# Supplementary material for: De novo species identification using 16S rRNA gene nanopore sequencing
Source: PeerJ. 2020 Oct 21;8:e10029. doi: 10.7717/peerj.10029 (PMC7585375; doi:10.7717/peerj.10029)
Supplement: Supplemental Information 2 — Contains raw reads. [file peerj-08-10029-s002.zip]

Archive with 379 entries (379 files):
- pass_fastq_runid_2c9cf7bc05858273f10e7d7ec552fc0bd742dc3e_0.fastq
- pass_fastq_runid_2c9cf7bc05858273f10e7d7ec552fc0bd742dc3e_1.fastq
- pass_fastq_runid_2c9cf7bc05858273f10e7d7ec552fc0bd742dc3e_10.fastq
- pass_fastq_runid_2c9cf7bc05858273f10e7d7ec552fc0bd742dc3e_100.fastq
- pass_fastq_runid_2c9cf7bc05858273f10e7d7ec552fc0bd742dc3e_101.fastq
- pass_fastq_runid_2c9cf7bc05858273f10e7d7ec552fc0bd742dc3e_102.fastq
- pass_fastq_runid_2c9cf7bc05858273f10e7d7ec552fc0bd742dc3e_103.fastq
- pass_fastq_runid_2c9cf7bc05858273f10e7d7ec552fc0bd742dc3e_104.fastq
- pass_fastq_runid_2c9cf7bc05858273f10e7d7ec552fc0bd742dc3e_105.fastq
- pass_fastq_runid_2c9cf7bc05858273f10e7d7ec552fc0bd742dc3e_106.fastq
- pass_fastq_runid_2c9cf7bc05858273f10e7d7ec552fc0bd742dc3e_107.fastq
- pass_fastq_runid_2c9cf7bc05858273f10e7d7ec552fc0bd742dc3e_108.fastq
- pass_fastq_runid_2c9cf7bc05858273f10e7d7ec552fc0bd742dc3e_109.fastq
- pass_fastq_runid_2c9cf7bc05858273f10e7d7ec552fc0bd742dc3e_11.fastq
- pass_fastq_runid_2c9cf7bc05858273f10e7d7ec552fc0bd742dc3e_110.fastq
- pass_fastq_runid_2c9cf7bc05858273f10e7d7ec552fc0bd742dc3e_111.fastq
- pass_fastq_runid_2c9cf7bc05858273f10e7d7ec552fc0bd742dc3e_112.fastq
- pass_fastq_runid_2c9cf7bc05858273f10e7d7ec552fc0bd742dc3e_113.fastq
- pass_fastq_runid_2c9cf7bc05858273f10e7d7ec552fc0bd742dc3e_114.fastq
- pass_fastq_runid_2c9cf7bc05858273f10e7d7ec552fc0bd742dc3e_115.fastq
- pass_fastq_runid_2c9cf7bc05858273f10e7d7ec552fc0bd742dc3e_116.fastq
- pass_fastq_runid_2c9cf7bc05858273f10e7d7ec552fc0bd742dc3e_117.fastq
- pass_fastq_runid_2c9cf7bc05858273f10e7d7ec552fc0bd742dc3e_118.fastq
- pass_fastq_runid_2c9cf7bc05858273f10e7d7ec552fc0bd742dc3e_119.fastq
- pass_fastq_runid_2c9cf7bc05858273f10e7d7ec552fc0bd742dc3e_12.fastq
- pass_fastq_runid_2c9cf7bc05858273f10e7d7ec552fc0bd742dc3e_120.fastq
- pass_fastq_runid_2c9cf7bc05858273f10e7d7ec552fc0bd742dc3e_121.fastq
- pass_fastq_runid_2c9cf7bc05858273f10e7d7ec552fc0bd742dc3e_122.fastq
- pass_fastq_runid_2c9cf7bc05858273f10e7d7ec552fc0bd742dc3e_123.fastq
- pass_fastq_runid_2c9cf7bc05858273f10e7d7ec552fc0bd742dc3e_124.fastq
- pass_fastq_runid_2c9cf7bc05858273f10e7d7ec552fc0bd742dc3e_125.fastq
- pass_fastq_runid_2c9cf7bc05858273f10e7d7ec552fc0bd742dc3e_126.fastq
- pass_fastq_runid_2c9cf7bc05858273f10e7d7ec552fc0bd742dc3e_127.fastq
- pass_fastq_runid_2c9cf7bc05858273f10e7d7ec552fc0bd742dc3e_128.fastq
- pass_fastq_runid_2c9cf7bc05858273f10e7d7ec552fc0bd742dc3e_129.fastq
- pass_fastq_runid_2c9cf7bc05858273f10e7d7ec552fc0bd742dc3e_13.fastq
- pass_fastq_runid_2c9cf7bc05858273f10e7d7ec552fc0bd742dc3e_130.fastq
- pass_fastq_runid_2c9cf7bc05858273f10e7d7ec552fc0bd742dc3e_131.fastq
- pass_fastq_runid_2c9cf7bc05858273f10e7d7ec552fc0bd742dc3e_132.fastq
- pass_fastq_runid_2c9cf7bc05858273f10e7d7ec552fc0bd742dc3e_133.fastq
- pass_fastq_runid_2c9cf7bc05858273f10e7d7ec552fc0bd742dc3e_134.fastq
- pass_fastq_runid_2c9cf7bc05858273f10e7d7ec552fc0bd742dc3e_135.fastq
- pass_fastq_runid_2c9cf7bc05858273f10e7d7ec552fc0bd742dc3e_136.fastq
- pass_fastq_runid_2c9cf7bc05858273f10e7d7ec552fc0bd742dc3e_137.fastq
- pass_fastq_runid_2c9cf7bc05858273f10e7d7ec552fc0bd742dc3e_138.fastq
- pass_fastq_runid_2c9cf7bc05858273f10e7d7ec552fc0bd742dc3e_139.fastq
- pass_fastq_runid_2c9cf7bc05858273f10e7d7ec552fc0bd742dc3e_14.fastq
- pass_fastq_runid_2c9cf7bc05858273f10e7d7ec552fc0bd742dc3e_140.fastq
- pass_fastq_runid_2c9cf7bc05858273f10e7d7ec552fc0bd742dc3e_141.fastq
- pass_fastq_runid_2c9cf7bc05858273f10e7d7ec552fc0bd742dc3e_142.fastq
- pass_fastq_runid_2c9cf7bc05858273f10e7d7ec552fc0bd742dc3e_143.fastq
- pass_fastq_runid_2c9cf7bc05858273f10e7d7ec552fc0bd742dc3e_144.fastq
- pass_fastq_runid_2c9cf7bc05858273f10e7d7ec552fc0bd742dc3e_145.fastq
- pass_fastq_runid_2c9cf7bc05858273f10e7d7ec552fc0bd742dc3e_146.fastq
- pass_fastq_runid_2c9cf7bc05858273f10e7d7ec552fc0bd742dc3e_147.fastq
- pass_fastq_runid_2c9cf7bc05858273f10e7d7ec552fc0bd742dc3e_148.fastq
- pass_fastq_runid_2c9cf7bc05858273f10e7d7ec552fc0bd742dc3e_149.fastq
- pass_fastq_runid_2c9cf7bc05858273f10e7d7ec552fc0bd742dc3e_15.fastq
- pass_fastq_runid_2c9cf7bc05858273f10e7d7ec552fc0bd742dc3e_150.fastq
- pass_fastq_runid_2c9cf7bc05858273f10e7d7ec552fc0bd742dc3e_151.fastq
- pass_fastq_runid_2c9cf7bc05858273f10e7d7ec552fc0bd742dc3e_152.fastq
- pass_fastq_runid_2c9cf7bc05858273f10e7d7ec552fc0bd742dc3e_153.fastq
- pass_fastq_runid_2c9cf7bc05858273f10e7d7ec552fc0bd742dc3e_154.fastq
- pass_fastq_runid_2c9cf7bc05858273f10e7d7ec552fc0bd742dc3e_155.fastq
- pass_fastq_runid_2c9cf7bc05858273f10e7d7ec552fc0bd742dc3e_156.fastq
- pass_fastq_runid_2c9cf7bc05858273f10e7d7ec552fc0bd742dc3e_157.fastq
- pass_fastq_runid_2c9cf7bc05858273f10e7d7ec552fc0bd742dc3e_158.fastq
- pass_fastq_runid_2c9cf7bc05858273f10e7d7ec552fc0bd742dc3e_159.fastq
- pass_fastq_runid_2c9cf7bc05858273f10e7d7ec552fc0bd742dc3e_16.fastq
- pass_fastq_runid_2c9cf7bc05858273f10e7d7ec552fc0bd742dc3e_160.fastq
- pass_fastq_runid_2c9cf7bc05858273f10e7d7ec552fc0bd742dc3e_161.fastq
- pass_fastq_runid_2c9cf7bc05858273f10e7d7ec552fc0bd742dc3e_162.fastq
- pass_fastq_runid_2c9cf7bc05858273f10e7d7ec552fc0bd742dc3e_163.fastq
- pass_fastq_runid_2c9cf7bc05858273f10e7d7ec552fc0bd742dc3e_164.fastq
- pass_fastq_runid_2c9cf7bc05858273f10e7d7ec552fc0bd742dc3e_165.fastq
- pass_fastq_runid_2c9cf7bc05858273f10e7d7ec552fc0bd742dc3e_166.fastq
- pass_fastq_runid_2c9cf7bc05858273f10e7d7ec552fc0bd742dc3e_167.fastq
- pass_fastq_runid_2c9cf7bc05858273f10e7d7ec552fc0bd742dc3e_168.fastq
- pass_fastq_runid_2c9cf7bc05858273f10e7d7ec552fc0bd742dc3e_169.fastq
- pass_fastq_runid_2c9cf7bc05858273f10e7d7ec552fc0bd742dc3e_17.fastq
- pass_fastq_runid_2c9cf7bc05858273f10e7d7ec552fc0bd742dc3e_170.fastq
- pass_fastq_runid_2c9cf7bc05858273f10e7d7ec552fc0bd742dc3e_171.fastq
- pass_fastq_runid_2c9cf7bc05858273f10e7d7ec552fc0bd742dc3e_172.fastq
- pass_fastq_runid_2c9cf7bc05858273f10e7d7ec552fc0bd742dc3e_173.fastq
- pass_fastq_runid_2c9cf7bc05858273f10e7d7ec552fc0bd742dc3e_174.fastq
- pass_fastq_runid_2c9cf7bc05858273f10e7d7ec552fc0bd742dc3e_175.fastq
- pass_fastq_runid_2c9cf7bc05858273f10e7d7ec552fc0bd742dc3e_176.fastq
- pass_fastq_runid_2c9cf7bc05858273f10e7d7ec552fc0bd742dc3e_177.fastq
- pass_fastq_runid_2c9cf7bc05858273f10e7d7ec552fc0bd742dc3e_178.fastq
- pass_fastq_runid_2c9cf7bc05858273f10e7d7ec552fc0bd742dc3e_179.fastq
- pass_fastq_runid_2c9cf7bc05858273f10e7d7ec552fc0bd742dc3e_18.fastq
- pass_fastq_runid_2c9cf7bc05858273f10e7d7ec552fc0bd742dc3e_180.fastq
- pass_fastq_runid_2c9cf7bc05858273f10e7d7ec552fc0bd742dc3e_181.fastq
- pass_fastq_runid_2c9cf7bc05858273f10e7d7ec552fc0bd742dc3e_182.fastq
- pass_fastq_runid_2c9cf7bc05858273f10e7d7ec552fc0bd742dc3e_183.fastq
- pass_fastq_runid_2c9cf7bc05858273f10e7d7ec552fc0bd742dc3e_184.fastq
- pass_fastq_runid_2c9cf7bc05858273f10e7d7ec552fc0bd742dc3e_185.fastq
- pass_fastq_runid_2c9cf7bc05858273f10e7d7ec552fc0bd742dc3e_186.fastq
- pass_fastq_runid_2c9cf7bc05858273f10e7d7ec552fc0bd742dc3e_187.fastq
- pass_fastq_runid_2c9cf7bc05858273f10e7d7ec552fc0bd742dc3e_188.fastq
- pass_fastq_runid_2c9cf7bc05858273f10e7d7ec552fc0bd742dc3e_189.fastq
- pass_fastq_runid_2c9cf7bc05858273f10e7d7ec552fc0bd742dc3e_19.fastq
- pass_fastq_runid_2c9cf7bc05858273f10e7d7ec552fc0bd742dc3e_190.fastq
- pass_fastq_runid_2c9cf7bc05858273f10e7d7ec552fc0bd742dc3e_191.fastq
- pass_fastq_runid_2c9cf7bc05858273f10e7d7ec552fc0bd742dc3e_192.fastq
- pass_fastq_runid_2c9cf7bc05858273f10e7d7ec552fc0bd742dc3e_193.fastq
- pass_fastq_runid_2c9cf7bc05858273f10e7d7ec552fc0bd742dc3e_194.fastq
- pass_fastq_runid_2c9cf7bc05858273f10e7d7ec552fc0bd742dc3e_195.fastq
- pass_fastq_runid_2c9cf7bc05858273f10e7d7ec552fc0bd742dc3e_196.fastq
- pass_fastq_runid_2c9cf7bc05858273f10e7d7ec552fc0bd742dc3e_197.fastq
- pass_fastq_runid_2c9cf7bc05858273f10e7d7ec552fc0bd742dc3e_198.fastq
- pass_fastq_runid_2c9cf7bc05858273f10e7d7ec552fc0bd742dc3e_199.fastq
- pass_fastq_runid_2c9cf7bc05858273f10e7d7ec552fc0bd742dc3e_2.fastq
- pass_fastq_runid_2c9cf7bc05858273f10e7d7ec552fc0bd742dc3e_20.fastq
- pass_fastq_runid_2c9cf7bc05858273f10e7d7ec552fc0bd742dc3e_200.fastq
- pass_fastq_runid_2c9cf7bc05858273f10e7d7ec552fc0bd742dc3e_201.fastq
- pass_fastq_runid_2c9cf7bc05858273f10e7d7ec552fc0bd742dc3e_202.fastq
- pass_fastq_runid_2c9cf7bc05858273f10e7d7ec552fc0bd742dc3e_203.fastq
- pass_fastq_runid_2c9cf7bc05858273f10e7d7ec552fc0bd742dc3e_204.fastq
- pass_fastq_runid_2c9cf7bc05858273f10e7d7ec552fc0bd742dc3e_205.fastq
- pass_fastq_runid_2c9cf7bc05858273f10e7d7ec552fc0bd742dc3e_206.fastq
- pass_fastq_runid_2c9cf7bc05858273f10e7d7ec552fc0bd742dc3e_207.fastq
- pass_fastq_runid_2c9cf7bc05858273f10e7d7ec552fc0bd742dc3e_208.fastq
- pass_fastq_runid_2c9cf7bc05858273f10e7d7ec552fc0bd742dc3e_209.fastq
- pass_fastq_runid_2c9cf7bc05858273f10e7d7ec552fc0bd742dc3e_21.fastq
- pass_fastq_runid_2c9cf7bc05858273f10e7d7ec552fc0bd742dc3e_210.fastq
- pass_fastq_runid_2c9cf7bc05858273f10e7d7ec552fc0bd742dc3e_211.fastq
- pass_fastq_runid_2c9cf7bc05858273f10e7d7ec552fc0bd742dc3e_212.fastq
- pass_fastq_runid_2c9cf7bc05858273f10e7d7ec552fc0bd742dc3e_213.fastq
- pass_fastq_runid_2c9cf7bc05858273f10e7d7ec552fc0bd742dc3e_214.fastq
- pass_fastq_runid_2c9cf7bc05858273f10e7d7ec552fc0bd742dc3e_215.fastq
- pass_fastq_runid_2c9cf7bc05858273f10e7d7ec552fc0bd742dc3e_216.fastq
- pass_fastq_runid_2c9cf7bc05858273f10e7d7ec552fc0bd742dc3e_217.fastq
- pass_fastq_runid_2c9cf7bc05858273f10e7d7ec552fc0bd742dc3e_218.fastq
- pass_fastq_runid_2c9cf7bc05858273f10e7d7ec552fc0bd742dc3e_219.fastq
- pass_fastq_runid_2c9cf7bc05858273f10e7d7ec552fc0bd742dc3e_22.fastq
- pass_fastq_runid_2c9cf7bc05858273f10e7d7ec552fc0bd742dc3e_220.fastq
- pass_fastq_runid_2c9cf7bc05858273f10e7d7ec552fc0bd742dc3e_221.fastq
- pass_fastq_runid_2c9cf7bc05858273f10e7d7ec552fc0bd742dc3e_222.fastq
- pass_fastq_runid_2c9cf7bc05858273f10e7d7ec552fc0bd742dc3e_223.fastq
- pass_fastq_runid_2c9cf7bc05858273f10e7d7ec552fc0bd742dc3e_224.fastq
- pass_fastq_runid_2c9cf7bc05858273f10e7d7ec552fc0bd742dc3e_225.fastq
- pass_fastq_runid_2c9cf7bc05858273f10e7d7ec552fc0bd742dc3e_226.fastq
- pass_fastq_runid_2c9cf7bc05858273f10e7d7ec552fc0bd742dc3e_227.fastq
- pass_fastq_runid_2c9cf7bc05858273f10e7d7ec552fc0bd742dc3e_228.fastq
- pass_fastq_runid_2c9cf7bc05858273f10e7d7ec552fc0bd742dc3e_229.fastq
- pass_fastq_runid_2c9cf7bc05858273f10e7d7ec552fc0bd742dc3e_23.fastq
- pass_fastq_runid_2c9cf7bc05858273f10e7d7ec552fc0bd742dc3e_230.fastq
- pass_fastq_runid_2c9cf7bc05858273f10e7d7ec552fc0bd742dc3e_231.fastq
- pass_fastq_runid_2c9cf7bc05858273f10e7d7ec552fc0bd742dc3e_232.fastq
- pass_fastq_runid_2c9cf7bc05858273f10e7d7ec552fc0bd742dc3e_233.fastq
- pass_fastq_runid_2c9cf7bc05858273f10e7d7ec552fc0bd742dc3e_234.fastq
- pass_fastq_runid_2c9cf7bc05858273f10e7d7ec552fc0bd742dc3e_235.fastq
- pass_fastq_runid_2c9cf7bc05858273f10e7d7ec552fc0bd742dc3e_236.fastq
- pass_fastq_runid_2c9cf7bc05858273f10e7d7ec552fc0bd742dc3e_237.fastq
- pass_fastq_runid_2c9cf7bc05858273f10e7d7ec552fc0bd742dc3e_238.fastq
- pass_fastq_runid_2c9cf7bc05858273f10e7d7ec552fc0bd742dc3e_239.fastq
- pass_fastq_runid_2c9cf7bc05858273f10e7d7ec552fc0bd742dc3e_24.fastq
- pass_fastq_runid_2c9cf7bc05858273f10e7d7ec552fc0bd742dc3e_240.fastq
- pass_fastq_runid_2c9cf7bc05858273f10e7d7ec552fc0bd742dc3e_241.fastq
- pass_fastq_runid_2c9cf7bc05858273f10e7d7ec552fc0bd742dc3e_242.fastq
- pass_fastq_runid_2c9cf7bc05858273f10e7d7ec552fc0bd742dc3e_243.fastq
- pass_fastq_runid_2c9cf7bc05858273f10e7d7ec552fc0bd742dc3e_244.fastq
- pass_fastq_runid_2c9cf7bc05858273f10e7d7ec552fc0bd742dc3e_245.fastq
- pass_fastq_runid_2c9cf7bc05858273f10e7d7ec552fc0bd742dc3e_246.fastq
- pass_fastq_runid_2c9cf7bc05858273f10e7d7ec552fc0bd742dc3e_247.fastq
- pass_fastq_runid_2c9cf7bc05858273f10e7d7ec552fc0bd742dc3e_248.fastq
- pass_fastq_runid_2c9cf7bc05858273f10e7d7ec552fc0bd742dc3e_249.fastq
- pass_fastq_runid_2c9cf7bc05858273f10e7d7ec552fc0bd742dc3e_25.fastq
- pass_fastq_runid_2c9cf7bc05858273f10e7d7ec552fc0bd742dc3e_250.fastq
- pass_fastq_runid_2c9cf7bc05858273f10e7d7ec552fc0bd742dc3e_251.fastq
- pass_fastq_runid_2c9cf7bc05858273f10e7d7ec552fc0bd742dc3e_252.fastq
- pass_fastq_runid_2c9cf7bc05858273f10e7d7ec552fc0bd742dc3e_253.fastq
- pass_fastq_runid_2c9cf7bc05858273f10e7d7ec552fc0bd742dc3e_254.fastq
- pass_fastq_runid_2c9cf7bc05858273f10e7d7ec552fc0bd742dc3e_255.fastq
- pass_fastq_runid_2c9cf7bc05858273f10e7d7ec552fc0bd742dc3e_256.fastq
- pass_fastq_runid_2c9cf7bc05858273f10e7d7ec552fc0bd742dc3e_257.fastq
- pass_fastq_runid_2c9cf7bc05858273f10e7d7ec552fc0bd742dc3e_258.fastq
- pass_fastq_runid_2c9cf7bc05858273f10e7d7ec552fc0bd742dc3e_259.fastq
- pass_fastq_runid_2c9cf7bc05858273f10e7d7ec552fc0bd742dc3e_26.fastq
- pass_fastq_runid_2c9cf7bc05858273f10e7d7ec552fc0bd742dc3e_260.fastq
- pass_fastq_runid_2c9cf7bc05858273f10e7d7ec552fc0bd742dc3e_261.fastq
- pass_fastq_runid_2c9cf7bc05858273f10e7d7ec552fc0bd742dc3e_262.fastq
- pass_fastq_runid_2c9cf7bc05858273f10e7d7ec552fc0bd742dc3e_263.fastq
- pass_fastq_runid_2c9cf7bc05858273f10e7d7ec552fc0bd742dc3e_264.fastq
- pass_fastq_runid_2c9cf7bc05858273f10e7d7ec552fc0bd742dc3e_265.fastq
- pass_fastq_runid_2c9cf7bc05858273f10e7d7ec552fc0bd742dc3e_266.fastq
- pass_fastq_runid_2c9cf7bc05858273f10e7d7ec552fc0bd742dc3e_267.fastq
- pass_fastq_runid_2c9cf7bc05858273f10e7d7ec552fc0bd742dc3e_268.fastq
- pass_fastq_runid_2c9cf7bc05858273f10e7d7ec552fc0bd742dc3e_269.fastq
- pass_fastq_runid_2c9cf7bc05858273f10e7d7ec552fc0bd742dc3e_27.fastq
- pass_fastq_runid_2c9cf7bc05858273f10e7d7ec552fc0bd742dc3e_270.fastq
- pass_fastq_runid_2c9cf7bc05858273f10e7d7ec552fc0bd742dc3e_271.fastq
- pass_fastq_runid_2c9cf7bc05858273f10e7d7ec552fc0bd742dc3e_272.fastq
- pass_fastq_runid_2c9cf7bc05858273f10e7d7ec552fc0bd742dc3e_273.fastq
- pass_fastq_runid_2c9cf7bc05858273f10e7d7ec552fc0bd742dc3e_274.fastq
- pass_fastq_runid_2c9cf7bc05858273f10e7d7ec552fc0bd742dc3e_275.fastq
- pass_fastq_runid_2c9cf7bc05858273f10e7d7ec552fc0bd742dc3e_276.fastq
- pass_fastq_runid_2c9cf7bc05858273f10e7d7ec552fc0bd742dc3e_277.fastq
- pass_fastq_runid_2c9cf7bc05858273f10e7d7ec552fc0bd742dc3e_278.fastq
- pass_fastq_runid_2c9cf7bc05858273f10e7d7ec552fc0bd742dc3e_279.fastq
- pass_fastq_runid_2c9cf7bc05858273f10e7d7ec552fc0bd742dc3e_28.fastq
- pass_fastq_runid_2c9cf7bc05858273f10e7d7ec552fc0bd742dc3e_280.fastq
- pass_fastq_runid_2c9cf7bc05858273f10e7d7ec552fc0bd742dc3e_281.fastq
- pass_fastq_runid_2c9cf7bc05858273f10e7d7ec552fc0bd742dc3e_282.fastq
- pass_fastq_runid_2c9cf7bc05858273f10e7d7ec552fc0bd742dc3e_283.fastq
- pass_fastq_runid_2c9cf7bc05858273f10e7d7ec552fc0bd742dc3e_284.fastq
- pass_fastq_runid_2c9cf7bc05858273f10e7d7ec552fc0bd742dc3e_285.fastq
- pass_fastq_runid_2c9cf7bc05858273f10e7d7ec552fc0bd742dc3e_286.fastq
- pass_fastq_runid_2c9cf7bc05858273f10e7d7ec552fc0bd742dc3e_287.fastq
- pass_fastq_runid_2c9cf7bc05858273f10e7d7ec552fc0bd742dc3e_288.fastq
- pass_fastq_runid_2c9cf7bc05858273f10e7d7ec552fc0bd742dc3e_289.fastq
- pass_fastq_runid_2c9cf7bc05858273f10e7d7ec552fc0bd742dc3e_29.fastq
- pass_fastq_runid_2c9cf7bc05858273f10e7d7ec552fc0bd742dc3e_290.fastq
- pass_fastq_runid_2c9cf7bc05858273f10e7d7ec552fc0bd742dc3e_291.fastq
- pass_fastq_runid_2c9cf7bc05858273f10e7d7ec552fc0bd742dc3e_292.fastq
- pass_fastq_runid_2c9cf7bc05858273f10e7d7ec552fc0bd742dc3e_293.fastq
- pass_fastq_runid_2c9cf7bc05858273f10e7d7ec552fc0bd742dc3e_294.fastq
- pass_fastq_runid_2c9cf7bc05858273f10e7d7ec552fc0bd742dc3e_295.fastq
- pass_fastq_runid_2c9cf7bc05858273f10e7d7ec552fc0bd742dc3e_296.fastq
- pass_fastq_runid_2c9cf7bc05858273f10e7d7ec552fc0bd742dc3e_297.fastq
- pass_fastq_runid_2c9cf7bc05858273f10e7d7ec552fc0bd742dc3e_298.fastq
- pass_fastq_runid_2c9cf7bc05858273f10e7d7ec552fc0bd742dc3e_299.fastq
- pass_fastq_runid_2c9cf7bc05858273f10e7d7ec552fc0bd742dc3e_3.fastq
- pass_fastq_runid_2c9cf7bc05858273f10e7d7ec552fc0bd742dc3e_30.fastq
- pass_fastq_runid_2c9cf7bc05858273f10e7d7ec552fc0bd742dc3e_300.fastq
- pass_fastq_runid_2c9cf7bc05858273f10e7d7ec552fc0bd742dc3e_301.fastq
- pass_fastq_runid_2c9cf7bc05858273f10e7d7ec552fc0bd742dc3e_302.fastq
- pass_fastq_runid_2c9cf7bc05858273f10e7d7ec552fc0bd742dc3e_303.fastq
- pass_fastq_runid_2c9cf7bc05858273f10e7d7ec552fc0bd742dc3e_304.fastq
- pass_fastq_runid_2c9cf7bc05858273f10e7d7ec552fc0bd742dc3e_305.fastq
- pass_fastq_runid_2c9cf7bc05858273f10e7d7ec552fc0bd742dc3e_306.fastq
- pass_fastq_runid_2c9cf7bc05858273f10e7d7ec552fc0bd742dc3e_307.fastq
- pass_fastq_runid_2c9cf7bc05858273f10e7d7ec552fc0bd742dc3e_308.fastq
- pass_fastq_runid_2c9cf7bc05858273f10e7d7ec552fc0bd742dc3e_309.fastq
- pass_fastq_runid_2c9cf7bc05858273f10e7d7ec552fc0bd742dc3e_31.fastq
- pass_fastq_runid_2c9cf7bc05858273f10e7d7ec552fc0bd742dc3e_310.fastq
- pass_fastq_runid_2c9cf7bc05858273f10e7d7ec552fc0bd742dc3e_311.fastq
- pass_fastq_runid_2c9cf7bc05858273f10e7d7ec552fc0bd742dc3e_312.fastq
- pass_fastq_runid_2c9cf7bc05858273f10e7d7ec552fc0bd742dc3e_313.fastq
- pass_fastq_runid_2c9cf7bc05858273f10e7d7ec552fc0bd742dc3e_314.fastq
- pass_fastq_runid_2c9cf7bc05858273f10e7d7ec552fc0bd742dc3e_315.fastq
- pass_fastq_runid_2c9cf7bc05858273f10e7d7ec552fc0bd742dc3e_316.fastq
- pass_fastq_runid_2c9cf7bc05858273f10e7d7ec552fc0bd742dc3e_317.fastq
- pass_fastq_runid_2c9cf7bc05858273f10e7d7ec552fc0bd742dc3e_318.fastq
- pass_fastq_runid_2c9cf7bc05858273f10e7d7ec552fc0bd742dc3e_319.fastq
- pass_fastq_runid_2c9cf7bc05858273f10e7d7ec552fc0bd742dc3e_32.fastq
- pass_fastq_runid_2c9cf7bc05858273f10e7d7ec552fc0bd742dc3e_320.fastq
- pass_fastq_runid_2c9cf7bc05858273f10e7d7ec552fc0bd742dc3e_321.fastq
- pass_fastq_runid_2c9cf7bc05858273f10e7d7ec552fc0bd742dc3e_322.fastq
- pass_fastq_runid_2c9cf7bc05858273f10e7d7ec552fc0bd742dc3e_323.fastq
- pass_fastq_runid_2c9cf7bc05858273f10e7d7ec552fc0bd742dc3e_324.fastq
- pass_fastq_runid_2c9cf7bc05858273f10e7d7ec552fc0bd742dc3e_325.fastq
- pass_fastq_runid_2c9cf7bc05858273f10e7d7ec552fc0bd742dc3e_326.fastq
- pass_fastq_runid_2c9cf7bc05858273f10e7d7ec552fc0bd742dc3e_327.fastq
- pass_fastq_runid_2c9cf7bc05858273f10e7d7ec552fc0bd742dc3e_328.fastq
- pass_fastq_runid_2c9cf7bc05858273f10e7d7ec552fc0bd742dc3e_329.fastq
- pass_fastq_runid_2c9cf7bc05858273f10e7d7ec552fc0bd742dc3e_33.fastq
- pass_fastq_runid_2c9cf7bc05858273f10e7d7ec552fc0bd742dc3e_330.fastq
- pass_fastq_runid_2c9cf7bc05858273f10e7d7ec552fc0bd742dc3e_331.fastq
- pass_fastq_runid_2c9cf7bc05858273f10e7d7ec552fc0bd742dc3e_332.fastq
- pass_fastq_runid_2c9cf7bc05858273f10e7d7ec552fc0bd742dc3e_333.fastq
- pass_fastq_runid_2c9cf7bc05858273f10e7d7ec552fc0bd742dc3e_334.fastq
- pass_fastq_runid_2c9cf7bc05858273f10e7d7ec552fc0bd742dc3e_335.fastq
- pass_fastq_runid_2c9cf7bc05858273f10e7d7ec552fc0bd742dc3e_336.fastq
- pass_fastq_runid_2c9cf7bc05858273f10e7d7ec552fc0bd742dc3e_337.fastq
- pass_fastq_runid_2c9cf7bc05858273f10e7d7ec552fc0bd742dc3e_338.fastq
- pass_fastq_runid_2c9cf7bc05858273f10e7d7ec552fc0bd742dc3e_339.fastq
- pass_fastq_runid_2c9cf7bc05858273f10e7d7ec552fc0bd742dc3e_34.fastq
- pass_fastq_runid_2c9cf7bc05858273f10e7d7ec552fc0bd742dc3e_340.fastq
- pass_fastq_runid_2c9cf7bc05858273f10e7d7ec552fc0bd742dc3e_341.fastq
- pass_fastq_runid_2c9cf7bc05858273f10e7d7ec552fc0bd742dc3e_342.fastq
- pass_fastq_runid_2c9cf7bc05858273f10e7d7ec552fc0bd742dc3e_343.fastq
- pass_fastq_runid_2c9cf7bc05858273f10e7d7ec552fc0bd742dc3e_344.fastq
- pass_fastq_runid_2c9cf7bc05858273f10e7d7ec552fc0bd742dc3e_345.fastq
- pass_fastq_runid_2c9cf7bc05858273f10e7d7ec552fc0bd742dc3e_346.fastq
- pass_fastq_runid_2c9cf7bc05858273f10e7d7ec552fc0bd742dc3e_347.fastq
- pass_fastq_runid_2c9cf7bc05858273f10e7d7ec552fc0bd742dc3e_348.fastq
- pass_fastq_runid_2c9cf7bc05858273f10e7d7ec552fc0bd742dc3e_349.fastq
- pass_fastq_runid_2c9cf7bc05858273f10e7d7ec552fc0bd742dc3e_35.fastq
- pass_fastq_runid_2c9cf7bc05858273f10e7d7ec552fc0bd742dc3e_350.fastq
- pass_fastq_runid_2c9cf7bc05858273f10e7d7ec552fc0bd742dc3e_351.fastq
- pass_fastq_runid_2c9cf7bc05858273f10e7d7ec552fc0bd742dc3e_352.fastq
- pass_fastq_runid_2c9cf7bc05858273f10e7d7ec552fc0bd742dc3e_353.fastq
- pass_fastq_runid_2c9cf7bc05858273f10e7d7ec552fc0bd742dc3e_354.fastq
- pass_fastq_runid_2c9cf7bc05858273f10e7d7ec552fc0bd742dc3e_355.fastq
- pass_fastq_runid_2c9cf7bc05858273f10e7d7ec552fc0bd742dc3e_356.fastq
- pass_fastq_runid_2c9cf7bc05858273f10e7d7ec552fc0bd742dc3e_357.fastq
- pass_fastq_runid_2c9cf7bc05858273f10e7d7ec552fc0bd742dc3e_358.fastq
- pass_fastq_runid_2c9cf7bc05858273f10e7d7ec552fc0bd742dc3e_359.fastq
- pass_fastq_runid_2c9cf7bc05858273f10e7d7ec552fc0bd742dc3e_36.fastq
- pass_fastq_runid_2c9cf7bc05858273f10e7d7ec552fc0bd742dc3e_360.fastq
- pass_fastq_runid_2c9cf7bc05858273f10e7d7ec552fc0bd742dc3e_361.fastq
- pass_fastq_runid_2c9cf7bc05858273f10e7d7ec552fc0bd742dc3e_362.fastq
- pass_fastq_runid_2c9cf7bc05858273f10e7d7ec552fc0bd742dc3e_363.fastq
- pass_fastq_runid_2c9cf7bc05858273f10e7d7ec552fc0bd742dc3e_364.fastq
- pass_fastq_runid_2c9cf7bc05858273f10e7d7ec552fc0bd742dc3e_365.fastq
- pass_fastq_runid_2c9cf7bc05858273f10e7d7ec552fc0bd742dc3e_366.fastq
- pass_fastq_runid_2c9cf7bc05858273f10e7d7ec552fc0bd742dc3e_367.fastq
- pass_fastq_runid_2c9cf7bc05858273f10e7d7ec552fc0bd742dc3e_368.fastq
[truncated: 79 more entries]
