# Supplementary material for: De novo species identification using 16S rRNA gene nanopore sequencing
Source: PeerJ. 2020 Oct 21;8:e10029. doi: 10.7717/peerj.10029 (PMC7585375; doi:10.7717/peerj.10029)
Supplement: Supplemental Information 2 — Contains raw reads. [file peerj-08-10029-s002.zip › pass_fastq_runid_2c9cf7bc05858273f10e7d7ec552fc0bd742dc3e_0.fastq]

@8ff0d63b-1765-4f84-b734-94c447a97109 ch=257 read=27 start_time=2019-12-12T18:28:29Z barcode=BC01 runid=2c9cf7bc05858273f10e7d7ec552fc0bd742dc3e
CCGGTTACCTTGTTACGACTTCACACAATCATCTTGAAATCCCACCTTAGACGAAGCTCCTTCCTTGCGGTTAGGCCATAGCTTCGGGTGTTATCAACTCTCGTGGTGTGACGGGCGGTGTGTACAAGGCCGGGGAACGTATTCACCGCGACATGCTGATTCGTTACTAGCGATTCCAACTTCATGTAGTCGAGTTACCCGGGCCACAATCCGAACTGAGAATGGTTTATGGGTTTTGCTTCACCTCGCGGCTTCGCTTCCCTCTACCATCCATTGTAGCACGGTAGTAATGTAGCCCAGGTCATAAAGCATGATGATTTGGCGATCATCCCGCCTTCCTCCAGCTTGTCACTGGCAGTCGCTGGTCCCCAACTTAATGACGGTAACTAACGATAGGGTTGCCCGCTCGTTGCGGGACCTTAATCTCTGACACGAGCTGGCAACCATGCACCACCTGTATCTCATATAGCCTATCTCTCCATCTCTGGAGCCTTTGCGGTATGTCAAGACCTGGTAAAGGTTCTCGCGTTACTTCGAATTAAACCATGCTCCACCGCTTGTGCGGGCCCCAATCCGTGCTTTGAGTTTCATTCTTGCAGACGTACTACTCAGGCAGATGCTTATTGCGTTAACTGCAGCACTGAACTTTGACATCCAACGCCAGGTACTCATCGTTTGCAGCGTGTGGACTACTAGGGTATCTAATCTATTTGCTCCCCACGCTTTCGGGACGGGCGTCAGTTGCAGGCCAGATCGTCGCCTTCGCCACTGGTGTTCCTCCACTATATCTGCGCATTTCACCGCTACACATGGAATTCCACGATCTCTCTAGCTGCCCTGGTTTCTATGGCTTACTGAAGTTAAAGCTTCAGGCTTTCACCACAGACCCTTGCTGCCGCCTGCTCCACTCTTTACGCCCAATAATTCGGATTAACGCTTGCCACCTACGTATTTACCGCGGCTGCTGGCACGTAGTTAGCCGTGGCTTTCTAATAAAGTACCGTCACTCGGCTGCCACCATTTCCTGTAGCCGCCGTTCTTCCCTTTATAACGAAGTTTACAATCCGAAAACCTTCTTCCTTCACGCGGCGCGTTGCTCCGGTCAGGTTCCCCCCATTGCCGAAAATTCCCTACTGCTGCCTCCCGTAG
+
40*+2-,371:3/2((*-46:6*2(+4:7611%+'%/-''26''-&(&%+(,&'(&)+:84:3/01-/2829,/146%$)))+1.+6320230033932223.6384/.)*.(-4238*,012/1672568,3*'*),5775;2118/4200(0399:9773+-*'$&&*+-.:29-4(-2636650/010)%'0)--0-'+,++*),,+,'(1:5420.152564::,1294210)(*-0/*.6055010-/6***8*1:/.0+(-**873*/+&%')+++-&&%%(0,./81131--/274.011'),+.-/211385,/)&%()7-9/,+368;97425///09033413/8/.(*)%&%%')*47),,*+*1*((()(---'(+01-//0+),0/:-77.)458-6**+'0,)'%'*,*().0$&(/-0./352/*,*%.223,,,.1,.1,./34325&1*-(.3'()7665*86687653&1&%,)(/**-*+/5657873679:05/06;+--9.+++(**)''*778/.1-2.<8230+)222424.,./000(&))'320&*()0&+&$$'*&(/13;;7134+-++,%',-//),-))*+-687''+,$'(-+/502/805-/1//+/00;::;;5358//0441-.-/.-/*(**+/111988296))$,*,*)'+/42.*,)(/55551723844//1;41484;:+(,*-4623+940+&(&*117-738(('*).+-.::9575,+'+65480***1.2/118,+7-*&)),,510'++0/3:6..3757741'/+-.0*.322('(*000//.,*(/13308))375;5*/(*,3/71/074--+/-01.')+35-050/4/-*6,.01368:/2-*(%),328<3.,)**&(,.2;7*2.0,'0))**31504/,*1210.5/-8,,6-2/1(*('.-'(,(*05578:611-&*+--/680/14-+-))-4.,*-,/272(++-7460++/.-3./'(%&-6-69,6.,.+,*/,*/348912223*,73./242&)-(*78055:-3*')+*&'&+615;747:.&*&+%'(.,2/:00/2'6+78*-11200;:<1016.30.023-,,0)'&#&((4333.---&'&%(
@b117872c-b23a-4fe5-80a5-0b24c30c7c22 ch=297 read=42 start_time=2019-12-12T18:28:32Z barcode=BC01 runid=2c9cf7bc05858273f10e7d7ec552fc0bd742dc3e
CCGGCTACCTTATTTACGACTTCACCCCAGTCATGAATCACAAAGTGGTGAGCGCCACTCGAGGTTAAGCTACCTACTTCTTTGCATTACACTCCATGGTGTGATGGTGGTGTGTACAGGCCAGGAACGTATTCACCGTGGCATTCTGATGCGATTACTAGCGATTCCGACTTCATGGAGGTCGAGTTGCAGACTCAATCCGGACTACGACGCACTTTATGAGGTCCGCTTGCTCTCGCGAGGTCGCTTCTCTTTGTATGCGCCATTGTAGCACGTGTGTAGCCCTGGTCGTAAGGGCATGATGACTTGACGTCATCCCACCTTCCTCCAGTTTATCACTGGCAGTCTCGCTGAGTTCCCGGCCGGACCGCTGGCAACAAAGGATAAAGTTTGCGCTCGTTGCGGGACTTAACCCAACATTTCACAACACGAGCTGACGAGCAGCCATGCAGCACCTGTCTCACAGTTCCCGAAGGCACCAATCCATCTCTGGAAGTTCTGTGGATGTCAAGACCAGGTAAAGGTTCTTCGCGTTATCGAATTAAAACCATGCTCCGCTTGTGCGGGCCCGTCAATTCATTTGAGTTTTAACCTTGCGGCCGTACTCCCCCAGGCGGTCGACTTAACGCGTTAGCTCCGGAAGCCACGCCTCAAAGGGCTGTACTCAAGTCGACATCGTTTACGGCGTGGACTACCAGGGTATCTAATCTGTTTGCTCCCCACGCTTTCGCACCTGGGCGTCAGTCTTCGTCAGGGGCCGCCTTCGCCACCGGTATTCCTCAGATCTCTACGCATTCACCGCTACACGGAATTCTACCCCCCTCTACGAGACTCAAGCTTGCCGGTATCAGATGCAGTTCCCAGGTTGGGCCGGGGGACACATCTGACTTAACAAACGCGCACGTGCGCTTACCGCCCAGTGTTCGTTAACGCTTGCACCCTCCGTATTATGCTGGCACGGGTTAGCCGGTCTTCTTCTGCGGGTAACGTCAATGGGCCGGGTATTAACTTTACTCCCTTCCTCCCCGCTGAAATTGCAAACACAACCCGAGGCCTTCTTCATACGCGCGGCATGGCTGCATCAGGCTTGCGCCCATTGGCACAATATTCCCCACTGCTGCCTCCCGTAG
+
8:-97862-1,(42-,/0/019050;:6-350%%**434042:0.,/.,-.13693(*+*&'+*.8/:+1114;8556:07;3'/,3.-/%')/+**/77-()+&**%,.)+,(+*)3+4-7*032/25478<656701.20/3;601.*%&'$*(&+0438887;542579:6+-1,(*&+,00103,/(,,./5+:/0(5/6986475512./2:71,+,/..6''*06010335054*-,,+),4-073448*,,..07;<75:1.+/.*+,,,-*((')1/,.6:71/.-,1)''+++,,/0/4325798942,5*18716.+1*+,9<300347747/,.//35%(+0048924(&)2-1.77624143333558)/,67;;31/90,/10603160(1,9.1052012+/0/.49.,/11+-,,-89::+***&')0.23/5.22*,(,,2,1123/113:<29/,.8/4/)*-7/7976831//0.-,+-38:975616476+3-129,4-+65,061;99;:886/,(+,-0*1)19:236*+,-,-+(*1,,+11-4-26,)*.+34;4(),+++1065+-/-,)-+,-6130..--0;66.(2585:8650/0.3-3.1,0/&/765103*3+,700.042649++3+'''%$')+99476436341*,10--.53366/,-+.094:3-1010(+--0100:)(**.9:-*0/25;7434.1+''(42110/5659<;63:(*8;513%)%(*2288(/')++,0:75.2((+//210.../(27515936.**&)$&+%,7,++.0926,115132/2555:52*./:009&00/08-,.222,78653/,3737/&413)38.*)(&(),432/,-+2.*)'.0.0&'%+,,/+(''&$'&%*)&&&&'''$%()(2)+232./.1:4+1)%(%'&#$%&-0/-*,&+/*93446.0,'(1+080+%&)-/*-/5.031820'-.((.+(+/-1-+,56/0/05/09243/8:-,15*0,&'((+*(&(((*)4,*''+,05+.78:92---+-//89724385313567%50215.2117+',,*.%#%)+,/9395:3,/2/.0/07+;:,*,*-
@0dfc61da-21e4-4285-ab98-4e43c0668332 ch=465 read=135 start_time=2019-12-12T18:29:12Z barcode=BC01 runid=2c9cf7bc05858273f10e7d7ec552fc0bd742dc3e
CTCCTACGGGGAGGCAGCAGTAGAAATTTTTCGGCAATGGGGAAACCCTGACGAGCAACGCCGCGTGAAGGAAAGGTTCAGTTGTAAACTTCTGTTATAAAGGAAGAACGGCGGCTACAGGAAATGGTATGCCGGTGACGGCTGCTGATAGAAAGCCACGGCTAACTACGTGCCAGCAGCCGCGGTAATACGTAGGTGGCTTATCCGAATTATTGGGCGTAAAGAGGGTAGGCGGCAGCGAGGGTCTGTGTTGAAAGCCTGAAGCTTAGCTTCAGTAAGCCATAGAAACCAGGCAGCTAAGGAGTTACGAGATCGTGGAATTCCATGTAGCAGTGAAATGCGTAGATATATGGAGGAACACCAGTGGCGAAGGCGACGATCTGGCCTGCAACGTGCTCAGTCCCAGCGTGGGAGCAAAATAGGTTAGATACCTAGTAGTCCACGCCGTAAACGATGAGTACTAAGTGTTGGATGTCAAAGTTCAGTGCTGCGATTAACGCAATAAGTACTCTCCGCCTGAGTAGTACGTTCACTTAAAGAATGAAACTCAAAAAAAGGAATTGACGGGGCCCACGGCGATTGGAGCGTAATGGTTTGGTGGAAGTATAGCGAAGAACCTGGAATGTGACTACTCGCAAAGGCTCCAGAGATGGGAGAGATGGCTATATGAGAGACCACAGGTGGTGCATGGTTGTCGTCGCTCGTGTCGTGAGATGTTGGGTTAAGTCCCGGCGAAGCGCAAGCACTTATCGTTAGTTCACCATCTGATAGTTAGGACTCGCGGGCTGCCAGTGACAAGCTGGAGAGGATGGCGTAAATCATCATACCCCTTACTGGCCTGGGCTACACGTGCTGCAATGGATGGTGCAGAGGGAAGCGAAGCCGCGAGGTGAAGCAAAACCCATAAAACCATTCTCAGTTCGGATTGTAGTCTGCAACTCGACTACATGGTTGGAATCGCCAGTAATCATGAATCAGCATGTCGCGGTGAATACGTTCTCGGGCCTTGTACACACCACCCGTCACACCACGAGTTGATATGCAGAAGCCGGTGGCCTAACCGCAGGAAAGGAGCTGTCTAAAGGTGGGATTGATGGTTGTGGGGTAAGAAAGTCGTAGCTCAGGTAACCGGAAGATAGAGCGACAGGCAAGTAGGTTAACACAAAGACACCGACAACGCG
+
--25-.4).8+(-3.046.11,'*)(-4;;/2798262044+-4138*),-1,,+)/..-51*()+4/7,5-5++*97+&+*40028312,*+).,()41*,)1.+12.'.,*2.,))$*'*/*+1/.221,+,.,-.-('$'%+)''*+%(''',1+--.,+,0-02968656.1/--2*,-+0/.91018904//310/30-.&'')+.+0.30/,*+)()'*+2+,&&(',101'2(&,362.*'.+)1+-0-.5771*-''(('%)2-6(32/311637'(28,29136.-***--2,)(+)*++%$&)+-8.&0&1,95-1*,$0/,44-25/,36130+05641349/,'+)*561-//.0*+)--20657///0.02/4/5764/..+64-++++*('(,+/.1/**..;910,+&.*.+0)(/1+(*1//33,-/2774448,4,+,+*,../681+/./45857+31,8412::,13+,,,,&%+3,23-//801/*---,.+0/,--((&,-0$*)1.31-*%&'06-(,//6221152(),01,*%()*-2/./.741/.'$%%'**'-)0*%((#)(%((&%)''%')(,)####$'%&+.&-,+)&&(((&#$%$%&*./3+/-83-7035()+*+()),+))''+2)76524++&%&'+*&%*.336++&+),-66210-.10/2035721*+,40/../482:2220325+05.'(+)&'(),,005./++0+/074/3)%)*')/3244$%'*%'/,%(+()+&#$&'&$&%-,)+./2222.01/()%')1-/(())+*)&')-4423(*()(()'&&'%&'().26*+*()+../)&(+*-.68845533/+'+*&('%*$(*'*)('$$+())3.(*4<<63;2(')6::6:79:98:026;9*2%3)*+7660&'*-32432*--,-0.1*-)/-2204)*'$#)%&)+&$)+0/70+143778471-,++/)(())4++,--/3)**&')*()(+.&-1**7650//5,/../.0--'%%$)''+.,083+))'(&&+(3.230,,-/(+)$%''$))(-4,-+//34,+1)+,.40/*$).,)*&*$)(((+3--+),,0%)1-45777-5,+0-/*,-6168/7:96.+,.063832.((.6414778;78.3*,&$$
@111c06a0-6bde-442e-bbd6-58946a7ef9d7 ch=54 read=241 start_time=2019-12-12T18:29:16Z barcode=BC01 runid=2c9cf7bc05858273f10e7d7ec552fc0bd742dc3e
CTCCTACGGAGGCAGCAGTGGGGAATATTGCACAATGGGCATAAGCCTGATGCAACCATACCGCGTGTATGAAAAGGCCTTCGGGATATAAAAACTTTCAGCGGGGAGGAAGAATGCGTTAATACCTTTGCTCCGTGGCGTTACCCGCAGAAACTTCAGCTCCGTGCCAGCAGCCGCGGTAATACGGAGGGTGCAAGCGTTAATCAGGTTACTGGGCGTAAAAAGCGCACGCAGGCGGTTTGTTGTTAAGTCAGCGATGTAGAAATCCCGGGCTCAACCTGAGACTGCATCTGATACTGGCAAGCTTGAGTCTCGTAGGGGGGTAGAATTCCAGGTGTGAAATGCGTAGAGATCTGGAGGAATACCGGTGGCGAAGGCGGCCCTGGACGAAGACGGCAGCTCCAGGTGCGAAAGCGTGGGGAGCAAACGGGGATTAGATACCCTGGTAGTCCACGCCGTAAACGATGTCGACAGGTTGTGCCCTTGAGGCGTGGCTTCAGGAGCTAATGGGG
+
/+1(%&,*0'*.,-(//23-04+,00*,.))*,14.*.'&$*-7(4:4/)($&('+)00/340,*,*)*,---+(%(.43:6,61/53036+($$'/++-22/99)*--+()'()&))+*.*()/2/:5/152)+,0/)'+-)/8()*,&,,($%%)*'.215123685440026.0++-3)*'0*1/)+,10317+,.2;0:.2.+)+,**+,167577:9.,)//.-.,.0/41(30:2-//'-2/4/1-&''+)--+*%,0')/0-'3976924453-,-./9776654112/24/**))$$$#(%*+,,//11/(311)+)*/,0./)(0*')((-4/,-021/&%%%')*6/-5..52,764:613++,-(*()--5/*5957/,2,,./+-%).03()6:9972+10*+64/25&)'*67'+$-560291026335*+3:822320+/14:8987)1--//240)-'2//501279*,.0&0/5-*.6/143,41()-%&$#$$#$
@498a907b-e9eb-4cd7-a702-80847024ed95 ch=331 read=233 start_time=2019-12-12T18:29:28Z barcode=BC01 runid=2c9cf7bc05858273f10e7d7ec552fc0bd742dc3e
CCGGTTGTCTAAAGTGGTAAGCCACTCCCGGAGGTTAAGCTACCTAACTTCTTTAACCCACTCCCCTTGGTGTGACGGGCGGTTATTAACCGAGCCGGAACGTATTCACCGTGGCATTTCTGATCGATTACTAGCGATTCCGACTTCATGGAGTCGAGTTGCGAACTCAATCGGACTACGGCACTTTATAGAGGTCGCTTGCTCTCCCGCAGGAGTCGCTTCTCTTTGTATGCGCCATTGCTTGCGTATTAGCCCTGGTCGTAGGGCCATGATGACTTGACGTATTACCTTCCTCCAGTTTATCACTGGCAGTCTCCTTTAGTTCCCGGCCGGACCGCTGGCAACAAAGGATAAAGTTGCGCTCGTTGCGGGACTTAACCCAACATTTCACAACACAGCGAGCTGACGACAGCCATGCGGCACCTGTCACGGTTCCCGAAGGCACATTCTCATCTCTGAAAACTTCCGTGGATGTCGAGACCAGGTAGGTTCTTCGCGTTGCATCCGAATTAAACCACATGCTCCACCCGCTTGTGCGAGGCCCCGTCAATTCATTTGAGTTTTATTGCGGCCGTACTCCCCAGGCGGTCGACTTAACGCGTTAGCTCGGAAGCCACGCCTCAGGCACAACCTCAAGTCGACATCGTTTACGGCGTGGACTACCCGGTGTCTAATCTGTTGTTTGCTCCCCACGCTTTCGCACCTGGTATCAGTCTTCGTCAGGGGCCGCCTTCGCCACCGGTATTCCTCAGATCCTCTACGCATTTCACCGCTACCTGGAATTCACCCCCCTCTCTGCGAGGACTCAAGCTTGCCGAGTATCAGATGCAGTTCCCAGGTTGGGCCGGGATTTTACCATCTGACAACAAACCGCCTGCGTGCGCTTACGCCCAGTAATTCCGATTAACGCTTGCACCCTCCGTATTACCGCGGCTGCTGGCACGAGTTAGCCAGTGCTTCTTCTGCAGGTAACGTCAATGAGCAGGTATTAACTGCTCCTTCCTCCCCGCTGAAAGTGCTACAACCCGAGGCCTTCTTCGCCGCGGCATGGCTGCATCCAGGCTTACGCCCATTGTGCAATAATATTCCCCTGCTGCCTCCCGTAGAGCAATATCAAGCACCAACAGAAAGGTTAACACGGAGCACCGACAAAG
+
&&)++,*)*$(+++)++.*(&)*)**3*')0))*-(*.),,,/4-.,+03+8/)%''2**.-221&*&+'3.0114.550,-)&&,+&&')''*21,3-722877;4113/4-.')/8,,++)&)&%&1()*1.01&7-4/1034::)**(%(,-(*+1<33&&97896;1;*8/2/)((%()*,4.,2'''-1+4)+0-+,.0,50,(,%(-''(**-.22222:6-+*)*-57;170+$$$%%(*%)&'%(,3+,782(%&(/,20.001100656421'($&$&+0,210..)+-2;8786-/,,,**,0057138-&''+42+)+,),0)(--.-30/3444:0.60-9/(**-+-453542;440961112-+,.*,*.--:50/1136./+.++,.-22(0/&/+-055744'0/.101434/14::;69+*,+--++/.3;75836223-,,03+-1449,.2734778,*5-4:339/3.838568213+0,*,241*'+).(-12..011-+,,24,2-)(./0./)($'(&145,()+02093+6::.*,-9;)'&'&*110-(*,/-576/+0+,-/+-+()+/03--*)/.-,2/-&*((&*4--,1555(0-+).297;86.+',.35/,..-495+-)23399:976,1*%+*)&+,14:54.&*0,-48./0598.',,/0;60)*,/3.-,('+,,,+*-1037:)+46/-/.288;8769-42&2/..8)-,1/11*(&,.0354655<</,/6.///114811*0(&%+,2290.0,(+,-1(*+22741-(*.7.06&&&))+5,06;:;59:<41-,/528++261)'.$3-0)()3554110,0.,04*&$%*4/23136.('$$')(.-()/3567773--/1.1/.*0**,23:205**,,,5*.4.1/5122674,+)++(*)5)''*&-/,07187;6312'.0-256532060-))'(-3010/0.+/,.+17.980+585,.0.-/5001-,+')++18)'((*,2576588+)($'&1/)126-,./+/5)*18/-*%,019,&''%(%&$#%)4,./+78/++),+*+*+.<9+*4''&'(/-..2//)+.7;670,*1-%.-1830.)(%(&%*222../*&$#
@13e3c283-ac39-4791-8498-a4438b3bb284 ch=179 read=115 start_time=2019-12-12T18:29:32Z barcode=BC01 runid=2c9cf7bc05858273f10e7d7ec552fc0bd742dc3e
CCGGTACCTTGTTACGACTTCACCCCAATCCCGCTGACCCTACCTTTGGCCGCTGCCTCCTTGCGGTTAGCTCACGGACTTCGAATTGCAACTCTCATGGTGTGACGGGCGGTGTGTAAAGACCCAGGAACGTATTCACCGCGACATGCTGATTCGCGATTACTAGCGATTCCAACCTCATGTAGTCGAGTTGCAGACTACAATCCGAACTGGAGATGGTTTTATGGGTTTTGCTTCACCTCGCGGCTTCGCTTCCCTCTGCACCATCCATTTGTAGCACGTGTGCTTGGCCCAGGTCGCAGGGGCATGATGATTTGACGTCATCCCATGGCCTTCCTCCAACTTGTCACTGGCAGTCTCGCTAAGAGTCCCCAACAGTGGTAACTAACGATAAGGGTTGCGCTCGTTGCGGGGACTTAACCCAACATCTCACGACACGAGCTGACGACAACCATGCACCACCTACCTTCTATCTCATACAGCTATCTCTCCATCTGGAGCCTTTATGAGTATGTCAAGACCTGGTAAGGTTCTTCGCGTTGCTTCAGATTAAACCATGCTCCACCCGCTTGTGCGGGCCCGTCAATTCAGCTTTGAGTTTCATTCTTGCAGACGTACTACTCAGGCGGTACTTATTGCGTTAACTGCAGCACTGAACTTTGATATCCCAACACTTGGTACTCATCGTTTACGGCGTGGACTACTAGAATTATCTAATCCTATTTGCTCCCCACGCTTTCGGGACTGGGCGTCAGTTGCGGGCAGATCGTCGCCTTCGCCACTGGTGTTCCTCCATATATCTACGCATTTCACCGCTACACATGGAATTCCACGATCCTCTCCTGCACTCTAGCTGCCTGGTTTCTATGGCTTACTGAAGTTAAGCTTCGGAGGGCTTTCCTACAGACCCTTGCTGCCGCCTGCTCCCTCTTTACGCCCAATAATTCCGGATAACGCTTGCCACCTACGTATTACCGCGGCTGCTGGCGCAGTAGTTAGCCGTGGCTTTCTAATAAAGTACCGTCCTCGGCTACCATTTTGCTGTAGCCGCCGTTCTTCCATGAAGTTTACAATCCGAAACCTTCTTCCTTCACGCGGCGCGTTGCTCGGTCAGGGTTTCCCCATTGCCGAAAATTCCCTGCTGCCTCCCGTAGGAG
+
5,/*2)+,5801+*+1'22942273*1+,1*+*01221;0./1'','+)1707:559530/7.00626002953459343/,'$$'%'+(&())(**0.7100++4486+-,+++&&(2++.67/'-,6++)+/1<87994878:9::999/9//.76172003222/.01.',%(%'()+)/2366*(1-:./.65888:9;/7))1942/,&&*1219;<-344</7<<+1239343945.4162174566074++1-))(.-;:9:788.('*-.%*(.)*(&&$''.+,+0576*,%-380179*)((*545/02/67:7285%&$(')*2/.*++/&*3,*)((3,4.-((*((71880++,01298,-())()2862/.//60////30416;01/003115)%,+4.,.505-43)-),,.132/256658668520-235:737<6:65,3/,-*&$&&)('$)*976%&##"')*-00776:;7776-,,,34./+((.,,-,1*-*)..03:125656,65<::<:98212-/257*(./0.:86<9:6888-*/0*),1./15869,/1+'()06495+%'%((+%+091349;351')''.8195754454&656,1/*'&&&*($*')23339973.3/30/-/+,.**')),1*(,/.$&&&&)0+/21,1335;9/01;00007+04002%'&%.+/0455:432.(05(*553:8/-0-*1:0),:91-()(17669452911%602136676:9::252006<88:9321307*+2913163303+/4678<:6158,.0++*,%)',/*7.1)'()0-1+-.222/--++,/'(+2332923;4<723582:3.:000.5-,39+))+-52*-'(-.,08+/')*1249:<.7-*,.0073571/0/29),85:8122.5+.,05:;924253;85812-:,/765.+*-*1/22.0.(+-42236723.'($%$&0.6,))/.3+.,,561,.7008/(/-.:9:0')),:77182'*('&#%##&&*,75;:968/*/.(%%&'.(*591-/.*4)'-0)+,*.,::;8096,.,12724+,/2../-6---/5605;-1,,,-/3/45218:92508+)&*)-/5*59)*:13+,&
@421386ce-bb22-46df-8f27-d8584c655782 ch=281 read=314 start_time=2019-12-12T18:29:49Z barcode=BC01 runid=2c9cf7bc05858273f10e7d7ec552fc0bd742dc3e
CTCCTACGGGAGGCAGCAGTGGGGAATATTGCACAATGGGGAAACTTCCCTGATGCAGCAACGTGGTGATGAAGGTTTCCGGATCGTAAGCTCTGTCTTTGGGAAGATAATGACGGTACCCAAGGAGGAAGCCACGGCTAACTTCGATGCCAGCAGCCGCGGTATCGTGGGTGGCGAGCGTTATCGGATTTACTGGGCGTAAAGGGAGCGTAGGCGGATGATTAAGTGGGATGTAAAATGCCGGGCTCAGCAGGTGCTGCATTCCAAACTGGTTATCTAGAGTGCAGGAGAGGAGAGTGGAATTCCTAGTGTAGCGGTGAAATGCGTAGAGATTAGGAGAAGAACACACCAGTGGCGAAGGCGACTCTCTGGACTGTGACGCTGAGCTCGAAAGCGTGGGGAGCAAGCAGGATTAGATACCCTGGTAGTCCACGCCATGTGATGAATACTAGGTGTGGGGGTTTCAACACCTCCGTGCCGCCATAACGCATTAAGTATTCCGCCTGGGGAGTGCAGTCGCAAGATTAAAAACTCAAAGGAATTGACGGGGACCCGCACAAGTAGCGGAGCATGGTTTAATTCGAAGCAACGCGAAAGGCAACTACCTACACTTGACATCCCTTGCGTACTCTTAATCAGTCCCTTCGGGGACAAGGTGACAGGTGGTGCATGGTTGTCGTCAGCTCGTGTCGTGAGATGTTGGGTTAAGTCCCGCAACGAGCGCAACCCGCTTCAATCGTTAGTTACTACCATTAAGTTGAGGACTCTGGCGAGACTGCCTGGGTTAACCAGGAGGGAAGGTGGGATGACGTCAAATCATCATGCCCTTACTGACCGACCGTACCACAATGGATGGTGCAGAGCGAAGCCGCGAGGTGAAGCAAAACCCATAAAACCGATTCTCAGTTCGGATTGTAGTCTGCAACTCGACTACATGAAGTTGGAATCGCTAGTAATCGCGAATCAGCATGTCGCGAGTGCGTTCTCGGGCCTTGTACACACCGCCCGTCACACCACGAGTTGATAACACTGCAGAAGCCGGTGGCCTAACCGCAAGGAAGGAGCTGTCTAAAAGGTGGGATTGATGATTGGGGTGAAGTCGTAACAAAGGTAACCGG
+
-80,,-/&58,060.32%22+43),,-*7*()+*163253))/*')),63*,,---.18*)))(354000.-./20:-,*202;:650+(),775703;13;4.1187570103296/82-,(/,).,++*2,)+.*,,*,))/),&)+26.01-112.3*-/,+&'((422,9,'&783:3329(4*2961269:888785--0,&)*5461887;:;;:5659*-8<9744)+.3,0*5&/,*()**+.-2768986616//+75.237,8,,,/(*+,--.2674,*(,/**'(./-4,8*9+))-2721205432174,-1::10/.,3--741(,.--3323039)555962/1(-*/0/-,.')15./.,+())'*,--../1%&''),/1'*4/,-12;'7.3.,.5./06368++/784401-(*'..+-($'*.,/36521-+*-)+(389-2;:.*+*,07561(&'+-,04+*,/,*-(.)5+/223675.06/111(%&%$&%,14)++,(),).:::/88982)-))+.//26&/76,20*'*(,-)())0008*-.(/-)-88496;6.1+*-75850/-+)&%(%(%&(.801/,',,435506(+-3.0*-'&$%)&1,6)$&&(7,4;5*-56376303/128)/*+0)(&&'*/3684579:20/0.9895365510./379;7:429-*'+-4-,2446,-03293627.&'(&'+-+/1/:.*-*++327:40929,7--%-+,-.02,/,)%*&*-2174.85)1+7-006.+/-)-1.33598+-345./.766122:9,.)/-(&+()(%$&$%#%%$%$(&'(1856;683-000***'*$&,'(,792+,*,+*9(*+71&-55/04:952.'$.$'(+%**05(,%/*//,4777602,..63236342/,/+*.514198875554030//3:98:7:/013476-,-&%%%%&&),6574;:932300376635:6/79+,734253./)*).+)*.13/*+*(2&'+*,1:2:.-..'*6:8:-/-/00.--(()+:8:9177/*-0432-*,,,+.,+0,(/.'(,*/,-/0,.*+07*.6.516769
@7a7c66ad-f60f-47f4-b68e-fa5c131c4b9e ch=237 read=507 start_time=2019-12-12T18:30:00Z barcode=BC01 runid=2c9cf7bc05858273f10e7d7ec552fc0bd742dc3e
CTCCTGGGAGGCAGCAGTGGGGAATATTGTGCACAATGAACAAGCCTGATGTAGCCATGCCGCGTGTATGAAGAAGGCCTTCGGGTTGTAAAGAATACTTTCAGGAGGAAGGGAGTAAAGTTAATACCTTTGCTCGGTACCCGCAGAAGAAGCACCGGCTAACTCCGTGCCAGCAGCCGCGGTAATACGGAGGTACAAGCGTTAATCAGGTACTGGGCGTAAAGCGCACGCGGGCGGTTGTTAAGTCAGATGTGAGATACGGGCTCCAACCGCAAGGAACTGCATCTGATACTGGCAAGCGAGTCTCGTAGAGGGGCGGGAATTCCAGGTGTAGCGGTGAAATGCGTAGAGATCGGAGGAATACCGGTGAAGGCGGCCCTGGACAGACTGACGCTCAGGTGCGAAAGCGTGGGGAGCAAACAGGATTAGATACCCTGGTAGTCCGCCGTAAACGATGTCGACTTGGAGGTTGTGCCCGCTTGAGGCGTGGCTTCCGGAGCTAACGCGTTAAAGTCGACCGCCTGGGAGTACGGCCGCAAGGTTAAACTCAAATGAATTGACGGGGGGCCCGCACAAGCGGTGGAGCATGTGGTTTAATTTCGATGCAACGCGAGGCACACCGTCCGGCATCCACGGGATTTTCAGAGATGAGAATGTGCCTTCGGGAACCGTATGAGACAGGTGCTGCACATGGCTGTCGTCAGCTCGTGTTGTGAAATGTTGGGTTGGTCCCGCAGGCGCAACCCTTATCCTTTGTTGCCAACGGTCGGCCGGGAACTCAAAGGGGCTGATGATAAACTGGAGGAAGGTGGGGATGACGTCAAAGCCATCATGGCCCTACGACCAGGGCTACACACGTGCCAATGGCGCATACAATAAAGCGACCTCGCGCGAGAGCAAGCGGACCTCATAAAGTGCGTCGTAGTCGGATTGAGTCTGCAACTCGACTCCATGAAGTCGGAATCGCTAGTAATCGTGGATCAGAATGCCACGGTGAATACGTTCCCGGGCCTTGTACACACCGCCCGTGCACCATGGGAGTGGGTTGCAAAAGAAGTAGGTAGCTTAACCTTCCGGGAGGGCGCTTACCACTTTGTGATTCATGACTGGGGTGAAGTCGTAACAAGGTAACCGG
+
/030-%*,).--435557711+(/+'-.%/)*+-/1-,,-3642494431,#%%,2120/()')))('*(+.(+*+4.5395/;319-16;-(+)*)20;+,&0+*+,-,,2+'&*-<52261+((,),--*-(%%&'+15*),)*0)$*-'*329.9/00400+**(+/6.01.&2/+)*),6.//:2/+.,((1437998;4;663203/008754455620.11+.)-+586)156-08/.18856692.&$&$%#&(053/7'2&*'$('*((.+.13300/&'),-3.6,+00'**,,+0257810+.,1&%%*%+)./0--6:665000083136/,-3972/.,,-)..-4.3866;:::01)*+40054<0-6887%))+)*)*&+,726--+)',*((*/168;0+.01;-6,68*0,+)33+47-.3,50//44/4578:;7/-,+)./21-++2./1116++.2*(%%&&))142315:11201,-+*-44500..9/98./99783788:62*')$)+,-98.,-0*-/263<97774;:65.2,/,,/36:62)/.*(,+,+0(+/314/&'',-+)*0588...:0.(%./194935'%(')&'$%$%%&&('+,330./+10,4<<760.--.222,.71177898;:5;1508;49,)+-1271143/)'&'&'(11:677:97890011278070//12872-8,146/8%*,/+*',++-32.1'+...7234,17,(34-0/1'./6.3(1,009726129/9)063-%%%%*)*/7896780*/*(4/566;;77944546916,*-.013882800(%#&(*:94.--('))))&(-)')$((.36+$*$$$%&&%*00)+-44.13-/.--%)%#$-,./4<9686623193019:9:927)324'-),0+,./01893-+*)*+--6854308/01.80733-4433041117:8;7/,%',+107*'(+1+++63560705,'*,)1'(%&$(...,64,62'')%()0820-,(&'(*+//:/3.98+&()&'(*1112+0+8+79739(37*)16/3673623:0//:3-/787:52-,(*.7360-,*+*-414/0,..)(.2:7578
@af75794f-743b-4edb-9daa-efb23aa4db44 ch=192 read=419 start_time=2019-12-12T18:30:14Z barcode=BC01 runid=2c9cf7bc05858273f10e7d7ec552fc0bd742dc3e
CCGGTTACCTTGTTACGACTTCACCCCAATCATCAATCCCGCAGCAGGCCAGCTCCTTCCCTTGCGGTTAGGCCACCGGCTTCGGGTGTTATCAACTCTCGTGGTGTGACGAGGCGGTGTGTACAAGGCCGAGTGTATTCACCGCGGTATGCTGGTTGATTCGCGATTACCCCAGTTCCAACTTCATGTGTAGTCGAGTTGCAGACTACAATCCGAACTGAGAATGGTTTATGGGTTTTGCTTCACCTCGCGGCTTCGCTTTCCTCTGCACCATCCATTTAGCACGTGTGTAGCCCAGGTCATAAGGGGCATGATGGTTGACGTCATCCCGCCTTCCTCAGCTTGTCACTGGCAGTCTCGCTAGAGTCCCCAGCAATGATGGTAACTAGCGTCGTTGCCTCGTTGCGGGACTTAACCCAACATCTCACGACACGGGCTGACGACAACCATGCACCTGTATCTCATATAGCTATCTCTCCATCTCTGGAGCCTTTATGGTATGTCAAGACCTGGTAAGGTTCTTCGCGTTGCTTCGAATTAAACCACATGCTCCACCGCTTGAACCCCGTCAATTCCTTTGAGTTTCATTCTTTGCGAACGTACTACTCAGGCGGAGTACTTATTGCGTTAACTGCAGCGCTGAACTTTGACATCAACGCCCAGTACTCATCGTTTACGGCGTGGACTACTAAGAATTATCTAATCCTATTTGCTCCCCACGCTTTCGGGACTGAGCGTCAGTTGCGAGCCAGATCGTCGCCTTCGCCACTGGTGTTCCTCCATATATCTACGCATTTCACCGCTACACATGGAATTCCACGATCCTCTCCTGCACTCTGGCTGCCTGGTTCTATGGCTTACTGAAGTTAAGCACAGGCTTTCACCACAGACCCTTGCTGCCGCCTGCTCCTCTTTACGCCCAATAATTCCGGACAACGCTTGCCACCTACGTATTACCGCGGCTGCTGGCACGTAGTTGGCTTTCTAATAAAATTACCGTCACTCGGCTACCATTTCCTGTAGCCGCCGTTCTTCCTTTATAACGAAGTTTACAATCCGAAACCTTCTTCCTTCACGCGGCGTTGCTCGGTCAGGGTTTCCCCATTGCCGAAAATTCCCTACTGCTGCCTCCCGTAGGAG
+
46*4.://,4,+/7//+,+2+-,-750,1/34565:089*#.$%%&,++0(-*,/-,/3*)*+,/.5.612780+/)/**1:7(24-,.,+++/'./86855585787682+121.0/332/*-.0(+++&%))'+,*,+)-.--)/(-/57-.*.)&&.+118663:.2*'%$&1-5)/'+-/+,,+*()++247421601..6465.20*,0'%-..0+&+-*,/268(,.615::-,-801.2:/5-++.+5;31+,.(/1./14/)0228:9428(&(+,25445///-3--'/20//025,0++)454355.9-,,718881;:+-:9;<:505()*./+./-./-4-'*43-34661)')+-8;,-$'(/+.00.))+/,)'('&($&*+''')-335000;30,.+,%'%$.2.12150++**+.2,'-002/3417627<6911.,-**.2/.++),-1,)*,01-)+-3:778569:<1117394*.%+.--+/0/4,/4;+*-0/3063:69<9998/*%(0+6((*-*893/,))*,67779/0-)'(%)%$*'(&%*-5.450&&+)-'*,;:65.9,.7*)-+((3+),-/.//3&-42.'*(++,-0*-1,,,01/1.10-+,+'))*35,250-04409(*($&$%%)*+,/.)+,-8<;-.10//78:775033-)&%$.'+,44467:9+-/8-)+//981')')18/.,;:967.,1018;35271//0,5---996'5669:797279/0040,(+'(%+5:.4466884*30223::3237244)3.4466.0-/1.+*,.0203---01872,-,,3130,/3846.7:-1252963:-.0/1,+2/2.)*&'(+/.1991011,..248<.8.+,1136&&%'#%&5924.78-.4152-4.06923/4/1*,4///1603:-0.)*+(-./9000,('2***/+7+)$(),)*%,*92485/,(((060(.('29573(+02-4./,12+5;+53204435959;666,+*++.3/-.073('2)+78136974+(',)'(),-85614:.&+))163/4/..5:9<::'155,9*.9<7-/72391,3510.32))/1557::8;/:6++929(,(
@3c6130c4-d2a3-46cc-bbb5-85357d91a529 ch=47 read=369 start_time=2019-12-12T18:30:21Z barcode=BC01 runid=2c9cf7bc05858273f10e7d7ec552fc0bd742dc3e
CTCCACCACGGGAGGCGCTTGATGAGGAATATTGCAATGGGGAAACATGATGCAGCAACGCCGCGTATTGATGAAGGTTTTCGAGATCGTAAAACAATGGCACGGGGAAAGATAATGACAGTACTGCAAAAGGAGGAAGCCACGAGAAGCTATACGTGCCCGGCGGCGCATTAATACGTAAGGTGGCGAGCGTTATCCAGGATTTTGGGCGTAAAGGGGCAATGAGCGGATGATTAAGTGGGATGTAGAAATGCCCCGGGCTGGGTGCTGCATTCCAAACTATGGTTATCTAGAGTGCAGGAGAGGAGAATTCCTAGTGTAGCGGTGAAATGCGTAGAATTGAGGAAGAACACCAGTGAAAGCGAGGCGACTCTGCGGACTTTATAACTGACGCTGAGGCTCGAAAGCGTGGCGGGGAGCAAACAGGGATTGAAATTTCACCTGGTAATGCGCCGTAAACGATGAATACTGGGTGTGGGGTTCAACACTATCCCGATACCGCCGCCGCGCGATAAATATTCCGCCGCCGGGGTACGTGCGAGATTTAAAACTCAAGATTGAGCGGGGACCCCGCACAAATGTAGCGGAACATCAGCGGACAATTCGAAGCAACGCGAAGAACCTTACCTACGCCGACATCCCTTGCATTACTCTTAATCGAGAATCCAGCTACGAGAGACAAGGTGACAGGTGGTGCATGGTTGTCGTCAGCTCGTGTCGTGGATGTTGGGTTAGGTCGCGGCGAGCTGCGAAGCCTTGTCGTTGGATTTTGATAAGTTGAGGGACTCTGGCAGAGACTGCCCTGGGTTAACCGGGAGGAAGGTGGGGATGACGTCAAAAGATAGAAATGCATACCTTATGGCAAGGCTTTACGTGCTACAATGGCTGGCACAGAGATGCAATACCGTGAGGTGGAATTGAAAGCAAAACCAGTCTCGGTTCGGATTGGCGGGCTGAAACTCGCCTGGCCTGAAGCTGGAGTTACTAGTAATCGCGAATCAGAATGTCGCACGGTGAATGCGTTCCCGGGTCTTGTACACCGCCCGTCACACCACTGCGAGTTGGCAATACCCGAAGTCCGGCTGACTACTTGCCGAGGCCCGAAAATTTGGGGTCAGCAGGTGGGGGTGAGAAATCGTAATAAAGGG
+
*-*1+-)+--7,(,*('%%$'%+')('&)(&/'&()0,+,+('+---,)++,-8010-,*+())0.))+('),.32.188,0('*,67+0-/)%&'$'$#$#%'01(/.+*0+,3,,,3'.1-,'&(',*&.-(,,'-),-))(&%'($'''('*)++-,'&%%''(*1$*''&'$&%%'%((%(-,%%24/(3..2+(-1+13./).,('+-4-*20)'%%'&')*212:936463468<:83*,%&*2.(%0)+&)+,*)%-2+*))(-.011),.0/-'*/-30--/-.,.//00).,*''*)'(%%(()+()(0*&(,,(-.)+*,(+;67-&*$(&($/+-1'*)'),/.13-,)()()&,+40*)'&%$%'**'&($%(/0000++%&*,(*+*,)&+*'&&()&&&*./)''*,3..-,*+&2)(%&$&('().((02((&'&('%$*+.;843*)&$$%%'*'(()-2)430-33(.(('()+.)&&)*%.+*--((')+,+,&(&'&*+4.7*)0*#%$)*'##"$&%&)*%')/3,/64.*)&(&$&.(*'%')110,0'*,++,/03&(%$$')&)&%'%&$&&*(-)))'(($&''$'.(((*).4+*0,((&',+(()%)(('3316+))*)+(,-')++.20336*'(''),*(%&&&(-,+&*.+((*((*-/,3548::552/1/4+%()-78124565400//./*3468;5:+5*%*&()&(%''*)//&'(('&%(%%,'**,0+*'(-/-+'$+'%**2(&-6+63431,('))),027673++06,,30.,*,2,),',()*++/655767988.86/('%(('.))*+532,*-)-+*,&&)./+-*%$$'&)%)'&'-.,&('&+'%$*)%)&$*%&,%'(-)((((,+-.1+(&&)*.'%&+68.5,(&(#$#'&/*(*,0101/+'*&%'(()'*,/(*%##%&*(*$$&(01.+)(0%%(,,12624/50.227'1-323-,((%(,33202+$&)2401+,*+,.51*(*+).525<5361+,)-4+-,&)((+(1&,)+.--06/*+.--2,())(()'((%&%%))*$&%$%)(*)('',+)++),-0(5$)&/+3/)%*$($&'%&/-*+(%)/(-//
@b75e04d5-ef57-43cc-bb7d-d1c2f78b7983 ch=100 read=433 start_time=2019-12-12T18:30:23Z barcode=BC01 runid=2c9cf7bc05858273f10e7d7ec552fc0bd742dc3e
CTCCTACGGGAGGCAGCAGTGAAGAATGCGCAATGGGGAAACCCTGTGCAGCAACGCCGCGTGGTGATGAAGGTTTCGGATCGTAAAGCTCTGTCTTTGGGAAGACAGGCGTACCCAGGAGGGAAGCCACGACTAGCTTACGTGCCAGCAGCCCGCCTTGTTAATACGTAGGTGGCGAGCGTTATCGGATTTACTGGGCATGTAAGTGGGATCATGAAATACCCGGAGCTCAACTTGGGTGCTGCATTCCAAACTGGTTATCTAGAGTGCAGGAGGAGGTGGAATTCCTAGTGTAGCGGTGAAAATGCGTAGAGATTGGAGAACACCAGTGGCGAAAACGACTCTGGATATAACTGACTGAGGCTCAGCGTGGGGAGCAAACAGGATTAGATACCTGGTAGTCCCGCCGTAAACGATGAATAGGTGTGGGGTTCCAACACCTCCAGCGTGCCGCCATAGCGCATTAGGTATTCCGCCTGGGAGTACGGTCGCAAGATTAAAACTCAAAGGGAATTGGCGGTTACACAGTAGCGGAGCATGTGGTTTAATTCGAAACAACGCGAAGAACCTTACCTACACTTGGCATCCGCATTACTCTTAATCGAAATCCTCGGGGACAAGGTGACAGGTGGTGCATGGTTTGTCGTCAGCTCGTGTCGTGAGATGTTAAGTCCGCAACGAGCACCAACCCAGTTACTACCATTAAGTTGAGGACTCTAGCGAGACCTGGGTTAACCAGGAGGAAGAGGTGGGGATGACGTCAAATCATCATGCCCCTTATGTAGAGATACACACGTGCTGCAATGGCTGGTGCAGAGATGCAATACCGTGAGGGGTGGAGCCAAACTTTAAAACCAGTCTCAGTTCGGATTGTAGGCTGAAACTCATACCACATGAAGCTGGAGTTACTGTGTGCGAATCAAATGTCGCGGTGGGCGTTCCGGGTCTTGTACACCGCCCGTCACACCATGAGAGTTGGCAATACCGAAGTCAAGTGAGCTAACCACAAGGAGGCAGCGGCCGAAGGTAGGGTCAGCGGTGGGGTGAAGTCGTAACAGGTAACCGG
+
*/2../2-2.)-5,+-.-154-3(*&)$$$$&&(3/*('---;./*,+0/420*++.84668-,.-.0/.3*1-;632;872%(*,+()(-0043188073,/+--%).))')+02())'))&&%#&&&'+,1.+%)'/-..205:530//13,'*(+(-,,8,43817,3,+544)+47020-.2)1*+5+((/3652'0&'%'+0.6642%#&%)5.,.390/.%)*24*((&&+475798994,6++0::678281110+,,-/015.7/,1+(+*&((0(4)5/(&9:950.-.6/1/484-/3:80.*&'2')&(&)''$'+&(71)+,,1*(-**)+*+--)*)+,102/-/22-06/-3*,.24389(('*/4(2,72032113739;7406335*,((,5/35<7/.++(2)***-7886:85,29'.&+,.3-2('('+3339679*''%)).*4,,(')+9961),0--2)(%*)41;:9(5),*,4+37:3345.7),-*'-1-2%,.+/+'(%&&&)(*-+-+*,1544656;:/:4;2*&,*),12.-**,(/2/+,+,1833/-))&&$*+445..*/-,-2/3+5+,((%%(')2+1/,753766)4*..4+35469410+1*.02./88556.132413--+*.*+-.,-0..1/22/*-0*3+,++'*+-)/*+'()1-/1/28.3050116///42342)$)))&-'.&'+6030403:471.4*-+')+2/28;13986211117701,0457,31+&&&%)+(%&&(''++*+(+*,()%%'(()+..0/-&%&&()*+12-4.-)12')-,,1,*,.-*)9392)+.21-(+-),167858-21:349+1+*+(+/03.6:--73&'(*+)&(3/%&'(,3/+*6--.641/-/..-546/+)((,-363:40-%,))03+%4,,+2/'*%&&,.//8//2622027/10,+)*/.-,+4;6038((.-,/+((*.0/44462.$((+,+',,+7880:26,5/2.2**',(**561/3.896-./-))'()640((/).839-5
@bfe0b080-dd99-48ec-8ffa-6a9294b92322 ch=500 read=586 start_time=2019-12-12T18:30:31Z barcode=BC01 runid=2c9cf7bc05858273f10e7d7ec552fc0bd742dc3e
TTCGGTGGCGCTTCGTTCCGGTTACGTATTGCTGGTGCTGAAGAAGTTGTCGGTGTCTGTGCAACCTCGCACCTGTCGCTCATCGCTTCCGTTACCTTAGTACGACTTCACCCCAGTCACTGAATCACGAAGTGGTAAGCGCCCTCGAAGGTTAAAGCTGCCACCACTTCTTTTGCAACCCACTCCATGGTGTGACGGTGGAGTGTGTACAAGGCCCAGGAACGTATTCACCGTGGCGACCTGGTCACGATTACTGGCGTTCAGGCTTCCATGGAGTCGAGTTGCAGACTCCAATCAGGACTACGACGCACTTCGCGGGGTTAAAAGCTTGCTCTCGCGAAGGTCGCTACTCTTTGTATGCGCCACCATTGTAGCACGTGTGTAGCCCTGGTCATGGGGCCGTGATGAAGCTTGACGTCATCCCCACCTTCCTCCAGTTTATCACTGGCAGTCTCTTGAGTTCCAGCCGGACGCTGGCAGCGAGGATAGGGGTTGCACTCGTTGCGGGACTTAATAACATTTCACAACACACTGACTGACGACAGCCCGGCGGCACCACAATCTCACGGTTCCCGAGGCACGTTCCACCATCTCTGAAAACTGCGTGGATGTCAAGACCAGGTAAGGTTCTTCGCGTTGCATCGGAATTAAACCACGTAATGCTCGCCGCGTACGGGCCCCAAATCAATTCATTTGAGTTTTAACCCCTTGCGGCCGTACTCCCCAGGCGGTCGATAACGCCGTTTAGCTCCGGAAACCACGCCTCAAAGGGCACAACCTCAAGTCGACATCGTTTGCGGCGACGTGGACTACCAGGGGTATCTAATCCTGTTTGCTCCCACGCGCCTGAGCGTCAGTCTTCGTCAGGGACGCCTTCGCCACCGGTATTTCTCCATACGCGAACGCCGCTGCACCTGGAATTCTTTCACCCCCCCTCTCTACGAGACTCAAGCTTGCCAGTATCAGATGCAGTTCCCAGAGTTGAGCCCGGGGATTTCCATCTGACTTAATGCAAACCGCCTTACGTGCGCCTTAGTAATTCCGATTAACGCCACCCTCCAGCGTACGCGGCTGCTGGCACGGAGTTAATGGTGCTTCTTCTGCGGTAACGTCAATGACGAGGTATTAACTTTACTCCTTCCTCCCCGGCTGAAAGTGCGCAACCCGAAGGCCTTCTTCATACGCGGCGGCGCATCAGGCTTGCGCCCATTGCAATGTCCCCACTGCTGCCTCCCGTAGG
+
&+2)10.00((&'**3:30+2)../.50600052,1,-066-),)'-546/8//,(+-*0)%'')'(+),$/12254/*))''*'&+(,-*+324*3)&$)%&)+26795075.).17*+*))'''&(%(*(.,1+--()-895,1(*,/2/-./('(&$+,"%*%*0534;<5+33508*+.2371247887534-)$%($&&',+0-212/023+(0,%'+&().:324635/6/+)*'#%.))$%'(+0))),-,%+,($)'*,-,+&-')%&&(('*7,'%%&+,+0'8*/.(+0,.24447851,),*%(,+++$))012-$%%),-1413/+),(.-53--6(+,.3;8/12577570-(**3/'(+++)/./.0-(**-66,-7:94836720)'&&&'(''&),-*)'(*1180;:-*07/.1-+,,++37-,75.2.-('(.171+('%#+(''$#%5)17-%&&(.+'$''%&,0027(22,+,'*$))3+-3//-;85-2+1-,0761990,)-*/+''%%&*)-0111.***&+($&&')/-12.'*).,/,/+,1898+3*&&-)*(*)&()'')0.55872109:/02+.,*/77:8;973689<7872-*//9;8611)++,,%')+.,,+*..0;660((%*$&)**''%(%%$%%#('+*102*'(+,.+'0''%(55-,.6;;.3431((+0-0.809-2/01.-3-*15:-44*)')()*,,++.9(--2.4-1*0/'263545;776:-+63-,-/8,1-/.6-3336613+./61((&(%&$))026554,+'%+30214//./65::/28</,-,41+$&%&$1,**(..26-,)(')-0019'*,&%')-32;98:<89;265259(.-,*)%&**''%$$$(2,01'2*0,+)&()//,-/)'%,/2584./00-12313656895,)*5-.:2/01098&'',+0*./8/2()+%(14/',21*-456,26*3&)+4,+*''%(%$#%++53;,0*&%%)-&()&'%$$)+4587;43./.3.8.)*%%)6.,.('&&%&&.+-18679;:+9)(*&,$&2,3+)**,,14;47;*&'&(*(+34355161//+/+.+.,+,3,)//'$()50)5172135)+/+*)*++(,-1#&($-+*(((.*796;54:706.,)))%()%('+,--&32045(441:5'-'$&&)()-.8:6*,../*.19183)**'*'
@9c129d2b-07c3-43b5-8326-b367ba270ff0 ch=198 read=703 start_time=2019-12-12T18:30:44Z barcode=BC01 runid=2c9cf7bc05858273f10e7d7ec552fc0bd742dc3e
CCGGTTACCTTGTTGACTTCACCCCAGTCATGAATCACAAAGTGGTAAGCGCCCTCCCGAAGGTTAAGCCACCTGCTTCTTTTGCAACCCACTCCCATGGTGTGACGGGCGGTGTGTACAAGGCCGAGACGTATTCACCGTGGCATTCTGATCCACGATTACTAGCGATTCCGACTTCATGGGTCGAGTTGCGAACTCCAATCCGGACTGACGCGCACTTTATGAGGTCGCTTGCTCTCGCGAGGTCGCTTCTCTTTGTATGCGCCATTGCTTGGCACGTGTGTAGCCCTGGTCATGGGGCCATGATGACTTGACGTCATCCCACCTTCCTCCAGTTTATCACTGGCAGTCTCCTTTGAGTTCCCAGCGGACCGCTGGCAACAAAGGATGAGGTTGCGCTCGTTGCGGGACTTAGCAACATTTCACAACACGAGCTGACAACAGCCATGCACGGCACCTGTCTCACGGTTCAGGCACATTCTCATCTCTGAAAACTTCCGTGGATGTCAAGACCAGGTAAGGTTCTTCGCGTTGCATCGAATTAAACCACATGCTCCACCGCTTGTGCGGGCCCGTCAATTCATTTGGGTTTTAACCTTGCGTACCCGTACTCCCCAGGCGGTCGACTTAACGCGTTAGCTCCGAAGCCACGCCTCAAGGGCAGCACAACCTCAAGTCGACATCGTTTGCAGCGTGGACTACCAGGGTATCTAATCCTGTTTGCTCCCCACGCTTTCGCACCTGAGCGTCAGTCTTCGTCAGAGGGCCGCCTTCGCCACCGGTATTCCTCGAATCTCTACACTTGTTTCACCGCTACACCTGGAATTCCCCCCTCCTGCGAGACTCAAACTTGCCAGTACCAGATGCAGTTCCCAGGTTGAGCCCGGGGATTTCACATCTGACTTAACAAACCGCCTGCGTGCGCTTTACGCCAATGAATTCGATTAACGCTTACCCTCCGTATTACCGCGGCTGCTGGCACGGGTTAGCCGGTGCTTCTTCTGCGGGTAACGTCAATGAGCAAAGGTATTAACTTTACTCCTTCCTCCCCGCTGAAAGTACTTTACAACCCAGGCCTTCTTCATACACGCGGCATGGCTGCATCAGGCTTGCGCCCATTGTGCACAATATTCCCCACTGCTGCCTCCCGTAGAG
+
/.6.1:12680,+*()-195-598./028)'-.-,32441.,,09.:9+.0231,32++3-2.4-986.0+5*)%)-/./89+-13/172%'(2:5)+0++2**+/.58738221/-25882,3*'(*,/75,1('&4.02/50018942221.%((..9154&22339<684477;6,2+(/0323739-0&'5214)2,+3*3+931111-3,-*,1/*&()(5,)-,-28123437++,+-/-//113+1,+.3-.33689:8+3,%%(&*()(-.-160),,663./897495755386+*++)-('&)*9896.(**('/2182633)+/8;;0013../2..18999+*4.*&,405,'&))+239:4/0.:.02335'8.883/12+5,/)+17.5/.,2:30*((($)(2-50;/,,/58402+)('&'%.,/200))(((.(*/1//343888:74637939&)-,+,-3:43534354-(-+0-./96:677;92'./-20816-13406-6.<7784.1)-,--2--)+(2'8845-,.-<888,-,0*'--+).//18/22'%((%0)6-39<:3;42<<5-95/1.--++$,1-'6*+*187-'001-4/00543537444305.,.2(/%%)%1:47559883,02--($%%'/0,..1)('))144348.3;-)+(0/018;322121-33/612257:8::976<4/1-951)',++,---)**/500/67999.66666433;)+$/+//.(,-/4368;78<13336779.4&'0778/.+,#)%&&18.115:59:6757<884-)&'214:3-..)'$&'(232457:00...05&01228523535/87<0,'*2302204000*310+346.'(+-0764213241--043,.2*,--.190,*+('**,))')%-(0/*+--0,,(''%$%-/),:;7675;337+/+0,003331,(,-/++/+,0/08.--5.58:42-,0/-026632/0///9786;2,3/+0,/*)/34)+,3518//.-6;2+/-,05+-.,.052).,(+(&'(1+45<66920/)-(+),/98::9:2.,,+.;'0/,,7+4-::-,08/.&+&)+2.00;39;7*.103576:61:5.101&'
@3ea96b21-1a55-4935-b7ae-d74bd5034acb ch=214 read=713 start_time=2019-12-12T18:30:52Z barcode=BC01 runid=2c9cf7bc05858273f10e7d7ec552fc0bd742dc3e
CTCCTACGGGGAGGCAGCAGTGGGAATATTGCACAATGGAAACCCCGATGCAGCAACGCCGCGGTGATGAAGGTTTTCGGATCGTAAAGCTCTGTCTTTGGGGAAGATAATGACGGTACCCAGGAGGAAGCCACGGCTAACTACGTGCCAGCAGCCGCGGTAATGCAGGTGGCGAGCGTTATCGGATTTACTGGGCGTAAAGGGGCGTAGGCGGATGATTAAGTGGGATGTGAAATGCCGGGCTCAACTTGGGTGCTGCATTCAAACTGGTTATCTGATTTTTGGGGAGGAATTCCTAGTGTAGCGGTGAAATGCGTAGAGATTAGGAAGAACACCAGTGGCGAAGGCGACTCTGGACTGTAACTGACGCTGAGGCTCAGCGTGGGAGCAAACAGGATTAGATACCCTGGTAGTCCACGCCGTAAACGATGAATATACTAGGTGTGGGGGGGGGTTTCCAGCACCTCCGTGCCGCCGCTAACGCATTAAGTATTCCGCCTGGGAGTACGGTCGCAAGATTAAAACTCAAAGATTGACGGGGACCCGCACAAGTAGCGGAGCATGTGGTTTTAATTCGAAGCAGCATGAAGAGAACCTTACCTACACTTGACATCGCTAGGTACTCTTAATCGAGGAAATCCTTCGGGGACAAGGTGACAGGTGGTACTGGTTGTCGACTCGTGTCGTGAGATGTTGGGTTAAGTCCGCAACGAAGCGCAACCCTTGTCGTTAGTTACTACCATTAAGTTGAGGACTCTAGCGAGACTGCCTGGAGTTAACCAGGAGGAAGGTGGGGATGACGTCAAATCATCATGCCTTATGTGTAGGGCTACACGTGCTACAATAACGGTACAGAGAGATGCAATACCGTAGAGTGGAGCCAAACTTTAAAACCAGTCTCAGTTCGGATTGTAGGCTGAAACTCGCCTACATGAAGCTGGAGTTACTAGTAATCGCAGAATCAGAATGTCGCGGTGAATACACCGGGTCTTGTACACACCGCCCGTCACACCATGAGAGTTGGCAATACCCGAAGTCCGTGAGCTAACCGCAAGGAACGGCGGCCGAAGGTAGTCAGCGGTGGGGTGAAAGTCGTAACAAAGGTAACCGG
+
+,0,,03298'(051256789355)1/-15210112/1+-1+/997*,022+++.-4240)(&'*)+-.31170921034/---2682.0/3444759819:,--+--.70001.55--*)&0.+,)&&&+-*+.-+)-/,,+,+.05941,+,8,'*()(2--$/%(*+/72129:86:/-/),'5860238:1/.138++410-0:977859732.4.4//617652()&)37/.1.01.--915./13;...69770480)699:<<.:--,'''+-//*,)-(&)&('2+4'))99862222996-55,+-..2,-+-,9-287:4300/05.0.1.)('*(.0:74...,2488715833332.100).-/0*+**+54;.**,3:47/,+&-2--1658;.-5853583..0044--/8981/022<:7)+10,0455988755174)49*/*+%/*15234-0...+/0%+,/320222:68+5-/343+08.83'($()1/822(018,,.00;9845724',((1.45/9:,.69,(()+,+')&&%*)&',/10/142<:--8/:41+('+-*3**,.((-0.34638232./,,+6.530100'))%$$)')---10615+))*(+*)10+33*.8*)&*&3+++79+*/,.3,'('+332+-*'$((317789698857535;3907-+**+34*-556(&)(**)1.382-2*-..4..-4***+67<2817+.0.,'05+,''(&)**-023999<885--45343134/,2.*1-1217;7576997686<:244:8-.*-0+0.00888477654--'+*+..-&&(&()*,+4-03)))&'(#&$')9/-/960&&%+//2,.3)8:8*1.(28;:69999975.0.775:116,-).0--,3:,.60-/5..-/0119000/*&'3---//%-'&)-*-&()0,5*(&*)+./,*-*++593,/''*)+*+-./*+*(/.,1910;92362/./6/61+,+-00/.)9+,,1:,)-10042/2)&('+2,)).*0,''''*(.,222.63304.',+.2673(5*670/,.-)$)+567:79;*/:02:876:
@7c7fd32d-90bf-489f-8bdf-9992668cad4b ch=93 read=646 start_time=2019-12-12T18:30:54Z barcode=BC01 runid=2c9cf7bc05858273f10e7d7ec552fc0bd742dc3e
CCGGTTACCTTATTTTGACTTCACCCCAGTCATGAATCACAAAGTGGTAGCGCCCTCCCGAAGGGATTAGGCTACCTGCTTCTTTTGCAACACTCCGGTGTGACGGGCGGTGTGTACAAGGCCGGGAACGTATTCACCGTGGCATTCTGATCCCGATTACTAGCGATTCCGACTTCATGGAGTCGAGTTGCGAACTCAATCGGACTACGACGCACTTTATGAGGTCCGCTTGCTCTCGCGGGAGTCGCTTCTCTTTGTATGCGCCGGTGTAGCACGTGTGTAGCCCTGGTCGTAAGGCCATGATGACTTGACGTCATCCCACCTTCCTCCAGTTTATCACTGGCAGTCGCTGAGTTCCCGGCCGGACCGCTGGCAGCAAAGGATAGGGTTGCGCTCGTTGCGGGACTTAGCAACGTTTTGCTTACGAGCTGACGGCAATACATGCGGCACCTCGGTTTGTTGAAGGCATTCTCATCTCCTGAAGAACTTCCGTGGATGTCAGACCAGGTAAAGGTTCTTCGCGTTGCATCCAGGTAAACCACATGCTCCACCGCTTGTGCGGGCCCCGTCAATTCGTTTGAGTTTTAACCTTGCGACCGTACTCCCCAGGCGGTCGACTTAACGCTGATAGCTCCCGGAAGCCACGCCTCAAGGGCGCAACCTCCAAGTCGGCATCGTTTTACGGCGTGGACTACCAGGGTATCTAATCCTGTTTACTCCCCACGCTTTCGCACCTGAGCGTCAGTCTTCGTCAGAGGCCGCCTTCGCCACCGGTATTCCTCAGATCTCTACGCATTTCTGCACCTGGAATTCACCACCCCTCTACGAGACTCAAACTTGCCGGTATCAGATGCAGTTCCCAGAGTTGGGCCAGAGTTTCACATCTGACTTAACAAACCGCCTGCGTGCGCTTGCGCCCAGTAATTCCGATTAACGCTTGCGCCCTCCATTATTACCGCGGCTGCTGGCACGGGTTGTGGTGCTTCTTCTGCGGGTAGCGTCAATGAGCCAAAGGAATTAACTTTACTCCCTTCCTCCCGCTGAAAGTGCTACAGCCCAGAAGGCCTTCTTCATACGCGGCATGGCTGCATCGGGCTTCGCCCATTGTGCAATATTCCCCACTCCTGCCTCCGTAG
+
22)51:--*/+(/20-,,20.0&-&&%*(70////950+,.15.+*)++*+,.42//8,*)')1+&*&(%('**02-'+5.-6::.'/'%%$'(20+))()*.31/7-.0,-.1598:;0946&97-:3.544;434:49*+('*4.-1266((),-965/.-.-2781+*)*)(1/580+++,++04-+-*,+**.)0+/2;47211345*-().47,53.-1.1-+)2)+,32.2,-'.)')*/)+),*+)/80,.2324674,')&('()).0011/),--;0,0;:8849'3.7:66112-(%%%'(0,/5:6256*,5.506/01236<...<7:928/*,+)$%('',.7/4,+--,02/03+,.,50)(*4:*0287./-+-4,,(*+0.2..-,4//)'%($+&'(%(/-&$%'**+'(,-/1686013)&$'(+(+(-12457)+)*)'$&((*1.32(+/3./05431*(),)$,)*537115354854-*),/;01,+-0)0.;;:9;:::142,++,/'&0*-'3239.0..//-41+/1),./+0/5&1,/66,)),1666+(.60,(./97,152122//0&4915//+010)&/53299998/5/6/31.&+'1*,./5/'&)''$/4,.03633,/*1*/&0193;/4(0+5673'3123./33,,,/0/07892/2*-3)81'1/.,(*1,07214;7(-/0881.0-.1:2202.5:86325426,-./.52635*,&1+/2*-0.74++'$+73:647<7976''5554684621+16.)&%('.-(((+-/3.'%'&497+*-*&40(,-/05,5-/-2.//%)(*+2,110&/'43;42*))%),4)2/6,%)&)+7,+)++02/.-)((.,8/0059368.-.-+1/.,2,%*+12,*+.16170**-/5//0.-0/)+&,,'(-:.9-,,;,,:55.41338.0,*'2.3%&(((('*)/3;5:=::55.0)'&&)()'$&**,+'%82*)(''*'1),.12*,-/92,389+21-*311/2('+((&$&*&5.*('+()-*34<8885')(*)+13/-0465668678&43462(+/5/*2/(+*+&/*,-53780&()6;8855069*+.+
@7b1b35d5-19b9-42be-b255-029881547b7f ch=239 read=720 start_time=2019-12-12T18:30:54Z barcode=BC01 runid=2c9cf7bc05858273f10e7d7ec552fc0bd742dc3e
TCACTCATTTGTGCGTAGTTGGTTACATTGCTGGTGCTGAAGAAAGTTGTCCGGTGTCTTTGTGTTAACCGCGCCTGTCGCTCTATCTTCCGGTTACCTTGTTACGACTTCACCCAGTCATGAATCACAAAGTGGTAAGCGCCCTCCCGAAGGTTAAGCTACCTACTTCTTTTGCAATCCCTCATGGTGTGACGGGCGGTGTGTACAAGGCCGGAACGTATTCACCGTGGCATTCTGATCCACGATTAAGCGATTCCGACTTCATGGGTCGAGTTGCGGGCACCAATCCGGACTACGACGCACTTTATGAGGTCCGCTTGCTCTCGCAGGTCGCTTCTCTTTGTATGCGCCATTTGTAGCGTGTGGCGGCCTGGTCGTAAGGGCCGCGATGACTTGACGTCATCCCACCTTCCTCCAGTTTATCACTGGCAGTCTCCTTTGAGTTCCCGGCCGGACCGCTGGCAATAAAGGGATAAGGGTTGCGCTCGTTGCGGGACTTAACCAACATTTCACAACACGAGCTGACGACAGCCATGCAACACCTGTCACAGTTCCCGAAGGCATCAATCCATCTCTGGAAGAGTCCTGTGGATGTCAAGACCAGGTAAGGTTCTTCGCGTTGCATCGATTAAACCACATGCTTTCCGCTTGTGCGGGCCCCGTCGAATTCATTTGAGTTTTTAACCTTGCGGCCATTACTCCCCAGGCGGTCGACTTAACGGTGTTAGCTCCGGAAGCCACACGCCTCAAGGGCGCAACCTCCAGTCGACATCGTTTGGCGTGGACTACCAGGGTATCTAATCTGTTTGCTCCCCACGCTTTCGCCACTGACGTCAGTCTTCGTCAGGGGGGGGCCGCCTTCGCCTGGTATTCACTCCAGATCTCTACGCATTTCACCGCTACACCTGGAATTCTACCCCCCCCCTCTACGAGACTCAAGCTTGCGGTATCAGATGCAGTTCCCAGGTTGAGCCCGGGGATTTCACATCTGACTTAACAAACCGCCTGCCGCGCTTACGCCCAGTAATTCCGATTAACGCTTGCACCCCTCAGTATTACCGCGGCTGCTGGCACAGGTTAGCCAGTGCTTCTTCTGCGGGTAACGTCAATGAGCAAAGGTATTAACTTTACTCCTTCACCCCGCTGAAAGTGCTTTACAACCAGAAGGCCTTCTTCGCTACACGCGGCATGGCTGCATCGGAAACTGCGCCCGTGTACAATATTCCCCCACTGCTGCCTCCCGTAGGAG
+
&&&(*&&)/*(.*'&)&)%'&*)'(*).*+/182434,,3+(-)-+/--,6--052341:5'((+50421..*,.34788810+,.53/7*.*64/2131-16/*&&*596102,&(--%*'(777203:3,1.2+((%%&,*-..+*+/51..23113458:2./,1+662+/02622:0..$%+/,-.6797;:45522411,),0//6,)&3(+03011.*,8.8.://1<6423/3.&()(0*,$&(,&6'2,--.5/52321'(+12317*0)7--&,)/702%2,.33378885.)-29:001.4-.55+,.2+-0014/0&'.+-*0/704414+'$',2379;/:9,+(&*-)'+,)%%)-,2.2731%/&'.3557(&,+-,...43776986/43.,2;5;:714'*.6;8013871800/9;97:+'.()+455)3--43*437;:404.6-)+%(()'/1941'*05/6+,),,/34:35/:72.-0,(+'/-740:0-''*',(+,1434625738.448&/$,*&14594310)1.56;573*)/+0/2386;69348:2101553%)*/7+%&$'32666842358;,151/3,4-;3253471511188+'')-/931,())10)(#$*))21802.7,,*.02)(((&2*:/926:9.001<=9+4:37/900/35:')-+-,4::*,1,,087876/4/4/-+%)).+*-2-5*6*-0+./--&./222260001+&&&$''(,')'+,27858860-'*+223584+0359/67501196291-)+-6-$%(3::,-0/-2:.0&'$#&(,*-./07899:<;438*+3;580804576949622,%*/3-32)$')/'()2333::874531:33.14%&+&(*375:523250569175.5896-1455414668923-)*-()*&'),;679957678558/+//.72/15())240)+31,,./060..,/.8087;:2;57:3+*$')-*,,'*,-3*((*027136)+1;2;65140')(,02.-.,*/04527:01.8066909-+&+(+.30..29,85/12629<:866143/230//,+;/..1*39,+/+,./.-((,)'.048,:813771-030.-1*,,**)*%))%,)&&+*)&())..7;7'&**,)/.1,90009<:922122*/)('(.-0-98-&-&'*,5---972977+',-/0986:32:60138,+,
@140916cd-a752-4bd0-9d77-17102ff2e172 ch=95 read=1017 start_time=2019-12-12T18:30:54Z barcode=BC01 runid=2c9cf7bc05858273f10e7d7ec552fc0bd742dc3e
CCCGGTTACCTTGTTGACCACCCAGTCTTAGATACAAAGTGGTAAGCGCCCTCCCGAAAGGTTAAGCTACCTACTTCTTTTGCAACCCCTCCCATGGTGTGGGCGGTGTGTACAAGGCCCGGGAACGTGATTCACCGTGGCATTCTGATCCACGATTACTGGCGATTCCGACTTCGTAAGGTCGAGTTGCAGACTCAATCGGACTACGGTACTTTATGAGGTCCGCTTTGCTCTCGCGGGTCGCTTCTCTTTATGCGCCATTGTAGCACGTGTGTAGCCCTGGTCATGGGGCCATGATGACTTGACGTCATCCCCACCTTCCTCAGTTTATCACTGGCAGTCTCCTTTGAGTTCCAGCCGGACCGCTGGCAACAAGGGATAAGGGTTGCGCTCGTTGCGGGACTTAACCCAACATTTCACAACACGAGGCTGACGACAGCCATGCAGCACCTGTCTCACGGTTCCCGAAGGCATTCTCATCTCTGAAAACTTCCCGTGGATGTCAAGACCAGGTAGGTTCTTCGCGTTGCATCGAATTAAACGTAGGCTCTACCGCTTGTGCGGGCCCAAATCGAATTCATTTTGAGTTTTGAACCTTGCGGCCATCCCCAGGCGATCGACTTAACGTTAGCTCCGGAAAAGCCATATCAGGCACAACCTCCCAAGTCGGCATCGTTTACGGCGGTTGCGGTATCTAATCTGTTGCTCCCTTTCGCACCTGAGCGTCAGTCTTCGTCCAGGGGCCGCCTTCGCCACCCGGTATTCCTCAGATCTCTACGCATTTCACCCATACGCAGGATTCTACCCCCTCTGCGAGACTCCAAGCTTGCCGGTATCAGATGCGAGTTCAGGTTGAACCCGGGGATTTCACATCTGACTTAGCAAACCGCCTGCGTGCGCTTTACGCCCAGTAATTCCGATGCTTGCACCCTCCATTATTACCGCGGCTGCTGGCACGGGTGGCCAGTGCTTCTTCTGCGGGTAACGTCAATGAGCAAAATTATTAACTTTACTCCCTTCCCTCCCCGCTGAAGTGCTTTACAGCCCGAAGGCCTTCTTCATACGCGGCATGGCTGCATCAGGCTTACGCCCATTGTCGCAATATTCCCCACTGCTGCCTCCCGTGGGAGCAATACCAGCACCAACAGAACGAACTACCGACAAGCTTTTTTTCTTCCAGCACCAGCAATGCGTAACCCCGCA
+
78(2929),)/,*1)((+1.14/**+)*+,-33'),883456./,$*+3852-*)(.3)-*,71.,..781../2:5197+.,3+270**24)+86,)'$&*3/-.))*+,,,13/6,6(*1*2.-*()'*'.-/-)*&--/0;524347'%'**2/-.1)/+116;481/2171+*)*-/01-.5.:/1/44567-;15*8+,,$'(%%$((694.0+/,-0-%&0)+*++,*-.2+('()--0,*+++81(*))*./,3<0+)+,,050/.+(((10-(.476).&,/+)''((-.+)--3259::99:0:;6,279<:706)*.8,+4;7880:0.0996822:.*+660:+(+/104367/0//9889861'5.8.8-0.)*90235555292.-36/1*.-0,1*/,:56;6.1,0),*.,'*(,-776841+,1,-./0-,-+072+*+-+,//647/5,*)'((,&+6177.443340436-/1/22,,//8---.;9.-,0..760,(3.;86:4/2.+7...44))-)2+1(($)%&&)**%%),((,+)+.(+,*.)()--.0&(&+.+.1<;.143/:<6+-206-8/./062&.225)%07/....31./2.+,(.)**656'3+0462$''#%&)+'/)(+,09493.4*/4,-7(')*-070;-+(,'&((*+*+&+'*..+0.,)%#%)'**2*&':*)24/5:///14446)86599640:,-5992373.*,*)/01).-&('-+/30').)*-003667322-295+'(,)$%$&#'&-&(4,8431400-)-*%*''0-148'+($**,+06&0/--/..230-'%)-/,+--2-,+-/52(/*-#31)*/0003/23220--/18:8<47989980.-'&''&&*)),''-/375;/'())%&&&+,'+2*+36*0,+1/.02+-.122763.('),)'$(%(*+,2-*-6/::<:976/+$('6,578,9-,+25/:5/,/-*2,-*,2.(*+6:+/1.0,)8:8++55,.-(()'&(')/-'/-)')/,20///-32500+)'(+..+-**$%(+*-*$.)'/,&+,19-,-/,*)))0**&24/886*0/-*%%()(/7*)4,9-)+*-212472$)&',+5-/'$$'%'+(*)36/26/,*+122*6-1317/,()*'+.*-/597&634/'+&&%%'$
@c1cbe300-d800-4f0e-bdc9-12a55187d2b9 ch=150 read=818 start_time=2019-12-12T18:31:01Z barcode=BC01 runid=2c9cf7bc05858273f10e7d7ec552fc0bd742dc3e
CCGGTTACCTTGTTCGACTTCACCCCAGTCATGAATCACAAAGTGGTAAGCGCCCTCTCCCGAAGATAAGCTACCTGCGCTTGCAACCCACTCCCCATGGTGTGACGGGCGGTGTGCAAGGCCCGGGGCGTATTCACCGTGGCATTCTGATCCTGATTACTAGCGATTCCGACTTCATGGAGTCGGAGTTGCAGACTCAATCCGGACTACGACGCACTTGCGGGTCCAGCGCTCCTGTAGTCGCTTCTCTTTGTATGCGCCATTTAGCCCGGCACGTGTGTGTAGCAGACCCTGGTCGTAAGGGCCATTGACTTGACGTCATCCCACCTTCTCAGTTTATCACTGGCGATCTCGCGCTTTGAGTTCCCAGCCGGACGCTGGCAACAAAGGATAAGGTTGCGCTCGTTGCGGGACTTAACCCAACATTTCACAACACGAGCTGACGGCAGCCATGCAGCACCTGTCTCACGTTCCCGAAGGCCACATTCTCATCTGAAACTTCGTGGATGTCAAGACCAGGTGGGTTCTTCGCGTTGCATCGAATTAAACCACATGCTCCACCGCTTGTGGAGCCCCCGTCAATTCATTTGAGTTTTAACCTTGCAGGCGTACCAGTCGACTTAACGCGTTAGCTCCGGAAGCCACGCCTCAAGGGGCTGGCCTCCAAAGTCGACATGAACGGCGTGGACTACCAGGGTATCTAATCCTGTTTTGCTCCCCACGCTTTCGCACCTGAGCGTCAGTCTTCGTCAGGGGACGCCTTCGCCACCGGTATTCACTCCAGATCTACGCATTTCACCGCTACACCTGGAATTTACCCCCTCTGCGAAGTTTCAAGCTTGCCAGTATCAGATGCAGTTCCCAGGTTGGGCAGAGGTTTCCATCTGACTTAACAAACCTACCGTGCACGCTGACCCGATTAACGTGCACCCTCCGTATTACCGCGGCTGCTGGCGCCGGAGTTAGCCGGTCACTTCTTCTGCGGGTAACGTCAATGAGCAAAGGTATTAGCTTTACTCCCTTCCTCCCCGCTGAAAGTACTTTACAACCCGAGGGGGCCTTCTTCATACGCGCGGCATGGCTGCACATCAGGCTTGCGCCCGGCTGACACAATATTCCCCACTGCTGCTGCCTCCCGTG
+
5++)0,,0*,..8:61(13;5,:9:-33694565:53+,()-&+*6/2-+./2;732/0(''*+&++.-,-+,/3)('$%)&&&)'/30&(*/;:++7532244661231+/.--.,)+-+1,(+33)*/225<5136792700185,-.13*&+-21./3667737875517535,31-()*+/+,,4:35*-,346-:13)3.887401-*&)#%('$&'1-*2($')%%&$#%#$$$'4,/191621;2.035572/*'*-)').1,%0--/1156,+*)#%&'%'++*+/992(+(',54+1*-+)')),,))')+.+77,&,-'('%'%%,40,,0))'%)()&,,-/++$'(*()*77963*((,'-)($'&&&&&'%,/5+1-:995'/)6,1-234329130774-2,1(41)('*,,7--,.050.0%%,))++52+51,---1195244392--+**&(*-/5:.-01-/**)..2:225650/'(,+)/2/),./-./58200029(*(())**712:96917.//56-(')/*00).,*)+4/11./,/1/1*.*+,-*-088:,+/0718;967;82.1/9:-02/./+(('+0-'*)(+%++*7.+*,--+),,,,).5/9,8-,3*/62556:883(-141,&&#'&'-)++*)-,*%%'''&')(-.-/15.46354&/&$(&)(*441160/013(&()/,+('*./1;612846843.23..015888;8677*--*(%)'*&%&(*08.41&060501&))..,,-110,644+35(+/66*,-,-)3,+/0.-0/&(,573-))(%(*+(&()),+6'*,207+('*+-7++-0/84887663./110,'24$)%((*.)&(()*+,--().919<62*$%(+&&###&&(%&#)-*.//)(&$$('((148467./05214836.0,%%%(,*)&,((-%'20,/26665)'*4.59<9:::6:403*71/,,*,.93895(0).--5-%*,76*.,07,-66:,27:0+/78(61*+&&&'').04593-&+246-199;66<8442-)+))031/1(24.-,*(-*2*/697:26/71*%$#%$$%&(.///4,458--0-+))),./263/-,++(
@e6bcc00d-ceaf-454c-b36d-7f90e4d218b9 ch=366 read=845 start_time=2019-12-12T18:31:03Z barcode=BC01 runid=2c9cf7bc05858273f10e7d7ec552fc0bd742dc3e
CCCGGTTACCTTGTTACGACTTTGCCCAATCGCTGAGGCCTACCTTCGGCCCGCTGCCTCGCTGCGGTTAGCTCACGGACTTCGGGTATGACTCTCATGGTGTGACGGGCGGTGTGTACAAGACCAGGAACGTATTCACCGCGACATTCTGATTCGCGATTACTAAGTAACTCCAGCTTTCATGTAGGCGAGTTTCCAGCCTACAATCCGAACGAGACTGGTTTTAAGTTGGCTCACCTCACGGTATTGCATCTCTCTGTACCAGCCGTTGCAGCGTGTGTAGCCCTACACATAAGGGGGGCATGATGATTTGACGTCATCACGCTCCTCCTGGATTAGCCCAGGCAGTCTCGCTAAGAGTCCTCCAACTTAATGGTAGTAACTAACGACAAGGGTTGCGCTCGTTGCGGGACTTAACCCAACTTTATCTCACGACACGAGCTGGCGACAACCATGCACCACCTGCCTTATTCCCCGAAGAGTTTCCTCGATTAAAGAGTAATGCAAGGGGATGTCAAATTGTAGGTAAGGTTCTTCGCGTTGCTTCGAATTAAACCACATGCTCCGCTACTTGTGCGGGTCCCGTCAATTCCTTTGGTATCTTGCGACCTCCCCAGGCGGAATACTTAATGCGTTAGCGGCGGCACGGAGGTGTTGAAACCCCCACACTAGTATTCATCGTTTACGGCGTGGACTACCAGGGTATCTAATCCTGTTTGCTCCCCACGCTTTCCGAGCCTCAGCGTCAGTTACAGTCCAGAGAGTCGCCTTCGCCACTGGTGCTCTTCTAAAGTCTCTACGCGTTTTTCACCGCTACTAGAATTCCTCTCCTCTCCTGCACTCTAGATAACCAGTTTGGAATGCAGCACCCAGAAGTTCGAGCCCGGGTATTTCCACATCCCTTAATCATCCGCCTACGCTCCCTTTACGCCCAGTAAATCCGGATAACGCTCGCCACCTGCGTATTACCGCGGCTGCTGGCACGTAGTTAGCCGGCTTCCTCCTTGGGTACCGTCATTATCTTCCCCAAAGACAGAGCACGATCCGAAAACCTTCATCACTCACGCGGCGTTGCATCAAGGTTTCCCATTTAGTAGATATTCCCCACTGCTGCCTCCCGTGGG
+
+770044.133:-2/+)+**)//'(--(4-/((%&'&()-**+)*'&')(,*(**,1-12&&(***1)5*+,0/+/,5.77:/+2)'%$%%(*-,0267/),04453;-+/.'+,),00650465/45.80/:9:<:375)*/099:;94433:10265.8--.5'('6;7621)&)'4-00871.+1+,,0/;-5(')200,+,6,,+()/'(*--+1*)/96-,,+.1*)&*)')3..,--10+1---86553/(/01..(&&)'%*)%%#')(.'0)*,./82+*+-+./58(16/3+1291110-1:.,-2/14700*,*-.,/+-2,+.&****-83-.745667*+$'&&/*)*+0836+.-(((.04141+-.062389665/60-023<621212534111;83/,/.0.4+,&*')+(+,1-)+++.)-(*31+1'0*('1/401/00136-13)(*''4,/22'(&&&,)()+5/1,./5.5.47*'''*-20133+-*1/228:86.+/--0-91.2(6,:::07/..4/1,-/44123031;:94-,-/6660,,---.4-0235494-.84.298266++.50//.&.-26//*($%$/+4((477.*3*,'-+,-//.21/8222632..+++01/,+(//6-&2-,6:8+&)*-)*+247<879:89<9,//334:::677364&++%1&-*,,1++0035;/'-,1;<1+2011<15)&(99:9/.-..3:0.6/./:89;(),,/,-.448;8<87:713357(%*//5/.$&++%,-65422/0%/4:6+*.08524-,''*&1(2,-),.26.//-,-21+--/)+,69575;087<<381841+*++(/1,*%+*&-/*()+50)+0**)+5-.3,..*71(())*-/45:9/1;3/+)'*+:)14.*-*32*)*-&-2(*,1,+-2+,++,866-+1)'$/1562;12;7-9---60327103102/163..-*%&&(-'.0(,)-40/-14667144/028.9::*85,-65**&%&()(2322/05701<:<::::4644/21012/+.*)*,.45-3/5:/,3,%*/(##'#%$)*212990'),-76626.49+,9,7.
@d781ae7e-2c2f-46bf-9e06-19daaed7cbf0 ch=412 read=954 start_time=2019-12-12T18:31:44Z barcode=BC01 runid=2c9cf7bc05858273f10e7d7ec552fc0bd742dc3e
CCGGTTACCTTGTTGCGACTTCACCCAGTCATGAATCACAAAGTGGTAAGCTTTTCCGAAGGTTAAGCTACCTACTTCTTTTGCAACCCACTCCCATGGTGTGACGGGCGGTGTGTTACAAGGCCCCGCGTATTCACCGTGGCATTCTGATCCACGATTACTAGCGATTCCGACTTCATGGAGTCGAGTTGCGATCAATCAGTTCTGACGCGCTATGAGGTCCGCTTGCTCTCGCGAGGTCGCTTCTCTTTGTACATGCGCCATTTAGCCTTGTAGCACGTGTAGTAGCCCTGGTCGTAAGGGCCATGGTGACTTGACGTCATCCCACCTTCCTCCAGTTTATCACTGGCAGTCTCCTTTGAGTTCCCGGCGGACCGCTGGCAACAAGGATAAGGAGTTGCGCTCGTTGCGGGACTTAGCAACATTTCACAACACGAGCTGACGACAGCCATGCAGCACCTGTCCACGGTTCCCGAAGGCACATTCTCATCTCCTGAAAACTTCCGTGGATGTCAAGACCAGGTGGAGTTCTTCGCGTTGCATCGGAATTAAACCACATGCTCACCGCTTGTGCGGGCCCCGATCAATTCATTTTGGGTTTTAACCTTGCGGCCGTACTCCCCAGGCGGTCGACAACGCGTTAGCTCCGGAAGCCACGCCTCAAGGGCACAACCTCAAAGTCGACATCGTTTACGGCGTGGACTACCAGGGTATCTAATCCTGTTTGCTCCCCACGCTTTCGCACCCTGAGCGTCAGTCTTCGTCCAGGGGCCGCCTTCGCCGCCGGTATTCCTCCAGATCTCTACGCATTTCACCGCTACACCTGAATTCTACCCCCCTCTACGAGGACTCAAAGCTTGCCAATTATCAGATGCAGTTCCCAGAGTTGAGCCCGGGGATTTCACATCTGACAACAAACCGCCTGCGTGCGCTTTTACGCCCAGTAATTCCGATTAACGCTTGCACCTCCGTATTACCGCGGCTGTTGGCACGGGTTAGCCGGTGCTTCTTCTGCGGGTAACGTCAATGAGCAAAGGTATTAACTGCTCCCTTCCTCCCCGCTGAAAGTACTTTACAACCCGAGGCCTTCTTCACGCGGCATGGCTGCATCGGGCTTGCGCCCATTGTGCAATATTCCCCACCGCTGCCTCCGTAGGAG
+
3+-.18-0030,28+1---5,-(0.)(+,-,,,3;996864-.-030'&&'*1/*+*)-2-1/93804447;9567973<;028824</+,-7<9-63588889959:4832-2(-'%(-/446-2(&)2248;845:607-,+179/01421*,*+,:,/.////05976+)-;-<9::6*..0042822+('(+,4.5')'7,,334..&'1&)5+3*+,+*/40-.--11*,,*),/2,-0215.78,*''(),8889<616*%*)())+&'*.0411.0%&'),.5228;-.((+2,896.+,-*+,+)***-7324831*-(1;8<:5/10-.4<111<99.5.-,39:99549+)*3675:1+,2*50868:35300/003+4-06.2,&)27),*-/5509000<;9221.'.,4017;))+*.'-,61.-),-014064/5:598.----86.,-/2+,,2754/*)*++/./22406,-.22/..-+,453.0:86679;9916846./45,*1*&(%)7:77<957/8.,-235+',&++.<79;55..'&'&&2-/0/7.338*+,,0.&$)+,--/601181'(,,274)1./))('%'*01/3/0//::1+1995887585796)&''(%(,.2,/+)1%'*,658:8:07*:7000198;21*7((765+535666:7.//8403/+(0047632,'0-2556:805.+/8('/019:-*.-05:663314;')+/798:745214525/9**/28..50000487:8275+63+1*5-.,&()/434146767,89,'(/-02,)'$(&%((61823252787/+0034(&*+*879+7)(,,8/-82,13235458973,.)01;4+*&*191*08((-451+061*))+-2.,(('.,1352:17832332530*-*''+./270,+.246;+7345<8;7,.4/3424:26923/9.*--)-2<33033+1)&)&+&3*-.::*46477;::;:9511/-.5:9882/3..0)89<4+4,0092,).%*+0:5.746,*::3+593141,,.33:9*--+.3(&'0)::98352/$)&(,,--0710/34124)642372553:4*/,),+--7234;.772*67256557595-022'+&
@32559124-cf15-42a2-81b0-0c8ae447912e ch=211 read=917 start_time=2019-12-12T18:31:45Z barcode=BC01 runid=2c9cf7bc05858273f10e7d7ec552fc0bd742dc3e
CCCGGTTACCTTGTTACGACTTCACCCCAGTCATGAATCACAAAATTAGTAAAGCGCCACTCGAAGGTTAAGCTACCTACTTCTTTGCAACCGCTCCCATGGTGTGACGGGCGGTGTGTACAAGGCCCGGGAACGTATTCACCGTAGCATTCTGATCACGATTACTAGCGATTCCGGCTTCATGGAGTCGAGTTGCGGGCACAATCCGGACTACGACGCACTTTGTAAGGAGTCCGCTTGCTCTCCTTGAGGTCGCTGCTCTTTGTATGCGCCATTGTAGCACGTGTGTAGCCCTGGTCGTAAGGGCCATGATGACTTGACGTCATCCCCACCTTCCTCCAATTTTATCACTGGCGGTCTCCTTTGAGTTCCCGGCCGGACCGCTGGCAACAAAGGATAAAGGGTTGCCGCTCGTTGCGGGACTTAGCAACATTTCACAACACGGGCTGACGACAGCCATTGTACAGCACCTGTCACGGTTCCCGAAGGCACGATCTCTGAAAACTTCCGTGGATGTCAAGACCAGGTAAGGTTCTTCGCGTTGCATCGAATTAAACCACATGCTCCACCGCTTTGTGCGGGCCCGTCAATTCATTTGAGTTTTAACCTTGCGGCCATCTCCCCAGGCAGTCGACTTAACGCGTTAGCTCCGGAAGCCACACGCCTCAAAGGGCACAACCTCCAAGTCGACATCGTTTTACGGCGTGGACTACCAGAATTATCTAATCCTGTTGCTCCCCACGCTTTCGCACCTGAGCGTCAGTCTTCGTCCAGGGGCCGCGCTGTACCGGTATTCAGATCTCTACGCATTTCACCGCTACCTGGAATTCTACCCCCCCTCTACGGGACTCGTACTTGTCAGATGCAGTTCCCAGGTTGAGCCGAAGTTTCATCTGACTTAACAAACCGCCTGCGTGCGCTTTACGCCCAGTAATTCCGATTAACGCTTGCACCCTCCCGTATTACCGCGGCTGCTGGCACAGGTTAGCGGTGCTTCTTCTGCGGGTAACGTCAATGGAAACAAAGGTGATAACTTTACTCCCTTCCTCCCCGCTGAAAGTACGCTACAACCCGAAGGCCTTCTTCATACACGCGGCATGGCTGCATCGGGCTTACGCCCGTGCAATATTCCCCACTGCTGCCTCCAG
+
:1(.409./75:32:243689;:2:77.-0397876:2.((-23..2-0105(%%():)**++-11*4*7/%2221/+%),3///,&(,'/-(--61*#+'00531243;:504633021497574;-,76282145673,0+(*$.//948)*+11(*-/53/.-,-0228:751&071;8::2,.-.-05+8%'+1.-(+.---*1.045-/223./)+/84,.0,*'%(--/./,8+++.-1'(')),.--)*'#%'(/74*,-1599:.-/,&*',-*,/--.,+-,.21+.7:9-2'%/2:9:710/,+-(%%*+9768965+*'#,52:83.4(.')38:/../0079/(,//68'&0*,,.,-*&(,20449661.002961322:).-8086*,0,,0&''(+23-3.,-1771,.,+).-1120:.0-30-1*-*'*-/5378396355&2$$(%,,.011:4233*/2;::781.,-+,+),./11011009:6/05/22259/-&)+*/,018'-2//6194<88;73507-,,./5'%-*,3:17:14347787:560.+-+)'/(,(**-7,(.,*,),427;0,..9<<.898312//0733+/'(*7:--3<;+16441/1121,+,,*7//052..,*+'-.)*&+,07674:,,1..-.2-10,4,3.3454674560504(&*)/*,,087987:;1.+*-+,,...3476/059-/2399/&,,+2:..00.45+,&,/.+,/361192.301,065+13//--,',&-+',+&&&'&*1143*,)*(653;7/05;03/+-((//0'/%&(031343..0375+.)*%*+%$#$&,+/1235687:467.5/+(+,-752-6*'(*)-7)+98501/02244578607.:<:9878780.08106.94+,$+%/(1)+,-0707111/7.0.590,4:(+:42403;6102/039904+%-*4-8-+*/)0+()12/.20235-2.-.6978913-(%(&%&/4'4)-'',00++,*'*+8:+7<65*68/+*,/.,0)()'-&&(%(+157,+.71646.2)134242/&-+..0--.065500000)983672519;/&,()+/0,1*588+&**,/0/..'-'&&
@80064a2b-1b8e-48b2-a098-8e9b2f0c9da6 ch=25 read=516 start_time=2019-12-12T18:31:50Z barcode=BC01 runid=2c9cf7bc05858273f10e7d7ec552fc0bd742dc3e
CTCTTACGGGAGGCAGCAGTGGGGAATATTGCACAATGGGCGCAAGCCTGATGCTCGCGCGTGTATGAAGACCTTCGGGTTGTAAAGTACTTTCAGCGGGGAGGAAGGGTAAAGTTAATACCTTTGCTCGTGGCGTTACCGCAGAAGCACCGGCTAACTCCGTGCAGCAGCCGCGGTAATACGGAGGTGCAAGCGTTAATCAGGTACTGGGGCAAGCGCACGCAGGCGGTTTGTTAAGTCAGATCATGAAATCCCGGGCTCAACCTGGGAACTGCATCTGATACTGTAAGCTTGAGTCTCGTAGGGGTAGAATTCCAGGTGTAGCGGTGATGCGTAGAGATCTGGAGGAATACCTGCACCGGTGAAGGCCCCTGGACGAAGACTGACGCTCAGGTGCGAAAGCGTGGGGAACAAGCAGGATTAAGATACCCTGGTAGTCCACGCCGTAAACGATGTCGGCAGGTTGTGCCCCCCTTGAGGCGTGGCTTCCAGACTAACGCGTTAAGTTGACCGCCTGGGGAGTACGGCCGCAAGGTTAAAACTCAAATGAATTGACGGGGGCTGCACAAGCGGTGGAGCATGTGGTTTAATTCGATGCAACGCGAAAGGGAACCTTACCTGGTCTTGACATCCACAGAACTTTCCGGGTAGTTGGTGCCTTCGGGAACTGTGAGACAGGTGCTGCATGGCTGTCGTCAGCTCGTGTTGTGAAATGTTGGGTTAAGTCCACCGGCAAGCGCAACCCACTTATCGCTGTTGCCAGCGGTCGGCCGGGAACTCCAAAGGGAGACTGCCAGTGATAAACTGGAGGAAGGTGGGGATGACGTCAAGTCATCATGGCCCACTTGACCAGGGCTACCACGTACTACAATGGCGCATACAAAGAGAGAAGCGCCTCGCGAGCAAAGCGGACCTCATAAAGTGCGTCGTAGTCCGGATTAGGTCTGCAACTCGACTCCATGAAGTCGGAATCGCTAGTATTGGATCAGAATGCCCACGGTGAATACGTTCCCGGGCCTTACACCGCCCGTCACACCATGGGGAGTGGGTTGCAAAAGGGTAGGTAGCTTAACCTTCGGGAGGGCGCTTACACTTTGTGATTCATGACTGGGGGGTGAAGTCGTAACAAGGTAACCGG
+
12-1.-.5<:12765786687;:0)21/71-./11:45:530047.05+)&)%$')')*,/35434','%&)-.23'75951-391%.'(,802/31/47+),-*-*1.1/:6+.-7+,(3-46-+22448664.2107944/)+*&')9:/8.-,6/23600-3,,*)%**+/-61/*(()*9323-569969-7-/,.1&*)-*.+-*)&'%%&**1+-./.199&33;2/2432*-5,,,+(),+-.,*,24-5589;.31*%$(,--15333333000,/..'+-))+()(--.1525,/(/*(*$+*/.-('.0100(+(**'((('-.//01012338//4-.60*.*&$'&0-4500*&%'(3/+*3753/..,.02233798836661.,+..)*/2501(*%*03%7.5-*:*/)),22.;,+211014890268977:<751*-,0,)$((-./9*,5827-,'(+*)--6679:3352--1.,/+&&'(75:5801;244;9;;:884)&&)*/.4323-9---691.,/*+869.+'%(504/3'.25.(%%&%)'.*-08235(*,22/,.4587192:8)(*,-978462.3'()')+335527<:5+-)'*'*,444'(+1422*-0+*&()'&',1/1//..7/121:2460232++/1713446430010-76679986.+*,*314307.0--03/,5-/-,-94.,.,1(+/.,/()-1.54,03*%'.,0/1&(.*1,,0;4.63901+:24,2505037'7/,,)*&)*65471(-**'*0560000*1*++1821892.25777725/,./941-).)92.$%&$&(240185++&)&#%$%&((%$%##$-)**,,26:9-)**)),,)-+-&$-+,*+&)*6**1/812776440:-.125/3/*(&*)/*+)*8*'(../1991511144467938-5,,,2.82:56))%'$&%&(&())63-/97&46*(-.70%%33566687)(+0&(%%%'(,.6/26+-1...*-,+*389)((*0522;0/075,(*()(-*))*)*+3-725212;/+06,4.+1+*+..09600124:446579771+)1*,,3///537:;67;-837:75-6
@64a691bb-02c5-499a-9d28-b140f1817b76 ch=211 read=935 start_time=2019-12-12T18:31:51Z barcode=BC01 runid=2c9cf7bc05858273f10e7d7ec552fc0bd742dc3e
CCGGTTACCCGACTTCACCCCAATCATCGACTTTGCAGCAGACGGCTGGCTCGAAGGTTACCCCACCGGCTTTGGGCACTTCCGACTTTCGTGGTGTGACGGGCGGTGTGTACAAGGCCAGGAACGTATTCACCGCAGTATGCTGACCTGCGATTACTAGCGATTCCGACTTCACGTAGGCGAGTTGCAGCCTACGATCCGAACTGAGAGAGTGTTTCTCGGGTTTGCTCCACCTCGCGGTATTGCTTCCGTCTATTAACTCCCATTGTAGTGCGTGTGTAGCCCAGGTCGCCAAGGGGCATGATGGTTTGACGTCCCGCCTTCCTCCCGCATTGTCTGCGGCAGTCTCATGAGTTCCACCCGGGGTGCTGGCAACATAAGATGGGGTTGCGCTCGTTGCGGGACTTAACCCAGCATCTCACGACACGAGCTGACGACAACCGTACCACCTGTTTTCTGGCTTCCGAAGAAGAGGAACTATCTCTAGTTCTGTCCATCAATCATCCAAGACCTGGTACTTCGCGTTGCGTCGAATTAAACCACATACTCCACCGCTTGTGCAGGCCCCGTCAGATCCCTTTGAGTTTCAACCTTGCGGTCGTACTCCCCAGGCGGGGTACTTATTGCGTTAACTCCGGCACAGAAGGGTCGATACCTCCCACTACACCTAGTACCCATCGTTTACGGCCCAGGACTACCGGGGTATCTAATCCCGTTCATCCCTGGCTTTCAGCGCCTCAGCGTCAGTTTTCGTCCAGAAAGTCGCCTTCGCCACTGGTGTTCTTCCTAATATCTGCGTTCACCGCTACGCAAATTCCACTTTCCTCTCCGATACTCTAGATTGGCAGTTTCCATCCCATCACGGGGTTAAGCCCCGAACTTTTAAGACAGACTGACCAATCCGCCTGCGCGCCTTTACTTAATAATTCCGGACGCGCTTGCCACCTACGTATTACCGCGGCTGCTGGCGTAGTTAGCCGTGTAACTTTCTATTCAGTACCGTCAATCCTTCTAACTATTCGCAAGAAGGCCTTTCGTCCCCGATTAACAGGCTTTGTGAAGGCCGTCATCACTCACGCGGCGTTGCTCCGTCCAGACTTTCGTCCATTGCGGAAGATTCCCCACTGCTGCCTCCGTAGAAC
+
655.6.++/+()79;842:;-1/5557676-6::-53$2))+0.3-++'(&-*/.+/,8(/55,-/3+5)*3-39:2'.,+,)*.//:60+.-8/.&'*-.89757210...2773464032)&&),,0;7/7:31+...2224445:7777443.-*)+-.88<6-.*-49433//04/1100/:.0/6771*,,-..--07776/,-)(+++:<7-37'143:411258/02062357/,1/-.2<3:877*)/-/-/+.44*/0//-788997653,.0.:0).*,*'()0-/.6.1%*'%)&*+8+,0)(',+/*988343)/.*)/++7../102356.01-*)'*,,.2664,.9.,(.*+).11521+2*+-435,*70-*/,+,--116:,0/91-&((.).--)%())*13024,,,++12//.)()+,2&3615+5938<79:;;;5329338/(*0.,0,+//52743(34446558;988989891.*('))/)*('-1.&%%)$,-0-./,9...7642/-5,450/---.2,00..*/.77382+)&&&)*01)(,0(&$'+40)1/('&6;98350-,1/01:9:17/41686+)7;:376/.**0.,16/0-,8,/*-/641-..,,2+162+)&'(%-'(,3*#%&$)*,21..0,151+061147/-.071.+087885:;487,/177569.93,,276'(*0-),;56;91,.//16,,)))-.1243<;80371*+,.5/-047371926;<8895,**1.69;00-.733-.$%'$()//9:36831)(+&)&,*1)-/82241220*)+,+//0,&.)/,0-,&((3;1644-:5/01*,,)8/5;78./982(*.+-9;1,/*..4520,.)-6/610('+*'%')+-.)*2)$&&',.339;;74230)$&&(,/.2:015/136758-+,-*/31116454''&(&.41-,/5,2*&'(*043.)).8-&*+*9735531..*-1143:3436;3(')'%,*/0307:0,32607(()20011(..)+-)((&)+,-5:/17999-663.01207./-71125:772)*-/,08--781/.15/039190052536/)*,,113496:946..)-)
@0c63e9b6-2b76-4bd3-9af7-84394b793968 ch=337 read=1102 start_time=2019-12-12T18:32:04Z barcode=BC01 runid=2c9cf7bc05858273f10e7d7ec552fc0bd742dc3e
CCAGTTTACCTTGTTACGACTTCACTGATCATGAATCACAAAGTGGTAAGCGCCCTCGAAGGTTAAGCTACCTACTTCTTTTGCAACCCCACTCCCATGGTGTGACGGGCGGTGTGTACAAGGCCGGGAACGTATTCACCGTGGCATTCTGTTTGATTACTGGCGATTCCGACTTCATGGGTCAGGTTGCGGGCTCCAATCCGGACTACGACGCACTTTATGAGTCCGCTTGCTCTCGCGAGGTCGCTTCTGCTTTGTATGCGCCATTGTAGCACGTGTGCCAGCCCCTGGTCGTAAGGGCCATGATGACTTGACGTCATCCACCTTCCTCCAGTTTATCACTGGCAGTCTCCTTTGAGTTCCCGGCCGGACCGCTGGCAGCAAAGGATAGAGGTTGCGCTCGTTGCGGGACTTAACCCAACATTTCACAACACAGGCTGACGACAGCCATGCGGCACTGTCTCACGGTTCCCGAAGGCACATTCTCATCTCTGAAAACTTCCGTGGATGTCAAGACCAAGGTTCTTCGCGTTGCATCGAATTAAACCACATGCTCCACCGCTTGTGCGGGCCCGTCAATTCGATTTGAGTTTTAACCTTGCGGCCCGTACTCCCCAGGCGGTCGACTTAACGCGATTAGCTCCGGAAGCCACGCCTCAAGGGCACAACCTCAAGTCGACATCGTTTACGGCGTGGACTACCAGGGTATCTAATCCTGTTTGCTCCCCACGCTTTCGCACCTGAGCGTCAGTCTTCTCAGGGGCCGCCTTCGCCACCGGTATTCCTCCAGATCTCTACGCATTTCACCGCCTTCACCTGGAATTCTACCCTCTACGAGACTCAAACTGCCAGTATCGGATGCGGTTCCCAGGTTGGGCGGGGTTTCACATCTGACCAACGACCGCCTGCGTGCATGCGCCCAGTAGTTCCGATTAACGCTTGCACCCTCCGTATTACCGCGGCTGCTGGCTGGAGTTAGCCGGTGCTTCTTCTGCGGGTAACGTCAATGAGCAAAGGTAACTTTACTCCTTCCTCCCCGCTTCAGAAAGTGCACAACCCGAAGGCCTTCTTCATACACGCGGCATGGCTGCATCAGGCTTGCCCATTGTGCGTAATTACCTGCTGCCTCCCGTAGAG
+
96'3274-.140+3)&*.+/*/()*,,/47141.6/.+,023.027660+,,,/..3013**(/42(.2,/60/24<61;</292/-:5*&))47..876/016786920/313726.4.7,/6.,9/4--0/28:.--9.54.-(25-()(0,+&-/-,*+-*./:;895/5593'.)1412&(67;59(-%,,0(4)*4+4,8852654640%/0570))&))+()+0/+,0,))%%**),/12205-,')03.(+,.-49:;56;+-.//,-2,+)'%&'*-65./09;:680-,488:62122113.7-./66::,8/(+1.;24/1()+5:6/01320/,**-/0071087.-.5-//2(1153;5595:86+)('(/8+2/::4*%+.*1+,)--2408/1)881*+*0,-4--*.,57+-02/-/-.&'8999786-.--8.16)1)512312570../49:60..*0723,&'+0:5577885/3--482/1627*,6<64-.,)**,(%0++5.;95;76726211777,',*,::/6.+++**,+1/&*))),-.103.7376)*6679:<9/+.+&'(0.:;3,5.,/0-,..17.-8,1+3;:*-6:9353113/3.1**'*)%3(+&)++0/,,,)160012856.2+3,,&,485:26)3,33400+0171</&'*,*+-01)2749;18-(+-.1)(--14-/2<2,-,252**,10-99,,0.8:+,/*-.06-0237;766-4880::78:798324$&&*,667<93.3'))332242+30225<21++.(+())(&('%&(*'.8.3(53*(76351/52107+,$')(0-&+5576'004.5'87;77+)+/,8/,06(--,++((&()0030/)-+*(&),2+*((),,+)+&(%*),.,(,-/)4843--/2.5-*'*($&',..-+,,325<231/-432366/8.,*1/)+1-++2.181./213:<:777*+*.*,-14718/-,,)/:),*+,,(*0,('**'&()1-3;9+(.+(&)%*+(&)%%&',328/*,-,/399;88;4*/)+)./0274+0))('')+-/&.4./,&*2,'-4*+**%$&$&&&-,)*/4238/48*+2*+('
@b153ccfe-c766-4893-962b-ff41e95d004c ch=507 read=1144 start_time=2019-12-12T18:32:34Z barcode=BC01 runid=2c9cf7bc05858273f10e7d7ec552fc0bd742dc3e
CCGGTGCCTTGTTACGGCTTCACCCCAGTCATGAATCACAAAGTGGTGCGTTGCCACTCCCGAAGGTTAAGCTACCTACTTCTTTTGCAACCCACTCCCATGGTGTGACGGGCGGTGTGTGCAAGGCCCAGGAACGTATTCACCGTGGCATTCTGATCCACGATTACTAGCGATTCCGACCGTGGAGTCGGTTACCGAACTCAATCCGGACTACGACACGCACTTTATGAGTCCGCTTGCTCTCATGAGTCGCTTCTCTTTGTATGCGCCATTGTAGCACGTGTGTGGCCCTGGTCGTAAAGGGCCATGATGACTGACGTCATCCCCACCTTCCTCCGGTTTATCACTGGCAGTCTCCTTTGAGTTCGGCCGGACCGCTGGCAACAAAGGATAGGGTTGCGCTTTGCGGGACTTAACCAACATTTCACAACACGAGCTGACATTGGCCATGCAGCACCTGTCTCACGGTTCCCGAAGGCACATTCTCATCTCTGAAAACTTCCCGTGGATGTCAAGACCAGGTAGGTTCTTCGCGTTGCATCGAATTACATGCTCCACCGCTTGTGCGGGCCCAAATCAATTCATTTGAGTTTTAACCTTGCGGCCGTACTCCCCAGGCGGTCGACTTAACGCCGTTAGCTCCGGAAGCCACGCCTCAAGAACAACCTCAAGTCGACATCGTTTACGGCGTGGACTACCAGGGTATCTAATCCTGTTTGCTCCCACGCTTTCGCACCTGAGCCGTCAGTCTTCGTCCAGGGGCCGCCGCCATACCGGTATTCCTCCCAGATCTCTGCGCATTTCACCGCTACACCTGAATTCACCCCCTCTACGAGACTCAAGCTTGCCGGTATCAGATGCAGTTTCCCAGGTTGGGCAGGGATTTCACATCTGACTTAACAAACCATACTGCGTGCGTTTTACGCCCAGTAATTCCGGTGCTTGCACCCTACGTATTACCGCGGCTGCTGGCGTAGTTAGCCGTGGCACAATAAGGTACCCGTCACTCAGCTACCATTTCACGCAGCCGCCGTTCTTCCTTTATAACAGAGTTTACAATCCGAAAACCTTCTTCCTTCACGCGGCGTTGCTCGGTCAGGGTTTCCCCCATTGCCGAAAATTCCCTACTGCTGCCTCCCGTAGGAG
+
3,/21,1528229121+238555*)',,655544:7:788;8444&$$%$&'*-9+///,++.6164581)+0-674.46</39<-,22+-91)+,2<30297881//.*26-/10.1&&$%&*)0/7((2,1,+.0.-81//6*/)+,'.+((*+05+*++728)(&&).+*0;02-)&'%*/1)+++*,)4(-3,+14584961*101842320201(/*-03:3-+*/**)'*/.+,.333%%-&+*,/01810/1:/32560435;69:0,,-.(*/.1653)/0:*)8-..,4/-*-178;31-./-+*'(*988992,5:1,253876556(4/:+,-74681:/*,0/02%$0&&()093'1.2.7455644/;/,.,08.+3-91.(0+:23/+&)**,4;7004,1')')+7-69**+,/00/+*)0-,-+-%'%'(32461300003:77768747-6/4,)').4,014415;/,/188952129940343:)-58<99-232568792520+)43;88<858.32./289/.0,')((*(&)2,&)('(3+&1,-,1'2+&)-*,-/43;918:42-33<;20:451711.527+.+)+.9;/.29:-76634234540.5-+0)'%)+5'2*//&.4(+.2755/+)'*'+01924(6*112.515763:6'-*,++-18654269480'*,277/:0/76379))-,41&%+),,70.-3.6:54/,.)*,+&,++0;3671),/6:5253/2(*/)')*0,6223:9:131+-(-,655/),'(.2:9058945810,/5)+)'0*-+,6773-38773-624643-'(+)*/1%1089:///0.8/238*472)-+4+-'//$+3,*.8,,'++./110*-*4+329:58'$#$#%()446,8;9,,4203.,,3436/0/+)*%(+-,--191+,1--*--*4;030;3328+9('%%%*-;5458134('$%*'%&'*0.'*'%$)*+343'445679+7;,,%%%&((/146715:5686++71321+0()'**57+-04-,)(*444.97;6672/070/.&'&''05100973766,59'3;9/7::0-2600+*..3/4742,*(*+,1696631;1.13(,*#
@ca4dc77e-5e92-45f8-82e4-2b05327728f1 ch=297 read=1133 start_time=2019-12-12T18:32:45Z barcode=BC01 runid=2c9cf7bc05858273f10e7d7ec552fc0bd742dc3e
CTCCTACCGGGAGGCAGCAGTGGGGAATATTGCACAATGGGCGCAAGCCTGATGCATACATGCCGCGTGTATGAAGAGGCCTTCCGGGTTGTAAAAAGTACTTTCAGCGGGGAGGAAGGGTAAAGTTAATGCGTGCTCATTGGCGTTACCCGCAGAAGCTTCAAAGAAACAACTCCGTGCCAGCAGCCGCGGTAATGCAGAGGGTACAAGCGTTAATCGAGATTACTGGGCGTAAAAGAAGCGCACGCAGGCGGTTTTGTTAAGTCAGATGTGAAATCCCCGGAAGGAAACCGACATGGGGCTGCATCTGATACTGGCAAGCTTAACAGATCTCGTAGAGGGGTAGAATTCCGGGTGTAGCGGTGAAATGCGTAAGAGATCTGGAGAGGAATACTGGCGAAAGGCGGCCCCTGGACGAAGACTGACGCTCAGGTGCAGCAGTAGGAGCAAACAGGATTAGATACCCTGGTGAAGTCCACGCCGTAAACGATAATCGACTTGGAGGTTGTGCCCTTGAGGCGTGGCTTCCGGAGCCTAACGCGTTAAAGTCGACCGCCTGGGAAGTACGGCCGCAGGTTAAAACTCAAATGAATTGACGGGGGGGCCGCGCACAGAGCGGTGGAGCATGTGGTTTAATTCGGTACAGCGAAAAGAACCTTACCTGGTCTTGACATCCACGGAAGTTTCAGAATGAGAATGTGCCTTGGAACCGTGGGGCCAGAGTGCTGCATGGCTGTCGTCAGCTCGTGTTGTGAAATGTTGGGTTAAGTCCCGCAACAGGCGCAACCCTTATCCTTTGTTGCCAGCGGTCCGGCCAGGAACTCAAAGGAGACTGCCAGTGATAAACTGGAAGTGGATGACGTAAGTCATCATGGCCCTTACGACCAGGGCTACACGTGCTACGGCATACAAAGAGAAGCGACACCTCGCGAACAAGCGGGACCTCATAAAGTGCGTCGTAGTCCGGATTGGAGTCGCAACTCGACTCCCGCTGAAGTCGGAATCGCTAGTAATCGTGGATCGAATGCCACGGTGAATACGTTCCAGGCCTTGTACACACCGCCCGTCACACCGTAGAGTGCGCAAAGAAGTAGGTAGCTTAACCTTCGGGAGGCGCTTACCACTTTGTGATTCATGACTGGGGTGAAGTCGTAACAAGGTAACCGG
+
)*.4-,.'-68+-50115424034'0,,632(++)/795;763661)50.,-*&+,(''++.07/4271333)*+'&'..0204'+2438).-66/(%)'(/;..00/-69.,06,(+(&++28+1-5,+(,+++045.7.1&3.20.09,*1+)*&$$()+'(($++)(.302553524:317638:79/:/0+,'3).,164..1-.')*071.((&&'..0-/04,('&+286)%(('+11--*-,-78)7/;;2-5:16035//3924*.01,.31(-)-*(&*(&/*'%&#'(/)%/2/02225/0011:5:328*,.).&$&&%()*,,-+,&.-1'&&%'$%%%$))'*),++*,-,-.942588840+,-0143800-)+))*,%$$'&%(,0*.-,)*.882,69:1//.+/,---+),+.*+8776,/-(+-*1.(*..;8.1+)$7*.*1/&.++()*'&))'+*((+/311089(+)*+(&),2/*.,*,*0,.9(2)-9,*////62.//2+),)'**')/()22014/8-91,,:989:;9:<:75+('&)*41553%'&-7077<<97555<622/80804631/5:4035)+'./12)),/)3/01,0.893*/-3:<8:672)-..,(((()0,.(.2301/-04.6*//,-),,160)'**/*.+.84,1**/0120.71242.*((&**01599632-()$($''//:9987.)())+989977889886/8$$%)+/))02&++).,/..,,+*,/)9'((*-05,8:5.7144105/)/..843313:312/5.8+06/84775;-.(&((11*/1).+*+).3(,,/)+(%&(-+0000*&),*,0+-4-/3-66)''&'()31,*472+'(%&'.-+)&&%%&(+,556+)((+**--(',/658/4/2'-48/0(6)&,(*40,/41)./96650242.3,(-*6,4+)+')%(('+,,(%*,6/*%%''.***,%/+0//,,,*$(()*-99:---,((''%+*'+-66349-+-,454'(,82638121201.18.58,-84/-+,.''%'$&&&'%'(6-&)+''%''))-,,+-***-,*&44*17/.)1*(42,+17+&(+-48943266565.(-,-.--.068916:)8.587:47
@e2969759-6030-4287-956c-4c54d695dca4 ch=461 read=1162 start_time=2019-12-12T18:32:51Z barcode=BC01 runid=2c9cf7bc05858273f10e7d7ec552fc0bd742dc3e
CTCCTACGGGCAGCAGTGGGAATATTGCACAATGACAAGCCTGATACAGCCATGCCGCGTGTATGAAGAAGGCCTTCTGGTTTGTAAAAGTACTTCCAGCAGGGAGGAAGGGAGTAAAGTTAATACCTTTGCTCATTGACGTTACCGCAGAAGAAGCACCAGCTAACTCCGTGCCAGCAGCCGCGGTAATACGGAGGGTGCAAGCGTTAATCGGAATTACTGGGCGTAAAGCACGCAGAGCGGTTGTTAAGTCCAGATGTAGAAATCCCGAATCTGGAACTGCATCTGATACTGGCAAACGAGTCTCGTAGAGGGTAGAATTCCAGGTGTGGCGGTGGAAATGCGTAGGGTCTGGAGGAATACCTGCACCGGTGGCGAAAGGCGAAGCCCCTGGACGAACTGACGCTCAGGTGCGAAGCGTGAGGAGCAAGCAGAGTTAGATACCTGGTAGTCCACGCCGTAAACGATGTCGACTTGGAGGTTGTGCCCTTGAGGCGTGGCTTCCGGAGCTAACGCGATTAGTCGACCGCCTGGGGAAGTACGGCCGCAAGGTTAAAACTCCAAATGAATTGACGGGGGCCCACAAGCAGTGGAGCATGTGGTTTAATTCCGATGCAACGCGAAGAACCTTACCTGAGTCTTGACATCCACAGGGAACTTTCCAGAGATGGATTGGTGCCTTCGGGAACTGTGAGACAGGTGCTGCATGGCTGTCGTCAGCTCGTGCTGTGAAATGTTGGGTTAAGTCCCGCAACAGGCACGGCTATCCTTTGTTTGCCGGTCGGCCGGGAACTCAAAGGGAGGCGCGGTGGTAAACTGGAGGAAGGTGGGGATGACGTCAAGTCATCATGGCCCACCCACGACCAGGGGCTACGTGCTACAATGGCACATACAAAGAGAAGCGACCTCGCGAGAACAAGCGGACGGACCTCATAAGTGCGTCGTAGTCGGATTGGAGTCTGCAACTCGACTCCCATGAAGTCCAGGAATGCTTAGTAATCGTGGATCAGAATGCCACGGTAGACGTTCCCGGGCCTTATGTACACACCGCCCGTCTCACACCATGGGGAGTGGGTTGCAAAGAAGTAGGTAGCAACCTTCCGGAGGCGCTTACCACTGTGATTCATGACTGGGGTGAAGTCGTAACCACAAGGTAACCGG
+
+,2.(+1+,)'(-1.066;1+0.+2/(*)**'(&(13:&8:7534-++*6*98573/11223/..//'(+),0,,,&%),)-(&),25+-2023:.0,--&/1)(,&')),+((*08///424013-47,+457%7&')0*0+),3'+,&)($)&$$$')$),,.1//280624/--,)-.3,2)0.*,,034/-14)+,00,,-.03/3-00504050438:577517-)&(+',+*',-*048/4050147'*,452-'&+./)1-)()'(('.,0,/588865310013.9.-53'-(%())-.,-/,&/.3-/+).,.;,'1++,-*..,**(',-)*00//.+(%$'(3,*/**85'-'%$$$.)/*)/+(+*.)-.1(&%'.574+.535'%/,...0677978400.*',(*062*+)&()3,('(+)*2++(++-0/-0762669524469+0-0)./01/37/.+%%,*,4+3---27;-0,.'58/175843250/.0&02101*),&0%+)/0445945:8684)&&%&)*+./447574809.88-+-.)88+,+8/2/223/7;7-/&&$''.12*122.+--661,.63<;7:758)*,33.2',*2+/,-274/8..674,&&(*3-+*/1239.//1*')0-2;7.(((*++731,,0,6/555697074///11..,31643:7:::73,10948898560()*)1068:9861.+'*&('&.71623,-19-),516&%0.,1+)''(+41*58.-4+(*)**36*8-4/;:+62224/),.)%))*))*.*((%(,+.27:...+..800184187873//))*,.3..%))1-31%*+-(+,/09,*27.-+-.)/399709//810(0/64666)&'&)**+28778954.))'%)2/.411,'')-.41-,+-*'''%&'((*)0/2(3+.1,.(*+,-0326311/103151*,'('&'4((,'+'*-..6+0/2323476.656.-()(.12-/01,$&(&)-04/+0167/..(+)-//1325:71;8--0&-.--0:/52,-)$''0.()0*.-4.'(+'+',(+)&+,-//.2/()/'*0)2180050()0),6870-+--156513-+)0*)).*2(')'&(&'./-4898:/
@d1008c27-d235-444a-a1bb-46de65635b62 ch=204 read=1354 start_time=2019-12-12T18:33:00Z barcode=BC01 runid=2c9cf7bc05858273f10e7d7ec552fc0bd742dc3e
CCAGTTACCTTGTTACGACTTCCTTGCCCCAGTCATGAATCTCACCAAAGTGGTGGCGCCGCCTCCGAAGGTTAAGCTACCTACTTGCGCCCACTCCCCATGGTGTGACGGGCGGTGTGTACAAGGCCGGGAACGTATCCACCGTGGCATTCTGATCCACGATTACTAGCGATTCCGACTTCGTAGGTCGAGTTGCGAACTCCAATCCGGACTACGACACTTTATGAAGTCCGCTGCTCTCACTTAGTCGCTTCTCTTTGTATGCGCCATTGTAGCACGATGTGTAGCCCTGGTCGTAAAGGGCCATGATGACGACGTCATCCCCACCTTCCTCGGTATCACTGGCGGTCTCCTTTGAGTTCTGACCCGGACCGCTGGCAACAAAGGATAAGGGGTTGCCTTCGTTGGGGACTTAGCAACATTTCACAACACGAGCTGACGACAGCCATGCAGCACCTGTCTCACGGTTCCCGAAGGGCACATTCTCATCTCTGAAAACTTCCGTGGATGTCAAGACAAGGTGAGTTCTTCGCGTTGCATCGAATTAAACCATGCTCCACCGCTGTGCGGGCTTTTAAATCAATTCATTTGAGTTTTAACCTTGCGGCCCGTACTCCCCAGGCGGTCGACTTAACGCGTTGGCTCCGGAAGCCACGCCTCAAGGGCACAACCTCAAGTCGACATCGTTTACGGCGTGGACTACCAGGGTATCTAATCCTGTTTGCTCCCCACCTTTCGCACCTGGGCGTCAGTCTTCGTCAGGGCCTTCGCCACCGGTATTCCTCCAGATCTCTACGCATTTCACCGCTACACCTGGAATTCTACCCCCTCTACGAGACTCCAAACTGCCGGTATCAGATGCGGTTCAGGTTGAGCCCAGGGGATTTCACATCTGACTTAACAAACCGCCTGCGTGCGCTTTACGTAGTAATTCGATTAACGCCTCCGTATTACCGCGGCTGCTGGCGCACGGAGTTAGCGGTGCTTCTTCTGCGGGTAACGTCAATGAGCAAAGGTATTAACTGCTCTTCTCCCGCTGAAAGTACTTTACGACCAGGCCTTCTTCATTTTACGCGGCATGGCTGCATCAGGCTTGCGCCCGGTATTCGCAATATTCCCCACCTTGCCTCCCGTAG
+
/,%*+8.0051/06+-/3797:**)$)**)%+.32753400((&+(.37/2062&*+*,2%+)(%&%'**+-+1,,.1364)%)''%%$&,+&*+4-0($*,/5--.676:;4/301413,1//,1+2+20/22..*+,*%/147.7.+./0/45525)**).0.//.2/-+/202-+-.:/,0((.,0+%1.8(,*+/428(6..4).+864202*,'*(61*-&'(*),)''-*//1/0$&$%'*0/.//2.2/2:/)*+,178:;.:-,,&,+*+-')(*&&(+/71,155502/1'.-/080/+-+*+-*064235418;1-199;7432&*'(,-022.*'*&(/05./52.,.763%(*250)0+84563230.621:0321-0-*-1(0.**()2+,0.068-0-2/,&/%)$'18++&,*-+.0'$/.$+&53131%%$&,',/144562243-+(,27725&'*()'-(&$()385.00,,,*)(*--+(',06.51:7:::;54..*+(($+))*085:;:7887:5647:,)*/)9:7864+-9962247,*3-,+)*+'&$$%$(,402,1+2/..78,+,5<<-//-&''+*-',//+/-,--0,)'.2849:6630302*.,,),(&*1,4)5*10%27-1459790)-*')$&)*.617&1+44415467659.%&/---25-276/4-',*&**32+'',29876<:02.586*%+%&35/--&-1,+'*233525547;9524)..*+,)-279:58:,0/,/8263.,**.345873879189/-025./.+/(0836/0./0-1)1522+(-,,-,'''/03&3*%+0.5-)+--;9358-+,*,6-2(+244113742%*410+090.')*,,.//+5-7-836.45**''),/347,*)(((++)*+/,10603456.0,((()/728-4.,58,+4---442.,)$)%+,,)'.+*+1,42013;204.-.++1/-40//663821)+204,'%,&'*,%&'#%&'&%+)-56.17819)++*,,,*%'))4+&*0/46:524,%*--(()++&0/0+2-,*-/-.6*49441$''.,(%&,'(,(%+)1*/.+::90'&&&,*-624;0--.-
@4617a599-e380-47a7-a02c-582f5b54ed4e ch=277 read=1486 start_time=2019-12-12T18:33:01Z barcode=BC01 runid=2c9cf7bc05858273f10e7d7ec552fc0bd742dc3e
CTCTACAGGAGGCAGCAGTGGGAATGTGCTGCACAATGGGGGAACCTGATGCAGCAACGCCGCCGCGTAGTGATGAAGGTTTCCGGATCGTAAGCTCTGTCTTTGAAGGAAGATAATGACGGTACCCAAGGAGGAAGCCACGGCTAACTACGTGCCAGCAGCCACTTGCGGTAATACGTAGGTGGCGAGCGTTATCCGGATTTACTACAGGCGTAAAGGGGGGGGGGGGCGTAGGCGGATGATTAAGTGGGATGTGAAATGCGGGCTCCAGCAGGTGCTGCATTCCAAACTGGTTATCTAGAGTGCAGGAGAGGAGAGTGGAATTCTAGTGTAGCGGTGAAATGCGTAGAGATTAGGAAGAACACCAGTGAAGGCGACTCTCTGGACTGTAACTGACGCTGAGGCTCGAAAGCGTGGGGGGCAAACAGGATTGAATGCCTGGTAGTCCCACGCCGTAAACGATGAATACTAGGTGTGGGGTTCAACACCTCCGTGCCGCGCTAACGCATTGAAGTATTCCGCCTGGGGAGTACGTTAGCAAGATCAAAGCTCGAGGTGTGGGGACCCGCACAAGTAGCGGGCATGTGGTTTAATTCGAAACGCGCGAAGAACCTTACCTACACTTGACATTCCTTTGCATTACTCTTAATCGAGGAAATCCTTCGGGGACAAGGTGACAGGTGGTGCATGGTTGTCGTCAGCTCGTGTCGTGAGATGTTAGGTTAAGTCCCGCAACGAGCGCAACCCTTAATCGTTAGTTACTACCATTAAGTTTGAGGACTCTGCTTGAGACTGCCTGGGTTAACCAGGAGGAAGGTGGGGATGACGTCAAATCATCATGCCCCTTATGTGTAGGGCTACACACGTGCTACAATGGCTGGTACAGAGATGCAATACCGCAGGCAAACTTTAAAACCAGTCTCAGTTCGGATTGTAGGCTGGAAACTCGCCTACATGAAGCTGGAGTTACTGGTAATCGCGAATCAGAATGTCGCGGTGAATACGTTCAGGTCTTGTACACCGCCCGTCACACCATGAGAGTTAGCAATACCCGAAGTCCGTGAAGCTAACCGCAAGGAGGCAGCGGCCGAAGGTAGAGGTCAGCGGTGGGGGGGGTAATCGTAACAAGGTAACCGG
+
--.+,,)1+&)(&314426,2,'*(&'%%$%&(+497498/)/748'((3365/42//**.')'%&(''())))*46*03:+-,8/9886*/'&'+45450961*&((*-//44363214+3433:.0+21-+-),'*((*001-.11/-//029:3++**5*&'&%$&(0,)7((*6891:/1110579.:--,8,'.$.7*)**(((/30/039-+,,*+)+*+2.,,-699:8760--,1/31045<9986443871(5',---1--+-(1.5144775762,9726560/.)+,1,-&,,.-)66+*),++*((()*,).530/131.+*)+-,-,77014676*,*(,/023-++,0./48(*')&&,521-../0/369599654665/,**+//)58469-.+(*,/15898--.13)(*),).+)+**)/4*-7666/:1))214;8788,))()*0:2(,*$/00/1341/-80-9355;8886873/'($#%/(,((&0(%)+(*(,1*.-1:88;2)&)(+..0+&%(-1-03617,)*+,')*&*&%',2969;0--01.,+)(&%'*(.-/0/639;8/727+%'))%'*'')//*256*,.,/83/.+*-304667499,9))0203,,,/,7-6.3-,+)+,,)/4/:7/49/30/.+-+.36&)(*358+-**-83:0447894455687400()-5/038/;,041511-07.**4220,(*.122,26*(*,*,-54;304201.,-4,0:7*0,9,**130241/&#$%''0,/144:6241/7/1+//341.&,+.8409;33657758/.3,)+.///68/:5+.,++,-.,--,,.32/-*''%((*/.,-1-,211*3111/,-+,-110:0.0635)1.,.983282.;;/1:8787971328-(+%0+*'%)-)*0&/41.0547700233//-,-55,*(,9278140/700*-/.4/00000--./0.-,,,5-,)+&'.1(,/0-8.,,,**+-,27745776463231,,)(5)%)+-5-+.7+'-*++44--,-''')0.49+++**1,).-&/.&435..-+,)**')')*())')3(220,-/+0,0,.--+(*,2*10399:79
@aac56bd5-3408-44d9-94b9-56b638db24bd ch=75 read=1351 start_time=2019-12-12T18:33:31Z barcode=BC01 runid=2c9cf7bc05858273f10e7d7ec552fc0bd742dc3e
CTCCTACGGGGGGAGGCAGCAGTGGGGAATATTGCACAATGGGCGCAAACCTGATGCCCAGCCATGCCGCGTGTATGAAGGCCTTCGAGGTTAAAGTATGCTTTCAGCGGGAGGAAGGGGTAAAGTTAATACCTTTGCTCATTGACGTTACCCGCAGGAAAACCGGCCTCCGTGCCAGCAGCCGCGGTAATACGGAGGTGCAAGCGTTAATCGGAATTACTGGGCGTAAAGCGCACGCAGGCAGTTGTTAAGTCAGATGTGAAATCCCCGGAAGCCAACCTGGGAACTGCATCTGATACTGGCAAGCGAGTCTCGTAGGGGTAGAATTCCAGGTGTAGCGGTGAAATGCGTAGAGATCTGGAGGAATACCGGTGGCGAAGGCGGCCCCTGGACGAACTGACGCTCAGGTGCGAAAGCGTGGGGAGCAAACGGGGATTAGATACCTAGTAGTCCACGCCGTAAACGATGTCGGCAGGTTGTGCCCCGCTTGAGGCGTGGCTTCCGGAGCTAACGCGTTAAGTCGACCGCCTGGGAAATGCAGCCGCAAGGTTTAAAACTCAAAATGAATTGACGGGGGTACACAGAAGCGGTAGACATGGTTCAATTCGATGCAGCGCGAAAAGAGACGCACACAGGTCTTGACATCCACGGAAGTTTTTGCAGAGATGAGAATGTGCCTTCGAGAGACCGTGAGACAGGTGCTGCATGGCTGTCGTCAGCTCGTGTTGTGAAATGTTGGGTTAAAGTCCACAACGAGCGCAACCCTTATCCTTTGTTGCCAGCGGTCCGGCCGGGAACTCAAGGGAGACTGCCAGTGATAAACTGGAGGAAGGTGGGGATGACGTCAAGTCATCATGGCCCTTACGACCAGGGCTACGTGCCACAATGGCGCATGCAAGAAGCGACCTCGCGAGCAAGCGGACCTCGCAAAAGGTGCGTCATGGTAGTTGGAGGTCATAACTCGACTCCATGAAGTCGGAATCATAATCGTGGATCAGAATGCCACGGTGAATACGTTCCCGGGCCTTGTACACCGCCCGTCACACACACCATGGGAGTGGGTTGCAAAAGAAGTAGGTAGCTTAACCTTCGGGAGGGCGCTTACCACTTTGTGATTCATGACTGGGGTGAAGTCGTAACAAAGGTAACCGG
+
+235//1),524)&'+,/5.+--5;;(1//080.-).0:56:1/&*-1&597-+*('&&''+1-0135.,,,-056715+*)3690,&&$'%3.($-')%-+52+*,,7<3*-2//).01,0:4-1.4.517/9:/,45534844534412:4./-,&-,+&'$&'&''(26988/.+-,013/4,6--400325-20),--1,/,0.2.22,2--/0+-.1:7:8997/++.202--()05)/24./82)**.-/4.++()44+0.4+-/%$%(%.)000041,//2000.0((*//0/3-)0+%'(&)(,.*)*&*+6,./*6+7,2*)3-/)1./02;85/--)+<;:-+,,-27682.20,6.28959-3,++05/6.../682*.100,(5-///-'.-3'*8635+/,(,+76672(*&-25,3%660.13/,/*(*(%%(.,23821334<;8::,,-'*'01445..+/.+-,.(*(&',(**431-0371060('-,).6691/-(*,1-/26111919;85-(//.-,3+,,/+/1/*+10-1995+0/-75--,..10112486)%&&%'*''++,*0,-&+)+(++/0*&()*61001/141445550-)&&&'*'(&($%&'*.63:2347950133-,-(,-)&(%$)((+-0.0,.6114458470+))*),978::6756(8779::321-.9789:8688255566871800./36//410574:0:--141)-.03+*13576365*'(*14&%.')06.,-,-02:/3&-'-+0971-12.&'+++&))2265.,++*-//67334.+4-,6/846;;/298797816+)),255363,7.(%$$&)+29672+.***'(,/,-.5;609321,+&'')%(()+6565785741.159,1/-./83/)*295)-/,**,+-(5.2--0.6+1%''/-'''%(,-,1115878/6.--706134.%&%&((08910//3,(.*,6-,-3:88:;:892527-(.4625/7/0030052.87..83-++),+-52525/&(()*/095869.(%))&*%*.,,,)+)5+463722:-).5/,)+.//26%0-+423359861531465875...31153663678*+6+0513/:
@f8e94909-cf11-46a1-9cde-280cd14a4294 ch=391 read=1620 start_time=2019-12-12T18:33:37Z barcode=BC01 runid=2c9cf7bc05858273f10e7d7ec552fc0bd742dc3e
CCGGTTACCTTGTTGCGACTTCACCCCGACCATCAATCCCACCTTAGACAGCTCCTTCCTTGCGGTTGGGCCACCGGACTTCGGGTATTGCCAACTCTCATGGTGTGACGGGCGGTGATAGAACCAGGAACGTATTCACCACGACATTCTGATTCGCGATGCTAGTAACTCAGCTTCATGTAGGCGAGTTTCAGCCTACAATCCGAACTGAGACTGGTTTAAAGTTTGGCTCCACCTCACGGTATTGCATCTCTCTGTACCAGCCATTGCCCAGCACGTGTGTAGCCCTACACATAAGGGGCATGATGATTTGACGTCATCCCACCTTCCTCCTGGATTAACCCAGGCAGTCTCGCTAGAGTCCTCAACTTAATGGTAGTAACTAACGACAAGGGGTTGCGCTCGTTGCGGGACCAGCAACATCTCACGACACGAGCTGACGACAACCATGCACCACCTCGCCTTGTCCCCGAAAGTTTCCTCGATTAAGAGTAATGCAAGGGATCAAGTGTAGGTAAGGTTCGCGTTGCTTCAGATTAAACCACATGCTCCGCTTCACTTGTGCGGGTCCCCGTCAATTCCTTTGAGTTTTTAATCTTGCGACCGTACTCCCCAGGCGGAATACTTAATGCGTTAGCGGCGGCACGGAGGTGTTGAAACCCCCACACCTAGTATTTATTCATCGTTTACGGCGTGTGGACTACCAGGGTATCTAATCCTGTTTGCTCCCCACGCTTTCGAGCCTCGGCGTCAGTTACGATCAGAGAGTCGCCTTCGCCACTGGTGTTCTTCCTAATCTCTACGCATTTCACCGCCACACTAGAATTCCACTCTCCTCTCCTGCACTCCTAGATAGCCAGTTTGGAATGCAGCACCCAAGTTCGAGCCAGATTTATTTTATCCCCGCCAATCATCCGCCTACGCTCCTTTACGCCCGAGTAAATCCGGATAACGCTCGCCACCTACGTATTACCGCGGCTGCTGGCACGTAGTTAGCCGTGGCTTCTCAGCAGGTACCGTCATTATCTTCCCCAAAGACAGGCTTTACGATCCGAAACCTTCATCACTCACGCGGCGTTGCTGCATCAGGGTTTCCCATTGTGCAATATTCCCCATATGCTGCCTCCCGTAGG
+
33/01'&-.,8.20),/'.3744144/+.8;9996;-88*)0(1**,64&+*+-47985.8),,3.6%288-*4-,936590-8553271383//./-.1888865587088./.&'$()-+,//)/835.(./1<7573+..0838;3144:;920-,.%./31/4&-,2*,/6::4655*8:81,.293/'0801010501++/11/03265::56:9,.0..9-&+++640355725-0-**/+,.2316,,015150//3.*.7((*'&'('/-,+.,*)+/+)')++,-..108952/+-/.,)16'(,37669/776+.55573,-645:+3*-&+'%'3990235&'%('+')),00--+1-0618155/.-,/+,,./03464/*1-+/7,+((*.55</2195/&$'$+()+01223(,./16.,,,+041375.0)6-7500-04+.*'&$)+0/./389.'&-''(92043441:13*'')(2-.&8*+)0/(*.-62456242.+&)),20-3108.00:6)).-0/<;::111212310+*'(%#%,(*,8936,,1592,/9/;3;:83;;1-007<80-41.3/-.12;;381213;;.1124.4040($&&3,543-1-+-0193,+*(-).,596131-*7(*673)&)'/*)%-.*.-().;79983.64+,/4,++,(,23541472;98253444:886-11;2.00577*++*+/884,,.5301/5367:,366--%%+2&&'(%)004;95::8:<87793/-5008/9*+19436.-*.-874<<43978:5.1)0/0%.(1-,,(*+,..,,))-/+4-+,*1)(')-.0(/0//0:,'&&+1(-$,,+42300*0,&&&)+&%)&/)(&.33..)9./)&((0/99:9;<67<1/0./567.:900689.&'&'-:955003220220233.4257.)(,*.-410::86885689,:+*&+*-+/50,+.6-5/1..2+%'(*-,/4-).96--,,76883/39:,-7+)./.+,-480/---.2,+10)0,03449:5885.2231:332<33354619*,936;:0:6).+(-)+/6...,.580'&&*)+0)+--48)+91/-
@ca3b16cc-dd50-419c-82b4-3034affedae7 ch=421 read=1648 start_time=2019-12-12T18:33:40Z barcode=BC01 runid=2c9cf7bc05858273f10e7d7ec552fc0bd742dc3e
CTCCTACGGAAGCAGCAGTAGGAATTTACCGGCAATGGGAAACCCTGACCGAGCAACGCCGCGTGAAGGAAGAAGGTTTTCGGATTGTAAACTGCAGTAAAGGAAGAACGGCGGCTACAGGAAATGGTAGCCAGTGACGGTACTTTGATAGAAAGCCACGGCTAACTACGTGCCAGCAGCCGCGGTATGCAGCGTGGCAAGCGTTATCCAGGTGTGGGCGTAAAGAGGGCAGGCGGCAGCAGGGTCTGTGGTGAAAGCCTGAAGCTTAACTGGTAGCCATAGAAACCAGGCAGCTAGAGTGCAGGAGAGGATCATTGGAATTCCATGTGTAGCGGTGAAATGCGTAGATATATGGAGGAACACCAGTGGCGAAGGCGACGATCTGACCTGCAACTGATGCTCAGTCGAAAGCGTGGGGAGCAAATAGGATTAAGATACCCTAGTAGTCCACGCCGTAAACGATGAGTACTAAGTGTTGGATGTCAAAGTTCAGTGCTGCAGTTAACGCAACAAGTACTCCGCCTGGTATTACGTTCGCAGAATGAAACTCAAAAGGAATTGACGGGGGCCCACACAAGCGGTGGGCATGGTTTAATGAAGCAACGCGAAGAACCTTACGGAATCTTGACATACTCATAAAGGCTCCAGAGATGGAGAGATAGCTATATGAGATACAGGTGGTGCATGGTTGTCGTCAGCTCGTGTCGTGAATGTTGGTTAAGTCCCGCAACGAGCGCAACCTATCGTTAGTTACCATCATTAAGTTGGGGACTCTGGCAGGACTGCCAGTGACAAGCTGGAGGAAGGCTGGGGATGACGTCAAATCATCATGCCCGCCATGACCTGGGCTACACACGTGCTACAATGGATGGTGCAGGGAAGCGAAGCCGCGAGGTGAAACAAAACCCATAAAACCATTCTCAGTTCGGATTGTAGTCTGCAACTCGACACATGAAGTTGGAATCGCCAATGTCGCGAATCAGCATGTCGCGGTGAATACGTTCTCGGGCCTTGTACACACCGCCCGTCACACCACGAGTTGATAACACCCGAAGCCGGTGGCCTAACCGCAAGGAAGGAGCTGTCTAAGGTGGGATTGATGATTGGGGTGAAGTCGTAACAAGGTAACCGG
+
098203612'&&%&(+.'.)()%%'''$+,,6/39/.-(()+-/)*.78:78278;434;33044382630(-+,536110$0&3,(104%11-0-((+4*2-01,/415:4-40+,-),,,32-/5.,-6.0123796;900.+-'(-*%+++/3:2+1)('*(*+676:89:5121033.0((-,,*.&,),-.802:577897.7*(+))$*(3,+,32;4('-*),$''(*51/011*76/-.4557.-48--1956,0)''%2(**-+),+046:0/25/064953-*'(*)**-/2273)*)-6255'8(/++/-;.:5100/*(**50218;500**&%*+*',)-1821'/*+/12'20331()''2/5:74311**&.5-.34801..-..6945/6%&'(**875:3''&*,-5-&13.-2,*%**(*4++-776568*),+.9849:8401320,4)-/501322635-...-384.0:8/4567777'1/0.((%'('+31+-/0157255.+**%**).,-8%&(,*,740-93-/7.71*)(*)3,8581092-.0+()'))))*48531&&(-.,-;3)('(+*'*0*/..*.+(175-2.*..+)&--.2.118754/52+6;--<647--,--./8/-+**,*/000043))))+756,7--7::1000)38224964/**+,40:889072-*-7/,,,+0/,(-056146680,,/0.7,41))145/;...;349678/9/5)/.427;47570,&-*)08155075//113793./03/,2,+3-,-&--65022552457:6,-.1///-/6/&'&(,./6675:87512+-'+-.288./%-,-1-.07985%48.+3,1/09/56450-//,,-4)-+6:6/41))+7:/0909<:36(/.5405-21...0897892212242+(*&&+1--17250534+-(/*2,./*,01.-.,-34489:47(33219508347/05+,,3*1)*-221103;68<2240.0/2800..1+801.885/040*,,-162745621.27743,4,.)0.051014466513/51889609+*,.-01012%')372225::2023(2,59:799
@74a16a36-9e14-4f78-9453-01211010849c ch=347 read=1586 start_time=2019-12-12T18:33:51Z barcode=BC01 runid=2c9cf7bc05858273f10e7d7ec552fc0bd742dc3e
CCGGTTACCTTGTTGGAGCTTCACCCCAGTCATGGATCACAAAGTGGTAGCGCCCTCGAAGGTTAAAACACCTACTTCTTTTAACCCACTCCCGCGTTGTGACGGGCGGTGTGTTACAAGGCCCGGGAACGTATTCACCGTGGCATTCTGATCCACAATTACTAGCGATTCCGACTTCATGGAGTCGAGTTGCGAACTCAATCCGGACTACGACGCACTTTATGAGGTCGCTTGCTCTCGCGGAGTCGCTTCTCTTTGTATGTCGCCATTGTAGCACGTGTGTAGCCCTGGTCATGGGCCATGTGATGACTTGACGTCATCCCACCTTCCTCCAGTTTATCACTGGCAGTCGCTGAGTTCCAGCCGGACCGCTGGCAACAAAGGATAAGGTTGCGCTCGTTGCGGGACTTAACCCAACATTTCACAACACGGAGCTGACGACAGCCATGCAGCACCTGTCTCACGGTTCCCGAGGTACATTCTCATCTCTGAAAACTTCCGTGGATGTCAAGACCAGTGGAGTTCTTCGCGGTGCATCCGAATTAAACCACATGCTCCACCGCTTGTGCGGGCCCGATCAATTCATTTGAGTTTAACCTTGCGGCCCGTACTCCTGAGCGTTGAGCAACGCGTTAGCTCGGAAACCACGCCTCAAGGGCACAGCCTCCAAGTCGACATCGTTTACGGCGTGGACTACCAGGGTATCTAATCCTGCTCCCCACGCTTTCGCACCTGAGCGTCAGTCATGTCTTCGTCCAGGGGCCGCCTTCGCCACCGGTATTCCTCCAGATCTCTACGCATTTCACCGCTACACCTGGAATTCTACCCCCCCTCTACGAAGCTCAAGCTTGCCAGTATGGTCACAGTTCCCAGGTTGGGCCGGGGATTTCACATCTGACTTAACTCTGGAAGCCGCCGTGCAGCACGCCCGAAGTAATTCCGATTAACGCTTGCACCTCCGTATTACCGCGGCTGCTTTAACGGAGTTAGCCGGTACTTCTTCTGCGGAGGTAACGTCAATGAGCAAAGGTATTCGCGCTGCTCGCCCTCCCCGCTGTAAGTACTTTACAACCCGAGGCCTTCTTCATACACGCGGCATGGCTGCATCAATTTGCGCCCATTGTGCAATATTCCCCTGCCTCCCGTAG
+
2/0/0-(+,00+3-)&$'*+:622;:1,/0:47891.-),+/+(+*0+'(((4.(')&))-*8+4.,&'&+20'57:(.-*'-&187%&'/3+()(')-+/.11::838*)*',())564381+(-/&+0-3--7//4;7:8:778;:9:::93-./05/*'+*,067::14-./6874577//10...4.-.,,9636+722(4+.../.00/,*(),5:.-,*.*)+%)1--./.6663+)&)+-.11:1651:1*,//-*./3<637/'(+..022574010998.1777495,),913,(+,+00115236689:-994,6:8;471/-.16<;788221-.,-045$&5*.68/8/'-01/636759646-0+,6<3,5/:80(,(3-0.35:,9,*)&3642/,-,)*'&$$%+3+-/069767.'&(,-11530-,,7.:99/-..-94100628691899291.'2*$(/,.3,/44;:;88559:400;1969:<<;+*+/+6447+/00.--8;78<6*'-(.*,-,/)'+,2-4<715+--15887969:4405*.-2(5.48/)),.084;723:4../1;0304304-,-.12*+911-0($&%('&*%&#(*--)'&%+2.*+,.(.++&).3457;7811*3*'%*+&19/2(5,3,+)**03564;:11-85458:99999936-+001688:5:01,+.428,),+,/6313748;44377558/33-'+',,05551:-)5::3178895:7568044/6233:65-5')(/00067663416<81,.2,--,+*.20400/01165723462/24654))%%')80/(,-+,6:'+,)*+'*)+--08;64+--1+-*,473,763+7:,,01111222.7,4(++--.++,(.2)*&&))+&%&&+*)*&%&&$&+009.20121200.1.5./*52(/.%.)./'&$%'&(''%#),0/4/,)')10//38(0-,-3;49;976310*&+',/2226675546,59)-(,*1+%$%%'*',/.&()()+64,&),-458-7.*02+),0457.())(688<99<1-/..+101/6/.-030.-//.1/0.83./12:0)+1**(.--./9.8:/++++,*.:,,.(.
@161e5664-e04a-463b-aea4-0596a6d184cb ch=323 read=1477 start_time=2019-12-12T18:33:53Z barcode=BC01 runid=2c9cf7bc05858273f10e7d7ec552fc0bd742dc3e
CTCCTACGAAGGAGGCAGCAGTGGGAATGTGCACAATGGGCGCAAGCCTGATGCAGCCATGCCGCGTGTATGAAGAAGGCCTTCGGGTTGTAAAGTACTTTCAGCGGGGGGAGGAAGGGAGTAAGTTAATATGCTCATTGACGTTACCGAAGAAACACCAACAACTCCATTGCCAGCAGCCGCGGTAATACGGAGGTGCAAAGCGTTAATCAGGGATTACTGGGCGTAAGCGCACGCAGGCAGTTTGTTAAGTCAGATGTAAATCCCAGGCTCAACCTGGGAACTGCATCTGATACTGGCAACAGTCTCGTAGAGGTAGAATTCCAGGTGTAGCGGTGAAATGCGTAGAGATCTGGAGAGGAATACCGGTGGCGAAGGCGGCCCCTGGACGAAGACTGACGCTCAGGCGCGAAAGCGTGGGGAGCAAACAGGATTAGATACCCTGTGAGTCCACGCCGTAAACGATATCGACTTGGAGGTTGTGCCCTTGAGGCGTGGCTTCCAGGGGCTAACGCGTTAAGTCGACCGCCTGGGAGTACGGCCGCAAGGTTAAAAAAACTCAAATGGTGTTGAGGGGCCGCACAAGCGGTGGAGCATGGTTTAATTCGATGCAACGCGAAAAACCTTACCTGGTCTTGACATCCACGGAAGTTTTCAGAGATGAGAATGTGCGCTGGGAACCGTGAGACAGGTGCTGCATGGCTGTCGTCAGCTCGTGTTGTGAAATGTTGGGTTAAGTCCCGCAACAGGCGCAGCCTTATCCTTTGTTGCCAGCGGTCCGGCCCGGGAACTCCAGGAGACTGCCAGTGATAAACTGGAGGAAGGTGGGGATGTCAAGTCATCATGGCCCACTTACGACCAGGGCTACACACGTGCTACAATGGCGCATGCAAGAAGAAGCGACCTCGCGAGGCAAGCGGACCTCATAAGAGGTGCGTCGTAGTCCGGATTGGAGTCTGCAACTCGACTCCATGAAGTCGGAATCGCTATCGTGGATCAGAATGCCACGGTGAATACGTTCCCGAATTGTACACACCGCCCGTCACACCATGGGAGTGGGTTGCAAAGAAGTAGGTAACCAACCTTCGGGAGGCGCTTACCGCTTTGTGATTCGCATGACTGGGAGTGAAGTCGTAACAAAGGTGAAAAACCGG
+
+,41,/0,,(42+/8,),,*12291-./'0)))&-.23.((%(48/3943341,*)/,56747.//03979989+,/-01848414-.;1,4;1)---.86/)//,0954**/-0,-3*&)+-.)/*/(&$%%'-/-610/4-+(&&$&),%(*(&,,,)%'-*+.51'3&'8<869///9.6,4-+4///44///*0357(*/23101..&,2),4---19:95/232'**+,.+116;9/76;:-1-.+.67/.01-,*--(075%26769+6-6229:6988111007/.(())*-,32/,/,/2624+*(-)-.-2.2-4,,38571+*+,4/,+2.),2:8-())+:99:63-&+//72/5.**+2*'(*-,21&-4;3-*16-,)+)),.///.2347334211-25/,.13538,)),1/**+0/,3-1347517,)-'''++/,%*,2757:9+5011'196430114***.4++-68,-//2.77500)'$(')$++(')&/,2--+(+607754&8:69945:-+**+-).4+-./2*2//,477:00138)/0*,.+*.,-)/25919(,*,+(./,687:-00*+3,1;957783122283*/*)(*136*-)('%)+--..0341./156+++4/+0+.8:80*)*+,////4:66540+*((-/1724562*3.2,)3,./52233194508868/....:9:82:111*,0()3;8:52128+.6/,)-,(1(--+''%$(+)01353/;40.5/0;7776;912/002((-1,7309'*+.')&*.$58/..,.03<::::0,1)*)(,+2983.)(*,(1.4569822,/-61%(&%$%')5338320)()&()+*./42242920897967*.0)'-(&,))*30+-..*,-&)$#(+'65;337241,-,(&*).-06575:99:,.-3+1313+++,.8:020//,(/01412)*(&)2(2.1*.))('''(:9:878644:601.+,-65&&6/.0/27--**%%&&()11--,.4-/46,-67767:120.+&%'/0,085748+&+,)+.--+,*-*1.42769(/4//4-.034041(**()'$&'*/1%&(**+-2474%&(02212601....4(&*'&,177,//56
@cdc9802c-2c65-4c8d-8ffa-d0dd12e8d000 ch=435 read=1549 start_time=2019-12-12T18:34:00Z barcode=BC01 runid=2c9cf7bc05858273f10e7d7ec552fc0bd742dc3e
CTCCTACGGGAGGCAGCAGTGGGAATATTGTGCACAATAGGCGCAAGCCTGATGCAGCCATGCCGCGTGTATGAAGAAGGCCTTCGGGTGAAATTACTTTCAGCGGGGAGGAAGGGAGTAAAGTTAATACCTTTGCTCGATGACGTTACCCGCAAGAAGAAGCACCGGCTAACTCCGTGCCAGCAGCCGCGGTAATACGGAGGTGCAAGCGTTAATCGGAATTACTGGAGAATACGCACAAGCGCACGCAGGCAGTTTGTTAAGTCAGATGTAGTCCCGAATGTACAGGGCTGCATCTGATACTGGCAAGCTTAGTCGTAATGGGGGGTAGGAATTGTGGGGTGGCGGGAGGTGAAATGCGTACGAGTCTGCGGAGGGAATACCGGTGGCGGCCCTGGACGAAAGGCTACGGCGCTCAGGTGCGAAAGCGTGGGGGGAGCAAACAGGATTAGATACCCTGGTGATCCCACGCCGTAAACGATGTCGACTTGGAGGTTGTGCCCACAGCAAGGGCGTGGCTGGAGCCTAACGCGTTAAGTCGACCGCCTGGGGTACGGCCGCAAGGTTAAAACTCAAATGGTTGACGGGGGCCCGCACAGAAGCGGTGGGCATATGGTTTCGATGCAACGCGAAAGAACCTGGTCTTATGATCCACGGGAAGTTTTCAGAGATGAGAATGCCTTCAGAGGAACCGTGAGGCCAGGTGCTGCATGGCTGTCGTCAGCTCGTGTTGTGAAATGTTGGGTTAAGTCCCGCAACGAGCGCAACCCTTATCCTTTGTGCCAGCGGTCCGGCCGGGAACTCAAAGGGAGACTGCCAGTGATAAACTGGAAGGTGGGGATGACGTCAAGTCATCATAGCCCCGCCGACCAGGGCTACGATGCGCTACAATGGCGCATGAAGAGAAGCGACCTCGCGAGCAAGCGGACTCATAAAGTGCGTCGTAGTCGGATTGTAGTCTGCAACTCGGCGCTCCATGAAGTCGGAATCGCTAGTAATCGTGGATCAGAATGCCACGGTGAATACGTTCAGGCCTTACTTTTGCCGTACCATGGGAGTGGGTTGCAAAAGAAGTAGGTAGCTTAACCTTCGGGAGGGCGCTTACCACTTTGTGATTCATGACTGGGGTGAAGTCGTAACAAATTGGCAGG
+
05531350;.+.2.2.4407/90013.7.(/++,-2:3,275048;76:/.-.-50(050675512134446655'+*()13-14./.'#&&%'&(*2;:0-/*045,)..*609/%'&0;.,9-7+.),&%((*44/,*,+/0/6/.39,--0''-+'),)*99:49,,+1+.0514353333125,*****9./-954.(-+.2954608.1-)+*,,,/-3336/'%$%&#'%'%(&'(,*,%+*1..1/-0098*+7070610010/''%'))&&$#&&')*%12*-'%&&)2-+,/.03/30/0%%$$%'))),(%',,,14.-).(''((&$%+*)'&'%&'&%(%+&%&+'%$$$#)(%,()&%&),'('&,+43/0,/&))&(%(**%/,*%%'''*(-(%%*%'&,+0(.,001+-76.46799:54))*.4:33-54+/-+)./0<<81173%&-03($*)-,()+0'../1/986/1.9.603.5/-.073)%&%)(+)'/31000()%''*-4)*26.--+2./&%()12770.+&)-*&('*+..72676)1*9.;9-467*/()(%)+0/2/185*-50)-*+)',)(,)*%'(''(,.27327)(*,./11,0.1004+((')'%''.,((%#&#$#,).+3+)((*66116.../.2-+()&%%&(.(%&&)-(2+64++()%($'.5478:3644252546:9891/21326,5---635:235;9;96476,1.5/+.147(&+./4222:61:2223075-1+/52324:51*2,1,/30//.,-26+'))&))55781../.23478674+*+*1/09;937789867/1,45798--&-/)/,%()')+64+2320,,''(**$''*+,2./7866.+&&((/'+)'(946844*,)''())%-18-+,,)*-30-/398999:7727,0*1,+)*147762621144*.*,+/1/-,0.,)/%.'.-0+-*'(*-.029998:89/-.5368:.0-1/00739:67:7/488.4*$'+-.))25+++--,0.3,()*)-+,/+--5,)$(&&+'-*('%%$$2)6-...+:/,3-)+,/:/.58/03;2.1788;75676763-30-/4-**++/20,--&(&&%(%/)
@f04e444f-0f07-4353-908f-1710f1ec6925 ch=208 read=1861 start_time=2019-12-12T18:34:23Z barcode=BC01 runid=2c9cf7bc05858273f10e7d7ec552fc0bd742dc3e
CTCCACAGGAGGGCGGCAGTGGGAATATTGCACAATGGGCGCAAACCTGATGCACTGTAATACCGCGTGTGAAGAAGGCCTTCGGGTTGTAAAGTACTTTCAGCGGGAGGAAGGGAGTAAAGTTAATACCTTTGCTCATTGACATTGCCTGAAAACACCGGCTAACTCCGGCGCCAGCGAAGCCGCGGTAATACGGAAGTGCAAGCGTTAATCAGGAATTACTGGGCGTAAAGCGCACGCAGGCGGTTTGTTAAGTCCAGATGTGGAAATCCCGGGCTCAACTGGGAACTGCATCCTGATACTGGCAAACTTGAGTCTCGTAGAGGGGTAGAATTCCGGGTGTAGCGATGAAATGCGTAGAGATCTGGAGGAATACCGGTGGCGAAGGCGGCCCCTGGACGAAGACTGACGCTCAGGTGCGAAAGCGTGGGGAGCAAACGGGATTACCTGGTAGTCCACGCCGTAAACGATGTCGACTTGGAGGTTGTGCCCTTGTGAGGCGTAGCTGCGGAGCTGGCGTTAAGTCGACCGCCGCAGAAGTACGGCCGCAGGTTAAAACTCAAATGAATTGACGGGGGGGGCCCGCACAAGCGGTGGAGCATGTGGTTTAATTCGATGCAACGCGAAGAACCTTACCTGGTCTTGACATCACAGAACTTTCCAGAGATAGTTGAATTGCCTTCGGGAACTGTGAGACAGGTGCTGCATGGCTGTCGTCAGCGCTCGTGTTGTGAAATGTTGGGTTAAAGAAGTCCGCAACGAGCGCAACCCGCCCATCTTTGTTTGCCAGCGGTCCGGCCGGGAACTCAAAGGAGACTACCAGTGATAAACTGGAAGATTAGGGGATGACGTCAAAAAAGTCATCATAGCCCCTTACGACCAGGGCTACACACGTGCTACAATGGCGCATACAAAGAGAAGCGACCTCGCGAGAGCAAGCGGACCTCATAAAATGCGTCGTAGTCAGTTGGAGTCTACAGCTCGACTCCATGAAGTCGGAATCGCTGTGTCGTGGATCCAGAATGCCACGGTGAATACGTTCCCGGGCCTTGTACACACCGCCCGTCACACCATGGGAGTGGGTTGCAAAGAAGTAGGTAGCAACCTTCAGGGAGGGCGCTTACCACTTTGTGATTCATGACTGGGGAGTGAAGTCGTAACAAGGTAACCGG
+
)0,,&'&12)-3,,),+-.0*'&,+-,00-.233;767/,**)0++2//,.))%('''&*.-29676530007%('-*387:86<24.'+(0-+/+129;4236'86-/1-.+3-%'(/:4,2.2*)*2/03-,459)9)+'*%,)%+'&+*,+'%((0)*1111,*+)''$(.3/06(()')//.3//181/.-+.)*-/4992577<5<45%+',(0*-.6:;:;817:4,/31+.+/148+*),4.+/903./8')+42/+'&1()).,+)25/585300-3+/,,266..4'%&*)'9566313((+*)+//2363613%222-..*4+6+1,28*)&)(++./20*+')%420+(((%*+29;*+2-444779453731..*0-2*::1()1736/-*'))%+'6457814800.,,/0*+/2:;;,)+,;;44+880/'%*.(,--,2/5-(*37;6:6:11/1103995/0-0-,..1735+3-'''#$''.2021&++*$&*(*')'''((10416875256464%,*&''')+-&02-)())+190:;65142980/.61615/1482-*+*-24+,..241247++,(+/./-'+203,-,131001.;2820057;//744/5//736::61/-//2/,')+,43--43*-*)'')2'*,,*+&,((/111//;:6:864422358/68787733144::;:::881/**'--956459511/53.-02/772921*&)+*+0.').19,+10&0(--61+-5,*(((37-0;50285&3,531*202/1:6211-.0+%0+,./.0&20')0,-/,,&)+304,-&.&$).03*0238,5688:63+/150981+'&34+'%&$%')23,/344*++-*')++1.-(+-.-8:96100/-3.(&)&)(*+:979787;3.,&)*7:'0+402751/./96+-.067710,1/2(,-.+,)*,/0'+%$&&,,/2234242632350221/2()($'%(.698.516(+-,/./02(..3447;85766;)+*)2544/7.,,0,-.1500;102634248452:-))),7123.-09,&(('*++1%(%%'(+%')&%.4-(.43,.,0.+05(-.53+---082055367899+(()+2...31577/0*-+)*1.355
@67ec25a8-cbeb-42a2-906d-3aa26d39a9e0 ch=387 read=1789 start_time=2019-12-12T18:34:24Z barcode=BC01 runid=2c9cf7bc05858273f10e7d7ec552fc0bd742dc3e
CTCCCACAGGCAGCAGTAGAATGTGCACAATGGGCGCAAAGCTGATGCAGCCATGCCGCGTGTATGAAGAAGGCCTTCGGAGTTATAAAAATTACTTTCAGCGGGAGGAAGGGTAAAAGTTAATACGCTGTATTGACGTTACCCGCAGAAGCACCGGCTAACTCGTGCCAGCAGCCGCGGTAATACCCGGAAGTGCAAGCGTTAATCGGAATTACTGGGCGTAAAAGCGCACGCAGGCGGTTTGTTAAGTCAGATGTGAAATCCCCGGGCTCAACCTGGGAACTGCATGATACTGGCAAGCGGAGTCTCGTAGAGGGGTAGAATTCCAGGTGTAGCGGTGAAATGCCAGAGATCTGGAGGAATACCGGTGGCAGACGGCCCCTGGACGAGACTGACGCTCAGGTGCGAAAGCGTGGGGAGCAAGCAGGATTGAATACCCTGGTAGTCCACGCCGTAAACGATGTCGACTGGAGGTTGTGCCCCTTGAGGCGTGGCTTCCGGAGCTAACGCGTTAAGTCGACCGCCTGGGGGGTACGGCCGCAAAGGTTAAAACTCAAATGAATTGACAGGGGCCCGCACAAGCGGTGGAGCATGGTTTAATTCGATGCAACGCGAAGGGCTACCTGGTCTTGACGTCCACGGAAGTTTTCAGAGATGAGAATGTGCCTTCGGGGAACCGTGAGACAGGTGCTGCATGGCTGTCGTCAGCTCGTCGTGTGAAATGTTGGGTTAAGTCCGCAACGAAAACAGCCCTTATCCTTTGTTGCCAGCGGTCCGGCCCGGGAACTCAAAGGGAGACTGCCAGTGATAAACTGGAAGGGATGATAAAGTCATCATGGCCCCTTACGACCAGGGCTACTACGTGCTACAATGGCGCATACAAAGAGAAACGACCTGCGAGCAAGGACCTCATAAAGTGCGTCGTAGTCCGGATTGGAGTCGCTCAACTCCATGAAGTCGGAATCGCGCTAATGTCGTGGATCGAGAATATACGGTGAGGAGGAATACGTTCGGGCCTTATACACACCGCGCGTGCATGGGAGTGGGTTGCAAAAGTAGGTAGCTTAACCTTCGGGAGGGCGCTTACCACTTTGTGATTCATGACTGGGGTGAAGTCGTAACAAGGTAACCGG
+
,)+('%)*190,..&+2+().-'('),./:88;311146)**&),0348(8:897:866676622036(,,-,::9<9,1')15&-*260).)'*1::*'))5:0+.-.),,))-650+-3//-+,$%(%%%&*++0615,.+*&0%&*(',,76.911.4..0../10+--.-8-2-1,)+0*)-*))-/'**./8599/5.5,13413/1.,..-00001154)*,++((+-.28:588:1-/710,/4205730-27++4+)(*263541(0738:*172332.0-.0-4./+*.-')%'&#'(.//-1+*.03/./+2.40.2.-910+++,5963264.0040'(&)+,,7/-4++94033*0319544.0)*.;5-)1536-,)+.45579977028785+,+)++66697*+'.4:&2+6,'/(')7,+65+313104573(-02988::,0/.0055/+,-+5++*-.(((-*/++./-07122+32411/+/,./,4+,+4-1-2-1864568-.,,*&'&%$(%-/551.3350'4-7185.048088./0:1;167$*16/-4-+-/0383524540%*(),.,8;:7:7<0/.0-767643*(''&%&&'+42/01/193123//(((./&+'(6<7.*)*,+,,-..6469999829)8;)033:58625471569998:9531875545454(),-7)0''(().//202370,/.610-13/(*2,+'(&'&%('43)-**-3/)03--:.17.046;92+04-:+3:;/855839++(,&(*.135601//124;;455.+&+/,0.++(*10-.8998.,&+/8</.4+*'(,-0-,+,/2-&*+()/86553:229866640043*(*&'(&),*38533.-((*$%(-/676/-.55,06857-'0(,1//-0)3),%%&'**..2+(+*05*-404///)(-177,,%&(&')+00568;985)'').,%#%(',/)$,)(++-61-/&/)2',55013&)+*)+)-1-+&)()&')++()%'(/4--1,.,-,(%,.*,*()).*7+89722(3+)-0*34.9--99,-12--7678;7..--/1271*+-1///96::9972.2.3;7;39
@5101b739-566f-4f10-8c9c-91fcaea62c40 ch=146 read=1754 start_time=2019-12-12T18:34:32Z barcode=BC01 runid=2c9cf7bc05858273f10e7d7ec552fc0bd742dc3e
CCGGTTACCTTGTTACGGCTTGTCATCAATCCCTGTAGACAGCTCCTTCCTTGCGGTTGGAGTACCGGCTTCGAAGATTGTTATCAGCTCTCAGTGGTGTGACGGGCGGGGGGGTGTGTACAAGGCCGGAACGTATTTCACGCGGTATGCTGATTCGCGATTACTAGCGATTCCAACTTCATGTAGTCGAGTTGGGCTACAATCCGAACTGAGAATGGTTTTATGGGTTTTGCTTCCTCGCGGCTTCGCTTCCTCTGCACCATCCATTTGTAGCACGTGGTGTAGCCCAGGTCATAAGGGGCATGATGATTTGACGTCATCCCCGCCTTCCTCCAGCAATGTCACTGGCAGTCTCGCTAGAGTCCTTAATGATGGTAACTAACGATAAGGGTTGCGCTCACGTTGGGACAACAACATCTCACGGTGACACGAGCTGGCGAGCAACCATCACCACCTGTATCTCCTTATAGCTATCTCTCCATCTCTGGAGCCTTTAGCAAGGTATGTCAAGACCTGGTAAGGTTCTTCGCGTTGCTTCGAATTAAAACCACATGCTCCACCGCTTGTGCGGGCCCGTCAGATTCCCTTTGAGGTTTCATTCTTGCGAACGTACTACTCCAGGCAGATTACTTATTGCGTTAACTGCAGCACTGAACTTTGACATCCAACACTTAGTACTCATCGTTTACGGCGTGGACTGGGGTATCTGAAAATATTGCTCCCCACGCTTTCCGGGACTGAGCGTCAGTTGCAGGCCAGATCGTCGCCTTCGCCACTGAATTGTTCCTCCATATATCTACGCATTTCACCGCTACACATGGAATTCCACGATCCTCTCCTGCCTCCTGGCTGCCCACAAAGGACATGGCTTACTGAAGTTAAGCTTCAGGCTTTCACCACAGACCCTTGCTGCCGCCTGCTCCTCTTTACGCCCAATAATTTCCGGATAACGCTTGCCACCTACGTATTACCACCGCGGCTGCTGGCGCATGGTTAGCCGTGGCTTTCAATAAAGTACCGTCACTCGGCTACCATTTCCTGTAGCCGCCGTTCTTCCTTTATAACGAAGTTTACAATCCGAAAACCTTCTTCCTTCACGCGGCGTTGCTCGGTCAGGGTTTCCCCCATTGCCGAAAATTCCCTGCCTCCAG
+
5.4,6+-5426%-/&*4*('(',-.2429032&%*.*/*.&/--.+.++&&&)+0437(,%%%(*-3-,233*&&'&-*.0823//'..443,.0,2432325*,04+*')01++,.,,)//3/323++-%+(-%&)(%#&%(((&.214;:9:;8467.9---9233206:/+/*)171'-%'*.18/+)-)'*0-2036<930+,650.*',--2.69:,/11<78790*,2:2++3-6291191../+23.13311274;62189*)....00,**)%',,,22,+/5543537(.643//-/0009;62236579:0:6,)453;:542-1$*&%'#%'((*())+1359:8885(*-.-('*,/0/160*+.-)(.,*01,1*)/..-',*(1*&'&('')('('-*2622--)(&**''(..-0,,+.-2)5/.,0388;731.01136+(%%)*-.'-')-/.116432238;::98701,*+2/03*''*(+*+,/3023-+,./0***.-.(0+:69<:68170'/4752/304-;;.33*'+1034321622316,/+107,23)&*+&$*0*56'26,(%'*39-9+7:5/0+++/78,/)*%%%()**25/+),0**(3((8..//7/6/456.---,:888;516;--/582(4).)'''+'%%)*54::86<9221:22216**&)'$#/,/-%&.-+-(&0,),.143+))((25)3'*9:.0.-)')38:461:232581:212;:6658:;7<978<4576++-.-;<231284546166660-0,/:--,02/252000/04,,+,-6,)*),/171/,/,((*'')'%(223.0*%#&(1*'&'&'')&%$%%)*372-8.8,).162'69048./'))+-.36:;72801256:9:;10/.18,,68..:.41+,2,,0.2+0*0.888;97180.77467.-/+-133++''/4104000821..+*,+8633/,,3/7947,-0,((3+02(*)'*3(*-)+-*4+*+/3934;5376641017/497:<3,)/,)55,--0/)'''16/+,///2-+-132-25:68<9017-%**+24//0.-,-.0326.296/;5-7;;/.22-10.-497/)8-*'--4),,$-
@14b7a40e-a6eb-4756-b24f-f2c9e1d541b9 ch=180 read=1825 start_time=2019-12-12T18:34:35Z barcode=BC01 runid=2c9cf7bc05858273f10e7d7ec552fc0bd742dc3e
CCAGTTACCTTGTACGACTTCACCCCAATCATCAATCCCGCAGCCAGACTGGCTCCTTCCTTTGCGGTTGATACCGGCTTCAGATTGTTATCAGCTCTCCATTGGTGTGACGGGTGGTGTGTAAGGCCGGAACGTATTCACCCGCGACATGCTGATTCGCGATTACCTAGCGATTCCAACTTCATGTAGTCGAGTTACGAATCCAGACTGAGAATGGTTTATGGGTTTTGCTTCACCTCGGCTTCGCTTCCCTCTGCACCATCCATTGCTTAACGTGTGTAGCCCAGGTCATAAGGGGCATGATGATTTGACGTCATCCCGCCTTCCTCAGCTTGTCACTGGCAGTCTCGCTGGAGTCCCCAACTTAATGATGGTAACTAACGATAAGGGTTGCGCTCGTTGCGGGACTTAACCCAGCATCTCACGACTTTTGAGCTGACGACAACCATGCACCACCTGTATCTCATATAGCTATCTCTCCATCTCTGGAGCCTTTATGAGTATGTCAAGACTGGTAAGGTTCTTCGCGTTGCTTCGAATTAAACCACATGCTCCACCGCTTGTGCGGGCCCAAATCGAATTCCTTTGGATTTCATTCTTGCGGAGCAGTATACTCAGGCGAATTGCTTATTGCGTTAACTGCGGCACTGAACTTTGACATCCAACGCAGGTACTCATCGTTTACGGCGTGGACTACTAGGGTATCCTAATCCTATTTGCTCCCGGCAGGACTGAGCGTCAGTTGCAGGCCAGATCGTCTTAACCTGCCACTGGTGTTCCTCCATATATCTACGCATTTCACCGCTACATGGAATTCCACGATCCTCTCCTGCACTCTAATGCCTGGTTTCTATGGCTTACTGAAGTTAAACTGGGCTTTCACCCTGAACCGCCTGCCGCCTGCTCCCTCTTTACGCTAATAATTCCGGATAACGCTTGCCACCTACGTATTACCACCGCGGCTGCTGGCACGTAGTTAGCCGTGGCTTTCAATAAAGTACCGTCATCGGCTACCATTTCCTGTAGCCGCCGTTCGCTCAGCATAACAGAAGTTTACAATCCGAAAACCTTCTTCCCTTCACGCGGCGTTGCTCGGTCAGGGTTCCCCATTGCCGAAAATTCCCTACCACTTGCCTCCCGTAGGG
+
34*())%+.1.--22,(,.1;730/)1,568997:.92-(.+))(,--)$)+55654:20,0))0,//)*%$%(+*(''&(*-(0**03..,*),-,+'($&'0(3-..0/,0.%(-')*,*-,*794..***0335;4./6,*0001699:9:8694&(*+,2,1-,+3471974&2(-274256788:71+.20&.()006*&%*)(&)(*0-498;<,108/.*)%%&)0125962,2-,52(*02.81/282.,.3..+,++0)&+'(&/+/55+-/0-:2'-/0//124+595258/000-:2/,01(5784:)1+2155374/*&(*,(..(*,//0*17300-,.%.,-,487-.')**-2*)(12945887787/.0+),/.0:361689.8.**+21/)(&1'.0))&-/6672+,,*+**)(&%&002.4,-0165<0162+28.611264+)'))21,*+,,'000/024035:999-**+'(+($)+*,.05/220+*%'++/,-)//;;;:<0..*.++-616)*-*.+7130*++--..66247/306/203030/22*/./0&/+292/075-3$7,(*7;<622++++((+)*-..00243899(.).*&+3+,:0113202-+-.,)-*,479:53268**,3544-).&)#(*+,-022986199))*('&+36514320/10+-.-2+)-7345++03+(++02(&&'%240+%'&.-+++,.1811**3050/17763-(',*/,(*-14699:99:<:8775/,-..263//...4;:6,.9--,%++*,/,)+(++(**.2.4//-46-./(**,)'#((013766;8,,+.2962;233.4--0914(+*',2***'($'+-*+%%'&$&&'(,5-4:511-06.+./4.,/(+%(-/0:8733,5.13830.5/.71.,)$$&%-**3./1$*/+1194449501,&+./-55<43452756*+,(',.+2:2/0-45552001.422026)0:4+0//-/239329127+%'/-&%&&&/11-/++))19,-.,742+,37*3:0;126:9*5<6244438,+,0,343/711(78639,675-0513...32+0+3+*)),($&&%&(&(+((''&/))
