# Supplementary material for: De novo species identification using 16S rRNA gene nanopore sequencing
Source: PeerJ. 2020 Oct 21;8:e10029. doi: 10.7717/peerj.10029 (PMC7585375; doi:10.7717/peerj.10029)
Supplement: Supplemental Information 2 — Contains raw reads. [file peerj-08-10029-s002.zip › pass_fastq_runid_2c9cf7bc05858273f10e7d7ec552fc0bd742dc3e_1.fastq]

@0e85ee39-a021-462e-aa30-fdb8a65143f8 ch=194 read=1802 start_time=2019-12-12T18:34:50Z barcode=BC01 runid=2c9cf7bc05858273f10e7d7ec552fc0bd742dc3e
CAGGAGGCAGCAGTGAGGTACACGGCAATGGAAACCCTGACCGAAACAACGCCGCGTGAAGGAAGAAGGTTTCGGATTATGGCTTCTGTGCAAAGGAAGAACAGCTACAGAATGGTAGCCGGTGACGGTACTGATAAATACGGCTAACTACGTGCCAGCAGCCGCGGTAATACGTAGGTGGCAAGCGTTATCCGGAATTATTGGGCGTAAAGAGGGAGCAGGCGGCAGCAGGGTCTGTGGTGAAAGCCGCAAACAGCGGTAAACCATAGAAACCAGGCAGCTAGAGTGCAGGAGAGGGATCGTGGAATTCCGTAATGGCGGTGAAATGCGTAGATATATGGAGGAACACCAGTGTGAAGGCGACGATCTGGCTGCAACTGACGCTCAATCCCGAAAGCGTAAGAGGAGCAAATAGAGTTAGATGCCCTGAAAAGTAGTCCACGCCGTAAACGATGAGTACTAAGTGTTGGATGTCAAAGTTCAGTGCTGCGGTTAACGCAATAAATTACTCCGCCTGAGTACGTTCACCGCAGAATGAAACTCAAAGGAGTTGACGGGGGCCGCACAAACGGTGGAGCGTAATGGTTTAATTCAAAACGCGAAAAGAACCTTACCAGGTCTTGACATACTCGCAAAGGCTCCAGAGATGGAGAGATGGCTATGAGATACAGGTGGTGCATGGTTGTCGTCAAAGCTCGTGTCGTGAGATGTTGGGTTAAAGTCCCGCAACGAGAGCACCAGCCCTTATCGTTAGTTACCATCATTAAGTTGGGGACTCTGGCAGAGACTGCCAGTGACAAGCTGGAGGAAGGCGGGGATGACGTCAAATCATCATGCCTTATGACCTGGGCTACACGTGCTACAATGGATGTAATGGTGCAGAGGGAAAGCGAAGCCGCGAGGTGAAACAAAACGCAAACCATTCTCGAGTTCGGATTGTAGTCTGCAACTCGACTACATGAAGTTGGAATCGCTGGTAATCGCGAATCCAGCATGTCGCGGTGAATACGTTCTCGGGCCTTGTACACACCGCCCGTTACACCACGAGTTATTAACTTTTGAAGAAGCCGGTGGCTAACCGCAAGGAAAGGCTGTCTAAGGTGGGATTGATGATTGGGGTGAAACCGTAACAAGGTAACCGG
+
7%+.'++*&&&,,()((%(&)&%%.)3622(*,'+2)''*0,*++(-3-+(())+/..000-/,(,**,-:6/10,9.32,(')1,40/%()-)*++/*-0)$*((.0+*)*'+25*0/+'**/78+00(*,&%.*3('())/(')5+1++**+/:2/10/231060008/,--*',,+02-/0/340800--.1.021+0-4:;85179)'',2(%(-./524:5-/2'*643354457676;9243())'%)%$'#'#&,(*3..//3963;147-,,,,0012459671.)),4,555486/-0*5-;*+,*'&&'-92,&)&&'646867887534.-0(,3/18+**+*$%&+)//00--22233//&(-1/-../0-/.0-5,83,*/64,053/+'%,-+-01:92.-()+,)&'&$)(&%#-*('&*%//160335<:6:;9-...)-(.+3147,/70;1;0702/(+)**57/4637689252503/0.3./72&.''+1950371*&&))2.5-+$'')*0)*67867945701,)*%).41*).79:3/3()+.1/'*+--37)+-'0*,,237;839597(')&&%%)+4-.(.0,'&**/:+,)*'+-+,,.3&0,.*--7217438'(*,--281/(*)21&766..)*-6645/.0-092//+,((-.,24331041)+,-899871734488,8*,-13827*-18/%&&''&&'%&(*%/')%+1.11/05626.*+2/07310+3,3*4/7-78535765(4.&&%%0/3403*('%-/5-*+,;1.,&&'++(&,4.2368:7998:9--.8623(+)()+/0,17015400.-()+-183154:45;51-+'$&)2179:4..3**--*)&*-'*/60/-)).-+1+&)/2+,+.39:/98:;693'('0:50-)/,,./6960'3$#)01/2035678191.92624978230(''''*,130.841//1267.562457513986:026117/:899-9/0.200/27//86,2.,.579./,+++,(*(0(%%&&&*-1'++(+,.0.+''(%(22+/-1.0/5&//33575,62*/-3;;1.1+-./215/5710,',)#&*+/5744+4,25;:9.
@6286eca4-a8f1-47cd-a5bb-7d16ee8698e9 ch=296 read=1301 start_time=2019-12-12T18:34:53Z barcode=BC01 runid=2c9cf7bc05858273f10e7d7ec552fc0bd742dc3e
CCGGTTACCTTGTTACGACTTCACCCCAGTCATGAATCACAAAGTGGTAAGCGCCACTCGGGGATTAAGCTACCTACTTCTTTTTGCAGCCTCCCATGGTGTGACGGGCGGTGTGTACAAGGCCGGGAACGTGTTGCGTGGCATTCTGATCCCACGATTACTAGCGATTCCGACTTCATGGAGTGCGGTGCGGAATCAACCCGGACTACGACGCACTTTATGAGGTCCGCTTGCTCTCGCGAGATTGCGCTTCTCAGCGCGCCGACGCCCAGCACGTGTAGCCCTGGTCGTAAGGGCCATGATGACTTGACGTCATCCCACCTTCCTCCAGTTTATCACTGGCGGTTGAGTTCCCAGCCGGACCCTTTGGCAACAAAGGATAAAGGGTTGCCGCTCGTTGCGGGACTTAACAACATTTCACAACACGGGCGTGACGGCAGCCATGCAGCACCTGTCTCACAGTTCCAGAGAGCTTAATCCATCTCTGGAAAGTTCGCCGGATGTCAAGAGATAGGTAAGGTTCTTCGCGTTGCATCAGATTAAACCATGCTCCACCGCTTGTGCGGGCCCCGATCAGATCATTTGAGTTTTAACCCGCGGCCGTACTCCCCAGGCGGTCGACTTAACGCGTTGCTCCAGAGCCACGCCTCAGGGGCACAACCTCCAAGTCGACATCGTTTACGGCGTGCTACCAGGGTATCTAATCCTGTTGCTCCCCACGCTTTCGCACCTGACGTCAGTCTTCGTCCAGGGGCCGCCTTCGCCACCGGTATTCCTCAGATCTCTACGCATTTCACCGCTACGCGGTTTCCCCCCCTCTACGAGACTCAAGCTTGCCAGTATCAGATGCAGTTCCCAGGTTGAGCCCGGGGGGGTTTCATCTGACTTAACAAGCCGCCTGCGTGCGCTTGCGCCCAGTAATTCCGATTAACGCTTGCACCCTCCGTATTACCGCGGCTGCTGGCGCAGGTTAGCCGGTGCTTCTTCTGCGGGTAACGTCAATGAGCAAAGGTATTAACTTTACTCCTTCCTCCCCGCTGAAGTACTTTACAACCCGAAGGCCTTCTTCATACGCGGCATGGCTGCATCGGGCTTGCGCCCATTGTGCAATATTCCCCACTGCTGCCTCCCGTAGGAGCAATATCAGCACCAACAGAAGGTTAACACAAAAGAAAACG
+
,..-140393:127+/1368<40453,01:7463243256,2'(*4:783*-/14(+)/&)+.(3,7,()&%+1+(-162374+($)''+1*.:6/05**,/5577;:1)**-1.-,*12*(*(*87573%&$)&%''')001156)**,08+*2256:2-,%,-3.55430/24<4*-/'%')*(-4,,-0(&'(+)-.7-407;66576714/1/:<11-)+)(*)()0)'$()./&.+-)%-'&'-./502+%$&%)(,.)%''+('$''&*'*&&'&,-.+13967722.367;6722.--/44/.,+.4311:6,/5564(+0(().51+/279-8,,,+-*((*438,)&(+)0/178))/,15/0%,79++-*)84*))-*6,/)(+3755;442;954/1-**'-*,18**,...,*,.975%'(*+0,+)*4.66461.0004)++*'('-+2:-;-%(&(%%&'*/223,&')12482031./:5((%/,8778:-0((),+,()(&%)0389:<;9992;22188&(,2+:<9.21+,12.-,0/+-1,-(%$'-/083++&*-'(&*+)+4:/5+:;:+3(+&$&))3,4*/*-,1)'&*+2123200/11412/..,)(''*,)&')(2923435/3&.55,+((,*,--0'6*.0076858,+1/)++(,++-'$)(*2*0/(*+-460/.043-23*.2588.*.,-/:20),.491-+(*-2/24899932/0*.)1,*2-484:436;687266465/,.0,.2531-+%,.0,1;5/-16.35*+)+'*22)&'+/770+/.,/..2028:10,--5.192%5'(,/01756799624-+1.9..)3/,)'))*+)$31--/-////.0-2*(+,(070786999:97/(''$'*0/+*,--40367+,192830/3...-2:6154(3*,/-52),-64558/6.,+0*)+-,,$&%(*1(+1318<66542864583/0+..--.0685+,)+),3)(')./(.045,64%&)792-02+++'('&*+*(*,&1,)*-1.207086:;856442/11//4.8//.4147%0-,/-)-*38,*80//1137627+569.*5467,++-'.5-*.*24,,--:11283-20/326-*,--.,-(3)...7:7)&+'$#&$
@3ae1c019-add5-45f6-91ec-002281b78bb3 ch=476 read=2075 start_time=2019-12-12T18:35:11Z barcode=BC01 runid=2c9cf7bc05858273f10e7d7ec552fc0bd742dc3e
CCGGTTACCTTGTTACGACTTCACCCCAGTCATGAATCACAAAGTGGTAAGCGCTCGAAGAGTTAAGCTACCTACTTCTTTGCAACCCTCCCATGGTGTGACGGGCGGTGTGTACAAGGCCCGGGAACGTATTCACCGTGGCATTCCTGATCCGCGATTACTAGCGATTCCGACTTCATGGAGTCAGTTGCAGGCTCAATCCGGACTACGACGCACTTTATGAGTCCGCTTTGCTCTCGCGGTCGCTTCTCTTTGTATGCGCCATTGTAGCACGTGTGTAGCCCTGGTCGTAAGGGCCATGATGACTTGACGTCATCCCCACCTTCTCCAGTTTATCACTGGCAGTCTCCTTTGAGTTCCCGGCCGGACCGCTGGCAGCAAAGGATAAGGGTTGCGCTCGTTGCGGGACAACCCAACATTTCACAACACGAGCTGACGGCAGCCATGCAGCACCTGTCTCACAGTTCTGACACCAATCCATCTCTGGAAAGTTCTGTGGATGTCAAGACCAGGTAGGTTCTTCGCACGTTGCATCAGAATTAAACCACATGCTCCACCGCTTGTGCAGGCCCCGATCAATTCATTTGAGTTTTAACCTTGCGGCCGTACTCCCCAGGCGGTCGACTTAACGTTAATCCGGAAGCCACGCCTCAAGGGCACAACCTCCAAATCGACATCGTTTACGGCGTGGACTACCAGGGTATCTAATCCTGTTTGCTCCCCACGCTTTCGCACCTGAGCGTCAGTCTTTGTCCGGGGCCGCCTTCGCCACCGGTATTCCTCAGATCTCTACGCATTTCACCGCGCTACACCTGAATTCTACCCCCCTCTGCGAGACTCAAGCTTGCCAGTATCAGATGCAGTTCCCAGGTTGAGCCCGGGGATTTCCACATCTGACTTAACAAACCGCCTGCGTGCAGCGCTACGCCCAGTAATTCCGATTAACGCTTGCACCCTCCGTATTACCGCGGCTGCTGGCACGGAGGTTAGCCGGTGCTTCTTCTGCAGGTGATCAATGAGCAAAGGTATTAACTTTACTCCTTCCTCCCCGCTGAAAGTACTTTACAACCAGGCCTTCTTCATACACGCGGCATGGCTGCATCAGGCTTGCGCCCATTGTGCAATATTCCCCACTGCTGCCTCCGTAGGAG
+
72+,/.,2/7.+.5*/17:;;;82;;3+1;8-*)(/.--.-4,+/07-3+**((&,*+-'&(4)6)))).08377:;47;:455-80-(42.#%'/623026696007/44.1346:78/1(+2+6020/.071/24173;5562;'*-8249*,065:00/015212:141258:82140+,./.-2.-,%().,0/;02*5.24201334.0'+-7;453/0-2:0./9-*+/0.3+.-*+.588:23-09/-378256:;98;4-,...226663-/02;1-4;9:-2,(02449850/-,)'%%*-84788828;2.1415105),.7;:551121,;-*,01582/:532576094)3051;765231-./.%4+7,3/::1/-.24953*++(*0534/5.43/)-('+4152:1..-1./&'***+,.061,//+11-0*'%$%#().-53-,),,-053+//2+/207/:80....17:5;729;8995367878:836461++/-0)6/--1,,,.%&(00../0/'&,'4+:5*(2&,+--(+26128/203/0/4&-//41)(%&(5758,*-3**+.5:<,88685:03358578221/-./-3:;199934326310+'*+%)*+.+,/*/62455;86/*0:.,,-7949.5)67/0197424423;8-.13004550/0/-3'030012/.,4+.7426;.(+/04:0+-103<60,--0432/659:9.-3/-241/8+'9;507.4:9<988:/365875707-.1'&034397576845<0*-9/++'*+31'000.-.3/38291322./,'$))-/3/-/+.%((-.02../.27-,-2-179:::;71.,,2'%302)&,/.',6--)(+/030/0-/14238<7:;8;<;;;;964%')'(((,),*&(,.198<54213-2+,'*0,+,*17/,-5,7/0625634351128:07--)*%'+/10/.4.3,-,45:89<8767'...+/00.;211556:).//0.702*/4/&+,16/:6..,:;+*87618+*+&-+)-))+&+'((2-;8;67<76622)/.009444554600...33:.5.-.74<:0/6-./3.70/116;<4-0.--,+*((37+.(5*.$
@8e018f00-776e-4106-9262-01a97555e3e9 ch=179 read=2060 start_time=2019-12-12T18:35:40Z barcode=BC01 runid=2c9cf7bc05858273f10e7d7ec552fc0bd742dc3e
CCGGTTACCTTGTTACGACTTCACCCCAATCGCTGACCCTACCTTCGGCCGCTGCCTCTCCTTGCGAGGTTAGCTCACGGACTTCGGGTATTGCCAGCTCTCATGGTGTAGCGGGCGGTGTACAAGACCGGGAACGTATTCACCGCAACTTCTGATTCGCGATTACTAGTAACTCCAGCTTCATGTAGGCGAGTTTCAGCCTACAATCCGAACTGGAGACTGGTTTTAAGTTTGGCTCCACCTACGGTATTGCATCTCTCTGTACCAGCCATTTGCCCAGCACGTGTGTAGCCCTACACATAAGGGGCATGATGATTTGACGTCATCCCACCTTCCTCCTGGTTAGCAGGCAGTCTCGCTAAGAGTCCTCCAGCAATGGTAGTAACTAACGACAAGGGTTGCGCTCGTTGCGGGACAGCAACATCTCACGACACGGAGCTGACGACAACCATGCACCACCTGTCACCTTGTCCCCAGAGGATTTCCTCGATTAAGAGTAATGCAAGGGATGTCAAGTGTAGGTAAAGGTTCTTGTTGCTTCAGATTAAACCACATGCTCCGCTACTTGTGCGGGTCCCCGTCAATTCCTTTGAGTTTTTTTAATCTTGCGACCGTACTCCCCAGGCGGAATGCCAGCCGTTAGCGGCGGCACGGAGGTGTTGACTACACCTGGTATCCATCACACGGCGTGGACTACCAGGGTATCTAATCCTGTTTGCTCTTTACGCTTTCGAGCCTCAGCGTCAGTTACAGTCAGAGAGTCGCCTTCACCGCA
+
-8)3-700.6-*).%*+*1286/6..)/206011..09*)))''*+/61909:847-,+-,*--.+)).*1)+*,.-.02/03;7332/1-8/.9/-,,+)'%(*+*)'%%&/56.//&)*79744368+:32--.168<9869142--0.4460731.,&%,'*+++)(.6000.**+-63556989994445<440++'$&)-208,,7:861.+*35:::3<;8-/4291)8+,/9/1-)%+*60%0&')11031/).6758:679;378)*-5,)*+%,-.22*',.181+,/022244-5:508.-..,29<94556778.85-(.24:7607//)305.,//.46658:7:6766(()1234,1+*&(*2,01/&%'*/00/1132550+0+/1+,*)4.11:/01;-,,*+1/.110/-.)-11235,*%'*)/(,.1858184..3149269678534.3--,699-'&***'27-0003//31/4(*++1,-,631*65256772,.1591;0/79'3-:7,('),+%&)2.%,.),,:.7:--.,/567:545,-/1.1-7)3.-0994.298:8;756:82.-//2.:1+.4-,..$$((,3(1'**167.,.19-325/&+%$#%%(,3,,,(0/.10,/-,&()+++/'$%%%'/142'+,3;;:55.+-)-,-+-.29800016394100171070.50/3;.,/0)*/.*1---30.+-12853)+,-.:13/:/0+7--'*)**,-/3744+.(*&$'%
@413d83c0-1365-4bcf-9cb2-8257cea4e358 ch=231 read=2316 start_time=2019-12-12T18:35:39Z barcode=BC01 runid=2c9cf7bc05858273f10e7d7ec552fc0bd742dc3e
CCACGGGAGGCAGCAGTGGGAATATTGCACAATGGGCGCAAACCTGGTCTAACCATGCGTGTATGAAGAAAGGCCTTCGGGTGTAAAGTACTTTCAGCGGGGAGGAAGGGAGTAAAAGTTAATACCTTTGCTCATTGACGTTACCCGCAGAAACACCGGCTAACTCCGTGCCAGCCGCGGTAATACGGAGGTGCAAGCGTTAATCGGAATTACTGGGCGTAAAGCGCACGCAGGCAGTTTGTTAAGTCCAGATGTAGCAGAAATCCCCGGGCTCCAACCTGGGAACTGCATCTGATACTGTAACTTGAGTCTCGTAGAGGTAGAATTCCAGGTGTAGCGGTGAAATGCGTAGAGATCTGGAGAGAATACCGGTGGCGAAAGGCGGCCCCTGGACGGAACTGACGCTCAGAGTGCAGCGTGGGGAGCAAACGAAGTTAGATACCCTGGTAGTCCACGCCGTAAACGATGTCGGCGGAGGTTGTGCCCTTGGGGCGTGGCTTCCGGAGCTAACGCGTTAAGTCGACCGCCTGGGAAGTACGGCCGCAAGTTTAAAACTCAAATGAATTGACCGGGGCCCACTGGCAATTAAGGCATGTGGTTTTAATTCGATGCGAAAGAACCTTACCTGGTCTTGACATCCACGGAAGTTTTCAGAAGTGAGAATGTGCCTTCGGGAACCGTGAGACAGGTGCTGCATGGCTGTCGTCAGCTCGTGTTGTGAAATGTTGGGTTAAGTCCGCAGCAGAGCTGCGCAGCGCCATTCTTTGTTGCCAGCGGTCGGCCGGGAACTCAAAGGAGACTGCCAGTGATAAACTGGAGGAAGGTGGGGATGACGCGTCAAGTCATCATGGCCCACTTACGACCAGGGCTACACGTGCTACAATGGCGCATACAAAGAGAAGCGACCTCGCGAACAAGCGGACGGCCTCATAAAGTGCGTCGTAGTCGGATTGGAGTCTGCAACTCGACTCCATGAAGTCGGAATCGCTAGTAATCGTGGATCCAGAATGCCACGGTGAATACGTTCCCAGGCCTTGTACACACCGCCCGTCACACCATGGGAGTGGGTTGCAAAGAAATGCAGAGTAGCTTAACCTTCGGGAGGCGCTTACCACTTTGTGATTCATGACTGGGGTGAAGTCGTAACAAGGTAACCCGG
+
(&'',1.+172263002282/2.-2,+*,-5;84961(0/0(.00/&'$$&%)'('&&(**+)+./+(,+&,+27425+0+.,,/;2).(+/381/,3*69/)+3+0-2,&''*7;,,,:2:1132,52*/48639222365029/-.0',)&*-12&1..23/.8,,-:7845692)))*)-/0436113/1278143/8.6.7&/*%4'+.89;867/6<4/0.,&*%'+/50)-1:2*2-6-8/:'(*44.,(&$$%*22+/9:6+78761*3.3:6897)2.-.---3,+,0.-61..)&%&(&()*0201-+')(''*--04//-0987/-..0:7437902599/.--.998:81*'+)++./6155/&&+,2(3/0/,0.0*'+6091+((*+0137788'(&,.5((&'*:8:;,+-02;%2%&%)+/0.34)18()./+*+.22-/11.--7<820000380)-(2)/-//0//.3(((.*2,666581,-+(+.)++327///.03543877549433,+2/,+'*')(.665/.*,-943<<8.55).,,*,211/-)+)+24+70,/-2.-,&1''%-,/.0.((*67<,2:3<0/.,)/**4*)0727/:0187:865/+++,,52)*,/,2+*1894-+*+*)*)*'(,-*-.185,2.7:273:9:98677124489755./*.+,-69788355559978<4543382348+132:56244*&**),,,'))%%)/1+)++,/%&('+50-0;01:/01/:221960/65+334802*,*')+889::'50002;;3676/-3*-1-/0*,0+/56743225782463243*,/6182$'*&&(*,3958::8/21.0053720215,2.-,33334.9,))')($)**.768/411),*-'),:01&%%((-*.18..13745438994:)2*511.*+-2577232240,3224+-/160*2'-+865/-.()++2.0199;8/0&)*,42381+-+6+++++34-7,,*,%046/00-++**+016+-//*..,.*2.3587.)%+,746;3668.'*.)(%%()&)*,)(((4+797:7-7+*,*+4337141)-/36/0694.,+,3678761&$'$*')339;;969,6//500*1+
@7aee620a-2618-4f98-a239-bb1e3b4a8e14 ch=246 read=2590 start_time=2019-12-12T18:36:01Z barcode=BC01 runid=2c9cf7bc05858273f10e7d7ec552fc0bd742dc3e
CCAGTTTACCTTGTTACGGCTTCACCCCAGTCATGAATCACAAAGTGGTAAGCGCCTCCCGAAGGTTAAGCTACCTACTTCTTTTGCAACCCCTCCCCATGGTGTGACGGGCGGTGTGTGTACAAGGCCCGGGAACGTATTCACCGTGGCATTCTGATCTGATTACTAGCGATTCCGACTTCATGGAGTCGAGTTGCGAACTCAATCGGACTACGACGCACTTTATGAGGTCGCTTGCTCTCGCGAGGTCGCTTCTCTTTGTATGCGCCATTTAGCCAGCACGTGTGTAGCCCTGGTCGTAAGGGTCATGATGACTTGACGTCATCCCCACCTTCCCCTCCAGTTTATCACTGGCAGTCTCCTTTGAGTTCCCGGGCGGTTGCTGGCAACAAAGGATAAGGAGTTGCGCTCGTTGCGGGACTTAACCCAACATTTCACAACACGAGCTGACGACAATAATGCAGCACCTGTCTCACGGTTCCCGAAGGCACATTCTCGCTCTCTGAAAACTTCCGTGGATGTCAAGACCAGGTAGGTTCTTCATCGAATTAAACCATGCTCCACCGCTTGTACGCGGGCCCCATCAATTCATTTTGAGTTTTAACGCGGCCCGTACTCCCCGGTCGACTTAACGCGTTAGCTCCGGAAATACGCCTCAAGGGCACAACCTCAAGTCGACATCGTTTACGGCGTGGACTACCAGGGTATCTAATCCTGTTTGCTCCACGCTTTCGCACCCTGAGCGTCAGTCTTCATCAGGGGCCGCCTTCGCCACCGGTATTCCTCCAGATCTCTACGCATTTCACCGCTACACCTGGAATTCTACCCCCCTCTGCAGGACTCAAGCTTGCCAGTATCAGATGCAGTTCCGCAGGTTAGGCCAGGGGATTTCACATCCTGACTTAACAAACCGCCTGCGTGCGCGCCTTAGTAATTTGAGTGGCACCCTCCGTATTACCGCGGCTGCTGGCACGGAGTTAGCCGAATAGCTTCTTCTGCGGAGTAACGTCAATGAGCAAAGGTATTAACTACTCCAGCACTTCGCCTGCTGAAAGTGCTTTACAACCCGAGGCCTTCTTCATACACGCCTTGGCATGGCTGCATCAGGCTTGCGCCCGGTATTACCGATATTCCCCTGCTGCCTCCCGTAGAG
+
,)',073./64:+39,.,*+(.$).991,04;777775414180*/..--+((+--%+-'$''(1.-))')-,00''*+4.5<;/-7/*24*)--7;-049:9810124;;/18+,-,,*0+.883547..65/5547.3,&)30858444711))*)-%')6821((''(15:4:5167;789:.*+,.--/5/-.%&86673:573:796545*4,.)**-&&(4+22.1&+-.,-1537+)/.011+(*//565-81+)+/19989619(%&%$')/+-+*,/-(++.:007724-../-1)%.110010--)-,1363334/;9+-797143--1/,(-/6--13/42350(*/0.7.',--+.39282'+-*+-&((.0.4-/*09<,4-::57*0%*/*(*)55881;0,,7--101//.0*+++).7(*.//90/0-.*,/4551&205/-)'&(&++.38.0654/+.-799374.-5/1..00185/1'(,-.,&$&052.10/+,/286858682148;83745+60;:2-/.)+(&(0(2363;8/./.58220*)+&&,*,-44+**86+)26,91<909;:+/0+42.'(&,*+*+,1,&/)*+.37'&)-+/.2/500.).+-1./430.2+//(%'()18873/18--,,535956(5+566687992:<;.32:2567;9763271/%'.-356595/0023<746670')),3962().580,+,.76354169821/11&3:8.28//;/<:9;<44;07767<6:81(+-3876852212+7;,,%(*+,.,,$-4166/,.**+-/0695-33,'+)***678,0%&$%).4&-0./7.34746.21.,($%(1121*,,35%)1)/$32((++,5,)+//.114220.56;459/../0,6++$&%)')+0+/25/+($($$&%0.1177)0+,8591-,,./029535/.0+4')14.+,*&$((%%&.749<9988.5%*+369630-0.07695;,./+-1-/*)-%+-0.&(($))0++.2*+-3,//,*22*)('&+++.1*%(+1.6/:78<---+-*-+,(')0,656887998268%6,+/1&+*2.)&(*&&,),)$*.055/.())++*),/*-61-/00*(
@a301ce76-1f17-4ff3-a3b4-fee3e0602782 ch=398 read=2297 start_time=2019-12-12T18:36:02Z barcode=BC01 runid=2c9cf7bc05858273f10e7d7ec552fc0bd742dc3e
CTCCTACAGGGGAGGCAGCAGTGGGAATGTGCACAATGGGGAAACCCTGATGCAGCAACGCCGCGTGGTGATGAAGGTTTTCGGATCGTAAGCTCTGTCTTTGGGGAAGATAATGACGGTACCCAAGGAGGAAGCCACGGCTTCTTCACGTGCCAGCAGCCGCGGTAGCCGTAGGTGGCGAGCGTTATCCAGTTTACTGGGCGTAAAGGGAGCGTAGGCGGATGATTAAGTGGGATGTGAAATGCAGGCTCAGCAGGTGCTGCATTCCAAACTGGTTATCTAGGTGCAGGAGAGGGGAGTGGAATTCCTGAGTGTAGCGGTGAAATGAGATTAGGAAGAAGAACACCAGTGGCGAAGGCGACTCTCTGGACTGTAACTGACGCTGAGGCTCGAAGAAGCGTGGGGAGCAAACAAGTTAGATACCCTGGTAGTCCACGCCGTAAACGATGAATACTAGGTGTGGGGTTCAACACCTCCCGTGCCGCCGCCTTAACGCATTAAGTATTCCGCCTGGGAGTACGGTCGCAAGATTAAAACTCAAAGGAATTGACGGGGACCCGCACAAGTAGCGGGCATGTGGTTTAATTCGAAGCAACGCGAAGAACCTTACCTACACTTGACATCCTTGCATTACTCTTAATCGAAATCCTTCGGGGACAAGGTGACAGGTGGTGCATGGTTGTCGTCAGCGTGTCGTGAGATGTTGGGTTAAGTCCGCAACGAGGCGCAGCCGCTTGTCGTTAGTTACTACCATTAAGTTGAGGACTCTGGCAGACTGCCTGGGTTAACCAGGAGGAAGGTGGGGACGTCAAATCATCATGCCCCTTATGTGTAGGGCTACACACGTGCTACAATGGCTGGGTACAGAGAGATGCAATACCGGGGTGGAGCCAAACTTGAAACCAGTCTCAGTTCGGATTGTAGGCTGAAACTCGCCTACATGAAGCTGGAGTTACTAGTAATCGCGAATCAGAATGTCGCGGTGAATGCGTTCCCGGGTCTTGTACACACCGCCCGTCACCATGAGAGTTGTAATGCCGAAGTCCGTGAGCTAACCGCAAGGAGGCAGCGGCCGAAGGTAGGGTCAGCGATTGGGGAGTGAGAATCGTAACAAGGTAACCGG
+
.033-)1'2/.,*-,,-.//0:6:8+23&-()/-//-10(&(,,-<.0/221-,+,21/-06-/00'.-./01385,697-44:7781241+,/098866;849:-+133-/.+,05/77.23)+&.))*'***4:343856:5351'(*1+/.%+,-,1--0&.,*'**+-+,../71.-132251-3+&+*9-('(+-412.7:0(.2&+,2675;:6;9975497;039;:89330.42,*-),.757)'+(267796554:;1018/66781910030-*)**)/70/+)--(&%(%(*'3+-1,,+.-,'&*+2830++')'$+'),&0423./+,326/8...85;72/0).,*$())0/36-*)-%)-3...----../3797:4/0&(((),3.,2*&,-5/()1.,.-*&'(+-2*)-22-36410249:8::</,++,+08504//,7185,41,+-,*)+,07/47,-98:;9::3.,++-,--,)-020+,-105;57<2-11)+,,/2.21132*),.7-:8704657,1+0.3.767149,+-0+)**,,(%%%(*&(+.022233-;:4;781,-,-.76431-+-*)'%%##')-+./.-+-,+.443*++**(.,++2+3*5(-.,+(.(-3*..06577985,5,015.05018887-+*(&&%+337/)*'')*+1689977:91<-7508442258),257*)')),0-*1-$&.&'+-+;--,45223458+-10/+0--%26+.00-+/++./18::;:9<85:6:6:651-4.+6-'0(03,*+,79:;7233:9880196,,001887755141764,-%',457....71(-+*.52,-/.-***++1670;/(*&,*''(*)'$)%+(%%()&(4109854434357:6%0$1'&'--5222.61-/86898757857+++*-3'+1<111%(*/044--,*-,2222775896758698:/'-+222+,,074,5-+,431305;99<:67...0-60/)&)4,,%.53'6,(*-+044+6--233364-*,,''+&'*+*.0.820,/)/+-.13/.*++++%/&167,&++()'&,+,+0+*&+2*0+07786;
@98807dd6-fe5e-48fb-b402-1636ce14ca64 ch=494 read=2413 start_time=2019-12-12T18:36:09Z barcode=BC01 runid=2c9cf7bc05858273f10e7d7ec552fc0bd742dc3e
CTCCACGGGAGGCGCAGTGGGGAATATTGCACAATGGGCGCAAGCCTGATGTAGCCATGCCGCGTGTATGAAAGGCCTTCCGGGTTGTAAAGTACTTCCAGCGGGGAAGGGAGTAAAAGTTAATACTGCTGCTCATTGACGTTGCAAGAAAAGCACCAACTAACTCCGTGCCAGCAGCCGCGGTAGCCACGGAGGTGCAAGCGTTAATCGGAATTACTGGGCGTAAAGCGCACGCAGGCGGTTTGTTAAGTCCAGATGTGAAATCCCCGGGCTCAACCTGGGAACTGCATCTGATACTATGCTGAAGTCTCGTAGAGGGTAGGAAATTCCAGGTGTAGCGGTGAAATGCGTAGAGATCTGGAGGAGGAATACCGGTGGCAGGCGGCCCCTGGACAGACTGACGCTCAGGTGCGAAAGCGTGGGAGCAAACAGGATTAGATACCCTGTTGGTCACGCCGTAAACGATGTCGACGGAGGTTTATTGCCCGCCCGAGGCGTGGCTTCCGGAGCTAACGCGCTAAGTCGACCGCCGCAAAGAGTACGGCCGCAAGGTTAAAACTCAAATGAATTGACGGGGGGCCCGCACAAGCGGTGGAGCATGTGGTTTAATTCGATACAACACCGCGAAGAACCTTACCTGGTCTTGGCATCCACGGAAGTTTTCAGAGATGAGAATGTGCCTTCGGGAACCGTGAGACAGGTGCTGCATGGCTGTCGTCAGCTCGTGTTGTGAAATGTTGGGTTAAGTCCCGCAGCAGGCGCAACCTTATCGCTGTTGCCAGCGGTCGGCCGGGAACTCCGGGTGCCGTGATAAACTGGAGGAAGGTGGGGATGACGTCAAGTCATCATGGCCCACGACCAGGGCTACGTGCTACAATGGCGCATGTAAAGAGAAGCGACCTCGCGGACGAAGACGGACGGCCTCGCAAAGTGCGTCGTGTGGTCAGTTGGAGTCTGCAACTCTCGACTCCATGAAGTCGGAATCATGGTAATCGTGGATCAGGAATGCCACGGTATTGAAATACGTTCAGGCCTTGTACACACCGCCCGTCACACCATGATGGGTTGCAAAAGAAATTAACAATAACCTTCAGGAAGGACTGCATGACTGGGGGGTGAAGTCGTAACAAGGCAACCGG
+
%&+.*,.84+,,045,33098+-0.'5*)))+.52,0+**16917:8765-%'(-.376::6633230111+.+100./-'162.1*,.77%*$')3.2+-,-.4,//+4.&((,281(,+5+0*)(**/0/13*8*0$0)*(%*('&00*(#%%'..,1,2+++1,..-6;1/,++7)%&%&)-$&(*+20/)(),-34466171505/1+*-*)+68<:9885:42,,*(*'0-/66*749.11412.1:,-.764,-,22+0-/*056551..5/4473-114100,,)(),++-''%%(&'''*2./22+)&-/('))*2+*0:-+(,.---,--/9904;0.4889.-,*+/0::0.5+)4--30/90-.-,,+&&00.1031,%(1/5-/0..----.12.175.++)*.-.313:+***9;,5*81/10//0579;0/.(5.6,7--/243585*-+,//3))(''-)(*/9)'.*+.:5())&)'/123431,(())-.+--469110),//+)+*+--1474,....#*$)+,093627513637394,*+,3;:8.5-4-346698:;.092,,,.,.+.0;98821011-.030;:,76;4012&7613(-)&&')(',1.2.2,///15841++&,)34*)+,*,---7;//..,-.87721:/./06;8:9.;:6;88781--.0,35889998995:87611.0/(&+-233,+5'()'(-/.324:245432074'*0*,0++99823..+)-*-1''-+1:3232469;8:.624/842511-&('$#%'&'(''+*75333/-4-273963::0/0/0699940,.,.0/,/)1(1)%&*/06-/2/.**+'&(**$%(&(.412401-+/6.*)',)'*7553/6+2**((&''%%)052/&%-/02'(07/,-/2896-2,(++*-%-(2--)*+*.11,1/0-&(,-3270./-2...6/7*75-(''&'+/019:8:786/.*'-/061'*-41+-3((*&&*//014&,2/$&%#'*.++)-,,.73/1466557.+*&*+4,2-*+./+(#)'&'&,(*-)%)0,0055&((%&')%(&%&+,//./-,205).+.,++014434,+*(%/86816
@461ea9e0-f0bf-4616-895e-20125f5b68e8 ch=458 read=2026 start_time=2019-12-12T18:36:19Z barcode=BC01 runid=2c9cf7bc05858273f10e7d7ec552fc0bd742dc3e
CTCCTACGGGAGGCAGCAGTGGGGAATATTGCACAATGGGCGCAAGTGATGCAGCCATGCCGCGTGTATGAAGAAGGCCTTCGGGTTGTAAAGTACTTTCGGGGAGGAAGGGGTAAGTTAATACCTTTGCTCATTGACGTTACCACAGAAGAAGCTACCGGCTAACTCCGTGCCAGCATGCGGTATGCGGAGGTGCAAGCGTTAATCCCGGAGTTACTGGGCGTAAAGCGCACGCAGGCAGTTTGTTAAGTCAGATGTGAAATCCCCGGAAGCAACCTGGGAACTGCATCTGATACTGGCAAACTTGAGTCTCGTAGGGGTAAATTCCAGGTGTAGCGGTGGGAAATGCGTAGAGATCTGGAGGAATACCGGTGGCGAAGGCGGCCCCTGGACGAAGACTGACTCAGGTGCGAAAGCGTGGGGAGCAGGATTAGATACCTGGTAGTCCCACGCCGTAAACGATGTCGACGGGGTTGTGCCCGCTGGGGCGTGGCTTCCGGAGCTAACGCGTTAAGTCGACCGCCTGGGGAGTACGGCCGCAAGGTTAAAACTCAAATGGTGACGGGGGGCCCGCACAAGCGGTGGAGCATGTGGTTTAATTCGATGCAACGCGAAGAACCTTACCTGGTCTTGACATCCACGGGAAGTTTTCAGAGATGAGAATGTGCCTTCGGGAACCGTGAGACAGGTGCTGCATGGCTGTCGTCAGCTCGTGTTTGTGAAATGTTGGGTTAAGTCCGCAACAGGCGCAGCCCTTATCCTTTGTTGCAGCGGTCCGGCCGGGAACTCAAAGGGAGCTGCCAGTGATAAACTGGAGGAAGGTGGGGATGACGATAAGTCATCGCCAGCCCTTACGACCAGGGCTACACGATGGCACCACAATGGCGCATACAAAGAGAAGCTCGCGAGAGCAAGCGGACCTCATAGAGCGTGCGTAGTCCCGGTTGGAGTCTGCAACTCGACTCCATGAAGTCAGGAATCGCTAGTAATCGTGGATCAGAATGCCACGGTAGATACGTTCGGGCCTTGTACACACCGCCCGTCCCTCACACCATGGGAGTGGGTTGCAGAAGTAGGTAACCCAACCTTCGGAGGAGCTTACCACTTTGTGATTCATGACTGGGGGTGAAGTCGTAACAAGGTAACCGG
+
+66.%(-.3,'))2/56155383&1+,.8/,+,-.2/2;1.&),-*)(),+.)&,014169./111502451+,-,42:6:50&1-6013;2/3012990(-))*-4--+1+'**4)+2040453014./26-/0-+2318--2)++*1,)*,%%%(-*+))*./-.398:886/-,&%&(($(,&%'&*+,0/05.1)*,/525-1'$&-%$+1+15:<97577;:.53.)-',((16%.5<:01:04.68355813-18,+868*+*&$#'+(/113:,51242222/-,,,18759439(*,))(+,-0454-1*6,.208280/-/42-))()-3./***+*)+;;85320/.-'4+,2+,,-/2;9;6382)--*,/.3.<6-)58:;7070,+,,*/)()29775&'''+*211/,(&%',31,:--/886:;9:3+-)),3+%--/7///.&*),-,940/-&./+/4,4.06+&))((-1*,5.3-,'2'6),(--0(+,21/:07.8867673444350&(&*013<896933/3/57;;66/0/;8,0&-()+/,39:/67-,../-4144;559,00(,''*109:0-3.--3554300-/(+3*,538571240,'*),0.//289//106),*,0:7-.,)+.0221..8//644.1,--99088<684/206168876866773;454::961./00964587,-++*+**+353886;692-62*,-,3)+---3/*.3(*()+76-51+.////.007,6)6+62/6.--/6614*++.&%*..12---++,0/../6/'**)-+,*386+/47783-,+&')*+56+,&%)03(%&&(+00;,.20101*%&&',&&'&'&()2../)()--02565(&'&%%$%%0(+,+)(,-:9357;74744464(&%&')+141234.-(&,104.,../66.9---835646:57253014*.*153-+,(&(*1./0:;:9858)'()((7+),494)&***86415&,261,0+//-),*07+:2*))/0,%''**7923540(&*+313:)(*&*.++//0,1///+,))'(-,-3()*&#&2(*51',-,1,/-,1922501232011('(/+*+0056998:+8/689;69
@871c7cc5-6133-4a05-962c-d114f376a9b0 ch=106 read=2389 start_time=2019-12-12T18:36:25Z barcode=BC01 runid=2c9cf7bc05858273f10e7d7ec552fc0bd742dc3e
CCGGTTACCTTGTTACGACTTCACCCCAATCATCAATCCACCTTAGGCAGCTCCTTCCTTGCGGTTAGGCCACCGGCTTCGGGTGTTATCAACTCGTGGTGTGACGGGCGGTGTGTACAGGCCCGAACGCATTACGCGACATGCTGATTCGCGATTACTAGCGATTCCAACTTCATGTAGTCGAGTTACGGGCTAATCCGAACTGAGGGAATGGTTTTATAGGTTTTGCTTCACCTCGCGAGCTTCGCTTCCCTCTATCCATTGTAGCACGTGTGTAGCCCGGAGTCGCCATGGGCATGATGATTTGACGTCATCCCGCCTTCCTCAGCTTGTCACTGGCAGTCTCGCTAGAGTCCCCAACAATGATGATGGTAACTAACGATGAGGTTGCGCTCGTTGGGACCAACCCAACATCTCACGACACGAGCTGACGACAACCATGCACCACCTGTATCTCATATGGCTATCTCCATCTCTGGAGCCTTTGTAATTATGTCAGAGACCTGGTAAGGTTCTTCGCGTGCTTCAGATTAAACCACATGCTCCACCGCTTGTGCGGGCCCAATCAATTCCTTTGGAATTTCATTTCTTGCAGACGTACTACTCAGGCGAATTGCCTTATCAACTGCAGCACTGAACTTTGACATCAACGCCCAGGTACTCGTTTTACGGCGTGGACTACTAGGGTATCTAATCTGTTGCTCCCCACGCTTTCCGGGACTGAGCGTGGAATTGCGACCAGATCGTCGCCTTCGCCACTGGTGTTCCTCCATATATCTACGCATTTCACCGCTACACGTAGATTCCACGATCCTCTCCTGCACTCCTGGCTGCGTTTCTGGCTTACTGAAGTTAAGCTGGAGGAAACTCACCACAGACCCTTGCTGCCGCCTGCTCCCTCTTTACGCTTAATAATTCCGGATAACGCTTGCCACCTACGTATTACCGCGGCTGCTGGCACGTAGTTAGCCATTAATAATAAAGTGCAAATCCTCGGCTACCATTTCCTGTAGCCGCCGTTCTTCCTTTATAACAGAGTTTACAGTGAAAACCTTCTTCCTTCGCGCGGCGTTGCTCGGTCAGGGTTTCCCCATTGCCGAAAATTCCTACTGCTGCCTCCCGTAGGAGCAATATCAGCACCAACAGAAGGTTAACACAAAGACACCGACAGCACCGCG
+
74041:127951/5(*,.58;8/,&&&-(+-2:99:17/&)'1*'.'/2-0259;<9/6.-.87,8,)0/:679070035)66.*,.*1/3--,.,./94555585:7612.-,)'&()+,20&&%$&$%$)&&*1105569:;78*,))****/+)(&&(./270:+.'*/0:7866223201-7-&)*1)+*,,/4,,3941&)+1,'++0.99;+-/-9,9;;0+,07.34:47/,.%')4.2')2/893+)%').0/0;4-,--,44232)01,6/,'.%%'/()*)/,353575110,18)*,53011.27++;;;<;:770--2++.;564140/17634'-++),--330(0'/,6+)(**,.2963623/3.,,,,*,+/4--,.-00684)2+,*-*20+,+,/0/0/,.2/43677722110412-.+/0620034/16021.0/25/1-/)4478:8:9;:3/.+-1.),6025/''*,-//16660&''*5862/-2,0.8<79<6/2/.,6584((-2.4;:01100:00016027-.2.-0457522-').,01:9:7039/,3/(/43.,.42*9-,-%(.3(/)++)),-0466($&&$%&&&()*(/03352//0-/11791/69-++,.1/,+%)'&*-''(.-0399<*,.072129:487,43(42&(+:8529,+'%-4,/.587..-,+7;,-*4;:643)())&*(%%$1(#&%%(**,6686:99;425102744668666::858415/00104254655<7215669:73*-,10133:0/'),.14855468783,.-0'''%&)+++,-)&%%%&',*-8/0(,/.1+')*1+.('$##%-1+,),.068:;/6.*,/02:5::610/15*+0.3'%(%'-*-4.1:906)5+<:9;83112'26,0612339579679686:9::9847/,.//.1/80//7$1&&%')1.1:+(+&,%'()/+/0-400.3358<97887/.,50,.878:5691**0,,-1&/-%(*6<7310&'')0;83:7;57;867;-'+)+145409111;79:;15:7-<22:;4+097:3-.2/05455.,/0//4336208,+,-1--(,31.--,&')+4320/((+4,0,0(++.003.-.1.6754,(%'#$&$$#
@cae4eeb0-6742-48e3-a7c9-30c8b1b158e7 ch=8 read=2122 start_time=2019-12-12T18:36:47Z barcode=BC01 runid=2c9cf7bc05858273f10e7d7ec552fc0bd742dc3e
CTCCACCACGGGGAGGCAGCAGTGGGAATATTGCACAATGGGCGAAAGCCTGATGCAACAACGCCGCGTGGTGATGAAGGCCTTCGGGTCGTAAAACTCTGTCCTCAGGAAGATAATGACGGTACTTGAGGAAGCCCCGGCTAACTACGTGCCAGCCGCGGTAATACGTAAGGGGGCTAGCGTATCCAGTTTACTGGGCGTAAAAAAAGGGTGCGTAGGCGGTCTTTCCAAGTCAAGGAGTGAAAGGCTACGGCTCGAAGCCGTAGTAAGCTCTTGAAACTGGGAGACTTGAGGTGCAGGAGAGTGGAATTCCTAGTGTAGCGGTGAAATGCGTAGATAATTGGGAGGAACACCAGTTGCGAGAGCGGCTCTCTGGACTATGGCGGCGCTGGGGCACAGCGTGAACAAACAAGTTAGATACCCTGGTAGTCCACGCTGTAAACGATGAGTAGGTCGGGGTACCTTCGGTGCCGCAGCTAACGCATTAAAGTACTCCGCCTGGGAAGTACGTCGCAAGTGAAACTCAAGGAATTGACGGGGACCCGCACAAGTAGCGGGCATGTGGTTTAATTCGAAGCAGCGCGAAGAGCTACCTAACCCGGCATCTCAATGACATCTCCTTAATCGAGAGCTCCTTCGGGGACATTGGTGACAGGTGGTGCATGGTTGTCGTCAGCTCGTGTCGTGAGATGTTGGGTTAAGTCCGCAACAGGCGCAACCCTTGTCTTTAGTTACCATCATTAAGTTGGAGCCTCTAGAGACTGCCAGGGATAACCTGGAAGGTGGGGATGACGTCAAATCATCATGCCCTTATGTAAGGCTACACGTGCTACAATGCGTTGAGTACAGAGGGTTGCCAAACCGTAAGATTGGAGCTAATCCCTTAAAAGCTACTCTCAGTTCGGATTGTAGGCTGAAGCTCGCCTACATGAGCTGGAGTTACTAGTAATCGCAGATCAGAATGCTGCAGTGAATGCGTTCCCGGGTCTTGTACACACCGCCCGTCACACCACGGGAGTTAAGGAGCCGAAGCCGATTGGCCCCAACCTTTTGGAAGAAGTCGTCGAAAGGTGGAATCAATAACTGGGGTGAAGTCGTAACAAGGCAACCGG
+
)((/$%'*+)*+/),72267.000:1-1,,22/,./-:0/67-,-1,,-748896/.),,667:<777740,+,,)+1-20428338**,219;9+65378895/.,1338553.*()*11:7.--1,-.-+*)-66,.0..01.'(,.0/741*0,./1:.4.-$)%%(,(.41,1-+))$)(/..()+0'%)()71./6:42,2+(-13-.04333:93;4,18.+)2,02--*(%&&)*,.'0+,-25051/+*/.%.,+,+,-/2+,1.1-+,01/,39-),+4/4.,*..10%5+'($&&)+.)3)8,)%((+++//*/,-+22,.488202,*%-')/+)10&+**-,+//92)&'&%++/2.0431/17*1'$&&')*),-323&:6/-)%%%'&)*/'5;602'(14104768:422.633672/2246769:93/*,*('(&*.0-.0,'*%03/695::89.&.*---,.10312320)%,')-6878;889*1/+/*.-/.**00)*0(*0()6/*+)+,0.21358:1018()+011//0/03-0()+6422609:808/*'.-$'+&)%*&&(('$&&&)2+-)''&*%-/2301+.+.(1%*,12/+,2527($&&'&,-2-4/%372.4'0)1003340/612:989787/13.0578956666////,8:99685/3/020070*(.3-*,.&/,0/.-/3869-)*&*21:*%%.+$',+.477:6817663%'**+2--'(')56341,-85005;6;58-.&))).9;4898896898;0//98902.67*(,&(*,*&*,0./-*+().8:7-;-,-+(1,''*+*')*)+/*/1-.119+0.*'.(&%-'-+*)-235/11++/+:5**.//11112,/13378-01,.01-13*1-$%'('(**(.,0-.(*0(-''2411.-..355547+*,,,,+*250///.&,,++8757.58)**'586446*0(0./..1+.2/.13...010408/+,,.('**%%),&)/)/52'1&$$%&(',2331785*.),&)(**-.61*)4+/+74;4;7536-3,,++-)&(()/./22899945,/),0./2/
@1b088676-09f5-4ba2-a55a-f9406ac814b1 ch=414 read=2445 start_time=2019-12-12T18:37:01Z barcode=BC01 runid=2c9cf7bc05858273f10e7d7ec552fc0bd742dc3e
CTCCTACGGGAGGCAGCAGTGGGGAATATTGCACAATGGGCGCAAGCCTGATGCAGCCATGCCGCGTGTATGAAGAAGGCCTTCGGGTTGTAAAAGTACTTTCAGCGGGAGGAAGGGAGTAAAGTTAATACCTTTGCTCATTGACGTTACCCGCAGAAAACACCGGCTAACTCCGTGCCAGCAGCTGCGTGTACGGAAGTGCAAGCGTTAATCGGAATTACTGGGCGTAAAAGCGCACGCAGGCGGTTTGTTAAGTCAGATGTGAAGGGCTCAACCTGGGAACTGCATCTGATACTGGCAAGCGGAGTCTCGTAGGGGTAGAATTCCAGGTGTAGCGGTGAAATGCGTAGGATCTGGAGGAATACCGGTGGCGAAGGCGGCCCCTGGACGAGGCTGACTCAGGTGCGGCGTGGGGAGCAAAACGGGATTAGATACCCTGGTAGTCCACGCCGTAAACGATGTCGACGGAGGTTGTGCCCTTGAGGCGTGGCTTCCGGGCTAACGCGTCGACCGCCTGGGGAGTACACGGCCGCAGGTTAAAGCTCAAATGAATTGACGAGGGGCCCGCACAAGCGGTGGAGCATGTGGTTTAATTCGATGCCGCGAAGAACCTTACCTGGTCTTGACATCACGGAAGTTTTCAGAGATGAATGTGCCTTCGGAACCAGCGGACAGGTGCTGCATGGCTGTCGTCAGCTCGTGTTGTGTGAAATGTTGGGTTAAGTCCGCAACAGGCGCAACCCTTATCCTTTGTTGCCAGCGGTCCGGCCGGGAACTCGAGACTGCCAGTGATAAACTGGAGGAAGGTAGGGATGACGTCAGAGTCATCATGGCCCCACTTACAGCCAGGGCTACACGTGCTACAATGGCGCATACAAGAAGCGACCTCGCGAGAGCAAGCGGACCTCATAAAGTGCGTCGTAGTCCGGATTGGAGTCTGCAACTCGACTCCATGAAGTCGGAATCGCCTTCGTAATCGTGGATCAGAATGCCACGGAATACGTTCGGGCCCTTGTACACACCGCCCGTCACACCATGGGAGTGGGCTGCAAAAAAGTAGGTAACAACCTTCGGGAGGGCGCTTACCGCTGTGATTCATGACTGGGGTGAAGTCGTAACAAGGTAACCGG
+
.0210284;.)--009958948:-,/-.51***+/:216,+(+48013////-)((2*668:;220/-..0015+*,+-.6384),,+6*06;7*(3.-38.-)-+*0+',*-,(0)%*)/5//6.:-/0::,;;,-44/2911307/+6,%#%(%,)**(+,/+.,--0,-/2,03180/0//22390*&'(*+..%+*1051355/110+(,+,.1/-0448/1175::0+.36/101&&55(64;432522/66,)&*'(%%&%)-1150-20//:88990/,,+/+,-3225080/4)1),'()+,//2(-+/+--+(*)4-+,3;:9,,,-5;://1+(1285,*&)+.99-+6/+<9497384..)''**/-00065/*-461-&+'$%'&*(4)6656(+%%&)--1/'*,/86,4&99+2*+)20'59&'2)0+./8-,--4:9::<51.)*'**,/00823,2-+,/97,+6-+.4..24300-/-,,')*10/('&&'3/5615:6692*%&'(,')1241)-1+//3(/6&+)+,8<1/-234321(&,2)2,93,,-/186557343*,,.500145;9196;4-)-+,*)+**0)-1-++'(0846796-4+,-44-%'+.(*(+22:.3.*),,,,(*+3-1040.,1+2/)%&&&.*434579:9650,(+++034441()*-5*5-20-,.-+07..306/87557:,-95-.316&&./-,1*79./0-.2.2:/.5<9:;77-/-,+041403<;/742+%')*.004-(,,+,.,67//9/--,./'-&&&+.11//5.14+%&(+-2:94758846($($%$&)(47468760.-*+-/27434.;.'.,**&&'(+.%()'+-58876,52.-'-.03'*/9878542129--)*+++9)+)&(.(/*.-7-1*)*--./+(-./.0247;4719/-+.194;9711*(*$$&'*,/2::9.-.)*,76680,,.*)-3373547(-318,+2+*)+*,,2:9.:7,-5431274744-)')-840/88989.)&'&*-,-.'+)/.5679.:.*36+7554725:22611459965-.%*())($*)////7598634-((/498:7:
@e6f943b8-4079-4d87-8092-a4cf26630fa5 ch=181 read=2777 start_time=2019-12-12T18:37:22Z barcode=BC01 runid=2c9cf7bc05858273f10e7d7ec552fc0bd742dc3e
CCGGTTACCTTGTTACGGCTTGCCCCAGTCATGAATCACAAAGAGTGGTAAGCGCGCCATCAGGTTAAGCTACCTGCTTCTTTAGCCACTCCCATGGTGTGACGGGCGGTGTGTACAAGGCCGGAACAGTATTCACCGTGGCATTCTGATCCACGATTAGCGATTCCGACTTCATGGAGTCGAGTTGCAGGCCAATCCGGACTACGACGCACTTTATGAGGTCCGCTTGCTCTCATGAGGTCGCTTCTCTTTGTATGCGCCATTGTAGCACGTGTAGCCCTGGTCGTAAAGGGCCATGATGACTTGACGTCATCCCACCTTCCTCAGTTATCACTGGCAGTCTCCTTTGAGTTCAGCCGGACCGCTGTAAAGGATAAGGAGGTTGCGCTCGTTGCGGGACTTAACCAACATTTCACAACACGAGCTGACGACAGCCATGCAGCACCTCACGGTTCGAAGGCGCAATCCATCTCTGGAAGAGAGTTCTGTGGATAATGTCAAGACCAGGTAAGGTTCTTCGCGTTGCATCGAATTAAACCACATGCTCCACCGCTTGTGCGGGCCCCGATCTATTCATTTGAGTTTTGACCTTGCGGCCGTACTCCCCAGGCGGTCGACCAACGCGTTAGCTCCGGAAGCCACGCCTCAAGGGCACAACTCAAGTCGACATCGTTTACGGCGTGGACTACAGGGTATCTAATCCTGTTTGCTCCCCACGCTTTCGCACCTGAGCGTCAGTCTTCGTCAGGGGCCGCCTTCGCCACCAGTATTCCGCAGATCTCTACGCATTTCACCGCTACACCTGGAATTCTACCCCTCTACGAGACTCAAGCTTTGCCGGTATCAGATGCGGTTTCCCGGTTAGGCCAGGGGATTTCACATCCTGGCTTAACAAACCGCCGCACGTGCGTAGTAATTCCGATTAACCTTGCACCCTCCGTATTACCGCGGCTGCTGGCTGGGTGGCCAGTGCTTCTTCTGCAGGTAACGTCAATGAGCAAAGGTAACTTTACTCCCTTCCTCCCGCTGAAAGTGCTTTACAGCCCGAAGGCCTTCTTCGCCGCGGCGCTGGCTGCATCGGGCTTGCGCCATTGTGCAATATTTCCCCTGCTGCCTCCCGTAAAGAACGTATCCCTTTCCAACGAAGGTTAACACAAAGACGCAGGCAACTTTCTTCAGCACCAGCAATGCGTAGAAA
+
04,428.0.5-,/6*//*(*'%*47,*,:1.0/0;76.0262'')+2666/+*)+)/0$(+$&*.050)**+03+&''1)4-'&'-.&((11(*-2.--8646+553192452324891-1-,,(&)&(005<41284.:-,,789--.20*(**)2'%%(*&0-0/1245;57871(*+,43316./%($&')+-2(7+650.0)*+,-,-/64145524-1-))-,)*./.0&&)&)'*,&'1.6631:5--11288:<6791-,,+'*/135--1<410685235/)2667;88100)(%'*,-42344.8-,(-2-33813&,.2+.0773/322676761-0-((-2/7&(*8.94890-1)(+5,4098403435265/2466971:/.+:332262.-)/*133:,+++4832355...--5518233<3:69,77531(''.&2415'')*/0589;99;::54013./+')''+7<3311/1*.*-*'-.-114692164.(1,392780-4720***-00200019123---/+%*/-+1.2021//12'.+.2/&%$&&)*163/396+-,089,./-./.*+*2-3-/...478-*187.8//.,&$($%&++-4../3/+,+++'/31214967,(.631'3/()&))((+-,+../245<5054;999;<981')%./+/-/.---/01233;40105691*-/0.;80),.5935/,../7*-.3162127'.88,2.**(&&),/3/16$)++.48&%'&).*,(&&&)/00086,+/3**)&)'-..03233627+895//11.3.(,,-2665+-05/&28-53347-.++&%*-+/,.)&(,)7&&(33&+,11,.;8.*----3-.&%&'/)259:4/$$$%&$'&%%&$#&++0414670006030''3*..191158-331/+-0+72:3324-5+'#'-)((+0.(55-/5959<9944*1-,2876:92210,,.58(*)(+)/09622547/2:1'(-2**85325)(.(''(('()&.'))0,3-988<87;8%%&%%**&&##%((&'(()9&2614803.67&*/,21.5.,&'*&,..1-667556-95(,.+,)&&+.()((-,&('&*(-&*()2),)*/)*'+,2+)*3(0%'%,/++2:;0589-243/8./1343'.+,&#$#$
@15e42d7a-ce5b-42a7-a980-f59f6ce7bab4 ch=306 read=2622 start_time=2019-12-12T18:37:34Z barcode=BC01 runid=2c9cf7bc05858273f10e7d7ec552fc0bd742dc3e
CCCGGTTGCACCTTGTTACGACTTCACCCCAATCATCAATCCCACCTTAGACAGCTCCTTCCTTGCGGTTGGGCCACCGGCTTCGGGTGTTATCAACTCTCGTGGTGTGACGGGCGGTGTGTACAAGGCCGAGAACGTATTCACCGCGACATGCTGATTCGCGATTATAGCGATTCCAGCTTCATGTAGTCGAGTTGCGAACTACAATCCGAACTGAGAATGGTTTTATGGGTTTTGCTTCACCTCGCGGCTTCGCTTCCCTCTGCACCATCCATTGTAGCGTGTGTAGCCCAGGTCATAAGGGCATGATGATTTGACGTCATCCCGCCTTCCTCAACTTGTCACTGGCAGTCTCGCTAAGAGTCCCCAACTTAATGATGGTAACTAACGATAAGGGTTGCGCTCGTTGCGGGACTTAACCCAACATCTCGACACGAGCTGACGACAACCATGCACCACCTGTATCTCCTTGCTATCTCCATCTCTGGAGCCTTTATGAGTATGTCAAGACCTGGTAAGGTTCGCGTTGCTTCAGATTAAACCACATGCTCCACCGCTTGTGCGGGCCCCGTCAATTCCTTTGAGTTTCATTCTTGCGGGCGATACTACTCAGGCGGGTACTATTGCGTAACTGCAGCACTGAACTTTGACATCCAACACTTAGTACTCATCGTTTACGGCGTGGACTACTGGGGTATCTAATCCTGTTGCTCCCCGCTTTCGGGACGTCAGTTGCAGGCCAGATCGTCGCCTTCGCCACTGGTGTTCCTCCATATATCTACGCATTTCACCGCTACATGGAATTCCACGATCCTCTCCTGCACTCTAGCTGCCTGGTTTCCTGTAAACTACCAGAGGTTAAGCTTCAGGCTTTCTGGACCCTTGCTGCCGCCTGCTCCTCTTTACGCCCAATAATTCCGGATAACGCTTGCCACCTACGTATTACCGCGGCTGCTGGCGTGGTTAGCCGTGGCTTTCTAATAAAGTACCGTCACTCGGCTACCATTTCCTTAGCCGCCGTTCTTCCTTTATAACAGAAGTTTACAATCCGAAAACCTTCTTCCTTCACGCAGCGTTGCTCGGTCAGGGTTTCCTTGAAAATTCCTACTGCTGCCTCCCGTAG
+
93'*4.3,,+4-05,1+&()%./7406/-&3+-.5:959243*+4,03*+)+*+34686996+7.//828'1,.4*,5,0+,19)75-,+--/;/2-++)1147;::8526(*33,8110-.-138.+5*'%-,8147113.+-4.156;9:99:7060.-,(*+-))&&',.4:13,&*--4.0,-.//2**-1///)(566366;70*)052/-,-,0/2642-()*)1/.7:1,-430++/.4/-0/-2;7/017/:0025655799:;:567,)(*-*-..&)*-+81(,,--450-/57.66//00/9<-+,1/069,:7-)9::<7847.6-00--/%)&***&(()*97946+'(-*367+-1--100*)'((,)+,/055--,-31-0209/2287985:34/912-0.1.20)-+,/0/-,(&*(+++-*0322159:9;<994424:599551/1.'*)&%#$''**-363564747---516:/'(((&*,156888678;98:549'0+2-'*(0)()414)%*8,:7+7,,---/..15+-6.2.9.21848/741(%*,+61:40-55--5/::11:<8/;./+---%&)**0-1232579)'$(&(---8.-'0(5+557100*/1/59668101;:/8+0(,&%'&*,33521-005387-01:65798689--+-*(())--46:+9.+*77121229)&(98/1*3+'+*-.6.:.-.688/9.//9:9::9;848425;,2339448<88.8+++776889875746<:0-,*-5312)*,-*)+736---..5-*,),623311211/47985;55;7;63+('(+1&*($&$%'(*%*+),+,123*-80//1('%*/41((,*,0027/6:511/28*+84,,73/.+/+.6-97,044463/0/./1-08(.401436041/21///6/-+()-++*,'++'(*6/89890233)'+3.06-,,67975-++,-2924298.3611(+$%%*-258575()*)')2*,-767.-,.*.3+(,/141))+05/185:56:575;514/.%.-,.1..260889.23/+/)+)#%%(,--,-04))--((7*-8-::++/4,
@9e178ecd-fdd1-4d54-840c-3b4be532af4f ch=45 read=2664 start_time=2019-12-12T18:37:33Z barcode=BC01 runid=2c9cf7bc05858273f10e7d7ec552fc0bd742dc3e
CTCCTACGGGAGGCAGCAGTAGGGGAATTTTCGGCAATGGGGAAACCCTGACCGAGCAACGCCGCGTGAAGGAAGAAAGGTTTCGGATTGTAAACTTCTGTTATAAAGGAAGAACGGCTGCTACACAGGAAATGGTAGCCGAGGTGACTGATACTTTATTAGAAACCACGGCTAACTACGTGCCAGCAGCCGCGGTAATACACGTAGGTAGTAAGCGTTATCCGGAATTATTGGGCGTAAAGAGGCAGGCGGCAGGTCTGTAATTTGACCTGAAGCTTACTTCAGTAAGCCATAGAAACAGCTAGAGTGCAGGAGAGGATCGTGGAATTCCATGTAGCGGTGAAATGCGTAGATATGGAGGAACACCAGTGGCGAAGGCGGCGATCTGGCCTGCAACTGACGCTCAGTCCGAAAGCGTGGGGAGCAAATAGGATTAGATACCTAATAGTCCACGCCGTAAACGATGAGTACTAAGATGTTGGATGTCAAAGTTCAGTGCTGCAGTTAACGCAATAAATTACTCCGCCTGGTAGTACTTTCGCAGAATGAAACTCAAAGGAATTGACGGGGGGCCCGCACAAGCGGTGGAGCATGTGGTTTAATTCGAAGCAACGCGAAGAACCTTACCGGAGTCTTGACATACTCATAAAGGCTCCAGGATGGAGAGATGGCTATATGAGATACAGGTGGTGCATGGTTGTCGTCAGCTCGTGTCGTGGTGTTGGAGTTAAGTCCGCAACAGGCGCAACCCTTATCGTTAGTTACCATCATTAAGTTGGGACTCTAGCAGGACTGCCAGTGACAAGCTGGAGGAAGGCGAGGATGACGTCAAATCATCATGCCTTATGACTGGGCTACGCACATTGCTACAATGGATGGTGCAGAAGCGGCAGGGTGAAAGCAAACCCATAAAACCATTCTCAATTCCGGATTGTAGTCTGCAACTCGACTACATGAAGTTGGAATCGCTAGTAATCGCGAATCAGCATGTCGCGGTAGAATGCGGATTCTCGGGCCTTGTACACACCGCCCGTCACACCACGAGAGTCCAGTAACACCCGAAGCCGGTGGCCTAACCGCAAGGAAGGAGCTGTCTAAGGTGGGATTGATGATTGGGGGTGAAGTCGTAACAAGGTAACCCGGAAGATAAAGCGACAGGCAAGTGAGTTAACACAAAAGACACCGACCAACGCA
+
..-/*,/099003/-.-(+,,'&'%'$+(&$,*-0)*,)+)'&*+)2*+,6772056598778...-,,,(-/.)//)/.)81,+8.40.0:7/.3.23-5.+*-,(,*,-*.10*8/117800.-)3,,//*+4+(*/*(%)'**42%(#)(*/0/*/.,'*/,''&(*0./05343435481/,+)),*%)'+)./,+**+,01.30)-+/0-/36;7/7),,%(+-(/*47976394*))++.*--.2.,&/3-,,/-,,//('(-/,.'*&'*)*'-2.)-.23,/5&(((,)%$%&01./)*)+,,1*''*.4..0.92.1+3,2,%,)-'104:5+31*)344453360225./-,-.024/0+2+*&'.(0*-3/$&,,),,444733-++*+,&-/6())-+&*0+')/.*)*'%%),351/+1)0.-,77/54+/-.+3-5*(*+26458;9,*)**(*+,387/*&+44;7;4444617/*+:330-***+4,006054145954)**+)+-,-*-&%%)(&)-'%&)'%%%&*-853,5--/--74(.(-0...11481.)23))00214454988,*++&0(),00986:6;6)+'&*0(.))%'0''+(&%%&*)+*)(-,1---./,'+**,-.20051-5))..-*+.((('.1.988792-+(00126004./6,/398+87944422-,-..7.7/10'&'((--2**'(6..((),,&&)&+%+.++*/-*/++++,81.:///613;5995//,((&++.')&+-+*,.$'1245510,-..26820005-,-),-+4/*(+.778942/0-8/00763$'$))'%#'&*,,&/2341602,,%-'')*%-/:3-2*/&())*'('$%%('&&+(%)(0-+$-.21,0/,-/74--47:<999/&19/.32/2/),,/21*,-1/334410.-./0/+++,115397844534456553533:570-001445',&+-%&/-/(&,)*5/5571312++4-120./,1955<83697213-+-,+-%)*&%$%)*0.,/2+(,7./505,-2,-*.676,2,)/./4,-)*+10/0/2+.+1/83./2+-01,:-472,'**0/+-./048775*5+-426*4:03--.1:8&,(&%%)-86-%*)((0+2**/3356-+-6593/-+$($&#%$
@e1b25422-7c4f-412b-96de-c592e2c9e835 ch=216 read=3117 start_time=2019-12-12T18:37:37Z barcode=BC01 runid=2c9cf7bc05858273f10e7d7ec552fc0bd742dc3e
CCTTGTTTACGACTTGATCATGAATCACAAAGTGTGGTAAGCGCCCTCCCGAAGGTTAGGCTACCTACTTCTTTGCAACCCTCCCATGGTATGACGGGCGGTGTGTACAAGGCCCGGGAACGTATTCACCGTGTATTCTGATCCACGATTACTAGCGATTCCGACTTCATGAGTCGAGTTGCGAACTCAATCCGGACTACGACGCACTTTATGAGGTCCGCTTGCTCTCGCGAGGTCGCTTCTCTCTGTATGCGCCATTTAGCCTTTTGATAATGGCAGCCCTGGTCGTAAAGGGCCATGATGACTTGACGTCATCCCACCTTCTCCAGTTTATCGCTGGCAGTCTCCTTTAGTTCCCGGCCGGACCGCTGGCAACAAAGGATAAGGTTGCATTTGTTGCGGGACTTAACCTTTCACAACACGAGCTGACGACAGCCATGCAACACCTGTCTCACGATTCCCAGGCACATTCTCACCTCTGAAACTTCCGTGGTAAGACCAGGTAAGGTTCTTCGCGTTGCATCAGATTAAACCATGCTCCACCGCTTGTGCAGGCCCCGATCAATTCATTTGAGTTTTAACCTTGCGGCGTACTCCCAGGCGGTCGACTTAACGCGTTAGCTCCGGAAGCCACGCCTCAAAGGGCTGTAACCTCCAAGTCGACATCGTTTTACGGCGTGGATTCACCAGAATTATCCTAATCCTGTTGCTCCCCACGCTTTCGCACCTGAGCCGTCAGTCTTCGTCAGGGGCCGCCTTCGCCACCGGTGATATCAGATCTCTACGCATTTCACGCTACACCTGGAATTCTACCCCCCTCTACGAGACTCAGCTTGCCGGTATCAGTTGCGGATTCCCAGGATTTGGGCCGGGGATTTCACATCTGACTTAACAAACCGCCTGCGTGCGCTTTACGCCAGTAATTCCGATTAACGCTTGCACCCTCCGTATTACCGCGGCTGCTGGCACGAATTGCCGGTGCTTTCTTCCTGCGGGTAACGTCAATGAGCAAAGGTATTAACTGCTCCTTCCTCCCCATGAAAGTACTTTACAACCCGGTGCTTCATACACGCGGCATGGCTGCATCGGGCTTGCGCCCGTTGTACGTATTCCCCTGCTGCCTCCGTAG
+
,.4-&19+*+.,,*)'%3.-.//9/.-.-7+)+,()../.*+,040-/'()(+&+(1,0756443/%*,4-7:7,..(380)49.*741,'%&(0+5:5340/.-0/2754.71*/2*,5/297798122.1'%%-42,---1&&*+,17.2/*+---9:62-',002345,./.3/1/7.0+-669:8<84(7-7:8758370.*,08402412321,,+/-*+/0//%&)*+-,,+/9/4533454545469;:769***-/,25*))*.++)*'*+/8-/7::95756+.6:1;68.//--)'(+,279:;9185-,,)1&*1'**9<.-.76717*&)()+47026/&.19264+5005;8884556:-3())('1/:+1))*.44521;6/-7-//95+)%()1-*+/-./005-+-('.,.//.+'(*+-:/86853*'*++010-.-.-&.5,/0&).,*+,-7/*,.1:16)(10*,0,.)-+%&)+8167:53:4.,.1.587<745240011--%%)/*<<57:9..//7:769,,.(')++(4/741+,,./077:80598-660<<4/43/0.****2,424-264.288)3(--5-2-4,2)/'*+++23.2//,0%35597887342)(.',(&%(&*(*,'/)/12:9858817;<--31843553'+&'').**&%)&,))+/385771--/),/1//.+---.;530/(03.334*+-1/.///3761.7(*594*41585;9443),)+))&&*(-6)+/65446562527;:/(-&('%'(,/./.3.42383804681,15563-2//0,%,,/514;*63-.'%),0)0%.$5,.2*+,/'4+'*2+2'')(+$22*/*+.36,,,,0522),714;336+**+.,-,++,/()%$#%$-)3,;6/..0-*/+&(,+*++0:6225+/27427<5.6.-.7.5/+'%))%&+(&$%*+.**,1--693%&&)&0/-08:7991910-577;+,8-./1001548761202%*3/0.')())(&('+..*)))2/9&.'$$'*94.0--&-,./95360)*,-2346&16629,/.86((-5..-.())-2231/+236558557+'')
@fa2e31dd-700c-4501-b58b-863ed609b82a ch=129 read=2617 start_time=2019-12-12T18:37:45Z barcode=BC01 runid=2c9cf7bc05858273f10e7d7ec552fc0bd742dc3e
CACAAACGCTTGTTCAGTTGCATTTATTACAATTGCCAGAAGAAAGTTGTCGGTCTTTGTGTTAACCTACGCTTGCCTGTCGCTCTATCTTCAGTTACCTGCCGATACCCCAATCATCGAAATCCGCATGGACAGCTCCTTCCTTGCGGTTAGGCCACCAGCTTCGGGTGTTATCAACTCTCGTGGTGTGACGGGCGGTGTGTACAAGGCCCAGGCAATGATACCGCGACATGCTGATTCGCGATTACTAGCGATTCCAACTATGTAGTCGAGTTGCAGACTACAATCGAACAAGGGGAATGGTTTTATAGGTTTGTACCTCACTTGGCTTCGCTTCCTCTGCCTTGTAGCACGTCTTTGCCCAAGTCTAAGGCATGATGATTTGACGTCATCCGCCTTCCTCAGCTTGTCATAGCAGTCTGCATAAGTCCCCAACTTAATGATGGTAACCAACACGATGGGGTTGCGCTCGTTTGCGGGACTTAACCCAACATCTCGACACGAGCTGACGACAACCATGCACCACCTGTATCTGTATGGCTAATATCTCCATCTCTGGAGCCTTTGTAAATTATGTCAAGACCTGTAAAGGTTCTTCGTTGCTTCAGATTAAAACTCATGCTCCCTACCGCTTGTGCGGAAGCCCCGTCATTCACGGGGACGAACTCGCAGGTACGGCGTACTACTCGACGAATTACTTATTGCGTTAACTGCAGCGCTGAACTTTGACATCCAACGCAGTACTCATCATTTGGCGTGGACTACTAGAATTATCTATTTGTTCCCCCACGCTTTCCGGGACTATGAGCTGATAGTTGCAGGCCAGATCGTCGCCTTCGCCACTAGTGTTCCTCCATATATCTGCGCGTTTCCACCGCACACATGGAATTCCGATCCTCTCCTGCACTCTAGCTGCCTGGTTTCTATATTACTGAAGTTAAGCTTCAGGCTTTCACCTGACCCTTGCTGCCGCCTGCTCCCTCTTTACCATATGTTCCGGATAACGCTTGCCACCCTACGTATACCGCGGCTGCTGGCGTAGTTAGCCGTGGCTTTCTAATAAAATTACCGTCATAAAGGCTGCCATTCCTGTAGCCCGCCGTTCTTCCTTTATAACAGAAGTTTACGAAATCAAAGCCTTCTTTCGCTACGCGGCGTTGCTCAGATGTGGTTTCCCCAATGCCGAAAATTCCCTACTG
+
$#&&&%&$&(((,/3(--8&(%)(('0+(+,)-+()&%%-*'*+(**2-.1(++-/43)/,)14415-))%&'&),.,**)),237730/3+')5+%,('#(&%$&$()+(+./1054.014,-,#)%'%(%((,..27495449133.-,(+..2*-,&)((,((.,+),501.2***-,112377353154550-/.02/519974803+%)/,/,+(+/24:6999837689636:75.--3.10135676221/++2323/1./23,(.13.-05*)&'(*4,-)+((*)*22))+,4*3:;/-3$)037+(*)*511'(&&*%%%''(*-.7800/$)$%%$%)+-./21+),(%&('&&')+(%$**./1101096<6203103201/')+*.,5)-'(*.3,-,'&%(+(/0-)$%%&('(*39;0-((&),6/23615/,*&%*(,'&%*+)0+**6188987369**.*5//**)2)1*(+/./0///,--*0--7556556-83*,1))%*%*)).*)(,+013,*)+%&$%$&**0013969::988,(*1-*/-'(+(.*0,.))*))'+6610./5.-6.:.2,,,+.,+682(%(8)/)'%('*,.,2102&&'(*+,6,0+(&%)$$$))-'&'(%($%$'('.(('%%%%)-%'$&'%&()%%%*)+*(')**&/,'(+%$%+',-601-1.0-/1**)'($%''+0,*-,*+/(()%*')&,$'(#)-451/$&&'%+*,,4:687665)&+'1-111))-6/&1:+9:3)&)&,.9,0-+8:4)(%%$$**&&'(&(-7..+0422./058881027-7769;4023269:989568.2,,,-*'$'&&%*/)+)'+/((%(&('()-.+1011-&02)(-*,124.,,,,.*/14136,.66;7))()%$$#())1+)7+*&(*,4423:55;7.-/2+,--3+.,*,...1.3:100-23-&+-2.*/,%(&)(/1/+/10608-*)-)),'$)*)'(034//&,,)+&("&&*'%$*)+-,4---:9/6.8/.891./;002.'+**2;37700,(($%&'%*/*04,34/10136),9957;04;2-.3+++21.,(+()1:8),%)&%&'05,++.,4)(,()&%*$**,0737.<...6(.+1/$)0)2-/*&$#%&*-/,,.,1*0/1+&&(('
@21c9e337-dd03-4850-933d-1ccf3010bbcb ch=421 read=3076 start_time=2019-12-12T18:37:47Z barcode=BC01 runid=2c9cf7bc05858273f10e7d7ec552fc0bd742dc3e
CTCCTACGGGAGGCAGCAGTAAGGGAATTTTTTCGGCAATGGGAAACCCTGACCGAGCAACACCGCGTGAAGGAAGAAGGTTTTCGGATTGTAAATGCTGTTATAAAGGAGAAGAACGGCTGGGAAATGGTAGCCGAGTGACGTACTTTTATTAGAAAGCCACGGCTAACTACGTGCCAGCAGCCGCGGTAATACGTAGGTGGCAAGCGTTATCCGGAATTATTGGGCGTAAAGAGGGAGCAGGCGGCAGCAGGGTCTGTGGTGAAAGCCTGAAGCAACTTCATTAAGCCATAGAAACCAGGCAGCTAGAGTGCAGGAGAGGGATCGTGGAATTCCATGTGTAGCGGTGAAATGCGTAGATATATGGAGGAACACACCAGTGGCGAAGGCGACGGTGATCTGGCCTGCAACGCTCAGTCCCGAAGCGTGGGGGGCAAATGGATTAGATACCTAGTAGTCCACGCCGTAAACGATGAGTACTAAGTGTTGGATGTCAAGTTCAGTGCTGCAGTTAACGCAACAAATTACTCCGCCTGAGTAGTACGTCCGCAAGAATGGAAACTCAAAGAAAGGAATTGACGGGGGCCCGCACAAGCGGTGGAGCATGTGGTTTTAATTCGAAGCAACGCGAGAGAACAGGTCTTGACATACTCATACAGGCTCCAGAGATGGAGAGATAGCTATATGAGATACAGGTGGTGCATGGTTGTCGTCAGCTCGTGTCGTGGTTGGGTTAAGTCCCGCAACGAGCGCAACCCACTTATCGTTGAATTACCATCATTAAGTTGGGGACTCTGGCGAGACTGCCAGTGACAAGCTGGAGGAAGGCGGGGATGACGTCAAATCATCATGCCCCTTATGACCTGGGCTACACACGTGCCACAATGGATGGTGCAGAGGAAGCGAAGCCGCGAGGTGAAACAAAACCCGCTAAAACCATTCTCAGTTCCGGATTGTAGTCTGCAACTCGACTACATGAAGTTGGAATCTTTAGTAATCGCGAATCAGCATGTCGCGGTGAATACGTTCTCGGGCCTTGTACACACCGCCCGTCACACCACGGTTGATAACTACCCAGAAGCCGGTGGCTAATAACCACAAGGAAGGGCTGTCTAAGGTGGGATGAGTGATTGGGGTGAAGTCGTAACAAGGTAACCGG
+
..20/-1.91.61086853,0'./*.+56:9:.:8;638226,)20/910/57:,((,0,-&+0/146558120-%))(1+55-/*9+1.+.58/+&&&&,/,/8:0.0.&+.-.1+,+)(**(-,*,2'*,/85,%***22.--./0:0+0.*'-/**61/*1(**//+,*,,063;2/***7+424*)'%&',,3/7..99726696/.,*++(1&%)'$((9:;:7079-'&*1,',.67;:6:6402+*36-//46*+4,--1+/7/*,&#%%%''-%$*,21/9:670+*47+56465.***+(-..5303*',+-8,774,7/+7)7+.(&&',*('*(+0,-,75*+-4,&(,-552665-023.-,/,/8/22194/.4/637;02()')++061511.)('&$'&'$-)*&%$'&)1377..4,)-.80-*2*-0/,3377;,..95663+%+*24649;53/+-+*+,,274),,019/7*+,.-25*+13()/27889,31736215-1..2+/+(+,.9/2.*'&$%'(,*.,0330113((3/6-,.2+,988,))(')*(/2512338<;45;)'))++2,037:95.//00,,-40<<13:972)+*(,1+50.,''%+%%%$&''&,)))3()(3,2.111.01/.;(()')*:8+(''(211555772.---/567+2300697:;<2/9;1321/-*++,756677371()-*2/1232.,35)(//0823012:705;0&)1/12340'''%3+.1348860)+)&*+38<65673/'%%%(*/2249:35/.--0.--.65///+/.411:;113457745)*(),9:803,067..;321789775450/.-,+-/*)(&%*.:00;9:82267-0'*++0-/--4-084//*0+/+31(*4<;/59+%%'18:3/611;31//1587(++'-+***.1/*%-),,..0'233666547032601/,'$''$(*/,+-0/+)3.5/01/044669-5000<:7:79<:892987509/0/11104:87;/1640615-+,)'4+**(.)(&%-.''&+((37698/*)+&(((,++%&'*((),%-,10/2/(('/+.,01&(%$%(+/282780,+0,,-6585/'//(.)9;;560
@c1e2b7f6-84dd-4586-b5cf-a899fb6782d7 ch=24 read=2859 start_time=2019-12-12T18:37:49Z barcode=BC01 runid=2c9cf7bc05858273f10e7d7ec552fc0bd742dc3e
CCGGTTACCTTGTTACGACTTCACCCCAGTCATGAATCACAAAGTGGTAAGCGCGCCCTCCCGAAGGTTAAGCTACCTGCTTCTTTTGCAACCCTCCCATGGTGTGACAGGCGGTGTGTACAGGCCGAGACGTATTCACCGTGGCATTCTGATCGATTACTAGCGATTCGACTTCATGGAGTCAGGTTACCGGGCCTCAACCCGGACTACGACGCACTTTATGGGGTCCGCTTGCTCTCGCGAGGTCGCTTCTCTTTGTATGCGCCATTGTGGCACGTGTGTAGCCCTGGTCGTAAAGGGCCATGATGACTTGACGTCATCCCACCTTCCTCAAGTTTTATCACTGGCAGTCTCCTTTGAGTTCAGCCGGACCGCTGGCAGCAAGGATAAGGGTTGCGCTCGTTGGGACTTAATAACATTTCACAACACGAGCTGACGACAGCCATGCAGCACCTGTCTCACGGTTCCCGAAGGCACATTCTCATCTGAAAACTTCCGTGGATGTCAAGACCAGGTAAGGAGTTCTTCGCGTTGCGTCAGATTAAACCATGCTCCACCGCTTGTGAGCCCCGTCAATTCATTTGAGTTTTTAACCTTGCGGCCGTACTCCCCAGGCGGTCGACTTAACGCGTTAGCTCGGAAGCCACGCCTCAGGGCACAACCTCAAGTCGACATCGTTTGCAGCGTGGACTACCAGGGTATCTAATCCTGTTTGCTCCCACGCTTTCGCACCTGAGCGTCAGTCTTCGTCCAGGGGCCGCCTTCGCCACCGGTATTCCTCCAGTCTAAAACTGCCGCTACACCTGGAATTCCACCCTCTACGGACTCAAACACCGGTATCAGATGCAGTTCCCAGGTTGGGCCAGGGATTCATCTGACTTAACAAACCGCCTGCGTGCGCTTGCGCCCAGTAATTCCGATTAACGCTTGCCTCATGTACCGCGGCTGCTGGCACAGGTTAGCCGGTGCTTCTTCTGCGAACGTCCAATGAGCAAAGGTATTAACTTTCTCCCTTCCTCCCCGCTGAAGTACTTTACAACCCGAAGGCCTTCTTCATACACGCGGCATGGCTGCATCGGGCACGCTCATTGTACCCAATATTCCCCCTGCGCACTCCCGTAGGG
+
:-3.6;34/:.-14(.0479;:19-+(*)67485372/))*0+*'*(()'')*,*20)),5.*-,.,)435032237*%)3,80;;1'./+-6+),:8,/08:87654&27102/.-')*+*%&((*()/,.7.1.,,07-2+1-01:9800./*.0/'&&%%&*'-(,-.2493&.)/)+,,''+6,'/-'*'4*+.*/,+)-73:8303/2/2,//;;/57:93//.(*.5-/143941.(.(+,677823.18/*.*,,268;.;-+)'+))-..:8660009..7885112,*0688:6.---,34596661-2383:3.053837-3(*)4::-/00175180%-456831;.,+55.+#-+./3285588191/'203-90601-*,-9041678/7-//6.0604+$(/-58:,,*,21/(+-00333459883/3:2:7:010/0:367770.0.6:5:10-.00+,+++1:1165432+1::736:8<6:9;11)/0.()2:976:52'*,%):<:8;83322856656&%-1.372,0,/-1146134),.5,..-+496)(/0-/4:6/4.,*+0/8<7./61104)++//2+6-//0+,'$**-/:663/,,.0.,+,0,6../68*/+,)/62719001*'50-)+/77956(/*/341545676<:-3.00018<876412)0-,.24767:73///2;-68284))1-/7;8-)*&/3/003869902467<916//&097106-0:6<:8:;*5)'-333406,.(,''''()-*,((+.-3511*-)$''+'5*.7*-0*(323/*+(/2635+.'.(('1,-312493.(*+115(*-*)3+4+8+$)))%1,3334,+*''%0'(36)/.,.0077321,*(,%%'&,-((,//23966234:3851./-+--,+(*'&(,4'(*0+014140($%%+0)5))*900/'(/+*1++4364+2+*-/&2'+-+034:-2930211.+,+*'')6,6085*.8:7*06707//)+19-)010051''0/4475:77:45514-3244:55506//.22350.*+(++668+4+&(&+()--./613890('-.-1./1.;4.)&)''
@337289ec-1ed6-45f0-a08a-5a4c2b002d21 ch=275 read=2857 start_time=2019-12-12T18:37:52Z barcode=BC01 runid=2c9cf7bc05858273f10e7d7ec552fc0bd742dc3e
CTCTTACGGGAGGCAGCAGTAGAATTTTCGGCAATGGGGAAACCCTGACCGAGCAACGCCGCGTGAAAGAAGGTTTTTCGGATTATAAACTTCTGTTATAAAGGAAAAGAACGGCGGCTACAGGAAATGGTAGCCAGTGACGGCTGCTGATAGAAAGCCACGGCTAACTACGTGCCAGCAGCCGCGGTAATACGTAGGTGGCAAGCGTTATCCGGAATTATTGGGCGTAAAGAGGGCAGGCGGCAGCAGGGTCTGTGGTGAAAGCCTGGAAAGCAACTTCAGTAAGCCATAGAAACCAGGCAGCTAGAGTGCAGGAGAGGATCATTGGAATTCCATGTGTAGCGGTGAAATGCGTAGATATATAGAGGAACACCAGTGGCGAAGGCGACGATCTGGCCTGCAACTGACGCTCCAGTCGAAAGCGTGGGAGCAAATAGGATTAGATACCCTGGTAGTCCACGCCGTAAACGTGGAAATTGCTAAGTGTTGGATGTCAAAGTTCAGTGCCGTTAACGCAATAAGTACTCCGCCTGAGTAGTACGTTCGCAAGAATGAAACTCAAAGGAATTGACGGGGGCCCGCACAAGCGGTGGAGCATGTGGTTTAATTCGAAGCAACGCGAAGAACCTTACAGTCTTGACGCTATACTCATAAAGGCTCCAGAGATGGAGAGATAGCTATATGAGATACGGAGTGAGGGTGCATGGTTGTCAGCTCGTGTCGTAGATGTTGGGTTAAGTCCGCAACGAGCGCAACCCTTATCGTTAATTACCATCATTAAGTTGGGGACTCTGGCGAGACTGCCAGTGACAAGCTGAAGGCGGGATGACGTAAATGTGTACTTATATGACCTGGGCTACACACGTGCTACAATGGATGTGGTGGGAGGCAAAACCGCGAGGTGGCAAAACCCATAAAACCATTCTCAGTTCGGATGTAGTCTGCAACTCGACGCTACATGAAGTTGGAATCGCCTTTAATAATCGCGAATCAGCATGTCGCGGTGAATACGTTCTCCGGGCCTTGTACACGCCGCCCGTCACACCACGAGTTGATAACACCCGGCCGGTGGCCTAACCGCAAGGAAGGGTATCTAGGTGGGATTGATGATTGGGGTGAAGTCGTAACAAAGGTAACCGG
+
.-.1.-./;5.001356)4430%1(7;<67:96<:7:5)-2,10-**54923-56:848:665/1%*)&,*,)/1/,*+-.*02&//7012738343-,24*-+(/2+'-6/).,232221+/','(*44,)(,(()+*&-''#&$'+%)+,)+1.,/1.//6../72557698::411-'*-.6.2/-8000978,5-,'&)()2-....//(4$%,%)102475206;+''-00018:52:33.7%6;454621),,'*2+)/302'/)*))+,*-/1%*)+.%$$$&&((30./)+,*(,-//-,/.11,961.).7248(+*/1..1/27364422224+5/*+4+),.54567857434-*/++2-).**.65:7-+,-10735./00/272;04417444784632++,03,,21++17/50+(/4<:695:215/.15(78,(&'))/-3-(,,2:5978:6012-.3(-)&(,/01677<8:8:9::75//.4;)+.352,+-+2,,/08001'.)(*68/2;75/./&'(*.68;94625,.78.(++(556;4-3(02311906;;4-:1)*()+))+27239-/.-812414;;6645**-*).44723006/1/1,,&&&$&'*-210/()$%&&((&'(***+/,1.0)))+-;;8+*)(*8/7442202)((.,.0'-%&'*%-3+.,,-,%.))&&'+,--;8:7765.7/4776;.3--411(33-+.336&&*-095-48-(4/100503-3767:9;:22715109/8952664/'&',,0237566*21.2025(.-*(*+*3.:5,+(('&)()$##'$%$%%%(+//116532733((())&()+,/3/208009862-./()%)$**,./+&--*)''*-),'&,::1087--2;;17678<869,./:65:37/1126545533.010,.%'*%'*,507,0.8.2433()'&)%+(*.2..()01:7.'(),25799;29988;9560,422.*09:3202+.02,.(-.-6;;47655461-/,+,)/()-,7.)/,*&*,,.)*/*.(&'%/,12/1,)-*'*''**+-,,133::620,,-/.9053-(*)/,)+32557439)-,2/.-1)2
@b48cb278-b0e3-45b7-b28a-5e46204c14e1 ch=233 read=2653 start_time=2019-12-12T18:38:01Z barcode=BC01 runid=2c9cf7bc05858273f10e7d7ec552fc0bd742dc3e
CTCCTACGGGGGCAGCAGTGGGGAATATTGCACAATGGGCGCAAGCCTGATGCAGCCATACCGCGTGTGTAGAAGAGGCCTTCGGGTTGTAAAGTACTTTCAGCGGGAGGAAGGGAGTAAAGTTAATACCTTTGCTCATTGGCGTTACCCGCAGAAAAACACCAGCTAACTCCGTGCCAGCAGCCGCGGTAATACGGAGAAGTGCAAAAGCGTTAATCGGAATTACTGGGCGTAAAGCGCACGCAGGCGGTTCTGTTAAGTCAGATGTGAAATCCCCGGGCTCAACCTGGGAACTGCATCTCTGATACTGAAAACTTGAGTCTCGTAGAGGGGTAGAATTCCAGGTGTAGCGGTGAAATGAGATCTGGAGGAATACGGTGGCGAAGGCGGCCCCTGGACGAAGACTGACGCTCAGGTGCGAAAGCGTGGGGAGCAAACAGGATTAGATACCCTGGTAGTCCACGCGTAAACGTCGACTTGGAGGTTGTGCCCTTGAGGCGTGGCTTCCCGAGGCCTAACGCGTTAAGTCGACCGCCTGGGGAGTACGGCCGCAAGGTTAAAAACTCAAATGGTCGGCGGGGGGGGGGGGCCCCGCACAGGCGGTGGGCATAATGGTTTTAATTCGATGCAGCGCGAAGAACCTTACCTGGTCTTGGTATCCACGGAAGTTTTCAGAGATGAATGTGCCTTCGGGGCCGTGAGACAGGTGCGCATGGCTGTCGTCAGCTCGTGTTGTGAAATGTTGGGTTAAGTCCGCAACGAGCAGCGCATCGCTTTGTTGCCAGCGGTCCGGCCGGGAACTCAAGGAGACTGCCAGTGATAAACTGGAGGAAGGTGGGGATGACGTCAAGTCATCATGGCCCTTACGACCAGGGCTACGCGTGCTGCAATGGCGCATACAAAGAGAAGCGACCTCGCGAGCAAGCGGACCTCGCCAAAGTGCGTCGTAGTCCCGGATTGGAGTCTGCTGACTCGGCTCCATGAAGTCGGAATCGCTGTATCGTGGATCGAATGCCACGGTGAATACGTTCCCGGGCCTTGTACACCGCCCGTCACACCATGGGAGTGGGTTGCAAAAGGTAGCTTAACCTTCAGGGAGGCGCTTACCACTTTGTGATTCATGACTGGGGTGAAGTCGTAACAAGTAACCGGAAGATAGAGCGACAGGCAAGAAGTAGGTTAACACAAAAGACACCGACAACTTTCTTCTTTAACAATACGTAACTGCAA
+
-10301317:510''&'(*+20(+)*)3***-.7<921)(&.07)19+**,+31(+)**%..,,./..%*(&*-&((//8769+-,-8).29/.21/470/%,&,4.*/-+*+0-%&&0<9,..2.0350450.233*5+-*63.8//92*1++0.(,(&',1(+**+$((36+/985/00/054483;.6.--64:/*'()).-16*)+54394:35%.(&)(%*047975255*'(()(0.0/3/01/44%*).904-11*//.,*,0:0/032+,4,+,.3:7:651.&%&((113,+,*)122210,1,)%&%'(./00985.,*.,3/.0'7(9*:+)06***5445:85/3.*)%)*.49:2,*,(,+*+&,*29'')+()(,/1774(,54:8493-,,*)*%1/949;:980,42++/0123()(+-4--+23+**%%+,/:<//86932034,-,---29710)+00-/-2/*++-5*,/79&%&&%/(*32571,*,))'$+).../6.--0223114603001383185+(+,.16/0,%,.)2..;-;97,002.;:11)&&++3-./44.-*.6800)1)%'''(,0//3242,./0*(*/,.6;/.308/*'-+,-%)(+.07..42-(('(+/+.-*.,.*+-042/0/*++*/6;7--+,++,01/05779;585+6**.0)+438/3$',02/'+,01,+*)*3680-...97766:31./31+--5080402.1083),218+'&'&')#&'..*,,/*+1888....6;270110+&(&**,88.2(1)-%($$+/*-.-146;;8682//+-2..32;;4254576776,*-/281))(()(($$(+-44<21,-1.0(%'%(-/0.238339411./,/41)'(%'(((+)*.55)-+)-,47333:523*')0+75,()*.7899::8::)+*-(2+'*#%'()'#%,&+,&'%'(,*$.+-1008-71745$&(&'$)1.2579:6%&.+'.,&'%'&))4.298842:,-+(+&'+)*,0/4641;6,,-*+-.64:79/)()2:80;./,1*(&&(''))+0-/2094',8+*.612.9--5:24095+//01;6786678754*+%(,()63448893//3:778:5</056*+*,.7947:/8-'((&(,-4/7274643:7*)56./'$00-0+/8/.6+*%'(*.+/70/010/*('$%"%
@066ba9ea-770f-4a09-b8d6-b2b93c1485ee ch=446 read=3406 start_time=2019-12-12T18:38:01Z barcode=BC01 runid=2c9cf7bc05858273f10e7d7ec552fc0bd742dc3e
CCGGTTACTTGTTACGACTTCACCCAGTCATGAATCACAAAGTGGTAAGCGCGCCTCCCGAGTTAAGCTACCTACTTCTTTTGCAGCCACTCCCACATGGTGTGACGGGCGGTGTGTACAAAGGCCCGGGAACGTATTCACCGTGGCATTCTGATCCACGTTATAGCATTCCGACTTCATGGAGTCGAGTTGCAGACTTCAATCAGATTTTACGACGCACTTTATGGGGTCCGCTTGCTCTCGCGAGGTCGCTTCTCTTTGTATGCGCCATTTGTAGCACGTGTGTAGCCCTGGTCGTAAGGGCCATGATGACTTGACGTCGTCCCCACCTTCCTCCAGTTTATCTTGATCTCCTTTGAGTTCCGGCCGGACCCACTGGCAACAAAGGATAAGGTTGCGCTCGTTGCGGGACTTAACCCAACATTTCACAACACGAGCTGACGACAGCCATGCAGCGCCTGTCTCGGTTCCCGAAGGCACATTTCTCATCTCCCCAAAGAAAACTTCCGTGGATGTCAAGAGACCCAAGGTAGGTTCTTCGCGTTGCATCGGAATTAAACCACAGCGCTCCACCGCTTGCGGCCCCGTCAATTCATTTGAGTTTTAACCTTGCGGCCGTACTCCCCAGGCAGTCGACTTAACGCGTTAGCTCGAAGCCACGCCTCAAGGGCTGTACTCAAGTCGACATCGTTTGCAGCTGGACCACCAGGAGTAATAATCCTGTTTGCTCCCCACGCTTTTCGCACTGAGCGTCGGTCCTTCGTCAGGGCCGCCTTCGCCACCAGTATTCCTCAGATCTCTACGCATTTCACCGCTACACCTGGAATTCTACCCCCCCCCCTCTACGAGACTCAAGCTTGCCGGTATCAGATGCAGTTCCCAAGGTTGAGCCCGGGATTTCACATCTGACCTATTCAAACCGCCTGCGTGCGCACGCCCAGTAATTTCGATTAACGCCCTCCGTATTACCGCGGCTGCTGGCAGGTTAGCCGGTCTTCTTCTGCGGGTAGCGTCAATGAGCAAAGGGCAATGCTACTCCCTTCCTCCCGCTGAGGCACTTTTACAACCCGAAGGCCTTCTTCATACACGCGGCATGGCTGCATCGGGACTGCTCCGTCCGGCGCAATATTCCCCACTGCTGCCTCCCGTAGGAG
+
233834-)%%$*5&*0889<8&0,.)-194632:63243:6../35/*+-.5123*,+'($(-274//*)*,*&,.704<</350(07+--/71'(+08:9864561643,5353/2')*4*1-,1)+673861448;9788,5/8315;60./113,+)**'$$%'()6/9311224./24,,-.%%.42//1.+-8.67:36&*%$'&)+,013+*$'036$'%(/,*+./-2+**+,35./1-+011/1321404:2,0/1587:;125),%'),*-..-.)%*-0<//;;;8735'-00/81300.-+)))()42453378;,,38,3::3:)+.0;9,-*,+)*14385097)*,6113,4,*//097'#'2+467867<022875%4..7/5125653;01/;:43040-/-'-0100:7105589670*,),-/112-&*,000+/024&5634*(''$)&+6+((+.-/,+.-19//-.0897274+*+)&+031,1-11*+2/24/0/*.&)():0*-,--,,)/+8:7:9561/5(+*-2'-*'/*8;:74--%,+&+*0,)4/-((%%&))163)''*4:7;747;:,,0/;;0.52()1+**&')(*.1/49:,-1'.$--+-+,+103++'''+&*+46%$)$-1,,+5,-1+.)//.%%%$'+011+/001/-....92**(-./152(%'.7/1,((),+++0,2533083-/.4+0*#')*/79/1()$($&*&++,.'230'+./)*&%+)'*,*,+#$0(18&+)'1123:5414..166343-22429<612/0$%)$'*/53453667565767796938.3340-&(*)-/4-,&+/-,59*)0+,.(*,115488:36*0,(+-5--/25+,07..8++(,,0176779))$'))**-356:7110+,+&&''&))%(),-/7;),)*.041+))0/-0/.3.30+02.//9121((&#($)+0+&&'*(+))*8/;<:755++'&()-34.9--+*'(-1'+,'$($+%'+',/28)39/'),13*,/+,)*)**,11,+.1237)')**.-11957<741//&-+.02/22764444'.+&1+&&$%%)(%$&%%%%%'))''(/--085&)()(''.,),2+,5-1()#
@3d225bb7-7fd3-4f53-947d-0a780b69e357 ch=488 read=2785 start_time=2019-12-12T18:38:14Z barcode=BC01 runid=2c9cf7bc05858273f10e7d7ec552fc0bd742dc3e
CTCCTACGGGGAGGCAGCAGTGGGAATATTGCACAATGGGAAACCCTGATGTAACGCCGCGTGAGTGATGAAGGTTTTCGGATCGTAAGCTCTGTCTTTGGGGAAGATAATGAGCGGTACCCAAGGAGGAAATACGGCTAACTACGTGCCAGCAGCCGCAGTATACGTAGGTGGCAGGCGTTATCGGATTTACTGGGCGTAAAGGGGCGTAGGCGGATGAGGATTAGTAGGATGTGAAATACCCGGGCTCAACTTGGGTGCTGCATTCCAAACTGGTTATCTAGAGTGCAGGAGAGGAGAGTGGAATTCCTATTGCTGGCGGTGAAATGCGTAGAGATTAGGAAGAACACAGTGGCAGAAGGCGACTCTCTGGTTTCTTAACTGACGCTGAGGCTCAAGCGTGGGGAGCAAACGGGATTAGATACCTGGTAATCCACGCCGTAAACGATGAATACTAGGTGTGGGGGTTTCAACGCACCTCCGTGCCGCCGCTAACACATTAAGTGATATTCCGCCTGGGAAGTACGGTCGCAGATTAAAACTCAAAGGAATTGACGGGGACCCGCACAAGTAGCGGGCATGTGGTTTAATTCGGAAGCAGCGCGAAACCTTACCTACACTTGACATCCCGTTACTCTTAATCGAAATCCCTTCGGGGACAAGGTGACAGGTGGTGCATGGTTGTCGTCAGCTCGTGTCGTGAGATGTTGGGTTAAGTCCGCAACGAGCGCAACCCTTGTCGTTAGTTACTGCATTAAGTTGAGGACTCTAGCGAGACTGCCTGGGTTAGCCAGGAGGAAGGTAGGGGATGAGCGTCAAATCATCATGCCCCTTATGTGTAGGGCTACACACGTGCTACAATGGCTGGTACAGAGATGCAATACCGTGAGGTGGGCCAAACTTTAAAACCAGTCTCAGTTCGGATTGTAGGCTGAAACTCGCCTACATGAAGCTGGAGTTACTAGTAATCGCGAATCAGAATGTCGCGGTGAATACGTTCCCGGGTCTTGTACACACCGCCCGTCACACCATGAGAGTTGGCAATGCCAGAAGTCCGTGAGCTAACCGCAAGGAGGCAGCAGCCGAAGGTAGGGTCAGCGATTGGGGTAATCGCTAAAGGTAACCG
+
*+-0//1+89+'/.+444,111::(4,)*)()*,3;345,(0.+5,+,-30-0978:90/-/.(')*.-.0512418.*)4296540-*+-8785-78/.:4'))(,103,.)&(*'&%(('*.-+)-)'.+(++*2./.31113397684&11/5/+-0243/+0,0('')03-&)**-4:505++)467...//.,-249/*3.0.*++,4547/.*&&)%*&%'&%0))*+2).6,,/280,2,-/2-'&,%378011200&-3.)177989150//100+))()+'51..+/.)**++0)6)1)/5)&&)%%('202:0-04/-04792.,+*/,,2420)-10*-'*)2--)'))%'*+,,,,++,22+/)&&'.+*'('(*220+*/016.'&(+1,/4+'*,9:47*;:142**1**.+*/722:/53),-/7404/+'&&)*6;830**0/92209:92-<2,,,)'.,-/036/47877:<51--(+(-.3:6:36//../936-1438:6+'*)**1-,.,,(&*/)6<<75975:/+-)-00231/+66/27-''')-,++)//.2++,-+(-22;8-81-+('')'(''('%%,+''&)'&)&%%''*182689,2(##(&'())+0,2/((')))-2).+*-4:73401.316681-.15633206468;777298-000067770/010127427130/634--52(+-22,,(+168,::1.7022.0/,,.,))&'((/0,2)0,/%8825653+11**,.1668;603,/:1119/2.,.1-0-*$%),2.0)**',57709803287071,2-,,822140/1245/5310+)+*)364.1/:/10//0.*,--,,+,22.;//.9;476+/(+++*.*26/-.511:<16...9745,-/56'0%8'+)224--,+950183797355745422:4-/(,+*).+'+'((+%'(*5581..744282739678<000/5:18-'253.021246/1)33149534712..1+-,-,),16+3/.50)11-&)(()0+'+-.-/.5012,+-01,-.(-''%%(1*/00-/./0-.-.167613428/'&(*&&(%()-+,8459630
@5fd80e9d-fafd-44d8-98f2-1347d43f6baa ch=278 read=3504 start_time=2019-12-12T18:38:17Z barcode=BC01 runid=2c9cf7bc05858273f10e7d7ec552fc0bd742dc3e
CTCCTACGGGAGGCAGCAGTGGGAATATTTGCACAATGGGAAACCCTGATGCGCTTAACGCCGCGTAGTGATGAAGGTTTTCGGATCGTAAAGCTCTGTCTTTGGGGAAGATAATGACGGTACCCAAGGAGGAAGCCACGGCTAACTACGTGCCAGCCGCGCGGTAATACGTAGGTGGCAGGCGTTATCCAGTTTACTGGGCGTAAAGGGCGTAGGCGGATGGTTAAGTGGGATGTGAAATACCCGGGCTCAACGGGTGCTGCATTCCAAACTGGTTATCTAGAGTGCAGGAGAGGAGAGTGGGAGCCTAGTGCTTAGCGGTGAAATGCGTAGAGATTGAGGAGGGAAGAACACCAGTGGCAGAGAGCGACTCTCTGGACTGTAACTGACGCTGAGGCTCGAAAGCGTGGGGAGCAAACAAGTTAGATACCTGGTAGTCACGCCGTAAACGATGTCGACTTGGAGGTTGTGCCCTTGAGGCGTGGCTTCAGGCTAACGCGTTAAGTCGACCACCTGGGAGTACGGCCGCAAGGTAAAACTCAAATGAATTGACGGGGGGCCGCACAAGCGGTGGAGCATGGTTTAATTCGATGCAACGCGAAGAACCTTACCTGGTCTTGACATCCACGGGATTTTCAGAGATGAGGAGAATGTGCCTTCCGGGAACCGTGAGACAGGTGCTGCATGGCTGTCGTCAGCTCGTGTTGTGAAATGTTGGGTTAAGTCCCGCAGCAGAGCGCAACCCTTATCCTTTGTTGCCAGCGGTCGGCCGGGAACTCAAAGGAGACTGCCAGTGATAAACTGGAGGAAGGTGGGAGATGACGTCAAGTCATCATGGCCCTTACGACCAGGGCTGCACGTGCTACAATGGCGCATACAAGAGAAGCGACCTCGCGAGCAAGCGGACCTCATAAAAGTGCGTCGTAGTCCAGTTGGAGTCTGCAACTCGACTCCATGAAGTCGGAATCGCTAGTAATCGTGGATCAGAATGCCACGGTGAATACGTTCAGGCCTTGTACGCACCGCCCGTCACACCATGGGAGTGGGTTGCAAAAGAAGTAGGTAGCCAACCTTCGGGAGGGCGCTTACCACTTTGTGATTCCTTGACTGGGGTGAAGTCGTAACAAGGTAACGG
+
,/541471;3044/+---.7*5.1/.*31)(+,/1<97.)&))26-.06624*)*+0/./12././&),,.00/5/1051*1/:6996659-+-.055796;;498+))(,+&#%&$'(-1345++%3)(//,7(,++./4-*'&)'()*,459,,,/*)&'*.13:8798:96:5293--8771;300++-/91*,+.,,(++16*/47457.,6828732'+4-5+3.344630.36/.-/653999822))(5016<;..-.9.5,78984+/'(+656/13456374*--21-,**-,2,&'06*+-0/%)%'(-.5003:0//588/-+().-))+-&),,.1/457475(55372%&+&)%,3.-+++,.3849975731)-+.,-(**.-/-0**13)*.-245*)-./;-33%,(1./54,5:2151'0.20234:9799-10010343)--,.+*0+.;2315;02.,*+-+/26;6626(*31+-2..022:4.+15356+%3+407+'&()71501$&'(,*)5<;7447.440309/9/23/++03-76(*+./23648566.0-,/1029030:;8/.//045311+-*&.-/214/111/31/.0+)+//1/-,&*+%4;=;/0-,-/10/*)&&&(*)301;:87''96.6/8-922200./5466:77774:7668889.,,--75642;1/-284245863248110-64*)10(6++())---&/+&',*/3/,41'.,+0<413/.,-/:310;:6:76/+-,*.&%008632001.023901193060*.)-.)01&%+02688::3++,,398-,+*.,('(%&(-+;+/691822%+%&&%%&--722985877473-*)'*+*,05160206401129-11:96676'%*69,,/4667929072:*'+..,*)*+.08.3.,*-)+,643')+).,-/24164500/*.11922133:988612:::;;34/2/..875:57:6(454)++%*(-),,17/6;530/)++1347.+&%%'+.(*368598*&)*')*-/')%'(*-,,065-:6-/50.,,4-,17$))+*(1.0160'(+*+21-/.-()(,*+22::8735(3+/6974
@11c54654-cb02-422d-b30e-23c36c147510 ch=149 read=2804 start_time=2019-12-12T18:38:19Z barcode=BC01 runid=2c9cf7bc05858273f10e7d7ec552fc0bd742dc3e
CCGGTTACCTTGTTACGACTTCACCCCAATCAGCTGACCCTACCTTCGGCCGCTGCCTCCTTGCGGTTAGCTCACGGACTTCAGATGCCAGCTCATAGTGTGACGGGCGGTGTGTACAAGACCAGGAACGTATTCACCGCGACATTCTGATTCGCGATTACTAAACGCTCCAGCTTCATGTAGGCGAGTTTCAGCCACCACAATCGAACTGAGACTGGTTTTAAAGTTGGCTCCACCTCGCTTGTTAAATCTCTCTGTACCAGCCATTGCTTAGCGTGTGTAGCCCTACACATAAAGGGGGGGCATAATGATGATTTGACGTCATCCCACCTTCCTCCTGGTTAGCAGGCAGTCTCCTTAAGTCCTCAATAATGGTAGTAATAACGACAAGGGTTGCGCTCGTTGCGGGATAACTTAACATCTCACGACACGAGCTGGCGGTAACCATGCACCACCTGTCACCTTGTCCCCGAGAGAGTTTCCTCGATTATGAGTAATGCAAGGGATGTCAAGTGTAGGTAAGGTTCTTCGTTGCTTCGAATTAAACCATGCTCCGCTTCTTGTGCGGGTCCCCGTCAATTCCTTTGAGTTTAATCTTGCGACCGTACTCCCCAGGCGGAATACTTAATGCGTTAGCGGCGGCACGGAGGTGTTAAACCCCCACACCTGGTATTCATCGTTTACGGCGTGGACTACCAGAATTATCTAATCCTGTTTGCTCCCACGCTTTCGAGCCTCAGCGTCAGTTACAGTCAAGAGAGTCGCCTTCGCCACTGAATTATTCTTCTAATCTCTACGCATTTCACCGCTACACTAGGAATTCCACTCTCCTCTCCTGCACTCCTAGATAACCAGTTTGGAATGCAGCACCCAGGATTCGAGCCCGGGTATTTCCTCCCACTTAATCACGTACTTTCACTCCCCTTTACGCCAGTAAATCCGGATAACGCTCGCCACCTACGTATTACCCGCCTTGCTGTGGTTAGCCGTGGCTTCCTCCTTGGGTACCCGTCATTATCTTCCCCAAAGACAGAGCTTTACGATCCGAAAGCCTTCATCACTCCGCGGCATTTTGCTGCATCAGGGTTCCCCATTTATTGCAATATTCCCCACTGCTGCCTCAGCAATGCGTAACC
+
32(,-/,522-(/*(+/.-035(+75-.1-0#$$&**,/.,*1003519374776/,+-&()*+3919///312339287:4(,'(%/6*(++--/5794./-5(+6033.*,+/1620277:%9410/*003;60271478989<98778;6-..--500140'($-,1++,235323202.6/5342;9/-041,-*+-1:44..66655370/5,4;<,08(-*7*41014(+0-+%'('+),&)+)+100.36979;111:050*%'&'(*%*2860-/-7,))-*),*-5+*04461-)',('),12229<8-127:961361-003420-.10,'''((-+).,060.+*)--3,-+23-*,*&*0,'-''*/0;34:573/0))-108364777476321-&&%'''*)3,./...-')-,0(.015100'*.'$/(1930/.,17/281733(/+-,,,858-*(''))+-72301.///5231'()2///40/+41,11:025+,.*&05/1'6-;<:9:72+,+,2/60.2131;4385-.222/&-2..1//0:9-1/-.87105764263+1561537:3.30,1'(+2224)/)+,+9:.'300-76950-0,1/7322.8,--.81.6000//*./;876-792:9:+')'+2,&,/13:779998<73206/.+-1.,30154(1(5*-/55587844-9:-*01097+/./,61*(*+697-+,,,543225122877(+''(),-/13,*2348<:981&&*)&260273-/9,/18634350:<-/,/8./0./)11/0&,'1,86-.-../0/0.47750'()/()-354444,'(0.*45/7516334,33,.(1(2.1&(2/0..321//;,/,*-(+&+,/,2/.')&)%(-1++(++/.-'-,(',(*'&'..0/-/.7262.41/09:;;<7582*0)-*-0/-1+)+'&%&%)'+,3061/07230))**,')-.,20621./5)-5626814589845+)*')()'''*+0880/02221%&'().4)2988922),&$&(,)%.3.))+.77787(+410/59:2+,3($,(*-/11247/;51(---..,.2+2++/0+-)*)'%%&#
@b060f2de-4711-4e08-9d25-cebf54056608 ch=102 read=3129 start_time=2019-12-12T18:38:29Z barcode=BC01 runid=2c9cf7bc05858273f10e7d7ec552fc0bd742dc3e
CCACGGTTACCTTGTTACGACTTCACCCCAATCGCTGACTACCTTCGGCCCGCTGCCTCATGCGGTTAGCTCTGGACTTCGGGTATTGCCAACTCTCGCCCAGTTGAGCGGGCGGTGTGTACCAAGACCGGGAACGTATTCACCGCGACGTTCTGATTCGCGATTACTAGTAACTCCAGCTTCATGTGGGCGAGTTTCGGCCTACAATCCGAACTGAGACTGGTTTAAGTTTGGCTCCACCTCGCGGTATTGCATCTCTCTGTACCAGCCATTGTAGCACGTGTAGCCCACATAAGGGGCATGATGGTTGACGTCATCCCACCCTCCTGGATTAGCAGGCAGTCTCATAGAGTCCTCAACAATGGTAGTAACCTAACGACAAGGGTTGCGCTCGTTGCGGGACTTAATGAAAGCGCATCTCACGGTACGAGCTGGCAACCATGCACCACCTGTCACCTTGCTTGTCCCCGAAGGGTTTCCTCGATTAAGAATGCAAGGGATGTCAAGTGTAGGTAAGGTTCTTCGCGTTGCTTCAGATTAAACCACATGCTCCGCTTCTTGTGCAGGTCCCCATCAATTCTTTGAGTTTAATCTTGCGACCGTACTCCCCAGGCCGGAATGCCAATGCGTTAGCGGCGGCACGGAGGGTGTTGAAACCCCCACACCTAGTATTCATCGTTTACGGCGTGGACTACCAGGGTATCTAATCCTGTTTGCTCCCCACGCTTTCGAGCCTCAGCGTCAGTTACGATCAGAGAGAGTCGCCTTCTGGTGTTCTTCTAATCTCTACGCATTTCACCGCTTCACTGGAATTCCACTCTCCTCTCCTGCACTCTAGATAACCAGTTTGGAATGCAGCACCCAAGTTGAGCCCGAATTATTTCACATCCCACTTAATCATCCGCCTACCGCTCCGCGCCCAGTAAGTCCGGATAACGCTCGCCACCTACGTATTACCGCGCGGCTGCTGTGGCACGTAGTTAGCCGTGGCTTCCTCCTTGGGTACCGTCATTATCTTCCCCAAAGACAGAGCTTTACGATCCGAAAGGCCTTCATCACTCACGCGGCGTTGCTGCATCAGGGTTCCCCCCCATTGTGCAATATTCCTCCCCACTGCTGCTCCGTAG
+
')$)+2.900505(.0(*..5:<9.887,/3/2**-+$-)*-;948-3.7)+8/+*()+$)()+0021053.*)-)(*-1.0,0(1+,9<.(-++--(/,)(*5)(#))/967.70,+(((*%,+458:,97.511:99<7351-/03805852100702--,3-.+./230,012+'+,68735++',.2413/930)2-11035;810.'0,.45454::98<9//+-9/0/-012024-&**)4.,.0008860..+/00/33124:+.+&())+$,*+*(''+*(%'',+(+17206-,+,8.5/.*1-.156272()0+)/3/)5%6*.$/&(+3.)1314%&')*,/381-+)('7),0-(.1030')+757684-,3.-8./.44966905,:50++*,)&$'%&&($(%('()$(%$&$$&(-1./&-,34;6964203'+,/082+.(''%'0(*+86:0.//./&)0443644,6)4-$%%&&,02*77/98:;7/&,'$&(/.15.42:79;74554:/3382.-.011<:;9/../4859/)-.,)(*)-89*250.73)%-2.13('$'(+13571-1/0296979::*.,-,:97*,+)/*/,14..()+:011/10,-/-610821141-+.)111:/,7319;9+&,(.,(.&&*/;59::6399,+***,02;20004:7:821035-1/.080//<5147058-).-35886,./2512,(0./5.108/.(&49*))*')*-2356648446823298:08,-300253+11443<0.,3..-0,--023(+*,0-1-001.1746765422+,-/*+-58393;276;801-/0/2*,-+,/+/0-0/.--5+*(&'++*.:0--//2/3/'(.-1715494()37,*+)'+)8'$%%'(('(*,72941555<:;:78987:;99;73303109/1,))(++-(.-0/,$'1**+--032.-(0,+0/534:4965*+*+*%*&+0//2&26/13:-;;:,24,,,85..0./;2/10/012..-,&(*#$**2360340&))+-5/014,-(')*+;-28//-04676..+1.)-++'&)+260$%+10/(-.-/+*,+.;6888
@11881a9d-8140-475e-ae63-4e712b4e8b4c ch=309 read=3172 start_time=2019-12-12T18:38:35Z barcode=BC01 runid=2c9cf7bc05858273f10e7d7ec552fc0bd742dc3e
TTGCGTACTTCGTTCAGTTACGTATTGCTGGTGCTGAAGAAGTTGTGTTGTCTTTGTGTTAACCTGCGCGCAATGCTCTATCTGGGTTACCTTGTTACGGCTTCACCCAATCGCTGACCCTACCTTCGGCCGCTGCCTCCTTGCGGTTAGCTCACGGACTTCGGGTATTGCCAACTCTCATGGTGTGACGGGCGGTGTATTAAGACCGGGAACGTATTCACCGCGACATTCTGATTCGCGATTACTAGTAACTCAGCTTCATGTAGGCGGTTTCAGCCTACAATCCGAACTGAGACTGGTTTTAAAGTTGGCTCCACCTCACGGTATTGCATCTCTCTGTACCAGCCATTGTAGCACGTGTGTAGCCCTACACATAAGGGGCATGATGATTTGACGTCGCCCGGCCTCCTGGTGCCGGCAGTCTCGCTAAGAGTCCAACTTGATGGTAGTAACTAACGACAAGGGTTGCGCTCGTTGCGGGACTTAACTAACATCTCACGACACGAGCTGACGACAACCATGCACCACCTGTCACCTTGTCCCCAGGGGATTTATAATTCAGAGTAATGCAAGGGATGTCGGTAGTGGAGTTCTTCGCGTTGCTTCAATTAAACCATGCTCCACTACTTGTGCAGGTCCCCGTCAATTCCTTTGAGTTTTTAATCTTGCGACCGTACTCACAGGCGATCGCTAATGCGTTAGCAGCAGCAGAGTGTTGAAACCCCACCTAGTATTCATCGTTGCAGCGTGGACTACCAGAATTATCTAATCCTGTTTATCCCCACGCTTTCGAGCCTCAGCGTCAGTTACAGTCAGAGAGTCGCCTTCGCCACTGGTGTTCTTCCTATCTACGCATTTCACCCGCGCTACACTGGGAATTCCACTCTCCTCTCCTGCACTCTAGATAACCAGTTTGGAATGCAGCACCCAGAGTTGAGCCCGGGTATTTCATCCCGCTTAATCGTACTGCGCTCCTTTACGCCCAGTAAATCGGACGCTCGCCACCTACGTATTGCCGCGGCTGCTGGCGTAGTTAGCCGTGAAAGCCATCCTGGGTACCGTCATTGCTTCCCCAAAGATAGAGCTTTGATCGAAAACCTTCATCACTCACGCAGCGTTGCTGCATCGGGTTTCCCCATTTGTGCAATATTCCCCGCTGCTTGCCTCCCGTG
+
&(&'(+-/161.4:.&/3.--06419022;:;::9632*-**,:,'%&))+10:1(((*2-70+(&&'(%%(&&%()+)&*&'&+,+)#&'(*'/5+--0..6/-19../++'((**15))+8918*0+/'()5-.+,-%*''(',+,(+1236769488:;33,-..5//53(-++*+*35879999:6;:6561)*$%&0.237-)3-/30,20400*,*(*--/4756441888697/9/..6422/6.//.124:8(.'&)-/6,10;03.,08014.;/-,)-76556697:92397/.1&(03,56866--3,.+.08415100466630.0/1,39/18:65830.11+--,-100..0:,*+//.2229+33-178223324;0,,/-54''**###%&)+$%%%##$&%''**/11///1('()*+)'/-/3-./287'--.+++4-66373/./*,:/22237669632;964/3/.)%(,*,**'((..'(,.**3.&/%-../3,72973213:2684682126/35/;85'%-4/)'05.+1,$+&&&&(((2.//82/(4.6.+)*(*($&('+$(48479725.8.%)),(),.11<;9;35..-+2*++)*,+)0,.)62//33.+.045351()-,,-629<7.1922-:+--8::'2&.-/&(&-+((%&)%'&).**/-..)+*')*()+'&&&'(*(&'/1-73-)/0,$'*,,9..:907/%%#)),,4987657:5-*(-)++3,.73/)*)24/)+*&)'$)%'/57.)+*-/10,-.-.8/4/:000647'()+),.65494;4898%.+-0.02;43:33*+,.+(..216:;1--1,'(&(0-0*+&$$%$%(72.,--.76933023-04../0)++23276<3/9:4,91:4,-,-./00(+%)(-612123)14210-:6/.+41*(,0,0-/0+1++&%&%(,/4+7-**.32.))*.69/0%+'%'+.216,,6,0).+,+/,(+*+*/-,,4658//-(&/062349231/)-&&'%)22+-6,+,-/,22*6*#&)+502'+24')'-,451.-%%&-0$+20(-1-3-258344,&'(**35020(&,''&(1&630;1456+(17((+/.6--,7278:1+/+*)-((0720;8/02
@0bc44fb0-583b-40fd-bfd2-e2411081b0b0 ch=139 read=2873 start_time=2019-12-12T18:38:34Z barcode=BC01 runid=2c9cf7bc05858273f10e7d7ec552fc0bd742dc3e
CTCCTACGGGGAGGCAGCAGTGGGAATATTGCACAATGGGCGCAAACCTGATGCAGCCATGCCGCGTGTGAAGAAGGCCTTCGGGTTGTAAAGTACTTTCAGCGGGGAGGAAGGGGTAAAAGTTAATACCTTTGCTCATTGACGTTACCCGCAGAAGAATTTTCCAACTCCGTGCCAGCAGCCGCGGTAATACGGAGGGAGTGCAAGCGTTAATCGGAATTACTGGGCGTAAAGCGCACGCAGGCGGTTTGTTAAGTCAGATGTAGAAATCCCGGGCTCAACCTGGGAGACTGCATCTGATACTTTGTAACGAGTCTCGTAGAGGGGTAGAATTCCAGGTGTAGCGGTGAAATGCGTAGAGATCTGGAGGAGGAATACCGGTGGCAGAAGAGCGGCCCCTGGACGAAGACTGACGCTCAGGTGCAGCGATAGAACAAACAGGATTAGATACCTGGTAGTCCACGCCGTAAACGATGTCGACTTGGAGGTTGTGCCCTTGAGGCGTGGCTTCCGGAGCTAACGCGTTAAGTCCGCCTGGGGAGTACGGCCGCAAAGGTTAAAAACTCAAATGAATTGACGGGGGCCCGCACAAGCGGTGGAGCGTAATGGTTTAATTCGATGCAACGCGAAGAACCTTACCTGGTCGCCGGCATCCACGAAGTTTTCAGAGATGAGAACGTGCCTTCGGGAACCGTGAGACAGGTGCTGCATGGCTGGCGTCCAGCTCGTGTTGTGAAATGTTGGGTTAAGTCCCGCAACGAGCGCAACCCTTATCCTTTGTTGCCAGCGGTCCGGCCGGGAACTCAAGGGAGACTGCCAGTGATAAACTGGAGGAAGGTGGGGATGACGTCAGTCATCATGGCCCTTACGACCAGGGCTACGTGCTACAATGGCGCATACAAGAGAAGCGACCTCGCGAGAGCAAGCGAGGACCTCGCAAAGTGCGTCGTCCGGATTGGAGTCTGCAACTCGACTCCGCTGAAGTCGGAATCGCTAGTAATCGTGGATCAGAATGCCACGGTGAATACGTTCCAGGCCTTGTAGCCGCACCGCCCGTCACACCATGGGAGTGGGTTGCAAAAGAAGTAGGTAAGCAACAGCCGGGAGGGCGCTTACCACTTTGTGATTCATGACTGGGGTGAAGTCGTAACAAAGGTAACCGG
+
,,/4*/4-98-(,.-+772155;5286080/.123;766/+(+.3(---+'+**,#%%$&$,*))*,-/00-&)'+2/:899*8951/./6.,)(().,+%1/+49-+-3,/(/0+&.84,'6,1,0/1/-22/299.9**+-*7-,5<6450/3.*')(+,),()'.).9789:0...+.05//3*(--/0646-+,+%(*),/.%+.0020/5*3-00503465/--15:2011711-1,,---,15)'0722,19./1:7.+(16,-55.(.-,-33940220.&&(*+.05770/,*'&(&'&$)&'&%*++)-0150*.372.*)++/,1+,060,*)++.622-1,**;:95.-,-,-(0..1+(,+(-.1969:.:--*,0.)'))++2:73++87:..2++,),-21324)+116+)'()$'(-,+049574,(&6+/.,,(0-1..,-,11*+-02:9:9:042'''.+,,)+'8,,-.*6.0,79**,+,/2+((,/-/*5*,)+*+-/+**)(*514+00*+01/045'(%&&6.218,..4+/'(&(-51*)-13;;701-2-7/8./69*04)&+(+-/++1,630,,-+3,.-.2097.4160.-0/,3+,*2/05..31.0526:7534($&(*+6478&'*(%*');;;260//0133//7306278718*0847477964221/-324554442/**%).0120(&*-*9695/90,+44/8679876/8.2,.4*,)+*',).3762'4(,3.4012/.90.3:1191/95:38*4/770;/9//53(')*+(-,15651+--+-02:20//32--/3074589//00085+)%')3286&(0-37,(,(()+285987+)))'*,7833/2/-5--.-.,,)(&'&'(+-2,+(-0.420*)%./61//(0-//113+,2;523000/..-*2'/#6'81/1112642/01..,0352--2207000,72769320()0.5/0,6),),/'(+6.57514-0/''7425,517*'278/7,)'$$''&)+/3-77*+2/0/,/0/06:-(((*412500298,$&(&'&*+(0,)+,--'&&((3/(*/0/3.8-,1/+-591.1225:3(,'))+1584*%&(((--15864;(+)/4;4;3:
@e3a73f31-22f4-482a-84e6-b5194a8f2e67 ch=32 read=3176 start_time=2019-12-12T18:38:40Z barcode=BC01 runid=2c9cf7bc05858273f10e7d7ec552fc0bd742dc3e
CCGGTTACCTTGTTACGACTTCACCCCAATCATCAATCCACCTTAGACAGCTCCTTCCTTGCGGTTAGGCCACCGGCTTCGGGTGTTATCAACTCGTGGTGTGACGGGCGGTGTGTACAAGGCCCGGGGCAATATTCCACCGCGACATGCTGATTCGCGATTACTAGCGATTCCAACTGCATGTAGTCAGGTTGCAGACACAATCGAGCAGGAATGGTTTATGGGTTTGCTTCACCTCGCGGCTTCGCTTCCCTCTGCACCATCCATTTGTAGCGCGTGGTAGCCCAGGTCATAAGGGGCATGATGATTTGACGTCATCCCGCCCAGCTTGTCACTGGCAGTGCGCTAGAGTTAACAATGATGGTAACTAACGATAAGGGTTGCGCTCGTTGCGGGACTTAACAGCATCTCACGACACGGGCTGACGACCTTCATGCACCACCTGTATCTCATATAGCTATCTCTCCATCTCTGAGCCTTTATGAGTATGTAAAGACCTGGTAGGTTCTTCGCGTTGCTCGAGGTGTCCTGTCTCCACCGCTTGTGCAGGCCCATCAATTCCTTTGGAGTTTCATTCTTGCGAACGTACTGCACTCAGGCGAATTACTTATTGCGTTAACTGCAGCACTGAACTTTGACATCCAACACTTGGTACTCATCGTTTGGCGGCGTGGACTACTAGAATTATCTAATCTATTTGCTCCCCACGCTTTCGGGACTGAGCGTCAGTTGCAGGCCAGATCGTCCTTCGCCACTGGTGTTCCTCATATATCTACGCATTTCGCCGCTACGCCGGAATTCCACGATCCTCTCCTGCACTCTGGCTGCCTGGTTTCTATAGCTACTGATTCAGCTTCGGAAAACTCACCACAGACCTTGCTGCGCTGCTCCCTCTTTACGCCCAATAATTCCGGATAACGCGCTTTGCCACCTACGTATTACCGCGGCTGCTGGCACGTAGTTAGCGTGGCTTTCTAATAGTACCGTCACTCGGCTGCATTTCCTGTAGCCGCCGTTCTTCCTTTGCAACGAAGAGTTTACAATCCGAAACCTTCTTCCTTCACGCGGCGTTGCTCGGTCAGGGTTTCCCCATTGCCGGGAATTCCTACTGCTGCCTCCCGTAGGAGCAATAATCAGCACCAACAGAAGGTTAACACAAAGAGGCACCGACAACGTA
+
31*0/;1195;1/7--,-019312:70+8-778446.50,-'*.+,.3+22249997*),),4.2-(/3-*)5+2.,2.4/9-**..,5-6,,,3.23/042./00;97160..-/27407580)67310+++(+/.*(-3,/553797778020-)/700;54431.-+&%)&,+555927/-)+-.+0.4,#(#)%(&&/,+1')')$)&.)*;74:;..074.86+,07302623+(,/,3,-*++10:3-16611272.4.+39'*--**&)'4(*(&')+/).+,,421/-562456/0/+&.5&(14678:/:4/*,,('(011./23701/,&&&%&(-.1,,(-),'*)3+,-56;989435:599,9-(+2,4-/-012-69+2)8/+-3-1*/)(25633/(),.334+&5532)%%))&&))./-1&0524852235518++0311333:55424634345,+%,.1391./**(./20-'*+,2343'),&)-6799:936406)&)(%&%%-'*+)*(((+.6015''*'++02&/(23+$.3.8070*,1+++$**4945:<52;12/33-.)+-+)+),-1((35,*(-&%&**+,600,9-5-4458*43//7/40,435(00:39+6--,,/,+00/44358788:/..**%$),-4024,260'+'2/4/5)+5-0*&*8+./2077-+--*69,,/:910/.2.6407/76:42.*,*-+/991.))%$%**59201/1/.341/+0*/242247697929:02787654+-(*(%&''/634-/.0438340322/0')*,,%126),(&+2.8711/1/.,,))&,%)'$('+,42+4,02/*-.151010977/3,&(&%&%''(*,-2*(-08935,.*(-1+*'23103239985/-$&-,-,67025,(,(,+-..9:/0.:3328/8-+&+,-0-9,,(0(,*0,()-1*.-)(&')/;798/145-3*(#&%/;81.,-,///4.777/6((+,(,3,('&(*%&(&&*1<8.005444-/43.63847:898<5/200276634//02-9570795/:-/997-15.23),(*),+/-)*3534201*)08++823/**,02/.212/,0/.43461+**)-)6151)54:+(&+'424749)2)&##$
@e469be7a-cba7-4887-9ead-e4de07db6550 ch=412 read=3185 start_time=2019-12-12T18:38:42Z barcode=BC01 runid=2c9cf7bc05858273f10e7d7ec552fc0bd742dc3e
CTCCTACGGGAGGCAGCAGTGGGAATATTGCACAATGGGCGCAAGCCTGATGCAACCATGCCACGCGTGTATGAAGAAGGCCTTCGGGTTGTAAAAGATGCTTTCAGCGGGGAGGAAGAGTAAAGTTAATACCTTTGCTCATTGACGTTACCCGCAGAAGAAGCACCAGCTAACTCCGTGCCAGCAGCCGCGGTAATACGGAGGAGTGCAAGCGTTAATCGGAATTACTGGGCGTAAAGCGCACGCAGGCGATTTGTTAAGTCAGATGTGAAATCCCGAGGCTCAACCTGGGAACTGCATCTGATACTGTAGCTCTGAGTCTCGTAGGGGTAGAATTCAGGTGTAGCGGTGAAATGCGTAAGAGATCTGGAGGAATACCGGTGGCAGGCGGCCCCCCTGGACCAGCTGACGCTCAGGTGCAGCGTGGGGAGCAAACAGGATTAGATACCCTGGTAGTCCGCCGTAAACGATGTCGACTTGGAGGTTGTGCCCGCTTGAGGCGTGGCTTCGGAAGAGCTAACGCGTTAAGTCGACCGCCTGGGGAGTACGAAGCCTGGGTTAAACTCAAATGAATTGACGGAGCCCGCACAAGCGGTGGAGCATGTGGTTTTAATTCGATGCAACGCGAAGAACCTTACCTGGTCTTGACATCCACGGAAGTTTTCAGAGATGAGAATGTGCCTTCGGGAACCGTGAGACCCAGGTGCTGCGCCCGAAACATCGTCAGCGTGTTGTGAAATGTCGGGTTAAGTCCTGCAACGAGCGCAACCCTTATCCTTTGTTGCCAGCGGTCGGCCGGGAACTCAAAGGAGACTGCCAGTGATAAACTGGAGAGGAAGGTGGGATGACGTCAAGTCATCATGTGCCCACGACCAGGGCCACGTGCTACAATGGCGCATACAAGAGAAGCGACCTCGCGAAGGCAAACGGACCTCATAAAGTGCGTCGTAGTCCAGATTGGAGTCTGCAACTCGACTCCATGAAGTCGGAATCGCTAGTAATCGTGGATCCAGAATGCCACGGTGAATACGTTCCCGGGCCTTATACACACCGCCCGTCATACCATGGAAGTGGGTTGCAAAAGTAGGTAACAACCTTCGGGAGGCGCTTACCACTTTGTGATTCATGACTGGGGTGAAGTCGTAACAAGGTAACCGG
+
,-/2//1(7,)/,++-.-6963-+--206//.53;5493.).(++.434030,.&7-9967.(+''*,2223231)+.-22:4/9*9759-/3:4&%'*',10*(%''+3.))++)+*%)-/871.6,6--/7096./56-23204448)/0))40-10&*(%(,-3+0100'()++)4571.*.-.13,.*,+*/+--30..+'*+1127,-/101.,/$*)(1.11.0430460;3-.0/,.,.*+,*($/6/&+716.7:677:65238.,494(%0+10:176:/32-1743000/.0-.01160('''$&%)(./448720+/73,2./01/2,.710'%'&264,+/-(+05-1&%''',./2'&2-+4.,.0+0,2,+&'1-+01/575-*.1$%'((),+,*+//1/7:::*&''-57:9**/01;,7&8.*8),,55237**2897881/',*)*;;97/+-,-22661705/484;46-8:+$*.*+).3+22597694,2*+&'&+418/.--/281-.,)%&*,.32173''',*+'%&(170/.+)1895.226::4142624,*+-%)+5/*,'-09697<::71+0-0(&''&)'&*+/5/.//06532/2/29)-6::6932610-+,+1-.0566,+,18+7**3/+3((),,7.-*-.006%4735/,1-*.-756-*,)0+(*0447;3.1/./)(-+'(+)/,59(*+..148302/75//38+94/5/++*+//45675-,3/4/1.194061013-62,.87791+1/978*3162:09/0;97:*+('+/359;:*32+*+-7779:31+%*(,-285454248698996../.022(*(&#'(&&)*006+.+'*(%'*-/11///0,+/018898551))),-),/67656/-+,&&,-20'*,267956/.5;5++56598.624/:())+9+2.+,-.09959454.)*),0-/0-4++,,//4365402111335003**,1*+06;878,++181145.,.,-4/0-'533**2.0143324;505-.27451.+()*/24/127104//0:3,$)&+**-'(%-*/304',0+.3,1/:..9:1-45,,4366;78-,+,,77:5/3.5--,15518332637:9577
@64c10f9a-c59b-4f4f-8312-dbaba7ba1099 ch=147 read=2732 start_time=2019-12-12T18:38:46Z barcode=BC01 runid=2c9cf7bc05858273f10e7d7ec552fc0bd742dc3e
CCGGTTACCTTGTTGCGACTTCACCCCAATCATCAATCCCACCTTAGACAGCTCCTTCGCTGGATTGGGCCACCGGCTTCGATTGTTATCAACTCGTGGTGTTTGGTAGAACGTATTCACCGCGACATGCTGATTCGCGATTACTAGCGATTCCAGCTTCATGTAGTCGAGTTGCGGTACATTCAGACTAAAGGAATGGTTTTATGGGTTTTGCTTCACCTCGCGGCTTCGCTTCCTCTGCACCATCCATTTGTAGCACGTGTGTAGCCCAGGTCATAGGGGCGCGATGATTTGACGTCATCCCGCCTTCCTCAACTTGTCACTGGCAGTCTCGCTAGAGTCCCCAACTTAATGATGGTAACTAACGATAAGGGCTGCGCTCGTTTGCGGGACTTAACATCTCACGACTTTACGAGCTGACGACAACCATGCACCACCTGTATCTCATATAGCTATCTCTCCATCTCTGGGCCTTTATGAGTATGTCAAGACCTGGTAAGGTTCTTCGCGTTGCTTCGAATTAGTACATACCGCTTGTGCGGGCCCAAATCAATTCCTTTGAGTTTCATTCTTGCAGACGTACTACTCAGGCAGATTACTTATTGCGTTAACTGCAGCACTGAACTTTGACATCCAACTTGGCAGTATAGTGTTTACAGCGTGGACTACTAGGGTATCTAATCTATTTGCTCCCCACGCTTTCGGGACTGAGCGTCAGTTTATAGGCCAGATCGTCATACCTACGCCATGGTGTTCCTCCATATATCTACGCATTCCACCGCTACGTAGAGTTCCCGTTCTCACTCTAGCTGCCTGGTTTCTATGGCTTGCGGAAGTTAAACTTCAGGCTTTCACCACAGACCCTTGCTGCCGCCTGCTCCTCTTTGCCCAATAATTCCGGATAACGCTTGCCACCTACGTATTACCGCGGCTGCTGGCGTGGTTAGCCGTGGCTTTCTAATAAGTACGTCCTCGGCTACCGTTTCCTGCCAGCGCGTTTCTTCCGCTACCGGCGGCAGTTTAGTCGAAAAATGCTTTATTTCTTCTGGCGTTGCTCGGTCAGGGGTTTCCCCATTGCCGAAAATTCCCTACTGCTGCTCCCGTAGGAG
+
27)030-4262%2.#(+-47:551883+2.++,+,3*16((70510033%1/10613.''(*+-.3,38::.18.9106.*$,''.7/0-6,,,.&$(&%'&$%,0+)*&+0.314<5106+-/03440-+*&-..087629/,./.26.823*+%+/2/55-,+,+/*+./1-,+'$%'&%)%((/-+'*('')*+22::</4565..52*(*173135/.+),1-25/)+1/39-/3.-)-42564/86,)(+.//000141/'-+-**+9-.'())13*(%#%&',*-5/,/388//.05.,0001.,-,,)+...17/302++-342*0/030(*-+289,2/-0.1.-,,-2,*.*+0154111/1-673865//,+*42*)/+4***.,0,(*,,11*,-,*+2-&*(((23316468:9:;96.0029/1,)()*,249*3--.-.......3485:.--+-,*,0398+2((*+-848958887:605.32)/3;87;812-0.+-464'-(.()&(%&'')*/*0//-0-5/-'%&'(/../187:763980+.1;725:<033+,+,/3*.-0000223788(,)+'()/-*/*'+++*(,*+(**+,+245480064-,,%*,&)2%%%'&'$&'&'&$%(*26(/&6667:;2836553/((.-/2()***'&-0('---<<5,2.-39/0+;80*,-/78799,5/9(&#&'--8223:9063$$$()(&)+8*''&(**.:59013*,-126885635%,73+',,(*/&'$&%*&),7-.+&&,+'(%('))%*.,--.,/4783++&,,0/16/1,+&$'.+3,&)+,-%397/:4.),,***338;2.:...34;689,+*),-**15+),/,1-*0/-0.2545:9:;5110+.,%0173856133,,*$&,4124728*)&&(334..07.5-6*-5+'((,)-,%'(/./2/02,2++(00%/30310/&&)***++/-)'&%)($%+&*2)63+/-)(+*'(%,2'*3/+&%$$$%%%$(*)*.(&(%')072127/716&-4182<229;.+27.16.2-2.4540**,/5655./+18+*865*,%
@880a73f2-628f-4671-aa9c-9865edc4b106 ch=113 read=3124 start_time=2019-12-12T18:38:48Z barcode=BC01 runid=2c9cf7bc05858273f10e7d7ec552fc0bd742dc3e
CCGGTTACCTTGTTACGACTTCACCCCAATCGCTGACCCTACCTTCGGCCACTGCCTCGCGCGGTTAGCTCACGGACTTCGAATTGTTACTTAGCTCTCGCTTGGTGTGACGGGCGGTGTGTACAAGGCCCGGAACGTATTCACCGCGACATGCTGATTCGCGATTACTAGCGATTCCAGCTTCATGTAGTCGAGTTGCAGACTACAATCCGAACTTCAGGGAATGGTTTATGGGTTTTGCTTCACCTCATGACTTCGCTTCCTCTGCACCATCCATTTGTAGCGTGTAGCCCAGGTCATAAAGGGCATGATGATTTGACGTCATCCGCCTTCCTCCAGCTTGTCACTGGCAGTCCTTTAAGTCCCCAACAATGATGGTAACTAACGATAAGGGTTGCGCTCGTTGCGGACTTAACCCAACATCTCACGACACGAGCTGACGACAACCATGCACCACCTGTATCTCATATAGCTATCTCTCCATCTCTGGAGCCTTTATGAGTATGTCAGGCCTGGTAAGGTTCTTCGCGTTACCTTCGAATTAAACCATGCTCCACCGCGTGCGGGCTACGTCAATTCCTTTGAGTTTCATTCTTGCGAACATTACTACTCAGGCGAACACTTATTGCGTTAACTGCAATCTGAACTTTGACATCCAACACTTGTTGCTCATCGTTTGCAGCGTGGACTACTGGGTATCTAATCTATTTGCTCCCCACGCTTTCCGGGATGACGTCAGTTGCAGGCCAGATCGTCATAACCGCCACTGGTGTTCCTCCATATATCTACGCATTTCACCGCTACATAGATTCCACGATCCTCTCCTGCACTCTAGCTGCCTGGTTTCTATGACTACTGAAGTTAAGCTTCAGGCTCTCACCACAGACCCTTGCTGCCGCCTGCTCCTCACGCCCAATAATTCCGGATAACGCTTGCCACCTACGTATTATTACCGCGGCTGCTGGCACGTAGTTAGCCGTGGCTTTCTAATAAGTACCGTCCGCTCGGCTACCATTTCCCTGTAGCCGCCGTTCTTCCCTTTATAACAGAAGTTTACAATCCGAAAACCTTCTTCCTTCACGCGGCGTTATGGTCAGGGTTTCCCCCGTACCGAAAATTCCCTACTGCTGCCTCCCGTGGGAG
+
/2/,3.,0:4;217/11358710.685*4.6&()*+070((*0.62.82:(.0,,0//%%)*&3.5+,,,+().0-39::-*)1)'2(%&$#((/,.10&%)%*'-,138:4;;:9:76402/4125/62(-+,,/575381,/8.149896666588<.,,,(/62234575,131()$*-3;7874*3242263:3300)222467554003+)('''+&+)1/*15;,54<4778,)*1.243843%&)$'&,&%'+/,6-.*$,(+62478.21(*+('(%'')')*/.+)4.0-./*(&)**2224762591,,,(-140;6(*61634,,3,--3511200/+2,-.24+,1,,,**.12%1&$,/*+.12787:567:0//041/24-;377998555.-/3,,*)0*,*(.5166520&)+))&)(+-023245687479591.+/5157..)(+058'--0.,-//71/.(071470/-/7112627://-,,-.8660'*(,(*-1314/51;:::7-4440&'().-,-.1.3:/22/+&-.43),0(('.)006-)+)+(4489895+02/.445;:2))412713&%54)3)'%('*.2*,48(%)&%&.)-87+)).+.4150/'(&'(,*.*.38003571(1'0,--4+,4'+-1235022.%)$,++129366323$+),+-.,.8751,37*'-+674,+-**+3,/(4731*('1//0//3<12--/.6...43898'(((%((+9361-+),/5:868;:;:;::::543415;6447857833$'(()-.3-())*,0((-),3434&)(+-(..-++&-,1-8./3310,)'*,36,5,-33-*.556',7.011/.0/-//6679+*1/0156946:1..-/4*,'((.,*,6,+//4,,2127+'.)++/-04.27312(3)+2/.:01:980:00/202-,)-./+1/4&)+434.313:62-.53..'**21981*+/29.7--,5714:273,/&(+/26**,'),54.81((2/+-878()-,)*43*+/:870%&&(&++/026:040:,++(+*,,,+(''.642+2755<2,8;5)&0&/6,-16557070)'*-,-302313:/+)%)&%&
@ea79efe6-cdca-4e87-b8e2-9a6f3fa6c2e4 ch=261 read=3204 start_time=2019-12-12T18:39:00Z barcode=BC01 runid=2c9cf7bc05858273f10e7d7ec552fc0bd742dc3e
TTGTTATTGCTTCGGAACGGTTACGTATTGCTGGTGCTGAAGAAGTTGTCGGTGTCTTTGTGTTAACCTGCCGCGCACTGTCGCTCTATCTTCCGGTTACCTTGTTACGACTTCACCCCAATCATCAATCCCGCAGCAGACAGCTCCTTCCTTGCGGTTTAGGCCACCGGCTTCGGGTGTTTATCAACTCTCGTGGTGTGACGGGCGGTGTGTACAAGGCCAGAACGTATTCACCGCGACATGCTGATTCGCATTAGCGATTCCAACTTCATGTAGTCGAGTTGCAGACTACAATCCGAACTGAGAATGGTTTATGGGTTTTGCTTCTACCGCGGCTTCGCTTCCCTCTGCACCATCCATTTGTAGCACGTGTGTAGCCCAGGCCATAAGGGGCATGATGATTTGACTTCATCCCGCCTTCCTCTAACTTGTCACTGGCGGTAGTCCTTTAAGTCCCCAACTTAATGATGGTAACTAACGATAAGGGTTGCGCTCGTTGGGACTTAACCCAACATCTCTGACACAGACTGACGACAACCATGCCACCTGTATCTCATATAGCTATCTCTCCATCTGGAGCCTTTATGAGTATGTCAAGACCTAGTAAGGTTCTTCGCGTTGCTTCGAATTAAACCACATGCTCCACCCGGTACGGAGCCCCGTCAATTCCTTTGGGTTTCATTCTTGCGAACGTGCCTACTCCAGGCGAATTACTTATTGCGTTAACTGCAGCACTGAACTTTGACATCCAACGCCGTGCTCATCGTTTGCAGCGTGGACTACTAGAATTATCTAATCCTATTTGCTCCCCACGCTTTCCGGGACTGAGCGTCAGTTGCCGGAGCCAGATCGTCGCCTTCGCCATGGTGTTCCTCCATATATCTACGCATTCACCGCTACACATGGAATTCCACGATCCTCTCCTGCACTCTGGCTGCCTGGTTTCTATGGCTTACTGAAGTTAAGCTGGGCTTTCACCGCAGACGCCGCTGCCGCACCTTCCCTCTTTACGCCCAATAATTCCGGATAACGCTTGCCTGTTACCGCGGCTGCTTTTAACGTAGTTAGCCGTGGCTTTCAATAAAGAATGCCGTCACTCATTTCATTTCCTGTAGCCGCCGTTCTTCCTTTATAACAGAGTTTACAATCCGAAAACCTTCTTCCTTCACGCGGCGTTGCTCGGTCAGGGTTTCCCCATTGCCGAAAATTCCCTGCTGCTGCCTCCCGTAGG
+
&-+.3+.)%)*)*)+&(),22601-7-00..2787664621,*)'(*..0+54476493&))'2,/,0(()&$%&)%),/6524888799:722175;/4.1/.06+0/-//843066.,/-/4::/7/2:1+.)(*(),0+0131++20./-,.3845(+58::0141/.021'71//29,/29.1,+++1057:4221/05:25,7320--018:/+2*&)(*.*/0585.0(''*+-/36::;,9++''$*'$'',01/:',&.043.4./24684354:25+5./.+))+(6--7:610.(,4269:<:344;067;-+,00,%%,-+*01/4:3//32-91,-3./.0979::489-(++++'*1133*)*)-22-.7:<5634.27167:3111035-'%&(,,0362*,7889530-*/,+/.+180/+,'()/)+*22(),&./,,679-03-,5):+++10892610/1/++,0),42/8/014373*2*./+.1-7+73)2413100,-00.)&&'&')+&)(,-22270/.712:<88.+--.:4564++,,-66773795885.3+-7+65++50-,,-.04606208/,&()*./3.:55:0-((.+*+7.4+*///0:7*8*)+./2453/54*)-*%'+,&%/775+-7295:71/85/(/,9*+,37053121)-1-/%0)*),./++38:*)),'&&*,(2,--/6/30234:69:98678:4/99004/50(4,2.0-+,'(+-,3,+36-+,(-,,/05343(/3/,%(%3',.+,97660-32/'%'088))+,/4;/0+.8:6.0/-,/7581424-4()(%(0:101;;8:99;;:<:367-*(+,,35/4./777675797661717;7.3879941)/&((,-%0(3**+*/20../288753(,+,/19222492/4*78+))()176;46405/.2;34*/468242:.+*1.%/(*+,'+'$&*+-2.)#%%&(09.,23;3./019,1/779;:17-4-01%-&'&%#('%$',)+58.7--,0('%%%.)202116/.%#$&',7*)'*',.+27)'&&('-**./(&**%(&%,-0:86+('(++09/6998:302.&&*)**313))*+08--/.:100./088193996:89487(-,0+/043/--,,.212,4813<2/8;4,1:,3422:;:3;16*)$)*+.255:4/85+,.8+
@4adf4d2e-663c-4d2a-898f-33352115ce28 ch=273 read=3135 start_time=2019-12-12T18:39:04Z barcode=BC01 runid=2c9cf7bc05858273f10e7d7ec552fc0bd742dc3e
CCGGTTGCTTGTTACGACTTTACAGTCGCGTCCACGAGTATTAAGCGCCTCCAGAAGGTTAAGCTACCTGTTTTTGCAACCCCTCCCATGGCTGAGCGGGCGGTGTGCAGGCCAGGAACGTATTCACCGTGGTCACGTTACTAGCGATTCCGACTTCATGGAGTCGAGTTGCAGACTCAATCCGGACTACGACGCGCTGCCGGTCGCTTGCTCTCGCGGTCGCTTCTCTTTGTATGCGCCATTGTAGCACGTGTGTAGCCCTGGTCGTAAGGGCCATGATGACTTGACGTCATCCCACCTTCCTCCAGTTTATCACTGGCAGTCTCCTTTGAGTTGGCCGGACCGCTGGCAGCAAAGGGATAAGGAGTTTGCGCTCGTTGCGGGACTTAACTAACATTTCACAACACGAGGCTGACGACGGCCATGCGGCACCTATCTCACGTTTCCCGAAGGCACATTCTCATCTCTGCAGAAACTTCCGTGGATGTCAGACCAGGTAAGGTTCTTCGCGTTGCATCGAATTAAACCACATGCTCCACCGCTTGTGCGGAATTTACCGATCAATTCATTTGAGTTTAACCTTGCGGCCCTCCCCAGGCGGTCCGGAAAGCAACGTTAGCTCAGGAAGCCACGCCTCAAAGGGCACAACCTCCAAGTCGACATCGTTTACGGCGTGGACTACCAGGGTATCTAATCCTGTTTGCTCCCCACGCTTTCCCTTTACAGGCGTCAGTCTTCGTCAGGGGCCACTTCGCCACGGTATTCCTCCAAGTCTCGCATTTCACCGCTACACCTGGAATTCTACCCCTCTACCGGACTCAAGCTTGCCGGTATCAGATGCAGTTCCCAGGTTGAGCCGAGTTTCACATCTGACTTAACAAACCGCCTGCGTGCGCTTGTACGCCCAGTAATTCCGATTAACGCCTCCGTATTACCGCGGCTGCTGGCATGGAGTTAGCCGGTGCTTCTTCTGCGGGTAACGTCAATGTGACAAAGGTATTAACTGCTCCCTTCCTCCCGCTAGAAAGTACTTTACAGCCGAAGGCCTTCTTCCTTACGCGGCATGGCTGCATCAGGCTTGCTTACATTGTG
+
01-,+(''5))6.**+(*((##$$%(&%%))*,''&'&)(***'))(*&)-'+'*,-3,1)((*++/*''&'*+*,//(034.//3-.0/.)$'&',%'('*.0/.*)),*/*$*//1/++%(1/348&'%$')$%()*)*.0256,4,3+1...2.-54/%)*--2349-8)*+*,,,8-8.1/1/00/1132/,-)('$,)'(&(,+)&--/2($),*(().,65-.68-*,-.-*)+.06+''()',/.05..113;224:;:6.1'4.547&'(*-///02014699819+/).7.916.3*-/9;8012-63442*02213,06.-&).),,.1.90884311'(-*215)(5+1222--&)65)*,,23:9-:--,:5-/-/.(('-,3107/--.0.0.,**)*23222533&*.3++.2-%--11)%)),--/..4*281,15.4././1:4566/./..,/+(.-(./3/(,67<;:7+++(*16*64'7*')64366/.0,/../996*+*1*;;753/.-0+..1442-*+/+//.0/*%$$$$$''&()*44494/3;410/598,7/3230-*+++&'/74(.57:(858'.-,-)(///,%+-.(*+.-42+5)-76776;996:*36---.757708,-)*+,0.1/2/.071',,-/+02:632%)&%.,)/,-.--879411194*-,264+/.,,--*0(&$$$%(*)35243++345:8260&-7:302$)%&+)14')%,*+0:5625*(%'*(&&&',1;5,368326-,'))&&+&(*8-2'651,-*)%)%*+$,/)&'(,/7/3/)--.381//-&.*075450'+0/4))340&&+)9//).,.00..-013258;9:<767('))*720++'%%'*0.6-*&.+7.:1--0/7.((&)-04721.3/.8<608///86323/'0',')10.*,,154233959<8613&30--*,,1.20./$''027+,4+-,'.%%,,.719-0977,79-,46'(/3.-,*,/0.''**./'*))'132946;9,3,'(()+/.(((%&(',,45,.2-.2%)*&#%&0+'.+
@b0e211ff-33fc-400d-be8b-7f6b0e65fdd1 ch=435 read=3348 start_time=2019-12-12T18:39:15Z barcode=BC01 runid=2c9cf7bc05858273f10e7d7ec552fc0bd742dc3e
CCGGTTGTTGCGACTTCACCCCAGTCATGAATCACAAAGTAAGCGCCCTCGAAGGTTAAGCTACCTACTTCTTTGCAACCCACTCCCATGGTGTGGCCGGGCGGTGTGTACAAGGCCCGGGAACGTATTCACCGTGGCATTCTGATCCACGATTACCTAGCGATTCCGACTTCATGGAGTCGAGTTGGGAACTCAATCCGGACTACGACGCACTTTATGAGGTCCGCTTGCTCTCGCGAGTCGCTTCTCTTTGTATGCGCCATTGTAGCACGTGTGTAGCCCTGGTCGTAGGGCCATGATGACTTGACGTCATCCCACCTTCCTCAGTTTATCACTGGCAGTCTCCTTTGAGTTCCCGGCCGGACGCTGGCAACAAAGTAAGGGTTGCGCTCGTTGCGGGACTTAACCCAACATTTCACAGCTTACGAGCTGACGACAGCCATGCAGCACCTGCTCTGATTTCCCGAAGGCACATTCTCATCTCTGAAAACTTCCGTGGATGTCAAGACCAGGTAAGGTTCTTCGCGTTGCATCGAATTAAACCACATGCTCCACCGCTTGTGCAGGCCCCCGCCAATTCATTTGGTTTAACCTTGCGTACTCCCCAGGCGGTCGACTTAACGCGTTAGCTCCGGAAGCCACGCCTCAAGGGCACAACCTCCAAGTCGACATCGTTTACGGCGTGGACTACCAGAATTATCTAATCCTGTTTGCTCCCCACGCTTCGCGCACCTGAGCGTCAGTCTTCGTCAGGGGCCGCCTTCGCCACCGGTATTCCTCAGATCTCTACGCCACCGCTACACCTGGGATTCTACCCCTCTACGAGACTCAAGCTTGCCGGTATCAGATGCAGTTCCCAGGTTGAGCCAGGGGACTTCACATCTGACTTAACAAACCGCCTGCGTGCGCTTACGCCCAGTAATTCCGATTAACGCTTGCACCCTCCGTATTACCGCGGCTGCTGGCACAGGTTAGCCGGTGCCTTCTTCTGCGGGTAACGTCAATGAGCAAGGTATTAACTTCTCCCTTCCTCCCCGCTGAAAGTACTTTACAACCCAGAGGCCTTCTTCTTTACGGCGGCATCGGGCTTGCGCCCATTGTGCAATATTCCCCGCTTGCCTCCCGTAGGAG
+
43.6.:*-6(..(36:92767+*(*+),,3--,2506+)))+,-.067.3)+0383:58298799402-/04:4&++%/6+(,+/0*+22772,%&&%.4:66:88827:8:;1196*.4/3/...&%.+12:3555235:6,+,+7+')*.19//4-+,.-.7;58/-11;1355.&')+++01.,%('+,-5.931./4/7+)'.0:*-),+6601+)(-*40./1;2431//&(&'*/1+/050540:0***.0999<69;3/./-,/0.02+0467<7019;:82:7:;7.+,*/.,,+-.,.2166:/9--*24798:02,-/<3003775330/04574**6--/38688/.++*14/6/14690//-.3))',(,053.+*'*/2-;-,&.32633634.92/47/46,+%&'$')))+1/556778876639657*6/010040&%'*()*0;1213-/5/3.-+-098/314353-.077+*9+12++/:8;7680434871674-/*/.838985762400/24.7,3.39156.-)')-/07/0/+*5(*,35&553885*)/0474;836:5)0,5,++5-3...23-+-0:;3/1:869757521133255012.+351/2/..+/82222988412::1).167:-2,.-13354513689<1,--100579.--*3++&,'0.*-944:80+.,08,%/-324+%(''+),,.-.+032,*)9797184459375;,,9;4696382:278835907647928/8**-2228977417,.2/4431(/'%')&'9.740.6-.,42/2+*.-+,3+.+..302:-232/6434550.11909+-,7.6.'136%,836,0/3/++,,,221/.509/8;82<68:668444/,+'&&,+*+((*139:6330-4,,('$)),*,%288027155/,)+-*-0/..88/6*)$)(,002//25.5.))%*-1165579-3447:97995:554246.-+,+12.0+,2.00:,1943+/6:+*443/5/,,*+..)'&($1+('(+,,7324)*)&%('#%&%&%$&&,.%/3215.023<7*0,$)#$(2+024403/'+1..17-38/-359*+)
@0f37dc4f-fb68-4e78-a728-9e7959de89b2 ch=442 read=2903 start_time=2019-12-12T18:39:22Z barcode=BC01 runid=2c9cf7bc05858273f10e7d7ec552fc0bd742dc3e
TTCCGGTATGCTTCGTTCAGTTACGTATTGCTGGTGCTGAAGAAGTTGTCGGTGTCTTTGTGTTAACCTGCGCGCAATAAGCTCTATCTTCCGGTTACCTTGTTACGACTTCACCCCAGTCGCCAGATCACAAAGTGGTAGCGCCCTCCCGAAGGTTAAGCTACCGCTTCTTTTGCAACCCACTCCCATGGTGTGACGGGCGGGGTGTGTACAAGGCCCGGGAACGTATTCTGTGGCATTTCTGATCCACGATTACTAGCGATTCCGACTTCATGGAGTCAGTTGCAGACTCCAATCCGGATTTCTGACGCGCACTTTATGAGGTCCGCTTGCTCTCGCGAGGTCGCTTCTCTTTGTATGTGCCATTGTAGCACGTGTGTAGCCCTGGTCGTAAGGGCCATGATGACTTGACGTCATCCCCACCTTCCTCAGTTTATCACTGGCAGTCTCCTTTGAGTTCCAGCCCGGACCGCTGGCAACAAAGGATAAGGGTTGCGCTCGTTGCGGGACTTAACCCAACATTTCACAACACAGGCTGACGACAGCCATGCAGCACCTGTCTCACGGTTCCCGAAGGCACATTCTCATCTCTATGAAAACTTCCGTGGATGTAAAGACCAGGTAAGTTCTTCGCGTTGCATCGAATTAAACCACCATGCTCCACCGCTTGTGCGGGCCCCAAATCAATTCATTTGAGTTTTAACCTTGCGGCCATTACTCCCCCAGGCGGTCAACTTAACGCGTTAGCTCCGGAAGCCACGCCGGCACAACCTCAAGTCGACATCGTTTACGGCGTGGACTACCAGGGTATCTAATCCTGTTTTACTCCCCACGCTTTCGCACCTGAGCGTCAGTCTTCGTCAGGGGCCGCCTTCGCCACCGGTATTCCTCAGATCTCTACGCATTTCACCCTTCACACCTGGAATTCTACCCCCCCTCCACGAGACTCAAAGCTTGCCGAGGTATCAGATGCAGTTCCCAGGTTGAGCGGTTCACATCGACAACAAACCGCCTGCGTGCGCGCACGCTTGGTAATTCCGATTAACAGCTTTACGCCCTCCGTATTACCGCGGCTGCTGTGGCACGAAGGTTAGCCGGTGCTTCTTCTGCGGGTAACGTCAATGAGCAAAGGTATTAACTTTACTCCCTTCCTCCCCGCTGAAAATTGCCTTTACAACCCGGCTTCTTCATACACGCGGCATGGCTGCATCGGAGCGCGCCCATTGTGCAATATTCCCCACTGCTGCCTCCCGTAGGGAG
+
%3+4,4./**,154+.96.407(.+3-/9.-'.&'&,-64.(+(%6'();5;54566;8/32485677,*/-1/,6+*$$%*,66478:-7-.417&+216-2,()0.36;70;;9/0139./-*)74214282,/*-./03146---))'-++-1353154305,-.601;;.0551084*+*:;*&)-&-,.-19049/13(,-.220+44-1-61+4;721/(,%)('$$&(3.0.;*,,--'*(((3/21,-.),./1592)*/27)*&')0,-.+,0254779:95:%9(,/-*0&.,()/244554.$,+-3-/214549655/7../1.2013/-1.1+-/5/755:91.---.0/<80;.,),+*///02/(,./;0.7:::.60.*3786.1../,*('()+3521-+18:-02;9<;:36-.1;60129:9392.297784395('/2/7/(+25-5947345-5,+,'.29(4.:80/,-,,6,1(/+757;464:7/+/,3)72*06243;5..1141.2((56)+15620//5037.,*,-/49,.1334367;:9631.-4+1./014;8798:940-,)&(167.1914567<:92-,(((11918'&0''28;;;:8:.:-,,147&0*/2/9646-.+0134221-21.00./0.1220--3**-+,.096<808;;+.+9::*3410/0,.0686&5&'*.0;:6/-/46292-3-+--..*,/-0/--3.3+-+//,/5%'''&.+-,.36/2-0+504479717746;4,-,1106694660-3)/3&(*8657:89776387'$((8:8/,.-./;5038479//3/5675-/037;99/:),36/32/141;6675156184,-),(*,%(-178898734/49+-013*)2,+-+34582,0-4+31203:9../+')*,0266871+(%&'),-1''&',++0*,0;7:2435.20,010:4.27,/1;-+**,-)),/568988:34/&(++,5621)*),'&%$$$%(*3:050/123//'+,-2($(%,7424:6:05.-42020;/0/2282/.*%%&&)/2-5///)(&)')+.3:7657640*,)*3.0-/*++,-/.4&+)+++++&(1+*%0/28)490*(.:9)+9//0/'&()(,(+2-(,-121'*&%+6-/98////%.,.0;3222/-,+--.:&-'%&')(.84)/1,+*+(.+.8/99;/((&$&&&/2317+,/)(1+&)
@b77e6bb6-f455-45f2-b10d-e48951eb638f ch=50 read=3378 start_time=2019-12-12T18:39:23Z barcode=BC01 runid=2c9cf7bc05858273f10e7d7ec552fc0bd742dc3e
TTCGGTATTGCTTCGTTCAGTTACGTATTGCTTGTCTTTGTGTTAACCTACTTGCCTGACGCTCTATCTTCCCGGTTACCTTGTTACGACTTCACTAATCGCTGACCCTACCTTCGGCCCGCTGCCTCATGCGGTGCTCACGGACTTCGGTGTGCCAACTCTCATGGTGTGACGGGCGGTGTGTACAAGACCGAACATTCACCGCGACATTCTGATTCGCGATTATAGTAACTCCAGCTTCATGTAGGCGAGTTTCGGCCTACAATCCGAACTGAGGTTTTAAAGTTTGGCTCCACCTCGCGGTATTGCATCTCTGTGCCAGCCATTGTAGCACGTGTGTAGCCCTACATAAGGAGGCATGATGATTTGACGTCATCCCCACCTTCTCCTGGTTAGCAAGGCAGTCTCATAGAGAGTCCTCAACTTAATGGTAGTAAACTAACGACAGGGTTGCGCTCGTTGCGGGACCAACAACATCCCACGACACGAGCTGACGACAACCATGCACCACCTGTCACCTTGTCCCCGAAGTTTCCTCGATTAAAGGTAATGCAAGGGATGTCAAATTGAGTGGAGTTCTTCGCGTTGCTTCGAATTAAACCACATGCTCCGCTACTTGTGCGGGTCCCCGTGAATTCCTTTGAGTTTTTAATCTTGCGACCATGCTCACAGGCGGAATAAATGCGTTAGCGGCGGCACAGCGGAGGTGTTGAAACCCCACACTAGTATTCATCGTTTACGGCGTGGACTACCAGGGTATCTAATCCTGTTTGCTCCCACGCTTTCGAGCCTCAGCGTCGAGTTACAGTCCAGAGAGTCGCCTTCTTCGCCACTGGTGTTCTTCCTAATCTCTACGCATTTCACCCGCTACACTAGGAATTCCACTCTCCTCTCCTGCACTCTAGATAACCAGTTTGGAATGCAGCACCCAAGTTGAGCCTGGGTATTTCACATCCCACTTAATCATCCGCCACAGCTCCTTTACGCCCAGTAAATCCGGACGCTCGCCACCTACGTATTACGCGGCTGCTGGCGCGTAGTTAGCCGTGGCTTCCTCCTTGGGTACCGTCATTTATCTTCCCCAAGACCAGGCTTTACAGCCTTCATCACTCACGCGGCGTTGTTACGTTGCTGCATCAGGGTTTCCCCCCATTGTGCAATATTCCCCCACTGCTTGCCTCCCGTAG
+
##(.,-,-,'.374.155+..4$-%&(*4+,,4/143;90/02555;;51/02.79566:88876565677&'%-.:+/536)/7*,+,+-*'&)$)(,-%&'($,*&%)-73::893:0-1666600&+'**0,+***)++1*-.4.&0,)4*,.1+--33529851,))*-.::8683466425566*9)*'4**02-.30(()$&%,+*0128<9688437/)(,+.43/-,*%),,0*310,3,+)(/,;61)0*+&'*.21/.,-,*)%&((-;;00:1+-<:7967:958988),(.34.8---323/,)+%%%'*,3/1;.-+/.-/01587.--898-*+,*-720'/1/4312/..7:,*+-...-)7;9**03264*.+%$(*.++.*)/.5288868).'*+(',.1851-,))(-//0:3./..+((,-103360/&1,;13386765;77695,)#*%1'3,5309+(*32524445545(./++//5:,-*,'0847:3565+0.(*//155*)()'(547*,036562:'(''*97766.-:7473433+*+,%&),,,)+8;8.7//061:.00:3)(2.3.;62;344411.1,((,++1-,.77277/48;0//(0-4/44147200553.)(**)).344556+6+2,,++*567+0*().34/1223+&)(',+0*)'(&''++(-2+//7''00*66/(/-/)+',+-8:96:56<80.3/..447123059/6(&3(()+38578734;0,0117+)++,/5000140:66/0111.(('.40002-7))(*)(),,544-2()-//::.,()&('(83108+-/&33478640110;;0,20*)12220+,+0)0+1-26%()*.0-.1175433.//035*,.6;7<275;21.00.3,))**15.0.,,5173:33550/(09,+/++607*),3.54588;:7/))$%%*,488+79/0434-)),,0,+-14())(-.3+4,.8.4,4,3,/*')&(05355891+)'((('-5,+*8.:;07..73223/3.-.&('-/',,,-5'(*7737;;.61,-51&'814:7'*(&*-3;76774545()+,0.-.++)*((*--7/0/1/01:3)933;95/986)%+1,0140514492:890(*,&*.).4721<6.011
@2d5af99a-602d-4c19-b9cd-6eccc619c5a5 ch=442 read=2905 start_time=2019-12-12T18:39:26Z barcode=BC01 runid=2c9cf7bc05858273f10e7d7ec552fc0bd742dc3e
CTCCTACGGAGGCAGCAGTGGGGAATATTGCACAATAGAACAAGCCTGATGCAACCATGCCGTGTGAAGGCCTTCGGGTTATGTAAGTACTTTCAGCGGGAGGAAGGGGTAAAGTTAATACCTTGCTCATTGACGTTACCCGCAGAGCACCGGCTAACTCCGTGCCAGCAGCGGTAATACGGAGGTGCAAGCGTTAATCGGAATTACTGGGCGTAAAGCGCACGCAGGCGGTTTGTTAAAGTCAGATGTAAATCCCGGGCTCAACCTGGGAACTGCATCTGATACTTGCTTAAACTTGAGTCTCGTAGAGGGTAGAATTCCAGGTGTAGCGGTGAAATGCGTAGAGATCTGGAGGAATACCGGTGGCGAAGGCGGCCCCTGGACGAACTGACGCTCGAGTTAAGCGTGGGAGCAAACAGGATTGGTCCACGCCGTAAACGATGTCGACTTGGAGGTTGTGCCCTTGAGGCGTGACTAACGCGTTAAGTTGACCGCCTGGGAGTACGGCCGCAAAGGTTAAAACTCAAATGAATTGACGGGGGGCCCGCACAAGCGGTGGAGCGTAATGGTTTAATTCGATGCAACGCGAAGAACCTTACCTGGTCTTGACATCCACGGAAGTTTTCAGAGATGAGAATGAGACCGTGAGACAGGTGCTGCATGGCTGTCGTCAGCTCGTGTTGTGAAATGTTGGGTTAAGTCCGCAACGGCACAGCCATATCTGTTGCCAGCGGTCCGGCCGGGAACTCAAAGGAGACTGCCAGTGATAAACTGGAGGAAGGTGGGATGACGTCGGTATCATAGCCCTTACGACCAAGGCTACACACGTGCTACAATGGCACATACAAGAAATCGCGGACCTCATAAAGTGCGTCGTAGTCAGTTGGAGTCTGCAACTCGACTCCATGAAGTCGGAATCGCTAATAATCTGGATCAGAATGCCACAGTGAATACGTTCAGGCCTTGTACACACCGCCCGTCACACCATGGGAGTGGGTTGCAAAGTAGGTAACAACCTTCGGGAGGCGCTTACCACTTTGTGATTCATGACTGGGGTGAAGTCAGCCCAACAAGGTAGCCGG
+
/33/,-1.3*-2371-(,,+*+*'*+)))&((+/4/*&(),,.%(33312,,,&.,,3)))+23)''(&1378-8+;/40'*&$-,-.7438<3.332;/'*-2..3,')+65./2/0.,.('(''+-%,()(62/4/.9...(%'#$&*-,,,*5-..886889:11('%&(*+13//00)).*53540453+.''(+,04/50577;<72,.+42/000-0/22367697:854:/9*,01)+(*%'$+4()2-,/../631404597.6//01/00/./-,,.+,('&*+'**..,-/..4510+(+*)(+*2,7+:++2413+*+**)/,-68.04566...//77;0-7.1867;;9:/6/.+-1,..-.5:81-1:9212,,...46787+&**//4.22*54*)',7201.,0(1')&)..),/2642481.-%)*2358,5+1*,,/-7*..1;1/+)(1/22403/)+(()/-/0&((1:232:5691/-(%&'(/,,1/-/05.'0-44;;74668;7213585868/.299/060+,,-48.00;66;+++$)'),-26<:6:7;821223988663/7'+*27/://841011/7111775/)+,+,+-.6<;0./,,-0.1+,0-.**./665301-3.197889640219455991662.2356985:-/*,0,+30;0741215-16.-/444*-*(**&1-%,)**)(+822:3347::4.35474<1632796:/)0(,-./78:110--00:9:9:70/4/5-4/2;:2345655.,(%&)*55&,24)'*()-.283(-%..)*&(%'*-/4465382382&00002/-%)&)')'+*426755448<9-29:9::263727'-*1.)*)+64.5/7/0063314:88301+,/&,*-,100(*+'&'(+-20012126:98:83/'-..3;86846/9(*279-2%,+40303840:5/05,.03:89782-*-+4045120..''+,5.,')&/,6565&2+(/6-1/8/-22),---,103394-../01,.0(+-*-+,,'(*+).199:.8,+(3-1,
