# Supplementary material for: De novo species identification using 16S rRNA gene nanopore sequencing
Source: PeerJ. 2020 Oct 21;8:e10029. doi: 10.7717/peerj.10029 (PMC7585375; doi:10.7717/peerj.10029)
Supplement: Supplemental Information 2 — Contains raw reads. [file peerj-08-10029-s002.zip › pass_fastq_runid_2c9cf7bc05858273f10e7d7ec552fc0bd742dc3e_10.fastq]

@3b819927-e95f-4ffc-9f01-aca42b65c953 ch=320 read=12764 start_time=2019-12-12T19:07:48Z barcode=BC01 runid=2c9cf7bc05858273f10e7d7ec552fc0bd742dc3e
CCGGTTACCTTGTTACGGCTTCACCCCAGTCATGAATCACAAAGTGGTAGCGCCCTCCCGAAGGTTAAGCTACCTACCACTTCTTTGCAACCCACTCCCGTAGATTGTAGCGACGGGCGGTGTGTACAGGCCAGACGTATTCACCGTGGCATTCTGATCCACGATTATAGCGATTCCGACTTCATGGAGTCGAACTCAATCGGACTACGACACACTTTATGAGGTCCGCTTGCTCTCGCGAGTCGCTTCTCTTTGTATGCGCCATTGTAGCACGATGTGTAGCCCTGGTCGTAAGGAGCCATGATGACTGACGTCATCCCACCTTCCTCCAGTTTATCACTGGCAGTCTCCTTTGGTTCCCCGGCCGGACCGCTGGCAACAAAGGATAAGGGTTGCGCTTCGTTGCGGGACTTAATAACATTTCACAACACAGCTGACGACGTATGCAGCACCCTGTCTCACGGTTCCCGAAGGCACATTCTCATCTCTGAAAACTTCCGTGGATGTCAGAACCAGGTAAGGTTCTTCGCGTTGCATCGAATTAAACCACATGCTCCACCGCTGTGCAGGCCCCCCGTCAATTCATTTGAGTTTAACCTTTTGGCCGTACTCCCCAGGCAGTCGACTTAACGCGTTAGCTCCAGCCCGCCTCAAAGGGCACAACCTCAAGTCGACATCGTTTACGGCGTGGACTACCAGGAGATTATCTAATCTGTTTGCTCCCCACGCTTTCGCACCTGAGCGTCAGTCTTCGTCAGGGGCCGCCTTCGCCACCGGTATTCACTCCGATCTCTACGCATTTCACCGCTACACCTGGAATTCTACCCCTCTACGAGACTCAAGCTTGCCGGTATCAGATGCAGTTCCCAGGTTGAGCCCGGGGATTTCACATCTGACTTAACAAACTGCCTGCGTGCGCTTTACGCCCGAAGTAATTCGATTAACGCTTGCACCCTCCGTATTACCGCGGCTGCTGGCACGGAGTTAGCCAGTGCTTCTTCTGCGGGTAACGTCAATGAGCAAGGTATTAGCACCTCCCTTCCTCCCCGCTGAAAGTACTTTGCTGTGACCTTCTTCATACACGCGGCATGGCTGCATCAGGCTTGCGCCCATTGTGCAATATTCCCCACTGCTGCCTCCGTGGG
+
561-1/(+---,-0+.*&),02,3--(++40$-'(671*1140.1.13/+,-/7(*,()*-0/71<98054247421.&,/8+00/)--)38.',+06-(.%,$*&(&&'$)12625305-./22-2/2+3*%)*%$,-0.,+2./219888;43..//0./0-8.,'(,.0769513'008*)*+../*,'(+77:5907)7,2)*,0,-+,%*),+%'%(-202/-..7*44/-*(())123466711.2;:0102160694680/***%-+(,+.-./03:61258-(,)&30*-12(/**)*)&()(-)*,90;2+*22692)*-))+3;4234474070'*3547026.-0178*,()+37+8''$$%++0-1,078,617540),1,:431,*+1+4*()%,00.3-2-,0755/:+''(,+*'&$'((1/22%+%$&(+/,41018/.10/+,*--55/4,)*,+')(,3227228689962.1/5.45:79899;8600.(&%,483496+*.1/759;42510700168*-,0-1<:991/0435772146)())+-0*-01.498++,,(**5,.6990749:;3730,*&%(0,9/645059;/+,46668754.7-:-86786;641.5(%#''(%*20225).0*('*/60:28*1,23778798839*%(,*-.-0143646;30)%'%*'')8-.6881127**011:;6,-,.1461..,/6-12/6030&&-,0.-579+-79/3226;7<:9:;257/,1-/;9+--.)''+.336366872<70+2,**-'*)-0,,/-,./..&504,',4)0($+,-.0*,&('(*68(.4336)*,433.67<-,)*06071++8-*07:23176.,.13-+&$&))1,82-*.0259134433/,,//5.0108/&&&')12824+--1//**..2**)-6-+--*100:/0703/743++*1+.*,+/()4:21/6*20./5459<::::82-.-0-,.45876641/)0*..10-('&$(+/800754/5490-073042.0/142.$*)(,*+,64:45;8.1.0-3120:1018534./001-::75904-::,*12-/-1.8022;9483&'#$&%%'')+4262-'
@40922377-e562-41a7-87aa-06f48a8e8d22 ch=214 read=10612 start_time=2019-12-12T19:08:03Z barcode=BC01 runid=2c9cf7bc05858273f10e7d7ec552fc0bd742dc3e
CTCCTACGGGAGGCAGCGGTAAAGGGAATTTTCGGCAATGGGGAAACCCTGACCGAGCAACGCCACCGCGTGGTGAAGAAGGTTTTTCGGATTGTAAACTTCTATAAAGGAAGAACGGCGGCTGCTGGAAATGGTAGCCGAGTGACGGCGTACTTTATTAAGCCACGGCTAACTACGTGCCAGCAGCCGCGGTAATACGTAGGTGGCAAGCGTTATCCAGGAATTATTGGGCGTAAAGGGCAGGCAGCAGGGTCTGTGGTGAAAGCCTGAAGCTTAACTTCAGTAAGCCATAGAAACCAGGCAGCTAGAGTGCAGGAGAGGATCGTGGAATTCCATGTGTAGCGGTGAAATGCGTAGATATATGGAGGAACACCAGTGGCGAAGGCGACGATCTGGCCTGCAACTGACGCTCAGTCGAAAGCGTGGGGCGATGGGATTAGATACCCTAGTAGTCCACGCCGTAGCGATGAGAATTACTAAGTGTTGGATGTCAAAGTTCAGTGCTGCAGTTAACGCAATAAGTACTCCGCCTGGGTAATTACGTTCGCAGGTGACTCAAAGGAATTGACGGGGGCCCGCACAAGCGGTGGAGCATGGTTTAATTCGAAACGGCAGAACCTTACCAGGTCTTGACATACTCATAGGCTCCAGAGATGGAGAGATAGCTATATATGGGGTACAGGTGGGTGCATGGTTGTCGTCAGCTCGTGTCGTGAGATGTTGGGTTAAGTCCGCAACGAGCGCAACCCGCGCTTATCGTTAGTTACCATCATTAAGTTGGGGACTCTGAGACTGCCGGTAAGCTGGAGGAAGGCGGGGATGACGTCAAATCATCATACCCCTTATGACCTGGGCTACGTGCTGCAATGGATGGTGCAGAGGAAGCGAAGCCGCGAGGTGAAACAAAACCCATAAAACCATTCTCCAGTTCGGATTGTAGTCTACCGCTCATTACATGAAGTTGGAATCACTAGTAATCGCGAGTCCATGTCGCAGTGAATACGTTCTCGGGCCTTGGCACACTGCGCCCGTCACACCACGAGAGTTGATGCTTGCAGCCGGTGGCCCCTAACCGCAAAGGAAAGGGGCATCTAAAGGTGGGATTGATGATTTGGGGTGAAGTCGTAACAAGGAGGTAACCGG
+
141/+.22:8(-5429.'-,2*%)'&&&/0861667/10/-)&)*+13,-,35:42.4*,-,,/(-3-01+0&$()-'+/*2/98:/0*/(7+,-68757:210223)0+.0-256'6,.,,*&+*/+*/,1/,,,-26)'))+-4,0+)*'(.,+*/142/482+1***1802,.).++<326//.2,-1.+:-,(/+*/0111647958445214,%/''%,((,117.02)54,)((&&0))'-++)6821.-,+1-+.3.14;:622-+/*4),03/-..5:02;286/2712:97;95555//.//-++1.&(&,.077598505.4-0)+)**(&,,/314279..1:60/31/.'+0/,1*+512620.1,62...+./39:635540607-//0/4///-+002,..6'*--,-2,85,(%(.-()+*2+,-4448;/028678460,/23:'.$#$&*++.',(.,,-,.4/0283:/2316145+-763-*-+-,-.-.343421538332(0&)+/657720.,,3*8,&)7682()+%'%'(,+../*-0,032../.941,(2-***+27474;440),-40/++/5195;7*05**&./')*./93:1332-4./.6/33761222'%'()+,,-***,-5;2.,)(/.+//00444-+)+(%&%&(/2401)+*++,*.50*+19::+,+,-48679899969:7492876940..18-/4'1%',-.,/'4.(%($'/,555/9/.-3414:9;;87954.403::/564*'('+4575:--)&%'%*+/1/1,(/+2/28825977:8776::48798,,((&'**3.2268;8842(%$''0062)-4--6<::834562+)1*,3-)').)1/.-+)*',)-3002;;73:5-+0;;25;:7;515,+.8974-+2*(,%'-/022./224'*-*+..*0.,.:08075624.-2-7,--683)'(),00134,/%,-/2;...-4:97911.--2-)'(&&%&$%((,7.--)))*0-&)*''('-&'&%%%%$')*+-3*..-0.4+++-318.329/))),()++**+/003:,/10151.6+*++,/36,/795-..1//0)+'''%%''%*-,099;38
@47c0677f-dce2-4bd8-8ccd-27ed7c3d7845 ch=244 read=12825 start_time=2019-12-12T19:08:08Z barcode=BC01 runid=2c9cf7bc05858273f10e7d7ec552fc0bd742dc3e
CTGATGTGCTTCGTTCAGTTACGTATTGCTGGTGCTGGAAGAAGTTGTCCGGTGTCTTTGTGTTAACCTACTTGCTGTAATATCGGTTACCTTGTTACGGCTTCACCCCAGTCATGAATCCACAAAGTGGTAATCGCCCTCCAGTTAAGCTATGCCTTTTTTGCAACCCTCCCGTAGGGTGTGACGGGCGGTGTGGTATTGCAAGGCCGGGAACGTGTGATTCACCGTGGCATTCCTGATCCACGATTACTAAGCGATTCCGACTTCATGGAGTCGAGTTGCAGACTCCAATCCGGACTACGACGCACTTTATGAGGTCCGCTTGCTCTCGCGAGGTCGCTTCTACGCCATTTGTAGCACGTGTAGCCCTGGTCGTAGGGCCATGATGACTTGACGTCATCACCTTCCTCCAGTTTATCTGGGCGAATACTCGCTTTGAGTTCCCGGCCGGACCGCTGGCAACAAGGATAAAGGAGGTTGCATCGTTGCGGGACTTAACCCAACATTTCACAACACGAGCTGACGACAGCCATGCAGCACCTGTCTCACGTTTCCCGAAGGCACATCCTCATCTCTGAAGAAACTTCTGCGTGGATGTCAAGACCAGGTAAGTTCTTCGCGTTGCATCGAATTAAACCACATGCTCCACCGCTTGTGCGGGCCCATCATTCCATTTGAGTTTCCTTGCGGCCCGTACTCCCAGGCAGTCGACTTAACGCGTTAACAAAGGCACGCCTCGAAACAACTCAAGTCGACATCGTTTACGGCGTGGACTACCGGAATTCATCCTGTTTGCTCCCCACGCTTTCGCACCTGAGCGTCAGTCTTCGTCCAGGGCCGCCTTCGCCACCGGTATTCCTCCAGATCTCTACGCATTTCCGCCTTTACACCTGGAATTCTACCCCCTCTACGAGACTCAAACGCCGGTATCAGATGCAGTTCCCAGGTTGGCGAGTTTCTGACTTAACAAACCGCCGCGTTGCTTGCACGCCAGTAATTCCGATTAACGCTTGCACCCTCCGTATTACCGCGGCTGCTGGCACGGAGTTAGCCGGTGCTGCTTCTTCTGCGGGTAACGTCAATGAGCAAAGTGTGCTTTACTCCCTTCCTCCCGCTGAAAGTACTTTACAACCCGAAGGCCTTCTTCATACGCGGCATGGCTGCATCAGGCTTGCGCCATTTATTACCAATATTCCCCACTGCTGCCTCCCGTAGAG
+
$')$+$*%*.:2338435594447244236;::8999),+',,*37203'.+0124383*.//9.80;*,-8/,+&'))*)')&'*(8%0*-')&*&*+,-5:3(/%''(()+1664;5,&%*.:5344110522/153./'&)*),(%('%%&)-+29:<,2.7-77-)-4.&-(,-+,))).1/471+,())'%'$(&$++*)3,8,99133*,&&'*.5,/04165431106-./6685,/...7-/1,%'),/2;01++17;3&).-'()*'&*--,,+---,6'0)/7+7.8864454425,1/:9/06/4/.462113**1/,--0'&,0.3()*-(%#%&(9,9.)).+/,),*(+*')-30,/7::'6'-.02400,//,**),,.1)4---+&)-*2,(*-*$(*.(%+'%%'))(&(*%&''$'(,+,-055791+03169367/530810440/+;-869(.***/,+(*)/2.9,++.55/+1+5+72'-1-/.910')*1202-.4568786552266597732201/(*./*+*)-+6+/85)*23722345:23489952.,,.%/0,121-**)+..732*),,30+.7..70/')7<::51-..1100699**+).*;:77...,.0079469+))&'*11461/.(%(+**4)%#%(&*&+*)$*(/5/.//6/&&-+-03-)$115&773-+,+006/1.,,.-.+'.).43,/-0443)%%%%'%&(-+1,1451323585;801.;1119:864(20..%#%&$&,.1061;8./30:;/)1./0:85+-059-+*20/11**/03<;84;)+724-358:8:8572,1/21//3843+/())3422651/-.,.9/6*#)%%,'*1259563/3/80/0/866/.04342.31116,1)0096-13238)56989599;7:2-170,/*''$'+1)$&&''((2/24868;(,'''())((&'%$%*'()&%*(,,853/0.7.9.1,:+))-099449644.6.0;771:233<825.,..2&(1.***7+7/&&'$&)+89<9202*58226:79:4932-535;+1+.0,***)(--13,19522291.39843)**%+,))'$(#0.+*,,.02:.987<-'(&()*,;6668;:2/.--0(7845925589206%$*'&-'3()*3146:1&)(()++543:9,.:,,&&
@ff654646-2401-4f36-9c5b-5b2c9dbd25d9 ch=123 read=12673 start_time=2019-12-12T19:08:10Z barcode=BC01 runid=2c9cf7bc05858273f10e7d7ec552fc0bd742dc3e
CCGGTTACCTTTTGACTTCACCCCAATCATGACCCTACCTTCGGCCGCTGCCTCCTTGCGGATTAGCTCACGGACTGGTGTGCCAACTCTCATGGTGTGACGGGCGGTGTACAAGACCAGGAACGTATTCACCGCGACATTCTGATTCCGCGATTACTGGTAACTCCAGCTTCATGTAGGCGAGGTTTCAGCCTACAATCCCGAACTGAACTGGTTTTAAGTTTGGCTCCACCTCACGGTATTGCATCTCTCTGTACCAGCCATTGCTTAGCACGTGTGTAGCCCTACGCATAAAGGGGCATGATGATTTGACGTCATCCCACCTTCCTCCTGGTTAACCCAGGCAGTCTCGCTAAGTCCTCAACTTAGGTAGTAACTAACGACAAAGGTTGCGCTCGTTTGCGGGACTTAACTTAACATCTCACGACACAGGCTGACGACAACCGTACACCACCTGTCACCTTGTCCCCGGAAAGTTTCCTCGATTAAGAGTAATGCAAAGGGATGTCAAGTGTAGGTAAGGTTCTTCGCGTTGCTTCGAATTAAACCACATGCTCCGCTACTTGTGCGGGTCCCCGTCGAAGATTCCGCTGAGTTTAATCTTGCGACCATGCTCCCCAGGCGGAATGCCCAATGCGTTAGCGGCGGCACCGGGTGTTGAAACCCCCACACCTGGTATTCATCGTTTTGCAGCGTGGACTACCAGGGTATCTAATCCTGTTTGCTCCCCACGCTTTCGAGCCTCAGCGTCAGTTACAGTCAGAGAGTCGCCTTCGCCGCCAGATTCTTCCCTAATCTCTACGCATTTCACCGCTACGCTAGAATTCCCACTCTCCTCTCCTGCACTCTAGATAACCAGTTTTGGAATGCAGCACCCAAGTTGAGCCCGGGTATTTCACATCCCTTAATCATCCGCCTACGCTCCCTTTACGCCCGAGTAAGTCCGGATAACGCTCGCCACCTACGTATTACCGCGGCTGCTGGCGCGTAGTTAGCCGTGGCTTCATCGCTTGGGTACCGTCATTATCTTTCCCAAAGAGACAGGCTTTACGATCAAAGCCTTCATCACTCACGCTGGCGTTGCTGCATCAGGGTTTCCCCATTGTACGCAATGTCCCCTGCTGCCTCCCGTAGGAGCAATATCAACACCAACAGAAGGTTAACACAAAGGCACCGACAACGTAG
+
/-'+3.(-())))*-/6:7/8:9,5.42%(&$*50-/-)),)**0003464734519,0.6)*&,&()*)).7-+,'-*'3**3/.+,*))%-(55656676:9:9.,,-)1683459-:7171(,*,50,02*.34728<-0802))+-.1445//.(.-..,,-.*+,/83.5./1111*('(-<84*231))1/90**)+,55640205411:8/00&/9--.3339-02)+/4545226...0/421.315.7;345;334&$$#&&1.22200%&)-09-*'($(')/6.+.4/.4756752+9*)*6125+.164.1;7<9520/)%,-60&)$%)+---/1557+11/*)+230//0)'&%'(()*.1-,,7,56542:.*6(5,//779615,*-/:6353814(&&..1-,*+,,-11300$&-1155662:5&4+$(%('/.%''/082/26.6//089-(',+''*0,4..2593:13'&))1.//771*-75361226474422.6005*3-:55<755527/0164/,-/+3;:9;000000028/11.-.4-00304-*741+)++&'+&'4,,*''2*&-5;80:/+/0,.0/23','+)38:/.075/221/,2-+.3.1-2370../7/'.+))-,1)((2&%,2-.49;0*../7/.*0.2;97883:17+%(%.//45:677/1/(15876664191243275,%*+-7:0+/.-18*-)&*6968204349527,+)),,1**++'()*0286<:898'+&%'#+%)1.2/))1753414)31334<33036-.//05753)/*3-4:'(+010/++./1520/.//1)*,7231222/;;<+42/90.)***&,*)-.+,0---10,0542.1:53/34.7/)'',.86)34347:10101/59)293,/2180%&()-3+.4+5-2,(&*+13557;536*-115325015241622149/8-*,&&$+(/+(--220*(&'''-0)$'%%)'))055560160002:814+08/))*,30.2/18:222425063+1:6:767:2122.20*&*/*-/400210/11.077/;2/475+-8'*'*'),)*%,*3+(&%'''--*48(*;87/,*.0;100--')&*0,+.*(+*()++1).&((+'.,..6734.*(%#"#$
@a1a43a09-a4cb-4d29-9091-92b6fd90dbde ch=223 read=11469 start_time=2019-12-12T19:08:14Z barcode=BC01 runid=2c9cf7bc05858273f10e7d7ec552fc0bd742dc3e
CTCCTACGGGGAGGCAGCAGTGGGAATGTGCACAATGGAAACCCTGATGCAGCAACGCCGCGTGGTGATGAAGGTTCCGGATCGTAAAGCTCTGTCTTTAGGAAGATAATGACGGTACACCCAAGGAGGAAATACGGCTAACTACGTGCCAGCAGCCGCGGTAATACGTAGTGGCGAGCGTTATCGGATTTACTGGGCGTAAAGGGGAGCGTAGGCGGATGATTAAGTGGGATGTAATGAAATACCCGGGCTCAACTTGGGTGCTGCATTCCAAACTGGTTATCTAGAGTGCAGGAGAGGAGAGTGGAATTCCTAGTGTAGCGGTGAAATGCGTAGAGATTAGGAGAAGAACACCAGTGGCGAAGGCGACTCCTGGACTGTAACTGACGCTGAGGCTCAGCGTGGGGAGCAAACGGATTAGATACCCTGGTAGTCCACGCCGTAAACGATGAATACTAGGTGTGGGGTTTCAACACCCTCCGTGCCGCCGCGCTAACGCATTAAGTATTCCGCCTGGGAGTACGGTCGCGGGTGAAACTCAAAGGAATTGACGGGGACCCGCACAGTGGAGCATGTGGTTTTAATTCGAAGCAACATGAAGAGCCTACATGACATCCCTTGCATTGCTCTTAATCGAAACCCCTCGGGGACAAGGTGACAGGTGGTGCATGGTTGTCGTCAGCTCGTGTCGTGAAGTGTTGGGTTAAGTCCACCAGCAGGCGCAAGCACTTATCGTTAGTTACTACCATTAAGTTGAGGACTCTGGCGAGACTGCCTGGGTTAGCCAGGAGGAAGGTGGGGATGATCAAATCGTATGCCCCTTATGTGTAGGGCTACACACGTGCTACAATGGCTGGTACAGAGATGCAATACCGTGAGGGTGGAGCCAAACTTTAAAACCAGTCTCAGTTCAGTTGTGAACGAAACTCGCCTACATGAAGCTGGAGTTACCTAGTAATCGCGAATCAGAATGTCGCGGTGAATACGTTCGGGTCTTGTACACCGCCCGTCACACCATGAGAGTTGTAATACCCGAAGTCCCGTGGAAGGCTAACCTGAGGGAGGCAGCGGCCGAAGGTAAGTCAGCAGTGGGGAGTGAAGTCATGGCACAAGGTAACCGG
+
)%*0+,0&43*'.3-++21.1,)*%,+$,&'(./645-05,3<...4555111///-.3)2(((%*()*,/0,/35*+*-*+1.028.-,,,--0-/99+-+*+(.*'$&(&+*00.2'2,*/,-+)0*-3.+-.+,*+,40556.401:2120/12150:-2--+,++%'**))(**.,.2314/,*288018:631-.48-'-6,%()98:7;99<:9532626275;97.('$&+-5:963051-57442+-'*'066648666.:;*4/:::96+35*,45.+)-)*)*1.*,*0-+('(*/4.312.()-52/)*,0298449-..976,%*$%6.365/()-/3:8::;795250-,2+/.356.53(*.***44682./-/010,*.7.22''&'),/6((,-:;51+7+,5215869:**,9665575,...1./293-,*++4:7300//66:99<;71<83.74.80*)67.361)$()$&$$'5,5,..+7-*(*-0;8867;863-''+)..:4.('(,,(%'10-.944+')*.5762.'-7.,-1-*++*-%'((%)-0221280<<12:5:3,--%.-'-'(*+('('+***-*.*+.5435(''(-(5($')(5*6+77+'--*366,-068/6+8-,+-.8:.-++,07/0/87438445778.///0/413545-+'%*)39,457;691372,3./.5++)'$%&%'(%'$#*).,26/&'.+-+,.0)-/9/*.--)4736631%/-)*-.388886596//+&*,-.+)+-,+)+)-14522///1699/-','+%12/+.422233*((-+320,*+(+./6532/10/034686636-***+3443;2004122/..+(*4++-+)+++/83,14*./025837',,800.0/.-+*(+)/5-+-.*/:713*))/*')*/1,*.0-4+,-7677880143845.-,.-55704*-()*20021525&*11/02//2213,+10)(,./435:::1-+))2,$%)*,-07+)+1-..*(*/+'%$'(('*)-(%%&)-((*/+*-1.715+/++**3-,(+)--*/33570&''))'&&&$(%'&%%,4(6.8;::6-
@d1895d7e-296d-4be1-bc9a-5034f72eb10f ch=82 read=10254 start_time=2019-12-12T19:08:29Z barcode=BC01 runid=2c9cf7bc05858273f10e7d7ec552fc0bd742dc3e
CTCCTGCGGGGAGGCAGCAGTAAGGAATTTTTTTCGGCAATGGGGAAACCTGACCGAGCAACGCCGCGTGGTAGAAGAAGGTTTTCCGGATTGTAAGCTTCTGTTATAAAGGAGAACGGCGGCTACAGGAAATGGTAGCCGAGTGACGGTACTTTATTAACCACGGCTAATACGTGCCAGCAGCCGCGGTATACGTAGGTGGCAAGCGTTATCCGGAGATTATTGGGCGTAAAGAGGGCAGGCGGCAGCAAGGGTCTGTGGTGAAAGCCTGAAGCTTAACTTCAGTAAGCCATAGAAACCAGGCAGCTAGAGTGCAGAGGATCGTGGAATTCCATGTAGCGGTGAAATGCGTAGATATGGGAGAGGAACACCAGTGGCGAGAAGGCGACGATCTGGCCTGCAACTGACACTCAGTCGAAAGCGTGGGGAACAAATAGAGGGATTAGGTACCTAGTAGTCCACGCCATGTAAACGATGAGTACTAAGCGTTGGATGTCAAAGTTCAGTGCTGCAGTTAACGCAATAAGTACTCCGCCTGGTAGTACGTTCGCAGAATGGAAAACTCAAAGGAATTGACGGGGGCCCGCGCAAACTATGGAGCGTAATGGTTTTAATTCGAAGCAACGCGAAAGAACCTTGCAGAGTCTTGACATACTCATAAGGCTCCAGAGATGGAGAGATAGCTATATGAGATACAGGTGGTGCATGGTTGTCGTCAGCTCGTGTCGTGAGATGTTGGGTTAAGTCCGCAACGAGCGCAACCCAGCATATCGTTGAATTACCATCATTAAGTTGGGGACTCTGTGAGACTGCCAGTGACAAGCGCTGGAGGAAGGCGGGATGACGTCAAATCATCATGCCCCTTATGACCTGGGCTACACACGTGCTACAATGGATGGTGCAGAGGAAGCGAAGCCGCGAGGTGAAGCAAAACCCGCCAAAACCATTCTCAGTTCGGATTGTAGTCTGCAACTCGACTACATGAAGTTGGAATCGCTATTGTCGCGGAGCATGTCGCGGTGAATACGTTCTCGGGCCTTGTACACCGCCCGTCACACCACGAGTTGATAACACCCGAAGCCGGTATGGCTAATAACCGCAAGGAAGGAGCTGTCTAAGGTGGGATTGATGATTGGGGTGAAGTCGTAACAGGTAACCGG
+
-0371%1-/4/&-4-+//(-*,)((++.6545-,05::1;0/82*)/009*+,7732-/19757;45771'&%&**'--)1+741-*5-/21010/&+,5/4.30//8:*+*)&*00,72.5.,,.*)'+,*-50-)-6.*)**-..*&))*+)*(.((%))+-24/.01-021548:767.--9.25.,,,%2+.0/1.-2,2401609//,*./,+-0./.91;:88437-'')*(,$.-./61/0++(04//-/..-/3//66./70030*('%4)*('%#&)6;079-./*48*2+*),,1210)*,22690.,*-+,00:6505.911/0/,+1/410+-01*-.84204+&&)+(')&+0+80.37--.-1,-)&()('')*+0--)(,-1/5:99----,/''&-/016$'*0*+162*-)*+35;98/+&(/**0-*-''(0.(&)//867101,./',&&,13/.)+(,(.,,230./,10:0;3,..085148:5697767868/:/703-6,+%)&)(+/86.3833+,(')*14:<9417(*65-&/4.8237*8-)()',,6670/95*,/+%&%'(*&%%&'),'*,$+'(+/,3<<+35371*,,(*0(.*((&())-.....*+*&$&,.630100534,,)*+&'+2/4-,+../18.,&&%(&',/10303+*,+,79213019887162312//1666.0103470/.--76457/7/29908/-)*..010(3%$/2498.1.($%&%*(**%1,**'1,,.1021+,-10+0,5:;3-.,-+*&+-13/0033,,,+,--+&&'+,10011,2+0-+33-14788::8:///899,.)/32-,30/-.1-,23-3./1/0,///696467:7910/,,1,,/+)*0(.)**0-(196722/6--.4-/5<<24;1'&'5:;423019459,.229.1,3-..259889312//135664556527.20809:21%%('&&&,,*(+*+(*+/,/87-3**(+..+515<106285412.++-.23421:9//713342),+,-)-+++3()$*()(,4/39-1/)&*(+&)-'+1.412/4*0-0,(&()9765546+4.0:537/./00.9.26;4.,//--1*+(&&$,,.196)5'
@9deb78bd-4237-4b3e-92bf-f644305aa23e ch=43 read=11974 start_time=2019-12-12T19:08:34Z barcode=BC01 runid=2c9cf7bc05858273f10e7d7ec552fc0bd742dc3e
CTCCTACGGGAGGCAGCAGTAAGGAATTTTCGGCAATGGAAACCCTGACCGAGCAACGCCGCGTGAAGGAAGAAGGTTTGGATTGTAAACTTCTGTTATAAAGGAAGAACGGCGGCTACGGAAATGGTGACCAGTGACGTACTTTATTAGAAAGCCACGGCTAACTACGTGCCAGCAGCCGCGGTAATACGTAGGTGGCAAGCGTTATCCAGGTGTGGGCGTAAAGGGGAGCAGGCGGCAGCGGGTCTGTGGTGAAAGCCTGAAGCTTAACTTCAGTAAGCCATAGAAACCAGGCAGCTAGGTGCGAGGAGAGGATCGTGGAATTCCATGTGTAGCGGTGAAATGCGTAGATATATGGAGGAACACCAGTGGCGAAGGCGACGATCTGGCCTGCAACTGACGCTCAGTCCCGAAAGCGTGGTGTAAGTTAAGATACCCTAGTAGTCCCGCGCCGTAAACGATGAGTGCTAAGTGGATGTCAAAGTTCAGTGCTGCAGTTAACGCAATAAGTACTCCGCCTGAGTAATTACGTTCGCAGAATGAAACTCAAAGGAATTGACGGGGGGGCCGCACAAGCGGTGGAGCGTAATGGTTTTAATTCGAAGCAACGCGAAGAACCTTACCAGGTCTTGACACATACTCATAAAGGCTCTCCAGAGATGGAGAGATAGCTATATGAGATACAGGTGAGTTGCATGGTTGTCGTCAGCTCGTGTCGTGAGATGTTGGGTTAAGTCACAACGAGCGCAACCCTTATCGTTAGTTACCATCATTAAGTTGGGGACTCTAGCGGCTGCCAGTGACAAGAAGCTGGAGGAAGGCGGGGATGACGTCAAATCATCATGCCCCTTATGACCTGGGCTACGCACGTGCTACAATGGATGGTGCAGAGGAAGCAGAAGCCGCGAGGTGAAGCAAAACCCATAAAACCATTCTCAGTTCGGATTGTAGTCTGCAACTCGACCACATGAAGTTGGAATCGCTAGTAATCGCGAATCAATGTCGCGAGTGAATACGTTCTCGGGCCTTGTACACACCGCCCGTCACACCGAGAGTTGATAACACCCGAAGCCGGTGGCCTAACCGCAAGGAAGGAGCTGTCTAAGGTGGGATTGATGATTGGGGTGAAGTCATGGGTAACCCGG
+
+,/))-1%11*.1120*')))*)(*).8<9208-/0.1-(/,);0//-3235222-,*+-),--7795.1,(--*5/4,/4.16001620070773:2/38-+-,+)-.0(0/+1--.0)-+1/-320''(,%((**)(%$%%('(-,+&,.)*162-3**)1-4657+7-/0/12/034.12:-3/.-311+3*+3:325*+-262.4''4--*+,1214425,(./,'--68;868.-**-76,1284721,.61,4766+1*(-)2'(2*.,-.7:*.:/970/41-*,378%433*-'%%%''))'**0:677385.5.6.6:5530-''+*0-..187/-/44549976/149,.*),)(++*.64:4-./*.03303220+,2366875755567564:*-.9,+&+,*&43,/&#$''%&&1*5*-06:;,-+5679-:4,'4258222620'$+$(&,%./34/229/101831)+07914768789171:17.,*,-+/('%##'.,')'$%$)+.&/)+/.63-%3*+,;881:90197:4,1,181949023360*01)*-.,2/13;77:001&.*0-.-8<<*:;9;9,2,*+6./+-)+2*-31413/02,*(+*.5..-'(%&*.23'&/80,.,/101((*+,-1540/*)31*/-..1089:684/4),/.)('/0-1:96,8+)+7561.///478888778823411305104+((*,&-+),&'((.2/-1;0/10/31/1)+/..7:611+/2.*/-/+-501044,&%$$%&0,4+)&*)001+'),*+36,*0,,(***(.3848777568296223<;79/183+-:10/2860140231/%+),-.2674-8-,8533699::6/-.*'&%'%%.()1655/.,,0007*+/;;40:8/,299,3655;767246768+*2)$()/05234345773,)%''(1//5-.10*+++413-&,*6,..6777;73+,+&3/00/&((*+..68/32.,1*/7781:.0//+,*,1,.6701555110*''')04...1.0'1*)',*+3:.1,+,+',2:986.5)*'*),.'+,2520-)*0016<303+*)++-603994,-))*)*.:/2((/587--7
@3cfb59e3-b175-4329-ae0f-3be10c650e4b ch=206 read=11537 start_time=2019-12-12T19:08:37Z barcode=BC01 runid=2c9cf7bc05858273f10e7d7ec552fc0bd742dc3e
CACGGTTACGCTGTTACGACTTCACCCCAGTCATGAGCCACAAGTGGTAAGCGCCACTCCCGAAGGTTAAGCTACCTGCGCTTCTTTGCAACCCACTCCATGGTGTGACGGGCGGTGTGTACAAGGCCGGGAACGTATTCACCGTGGCATTCTGATCCACGATTACTAGCGATTCCGACTTCGTGGAGTCGAGTTGCAGACTCCAATCGGACTACGACGCACTTTATGAGGGTCCTTGCTCTCGCGAGGTCGCTTCTCTTGTATACGCCATTGTAGCGTGTGGCCCTGGTCGTGGGGCCATAATGATGACTTGACGTCATCCCACCTTCCTCAGTTTATCACTGGCGGTCTCCTTTGAGTTCCAGCCCGGACCGCTGGCAACAAGGATAAGGGTTGCGCTCGTTGCGGGACAGCAACATTCACCAGCTTGAGCGACGACAGCCGTAGCACCTGTCTCACAGTTGCCGAAGGCGCAATCCATCTCTGGAAAGTTCTGTGGATGCGTAAGACCAGGTAAAGTTCCGCGTTGCATCGAATTAAACCACATGCTCCACCGCTTGTGCGGGCCCCGATCAATTCATTTGAGTTTTAACCTTGCGGCCGTACTCAGGCGGTCGACTTAACGCGATTAGCTCGGAAAAGCCACGCCTCAAGGGCACAACCTCGATCGACATCGTTTACGGCGTGGACTACCAGGGTAATCCTGTTTGCTCCCGCTTTTCGCACCTGAGCGTCAGTCTTCGTCAGGGGCCGCCTTCGCCACCGGTATTCCTCAGATCTACGCGACTTTTCACCGCTACACCTGGAATTCTACCCCCTCTACGGGAGACTCAAGCTTGCCAGTATCAGATGCAGTTCCCAGGTTGAGCCAGTTCACATCTGACTTAACAAACCGCCTGCGTGCGCTTTACGCCAGTAATTCCGATTAACGCTTGCACCCTCCGTATTACCGCGGCTGCTGGCACGAGTTGGCGGTGCTTCTTCCGCGGGTAACGTCAATGAGCAAGGTATTAACTTTACCCCTTCCTCCCGCTGAAAGTACTTTACAACCCGAGGCCCTTCGCTTCATACGCGGCATGGCTGCATCAGGCTTGCTTGTGCAATATTCACTGCTGCACTCCCGTAGGG
+
.&),./1')()$'*+'*-)24:7170)&'%65),--/7/+-/)(*-911/././2&(*,+**-6.71:0,&)*/171&/(*11/596.35*3:0),+3.(,2887/.-&,87666888552608(,-,)2/1128-,/.,15:9:9;869:645583)(*.058101134547;41/)//..(-',$&(+8684;44+0,///&,--0)9/:9877'63.,,2;;22.,15,430,1.//1,.)),)-),.(+0816236*+,.-34696572,+++()(&(&.4*%*-++&/)2694;10*&'')*+.'&'()8688814:8*.54758-4)),8/,.178514+.311343188,(-0074%/-/*.628;7887;70-005*8484'3-))7-22566130.-/3/-.($10.4.77+*/*$%%&')*/,(#%+---.50*)&+-/876654-,**&()&')%',2-12*7,9/1868995799092/164443::52-(&)+'(/6;445/./&,&&$%%123:22/23)),2,;:6:6.+,.3357.,:.64130/-.'-)121($%)+.5-7*$&,+,/-79:+5:4637131:66.22346%-/1-62/0245666220.*0&)*//3.704,0(,1*+,087932.66224341.'%&(*-654.357179*++53449:586668.644,2+))0+-+;8*,.23*%)*03*,*.,27.146:9;;5788897637%+36+.+')&++--7;5781/1,(0/3.1&(/,,+)+'&'%%)3.-2/19/01/-,.1-.-.2-7...19:96/5848+.-&(&/1814.1/921:24584:,-.6555878772*.20:0/,7,%*-40))++,'()%&%/*22:88;89:85535465/:7-+5-0,)*5567222-.22-4+(++)*)'.88458+3--61/1012:7833-4*($&('+*8'.)-2*''-,::;:826/30/0:21270900066/++-*-3502-,69..97.,565-47.*223-2)-+*+462(*,./30*,(0-:*.7/&).717978-3.7111753833...'89*6)'&$%&'*028444;0')--31/-%'(5:()+.,*)
@39c166e8-e3b6-47d3-9b8e-1adf535ff4eb ch=90 read=9025 start_time=2019-12-12T19:08:38Z barcode=BC01 runid=2c9cf7bc05858273f10e7d7ec552fc0bd742dc3e
CTCCTACGGGAGGCAGTGGGGAATATTGTGCACAATGGGCGCAAGCCTGATGCAGCCATGCCGCGTGTATGAAGAAGCCTTCCGGGTTGTAAAGTACTTTCAGCGGGGAGGAAGGGAGTAAAGTTAATACCTTTGCTCATTGACGTTACCCGCAGAAGAAGCGCCGGCTAACTCCGTGCCAGCAGCCGCGGTAATACGGAGGGTGCAAGCGTTAATCGGAATTACTGGGCGTAAAAGCGCACGCAGGCAGTTTGTTAAGTCAGATCGACGAAATCCCCGGGACTCAACCTGGGAACTGCATCTGATACTGGCTTAGCTTGAGTCTCGTAGAGGGGTGAATTCCAGGTGTAGCGGTGAAATGCGTAGAGATCTGGAGGAGGAGGAACCGGTGGCGAGCGGCCCCTGGATGAAGACTGACTCCAGGTGCAGCGTGGGGAGCAAGTTAAGATACCCTGTTAGTCCACGCCGTAAACGATGTCGACTTGGAGGTTGTGCCCTTGAGGCGTGGCTTCCGGAGCTAACGCGTTAAGTCGACCGCCTGGGGAGATACGGCCGCAAGGTTAAAACTCAAATGAATTGACGGGGGGCCCGCACAAGCGGTGGAGCATGTGGTTTAATTCGATGCAACGCGAAGAACCTTACCTGGTCTTGGCTGACATCCACGGAAGTTTTCAGAGATGAGTGCCTTCGGGAACCGTGAGACAGGTGCTGCATGGCTGTCGTCGCTCGTGTTGTGGAATGTTGGGTTAAGTCCCGTAACAGGCGCAACCCTTATCCTTTGTTGCCCGCTTGGTCGGCCAGGGAACTCAAAAGGAGACTGCCAGTGATAAAGAAACTAGAGGGAAGATTAAGGGGATGACGTCAAGTCATCATGGCCCCGCCAGGGCTACACGTGCTACAATGGCGCATACAAAGCGACCTCGCGAGCAAGCGGACCTCATAAAGTGCGTCATGATCCGGTTAGATCTGCCGCAACTCGACTCCATGAAGTCAGGAATCGCTGGCCAATCGTGGATCAGAATGCCACGGTAGATAGTTCCAGGCCTTGTACACACCGCCCGTCACACCATGGGAGTGGGTTGCAAAAGAGTGGTAACTTAACCTTCGGGAGGGCGCTTTACCACTTTGCGATTCATGACTGGGGGTGAAGTCGTAACAAAGGTAACCGG
+
)+0,**+*44,.-/.+-*12-,63+/*%''(+,6543+.,',05+1841022,.&6-86341)('('++.81/'((),6472/,887:663;0/33/4;1/+,-/69.*-./0,4-(*+497*-/6-+,5.68..998/31/16123/19,/0,-3*&((%*),+'&&(-+11,/+6.20-.-+/03+-%'()6/./3.)++'('4342335;7;88--4*.,.//:547625:8/(200.0.0/,/.'38;1%.+/-2373424+%%&&,-+*257)/+'&,06,63:36;727670----100001843,,+&%%%$''222.26832'211)%%&,+.3*+473.-0236;:407+*)6563/--.078;1-20(,*'+()(*1)16441-,11+4-<70)37:701)*+.*+*,,..-2::;.,---:544((&(+'&&+-+*.558<3-6)+(),4-*./193137,20++)+..-,+*.-/.1.90228;.*0///7210(2..*.)0(,+,2.-))*-//92-/312483798246*+(,,*+')-+)--0160728:65687:71/+*-.,,+,5:82..7,/013/2/228651'++.-,'-13<.,1-1.,,--97+8352.-)(*,)+(*2:50/22112%&&)*23351-..0.1,0:::.+)*+.:2,(%%(*188+98*238760%()..17733333794:34465334&&(+2795<444955774<39+6+8-3086)()&'/*+47012-39++/./00091./*(*(&%$$&1+2.+.-.%.4*.80/0*21**,&+&)*'-/)'())-()*%)'(*,/)&(*,,.*'(+)),.2-12888887+)&*+892%+%-.86,''&%%'+,)**%'-.399781:0/62//)'(&-)*(*,0/0.032.,'(,-)06966758623:3/1788:8$+%%+/)(-41(*$+(%$'%&'.(,,2/339::78,..**3%3'4417***%&((//.54970323.')--(+0,5/8,$%4.$'+(-($-675271113%1/28517()+0'0.1747780*,,19239-7-92(%''&)*)**)%%2+13296.:-*,5-201,.*(*1-.55++7676;55642553753**((5,,-//49567+*5+/:9;9/
@d6e1a4a5-27a7-4b9f-b519-8d5271b529ee ch=352 read=11493 start_time=2019-12-12T19:08:39Z barcode=BC01 runid=2c9cf7bc05858273f10e7d7ec552fc0bd742dc3e
CTCCTGCAGGGGAGGCAGCAGTGGGAATATTGCACAATGGGCGCAAGCCTGATGCAACCATGCCGCGTGTATGAAGAAGGCCTTCGGGTTGTAAAAGTACTTTCAGCAGGGAGGAAAGGGAGCAAAGTTAATACCTTTGCTCATTGACGTTACCCGCAGAAGAAGCGCACCGGCTAACTCGTGCCAGCAGCCGCGGTAATACGGAGGTGCAGCGTTAAATCGGAATTACTGGGCGTAAGCGCACGCAGGCGGTTGTTAAGTCAGATGAAATCCCCGGGCTCAACCTGGGAACTGCATCTGATACTGGCAAAACTTAGTCTCGTAGGGGTAGAATTCCAGGTGTAGCGGTGAAATGCGTAGAGATCTGGAGGAATACCGGTGGCGAGAGCGGCCCCCCTGGACAGACTGACGCTCAGGTGCGAAAGCGTGGGGAGCAAAGCAGGATTAGATACCTGGTAGTCCACGCCGTAAACGATGTCGACTTGGAGTTGTGCCCCGCCAGGCGTGGCTTCCGGAACTAACGCTGATCGGCCGCCCACCAGGGATGGCCGCAAAGGTTAAAACTCAAATGAATTGACGGGGCCCGCACAAGCGGTGGGCATGTGGTTTAATTCGATGCAGCGCGAAGAACCTTACCTGGTCTTGACATCACGGAAGTTTTTTTCCAGAGATGAGAATGTGCCTTCAGGAACCACCGTGAACCAGGTGCTGCATGGCTGTCGTCAGCTCGTGTTGTGAAAATGTTGGGTTAAGTCCCGCAACGAGCTGTATATCGCTTTTGTTGCCACCAGGCCGGGAACTCAAAGGGAGACTGCCAGTGATAAACTGGAGGAAGGTGGGATGACGTGGAAGTCACCATGGCCCACCCACGACCAGGGCTACACACGTGCTACAATGGCGCATACAAAGCGACCTCGCGAGAACAAGCGGACCTCATAAGGGTACGTCGTAGTCCGGATTGGAGTCTGCAGCTCGACTCCATGAAGTCGGAATCGCTAGTAATCGTGGATCAGAATGCCACGGTGAATACGTTCCGGAGCGTACACACCGCCCGTCACACCATGGGAATTAGGTTGCAAAAGTAGGTAGCAACCTTCGGGAGGCGCTTACCACTTTGTGATTCATGATGACTGGGGTGAAGTCGTAACAAGGTAACCGG
+
$)-8324-3-,*)+..(00119+,)+,3*0,,,01/<228--+,16/5/'&%*$#*&'%*+-3512252---*-/+++)(,53:4*57.5'+,76+'0*(0:.,0,,&*,*'/+(1*)4*)+-8:51/618122--/+)-/5030--/,1/.3;1/2.+1*$'(&&&+(,1&,-..6/125,*++(.,-,81'('+*/..*.&2,/1+(((&*+--3/&')(-)+,(()./;765335*,--).-0-172++23-/;63016''-3/031--573,5988:08462/0.)/12123111*+++,805-/3/''))))2126.,'.24/,.(3*2-1))5/1+''((*5.,.91.1283+**))0107.,0'0*+:9:,/../-)(%$((.325936.*,263.-1--./1:968,-)(+'+0,&'**1206,++.0:.+12-/&/(*(,,-4:+,97666471208;749;6..-..99563/3/0(,.4/03-:0*%(&$0-*,-2.59:13,,*%*1464/.)((&'&&-1'+1+%*)()1+$$$'*2*-.1+'**-.752.4952-,*1-8-63/+,6,/3)%'&(,4124943+5512+),-.9;4;9<93.01,-&,'+&&)(*+*$&'(,6077:;6;500110)))1+1/16:;<1-:)+*,,/,--+/600679<9;8&973310*-../(&+3)&*%*)3367887;886::766+&+,-23.07)++054.,)0*,7724/-*+.6**,/0/))-...+%%'+:--253*,(*'+,#$&%)-04/6.5./9/22'.-)'&)0022,)**.-01991214*(.+/-2.)57/1311*,(&'%$'&(0223/0//(),/+&&().*2,5400.-,,')+,.3768190*332556777-+'%&'%(*,*++(')&)37*2342-.-1-+5+),(&$')+9587817))/&2-2(''(-/..&#$')./1579453.6--//-4,,665403349455;:;977',*0.)/2,./654581(,+3.6*(,)%'$'%'')',734;8*,2010188931,(%)'*)3+2)/+--(&'&*)*-$,)0-55:6*:1*42*-/5.+-*&))/-,0148;4%&&$)+-131751-+-1-/3+()+,/2-4-446:*9
@8e843be5-429e-42a0-b61b-5c3483dd9f52 ch=204 read=11232 start_time=2019-12-12T19:08:41Z barcode=BC01 runid=2c9cf7bc05858273f10e7d7ec552fc0bd742dc3e
CTCCTACGGGAGGCAGCAGTGGGAATATTGTGCACAATGGGCGCAAACCTGATGCAGCCATGCCGCGTGTTATGAAGAAGGCCTTCCGGGTTGTAAAGTACTTTCAGCGGGGAGGAAGGGAGTAAATTTATACCTTTGCTCATTGACGTTACCCGCAGAAGAAGCACCGGCTAACTTTCCGTGCCAGCAGCCGCGGTGTGGAGGAGTGCAAGCGTTAATCAGGAATTACTGGGCGTAAAGCGCACGCAGGCGGTTGTTAGGTCAGATGTAAGAAATCCAGGCTCAACCTGGGAACTGCATCTGATACTGGCAAGCGAGGTCTCGTAGAGGGGCAGAATTCCAGGTGTAGCGGTGGTAGAGATCTGGAGGAATACCGGTAGCGAAGGCGGCCCCTGGACGAACTTGACGCTCAGGTGCGAAAGCGTGGGGAGCAAACCAGGATTAGATACCCTGGTAGTCCACGCGTAAACGATATCGACTTGGGGTTGTGCCCGCGAGGCGTGGCTTCCGGAGCTAACGCGTTAAGTCGACCGCCTGGGAATTACGGCCGCAAGGTTAAACCAAATGTGAATTGACGGGGCCCGCACAAGCGGTGGAGCATGTGGTTTTAATTCGATGCAACGCGAAGAACCTTACCTGGTCCTGACATCCACAGAACTTTCCAGAGATGGATTGGTGCCTTCGGGAACTGTGAGACAGGTGCTGCATGGCTGTCGTCTCGTGTTGTGAAATGTTGGGTTAAGTCCCGCAACGAGCGCAACCCTTATCGCTTGTTGCCAGCGGTCGGCCGGGAACTCAAAGGAGACTGCCAGTGATAAACTGGAGGAAGGTGGGGACGGCGTCAAGCCATCATGGCCCTTACGACCAGGGCTACGTGCTACAATTGGCGCATACAAGGAGAAGCGACCTCGCGAAAGCAAAGCGGACCTCATAAAAGTGCGTCGTAGTCCCGGATTGGAGTCTGCAACTCGACTCCATGAAGTCGGAGTCGCTAGTAATCGTGGATCAGGAATGCCACGGTAGATACGTTCCCGGGCCTTGTACACACCGCCCGTCACACCGTAAGTGGGTTGCAAAGTAGGTAGCAACTTCGGGAGGGCGCTTACCACTTTGTGATTCATGACTGGGGTGAAGTCGTAACAAGGTAACCGGAAGATAGAGGCGACAGGCAAGTAGGTTAACACAAAGACACCGACAACTTTACCGT
+
+*,)(+-+//))+-122(156;9*8-+.,&-)*+//612710.047&697/01.+-%,+45696/1/0..//0250+--+1.8974(5<:8;566:.,-)//88-*.)+2/+'-,-4--+'$*)(&&.'%%&)0.94./21-27,-.--7224*(,.++1'(.))/28-9,+,,()/../13563.,-.052')(&,&&),*.+%)*+,)&()..11103-2*.*0-35594049785,))(.*0-1/)*%(&2+)++%--+0)),62*('%12)*-+&/12120-./.0803124556655.--,-/3642-(('(*+,-)*)10)'26;10-%.),--,(7767...-0*&%&&&(((),*&).*-'*,,43719/+//-/,-/0303:9/).647)$(*.*,-0+132,)'(*,)()*++04496(**.34&/)*38106.-,-,(,,),5:77773),,-,+30',/-.'04/+++')(+%/(+,56:*'()%17-'(---435.1-/-/129254.5.0+-.188;8344-+)''%)(*,*0/2*.11*60964*((198*((%(,2./.),05,380)*(+)(/138783()*.3../3/47*+/2:4231022410/005./2/')()-621251/-/1:123+),/,-4,58+3-++),,4+1#6')(/*+35872;7.3228852316+356587760,.0./4854),*1,4*27003-03()-:3656242)+-1**,4,5,,797::78;230/-,&'-/,-:330.-.15//(8,,+;41412856(,,(,-05//,'))&+.02+00..*.-083952374+(%++-.924/596,+%*&(,.(&'(+,-3<1;67/-+,)*+*)$%(%*'),00+'&&&''0.+)*+()-/155646/.43*-.55,-.92/620+-.55(*+1577634-324)'(*'.(/)&(,.//542433//142846204./*&+'&*,-23,20683737898941&+,3033.)*/,+'&635765728.'2,3+&)+.031103956;600/-.010$'$%&%)+50:*1)0(%&%2,+.&0.--,.*-1*),/).,.20.46,*26**5678;88888:7334/,*1*)*1.01.036(3-4798,313/39+++.8/88:.::37-)+&3.1-9.88759.*,769:8780&+,,)#$$#"
@61145206-f874-401b-a842-1e2ec2c4ee65 ch=338 read=9961 start_time=2019-12-12T19:08:43Z barcode=BC01 runid=2c9cf7bc05858273f10e7d7ec552fc0bd742dc3e
CTCCTACGGGAGGCAGCAGTGGGAATATTGCACAATGGGCGCAAGCCTGGTGCAGCCGCGTGCATGAAAGAAGGCCTTCGGGTTGTAAAAGTACTTTCAGCGGGAGGAAGGGGAGTAAAAGTTAATACTGCTCATTATTTGTTACCGCAGAAGAAACACCGGCTAACTCCGTGCCAGCAGCCATACGGTAATACGGAGGTGCAGCGTTAATCGGAATTACTGGGCGTAAAGCGCGCAGGCGGTTTGTTAAGTCAGATGTAGAAATCCCCGGGCTCAACCTGGGAACTGCATCTGATACTGGCAAGCGGAGTCTCGTAGAGGGTAGAATTCAGGTGTAGCGGTGAAATGCGTAGAGATCTGGAGGAATACCGGTGGCGAAGGCGGCCTGGACGAACTGACGCTCAGGTGCAGCGTGGGAGCAAACAGGATTAGATACCCTGGTAGTCCACGCCGTGGCGTTATCTCGACTTGGAGGTTGTGCCCTTGAGGCGTGGCTTCCAGGCTAACGCGTTAAGTCGATCGCCTGGGGAGTACGGCCGCAAAGGTTGAAACTCAAATGAATTATTTGGGGGCCCGCGCACAGAGGCGGTGGAGCGTAATGGTTTAATTCGATGCAACGCGAAGAACCTTACCTGTCTTGACATCCGAAATTTTCAGAGATGAGAATGTGCCTTCGGGAACCGTGAGACAGGTGCTGCATGGCTGTCGTCAGCTCGTGTTGTTGTGAAATGTTGGGTTAAGTCCCGCAACGAGCTGTATATCCTTTGTTGCCAGCGGTCCGTGGGAACTCAAAGGGAGACTGCCAGTGATAAACTGGAGGAAGGTGGGATGAGCGTCAAGTCATCATGGCCCACTTACGACCAGGGCTACACGATGCTACAATGGCGCATGAAGCGACCTCGCGAGCAAGCGGACCTCATAAAGTGCGTCGTAGTCCGGATTGGAGTCTGCTCGGCTCCATGAAGTCGGAATCGCTGGTAATCGTGGATCAGAATGCCACGCGGTAGATACGTTCAGGCCTTGTACACCGCCGTCACCATGGGAGTGGAGTTGCAGTAGAGTAACAACCTTCCGGAGGCGCTTACCACTTTGTGATTCATGACTGGGGTGAAGTCGTAACAAGGTAACCGGAAGATATAGAGCGACGAACCGTGGGTTAACACAAAGACACCGACAACTTTCTTCAGCACCAGCAATACGTAACTTCCATA
+
-/44//1040+,1048:6523;6074*1,*,012:52900/08;267/,&&#$#%('&)-76765/-/)&)+&&'/.++&45764008.(%)'&+/,,'(%*,(&)*+1.10)%''.41((+4*-)&())005,1*%&)*&)/,0+'()*2-%./++,22&)--.610299:::;33.-,5-+*-..3,3--,5+4,0*,(*,./0061517%.+%/,113<;;6324;4./)*&*'--(&+/2:,3240347897:94))065/558,(47949,6/1/1;88760//..0*+.7788.:-.3%+'(&))++--/.)'-0),2&5'5+6(/..,)(**-4.-14/-012--*)(,458;/,5-.7468:8:05/.*-,++1+.44'(3593.,+,,,44446/*..21)**-.:;7+,.-1(/*..+/../1959:*+675/03-*'*(25('$'''()%'%$')-,.-0025.4/..622-0622/8631373321+&13111:/--.-323070000088457:6()%(').50/*.33().),&%*.)*64;520',/.$))%,.63/,3/+/*.,.+&%&+*)&+*+&&(%.%'+,12:909483)+,0/2,10.-60)14634515:221308333515*'',+,4973+*)-/-/0(+94456611(),0-355:783&)'%(.2233;7665/4-..343350000267.6/+-5..,+//)+7959-3.2-.-05++21%5))-232,*0335,07-.9<7872334:852+&+/34857;8:-/.('--788::3552244<::9940+,,,,.+/5.-/*+&/19963257789/2/61:2%'-(+,..25,05-*((('(*&*(0211173.-+*++&(+(',.20325240.*&3:++-4+087757790.0-2121/1,/00(/-+02/-)+*($%&'***)+/1-.170//2*0),+0230%0.41019;:<9783238766.$+%.+2.''/-%104;8.4/1+(-&)&)&(,/46-/23587:7:.))*/.)+49(,&&&*,())1.2)+,2-35'/.'//.1,6,+88%**+)(*,-092%%,$35+15/-*.,*,5/04985,*,)68:968573341*.,-014::)(&-,-0*353:690/0/94-.4598/*./++*48+-72..../60.-0/-&45431)%%$%##%
@13e2018e-b99b-4005-8eee-4bc678bc97cc ch=316 read=13261 start_time=2019-12-12T19:08:42Z barcode=BC01 runid=2c9cf7bc05858273f10e7d7ec552fc0bd742dc3e
CCGGTTACCTTGTTACGACCACTGATCATGAATCATAAAGTGGTAAGCGCCCTCGAAGGTTAAGCTACCTACGCTTCTTTTGCAGCCCCACTCCCATGGTGTGACGGGCGGTGTGTACAAGGCTTCCGGGGCAATATTCACCGTGGCATTTCTGATCGATTACTAGCGATTCCGGCTTCATGGAGTCGAGGAGTTGCAGACTCAATCGGACTACGACGCACTTTATGAGGTCGCTTGCTCGCGAGTCGCTTCTCTTTGTATGCGCCATTGGCACGTGTGTAGCCCTGGTCGTATTGGGGCCATGATGACTTGACGTCATCACCTTCCTCAAGTTTATCACTGGCAGTCTCCTTTTGAGTTCAGCCCCGGACCATGGCAACAAAGGATAAGGGTTGCGCGTTGGGACTTAACCCAACATTTCACAACACAGGCCGACGACGGCCATGCAGCACCTGTCTCACGGTTCCGAAGGCACATTCTCATCTCACGAAACTTCCGTGTGGATGCCAGAACCAGGTAAAAGGTTCTTCGCGTTGCATCAGATTAAACCCACAATATCCACCGCTTGTTGGGGCCCGTCAATTCACGAGGTTTTAACCTTGCAGCCGTACTCCCAGGCAGCAGCTGGCAGTCGACTTAACGCGTTAAGCTCCAGGAAAGAAGCCACGCCTCAAAGGCTGGCCTCCAAGTCCGTATGCGTTTGCGGCGTGGACTACTAGGGTATCTAATCCTGTTTGCTCCCCACGCTTTCGCGCCTGAGCACGTCAGTCTTCGTCCAGGGAACGCCTTCGCCACCAATTCCGCCAGTCTCTACGCATTTCACCGCCACCTGGAATTCCACCCTCTACGAAGGACTCAAGCTTGCCGGTATCAGATGCAGTTCCCAGAGTTGAGGTGAGGTTTCTACATCTGACTTAACAAACCGCCTGCGTGCGCTTTACGCCAGTAGTTCCGATTAACGCTTGCACCCTCCGTATTACCGCGGCTGCTGGCACGGAGTTAATGATCTTAGCTTCTTCTGCGGGTAACGTCAATGAGCAAAGGTGATGGCTTTACTCCTTCCCTCCCACAAAGAGGTAACAACCCGAAGGCCTTCTTCGCGCGGCATGGCTGCATCCAGGCTTGCGCCCGGTGATGCAATATTCCCCACTGCTGCCTCCCGTAGAATGCTCCAGCACCAACAAGAAGGTTACAAAGAGACACCGACAACAGCTGGCACCAACCCAGTACGTAGC
+
53'+1-*2.5/,,3--,--*(&(+,/3.0.-954(-*14+13954-)))127-6'&))-*500,0/43,(&((*8/9267-)+,).;4*(.,291+16973-./1)+-)-1145046444/--*)+*(-11,,6-//:30380,0+*)13-0,,0,1')*0-/2//01159445356;8%').&(*3./+,&(*7*,*0/4793<,0*4.623323.,-',.8:1161/3//))-,(%&&%%'&**,*+./6774;6%)'*,1028+0+(&,,12.//-,)+*4-*.884(0%'&+3983:54211/-.1/..3/00%**'*(*1/.,+&('.5+++947322..288694,79&.$-124-0/:9,-/+/-$$$&&((+10&505427+2,,+&%&((/*/)/+/2041-5-..6249..()18433,*554447959)02:28140---3/00/-++*./9908*%')'''&**,303.$)(),*('''*-/538520,076811-)))*6:5182-:.)(/.<9895*+*,201665*))/)0:93:*&*'&&%*-+(0(&''&&,(')-(,0.+.222520%&)''+/99)3-0-,,*,&,++(-,/046.+.+('*($%%&-*,%--.521-4,2,..,000'*+/.,(0',)*&*)(05')*075534%4-+)'%&$$'(+-+-2''%()$')01)$%((&'+-4134-02-,'()++.()-258262;6/0-640.,/+*/4/,,-,2940),('*-110,-,136529.))2-&%%&*-.2330,&'((+*,*+&)(%')),-3/656-8<-.'(*$)'$&'&&))+*2,)$),+(4305.-3-31454+1'+-,-6;*10/,4/../*+%,-:17,+*+,-1(&'%%$$&)+60)%%((002..'%%+0.,/0,3/5972221..)(*()$)(++''('&-2-00,6,6,7-0/4-.-2:9985-2007126/1,61339845.(.,1''/+'#&+'/+.))').728;2/--,(.*/32.15+0-,*+.28-).('(((&%&)(%*,2,4'*('&42'$(++(%(&%''&&(0.9,'(*(*2*0++/4/))$%(*('+-4/((*'(7')2**1--.309+/*+'()$)*+--/52466*,+(&('*/*38)*41-%('#$'**.(,,0765+*'%-+0./2.'0/)(*-.95:;76-3+%'+.-2/..18)%/(((&-&+&%'$#
@e7209aa3-c284-4cd9-85e6-ab6a2967b074 ch=209 read=10223 start_time=2019-12-12T19:08:56Z barcode=BC01 runid=2c9cf7bc05858273f10e7d7ec552fc0bd742dc3e
CCGGTTACCTTGTTGCGGCTTCACCCCAGTCATGAATCACAAAGTGGTAAGCGCCCTCCCGAAGGATTAAGCTACCTACTTCTTTTGCAACCCACTCCGGGTGTGACGGGCGGCGTTGTTACAAGGCCCAGGGAACGTATTCACCGTGGCATTCTGATCCACGATTACCTAGCGATTCCGACTAAGGTCAGGTTGAACTCAATCGGACTACGACGCGCTATGAGGTCCGCTTGCTCTCGCGAGGTCGCTTCTCTTTGTATGCGCCATTGTAGCGTGTGTAGCCCTGGTCGTAGGGCCATGATGACTTGACGTCATCCCACCTTCCTCAGTTTATCACTGGCAGTCTCCTTTGAGTTCCAGCCGGACCGCTGCTTGACAAGGATAAGGGTTGCGCTCGTTGCGGGACTTAACCCAACATTTCACAACACGAGCTGACGACAGCCATTGCACAGCACCTGTCTCATTACGGGCACATTCTCATCTCTGAAAACTTCCGTGGATGTCAAGACCAGGTAAGGTTCTTCGCGTTTACATCAATTAAACCACATGCTCCACCCGCTTGTGCGGGCCCGTCAATTCATTTGGTTTAACCTTATTCCGTACTCCCCGGGCGGTCGACTTAACGCGTTAGCTCCGGAAGCCACGCCTCAGGCACAACCTCAAGTCGACATCGTTTACGGCGTGGACTGCAGGGTATCCTAATCCTGTTTGCTCCCCACGCTTTCGCGCCACAGGCGTCAGTCTTCGTCAGGGCCGCCTTCGCCACCGGTATTCCTCAGATCTCTGCGCATTTCACCGCTACACCTGGAATTCTACCCCCCTCTACGGGACTCAAACGCCGGTATCAGATGCAGTTCCCGGTTGGGCCAGAGTTTCATCTGACTTAACGACCGCCTGCGTGCGCTGCGCTTGAAGTAATTCCGATTAACGCTTGCACCCTCCGTATTACCGCGGCTGCTGGCGGCGCAGGTTAGCCGGTGCTTCTTCTGCGGGTAACGTCAATGAGCAAAGGTATTAACTACTCCCTTCCTCCCCGCTGAAAGTACTTTGTGAGGCCTTCTTCATACACGCGGCATGGCTGCATCAGGCTTGCGCCCATTTATTGCAATATTCCCCACTGCCTCCCGTAGAGACAATATCAGCACCAACAGAAGGTTAACGCAAGACGCAGCTTTTGCG
+
26,.5.,4649327&.+0.096,:;:/-./99::798769991/017561/0.5834.-/+,0-*%+'/*)+*(..)'+-4-775*+0,-.4.(1235-0+,,-/25165-,-''*($1*(*485348*)03-(0.,3032107105,/*+-88778:4*(*))2*%*'''('./586.+)(&&%''*-$&.)4*.778:6;89*3,-,'(+-321++.'+.,,+-1)&'*0')*,*.*/0&0'(*/1739935;:-.-/+,+17*7,''(*-*3034.//86-,2989521+427<9:44/.,-/0..27887-270+234/5)*-,,.;6,02227.50'17766((/)()29:2,*,/1,7999+*''$$#$'--/)6,901/575:26/24745:.2395-&&%1(3/*-,/4193//225513007599674-.-)/-.2)&((()%,+57655402('&$%'%+*%&*+3.,..1222135:;41445;8::<;:3685346600,-+-/.328435)%)''/'$(-..(+(-*487:/.+++.09//17-)*2)+,.0(1-29/)+-085:7/35+-(*59-((%$%$()*'),).-0+,+.466399663.2/301222281122042-.-*16.103:440/-*+/062112/--1454847752<5$*&1..+.1())&'(+''.+-/1(+58875.09)*.,1:90-..-/43/*+%+)%%%'*-.8:6742.72339'+66-7231257462/721:333443//)*,-,,++*00115<73048224.305889/0'0'((+-+/364-33.6*..-165,0'0.32/75254+13457)75:::6+.)*,5/.+*,,(1-)&,,/***&&'0-)),.9203//023/1+*'&&%$%$&)''*048<84/0262;94306/-,.8/-.*&*,/8218-**-+.22.-*)*('')&-+-+++1+-*&&(,-6593327//*,-7734-/.-.4588;*+1,/3-3'&*&)/89*592(*+380,27.+0(')&*+''%$$''-.:5;87;830.-)+)*-10345:5501/-/-2:777,2/.6/(,.($2(()3/..35722,),,(+*&.8++9-,&&,*+%--6-)*,+4/2331-/2/618060&),-)*)&&%%%''&$$%$
@b6469df8-ccc8-47b4-9c7a-1d5f4991e214 ch=65 read=8866 start_time=2019-12-12T19:08:58Z barcode=BC01 runid=2c9cf7bc05858273f10e7d7ec552fc0bd742dc3e
CTCCTACGGGAGGCAGCAGAGAATGTGCACAATGGAAACCTGATGCAGCAACGCCGCGTGGAGTGATGAAGGTTTCGGATCGTAAGCTCTGTCTTTGGGAAGATAATGGTGCAAGGAGGAAGCCACGGCTAACTACGTGCCAGCAGCCGCGGTAATGCAGGTGGCGAGCGTTATCCAGTTTACTGGGCGTAAAGGGGGCGTAGGCGGATGATTAAGTGGGATGTAAATACTGAGGCTCAACAGGTGCTGCATTTAAACTGGCATGGTTATCTAGAGTGCAAGGAAGGGAGAGTGGAATTCAGATGTAGCGGTGAAATGCGTAGAGATTAGGAACACCAGTGGCGAAGACGACTCTCTGGACTGTAACTGACGCTGAGGCTCGAAAGCGTGGGAGCAAACAGGATTAGATACCCTGGTAGTCCCCGCCGTAAACGATGAATACCACTAGGTGTGGGGTTTCGACACCTGCCTCCGTGCCGCCGCTAACATTAAGCATTCGCCACCAGAGTACGGTCGCAGATTAAAACTCAAAGGAATTGACGGGGACCCGCACAGAAGTAGCGGGCATGTGGGTTTTAAAAAAAGAATTCAGAAGCAACGCAGAAAGAACCCTTACCTCCTGCCGGCCATCCCTTGCATTACTCTTAATCAGGAAATCCCTTCGGGGACAAGGTGACAGGTGGTGCATGGTTGTCGTCAGCTCGTGTCGTGAGATGTTGGGTTAAGTCCGCAACGAGCTGGCAATCGTTAGTTACTACCATTAAGTTGAGGACTCTGGCAGAGACTACCTGGGTTAACCAGGAGGAGGTGGGGATGACGTAAATCATCATGCCCCTTATGTGTGGCTACACGTGCTACAATGGCTGGTACAGAGAGATACAATGCCGCGAGTGGAATAAACTTAAAACCAGTCTCAGTTCGGATTGTAGGCTGAAACTCACCTACATGAAGCTGGAGTTACTAATCGCGAGATCAGATGTCGCGGTGAATACGTTCAGGTCTTGTACCGCCCGTCACACCATGAGAGTTGGCAATACCCGGGGGTCAAACAGAGCTAACCGCAAGGGAGGCAGCAGCCGAAGGTAGGGTCAGCGATTGGGGTGAGAGAATCGTAACAAGGTAACCGG
+
()/&%%)(02*.1///2-,+)',)%.'()*-753.&)-)++)*.,1*,-.82013-./13)&%&&*((,-*0*:/-+3&&)*-0,)*,88797297181)*',),&')('$+)+*.)('')',/-0//*()%&'*,./26:004/-04++***,'(##&*+000-'(001.;...($*+7.-062135519;1(2.,+0,1*16759665*7*-)+6,49:7,*'*+*%*%(#2-.-3,-/&68736012-..%,1500%%##&.043225,#'%&)***'-,,')-,))'),2,8*8')%()435//..15/060.02898/*+*0+%*&+*/,..(013/,'))%$/04340.'*19687732.++--0-//.--0/46.-,(('667;*'''/0-+(.*&.-/.16448/,+2.../5,,('-6,.79--*%'(00/))%&)*%*)(-*298+1;7641631.&$)0.77'-(,,&-/$%'(&')+508+213.*$+'%+'+*'&((10/./(+*&)--367932105(.).-0--,.+47,)5/(#&%**'))'''+,/0)*,00/17,+97*(-/51-+'0+5.**(()$)*$+%(&%-2+'&*02'*)(+*'(&$%)(&%(&((:6++.-.$(%%'**,+-*),%&)'),(.;/40/19<2/376-4*-,0&'+/*'/$*.21446279622)*-.2.(&(*'))(*03336,780-()(*2,'-.5.--+,)'%((-032/:/,/1//246;479)),,40./20341+(&%$&'*11606:310--5161754+*)(%)%)&-4..141-)*(14/01//./.610(-**,++*'(&$%&'')&'+6764662/6,,),/56720,,+,*%'&/+(17//)'*+-4*%%(3821349;68730644737758,5+1,+,/89740*6-+.0//40/0237/6//03.-*9-,*'+0-0-/','*04,*-+15855''.)*:9350254.067-3'%$%(,+051-/1,--04243/-,-0504/2:5,53,*035.*/()%')**)++.*42+-./04*'(**043.024+)++1,-/06--*//2(/,-42*)(*''''*,,045;764/7.689688
@9d1fe655-3fcc-4958-b934-3cbf1f59776d ch=83 read=11364 start_time=2019-12-12T19:08:59Z barcode=BC01 runid=2c9cf7bc05858273f10e7d7ec552fc0bd742dc3e
CTCCTACGGGAGGCAGCGGTAAGAAATTTTCGGCAATGGAAACCCTGACCGACAACGTGAAGGAAGAAGGTTTTCGGATTGCAAGCTTCTGTTACTCGGGAAGAACAGCGGCTACAGGAAATGGTAGCGGTAATACTGATAGAAAGCCACGGCTAACTACGTGCCAGCAGCCGCGGTAATACGTAGGTGGCAAGCGTATCAGGTTATTGGGCGTAAAGAGGGAGCAGGCGGCCTTGAGGTCTGTGGTGAAAGCCTGAAGCAACTTCAGTAAGCCATAGAAACCAGGCAGCTAGAGTGCAGGAGAGGATCGTGGAATTCCATGCTGTAGCGGTGAAATGCGTAGATATGTGGAGGAACACACCGGTGGCGAAGGCGACGATCTGGCCTGCGGCGGCACTCAGTCAAAAAAAGCGTGGGGAGCAAATGGGATTAGACCCTAGTGGTCCACGCCGTAAACGGTAGTACTAAGTGTTGGATGTCAAAGTTCAGTGCTGCGGATTAACGCAATAAATTACTCCGCCTGAGTAGTACGTTCGCAGAATGAAACTCAAAGATTGACGGGGCCCGCACAAGCAGTGGAGCATGTGGTTTAATTCGAAGCAACGCGAAGAACCTTACCAGGTCTTGACATGCTCATAAAGGCTCCAGAGATGGAGAATGGCTATATGAGATACAGGTGGTGCATAGTTTGTCGTCAGCTCGTGTCGTGAGATGTTGGGTTAAGTCCCGCAACGAGCGCAACCCGCACTTATCGTTAGTTACCATCATTAAGTTAGGGGACTCTGGCAGGACTGCCAGTGACAAGCTGGAGGAAGCGGGGATGACGTCAAATCATCATGCCCCTTATGACCTGGAGCTACACGTGCTACAATGGATGGTGCAGAGGAGGGAAAGCGAAGCCGCGAGTGAAGCAAAACCCATAAAACCATTCTCAGTTCGGATTGTAGTCTGCAACTCGACTACATGAAGTTGGAATCGCTAGTAATCGCGAATCAGCATCGCGGTGAATACGTTCTCGGGCCTTGTACACACCGCCCGTCACACCACGAGTTGATAACACCCGAAGCCGGTGGCCTAACCGCAAGGAAGGGGCTATCTAGGGTGGGATTGATGGTGGGGTGAAGTCGTAACAAGGTAACCG
+
)./,*-1*41'*.-.-0*)(*-%,++/5:9*4,,:<:95+53,7.**+5+*.02**)(+475-1+(,+,11984.-.%-*(()*$'+2..10+(+(')()--)/44)1--0-*-.+,/290146,(('''%$$%&//-.3,+-41-08.-.//.13/0232537:6.,+*.+-.,-*2.**---521//'%-/*+')*,/'+',1,2.99:6346;.))*3,(**).1)'(('')*(-.-**(+-+.+/3/,186/0,(++))7,-',,9;58+%(&(,620967:8--../,-.100%.-+(&,3+,,)*+/-2,7,304+')*+,//8:92182-,/,,-+0,'('$*0*+7)5.,/)080653&%&&'(,3483/./-*/).++**&('%$&%'%&&(*.-10682-((),*.3/'&&+996-91-8,,**(,-)(-.++,-,,/48;6::947./,)),(,2.,),'0/304:8892;0/2-9-00/,**$(+&(*&&').)++,.(.))+15925985,'/,-43437<965,+0...*43,.7/7+)%,++/2172-,51,-,.1607,677/---,-+(-41:.2.361'(.(,/&.'(*,2,-0-%'&'1:0/3000..,126&7330038-03217'*+,-)-0++*+,5,/-,--+'')+.237/2332854533%079*,55887,-0131/..-'6-.-01.10'*++0110/96().+),+,+,&'*74;/&($&*/012/7//-:44:<::8.13-)+0-(208.85540%00&(1246359,223475.-..83.+&'%%'*1663878:7767:5378;:44+/.+)+2.22369581)**+1.+-+.3640.00-2;95.1-.18-)-+&**%/)*-,)+.*.313+()*+3:+10;<3094243;9-0:9:8538+//;7,3%2'%#-.39879,3,-.5/14.044112/15759:95.-/',,03032774718**,&/03/4/./6966797:6541:;::28.0.4,1/28075),445312,*+*0-+0,-/176-37*&&*%(:7976/2*(.,4.1362/0,3)14,(112240+1/+.8406//0/3'5*2951103/01)0-)'.6*83:<993
@0f9dbdbf-84dd-4432-b029-4becf780ea11 ch=6 read=9678 start_time=2019-12-12T19:08:59Z barcode=BC01 runid=2c9cf7bc05858273f10e7d7ec552fc0bd742dc3e
CCGGTTACCTTGTTGCGACTTCACCCCAGTCGCCAGATCACAAAGTGGTAGCGCCCTCCCGAGGTTAAGCTACCTACTTCTTTGCAACCCTCCCCATGATTGTGACGGGCGGGTGTGTACAAGGCCCGGGAACGTATTCACCGTGGCATTCCTGATCCACGATTACTAGCGATTCGACTTTGTAGGTCGAGTTGCAGACTCAATCCGGACTGACGCACTTTATGAGGTCCGCTTGCTCTCGCGAGGTCGCTTCTCTTTGTATGCGCCATTGTAGCGTGTGTAGCCCTGGTCGTGGAGGCCATGATGACTGACGTCATCCCCACCTTCCTCCAGTTTATCACTGGCAGTCTCCTTTGAGTTCCCGGCCGGACCGCTGGCAACAAAGGATAAGGGTTGCGCTCGTTGCGGGACTTAACCCAACATTTCACAACACGAGCTGACGACAGCCAGCACCTGTCTCACGGTTCCCAGGCACATTCTCATCTCGAAAACTTCCGTGGATATCAAGACCAGGTAAGGTTCTTCGCGTTGCATCGAATTAAACCACATGCTCCACCGCTTGTGCAGGCCCCCGTCAATTCATTTGAGTTTTAACGGCCCGTACTCCCCGGGCGGTCGACTTAACGCGTTAGCTCCGGAAGCCACGCCTCAAAGGGCACAACCTCAAGTCGACATCGTTTACGGCGTGGACTACCAGAATTATCTAATCCTGTTTGCTCCCCACGCTTTCGCACCTGAGCGTCAGTCTTCGTCCAGGGGCCGCCTTCGCCACCGGTATTCACTCCGAATCTTCTACGCATTTCACCGCTACACCTGGAATTCTACCCCCCCCTCTACGAGACTCAAGCTTGCCAGTATCAGATACAGTTCCAGGCCCGGGGATTTCACATCTGACAACAAACCGCCTGCGTGCGCTTTACGCCCAGTAATTCCGATTAACGCTTGCACCTCCATATTACCGCTGGGCTGCTGTGGCACGGAGTTAGCCAGTGCTATTTCTGCGGGTAACGTCAATGAGCAGGTAATGCTCCCTTCCTCCCCGCTTCAGAAGTGCTTTACAACCCGAAGGCCTTCTTCATACACGCGGCAAGCATGGGCTTGCGCATTGTGCAATATTCCCCTGCTGCCTCCCGTAGGG
+
9-0*1.+290;//:&31&22;31778+/09-,,.)-16/,332-*-**+$&%&'3.-/3/*,)-.5/*)+,6890&/+1,99,&-1)71++.773'++(/,+/14758:610')-20,.0-+3346*.911/0--+/8622:0135//049()-78:1,,++24*1++-/048931*0243,0(/1.+**/-,$$$%+433*9*5,-/,+/))+/0*./;:.12-3/-+**0-/+++.55611*)*443537-1+.45-.4767658*6.(((*+*)(+&%(*,3400986)3&*(/00:22///.-)%$&**677049:/-38665,000-/1<,**((20293,34565,37-31674242(-,-./3383665:70/./6*3.705+///..-/+-12.6/./291.),).)2.)-,1-498-120-10,('1-33358))&$$$%%*)-2-.211/./-7:<36)%),*))-091..+.0,+%).32/14'-013997&13,+,04<71**,/,21:87;5443/4*,+-/-0+8*<;9;<34+-+*074/25,.01034:216-86:,-17/73;635;:5/40;<2+**(*12)*912/621*+)+2097621/2335354429'+**-*1(.*&&1+..-1.01;)89521127.5-0,8.86+(+(*977;;0,1..-88720-%,1--'%,)+,4-/743733/;..10816-#(()17**%(%.+'''(247700466:781:((539-60/.2.40380/9/,33)4:7(*+-&'++,+*'%)&*+.14;0./17.35..(,44920102./39242730./1302//35566&%),/834,&(),55%-*.$'(,404((/5250*387/1::/+.../,++,,)15;:3;-482343/..-((&%%*(.2,*./4289--,,31312/-1)()(,3.0*%110903840.)((/01672,/--.52.')51/.28.64,+,%09)+77702-.1:;9:565335***+*-($%#'(5;,2;5/0.86)%+0-10)*'&,%'''%%'*'/2+**,+,..)2/21/*()*(*--10/.-%+*--20152+--/&,*''%()6243,654/--/+)*('03*)5/1,)
@b1b2f146-a134-41b9-9488-8bad24de63f6 ch=193 read=11120 start_time=2019-12-12T19:09:30Z barcode=BC01 runid=2c9cf7bc05858273f10e7d7ec552fc0bd742dc3e
CCACCTTGTTACGGCTTCACCCCAGTCATGAATCACAAAGAGTGGTAGAAAGCGCCCTCCCGAAGTTAAGCTACCTACTTCTTTTTTGCAACCCACTCCCCGTAGTTGTGACGGGCGAGGTGTGTACAAGGCCGGGAACGTATTCACCGTGGCATTCTGATCCACGATTACTAGCGATTCCGACTTCATGGTCCGAGTTGCAGACGCTCAATCCGGACTACGACGCACTTTATGAGGTCGCTTGCTCTCATGAGTCGCTTCTCTTTGTATGCGCCATTTGTAGCCTTGGCGTGTGTAGCCCTGGTCGTAAGGGCCATGATGACTTGACGTCATCCCCACCTTCCTCCAGTTTATCACTGGCAGTCTCCTTTGAGTTCCCCGGCCGGACCGCTGGCAGCAAAGGATAAGAGTTGCGCTCGTTTGGACTTAACCCAGCATTTCACAACACGAGCTGACGACAGCCATGCAGCACCTGTCTCGTTCCCGAAGGCACATTCTCATCTCTGAAAACTTCCGTGGATCAAGACCAGGTAGGTTCTTCGCGTTGCATCGAATTAAACCATGCTCCACCGCTGTGCAGCAGGCCCCGTCAATTCATTTTTTTGAGTTTAACCTTGCGGCCATTACTCCCCAGGCGGTCGACTTAACGCCCGTTAGCTCCGGAAGCCACGCCTCAAAGGCACAACCTCCAAGTCGACATCGTTTACGGCGTGGACTACCAGGGTATCTAATCCTGTTTTGCTCCCCACGCTTTCGCACCTGAGCGTCAGTCTTCGTCCAGGGGCCGCCTAGCCACCACTCCAGATCTCGCATTTCACCGCTACACCTGGGTCTACCCCCTCTACGAGACTCAAGCTTGCCAGTATCAGATGCAGTTCCCAGGTTGGGCCAGGAGTTCACATCTGACTTAACAAACCGCCTGCGTGCGCCAGTAATTTCCGATTAACGCTTGCACCTCCGTATTGCCGCGGCTGCTGGCACGGAGTTAGCCAGTGCTTCTTCTGCGGAGTAACGTCAATGAGCAAGGTATTAACTGCTCCCTTCCTCCCGCTGAAAGTACTTTACAACGAAGGCCTTCTTCATACACGCGGCATGGCTGCATCAGGCTTGCGCCCATTGTACAATATTCCCCACACTGCGCTGCCTCCCGTAG
+
-+%)((2-.3**,(..40309;4*-/0.0/.0./*+-1,(()*/1/.$,))/049<51572+'%*)1.'(),-98989;</84;7<05-0(53/&))801+)-),0,)(+,.,.-**%(,*,/,/.2342564172)&*+,*+,),/7*7/308:8566593('()&.)(*.+,,./9;7:4&2292+.--)*()+/18,3)-(,',+0/80/(6.5:85566644+33<301/+,'*-575:4311.1()-,-.0.3474931:2-0157879:,53)(''&)&('-',()/525434:+-7;:9+00,-04395/...-/0,((+-21460;25-+.95;8501/.02:0.//)25.8/-/:876,+/*++5758.0-*/10487:96890;0-%007,.+(&'('&-,8253888503(,1.//20..-(*%530;2.-.375/3/-535403348234:1750-.--13-/122*+,9490*)(,3/../0962324515352995--6/6--.)$+-22./2:004/*(+'-&'/21706/**-.1,,.1.21&...*,6789/04++5-302%)%$,)/780+.3378;526013<1,,&+.33*6-0*4./.645&+%$(-1590-.67-1650/.,/.0,*.-(&*20.004(8+,7+,53423867.8+++)+,586:07&1)+,-.-1-0461;0')*&%+-4;711+1,$-)'.+.0625/410*8;8*./*30-,*---3;7-+/,2942/&+5888:::;<94.8(',871*+')(()$&(%-'$&)1+&&6/*()(+15::4799566.40/5/--$''').884.341&0&%*)+8962--2./3;%.1003778987/5541/**,3/6.+,1,$0(''/,+*./03--.-0-7.3,,.37+)&%&'*,./**(('*'-'++52*%0*1620/00+-,16/2:34617,1968/;//-2.1+*$+,0&(11+++8*83/03439<9645&0$&(261011464418871*/+-/5-.)/)1+::+0/9..1;4.144/1+()'-194.03,1--//0197:65:554)*&))0.8323/&')'+/00*163,5,--0;9,/3)*(/093341899(%'&*/-.%&((-8-4;/,3.0
@8a24c21b-5109-4aff-86f8-b0ca2d2ffeda ch=409 read=10452 start_time=2019-12-12T19:09:57Z barcode=BC01 runid=2c9cf7bc05858273f10e7d7ec552fc0bd742dc3e
CCGGTTACCTTGTTACGACTTCACCCCAGTCCTTGAATCACAAAGTGGTAAGCGCGCCACTCCCGAAAGGTTAAGCTTCACCTCGCTAGCTGCAACCCACTCCCATGGTCTGTGACGGGCGGTGTGTACAAGGCCCGGGAACGCGTATTCACCGTGGCATTCTGATCCACGATTACTAGCGATTCCGACTTCATGGAGTCGAGGTTATAGACTCAATCCGGACTACGACGCGCTATGAGTCCGCTTGCTCTCGCGGGTCGCTTCTCTTTGTATGCGCCATTGTAGCGTGTGTAGCCCTGGTCGTAAAGGGCCATGATGACGTCATCCCCACCTTCCTCCAGTTTATCACTGGCAGTCTCGCTGAGTTCCCAGCCGGACCGCTGGCAACAAAGGATAAGGTTAGCTCGTTGCGGGACTTAACCCAACATTTCACAGCACAGGCTGACGACAGCCATGCAGCACCTGTCTCACGGTTCGAAGGCACCAATCCATCTCTGGAAGAGTTCTGTGGATGTCAAGACCAGGTAAGGTTCTTCGCGTTGCATCGAATTAAACCACTGCTCCACCGCTTGTGCGGGCCCCGTCAATTCATTTGAGTTTTAACCTTGCGGCCGTATTACTCCCAGGCGGTCGACTTAGCGCGTTAGCTCCGGAAAGCCGCCTCAAGGACTTTTAACCTCCAGTCGACATCGTTTACAGCGTGGACTACCGGGTATCATAATCCTGTTTGCTCCCCACGCTTTCGCGCACCTGAGCGTCAGTCTTCGTCCAGGGGGGGGCCGCCTTCGCCACCGGTATTCCTCCAGATCTACGCATTTCACCGCTACGCAGATTCTACCCCTCTACGGGGTCAAACGCCAGTATCAGATGCAGTTCCCAGGTTGAGCCCGGGATTTCATCTGACTTAACAAACCGCCTGCGTGCGCTGCATGATAATTCCGATTAACGCTTGCACCCTCCGTATTACGCGGCTGCTGGCGCAGGTTAGCCGGTGCTTCTGCGGGTAACGTCAATGAGCAAGGTATTAACTTTGCTCTCCCGCTGAAGAAGTACTTTACAACCCGAAGGCCTTCTTCTACACGCGGCATGGCTGCATCAGGCTTGCGCCCGATGATGCAATATTCCCCTGCTGCCTCCCGTAGG
+
;9..6.+6507-10/0603593+42-'))44%('*/436374/+*-)/.-)''&''/6)-,++)*,4'&,+5//*,.,,&)(&)*')%&)+*/2254,')*77+2437+'$&&,-129:858-,,.002983:49.'772;755686541/01,/'00./746./0..+,*.5,--0/../06;201-89:8321&'*,/-))(.0(%(*1649-;06'3+884/.00/+-%&/()+)1+/0./0800/1.2+-('*+./0-2')&*+*)110*+)/7456*&&)+(((,&.-02:.07::9447/'*,*)62,+*')001655-688,-2;528-.50135</+,)).22:3013335%%*((,667-**,/,+3*+917-9,+,)(+-)4/:750021*%%&&6-2-,,/9:5-3+.&1+'))*+17.+'&'&*+.&-47677899:546;2731/-,,3/../.)+,-*.8-0(+,.31+2.5:.3.,,43111,0,%&'/2../,.797/5534/37:.8//14-50<9::423318//-10&&(0(9:58:)210000,'++,+1-(,')'133;7,(.//99<95382-,.5;<.8:8;3;21'084.2).(')0063+/5:458765+,)($**.-*+($%&,/./-*'%'&%))*&*&(%(&(*+'3-36230./364374656/8)&)&,-02232*+%'%)0+..,,$'*4-.31-56+*011882).-01;7/&'$%%*)))+,0(,-0233:<:583)*3.2162,,0//13020277),-&*'(+;99/61)*-(&%&(/1/19-+(/-115-.$',115:55104-*'--(0&-.**+.,('()4,127572-.49:9::827+(+)1+++154(/73-1;/.022/-)'(*0-.022+1*995688874(''$)#%%&)094940+,4/454.+.+(,+.0./03*,.2:--,-.6033:;7.,$'%))+533473730*+,)).0'0/*.564770900,3212(3*2062/(//(*633,21+'/2-,0&')()),65-*)-)24+*.5,4.715006/+*+',,0/:3563611.1012-78347,2.83&&%*&&(&)*2023-4/,../455581/6-*),,&
@05fe7549-7e6b-4b2c-9873-148c9895ae04 ch=197 read=11728 start_time=2019-12-12T19:10:01Z barcode=BC01 runid=2c9cf7bc05858273f10e7d7ec552fc0bd742dc3e
CTCCTACGGGAGGCAGCGGTGGGAATATTGGACAATGGGCTTGGCTGATCTGCAACCATACCGCGTGGGTGAAGAAAGGCCTTCGGGTTGTAAAGCCCTTTTGTTGGGAAAGAAATCAACCGGCTAATACCTGGTTGGGATGACGGTACCCAAAGAATAGCACCGGCTAACTTCGTGCCAGCAGCCGCGGTAATACGAAGAGGTGCAAGCGTTACTCGGAATTACTGGGCGTAAAGCGTGCGTAGGTGGTCGTTTAAGTCCGTTGGCCTGGGCTCAACCTGGGAACTGCAGTGGATACTGGACGACTAGAGCGTGGTAGAGGGTAGCGGAATTACCGGTGTAGCAGTGGAAATGTAGAGATCAGGAGGAACATCCATGGCGAAGGCAGCTACCTGGACCAACACTGACGCACTGAAGGCGCTGTAGCGTGGGGAGCAAACAGGATTAAGATACCCTGGTAGTCCACGCCTAAACGATGCGAACTGGATGTTGGGTGCAATTTTGGCACGCAGTATCGAAGCTAACGCGTTAAGTTCGCCGCCTGGGAATTACGGTCGCAAGACTGAAACTCTGCAAAATTGACGGGGGCCCGCACAAGCGGTGGGTATGTGGTTTAATTCGATGCAACGCGAAGAACCTTACCTGGCATGACATGTCGAGAACTTTCCAGAGATGGATTGGTGCCTTCGGGAACTCGAACACAGGTGCTGCATGGCTGTCGTCAGCTCGTGTCGTGAGATGTTGGGTTAGTCCCGCAACGAGCGCAGCCCTTGTCGCTTAGTTGCCAGCACGTAATGGTGGGAACTCTAAGGAGACCGCCGGTGACAAGCCAGGAGGAAGGTGGTGACGTCAAGTCATCATGGGCCCTTACGGCCAGGGCTACACACGTACTACAATGGTAGGGACCAGAGGGCTGCAAACCGGCGACGGTAAGCCAATCCAGAAACCCTATCTCAGTCAGTTGGAGTCTACCCAGCTCGACTCCATGAAGTCGGAATCATGGCTCGCGGTCAGCATTGCTGCGGTGAATACGTTCCCGGGCCTTGTACACACCGCCCGTCACCGCTGGGGTTGTTGCACCAGAAGCAGGTAAGCAACCTTCGGAGGGCGCTTACATACGGTGTGACCCGATGACTGGGGTGAAGTCGTAACAAAGGTAACCGG
+
,.2&&(..//%+/+888051+-/)/./5051551104,*.,-,/-0/33)$#&&%)*)+77<411224)&'1*&,*'/0555;6)8447243;6)0;2.8;+*38386)32%(**'(225100/04:434,,0+092:7/.+)-+2.3261.5.+04//*,&,.'...0+*4.77888:6761-222716115213211)('),+0+7.404.,,-/,/),1.3559962211;..1368927-1/2/56769<;783784.9/,,-,,-62224487866;26:65787999:9)'+*+::;5344--&)),)(/()*-*+.+&-,&,$$&$%&(&&%%&')+$,-2--.)**,(()*-28079-,/*-.0769(((+***7,5-,---/1;77:9110*'$'')./+.%++-0+2-1()-'$'(),6/48,*-04;'4(-.&/(+.)+-119+,22633671,../434710.//)024966;<++*,*+1..-./049;)9*)(.-7*)++-7-..(-1061012-8/8-46758:59;978.'))%%',.21,-15357/.&,/%'(&%)+.((*00160)874,90...100342:99.*,-..+,/,73+34:2/,2.446867212+,-3223./1*,0-$+'(+-004.,+*+-+*0.0+++,-.548*3*+)+,14299.;705238,('))*+296556...+/...6:91+.)+,/6580121121//0/1/)/*0,,'.35,*-.47'$))'6+&,1++/*+)$$'%%(*+.20...'./2.:0/52.8556441(&(13),.:;:;;25.)(**/(20'2*)'*+0-4+.,'.088764,)/32851)%'%)10)2./,616):645532/.++%,%()*,,8--5../3551(*/,/,1-16498/*)(*-3/6)5777,.808/,+)&+1310')*5377-/.6%,)/1('().1,6-*(*/*--7967:55707...&1)112')*,*(')*+'-),.0.:1118775;776<918678330-6787494.-,*-02:72:..+,+-*)*()3,++6.270/.35+()1)*-57364,0162.032-8*-31.-,*)$%'')-+311,,',0*+22.%/-'./)'+(,)+53577729).*'%%&*+0
@fa22ec16-53db-4b43-9f1a-d57ba003e804 ch=413 read=10758 start_time=2019-12-12T19:10:06Z barcode=BC01 runid=2c9cf7bc05858273f10e7d7ec552fc0bd742dc3e
TTGTTACTTCGTTCAGTTACGTATTGCAATGCTGAAGAAAGTTGTCGGTGTGTCTTGTGTTAACCGCACTGTCGCTCTATCCGATTTACCTTGTTACGACTTCACCCCAATCATCAATCCACCTTAGACAGCTCCTTCCTTGCGGTTAGGCCACCGGCTTCCGGGTGTTATCAACTCTCGTGGTGTGACGGGCGGTGTACAAGGCCCGGGGAACGTATTCACCGCGACATGCTGATGCGAGTACTAGCGATTCCAACTTCATGTAGTCGAGTTGCAGACTACAATCCGAACTGAGAATGGTTTTATGGGTTTCAGCTACTCGCGGCTTCGCTTCCCTCTACCATTGTAGCACGTGTAGCCCAGGTCATAAAGGGGCATGATGATTTGACGTCATCCCCGCCTTCCTCCAGCTTGTCACTGGCAGTCTCGCTAGAGTCCCCAACTTAATGATGGTAACTAACGATAGGGTTGCGCGCTCGTTTGCGGGACTTAACCCAACATCTCACGACACAGAGCTGACGACAACCATGCACCACCTGTATCTCATATGGCTATCTCACCATCTCTGGAGCCTTTATGAGTATGTCATCAAGACCTGGTAAGGTTCTTCGCGTGCTTCGAATTAAACCACATGCTCCACCGCTTGGTACGTTACGTCAATTCCTTTGAGTTTCATTCTTGCGAACGTGTTTCTCAGGCAGGTACTTATTGCGTTAACTGCAGCACTGAGCGACATCCAACACTTAGTACTTTCATCGTTTTGGCGTGGACTGCTAGGGTATCTAATCCCTGTTGCTCCCCACGCTTTCGGGACTGAGCGTCAGTTGCAGGCCAGATCGTCGCCTTCGCCACTGGTGTTCCTCCATATATCTACGCATTTCACCGCTACATGGAATTCCACGATCCTCTCCTGCTCTAGCTGCCGGTTTCTATGGCTTACTGAAGTTAAGCTTCAGGCTTTCACCACAGACCCTTGCTGCCGCCTGCTCCCTGCGCCCCAATAATTTCGGATAACGCTTGCCACCTACGTATTACCGCGGCTGCTGGCGTAGTTATGCGTGGCTTTCTAATAAAGTACCGTCACTCGGCTACCGATACCATAGCCGCCGTTCATCCTTTATAGCAGAAGTTTACAATCCGAAAACCTTCTTCCTTCACGCGGCGTTGCTCGGTCGGGGTTTCCCCATTGCCAGAAAATTCCCTACTGCTGCCTCCCGTAGGAG
+
$*-/+&,3-9/0:9*343/023.8-)+**/57;;35)*0+*15/1124,,-*.*5-(*,,-+'*(%)$+&&)-.1120342,,).;**/141005-/0-56/21./7-,-.025121,32(++0/-/34.1215749,(*.,/.;38-228;./81968/7(15,+-38222,1+*,-41888988768,574),+,*''-307/+)-/0-%'0-446;6369132456:52/.+.-/)%&*$-*-.0139351..-.7355**+,+1--316120400/..020.**0/1)+,-185581;<40974+**''%#$&%&+.,,/7119101911;,*)&',3/,8,+++,**.-)(()))+(-121/337'39;327/....4:</./;9::;9/;6*+699;9713,*+.46300(('+)+%0///8.04.&'((-6;+/**-.-0-./7895432455----''582;./--*219429,+..551.003/.2,/31775++)**'+(+&'),/3305+,51&373:95/4625:3010139;46./+5455642)#%((+..6545%'*'&'&+,*%))+/--)'*/,+-04;:68866.74;7897+,*)(*.-4*+/102;9:;3304000./),*&&+'*'+)/'(&"$%)//6998.23.**2.;811:<8/7/.)'/,'-%&+0--2+,23*10-,,2+(4*+,34.4--.585)2&-)*'(,,,/791(3-1+,--++-)../7007714.(&1()*;:9673%20+,&&,*./136082)*,36/0*//,)(,-.1;771<97355./30-0,212..-044955581.10),-0/0079)/,00889<-/,-645432467654546;940275832211.+*(0,81*))+,7225577101-/**-1202+,(.<943355:66;3.+,&)'*:''&)/12*.856;/-,1..101799+*2*+),/235;422/21,(#$$&(+&1,-384;36*:196460/,-$)'&+..,/,./49100-,1122::/<+-())02.($#%'*7:56:7.)*.*/5*'''):996,133-2--,2/.+,'((%+,068579/10''(*''))*21.4.*,.,.7:,-/213321;<:0:3926;767;5.0//)3/000-//0:<;4)-2.1;/2:;3..955:'&+7:71/53.$$&%&')128182)+7/1,.$
@2df31281-ade4-4896-83cb-5cda7f0ae028 ch=58 read=11926 start_time=2019-12-12T19:10:27Z barcode=BC01 runid=2c9cf7bc05858273f10e7d7ec552fc0bd742dc3e
CCTACGGGAGGCAGCAGTGGGAATATTGCACAATGGGCGCAAACCTGATGCAGCCATGCCGCGTGTACGAAGGCAGCTACCGAACATAAAGTACTTTCGGCGGGAGGAAGGGGTAAAGTTAATACCTTTGCTCGTGACGTTACCCGCAGAAGAAACACCAGCTAACTCGTGCCATGCGGTAATACGGAGGTGCAAGCGTTAATCGGAATTACTGGGCGTAAGGCGCGCAGGCGGTTTGTTCAAGTCAGATGTGAAATCCCGGAGCTCAACCTGGAACTGCATCTGATACTGGCAAACTTGAGTCTCGTAGAGGTAGAATTCCAGGTGTGGTGAAATGCGTAGAGATCTGGAGGAATACCGGTGGCGAGAGCGGCCCCCCTGGTTGAGCCGAAGCGCTCGGGTGCAGCGTGGGGAGCAAACAGGATTGATGCCCTGGTGGTCCGCCGTAAACATTGTCGACTTGGAGGTTGTGCCGCGGTGGCTTCCGGAGCTGGCGTTAAGTCGACCGCCTGGGGAGTACAGCCGCAAGGTTAAAACTCAAATGGTGGAAGCGGGGGCCCGCACAAGCGGTGGAGCATGGTTAATTCGATGCAACGCGAAGAACCTTACCTGGTCTTGACATCCCGCGGAAGTTTTCAGAGAGATGAGAATGTGCCTTCGAAGGGAACCGTGAGACAGGTGCTGCATGGCGTATTCGGCTCGTGTTGTGAAATGTTGGGATTTAAGAAGTCCGCAGAGCGCCCTTATCCTTCATTTGCCAGCGGTCCGGCCGGGAACTCAAAGGAGACTGCGGTGACAAACTGGAGGAAGGTGGGGATGACGATAAGGGGTATCGCAAGCACCGACCAGGGCTACACGTGCTACGGCATACAAAGAGAAGCGACCTCGCGAGAGTGAAAGCGGACTACCAAGTGCGTCGTAGCGTCGGATTAGATCTACTGCTCAACTCCATGAAGTCAGATCGCTAATCGTGGATCAGAATACCACGGTGAATACGTTCGGGCCTTGTACACACCGCCCGTCACACCATGGGAGTGGGTTGCAAAAAGAAGTAGGTAGCATACCTTCAGGAGGGCGCTTTTCACTTTGTGATTTATGACTAAGGTGAAGTCAACAAGGTAGCCAGG
+
-00-6141)-60*111572+*()''1,,,01/823:51+/.4'336636+++)-20..,))-.0610/'+(&&&#$%&$(+%))*/002(((&(.32('**&55('*&&+2+'',72./:2:1/3/+0*%'--%+&&,//512;),1.-2-%)*&*-/1&)'),61-3)'')&$&&/*60-900//**'''(//-,-14978671/2,3+.1:::771113,0-))'+)01.&+495&/1(+--/7-.19641393*24.-,()),..548,)(%*15456652/0001643-03+()*)')+,6743'&&*)+&+'/*/./-085/*,/*+(3/).463/-+++2-*+-*.+--*++.)-*.40&&%&++/,1++,*&&'.,4,('-*'(&',3457&4,/))',-./.32')'-,--0(70/5-*,+%-8-+/44'./,)-0234851/%*'%)323-3-8.10/4:)+/10+*('%(./29/)-.,(,($'))0533-24023649:0///((''./-+-/*-.5-6296<;30676:+++(*('&%&&(*,+&-0)&-)++()+-0,))))+)./+,0&&,0,,+++/4-636+,3-/84:09./816+2-*'&&+-,0.)$()(&()/4:4,()'((*,110)',*'/(+67:7,('*,2-57827../..'./522(&&'(070,-./3)''''7-+)()'$%%')%&1,+30$%##(+&,+*-2(&'%&'((+0/('+*,*&&,&'*..+,61+30:95027340:8072296;./+)))2/++)(((*+.4.0231.+..2074.24*+-/520&''&)12-+/88)2+)'+#*&((4,-.2))*&'()&+(-/)&$%&&22629+&(&'*&-126784,,*,%%((%,'&',)5*.$$%'&%(')+)++)+)++/*,+,,1+%(),-.(($$$'*(+./0*&&$&)&()))-..**(**++.766:986//84)4-*,&21(*.,,.-126(,45+-,,-2.,++.0,04..132536;5..,)'()',)19+-377/)%*+$'$*&%&$&$$)17181),1(*/,)')-,+*(),,8,((&'.-*'),,,'+&+,+,//)+$&(++4)7+2&15'-)
@43b7c0a4-5cb4-4083-acea-5d33ad63a4f2 ch=94 read=12469 start_time=2019-12-12T19:10:30Z barcode=BC01 runid=2c9cf7bc05858273f10e7d7ec552fc0bd742dc3e
CTCCTACGGGAGGCAGCAGTAGAATTTTCGGCAATGGGAAACCCTGACCGAGCAACGCCGCGTGAAGGAAGAGGTTTTCGGATTATGGCTTCTGTTATAAAGGAAGAACGGCGGCTACAGAAATGGTAGCCGAGTGACAGTGCTATTAGAAAGCCACGGCTAACTACATTACCCGGCAATAGCCGCGGTAATGCAATAGGTGGCAAGCGTTATCCAGGAATTATTGGGCGTAAGAGGGGCAGGCGGCAGCAGGGTCACAATGGTGAAAGCCTGAAGCAACTATTAAGCCATAGAAACCGAGGCAGCTAGAGTGCAGGAGAGGATCGTATAAAATTCCATGTGTAGCGGTGAAATGCGTAGATATATGGAGGGCACCAGTGGCGAAGGCGACGATCTGGCCTGCAACGACGCTCAGTCGAAAGCGTGGGGAGCAAATGGGGATTAAGATACCTAGTAGTCCACGCCGTAAGCATTCGTACTAAGTGTTGGATGTCAAAGTTCAGTGCTGCAGTTAACGCAATAAATTACTCCGCCTGAGTAAGTACGTTCACCAGAATGAAACTCAAAGGAATTGACGGGGGCCCGCACAGAAGCGGTGGAGCATGTGGTTTAATTCGAAACAGCACTGAAGAACCTTACCAGGTCTTGACATACTCATAAAAAGGCTCCAGAGATGGAGATAGCTATATGAGGTACAGGTGGTGCATGGTTGTCGTCAGCTCGTGTCGTGAGATGTTGGGTTAAGTCCGCAACGAGCGCAACCCTTATCGTTAGTTACCATCATTAGAAGTTGGGGACTCTGGCAGGACTGCCAGTGACAAGCTGGAGGAAGGCGGCGTCAAAATCATCATGCCCCTTATGACCTGGAGCTACACACGTGCTACAATGGATGGTACAGAGGGAAAAGAGCCGCGAGGTGAAACAAAGTATAAAACCATTCTCGAAAGTTCGGATTGTAGTCTGCAACTCGACTACATGAAGTTGGAATCGCTAGTAATCGCGAATCAGCATGTCGCGGTGAATACGTTCTCGGGCCTTGTACACACCGCCGTCACACCACGAGAGTTGATAACGAAGCCGGTGGCCTAACCGCAAGGAAGGAGCTGTCAGGGCAGGATTGATGATTGGGGTGAAGTCGTAACAAGGTAACCGG
+
,-33/15/:6**($&%,*+-,)/,+8;;-1;333/15,%*.-01..17756.1310/4;/77864302--'(*(9:8.0*3+2.--*++-3//,00/.43+.,,3.03.'-+%0/*&&%&$'0')8///7/*(+)*&.*-/-+/*..,*10*.07,--2-,/)*,'*#/'&.7**+.+'&%',-),(*((//&0'&)(-)'+**(4*-15:424(&+*',).+/-4430..01+%0,0.-*,202;42201*71.+$'*//4540,00),520//'+,'*-(*-51&98554114539&&-,-%'()*'(),02.12(&*/8567*1%$'((1+4.50/..-**,,395-.71+-136469710),02)(+(./46/7/7,+)),(,-/76.',,16,794558,***+*.04*+-0%)+,017:799)*.02;6.0-4*-4/.,*+,,.7(''.*+)84-136;7499243.,&'*'/.26/434;686825438435:72460%)+-.+0-8-5-.',%&-,,*'((4,*4750)*)1*&'+,68;7-5/4-/;96196./0)/()2)206001*7:3,05*&+).)&,()..8-5+)*-+,(+,44<;5750+)08('''.-146763474716456438646434885/.*)&(*69/)*5/06(**+,.6.-+,,2/1001512(&(*'./235002,-./9887614630.--.045:7687757357749*+,/0450/85*,548&&--&,,+.94)4./0+5+,,5:549602-:..(''(.,-4;51776//81-)2,3448;644...22/1260-0.&))*()&)+*/576*34///./8093/-0004556.+*%)+53421*-.029:796:67;67430&1+0)+-0).5+'*)-780.%)*+)30%+/5.&,)+,9;843+17-65*0-*)1672/,,8,//7:999:0900060/+)+&))*-)1+,,)4/0453/2526010302;892234577744254,*+)%'&1745:+1.1,,*(*-01435;055-126655.,+*((')01./..,.''*&),*+.,-1,)0:7:1413-201++%'(//0,')*('$12342/01182:1990/-0.-.646777304007:9;2-
@5195781c-01d6-48d8-8ff3-1850bdf231d0 ch=2 read=6598 start_time=2019-12-12T19:10:38Z barcode=BC01 runid=2c9cf7bc05858273f10e7d7ec552fc0bd742dc3e
CCGGTTACCTTGTTACGACTTCACCCCAATCATCTATCCCACCTTAGGCGGCTGGCTCAAAAGGTTACCTCACCGACTTCGGGTGTTACAAACTCTCGTGGTGTGACGGGCGGTGTGTACAAGGCCGGGGCGGCGTATTCACCGCGGCGTGCTGATCCGCGATTACTAGCGATTCCGGCTCATGCAGGCGAGTTGCAGCCTACGTCCGAACTGAGAGAAGCTTTAGAGATTTGCATGACCTCGCGGTCTAGCGGCTCGTTGTACTTCCCATTGTAGCACGTGTGTAGCCAGGTCATAAGGGGCATGATGATTTGACGTCATCCCACCTTCCTCCCGGTTTTGTCTGGCAGTCTCTCGCTAGAGTGCCCAACTAAATGATGGCAACTAACAATAAGGGTTGCGCTCGTTTGCGGGACTTAACCCAACATCTCACGACACGAGGCGGCGGTAACCATGCACCACCTGTCACTTTGTCCCCGAAGCTCCTATCTCTAGAGTGGTCAGGATGTCAAGACCTGGTAAGGTTCTTCGCGTTACTTCGAATTAAACCACATGCTCCACCGCTTGTGCGAGGCCCCGTCAATTGCTGAGTTTCAACCTTGCGGTCGTACTCCCCGGGCGGAGTGCTTAGTTTTGCTGCGGCACTGAAGGGCGGAAACCTCCAATGCTTAGCACTCATCGTTTGCGGCGTGGACTGCCAGAATTATCCTAATCCTGTTTTGCTCCCCACGCTTTCGAGCCTCAGCGTCAGTTACAGACCAGAGAGCCGCCTTCGCCGCAGTGTTCCTCTCCATATATCTACGCATTTTCACCGCTACACATGGAATTCCACTCTCCTCTTCTGCCTCCAAGTCTCCCAGTTTCCAATGACCCTCCCAGTTGGGCGGGGCTTTCTATCAGACTTAGAAACCGCCTGCGCTCTTTACGCCCAATAAATCCGGACAACGCTTGCCACCTGCATTAATTACACCGCGGCTGCTGGCATGGTTAGCCGTGGCTTTCTGGTTGGAATACCGTCGGGGACGTTCAGTTACTAACGTCCCCTTGTTCTTCTCTAACAACAGAGTTTTACGATCCGAAAACCTTCTTCACTCACGCGGCGTTGCTCGGTCAGACTTTTCGTCCATTGCCGAGATTCCCTATACTTTGCCTCCCGTGAG
+
07251736;4;206+/.'12:891;;0,//237210.05-+40.1),/+*6/0--***&++)-+57.39476898022836;9531.+,./8643.0.5043745691895343*+'),-29/,2,)-72/0.+,269*+'.+-./((.-3:431334./.-3/-.--.0037442(.%&)-/14)54652/40/0213:0/0'010.09895,((&'''(+,.+(++,,87++),-.377511262--).-(+.13419*0+-/7/:5)1+&$#()*,*)))&*()1/)+9663435(281367////.8<3334/2238045()-(//84262'(07;1..)#&/,67870.+0,.0.')*-)0/).,-04::/../3863-/024-5/.46-7328110225398+,3):6/.--0)34*.+135565-0/.0/0//0./1,1,.0-+/90873136/2900,,&),6+*+29:%'))$&'-'(*54310-'''*.:1+,(.+654353-.8;878700)0+:7:<967/3.(+507*)/./,1,+5,/.++++5:+1*&&)')*01)$,(*./)&*+)&*(((02469<;18,,&&&)*-613110/+375-&33028(,,,,/*$++1:,34546'641022/1/7200*(-+,/'+(4*/*).*(+2+./1.443437&(*4-327:774(22,+,)+0,-0/%(55-6.,067*,.-310,+,+,292135.4,..*,,,-:4472/0299570+.(&,586676;::;1#-%+/03/9.*,001-..1156635.4-651+308:/3620*/)+-.0.3/4;/1333372219,*%*)*-(*'+-*(-32/13<6,*0,++-460--3-)/14-6,.'1.-,+32+*,,,'&(*,1/+-3.31-/6../.0-*'+*#''++(,2,/481/3-3-86964.7.-89277,&,&.)*'3*-,+.0-0,8//.2-.*($(%+/+)&)(()%**,55327859))(%&(.3022()0.'50171)*/502,07989-64,/55310,0-...1770,00.1142;,+-34/7)(,,,*,06;54;6//01/5561;/.-/+./1.;1:,3,3-7::4585.0-9..-+&&'2.,/*)('%')()(+.)0:-,)%&(
@1aaf2e7c-e15a-45b3-a096-5f2fd2568715 ch=334 read=11556 start_time=2019-12-12T19:10:39Z barcode=BC01 runid=2c9cf7bc05858273f10e7d7ec552fc0bd742dc3e
CTCCTACGGGAGGCAGCAGTGGGGAATATTGCAATGGAAACCCTGATGCAGCAACGCCGCGTGAGTGATGAAGGTTTTCGGATCGTAAAGCTCTGTCTTTGGGAAGATGACGGTGCAAGGAGGAAGCCACGGCTAACCGTGCCAGCAGCCCTTGATAATACGTAGGTGGCGAGCGTTATCGGATTTACTGGGCGTAAAGGGGCGTAGGCGGATGATTAAGTGGGATGTGAAATACCCGGGCTCCAACTTGGGTGCTGCATTCCAAACTGGTTATCTAGGTGCAGGAGAGGAGAGTGGAATTCCTGATTAGCGGTGAAATGCGTAGAGATTAGGAAGAACACCAGTGGCGAAGGCGACTCTCGGACTGTAACTGACGCTGAGGCTCGAAAGCGTGGGAGCAAACAGGATTAGATACCCTGGTAGTCCACGCCGTAAACGATGAATACTAGGTGTGGGGTTTCAACACCTCCGTGCCGCCGCTAACGCATTAGAGAGTATTCCGCCTGGGAGTACGGTCACCAAGATTAAAACTCAAAGGAATTGACGGGGACCCGCACAAGTAGCCCGGAGCATGTGGTTTAATTCGAAGCAGCACTGAAAGACCTTACCTACACTTGACATCCCTTGCATTACTCTTAATCGAGGAAATCCCTTCGGGGACAAGGTGACAGGTGGTGCATGGTTATCGTCAGCTCGTGTCGTGAGATGTTGGGTTAAGTCCCGCAACAGGCGCAACCCTTGTTAGTTACTACCATTAGAAGTTGGACTGTGAGACTGCCTGGAGTTAACCAGGAGGAAGGTGGGGATGACGTCAAATCATCATGCCCCTTATGTGTAGGGCTACACATGCTACAATGGCTGGTACAGAGAGATGCAATACCGTGAGTGGAGCCAAACTTTAAACCAGTCTCAGTTCGGATTGTGAAACGAGCTGCCTACATGGCTGGAGTTACTAGTAATCGCGAATCAGAGTGTCGCGGTGAATACGTTCGGGTCTTGTACACCGCCCGTCACCATGAGAGTTGGCAATACCCGAAGTCCGTGAAGCTAACCGCAAGGCAGCGGCCGAAGGTATCGGCGATTGGGGTGAAGATGTAACTCTGAGTAACCGG
+
&(-/*+,*55)+2./434672,5++/.-61)1:;:5-+0,-2&')/1334344733583442*((''./-0306-84,)68857.21/)&'(,.4887<;49...*0&&&0%++&-)+',*,****/501252.*&&&%,).853-+,5-$%%%$+-/-/6/5'/'(3;9*,69:7;656,0*/31.0482/103671,451/58789:9:6650514/385<998774565.%/0*+46672*300172:94339651212.898:9;:3;3332-/,*-0,31-+(1-(*()*002/1-4,'&(-)+/507451:71.131((+*,08120-+),/+..8231.-)('(*--/70///'/,22300261553611/0.48456-2/+,/16882''(/6361*+&2+0/1431:,+01656280-07::877411/.0/185/41*502/,*01)/912.,.-06168-289:23/()'(-.+-&+('&&&&')+-332-.4/-0-%'%'2/400'5*5,-,6+:;;686838+/+0(5&$&.24952383+,,10,,*)+.(-++&&'%.&()--;93:4:51,*)*'(+)*,(+,'&/-.7.,6;532-),-.+3508/''*)*,5-,,2143/3..(*&&).,*-://89.694556505./.6'*+,49876894-/*%,6485())*,./.452701,-/67;9;97675./5,''+-)-&(.-%0*.0;22,/072,6,++52661822&*))3/2)'%&$%'(+/37996333(+0)*%''/11.2.03++*)18815220+149;8556::.0/-8/,,:10/31%%*1/00/++*)+/77479;8.310264/410-&'''16.9---<:36/'*+27,-,/193./4--985:958777&.*:-18126.0&&'$$%'$%$#%%&*//*.+')$%%(+0/092-+***-('33958-(((*017454554498-75748'461++)%(++,-2-*5-./534,2-0+*((/:,5+.0.-382**/.0/,-.43+),12:69600'(('*/.)412,0+)*-&-,%.,.-34-31++/-4)&+*+)&%&&&(&*,296426
