# Supplementary material for: De novo species identification using 16S rRNA gene nanopore sequencing
Source: PeerJ. 2020 Oct 21;8:e10029. doi: 10.7717/peerj.10029 (PMC7585375; doi:10.7717/peerj.10029)
Supplement: Supplemental Information 2 — Contains raw reads. [file peerj-08-10029-s002.zip › pass_fastq_runid_2c9cf7bc05858273f10e7d7ec552fc0bd742dc3e_100.fastq]

@1e4450fb-e15d-48c3-b6c6-0dbb07a631f9 ch=22 read=47063 start_time=2019-12-12T23:30:07Z barcode=BC01 runid=2c9cf7bc05858273f10e7d7ec552fc0bd742dc3e
CTCTACGGGAGGCAGCAGTAGAATTTTCGGCAATGGGGAAACCCTGACCGAGCAACGCCGCGTGAAGGAAGAAAGGTTTTCCAGTTTGTAAACTTCTGTTATAAAGGAAAAGAACGGCGGCTACAGAAATGGTAGCCAGTGACAGTATACTATTAGAAAGCCACGGCTAACTACGTGCCAGCAGCCGCGGTATGCGTAGGTGGCAAGCGTTATCCAGATTATTAGGCGTAAAAGAGGGAGCAGGCGGCAGCAAGGGTCTGTGGTGAAAGCCTGAAGCTTAACTTCCAGTAAGCCATAGAAACCGGAGCGAGTGCAGGGAGGGATCGTGGAATTCCATGTGTAGCGGTGAAATGCGTGATATATGGAGGAACACCAGTGGCGAAGGCGACGATCCTGGCTGCAACTGACGCTCAGTCCCGAAAGCGTGGGGAGCAAATGGGATTAGATACCTAGTAGTCCACGCCGGCAGCGATGAGTACTAAGTGTTGGATGTCAAAGTTCAGTGCTGCGGTTAACGCAATAAGTACTCCGCCTGAGTAGTACGTTCGCAAAGAATGGAAACTCAAAGGAATTGACGGGGGCCCGCACTGAAGCGGTGGAGCATGTGGTTTAATTCGGAAGCAACGCGAAAAGAACCTGGGTCTTGACGCTGTACTCCATAAAGGCTCAGAGATGGAGAGATAGCTATATGAGATACAGGTGGTGCATGGATTTGTCGTCAGCTCGTGTCGTGAGATGTTGGGTTAAGTCCCGCAACGGGGCGCAACCCCTTATCATTAGTTACCATCATTAAGTTGGGGACTCTAGCGAGACTGCCAGTGACAAGCTGGAGGAAGGCAGGGATGACGTCAAATCATCCCATGCCCTTATGACCTGGAGGCTACACGTGCTTTCACAATGGATGGGTGCAGAAAAGAGGAAGCGAAGCCGCGAGGTGAAGCAAAGCCCATAAAACCATTCTCGGTTCGGATTGTAGTCTGCAACTCGACTTAAAGTTAAGATCGCTAGTAATCGCGAATCAGCATGTCGCAGTGAATACGTTCTCAGGCCTTGTACACACCCGTCACACCACGAGTTGATAACACCCAGAAGCCGGTGGCCTAACCGCAAGGAAGGAGCTGTCTAAGGTGGGATTGATGATTGGGGTGAAGTCGTAACAAAGGTAACCGG
+
,-/-).-54./41/2210,.*)+,47-)-52/01.32*)0-27+-/79-*)*),59678**,,*(*(*-,(.1(/(-1++)+$*-5,*./70+***..-2..19-,-37/,'+31+40.74301)+&,,+/253343%&&&&)&(.0/)+4'+0.(,/.+-60,0,++/0,3*,+.-441(21-3-+,,013.'/(*+/.-59666./0-91/0()*,/+*-*'-32783</('(,4/(*++5423;/.-+&')/**+/.0251-*))(+($'+,)))+),&&/'&%(.6;13;360.12.3.'.$()(())03.30('',0.33'2(**+,;04--++*0,///81--2-+775+&()+.*/1602.-.-459155,0+*)/*./6:.----''.('##%)*01120)201,788'''**,*,008:9+*,./;:8&24.531-23%5/()$0)*+3-,.--)'%(**-&&.'())%--,8,.20927++(++594469671811//0'01-+,))--7342&1(),03-0101,--+,/.009:3254:'*5:98*,62,399:.0,-,3-8681)5.*.0+(+*)%$0(*0212&-&&),1((+32<;49672)(*(&%'$'&&',1/*('(*)''(03449332(($$)'((-()1.7/*3011.,*+-452,,()-..-..14././/27890220396444343+-4/,/688:02342667543211,*30510577:9:2215-(*+.2'-)&%)-.*110,/765-%,3-1/912998/%))1),(6*45.,+/0+$&'&),00..1711101312,,.90./*-4.63&69134,,12257;7321-33-*1%42-,2/*,(2/--/&')+1-,()*++)&&&('*/;567./%(')*60,,+(()(*+(-()&(-%*3)**()%*)-3221:5/2;6)&*01-/4-6:436'.096)8$2,02140..(,).,./0,)&%'+')+0+-)//63141443721-.003,-*+++..16')&,-24<878249324&).1/.2+0/0((%,+,+3366560*-*.,-,+,),-+--53)(+-(,305..-2,,.746*1-+,,*+,('%&,+.402403/6;112-,--..;-0.2*)-)-,,/22220*0)0.28757-7
@b46efe80-e84e-4d86-9226-d363f2f000ea ch=168 read=57742 start_time=2019-12-12T23:30:20Z barcode=BC01 runid=2c9cf7bc05858273f10e7d7ec552fc0bd742dc3e
CACCGGTTACCTTGTTACGACTTCACCCCAATCATCAATCCACCTTAGACAGCTCCTTCCTTGCGGTTAGGCCACCGGCTTCGGGTGTTATCAACTCGTGGTGCTGACGGGCGGTGTGTACAAGGCCCGAGAACGTATTCACCGCGACATGCTGATTCGCGATTACTGGCGATTCCAACTTCAGTCGGTTGCAGACTACAATCCGAACTTCGAGAATGGTTTTATGGGTTTTGCCTCACCTCGCGGCTTCGCTTCCTCTGCACCATCCATTGCTTAGCACGTGTGTAGCCCAGGTCATAAGGGCATGATGATTTGACGTCGTCCCCGCCTTCCTCCAACGTCACTGGCAGTCTCGCCAGAGTCCCCAACTTAATGATGGTAACTAACGATAGGGTTGCGCTCGTTGCGGGACTTAACCCAACATCTCGACACGAGCTGACGACAGCCATGCACCACCTGTATCTCGCCCATAGCTATCTCTCCATCTCTGGGCCTTTATGAGTATGTCAAGACGTAATTGGAGTTCTTCGCGTTGCTTCGAATTAAACCACATGCTCCACCGCTAGCGGGCCCAAATCAATTCCAGCGAGTTTCATTCTTGCAAGACGTACTACTCAGGCGGAGTACTTGTGCGTTAACTGCAGCTGGACTTTGACATCCAACGCTTGGTACTCATCGTTTACGGCGTGGACTACTAGGGTATCTAATCCTATTTGCTCCCCACGCTTTCGGGACTGGGCGTCGGTTGCGAGGCCCGGATCGTGCCTTCGCCACTGGTGTTCCTCCATATATCTACGCATTTCCACCGCTTTACGCGTTACGATCTCTCCTGCACTCCCTGGCTGCCTGGGTTTCTATGAGAAGCACTGAAGTTAAGCTTCCAGGCTTTCACCACAGACCCTTGCTGCCGCCCTGCTCCCTCTTTACGCCCAATAATTCCGGATAACGCCTACGTACCGCGGCTGCTGGCACGTAGTTATGTGGCTTTCTAATAAAGTACCGTCACTCGGCTACCATTTCCTGTAGCCGCCGTTCTTCCTTTATAACAGAAGTTTACGATCAAAACCTTCTTCCTTCACGCAGCGTTGTAGTCAGGGTTTCCCCATTGCCGAAAATTCCTGCTGCCTCCCACCGGAACAATATCAACACCAACAGAAGGTTAACACCGAAGCGACAACTTTCTTCGGCGCAGCGTACGTAACTGG
+
1./5+-.,,78/9,.1%).-48<8.4.0*/0028885925/+/'*+((**)***-4/79.,-,--/,/&2425/19.83374'75534845220,,.,.023,%'()2&5:88:75320-.),*&,5.++-.5.099;=000:.322347:::;:9;8469566222)-,01;1/)1''('%').-+-2-&,%-)-101,625.--2+*()*+-,2026904((*99/3:;*(*')+&*-*-''*1015/'*,3-0/15...20::::650'%%#$$((-.0.0+))*0,(&)/++,413/89053012133;/--98997199:,'))%'+/*7*.&(+*+(200642487354271/,.-,13,,)'&(&+()),29579646;9444-*5403*-,.3877;661941--./.+0+..821-)-)*+380-4111123.**&1/78/.,2+.8/01//22//&&'%'+$+++122986785100*.4+*,/-2-&)'%'&(/.02,/-**#'$$*(&+&*2966:334/12--/;1')+/.0:99;/,-//0008--,(()#&''-+-4+*-+,.186:/'&&('')+33(-8<21:.1(('*.17260-//0.39946**+*)2+&('*(/.4.343-*(*))+--19.*,,-541420**('*,0,-3..7853;8*0142378;565+33/-*'0,156090/2.&/9++./1873*/0-1:5,-:9640*)202662401'''&(%4))(+(*''*%&('-*1371/.,,+,19882394556563.,/-1/1943)(./+,+.+*+$&&&)%(-.3600*3.(&'#('/,*'$.11))''(-*.::-*-/,(%%'#$#%',1.)7)9)/0768'(9<64:6//2//0/9896)(0,/077;10*'#$&+*90*'./('/+63+-4-069;.*)0*19***-*40/')&'1.0-6...66+-&%))*&((*(''%'(())+((*1.47.-1/2467/--.0')'(&,++4:-0001,+)+,*//8:-*$&(%%.()/401..,0*(67))*+//)27/-1*0-561/+0-.21.--.*3+'&)-43-,4*31%178/)*1+-5/19/0+*,''&))*,+)-6+(4*%)%%((.)*,80'1/195(62.140/4,2&%$)%$('%&&').2'(-()941),+%'$'%(,/16*-&&$$$
@f930f8a5-83f8-4ebb-8050-a28bf61c4d86 ch=141 read=37370 start_time=2019-12-12T23:30:48Z barcode=BC01 runid=2c9cf7bc05858273f10e7d7ec552fc0bd742dc3e
CCGGTTACCTTGTTACGACTTCACCCCAGTGAATCACAAAGTGGTAGCGCCCTCCCGAAGGTTAAATACCTACTTCTTTTGCAACCCCTCCACCATGGTGTGACGGGCGGTGTGTACAAGGCCGGGAACGTATTCACCGTGGCATTCTGATCACGATTACTGGCGATTCCGACTTCATGGAGTCGAGTTGCGAACTCAATCCGGACTACGACGCACTTTATGAGGTCCGCTTGCTCTCGCGAGGTCGCTTCTCTTTGTATGCGCCATTGTAGCGTGTGTAGCCCTGGTCGTAGGGTATGATGACTTGACGTCATCCCCACCTTCCTCCAGTTTATCGCGCTGGCGGAAGTCTCCTTTGAGTTCCCGGCCGGACCGCTGGCAACAAGGATAGGGTTGCGCTCGTTGCGGGACTTAACCCAACATTTCACAACACGAGCTGACGACAGCCACAGCACCTGTCTCACGGTTCCCGAAGGCACATTCTCGAAAACTTCCGTGGATGTCAAGACCAGGTAAGGTTCTTCGCGTTGCATCGGAATTAAACCACATGCTCCACCGCTTGTGCGGGCCCCAAATCGAATTCATTTGAGTTTTAACCTTGCGGCCGTACTCCCCAGGCGGTCGACTTAACGCGTTAGCTCGGAAGCCACGCCTCAAGGGCACAACCTCAAGTCGACATCGTTTACGGCGCATTAGTTCACCAGGGTATCTAATCCTGTTTGCTCCCCACGCTTTCGCACCTGAGCGTCAGTCTTCGTCGAGGCCGCCTTCGCCGGTATTCCTCCAGATCTCTGCGCATTTCACCGCTACGCCTGGAATTCTACCCCTCTACGAGATAAACTGCCAGTATCAGATGCAGTTCCCAGGTTGAGGTTTCACATCTGACAACAAACCGCCTGCCGTGCGCTGCGCCCGGCGTTCCGATTAACGCTTGCACCCTCCGTATTACCGCGGCTGCTGGCTGGGTTAGCCGGTGCTTCTTCTGCGGGTAACGTCAATGAGCAAAGGTGTGCTTTACTCCCTTCCTCCCCGCTGAAGTACTTTACAACCGAAGGCCTTCTTCATACACGCGGCATGGCATCAGGCTTACGCCCATTGTGCAATATTCCCCGCTGCTGCTCCGTAGAAC
+
63-55:57-:,+07-./49:<640563)1154:77577;83/4-.-2222/*/.01+,0./,107,,,072*/2321:;0/52/00/+-0-*,(-.3987767:8::234214556896000*,76+5,&*+)3--.82417434;52113/(++*21-.*&%').0664-+.4065/61)-/42336924(&1/.4+;43,1223.-,./2,+&)-34%%%&*/043/0/9,/00/60-.%*(0/.13634026**&(+7678975;4-,)*(**)(%),32++8:99'5&2-*'%)+.--+*.,,-699---+3://5;:<6426+,/9<9563&.$'(+)'(+((),2382*21+--9138*+*4+21//+.-./5060878-73/0*455:./*./002600'85.+)+/+..+/17.79+)''...,//27777788596+-'$%&&./;;604563*-.79936*),/+10.625:0.,+*+04.177867996/+,-,5/7:;(-))%%&-0::986033-2./.34*)0)0/1<969'&(+*-22758:3/3/.*-+()+10-)%&&()-2+2+-.4;81/-373+,,,/00.+-.4/4300.468--189370..,,0/0'//1.11//460,,-+&/3*055;79*7)64/.,/212/4&.*0/.*127871<1*+++($('..*-,3,$%))-+)/,/3028789783<.+,+:;;0+/---52/,.+.95:8587784673420-01'&//072595:*(2--954480,-.()+3-,+)&$()+/5:8./16.3643130.-/*1,5.5*640/-13.1/+03255*)1-/5-2224:'+57473769591+++*7/+&-,732,0233/--.*569;89;59;61)))+.4++)&'(((&)(').0.*)+/2.20,+*)&(%+,++440251:+.-+*00..16413)%(+,-.//59(20*,/449<76667241445349/822//1)2&2)(%)$')11).-49)8:7660;81-;:151&-%)+-*$$'$)(),5/4383:33;646-0+.,.043.1/30111,/-))-&-0.9,-08.004/8/00.897.(+,,./-.23:/1*)-)6
@2ab4e9da-c42a-4bb3-8600-fa60c6e11118 ch=95 read=67504 start_time=2019-12-12T23:30:49Z barcode=BC01 runid=2c9cf7bc05858273f10e7d7ec552fc0bd742dc3e
CCGGTTACCTTGTTACGACACTTTGAAATGTCCGTCCCACAGCGGGCGGCTTCCCTTCATACGGTTAGGCCACCAGCTGGTGTTATTCATAAGCTCTCGTGGGTGTGACGGGCGGTCGTAACAAGGCCGAGAACGTATTTCTGCGGCATGCTGGTTCGCGATTACTAGCGATTCCAACTTCATGGCGTGATTGCAGACTGCAATCCGGAACTGAGGAATGAACATGGGACTTCGCCTCGCGACTGGCTTCCTCCATCCATTGTAGCACGCGTGCGCAGCCCAGGTCGTAAAAGGGCATGATATTTGACGATAATGCCGCCTTCCTCCAGCTTGTCACTGGCAGAAGTCTCGCTAGAGTCCCCAACAATGATGGTAACTGGGCCGAGTTGCGCTCGTTGGGACTTAACCTTAACATCTCGACACGAGGCTGACGACAACCATGCACCACACCTGTATCTCATATAGCTATCTCTCCATCTCTGGGCCTTTACTTAAGAGTATGGCTAGAGACCGTAGGGTTCTTCGCGTTACTTCAATTAAACCATGCTCCACCGCTTGTGCGGGCCCAAATCAATTCCTTTGAGTTTCATTCTTGCGAACGTACTACTCAGCGGAGTACTTATTGCGTTAACTGCAGCGCAGACGCACATCCAGCGCTTAGTACTCACCATCACGGCGTGAACTACTACGGGTATGTCCTGTTGCTCCACGCCGGGACTGAGCGTCGATTGCAGGCCAGATCGTCGCCTTCGCCACTGGTGTTCCTCCATATATCTACGCATTTCACCGCTACGCAGATTCCACGATCCTCTCCTGCACTCTGTTGCCTGGTTTCTGCCTGGCTTACTGAAGTTAAGCTTCAGGCTTTCACCCTGAACCCTTGCGCCTGCTCCCTCTTTACGCCCAATGAATTCCGGATAACGCTTGCCACCTACGTATTACCGCGGCTGCTGGCGCAGCGTTTGGCGGCTTTCTAATAAAGGAGTATAGTATCGGCTACCGTTTCCTGTAGCCGCCGTTCATCCCTTTATAACCGAAGTTTACAATCGAAAACCTTCTTCCTTCACGCAGCGTTGCCGGTCAGGTTTCCCAAATTTACCGAAATTACCTGCTGCCTCCCGTAGGG
+
42/1/8-.4/3+00*,-''%'&)%$)*)(+-+'',)-/(('(('-'0+,,,./9/-..$)$*%,3-*.34/')(%()(--)&)*%()''(%*'+,.)*)*-.%('+,/+,512(-'#%)*,)-(+(--%%*,0.13+,.%')//0..%%%%(&(-4-.04223+*&''*,.348+0)+1-*%&&%%&)'&)0'/)1-,&#(('(*)&(((-++()),0.,(**''%)'$%)(6+.-*%$$()),%&%+(+()/2-02/'+(%$$&&'*(*,*&&$$#()4,(0*++'0,6/)+.)(()*+*%'5**-0,%((%'$*.-/1285332++,-.2*-/-0,1&&$$'((,01:6//..-0-376(-&2/7,+,-.4110-)$'')&)$)+4/23898316-563+,,00)&$%--5153-1,-/68/)(*'*,-.7673%484732/4512/03+,).*.89,4-/+23403342346330/-.*.((*()$#$%$-(('&))/&%#%&&)*(*(&%&()).3047359111+,/:5&.)7+;728+*&)).;346-++('('+054200&'(+1*4/760/0,*$-.731.8;418/10166-1,,((),-,./,**(*,,00+1.-.,7-7-76)2'-,+-++**&'##$%&'(&)(**6*,-+*.'%)0,/3*),*'+3'$'$+#%'$%()')&0$%%4+&/9,--4,$%$&%,/--0,..-,3:50-22,0((537102565681262848;<(-.13.16;77687,,%*,.3)(26748<;65791/2''%%#&,/51++**008-.//02440'*+,.1&)-4::;:6;9,*&'%'(((*.)-*(**+2;41-/24.(*3./921/44-+.+).&(+'''$&')%(*3:)+61:7-0303,+&(%/(7,42444/1*.)*--).2%(1)).+(').-3745686521.2*)%)$)''&(&('&&)%$&((&+./1:(-'%')(&'%&$),,732+1+%+36/5524.,./,6:76/(&&+-)*61./002&%(+)++(&*-436'(+034:877263/-/5&((,(/1,6*(&'+007,.2/9-.70&+'.1*$,&%'&$&$%).)*-*,/9.52')0-2'%
@85cca2bc-9e06-4928-b329-d48d0471e293 ch=34 read=37699 start_time=2019-12-12T23:30:46Z barcode=BC01 runid=2c9cf7bc05858273f10e7d7ec552fc0bd742dc3e
CTCTACGGGAGGCAGCAGTAGGAATTTTTCGGCAATGGGGAACCCTGACCGAGCAACGCCGCGTGAAGGAAAGAAGGTTTTCCGGATTGTAAACTTCTGGTATAAAGGAAGAACAGCGGCTACAGAAATGGTAATGAGTGACGGTACTTTGTGAAACCGGCTAACTACGTGCCAGCAGCCGCGGTAATACGTAGGTGGCAAGCGTTATCCGGAATTATTGGGCGTAAAAGAGGCAGGCGGCAGCAAGGGTCTGTGGTGAAAGCCTGAAGCTTGCTTCCAGTAAGCCATAGAAACCAGGCAGCTAGAGTGCAGGAGAGGATCAAAAGATTCCATGTGGCCTTGGTGAAATGCGTAGATATATGGAGGAACACCAGTGGCGAAGGCGACGATCTGGCCTGCAAGCGGCACTCAGTCCAGCGTGGGGAGCAAAATAGAGTTAGATGCCTAGTAGTCCACGCCGTAAACGATGAGTACTAAGTGTTGGATGTCAAAGTTCAGTGCGCAGTTAACGCAATAAGTACTCCGCCTGGTAGTACGTTCGCAAGAATGAAACTCAAAGAAAGGAATTGACGGGGGGGCCCGCACAAGCGGTGGAGCATGTGGTTTAATTCGAGGCTTAACGCGAAGAACCTTACGGAATGTATTTATACTCATAAAGGAAACCAGAGATGGAGAGATGGCTATATGAAGTACAGGTGGTGCATGGTTGTCGTGCGCTCGTGTCGTGAAGTGTTGGGTTAAGTCCGCAACGAGCGCAACCCTTATCGTTGAGTTACCATCATTGAAGTTGGGGACTCTAGCAGACTGCCGGTGACTAAGCTGGAGGGAAGGCGGGGATGACGATCAAATCATCATGCCCCTTATGACCTGGGCTACACACGTGCTACAATGGATGAGATTGCAGAGGGAAGCGAAGCCGCGAGGTGAAGCAAAACCCATAAAACCATTCCGCCAGTTCATTAGTCTGCAACTCGACTACATGAAGTTGGAATCGCTAGTAATCACTTGAATCAGCATGTCGCGGTGAATACGTTCTCGGGCCTTGTACACACCGCCCGCCACACCACGAGTTGATAACGCGAAGCCGGTGGCCTAACCGCAAGGAAGGAAGCTGTCTAAGGTGGGATTGATGATTGGGGTGAAGTCGTAACAAGGTAACCGG
+
-,/.-./;71/-.)-,)0/.+),)0774-256438334/)'%).)'*+/:23.006,+-2.781030.*.0*'+/)1-6,,,+01,/5.466./2.+)-(0//14+-,66/.2,$)),1,-04''(06+-'('$$$(*+./,1**((&%$&+%++'-1,1'+,/./-1./2344330013/000/8122:58/7-,0//(/')+8..-;/5-4,2-+2.656..,621(&%****7:54:2(/+12*5755563372/.14+-5801,*)*($&,(*-(--46025--,+55,8;78860/.-%(*,)3648/*++2823(.44*&)-.+-()()&*,++)-,/,.2-+.3999899783660-6+///56;/44,9*)*4.657871133-9-:./.*&&%&'&&%(,0-0,0&%%')8245))012<;.9++$&)/+-76%2/('*--08220228;779;:9,,-++./13345233//356:6897<8-1;76770-**+1281.1240<0/5'3)+-18123/0/-.&''*/2660.5)).0.1/76/4:48)&+,+),+/27445468:72,/4/,,-/09997967,*+++1/0145;938344)()*+,-..))+,39)-22&&++-&,%#+$,%)3,''&''+)(.3*,**.*+'&')*-2:31-)(.,'654464725-'*+,(.0/4894668968;675,/$"%'(4366601.(*$&)/-9-14/625+-0+),0440/,--0457:2.0156/8.)'%+.)16114)*/%&&(.619;46787,*++(*()('((&))*+..1,(*-34//*('&*-2+(56/453/.&')9;90001278)64.&&%%%)(48022,-/342/),-/778587<76:8.-&%&5+,,2+&-+&*'%%&')'+54++*-(/+-1*,28;87<5/209:2216790()0.,7787(/(''66714-/+--&&$&*,-7.8.,8/908777657143274.(+)'('))6123241**)+&5433;78948942400011.1.-,.()+.2/28711-,,(+.*,*()),+)(&%%$'$$%)295:25.4((/030-(2/'&4,-*)'%&'84420,304321+1,,*-+(004//0*-)1-./.01300./41080904
@36d7cf49-d416-48d3-9dd7-4c0f8288b2b5 ch=131 read=39986 start_time=2019-12-12T23:30:56Z barcode=BC01 runid=2c9cf7bc05858273f10e7d7ec552fc0bd742dc3e
CTCCTACGGGAGGCAGCAGTGGGAATGTGCACAATGGGCGCAAGCCTGATGCAACCATGCCGCGTGTATGAAGAAGGCCTTCGGGTTGTAAAGTACTTTCAGCGGGAGGAAGTAAAGTTAATACCTTTGCTCATTGACGTTACCCGCAGAAGAAACACCACCGGCTAACTCCGTGCCAGCAGCCGCGGTAATACGGAGGTGCAAGCGTTAATCCGGAATTACTGGGCGTAAAGCGCACGCAGGCAGTTTGTTAAGTCAGATGTGAAATCCCCGGGCTCAACCTGGGAACTGCATCCTGATACTGGCAAAGCGAGGAGTCTCGTAGGGTAGAATTCCAGGTGTAGCGGTGAAATGCGTAGAGATCTGGAGGAATACCGGTGGCGAAGGCGGCCCCTGGACGAACTGACGCTCAGGTGCGGCGTGGGGGGGGCGCAAACAGGATTAGATACCCTGGTGGTCCACGCCGTAAACGATGTCGACTTGGGTTGTGCCCTTGAGGCGTGGCTTCCGGAGCTAACGCGTTAAGTCGACCGCCTGGGAATTACGGCCGCAAGGTTAAAACTCAAATGAATTGACGGGGGCCCGCACAAGCGGTGGAGCGTAATGGTTTAATTCGATGCAACGCGAAGAACCTTACCTGATGTGACATCCACGGGAAGTTTTCAGAGATGAGAATGTGCCTTCGGGAACCGTGAGACAAGGTGCTGCATGGCTGTCGTCAGCTCGTGTTGTGAAATGTTGGGTTAAGTCCCGCAACGAGCGCAACCCTTATCCTTTGTTGCCAGCGGTCGGCCGGGAACTCAAAGGGAGACTGCCAGTGATAAACTGGAGGAAGGTGGGATGACGTCAAGTCATCATGGCCCTTACGACCAGGGCTACACGTGCTACAATGGCGCATACAAAGAGAAGCGACCTCGCGAGAGCAAGCGGACCTCATAAAGTGCGTCGTAGTCCGGATTGGAGTCTGCAACTCGACTCCATGAAGTCGGAATCGCTAGTAATCGTGGATCCAGAATGCCACGGTGAATACGTTCCGGGCCTTTGTACACACCGCCCGTCACACCATGGGAGTGGGTTGCACGCAAAGAGCTTAACCTTCGGGAGGCGCTACCACTTTGTGATGATTCGCTGACTGGGGGTGAGAAGTCTGTACAAGGTAACCGG
+
,,52/16,68*-8,-22%(&*1-.2.(.--001413;876799+496668750&/1034:;25775656662))-(..4322(5679788;5/3786:<,)*().,(*%*'&')72/.:-:-//089-+101)1-../0-5+,30+.**4,'*0))+//((-+0/0.6/0/3/3135/++++7.5160/2711/2,+(**-/17)+-9/4/60*1*2,7,788;;98778:.,,22.102)7:8)77;641926037(,--*,.180/189--6;988253601.)1+,4431-3*)*12168885/3)$')*))%()21587,/*,(+/.3/5/--0911**+*844-)/3./1:9-,*))+*'-*&',%'+,.389777,*.**-+/-4;24-9986-*3+0111365:/01+-)+(*%-''1-3)1/2...5/0./0)5+--55'6:2/1;:345.*,..394449/5.+-,-141+-+'0+-/,-04;1-0-+,/.-)0/-040*-****/18145071903545489431157,)')()*5/8-,-19,54:7<;87878:7..+1-1/687:<7/0:2-/2779/:6;101')+$/((,.63;:797:0//0/;:783+*2+*.3707/.55,.)*$'$$%'-150568*,-,.7<://**+,-/0**)('-,0;:;;2<61/38/1.+0/1)(+.0,,,+,270822299642//00444419.-,-55,,*9(047864/+0*('0413../-19777<6.62235081-1;34300.1207+:.01<70:5584:/,00*0/27684/34/../987992-22,7274+1+,---./40+0)+25;9--'')('&%&')018023665,-%')./26134423/.*--35527.*)(,*)037:;:98.-+&%$)'-'*,888885/.17.,/47789377727((+$,++/)-./598/80/.146578/1528/11+8-86881.-,,4746465*415*,+0986:71/00.+,618:4887)0668408,&*.0..+/991;5/06-0.214615.+'&,.11:&*%&&(08,(*0,2-:-10/-+(2)'-.*%$'(/.--373--,(.+,,72%&*-2473)57,,,1'(***..'%%'+/(0)/2/44:
@05da3511-05dc-4259-a8fb-68f98885c2b0 ch=345 read=35240 start_time=2019-12-12T23:31:07Z barcode=BC01 runid=2c9cf7bc05858273f10e7d7ec552fc0bd742dc3e
CTCCTACGGGAGGCAGCAGTGGGAATATTGCACAATGGGAAACCTGATGCAGCAACGCCACGTGAGTGATGAAGGTTTTCCGGATAATAAGCTCTGTCTTTGGGGAAGATAATGGCGGTACCCAAGGAGGAAGCCACGGCTAACTACGTGCCAGCAGCGCGGTAATGCGTAGGTGGCGAGCGTTATCGGATTTACACTGGGCGTAAAGGGCGTAGGCGGATTAAGTGGGATGTAAAATACCCGGGCTCAACGGTGCCATTCCAAACTGGTTATCTAGAGTGCAGGAAGGTGGAATTCCTAGTGTAGCGGTGAAATGTAGAGATTGGGAACACCGGTGGCGAAGGCGTCTCTCTGGACTGTAACTGACGCTGAGGCTCGAAAGCGTGGGAAAAACAGGGTTAGATACCTGGTAGTCCCACGCCGTAAACGATGTCGACGGAGGTTGTGCCCTTGAGGCGTGGCTTCGGAGCTAACGCGTTAAGTCGACCGCCACAAGAGGCGGCCGCAAGGTTAAAACTCAAATGAATTGACGGGGGCCCACACAAGCAGTGGAGCATGTGGTTTAATTCGATACAGCGCGAAAAGAACCTTACCTGGTCTTGACATCCACGGAAGTTTTCAAGAGATGAGAATATTGCCTTCGGGAACCGTGGACAGGTGCTGCATGGCTGTCGTCAGCTCGTGTTACATTGAAATGTTGGGTTAAGTCCCGCAACAGCCCTTATCCTTTGTTGCCAGCGGTCGGCCGGGAACTCAAAGGAGACTGCCAGTGATAAACTGGAGGAAGGTGGGATGACGTCAAGTCATCATGGCCCTTGACCAGGGCTACGTGCTACAATGGCGCATACAAAGAAACGACCTCGAGGCGGGACTATAAAGTGCGTCGTAGTCGAGTTGGAGTCTGCAACTCGACTCCATGAAGTCGAATCGCTAGTAATCGTGGATCAGAATGCCACGGTGAATACGTTCCCGGGCCTTGTACACCGCCCGTCACACCATGGGAGTGGGTTGCAAAAGAAGTAGGTAGCTTAACCTTCGGAGGGCGCTTACCACTTTGTGATTCATGACTGGGGTGAAGTCGTAACAAGGTAACCGG
+
/0/1-./.97-/62246436286-63+./++/33:421+&+,,031/3568+-/(**/.'**,'%%+**-/,+,5/9:5,(,.*)'-*/.(*,88660-00/89*.0/20.5-,,/&0,'*.),+6///,*+$&''',(()-)()')))12541-+)/)-(,+&&%%&)%$*))2--*.353250-3'1*.90*'*,0142689:0&2.,*37647&(%%&-.-010:8974,),,/*,09+/-++,*(%&&')%'((,43*43,*+,),,*+641.-++0745*)%((*)*1(6+9+,,/1/)(++6:9205.++'++,--.0())()&).'''(.-''('')(%%&+.0068:8863--,)),,--033/351134177/16,84+'%&**,',(&)''(/.-7807;:76.:0+&/.19752*+)*)*+88/-*(+-/)5.()184).6/))++&('+(--/+1*-/15;6411/8180-6..,)$'%%&*('%)'$)-/4'0/7,8235<;00230:1/*)+0-617*6;;+50+&))).,,+&101:///(/$')44<;546:3.11)/(&((('-0*.'35302.*0('(')'*/,.17834./.+,,),1:/23''(*-2751/701/8/0:9;9/:7272235-'))+/256775/,-*3-/06753835643./(*'$&$-&'052-.-9'242824/14.)*1++(&&),..2//2%%.'(174550/00965/257+692968:6;+.+*,.2757:3330023:6////,4././/-4:8143484783&)*-298471666.+-*.297788-*++(,189852611:867667799)'**(+-/0)/)&(((1&0*(,$&(-1-,..4211465736)%)-,%'&)+,...3./..-*,,0620/27334)&3,4353,0-2,,-679//.-2,-3225:4.0,,)-41160621/,/615-.,''()+.736:).:63434;69792/*+/8515010:7+'+,)*-+/,+'''*4-3:708(/'*.*++,4.,13-..7/-045897584*)(&,4/,*2)))558::94.1/-6;9787
@5389a1ee-efc0-43a2-8421-067f98ef69f8 ch=297 read=50467 start_time=2019-12-12T23:31:06Z barcode=BC01 runid=2c9cf7bc05858273f10e7d7ec552fc0bd742dc3e
TTGGTATGCTTCGTTTCGGTTACGTATTGCTGGTGCTGAAGAAGTTGTCGGTGTCTTTGTGTTAACCTGCCCGCTGTCGCTCTATCTTCCGGTTACCTTGTTACGACTTCCACCCAATCATCTATCCACCTTGGGCGGCGGCTGGCTCAAGTAGTTACCTCACCGACTTCGGGTGTTACAAACTCTCGTGGTGTGACGGGCGGTATGTACAAGGCCCGGGAACGTATTCCGCCGCGGCGTGCTGATCCGCGATTACTAGCGATTCCGACTTCATGTAGGCGAGGTTTGCGGCTACAATCCGAACTGGACTGGCTTTAAGAGATTAGCTTGCTTACCGACTCGCGACTCGTTGTACCAGCCATTGTAGCGTGTGTAGCCCAGGTCATAAGGGGCATGATGATTTGACGTCAGCCACCTTCCTCCGGTTTATTACCGGCAGTCTCGCTAAGTGCCCAACTAAATGATGGCAACTAACAATGGGGGTTGCGCTCGTTGCGGAACAACCCAACATCTCACGGCACGAGCTGACGGCAACCATGCACCACCTGTCTGCCTCTGTCCCGAAGGAAACTCTATCTCTAGAGGCGGTCAGAGGATGTCAGACCTGGTAAGGTTCTTCGCGTTGCTTCGAATTAAACCACGACGCCACCACCGCTGTGCGGGCCCAAATCAATTCTTTGAGTTTCAACCTTGCCGTTATTTTCCCAGGGCGATTCTTAATGCGTTAAGCTGCGGCGGCACTGGGTCCGGAAAGGACCCAACACCTAGCACTCATCGTTTACGGCGTGGACTACCAGGGTATCTAATCCTGTTTTGCTCCCCACGCTTTCGAGCCTCAGCGTCAGTTACAGACCAGAGAGCCGCTTTCATACCGGTGTTCCTCCATATCATTTCACCGCTACGCATACAAATTCCCTCTCCCCTTCTGCACTCCGAGTTAAAGCAGTTTCCGAAGCGTACTATGGTTAAAGCCACAGCCTTCAACTTCAGACTTATCTAACCGCCTGCGCTCGCTTTACGCCAATAAATCCGGATAACGCTCGGGACCTACGTATTACCGCGGCTGCTGGCACGTAGTTAGCCGTCCCTTTCTGGTAAGTTACCGTCACAGTGTAGACTTTCCACTCTCACCTCGTTCTTCTCTTTACAACAGAGCTTTACGATCGGCAACTAACCACTCACGCGGCGCGTTGCTCGGTCAGGGTTGCCCCGTGCCGAAGATTCCCTACTGCTGCCTCCCGTAAAGG
+
%$0)-.1/2,43.3:./*:2;01/551:011::90/8/,/)*+*-70/0&+)345284/2206/318+%*%$$%&%)++0./&',*(,()&-19'*3/7*-5)+++1041)$'&$&$**+0),***-&+)),,58.3*)(0*-.95/4)+$+%4,9).6,/-/2277440*0*+*1,-/04-/.3+,2725001437+4530/+&,.4/5553759,2:907106344.*'0636-70//55:99984'.-0182/.)**..592.--/,**(*+.01923(1*12*)&+&&&)*/882,*.40++)++/.85596./)''(0)&)('&%')(%-417897543245676:55,6.-,240/90.-/2,351&(,.11-)-200.,10**61+//,-///274--157,,#$%%*,+487444&419930://95:6+554471021+,.-794.2255;73116697231001-1-,,6983.111/147191/,-*%&'(,-0+.0-1050*%&'%(&++,0112,611/308:7;8878//900101''.5/254608,))***+/)/0556/.,)(%+(+,-/9343/+.4+4140+(+-/-/0302.5/;5/34-5603-//7-++2041<;68-,%#%&'-+.2-10,+/-01.,73.31,.1-1'*'+,+34..15<4*('*&$$(,&'12*)('*-1,&,42(*'+)'*+,)+'%(%)-1*,/3:08),))'.,,0)+/+,,/1*.-4263002416(&+./54-*+,,0;,*)5-/076;472-27001-3135546376*,/;;0/2.3:;/-10.2:10.//863.+,,,42,131//367*0*(()'*49/-/8/0((+-*//*-/<02.0/.-+-4229/()-4'&%&*(,)*$'(&+*6-:3-/14:6*/8,'&*&)),*'%+060;1+1&**3+3)'*(+.+5.03576207-7-)./-//.-.)1%(&*/-4364161116/375;171../+370.,-*/-0++)/824<-+5)2,:8232/1/4*8;::;.--%*)*11640/14221/+0+)%*(&',,/+((((,62*8<..;57223+-225:4..*,&/00043235:423)++-,-,.()+-9;9:<:7053()0124.,***//.*,+..,*'(+/--*'(/,.--*,,*1+))*,00,,-..911.532.-%+)-'&&&-.,.4)+.0/50(')+*/0000+04,,11*))(
@c7f6ef3a-b38f-41e9-a99a-a453c77ef952 ch=88 read=59965 start_time=2019-12-12T23:31:15Z barcode=BC01 runid=2c9cf7bc05858273f10e7d7ec552fc0bd742dc3e
CTCTACGGAGGCAGCAGTGGGGAATATTGCACAATGGGCGCAAGCCTGATGCAACAGCCATGCCGCGTGTATGAAGAAAGCCTTCCCGGGTTGTAAAGTACTTTCAGCCGGGGAGGAAGGGAGTAAAAGTTAATACCTTTGCTCATTGATGTTACCCGCAGAAGAAGCACCAGCTAACTCTCCGTGCCAGCAGCCACTTGATATTAATACGGAAGTGCAAAGGCGTTAATCGGAATTACTGGGCGTGGCGCAGGCAGTTTGTTAAAGTCCAGATGTGAAATCCCCGGGCTCCAACCGCAGAACTGCCATCTGATACTGGCAGAAGCAGTCTCTCGTGGGGGGTAGAATTCAGGTGTAGCGGTGGAAATGCGTGAGATCTGGAGGAATACCGGTGGCGAAGGCGGCCCCCCTGGCCCAGACTGACGCTCAGGTGCAGCGTGGGGAGCAAACGGGATTAGATGCCTGGTAGTCCCGCCGTAAACGATGTCGACTTGGAGGTTTGCTTGAGGCGTGGCTTCCGGAGCTAACGCGTTAAGTCGACCGCCTGGGGAGTACGGCCGCAAGGTTAAAACTCAAATGAATTGACGGGGGCCCGCACAAGCGGTGGAGCATATGGTTTAATTCGATGCAACGCGAAGAACCTTACCTGGTCTTGACATCACGGAAGTTTCAGAGATGAGAATGGCTTCGGGAACCGTGAGACAGGTGCTGCATGGCTGTCGTCAGCTCGTGTTGTAGAAATGTTAGGTTAAGTCCGCAACGAGAGCAGCCCTTATGTTTGCCCAACCCGGTCGGCCGAGACTCAAAGGGAGACTGCCAGTGATAAGCTGGAGGGAAGGTGGGGATGACGTCCATCATCATGGCCCCCCTACGACCAGGGCTACACGTGCTACAATGGCGCATACAAAGAGAAGCGACCTCGCGAGCAAAGCGGACCTCATAAGTGCGTCGTAGTCCGGATTGGAGTCTGCAACTCGACTCCGTGAAGTCGGAATCGCTAGTAATCGTGGATCAGAATGCCACGGTGAATACGTTCCAGGCCTTGTACACACCGCCCGTCACTACCATGGGAGTAGGTTGCAAAAGAAGTAGGTAAGCAACCTTCGGGAGGGGCGCTTACCCCACCACTGTGATTTCATGACTGGGGTGAAGTCGTAACAAGGTAACCGG
+
-..)'',/(+01.00./6/67*.-,+**%&((2<98:.,(,36*/8-.+,%$'&**(.7/6274273444441/.%(('&,42-9-'06436)').+'.,/.:;,+)1'&*.)',--0+41')*+38-,,4/4./1/57--775-/+))**6954;//2,,0)'+,%&)+.**+,.3+*)&)*&+'+-+-0/'26'()''')(-*'%'#')+-%))'-3.(%-,0070902+-.,1-123661,&'&%%#$%)(('21;:519/9--0/'(*/5441168.178.&.+,71'2(-("%'0.-++()-.2343333891/,,$'('((&(-/0,.-,)(,35,0*)(++,5+03//'$)&,,+1().)(-.+-(((+**+8--1/-117::7:75640.+./()((,960)),('))'&,+**+1/122)22,+(&')*5798)%)+9<,9&4/+/-**+**36)+)4*,,32**02559;:110118831-/),---(*)&%'))+-6953136-,2)-*.(/-111/,)*-701.532-496966163&%(&+)&&('*,/6*2,3-572/363;:7241414/54:<6-24/')&*,+,028122*///102167<:6;6<2//004:7:54105,*,,0,3,-713:444;455873,-,3(2*2:6-*)*+,6332-3*(%&'*+-48211-,/31226,0225767624/;22288677//00138.04('%%-2-./1:*35291,+,-3&)*&,+*)'&('&-9-0-))&*0)'+)%*&+%&&,**'),)&&'*)0:-60*2+'))12113-,)*)**+'*-46003.*/+0)+'-,//0..-/0114/(*+$%%*)0302(%%&'//6).6768/.**(*-01.02;802.-1453735,')'(-+,-5+-+.-634427;2,1.-+.674//38-047321233534-*1.3.2&&+,22*1+--024.-,.,,5,-2,,.+6-424//)&'&,/-.-0:-301/0.12-62162;96363485656)&1,1),*$++/,-)-501:9//6..(+295620*&%&$-0/5113:9,%))'**,-+)(&)-0///72.72,+3.+,425-**%%%%2+012,./01:21%+(+,),)&%0**5,,-5464888-545;9;4.
@acdd9a6e-8d8a-4f43-9e8b-b50fdbac5a34 ch=107 read=57204 start_time=2019-12-12T23:31:15Z barcode=BC01 runid=2c9cf7bc05858273f10e7d7ec552fc0bd742dc3e
CCCGGTTACTGTATTTACGACTTCACCCCAATCGCTGACCCTACCTTCGGCCGCTGCCTCAGCGCGGTTAGCTCACGGACTTCGGGTATTGTGCCAACTCTCTGGTGTGACGGGCGGTGTGTACAAGACCAGGAACGTATTCACCGCGACATTCTGATTCGCGATTACTAGTAGCTCCAGCTTCTTCGTAGGCGAGTTTCAGCCTACAATCCGAACTGGACTGGTTTTAAAGTTTGGCTCCACCTCACGGTATTATCTCTGTACCAGCCATTGTAGCACGTGTGTAGCCCTGCACATAAGGGGCATGATGATTTGACGTCATCCCACTTCCTCCTGGTTTGTAGGCAGTCTCGCTAAGTCCTCAACTTAATGGTGGTAACTAACGACAAGGGTTGCGCTTGTTGCGGGACTCAACCCAACATCTCACGACACGAGCTGACGACAACCATGCACCACCTGTCACCTTGTCCCCGAGGATTTCCTCGATTAAGAGTAATGCAGGGATGTCAAATTAGCGAGCCAGGGTTCTTCGCGTTGCTTCGAATTAAACCACATGCTCCGCTTCTTGTGCGGGTCCCCGTCAATTCAACTGAGTTTTAATCTTGCGACCGGCTCACGGGCGGGTCACTTAATGCGTTAGCGGCGGCACGGAGGTGTTGAAACCCCACCTAGTATTCATCGTTTGCGGCGTAGCGGACTACCAGGGTATCTAATCCTGTTTGCTCCCCACGCTTTCCGAGCCTCAGCGTCGGTTACAGTCCAGAGAGTCGCCTTCGCCACTGGTGTTCTTCTAATCTCTACGCATTTCACCCGCTACACTGGAATTCCACTCTCTCTCCTGCACTCTAGATAACCAGTTTGGAATGCAGCACCCAAGTTGAGCCGGGTATTTCACATCCCTTAATCATCCGCCTACGCTCCTTTACGCCCGAAGTAAATCCAGTTAACGCTCGCCACCTACGTACGCGGCTACTGGCACGTAGTTAGCCGTGGCTTCCCGCCAGCAGGTGCCGTCATTATCTTCCCCAAAGAGACAGAGGCTTTACGATCCGAAACCTTCATCACTCACGCGGCGTTGCTGCATCAGGGTTTCCCCATTGTGCAATATTCCCCACTGCTGCCCTCCCGTAG
+
+)(+0/;0,*&/')3)'.//35;6/6/-)0-53+,.--.8--/6::<8588746766764(**)(+51733474/21614780+/,,--4)-%-4/6///1-.132:989:6::7,02+//*))()&/43.151:90556630332401,25;977,7+,,77649123/1//$.-7**+-,+,)0.&&'%'..&,.90,,,7-5466;82+).667,444:;82<<-29.-091493636/16.2,*/+*%%$'*---,+3419,,,9-41(&&(+,,//1987551:5.++,++,/(49;8.483332(3/))./34-,-+4+%''+/0026320,/+'&&,,8000115.647/,+01+-+2))),*+)'&%/02:3238.'&%-(,8-0:/1154925<557;843587286)/*13454/&),,.1.//0,//+*,(*9,9;37''&./+343543%4-6-,-498*'%)'&-1/16350103/.()(&/**)(()/30757/3.(+($&%'#)&%*)*,(0*-16(,-4/,-335,+1/3/<9;;671.,+.)/)./2+-,+-67360.18:3024+---+%#$()*34:;0/18253113/0.*''(+#')01-**&&&$&(&6-75610/+,-0:4.9555382/3/-02*,1*07,($(%''*+.4:7315..33'((&%&*$'%--,:8.7,)1.(0-12240612/0.;3./.76.+,/*+191/)))448--/00005&()+')%&-7-***+(+,.1;99;:471-(&(*'*-95001$%,**.63,-)*(1<5,+.2)*-0--*00*'+*/;08255524330442242101043780:1;158<<6::;4-1//2+/1,**))0.-.06%1.1-3;0,+,-,1)(&*+0898.:2-2;4563./29*77+,*//+&&&'(12,-/1,//207347787:;55:6574745114212543560-000129.,,90/16:4424/)(.,+,+*'&'%**25872800/517::*720)%)(*+'%-+,.8/&,-./1,*/.&7;8;989:5565)+(),/5231,,.,-/0005:72;2/19-+,9+-,21;333/:780$'''*+().,,/7/.087
@e11f3b58-b3e8-4adf-8918-5a68df30c4b1 ch=167 read=58872 start_time=2019-12-12T23:31:13Z barcode=BC01 runid=2c9cf7bc05858273f10e7d7ec552fc0bd742dc3e
CAGGTGGGAATATTGCAATGGAAGCCTGATGCAACGTGAAATGATGAAGGTTTTGGGATCGTAAGCTCTGTCTTTAGGGGAAAGACCGACACCAAGGAGGGGCTAACTTCGTGCCAGCAAGCCGCCTGATAATACGTAGAGTGGCGAGCGTTATCAGATTTACTAGGCGTAAAGGGGGCGTAGGCGGATGATTAAGTAGGATGTAGCAAATACCCGGGCTCAGCAGGGTGCATTTCAAACTGGTTATCGGTGCAGGAGGAAAATTCAAATTCCTAGATGTAGCAGTGAAATGCGTAGAATTAGGAAGAACACCAGTGGCGAAGGTGACTCTCTGGATAACTGACGCTGAGGAAGCAAGCGTGGGAATAGGCAGTTAGATGCCCTGATGCGCCGTAAACGATGAATGGGTGTGGGGGGGTTCCAACACCTCCGTGCCGCCGCTAACATTTAAGTATTCCGCCTGGGAGTACGGTCGCAAGATTAAAACTCAAAGGAATTGGCAGGGACGCACAAATGTGGAGCATGTGGTTTAATTCAGAAGCAACGCGAAACCTTACCTACCGCCAGCATCACCGTACTTAATCAGGAAATCCCTTCCCGAGGACCAGGTGACAGGTGGTGCATGGTTGTCGTCAGCTCGTGTCGTGAGATGTTGGGTTAAGTCCCGCAACAGGCGCAACCCTTGTCGTTAGTTACTACCATTTAAGTTGAGGACTCTGGCAGAGACTGCCTGGGGCTGCTTTCCAGGAGGAAGGTGGGGATGACGTCGTCATGCCCCTTATGTGTAGGGCTACACACGTGCTACAATGGCTGGTACAGAGAGATGCAATACCGTGAGGTGGAGCCAAACTTTAAAACCAATCTCAGTTCGGTTGTAGGCTGAAACTCGCCTACAGCCAGAAGCTGGAGTTACTAGTAATCGCGAATCCAAGTCGCGGTGAATACGTTCCCAGGTCTTATGCACTGCCCGTCACACCGCGAGGTTAGCATGCCAGAAGTCCAAGTAAACTAACCGCAGAACTGGCGGCCGAAGGTAGGGTCAGGTGGGGGGTGAAAGAAGTCGTAACAAGGTAACCGGAAGATAGAGCGACAGGCCGTGGGGTTTAGCACAAAAGACACCAAACCTTTCTTCAGCACCAGCAATGCGTAACGCACC
+
%%*'&'(&')/,0.'),))&'&%$'$#&$&$%%$&'('*('''(),-3+-.51+&.0*+,(,+()*+12/2*()'%)/0(*)+)&&$$##$)&(+,-+(&$$%+'&%&)/02)3.))(%&'+/%+%'('.*5,--000---,./.-1061.4.-/)((*62--/&)''$&+.(*.5),/08889:9;;31,5+2.,-'15330+*&')5721160,(&$%)%%('(,%$$&&3+&&+.7-77/4/---(,+.121)(-)*'(&%(%*(4-..+*-,(,,+&,,&453/75/./11.+*&()'..-0//41237*,35952,/+-(+%,&))3333)%&%&(++-+,++'+.%&&)*+'(,35*,*/.,'%%#&'1)-27'8:,((&(&,*/0546801,),./10+.+./6,0250+),2.-.0/35:55213567137-.-)()&)2+/4)0+-02))3+*)(&&$+)00731*-++++2-9<:97780.(+*('+*,(*%-4,)+$)&(++)*)%'.-,..-+-.42<:1623-*',*%((&)(&((+...*,,.0)&(%%*'&'**+*++/****.)8-64-*-)2,*.<00/5,*&%**-.**0100-/),+.2/4-./62,25+,//16.-//024/32'0)*-65345152/1%&'')/,*.408&)/,&.('*1.-6-003/;/..5110'+($''%)),,.*(4604530'.-,)*---663..36*''&&$$&%-&',*(-4+4-4/29:0398771//,/2-05979+2///664,$&*'1101.)%)*+5675627226.0-5.787.+***,77344203:630,)%+(2).-:2::19:08;;77:9:998:3577-(,1-((*0,33/04-)/0,0-*)(&%&&%%'%'''**(',2)&'&'**/--*+/-3/2&-)$,(++-2./110-0.0511+&/90*0+')$*%('&-/,(8.++'-6&%+*))/*$)*+:,8)''4--06*.'&$&+0.00615%))(%&&'+))+*2-+*&)()),--+'&%&'-33.,&&%')+&+))-./453039*1.044:08292380+)0,)*+,+.5+)1'+*&--&%(*+1134*'&*(+(&+010184132/&'().++(*))*(22+&%'#&#$"
@a5ea04bb-e8bf-404f-b3b5-23ce9eb1d336 ch=63 read=62721 start_time=2019-12-12T23:31:13Z barcode=BC01 runid=2c9cf7bc05858273f10e7d7ec552fc0bd742dc3e
CTCCTACGGGAGGCAGCAGTGGGAATATTGCACAATGGGCGCAAGCCTGATGCAGCCATGCCGCGTGTATGAAGAAGGCCTTCGGGTTGTAAAAAGGTACTTTCAGCGGGGAGGAGGTAAAAGTTAATACCTTTGCTCGGCCAATTTGTTACCCGCAGAGAAGAAACACCAGCTAACTCCGTGCCAGCAGCCGCGGTATTAATACGGAGGTGCAAAGCGTTAATCGGAATTACGCACGCAG
+
$).4,04+5,)0+-.0-++..4/'*'(*'&(').91)442/35:.5;.---%,+)+4/3,3*+.(2))-+)**%)))-55353$./-2+/09+'&$$+'$&(+,'*)*-2*&(&$''((.4))*+20003265++441-)$"##'&'&-1)*41).***&(,'*+('&)+&)-,2-,+22/468;83.-,3+,.++,&)'+'-'1/3+.0+/021&&'+).-0+.+.0+6)&+%'#&$$#$
@cef85da4-1853-4959-bc20-54da11547249 ch=157 read=36394 start_time=2019-12-12T23:31:46Z barcode=BC01 runid=2c9cf7bc05858273f10e7d7ec552fc0bd742dc3e
CAGTGGGAATATTGCACAATGGGCGCAAACCTGATGCAGCATGCCGCGCGTGTATGAAGAAGGCCTTCGGGTTTAATAAAATTACTCAGCAGGAGGAAGGGAGTAAAGTTAATACCTTTGCTCGTGGCGATCCCGCAAGCTTTCAGCTAATAATTTGTGCGGTAGGAGGGTGCAAACGTTAATCAGGAATGCTGGGCGTAAAAGCGCACACGCAGGCAATTTCTGATGAGTGGTGTGATGCAGGCAACTAGAGACTGCATCTGTGCAGCTGAGTCTCGTAGAGGGGGTGGGAATTCCAGGTGTAGCGGTGTGTGGGGTCACGGAGGCCGGTGGCGAAGCCCCTGGACGAGGCTGACTCAGGTGCAAGCGTGGGGAGCAAAACAGGATTGGGCCACCATGATCAAGGCAGGTTGTGCCCCTTGAGGCGTGGCTTCCGGAGCTAACGCGTTAAGTCGGTAGCGCAGGAGTGCGGCGCAAGGTTAAAACTCAAATGAATTGACGGGGGGCTTACAAGCGGTGGAGCATGGTTTAATTCAGGTGGCAAAGAACCTTACCTGGTCTTGGCGTTTTGGGGTAGTGTGCCTTCCGGGAACCGTGAGACAGGTGCTGCATGGCTGTCGTCAGCTCGTGTTGTGAAAGAATGTTGGGGTTCAGTCCCGCAACAGGCGCAACCCTTATCCTTTGTTGCCAGCGGTCCGTGCAGGAAGCTCGGGGGCTGTCGCTGGGAGGTGGGGACTGACGTCAAGTCGTATGGCCCCTTACGACCAGACTACACACGTATACAATGGCGCATACAAAGAGAAGCGACCTCACTTGAGGCTCAAAGCGGACCTCATAAAGTGCGTCATGTGAGTCCAGGTTGGAGTCTACCCAACTCGACTCCATGAAGTCCAGGAATGCTGATAAATGGATCAGAATGCCGTGAATGATTCCGGGCATGCGCCGTGCACGGGAGTGGGTTGAAAAGTAGGTAGCTTAACCTTCGGGAGGGCGCTTACCACTTTGTGATTCATGACTGGGAGGTGAAGTCG
+
%+.0)-'+()(+)+,12022//((&,*4/.656673-,+++3136/10.03/0+-*57()-..35340(2114&)(&-41,)0+.3/-)'%,+(--')(0)')(.25,0.7/2*1,**,*/21%0()*('(&),(,-*%%%%%+$'*)/+''%$&%&%&&&%'#),()-.'''),.,208/1--&+*(&,%()-,+,')*/.)%'*/02+.%0)+20+))-+&$'%'%$&%)&''$%&&#&#('&&())'*+,.157801)%'&%%$&'&-)+,.1655++&.136+-(1*+*,3+3-.5+*%$'(152.'(%'()$(%#&+0--+)%***,'%'$(&*0/)*.635-).0((*#)(-),414,0+'(*)*17-%&'.44'0*,+&/.)'&%%#%%$#$#&'+*&$%$)+()$*.120+-+,*1214-+,+/30.+0),2**1/,-%,//0-05),)&''&(#*(%&%')(*(&')'',+44<;1546/<97)),0//.3)+43/)(($%(/2/,+-(,7,,+*,,,.;;656,)%'$#&$#)()'-//5050083&1422.3*($('(%',0)&$$&$%&*--*-))17.50;&:+,/4402424552/&*)1+,*0/-,2./2778:83;3,(+-*&)()(24/27*6*%$&(11'',,)2((353.1*474/6022)).,+19125-../8/0-)&#$$*,*(%''('151((')+4./.(-)'*)%(-0)(&$)'83-,+'(+5&'$%%+-01))&$%()/:((%&()+**&((*(%%&&&((&&(*126888)()(-*)*9666,1$)&()%((+(/0:0'1,037735/.4:625565771554.&(((,$)/)0('&$))4'4,((&102//4258+-1.5,,.+$)-$&&''((%&,3715:877/-+,,-1-&&'%&#&$)''%')%'#$#&$%$%'(,&'$%%%'((1/'&$(+(('(&*''%)*%&*+/-.-2/:.(+2-65811/06--25+*2025;6787668795)*-*++1---(
@fd23b056-c4c5-4336-b77f-3939d9698c22 ch=84 read=44907 start_time=2019-12-12T23:31:43Z barcode=BC01 runid=2c9cf7bc05858273f10e7d7ec552fc0bd742dc3e
CCGGTTACCTTGTTACGACTTCACCCCAATCATCAATCCCACCTTAGACAGCTCCTTCCTTGCGGTTAGGCCACCGGCTTCAGGTGTTATCAACTCGTGGTGTGACGGGCGGTGTGGTAAGGCCGAGAACGTATTCACCGCGACATGCTGATTCGCGATTACTAGCGATTCCAACTTCATGTAGTCGAGTTGCAGACTACAATCCGAACTGAGAATGGTTTTATGGGTTTGCTTCACCTCCTTCGCTTCCCTCTGCACCATCCATTGTAGCACGTGTGTAGCCCAGGTCATAAGGGCATGATGATTTGACGTCATCCGCCTTCCCCTCCAGCTTGTCACTGGCAGTCTCGCTAAGTCCCCAACTTAATGATGGTAACTAACGATAAGGGTTGCGCTCGTTGCGGGACAATCAACATCACGACACGAGCTGACGACAACCACGCACCACCTGTATCTCCTTATAGCTATCTCTCCATCTCTGGGGCCTTTATGAGTATGTCAAGACCTGGTAAGTTCTTCGCGTTCTTCGAATTAAACCCGCATGCTCCACCGCTTGTGCGGGCCCCGTCAATTCCTTTGAGTTTCATTCTTTGCAGACGTACTACTCGAGCCGAATTACTTATTGCGTTAACTGCAGCACTGAACTTTGACATCCAGCACTTGGTACTCATCGTTTACGGCGTGGACTACTGAATTATCTAATCCCTGTTGCTCCCCACGCTTTTCCGGGACTGAGCGTCAGTTGCAGGCCAGATCATCGCCTTCGCCACTGGTGTTCACTCCATATATCTACGCATTTCACCGCTACGCCAGATTCCACGATCCTCTGCTGCACTCTGGCTGCCTGGTTTCTATGGCTTACTGAAGTTAAGCTTCGGGCTTTCACCACAGACCCTTGCTGCCGCCTGCTCCTCTTTACGCCCAATAATAATTCCGGATAACGCTTGCCACCTACGTATTACCGCGGCTGCTGGCACGTAGTTAGCCGTGGCTTTCTAATAAAGTACCGTCATCGGCTACCATTTCTGTAGCCGCCGTTCTTCCTTTATAACAGAAGTTTACAATCCGAAAACCTTCTTCCTTCACGCGACGTTGCTCGGTCCAGGGTTCCCCATTGCCGAAAATTCCTACTACTGCCTCCATTAG
+
+1)*/5)-619-1.+,4+121-+032'2+7845/09,08-,990:/..6002238:76.+-,.5/./%0/0%(-(,)).75&40/-/1.0-4-,-2).58433336163.05.0.-'',/*-1,(&*+2/0768:969:4754535481107/2+,0./4,,+(-043625./*019434243506*,/29-1-425.../314++0-+++*,,3.3;,99:156:1164(.0;687932+-3.&+1+;6.%'(()/6857798980)((**+..14111.20*(/),+,,/0(/1-0336665286-.2779:799,.4463/+1,-2-.,5...913/20-,-/./6015-&&(*5/,..+//.2.,-2/33151339564/+',,*+1,.211111;45.532/0838(8,,,+()-+-(,0160.-&,/$)'3,6(*'*%*-,2,+)*,1/32(*(*-26643/-...49853/,)*,().6186...-0113677*/2235.4.-0+'-377<842221'+92%&.3/4;63;//2454455/.4222/8/1087:084/'%+-055;986<94016<;038;7195./&*.+(**.//044('/2*()*,+++/1-.:..,6/2//104.00028847418/--9473'*&1,,,,*2./357576828:+-,7/00:;598075-)+-),,.*)')28))''(').2<:+(0,002:3,+4<:8854/61/00,0,7.0149.-'+.0/(453894;435<:9;:853466')*0,,0487898385631;:12;<67:77,,(()44932-//1238,*)$&'(+*+,3+*7++*,*1316<9,../-76461321/-,01.,*-065,.-..63--/2-00054;+30//6323,.4.11.13+/192&/-/3)2*,611375331526131/.34;35:3382-347090-1;1:3;4435+7*)$)))$(.)*&)&(+-2**-.('./3360,/18:554)+,.9231981685/1..-.1716;6;<6861)%'(*.6:5(',**.<93+5++--+-663/54:799:4..,)*)(/,-.8/--2/-)(2)*+40236:9.')+&*+*07472546++34%0+*-21:7&5'(-
@f34405c3-5b70-46d8-b84a-bff5fd8fac6c ch=372 read=59469 start_time=2019-12-12T23:31:52Z barcode=BC01 runid=2c9cf7bc05858273f10e7d7ec552fc0bd742dc3e
TTAAACGTACTTCACGTTCAGTTACGTATTGCTGGTGCTGAAAGTTGTGGGGTAATCTTTGTATGTTAACCTGCCCTTTCATATTCTCTTCCAGTTGCGCGTTTACGACTTCACCCCAATCGCTGACCTACCTTCGGCCGCTGCCTCATGCGGTTAGCTCGCGGACTTCGGGTATTGCCCAACTCTCATGGGTGTGACGGGCGGTGTGTACAAAGACCGGGAACGCGTATTCACCGCGACATTCAGTTCGCGATTACTAGTAACTCCAGCTTCATGTAGGCGGGTTTCAGCCTACAATCGAACTGAGACTGGTTTTAAGTTTGGCTCACCTCGCGGCATTGCATCTCTGTACCAGCCATTGTAGCACGTGTGTAGCTACACATAAGGGCATGATGATTTGACGTCACCCCCACCTTCCTCCTGGATTAGCAGGCAGTCTCGCTAGAGTCCTCAACTTAATGGTAGTAACTAACGACAGGGTTGCGCTCGTTGCGGGACTTAACCCAACTTTATCTCACGGCAGGCTGACAACCATGCACCACCTGTCACCTTGTCCCCGAAGGAATTTCCTCGATAAGAGTAATGCAAGGGATGTCAAGTGTAGGTAAGGTTTCTTCGCGTTGCTTCGAATTAAACCACATGCTCCGCTACTTGTTTATTTTGCGGGTCCCCGTCAATTCCTTTGAGTTTTAATCTTGCGACCATGCTCCCCAGGCGGAATGCGCCAATGCGTTAGCGGCGGCACGGAGGTGTTGAAGCCCACACCTAGTATTCATCGTTTACGGCGTGGACTACCAGATTATCTAATCCTGTTTGCTCCCCACGCTTTCGAGCCCGCCTCAGCGTCAGTTACAGTCAGAGAGTCGCCTTCGCCACTGGTGTTCTTCCTAATCTCTACGCATTTCACCGCTACACTGGGAATTCCACTCTCCTCTCCTGCACTCCTAGATAACCAGTTTGGAATGCAGCACCCAAGTTGAACCCGGGTATTTCACATCCCACTTGAATCATCCACCTACGCTCCTTTACGCCCAGTAAATCCGGATAACTCGCCACCTACGTATTACCGCGGCTGCTGGCATGATTTAGCCGTACTCCTTGGGTACCGTCATTATCTTCCCCAAAGACAGAGCTTTACGATCGAAACCTTCATCACTCACGCGGCGTTGCTGCATCGGGTTTCCCCATTGTGCGTATTCCCCTGCCCTCCGTAGGAG
+
'%)('&$+%(*-/&+,.56+/-://(1(*/,-1347-+*+(.+*,0*%#(,+*%%(*/:+&)',/3920280/-''(*)*&*)$'&)*6661%+,.%,*+'(+,'*..39:8//34)0+//**,-.;:+.8:8;7/(36+)+,/535/2-1',0...651/349225330/*,'-,(10(+&,+..+()0/)+.634607841+&%)(+)..2-+//..:.04.-01569<867;42122/880')'+&((+/3121/(/*/6432.(+0399697/,,++*(++57-,334.'/2824.2:7434/36::,:;;099.2;,1-45325:25344-65694545687648373.,-/*3,)&,-0-.//385,*++,//022/50/55./8.///,58+,(.&,+,4:::)+36366524402.,2,,-.0214767757*0/2&**.2804&/%&(/,34783472/*(,'+,.0-19436243430.01.20;:/.0+/)//*.3,2:6.4,)++-1'/%&*'&((*2/77884446:89:4566688280/0790311.+(-,5925/01/*&'$(()+)-''+)+25.8898:6(0('&--*+//5/:923;0+//+5++-80/(2.34<;;<332243258,-2+'*'$+1,$(&(,))+030/68.(+,-;:;03093-,(4;<*030...-,.066(-$***,'&&(+/+.0,+),&('*2778585223282182225.1)*),31*1*(44.&)*-9/..65597.0555:6)+'-+,87,+)-106%,&&,+,.3586:652283(./099/%+)*/91/'*)2-'#)(,-,/013:.53601.338()*/)+-,.7;6<7891)%&'+./5:728+**.1/0599:;:;::<31172))''(+,2&.'-&0)).)+,..1**,.64371//-/(),6885:3;/35<95.0--,*&&')/62/.,1-(',///+342/0;1('&'(34-&+),,(1),2464*40+,/.1295+71,011;/*+137--/*707.6---747:35:531*.*+/29<8:8<::9:93/*$%%(-1,(&&##$$&,,&&%*0--)664650/:00179/7;+/:72464220.0572///.)&+0,486<8:;1.//0*,-1/5/0.700022566*.3,8-.-3-,52-.'0,/-+-093)')*+'(498848,/+
@54fa200c-1e2c-4cff-b598-1258287f8993 ch=328 read=37592 start_time=2019-12-12T23:31:51Z barcode=BC01 runid=2c9cf7bc05858273f10e7d7ec552fc0bd742dc3e
CTCTACGGGAGGCAGCAGTGGGGAATATTGCACAATGGGCGCAAGCCTGATGCAGCCATGCCGCGTGTATGAAGAAGGCCTTCGGGTTGTAAAGTACTTTCAGCGGGGAGGAAGGGTAAAGTTAATACCTTTGCTCATTGACGTTACCCGCAGAAAATACCGGCGTAACTCCGTGCCGGCTTATCGCAGTAATACGGAGGTACCGGCGTTAATCATACTGGGCGTACAAAAGCGCGCAGGCGGTTTGTTAAGTCAGATGTAAATCCCAGGCTCAACCTGGGAACTGCATCTGATACTGGCAAGCTTGAGTCTCGTAGGGTAGAATTCAGGTGCTTAGCGGTGAAATGCGTAGAGATCTGGAGGAGGAATACCGGTGGCGAAAGGCGGCCCCCTGGACGAAGACTGACGCTGGGTGCAGCGTGGGGAGCAAACGAGTTAGATACCCTGGTAGTCCACGCCGTAAACAATGTCGACTTGGAGGTTGTGCGCGAGGCGTGGCACGGAGCTAACGCGTTAAGTCGACCGCCTGAAATTACGGCCGCAGGTTAAAACTCAAATGAATTGACGGGGGCCCGCACAGAAGCGGTGGAGCATGTGGTTTAATTCGATGCAACGCGAAGAACCTTACCAGTCTTGACATCCGGAAGTTTTCAGAGATGAGAATGTGCCTTCGGGAGCCGTGAGACAGGTGCATGGCTGTCGTCAGCTCGTGTTATTAATCATTGAGTTAAAGTCCCGCAACGAGCGCAACCCTTATCCTTGTTGCCAGCGGTCGGCCGGGAACTCAAGGAGACTGCCAGTGATAAACTGGAGGAAGGTGGGGATGACGTCAAAGTCATCATGGCCCCTTACGACCAGAGGGCTACACGTGCTACAATGGCGCATACAAGAGAAGCGACCTCGCGAGAGCAAACGGACCTCATAAAGTGCGTCGTAGTCCGGATTGGAGTCTGCAACTCGACTCCATGAAGTCGGAATCGCTAATCGTGGATCAAGAATGCCACGGTGAATACGTTCAGACGCCAGCACACCGCCCGTCACACCGGAGTGGGTTGCAAAAGTAGGTAGCTTAACCTTCGGGAGGCGCTTACCACTTTGTGATTCATGACTGGGGTGAAGTCGTAACAAGGTAACCGG
+
/65356040,.6/-11.0-79/&0,7-:-*)++3:7,*)&%*-3-5:111625-),1-435/&%)'*+.0263),,+/,--,1*865:337;8155569</,-,116+(,+-1+),*08+*)8*9*))&&0++225,3../36.;.-:.&5((+0'#$%)5%*'''.++,33.1.96,51.4/0.'(%%&-61-.*,')-'&+&*&)*:,1-.-'-.0188572-,&203*())*$3)*18--99;-5:66039))+/(,(+.**-,*.6239(5-;89<61765000018566473;227.('('''*+,0888-0(4)2'5(7+9(**2%##$%(*-500(3/(+0740()'&./4:2//*%(((0.298*00/90()1(++7.32545-*1518-/.*+--.//,()%((+*(&'),7,-1*&,,06&,%%(..-(0/248118;:8667+)+*-(((29-.6/..8773./.0+,3-49,.23680'2/04516'"%,+'*,6796+2()0551582173-/0*'%''''(+2946.01*6/859972./-0+**,1649996;<:-06.)**+)%)&+.,)((+'+*(,())13;35:696/0565726/2'()(+---('&)%&(0005/0155,5*..4..99-,-+')+000.083367640//+62*,39&6)+,66134,*('),578799544*++,./8544'$,*,'$$)2*&..8-;,-,73((-/-4&'-1278:61-)0-34&%)*1/.1,+(((4,717985;;-98:730.3,.017761-///335:65789-.2*/.3/.5:5277855602+&%)*305),+,68+%%$#$*+6812$1*///--))'(*17.,0.-197562222/-(,&()*-/736221/.-''-.2:.00.,.453//2963678564123440+/0+4,2/,,-,,/1++,-..0267801-2.--8.73733.,)))((,087651,-+4962/(#&(*+.3:3.002/-%)$,&%%%&&'--061/:311614.3,(&&'*&*0-8(,1/*(%&*+10-&((+/.121974;9)+4-0526028,./7311246:0%').553742*+,1.-)*--615../.48:8+8
@31741773-8a16-44e0-8e31-38c9455f5dc5 ch=318 read=53507 start_time=2019-12-12T23:31:51Z barcode=BC01 runid=2c9cf7bc05858273f10e7d7ec552fc0bd742dc3e
CTCCTACGGGAGGCAGCAGTAGGAATTTTCGGCAATGGAAACCCTGACCGAGCAACGCCGCGTGAAGGAAGAAGGTTTCAGTTAGCAAACTTCTGTTATAAAGAGAACGGCGGCTGCAAGAATGGTAGCCCGAGTGACGGTCACTTTATTAAATACGGCTAACTACGTGCCAGCAGCCGCGGTAATACGTAGGTGGCAACGTTATCGGAATTGTCGTAAGAGGAGGCAGGCGGCAGCAGGGTCTGTGGTGACCTGAGGAAACCTTCCGGTAAGCCGCCGAAACCAGGCAGCTAGAGTGCAGGAGAGGATCGTGGAATTCCATGTGTAGCCCGGTGGCCGTAGATATATGGAGGAACACCAGTGGCAAAGGCGACGATCTGGCCTGCAACTGACTCCAGTCGAAAGCGTGGGAGCAAATAGGATTAGATACCTATTGGTCCACGCCGTAAACGATGATGAGTACTAAGTGTTGGATGTCAAAGTTCAGTGCTGCAGTTAACGCAATAAGTACTCCGCCTGAGTAGTACGTTCGCAAGGAGAATGAAACTCAAAGGAATTGTTGAGGCCCGCACAAGCGGTGGAGCATGTGGTTTTAATTCGAAGCAACGCGAAGAACCTTACCGTCTTGACATACTCATAAGGCTCAGAGATGGAGAGATAGCTATATGAGGATACAGGTGGTGCATGGTTGTCAATCCAGCTCGTGTCGTGAGATGTTAAGTCCACCAGCGAGCGCAACCCTTATCGTTAGTTACCATCATTAAGTTGGGGACTCTGGCGAGAGACTGCCAGTGACAAGCTGGAGGCGGGATGACGATCATCATGCCCCTTATGACCTGGGCACGCGTGCTACAATGGATGGTGCAGAGGGAAGCAGAAGCCGCGAGGTGGCAAAACCCATAAAACCATTCTCGAGGTTCGGTGTAGTCTACGGCGACTACATGAAGTCGGAATCGCTAGTAATCGTGGATCAGAAGATACCCACGGTAGACCGTTCCAGGCCTTGTACACCGCCCGTCACCATGGGGAGTGGGTTGCAAAGAAGTAGGTGGCTTAACCTTCGGGAGGGCGCTTACCACTTTGTGATTCATGACTGGGGTGA
+
*,/((+4-93),2112-%++(.+++3:<55.4/0;430(-+*8.+++252253632057,*../15.2,-)-,).*6,)&+-8%+%.42134254.7../3,*%'((&*-+//.*(+,'&2..30,,*2.(+')()))'%(&&'))))4.1*/(-/*./009665766-1.**..-332130//4//189/3--0*)+&*61:0-1+.,)4(&'$%%&*'&,.+01166;218-)'&'+.3//1541/(($-)(*&&$)&%(*),-(.+045-12&)%%+-,/4369,,+++2//2,,-,39-,'/6/577:6'3)4.593/..--/0,++,3000,,*0+,.713+-0.-8-5:656/*-*0*%**(%()-/0/..01898:8997-.%&%&&)'()36')*)&'*6/76-./0<54.3/).2,,20,14-++0',,1.*-02:719;+35.,+,+%%///287.5566;7;66.334;016::39;76434)0+0.7/20722-($)'*011,2550,+,,&1&),4;4,-/-+*+)(+/0-68..:39/,-**3*'')&$*%&(*%)*.5:575:673%,-02-+.448:+-41:5)-&'*813/-,+))17/../-2//+33311111.3342,2.,/92;'(),,98,+(((2169::874.&'))+,9867877;98765)4271,,&'%&'&'*+:585784988577106)+,+0/$)%($('(3303/019417456.9.*)+'$)),05.231../0.8;/27786-73'%)'*+27999)&,+,323+./,+''(&+4*+/5542''*++2&-%*--+,00366:;76.&($&%+*./01248;99<::9565*+))*+',()-'$))'*.)*(',(,*(&&*0058)),19;02679:9970,/109)&/)),0456,%-)()),+(')$%+,0..0%-+278710*),.7232;:;-,-*(+('20'74&&-,/*'&*$%&*+,&(.84.6---,,,/+40;8'&))*;7:995)%()'()+3+.3:/&)('))-,)'&%%%+(234:82<6004/-,102/18,2/71.0456:5711%-+*12***3
@1ab2f2b9-db76-4a6a-9443-a3625b4335ca ch=370 read=60919 start_time=2019-12-12T23:31:59Z barcode=BC01 runid=2c9cf7bc05858273f10e7d7ec552fc0bd742dc3e
TTGGTTACCTTGTTACGACTTCACTGATAACTGACCCTACGGCCGCTGCTTACTCCTTGCAGTTAGCTCACGGACTTCAGGTGTGCCAGCTCTCATGGTGTGACCCGGGCGGGTGTACAAGGCCAGGAACGTATTCACCGCGACATTTCTGATTATAGTAACCAGCTTCATGTAGGCGAGTTTCGTACAATCCAGACTAGAGACTGGTTTTAAAGAGTTTGGCTCCACCTCACGGTGCATCTCTCTGTACGCAAAGCCATTGTAGCACGTGTAGCCCTACACATAAGGGGCACTGATGATTTGACGTCATCCCCACCTTCCTCTAGTTAACTGAGCGGTAGTCTCTAGAGTCCTCAACTTAATGGTAGTAACTAACGACAAAGGGTTGCGCTCGTTTGCGGGACTTAGCTTAACATCTCGACACGAGCTGGCGACAACCATGCACCACCTGTCACCTTGTCCCCGAAGGATTTCCTCGATTAAAGAGTAATGCAAGGGATGTCAGAGTGTAGGTAAGGTTCTTCGCGTTGCCTCGATTAAACCACATGCTCCGCTACTTGTGCGGGTCCCCGTCGAATTCCTTTGAGTTTTAATCTTTTTGACCGTACTCCCCAGGCGGAATGCCAATGCGTTAGCGGCGGCGCGGAAGTGTTAGAAACCCCACACCTAGTATTCATCGTTTACGGCGTGGACTACCAGGGTATCTAATCTGTTTGCTCCCCACGCTTTCGAGCCTCAGCGTCAGTTACAGTCCAGAGAGTCGCCTTCGCCACTGGTGTTCTTCTAATCTCACGCATTTCACCCGCTACTGGAATTCCTCTCCTCTCCTGCCTCTAAGATAATAACCAGTTTGGGTGCTTTTAAGTTGAGCCAGGTATTTCACATCACTTAATCATCCGCCTACGCCCCCTTTACGCCCAGTAAATCCGGATGCCCTTTCGCCACCTACGTATTACCGCGGCTGCTGGCGTAGTTAGCCGTGGCTTCACTCCTTGGGTACCGTCATTATCTTCCCCAGGAACAGAGGCTTTACGATCGAAACCTCACTCACGCGGCGTTGCGCATCAGGGTTTCCCCCATTTGGTACCAATATTCCCCTGCTGCCTCCGTAGGAAC
+
+$')16+2819007+12899;603&&))+%)())45/(&''*3315.++,(*,-1(,(*+*3170-))(&(/60-)/&&%%(&*+061././/14051//673:20-48522,,/1+0.,223:+5.293177793/0.*--0530:-.&&%+&&%&%$'&)&$(+1746965455.++//;7/%*&*+.-,-((*++#'#-%+,+,.9:-69,)*,-6(1-2456+.963-,)%($''-73/0-01400*,))&&*4/25)*)'*'*&*&&((-32+*+,+))/1.2.)*%%#(#()',6++.1678642490+.53;43.-&%(3,3).#%&&+,2*+)./,,&'%'&)-5/1+0&'%3*/381-,--60016787788*-0+.9-/1225/,6,***/5-,/)%&'(&1)++//632(20331305/600-.4*7-49201153:87781/-,).+356:,)*'('&+2139470-4-35.*),..42//,(,6,576782''&)5/2)3*3.-.:;858/)++-2/2633('-7.975:..,,-.+2.*,9/01:0536.)51512%%')&).2/2-+1..2-7;<+9/.-/530&'(7/*-*+,274135;:7-6-,%)%*...1,.0+-228-*++%+(*''+'*+4)&)*%-4/*(-,/8//.46482,13//28-0.9321895/.,-.*5*'/,.3346262.39,)+,062-././065/-/014440221283728.../19)++()&)*32::7<:9990345;:9:<5572+-422,'&+*0+0853/30*&'.&''$%''1,./,/-1.+-,/2,+,'(+*,,+)*(%$(&*)(+.8.&20+))-)('+,()***)/2)/*2-1:3,****3')),/6090057345-15344:/)/-(&.)*)(%')/31*12746,$%&$%&,,,6768;55933051.4:13/8110431**'&%*3,+,33076:66;2((),%&&)-''(4833.*-3,/-.+/10('((%&$%&&*,*251,/.11)%*.($$&((012/210/61/30+)((&)+,4;99;704::.*,5,-/0(2(4)./9;,91*)..+,-4.6:-355(*/-
@3b2ff534-cc8d-4f04-bc0a-036727f7e19c ch=480 read=38542 start_time=2019-12-12T23:31:57Z barcode=BC01 runid=2c9cf7bc05858273f10e7d7ec552fc0bd742dc3e
CTCCTACGGGAGGCAGCAGTGAGAATATTGCACAATGGGCGCAAGCCTGATGCAGCCATGCCGCGTGTATGAAGGCCTTCGGGTTATGTAAAGTACTTTCAGCGGGGAGAGGGAGTAAAGTTAATACCTTTAACCATTGACGTTTACCCTGGAAAGAAACACCAGCTAACTCCGTGCCAGCAGCCCGCGGTAATACGGAGGGTGCGTTAATCCAGATTACTGGGCATGCAAAGCGCACGCAGGCGGTTTGTTAAGCAGATGTGAAATCCCCGGGCTCAGCAGGAACTGCATCTGATACTGGCAAGCTTGAGTCTCGTAGGGGTAGAATTCCAGGTGTAGCGGTGAAATGCGTAGAGATCTGGAGGAGGAATACCACCGGTGGCGAAGGCGGCCCCCCCTGGACGAAGACTGACGCTCAGGTGCGAAAGCGTGGGGAGAACAAACAGAGTTAGATACCCGGTAGTCCCACGCCGTAAACGATGTCGACTTGGAGGTTGTGCCCACGAGGCGTGGCTTCCGGAGCCTAACGCGAAGTCGACCGCCTGGGAATTGCGGCCGCAAGTTAAAACTCAAATGAATTGACGGGGGGCGCACAAGCGGTGGAGCATGTGGTTTAATTCGATGCAACGAAAGGAGCCTGGTCTTGACATCCACGGAAGTTTTTCAGAGATGAGAATGTGCCTTCGGGAACCGTGAGACAGGTGCTGCATGGCTGTCGTCAGCTCGTGTTGTGAAATGTTGAGTTAGAATCCCGCAGCAGGCGCAACCCTTATCGCTGTTGCCAGCGGTCCGGCCGGGAACTCAAAGGAGACTGCCAGTGATAAACTGGAGGAAGGTGGGGATAGCAATACGTAACTGCGGG
+
&))3548/6+*/*,(../12,&*(.**1+%'*+,534751012:2696446.40(0500./4/69944,((**)--97977;907+0%$-4,*+-/08;,',,49;.**''.+%')1;5.101..--%%%%%%+5/6/.))&++*',0(&*-/4*%+*&&'(('(++/0--/3-0.21../-0/0.(*)-*5+,,;7/-3/(%%&%-25:6-'&,%.0-/15762%&%&+16043-%+'-.16:'98:734:77-0&,36/2&%')%&21++433:90%-(+)1-./----1+,-479333/2-*''%((.+.(*03+1*1+00&.).:-)*2761()**0;75584/-.103,*-003491,/+'--+603.)'4,273/*('(()*744;5688.'*2:8:,1-+,3333598892689:911.)'(,,+-/+'+''/16154/,-.6/.0('.+)/4456380)+527;:89;5-----22/000425.15/:-0.67)&(&(1-34410*((0*61/.030.0+'&$&'(++,)04.0-&$&%*'.-+/)534044,+/.09:501245;32.../,.40.:76+2-00212235943/%(*,-+,.44/,++344112/10'(&%'(''&%(+()89434102898/.00///-17<:144/,+//23437113453/4/+5:5:8;896-.23-12223:7736082229963.*,,-:6842:22.690-/170%2-8.'&%&.6**+2.3+*..--.'25/,4-..((/*/724610,/+,27-5266;:2865-69+/0-./066892442234;1531.+7.-*-))*8:753-.0,44/42-1*&%#%$#$
@4294778f-8a0e-4c71-8626-f8fc2d93888d ch=503 read=48409 start_time=2019-12-12T23:32:12Z barcode=BC01 runid=2c9cf7bc05858273f10e7d7ec552fc0bd742dc3e
CTTGCTCCCTACGGGGCAGCATGAGGTAAGTAATTGCACAATGGGGCGCAAAGCCTGATGCAGCCATGCCGCGTGTATGAAGAAGGCCTTCAGTTGAAGTACTTTCAGCGGGGAGGAAGGTGGGGTGCTTCTGCTCATTGGCATTACCCGCAGAAAAAACACCGGCTAACTCCGTGCCAGCAGCCGCGGTAATGCAAGGAGGGTGCGGCGATTAATCAGGTGCACGGGTAAAGCGCACGCAGGCGGTTTTGTTAAGTCAGATGTGAAATCCCCGGGCTCAACCTGGGAACTGCATCTGATACTGAAAGCGGAGTCTCGTAGAGGGTAGAATTCCAGGTGTAGCGGTGAAATGCGTAGAGATCTGGAGGAATACCGGTGGCGAAGGCGGCCTGGACGGAGCGACGCTCAGGTGCAGCGTAGGGGCAAACAGGATTAGATACCCCTGGTAGTCCACGCCGTAAAGCAGTATCGACTTAGGTTTGTGCCCATGAGGCGTGGCTTCCGGAAACTAACGCGTTAAGTCGACCGCCTGAGGGAGTACGGCCCGCAAGGTTAAAACTCGAAATGAATTGACGGGGCCCGCACAAGCGGTGGAGCATAATGGTTTAATTCGATGCAACGCGAAGAACCTTACCTGTCTTGACATCCACGGGAGTTTTCAGAGATGAGAATGTGCCTTCCGGGGAACCCGTAGAGACAGGTGCTGCATGGCTGTCGTCAGCTCGTGTTGTGAAATGTTGGGTTAAGTCCCGCAGCAGGCGCAACCATATCCTTTGTTGCCAGCGGTCCGGCCGGGAACTCAAAGGGAGACTGCCAGTGATAAACTGGAGGAAGGTGGGGATGACGTCAAGGTCATCATGGCCCTTACGACCAGGGCTACACACGTGCTACAATGGCGCATACAAAGAGAAAGAGCGACCTCGCGAGAGCAAGCGGACCTCATAAAGTGCGTCGTAGTCCGGATTGGAGTCACCGCTCGACTCCATGAAGAGTCAGAATCGCCAGTAATCGTGGATCAGAATGCCACGGTGAATACGTTCCGGGCCTTGTACGCACCGCCCGTCACACCATGGGAGTGGGTTGCAAAGAAGTGGTAGCTTAACCTTCAGGTGCTTACCACTTTGTGATTCATGACTGGGGTGAAGTCGTAACAAGGTAACCGG
+
&/(**+13)'$''+(*&(%%&&'&%'*%%&'*%)%')&'+5*+.22++//7.(((&&%,$'$#').))9768677776665'*+++452/3$'#&#')&))+099+&*+,'2/'*,'')*&)))%'#$)&%%%&'-%(++%+%,,-29.-/,+-446:/44530,.--2,-.6654*+$%%%).-+.(+.,7/(*&&'.(,-''&'(.+*%(('))+'-+/+.-/*+'%'-4.133)3/446:9+73;<.11226.39+232-,&(1+*/54+&04938'6-9/37/+%%$%''*,0/452*''()2+.'.&$(-/10*-&&/10.1&1)1<-6,,7/*,*,,20*+)1.))/002-++-00+14().)/,.5638343-,-,(,,-78:/1:692)*'*)&''+,/05:43,,)))&'+(&%)(+,,(79,1-**22,30*''-+,()(+.$*)0.(*-58',%--,763'+'&%+*&,+(1'14+$%&%0-,++33/0,2+*')+'(*+1+...3092,-:886:14831'.-(((,,.2.90+,755(.2/19:5,65''+1)*0-2+,(*',23/:*))./337632143(/-'/+1./557028397324111+0/2336+-0222403842..-1,--2-7))).:3--49983////085544;75957/**,).27.-/56))/*+-0/1&/1.//875+50810055557-/...143383332760/1528-2-30,-84/).+$.&'-,0+/&-)(..23..92.3537;545(''))+.672;201.194:3,2,),-77.22/.0.//12656:0-(+)*/2445:7466898856(*(,-9::-103.4/*+)**+66*16721**&''./257735595//.-.-13/69,'''*+($'%,./69770,,(&&$$/5%34;76956-+*70+.457786:76-5*3*/3/1-)*+*$$*(++/4/236547505('),0','/,-'($&*43:/.,-.;866/)*.*364-0/7566;;8:693;)/567/10-...%-,0862<8-/77846:3758.*++/;759455:+'*'%,'0(***(&/-/.160$)'$&')+,/-*,546233+7+**323654264))%((+556875,0,5+/9/015
@8c870ff8-f6b0-4689-9803-3d3a8bb720d9 ch=436 read=67284 start_time=2019-12-12T23:32:09Z barcode=BC01 runid=2c9cf7bc05858273f10e7d7ec552fc0bd742dc3e
CCGGTTACCTTGTTACGGCTTCGCCCCGAGTCGCAGATCACAAAGTGGTAAGCGCCCTCCCGAAGGTTAAGCTACCTGCTTCTTTTTGCAGCCCACTCCCATGGTGTGACGGGCGGTGTGTACAAGGCCGGGAACGTATTCACCGTGGCATTCTGATCCACGATTACTAGCGTTCCGACTTCAGCAGGTCGAGTTGCAGACTCAATCCGGACTGACGCACTTTATGGTCGCTTGCCCTCGCGAGTCGCTTCTTTGTATGCGCCATTTGGCAGCACGTGTGTAGCCCCGGTCGTAAGGGCCATGATGACTTGACGTCATCCCCCACCTTCCTCCAGTTTATCTGGCGGTCTCCTTTAGGTTCCGGCCGGACCGCTGGCAACAAAGGATAAGGAGGTTGCGCTCGTTGCGGGACTTAACCCAACATTTCACAACACGAGCTGACGACAGCCATTACAGCACCTGTCTCCACAGTTCCCGAAGGCACCAATCCATCTCTGGAAAGTTCTGTGGATGTCAAGACCAGGTGGAGTTCTTCGCGTTGCATCGAATTAAACCCTCCACCGCTTGTGCGGGCCCATTAATTCATTTGAGTTTTAACCTTGCGGCCGTACTCCCCGGGCGGTCGACTTAACGCGTTAGCTCCGGAAGCCACGCCTCAGGGGCACAACCTCCAGAGTCGACATCGTTTACGGCGTGGACTACCAGGGTATCTAATCCTGTTGCTCCCACGCTTTCGCACCTGAGCGTCAGTCTTCGTCAGGGGCCGCCTTCGCCACCGGTATTCCTCAGATCTACGCGTTCACCGCTTCACCGCGGAATTCTACCCCCTCTACGAGACTCAGAAACGCCGGTATCAGATGCAGTTCCCAGGTTGAGCCCGGGATTTCACATCTGATAACAAACCGCCTGCGTGCGCTTTTACGCCCAGTAATTCCGATTAACCTTGCACCCTCCATTATTACCGCGGCTGCTGGCGCAGGTTAGCCGGTGCTTCTTCTGCGGGTAACGTCAATGAGCAAAGGTATTAACTGCTCCCGCTGCACTCCCGCTGAAAGTACTTTTCTTGAAGGCCTTCTTCATACACGCGGCATGGCTGCATCGGGCTTTGCGCCCATTGTGCACCCAATGTTCCCCACTGCTGCCTCCGTAGGAG
+
1,1/30.3*2+)18+,'(-/-,%-(/-)(+((%'%&)),,/-+((*/9469+./0-,('))&*)*4/02-)*+,58++36560570/,0/(/8+',+67.&)*525599;9;::4955429679;*556+'4*((7:012005;4556335;80///3.,-.249.22134025*3*'/091'')(+)*,&&-00-/59:8981<1*+/9/0.&(*26./072,//&'/*+..-28,**)(('1.42.*,%*01.2256799/*+1.'(''--*./.02,+-.-9:8)507442'1292:57111003464696789:1788..286;14,,0./2:-,*,%$*,,01245)()$#()*+&%&%''8+8761739;/6-.7;+7.8800,/*+.19787878251-,,1855060./4*.&-,291-+(,&('--.1-54/1/.1*,-3*7'%++41127145566*)+--;<570-/1/2120507/5845553230)*(')778713702(,-*5174:&,(&&*&(,688<:9:-:,,,788&%/-/2<;66++/2.12,**%()+-25.35,'/0123;9679,*(*,:92,3*'(&&()2-8-3../../+'-04'762454303-.-12.4-++.0756,4),2).-3453,&59+*)*89271.*))()*10'314553:5,.421066:551++-(/11...+)*0-28//66*,1.73***+1960.0+/7./0)../766989;9749),8:.83*,/,4/48:223,3//0;963,(&&',40521&.53138-..4,-//*-,4/21603-49850.2/./*,./2862')*%&&,4,92223.36;89162;183,-3-5+,+70*,'(%):41*,-..-*',*-,()2.3158664.40...//0,.12/5,''*,07<3745160/-$&)((+/6/007,0.,.<11:3.2///:9937.,,&.--0/018594124549;9889/0)*.0//27(61548988*+,*,1,1)',&**'.+%'2+-***-/+%'*,,3*(+%--24/&(()-4//57')77;:.5--%,,-0970349763/+./'*','**&)..:4-/6'1$)$))&.+*%+..15/*1355423515820)5,+)
@238d425d-1eb9-4a3e-8900-61ba5727b8b8 ch=22 read=47189 start_time=2019-12-12T23:32:23Z barcode=BC01 runid=2c9cf7bc05858273f10e7d7ec552fc0bd742dc3e
CCGGTTACCTTGGTACGACTTCACCCCAGTCGTCACCAAAGTGGTAAGCGCCCTCCAGAAGGTTAAGCTACCTACTTCTTTTACAACCCACTCCATGGTGCTTGACGGGCGGGTGTCTTACAAAGGCCCGGAACGTATTCACCGGCGTTGATCCACGATTACTAGCGATTCCGACTTCATGGAGTCAGGTTGCGAATAATCGGACTGGCGCACCTTGAGGTCACTTTGCTCTCGCGAGGTCAGCTTCTTTGTATGCGCCATTGCTAGCACGTGTGTAGCCCTGGTCGTGGGGCCATGATGACGGCGACGGTATTACGCTTCTCAGTTTATCACTGGCAGTCTCCTTTGAGTTCCCAGCCGGACCGCGCTGGCAGCAAAGGATAAGGGTTGCCGCGCTCGTTGCGGGACTTGTAACATTTCACAACACGAGCTGACGACAGCCATGCAGCACCTGTCTCACGGTTCCCGAGGCACATTCTCATCTCTGAAAACTTCCGTGGATGTCAAGACCAGGTAGGGTTCTTCGCGTTGCATCGAGATTAAACCACATGCTCCACCAGCATTGCGGGGCCCCGAAATCAATTCATTTGAGTTTTAACCTTGCGGCCCGATACTCCCAGGCGGTCGAAGCTTAACGCGTTAGCTCCAGGAAGCCACGCCTCAAGGCACAACCTCAGTCGACATCGTTTACGGCGTGGACTACCAGGGTATCTGAAACCGTTTGCTCCCCACGCTTTCGCACCGACGTCAGTCGTCCAGGGGCCGCCTTCGCCACCGGTATTCCTCCAGATCTCTACGCATTTCACGCTACCTGGAATTCTACCCCCTCTACGGGGCGCTTGCCAGTATCAGATGCAGTTCCAGGTTGAGCCCAGGGTTTATCAGAAGCTTAACAAACGCCGCCTGCGTGCGCTTTACGCCCAGTAGTTCCGGGTAACCTTGCACCCTCCATGTACCGGCTGCTTTAACGGAGTTAGCCGGTGCTTCTTCTGCGGTAACGTCAATGGCGACAGAATTAACCAACTACTCCTTCCCCTCCCCGCTGGAAAGTGCGCACAACCAGAAGGCCTTCTTCTATACACGCGGCATGAAACATCGGGCTTGCGCCCATTGTCGCAATATTCCCCACTGCTGCCTCCGTAGGAG
+
36/-11-,**((&,+-.-0541*/*.(,0,*&()',)150-.16,37.2353''++'%,+-73;77(-,*/1/-/.2)*15++4.+084')*19/29820%(%)*5+68620/000*1+))78.-0.*),31984364954,/+/,',(&'698,/./-3)**%%%(*4/0.001546345/---5*0*,()),)*'+(,,)4&()$%$%&#(%%$%&,**-%&'3,),.--.-.//+1.2'%(/,.*,)')*,.299;744+%&%%'$&&*%1((+13:613662('&.885:251010-,&&$&$&&%&%&%&()'&$''.+,-80,,4883641(-/469%%.%(-/3:59.(+/.29302**%&$+''*%).86*5,811.0(+.$)(),/103*,.)+&5522/-(%)02/89)))+6:751-+,/455796.--9-10'++))(.*,,/0**(()00803'&)2-4/334<51225545/-007734:5:6:8<9;532++179;5683.&6.:;-),--774:32246'(%)/11;077+,.,--.,0)+*#$&%**).,.4*-4/)(*+&(*759;8,./+((-,;;0/727.8/.,&43+)%)*-,072,2+8(..2%('')-043233003.-.-4,%.-)4',-),)/43-1(1,0&&%&+1.1)&((+,034487<8/1(50009:634245263+-/..&%+)&'&&*.+%%(*03.',+/-68,)-,00.)347.&&'%%&-,%1:9632+./282**+%)%''$%)-.1/1...3721.(%)+,.3:51),))('*-()*.)2+,))-5:74+376.-2/'*($##$+/*12/1,+.,0)-,/1,8+*(1*6)&.20(&')'&'$$$%$$%'%&)(0*,)(%)&)(),4/13//.,((...*+)/.)&')%*/-*&).(''%&(),*,*.42+17/0'&$(,-2/-+,/0--/.)+&)4:1+/6)5.,-8.88;8-,)-&-04-,(*-0.0%&(%)+'%$*%%#'%($'-&)+170580*-*-13*),1/%0.*++()&*-+-',(&%))(001-4,-5+((*,0,//0.80&'&(($)'(&)*)((-+.,37-%)**+'$()0/11:/7:3,24456568.43,-,-)&&
@d96117c1-f108-40c9-b466-90309ba7fd49 ch=161 read=50804 start_time=2019-12-12T23:32:16Z barcode=BC01 runid=2c9cf7bc05858273f10e7d7ec552fc0bd742dc3e
CTCCTACAGGAGGCAGCAGTGAGAATATTGCACAATGGGCGCAAGCCTGATGCAATACTTACGTGTATGAAGAAGGCCTTCGGGTTGTAAAAAATTACTTTCAGCGGGAGGAAGGGGTAAAGTTAATACCTTTGCTCATTGACGTTACCCGCAAACACCAGCTAACTCCATTCGCCAGCAGCCGCGGTAATACGGAGGGTGCAAGCGTTAATCGGAATTACTGGGCGTAAAGCGCACGCAGGCGGTTTGTTAAGTCAGATGTAGAAATCCCCAGGCTCAACCTGGGAACTGCATCTGATACTGGCAAGCAGGTCTCGTAGAGGGGGGGTAGAATTCCAGGTGTGAAATGCGTAGAGATCTGGAGGAGGAATACCGGTGGCGAGCGGCCCCCTGGACGAACTGACGCTCAGGTGCAGCGTGGGGAGCAAACAGGGATTAAGATACCTGGTAGTCACGCCGTAAACGATATCGACTTGGAGGTTGTGCCCATGAGGCGTGGCTTCCGGAGCTAACGCGTTAAGTCGACCGCCTGGGATGCAGCCGCAAGGTTAAAACTCAAATGAATTGACGAGGGCCCGCACAAGCGGTGGGCATGGTTTAATTCGATGCAACGCGAAGAACCTTACCTGGTCTTGACATCCACGGAAGTTTTCAGGATGAGAATGTGCCTTCGGAACCGTGAGACAGGTGCTGCATGGCTGTCGTCCAGCTCGTGTTGTGAAATGTTGGGTTAAGTCCGCAACGAGAGCGCAACCCTTACCCTTTGTTGCCAGCGGTCCGGCCGGGAACTCAAAGGGAGACTGCCAGTGATAAACTGGAGGAAGGTGGGGATGACGTCAGATCATCGCAAGCCCCGCACGACCAGGGCTACGTGCTACAGTAACATACAAAGAGAAACTGACCTCGCTGAGCAAGCGGACCTCTCATAAAGTGCGTCGTAGTCCGGATTGGAGTCTGCAACTCGACTCCATGAAGCCGGAATCGCTAGTAATCGTGGATCAGTGCCACGGTGAATACGTTCCGGGCCTTGTACACACCGCCCGTCACACCATGGGAGTGGGTTGCAAAAGATAGGTAGCTTAACCGGGGAGGGCGCTTACCGCTGTGATTCATGAGCTGGGGTGAAGTCGTAACAGGTAACCGG
+
../*+-1(31.041287111&%&*1,)2,*+,-/987:0.*.0816:7444-+.((&%%$$',-06-//1.*++,308816*656:6796:4-&-''+1:9-%+)-8-)/,,0.)*%'-58./9.8.-0+)-,*-/0&8'*'-,,7.-9/.//*)&)0,&%($*(+-742-4-**,(-+)*.,-/)/.0')'1,,,*''**435-3200.-,.+..*/*,.:;<9853696-.,-*.-1/467'17:9-7-7+23702283,('.23+1.-'+133/7/86:69;9895/++,,/1..**))/+)/*$&&&021*,023-,-,/44..-))+/+-2,-.8-,+/085465867+-+)-09:970.)+-,35,.58;.1,+*+34514875,*.:42*(&)+..,+-,/+/*'(%()*,7735+)(,36&)&0/*(.+2(*,6069))'0'''1+-02976880----'5571,0-/+%&),0&0**84&((*/20575811/2'*)%'..2413310:270732016.19430&++&1*340/006)7/999:52137...+,-5+,-+-&30/060,-.402367;98-*,./.''(&*4/81///.3::979,.(((*0,1,+//,/.41240348896-/03,2,,8;70-+0+/011441071471-++&))8;88,)-)5(&*-1297665/1./.45507&()//0/,)/+)+1.1,**16/896:69236-),072/('*'(()-*,+'+,-1:6.68,+4//53445918()+3/.851-13:7;-31)*./24677'.+))*,/)-+.-*-.*5/51487),6667,,-('%,.666&'$%%**,)'(*,.043(33**&''()27:5.---2/0*-.461)'*',/'*'*+4844*+')+*-20'4.83270/)-.+282,14445648277232/*9+1''().2605,-+-+,/7786:.5--4534-4/2.11',.)%+),129786.-0''&&).7788:3/0/3::''3,7-8,,,83//)08,27,,630/-.6.86:4,-,-.104-.-1,+%%*&(())+-+-/2/454++(,2+3042724;/./+)0178,''%%&,-.671./.4/00,-*+,&+*/24/1.+
@f8e4d9f0-a336-41ad-bf2b-b18616182033 ch=318 read=53571 start_time=2019-12-12T23:32:29Z barcode=BC01 runid=2c9cf7bc05858273f10e7d7ec552fc0bd742dc3e
CCGATTTACCTTGTTACGACTTCACCCCAATCACGCTGACCCTACCTTCAACCGCGCTGCCTCCTTGCGGTTAGCTCACGGACTTCGGGTGTTGCCAACTCTCATGGGATCATGACGGGCGGTGTGGCCTGGAGCCGGGAACTGTGATTCACCGCGACATTCTGATTCGCGTTACAGTAACTCCAGCTTCATGTAGGCGAGTTTCAATACAATCGAACTGAAGAGACTGGTTTAAAGTTTGGCTCCACCTCACGGTATTGCATCTCTCTGTATAAGCCATTTGTAGCGTGTAGCCCTACACATAAGGGGCATGATGATTTGACGTATCCCCACCTTCCTCCTGGTTAACCCAGGCAGTCTCGCTAGAGTCCTCAACTTAATGGTAGTAACTAACGACAAGGGTTGCGCTCGTTGCGGGACAACCAACATCTCACGACACGAGCTGACAATATGCACCTGTCACCTTGTCCCCGAGGTTTTACCATCGATTAGGTAATGCAAGGGATGTCAGGGTGTAGGTAAGGTTCTTCGCGTTGCTTCGAATTAAACCACATGCTCTCCGCTACTTGTGCGGGTCCCCGTCAATTCGCTGAGGTTTTAATCTTGCGACCGTACTCCCCAGGCGGAATACTTAATGCGTTAGCGGCGGCGCGGAGGTGTTAAAGAAACCCCCACACCTAGTATTCATCGTTTACGGCGGCGTGGACTACCAGAATTATCTAATCCTGTTTGCTCCCCACGCTTTCGAGCCTCAGCGTCAGTTACAGTCCAGAGAGTCGCGCTCGCCACTGGTGTTCTTCCTAATCTCTACGCATTTCACCGCTACACTAGAATTCCCTCTCCTCTCCTGCACTCTAGATAACCAGTTTGGAATGCAGCACCCAAGTTGAGCCCATTTCACATCCCTTAATCATCCGCCTACGCTCCTTTACGCCCAGTAAATCCGGATAACGCTCGCCACCTACATTACCGCGGCTGCTGGCGCGTAGTTAGCCGTGGCTTCCTCGCCAGGTACCGTCATTATCTTCCCCAAAGAGACAGAGCACGATCCGAAAACCTTCATCACTCACGCGGCGTTTGCTGCATCAGGGTTTCCCAATATTCCCCACTGCGCCTCCCGTAGGG
+
30+%/0((.539243+*,-1695518:2.31/&*),2432:/,,83/4+((14,-'(),-566.3/,-)1-0-02810119699:8)(')&-,,5*2((()))(+08,*)%&+.030.+,*,%%'(()(&')&$.(,4556/*))'%-('%/*134687964&*'1/*(('()#%$*,1--,7.,+..42++,0243--,,5<86/&(*),;//-,0(%'&(&+-2/6506<9,6.-/6-,.-.17/1321*-/-.,/01188665325320'&+'+42081.,,./-,*&%',3-)$,-.0-4))).0.01,+&'%10312+(-,2.99+*97895'+-$'%,2.9)81*(*22000-,,+,./(+,-030.(-*.4-8.*,+,-0174416110996'22/8**+11571;01%:82/.+,**(())000-/22324,&01++*(-(&*+)./03676325-/,++2**')(+(())&&*2-./1.9---1//62//0-*46-10-1//).,.--.2..0,3/;86:-*,*/-*,2:1,'4*7,<:;<20..(%(*/076320*3)',-//77,/55,,0519193'&)*())2;<4.:2-1/--02/2*0+-*313,-.011;7;0.//0-8-23133....6.++)'*(+%*)*)8,(.*%'..+5:7+&+(,3-%/1/41006:4398(*-1-.*(,.1:7220080.&&-')+5338178973:7&)(95/(),-/0;916687::2//004;6.9---5229'**0.,-.-/2/(&%)2;13467)+.01.,1'(/:2206,-0362-:.119;,--*+,//0-0/./-0*(+',*+,55767.)))/)*+1.193;244<;7879710--,-340140/9//-80.*(00./..413--,5/5667;824;869::792-6502506+&(,24/,2.5/59999/12-0:9325--.&*++198/8...885:5/,**.192;2014,/*311621.-#$&&.-/-999:9464,./00799,:9,*(%+1),'$$#$(+,2,+-575/;5<5:;91355.0/.,0.0-9,+/.--//;33/)*91'(%%%**313671$*+*+')++46+,31/&%
@a4d9195a-860d-47b6-9cdc-b0f6d5b23265 ch=292 read=54285 start_time=2019-12-12T23:32:28Z barcode=BC01 runid=2c9cf7bc05858273f10e7d7ec552fc0bd742dc3e
CTCGGGAGGCAGCAGTGGGGAATAACCACAATGGAAACCTGATGCAGCAACGCCGCGTGAGTGATGAAGGTTTTCGGATCAGTAAGCTCTGTCTTTGGGAAGATGTGGCCCGGTACCAAGGAGGAAGCCACGGCTAACTACGTGCCAGCAGCCGCGGTAATACGTAGGTGGCGAGCGTTATCGGATTTACTGGGCGTAAAGGGCGTAGGCGGATGATTAGTGGGATGTAAATACCCGGGCTCGCTTGGGTGCTGCATTCCAAACTGGTTATCTACAGAGTGCAGGAGAGGAGGTGGAATTCCTAGTGTAGTGGTGAAATGCGTAGAGATTAGGAAGAACATTGAAGAGCGACTCTCTGGACTGTAACTGACGCTGAGGCTCGAAAGCGTGGGGAGCAAGCAAGTTAGATACCCTGGTAGTCCACGCCGTAAACGATGAATACCATACTAGGTGTGGGGGTTTCAGCACCTCCGTGCCGCCGCTAACGCATTAAGTATTCCGCCTGCAAATTACGGTCGCAGATTAAAACTCAAAGGAATTGACGGGGACCCGCACAATGTGAGCATGTGGTTTAATTCGAAGCAACGCGAAGAACCGCCTCGCCGACGTCGCACGTACTCTTAATCGAGGAAATCCCTTCGGGGACAGGTGACGGGTGGTGCGTTTGTCGTCAGCTCGTGTCGTGAGATGTTGGGTTAAGTCCCGCAGCAGGCGCAACCCACTTGTCGTTAGTTACTACCATTAAGTTGAGGGACTCTAGCGAGACTGCCTGGGTTAACCAGGAGGAAGGTGGGGATGACGTCAAATCATCATACCCCTTATGTGTAGGGCTACACACGTGCTACAATGGCTGGTACAGAGATGCAATACGAGGTGGAGCCAAACTGAAACCAGTCACCAGTTCGGATTGTAGGCTGAAACTCGCCTACATGAAGCTGGAGTTACTAGTAATCGCGAATCAGAATGTCGCGGTGAATACGTTCCCGGGTCTTGTACACACCGCCCGTCACACCATGAGTTGGCAATACCAGAAGTCCGTGAGCTAACCGCAAGGGAGGCAGCGGCCGAAGGTAGGGTCAGCGATTGGGGTGAAGCGTAACAAGGTAACCGG
+
)),(,.+3.+,////8287+(&'&%$%&(.6982,52-6./08/0*('+'+,8:31,,&($())-01940681,4,3-2.'%&/-)*/999886<:28/*,-.+$'%$%$&)51//..(.*+*+'.*1/--1.,-2143-31478;44-,,5-413-,,,-/251-2-+.2/%&15,+5,--1,+0730258530/,/5--,.128359..-,+/04)*(,.966771(.3))2-+035002&',+01,-+,7677732*1.,55977644/-**.,02245/60(+(.,(*&'-.*-./.-+*14.-()%-/-1072..3761.*&&,&$/-.4+-0.&('))1+'(*,.6311,03:6533415-*-/15688454001%(()*,/0883'*).00%.,%,(1+*,.(/7*-1887746/*,.0651/.*,,+./4;-&)'$(',-+/739908:90.;--($)-/216706474.13-*-.1,'*,/853)4+-93/&('%$$'&&('(*7:55''&%-,6-:66/597;0)))+)4256-)51.5;/),)+)1(&%((&1&,%'*-19:.:46.).,'*31223&&+'+--+#'$$&$&$&%)$/0,-&'%2+-..+3+4.70+,))*,)07+6<91.6-00-)/*.27&33,)*(((+)6,*,7873)++,.11--,+-24048307)254;7-++5-($(*$+'(+,*32/45.&&')'+.,5--,9.+*,-895300,(-**%--705553)...-2554305//672:431203303104-6..8:0/488-,+,-9613466./'3/4,+///16572976654532-/0235///132352459539----,;63741%,)()'.+6/15499+/+('1-(*%'%&$'&)*380,5*3-,,&.+//00/)(*2-1,-0543..-,-67901-:.--2474944)+//:45.//93457135866371'/,12066)3777690-.++,,/62494262/102;71.-.*)(%%'**$.-))*''./8.,('/*11,13-,3..1((.,124/5/5.**&)*---+***5).-+.06680.&)*$%'+,74892:45;9:6:
@87a5b00a-8ca2-471c-8338-fabf13c5aa52 ch=143 read=40957 start_time=2019-12-12T23:32:40Z barcode=BC01 runid=2c9cf7bc05858273f10e7d7ec552fc0bd742dc3e
CTCTACGGGAGGCAGCAGTGGGAATATTTTAATGGAAACCCTGATGCAGCAACGCCGCGTGAGTGATGAGTTTTTCGGATCGTAAAGCTCTGTCTTTGGGAAGATAATGACGGTACCCAAGGAGGAAGCCTACGGCTAACTACGGTAGCAGCCGCGGTAATACGTAGGTGGCGAGCGTTATCCGGATTTACTGGGCGTAAAAGGGGCGTAGGCGGATGATTAAGTGGGATGTGAAATACCAGGCTCAACTTAGGTGCTGCATTCCAAACTGGATTTATCTAGAGTGCAGGAGAGGAGAGTGGAATTCCTAGTGTAGCGGTGAAATGCGTAGAGATTAGGAAGAACACCAGTGGCGAAGGCGACTCTGGACTGTAACTGACGCTGAGGCTCGAAAGCGCGGGGAGCAAAACAGGATTAAGATACCCTGTTAGTCCACGCCGTAAACGATGAATACTAGGTGTGGGGGTTTCAACACCTCCGTGCCGCCGCTAACGCATTAAGTATTGCGCCTGGGAGTACGGTCATAAGATTAAAACTCAAAAGGAATTGACGGGGACCCGCACAAGTAGCGGGCATGTGGTTTTAATTCGACGCGCGAAGAACCTTACCTACCGCCGAGCATCCCTTGCATTACTCTTAATCGAGAAATCCTTCGGGGACAAAGGTGACAGGTGGTGCATGGTTTGTCAGTCATCGTGTTGAATGTTGGAGTTAAGTCCGCAACGGGCGCAACCCTTGTCGTTAGTTACTACCATTAAGTTGAGGACTCTGGCGAGACTGCAGTTAACCGGAAATTAGGGATGACGTCAAATCATCATGCCTTATGTGTGAATACACGTGCTACAATGGCTGCATTGGAAGGTACAATACCGTGAGGTGGAAACTTTAAAACCAGTCTCAGTTCAGTTGTAGGCTGAAACTCGCCTACATGAAGCTGGAGTTACTAGTAATCATAGTCGAGAATGTCGGTGATTCCGGGTCTTGTACACGTCCTGCAGGGGTGCGGCATGCAGTCCGTGAGCTAACCGCAAGGAGGCAGCGGCCGAAGGTAGGAGTCGTGATTGGGGTGAAGTCGTAACAAAGGTAACCGG
+
**-*+.,05*,3,+./.4541-+,,'0(&$.',5-&(*.<,,/1::20011::9:,)(*',***++/.-0/9;</28::::627;1-/0555524<6/8343143173334+00+.())+,0,.1.612/)*+,-,((%&(*+)..*+---140518111,,.12.7.-576&&6546:43/(,--.85./3:;6334696+(26416878997;755-3-6./25:654141176-,.1%23342())/0'333-,,&.04593691*)''#1**+-652--.00.'0/)*)-/()((*0,4+8)7**+121-*--54910;2./5+*+(((%0+0053-/3:766:0333841/.-0-.2-....81644761.-/.00210-57258*.-*+/14.22+%+,4;3//-32-8+,*),0589()-.,+,053,--29889862.+-/1:.%-*(04224.333-.303423*18.57+.76,.69/-,-.,*.'0141)*&,'$)&*+,/3/'(+',''+,*),*'*/-2;;65663<7*-2+31405749;6489/%&%'*'%('./(.(*-7655/1;;-6+3*%(%&%($%,05,-7539213,'&,*&2/)(&,6617-..--2/9///041/1./,)'(+)+/5*6,(0604464'2)01483330/3+))'(*.173&+%%'.'%%%%(%%'%&,+-+2+.&'-6+*'')5),..6*&.+*.2329,0,*+4-11.,-5///57<.9-9,001.,152560)'&&(,,/'&&'$+)-)(.*,-(-(())-*0+66898878:9476:9,.)/,-+--462.()*'*)&)-/488298;6'+)*'%$&%''')()*'6-:/00;84/))%+'&//+,/514;<:68344447+5557)*.+&%.1732/**',12268744.)'(('(0321)-0-*-/.01843$%+,,-&'&*./&&&%$#$&)2-*(--1003.,&'$$$%('%$$%*,.&-$%&'+''$'$$',,).198953748,-/))0(&'&#''+-,/+0)*)+*3/**++))*,,-/32+..-3.-,(,*.-18(.,/075;04
@d98f75a2-b518-4800-80af-78a72312c067 ch=353 read=48929 start_time=2019-12-12T23:32:44Z barcode=BC01 runid=2c9cf7bc05858273f10e7d7ec552fc0bd742dc3e
CTGTGTGCTTCGTTCAGTTACGTATTGCTGGTGCTGAAGAAAGTTGTCGGTGTCTTTATTGTTGGTGCTGAAATTGCTCCTACGGGAGGCAGCAGTAGGGAATTTTTTCGGCAATGGGGAAACCCTGACCGAAACAGCAACGCCGCGTGAAGGAAGAAGGTTTTCGGATTGTAAACTTCTGTTATAAAGGAAGAACGGCTACGGAAATGGTAGCCGGTGACGGTACTTTATTAGAAAGCCACGGCTAACTACGTGCCAGCAGCCACTTGATATGCAATGGAGTGGCAAGCGTTATCAGGTGTGGGCGTAAAGGGAGCAGGCGCTGGTCTGTGGTAGAAAGCCACGAGCTTAACTTCCAGTAAGCCATAGAAACCAGGCAGCTAGAGTGCAGGAGAGGATCGTGGAATTCCATGTGCGGTGAAATGCGTAGATATATGGAGGAACACACCAGTGGCGAAGGCGACGATCTGGCCTGCAACTGACGCTCAGTCCTGGCGATGGGGAACAAATAGGATTAGATACCCTAGTAGTCCACGCCGTAAACGATGAAGTACTAAGTGTTGGATGTCAAAGTCAGTGCTGCAGTTAACGCAATAATTACTCCGCCTGAGTAGTACGTTCGCAGAATGAAACTCAAAGGAATTGACGGGGCCCGCACAAGCGGTGGAGCATGGTTTATTCGAAGCAACGCGAAAAGAACCTTACCAGTCTTGACATACTCATAAAAGGCTCCAGGATGGAGAATGGCTATATGAGATACAGGTGGTGCATAATGGTTGTCAGCTCGTGTCGTGAGATGTTGGGTTAAGTCCGCAACGAGGCACCAGCCCTTATCGTTAGTTACCATCATTAAGTTGGGGACTCCTGGCAGAGACTGCCAGTGACAAGCTGGAGGGAAGGCGGGGATGACGTCAAATCATCATGCCTTATGACCTGGGCTACACACGTGCTACAATGGATGGTGCAGAGGAAGCCCGGAGCCGCGAGTGAAACAAAAACCCATAAAACCATTCAGTTCAGTTGTAGTCACTCGACTACATGAAGTTGCCGTCCCGCTAGTAATCGCGAATCAGCATGTCGCGAGTGAATACGTTCTGGGCCTTGTACACCGCCCACGTCACACCACGAGTGATAACACCCGAAAGAAGCCGGTGGCCTAACCGCAGGAAGGAGCTGTCTAGGTGGGATTGATGATTGAGGGTGAAGTCGTAACAAAGGTAACCGG
+
#''*()'./:212791-5-%,-1/.8/0/4-0-+(*)0&(*)&*/122&8889518,#'%$'4+,.26:8071.0-..4,,-3,21.57546.----2*&()*.)'1-5326335268.)0-38))+.26.+*((+'*+'0/8723022&2*10/(,++2/;95334172336:4/.2-4'64+,29).-*-&&(%%&%%$''**0-+141)-.5*,,..7/60--014./81'*,))0/))-,,,342/&001003+**((0-'&%%'(+/+%/$#(&)%&'286/7,-,6.-.6'.,)(,-74.-..6((,,),--/*)&$',5.354),++'$(*-*,0),*().022(.08/*)+.,/*,17921174171131/0//.025567323,-+-7..1/2/,,*+,,100)$&'*9978<0/./102298850341,)*,5/16/494994:1+)((+14681)(*-044821/.'*(*-.01563586-'*&'($)&*-*(./0:;/((-(4+106588<+,*342151/&+(21637<:3/-//&.'*.056/-2/08353656;384105+.09999:,,302/20/40,-*)()*.2.+/:74.021+4,-,4;8341-.2053<:67668/*/)//4184..73.2)&(,.39*8/78:1-.-04001/&(-404./,/0*5%%))12,',4232402,())+/304456.110/435*+*0+,/,,+*--5-*''*)-3834503896874405878:88745'%)*1+)&'&*++,7894311/11-0:739-6-6-0-.*/-')-0-,-/*-')$&'294+4-..46;7233/3;:;9,9+:,/31.193-016,,11/*''+127/8(*+01195--./;1042(0/.63.,62254576786:./09::9:384*..+*)42,+/3121,,,&'.42452041/5;9:4-0-//*)/*+('*'%)+)).922&&)+).0*).5:7-/:3-.29;3:9561-&-,1-+*2,+,443-&-,.0,1246793:3-9,%+&(')-*,-//++,,*(*-)*,+,2244477899+(*(,+;8100.6,)&',*-4-(*'))/./97-&*+-310/03-,)*'&&(*10.//71*+0)%'((*0+40405'&1*,'&(++5/1)(&(*.(1132(1+5:;561///0604.)/4,/&()')+***5079)04,4)8-)/
@7cdfd425-d001-483f-aee2-bf9fc41d9f2b ch=113 read=48659 start_time=2019-12-12T23:32:55Z barcode=BC01 runid=2c9cf7bc05858273f10e7d7ec552fc0bd742dc3e
CCAACTCCTACGGGGCAGCGTGAGAATTTTTTTCGGCAATGGAAACCCTGACCGAGCAACGCCGCGTGAGAAGGAAGAAGGTTTTCAGTTGTAAACTGCAATTTATAAAGGAGAAGAACGGCGGCTACGGGAAATGGTAGCCGAGTGACGGCTGCACATTAAGAAAGCCACGGCTAACTACGTGCCAGCAGCCATGATATGCGTAGGTGGCAAGCGTTGTCCGGAATTATTGGGCGTAAGAGGGCGGGCGGCAGCAGGTCTGTGGTGAAAGCCACCGAAGCAGCTTCAGTAAGCCATAGAAACCAGGCAGCTAGAGTGCGGAGAGGATCATTGATTCCATGTGTAGCGGTGAAATGCGTAGATATGTGGAGGAACACCAGTGGCGAGCGTGATCTGGCCTGCAACTGACGCTCAGTCGAAGCGTGGGGAGCAAATAAGTTAAGATACCTGGTAGTCCCGCCGTAAACGATGAGTACTAAGTGTTGGATGTCAAAGTTCAGTGCTGCAGTTAACGCAATAAGTACTCCGCCTGAATAGTACGTTCGCAAGAATGAAACTCAAAGAGGTGACGGGGGCCCGCACAAGCGGTGGAGCATGTGGTCTAATTCAGTAACGCGAGACCTTACCGGAATATTGACATACTCATAAGAGCTCCAGAGATAGAGATAGCTATATGAGATACAGGTGGTGCATAGTTTGTCGTCAGCTCGTGTCGTGAGATGTTGGGTTAAGTCCCGCAACGAGCGCAACCCTTATCGTTAGTTACCATCATTAAGTTGGGGACTCTAGCAGGACTGCCAGTGACAAGCTGGAGTGAGGATGACGTCAAATCATCATGCCCCTTATGACCTGGGCTACACGTGCTACAATGGATGGTGCAGAGGGAAGCGAAGCCGCGAGGTGAAACAAAACCCATAAAACCATTCTCAGTTCAGTTGTAGTCTGCAACTCGACTACATGAAGTTGGAATCGCTGGTAATCGCGAATCAGCATGTCGCGGTATACGTTCTCGGGACGCTGTACACACCGCCCGTCACACCACCGAGTTGATAACACCCGAAGCCGGTGGCCTAACCGCAAGGAAGGCTGTCTAAAAGGTGGGATTGATGATTGGGAATTGAAGTCGTAAACAAGGTAACCGG
+
('$%&)+))'0(/1-+-*.+(&(%*),4::<3.:4<33755/.1,2;///05-,/1/3,/.692434/+')+.325,-3,/373,1$)',%&*2,-*'%'*)+-),67+2,)&)*',0-//-511254&/,*0-+4+,),-2'')),23.-)&$&$%)*03)'-2-,03/00611,7-..32218:33/-,2-.1/,+)&%,024-6..,+,/**)+,&*)0'-)',*,1/97411046'%+,/,'*+'(**(+)'(-(//0.-00-'''(*.'*)))**,%&&%&('(/1;08;787/19/2659850//0,*&-,--.0*,+/7123'0&$(0+20/0242/-/./:9088//6798228713+.-4,04/98787130/2+*(%&&(*..1-289:898790112/1121+777$'('*/368:2)).1:.//$+(-+,./1089.(57875:.'%*-//5945122&'(++04941612,7+,-2984:41299/138851.*+,4230..00.34..-//12,18000&3)).(32531),,'(,/,-,67/58/-*&',&-)&'*053,.4+$()+00./,2/,0,)/03/++0-/36979-)&*+&+'%(&&)&%%'),1).,.,*,1-/088656525/)&%()*9-)(*+,6,**+*8134559686458625,5,-6;877884508--167831122979888477769:79:3853858.-2.'&/+./**-,%//-4:95:6661573.5-,0929954942013099,06653'0.)'1-489;8,332456/-...+''%(&0,/0+-37899;711220(+'-41.-34330791)+4.+,+%&-.067355;56;89897776-)0-*'*(1+.+(*(&(+(,(((,0'0,6:56:2/207:43599<:7:/15<94616//.6:89990800.345754))',++13130534*'(&...800+.0/723.0001800/0-30/.2432;4210)+(-)(,)++23646;63:2021-3147--*)(.,.**(,(+%2)'&&&'074+,),*.*-*10.+3,(%(&(+++'++.3;2,,1.556.15-../.14/7*)&.'(26/01$)&)'./2-0-.6/239
@1bd64e1d-9bd1-479c-b612-1fa02b23f136 ch=94 read=56485 start_time=2019-12-12T23:32:55Z barcode=BC01 runid=2c9cf7bc05858273f10e7d7ec552fc0bd742dc3e
CTCCTACGGGAGGCAGCAGGAATGTGCACAATAGGCGCAAGCCTGATGCCAACCATGCCGCGTATGAAGAAAGGCCTTCGGTTGTAAAGTACTTTCAGCGGGGAGGAAGGGTAAATTAATACCTTTGCTCATTGACGTTACCCGCAGAAGAAGCACCAGCTAACTCCGTGCCAGCAGCCGCGGTAATACGGGGTGCAAGCGTTAATCGGAATTACTGGGCGTAAAGCGCACGCAGGCGGTTGTTAAGTCGGATGTGGCAAATCCCCGGGCTCAACTAAGGAACTGCATCTGATACTGTAACTTGAGTCTCGTAGAGGGGTAAATTCCAGGTGTAGCGGTGAAATGCGTAGAGATCTGGAGGAATACCGGTGGCGAAGAGCGGCCCCCTGGACGAAGACTGACGCTCAGGTGCAGCAGTAAGGAGCAAACAGGATTGAATACCCTGGTAGTCCACGCCGTAAACGATGTCGACTTGGAGGTTGTGCCCATGAGGCGTGGCTTCGGAGCTAACGCGTTAAGTCGACCGCCTGGGGAGTACGGCCGCAAAGGGACAAATGAATTGACGGGGGGGGCCCGCACAAGCGGTGGAGCATGTGGTTTAATTCGATGCAACGCGAAGAACCTTACCTGGTCTTGACATCCACGGAAGTTTTTCAAGAGAGATGAGAATGTGCCTTCGGGAACCGTGGACAGGTGCTGCATGGCTGTCGTCAGCTCGTGTTGTGTGAAATGTTGGGTTAGAATCCCGCAACAGGCGCAACCCGCATGTTTGTTGCCAGCGGTCCGGCCGGGAACTCAAGGAGACTGCCAGTGATGATATAGAAGCGCTGGAGGAAGGTGGGGATGACGTCAAAGTCATCATGGCCCACCCACGACCAGGGCTACACACGTGCTACAATGGCGCATACAAAGAGAGAAGCGACCTCGCGAGAGCAAGCGGACCTCATAAAGTCGTAGTCCGGATTGGAGTCTGCAATGACTCCATGAAGTCGGAATCGCCTAGTAATCGTGGATCCAGAATGCCACGGTGAATACGTTCCCGGGCCTTGTACACACCGCCCGTCACACCATGGGAGTGGAGTTGCAAAGAAGTAGGTAGCTTAACCTTCGGGAGGGCGCTTACCACTTTGTGATTCATGACTGGGGTGAAGTCGTAGCTCAAGTAACCGG
+
*+21.,3190.1541&.(+/-11%5)*+21:3%221-23;2:<:20/,'$&$()4536501++,-*1-(++&/.9::8:(3*5+,/60/00,3::+++-+59)(-))'**''18/+0.2./1</<:+,12.3,*)++70/86('.)(0)')*%&**.(+,-.1.0-)''&$')%-+-11/4/:..3/)1)//,),204/183;0;/2)3+,/,),;;<:9575;705664414/595-2-6)0648455(506.+)'$+)*')33--4675912/.(((-'+,311212/////6661/-&&)+*,-.147951'1,6,(*),(1+.-188766778984275/.0451/--015568-,),*+5665601/*),+'%*,&,.642-,/7431-(&0-0012666737960(&(($2+.*-+'(-1;7:49/)9&&+***680+-0-21030-..4;96492/000*8810,3+7++3,2;+5+03,%&'(+325,,**.12+-,*,4597886.9-4,866/86/503789+&%%&(+*60/15;),))#&(-:418181969-,0,2/,)-45./25//.25;978/12./-,,31;94010,*+-.-7--,8-/0(-67617008235788:857883,*+,1*4,/9<:/32+()((*+.:866977887;687/718089881+-.*+7499;:967361-(-.289/...-26*//+*-...21--184;8590*((*/:5/0749/.//)/,(,*'#&&(%)/+*3;24;6371:9741612)2/)7121*)/)&')789;:10/+''&')-**&)('(&)+2--0)),,202::8.678976/6/),4478821'+.2+#&''',-129,66851++(().+,,.,-+0.,3:2..((''/0-'(&)%)''(5436,+++)'''#'/0-33;2/5..040.*()+9999/:0)-(6+2/,*-/34/0%$&,-03:/10,1,,.*.,.,.,-'(&&,+5/:7:9931:*-10968::3436457;7662450,,-444+//.-1,*,*1931961387878<8967+()*2.&*6;-25;1'*,+/-333,)(&%1*.,-13+:2--3033/:.-65-.151.*,$)$'(41/10.540/0/7/113.&')%'('')-7:98:
@4d795f63-1594-40b8-ba8a-67cda5a6925b ch=129 read=40687 start_time=2019-12-12T23:32:54Z barcode=BC01 runid=2c9cf7bc05858273f10e7d7ec552fc0bd742dc3e
CTCCTACGGGAGGCAGCAGTAAGGGAATTTTCGGCAATGGGGAAACCCTGACCGAGCAACGCCGCGTGAAGGAAGAAGGTTTCCGGATTGGCGGCACGCTAAAGGAAGAACTGGCGGCTACAGGAAATGGTAGCCGAGTGACAGTACTTTATTAAAGCCACGGCTAACTACGTGCCAGCAGCCATAGCGGTAATGCATGGAAGTGGCAAAGGCGTTATCCGGAATTATTGGGCGTAAAGAGGGCGGCGGCAGCAAAGGGTCTGTGGTGAAAGCCTGAAGCTTAACTTCAGTAAGCCATAGAAACCAGCAGGCAGCTAGAGAGTGCAGGAAAGGATCGGTGAATTCCATGTGTAGCGGTGAAATGCGTAGATATATGGAGGAACACCGGTGGCGAAGGCGACGATCTGGCCTGCAACTGACGCTCCGGTCGAAAGCGTGGGAGCAAAATGGGATTAAGATACCCTAGTAGTCCGCCGTAAACGATAATTACTAAGTGTTGGATGTCAAAGTTCAGTGCTGCAGTTAACGCAATAAGTACTCCGCCTGGGTAGTACGTTCGCAGGAGAATGAAACTCAAAGGAATTGACGGGGGCCCGCACAAGCGGTGGAGCGTAATGGTTTTAATTCGAAGCAGCGCGAGAACCTTACCAGGTGCTGACATACTCATAAAGGCTCAGAGATGGAGAGATAGCTATATGAGATACAGGTGGTGCATGGTTGTGCGTCAGCTCGTGTCATTGAGATGTTGGGTTAAGTCCGCAACAGGCGCAACCCACTTATCGTTAGTTACCATCATTAAGTTGGGGACTCTAGCGAGACTGCCAGTGACAAGCGGAGGCGGGGATGACGTCAAATCATCATGCCTTATGACCTGGGCTACACACGTGCTACAATGGATGTGGTGCAGAGGGAAGCGAAGCCGCGAGGTGAAGCAAAACCCATAAAACCATTCTCAGTTCAGTTGTAGTCACGCTCGACCCCATGAAGTTGGAATCGCTAGTAATCGCGAATCAGCATGTCGCGGTGAATACGTTCTCGGAGCGCCTTACACCGCCCGTCACACCGCGAGTTGATAACACCCGAAGCCCGTTGGCTAACGCAAGGAAGAAGGCTGTCTAAGGTGGGATTGATGATTGGGGTGAAGTCGTAACAAAGGTAACCGG
+
*+51148192/230164--/+(%&%('-7<833;:784/.,*)-0+45///66200.010.27+3-1027.//.',++3-9)*+--(6)*%%'&'$%#$'/5--,1/.23.',-++1/02714./20-15-,-5-'&(*,22%)++*+2*)/003.+-1/3)0+--85654-)+/-..-,,6.)&&%&(+.1('$*$*&)&(()38242)$&'(*/)*)(++*',,.0229:88093.*+*10*,))-81/4.34'-2-.,,*-+-41189014.2190/0/0)(/+,++,5;/683320/8/0-,(%&//72/00,**)'*/00*7-(((*)(++'&*&&--/9963120++---01((38,3698/-...8)-1.+.,+-,-9*(++69/+,**.27:221228:9:9544281212/./.0',*.1(+./,-472;8)*+.:;13'4.,6-/(+-7,49,+&,.,02.-(./68:<97)'/*)+++,361././80854.00,0+..68124+*(+-232410.((**(*('**/000,./,/),+,-9793620///310.(-0--9.,2519-+*(*345460497.64*'+*+-)-/199:/,,,+0*)+2.6::,26445((-&(+&)','&%&+0759-7,&+&)&&'--423,10--/18,--,//(')++.//+()(0/0,-.0200(*-.458325117745442328*+&'),5+2200+*)**%*'(+.//-8,)0234451/99+,518'&//,/1-02*$&.,1133251//6/078;:35:87307,7:3,0654.*,**-/3869734423.,)(&(&&++2+:921205899:8:5///9:66,44(.110358)+3+-/.0./,10-567565945:42.*,12121,*+.(,,,,--5..313/*1,+-47.00<:3492*+-7:53;:;<967'41:1&*+,),555-$)'+22.&232*+1.2/,0090876821-,(,2-..665455.,,-,75697939:88;5-203:20101'&&#$$$$&*-/742;:016/3028)1/332-+++2-1(2(((.3'57**/&)%'&,*0&'(--0/1'())213(/-+-0)*--3.*0*)+-/,9*,(.**./5/0178::87<0-1/194:39
@2cf65f82-ed4f-40b6-8696-e1fce206f138 ch=103 read=62344 start_time=2019-12-12T23:33:09Z barcode=BC01 runid=2c9cf7bc05858273f10e7d7ec552fc0bd742dc3e
CCGGTTACCTTGTTACGACTTCACCGTCATGAATCACCGAGTGGTAAGCGCCCTCCCGAAGGTTAAGCTACCTACTTCTTTTTGCAGCCCACTCCCCATGGTGTGACGGGCGGTATTGTACCAAGGCCCGGGAACGTATTCACCGTGGCATTCTGATCCACGATTACTAGCGATTCCGACTTCATGGAGTCGGGTGCGATAATCCGGACCTGACGCACTTTATGAGGTCCGCTTGCTCTCGCGAGGTCGCTTCTCTTTGTATGCGCCATTGTAGCGTGTAGCCAGCCCTGGTCGTAAGGGCCATGATGACTTGACGTCATCCCCACCTTCCTCCAGTTTATCACTGGCAGTCTCCTTTGAGTTTGGCCGGACGCTGGCAACAAAGGATAAGAGTTGCGCTCGTTGCGGGACCAACCCAACATTTCACAACGCGAGCTGACGACAGCCATGCAGCACCTGTCTCACGGTTCCGGGCATTCTCATCTCCTGAGAACTTCGTGGATGTCAAGACCAGGTAAGGAGTTCTTCGCGTTGCATCGAATTAAACCCACATGTGCTCCACCGCTTGTGCAGGCCCCGTCAATTCATTTTGAGTTTTAACCTTGCGGCCGTATAGGCGGTCGACTTAACGCGTTAGCTCCGGAAAGCCCACGCCTCAAGGGCACAACCTCAAGTCGACATCGTTTACGGCGTGGACTACCAGAATTATCTAATCCTGTTTTGCTCCCCACGCTTTCGCACCTGAGCGTCAGTCTTCGTCAGGGGGGGCCTGCGCCTTCGCCACCGGTATTCCTCCAGATCTCTACGCATTTCACCGCTACCTGGAATTCTGCCCCCCCCTCACCAGGACTCAAGCTTGCCAATTATCAGATGCAGTTCCCAGGTTGGGCCCGGGGATTTCACATCCTGACTTAACAAACCGCCTGCGTGCGCCTTACGCCCAGTAATTCCGATTAACGCTTGCACCCTCCGTATTACCGCGGCTGCTGGCTGGAGTTAGCCAGTGCTTCTTCTGCGGAGTAACGTCAATGAGCAAAGGTATTAACTTTACTCCCTTCCTCCCCGCTGAAAGTGCTACAACCCGGGGCCTTCTTCGCCCACACGCAGCATGGCTGCATGGGCTTGCGCCCATTTATTTAATATTCCCCTGCTGCCTCCCGTAGGAG
+
6/..0402453'08*,-&-())%(%%'.-43.2+*&(('')++100((*+06+*(-*),7/1616/(*)(-0*&.0433;:7('*,%33.(,+253+/,/9733000*2..*1.%+''))/(9.9:58))15-7007434002:5131/.332.01272')*)40..0//0016:41/--&%+,--+&(((&11/-.2.//210(3.3,,&')6*-%),31*,+'3,,12..,2'&+./525-('++-),3/8553;:33773769<-;,+,/+/))/,$(+*)*192/2:97+4-,,487:3-,,+**,+//,-')+709/5-',,*,6700),/4<;78849591//0196:5/7800232)')4,55+%$&+)++/)449(5.980+,&)*2*+'(3,,48/11960++/'2*)*&.,/7.,--../.1,-..27542(30/36-2*,+---26342333277<:07&&(*(.06011154300--+-1.+(&&&)086636874446<07/(3-&+&*7;88:856/2/--.00($+*,-6-.7(()',..1326100/()*./007/53181*',.+8098-:;;-2210;<5/62-2-,*,+.-*/,*',+..61111206/8-++,,-+./00,10/1&%))&(0.1966.*-7-,*-8;7;29,5-5774737865;50007334:;9884893.&$-&'(+**-,6:7/565*-/.3680,.001;8/34116/.+3168:6+++/.6668./01./-)*'$%((,-/00056++/*)(*.827/----.0-/-7.312046:2/04/21,+&'-*1*1,1)%-/428422..+*+-&+)+)+51&,0.-451/27448*+-637599<39,*11710+56.*'1.0*2;/.*,*03++-2-2,8-8(,359-,/&)+,../*-,,-,.2./++*4346925,,.92850./-%)$,161,-*/,04(27122999931-('$))&(2+++31&20018:79=999:5.))*78656071/''+05<-.,,-02,((()(%**58.-13--/84+)//02-,(,(,-*),(.,*(243+*2767;8'&$$#%%+)+%,-.030*(&%$%%,4-6*$),06-')-'#&&$-+*(.+,-*(((*1243+89*+8/5'-$
@e186e57d-d4c0-43d9-90b5-9afbe1266820 ch=63 read=62969 start_time=2019-12-12T23:33:10Z barcode=BC01 runid=2c9cf7bc05858273f10e7d7ec552fc0bd742dc3e
CCGGTTACCTTGTTACGACTTCACTGATATTCGTCCACATGGAACATCATTTCCTTGCGGTTGGGCCACCGGCTTCCGGGTGTTATCAACTCTCTTCGTTGGGCGGGGTGTGTACAGGCGGGGAGCAATATTCACCGCGACATGCTGATTCGCGATTACTAGCGATTCCATGTAGTCGAGTTGCAGACTACAATCGAACTGAGAATGGTTTATGGGTTTTGCTTCACCTCAGCGGCTTCGCTTCCCTCTGCACCATCCATTGGCACGTGTGTAGCCCAGGTCATGTAGGGGCATGATGATTTGACGTCATCCCGCCTTCCTCCAGCATGCCGGCAGTCTCGCTAGAGTCCCCAACTTAATGATGGTAGCTGAAATTAAAGGGATTTCGTTGCGGGACTTAACCCAACATCTCACGACACGAGCTGACGACAACCATGCACCACCTGTATCTCCATATGGCTATCCTCATCTCCATCTCACCAAGGCCTTTATGGAGTATGTAAGACTAGTAGGTTCTTCGCGTTGCTTCAGATTAAACCATACCGCTTGTGCGGCCCCGATCAATTCCTTTGAGTTTCATTCTTGCGGGCAGTACTGCCAGGCAGGTACCCCATTGCGTTAACTGCAGCACTGAACTTTGACATCCAACGCCCAATTGCTCGTGAACACGGCGTGGTTCACTGGGGTATCTAATCCTATTTGCTCCCACGCTTTCGGGACTGAGCGTCGGTTGCAGGCCAGATCGTCGCCGCTACGCCGCAGGGTGTTCCTCCATATATCTACGCATTTCACCGCTACATGGAATTCCACGATCCTCTCCTGCACTCCTAGCTGGTTTCATGGCTTGCGGAAGTTAAGCTGCAAGGCTTTCACCACAGACCCTTGCTGCCGCCTGCTCCTCTTTACGCCCAATAATTCCGGATAACGCTCGCCACCACGCTGCGCCGCGGCTGCTGGCACGTAGTTAGCCGTGGCCTCTTGATTTTCGTCATTATCTTCCCGAACCAGAGCTTTACGATCCGAAAACCTTCGCTCGCTCACGCGGCGTTGCTGCATCAGGGTTTCCCCGGTACAATATTACCTGCGCCTCCGTAG
+
/*...:./709//6/12488870.+&'*$&*+//22''*+&)&%&'&'%,0*.-.0-11/5.(,/..-513.,1-2&09;661;222260.-)$%##$&++6;./*/*--4321-+,2/%+(&&%)*+,/0;4,-6+.2678:587779::130109.../.0434.)'(-+02562-+2.9*4+2..))**.*,'(2/,)()(+)/.9;<,1-9,/7:-,/1<011823'&+(/350/(+,3.3/,00330250212+1.'('%'%(%'&((-06-((+)+((&%%,363246-...+85--'.+*.8+5)'$'&'+*-*.-+%,*1-*'&%&/10/*-,,.--,.+133*-/,1020.--/2741',*&%&&%%1+&*,("%%%$),7*05:32%&%6)3/*/304445-'(,-212*'.31/+,(&*.*/;0:4/.07/552//.160:/,.,-,30*,.4*,,$&)',0-.5-,%(%($,(+10;2*,,(%&'.)&*(0+++,,(.)',+:88;.'&).3*-.7.(&/025:02/*+(--+,,3&0(('%444+$&('+//7/((+(&%,/9;-5:;-4,+'(-((&&*)'&$&'/153*,()&)*)%(/-+,/.40,).()('*.02125*1.**12831+.*)),)*(%&'$$&$%')&&%&&,+,-30-(,)%'*(2-(+)-)()''*(%#'0..04095'*)+..+2)9;551-+34/.,'-+8+.-3/..,-289475*.)%&('++,1%'&*/)))43,,,.33556/520/4030170..01-1235%&(,))-2.5--**,-766555222.003(*-&'&'**4,)''&*'&&#$')%&''.-&&'&&()++2*12-*))+(('(,/:.2/./546;26;3.///8,/58/*-*4.*,4,.4130/5162310-38:8..()&$&$$*#%&-+***6,,,754-+$'%)*,480006-4,++.*+,)'%('&&,356549333547,+'%++()*,+-/64023163)',/-(.87:5'%)($)'-$&',*.*+,.*()*+,13$-511</343&%$)$&)0,&('%*+&%&%)+,0.*+,1
