# Supplementary material for: De novo species identification using 16S rRNA gene nanopore sequencing
Source: PeerJ. 2020 Oct 21;8:e10029. doi: 10.7717/peerj.10029 (PMC7585375; doi:10.7717/peerj.10029)
Supplement: Supplemental Information 2 — Contains raw reads. [file peerj-08-10029-s002.zip › pass_fastq_runid_2c9cf7bc05858273f10e7d7ec552fc0bd742dc3e_101.fastq]

@be71f289-7a18-4903-a154-523de9ce5698 ch=164 read=48048 start_time=2019-12-12T23:33:20Z barcode=BC01 runid=2c9cf7bc05858273f10e7d7ec552fc0bd742dc3e
CTCCTACGGGGAGGCAGCAGTGGGAATATTGCACAATGGGCGCAAGCCTGATGCAGCCATGCCGCGTGTATGAAGAAGGCCTTCGGGTTTGTAAAATTGCTTTCAGCGGGGAGGAAGGGAGTAAAGTTAATACCTTTGCTCATTGACGTTTACCGCGGCTGCGCTATCGGCGCAGCCGCGGTAATGCGGAGGTGCAAGCGTTAATCGGAATTACTGGGCGTAAAGGGGAGCGACGGTTTGTTAAGTCAGATGTGAAATCCCCAGGCTCAACCTGGAACTGCATCTGATACTGGCAACGGAGTCTCGTAGAGGGGTAGAATTCAGGTGTGGCGGTGAAATGCGTAGAGATCTGGAGAATACCGGTGGCGAAGGCGGCCCCCCTGGACGAAGACTGACTCAGGTGCAGCGTGGGGAGCAAACAGGATTAGATGCCCTGGTGATACGCCGTAAACGATGTCGACTTGGAGGTTGTGCCCTTGAGGCGGCACCGGAGCTAACGCGTTAAGTCGACCGCCTTACCAAGTGCAGCCGCAGGTTAAAACTCAAATGAATTGACGGGGGGGCCCGCGGCGGTGGGCATGGTTTAATTCGATGCAACGCGAAGAACCGCCTGGTCTTGACATCCACGGAAGTTTTCAGGATGAGAATGTGCCTTCGGGGAACCGTGAGACGGTGCTGCATGGCTGTATCGTCGGCTCGTGTTATTGAAATGTTGGGTTAGTCCCGCAGCAGGCGCAACCCTTATCCTTTATTTGCCAGCGGTCGGCCGGGAACTCAAAGAGCTGCCAGTGATAAACTGGAGGAAGGTGGGGATGACGCCAAGTCATCATGGCCCGCCAGGGCTACACGTGCTACAATGGCGCATACAAGCGACCTCGCGCGAGAGCAAGCGGACCTCATAAGTGCGTCGTAGTCGGATTGGAGTCTGCAACTCGACTCCCATGAAGTCGGAATCGCTATGATGGATCAGAAGAATGCCACGATACGTTCCGGGCCTTGTCACCGCCACGTCACACCAAAGGTGGGTTGCAAAGAAGTAGGTGATAGCTTAACCTTCGGGAGGGCGCTTACCACTTTGTGATTCATGAAGGCTGAAATTCAGAGTCGTAACCGTGGCAGG
+
,,,.++('01*,05202211-20)0..2853..,0.-0&,+',25-1:///0/0.(.//.-45//--.0(**07').,.28667)6.741*&+1,&,'$'0-,+*))*3/+)*/-2.52))+-66..51/-03,37,,566-7-,-,&))($+0&(&'('&&$$&%$&#$$*+)*1-2.(--440'.+.),)'(+-44027-.-,/&-)'0(+,95:51134;(/-1+)*',+,1-786.+7)/+00/.//',+/60-0/2)%+0/04-/17/05*512655411/../1613'(&'&)&',-15255-)05-+,-1'2)0+)+.10-./*,'&'.0-,-2891-+)+.23;0/.&-,,6435,-0,),*)**-780488,)08++)*'*./.+(((*0682.,(*,/2289)&)*2506'33-1+,'(('490056-('(&((.8676:75200...+*'$#(,)(+14./+.1'%$*%,,%'%%#)).3/-//280//-2:56276455/,+'&$&*-,)+.-1+124/45)0.96:964461;:3-0-5-2.30'+/72+-00++00.-6662&$&(/11<97689/.-.(1).*(()/-+2551'(+))121+)*,),/41.//-/+,-67'%'()%&)*,/8507/5-/-.(+,''(+),65(*()%*).3978781/-%')(.226-',,,50-)(-%%'(,45-/2;79302(),+3+(*.(7++5665.$--)*3,22.23.$62'(0.)++)4042344/:8-5--6/,&(%',-89;2542557<8524.,.*+,)('(+2/152222291%(,.8:9661427+&(*)./(+())%',-2.-$%(%&%$%'*(()*&,&')78789350.-,,((+/4125:263,22357)-8:732)+'*.4)8*20/*()+554/2../4-.1127)-86/8.//+4-2/003,')((+085571/1-+.203.+%&')%&(*7:1(,324&'&$$%%***.,$&')7+*(.(%$&&')(,0,51238+&()%('-**&)*)*,,03207192/<3./4000346055%.-22-.25573&$&''(.,.,',/+31))&(%*+*+)+'.+)-+*2)
@a03776a5-a325-41fc-854e-2d498a5d9e50 ch=5 read=27731 start_time=2019-12-12T23:33:23Z barcode=BC01 runid=2c9cf7bc05858273f10e7d7ec552fc0bd742dc3e
CCAGTTACCTTGTTACGACTTCACCCCAATCATCAATCCCACGTAGCTCCTTCGCGCGGATTTAGGCCACCGGCTTCGGAATTTGTTATCAACTCTCGTGGTGACGGGCGGGTGTGTACAAGGCCGGGGCATATTCGCCGCGACATGCTGATTCGCGATTACTGGGCGATTCCAACTTCGTATGATCGAGTTGCAGACTACAATCCGAACTGAGAATGGTTTTATGGGTTTTGCTTCACTCCTGCAGCCCTTCCCTCTGCACCATCATTTACGCCTTGCGATGTGTAGCCAGGTCATAAGGGGCATGATGATTTGACGTCATCCCCGCCTTCCTCAGCTTGTCACTGGCGATCGCTAGAGTCCCCAACTTAATGATGGTAACTAACGATAAAGGTTGCGCTCGTTGCGGGACTTAACCCGGCATCTCCGCGACACGGGCTGACGACAACCATACCACCTGTATCTCATATAGCTATCTCTCCATCTCTGGAGCCTTTATGGAGTATGTCAAGACCTGGTAAGGTTCTTCGCGTTGCTTCGAATTAAACCACATGCTCCACCCGCTTGTGCGGGCCCCGTCAATTCCTTTGGAGTTTCATTCTTGCCAGTATTACTATCAGGCCCAGGTACTTATTGCGTTAACTGCAGCACTGAACTTTGACATCCAACGCCAGGTACTGCTCATCGTTTACGGCGGCGTGGACTACTAGGGTATCTAATCCTATTTACTCCCGCTTTCCGGGACTGAGCGTCAGTTGCAGGAGCCAGATCGTCGCCTTCGCCACTGGTGTTCCTCCATATATCTACGCATTTCACCGCTACATGGAATTCCACGATCTCTCCTGCACTCTGGCTGCCTGGTTTCTATGGCCACGGGGAGTTAAACTGGCTTTCACCACAGACCCTTGCCGCCTACTATACTCCTTTACGCCCAATAATTCGGATGCTTTTACAGCTTGCCACCACGTATTACCGCGGCTGCTGGCGTAGTTAGCCAGTGGCTTTCTAATAAAGTACACCGTCACTCGGCTACCATTTCCTGTAGCCGCCGTTCTTCCTTTATAACAGAGTTTACAATCCGAAACCTTCTTCCTTCACGCAGCGGCGTTGCTCGGTCAGGGTTTCCCCATTGCCGAAAATTCCCTACTGCTGCCTCCGTAGGG
+
4-%,61/7.23-19++))*.55*-(%%+)-,-.31;427.*-%-''(-/,5*)%%'(*4%5(,*058/(,,20,/80,+('+.+(.+)+.,0-.,(*--/)***+25/-.2/)&)*,033-3,75*.-+++)$(''$,3-05899:987855;64,,+3,11)&(++3.916(,$+162',')&'+-.+,4,%,$2+32262-42-+,.2)*+*0.,13969+&0%(,,;8(')).,*('('%%%'&+-(+6.:5,//)*(+')+2.6/%$'%'(+,-,*)--+*,''%&(+/---31'+07305-,,,,'+6)-.2238:.920-)+2451//)&&'/+%.9-.0*('&'./)*(-*-.+086,)/)*/.40/.0-0*($*,0/-+(,,1)-0*301077.-),''+52.2/50-01+'***)(%')$(((,*-&-2523367331*/410)-*'.0./013354/235.5764665425645635027-&,0-56)*))(&++-.5440/147666600.40<85'&%%'+2+--70%',.--854801$*$')4,',*(&+()),+-&25075*'+.+3186,+0-/-%',595569-0-*'($'&''.*,*'+.*1633*$)%*(006-.2+,'*303--.2/45346779///,--/,1/.22.(*%&%%%%()&*,./14,,31('*1,.-,.229688778,./)*,//,00.7-+,*2)$(+/7)&'''(,(+5:141)'22/1225491.)'*%&,,*,0//.//--,),+),1-+-+12/4638,05../+,18300.2237:427/))(#&%&2/0.0..('))+,,/1),354412121'011,2546/79/.(%&($%%#%%&+)&(0:4:1(%&&%+2-.,00,,),0*.),'&)+(5('$''&&%'%(%(+)(10/2./0247726-90-'%')+'$&%')*0*.,&*()*-045;33620./1155/5+,))*.10.+-.)(-*3/.83.,,7-+2.(-''$*''*)%&()('&(&*2-2;810/*,.07:47;667106+&%)()/.52*),+08.,./984*)03.:<8<88<776;5*,&&#('(+)/,3+,-/+-.1,.4/.8-279/-27-36406862913+)()'&((*27/64,0/0'$
@9361f3b0-f6b9-434e-a53a-fa1df015916a ch=74 read=60177 start_time=2019-12-12T23:33:40Z barcode=BC01 runid=2c9cf7bc05858273f10e7d7ec552fc0bd742dc3e
TGTTATTACTTCGTTCGAGTTGCATTATTTAACA
+
&'.)'**$*+-+*,00%%'2+%,'0().6'&')'
@8a4c7cc2-f5fd-476b-8132-6ede8fe6feff ch=51 read=35390 start_time=2019-12-12T23:33:36Z barcode=BC01 runid=2c9cf7bc05858273f10e7d7ec552fc0bd742dc3e
CTCCACGGGAGGCAGCAGTGGGGAATATTTTTCTAATGGGCGCAAGCCTGTTTAACCATGCCGCGTGTGAAGAAGGCCTTCCGGGTTGTAAAGTACTTTCAGCGGGAGGGAAGGGTAAAGTGTACCTTTGCTCATTGACATTACCCGCAGAAGAAACACCAGCTAACTCCGTTACCAGCAGCGCGGTAATACAGGAGGAGGTGCAAGCGTTAATCGGAATTACTGGGCGTAAAGCGCACGCAGGCAGTTTGTTAAGTCAGATGTAGAAATCCCCTGGCGGGCTCAACCTGGGAACTGCATCTGATACTGTAACAGCGGAGTCTCGTAGAGGGTAGAATTCCAGGTGCTTGGTGAAATGCGGCAAAGTCTGGAGGAATACCGGTGGCGAAGGCAGCCCCTGGACGAAGACTGACGCTCAGGTGCGAAAGCGTGGGGAGCAAACAGAAGTTAGATACCCTGGTAGTCCACGCCGTAAACGATGTCGACTTAGGTTGTGCCCTTAGTGGCTTCCGGAGCTAACGCTAAGTCGACCGCCTGGGGAAGGAATACGGCCGCAAGGTTCAGAAACTCAAATAGATTGGCGGGGGGGCCCGCACGGCGGTGGAGCATGTGGTTTGATTTAGTGCGGCATGACGCGCGCAATTCGGCATCAGGAAGTTTTCAGAGATGAGTAACGCTGGGGCGAACGGTGCCGCGCATCGTCAGCTCGTGTTGTGAAATGTTGGGTTAAGTCCGCAGCCAGGCGCAGCCCTTATCCTTTGTTGCCAGCGGTCCGGTAGGGCTCGAAGGAGACTGCCAGTGATAGAAGCTGGAGGAAGGTGGGGATGACGTCAAGTCATCATGGCCCTTGACCAGGGCTACACGACGTGCTACAATGGCGCATACAAAGAGCTGACCTCGCGAGCAAGCGGACCTTAAAGTGCGTATTGCGTCCGGGTTTGATCCACAACTCCGACTCCATGAGTCAGATCTTGGTAATCGTGGATCAAAGATGCCACGGTAGATACGTTCCCGGGCCTTATGCACACCGCCCGTCACTTGCGTAGAGATGGGTTGCAAAGAAGTAGGTAACTTAACCTTCGGGAGGGCGCTTACCACTTTGTGATTCATGACTGGGGTGAAGTCATTAACAAGGTAACCGG
+
**23)-0:2*)(+./1,+3-+1*+,+*,-,/+('+*-/+())-2;*.82,*/'(&*)00*30+*,,,,./0),(+*144;0-/:8493.4:1)/,+14..-11-60*,3(-(+)')*1)+*&&(-(68+),.3'5''')&.4-+44+-+*2+'*/-'015(./),)*)50,-**2-,,*((*()&((3)*'(%)*&'.%'))*679240.1/2-/./4*5+,,13:8433::4.///-..0/384+/121*.828-58-,-//0++13+/1,.($%'&+0/74.+(3+/06/.56///.+-+**.,,)&$'&)&')**'()-/2/2))$--)*)*'**+3*.*1+-$%$'&&&(*1-1.1(&*,)()*-;0.7.2;665/0-,(++*,4,23,2-9/-,478:2.-(/.000//226,-700+*+1-*+-3*-,)'(,38/1-/+')(-*,3355;/))1/,)*+5-.+-.)0/724+//%.2.-+-+(,-+1*+/59-4($((*800.1)+*&(/.470'++)+*.0288604857;:,,/((*((-92925.1-(1*/-(+%+,)(27/86,&&&+(+).'*,.31,+/'&(%)*2.+523.+--0/,*''&%#%$1.'')*'.,.,%#&%&*+&'%'()1)&(/+.22+-,.+*-7:2/,**,,-,+''%$%%&'(0+)''##$))(()$%&%%$&(-11('++556.:---5,..++3;161.2/1./4'&('++,)+20...)24/*1,-.2.42)-,,710002;/7*-%$$('&&&%'(+,)')(,(%**$))*+./(,*(,679/,0+60717:;12787764661/235;8/1-1/6.)+(,-450875('(%''&%&,-04*-/..,10/3223545)%)%%'()17..%)*+'+1602072-%,(-30-0/-),#(&&'**8,*.-+5.')+1(&'*('(5%&$((5.$'%&(),(*)($#$('$*.--2:87998/3*(,107836)2+'&0/,/++++,-'12.446..')%')07*476/2+'&)**+&%&(&'$**,)2,2325/''.%)&(***)))'0508445*5*('.*-'(*('18-+44,+5589:8563133395-)(/,,-3(-.12/16+4/2825.5
@95f73f03-bcd6-4285-b8b5-6cc392e70c59 ch=24 read=52324 start_time=2019-12-12T23:33:36Z barcode=BC01 runid=2c9cf7bc05858273f10e7d7ec552fc0bd742dc3e
CCAGTTACCTTGTTGACTTGATCGCTGATTCCACTGTGGACGGTAGCTAATTTAGTATTCCCGGCTTCGGTGAAATCAACTCCCATGGTGTGACGGGCGGTGAGTACAAGACAGGAACATATTCATAGCATGGCTGATCTACGATTTACTAGTTTCGGCTTCATGGAGTCGAGGTTACGAATCCCAATCGAACTGGGACATATTTTGTGATTTGACATCTCGCGATATTGCTTCATTGTATATGCCATTTGCTTAGCGTGTAATGCTTTGGACGGGCGTGATGACTTGACGTCGTCCACACCTTCCTCCTCCTTACGAGAAGGCAGTCTGTTAGAGTGCTCGGCGGAACTGTGTAACTAATGGCGTTAGGTTTGCTCGTTGCGGGACTTAACCCAGCATCTCGACACGAGCTGACGGCAATAGAATTGACACCTGTCTTAACATTTCTGCAAGCAGACCTCTTCTATCTCTAGATGATTTATTTAGATATCAAGTCCAGGTAAGGTTCTTCGCGTATCTTCGAGATTAAACCACGTGCTCCACCGCGTGGGTCCCGTCTATTCTTTGGGGTTTTAATCTTGCGACCGGCCTGGGCCGGTATACTTAATCCGTTAGGTGCATTACTGCCAAGACAGCTTAGCAACAACTTAGTATACATCGTTTGGGGCGTGGACTGCCAGGGTATCTAATCCTGTTTGCTCCTCACGCTTTCACGCATTAGCGTCAGTTGAGTTCAACAGATCGCGCCTTCGCAATGGGTATTCCTGGTGAGTCTGGATTTACCCTACCTGAATTCCATCTGCCTCTCCCTCACTCTAGTTATCAGTTTCCCAAAGCAGTTCTATGGTTAAGCCAAGGATTTCACAAGAGACGATAATCCGCCTACGCATCCTTTACGCCCAGTGATTCCGAGTAACGCTTACCTCCGTATTACCGCGGCTGCTGGCAGGTTAATGGTGCTTATTCGTTAGGGGTACCGTCATTTGTTCTTCCCTAACAAAGTTTTGCTCGAAAGGTCGTCATCCCTCACTTGGGAAAGCGTTGCTTTTCCAGCTACAGGGGTTTCCCCATTGAACGTATTCCCTACTGCTGCCTCCCGTAGGG
+
)*%'8*&(&*-)0*((),,''.2,.1.+181,#'&%.,6/.',+,&//677;3*)((,6,+'-+**3')(+('-)'-+.../9114-34113460504*46/,,/-078634*+-)0./4680.%'%'+)0897742443552)28+*,,$''1),'2**2//020'()*(',)-8*,*'*(-''(%'('&4-07;46022'-+(%%$&%1++&&'*+-5-()++0,-3,,-2-%,'$(+/.1179.54*$%,'&(.-0,)+&(%-+,$)'&%'/.)'$&$&&+-0:1113../00.+.'466:3524745.4.*,'&&'&)/+)7757,8+())+***0*'(%(,*))'&&$#&/2/.3--'*'%''/+/4++314-9-,,/873&$$(%(&%*$1*01)+()*36(%+))/&01*-+*((%)$)%&%/.32*'+*//40457<<5747-2&01674832381120/,-+-.56755:0+.4-/13456850-()&&(*+37*5/944900//49979;6&'((/,3;787/3+1%*,-2+,0(***&.2*51'%++,1282/4-*22&34,'+2./28*-)(&&'%&%%$(*3'.+,,0(*))+8./9061.1(4))).,*,,0295,*()&%'(((*+-(-)*&&%-'()+)//.254;2'4615352976/'('&24.+/03,-8+.3.01:.+044532.1/+2://&(*./-9++,2380/8/1+12:94))%*)*7)*((.,3/+0294570/03:5)(*)((''),+(+'/5/&/6*''+($&&&'/+,,-+*)-,+*&.,*/.%&'+/.3251,.'():8,44(/,+.+77:.('+*-*01/-011'''%.83-,/1)()))1&').5470*,7-1-))'*+&&*)&+)//-*%0)+,;10+(+-,,*'(,+%-.+08/6106...,//93324/-(*%.))()#$&&)',.9/3;5309'*0,+,,64577/52+)0556:.61)+31(2*)'))((+-0++-'&%)%$(&)'(.*)+%%%%&&(''&'')*.))((('%#$%('''')0/.2;9.690')0,,**(**+6/4+*+-*))&&*-02:/.31+*&
@e80150f1-bf84-4834-9f1e-fa7092d834c5 ch=42 read=41789 start_time=2019-12-12T23:33:35Z barcode=BC01 runid=2c9cf7bc05858273f10e7d7ec552fc0bd742dc3e
CCGGTTACCTTGTTACGACTTCACCCCAGTCGCAGATCACAAAGTGGTAAAGCGCCCTCCAGAGATGGCTACCTACTTCTTTTTGCAACCCACTCCCCACCATGTGGTGTGACGGGCGGTGTGCAAGGCCCGGGAACGTAAAATTCACCGTGGCATTCTGATCCACGATTACTAGCGATTCCATTTCGTAGGTCAGGTTGCAGACTCAATCCGGACTACGACGCACTTTATGAGGTCCGCTTGCTCTCGCGAGGTCGCTTCTCTTTGTATGCGCCATTTGTAGCACGTGTGTAGCCCTGGTCGTAAAGGGCCATGATGACGACGTCATCCCCACCTTCCTCCAGTTTATCACTGGCAGTCTCCTTTACTGAGTCCCCGGCCGGACCGCTGGCAACAAAGGATAAGGGTTGCGCTCGTTGCGGGACTTAACCAACATTCCTACAGGCTGACGACAGCCATCAACACCCTGTCTCACGGTTCCCGAGGCACCAATCCATCTCTGGAAGTTCTGTGGATGTCAAGAGACCAGGTAAAGGTTCTTCGCGTTGCATCAGATTAAACCACATGCTCCACCGCTTGTGCGGGCCCCAAATCAATTCATTTGAGTTTTAACCTTGCGGCCGGCGTACTCCCCAGGCGGTCAGGAAGCTTAACGCGATTAGCTCCGGAAGCCACGCCTCAAAGGGCACAACCTCCAAGTCGACATCGCTTGCAGCGTGGACTGCCAGGGGTATCTAATCCTGTTTGCTCCCACGCTTTCGCACCTGAGCGTCAGTCTTCGTCAAGGGGCCGCCGCCACCGGTATTCCTCCAGATCTCTACGCGTTTCACCGCTACACCGCAGATTCTACCCCCCCTCTACGAGACTCAAACTTGCCAGTATCAGATGCAGTTCCCAGGTTGAGCCAGAGTTTTCACATCTGACTTAACAAACCGCCTGCGTGCGGCACGCCCAGTAATTCCGATTAACGCTTGCACCCTCCGTATTACCGCGGCTGCGGCGCGGAGTTAGCCGGTCTTCTTCTGCGGGTAACGTCAATGAGAGCAAAGGTATTAGCTTTCGCTTCCTCCCCGCTGAAAGTACTTTACAACCCAGAGGCCTTCTTCATACACGCGGCATGGCTGCATCGGGCTTGCGCCCATTGTGCAATATTCACTGCTGCTGCCTCCGGTAGG
+
57/41913859205/2.))+3-+689+-.--$&%&112.-03)(028273(%'++03)./%'('&*%('*+/.-.23;039;200-3*2-+&**012)(+*,,015:997818-2673-*%&$&&'.3./.*,0+(,-&'/3.-./249.-/*('.21577982./0*4-,,/-/0039:60'')*-(-%)*+.+/./728787865494/013043))//123,008:64.()-+,+)+-.---.1205/),--107898:96;7+)-/199:<625*)')./.012242//-/82,.798686.(*20797545*)('(.15843308://399665+,--./<72349:56532477363.22&&++,0.---**3143;9965761:110889*-/,8.1/63.5-/+101.60.**.0,)*(/)-.+10375/&&*/%(-+,2164(/*'-'$'(&&(*.3+*-/100,0-7:<24,''(+'$../04461445433-2-*.7/-,),437333-*'**,3703:329(-,9::8.-,-,1:*+,/1//-2-3<::/-/-6/11395730/00.0*4274755+$&')*)-*07.2:90/02::5,**%&%'(,-/2+()),+.*798,-18:7:86%''''&+-.02.,.+$('+)/00312.2-095646:46).&6.--012925.4*81/073.1268808/'-'.+*))3)+*$05.285,122767:79:770;7,.-.4.)//-6;5-2407921//.+.())*+5;:9:7'')++)+&$*&$$'(+5.9000<71.2*)),,110/&-*,*.7:.,05.35/3%3+')*'*1.2-1257::3/13222214158993'*,,*.<--2./5**)*%-*/3:11++,,.///967-++,*6:3/00105(),,4-:.;8;287,+1+/2232-+$&&+(..+%..178697,//;/:4-,0/+.11:/043-2235*/+)+23201**,(*/)+&),0/+1*))())+/9<:81:-....61576170-,+*-.19)(%.')*)&'**))#%))***1<9,,98818.-0.,-0-((*(+*)%%)+/,94;88;833..(-+-*/*&*+42989899):8275,/52;7(((')(+*1.0/1/%)()*'(0./06-5+)'))-&
@4cd7e8eb-79dd-4300-884c-a168a19604a1 ch=458 read=26762 start_time=2019-12-12T23:33:33Z barcode=BC01 runid=2c9cf7bc05858273f10e7d7ec552fc0bd742dc3e
CTCTACGAAGGGGCAGCAGTGGGAATATTGCACAATGGAAACCTGATGCAGCAACGCCGCGTAGTGGTAGAAGGTTTTTCGATCGAAGCTCTGTCTTTGGGAAGATAATGACGGTACCCAAGGAAGCCTACGGCTAACTACATGCCTTGGCATACGCGGTAATGCACGTAAAGTGGCGAGCGTTATCGGACACCTGTGGGCATCTCCTAAAAGGCATGACGGATTAGTGGGATGTAATGAAATACCCGGGCTCAGCAGGTGCTGCATTCATTTGGTTGGCATCTGGGAAGTGGAGAGGAAGTGGAATTCCTAATGTAGCGGTGAAATGCGTAGAGATTAGGAAGAACACCGATGGCGAAGAGCTCTCTGGATAACTGACTGAGGCTCAGCAGCGTAGAACAAACAAGTTGATACCTGGTAGTCCCGCCGTAAACGATGAGAAATGAATACTAAGTGTAGGGGTTTCCAACACCTCCATTGCCGCCGCTAACTGATATTCGCCTGTAGGAGTGATCGCAAGATTAAAACTCAAAGATTGACGGGGACCCGCACAAGTATGGTTCGAAACGCAACGCGGAACCTTACCCTTTGACATCCTTGCATTACTCTTAATCGAAATCCTTCGGGGACAAGGTGACAGAGTGGTGCATGGTTGTCGTCTCAGCCTAAGTGTCGTGAATGTTAGGTTAGTCCACATGGCAGGCAACCCTTGTCGTTAGTTACTACCAGTTGAGGACTCTAGCGAGACTGCCTGGGTTAACCAGGAAGGAAGGTGGGGATGACGTCAAATCAATGTGCCCTTATGTAGGGCCTACACGTCTACAATGGCCAGTACAGAGATGATACAGTAATGCCGCGAGGTGAGCCGAACTTAAAACCAGTCTCAGTTCGAGGTTGTAGGCTGAAGCACCATACCACATGAAGCTGGAGTTACCGTCGCGAATCAGAATGTCGCGGTGAATACGTCCCGGGTCTTTACACCGCCCGTCACACCGAGTTGGCAATACCCGAAGTCCGTGAGCTATTAACCGCAAGGAGGCAACGGCCGAAGGTAGGTCTGTGATTGGGGTGAAAGTCATGGCTGGAAGTAACCGGAAGATAGAGCGACTGGAAGGCAAATGGAAAGGTTAACGCAAAGAACACCGACAACTGTAATACATGAAAAAAAAGA
+
+)/'&(((%&&(%,',/018893+/)%''%''*,1/,))-*..'')-.,-()(,)-/,))('&)/.+,&'()(+*/-*)))+,-&&%%''+(%)+268191.1-.,),++,/,20-//,,%)(&&(*-**,,0*+-+,&'(*)%&%%$'&'$%#%$&()(*((%)%',-),'%(*230-./(-*+(+&''''+)('$(4/4(,*(+&'$'(&*,+%-)),)*%&$(),+063/'*$$))*0/,)06)*.,,1.)&($,(.,-2++)++&%))&++1''%%#&%(&)%&%%$''&(%((%''))(*)-+.''&%)'$$(**35213&'&((-)(*)(/*)0*))%)''&*)%%*'*(*+3('$'&))()-*($)('00'&$&$''('+''(&*+,--*'*)*0/0/*))-)*)&%$&%.//*+0,*),&'(/4:4/.*('%')(((//')'('&(+),'-)---7-4(-&,+,/.02+7,(2302/(**'&''*)*'+-+),/*)&')'%'&+$)('--,&(+-3;;8))***&'&*)'((*)4,4680---.--%%$$%((,.(,0.'$&&%(())-.3431/(.*$#%&(*8628.)-.//4-)))(*1,-*,*(&(&'1(5-+*+''&-,,,..3,*,%'+-'%%%'//520*)(&%&')).0+&''$$#$#$')%*+-+2%,(1)(&)*,%&%&#%%$'))(&/+%%&&(,*/.-+./'(#$%&%+.6+*.-+64-+&$&'')124555432,-21')&$&)'('.(*')'(463*,35888:4;:4,)$&$&%*.,+0/0/1),-((((&'%%$%%$$&+**-)'$%'*(%'%&'&(%'(%''#&&%&&-*((($-'&''$'%%(&%'%/.,(+''(//05035<1/*/*++'')-2-'(,-$(%(-'(&)+)+*,--)'('86*'+*&'$$####$$((*,)&%)+44/5*10--/0&..-64,27))('(%$&&)1-18026,**(/.**+(,.+),93).1,(***-::89:943,'$%''**((****''&%##&$20&&*('&&'(%)+$&#%$2..-1++))('&)*(.*)-+.*&$&),4-3-.,+')($(&'&*''%*)'&%*.890136270)/06351')(+'&'+*,00/1./(''%$(1***(*/.,2:;640&'
@c36b5bd9-98b0-4e6d-8c78-e602fe1052c6 ch=69 read=41873 start_time=2019-12-12T23:33:31Z barcode=BC01 runid=2c9cf7bc05858273f10e7d7ec552fc0bd742dc3e
CTCCTACGAGGCAGCAGTATTAAGGGAATTTTCGGCAATGGGGAGACCCTGGCCAGAGCAACGCCGCGTAGAAGGAAGAAGGTTTTTCGGATTGCTTAAACTTCTGTTATAAAAGGAAGAACAGCGGCTACAGGAAATGGTAGCCGAGTGACGGTACTATTAAATACGGCTAACGTAGCCGCGGTAATACGTAGGTGGCAAAGCGTTATCCAGATTATTGGGCGTAAAGAGGCAGGCGGCAGCAGGGTCTGTGGTGAAAGCCTGAAGCTTAACTGGTAAGCCATAGAAACCAGGCAGCTAAGAGTGCAGGAGAGGATCGTGGAATTCCATGTAGCGGTGAAATGCGTAGATATATGGAGAGGAACACCAGTGGCGAAGAGCGACGATCTGGCCTGCAGCTGACGCTCAGTCCCGAAAGCGTGGGGAGCAAATGAAGTTAAGATACCCTAGTAGTCCACGCCGTAAACGATGAGTACTAGAGGTGTTGGATATGAAGTTCAGTGCTGCTGCGAAGTTTAACGCAATAAGTGCTCCGCCTGAGTAATTACGTTCGCAGATGAAACTCAGAAGAGATTGACGGGGCGCACAAGCGGTGGAGCGTAATGGTTTAATTCGAAGCAACGCGAAGAGACGCACCGAGTCTTGACATACTCATAAAGGCTTAGAGATGGAGAGATAGCTATATGAGATACAGGTGGTGCATAGTTTGTCGTCAGCTCGTGTCGTGAGATGTTGGGTTAAGTCCACAACGAGCACCAACCCTTATCGTTAGTTACCATCATTAGGTTAGGGGACTCTAGCGAGACTGCCAGTGACAAAGCTGGAGAGGGGCGGGGATGACGTCAAATCATCATGCCCCTTATGACCTGGGCTACACGTGCTACAATGGATGGTGGAGAGGAAGCGAAGCCGCGAGGTGAAACAAAACCCATCAAAAACCATTCTGCCGGATTCGGATTGTAGTCTGCAACTCGACTACATGAAGTTGGAATCGCTAATGTCGCGAATCAACTTGTCGCAGTGAATACGTTCTCGGGCCTTGTACACCGCTGGCCCGTCACACCACGAGAGTTATTAACACCCGAAGCCGGTGGCCTAACCGCAAGGAAGGAGCTGTCTAAGGTGGGATTGATGATTGAGGTGAAGTCGTAACAAAGGTAACCGGAAGATAGAGCGACGAAGTAGGTTAACACAAGGAACGCAAACAACTTTCTTCCAGCACCAGCAATACGTAGCGCACC
+
,*5,**/((+*'&)(),,)')-(),),,37850.2-.-./65(&*,380,0447*''(+504&&&&(+2+*1,-4-,&+,)2-641*+*0-04&$'&76.+,.*+'*/&*.:1**/*-)/51'-+',,.31,*%.+*-7643235((((,+2)')'%+(*23/-+,-/.-..%%$%$(*(..42,9-..:7802+,2:52;,-046;636'&(,0.*8-9::988/;-'%(*,34;315/./2'&00,/0./042/,/1.0620,-)'('.*--*%33;08;77633:90710.1.././*)(./1713/+*(-/.55082000):5:(+&'$('-3.11651./22234420,,13,)'*)((('+,%+,.1+**((%+-88853742385:40)(&&%++)&*(-)+--)))+52*-344.4+)(,58:2'()'*..)()*,2:)+/7705261&,-/8462'(-'&+*,)1+..,(',)1128,/(+%'$*,)/5:-7/-***//5/''&&,1)0-2233:67304(3,00.2,++)+10)4($(.9;:21)'-*,+3.-23'%**%&**)1,371984+)-,,)/,//:99:23401/2.136<925360(.+*,95:89103''-*/*-+,.+)*--30//543.-,-%'/8//.)))&&'&)+58*'''*4(35557368778859-1500740/-/'01:6126888011123843323468994352583629*,7.%(),,'&$'%)&*%281.1245-5,,,08009784'1)%,++-'254,55.-+%&&%'),.6)4,().--./-&%&13+(($)+-1.,280/3810011:<946768(*+171..82/*,32/0522,-.+.)).20/13556:9630('&''&,,+0-2.6.-7;120/*--,+((.58;82:5*)(-8751.056:5($*0)*%*+))0*150003651133734477665535)()%,+4-79890-.'%(&&*),,.315-')%&(-815/4577;7898898661100*--*(,--.,**(%$))**--220250/-)(&)/6'(*1,+(,)&)-3028294106)*4971/0540..010*,.0121/07-4/7;0.7..)(()/90+)++--6.//+-)'(*,&1).4;9;6301,-***+,+,((&'*''*,++35921118&-*/.$2)020.0.09946:24+,-//;66709..-3++%)$&#%"
@42cfd781-8620-42c2-8f5c-4a18ea335aca ch=36 read=39733 start_time=2019-12-12T23:33:32Z barcode=BC01 runid=2c9cf7bc05858273f10e7d7ec552fc0bd742dc3e
CCGGTTACCTTGTTACGACTTCACCCCAATCTTTGACCTACGGCCGCTGCCTCCTTGCGGTTAGCTCACGGACTTCGAATTGCCAACTCTCATGGTGTGATGGGCGGTGTGTACTAAGACCAGGGCAGTATTCACCGCGACATTTCGAGTTCGCGATTACTAGTAACTCCAGCTTCATGTGGGCGAGTTTCGGCTACAATCGAACTGGAGACTGGTTTTTTAAGTTTGGCTCCACCTCACGGTATTGCATCTCTCTGTACCAGCCATTGTAGCACGTGTGGCCACACATAAGGGGCATGATGATTTGACGTCATCCCCACCTTCTCCTGGTTAACCCAGGCAGTCTCCTTCAGAGTCCTCAACAATAATGGTAGTAACTAACGACAAGGGTTGCGCTCGTTGCGGGACTTAACCAACATCTCGACACGAGCTGACACGACAGCCATGCACCACCTGTACCCTTGTCCCCGAAGGATTTCCCTCGATTAAGGAGTAATGCAAGGGATGTCAAGTGTAGGTAAGGTTCTTCGCGTTGCTTCGGAATTAAACCACATGCTCCGCTACTTGTGCAGGTCCCCGTCAATTCCTTTGAGTTTAATCTTGCGACCGGCGCTCCCCAGGCGAATACTTAATGCGTTAGCGGCGGCACGGAGGTGGTTGAGCCACACACCTAGTATTCATCGTTTGCAGCGGCGTGGTTCTGGGGTATCCTAATCCATCAATGTTGCTCCCCCACGCTTTGAGCCCAGCGTCAGTTACAGTCCAGAGTCGCCTTCGCCACTGGTGTTCTTCCTAATCTCGCATTTCACCCGCTTCGCCGAGATTCCACTCTCCTCTCCTGCACTCTAGATAACCAGTTTGGAATACGGCACCCAAGTTCAGGCCGGGTATTTCACATCCCACTTAATCATCCCGCCTACGCTCCTTTGCGCCCAGTAAAATCCGGATAACCTCGCCACCTACATTATTACCGCGGCTGCTGGCACGTAGTTAGCCGTGGCTTCGCCTTAGGTACCGTCATTATCTTCCCCAAAGAGACAGGCTTTACGATCGAAACCTTCATCACTCACGCGGCGTTTAACGGGTTTCCCCATTGTGCAATATTCCCCCCCCTGCTGCGCACTCCCGTAGAG
+
04*,1-)*)(+&,1),.,005-#%%%$-*,+,3''&.0.(+(/,8(3345720$'%'(,2*4**+1111-711225'%$))'1831/////%,+1**)'',,76658767230('2,1266%,3../0223-+&0,-.0..,)0,('&&/91003229124./*1..,./)+-17814/.&184/-./71*%)+&+-1:69,/7778))+5367960:-4,+/06<7+411/6-/96626232%.'(*00./.-,0133873366+61'(,,1(,-))(%'+*'(*--/15(57+/37,---,67,+(.-0374499-.26597++40.1.72026,*/32(00/34..3(&&'*+2727+,*,*(&&(,)*,.7760/...0)2./(*+,1(+..3414726/99/)+(+'-+//201/-,+-/341&104540+..044&465900/072584..+21*3../18:2)*/(+'57,85)*76.6+5++*%(*/0.,,0-/:92:99:475867374234+3,72164/..-((*7:6,*.),-/<569--/+,--7857:2-2.,-46(44-/-0+*+0487:5//97.(,2;94:7507.-.120+&%#'(.4:/,/65'&8.)3-0-8.1232+)))4:5/9//057/+++/(-%),&./*+()(,3,%1789<:7:9-44,')&*,/3+,,-4.5'%$--).,-,)*3866'$%$'%)%.0'(./699,)/*%$$#')..'((./01:5325/.--)1&(')()317:6<889;-0765336844/6)*68865646-9:-()3.*(+/,-&'&&&%%7+2,')*,/2'*-10,))'$'')../562(.*&,4:548/61'-'//-77+61,-9544067-7211,;8,+,+,.1+(+2,90999148*)061450456306++0.-*)((.-66('448<963'+'*'135438210%)'*+-'23)(*.-088978(#&'(-41.++0-46392284&'(+--/31&3445755832.1+.-3,.2*'),-1)-,),5.$-)*.,(/4+9:9<8788.321+-+,-3.108*)&'(.-.8-458.*0.&--./8222;8040:54/104..,&(%*,-6/.1**+,
@de267a95-409c-4183-83cf-5c8d06fd6cd1 ch=147 read=40114 start_time=2019-12-12T23:33:44Z barcode=BC01 runid=2c9cf7bc05858273f10e7d7ec552fc0bd742dc3e
CTCCTACGGGAGGCAGCAGTAGAATTTTTTCGGCAATGGGAAACCCTGACCGAGCAACGCCGCGTGAAGGAAGAAGGTTTTTCGGATTGTAAACTTCTGGTATAAAGGAAGAACGGCGGCTACGGGAAATGGTAGTAGTGACGGTACTTTATTAGAAAGCCGGCTAACTACGTGCCAGCAGCCGCAATACGTAGGTGGCAAGCGTTATCGGAATTGTGGGCGTAAAGAGGGGAGGCAGGCGGCAGCAGGGTCTGTATGGTGAAAGCCTGAAGCTTAACTTCAGTAAGCCATAGAAACCAGGCAGCTAGAGTGCAGAAGGGATCGTGGAATTCCATGTGTAGCGGTGAAGTAACGTAGATATATGGAGAACACCAGTGGCGAAGAGCGACGATCTGGCCTGCAACGTATCAGTCAGCGGGCGTGGATTGATACCTAGTAGTCCACGCCGTAAACGATGAGTACTAGGTGTTGGATGTCAAAGTTCAGTGCTGCAGTTAACGCAATAAGTACTCCGCCTGGTACGTTCGCAGAATGAAACTCGAAAGGAATTGACGGGGGCCCACTGGCAGTGGAGCATGTGGTTTAATTCGAAGCAACGCGAAGAACCTTACCGGAATCTTGACATACTCATAAAGGCTCAGGGTGAATGGCTATATGAATACAGGTGCATGGTTGTCGTCAGCTCGTGTCGTGAGATGTTGGGTTAGATCCCGCAACCAGGCCTGGCACTTATCGTTAGTTACCATCGTTCAGATTTGAGAACCTGCTTGAGACTGCCAGTGACAAACGGAGGAAGGCGGGATGACGTCAAATCATCATACACTTGCGGCTGGGCTACACGTGCTACAATGGATGGTGCGGGAAGCGAAGCCGCGAGGTGGAAATATTATAAAACAACATTCTCAGTTCAGTTAGTCTGCCAGCTCGACTACATGAAGTTGGAATCGCTAGTAATCGCGAATCAGCATGTCACGGTGAATACGTTCTCGAGGCCTTGTACACACCGCCCGTCACACCACGAGTTGATAACACCCGAAGCCGGTGGCTAACCGCAGGAAGGAGCTGTCTAAGAGTGGGATTGATGATTGGGGTGAAGTCGTAACAAATTCTAACCGG
+
$'-..+2.42(+,,,.-*.1-*'+'299<,64;-3-,22((++)0,)*,10,-,*+87-75-/24-.4,..0+,3(1*59;.0,1-00/00:4//905.'+()+.(.*-5.153&62.90008+''(+-.554.*$&-.0+.&(+(*,*('+.)'+//(,0)+*+//51-/-015;515//0+&'&&)'33419107//30/7292+*-)-1.0/(/+9853028+()-12-(*0**061542)//',5545591)/,331011.19544720.1/1+-7***+3959;79400571;476.-.--1*+/58;+.*'(5.88:8;8+/*0,;9-,*(('%*+&46304+++,++1547752'+.-*-(15469('1*6,+,+%(+07771100+.*2,*++-(+(''*1-01,(%%')'$%$%)%+)((),09-..5524+-,,,2613:<;.----//0--0.-(+,3;4:4:143082,-8;43756/./.-1-/+.$.%$(25,/-//05).)'&%$$(*274(('(%$&'*/+)(*%+)().-1556161790,-2(#+&)(/(153///.51,**/.695:6:6+0.&+7363/(('')..170/4:*+(')*/7.-+0/.02213261.5026)*,&#&'(2,53310'*//323442.-+(.33.4.,-372-+++-907/21.236278434-)&)&((+--3*&*'()&%&)*%#&&&$'+))/958;744:26:-.0%)($%&$,,)('%$#%''%(,*,)155468701../110&*+1.----,32,.2),/.+*)-2:7--.:9,++,(()&%%'$$&'/..2++')(,,.5268967;8820,.0&+-+0*./.4./45,,+,)--&,+''(,(*,/2.)*'((,68669/4297'/*+')641-.&&%-.2-,+--//0+/+).2125433**,&&+&(*..65586:.,--.32202'/./+9/2978;858+&0-36,4133422-2;75;3250//.60-.,-.*0,,,.63,17+(.-+19284*1/,-532.11/.0))'%&,-./4*,3*)+,-91-9,,-.//9/075//-1/**')+.33./()*(&+01963
@6bab16e9-5d95-4dc4-b99a-f056f5fb848d ch=80 read=52399 start_time=2019-12-12T23:33:42Z barcode=BC01 runid=2c9cf7bc05858273f10e7d7ec552fc0bd742dc3e
CTCCTACGGAGGCAGCAGTGGGAATATTGCACAATGGGCGCAAGCCTGATGCAACCATGCCGCGTGTGAAAGAAGGCCTTCGGGTTGTAAAGTACTCAGCGGGGAGGAGGGAGTAAAGTTAATACCTTTGCTCATTGGTACCTGCAGAAGAAACACCGGCTAACTCCGTGCCAGCAGCCGCGGTATTACGGAGGTGCAAGCGTTAATCAGATTACTGGGCGTAAAGCGCACGCAGGCAGTTTGTTAAGTCCAGATGTGAAATCCCCGGGCTCAACCTGGGGTGCATCCCTGATACTGGCAAGCACCGGAGTCTCGTAGGGGTAGAATTCCAGGTGTAGCGGTGAAATACGTAGAATCTGGAGGGAATACCGGTGGCGAAGGCAGCCCCTGGACGAAGACTGACGCTCAGGTGCGAAAGCGTGGGGAGCAAACAGAGTTAGGTACCCTGGTGGTCCACGCCGTAAACGATGTCGACTTGGAGGTTTGTGCCCCGCTTGGGCGTGGCTTCCGGAGCTAACGCGTTAAGTCGACCACCGCCTGGGAGTACGGCCGCAGGTTAAAACTCAGATGAATTGACGGGGCCCGCCTGAAGCGGTGGAGCATGTGGTTTAATTCGATGCAACGCGAAAGAACCTTACCTGGTCTTGACATCCACGGAAGTTTTCAGAGATGAGATGTGCCTTCGGGAACCGTGGGGTCCAGGTGCTGCATGGCGTCGTCAGCTCGTGTTGTGATGTTGGGTTAAGTCCCGCAACGAGCGCAACCCTTATCGCTGTTGTTGCCAGCGGTCCGGCCGGGAACTCAAAGGAGACTGCCAGTGATGTAAACTGGAGGAAGGTGGGATGACGTCAAGTCATCATGGCCCCTTGACCAGGGCCCCACACGTGCTACAATGGCGCATACAAAGAGAAGCGACCTCGCGAGCAAGCGGACCTCATAAAGTGCGTCGTGGTCGTTGGAGTCTGCAACTCTGACTCCATGAAGTCGGAATCGCTGTGTCGTGGATCAGAATGCCACGGTGAATACGTTCCCGGGCCTTGTACACACCGCCCACGTCACACCATGGGAGTGGGTTGCAAAAGAGTAGGTAGCTTAACCTTCGGGAGGCGCTTACCGCTGTGATTCATGACGGGGTGAAGTCGTAACAAGGTAACCG
+
+/35/355:2292043'/2+*)&*(*)-*+,./:10+'&$(26'49+,+,*+-'+'.,*./,01/./'),*&)'*)16/30)3/4.--/71+*)*1)%')**40)-)'+.*)++.983/:/8.14+37**888.7*-'(%((%%''&+)&).,'22+'(*),1-147/1143//20032-*)&*,(++--2.(**/11+)*-0+2)''&)+(4,324;88-4-/0,.00+/-0/-32%-58++/1/0*15'')2334*/6**5;;.-0,.2;0425+-,*'&&(()-/(')*,,947/))(''&,('&&(++*,.3%.15/*+/*2-3/.-0551(+.03867-27/+30/-+*)()*4,20,'$*-,14,2/,5/&'0*20(,5:4-+-569,,1-./1/--.135-5888:-/,***/26:9')+-94,1)/$(),'*)'&)5-.0''(/.052435;7697'-,,,-6855241,-'+)49*(3+-54+&(''**21121954-3-/+,./.035-42/3220456651+,*'..(&.-&((*80410(,-)4,62:<889;679;392727486::5//(%(%%'.**,+39281/2120/0767105.3-,,06798734004))/47161/5;78775330114664-4+-))*0;701((),+7/,&*.1455:9;8,;:2965854.)$*#$&+0157957351/,%(,667+./03664/1)'()*&+5&.36;461.::+*115:6411112+46'(.*15**+%+/+-3/183/+/-+/0.3/6085,2/0;-7*1/'))66*1**$(&''$(,2,..-/&(+(/1/1399./544346/51779:9550-140*.,)+/:0-2/,*))&)(++*-141.0.-,22.0--*478)('(*)((++(/032932*37:/03:30(',+-086.113/00'2+1/,(%*,***++7563522/)++-(0424-8,,,6,6,537/(&$((14.15;:9972/3-,0.+0054-.1008,3+,',-1401.4012400/09307-#&')7121120806.&((/2.,5555::+%&())20-+-.,3150;5;5-9/(,..6040/5://601345979830*'12+().0-.23667731,+(&.,'(
@279685a2-9c97-4b09-acca-f2103f7b5712 ch=44 read=45254 start_time=2019-12-12T23:33:57Z barcode=BC01 runid=2c9cf7bc05858273f10e7d7ec552fc0bd742dc3e
CGGTTACCTTGTTACGACTTCACCCCAATCGCTGACCCTACCTTCGGCCGCTGCCTCCTTGCGGTTAGCTCACGGACTTCGGGTATTGCCAACTCTCATGGTGTGACGGGCGGTGTGTACAAGACCAGAGACGTATTCACGCGACATTCTGATTCGCGATTACTAGTAACTCCAGCTTCGTAGCCAGAAGGCGGGTTTCAGCCTACAATCGAACGAGACTGGTTTTAAAGTTTTGGCTCCCACCTCACGGTATTGCGTCTCTCTGTACCAGCCATTGTAGCACGTGTGTAGCCCACAAAGGGGCATGATGATTTGACGTCATCCCCACCTTCCTCCTGGTTAACCCAGGCAGTCTCGCTAAGTCCTCAACTTAATGGTAGTAACCCAACGACAAAGGGTTGCGCTCGTTGCGGGACTTAGCCAACATCTCACGTACGAGCTGACGACAACCATGCACCACCTGTCACCTTGTCCCCGAAAGTTTCCTCGATTAAAGTAATGCAGGGATGTCAAGTGTAGGTAGGTTCTTCGCGTTGCTTCGAATTAAACCACATGCTCCGCTTGTGCGGGTCCCCGTCAATTCCCTTTGAGTTTAATCTTGCGACCGTACTCCCAGGCGGAATGCCCAATGCGTTAGCGGCGGCACGGAGGTGTTGAAACCCCCCACACCTATTATTCATCGTTTACGGCGTGGACTACCAGGGTATCTAATCCTGTTTGCTCCCCACGCTTTCGAGCGTCAGTTACAGTCCAGAGTCGCCTTCGCCGCACAATTGTTCTTCCTAATCTCTACCACCCGCTACACTAGAATTCCACTCTCCTCTCCTGCGCTCTAGACTCGGTTTGGAATGCAACACCCAAGTTGGGCGGTATTTCACATCCTTAATCATCCGCCTACGCTCCCTTTACGCCCAGTAAATCCGGATAACGCTCGCCGCCTACGTATTACTGCGGCTGCTGGCACGTAGTTAGCCGTGGCTTCCTCATGGGTACCGTCATTATCTTCCCCAAAGACAGAGCTTTACGATCCGAAAACCTTCATCACTCACGCGGCGTTGCCATCAGGGTTTCCCCATTGTGCAATATTCCCCCACTGCTGCCTCCGTAGG
+
(++.;-/:6;328*/1379<94898-504424655271+,.97:72736/2532335'.(+-*711----/-/3923385.,0,.-5.2,-&*).,-+,./-36556297239222.14475),02%'&'+0.978<7452132647;9683330/12-4,)&('%-,1,,2+)+0393./***+(,('*1./&/.:),*33/%',,411++1.'))+,-8/09;0.82)/2,-(6224:,-7;7929(43012//2768542344,3-,+1021:2/.10,/0132)*+,02()+860)384018.-,+*.1/-0;9;;;73:6'&+-.1191350/4283,/-))/84789759//132157958'2(().//09/---3//'%/*,--75:)/)+59*-4778537122;811*-)(*/)00366.-**''*/,(+/03'4468998+)('(.05/1907733302/(,/02*../))+41/+-//-7,3*)&+*32232,7979867.,+,3804+*,-5087793*),/1-.257++-,0-<9:4/..0+2121&+/./1./(0((09:1225'(%)1/)(5,,-/3:9,8.13746457914/0/061+.765:8;1)-*)1115654910018+0)(&(,3/,1-009,.0,-27891(*(+0,)'+*3:5366/77/(.//.126;48852:/052,*&'(-616.-*/92.0+778.*.-+.5++///1775%5.8/10808)**,-.030/*/+,44,*$+-15734:601/('*-,,'&##$''--)'-0/125*&''&2%3/&**+*+.,.,1878815653'.(%).'2-9*5)**+23757-68,0*-6.8731&,'+,::,+(),:3.317166:;71372.,+*,-:..8:./1/00%,-/51034276:8;932454:4%('&&..2-9-('#'(-942/,1,*($**,+4381.073464-./-%),)/*/-..136:6'140049698:-45'++(-,()*.01$(*.13&%*25/::6;/.//,233+,,/331/13-()'*+-0:2/:-06:3,08%4'(,---8:,8590+-.*.,,/6/36.024'
@5bb2cde5-5909-4766-9aab-d73e098342b7 ch=91 read=45290 start_time=2019-12-12T23:33:57Z barcode=BC01 runid=2c9cf7bc05858273f10e7d7ec552fc0bd742dc3e
TTGTTGTACTTCGTTCAGTTACGTATTGCTGCAATGCTGAAGAAAGTTGTCAGTGTGTTATGCCTGTCGCTCTATCTTCCGGTTACCTTGTTGCGACTTCACTGATCAGATCACAAGTGGTAAGCGCCCTCCCGAAAGAGTTAAGCTACCTACTTCTTTTTACAGCCTCCCATGGTGTGACGGGCGGTCGTGTGCAGGCCGGGAACGTATTCACCGTGGCATTCTGATCCACGATTACTAGCGATTCCGACTTCATGGAGTCGAGTTGCAGACTCAATCGGACTGACGCACTTTATGAGGTCCGCTTGCTCTCGCGAGTCGCTTCTCTTTGTATGCGCCATTGTAGCACGTGTGTAGCCCTGGTCGTAGAGGCCATGATGATGACGTCATCCCCACCTTCTCCAGTTTATCACTGGCAGTCTCCAGCCACGAGTTCCGGCCGGACCGCTGGCGAAAAACAAGGGATAGGGTTGCGCTCGTTGCGGGACTTAACCCAACATTTCACAACACGAGCTGACGACAGCCATGCAGCACCTGTCTCACGGTTCCCGAAGGCATTCTCATCTCCTGAAAACTTCCGTGGATGAAGACCAGGTAAGGTTCTTCGCGTTGCATCAGATTAAACCACATGCTCCACCGCTTGTGTGCAGGCCCAAATCAATTCATTTGAGTTTTAACCTTGCGGCCGTACTCTGAGCGGTCGACTTAGCAGCGATTAGCTCCGGAAAGCCACGCCTCAAGGGCACAACCTCAAGTCGACATCGTTTACGGCGTGGACTACCGGGGTATCTAATCCTGTTTCTCCCCACGCTTTGCCTGAGCGTCGATCTTCGTCCAGGGCCGCCTTCGCCACCGGTATTCCTCAGATCTCTACGCATTTACCGCTACACCTGGGAATTCTACCCCCCTCTACGAGACTCAAGCTTGCCAGTATCAGATAAGTTCCCAGAGTTGAGCCGGTTTACATCTGACAACAAACCGCCTGCGTGCGCTTACGCCCAGTAATTCCGATTAAGCGCTTGCACCCTCCGTATTACCGCGGCTGCTGGCACGGGTTAGCCGGTGCTTCTTCTGCGGGTAACGTCAATGAGCAAGGTATTAACTTTACTCCTTCCTCCCCGCTGAAAGTACTTTACAGCCGAAGGCCTTCTTCATACACGGCATGGCTGCATCAGGCTTACGCCCATTGATACAATATTCCCCCACTGCTTTGCCTCCCGTAG
+
'1+10-+'**,'++.,,.3/-.174180//++++,,/0152*,0*-6:023&+)')'*&$##&)(,,,,,55995148+)0+-%%)((,(/5(0233-4.,-&&&,*%%+*/(('(&(*14/+,0.31++,3/,)2.*)..956/212662+--6/352,-%+($0,&(*'&(*789677:5;9604/(-/,&$&',403)3/,-+%*)/1446901084/476*)%--,+---6.--41-/0+33/*,0,,+)%+*-(*(()*+.6-.%%.//,/.-//92,*,**,0&-.6710./-0-06555;-///.4/3&&'*/-272871990.755/001;426,*)'&(113350.-,/5.*+116021,%-(7704..+*)&'--115672.3.*/231.)*+++.:8/34&0,-3./1556*)*$$&&('$,4.1'**25/91,)*,.082'*),2-/0*'/.01,-,,..)+567865:220::894:4034+34245;8/,,04445451/,.,-+(-/%**(+..--...2%'1/+*(*.:3;.53*+-,/130365766773-.,.,**&)(*(-.++*)&(*)0.93071-)0.2<8:<<:;73-++'+9,..3.5<:7/)*)-+//24)-0-001-++)+,%'*,21-571328897-02//,//;;..51/10..+&&()*-1/.)++,4*--/.,.030'/$/.*'-+),53/0,0-1('04--).337+(-5*,*+795665/+,.3642132305.*+.98587;898698,11,0-..--836987496((.76-,-,)&%$%(+''(**296('--/0482:('467.935:-::7881/6*3025561/2%&0.,(&'%('(',.+()-&(**,+/+()0'.(0,/1383:54-.-''*%(*/.+*/.&--723;/37556%))*%(+-935*)*$&2,,,072*-','$(./4.,+*)5-9<;:<89;9998555*+0.%0,,*'$$(19491/,*1,(%&'*07/--//40./,(+)+1/47,..-.-0*+.2+&*'(+/-./22.72./1;2:<:8682:75701-*,00.+()))-(&/)+.1,-,63-.233)1241/1.*'--0/4+%,%(*+-%%%&)&(*,/2*'-3.8;6-.,+%)')+%/'***+-,07/473.0*0.7:('1*%$*(.-646771:993&)***-(0)*)*31)+1%&
@e9db401c-a709-49bc-a5f2-217355d003d1 ch=23 read=58415 start_time=2019-12-12T23:33:52Z barcode=BC01 runid=2c9cf7bc05858273f10e7d7ec552fc0bd742dc3e
CTCCTACGGGGAGGCAGCAGTAGAGAATTTTCGGCAATGGAAACCCTGACCGAAACAACGCGTGAAGGAAAGAAGGTTTTCGGATTGTAAACTTCTGTTATAAAGGAAGAACAGCGGCTACAGGAAATGGTAGCCGAGTGACCGTACTTTGATAGAGAAGCCACGGCTAACTACGTGCCAGCAGCCGCGCGGTAATACGTAGGTGGCAAGCGTTATCGGAATTATTGGGCGTAAAGGGGCAGGCGGCAGCAGGGTCTGTGGTGAAAGCCTGAAGCTTAACTTCAGTAAGCCCATAGAAACCAGGCAGCTAGAGTGCAGGAGAGGATCGTGGAATTCCATGTGCGGTGAAATGCGTAGATATGGAGGGTACCAGTGGCGAAGGCGACGATCTGGCCTGCAACTGACGCTCAGTCAGCGTGAAAGAGCAAATGAAGTTAGATACCTAGTAGTCCACGCGCCGTAAACGATGAGTACTAAGTGTTGGATGTCAAGAAGTTCAGTGCTGCAGTTAACGCAATAAGTACTCCACTGGAGTAGTACGTTCGCAAGAATGAAACTCAAAGGTGACGGGGGGCCCGCACAAGCGGTGGAGCATGTGGTTTAATTCGAAGCAACGCGAAGAACCTTACCAGGTCTTGACATACTCGCAAAGGCTCCAGAGATGGAGAGATAGCTATATGAGATACAGGTGGTGCATAGTTTGTCGTCAATGTCTCGTGAGATGTTGGGTTAAGTCCCGCAACGAGCGCAACCCTTATCGTTAGTTACCATCATTAAGTTGGGGACTCTAGCAGAGACTGCCAGTGACAAGCTGGAGGAAGGCGGGGATGATCAAATCATCATGCCCTTATGACCTGGGCTACACACGTGCTACAATGGATGGTGCAGAGGAAGCGAAGCCGCGAGGTGAAGCAAAGCCCATAAAACCATTCTCAGTTCGGTTGTAGTCTGCAACTCGACTACATGAAGTTGGAATCGCTAGTAATCGCGAATCAGCATGTCGCAGTAGATACGTTCTCGGGCCCCTTGTACACCGCCCGTCACACCACGAGTTGATAACACCCGAAGCCGGTGGCCTAACCGCAGGAAAGGCTGTCTAAAGGTGGGATTGATGATTGGGGTGAAGTCGTAACAAGGTAACCCGGAAGATAGAGCGACAGGCAAGTAGGTTAACACAAAGACACCGACAACTTTTCTTCCTTTCCCAGCAATGCAATAACGT
+
&*2.)*2.76*'.721/5/,0($$(&-)493,/-*+,+-.(-1+.+++026)()&).*+'').--4.4+5-'+1,/080,7/:+0.+-46,+-,*,)6,,,7.,+4+6/08:-00/52-./*..,46-/821040%%))*.($#$$&-1,%&2-'(%)(*030114.,.4041324/20)-++.6/+,)'+4/.5+*+--91:0+2*-2.1348312+3*)/*&/*46600135)(,2+-/686370+//+3945558779/--,-*-456-3+)*).'(,()&(++'&//+)5/-.43196563+23461---.9/:1,,*-5-01179+7*7*9:43(''&)10..8-+,;9:51-211-***(%')1626626+*,,,305810../1234856632*,,.,(-,/*+,)(&(*50*,)()')08-2$'%()2'(7.,70..5767768//./'/7145;98-','((++268367191:088+4-5,((((37:,/255335/47:564%').).&&'(,,1,&*(,&''-*-12669;644/+*+1./0::66988*+%+(,-0-/371-6-,.-/-3/24993.*+*.51146:<;698:6-/1-/18846//.*-4/1-4..+'),.,3+,+2.0+..//-76-+.+-9+**-./091+())+400/011+-//1687:46648::877867198-.2553'%%&'&&(+/.002879:7:/3/3.0325.,//03+)+),//*17//20232330//70/3---+-.2***-19;777840%10.*(*-.789;3743))-*&,-2/,-.)1,40.77/--)(+(+02-/3;;58,1*'()*00020*10.54/.,+),+*,0.-/-71063549998).(-,,*/-*,2,.5971-0,--0.-*21+%-6.&&(14*8:99<561-1679(7(61612322:4;3326/**,+,34.6,(2*()+*****2%+,-111/1.7.+/('),-15857+11-),,-;3460/1/1*-++%(()*3332/0/7512751113/3+)(&&'(*/01--0*(-+)11/3.4.0&(/,-+()),)2*$+,.-.30/180/71561*20,-..+7,/*0'(*./++,--64912,3-5274+5-3.,00/-(+06/70188/(%(%-.)005.2218((,*-:97223)(.5/-1613($&',/)*'),+)$0$(++,'##
@067aff0b-18cc-43dc-8bff-a8859dc7e34d ch=137 read=43223 start_time=2019-12-12T23:33:50Z barcode=BC01 runid=2c9cf7bc05858273f10e7d7ec552fc0bd742dc3e
CTCCTCGGGAGGCAGCAGTGGGAATATTGCACAATGGACACAAGCCTGATGCAGCCATGCCGCGTGTATGAAGAAGGCCTTCGGGTTGTAAAGTACTTTCAGGCGGGGAGGAAGGGAGTAAAGTTAATACCTTTGCTCATTGACGTTACCCGCAGAAAAAAACACCATTAACTCCGTGCCAGCAGCCGCGGTAATACGGAGGGTGCAGACGTTAATCGGAATTACTGGGCGTAAAGCGCACGCAGGCAGTTTTGTTAAGTCAGATGTGAAATCCCCGGGCTCAACCTGGGAACTGCATCTGATACTGGCAAGCAAGGTCTCGTAGAGGGGTAGAATTCCAGGTGTAGCGGTGAAATGCGTAGAGATCTGGAGGAATACCGGTGGCGAAGGCGGCCCCTGGACCCGAACTGACGCTCAGGTGCAGCGTGGGGAGCAAACAGGATTAGACCCTGGTAGTCCACGCCGTAAACGATGTCGGCAGGTTGTGCCCGCTTGAGGCGTGGCTTCCGGAAGGGCTAACGCGTTAAGTCGACCGCTGGAGTACGGCCGCAAGGTTAAAAACTCAAATGGTGAAGGGGCCCGCACAGAAGCGGTGGAGCATGGTTTTAATTCGATGCAACGCAGAAGAACCTTACCTGGTCTTGACATCCACGGAAGTTTTCAGGATGAGAATGTGCCTTCGGGGTCGTGAGACAGGTGCTGCATGGCTGTCGTCAGCTCGTGTTGTGAAATGTTGGGTTAAGTCCGCAACAGGCGCAACCCTTATCCTTGTTGCCAGCGGTCCGGCCGGGAACTCAAAGGGAGACTGCCAGTGATAAACTGGGAGGAAGGTGGGGATGACGTCAAGTCATCATGGCCCCTTGACCAGAACTACACGTGCTACAATGGCGCATACAAAGAAGCGACCTCGCGAGCAAGCGGACCTCATAAAGTGCGTCGTAGTCCCGGATTGGAGTCTGCAACTCGAACTCCATGAAGTCGGAATCGCTAGTAATCGTGGATCAGAATGCCACGGTGAATACGTTCCGGGCCTTGTACGCACCGCCCGTCACACCATGGGAGTGGGTTGCAAAAGTAGGTAGCAACCTTCGGGAGGAGCACTTACCACTTTGTGATTCATGACTGGGGTGAAGTCGTAACAAAGGTAACCGGAAGATAGAGCGACAGGCATAGTAGAGTTAGCACCGACAACTTTCTTCCAGCACCAGCAATACGTAGCGTT
+
/.27+0-+,'+2,66767:49...,.8.,,..1229911%'-4*1921/,)'$$'#++.28++/00267726''))*-3494+513:+)4.,%*)*+3:.'+()./8-*/**%,4-*+,.4,*),14032-,1--889151/.480;0/:31432.436-+&%%,*(&+-3/23557996432*11306/9//843570./,'*',-(%,-,71<22/63/3/+./3;96552:,**+-'/,/2+5.+41;:-,3/7.--7479:72+,54*374*/6899;195;78<;,68832223,+,/.:09-,.)((%),-/1-335-+(/03+)-'1(5)7('67553/0//831.,$)'-01/,++),,+342,+'.*,-715/,1,*+-*0,/-054,&+1-7')(&*)(**,0104&+**'&')*+;;:9+*,.8:+4&).%/++()+.-,47401.35.0259667935122314*)(&,)(,../:5,&&'$**57443/6346/0.0)%&('*+05.-/0,1-/,662/,+&('+)&$&&2/.2(')/,3/,,-885+5573;520('%%)'(0).-)#(&)'$'(()6;778,-.,.03/<<.398<7//00061101)'**)-301.0/2803/001/,)(+19.(*0/0/--57/..+-+*,+&&*+(3+/53,4)05()()+11456+98877855564;9978866/,-./98975/++++58.+6.7676:1-*.00+-418''.,)))%('&'*(,3*,1*.858;8783871)31202:9+3453')&+))%)(2234--11.112;.8879((//*0.0-39;421357889653587995632420'(+*+1'&+)($('(&)(*+-:7828,')()/016889+''('(('&''+*-+)((00,..9//,.0/21:6/-....;685618'(,++/+).(++054/50./,*)%(02623.4/-,4&0(-,,11/--,12..05:9978767:98:424,6///<:8:74/3))1,/('*((*,(,+.877<4354.//190431+(()+347;565;0&&().3.+$((/++1+++7-*.)%&&$')',39.+/7+*5224;2'&&$+1,30)*,.0,+-+'*478;(/,23:::8030-032--/)*((,/*)'*,*++'$&)&%%&'675+3/1/.882482,+,-.0.0&'.7223&&'#%%""
@f4adf6ea-85de-428c-be11-8fe052cae3c9 ch=23 read=58421 start_time=2019-12-12T23:34:06Z barcode=BC01 runid=2c9cf7bc05858273f10e7d7ec552fc0bd742dc3e
CTCTACAGGAGGCAGCAGTAGAATTTTCGGCAATGGGGAAACCCTGGGCAGGCGCTTCACCGCGTGAAGAGGAAGGTTTTCGGATTGTAAACTTCTGTTATAAAGGAAGAACGGCGGCTACAGGAAATGGTAGCCGGTGACGGTACTTTATTAGAAAGCCACGGCTAACTACGTGCCAGCAGCCGCGGTAATACGTAGGTGGCAAGCGTTATCCGGAATTAGGCGTAGAGGAGCAGGCGGCAGCAAAGGGTCTGTAAACCTGAAGCAACTTCAGTAAGCCATAGAAACCAGGCAGCTAAAAGTGCAGGAGAGGATCGATGGAATTCCATGTGTAGCGGTGAAATGCGTAGATATATGGAGGAACACCAGTGGCGAAGGCGACGATCTGGCCTGCAACTGACGCTCAGTCCAGCAGCGTGGGGAACAAAATAAGTTGATACCCTAGTAGTCCACATAAACAGTAAGTACTAAGTGTTGGATGTCAAAGTTCCAGTGCTGCAGTTAGCGCAATAAGTACTCCGCCTGAGTAGTACGTTCGCAAGAATGAAACTCAAAGGAATTGACAGGGGCCCGCACAAGCGGTGGAGCATGGTTTAATTCAAACGCGCGAACCCCACCAGGTCTTGACATGCTCATAAAGGCTCCAGGATGGAGATAGCTATATGAAGACCGGGTGGTGCATGGTTGTCGTCGGCTCATTGTCTCATTGAGATGTTAGGGTTTAAGTCCGCAACGAGCGCAGCCCCTTATCGTTAGTTACCATCATTAAGTTGGGGACTCTGGCGAGACTGCCAGTGACAAGCTGGAGAGGCGGGGATGACGTCAAATCATCATGCCCCTTATGACCTGGAGCTACACACGTGCTACAATGGATGGTGCAGAGGGAAGCGAAACCGCGAGGTGGAACAAACCCATAAAACCATTCTCCAGCGAGTTCGGATTGTAGTCTGCAACTCGACTACATGAAGTTGGAATCGCTAGTAATCGCGAATCAATGGTGAGGAGAATACGTTCTCGGGCCTTGTACCGCCGTCACACCACGAGGATAACACCCGAAGCCCGGTGGCTAATAACCGCAAGGAAGGAGCTGTCTAAGGTGGGATTGATGATTGGGGTGAAGTCGTAACAAGGTAACCGG
+
-+/((+'33,./+*)+(,1+)**.7:521:66<7611('-+,9.)),0/$'-+&&'(%&.,++,+/3-)&(&*))2-;902+2-/2-.-3,+5-;8.6---9:+.+.'',01*50,9/-.4+./47/-2,**+1+*----('$&&(',((-*+$++)',,)**-+,4,10-21,,-.*,.,,/'),04/.(&&(%+'(*+,0,1847517/-1*1.../.')843.0((,.).--5:60-*%%&*2*494//.-('*$-/)*,+&(&%&+6103301+-*())&,-+--+366.*-,.82+(,.7388.,,,1-///%'+)*-+8.:68572(+.21831-96..1523+10/./10.-81,:1131+674;4,,/,015540/01/42424346/.//.3*&'*$-70-*+(%'')/+,.&*%)56/&$-4(+('),-1;(%'&')282**-##%&&,%'*+*))+')263464<4941()&*33,/91(),//,'*,-1771*0-.063.*+-()(.+&-.,))()%7878879602/0,.7766<:79:74**'-*./0./%.11-.74(+,0071./5007//1*+,*,3;7:7;60($)''%$%&(/(%()+2*.(-+01---//)0//)(*-.*0,.0-('--.2+,,+5'221/2.236+,).)&-0/38825387678565541+1.-/&-&&')*-)1,+*,)+-06/'//*-',)''+7,-1.1(&***20,,01,+4034334/..4./8898021()'(*15:2.575*-)()%-0,-347--,,**)+(+.3,+)('0/.64.3347768756/01-+$%/$251*-4/0-01:06.())01.-,'*./4:8482<32;:::574--*&)*'(())*+/&+'&%'&0*0/3./..67090'()+4./5525.-0(%((&%(.59)3*,5*.%&143560-/01500*))),061.705+2,,1+'((*.0312/13161..(&&*,.()&'&'%&()+38867(4/21/2'&%(').4*)++-.1602.).()*.00./75-.8(77*12,(()$%&&*/-+*,/,,/.-')$''&&+--/,+,*-2'(,/+-/26553+2*+-120152537235'3*5:8:78
@cf32cfc9-3218-450a-a014-53ae70b6b639 ch=70 read=42822 start_time=2019-12-12T23:34:16Z barcode=BC01 runid=2c9cf7bc05858273f10e7d7ec552fc0bd742dc3e
CCAGTTACCTTGTTACGACTTCACTTTAATCGCTGGCCTACGCTGGCCGCTGCCTCATGCGGTTAGCTCACGGACTTCGGGTATTGCCAACTCTCATGGTGTGACGGGCGGTGTGTACAAGACCCGGGAACGTATTCACCCACACCAGCATTCTGATTCGCGATTACTAGTAACTCAACTTCATGTAGGCGAGTTTCAGCCTACAATCCGAACTGAGACTGGTTTAAAGTTTGGCTCCACCTCACGGTATTGCATCTCTGTACCAGCCATTTGTAGCACGTATTGTGGCCCTACACATAAAGGTATGATGATTTGACGTCATCCCCACCTTCCTCCTAGGATTGCCAGAGCGAAGTCTCGCTAGAGTCCTCAGCAATGAAATTTATTAACTAACGACAAGGGTTGCGCTCGTTGCGGGACTTAACTTAACATCTCACGGCGAGCTGACGACAGCCATGCACCACCTGTCACCTTGTCCCCGAAGAATTTCCTCGATTAAAGAGTATTACAAGGGATGTCAAGTGTAGGTAAGGTTCTTCGTTACTTCGAATTAAACCGGCACTTGTGCGGGTCCCGTCAATTCCTTTGAGTTTTAATCTTGCGACCGTACTCCCAGGCGGAATACTTAATACGTTAGCGGCGGCACGGAGTGTGAAATACCACACCTGGTATTCATCGTTTGGCGTGGACTACCAGGGTATCTAATCCTGTTTTGCTCCCCACGCTTTTCGAGCCTCAGCGTCAGTTACAGTCAGAGTCGCCTTCGCCACTGGTGTTCTTCCTAATCTCTACGCATTTCACCGCTACACTAGAATTCCCACTCTCCTCTCCTGCACTCTAGATAACCAGTTTGGAATGCAGCACCCAAGTTGAGCCGGGTATTTCACATCCCACTTAATCATCCGCCTACGCTCCTTTGCGCCCGAGTAAATCGGATAACGCTCGCCACCTACTGCCGCGGCTGCTGGCGTGGTTAGCCGTGGCTTCCTCCTTGGGTACCATCATTATCTTCCCCAAAGACAGAGCTTTACGATCGAAACCTTTCATCACTCACGCGGCGTTGCTGCATCGGGTTTCCCCCATTGTGCCAATATTCCCCACTGCTGCACTCCCGTAG
+
14',/-,:1:1.24)+)*-270++,75276:'(.+(11((*)*2-.*1+-1*+&&'#$',+,3,+)---,038+4553,51.--2/003-)('((%'*+*)((&01754,01*///*1,21734))/2+400:96<5.1.'$)&*&&%(',-+(+,8<:810041130125*&,.//,,.,0(%&*,,266555<81*13.+(()*'*-*-778585859959<;1<5,/;3,2+./846;6612-,0+.--/0/.-+,/1,550.261492,**,-+,%/&'5+'&+.1)'')'())34)-($%%&*++0.7*(',)*.51825)*3.:5:8).+)&)*(1*)+-+-%)()*&&)*-5-/01-.0/57640&**2)'*+*&**)-.5/..,3-//848+7207-3123566:31,62.)5+3*)(&)&(',,.-,./57366864,1125/&0:695615:4671212467372/312'&+(&&')4,8;563-5-5,+'))*,')&*,(+30/;6::61)2+/127135.65:9741-%*$'*:3'''.)39412**))*+/./37699/163*-009372%%+*+,0/;<4-4/0/2+--066'.+/-384+,7//7393.-6*6*-+97291112:529302-+%((+)(&&%%$&&&)+231*8687<:5687.7(-*,-87:784,-'%-(%()2246:88777.:::044199--22-676,227524)+)-..96%.11/06666))*/+622502-.1538:9886:=7860-+/512234541334<;4257.3613*-++'''2+92)%*)*-.41249:854+.-0232954459-92;70020033022-/6./+1/3))/67/73...;4,*++,,51'+.+1-+-0052,03..424387)7-*-/03,*)./6:022.966744/46845/+1//'*&),33538344808*'&'(.5/..795:9;84./((//2/(/&+(1./11046.13:/:9;0+85/372+(*'*+(&)**0+&--),0)3+()-.5511&-+3+700-;./.33343,623:8-5::*+70%+#%%0+11212;;8.23--+*+%(*-9--0(1
@0e44b9d5-6f63-4727-9df1-067c38eeba94 ch=9 read=16129 start_time=2019-12-12T23:34:20Z barcode=BC01 runid=2c9cf7bc05858273f10e7d7ec552fc0bd742dc3e
CTCCACGGGGAGGCAGCGGTAGGGAATTTCGGCAATGGGGAAACCCTGACCGAGCAACGCCGCGTGAAGGAAGAAGGTTTTCAGTTGTAAACTGTTCAAGGAAAAAGAACGGCGGCTACAGGAATGGTATGGTGACGTACTTTGATAGAAAGCCACGGCTAACTACGTGCCAGCAGCCGCGGTATACGTAGGTGGCAGATTTATCCAGGATTATTGGGCGTAAAGAGGGCAGGCGGCAGCAAGGGTCTGTGGTGAAAGCCTGAAGCAACTTCAGTAAGCCATAGAAACCAGGCAGCTAGGCCTGAGGAGAAGGATCGTGGAATTCCATGTGTGGCGGTGGAAATGCGTAGATATGGAGGAACACCAGTGGCGAAGGGCTGATCTGGCCTGGCGGCTCGTCCCGAAAGCGTGAGAATGATGGGATTAAGATACCCTAGTAGTCCACGCCGTAAACGATGAGTACTAAGTGTTGGATGTCAAAGTTCGGTGCTGCAGTTAACGCAATAAGTACTCCGCCGGTGCGTTTCGCAAGTGAAACTCGAAATTGACGGGGGCCCGCACAAGCGGTGGAGCATGTGGTTTAATTCGAAGCAGCGCGAAGAACCTTACCAGATCTTGACATACTCATAAGGCTCCAGGATGGAGAGATAGCTATATGAGATACAGGTGGTGCATAGTTGTCGTCAGCTCGTGTCGTGAGATGTTGGGTTAAGTCCACAACGACGCAACCCCTTATCGTTAGTTACCATCATTGAGTTGGGGACTCTGGCGGGCACTAGTGAGCAAGCGCTGGAGGAAGGCGGGGATGACGTCAAATCATCATGCCTTATGACCTGGGCTACACGTGCTACAATGGATGGTGCAGAAGCGAAGCCGCGGTGAAAGCAAAACCGCAAAACCATTCTCAGTTCGGATTGTAGTCTGCAACTCGACTACATGAAGTTGGAATCGCTGGTAATCGCGAATCAGCATGTCGCGGTGAATACGTTCTCGGGCTTGTACACACCGCCCGTCACACCACGAAGTTGATGCCAAGCCGGTGGCCCTAACCGCAAAGAGGAAGGAGCTGTCTAAGGTGGGATTGATGATTGGGAGTGAAGTCGTAACTAAAGGTAACCGG
+
+)*'&',69.).5//46&63,15(,(3:))3:5170183*(46+62,,-682,20342.03/38:88.//,,)-.*1,;85/-215/.40%&&$(*))*//.822*'-97)964631.0-)*&(%&--+,...($%$(%('(($&/(&+,*-/.)*-*.*0+*+00.,,184(1.,1/,/),+3,*..0+**+-61)&(.())-.'%-(',**,0,1++,-5*&&&-.---387*2-,-7/,/74113533910174+3:8--)&''((2-4-1,1603:-4&&-4/:84150**./,*''%$%&-*(()(+*037466,)(,/02.0-/../42.22,&1,'(*+-+%,1/,-/6..5+4112:.1102-''''&%$$%&(&$''(&$%,)('&$%$'%''%)+*(),**(&)(&%%&%+++5,,'(,8359'')/001315'*,17628;993/3+**+%'$*/.1135/),,+-6+51--;9'6.,+**/*/3850/(*-***&()+./2/%'%&&%%$%+.**%%'&%'&%&%)+'%))*.004;5:9,&)1,*,-009796:544'(+//+*+11:789440))-(+-0003348/05/+,.+.6+)&-)+0/0257+66.$&,6*5,+/&'074594///,43,6664524221214661812851001(10:--.34/(%((-+(()*,88779:87<67236&(+*,(%+21-+#%'/,*02+'+/,/37/:0//549<877,0*%''/*)49034762+0')+&'%&%$()('$#'(%''.-1+*-*+1.73/174-0455687590./02389,2**%%&*'14/16755./*,*-040*0.133;9:86433'('&$$%,))1711+0//3.*'+,::079&'0:;64:65/+*/)*-;96/,2+)))(1673033-/3213//2/2052/8/4*20458:805/+4-.,1/1:23)*,0399:7:2961182.125<55702)'%&'&())*,/645;:01423239/1..((3(%')&*((+-.1)/,013.*$(*320101(&)'),-)*%&&-*-23.+.-0181-0,,+,-.-8.-0&''')((*,(&$&%((,*1+2494143
@fd3803ad-fde0-457c-abdf-0fee024fe495 ch=221 read=34858 start_time=2019-12-12T23:34:31Z barcode=BC01 runid=2c9cf7bc05858273f10e7d7ec552fc0bd742dc3e
CTCTACGGGAGGCAGCAGTGGGAATATTGCACAATGGGCGCAAGCCTGATGCAGCCATGCCGCGTGTATGAAGAAGGCTTCGGGTTGTAAAGTACTTTCAGCGGGGAGGAAAGGGGAGTAAAGTTAATACCTTTGCTCATTGACGTTACCCGTTTAAAGCACCGGCCTCGTGCCAGCCGCGGTAATACGGAGGTGCAAGCGTTAATCAGATTACTGGGCGTAAAGCGCACGCAGGCGGTTTTGTTAAGTCAGATGTGAAATCCCCGGGCTCAACCTGAGACTGCATCTGATACTGGCAACGAGTCTCGTAGAAGTGGGAATTCCAGGTGCTTAGTGAAATGCGTAGAGATCTGGAGGAATACCGGTGGCGAAGAGCGGCCCCTGGACGAACTGACGCTCCAGGTGCAGCGTGGGGAGCAAACGGGATTAGATACCCTGGTAGTCCACGCCGTAAACGATAACGGAGGTTGTGCCCGCAGGCGTGGCTTCCGGAGCTAACGCGTTAAGTCGACCGCCTGAAATTACGGCCGCAAGGTTAAACTCAGTAGAATTGACGGGGGGGCCCGCACAAGCGGTGGAGCATGTAATGGTTTAATTCGAAACGCGCGAAGAACCTTACTACACTTGACATCCTTGCATTACTCTTAATCCGAGGAAATCCTTCGGGGACAAGGTGACCAGGTGGTGCATGGTTGTCGTCAGCTCGTGTCGTGAGATGTTGGGTTAAGTCCCGCAACGAGCACAACGCGTTAGTTACTACCATTAAGTTGAGGACTCTGGCAGAGACTGCCTGGGTTAACCAGGAGGAAGGTGGGGATGACGTCAAATCATCATGCCCCTTATGTGTGGGGCTACACACGTGCTACAATGGCTGGTACAGAGAGATGCGAGTACCGTGAGGTGGAGCAAACTTTAAAAACCAGTCTCAGTTCGGATTGTAGGCTGAAACTCGCCTACATGAAGCTGGAGTCACTAGTAATCGCGAATCAGAATGTTGCGGTGAATACGTTCCAGGTCTTGTACACACCGCCCGTCACACCATGAGAGTTGGCAATACCCGAAGTTCGTGACTAACGCAAAGAGGCGCTGACCGAAGGTAGGGTCAGCGATTGGGGGTGATGAAGATCGTAACAAGGTAACCGG
+
013%#$+-0*00.14446:-,+(),'4)))+)3,,4<64025:06:77672-/&5-35480,++,-477531()))'++,66994:467:5)+++-54.-//18:,',)()+(.4.%()295*./2/0136/72,-2914832465:/51)((('.,.%/054+)+&('&'+0--'2(,++&&,+,.5292/5////.,-02:3:35+,(-707864/,--13+'*-.)/%0+-8;794<<604;60156'')((0+,84/2)/+,/675/0,/(''&)++1-/0*-1/00122/4-.6,.*-+.38881,+'%)(4,0./.0)*354/$&%$$"$(+/,/14.+,*)**)'+.*-),-45794:080/())'%'*/3/-0)(,307&%/../0310/1++4833++((+/358)(*03:70'6/.2/001557<5/09:8707.-.379699;4.-**(-**3((+/8)-*+40')%)0-4440/50,1'*&*)72/,,-*009..0338:9.20,+'(%+&&(,104022-.1022;:1570&.(&,)/1241(/389+,04++--008478764**,,./**&('*.1;959879./790.0/.,.,*324('%%&%')''*'&(--.9.-//0.9.--12-9.8.1.*&)&,-(+394;7/:804452+0,0/9+*7,-9889::;9728012787.000160--,-/10/05408.8637-/,+01($'(%+'))+(*/%+&().4221922268:+.1.*,-/(&.300330233+%')-99;:;::;6/7060868/,1,+0,-,.78.-+,,23887961128301*/-.)*+-.11-(*'1.1221,,),*.,-044291354.,-((+20+***,8/+&%&%&7.50/'('-(-%'(-59109418::.12267655%.)60.7-,2+%*-79:1590/876570--...03..195-*+,2462506,./13'(302352:2*1,+,.0/33;6797949+$-./124&*-1-1/36+19714646462763.-+(6'(')2+-,79,),-+2;6/-++..-,.,/19)+&(((&(%$#4.+,+(..0+)1+01/52'6'68;7-,)$)()''*./+..8879)5+391:,6
@a0ac4ec9-dbc3-4ca9-a944-4473a520904e ch=120 read=64510 start_time=2019-12-12T23:34:30Z barcode=BC01 runid=2c9cf7bc05858273f10e7d7ec552fc0bd742dc3e
CCGGTTACCCGCGACTTCACCCCAGTCATGGATCACAAAGTGGTACGCGCCCTCCCGAAAGGATTAAGCTACCTACTTCTTTGCAGCCCACTCCCATGGTGTGACGGGCGGTGTGTACAAGGCCCGGGCGTATTCACCGGCATTCTGATCCACGATTACTAGCGATTCCGACTTCATGGGTCGAGTTGCAGACTCCAATCGGACTACGACGCACTTTATAAGGGATGCTCTCGCGAGGTCGCTTCTCTTTGTATGCGCCATTGTAGCACGTGTGTAGCCCTGGTCGTAGGGCCGTGATGACGTCACGG
+
26+4/6&)(&$'(%-/6230795*/;:897-0--+.072/-.+)%&&&)+41,25--/8+.1)1/341110373&2-4,584,/,'/94$*)296)6686656473984)*0(+,124340401)+,))&**+50+-)+%''239/1./1,%))+/.(+/-++/.09961*+.-+362*)*-,*,1706356425(5,-/*5/8662544./,./58++'('+)$$$%&//3((''',-0-/222775:9..-/0527;92;10(41.22122'(-/0:4,-7::66.*140+&+())+/577.''##
@3566ac08-2426-4bed-b213-e16d8565d92a ch=42 read=41931 start_time=2019-12-12T23:34:43Z barcode=BC01 runid=2c9cf7bc05858273f10e7d7ec552fc0bd742dc3e
CTCCTACGGGGAGCCTTGATGAGGAGAATATTGTGCACAATGGGCGCAAACCTGATGCAATACATGCCGCGTGTATGAAGAAGGCCTTCGGGTTTGTAAAGATACTTTCAGCGGGGAGAGGTGAGACCACCTTTGCTCATTGACGTTACCCGCAGAAAACACCAGCTAACTCCGTGCCAGCAGCCGCGGTAATACGGAGGTGCAAAATCGGAATTACCTGGGCGTAAAGCGCACGCAGGCAGTTTGTTAAGTCAGATGTGAAATCCCAGGCTCAACCTGGGAACTGCATCTGATACTGGCAAGCGAGTCTCGTAGAGGGGTAGAATTGGTGTAGCGGTGAAATGCGTAGAGATTTGGAGGAATGCACCGGTGGCGAGGCGGCCCCTGGACGAAGACTGACGCTCAGGAGTGCAGCGTGGGGAGCAAACAGAGTTAGATACCTGGTAGTCCACGCCGTAAACGATGTCGACTTGGAGGTTGTGCCCTTGAGGCGTGGCTTCCGGAGCTAACGCGTTAAGTCGACCGCCTGGGGAGTACGGCCGCAAGGTTAAAACTCAAATGAATTGACGGGGGCCCGCACAAGCGGTGGAGCGTGGTTTAATTCGATGCAACGCGAAAAGAGACCTTACCTGGTCTTGACATCCCACGGAAGTTTTCAGATGAGAATGTGCCTTCGGGAACCGTGGGGCAGGTGCTGCATGGCTGTCGTCAGCTCGTGTTGTGAAATGTTGGGTTAAGTCCACCTTGAGCGCAACCCTTATCCTTTGTTGCCAGCGGTCCGGCCGGGAACTCAAAGGAGACTGCCAGTGATAAACTGGAGGAAGGTGGGGATGACGTCGAGTCATCATGGCCCTTGACAGGGCTACACGTGCTACAATGGCGCATACAAAGAAAGCGACCTCGCGAGAGCGAGCGGACCTCATAAAGTGCGTCGTAGTCGGATTGGAGTCTGCTCGACTCCATGAAGTCGGAATCGCTAGTAATCGTGGATCAGAATGCCGACTGAATACGTTCCCAGGCCTTGTACACACCGCCCGTCACACGTAGGAGTGGGTTGCAAAGAAGTAGGTAGTAACCTTCGGGAGGGCGCTTACCACTTTGTGATTCGCATGACTGGGGTGAAGTCGTAACAAAGGTAACCGGAAGATAGAGCGACAGGCCGTAGGTTAACACAAAGACACCGACAACTTTCTTCCTTTCCAGCAATACGTAACTGGCA
+
,/12.13/16,())(+&&#(*$0))''/1,7-+-//.08<.77-,1348&.366786/2'%%&'+/483777467666+(-++&.)*)3+843:,,-06-)&*+.38;7/00+/3.'(%(&&&$')(*(/,08**56647:869839329,.0/./--/*/29/32.00./27(5-26763004,,,1/0/:///51-.-)1/.+.,(-)-,+2--/**5:8:-.1:3*+2234.3,/65'-7;-*4:79+.50./10-15:30270(1:848193;33:-.2))()(122001-1)(+-((%$(')--./2/3.*-,0,//+)(-*%'+))+,)0,-+19/-,,.-/,-)+,64/303-+0+'),,4.6..80--,9-+-/;5,)-320+/)())*-.06776')'%*)-*,(,-5649+**,6:950---8.4)..4+1757534074),247568;(.-...:970/.6.2*(+08*-+7/('()*011465:21.0,,.+-..496/0,..8.4552/357695625''%#%**480/048(+*/)/22-//-78,/4.6/63722::,72+)--1..1558978321,0-35;8-+5+*)(**10.4330051(&%&(241611/,,),(&&($-3073(&*.0+,*.393,%('*00,*/,,457:16/+47266:883,4)1+*+317889890:000887896899879/70/-)&,*&(91*1,0-3)-,-*$'##"%&/0/7/.1:3.3002+*3..0<2397635;71,.1-0.;9362+,+-&0+)+-88879/31.-/0998781.6//,3,*489.75514332'++/27;7&1--//&$%('5)056+))(%)*,388588:8384/4.+1603&&('(%',,-:65+0,((&)+')&)-622743,+.2+/1586877916/.-,(/,.)(()*'''/*+.3/41*-,0/..7+3/635-/-*+029455;:;968.*+,..2-&%$&%'-214*2*,*+*0:47/5.112,0.08..73-/40.&($'%&'$'*(.,0:7888/**0)++*.--,*+049448,9.',2,53150.46,+08,,8677;2''&)/044195,+-,0+,-620/-/7+./17;850/,('*+2*,/6456&(&(%)*+/6493823349.*+00478606--.841295.,1324+*2220/3002+*%#$%%
@9ad0fc89-d18f-4fbe-bd18-b01a77f884af ch=299 read=51289 start_time=2019-12-12T23:34:43Z barcode=BC01 runid=2c9cf7bc05858273f10e7d7ec552fc0bd742dc3e
CTCCTACGGGGAGGCAGCAGTGGGAATATTGCACAATGGGCGCAAGCCTGATGTAGCCATGCCGCGTGTATGAAAAGCCTTCGGGTTGTAAAAAAATTACTTTCAGCGGGGAGGAAGGGTAAAGTTAATACCTTTGCTCATTGACGTTACCCGCAGAAGCACCGGCTAACTCCGTGCCAGCAGCCGCGGTGATAATACGGAGAAGTGCAAGCGTTAATCGGAATTACTGGGCGTAAAGCGCACGCAGGCGGTTGTTAAGTCAGATGTGAAATCCCCGGGCTCAACCTGGGAACTGCATCTGATACTGGCAAGCGGAGTCTCTCTCGTAGGGGTAGAATTCCAGGTGTAGCGGTGAAATGCGTAGAGATCTGGAGGAATACCGGTGAGAGCGGCCCCTGGACGAAGACTGACGCTCAGAGTGCGAAAGCGGGAGCAAACAGGATTAGATACCCTGGTAGTCCACGCGCCGTAAACGATGTCGACTTGGAGGTTGTGCCCCAGCCCGGGCGTGGCTTCCGGAGCTAACGCGTTAAGTCGACCGCCTGGGAGTACGGCCGCAGGTTAAACTCAAATGAATTGACGGGGGGCCGCACAAGCGGTGGAGCATGTGGTTTAATTCGATGCAACGCGAAGGGCCTTACCTGGTCTTGACATCCACGGAAGTTTTCAGAGATGAGGTATTGCCTTCGGGAACCGTGGAGACAGGTGCTGCATGGCTGTCGTCAGCTCGTGTTGTGAAATGTTGGGTTTGATCCGCAACGAGCGCAACCCTTATCGCTGTTGCCAGCGGTCCGACCGGGAACTCAAGGAGACTGCCAGTGATAAACTGGAGGAAGGTGGGGATGACGTCAAGTCATCGCGGCACGCCGACCAGGGCTACACACGTATACAATGGCGCATGCAAAGCGACCTCTCGCGAGCAAAAGCCTCATAAAAGTGCGTCGTAGTCCCAGTTGGAGTCACGGCTCAGGCTCCTTGAAGTCAGTCGCTGGTAATCGTGGATCAGAATGCCACGGTGAATACGTTCCCGGGCCTTGTACACGCCGTCACACCATGGGAGTGGGTTACGCAAAAGTAGGTGAAAACGCCTTCGGGAGGGCGCTTACCACTTTGTGATTCTTGTTGGGGTGAAGTCGTAACAAAGGTAACCGG
+
0060.25(5:+*.1,.222798;6,661:10.221722744+016'596700+%%$'(+*%.**+-.55.-+*.,*)+0/882:6.+',.4614*%-('*.691./.-5:-)/.17.0'')22-.//0-14409601::738101-;..4;2/1,&)($-056260119244;9:9:<6771102-**'''%&+++,9562,'%/+//50/1,9,2*-.$+%%)'.114:88688;7456401,10198/4.3,03342.:*+/1/-(+./,/01')-4-21426947;:999967666-+,112/3-+,)%&')').*+)''+-65/-*0.,--*2,/1,,82324/,+-.,*+1-)/0;:5//,,-11;1.2/)4458887-.*(',-0*982*),1**)))*&+%&(/(/+3+.&()21)')(&&%+'&)-5904***$/-,,7766:213::9895,(*)-(,-,+35.+*+,,5644*)(1*/.0.:,.09..)#$)*')+-(,(+)(,-1.2-,+.114102,4-90,*-(),0,/,+4/,*&'(03,4()+%+4288;:6645:711044554637;7/'/*)--0/'//%//1/),,24-2.7293,12751//.-.&)*/)+-)('*.,0+-625775431.21243.313+-+-;;91+*')+***&$'#+-.098:71-/0*6;9970--*(#1*,19587465969888526,-/2/....:.00138.,//(23.5,-/+21+/47:10+//44(54+(2154''/)1;13;89818531%$$%-02041336)-/)+.16855,,+*)+-,,,244/3+-+/..1890997**(''+&++.09976/*($)$('()9;56667/++()(*&('$(,0867<:8923'+..())888:2.+.-1,+,)+092&.///4377;.3477799798919/+%0*9-,(()+(*&*()'&$&)*/''&%0++,2$)(*)-,(+).2.0/548656.-044563.00962174/./4904-).1-2)4,-,/'-*.1**-,.,-5+3365*+-/8062)1/007+(&))+0-'(&%#%#'/.580:.'/4.34050.6:0-05/.3/.2*)'()('&/1+/.1.,,*&(**,/5,*3,2:8:59
@9709173a-4f72-45d7-8100-baa92c4f2ba5 ch=74 read=60298 start_time=2019-12-12T23:34:50Z barcode=BC01 runid=2c9cf7bc05858273f10e7d7ec552fc0bd742dc3e
CCGGTTACCTTGTTGCGACTTCACCCCGGCGAATCACAAAAGTGGTAAAGCGCCCTCCCGAAAGGATTAAGCACCTACTTCTTTACCTTACTCCATGGTGTGACGGGCGGTGTGTACAGGCCAGGAACAATATTCACGTAGCATTCTGATCCACGATTACTAGCGATTCCGACTTCATGGGTCGAGTTGCGAACTCAATCCAGTTCACGACACTTTATGAGGTCGCTTGCTCTCGCGAGGTCGCTTCTCTTTGTATGCGCCATTAGTAGCACGTGTGTAGCCCTGGTCATGGGGCCATGATGACTTGACGTCTCACCTTCCTCCAGTTTATCGCAACTGAGTTCCCGGCGGACCGCTGGCAACAAAGGATAAAGGGTTGCGCTTTCGTTGCGGGATAGCAACATTTCTAGCCACAGGCTGACGACAGCCATGCAACACCCTGTCTCACGGTTTCCCGAAGCACATTCTCATCTCTGAAAACTTCCGTGGATGTCAAGACCAGGTAAGGTTCTTCGCGTTTGCATCGAATTAAACCATGCTCCACCCGCTTGTGCGGGCCCCGTCAATTCATTTGAGTTTTAACCTTGCGGCCGTACTCCCAGGCGGTTGACTTAACGCGTTAAGCTCCGGAAACCACGCCTCAAGGGCGCAACCTCCAGTCGACATCGTTTACGGCGTGGACTACCAGGGTATCTAATCCTGTTGCTCCCCACGCTTTCGCACCTGAGCGTCAGTCTTCGTCAGGGCCGCCTTCGCCACCGACATTCCTCCAGATCTCTACGCATTTCACCGCTTTACGCCTGGAATTCACCCCTCTACGAGACTCAAGCTTGCCAGTATCAGATGCAGTTCAGGTTGAGCCCGGGGATTTCACATCTGACTTAACCGCCACTTCTGCGTGCGCTTGCCGCCCAGTAATTCGATTAACGCTTGCCCTCCGTATTACCGCGGCTGCTGGCGCAGGTTAGCCGGTGCTTCTTCTGCGGAGTAACGTCAATGAGCAAAGGTATTAACTGCTCCCTTCCTCCCGCTGAAAGTGCTTTACAACCCGAAAGGCCTTCTTCATACACGCGGCATGGCTGCATCGGGCTTGCGCCCATTGTGCAATATTCCCCTGCTGCCTCCCGTAGG
+
.5.110)0+/,+38*.,*+-,0001/)&&&*+114//332)%-%**.5+).1283-273,.,('+%8(6,%('0./-/0920::+/,,'&)-76(*//324470&1/-63411045/5-4*-&,1202*'..193+,++%)-/6/5-15:94...01821*)**)-69776377975631022..-8.,,**75674;61))+/7)%')+(%&-/3+02330))&)-.--,./3*.)&*&)*243939.8<7,.-/278::*7*&%((-,+,../622212:5.0688)3+..++603--.-+((&&(--12).)/18<3921()+38-,.:%())))-+,6019-,0/,67797865:60-/09)//--07'-.)2***'',/.-159572:0+()%2+&/30:--+&%&$&'%**./377636224806,3(.,1.0('(0/,,*,*.,1000*)''((,-.0<99:7:887453893.1428579835.23333666+3431,..2:88;71,-+,)#'*,9,-.3/5:4-..-/22/+)3.,(+,*,,((()(-0.($-052641(((&&&/*:;7.4..,)),1312),+0/2:0**(0'*+()+/1002/**'-+.)'),,)0)..+03%(*18452)/67+-77:8953,))/138:8::74:7*+*1-0.6462+.1842'&.,2876:16-.*7:*-.18:.-...6:./,,(223336:9:956222:3859,171+478<8<;:;;(,3+-*%)+*)+/')+3223343211)*.,-//1%'*,+()*,'%'*(*+2+#,00-047560013256+.(+,.03:+,1--2067959/420,(.1060/394()(+2(164-(&&(..1.,*,..(($++&,)+()+24556/+/+%''',9)($,46628/.8/9/;1/*&&+,0./1-1-0:412//,7-//772-+&*)3/7/.+4/+09556748;766410&()5886880800/753:4)4,/.21+(0',.13*+//-+25.+55.-.)&(%(*--(*-149*)/1(-//97;69</)+'*&++-+2-,,3755899::+79667.0,6:0*.2+--3193330736/+,4774924(+'&()*
@c1fda06e-3021-45ba-aeee-93f77199b6c3 ch=475 read=33963 start_time=2019-12-12T23:34:50Z barcode=BC01 runid=2c9cf7bc05858273f10e7d7ec552fc0bd742dc3e
TCGGTACTTTACTTCGTTCAGTTACGTACTGAATTTTGAAGTTGTGGTATACTTTCGCGGCAACCTACTGCCTGTCGCTCTACTATCTTCCGGTTACCTTGTTACGACTTCACCCCAGTCATGATCACAAAGTGGTAAGCGCCGCACTCAGGTTAAGCTACCTACTTCTTTTGCAACCACTCCCGGTGTGACCCGGGCGGTGTGTACACGGGCCGGGAACGTCACCGTGGCATTCTGATCCACGATTACTGCTGATTCCGGCTTCGCCTGGGTGAGTTGCAGACTCAATCGGACTGACGCGCTTTATGAGGTCCGCTTGCTCTCGCGAGACTTCTCTTTGTGGCATCGCGCCATTGTAGCGCGTATTGGCCAGCCCCTGGTCGTAGGGCCATGATGATGACGTCATCCCACCTTCCTCCGGTTATCACTGGCGGTCTCCTTCGAGTTCCCGGCCGGACCGCTGGCAACAAAGGATAGGGTTAGCATCGTTGCGGGACTTAACATTTCCTGGCAACACGAGCTGACGACAGCCGTAGCACCTGTCTCACGGTTCCCGAAGTACGTTCTCATCTCTGAAAACCGTGGATGTCAAGACCAGGTAAGGTTCAGCGTTGCATCGAATTAAACCCATGCTCTCACCGCTGGCGCGTGCCCAAATCAATTCATTTGAGTTTTAACTTGCGGCCGTACTCCCCAGGCGGTCGACGTGCTCCGGAAAATACGCGCCGGGGCACAACCTCCAGTCGACATCGTTTACGGCGTGGACTACCGGGTATCTAATCCTGTTTGCTCCCACGCTTTTCAGGCGTCAGTCTTGCTACCGTCCAGGGGAGCCGCCTTCGCCACCGGTATTCCTCCAGATCTCTACGCATTTCACCGCTACACCTGGAATTCTACCCCTCTACGAGACTCAAGCTTGCCAGTATCAGATGCAATGGTTCAGGTTGGGCCCGGGGATTTCTTCACATCTGACTTAACAAACCACCTGCGTGCGCTTACGCCCAGTAATTCCGATTAGCAACGCACCCTCCATTATTACCGCGGCTGCTGCTACCTGGCACGGAGTTAGCCGGCCTTCTTCTGCGGGTAACGTCAATGAGCAAAGGTATTAACTTTTACTCCCTTCCTCCCCGCTGAAAGTACTTTACAACCCGAGGCCTTCTTCATACACGCGGCATGGCTGCATCAGGCTTGCGCCCATTGTGCAATATTCCCACTGCTGCCTCCCGTAGAG
+
%#&$%%*'-,%-/6826;3+242//&+%&',/.0/.&%'&%*(%'((')+*)'''%'(&$$)(,-*''%',(((+,'--++'(*+41380-3-5.-9242/00,,,$--5,*,24/,---%&'+,,&)*04..09:9-,--;9/.%''+%..)3++*-276:6687;7053**+,&/.(-.22)0**))**1+)278.00--/./+(((&.041+94954&4224<4;6;534;776780()*0149+,&%%$),8:867,12:2)*&#'-'(,&--90914277140.2*7-3..,,)*$(/55./-%'%(*++/29/00,+-+*0(.--/9250870))%%%%(%(*/3;637/,(++(2.1).,(((%$&//-(/199:77*-0,+0,-+*+'(%(./0/5:.42)'**)0+&+,(.'3,*+;234.*)(,3366*,/%*-58/89*011.1:54988/8.-0)+07)-.77)44,.-'&'((+,-3**+2--'*','*&+0(+&%%+,17857)*5522-2.)0/,281.*++&,2,/23..-/47::68-*(%%##%$'),+,.00160,+0+%))&'+319624,--03853823/../1-(*--+/'')+3*-/5/6<8/3*'+%$''*+)+1*,%)+'''&$"%'&&('&(,13;71:<;-220:;3,0(''*)1.4.372510886+197'760/&''&$&,/*,5*2-)')+)*%&&(05.1120/,.*/'&'++-15310./82.-1*)((-63.*,.-).')+**'*)+08662:8/1115)(,*'1-/,+-,335894632+,$&)),0,,-''512.%%),'*,-43586007-71-1/2.//./,/14/32./+,+.953.18-1715-2-+)%'%)/(+'+10*.02&1-'),789+.*//821,%&+(,0,.1763-')%+.()$(+0/')1//*-56.,270+),+*-.032/-()(2)8774.1%+0+.00555,*,.(,-87/-/0274;07,,,.*&)*)*(+*.65-./%2'(30/32/1/71.,*'(,++0/,43/)0,.%).*)%1%($%&)+15431342301797767+6/123447).--*(.'+),44*%,+.5)5,5*'753*-034/4)+-(-2//)+,-.4,)+-218/9.-60+,,+&*(*+6,..13456626827862.'*(13.+/4..,*-/,,.222/(,+-./.25-7:++,4)*(
@f693409f-8cca-46a7-92f1-77df2d0921ed ch=80 read=52587 start_time=2019-12-12T23:34:48Z barcode=BC01 runid=2c9cf7bc05858273f10e7d7ec552fc0bd742dc3e
CTCCTACGGGGAGGCAGCAGTGGGGAATGTGCACAATGGGCGCAAGCCTGATACAGCCATGCCACGATGTGAAGAAGGCCTTCGGGTTATGTAAAAGTACTTTCAGCGGGGAGGAAGGGGTAAAGTTAATACCTTTGCTCGTGGCGTTACCCGCAGAAGAAGCACCGGCTAACTCCGTGCCAGCAGCCGGTAATACGAGAAGTGCAAGCGTTAATCAGATTACTGGGCGTAAAGCGCATGCAGGCGGTTTGTTAAGTCAGATGTGAAATCCCGGGCTCAACCACAGAGACTGCATCTGATACTGTAAGCGCAAGGAGTCCTACGTAGGGGTAGAATTCCAGGTGTAGCGGTGAAATGCGTGAGATCTGGAGGAATACCGGTGGCAGGCAGCCCCCTGGACGAACTGACGCTCAGGTGCGAAAGCGTGGGAGCAAACGGTTAGATACCCTGGTAGTCCCGCCGTAAACGTGTCGACTTGGAGGTTGTGCCCCTTGAGGCGTGGCTTCCGGAGCTAACGCGTTAAGTCCGACCGCCTGCAGAGTACGGCCGCAAGGTTAAAACTCAATGAATTGACGGGGGGCCCGCACAGAAGCGGTGGAGCATGTGGTTTAATTCGATGCAACGCGAAGAACCTTACCTGGTCTTGACATCCACAGAACTTTCCAGAGATGGATTGGTGCCTTCAGGAACTGTGAGACAGGTGCTGCATGGCTGTCGTCAGCTCGTGTTGTGAAATGTTGGGTTAAGTCCCGCAACGAGCGCAACCCTTATCCTTTGTTGCCAGCGGTCCGGCCGGGAACTCAAAGGGAGACTGCCAGTGATAAGCTGGAGGAAGGTGGGGATGACGTCAAGTCATCATGGCCCCTTACGACCAGGGCTACACACGTGCTACAATGGCGCATACAAAGAGAAGCGACCTCGCGAGAGCAAGCGGACCTCATAAAGTGCGTCGTAGTCCGGATTGGAGTCTGCAACTCGACTCCATGAAGTCAGAACCGCTGGTAATCGTGGATCAGAATGCCACGGTGAATACGTTCCAGGCCTTGTACACCGCCCGTCACACCATGGGGAGTGGGTTGCAAAAGAAGTAGGTAGCTTAACCTTCGGGAGGGGGGCTTACCACTTTGTGATTCATGACTGGGGTGAAGTCGTAACAAGGTAACCGGAAGATAGAGCGACGAACCCAGTAGGTTAACACAAAGACACCGACAACACG
+
.222+-4....'*,+&**(+,,43',()%3((*/-81/54-+105,595122&33/4511.1+#%'&-'*'),****0.8596,3.-7/101367,34../475255/68*)..,1+340-096+0*7(()2,*2-*.45*6-4(&,*'+/*(.**0-',*'+-58)55/6//.660645;.+'$%-&*&',3/112%%(&')+,69/3-6-1-02-+),*()99987,/*++-,--%*$.-29:(76<:/21300681247()&)3,)25/03347:2537/3+&%),00)///0-+*,+,.)((&%%$''(++&(''&&#&(+(./40)(0)2-1/,0-8/7/./.271.,14,./*)&((,+4195382/40/6''+*3+())-,*41857-.8:69302/../068/9+,://.*/3,+-031:3+,35:/1&1,7,,,434;723:6')*0.)&/+678;8-+035851428561771;70,2/,''*+*..1///0-/0.0++'((/15-*+,-8//,11,--49998.-&%)%((*41926/574+80/2773110&())**++'())0::8.14-&*$%%&,*+,1:78.---23.-/7/94,1.:.2/1088,6,2'(1+')+507226,/()+182/...1*+-.76/-23.--,*((%*(,%2**0347;55-%1-17236223437+13:::9/.../:8:::9561/00064573:21/473..30,.)*//()*+,,'+,-.+&&&$*,'13,-1+*/'(./)2+*5),$&(9,5/.(27085+3,-929/*.-'++08.8.+****+51,+*+0+,4+5/6308:14768:.-.1-4457:8*+))28,).**++-2,-299011/----()+,.,-.624764653,,+1'&''*))*254034.-+*+&(+-:,33;76:776549)1*+,33368387/,-/*,1*-')+,1+20/40,))**1*))-**,-.(+(2.3,,-+3.32229::;98:00/54171%(+10437766.02.''6/1)+++*,-+./35:8332/0.0800592))*,-530;.0.65*&*(%%$*'$))),,9.674:4-:.*4.264,..4240,-/8820154810/1589717..+.-+*3.25,75.2-+2:38+02-,-6%&%*)+00+)')%##%)-+2-6181663:///314&%((,&&$&#
@accd8de9-80ef-40f0-abea-77943085f7c9 ch=170 read=50608 start_time=2019-12-12T23:34:46Z barcode=BC01 runid=2c9cf7bc05858273f10e7d7ec552fc0bd742dc3e
CTCCTACGGGGAGGCAGCAGTGGGGAATATTGCACAATGGGCGCAAGCCTGATGCAACCATGCCGCGTGTATATGAAGAAGGCCTTCGGGTTGTAAGGTACTTTCGTAGGGGAAGGGAGAGAGTAGGGTGTACCGCACCATTTGGCATTACCCGCAGAAGAAACACCGGCTGCTCGGCGGCGGCTTGCGGTAATACGGAGGGTACGAAGCGTTAATCGGAATTACTGGGCGTAAAGCGCGCATGGGCAGTTTGTTAAGTCAGATGTGAAATCCCCGGGCTCAACCTGGGAACTGCATACTGATACTGGCAAGCGAGTCTCGTAGAGGGGGTAGAATTCCAGGTGTAGCGGTGAAATGCGTAGTCTGGAGGAGGAATACCGGTGGCGAAGGCGGCCCGGACGAACTGACGCTCAAGTGCGAAAGCGTAAGAACAAGCAGAGTTAAGATACCCTGGTAGTCCACGCCGTAAACGATGTCGACTTGGAGGTTGTGCCTTGAGGCGTGGCTTCCGGAGCTAACGCGTTAAGTCGACCGCCTGGGAATACGGCCGCAGGTTAAAACTCCAAATGAATTGACGGGGGGCCCGCACAGAGCGGTGGAGCATGGTTAATTCGATGCAACGCGAAGAACCTTACCTGGTCTTGTCCACGGAAGTTTTCAGAGATGAGAATGTGCCTTCAGGAACCGTGAGACAGGTGCTGCGCAGCTGTCGTCAGCTCGTGTTGTGAAATGTTGGGTTAAGTCCCTGACTGAAACCCTTAATGCTGTGGTCCGGCCGGGAACTCAAAGGGAGACTGCCAGTGATAAACTGGAGGAAGGTGGGGATGACGTCAAGTCATCATGGCCCCTTGACGGGCTACACACGTGCTACAATGGCGCGTACAAAACGACCTGCGAAACAAGGCGGACCTCATAAAGTGCGTCGTAGTCCGGATTGGAGTGCAACTCGACTCCATGAAGTCGAATCGCTAGTAATCGTGGATCAGAATGCCTGTGAATACGTTCAGGCGCTTGTACACACCGCCGTCACACCGTAGAATTGGGTTGCAAAAAAGTAGGTAGCTTAACCTTCGGGAGGGCGCTGCACTTTGTAGCTGATTCATGACTGGGTGAAGTCGTAACAAAGGTAACCGG
+
,/04+.0-79,*384+)'$)''-0)***.32.,'-*9+*61137:916:6113226)59473886879.-)('+,76*--,.276;73:2261.1/**.)))('&%%&+31*(((/,*+)+%%%)((%)$&$')%%#$$&)-*(&#%+(*./*(.)).,%+-')45:)3'$$%(('%''*'**&&&%&%%('()'+&,'),%'&-$))(+,702112*.3-2.0/./788867;7./0.(,)'&+1.(/8<6/1926.37)0/*)'%,0((471(&543467,5535:9566522./+,-,-//1565414$+'%(*-/3+0*('+147+-)*&+(00''7:653-/./92.01,+-040/0448:733-+4.4:639602.-,)&*))*+*/,-),,*+/-30/..00547-0*.-)(,.,//561/+(&+(1'24%%*(/,((*4459,.&4456700***-;597;+/.**+,,-,)'&%++-2/:02+3/(-123:656-766130/-+*+136.-.,./5+-/28783472,-+)&''(8/675460,5/919963/6(+(/*''+./55723:8+*(-,(),-+-,/22;659+//*//1.8285853144691902127--./0-,&*/+,/2')(%',&&())&'(/4;42--.0226624:7/2./4073-896996782.,.2%.-/)*'''&&)+.1545113,111//001:6433893.8.+473:./+010*'*).+((((,0+*/-'(&%&$%&6.3*.+-(+4./755769(/.+&)*-6679.23//0/923882.4.+4065+-1,+767878080),44:8552-0**%%$$%')//0032/.*,+-188575-+),+241,)',-*'%&*+/+&#$&'%(+,%&),2/9986226<81/...-2+745-;,+.,3.,+&$&#%'%-.2,-/542)+,-5000)(--0,..,.81811/8597781*))+-,)$%'01999956:6'21/'&*),-32***1,-4.032././4&+)(((,(&.619(1(36,(*&'),2,,''+*6+1./,3):.+02.-,**$(&-+/3,*%%$()+088+1,+-7692-***))/.46978;+.,35504,0
@1031e3b8-66f0-4680-bb55-6cbff6969c54 ch=65 read=37880 start_time=2019-12-12T23:34:35Z barcode=BC01 runid=2c9cf7bc05858273f10e7d7ec552fc0bd742dc3e
CTCCTACAGAGGCAGCAGTAAAGAGAGAATTTTTCAGCAGTAGAAACCCTGACCGAGAGCAACGCCATGATGAAGGAAGAAGGTTTTCCAGTTGAAACTTCTGTTATAAAAGGAAGAACAGCGGCTACAGGAAATGGTGGCGAAGGTGACGATACTTTATTAGAAGCCACGGCTAACTACGTGCCAGCCGCGGTAATACGTAGGTGGCAAGCGTTATCAGATTATTGGGCGTAAAAGAGGGCAGGCAGCAAAGGGTCTGTGGTGAAAGCCTGAGCTTAACTTCGGTAAGCCATAGAAACCAGGCAACTGGAGTGCAGGGAGAGGATCGTGGAATTCCATGTGTAGCGGTGAAATGCGTGAATATGGAGAGGAACACCAGTGGCGAAGGCGACGATCTGGCCTGCAACGGCGCTCAGTCAGCGTGGGGAGCAAATAGGATTAGATACCCTGGTAGTCACGCCATGAAACGATAAGGAAGTACTAAGTGGATGTCAAAGTTCAGTGCTGCAGTTAACGTAAGTACTCCCGCCTGAGTAGTACGTTCGCAAGATGAAACTCTAAAGGAATTGTGGGGGGCCCGCACAAGCGGTGGGCATGTGGTTTTAATTCGAGAAGCAACGCAGAAGAACCTTACGGAGTCTGACTTATACTCATAAAGGCTCAAGAGATGGAGAGATAGCTTATATGAGATACAGGTGGTGCATGGTTGTCGTCGGCTCGTGTAGTGAGATGTTGGGTTAAGTCCCGCAACGAGCGCAACCCTTATCGTTGAATTACCATCATTAAGTTGGGGACTCTGGCAGAGACTGCCAGTGACAAGCTGGAGGAGGAAGGCAGGGATGACGTCAAATCATCATGCCCCTTATGACCTGGGCTACACGTGCCAATGGATGGTGCAGAGGAAGCGAAGCCGCGAGGTGAAACAAAACCCATAAAACCATTCTCGAAAGTTCGGATTGTAGTCTGCAACTCGAGCATGAAGTTGGAATCGCTAGTAATCGCGAATCAGCATGTCATAGTGAATACGTTCTCGGGCCTTGTACACACCGCCCGTCACCACGAGAGTTGAAGTAACACCCGAGAGCCGGTGAAAGCACAACCGCAAGGAAGGAGCTGTCTAAGGTGGGATTGATGATTGGGGTGAAGTCAACAAGGTAACCGG
+
360-&&)$,%*)',&)**+.++%&&&&'()4870)$%%%%$&($%'&2+('+,+)('(),-/,)1,(&%%*)*,,-)4()))*078/5'%*'1%%&(%')',&./)-551))(),+/72%1+/,+)..-,**,+)',*(('$&()),,0)%&&%&$&((.-,'+)'03+-*../1,**+,(+%*(&()(%&&(,.,--103446-),,68.0028656+-&),(0-/63---.:0*'',/+./84+())+1&23733210.04**'0).83.(&&&(,**,4.&002729:45**.3-3515:+-%**.1)((,1//7)'(*0:667'.(.*,/6.,((&''()+,*7555:2/&3,/+*8-+,(+.&%'*(-,,-40-.+-*++31879:.-,,+*0.3.100,+(('($&'2$&%&$%&'.%)('&),34,*+59324.+./(2:4--/.//41$%&,-%,&*3'**(+&(%(%)%'()-520/1320(1-/6*+:99221/0005961.0(&%&+($*&(+-6(&-/,00150375736984620&((')21,-+%*-++*-)/)%'%(+50+*0-)++.57453944-(*+,*'-4/;:.08/3,&'%''$%.+-*-'%*(''(&,0-,/&($')(+)'&)&%')+053457(*)'(7)/*,-/1:8*)'',.+('&'(+441013334///-.331001/*22,-5545&./02..%%%'(&(*+-)7+0)**6.0)2/7.)*,(0%$1/(/,1.7,+,,.3-5.'&$/)359753/3400+,7/89/06664)2,)('(./5368550.//.('()5/*0.(-0*/,4-+/'-*5777655+4(*+0/2,..08:0,1110/12/11,,,))'''1'&#0*67823232/0-,'*-*1,+&(,(/558-%*'''10'/495),,(&)+2630767;668')(((-32&,%3,--26::8474610+((&*6546-+1.))+.*.+---,.6.//-/11:4/*&'$$$-+%%%+-++8638248536)-010*)**0/./*+(#+-*()*-.-+2/*)'(2+*&%&+.,/,/5(((&%*.4.73.&%%%&')2653++)'+'1(*'%''0++-,,/-3149--..+*+,%0)(04-,-)-(''*&0/+*.//81802
@36844706-16c8-4b13-a5bd-711a3966731b ch=113 read=48803 start_time=2019-12-12T23:34:26Z barcode=BC01 runid=2c9cf7bc05858273f10e7d7ec552fc0bd742dc3e
CCGGTTACCTTTACGCTTCACTGATCATGAATCACAAAGTGGTAGCGCCCTCCCGAAGGTTAAGCTACCTACTTCTTTTTTACAGCCCTCCCATGGTGCTTGACGGGCGGTGTACAAGGCCCGGGAACGTATTCACCGTGGCATTCCTGATTTGATTACTAGCGATTCCGACTTCATGGAGTCGAGTTGCAGACTCCAATCGGACTACGACGCACTTTATGAGGTCCGCTTGCTCTCATGAGGTCCTTCTCTTTGTATGCGCCATTTGGCACGTGTGTAGCCCTGGTCGTAGGGCCGTGATGACTTGACGTCATCCCACACCTTCCTCTCCAGTTTATCACTGGCAGTCTCCTTTGGTTCAGCCGGACCGCTGGCAACAAAGGATAAGGAGTTGCGCTCGTTGCGGGACTGTAACATTTCACAACACGAGCTGACGACAGCCATGCAGCACCTGTCTCCTACACAGTTCCCGAGAGCGCAATCCATCTCTGGAAAGTTCTGTGGATGTCAAGGCCAGGTGAGTTCTTCGCGTTGCATCGGAATTAAACCGCATGCTCCACCGCTTTGTGCGGGCCCCGTCAATTCATTTTGGGTTTTAACCTTGCGGCCGTACTCCCCAGGCGGTCGACTTAACGCGAATTAGCTCCGGAAGCCACGCCTCAATTTTAACCTCAAGAAGTCGACATCGTTTTACGGCGTGGACTACCGGGGTATCTAATCCTGTTTTGCTCCCCACGCTTTCGCACCTGAGCGTCAGTCTTCGTCAGGGGCCGCCTTCGCCACCAGTATTCCTCAGATCTCTACGCATTTCACCGCTACACCTGGAATTCTACCCCCCTCTACGAGACTCAAGCTTTACCCAGTATCAGATGCAGTTCCCAGGTTGAGCCCGGGGATTTACCACATCTGACTTAACAAACCGCCTGCGTGCGCTTACGCCCAGTAATTCCGATTAACGCTTGCACCCTCCGTATTACCACTTGGCTGCTGGCACGGAGTTAGCCGGTGCTTCTTCTGCGGAGTGGCGTCAATGAGCAAAGGTGTGCTACTCCCTTCCTCCCCGCTGAAGTACTTTGTGAAGGCGCTTCTTCATACGCGGCATGGCTGCATCGGGCTTGCGCCCGGTGTGCAATATTCCCCACTGCTGCCTCCCGTAGGAG
+
2237/;,+')(&)+**.+-%(%%&32.0..743022871,4*'$&'',05*37,)&'(*-2,0),-27;8679;892:78-'.+)4-*+/29,/95/.**)++.,41--513248::2681)(80910665595457352534718&')(.-.,.1112*,.2268;6/.-1214336*(()0-*11:-2''(+,.(0**.+8.0,'(./41.&,/-2/34047501,,-1*(+,-/,/2-0++.'(2)311::1044469::208*'('%*--,,&$%(*4-',:87+3-)58677712-,*((++-4557114(+'-(+65275'-'*,,-1<92351/-11.*,-.06107+**,4-*+1,778::62+1,*.*)*5*8,9851),$)46000535345)0)67-/.((*1035;60/./&/--&'%'**-11/0..503602001.47..200/,'&'()-.6<473,)+$'(%1*8+.5+-84*-2-1/../:540+,324--,+%/(/1-.)(&)05<99<733.-8.//76*)&')%)5+-7(--./2226025--./**205270631*-,.*4/82-47;,/4,598(8.3535//1/02(5+..177-*112-6313134513,(*%$%4(+.34/+2,0/')/+435:-.'%(.1/,,0745,-%'(()3135245.770)-0+63235978646;&7500/1677;7976.;74*-.0-:92+0./02,)&'(+.-112420//1/1172579*+47+963342534::/1:&23.3906/2*+-210/1132436<:746/---,/)+2.+),(3+530616660+/544(%,.66805('&&%'-3+$)/,-43344023457241)-+2,+*3.6*+--/&1-)%&)('*-18650213237;:0:66:7882-'('&%$'*./86223775897./0:0;755.:.,,0:956626637120(()%3'*$&'.+5,*-(+&&1))*26'71006167;830/**&&''*-/3012//2789:*++-*/)))%()9:+7;67/51/+-.2-,&&((),1,%%%''+**$&.,45;9-0-/-2/:2226512..-/0&4./03*-+47,'$*&.&((-,-7.479,+/1135225209/.157*,,
@7f160e88-2e5d-4123-ab6e-12c5f71c1e79 ch=475 read=33918 start_time=2019-12-12T23:34:08Z barcode=BC01 runid=2c9cf7bc05858273f10e7d7ec552fc0bd742dc3e
CCGGTTACCTTGTTACGACTTCACCCCAATCATGGCCCTACCTTCGCTGCCTCCTTGCGGTTAGCTCACGGACTTCGAGTGCCAGCTCTCATGGTGTGACGGGCGGTGTGTACAAGACCCGGGAACAATATTCACCGCGACATTCTGATTCGCGATTACTAGTAACTCCAGCTTCATGTAGGCGAGGTTCAGCTACAATCCAGGCAGGCCCCTGGTTTTAAGGATTTGGCTCCACCTCACGGTATTGCATCTCTGTACCAGCCATTTGCAGCGTGTGTAGCCCTACACATAAGGGGCATGATGATTTGACAGTATCCCCACCTTCCTGCAGTTAACCCAGGCAGTCTCGCTAAGTCCTCAACTTAATGGTAGTAACTAACGACAGGGTTGCGCTCGTTGCGGGACTTAACCCAACATCTCACGACACGAGCTGGCGACAACCGGCACCACCTGTCACCTTGTCCCCAGGATTTCCTCTAAGAGTAATGCAAGGGATGTCAGGGTGTAGAGTGGAGTTCTTCGCGTTGCTTCAGATTAAACCATGCTCCGCTGTGCGGGTCCCCGATCAATTCCTTTGAGTTTTTTAATCTTGCGACCATGCCTCCCCAGGCGGAATGCCAATGCGTTAGCGGCGGCACGGAAGTGTTGAAACCCCCACACCTAGTATTCATCGTTTACGGCGTGGACTACCAGGGTATCAATCCTGTTTTGCTCCCCACGCTTTCGAGCCTCAGCGTCAGTTACAGTCCAGAGAGTCGCCTTCGCCGCTGGGTGTTCTTCCCTAATCTCTACGCATTTCACCCGCTACACTAGGAATTCCACTCTCCTCTCCTGCACTCTAGATAACCAGTTTGGAGTACAGCACCCAGGTTGAGCCCGGGTATTTCATCCCTTAATCATCCGCCTACGCTCCCTTTACGCCCAGTAAATCCGGATAACGCTCGCCACCTACGTATTACCGCGGCTGGCACGTAGTTAGCCGTGGCTTCCTCCTTAGGTACCGTCATTATCTTCCCCAAAGACGGAAGCACGATCCGAAAACCTTCATCACTCGCGGCGTTGCTGCATCAGGGTTTCCCCATTTGTGCAATATTCCCCACTGCTGCCTCCGTAGG
+
8,3048)+326-.5&))(04380663*2-0+#''',/++1//,1)()*&*()-$&++,/.00,.1246887155:5(&,(++2/'--+,,,0368121236;:86956644,205379:**5450/)&**6-))1316577-5-,,23899,.*&+,%/,,,/0,.063-114:7(+'%',1:+&'202/)((%(+,/39'&/*+&''+))'*/05<9**.&-'0741653540274727135+2+/02214033766:345:51;6/+-(+)62675667<0.-/.03.40/47*..).%)&&)6++(,%*--00:;/0577:4/-%)*+5.1%-%'(.55457647.123*))*33,0**.-000,51.--2900/7.022.+*/+6+++,)21/5..*8.,0.3/../*($%%()+++.0-7660+0,3360.&'01/2$#%',7278997425620-.-25+'*+)(:61+**'..*+,,1-..77.*8/886653()$((-,($&('.&)7:3364+//17&./31%&+/*:;5520)+78852),&(',/89-/44(&%',*0.762058.,/04<6<+34110:110282&4%*))188)%/,,398;.%($)0879/21--1184/9///44/1-,.12,-8,2:96--2/632*,-./</-//.4::00/92238965523;30-(&%&&'%$'%()-5/'$'*.473*...1<:/14467.5,+.3494233//0382,,-..+,--1592--,1.'0/01-*)-4)1<)3)%'6-67621101+/60-,06+))4'**/0,1*3+7-13&**.01644468674-.-*&((,01101/5.6/*'(#&%))*,*+/)&*)/..%,2.+&*(-(/7-./,//),2/4150,0669:7444324:)25,,5,82+'*-+/--.16576-*+(*,416:10.)()((')*)/:/5/8..-+)$'%(&'*8,+)3+//610344-0+'&%)1/.09738548345:1;;<-/5*+14&,*+%'&'&,-/-,.55.05485:;;5660(+,37039,----00:.-430;4029.)20)+6691;2110854-(+)()''.-.360.,/-
@10f0177a-7b9b-4a21-9a7c-0056faa0be34 ch=74 read=60218 start_time=2019-12-12T23:33:58Z barcode=BC01 runid=2c9cf7bc05858273f10e7d7ec552fc0bd742dc3e
CTCCCCAGGGAGGCAGCAGTGGGAATGTGCACAATGGGCGCAAGCTGGTCATGCATGCCGCGTGTATGAAGAAGGCCTTCCGGGTTGTAAAGTACTTTCAGCCAGCGGGGGAGGAAGGGGTAAAGTTAATACTGCTGCTCATTGACGTTACCCGCAGAAAACACCAGCTAACTCCGTGCCAGCAGCCGCGGTAATACGGAGGTGCAGCGTTAATCAGAGTTACTGGGCGTAAAGCGCACGCAGGCGGTTTGTTAAGTCAGATGTGAAATCCCCGGGCTCAACCTGGCTGCATCTGTCCTGGCAAGCAGGTCTCGTAGAGGGGTAGAATTCCAGGTGTAGCGGTGAAATGCGTAGAGATCTGGAGGAATACCGGTGGCAGGCGGCCCCCCCCCTGGACGAAGACTGACGCTCAGGTGCAGAAAGCGTGGGGAGCAAACAGGATTAGATACCCTGGTAGTCCACGCCGTAAACGATGTCGACTTGGAGGTTGTACCCTTGAGGCGTGGCTTCCCGGAGCTAACGCGTTAAGTCGACCGCCGCAAATTACAGGCCGCAAGGTTAAAACTCAAATGAATTGACGGGGGCCCGCACAAGCGGTGGAGCATGGTTTAATTCGGTGCCGCAGAAGAACCACCTGGTCTTGGCATGGAAGTTTCAGGGCTTGAGAATGTGCCTTCAGGGAACCGTGAGACAGGTGCTGCATGGCTGTCGTCAGCTCGTGTTGTGAAATGTTGGGTTAAGTCCGCAACGAGCGCAACCCTTATCGCTGTTGCCAAGCGGTCCGGCCGGGGAACTCAAGGAGACTGCCAGTGATAAACTGGAGGAAGGTGGGGATGACGTCAAGTCATCATGGCCCCCTTACGACAGGGCTACGTGCTACAATGGCGCATACAAAGAGAAGCGACCTCGCGAGAACAAGCGGACCTCATAAAGTGCGTCGTAGTAGTCCGGATTAGGTCTGCAGCTCGGCTCATGGGAATCGCTAGTAATCGTGGATCCAGAATGCCACGGTGAATACGTTCCCGGGCCTTGTACACCGCCCGTCACACCATGGGAGTGGGTTGCAAAGAAGTAGGTAAGCAATAACCTTCAGGGAGGGCGCTTACCACTTTGTGATTCATGACTGGGGTGAAGTCGTAACAAAAGGTAACCGG
+
--/**&%)5,-/3133420.68.-4*$+(*016;99;866864&/+*--+)*'+.07785566667776.&),)'+()/+'4::6;6,64)()(')))(+)*%#(&(172*'..,*/5.)(+2700404/-0+,+,+',)(*.+.0.5/-093(+)+0,06-062++...3/2.&',)03224(46:1/3-*8,('-(((-).+-0)+.3/3.0.*)%%,3/2/5--,3.87-+**,%+)/1-,*&)291-1949178++/.(+*-56,-14-+278790310+(&#%&(+*+,**,*&&-+')'+%('()5465.*(+04,2.+..0103/3640()+,000+20,+24553.++-014;0-3-/425:61,2.70+,32-202511073,-/816,/-)*&'((-,)*-46-+++%$+(+*+./--0(&'*7:.8398214-,25,15-,,632290**-18;76::*62..-0224.1-4.0241:33)57-/,-,0.+($)2,.-3-(,.'(.-26203-,3/0-24589942*#$''+)(#&$$%,'().,+1.324/,**,3:111.637366.989+63*(+*.))),/9884,.+,-2.68;24553510/2-+,'(01)++/*&.10244522.%)&&&'&'))4324962*%$)*019777+0+-,6(+/%1(13.602233*23112400+()6/8653336+321124,1)**62584337**+,864,-33-/223,+//195826+)/-28((3-/8,5+.)'*(0-1+5.58'95(0./00&&*1)./0554/)3211334---46-',*+++,08:6./0199:::30348;91416040,*-.(')+2)(+)+*-///369585;5.:/-.22-1/1)'(&*)*/27562459.-'(+/10*016457/.+,290/015677,0)'''+(+(-*(3/)--+..33,&+**'(,-/%&(.*++67..-(-616.,,//2516'(*063391),).2,,9403018/10+388221-,-/056*54))6,)*(,73661,')(/1*.8+.18)&)+*,'*('+(&'*-&-,0.395,-2&&.62/+*.)(//)+.**)0./08/,(&')-+(22*)''&',,26887<1)))-.21.3+
@edd12703-d644-40e1-8424-d23df41ef5f5 ch=372 read=59684 start_time=2019-12-12T23:33:48Z barcode=BC01 runid=2c9cf7bc05858273f10e7d7ec552fc0bd742dc3e
CTCCTACGAGGGAGGCAGCAGTAGGAATTTTCGGCAATAGAGGGAAACCCTGACCGAGAGCAACGCCGCGTGAAGGAAGAAGGTTTTCGGATTGTAAACTTCTGTTATAAAGGAAGAACAGCGGCTACAGGAAATGGTAGCCGGTGACGGTACTTTATTAGAAAGCCACGGCTAACTACGTGCCAGCAGCCGCGGTAATACGTAGGTGGCAAGCGTTATCCGGAATTATTGGGCGTAAAGAGGAGCAGGCGGCAGCAAGGGTCTGTGGTGAAAGCCTGAAGCTTAACTTTAGTAAGCCATAGAGCAGGCAGCTAGGTGCAGAGGATCGTGGAATTCCATGTGGCGGCGGTGAAATGCGTAAATATATGGAGGAACACCAGTGGCAGAAGGCGACGGTGTACCACGGCTGACGCTCGAATTCCCGAAAGCGTGGGGAGCAAATGGGATTAGATACCCTAGTAGTCACGCCATGAAGCGATAAGGTACTAAGTGTTGGATGTCAAAGTTCAGTGCTGCAGTTAACGCAATAAGTACTCCGCCTGAGTGAATACGTTCGCAAGAATGAAACTCAAAGGAATTGACGGGGGCCCGCACAAGCGGTGGAGCATGTGGTTTAATTCGAAGCAACGCGAAGAACTACCGGGTCTTGACATACTCATAAAAGGCTCTCCAGAGATGGAGAGATAGCTATGAGATACAGGTGGTGCATGGTTGTCGTCGCTCGTGTCGTGAGATGTTAGGTTAAGTCCCGCAGCAGAGCGCAGCATATCGTTAAGTTACCATCATTAAGTTGGGGACTCTGGCAGAGACTGCCAGTGACAAGCTGGAGGAAGGCGGGGATGACGTCAAATCATCATGCCTTATGACCTGGGCTACACGTGCTACAATGGATGGTGCAGAGGGAAAGCGAAGCCGCGAGGTGAAGCAAAACCCATAAAACCATTCTCTCAGTTCCGGATTGTAGTGCAACTCTGACGCTACATGAAGTTGGAGATCGCTAGTAATCGCGAATCAGCATGTCGCGGTGGATACGTTCTCGGGCCTTGTACACACCGCCCGCACCACGAGTTGATAACTGCAAGCCGGTGGCTACAACGCAAGGAAGGAGCTGTCTAAGGTGGGATTGATGATTGGGGTGAAGTCGTAACAAGGTAACCGG
+
)).,+.1.%.2(&-,**35-.0/1.).,8;736<6271((%')&)--045.-.3//,+(+-585466+-'))/,-223,+0).,946634-4.--363--2*1-/1/037*-)00-08/+0,6-)()('0+-0,)13///:1)43226)--+))%+%./-&,--)-+*+2/./260112.2-081*+)'+2.0/1/13002478.50.**++)*/30,,-)+1,-/.)4+84753.47)''/.,-/17323(&%&'.(379560.-*)*).0+,488601(((',&()++*,068+39--.(&(*)132,,,,)(+-2.'+%)+,,3'1*+-*/+.%&'(''0,,1.256629.++./08:7211/032/4-/304:;565161&&/).31795)%/+*)/-%%$$&%))52756')%*.+/-+-3-*,27574*'(,.9;/.4,)-1*)++$18)*,14476402//0%*&+-&).,,%((*//153*.*,-95;6:8:36:4/3941143433450140414.8..772523416245/,%''$)('./25:92445.2:5649:56940+*)*-.3446+7;5.28.(,(,,.,.2.7/5)-.,1,(*/1:857392&,,$*3)4/0248,/.,%(,2))'(+7;466865432/2/33)))''*',+**++.156*))))8////.3232521515454989:9:7364215765+-00261122299356308&((+*-,4622&%&%%,))'*+%*($(&-*,/325/0-2327;779658562.8+58256872242--'&,5422,+..01831-./25002/6275-)/-*)-021156:41116747+2-()+)))1*&'*..+(*())-164045;8997818632/+(--'+)+(*(*-+09760+,)('3+&,6:8,185+).6:.48262,--02*.22:(8)1;12204.*)*(--0$'*4.13---+*9.+3-0-)%,/2,.-&.13844,,00736.1326548595;9:9::785:<74:,69906/)-//0.-0:1497*-.45/1004/2,,(*(*+,.**'*++%&*&&%#$'$)('3*+*+),(%*-2975*42(-/1:4+5+)*.-)0/4+3))/&4()+3525)('*)+-59;14
@d80a88af-6c57-4eb6-976b-559ca6adeb57 ch=7 read=33705 start_time=2019-12-12T23:33:49Z barcode=BC01 runid=2c9cf7bc05858273f10e7d7ec552fc0bd742dc3e
CTCCTACGGGAGGCAGCAGTAGGGTACCTGGCTTGTGGGGGAAACCCTGACCGAGCAACGCCATGATGAAGGAAGAAGGTTTTCGGTTAAACTTCTGTTATAAAGGAAGAACAGCGGCTACAGGAAATGGTAGCAGTGACCGGTACTATTAAGAAGCCACCACGGCTAACTACGTGCCAGCAACCGCGGTATTATGCGTAGGTGGCAAGCGTTATCCGGAGTGTGGGCGTAAAGAGGAGCGGAAGGCGGCAGCAAGGGTCTGTGGTGAAAGCCTGACTTAACTTCCAGTAAGCCATAAAACCAAGGCAGCTAGAGGTGCAGGAGGAGGATCGTGGAATTCCATGTGTAGCGGTGAAATGCGTAGATATATGGAGAGGAACACACCAGTGGCGAAGAGCGACGATCTGGCCTGCAACTGACGCTCAGTCCCGAAAGCGTTAAATAGGATTAGATACCCTAGTAGTCCACGCCGTAAACGATGAGTGCCAAGTGTTGGATGTCCAAAGTTCCAGTGCTGCAGTTAACGCAATAAGTACTCGCACAGGTAGTACGTTCCGCAAAATGACTCAAAGGGGTGACGGGGGGCCCGCACAGAGCGGTGGAGCATGTGGTTTGATTCGAAACGCGCGAAGAACCCGACCCGACATGCTCGCTAAAGGCTCAGAGATGGAGAATGGCTATATGAGATACAGGTGGTGCATGGTTGTCGTCAGCTCGTGTCGTGAGATGTTGGGTTAAGTCCGCAACAGGCACCAACCCTTATCGTTAGTTACCATCATTAAGTTGGGGACTCTGCTTGAGACTGCCAGTGATGACAAGCTGGAGAGAGCGGGGATGACGTCAAATCATCATGCCCCTTATGACCTGGGCTACGTGCTACAATGGATGGTACGGGGAAGCGAAGCCACGAGGTGAAGCAAAACCCATAAAACCATTCTCAGTTCGGTTAGTCTGCAACTCGACTACATGAAGTTGGAATCGCTAATCGCGAATCAGCATGTCGCGGTGGAATACGTTCTCGGGCCTTGTACACACCGCCCGTCACACCACGAGTTAATGTACCGAAGCCGGTGGCCTAACCGCAGGAAGGGCTGTCTAGGTGGGATTGATGATTGGGGTGAAGTGTGGCACAAAGGTAACCG
+
((33236,9721226274241)/*()+&#$%##%$)02.-(&+,-70--048686867/),-)''$)(.0.+''&(*()386--*408240/06-,,('(*8;+-(+)(0/5*,,./2*(($**-22/78/.-)$&*++/&&&')+,,3/0)&*+&)++,&(*/61116/+-306133.141,13*+()(()--/+3),))*('('-*+74/8*,++)/&(+.5/9831/75-.&31&*-)&$&'/-272*,+,-+30./2573263167/051/.),./))0*6((+224,0/&%'*2**.0'1*,+**,+(((+**,)*-())(+/.155;81-+(:,:65454/02/1220377/01879354341574,+'+-.51-.+.6.--..)%'-''+005/-,,,+0-6-+(/-1+++/:4837160;/((+,*(')'&184,-0/+0,..377::&((0103.94+.146..4;200/0+**,%)%+5,/77;798:719,52)+).&/-.341/.0,/.7/3,%%+,+-+(*))13(+&*)(*++14253596*+,01,('&'&*/5;),*($(&%&+/177-,3,*/01+,*-133434+,,-,++/63;;238;4-,)%+)(+/235-/5,3/*,-(&('+-.,//.++,393.5429'&'%*773**(()(30124150+&,/00*00.2895656478;0/0.)*)*+1334349941.')/0,6,/,+326.152),1)7&)5/&-+-.2<80;0./41;20/612:798/8702527/7:613320(%'&)(3353250***&'+*-.88/30610(+&%+5/1861648:99:6<:...7789,83.'+)(-//5;--0))*+,*,.51)226112)((&&"$'(&&(*$%'.*-12-0*)&(.*+4*+.;;0170,/4;<98878<828'.,97(/(0&'()32224/03811//1580(%*,5'.),*-03,/%*''*+08/8'+,1//00038977*-.-.846:.16055/-.0(,...0*3;32;4.0401020/-**)'0+(-&(((5**((-+4,6556./6970*-,(-)+*))++.0/+-)2-026/31.//15262:4,,,(,(&''%'*''25++0,1569.
@67915258-390e-44d7-b313-2ab7dfa76d8e ch=83 read=46659 start_time=2019-12-12T23:33:30Z barcode=BC01 runid=2c9cf7bc05858273f10e7d7ec552fc0bd742dc3e
CCGGTTACCTTATTTACGACTTCACCCCAGTCATGAATCACAAAGTGTGGTAAGCGCCCTCCCGAGTTAAGCTACCTACTTCTTTGCAACCCACTCCCATGGTGTGACGGGCGGTGCAAGGCCCGGGAACGTATTCACCGTGGCATTCTGATCCCACGATTACTAGCGATTCCGACTTCATGGAGTCGAGAGTTGCAGACTCAATCCGGACTACGACGCGCTTTATGAGGTCCGCTTGCTCTCGCGGGTCGCTTCTCTTTGTATCGCCATTGTAGCACGTGTGTAGCCCTGGTCGTAAGGGCCGCGGTGATGACGTCATCCCACCTTCCTCAGTTTATCACTGGCAGTCTCCCTTTGAGTTCCCGGCCGGACCGCTGGCAGCAAAGGATAAGGGGTTGCGCTCGTTGCGGGACTTAACCAACATTTCACAACACGAGCTGACGGCAACCATGCAGCACCTGTCTCACGGTTCGAAGGCACATTCTCATCTCTGAAGCCCGTGGATGTCAAGACCAGGTAGGTTCTTCGCGTTGCATCGAATTAAACCACATGCTCCACCGCTTGTGCGGGCCCCGTCAATTCATTTGAGTTTAACCTTGCGGCCAAATGCCTCCCAGGCGGTCGACTTAACGCGTTAGCTCCGGAAACCACACCTCAAGGGCACAACCTCCCAAGTCGACATCGTTTACGGCGTGGACTACCGGGGTATCTAATCCTGTTTTGCTCCCCACGCTTTCGCACCTGAGCGTCAGTCTTCGTCCAGGGGCCGCCTTCGCCACCGGTATTCCTCCAGATCTCTACGCATTTCACCGCTACACCTGGAATTCCTACCCCCCCCCCTCTACGAGACTCAAGCTTTACCAGTATCAGATGCAGTTCCCAGGTTGAGCCAGTTCATCTGACTTAACAAACCCGCCTGCGTGCGCTTTTACGCCCAGTAATTCCGATTAACGCTTGCACCCTCCGTATTACCGCGGCTGCTGTGGCTGAGTTAGCCGGTCTTCTGCGGGTAACGTCAATGAGCAAAGGTATTAACTTTACTCCCTTCCTCCCCGCTGAAAGTACTTTACAACCGAAGGCCTTCTTCATACACGCGGCATGGCTGCATCAGGCTTGCGCCCATTGTGTAATATTCCCCACTGCTGCCGTAG
+
46*+,:(*.7.&5/(&),-69;9-:;9.//12,.,(4420318///0-,*,,.'*-31*+*1)''-*:3:286122-'03:66<8.51.1:,$+*230*./4.533787<::350+-173,6.(-24-))()(05016824/7//0:854/3*3*)-/81<1..1129826/.,/46:78982(.-/-,*%,/904--0/2/)701+.02:432534.-&'&'*(,-13769523280344032,./)*)(+//77.29.,0//&)+1+25/''(++-032611223<303787+2*&-035:((,)+&((+343014-4;/+2715/3,/)+.<645613/40/.585/:3(+4'*)345430-53//68;:8986,+&&)/2)5041-(/17*3-,-('&'+1.//8;85*((-(.)*(21/;40)++**'*,,-,///382/1(,4777722567:434563+/)3345(+4/40)/01:22327532*),,&')()+-6685787510'*%&+,+.83<;8<75664:22245++...1916<-31.///:<68:2001..15463.551'+2498<;5:<:.016;<.;5235)-1513&&&(%+&'.(%$(.109:899647472+,'(*++/04.2.*1(,3&)&,5185*172./00749374--4,5743556687<;.3295578:757102&56/1201*+3/+*,61:<-046399.')&)/6:143347*+*778920..-0887/9*(225,40.1.,31020-311:878<:661)*+197743,435+4;65577335,536977.1.3.3(),:687:5;:3-//)&+&(.22:127&*+56.1/%+-.9;*,.;995667:('*/-5-,()/$%'&-+-32001-0/7083;07;*+8<6773666+('&'(+-0-74)'-,.16)3,--71835-7,*+00;1,.5.3037694310511231-)*.*(,(-.*((2()'4(+8/.,-'2-+088757(8++-*-59+-5,0.1/2*39,(++1:--694+9;0'(*4346***(+32++33545*+)6+996;77-+(*()&,*+/-,,7/:///5224&7:134.0/89/%')'(#$(-./39/593+1432('&(&++,
@d5662150-2c73-4d3b-a5a5-f43823dde3a6 ch=93 read=51255 start_time=2019-12-12T23:33:02Z barcode=BC01 runid=2c9cf7bc05858273f10e7d7ec552fc0bd742dc3e
CCGGTTACCTTGTTACGACTTCACCCCAGTCATGAATCACAAAGTGGTAAGCGCGCCCTCCGAAGGTTAAGCTACCTACTTCTTTTACAGCCCCTCCCATGGTGTGACGGGCGGTGTACAAGGCCCGGGAACGTATTCACCGTGGCATTCTGATCCACGATTACTAGCGATTCCGACTTCATGGAGTCGAGTTGCGGGCCTCAATCGGACTACGGTACTTATGAGGTCCGCTTGCTCTCGCGAGGTCGCTTCTCTTTGTATGCGCCATTGTAGCACGTGTGTAGCCCTGGTCGTAGACCCATGATGACTTGACGTCATCCCACCTTCCTCCAGTTTATCACTGGCAGTCTCCTTTGAGTTCCCGGCCGGACCGCTGGCAACAAAGGATAAGGGTTGCGCTCGTTGCGGGACTTAACCCAACATTTCACAACACGAGCTGACGGCAAGCCATGCAGCACCTGTCTCTACGGTTCCCGAAGGCACATTCTCATCTCCTGAAAACTTCCGTGGATGTCAAGACCAGGTAAGGTTCTTCGCGTTGCATCGAATTAAACCACATGCTCCACCGCTTGTGCGGAGCCCCGTCAATTCGACGAGTTTAGCCTTGCGGCCGTACTCCCCAGGCGGTCGACTTAACGCGCTAGCTCCGGAAGCCACGCCTCAGGGCACAACGCAAGTCGACATCGTTTACAGCGTGGACTACCGGGGTATCTAATCCTGTTTGCTCCCCACGCTTTCGCGCACCTGAGCGTCAGTCTTCGTCAGGGGCCGCCTTCGCCACCGGTATTCCTCCAGATCTCTACGCATTTCACCGCTACACCTGGAATTCTACCCCTCTACGAGACTCAAGCTTGCCAGTATCAGATGCAGTTCCAGGTTGAGCCGGGGATTTTCACATCTGAAGCAACAAACCGCCTGCGTGCGCTTTACGCCCAGTAATTCCGATTAACGCTTGCACCCTCCGTATTACCGCTGCTGGCACGGAGTTAGCCAGTCTTCTTCTGCGGGTAACGTCAATGAGCAAATTATTAGCACTCCCTTCCTCCCCGCTGAAAGTGCTTTACAACCCGAAGGCCTTCTTCATACACGCGCTGGCTGCATCGGGCTTGCGCCCATTGTGCAATATTCCCCGCCTTGCTTGCTCCCGTAGAACTTAATATCAGCACCAACAGAAGGTTAACGCAAAGACACCGACAACAATGGCACCAGCAATGCGTAACC
+
312-0.,183://5(./+56:90956.-.16,//0675(,).*'',+100&'&**-53/8/(*/'*'6-9*1117:6267:8179.'+'#)/0)(29,*.5+10,.150384/./()).9850:4(5:978635/.3/+2,'*-,+*2.:788:6/,--,7---0-'*.16;5--(,6:66881,-.-))),*+,&+&0&(,,9.0-9440,-,0+*'*+02300.+/4./.7-..0*3320*.(1/*))**,,67,+2/,))*:<95/('$(''*--.-%%%&.1006;:8470)(-9++30/-*(%&')*43589-:8/(0,+0-/)///06<413:58.7.-,033.73/87/.3606*&',/92;8856768:932338(4/4545+,-/43543457/<-.-;63302/++.+,0/27;,+&'+)*12-*,054553(5*,'.2043-(*,,710145,,&%(156./)%&+*-2,.214;77868846(*,0583.0960149776.42/.-+7:153102+43;774,))*(7/0/45)(-,0/;145.//-../57238.+*0.1460-'&1561-/88;8;.($$),/3;/,)'-.5052437+0.//5:9+17:1600)*%&'*10/,*'),,.3/6-0+-.+294212513.2:0/',-*)(,)0,34665342.28-)*.001191,&-&'3&5,',,-3)*7483341<9011956-&,*,-610//),+064454779:9::89<8526(*78/5:9::3:88:<77:5:78/8.3./'&&112167320118<4//26+.833/.+)().%3,9861;4.*2211/)//008)5+/7/.3:(21...'+.,-.)86:20)+5160%-4(*681(136,1+/.121/+*'((,*&&0064696646421/-/3))*1.3+)+-/46733-004/4000.5**'0)&&--+.*0/+60*+)(*+.''$()0')1)'(/+(,+''.,6;9:::5/()*6/.-/+,')-013-)'/+3/0#($'(/<0,43-.,25+*557695.-%+0.,(&($.+*'+))%(+*,+4<85634-21/*')-.2:55555&0/215.1/8:-)1,*&'',%&(/3046.$%%%%$'%%%()+:/-/-/()'($*,,..3(*,+093.4)*.,+,,)0')%./6++-/17964-1)()&%#(),8/-,0,21,1,&%$%#
@3e508b8b-573e-404c-a02e-3d74bb76eb51 ch=323 read=34897 start_time=2019-12-12T23:32:42Z barcode=BC01 runid=2c9cf7bc05858273f10e7d7ec552fc0bd742dc3e
CTCCTACGGGGAGGCAGCAGTGAGTACACTGGCAATGGGGAAACCCTGACCGAGCAACGCCGCGTGAAGAAGAAAGGTTTTCGGATTGTAAACTTCTGTTATAAAGGAAGAACGGCGGCTACAGGAAATGGTAGCCAGTGACCATGCTGTAGAAAGCCACGGCTAACTACGTGCCAGCAGCCGCCTTGTTATGCGTAGGTGGCAAGCGTTATCAGGTATTGGGCGTAAAGAGGGCAGGCGGCATGAGGTCTGTAGTGAAAGCCTGGAAGCAACTTCCAGTAAGCCATAGAAACCAGAGCAGCTAGAGTGCAGGAGAGGATCGTGGAGTCCATGTGTAGCGGTGCGTAGATATATGGAGGAACACCAGTGGCGAAGGCGACGATCTGGCCTGCAACTGACGCTCAGTCGAAAGCGTGGGGGGAGCAAATAGGATTAGATGCCCTGGTAGTCCCGCCGTAACGATGAGTACTAAGTGTTGGATGTCAAAGAGTTCCAGTGCTGCAGTTAACGCAATAAATTACTCCGCCTGGAGTGAAATACGTTCGCAAGAATGAAACTCAAAGGAATTGACGGGGGCCCGCACAAGCGGTAGACGTGTGGTTTAATTCGAAGCAACGCGAAGAACCTTACCAGGTCTTGACATACTCATAAAGGCTCAGAGATGGAGAGATAGCTATATGAGATACAGGTGGTGCATAGTTTGTCGTCAGCTCGTGTCGTGAGATGTTGAGTTAAGTCCGCAGCAGAGGCGCGAAAAGCCCTTATCGTTAGTTACCATCATTAAGTTGGGGACTCTGGCGAGACTGCCAGTGACAAGCTGGAGGAAGGCAGGGGATGACGTCAAATCATCATACTTATATGACCTGGAGCTACACACGTGCTACAATGGATGGTGCAGAGGAAGCGAAGCCGCGGGTGAAAGCAAAACCCATAAAACCATTCTCGAGTTCGGATTGTAGTCTGCAACTCGACGCTACATGGAAGTTGGAATCGCTGGTAATCGCGAATGGCATGTCGCGGTGAATACGTTCTCGGGCCTTGTACACACCGCCCGTCACGCCACGAGTTGATAACACGAAGCCGGTGGCTTCGCCGCAAGGAAGGAGCTGTCTAAAGGTGGGATTGATGATTGGAATTGAAGTCGTAAGGTAACCGG
+
-/.0-01+6:*&/+)1.2&11*'&&$%$%&&.),65471)**)/2,,,*352502370,3-+*,.)&'%(($-,'0+872-40:223/,/5%56;7:63;113;2*.*-+.6.2-,&//178*74)47+,80./40*0/0.*)$)(754()$*+''11..///067343529785/-.*.-3.1,-*(&..,*3/00/101623.*,134114'+',&)/44-.-427)('0-''&585662-/-&.1/0//0&)((/--*+80/&(*'((.*-01'*%4,3-7344//185091*%(*....---/035/20+&&-6).6()%,%%*)/-3/10,-///(/%''./25++*(*42.30.:779847333+')(*52981/&*,88:9<79882////.,-+,)))/%&*3./068*-42)*-0:<95'76-2/,,66,8:1.-300209,(),/)$()-,+,,+),'-0744654:2236(4753)&)*6/6')+<:;:97-1313+*()--,0/%-&%(,3:2293/'(&(,,.'(%&(*0-+,,*),.+/*87/0982+.*/,062,4,...)))&'.,149,5(,*..131.'(*04:3,20:5(,-$*3.33545934..++)'+)&))*+07122886770)**,).5054'()/0:90.+++.,2,,--.6643/1234+.)*0510136+-48**532241356627112//..325638%%)/-40-)/)$'$&&&)'(*+6.(+-0.+,:63:454/8/)-1802:39844:/.++4-7:.+--.-.*)'%+115885'-.,+*+'')+650)())+61%+7++(,0154996740-.//-.)*%$%'.//.14---&(',+-++(+-.576275;66;90/1/195+)/++5*,./3*/4+01.()*,-.'+-:;73;/+-/70+*647<8/+'((.8525/130128::8352'-143..+--12550+))'(,,2/832*+$%'*/*+,/2%%))).-.16542/3//.6542446;67939732-/+'*+,/+64008411401&00+--.0.5001575+0'(+-/5071))%%(%&+0.//3)--**(&**0010*07-,2/093-1../12-5/,+'(+*+70//(&(),)4,026:,-
@b2318f24-e583-40cb-a70d-0a8f7d2666af ch=10 read=21003 start_time=2019-12-12T23:32:42Z barcode=BC01 runid=2c9cf7bc05858273f10e7d7ec552fc0bd742dc3e
CTCCTGCAGGAGGCAGCAGTGGGGAATATTGCACAATGGGCGCAAGCCTGATGCAACCATGCCGCGTGTATGAAGAAGGCCTTCCGGGTTAATAAAGTACTTTCGAAGGAGGAAGGGAGTAAAGTTAACCACCTTTGCTCATTGACGTTACCCGCGAAGAAAACACCGGCTAACTCCGTGCCAGCAGCCGCGGTAATACGGAGAGTGCAAGCGTTAATCGGAATTACTGGGCGTAAAGCGCGCAGGCGGTTTGATGCCGAGATGTGAAATCCCCGGGCTCAGCGCAGGAACCGCATCTGATACTGTAAACTTGAGTCTCGTAGGGGTAGAATTCCAGGTGTAGCGGTGAAATGCGTACCAGAGATCTGGAGGAATACCGGTGGCGAAAGGCAGCCCCCCCTGGACGAAGACGGTACTCGAGTGCGAAAGCATTAGGGGAGCAAGCAGGATTAAGATACCCTGGTAGTCACGCCGTAAACGATGTCGACGGAGTTATTGCCCGCTTGAGGCGTGGCTGGAGCTAACGCGTTAAGTCGACCGCCTGGGAAATACGACCGCAGGTTAAAACTCAAATGAATTGACGGGCCACTGGGCGGTGGGCATAATGGTTTTAATAACTCGATGCAACGCGAAGAACCTTACCTGGTCTTGACATCCACGGAAGTTTTTTCAGAGATGAGAATGTGCCTTCGGGAACCGTGGAACCCAGGTGCTGCATGTGACGCAATCTCGTCAGCTCGTGTTGTGAAATGTTGGGTTAAGTCCGCAACGAGCATAACCCTTATCGCTGTTGCCAGCGGTCCGGCCGGGAACTCAAAGGAGACTGCCAGTGATAAACTGGAGGAAGGTGGGGATGACGTCCGTCATCATGGCCCCTTGACCAGGGCTACGTGCTACAATGGCGCATACAAGAAGCGACCTCGCGAGAGCAAAGCGGACCTCATAAAAGTGCGTCGTCCGGATTGGAGTCTGCAACTCGACTCCATGAAGTCGAATCGCTAGTAATCGTGGATCGAATGCCACGGTGAATGCGTTCCCGGGCCTTGTACACACCGCCATACACCATGGAGTGGAGTTTGCAAAGAAGTAGGTAACCTTAACCTTCGGGAGGGCGCTTACCGCTGCTGATTCATGACTGGGTGAAGTCGTAACAAGGTAACGG
+
--22,'+%/0..6205/'----4*.0/080.,,/08:::20026;/38111321-%-1163971452/1,+,1/&(+)0-67.9+20314)'(.3+*,.00890+()--'+&++&,+*+,/98*+/5,)*,11-98,,/0.37423*.((-<511+*2$,+*-'+23(*,),/,0/4/1,51,,0../1.407,2--,4//.($&(*384/05,0,/+/+-0,1,-//7;:644464,.+-(,&+,,',+8-*,0/.+)&&'*(/*,3/*4.,'(053/-&&'%-&.3)038022247...--/)%&,''*))'.--,.23(3+7+11+0-10/.,29676320232.06.,,301*'$%()+0187;1/1,+1,+.1.34.9/.-6'.,.&033358/)/0846(''%'*$&$$'),*(),/.+-0,&)#,%&23.*(*./)$(*-6+1+,'(*829;9//754326()*15356;574120450--&.%'/6),..394%(,.)))3/2.4*(&(+)+0*)4-,+./855-2///.2028203+*)&*./+%),+-1+408.792.++28<11056634539/80').+(0*&,2.+%$(+/11317:9*.*$'-*-/,./(,(()&''*/,/641)(*2,84021/**%)+.2-+,/-,/-10;7<,7+))-0,,(++-,686271/2-171003561+&+0-)*/46500/.%,%'%$&#%%%()(*-28./0+,--+3.*,+,5.,+785:87;222/32(*0+0*()($'0159/6///.'(.,2635:,...643,4-2-(4*/6/07+7),,()+-.-3,*))))-/3737730-,-0,1+,/2,2226977/$%'*674)&(%((-'%''(,0.658+*)*'),37560:1.931233887.&('(.058-2325.-((),.6)(-0:67965777<2()-365/#'+-+--&1+1**)+0//2140010559::77/-''),%',+510/.,.0522/347662-210064-0,))+.:6&402400,+1-./1-*+00/...*((%%&%(',2,)*(&&)()$',.,*45:/)*0*+)0+*231.,-//898;9.9/)-2-44280,-&+--.'**/06-+++(+++0)*+22116-0.0.+'+(+2974:
@4a7ca137-c364-45b8-b297-a4b251007fb4 ch=159 read=44647 start_time=2019-12-12T23:32:34Z barcode=BC01 runid=2c9cf7bc05858273f10e7d7ec552fc0bd742dc3e
CCGGTTACCTTGTTACGACTTCACCCCAGTCGCCAGATCACAAAGTGGTAGCGCCACTCCCGAAGAGTTAAGCTACCTACTTCTTTTGCAACCCACTCCCATGGTGTGACGGGCGGGTGTGTACAAAGGCCGGGAACGTATTCACCGTGGCATTCCTGATCCACGATTACTAGCGATTCCGACTTCATGGAGTCGAGTTGCAGACTCAATCCGGACCTGACGCACTTTATGAGGTCCTTGCTCTCGAGGTCGCTTCTCTTTAATGCGCCATTGTAGCACGTGTGTAGCCCTGGTCGTAAGGGCCATGATGACTTGACGTCATCCCCACCTTCCTCAGTTTATCACTGGCAGTCTCCTTTGAGTTCCGGCCGGACCGCTGGCAACAAAGGACAGGGTTGCGCTCGTTGCGGGACTTAACCCAACATTTCACAACACGAGCTGACGACAGCCATGCAGCACCTGTCTCACGGTTCCCGAGGCACATTCTCATCTCTGAAAACTTCCGTGGATGTCAAGACCAGGTAAGGTTCTTCGCGTTGCATCGGAATTAAACCACATGCTCCACCGCTTGTGCGAGCCCCGTCGAATTCATTTGAGTTTTTAACCTTGCGGCCATTGGGCGGTCGACTTAACGCGTTAGCTCCGGAAGCCACGCCTCAAAGGGCACAACCTCAAGTCGACATCGTTTACGGCGTGGACTACCAGGGTATCTAATCCTGTTTTGCTCCCCACGCTTTCGCACCGACGTCGATCTTCGTCAGGGGCCGCCTTCGCCACCGAGTATTCCTCCAGATCTCTACGCATTTCACCGCTACACCTGGAATTTTCACCCCCTCTACGAAGGACTCAAGCTTGCCAGTATCAGATGCAGTTCCCAGGTTGAGCCCAGGGGATTTCATCTGACAACAAACCGCCTGCGTGCGCTTTACGCCCAGTAATTCGATTAACGCTTACACCCTCCGTATTACCGCGGCTGCTGGCACGGGTTAGCCGGTGCTTCTTCTGCCCAACGATCAATGAGCAAAGATATTAACTGCTCCCTTCCTCCCCGCTGAAAGTACTTTACAGCCGAGGCCTTCTTCATACGCGGCGTGGCTGCATCGAACTGCGCCCATTGTGCAATATTCCCCGCTGCTGCCTCCCGTAGAG
+
.7575<23/8.-75.02087<7-751+0047.-0-+232125:1//3'&*(*340&((61)'(.)',282,*,-357+,.496199,-01,2;*(++74($'%,04459:362&-1')/0,2*+/:)6919'42:228975:41265180/,780)*-/2.)&)/-6-,+0-../039-++/0717894-'))*+(+,/,/()8248.:14.22253$)+8/+)+088,+&'+.-.)10*+..(+)(,(+.&'1.5653;5*&'&328;877/.-1/./-,,+*')).58,.122423+09::;886673110634567.../05.(,30:8927,-0<5112')/&&&&'),16..71/'.4-23*3/.1720/-.35;45068;(.),&+033-550....73:041:760503.,/),+/*-2,)+-222&,+-135433335/12:1:77//.)-6253332+-.79:56+((/*2,.'(5+,-,0176245990.607;9:4833468)4-/4:3351.-+0-539;976)1*%)++/*(()(+398:6...//1118//6+.-1-/04(&'-00*()($)(1+,').&)%..7;6-0/30..,,.502$(%(*77-9976:7270,*(*+*0.-/41-)/+1+061216<88+2)+30--.194723)8-89864332-75-)1,70///2+,-/59.-('''/./.:0/*.(/9:5,1/337,*/+)/9+,0/),(((.111)*-..70324)+34,:0+203<99:<757*$'(+:943+1-'&433455564646<.--6/&21/0/285708.7/-+.+.302-+/100.)+(**/.0.0*-07,07.2244;-/1867076.8+()//3//'1-2)%*0,0)14,++(*22/(,1279977,-/)+,./571/173-0+.,*+120426-(),-2.9515+%*'2;9565)1++-+093161110/*0,*(1*0.6-,+30&54/13:35;45+3,))&*+*,+91117705:-,+1(')3*25.1-26-0734/28:/+3414/(&'%()((&*,$/0,/*4-714148756-.(,)'&*)*(,--.+-/09522031091*0.-/233:7885.:3+$('')**6:,62,*14045
@7b72b9d5-db74-4afe-b468-f402ca3383fe ch=2 read=18158 start_time=2019-12-12T23:35:39Z barcode=BC01 runid=2c9cf7bc05858273f10e7d7ec552fc0bd742dc3e
CTCCTACGGGAGGCAGCAGGTGGAATACTGTGGGCTAAACTGGTCAGCCATGCCGCGTGTATGAAAGAAGGCCTTCGGGTTGTAAGTACTTTCAGCGGGGAGGAAGGGAGTAAAGTTAATACCTTTGTCATTGGTGATTACCCGCAGAAGAAACACCAGCTAACTCCGTGCTAGCCGCGGTAATGCGGGGTGGCGTTGTGGAATTACTGGGCGTAAAGCGCACGCAGGCAGTTTGTTAAGTCAGATGTGAAATCACGGAATACAGGGCTTTTACATCCTGATGCTGGCCAACAGGTCTCCAGGGGGGTAAATTCCAGGTGTGGCGTGTGCTGAGATCTGGAGGAATACCGGTGGCGAGGCGACCCCTGGACGAAGACTGACGCTCAGGTGCAGCGTGGGAGCAAACAGGATTGGGCTACGAGTCCACGCCGTAAGCTTGATGTCGACTTGAGTTGCCCTTGAGGCGTGGCTTCCGGAGCTAACGCGTTAAGTCGGCCGCCTGCAAATTACACGGCCGCAAGGTTAAAACTCAAATGAATTGACGGGGGGGGCCCGCACAGAAGCGGTGAGCGTATGGTTTAATTCGATGCAACGCGAAGACGCACGTGCGGCATCACGGAAGTTTTCAGAGATGAGAATGTGCCTTCGAACCGTGAGACAGGGTGCGCGGCATCGTCATCGTGTTGTGAAATGTTGGAGTTTAGGTCCGCAACGAAGCGCAACCCTTATCCTTTGTTGCCAGCGGTCCGGCCGGGGAACTCAAAGGGAGACTGCCAGTGATAAACTGGAGGAAGGTGGGGATGACGTCAAGTCATCATGGCCACTACGACCAGGGCTACGTGCTACAATGGCGCATACAAAGAAGGAAGCGACCTCGCGAGAGCAAGCGGACCCCATAAAGTGCGTCTTAGTGGATTGAGTCTGCAACTCGACTCCATGAAGTCGGAATCGCTGGCTAATCGTGGATCAAGAATGCCACGGTGACCACACGTTCCCGGGCCTTGTACACACCGCCCGTCACACCAAGAATTAAGGTTGCAAAAGAAGTAGGTAACCAACTTTGGGAGGCACACTTTGTGATTCGCGACTGAGGTGCAATCATGAGTAACCAGG
+
*,,/214.99//10.11('*)+1-30&+)*''%#%%+*&)').25(',1175764313333555:*%*)+*46206-3//0(#%''''(/40.+--176,(*).,.4+'&)-5-,//.3.,,**,($)-(1++$$)(-0-3;635,*.+$*)&&(*+&***/'*'0.%'$%$%&*-//+.+.('%+'/,'%%().'*#%&+'++3122;;68787:8,/1,%+),./222659:-,221.25%%65.-&,4--+&)()$%$$$',+(('()(%(*+7('(.1.,(,('%*&0,+,*+('%))&*-1,-,'5)9-+,330*)'0,-)%%$$#$%$(/1:870/2,4/)73*//040)&*)3,(1:30*3689112.//00213566/-*++(((()*$)''%+79'7(/.*1--32+(%$$$%(0)'(&)%$(23*('&'(///851.-,'#&&&(++(((*',)(+4171.),)(,)),54:55550906.585,7:31-$$&+*&,(&*)+.23+*-4820415;;6677285-((08786857;494-**.+'***'&*(&**-'($'()//1564;8485<6335455-434-3+*+-&'&((),//213*.)*/1+.+*5:6-''())831/'2').542-0(''/,435'&*,3*,,)'%)*+.1+'''()+&)+,636:4200740-3///%(06-,,4.69++2(,+*'(+361..0+/4114.)62+.1/5:7832500.,108)58+.610538'//+&)22779:233-0.396254:2.1.-,,+3:93254897862.+026;:572/('&'&$&(,532+02+*))')+296.9--*6558799:99'&,)+(,*'*037868)1.)(('*52*-.;03-/-,-0:8265422&-('&%(,'.(%$++-311-2.23566079-10:/.-2)5.4365//,/(,-7032:766631+)/52364.513,*,&(&)(+.12012,49:737122643/01&&&%%(+*/%/&+''-+0--(2,4623295('+-)*.1102-0(*&&&(%&,/)*&&$%',.0.(),112+$&%#&&)(+(%$$(&'($)&&'%,)+(&/1
@a003db54-2139-49e3-8deb-83d6376a1405 ch=346 read=36420 start_time=2019-12-12T23:31:47Z barcode=BC01 runid=2c9cf7bc05858273f10e7d7ec552fc0bd742dc3e
CCGGTTACCTTGCGACTTCACCCCAGTCATGAATCACAAAGTGGTAGCGCCCTCCCGAAGGTTAAGCTACCTACTTCTTTTGCAGCCCGCTCCCATGGTGTGACGGGCGGTGTACAAGGCCCGAGGAACGTATTCACCCGCGGCATTCTGATCCCACGATTACTAGCGATTCCGACTTCGCGGAGTCGAGTTGCCAGACTCAATCCGGACTACGACGCGCTATGAGTCCGCTTGCTCTCGCGAGTCGCTTCTCTTTGTATGCGCCATTGTAGCGTGTGTAGCCCTGGTCATCAGGGCCATGATGACGATCACCCCACCTTCCTCCAGTTTATCACTGGCGGTCGCTGAGTTCCCGGCCGGACCGCTGGCAACAAAGGATAAGGAGTTGCGCTCGTTGCGGGACTTAACCCAACATTTCACAACACGAGCTGACGACAGCCATGCAGCACCTGTCTCACAGTTCCCGAAAGCGCAATCCATCTCTGGAAAGTTCTGTGGATGTCAAGACCAGGTAAGGTTCTTCGCGTTGCATCGAATTAAACCACATGCTCCACCGGCGTGCAGGCCCCGTCAATTCATTTTGAGTTGTAACCTTGCGGCCGTACTCCCCAGGCGGTCGACTTAACGCGTTAGCTCGGAAGCCACGCCTCAGGGCACAACCTCAAGTCGACATCGTTTACGGCGTGGACTACCAGGGTATCTAATCCTGTTTGCTCCCCACGCTTTCGCACCTGGGCGTCAGTCTTCGTCCAGGGGCCGCCTTCATACCGGTATTCATCAGATCTCTGCGCATTTCACCGCTACACCTGAATTCTGCCCCCCTCTACGGCGAGACTCCAGAAGCTTGCCGGTAATAGGAATGCAGTTCCCAGGTTGAGCCAGGAGTTTCACATCTGACTTAACAAACCGCCTGCGTGCGCTTTACGCCAGTAATTCCGATTAACGCTTGCACCCTCCGTATTACCGCGGCTCTGCTGGCACAGGTGTGATTACTTCTTCTGCGGGTAACGTCAATGAGCAAAGGTATTAACTTTACTCCCTTCCTCCCCGCTGAAAGAGTACTTTACAACCCGAAGGCCTTCTTCATACACGCGGCATGGCTGCATCGGGCTTGCGCCCATTGTACCCAATATTCCCCTGCTGCCTCCCGTAAAG
+
2/+(/,&+**+)+/138;3*1++'..754544;4436483,,-./)+224900.-,++0,2-83/,.-.01.,2262---($)&$&,/%)*12)$,'.+4//340.3/-2((('&-*.-7.)*%-*.421440;21.5,,1273266-+,-.2.(%)+.1510..,++.4;375079<4(''+(**+,+-3/-.*),389:2;71+141611/21+*)$%1.-**0*-3--/7.1342,%%))+0/.03/2-.4;:3/1//089<90:.+)**'(,234//.9/,.743**&*-09:;55..-,++)%')62::6,3;7:89515122<90/-%./.62(121#$)&'11/8;.,421/80862564831+77;*4/7.5,2.&*28163879345111:81,.+0---).//24<61145754542710/$-0)3/+/90::8-.///9457621+,*134541*),(%.*2363552210...-*+&''..8878;9848936578;,3,,-)1,4:78<;:;1910/2550+0/01<9;<2012//.09*,*($))2/3+20597++27/++1-*+25(,*314-&*.02+.+-,6091:221.:;2+540*4+--233545110./912267).(2%-634/26232'/-,,-196802.()+.76879988<;12/4.-,01,,+*,/)14/,11667;894551:4-/03;:3,.+,-;8.),(.+*+(+..14%3335:5415''.26,5644940/()(37072.332&-/**,4110/'203-7<;*,-9-910/(+&%$%*3-2/'3/472-*7736)'&(&,)/07&((,.++.5*,+'+)%%&$*+'+.,2&369.60(++2,+*647+.,')1;1.-/-/4310.2/:/;7921,(-.2456::4323661253-(&*(4*8-4000414.-,4+'+'364228283/8-**+.2.+*&'((*,+)(,(/*5*'$',(%+0:18;664337.*+2-./-4/--0(-48)07231945./6800.2:)5:341-88.,:9651(&%'((-386-14-4;)).*,51:9<87;8610/*/240:77424/**)$(*&,426:3504;0+/.+-,30(4())9,88-+*+.435308:)*03&%'
@6ccd7e9e-f35c-4f96-9b03-8f15fbf0b413 ch=67 read=48689 start_time=2019-12-12T23:31:09Z barcode=BC01 runid=2c9cf7bc05858273f10e7d7ec552fc0bd742dc3e
CCGGTTTACCTTGTTGCAGGCTTCCCTTTAATCACATCAATCCCACCTTAGACAGCTCCTTCCCTTGCGGTTAGGCCACCACGGCTTCGGGTGTTATCAACTCTCGTGGTGTGACGGGCGGTGTGTACAAGGCCGAGAACGTATTCACCGCGACATGCTGATTCGCGATTACCGCGATTCAACTTCATGTAGTCGAGTTGCAGGCTACAATCCGAACTGAGAATGGTTTTATGGGTTTTGCTTCACCTCGCGGCTTCGCTTCCTCTGCCATCCATTTGTAGCACGTGTGGCCAGGTCATAAGGGGCATGATGATTTGACGTCATCCCGCCCTCAACTTGTCACTGAAAGCAGTCTCGCTAGGTCTAACTTAATGATGGTAATAACGATAGGGTTGCGCTCGTTGCGGGACTTAACCCAGCATCTCACATTTTGAGCTGACGACAACCATGCACCACCCTGTATCTCCCTTATAGCTATCTCTCTCCATCTCTGGAGCCTTGTATTATGTCAAGACCTGGTAGGTTCTTCGCGTTGCTCGAATTAAACCACATGCTCCACCTTGTGCGGGCCCCAATCAATTCCTTTGAGTTTCATTCTTCTTGCGAACGTACTACTCAGGCGGAGTACTTATTGCGTTAACTGCGCTGAACTTTGACATCAACGCAGGTACTCATCGTTTGGCGTGGGCTACTGGGGTATCTAATCTATTTTGCTCCCTTTCGGGACTGAGCGTCAGTTGCCGGAGCCAAGATCGTCGCCTTCGCCACTGGTGTTCCTCCATATATCTGCGCATTTTCACCGCTACACATGGAATTCACGATCCTCCTGCACTCTGTGCCTGGTTTCTATGAAGCACTGAGGTTAAGCTGGGCTTTCACCACAGACCCTTGCTGCCGCCTGCTCCCTCTTTACGCCCAATAATTCCGGATAACGCTTGCCACCTACGTATTACCGCGGCTGCTGGCGCAGTGGGCCAGCCGTGGCTTTCATCAAGTACCCGTCACTCGGCTACCATTTCCTGTAGCCGCCGTTCTTCCTTTATAACAGAAGTTTACAATCCGGCCTTCTTCCTTCGCGCGGCGTTGCTCGGTCAGGGTTTCCCCATTGCCGAAAATTCCCCTACTGCTGCCTCCCGTAGGGCCAATATCAACACCAACAGAAGTTAACACAAAGACACCGACAACACC
+
..+0-7-***)3(1+%(%)'&$&,,)*,,)2*/')*,19:/95**04/51/1,*)++794;19)0/(,.7/:.08:;122'***(+.,*31.//932*3)((,')+12332/0240125'1.,(%%%(-8/66-+&+&**).04;5(*8..*..13-5'(*8,-'+,)1*%%#%((*+3+-414:5653554340/22:&)%0(/%'+.5542*'+'$(-,274*14;9-+10;0659,246;666:55&.(/*/0,&'5.67*/0.23..4941:)&$%&(')*))*'+,0*.8543853079/04511-)%06(+344310,24-(+)%(3+/+,++-1(00-()*&(,.43.3/14,-((&'(,)-,321/0104221'*83222/068/1,-+09967;344:41**)-+.0,,%/,268.'(&'+,)'(&-.///5145,694734689684(')+34508,%*(')+)**.56730//29686412.4*(-+0-&*&)*)+145*/+.0<862.%/33;6695*-,4,(&'&%',/-*:7.90/0./0/6+%')&++.-2(5-330'&&)*+90804.783146;;99852(,)+1--*''*(/-0/,,,-*,57))&')(,/0)7+++44:7-,,*)'**)*1**,,*./618-20/1.1/,+'()+-16174-0-+3*/'11244&70,,.0.,,--'*%.0-()*.10'+9.)&442771,428890708+-&,((*3./'(*7737633/10006.&&'&-(*,97648933233673(502,7:5)))7.-..-,(.&*+.--0,.'**.,/,)-.*.,))(()$+*,:6762::20.-'(&#%)+,.('*,,*'%'%&*0/.:7-()+%&'(/38020-.0012/36332,,50,+95,,6/-''-3...1/.01231::355/2/27/4:2362643945/./294211-5,*%&%&&&*'(+)%.)'')(&%(*('($&%((&+($$()'(,--3/0%6955;35532//-4-16:9:;99;5407.,,012(%*'(/83,,-*(-)'')((+*97:91;-#)%').,3172237/6./-8:70;.0;<6/78345/289159/;4*',.2//0./6/391+210'&+**+1)352-3,3/5*0+%*('(/04/&,+,*'-539:78**&'#%#
@ac6afaa8-7029-4c2e-800c-d87c83b466b4 ch=33 read=37864 start_time=2019-12-12T23:30:59Z barcode=BC01 runid=2c9cf7bc05858273f10e7d7ec552fc0bd742dc3e
CTCTACGGGGAGGCAGCGGTAAGGGGAATTTTTTCGGCAATGGAAACCCTGACCGAGCAACGCCGCGTGAAGGAAGAAGGTTTTCGGCTCGTAAAAGCTCCTGTTGGTAGTGAAGAAAGATAGAGAGGTAGTAACTGGCCTTTATTTGACGGTAATTACTTAGGAAAGTCACGGCTAACTACGTGCCAGCGGCCGCGGTAATACGTAGGTGGCAAAGCGTTGTCGGATTTATTGGGCGTAAAGCGGGGTGCAGGCGGTTCAATAAGTCTGATGTAGAAAGCCTTCATCAACCGGAGAATGCATCGACTGTTATTGAACGGAGTGCAGAAAGAGAGGAAGTGGAACTCCATGTGTAGCGGTGGAATGCGTAGATATATGGAAGAACACCAGTGGCGAAGGCGGCTCTCTGGTCTGCAACTGACGCTGAAGGCGTGCGAAAGCATGGGTAGCGAACAGAGTTAGATACCCTGGTGGCGAGTCCACATACCGTAAACGATGATTAGCGCTAGGGTGTTGGGGAGGTTTCCGCCTCTCAGTGCTGCAGCTAACGCATTAAGCACTCCGCCTGGGAGTACGACCGCAAAGGTTGAAACTCAAAGGAATTGACGGGGGCCCGCACAGGCGGTGGAGCATGTGGTTTTGGCCGAAGCAACGCGAAAGAACCTTACCAGATACGACATCCGAGTGCAAACCCTAAGAGATTAGGTGTTCCCCTTCGGGGACGCTGAGACAGGTGATTACATGGCTGTCGTCGGCTCGTGTCGTGAATGTTGGGTTAAAGTCCCGCAGCAGGCGCAACCCTTGTCGTGGTGCCATCGGTAAGTTGGGCGCACTCTAATGAGACTGCCGGTGACAAACCGGAGGAAGGTGGGGATGACGTCAAGTCATCATGCCTCTTATGACTCAAGGCTACGTGCTACAATGGACGGCAACGAGAAGCAGACCTGCGAAGGCAAGCGGATCTCTGAAACGTTCTCAGTTCGGTTGTAGGCTGCAACTCGCCTGCGAAATGGAATCGCTAGTAATCGCGGATCAACGCCGCGTGAATACGTTCCCGGGCGTGTACACACCGCCCGGAAATCACACCATGAGAGTCTGTAACACACCCAAAGCCGGTGGGATAACCTTTATAGGAGTCCAGCCGTCTGGGTAAGGACAGATGATTAGAAGGGTGAAATGTAACAAAGGTAACCGG
+
%&),+0-02-(./..*5&10-*033+,,26893,14:70:/./.3-0</.-234-,+-.9858<75364330,-*(/*0028-+,5.--8815:8-+-)+'+)1-0,+,26543-..))+6+*)$&,*/..01888997-16-&,/((*43:55/8.('*)(+,(/+-./+-.4.-.3-'$((,)+2-,-(/40)()')(')*4311-636;52;,.22/5./0+3*07*&,(3631020;7-.,&,('&%&.2279:;869/09./7-,--,.%%&)-),25;0.(4*90942/-'*)(,.4/*201*,*#-**312*-+.010+*,/)&(&&++(**+.669336455435./00190/-.1500/1-464/,(*.51,,.:53380231810-5*3,81000-().53555-.+++/,,*+.--',)((&'%'-34,/14--&+%$$'.*/-+*,/1/)22279,'(&')**)())1*)'&%&,7/6:;961//+')('$&%'(('*$%&,0/78,%'*0:643--/./05.7978767)&**.-567-5-6-)*&.,.104:-78)(*++55597.307+.,.,)+54,.23-)&%+)-..-1,6970*/.,-,*)('(,)+*1)++,//130797).,.+(-)((1(0..2.9'&&'&0-3/21(''(&&)+2/17)*'-./04558:*+.*()))-2+.,+(-7/;5,/76,080-30+&%')+0(*&**+/-)-0,3,+,22253*)$$%''202450,*/--/206-3,20**,4,'$(/$5%&+-075639,0/'.62:84.036-32)$.')*./(.83,3),,,,0++)'),5689;8:89:38<81;4.,2**()&%%'.,1'-/1334,)+/2014/6,1.,-,1,''''%%((1/02,.**),*)+)/05;8.-)(&%)+*%&+(*&&+-***.+..%)304187500/153.371-01;86:-02;:,-)0')-08598851,.2232.))&'-)&)02535655-03/4/0/85:63(&%''69477676864877.73-/+(($&&%(,+,+09229'&(&&))*..-.4/.-,*)**+++)+/0+,&(,+*5:/5/4,76:4333.-('*+)+00(&(*+))*1:0792)10.1*.,56228:9-9,*)'&,/-&-+31+$&%'),4(.,+4,7-47
@7073579c-08ff-4541-902e-ca2d1b4cce81 ch=122 read=51105 start_time=2019-12-12T23:30:41Z barcode=BC01 runid=2c9cf7bc05858273f10e7d7ec552fc0bd742dc3e
CCAGTTACCTTGTTACGACTTCACCCCAGTCATGAATCACAGAAGTGGTAAGCGCCCTCCCGAAGGTTAAGCTACCCTACTTCTTTGCAACCACTCCCATGGTGTGACGGGCGGTGTGTACAAGGCCAGGAACGTATTCCGTGGCATTCTGATCCTGATTACCAGCGATTCCGACTTCATGGAGTCGAGTTGCGAACTCAATCGGACTACGACGCACTTTATGAGGTCGCTTGCTCTCGCGAGGAGTCGCTTCTCTTTGTATGCGCCATTGTAGCACGTGTGTGTAGCCCTGGTCGTAAGGGCCATGATGACTTGACGTCATCCCCACCTTCCTCAGTTTATCATGGCAGTCTCCTTTGAGTTCCGGCCGGATACGCTGGCAGCAAAGGATAAGGGTTGCGCTCGTTGCGGGACTTAACCTTCACAACACGGGCGGCGACAGCCATGCAGCACTATCTCACGGTTCCCGAAGGCACATTTCTCATCTCTGAAAACTTCCGTGGATGTCAAGACCAGGCAAGGTTCTTCGCGTTGCATCAATTAAACCACATGCTCCACCGCTTGTGCGGGCCCCGTCGAATTCATTTTGAGTTTAACCTTGCGGCCGTACTCCCCAGACGGTCGACTTAACGCGTTAGCTCCGGAAGCCACGCCTCAAGGGCGCAACCTCCAGAGTCGACATCACGTTTGGCGTGGACTACCAGAATTGTATCTAATCCTGTTTGCTCCCCACGCTTCGCACCTGAGCGTCAGTCTTCGTCAGGAAGCCCGCCAACCGCCACCAGTATTCCTCAGATCTCTACGCATTTCCTGCCGCTACACTACCCCCCCTCTACAGAGCAAGCTTGCCAGTATCAGATGCAGTTCCCAGGTTGGGCCAGGGGATTTCACATCTGACAACAAACCGCCTGCGTGCGCTTTACGCCCAATGTAATTCGATTAACGCTTGCACCCTCCGTATTACCGCGGCTGCTGGCACGGAGTTAGCCGGTGCTTCTTCTGCAGGTAACGTCAATGAGCAAAGGTATTAACTTTACTCCCTTCCTCCCGCTGAAAGTACTTTACAACCCGAAGGCCTTCTTCGCCACACGCGGCATGGCTGCATCAGCGGGCTTACCCATTGTTACCAATATTCCCCACTGCTGCCTCCCGTAGG
+
50'/17*355722:).-01197/955.,.02.3/-6.-'&*(0)**,0.,.+./4<:61-.+.6.-2,9-,41123(&#(+1.:87-..,'(&)+1;8.088),,202.27469112/368967941$2-68512)-))(*+5:77789+,-2-'$'(43127156668:/0(*,075220,$&(+3231813%%2/264;49*7/3/--/0.+,'*-29*,,+0/,4*--5/103.3144*.*&)+.,1262/,02)'*'()-8;<83;/..2/,-+***)++))*3./-17::680).639922-.0,+-,-**./554/;32+.1:8;89/8)*,<:331&%%)(&3677:338-*+02807,4-4-8-($))--252/)449.327+6,,-)+0-11347658573;7/*))/)/(&)+./1462531-+()'+./0/5542*&$'')+.'002/+-,4<<11,+,,.1067/6:)+./0,+('*/-451/5:6:778;65337/4156;*0.)-)/+5:5587593742377:&2(3+;993-+*10551-,1/...5.2160/-,.,+'+/(/*8-;3;<;-//,5:;0523422-/.4,&1(-,2::1&,'*(5643.*,*3,4311,5*)+/.+0,,0'.6.1/185733.920'04617/0,)%'(-.3)0-*)(*,.53.33100/00104;6)+'/*./455162056555;402.486-..*,22146-55221.35863444730/01)++'&'.2-*.)$%)'&)(&*2'245-9-2-0-,-.--,.22052169*&$#*/-/110'('((14683022.-.$('&%./'*,4248022---*,27585769073,..0++*500$-5,+$413.+)+,+&,(/0879:89<7895787735/..3,),*+&&)+()'')+31.&,%-('-+.,&)(,46569365/;/0:9/8...:983.+%')0)+02.-.3(41+24;48;6652%30/17768-/))'&),,9-**'+1/0/+,5.*-.0/-,554*6:-)47307.)*).,54**/.2/++./../54<58<8&&%')(..02;1&()-278:797)02(,1.1-%(,)(,-&-+(,*5,5548+691(,***&&(.*06.,6.7,
