# Supplementary material for: De novo species identification using 16S rRNA gene nanopore sequencing
Source: PeerJ. 2020 Oct 21;8:e10029. doi: 10.7717/peerj.10029 (PMC7585375; doi:10.7717/peerj.10029)
Supplement: Supplemental Information 2 — Contains raw reads. [file peerj-08-10029-s002.zip › pass_fastq_runid_2c9cf7bc05858273f10e7d7ec552fc0bd742dc3e_102.fastq]

@5a59f35b-6e4c-4714-979b-9cbe6d47fee5 ch=318 read=53121 start_time=2019-12-12T23:29:05Z barcode=BC01 runid=2c9cf7bc05858273f10e7d7ec552fc0bd742dc3e
CCGTTACCTTGTTACGACTTCACCCCAGTCATGAATCACAAAGTGGTAAGCGCCCTCCCGAAGGTTAAACTACCTACGCTTCGCTTTGCAACCCACTCCCATCAGGCAGGCGGTGTGTACAAGGCCAGAACATATTTCACCGTGGCATTTGATCCACGATTACTGGCAGTTGACTTCATGCGTTAAGTTTTGAACTCAATCCGGACTACGGCGCGCTGTGAGGTCAGCTTGCTCTCGCGAGTCGCTTCTCTTTGTATGCGCCATTTAGCCCAGCACGTGTGTAGCCCTGGTCGTAGGGCCATGATGACTTGACGATCATCCCCACCTTCCTCCAGTTTATCACTGGCAGTCTCCTTTACGGCCGGACCGTGGCGAAAAAAACAAGGATAAGGGTCGCGCTCGTTGCGGGACTTAATAACATTTCACAACACGAGCTGACGACAGCCATACCTTTTCTGTCTTTCACGGTTCCGAAGGCATTCTCATCTCTGAAAACTTCCGTGGATGTCAAGACCAGGTAAGGTTCTTCGCGTTGCATCGAATTAAACCATGCTCCACCGCTTGTGCGGGCCCCGTCAATTCATTTGAGTTTTTAACCTTGCGGCCGTACTCCCAGACGGTCGACTTAACGCGTTAGCTCTCCGGAAACCGCCTCAGGGCACAACCTCGAAGTCTCGACATCGTTTACGGCGTGGGATTCACAGGGTATCTAATCCTGTTTGCTCCCGCTTTCGCACCTGAGCGTCAGTCTTCGTCAGGGGCCGCCTTCGCCACCGGTATTCACTCCAGATCTCTACGCATTTCCACCGCTGCACAGATTCTACCCCCCCCTCTACGAGACTCAAAACGCCGGTATCAGATGCAGTTCCCAGGTTGAGCCCGAAGTTTCATCCTGACTTAACAAACCGCCGCGTGCTTTACGCCCAGTAATGAATTCCGATTAACGCTTGCACCCTCCACCGTATTACCGCGGCTGCTGGCACGGAGTTAGCCGGTCAACTTCTTCTGGGTAACGTCAATGAGCAAGGTATTAACTTTGCTCCCTTCTTCCTCCGCTGAAAGTGCTTTAACCCGAGGCCTTCTTCATACACGCGGCATGTGGCTGCATCGAACTTGCGCCCATTGCAATATTCCCCACTCCTGCCTCCCGTAGAGGAG
+
89)--+'')+$5-')0-26920268200././.9;8555580--1978,'(),+*+42.)'-(,)2--&*,*,+'&'%'2,/)*066,038733%)(7/)$&$#''''*2105.**&*-67623)3%)&')%)(,4.-(./+/2731/7,0116*'+,-5:30+,+,%&+%%'-02/()(%)()'$'+*))+,)415+;.0./213)+-.%**+)+((&'&+')+%$$(&%&*+23661&*,-.476795163&''+.138;648.(*,-*),,&+,-345---353,/5750/.(459954./+))+-.11//.,,*--54*#*)+/4-)*0*/.;+*+:331452/57522'(3%#%&'4.3392*''&,&$'&++-,))27*9/12-.2+++-,)+/17/9+*)4./,,3.6.300/1:1)'(+++),++0,--)''&(.%+'&'&*+)-(%%#"%&(,&($&'0.-4,&(**(+)+;111032.0*'(+.+-3/4:47::32((&(),.0;32300-002<55;85520..0567,+11098036+')--35-1301.0+-.4(0))/3.++/.769727;92,1/6<840;752:,0)2/-)()*/26,(-'11540+(,2212.///41/+,-.--+/+.0'/+(()*-$(./+-.1606//%)((+-)))).0354.:4*,/,),*&0+&1,%&''.-(*+0086775,.,.;0.27/9,&(686-/0-.*'&'+347845546:3223*49:.7653:4;59;;407.70.48/%')6'(*7564330000+:;,/('+-(%&#'%&'-0,7/0-4150562024628545426,2/)#)%*((1,//8*,-2--+..7520+02364)56,)))&&+9../0.*)*--2/6058;703('''&())(*1+(,)*(''*+-&,$))-8/21.5/50:626-,,-485112()(*+*,-(-0,00:443642-+$%'(%&-,&(-,*)(%(+*-2279/-01-,-.+,.--2-,+,029.74408/4((.,%*+88+-7*+-4-+0,*/76/2-*)%'(*'&$**''('-158<9:<95543/43.3+(&%(+.74/.-'.6-&&,-*////6/&-*&'18443-8;9,).-560144-29/-2,+&)()&
@bc62ca96-34e9-4686-ac31-765c3e88bf87 ch=491 read=34464 start_time=2019-12-12T23:28:40Z barcode=BC01 runid=2c9cf7bc05858273f10e7d7ec552fc0bd742dc3e
CAGTTTACCTTGTTACGAGCTTCACCCCAATCATCGACTTTACCTTAGACGGCTGGCTCCCGAGGGTTACCCCACCGGCTTTGGGCGCTTCGACACCCGTGGTATGACGGGCGAGTTGTGTACAAGGCCGGAACGTATTCACCGCAGTATGCTGACCTGCGATTGCCTAGCGATTCCGACCACGTAGGCGGGTTGCGACCTACGATCCGAACTGAGTGTTTCTCGGTTTCTCCCACCTCGCGGTTTCGCTTCCGTCTATTAACTCCCATTGTAGTACGTGTAGCCAGGTCATAGGGGGGCATGATGATTTGATCGGCCCGCCTTCCTCCGCATTGTCTGCGGCGGTCTCGCTGAGTTCCCACCCGAAGTGCTGGCAACATAAGATAGGGGTTGCGCTCGTTGCGGGACTTAATATCTCACGACACGAGCTGACGACAACCATTGCCCACCTGTTTTCTGGCTTCCGAAGAAGGTATCTCTAGTTCTGTCCATCCAATGTCCAAGACCTGGGGATGTTGCGTCGAATTAAACCACATACTCCACCGCTTGTGCGGGCCCCATCAATTCCTTTGAGTTTCAACCTTGCGGTCGTAGTGCTTATTGGGTACAGAAGGGTCGGTACCTCCTACACCTAGTACCCATCGCGGCCAGGACTGCGGGTATCTAATAATCCCGTTCCTCTGGCTTTCGCGCCTCAGCGTCAGTTTTCGTCAGAAAGTCGCCTTCGCCACTGGTGTTCTTCCTAATATCTACGCATTTCACCGCTACACTAGAATTCCACTTTCTCTCCGATACTCTGGGTGCTTGGTTTCCATCCCATCGGGGTTAAGCCCCGAACTTTGAACAGACTGACCAATTCATACTGCGTAGCACACGCCCAATAATTCGGACAACGCTTGCCACCTACGTATTACCGCGGCTGCTGGCGTAGTTAGCCGTGGCTTTCTATTCCGGTACCGTCCTTCTAACTTTATTCGCAAGAGGCCTTTCGTCCCGATTAACAGAGCTTTACAACCCGAAGGCCGTCATCACTCACGCGGCGTTGCTCCGTCAGACTTCGTCCATTGCGGAAGATTCCCCGCACTCCGTGAAGCCAGCACCAACAGAAGGTTAACAAAGGAACACCGACAACTGCCAGCAATACGTGGCACCGCA
+
8%-/7,*/618*0*'')*)*2;4,425+//1324111219:-.)+,*+10)/..,9-+/''+*.7.20.080))2/4.*-.++'/.%((,*)(($'--*/*3,'+-.33;:3,%()(),4242550.20,+,%+()'(-,-60'3*,/10112229844+*'.&&)$&&+++*/:04/0-2*0--0152-,1.6+,$&-+%&)(+.2**,,*)(%%'34<:766*)34,%*,6/-5:58,./35:9-(')17:+-954,1+1+/3<8-7.+-&/..0010)%'*+*+35854,*5:73.-031011+6;(&%))%$),,'.*'*,-.3723-1.,.27697;8*5/-(+$%(%(0./,3-)-+*)-4/0.8.3/.8.4278;8::2/-/*1:587898.7.&(&.0-(&#(&()--10,--.0-0466887766/,.'6+25.*-+)*26350<;.0++-)&&+)(*(')&,&(')(,-++-3;74557651:'9+985:'3,..26.+-0.6724:24436)&,*1/;20.++'&&'(0;47.+,0+/1)6)0+/51)*766937+).7..(((810034,,,,..270)*%()%(&%&+(&'-,*,/0.(27333-()&&+)1.'(*,08,&)*)-7,)12&')(,-.37,++$')..-/152/1.085196/070+*,)*0/.9/2,2,11,102327:678;<;+*240./4./288;87;;988)&()*5.0;::1:,+/70110//0/757<94,-714557334)))+.+,/%(,/.+,-./''*+%*++.).)+(),0.20:63676/;/,/8)**.072/)*05.(,4*--*(,40,&+**+-/-020;4('#&$'**&(,.,-).+,0(.*+85:99+:332010.30.25*,6-00/000;117+,*+)*,-*--)(),8472126183:16;:-55866-/,1078/33*),+%((()-.+08:0/2''*+)750::1/760/-.32,'((+*++45+*-/)44,(((*+04379899+22/)+)),5/10;11227325+2103614:85.793564044552254($%"&'.5',&$$&(()),-4582/*%*(*,/4-0*))*()*(*&*111+.&()&(-*'.*&)-53('&&#%$$&$
@d046666f-5627-4018-ba11-1787c799e914 ch=9 read=15921 start_time=2019-12-12T23:28:39Z barcode=BC01 runid=2c9cf7bc05858273f10e7d7ec552fc0bd742dc3e
TTCGTGTACTTCGTTCAGTTGCATTATTGCTGGTGCTGAAGAAGGTTGTCGGTATGCATTACTTGCCTGTCGCTCTATCTTTGGTTACCTTGTTTGACTTCACCCAATCGCTGACCTACAGCTGGCCGCTGCCTCCTTGCGGTTAGCTCACGGACTTTGGGTGGCTGCCAACTCTCGTGGTGTGACGGGCGGTGTGTACAAGACCGAGACGTATTCACCGCGACATTTCTGATTCGCGATTACTAGTAATAACCAGCTTCGTAGCAGGCGAGTTTCGGCCTACGAAATCGAACTGAGACTGGTTTTAGAGTTTGGCTCCACCTCGTGTACGCATCTCTCTCTGTACACCAGCGTGTTGTAGCGCGTGTGTAGCCCTACACATAGGGGCATGATGATTTGACGTCATCCCACCTTCCTCCTAGTTAACCCAGGTAGTCTCGCTAGAGTCCTCAACTTAATAAGGTAGTAACTAACGACAAGGGTTGCGCTCGTTGCGGGACTTAACCAACATCTCACGACGAGCTGACGACGGCGTACCCGCACCATCACCTTGATGAAGGAATTTCTCGATTAAGAGTAGTAGGATGCTCAAGTGTAGGTAAGGTTCTTCGCGATTGCCTTTAGAATTAAACCACATGCTCCGCTACTTGTGCGGGTCCCCCGTCAATTCCTTTGAGCGAGTTTTCTTGCGACCATGCTCTCTTTGGTGGAATGCTTAATGCGTTAGCGGCGGCACGGAAGTGTTGAAACCCCCCCCACCTAGTGTTATTCATCGTTTACGGCGTGGACTGCAAATTATCTAATCCTGTTTGCTCCCCACGCTTTCGAGCCTCAGCGTCGGTTACGGTCAGAACGCCTTCGCCACTGGGTGATTTCTTCTAATCTCTACGCATTTCACCGCTACACTAGATTTTCCATCTCCTGCACTCCTAGATAACCGGTTTGGAATGCAGCGCAAGTTGAGCCAGGTGGCTTCCACGTCCCTTAATCATCCGCTACACGCTCCTTTACGCCCAGTAAATCCGGATAACGCTCGCCACCTACGTATTACACCGCGGCTGCTGGCACGTAGTTAGCCGTATTTCCTCGCAGGTACCGTCATTATCTTCCCCAAAGACCAGAGCTTTACGATCCGAAAACCTTCATCACTCACGCGGCGTTGCTGCATCGAGGTTCCCCGTTGCAATATTCCCCACTGCTGCCTCCCGTAGG
+
'")',$(&.-.*()362181,-&+')43.1201*&&'&('&(&&,'-(*'(,,)'$$#((%(1)+46533600..&(+**)%+,/2*15/7))(%%(,48/)+/+,-11/24//-+&%(&$)',&4--.895521+2,,.'010//451,-/86+(((**'()+*,'.0-())(((',)312.0,315.1()+$&&*+/286994523755:8873013-/..0.15+%*,/3:6*/*%-'&*0//-,'&),.0&)&%''&(%'$$,3-1022:5/(..1,,,*/.,-00/3-+%*+.++0*/<:/0&()16146462/*,/,))*%*#%&**+*(+*-01/*'&(&-/1/.++%-6,+*('$'(-*,%%*,.60((,//05.'385257420+%12'*./3488)6,-'231642,3,,(/3-.','''()$**+,,1*+-.,.12397603*&'*0*'&&'-.42841031110,*()*(*-,-+.14/3.---8/.*/*+&'%'%%&)223/2,*+)'//0223+&%%$&&'&+0,&+&&&%''$)%$$$$&$%)'+(*+11,'*--2112+*,,-$&%&())$#&,)+2255/.,.,(,-0:55:7+,-%2()-,,95-*+,-.6<8:;0///3798:2110.20./183922/6670-.8212655087)$&%--+25*''+*%+-&'%$$$(**/**+,,/,-'+()((2)91976.10./359650....)('))((&&')',/2,6.+(%*5-+))%+0$(2,+/00388/002/1159521&.')*)0*-.305.19),1:7/048::2+-'(-41,.-/3211++-/02&4.:./&75)''$$''+36;:9:5-.0,10/+(&-0*,)(&(-)*-66//-/*2:/**-3,+/**&*&%%()/-(''%)-,0)0441224')*-2.6,5,&2-:20.,/++.+,/,..0-/.$&*,+',())+(*+*'%('+--*'*--+-2583',+)+'**.1:73;:,2.45+()++)2((*7-:97870567358559/..,++./)+)+4-3-3.0./4)(%#%'+'1.4,,-6,4)+4/010/')'-00,/63331/8//..)+*-(,73.12'-)&()-72**--./-+,/-*+/)/099846874530+1/03;24/.-(*)%$'-*,4:9.$3-''-233214471*,/,,((()')0,./'/*
@30bdae51-e54a-4a4a-bcc3-ad7a87893db6 ch=196 read=38828 start_time=2019-12-12T23:28:38Z barcode=BC01 runid=2c9cf7bc05858273f10e7d7ec552fc0bd742dc3e
CCAGTTGCATGTTACGCTTCACCCCAAATCGTATTCCCACCTTAGACAGCTCCTTCCTTGCGGTTGGTACGGCTTCGGGTGTTATCAACTCTCGTGGTGTGACGGGCGGTGTGTACAAGGCTGAGAACGTATTTACGCGACATGCTGATTCACTGATTACTAGATTCCAACTTCATGTAGTCAGTTGCAGACTACAATCCGAACCTGGGGAATGGTTTATGGGTTTTGCTTCACCTCATGACTGGCTTCCCTCTGCCATCCATTTGTAGCACGTGTGGCCCAGTGCATAAGGGGCATGATGATTTGACGTCATCCCGCCTTCCTCCAGCTTGTCGCAGCAGTCTCACTAGAGTCTATGGCGATGGTAACGATAAGGGTTGCGCTTCGTTGCGGACCAACAGCATCTCGCGACTTGCAGGCTGGCGACAACCATGCACCGCCTGTATCTCATATATCTCTCCATCTCCTGGAGCCTTTATGGAGTATCTCAAGACCTAGTAGGTTTCTTCGCGTTACTTCGAATTAAACCGGCGCTCCTACCGGCGTGCCCCGTCAATTCCTTGGAGTTTCATTCTTGCGGGCAATGCTACTCAGGCAGATGCCAATACCGTTGCTGCAGCACTGAACTTTGACATCCAACGCCAGGCTCATCGTTTACGGCGGACTGCGGGTATCTAATCCTGTTATGCCCGCTTTCGGGACTGAGCGTCAGTTGCAGGCCAGTCGTGCTCGCCACTGGTGTTTCTCCATATATCTACACTTTCACCCGCTACACGCAGATTCCACGATCCTCTCCTGCACTCTAAGCTGCCTGAGTTTCCTATGACTGCTGAAGTTAAGCTTTGAACTTTCCACCCACAGACCCGCCGCTGCCGCCTGCTCCTCTTTACGCCCAATAAGGAATTCCGGATAGCTTACGCTTGCCACCTACGTAATTACCGCGGCTGCTGGCACGTAGTTAGCCGTAACCAACCGAAGTACCATCACTCGGCTACCATTTCCTGTAGCCGCCGTTCTTCCTTTATAACGGTTGCAATCCGAAAACCTTTTTTCCTTCACGCGGCGTTGCTCGGTCAGGGTTTCCCCCATTGCCGAAAATTCCCTGCTGCTGCCTCCCGTAGGAG
+
.5/438*+)*'%&&)%)082,300*%))('%)'-,25/.5/20()10-357979::+7+++48)6--.%*&21418.:33/),++,8-..86/-./,,---153896*/+&(+/,,0/+)*%'*..3512.07&&*013474641234596)))++-/))'&&&(.8*3(+/3/+,*,'+05022<566:777614200.&',5*'$)))),-.34;<-13960;:9*/1:555956234//%&%&%'*.--.0,75366871;8+,-.//0/.10,((&&%))()*,..,16,+22''+,+/831158988.9,0+999;8621.,,+3//26&'#&'(23664&*,%)*//0()%$%%**,0))**)/1/3,02,,2.1/-0+./4;330/()%($.(&-/23.0()+-)$#$)).73-/'(,/62*+..0,,,-1(./)),)3557),/1146693375465,,.11./7/36.&(&)&'.-,)+0-50-.*)&(*)+.*8*+*))(**0,').1.+2*7+9862.''&'*(('$&,.($$%#%$%')+.123682(''$'#&)0:6369*5,'.)*/./')#()(++/,.05().-(+'''-)/5104+*1'**.-,-//-/.,-+)*-$+'&,40*8,')&'*-,9:639.%'-+*3:56847.4.4/0/126237.(''$&#(')'),6,.)48633-++,)/2371:/.'),0-(+))&(%&**686,++/*2-00'/-.42345478743***,,*31:)*055+(*%'%))(1+0%&&()5555.76*+/+--,+-''(*-241*%'&63)*+1+(%$('((*)3**33-*+-.(,2+.3700)'/6)()0/53:3&)%%%()+**04+-/,06*,/62)-+0,)-2,.,&&%*-.2,5.6)-&%&'&)++0.*28.00(')%&(),/,/5())**-98878/,.,-/,-3--.6+*.)&$%&)+&'*(++47%40.012/8441::-8;/.)),,//18*0;18:4361/*/95/-++**47,0.730)')/.++57-:;<2150963556488270,-..493803500;+,6992,0634.+./.0/.25-*%,****'*)&+1*'+&***(
@d1fb0c22-a022-4f3f-8b49-d28d86cae586 ch=328 read=37396 start_time=2019-12-12T23:28:20Z barcode=BC01 runid=2c9cf7bc05858273f10e7d7ec552fc0bd742dc3e
CTCTACGGGGAGGCAGCGGTGGGGAGAATATTGCTGTGGAAACCTGATGCAGCAACGCCGCGTGAGTGATGAAGGTTTTCGGATCGTAAGCTCTGTCTTTGGGAAGATAATGACGGTAAGGAGGAAGCCACGGCTAACTACGTGCCAGCAGCCCGCGGTAATACGTAGGTGGCGAGCGTTATCCGGATTTACTGGGCGTAAAGGGGCGTAGGCGGATGATTAAGTGGGATGTGAAATACCGGGCTCAACTTGGGTGCTGCATTTCCAAACTGGTTATCTAGAGTGCAGGAGAGGAGAGTGGAATTCCTGAATGGCAGCGGTGAAATGCGTAGAGATTAGGAAGAACACCAGTGGCGAAGGCGACTCGCTGGATATAACTGACGCTGAGGCTCAGCGTGGGGTAAACAGGATTAGATACCCTGGTAGTCCGTAAACGATGAATACTGGGTGTGGGGTTTCAACACCTCCCGTGCCGCCGCTAATTCCGCCTGGGGAGTACGGTCGCAAGATTAAAACTCAAAGGAATTGACGGGGACCCGCACAAGTAGCGGAGCATGTGGTTTAATTCGAAGCAACGCGAAGAACCTTACCTACACTTGACATCCTTGCATTACTCTTAATCGAAATCCTCGGGGACAAGGTGACAGGTGGTGCATGGTGTCGTCAGCTCGTGTCGTGAGATGTTGGGTTAAGTCCGCAACGAGCGCAACCCTTGTCGTTAGTTACTACCATTAAGTTGAGGACTCTAGCGAGACTGCCTGGAGTTAACCAGGAGGAAGGTGGGGATGACGTCAAATCATCATGCCCCTTATGTGTAGGGCTACACACGTGCACAATGGCTGGTACAGAGATGCAATACCGTGAGGTGGAGCCAAACTTTAAACCAGTCTCGGTCAGCGGATTGTAGGCTGGAAACTCGCCTATGAAGCTGGAGTTACTAGTAATCGCGAATCAGAATGTCGCGGTGAATACGTTCAGGTCTTGTACACACCGCCCGTCACACCATGAGAGTTGGCAATACCCGAAGTCCGTGAGAGCTAACCGCAAGGAGGCAGCGGCCGAAGGTAGGGTCAGCGATTGGGGAGTGAAGTCGTAACAGGTAACCGG
+
*,3)*,.86)(/30/45(5-165))&)0,107112553))1)+:+,.886334341-.0**-..+,*,/00671/5;6.97:89:5573(-0355622:828-**,1014-,),.2/*(/+)1+*0+,40,2-,,-*(''*+0+211+,(*3/,*+()))***.78936/221+,5571:10.,/++852.23:<895*99)+3:54653335-73;:,;,;,786;;6791-7:-.649*22477.)*+,&1(0$--24.00(,+07131315322565211/.0,/.,,+/-)+'()&*'),*/+*),'+%'%'.-/85-22++.24/-''('/.,3610.,42187(...,*+-0*235972412466.$%++0+,-//54.-,(.*)(((,-4225/+775-4+.&-/.01969;3,-6534,0''(2310,0355;:(3#%),,0,+88..;,1.+115:163*+124..1.%&%%%)*13,/5/459,()+-1/:00,-4,**1*07731372;2'+%*-2/34-)5826:1*+(*)+((&(''*(+,5543467;;28785,/*',97956212,*,-,-.,07((),,0713356662855459/00.,1-7-0&')*&.1/2+*52177403104701779::6788307+./261%%(*;7889:7721,0485<1887;:4047+$+155+*46789872'''$*.,9..-5:43225:44;580140/.8/004.'-+%&*,78858342(+23,00.391/21)4(4.19:-,/239894/6/,-4:979+970*/534485-)0)'*++.(,*,,/01%(-10152203001-/++,2351;100;:621.1--,)+/8290/.2+,5/'2,/1872((,'%'%(-%)(''(*/+68.,5/+2:340.,.*,*%(+)*-,80('(&)--*,2%'*.:7:/+/+*./130.4,+0,+(31/80(.64402.//2..+.4239:454010167610($')-0/-3:3-36-)')*,070/.*)%'(.06471620(,&*,,01/0523/,,-4/3/,/./0131(6)678-&&)*-)%)+,33.),)1,9;::4-
@31987050-76c7-48ce-8aa5-f6b67e585654 ch=4 read=24037 start_time=2019-12-12T23:28:10Z barcode=BC01 runid=2c9cf7bc05858273f10e7d7ec552fc0bd742dc3e
CTCCTACAGGAGGCAGCAGTGGGGAATATTGCACAATGGGCGCAAGCCTGAGTAGCCATGCCGCGTGTATAGAAGAAGGCCTTCGGGTTGTAAAGTGCTTTCAGCGGGAGGAAGGGAGTAAAGTTAATACCTTTGCTCGGTGACGTTACCCGCAGAAGAAGCACCGGCTAACTCCGTGCCAGCAGCCGCGGTATGCAGAAGCGTTAATCCAGATTGCACTGGGCGTAAAGCGCACGCAGGCAGTTTTGTTAAGTCAGATGTGAAATCCCGGGCTCAACCTGGGAACTGCATCTGATACTGGCAAGCGGAGTCTCGTAGAGGGGGTAGAATTCCAGGTGTAGCGGTGAAATGCGTAGAGATCTGGAGGAATACCGGTGGCGAGAGCGGCCCCTGGACGAAGACTGACGCTCGGAGTGCGAAAGCGTGGGGAACAAGCAGGATTAGATACCTGGTAGTCCACGCCGTAAACGATGTCGACTTGGAGGTTGTGCCCGCCCAGGCGTATTTCCGGAGCCTAACGCGTTAAAGTCGACCGCCGCAAGTACGGCCGCAAGGTTAAAACTCAAATGAATTGACGGGGGGGCCCGCACAAGCGGTGGAGCATGTGGTTTAATTCAGATGCAACGCGAAGAACCTTACGTGGCGAGCATCACAAGAACTTTCCAGGGGTGGATTGCGTTACCTTCGGGAACTGTAGGACAGGTGCTGCATGGCTGTCGTCAGCTCGTGTTGTGAAATGTTGGGTTAAGTCCGCGAAGCGCAGCATATGCCTGTTGCCAGCGGTCCGGCCGGGAACTCAAAGGAGACTGCCAGTGATAAGCTGGAGGAAGGTGGGGATGACGTCAAGTCATCATGGCCCCGCCAGCCAGGGCTACACGTGCTACAATGGCGCATACAAAGAAGCGACCTCGCGAGCAAGCGGACCTCATAAAGTGCGTATTAGTCGGATTGGAGTCTGCGCTCGGCTCAGTGGAATCGCTAGTAATCGTGGATCAGAATGCCACGGTGAATGCGTTCAGGGCGCCTTTTACCCGTCACCATGGGAGTGGGTTGCAAAGAAGTAGGTAGCTTAACCTTCAGGAGGCGCTTACCTTTGTGATTCATGACTGGGGTGATCGTAACAAGGTAACCGG
+
+/...-0)30+0-*+-)(-.+39,297133++++0303;2/.04:+55++)&&')*,0*-/:0100041/%%0&&*'-+72/22(455:,0491**$(,7:-,008:1(,./0*3+&+)160+/.0--.8179.-757&/-.*1.02.0:403.-3+(*+(-,8-)----1+,/2%,+0:110..36.--,*&%&&%#*'(*-5.2-,2***+4+'*(*)045/./095,-,,(.,0*58:*82;;4.51,2+-324676.'*3,+2/)/664564'611*-+)+14233344//0/14240./%'%'&&)+/763;,+-344+++'/(1+<,,5943**++4945/67..479/.)$'.0;;0-4,)2-04777.6..))'%))+++03+.465.--,*/.00/01123'/$%(+7++-,,.239;6-())-8%5)01*2)+*2330;,-52)+-.51334982:;5-.''%'(//-4/5..//.2-/-350'*(($,3+*.(&%#*)-2),3600921/0/819+/921128574%&'%$%'*/277*3-5*72.9;;/9999;;3/6/7/2-3'+,/551/70-/.7330.-++14&+,6887789<:4981.%&()/089866/13'(./('%#%$'&(&'&(+.-/*)-()3720800)(**+(),0)+'&&(*&%.4253/::689970%'.,5&)-333334498<::998660,-,+.////5-./.99..386979;89,,5-%%$%%(('((%(#%&,)*&*-/93364877:662)4455;82.,*+*1-//+-1398:9111../+0&,,/.++)--/834::1/477:9766312000/-2/43/3(%((&(.0/*/1-1.+')(+0::7424,1..,334488:*&))'+757445..0/0585/002(-*./--1773366+,%&)(**9*.)4*/,&(+*(()(,123:*(&$&%',*-./.0/+(+,..0678:977.)*24778/0',+,013'73044$-/&%%'$&%%'$/5*(*+&**289;/**)'+3/;671:+()&'((7.+.&%&&0)/0/76'40.4530.00,1''2..058885322387374)&%%)326888,3*8-68:9:2
@37e86cc8-8946-4bca-92a1-18aae572227f ch=26 read=22535 start_time=2019-12-12T23:27:34Z barcode=BC01 runid=2c9cf7bc05858273f10e7d7ec552fc0bd742dc3e
TGCTTCAGTACTTCGTTCAGTTACGTATTGCTTGGTGCTGATGGTAGCTCTACGGGAGGCAGCAGTAGAATTTTTTTTTCGGCAATGGAAACCCTGACCGAACAACGCCGCGTGAAGGAAGAAGGTTTTCGGATTGTAAACTTCTGTGCATAAAGGAAGAACAGCGGCTACAGAAATGGTGGCGAGTGACGGTGCTATTAAGCCACGGCTAACTACGTGCCAGCAGCCGCGGTAATACGTAGGTGGCAAGCGTTATCCGGAATTATTGGGCGTAAAGAGGGGCAGGCGGCAGCAGGGTCTGTGGTGGCCACAGGCTTAACTTCAGTAAGCCATAGAAACCAGGCAGCTGATTGCAGAGAGGAGGATCGTGGAATTCCATGTGTAGCGGTGAAATGCGTAGATATATGGAGAACACCAGTGGCGAAGGCGACGATCTGGCGCAACTGACACTCAGTCCAGAAAGCGTGGGGAGCAGACAGGATTAGATACCCTGGTAGTCACGCCGTAAACGATGTCGACAGGGGTTGTGCCCGCTTGAGGGCGTGGCTTCAGGGCTAACGCGTTAAGTCGACCGCCTGAAAGTGCGACCGCAAAGTTAAAACTCAAATGAATTGACGGGGCCCGCACAAGCGGTGGAGCATGGTTTTAGCGAATTCGATGCAACGCGAAGAAGGGCCTTACCTGGTCTTGACATCCACGGAAGTTTCAAGAGATGAGAATATTGCCTTCGGGAACCGTGAGACAGGTGCTGCATATGGCTGTCGTCAGCTCGTGTTATGTGAAATGTTAGGTTAAGTCCGCAGCAGGCGCAACCCTTATCCTTTGTTGCCAGCGGTCAGCCGGGAACTCAAAGGAGACTGCCAGTGATAAACTGGAGGAAGGTGGGGATGACGTCAAGTCATCATGGCCCTTACGACCAGGGCTACACGATGCTACAATGGCGCATACAAGAAGCGACCTCGCGGAAGCGGACCTCATAAAGTGCGTCGTAGTCCGGATTGGAGTCACAACTCGACTCCATGAAGTCGGAATCGCTGGTAATCGTGGATCAGGAATGCCACAGTGGGCGTTCGGGCCTTGTACCGCACCGCCCGTCACACCATGGGAGTGGGTTGCAAAGAAGTAGGTAGCTTAACCTTCGGGAGGGCGCTTACCACTTTGTGATTCATGACTGGGGGTGAAGTGTAACAAAGGTAACCGG
+
%$%('($)*('(2.(*/9**1+**25,4*)%&&)*1*+.200)(,%((+2.,..74+,1-,1,++-+*()&28:8252.0.53.-*((&.-)92,,183-*%)34539967351--*-*+*+)*/-996/'0%/'()2680190501''')08.+,/01374*2*)+)(,/--&*-*'+-*0.(()*+88.77(/2)2+7--4-,*5))*4/5302/1*492,331784414.00,+.-.()++/4/288:84:424/702.3-)1,//')+07;3)&+00+*.;:828/+.-1)13./011(0,()+*&(&&&%%%($'+/+(()/5488*1114:80:0/1//1.-,)'(&)%'%'&)-*/40,2+./,7+:+362113111220:32/8/,,589986432-.1,()*()10.***-82//1*.0;8///.,%&'()+/+-,-,.&++.11.4+$&+-)()77-/3*(++&'/-&7:191,(,+),55//6622/2*,17967:;60////;10./%.4/0,4*-*/0/%(+/.+.4*443-2--01&+-',)17.,-*+305)-66879..*&$(,(''%')+00,0+5,**.1563,/719.-,+.0100*+095/7++,-120.//8/03'-.68892;;.'''),0.5-..0/761202+,.&)'((%0617+0,+,&*+-2-./785-++),)-*05:-4'')..+-*'',))+.-688;9%991;38892...0-/104572./.()*3124::788....099220()'&),3/0+:,&698:9.+,1)+-))*))4722,*-.+)4+/03/80*.3124445460,&+3-4:60612:9:/1.*+/29888/00//35<:7771.3..5-1-%,14,6989::43)+-1797$$(&)(%$##%')88*,89+*)(%'((,,470.1,,,3/-/,-/.4*&)((...)(*,**'%&'(./+*'''+&((04/28876../-./5*70.225/++*(%)'',-/034558-/3/2,+,.5./.2254'32495558:;8870/*&%(&,/,/%24&2(1**07,8873/3%,&('#(&*626;4326,.03.12''(&%)).0383624/(,*)*+,01-('()4*0303,)5/),6042351,,,%+01+,0154:4/...00.14-)(,.++,1114225)0-668:444
@0c3a472a-9ee4-4830-b7db-2bce37d50b97 ch=63 read=62329 start_time=2019-12-12T23:27:35Z barcode=BC01 runid=2c9cf7bc05858273f10e7d7ec552fc0bd742dc3e
CCGGTTACCTTGTTTACGACTTCACTGATCAGCTGACCCTACCTCGGCCGCGCTGCCTCCTTGCGGTTAGCTCACGGACTCGGGTATTGCCAACTCATGGTGTGACGGGCGGTGTGTGCAAGACCAGGAACGTATTCACCGCGACATTCTGATTCGCGATTACTAGTAGCTCAGCTTCATGTAGGCGAGTTTCAGCTACAATCGAACTGGGACTGGTTTTAAAGTTTGGCTCCCACCTCGCGTGTTGCACCTCTCTGTACCAGCCATGGCAGCACGTGGTAGCCCTACGCATAAGGGGCATGATGATTTGACGTCATCCCACCTTCCTCCTGGTGTAGGCAGTCTCCTTCGGAATACATAACTTAATGGTAGTAACTAACGACAAGGGTTGCGCTCGTTGCGGGACTTAACCCAACATCTCACGACACGAGCTGACGACAACCATGCACCACCTGTCACCTTGTCCCCGAAAGTTTCCTCGATTAAGAGTAATGCAAGGGATGTCAAGTGTAGGTAAGGAGTTCTTCGCGTTGCTTGAATTAAACCACATGCTCCGCTAGCATTGCGGGTCGTCAATTCCTTTGAGTTTTAATCCTGCGACCGTACTCCCCGGGCGGAATGCCCAATGCGTTAGCGGCGGCACGGAGGTGTTGAAGCCCCACCTGATATTCATCGTTTTACGGCGTGGACTACCGGGTATCTAATCCTGTTTGCTCCCGCTTTCGGGCCTCAGCGTCAGTTACAGTCAGAGTCGCCTTCGCCACTGGTGTTCTTCTAATCTACGCATTTCACCGCTACGCGGAATTCCACTCTCCTCTCCTCACTCTAGATAACCAGTTTGGGTCGCTTTACCCAAATTCGAGCCCGGTATTTCACATCCCGCCGAAATCATCCGCCTACGCTCCTTTACGCCCAGTAAATCCGGATAACGCTCGCCACCTACGTATTACCGCGGCTCTGGCGTAGTTAGCCGTGGCTTCCTCCTTAAGGTACCGTCATTATGCTTCCCCAAAGACAGAGGCTTTACGATCCGAAAACCTTCATCACTCACGCGGCGTTGCTGCATGAGGTTCCCAATTGTGCAATATTCCCCTGCTGCCTCCCGTAG
+
./0-1.).,-.(),)').'.6:6/-$#*,.%(-///46-'&(%&)($)%&(+-0221.0.+3.0+0.0+-/0.-./-*(*+'0,-*/-/:-9+++1.36:6757676<97042(*),&,,24764%/,,+++1.0<3.27*-12999565567;8660/.9-116774+324-.13;779805/6/+',3:.+''(',/0611)*++)')&$$$0*28;*77.,290.300180.473645)-(+)(*-34---,/37308//05)*%&$%&)+-*.(--/.4:++*2&*-+.-078,,69001018<83452431,79.)54/514*,/.+./.-&'/7988653)+)%*))*)&%&'&*%%%4-64953455;5443223562.,0+9586777*+-(**8,31*0+*('%/-,.0271-0117571)3134245595+4;3841(.4/5843/../213/.2//,+*.+*,8603.//9212/('(**3-.,6,,7406,234*/.00.--*&(''%*7;66;834-6*)())%$&3+6<;:;-0(-,*,21+**'$''./-/2;0,.&',99291.-40,)0*9;-+5.76./2-#$'')$)*678.&-&%,*).,&(&$.,23319.),.+--*-)%*.3/-.-(/2(*3&*2.*'/*%%%'*,84567075;+/03*(,)36211'*('0-,/0466;423/./91'.+2,-&+)86./;85631-,..-2,,/0/00889.-++*,.2/-00245+-12441513265*,,/+)&/3769<:2.47)+/+*&(('+(5*54./.1)*+++''&$(&--2034828192985;:0/%&$%%%'&'.5,26.471+.,1/*',*%(0--(/01/-)%&$&+,+*+005;869++++-8:80::.1708.&'*+.3,.1,738180.067578.06-./'1++6/3;4+4*)(((-.+')(+0-,+0,/40++2,:964)*(-(/*//2;656020+-%&*(++1+11,,),+,(**,.50+/0134*(+0/(/,4.88::3344,.233;6,1.**'('%&&$,,8813-*+0,.%$(*1,-/0065.,0111..,05/.369
@6a2ae67c-25f0-4fa8-8e17-665b7a333ce1 ch=159 read=44119 start_time=2019-12-12T23:27:34Z barcode=BC01 runid=2c9cf7bc05858273f10e7d7ec552fc0bd742dc3e
CTCCTACGGGAGGCAGCAGTGGGAATATTGCGCAATGGAAACCCTGATGCAGCAACGCCGCGGCTGAGTGATGAGTTTTCGGATCGTAAGCTCTGTGCTGGGAGAAGATAATGACGGTACCCAAGGAGGAAGCCACGGCTAACTACGTGCCAGCAGCAGTATGCGTAGGTGGCGAGCGTTATCGGATTTACTGGGCGTAAAGGGGGCGTAGGCGGATGATTAAGTGGGATGTGAAATACCCGGGCTCAACTTGGGTGCTGCATTCCAAACTGGTTATCTAGAGTGCAGGAGAGGAGGAGTGGAAATTCCCTAGTGTAGCGGTGAAATGCGTAGAAGTGCAGGAGGAAGAACACCAGTGGCGAAGGCGACTCTCTGGACTGTAACTGACGCTGAGGCTCAGCGTGGGAGCAAACAGGATTAGATACCCTGGTAGTCCCACGCCGTAAACGATGAATACTAGGTGTGGGGTTTCAACACCTCCGTGCCGCCGCTAACGCATTAAGTATTCCGCCTGATTACGGTCGCAAGATTAAAACTCAAAGGAATTGACGGGGACCCGCACAATGGCAGGCATGTGGTTTTAATTCGAAGCAGCACTTGAAGAACCTTACCCTACACTTGACATCCTTGCATTACTCTTAATCGAAATCCCTTCGGGGACAAGGTAGCAGGTGGTGCATGGTTGTCGTCAGCTCGTGTCGTGAGATGTTGGGTTAAGTCCACAACGAGCGCAACCCTTGTCGTTAGTTACTACCATTAAGTTGAGGACTCTGCAGAGACTGCCTGGGTTAACCAGGAGGAAGGTGGGGATGACGTAAATCATCATACCCCTTATGTGTAGAGACACACACGTGCTACAATGGCTGGTACAGAGATGCAATACCGTGGAGCCAAACTTTTAAAACCAGTCTCAGTTCGGATTGTAGGCTGAAACTCGCCTACATGAAGCTGGAGTTACTGGTATCCCTCGCGAATCAGAATGTCGCGGTGAATATGCGTTCCGGGTCTTGTACACCGCCCGTCACACCATGAGTTGTAATACCCGAAGTCCGTGAGCTAACCGCAAGGAGGCAGCGGCCGAGAAAGGTAGGGTCAGCGGTGGGGTGAAGTCGTAACAAGGTAACCGG
+
(,.**.31:5/04332445715+++++2.**$**4,,+..(0:(*,.55645/2...33+%(()+-+*,,12.&,,58/137786.12/+,,./.1%'4/91*%)-.1031--.1/821/7++)1/.1-.-+16.**)('*''#$&%.&+.-..-+.$)-++&.((**1.17632/-+/.-.6*5)36.*-096699189,+12+,123.3744:7767293125331457+*.5.01171-0---/-.**++1../7:983862(76/00502901140-,.,./)4)&)&++(+)%*+/2.5/-3.1))+233+)++7;/.69/122350()(*+,+)0/-0-+.)067789/341520.8/60474212-04:667456933330,-.,-+,-2,+)*,4-7*+%-9;-6+58.11-.2324;5/07643195('0.7568::.5466*)601670487763584-85-++)*1400.,.077/19)1122.*+.2<51*+(.0,,+-3**'*)#--945))10(*/,-5492::6;-2,,0.2-/0/5<544:5--,.,0*)&$%*+2396577.:;//53:7,-*&,0*2**&&&&,+-/33*.*+/*'(*)(/,..11.2*%(*,/49-+)'+00656))()&07-3:8/-88/143,0-$(%*-022868887,126-/056/.,..921143/:00.238483;86766,-1+%(-*5)(1206473;2/7102.700.473,)-/1-2060/-5-)00+*(''''%&')*41258107609/6,4--6,/1)-+.*+37*54333*($).,103//1+/620-9897974.2$'&&(+++&(**.9:86270/;5434712,,,++5659:757;783)%&0*872+/35,6<<:77443205.22;818//5/23363/.-80-.96660./.04-5../7-*+09./+'''%(('*$-)/,.412.+*//12414+3..-90'%&))/-0))4650:0//+,+-131<9/07765563.**)'4*&**(&66*)),'(*4350-6112:3,(*)'0,00/.)+1/820.)$,+'3+./33643.+0&004990(%(,(+13245564)2-8;::51
@a8143c04-bb89-439e-81b9-4e2a56569112 ch=44 read=44502 start_time=2019-12-12T23:27:34Z barcode=BC01 runid=2c9cf7bc05858273f10e7d7ec552fc0bd742dc3e
CCAGTTACCTTATTTACGACTTCACCCCGGTCATGAATCACAAGTGGTAAGCGCCCTCCCGAAGGATTAAGCTACCTGCACTTCTTTTTTAGCCCTCCCATGGTGTGACGGGCGGTGTGTACAAGGCCGGGAACGTATTCGTGTTAGCATTCTGATCCACGATTACTAGCGATTCCGACTTCATGGAGTCGAGTTGCAGACTCAATCCGGACTACGACGCACTTTATGGTCCCTTTGCTCTCGCGAGTCGCTTCTCTTTGTATGCGCCATTGTAGCACGTGTGTAGCCCTGGTCGTAAGGGTGATATTGACGTCATCCCACCTTCCTCCAGTTTATCACTGGCAGTCTCCTTTGAGTTCCCGACCGGACCGCTGGCAGCAAAGGATAAAGGGTTGCGCTCGTTGCGGGACTTAACAACATTTCACAACACGAGCTGACGACAGCCATGCAGCACTGTCTCACGGTTCCCGAAGGCACATTCTCATCTCTGAAAACTTCCGTGGATGTCAAGACCAGGTAGGTTCTTCGCGTTGCATCGAATTAAACCACATGCTCCACCGCTTGTGCGGGCCCCGTCAATTCATTTGAGTTTTAACCTTGCGGCCATTACTCCCCAGGCGGTCGACTTAACGCGTTAGCTCCGGAAGCCACGCCTCAAAGTTTTAACCTCCAAGTCGACATCGTTTACGGCGTGGACTACCAGGAATTATCTAATCCTGTTTGCTCCCCGCGCTTTCGCACCTGATGGTGATGATCTTCGTCAGAGGGGCCGCCTTCGCCACCGGTATTCCTCCAGATCTCTACGCATTTCACCGCTACGCCTGGAATTCTACCCCCTCTACGAGACTCAAACGCCGGTATCAGATGCAGTTCCCAGGTTGGCCGAAGTTTTCATCTGACTTAACAAACCGCCTGCCGTGCGCTTTACGCCAGTAATTCCGATTAACGCTTGCACCCTCCGTATTACCGCGGCTGCTGTGGCGCAGATTCAGCCGGTCTTCTTCTGCGGGTAACGTCAGTGACAAGGTATTAACGTACTCCTTCCTCCCCGCTGAAAGTACTTTACAACCCAGGCCTTCTTCATACACGCGGCATGGCTGCATCAGGCTTGCGCCCATTGATACCCAATATTCCCCACTGCTGCCTCCGTAGGAG
+
9**+/0./..7'03'%(&()-4/+279.(4244870871(2/6147<:6,)**6922053.-..5**,,+),-'00.%*&)05653642'#$&(*)041/1781.,+-13885280112379955637'*/-,.*(%,%'&,%&&%'/+0-,,37912,-+22;2426/157:722.-1595+0/+'(),0124:577:99-1+1/.+10283-,)**-,)*/74--.,)*-%',(')**),-.0'/.41446260172./1321206038-*+,*',..02,,2-52,*36774/3*,-&(%'.&(,.1689:97:2+-91:898-.1,00;9781010.920178452/2*(&,6.7:50)/118497234263-%019,/0868:),,1+2+,*.2246<6648*+$&$+%''('+,350025:856561111153.1,++--.-4..+&(('+)(('*054205--.3/5/0122<99;9920.+)-01.-.2,.-.2:8;7::3/.01:(6,+./87;99<;9:82:00077)**.+,-())((,///..-(..-,+**-/225*1781+-3.839,',2---11;<2-91,1,+*7/-)')(').1,/+-076061105211443571132.35292/./+050103947,.''')('0-8:28,0-.01698/0/-/3.$)&0..54847645;14,(&-()+81.3+0*++2<5.1+897(%)',-;7522.1,$'$$$&%%$'%&++-2/119)(%/15-::6787;6565,/0'9456454,4)()344355455963<9//58-5761-.0.23040805/16841)7545.+0/48933+((.4(/..-4%')+$/%')4/41)+/,.*()('+('370*++,.00/(%%7-42739/&2.334462/.%%/,)%+('&'(,.17;473214/5-.-:-///083,2:+0041-385658588..-%',*'&$&%)''&*,0',.&(:,9<99::1'.-0-)&&%%%$',.0*'$/'(.3,0',)/.61+55/0603,-056.40++,+39/./0.+-'$)./86<89;711..+./2295568:810/00;,.+-*,(,.-6/'.1,,,&(&&,--074/7;1)-.-11148885686:/.+
@15d11b32-df15-4022-a365-3d1efa97f884 ch=268 read=39662 start_time=2019-12-12T23:25:34Z barcode=BC01 runid=2c9cf7bc05858273f10e7d7ec552fc0bd742dc3e
CCAGTTACCTTGTTACGACTTCACCCCATGAATCACAAAGTGGTAAGCGCCCTCCCGAAGGTTAAGCTACCTGCTTCTTTGCAACCCACTCCCATGGTGTGACGGGCGGTTATTAATACCAAGGCCCGGGAACGTATTCACCGTGGCATTCTGATCCACGATTACTGGCGATTCCGACTTCATGGGTCGAGGTTGCAGACTCCAATCGGACCGACGCACTTTATGAGTCCGCTTGCTCTCGCGAGGTCGCTTCTCTTTGTATGCGCCATTGTAGCACGTGTGTAGCCCTGGTCGTAGGGCCATGATGACTTGACGTCATCCCACCTTCCTCAGTTTATCACTTTGGCAGTCTCCTTTGAGTTCCGGCCGGACCGCTGGCAGCAAAGGATAGGGTTGCGCTCGTTCCGGGACTTAACCCAACATTTCCTGGCTGAGCTGACGACAGCCATGCAGCACCTGTCTCACGGTTCCCGAAGGCACGTCTCATCTCAGCTTCCGTGGATGTCAAGACCAGTGGAGTTCTTCGCGTTGCATCGAATTAAACCACATGCTCCACCGCTTGTGCGGGCCAAATCGAATTCATTTGAGTTTTAACGGCCGTACTCCCCAGGCGGTCGACTTAACCGCGTTAACTCCGGAAACCACGCCTCAGGGCACAACCTCCAGTCGACATCGTTTGCGGCGTGGACTACCAGGGTATCCTAATCCTGTTTGCTCCACACTTTTCGCACCTGAGCGTCAGTCTTCGTCAGGGGCCGCCTTCGCCACCGGTATTCCTCAGATCTCTACGCATTTCACCGCTACACGCAAGATTCCTGCCCCTCCTACGAGACTCAAACGCCGGTATCAGATGCAGTTCCCAGGTTGAGCCCGGGATTTCACATCTGGCTTAACAAACCGCCTGCGTGCGCTTTACGCCCAGTAATTCCGATTAACGCTTACCCTCCGTATTACCGCGGCTGCTGGCACGGAGTTAGCCAGTGCTTCTTCTGGGTAACGTCAATGAGCAAAGGTAATGCTTTACTCCCTTCCTCCCGCTGAAGTAGCACAACCCAGGCCTTCTTCATACACGCGGCATGGCTGCATCAGGCTTGCGCCCATTGTGCAATATTCCCCACTGCTGCCTCCCGTAGAAC
+
02+/.7+.-),%&'$&)(,.60,452-+-/1954-.232-/.2454*-./<505*'(/2-++./.,.'%((%&*)5-6;2)0562;2,-/::0198932)+-41::,,(-,.0311/-1(6,4835*(34.624851510194:7765:;:344/9)&')'3++,50735428-1,,18;8&-,.)**.+*-32+1)*.617(8),/01/,(*,-/.+-.7:34,*2-691//0+,-/.30/.,..14-.0325.44,&*+/0568:250)((+./0124661.0491.2897&1&*1446--,,*))*+/)+,,-79578516:;<4314.01:801/(*.-*'$&&(2334$'&'''-5871.5233:6693440634'87;*/+982+(,,,++&&)+.248'3990.+0-*//*-/.),0.0***4+'/11677/63)3307:7:9+)***39367672/1188190*+,/.'*))&*)*23788-')+2:01037;;:78974789:00(&%&)7;99<:8970;///67///101<9;2000-,..:;79;2104-/+('+,,/%(+,.+6,7,/-68///1255+/*,*'+:+04526,/,,/67/98761,3,.&*'&)''.+(*,*)*-(*'(.2468:95*)31012/,+''*-)*+,546045-88+&,01/024;877569,;:21140*+3;;:891:8,'('1,&/-)376--*,)/967654716(**0091416*+39/7724848856.-8-53416:1737/.011753,3241595()12.0/---1,0+-'*,6,.-&25911/++)1)%-*0454./+,0,/33324,2477:2040034'*+)1&%+5-')/.'.4+*))*174/)+--6/97:6895795566654.))%%$**/61,(''*)9('&*3:352*),+,171.19-.+11-59)+,1+2;;634/+0,/(*-5./09'1/-.09+,3('.0.,.79689,6342247;(0+1+)+'(*5:2462;61:7-,45,+/1*++&(&&)*.1.03)%('075<99<:9951+0,-+50)+++*311,13)14224-./0:0-18&4'))71111489-+44.*&&*,+3:(*8,-(-+
@b0a8213e-e89c-4b76-8885-4347c346567d ch=138 read=42284 start_time=2019-12-12T23:36:24Z barcode=BC01 runid=2c9cf7bc05858273f10e7d7ec552fc0bd742dc3e
CTCCTACGGGAGGCAGCAGTGGGGAATATTGCACAATAGGCACAAGCCTGATGCAACCATGCCGCGACATGAAGAAGGCCTTCGGGTCGTAAAGTACTTTCAGCGGGGAGAGGTAGGTTTAATACCTTTGCTCATTGACGTTACCCGCAGAAGCTTCAGCTAACTCCGTGCCAGCAGCCGCGGTAATACGGAGGTGCAAGCGTTAATCCGGGTATTACTGGGCGTAAAGCGCGCAGGCGGTTTGTTAAGTCAGATGTGAAATCCCCGAATCAGCACGGGAACTGCATCTGATACTGGCAAGCGGAGTCTCGTAAGGGGTAGAATTCCAGGTGTAGCGGTGAAATGCGTAGAGATCTGGAGAGGAATACCGGTGAAGGCAGCCCCTGGACGAAAGACTGACTCAGGTGCGAAAGCGTGGGGAGCAAACAGGATTAGATACCTGGTAGTCCACGCCGTAAACGATGTCGACAGGTTGTGCCCCTTGAGGCGTGGCTTCCAGGCTAACGCGTTAAGTCGACCGCCTGGGAATTACGGCCGCAAGGTTAAACTCAAAATGAATTGACGGGGGGGCCCGCACAAGCGGTGGAGCATGGTTTAATTCGATGCAACGCAGAAGAACTACCTGGTCTTGACATCCGGTTTTCAGAGATGAGAATGTGCCTTCGGGAACCGTGAGACAGGTGCTGCATGGCTGTCGTCAGCTCGTGTTGTGAAATGTTGGGTTAAGAAGTCCGCAGCAGGCGCAACCCTTATCCCGCGGTTGCCAGCGGTCGGCCGGGAGCGCAGGGAGACTGCCAGTGATAAACTGGAGGAAGGTGGGGATCAAGGTCATCGCTGGCCCCGCCCGACCAGAATACACGTGCCACAATGGCGCATACAAAGAGAAGCGATACTCGCGAGAACAACGGACCTCATAAAGTGCGTCGTAGTCCGGATTGGAGTCACAACTCGGCTGCATGAAGTGGAATCGCCTTGTAATCGTGAATCCAGAATGCCGCGGTGAATACGTTCCCGGGCCTTGTACACACCGCCCGTCACCGCCCAGGGTGGGTTGCAAAGAAGTAGGTAACCCAACCTTCGGGAGGGGCGCTTACCACTTTGTGATTCATGACTGGGGTGAAGTCGTAACAAGGTAACCGG
+
-//0-/0&3-'+--047607115,+1.*2+*+-.-6+&,*'$+/2%031113358/3513-17./*)*(('-/')*+2/7425/:612-/3:3',+,.:4.',*.48,&'%((%&'(,4/261123.66//63%/'(*84170-5/*,-(*'%%'-/-*++.*''*((2-2:201007220,*(*--,*&-'*')*54778/9)2)+*'*+&'%&)%((,:6:7609,+-.,)-,-;90835-/2748/5:24685-'(22,157(*%&'&%'('.'.))%'1100073.-.//4260.-&)(+(*./01562),23*,*,.01.3')0//+'&'(.402-2/)',*+--,'(()88;7-&*--31368:;9200-31()6:1((062:021*),*%&%&(*13:;::2266...2-/2(*')6904367023/04777<+,8/1.-.6(*-1:3819/+*(*%,-1(.(,44;13,883'++*,58579498891-*-++)4+10-//:17.567751-//*).*)',)&++.9--.03.2.2/-&*,6)''+')&')),&/%),376/-44-.+1/0466;78:,//*..-09/.,-+(&(,,13./-0**-''+)('',3//'1)).*,-1440'+,69.(('%**+(',*0,'2)-948209/3/:;89.+/./0-5.-,.+,&&++),3::6-,'()-146.9.-,12;7440;00,/-4*&'')-1*&),&3+,45215646+*.--13)&)%$+((+2..-09321022050&((#'$(0+),.14356'.*+++08-,,3./4.,2-6+.74*****((+-./;9*)+.6/:2*&*)'),-;41%%$%&&,))+/((',-029322236765(&''')++./&%'*,/,-))'%*3-,/94274546393+,35991,0*++,*,+*1,,+'')))+2+.,,.+*(&+*/.-6...8386701,,-%')1024:0-+),(**,21147.0.5544;97979:371+323,,/+,032203:*74*)*'%.((&,('((()+445;36/8.&'''*+-.-,&-&%()++,1/,9,+-.,5.0--+(-)#&796-3346:4275355495---//-/63674825.41638170
@e07b495d-f507-4e86-b550-7589cb47f50a ch=269 read=39401 start_time=2019-12-12T23:36:35Z barcode=BC01 runid=2c9cf7bc05858273f10e7d7ec552fc0bd742dc3e
TTCATTGTACTTCGTTCAGTTACGTATTGCTGTCTTTGTGTTAACCTGCTTGCCTGTCGCTCTATCTTCCGGTTACCTTGTTACGACTTCACCCCAATCATCAATCCCACCTTAGACGGCTCCTTCTTGCGGTTAGGCCACCGGCTTCGGGTCGGTATGTCTCGGTGACGGGCGGTGTGTACAAGGCCGAACGTATTCTTTTGACATGCTGATTCGCGGTACTAGCGATTCTCCAGCTTCATGTAGTCGAGTTGCAGACTACAATCCGAACTGAGAATGGTTTTATGGGTTTGCTTCACCTCGCGGCTTCGCTTCCCTCTGCACCATCATTGTAGCACGTGTGTAGCTACAGGTCATAAGGGGCATGATTTGACGTCATCCCCGCCTTCCTCCAACTTGTCACTGTGATCTCGCTAAAGTCCCCAACTTAATGATGGTAACTAACGATAAGGGTTGCGCTCGTTGGGACTTAACCCAACATCTCACGACTGACGACAACCATGCACCACCTGTATCTCATATACTATCTCTCCATCTCTGGAGCCTTTATGAGTATGTCAAGACCTGGTAAAGGTTCTTCGCGTGCTTCGAATTAAACTACATGCTCCACCGCTTGTGCGGGCCCCGTCAATTCCTTTGAGTTTCATTTCTTTTGAACGTACTCAGGCAGGTACTTATTGCGTTAACTGCGGCGCTGAACTGACGTCAACACTTGGTACTCATCGTTTGCAGCGTGGACTACTAGGGTATCTAATCCTATTGCTCCCCACGCTTTCGGGACTGAAGCGTCAGTTGCGTGGATCGTCGCCTTCATACTGGTGTTCGTATATCTACGCATTTCACCGCTACGTGGAATTCCACGATCCTCTCCTGCACTCGCTGCCTGGTTTCTATGGCTTTACTGGAGTTAAGCTTCCAGAACTCACGGGCCTTATATGCGCCTGCTCCCTCTTTACGCCCAATAATTCCCGGATAACGCTTGCCCACCTGCGTGTACGCGGCACAACGGCATGTGCGTTAGCGGCGGCTTTCAATAAATTACCGTCCGCTTTCCGGCTACCATTTCCTGTAGCCGCCGTTCATCAACGCAGAAGTTTGCAATCGAAAACCTTCTTCCTTCCGCGGCGTTGCTCGGTCCAGGGTTCCCATTTGCCGAAAATTCCCTACTGCTGCCTCCGTAGG
+
%((%*'&+%+/42-.5-$%1)%.11,3.*'%&&'270.442:1512+&#$$')'()/8699::9969603/109,-1.7.03%0/.138693::2/21521/193.3+'*0/2-012&2/00.0-)%%')07.8%/043,03-2..33/3,,(/,/+*$'*+-%&%%&-,43.2333677/0+)-.4**(+)4887-,%&'%'*35610/-+0400*,***./----03.+%''&%',+.%/(*./22.+/00-1/0475145;31')48754422/-0/-;<5/87916:1*.6/80/4./.21435764577293.3521011/.4),6/-****+*-52-*,,,'"$%)1100+3-,781+45222<82131-,&*)235+/6964-).(,&(-0.144451.$&-.,4557070.,8:8-(,'&(011349898665+-24.++0((.3-7*,,4)*)(&(++10.0.'-('*324320/'*))'(,+25075'3:4-+,(*3(355567110.-02.,--,21244686.-22240)*476;;650*+,/1.44-*)*/..0,,6;-+.2:768,+**.').34%%*-(**(')&')+12006,-.'%'&)()))%#(,-3*-31+1,3-49:1,./:544+:---982,+/.%(%&(,*,2.%.(*(+,++1.-.43;1:1312(/+%*,+++%-*+,(641)-%(('()/-/110::63;:&-%,++*1:47544502,)/++++,5590+(+.**+922,),,-60+4,670121+('&*+-%/6)()(''*&*$(0548353/*+,/49655994236767895766+6;;5.61(*)&)#(',*,2/6+*++661711167/03+00*')*+2/-0./81-.+.,'''))-324*').6//*.032'&)/+,*($'%)$+%&&$$#%$)),,/-/.22+*//82(1-+''-)(*(.*--(,85:9971/02..:*)14,&(**).-.--/+)#&(&*$%*&)&,')*+,',+*(()0+,84-(7,64*+*%37546'%(&&**(/410/8:44;502*+/246:67956:+$'()%+)1-&'')0;5'0-5,,%(,10/412..028303&()(.())0-00.3..0(*54709*.-&)0))-++-8;618/9*))0--/311126;,,-/*
@25fd29b4-a76d-4361-89ca-4bce6f2bc014 ch=457 read=20825 start_time=2019-12-12T23:36:32Z barcode=BC01 runid=2c9cf7bc05858273f10e7d7ec552fc0bd742dc3e
CCGGTTACCTTGTTACGGCTTCACCCCAATCATCAATCCACGTAGACAGCTCCTTCCCCTTTGCGGTTAGGCCACCGGCTTCGGTGTGTGTTATCAACTCTCGTGGTGTGACGGGCGGTGTGTGGCCGAGAACGTATTCACCGCGACATGCTGATTCGCGATTACTGATTCAACCTTCAGCCAGTCGAGTTGCAGACTACAATCCGAACTGAGAATGGTTTTATGGGTTTTGCTTCACCTCGGCTTCCTTCCCTCCTGCCATCCATTGTAGCATGTTCGCCCAGGTCATAAGGGGCGATGATTTGACGTCATCCCCGCCGCTTCCTCAGCTTGTCACTGGCAGTCTCGCTAGAGTCCCCAACTTAATGATGGTAACTAATAACGATAAGGGTTGCGCTCGTTGCGGGACTTAACAACATCTCACGACACGAGCTGGCGACAACCATGCCTGCGCCATATCTCCATCTCCGGGCCTTTGTAGGTATAATAAGAGACCTGGTAAAGGTTCTTCTGCTTCAGATTAAACCACATGCTCCACCGCTTGTGCGAATTTACATCAATTCGCTGAGTTTCATTCTTGCGGGCAATGCTACTCAGGCAGGTACTTATTGCGTTAACTGCAGCGCTGAACTTTGACATCAACACTTAGGTATCATCGTTTTTTTGGCGTGGACTACTAGGGTATCTAATCCCTATTTGCTCCCCACGCTTTTCAGGACTGAGCGTCAGTTGCAGGCCAGATCGTCATATCGCCATAATTGTTCCTCCATATATATCTACGCATTTCACCGCTACACATGGAATTCCGAATCTCTCCTGCCACTCTGGCTGCCTGGTTTCTATGGCTTGCTGAAGTTAAACTTCAGGCTTTCTGGTGCCAACGCCTGCTCCTCTTTGCGCCCAATGAATTCCGGATAACGCTTGCCACTGCGTATTACCGCGGCTGCTGGCGTAGTTAGCCGTGGCTAATAAAGTACCGTCACTCGGCTGCACCATTTCCTGTAGCCGCCGTTCTTCCTTTATAACCAGAGTTTACAATCCATGCTGCTTCCTTCGCGGCGTTGCTCGGTCAGGGTTTCCCCATTTGCCGAAAATTCCCTACTGCTGCCTCCGTAGGAG
+
,*+2-900717-.4..-*-00./.:9//.//4654906.%&&+*.35*,,-,(),*0,,.1)(0,0)2&-57912/1-,/7,/1.-+(,*+723-6-,,3225778653224)46.-4224-+),,1,-.192-2,1--,5<7:89::;;:::96<53573562*)*))/+''(&*2/'&&&&%/5))169)1+,-+%')3884-.,2,,-.+/761/8;;.7753/78;1/05:31265++)')1+(*.2;--3-+'*)).27307/,,**&''/,*(*.+*.-.-&'')'+)((%$*+3188--2557891:6,*2-$&5+58-3*&-/3120221242/58654/-1&''(*-7:+--*-2.7-+++1..2,*(((&+0./1,+'(,5/;35577876;02(980.7-2-**3/41112.133525,,3-'-+,,,&,)0702$(%$$&#$##$%%''*++65/1%,-*-508.%)+-41/0$'(''%&*+610/0/3:./33;749.((,-4-(%.1/3;28255633224/.57.,+/*--2+%%(((%''-66489/&'))&-.:7438;203///6240)0&+,*,/2.088%(%(&).*)8,,-2344+(2$&&*,*,/047/-/,,+./.2+3/*'('+/,++**.67.93+%)'%((,.+1534500/)2200118777194))./;2--02461)-+--67/1+8:75.0.+,/0:'02-((&')*530/00073&(&,),.5+)$(),*3<68668.-+,,.458823..,/9:.0370673400/222212,2('(-,)-/-020/)+$'(+0'455204..0.63*..1')(+,(,.,...5;68+,&)-(*3/47((&'%'%$%&'**-0,-0/28*-072'-/.5/./0%1)2+.-021:8;8718107,(+'&.,..2<32-(()+),385922-,.4/,(*/*'(&$%&&*+/5-'+&%%'*+),++&2+/,-),1)/7635553./07.6;784+(*.)*/,,+.',%'$()186)-.6/.-((&%(&(1496.61,-*3003-*),,2344,7631;+364-*,4*+761254124170(&(('*()+&')-(,+-/-.
@c4d4e3a4-d747-4fb7-8dc9-91a7b510a977 ch=149 read=36438 start_time=2019-12-12T23:36:43Z barcode=BC01 runid=2c9cf7bc05858273f10e7d7ec552fc0bd742dc3e
CCGGTTGCTTGGTACGGCTTCACCCCAGTCATGAATCACAAAGTGGTAAGCGCCCTCGAAAGAGTTAAGCTACCTACGCTGCTTTTTGCAACCCACTCCCATGGTGTGACGGGCGGTGTACAAGGCCGGGAACGTGATACCGTGGCATTCTGATCGATTACTAGCGATTCCGACTTCATGGAGTCGAGTTGCGAACTCAGCCCGGACTACGACGCGCTATGAGGTCCGCTTGCTCTCGCGGGAGTCGCTTCTCTTTGTAATGCGCCATTGTAGCGTGTGTAGCCCTGGTCGTAAGGGCCATGATGACTTGACGTCATCCCACCTTCCTCCAGTTTATCACTGGCAGTCTCGCTGAGTTCCTACAGCCGGACCGCTGGCAACAAAGGATAAAGGGTTGCGCTCGTTGCGGGACTTAACCCAACATTTCACAGCTTACGAGCTGACGGCAACCATTACGGCACCTGTCTCACGGTTCCCGAAGGCACATTCTCATCTCTGAAAACTTCCGTGGATGTCCAAGAATAGGTAAAGGTTCTTCGCGTTGCAGATTAAACCACATGCTTACAGCGGCTGCGGGCCCCGTCAATTCATTTGAGTTTTAACCTTGCGGCCGTACTCCCCGGGCGGTCGACTGGCGATTGAGCTCCGGAAAGCCACGCCTCGGGCTGGCCTCAAAGTCGACATCGTTTGCAGCGTGGACTACCAGGGTATCTAATCCTGTTTGCTCCCCGCGCTTTAGCACCTGAGCGTCAGTCTTCGTCAGGGGCCGCCTTCGCCACCGGTATTCCTCAGATCTCTGCGCATTTCACGCTACGCAAGTTCTGCCTCTACAGGACTCAAGCTTGCCGGTATCAGATGCGGATTTCCCAGGTTAGGCCAGAGAGTTTCACACAGGCTTAACAAACCGCCTGCGTGCGCTTTACGCCCAGTAATTCCGATTAACGCACCCTCCGTACCGCGGCTGCTGGCACGGAGTTAGCCGGTGCTTCTTCTGCAGGTAACGTCAATGAAGGCAAAGGTATTAACTGCCCTTCCTCCCCGCTGAAAGTACTTTGACGAAGGCCTTCTTCATACGCGCGGCATGGCTGCATCAGGCTTGCGCCCATTGTCGCAATATTCCCCACTGCTGCTCCGTAGAGAG
+
23',-+)'/&($+)--//2--',')&'&((-000552*+-,('')+',(&'-.65-1&(,*%%+,9.0*.-.0+(%###(%%((**((*(%010(+*7:..758-1/1330860'1//0139535)'%''*'*(,'*.)/7585;546;333325.,3-,,5312318:422379<::;6-+++3-./+8(-(%+),-*)(++//35/*(0022/''1'*0(*()./,-20--//*/03,(*%'*+-.3.012/9,)'))-.373+*11-+)*,)-',%&*-1;402:;:2620)0002*,,---**(*+-15-,,,088,/1473/**)*-.4,+.1886661)+-+++(('(.547)(##%$'4,36377125070-.0/8).,*+79,+/21523./6444712/923.3+.*(&&'%$*-6+++,/&,**,.&%,+()*33.32159+8*),.+*',3//644203.::<26.,-,+,+-01385574,+***..89/-3425238<;/.,,&(''&0,-31/49)-+8:88:659+8*)))'+/(9:8::0.-1/-.+))'&'%(#'(*-45182+(4449795+.6.-,-1::-3828.8/0/442.1/214262+19759880.+)))(%%0((*&)*,)1).,)%&'&'(*--.&,-*(+%'&(*)5))762/406760:+%&$('&1*8-41118)50)1+,--01,,')+5;3270937/%-,+,.(##$%.0/0/4747-../0697789+/882..%001;679:1656532674./3*,089973%/-..6<;2.1++(()%&'&(&)%$"(,)3+&.&+/.538*-'((**07(+0*,3478804'4&96(6-+%1-3/)0,5/$'&)&&)61.+-&'$%&'**/,%'(*'--04''())5210132)++,6-)//0/69,,*+.-/*)&(%-55.32%.*+412+4-0/223/.-.0'&)03-.06'66//1918;9999*3403::88:,9//,'&+/.82+3-/-7/3,1.1862633/293,,07757.,,*-+0&$$(&(-)0,94:33;64641*.--083*//33412212.298692551:5'))'+-,/**,-22399-#&'&'('*(28./%%&''(
@6dba9ffa-4604-498c-bd0a-6d1a236b50ad ch=438 read=53020 start_time=2019-12-12T23:36:42Z barcode=BC01 runid=2c9cf7bc05858273f10e7d7ec552fc0bd742dc3e
CCGGTTACCTTGTTACGGCTTACTTTAATCATCAATCCCACCTTAGACAGCTCCTTCCTTGCGGTTAGGCCACCGGCTTCAGGTGTGTTATCAACTCTCGTGGTGTATGACGGGCGGTGTTACAAAGCCGAGAACGTATTCACCGCGACATGCTGATTCGCGATTACTAGCGATTCCAACTTCATGTAGTCGAGTTGCAGACTACAATCCGAACTATGAGAATGGTTTTATGGGTTTTGCTTCACCTCGCGGCTTCTTCCCTCTGCACCATCCATTTGTAGCACGTGTGTAGCCAGGTCGCCAAGGGGCATGATGATTTGACGTCATCCGCCTTCCTCCAGCTTGTCACTGGCAGTCTCGCTAGAGTCTAGCAATGGTAGTAACTAACGATAAGGGTTGCGCTCGTTGCGGGACTTAACCAACATCTCCACGACACGAGCTGACGACAACCATGCACCACCTGTATCTCATATAGCTATCTCTCCATCTCATGGGCCTTTATGAGTATGTCAAGACCTGGTAAGGTTCTTCGCGTTTACTTCGGAATTAAACCACATGCTCCACCGCGCGGGCCCAAATCAATTCAGCACGGTTTCATTCTTGCGAACGTACTACTCAGGCGGAGTACTTATTGCGTTAACTGCAGCTTTTGAACTTTGACATCAACACTTAGTACTCATCGTTTACGGCGTGGACTACTAGGAGTATCTAATCCTATTGCTCCCCACGCTTTCGGGACTGGAAGGCGTCAGTTGCCAGGCCAGATCGTCGCCTTCGCCACTGGTGTTCACTCATATATCTACGCATTTCACCGCTACATGGAATTCCACGATCCTCTCCTGCACTCCTAGCTGCCTGGTTTCTATGAAACTTTACTGAAGTTAAGCGGGCTTTCACCACGGACCCTTGCTGCCACCTGCTCCTCTTACGCCCAATAATTCCGGATGGCACCTACGTATTACCGCGGCTGCTGGCACGTAGTTAGCCGTGGCTTTTCTAGTAAAGTACCATCACTCGGCTACACCATTTCCTGTAGCCGCCGTTCTTCCTTTAACAACGAAGTTTACAATCCGAAAACCTTCTTCCTTCACGCGGCGTTGCTCGGTCAGGGTTTCCCCATTGCCGAAAATTCCCTACTGCTGCCTCCGTAGGAG
+
32(,,-+5536,4-,,0-/*.%'&&$'-)025558.67++32/;211/*)++353;6-0/),30,7-/68218-3,*.2/&26//0(,++,9/1...+,,2-/0--&),-25785.,/*+&')41*+---+/.766:86:5567/-2/0.**)).(*,-/./.02/00311468.6*3',391//&((+/11063;4429121129;09--6:4-'&++,1347/988,+--<32;;3,//;/33701$$+0,/4/+/1;40121//07178:80;,*()**')+---.*)'0'&,841'(&.-(.5125.--.-,3:)'*0/99834((.74;3*)'+*--110-/./-30/)-(&-1)*,))//00*)%'')'*-3%.+,0.,-1((+,-).5448047879-9:,.58-/,/+1*0.+*.))*)0.%(++,,./09666669698389553456;8985-+*,-04.11-&---:6230,.4+-764(,'+**.-31.0.+++-756810331-/)+//-/13<87<8,/((-.'():,...+/+1;767+(+/12145-.8'''(','10.$&&+4388<8.-($&)*385398<.6.-.%%45).&))')./.02;36*--,-.5,15/1-2.6/5451-+&+/2011601;---;2.8+)-)*.+)*014530453810%').,/139475-00,3,(**136008,.0,,..%)),56-),**54-0'56'&',,'&())3393.8.)-*&)-///)()//::877483463)*,6987903(+,/*,.23755-/.0.74-+)+4+,,*+('&.1'6,52..,/202--,03.-+'**.(*+-.157:7774;6.*&$%%&$((&))/./4//09)*)*-2921:/++3/./.779;-0.+-1238)29-..-79*(1,')/-31-3057991.,.(&'%'&++/-0+-,,1-3:32/7233320+)'+-0361:100709)50298++))'.+4.%+()8(.(%'...2/.++),018<74,,+&,.2468;772/&).+)-*(%%/61)-)(-;6+..3/00,578+775966;71351/102086060/1::0800-8:61;118;4,1..:7./3054-9/(((+()01///-/75715/--
@5cbcedd4-7b50-47b8-963a-7e9e19518312 ch=66 read=44816 start_time=2019-12-12T23:36:42Z barcode=BC01 runid=2c9cf7bc05858273f10e7d7ec552fc0bd742dc3e
CTCCTACGGGAGGCAGCAGTGGGAATATTGCACAATGGGCGCAAGCCTGATGCAACCATGCCGCGTGTATGAAGAAGGCCTTCGGGTTGTAAAGTACTTTCAGCGGGGAGGAAGAGTAAAGTTAATACCTTTGTTCATTGACGTTACCCGCAGAAGAAGCACCGGCTAACTCCGTTGCCAGCAGCCGCGGTAATACGGAGGGTGCAGCGTTAATCCGGAATTACTGGGCGTAAAGCGCAGGCGGTTTTGTTAAGTCAGATGTGAAATCCCCGGGCTCAACCTGGGAACTGCATCTGATACTGGCAAAGCGAGTCTCTCGTAGAGGGTAGAATTCCAGGTGTAGCGGTGAAATGCGTAGTCTGGAGGAATACCGGTGGCGAGCGGCCCCCCTGGACGAACGACGCTCAGGTGCAGCGTGGGGAGCAAACGGTTAAGATACCCTGGTAGTCCACGCCGTAAACGATGTCGACGGAGGTTGTGCCTGAGGCGTGGCACCGGAGCTAACGCGTTAAGTCGACCGCCTAGAGTACGGCCGCAAAGGTTAAAACTCAAATGAATTGACGGGGGCCCGCACAAGCGGTGGAGCGTAATGGTTTAATTCGATGCAACGCGAAGAACCTTACCTGGTCTTGGCATCCACGGAAGTTTTTTTCAGGGGTGAGAATGTGCCTTCGCGGGAACCACCAGGACCAGGTGCTGCGCTGGCATCGTCAGCTCGTGTTGTGAAATGTTGGGTTAAGTCCGCAACAGGCGCAGCCCTTATCGCTGTTGCCAGCGGTCCGGCCGGGAACTCAAAGGAGACTGCCAGTGATAAACTGGAGGAAGGTGGGGATGTAAGTCATCATGGCCCCTTACGATGGGCTACACGTGCTACAATGGCGCATACAAAGAGAAGCGACCTCGCGAGCAAGCGGACCTCATAAAGTGCGTCGTAGTCGGATTGGAGTCTGCAACTCGACTCCATGAAGTCAGAATCGCTAGTAATCGTGGATCAGAATGCCACGGTGAATACGTTCCCGGGCCTTGTACACACCGCCCGTCACACCATGGGGAGTGGGTTGCAAAAGAAGTAGGTAGCTTAACCTTCCGGGAGGGCGCTTACCACTTGTGATTCATGACGCTGGGGTGAAGTCTGTAACAAGGTAACCGG
+
**0($$(&18/00..46879,&(+-1074/--/2;76854+0/6-296551))*'/+20)2.-.3122,*+.,(**(.-98:80953;+/2:/'++-/:;/.1139:(*151++$&%/55.,9/7./0*39,+8;.(*+,*4-7-,1:2./0211(++&)11++)++331138/5'%*,)*1/208-0*/,,20.2/2.+0*-*-,*-+.*3),.+.,-+2,/037845/043.())**38122/8;--15,/*,/)+-80*(%&%(.33+&1223-2,3.3498075666636-,-//1,7,+32)'*'&)(),-*7592*'14,/2&.).8-.-.2124,2116///764710.--349:20812;7:;::86/2.((.)/*84:78-+0///($)&*+,/4560311/*---.1,01'&),99.4%.-/2.+-.008**.6502457,0/0303/301-**',....)2,*./9+/468.-)-6,/0110,.2/0--.36;0/./0524-121'39+)&$)()'))*--6-*+.6)/0/737:4359:;:1..152968(597-+/+()+/-02309120(*,)5*+-255<:5416/-&),02+//++4,(*//+0*)4:76,/*.+-'124740012/3.025;<0,5*++.(--/,/60+6035/3+'*/6:2761&')&(''.('-9:77464%'*220.162591210268509(,+-880/.5*0439362676/0/)2,+,,,,.,420+*.*.6693573576062974,12130:84734323)-(&)*679::221/.//-.,-320/)('+.,(01'&%%$).*145:8++%,,34,+5//.1.,00424,++)),+'%()0//6.-.3495;60('&()(/1778780435136<*.4;779*,+'/2*(/-1460/0+.02,7..2.1+//013222000-./02:3506/.++%*+/-068523/6000476;90:*+,-+04+'*(0/2483/325.81-+.02949344401/2;81;),477523:58311(''),/01;..)63*'*,')(+-,,-+/,6-688730,90)15-2&&,,,184.66-/489;9883./()*',,,.,/.--0%&*+1,25*1-/26;9:
@c0231e14-2e7a-4ba0-bb57-5da1eb3cf801 ch=442 read=46702 start_time=2019-12-12T23:36:42Z barcode=BC01 runid=2c9cf7bc05858273f10e7d7ec552fc0bd742dc3e
CTCCTACGGGAGCGGCAGTGGGGAATGTGCACAATGGGCGCAAGCCTGATCACAGCCATGCCGCGTGTGAAGAAGGCCTTCGGGTTGTAAGTACTTTCAGCGGGGAGAAGGGGCAAAGTTAATACCTTTGCTCGGTGACGTTACCCGCAGAAGAAGCACCGGCTAACTCCGTGCCAGCAGCCACTTACCCGGTATGCAGAGGTGCAAGCGTTAATCGGAATTACTGGGCGTAAAGCGCACGCAGGCAGTTTTAAGTCAGATGTAAATCCCCGGGCTCAACTAGAACTGCATCTGATACTGGCAGAAAGCTTGAGTCTCGTAGAGGGGGTAGAATTCCAGGTGTAGCGGTGAAATGCGTAGAGATCTGGAGAATACCACGGTGGCGAAGAGCGGCCCCTGGACGAAGACTGACGCTCCAGGTGCGAAAGCGTGGGGAGCAAGCAGTTAAGATACCCTGGTAGTCCACGCCGTAAACGTCTGTCGACTTGGAGGTTGTGCCCGCTTGAGGCGTGGCTTCCGGAGCTAACGCGTTAAGTCGACGCCTGGGAATACGGCCGCAAGGTTAAAACTCAAATGAATTGACGGGGGGCCCGCACAAGCGGTGGAGCATGTGGTTTAATTCGATTACAGCGCGAAGAACCTTACCTGGTCTTGACATCCACGGAAGTTTTCAGAGATGAGAATGTGCCTTCGGGGAACCGTGAGACGGAGTGCTGCATGGCTGTCGTCAGCTCGTGTTGTTGTGAAATGTTGGGTTAAGTCCCGCAGCAGGCACCATATCCTTTGTTGCCAGCGGTCCGGCCGGGAACTCAAGGGAGACTGCCAGTGATAAACTGGAGGAAGAGAAGGTGGGGATGACGTCAGGTATCCTTGGCCCTTGACCAGGGCTACGTGCTACAATGGCGCATACAAAGCATTACTCCCGCGAGCAAGCGGACCTCATAAAGTGCGTCGTAGTCAGTTGGAGTCTGCAACTCGACTCCATGGGGAAGTCGGAATCATAGTATCGTGAATCAAGTGCCACGGTGAATACGTTCGGGCCTTGTACACCGCCCGTCACACACCATGGGAGTGGGTTGCAAAAGTAGTGGCAGCTTAACCTTCGGGGCGCTTACTACTTTGTGATTCATGACTGGGGTGAAGTCGTAACAGGTAACCGG
+
,.33.2406-',+39749:341()*+*1)*,,.:/.851/000)+/.---+$%&%)(-/014+.03+/)),(()*/.9718(,529444+'*,/.:9/,/0-*30'()(+,+&&&'&&*+/,225268..785&,+*&,,1//2;6-.-+.,(+*(($'-.-*((./55889371413./+1%)+($(((&(-*(&,(/+,3.1104./.505,++$)'&/),.86;78679;8/21,+,*,2175(00;;010159.-/322),3))58)&475783842-3,1014443/*%$(&,.0.-&%)(%$')1,++./0878:,+*0491-///3001+-,7.6/...097/,30.3623,,,-/488::11+7.070&(-17896,-4((,./,6;5,.39662.7,-,11237707)(58788510+((--107,)**,'''%-4-1.+,124;0/143/0/01+,,8;8087(+*&%)+.47311222.03+1%4),:6)-.1/..8/-/3434630/4012+,-,/0/438/235700%/0135/)/+-06:98164-1.813586+*+6;<92#$%*)()()+71,-.(').005173977900001.-/43<:1:4;6.-()'+-&*'6//2&$)()**+374226612/-2687.&(.,*,*.4;:00/*,.6441.80069:;::;19:'.-/58:838670*'))-6:4200/:33387565*./2:79839-2.././42.*/,0881</0.3.0)()/&5)+)('3+'(/351.83./930:.0068840382..:.0:11:88-73*.136523/,,)+,31)125.+0,07++)'*,-.-39607789734)$)&$(.-*.+.-2+,+')19/312+(()')59769898-3**+*2).1/*'&%')'+-+,.().-,+./*,/80/645/11:2//310*--5(443$((+1,-./01143+2210-1267676)&'%%*+5/5/013(*%&%'++12(%,.1+)&''/-,/*34.-777:0244$*15190/*)+'-61;:313330--+/774%40*)))///;4735*+&((+++/),$%$$4+3,/41&5300%'2,)))*+0580064570*-.010245,+,------.031/*2,4:::8/
@093cf799-8de0-4418-836f-1724c231f84f ch=163 read=59941 start_time=2019-12-12T23:36:41Z barcode=BC01 runid=2c9cf7bc05858273f10e7d7ec552fc0bd742dc3e
CTCCTACGGGAGGCAGCAGTGGGGAATATTGCACAATGGGCGCAAGCCTGATGCAGCCATGCCGCGTGTGGCATGAAGGCCTTCGGGTTATGGGAAATACTTTCAGCGGGAGGAAGGGAGAAGTTAATACGCTGCTCATTGATTACCCGCAGAAGAAACACCAGCTAACTCCGTGCCAGCAGCCGCGGTAATACGGAGAGGTGCAAGCGTTAATCGGAATTACTGGGCGTAAAGCGCACGCAGGCAGTTTGTTAAGTCAGATGTAGAAATCCCGGGCTCCAACCTGGGAACTGCATCTGATACTGGCAAACGAGTCTCGTAGGGGTAGAATTCCAGGTGTAGCGGTGAAATGCGTAGAGATCTGGAGGAATACCGGTGGCGAAGGCGGCCCCTGGACGAATGACGCTCAGGTGCGAAAGCGTGGGGAGCAAACAGGATTAAGATACCCTGGTAGTCCACGCCGTAAACGATGTCGACTTGGAGGTTGTGCCCTTGAGGCGCTTCGGAGCTAACGCGTTAAGTCGGCCGCCTGGGGAGTACGGCCGCAAGGTTAAAAACTCAAATGGAGTGAAGCGGGGGCCCGCACAAGCGGTGGAGCGTAATGGTTTAATTCGATGCAACGCGAAGAACCTTACCTGGTCTTGACATCCACGGAAGTTTGCACAGAGATGAGAATGTGCCTTCGGGAACCGTGGAACCCAGTGCTGCATGGCTGTCGTCAGCTCGTGTTGTGAAATGTTGAGTTAAGTCCGCAACGAGCTGGCCCTTATCCTTTGTTGCCAGCGGTCCGGCCGGGAGGAACTCAAAGGAGACTGCCAGTGATAAACTGGAGGAAGGTGGGGACGTCAAGTCATCATATGGCCCTTACGACCAGGGCTACACGTGCTACAATGGCGCATACAAGAGAAGCGACCTCGCAGCAAGCGGACCTCATAAAGTGCGTCGTAGTCGGATTGAGTCTGCAACTCGACTCCATGAAGTCGGAATCGCCAGTAATCGTGGATCAGGAATGCCACGGTGAATGCGTTCCCGGGCCTTGTACACACCGCCCGTCACACCATGGGAGTGGGTTGCAAAAGAAGTAGGTAAGCTTAACCTTCGGGGAGGGCGCTTACCACTTTGTGATTCATGACTGGGGGGTGAAGTCATAACAAGGTAACCGG
+
,.0)&&'+78/05/-22/29798).2/'.,++./2988502287921;110434.',+.,(0967532/%&''&',++/.45984:-4+-'%&$)'()&1166,),+186(+2-4.)'&$%%(*/-4-**&'*(126122.+/0.3;5350-.1(+3,+562'01/.5..//144710--+)*(()+)),()%+*0.+('-,03995982://04/70-0.,.5;<89549921412*.,/-331.03:8.317116814561.'&((('+8.,2:631*2*1.+-3/.1/1232004---0162810/''&)((/*-23.2%+'++/.301-('0/0.2.//08321:://0:7-,..11669:110.///57274/80.-7,61206971.0877,)/&(,/9::;56:9:84353//3875;,-,.1;(5.19-7.2)(*1159)*2::488712468;889;1521113732*-)(),-/-0,.57:,0-+)*(&&&'.3(-*+,31.+*,+-/4//342(7:6::8477*'(()5,847.*0,',1919;87,250840./&&(&)'&),489+,18+,075302-237+*++$0&')249<<4:8;3/-..;:782*(-+*164424.09./89722-++*293011,1,*15,&'''*((*-212/1832867:8<814/*3.4765)(,4+-%-&,,:99897<::611001/.01289./5--/.-.*%9:+,43;26-+/-'/*.,(*.*&'#)+%*'(+:1-83-,3+,/(*-0919,6-72*34))&),-890;-./12200)-(')++/02;;7771./))..0329;7/+-+-.&'**0-,()%)*1.60,.++./011045731.'(*-1511,6,,7;:45623*2,&(&())*766575482366:022<77723346<86....-33412.3//*8*'%00/,+).*,-6./2536433/7..034.54711/(%*+2123:9:9+,')&,))0/-*+*90-,0*$&'4:/3,,0-.060//11..,1968<9457,-,1,766;.'&'.8)+5261:5*&,*(+)3---'('('6,9:8;9197-'04/33.9..9;(01820379:;976768988445//,*3*+-&,.6474)3,6;::95
@d744d3fb-50bb-4be2-a93a-bd14885c270b ch=82 read=43255 start_time=2019-12-12T23:36:55Z barcode=BC01 runid=2c9cf7bc05858273f10e7d7ec552fc0bd742dc3e
CTCCTACGGGAGGCGGCAGCAGTGGGAAGAATATTGCACAATGGGCGCAAGCCTGATGCGACCATGCGATAGCAAGGCCTTCGGGTTGTAAGTCCTTTCAGCGGGGAGGAAGGGAGTAAAGTTAATACCTTTGCTCATTGACGTACACAGAAAAGCCTCAGCTAACTCTCCGTGCCAGCCATGATAATGCAGGAGGGTGCAAGCGTTAATCAATTACTGGGCGTAAAGCGCATGAGCAGTTTGTTAGAAGTCAGATGTAGAAATCCCGGGCTCAACCTGGGAACTGCATCCTGATACTGGCAAGCGAGTCTCGTAGGGGGTAGAATTCCAGGTGTGGTGAAATGCGTAGAGATCTGGAGGAGGAATACCGGTGGCGAAGCGGCCCCCTGGACGAACTGACGCTCAGGTGCGAAAGCGTGAGGAGCAAACGGGATGCCTAGATACCCTATGGTAGTCCACGCCGTAAACATCGACTTGGAGGTTTGTGCAGAGGCGTGGCAACGGAAGACTGGTGATGACCGCCTGGGAAGTACAGCCGCAGGTTAAAACTCAAATGAATTGACGGGGGGCCCGCACAAGCGGATGGAGCATGGATTTGAATTCGATGCAACGCGAAGGCCTTACTGGTCTTGATCACAGAGGTTTTCAGGATGAGAATGTGCCTTCGGGAACCGTGAGACAGGTGCTGCATGGCTGTCGTCAGCTCATGAGCGTGAAATGTTGGGTTAAGTCCCGCAACGAGCGCAACCCTTATCCTTTGTTGCCAGCGGTCCCGGCCGGGAACTCAAAGGAGACTGCCAGTGATATAAACTGGAGGAAAGTGGGGATGACGTCGAGTCATCATGGCCCCGCCGACCAGGGCTACACGTGCTACAATGGCGCATACAAGCAGCCTCGCGAGAGCAAGCGGACCTCATAAAGTGCGTCGTAGTCGGATTGGAGTCTGCAGCGCTCGGCTCCGCTGAAGTCGGAATCTGGTAATCAATGGATCGAATGCCACGGTGAATACGTTCCCCGGGCCTTGTACACCGCCCGTCACACCATGGGGAGTGGGTTGCAAAGAATAGGTAACAACCTTCGGAGGCGCTTACTGTGATTCATGACTGGGGTGAAGTCGTAACAAGGTAACCGG
+
,.20-(-)4-*.*))*(&*-&/./4-)'%())'++**0(-**)952%1'0%*(&&$%$%$%')-'(&&$%($&((&&)%'().5655''('$%$&&+,+$$$&+0.()-,*,1+&')2:410608/119/9.+,-)%)''''#'$'%)&)+,.+$&%'*&*/./*('(*++(***))&+0('''*.-,*1%5%%'+&)*44804,7*6*--11+2-//610014222*++-,)*$%%&008,'**)$&%',.&&(*&'&(060-04./7655-,+-(*)2---//--++)(')-334464+.'##%&-*2178:1.(53./2)/+6,9--0/++%'-//056245872//./1659-*.+'/+))(%*--0,5,*&%%&'*-0;:91+/822&&*((0016889'--&(&%&'**+23/%3)'-.2:.6)76+.%(%%'),---4''%)&,+')//(*-0461205,,)..,.,0,,+&'&*,)(&&&#&'-6.4-4()##%'),.0'&%&'(&'(%%')(**+(+*'&'$#&&(/4)+*-.-3,;;/+03+52,,*,..--1%(/12+-2,&-/20/,,*(&*27.%+)*,/*).,&&%'(*'*+197'3**(*''%''((%*)).020.,)&%&(%*&*&**++)(,**)**''+//1148486-47/509374+3.1+//100/'-./.*.3388388345530+*&%))).5942369.'//435/-5.($')/1+)'*+.1'493.6..0)(--,2;228/..+3/5)(*.0(.40(+)))%'%+((),-'+-6+-++)*+'122578.+0+/1',(,499697//'*(&&($)).5'&$-/-3*#'&%&885531,&&(%((),+*)--7/,52//''$$&'$&$'+903,,())**.06346;53946464911--.-,30//1/4(,)/6/8+--+%%'&%&%/-5104(0'%%'(0+,,8*4*4053/50180-%$'/,--+((//14'(+'167797/0//..*'',0267-0'+'&&(+'28,()*---//11298(&&)/-*,9021;-()/-&-//01*,2.-4:4(2(.2,//1*((')003394/-,-/1311(((2,+,52444526,7-/64785
@6baa46cc-8ff5-4b14-bf02-20bbf0720001 ch=328 read=37901 start_time=2019-12-12T23:36:53Z barcode=BC01 runid=2c9cf7bc05858273f10e7d7ec552fc0bd742dc3e
TCACCCCAATCATCAATCCCACAGCAGACAGCTCCTTCCTTGCGGTTGGGCCACCGGCTTCAGGTGTTATCAACTCTCGTGGTGCTTGACGGGCGGTGTGTACAAGGCCGGAACGTATTCACCGCGACATGCTGATTCGCGATTACTAGCGTTCAACTTCATGTAGTCGAGTTTACGCGGGCTACAATCCGAACTGAGAATGGTTTTATGGGTTTCACTTCCTCGCGGCTTCGCTTCCCTCTGCACCATCCATTTGTAGCGTGTAGCCCAGGTCATAAGGCATGATGATTTGGCGTCATCCCGCCTTCCTCCAGCTTGTCACTGGCAGTCTCGCTTCGAGCCCCCAATGATGGTAACTAACGATAAGTTTGCGCTCGTTGCGGGACTTAACCCAACATCTCACGACACGAGCTGACGACAACCATGCACCACCTGTATCTCATATAGCTATCTCTCCATCTCTGGAGCCTTTATGAGTATGTCAAGACCTAGTGGAGTTCTTCGCGTTGCTTCGAATTAAACCACATGCTCCACCGCTTGTGCAGGCCCGTCGAATTCCTTTGAGTTTCATTCTTGCGAACGTACTACTCAGGCGAATTACTTATTGCGTTAACTGCAGCACTGAACTTTGACATCAACACTTAGTACTCATCGTTTACGGCGTGGACTACTAGGGTATCTAATCTATTTGCTCCCACGCTTTCCGGGACTGAGCGTCAGTTGCAAGGCCAGATCGTCGCCTTCGCCACTGAATTCCTCCATATATCTACGCATTTCCACCGCTACGCATGGAATTCTGATCCTCTCCTGCACTCTAGCTGCCTGGTTTCTATGGCTTACTGAAGTTAAGCTTCAGGCTTTCACCACAGACCCTTGCTGCCGCCTGCTCCTCTTTACGCCCAATAATTCCGGATAACGCTTGCCACCTACGTATTACCGCGGCTGCTGGCACGTAGTTAGCCGTGGCTTTCAATAAAGTACCGTCACTCGGCTACCATTTCCTGTAGCGCCGTCCTTCCCCTTTATAACGAAGTTTACAATCCGAAAACCTTCTTCCTTCACGCGGCGTTGCTCGGTCAGGGTTTCCCCATTGCCGAAAATTCCCTACTCCTGCTCCCGTAGAG
+
<85152-,0/00997:008)()%%$'*,0/-,*/005915000:;9;(247,+3,05--5/&76,3+,)--5/.*.'+(++120&+%&(74<;89986000..341715,*,%++,06<9893./-.1689897120-,.0053/.-%,**+;1*&()*++0032444,'541'%)&*(+')'&.08530,/3644*%'()5/9;;0777;9,;/1%-/91747314104;845580;.-15/-)-41:;9.98)()('*')**(*72**06771-2++-+,100/-,5900&0146-+/4,+.<:<;854-++*8--.:586261/186/4..-.(/-)/433)*)''028;988657:8322,'/&0+.0466834501,831')&,&+%&*10678451467740..-+,-,,+1047),-/.0-30.8064313448()+-.*--37887388,-651/03%*1/+1,&*'(),,52773-03:;7&01%,&)5869<:67629*22:5-*0*0*9667.+*+*&)/1*,2&%%&)*-/'+)16/),,&)'-62'*1+)*-0;945:<9/9..**23+2.-*'))+2102))6-/+-0///61215867221,(+,,5557:77::6566.8)+++*1*+,''(&)34827<6*1071227;852100/0/*,+4567;45,,.6*'),.;.)+/,2;,.'*45,+*+,55799'22,/11-*1+2*./..(+*$&&&'*+18574-%%+.4666713/1257/.../48<87*&+/)+1+-)2/134+,*1)$),3/201-/22/2'3241%/../8;9::6<62,).*+(*+*+25-3+,,1+%&$'(%2551:2+%%(&(+-:8:1./**(*/428<644228/-77.-3.,)*//.536/0+1/574'1''')*-.)-./$/-**,7*,3.117257:865-)-,0270;,++2.50-)('&%+*,22)*(+.6567--.-(1/108;-3:,1-+*)+'+).4383,-*-0/)16-(+1:7-,/,.77)--0140*153+451613;:67:3,...-20-*944485;98+6621<0/674-0735:51::719/7-*+./24,',,/3++,**+-
@4949e4d0-a686-43c5-8349-814b89057b9d ch=441 read=48932 start_time=2019-12-12T23:37:13Z barcode=BC01 runid=2c9cf7bc05858273f10e7d7ec552fc0bd742dc3e
CTCCACAGGAGGTAGCAGTGGGGAATATTGCACAATGGGCGCAAACCTGATGCAACCACGCCGCGTGTATGAAGAAGGCCTTCGGGTTGTAAAATTACTTTCGGCAGAAGGGAGGAAGGGAGTAAAGTTAATACCTTTGCTCATTGACGTTACCCGCAAGAAGAAGCGCAGCTAACTCCGTGCAGCAGCCGCGGTAATACGGAGGTGCAAGCGTTAATCGGAATTACTGGGCGTAAAGCGCACCCAGGTATTAAGTCAGATGTAAAAATCCCGAAACCAGCCTGGGGCTGTCTGGTACCGTAACAGATCTCGTAAGAGGTAGAATTCCAGGTGTGGCGGTGAAATGCGTAGAGATCTGGAGGAGGGAATACCGGTGGCGAAGGCAGCCCCTGGACGAAGACTGGTGACCGCTCAGGTGCAAAGCGTAGAACAAACGGGATTAGATACCTGGTAGTCCACGCCGTAAACGATGACTTGGAGGTTGTGCCCGCTTGAGGCGTGGCTTCCGGAGCTAACGCGTTAAGTCGACCGCCTGGGAAATCACAGCCGCAGTTTAAACTCAAATACATGAATTGACGGGGGCCGCGCACAAGCGAGGTGGAGCATAGTTTAGTTACAACGAAGACACTACCTGGTCTTGACATCCACAGAGGCTTTCCAGAGATGGATTGGTGCCTTCAGGGAACTGTAGGACTTAGGTGCTGCACTTGGCTGTCGTCAGCTCGTGTTGTGAAATGTGGGTTAAGTCCCGCAACAGGCACAGCCCACTTATCCTTTGTTGCCAGCGGTCGGCCGGGAACTCAAAGGGAGACTGCCAGTGATAAACTGGAAGGTGGGGATGACGTCAGAGTCATCATGGCCCTTACGACCAGGGCTACACGTGCTACAATTGGCGCATACAAAGAGAAGCGACCTCGCGAGAGCAAAGCGGACCTCATAAAATTGCGTGTAATTCGGATTGGAGTCTACCGACTCGATCCCATGAAGTCCCGGAATCGCTAGTAATCGTGGATCAGTGCCACGGTAGATACGTTCCCGGGCCTTATACACACCGCCCGTACACCATGGGAGTGGGTTACAAAGAAGTAGAGTAGCTTAACCTTCCGGGAGGGCGCTTACCGCCCCGTGATTCATGACTGGGGGGGTAGAAGTCGTAACCGCTGCAAGGTAACCGG
+
,*,''('/3)+/(*,)(+,0,2'.,.%,,*),-09862(&%'..'0.--187/2((&%()37122237562.-(*+-4/408/2;747&+)(&%'%')1773'53$'%&(+,(,.,,,32'*+088+5.1-1/38099..21/271+1.3118<6/0/+$,)&**%&'(&+...7//01+$&'#&(&,16--(''''+*++3..1.549:24408.7.0'-,*4++-33;895/191*(')$)''&+(&'++1-/1/+1+,++-554.,26)'*)(()&(054423*($$'(*'$&#''%$&&(%(%*,88790''%.+*+&5(6*/2-0331(,'('*))''%'*,0/.,,)+0//33.0-)+-*+/-0763;.1--*/+()($(/37.'+0/8*+'%(*)&#*)'*)%$&),/5421%+.*-1603,--.302'66016/.14*5-'-;954220+,/3:799;:/.(%&&%'//3-14/;./+40*%(+(*)010477;5451,/+,,,.-.))))5-:.685-,6:245(+**&'&&&'((,82),'0,61/21//459:1-*+*((0.,,(0)186.22),')*++&)*)'*')+0(+/*+&+,6.(&,.$$'%''))(%%$%&(+-*)'(*./.34953,+++-'(&)*/21(*+../399/+8*8,997617&)0&+)//0.,.-+)'%%*()*13--&&)%*',..56579/0000554-7++*+/,,%3'231613,10+.+-2)1)./-$'('),(%*-//0/0.83./612-*+*0947)5.4/77-5339+8/.2((--9999.)(-),-3;,-,.+(**+--6:559976416*%'(+0/-..,,.0,'())+..-7.078553*&(('/0+(%($2&%()),,,+145(((%((')768568/**('%%(57**4263/7450112-()(&(-,()*+--.).'0,-+)(**2.2-*/452%&)13,(3--0+-.)&)1,203,,,,(,,0./1:::75-&%+&*'&(-4/,+7536/0.4/-037714-*/.0,.,0864:,,.),./2.2-'(&((,2+)1%,-4/'))(*)(%),,+(&$('&#&*,*'3,%/-*/*),+)2-%'%(&%*,-192.1/023123/-(&(%'+))*+((*-*)&'%#&*.*2*.%1.38
@daaedd7e-7d5b-4410-91e4-f009abc0e8cf ch=333 read=36090 start_time=2019-12-12T23:37:14Z barcode=BC01 runid=2c9cf7bc05858273f10e7d7ec552fc0bd742dc3e
TTGGTACTTCGTTCAGTTACGTATTGCTGTGGTGCTGAAGAAGTTGTCGAGTGTCTTTGTGTTATTGCGCCTGTCGCTCTATCTTCCGGTTACCTTGTTACGACTTCGCACAGTCATGAATCACAAAGTGGTAAGCGCCACTCCGAAGGTTAAGCTACCTACTTCTTTTTTGCAACCCCTCCCATGATGTGACGGGCGGTGTGTACAAGGCCAGGAACGTATTCACCGTGGCATTCTGATCCACGATTACTGAGCCGATTCCGACTTCATGTGAGTCGGTTACCCAGACTCAATCCGGACTACGGCTTTATGAGGTCGCTTGCTCTCGCGAGTCGCTTCTCTTTGTATGCCATTGTAGTAGCGTGTGAGCCCTGTCGTAAAGGGCCATGATGACTTGACGTCATCCCCACCTTCCTCAGTTTATCACTGGCAGTCTCTTTACGGAGTTCCCGGCCGGACCGCTGGCAACAAAGGATAAGGGAGTTGCGCTCGTTGCGGGACTTAACCCAACATTTTCACAACACGGGCTGACGACAGCCATGCAGCACCTGTCTCACGGTTTCCCGAGGGCTGTTCTGTCTCTGAAAACTTCCGTGGATGTCCAAGACGGGTAAAGGTTCTTCGCGTTGCATCGAATTAAACCACGTGCTCCACGCGTACGTTGATCGAATTCATTGAAGTTTAACCTTGCGGCCGTCCCCAGGCCGGTCGGCTTAACGCGTTAGCTCCGGAAACCACGCCTCAGGGCACAACCTCCAAGTCGACATCGTTTGTACGGCGTGGACTACCAGGGTATCTAATCCTGTTTGCTCCCCACGCTTTCGCACCTGAGCGTCAGTCTTCGTCCAGGGGCCGCCTTCATACCAGTATTCCTCAGATCTCTACGCATTTCACCGCTTCACCTGGAATTCTGCCCCCCTCTACAGGACTCAAACTTGCCGGTATCAGATGCAGTTCCCAGGTTTGAGCGGGGATTTCACATCTGACTTAACAAACCGCCTGCGTGCGCTTGCGCCCAGTAATTCCGATTAACGCTTGCACCTCCATTATTACCGCGGCTGCTGCTGGCGGAGTTAGCCAGTGCTTCTTCTGCGGGTAACGTCAATGAACAAGGTATTAACTGCTCCCTTCCTCCCGCTGAAAGTGCTACAACCCGAAGGCCTTCTTCATGCACGCGGCATGTGGCTGCATCAGGCTTGCGCCCATTGTGCAATATTCCCCACTGCTGCCTCCCGTAGAG
+
%#((*+10:11055/51***)*3281205'*49:;;:2-())'+///.'%%)56349:245/7&%&&'')+,.6600234772),*++,/.-5344*5*((.'./,*%'')**24364597756696244977))*-.3((+/**/.06.8.9(../672*22;383:2:+.40)152+&)2.(6/%-,-/14)+0.(//+,('(**0/416(45-554904/.-4+())20+1;660011++++*8../3-+'*()+04-0,+/262++)'((*++)-3-$,&&)(4751*2,,-.3-00,--&*.6--8654414)*/.*+0,,.,-(')),+++''*+,64-+(&()1,*+&&#*(((*).0.-(,/6,,.173564).34.987110++)%%))/.29780.70),3.95201((.:)).4660610-652,-+0,%&(('*79074,3164:633-/*-,,2/3,3)),)*10.2-$,/801-367424.(036/+2++&*&%)+2-153+0*++)**...1/12.,(&*,)0.23-)(/.03:37753202)59;+25,*((((((()4+*(,)('%#*..*',*87344;;:827(.(+%$)2-,48**+05669/,&))0,./66/.5.7.<:6/)(((),-3,*+()),%(&'$#$)*(-,2-1)0-+,'(3974410-1,,*((('*-390.013(0.30-&*')-/,,+*0./,5.6+,++/(.10422734,.73.,./...,.*6/,-25.5457.:8-*012)225474//..09%,,,.-/01254200-23*)/,144*)+))590-//+/+()+28574%,**.;93/5')0683/56.)-)(()*-*%*--9;8435,,-0012.---044;-.&*)&(+(*+/623'4(2/2-'117992*.012+/6.52300%*1*+59-5.(&,*/3436586</4--+4,63.-.-'*+)(.730)//1331/,*,/207;54,(.+..///,+*()%#$%(-))+-067:1)(*.2/440/0-+,,1/(+/(+*)+()7<5402+**(*+..1+(.(&),9+,+9+.--+12::<98//-020060--)2)(&&&'*4(7/428261535056*736.//72*-04.3+(*-*&%%&$)&&&(+*01:9<89,,)+',%*).(1.)+''(2458999:/46215,,++92(+-(,00/10119934*')**///25*77+*6+*)$
@b52a85b7-b111-4cf9-8f0a-419d505882fc ch=334 read=50410 start_time=2019-12-12T23:37:13Z barcode=BC01 runid=2c9cf7bc05858273f10e7d7ec552fc0bd742dc3e
CCGGTGCAACTGTTGCGACTTCACCCCAGTCATGAATCACAAAGTGAAAGTAGCGCCTCCCGAAGGTTAAATACCTATTTCTTTTGCAACCCACTCCCATGGTGTGACGGGCGGTGTGTACAAGGCCCGGGAACGTATTCGCCGTGGCATTCTGATCCACGTTACTAGCGATTCGACTTCATGGAGTCAGGTGCGGACTCCAATCCGGACTACGACGCGCGCTGCCAGAGGTCCGCTTGCTCTCGCCGAGTCGCTTCTCTTTATGCGCCATTGTAGCGTGTGTAGCCCTGGTCGTAAGGGCCATGATGACGTCATCACCTTCCTCCAGTTTATCGCTGGCAGTCGCTGAGTTCAGCCGGACCGCTGGCAACAAAGGATGAGGTTGCGCTCGTTGCGGGACTTAACCCAACATTTCACAACACGAGCTGACGGCAACCATGTGCAGCACCACCATGCAGTTCCCGGCATTCTCATCTCTGAAAACTTCCGTGGATGCCAAGACCAGGTAAGGTTCTTCGCGTTGCATCGATTTAAACCACATGCTCCACCGCTGTGCGGAGGCTGTCAATTCATTTGAGTTTAACCTTGCGTACGTACTCCCCAGGCGGTCGACTTAACGCCGTTAGCTCGACCACGCCTCAAGGGCACAACCTCCAGTCCGACATCGTTTGCGGCGTGGACTACCAGAATTATCTAATCCTGTTTCCCACGCTTTCGCCTGAGCGTCAGTCTTCGTCGGGGCCGCCAGCCCGGTATTCCTCCAGATCTCTACGCATTTTCACCGCTACACCTGGAATTCTACCCCCCTCTGCGAGACTCAAGCTTGCCGGTATCAGATGCAGTTCCCAGGTTGAGCCCGAAGTTTCATCTGACAACAAACCGCCGTGTGCGCTTTACGCCCAGTAATTCCGATTAACGCTTGCACCTCCGTATTACCGCGGCTGCTGGCTGGAGTTAGCCGGTGCTTCTTCTGCGGGTAACGTCAATGAGCAAAGGTATTAACTTTACTCCTTCCTCCCGCTTTCAGTACTTTACAACCGGGCATTCTTCATACACGCGGCATTGGCTGCATCGGGCTTGCGCCCATTGTGCAATATTCCCCACACTGCTGCCTCCCGTAGAACAATATCAGCACCAATAAGAAGGTTAACACCGAACGCGGGCACTGTGGCCTGTGTATGGCGGG
+
71544).%%#&'&0%.--239606540,.39)))+0/...2,+((+&''##')+/01.+,++/7/6.:3:)(*-2/$&,)(0:;2/22,58/$''27/-487956446'/1,/-+**((),67.540-.,3+,,9962;323;8:7985885-,-*7***,092233323%2'.-12784*++.%')0&(*1()/:75/6'3*31'5,72/,,-0332/1*+-(%%('&2+72,+,.1.-/-+103-*(.02/129/331:5.,-039<753+('))')*..1335;30144317-+,676;9:2.-..14/..,.$.,216+*./,/3</../+-//8.-../)(1.026;4-/2/.379568667405114*2.4,(&('+**,465540:0/)411,1,4,//,./-./8/-+,)+-,0''2333464,51*28./.*(00,100.%&$%&$'#*0225.((&(+1..03785532158/./908787854//*.1/68<321237-64<86;423/80//12)&(/-).440<44345553**/5)*)+,-/*3&'*((%(*'*'/*.3630//7<:054(('()*'%'(++,.-877,1580:9873111223131*6+*$%'-)*+34633844+)-2-**),21942(%'(+''(52671721+,*5/./8:261*.2,*)'-+-.-)*0)*),&)(%(2-.0,+18**%*)/-./669813459;7)34.9:758/-.&')**+-045;8/,1(()344441*/*+$)18.158;566+2)121/-/./8/31539880+/.*/+'//25756...0,.4.33105-/.2(.,25<89.,0705-+-22.,)((-:)-/*+&)%,,60:;:9:'*+*+.',/**,**+3.63-**-388<41-./,/,+,+3+*+(/..46/6309/-/++,0.4564/3-,-,%*+34/11&13,-,4*5:678:5:811:8654+6/...397**.*-1412.,0(%)+39/:96070)$(+**)%))'()//*--')&&&$$%--.1:7/-,,+.14531'-&-*+,,,*/0,0*)()(,/.:8/.9/.-.+5-+0+4370*,(+,*-+,/5/9:),4*)**3/80102,+,*/,/'%)&&..*0,31+*%()&$'(&%%'&$#$&%+%,,-***%%#$$##$#$
@bcafdb99-edf0-4e35-9704-5f42b2bd7454 ch=168 read=58506 start_time=2019-12-12T23:37:12Z barcode=BC01 runid=2c9cf7bc05858273f10e7d7ec552fc0bd742dc3e
CCGGTTACCTTGTTACGGCTTCACCCCAATCATCAATCCCACCTTAAGACAGCTCCTTCCTTGCCGGTTAGGCCACCGGCTTCGGTGTTATCAACTCTCGTGGTGTGACGGGCGGTGTGTGTACAAGGCCGAACGTATTCACCGCGACATGCTGATTCGCGTTACTAGCGATTCCAACTTCATGTAGTCGAGTTGCAGACTACAATCCGAACTGAGAATGGTTTTATGGGTTTTACTTCCTTGGCTTCGCTTCCCTCTACCATCCATTGTAGCACGTGTGGGTCATAGGGGGGGCATGATGATTTGACGTCATCCCCGCCTTCCTCCAGCTTGTCACTGGCAGTCTCGCTAGAGTCCCCAACTTAATGATGGTAACTAACGATAAAGGTTGCGCTCGTTGCGGGACTTAACCAACATCTCGGCACGAGCTGACGACAGCCATGCACCACCTGTATCTCATATGGCTATCTCTCTCCATCTCTGGAGCCTTTATGAGTATGTCAAGACCTGGTAAGGTTCTTCGCGTTACTTCAGATTAAACCACATGCTCCACCGCTTTGTGCGGGCCCAAATCAATTCCTTTGAGGTTTCATTCTTGCGAACGTACCTACTCAGGCGGAGTACTTGTGCGTTAACTGCAGCACTGAACTTTGACATCCAACGCCAGTGCTCATCGTTTTGGCGTGGACTACTGGGGTATCTAATCCCTATTTGCTCCCCGCTTTCGGGACTGTGAGCGTCCAGTTACCGGGCCAGATCATTACGCCTTCGCCGGTGTTCCTCCGCTATATCTACGCATTTCACCGCTACACATGGAATTCCACGATCCTCTCCTGCGCTCTGGCTGCCTGGTTTCTATGGCTTGCACGGTTAAACTTCAGGCTTTCACCACAGACCCTTGCTGCCCGCCTGCTCCCTCTTTACGCTTAATAATTCCGGATAACGCTTGCCACCTACGTATTACCGCGGCTGCTGGCACGTAGTTAGCCGTGGCTTTTCTAATAAGTACCGTCACTCGGCTACCATTTTCCTGCTTAGCCGCCGTTCTTCCCCTTTATAACAGAAGTTTACAATCCGAAAACCTTCTTCCTTCACGCGGCGTTGCTCGGTCAGGGTTTCCCCATTGCCGAAAATTCCCTTCTGCTGCTTCTCCCGTAG
+
/511/9-.55;/37///%/373-257,102778,7,+69))-+++0*.08/01117,7,+(-()&,,2811757.05-3++3&0+-,09431/1./,-.-/8;::888:7804(/(*)*,/1./(/.,4,().,.41/9/./9378:9672-...0:6,21/0+(+--0(%2,/+)%)2,;5522,**+-4436110336559:<:0,+0970/.,47583::<0679<03;<5.86,0%$$3&*74.--6-1;*33//2410/-%&)*0/0/-.//0/-1100,+'(*768/241/....2367--/5666+;63,-/65:1,+-,)+-.5...1*,/60-12.&+*,..,*-,111+00+.*1*,-567:75644510))*08(+,5:.1576768<-.1992---0*/(0*2212,+%.*2342//0.+/.%/1&343500.1911:0635632,&,,-1887894////06:0033-+,3%&,(*,,$)&'*+,856/-1-,-.*,441,224;9876.6328+11720/0113;843((*,+./1-,0-&(0++*225/.,+3+%'(+..94645/851&-.5;7439;3652)(')))4*,((*2371368*2+),)+/-',*++--8-778/...%0./2700,.,,-637-6/6)*&((''003736+5+'$,+01;89555'+')33+122+)/5.62/,-/70,.+77/,+--:54+::630*&)),-*,0(%,50(2(*,--6100-+%'#"''43-31,054478714*-+,%&&(*2487/73637<201265::-,(+$%'+,(5*5)+./13/7./,68//0&-+1('2--.8;99:5;7.)&)*,+-1(,*))&,'0)'*.)3'2621:52021011999;.1/+)/*+3+,3:811,10,,2,3*#%$&('-100345627362.&)$&+)-57246401-0/3:67:7813.,+)(*'&#))./23:2/3919:;1643+'&,,-21&,,58453)'**1/--/5942;:-04--'*'+&,,,.149:30/1-.*)0*'*2550*,((.:7-+0,-31/0598294966;:69<60112/:872;33390356(3.,,7+0-)%(+1,15204/*()73+6<1/*)*%),+/.75(*-,-
@30e444b2-36ea-4ed2-a60c-0904682defb8 ch=332 read=36923 start_time=2019-12-12T23:37:10Z barcode=BC01 runid=2c9cf7bc05858273f10e7d7ec552fc0bd742dc3e
TTGTGATGCTTCGTTCATTACGTGTGCTGTGGTACTGAAATTTCGATTATGTTTGTGTTAACCTCTTGCCTGTTCGCTCTATCTTCCGGTTACCTTGTTACGACTTCTGATGATCATGAATCACAAAGTGGTAAGCGCCCTCCCGGATTAAGCTACCTACTTCTTTGCAACCCCACTCCATGGTGTGACGGTGTGTACAAGGCCCGGGAACGTATTCACCGTGGCACTCTGATCCACGATTGCCATGGTTGCCCGACTTCTGGAGTCGGTGAACTGATCCGGACTACGACGCACTTCGCCAGATCCGCTTTTACTCATACGGGTCCGCTTCTCTTTGTATGCGCCATTGTAGCACGTGTGTAGCTGGTCGTAGGGGCCATGATGACTTGACGTCATCCCACCTTCCTCCAGTTTATCACTGGCAGTCTCGCGAGTTCAACTGACCGCTGGCAGCAAAGGATAAGGTTGCGCTCGTTGCGGAACAGCAGCATTTCTGCTGGGCTGACGGCAGCCGTGCAGCACCTGTCTCCGGTGATTCCAGCGCATTCTCATCTGAAAACTTCCGTGGATGTCAAGCGAATAGTACTTCGCGTTGCATCGAATTAAATACATGCTCCTACGCTTGTGCAGGCCCCGTCAATTCATTTTGAGTTTAACGGCCGTACTCCCCAGTGATAACAACGCGTTAGCTCGAGCCCAACCACACGCCTCAAAGGGGCACAACCTCCAAGTCGACATCGTTTGGCGTGGACTACCTGGGGTATCTAAATCCTGTTTGCTCCTGCGCGCACCTGAGCACGTCGGTCTTCGTCAGGGGCCGCCTTCGCCACCGGTATTCCTCCAGATCTCTGCGCGTTTCTCACTGCTACCTAGATTCTCACCCCTCTACCGAGAATAAAGCTTTGCCGGTATCGGAGTGCGGTCCCAGGTTGGGCCGGGGAGTTTCATCTGGCTTAACAAACCGCCTGCGTGCGCTTTACCGTAGTAATTCCGTTAGCCTTTGCGCCTCCGTATTACCGCGGCTGCTTACGGTTAGCCTTTGGTACTTCTTCTGCGGGTAACGTCCAATGAGCAAAGGTATTAACTGCTCCTTCTCCCCGCTGAAAGTACTTTACAACCCGAAGGCCTTCTTCATACGCGGCGGCTGCCATCATTGCGCCCATTGTGCAATATTCCCCACTCTTGCCTCCCGTAG
+
$&%%(&('-..0)-22,.3%%%'&2)(/.*-(((4()'&$'&'')$0')+&-3+)0/46+'+-(%%%'-*''(-.&&%%*).2513+*&,,)/.3+(+)%*0,2360&($('((-,-58;710026-,-08003012393+.-'(-(.*.-).003:3//-2-085/302135*&''1,(222*'('&((-+000/+.+*//3/'06/12118880/-3/7:090-,0/+-+,,&%''(2)%-(%%)*),'+/)),-14/&('$''&(($'%&)%%'*.+203:65253,*+$(''#%&&&(&*-3(*-79.*%(*#%#'&-.--+),021860:7.0366968;228)*+/-(+-.131,.++&*-8-'*%)576384--+((&(*-),-,-61+-6/,9:9;76336133<.-.:444/0,(*-32-&%++264/''&%'&')+-.*-((',09+./7643)2(4.//333,1+())+.3+*'*&)*//:-+)$%%&%&(.,,//,12376%.&'&&('.1),)(&'%$%()'0*1&(%%$)*0;535410/*)34,(**)**,6;9:785%&&*'&%&''+&'()&'(+-2.008812.3-495,02*+))*0+&$)'*.+-**)%-00851,25276:8'-/.'('&('%)((%&)-46.0,/-+&%%$%%$%%%(3.*'(+*&.5/2'&&),))**1++$**3767/9,+37./)*-+,2.3.0./16265)453-+&(&)()**),,&4/)(,('**,2/*.(--,+'.4,'(*0,$$%$$$&+00-.+01(**.0&/13569-.8(,67015/061//-6/0182;87883,-1&''66655,(,+-'197-+,,02.*''*'&&()16+&%$031,,/1../,&%%&%''&%').),62320/-,','$)/-1--+*')+01222.2*-1-'%(-;633,))('*)*++,/267868;7886671/-,/'%-)%&$'0-&18)(''*)%)$)-*(-*3800/1531;.27445850/)&$&'*)(,)%*''**-/,'-124:965.3.4,,7;9648&5',.,.3.2'+',+/02-*/),-61.1(&.4,,*32/10*),+-12-'+0.47*).0,1,,,102:.'+(+)*()'()(+).2.0,%%''*,24-&)*&,**+:1.///16/*+*&)(&*.+/6-,03-
@43176c86-167b-4a43-80a2-a5ecb6e6bee6 ch=489 read=34860 start_time=2019-12-12T23:37:20Z barcode=BC01 runid=2c9cf7bc05858273f10e7d7ec552fc0bd742dc3e
CCACACGGGAGGCAGCAGAATTTTTTTCGGCAATGGAAACCCTGACCGAGCAACGCCGCGTGAAGGAAGAAGGTTTCAGTTGTAAACTGGTATAAAGGAAGAACGGCGGCTACGGAAATGGTAGCCAGTGACAGTACTTTATTAGAAGGCCACGGCTGACTACATTACCAGCAGCCGCGGTAATACGTAGGTGGCAAGCGTTATCCAGATTATTGGGCGTAAAGAGGGCAAGGCAGGGTCTGTGGTGAAGCCTGAAGCAACTTCAGTAAGCATAGAAACCAGGCAGCTAAGAGTGCAGGAGGATCGTGGAATTCCATGTGTAGCGGTGAAATGCGTAGATATGGAGGAACACCAGTGGCGAAGGCGACGATCTGGCCTGCAACTGACGCTCAGTCGAAAGCGTAGAGGAGCAAATAGGATTAGATGCACAAAGTAGTCCACGCCGTAAACATTGAAGTACTAAGTGTTGGATATCAAAGTTCCGGTACTGCAGTTAACGCAATATTTTTCCGCCTGGAAGCGGTACGTTCGCAAAGAATGAAACTCAAAGGAATTGACGGGGGGGGCCCGCACAAGCGGTGGAGCGTAATTCAGAGGCAACGCGAAGAACCTTACCAGGTCTTGACATACTCATAAAGGCTCGAGATGGAGAGATAGCTATATGAAGGATACAGGTGGTGCATGGTTGTCGTCAGCTCGTGTCGTGAGATGTTGGGTTAAGTCCGCAACGAGGCACCAGCCCTTATCGTTAGTTACCATCATTAAGTTGGGGACTCCTGGCGAGACTGCCAGTGACAAGCTGGAAGGCGGGGATGACGTCAGATGCGTCATGCCCTTATGACCTGGGCTACGTGCTACAATGGATGGTGCAGAGGAAGCGAAGCCGCGAGGTGAAGCAAAACCCATAAAACCATTTCTCAGTTCGGATTGTAGTCTGCAACTCGACTACATGAAGTTGGAATCGCTAGTAATCGCGAAGATCAGCATGTCGCGGTAGACACGTTCTCGGTATGTACACACCGCCCGTCACACCACGAGTTGATAACACGAAGCCGGTAGCTAACCGCAGGAAGGGGCTGTCTAGGTGGGATTGATGATTGGGGTGAAGTCGTAACAAGGTAACCGG
+
&&&'&+,34/16-(++*-'-(27:;/+1/822500,'++044-,-02,,/127847:0-/1110.0+.')(,(/.('$++6)-*,#''%%&&'-82,0+,(,*)**)*602/0,.+0,,/630014(+,-,*'),+-.3*(*,*(*++21.,*/,+*%,+*+/(5)%61./0.2362031095549454(1,17106*332;4/4+)*,)2+/22:996048(('.0-+-)+((%*2-/..-.-,,)),()0-,*.**+0,+/.-,/1/%&&)***'%()02730---.())..03//('*//0...0+5+5/5864//+%')*071*(.-+-3++,),244.7,/419..,1*)()&$%'''++,-,--+1)+.1-'(-0-++,..*41:*+.6&*++'(,+'+%**'++0<;8*72-5++(-.&+%%(,+*--2712,007:83:;72)0*,/1,.-/182-.-//8/97)312:2.233&+%+#*,*,,-.727145080/*3391-502943(+)&%%&()./4;62416').41309502073)))''1,8380.42758+48-')'+,-020946;433*),+,++&%(',52)52-+-+*248939203%($'&0+*+--125552148/+3,-/$$-3497,++*0.,.....1,+,/(/+255'0,--6.0046587:555455%/12699+,,++55368-9,)4-5+3/-*1*$(+-*'&+('%,(,%-.'**),6-5..)/,*15//0).,(&())',65+33/)'(((%%+.1-$+&'*//2671.//470+-/++594*(*,,556&'+/+(&'%&)*-/,(1/2138;+.3+,-)())''1(*-<--;8752+,/--(0-*80-+/++58401$.*+*2/+.06+%05/01289:894280438-/16:11*:**+6599:77171216560///0584,8+6,89842331//+&'-.9./,(-62'.//134601,0+(+*')++.82.*.1+(-),.1(1.2972;711-(*)++*,++-*/..--,)$)%&),09891'-1-2778243-3+3(-*('$#&,*&+((1</(,*%%.*&,-3890+-6/./5489799:*5..8973:
@171d4b0a-527e-45f8-9752-b4e2f70c0b5b ch=92 read=45891 start_time=2019-12-12T23:37:21Z barcode=BC01 runid=2c9cf7bc05858273f10e7d7ec552fc0bd742dc3e
CTCCTACAGGAGGCAGCAGTAAGAATTTTCGGCAATGGAAACCCTGACCGAGCAACGCGCGTGAAGAAGAAGGTTTTTCCGGATTGTAAGCTTCCTGTTATAAAAGAGGAGGAAAGAACGGCTGAAATGGTAGCCAGTGACGGCTACTTTATTAGAAAGCCACGGCTAACCGTGCCAGCAGCCGCGGTAATACGTAGGTGGCAAGCGTTATCCCGTTATTGGGCGTAAAGAGGGCAGGCGGCAGCAGGGTCTGTGGTGAAAGCACAAGCTTAACTTCAGTAAGCCATAGAAACCAGGCAGCTAGAAGTGCAAGAGGATCGTGGAGATTCCATGTGTAGCGGTGAAATGCGTGATATATGGAGGAACACCAGTGGCGAAGGCGACGATCTGGCCTGCAACTGACGCTCAGTCCCAGCGTGGGAGCAAATGGGATTAGATACCCTAGTAGTCCACGCCATGCTTGATGGAAGTACTAAGTGTTGGATGTCAAAGTTCAGTGCTGCAGTCAACGCAATAAGTACTCCGCCTGAGTAGTACGTTCGCAGGAATGAAACTCAAAGGAATTGACGGGGGCCCGCACAAGCGGTGGAGCATGTAATTCGAGCAACGCGAAAAGAACCTTACCAGATCTTGACATACTCATAAAGGCTCCAGAGATGGAGAGATAGCTATATAGAGATACAGGTGGTGCATGGTTGTCGTCAGCTCGTGTCGTGAGATATTGGGTTAAGTCCCGCAACGAGCGCAACCCTTATCGTTAGTTACCATCATTAAGTTGGGGACTCTGTGAGACTGCCAGTGACAAGCTGGAGGGAGAAGGCGGGGATGACGTCAAATCATCATGCCCCTTATGACCTGGGCTACACGTGCTGTGGATGGTACGAGAGGGGAAGCGAAGCCGCGAGGTGAAGCAAAACCCGCAAAACCATTCTCAGTTCGGATTGTGGTCTGCAACTCGACTACATGAAGTTGGAATCGTAATCGCGAATCAGCATGTCGCGAGTGAATGCGTTCTCGGGCCTTGTACACACCGCCCGTCACACCACGAGAGTTGAGAAATGCTTGCGAAGCCGGTGGCCTAACCGCAAGGAAGGCTGTCAAAGGTGGGATTGATGATTGGGGTGAAGTCATGGCTAAAAGGTAACCGG
+
,/670-/)./&'+)(./..,4,&'+)492.10-1:5,-%(+),5++.7412/1/-0-/,-38859.'+'+.+4-:9732'*,'1-*.-.%)*,*('&.1+,394()%*-))%-,'&2+(/*('&'+-+89///50$,,/2.+(''')/35,..-%,+')13-.+3--,--+)+028,*))*2/5/6.++%''301+,+*.2.145975;6625(&*((2/38:6-,+)+(',,,)&665280+-,.(53000--/4/)((+&&'*)'%'().,)*1*'//26*-1.21/.55077560////--.,+....'*'*,*-9587/)$&2+1*&&%(&)'*+/40,-41.0,0,))-01024.,3+-,++-3,./+2/,-.*.18:2000011305/474.....34545.0217*%(()-$'&&)-287-,7:-/10/880:3*'*-01346113369+3%$&$&$)/,.+)-,0330.014:495825419/.23:/27:;::98778024232723224//.-,+.61+*%)&%,()+4;866.4+*/-,++&**,-1*-)3+1.225-4;:0.9)'*(,.3165/908,/0(-$*(2-86,.(,-3312-+,-)('//+0)+06)+$++/:,..--1211.0371-5.1:(((++,825*(('*7*5766520&&'*,--1&/*,-52459:47281//1240688:89766*.+',+1&1.+.**;58/602)+01,2'(,1,,15291'1,-.//20.,*+4,9:93140/.-8-69/6564,)&%'*,076593223583/-..5-*13()%'&*),(.1./44587798:3/0-/048.51/*,3221247347523*,$&)210')*-9651--,0&$(&+*,+'-*-()3-07462,32.)0-&)-1-&*/'$)/7:564289772(*-78-3&7((*)33336702000-.6525(,*.--.;/9/;1/),(,-/*,()3392232212885+%'(*091&4.-:787/252,++)()*%**-414:/13/,-).,%+(&&+*-7+)%((*&)*0)$-&'+.1*&&%++*++59870425-3+/),*)*166:+5,,4;0-0,,----13...,)*1--,2%-(+,*180*-022732-5
@6716ac77-4b5d-4e52-a583-a890fc5cd30b ch=3 read=21833 start_time=2019-12-12T23:37:42Z barcode=BC01 runid=2c9cf7bc05858273f10e7d7ec552fc0bd742dc3e
CCGGTTACCTTGTTACGACTTCACCCCAATCATCAATCCACCTTAGACAGCTCCTTCCTTGCGGATTTAGGCCACCGGCTTCGGGTGTTATCAACTCTCATTGGTGTGACGGGCGGTGTGTACAAGGCCGAGGACGTATTCACCGCGACATGCTGATTCGCGATTACTAGCGATTCCAACTTCATGTAGTCGAGTTGCAGACTACAATCCGAACTGAGAATGGTTTTATGGGTTTTGCTTCACCTCATGGCTTCGCTTCCTCACCATCCATTGTTAGCACGTGTGTAGCCCAGGTCATAAGGGCATGATGATTTGACGTCATCCCGCCTTTCCTCAACTTGTCACTGGCAGTCTCGCTAGAGTCCCCAACTTAATGATGGTAACTAACGATAAGGTTGCGCTCGTTGCGGGACTTAACAACATCTCACATTTTGAGCTGACGACAACCATGCACCACCTGTATCTCATATAGCTATCTCTCCATCTCTGGAGCCTTTATGAGTATGCCAAGACCTGGTAAGGCTCTTCGCGTTGCTGAATTAAACCACATGCTCCACCGCTTGTGCGGGCCCCGTCAATTCCTTTGAGTTTCATTCTTGCGAACGTACTACTCAGGCGGAGTACTTATTGCGTTAACTGCAGCACTGAACTTTGACATCAGTACTCATCGTTTTACGGCGTGGACTACTGGGGTATCTAATCCTATTTGCTCCCCACGCTTTTCGGGACTGAAGGCACGTCAGTTGCAGGCCAGATCGTCGCCTTCGCCACTGGTGTTCCTCCATATATCTACGCATTTCACCGCTACACATGGAATTCCACGATCCTCTCCTGCACTCTAGCTGCCTGGTTTCCTATGGCTTACTGAAGTTAAGCTTCAGGCTTTCACCACAGACCCTTGCTGCCGCCTGCTCCCTCTTTACGCCCAATAATTCCGGATAACGCTTGCCACCTACGTATTACCGCGGCTGCTGGCGTAGTTAGCCGTGGCTTTCTATAAATTACCGTCACTCGGCTACCATTTCCTGTAACCGCCGTTCTTCCTTTATGAAGTTTACAATCCGAAAACCTTCTTCCCTCACGCCTGGCGTTGCTCGGTCAGGGTTTCCCCGTGCCGAAAATTCCCTGCTGCTGCCCGTAGGAG
+
31-128-264821:010135766387/.+)+-.142044,//,1..09/121276:2%%'(,(5$4*&&+08;55;1.,2/60;:808000/8..-0//*2+8,5422232;:559443013564/5/)(+-2/5697801*,3/354456666766<:84214400/+&%)**00,)'+-3:455528:97722400/5110/11:60.-0988//+,522.49:/,/2;18971)+1<,)+)%'&))3/3;5/.-.+'())+()*1804-&'&$(--3-0+0))+-+/**,7333220-3849:2331-59/.*25678+;/,)-%%'%,-)-'-(,-+/8-,,4.4,/1.'.-/15)*,+4:92.2*++1133588:8100219614872,-*+**,.46+6*(%)396433010.+2-2541+*%$%&&,-/2*,'%&()668<884212928832325455%''*+/114654427;89::978-)*276;712/(*+/*+/3/*'/574.100-306956;86:-6'&(,*0/5.6<;96100233339451-/00.1/4-0.297.+/435542,(223.35;;83:;554012024++'**0013++07)3%(*++1+)9+,,554431330--..27590.100-/1761''&%(+)-338978'$&0-..245165587'30+1--067;8573%13&&-+/56+/121/7;,1(:900-/*((0.-...2,.-;//.03/5/00786:;414)2/57<99225/0355:*,..,097//../782:<9.051./540-+*/3*,)-,90,,+/12112/0*)++*+*0%&(42)+*((6194.)'&*++**.-02103./8,,(,/21'*//0630(')(')24/8-,+&*%')-*/65332.94+.5;.,-1/,*.)',++6/-.0.936/()-+,65/26,-0).*+2.-/.71:10/)&**(')*/48///3/758,.34&()//5&5'(6:662%'*.-622088.6;049843395;6;;8:;2478%&3(%%#&)'+0.)-/913/-245-192978718--1&.&'$$)0-/02004:1;68%*242<*5;7(&(&*/-/883+3,93+'+-,-0)/,(&)*''&$
@6d67d277-f25d-415b-a436-ad8999b37f8b ch=374 read=46078 start_time=2019-12-12T23:37:42Z barcode=BC01 runid=2c9cf7bc05858273f10e7d7ec552fc0bd742dc3e
CCGGTTACCTTGTTGCGACTTCACCCAATCGCTGACCCTACTACCTTCGGCCGCTGCCTCCTTGCGGACAGCTCACGGACTTCGGGTATTGCCAACTCTCTTTCATGGTGTGACGAGGCGGTGTGTACAAAGACCAGGAACGTATTCACCCGCGACGTTCTGATTCGCGATTACTAGTAACTCCAGCTTCATGTAGGCGAGTTTCAGCCACCACAATCCGAACTGAGACTGGTTTTAAAGTTTGGCTCCACCTCGCGGTATTGCATCTCCTCTGTACCAGCCATTGTAGCACGTGTGTAGCCCTACATAAGGGGCATGATGATTTGAAATCATCCCACCTTCCTCCTGGTTAGCAGGCAGTCTCATGAGTCCTCAACTTAATGGTAGTAACTAACGACAAGGGTTGCGCTCGTTGCGGGACTTAACTAACATCTCACGACACGAGCTGACGACAACCATACCACCTGTCACCTTGTCCCCGAAGGTTTCCTCGATTAAAGAGGTAATGCAAAGGGGATGTCAAGTGTAGGTAAGGTTCTTCGCGTTGCTTCGAATTAAACCACATGCTCCGCTACTTGTGCGGGTCCCCGTCAATTCCTTTGAGTTTAATCTTGCGACCGTACTCCCCAGGCGGAATACTTAATGCGTTAGCGGCGGCACGGAGGTGTTGAAACCCCACACCTGGTATTCATCGTTTACGGCGTGGACTACCAGAATTATCTAATCTGTTTGCTCCGCTTTCGAGCCTCAGCGTCAGTTACAGTCAGAGAGTCGCCTTCGCCCACTGGCGTTCTTCCTAATCTGCGCATTTCACCGCTACTGGGAATTCCACTCTCCTCTCCTGCACTCTAGATAACCAGTTTGGAATGCAGCACCCAGGATTCAGGCCCGGGTATTTCACATCCCACTTAATCATCCCGCCTACGCTCCCTTTACGCCCAGTAAATCCGGATAACGCTCGCCACCTACGTATTACCGCGGCTGCTGGCACGTGGTTAGCCGTGTGGCTTCCTCCACCAGGTACCGTCATTGCTTCCCAAAGGAACAGGCTTTACGATCCGAAAACCTTCATCACTCACGCGGCGTTGCTGCATCAGGAGTTCCCATTGTGCAATATTCCCCACTGCTGCCTCCCCGAAGGAG
+
3/-//911483115&*-.28;8*2)))306*+2-/3:/-,*%)-,-//+405-*)%*02671822,0&%)+-44675946899&7652242341.0//*&,*'*(,,:989789/,.4/21-1103./91+).-*'((*+,4655<0,)55/0846'283251686224133/.++((,&0/:20)./508:876647/',.9/31348-/+**13/-.+//-/*+-.+/+,-59,144,-:8486-//(,40321+24*4)''-/76,,-//14-20+08;437/./%2-00357452209.&'*((47-68-379-...+67.&%'''13.;7,',/030/0/----+/.$0,.7789;967%''))*2512)1+-2071341+,./11(+1.1284-/6/-1-/9:90/50.+-.7.60501-)-312+*(()-./546+',1/21756::;:<65&4536:378858818100:<.*+,*(*511../.-3-13.&&((+.6234:7*.69-34229734575152013/42;99<402-0/,.6:5)((.'/965511100/21735110512203-+.+-::/,8848697439:.*+1964:2056.0009157340543*+4663525-&*,'2+32362;3557;9/5.--21/.--3/.,-922890)+.270'.('-*)*1451<9+/5;8999:5533490-*'/*.03..:14/22<7-./0)$&050))),2,+0(12..0.+9*(+,,58))***23468647634-)&*),//05<87<.4)**)**'4/107:97657053./,*2*.+/,0/*+*,*+,+-,16-.4212321153/117,20::272720.---%*(%&%)&-*(%%-7.(,'%)')23*))*+;6.&&()5582011/(&))))*+/2/;-)0*$3-54-%((*4--05,1*-+.2-2559;;85:6,,**+89368481;222:;4:0),./,717...816/&(-/5:46345'.'&-4//19877.3,&)1+9:2/0+(,)*)&*01077,,--/8))-)../45+2+)+/00.+-,,-8355<29:::876$)*$'48130'+,&(&&)**/8-89:...2243010*)573*+0-)*%
@c1ea6121-9ee6-4bff-9d87-a86f2d46bf58 ch=188 read=63706 start_time=2019-12-12T23:37:40Z barcode=BC01 runid=2c9cf7bc05858273f10e7d7ec552fc0bd742dc3e
CCGGTTACCTTGTTACGACTTCACCCCAGTCATGAATCACAAGTGGTAAGCGCCCTCCCGAAGGTTAAGCTACCTACTTCTTTGCAACCCACTCCCATGGTGTGACGGGCGGTGTGTGCAAGGCCGGGTGTATTCACCGCGGCGTGCTGATCACGCGAATTACTATGATCCGACTTCATGTAGGCGAGTTGCAGCCTACAATCCGGACTGGCTTTAAGAGATTAAGCTTACCGTCACGACTCGCGACTCGTTATTTTCCGGCATTGTAGCACGTGTGTAGCCCAGGTCCATAAGGGGCATGATGATTTGACGTCATCCCACCTTCCTCGGTTTATTACCGGCAGTCTCGCTAGAGTGCCCAACTAAATGATGGCAACCTTAACAATGGGGTTGCCGCGCTCGTTGCCGGACTTAACAACGCATCTCACGACACGAGCTGACGACAGCCATGCACCACCTGTCACCTCTGTCCCGAGGAAAACTCTATCCTCTGAAGCGGTCAGAGGGATGTCAGGGCTCTGGTAAGGTTCTTCGCGTTACTTCGAATTAAACCACATGCTCCACCGCTTGATGACCCCAAATCAATTCTTTGAGTTCAACCTTGCGGTCGTACTCCCCAGGCGGAGTGCTTAATGCGTTAACTGCGGCACTGAGTCCCGGAAAGGACCCAACACCTAGCACTCATGTTCGTTTTGCGGCGTGGACTACCAGGGTATCAATCCTGTTTGCTCCCCACGCTTTCGAGCCTCAGCGTCAGTTACGAACCAGAGCCGCTTTCGCCCACCGGTGTTCCTCCATATATCTACGCATTTCACCGCTACGTAGATTCACTCTCCCCTTCTGCGGTTAAAGTTTCAAAGCGTACTATGGTTAAGCCACAGCCTTTAACTTCAGACTTATCTAACCTTACCGCGTCGCTTTACGCCCAATAAATCCGGATAACGCTCGGGACCTACGTATTACCGCGCGGCTGCTGGCGCGTGGTTAGCCGTCCCTTTCGCGGTAGTTACCGTCACGGTGTGAACTTTCCACTCTCACACTCGTTCTTCTCTTACAACAGGCTTTACGATCCGAAAACCTTCTTCACTCACGCGGCGTTGCTCGGTCAGACTTCCGTCATTGCCGAAGATTCCTACTGCTGCCTCCCGTAG
+
8453631874:0.:.,,).273,430+**1524/,2//024-++-,,,()*.23(()-(')('*/+-&()+-,+')+7924:6.06+76.(/,3:)*433102134-234.4++*++,.571.9,*)&%')&(,))+047*77679774400&+(*),)1*+--.-01,-'%%'**)''(()-6/-%*094424980045:48(((/022910911,**,(-)'&%&-/)35+.*%)()5661769957203(-,-**&'%'%''&&)()&)'(&*%''*,./((+,-'%%&%)*$$&%)'(*,/:4/-126579.:30+9::;6755%-1<855:25:276234327-+++(%')),0((&&*+++))*-.52/.,)&,*003941:;6/3--%&),.02168/4'/.-,*+**(*4.0122120,.225*/2256-.-,.597)-+**'.-15.2/../0457,,2+002/)(.).25-/0362-/&&%('%(&(:;94/($,62--%(*-'(%%%'('(*(,,80;::<:78/4,%+9/7*%%)%;<887,(+44::8:579---++&$(&-44,(+/-.032,-067-.,2;*,33+/,++1./,&*&+*/75,,/..).&()-%'$./*+063/-&./5:7941102'(+-.1,5.:4+3/7/*/1/346)'-/0152&(#%&$&*/7*%*,524599155*32-6;8020/)1.49302:6-//4792(,,..::2269985901110;'//3./%%208,,,/162-1:0,155'%41,65885340295879785626/347<61135+*6+-)*'-+*.++,.///62.,68952+*(&$%$+.,)))+-,010(+0(,.23935,/,()%+1/233-0+242*.1,3+(),.674'%%$$$$&$*3/102+&)(*)(0417:80.0052:997555719;8563%.++*,/-27+-.,/5/-,,*/('&('1',/2+/041044*/3,(')'30*'+,,3-)---6(,*),,.6/:9/1/',,/./.2-101.049/7.--341-1)/.,,-0;9'**)).((-450099;97<8..//'-,+.-,,/40//2839:78989897./2(),,9;703...)0'%&./00988:717../,-
@e45fda69-5bc0-478f-a428-d29f79a4f47b ch=491 read=35824 start_time=2019-12-12T23:37:38Z barcode=BC01 runid=2c9cf7bc05858273f10e7d7ec552fc0bd742dc3e
CTCCTGCGGGAGGCAGCAGTTGGGAATATTGCACAATGGGCGCAAAGCCTGATGCTGAAACCATACCGCGTGTATGAAGAGGCCTTCGGGTTGTAAGTACTTTCAGCGAAGGAGGAAGGGAGTAAAGTTAATACCTTTTGCTCATTGACGTTACCCGCAGAAGTAACTCCGTGCCAGCGGCCGCGGTAATACGGAGAAGTGCAAGCGTTAATCGGAATTACTGGGCGTAAAGCGCACGCAGGCAGTTTGTTAAGTCCAGATGTAGAAATCCCGGAGGCTCCGAAAGCCTGGGAACTGCATCTGATACTGGCAACGAGTCTCGTAGGGGTAGAATTCCAGGTGTAGCGGTGAAATGCATGCAGAGATCTGGAGGAATACCGGTGGCGAAGGCCCCCTGGACGAAGACTGACGCTCAGGTGCAGAAAGCGTGGGAGCAAACGGGTTCGATGCCCTGGTAGTCCACGCCGTAACGATGTCGACGGAGGTTTTGTGCCCTTGAGGGGCGTGAGCTAAGCGTTAGGAAGTCGACCGCCTGGGAATACGGCCGCAAGGTTAAAACTCAAATGAATTGACGGGGGGCCCGCACAAGCGGTGGAGCATATGGTTTAATTCCCGATACAGCGCGAAGAACCTGGTCTTGACATCACGGAAGTTTCCGGTGAGAATGTGCCTTCGGGAACCGTGAGACAGGTGCTGCGTAACATCGTCAGCTCGTGTTGTCGTTTGGTTGGTCTGGCAAGGCGCAACCCTTATCCTTTGTTGCCAGCGGTCCGGCCGGGAGCCAGGGAAGACTGCCAGTGATAAACTGGAGGAAGGTGGGGATGACGTCAAGTCATCCATGGCCCTTACGACCAGAGGCCTACGCGTGCTACAATGGCGCATACAAAGGCGACCTCGCGAGAGCAAGCGGACCTCGCCAAAGTGCGTCGTAGTCCGGATTGGAGTCTGCAACTCGACTCCATGAAGTCGGAATCGCTAGTAGTATTGAATCAGAATGCCACGGTGAATACGTTCAGGCCTTGTACACACCGCCCGTCACACCATCAGGGTAGGTTGCAAAGTAGGTAGCTTAACCTTCGGGAGGGCGCTTACTTTGTGATTCATGGCTGGGGGGTGAAGTCGTAACAAAGGTAACCGG
+
*.+71(4)6.,32/213061;1;411.(**((*,.9//:50,1-:/.2:..,-,*))'((&&54+76/36346..--*('*),,/./-990;.-14*,330:;/(0/+''+++-0*,+1/(*+/50*,.4.)(-,(27.-177476446033008*'((&&%&&(0-049354651*)'+.025,0.-/-()(/*&&%*+2389565313/-0)//+1-0139;87,.-//(+),')+1,,33%.+01)0364-04&&'%)*1(',30*451,/)./-57'%'(+*-10&,,'+3455433.+,.../7)(1-+'&+-04789.0).+*-*-+2+-7,,31/-.//594/*),)*.&0%$+,---/00-5/..*++)34070,4('(%%%(1672)-42:-5.,+.&,%.++-0(44555+'*,()*053/+(),996416//.&*0/&45-*,676894--//195423+*++'+-*(,,1)-*,2-(+.)31('6+-.2*/-10.(')))%$%$''%13/)**-2,76(/1,+/*+'*+0008+'.-/)3+82<;6/666/*)('*/-/.0.,-23)27))+,0/(*,29449-///5/5688<;47212/))/0,--++&+''('+,*2..464-1-./50/+,+-)-*/4*)#&(&'(+,555827:84:/80207:78630,2''+7766-3),&&)',467-++,,8230)'$%#%+''',*-.-,*$$$&&()(,&'('-0'(0)/10*5/)*8,+/+%*-433-3,3*.)/'#-0&)2.()(1140594543347;8788/.1--3-6,1581,,89;5651/11/)0/()+)215,))''$(.4&''.%/*%&(()024786090-1+++1341774*(&$'(/967--,*&'%*58.14:99845'+(421),047:9899952--3.34,0)++,('1//00-,.1678551,1--0-0//.5145.1-)&(%&**(*-4)(.,5274./)1*(.++686746%+26547//.-,-+/74074./23/./6--)$*+&%%*0,:/754-('*1-,-,()(*(070:2'71--5+/*($%$'-47..038;952+0..*%(,-(()/.+,07685769**5,3:::77
@6f2013c6-ed91-4be6-b62c-35848926ab99 ch=8 read=36232 start_time=2019-12-12T23:37:43Z barcode=BC01 runid=2c9cf7bc05858273f10e7d7ec552fc0bd742dc3e
CTCCTGCGAAGCGGCAGTGGGAATATTGCACAATGGGCGCAAGCCTGATGCAGCCATGCCGCGTGTATGAAGAAGGCCTTCCCGGGTTGTAAAAGTACTTTCAGCGGGGAGGAAGGGAGTAAAGTTAATACCTTTGCTCGTGACGTTACCCGCAGAAACACCGGCTAACTCCGTGCCAGCAGCCGCGGTAATACGGAGGGTACAGAAAGCGTTAATCGGAATTACTGGGCGTAAAGAAGCGCACGCAGGCGGTTTTGTTAAGTCAGATCTTGAAATCCCCGGGCTCAACCACAGGAGCTGCATCTGATGTAGCAACTTGAGTCTCGTAGAGGGGTAGAATTCCAGGTGTAGCGGTGAATGCGTAGAGATCTGGAGAGACCACCACCGGTAGCGAGCCCCCTGGACGAAGACTGACATCAGGTGCAGCGGCCAGGAGCAGACAGGATTAGATACCTGGTAGTCCACGCCACCGTAAACGATGTCGACTTGGAGGTTGTGCCCTTGAGGCGTGGCTTCCGGAGCTAACGCGATCGACCGCCTGGTACGGGTTAAAACTCAGTGGTGACGGGGGCCCGCACAAGCGGTGGGCATGTGGTTTAATTCGATGCAACGCGAAGAATATACCTGGTCTTGACATCCACAGGAAGTTTCAGAGATGAGGAATGTGCCTTCGGGAACCGTGGAAGTTGGAGTGCTGCATGGCTGTCGTCAGCTCGTGTTGTGAAATGTTGGGTTAAGTCCGCAACGGCGCAACCTTATCGCTGTTGCCAGCGGTCCGGCCGGGAACTCAAAAGGAGACTGCCAGTGATAAACTGGAGGAAGGTGGGGATGACGTCAAGTCATCGCCTTGACGCCACGACCCAGGGCTACACACGTGCTACAATAAGCGCATACAAAGAGAAGCGACCTCGCGAGAGCAAGCGGACCTCGCCAAAGTGCGTCGTAGTCGGATTGGAGTCTGCAACTCGACTCCATGAAGTCGGAATCGCTAGTAATCGTGGATCAGAATGCCACGGTGAATCCCGGGCCTTGTACACACCGCCCGTCACACCATGGGAGTGGGTTGCAAAAGTAGGTAGAAAGCTTAACCTTCAGGAGGGGCGCTTACCGCTGTGATTCATGACTGGGGGGTGAAGTCGTAACAAGGTAACCCGG
+
+-//.(*'(&()%)++.+0/,,1+-(/*,-00960/&$%(*)(.,0/0+(+,$'))*,31,-+--367701+,**+.,113**.5927/0/72((-+/.:80)..+27+(-).),5/&()+62/083:204047*).01%7')+50;,15++5-,.)(',08-2.--80/31.0:984050+0*&(%$&&%%')*0-/3(*$1-',50110907043&0.(4-125;<9:8896-%&*)+221304,/0.&1.83,%-*4,458'*(+$(&&/6)).)*(%15356152.$$&++*%,833++*&&&)%%$&'(%&%%)'*,.+-470/*1-,(&%,,2-/2+-59586+00092224.2220-$'('./01;('&'*''%'%&1(9,*'%$'&%++/42,5899/,,(,+&')(*-/+.)*+6,(%&))'*/*&,/.133(23,.0,-078::+,614355-'**+,'**027;992-0/3965536'/&'(1.-.248,,2-,,*'*&)-/1.3/*0..0-60,*)'&*+-684),'$&%$$%$1-484<;8.-))$)&&''(,)12/()33,,,/5,+,0/.0/**,1-+/77;232:;83342//'.-0.04//3%''&)3455640--',)+.+(*%+))*))44...++**)*((*/,295721/3*0.108:85)+%$%'((*&(*1112332441257877800/./11216.//083020:0866;6,*+1;354-3))''((%/,16431%'/*-7112..,.61212738-:718104/4/&,*'*+54430-/0/112:86760,0,-4054,3750868:-,.)%'%&*22/1',)&#$%,-&*,--;.+078-,()%('./13530041*(&%&).-43567,((&**)+.+4:5/('+)*%)*::,02:53756''&262.2579975:6918//+3,,&'),44871'34221,+58./11/0./,4,0-.241-').5144:::98972098330(+297*'%)02+.6;6415/0144325<72860/302+03(0++*&(+..()6+,+3/'')*-))'$'&&&()*1./0182'44+,482.))1*+91&).(*,-8<8785///79;85-3/310066995755,5.17-6)30
@5df30692-361e-4935-a070-7e5d5cffc129 ch=345 read=35624 start_time=2019-12-12T23:37:50Z barcode=BC01 runid=2c9cf7bc05858273f10e7d7ec552fc0bd742dc3e
TCGGTATTCTTCGTTCGGTTACGTATTGCTGGTGCTGAAAGTTGTCGGTGTCTTTGTGTTAACCTGCGCGCAATGGCTCTATCTTCGGTACCTTGTTACGACTTCACCCCAATCATCAATCCCATGGGCAGCTCCTTCCTTGCGGTTGGAGCGCCGGCTTCAGGTGTTATCAACTCTCGTGGTGTGATGGGCGGTGTGTACAAGGCGAGTATTACTTACCGCAACATGCTGATTCGCGATTACTAGCGATTCCAACTTCATGTAGTCAGTGCAGACTACAATCCGAACTGAGAATGGTTTTATGGGTTTTGCTTCACCTCGCGGCTTCGCTTCCCTCTGCACCATCGTCTGTAGCACGTGTAGCCCAGGTCATAAGGGGCATGATGATTTGACGTCATCCCGCCTTCCTCCAGCTTGTCACTGGCGAAGTCTCGCTAGAAGTCCCCAACTTATTGATGGTAACTAACGATATAAGGGTTGCGCTCGTTGCAGGACTTAACTATCTCACGACACGAGCTGACGACAACCATCTACTGTATCTCATATAGCTATCTCTCCATCTCTGGAGCCTTTATGAGTATGTCAAGACCTGGTATTGGGTTCTTCGCGTTGCTTCAATTTAAACCACATGCTCCACCGCTTGTGCAGTTGTCAATTCCTTTGAGTTCATTCTTGCGAACGTACTACTCAGGCAGGTACTTATTGCGTTAACTGCAGCACTGAGCTGACATCCAACACTTAGTACTCATCGTTTGCAGTGGACTACTAGAGGTATCTAATCCTGTTGCTCCCCACGCTTTCCGGGACTGAGCGTCAGTTACAGGCCAGATCGTCGCCTTCGCCACTGGTGTTCCTCCATGTATCTACGCATTTCTGCGCTACGCTTGATTCCACGATCCTCTCCTGCACTCTAGCTGCCTGGTTTCTATGGCTTACTGAAGTTAAGCACCGGGCTTTCTACAGACCGCGCGCCGCCTGCTCCTCTTTACGCCCAATAATTCGGATAACGCTTGCCACCTACGTATTACCGCGGCTGCTGGCGCGTAGTTAGCCATTAACTCTAATAAAGTACCGTCACTCGGCTACCATTTCCGCAACCCGCCGTTCTTCCACGCTTTATAACAAAGTTTACAATCCGAAAACCTTCTTCCTTCACGCGGCGTTGCTCGGTTTCCCCCATTGCCGAAAATTCCCCTGCTGCTGCCTCCGTAGGAG
+
#'/-,('%&,3.1237,.8,++0021:11141.//-,.0*)1,,,7+7335/88/.4.2//,20--/2403192.200/6267947%/,/173:022+.2058860/8;-.-3335119+1-'%%',(*'0/1/9889*)*((4:5:/0((((--,3./42*56544955415.,,*-,*,05/,*&(*463,.-.133,2,0-22)(&$%,'%)..,6,--.&2)/05384/4-,-1.7/.-2../00;/7+1)+1/646783869(*+$+$*(&)+-8:62,*-63211.0734527;-)/3424:81/0566468686628119856783;4-2754308120'($&%%%)+(+----,+.3/(0250*.,0)38,261////29<7//0/04:6484.26;<4403*)**3++-:677061((((-129)'*('+'(,.:9./+(+()(2+(/-5,*0014553110+,-/1026-0022680;.*&30*+,+/''%&'231+-/04./...445559795334+,*$#(*,//1.-0/-00(,-//144324:7676337/'(786;:20-+,,+32331**+,1/0/+(+*&-51:78;610.(-$*+5+(((,)/4/)/+-/01668:68/,*3(%*%'$%&%#'.&')&.-,392./4:469<57201)(-.,--/223//./8:+0++*)/**20..,1-7-24-,(-.-..--*),*+26/7)7+6/-//*.2/366344.07/%($((+326/)--.&)&&-*,078615('&%**,-057-*+'*09/3'.8:65633(-588./9.)-+0.0(*+898487454,2--2;34881425;77589555785876857-3:,+++/.237.,+/(',594,*,*,-.)(,/-2.//0/11.-0122894647;*,41305/-0*++*'&%*2)0$)$)('*113:3,%&)+0/1+$'%&*+0*1+)%#''%')290-.(('&--/088;90;7;:;20-:,.8;445/-/%-(+537:22-8//.3/7*(%*(11467536/%)',)/--%0,5752(-)196:8.001+8/30890:;.8+%%'%(1,,3;879/16.*(*'(0/-,5597.*().85-./4842-*+/1196;66;44-73./-*'*++4*&#%#-,-2-19;;/+28.2/-1:89788.4-'&&($*++/5/2,&)).,'(
@7494b47c-0d95-4b8b-a71e-56f0da18522e ch=4 read=24485 start_time=2019-12-12T23:37:59Z barcode=BC01 runid=2c9cf7bc05858273f10e7d7ec552fc0bd742dc3e
CCGGTTACCTTGTTACGACTTCACCCCAATCGCTGACCCTACAGCCGCTGCCTCATTGCAGTTAGCTCACGGACTTCGGGTATTGCCAACTCTCGTGGTGTGACGGGCGGTGTGTACAAGACCGGAACGTATTCACCGCGACATTCTGATTCGCGTTACCTGGTAACTCCAGCTTCGTAGGCGAGTTTCAGCCTACAATCGAACTGAGACTGGTTTAAAGTTTGGCTCCCACCTCACGTGTGCATCTCTGTACCAGCCATTTGTAGCGTGTGTAGCCCTACATAAGGGGCATGATGATTTGACGTCATCCCCACCTTCCTCCTAGTTAGCAGGCAGTCTCCTTCAGAGTCCTCAGCAATGGTAGTAACTAACGACAAAGAGGTTTGCGCTCGTTGCGGGACTTAACCCAACATCTCACGACACGAGCTGACGACAACCATGCACCACCTGTCACCTTGTCCCCGAAGGTTTCCTCGATTAAAGAGTAATGCAAGGGATGTCAGAGTGTAGGTGCTCTTCGCGTTGCTTCGAATTAAACCACATGCTCCGCTACTTGTGCGGGTCCCCGTCAATTCCTTTGTGAGTTTTAATCTTGCGACCAATGCTCCCCAGGCGGAATACTTAATGCGTTAGCGGCGGCACGGAGGTGTTAGAAACCCCCACACTAGTATTCATCGTTTGCAGCGTGGACTACCAGGGTATCTAATCCTGTTTGCTCCCCACGCTTTCGAGCCTCAGCGTCAGTTACAGTCAGAGAGTCGCCTTCGCACTGGTGTTCTTCCTAATCTACGCATTTCACGCCGCTACGCACTGGGAATTCCACTCTCCTCCTGCACTCTAGATAACCAGTTTGGAATGCAGCACCCAAGTTGAGCGGGTATTTCATCCCCTTAATCATCCGCCTACGCTCCCTTTACGCCCAGTAAATCCGGATAACATCGCCACCTGCGTATTACCGCGGCTGCTGGCGTAGTTAGCCGTGGCTTCCTCATAGGTGCCGTCATTACAAAGACAGAGCTTTACGATCCGAAAACCTTCATCACTCACGCGGCGTTGCTGCATCAGGAGTTCCCCATTGTGCAATATTCCTGCTGCCTCCGTAG
+
45/518,/1/70.7+..-12/.+33:.)8*-')+/45<0.,-'+.,245/,&%$&/,+-&+,))+886034816746+/*1+-0+/,,-++*'(%%'+)+,,/46::70401,&(+-773646+1-213635;-)-3-25799:7412-03,*-+-0-5*+*2,3+,)-*&+0096-0-+1+-)2,:-.&2372257;26(,1745-*197:99:/)+'(+53/4+,)1,(/40-&((+&,)*.00/31238:8//.,+20*&&&()/0454/*106'(),-,0(,-00058654325<1/.24573.467.+-31993014+)06:21467::346732'&-&**&'(-001-&/-6//43-(0-22/1-,,*/'-*&&,/,91--/23787814)600&'&&$.%&(,/1434646657)1'&/021121.,/(+*./13.0.&**(*//)34281/38:,..*,(-4./,-.4.6.61.+,-./84443/.64-../1,&&'('(%'%)##'%*-(%'*+2%/256(),5+;<68/*+,0-11/63451-0.,.54.).,/9;5,2868696-47.*&-)-3;<,5:5142/..)/(+(/+641::**23419692.,/,.,..077;36/*0.-3.-.,0)*//2/6)'-.*/783)&(&(%&(--4<5/32+31*(,)//088:888589'7/'(+440/.577466<;//+044+(+&'*01,+-+.2/2-.346:0.50//7758+,,0,-04298/;6),')/'*)$)/,551/(+,--2,03665<80&(%-1*-1%.%/.01&)$*&7)/,)+*/./201+/56100+*,*,5898;287<92635424*--++,(0+1-7,*+4%-00/08-//),2+''*+4.119::335+)*))-06).8.(/238+))/06,-43/644.-*'*,/8;89:7%.+-*0,*-,+1-9/0/5+4&('))2/+)(1*26)'(,5-,.*$&')/,&16135211'+*2.('),.**))&%%'(.02,)-07/2326-,,,/005/124*323.</112222232-&'-+299*(20',&/---24546,./7069488,041
@79058e95-e592-4ba5-a0cc-f875b0639538 ch=76 read=42740 start_time=2019-12-12T23:37:59Z barcode=BC01 runid=2c9cf7bc05858273f10e7d7ec552fc0bd742dc3e
CCGGTTACCTTGTTACGACTTCACCCCAATCGCTGACCCTACCTTCGGCCGCTGCCTCCTTGCGGTTAGCTCACGGACTTCGAGGTATTGCCAACTCTCATGGTGTGACGAGGCGGTGTGTACAAGACGTATTCACCGCGACATTCTGATTCGCGATTACTAGCGCTCCAGCTTCATGTAGGCGGTTTCAGCCTACAATCGAACTGAGACTGGTTTAAAGTTTGGCTCCACCTCACGGTATTGCATCTCTCTGTACCAGCCATTTGTAGCACGTGGTAGCAGCCCTACGCATAAGGGGGGGGCATGATGATTTGACGTCATCCCGCCTTCCTCCAACTGTCACTGGCAGTCTCGCTAGAGTCCCCAACTTAATGATGGTAACTAACGATAGGGGTTGCGCTCGTTTGCGGGACAACAGCATCTCACGACACGAGCTGACGGCAACCATGCCACCTGTATCTCGCATATATCTCTCCATCTCTGGGCGATCATGTCAAGACCTGGTAAGGTTCTTCGCGTTGCTTCAGATTAAACCACATGCTAGCAATACGTAGCCGCA
+
24,(06),628+/*&'()8686//44,)4,3232/+/;,-4758<.1+4*02546717/-0-/2626102851359467:4(%1+1,2./962//-,,++034557568-'1//23.110/-0/-+***81251.01,0/189;:5-31472135022.0.&)()./.+)*+.134642,261151:,/'++($''':1227:97886760.2/70*7..7:1.3/466039/.-.245/4/./566760.--.17;639;59;.04/00./24-++'''*,-71()-$***2,//836-71-),*,/109<1-.1498:2424*1689:721001.0023333271.277496681&&').33-,*)))+--./758+1*)*4420/,,&-02,-())+66581+&%)/0234.5&$)47896/3.,,%&)))---%),'0/)323707/088746330+,&'%&(**-021)26599787++'&'*,&*,034400.3;897.2-/-0:44:857.7-*+451%&,..3<39:-2.2444+//,5/,/51)'''$%$
@afcd3ccf-1e2f-4850-b633-818f5bff7f40 ch=466 read=25527 start_time=2019-12-12T23:37:56Z barcode=BC01 runid=2c9cf7bc05858273f10e7d7ec552fc0bd742dc3e
CTCCTACGGGAGGCAGCAGTGGGGAATATTGCACAATGGGCTGCCTGATGCAGCCCATGCCGCGTGTATGAAGAAGGCGGATTGTAAAAGTACTACTTTCAGCGGGGAGGAAGGGTAAAGTTAATACCTTTTAACCATTGACGTTACCCGCAGAAGAAGCACCAGCTAACTCCGTGCCAGCAGCCGCGCGGTAATACGGAGAGGGTGCAGAAGCGTTAATCGGGATTACTGGGCGTAAAGCGCGCAGGCATTTGTTAAGTCAGATCATGAAATCCCGGGCCAGCCTGGGGCACAAAACCGATACTGGCAAGCTTGAGTCTCGTAGAGGGGTAGAATTCCAAGTGTAGCGGTGAAATGCGTAGAGATCACGGAGGAGGAATACCGGTGGCAAGGCGGCCCCCTGGACGAGGGCTGACGCTCAGGTGCGAAGGCGTGGGAGCAAACCAGGATTAGATACCTGTTAGTCCACGCCGTAAACGATGTCGACTTGAGTTTGCGCGGGGAGGCGTAGCTTCCGGAGCTAACGCGTTAAGTCTCGACCGCCTGGGGTACGGCCGCAAGGTTAAACTCAAATGAATTGACGGGGCCCGCACAAACTGATGGAGCATGTGGTTTAATTCGATGCAGCGGTATACCTGGTCTTGACATCACGGAAGTTTTCAGAGATGAGAATGTGCCTTCGGGAACCGTGAGACGGAGTGCTGCATGGCTGTCGTCAGCTCGTGTTGTGAAATGTTGGGTTAAGTCCCGCAACGAGCGCAACCCTTATCCTTTGTTGCCAGCGGTCCGGCCGGGAACTCAAAGGAGACTGCCAGTGATAAACTGGAGGAAGTTAAGGGATGACGTCAGTCATCATGGCCCCTTGACCAGGGCTACACGATGCTACAATGGCGCATACAAGAGAAGCATTACCTCGCGAGAGCAAGCGGACCTCATAAAGTGCGTCATGTAGTCCGGATTGGAGTCTGCAACTCGACTCCATGAAGTCGGGTGTAATCGTGGATCAGAATGTACGGTGAATACGTTCCGGGCCTTGTACACCGCCCGTCACACCACGAGAGTTGATAACACCCGAAGCCGGTATGGCCTAACCGCAAGGAAGGGAGCTGTCTAAGGCGGGATTGATGATTGGGAATTGAAGTCGTAACAAGGTAACCGG
+
-1/*)-21;4-/80-.-./4477'.--((&&''+0:22:64-+/62345/0/'(*('(342677952'()/0*-+++-11/23444:9.55-+'&&)-6.$(&+*30')*+,-2-)-57009/9/13,891&'&),.2./'5/1501:2./.-/,',,*+/07'421+6**+569898.0+)*5+--++)0)-((-6542(%+,')'+&%+&(*+395956'1&&-8/009<944/9;2+-+2)0$+('$$&'(-.,.,88'')($%(*28,)80*))%$('&+4//40**-...,'*0002+4191/++'(+)+(*+,07740*&-331+0/324.4*5*5541./..8/-./**$)+.1//./0,%&1,.2-*1,01049877.4,*),).1081974)*20/,,(,&%)')*8687:221057525-4,4,)''',-7;7/'*33+9,-,5*(*+(/+)(*622'*,06666/()(+,*0234,1++$,')%$$&(())*#',+43&2/,,+'',&(+02722378:500/.')+34;7:9764'$*$')-1,)+,)10.:*26/049;8110-6,++2.696*35*+*,24%/*+),2+*,,-/((*32:8/1092566,10+/+&$$*'+75/512/6/./214,-,.---.4862.()+/:6/,0,+,/*18356/88-7292876677'1%'(77,,++,376688868//../:89/60,-0,34,+-7,/-,7.74077*(6,(0-,+**+,%-)*-71671184)01,/8454(330.2.3,5;91834;7<//*')(++,17./0/145,%*)-1.1-+))*+-+04428788123,*.78:7-,-2075(&*'*/;32-/*)()&+*&,-864409/02336145764)+()-()%'++2:79681+*((,+3()*1,/977+*21,+/.2337'5&%$)+.*(-&0,1-*+,-08963562-*.02;888-7.--'+%*('(+*/-/2597-/(*-2(*&((2.--64-30048*+-*-+,($)'*',516:63552325:03//,').,+++353,,00*+228;797&*0-4&&,-/3/611.---)-**-/686500/416*:3152-//1/52480&%(&(0../53453611)3,/16;26
@10eca290-bf29-4ae5-8778-76f2ce677798 ch=285 read=39013 start_time=2019-12-12T23:38:09Z barcode=BC01 runid=2c9cf7bc05858273f10e7d7ec552fc0bd742dc3e
CCGGTTACCTTGTTACGACTTCACTGATCATGAATCACCAAAGTGGTAAGCGCCCTCCCGGTTCAGCTTCACCTGCTAACGCAGCCCTCCCATGGTGTGACGGGCGGTGTGTACAGGCCCGGGAACGTATTCACCGTGGCATTCTGATCCACGATTACTAGCGATTCCGACTTCGCTTGGTCAGGTTGCCAGACTCCAATCCGGACTACGACGCGCTTTATGAGGTCCGCTTGCTCTCATGAGGTCGCTTCTCTTTGTATGCGCCATTGCTTACAGCACGTGTAGCCCTGGTCGCAGGCCATGATGACTTGACGTCATCCCACCTTCCTCCAGTTTATCACTGGCAGTCTCCTTTGAGTTCCCGGCCCCGTTGCTGGCAACAAAGGATAGGGTTGCGCTCGTTGCGGGACTTAAGCAGCATTTCACAACACACGAGCTGACGACAGCCGCCCAGCACCTGTCTCACGGTTCCCGAAGGCACATTCTCATCTCGAAAACTTCCGTGGATGTCAAGACCAGAGTGGGTTCGTTGCATCCGGAATTAAAACCACATGCTCCACCGCTTGTGCGGGCCCCGTCAATTCATTTTGAGTTTTAACCTTGCGTACGTACTCCCCAGGCGGTCGACTTAACGTTAGCTCCGGAAGCCACGCGCCTCAAAGGGCACAACCTCAAGTCGACATCGTTTGGCGTGGACTACCAGGAGTATCTAATCCTGTTTGCTCCACGCTTTCGCACCTGAGCGTCAGTCTTCGTCAGGGCCACCTTCGCCACGGTCCTCAGATCCGTTTTGCCGCTTTACGCAGATTCTACCCCTCTACGGGACTCAAACGCCGGTATCAGATGCAGTTCCCAGGTTGGTGAGGATTTCACATCTGACTTAACAAGCCATGCGTGCGCTTACCATGGTGATTCCGATTAACGCTTGCCTCCGTATTACCGCGGCTGCTGGCACGGAGTTAGCCAGTGCTTCTTCTGCGGGTAACGTCAATGAGCAAAGAATTATTAACTGCTCCCCTTCCTCCCGCTGAAAGTGCTTTTACAGCGAAGGCCTTCTTCATACACGCGGCATGGCTGCATCAGGCTTGCGCCATTGTGCAATATTCCCCTGCGCACTCCTAGGG
+
3-.0-;--328,+3'(*)02:4,+'').0-411872,/),,-)+&(,+,(((.5/-41*)1/9-))('0%'/4+&)*%'&&**(10(&-'+)))%*&$'&,/893-*)))%*)((/+4,**2-461.325:5330-07<:9:<977639.'(''.0.01+.0012933-,.5/7'%%#*%*,%0.2/-0.*..650,1-01518/24-2101.,()-0,&-,-.1262/1.4-..1/-%&+)+*+,2339365-61-/2457429/01*'&$#$')--222++))*:/,1::8-+%,,5757233/--/.+,01543.473+156604//0024<3..1888291016.*0,.40+-.8239/-0.:0()%%&(*/81-(11:-30:15).30:01-001008/-*850,5+.)%+'%.-580.0546621,-/,3554*,--.0.48*-+($()+14275662/1.062.21**)0.1030,4+,-453,)%&.0-./7-0-04856087231,593*$'%&,0-**&)601105(+)/'0(,;;6800//100187,-/*,0/./2623+.88.*01475:5,5:;+,*&288*6.0'''(*)-(--1/1/021('*+)1066--..01/.,7//,453632/1*.1-234+-21649*2;.,(-456;79-,*,,3/636;79:4/30249;776002-0,)&.*,.24;54622+8../119(*,*04,-)*'..+++24-,,,,768.,()%%/58,6-/5/:865-%'%'()'(+'(***%%*73+&-0*(*)('+&-))+8-9738/+)(*,'*%)2+779/0(('**-21&+,,,::77688;671//8/8-($&$)(&042.,./021.*')-/00*-&,,%&%(66640--)#'&%%($%%&-*/+.1672(0&'''%..*/))-.1426;872:2320..3-,0+.&'4/..28'43/..6.4;87-7-4323875784:55.4127+&('-*1283/-0'*,.<6-/+3)'-6,*11,+,(&'++10*$%(''(')'0*798;76;9.//,(+*+293689:88::7:6-254/8./069)3,'.)+,4122716-'%%'(*$)++&&'-./
@97a89242-c994-402d-92fb-f15db0ae808d ch=240 read=66290 start_time=2019-12-12T23:38:08Z barcode=BC01 runid=2c9cf7bc05858273f10e7d7ec552fc0bd742dc3e
CCGGTTACCTTGTTGCGACTTCACCCCAATCATCAATCCCACCTTAAGACGGCTCCTTCCTTGCGGTTGAGCCACCGGCTTCCGGGTGTTATCAACTCTCGTGGTGTGACGGGCGGTGTGGCAAGGCCGAGAACGTATTCACCGCGACATGCTGATTCGCGATTACTAGCGATTCCAACTTCATGTAGTCGAGTTGCAGACTACAATCCGAACTGAGAATGGTTTATGGGTTTCTTCACCTCGCGGCTTCGCTTCCCTCTGCACCATCCATTGTAGCACGTGTGTAGCCCAGGTCATAGGGGCATGATGATTTGACGTCATCCCCGCCTTCCTCCAACTTGTCACTGGCAGTCTCGCTAAGTCCCCAACTTAATGATGGTAACTAACGATAGGGTTGCGCTCGTTGCGGGACAACTTAACGCATCTCACGACACGAGCTGGCGACAGCCATGCCACCTGTATCTCATATGGCTATCTCTCCATCTCTGGAGCCTTTAGCCAGTATGTCGAAGACCTGGTAAGGTTCTTCGCGTTGCTTCGAATTAAACCACATGCTCCACCGCTTGTGCGGGCAAATCAATTCCTTTGGAGTTTCATTTCTTGCGAACGTACTACTCAGGCCGGAGTACTTATTGCGTTAACTGCAGCACTGAACTTTGACATCAACACTTAGTACTCATCGTTTGCAGCGTGGGCTACTAAATTATCTAATCTATTTGCTCCCCACGCTTTCAGGACTGAGCGTCAGTTGCAGGCCAGATCGTCGCCTTCGCCACTGGTGTTCCTCCATATATCTGCGCATTTCACCGCTACGCATGGAATTCACGATCCTGCTCTAGCTGCCTGGTTCTATGGCTTACTGAAGTTAAGCTTCGAACTCACCACAGACCCTTGCTGCCATATATCCCTCTTACGCCCAATAATTCCGGATAACGCTTGCCACCTACGTATTACCGCGGCTGCTGGCACGTGGTTAGCCGTGGCTTTCTAATAATTACCGTCACTCGGCTACCATTTCCTGTAGCCGCCGTTCTTCCTTTACCAACAAGTTTGCGATCAAAGCCTTCTTCGCTTCACGCGGCGTTGCTCGGTCAGGGTTTCCCCATTGCCGAAAATTCCCTACTGCTGCCTCCCGTAGGG
+
,.,.-9-.150)1*$)-.78<31,33.-010.//-3()4/&/*...-,./%1003328/)')+..2.9'&./-')*-005-8)7981/01/2540.,,(+34:9850/11/8962/**,+,)('+)1+*&)',/+,+-0--0-*-,13+404446593-*+(+%#%'+&(,/829,1*+.2/35557587)&)2.-.063223/21-4,+*-(++-*.521.20.+3/2+-/+&(1),1/.4-.085490%'8*<;.-3/'(&*-*+1++47,'()*$')0064..)9.((3877++()/7//58331/,4;401.+++)+037-*+0+1.551*+(+-4../11:1:0/044875787('(*4:*.,*((.+,-49677452239/...&'./,1234::959<+11:62'-+*&&0,1+./149.-./.5/0/01.(1,16796(6:3)'*'$.-0/.022+-'*+1'4646767758;6-+*))2,')1(-1'#%&+&,,.0253'(%(2,96+-1),,//355;221432,,,*1&&./01;883...046657220)%#$&(&(&'$$#$%*,1.7-7+66//+&)*32,)+/++/6--+(5-/1565./000559')')&)(),+*0*)+*,12/-2/755533558;16:.+.99:.3*,'&%%,(()/786997199%+'./*+++&,.$*,,+'-+**+,-336/,-91-.-131+%*))-:-/'6/)&(%&,./13280:.0/59745557989978:09879<87986546451,.7&(+,/322-1+0.4;70-/53651-()$&(+-(5).'()')##$#((//,347321.0+-3.013)&&(&#'()-3-/-2&)+157)&$-+,-36../,/8</61,-,+,-$&&)$)+)''+-7+/044,.+*56452.2/01-).**-,-8:.4943401-0/-28256766884:3/)+*)',,8,++3.789/.2.)&,0*.-+.%2+.01,23102..)1-&*/3,12342/04/4:79;7875%')&%'&,(++))*1-%+$&--'+)$*++,/48.&)./1-0**))*+2.++./,701*021-:0459//08340+163-0071,*--2.-)**.,/:-/3-2(&
@434d52d5-81e7-40e4-b736-55d58fa4207d ch=308 read=58200 start_time=2019-12-12T23:38:07Z barcode=BC01 runid=2c9cf7bc05858273f10e7d7ec552fc0bd742dc3e
TTGGTATTACTTCAGTTACGTATTGCTTGCTGAAGAAAGTTGTCAGAATGTCTTTGTGTTAACGCTGCAGTGCTGATATTGCTCCTACGAGGAGGCGACGGTAGGAATTTACTAAGCAATGGAAACCCTGACCGAGCAACGCCGCGTGAAGGTTTTCGGATTGTAAACTTCTGTTATAAAGGAAGAACGGCGGCTACGGAAATGGTAGCCGGTGACGATACTTTATTAAGCCACGGCTAACTACGTGCCAGCAGCCGCGGTATGCGTAGGTGGCAAGCGTTATCCGGGATTATTGGGCGTAAAGAGGAGCGGAGGCGTATGAGGGTCTGTGGTGAAAGCCTGAAGCAACTTCAGTAAGCATAGAAACCAGGCAGCTAGAGTGCAGGAGGATCGTGGAATTCCATGTGTAGCGGTGAAATGCGTAGATATATGGAGGAGCACCAGTGAAGGCGACGATCTGGCCTGCAACTGACGCTCAGTCGAAAGCGTGGGGAGCAAATAGGATTAGATACCCTAGTAGTCCACGCCGTAAACATTGAGTACTAAGTGTTGGATGTCAAAGTTCAGTGCCGTTAACGCAATAAATTACTCCGCCTGGAGTATTACGTTCGCAAGAATGAAACTCGAAAGGAATTGACGGGGCCCGCACAAGCGGTGGAGCATGTGGTTTTAATTCGAAGCAACGCGAAGAGAACCTTACCAGATCTTGACATACTCTAAAAGGCTCAGAGATGGAGATAGCTATATGAGATACAGGTTTTATGGTTGTCATCAGCTCGTGTCATTAGGAATGTTGGTTGAGATCCCGCAACGAAGCGCAGCGCAACCCTTATCGTTATTACCATCATTAAGTTGGGGAGGACTCTAGCGAGACTGCCAGTGACAAGCTGGAGGGAAGGCGAGGGATGACGTCAAATCATCGCCCCTTATGACCTGGAGCTACACGTGCTACAATGGATGGTGCGGGAAGCGAAGCCGCAGCGAGGTGAAGCAAAACCCATAAAACCATTCTCCAGTTCGGATTGTAGTCTGCAACTCGACTACATGAAGTTGGAATCGCTAGTAATCGCGAATCAGCATGTCGCGGTGAATACGTTCTCGGGCCTTGTACACACCGCCCGTCACCACGAGTTGATAACACCCGAGCGGTGGCCTAACCGCAAGGAAGGGCTGTCTAAGGTGGGATTGATGAGGGCAGGGTGAAGTCGTAACAAGGTAACCGG
+
%(,+-'*&'(4720-:---.51-,))+)-/.&(+&*/*,+2.+,&)+2,*/*.81-1..3..+%&(&)%'+)*+...-.50224/.'+($),),3,()+&---)(*%/*$#''((*+/61/*%*.(<3**,2016/77::79:121)()*(0-60/-(1*.0.059.,1-02.0-.,45+.,29*,79&1,*4./.1(2(66-.64-)*)'+(+-*&%((()()(,-3+).,./.3342/,,+,))+/7-&)*)-6+5'0//)%/*0,,2-'*)+,**&,**+4+(56215&1(38974237+)%.*',-&-%%,,.)+,-''+++.50/2554061/05-+/*'((%)(+,.-0,++-'+,-/96-:..58.*,-,+,/266-0('+-/2:790.--.7/83/.4.-+--0:8229704::7747654(+//*,-%*,.18&*)+')-3125621321441/(*,.1.--.156697737&,,'(557499+)-,*4--(00*/+(*.257;()+,0.0246%(+3:289;7.(*)&%)**32634752:2:2957657214:76040-'+,457412.1..*&*&'+446,05//(&()(,'(*86:7441+*1787)04,..'+*(')+.46655+8:5,6*'+)*/5033968-+--,3,.2.8:3*--11/).+%+24453223-+'***)(&&((&+(+,084447767.-++14+-963:((*,,;:32220232106357714,*,$+'),,(+.370:/0/365/012347554%/(&.**-,*2-/,//%&'%'+/))1316.+(()&&#('%)+1-40(+/0838-)'&(.3/43)3+4*4/8**0+&+,01653+,.,*/005-5+/55521,-+./65.10**+()*.(/6-444498899<910)0*%().*0.//556;24:.00053,-(*-872-8--9;886-/-*'*'(/)**--+15*(#('*)+,*++1,-/9:25;5025;<6:;9:;,*.''+3;842+9*++6544,,0/100.12485666608/046/522857511.2../'+*+547/2313424.0(+,.1979:4797463566403.0265516;618-,.,--0,3/0-)/-.0365+60(&$*)*12*2.1-/961,/03+**.('%&%$)+,'%*&/&*1+,.)*))+0-*,,-.,/./-*+-38:;262*/+386:4/
@fb5be6ac-9926-4724-9875-ef478b76b674 ch=81 read=41306 start_time=2019-12-12T23:38:07Z barcode=BC01 runid=2c9cf7bc05858273f10e7d7ec552fc0bd742dc3e
TTGGGTTACTGGTCATGAATCACAAAGTGGTAACATGAAAGAGTTCGGCTTGCAAGCATTGCTGGCAGACCTTCCATGGTGTGACGGGCGGTGTACAAGGCCCGGGAACGTATTCACCGTGGCATTCTGATCACGATTTACTAGCGATTCCGACATGGAGTCGAGTTGCGGGCTCAGTCGACGCACTTTATGAAGTCCGCTTATCTCGCGAGGTCGCTTCTCTTTGTATGCGCCATTGTAGCACGTGTGTAGCCCTGGTCGTAGGGGCCATGATGACTTGACGTCATCCCCACCTTCCTCGGTTATCATGGCAGTCTCCTTTGGGTTCGGCCGGACCGCTGGCAACAAAGGATAAGGAGGTTGCCTTTCGTTGCGGGACTTCCTTAACTCACAGCTTACAGGCTGACGACAGCCATGCAGCTTCCTGTCTCACAGTTCCCGAAGGCACCAATCCATCTCTGGAAAGTTCTGTGGATGTCAGAACCAGGTAAGGAGTTCTTCGCGTTGCATCGAATTAAACCATGCTCCACCGCTTGTGCGGAGCCCCGTCAATTCATTTGAGTTTAACGCGGCCGTACTCCCAGGCGGTCGACTTAACGCGTTCCAGCTCCGGAAAAAACCACGCCTCAGGGCACAACCTCAGAGTCGACATCGTTTACGGCGTGGACTACCAGATTTATCAATCTGTTTTGCTCCACGCTTTCGCACCTGAGCGTCAGTCTTCGTCCGGGGGGCCGCCTTCGCCACCGGTATTCCTCAGATCTCTACGCATTTCACCGCTTTACACCTGGAATTCTACCCCTCTACGAGACTCAAGCTTGCCGGTATCAGATGCGGTTCCAGGTTGAGCCAGGGGATTTCATCTGACTTAACAAAACCGCCTGCGTGCGCTTGCCAGTAATTTCCGATTAACGCTTGCACCCTCCAGTATTACCGCGGCTGCTGGCACGGAGTTAATGGAATGCTTCTTCTGCGGGTAACGTCAATGAGCAAAGGTATTAACTTTGCTCCTTCCTCCCGCTGAAAGTACTTTACAACCCGAAGGCCTTCTTCATACGCGGCATGGCTGCATCAGGCTTGCGCCATTGTGCAATATTCCCCACTGCCTCCCGTAG
+
,&&($%$#%%&$)($&(&133+.,,*('+((##$#%'*2'%%)2)%&%%%%$'('&&#&'%%$'&&$%#&%(%*,*4331-,-/35998391//'+.*3*64*).*/--()(+/-,03,2/4222822-..,,0..-;-)(..,010::5-/26240)')(/0154822**$'''&%'%))+/-**47(())+&)*-0*,,3(**+1.1+(+()&&(+.8822:3.0558979<555(&'&)(,--13-(,+.0/,.66:,4&+12201++,,/////0/187897/;45.*-2.946//()+-+.6*((0,%1112973:4/6/854+3,2-9-+'''**((++)1:.,0:967*,'+)2,+.&(0)*2/7(--89/.%%(')&(%%&)')'%%$$&&&'++/3//,*/.-24.6++(((()-'(*77.--.-523/75,,.,/1')&0/1662677236:086-2;55546<98243-'&+')&,++-)(+'(282394897/;../65&%*2,6;6881)*.//6)-0,,/-+/332/&'0:8-*--)/,9/06950(,55/5-)(,*2.81855.10,(-3526652/0-//.*'+'(+)++.006'9+57450%62-./2:33/0.,-11.4.,.5+)(*-/3:97-.-153+0-9678973*/*/*(*$*'*)2.*)(+,,157+--**&&(&&--+.-,'.4,-')0021,/045;:770+',397/020464;9690/60(441453-33-,2577997757/9;-*).)&(*,*()*/524+1)4.86)32.*&*++22347679982125.14*73346),1656&67/53)*0-7.++,%%(,0.)0787666,1$(*)..'.47./313957777832*+&')1*,0.',6.05..18/0/)(''*,+04202*%'+,73142141:7768,8*)$'*)&(3+/'&&)%--%/.2039689;32213998:71611/&2.5'.(**+1+-*,-+)1149.:41.03-*/1,.,+(,(*)(()0175;0,.)2+9:6:64998***$$+)'(*.12322224+45027*.368()0+.,.-0/34:089+$%'&17/36-,450
@1ce9a58b-3893-48f3-b4bc-70a7d471cd5a ch=28 read=31442 start_time=2019-12-12T23:38:08Z barcode=BC01 runid=2c9cf7bc05858273f10e7d7ec552fc0bd742dc3e
CCGGTTCCTTGTTGACTTCACCCACAATCATCAATCCCACATAGACGGCTCCTTCGCGCGGTTAGGCCACCGGCTTCGGGTGTTATCAACTCTCAATGGTGCGCTGGGCAGTGTGTACAAGGCCGAGAACGTATTCACCACGGTATGCTGATTCGCGATTACTGGCGATTCCAACGCTTCATGTAGTCGAGTTGCAGACTTCTGAAATCCGAATTCGAGAATGGTTTATGGGTTTTGCTTCACCTCGCGGCTTCGCTTCCCTCTGCACCATCCATTGTAGCACGTGTGTAGCCCAGGTCATAGCATGATGATTTGATCATCCCGCCTTCCTCAACTTGTCACTGGCGGTCTCGCTTCACAGAGTCTGACAATGATGGTAACTAACGATAAGGGTTGCGCTCGTTGCGGGATAGCAACATCTCACGACACGACTGACGACAACCATACCACCTGTATCTCATATGGCTATCTCTCCATCTCTGGAGCCTTTATGGTATGTCAAGACCTGGTAAAGGTTCTTCGCGTTGCTTCGAATTAAACCACATGCTCCACCGCGTGCGGGCCCCGTCAATTCCTTTGAGTTTCATTCTTGCGAACGTACTACTCAGGCAGGTACTTATTGCATTAACTGCACTGAACTTTGTTCATCAACATGGTACTCATCGTTTACGGCGTGGACTACTAGAATTATCTAATCTATTTGCTCCCACGCTTTCCGGGACTGAGCGTCAGTTGCAGGGCCAGATCATTCGCCTTCGCCACTGGTGTTCCTCCGCTATATCTACGCATTTCACCGCTACGCGGAATTCCACGATGCTCCTGCGCTGCTGTGCTGGTTTGCGAGCTTTGCTGAAGTTAAGCTTCAGGCTTTCACCACAGACCCTTGCTGCCGCCTGCTCCCTCTTTACGCCCAATAATTCCGGATAACGCTTGCCACCTACGTATTACCGCGGCTGCTGGCGCAGTAGTTATGCGTGGCTTTCTAATAAAAAGTACCGTCACTCGGCTACCGACAGCCGCCGTTCTTGCTATAACGAAGTTTACAATCCGAAAACCTTCTTCCTTCACGCGGCGTTGCTCGGTCAGGAGTTTCCCCCATTTGCCGAAAATTCTTGCCTCCCGTAG
+
96/56::/6.*,-+,/4:,()('%'*/(+-890:,38-+0%.%*))&()*3++-.,/-,3161(29:;676261177(31113:4407-,++('%$%+*'**)'%/987%0-1013/236-/11)(..22-31286558))'%(-4...-)0)*%+(&,&''($'()(4-2'.),&).*325755371.+0/8+-+02+''%&&,+-(1-)+*',)$'((++*68;9-33:03;9+',-<.88933&%*,+/81,-.5.:/-.*%($*.*-796381-,---322350+-*.8/.1978*)'***+*.11-59'&%+,76320,066:67/1'-+6100/0/,/--)451-1'((4''&(*+,//.*&)+++,1313+-+*+,.1/-.*(,03/8-,&)&++5;34/8,+'*%+)++/432,+,-,0'&++100,0-24704801)21-5555556555$$&(%(+-.4311/1926831&(-((036:700(((+/885/)*-.2-/+,07(2-1:*.+()87/8+//;4+.)/)171.,*''%&)/16242.**+,3,2*40.***027472''0)*$+,6:42:<63601-*-1,.+/.)&)-+.46/-13/0.5,000/%)(%$$&&'':99;:012+&''&)/1*61**$-.01//*-./92+$*,933349676//+)(&%.()+/(''*,)(.7+*.21:4-0101711(77;466778:321+017.0(,+)04+,161&&+,1387:97;<::9695-5.5/004&')),,0/-%,,.*0994/4:54533()'.-,22.*'(+*-$('*$$$&%(-(()('&''*))+(%%&&%$$&%'11.,)(0,6-.//++'-00275.*+-(+(),:9/*.'(*.0:573),0.56**-46(&)*/50.1/67:9/)1-3;:94,,/.-4:446,'**+21:12;69/;..-402,)()%)*+333,)%'()/,+/43/01:11:3-0%0)+:8994767202'&))&$$%$&)(-2/6:30/&&*)-/53&*+*5<71,5-+-'%&/4+067;78:952;62322/7430901154687-45'*2:609<:+*-8-249//13(')'%%'.4,69--744
@bafe2e02-a860-4b37-b734-1ddaa7433027 ch=52 read=48469 start_time=2019-12-12T23:38:07Z barcode=BC01 runid=2c9cf7bc05858273f10e7d7ec552fc0bd742dc3e
CCGTTCTGTATTACGGCTTCACCCCAATCATCAGTCCCCTTAGACAATCCTTCCTTGCCGGTTAAGGGCCCACCGGCTTCGGGTGTTATCAACTCTCGTGAAGATTATGACGGGCGGTGTACAAGGCCCGAGAGCGTATTCACGCGACATGCTGATTCTTGATTACTAGCGTTCCTTCAGCCAGTCGAGTTGCAGACTACAATCCGAACTGAGGCGGTTTTATGGGTTTTGCTTCACCCTCGCGGCTTCGCTATCTGCACCATCCATTGTAGCGTGTAGCCAGGTCGCAGGGGCCTTGATGATTTGACGTATCCACTTCCTCAGCTTGTCACTGGCAGTCTCCTTCAAAATTACAACAATGATGGTAACTAACGGTAAGGTTGCGCTGGTGCGGGACCAACCAACGTCTCACGACACGGGCTGACGACAATGGCCTGCCTATCTCATGGCTATCTCCATCTCTGGAGCTATGGGTAATAATGCTGAAGACCTGGTAAGGTTCTTCGCGTTGCTTCGGGTCAACCATGCTCCACCGCTTGTGCGGCCCAAATCAATTCCTTTGGGTTTCATTCTTGCAGACGTACTACTCAGGCCAGATTACTTATTGCGTTAACTGCAGCACTGAACTTTGACATCAACGCCCAGAGTACTCATGTCGTTTACGGCGTGGACTACTAGAATTATCTAATCCTATTTGCTCACCGCTTTCAGGACTGAAGAAAGCGTCAGTTGCAGGCCAGATCGTAAAACCTTCGCCACTGGTGTTCCTCCATATATCTACGCATTTCACTTTACACATGGAATTCCACGATCCTCTCACCGCCAGCTGCCACCGTTCTATGGCTTACTGAAGTTAAGCTTCAGGCTCTCACCACAGACCCTTGCTGCCGCCTGCTCCTCTTGCGCCCAGTAATTCCTC
+
&'&'($$%(',,()).,.1..134+0,-..**)%((&%#*%$&)+'%&))-60,'(%'%+++6,/*+.+62-/-.++243+900,../11/(//2.1,2*(&(%0,%)+-4/17869331-8790907&'&'&&,1556;,((&&$$$)..398-5,'%&(**2,*(%(()-***)3(&$&$-.66+),.1./',-/,()')''+&%04+,*')++1),/+,//<8893+)*305228-++&%*304:0&%)$&(($('+2/467,00'&'*,(('&%$(&$('((&&%(+,))',(()*+)-8,*)-)/'&(($%+-.5(1,-..1.02**0,51,1.,()(*0)'''&+')),*('+++465:6675+*%((+)&)+,3;*-,%(-0+,'*33-'%+(3++*/..00.%()*./2(1)&$'')-)*1,)'**&%%(''%,()-%'%+*0-0,+*('..3(*1.)),0)*(,*-+4/1-+&&$')((+200+1-3.,/9;:1/-,..-8---4-(+')&('041(*242.-1,**-+()$'')')',02-.(&%5**+4-.-22:07108++++)$'(*')%..-.44*)-5)&%.2--,0.,0/..33:2:254,*+*$+).0:96:<210146610+-,*+*&')*/--(,#)*33<:12/90001;3337661.0,3---8/03.16,,23)(+,,$''$(+532'.3136.,)&))&&'-.0))'2*3*+,+2,+,--&(&'&%&%%(((,/4540-20209,-476779817++.34-3;+,'(&0,%%')%'%%'(1-56,/.).**()''%-($')'(*-(/,(+(.-11,/40.('%$%+),.,5.1)$&%%&$**)*-/.*+-(+-1568-/,&+..260483///.4**&)(*(*%$$')&%''&$#"
@38e85b66-cd26-4fd5-afb8-578f180a15bb ch=9 read=16259 start_time=2019-12-12T23:38:14Z barcode=BC01 runid=2c9cf7bc05858273f10e7d7ec552fc0bd742dc3e
CTCCTACGGGAGGCAGCAGTGGGGAATATTGGACAATGGGCACGACCTGATCAACCATACCGCGTGGGTGAGAAGAAGGCCTTCAGTAAAGCCCTTTGTTGGAAAAGAAATCCAGCCGGCTAATACCTGGTTAGGTTGGCGGTACCAAAGAATAAGCACCGGCTAACTTCGTGCCAGCAGCCGCGGTAATACGAAGTGCAAGCGTTACTCCGGAATTGCACTGTGGGCGTAAAGCGTGCGTAGGTGGTCGTTCAAGTCCGTTGTGAAAGCCCTGGGCTCAACCTGGAACTGCAGTGGATACTGGACGACTAGAGTGTGGTGGGGTAGCGGAATTCCTGGTGTAGCAGTGAAATGCGTAGAGATCGGGAGGAACATCCATGGCGAAGGCAGCTACCTGGACCAACACTGACACTGAGGCACAGCGTGGGGAGCAAACAGTTAAGATACCCTGGTAGTCCACGCCTAAACGATGCGAACTGGATGTTGGGTGCAATTTGGCGCAGTATCGAAGCCTAACGCGTTAAGTTCGCCGCCTGGGAATGCAGTCCCCTTAAGACTGAAACTCAAAGGAATTGGCAAGTTACCACAAGCGGTGGAGTATAGTTTTAATTCGATGCAACGCGAAAGAACCTTACCTGGCCTTGACATGTCGAGAACTTTCCAGAGAGATGGATTGGTGCCTTCGGAACTCGAACACAGGTGCTGCATGGCTGTCGTCGCTCGTGTCGTGAATGTTGGGTTGCAGTCCGCAACGAGCGCAACCTTGTCCTTAGTTGCCAGCACGTAATGGTAGAACTCTAAAGGAGACCGCCGGTGACAAACCGGAGGATGACGTCAAGTCATCATGTGTACCAGCCAGAGGGGCTACACATTACTACAATGGTAGGGACAGGGAAGCTGCAAGCCGGCGACGGTAAGCAATCCAGAAACCCTATCTCAGTCCGGATTGAGTCTGCAACTCGACTCCATGAAGTCGGAATCGCCTTTAGTAATCGCAGATCCAGCATTGCTGCGGTGAATACGTTCCCGGGCCTTGTACACACCGCCCGTCACACCATGGGAGTTTGTTGCACCAGAGCGGGTAAGCAACCTTCGGGAGGGCGCTTGCCACGGTGTGACCGATGACTGGGGTGAAGTCGTAACAAGTAACCGG
+
/262.-3+64,-4.070-./3;;,,:5,.-1.3/6/.842+'($%3412438)(+513256/0-/381/-*&.+*,-./-+'*)$%$):2005+)00.-4/4/.0-%*+'(+-*),-043.1/-,2888-6.)//1.1.4/55),,.8+'.741.--%24/6/1/2-/50-3,.&)&(*//-02.1/*,-'('*+()448:(6,2-+*..'(,+*3*%*,--)&&-----,54/676411013446442.21%+01075+,0%&$&./*16--68:6895.88517-6237./-/6;;:8:;;;8:754,()*,.+*++*()+,(($%-+3*8*664645-+.24059.160,01804,,+..'*-+,5/1834:;;9:08/,,1/632010/-*)+3;7:/*+)(//1//751*,-(,-,,,.6*59/)*/0904+,//0)(*1)390/4:20016.*.02:),:853/214.0454393968979633/031;-1*+(,,47533&/*)/'(/,++,.23300444/43469)*)&&)'#*().-.,&(&/,1246/13&.,/-8/')'(+)0*4)&#%&$&(#%,0%*(-,-,*&(+,)*-7:*466851021232323210)&(*-'*)(-1.064928254061/*)*),)'/2)0)*)*&(*+87917./%*%*-.1)'(&+//8+,77+8/6::99855566:9:99:782//144724762.+*,*9.27+,+%%(+,45+,148+*))%%&%$%''+-:)+,+..8-0*)(**31-*.,./*%,,41/0/.5'-'&)++:166/611279;88<--(**(.653225**),/2:7./&+-240(').+)0&,/04*(()'*(-+,+(,-/646:*,,**//*2/(&&'*01479112)-.39;&7776&,*6-5+**)43-62+,/236.-,1+),)4,.&'()($*&%')..*/0./&+(+/--2(4+6/,)*((('(-.2:32&'*)'*,'(+3/41..0116;8777,++)47/2+,--04.8//+-),*475195-,,)*(-74844+(+-5((02'(%*()'+'*&43,3/%*,*.-0430:0-.1-0-/0.+3.,+/*-)*+*10-//.230.(42.,2.-.5442510,--196851
@f901098b-eae1-47f7-9d6c-1442a0e57ca0 ch=227 read=55743 start_time=2019-12-12T23:38:17Z barcode=BC01 runid=2c9cf7bc05858273f10e7d7ec552fc0bd742dc3e
CCCTGCAGGGGGAGGCAGCAGTGGGGAATGTTGCGCAATGGGGGGCAACCTGACGCAGCCATGCCGCGTGAATGAAGAAGAAGGCCTTCGGGTTGTAAAAGTTCTTTCGGTAGCGAGGGAAGGCATTTAGTTTAATAGACTAGGTGATTGACGTTAACTACAGAAGAAGCACCGGCTAACTCCGTGCCAGCAGCCGCGGTAATACGGAGGGTGCGAGCGTTAATCGGAATAACTGGGCGTAAAGGGCACGCAGGCGGTGACTTAAGTGAGGTGTAGAAAGCCCCGGGCTTAACCTGGGAGTGCATTTCATACTGGGTCGCTGATGATACTTTAGGGAGGGTAGAATTCACGTGTAGCGGTGAAATGCGTAGAGATGTGGAGGAGGAGGAATACCGAAGGCGAGGCAGCCCCGCGGGAATGTACTGACGCTCATGTGCGAAAGCGTGGGGGGCAAACGGGATTAAGATACCCTGGTAGTCCCGCGCTGTAAACGATGTCGATTTGGGGGGTTGAACTTTGAGTTTGGCGCCCGTAGCTAACGTGATAAATCGACCGCCTGCAAGGAGTACGGCCGCAAGGTTAAAACTCGAATGAATTGACGGGGGCCCGCACAAGCGGTAGGCATGTGGTTTAATTCGATGCAACGCGAAGAACCTTACCTACTCTTGACATCGAGAGAACTTTCAGAGATGGATTGGTGCCTTCGGGAACTGTGAGACAGGTGCTGCATGGCTGTCGTCAGCTCGTGTTGTGAAATGTTGGGTTAAGTCCGCAACGAGAGCAACCCTTATCACTTTGTTGCCAGCGGTCCGGCCCGGGAACTCAAAGGGAGACTGCCAGTAAACTGGAGGAAGGTGGGGATGACGTCAGAGTCATCGCCAGCCCACCCACGACCAGGGCTACACGTGCTACAATGGCGCATACAAAACGCGACCTCGCGAGAGCAAGCGGACCTCATAAAGTCGTCGTAGTCCGGATTGGAGTCTGCAACTCGACTCCATGAAGTCGGAATCGCTAGCGTAATCGTGGATCAGAATGCCACGGTGAATACGTTCCCGGAGCCTTGTACACACCGCCCGTCACACCATGGGAGTGGGTTGCAAAAAGTAGGTAACAATAACCTTCGGGAGGGCGCTTACCACTTTGTGGTGATTCACTTGAAGCTGGGGAGTGAAGTCGTAACAAGGTAACCGG
+
/2/*+1'-9//-).10481)0/48:)1/0&5+(((+.6498;76.00)4212354+*(/(3.-3:/242.+/.233++)'(&)',.6;5)7658*+186+*66,.54--50--,*&*),+0.8319;7.02</4..*3/04.10+*,2-21323200/229.-2,(,-)*355842-6.--6636664321//2126/6./3/+-11.//-1++%$&)+.5.7.2)1*7,-2..0:64043:-+22&-1.../7229677/7/8/+7,+,5/44,)16+,26:8.45-0,7,262331&%),878<83797::::434./2,*-)*,+,087/05/)//)*+21528/.0002/(101871131-129:10+--88461*,/(,.'.+(1.19:82314*%'-)7.*/10*&'&3//---40//./04566599984-%&&+*87;4194.03:15,3/(+/-5,/0.590-198857/7*&()--++.721000.9:986;824737+0.,4;10:;5-.-:...444;11/4/.+.)++-%&)&'&''//20..,&&&(')'()+,,1/6,..2310111996258.+91-5-5,129(5:-,)52,-075450.-.'/.(-,+(/24:3-4.:.--..::33+(,-102834,0./7/,,,,20//5/12'&%%')&'&&(/**+./385+:,(-604:6973;/4..997---/3.78888:5313/811062.0/'(*,317/31-.229:10*:(65163:0.6.*,0794)&%$%(')2-.---/%&%'('/84596/*+,(*)/-.6*1761843919*+*''*)5545,-%)(2(**-+-2.-.00.,78228989634'%%(.///.'*)+%'+(%&&&%()02<885342,-,,+14864276421-(*.44'+*'&&%()02368634*)&'):;.6221/3///256,*'',-.48899/+/+*;-:3112167435113,-/68658/7..-9.3.1-.//+*)-)1-4///9::656,*(+0671..431.1866978:./,.-%&)'&.+0053305;099..70./-05.0*''%').462;(3(+1,+')21622(3')%),/96;7&82.-2*2,+-*+2/-/046-+/+,,4382%&'')&#$)*663*%&%&++()++05:+:/+/30:2:/6
@811b835f-933a-4edb-83ea-dc2696cbe6fc ch=201 read=41140 start_time=2019-12-12T23:38:19Z barcode=BC01 runid=2c9cf7bc05858273f10e7d7ec552fc0bd742dc3e
CTCCTGCAGGGGGCAGCGGTGGGGAATATTGCGCAATGGGCGCAAGCCTGATGCAACCATGCCGCGTGTATGAAGAAGGCCTTCGGAGTTGTATAAAGTACTTTCAGCGGGAGGAAGGGAGTAAAGTTAATACCTTTGCTCGTGACGTTCCCGCAGAAAGCACCGGCTAACTCCCGTGCCAGCAGCCGCGGTAAGCCACGGAGGTGCAAGCGTAATCAGGAATTACTGGGCGTAAAGCGCACGCAGGCGGTTTGTTAAGTCAGATGTGAAATCCCGGGCTCAACGCAGGGAGCCGCATCTGATGCTGGCGAAAGCGAGTTTCGTAAGGGGTAGAATTCCAGGTGTAGCGGTGAAATGCGTAGAGATCTGGAGAACCGGTGGCGAGCGGCCCCTGGACAGACTGACGCTCGGGTGCGAAAGCGTGGGGAACAAACGGGATTAGATACCCTGGTAGTCCCACGCCGTAAACGATGTCGACTTGGAGGTTGTGCCCTTGAGGCGTGGCTGCGGAGCTAACGCGTTAAGTCGACCGCCTGGGAATACGGCCGCAGGTTAAAACTCAAATGAATTGACGGGGGCCCACTGGCGGTGGAGCATGTGGTTTAATTCGATGCTGTGCGAAGACCTTACCTGAGATGCTTGACATCCACGGAAGTTTTCGAGATGAGAATGTGCCTTCGGGAACCGTGAGACAGGTGCTGCGCTGGCTGTCGCCAGCTCGTGTTGTGAAATGTTGGGTTAAGTCCTGGCAAACGCAAGCGCAGCTCGCTGTTGCCAGCGGTCGGCCGGGAACTCCAAAGGGAGCTGCCAGTGATAAACTGGAGGAAGGTGGGGATGACGTCAGGTCATCATGGCCCGCCACGACCAGGGCTACACGTGCTACGCGCATACAAGAGAGAGGCTGACCTCGCGAAAGTGTAAGCGGACCTCATAAAGTGCGTCATGGTCGGATTGGAGTCTGCAACTCGACTCATGGTCGGAATCGCTAGTAATCGTGGATCAGAATGCCACGGTGAATACGTTCCCGGGCCTTGTACACACCGCCCGTCACACCATGGGGAGTGGGTTGCAAGAAGTAGGTAGCTTAACTTCGGGAGGGCGCTTACCACTTTGTGATTCATGACTGGGGTGAAGTCGTAACAAGGTAACGG
+
-035-).%*0/))'))&&(',67.*3-.74)($)-63483+**,0+344448054'376535-'&)*,145430+,.)-+4495&3#'3:/1,++50-+++78-.&'&',,-111/+.'$%).6+..9.8-230/;5/177+32,/+2//0)%*'%'%'&(''-,,+,,20.38(,99:98031132..('+)&%('&(++,(+*1246*,./--/0%)('%)(')742-(&+-12--,+)*',+063-.11-(*1/3.25-06;7.,26-,240))(*,-.&.$.%,*)'#&&')+456/.-(,,-,,%*+'$%''+-74/00+&*22*(+)--1.3)*899.*))*181+68)(,/+++''''0449/-+&&''(-*6*))+0.1/5;7-.6774'+),-./36778(98652))))((+*'('&(%404'5'68.51.-54%57+)+4801.72*(1,4496;:834,+'*,533/303,,/.8/1149)*'(&'%$&#&'&%'%+**),213../,4-8,210-),,+02//4)/)()03-63/2-46275;;66686;70-')2((*815;705.'$'&('%&().+'***2..375:969690+'+&'$'%'*())(+3),(&*((%#''*'&*),'/3160(*-4)713:<81'),.57..01.48241.//*704945783-.33,10566868(&+/+(**,22471344668-8/--,/5-,,<375647.*-141)-021-'&#&((%(')*&(%1.25.36-/0.//5;14'**.)0,/4/.6'41/).+%&(-,%&(+,,,014'003.+-'()***0::444489754)%)+,377*+**.7,(0+%')*0*&2*))+.-(*(()+/%%'(---/--//*((&)$(+()),0977450//.('%'+,,-0734777-)55*(209567*/)417+-*4,50,../24./',-83'4*2,..0//(2&%'+)))%&)++**('*%'/1-,+.++.'(,(33338979090.2-(*%+$$(&,+-+-*-/-24,,/1+/+/4*3,-,+%()16849*314'*)&+*+2./%'%$-(+-,0.6.*/5/026/8-.0$,,00,/367;88987886481/-,1../2675432.1-2643,
@67e459c5-f7c8-48df-965d-0a76229182cb ch=211 read=40177 start_time=2019-12-12T23:38:19Z barcode=BC01 runid=2c9cf7bc05858273f10e7d7ec552fc0bd742dc3e
CCGGTTACCTTGTTGACTTCACTGATCATGAATCACAAGTGGTAAGCGCCCTCCCGAAGGTTAAGCTACCTACTTCTTTTACCTTACTCCATGGTGTGACGGGCGGTGTATTACAAGGCCGGAACGTATTCACCAGTGGCATTCTGATCCACGATTACTAGCGATTCCGACTTCATGGAGTCAGGTGCGGAGCTCTCCAATCCGGACTACGACGCGCACTTTATGAGGTCGCTTGCTCTCGCGAGGTCGCTTCTCTTTGTATGCGCCATTGGCACGTGTGTAGCCCTGCGTAGGGGCCATGATGATGACTGACGTCATCCACCTTCCTCAGTTTATCACTGGCAGTCTCCTTTAGGTTCTGGCCGGACCGCTGGCAACAAAGGATAAGGGTTGCGCTCGTTGCGGGACTTAGCAACATTTCACAACACGAGCTGACGACAGCCATGCACCACCTGTATCTCATATAGCTATCTCTCCATCTCTGGAGCCTTTATGGTATGTCAAGACCTGGTAAGGTTCTTCGCGTTGCTTCGAATTAAACCACATGCTCCACCGCTTGTGCGGGCCCCCGTCAATTCATTTGAGTTTAACCTTGCGGCCCATGCTCCCCAGGCGGTCGACTTAACGCGTTAGCTCGGAAGCCACGCCTCAGGGCACAACCTCCAAGTCGACATCGTTTACGGCGTGGACTGCCAGGGTATCTAATCCTGTTTTGCTCCCCACGCTTTCGCACCTGAGCGTCAGTCTTCGTCAGGGGGCCGCCTTCGCCACCGGTATTCCTCAGATCTCACCACGCATTTCACCGCTACACCTGGAATTCTACCCCCCCCTCTACGGAGACTCAAGCTTGCCAGTATCCAGATGAGCAATGCGTAATA
+
2*&.59+14.5'('))-16300**,56130098/-,/3*,2555//0/38+*,7*)0/+6.747-0007:83509,/86*,3-/-((,-'%)(&-()*255;:4/2***(-(%(.-503,,-&$$&,)..+(*)&&,'///1;764425+&),)*/(()).1215730.-34:-'$'*%')+%()4()+.*'+//+.'2*19*3-12413533,,(*(03992321321303262245.4/./(*'*+./16042.94,,---./5;,5,(&+*,-000('((*/-())'-'(0653:,1,+**)**(')*+/102213-)-/3:5,,2)*-:50145404000/0-*3))1,&&/080&(%4,306::..-)-+-*'38+6,88,,/322:36676842500.724&&%%'/-1342930/2/,1/1557555.566:6(5741.-,3,+4.11./110*&,*+/67882111/.*-///'*9/-.0--.)'**'&(,236-./106612300,32;:9:510-1+*+.(()'/*0.8630+,,-,323&&-0+1,..-,..6/.:61*')+7;8<849<:4-16:9.216360.-'&&'%+'0.4550(.2/+0/.--/05-1+**)'+'/11-*+,,*15,224765/+4-&(/055:38*,(()*((+/344761++)1+--22453%2.+++&*)-.301.253/7:8*67/730(),.+0:./)+(/3(*,+,365-.332:5789.07:5-1105/72117;12;.8.+--2-45/159843)''%&%.-1496.68)+.(-.15/0++'-)0-.214/433-230-.,)%*)-/00+),-6/01044607(&,21/&).,./*+,(&&$$
@f9727ca4-e8d3-4292-94b8-a4efc4846af2 ch=281 read=38994 start_time=2019-12-12T23:38:17Z barcode=BC01 runid=2c9cf7bc05858273f10e7d7ec552fc0bd742dc3e
CCGGTTACCTTGTTACAGTTTCACCCAATCATCAATCCCACAACCAGACAGCTCCTTCCTTGCGGTGGGCCACCGGCTTCAGGTGTTATCAACTCGTGTGGTGTGACGGGCGGTGTGTACTGGTGCAGGCGTATTCACCACTGACATGCCGATTCGCGATTACTGGCGATTCCAACTTCATGTGAATGAGTTTGCAGACTACAATCCAGACGGAATGGTTTTATGGGTTTTCACCTCGCGGCCAGCCCTCTGCACCATCATTTGTAGCGTGTATTGTAGCCCAGGTCATAGGGGCATGATGGTTGACGTCATCCCCGCCTTCCTCCAACTTGTCACTGGCAGTCTCGCTGAGTCCCCAACTTAATGATGGTAACTAACGATAAGGTGCGCTCGTTGCGGAACCATCTCACGACACGAGCTGACGACAACCATGCATCACCTGTATCTCATATAGCCTTCTCTCCATCTCTGGGTGCTTTATGAGTATGTCAAGACCTGAAGTAAGGTTGCTTCGCGTTGCTTCAGATTAAACACATGCTCCACCGCTTGTGCGGGCCCCAAATCAATTCCTTTGAGTTTCATTCTTGCAGGCAATACTACTCAGGCGAATTACTTATTGCGTTAACTGCAGCACTGAACTTTGACATCCAACGCGGTACTCATCGTTTACGGCGTGGACTGCTAAGGGTATCTAATCCTATTTGCTCCCCCCACGCTTCCGGGACTGAGCGTCAGTTGCGGAGCCAGATCGTCGCCTTCGCCACTGGGTGTTCCTCCATATATCTACGCATTTCACCGCTACACATGGAATTCCTGATCCTCTCCGCACTCCTGGCTGCCTGGTTTCTATGGCTTACTGGGATTAAGCTTCCAGGCTTTCCCCACAGACCCTTGCCGCCTGCTCCCTCTTTACGCCCAATAGTTCCGGATCTTGCCGCCTACGTATTACCGCGGCTGCTGGCGCGTAGTTAGCCGTAATATAAATTGATACCGTCACTCGGCTCACCATTTCCTGTAGCCGCCGTTCTTCCTTTATAACAGAAGTTTACAATCGAAAACCTTCTTCCTTCACGCGGCGTTGCTCGGTCAGGGTTCATTGCCGAAAATTCCCCTGCACTGCCTCCATTAGGAG
+
30350;0283:.2.,.'-(2+0+-+(,,885902/+94&%'%#&%(*1.*2223:9<1,*-)-1;0%2783283/90/25%7433(4/0.5.,+,)('&),434435&03.110.*'&$%&(*%$&''215778:3+,-$*%(,0-/+*$)+6;60,.-1.//*))))/0;8'.(),,*))&%&*))'%)*0($/*+0:96;9:750'(25-.++-503380-01;*/*3-6/2734641.*'*&095.-'''%**'02,/3/(.),--/00'(,(*),+1/&*-,-%%%&+2-,.6/011)50+-;4111+242+...,.-784./*),+)(1%+/173/242/0445''$(,37+-,-+1,3.01-.**'-(+(%()*-,*++)()*/16819-+(1)''$'&+)-'),'/++('(-.//0426779;77499:988:8889531/+2/,,,+#$.*44484,1335002&&(),/)'()%&')*%,'+2148840)-&&('1*41&',*,),*2-()*,(%$)1-4:53--.,,--4--7.,,,('-32),).12-&(,,+())*3+.1+*&*-7)*/9;,-2+/%+(+''('21.0237:;:2/10-++2,.05+/),.9/834303637455:669;42234746.0()&%$$*+75674385/0/3---.:660%216,)03.//-+,100*,(31(',--/855+)+*,/11'38;6200--2.),*2+6(*',)&,30,.164;:77545337<67887,-/;689049574222+/.213339:1036&'%$&((*-0101322+'+,-02..(+(%((-./,+&2444670375;:4565--(,)$(*(')%/+10)/370,+16/58.,-.+%'*,08:&+&&+,*25256605/+)+)%&)0/5-0.-+)2/5..--)&'&&.0%)-1.1455483493//0/0334/-**((//011.,02''(&#%**0,++($-'*,..00-/*&&(%&#('*-<;021/,--0.+1/.09+2,*$#%&(*+),&'.))0:1-00:/1*+69.-82949:843:5/0//.72.2.*)+.,:/8//3&,''').443-,/401:.;5-,0.(-++-,(13%*(&20+*
@2d9946d8-9f81-4d5b-a4d3-0f760d5978cd ch=258 read=36181 start_time=2019-12-12T23:38:17Z barcode=BC01 runid=2c9cf7bc05858273f10e7d7ec552fc0bd742dc3e
CTCCTACGGGAGGCAGCGGTGAATATTGCTGGCGCAAACCTGATGCATACATGCCGCGTGTATGAAGAAGACCTTCGGGTTGTAAGAGTACTTTCAGCAGCGGGGAGGAAGGAATTAAAGTTAATACCTTTGCTCATTGACGTTACCCGCAGAAACACCGGCTGGCACCAGCAGCCGCGGTAATACGGAGGGTGCAAGCGTTAATCCGGAATTACTGGGCGTAAAGCAGGCAGTTTTGTTAAGTCAGATGTGAAATCTGGGGCTCAACCTGGGAACTGCATCTGATACTGGCAAGCAGTCTCGTAGGGGTAAATTCCAGGTGTAGCGGTGAAATGCGTAGAGATCTGGAAGTACGGTGGCGAAAGGCGGCCCCTGGACGAAGACGTGACGCTCAGGTGCAGCGGTAAGAACAAACAGGATTGATGCCTGGTAGTCCACGCCGTAACCGATATCGACTGGAGGTTGTGCCCGCTTGAACGTGGCTTCCGGAGCTAACGCGTTAAGTCGACCGCCTGGGGAGTACGGCCGCAAAGGTTAAAACTCAAATGGTCCAGGGGCCGCACAAGCGGTGGAGCATGTGGTTTAATTCGATGCAACGCGAAAGAACCTTACCTGGTCTTGGCATCCACAGAACTTTCCGAGATGGATTGGTGCCTTCGGGAACTGTGAGACAGGTGCTGCATGGCTGTCGTCAGCTCGTGTTGTGAAATGTTTGGGTTAAGTCCGCAACGAGCGCAACCCTTATCCTTTGTTGCCAGCGGTCCGGCCGGGAACTCAAGGAGACTGCCAGTGATAAACTGGAGGAAGATTGGGGATGATCCAGTCATCATGGCCCACCCTGACGGGCTGCGTGCTACAATGGCGCATACAAGAAAGCGACCTCGCGAGCAAGCGGACCTCATAAACGTCGTAGTCCCGGATTGGAGTCTACAACTCGACTCCAGCATTCGGAATCGCTAGTAATCGTGGATCAAATTTTGGTGAATACGTTCGGGCCTTGTACACACCGCCCGTCACACCATGGGGTGGTTGCAAAAGTAGGTGAAACGAAACCTTCGGGAGGCGCTTACCACTTTGTGATTCATGACTGGGGTGAAGTCGTAACAAAGTAACCGG
+
*-42103,36(*'%%$''/)*(/-(4,))#&%$$)/4&485++'$&$%$&'1-/'*,343444113'*)&'354:4,)+-7,0+,(*())+26:3-22'00.57)*,2),'&('3)35-+)**((*22532+*,0,4//.5-6.-6:)(&)&**/*/5,.)-'(),).50472001+,+/-2-0,/)-)+)+//1'/)*-+6*5+/-&-)%4(-.:::664334('*),:73729;.*-805-351249/*&*,('(#%-/*)*/(*,3/4521*.1///0287888:66635/()&()*-..3(+/6,.2)5,02'&/7../3331350*02)*1110,+*+,/2:5*'&$&*1-+0*)*.1',+*((+),)&,,01+$%'')%&)-4366773721'(&&$)(0'(''),8..+)(%+$$$)'.1./674/401,.19;988:8-,,,&01+')()0,.10:/3,:3*#$$$)&',/5.8//220,2-///46/-,-.6731234769454413-'&&',,-551-/4:'4+4:1;;/19;:;91/,*.)*/./*(((*-01145,511.%()&-'(,23<:496;0.///899977-'(**+0.8190/++24:07/1+,+/1))*+2&2'(:26&&',,/47'0,0.;85:453,:32-,:12+((.1/0459910/./38456:933/+,/077871;11/194/0.7-)555837./6+(*1+,'&*-52/,09213123+/9,*0735;9685:9420704.8-..087.**)'(10369:01200002.369/-4-/4/'0(+/76,))(*+(**)*1;7),-,..,#(*&%&'&%&&'&%(&'%&&$$'%)+*)&**32421(((&''761313//3/.,59178;--)'($%&)&&0155688-9.(-5+.3+)&''''%'*',+.0,365.'%$$)%&'&(().)***)/-8120956766.2+,,+*,4035;9581497.77:.7-,+54/.,.3/1:6004*,),04620+&*(*)5*,/0*'%,,)*)')(%''*)%&'025,6,)03.%(**+-0)1,0)&().6:6-''(*-262+**+2,,.7999416'.+155958
@847a09b0-0478-447a-9ca7-d31d62d59d6a ch=390 read=39144 start_time=2019-12-12T23:38:28Z barcode=BC01 runid=2c9cf7bc05858273f10e7d7ec552fc0bd742dc3e
CTCCTAACGGGAGGCAGCAGTGGGGAATATTGCACAACAAGCCTGATGCAGCCATGCAGAGTGATGTGAAGAAGACCTTCGGGTTGTAAAATACTTTCAACGGGAGGAAGGAGATGCGTTAATGCTGCTGTAAATTGACGTTACCCGCAGAAGCACGGCTAACTCCGTGCCAGCAGCCGCGGTAATGCAGGAGGTGCAGCGTTAATCAGATTGCGGGCGTAAAGCGCACGCAGGCGGTTTGTTAAGTCAGATGTAAAATCCCGGAGCTCAACCTGGGAACTGCATCTGATACTGGCAACGAGTCGTAGGGGTAGAATTCCAGGTGTAGCGGGTGAAATGCGTAGAGATCTGGAGGAATACCACAAAGTGGCGGCCCCTGGACGGGAGCTGACGCTCAGGTGCAGCGTGGGGAGCAAACAAGTTAGATACCTGGTAGTCCACGCCGTAAACGATGTCGACTTGGGCCTTGAGGCGTGGCTTCCGGAGCCTAACGCGGTAAGTCGACCGCCTGCAGGAGTACGGCCGCAAGGTTAAAACTCAAATGAATTGACGGGGGCCCGCGCAAGCGGTGGGCATGTGGTTTAATTCGATGCAACGCGAAGAACCTTACCTGGTCTTGACATCCACAGAACTTTCCAGAGATGGATTGGTGCCTTCGGGAACTGTGAGACAGGTGCTGCATGGCTGTCGTGAAAGCTCGTGTTGTGAAATGTTGGGTTAAGTCCCGCAACGACGGCGGCATAGCCAACTGTTGCCAGCGGTCCGGCCGGGAACTCAAAGGAGACTGCCAGTGATAAACTGGAGGAAGGTGGGGATGACGTCAAGTCATCATGGCCCTTACGACTCCAGGGCTACACACGTACTGGCTACAAAGAGAAGCGACCTCGCGAAACAAGCGGACCTCGCAAAGTGCGTCGTAGTCCGGATTAGGTCTGCAACTCGACTCATGAAGTCGGAATCGCGCTAGTAATCGTGGATCAGAATGCCACGGTGAATACGTTCCCAGGCCTTGTACCGCCCGTCACACCATGGGAGTGGGTTGCAAAGTAGGTAAGCAACCTTCGGGAGGGCGCTTACCACTTTGTGATTCATGACTGGGGTGAAGTCGTAACAAGGTAACCGG
+
*-3''687/:8///+*)(%))*.,'(,*(0)%''&+**0716;22278771887843+)'&$&&((.**+&(*&(+0195+2'/&%(+/.''')()*(*),&43)2/-/0*%'(+&&''7+8-%('&&%$%'-(*//025291.:1-/0*+(&%%())))(',-6514259*32/0140618-1.-(0),/*+/.''&&&+1-6-54+-)/.+--43.*-22,**02&/+017:5&1497*-.2-/27*114,'&),')/30*0',.84/*2428:210003332:410.*,,.0..$(&&'**(,*)-0+((')'-,320350.##'(.1++-)1.++$%)))+*,0453.*/).---2+$%&'$(%')('2/<50)68-+'*))%'*,1/+,,,-2645.*...8/(80(.117(2.')./-.6665;,,920246)(*/17/311+.-.-*-11626)/($&%$%'(2--)%())*++/./)-2))12.,,+'-())'(-3..$()&&&'*)*%)*0-86903262717288633510*)()-01017)5:5+75+)0%,%)&(,;8663,*0+),55:7.3/910/0+048422,.8/.67:0;017206.//7545796502243-)+4+1+-+,-/089409050575133-8060175763346-/0+,-17784031136502'+.+%)/75743<3.)59*+445'455:66-/15+,13)()&$&('&''$$&%)%0)3564<004..0288501402-881822923*.)&('(5679&22//00;;989/-3,04031018513116667&)'))///-.-)56(&)''%&$&++*0421,'(')'*')(($$#&%)*/80))(+*),/111.010/,''.-4-01934878&&2:4/19;899588541'/-,.5-+3/0..53.1//-,./1'(''&',,(3-744%$%'(+,080//,0.4))-++-//05700+4.*,31247727)('/,.'))(&&)(&2;845423116050-,&*)/565;6684+('*03./2',,1/0/982<0-073,.719012/,96,-7657840212243+3*++3*).322479892932:2:09
@56990fdb-bcc7-4abc-8643-461e9bacd2d8 ch=55 read=41314 start_time=2019-12-12T23:38:25Z barcode=BC01 runid=2c9cf7bc05858273f10e7d7ec552fc0bd742dc3e
ACGGTACATGCTTCGTTCAGTTGCATTGCTGGTGCTGAAGAAAGTTGTCCACGGTGTCTTTGTGTTAACCTGCACTGTCACGGCTCTATCTTCCGGTTACCTTGTTGCGACTTCACCCCAGTCATGAATCACAAGGTAGTAAGCGCCACTCCGAGAAGAGTTAAGCTACCTGCGCTTCTTTGCAACCCACTCCATGGTGCTGACGGGCGGGTGTGTACAAGGCCCGGGAACGTATTCACCGTGGCATTCTGATCACGATTACTAGCGATTCCGACTTCATGGAGTCGAGGAGTTGCGAATCCAATCCGGACTACGACGCGCACTTTATGAGTCGCTTGAAAATACTCGCGAGGTCGCTTCTCTTTGTATGCGCCATTGTAGCGTGTGTAGCCCTGGTCGTAAGGAGGCCGTATTGACGTCATCCCACCTTCCTCAGTTTATCACTGGCAGTCCCCTTTGAGTTCCCGGCCGGACCGCTGGCAGCAAAGGATAAGGGTTGCCTTTCGTTGCGGGACTTAACCCAACATTTCACAACACAGCTGACGGCAGCCATGCAGCAATACGGTTCGAAGGCATTCTCATCTCTGAAGAAACTTCCGTGGATGTCAAGACCAGGTAAAGGTTCTTCGCGTTGCATCAGATTAAACCACATGCTCCACCGCTTGTGCGGGCCCGATCAATTCATTTGAGTTTTAACCTTGCGGCCCGTACTCCCAGGCAGTCGACTTAACGCGTTAGCTCCGGAAACCACGCCTCAAGGGCTTTAACCTCCCAAGTCGACATCGTTTTACGGCGTGGACTACCAGGGGTATCTAATCCTGTTTTACGCTTTCGCACCCTGAGCGTCAGTCTTCGTCCAGGGGCCGCCTTCGCCACCGGTATTCATCTCGAATCTGCATTTCACCGCTTCACCTGAATTCTACCCCCTCTACGAGACTCAAACGCCGGTATCAGATGCAGTTCCCAGGTTGAAAGGCCCGAGGTTCCGCATCTGACTTAACAAACCGCCTGCCGTGCGCTTTACGCCCAGTAATTCCGATTAACGCTTGCCCTCCGTATTACCGCGGCAGGCAGGTTAGCTTCTTCTTCTGTTGGGTAACGTCAATGAGCAAGGTATTAACTTTACTCCCTTCCTCCCCGCTGAAATTGCTTTACAACCCGAAGGCCTTCTTCATGCACGCGGCATGAAAACATCAGGCTTGCGCCCGATGCAATATTCCCCTGCTGCTTTCCATTACAGGAG
+
"(*%''&&0)./53030*%&7*%()*,1-4083343/+.(*/2+-9340/)+*4245.,2/+-*-.-308/(("&&(4,(*&),.0../-//0-4-33/3243/12'.--/0:719990-/053873785041/(-(%%+$#(+),,$'(2,*)&()($)0613+105660)+$)/;14;3,.4+8-,(--27)*/10-%&')3.2/*)***/21224645/392+5828115132/.1;5879506:2.../+)+,)4+)*1///65/./+)).++(')-+*,,3./**%'5,,-+),(&(--10+23/0///330./'($'.741--+-)-+((%&&)+''$&'(-.-*---/.0.5+0/257.033589:<*1*(),.-++++,-/33;0.4986.,1+,,%)2*'%&&&&(*64579/592*/91258+--.-74,-18::9:8415-550*:2')++945.&.34.:326034181-&--4'21531'24.3.--&%,,33270//79834640-5-++//292.-+.)'+1/////.41&4236:593*)%&$$%%'(,++1()..-.))-74557550++-+%+**./84:997:77567632.1:1(/((4-(.+295;1../.1+,,09+**9):::6:/./028780.4.()2*+-55.+*,,%&+*)/2184/7;1*()04:(1-02/4,.-4/7.+/.10/51*,79'7662231717/./*(.*()+3(-(++'.2133498750*43'%(&1,6:4..).10250.0.012,69.)+021167;677337-215-001872;.27-))0-&)+001:41)*(,.)#'(,31722121:<:361,*053--407:7<;9<;341300/60)$&'-.&'2//.),/373/+2/,,++('+0-,&7,80/0/3123-9827.(0,2682:-,&,)++(23/-,,/.2/78;7;6025/,)+*'+--7'($'',*'&%(./31.,*,)2-64784:166.+,-).032.)*,%()..,(+-/66973//22242++.+'*-,-28/7//2/05('%%%$'%%%,,.,)&%%*(,/,3/,+')'(')),+21.0,7-//1487*3,-,3.2))4-%0145)32.*+,970,7**,)))+&*+,/,-+.,5-,+1.2099<:9<97.&+$)*,-1/$))-16*,()*(77114.1/68'($&$'+-.-5123.,++*%$')++.8+3(&$%,'()
@935d8fc2-7e4c-4a6b-841f-ee7f5a98dd9b ch=5 read=27982 start_time=2019-12-12T23:38:34Z barcode=BC01 runid=2c9cf7bc05858273f10e7d7ec552fc0bd742dc3e
CTCCTGCAGGAGGCGGCAGTGGGGAATGTGCTGTGGAAGCTTAAGCCTGATGCAGCCATGCCGCGTGTATGAAGAAGGCCTTCCGGGTTGTAAAAGAATACTTTCAGCGGGGAGGAAGGGTAAAGTTAATACCTTCATTGGCGTTACCCGCAGAAGAAGCCTGGCTAACTCCGTGCCAGCAGCCGCGGTAATACGGAGGAGTGCAAGCGTTAATCAGTGCACTGGGCGTAAAGCGCACCAGCAGGCAGTTTGTTAAGTCGAATCAAATCGGAGTCAGCCTGGGAACTGCATCCTGATACTGGCAAACAGTCTCGTAGAGAGGTAGAATTCCAGGTGTAGCGGAGGTGAAATGCGTAGAGATCCTGGAGGGAATACCGGTGGCGAAAGGCAGCCGGATAAGACTGACGCTCAAGGTGCAGCGTGGGAGCAAACAGGATTAGATACCTGGTAGTCCACGCCGTAAACGATGTCGACTTGGAGGTTGTGCCCTTGGGCGTGGCTTCCGGAGCTAACTTTAAGAAGTCGGCCGCCTGGGAGTACGGCCGCAAGGTTAAAACTCGATGAATTGACGGGGGCCCGCACAAGCGAGTGGAACATGGTTTAATTCGATGCAACGCGAAAGAACCTTACCTGGTCTTGACATCCACGGGAGTTTTCAGAGATGAGAATGTGCCTTCGGGAACCGTGAGACAGGTGCTGCATGGCTGTCGTCAGCTCGTGTTGTGAAATGTTGGAGTTAAGTCCCGCAGCAGGCGCAGCCCTTATCGCCTGTTGCTGCCAGCGGTCCGGCCGGGAACTCAAAGGAGACTGCCAGTGATAAATTCCCTGGAGGGAAGGTGGGGATGACGTCAAGTCATCCTGCCCCTGACCAGGGCTACACTCTATTAAGCGCATACAAAGAGAAGCGACCTCGCGAAGGCAAGCGGACCTCATAAAAGTGCGTCGTAGTCCCGGTTAGGAGTCTGCAGCTCGACTCCATGAAGTCGGAATCGCTGGTAATCCTCGTGGATCAGGAATGCCACGGTGAATACGTTCAGGCCTTGTACACGCACCGCCCGTCACACCATGGGAATTGGGTTGCAAAGGAGTAGGTGAAAACCCAACCTTCGGGAGGCGCTTACCACTTTGTGATTCTTGGCTGGGGTGGAATCATGCTCAAGGTAACCGG
+
*+54-'-*15003-&.-*/0.13)+,1.6/0/1124&%&&%%,-+192.+-//0*323:943./-2--,//43))*,1/8570+*7538)/086(%%&(-+19/,+)(,112+.,,(2,**+.0*,0122(-+&&))(+///&,5')1*)2,,1*(.)(-*''--//71211*.%0--,,+)-))),+)1,,*4/40.,%()**//-10/:0905'*,00336577.))*/,+-),''&''&)009-17:8)0.1/-15)(//)%&&'+)+'')*+(0++*11-00166605')*01-0,,0100'+&(').857-+('%,*/+*-,/.03/--+,&&'&+.'**)*.57003-3&&'&(./))/4*)-**4/05418-3,++.1','&#*./%*$#'((),*,+,*,+/2(0+2.*%**+828-(),8:.7535+3-.(.-(,-(18732.6--.487235:61.././1./-)+-0.031721,1-$%&),5010).+('+'-)--.-2+)&'%)*%'''+0.(28169773+('(%&(..3-2/+202:4;;757.&/+-.1231(4',65+,0/),*+-()-&#&&(,(().3177:628493..//76)0')*).,'*,-.*-,.40-)(*,20//013((*-/*(')66..-+,.0162**/*'0*-9146'54354862)'/,4'--235456672;56230/12+001278,40+,--15/-3/2/&*05)1,0-9**-6(4&'2/0((#*(+.1117')&((06'('(*3-0003/0(,*+-&.//514868,**&((,+'41-//-0202(%)+,+)-,*1/()''+*/793)+67834523136772%%'*.-'$',+7/()+()''#$'&(*/.5*(),-671465+(*(*+))*)*61/(+)-'(),/2(01:33323.(*+1*016755338/11,)(*+/,$-(%*,..(4*+-,.()%*./.0.20..3(6'3273334416411$&'+,<;876,)')*1-4,%+*5454;8295393&2899693442*-$)'--**+').204(-8.1+-)'',),/+.9/1//*(''(**10/$(++'*('+-56497/:2+14./.00-48(/055230/42+,).,01,32-.)('&(-%.&'()*+*0-/86:53
@9841187a-6530-4684-a3c4-074fd299e862 ch=481 read=41329 start_time=2019-12-12T23:38:36Z barcode=BC01 runid=2c9cf7bc05858273f10e7d7ec552fc0bd742dc3e
CTCCACAGGAGGCAGCAGTAGGGAATTTTCGGCAATGGGGAAACCCTGACCGAGAGCAACGCCGCGTGAAGGAAGAAGGTTCCGGATTGTAAATATATTTATAAAGGAAGAACGGCTACGAAATGAGTGGCAGCCAGTGACAGTACTTTATTAAGCCACGGCTAACTACGTGCCAGCAATACTTGATAATACGTAGGTGGCAAGCGTTATCCAGGTGTGGGCGTAAAGAGGGCAGGCGGCGGCAGGGTCTGTGGTGAAAGCCTGAAGCAACTTCAGTAAGCCATAGAAACCAGGCAGCTAGAGTGCAGGGAGAGGATCGTGGAATTCCATGTGGCGGTGAAATGCGTAGATATATGGAGGAACACCAGTGGCGAAGGCGACGATCTGGCCTGCAACTGACGCTCAGTCGAAAGCGTGGGGAGCAAATAGGATTAGATACTGTTAGTCCCGCCGTAAACGATGAGTACTAAGTGTTGGATGTCAAAGTTCCAGTGCTGCAGTTAACGCAATAAGTACTCCGCCTGGGTAGTACGTTCGCAAGAGTAAACTCAAAGGAATTGACGGGGGGCCGCACAAGCGGTGGAGCGTAATGGTTTAATTCAAGCAACGCGAAGAACCTTACCGAGTCTTGACATACTCATAAAGGCTCAGAGATGGAGAGATAGCTATATGAGGATACGGGTGGTGCATAGTTTGTGTCGTCAGCTCGTGTCGTGAGATGTTGGTTAAGTCCGCAACAGGCGCAACCCTTATCGTTAGTTACCATCATTAAGTTGGGGACTCTATGCTTGAGACTGCCAGTGACAAGCTGGAGGAAGGCGGGATGACGTCAAATCATCAGCGCCGGCCTGGGCTACGCACGTGCTACAATGGATATGGTGCAGAGGAAGCGAAGCCGCGAGGTGCCAAAACCCATAAAACCATTCTCAGTTCGGATTGATTGTAGTCTGCAACTCGACTACATGAAGTTGGAATCGCTAGTAATCGCGAATCAGCATGTCGCCGCGGTGAATACGTTCTGCCTTTACACCGCCCGTCACACACCACGAGTTGATAACACCCAGAAGCCGGCGGCTAACCGCAAGAGGAAGGAGCTGTCTAAGGTGGGATTGATGATTGGGGGTGAAGTCGTAACAGGTAACCGG
+
(+//(*%((%((0.22*---*/*/.3988048272321,'(+,-9/,./6330'*-/1-647:5737425+*+,&')),-1,.1.,2,+,27.('$%)6-++02,23/4,197/93328'%&'&%%$)$''%+//)/02-1',.-/293+0-0(&(*,/-2,,+8+./1*)),**))*&&'')()*/.500145.+,,.3.27-1/41/.2(*202,1.9880/76*&%.**++7983;-(***)/1+-//.0535065/.153+0)+(((/+6+-.1/),.//,+//.121+61.*.//,-//06-36.)))+30-8*,.3.4):/3-(&'%)/1:734;/.0565526867.158//2,4.26;16610.),+.,783420354383;279814445434554787'*,-+/25014')()4:826-/)0-//02-)&%'(+,4/4**,369;<84%&0+*+0/067*-/1729386/2,)*(*-.0'(+;+*')+/09/1).-+0+,//+,*--4937:20,*++*.+0**.4,*/)*(&+.1:47646+)&))3/3/4+3699/+-%&%'(.(,-0208.233070/668;9/4173,($*)'*%$&(1)+.2020*3,'&&**-/./454-00018083-7035-+)*)/6210/.53,5554965/(',./14'3332888744'58.'%''00870)//.986,///075205-5*.+,337//46)-149**51)(*'-401635686;5420.207<;81:15,-7-8:10500*''''(%'(*+:9:9/,-.-5321./17-+3+0105/,63,638:889:;95669.%%'#%$((1:/84655--&*$'/3478253935;80*+-.3571,*-*)2)-%'+*0<92+&(')$&$*481.:/-017:61499;763/11984912),).,,137985100+*+0-03-0348261/.9/7.5//018,1254673563:/6),/.*+*)%+'+-09111;614/17(%'$$%%&'),.54477125//--,080332,2,*%()&)'./,&'((&//023121((&.,002/(%()0,,)&''--30)...023;336/,,/.,6-8785,-+-*))**,)$''*514:6445
@8a3eaf38-ce28-4d41-9688-9f9e2219b9f4 ch=42 read=42365 start_time=2019-12-12T23:38:35Z barcode=BC01 runid=2c9cf7bc05858273f10e7d7ec552fc0bd742dc3e
CTCCTACGGGCAGTGGGGAATATTGCACAATGGGCGCAAGCCTGATGCAGCCGTGCCGCGTGTATGAAAGAAGGCCTTCGGGTTTGTAAAATTACTTTCAGCGGAGGAAGGGGTAAAGTTAATACCTTTGCTCATTGACGTTACCACCGGAAGCACCGGCTAACTCCGTGCCAGCAGCCGCGGTAATACGGAGGTGCAAGCGTTAATCGGAATTACTGGGCGTAAAGCGCACGCAGGCGGTTTGTTAAGTCAGATGTAAATCCCGGGCTCAACCTGGGAACTGCATCTGATACTGGCAAACGAGTCTCGTAGAGGGGTAGAATTCCAGTGTAGCGGTGAAATGCGTAGAAGCTGGAGGGAATACCGGTGGCGAAGGCGGCCCCTGAACCGAAGACTGACGCTCAGGTGCAGCAGGGGAACGACAGAGTTAGATACCCTGGTAGTCCACGCCGTAAACGATATCGACTTGGAGGTTGTGCCCTTGAGGGCGTGGCTTCCGGAACTAACGCGTTAAGTCGACCGCCTTACCAAATTACGGCCACAGGTTAAAACTCAAATGAATTGACGAGTTACCTGAAGCGGTGCTGGAGCATGGTTTAATTCGATGCAACGCGAAAGGAACCTTACCTGGTCTTGACGTCCACGGAAGTTTTCAGAGATGAGAATGTGCCTTCGGGAACCGTGAGACAGGTGCTGCATGGCTGTCGATCGCTCGTGTCGTGGATGTTGGGTTAAGTCCGCAACGAGCGCAACCCTTATCGTTAGTTACCATCATTAAGTTGGGGACTCTGGCGAGACTGCCAGTGACAAGCTGGAGGAAGGCGGGGATGACGTCAAATCATCATGCCCCTTATGACCTGGGCTACACACGTGCTACAATGGATGGTGCAGAGGGAAGCGAAGCCGCGGGTAAACAAAACCCATAAAACCATTCTCAGTTCAGTTAGCAGCCTGCAACTCGACTACATGAAGTTGGAATCGCTAGTAATCGCCGAATCAGCATGTCGCGGTGAATACGTTCTCGGGCCTTACACACCGCCCGTCACACCACGAGTTGATAACACCCGAAGCCGGTGGCCTAACCGCAAGGAAGGGCTGTCTAAGGTGGGATTGATGATTGGGGTGAAGTCGTAACAAGGTAACCGGAAGATAGAGGCGACAGGCAAGTAAGGTTAACACAAAAGGAGCCCCACCGACAACTTTTCTTGCTTTAATGCGTAAACGCACC
+
001/%(()(%$(*/18;//65/:.-+*++2-2/%%$(080502346652/21-,/14-./02657746('+),1197/8)8567)+21:1.,1-/,98)'(*'+&))+*,20-,2;4./</;//.,27++879/12/02224028&0()(()%&,/3-.,,/201563678;5460//0++2../6)')+(*,-*-18423,5-,-,-%-+(1+*,40-&&'+.53//11.0*0*,0/&35;:1/801+.3--22&'&.0&)5-)0.,-1--2-+)-+()./0/---+01467567+.*%'(&+,./42-+.%0/4.0/,2.3-5+()/,(+-/*11-.20-33863+*)$%,-0,00-15676:48-1++)-&/+0*)495,./(/0%%)(&&&'**+(*+./4731*%#"'-,3.,/+%)*//%)-/,/6-+16*)6---6679-/,058757-*+*',,--1-/-0-,-.1:-248<3/8,+-4*,775:76121*/-&/11732232:460454383/02--*/+01././3&568((&'*(56987457:<611...1+,(+%)&&%+)(()/&+)21/'))+)%))*/+1;:7837-'%-'365923(*3*+(.*2/11/4;24988190/0443)(*-)()+04:30/-.../00,-50/6/7;8;:38+1-2:781+3.4*042349474,3**+12//,/-../498868444.010050964:1..063,.2*2%%-.253339.+1,..709+/-8027+--(+-(&*+.-99-02330%/0/.4442/4-..66876/.--33,)*)),1)-8;4456666777:6/0075+0'.0-())*,/.1;/52-.-,.+*%',.487685944;9984,.66-**2+)+'('*.,27..'(-)07/31:;825++.19:33940710105437*+..*()*&1763322143)''&%',-364.6.8/;:98565.//01.000(%(**,2/4234576:7;676<756007003-/),&&$&(/103:5092-.942014%(***),'&))(()-7-)+0.15372417/,+*/0/714.4,4*,*+,-44/40./.%-5,-/*,-0608,252/.....20667765+305;9;580)),5*,))40567-6:852.-($'&'+%'''+'.1+)(&$.20,%*,*-0/1++34--32+(&*$%&)&,(%')$)$%#%"
@c3b2c153-bab7-4221-890d-85abae0bd2df ch=377 read=51033 start_time=2019-12-12T23:38:45Z barcode=BC01 runid=2c9cf7bc05858273f10e7d7ec552fc0bd742dc3e
CTCCACAGGCGCGGTAAGGGTACGCAATGGAAGCCCTGACCGACAACGCCGTGGAGAAAGTTTCCGGTTAGCTTCTGTTATAAAAAAGGAAGAACGGCGGCACGGAAATGGTAGCCGGTGACGCCACTGATAGAAAGCCACGGCTAGCCCGCGGTAATACGTAGGTGGCGGCGTTATCCCGGAATGTGGGCGTAAAGAGGCAGGCGGCAGCAAGGGTCTGTGGTGAAAGCCTGAAGCAACTTCAGTAAACCAGCGAGCCAGGCAGCTAGAGTGCAGGGAGGATCGTGGAATTCCATGTGTAGCGGTGTGCGTGAATATATGGAGGGAACACCGGGCGAGAGAGCGACGATCTGGCCTGCAACTGACGCTCCGGTCCCAGCGTGAGAACAAATGGGATTAGATACCCTAATACGCCGTAAGCTTGATGGAGTACTAAGTGTTGGATGTCAAAGGTTCAGTGCTGCAGTTAACGCAATAGATACTCCGCCTGAGCAGTACGTTCGCAGAATGAAACTCAAAAGGAATTGACGGGGGAGGGCCCGCACAAACGGTGGAGCATGGTTTAATTCGGCAACGCGAGAACCTTACCAGATGCGGCACTCGCAAAATCCAGAGATGGAGAGAGATAGCTATATATGAGATACAGGTGGTGCATAGTTGTCGTCAGCTCGTGTCATTGAAGTTGATTCAGTCCCGCAACAGGCGGCCTTATCGTTAGTTACCATCGATAAAGTTGGGGACTCTGGCAGACTGCCAGTGATAGCTTCTGGAGGAAAGCAGGGATGACGTCATCATGCCTGGGCTACACGTACTACAATGGATGTGGTGGGAGGCAGAGAAGCCGCGAGACTTAAAACCCATAAACCATTCAGTTCAGTTGTAGTCTGCAACTCGACTACATGAAGTTGGAATCGCTAGTAATCGCAGATCCAGCATGTCGCGAACCGTTCTCAGGCCTTGTACACACCGCCCGTCACCACGAGTTGTTGTGTCTTGCAAAGCCGGTGGCTAACCGCAGGGAAAGGCGCTGTCTAAGGTGGGATTGATGATTGGGGTGAAGTCGTAACAAAGGTGAAAAAACCGGAAGATAGAGCGACAAATACTTAACAGGCACCGACAACTCTTCAGCAATACGTAAAGA
+
,-2.+,'*'%&&%...*)*')$%$%$++,--/%.2,((23837797532,*)*&(%*))*(75+),*),()-,3-,+)*)/601,-)++.+'/0-1-()('#(+.*-,*)+)('+))*('#%%&(%)*&)*'$*(()-423,5,)('*1'%%,&,))'')+-&'$(()'+))*,30-2-((0$')'*(**'**-3)(%))('*1,,3.)/0.3(244301,+%&&*-1,/53010,,.-+.//-017900.&&')&'-2),1+**++/-,.-12(,)'&*4-.0,6101/211823243.,/.45/+**-1,'&)*-.%'*-)+)*,2-+2))***,*''*)(+0.//(+-6666856898/..,+('(/,,.-4,*(+**+*%)%&'*/:1'+/)/,,(11387,'(&%',*28,2.0%'&$'&'%&&&++258602292:2--,--28*+'1+-,35/.-./+)0*-(/,0381*+),-11/0,**(''&%'(0+,+6;5..0&(5105:52694:3'+()*(4/12055-.),/+.62-/0338)5496:.+,-.7537;91708+'**+550,,/'*1724:,5+%&$)(%)))$&&++/--*%&-*))++,568.,*()-./28441//002//375550.1/2535556(+30+/46884433367.-,$*&(%$'1('#+%&(++70'(0036')+++**(+++,8403*,,/(')**--$&%&%(+,-2;710/-#%&'))*,5)69,,'&'&%&''/&&&+&(+''''%$273132,,%)%'),56&(&$%4544,,)*')*76578;81.&(%%')*&(%$'''%%*%)('-9,))')%&&$4972/;*(&'''(()+)*&)/18%,)3).--/14,+),+./++,,++11%)&)-9/3/55+**('..453414$(+')((*.,)()*'(($'(*/3:6680088,//*++,,,-2:017.+*)&,)%())*)-$,,')&)+*2(.)00*-51-,'++,-614.64.4)-.'/)&'()+,)&)+.-,7;96470011+5-)170+-01,/30*.1238),&((*0437/-,510('(&+-3''&%%))&)'++.-+,'),-/12,../4*-(,,-%%)4)+'*$$&&%$%
@e1dc57a1-011c-4dbf-9175-1ad29379e0e1 ch=297 read=51371 start_time=2019-12-12T23:38:56Z barcode=BC01 runid=2c9cf7bc05858273f10e7d7ec552fc0bd742dc3e
CCGGTTACCTTGTTACGACTTCACCCCAATCAGCGCTGACCCTACCTTCGGCCGCTGCCTCCTTGCGAGTTAGCTCACGGACTTCGGGTATTGCCAACTCATGGTGTGACGGGCGGTGTGTACCAAGACCGGGAACGTATTCACCGCGACATTCTGATTCGCGATTACTAGTAACTCCAGCTTCATGTAGGCGAGAGTTTCAATACCACAATCGAACTGGACTGGTTTTTTAGAGTTTGGCTCCACCTCACGGTATTGCATCTCTCTGTACCAGCCATTGTAGCACGTGTGTAGCCCTACATAAAGGGGCATGATTTGACGTCCCCACCTTCCTCCCTGGTTAACCCAGAGCGGTCTCGCTAAGTCCTCTTAATGGTAGTAACTAACGACAAGGGTTGCGCTCGTTGCGGGACTTAACCCAACATCTCGACACGAGCTGACGACAACCATGCACCACCTGTCACCTTGTCCCGAGGATTTCCTCGATTAAGAGTAATGCAAGGGATGTCAAGTGTAGGTAAGGTTCTTCGCGTTGCTTCGAATTAAACCACATGCTCCGCTTCGCGTGCGGGTCCCGTCAATTCCTTTGAGTTTTAATCTTGCGGCCATGCTCCCCAGGCGGAATACTTAATGCGTTAGCGGCACGGAGGTGTTGAAACCCCCACACCTGGTATTCATCGTTTACGGCGTGGACTACCAGGAGGGTATCTAATCCTGTTTGCTCTACCTTTTCGAGCCTCAGCGTCAGTTACAGTCAGAGAGTCGCCTTCGCCACTGGTGTTCTTCCTAATCTCTACGCATTTCACCGCTACACTAGAATTCCACTCTCCTCTCCTGCACTCTAGATAACCAGTTTGGAATGCAGCACCAGTTCAGGCCGGGTATTTCACATCCCACTTAATCATCCGCCTACTACGCTCCCTTTACGCCCAGTAAATCCGGATAACGCTCGCCACCTACGTATTACCGCGGCTGCTGGCGTAGTTAGCCGTGGCTTCCTCCTTAGGTACCGTCATTGTTATCTTCCCCAAAGAGACAGAGCTTTACGATCCGAAAACCTTCATCACTCACGCGGCGTTGCTGCATCAGGGTTTCCCCATTGTGCAATATTCCCCACTGCCTCCCGTAGGAG
+
685419/0041*/7+,,././,(,..)00/3./0045111:1-./75881;5639872722,,,)*''')+%-202/75:56381),&+%/()502)-+,''+'*)+-3409892,2),(*&,'1,.660(963921646<85784677:*280.3278731/.10-*./0,6+-,+-*+-19778721714((*(,-;5//1+)*'')6;69(+12-.),(56661:5:*,')**4.)01766&,344+..01%/%'+991//.--)+((8-++...4/)(+..544576400/8*%%((+15,+43/.0.,')+200+*(3-3,,.13565732)*().,.)+,)*,,..&45303/2.//,/0/.,)''++,++))),2012:766773)/./4..022843713,75/((&-'+&%.-,../00&%$)+.057873666::6:;9963338252445424-3---971*)+-)0953./014705)())).1623+**53/85443,/.23040*2)(*.676;501223&.124&&)2(9:99<864210.4,))-)(%%+328466218/+.2197:706;;3+/0::.,4/1283-,)2.&1&./.88*(295087:0'''%2)115627-,,-3/250+).,/-2-))1./873.)+(+./+./03:944/).,,(,,6/228:773257.1,&'(&))--*,569984540&(,*,),-,7:11,,,267-++**01)-2.-..627))*,+-/16784;5570#&%)2535;8705((170-/'%'./2/8<8/039,./..024+),+123-+,+-//42403767500110236:354:137<<,71:988333%2&().,&%)*/7+)%,'-9/.,./3.8/&'/-768849963520-)$&)*,31;/-83-.3370**+/4.,21231/361*./036:10;05667061/5716/7-,()2)51107844.+,0-224/091-.0)*(%03../9897*(,%(/-/162297+.00*,-383/&),0:9*//011-*,*0*/7557238//0/+0/1.:221<4762111102631;337:+*11+(%''(()./2.3,*.0*+)'&1+-5220**
@62708611-04a2-4188-bf7c-aeb8afc15514 ch=270 read=34275 start_time=2019-12-12T23:38:55Z barcode=BC01 runid=2c9cf7bc05858273f10e7d7ec552fc0bd742dc3e
CCCGGTTATATTGCGACTTCCACACCCCAATCCTTGACCTACGCTGGCCGCGCATAGACTATTTCACTGGACTTCGGGTATTGCCAACTCTCGTGGTGTGACGGGCGGTGTACAAGACGAGACGTAATCACCACTGACCCCATTCTGATTCGCGATTACTAAGTAGCTCCAGCTTCATGTAGGCGAGTTTCAGCCTACAATCGAACTGAGACTGGTTTTTTTAAGTTTGGCTCCACCTCACGGTATTGCATCTCTCTCTGTACCAGCCATTTGTAGCACGTGTGTGGCCTACACATGTAAAGAGGCATGATGATTTGACGTCATCCCGCATATAAGACCAGCCCAGGCAGTCTCGCTAAGTCCTCAATAATGGTAGTAACCAACGGCAGGGGTTTATGGTGCGGACCTTAACATCTCACGACACGAGCTGACGACAACCATGCACCACCTGTCACCTTGTCGAAGGGATTTCCTCGTTAAAGAGTAATGCAAGGGATGTCAAGTGTAGGTAAGGTTCTTCGCGTTGCTTCAGATTAAACCACATGCTACTTGTGCGGTCCCCGTCAATCGCTTTGAGTTTAATCTTGCGACCGTACTCCCCAGGCGGAATGCTTAATGCGTTAGCGGCGGCACCCGGAGGTGTTAAATTCCCCACACCCTAGTATTCATCGTTTACGGCGTGGACTACCAGGGGTGCATCTGTCCTGAACATCCCCACGCTTAAAGGCCTCAGCATCAGTTACAGTCAGAGAGTCGCGCTACGCCTGGTGTTCACCTGTCTCCGCGTTGCCGCTTCACGCGGGTTATATATACTGCACTCCTAGATAACCAGTTTGATGCAGCACCCAAGTTGAGCCCGGGTATTTCCTTCGCCATCATCCGCCCTGCATCCTTTACGCCCAGTAAATCCGTTAGCCTCGCCACCTACGTATTACCGCGGCGTAACGTAGTTAGCCGTGGCTTCTGAATTTGCCGTCATTATCTTCCCCAAAGAGACAGAACTTTACGATCCGAAAACCTTCATCACTCACGCGGCGTTGCTGTCAGGGTTCCCCGGTACATCGCTACCGCGCCTCCGTAGG
+
53)*0--$'$,*',+(+4,0($))233'6*2/&%))&-)*$**++/'(&%%$%%'%&$$'%(,''$&#(')+,1,+1--*0--791,///..2449:898898;94'()','*27728($.%+#%$$&*'+7/2))'(&%&))133369:3,/++.7/3321++,%-+4-+)-.612323663-+*-,<9611370343;78(*+44342448-97235</-402281,7-517-59,00.1////7011821/-+-)/2914.**202290//02,)+--**(%()1.(()**)*%,,.&+$---.0/.,,%-1'(.34989668-++*)+**%&#%&&)+1-))-+)0/106114+))+,731/0)--+',*)+1.1,*'%'((,$-43(,*)&((../,.3++&&%-+500000+03351432322.,-..680486.,,,,5-/:/888040320-*'')(*&%/3+-&)*)2745+((().211243.96/677:92&4)),,3/24*1-81,10*-))-...91((.1.29/51/0.,,((&+-1,()''')068.+...&'(&&'())-/8;92:4001*,.339./+,*2;;003851769/&+,(2-20//22..2,/0+*)#(%%((&),+-.907*.(',1,%)+.6')0-.159523679;9/,.--+/2:511324-,/+')%%%*+'$)+/+'$$&&''),+()((&%0.*/-64()()*&15'-5/..7719+*,+*+,-47--,&'')'',.++)()$')(*,-064-)'%('.-''3&'$)%%''#)%%%&'&+%'&&($)*,(())//799;6:9;9,*))*,./-/4+/..2/+,--6')454.5:+,#%#'%%#+&()593-.0(%&'(+7++6-,65.9,))021+*,&*'$&%'%),.69',%#$&%*)**'/.)%&$%$$&)**-,22700174:78/+4'$#$'.*'&,/.-.106/11565873-7-(()+8342+-3-/*,+/0/,+/.0(-2+40126143,%''*.1.11.*'%&()$)5,1/'*(&&&(+2'1*$$*$(%#%&)++054521-
