# Supplementary material for: De novo species identification using 16S rRNA gene nanopore sequencing
Source: PeerJ. 2020 Oct 21;8:e10029. doi: 10.7717/peerj.10029 (PMC7585375; doi:10.7717/peerj.10029)
Supplement: Supplemental Information 2 — Contains raw reads. [file peerj-08-10029-s002.zip › pass_fastq_runid_2c9cf7bc05858273f10e7d7ec552fc0bd742dc3e_103.fastq]

@c152674a-c221-46c8-8c77-bbbcb6c2a65f ch=332 read=37041 start_time=2019-12-12T23:39:05Z barcode=BC01 runid=2c9cf7bc05858273f10e7d7ec552fc0bd742dc3e
CCAGTTACCTTGTTACGACTTCCTACTAATCATCAATCCACCCTGCCGAAACAACTCTTCTCTTGCGGTTAAAACCACCGGCTTCCGGGTGTTATCCGCTTCTCGTGTGACAGGCGGTGTGTAAGGCCAGAACGTATTCACCGCGACATGCAGTCACGATTACTAGCGATTCCAACTTCATGTAGTCGAGTTGCAGACACAATCGAGAACTGAGAATGGTTTTGTGGGTTTTGCTTCACCTCGCGGCTTCGCTTCCCTCTGCCATCCATTGCCTTTTGTAGCCAGTCATAGAACGTGATTTGACGTCATCGCCCAGCCCTCCAGCTTGTCCACTGGCGATCGCCAAATTTAATAATGATGGTGGCTTAACGATAGAGACGCGCGCTCGTTGCGGGACAACTTAACATCTCACGACTTTGAGCTGAAACAACATGCACCACCTGTATCTGCTATCTCCATCTCTGGGCTTAGCCCCATGAGTAATGTCAAAGTACCTGGTAAAGGTTCCTCGCGTTGCTTCCGGGTCGCCATCTCATGCTCTTTCGCTGGCAGTACGGGCCCCGTCAATTCTTTGAGTTTCATTCTTGCGAACACTAAAGGGGCGAATTACTTATTGCGTTAACTGCGGCACTGAACTTTGACATCCAACACTTAATTGCTCATCGTTTACGGCGTAGGCTACTCTGGGGTATCTAATCCTATTTGCTCCCCACGCTTTCGGTTGGAAGGCGTCAGTTACCGCCAGGCCAGATCGTCGCCTTCGCCACTGGTGTTCCTCCATATATCTACGCATCTCGCTACACATGGAATTCCACGATCTGCACTCTGGCTGCCTGGTTTCTATGGCTACTGAAGTTAAAGCTAGTTTTCACAGACCCTTGCCGCCCTGCTCCCTCTTTGCGCTTAATAATTCCAGGTCTAACGCTTTACCTACGTAATGCGGCCTTTGGCGTAGTTAGCCGTGGCTTTCAACAGAAGTACCGTCGCTCGGCTACCATTTCAGCCGCCGTTCTTCCTTATAACAGAAGTTGTCGAAACAGCTGGCCACCACCGCGCCCGGCGTTATCGGTCAGGGTTTCTATTGCCGAAATTCCCTGCTGCCTCCCGTAGAACAATATCCAGCACCAACAGAAGGTTAACAAGACGCCGCTTTCTTCCGGCGCCAGCAGTACGTAATACGCA
+
05(--3/3:19'*(#&+,/2.5+*()',&((0.039014)+.+()+'$,,)0-(,*)1**%$-,),0:43354,(&&))-*)143').'(&-*((*&$%&((((&(('&*)*)/(-2//(%'(*--3+',3564579<646802//**)&'%,+'$&(*-&$$((*,.-3/3-,)+-2//.16744313/21*.+1,-')-71.+'(*,,..+)',+--55:3-2-91/9:7,016/%*304,)-10694*,4-91,'))&*),*/$%(''((*-*&$&&&%$%(10%%&$%##$''&.7,,.95767/5(.(&'$)'&&'&'',22106'(*/--&'$(&%%%)+0*2-.+&+8/00+.))'()2.5/...,)(%%$%&&'(*/.3/1601.*(&%'('%$(&')..10-/,*(''%%#$$#$%%$%*.,()#&&1(-2/,-/(('$#$&&*()*0,.7760*'#$$%$$&%&(#%&$*,-*+-.-*-)$(''($'-&(.)..2:,/+,+31.3/0044&..')&%('%&$&&&'+*.'))'',+)(,/*14,/''&*-,)'-,++(+%)49./24;9638;438-/&%&%$$(')'',)*)'%$&&%'4*,5/..,5+7**---'1224689;.478+./12/-1/-'+/+1,1.*+*-,563164,)&((%+$+*+*'&&$$&+...126623.2.((34+',-.03/)-.+29-,)'++(('&'.,138-.5.)3+&/'$')-1)-(./37434001.-17-36874,64)+-18/3323668482434,+,)*2/,'((+10,(-.'(%&(''*((1)++,*-230.20-0-/8.,,*(%$%&*,50.,-111.($%$$%&)0&'$$',/1:.1//4520:8/-2//4--/-5)%'&%&%)'''&'%'%%)&%$%&%'$%*))'*.&%&$$&%$#$&$&$%')),0/0,22,**3+*1-4+-.+)*&''#&)$*(+%&$&$,.-,0*+).3/6*&&$$.-27:378001.%-+&(.0/())'(,)$&%#&&&(('))&$&$%*+&'&$&%)***+**,,%)+.-+3'+9-5:0(+*++'-&%+)((+)+'&&(')**+-8*,.1''&'',,&,5)(*0025601*)*(&&(&)%$',&)6'22-+04/-...'*+224:0,.)$,&.*'*&$#($%$
@59ffebd1-f926-4a92-b1a8-bcf3fba2d8e8 ch=376 read=71732 start_time=2019-12-12T23:39:06Z barcode=BC01 runid=2c9cf7bc05858273f10e7d7ec552fc0bd742dc3e
CCGGTTGTATTTCACGACTTCACCCCAGTCATGAATCCACCAAGTGGTAAGCGCCCTCCCGAAGTTAAAGCTACCTGCTTCTTTTGCAACCCACTCCCGTAGTTGGGCGAGGTGTGCAAAGGCCCGGGAACGTATTAAGTGGCATTCTGATCCACGATTACTAGCTGATTCCCGACTTCATGAGTCGGTTGGGCATAATCCAGTTCTGACGCGCTTATGAGTCCGCTTGCTCTCGCAGGGGTCGCTCTCTTTGTATGCGCCAAATTGTAGCACGTGTAGCCCTGGTCATTAAAGGGCCATGATGACTTGACGTCATCCCCACCTTCCTCCAGTTTATCACTGGCAGTCTCCTTTGAGTTCGGCCGGACGCTGGCAACCAAGGATAAGGTTGCGCTCGTTGCCTGGGACTTATTAACATTTCACAACGCAGGCTGACTGACAGCCACGGCACCTGTCTCTACGGTTCCCCGGGCATTCATCTCTGAAAACTTCCGTGGATGTCAAGACCGGTAGGTTCTTCGCGTTGCATCGGGTAAAACCACATGCTCCACCGCTTTGTGCAGGCCCCGTCAATTCATTTGAGTTTAACCTTGCATGCGTACTCCCCAGGCAGTCCGACTTAACGTTAGCTCCCGGAAACCACGCCTCGGGGCACAACCTCCAATCGACATCGTTTTACCGGCGTGGACTACCGGGGTATCTAATCCTGTTTATCCCCACGCTTTCGCGCCTGAGCGTCGGTCTTCGTCAGGGGCCGCCTTCGCCGCCGTTCTCAGATCTCCGCATTTCGCTACTGCCGATTCTACCCTGCCGAGACTCCAGGCGGTATCGAATTGGTTCCCAGGTTGAGCCCGGGGTTTCATCTGACAAACGGAAAGCCGCCTGCGTGCTTACGCCAGTAATTCCACGTTAACGCTTGCGCCTCCGTATTCACCGGCTGCTTTGGCGCAGGTTAGCCGGTGCTAGCTTCTTCTGCGGGTAACGTCAATGAACGGTATTAACTTTTCTCCTTCCTCCCCGCTGAAAGTGCTTTACAACCCGAAGGCCTTCTTCATACACGCAGCATGGCTGCATGAGCTGCGCCCATTGTGCAATATTCCCCACTGCTTGCTACTCCCGTACAGAACGATATATTGCCTGTTAAAGGTTAACCGCAAAGACCGACAACTTTCTTCGCTCAACCAATACGTGAAACTACCACC
+
430402(*),4+%&(,%/.01+2./'&%+,))')22/($('1/./2/--('))*,')*(&&'%&),-1*''(%)'&#')0-/791%-')+1)(0.21&%)''&$&''%&&((,'+$*)/*-+..&(-,%$#$($'('%&&)%--72-%%'--+(+,-46/.,***'*,2323,0./0:0++-&)*,&),'('$'#%)0,3,)+-2+%**0)+'((/+-+)-)+)'(.''''(()(+()+0*,-,+303042+)//0362/2,*(/+()*+,**&(%%&&+))'0375&/$(&&'-)&(*-,..-,..).25487948)1.&,*+/-+*,('*,65..1,--24-,.//633-5,)&,.4)'*+(./%'$$(.10.+/,/..7/-6)/.,.((&((1016+-($(/++++&$&&''/-08,)'')&($(%-110/..%'(20*.+&'))*+01/.0*+*')-.5780&(%&((('(-035754/&)+)',.011,-;;;;6862*+/0*(,(*,6693491./-/511,..&($*'/6-37-1/.//066/1/''+)(*,+0(.,311,)*/213730-0-*,-7;:,8.-,+$&&'$((*000+26*(.44.064('%&'(*,+*&,)%(+0.(++*+'*+),(.3+()+*&)&',2...(*)0(),.1013(.00)$,(),./466&%'&)*'30,02364151273*4,)%**(*)'++11931()#&$#%'.047*2&%#))+327(+2,&&%%)0897679+()%&)%(,'',0)(''&,'37))%')%%$#('%((1-0(1+%%$''(&,*)(0**(+,,00-/.&#&*%))12*()*37561+.4,'*..&*0'(,*.***+(,&&'%)'&(-4.1445985-)(+(+*(&')-.32,0,$(),6261/*-'&(&*++-101)$,$%))*+-.+*+,)*%%#&$&,.60,14*0.+'*'%((,'')%%%&''*'(+,,.81010.&)',(')'&)&&)**',-60:4..)-.+(11/.65,,-)+(%%%&%.('&'',+455;65;75-,)%((*%*+.86854*&$&(&%%((1/092+-1,,.2151216.)++'-**)-'#$*%*-04-(-'*('%'''&$%&$'(*-/*()$&('&*+(%#&&$()/('*-%%+/(&&'(*+.2-''&')&)*((-'..,$''%%%$&(%&"
@1d04dc9c-2a6a-434f-8920-408939ef3151 ch=298 read=43844 start_time=2019-12-12T23:39:06Z barcode=BC01 runid=2c9cf7bc05858273f10e7d7ec552fc0bd742dc3e
CCGGTTACCTTGTTACGACTTCACCCCAGTCATGAATCACAAAGTGGTAAGCGCCCTCCCGAAGGTTAAGCTACCTACTTCTTTTGCCCACTCCATGGTGTGACGGGCGGTGTGTACAAGGCCCGGGAACGCTTGTATTCACCGTGGCATTCTGATCCACGATTACTAGCGATTCCGACTTCATGGAGTCGAGTTGCAGACTCAATCGGACTACGACGCACTTTATGAGGTCGCTTGCTCTCACAGTCGCTTCTCTTTGTATGCGCCATTTGTAGCACGTGTGTAGCCCTGGTCGTAAGGGCCATGATGACTTGACGTCATCCCACCTTCCTCCAGTTTATCACTGGCAGTCTCAGCACGGAGTTCCCGGCCCGGACCGCTGTATAAAGGATAAGGGTTGCGCTCGTTGCGGGACCAACCAGCATTTCTAGCACGAGCTGACGGCGGCCATGCGGCACCTGTCTCACGGTTCCCGAAGGCATTCTCATCTCTGAAAACTTCGTGGATGTCAAGAGACCAGGTAGGTTCTTCGCGTTGCATCGAATTAAACCATGCTCCACCGCTTGTGCGGGCCCCATGAATTCATTTGAGTTTTAACCTTGCGGCCGTACTCCCCAGGCAGTCGACTTAACGCGTTAGCTCCGGAAGCCACGCCTCAAGGGCACAACCTCCAAGTCGACATCGTTTGGCGTGGATTCACCAGGGTATCTAATCCTGTTTGCTCCCCACGCTTTCGCACCTGGGCGTCAGTCTTGCTTCGTCAGGGGCCGCCTTCGCCACCGGTATTCCTCAGATCTCTACGCATTTCCACCGCTACACCTGGGTCTACCCCCCCTCTACGAGACTCCAAACTTGCCAGTATCAGATGCAGTTCCCAGGTTGAGGCCGGGGATTTCACATCTGACTTAACAAACCGCCTGCGTGCGCTTACGCCCAATGAATTCCGATTAACGCTTGCGTATTACCGCGGCTGCTGGCACAGGTTAGCCGGTGCTTCTTCTGCCGGGTAACGTCAATGAGCAAGGTATTAACTACTCCTTCCTCCCCGCTGAAATTGCTGCAACCCGAAGGCCTTCTTCATACGCGGCATGAAACGCATCAGGCTTGCGCCCATTGTGCATATTTCCTGCTGCCTCCCGTAG
+
63(,3.*/5/7%2/()/028;7/622,-.021235:85*2*2/--2:76.)(&,6/0,1-**.-0115/.000793,34:.798),*+'%(+39++0))676682::4()*/134458;,.83))3,/'($&'&*-/193127-/.75579:300.0*)*,,05//,&&%((,..2-,35:65344+++++1325/11768886;.0*7/4-+*+,-(*&)*(..,,()')+.,0,,-3111-/()*,199:332-69..46588:8+6/((((*.,.1015-+,(-42.2641.0//+473;5621.-(')'+.47898/266+-83956.2')+161,/046121/-27770'&'&*,.-/2-34-)*00(1:467557*'((+2'-,820/+-*++*-)+15082..6;/)'%*)+')$,/.50-)*((&'%&3533254.4+747-1&+'+-013+',,***,37;;7:4.,,)*+,,0569752433,8:;/23.+*+/8//.--')&(*+32--+*+*..:58<8333/800046./-1-3;,885-/5558238*,,0--./,+./51-#$$'*,:-13;822.8;;+252711--./43(-*-+*042,2787///..4699931)&%'(.0/6)4),-$041334982+&*/5*'-,4.5,5./*4564*1034,22).,334*2&*),*,1,.,*.*..56:897:95;/,--19:5(+,/.980./-1747646564*--*/)$&6.9479.29;52912:374,*4*+3)64.4/4//8))+..6.(*,,-(,24.('/4*.0%3034/,2(+())-2543...24240013426&.()&'()25'*,.39211511,35:4;-)00//.&*)/'+15,,.81+-/023521.//30/5;9/<0190199863)'&'%--,5,+),-013325000400,)'%$'+1264-+-(%((0),*++,*)$&'--+//019497../<0:<9919)664128425-4,,,.373707002511--%+*1**-.03505.+/5/../*1++/%.0)66-**).,4/012:;:57--,,-5/*+)('%&()*-2&/+**2*+,/81$(*$'#%%').4*6/)*-7/07+84+(22-
@44974b9c-ba70-4130-8ac3-912f60910397 ch=1 read=16582 start_time=2019-12-12T23:39:13Z barcode=BC01 runid=2c9cf7bc05858273f10e7d7ec552fc0bd742dc3e
CCGGGATTTACCTTGTTACGACTTCTTAATCATCAATCCCTGTAGACAGCTCCTTCCTTGCGGTTGGGCCACCGGCTTCGGGTGTTATCAACTCGTGGTGTGACGGGCGGTGTGTACAAAGGCCGGGGAGCAATATTCACCGCGACATGCTGATTCGCGATTACTAGCGATTCCCAACTTCATGTAGTCGAGTTGCAGACTACAATCCGAACTGGAGATGGTTTTATGGGTTTTGCTTCACCTCGCGGCTTCGCTCTGCACCATCCGACATTGTAGCATTATTGTAGCCCAGGTCATAAGGGGCATGATGATTTGACGTCATCCCGCCTTCCTCCAGCTTGTCACTGGCAGTCGCTAGAGTCCCCAACTTAATGATGGTAACTAACGATAAGGGTTGCGCTCGTTGCGGGACTTAACCCAACATCGGCGACTGACGACAACCATGCACCACCAATATCTCCTTATAGCTATCTCTCCATCTCTGGAGCCTTTATGAGTATGAAGACCTGGTAAGGTTCTTCGCGTTAGCTTCGAATTAAACCACATGCTCCACCGCTTGTGCGGGCCCAAATCAATTCCTTTGAGTTCTTGCGGGCAATGCCTATACTCAGAGCGGAGTACTTATTGCGTTAACACGGCACTGAACTTTGACATCCAACACTTAGTACTCATCGTTTACGGCATTGGACCTACTAGAATTATCTAATCCTATTTGCTCCCCGCTTTCCGGGACGGCGTCAGTTGCAGGCCAGATCGTCGCCTTCGCCACTGGTGTTCCTCCATATATCTACGCATTTCACCGCTACATGGAATTCCACGATCCTCTCCTGCACTCTAGCTGCTGGTTTCTATGGCTTACTGAAGTTAAGCTTCCAGGCTTTCACCACAGACGCGCTTGCCGCCTGCTCCTCTTTACGCCCAATTCGGATAACGCTTACCTACGTATTGCGGCTGCTGGCGTAGTTAGCCGTGGCTTTCTAATAAAGTACCCGATCACTCAGCTGCATTTCCTGTAGCCGCCGTTCTTCTTATAACAGAAGTTTACAATCCGAAAACCTTCTTCCTTCACGCGGCGTTGCTCGGTCAGGGTTTCCCCATTGCCGAAAATTCCTACTGCTGCCTCCCGTAGGAG
+
3,&,*'3+.+,/8/'42%&**-03(%%),787984710/%$%+%-))(*+-96290*/+*),(*,%)57.)0+7+(*--'67/,.:455/-))*'3,5/004.7'.72/.(**-,,202,-4-4.70*%'**&,,2:447;12/03.303598962.1--00+&***.00455.))(*.063677795910-5-*,$*&+--00:58++-40011(&./3628:2*,,:3/:;2.06:5.3:455444148.)(''-+,+/859:6%&'&,,&''(+&)&(*-)+,+24,*0533.20-**2212.-.//14:1-04889:1<;/.:;;8:8-.733122013.1132424/.+-./**,..450+/++.*3*,-5130.,-/1602/,5,*.1.:.//4588/;..+70//-2.(*('-,/0-,&+)2201111.-.2-4.56/.-,+'+'.*+/12:7-./,/168893122028-.,/-1-1')1/15/(*'&'&$($*)'+*+.06,8...8;88<8664/0($',40-*..-2:69----300/4.,4,++0)--'-'11,3/.5++.)6,98.25,-'(-.+20/0(8775:4+.0,,-./-/*((+-+0(*+,,/1.2811/2/2,*(((*++6757.,.-/-/1371*0(0,,.2-&5'*-12:6--4/&(%'&&(-/3+2'*+76//(',((*/048501...;0--/3//(%'/0,1')34-((&'+88.05201),**&'(,'%'**()),8//0:376.&((-9793/,+./56998872312:10*.2,.200)1.0+).)3*)*)*20631024./4,.-.-.01401//2.79..13/90-8-00-2,*5-2*+-254''4--5982/.2,.,42/'-)+),,16,0:--)%-1+,34,,2*/)&+.,.0./-978-)(&$&(5+0213+-('&+*-.:9.9),),-/50--0817160/35/.,602;2&.)+4)*(.,%*,+&---'1((3/0,(($'%')'+;5:9+.*%&*),222-*./+.;5)17:83('134-163954:705:8/320.3/.2*))*+0710.04019008:4*,7/0832205*022)(++)*-()+*-8.+1,-.0&
@0c2ec698-a108-4aec-a098-3de2aed9e85c ch=282 read=37921 start_time=2019-12-12T23:39:16Z barcode=BC01 runid=2c9cf7bc05858273f10e7d7ec552fc0bd742dc3e
CCGGTTACCTTGTTACGGCTTCACCCCAGTCATGAACCTGCCGTGGTAATCGCCCTCCTTGCGGTTAATTGCTACTTCTGGCAAAGCCACTCCCATGGTGTGACGGGCGGTGTGTAGACCGGGAACGTATTCACCGCAGCATGCTGATCCGCGATTCGCGTTCCAGCTTCACGTAGTCGAGTTACAGACTACGATCCGGACTACGATGCATTTTCTGGGGATTAAGCTCCACCTCGCGGCAGCAGCCCTCTGTATGCACCATTGGCGGCGATGTGAAGCCCTACCCATAAGGGCCATGAGGACTTGGCGTCATCCCCACCTTCTCCGGTTTGCCACCGGCGATCTCTCTGAGTGCCGCTTCGGCAACTAAGACAAAGGGTTGCGCTCGTTGCGGGACAACCCAACATCTCACGACACGAGCTGACGGCAACCATGCAGCACCTGTGTCCACTTTCTCTTTCCAGGCACCTAATGCATCTCGCAAAGCTACGTTAGCGAGTGGCATGTCCGGGGTAAGCAAGGTTTTGTTGCATCAGATTAATCCACATCATCCACCGCTTGTGCAGGTCCCGTCAATTCCTTTGAGGTTTTAATCTTGCGACCGTACTCCCCAGGCGGTCAACTTCACGCGTTAGCTACGTTACTAAAGAATCCCCAACAATAGTTGACATCGTCTGGGCGTGGACTACCAGGTATCTAATCCTGTTTGCTCCCCGCCGTGCATGAGCGTCAGTGTTGTCAGGGGCTGCCTTCGCCATCGGTATTCCTCCACATCTCGCATTTCACTGCTACACGTGGAATTTACCCCTCTGACACACTCTAGCCGTGCAGTCACCAATGCAAATTCCCAGGTTAGCCCGGGGATTTCACATCGGTCTTGCACAACCGCCTGCGCCTTTTACGCCCAGTAATTCCGATTAACGCTTGGACTTCGTATTACCGCGGCTGCTTAACATTAGCCGGTCCTTATTCTTCCGGTACCGTCATCCACACCTAATGTTATTAAGTGCGATTTCTTTCCGGATAAAAGTGCTTTACAACCCGAAGGCCTTTCTTCACACACGCGGCATTGCTGGATCAGGGTTGCCCCCATTGTCCAAAATTCCCCACTGCTGCTCCGTAGGAG
+
581.7.,3.1/&4,)-3243+.%-,.)%$/3/40178;029849521/5/0087/*/,2+%+)/4.'&&'#$*#&'-(&&*)*24%/3().260..+++1/003'-7/,.(*+$#$%'7:/(-)&*'112/.-7.*0$145;98:98:82..,()*'*,-/7+1))*.952421..+.+(*.*'+&,,,0$%./10*50463-,/0-,,.886.55647*+.4.-'+-.5-06.52555+*)*&'273201-*-//.027/:-2&%)'(*+++.2/:/01+%&*/)+023+5785&'&$.,1.,.'(,.-,,.+680+54401*31122<:018/28/5+&&+*.--+***',+0,&'12)'''&))-))(*-5<,,2646/)(&$&(1/+,-:96/103/+,*,01332*,02436/.4442020++'%#.6647466.))(%)(,06(,/76*336;46('/70/08./11/022/.,#$%(%$&,'*,,5**))'()2;545683'(,2-,&'(-.*)**.+&&0-,.145*)02-4.,,*')*,<::84++,)*+*'0-.*377/80))+/619,%%%&))+(176)-+.+.,,,///7+4-./.8:1+0888:7803/160%*'))*/.-4548.9/-,,2/)&&+'*36/-,**)'(,--&%&(//334*(1-,043:74/119-)'/(*+4487::83:;1,4-6.*$#$&&&)--/*))(,472-62*3$&'#)0936988869646:899-21'/7/3./-*-/14.-')'3;4.++**0,)*%'*,3+0(42)%(,..),*-/3-/*,,.145875557.122+42465545/(),-91.01.4,''65*30,'33.+()*,.(+--/4'*%)0,3057;86/,,&(**(*+)*)'(***+3,.-,.1520.%%)%3,/'''(%*'*/.1/--+4...)*),)+'-))*2**('/$%%(*917:31-/+)*(')++:3(',.05,1,,&,)%**1.-2..-.4<<2,33+2-,*'179.--///5)&$)'/1-,-1122265*'6++(*(+)+*/031139346::22.''.--6--7;9./060-1*.-,0,2-25/&'%%&##$&-3-.46',(
@a6d8ca51-a31a-4145-8e40-084ce854ecb6 ch=169 read=40593 start_time=2019-12-12T23:39:12Z barcode=BC01 runid=2c9cf7bc05858273f10e7d7ec552fc0bd742dc3e
CTCCTACGGGAGGCAGCAGTAGAATTTTGGCAATGGGGAAACCCTGACCGAGCAACGCCGCGTGAAGGAAGAAGGTTTTCGGTTATGGCTTGTTGCCAAAGGAAGAACGGCGGCTACAGGAAATGGTAGCCGAGGTGACAGCACTTTAGAAGCACGGCTAACTACGTGCCAGCAGCGGTAATACGTAGGTGGCAAGCGTTATCGGAATTATTGGGCGTAAAGAGGGTAGGCGGCCTTGAGGGTCTGGTGAAAGCCTGAAGCTTAACTTCAGTAAGCCATAGAAACCAGGCAGCTAAGAGTGCAGGAAGGGATCGTGGAATTCCATGTGTAGCGGTGAAATGCGTAGATATATGGAAGATTTACACCGTGGCGAAAGGCGACGATCTGGCCTGCAATTGTCAGTCCCGAAAGCGTGGGGAGCAAATAGGATTAAGATGCCCTAGTAGTCCACGCCGTAAACGATGAGTACTAAGTGTTGGATGTCAAAGTTCAGTGCTGCAGTTAACGCAATAAATTACTCCGCCTGATGTGGTACGTTCGCAAGAATGAAACTCAAAGGGAATTGGCTGAGGGCCCGCACAAGCGGTGGAGCGTAATGGTTTAATTCGAAGCAACGCGAAGAACCTTACCAGGTCTTTGACATACTCATAACCAAAGGCTCAGAGATGGAGATAGCTATATGAGATACAGGTGGTGCATGGTTGTCGTCAGCTCGTGTCGGTAGGATGTTGGGTTAAGTCCGCAACGAAACCCTTATCGTTAGTTACCATCATTAAGTTGGGGACTCTAGCGAGACTGCCAGTGACAAGCTGGAGAAGGCGGGGATGACGTCAAATCATCATGCCCCTTATGACCTGGGCTACACGTGCTACAATGGATGGTGCAGAGGAAAGCGAAGCCGCGAGGTGTGAGAAACAAAACCCATAAAACCATTCTCAGTTCAGTTGTAGTCTGCAACTCGGCCTTACATGAAGTTGGAATCGCTGGTAATCCCGCGAATCAGCATGTCGCGGTGAATGCGTTCTCGGGCCTTGTACACCGCCCGTCACACCACGAGTTATTAACGCGAAGCCGGTGGCCTAACCGCAGGAAGGAGCTGTCTAAGGTGGATTGATGATTGGGGTGGGGAATCGTAACAAGGTAACCGG
+
,-/)'),(10(+..-00004,+&%&'&(-1/13/+00)(03,5/+*+2/233655424;79785/3-/,2*-/-1/4-.((,01'(''&))&-)%)'*9-1,30-/82)6/0,+*,-&)'.,*-6861223)((),-+2+&,*&+)&'&+*(),./9000833+//107/-*&$$%&%&'&'(5.2406,,-*03,-01:212*7*4/3+1029:8789;.*++0/)-.6,3+-%'&$'+00*+()'&&((*(,:7180.+,*1))/+/*,-1/06:35,,.802;8971.0/0/))*-/05185-()1+/04576-8,3,26++*)(*(,.294//54,*,*,.261,,&%)'''%$'('&').2/114-,/3+.31:;;0/.-)+,/2,*''&*,-/04528'(),21+,0..'0.'.01980$**'9*0'',6+06(),2611113/0/2:9::<40+).)($'',-843588<8;7;70073,,,38,.3599::/1522/33-9,+.+&+'&(+2:-.72-+&&(%+1-/,6;612/*+277718:1187;,-,-'(-*-),+1'.1++4-(*'*(-)-.2433%'(&.+0.209<:/96:7+3.%*33411++0,/521/2..42,4/-(+(+,1264654/',&($-43*2539**)*+93--,+4872223299989866316118878551109112**&&(//15552.,%(+/225507,(/699914:5125340')))-.*.+.2406.--4+./----./51,6,+6;5575541,,./176750--.168367-/111,*&(-1.&06716.//0178;...,,+--)61.)+1-0.017.,03-*'(')'*-3+(024025.-02.27*-%)('&&&''*+-4;741%,('&$&)%,-*).5;8040+)/;<989867652.4586&)++)+134586817111/'(&'&(*01*+-)-091::14/22,3,-100&,*/*1,+-()+).-4500,.,.1/,)++19101)1250.4-..12340090//2--+,2)--.22.'()*-0'.++4+28476691/*0,5,%%%'))-)(&')(12-,/+))(-7,,1+--.,1/)*.)*,&'*%%(66::8;9/2/-48271/
@6e9805dc-0f52-4f26-8c93-e4c02477b5a9 ch=339 read=47360 start_time=2019-12-12T23:39:26Z barcode=BC01 runid=2c9cf7bc05858273f10e7d7ec552fc0bd742dc3e
CCGGGTTACCTTGTTACGACTTCACCCCAGTCTGAATCACAAAGTGGTAAGCGCCCTCCCGAAGGTTAAGCTACCTACTTCTTTGCAACCCACTCCCGCTGGTGTGACGGGCGGTGTACAAAGGCCGGGAACGTGATGCCCGTGGCATTCTGATCGATTACTAGCGATTCCGACTTCATGGAGTCGGGTTGCAGACTCAATCCGGACTACGACGCACTTTATGAGTCCGCTTGCTCTCATGGTCGCTTCTCTTTGTATGCGCCGGTGTAGCGTGTGTAGCCCTGGTCGTAAAGAATACCGCGTGACTTGACGTCATCCCCACCTTCCTCCAGTTTATCACTGGCAGTCTCCTTTGGTGGCCGGACTGCTGGCAACAAGGATAAGGGTTGCGCTCGTTGCGGGACTTAACAACATTTCTGGCAGCTTACGAGCTGACTGACAGCCATGCAGCACCTGTCTCACGGTTCCCGAAGGCATTCTCATCTCTGAAAACTTCCGTGGATGTCAAGACCAGGTAAAGGTTCTTCATGAATTTGCATCGAATTAAACCACATGCTCCACCGCTTGTGCGGGCCCGTCAATTCATTTGAGTTTTAACCTTGCGGCCCATTACTCCCCAGGCGGTCGACTTAACGCGTTAGCTCGGAAGCACGCCTCAGGGCACAACCTCAAGTCGACATCGTTTACGGCGTGGACTACCAGGGTATCTAATCCTGTTTGCTCCCCACGCTTTCGCACCTGAGCGTCAGTCTTCGTCCAGGGGCCGCCTTCATGTTATTCCTCAGATCTCTACGCATTTTCACCGCTACACCTGGAATTCTACCCCCTCCTACGAGGAACCAAGCTTGCCGAGTATCAGATGCAGTTCCCAGGTTGGGCCAGGGGACTTCACATCTGACAACAAACCGCCTGCGTGCGCTTGCCTTTGCGCCCAGTAATTCCGATTAACGCTTGCGCCTGTATTACCGCGGCTGCTGGCTGGAGTTAGCCAGTGCTTCTTCTGCGGAGGTAACGTCAATGAGCAAGGTATTAACTTTACTCCTTCCTCCCCGCTGAAAGTACTTTACAACCCGAAGGCCTTCTTCATGCACGCGGCATGGCTGCATCGGAAAAAACTGCGCCCATTGTGCAATATTCCCCTGCTGCCTCCCGTAGG
+
:./1*/5+-64:+28)/0(24:5+3*)&))1.*,,:44-./8.0,1.++&&(0150.0-)(+.,42:751325672,14/+22*-.,1/6/+-/042'&*0.7324582;97'2...*-:5+)0+3)98766-*$&)%/0-).20//:;:4337621710+++,./24:361.00617860),-4*-4292400756628/9.6068755625'2*1/;<3-*)2-/3+-,5,.,/02-/*),.02372652;7/1466667:$&('()+--0..(),,.7008:::1815(*#&').4530(('$%((*/0087449<4.183,6**+(),7<95671..-5/--388:84;9,))'+*-.6-&%'*.1:/1+12.(-)007*1106,.)./565;22(660)+'-&%,2075;23+.,+''(()*+./.-..,-'+)0//614:99+55449674213+-/::512-(+.*,--*021.,(*++.-+02-+.716279;;:34568369<548455..60;:896%&'(),64--063'%+--2;6;;01/1/010857842621227&3,77+'01.83;781;80./567(9,802/.*2+80+%3&$&+1::-'**+,523442344433--%4)'),-'/(+)+(+)41121*52-.0177917*3/650*(%*+,297)*(/+--8;999688.66,/1:968;926/-1<3-2.49:/&++-+8:-,536;99879:95.1259<:892+*06;20866;8<8+-'&,&-01;5:-+-0/+++**/851;:2013815733105126252703/167//+.--(/%#**&%)*--//60/7,'''()((%&)//0378839,/*0+/,()5*'-857478:0*/./1,+&%(/+4884958:378897/-+-'%'%&))',+*+)+,--'04342358,,))*+/-/(/+'(,-.4-,-)*,6121)*&+((*/$)-,+)4)'*-(*-116;72/...(-'(/;7449(501/3364*2,-,-,*')+*)103529952513..37822/*+*(,,((12-67+(,)0+545;26<867%+'*)+643,,-82778557,6.248:/6767/70*%(*&*&,&*'(+,,/40**+%&),*/85.46:.
@dcb27fe7-d4eb-4e41-a00d-ad36d5c47306 ch=481 read=41408 start_time=2019-12-12T23:39:25Z barcode=BC01 runid=2c9cf7bc05858273f10e7d7ec552fc0bd742dc3e
CCGGTTACCTTGTTACGACTTCACACAGTCATAGATCACAAGTGGTAAAGCGCCCTCCCGAAGGTTAAGCTACCTACTTCTTTGCAACCCACTCCCATGGTGTGACGGGCGGTGTGTACAAGGCCCAGGAACGTATTCACCCGTGGCATTCTGATCCACGATTACTGGCGATTCCGACTTCATGGAGTCGAGTTGCAGACTCAATCAGTTCCTGACGCACTTTATGAGGTCCGCTTGCTCTCGCGAGGTCGCTTCTCTTTGTATGCGCCATTGTAGCGTGTGTAGCCCTGGTCGTAGGGCCATGATGACTTGACGTCATCCCACCTTCCTCCAGTTTATCACTGGCAGTCTCCTTTGGGTTCAGCCGGACCGCTGGCAACAAAGGATAAAGAGGTTGCGCTCGTTGCGGGACTTAACCCAACATTTCACAACACGAGCTGACGGCAGCCATGCAACCTGTCTCACACGGTTCCCCAGGCACATTCTCATCTCTGAAAACTTCCGTGGATGTCAAGACCAGGTAAGGTTCTTCGCGTTGCATCGAATTAAACCACATACTCCACCCGCTTGTGCGAGGCCCCGTCAATTCATTTTGAGTTTTAACCTTGCAGCCGTACTCCCCAGGCGGTCGACTTAACGCGTTAGCTCCGGAAGCCACGCCTCAAGGGCACAACCTCCAAGTCTTTATCGTTTACGGCGTGGACTACAGGGTATCTAATCCTGTTTGCTCCCACGCTTTCGCACCTGAGCGTCAGTCTTCGTCCAGGGGCCGCCTTCGCCGCGGTATTCCTCTGAATCTCTACGCATTTCACCGCTACACCTGGAATTCTACCCCCCTCTACGAGACTCAAACGCCGGTATCAGATGCGGTTCCCAGGTTTGAGCCAGAGTTTCATCTGACTTAACAAACCGCCTGCGTGCGCTTGCTACGCCCAGTAATAATTCCGATTAACGCTTGCACCCTCCGTATTACCGCGGCTGCTGGCTGGAGTTAGCCAGTGCTTCTTCTGCGGGTAACGTCAATGAGCAAAGGTATTAACTTTACTCCCTTCCTCCCCGCTGAAAGTACTTTACAACTGACCTTCTTCCTTACACGCGGCATGGCTGCATCAGGCTTGCGCCCATTGTGCAATATTCCCCCACTGCTGCCTCCCGTAG
+
3..21;(()2*'2)&(*248:5/1$(')/6/0%&%*,,/.3+009548*,1239/12&&)04+5.927+0017:5.294/4:3*171.2.(,,/.)&()+*-88:;283/,5/2.+***(,),/9+&26,823994;33/;..100004:9333*0+'(.,//-,.,30339;995577;85443),-30032;34156626*:.8*.,/(&&-.435//292153-*,/11--4*))')/11/,*)/,0,./4276,99,+/2,/-65+9.&&*+,-0-,('(+.74139:8060-0455'()**/(/.4/01:210,593+289;63004/03<9244:;0<///89977&%)((*/63/(*..9;68;6888;930129,.293:6-)%-*/510.2022+5***:7417)/&(('-/81-70--/.(/.1'&222224581.,.9/32,*%*(&(.57-+*(+04:8965(%)/.-.00:857790//.-7::0586:;999<9:6991..//;688844+4-;67<:56,.6-.077)),0*16:3<111---.8;146*))*,'1--'%1)942*-.32:8<86/<<5/6-:;;,24.//+).&447+,,+,8890,-11/820.,.0425-++*...-3/4.0.+-)-/0135;88*(*8)*(+2808-3*8,41.'($(*779<:120:5559;44(%$$28344232/88971419-)+)083+.121:93((.17+,.6787722336<9638,+184(1:4685<89:;,5(6389;600'%'(+--6430333-3912349465453596719080712716783)/945.,/0369-,&''+4064357+-...4*31:86/,06-2+)&.4-*,'-(9/03111101398:465.59,/633436333,*&#$*(0)1-*&&'(&')--03))(:-6253326-.-.85239.7/..,/0,2/60116311-))/$'10..2;+2.+,20170-&&&+/,,174359+6.,'/24:----,.410,+,+(+,2</1:911099++02/..(*()&+*'%')%(#&%%().+-41&0(&&'**,0--),+**)*+,-.(23117/240;7,,9,/)6/://./4:;4*&&&%)-+,5-:8**304
@5930f285-611e-498e-bab4-cb5e94b79304 ch=325 read=37109 start_time=2019-12-12T23:39:25Z barcode=BC01 runid=2c9cf7bc05858273f10e7d7ec552fc0bd742dc3e
TTGTTGTACTTCGGTTCCAGTTACGTATTGCTGCTGGTGCTGAAGAAAGTTGTCGGGTATGCGTGGCCTGCCTGTCGCTCTATCTTCCGGTTACCTTGTTGCGACTTCACGATATCTAATCCCACCTTAGACAGCTCCTTCCTTTGCGGTTAGAGCCCACCGGCTGGCGGGTGTTATCAACTCGTGTGGTGTGACGGGTGGTGTGTACAAGGCCGAGAACGTATTCACCGCGACATGCTGATTCATAGCGATTCCAACTTCATGTAGTCGAGTTGCAGACTACAATCCAGGCAGAATGGTTTATGGGTTTTGCTTCACCTCATGACTTCGCTTCCCTCTGCACCATCCATTGTAGCACGTGTTAGCCCAGGTCATAAGGGGCATGATGATTTGACGTCATCCCCGCCTTCCCTCAACTTGTCGCAGGTCTCGCTAGAGTCCCCAACTTAATGATGGTAACTAACGATAAGGGTTGCGCTCGTTTGCGGGACTTAATAACATCTCACGACACGAGCTGACGACAACCATGCACCACCTGTAGTATCTCATATAGCTATCTCTCCATCTCTGGAGCCTTTATGGGTATGTCAAGACCTGGTAAGGTTCTTCGCGTTGCTCGAATTCATGCTCCACCGCTTGTGCGGGCCCCGTCAGTCGCGCAGGTTTCATTCTTGCAGACGTACTACTCAGGCGAATTACTTATGCGTTAACTGCAGCGCTGAACTTTGACATCCAACGCCAGGTACTCATCGTTTACGGCGTGTGGACTACTAAGGGTATCTAATCCTGGCTGCTCCCCGCTTTCGGGACTGAGCGTCAGTTGCGGAGCCAGATCGTCGCCTTCGCCACTGGTGTTTCCTCCATGTCTCTACGCACATTTCACCGCTACATGAAATTCGATCCTCTCCTGCACTCTGGCTGCCTGGTTTCTATGGCTTACTGAGTTAAGCCGAGCTTTCACCACAGACCCTTGCCGCCTGCTCCCTCTTTACGCCCAATAATTCCGGATAACGCTTTACCACCTACGTATTACCGCGGCTGCTGGCGTGGTAGCGAAGCTCTAATGAAGTACCGTCACTCGGCTGCCATTTCCTGTAGCCGCCGTTCTTCCCTTTATAACAAGAAGTTTCAATCCGAAAACCTTCTTCCTTCGCGCGGCGTTGCTCGGTCAGGGTTTCCCCATTGCCGAAAATTCCCTACTGCTGCCTCCCGTAGGG
+
$%&''&)*/21+,),(*(&,6:3413+.)((((-./).*+,0-7&)*+)3411,&'%&(*('''((*'&%''..43)-/,((+.2958.-3,-9122-+3&++).1/*&&$$&%%%$-,3651+-')&%&&')*./1,+013(0))+.-7/),(.-3*'-2*5-(+)&.221.7.++.**./1--)().503304&*(4*5*/0241146)4/2/',.421305;858:2.--.-667::::/.),*)*32803*2((*//+1)+,024321192669:7765272/0(166/-.134:8;</0/3+1;:,+.+.744942+++$,081),5-5;1+03212496:::77:.--,.*,)*'*'''+2-)+/.-.228)275877557668;3-*03667.4<8(+5:18.7+)/)(..2.-,%&#%((*&)&&(($'+-242+-.,+-63+++,39558556;9771/%247,:16688727;)+619.-%$$1)&*3-7521.*-//354667896353&5487<61.-,0708:660*'+,3364%,(*,/4410--,-16147042410/67199//11+//70672/001;;67/-'.*08734-..12/++++%+(&(%('57775131**,*,.246138:4.*)))'*,()')%(+)600885/13.1)*64,1/01*,..19:9(')+()'('$%%),.70:098-,,,'1146878:3-+,/41,1/,&)&)+,,)/2349996;(')..,/-*(*1/67143(%+)++02866:632.''&++.+3.3&%&252-,;;3989998687'738--&+%'07--.-+./+)-*-..-4;9763-+*,6,46-12/(#&&(+*'0-/,').63028:-,)'($$&%+,-0.')++)'((*,-295668*-+,+544.164:914577:00;/78-').721*,+&%((17/0022-/,-79;03/+0218;810-05()13;3/2-7/,.4/6:9;577875/.1,.077+/5+.60-/((&)/,3;::06..-/005-/.,1***-()(#&(*',--,,&)+.0246746742511)69.6;899892114425;8:;6.0()&&-(*0/./+,()()241)','())/54,9:9;77<86777.0-)+.++,0,,-/,84718:63;4269-.15056.-878/6150*+--,,++..+03()4-0..
@945700f7-e1dc-47b6-8d56-7b3a9ae69434 ch=92 read=46118 start_time=2019-12-12T23:39:35Z barcode=BC01 runid=2c9cf7bc05858273f10e7d7ec552fc0bd742dc3e
CTCCACAAAGGAGGCAGCAGTGGGAATATTGCACAATGGGGAAACCTGATGCAGCAACGCCGCGTGAGTGATGAAGGTTTTCCCGGATGTGAAGCTCTGTCTTTGGGGAAGATAATGACGGTACCCAAAGGAGGAAGCCACGGCTATCTACGTGCCAGCAGCCGCGGTAATGCACGTAGGTGGCAGGCGTTATCCGGATTTACTGGGCGTAAAGGGCGTAGGCGGATGATTAAGTGGGATGTGAAAATACCCGGGCTCAACAGGTGCTGCATTCCAAACTGGTTACCTAGGTGCAGGAGAGGAGTGGAATTCCTAGTGTAGCGGCGAAATGCGTAGAGATTAGGAAGAACACCAGTGGCGAAGGCGACTCTGGACTGTAACTGACGCTGAGGCTCAGCGTGGGGAGCAAACAGGATTAGATACCCTGGTAGTCCACGCCGTAAACGATGAATACTAGGTGTGGGGTTTCAACACCTCCGTGCCGCCGCTAGCATTAAGAAGTATTCCGCCTGGGGAGTACGGTCGCAAGATTAAAACTCAAAGGAATTGACGGGGACCCACTGAAGTAGCGGAGCATGGTTTAATTCGAAGCAACGCGAAGAACCTTACCTACACTTGACATCCCATGCATTACTCTTAATCGAGGAAATCCTTCGGGGACAAGGTGACAGGTGGTGCATGGTTGTCGTCAGCTCGTGTCGTGAGATGTTGGGTTAAGTCCACCCAACAGGCGCAACCCTTGTCGTTAGTTACTGCATTAAGTTGAGGACTCTAGCGGGACTACCAGTGACAGGAGGAAGGCGGGATGACGTCAAATCATCATGCCCCTTATGACCTAGGCTACACACGTGCTACAATGGATGGCGCAGGAAGCGAAGCCGCAGGGTGAAACAAAACCCATAAACCATTCTCAGTTCGGATTGTAGTCTGCAACTCGACTACATGAAGTTGGAATCGCTAGTAATCGCGAATCAGCATGTCGCCGGTGAATACGTTCTCGGGCCTTGTACACACCGCCGTCACACCACGAGTTGATAACACCCGAAGCCGGTGGCTAACCGCAAGGAAGGAGCTGTCTAAGGTGGGATTGATGATTGGGGTGAAGTCGTAACAGGTAACCGG
+
*,3,'))+'/0+-3*'++&11133*..-4221245:87.(&')(++(*067852-3,-,75'1,,-'%$((-/12270:6/.*%(,&*%%$)&&'13977+**)+32+)()20250.,,(1-,71-.3*2+,/+(*&&%%'*)'**--95655361//*)*6+012830-+$(&,,054:,2+((*1347;727*),*27-,4,/98676962),/11796:::7454-8-:.0716-/731&,-18,.29*+6955-/&,)7760.:/078/8,+...222/4(,+*&)+'*/,4/,)'*&&)//-5,6,02../71/-.-,4.-.8705561-+)((5+-53313482349577281.-60905232.*&**./47560//1.+,-0,01-/*'&'+46;:*(./2<85&79.5.-+././8**798.2262.046:748;;//./.56+'+&(17431%-,5+9/2('((,/06737685018,/)+%*%,((&%'((--16,*,4-*-++('&')-.:67+.031.6-7;<:4660;010.0110.00*7602;1'-,*-+)*,-/,,*,,,-/+-94294:7))-)*2+314128*-++'+))03-*,)+*///0515,($(&($-,*+,-1100./'&'&**-*.2+42&591/9660624580/11.7.0068'(7+'+557954654-4)14/4///3996:197,6-6,,/-$*%()'2)(+/097758*,*%+220;0./3/*(&(%'2,6)2+)(/0/9631(./&+214549:(.,,+-('*(*)()+2((,((-/5:8:::<93438712,33,)*--0053.)%)+++'.,,&(,,/24-35746;0005/.'&*(&2,.))/,1878)*,*+-.6*-.:9.290'(+4:2;99746:-8989-3,2/(-'04697/3&..6120)(&*+0+6*,1816655520+,,//00&)()561.,/#4$'(,/+.-2259.,.,03214+2/04340/1212/3948:,.21524:..**,*711.2///.90+,0%).055090--6371,1/)'('()$'(4032*2.*.1290-9++,..)5,0482,*/+)+.&%%'''(0,198;68
@620d7d59-25aa-427a-9566-98a356af62a3 ch=34 read=38662 start_time=2019-12-12T23:39:45Z barcode=BC01 runid=2c9cf7bc05858273f10e7d7ec552fc0bd742dc3e
TTGGTATGCTTCGTTCGGTTGCATTGCTAAGAGTAGTAAGGGGTGTAAGTGTAGGTAAGGTTCTTCGCGTTGTAATTAAACCACATGCTCCGCTACTTGTGCAGGTCCGTCAATTCCTTTTGAGTTTAATCTTGCGACCGTACTCCCCAGGCGGAATACTTAATGCGTTAGCGGCGGCACGGAGGTGTTGACCCCCACCTAGTATTCATCGTTTACAGCGTGGATACCAGGGTATCTAATCCATTTGCTCCCCACGCTTTCGAGCCTCAGCGTCAGTTACAGTCAGAAAGTCGCCTTCGCCACTGGGTGTTCTTCTAATCTACGCATTTTCACCGCTACACTAGAATTCCACTCTCCTCTCCTGCACTCCTAGATAACCAGTTTGGAATGCAGCACCCAAGTTGAGCCGGGTATTTCACATCCCACTTAATCATCCGCCTACGCTCCCTTTACGCCCAATCCGGATAACCGCCACCTACGTATTACCGCGGCTGCTGGCGTAGTTAATGGCTTCCTCTTGGGTACCGTCATTATCTTCCCCAAGGACAGAGCTTTACGATCAAAACCTTCATCACTCACGCGGCGTTGCTGCATCAGGGTTTCCCCCATTGTGCAATATTCCCACTGCTGCCTCCCGTAGG
+
)&)%)&))+/01/2/9&2/2&((**0221.+**-,**/(,2/'&#'&&&)+,&0,(6/,.2979;,)%'''&%&*+64<:9722213448,).1/1150113&65.3,')54-5:270::10329;3.21128/1//67-3+/-/.-,+-795:58/-,3-10334242//2281/2/-02.-/,-(%#$*).6/)'*.*)-*-2;868984:9&.)21224.*'$&%&1/(+-1.+)-+,-)27-%&(*-.*'),,4;30010/8871-43452245/1&',0'(()()*07785:668:88454./0577915'(..-,',.0.862*.-18-02/1066.3(5+7070.--).513.4973-*++-,-16883+-3/33<:6125/-2.-0/-9/./-3.%&10,*.*-,-45++.0,68*),5,6.015993-/3.0,++'+3+2;5-0/3-))+)/'8+.--))4/3:68;705.1,,8/01,+,-,.97.2))&''*/(*$%'(&(1+1+)+),1/..08:::062/06:3;;;./-/50633-.012($&)++)+4/'588;88:<6787583/30/.3;*-0//./0'/:*071,29:*(31-/49/://0-84,',(())(++++7)-:/1*
@9afda965-f17f-42f5-9a7f-0c11b825cb4f ch=8 read=36389 start_time=2019-12-12T23:39:57Z barcode=BC01 runid=2c9cf7bc05858273f10e7d7ec552fc0bd742dc3e
CCAGTTGCCTTGTTACGGCTTCACCCCAGTCATGAATCACAAAATTGGTAAGCGCCCTCCCGAAGGTTAAGCTACCTACTTCTTTTTGCAGCCCACTCCCATGGTGTGACGGGCGGTGTGTATTACCGGCCCGGAACGTATTCACCGGCGTGGCATTCTGATCACGATTACTAGCGATTCCGACTTCATGGAGTCGAGTTGCAGACTCAATCCGGATACGACGCACTTTGAGGTCCGCTTGCTCTCTCGCGAGTCGCTTCTCTTTGTATGCGCCATTGTAGCACGTGTAGCCCTGGTGCGTAAGGGCCATGATGACTTGACGTCATCCCCACCTTCCTCAGTTTATCATGGCAGTCTCCTTTGAGTTCCAGCCGGACCGCTGGCAGCAAAGGATAAGGGTTGCGCGCTCGTTGCGGGACTTAACCCAACATTTCACAACACAGGCTGACGACAGCCATGCAGCACCTGTCTCACAGTTCCCGAAGCCAATCCATCTCTGGAAGGTTGTGGATGTCAAGACCGAATAAGGTTCTTCGCGTTGCATCAGATTAAACCACATGCTCCACCGCTTGTGCGGGCCCGTCAATTCATTTGAGAGTTTTAACCTTGCGGCCCGTACTCTGGGCGGTCGACTTAACGCGTTAGCTCCGGAAACCACGCCTCAAGGGCGCAACCTCCAAGTCGACATCGTTTACGGCGTGGACTACCAGGGTATCTAATCTGTTTGCTCCCCACGCTTTCGCACCTGAGCGTCGATCTTCGTCAGGGGCCGCCTTCGCCACCGGTATTCCTCAGATCTCTGCGCATTTTCACCCGCTACGCAGATTCTACCCCCCTCTACGAGACTCAAGCTTGCCAGTATCAGATGCAGTTCCCAGGTTGGGCGAGTTTCACACCTGACAACGAGCCGCCTGCGTGCGCTTTACGCCCAGTAATTTCGATTAACGCTTTGCACCCTCCGTATTACCGCGGCTGCTGGCACGTAGTTAGCCGTGGCTTTCTAATAAAGTACCGTCACTCAGCTGCACCATTTCATAAGCCCATAGTTCTTCCTTTATAACAGAGTTTACACAATCCGAAAGCCTTCTTCCTTCACGCGGCGTTGCTCGGTCAGGGTTTTCATTGCCGAAAATTCCTACTGCTGCCTCCCGTAG
+
3.'-4.%)(*+(.4,00035:43+443+037/.++*20/--,-*+.3-.//13377,)*+(',+.)1749*,3134-*++7,27;<4,63'1;7,./396+2/630///1*89114/,0&&$&%$&%'-'12+2)41/305<.,.4.)((*-//*200+,-2/),/-8/.,2102447:792-.260$(&'#&**.,/.601.3/*)*--/8*++&))*+3411&++*(&%+40/2)*,5,.//**'+)-,')).1323..)00,')(*./35:82:0/,/-++..1.&)*6(&(%&#()++%+24098.,,-,+)(')+7799:709;0+.--12:570+2:+*01/.+2,)+,.490+4/.23853/-.2257698776171/&245,,6-95--))+0,+(+.0352551/-561,+,0./7--,0/1:4118879-7$(423442/)3&%$((+.548959914769313*-386;6+./-/.1/05;56778799372,5-&*295717774247:,(4/.1)/,458:40/01:0/-1/-*,..19337-0.211113-10-,6*+,--'03.2)%)+*5273(/64)))+,.;;0*9,+-,*+460;5+/..00*)+/-'---83-,+,-,./-2/,+../.2*12)35.1.27636-,4,-%/074408,4.1221561562175),.500182544-14-561./2889:77204<5.47466*)--/0:840227;)*-0842+()--9:8777-26901;434285.+*(0--4/13;3504)*+10/.-%++,).67*.*-4++5/+.&**,1/-/-.539871/14(5-&*,268,/+/.6/1:%+,/25201344)56<4;,+1822/(+'+$((26.,,&.-+,0,/3,)+'/9130+*))0)*+.148*.-46.-'-()/+),22040400.33+'**/7:335(**,:12989/:110/*.*(&,-/45392/.0)1191,76++15121+)(*,1-.1'+,.%.,+*+(.60484-),,'$&&%$'%(-5.49857;;33082-%''47)&(*0.354-'***$++*0/3716,46.2.+/,,,19222:0727./9.155)%'/4003.,0+3)4+6)*.98::99723;//373
@6c08f62f-f4fc-4f21-b1ce-c3a02b18b09e ch=108 read=69229 start_time=2019-12-12T23:40:00Z barcode=BC01 runid=2c9cf7bc05858273f10e7d7ec552fc0bd742dc3e
TTGTTGCTTCGTTCAGTTGCATTGCGGTGCACCACTTACTTCAGGACGTATTAACCTACTTGCCTGTCCGCTCTATCTTCCGGTTACCTTGTTACGACTTCACCCCAGTCATGAATCCGCAAAGTGGTAAGCGCCCTCCAGGTTAAGCTACTTCTTTTTTGCAACCCTCCCATGGTGTGACGGGCGGTGTGTACAAGGCCAGGAACGTATTCACCGTAGCATTCTGATCTACGATTGCCGCTAGCGATTCCGACTTCATGGAGTCGAGTTGCGAACTCAATCCGGACTACGACATACTTTATGAGGTCCGCTTGCTCTCGCGAGGTCGCTTCTCTTTGTATATGCCATTGTGGCACGTGTGGCCCTACTCGTAAGGGCCATGATGACTTGACGTCATCCCACCTTCCTCCAGTTTAGCCGCGGTCACTGAGTTCCCGACCGAATCGCTGGCAACAAAGGATAAGGTTGCGCTCGTTGCGGGACTTAACAACATTTCACAACACGAGCTGACGACAGCCATGCAGCACCTGTCTCAGAGTTCCCAGAAGGCACCAAAGCATCTCTGCTAAGTTCTCTGGATGTCAAGAGTAGGTAAGGTTCTTCGCGTTGCGGCCGAATTAAACCACATGCTCCACCGCTTGTGCGGGCCCCCCCGTCAATTCATTTGATTTGCTTAGCGGCCAGTATTCCTGGGCGGTCGACTTAACGCGTTAGCTCCGGAAGCCACTCTCAAGGGAACAACCTCCAAGTCGACATCGTTTACAGCGTGGACTACCAGAATTATCTAATCCTGTTTGCTCCCCACGCTTTCCTGAGCGTCAGTCTTTGTCAGGGGCCGCCTTCGCCACCGGTATTCCTCAGATCTCTACGCATTTCCACCGCTACACCTGGAATTCCTACCCCTCTACAAGATAAAGCCTGCCGGTTTCAAAATGCAGTTCCCAGGACGAGGCCAGGAGTTCATCTGATGACTTAACAGACCGCCTGCGTGCGCTTACGCCCAGTAATTCCGATTAACGCTTGCACCCTCCGTATTACCGCGGCTGCTGGCACGGAGTTAGCCGAATTAGCTTCTTCTGCAGTAACGTCAATCGACAAGGTTATTAACCTTATCGCCTTCCTCCTCGCTGAAAGTACTTTACAACCGAAGGCCTTCTTCATACACGCGGCATGGCTGCATCAGGCTTGCGCCCATTGTACCAATATTCCCCTGCTGCCTCCCGTAGGAGCAATATCAGCACCAACAGAAGGTTAATACGTCCTGAAGTAAGTGTGGGTTGCAGCACCTGGTGCTGAAGAAAGTTGTCGGTGTCTTGTGTTAACCTTTCTGTTGGTGCTGATATTTGCTCTACGGGAGGCAGCAGTGGAATTTTGGACAATGGGCGAAAGCCTGGTCCAGCAATGCCGCGTGCAGGATGAAGGCCTTCGGGTTGTAAACTGCTTTTGTACGGAACGAAAAGCTCCTTCTAATACAGGGGCCCATGACGGTACCGTAGGATAAGCACCGGCTAACTTTACGTGCCAACCCAGCCGCGGTATTACGTAGAGGGTGCGAGCGTTAATCGGAATTACTGGGCGTAAAGCGTGCGCAGGCGGTTATGTAAGACAGATGTGAAATCCCGGGCTCAGCCTGGGAACTGCATTTTGTGACTGCATGGCTGGGGGAGTACGGTAGAGGGGATGGAATTCCGCGTGTAGCAGTGAAATGCGTAGATATGCGGAGGAGGAGGAACACCGATGGCAGAAGGCAATCCCTGGACCTGTACTGACTCATGCACTAGCGTGGGGAATAACAGAATTAAACCTGGTAATCCACGCGCCAAAGCTGATGTCAGCTGGTGTTGAAATTAGTTTTCTGCCAGTAACGAAGCTGGCGTGAAGTTGACCGCCTGGAAATGCGGCACGGAACGAAAACTCAAAGGAGGCTCGACGAGTTACAACGGTGAATATTGTGGTTTAATTCGATCTGTGCAAACTACCACCCTGACATGGCAGAAGTTTCAGAGATGGATTCGTGCTCGAAGAGAACCGCAGGTGCTGCGTGGCTGTCGTATAAATCATGTTGGGTTAAGAATCCCACAACAACACAATAAATCGTCAGTTATTCAGTTGACACTCTAATGGGGCTGCCGGTGACAAGCCGGAGGGAAGGTGAGGATCAATCCTCATAACCCTTATAAATGAGGGCTACACGCGTCATAATGGCTGGTACAAGGGTTGCCAACCCGCGAGGGGGGAACTAATCCATAAAACCAGTCGTAGTCCGGATCTGGTATCTACAACTCGACTGCGTGAAGTCGGGAATCATGTGTCGCGGATCAGCATGCCGCGATACGTTCCAGATTACACACCGCCGATCACCATGGGCTTAGTCTCGCCAGAAATGGGTAGCCTAACCACTGGGAGGGGCGCTTACCACGGCTTGAGGTTCGTGACTGGGGAGGTGAAATCGTAACAAACTGGCTGG
+
&)*)'%'+-.&*07/13+('%))&%(('%&%)+%''*')-10-385616.7.:.;:4013323877.8'&(70/0128743-&15+-518*,-)*-).3:6286;3,-4212005/3&%*/42+1.5062,.12.-,.*&),*25-'**&(,568.;9<111/*20,)2:.2985733358196/,6/2111,7471:69)37+7629/10,),2*-/-../99888985155/8.(,&#&''*,325:754445840452**)(''(5+'*((6636,:03,426998::751101/44-/2,./-.+$'-,-..0-2*+('+'*+5557792.68*+,0,1212/.)%%%(..5341)'&).+((,,0/13+,/222--+-0.-.+.,/26789+:9.(9;8:62./+)-/8'&$(''('&&%$&%&)5596;7-6:77798944.2/.3155;+2-5520-0,0*-'(*1-7///4;83-/+.((-/011851/1/'//0240/00/0.&)),5.13*0+--,33467753/.015:67('',',.+(6*+/.)*-2398978:5546999878:6777752.+-/..4/17*50:88<3010/95.1**'*(,(.1;354233/-&)4--81//.2.127*5-23438,,..24:6;5159,,$,1*%%&('$('&%%&',,020%#'.140:861.**0-6-,-..612230+,,+)').)*),)*.*+0++25374:14'1*+)/6681673258-.-*0/159440,5720&(-+,-16342426.99,)-.138/-,,,37/,))*/0664715752;2,,0)-282..+108;:9::47;,1136;9414'(,11041+-/544<71**16-2433214++(0)2/0//-1:51+0,-)1*))**//,69016;'77<;72;:-//3746:24+,+0).*+,*2,&/.%$''((*+100.-/*5+7-581248102((*..3-*'(&')'('%('*)-+02/--1/1445619.--199564-1/0828;43,9../78/2,'*),%&7,*(,)'&%-'&&+1929<776/()*/6727445223.656-7.:1/0---..6356:::7986467.07993/12)+-136-+)/(3-,/4,31;9<88<8862.'---//+++-:8845444'553.4)-,/:3)*2'.$)).+,-92841+*(*1,.627:*,:83%,#(+&)--1.%.,.:1925./6,0*+.&((//02770)())0*),'-),,-**.-0/**1*,55/1,,1,*/1+-1100:9;<::506-...6+6,7,;7.0629182:72.--+-0-&'(*%')+//(-.2355*-21,%+*6;;-89:2;34;85.2/,,2699943(+$(,1/1556833213920/,,1,.258:7.:8493143//0.)/:;/'2&)08580-.03,(,.674;6*/9320..37.-9600568-25044656+8,844220361&,.2-,)+*),7756-2).))(*3-560+()*')+//.,,')(++)('))72,&*'&(-.+0-./2:;92-,/6-))03,+)*'(..4236../24;368111321.0;/-.-*-42005/'/8/4:213/175-003++-467900/0/0/2,)&%%$%)(50;310&1/3+23933220-2,-/31/+,,%./-,10-,,.*,8::998:99.-,&,+&-,*.+03;22.1..''4*19228*61*)2868:610(*+'&,+/-2+.'+%$%');887),+').*,%&%($)(&(('(%%%(&))$&&(*+''(&%)),+-)/2.(/.-&/++60,*%((&)1:51-'&(*(*)+%+&',()*(++-1--++/.*,...10()'-)))&+(&)$&'*)+*%)/.*+--2:,.,&**,4/),*+')'($',&+,'()),-')'$&)*-21/519/*(-'/++&**/*)),36*-'%)')*-55:7'(+)&.5-/&'(*+8(+$/:/00*,14450-*+'*''#'%2,1(&*'(('&%'&&+1./-.**)'$%,-24*25203+)&)+),(%,-050&*$&&%#%)'*+',&)*.4+.6+%%'%')+,765/5+-+'&**45500+--4630%.0-'&--*-+0,**)),,+,*/+,&%((++,.5,*.)/311,-(,0/-10/()&')233/1()&(),17-,*+')-.4956620/:6/,-+1//-*'&'#(*-,0)&((.38/:/78866*202)..03+$%%**-.2)001./-(%+035-6/,4--.'2*(.-/%&%$%)1))%(/770,0/0))''&((''3042-('((%&&'*+.2,)1)%$&($&&'),)'%&'()00'0-95,*'''((3.-,0/1)+/+'&()-3.(-/,+)*-1.*.+$&(*(%%'&,%++104310+,-))%*).++-''(')*.+-.%.+,&%%)'
@695de1bb-c2b4-47dd-a964-41351b464590 ch=321 read=34129 start_time=2019-12-12T23:40:04Z barcode=BC01 runid=2c9cf7bc05858273f10e7d7ec552fc0bd742dc3e
TTGTTACTTCGTTCAGTTACGTATTGCTTGGAAACCTGATGCAGCAACGCCGCGTGAGTGATGAAGGTTTCGGATCCCGTAAAGCTCCTGTCTTTTAGGGAAGATAATGACGGTACGCGGAGGAAGCCACGGCTAACTACGTGCCAGCAGCCGCGGTAATACGTAGGTGGCGAGCGTTATCGGATTTACCCTGGGCGTAAAGGGCGTAGAGCCGGATGATTAAATGGGATGTGAAATACCAGGCTCAACTTGGGTCGCATTCAAACTGGTTATCTAGAGTGCAGGAGAGGAGAGTGGAATTCCTAGTGTAGCGAGGTGAAATGCGTAAGTGCAGGAAGAACACCGGTGGCGAGGCGGCTCTGGACTGTAACTGACGCTTTGAGGCTCGAAAGCGTGGGGAGCGAGCAGGATTAGATACCCTGGTGGTCCACGCGTAACGACGAATACTAGGTGTGGGGGGGTTTCCAACTTTACCTCCGTGCCGCCATAACGCATTAAGTATTCCGCCTGGGAATTGCGATTAAAGATTAAAACTGAAAGGAATTGACGGGGACCCGCACAAGTAGCGGGCATGGTTTAATTCGAAGCAACGCGAAGAACCTTACTACTTGGCATCCCTTGCATTACTCTTAATCGAGGAAATCCCTTCGGGGACGAGGTGACAGGTGGTGCATGGTTGTCGTCAGCTCGTGTCGTGAGATGCTGGGTTAAGTCGCAACAGGCGCAACCTTATCGTTAGTTACTACCATTAAGTTGGCGAGGCTGCCTGGGTTAACCAGGAGGAAGGTGGGGATGACGTCAAATCATCATGCCCCTTATGTGTAGGGAACACACGTGCTACAATGGCTGGTACAGAGAGATGCAACACCGTGAGGTGGAGCCAAACTTTAAAAACCAGTCTCAGTTCGGATGACTGGCTCGCCTACATGAAGCGGAGTTACTAGTAATCGCGAATCAGAATGTCGCCGGTGAATGCGTTCCCGGGTCTTGTACACACCGCCCGATCACACCATGAGTTGGCAATACCCGAAGTCCGTGAGCTAACCCGCAAGGAGGCAGCGGCCGGAAAGGTAAGGAACCGATTGGGGTGAAATCGTAACTAAGGTAACCGG
+
$%&(($,.512,6/+//8*,',&())*+--+',)-+),-/0-,&(+-)$*.+.06+)&&%))',--.0;+,,:319*()*,)(&)*2)-12-599+&+5-,.-.-5.//66576,,)))3*+,*-*-512/4/./543.//0199()1-./6,6,3,4,,*3'%%()+/**'++6/9///;31+/-'%)(&'&(35673;,*/4,56.-%(.'.(32343:58+.9;;722.(09--389%1411213,+--.0-&$&&,01,:531.6396642$'&))/1'(+))(.*))((/0/7.7.4*+)01*'&(''&)),,7:5123:77++*%$#//24*)%%(2+&888:5-++++))-,+-..762,--2,+//0.---.*&'0-.4(*1.+,27792)$$%&&%)'08,/0+-34)27))063''*/)(**+&&%+*..3,067432)($-(-,5566--4:,*(*.'&&$'/3.72(*,++,2/()**,,.(*,0)(*-.869334./0+&&)*'-/(6)05--.0/092'*%%+/+((--/1..-,-65/07,,,/0-*$&%&'**))%,/+9<<-7763/3,,-941//')2-.5313*&''$'$#%&$')-2/.5--)0--.61201114,+)(*./)-5+-+*,/71-3(')'$&'*,2534;;::798:9;888336%&),34766/+)+*/.463/3957;972.3',)38''/00880/'&%(+//774033./246:,10+(&'&%$%'++2136:<985-.5/3-*(-*(.-,-+/+.49609778845.9-,-896/1*762+,//00/,,&()('%'(*),')076+-6,,5421452032.-++*-041911.:81/0&)()580.5.;;7/,78+7;7*---26949+1679,4(*(&)00/-334571/,-/1-7*+(,')68133'0-./-.1775937/./644..+-)+.22+0*$'(3.6*)14./,//&'')%'(-2+40)'%)+/627;80/.+*,,++,30-27+*-4244943667466/59(&2-4*-(((001-,.-2/1-)+),+)+&+$$'%&$-'*)52++/.+00*-)&%&3*,.,3:7609
@afa30868-6e98-4fe4-b997-2d2272c955c8 ch=185 read=65501 start_time=2019-12-12T23:40:02Z barcode=BC01 runid=2c9cf7bc05858273f10e7d7ec552fc0bd742dc3e
CTCCTACGGGAGGCAGCAGTGGGGAATATTGCACAATGGGGGAACCTGATGCAGCAACGCCGCGTGGTGATGAAGGTCTTCGGATCATGTCTATCTTTGGGAAGATAATGACTGGTACCAAGGGAGGGAAGCCACGGCTAACTACGTGCCAGCAGCCCGCGGTAATACGTAGGTGGCGAGCGTTATCAGTTTACTGGGCGTAAAGGGGCGTAGGCGGATGATTAAGTGGGATGTGAAATGCGAGCTCAACTTGGGTGCTGCATTCCAAACTGGTTATCTAGAGTGCAGGAGAGAATTAAAAGATTCCTAGTGTGAAATGCGTAGAGATTGGGAAGAACACCAGTGGCGAAGGCGACTCTCTGGACCTTAACTGACGCTGAGGCTCAGCGTGGGAGCAAACAGAGTTAGATACCCTGGTGGTCCACGCCGTAAGCGATACTAGGTGTAGGGTTTCAACACCTCGTGCCGCCATAACGCATTAAGTATTCCGCCTGGGGAGTACGGTCGCAAGATTAAAACTCAAAGGAATTGACGGGGACCCGCACAAGTAGCGGAGCGGGTTTAATTCGAAGCAACGCGAAGAACCTTACCTACACTTGACATCCTTGCATTGCTTAATCGAAATCCTTCGGGACAAGGTGACAGGTGGTGCATGGTTGTCGTCGAAAGCTCGTGTCATTGAGATGTTGGGTTAAGTCCGCAAGAAGCACCAGCCCTTCTAATCGTTAAAGTTACTACCATTAAGTTGAGGACTCTAGCGAGACCTGGGTTAACCAGGAGGAAGGTGGGGATGACGTCAAATCATCATACTTATATGTGTAGGGCTACACGTGCTACAATGGCTGGTACAGAGATGCAATACCGCGAGGTGGAGCCAAACTTTAAACCAGTCTCAGTTCGGATTGTAGGCTGAAACTCGCCTACATGAAGCTGGAGTTACTAGTAATCGCGAATCAGAATGTCGCGGTGAATACGTTCGGGTCTTGTACACACCGCCCGTCACACCATGAGGGTGGCAATACCCAGAAGTCCAGTAACCGCAAGGGAAACTGCAGCGGCCGAAGGGTAGGGTCAGCGATTGGGGTATCGTATTTCTGGGTAACCGGAAGATGGAGCGACAGGCAGAGTAGGTTAGCACAAGGCACAAACAACTTTCTTCCTTTCCAGCAATACGTAGCGCACC
+
+-14257281)./-0112244-2.*4.(.,-,,*/+,98;9++96:+*,000736585326-.).')+))*(-++*667:75:554)+&')-3667:8+96)0//++&)&''(,10-5),.+2*(,-&.)+30/02611264756)5'-4-+1))+0+)0,3,.---435.:..642-046359555**-9.-878941)))4.*4.--/8:6:(,*))21041/--028640/,0720*/+((*+.(-&%%+4254556808:-)::<7759,9,,,65/0045784/,,)*&%&,&'+'(,.-1+*).4.,)./+*-0861(%''5)'3412016869:241/2---1,-0040/--*.262+(,*/+,--.01/+*)/../*+()+596.**+47+2-+,*8--+2337<735::9733+),.0:712'())*+075/05011,305-;5/,-,.4707)+/92-50*((/*+-,0.2--1456750454'2/)&(*+,5041./45++,60;:435550+-,.303000.2:159:)(',--*)((,-,0&'&)+--8538693,.--1607-,(,-*$&+&(((*-%%'&&*&(%&&)*'',,/%2'%'('3,./()'&%)3082/*0-38.2-)(**)4,$+1,037:888;334.01)03)',-6//-00*2,,02:::5<5<7581)),/2$&&'$&'()',**&/1*&*&%',+.,7+4*()+5-.,13735689,-70*2928787011-(2%3546:62:2:170/,()+,1-5//8:2787987777:30/*+)*-$&$&&+-/.66638675.--,-/038111/;336356688:/0..-8773;30161,,()(*,6(,,41:2438/4;:.;89:9::57884/,,/0.103955-*4.*772150..1104/-/87..)1+'*&%*)0***+,+)132&3+40347.8*0,0087+7439/(00./2855/0--,07.89.07555247%3-,+.)+)/)--,)3/,&'+**+9/%&-'./.-212+/'('%(%&(*,/+511*,*+----*1++,1454/803/61-(0400,&+0/0.841288:8959447,/'*+),-/,235++-./05/2,,++//.,+*)()+6/1&-395/9;1%$%%2)*+656/)/.+)$($&#%"
@f867176e-d6d4-4c30-bc13-f25b057014b3 ch=124 read=58802 start_time=2019-12-12T23:40:22Z barcode=BC01 runid=2c9cf7bc05858273f10e7d7ec552fc0bd742dc3e
CCGGTTACCTTGTTGACTTCACCCCAGTCATGAATCACCAAAGTGGTAAGCGCCCTCCCGAAAGGTTAAGCTACTACTTCAACGCAGCCACTCATGGGTGTGACGGGCGGTGTGTACAAGGCCCAGGAACGTATTCACCGTGGCATTCTGATCCACGATTACTGTGATTCCGACTTCATGGAGTCGAGTTGCAGACTCAATCCGGACTACGGCGCACTTTATGAGGTCGCTTGCTCTCGCCAGGTCGCTTCTCTTTGTATGCGCCATTTAGCCTTTTGTCGTGTAGCCCTGGTCGTAAGGACTATGATGACTTGACGTCATCCCCACCTTCCTCCAGTTTATCACTGGCAGTCTCCTTTGAGTTCCCAGCCGGACCGCTGGCAATAAAGGATGGGGTTGCGCTCGTTGCGGGACTTAACCCAACATTTCACAACACGAGCTGACGACAGCCATGCAGCACCTGTCTCACGGTTCCCGAGGCACATTCTCATCTCTGAAAACTTCCGTGGATGTCAGACCAGGTTCTTCGCGTTGCATCGAATTAAACCACATGCTCCACCGCTTGTGCGGGCCCCGTCAATTCATTTGAGTTTTTTAACCTTGCGGCCGTACTCTGACGGTCGACTTAACGCGTTAGCTCCGGAAGCACGCCTCAGGCACAACCTCAAGTCATTCGACATCGTTTACGGCGTGGACTACCGTTATCACAATCCTGTTTGCTCCCCACGCTTTCGCGCCTGGGCGTCGGTCTTCGTCAGGGGCCGCCTTCGCCACCGGTATTCCTCCAGATCTCTGCGCATTTCACCCGCTACACCTGATTCTACCCCTCTGCAGGACTCAGCTTTACCGGTATCCAGATGCAGTTCCCAGGTTAAGGCAGAGGTTTCACATCCTGACTTAACAAACCGCCTGCGTGCGCTTTGTAGTAATTCCGATTAACGCTTGCACCCTCCGTATTACCGCGGCTGCTGGCACGGAGTTAGCCGGTGCTTCTTCTGCGGGTAACGTCAATGAGCAAGGTATTAACTTTGCCTTCCTCCCCGCTGAAAGTACTTTACAGCCGAAGGCCTTCATACGCGCGGCATGGCTGCATCGGGCTTGCGCCCATTGTGCCGTATTCCCCTGCTGCCTCCGTAGGAG
+
766191..'))+*&)*)*)')+472).144555432*1(/0)*,4640*'))/2''071.05'/*5:53020,)(&&&,%*).*++(.*'(*,*//70.--,.4237-101452-+0/1/+2/)$1/0722:232//2:3938345<:810..'&(**)2$%&%%)*37/)+,/130385/)+,-,&(*4)-%&126060.1'2,46322((%$%$)*03//3+.-*/',+6./0614+.&$*&')1234250-60+-127:89:540(&'*+)152++)+-)()+-541/5666-7))+&*()++./,)+*,)*+-/861:::1-/61.5--,))+19/(.2'24685..-,,1'%-++,..01*%#'4,16(%&').5:510+29))&(((275,4'/-12500/-,0851/+.-+.+)-+143;8/15576++&&*012221/2/25727563776562444,/+-,244693,)-1*,323;7--))+-011.3+')1.375689885/.&(+0;3/66;77<200..4/0.1/+..235<:9;//.+*,-6933;-*/,*,5503.12*(',-.80:4-39(()1/0:68'.*..-0/14966)/+--/(*(.(/.2121+.-7.00024,-...4++()#%(114:58)).*).164938)1,40%(')*/057894;;-+2.++0056+*&($&%%'),((6;9:8662:/-1409:2*/,*10**$%$&)/)'.2468)1/./44235)00-+,13664;:88714212112:3.,0-*(134666,3)*+4<:2-14)*34/0(-($()+2.*%+/.,,+)%&').+04-)+*//)*-/.0--//-'./80.(+*7263+.421&%,)/'($,((8.*%..05(((((3-5.5::63325:64421261017/%&'*.3:7271-,0,0+,+-9---,..)*54-019.*/.,-,2.00618-)(../&(1*)(3-+85123739;8525,/+,085751+1,+-1/1-*.-*',)**,12,-6,33302'/+),0//3)*)'+026(--'-*(+222.++'&%'(,'-+--,)%*)./)++)-8&3/,,6,2073)%*'$'#&%%'')4*65/(*,3/1-.5502).*(&
@55258798-5aff-4323-9f00-7e4a6cd0a00a ch=274 read=38491 start_time=2019-12-12T23:40:21Z barcode=BC01 runid=2c9cf7bc05858273f10e7d7ec552fc0bd742dc3e
CTCCTACGGGAGGCAGCAGTGGGAAGTATTGCACAATGGGCGCAAGCCTGATGCAACCATGCCGCGTGTATGAAGAAGGCCTTCGGGTTGTAAAGTACTTTCAGCGGGGAGGAAGGGTAAAGTTAATACCTTTGCTCATTGACGTTACCCGCAGAAAGAAGCACCGGCTAACTCCGTGCCAGCAGCCGCGGTAATACGGAGGAGGTGCAGCCAATCGGAATTACTGGGCGTAAAGCGCAGGCGGTTTGTTAAGTCAGATGTGAAATCCCCGGGCTCAACCTGGGAACTGCATCTGATACTGGCAACTTGAGTCTCGTAGAGGGTAGGGCAGGTGTAGCGGTGAAATGCGTGGGTCTGGAGAATTACCGGTGGCGAAGGCGGCCCCCTGGACGAAGACTGACGCTCAGGTGCGAAAGCGTGGGGAGCAAACGGGATTAGATACCTGGTAGTCCACGCCGTAAACGATGTCGACTTGGAGGTTGTGCCCCGCTTAAAGGGCGTGGCTTCCGGAGCTAACGCGTTAAGTCGACCGCTGGGAACGGCGCAGGTTGAAACTCAAATGAATTGACGAGGGCCGCACAAGCGTGGAGCATGTGGTTTAATTCGATGCAACGCGAAAGAACCTTACCTGGTCTTGACATCCACGGAAGTTTTCAGAGATGAGAATGTGCCTTCCCGGGGAACCGTGAGACAAGGTGCTGGCTGTCGTCAGCTCGTGTTGTGAAATGTTGGGTTAAGTCCGCAGCAGGCACCTTTATCCTTTGTTGCCAGCGGTCCGGCCGGGAACTCAAAGGAGACTGCAGTGATAAACTGGAGGAAGGTGGGGATGACGTCAAGTCATCATGGCCCTTGACCAGGGCTACGTGCTACAATAGCGCATACAAAGAGAAGCGACCTCGCGAGAGCAAGCGAGGGCCTCATAAATTCGTCGTAGTGCGGATTGGAGTCTGCAACTCGACTCCATGAAGTCGGAATCGCTAGTAATCGTGGTTAGAATGCCACGGTGAATACGTTCCCGGGCCTTGTACACACCGCCCGATGCACACCATGGGAGGTGGGTTGCAAAGAAGTAGGTAGCTTAACCTTCGGGAGGGCGCTTACCGCTGTGATTCGCGGCTGGGGGGGTGAAGTCGTAACAAGGTAACCGGAAGATAGGCGACGAGCAGTAGGTTAACACAAGAACACCGACAACTTTACCG
+
/13..151:.,0**-/..566:6.()++-1.,-0.:2/80.&)+.&-246670.--*/.1(484577655677/)**+/*1,20%22/7*..9++0//095-*+)-48)(-*-4+0))+44-103-.-0/.51*,.0&6&'*4-0523;412,+4*'%,)')986+/,.-4/0295846:,+)()/-/2),,,/0,139,,1(,*.')(&++,++-03/-2.+,)/7775.02,'((,)176*-79-(,8/5-6:///0--+.6905/2.,299993112./.+,-.13221.)),//3321-.*&&$')010-.2333'31+(*-)())27740..,,))**2+)*5*'(*&)+-2.+*%'(),/1/401*(')')+--01954,(+.3:.2.,)+++,59:::59:99/&,+'(-/-/8:1+-04<88(::315((.0//3+*+2+,.1003378611:701/003665515/.*1.-:366.:5+'*'&&)'(2605881//--+.0*,./41--.-.0:0336437-+0.06+*&%%*(,.)2,.)&),)+,12:://-2637680%..+,*'()+.3)/%)'2)--.0.&)-7:6.'1+/-.00;98841//1)).64322-0)()).,+.-,02331/00,/+*07;50+++,-5421630/--28577&&*-2(-.5746+'+,402-3///-*()+17755/+-.,525.2,)(*,1,,*9-3:26341015/&*,(/.69977,((%%*8&%2&(/-+/.,04*1--(-)0-+750535306*,.,..0707&+---/697..//+//+3+7.-7:42457777+,)(*:89866-234*'.)/3848-03)**((.1/-+/*,%553666-104)'+'),(+/69;95+3'%''$+-502-%++'0///3454(+&((-.8:10/&*/1-7/5.(,,1494220/0006675*,,*2++.*0/5460/+',,1-.-&*,+(/+)*///21.01:885;789645/))+445.8--,0....13+78,,&($)(+*,459771(&')%,32<665:/&(+*.,/2.))'''0)-2+4/.92+05-41/1.,10()&%(/2494''*'.119676-*,*--+,....7355/5/05656954,,-))+,587*&-.),-,,-,42333303**688;<967*$)''%$%%#
@879c3525-2fb5-4388-a9f6-93da0b656093 ch=309 read=60368 start_time=2019-12-12T23:40:32Z barcode=BC01 runid=2c9cf7bc05858273f10e7d7ec552fc0bd742dc3e
CTCCTAGGGGGAGGCAGCAGTGGGGAATATGCACAATGGGCGCAAGCCTGTTTATCATACCGCGTGTATGAAGGCCTTCGGGTTGTAAGTACTTACTTTCAGCGGGGAGGAAGGAGTAAAGTTAATACCTTTGCTCATTGACGTTACCGCAAACACCGGCTAACTCCGTGCCAGCAGCCGCGGTAATACGGAGAGTGCAAGCGTTAATCGGAATTACTGGGCGTAAAGCGCACGCAGGCGGTTTGTTAAGTCAGATGTAGAAATCCCCGGGCTCAACCTGGGAACTGCATCTGATACTGTAGCAGGAGTCTCGTAGAGGGGGGTAGAATTCCAGGTGTAGCGGTGAAATGCGTAGAGATCTGGAGGAATACCGGTGGCGAAGGCGGCCCCTGGACTGAACTGACGCTCAGGTGCGAAAGCGTGGGGAGCAAACGAAGTTAGATACCTGGTGATCACGCCGTAAACGATGTCGACTTGGAGGTTGTGCCCTTGAGGCGTGGCTTCGGAGCTAACGCGTTAAGTCGACCGCCTGGGAAATGCAGCCGCAAGGTTAAAACTCAAATGGTCGGGCCCGCACAGAGTGGTGGGAGCATGTGGTTTAATTCGATGCAACGCGAAAGAACCTTACCTGGTGTGACATCCACGGAAGTTTTCAGAGATGAGAATGTGCCTTCGAGACCGTGGGACAGGTGCTGCATGGCTGTCGTCAGCTCGTGTTGCGTGAGAGAATGTTGGGTTAAGTCCGCAACGAGCGCAACCCTTATCCTTTGTTGCCAGCGGTCCGGCCGGGAACTCAAAGGAGACTGCCAGTGATAAACTGGAGGAAGGTGGGGATGACGTCAAGTCATCATGGCCCTTGACCAGGGCTACACGTGCTACAATGGCGCATACAAAGAGAAGCGACCTCGCGAGTAAACGGACCTCATAAAAAAATTACGTCGTAGTCCGGATTGGAGTCTGCAACTCCATGAAGTCGGAATCATGAAATAATCGTGGATCAGAATGCCACAGTGAATACGTTCCCGGGCCTTGTACACACCGCCCGTCACACCATGGGAGTGGGTTGCAAAAGAAATTAGGTAGCAATAACCTTCGGGAGGCGCTTACCACTTTGTGATTCATGACTGGGGTGAAGTCGTAACAAGGTAACCGG
+
,+0/()-340/,032(222)7,3.%.)(),)*-./900655258:)421*.2.+,-*-037**)*+32,+,*'+*74952:/550088+.2/-/+.,6:.&,+)48)(,*,(*(#&'*23..:18+%+&&*()217.1.-).//4.47),--,(*//)(''/*+,,+*666;..+**6-'(-.*2)*+1*0-)')-6799572444435//2.7/78::95.,/004+-..2201+,-0(+*9)-7.90119+,,61/'&//4.-,+(&.2779+6.2+180/20.0///8)*,0/755&*$*&&(%*--27786.-.+566-.*+-..2,**3984+,,,.622340,,,-,*-$%&''$,3.04*42.78,-+)*$())),.)/490,+36650261/..-0343508:9770.0+)),48::'()+6:*5)(()/31165467,*(&$&'.'**08578;://...6779190611473:25336.-/..0874/3/-0/2)3**,,/:35576;681876548(0/,//')''&''&(+&)+01*7+88<<88999<922))$**(.-('.-21-*+,18766)'/-484,4/)/8-427..-..:838-*../*&/45:5:44:.,')*(')-19730120/2+/9:/2-.+*,32+&%&'$5'):693-'*+)-.74')))'0.14587889.8//088675)*+,17835-'$'(+*&)%'()*04-477725/-85*,.*3--0/08665:+()(+8-)4/.0;.05120331.)0-++(31+6//;79*1+')*-//27&.+*)+.3(3451..)''*)-2:92/7532-+..537767746.*+(%##%'9:684/.-//(++*--,',+5.38889:;7:,5(&($)')+323632)5+),%1;%53:01.//5675/,2.%/&%+./03944600-4*00/0--.--+,+,'--*..),,)(7382722&)&&%'$+.12388;:864+,54,1-')%10,.74460/10*((/,4))/++,/./-07-3:.-45465668:7:8+,./8/5.&.)7+*%-)&+*',&&'%&'*$&(*.-73.:/*/3+25/9./6,10;711788;8:96675573-.,.///87799:89+7.69965:
@4b9f3729-6ba9-49e1-bb49-7f6ce6532c6c ch=108 read=69318 start_time=2019-12-12T23:40:31Z barcode=BC01 runid=2c9cf7bc05858273f10e7d7ec552fc0bd742dc3e
CTCCTACGGGAGGCAGCAGTGGGGAATATTGCACAATGGAAGCGGCTGATGCAGCCATGCCGCGTGTATGAAGAAGAAGGCCTTCGGGTTGTAAAGTACTTTCGGCGGGGAGAAGGGAGTAAAGTTAATACCTTTGCTCATTGACGTTACTACCCGCAGAAGAAGCACCGAGCTAACTCCGTGCCAGCAGCCGCGGTAATACGGAGGTGCAAGCGTTAATCGGAATTACTGGGCGTAAAGCGCACGCAGGCGGTTTGTTAAGTCAGATGTGAAATCCCGGGCTCAACCTGCAGAACTGCATCTGATACTGGCAAGCGAGTCTCGTAAAGGTGCAGAATTCCAGGTGTAGCGGTGAGAGCAGCAGAGATCTGGAGGAATTACCGGTGGCCGAGCGGCCCCCTGGACGAGACTGACGCTCAGGTGCAGCGTGGGAGCAAACAGGATTAGATACCCTGGTAGTCCACGCCGTAAACGATGTCGACTTGGAGGTTGTGCCTTGAGGCGTGGCTTCGGAGCTAACGCGTTAAGTCAAACCGCCTGGGGAGTACGGCCGCAAGGTTAAACTCAAATGAATTGACGAGGGGCCCGCACAAGCGGTGGAGCATGTGGTTTAATTCGATGCAGCGAAGAACCTTACCTGGTCTTGACATCCACGGAAGTTTTCAGAGATGAGAATGTGCCTTCGGGAACCGTGAGACAGGTGCTGCATGGCTGTCGTCAGCTCGATGTTGTGAAATGTTGGGTTAAGTCCCGCAACGAGCGCAATACTTATCCTTTGTTGCCAGCGGTCCGGCCGGGAACTCAAAAGGAGACTGCCAGTATTCTGGAGGAGGAAGGTGAAATGACGTCAAGTCATCGCAGCCCTTACGACCAGGGCTACCACGTGCTACAATGGCGCATACAAAGCGACCTCGCGAGAACAGAAAGCGGACCTCATAAAGTGCGTCATGGTCAGTTGGAGTCTGCTCGATAGCTGAAGTCGGAATCGCTAGTAATCGTGGATCAGAATGCCACGGTGAATACGTTCGGGCCTTGTACACACCGCCCGTCACACCATGGGAGTGGGTTGCAAAGTAGGTAGCTTAACCTTCCGGAGGGCGCTTACCACTTTGTGATTGATTCATGACTGGGGTGAAGTCGTAACAAGGTAACCGG
+
-11+*.-(4,*/--(22445397)+0,'-)'+0228570(%%&')),240.++%'%.),753411030..1-(+.'-*.+9:9;85;88;623:,,++*.*2-/41.:7,'('&*2-(**/73./5.6,,-,,6-457983920208/-+(),34-0-,2+&**((9971&&'*.+--12/0293'0.-,00++0,*7../:65,3-+-,53'(/2;--**+527.8.00:;682128426550202)).+,56;<13<38068-.386737;5+1-*0::98:,70-+)%&.)3.0333321../-296905-$&$$*,-776070(0)4-/+(3)9)9*&1+-.*-/,1-))*&%%&$%%&&(*+32/2-)*'&())*65110+6(/*+-1182885,,1;70.+*,---./44360,0-)+,+-+3)41*-.1651+83//2..1729;+*/71017970345;869;313+,.:98/*+)/*.13/8.1-75*4//,877522/*,-,.*,.34977611813/42%)(342373/58.*+-.15:78,0-5-3/54:70-049;.0/5463480%0314.7,+-+.,+,-%688:15553.,.60;9453:5//000%***+2//5-'+(%*-+.//)/**,9888.+..,(+,,1<53,+(%&))))((++4.0;8:97<;.8:99;90201,78888854442:666;:5771564,*&+)-1-+--..+,191:/9/6.0/1*,+1048320-'()&&%&'*./03+63./;23:5'65::26.9.50::21674396))+)'(*55:7*-/&&+%'--,0,),-.2174/&%%')36778,))++166*($)31*('&'*+.<557-,)(('&+127::6-;-,7;6455581/((%%(05111,---),%/.%)()+//+)*535'(.801;:;993&1288:'-,1..%'(+%&)*,520-)*('-,,,9,71864..**+0,7--.9:;3330//3+33-'*+31-'*)+.-19523344.7...52427;8390..14213;4762-((*060691273)(()030-,+*.202:516'1.*.1/32270049/01;5/+'%%1%'(916887:3135--,2,+,34898976.5/3:9:9/
@66f0bce4-02f8-4802-8f7b-744fcaa32f8c ch=462 read=42988 start_time=2019-12-12T23:40:39Z barcode=BC01 runid=2c9cf7bc05858273f10e7d7ec552fc0bd742dc3e
CCATAGGGAGGCAACAGTAGGAATTTTTCGGCAATGGGAAACTGACCGACAGCACCGCGTGAAGGAAGAAGGTTTTCGGATTGTAGAAGCTTCTGTTATAAAGGAAGAACGGCGGCTACAGAAATGGTAGCCAGGTGACGGTATGCTAAAGCCACGTACGTGCCAGCAGCCGCGGTAATACGTAGGTGGCAAGCGTTATCCGGAATTGTGGGCGTAAAGGGAGCAGGCGGCAGCAAGGGTCTGTGGTGAAAGCCTGAAGCAGCTTCAGTAAATACGCGGTAGGCAGCAGGTGCAGGAGGGATCGTGGAATTCCTGTAGCGGTGAAATGCGTGAATATGTGGAGGGCACCAGTGGCGAAAGGCGACGATCTGGCCTGCAACTACGACGCTCAGTCCCGAAAGCGTGGGGAGCAAATGGGGATTAGATACCCTGGTAGTCCACGCCGTAAACGATGAGTACTAAGTGTTGGATGTCAAGTTCAGTGCTGCAGTTAACGCAATAAGTACTCCGCCTGGTAGTACGTTCGCAAAGAATGAAACTCAAAGGAATTGACGGGGGCCGCACAAGCGGTGGAGCATGTGGTTTAATTCGAAGCAACGAAAGAACCTTACCAGGTCTTGACATACTCATAAAGGCTCCAGAGATGGAGAGATAGCTATATGAGATACAGGTGGTGCATGGTTGTCGTCAACCGTGTCGTGAGATGTTGGGTTAAGTCCCGCAGCAGGCAGCCCTTATCGTTGAATTACCCATCAGGCTGAGTTGGGGACTCTGGCAGACTGCCAGTGACAAGCTGGAGGAAGGCGGGGATGACGTCAAATCATCATGCCCCTTATGACCTGGGCTACACGTGCTACAATGGATGGTGCAGAGGGAAGCGAAGCCGCGAGGTGAAGCAAAACCCATAAAACCATTCTCAGTTCGGATTAGCCAGTCTGCAACTCGACTACATGAAGTTGGAATCGCTGGTAATCGCCGAATCAGCATGTCGCGGTGAATGCGTTCTCAGGCCTTGTACACACCGCCCGTCACACCACGGCGAGTTGATAACACCCGAAGCCGGTGGCCTAACCGCAAGGAAGAACATCTAAAGGTGGGATTGATGGTTAGGGTGAAGTCGTATGCGGGGTAACCGGAAAGATAGAGCGACAGGGCAAGAAGTAAGAGTTGGCACCACAAAGACACCGACAAAAAAGA
+
((&($)3-(*0+.&2.0/,'()*-18:+42175:0/)&),0-.6550+.'(*+%-*().(-.*,325./3/40972/2/-.0.-(%()#&/,+-*-5(*-4--*,0(-28&50/00165*''+4)-55/008&&+*,+.+'&%,&,-+/,(--*-'%%&&017:404325+++1*.,*'(**.).+,0:11;8:87;7.8+3/&(+)$+)12-,.4:**(.%./44;:773*(),(-08.//656753.2.+086*,'%&'$''*'($,%&&&#%&)+'&$&')&***)+,/53.4)+-2447)7.+/(0+*(&&&%(+/730162./176,*5.(,'+0.,00)+,1/-0.121147)2-3:::000/,214:3352,,%$&).0/16737-9.,''*+*.09:;8.%(*4997+)+1',0*-173890*)**%+,-(&--/6344875/*,+'(')+'$(**/06472.(2.)%+)50(,(+,::9/2425441-2,+)*'+)0120.22*0))%'($436.-,,29*+4:8648)123/;../,36.-.-/.68..7).+-,)-11011/&**'+''(1.7:59678*,0(./(/)*3,)160/-.,.-*'%'',0+.0744111..28-.42/4*++,-.995))(()6*45466351..-)*,+344399789:79494*('(('&()&-()%'+*+.00/700.&',0+),/7*%(-$3))/-%$-2-+0,-*+(*(%)1+,1-$#('%%&%$$%(.3.78/-1124)/.'((*/.25////057944330**-+2.35+-2.,&),.,..9:9-./;;9;0;46.+332148:55/0020.*-)+/,++)-,,5995374585.,35(.+,,-.1-09890++-,)0,'*2::/47/,-.::83948:,+,,-5;835.13',((*-73011.'.,02///--/1-+++4.0,,---20/'(&')((*-**)/,1&0233885./%++0-0,#&)68545(114.(*--3411.2:304-+,.5656/+*(&$)#*$)')+-634-5,(*6)/--/7100))06220301++-))$##%'((--/+0--61+6)()-0%5,(.*(,*+,())&+)%$'',+()225815,1()*++(&)'(()+()--22'($%(*()(+/*&$&%,&%&04*(%+*,2.**,)($%$#%
@898e0d03-0a30-46cd-a38e-24a13aaebfa9 ch=248 read=47464 start_time=2019-12-12T23:40:39Z barcode=BC01 runid=2c9cf7bc05858273f10e7d7ec552fc0bd742dc3e
CCTACGGGAGGCAGCAGTGGGGAATATTGCACAATGGAGCAAGCCTGATTAAGCCATGCCGCGTGTATGAAGAAGGCCTTCGGGTTGTAAAATTTTCGGCGGGGAGGAAGGAGTAAAGTTAATACCTTTGCTCATTGACGTTACCCGCAGAAGAAGCACCGGCCAACTCCGTGCCAGCAGCCGCGTGTACGGAGGTGCAAGCGTTAATCGGAATTACTGGGCGTAAAGCGCACGCAGGCGGTTTTGTTAAGTCAATGTAAATCCCGGGCTCAACCTGGGAACTGCATCTGATACTGGCAAGCTTGATCTCGTAGAGGGGTAGAATTCCAGGTGTAGCGGTGAAATGCGTAGAGATCTGGAGGAATACCGGTGGCGAGCGGCCCCCCCTGGACGAAGACGGCAACTCAGGTGCAGCACGTAGAGGAGCAAACAGGATTAAGATATACCCTGGTAGTCCACGCTTAAACGATGTCGGCAGGTTGTGCCCTTGAGGCGTGGCTTCGGAGCTAACGCGTTAAGTCGACCGCCGCAGAGATGCAAGCCCGCAAGGTTAAAACTCAAATGAATTGGGGCCCGCACAAGCGGTGGAGCATGGTTTAATTCGATGCAACGCGAAAAACCTTACCTGAGTCTTGACATCCACCGGAAGTTTTCAGAGATGAGAATGTGCCTTCGGGAACCGTGAGACAGGTGCTGCATGGCTATCTCATCAGCTCGTGTTGTGAAATGTTGGGTTAAGTCCCGCAACAGGCGCAACCCTTATCCTTTGTTGCCAGCGGTCGGCCGGGAACTCAAAGGAGACTGCCAGTGATAAACGCTGGAAGGGATGGGGATGACATCCAAGTCATCATATTTTGCACCGACCAGGGCTACACACGTGCTACAATGGCGCATACAAAGAAGCGACCTCGCGAGAGCAAAGCGGACCTCATAAAGTGCGTCGTAGTCCCGGATTGGAGTCTGCAACTCGACTCCATGAAGTCGGAATCGCGCTAGTAATCGTGGATCCAGAATGCCACGGTGAATACGTTCCCGGGCCTTGTACACACCGCCCGTCACACCATGGGAGTGGGTTGCAAAAGTAGAGTAGCTTAACCTTCCGGGAGGCGCTTACCACTTTGTGATTCATGACTGGGGTGAAGTCGTAACAAGGTAACCCGG
+
*,,)2083',//,22023.13&/,-,/2))+(/30.-&'++.'.-,-*/$%%$)3098:863343247770-0.,/.2.2/2<91:1/47-&)'*.+%-*-59*(-+01-+$&(-:6.1010./20390.376(6)+.544;2390+.('**$,*$+(,(&','2)-/5+,/114101..05***)'.-00/*-)&$&()(+,2/4/32123112144:964231:5,-11-2/338;:781:<.37:89-08&+''(',2).5,,6;758+8061-0(,),0////55/000014/+/,$'-(+%,,./8--''.42-..-0.11/))0.3555556::65:9345:992/../1632,.,(2.,29776872*('((+31154/,.07932-*'/--0+,(**5%)&(&%)*)&)*,*2$+(**,9;88.40-2,*+-3.,&&-6..57:76675+,%&%(,2./-)&%('-(+%'),.,-534'())-9:620//))*(++&)+*,7.00-1432.104-97/1*#)%&&*++'/('(/2((/.4(5,86;<54./.9:10,(,&(*3-/8-,0-33255/5339//.-2347<9798:2001193-.--./9:9,757513931%'*,7:567886,*-'0+-8-.63,6+++,-5++'+2:6:61-1-,*::/9479:85545'**.59:89976741(0+)+%..,-..55667<+/2.-2**09255.9-7--87(*51',%'))%)+1-84,65635)3+(+/-4<755.511*302)0/)'+/97;*-,+-23878:///,-02;90'(..1-('*)*+.3:7+****'+,&2,67990/,+'(''&$'$((&'5,+18-330.*+&)+,04948-<--7501///569+(('(--.2/4:4-,,&)$,/9-,01:758544766)((&3457899949)(--(9*7-../051-0)(*-(*,668443621/5.42:8742/,,,.,11./9:7--,/''()))083/2,41029613018.,),002,++,*/0.-+**%)+,-//22249,/)+&%&'*,/4;322;2)%'(*&(*+&&'(.+38211,.61../,/.10.54--.11.1509/.*600153561+(*+)*/1456789*747;85+,5
@dbbdfad5-a4d6-4eb0-8ee5-7c9e3b426c37 ch=314 read=43998 start_time=2019-12-12T23:40:38Z barcode=BC01 runid=2c9cf7bc05858273f10e7d7ec552fc0bd742dc3e
CCGGTTACCTTGTTACGGCTTCACCCCAGTCATGAATCACAAAGTGGTAAGCGCCACTCCCGAAGGTTAAGCTACCTACTTCTTTTGCAACCCACTCCCGCTTGGTGTGACGGGCGGTGTGTACAAGGCCGGAACGTGAATCACCGTGGCATTCCTGATCCACGATTACTAGCGATTCCGACTTCATGGAGTCGAGTTGCGGCAATCCGGACTACGACGCCTTTATGAGGTCCGCTTGCTTGCTCTCGCGAGGTCGCTTCTCTTTATGCGCCATTTGTAGCACGTGTGTAGCCCTGGTCATGGAATGCGTTGACTTGACGTCATCCCCACCTTCCTCCATCGCAGTCTCCTTGGAGTTCCGGCCGGACCGCTGGCAACAAGGATAAGGGTTGCGTCGTTTGCGGGACTTAACCCAACATTTCACAACACGAATGACGACAGCCATGCAGCACCTGTCTCACGGTTCCCGAAGGCATTCTCATCTGAAAACTTCCGTGGATGTCAAGATAGGTATTGGGTTCTTCGCGTTGCATCAGATTAAACCACATGCTCCACCGCTTGTACGAGGCCCCAAATCAGATTCATTTGAGTTTAACCTTGCGGCCATACTCTGGGCAGTCGACTTAACGCGTTAACCGGAAGCCACGCCTCAAGGGCACAACCTCCAAGTCGACATCGTTTACGTGAATTACCAGGGTATCCTAGTATATTTTGCTCCCCACGCTTTCGCACCTGAGCGTCAGTCTTCGTCAGGGGGCCGCCTTCGCCTGAGTGACCTCCAGATCTCTACGCATTTCACCGCTACACCTGGAATTCTACCCCTCTACAGGACTCAAGCTTGCCAGTATCAGATGCAGTTCCCAGGTTGGGCCCGGGTTCACATCTGACTTAACAAACCGCCTGCGCGTGCGCTTTACGCCAGTAATTCCGATTAACGCTTGCCTCCGTATTACCGCGGCAACAACGGGTTAGCCGGTGCTTCTTCTGCCCGGAGTAACGTCGATGAGCAGAGGTATTAACTTCTCCTTCTCCCCGCTGAAAGTACTTTTGGCAGAAGGCCTTCTTCATACACGCGGCATGGCTGCATCAGGCTTGCGCCCGTGCAATGCAATATTTCCCCACTGCTGCTCCGTATTAGG
+
24103/)+(/**-2)*,(()-)%.05*++:98952865465;7123850.''(12%''3,**,+,,..14.1108;8477;8/9<;,44.49-)-,63-%%&(./03/0050:-+,),(**/.2,5.216)4,7312&$%'++-8534300474))*,/80..-.2317530,+')0-62...//0222+*-/''+22''(''+)))'..22.'(*-0-+&+4661+))+11.()-''%(''(,-76+(,',,,,+-/,,/-**'%'-.+0738:1,')+,*-***.*+.15;.,3:63.202'%&(**+.,*+,-)'&)-,6.:42-0265:2,*+(+*0%.'++./4/5/1/(*1.1+,,0,8978;10-1.-1*+-)--9736/3-1.++**+),5*'++45,,.-.)&&%&&..,8*(((.&&$%)$$'*/55483/03./*.)0---6+-121/.0+6/;043++-,/.+.5668310/*-3540356:89:<73*-.)()/)'(''%&')*//.,1-.5:06../012-,-223;::<+*())1146.17+---,.&)%%*(10.*%&'*++)+6+,'-3,)(-+:1./1-31/+0+3*+-%+)+&)457'5423./3+3))'/0,+/1+2*.,/%16/234:78,6-941-/154634-,()-/06757977<511//'((,%(,2-*)&/)**&(-'(&&$+2+(*+,034*&)(((+2434/43..*1767998:97;7030%+268,8:3395;52/)&(()-))*/+.))(+++006687937:-**3,345/2(-/--,',,/1*).52/+/615%3-2377)+'**4--.*)--22+.-/..-74224.(/4.5(+.6(%(+*38*)**+80135283828;:5:'**++**)*+,+*(.)&%*%'&)&/*0.873/10603+')+&&++'-+'))2-,672+.)('(%&%((-)*2()*/'('#)3.87<6320,)).&&)0213375553144-.())+*/4,.(,0--.*&&)(),31,/++.-(*-)&&&'$%)+%'()+1.:9;9:<9880.(*'**51%&'$$&)--77+39204$&'+.)))%%')*,2-6./+8-132*)++),)((')+'*)*,)/(
@24d79cc1-e2d2-4d10-8a1b-3d8d423170c1 ch=42 read=42699 start_time=2019-12-12T23:40:58Z barcode=BC01 runid=2c9cf7bc05858273f10e7d7ec552fc0bd742dc3e
CTCCTACGGGAGGCAGCAGTGGGAATATTGCAATGGGCGCAAGCCTGGTCACATGTACGCGTGTATGAAGAAGGCCTTCGGGTTGTAAAATTACTTTCAGCGGGGAGGGAAGTTAATACCTTTGCTCGTGACGTTACCATAAACACCAGCTAACTCCGTGCCAGCAGCCGCGGTAATACGGAGGGCGCAAGCGTTAATCAGATTACTGGGCGTAAAGCGCACGCAGGCGGTTTTGTTAAGTCAGATGTAAGCCAATCCCCAGCCAACCTGGGAACTGCATCTGATACTGGCAAGCAGGTCTCAATGGGGGGGTAGAATTCCAGGTGTAGCGGTGAAATGCGTAGAGATCTGGAGGAATACCGGTGGCGGCGGCCCCTGGACGGAGCGACGCTCAGGTGCGAAAGCGTGGGGAGCAAACGGGATTAGATACCTGGTAGTCCACGCCGTAAACGATGTCGACGGAGGTTGTGCCAGCGAGGCGTGGCTGGAGCTAACGCGTTAAGTCCGACCGCGCAAGTACGGCCGCAGGTTAAAGTGATGAATTGACGGGGGCCCGCACAAGCGGTGGAGCATGGTTTAATTCGATGCAACGCGAAGAACCTTACCTGGTCTTGACATCCACGGAAGTTTTCAGGGGTGAGAATGTGCCTTCGGGAACCGTGAGACAGGTGCATGGCTGTCGTCAGCTCGTGTTGTGAAATGTTGGGTTAAGTCCCGCAACAGGCGCAGCCCTTATCCTTTGTTGCCAGCGGTCGGCCGGGAACTCAAAGGGAGACTGCCAGTGATAAACTGGAAGGTGGGGTGACGTCAAGTCATCATAGCCCCTTGACCAGGGCTACACGTGCTACAATGGCGCATACAAAGAAGCGACCTCGCGAGAGCAAGCGGACCTCGCAAAAGTCGTAGTCCGGATTGGAGTCTGCAACTCGACTCCATGAAGTCAGGAATCGCTAGTAATCGTGGATCAGAATGCCACGGTGAATACGTTCCCGGGCCTTGTACACACCGCCCGTCACACCATGGAGTGGGTTGCAAAAGTGGTAGCAACGCGGGAGGCGCTTACCACTTTGTGATTCATGACTGGGGTGAGAAGTCGTAACAAGGTAACCGG
+
(+600241:8,-63/66549-72*/-))*'()-/64*)&(27.42.0,.+&&)0-''+,-/0/00125.)+*+0288:7494590227/)++(((('#$&*(16*)*(&%'%().+-/1:1<5..23+//,2-,1,-3$$&*,&*/7/,2.1+*)-/,123.*.--.1*,.-0,1+.-413/30+/-7672782;09/4&&(:(*,8873488596--+,(-,00063(8266-*0-:.--1.,-($&%%&('+/*+44))'+*0028451+,*+00036653245620.),)$'%)())-,../-*),1//,0237301-+400.-...2;322941155.+*+)0043:0+-0*8/5530610;-**+++6.,))+208),&%(-..1648(+9:985487///595;1--./:07%:://4,./0/4:,.7567594-./1835:;8/.-+%..053171053:,0+/'%&)('0/037*-.-/-(),54:0/+,.923-22(**6:62&)*&$&(1/375+./,254+-)'$$(')0714.00.495+/4*)0/4/--/0:9::./+).-+2<;5:6:6.-/./85746,-3+)/,+++)05/027512.027672-.0+-,*0<:50**&'&*%&%-+11597;356,89-65644)&+*-00.+++(.'0+-.443010/1788909/.+)-2/..)($-30:04-41;0.05/7*,./,60&4;4181120286,.44693354:36(5,/)-+(%*)+*8+//+&))342644460101::115-.)-630*'''-,655676158785++%/*51()')*382(%$$&$&&()1./--20:0/62134377:8*'*)(-2.66670/0*(((*9:'./544:9:-.384*,/..65.,1*003462.**,0227...-./-./1956-4,+,6'2.-3.923--,0/1..*.(+*+8566:827/-/6:9/.964862;--)(27704./---./07<98952332202:7930*++4665;4/39.*&')('($),.,%&*21(+1.+1.0/06+/030.*),///,/02156:;43/-*+'&(.+.,./0405.2:794.
@089199f1-4023-4bcc-baa3-229bc64b4552 ch=76 read=43040 start_time=2019-12-12T23:40:57Z barcode=BC01 runid=2c9cf7bc05858273f10e7d7ec552fc0bd742dc3e
CCGTTACCTTGTTGACTTCACCCCAATCATCAATCCCACCTTAGGCAACCTTCTTGCGGTTAGGCCACCGGCTTCGGGTGTTATCAACTCTCGTGGTGTGACGGGCGGTGTGTACAAGGCCGAGAACGTATTCACCGCGACGCTGCTGGTCGCGATTACTAGCGATTCCAACTTCATGTAGTCGGTTGCAGACTGCAATCCGAACTGAGAATGGTTTTATGGGTTTTGCTTCACCTCGCGGCTTCGCTTCCCTCACTGCACCATCCATTTAGCGTGTAGCCCAGGTCATAAGGGGCATGATGATTTGACATCATCCCCATAGCCTTCCTCCAGCTTGTCACTGGCAGTCTCGCTAGAGTCCCCAACAATGATGGTAACTAACGCGATAAGGAGTTTGCGCTCGTTGCGGGACTTAACCCAACATCTCACGACACGAGCTGACGGCAACCATGCACCACCTGCTTATCTCATATAGCTATCTCTCATCTCTGGAGCCACATGAGTAATGTCGAGACCTGGTAAGGTTCTTCCGCGTTGCTTCAATTAAACCACATGCTCCACCCGCTTATTGCGGGCCCCGTCAATTCCTTTGAGTTTCATTCTTGCAGACGTACTACTCAGGTACTTATTGCGTTAACTGCAGCACTTCGAACTTTGACATCCAACACTTAGTACTCATCGTTTACGGCGTGGACTACTAAATTATCTAATCCTATTTGCTCCCCACGCTTTCGGGACTGAGCGTCGGTTGCAGAGCCAGATCGTCGCCCTTCGCCACTGGTGTTCCTCCATATATCTGCATTTCACCGCTACGCCCAAGATTCCGATCCTCTCCTGCACTCGCTGCCTGGTTTCTATGGCTTACTGAAGTTAAGCTTCAGGCTTTCACCACAGACCGCGCTGCGCCTGCTCCTCTTTACGCCCAATAATTCCGGATAACGCTTGCCACCTACGTATTACCGCGGCTGCTGGCACGTAGTTAGCCGTGAAAACTCTAATAAAGTCGCTCGGCTACCATTTCCTGTAGCCGCCGTTTAATCCTTTATAACAGAAGTTTACAATCCGAAAACCTTCTTCCTTCACGCGGCGTTGCTCGGTCAGGGTTTCCCCATTGCCGAAAATTCCCTACTGCTGCTCCCGG
+
;</35222/4(+**+..0.,/64.074998152.41*+2.4523*,)%&%(/37<.88;7:,.+2**6,23.012,712.5...7/0..-,.//0233335765433;322/1/3661642/0.-352327<979964,'%##'(,+1+11.35636./+'/1//12/+/+,.2243..+,..((0,*,)+--+'*052:,-9;20/+'(0.*249<,345<71<<0/34;479;231.0/-267.349691.,'+,+,.076;:978;'&&)*76/(**.2*/741/127,/31.37.///+:9-*(/+01:-:6.*+*&&)+*21+.10,..12/03465330*.16998:88//0/+,-(-&%(4-1155720.,042,*'*101*50'*8/()0267986<663;31--.1.0-(+(+..222,023377.*5/0/.)%'+/,6;690/..,',,,,&*)'+553%.(),(')+,,,('')*155563,**'&'./(%),*.,+.,())*18658728)4.;58:61/0+-,)++,.)3,8.;,;7122467652*..)'&'&&-*+--670760*+,.07;6/2:2/045;;779<-4.,+'*.2-1'))(+.1**++*,02-60/034220+,,.+43)-,/&&(3/679/.-),3*0'+''*'((((*23478/29*'*&4579989743675((',+/072:11')+/94-.-574+02000;32'997463233376)05)*.8,+/19./299356314'-)**7:3671322374./.+*,2982,*%)(,753()/-.2//')&#--++3*/''(7341219:88.,,,*&'*-20037/99004629303-018-7,//8..2297/6:64:83/051323684.-*,0-4,.2++,*6:,.:9.-400('0-,62:4623489640+*/**29259545/60384681*),*,59384/-0027728/..603-''(((*+*)$')''$%%%++2.5/0.58/5885821,++4,003.02&&%).62:2-*1+,'(0)*1<8-12442+*/792,4.5399726992432083/8/,,02.<49.:94/;0/96,$(+,4:66<;94+2*''(*+-744418**)*
@ed668412-adb7-4226-b0ec-f7e697beb6dd ch=104 read=69074 start_time=2019-12-12T23:41:01Z barcode=BC01 runid=2c9cf7bc05858273f10e7d7ec552fc0bd742dc3e
CCGTTACCTTGTTGACTTCACCCCAATCATCGACTTTACCTTAGACGGCTGGCTCCCGAGTTACCCCACCGGCTTTGGGCGCTTCCGACTTTCGTGGTGTGACGGGCGGTGTGTACAAGGCCCGGGAACGTATTCACGCAGTATGCTGACCTGCGATTACTAACGTTCCGACTTCACGTAGGCGAGTTGCAGCCTACGATCCGAACTGATGTTTCTCGGGTTTGCTCCACCTCGCCCGGTATTGCTTCCGTCTATTAACTCCCATTGTAGTGCGGTGTAGCCCAGGTCATAAGGGGCATGATGATTTGACGTCATCCCCGCCTTCCTCCATTGTCTGCGGCAGTCTCTCATGAGTTCCCACCCGAAGTGCTGGCAGCGGCGCCAAAGATGGGAGTTGCGCTCGTTGCGGGACTTAACCCAGCATCTCACGGTACGAGCCCGGCGACAACCATTACCTGTTTTCTGGCTTCCGAAGAGGAATAATCTCTGGTTCTGTCCATCAATGTCAAGACGGTAAGGTTCTTCGCGTTGCGTCGAATTAAACCACATACTCCACCGCTTGTGCGGGCCCAAATCAATTCCTTTGAAGGTTTCAACCGTGCGGTCATTACTCCCCAGGCGGGGTACCTTGTGCGATTAACTCCGGCACAGAGGATACCTCCTACACTAGTACCCATCGTTTACGGCCAGGACTACCGGGGTATCTAATCCCGTTCGCTCCCCTGGCTTTCCGCGCCTCAGCGTCAGTTTTCGTCCAGAAAGTCGCCTTCGCCACTGGTGTTCTTCCTAATATCACCGCATTTCACCGCTACTGGAATTCCACTTTCCTCTCCGATACCCTAGATTGGCAGTTTCCATCCCATCACGGGGTTAAGCCCCGAACTTTTAAGACGGACTGACCAATCCGCCTGCGCTACGCTATAATTCCGGACAGCGCACTTACCTACGTATTACCGCGGCTGCTGTGGCGTAGTTAGCCGTGGCTCTATTCAATGCCGTCAATCCTTCTAACTATTCGCAAAGGGCCTTTCGTCCCGATTAACAGAGGCTTTACAACCCGAGGCCGTCATCACTCACGCGGCGTTGCTCCGTCAGACTTTCGTCCATTGCGGAAGATTCCCCACTGCTGCCTCCGTAGGAG
+
5-*(8.051:1.3-,.7;7439:0/3299:676919:/0-4.*.).60.-/%)(/-((%)(4,/98,,9;4:449:130+$&%%,,,,,23912103877677286,-/,(3,-.4781824+.962712:2830+-'*&8888734--.-(*,.206-*')&(-%--.*-189.,-,,46366462;,-&.5/-.00105*),+,()%,+5<7.27(434:9*+,2-%*5,2+.(('2-.,5-..441,**'$)%&&('/5+*050+++3),(&''(&'('0&,0/.((,+'34203311..-093-.17989:,:6,)588;4/+),*+,,-*(*)*40.25222/2472/03466))10+(*+,.440,-)&+*.,,&'&02))'-(/+&(20*-+-/3342002:72+-*4,/94*'++*,+**,,&(')(%**&%'((&(+6,78-*((-+5/:86-336:01.1))--,**,-+'***+1-&(-,65659441/3(9-34610/.)((#('-*;:4+/1-23.-*---.-//2/58.204344133/3*-/,,3+,.36413,50&((+-092:0'),,-)&).17944:7;699/3/--&6'%).9;83-/:;6:1'&&((*,(2/0-,1..//102.0+',+*)*(*3.1+-.5/,-**'')1--66/185392,-.93/02446678;.983544312956;6/4;968/;55./08-/7./'(*467670.333:/31;;71571-,-.94.488987:8558+0568443;:920+*174432/1701'.3:4166..0./,..0.1036&,1;:041015104547:---.)8+1.1,00:34478.:4,,6251990425631::/*)(00684,8020-;0520/2:/:019/36751//.&1%%%')%/(.,*0*-4-/,('#&%&-/5/-0.0,+--/8503000214/***)''(43400275:4-+2-/+3,,($*$0*&(+*812010.*,/-.))1+*,)4,**,+-040.,*+0-()////511*+),03-))..48,,-/4265778::4585-0/1086-7-*+119879,.//-99//999314..-601)*,1/:;/(),'))+.5/85,+,,**(
@9c16d701-274e-4663-8f66-72eecc083617 ch=21 read=32202 start_time=2019-12-12T23:41:18Z barcode=BC01 runid=2c9cf7bc05858273f10e7d7ec552fc0bd742dc3e
CTCCTACAGGAGGCAGCAGTGGGGAATATTGCACAATAGGCGCAAGCCTGATGCAGTACGCGCGATATGAAGAAGGCCTTCGGGTTGTAAAGTACTTTCAGCGGAAGGGAGTAAAGTTAATACCTTTGCCCATTGAGCGTTACCCGCAGAAGAAGCACCGGCTAACTCGGTGCAGCAGCCGCGGTAATGCGGAGGAGTGCAAGCGTTAATCAGGATTACTGGACGTACAAAGCGCACGCGAGCGGTTTGTTAAGTCAGATGTGAAATCCCGGGCTCCAACCTGGGAACCTCTGATACTGGCAAACTTGAGTCTCGTAGGGGCAGAATTCAAGTGTAGCGGTGGAAATGCGGCGTAGAGATCTGGAGGAATACCGGTGGCGAAGGCGGCCCCCTGGACGAAGACTGACGCTCCAGGTGCGAAAGCGTGGGAGCAAACAGGATTAGATACCCTGGTAGTCACGCCGTGGCTGCTGATGTCGACGGTTGTGCCGGTGGCTGGAGCTAACGCGTTAGATGTGCCTGGGAATACGGCCACAGGTTAAAACTCAGAGTGAATTGACGAGGTACACAAGCGGTGGAGCATGGTTTAATTCGATGCAACATGAAAGACCTTTACCTGGTCTTGACATCACGGAAGTTTCCAGAGATGAGAATGTGCCTTCGGGAACCGTGGGGCGGTGCTGCATAGCTGTCGTCAGCTCGTGTTGTGAAATGTTAGGTTAAGTCCCGCAGGCGCAACCCTTATCCTTTGTTGCCAGCGGTCGGCCGGAACTCAAGGAGACTGCCAGTGATAAACTTCGGGAAGGTGGGGATGACGTCGGTCGTAAGCCCCGCGCCCGACCAGGGCTACACGTGCTACGGCGCATACAAAGGCTCGCGAGGAGCAAGCGGACCTCGCAAAGTGCGTCATGTGAGTCCGGATTAGGTCTGCAATGACTCCCGCTGAAGTGGAATCGCTAGTAATCGTGGATCAGAATGCCACGGTAGATACGTTCCCGGGCCTTGCTGCCCGTCACACCATGGAGTAGGTTGCACCCAAAGAGTAGAGTGCTTAACCTTCAGGGGCGCTTACCACTTTGTGATTCATGACTGGGGTGAAGTCATGGCACCAGGTAACCGG
+
*+01,(.,/+'*'&'..*-2+28,100,6/,,+./74$-)($'*.'19775*('%%&%)&&'&'(*,100/%'&()27708'6618+,173(+*).,,,--.-)*&+2+&&'085*,1/1/34-:;-+57.(4(((&'/0401;---,,5+'+)$')*,(+--.2-,(&)&&+((+-*/.*$&%#(9,(''*('*$'(23987:95;4:46/*&%*0*.05986+/*&-4-))*/+-,-%'+/+27;;/1;23.35('-,(*)'.-(4/*'242.5'-%8/64/0*&)&%%#$&'&0-00/24+-,1+,-0.'*/2*+),'%&%('(,%&)'),.-...810(+1/*//,+*--+**))2229-+0,)+($&'&/-01/)-+'*)(+.396,+26&&&((%+-,-.17829)%/1110(*)(,137123**14;.5-.0&3'+'2/499**5764405*+-6923+('('%&(*+./6/+++%/,%(&(%(&$%&&%*,*,--00,*'',*&%%&$$&,(((*%)'')810*'$%(.1-9/95*035+%(%%&&+)./12+('%%#&#&).,1,1,+-&%(&-')04139690&'+-04.6&%,04*)//().()153./+,''&$&0.3'//--.*.6..))),,-1//)/3138799898,84255;34'*,*---+)('%'&'%-./18767-+*,,65634;30(*744639/104212115+('('(/3).+%-5,/46786086*-,).0,-.0613(7,+/-+/.27-+(+&())*10.+,.-./082+(%(&/1.6-0-022-.++'&%(('+,$$($%&)).+#&$')'*/.8-.24,,*)%+,/04,,(&')+143-415)%#"#+,2-,*()&-2;045;44567&%261+-38786+/+,%%(+4'6+.2/%-)),22-*%%&*+041*)))'*+++383943'(+()-/411/36;666&,*3,43-$+)++%%51020245+*-+)*)*)%&'&.50024***0)**+,))*(5462**'))(+1+%&((0+))+*)+*0,674:4&,,()//.5/.51&,/11-.37797)+*+.0-34/+)),+,0&-+*+&+&&--,371.-4
@ae1e098b-3222-401d-a552-dc4ca9a2bdd6 ch=435 read=75506 start_time=2019-12-12T23:41:17Z barcode=BC01 runid=2c9cf7bc05858273f10e7d7ec552fc0bd742dc3e
CGGTTACGCGGTACGACTTTACCCCAGTCAAGATCACAAAGTGGTAAGCGCCACTCGAAGTTAAGCTGCGCTTCTTTTTGCAACCCACTCCCATGGTGTGACGGGCGGTGTGTACAAGGCCCGGAACGTATTCACCGTGGCATTCTGATCCACGATTACTAGCGATTCCGACTTCATGGAGTCAGGTTGCAGATCAATCGGACTACGACGCACTTTATGGTCCGCTTGCTCTCATGAGTCGCTTCTCTTTGTAGCGCCATTGTAGCACGTGGCGCGAAAGCCCTGGTCGTAAAGGGCCATGATGACTTGACGTCATCCACGCCTCAGTTTATCACTGGCAGTCTCCTTTGAGTTCCAGCCCGGACCGCTGGCAACAAAGGATAAGGGTTGCGCTCGTTAACCCAACATTTCACAACACGAGCTGACGCTTAGCCATGCAGCACCTGTCTCACGGTTCCCGAAGGCACATTCTCTCATCTCTGAAAACTTCCGTGGATGTCAAGACCAGGCAGGAGTTCTTCGCGTTGCATCGAATTAAACCCGCATGCTCCACCGCTTGTACGGGCCCCGTCAATTCATTTGAGTTTTTAACCTTGCGGCCCTTCCCCAGGCAGGTGAAGCAGCGCGTTAGCTCCGGAAGCCACGCCTCAAAGGGCACAACCTCCAAGTCGACATCGTTTACGGCGTGGACTACCAGGGTGTATCTAATCCTGTTTGCTCCCCACGCTTTCGCACCTGAGCGTCAGTCTTCGTCAGGGGCCGCCTTCGCCTGGTATTCCTCCAGATCTCTACGCATTTCCACCGCTACCTGGAATTCTACCTCTACGAGACTCAAGCTTGCCGGTATCAGATGCAGTTTAGAGTTGAGCCCGGGGATTTCATCTGACTTAACAAACCGCCATTGCGCGCCCAGTGAATTTCGATTAACGCTTGCACCCTCCGTATTACCGCGGCTGCTGGCTGGAGTTAGCCGTGCTTCTTCTGCGGGTAACGTGGTGAGCAGGTATTCTTTACTCCCTTCCTCCCGCTGAAGTGCTTTACAGCGAGGCCTTCTTCATACTTGTGGCTGCATTGGGCTTGCGCCCATTGTGTATTCCCCTGCTGCCTCCCGTG
+
,*.)7/0.0(%.#$))-2:,(-,,*++-+**,041101://058772-0/03+++3$'%).:38()'#'&)60020,((')*(-6-*,-13*.76520/./6,::273./1632669/4.3(*+,--(*,1<8488.16978:9972232.+-,-.:./.+23507654*(,++.-//4').2+-959(2$%',0+817-.,.-10444,2)/-4900,,+.)(),-),0121%%-+434.0252841+)$$#$$$*.-4/,*&-,,-/1,'&%&%&&('+7401:;:4/1.',2435(.*+-0,,-0-13599;:2-'*-16.0+./82-.*((),7054764810681)46610+,-6-7;8988888923*/39,409-9-&*-+4.//34-'+))%0&&)10-6;--120,0)-++2.5650-'%"'(414:%5$**(+4023997576;;89;80/8/6-///7<21/-854231/0.8:9,17.8,-8;992677678:;-/-$%)%$(7<99;8321/2...25*,,2.3<935&&)(*)-/1756:205///*536.252(%'(',10505:0-,.-997+)(()*+('&#$#&%()*($$('($,%&$&'%'&%''*+,01(++2+4--6)/6+.,16797;(2;60/1195;04(,-)+&''*,1454:0.-2210322427346/*)%(%()+..60/0()/287+.+598+(/0/2;3158187344786)'&(+99970/4%)573/6626132240)///00,7++-'))/0//8911.0..72/,(/1.1/00-,86666551,25)+22-,+-.46700)--30/7&2/3276799790,*(%&(&'15/).4-&+38,+23/--'*,,-.02443:;::/-.+$)&),*-&&&%$$()2.75'-,-.706/.+,*%().7637902.04049/0-,*00:8473010+,04-*/-)*%&'))-47789/52//16,*&'$')(,'(((&('&(-)',/0:0,64*).7+&,+(*.)*%-/1)'(++.,*-2/13316981+()$&*,-244/0*-'.,2.393671:1).4+*&+-.18462))*,')3+6:+*6)
@8a969cf3-4e27-4291-b121-ea77a70a34a0 ch=453 read=59914 start_time=2019-12-12T23:41:15Z barcode=BC01 runid=2c9cf7bc05858273f10e7d7ec552fc0bd742dc3e
CTCCTCAGGAGGCAGCAGTGAGAATATTACACAATGAGGCAAACAGTGCAACCATGCCGCGTGTATGAAGAAGGCCTTCGGGTTGTAAAGTACTTTCAGCGGGGAGGAAGGTAAAGTTAATACCTGCTTTGCTCATTGACGTTACCCGCAAGCTCAGCTAACTCAGCTGCCAGCAGCCGCGGTAATACGGAAGTGCAAGCGTTAATCAGGTTACTGGGCGTAAAGCGCACGCAGGCAGTTTGTTAAGTCAGATGTGAAATCCCCCCGGGCTCAACCGCAGAACTGCATCTGATACTGGCAAGCTGTGAGTCTCGTAGAGGGTGTTAGAATTCCGAAAGTTAGCCCAGCGGTGAAATGCGTAGAGATCTGGAGGAATACCGGTGGCGAAGGCGGCCCCTGGACGAAGACTGACGCTCAGGTGCGAAAGCGTGGGGAGCAAACAGGATTAGATACCTGGGCGAACCACGCCGTAAACGATATCGACTTGGAGGTTGCGCAGGGGCGTGGCTTCCGGAGCTAACGCGTTAAGTCGACCGCCTGGGGAAGTACGGCCGCAAGGTTAAAACTCAAATGAATTGACGGGGGGGCCCGCACAAGCGGTGGAGCATGGCGGTTAATTCGATGCAACGCGAAGAACCTTACCTGGTCTCTTGACATCCACGGAAGTTTTCAGAGGTGAGAATGTGCCTTCTGAACCGTGAGACAGGTGCTGCGCCAAACATCGTCAGCTCGTGTTGTGAAATGTTGGGTTAAGTCCCGGCAAAGGCGCAACCCTTATCCTTTGTTGCCAGCGGTCCGGCCGGGAACTCAGAGGAGACTGCCAGTGATAAACTGGAGGAAGGTGGGATGACGTCAAGTCATCATGGCTACGACCAAGGGCTACACACGTGCTACAATGGCGCATACAAAGAGAAGCGACCTCGCGAGCAAGCGGACCTCATAAAGCGCGTCGTAGTCGGGTTAGGTCACAACTCGACTCCATGAAGTCAGGAATCCTTTAGTAATCGTGGATCAGAATGCCGCGGTGAATACGTTCCCGGGCCTTGTACACACCGCCCGTCACACCATGGGAGTGGGTTGCAAAAGTAGGTAGCTTAACCTTCAGGAGGGCGCTTACCACTTTGTGATTCATGACTGGGGTGAAGTCGTAACAGGTAACCGG
+
*055/.'-3+.200650/72-/+0-040+)**/20-(&$&#%$$')1.02(484777414053640...)+,-31:8382:769(029+(()+-69.%32-6:.*,*++(+)187./6160,,+'&),2-)./1(1*,*831:10;+.10)%%%'&&-,2--*/$&%+,1:./321731319-6+*(2+.-%()0174340121104.0,0*.0::<897/4;/+-13(/-.)*,+&,,5203869/4;55/.(''87524/818++336740,0+%&&(&/.244320.**1(3.4//65)*'&#&%'()/-**(*$.1+***.,&3(7)8('*/+&(2)+*,((,./9((*-+002607+,-0123;9.0.-.,.03+5736*'+.(4-(0323.+,88:((,&+.../1/21364:--*)./+)*+4599()*,;<68%9.,:+//99763'()'&&&$%')+89;9::;)4/,.((+52+.*.*),*-,((&'&,,,3.232745300.4%(-3540./,/08/346889;889882-'''&)+,2636../'1+7:7<<86575::684849459+(--316/93--032001///.0),+1-2&&'')0(7-;80011279767//6)-./(*()08.1***1-421/0/65'%(,'*))/6<51'($))+*)'(.+-14185;.),(.+2144/43416989:;78&&%%$#$$&$$()),133585623-.193.01;2323855016.*'%)$('*0.572&/83.55560082/0:44:55749/9)4)6+6<;5:99973,,2(*-235:9..+**.0958::8.,.+/,1/'6624679700/')129::7851*'#%'+051+06986+*%%%++/17777595/6/++++30:7-))&).)+.63,,-,.//&258+0+/-/,-4,.05)(.,0885425637..&./*.%,'#$),23376644711(,,()6&**+-*1&%*(%*,-601199:10/*,.26133'.(2*()7406/410-2,3303,+()(02306:45;76-,)**156725.+'*+/)*715790*%*'*()+&(&&1,1.4;5(32)+0/3453502700062,//23:35656884260.'+))+51*+83+)/.4968/8
@c7a4eed1-54d0-4635-bebc-d16f6243d385 ch=229 read=59831 start_time=2019-12-12T23:41:13Z barcode=BC01 runid=2c9cf7bc05858273f10e7d7ec552fc0bd742dc3e
CCGGTTACCTTGTTACGGCTTCACCCAATCGCTGACCTACCTTCGGCCGCTGCCTCCTTGCGGTTAGCTCACGGACTTCAGGTGTGCAACTCTCATGGTGCTTGACGGGCGGTGTGTACAAGACCCAGGAACGTATTCACCGCGACGCATTCTGATTCGCGATTACTAGTAGCTCCAGCTTCATGTAGGCGAGTTCAGCCACCACAATCGAACTGAGATTGGTTTTAGAGTTGGCTCCACCTCAGCGGTATTGCATCTCTGTACCAGCCATTGTAGCACGTGTGTAGCCCTACACATAAAGGGGCATGATGATTTGACGTCATCCCCACCTTCCTCCCTGGTTAACCCAGGCGGTCTCCCTTCGTCCTCAACTTAATGGTGTGGCTTAACGACAAGGGTTGCGCTCGTTGCGGGACTTAACCCAACATCTCACGACACGAGCTGACGACAACCATGCACCACCTGTCACGCCCGATGCGATTTCCTCGATTAAAGTGAATACAAAGGGATGTCAAGTGGCGGTGGAGTTCTTCGCGTTGCTTCGAATTAAACCACATGCTCCGCTACTTGTGCGGGTCCCAAATCAATTCCTTTGAGTTTAATCTTGCGACCGTACTCCCCAGGCGGAATAAATGCGTTAGCGGCGGCACGAGTGTTGAAACCCCCACACCTAGTATTCATCGTTTACGGCGTGGACTACCAGGGTATCTAATCCTGTTTGCTCCCCACGCTTTCGAGCCTCAGCGTCAGTTACAGTCAGAGTCGCCTTCGCCACTGGTGTTCTTCCTAATCTCTACGCATTTCACCCGCTACACTAGAATTCCCGCTCTCCTCTCCTGCACTCTAGATATACGGAATGCAGCACTTAAGTTGAGCCCGGGTATTTCACATCCCACTTAATCATCCGCCTACGCTCCTTTGCCTTGATAAATCCGGATAACGCTCGCCACCTACGTATTACCGCGGCTGCTGGCACGTAGTTAGCCCGTGGCTTCCCTCCTTGGGTACCGTCATTTATCTTCCCAAGACAGAGCTTTGATCAAAACCTTCATCACTCACGCGGCGTTGCTGCATCGGTTCCCCATTTGTGCAATATTCCCCACTGCTGCTCCGTAGGAGCAATATCAGCGAAGTGGGGAGATGACTACACAATGAAATTTGATACAACAACTGCCGATAATCAAAATGCTGAAGCAATGACCTGGGAAGAAACCTGACTAACTACGATAGCCAGCAACTCGAAGATATCAGACTGAGCGTAAAACGTGACCAGGCATGATGAGATAATACCGAAGCTCACAGGTACTTTGCATTAAACATCTAAGTGCGAAAGTGGAATTCTAACCAGCGGTGAAATGCGTGAAACAAGGCCGATAAACGGCATTCAGACTGTATTTAACGCTGAGCTAGCGATGGCTGAGATGAATACCCTGTTGGTGCCAAACGATGAATGCCAGGTGTGGGGGTTTCCGTGCGCCGCTAACACCATTAGGTATTCCGCCTGGGCTGATGCGAACCAAAACTCAAAGAGAACCACACGAAATAGCCGGGCGTGATTTAATTCGAAGCAACGCAGAACCTTACTACGACATCCCCATTACTCTTCAATCGAAGAATCCCCTCGGTAGGGGACGGAGTGATTACGTGGTTATCGTCGGCTTTCGTCGTGGATGTTGAGTTGAGATCCACGGCAATACAACAGGTCAGTTACTACCGTTAAGTTGAGGACTCTGGCCTGGGTTGGCTCCAGGAAGATGAGGACTGTTGTCAAATACATCATGCCTGTAATGAGATACGGCTCTACAATGACCTGAAAGATCTGGCGAATAAACACAAAACCGATCTCCCATTCGAATTAATGAGCTGGCTTTCGCCTACGTAGGCTGGAGTTACTAGTAATCGCGAATCAGGGTGCGGTGGAGATACCGTTCGGGTCTTGTACGCCGCCCGTCACCATGAGGTTGTAATGCCGAAGTCCGTGGCTAACCGCAAGGAGGCAGCAGCCGAAGGTAGGGTCAGCGATTGGGGTGAAGTCATGTAGGTAACCGGAAGATACTGAGCTGGAACACCGGCTAACTTTCTTCAGCATAACTTCAACCGCC
+
0,//-7,/4-7--7*/))+,30,.&%-*,.'(-,,,'&'-2260'+11)+++.5450-4-..010---.,-/391108.)-(,&.(**,,+-+*'-+4.0%*%')+39+(,6))---,/33-13/*'+2.9-,634<536:5660-%(*/,*+(',+,+*-+//-.25---%23/.,(+27436675642,*,583(/06)*)(*29/3+-+*((&&%.)2+973+&'$*/000.//6117.-%')%%,$)*)+/110*&$(*0:679;719-+)-,,/,**++),-/86+,/.-.-/4(.16,399./00.8;01155787559;0-045768664*'*2.6/5.96..46*832&))()5,.-13',)3,-4.5.10/'*)...21622/2.,/33/;/00457538-*+2)%')%-),(%(,.,654.'),'/,/013112/23/4415;68//./1-/*'(*'#%'(,'&&(&&&%)-)3,,76.8,3,&%&()+*)226)-60441241.(-,*&+*+++*,2966;:42),+'*.1.,1)8(;:8;1,--.,122;75543,5,-+2,6/.+2*(---.//26-/34/,)./;;-51.4/..5567-.+/,1/,*$/-./948*'')&+1123//1041',*))((),+2.*02*.474.'-+-4101449;958865:8(),313843)(-/38145...0977:54/+,.5-*+,97:/+-.+15.,/010:5/....52),10/02677/,-..13896;933,**+-,0.4;47,7*(07-.095566876<0.+43)'+*'-',.*,//2/49((-*)')'(*)+-+*-$+*2(''401)%%**+2/+-,,,*(%%+0/21**,/1+,2510/:50(+.1.60))2*8-986689./1*+.0126-'0&$'%%%&&+47*),*+74601/-077'''*08566(6)+4/..*+,//36605/-*/./022:1/+8,+-*+*/.09+,1*,)&/***2++,--73+*4080.27)5),.'+',*-.*),/2%(0,(718--28/1./'+,,.4/0.1+()(--.*(+,+*26++18+)-/35975500575+,3('%#&,294620&*%++*,.:8./)%**(0.62*%'-1)+&)'(%),.)'('&''&%)'%()',.(''#&%$$%(''&('&%#$&&''(#'&%&$&%&&%-+-/$--(('%(&*---)**)*$'&$'%*$,&$''$$&&$)*+,,(%&%&&'-2+...'%%$##%(%&'%&$%$%'$&')''%&%)'$'*%&&($&'/22,,.-+%-+.253*)'()***&)*%&&('(1**&$%&%',1,')'),%''-+/1001&&$%&'*))''$%%'&)'%&$$$($&',143%+&(++//2/+/)%$#%$&&'()(++,0.*+*&&)%))3-)).7.2.-/.%)*--./.010'-$*/*.)+*15/),221))-'''/.)+'+*)%(&'.,+&))(-54.345///)&()./%%%$%('/74(',)(5,)(-(*))'('*(*.-+')2-*1+)+/%&116.*.))&+)'.,*0*.%()21-/,*'&%%'(-/+53.*())()++.1*'--3,1)&*,),./'#&&%&&(,7--3.,&'),&,,',(-('-+(+314+&*(,++)--6&)'-(**/,+).30,-+*+/0&*(&*.)'&'()+%($%&((,0-..,.4(-3.3,/1-*05/6450(*+-/226-.$$%*-').,+,&&+),,0(&%&$$(-,+,(&%')+70/-..$$%&&%%'''*&)&''*'$$%&&$%&1.*)03)'(/+--,)''*&()&%%%-78;7-,)--160*%%%$%&&+&,)*'+%)+,1*43+,.-+$%'-..0//.01'+13,(+)+,-2.-*+'',.0*,/(&*+.//.%(&*0.2)*468.3664180/*,%+,1075.*,',**-,-01.6.()-.(0-,&(()*'(*1410195,+,41.+%*1/0*9,.0.*+)())+,,../1+50,1/1891./-4,-,+.*)&)+(+25,0*-2,/.)&&'$*++*))(&%',%.+(**)&*'&*1/-&*%&##$&'%'%&$$$#
@677875c6-04b0-46ff-8d6a-a7f829f9be81 ch=12 read=30035 start_time=2019-12-12T23:41:20Z barcode=BC01 runid=2c9cf7bc05858273f10e7d7ec552fc0bd742dc3e
CCGGTTACCTTGTTACGACTTCACCCCAATCATCAATCCCACGTAGACAGCTCCTTCCTTTGCGGTTAGGCCACCGGCTTCGGGTGTTATCAACTCTCGTGGTGTGACGGGCGGTGTGTACAAGGCCGAACGTATTCACCGCGACATGCTGATTCGCGATTACTGGCGATTCCAACTTCATGTAGTCGAGTTTACTGGACTACCAATCCGAACTGAGAATGGTTTATGGGTTTGCTTCACCTCGCGGCTTCGCTTCCCTCTGCACCACCATCCATTGCTTAGCACGTGTAGCCCAGGTCATAAGGGGCATGATGATTTGACGTCATCCCGCCTTCCTCCAGCTTGTCACTGGCAGTCTCATGGAGTCCACAACTTAATGATGGTAACTAACGATAAGGGTTGCGCTCGTTGCGGGACTTAACCCAACATCTCACGACACGAGGCTGACGACAACCATGCACCACCTGTATCTCATATGGCTATCTCTCCATCTCTGGGCCTTTATGAGTATGTCAGAGACCTGGTAGGTTCTTCGCGTTGCTTCGAATTAAACCACATGCTCCACCGCTTGTGCGGGCCAAATCAATTCCTTTGCTTTCATTCTTGCGAACGTACTACTCAGGCGAATTACTTATTGCGTTAACTGCAGCACCGAACTTTGACATCCAACGCTTAGGTACTCATCGTTTTACGGCGTGGACTACTAGGGTATCCTAATCCCATTTGCTCCCCGCGCTTTCAGGGACTGAGCGTCAGTTGCAGGCCAGATCGTCGCCCTTCTCGCCACTGAATTGTTCCTCCATATATCTACGCATTTCACCCATACACATGGAATTCCACGATCCTCTCCTGCACCCTAGCTGCCTGGTTTCTATGGCTTACTGAAGTTAAACCAGGCTTTCACCACAGACCCTTGCTGCCCGCCTGCTCCTCTTTACGCCCAATAATTCCGGATAACGCTTGCCACCTACGTATTACCGCGGCTGCTGGCGTAGTTAGCCGTGGCTTTCTAATAAAATTACCGTCACTCGGCTGCACCATTTCCTGTAGCCGCCGTTCTTCCTTTATAATGAAGTTTACAATCCGAAAACCTTCTTCCTTCACGCGGCGTTGCTCGGTCAGGGGTTTTTTTCCCCATTGCCGAAAATTCCTACTGCTGCCTCCCGTAG
+
76)2-7-/,8,&41'+--/717.669+3-4677565098))*$)),.2.0004::6:,*1((1164924992.65*6//36)9:0///---/910(((()46-,,*+53:9218255443706,5-+((-'(,+-/-,2.123484563553051+1365:2/0'2/(&4..(+()(+/*--,*+-.+,1/4-*,&(((,-*/'3,51/*,4544/(,003/8<;25/:/8::.46:4//3-.-)+)*),-&'(+/:4/232323.)),+15.,6.().(&''$***9821213%.10.,2.2+46.-350/0001<-**74547538)).:2;/5/.+*,128545--./70*143/204,/**+,.))-*'('0+0003150296679/..+/'.,++7,.,017449.02:80./10(01*/127888.&(+*+)+)()*,*.(/3456&6:6:.--11239766564+**(),*-..98444/58*,:;9731+-31;2,.-)./01.43*%'(*6:64830*4-:76;;58738/01;5(-+4+284732/0.--*7**4.,+..,/4419805'(*+-075;6-42,((*,+,'2601500(%&+&+(*213440667((++)+*.-*14/0.:09198:1/-.-36/.2204/,+33/5(0&+$()'+++*+0567982529,*),)')-.544.+()*))'-*,7(*6;-::,,1;,(*./9;5(+*-153/(59-7320'(.129104111./17*+,9:6423/77)0*'*..390754'&*));=04..2,/./,11.(+$&(3<3..83($('*+++.,+.(-+,*''')+0)*,*.760/*/7+**23557:6723:1,)*.19859013/+*,1<55',,&/755;70/04+.-,516,1-,,32/:+,151//00815299127/83*3+,55/1.0021/).,012027*-/+.0/3.,3-/88473310/5*1,(-)*2+))8.6421..21,*,2+-90&)+)/3567055--+)'%'$*&*09,2.(*01259.2;-8--5937/93/-3'%&+*).;901/822,*.,1)1881.203517,&'%&)+12.;--.0'866/.34+2010;3.2669-1;677/.65474881256464349*55+*4*/
@cb3ffc16-8fda-42b5-93a5-c16d013cb6c2 ch=323 read=35480 start_time=2019-12-12T23:41:26Z barcode=BC01 runid=2c9cf7bc05858273f10e7d7ec552fc0bd742dc3e
CTCCTACGGGAGGCAGCAGTGAGGAGAATATTGCTGCAATGGGCGCAAGCCTGATGCAGCCATGCCCGCGTGTATGAAGAAGGCCTTCGGGTTGTAAGTACTTTCAGCGGGGAGGAAGGGTAAAGTTAATACCTTTGCTCATTGACGTTACCCGCAGAAAAGCTCGGCTAACTCCGTGCCAGCAGCCGCGGTAATACGGAGGGTGCAAGCGTTAATCGGAATTACTGGGCGTAAAAAGCGCACGCAGGCGGTTTGTTAAGTCGAATGTGAAATCCCCGGGCTCAACCTGGGGCTGCATCTGATCTGGCAAGCAGATCTCGTAGAGGGGTAGAGGTAGGTGTAGCGGTGTGCGTAGAGATCTGGAGGAATACCGGTGGCGAAAGGCGGCCCCCTGGACGGAACTGACGCTCAGGTGCAGCGTGGGGAGCAAACAGGATTAGATACCCTGGTAGTCCACGCCGTAAACGATATCGACGGAGGTTGTGCCCTTGGGCGGCGTGGCTTCCCGGAGCTAACGTTAAGTCGACCGCCAGGGGAATACGGCCGCAAGGTTAAACTCAAATGTCGATTGACGGGGGCCCGCACAAGCGGTGGAGCATGTGGTTTAATTCGATGCAACGCGAAAGAACCTTACCTGGTCGCGGCATCACAGAACTTTCCAGAGATGGATTGGTGCCTTCGGGAACTGTAGGACAGGTGCTGCATGGCTGTCGTCAGCTCGTGTTGTGAAATGTTGGGTTAAGTCCGCAACAGGCGCAACCCTTATCTTTGTTTGCCAGCGGTCGGCCGGGAACTCAAAGGGGCTGCCAGTGATAAACTGGAGGAAGGTGGGGATGACGTCAAGTCATCATGGCCCCTTACGACCAGGGCTACCTGCTACAATGGCGCATACAAGAGAGAGAAGCGACCTCGCGAGAGCAAGCGGACCCATAAAGAGTACGTCGTAGTCCGGATTGGAGTCTGCAACTCGACTCCATGAAGTCGGAATCGCTAATCGTGGATCAGAATGCCACGGTGAATACGTTCAGGCGCTTGTACACCGCCCGTCACACCAGCAGGAGTGGGTTGCAAAAAGAAATGGAAATAGCAACCTTCGGGAGGCGCTTACCACTTTGTGATTCATGACTGGGGTGAAGTCATGGCAACAAAGGTAACCG
+
+,40)+/(72/1312(0-/3.-*(')++*&/&%(''$'(*7:4/*++6./94211023'6867066+%(,)002342/+0./6096.6*78492,4/)+-00:;4-0//7;.,30.1..,-,:3--838359.8:,*011.9.,%4.6//5;3244435,+%%$,(1--*0./0425.6734.--8-4445.6++%4'-'),(*,27435*,'/*6608.9/9/7778773307:0**00/'.*-/293&63;7,5,8,676))53445*01**383,798940.130(5.--()*,,05-)'%&(*/01*-$''*+--445.,+.0-+,.%+&%%),22.,,+/01/(%(+0+,,+,144652,*05..5,/0+,,,+16'1+8,6-475,(04./.'+)+()*++,+.26:88..,,,8,(**(+-3;05+01*1.++//,.5-,/8888181-/36<778<06433)443',*0,20-1./-78-2+.))'(&'*-,7-,0.(&+(&(.30...*/570575179452',56-)'*,.2768-,/0+/166;7-465:1+***)%+%*'./777,-1+').004575;56.,.-,-,*.52;9+0243222/12+0,'(-/++/56865,,7-0((&&'.11584+,-.05-/5-/*+)+,/383.:.8.5/0867:-773..-.(,*0.//26689::966-.(*-23000../143464<31000.,+313;5351,**/)'*/)43598&4*--6-/51,,(0.-/:+,0/(''*2.5)6/77<:1:76432+/3-/33060-,))())-1-/:3/.(,+-2-+*1*)+767775.)()+6:8./,+07-$&%')*,4;46..0(&(%%$$&)-.999;;89667755))''''%)'+/052432-+,')&')/1(*/9/791+148)&$))&,.022/2371001,/3.2'(+,3781:11160233954152//2'5*767/)()'(.2;98806'))2.08-,,.()('.-/43306&)-2'&%%#$$%&,3/66713411-.,)&'(-*(()%/*0/.3,773)%))((-,,0,()%')3-24:5&2+(1*75606./5%.+23/0266965577:96994/-)&%&**6*+(*//79(.,67:956
@e6af9ae4-dd16-4f39-8e11-69b9d6e1bf4a ch=67 read=49589 start_time=2019-12-12T23:41:25Z barcode=BC01 runid=2c9cf7bc05858273f10e7d7ec552fc0bd742dc3e
CCGGTTACCTGTATTTTGACTTCACCCCAATCATCAATCCCACCTTAGACAGCTCCTTCCTTGCGGTTAGGCCACCGGCTTCGGGTGTTATCAACTCGTGGTGTGACGGGCGGTGTGTACAAGGCCGAGAACGTATTCACCGCGACATGCTGATTCCGCGATTACTAGCGATTCCAACTTCATGTAGTCGAGTTGCAGACTACAATCCGAACTGAGAATGGTTTTATGGGTTTTGCCTTCACCTCGCATGCTTCCTCTGCACCATCCATTTGTAGCATTGTGTAGCCCAGGTCATAAAGGGGCATGATGATTTGACGTCATCCCCGCCTTCCTCCAGCTGCTTGTGTCACTGGCAGTCTCGCTAGAGTCTAACTTAATGATGGTAGCTAACGGTAAGGGTTGCGCTCGTTTGCGGGACTTAACCCAACATCTCACGACACGAGCTGACGGCAACCATGCACCACCTGTATCTCATATAGCCTCTCCATCTCTGGAGCCTTTATGAGTATGTCAAGAGACCTGGTAAGGTTCTTCGCGTTGCTTCGAATTAAACCACATGCTCCACCGCTTGTGCGGGCCCCGTCGAATTCCTTTGGAGTTTCATTCTCTTGCGAACGTACTACTCAGGCGGAGTACTTGACGTTAACTGCAGCACTGAACTTTGACATCCAACACTTAGTACTCATCGTTTACGGCGTGGACTACTAGGGTATCTAATCTATTTGCTCCCCACGCTTTCAGGACTGAGCGTCAGTTGCAGGCCAGATCGTCGCCTTCGCCACTGGTGTTTCTCCATATATCTACGCATTTCACCGCTACATGGAATTCGATCCTCTCCTGCACTCTGGCTGCCTGGTTTCGCGAAGCCTTTACTGAAGTTAAGCTTCAGGCTTTCACCACAGACCCTTGCTGCCGCCTGCCCCTCTTTACGCCCAATAATTCCGGATAACGCTTGCCACCTACGTATTACCGCGGCTGCTGGCACGTAGTTAGCCGTGGCTTTCTAATAAAGTACCGTCACTCGGCTACCATTTCCTGTAGCCGCCGTTTAACTCCTTTAACAACAGAAGTTTACAATCCGAAAACCTTCCTTCACGCAGCGTTGCTCGGTCAGGGTTTCCCCATTGCCGAAAATTCCCTACTGCTGCCTCCGTAGG
+
42(.18)(+%#0%(,(&*-3673,412*-0.23:969276*+6425.1.4)%''481+8.,500004/&478813,1+*1235;.-,162122*-..+.7:77778:5:86,7355433239-/8**'(,//1234<5002+/058686*+,*,.,(+--)/7.),*+,.164.+-(+0616787756675.7-+-*1**('(1;92/&'*))*,-.401-:<<099;<2788/*'))5+0398+*)$%%(*1.6*-.*,-463:54-36*,/.+,'))+.0-/&(*+(,.,/./32*,781587111125<0./95899:-83-&%&&-(+013**('$'+(*+**,'---9-,-76+1134.''()-&()*-*/-//08821+$()*2./4-/(144160103443/:05628131123-32*,,-//451+--./-240.-.,,10(5546<520+(+*)4/7666788913//*,+'(+(,4799988:;../6176-/0+,..-''')*(*+.9:81,*-+1.9:87;635,3-++167,0.0.2<;;;6767589:;394-+/+'-*,.5.6;8*)/0,2+/;3/37.2('(1;402:;..*/704,'10+2+./2241/07137&)+,+/+(%&&0143796,&+,')(*(-.,11-,/76633-2*%(()-()-3*'*,+5:2&1.:122:;534101'.)'/)++63;33../73+,/6:;0**)*(+/)&33310,)')*98',,-+-0991:10/55521043/;001;0465.*(.-*/**0,/.217888868/6<5325655-,---62312/0(,,712447/+*,&**,-&(%'),-+/02;30'()(*&&%()**11908/,9/1*/047)497/96.+//,-,037:/.4/0045:6;;:.4-,,..850*.*+'&*.(*2.707-8.915/,--5*,,).3/-0(1),3/3:650501//-,''$(*1/223.*1:78+,))+,(*/-,887-./0:566(*.,0,+),/625<349344214401.,/0'((*+4..4+&'%+84%%+))+3++,1633,,/46/**'*,7/;.*+(&$'((9/,,110884-11)05*4:;3*2/).2//02.,+6/+).001342-++3-()+,1
@7b304510-55fe-4dff-8cc8-6af963b6cada ch=488 read=44198 start_time=2019-12-12T23:41:24Z barcode=BC01 runid=2c9cf7bc05858273f10e7d7ec552fc0bd742dc3e
CGGTTACCTTGTTACGACTTCACCCCAGTCATGAATCACAAAGTGGTAAGCGCCCTCCCGAAGGATTGGCTACCTGCGCCTTTGCAGCCCTCCCACGGTGTGACGGGCGGTGTGTACCAGGCCAGGAACGTATTCACCGTGGCGATCTGATCCACGATTACTAGATTCCGACTTCCTTGGAGTCGAGTTGCAGACTCAATCCGGACTACGACGCACTTTATGAGGTCCGCTTGCTCTCGCGGAGTCGCTTCTCTTTGTATGCGCCATTGTAGCACGTGTGTAGCAGCCCTGGTCGTAAGGGCCATGATGACTGACGTCATCCCCACCTTCCTCAGTTTATCACTGGCAGTCTCCTTTGAGTTCCCAGCCGGACCGCTGGCAACAAAGGATAAGGGTTGCGCTCGTTGCGGGACTTAACCCAACATTTCACAACACAGGCTGACGGCAGCCATGCGGCACCTGTCACGGTTCCGAGGCACATTCTCATCTCTGAAACTTCCGTGGATGTCAAGACCAGGTAAGGTTCTTCGCGTTGCATCGGAATTAAACCACATGTGCTCCACCGCTTGTGCAGGCCCCGTCAATTCATTTGAGAGTTTTAACCTTGCGTTGTACTCTGACGGTCGACTTAACGCTGGTGTTAGCTCCGGAAGCCACGCCTCAGGGCACAACCTCCAAGTCGACATCGTTTACGGCGTGATGGACTACCAGGGTATCTAATCCTGTTTGCTCCCCACGCTTTCGCACCTGAGCGTCGGTCTTCGTCCAGGGGCCGCCTTCGCCGGTATTCCTCAGATCTCTACGCATTTCACCGCTACACCTGGAATTCTACCCCCCCTCTACAGGGCTCAAGCTTGCCGGTATCAGATACAGTTCCCAGGTTGGGCGGGGAGTTCACATCTGACTTAACAAACCTGCATTAAGCATACGCCCAGTAATTCCGATTAACGCTTGCACCCTCCGTATTACCGCGGCTGCTGGCACGGAGGTTAGCCAGTGCTTCTTCTGCGGGTAACGTCAATGAGCAAAGGTATTAACTGCTCCCTTCCTCCCCGCTGAAAGTACTTTACAGCGAAGGCCTTCTTCATACACGCTGGCATGGCTGCATCAGGCTTGCGCCGTGTCACCAATATTCCCCACTGCTGCCACCG
+
1(*(4&'())*20)--&,5-93812++,065654923224872.10.40*-.3;14/50**+-.&0$)&'(-/4,)+'((,42+-0(,6+&*6(&'&(...3572:5/,//.7122/)+.1-4(.(4,.474610)928.9-)&$'*')-000+-,10:/0-))&--..+23495(+)*(&'(*3-.-823330/2./;51-021932221516034;96787171..'',*)(**(2-4(+&**-+0208862:7/-11289;<358,.,00+.-+,1.*()%$$**0(*+,-41/3+266:564450.,,-/58899:26;3(),-0/7)/,,.;,,-3-2204/*.0086/-5/)*03:/8,$+50+/(0-34-:-,0)52,&3/5644/24,.+*(*,/1/4--)4211211*0()*/0-7:-,12/,-),%)678635/&)2)154679295013.0.-')/7802,**-50.313902540..(%%-/(//72,*,2:78678957677136376.88;97;968379./..0,)1)2,4;58;,,',&)(-11-,1--*)&)+.0&.*/41(()/.65;846;9/.%&*0:7-+7/-2/-+)%$$)+,0/'&$(&300/0/62622-,(&''&)(*$&(0&,*(0+-72322864&27(**+6669-7+3-./46-64466-66((+2+,,)%(*.+-)$+,+1,(+-.-,,-/04204;2+13296,',,-.431,.*22-/145695)//*0;6429'':::/:8.04198075,0436:5423*),10/42'0+--0382,15+,2.0.274453233///33535,-,4-+1&+-'015-*&)*0-18,/3/041/12/13::156.*./7,*)*-&).+#)+7.155330/-++,0227;;8<.--&.)'%&&#%&)0.78,-185:;1,+,+6+5./-0/*,+.65239'8**6./60/532245--'&$*+0(*)/3*+,-%04112727:7546*1865:7537.8/0.+148--4.//11--*%()/8)002')6/6.*.-..,.*-++-.)$#$'($(),,.,.606;98843.1))&-+./1472114357-/7465+-,32$)$&%#(&-.///14::.*1///1/37*/.(
@c8e6307b-1087-4cb9-83b0-8082f6766b57 ch=66 read=45386 start_time=2019-12-12T23:41:36Z barcode=BC01 runid=2c9cf7bc05858273f10e7d7ec552fc0bd742dc3e
TTGTTGCTTCGTCAGTTACGTATTGCTGTAGTTATGAAGAAGTTGTCGGGTGTCTTTGTGTTACTTGCCTGTCGCTCTATCTTCCGGTTACCTTGTTACGACTTCACCCCGTTAATGAATCACCAGTGGTAAGCGCCCTCCGAAGGTTAAGCTACTACTTCTTTGCAACCTCCACAGCGGGTGTGACGGGCGGTGTGTACAAGGCCCGGGAACGTATCGCGGCATTCTGATCCACGATTACTAGCGATTCCGACTTCATAGAGTCGAGTTGCAGACTCAATCCAGTTCTGACGCTGTGATTCGCTTTGCTCTCGCGGGTGCTTCTCTTTGTGCCATTAGCATTAGTAGCCCTGGTCGTGAGAACTTGATGACTTGACGTCATCCCACCTTCCTCCAGTTGTATCTTTTCAGCAGTCTCGCTGAGTTCCCAGCCGGACCGCTGGCAACAAAGGATGAGGTTTGCGCTTCGTTGCGGTGTATTTCACAACACGGGCTGACGACAGCCATGCAGCACCTGTCTCACGGTTCCCGAGGGCACATTCTCATCTCTGAAAACTTCCGTGGATGCCGAACCAGGTAAGGTTCTTCGCGTTGCATCAATTAACCACGTAACCACCGCTTTGTGCGAACATCCAGCATTCGACGGGTTTTAACCTTTGCGACTGACTCTCCCCAGGCGGTCGACAACGCGGTAACCGACCACGCCTCAAGGGCACAACCTCCAAGTGGGCATTCATTTGCGGCGTGGACTACCGGAATTATACAATCCTGTTTGCTCCCCGCTTTTGCGCACCTGAGCGTGAAGTCTTTGCGTCCAGGGGCCGCCTTCGCCACCGGTATTCCTCCAGATCTCTACGCATTTTCACCGCTACGCCTGGAATTCTACCCCCTCTACGAGACTCAGAAGCTTGCCGGTATCAGATGCGGTTCCCAGGTTGAGCCCGGGGATTCCACATCCTGACTTAACAAACCGCCTGCGTGCGCTGCATGGTAATTCCGATTAACGCACCCTCCATATTACTGCGGCTGCTGGCTGGGTTAGCCGGTGCTTCTTCTGCCAACGTCAATGAGCAAAGGTATTAGCTTTGCTCCCTTCCTCTGCTAAGTACTTTGGCAGAAGGCCTTCTTCATACACGCGGCATGGCGGCTGCATCAGGCTTTACGCCATTTATGCCCGAAAATATTCCCCGCTTTCGCTGCCTCCCGTAGG
+
%'$('$%,'(%*'(+//%'')*1+'()'%%)+9.-,))(+)))+/22+2+,+/+66,%&%('&&*1*.50372((+,5555*-*)*+,8(,.5/.+5$+-157;85151&%*)$&*,/333'($)')*543.,----/,--,-3.3,518,0,$(&#'.5,76-#&'%+,).*&(%&%),&-),-37-971+)'),03349:5738-'20.31//('&&($)**/6./5524-+-/1-9++,102448;8:678897&'*,./12+&++633$(,,-4)7+5*'-621(,)*&'('(*)+,'(),6()/0138,**'''%')))---7*'%%*8',($&+%*&&%'(+-5+*190,(%&%)$%&&''())*+04//027621396,169;71*0((*-9(('*()((0%$&('40.(--226346:13,*,.12858857/-4-+'3/0'0,+)*+/2,7')+&%(')'),((+%*(.*29.+-+-'+&,'(//04877/---9-3903132237(*2)+)'*/.:-10-*)/34.,-,.:/-5.23656..03,-.//3*+-.+2065'&035*00104.7575-+%%(*(*,-)+1'$'$)(20,)%''%.(',)$&&*)*326*%#%$%)%%%((000(%(*./.9:1,8/,,+&%'((&%&%((*'.03,(+(2/6.-,+)()((/*2)+3-)'('+&)*0/03*(/2,+*)2,3/06')%())+'%$'$(&,4/%)-)('*2;7950,))*%'-()*%&.7233221<7*//-72*((%&%%&'#%&,,+,)-./0(-..0-10*%)*.2)(./6-2:449585/18047*+,*,:7*+,)**33336878682579*-+3/1261.+'**/200..(*&+4:;5,2,,.,,33348.$'''',-.32,/003.(),139*87;30-%+--4,+26*(-2-)&7,03++,,0,-.60405043223:18;988788:.))%'#'&*)1.8:02002;3:3,,&+..//1+/('-'+(+)2**)),.1-*)**,+4**+7+85-01<18:/--)*/.246/-*+,(+-/;+/,+-35.0206+%)+*0.-631*($'*63200,-..*)&(&%()*..84;659855+,)*%,*3,)(&&%)315466780731*3)%(/25).3''''/.'*,-18*./1375)%'.,+)%()(**'.5-,314+
@777e6c0a-576e-4c18-b0c5-845537c2c170 ch=99 read=60557 start_time=2019-12-12T23:41:35Z barcode=BC01 runid=2c9cf7bc05858273f10e7d7ec552fc0bd742dc3e
CTCCTACGGGAGGCAGCAGTGGGGAATATTGCACAATGGAAACCCTGATGCAGCAACGCCGCGTGGGTGATGAAGGTTTCGGATCGTAAAGCTCTGTCTTTGGGAAGATAATGACAGTACCCAAGGAGAAGCTGGCTAACTACGTGCCAGCCGCGGTATGCAGCGTAGGTGGCGAGCGTTATCCGGATTTACTGGGCGTAAAAGGGAGCGTAGGCGGATGGATTAAGTGGGATGTGAAATACCCGGGCTCAACTTGGGTGCTGCATTCCAAACTGGTTATCTAGAGTGCAGGAGAGAGTGGAATTCCTGAGTGCTTGGCGAGGTGAAATGCGTATTAAGAGATTAGGGAAGAACACCAGTGGCGAAGGCGACTCTCTGGACTGTAACTGACGCTGAGGCTCGAAAGCGTGGGGAGCAAACAGGATTAAGATACCTGGTAGTACGTAAACGATGAATACTAGGTGTGGGGGTTTCAACACCTCCGTGCCGCCGCTAACGCATTAAGTATTCCGCCTGGGGTAGGTCGCAAAGATTAAAACTCAAAGGTGTGAGGGGACCCGCACAAGTAGCAGGCATGTGGTTTAATTCGAAGCAACGCGAAGAACCTTACCTACACTTGACATCCCTCGCATTGCTCTTAATCGAGGAGAATCCCTTCGGGGACAAGGTGACAGGTGGTGCATGGTTGTCGTCAGCTCGTGTCGTGAGATGTTGGGTTAAGTCCACAACAGCGAGCGCAACCCTTGTCGTTAGTTACTACCGGTAAGTTGAGGACTCTAGCGAGACTGCCTGGGTTAACCAGGAGGAAGGTGGGGATGACGTCAAATCATCATACCCCTTATGTAGGGCTACACGTGCTACAATAGGCGCTGGGTACAGAGATGCAATACCGTGAGGTGGGCCAAACTTTAAAACCAGTCTCAGTTCCGGATTGGCAGGCTGAAACTCGCCTACATGAAGCTGGAGTTGCTAGTAATCGCAGATCAGAATGTCGCGGTGAATACGTTCGGGTCTTGTACACACCGCCCGTCACCATGAGAGTTGGCAATACCCGAAGTCCGTGAGCTAACCGCAAAGAGGCAGCAGCGGCCGAAGGTGCAGGGTCAGCGATTGGGGTAAAGTCGTAACAAGGTAACCGG
+
,/1-,044;5,/62134)//18;.05.-.8.-*//430**-*/91+('))*-+0366353'&',-510./0//70/2;3.+80897759.+--565556<;)20()'./0--.)0%444-6/,)3+*)&(&'%+&/038356643330.&'(*.+,,-,'1&'%'**-,-083./7944511/-.1*-6-%&%$'0+35945,%,1%)+/--'*++0-.('+/-2/-/499))))'&).'-/61,6878,'%%()/875-2215.630*9:944580:110-,,*,-,,+3.(+'($''+*/*3*2/)())**)2'*')*'.('(-.4,.044)0+,*')*)0,*.0')**(.*+1../5380'&('1.886532*57:5545330'),-156683/5/.1,,7501437::/+./1<69/03)0++(-.98:;*+54'&(&('(-84.--101:5&-%&384454-00,):0024434:5310/.03/5:41,0+*+.)++0,&.)+811+,0./4.+''()),2334*)*0,5:521010/&)%'&))(-63,57;5//*,)'&%$(*&1566763685;:334:5.+)(*99721000))..*')(--')-+//7/25019:0.502*3+%*+(-)1+34'')()$(('-9+/+)*(4.10.**+*)'-&+'0+3.35893-22)+/267+.//1430563200-/;47900./944/225+*.**%'&(*,3295.5:2-3-./4483144002259'','.*+7.+.20552.%**,.023898;88<4050404,31&+-+/-2.48:.126679::::3-029923(,03,**%&&%((2-46./'(')+4775260$++++,..3)*,95-+./28535001;99745425/3133:-,2906;5*.+,-:8/4+,/73*3//.-'((-120165:735567:63230/,1,--45.*.,(,,%+,1:332:%&766102:8667595;977:77:.6-1'*4344:433/+-,/75354-'*',*04..'%*1--*+.,.,074,,0.-.80241)()2*4+++36(,%)+'()-(,*,1/01.*,*)$+-,,,,-&(((%-&+,,(*&',((,.//5955/600+2/2.
@ffc1a2df-8296-411d-ae10-19c27be88ebd ch=387 read=46677 start_time=2019-12-12T23:41:45Z barcode=BC01 runid=2c9cf7bc05858273f10e7d7ec552fc0bd742dc3e
CCGGTTGCCTTGTTACGACTTCACGCTGATCGTGAATCACAAAGTGGTAAGCGCCACTCGAAAGGATTAAGCTACCTACTTCTTTTGCAACCCATTTCCCCATGGTGCTGACGGGCGGTGTACAAGGCCGGGTGTATTCACCGTGGCATTCTGATCCACGATTACTAGCGTTCCGACTTCGCAGGTCGAGGTTGCAGACTCCGATGGACCGACGCACTTTATAGGAGTCCGCTTGCTCTCGCGAGTCGCTATCTTTGTATGCGCCATTGTAGCACGTGTGTAGCCCACGTATTGGGGGGCCATGATGACTTGACGTCATCCCCACCTTCCTCAGTTTATCACTGGCAGTCTCCTTTGAGTTCCCCGGCCGGACCGCTGGCAACAAAGGATAAAGGGTTGCGCTCGTTGCGGGACTTAACCCAACATTTCACAACACGGAAGCTGACGGCAACCATGCAGCACCTGTCTCCCACGGTTCCCGAAGGCACGTACCACATCTCTGAAACTTCCGTGGATGTCAAGACCAGGTAAGGTTCTTCGCGTTGCATCGGAATTAAACCACATGCTCCACCGCTTGTACGGGCTGATGGACGAGTTTGCAGCGTGAAGCTGCGTTGTCGGCTCCGTTCGCCTCCCGGTGATTCGTTTGGCGTGGACTACCAGAATTATCTAATCCTGTTTGCTCCCCACGCTTTCGCACCTGAGCGTCTTCGTCCAGGGGCCGCCTTCGCCACCAGTATTCCTCCAGATCTCTACGCATTTCACCGCTACACCTGGAATTCTACCCCCTCTACGAGACTCCAAACTTGCCAGTATCGAGATGCAGTTCCCAGGTTTGAGCCCATGGTCAGTCTGCTATATCGGCTGCTGGCACGGGTTAGCCGGTGCTTCTTCTGCGGGTAACGTCAATGAGCAAAGGTATTAACTTTGCTCCTTCCTCCCCGCTGAAAGTGCTTTACAACCCGAAGGCCTTCTTCATGTACACGCGGCATGGCTGCATCGGGCTTGCCCATTGTGCAATATTCCCCCTGCTGCCTCCCGTAGGAG
+
3&,*06*0609..4%-.-4670*)%)*124:298796400.1()*(-+)&'(-:/++*0))/+(+#8'0(*,,+.0&(+-5/1:;1,21+18,+/8,.1/(%-.((&$&)*2-25..4)(*((.'4+60(*%$$,-/70/07./,0+,/<952143)'),61;11/-0/+(.0)(&,01/))).423-.,.17)1%'.103,'%&%)$$%&%*&(#)**3./'(,'**1+&)-,)*.-.443/',*.//1),%&'*)114568:;416/+)//-.//01+(*)47.&(&,%((**./6,;:66..,+))&%%&&(338/689/-597:2*+,%()2))2214-0.--188472.9512365802'&')-+:5998987:76088<.00:2:5*+.,+634.1241-5-.)9862421,02+)%+-.81---/)/.6.*()-/.//1/0//(0067*1/.//22'%,308,)(3.89208.)-)(,*((&'$&*''+0.0*((-,)+3.89-094:8-20010111++10+2+7,:6598686+4**+*-***)+),5-'*')+*,),23/460/3.-.%++.&&%%%'(&$$&$(-/($%$$$$$$&%#$#$%'()&%$&$'(-)((%#$##'))%(&%'$'$$'),*+-1117:99987:,))%*)+,3345653230:4,.0487++,-,181-03/39//34-)-,*:771:()07:1/83594;877:)43),.,/682/-/,++-.255,44637;40+-6-15./.0412-),,-,*,/4740)**)+.+--00/)1.'*,*,36)/.()'%')+:89157423,'15/50)&)*.#"$##$$$%(''%%$#%$&%%%1274/0)&%*+.)*.--771:8233938<877922/.288688/6///8888+))((+1/5,,1/(*+-6*942.731+/00''*0+,)*+((',-),**(*0.1186;86;3'*&)*)')(*+5.126;8721+-,-2--/1),23/.900'(*.+13;298+&%')0+/5,79,++%*()%
@22216a52-bd1c-4439-9f4e-babc318cc0d6 ch=190 read=65758 start_time=2019-12-12T23:41:43Z barcode=BC01 runid=2c9cf7bc05858273f10e7d7ec552fc0bd742dc3e
TTGGAATCAGTATTGCCGTTCCGGTTACGCTGGTGCCGGTGCTGAAGAAAGTTGTGGTGTCTTTGGTGACCACCGCGCACCGTAGCTCTATGTTTGGTTACTATCGTGCGACTTCACCCCAATCATCATCCACATGGAACAGCTCCTTCCCGCGCGGTTGATTACCGGCTTCGGGTGTTATCAACTCTCAGTGTGACGGGCGGGTGTGTAAGGCCAAGGTATGTACTGGCTGTGCCGTTCGCGAATACTAGCGATTTAACTTCATGTAGTCGAGTTGCCGGACTATAATCCGAACTGAGAATGGTTTTATGGGTTTGTTTACCTCGCGGCTTCGCTTCCCTCTGCACCATCCATTGCCCAGCACGTGTAGCCCAGGTCATAAGGGGCATGATGATTTGACGTCATCCCCGCCTTCCTCCAGCTGTCACTGGCAGTCGCTAAGTCCCCAACTTAATGATGGTAACTAACGATAAGGGTTGCGCTCGTTGCGGGACTTAATAACATCTCACGACACGAGCTGACGACATGCACCACCTGTATCTCATATAGCTATCTCTCCATCTGGAGCCTTTATAGGTATCCAAGACCTGGTAAAGTTTCTTCGCGTTGCTTCGAATTAAACCACATGCTCCACCGCTGTGCGGGCCCGTCGAATTCCTTTGAGTTTCATTCTTGCAGACGTACTACTCAGGCAGGTATTATTGCGTTAACTGCAGCACTGAACTTTGACATCAACACTTGGTACTCATCGTTTACGGCGTGGACTACTAGGGTATCTAATCCTATTTGCTCCCCACGCTTTCCGGGACGAGCGTCAGTTGCAGGCCAGATCGTCGCCCTTCGCCACTGGGTGTTCCTCCATATATCTACGCATTTCACCGCGCTACGCCGATTCCACGATCCTCTCTGCACTCTGGCTGCCTGGTTTCTATGGCTTACTGAAGTTAAGCTGGGCTTTCACCACAGACCCTTGCTGCCGCCTGCCCTCTTTACGCCCAATAATTCGGATAACGCTTGCCACTACGATATTACCGCGGCTGCTGGCACGTAGTTAGCCGTGGCTTTCTAATAAAGTACCGTCTCGGCTACCATTTCCTGTAGCCGCCGTTCTTCCTTATAACAGAAGTTTACAATCCGAAACCTTCTTCCTTCACGGCGTTGCTCGGTCAGGGTTCCCCATTGCCGAAAATTCCCTGCTGCCTCCCGTAGAG
+
'(%&&'%'$&&%*%$'((-56&*)2+((&$$''+'+$.))')+0++'*)())1*+)+(&**26,(&($&(,*+/,.&-$%#&*('+-/.0/%*)$%&&(%(((+,*'$'%%$&-(&)0/+)/('%()&+0,')')(-+')(%%*.1.091+'((*'-1*(()'),-+-+/2/8<...09/..,()((&%#%('('('(+-))')''('$%%&)-)2**(%('%&#%%&&%(&%$&%&+:2./(%$((+'()*.00;0,-+.39788886.2''--9%3'''')/**,++2,&&1///0.1314,;<<-22086/72%$(+-/6/.'&,1--5,*,183:726700/057::8136--2+*++(,.030+*+/+),...2668/493./1.121)18),-3450--.58-+.4615/&,+)$*.(+,775(42.042&&))'&'(38-.,,-1+,*+,.196502003,'$(&'*))*8-101/018;170;87-1+1,.073231,+'''%&%'*,./4410,)%%'%''*.+++-,,+-.15-356167769133249.3650.)()((*&$'&'(*)-.)'&,(*((),)*5)/+9-.3<866.2+%*5/5,-+1,39449334400129777--$$),026+-00,02(1)7-1$$%%)*36<;/28:059,0''0.**521-*+/*,87*.-+('-'*,,,6706///50...*2-04957;8/11052.3.*),('+1024449:65;9.0342278;41,+.3.22/0/5835:878/11:4-003471*-/)2;6(&,68-*'&*,234'46413-05/7//0663.2(,*%%'(&+.**)*('+',0-7446/1/35885255714<1+&*,+3446,-*,+,'023,,,+0112.--*.20,---**(((0196895;:-312-*)**',))&')-;05(,+)/662<92177010078<126.-.04:692-))*1**.75'/(02*252425.0-9294431-4.,/,(++.0+&,,1315:67/;0008:,7($()*)+1,+,481.4,'())'*/,*7;3.,-/560,&'+...-272/:31751*))3+45;8:;65;4',+*.477(&)&).75-./(.)&&340996;56<854:6,.'0,-6-,,46-923&'2144*784,/3/1:/529.9/6,)(')0/--+/7+-61/+'
@ff5a3dd6-1503-4995-8342-b42b1b654315 ch=442 read=47495 start_time=2019-12-12T23:41:42Z barcode=BC01 runid=2c9cf7bc05858273f10e7d7ec552fc0bd742dc3e
CCGGTTACCTTGTTACGACTTCACCCCAATCATCAATCCACCTTAGACGGCTCCTTCCCTTGCAGTTTAGGCACCAGCTTCAGGTGTTATCAACTCTCGTGGTGTGACGGGCGGTGTGTACAAGGCCGGAGACGTATTCACCGCGACGTACTGATTCGCGATTACTAGCGATTCCAACTTCATGTAGTCGAGTTGCAGACTACAATCCGAACTGAGAATGGTTTATGCTGCTTCACCTCGCGGCTTCGCTTCCCTCTGCACCATCATTGCTTACGTGTGTAGCCCAGGTCATAAGGGGGGCATGATGGTTGACGTCATCCCGCCTTCCTCCAACTTGTCACTGGCGGTCTCGCTAGGAATACAACTTAATGATGGTAACTAACGATAGGGGTTGCGCTCGTTGCGGGACTTAACCCAACATCTCACGACACAGCTGGCGACAACCATGCACCACCTGTATCTCCTTAGCTATCTCTCCATCTGGAGCCTTTATGAGTATGTCAAGACCTAGTAGGTTCTTCGCGTTGCTTCGAATTAAACCATGCTCCACCGCTTGTACGGGCCCAAATCAATTCGCTGAGTTTCATTCTTGCAGACGCTACTCGGGCGGAGTACTTATTGCGTTAACTGCAGCACTGAACTTTGACATCCAACATAGGTACTCATCGTTTACGGCGTGGACTACTGGAATTATCTAATCCCTATTTGCTCCCCACGCTTTCGACTGAGCGTCAGTTGCAGGCCAGATCGTCGCCTTCGCCACTGGGTGTTCCTCCATATATCTACGCATTTCACCGCTACGCAGATTCCAGTCTCCTGCACTCTAGCTGCCTGGTTTCTATGGCTTACTGAAGTTAAGCTTCAGGCTTTCACCACAGACCCTTGCGCTGCCGCCTGCTCCCTCTTTACTTAATAATTCCGGATAACGCTTGCCACCTACGTATTACCGCGGCTGCTGGCACGTAGTTAGCCGTGGCTTTCTAATAAAGTACCGTCACTCGGCTACCATTTCCTGTAGCCGCCGTTCTTCCCTTTATAACAGAGTTTACAATCCGAAGCCTTCTTCCTTCGCGGCGTTGCTCGGTCAGGGTTCCCCCATTGCCGAAAATTCCCTGCTGCCTCCCG
+
900/4003,0,+.3+--36:<81885-/415/0,4-.59,-414/-.,(3132+*/55'4*)+&33/)'*,,$'+'..//3%--+,3124:/6-+,+-&.')+788993;;151119685803.4/8(*%&*.,-25<8588.30.-%,%../'*)5+-254723-.-.-0504(2+-.70/0//.)-,*).1:37-.455466:94..4;86/.)/64647;9+.',++,10222927524//648588:*81+063../406/'&*(%'&&'.-/)),/0.;1,,3/..041*-122,-+.-.///31-(-*-.1.:.-)1..//741400,4-,+5355211&--+)+'()%,&(')),+5*-+2,2227797/2,-.81110)(042-7.2387965901)760-,+/,22+/1/11662/01022,+,,,111007565<4:11025758*'('*+6/**,%--568443379323228+.0/2;9*..*+,.0501.1./50.&*-(,13:877857681/0905(.,1-4<9962)+788/-7/5/6.)-)/.6022-&''*,/93;0&&.(),-:52169*1+')$')+%&')),-,-+..**)*-..3-11--*/42624420211666;<76;;643513.1(,&&)(*(*,-+3::85;;/0.20024:671')'&)(+,1/24539046,-(09*,240;2+%/,(/2,&%$$)'(,445512/;/0'-**722376565-/)&')*6:/.-,+')*:861017/424599969686:<;7571-/,*-)*',025(+$%(-(+-36701/2+-3564583475:90,,.3762:23314/,5-1*+.38716:29:21447.//.8:<595+-%'-.193790-,*-4,+4-:($''&8,.789;:576999;700.1.11081,)-*+,3:47:6/6///99901,'+.6196:00/7/81905.'+$)30471*+,46566../,+--./6607;838876000608:89<97301).85/0/)0-)-*,8;.2040,**.+*-30819<998*+&')*)+.0--.1577:%/6+04*9;;-,2;,/.+.9921'/(&%+,.-39((65)
