# Supplementary material for: De novo species identification using 16S rRNA gene nanopore sequencing
Source: PeerJ. 2020 Oct 21;8:e10029. doi: 10.7717/peerj.10029 (PMC7585375; doi:10.7717/peerj.10029)
Supplement: Supplemental Information 2 — Contains raw reads. [file peerj-08-10029-s002.zip › pass_fastq_runid_2c9cf7bc05858273f10e7d7ec552fc0bd742dc3e_104.fastq]

@076ae0b5-4506-45d8-81fd-701507fcc3d4 ch=453 read=59938 start_time=2019-12-12T23:41:54Z barcode=BC01 runid=2c9cf7bc05858273f10e7d7ec552fc0bd742dc3e
CCAGTTACCTTATTACGGCTTCACCCCAGTCATGAATCTGAAATTGGTAAGCGCGCCCTCCCGAAGGTTAAGCTACTACTTCTTTGCAGCCTCCATGGTGTGACGGGCGGTGTGTACAGGCCAGGAACGTATTCACCGTGGCATTCTGATCCCACGATTACTAGCCGATTCCGGCTTCATGGAGTCGAGTTGCAGACTCAATCCAGACTTCACGACGCACTTTATGAGGTCCGCTTGCTCTCATGGTCGCTTCTCTTTGTATGCGCCATTGCTTGGCACGTGTCCCAGCAGCCCACCGGTCGTAAAGGGGCCATGATGACTTGACCCGATAATCCCCACCTTCCTCCAGTTTATCACTGGCAGTCTCCTTTGAGTTCCCGGCCGGACCGCTGGCGGCAGGATAAGGAGTTGCGCTCGTTGCGGGACCAACCCAACATTTCTGGCACGAGCTGACGACGGCCATGCACCTGTCTCTACGGTTCCCGAGGCACGATCTCATCTCCTGAAAACTTCCGTGGATGTCAAGACCAGGTAAAGGTTCTTCGCGTTGCATCAGATTAAAGCCACATGCTCCACCGCTGTGCGGGCCCGTCAATTCATTTTGAGTTTAACGCGCAGCCGTACTCCCAGGCAGTCGACTTAACGCGTTAGCTCAGGAGCCACGCCTCGGGGCACAACCTCAGGTCGACGCCGTTTTACGGCGTGGACTGCCAGGGTATCTAATCCTGTTTTGCTCCCCACGCTTTCGCACCTGGGCGTCAGTCTTCGTCAGGGGCCGCCTTACCGGTATTCCTCCAGATCTTCTACGCGCTTCCGCTACACCTGGAATTCTACCTCACGAGGACTCCGGCTTGCTGGTATCAGATGCAGTTCCCAGGTTGGGCCGGGGATTTCACATCTGACTTAACAAACCGCTGCGTGCGCGCCCAGTAATTCCGATTAACGCTTGCACCCTCCGTATTACCGCGGCTGCTGGCTGGGGAGTTAGCCGGTGCTTCTTCTGCGGGTAACGTCAATGAGCAAGGTATTAACTGCTCCTTCCTCCCCGCTGAAAGTACTTTACAACCCAGGCCTTCTTCATACACGCGGCGTATCAGGCTTGCGCCCGGTATTACCAATATTCCCCGCTGCTGCCTCCCGTAGGG
+
/+*0.;..422%*.),,*.,.-.0')(((13.4329453//0'()/6250**)-,/5*),3.,'1(,+235,+*&('#(*:-8;<0//*2)*+8.0:::70+-.2<:355/.,,..188:,6%'))(+99.8.,'()'*-41-4:---..6/&%+,310***&$%$)(7;4630.0021231+..1.055;3946689/4-,1,%1,))0&'+2274-*+06;,))*.(1/(').1-/+224..*'-/*-/..111:801224759;58.'%$$'&($*+,-.'&$#')'+,32%(',1166453'03911,$%((++)'()**)*&%&),')09:,..+,:0770()-3<+++9*1/(*%),0632&&,&(/198050*1.4/666924-2+)%&'&(*717023',19+0/68:78;21.6)()&'%*&(+-.*/4)+&'()(**)1177788,8%/0.%$#&(163763.+%$'*2;;380**-+((,,)/+-/4::94,)))01--050--55;787885558:994;82:+./:<:9<;67606//.35'',2*/*''-*$%())-./6030(&&(),/)2*.2-)12..0:2./8;2-/35;/1.0$%%&#)*.+-*+,.:0*/)'$&*1*+,5.5.866.5010858&59326700.+),,',5.001296:08(*301/04--./,96*$,'-*,-8:565)3/.*%$0(/-030/4544/:;.0313+.,'-,/198535.11-02--.6679879<:84;-.30('&%'%(&'4:,5112<:8/5($(,.)**.*$*''$%-*-+'**(./07776+3+4,/*10'*%))%()./4/&&+*.,)(&(*.059468:99082,+(%&++,,*1-2-(12-)58--)((+*)*))-)8-:8887904233/,*)&&%%$$$),.6719-,.53343-,/,+-)/2**-.*013636:796:5547.:-+)02-+)*/0//69&30./2:2:<940..27139:9:.7,,**0342*0,06:36.2-/.11)5230/:8+'*.%(,)&''''''%'*/.5/*,131).*+205743(.+)''%%#&),&+70/-+,*,,*'%*$($&-2+1+',/067+)*,)-./030/;.-.0356
@93ee0968-2880-405c-9453-fc6d64a1dd3b ch=39 read=49817 start_time=2019-12-12T23:42:03Z barcode=BC01 runid=2c9cf7bc05858273f10e7d7ec552fc0bd742dc3e
CCCGGTTACCTTGTTACGACTTCACCCCAATCATCAATCCCACCTTAGACGAGCTCCTTCCTTGCGGTTGGGCACCCGGCTTCGGGTGTTATCAACTCTCGTGGTGTGACGGGTGGTGTGTACAGGCCGGGAACGTATTCACCGCGACATGTGCTGATTCGCGATTACTAGCGATTCCAACTTCATGTAGTCGAGTTGCAGACTACAATCGAACTGAGAATGGTTTTATGGGTTTTGCTTCCTCGCGGCTTCGCTTCCCTCCTGCACCATCCATTGTAGCACGTGTGGCCAGGTCATAAGGGGCATGATGATTTGACGTCATCCCCGCCTTCCTCCAACTTGTCACTGGCAGTCTCGCTGGAGTCCCCAACTTAATGATGGTAGCAACGATAAGGGTTGCGCTCGTTGCGGGACTTAAGCAGCATCTCGGCGAGCTGACGACAACCATCACCACCTGTATCTCGCCATAATGTCTCTCCATCTCTGGAGCCTTTGTAGGTATGTCAAGACCTGTGGAGTTCTTCGCGTTACTTCAGATTAAACCCACATGCTCCACCGCTTGTGCGGGCCCCGTCAATTCCTTTGAGCTTCATTCTTTGAACTGACGCCTCAGGCGAATTACTTATTGCGTTAACTGCAGCACTGAACTTTGACATCAACACTTAGGTATACTCATCGTTTGCAGCGTGGACTACTAGAATTATCTAATCCTATTTGCTCCCCACGCTTTCCGGGACCGAGCGTCGAAGTTGCAGGCAGATCGTCGCCTTCGCCGCTAATTGTTCATCCATATATCTACGCATTTCACCGCTTTACATGGAATTCCACGATCTCCTGCACTCCTGGCTGCCTGGTTTCTATGGCTTACTGAGTTAAGCTTCAGGCTTTCACCACAGACCCTTGCTGCCGCCTGCTCCTCTTTACGCCCAATAATTTCGGATAACGCTTGCCACCTACGTATTACCGCGGCTGCTGGCGTAGTTAGCCGGTGGCTTTCTAATAAAGTACCGTCCTCGGCTACCATATAGCCGCCATTCTTCTCGCTTTATAGCAAAAGTTTACAATCCGAAACCTTCTTCCCTCCGCGCGGCGTTGCTCGGTCAGGGTTCCCCATTGCCGAAAATTCCCCTACTGCTGCCTCCCGTAGGAG
+
;/'.7,:,-72:1-8**,-169/++011+5/756749-7.(&.*40/022'$',*-67:8...-/(3/9,,&%%),(,,,-50++&,&),,,-4,-,/.-%2()-++,7714,(*2-/0212,(-./0-.)$&.)*.13/%)-/1787//+(,01988/-&%++3.233233417:4531./90686546871.-1-./14*///02967.1764+)+).+/39:;.344</79;/-.6:1.--*-.401:4,-1209),+(&')).75<;9057*+---(*-/))%()3.2920+.*(/68+60---..3:</./6668:04:7.*036<7:72.0+*2++,926/3/.*2981920/&,*++/35,-+,,.//.--*0*+)%$%#'()-.-*000:*.1676.8--%1-5//1..+*-,&1334452,5('*&$'$00475448/./-/0*.)((('))&*$$#&),'*%*'//16;89909/15',4,64/(/,'),04025)6-57,&&(*,++8;89<:89.9-*+182)*.-1.<8;9-+/,4//..3-05)(**+/50-7*383+139788;40.640-156;8460,'(%.0//++**',)*1/6:71()*('(0,..8//,5+5+,-3-,,)$(),()(35:2665.9*,*((+'%'%'%%&(.329925;+&*$111::6&56456,&($.+01253:104//0:70242::4+.,-58./(3;<28/+.+,356(*'(0903-2413/111.:8::;9<966+&%$'%5(+9//%,04-0/45:894401*0772(*52-*)+'($%()*-010(%',,...14001,./121.1/+*+((166;6467816420**'&+(*603-0177.492/4))**-(*+.04;--/,,-/*1,.4401+2-))77-,65/3/,.-/.6:'.-8040.0,,0-*53.5532424618+0722.5122808-,'').6:2/1+''*/3,),)&(.046;8.3.03/040135:6*(-*'-+()-1278:79;504*((%&&(&&'&),.2/1,19/*,-622)(57.270804:9;603%$()11:771;1118)7,-,8:1800:;0/1:/3.-3255168/0,)(++())'*1//:0/1240-)
@d22cdc20-cb2e-40be-b6d5-c3ca4655349d ch=310 read=50105 start_time=2019-12-12T23:42:04Z barcode=BC01 runid=2c9cf7bc05858273f10e7d7ec552fc0bd742dc3e
CTCCTACGGGAGGCAGCAGTAGAATATTGCACAATGGGCTGAAGCCTGATGCGACCATGCCGCGTATGAAGAAGGCCTTCGGGTTATGCGAAATACTTTCAGCGGGAGGAAGGAGTAAAGTTAATACCTTTGCTCGCTGTTGCCAGAAAAGCACCAGCTAACTCCGTGCCAGCAACCCGCGGCTATACGGAGGGTGCAAGCGTTAATCAGAATTACTGGGCGTAAAGCGCACACCGGCAGTTTGTTAGTCAGATGTGAAATCCCGGGCTCAACCTGGGAACTGCATCTGATACTGGCTTAGCGTCTAATGAAGGGGTAGAATTCAGGTGCTTAGCGGTGAAATGCATGCGAAGATCTGGAAGGAATACCGGTGGCGAAGGCGGCCCCTGGACGAAGACTGACGCTCAGGTGCGAGAGCGTAGAACGAAGCAGGTTCGTCTTTGTAGTCCGCCGTAAACGATATCGACGGGGACGATACACCAGGCGGCTGGAGGCTAACGCGTTCGAAGATCGACCTTACCAGAAATGCAACCGCAGGTTAAAACTCAAATGTAGTGGCGAGAGGCGCGAGCGGTGGAGCATGTGGTTTAATTCGATGCAACGCGAAAGAACCTTACCTGGTCTTGACATCCACGGAAGTTTTCAAGTGAAATGTGCCTTCGGGAACCGTGAGACAAGTACCGCAACAATCGTCAGCTCGTGTTACAAATGTTGGGTTAAGTCCCGCAACGAGAGCGCAACCCCCCTTATCTAACTGTTGCCAGCGGTCCGGCCGGGAACTCAAAGAGAGCTGCCAGTGACGTAAACTGGGAGGAAGGTGCGGATGACGTCTCAAGTCTGTCTGACGCCAGCCAGGAGCTGCCACGTGCTACAATGGCGCATACAAGAGAAGCGACCTCTTGCCGATGAAGTGCGTCGTAGTCGGATTGGAGTCCGCAACTCTCTGACTCCATGAAGTCGGAATCGCTGAAACCAATCGTGGATCAGAATGCCCACGGTGGCGACCGATCCCGGGCCTTACCCCACCGTCACACCATGGGAGTGGGTTGCAAAGAAGTAGGTAACCAACCTTCGGGAGGGCGCTTACCACTTTGTGATTCATGACTGGGGTGAGAATCGCCGGTAACCGGAAGATAGAGCGACGAAGCCGATAGGTTAACACAAAGACACCGACAACGCC
+
&&%&&(+'4,))+).00,.5&,&*((0,,.551:.**+(&&*+)-3..-1(+%'(2.8799./)+%)*-.),)*(-,8770.%3.,**(&%((&**/65-(-+(+,(,./+0.%*+1:3/-2.2,/36/85//65121,(,&),+),3)*$&&**%)((-*(/+-&,).+*++,'2.)%)()&&)*(+(0,+/).,-)+(+.2////,%''-073422302/0030*122.0)02+53235:8,0,.+./2455**&*10)07-+.-.1*/(3(*)-*+-32111020/0103(($%&*&$%&&'#$&+&%+*12*''$+*2/4..*)$%%$()0*)%%(02,/026,0)*))*2214.,''3.608:;:;76830.-,31307;83-080-,*.'+++,.07710,..401-+)()*++('+&'%(*$+'+'(('&'$')%%(%-).&$&''2399,,('%((*%)%)(($%&&$%'$,''++''('(1-+((*')31++(+)'&&&&,33++-()('(&%%'((&/10+41'))%,-,)15-3-,*-+*((*$'%$$#'&&&%%##$%'(/310))'*%-)&(229:6623,*)+.244516125+)')(+2724;7745459444/87,*-04-4-1:;:-/(')%(*+,&.+/1289/9:5;89894)*+)+-$($'&#%$$%%*,00/5),-/23..(,$$*5--/8;.20/324/11(+)0046**%$+1,303225.1,*0//.*)%'-()0,.:5'0/430**&*)%'(()/-10:*(%'%%'/.26+,+(%%$-/:8453:('+'+)&%(&#(**:781.)&'+*1/22/++(%%&(&)('&*7)/('%(*$)&&((+),./2584/72,/.0131*'+$'()*/((*))&&%$#%$#%)+(-+113426,334*,$1%2*.-/0'&&/&(&))((&&')*//00240//&)%0/05710-/'''3+03394966743333-0'$$%%&*).,/0.1&$%+,*/1--(')&/20+&)+(),,.,/422/.'&%&+,.474536-&)((*)-/*+*)&((+,.95(3+'..+/.15.))-%)-5--0358;6321-1()-.(-.*&'(*'$%$%)(5:322-10,32-,+*.246/,,)'&(#'(**,*6*2-/0:5/-/.483838--%%"
@b1e577b8-2e5b-4364-b325-537facf41319 ch=127 read=48806 start_time=2019-12-12T23:42:03Z barcode=BC01 runid=2c9cf7bc05858273f10e7d7ec552fc0bd742dc3e
CCCGGTTGCCTTGTTGCGACTTCGCACGATCATGAATCGCAAAGTGGTAAGCGCCCTCCCGAAGGTTAAGCTACCTGCTTCTTTTGCAACCCACTCCCGTTGTGACGGGCCGGTGTGTACAAGGGCCGGGAACGTAATTCACCGTGGCATTCCACGATCCTGATTACGATTCCGACTTCATGGAGTCAGTTGCAGACTCAATCCGGACTACGACGCACTTTATGAGGTCGCTTGCTCCCGCAGGTCGCTTCTCTTTGTATGCGCCATTGTAGCACGTGTGTAGCCCTGGTCGTAGGGCCGTGATGACGTCATCCCACCTTCCCTCCAGTTTATCACTGGCAGTCTCGCTGAGTTCCCGGCCGGACCGCTGGCAGCAAAGGATAGGGTTGCGCTCGTTGCGGGACTTAACAACATTTCCGCAACACGAATGACGACAGCCATGCAACACCTGTCTCACGGTTCCCGAGCACATTCTCATCTCTGAAACTTCCGTGGATGTCAAGAGACCAGGTGAGTTCTTCGCGTTGCATCGAATTAAACCACATGCTCCACCGCTTTTGTGCAGGCCCCGATCAATTCAGTTTAACCTTGCGGCCATTACTCCCCAGACTGGTCGACTTAACGTTAGCTCGGAAGCCACGCAAAATTTCACAACCTCCAAGTCGACATCGTTTACGGTGGACTACCAGAATTATCTAATCCTGTTTTGCTCCACGCTTTCCGCGCCTGAGCGTCAGTCTTCGTCAGGGTCGCCTTCGCCACCGGTATTCCTCAGATCTCTACGCATTTCACCGCTACACCAGATTCTACCCCCCTCTACAGGACTCAGAAACGCCCGGTATCAGATGCAGTTCCCAGGTTGGGCCGGGGAGTTTTCACATCACGACTTAACCGACCGCCTGCGTACGCTGCGCCCAGTGATTTCCGATTAACGCTTGCACCCTCCATATTGCCGGCTGCTGGCACGAGTTAGCCAGTCTTCTTCTGCGGGTAACGTCAATGAACAAAGGTATTAACTTGCCCCTTCCTCCCCGCTGAAAGTACTTTACAGCCCGAAGGCCTTCTTCATGCACGCGGCATGGCTGCATCGGAGGCTTGCGCCCATTGTGCAATATTCCCCACTGCTGCCTCGGAG
+
05*0328.3427035%(++.6-+%)%&%%,/+.-.413&-+.0+,-510**/*/30*21*).5.1.0)'*++-.4,,/.66187,*,/55<5/236)&%(&)&,-25:7/),--/213354'*4032(3.+)-&%&'+*..182737224;,'$&',./(&-)4'$%'(:;96002384786/(*+1&1-2*-))1-8.-0./2/8/20*(..002*,-4822./150/$%''&',,.+)+%)-*./,++()+-3,'%''(6589115,***+)+*,-...../8,*1:88+1((34.(%''(*+0665556174')+*-/6*(,((+/97--*&)++21/030+1%&.**13345',(1*480&&%&%**/.'0.3(1.54)04428.0.2276692618*-&$%,&+(,*//97.'$(023/30*%(-11224/010'('()'0,.6-03623+/2:9924)&&+*+./3:777699181.-21-503*'+*1-7+++,(&(*,18(1''$&(-4/084350.5.//9;0/-0,.4+8:121203446',,)*.89+,1/1%()/12,((,-0739/$+-.*+%/+1.,.(330,/-,.-247('*$,$3)5356021/+,+*3-)*,-././).4*+(+,41+-44($%),,5,3)1-4633/52882/5&&'((%-;54-&((%()(,2,..).969:7496:/,.362%'''.3(,.%&$-),-/22353+//04<:699.264-5-.))*,*--,.3-3135;2--0&'0323346724,/85125:+-0,,%*$&&,/.21&43585.+2444%(*,.+2*&)+&)%*&&)*/+-.+,./012572/+*'049<88031%,-%%(31/*+(*+,,--,,+/*5*3-3568'&'&(,*0&-))6*-/24*(()**84)24021312//.20+-&-/++6.$$&+*).+--.000+1(&%&&%)+--..5&422/559;6122178//9655/0''(+&,6:*+(*'-++)''*&+/+*161)(*89.+31210+%+%'&&&%'''+))')(0*5958-25*,1&.&,*,,1--.097534/34+.&&(,,12542:9+0-+./21;443.558.&(((,-,172531'(
@a8f6ec13-81d0-4dc3-9ecf-1a7b987d16c4 ch=419 read=54323 start_time=2019-12-12T23:42:02Z barcode=BC01 runid=2c9cf7bc05858273f10e7d7ec552fc0bd742dc3e
CTCCTACGGGAGGCAGCAGTGGGAATATTGCACAATAGGCGCAAGCCTGATGCAACCATGCGCGTGTATGAAGAAGGCCTTCGGGTGTAAGTACTTTCAGCGGGGAGGAAGGAGTAAAAGTTAATACCTTGCTCATTGACGTTACCCGCAAGAAGAAGCACCGGCTAACTCCGTGCCAGCAGCCGCGGTAATACGGAGGTGCAAGCGTTAATCGGAATTGCACTGGGCGTAAAGCGCACGCAGGCAGTTTGTTAAGTCAGATGTGAAATCCCCGGGCTCAACTGGGGCTGCATCTGATACTGGCAACGAGTCTCGTAGAGGGGTAGAATTCCAGGTGTAGCGGTGAAATGCGCTTAGAGATCTGGAGGAATACCGGTGGCGAGGGCGGCCCCCCCTGGGGCCGAAGACTGGCAACAGGTGCGAAAGCGTGGGGAGCAAACAGGTTAAGATACCCTGGTAGTCCACGCCGTAAAGCGATGTCGGCTTGGAGGTTGTGCCCGCTGAGGCGTGGCTTCCGGAGCTAACGCGTTAAGTCGGCCGCCTGGGAAGTACGGCCGCAAGGTTAAAACTCAAATGAATTGACGGGGGTACACAAGCGGTGGAGCATGTGGTTTAATTCGATGCAACGCGAAGAACCTTACCTGGTCTTGACATCACGGGAAGTTTTCAGAGATGCCTTCGGGAACCGTAAGGACAGGTGCTGCATGGCTGTCGTCAGCTCGTGTTGTGAAATGTTGGGTTAAGTCCACCAGCGAGCGCAACCCTTATCCTTTGTTACCAGCGGTCCGGCCGGGAACTCAAGAGACTGCCAGTGATAAACTGGAGGAAGGTGGGGACGTCAAGTCATCATAGCCCCGCCACGACCAGGGCTACACACGTGCTACAATGGCGCATACGAAGCGACCTCGCGAGAGCAAAGCGGACCTCAAAAGTGTAGTCCGGATTGGAGTCTGCAACTCGACTCCATGAAGTCCGGAATCGCTAGTAATCGTGGATCAGAATGCCACGGTGAATACGTTCCCGGGCCTTGTACACACCGTCACACCATGGGGTAAGGTTGCAAAGAAGTAGGTAGCTTAACCCTCGGGAGGGGCGCTTACCACTTTGTGATTCATGACTGGGGGGGGTGAAGTCAACAAAGGTAACCGG
+
+,/4.'3/73(*/,568123/(,)/+,430--,/--)3.-*,/0,-5:3./+,-*.00/+,*'*.-..0212(*,)-.77<6*3(+(%%'&)(-.8;/,00.+60)))*,)+%').39-4102.-/3-.4*1351/4//0/2-)-/&&&)('2,&+-$)//,0(((/+,-7.4;:9;677223,*,,,.,9,++1/226-..25/0,1./...(&+'/+$,&&%47<960482,.-.&*%0/59;&65:6.245536:6000+-%'.)&-4:/+656714///28*+12112233001/0+*('*++%%))*./388+(+0.**,,4,6./4.-711-..-24434:7/-*&&&$'')*,777;0/20/924:5451/80+*,.+1%312273,+,(1-%)''+2++-&.&1)(***+/0(&+(%,(446;9(*..9;-,**(*0-+)-947:6//32,15663445:885:.,***,+771*-,0/2/222;2309:.')*,-333+*&'&%&*'/,(+,4493//+,637/452)687;;-74**'%(***15/+108*34828541284;8-,,2/50/00.46.+,//0-)*.-8011'./773/106<9184:10-0*03/656/5.*((.*,+)/1/274314-&.-12*--2.).+-7;:0*)()$&#&')1-*..-'2501((&.).&.+,-.922230;444:98984555555,7-(--.;93-7.3872937.20)'/(&%'')*/05565;5080012085,3.'16-,-.746.7373)9715336*)*&+.0569:322)*(++-888423.-1,5/').0,/0.*'***((())2-12-5+#'(')*/0;37686+)('(*,-.2684-7,,'422730,&%)''*878668321,*((+-6()*,5*4))''&&%$$$)'+,),+5*2(&'&'*-/89261'*%%)335-//.4...(1/3:78522--,-5453889998/*('+,.,,*-))%&,,-<4320&'-353))4,224,,(,*()333/0/143470/,+102:56380'(&')(*')+*(('2+2;../09/++2292329107800/93./58594344796774//,/(+*2-+)'**,/8*+9-221/36
@cd81686c-6c95-4571-a5d3-caa62a920ac5 ch=190 read=65792 start_time=2019-12-12T23:42:01Z barcode=BC01 runid=2c9cf7bc05858273f10e7d7ec552fc0bd742dc3e
CTCCTACGGGGAGGCAGCAGTAAGGGAATTTTTTTTCGGCAATGGAAACCCTGACCGAGCAACGCCGCGTGAAGGAAGAAGGTTTTCGGATTGTAAACTTCTGTTATAAAGGAAGAACGGCGGCTACACAGGAAATGGTAGCCAGTGACGGTACTTTATTAGAAAGCCGGCTAACTACGTGCCAGCAGCCGCGGTAATACGTAGGTGGCAAGCGTTATCCGGGTATTGGGCGTAAAGGGGAGCAGGCGGCAGCAGGTCTGTGGTGAAAGCCTGAAGCTTAACTTCAGTAAGCCATACAGAAACCAGGCAGCTAGAGTGCAGGGAGAGGATCATTGGAATTCCATGTGTAGCGGTGAAATGCGTAGATATGGAGGAACACCAGTGGCGAAGGCGACGATCTGGCCTGCAACTGACGCTCAGTCAGCGTGGGGAGCAAATAGGATTAGATACCCTGGTAGTCCACGCCGTAAACGATGAAGGTACTAAGTGTTGGATGTCAAAGTTCCAGTGCTGCAGTTAACGCGTACTCCGCCTGGAGTAGTACGTTCGCAGAATCGAAACTCAAAGGAATTGACGGGGGCCCGCACAAGCGGTGGGCATGTGGTTTAATTCGAAGCAACGCGAAGAACCTTACCAGGTCTTGACATGCTCATAAAGGCTCCAGGATGGAGAATGGCTATATGAGATGCAGGTGGTGCATGGTTGTCGTCAGCTCGTGTCGTGAGATGTTGGGTTAAGTCCGCAACGAGAGGCGCAGCCTTATCGTTAGTTACCATCATTAAGTTGGGGACTCTACTTGAGACTGCCAGTGACAAGCTGGAGGAAGGCGAGGGATGACGTCAATCATCATGCCCCTTATGACCTGGAGCTACACGTGCTACAATGGATGGTGCAGAGGAAGCGAAGCCGCAGAATTGAAGCAAAACCCCATAAACCATTCTCAGTTCGGATTGTAGTCTGCAACTCGACTACATGAAAGTTGGAATCGCTAGTAATCGCGAATCAGCATGTCGCGGTGAATACTATCGGGCCTTGTACACACCGCCCGTCACACCACGAGAGTTGATAACACCCAGAAGCCCGGTGGCCTAACCGCAAGGAAAGGAGCGCTGTCTAAGGTGGGATTGATGATTGGGGTGAAGTCGTAACAAAGGTAACCGG
+
)-72,,1&17)(,1025800,1'()'))-04670/+22:80;0-))+)091++(2.234242227;9,,-*)100,,&+())17915):):+%*3-'*6+45/5///;<-0-1'(-1.&.((*)*((((&)%)*2-.,-.068'('),767100296,0.-'+0.&//,3,,,826587:8::62.--50--,0*.,,+5465161-1/..34080.-0'),&,*+52;:9883:---5+&./6393093'**&-*+,53/175400/,,4::.5,('')%),((%(+8:/890/-'(('.1*1:886/+,,)'(*+:9,/(,&.+08/7.$,'2(%1,60;765553222094219500597212-*,(*,61)4/85/.+*,6.)+.).64751-1518-102246.30302))*.+/2**))+1477(&+,8:91'--)-.-+33+57*(&%)&**,2-.-/7002:80/+-,)()*,,0262211/4/71968020(*04;)*-<:;;;;04363-+*++314533.2866(%(+*--'/66<7211)))($&,2--289<1,2,5.7/12469+*-6.()),102/1.,0.,--511/5.53/406/'%&'(01656004+,,-+'(#(&&('))0:01056(635866;517749)++44480.-*-8.900082653.00%/+-21123/657096<34551,(()+3'2*,-479555989<8:5555.009/*,369*+(%',,1/.&/)+-,./32:551923;;9:02333.8069:--/03+%%&%+).44588;0444478:23338.-2+2,30.&49.5534566316)2:::9;,:60*./00002;189&((-..-2,.476/56;78;79577886/.,+(,).,,3./9+,-''$''&/*)+7;<77-1.''*3///77<845.3*5)).*4+,-379977,:+++965687926414')+-7-375564534.5...()&'17:1123388:55)320/70.,(%21+14312301----,6905:-)..*/-1,-.,,,))5/%'../,(-*(''.*(-1+,4/,'*&%*410++,,+0)4)++(,))*+,10')'.*1-2/+5+///*&3))35-..110033855529+*9,099929
@4aff4641-92b3-4fd6-a551-81f2b02c7972 ch=86 read=50070 start_time=2019-12-12T23:42:15Z barcode=BC01 runid=2c9cf7bc05858273f10e7d7ec552fc0bd742dc3e
CTCCTACAGGGAGGCAGCAGTAGGGAATTTTTCGGCAATGGAAACCGACCGAGCAACGCCGCGTGAAGAAGGTTTTCAGTTGTAAACTTCTGTTATAAAGGAAGAACGGCGGCTACAGGAATGGTAGCCGAGTGACGTACTTTGATGAAAATACGGCTAACTACGTGCCAGCAGCCGCGGTAATACGTAGGTGGCAAGCGTTATCCGGAATTATTGGGCGTAAAAGAGGGCAGGCGGCAGCAAGGGTCTGTGGTGAAAGCCTGAAGCTTAACTTCCAATTAAGCCATAGAAACCAGGCAGCTTCGCAGAGTGCAGGAGAGGATCGTGGAATTCCATGTGTAGCGGTGAAATGCGTAGATATATGGAGAGGAACACACCAGTGGCGAAGGCGACGATCTGGCCTGCAACTGACGCTCAGTCAGCGTGGGGAGCAAATAGGATTAGATACCTAGTAGTCCCACGCCGTAAACGATGAGTACTAAAGTGTTGGATGTCAAAGTTCAGTGCTGCAGTTAACGCATTACTCCGCCTGAGTAGTACGTTCGCAAGAATGAAACTCAAAGGAATGACGAGGGGCCCGCACAAGCGGTGGAGCATGTGGTTTAATTCGAAGCAACGCGAAGAACCTTACCGAATCTTGACATACTCATAAAAGGCTCAGAGATGGAGAGATAGCTATATATGAGATACAGGTGGTGCATAGTTTGTCGTCAGCTCGTGTCGCGAGATGTTGGTTAAGTCCGCAACGAGCGCAACCCTTATCGTTAGTTACCATCATTAAGTTGGGGACTCTATGCGAGACTGCCAGTGACAAGCTGGAGGAAGGCGGGATGACGTCAAATCATCATGCCCCTTATGACCTGGAGCTACACACGTGCTACAATGGATGGTGCAGAGGGAAGCCGAAGCCGCGAGGTGAAACAAAACCCATAAAACCTCAGTTCAGTTGTAGTCTGCAACTCGACACATGAAGTTGGAATCGCTGAAATGTCCCGCTTGAATCAGCATGTCGCGGTGAATACGTTTCCGGGCCTTGTACACACCGCCCGTCACACCACGAGAGTTGATAACGCGAAGCCGGTGGCCTAACCGCAAGGAAGGAGCTGTCTAAGGTGGGATTGATGATTGGGGTGAAGTCGTAACAAGGTAACGG
+
..1.-/2)38-*171,,/*23.'*'**,4;;/-8<76855/-3,**'&-7186779758;789,-,,'+-(1+;93,)/*8/01;644;48/8.//;<,/,491385*62.:2217/0(),)*-,,-70('((+-/,)()((&&''&*,('&**,.,)..000448224.-,+,7,'('%()))$-*+(*''((&..+,/241/01.1-4.3'-*/556506<4.'(+.*,,8;87;621,.),21./2,-/24316,/3756/1*())/()&)+*+$*)/8.7:65+*-1--2/191/.*(.%#&&'&+-,,,5-+,+-0./-,1.--0-8.;/.-.,5,,+,30-19/.04244358882671/-*//,8202).724+8++)-''..2:95567///382675;532()%%&,*,0))&'(506;5+,/0<<41286481+.067;+,-89739/,&--17547<:80/0,+(+-2069)+75484:5;8985:335::69;:9:8977784+,$&(*))*.0912761++/0075426:6241-*,3.06;647:8:-,,'&(*34+'-2281:,+,1336573.705(---2-.,16<827856)+602125)'.-0++/+()(*-&'%)-&..,.//0-'(**--56-+468:((),-3:2,+*),5+)+++//06545455367070068100.-,-6,,11899&76789::9:57.)(')/180*-0/2,*2/()0,6+'-..0717;218122.11//1923;8::75125+8,146*./1*)%%'(&&*++//690.,+,-18455840-'&++.*197,4556867//-.01;;780499+,,/-./6///1)((+,//2,/0133/,01482-+,.31+*))%--(,.+.'&*++48210(-,)%)3,./9<84<5/23779)-*2+/287*.,.-.45668932+++-1/-*')2.3/,3/./2556.2.-*,&(#%%**$'(&+.2/1//00:7796--++,6:8./''+**0*315.9---34+,+24.9;--:84535/,-,*,('*5.00/-,,0()0+-8298708.-5781/044/)-)-+'((/244204-3.298.,5),,0,7,78.'*+,/,.112581),.61553.9
@e4427a47-cb4e-4729-8636-50d90dc80bfa ch=42 read=42818 start_time=2019-12-12T23:42:13Z barcode=BC01 runid=2c9cf7bc05858273f10e7d7ec552fc0bd742dc3e
TGGTTCCTTGTTACGACTTCACCCCAATCATCAATCCCACCTTAGACAGCTCCTTCCCTTGCGGTTAGACCCACCGGCCAGGTGTATCAACTCTCGTGGTGTGACGGGCGGTGTGTACAGGCCGAGAACGTATTCACCGCGACATGCTTGATTCGCGATTACAGCGATTCCAGCTTCATGTAGTCGGGTTGCAGACTACAATCCGAACTGAATGGTTTTATGGGTTTTGCTTCACCTCGCGGCTTCGCTTCCCTCTGCACCATCCATTGCTAGCACGTGTGTAGCCCAGGTCATAGGGGCATGATGATTTGACGTCATCCCCTCCAGCTTGTCATGGCGAGTCTCGCTAGAGTCCCCAACTTAATGATGGTAACTAACGATAAAGGGTTGCGCTCGTTGCGGGACTTAACCCAACATCTCACGACACGAGAGCTGACGACAACCATGCACCACCTGTATCTCATATAGCTATCTCTCCATCTCTGAGCCTTTATGAGTATGTCAAGACCTGGTAAGGTTCTTCGCGTTGCTTCGAATTAAACCACATGCTCCACCCGCTTACATTGCGGGCCCCGTCAATTCCTTTTCGAGGTTTTCGCATTTCTTGCGCGAGCAGTACTTTCTCAGGCGGAGTACTTATTGCGTTAACTGCGGCACTGAACTTTGACATCAACACTTAATTGCTCATCGTTTACGGCGTGGACTACTAGGGTATCTAATCCTATTGCTCCCCACGCTTTCGGGACTGAGCGTCAGGCCAGATCGTCGCCTTCGCCACTGGGTGTTCCTCCATATATCTACGCATTTTCACCGCTACACATGGAATTCCACGATCCTCTCCTGCACTCTGGCTGCCTGGTTTCTATGGCTTACTGAAGTTAAGCTTCGGGCTTTCACCACAGACCCTTGCTGCCGCCTGCTCCCTCTTTTACGCCCAATAATTCCGGATAACGCTTGCCACCTACATTATTACCGCGGCTGCTGGCACGTAGTTAGCCGTGGCTTTCCTAATAAAGTACCGATCACTCGGCTACCATTTCCACCAGCCGCCGTTCTCCTTTATAACAGAGTTTACAATCCAAAACCTTCTTCCTTCACGCAGCGTTGCTCGGTCAGGGGTTTCCCCATTGCCGAAATTCCCTACTGCTGCCTCCCGTAGAAGACAATATCGCGCAACAGAAAACAATACGTAGCCCCGCA
+
+(1686417)-2'.013::8+1))$.*01/1.2/+48**9/9///860333377498)3-,-/3*0(&$*9*,31-/1-%+.+(.-1114321.039971.))+32764*2,11.212.,,1-)',&1*+988<748;67655(3--,/.-19-112/-/'$'-.6311/-,$('-)02587768)+,*3*-+/287684<61*+2,,))*+)20420(+-4745;9-(/0;.%-0//)'+503;2**,*.61.0'(*)0.018;0/,%$$%&((++*(-)*-0.64,*4/1/,-(164/22----,7;03384879+81.'*,'().-8--0%$&-,'(),269775/,-..155(1)*1819141/30.4975550.*009'(*+*0-.7884-22(%+1.1/0/2.2()*1/77300),0*)')'+)(+,-4)02245+.1//..,62/3223425315&-())+,/23232221////,)'$',/089//&%(+/:7:522.14;868432,42:97;:792:1%.171)'(),/:87/,,&/%,.2/,//-)*%%%&%(*),,,&))-+)320+*2.0+24/*&%/1+7;4.+,*2:(*13,+)*+*(0%&('(&(**342326&%%$''(.*)5+(),-0./0/-,),+.76585//78-.17794/5.,/)$#-&$'+,7541358-.-6222492/11256/&&&-.31595+*-,27)+05;:2+-),-011/:711,.003012*)*+0*,.8.+34%&%&,/6742227:()+;:0+*-,43332465-2+0,48:,4257,/.+,,-+-/).,2/0)(*./1580232&%),*-/00'4454090185;6101449,8+&)"%&()-:01'--/*%/553:51147/111865,'0)*-.42)-*((-.28+,12831030.+),,+-52;1-.1-0.'-+..3//-',*,,4(/-+2..7:7404//0725.*'-),)//900193851-39,,&%+0.230)''.,+*-4&)-35/1116959:920()'(),.15;888-,+**/)**0.3*&'(480+..,7-&+/+'187;8:;78571,+)*&+.-1/01:;0323'-6640<+175-038/3+*0,,(3+82)*04124323-8:++6/('(&(1-)0133)*'**+)((.-.&.01,&'&%%%&$&&%%$
@1ffe0d28-99d0-443f-93eb-5921aa5ba4e9 ch=11 read=25538 start_time=2019-12-12T23:42:22Z barcode=BC01 runid=2c9cf7bc05858273f10e7d7ec552fc0bd742dc3e
CTCCTACGGGAGGCAGCAGTGGGAATGTGCACAATGGGCGCAAGCCTGAGCCATGCCGCGTGTATGAAGGCCTTCGGGTTGTAAGTACTTTCAGCGGGAGGAAGGGAGTTAATACCTTTGCTCATTGTTACCCGCAGAAGAAGCACCGGCTAACTCCGTGCCAGCAGCCGCACGGTAATACGGAGATTGCAAGCGTTAATCGGAATTACTGGGCGTAAAGCGCACGCAGGCAGTTTATTAAGTCAGATGTGAAATCCCAGGCTCCAACCTGGGAACTGCATCTGATACTGGCACCTTGAGTCTCGTAGAGGGTAAATTCCAGGTGTAGCGGTGAAATGCGTAAGTCTGGAGGAATACCGGTGGCGAAGGCGGCCTGGACGAAGACTGACTACTCGGAGTGCGAAAGCGTGGGGAGCAAACAGGATTAGATACCCTGGTAGTCCACGCCGTAAACGACTTCAGGAGGTTGTGCCCTTGAGGCGTGGCTTCCGGAGCTAACGCGTTAAGTCGACCGCCTGGAAATTACGGCCGCAGGTTAAAAACTCAAATGAATTGACGAGGCCGCGCAAGCGGTGGAGCATGTGGTTTAATTCGATGCAACGAAGAACTACCTGAATCTTGACATCCACGGAAGTTTTCGAGGGATGAGAATGCCTTCGGGAACCGTGAGACCAGGTGCTGCATGGCTGTCGTCAGCTCGTGTTGTAATGTTGGGTTAAGTCCGCAACAGGCGCAACCGCTTATCCTTTGTTGTTGCCAGCGGTCCGGCAGGGAACTCAAAGGGACTGCCAGTGATAAACTGGAGGAAGGTGGGGATGACGTCAAGTCATCATGGCCCTTTCTGACCAGGGCTACACATGCCACAATGGCGCATACAAAGAGGAGCGACCTCGCGAGAGCAAACTGGACCTCGCAAAGTGCGTCGTAGTCGGATTGGAGTCTACGCTCGCTCCATGAAGTCCCAAAGGTCGCTAACAATCGTGGATCAGAATGCCACGGTGAATACTGAACCTTACACCGCCGTCACACCGCTAGGATGGGTTACGCGAAGTAGGTAGCTTAACCTTCGGGGCGCACCACTTTGTGATTCATGACTGGGGTGAAATCGTAACAAAGGTAACCG
+
,,12/23297,-2//33269173(2/,801171<2191/(*28&89*)%$$'((&)*+0.0.1**((**(+5686/7+1,*)2.**--/9;/)32/9-(/+/0-21-.01100+.((('%$%'(.))+0(,53+---2*',*'*+.+0.,-1923372594;12367:7-/$&&%(*.*---30.),+(+/0./0195923*./+6-/06:;810101/,+-/%+'*&+*,+-2;4&2/0.13877891--/32-151&11.+1)2(.'',60022340+-,)+.2)2*)%&$'%$$'&./127789+(+-),*(,,42')4;76/00/8)(+*20*-25/0(&''%()&*'*..24635448/.11/60-0,-,+028+&'%-,**()%%'-/'.%(*21&''')-01-/4''()6:(/+1.%4'+'--57<00875'/051+.-063789,3,++-*+'+*).24</145:/342/3757836,''-)0+'''+.,-./3.;/3.56645,+4,00(*,&))(,00+)$,$)**3-7:;/287587212717101&#))+/*.$/(,-017994./02400174<879797...//8-/*(*&,&&'')**(&%)../-*33544./-/'*(,9852'&,7/550/-.+.+)-,1-*58303-.-&&&''$%('(2283343+9---7878711232+,(-*&%(*($**)/2/9/,**-)*,/*7&(457.4*4*&&$%(),'*/+)-/*-3/2/-(.4946*))-&)5-+313:29')&($&'(*('***+028,.+/**1++2,,*48:22,,0488921/378:9223725*%'''%&):71347,+++).%/%+$'*186.54*1.,1677.))/*),-12-+20(++)*))*/,%&'/-3:;8:5609+.1342/216/7.9)/,6-1*(*+,-$-%&'(&(+-7..,.1+,1+('+))%,-)+'%&%+4/1048/003**,2/072.2,32)%%%$&#&$%*$(%#$(+4125()),-018))'%,-'/.555-)*%%$()))*+1,-*++/819:8;:01-&($$$(('--30-/255530./157673--+-.%)*(-)+*07-+-*2938/
@c83ad03c-5984-4b04-a4cd-336aa1cf52b1 ch=87 read=58756 start_time=2019-12-12T23:42:16Z barcode=BC01 runid=2c9cf7bc05858273f10e7d7ec552fc0bd742dc3e
CGGTTACCTTGTTACGACTTCACCCCAGTCATGAATCACAAAGTGGTAAGCGCGCCACTCCCGAAAGGTTAAGCTACCTGCTTCTTTTGCAACCCACTCCCATGGTGTGACGGGCGGTGTGTACAAGGCCGGGAACGTATTCACCGTGGCATTTCTGATCACGATTACTAGCGATTCCGACTTCATGGAGTCGAGTTGCGAACTCAATCCGGACTACGACGCACTTTATGAGTCCGCTTGCTCTCGCGGGTCGCTTCTCTTTGTATGCGCCATTGTAGCACGTGTGTAGCCCTGGTCATGGGGGCCATGACTTGAGCGTATCCCACCTTCATCCAGTTTATCACTGGCAGTCTCGCTGAGTTCCCCGGCCGGACCGCTGGCAACAAAGGATAAGGTTGCGCTCGTTGCGGGACTTAGCCAACATTTCACAACACGAGCTGACGACAGCCATGCAGCGCACCTGTCTCACGGTTCCCGAAGGCACATTCTCATCTCTGAAAACTTCCGTGGATGTCAAGACCAGGTAAGGTTCTTCGCGTTGTCGATTAAAACCACATGCGCTCACCCGGCTTGTGCGGGCCCCATCAATTCATTTGAGTTTTAACCTTGCGACCGTACTCCCCAGGCGGTCGACTTAACGCGTTAGCTCGGAAGCCACGCCTCAAGGGCGCTCAAGTCGGCATCGTTGCGGCGTGGACTACCAGGGTATCTAATCCTGTTTGCTCCCCGCTTTCGCACCTGAGCGTCGAGTCTTCGTCAGGGGCCGCCTTCGCCACCGGTATTCTCCAGATCTCTACGCATTTTCACCGCTACACCTGGAATTCTACCCCCTCTACGAGACTCAAGCTTGCCAGTATCAGATGCAGTTCCCAGGTTGGGCCAGGGATTTCACATCTGACTTAATAAACGCCGTTACGCTGCCGCCCAATGTAGTTAACGCTTGCACCCTCCATGCATTACCGCGGCTGCTGGCTGGGGTTAGCCAGTGCTTCTTCTGCGGGTAACGTCAATGAACAAAGGTATTAACTGCTCCCTTCCTCCCGCTGAAAGTACTTTACAACCCGAAGGCCTTCTTCATACACGCGGCATGGCTGCATCAGGCTTGCGCCCATTATTCTGCAATATTCCCCACTGCTGCCTCCCGTAGGAG
+
8)2/814141%7.'+..1942-531,-/365832.16+,,,.$(%''1-)'$$&.3,/1/3.+,5-+/,:5:188573-%'.**-56/178672(%((88)+3455434686;:/3/-,.(+.+20/21/)70:1197605-,.4186;601;),2203.')21340/1)('+,4:8755::;7130-*+,-'&-.8/1,,1//0,2,4,3.//*+,-.5-4*-0984.+)0+.++-1,+,-.5703*+,))%'0,120.61(*+./2::4$*+&&'()%**++++*+./;2+-::7(2+/37.00&#'&$%%('(*+,&*+5+,6113,*/-(),0<613776,6+,+783/4%&-()675798+1633296:87836421.,-0)*+884/,5/9133899157./4:6)))%&$($&$().97,),)0,*-,,4340'*))-/.260470./-'-+.62357887:7;::796)-('')+-.3;64768522-./:861526:249<99044.16::<5/.1)((,+8458913.7.%*-.+/-/:;,8.+*%'$%$&'*&*+%%%%$'',*/.1-542*&+.,517804;81012<</+1(%$&'')&2/,-011/972,38/3.-.42&))4-/''%))/()*--,-,%.0+/2694623*6-*$$(++2-573'4353/1,((,41579;89:578.3/,21111-0015556;8.21394*&(,60-/0-36/249;66*'%'%'.,8779)+4911825:720+40238193265.)*%-&+*789:885709<;,;:89..2./3363/&.&).,/-18;86-2/01(%0%'&&)-')-..781/40256----.598292-,+302,,0/+$.(*%352-*'*/:6/.''&)+),*%)$%%%&)',((,$&%&'(&**++'%#('+*-*--2,--2;6357*0$%%-+,3955,;,--8853*&&(*)-/,-21+82/02106853260443212-*.-+/*).4680.204/8.4,2.204:+9<;98+84')9/.//%)%(*-.+,12/73*+1.1442402;86632'-+-.5//0-7//0799:+58537&0/27-+./-12-+++1555866<;/,86440119//4,++,0+*(
@ffb296c2-923c-4663-af94-0d8fdb582255 ch=213 read=60397 start_time=2019-12-12T23:42:21Z barcode=BC01 runid=2c9cf7bc05858273f10e7d7ec552fc0bd742dc3e
CTCGGGGAGCAGCAGTAGGAATTTTCGGCAATGGGAAACCCTGACCGAGTAGCGCCGCGAAGGAAGAAGGTTTTCCAGTTATGGCTGCTATAAAGGGAAGAACACGGCGGCTGGGAAATGGTAGCCGAGTGACGGTACTTTGATAAGAAAGCCGGCTAACTACGTGCCAGCAGCCGCAGTATTAATACGTAAAATTGGCAAGCGTTATCAGAATTATTGGGCGTAAAGGAGCAGGCGGCGGCAGGTCTGTGGTGAAAGCCTGAAGCAACTTCAGTAAGCCATAGAAACCAGGCAGCTAGGTGCAGGAAGGATCGTGGAATTCCCATGTGTAGCGGTGAAATGCGTAGATATATGGAGGAACACCAGTGGCAGAGAGCGACGATCCTGGCCTGCGACGCTCAGTCCGAAGCGTGGGAGCAAATAGGATTAAGATACCCTAGTGCCGTAAACGATGAGTACTAAGTGTTGGATGTCAAAGTTCCAGTGCTGCAGTTAACGCAATAAGTACTCCCGCCTGAGTAGTACGTTCGCAGAATGAAACTCAAAGGAATTGACGGGGGGTACACAAGCGGTGGAACATGTGGTTTAATTCCAGGCAACGCGAGGAACCTTACCAGGTCTTGACATACTCATAAAGGCTCCAGAGATGGAGATAGCTATATGAATACAGGTGGTGCATGGTTGTCGTCGCTCGTGTCGTGAATGTTGGGTTAAGTCCACAGCAGGCGCAACCCACTTATCGTTAGTTACCATCATTAAGTTGGGGACTCTAGCAGGGCTACCAGTGACAACTGGAGAAGGCGGGGATGACGACGTCAAATCATCCTGCCCACTTATGACCTGGGCTACGTGCTGTGGATGGTGCAGAGGGAAGCGAAGCCGCGAGGTGAAGCAAAACCCATAAAACCATTCTCAGTTCAGTTGTAGTCTGCAACTCGACTACATGAAGTTGGAATCGCTAATCGCGAATCAGCATGTCGCGGTAGATACGTTCTCGGGCCTTGTACACACCGCCCGTCACACCACGAGTTGATAACGCAGAAGCCGGTGGCCTAACCGCAAAGGAAGGAGCTGTCTAAGGTGGGATTGATGATTGGGGTGAAGTCGTAGCACAAATTGGCGG
+
)(*')5+'+*044+,.--'(*,:<767;216153-%)+-6-,,-13-*(%*),),-%$&'*'./5(+/-22963,()+/5.)+&'''),.149+,1),0,04-&'(,1'1+)*''.++-,+-)%')'&)*0.:2;-,*//*&()('%-1))-/)'(++3032768898445436434--.+'+,./-.+*+3..,0.4.3:.1479524*&('/,)3*57:4213/**)&+.66:847+*))'*.)+/--.3.++)%%,*56/4++,)&%,%%$-.8.683420390421081/323/(.-2444--*,++,*.35,5+5+6;//766420///53/383/4764*(%(*2.4440/-/+*'*+./167.($&%&'1154*)**2,-*/&%$&&&'%'*)2,-+'%&(()+,-57+-./;90*10,3/1**+5,68('&#%%(&*+6;;0.,,&''(*10++'1*,95:58377571026.2,0099:9:7292705/306361(-))*48)+995-%)-*,,.156<7103./44-00')//47--,,./21791/210('&)&)-0/33796/-'*.0.-.62<949646%($%'))++-**2,/1/,,-+,.-'.+42;344882211045:2073/5''(+,-;:2-,+).0//2402+'--+,)0++6:7,+++,25500/,+-'().285682.-+0472:/02-.+()*05),--5+*773843381%'/,0/260;//,:12;;;;13130,0009:/04764&*)&*,&.0%44'1/+-('&()72--(,285-58116420/*)'-..5-((*+--+(*)'&(1*/07587/-(&$$$&%''(%$(+579777./.+'*/+)-+.+3,+6<9:41,1*++3*,-<<:6;004/267+3.3/$'0026;6$+)+)%10411')'))-/111115+,+.1.-726198921*+)''*-22:99//0/0447./-1/&$102748<6690522-6-,,00*/-1957;;471-.-.2-0-/)*/*+('%&%1'(+-+--3**4+5*-0:290426(-.-1(''((4475+7,+++168-1/*+-,,//135/./32/..,5&)(()/+'*)/+401
@88ef726b-ba8e-45d6-9766-c42e5a8887ea ch=2 read=18366 start_time=2019-12-12T23:42:33Z barcode=BC01 runid=2c9cf7bc05858273f10e7d7ec552fc0bd742dc3e
CTCCTACGGGAGGGCAGCAGTGGGGAATAATGTGCACAATAGGCGCAAGCCTGATGTATCATGCGTGTATGAAGAAGGCCTTCGGGTTGTAAAGTACTTTCAGCGGGAGGAAGGTGAAGTTAATACCTTTGCTCATTGACGTTACCCGCAGAAGAAACACCGGCTAACTCCGTGCAGCAGCGCGGTAATACGGAGGGTGCAAGCGTTAATCGGAATTACTGAATAAAAGCGCGCAGGCGGTTTGTTAAGTCAGATGCTTAAGAGAAATCCCAGGCTCAGCCGCAGAACTGCATCTGATACTGGCAAACGGAGTCTCGTAGAGGTAGAATTCAGGTGTAGCGGTGAAATGCGTAGAGATCTGGGAGATACCGGTGGCGAAGGCGGCTGGTGAAGACTGACGCTCAGGTGCGAAAGCGTGGGAGCAAACAGAGTTAAGATGCCTGACGTCCATACCGTAAACGATAATCGACTTGGAGGTTGTGCCCTTGAGGGCGTGGCTTCCGGAGCTAACGCGTTAAGTCGACCGCCTGCAAATTACGGCCGCAGGTTAAAAAACTCAAATGAATTGACGGGGGGGCCCCGCACAAGCGGTGGAGCATGTGGTTTCGATGCGAACGCGAAGAACCTGGATGCCCGAGCATCCACGGAGTTTTTCAAAATTGAGAATGTGCCTTCGGGAACCGTGGAGACAGGTGCTGCATGAACATCGTCAGCTCGTGTTGTGAAATGTTGGGTTAAGTCCGCAACGAGCGCAACCCTTATCCTTTGTTGCCAGCGGTCCGGCCGGGAACTCAAGGAGACTGCCAGTGATAAACTGGAGGAAGGTGGGATGACGTCAAGTCATCATATGGCCCTTACGACCGGGCTACACGTGCTACAATGGCGCATAAAAGAGAAGCGACACTCGCGAGAGCAAGCGGACCTCATAAAGTGCGTCGTAGTCCGGATTGGAGTCTGCAACTCGACTCCATGAAGTCGCTAGTAATCGTGGATCAGAATGCCGCCGTGAGCCGTTCCCGGGCCTTTTACCGCCCGTCACACCATGGGAGTGGGTTGCAAAGTAGGTAAGCCGCGCTTCGGGAGGGCGCTTACCCTTTGTGATTCGCGGCTGGGGTATGAAGTCGTAATGAGTAACCGG
+
-*/'(*6.51,03(227847821/%,('(%%%)'+)-+6.%+0-./::.8;9764+$$%%())((('((+**1&(*)--8638,82333-48-+/.122*)&(*194,+&+(&-*'(%%)0*:,./-94+*237/1/-(//2/)*'&&,*)-)%*,*.1323.--202333,1+*'*+%002/90/08-+-,,++))++09558,9+7*24,/1.0*'(%&$23/56-)*,-+.-.33&118-*,)3+.02&('*()/+,'%'$*2*(*4+$-/0.)*&,)$$'+&+),67766-,,,-788;784*))&(),3246./**-)03/,0,10./6202*++*44,+2,)+;:94.-+--12--&'&%)&,+))**,)'(*,..12/0/'&().+..22224455%.&(*8.-0)'**5)1,(,.783-.%'+/.2+-.7,3)&&''('))$$&(---2;870.,)'),1.-.-3.63-5/)*748+/50+26+312292233.1/..+-.8.72-0.1.0342,091/,*)(,31.601.31.((%(+-527;8:,7771<;260402-'(&)+/1/,.','&(%*,.1339550&))14233839.+,./.,&(*,/+(+,*)+*/,)*%*$%()((*,-0/+*+))$'*/77/,0-+&+&*,30943622.0153::4963772*%*02-136446444*.$#$&-0499033338870;//.3;941171;7460-+,0'(*216)&'''+.22;...-/41.9502;768330(+,..,2150;442136*)()%)'11234..0-/11/&-.:9/,0,1).*$)0)87562760.).-*3300'&&**7+,+'(,-2-%+.**++*-++.3652330'2,,1()(*1*'''**)/162'(*/./.*(%%)5:,/6:./2--3/4-,)35::98::77.7(4+,./.,)**+11+0*,+1./0/49.//1.*)+)*0-+218355;9898732-91+.(%(()((%&*.**33,)+)&)&'((&*/858;3450,-+-136262++.-424;0.,,)&%%**,,-',(&'$'+3/,7.()2-02152058%&+)(,.37:5**,.,,,.)''$'(+/+,,&.&,(()++.70(2,
@c39d6d50-2659-42fb-a26c-d0c503ff62e1 ch=267 read=39642 start_time=2019-12-12T23:42:32Z barcode=BC01 runid=2c9cf7bc05858273f10e7d7ec552fc0bd742dc3e
CCAGTTACCTTATTTACGACTTCACCCCAATCATCAATCCACCTTAGACAGCTCCTTCCTTGCGGTTAGGCCACCGGCTTCGGGTGTTATCAACTCTCGTGGTGTGACGGGCGGTATTGTGCAAGGCCGGGAACGCGTATTCACCGCGACATGCTGATTCGCGATTACTAGCGATTCCAACTTCATGTAGTCGAGTTGCAGACTACAATCCGAACTGGGGAATGGTTTTTATGGGTTTTGCTTCACCTCGCGGCTTCGCTTCCCTCTGCACCATCAATTTGTAGCACGTATTGTAGCCCAGGTCATAGGGCCATGATGACTTGACGTCATCACCTTCTCCAGTTTATCACTGGCAGTCTCCTTTGAGTTCCCGGCCGGACCGCGCTGGCAACAAAGGATAGAGTTGCGCTCGTTGCGGGACTTAACCCAACATTTCACAACACGAGCTGACGACAGCCATGCAGCACCCTGTCTCACAGTTCCCGAAGGCACCAATCCATCTCTGGAAGAGAAGTTCTGTGGATGTCAAGACGGAGCCGGATTCTTCGCGTTGCATCGAATTAAATACATGCTCCACCGCTTGTGCGGGCCCGTCAATTCATTTGAGTTTAACCTTGCGGCCGTACTCCCCAGGCGGTCGACTTAACGCGTTAGCTCGATAGCCACGCCTCAAGGGCACAACCTCCAAGTCGGCATCGTTTACGGCGTGGACTACCAGGGTATCTAATGTTTTGCTCCCACGCTTTCGCACCTGAGCGTCAGTCTTCGTCCAGGGGCCGCCTTCGCCACCGGTATTCCTCAGATCTCTACGCATTTCACCGCTACACCTGGATTCTACCCCCTCTGCAGGACTCAAGCTTGCCAGTATCAGATGCAGTTCCCAGGTTGAGCCCGGGATTACATCTGACTGGAAAACCGCCTGCGTGCGCTTTACGCCCAGTAATTCCGCTTAACGCTTGCACCCTCCGTATTACCGCGGCTGCTGGCGCAGGTAGCCGGTGCTTCTTCTGCGGGTAACGTCAATGAGCAAAGTGTGCTACTCCTTCCTCCCGCTGAAAGTACTTTACAGCCCGAGGCCTTCCTCCTTACGCGGCGTAGGCTGCATCAGGCTTGCGCCAGTGCAATATTCCCCATACTTGCTCCGTAGGAG
+
64)21:11529-072+,-*44;82884/-6.559899/95'-*++*+01033346/80215,1488:477:7./2,2..64-43.),-*,,,+,,,01/688344779367/3..)/.&)$/3/3,2(*/'/)',)+338<545;36343473332+4-,,22117/244335361.(-(*06256454584.--5-,-/0/1//33:404.,(((&'*(-)*810<:4*-.:;8836)&(3+853:43,1.5/1;2899:4:.-/+,-228)('(&)-)'$'')%+,-(-,,--,8.((+3/-)(**277;63101./108340/0-+.0)-.042/0+,.7:9/0179.:---8880/(&-))+25:594.6346;84731+-++-*,+44:-2/7.0'&0.:24045699;68.973**&,*2-(1/841:1..228,-3100.021275/..7.350/+.0//1/.28850+--,8.-*&%'()-+*4/24124664400.)-)&*')*(,987735865/54500&.&+$&*/%/%..13<:55.-+*++/1)(,.,781)()++..002-15.-2/-.0547,77*')+-11:701:41/35<:2427-9/-0*92%+'((333/%)*+,:;87602010188/90+-.0+)&%'#))*665:67+'03.)$&)&15/5)3)131+-0.345398,-+7.,.5:698879/+%#,(-,*+%*&/48,--.-72,1022<:5--*-4.0.2889958767<8728)*/+8465--0+0--68+452:769;7965%&112465%.()*/9:1,-3('('))-++)1/*4/,(,6984+20(1$(()08742-.0403;/8777;679;8:788060(*.31;43382)+--(/(&(+*0,)*'#%'-+-.+2-16/11/030/+95,,652:*)*4558;5401062835.6.+*-.4--15&,')--5<9/9...4/-2,*(+%-)+*017.8,++:+/713566473/1896882931)/,)-(+)&,&%(',-27-787.793+996.3())(+/0,'((&-1&&**,())*/414-0)'((*-40*.&%%%'(.+.6+16315-,,,2'&,)-+4151/264-&)&)*($*,074133/,)
@e990fbc1-6225-4e2c-aac5-32423b56a12a ch=220 read=38603 start_time=2019-12-12T23:42:32Z barcode=BC01 runid=2c9cf7bc05858273f10e7d7ec552fc0bd742dc3e
CCGTTTACCTTATTTACGACTTCACCCCAATCATCAATCCACCTTAGACAGCTCCTTCGCGGTTAGGCCACCGGCTTCGGGTGTTATCAACTCGTGGTGTGACCCAGGCGGTGTGTACAAGGCCGAGAACGTATTCACCGACATGCTGATTCGCGGTGATTACTAGCGATTCCAACTTCATGTAGTCGAGTTGCAGACTACAATCCGAACTGAGAATGGTTTATGGGTTTTGCTTCACCTCGCGGCTTCGCCTCCCTCTGCACCATCCATTGTAGCACGTGTGTAGCCCAGGTCATAAGGGCATGATGATTTGACGTCATCCCGCCTTCCTCCAACTTGTCACTGGCGGTCTCGCTAGAGTCCCCAACTTAATGATGGTAACTAACGATAAGGGTTGCGCTCGTTGCGGACTTAACCCAACATCTCGACACGAGCTGGCGACAACCATGCACCACCTGTATCTCATATAGCTATCTCTCCATCTCTGAGCCTTTATAGTATGTCAAGACCTGGTAAGGTTCTTCGCGTTACTTCGAATTAAACCACATGCTCCACCGCTTGTGCGGGCCCCGTCAATTCCTTTGGGTTTCATTCTTGCAGACGTACTACTCAGGCGGAGTACTTATTGCGTTAACTGCGCAAGACTTTGACATCCAACACCAGTACTCATCGTTTACGGCGTGGACTACTAGGGTATCTAATCCCTATTTCGCGCTTTCGGGACTGAGCGTCGGTTGCAGGCCAGATCGTCGCCTTCGCCACTGGTGTTCCTCCATATATCTACGCATTTCACCGCTGCATGGAATTCACGATCCTCTCACCACAAAGCTGCCTGGTTTCTGCCTTAATTTACTGAAGTTAAGCTTCCGAACTCACCACAGACCCGCGCGCCTGCTCCCTCTTCCGCCCAATAATTCCGGATAACGCTTGCACCGCCGTATTATTACCGCACGGCCGCTGGCACATGTAGTTAGCCGTGGCTTTCTAATAAAGTACCGTCATAAACACCAGCAGCCGCCGTTCTTCCTTTATAACAGAAGTTTACAATCCGAAAACCTTCTTCTTCACGCGGCGTTGCTCGGTCAGGGTTTCCCCATTGCCGAAAATTCCCTACTGCTGCCTCCGTAGGAG
+
2*'&/..1839&1.)(+-299<:4:9;,5/999:.6.-68-..+,((21*-.33,.,)&*2/5/--9.9,07,6.//5.9---2<33*/&)(-+-0--,)+*(+(%/;348026977:957372)$((')'**-<6-/,(&*,.098:9992*/'+(((-2-''))7769:610--.-.$,&&),.21-,44/16;;::48-516*+7<:10.*-20437;:,35:+49,+)+/51,/2/24520-3-00896/8.,/410.)(&')5267&&$&&*,.-/-)&%'+*/(+,--1.,'05511/.-..2784../577869'/)500/.&*.(0*,.4/1/'()(%$'.,,),(&'+--/0322*-2++.+0***,/218976775///.0,,,,1,/2526+-53+25/0314+1,(,-024+*(&'63645//.6-7046546;6:21050/27143231/../1545333656768:9:40-'(%./6189//%'**2189560288--0100032967<723.2-%+051(+.4.8/&0708791111724912.4,.-35608750*+3,2/3212:0+(,38.,69<.8--+)*$*'&&)0))**+19;24(***.1/..2-.,1.2)&%$$$%&'%()65.--/062/211&+&*.*+-16679.:;/(/.93228711/,110043111334:1;1))%((%&&)'),400*84034-*')-38,1)5$%)+.-22167658:7;;8:7359,&(31/03402-0879796898796803:2/277/0/$+*)*/'&+.-'()*01''()*%&%''.-&'+,266136-77+*)*&'%(&(*)'1111,)6+2+&*'++'(&%)/-,/.++,,,/0)%)),')00110-93--32$&')31,/-389:84678:6043305/.)1.',(')'+++370471)%&-,652547(&$(',&+'*0-+*08/405..880-30.34&+#')2.77))''%%$'&&#%(*2.35;86;*2()',07210430-,.)*36-//60/''.28.277:7795492-.*,,0.,3*%$'(+5.4*,61/;6-6:2-2625612916,7):,''+**,+(-1.38+,43,+(
@f19bdbfc-5705-4eac-9870-0226a459294e ch=470 read=36386 start_time=2019-12-12T23:42:31Z barcode=BC01 runid=2c9cf7bc05858273f10e7d7ec552fc0bd742dc3e
CTCCTACGAAGGAGGCAGCAGTGGGGAATATTGCACAATGGGCGCAAGCCTGATGCAGCCATGCCGCGTGTATGAAGAAGGCCTTTGAATTGTAAAGTACTTTCAGCGGGGAGGAAGGGTAAAGTTAATACGCGCTCGGTGACGTTACCCGCAGAAGAAGCACCGGCTAACTCCGTGCCAGCAGCCGCGGTAATACGGAGGGTGCAAGCGTTAATCAGGTTACTGGGCGTAAAGCGCACGCAGGCGGTTGTTAAGTCAGATGTGAAATCCCCGGGCTCAACCTGGGAACTGCATCTGATACTGGCAAGCGAGTCTCGTAGAGGGTAAATTCCAGGTGTGATGAAATGCGTAGAATCTGGAGGAATTTCCGGTGGCGAGCGGCCCCTGGACGAAGACTGACGCTCAGGTGCGAAAGCGTGGGGAGCAAACGAGTTAGATACCTGGTAGTCCCACGCGTAGCGATAGGCTGGAGGTTGTGCCGCGAGGCGTGGCTTCCGGAGCTAACGCGATTAAGTCGACCGCCTGGGGATACGGCCGCAGGTTAAACTCAAAATGAATTGACGGGGGGCCCGCACAAGCGGTGGGCATGTGGTTTAATTCGATGCAACGCGAGAACGCACCTGGTCTTGACATCACGGAAGTTTTCAGAGATGAGAATGTGCCTTCGGGAACCGTGAGACAGAGTGCTGCATGGCTGTCGTCAGCTCGTGTGAAATGTTGGGTTAGTCCGCAACGAGCGCAACCCTTATCTTGTTGCCAGCGGTCCGGCCGGGAACTCCACGAGGGAGACTGCCAGTGATAAACTGGAGGAAGGTGGGGATGACGTCAGGGGTATCATGGCCGCCCGACCAGGGCTACACGTGCTACAATGGCGCATACAAGAGAAGCGTACCTCGCGAACAACGGACCTCATAAAGTGCGTCACGGATTGGAGTCTGCAGCTCGACTCCCATGAAGTCGGAATCGCTAATCGTGGATCAAGAATGCCGGTGAATACGTTCCCGGGCCTTGTACACACCGCCCGTCACACCGTAGAATTGGGTTGCAAAGAAGTAGGTAGCTTAACCTTCGGGAGGGCGCTTACCACTTTGTGATTCGCTGACTGGGGTGAAGTCGTGGCTAAGGTAACCGG
+
++/1,/4454/1',00525.430-2),,-+.,**(*01.16,)&)+1)-/-,/1.11&282:98535531320044'+)-)6+.(((*'.+*+2;,.250283,)+-/27/*+/)(*+)0/930013/.-1,0+3.8120++--4535<4562+-1))0()+27.8.,/,,-89,/)8///,*,4*,.,2001003310,+)--//3,/-,3/7/3./+-)*.13;8945682()%(%,)4/068/57:53124+,4-.15520199-633+.54214-749229///0466665212412(,311-%'&'-/2*1/31+'(+&'(,3-8/.'++0-++(-+/8/./4662+**./*3-,+'$$'&%)'*2-.1/++66,4+7/-)11--(()(),---33448/99885.-.,**4/862-)(-/956)$)(-*+54007-/.315065)%.+*''&+'&''(+%%$*,)+,/7+,277.-)*.1.675//6..-.2./137:6-+(%+)3/0464276*/95442)('%)()2-88203142;;01/4774--*/.31780175:./54..124:88484-/-/3553/98:52405/)+./195-+)(%&(&**--.20268160/08887*,,2(1,09;85.-*&*645458/.)(*-394&30-1.741%%,/61/(*)/8868763567:997891255++,)+*.13+,3./*,/*+(/68,-/5.,&+,(2,//7,/5/..,2,/4,0-**,/75454845+3..*+62,&'%%+-0(+,.889;000./44<79995--,*-**-09:8/2344435/2.1'&(0/&'&&%%$'&''*+7)/+)**&*%)(+,.3367987:54676576,(('),),,)%-5000+*())&'(,248556$&.80024767)$%'+$6*&-%'),33.,%++/,+--4-('++/2).0/500/1+*$&$()8:540--+'(0543/0&'(02;-,-)-093)36700)'$(&)),.1973<9./8-5059'/()&(+*/86899779/(+1,-/473.(('(1.-4.7014-'*-'-.//3.2.&,033+)+,2:3('(+++-2141.,--,,1+4(54219,4,1./0,0
@b1b641f0-ba49-4620-8b93-743d5ee9e7bf ch=189 read=68064 start_time=2019-12-12T23:42:42Z barcode=BC01 runid=2c9cf7bc05858273f10e7d7ec552fc0bd742dc3e
GGGTATGCTTCGTTCGTTACACGTATTGCTGGTTAACGAAGAAGTTGTCGGTGTCTTTGTGTTAACCCTGCACTGTCGCTCTATCTTCCGGTTACCTTGTTGCGACTTCGCCCAAAATCGCTAGCCCTACCTTCGGCCGCTGCCTCCTTGCGGTTAGCTCTCACGGACTTCGGGTGTGCCAACTCATGAATTGAGCGGGCGGTGTGTACAAGACCGGGACGTATTCACCGCGACATTCTGATTCGCGTTACTGGCCGCTCCAGCTTCATGTAGGCGAGTTTCAGCCACAATCGAACTGGGACTGGTTTTTAAAGTTTGGCTCCACCTCGCGGTATTGCATCTCTCTGTACCAGCCATTTGTAGCACGTGTGTAGCCCTACATAAGAGGGCATGATGATTTGACGTCATCCCTCCTGGTTAGCAGGCAGTCTCGCTGAGTCCTCAACTTAATGGTATTAACTAACGACAAGGGTTGCGCTCGTTGCGGGACTTAACCCAACATCTCCACGACACGAGGACTGACGACAACCATGCACCACCTGTCACCTTGTCCCCGAGAGAATTTCCTCGGTCATTGTGCAAAGGGATGTCAAGTGTAAGGTAAGGTTCTTCGCGTTGCTTCAGATTAAACCACATGCTCCGCTACTTGTGCGGGTCCCGTCAATTCCTTTGAGTTTTAATCTTGCGACCGTACTCCCCAGGCGGAATACTTAATGCGTTAGCGGCGGCGGTGTTGAAGCCCACACCTAGTATTCATCGTTTACGGCGTGGACTACCAGGGTATCTAATCCTGTTTGCTCCCCACGCTTTTCGAGCCTCAGCGTCAGTTACGATCCAGTCGCCTTCGCCACTGGTGTTCTTCCTAATCTCTACGCGACTCACCGCTACACTAGAATTCCACTCTCCTCTCCTGCACTCCTAGATAACCAGTTTGGAATGCGGCACCCAAGTTGAGCCAATTATTTCACATCCCACTTAATCATCCGCCTACGCTCCCTTTACGCCCAGTAAATCCGGATAACGCTCGCCACCTACGTATTACCGCGGCTGCTGGCACGTAGTTAGCCGTGGCTTCTTTCTCGCGGTACCGTCATTATCTTCCCCAAGACAGAGCTTTACGATCGAAAACCTTCGCCACTCACGCGGCGTTGCTGCATCAGGGGTTCCCCATTGTGCAATATTCCCCACTGCTGCCCGTAGGAG
+
(2'))-,.26334:4738.+'))+)2)**.-,3+,)()*)&'+(,-/-6*787785;:201*5/8-:+**/-.:656'+,7989:;957,/22-1849,5.%-4469:8-4.)'*.))+)'%%(19.)*566311//0$%)#%()1--2/0.))-/,**+*+,//734423+'(,%.)*63*)(($-,%%()'&*+.87-2.,-26487762*6)-*'('(/.2<988;3-*)'*,40&*(-7,(&)''(),'*($'+-0-,,2185)))++.62..,0:,-&10.))*,),,.0/,-(*).016,7<<..610279282355/39680..+/'*,+,-3//./-348746()',*22-,.*/-(+,+041./0.8)&(+**)+)%,/3,38778764:4--04246'*)'%1++(0-/,'+)'*+345530,,.''&)197.3)'&%*.)+(*%'&1),-2/33***(+/1/7/))/-2-3.*)2282,0*5*.+(0.00//*.,+,.27111(-(**//+0327666<6843029029*,/52466741676**(&'&(++:.59982&'$%$&&)--05*-48-:85532.7352(,(+)(*..818<957536((011,,+3)57868../101227335**,.+.3749.-7:+'**'1*4.,-34/.0/9<,2-,).*'*115;50//-;:8.10844:59.,$&%1,224+,/)*-,3+)(''+(++9)1/$730&,*/5.&-026<98:8456./2.91119:677689497---33-1953,,,1<2*.21:91%*'(*21.--/17:05'(+.010-7/..)'-0&&(,-004/6048;/2565226<67622*,6469::6865*'$0*+4904755332+,+..405-012021./-02266/1,3,($&7/,*.1*0.2*,22981,&,+,.11-1,3/.*211('(,&/741.///3).%*).,7/776;;.1;10111.9:&11)'1+0-*&((+45457898;:;;79:99<<446/-./003503:65444565.6,+&0+,++---,9115)''&+)&)+*-2*),.-.01/10,04,./:.::8)30,,-402141:4/.00-0)*47527-83**+$').$'%((3-20711/11136.35**/5749-.0;-12161()',(15.-.1+**&,2)(4/4/)(
@2d99bc0e-6314-47e6-94c9-7a90dcb6619b ch=419 read=54403 start_time=2019-12-12T23:42:50Z barcode=BC01 runid=2c9cf7bc05858273f10e7d7ec552fc0bd742dc3e
TGTTAAAAATATCGGTGTGCTTCGTTCAGTTACGTATTGCTGTGGTGCTGTTGTCGGTGTCTTTGTTAACCTACTTGCGCATCGCTCTATCTTCCGGTTTACCTTATTTACGACTTCACCCCAGTCATGAATCACAAAGTGGTAAGCGCCCTCGAAGGGATTAAGCTACCTACTTCTTTGCAACCACCCCCATGGTGTGACGGGCGGTGTGTACAAGGCCAGGAACGTATTCACCGTGGCATTCTGATCCACGATTACTAGCGATTCCGACTTCATGGAGTCAGTTGCAGACTCAATCCGGACTACGACGCACTTTATGAGGTCCGCTTGCTCTCTCGCGAGTCGCTTCTCTTTGTATGCGCCATTGTAGCACGTGTGTAGCCCTGGTCGTAAGGGCCATGATGACTTGACGTCATCCCACCTTCCTCCAGTTTATCACCGGCAGTCTCCTTTGGGTTCAGCCGGACCGCTGGCAACAAAGGATAAAGGTTTGCGCTCGTTGCGGGACTTAACCCAACATTTCACAACACGAGCCGACGACAGCCCGGCACAGCACCTGTCTCCGCGGTTCCCGAAGGCACATTCTCATCTCTGAAAACTTCCGTGGATGTCAAGGCCAGGTAAGGTTCTTCGCGTTGCATCAGATTAAACCACATGCTCCACCGCTTGTGCGGGCCCAAATCAATTCATTTGAGTTTTAACCTTGCGGCCGTACTCCCCAGGCGGTCGACTTAACGCGTTAGCTCGGAAGCCACACGCCTCCAAGGGCACAACCTCCAAGTCGACATCCCTTTGCGGCGTGGACTGCAGAATTATCTAATCCTGTTTGCTCCCGCTTTCGCACCTGAGCGTCAGTCTTCGTCAGGGGCCGCCTTCGCCACCGGTATTCCTCCAGATCTCTACGCATTCACCGCTACACCTGGAATTCTACCCCCTCTACGAGACTCCAAGCTTGCCAGTATCAGGTGCAGTTCCAGAGTTGGGCCCGGGGATTTCACATCTGACTTAACAAACCATACTGCGTGCGCTTACGCCCAGTAATAATTCCGATTAACGCTTGCACCCTCCGTATTACCGCGGCTGCTGACACGGAGTTAGCCGGTGCTTCTTCTGCGGGTAACGTCAATGAGCAAAGGTATTAACTTTACTCCCTTCCTCCCGCTGAAAGTACTTTACAACCCGAAGGCCTTCTTCATACACGCGGCATGAAAGCGCCAGGCTTGCGCCCATTGTGCAATATTCCCCCTGCTGCCTCCGTAGGAG
+
""$"0221+#&&'&&+%+',/35217:(6.9).,1.41//3.(+20670.&)),:/;56789;93370022+%)%%+*'*(/6344368899-9*('02/+.,7+%76..2248550,073+0/01*,+4;44274:2-.19632*+,7;6.0().)4-&/+'(&''*+)(+02:24;9.23456-/1:7,/1643132584;:,-/')+'-//64,73;*.0,1-.10-9112:5435214;://./62+,,-36.&&&(--.3;3,,,05457882+---').+*+5887783:44023/--&*,,-+/(+*261*+).+.-))+2602-+,,*,'&(&)*+0124-.)-3))4364515<564&%''*%+,/27544.43*',766990'/34/5-,+-+*)(+,-.6/44-+397,1;7;9754,-15:2/0289<5:898<974//88.1./1-%)-+037997803+*)1.4;*40975:(/+/6)*,36455/:/.-62213222-81-,14081**.79546))4779::852*)-/%$$$#'&()+26//25/0'&*34:;36/,(),+)%&&/58234:8550--22/,0635568<9958854/*'&'*4*4/+-8;98:978/8..-654+*2/9/<6;<//-02344:254-,5+(***.01-/+-2-.0/94<977<:55/8:<-5:58.8/-./91.034419:.)55:0:9872002030),*/,,,444)-,,)-&&'-145:07&3+*4+*/,./1//5/325712(.-).*(%+)*)%,,,+.()&+'*+*&%/)*-83.8-,.00/91&--06)()57*)*+*/2/24898::77878<9424*-6:5023697;98:<78;39897:4*)1(),6766887867/72*+32++,,,38<87.2.2/2833796.).-,1/.46508,80/).,)..(-,017,*'&'+-260:-++(+/4/2403*056-(2+))((*015/*&&%5)9:7316''&')+322('%(,,&,*.,*(***-+(..1,1-./7185670:-,,/88432/31.536830610199:942,1++(*250/15/52239787973357:634:84595;440*78:*.*((*)/*(+*'%++6;+1:3'*,1**.-3,84,+-+32+(,+(10)(+/.107.3,.411212+10/-2-()'))'((%$%'*644936/:9.+30-**)(.*-374775-+.0--)&(+311371-.
@6af33eb5-92fe-4237-a9e8-2db5f7c7f292 ch=258 read=36453 start_time=2019-12-12T23:42:50Z barcode=BC01 runid=2c9cf7bc05858273f10e7d7ec552fc0bd742dc3e
CCGGTTACCTTGTTGACTTCACTGATCTGAATCCGCAAAGTGGTAGCGCCTTCCAGTTCAGCTACCTGCGCTTCTTTGCAACCCTCCCATGGTGTGACGGGCGGTGTGTACAAGGCCAGGAACGTATTCACCGTGGCATTCTGATCCACGATTACTACTTGATTCCGACTTCATGGAGTCGGGAGTTGCAGACTCCGTGTCAGGACTGACGCACTTTATGAGGTCCGCTTGCTCTCGCGAGTCCTTCTCTTTGTATGCCATTGTAGCACGTGTGTAGCCCTGGTCATGGGGCCATGATGATGACGTCGCCCTCCTCAGTTTATACTGGCAGTCTCGCTTTAGGTTCCAGCCGGACCGCTGGCAGCAAAGGGATAAGGGTTGCGCTCGTTGCGGGACTTAAACTGGCATTTCTGAGCTGACGACAGCCATGCAGCACCTGTCTCCCCGGTTCCCGAGCTTACATTCTCATCTCTGAAAACTTCCGTGGATGTCAAGACCAGGTAAGGTTCTTCGCGTTACATCGAATTAAACACGTATCACGCATGCGGGCCCCATCCAATTCATTTGAGTTTTAACCTTGCGGCCGTACTCCCCAGGCGGTCGACTTAACGCGTTAACTCCGGAAGCCACGCCTCAAGGGCACAACCTCCAAGTCGACATCGTTTACGGCGTGGACTACCGAGGTATCACAATCCTGTTTTGCTCCCCACGCTTTCGCACCTGAGGCGTCGGTCATCTTCGTCCGGGGCCGCCTTCGCCACCGGTATTCCTCCAGATCTCTACGCATTTCACCGCTACACCTGGAATTCTACCCCCCTCTACGGTCAAGCTTGCCGGTATCAGATGCAGTTCCCAGGTTGAGCCGGGATTTCACATCTGACTTAACAAACCGCCTGCCGTTAGCACCGCGCCAGTAATTCCGATTAACGCTTTACGCCCTCCGTATTGCGGCTGCTGGCACAGGTTAGCCGGTGCTTCTTCTGCGGGTAACGTCAATGAGCAAAGGTATTAACTTTTCTCCTTCCTCCGCTGAAAGTACTTTACAACCCGAAGGCCTTCTTCATACACGCGGCGCCAAGTACTTTCCAGGCTTGCGCCCATTGTGCCAATATTCCCCACTGCTGCCTCCCGTAG
+
34.-14-/586',&'(48;7,1$$&+.,+)**,%%+-1,(*&*++,0.//'%+&%'(,)%')+-/2/''$&2*.883*./,77.(77/-507-..1247;94.60124206464968*43*.*()()-'(..0227616:0266570*,.15:--''%&&-(0,22002698121.**++',*'*.4,0'(*.-.3**%'**/3(&&*+3,.(++3401-,***,+%*/,&&,),0*'))*-0')7/41293/14-/0,+1,'&'.+'(,,653//,77602634%0&02.,61.--,('((+,31&$')&)12.4'(,9($&&,.0,((+,+/-,*,-+%*)650,),0/6184-&%&,)--,239)44)*5+')+-*447344534;54%974617.5),&%#'),5/,$&(*12100/++-,20.7023353680/01,/&+&,*:;/5*'&(%$$&(,0..,/.11241+0-*(,,6.6258<;:.,/-/0679,3+)%%',1:53:616/2-%*)*)'*'2*980*$&%%$&)#%$(&--0-/((+//+,4)5+:7;69<90-.+:<<,:280:.-)%,0/01440683*/6:7;;95/00426,*'')'&&.,:-3+-/'/2376495500)5/,),.304-5'/+2458:87:94275&*&.-258:640%)'%''$0)++$$*1/589596:)%')../($'')-/3...'*)&'',*6672&/0'%(&*:7529**9:2/32598;.,-7-49,5-/08040.)))-//455577838<;2456--4++,-311,3+4-47494982/0/.+1'/232/+/.3124%2139:577912+01;764-/5581(,,%(**%275--./03451-.+6-49::5<3860.*(**+)&&$)&#'',/++/296341,-13512/1298+/)063.0835..)%*,10644/3-+'*%1--.,,05+8---9-77<675816)(-*6444687667724*,&*%/'(')*,.+)*.4,-3,)63*-51/2)*,,+1.('*+3291--1/2397<88<71331,0-0194+.+*($%%(((&(-)-701:4761:9-/2,0,*&-+0,+2,383016554488.97,,878
@81825d6d-18b7-4d42-8879-9ae1bdc557db ch=30 read=35174 start_time=2019-12-12T23:43:01Z barcode=BC01 runid=2c9cf7bc05858273f10e7d7ec552fc0bd742dc3e
CCAGTTTACCTTGTTACGGCTTCACCCCAATCATCAATCCCACCTTAGACAGCTCCTTCCTTGCGGTTAGGCCACCGGCTGGTGTTATCAACTCTCGTGGTGTGACGGGCGGTGTGTACAAAGGCCAGAGCAATATTCACCGCGACGAAATTCGCGATTACTAGCGATTCCAACTTCATGTAGTCGAGTTACCCAGACTACGAAATCCAGGCTGAGAATGGTTTTCAGGTTTTCAGCCACCTCGCGGCTTCGCTTCCTGCCATCCATTGCTTAGCACGTGTAGCCAGGTCATAAGGGGCATGATGATTTGACGTCATCCCCGCCTTCCTTAACTTAATCACTGGCGACCAACAAATTACAACAATGATAGTGGCTTAACGATAAGGGTTGCGCTCGTTGCGGGACTTAATATCTCGACATGACGGGCGACCGTACCACCTGTATCTCCTTATAGCTATCTCTCCATCTCTGGAGCCTTTGCTGAGTATGTCAGAGACCTCGTCAGGTTCTTCGCGTTACTTCAGATTAAACCATATGCTCCACCGCTTGTGCAGGCCCCGTCAATTCTTTGAGTTTCATTCTTTTGCAGACAGGCCGAATTACTTATTGCGTTAACCAGCACTGAACTTTGACATCAACGCCAAAAAATTGCTCATCGTTTTACGGCGTGGACTACTAGGGTATCTGAAATCCCTGCTCCCCCACGCTTTCGGGACTGAGCGTCCAGTTGCAGGCAGATCGTCGCCTTCGCCGCTGGTGTTCATCCATATATCTGCGCATTTCACCGCTTCACGGCCAGATTCCCGATCCTCTCCTGCACTCAGCTGCCTGGTTTTCTATGGCTTACTGAGTTAAGCTGGGCTTTCACCAGACCCTTGCTGCCGCTTATATGCTCCCCTCTTACGCTTAATAATTCCGGATAACGCTGCCGCCTACGATATTACCGCGGCTGCTGGCGTAGTTAACCGTGGCTCTAATGCGCAAATCACTCCGGCTACCATTTCCCGCCAGCCATAGGTTCTTCCTTCGCCAGCAGAGTTCCTGATCAAAGCCTTCTTCCTTCGCAGCGTTATCGGTCAGGTTTCCCCATTGCCGAAAATTCCCTACTGCTGCCTCCCGTAGG
+
0)(..7++0181(59+/.3..70'034)-2097766:416)&+&'()*.-$303468941-5000918.386/-1**'&&,,&&()&+3-3.++*,+011311-/0+5,3*--'($+').8'3'6($((*(/701261()1-2.%,%&%%+%&'-//.4('''&*-04./++,+-3.-0/.//0-*&'()$+(&')+)(%&&.+,,--**(*%%&)*--0-631+&&+++1-($($)+*0/461104.-,+'(4-40*(('&+/5.5/'%)())+(),+*+*)30(*453/0-*()3./22110/47;4//136768034)(09784/+,%%$%&'&)*'-&.+*))''($'&''($$&(%''4''(+%,-(&'',+0-./,5,-./-0,02346349*+)2-.'*(3'%'.-/-*/.-)))+%/1/.)+('''*)'+($$%'(+**&+&'(&$$(*-44120:423)')++--3./1*%'()(,-/5200*'(),0/)'%'$&'2)9+-*+(44/.)+/.3(()+*),1.4..(+&%'.-(+))+....-/$-'*.0&&(-(.)*'&*'(*10:70298*/60&&(''''')05'&()1)++0-+5-,-/9,3)+&'),,224672357001152.20)+'+-/-.'+'$)-/2891989//-3-+..26222-13',&%.).-($,*(,2+($#$*/:73*$('(2/*0'-2062,%%(-,5(&(6,(,&('.(*0871761.0,*((3)%)).2(*-0*(--0(++-*..-*/+,(198/12,%)*''$&$%'$)%))*.('&')-1../1+)''$('(',//458453.::-1&&)'%$&'')--**.21/('+%)+,+2/,'+('&234&(2+13652*)%%'+&$#')01.*,+/.$'&')&.,24990:*6,96/0.)))))+#&%##&&&(+-4.28%&()*-202('(((,.5-/(*)*'&$&')%)%'$%%),-,-0*+)(0,0.'$,**28//0,$'')(12&&'+,*-(*/,%&''&+'&)/'(&(,2''%&'*-(,-')*'*,152,684,0&),(),%'+(659026,9*-/,'(&,)02.,+&,',*1+(*+,,-.038-87+(/+-'
@6051f102-d2b2-44f8-94c6-5dd28d5e1cef ch=31 read=131462 start_time=2019-12-12T23:42:59Z barcode=BC01 runid=2c9cf7bc05858273f10e7d7ec552fc0bd742dc3e
CTCCTACGGGAGGCAGCAGAAGGGAATTTTCGGCAATGGGGGAAACCCTGACCGAGCAACGCCGCGTGAAGGAAGAAGGTTTTCGGTTGTAAGCTTCTGTTGCATAAAGGAAGAACGGCGGCTACAGGAAATGGTAGCCAGTGACGAATGCTATTAGAAAGCCACGGCTAACTACGTGCCAGCAGCCGCGGTAATACGTAGGTGGCAAGCGTTATCCAGGTGTGGGCGTAAAGAGGGCAGGCGGCGTAAAGGGTCTGTGGTGAAAGCCTGGAAGCAACTTCAGTAAGCCATAGAAACAGGCAGCTGGGGAGTGCGGGGAGAGGGATCGTGGAATTCCATGTGTAGCGGTGAAATGCGTAGATATATGGAGAATTCAGTGGCGAAGGCGACGATCTGGCCTGCAACTGACGCTCAGTCAGCGTGGGGAGCAAATGGGATTAGATACCCTAGTAGTCCCGCATAAATAGTGATGAGTACTTAAGTGTTGGATGTCAAAGTTCAGTGCTGCAGTTAACGCAATAAGTACTCCGCCTAGTGTAGTACGTTCGCAGAATAAACTCAAAAGGAATTGACGGGGGCCACACAAGCGGTGGAATAATGGTTTAATTCGAAACAACGCGAAGAACCTTACCAGTCTTGACATACTCGCAAAAGGCTCCAGAGATGGAGAGATGGCTATATGAGATACAGGTGGTGCATGGTTGTCGTCAGCTCGTATCGTGAGATGTTGAGTTAAGTCCGCAACGAGCGCAACCCTTATCGTCAGTTACCATCATTAAGTTGGACTCTGCTTGAGACTGCACCAGTGACAAGCTGGAGGAAGGCGGGGATGACGTCAAATCATCATGCCCCTTATGACCTGGGCTACACGTGCTACAATGGATGGTGCAGAGGAAGCCCGAAGCCGCGAGGTGAAGCAAACCCATAAAACCATTCTCAGTTCGAGTTGTAGTCTGCAACTCGGCCACATGAAGTTGGAATCGCTAGTAATCGCGAATCAGCATGTCGCGGTGAATACGTTCTCGGGCCTTGTACACACCGCCCGTCACACCACGAGAGTTATTAACACCCGAAGCCGGTATGGCTAACCGCAAAGGAAAGGAGCTGTCTAAGGTGGGATTGATGATTGGGGTGAAGTCGTAACAAG
+
.322.15(50-0./112--/3,1+,31:;856:527111,+'(,.0:*+-18311032/.,06/-+...60502)--+..;85.)+/-**'($')5*3+4+&&+-29+0/-5.497*4.-0./56,//*51/27+*)1((/3/*.*&&($)+)+-/'+12'-/,./3/01847785935:466*035220/)-)((-,,4*5,150+,',.283.4*%.&(#+&4776739/((--2.--2**((&%',(164101))&.04072,.40/('$#$%%&(+/(-/08079131-)+0*(-1+))*+--)&%)//0*,3*(,*+5+424-93.+,1-1(%+'.''%''*'/')7+*345458::96456.,)%&%$('),6,,&'2).*((+&%/.--//7/465821001.166/00,&%$&''(+)')/.:80095111//2:7:;(*,8874-:5*(/&&&(%&%$%(*0(''(('((.'*+16<8767-355;7.378--03447760802.0'(./)--)//0115.0.+)'(%$&)0168697.//++0.()%*&(+;3(&('-.25553990*,2%)).-/)*'+**3($$(**+08;<1;7<+&,+')**/-0./0+,4,.-.-.-)&'&))+,.2,+,*.$%,/1*-43).*((../2:0-+++-/&0*)%**.1457789-3--6-,,,,4267856611410220)+%*,/3..//-244.'1/:14.152*-/5:2154-/2+10.-5023158.-10+-9.774485/,,7/5//31/%$%%')3412&'&/*4565637/+,.53/+++1,20.5:511/000547:6234889:/190()2--..4414:640/.)+)*-0/'---.2;:;;7.-,&('''(&&,((&%(&&+,.(#(((,/711,./-6++/2:<:8;9:;203(,.83**)/--.7-,+*)-,)//0(%%%&&)0-3,,.9/70751))-**,,6/0-55090/**+)-*/301.1.)(++,:66:542-)&$%'))-/20415:5843,+,.1(-+%)+**),65+,*/*3&-'''-,*060*)$(,0120235((+4+,2*0,(*()*785411+../188++/)+,--*7*891-//50/.(1-1*/3'
@2bcc8b27-df29-4703-b2ca-ea4286e7bc43 ch=204 read=39936 start_time=2019-12-12T23:43:20Z barcode=BC01 runid=2c9cf7bc05858273f10e7d7ec552fc0bd742dc3e
CTCCTACAGGAGGGAGGCAGCAGTGGGAATTTTTGGACAATGGGCTGATCCGAAATACCGCGTGCAGGATGAAGGCCTTCAGGGTTGTAAACTGCTTTGTACGGAACGAAAAAAGCTCTTTCTAATACAGGGGCCATGACGGTACCGTAAGAATAAGCACCGGCTAACTACATTGCCAGCAGCCGCGGTAATACGTAGGGTGCAGAGCGTTAATCAGGATTACTGGGCGTAAAGCGTGCGCAGGCAGTTGCTGTAAGACAGATGTAGAAATCCCGGGCTCAACCTGGAACTGCATTTGTGACTGCATGGCTAGAGTACGGTAGGGGATGGAATTCCGCGTGTAGCAGTGAGATGCGTAGATATGCGGAGGAACACCGATGGCGAAGGCAATCCCCTGGACCTGTACTGACGCTCATGCACGAAAGCGTGGGGAGCAAACGGGATTAGATACCCTGGTAGGTCACGCCCTAGCGATGTCAACTGGTTGTTGGGAATTAGTTTTCTCAGTAACGAAGCTAACGCGGTTGACCGCCTGGGATACGGCCGCAGGTTGAAACTCAAAGGAATTGACGGGGACCCGCACAAGCGGTGGATGATGTGGTTTAATTCGATGCAACGCACGACATGGCAGGAAGTTTCCAGAGATGGATTCGTGCTCGAAAGAGAACCTGCACACAGGTGCTGCATGGCTGTCGTCAGCTCGTGTCGTGAGATGTTGGGTTAAGTCCGCAACGAAAGCAACCCTTGTCATTAGTTGCTACATTCAGTTGAGCACTCTAATGAGACTGCGGTGACAAACCGGAGGAAGGTGAAGGATGACGTCAAGTCCTCATGGCCCTTATAGGTGGGGCTACGATAATACAATGGCTGGTGAGGGTTGCCAACCCGCGAGGGAGCTAAACCCATAAAACCATTCTCAGTTCAGTTGTAGTCGCAACTCGACTACATGAAGTTGGAATCGCTAGTAATCGCGAATCAGCATGTCGCGGTGAATACGTTCTCGGGCCTTGTATACACACCGCCCGTCACACCACGAGTTGATAACACCCGAAGCCGGTGGCCTAACCGCAAGGAAGGAGCTGTCTAGGTGGGATTGATGATTGGGGAGTGAAGTCGTAACAAGGTAACCGGAAGATAGAGCGACAGGCAAGTAGGTGCTTTACAAAGACACCGACAACTCTTCAGCGCAACAATGCGTAATACG
+
)*1,++,*1/'+-(&+1.07857:82,+)-.333-72304/0-*)&).28(&*02*)01..//2349;;;224-/0427-&*-*6:678;437//47:26872:7:1-0655.'&&(+18-1.,7000.5-/**''((()062142-.3)*4;74/,-,69.9//,7/0-,&+*)41--+++.-//310/;/./677.%%)()&'(,-19<./**%.&&3+127:;77568:4./0234.0-*+,%24)(%%%*.5-58789950&$./'(83-&00200)+*)*+*)*+:::65:301*+*./3688:87/.,*))3...&+*40,78/8/:.:7357643224*466/0376:979798688:62*.-(5/0997861.('*1)325:-661(+17008073++0*+-,0/369.-,-'0.)(-./*'0,),.2:86):3-3/,*22.39..2+*'%#$&&(037'(+*-+,-+.1,()&*2+9*,7440)',&%'(1.+/16-12501.-1*,,2,,)*&)+5458:56<543,))()%(,1,/-+45:13<:67:990--,-3.65706:47797-,*2/21628335.01155433-9909690../.(*'%$&$'*./*+)1,*-,--+09/,))&)*,::/.6.5668:9:666()),,2.754422,-(4,,-7:///+----67749&&%%&6675897843.055493887:75/-4((+20/.0/*&+3,//+,//1;+9-+,-8*+0,.68:3'6592/1433.3./:3306553-0,.*+,+1;3.74-+0--2/2/+&',-1/033/516801772356&34;008364451-4:723//''$%+*-16:.1--,0+(((',+5:02.5-20/,1-,++')%,.7;..-((-,89-/512;6.5&(+53(,+.+,&)+&$)(*--+%%#'$)&++%,()-7-::97(&&&*72722.0311/+'$%#))0//3*112261-/,10..7,075305---0,0.0.29435003.,,+0*&)(.-,/,-*3,,)4,'(*2-.779:525)+4,4*((/+0+0.-)''(86430/,106::/..)+,-.5/0-,)$%')-+'(*)*298611006:7:5:5<456*+%*53.9)-15.-()(0*.$##$$')050-/-01911-+&(').3+')*&.*',0-,(60'1&#%#%
@199446b5-c18e-4866-92ac-77982a21dac5 ch=275 read=38849 start_time=2019-12-12T23:43:18Z barcode=BC01 runid=2c9cf7bc05858273f10e7d7ec552fc0bd742dc3e
CTCCTGCACGGGAGGCAGCAGTGGGAATATTGCACAATGGGTAAGCCTGATGCAGCCATGCCGCGTGTGTGAAGAAGGTTTCCGGATCGTAAAGCTCTGTCTTTGGGAAGATAATGACGGTACCCAAGGAGGAAGCCACAGCTAACTACGATGCCAGCAGCCGCGGTAATACGTAGGTGGCGGGCGTTATCAGATTTACTGGGCGTAAAGGGCGTAGGCGGATGATTAAGCGGGATGTAAAATACCGGCTCCAACTTGGGTGCTGCATTCCGACTGGTTATCCTAGAGTGCAGGAGGAGAGTGAATTCCTAGTGTAGCGGTGAAATGCGTAGAGATTAGGGCTGGTGGCGAAGAGCGGTGACTCTGGACTGTAACTGACGCTGGGGCTCAGCGTGGGGAGCAAACAGGATTAGATACCTGGTAGTCCACGCCGTAAACGGTGAATACTAGGTGTAGGTTTCAACGCCTCCCGTGCCGCCGCTAACGCATTAAGTATTCCGCCTGGGAGTACGGTCGCAAGATTAAAACTCAAAGGAATTGACGGGGACCCGCACAAGTAGCGGAGCATGGCGTTTAATTCGAAGCAGCGCGAAGAACCTTACTACACTTGACATCCCGCTTGCATTACTCTTAATCCGAGGAAATCCCTTCGGGGACAAGGTGACAGGTGGTGCATGGTTGTCGTCAGCTCGTGTCGTGGTAGGTTAAGTCCGCAACGAGCGCGCAACCCTTGTCGTTAGTTACTACCATTAGAAGTTGAGGACTCTGGCAGGACTGCCTGGGTTAACCAGGAGGAAAGGTGGGGATGACGTCAAATCATCATGCCCTTATGTGTAGGGCTACACGTGCTACAATGGCTGGTACAGAGAGATGCAATATCGTGAAAGGTGGGCAAACTTTCAAAACCAGTCTCAGTTCGGTTGTAGGCTGAAACTCGCCTACATGAAGCTGGAGTTACTGGTAATCGCGAATCAGAATGTTGCGGTGAATACGTTCGGGTCTTGTACACACCGCCCGTCACACCATGAGAGTTGGCAATACCCGAAGTCCGTGAGCTAACCGCAAAGGAGGCAACTGGCCAGCCGAAGGTAGGGTCCAGCGATTGGGTGGAAGAGTCGTAACAAGG
+
*.11+&'&'''*%(+-'1-,-0/8-+()(11**)+36454,*22'6964*1/0/+434:7780244-,'')50+,.)//:)-005.43%'*/+(()3323//66*/1,0,0,7---27,4670:(00&(.*&()&.1&)%+0--'%%$%'),-.6.0-.&801(*(*),,)5026181452'5840:0//7)*)33,*0---+*3551,(+-./885899<00/.,;/;.61;74.)*&'1.&%+$&%()6&.'**,-7894440/0366)'.22896:5/5&&)''()+'%04+/0((())&$(,*,+,-576,*,,7:763;822546.-*)(2-(//*'(.6051.-+(%*&*%%''&()+)-579502.0*(*,/013206.22.&())2*072(-/29-9&55./6./17477.20//439.,/268779:-3*-,+-+)++,,3566++0-/<851(*$*),03)+1058138'')+)+*+',)1**,-038326;881*)'*...752*.-((),2-;:60.40:-.--.1/223248/456,))+-28/..//56..//12)(+.49392;2/1/,**&*%)++0*-.)&'%&(&&)''(++,00042-$&'%%(+/1--./,3-8/0,+**&)+0*+6+189/7:4511/(-*.76-.*+2,...795-//,/023/-.//96878*())''%,//433-.2.)-211&&,+,+*-/01:/,-,+.+0,..59221*0..220(+('0*%$./51211*1-&'-+097882385597979612+-2*2(--31/8615258679:<50100+'%#))'.,-/20.&%+++)./313-.598581<*.&%&-1-02)(()*,/3395:3/.0./3**'&&-,0*1(884+-*%.9;9.7445876/34;3,8+0(&%/.,,+)46--776755446/1-,,22:0*1+++1+'&,()+,/32536...53&38*,-7/,---079626%+566/2(,()(+*3474:7231..+/4.+,+*),11/1.-62'2()(-0,./5-00/45479877:8:-.0+-1..&2-1+0.++/625400/0((**0-,.25+:064+**(((')*,6055944/(.
@05ced6d4-1bf6-4b9d-b9ba-1ce61ab267fa ch=109 read=68458 start_time=2019-12-12T23:43:20Z barcode=BC01 runid=2c9cf7bc05858273f10e7d7ec552fc0bd742dc3e
CTCTACGGGAGGCAGCAGTGGGAATATTGCACAATGGGCGCAAAGCCTGATGCAACCATGCCGCGTGTATGAAGAAGGCCTTCGGGTTGTAAAAAGTACTTTCAGCGGGGAGGAAGGGTAAAAGTTAGCCACCTTTGCTCATTGACGTTACCCGCAGAAGCACCGGCTAACTCCGTGCCAGCAGCCGCGGTAATACGGAGGGTGCAAGCGTTAATCGGAATTACTGGGCGTAAAAGCGCACGCCAGGCGGTTTGTTAAGTCAGATGTGAAATCCCCGGGCTCAACCTGAACTGCATCTGATACTGGCAAGCGAGTCTCGTAGAGGGGTAGAATTCCAGGTGTAGCGGTGTGCGTAGGAATACCGGTGGCGAAGGCGCGGCCCCTGGACAGACCTGACGCTCAGGTGCGAAAGCGTGGGAGCAAACAGTTAGATACCCTGGTAGTCCACGCCGTAAAACGATGTCGACTTGGAGGTTGTGCCCTTGAGGCGTGGCTTCCGGAGCTAACGCGTTAAGTCGACCGCCTGGGAAGCCGGCCGCAGGTTAAAACTCAAATGAATTGACAGGGGCCCGCGCACAAGCGGTGGAGCATGGTTTAATTCGATGCAACGCAGAACCTTACCTGGTCTTACATCCACGGGGAAGTTTTCAGAGATGAGAATGTGCCTTCGGGAACGTGAGACAGGTGCTGCATGGCTGTCAAGTAAGCTCGTGTTGTGAAATGTTGGGTTAAAGTCCCGCAACAGGCTGGCCACCCCATCGCTTTGTTGCCAGCGGTCGGCCGGGAACTCAAGGGGAGACGCGGTACGAAACTGGAGGAAGGTGGGGACGACGTCAAGAGTCATCGTAAGCCCACCCGACCAGGGCTACACACGATGCTACAATGGCGCATGAAGAAGCGACCTCGCGAGCAAGCGGACCTCATAAAGGTCGTCGTGGTGGATTGGAGTCTGCAACTCGACTCCATGAAGTCGGAATCGCAATAATCGTGGATCAGAATGCCACGGTGGGCCACGTTCCCGGGCCTTGTACACACCGCCCGTCACACCATGGGAGTGGGTTGCAAAAGAAGTAAGGTAGCAACCTTCGGAGGGCGCTTACCACTTTGTGACTCATGACTGGTGAAGTCGTAACAAAGTAACCGGAG
+
/:9756-9/-.//545+3547/'(&,,54/01-:/,0(''()1)(+3-019982(264728930..,,')*,2()),/1:999&9.5.*+1;6-,-..//9:/'-,),/+*.,-)..(+*47)+05/*,.-39.::-.98,0-+-0114//7*(-(&*(&))79+71-0/..8+)0(*%$$'%(*.+-&*+*'')+,.,12.//04212/5/4,/2,2)*.*+.:;<8:4-7:,'%'*3+,**)+07:/569;14;58067(/77442480..790'37986-)/2/2*333886754.//00917//.*-*(,-2126621*-,(&*'-%5(1.-+343/,'0,4.--*'-/02-(*&'+-/,0-9,)(++..,)''(0/1-,.+))$')+%%*)//005+,3354&'''(*20752+.04;*4'*.3-,6569:*-7654684--.26;882<:,+,,,)33/.*((1-/15/832)22)'(++.3.240:11612,1(+*53;312-4-7,53102686::7663,.*.0-/21'1('0/35:820015;42/8.10122&-54+/7)&.&**-577829333+00-00*-;9.96;9112124+1.)'&+)04/8038-/'('(&%%(125+3*-/'(,-/33-+1--,./11+,7,-738:8:91920-.--&(,,2.77:9:998684:54131-&$&'(&,-289.4/+*&'16,/6:5753--,'+..5+*-047&'0,)-&&&$))'&.01)(,))'03-051(/-6/0)*++/8.73222%&+/1)((((&($&%$%$*-(./8;00+**'*),33*,--.36821-%%((+366%'%%%1-&$+,/)+-6&4610/,*)*()(%)-99799;99:9894500,%)'&)88524951.+('+.',1554498''59,6,0../2'3,-0/0,111/)*++-9/9-...,**+-30,)0''(,(/).,,$%(*+/312.3-)+01-01;9685')(/+044**%)*.711/-7830/3.0154426<418+.2646588(1)),%'(.242;01/7/)%'(&*)*0.,,(((/)+134*.'04+1+-/3/47&-'(-(+1787878555-//(*),*+.2823,13(&+/710451&
@8691b3ad-356b-4c0f-a29c-a8effa1af6f3 ch=87 read=58886 start_time=2019-12-12T23:43:28Z barcode=BC01 runid=2c9cf7bc05858273f10e7d7ec552fc0bd742dc3e
CCAGTTACCTTGTTACGACTTCACCCCAGTCATGAATCTACAGAGTGGTAGCGCCCTCCCGAAGGTTAAGCTACCTACTTCTTTGCAACCCACTCCATGGTGTGGCTGGCGGGCGGTGTATTACCGGCCCGGGAACGTATTCACCGTGGCATTCTGATCCCACGATTACTATAGCGATTCCGACTTCATGGAGTCGAGTTGCAGACTCCAATCCGGACTACGACGCACTTTTATAGGTCGCTTGCTCTCGCGAGGAGTCGCTTCTCTTTAGCGCCATTAGCGTGGTAGCCCCTGGTCGTAAGGGCCATGATGACTTGACGTCATCCCACCTTCCTCAGTTTATCACTGGTAGTCTCCTTTGAGTTCCCAGCCGGACCGCTGGCAACAAAGGATAAGGGTTGCGCTCGTTGCGGGACTTAACCCAACATTTCACAACACGAGGCTGACGACAGCCATGCAGCACCTGTCTCACGGTTCGAAGGCACATTCTCATCTCTGAAAACTTCCGTGGATGTCAAGACCAGGTAAGGAGTTCTTCGCGTTGCATCGAATTAAACCACATGCTCCACCCGCTTGTGCGGGCCCCCGTCAATTCATTTGAGTTTTAACTTTGCGGCCCGTACTCCCCAGGCGGTCGACTTAGCGATTAGCTCGGAAGCCACTTCAAGGGCACAACCTCCAAGTCGACATCGTTTTACGGCGTGGACTACCAGGAGTATCTAATCCTGTTATTGTTTGCTCCCCCACGCTTTTCGCACCTGAGCGTCAGTCTTCGTCAGGGCCGCCTTCGCCACCGGTATTCCTCCAGATCTCTACGCATTTCACCGCTACACCTGAATTCTACCCCCTCTACGAGACTCAAGCGCAGTATCAGATGCAGTTCCAGGTTGGGCCCGGGGATTTCGCATCTGACTTAACAAACCGCCGTGCGCTTTTACGCCCAGTAATTCCGATTAACGCTTGCGCCCTCCGTATTACCGCGGCTGCTGGCTGGAGTTATTGCTTCTTCTGCGGGTAACGTCAATGAGCAAAATTATTAACTGCCCTTCCTCCCCGCTGAAAGTACTTTACAACGAAGGCCTTCTTCATACACAGCATGGCTGCATCAGGCTTGCGCCCATTGTGCAATATTCCCCACTGCTGCCTCCCGTAGGAGCAATATCAGCACCAACGAAGGGTTAACTACGAAGAACACCGACAACGCA
+
51&+1+(*((-+.1(*+0684110782+,..*,..7,+)$))%&(+*-1/()).1(*195-/305/935/111795-,,5-/.*&&-/-75+*(2-)679740*/)&()(,575./*&)%'*+.&0-21)/851812:82:101;5,:+++8;01778/,)&)(*,1,++*'%'&*,*+46446830'*()((+0*,,26/2264.*.'/.23/6355-'',.121/-169+)+(()(0++..*+-/-7/-+)**'*+/-/.:-763..%$')-3-5/+-.$4%()**+-3(''+./*/*&,.0/2++,-.-)))+(,15798/97.+260*3,*4055;703567634/1/4313.,71/-13605/**-,(0.;:889:;92002:.518812//30:*.-,/0-7,*)-50,,5.2-,0.-/73095-*,.&0/0((-)33322314.1050015*21/29676655377:95+++004.--++0-3457442-,-/31)+535230,*,&.-07/189,,)('&)*&)4859<8440.100075,-.3/6<9:7110////4/.6/,(()()+/--*&+288,+47'5,;7)597-0+4;<,60,192/1+/49..2/1*366/*/57'2/0/3.6()%'%%.-,()(,(/+2(,+%((*..*/8010-0/-/.4+1,2447-,+,-3318(%)+,++-282.2.18,9,*(*,25,0:9986412*,1-177-/..::6/'+')2:9,../-07///*21441055687557-+(/+100822./23299----0;20-1.*)-..333.1+,*141/*./$%'&*/064.+00.06239:64,21/0**--3584.'*%/'),5518)+/78/,4).''+5-:-65/71-78/,1:+,&**11)+,,/.1/44:568*.+++2,+))*)(01-00)()./57:95+,,:,51,-0/*)&1684482523914:23/5/2156.0*')+&*--(%'$%&&',5/60-.0))-22/4-7---88538/(+1/331.++&),++--111:9*)3444;303(*+-+'),*))-2/52:5<67;6/10/+,&,1339<::....//67756+++0-*&.,+-16/:...-5::0,00455329+23,*1074/.1195423+*+*,2303&('')&'$&$$%%'''(%*-.05954'+'&#$$
@c0edab58-73c5-47b7-9881-fff530d3bc01 ch=129 read=41555 start_time=2019-12-12T23:43:29Z barcode=BC01 runid=2c9cf7bc05858273f10e7d7ec552fc0bd742dc3e
CCGGTTACCTTGGTACGGCTTCACCCCAGTCATGAATCACAAATTGGTAAGCGCCCTCGAAGGTTAAGCTACCACCTGCGCTTCTTTGAAAGCCCCTCCCATGGTGCTTGACGGGCGGTGTGTACAGGCCAGGGCATCGCTTCACCGTGGCGTCTGATCCACGATTACTAGCGATTCCGACTTCATGGAGTCGAGTTGCAGACTCAATCCGGACTACGACGCACTTTATGAGGTCCGCTTGCTCTCGCCCGAGGTCGCTTCTCTTTGTATGCGCCATTGTAGCACGTGTTGTAGCCCTGGTCGTAAGGGCCATGATGACTTGACGTCATCCCCACCTTCCTCAGTTTATCACTGGCAGTCTCCTTTGAGTTCCCGGCCGGACCGCTGGCAACAAAGGATAAGGGTTGCGCTCGTTGCGGGACTTAACATTTTCACAACACGAGCTGACGACAACCATGCAGCACCTGTCTCACGGTTCCCGAAGGCACATTCTCATCTCTGAAAACTTCCGTGGATGCTCAAGACCAGGTAAAGGTTCTTCGCGTTGCATCAGATTAAACCACATGCTCCACCGCTTGTGCGGGCCCAAATCAATTCATTTGAGTTTTAACCCGCGGCCGTACTCCCCAGGCGGTCGACTTAACGCGTTAGCTCCGGAAGCCACGCCTCAGGGCACAACCTCAAGTCGACATCGTTTTACGGCGTGGACTACCAGAATTATCTAATCCTGTTGCTCCCCACGCTTTCGCGCACCTGAGCGTCAGTCTTCGTCCAGGGCCGCCTTCGCCACCAGTATTCTCAGATCTCTACGCATTTCGCTACACCTGGAATTTCCCTCTACGAGACTCAAGCTTGCCGGTATCAGATGCAGTTCCCAGGTTAGGCCAGAGTTTCATCCTGACTTAACAAACCGCCTGCGTGCGCTTTACGCCCAGTAATTCCGATTAACGCTGCACCCTCCGTATTACCGCGGCTGCTGGCACGGAGTTAGCCAGTCTTCTTCTGCGAGGTAACGTCAATGAGCAAAGGTATTAACTTTACTCCTTCCTCCCCGCTGAAAGTGCCCACAGCCCGAAGGCCTTCTTCATACACGCGGCATGGCTGCATCAGGCTTGCGCCCATTTATTCAATATTCCCCTGCTGCCTCCCGTAG
+
95+,3-,6702,%+%,)0/1.,%*$'%++767864:51)++(&)&/'4,2*./2:.-0')-0*)(*(,-11/2),2+,)((7+/23*'(--'.--*(*7-$3'21.&)'+,6-0722301500%)-,.2+$+*&(%(&%%&/)+-8,/-)&$,,,,.3-&&'*2-9-./688986524/133642530')+1.+--801%,)/467;53104032((,,+'+&)-39774-.0-/1...5.//211))(')**,/1-./5+-+-;:11464969:/:..,+.-+00/.4(&)./.77--6:4).)'*163;78221-+*)*+,621)(()66.*275164).*+.<***;475-:--.66670286*'345:,*,/,*1//+*)+-5733*/6:,5030.(-00/94943654/7./(,83/...201521*++-44525)(311/%0.'(('',13)+)(*,-3/030/3361,48+6-*,6)0*'*+).3-43510,*%(20*.4069478;881%).4669:;75:507),12;::<:::92;//.01((.2.5;61;34./0124:455+,/)-/46198182).1.1-95971260-/11;;2-/.-)'++1/0/411/1;:/+/4..-+,486624200325-,)++4-2,./*051357:84&/5)),-.62:16+/+007341451778+)-+11,71:55546:6-+,5,45:67;9999187)*.-68-)+*,.76-'.)./18*+-588:765658<:607((585-<66:8;8899..4&**',00-0--2677::763434;41),-**)5.331.))(%440223.7/+.1259/2*006238*-4/13/02766577513*)/120&)*14))'+*3-+*()*+*-.-50:07;:8;2872224355,(('%#''+)((*,657;53123:6:6,,&&('01+.62),'*-*-6.1'3//0;0<,+(,'.&(-2.(/0,4.*'--9<0//-'&+).068542)1/225687-+++,+501(('(&.-19-95/-253+-/.)-,(&/+,40)*+-25/.06/6287<9:<;9972*/.01:511/1-0,../0%)*..4-4519.(,3*)+))+*.,/.-40*'*+0.*+++01-.//
@b698cca8-5bf0-4b35-9b91-3d4e596c245c ch=373 read=55195 start_time=2019-12-12T23:43:29Z barcode=BC01 runid=2c9cf7bc05858273f10e7d7ec552fc0bd742dc3e
CCGTTACCTTGTTACGGCTTCACCCCAGTCACGAACCCCGCCGCGTGGTAGGCGCCACTCCTTGGTTAGGCTACCTACTTCTGTGAGACCCGCTCCCCATGGTGTGACGGGCGGTGTGTACAAGACCCCGGAACGTATTCACCGCGGCATGCTGATCCGCGATTACTAGCGATTCCGACTTTGCCAGTCGAGTTGCGAACTGCGATCCGGACTACGACTGGTTTTATGGGATTAAATCCCCTCGCGGGTTGGCAACCCTCTGTACCAGCCATTGTATGACGTGTGTAGCCCCCACCTATAAGGGCCATGAGGACTTGACGTCATCCCACCTTCCTCCGGTTTGTCACCGGCAGTCTCGTCAGTGCTCAACTGGTCGCCAGCAACTAATGACAAAGGGTTGCCTTTCGTTGCGGGACAACCAACATCTCACGACACAGCGAGCTGACAGCCATGCAGCACCTGTGTACAGGTTCTCTTTCGGCGAGCACGAATCCATCTCACCAGGCTTCCTGCCATGTCAAAGGTGGGTAAGGTTTTTTCGCGTTGCATCGAATTAAACCACATCATCCACCGCTTGTGCGGATCCCCGTCAATTCCTTTGAGTTTCAGCCGCGGCCCGTACTCCCAGGCGGTCAACTTTACGCGTTAACTTCGTTACTGAAAACTAATTCCCAACAACCAGTTGACATCGTTTAGGGCGTGGGGCTACCAAGTGTAATCCTGTTTGCTCCCCACGCTTTCGTGCATAGGCGTCAGTACAAGGTCCAGGGGATTGCCTTCGCCATCGGTGTTCCTCCGCATATCTACGCATTTCCTGCTACACGCGGAATTCCATCCCCCTCTACCGTACTCTAGCCATGCAGTCACAAATCAGTTCCCAGGTTGAGCCCGGGATTTCACATCTGTCTTACATAACCGCCTGCGCACGCTTTACGCTCAGTAATTCCGATTAACGCTCACCCTACACATTATTACCGCGGCTGCTGGCGTAGTTAGCCAGTGCTTATTCTTACAGTATCATGGGCCCCCTGTATTAGAAGGGCTTTTTTTCGTTCCGTACAAAAGCAGTTTACAACCCGAAGGCCTTCATCCTGCGCGGCATTGCTGGATCAGGCTTTCGCCCATTGTCCCAAATTTACTGCTGCCTCCACGTAG
+
''*.4+0.7.+30*-.001.*(,*+&()--/1126086/&%$&&)97;86110.3,)**,&)(*)*0.28773692&2-233210101.;+,0-339,-/97553437,:92-,+*-,212+24548/)-0-22560/3-,/7/3288899:544486243/31./31002468-,''&**''**&.-0,-31;24,,787882//0'3,+*'&'+,885/.8:-//,83%'/)+(&+661/38;76716(3-.1283*)--2,2.--60,+5)*))*057242)),,0562,)+2.0/.,-2/46+,,'05/62:1128898,;80*065;8310.2,4;.*6.,-5/83447,+'&*('+,0588/1/0/%&'%&%'*0.01,0---2957-,.').+0*)20./47--(,/-,++-*1,87621.),-+1,.*)+,*--))('%*1-3948/(,(-/2111206,5:7;533-/1-.**'('()6--/.49058.-$%$%'&)+6/96547.12243:,,-./;3.0*/,:.9<;-75776;35686+**-+67-0-++,13699968;2050-/773.++.84'%+-)5+60*.4,++11;;+,%+'(*-409,*2-//198+149,7/813)')'&++,&''($,051/80+,312476245765175-31594:3.5---325548;9(/+.,*/&+-)///06/%')$+*,.87351<-)*1.69-(+*,-:91/7551/+),,-34,+//265361/(%./.+%+,%597<;88:698)3699;70/1935888::8685734;7-&(,-440&+(+/-303/0733.9;:3*/0047+4,%&$)).0:.6.33881/.270))%)+9-3,,***5''.32/+47-/;0--1129777281//20167;57:666321200.9;/08::;50206173//.202011301+-+,++/(*$)&'9,-:<6-1-,,...2,/,/,494.+0/*.0/+7*,9;564(%$'&$2201/6529851,87/11../*.1+88795<2/667393/2575<:5)/.21;,**9.70-),4,0698<99:863-.--.7369;889;,,-.2351489*(())&*)&+05,-.,,72+1233412,,02((*),-
@1922eceb-e2e8-4840-a332-882585926f30 ch=86 read=50196 start_time=2019-12-12T23:43:27Z barcode=BC01 runid=2c9cf7bc05858273f10e7d7ec552fc0bd742dc3e
CTCCTACGGGAGGCGGCAGTGGGAATAATATTGCACAATGGGCGCAAACCTGATGCGCTCATGCCGCGTGTATGAAGAAGGCCTTCCGGGTTGTAAAAGTACTTTCAGCGGGGAGGAAGGGGAGTAAAGTTAATACCTTTGCTCATTGACGTTACCCGCAGAAGCACCGGCCTTTCCGTGCCAGCAGCCGCGGTAATACGGAAGGTGCAAGCGTTAATCGGAATTACTGGGCGTAAAGCGCACGCAGGCAGTTTGTTAAATTCCAGATGTGTGGAATCCCCGGAGTCAACCTGGGAACTTATGATACTGTAAGCTTAGTCTCGTAGAGGGGTAGAATTCCAGGTGTAGCGGTGAAATGCGTAGAGATCCTGGGAGGAATACCGGTGGCGAAGGCGGCCCCTGGACGAACTGACGCTCAGGTGCGAAAGCGTGGGGGGCAAACAAGTTAGATACCCTGGTAGTCCACGCCGTAAACGATGTCGACGGAGGTTGTGCCCGCTTGAGGCGTGGCTTCCGGAGCTAACGCGTTAAGTCGACCGCCTGGGGAGGTACGGCCGCAAAGGTTAAAACTCAAATGAATTGACGGGGAGTCCGCGCAAGCGTGGGCATGTGGTTAATTCGTTAAGCGCGAAGAACCTTGCAGTCTTGACATCCACGGAAGTTTCAGAGATATGCCTTCGGGAACCGTGAGACAGGTGCTGCATGGCTGTCGTCAGCTCGTGTTGTGAAATGTTAGGTTAAGTCCGCAACAGGCGCAACCCTTATCCTTTGTTGCCAGCGGTCCGGCCCGGGAACTCAAGGGAAGTTACCAGTGATAAACTGGAGGAAGGTGGGATGACGTCAAGTCATCATGGCCCACCCACGACCAGGGCTACGATACAATGGCGCATACAAAGCGACCTCGCGAGAGCAGGCGGACTCATAAAGTGCGTCGTAGTCGGATTGGAGTCTGCAACTCGACTCCATGAAGTCGGAATCGCTGGTAATCGTAGATCAGAATGCCACGGTGAATACGTTCCGGGCCTTGGCACACACCGCCCGTCACACCATGGGAGTGGGCTGCAAAAGAAGTAGGTAAGCAACCTTCGGGAGGGCGCTTACCACTTTGTGATTCATGACTGGGGTGAAGTCGTAACAAGGTAACCAGAAGATGGGAGCTGACAGGCAAATGGTTAACACAAAGACACCGACAACCTTCAGCACCAGCAATACGTAGCGCACC
+
)+63226163+00,%/.*01296-52*(+*-/.,,-0547;53-/05&5866571-*)(*/02997868564532-'()*'.24:3,,6161/-089)-1+---2.*,+)074).6,6)14,&))-4()1,/-..0*,31.19:516001-9--59.,-,*.*(*+03)...)&,/233-3-+++(,12&(''(/9//06902(2-34:8776.:/:/3060418177;<9:798:5242103/36272.22250.:16*+'+**231,+&(-1060677))*%&(,)-.43491&&+%'*+*-.-,0/%+.''&''*--02791.',*--*,,,...-)+6:75-+,+35,*/3)+3324+++*+1/))+3)')+'85167154320+00)/8-02<3,+6895/,3,--./5668508232)))(*-1544996-17:47.$++0+/:98;</0::9327964668:7757**((($10.*,(0**-,6.0119,*--.-*/121:15/.0/,,,*+,,/3/010318-306*,0;88:86.3+'&(&&',/55.119*/9.73;;3786118550618168&294&,..*(+.988+-)%(-(((,%()0141133.)0+)+(--0/02)*),&&%%(%&&*48445787.-.00-0+.99,-,*-.5*///97/:+7:.9337:.-,-.,297557669:1;111875652455776548/214:9/,/.(,,04+.*.1*)/0,2)(2534582962822321;622:4540,1(**5211/1)/7637657.0+0-#$''+%/6.0-,,.47(-*+.,-++,)')&+3/1221133.70499:9))%(+4+$')((./14:858410/-($&&)*-,1,-56676771+))-10.43.-1++'+-22+51/)%%'$$197236;996195838(+$4)4,+*.029:695651'-*1768/13/+2(.,6560..%-./50007.---,1//3301-*0(1665967865.6**1/.&&'+(**+),-/8-6.%&..0302734481()+,310/*1-37*%),')+..,0($'+0/8897(55++4,0*,/.-39(.,-.)**/6:62556861+)&+))24570+.(+1605-3826&/+0,10'+&&%)&*,0*-5825()).)9-6.00282./1/50)2.0'+'(,+..110900()''%*)'($&$&#%"
@b3c4bb61-4db2-41ff-ad1e-2fa8ef85952e ch=376 read=72005 start_time=2019-12-12T23:43:27Z barcode=BC01 runid=2c9cf7bc05858273f10e7d7ec552fc0bd742dc3e
CCGGTTGTATTTGCGACTTCACCCCAGTCATGAATCACAAAATTGGTAAGCGCCCTCGAAGGTTAAGCTACCCTACTTCTTTTGCCAACCCACTCCCCATGTGACGGGCGAGATAATGCAGGCCCGGGAACGTATTCACCGTGGCATTCTGATCCACGATTGCCTAGCGATTCGACTTCATGGAGTCGAGTTACTGAACTACAATCCGAACTGAGAATGGTTTTATGGGTTTCTTCCGCCTCGGCTTCGCTTCCCTCTGCACCATCCATTGTAGCACGTGTGTAGCCCAGTCATAAGGGGGGGCATGATGATTTTGACGTCATCCGCCTTCCTCCAGCTTGTCACTGGCAGTCTCGCTAAGTCCCCAACTTAATGATGGTAACTAACGATAAGGGTTGCGCTCGTTGCGGGACTTCAACCAACATCTCACGACACGACTGACGACAACCATGCATACCCATCTCATATAGCCCTATCTCTCCATCTCTGGGTGTATAGTATGTCAAGACCTGGTAGGTTCTTCGCGTTCTTCAGATTAAACCACATGCTCTCACCGCGGCGAATTTAAATCCGAATTCTTTGAGTTTCATTCTTACGCGAACGTACTGCCAGGTGAGTACTTATTGCGTTAACAGCACTGAACTTTGACATCCAACGCAAAGTACTCTCATCGTTTACGGCGTGGACTACTAAATTATCCTAATCCCTATTGCTCCCCACGCTTTCAGGACTGAGCGTCGTTGCGGTAGAATCGTCGCCTTCGCCACTGGTGTTCCTCCATATATCTACGCATTTCACCCGCTACACGTAGATTACGATCCTCTCTCCTATAACTGCCTGGTTTCATATTTGAAGTTAAACTAAGGCTTTCCTACAGACCCTGCTGCCGCCATATCTCTTTGTAAATAATTCCGGATAACGCTTGCCGCCACCACATTATTGCCGCGGCTGCTGGCGTAGTTAGCCGTGGCTTCTAATAAAGTACCGTCACTCGTACCATTTCCTGTAGCCGCCGTTCTTCGCTTATAACAAGTTTACAATCCAAAACCTTCTTCCTTCACGCGGCGTTGCTCGGTCAGAGTTTCCCCATTGCCGAAAATTCCTACTGCTGCCTCCCGTAGG
+
3++)*&*,.76)%+++.0;0,3/1+#%))()/-662-.,50,..-/00,)*)+.'','*)*(1*0)%&(),/))'+.2,/01/%0('%.,+',,//3+*--,-/0-79-+('(.(&'#$$)'(()).+,0/18679314:6.6.-+3677322-*(+*/15$0'&%()*,-7,)*.1/6.12'&(++'$(,,')&(((&'++5:320-'*+&+$,'../25<<227.8-/7*''0(-',2+***)01.+,4.5:300.,+'-3488/,0/*)*+++0*0(,&$%''1)&'))+/-/..0.2/,/0423443:89(++-/126374(+-/22,,-/)%')()+9-0,(***,475779883+,2+&#($&$&.+.-.33963/00251////))-0,5,+*-/47/9..*85./0'%)$'$0.4253.+%'*+.))*))+,*11316874),'*$#&*-/.3:78..))$%(('(*1.*++/6/28840,,%#$(',*.012-11/+)*,&(&')%+.-9246.&%),53286(()7):9644'(**--,,'*&*-.*'&&(%$%%$$%()5*$,',%(&'((*/1;7134:,4*&)*-((+2&/),,&,%#,)(%*%*(')*&+))*(+'&$%$,-)../187392-,+,-3(0$'#%&+&'*')'('((,/-57/-617422.61-0*-./&%'+,/.**08311'''1.,-03.-)%('(00,0%18353/+,+)+%((1(((&%%%',232--,-/)/.-17235'222983401/+-*.-/0)(+.0/3;1/,03*&')'(%(',$%+.*,,,.04)))*)(-'&%'(&&)$&**1+&-&%&'%)'$&&'(-;00)+)('.*).6,)%%$'&'+0.&*'''*,,')(%*&')')78-+*+'%'*/.7+)2/27647''(('.-%((&))'((0+)8)&++(,.-,()(*'#%&(*,0/,+-/*,+*)./,))./13)&(*/3036223*'(''+&*14),/3.+.4/+,94694571%'//12))'&)((06(+-.,,*.59/208<77;83271,/++)....2..155986--(.-9-,2:4+32,**.28981,2,'$+*')++04,1&)(,++'
@2650785d-9453-402d-a176-f9b9d9cd4c8e ch=235 read=57946 start_time=2019-12-12T23:43:40Z barcode=BC01 runid=2c9cf7bc05858273f10e7d7ec552fc0bd742dc3e
CCGTTTACCTTATTTACGATTTCCTGATCATGAATCACAAAGTGGTAAGCGCCCTCGAAAGGTTAAGCTACTTACTTCTTTTGCAACCCACTCCCATGGTGTGTGACGGGCGGTGTGTACAAGGCCCGGGAACGTATTGGCATTCTGATCCACGATTACTAGCGATTCCGACTTCATGGAGTCGAGTTGCGAACTCAATCCGGACTACGACGCACTTTATGAGGTCCGCTTGCTCGAGGAGTCGCTTCTCTTTGTATGCGCCATTGGCAGCACGTGTGTAGCCCTGGTCGTAAGGGCCATGATGACTTGACGTCATCACCTTCCCTCCAGTTTATCACTGGCAGTCTCCTTTGAGTTCAGCCGGACCGCTGGCAACGGGTAAAGGGTTGCGCTCGTTGCGGGACTTAACCCAGCATTTCACAACACGAGCTGACGACAGCCATGCAGCACCTGTCTCACGGTTCCCGAAGGCATTCTCATCTCCTCCTGAAAACTTCCCGTGGATGTCAAGACCAGGTAAGGTTCTTCGCGTTGCATCGAATTAAACCACATGTCACCGCGTGCGGGCCCGTCAATTCATTTTGAGTTTTAACCTTGCGGCCGTACTCCCCAGGCGGTCGACTTAACGCGTTAGCTCCGGAAACCACACGCCTCAAGGGCACAGCCTCAAGTCGACATCGTTTACGGCGTGGACTACCAGAATTATCTAATCCCCTGTTTGCTCCCCGCGCTTTCGCACCTGGTTGTCAGTCTTCGTCAGGGGCCGCCTTCGCCGCGGTATTCCTCTTCCAGATCTCTACGCATTTCACCGCTACACCTGGAATTCTACCCCTCTGCAGGACTCCAAGCTTTGCCAATTATCAGATGCAGTTCCCAGGTTGAGCCAGAGTTTCACATCTGACTTAACAAACTTAACCTGCCGTGCGCTTTACGCCCATTCCGATTAACGCTTGCGCCTCCGTATTACCGCGGCTGCTTTTAACGGGTTAGCCGGTGCTTCTTCTGCGGGTAACGTCAATGAGCAAAGGTATTAACTTTACTCCTTCCTCCCGCTGAAGTACTTTACAACCCGAAGGCCTTCTTCATACGCGGCATGGCTGCATCAGGCTTGCGCCCATTGTGCAATATTCCCCACTGCTGCCTCCCGTAGGAG
+
7803;4/0325).80'++-.6/-*))(044977:32115<7362;23-(**;<700-/4*0-2;37&('%)((/24860:8++/208;.(*+89)+73/,*)&&--229876:8563479::2909*)6323275+*,&*234.7+-17.(')*133/0.0//.146364/33:+$%)'')*,2461;01()985201.3(8.732//2472-*+.1500,*(-/4:-+2+*(+,((,'&)+2-/70886/64)+,0399;3-,)&%%$,+,211421//00<922:;:.-+&/36577:,-.--4283457988*/%,)*).+/+1(*,4;20238;;/7//07622,/320+1791(0517:668:::7953*0()'),/(.251911/45840;-.-::4-2-1(3+')%/13;1.1574524132343365./+*,;.83423444958861/*/-566.5.+,401-&++((*+9733')././1:820627;),:8;;746500237<243355,4/;89;1/0/3;6779:'))'5);9:8..-*(%&'0--(&**226+14+)/024797(.5:(611/97/+/.60901*+)+(5.10107,%-3619573222555512*,-,)215'5)01'2-)+&-24;775.*40)*,,)1818(3+44-+,,-184;:+/,4--.74011,12')'&+)(***-,-:1-)012<2..-4.2'''()18//0106:-/'*(+-23799492125,-593-0*,//93:;5-+(*),;<71,+%$+))-000167797986<0/-00),/352250-),).+&(#+-//.0.),&*4*0.2+9/.+19+)091,/1./0124424788<31,,/908,'028-0,-+;5-,-.01,-***(1,7597)'%/(/-+)+'&'%%$&.2602,/**&,0/--.1-1,('(&%%)%-3,06/0/2735745563+**633,030)(4272238.6-,,8-9:</,//185138:742.3-/08708,,)+(+-,,),,)%-+2:1;;8,9:1+7++1,).*)+++*+1,42.)+3/64;7<44;560--)+/12465%&)-7368/68-4-),014502711%/&3*/0738:3,,*(&''./+57,,968*+%
@ebe1878f-5931-4af5-99c7-e446ef4705e8 ch=267 read=39716 start_time=2019-12-12T23:43:39Z barcode=BC01 runid=2c9cf7bc05858273f10e7d7ec552fc0bd742dc3e
CCGGTTACCTTGTTACGACTTGCCCAATCATCAATCCCACCTTAGACAGCTCCTTCCTTGCGGTTAGGCCACCGGCTTCGGGTGTTATCAACTCGTGAGCGGGCGGTGTGTACAAGGCCGAACGTATTCACCGCGACATGCTGATTCGCGATTACTAGCGATTCCAACTTCATGTAGTCGAGTTGCAGACTACAATCGAACTGAATGGTTTTATGGGTTTTGCTTCACCTCAGCCGGCCTCTGCACCATCCATTTGTAGCACGTGTAGCCCAGGTCATAAGGGAGCTTGATGATTTGACGTCATCCCGCCTTCCTCCAACTTGTCACTGGCAGTCTCGCTAAGTCCCCAACTTAATGATGGTAACTAACGATAGGGTTGCGCGTTGCGGGACTTAACCCAACATCTCACGACACGAGCTGACATAGCCATGCACCACCTGTATCTCCTTATCTCCGTCTCTGGGCCTTTAGAGTATGTCAAGACCTGGTAAAGGTTCTTCGCGTTGCTTCGAATTAAACCACATGCTCCACCGCGTGCGGGCCCGTCAATTCCTTTGGGTTTCATTCTTGCGAACTACTACTCAGGCGAATTACTTATTGTGCGTTAACTGCAGCACTGAACTTTGACATCCAGCACTTGGTACTCATCGTTTACGGCGTGGACTCACTAGGGTATCTAATCCTATTTGCTCCCACGCTTTCCGGGACTGAGCGTCAGTTGCAGGCCAGATCGTCACCTTCATGCACTGGTGTTCCTCCTTATATCTACGCATTTCTACCGCTATCATGGAATTCCACGATCCTCTCCTGCACTCTAGCTGCCTGGTTTCTATGGCTTACTGAAGTTAAGCTTCAGGCTTTCACCACAGACCTTGCTGCCACCTGCTCCCTCTTTACGCTTAATAATTCCGGATAACGCTTGCTTACCTACGTATTGCGGCTGCTGGCACGTAGTTAGCCGTGGCTTTCAATAAAGTACCGTCACTCGGCTACCATTTCCTGTAGCCGCCGTTCTTCTGAAGTTTACAATCGAAAACCTTCTTCCTTCGCGGCGTTGCTCGGTCAGGTTTCCCCCCATTGCGAAATTTCTGCTGCCTCCCGTAGGAG
+
6+)(+,-/739103+*+&)++(/6/,/298:::;69/()4./9/..3.46544712/(.,-18445(4.--:,03.025*643/30/.0*'*,/)+-&*4(.3-*'(%))428736927*,*,0889;9561//-14689;;:8/)+'+0/280.++++,77/6-+*+*.**-+,127:765.8..-798:6.9-,.&)-0--'/(,04;<5042:3.,.)$&--4/0.,**).1&),('(6,++-2;9;:489.0+*,,&&**))&(*41+,1.-)*%(+1)%%&%(*--.+46/,-/459;2;1/+595:452/,1**6/.+.-/.-,/'(*6++***/++).98-.3.0415))()-:64:554:700.-(,+-.*)))*.2453::717-4(-)',51710+,)/.++)**-.012-.'&)'2.286646;76521456774'%''*7676577524,.&*,.57''%(/0268904147<29116<0+25:8966+031:+/0<2'3(4)4;2;1///601110+1.-,,.*5.1/55.)+,.84;6008403&()02562,2,,-,''&&*200/12568:-&)()))./%-'&&&((/)*'*++*)*+)32548)0/('0,--.*,%+'(.(&*)'*,.24435<:-1/823366+)/(),-/.+%+)..54;454,*22('*)4:-(,*+*9./'9;;56788780.1*0/7,++)/+/00::7474&58597#%'+*./)2136665+3+)*+/999:7654+/,*&$#)((()'*+(*+/00120+)++/11843157,.2+,-/1(/5567:65319*/117+965:3652+3+,62--0282./91/:-+-.5,/+.()&*(%'((*'%*-,,,,41.+/-40--.)%#*-018920./01961/))(%$%&%).744657,/)(+200175/1)(%)''%*2//.47(0.8-34.*+4*+0-(/,.8562*+,,12/02::39:98'%%&(,/2.39:<;03)&%&),,4:6-04982+.3321:8:88;;:8:9,3.:3111//02597:,78)94,/:8:/&))()&())),*,.,/10/0-)7../42/(,
@d9dd0e21-24fd-4e9e-a21a-7a85994c9b7a ch=439 read=60984 start_time=2019-12-12T23:43:38Z barcode=BC01 runid=2c9cf7bc05858273f10e7d7ec552fc0bd742dc3e
CTCTACGGGGAGGCAGCAGTGGGAATATTGCACAATGGGCTTAAGCCTGATGCAGCCATGCCGCGTGTATGAAGAAAGGCCTTCCGGGTTGTAAAAAAGTACTTTCAGCGAGGAAAGGGTAAAGTTAATACCTTTGCTCATTGACGTTACCCGCAGAAAACACCGGCTAACTCCGTGCCAGCCGCGGTAATACGGAAGTGCAGCGTTAATCGGAATTACTGGGCGTAAAGCGCACGCAGGCAGTTTGTTAAGTCAGATGTGAAATCCCGGGCTCAACACCAGGGCATCTGATACTGGCAAGCGAGTCGTAGGGGTAGAATTCAGGTGTAGCGGTGAAATGCGTAGAGATCTGGAGGAGGAATACCGGTGGCGAAGGCGGCCTGGACGAAGACGGCTCAGGTGCGAAAGCGTGGGAGCAATGGGATTAGATACCCTGGTAGTGCGCCGTAGCGATGTCGACTTGGAGGTTGTGCCCTTGAGGCGTGGCTTCCGGAAGCTTCAACGCGTTAAGTCGACCGCCACAGAAATTACGGCCGCAAGGTTAAAACTCAAATGGAGTGACGGGGGCCCGCACAAGCGGTGGAGCATGTGGTTTAATTCGATGCAACGCGAAAAACCTTGCCTGGTCTTGACATCCACAAGAACTTTCAGAGATGGTTGGTGCCTTCGGGAACTGTGAGACAGGTGCTGCATGGCTGTCGTCAGCTCGTGTTGTGAAATGTTGGGTTAAGTCCTGGCAGAGCGCAATCCTTATCCTTTGTTGCCAGCGGTCCGGCCAGAACAAAGGGAGACTGCCAGTGATAAACTGGAGGAAGGTGGGATGACGATCAAAGTCATCATGGCCCCTTGACCAGGGCTACACGTGCTACAATGGCGCATACAAAGAGAAGCGACCTCACTTGAGAGCAAGCGGACCTCATAAAGTGCGTCGTAGTCGGATTGGAGTCTGCAACTCGACTCCATGAAGTCGGAATCCGCTAGTATCGTGGATCCAGAATGCCACGGGAATACGTTCCCGGGCCTTGTACACACCGCCCGTCACACCATGGAGTGGTTGCAAAAAGAAATTAGGTAGCTTAACCTTCCGGAGGCGCTTACCACTTTGTGATTCATGACTGGGGGGTGAAGTCGTAACAAAGGTAACCGG
+
++1,.//5:+)+-.1893/3%)/(01.9/*)+,2;2.-552538,4;5000/-.+3/66-4431//,--4154)+,1,3069220*5-5+$)/6:57,+.++/560)*%(%+)',)*/)*08*+.5-5-/14084./31&()+)0/0411:423/-2-,-'./3131.40//5889:.0-/054282.:/0/6*0)%+(-*,)*,3101/2094809.//6;4;99;<72322'/+/,-47348<63261..18010)&$%'),(,0,(/04693*3-/(,18576563.//..01'%,+(*-.002)+(+*2,000,1-/4*/8554+++/.76(*.)*59941-./378;.*0+'0.,.-057474/4*)++(-*'(('(+.-.*'(*%),)('/(+843/)-))(-/67:8((((&&$(-%)'&'..017103/,))*'((./.,-$(),-,,2251400,&.,3934.35'+033194642400102,1*('().(.)*)1,2171230.03:896&'('')(((&)&/26066:/94;395()()05./2')&+--0.-86+-7-(*).,/*-,8882*/.5.,)+-594)2+6,*(0-,2+..8/.32/,-%#$#*2--)--5..-3310**+0()52126--''*+./7+++,.124:::9*0/4./542))+-4.88878781/.0/016::83.**+.;76,6.,*,)03,./8/010511-142+.*,()%')((+.*7133002&%.)+143:;4420721-6,.%%*&'&)6.22/*+,-2698-..-../9,178.-0+.2,.1187/575.-(+,./'(,.:;9()-0326.-+&)-:42522400&''()*63394-&''*3438-98-&($)('(854840&''$%&(*&*+0'++21-210,,,4.0278788798716)-(6+5254776780101-0--+2(%'+../04274643.255'0-.),07786-6'&((*,*.-'+'*'$&($1*.37)+.16782911154414853;8358677768;:/))')-,600/860*%))&)*(.*)*%(&'2,::919)50-0403518010-,64++220190.1/&1118:44(++3/-.41359649-,0-39482-
@65e6deec-2d62-4389-9cc2-897133e50fd3 ch=362 read=55085 start_time=2019-12-12T23:43:48Z barcode=BC01 runid=2c9cf7bc05858273f10e7d7ec552fc0bd742dc3e
CTCTACGGGAGGCAGCAGTAAGGAATTTTCGGCAATGCAGAAGCCCTGACCGAGCAACGCCGCGTGAAGGAAGAAGGTTTTCAGTTATGGCTTCTGTTATAAAGGAAGAACGGCTACAGGAAATGGTAGCCAGTGACGGTACTTTATTAAGAAAGCCACGGCTAACTACGTGCCAGCAGCCGCGGTAATACGTAGGTGAAGCGTTATCCGGAATTATTGGGCGTAAAAGAGGGCAGGCGGCAGCAAGGGTCTGTGGTGAAAGCCTGGAAGCTTAACTGATAAGCCATAGAAACCAGGCAGCTAGAGTGCAGGGAGAGGATCGATGGAATTCCATGTGTAGCGGTGAAATGCGTAGATATATGGAGGAACACCAGTGGCGAAAGCGACGATCTGGCCTACAACTGACGCTCAGTCCGAAAGCGTGGGGAGCAAATGATTAGATACCTAGTAGTCCACGCCGTAAACGATGAAGTACTAAGTGTTGGATGTCAAAGTTCAGTGCTGCAGTTAACGCAATAAGTACTCCGCCTGGGTAATTACGTTCGCAGAACTCAAAGGAATTGACGGGGGCCCGCACAAGCGGTGGAGCATGTGGTTTTAATTCGAGCAACGCGAAAGAACCTTACCGAATGTGACATACTCATAAAGGCTCCAGAGATGGAGAGATGGCTATATGAGATACAGGTGGTGCATAGTTTGTCGTCAGCTCGTGTCGTGAGATGTTGGGTTAAGTCCACGCTTGAACGCAACCCTTATCGTTAGTTACCATCATTAAGTTGGGACTCTAGCGAGACTGCCAGTGACAAGCTGGAGGAGGAAGGCGAGGATGACGCCAAATCATCATGCCCCTTATATGACCTGGAATACACACGTGCTACAATGGATGGTGCAGAGGAAAGCGAAGCCAGGAGTGAAGCAAAACCCATAAAATTCTCAGTTCGGATTAGCGATCTGCAACTCGACTACATGAAGTTGGAATCGCTAGTAATCGCGAATCAGCATGTCGCGGTGAATACGTTCTCGGGCCTTGTACACACCGCCCGTCACACCACGAGTTATTAACACCCGAAGCCGGTGGCTAACCGCAAGGAAGGAGCTGTCTAAGGTGGGATTGATGATTGGGGAGGTGAAGTCGTAACAAGGTAACCGG
+
.13-/12;80280023/.-0**&*&,1220696162)%)()+(,3(()-16316496658;/+*,,,(.'-(',+*1-;72/'.)4(*%$&'/-1/22106;0-/.2-/6/+/-+/0181182/180//6/*.010*%&().397/223.%(('&+,-.2932261335489:97650025-,&(+.3..088260/%--*012878614-3,4+-418654222*.)').20106974;722/3*.6910022110)/(&$&'%+(,'&&)'+%'#(#+/8*.1)+*(+0*-114:..--,*$)%-,./4)+('(.4.1/*)-/*5*6*4323,0,+*,+10/0.53.-177878872/12.,1+*4,-/0,48183200*)+))*.-.1*)8.:--1183433/-,-05539(%(0/+/2668:-(,.4<;40)-.+*0555;*,-76786/.//78659<830)**-,)(%&&-00754:6:6:68759-/29825889676-18--$.)..0+.4-1/0.0723961)*+.+1-'/1682**)*)002673,'*)80:011,09/.+5-'(&,+0-2.*1+2'+,1210-4.:;:6;6;7()&*+.200/./)'(42709019(',-%-&(*--,0/11,39-,-/14')()*-34.,++)0/(574762255156683/5/-711045(-37,-55553000028:9999:62-+03/:/998;852614-/**+,))+2%()&,/()1+33/8//.;449<9;4,3+1,,2.041,1531&-.+(0--.-/5-364566/-./92//)&-+)2)21,(-214574/))+/3/23;;995.6/.+-,000136930,*,.02/-&*,/597788;99:14/4577/+)*-)+*)+)++'+'%&($%((02*-3;;648/&')/.'--+,-&)*//).%1**%$%(*)%$0+(./165871433.-3,+6-.-/-1,,,---0-+,,1.,6/0.233423302476//71196/6.,.)67610.(*-,,.,.762:9100+/-1/,--1416.-//,-(,0,)*4-.57820-0')021.+0,-+0++'&()0*+++29*4.1;;212.112/12176-&',)/)-)()*3.+(%%,+/.615.4
@c82958ff-e2b3-4692-a32f-5bc8f2a8faa3 ch=179 read=57260 start_time=2019-12-12T23:43:47Z barcode=BC01 runid=2c9cf7bc05858273f10e7d7ec552fc0bd742dc3e
CTCCTACGGGAGGCAGCAGTAGGGAATTTCGGCAATGGGGAAACCCTGACCGAGCAACGCCGCGTGAAAGGAAGAAGGTTCAGTTGTAAACTTCTGTTATAAAGGAAAAGAACGGCGGCTACAGGAAATGGTAGCCGAGTGACGATACTTTATTAGAAGCCACACGGCTAACTACGTGCCAGCAGCCGCGGTAATACGTAGGTGGCAAGCGTTATCCGGAATTGGGCGTAAAGAGGGTGTAGGCGGCAGCAAAGGTCTGTGGTGAAAGCCTGAAGCAACTGGTGAAGCGCAAAACCAGGCAGCTAGAGTGCAGGAGGAGAGGATCGTGGAATTCCATGTGTAGCGGTGAAATGCGTAGATATGGAGAACACTGGCGAGCGACGATCTGGCCTGCAACTGACACTCAGTCGAAAGCTGTGGGGAGCAAATGGGATTAGATACCCTGGTAGTCCCACGCCGTAAACGATGATACTAAGTGTTGGATTGTCCAGAAGTTCAGTGCTGCAGTTAACGCAAACTGTCTCACGCCTGAGTAGTACGTTCGCAGAATGAAACTCAAAGGGATGACGGGGGCCCGCACAAGCGGTGGAGCATGTGGTTTAATTCGAAGCAGCGCGAAGAACGCCTGGAGTCTTGACATACTCATAAAGGCTCCAGAGATGGAGATGGCTATGGATACAGGTGGTGCATGGTTGTCGTCAGCTCGTGTCGTGAAGATGTTGGGTTAAGTCCACGCAACAGGCGCAACCCTTATCGTTAGTTACCATCATTAAGTTGGGGACTCTAGCGAGACTGCCAGTGACAAGCTGGAGGAAGGCGAGGGATGACGTCAAATCATCATGCCCCTTATGACCTGGAGGCTACACGTGCTACAATGGATGGTGCGGGAAGCTGAAGCCGCGAGGTGAAGCAAAACCCGTAAAACCATTCTCAGTTCGGATTGTAGTCTGCAACTCGACTGCGAAGTTGGAATCGCTGTGTCACTGGCATGTCGCGGTAGGCCGTTCTCAGGCCTTGTACACGCCCGTCACACCACGAGTTGATAACACCGGAAACGGTGGCCTAACCGCAAGGAAGAGCTGTCTAGGTGGGATTGATGATTGGGGTGAAGTCGTAACAAGGTAACCGG
+
*,2-()+*63.06+121...-,2*/)08,,3;97;750.()-,55-,+459110/22107;9:89767*...,)/-**+2*).,1+-08745751-1-+/:5.,4,2-))/87%55/7/+&&$+'-.,*.))(()&%%))*+)($'&)-2+).//(-.)0530)*,0024621/5,6+194,3-,-6.1.11090.023,+-,-2039454,:--,1.4,*0*+/311//3-''+,)+(((.2748621106(,01158613('.-(,-53,/)('+,.0-..&-'$%$%''0-,7064.*)*+))',,27352'*+&*+.5123186.-',(1-'-%,')(-.0:74042.02852/.-+,05))&%$#$'&)++)*-98.-,-,51817/220++&'''$)*.&+-.'((('&('))-2(%)+:<;1,0-*0--/17388,,'1347-6-,%0)++).285056-,*)&(()%'(-/9.-&*&%(.('$)(')-94796767712321,+&+$$$&))*(),&),195/*+,/%5'*,:1/.,2+,89:4;944745**)+(/,003<;0.+-+&'%(-30736465)--+2--.43<837/60*-1,/,5322-,1+-2.',+)))%$'%+'(')++)-..0618-010-;(((+,-376/.00(-,***(()/8:032013/.1110678545233..../)-))'(+-0')*9230/.269763140&(),/77'''''+/+/61././0013,.-:/0:673+4-6-50:.8:52421.&,-*'0225566-1113820.-.2/+3,.6053.)16,6667;98:;;5001:;8;92;8--7*-*./:006'&(,530)+**.66156999;:99:965*,(()%%%'-2+,74.-*)))),,*0/::+5:)%))3882917;566379<8(-%8&+,769501-,)+.+%&%&$''0-+41729:88''+&&&(+&'&%%%"%&+.08,3.%('+*(*/(*,)153/00))(*),*.57.0-,,*1-),*1'(5*,*,61-4&*')&%'(-+-(0((*/11,---,/.-'%)*(*-.--(0+/76.6+)*--006.,1.+,//-+0///8966+6/866203
@5eb1737f-7b75-4358-98b2-43aed2305ae1 ch=327 read=38420 start_time=2019-12-12T23:43:47Z barcode=BC01 runid=2c9cf7bc05858273f10e7d7ec552fc0bd742dc3e
CTCCTACGGGAGGCAGCAGTGGGAATATTGCACAATGGGCGCAAGCCTGATGCGGCCATGCCGCGTGTATGAAGGCCTTCGGGTTGTAAAAGATACTTTCAGCGGGGAGGAAGGGAGTAAAAGTTAATACCTTTGCTCGTGGCCCCTTTACCCGCAGAAGCGCCGGCTGGCACCCGTGCCAGCAGCCGCGCGGTAATACGGAGGTGCAAGCGGTATCAGATTACTGGGCGTAAAGCGCACGCAAGCAGTTTGTTGTTAAGTCAGATGCTTAACGAATCCCCGGGCTCAACCTGGGAGCTGCATCGATACAGCGTGAGTCTCTCGTAGAGGGTAGAATTCAGGTGTAGCGGTGAAATGCGCGAGATCTGGAGGAATACCGGTGAGCGGCCTGGACGAACTGACGCTCAGGTGCGAAAGCGTGGGAGCAAACAGGATTAAGATACCTGGTAGTCCACGCCGTAAACGATGTCGACGGAGGTTGTGCCCTTGAGGCGTGGCTTCCGGAGCTAACGCGTTAAAGTCGACCGCCTGGGGAGTAGCCGCAGGTTAAAACTCAAATGTTGACGGGGGGCCCGCACAAGCGGTGGAGCATGTGGTTTAATTCGATGCAACGCGAAGAACCTTACCTGGTCTTGACATCCACGGAAGTTTTCAGAATGAGGAGTGTGCCTTCGGGAACCGTGAGACAGGTGCTGCATATGGCTGTCAGTAGGCTCAACCTGTTTGTGAAATGAAACTGGTTGATGCGGGCTGTAATCTAACACCCAGCGTTGAACTCGAGGGGCACGGTGGGCTGGAGGGATGAGGATGACGTCATCTGGCCCTACGACCAGGGCTACACATGCTACAATGGCGCATACAAAGGAAGCCTCGCGAGCAAGCGGACCTCATAAAGTGCACGTCGTAGTCCGGATTGGAGTCTGCAACTCCCGACTCCATGAAGTCGGAATCGCTAGTAATCGTGGATCAGGAATGCCACGGTGAGCGTTCCCGGGCCTTGTACACACCATGCGTCACACCATGGGAGTGGGTTGCAAAAGAAGTAGGTAGCTTAACCTTCGGGAGGGCGCTTACCACTTTGTGATTCATGACTGGGGGGGGTGAAGTCGTAACAAGGTAACCGGAAGATAGAGCGACAGGCAAGTGGTTAACCTGAACACACAACTTTCTTCTTCCAGCAATACCAACTTTACACGA
+
-+6-,%5-99.071278467,1*())*10/,',-4568-,*+38(38,/151,'*5)41+14.//0010)(,)&',&(*$)-0.6+-1:7)&%(%-/71**.-,66+),3,2)0)&*+129-)-,7+1/81670.556*0*&+(*'&-'',3,+,+&*'%&(0*#$$)#$&&)2*+3-1'%')%352,,**(/.4/0/900,+**,632--)&&%''''',*'+14856'('+-)*+1+0,14834%-49.(-1)*.02/681/01/&)%&$%$*+--,.,*378995967454*$')+*,./1+,-/-),-..1/.))+,-705/,(35-/0-20213/287550001<1+17,*-+)%)*))*+,530/0-2--20+5./'((,.26(*6.4))1,--./56650589980021,.272:/+,.5;,9+45-.-,*(+,)*&&'1358443,.06;9798'....-35/)+&+%()-510+2*&$'(,494686:006.11-*+,006333-3,02,+2579:95694--.(%&$%,-2-13+4.97<;334411.+(((.*1.*+682,8)((++,1)'')&-.*,,.3,3076<;362:2/01051(1&&/182388868445/001411//14430,/*,)((0:880((&(%('.'''')/2414,+'1,4/6*()+)-.0*-,.+/.///.,+*21/05)$%($'&(,)($%$'&(+(%&&)/.+'''%%()(('&#$##%-'%$"$%%)&'$$%$)($$$#&%$%$)&%%%%(+.'+$&%&&')$$$+)'')(())&1+55666/,(&'&%(,.0('#&')8844241(('%%(+012.0/:1-8878752337*'&'($'**1,103+-68133;53432**0830230***,-3:8807(++-./+2*./036933446''*-.449022261/1%-(0,//203662,++)+4...-&)),../6:1112.--,2019/'(-4771/2//01-,'*,&*%,,/0+1/042+.6-(()0<758+.)23)')))+*/)*)()1/8.556790;6./50($$%&(,2*1/31-+.24:81-.-0/664.+)*&$&)(&')),01102)4-6:8:38/3--140/2249:/3:960)0,+*)+')),-/52**%&'2)*(2/+))$&.+-+-7..-'%+'&%&%$%#$#%
@fb30337a-758c-427c-a2bf-0a4a3ee188b8 ch=415 read=27901 start_time=2019-12-12T23:44:08Z barcode=BC01 runid=2c9cf7bc05858273f10e7d7ec552fc0bd742dc3e
CCGGTTACCTTGTTACGGCTTCACCCCAATCCGCTGACCCTACCACCTTCGGCCGCTGCCTCGCGCAGAAGTTGGCTCACGGACTTCGGGTATTGCCAACTCTGGTGTGACGGGCGGTGTGTACAGAACCGGGAACGTATTCACCGCGACATTCTGATTCGCGATTACTATTAACTCCAGCTTCATGTAGGCGAGTTTCAGCCTACAATCCGGGCGCTGAGACTGGTTTAAAGTTTGGCTCCACCTCACGGTATTGCATCTCTCTGTACCAGCCATTTGTAGCACGTGTGTAGCCCTACACACCAAGGGGCGATGGTTGATGACATCATCCCACGCCCTCCTGGTTAACCCAGGCAGTCTCGCTAAGTCCTCAGCATAATGGTAGTAATAACGACAAGGGTTGCGCTCGTTGCGGGACTTAACCAGCATCTCGACACGAGCTGACGACAACCATGCACCACCTGTCACCTTGTCCCCGAGAGGATTTCCTCGATTAAGAGTAATGCAAGGGATGTCAAGTGTAGGTAAGGTTCTTCGCGTTGCTTCGAATTAAACCATGCTCCGCTACCATGCGGGTCCCCGTCAATTCCTTTGAGTTTTAATCTTGCGACCGTACTCCCCAGGCGGAATACTTAATGCGTTAGCGGCGGCGCGAGTGTTGAAACCCCCACACCGCGTATTCATCGTTTGCAGCGTGGACTACCAGGAGTATCTAATCCTGTTTGCCCCACGCTTTCGAGCCTCAGCGTCAGTTACAATCCCGTCGCCTTCGCCACTGGGTGTTCTTCTAATCTCTACGCATTTTCACCGCTACACTAGAATTCCACTCTCCTCTCCTGCACTCTAGATAACCAGTTTGGAATGCAGCACCGCAAGTTGAGCGGGTATTTCACATCCCTTAATCATCCGCCTACGCTCCTTTACGCCCAGTAAATCCGGATAACGCTCGCCACCTACATATTACCGCGGCTGCTGGCGTAGTTAACCGTGGCTTCCTCGCGGGTACCGTCATTATCTTCCCCAAAGACAGAGCTTTGGTCGAAAGCCTTCATCACTCACGCGGCGTTGCTCATCAGGGTTTTCCCCATTTGTGCAATATTCCCCTGCTGCCTCCCGTAGAAG
+
+-)3-:46190,9.),0)/3943736,*2+/)'*/./1<-.-.-*-4156,51829/-0/,1%$&%%%(((-0&0-++&&.2/88:90102,2--57,2,'&)(*7786784:74.3**)*,+5&'(+/,'*'(().61292*13/154:8:::9:98;7321-5.-.,,%+('+//+)*,493&*&%)-4.+*,*891/060//23;:3,')*4&&)+.5332-509/1/,*/7+./151901764.203/--/$&%+,41.-)&,*/14579/:4)*1/0.*+..12,++,/7,''(&($-'5-+3+*)'),5061-(&%$$&*,2.373),)+-(+24.(-,2,,**)%-13559979//0*()-.8,++)*(++2)*,,***-*%(/,00456.4*+7476656579563424/5.5*/)%&224321/..*+,*-/02031'3497<8:10013--6+017275240/0)+'))%&'($055276670:/62(*(*+,./-6),//+28:;1&&''((''&%',*.299;:432+1,-.:5**+2);:456&%&+,1875-,*&%**809*'+33*%,/.92;732770112<<11:7374-0224:163316:9--5976538/+(&%+.655'1-,-0/1/)3.+.('+,/2:.+7--8960*-&-*&#)).0:968864;1%0&10017;953004.32%(+457449772.-06/*578,'+++/://33586661&33481,5-',&&+0("%$(+163;7468-/104'&()0*002')56540%%**,10;:/17896775601/('(*+//,')*,++,*,/10422./.1.12697:86248<4-.040121-/)+*%)-'((-&(-.(1...3;90011.5+%&%.+/019;878:4-3/1156,8/(*++1)'+68;624,63889;946798:;1190(,$&&)*(.73022103*).)**++77240616535/0,0))($$(.(&$)'*./,3.,,27439;3+62/13/-,-,33)+%%'%+0,&99787446.+**)-/,4,++34)%$%%*++27/486*45:.*00,*-.1.9//04186,&)*)*+++05),92)()'
@3d70c940-4a39-4911-955f-204883bbb6f9 ch=267 read=39748 start_time=2019-12-12T23:44:07Z barcode=BC01 runid=2c9cf7bc05858273f10e7d7ec552fc0bd742dc3e
CCGGTTACCTTGTTACGACTTCACTTTAATCGCTGGCCAGCCAGCCGCTGCCTCCTTGCGGTTAGCTCACGGACTTCGGGTGTACCAGCTCTCATGGTGTGACGGGCGGTGTGTACAAGACCGGGAACGTATTCACCGCGACATTCTGATTCGCGATTACTAATAACTCCAGCTTCATGTAGGCGAGTTTCAGCTGCGTCCGAACTGAGACTGGTTTTTTAAAGTTTGAAAACCGCGGTGTGCATCTCTGTACAGCCATTGCTTAGCGTGTGTAGCCCTACACATAAGGGCATGATGATTTGACGTCATCCCCACCTTCCTCCTGGATTAGCAGGCAGTCTCGCTAAGTCCTCAGCTTAATGGTAGTAACTAACGACAAGGTTGCGCTCGTTGCGGGTAACCCAACATCTCACGACACGAGCTGACGACAGCCATGCACCACCTGTCACCTTGTCCCCGAAGGATTTCCTCGATTAAGAGTAATGCAAGGGATGTCAAGTGTGGTAAAGGTTCTTCGCGTTGCTTCAGAATTCAACCACATGCTCCGCTACTTGTGCGGGTCGTCAATTCCTTTGAGTTTTAAATCTTGCGTGTATACAGGCGGAATACTTAATGCGTTAGCGGCGGCACGGAGGTGTTTGAAACCCCACACCTAGTATTCACCGTTTACGGCGTGGACTACCAGGGTATCTAATCCTGTTTGCTCCACGCTTTCGAGCCTCAGCGTCGAGTTACGAGATCCAGAGAGTCGCCTTCGCCACTGGTGTTCTTCCTAATCTCTACGCATTTCACCGCTGCTAGAATTCACTCTCTCTCCTGCCTCTAGATGTAGTTTGGAGATGCAGCACCCAAGTTGAGCCCGGGTATTTCACATCCCACTTAATCATCCGCCTACGCTCCTTTACGCCCGAAGTAAATCGGATAACGCTCGCCACCTACGTATTACCGCGGCTGCTGGCGTAGTTAGCCGTGGCTATCGCCTTGAATTTACCGTCATTATCTTCCCCAAAGACCAGGCTTTACGATCCGAAAACTTCATCACTCCACGCGGCGTTGCTGCATCCAGGGTTCCCCATTGTGCAATATTCCCCTGCTGCCTCCCGTAGGAG
+
2/1607023*4+-2+-/.1364%(.0)191+$$(&%#$$&*'&&02'..+/1/4/7.--1-1+,,99633.1*+313'-/(%(%/++%)'+(*(,+23120233:9879766325532-037%473732799;722++++674045543494-2//35.1.0**+),-1*+,.033998799:71)-/;60%-**'%&*+-,()'(*.669;;9;/75<10:426:0,-03.*'%%&*+%0),-0075500(*$%%++.8-&*&&&,*-2:975315,%'*()))-007836---,,$.9+,.276793:28-+..1846524028),'(&+&26527786/)&)%'+-.0-,)$(*1,:10-+*'*-)*&&&'(*.)+-.,2-/266883:0.*.,)**--&)*)*/251)-.//-/*'+,..001165)7;6:21.2-+8-663/+02,6-,,'&$&''''$.5..,-1//10-*(&%%)/+*,*(-5557399:3664)((()3(,-4<:9;:5779;35593)%&(+/)..371112//,/,)*+)+*1+.-7/9,+)%)(,/*1/1-43,,0/<;5)6,--+,()((%%$%%('*..1:68-%)(&,-01141.+++690,,*$(/,(,()*.4.+,5)1/,*'(*+5.*).26<989:857,+*(,++;::784408---)),04/04499895;1,,+04(+++08,-6576:790)1341&&(,7.-%'&&*.'('()')-26755;98:;27898:89<;68/,+0964.3,.458.6;1..12/02&/10-(0)3+/022/2*,),2333(*-1))5.+&)*+9.,+-&'*/0*00./510//.9,,+.4)/56565;:4001/20-&&)(4-234;;1/5+&(**-258*99244350+)+(*133-/+;5:8;6231246:465,.536654*,+)*+:,,-506--+./64:200419766635.,-&+2/03-5+$-7679.;.-.::,;<9+17/-12**/+)+5-),-.,0((,)*(&&,+237*4/5)%(-/06453;5744...--+000/+:96.*,2,068584211341,+*,+,.0/-90-/08.--
@e0d49b55-180f-4d99-9c3d-cab5430293cc ch=436 read=69126 start_time=2019-12-12T23:44:07Z barcode=BC01 runid=2c9cf7bc05858273f10e7d7ec552fc0bd742dc3e
CCGGTTACGCATTGCGGCTTCACCCCAGTCGAATCACAAAGTGGTAAGCACTCCGAAGGTTAAGCTACCTACTTCACTTGCAGCCCACTCCCATGGTGTGACGGGCGGTGTGTACAAGGCCGGGAACGTATTCACCGTGGCATTCTGACCCACGATTACTAGCGATTCCGACTTCATGGAGTCGGTTACGCTCAATCGGACTACGACGCACTTTATGAGGTCCGCTTGCTCTCGCGAGGTCGCTTCTCTTTGTATGCGCCATTGTAGCACGTGTAGCCCTGGTCGTAAGGGCCATGATGACTTGACGTCATCCCACCTTCCTCCAGTTTATCACTGGCAGTCTCCTTTGAGTTCCAGCCGGTGCTGGCGGGGTAAGGGTTGCGCTCATTGCAGGACTTAACATCTCACGACGCGAGAGCTGGCGGCAACCATGCACCACCTGTATCTCCTTATAGCTATCTCCATCTCTGGGCCTTTGAGTATGTCAGAGACCTGGCGGTAAGGTTCTTCGCGTTGCTTCGAATTAAACCACATATACACCCGCTTGTGCGGTCAAATCAATTCCTTTGAGTTTCATTCTTGCGGAGCATTTTACTCAGGCGAATTACTTATTGCGTTAACTGCAGCACTGAACTTTGACATCAACACTTAGTACTCATCGTTTTGGCGTGGACTACCAGGGGTATCTAATCCTATGCTTGCTCCCCACGCTTTCCGGGACTGAGCGTCAGTTGCAGGCCAGATCGTCGCCTTCGCCACTGGTGTTCCTCCATATATCTACGCATTTCACCGCTACACATGGGGTGCGATCCTGCACTCTGGCTGCCTGGTTTCAAACACTGAAGTTAAGCTTCGGGCTTTCACCACAGACTCTTGCGCCGCCTGCTCCCTCTTTACGCCCAATAATTCTGATAACGCTTGCCGCCTACGTATTACCTGCCGCGGCTGCTGGCGTAGTTAGCGGCAACTTCTGTCAGAATTACCGTCACTCGGCTACCATTTCCTCCTTAGCCGCCGTTCTTCCTTTATAACAGAAGTTTACAATCCGAAAACCTTCTTCCTTCCGCGGCGTTGCTCGGTCAGGGTTTCCCCATTGCCGAAAATTCCCTACTGCTGCCTCCCGTAGGAG
+
77--9,&)%)',+'+-1./2&)167/')(%&%++-',)--*-+00.*&($''/*)-3+2.938043468/)+(.(%%),01/'18*),+9;1%,'*)'&'(.))-),.(--+-.237+3/2&32/8116223//2;8:7;868:6,,,-7.&)*//6//.-..,(9:76/04765&**-%&'((*'.$/#'(1)8*5):/97/.33542..0921750...-***/3.144..-+,'.+2.--4/7754:9**+,-5:;;.:.))(-.,322,,*++6/,/798'6++)33-667111../111185899.//2*043717-100112+**1,--,()-05543+*/.1128940,-15'.-%'&&),)04*-/')*()+*(%&-,-0625%78452''%%$)(%'%''&($))')&()$*'(*%+1+.020'.'/205/2/,*0189,(.('%,-*)**),.09774550+.80;2&'*)-7134,()*,,*,*'%(*,,0,30;6876+11,+%*0*9/-,2+4;;2;.+,-'((*)/7)),-+-01.,&')26./11:87613;:6532;4/.8;.5.-.'1)%*%,%%((*-0/278&(&,%$&*+)/41330:0909:2,111:::;:1/78,**.-0+3.''&'+--,./1.369076(**..46812/*11-4-/)0/15238441,%(%%$##%%++)*,.-,380.02943445777569591:+1%)()+).1:;9;967738658;0%(%)+,/27./28/2487861/0-/-1/+'%*3245330223,3'%'%'&$&''$)**,-0-*3-..4:34:7:*('*)1156.1*+0.()'(,46%7914:1,,0..003974,,)%&(+736:22/1.61,,3;:.7314+1++*1,7*,0020'/*,.5178&0,(%'$%'(.,.(&&*1../1/0356*&'(()504+*()+')%*.4)%$)()&)%*)/08/0,),..6851*+$%/76---(%()*.19/37190,*)/+471/3234((*+),61-149.7)'*270/74;77:/'&&&((,+52-3/+,01+:6:/1754<22:<6,5-,:100*43-516-++/4384.,-)/4*)6174-,
@853678d0-4715-46a4-97cb-61bc9d721c35 ch=91 read=46375 start_time=2019-12-12T23:44:05Z barcode=BC01 runid=2c9cf7bc05858273f10e7d7ec552fc0bd742dc3e
CTCCTACGGGAGGCGAGTGGGGAGAATATTGCATTACGGGCGCAAGCCTGATGCAGCTCATGCCGCGTGTATGAAGAGCCTTCCGGGTTGTAAAGAGTACTTTCGGGGAGGAAGGGTAAAGTTAATACCTTTTGCTCGGTGGCGTTACCGAAGAAAACACCGGCTAACTCCGTGCCAGCAGCCGCGGTAATACGGAGGGTGCAAGCGTTAATCGGAATTACTGGGCGTGGCGCGAGCAGTTTGTTAAGTCAGATGTGAAATCCCGGGCTCAACCTGGGAACTGCATCTGATACTGTAACGGAGTCAGTCTCGTAGAGGGTAGAATTCAGGTGCTAGCGGTGAAATGCGTAGAGATCTGGAGGAATTACCGGTGTGAAGGCGGCCCTGGACGAAGACTGACGCTCCAGGTGCGAAAGCGTGGGGAGCAAACAGGATTAGATGCCCTGGTAGTCCACGCCGTAAGCGATGTCGACTTGGAGGTTGTGCCCTTGAGGCGTGGCTTCGGGTAACGCGTTAAGTCGACCGCCTGGGAGTACGGCCACAAGGTTAAAACTCAAATGAATTGACGGGGGCCCGCACAAGCGGTGGGCATGTGGTTTAATTCGATGCAACGCGAAGAATTACCTGGTCTTGACATCCACGGAAGTTTTCGGGGTGAGAATGTACCCTTCGGGAACCGTGGGACAGGTGCTGCATGGCTGTCGTCAGCTCGTGTTGTGAGATGTTGGGTTAAGTCCCGCAGCAGGCGCAGCCATATCCTTTGTTGCCAGCGGTCCGGCCGGGAACTCAAAGGGAGACTGCCAGTGATAAACTGGAGGAAGGTGGGGATGACGTCAAGTCATCGTAGCCCTTTGACCCAGGGCTACACACGTGCTACAATGGCGCATACAAAGAAGCGACCTCGCGAGCAACGGACGTATCATAAAGTGCGTCGTAGTCGGATTGGAGTCTGCAACTCTGACTCCATGAAGTCGGAATCGCTAGTAATCGTGGGAATGCCACGGTGAATACGTTCCCGGGCCTTGTACACACCGCCGTACACCATAGGGGAGTGGGTTGCAAAAGAAGTAGGTAGCTTAACCTTCGGGAGGGGCGCTTACCACTTTGTGATTCATGACTGGGGTGGGAAGTCATGCTCTAAAGGTAACCGG
+
.,10**---)&+2*%&'*(*-))().1+6,+*(('&(()&'$%()%--00272/+((%0+.).*'+-./112353))))3871)07*0+/0/70$%%('(-+,+(3/,*.0*),(%((83/:070648;59:.,266('+/-0114/-+')*%**)(&'+(((().+*+0/13440.++),0/,,)(,(.,,./1-0+),-5896753/3.+*&++(2)*,-,.'%$&'('()(,'+&+)2)&**+-44934683/),/.,-30)4535433443301+(,./01442111+212+034(($'*($&,-287:8,'+/+-.,5.7-9((,-(&&&()+2-&'(+$$))(()*'*,+*+.(,+),-/-2.,(+)%&')*---,32.'-277,.0().555557/7'&19883+*+')*9:346-),-0;30)--%3+,+02,09.-297)0.2,&++1-.628&-,-..660.--/0314749,3-/5(++*+59125&5-,1,+/'%&4)...*3/7-45568;699854,+%()-)/4-')*,*0-6.;;*---19;4245710/104984291.//238365/,.*-.(-&(+67<94937-,,.29::927'(*%'$%*)-348:8524001646,(*/-)*+.4:6-%24-*))',1..2(22)1/8*99151:66,&'+.+.5688;42221955566460,000855,4/,)../5743;,35490-,0.0-)++,5**365/3%61'/-.1,',**0<168131295441805(64283877;,.-+),--.,4.+,(&&)/<<8987),1*33444696887776552/,/1666++'(+,(%%%''1/)'187831/--*,+0-/.,.04/191.002,644'&''&/036966223-*35531*('$%&,/-,42*)&&)*-1,22579+5)1-.+'&():82:1107))*0102),-/4/..%+)(&&''(&,-/76942+%')')*340+0++%',,.1569.(')..01710/8221.0,(.)%''),.107*3'+**+-0957923388*&(.))0,.**))-)6,987;8*6/,0//(,431713/-,75//668:<9821)(&%&'$)'.*)(',-$($#%$$&'(())+/-(-'
@647ec4ba-69ca-4e25-8039-86d536860da2 ch=465 read=21067 start_time=2019-12-12T23:44:09Z barcode=BC01 runid=2c9cf7bc05858273f10e7d7ec552fc0bd742dc3e
CCAACCACGGGGAGGCAGCAGTGAATATTGCACAATGGGCGCAAACCTGATGCAGCCATGCCGCGTGTATGAAGAGCCTTCAGGTTATAAAGATACTTTCCAGCGGGGAGAAGGGAGTAAAGTTAATACCTTTGCTCATTGACGTTACCCACCAGAAAAGCACCATCTAACTCCGTGCCAGCAGCCGCGGTAATACGGAAGTCTGGCGTTAATCAATTACTGGGGCGTAAAGCGCGCAGGCAGTTTTGTTAAAGTCAGATGTAAATCCCGGGCTCAACCTGGGAACCATGATACTGGCAGCGAGTCTCGTAGAGGGGTAGAATTCAGGTGTAGCGGTGAAATGCGTAGAGATCTGGAGGAATACCGGTGGCGAAGGCGGCCCCTGGACGGGCTGACGCTCAGGTGCGGCGTGGGGAGCAAACAGGATTAGATACCTGGTAGTCGCCGTAAACGATGTCGACCGGAGGTTGTGCCGCCCGGGGCGTGGCTTCCGGAGCTAACGCGTTAAGTCGACCGCCTGGGGAAGCCGGCCGCAAGGTTAAAACTCCAAATGAATTGACGGGGGCCCGCACAGAAGCGGTGGAGCGTAATGGTTTTAATTCCGATGCGGCGCGAACCTTACCTGGTCTTGACATCAGAGTTTCAGAGATGAATATGCCTTCGGAACCGTAGACCAGGTGCTGCATGGCAGCTGTCGTCAGCTCGTGTTGTGAAATGTTGGGTTAAGTCCGCAACGAGCAACCCTTATCCTTGTTGCCAGCGGTCCGGCCGGGAGACTCAAAGAGACTGCCAGTGATAAACTGGAGGAAGGTAGGGGATGACGTCAAGTCATCATGGCCTCCCGACCAGGGCTACCACGTGCTACAATATGGCGCATACAAAGAAGCGACCTCGCGAGCAAGCGGACCTCATAAAGTGCGTCGTAATCGGATTGGGTCTGCAACTCGACTCCATGAAGTCGGAATCGCTGGCCAATCGTGGATCAGAATGCCGCAGTGAATCCCGGGCCTTATGCACACCGCCCGTCACACCATGGGAGTGGGTTTACACCAAAGAGGTAGGTAGCTTAACCTTCCGGGGAGGCGCTTACCACTTTGTGATTCATGACTGGGGTAAGTCGTAACAAAGGTAACCGG
+
''&$(&%'*).)%-,2+-,'&%()*./.8++(-+:3::,+')-.(,-044663(',-260:0..001587'('%%'/3294/5/..(-/4+)&**.2:+0)+,7-5:0)**0-0'&(//853/7-7,.//061*058.13//2-481280(.-++1.).$*.2-'%&$*+122&*,332)**((-.*+&**6,,(3+-*%)&&'.24/5/6/69-''0(.1222-/:*:8-+3+)%('(10%)099../509)+2:++-7,0+43..((()/*0320330.*+'$&%$,),,,.325-)'()*,033633((&-66*(,%,'4)9)*33/..//2740.2,)*),,**&&*0264*).)**(+.109484-+/+(.+*-/4/.+0/12,)%%&((()004-2475-,''*:8;8'(*+::15%3,-1.')&&$)+'(/5+.-2(*),-0:4)((++/-,+.),,'*+-500,20'((&(*1,722)''##.')''&+,-:1/..2*-'$%'(+4218:576.'(&&+2(0/5-228.:7:9<<8434(99:-0132322225..)*,0()(.)%'),-8;765***%*$#(--0:<-1:0;-*((+$%%#$&'')+,01,*0*/044+-')$*(),%&%$+.)&'&'&*))((-,3367370)*)'-%%$$%(,'(,1033864.-+&$$$#%$()),5,'0256974:030199330;.4/,2-3.146+-1+-&#%*.22:0+/')+.)2+,6/072%1.652.0407.1,'&$+-.).)&&(+55,1-,-,-013;866671*1+3,32(+-/2.57898771++-/4650-)()%&*-+++35-51-,-+.%$'+-4886-9,,'%%)((*(*1636(%))$---01+.)***'(.305+2)0234))1:5159:89852420104*4-',,-12+6/7///45687301-/.-.7,3.//5-.-&)'*,.02,0-6766+)+4/331(,'13+%%'+,-*/.64/512*.()+.,)/*+(**(,/38(3)1/*+,+.-/8+((%.)16*&(((+&)&&%%&)*2,533.:&321*%&&&*,+0.20-+50*)003685&,'(*035-'&&+&**245525:,1:3843.*/
@33bf6cb9-5721-4f94-9563-ef17f387ea26 ch=445 read=54646 start_time=2019-12-12T23:44:16Z barcode=BC01 runid=2c9cf7bc05858273f10e7d7ec552fc0bd742dc3e
CTCCTACGGGAGGCAGCAGTAGGGAATTTTCGGCAATGGGGAAACCCTGACCGAGCAACGCCGCGTGAAGGAAAGGTTTTCGGATTGTAAACTTCTGTTATAAAGGAAGAACAGCGGCTACAGGAAATGGTAGCCGAGTGGCGGTACTGATAAGCCACGGCTAACTACGTGCCAGCCGCGGTAATACGTAAGGTGGCAAGCGTTATCCAGGTGTGGGCGTAAAGAGGAGCAGGCGGCAGCGGGTCTGTGGTGAAAGCCTGAAGCAACTTCGGTAAGCCATAGAAACCAGGCAGCTAGGTGCAGGAGAGGATCGTGGAATTCCATGTGTAGCGGTGAAATGCGTAGATATGGAGGGCACGGTGGCGAAGGCGACGATCTGGCCTGCAACTGACGCTCAGTCAGCGTAAGGGCAAATAGGATTAGATACCTATTAGTCCCGCGTAAACGTGAGTACTAAGTGTTGGATGTCAAAGTTCAGTGCTGCAGTTAACGCAATAAATTACTCCGCCTGAGTGGTACGTTCGCAAAGAATGAAACTCAAAGGAGATTGACGGGGGGGCCCGCACTGAAGCGGTGGAGCATGTAGTTTAATTCGAAGCAACGCGAAAGGAACACCAGGTCTTGACATACTCATGGCTCCAGGATGGAGATAGCTATATGAGATACAGGTGGCATGGTTGTCGTCAGCTCGTGTCGTGAGATGTTGGGTTAAGTCCCGCAACGAGCGCAACCCTTATCGTTAGTTACCATCATTAAGTTGGGGACTCTGGCAAGGACTGCCAGTGACAAGCTGGAGGAAGGCGGGGATGACGTCAAATCATCATGCCCCTTATGACCTGGGCTACACACGTGCTACAATGGATGGTGCAGGAAGCCCGAAGCCGCGAGGTGAAGCAAAACCCATAAAACCATTCTCGAGTTGGCAGTCTGCAGCTCGACTACATGAAGTTGGAATCGCTGGTAATCGCGAAGATCAGCATGTCTTGGTGAATACGTTCTCGGGCCTTGTACACACCGCCCGTCACACCACGAGAGTTGATAACACCCGAAGCCGGTGGCCTAACCGCAAGGAAGAGGCTGTCTAAGGTGGGATTGATGATTGGGGTGAGATCGTAACAGGTAACCGG
+
-/30.'0'/*'*).+,+*+12&')&,)7:8-6<98;842.&(.1-31012::43*507.(,6-1044),((*+,+*15*)1+0,...+-7*(++*/./6013;+.*+**.3/%1/084*,-+**)/))0,+-.2/+&)*,..)1/..2(+,()&)*0042247856)201147/0020314/22005328)/,308029.032911-0+001/118,,,993*)'.,&,+.6543;)('(+0-,/397451)((&',20,1-*+)&()(+&+/,+)35%%&&.3+/922790/.,)(**07592)*+0627669922131351/--+'&*)/40+04,*229:922/,+-+(.+**(+)210:,**0+/27643232,,.230245,,+++2+./3230-)(*,0&&.,-*0;:54*2'1++*21469*'(**+/61)')*-2:20&+().42588.0250604-:4:/66/+24:*,.78898733434276261/,0,2+++.900671**+,++,155;4/003()00.,,6.+938;..,'&$5)./96;;::/+44'&&#(%%((*/08335)/0(,(-&12;74:463'*)',45333110&'&()'&(9,/'0/083/465.22/)&%),+1)**./50++++4366763,,1/243/:146+-('(.+,/3+/788:*-,+,).-.11750045/9/554-;.9.,80)(1018'%/003548;/11.0:061/.44.-+*++35956216&212.684,-((+(*,54678:3//,,,,.-/1:1.+)(,-52+8:/53425646-98444774551;7++501164622512560.-(,./363.56;::;98734.,$.,*.),+(',.,264.--1,-+,3'.-7967:71339;:49609/.*)'(*+'%&%(-,*&&(-/262(1---./509/+8-5-:7911/*,+0544360-+&.00,'))+)*%%*(,2//400289<7694395-5.--20..+1:97:33543301/),+)(&)01'',(.)*4/.))1.198:7604)*0.220201-.+0)'&'))013.5,+,12;10/*(),--811.1-)('%&(+++/87,/1/484.31
@dbbec7be-9941-4a23-b3b5-fb72a0953945 ch=150 read=39752 start_time=2019-12-12T23:44:17Z barcode=BC01 runid=2c9cf7bc05858273f10e7d7ec552fc0bd742dc3e
CCGTGCTTCGTTTCGGTTACGGTACAGTTGCCGAGAAGTTGTCGGTGTCTTTTGCCGGTGGCCTGCTTGCCTGTGCTCTATCTTCCGGTTACCTTGTTGCGGCTTCACCCCAGTCACGAACCCCGCCGGTAATTGGCGCCGCCAGCGCGCGGTTAGGCTACCTGGCTGGCAGGACCCGCTCCCCATGTGGTGTGACGGGCGGTGTGTACAAGACCCGGAACGTATTCACCGCGGCATGCTGATCCGCGATTACTAGCGATTCCCGACTTCACGGTGGGGTTACGGACTGCGATCCAGTTTGACTGGTTTTATGGGATTAGCTCCCCTCGCGGGTTGGCAACCCTCTGTACCAGCCATTGTAGCGAGCGTGTAGCCCACCTATAAAGGGCCATGGACTTGACGTCATCCCCACCTTCCTCCAGTTTGTCTGGCAGTCTCATTGATTACTCCAGCTGAACAGCAGCTAATGACCGCAGGTTGCCTCGTTGCGGGACTTAACCAACATCTCACGACACGAGCTGACGGCAACCATGCAGCACCTGTGTGCAGGTTCTCTTTCGAGCACGAATCCATCTCCTGAAACTTCACCTGCCATATCAAAGGTGGGTAAAAGGTTTTCACCGCGTTGCATCAGATTAAACACATCATCCACCGCTTGTGCGGGTCCCAAATCAATTCCTTTGAGTTTCAACCTTGCGGCCGTACTCCCCAGGCGGTCAGCTTCACTGCCGTTAAGCTTCGTTACTGAAAACTAATTCCCAATGACAGTTGACATCGTTTAGGGCGTGGACTACCAGGGTATCTAATCCTGTTTGCTCCCCACGCTTTCGTGCATGAGCGTCGAGTACAGGTCAGGGGATTGCCTTCGCCATCAGTGTTCCTCCCGCATATCTACGCATTTCCACTGCTACGCAGATTCCGCCCCCCCCTCTACCGTACTCTAGCCATGCAGTCACAAATGCAGTTCCCCAGGTTCGGGCAGAGGTTTCATCTGTCTTACATAACCACCTGCGCGCGCTTTAGTAATTCCGATTAACGCTCGCACCTACGTATTACCGCGGCTGCTGGCACGTAGTTAGCCGGTGCCCCATTCTTACAGTACCGTCATGGGCCCTACTGTTAGAAGGGCTTTTTTTCGTTCCGTACAAAGCAGTTTACAACCCGAAGGCGCTTCATCCTGCGCGGCATTGCTGGATCAGGCTTTCGCCCATTGTCCAAATTCCCTTGCTGCCTCCCGTAG
+
$#%(&-.6.1,740'425./2/+()%)%'%+/--())(0,--7136455.799-&%(#+%(),**,/(*++++--.097899:948083;25628-/5'.+)/0950;54***72./%&3..(*+16(+(&%/&*(*)//&&*&$)/./11625'/32444+&&%%&&$(%)/(,:/'(+.371'*')+2252423-764472102/,',,*)/))-1+41.346<668<7:1:77777877;;4000246,()&(),-3488(-*008)#$&')*-../9140523544----/',)/,*+455*6::1/1231&.(+,142:93,112/76200//90:<85688:87:1-.3*4,*&%&%(%(',+*()*.7-(5544236+,,/1,&'+(,,.3..088984002*+273:594/.).0<;63*$%()-020..-1*)()'%(,-)-%-./.4.)(*-&,,1822275)3'00/0(,(&(67:784;7-++(+&+%+)0.013/,-.+,,-&(4752230,-1*./21(0-010375263/03/26582+*+0.,+032/110:77041/./1-+,6/+/2+$(*()-017,-.())('/*150073+*,1;7.0&&%,/115*.026&',0,6;/,&&')/0..7/.5*('%())''-.,.35')(+2+70:4/+/2/003;63384/2...&43.+&%&(299/*/266;40*)+1:0+)(&**&/*3(,,3:8.9.*,(*),0,13/40*2/()%$$%)(1):-*-0456/:.(.4,1(*/;898/56+2.*,-1343,+6.-42:1*0+874*%(&(,4/-)3))%$&&*1665&&&&'(44:25)/3/*'1(&49/;0/0;885,-/00934317*,1477::93313-0:-2,)*0*,$%'-/%.&+,-'$(-2164/)(+315649887632/1332.0/118695940,/114;678($***/+',*+$'&,0,8-9766566424)-'&*5/4'7411.,,%-).-3.'').58;34/.05121/006/1,1.*,0./,7-,7<1-6-,-4/.0/+'/-/'204)$'+',.'**+%)+8501)*%**,996780117(5.)''''%()'(+(,34/747:<:0979;4736369;4./)65;7//0%02+()(-++)-3/87685*+.,,/7122;*,17.///*6811::/--/-)-544/.422,2(-(''%'*)/2.-83*,*.
@3bbcace4-a760-4fab-8020-507ffc1eb3b5 ch=274 read=38751 start_time=2019-12-12T23:44:15Z barcode=BC01 runid=2c9cf7bc05858273f10e7d7ec552fc0bd742dc3e
CCTAAACGCACTTCGTTCAGTTACGTGTGCTCACCCCAATCATCAATCCACATGAACCCAGCTCCTTCCTTGCGGTTGGGCCACCGGCTTCGGGTGTTATCAACTCGTGGTGTGACGGGCGGTGTGTACAAAGGCCGAGAATATTCACCGCGACATGCTGATTCGCGATTACTAGCGATTCCAACTTCATGTAGTCGAGTTGCAGACTACAATCCGAACTGAGAATGGTTTTATGGGTTTTGCTTCACCTCATGGCTTCCTTCCCTCTGCGCCATCCATTGTAGCACGTGTGTAGCCCAGGTCGCCAAGGGGCATGATGATTTGAGCGTCATCCCGCCTTCCTCCAGCTTGTCACTGTAGCAGTCTCGCTAGAGTCCCCAACTTAATGATGGTAACTAACGATAGGGTTGCTCGTTGCGGGACTTAGCCAGCATCTCATTTACGAGCTGACGACGCTATTACCCACCTGTATCTCGCTATCTCTCCATCTCTATGGAGCCTTTTATGAGTATGGTAAAGACCTGGTAAAGGTTCTTCGCGTTGCTTCAGATTAAATACGCCACCCGCTTGTGCGGGCCCCGTCAATTCCTTTGAGTTTCATTCTTGCGGAGCATTACTGCTCAGGCCGAATTACTTATTGCGTTAACTGCAGCACTGAACTTTGACATCCAACGCCGGTACTCATCGTTTACGGCGTGGACTACTGGGAATTATCTAATCCTATTTGCTCCCCGCTTTCCGGGACTGAGCGTGGTGCAGGCCAGATCGTCGCCTTCGCCACTGGTGTTCCTCCATATATCTACGCATTTCACCGCTACACATGGAATTCCACGATTCTCTCCTGCCTCCTAGCTGCCTGGTTTCTGGCTTACTGAAGTTAAGCTTCGGGCTTTCACCACAGACCCTTGCCGCCTGCTCCCTCTTTACGCCCAATAATTCCGGATAACGCTTGCCACCTACGTATTGCCGCGGCTGCTGGCGGTGGCAAGTGGCTTTCAATAAAATTGCCGTCACTCGGCTACCGCAGAATTTCCTGTAGCCGCCGTTTCTTCCTTTATGAAGTTTACAATCGAAAACCTTCTTCCTTCACGCGGCGTTGCTCGGTCAGGGTTTCCCATTGCCGAAAATTCCCTACTGCTGCCTCCCGTAGGGAG
+
%"%)'%$$%#&,(2+060*44:/3/5+.++,1*,13*22476848746.))(*(*510.*+-318798/12*.+-.-,3749479/5+*5+0/+)+*8///1)***%3+6588567369/-,,+,,01348)2243/*.,/,.1;;8:8343599:9:996181.12,14.0-....5654*/+,015889944./'(*-2-.-03210018742/188821+3868:07:/(+'713;:,,78;75694.'%(1,.72((*05-)+),,*.519;:26:++-//*.//576533.55&*++*&&%)*+45.,+../0.*05,*&%)%((*+-5+&+-.5-0,.)))-/20-.//00()*(+.3424,+-)*,/,544+-1,,1-3.0012+(-,+14458893/0,,)$))+49;,+(40507++'3,),,-110/%%&(&(,.3400,&'#%$$'&'.'.4)(0710.-/..**007523337:9:2613.0--(*7555:,/20&'((4/'+---,/10(*,,48)**3757:88:844,*+.+#&%)&+,*%$%&'1,48*),-,./05.705::1-386:8<4.4670+/2;844;;216,10')%5&2(&'.#*/1-031*)&'*'))0.*2-./,:,5+1158234.278;:-3;,+.288/3(0+*/)&,''+,.-3363;8&.&+),,/5587444$&&%%(**00.0:8111008+)+)765,'*-3.305:50001-+,+0-0)(,..2/7/--1.,233:535214;5587;987<5325958884))%&)-/,.15/*,.-0.-,,,102+0)5,82-/./01*()).*---.-/**'232032/275;7)(')'+/-042911/6/.(+)*)(.64091--5/'('&99<0//.2505;7664/94/.9:1/21.1-./0//14-7-8-9:;;4-4/*1626;657462,2+073+3*+,1+$%$$&&')'&%&%(,51.,0(*-./2-&+,*3876526685731).&'((&&%%%%--+..0348/8653:5)(+-/06+))'(0+-69/-/..2,.370155:7:<;86.-&++00501-:---0.766'38-0:2/0*&)/+.711677,-03-%'*,*,..-0*25,-9.1+'(&
@95221ad5-d54c-4872-9255-6c60a0ad0752 ch=474 read=27864 start_time=2019-12-12T23:44:13Z barcode=BC01 runid=2c9cf7bc05858273f10e7d7ec552fc0bd742dc3e
CTCCTACGGGAGGCAGCAGCAGGGAATTTTTACTCGGCAATGCAGGGGAAACCCTGACCGAGCAACCGTGAAGGAAGAAAGGTTTTCGGATTGCTTAAACTTCTGTTATAAAGGAAGAACGGCGGCTACAGGAAATGAGTAGCCAGTGACGTACTTTATTAGAAAGCCACGGCTAACTACGTGCCAGCAGCCGCGGTAATACGTAGGTGGCAAAATCCGGAATTATTGGGCGTAAAGAGGGCAGGCGGCAGCAAGGGTCTGTGGTGAAAGCCTGAAGCTTAACTTCGGTAAGCCATAGAAACCAGGCAGCTAGAGTGCAGGAGAGGATCGTGGAATTCCATGTGTGGCGGAAGTGAAGTACGTAGTAGATATATGGAGGAACACCAGTGGCGAAGGCGACGATCTGGCCTGCAACTGACGCTTTTCAGTCAGCGTGGGGAGCAAATGGATTAAGATACCTAGTAGTCCACGCCGTAAACGATGAGTACTAAGTGTTGGATGTCAAGTTCAGTGCTGCAGTTAACGCAATAAGTACTCCGCCTGAGTAGTACGTTCGCAAGAATGAAACTCAAAGGTGTGGGGGCCACACAAGCGGTTAGACGTAATGGTTTTAATTCGGGAAACAGCGCGAAGAACCTTACTAGGTCTTGACATGCTCATAAAGGCTCCAGAGATGGAGAATGGCTATATGAGATACAGGTGGTGCATGGTTGTCGTCAGCTCATGTCGTGAGATGTTAGGTTAAGTCCGCAACAGGCGCAGCCACTTATCGTTAGTTACCATCATTAAGTTAGGGGACTCTGTGAGACTGCCAGTGACAAGCTGGAGGCGGATGACGTCAAATCATCATGCCCCTTATGACCTGGGCTACACGTGCTACAATGGATGGTGCAGAGGGAAGCGAAGCCGCGAGGTGAAGCAAAACCCCATAAAACCATTCTCAGTTCGGATTGTAGTCTGCAACTCGACTACATGAAGTTGAATCGCTAGTAATCGCGAATCAGCATGTCGCGGTGAATACGTTCTCGGGCCTTGTACACACCGCCCGTCACACCACGAGTTGATGTACGAAGCCGGTGGCCTAACCGCAAGAGGAAGGAGCTGTCTAAGGTGGGATTGATGATTGGGAAGAATCGTAACAAGGTAACCGG
+
++.3/03-/0*+0.--/*.1((+)$$.(-+&'(-/3:-3.,,-,1+(%,//09.-..4)(-&)+%)%$&'/511..+-+())381*73/-4,+,+-08623:13103113-),)-4,/77/8/10.),--.2,53.4(%')+32&)*,02((*,/76)1,-%'*'&1.,,3-/-384422251975/51358/-.++0//.42573:.2-,0-1+)'),.0.0+')..4.,&&(*'&'./20(*735;5//0.--.5-2352496.-&-(086140*''&/*,.70&/015359222..77/92*)),,..',)),31'22,,,173383:4/,0+7-:220.+&%)&***)()))-'((*.-+&+*-/7662430-30&2136;68-9,**21-5379921110888;8:::4110-/%(('*&'#&((*()+8246,(((+.9*.3(../+,/7+7-*%'(+-7553424:677;:1/+-,0,+,./+15889<9;9947266+/88.001-)+..05410.,+3---(*+,/011*.898/11/./0799;1+-/.-4871),.+9989,0).(&'/89//4,--11346+'5,+,32.0.2-,.6;<*9:7;6-3)).)),&+)/,-3+-225181222.6..,,*+++0&3467969//51-0&&&*+-870.,(()%')43301,.3/--.*,./0484359794844366/,...6&2///%0'()/.+0+%(./332//46,.400''-00-,)10(*00/0263:.,-7,-67:935550-6-%,2040351*(%&(,0373:001:67002++-/3*.)&(,,3278423573113:99:048/)++*.0238123),050*,++.35513204;::876896.(--',))0),.-2<782*-*-+1.*+1:8,301++-0:;77:97<43+((*.8-:+-0+.14779::1:0004)....87261.40,*8.6421%&&*+-.2233:45..0.0237895-,(*-33778;645-2*,*+/-.1410/2559<:55312.17(+*++*.)&'&)%(&(,.091:2/842*,/'*/11-(&**-*('$()2*21,+(**0.7201-+,-.406'--%&&'&&(%*((*+.,6-19:;8;
@32a79865-4237-45e4-9d34-c2c1cdda7a72 ch=73 read=41424 start_time=2019-12-12T23:44:24Z barcode=BC01 runid=2c9cf7bc05858273f10e7d7ec552fc0bd742dc3e
CCGGTTACCTTGTTACGGCTTCACCCCAGTCATGAATCACAAAGTGGTAAGCGCCACTCCCGAAGGTTAAGCTACCTACTTCTTTGCAACCCTCCACCATGGTGTGATGACGGGCGGTGTGTACAAGGCCGGGAACGTATTCACGTGGCATTCTGATCGATTACTAGCGATTCCGACTTCGTAGGTCGAGTTGCCGAACTCAATCCGGACCACGACGCGCTTTATGAGGTCCGCTTGCTCTCGCGAGGTCGCTGCTCAGCGGCATGCGCCATTGTAGCACGTGTGTAGCCCTGGTCGTAAAGGGCCATGATGACAGACGTCATCCCACCTTCCTCAGTTTATCACTGGCAGTCTCCTTTGATTCCCGGCCGGACCGCTGGCAGCAAAGGATAAAGGGTTTTATCGTTGGGACTTAACCCAACATTTCACAACCTGGCTGACGACAGCCATGCCTGCAGCACCTGTCTCACGGTTCCCGAAGGCACATTCTCATCTCTGAAAACTTCCGTGGATGTCAAGACCAGGTAAAGGTTCTTCGCGTTGCATCGATTAAACCACATGCTCCCACCGCTTGTGCGGGCCCCGTCAATTCATTTGAGTTTTAACCTTGCGGCCATTATCCCCAGGCGGTCGACTTAACGTTAGCTCCGACCGCGCCTCAAGGGCACAACCTCAAGTCGGCATCGTTTACGGCGTGGACTACCAGGGTATCTAATCCTGTTTGCTCCCCACGCTTTCGCACCTGAGCGTCAGTCTTCGTCCAGGGCCGCCTTCGCCACCAGTATTCTCAGATCTCTACTTTTCACCGCTACACCTGGAATTCTACCCCCCCACTCTACGAGACTCAGAAGCACGCGGTATCAGATGCAGTTCACAGGTTGGGCCCGGGGATTTCCGCATCTGACTTAACAAACCGCCTGCGTGCGCTTGCCGCCCAGTAATTCGATTAACGCTTGCGCCCTCCGTATTACCGCGGCTGCTGGCACGGAGTTAGTGGTGCTTCTTCTGCGGGTGGCGTCAATGAGCAAAGGTATTAACTGCTCCCTTCTCCGCTGAAATTGCTTTACAACGAAGGCCTTCTTCATACACACGCGGCATGGCTGCATCGGGCTTGCGCCCATTGTACAATATTCCCCTGCCGCGCTCCCGTAG
+
52(.,:/0372,4*)*00+-5.+554+,-,,$')(*+,35573/1./011,/.26()*)+'(.1+2.859,00,/0,(0/5,992&+,(1/)',3'&)+/0810,.)&*+-/11.*)%()())*/7-8470<817218...*''&$(**,28.,..+-&)*30+)()*,18945103683*&'&*),+',-1'/,(&.23012/.//1,)()*-'-')$&,/7*(*(//---&(,**+12370-'(,-10(',$%'()((%'$')01887'**&&&**'*+,02*.,+-70-07:85682,/9885,.,)-,*&$('6579:39*+',-.70-)+').92.07545/)($)2245+-4,-&33.%&&(-/+1/73--0-3)+)+,5++7+119/.4+*(%$$'/*7-,(.)*8*7(81+*&-)*50.*+**,&%('&'+145/64459.,%&&%'/-*../84944..+,157:32,--//2--/)(.+/5244..,,-684.1516016<;;1/011178<65767:(1.4:9:<:79.0-,,1250-0.8:23:*,3312127+-73./12/32415,00-***)-.285-275./-7:;','/,-.-,.''(*+,*+(&&%&*,--:75/.,,-*&&')+(0061,*)+.'*')-,4+(088--1288825*6.662(3212)+-(+-1:432498670-('0.+3/0/-,2+/8862:.')+1-.,)++--42./406:654/7423*-198:9106((421,702626/+-/(+/'01458423((,000-*'(.00,/).+*-/./)4968/1.110.)/-1762-%()+.*.)),,.76($('&'')'(&(),2322344;29876&-).174004/4()30'$1.+,'$(+,-1//2.8/:/58438/0401354840,+'$%&%')'(*--*3-3+-.3196%%'&&)$.43/26.109/.383142110.,*+'%,+1()2)&$#+)))+3032712471/()+-,+*++920'.065*/()('*-''/#(*79(8;506:,/10,(+'((*/*-*+,--*,-0-6:6<87<9860-*,(+(+)-,-0196856556*73,08+.-/2,(-1/0'.7-+*-.-12,*(+)$%%'*37)+:/1
@e657ebcc-4a52-4317-bcc8-28a845cbda2e ch=384 read=36212 start_time=2019-12-12T23:44:23Z barcode=BC01 runid=2c9cf7bc05858273f10e7d7ec552fc0bd742dc3e
CCCTACGGGAGGCAGCAGTGGGAATATTGCACAATGGGCGCAGGCCTGATGCAGCCATGCGATGTATGAAGAAGGCCTTCGGGTTGTAAAGAATTACTTTCAGCGGGGAGGAAGGGAGTAAAGGTGTACTTGCTCGTGGCGTTACCCGCAGAAGAAGCACCAGCTAACTCCGTGCAGCAACCGCAGTAATACGGAAGTGCAAGCGTTAATCGGAATTACTGGGCTAAAGCGCACGCAGGCAGTTTAAAGTCAGATCCCAGGCTCAACCTGGGAACTGCATCTGATACTGCTTAACTTGAGTCTCGTAGAGGGTAGAATTCCAGGTGTAGCGGTGAAATGCGTAGAGATCTGGAGGAATACCGGTGGCGAAGAGCGGCCCCTGGACGAAGACGCTGACGCTCAGGTGCGAAAGCGTGGGGAGGCAAATAGGATTAGATACCCTGTTGTCCACGCCGTAAACGATGTCGACGGAGGTTGTGCCCTTGAGGCGTGGCTTCCGGAGCTAACGCGTTAAGTCGACCGCCTGGGGAATACGGCCGCAAGGTTAAAACTCAAATGAATTGACGGGGGCCCGCACAAGCGGTGGGCATGTGGTTTAATTCGGTAAGCGCAGTGCTTACCTGGTCTTGGCATCCACGGAAGTTTTCAGAGATGAGAATGTGCCTTCGGGAACCGTGAGACAGGTGCTGCGGCTGTCGTCAGCTCGTGTTGTGAAATGTTGGGTTAAGTCCCGCAACGAGCGCAACCCTTATCCTTTGTTGCCAGCGGTCCGGCCGGGAACTCAAAGGGAGACTGCCAGTGATAACTGGAGGAAGGTGGGAATGACGTCAGGTCATCATGGCCCGCCACGACCAGGGCTACACGTGCTACAATGGCGCATACAAGAGAAGCGACCTCGCGAGAGCAAGCGGACCTCATAAAGTGCGTCGTAGTCCAGTTGGAGTCTGCAACTCGACTCCTTGAAGTCCGGAATCGCTAGTGATCGTGGATCCAGAATGCCACGGTGGAGAATACGTTCCCAGGCCTTGTACACACCGCCCGTCACACCATGGGAGTGGGTTGCAAAGAAGTAGGCAGCCGCCTTCGGGTGCTTACCACTTTGCGATTCGGCTGGGGTGAAATCGTAACAAAAGGTAACCGG
+
')*(*/,80+.-+,..+34-))),*%,(&(--164,1-,)+,+45:::::82/-31250-('((.*.272-,-,2,0/633:/58*)16)&+'/'().61/,..*59))/,*-)52+-,/6'.(*(($%&),-58(1+11.30,99/.6-./,'+&$%$&)))++*&((194843&,1103,%&##&&$%#$-+**+*,295010/706070612170414,)''')&')*0,.-/,02/)'**))50027*(0*21,&1257-/.--)'-0-/123455661220201&%#($&%',')*,/8964+)-1/651)0*,,-*287751001966055-(,+),()*,,-48.,0--:60350877:1/.(('*,.+880*./8/-)/**+3))**+978690332250/10-,1369:/(**'-/<.423)1++,:9489+.1&1+*,5.126;8835'-.010-.,%(&0)*)++)/-36+)1.*24/0./:5420.-,++,451447-5-5-,-02*4859;9977(*))*04253/117,/,5210.,19:;943('+$)#))527+570*+*0/.-.-423.''(2*,.67<:4;7;0*'.')'*+2%%$%'2)-7;751321/+$'')*,))*2*2--7:16*))**70/-.223677;44716:849:75103,4)*158:620*''++.246723344897481.,(,+)+40..--247*+,2*+54-.'&)+&/062;6040,.,,1.(.2+.94+4,1/5-10122;:/733:03*..(&()888:/(*(&(((+)*./,,*)*),025,'03001856+')),-66/0,&.3-)//)*++1/*68742++#(&*,663213,/..-4665824**(+*)-///.,/05/))%%$*)&)/6)+&()4-45.,046567245808++,8290-,../132/1/.**++.()(()+&(()--,1./455+450011/64472:)+.3:889,*+'--,)/&),/)346:30,.3;9716.0/52313741:8//5443477967+(((,2/581369,')+('*++'$$%$$(++.,')&$')-++88$,((('%((01&*-,0-12.-**40)))*-5578,(+''*(,976
@3a1e5494-a8c7-4f8b-83bf-6245918b125c ch=321 read=34298 start_time=2019-12-12T23:44:23Z barcode=BC01 runid=2c9cf7bc05858273f10e7d7ec552fc0bd742dc3e
CCGGTTACCTTGTTACGACTTCACCCCAGTCATGAATCACAAAGTGGTAAGCGCCCTCCCGAAAGGTTAAGCTACTACTTCTTTTTGCAACCCACTCCCCATGGTGTGACGGGCGGTGTGTACAAGGCGGGAACGTATTCACCGTGGCATTCTGATCCACGATTACTAGCGATTCCGACTTCATGGGTCGAGTTGCAGACTCCAATCGGACTACGACGCACTTTATGAAGTCCGCTTGCTCTCGCGAGTCGCTTCTCTGTGTATGCGCCATTGTAGCACGTGTGTAGCCCTGGGTAGAGGGCCGTGACTTGATCATCACCTTCTCAGTTTATCACTGGCGATTCTCCTTTGAGTTCCCGGCCGGACCGCTGGCAACAAAGGATAAGGGTTGCGCTCGTTGCGGGACTTAGCAACATTTCACAACACGAGTGACGACAGCCATGCAGCACCTGTCTCACGGTTCCCGAAGCACATTCTCATCTCTGAAAACTTCCGTGGATGTCAAGACCAGGTAAGGTTCTTCGCGTTGCATCGTTAGCCATGCTCCACCGCTTGTGCGGGCCCCGATCAATTCTACATTTGAGTTTAACCTTGCGGCCGTACTCCCCAGGCAGTCGACTTAACGCGTTAGCTCCGGAAGCCACGCCTCAAGGGCACAACCTCCAAGTCGACATCGTTTTACGGCGTACCAGATTATCCTAATCCTGTTTGTTCCACACGCTTTCGCGCACCTGCAGGCGTTGATCTTCGTCCAGGGGCCGCCTTCGCCACCGGTATTCCTCTCCTAGATCTCTACGCATTTCACCGCTTCACCTGAATTCTACCCCCCCCTCTACTGTGAGACTCAAGCTTGCCGGTATCAGATGCAGTTCCCAGGTTGAGCCAGAGTTTCATCCTGACTTAACCGACGCCGCCGTGCTTTACGCCCGGTAATTCCGATTAACGCTTGCACCCTCCATTATTACCGCGGCTGCTTTTAACGGGTTAGCCGGTGCTTCTTCTGCGGGTAACGTCAATGAGCAAAGGTATTAACTTTACTCCCTTCACTCCCCGCTGAAAGTGCCTGCAACCCGAAGGCCTTCTTCATACACGCGTGGCTGCATCAGGCTTTGCGCCCGGTAGTACTAATATTCCCCACTGCTGCCTCCGTAGAG
+
52254:+++-/*0-+,0245;91968/,-/43455:960109//-2/1/''()8:00-5/*,8('*,90/+//./*,06;8598/.140'13+&++867*/038455876,5/./3//.,.(-18*/+)2,360/,+*-&(.5/63621391+(&''('*,+1/,+,',0./03/))'./7/(()-001+(04:00%&(+.3'2*22.9240*-///,/(+,950-.)&*+/'')19/112/3483)++-+/14/300--)*,318586-60+*+,+(-.2454...57,(+*'&&'&.*4)&%&(.+0('''(1-.'...7)),-.3<82357101/-*%-%+-865:5-./266-))0-23:6561325-++./7;,609832.0**6.0,.0422:223;:0.,+*)0,/41290-,/05302,'*+3495(60/09088:22322:761112)./51061+(%%&)./25:86753321/-/325-.66:78;<;:73433257:',)*-2,23;97:8065/8/0/7.(()+%/2133,+*)'15.//3.125672076+*,/00:36/&%',3<:23,5:9)4,303,,,.09.110-434.,195(3436644645011,3,%(+,0+1,/.'25./0497753)7-+*,555805)40678628688/855,+).+*&'%))))+.-650()08557839=:3862*&((+()4;7,.-',)-2-%((&4/&-*)+/1061/40.'/6904:78:-5///<53701..088851(((*,/110.0./-*,*,5,/&*-).5*-'./5-++/,7314/11742-014.*$%&(*00566-/+..4015&31119/0/0(//37;54+),3*41/337%-&**6--/.0))+1,0-*'')+..&*0'((&)'%$&'&,+02+')).'08-60/25351''*)()*650128(5*,1;11100.:10/,+))%%&+',--5.--+396///<.8;889;9;91353156-9..,01.6.+1)*)/-,)*.)$*+2:2/82&'&9:0*013253/'0&)&&#*)3/50,.323357978;92200&//2/.*/0/,../0&'&%&+*(*-77**&+$(*,-.'(+$)*+,2.+-..02/07048+.**'(
@cf6231ba-6662-499f-a550-ac4dbe69a466 ch=36 read=40767 start_time=2019-12-12T23:44:46Z barcode=BC01 runid=2c9cf7bc05858273f10e7d7ec552fc0bd742dc3e
CTCCTACGGGAGGCAGCAGTAGAATATTGCACAATGGGGCGCAAACCTGATGCTATCATGCCGCGTGTATGAAGAAGGCCTTCGGGTTGTAAAGTACTTTCAGCGGGAGGAAGGGAGTAAAGTTAATACCTTTGCTCATTGACGTTACCCGCAGAAGAAGCACCAGCTAACTCCGTGCCAGCAGCCGCGGTAATACGGAGGGTGCAAGCGTTAATCGGAATTACTGGAAAAGCGCACGCAGGCAGTTTGTTAAGTCAGATGTAAAATCGGGCTCAACCAGAGACTGCATCTGATACTGGCAGAAAGCGGAGTCACCTCGTAGAGGGGTAGAATTCCAGGTGCTTAGCGGTGAAATGCGTAGAGATCTGGAGGAATACCGGTGGCGAAAGGCGGCCTGGACGAAGACTGACGCTCAGAGTGCGTGGGGAGCAAACCAAGTTAGATACCTGGTAGTCCACGCCGTAAACGATGTCGACTTGAGGTTGTGCCCTTGAGGCGTGGCTTCCGGGCCTAACGCGTTAAGTCGAAGCCGCCGCAGAATTGCGGCCGCAGGATGAACATCGACCGTGGGTTCAGGGCGGGT
+
,220+'.+34**-('''(&*%,&.*+01,++.9<:9:6')&..5'06*)*0(((%'()-/5623231524249)+++*9/3/2%65694247*&'&)/5,)%*)0:5(*0*2,50')*0<8105/4./0/22/.779519101648,/+((1+(-+&+)%)*,-'()(--./085615+++**16:*-,3.02/%,',('''*+36856599262.',+(/+2310%%&*''&(,,-.10.0()/1;4-/;23-371335)(%(,.*+&/4068,'*&%)*',2.,.-,,*)-/11.5---'+(&'(+)'''&#%,'1/52++**-1*/*6*7+0*)./..%'%$%$'*()+.*)/087.,+++765:1,1*+0.6::69/3,,-48.-3+5*4-)+598-3-*+.,-.16743''%$$%%'.**+)*(-..)('*&+(1+)..239*-433,+1*&))03003:37.,.//65-,)**%)*.6&0).4&(''(,1*-.(,*.*8),+)*)%)(('&'*,--,-3)(,'),))'#)'&&&%&&)0.20+($*&$(%'&%$$$%%$#$#$$%$$$#&$&"&'%#
@b894969b-35d0-4f03-b691-415a6cc68900 ch=488 read=44503 start_time=2019-12-12T23:44:44Z barcode=BC01 runid=2c9cf7bc05858273f10e7d7ec552fc0bd742dc3e
CCAGTTACGCTGTTTTGACTTTACCCGATGCGAATCACAAAGTGGCCAAAGCGCCCTCCGGGTTGGCTACTGCGCGCAGCCTCCAGCGGTGTGACCGGGCGGTATACAAGGCCGGGAACGCGTACTCGCATTAATTTCGATCCGATTACTGGCAATTCCGACTTCATGGAGTCCAGGAGTTTGCGGGCTCCAATCAGTTCACGCGCTTTTATGAGATTCAACGCTTTCCGCGGGGTCAGCTACTCTTTGTAGCGCCATTTAGCCCAGCACGTGTAGCCTGGCCGTAAGGGCCATAACGACATTAAACCCCACCTTCCTCAGGTATGCTGGCAGTCTCTTGAGTTCCGGCGGGGCCGCTGGCAGCAAGGGGACCAGGGGTTGCGCTTCGTTACGGGATAACCCAGCATTTTCCGCAACACGAGCTGACGACAGCCATTACCTTTCCTGTCTCACAGTTCACGAGGCGCAATCCATCTCTGGAAAGTTCTGTAAGGATGTCAAGACCAGGTAAGGTTCTTCGCGTTGCATCAATTAAACCGCGACGCTCGCAGCTTGTGCGGGCTACGTCAATTAGGTTTGAGGTTTAACCCATGCGGCCGTATTACTCCCCAGGCGGTCGACTTGGCGTTAGCTCAACCGCGCCTCAAGGCGCAACCTCCAGAGTCGACATCGTTTGCGTGGACGCAAATTATCTAATCTGTTTGCTCCCACGCTTTCGCACCGCAGGCGTCGATAGCTTCCGTCCAGGGCCGCCTTCATACCGGTGATATCAGATCTCTACGCATTTCACCGCTTCGCGCCAAAGATTCTGCCCTCCTGCAGGGCTTCGGCTTGCCATTATCAGTTCACGGTTCCGGTTGAGCCGGGGATTTCACGACTTAACAAACCGCCTGCGTGCGCTTTTACGCCCGTGGTTCCGATTAACGCCGCACCCTCCAGCGTGCCGCGGCTGCTGGCTGGAGTTAGCCCGGTGCTGCTGCGGGTAACGTCAATAGAGCAAGGTATTAACTTCTCCCTTCCTCCCACTTTCGAGAAAGTACTTTTTTGCTTGAAGGCCTTCTTCCTTACGCAGCATGAAACATCAATTGCGCCCATTGTGCGTATTTACTCACTGCCTCCGTAGGG
+
%&&)5913-,.'*+($**0/43.30,(&+-.+)5,.//047/0..('.,()*+7:210,(0'.%'&&)%(%#$$$$%%$&%&)(&&(+.--&'(,(-33.3.++,)/14-*1)'*))(+21)*(+,+&'%(%$#''*'+-05()'1-&)%&(*%/2/2)('.-031572+++*&$*('*-4.+-*)%0+/')0()%)&%&#%%'%&)+*'&$$'(#-$&(')')--3,*&$%(+%'#%%%$#'()23(%#%%(*+-,15,/*-5)(()%),,./*'()&*/65351)(''26+,++-**'')(./%&+.,(0338/,(+$*'%'(#)()0+(*,-)(*+(*009/+*+*)53333-/-0/20'0+)(-)+(+'%(,+'*(((((((1013%/(3,)((&-,'&(*,+56*0&$'-.2./&'-.(*((*./2049)-((.&'.((-+%-0+,()$/0/*'&&&)(.%*-9351///0.)+*)(&(*:10..0..43.%*+.310327*7+0),&-/1/4300-,2*,,/0,(&-),,*)%%$%'&&)*)+$*))&&**-)/''%#&&),')))')**)'(%(*/76,203*&+'*-435*+&&,'1-4882*--2-20//1+/&'$%%*-.(,-1,)-,&*(-7120,.++%*104414(''%&)*/16499-6,&%$&)*7-0$+*'*+-./'%).,,+*,6+*/*03)%,*+-.--%&$%$$(&'$)+22*.,%)(&*'(*.0'(+*/+0')'%(*+.'/5'-'%)()-.,-.312/-%+*/++96/(+,&),)+'*)/),)-(--9422193+0+&#%$(-(''$$%%%$%$%$)'/*46&)+2,()(/*/,(',(2-//2/1572+,5&($&&%&%#''%(5971-21356/,,-*(#$%$$((+5**,)**/**)+/.350()%%().4++.&)&%$&$'*(.-6211/.2((%+-#$#%%(-+'+*)&&$$'))(,0.)++,*01172%$&')5,)*)*('+)'*+'(*801:5.-02-')+0*(,,),.*$+'(+4514+/+-)*.5/4.0.1-4;8&)%#%')'''$$$(*%'%&)(.*/*.-22)*,5,-(0+,-.2)&','&((*00+8835+2-&
@4c5716ef-8ad6-428a-b77c-250162c8ff48 ch=32 read=41116 start_time=2019-12-12T23:44:39Z barcode=BC01 runid=2c9cf7bc05858273f10e7d7ec552fc0bd742dc3e
CCCTGGGAGGCAGCAGTGGGAATATTGCACAATGGGCGCAAGCCTGATGCAGCCATGCGCGTGTATGAAGAAGGCCTTCGGGTTTGCAGTACTTTCAGCGGGGAGGAAGGGTAAAGTTAATACCTTTGCTCATTGACGTTACCCGCAGAAAAGCACCAGCCTGCTCCGGTGCAGCAGCCTGGCGGTAATACGGAGGGTGCAAGCGTTAATCGGAATTACTGGGCGTAAAGCGCGCATGAGCCAGTTTGTTAAGTCAGATGTAATCCCGGGCTCAACCTGGGAACTGCATCTGATACTGTGGCGCAGGTCTCGTAGAGGGTAGGAATTTGGGTGGCGGTGAAATGTGAGATCTGGAGGAATACCAGGGTGGCGAAGGCGGCTGGACGAAGGTGGCTGACGCTCAGGTGCGAAAGCGTGGGGAGCAAGCAGGATTAGATACCCTGGTAGTCCACGCCGTAAACGATGTCGACTTGGAGGTTTGTGCCTTGAGGCGTGGCCTCCCGGGCTAACTGCGATTAAGTCGACCGCCTGGGAGTACGGCCGCAAGGTTAAAACTCGATGAGAGAAATTGACGGGGCCGCACAAGCGGTGGAGCATGGTTTAATTCGATGTAGCGCGAAAGAACCTTACTGGTCTTGGCATCACAGGAAGTTTTTTGGGGAAAATGTGCCTTCGGGAACCGTGAGACAGGTGCTGCATGGCTGTCGTCAGCTCGTGCTGTGAGAATGTTGGGTTAAGTCCCGCGGCGAAGCGCAACCCTTATCGCTGTTGCCAGCGGTCCGGCCGGGGCATCGAGGAGACTGCCAGTGATAAACTGGAGGAAGGTGGGGATGACGTCAAGTCATCATGGCCCTGCGACCAGGGCCTACGTGCTACAATGGCGCATACAAAGAGAAGCGACCTCGCGAGAGCAAAGCGGACCTCGCAAAGTGCGTCGTAATTCAGCGGATGGAGTCTGTATCTCGACTCCATGAAGTCGGAATCGCTAGTAATCGTGGATCAGAATGCCACGGTGAATGAATTCCAGGCCTTGTACACTTCGTCACACCATGGGGATGGAGTTGCAAAAAAGTAGAGTAGCTTAACCTTCGGGAGGGCGCTTACCACTTTGATTCATATGACTGGTTAAGTATTAACAAGGTAACCGGAAGAGAATGCGGCGACAGGCAAGTGAAGGTTAACACAAAGGCTGCCGACAACTTTCTTCCCCAGCATATAACAATACGTAGCGTT
+
,2*((,,'++,.+/,2/+4,).,+4)'(%&.749;1-+,/3*/9,...-72&373832+**,+,,0//5*+(*'(%%&#)(//3*%&%&'))200(%)((05*(--,).+))*8612665.,1*+5))214,4./)2-,2.-9-'-&&).-2+.170),*)(#&)-+,&'%$%)))'*'%')$'$'/,,&.+-,/.,--08677.6*(%&(%,(&+(***,13-../4+((*.)---+*'.1+0.9-&)744143-112.(-0)-0,',.-,0-251.,+*%)***,)-21,-..-.,%'--*'%'$%,,2133+'+.)*+-'(&%(''+,-',+2922570-(&'%&(,/2:2-00+62-,($'***++(&')*1)/*))-/37/0**%)'&$%&'((''''01/..+//,,,015/,.$)01:&54-/(4(''44-,/1*-.*'.22.+,04:9899)-+*,)0030*((2*.++(3.++*2+))(&.+-26085535)(')&&&%%'()+(%-'('+-.-.,-$*+'+1((&)+,4221-/,(/0-5+5941-)&+)('''&()'*))+3-28/-1*+(--/**+)&-+'+-,10.-:8*0.9,***'#$%&&('),*()//,*''(%$,-)%%$%)++-++%,''('/.;76+0&*&'')+'&''/,.//,411128675&0/4,,-46::76/0(2/0021'72**,,511000/4,+&*)*,06,)029691/44)'(&((%((),544213,-3/13'((&*'%'&)*,06-7(6+52*351+%('%%*,/13598/2$'*+125833455-+**/(2++.63+**+*394-,,/0+/+)*,114((%(*+/.-*+('&##%')777276;76;968887657(&(%)))+.116263/.+())*.73)/(3+3577(&047.224240..*&.'($&$*/,2/,*+**%$'*,/-535585.)(&(**)0(/*/-&$%)'(/-3--(+-41110&'.218725.1,''(&#%(0,4,%)-0'*($%%&#&%&%#)/,00496619:4..)*%)27.017;4/(*+,%%%&&(((*1,029;2+8.)+0*-642,*.*(**(*,55;7.+'()+(()&&&&&%'$(&1(668*4-14/5/6**('&&--%%-).-.1169941**((''*,1050451:2))($#*+6607.,291/421,+(%&'$'&'''*)$*+31..$(%""
