# Supplementary material for: De novo species identification using 16S rRNA gene nanopore sequencing
Source: PeerJ. 2020 Oct 21;8:e10029. doi: 10.7717/peerj.10029 (PMC7585375; doi:10.7717/peerj.10029)
Supplement: Supplemental Information 2 — Contains raw reads. [file peerj-08-10029-s002.zip › pass_fastq_runid_2c9cf7bc05858273f10e7d7ec552fc0bd742dc3e_105.fastq]

@f93be642-b21f-4a93-8791-da2b3d494d72 ch=488 read=44505 start_time=2019-12-12T23:44:48Z barcode=BC01 runid=2c9cf7bc05858273f10e7d7ec552fc0bd742dc3e
CCACGGGAGGCAGCAGTGCTGGGAATATTGCACAATGGGCGCAAACTGATGCAGCCATGCCGCGTGTATGAAGAAGGCCTTCGGGTTGTAAAGTACTTTCAGCGGGAGGAAGGGGAGTAAAGTTAATACCTTTCGTGGCGTTACCACGCAGAAAAGGCACCGGCTAACTCCGGCGCAGCAACCCGCGCGGTAATACGGAGGGTGCAGGCGTTAATCGGAATTACTGGGCGTAAGCGCGCAGGCGAGTTCGTTAAGTCAGTGTGAAATCCCGGGCTCAACCTGGAACTGCGGCTGATGCGGCAAGCGAGTCTCGTAGGGTAGAATTCCAGGTGTAGCGGTGAAATGCGTGATCTGGGAGAATACCGGTGGCGAAGGCGGCCCCCCCCCTGGACGAACTGACGCTCAGGTGAAAGCGTGGGGAGCAAACAGGATTAGATACCCTGGTAGTCCACGCCGTGGCGTATCGACGGAGGTTGTGCCCTTGGGGCGTGGCTTCCGTTAACGTTAAAGTCGACCGCCTGGGGAATTACGGCCGCAGGTTAAAACTCAAATGAATTGACGGGGGGGGCCCGCACAGCGGTGGAGCGTAATGGTTTAATTCGATGCAGCGCGAAGAACCTTACCTGGTCTTGACATCCACGGAAGTTTTCAGAGATGAGAATGTGCCTTCGGGAACCGTGAGACGGGTGCTGCATGGCTGTCGTCAGCTCATTGTTGTGAAATGTTGGGTTAAGAGTCCGCAACGAGCGCAACCCTTATCCTTTTGTTGCCAGCGATCCGGCAGAACTCAAAAGGAGACTGCCAGTATTAAACTGGAGGAAGGTGGGGATGACGTCAAGTCATCATGGCCCCTTACGACCAGGGCTACGTGCTACAATGGCGCATACAAAGAAGCGACCTCGCGCGAGAGCAAGCGGACCTCATAAGTGCGTCGTAGTCCGGATTGGAGTCTGCAACTCGACTCCATGAAGTCGGAATCATAGTAATCGTGGATCAGAATGCCACGGTGAATGCACGTTCCAGGCCTTGTACACACCATGGAAATCACACCATGGAGTGTGGGTTGCAGAAAGTAGGTAACTAACCTTCGGGAGGCGCTTACTTGTGATTCGTGACTGGGGTGAAGTCGCTAACAAAGGTAACCCG
+
%%$)*7.+.50/5704/-%'+2..0/&.---.02;;:;987988&30.'//0-*-5.127:1377432402+'')(+.66470<:982/,4)&)*((&''$)+(-0'*,-+*-3*%((05.)/*3)++.''%&(-(.)+*.3..5%'(,2133,)&$%#&)'+./0-+,..'$$%,'*,-+.3('((('0)),,*10/+(&++00'/765504//++2--2.,-;;<:;7333'+(+),(/86'%'5:4-5-8.205)*+-*&,,(()+.(286780/48565120154*)('''&(7597-(%(&'+*-*+.2,+*+')/(+((-()097671668<:057.-.//,''/3379(),+6:9;;16002/./6+3./6125/0043-.08510/0,+,-01778432/+'*(((*(().2(+12;49)51/.,**14158+),0-*+/.-+--4;08'+)',%3453//0)-,47--)+)%$#),56.7;68310.-+(.)++-+.180.0679976843301&'(+&(-58750.6,97;8<;74460:;7.1,.*+(-',26936*+3*./&*&(*11057/24700-*-12;:105:0/%()4.'/./23811.,&''*2:89:785542448881325.3,-8;31**(&)/.))*0-14148194,6/0.52020+-.7%.+101223682:2226756835543(3)(25/0/,67)*-8-*+0-1-&&')/((,14**))*332361316123608:*+-6))1*(+%$*(*,)+&++51372<:+1/.../7794..,&''/.)208-+2+/2110-6910-004378+')+0521()'('+'%##$'(017.624-*,+(0156243;55::8964,207+&()').,-./513,+**((%*3:063.*)&)1+-.5((*,105/001-:---'+).,')*+:8:))-+-,+-//732).,)*2&/*3.5,/102/90//7877782,-'-(16+/-597775).)*,106((0/0*+-(('+*+.06'(%'*,+()'-)0;796/()*/(+()-7*21*.,,')+3.-4-/$-*1/2:6-5-&+1+,((%$'++()*+.6850..,&)241-)-,),4.'*1-138-,4+4,4,('
@4a50548f-3dae-497a-98c7-66d019b5de99 ch=454 read=39367 start_time=2019-12-12T23:44:58Z barcode=BC01 runid=2c9cf7bc05858273f10e7d7ec552fc0bd742dc3e
CCGGTTACCTTGTTACCCCAGTCGCGAATCACAGAGTGGTAAGCGCCCTCCCGAAGGTTAAGCTACCTACTTCTTTGCAACCCCTCCCATGGTGTGACGGGCGGTGTAGTACAAAGGCCGGAACGTATTCACCGTGGCATTCTGATCCACGATTACTAGCGATTCCGACTTCACTTAAGGTCGAGTTGCAGACTGAAAATCCGGACTACGACGCACTTTATGAGGAGTCGCTTGCTCTCGCGAGGTCGCTTCTCTTTGTATGCGCCATTTGTAGCACGTGTGTAGCCCTGGTCGTAAGGTCATGATGACTTGACGTCATCCCCTCAGTTTATCACTGGCAGTCTCCTTTGAGTTCCCGGCCGGACCGCTGGCAACAAGAGGATAAGGGGTTGCGCTCGTTGCGGGACAGCAACATTTCACAACGCAGGCTGACGACAGCCATGCAGCACCTGTCTCCACGGTTCCCGAGGCATTCTCATCTCTGAAAACTTCCGTGGATGTCAAGACCAGGTAAGGTTCTTCGCGTTGCATCGAATTAAACCACATGCTCCACCGCTTGTGCGGGCCCCGTCAATTCATTTGAGTTTTAACCTTGCGGCCGTACTCCCCAGGCGGTCGACTTAACGCCGATTAACCAGAGCCACGCCTCAAGGGCGCAACCTCCAAGTCGACATCGTTTACGGCGTGGACTACCGGGGTATCTAATCCTGTTTGCCACGCTCGCACCTGAGCGTCAGTCTTCGTCCAGGGGGGGCCGCCTTCGCCACAGGTATTCCTCCAGATCTCGCATTTCACCGCTACACTGGAATTCTACCCCCCCCTCTACGAGACTCCAAGCTTGCCAGTATCAGATGCAGTTCCCAGGTTGAGCCCGGGGATTTCACATCTGTTAACAAACCGCCTGCGTGCGCTTTTGCGCCAGTAATTCGATTAACGCGCACCTCGTATTACCCGCGGCTGCTGGCGCGGGTTAGCCGGTGCTTCTTCTGCGGGTAACGTCAATGTTGTTATTAACTTTATCCCTTCCTCCCCGCTGAAAGTACTTTACAACCCGAAGGCCTTCTTCGCTATTACACGCGGCATGGCTGCATCGGGCTTGCGCCCATTGTGCAATATTCCCCGCTGCTGCTCCCGTAGG
+
(*,)0-*3424%%%%&('%&$74--**5.-))+((*,0.-/7...69414,)+/7+-.,81'))-2:8768:44;83558441,+,:6/15,+)*'(01563,1*))%$%$+.0+///6+7-6/-.&(0,-1512,/,*.7-+.1,2)'(*22813,-,-+3654,)(*.2/%&((*%1*./0/52;12*/+)*)+45/,//7422$%&*,0+0)-19:21*&+(%&(,(*,3./00/4/02+)+.,(,01/85854%((*-689;8<<51,'+/,,-+-,(('))2,+,5+(''(%'%'&(*+-0/.1.5011899:-6*+)&,*+/;7123.20140/178581432++/07.3*(.403;69933,5,,5414,%&*+34&)*,04.2-0+022191/+)040*.%/(--+,6.*+-1.5(4&'66778755778;;7967275448/01-(/'&)1987590.*343/80/-2343655,460,./718466;;;69733347,+*+)56*22<99::::6/0+,+23-*.-.3<;76../-...8;468*)(,(-,2//*/:5)'*/,8.:646;500109:2.5/*+(&&+$+)&'33/636.*083441-.)*)(606.2)))/--+*&)&)(/4-../788.8*71/.--'.,..110,/./78.78618:*-143256:5400+-&35+*,3552:454425;3*.+%'&(1),1.5967879848),-8:;9618*+9165;5.050260;8572((%*&'*3944,0)**01/-''.,4;:2318'(('(%(''+1&6+3/14573634../0014466619(3)*,5-.69(,,%'/),-0/2-129150+)/12+)084)+467.4880.//04434868322))*',113410-0,+*,,,',&(%&$(,0/4,+.1.2,+&&#%%,+,/'1&)*).2,,10;5658-9,**.&1.+6**+7,73*30648<9689396,(.+-.317+)%%%'2++-.,(-0)#*/;/0<98/73/*0154273-.++22-*--203/'&1,4/78;69:7(()(+*)('+()*+(*+01/025455(64357*523:7'-,(),+-,++1+*&(&#')0.-++)/5+,3(,)
@43d1aac2-bf24-4702-9b87-54e691970d65 ch=161 read=52245 start_time=2019-12-12T23:45:12Z barcode=BC01 runid=2c9cf7bc05858273f10e7d7ec552fc0bd742dc3e
CTCCTGCAGGAGGCAGTGGGAATATTGCACAATGGGCGCAAGCCTGATGCATACGTACCGCGTGTATGAAGAAGAAGGCCTTCGGGTTATGCAAAGTACTTTCAGCGGCGGGGAGGAAGGGAGTAAAGTTAATACGCGCTTCGTGACATTACCCGCAGAAAAGCCTCAGCTAACTCGTGCAGCAACCGCGTGGCTACGGAGGTGCAAGCGTTAATCGGAATTACTGGGCGTAAAGCACACGCAGGCAGTTTGTTAAGTCAGATGTAGAAATCCCGGGCTCAACACCAGGGGCTGCATCTGATGCACTGGCAAGCGGAAGTCTCGTAGAGGGGTAGAATTCCAGGTGTAGCGGTAGGGATCTTTCTGGAGGAATACCGGTGGCGGCCCCCCTGGACGGAGCCGGCAGCGTTGCGAAGCGTGGGAACAAACAGGATTAGATACCCTGGTAGTCCGCGTAAATGATGTCGACTTGGAGTTATGCCGCTTGAAGGCGTGGCTTCCGGAGCTAACGCGTTAAGTCGACCGCCTGGGAATTACGGCCGCAGGTTAAAACTCAAATGAATTGACGGGGGCCAAGCGGTGGGCGTATGGTTTAATTCGATGCAACGCAGAAGAACCTTACCTGGTCTTGACATCACGGAAGTTTTTTCAGAGATGAGAATGTGCCTTCGGGAACCGTAGGACAGGTGCTGCATGGCTGTCGATCAGCTCGTGTTACGAAATGTTGGGTTAAGTCCCGCAACGCCCTTATCGCTGTTTACCGGTCCGGCCGGGAACTCAAGGAGACTGCCAGTGATAAACTGGAGGAAGGTGGGGATGACGTCAAAGTCATCGCCCCTTGACCAGGGGCTACACACGTGCTACAATGGCGCATACAAGAGAAGCGACCTCGCGAGGTAAAGCGGACATACCTCATAAAATTGCGTCGTAGTCCGAATTAAGGTCTGCGACTCGACTCCATGAAGTCGGAATCGCTGGCAATCGTGGATCAGAATGCCACGGTGAATACGTTCAGGCCTTGTACACACCGCCCGTCACACCATGGGAGTGGGTTGCAAAAGTAGGTAACAGCTTATTCGGGAGGGCGCTTTACCACTTTGTGATTCATGGCTAGAGGGTGAAGTCGTAACAAAGGTAACCCCCCCGG
+
(+2+'$*'*-)/+(&()%)(-**+6-,+-.,:00641,**7)0;:98*)')%#'%+*/'*.76444567:+.+&*-&+)5.2/&4627',&&*,(%$#&)05.*+)),*&.1-&++,.+5,&)*-6+).+4-,+0+*&'$$)(*)(/,06//9+.0654731*)&%'%))+,2-1022/,$$$&$&&)*+%$#%%(),2../,1*+-+-1273737,/3,4-00587484016-*+)+),).)+/63666-'-/1/-/6,1352,'%-,((.2+,300.2)2)%&)%+-*(*,+,,0.-+(*'/(-.'+&(+**01,&(+-')-03,*+1-/,../.0/0/-2:88/./()'&#'*-**).-*),/240/082/0+**(''%(-01556.(,414/-'(/.),.%)'$(%&&%(-(*.3471)++6:66)1/(./-.7759<6/210/0*1+%'(%''$%&,-)+220,.+()&*.635085&&'##''+1,/1.2.0-2*,*($'''')*-0.828-53./0:58:323,'&+'''.(+'&(,)3-;71*,()20:431646598:5;<:.00)/233:675/+&1&(+24;;5::<9220-02-647)'((+,/02/4,-'%%(),0+))*+*,)*.3*/+,3;;9+84+'',-52024126775516/:7558;76,,,*+(-03680//..074310)))+,14454.*&''#%%(+1*+4/(.32:85.2/4*)'&&'',472842-'(,+/6*)+3*1+4,6*7,202+(*,,++)0().144773554577<;;:;10/'/(.60)*+((8.,0.-0/:.24979*'')((%&((+2,.60--0.,&''*,,123/4575274123103.'$(%)*)-15969:79-)'('.2+*31:52*%$+.,.&'+30'*%'*3435;77/6()-1/3/2+,))*-5.-.//874+1&$%%++'+,53/212154+'$'*,-0359;944-07632+$),0/46;92957;8%.06070..1/./-1:48<:133./03:4860.(&+*2+-.*-,30'$'$+*&+..-&**)&&',,61+-3/41.20((/4/0/65-.089<9655034.+)+0*,+-,*+43799588**4+5953012/,04
@c1f3f261-9b0b-4774-890f-6426c1e5f0af ch=407 read=36841 start_time=2019-12-12T23:45:11Z barcode=BC01 runid=2c9cf7bc05858273f10e7d7ec552fc0bd742dc3e
CTCCTAGGAGGCAGCAGTAAGGAATTTTCGGCAATGGAAGCCTGACCGAGCAACGCCGCGTGAAGAAGGTTTTTCCGGATTGTAAACTTCTGTTATAAAGGAAGAACAGCGGCTACGATGGTGGCCGAGTGACGATGCTATTAAAATACGGCTAACTACGTGCCAGCAGCCGCGGTAATACGTAGGTGGCAAGCGTTATCGGGAATTATTAGGCGTAAAGAGGCAGGCGGCGGCAGGGTCTGTGGTGAAAGCCACAAACCTTCCAGTAAGCCATAGAAACCAGGCAGCTAGAGTGCAGGAGAGGATCGTGGTGTAGCGGTAGAAATGCGTAAGTATATGGAACACCAGTGGCGAAGGCGACGATCTGGCTGCAACTGACGCTCAGTCGAAAGCGTGGGAGCAAATGGGACTAGATGCCCTGGTAGTCCACGCCGTAAACGATGAGTACTAAGTGTTGGATGTCAAAGTTCAGTGCTGCAGTTAACGCAATAAGTATCCGCCTGAGTAGTACGTTCGCAAGAATGAAACTCAAAGGAATTGACAGAACCCGCACAAGCGGTGGGTGTGGTTTTGAATTCGAAGCAACGCGAAGGGCCTTACCGGAATGTGACATACTCATAAGGCTCCAGAGATGGAGGGAATGGCTATATGAGATACAGGTGGTGCATGGTTGTCGTCAGCTCGTGTCGTGAGATGTTGGGTCCGCAACGGCGCAACCCACTTATCGTTAGTTACTACCATTAAGTTGAGGACTCTGGCAAAGAGACTGCCTGGGTTAACCAGGAGGAAGGTGGAGATGACGTCAAATCATCATGCCCCTTATGTGTAGGGCTACACACGTGCCACAATGGCTGGTACAGAGATGCAATACCGTGAGGTGGAGCCAAACTTTAAAACCAGTCTCAGTTCGGATTGTAGGCTGAAACTCATACCATGAAGCTGGAATTTACTAGTAATCGCAGATCAGAATGTCGCAGTGAATACGTTCAGGTCTTGTACACACCGCCCGTCACACCGTAGAGTTAGCTTATTACCCGAAGTCGTGGAAAACTAACCGCAAGGAGGCAGCGGCCGAAGGGGTAAGTCAGCGGTGGGGGGTAGTAACAAGGTAACCGG
+
.+-'%$))'.50.10+,)-*('+(.8:/25:936,((&+$)1(*-69./03363237*)))(%&$),(/.602**,'.$3(&'-3845;674763375'3+,.)&*($)(*02121('(%(&&'*)%%%%'$&$$&$'''-)/-*&%')+--//0.//53689:/540&2-*+*./17++++,.3.,('&*.*,10;000&/+'(.*-70%69777;6,''+0118;:5;6+3/-*87.10-0+00,.*)(+/()),+)(),.)(()0/022////0881:98:1.-.-,)%'(,-,/1+('.5/4725&%%%%,./344-(,00+0('*%$(+.0367,3()*/-124-5-*.-./779:6776,9).)/.3.,+.(*%'(.,330$((&)027+75(*.2;;.(274584466(460)))(,1.85+067:6194*,)'.)+%)*335/,-/044201(03,622238,.044322+//220---./,/1'.''.,,3840++-**1,1./54#'$((,1048;546854+/+-,2,,'+%/%&)10')))*$%%),)+-((%%')27:-(/*232'((&*72622))++)'$$$#$'((*('*()((('((**,177.,--,9()**+-99,*,'**..%57665**../2+-1,8,,18000787:3:2236682232379888787858884:0**+(,)-.+-.(%$+&%(**$(/-234719/,-1-./12445877,7'&&/0.5451/5/40)'*+/9998841430914/2,/-)2-+60931.)&*87789996;9453118:-93.(.+-.5750/-*))*++((()).'%$&'/2/073321//.+&&():6527//086720)0*+5.,/.:9/0096-:;70;7452,0026;8./(4)))+++''-.56129,+)()))-4.--,&(&'*/*&&*)++-600.6)+12411184482()$&'--;911//32*-54407220322/453395++++,+*+*('())/+%'&%&+-0*21)(/***,$%+'(('%(*/208274/.,)('''''&,+,*,-)-*((,(*,//)-)),+/687.++),--+-/*7.3908/8
@dcdebee7-8725-4448-b53f-531271f818f2 ch=170 read=51920 start_time=2019-12-12T23:45:15Z barcode=BC01 runid=2c9cf7bc05858273f10e7d7ec552fc0bd742dc3e
CTCCTACGGGAGCGGTAGGGAATTTTCGGCAATGGAAACCCTGACCGGGCAACGCCGCGTGAAGGAAGAAGGTTTTCGGATTGTAAAGCTTCTGTTATAAAGGAAGAACGGCGGCTACAGGAAATGGTAGCCGAGTGACGGCTACTTTATTAAGAAAGCCACGGCTAACTACGTGCCAGCAGCGCGGTAATACGTAGAGTGGCAAGTTATCCAGGTGTGGGCGTAAAGAGCAGGCGGCGGGGTCTGTGGTGAAAGCTGAGGAAGCTTAGCCTGTTAAGCCATAGAAACCAGGCAGCTAGAGTGCAGGAGAGGATCGTGGAATTCCATGTGTGATTGAAATGCGTAGATATGGAGGAACACCAGTGGCGAGAGGCGACGATCTGGCCTGCAGCTGACGCTCAGTCAGCGTAAGAACAAATGGATTAGATACCTAGTAGTCCGCCATGGCTGATGAGTACTAAGTGTTGGATGTCAAAGTTTCAGTGCTGCAGTTAACGCAATAAGTACTCCGCCTGAGTAGTACGTTCGCAAGAATGAAACTCAAAGGAATTGACGGGGGGCCCGCACAAGCGGTGGAGCATGTGGTTTCATTTCGAAGCAACGCGAGGGAACCTTACCAGGTCTTGACATACTCATAAAGGCTCCAGAGATGGAGAGATGGCTATATGAGATACAGGTGCATAGTTTGGCTTGTCGTCAGCTCGTGTCGTGAGATGTTGGAGTTAAGTCCGCAACAGGCGCAACCCTTATCGTTAGTGCCATCATTAAGTTGGGGACTCTAGCGAGACTGCCGAAGTGACAAAGCTGGAGGAAGGCGGGGATGACGTCAAAATCATCTTGCCCCTTATGACCTGGGCTACACGTGCTGCAATGGATGGTGCAGAGGAAGCGAAGCCGCGAGGTGAAGCAAAACCCATAAACCATTCTCGGCTCAGTTGTAGTCTGCAACTCGACCACATGAAGTTGGAATGTAGTAATCCGCGAATCCAGCATGTCGCGGTGAATACGTTCTCGGGCCTTGTACACACCGCCCGTCACGAGTTGTGCCTGCCAAGCCGGTGGCTAACCGCAAGGAAGGAGCTGTCTAAGGTGGGATTGATGATTGGGGTGAAGTCGTAACAAAGGTAACCGG
+
-/0)*'./1)&&%)(&,'+,+0/884.6<:5:331)/1,/%$&1034654553./-,1236061,1-(+'(,,52,507*3)*$+.*((**&)'-/./:92+2*//171*.*(**+0,%,**0/+,/0/034-')(+-1+-),(+*21+2-/'',20+.4,/063338303657::<506+++*)/-,.8,*)',*)()+/61/-&'+/-;**64505/8883.++'&%+++09.1-+&054130-,+.0-,/1(('*$,((,'')*+(--*'.*3,49;67/-58/8:75941/00*)$+)..3.-(&')2((-..9-9,5,5:1.-,*(,(-+)','%&+-103--)+,1-0-+20216./+5+*&%%&2*.,.,/./.3/.---2-.%+,./0+,*0)**,'%&)()')22667;,'2()3,,23+33+++*-*-.-&()'.&%&%&('('('10.4-)()*1-60958744--,50.+)-(+,.263332/)#('*00.0.-..1/+/652**+)%-)--0840030-.40--81-067<,--).15145/*)26*32)'+-116673;34/&)+%.&(*(&&&%),71.,5-+-723/,-(*,..0.'))*1:..56517132786771.,.00+5039+-*+,./::+'((+6'4331*)))%+)++0,37*,034%78:*.*%##$&&'.1,+,,/5855502001/3829..$&-:.4-241/2539&&30.0274;5,3+,+*/+''&$%''(+*086.21719:01422,%''%&),,&'+,'+('**,,.0)(**/,(,-&)+0*),2.,45567754::11135,2-*313.*03444:<89:97552,/()*)'$(*/-0///6/1/,'.&(''(',&'+.186/.+.'.'%+$)-0-%+2,*.5;9-;:9:877.5234)2*3''(*//.0//,./..,,)*(*2.4.,605-,))'*$'(+**-($&'(046''*0097798:196//9.,-,1.6+03:9:52500150404:71:9./+)**(*,*(&%''%%+'**029/72-1.,,248584/+((-*(&''8747./1.2--()#-)))(('-,676''&(*)*2/434448*,9-38898/
@bbfc7977-73b2-4b23-9790-1efd2501c7c7 ch=261 read=33542 start_time=2019-12-12T23:45:20Z barcode=BC01 runid=2c9cf7bc05858273f10e7d7ec552fc0bd742dc3e
CTCCTACGGGAGGCTTGCAGCAGTGGGAATGTGCTGTGGGCGCAAGCCTGACACGTATACATACGCGTGTATGAAAGGCCTTCGGGTTGTAAAGAATACTTTCAGCGGGGAGGAAGAGATAAAGTTAATACCTTTGCTCATTGACGTTACCCGCAGAAAACACCGGCTAACTCGTGCCAACAATAACCGCGGTAATACGGAAGTGCAAGCGTTAATCGGAATTACTGGGCGTAAAAGCGCACGCAGGCAGTTTGTTAAGTCCGTCTTGGTCGGGAAACCAATAGAACTGCATCTGATACTGGCAACGAGTCTCGTAGGGGTAGAATTCCAGGTGTAGCGGTGAAATGCGTAGAGATCTGGAGGAATACCGGTGGCGAGAGCGGCCCCTGGACGAAGACTGACGCTCAGGTGCGAAAGCGTGGGAGCAAACGGGACGAATACCCTGGTGAGTCCACGCCGTAAACGGTGTCAGCTTGGAGGTTGTGCCCTTGAGGCGTGGCACCGGAGCTAACGCGTTAAGTCGACCGCCTGAAGATACGGCCGCAAGGTTAAAACTCAAATGAATTGACGGGGGCCCGCACAAGCGGTAAAGACATGTGGTTTAATTCGATGCAACGCGAAGAACCTTACCTGGTCTTGACATCCACGGAAGTTTTCAGAGATGAAATGTGCCTTCGGGAACCGTGAGACAGGTGCTGCATGGCTATCGTCAGCTCGTGTTGTGAAATGTTAGGTTAAGTCCGCAACGAAGCGCAACCCTTATCCTTTGTTGCCAGCGGTCCGGCCAGGAACTCCGGGAGACTGCCAGTGATAAACTGGAAGGTGGGGATGACGTCAAGTCATCATGGCCCACTTACGACCAGGGCTACCACACGTGCTACAATAGCGCATACAAAGAAAGCGACCTCGCGAGAGCAAGCGGACCTCGCAAAAGTGCGTCGTAGTCCGGATTGAGTCTGCAACTCGACTCCATGAAGTCGTCAGTCAATGATCCGGCGGG
+
*-/1.+1+84,,)%%&*+./1((6)76*12(3(..434942/25;&8:3//.&*&)&&"&&('*)*,058233**('(+.,-2(4656'*(01'%)))-2/5/%+(-49,*1.1,,%&%(,16236240'-(*-+*010$,%*#,+/4.10&&*'')+.)%$&-&0-/-:/01+++7-/'-,%%%$,2060:,2--,;6+.))+.0176712-2*))*,*--3-1497..-11:8((*(-,/16)-//,0/7/+.536146$&(#$$%#')&))&&%.',$$(*&-**,../46----./2)(+%'&&*+.1777+5-3,..-)0,4.))17.-+&035:305;113567)())*466:-,6--:457/50.--+'(((+..-1:3-,0984**)&'+)*-067781574,1*+,+*+,*),)&&)59:+*,)),%&5/)691(+&(*+,+1+&'%+++,/5),()+%/,'&'%'..--00;02136+)1*+07-/+*%&%0*0)(*2)*7111.301*/025493)/(%&%('*,/50422*.2.)*/-/77/*267:9011536421-/78./7,%*&'(,)*//-//)*+1--((+05;:197;8/-113;97..,0/,141.21.3:6516/0.*%)()+*+*,-'.-/9<1/,,++,,,-)0,-3689636-6-021872,*..3'),*,.33654230/(25/10-,..82444;5++33.4,2,%.66:86440)*.166-.+,-7604-6--,-.0(*0,(.,*1--+3,.62////-&24+3.+/&)*+(+.-649:./.-,,39.225565*3-/75,045.---,0*')+55413253:0%&(%')*,08./-)(*'(&%&%('(,,0/2193(2456344479+(('''(0,356733/.')+*/,)*3873434((-79104365426;9903-+.+-+,')*+2441)**+),1/12.//./%%$#$%#%$$%$$#$$$%&%#'%#
@f4415aa5-e6ea-4111-873c-d02708fcf916 ch=476 read=24010 start_time=2019-12-12T23:45:50Z barcode=BC01 runid=2c9cf7bc05858273f10e7d7ec552fc0bd742dc3e
CGGTACGCTGACACGACTTCACCCCAGTCATGAATCACAAAGTGGTAAAGCGCCCTCCCGAAGGTTAAAGCTCTTTGCAGCCCTCCCATGGTGTGACGGGCGGTAGTATTACAGGTCAGGAACGTATTCACCGTGGCATTCTGATCCATTGCCTGGCGATTCCGACTTCATGGAGTCAGGTTGCAGACTCCAATCCGGACTACGACGCACTTTATGAGGTCCGCTTGCTCTCGCGAGGTCGCTTCTCTTTGTATGCGCCATTGCTTGGCACGTGTAGCCTGGTCATTACCAAGGGCCACTTGATGACTTGACGTCATCCCCACCTTCCTCAGTTTATCACTGGCAGTCGCTGGTTCAGCCGGACCGCTGGCAACAAAGGATAAGGGTTGCGCTCGTTGGGACTTAGCAACATTCCACAACACGAGCCCGGCGGCGACCGTAACGCAGCACCTGTCTGCGGTTCCCGAAGGCGTACCATCTCTGAAAACCGTGGATGTCAAAGCCAGGTAGGTTCTTCGCGTTGCATCGAATTAAACCATGCTCCACCGCTTGTGCGGAACCCCGTCAATTCATTTGAGTTTAACCCGTAGCCGTACTCCCCAGGCGGGGCCGACTTAACGCGATTAGCTCCGGAAGCTTCACGCCTCAAGGCACAACCTCCAAGTCGACATCGTTTACGGCGTGGGCTACCAGAATTATCTAATCCTGTTTGCTCCCCACGCGCCGCACCTGAGCGTCAGTCTTCGTCAGGGGCCGCCTTCGCCACCGAGTGATATCCAAATCTCTACACGCATTTCACCGCTACACCTGGAATTCACCGCTTTATCTGCGAGGACTCCGGCTTGCCAGTATCAGATGCAGTTCCCAGGTTGGGCGGGGATTTCATCTGACTTAACAAACCGCCTGCGTGCGCGCGCCAATTCCGATTAACCGCTTGCACCCTCCGTATTACCGGCTGCTGGCGCGGAGTTATGGTCTTCTTCTGCGGAGTAACGTCAATGAGCAAAGGTATTAACTTCTCCCTTCCTCCCCGCTTCAGAAGTACTTTGGCCAGGCCTTCTTCATATACACGCGGCATGGCTGCATCAGGCTTGCGCCATTGTGCCAATATTCCCCTGCTGCCTCCCGTAG
+
70:300-.'(#$%(+%-.1+%''*('(5524662,+(*(20,-).+*+'%,-5633/1,+,4.1*0(&'#$&&%*,+..%1.+',:4//.6,,,///36:7/2*#&+(%-)0107/5&44331,1./876786829323<117884/&,,*373041./7434/-.02/%%',')+-''12601(0)107,6./8)7,98.+,+*1..%((*'$%#'++232-*6))*./,006.)-.-0.12618.-35*--.0066;795.&)&*(.,//,,+%'*/+,843'(%'0+.&05970''(%'())*-00/-35699914:))...72834,/1<912247/1.-&38731316357'+-,./45/././;64&547(-+**20/6315/-()0/036+470*&$)%-(+*0611'&)1'413-++0(')+,(,)(%,+*/(&'$)(..026+1553(/*4+-*%%'*+-*)%+%)--4323+*24.*1)((-4/11770.'(+1152,0)3-;:962/1-3///345-/.2021).*-.07/6.,24.2.2,--31-'$,,,-,06597:6,8;30-./7)*$&')'%$(+0,006/89:+/590(+('-*20.20//,*+0'/*,,,-0++-'(%%$&)).,.4/./(2---/-80:,9,3,355679478-4;.,02323725%./1490.))0)+,3028/:9),18-+/10;1)(.)*$)(('&(%$&'0455310.,2/.739((00-.0.1439810.)+&)#(($%/'..(533,,-(+/.),'*+.45/-/-.896655<7820'&(&%+'%%(**&()/*/&%*)(&%('*(*+0.-4+%0'(+-,-/),,/07/84/24812143+()(%;9*(,*-4-.)(&6+65886;58;8889866+*'('('*,9;48120./,,*%%.+*+-08/014-0,,,)+*),,105/5-+$'/*()3,(%'''&)1+987604)/&''.240//1*)),(,4:/*--,.,6*)-3&(/6*4;9210:9*'*+*&)&*(&%$&&&'%)()'*.,+(2)*5.+,')&)%'(-001697;:999999,.,),2.25:;*1,(+)*'/--*.,++0.-+/./18,66+(')(
@9c0edd63-31b7-4926-a18b-d4a40f17fb76 ch=365 read=56345 start_time=2019-12-12T23:45:58Z barcode=BC01 runid=2c9cf7bc05858273f10e7d7ec552fc0bd742dc3e
TTGTTGTACTTCGTTCCGGTTACGTATGTTGCTGTTGCTGAAGAGAAGTTGTCGGTGTCTTTGTGTTAACCTGCTGTGTCTATCTTCCGGTTACCTTGTTGCGACTTCACCCCAATCGCTGACCCTATTCGGCCACTTTGCCTCCTTGCGGTTAGCTCACGGACTTCGGGTATTGCCAACTCTCAGCCCAGATTGTGACGGGCGTTGTGTACCAAGACCAGGGCATTCACCGCGACGCATTCTGATTCGCGATTACTGGTAACTCCAGCTTCATGTGGAAGGTTTTCAGCCTACAATCGAACTGAGACTGGTTCCTAAAGTTTGGCTCCACCTCACGTGTGCATCTCTCTGTACCAGCCATTTGTAGCACGTGTGTAAGCCCTACACATAAGGGGCATGATGATTTGGCGTCTTATCCCCACCTTCCTCCTGGTTAACAGGCAGTCTCACTAGAGTCCTCAACTTAATGGTAGTAACTAACGACGAGGAGTTTGCGCTCGTTGCGGGACTTAACCCAACATCTCACGACACGAGCTGACGACAACCATGCACCACCTGTCACCTTGTCCCCGAAGGATTTCCTCGATTAAGAGTAATGCAAGGGATGTCAAGTGTAGGTAAGGTTCTTCGCGCGTTGCTTCGAATTAAACCACATGCTCCACGCTACTTGTGCGGGTCCCCGTCAATTCCTTTGAGGTTTTAATCTTGCGACCGGCCTCCCCAGGCGGAATGCCAATGCATTGCTTGGCTTGGCACGGAGGTGTTGAAACCCCACACACCTAGTATTCATCATTTTACGGCGTGGACTGCACCAGGGTATCTAATCCTTGCTCCCCACGCTTTCGAGCCTCAGCGTCAGTTACAGTCAGAGAGTCGCCTTCGCCACTGGTGTTCTTCCCTGAAATCTCTACGCATTTCACCGCTACACTAGGAATTCCCACTCTCCTCTCCTGCACTCCTAGATAACCAGTTTGGAATGCACAGCACCCAAGTTGAGCCCGGGTATTTCACATCCTTAATCATCCGCCTACGCTCCTTTACGCCCAGTAAATCCGGATAACGCTCGCCACCTGCGTATTACCGCGGCTGCTGGCGTGGATTAGCCGTGGCACCATCATGGGTACCGTCATTGTCTTCCCCAAGACAGGCTTTACGATCCGAAAACCTTCATCACTCGCGGCGTTGCTGCATCAGGGTTTTCCCCATTGTGCAACCTTCCCCACTGCCTCCCAGG
+
%$(%*$+'.265/125')*;.--15),%/)%$%*''&(/.-6**&*+*,/-+/-8.6854<9113160-0/''(&$,*.../237.6(5+3;23565.13%*('+095.145*3+-.47651071-)/51+274%*-,*)1587..2,1..-,,-433346;87764.832/020070,-+*)(%$&'%%'$(()*321,,*%+&'(*'**-'2,2664'3/.),(3,/4412320),+.66,/36;6420/13021)/+,+0114/*+,.+5963*+,),./78+8,66;6687<8:349840.),375:603()066-18.,)*+/978:96//,.+2//180/...121126.-/4047+,-,,,&+-15651,'(-0/**++&)'1505:5143..0-+25-)'%$)%&$()7,1*)-51:98/6+,-3.6/*.()-1125577/-/.)*./08.0./+*,,0//720/2383.5..-*,''*)&)-;,()'++2159314:94/0231520*(+/0222-1347+01066741233;7/6:577757;117033745/.2/278;00-.-+)/9709896.8-0-'(*,/898063*53340-64&')37546320044:78;3-/-.0,5,,,7-)+,026<;:/,,,./0//4,..233.7../9968..887*&+*'2*7.0184+'-/+79*/1//402325838131219;0+592'3)4/')%*4232*+,((((3/-2.1--).-3++...-1)*40,65*+-+-+.82//5.3;0075*-13+/0-6../79410'-(+3-4.*.-..*((++#%'')/29:0-0013;4/*,.87950.1028/116-1.238.-.+%*--2684;868:5667:851;47;49,(&1+')+755242668<:4/47,.0-.-0/%3)5*6,70)%)*-/10,,+/4--/(,-2+,//2/5,:/889<6/+01/.-,**--*14)4)*,+($-14()22/,.982*2021&%&,,01013957:0.//0896-95,.-50/'++16,,33949;5;422688;:0--$$+-/224.27--+.+3373911.2)2&4+-./6/:2&&%&-+/0%(',''&,,136446)01690994,)+&,)('(%'(*,,1/2/+.02,68:;:9:0..**')+4.*,0''*++++.*25,/55)55907/5-+)*)%%#'(*.2)&(((47(/5.(.+
@522ace9a-50cb-459d-be4e-8a3ebf87dec7 ch=167 read=60901 start_time=2019-12-12T23:45:57Z barcode=BC01 runid=2c9cf7bc05858273f10e7d7ec552fc0bd742dc3e
CTCCTACAGGGGAGGCAGCGGTAGGAATTTTCGGCAATGCGGGAAACCCTGACCGAGCAACGCCGCGGGAAGAAGGTTTCGGATTGTAAACTTCTGTTGAGAAGAACGGCGGCTGGAAATGGTAGCCAGTGACGTACTTTATTAGAAAGCCACGGCTAACTACGTGCCAGCGGCCGCGGTAATACGTAGGTGGCAAGCGTTATCAGGAATTATTGGGCGTTAAAGAGGAGCAGGCAGCAGCGAGGGTCTGGTGAAAGCCTGAAGCTTTAACTTCAGTAAACCATAGAAACCAGGCAGCTAGAGTGCAGGGAAGGATCGTGAGACCCATGTGTAGCGGTGAAATGCGTAGATATGAAGAAGGAACACACCAGTGGCGAAGGCGACGGTGATCTGGCCTGCAACTGACGCTCGGTCCCGGCGTGGGGGGCAAATAGGGATTGGGCCCTAGTAGTCCCGCCGTAAACGTGGAAATTACTAAGTGTTGGATGTCAAGTTCAATTATACTGCAGTTAACGCAATAAATTACTCCGCGCAGGTATAGTACGTTCGCAAAGAATGAAACTCAAAGATTGACGGGGCCCGCACACAAGCGATTGGGCATGGTTTAATTCGACAACGCGAAAAGAACCTTACCAGGTCTTGACATGCTGCAAAGGCTCGAGATGGAGAGATAGCTATATGAGATACAGGGTGGTGCGGTTTGTCGTCAGCTCGATATTGAGATGTTGGAGTTAAGTCCACGGCGAGCAGCCCTTATCGTTAGTTACCATCATTAAGTTGGGGACTCTGGCAGGACTGCCAGTGACAAGCTGGAGGAAGGCCGAGGGATGACGTCAAATCATCGTACCCCTTATGACCTGGGAGCTACACGTGCACCACAATGGATGGTACAGGAAACTGAAGCCGCGAGGTGAAACCGGAAACTAAAACCATTCTCAGTTCGGATTGTAGTCAACTCGAACCATGAAGTTGGAATCGCTAGTAATCGCGAATCAGCATGTCGCGGTGAATACGTTCTCGGGCCTTGTACACACCGCGTCACACCACGAGTTGGTACCCAGAAGCCGGTGGCCTAACCGCAGGAAAGGCTGTCAGGGTGGGATTGATAGTTAGGGTGAAGTCGTAACAATTAG
+
(.-0+*+&),/-+253/,0'-,&(*&')+.,)%&*($'%&)-)*-)1/('*+/0+6$()(,,75'&''(,.*--(/+:93&1&.+,.186,,9.73//-)(,.,25.(3,*0++&')3.+67/-.5./130/-&')+.4/+/+*'..*,/01.6./.2-*(%(**-2300/*040.--+,5011;5921323733500+.**+6$-+$%.'(0)-6,+),)*+(%%-,(.//06-%,,&20,(107*))*,0.072/3833-.'(&'%*()*0,(**,6,3877)-3:85;/064/+++)))+*1-)41(,())%/,-(%$%%(*+(0/1.)*,+3632185/./-,**,*++*,4*'**0-5/--).6103596)*-)-5553/+*)*,.-/54<88950.../41433*5,/.*(&&+.0475*((+;;3)03.)-,.76-3,)*-133/92,(--759:41,'*-)('(**.454*5.67/663(+*+-)+5:6/12*+&+-273.8+-%--70:000,0*(*,93..$%&(',))($0(-*+21%&(-,)(,*))3,*9..*(&()1/46.)3-17,&(&'#&)-,0.&1*',&+,../-78690*(%(-1-.'(*+42,'),/539+4*,(+*&)**0156+0&$%0/)----1&',/294,*))+1,-+,+0/1+,++-&**%+*117,++'),7**,34671022.+&(%)'(*0.356;30)-/7/,))2)'(+(,*&$&&%574,6,,.031.-2339<8::70:00+0.+37/0-2-,&('&'-(..%-,*,-.2444/00150+**)*.*),%-/-+-166402&'&(*-,+$)%042+*..+++5,3+,)''(,0*()'(/,%))').02.83430*$&$'%'&%'&'++(+1'*'(-).,-:20,-(*0*)*+.26-465:762',+58,2).,$-*)**())(*%$#%)'*)/../8.6,600633+004767/1,0.-+,+(%&%%%%'('&-037495251/30*75-5.,-7724248--(+/12/2.-.-.0/6&-(&)('''-+*-,0*,17/3&(*1-%+$)**.'2-10%()%(1-/1:9./1,)()).+(2/+*+/-,-42)+''&%)&,#
@45522980-0b81-40bc-9ed2-7efc5a6638da ch=176 read=64909 start_time=2019-12-12T23:45:58Z barcode=BC01 runid=2c9cf7bc05858273f10e7d7ec552fc0bd742dc3e
TTGTTGTACTTCGTTCAGTTACGTATTGCTCGGGACTTAACCCAACATCTCACGACACGAGCTGACGACAACCATGCACCACCTGTCACCTTGTCCCCGAAGGGTACCTCGATGCAAGAGTAATGCAAGGGATGTCAAGTATGGAGTAAGGTTCTTCGCGTTTACTTCAGATTAAAACCACATGCTCCGCTACTTGTGCGGGTCCCCGTCAATTCCAACTGAGTTTAATCTTTTGCGACCGTACTCCCCAGGCGGAATACTTAATGCGTTAGCGGCGGCACGGAGGTGTTGAAACCCCCACACCTAGTATTCATCGTTTTGGGCGGCGTGAATACCAGGGTATCTAATCCTGTTTGCTCCCCACGCTTTCGAGCCTCAGCGTCAGTTACAGTCAGAGAGTCGCCTTCATAGTGTTCTTCCCTGAAATCTCTACGCATTTCACCGCTACACTAGGAATTCCCACTCTCCTCTCCTGCACTCTAAGATAGCCAGTTTGGAATGCAGCACTTAAAGTTGAGCCAGATTTTCACATCCCTTAATCATCCGCCTACGCTCCTTTACGCCCAGTAAATCCGGATAGCAGCGCCACCTACGTATTACCGCGGCTGCTACGGCGCGTAGTTAGCCGTGGCTTCTATCCTTAGGTACCGTCATTGTATCTTCCCCAAAGACAGAGCTTTACGATCCGAAAACCTTCATCACTCGCGCGGCGTTACTGCATCAGGGTTTCCCCATTGTGCAATATTCCCCTGCTCCGTAGG
+
%&+&-&&%)-,1),:40).''(03308../2.9711+1,'-1*.(478895/01334634866647:95232518/1.0.-/-)+07/)*)3)0-::2(('*)'%$'*.1.-+)(,+&'*)-*+*)9,+./+43480())'-+(#'),9)5-;88;8.40/6,'(.5,*%)*..3.&-...12/0111-..+)+,-,--/46,/:;3/67678;))$$$'(+.3;;-;2+13-(()/03;/823/6;;-.037)-0.+'+-+.5/78869/..-3,%.++-2/-*+,/01*)41-794)(,).8+*,233;5673+352(''',++*.32263318/283.-/3+,:89:872<1.04/79)&&%&:7.3**38999234442&(*.3342/7((*+(,1159:7<7&'&+,45964215*&&22*++23613.2,+/<8289+-/..567+.',+/-58)%()+57921./-1.,)))(+*)(+.0)5.577<<3835754330)($$+-,),011457%'&+*/),)*,013(&(,.875374.392&224497+57,.1262,-/370..+5/89+&'$)*+++,05111-/146142-+,--/433**&++')',+2.8)('('-19./6-'(-0))*',)/*,1+-8*9*&)'.2442::*52(*(%%()-54:7//0130)(.5962;6;69:94666&/.,3//*9+&)+,/*-202960;+458-)+,++45/90-0-568.'()',612540
@df01d0a6-f891-4fdd-a943-7bc3f5455424 ch=334 read=50914 start_time=2019-12-12T23:46:10Z barcode=BC01 runid=2c9cf7bc05858273f10e7d7ec552fc0bd742dc3e
CCGGTTACCTTGTTACGACTTCACCCCAGTCATGAATCACAAGTGGTAAGCGCCCTCCCGAAGGTTAAGCTACCTACTTCTTTTGCAACCCACTCCCATGGTGTGACGGGTGATGTGTACAAGGCCCGGAACGTATTCACCGTGGCATTCTGATCCACGATTACTAGCGATTCCGACTTCATGGAGTCGAGTTGCAGACTCAATCCGGCTACGACGCACTTTGCGAGGTCGCTTGCTCTCGAGTCGCTTCTCTTTGTATGCGCCATTTAGCAGCACGTGTGTAGCCCTGGTCGTTAGGGCCATGACGATCATCCCACCTTCCTCCAGTTTATCACTGGCAGTCTCCTTTGAGTTCCCGGCCGGACCGCTGGCAACAAGGATAAGGGTTGCGCTCGTTGCGGGGGACTTAACCCAACATTTCACAACACAGGCTGACGACAGCCATGCAGCACCTGTCTCACGGTTCGAAGGCACATTCTCATCTCTGAAAACTTCCGTGGATGTCAAGACCAGGTAGGTTCTTCGCGTTGCATCGAATTAAACCACATGCTCCACGCTTGTGCGGGCCCCATCGAATTCATTTGAGTTTTTTAACCTTGCGGCCGTACTCCCCAGGCGGTCGACTTAACGCGTTAGCTCCGGAAACCACGCCTCAAGGGGCTGCAACCTCCAAGTCGACATCTGTTTGGCGTGGACTACCAGGGTATCTAATCCTGTTTGCCCACGCTTTCGCACCTGGGCGTCAGTCTTCGTCAGGGCCGCCTTCGCCACCGGTATTCCTCCAGATCTCTACGCATTTCACCGCTACCGATTCTACCCCCCCTCTTCACGAGACTCAACGCAGTATCAGATGCGGTTCCCAGGTTGGTGAGGTTCACATCTGACTTAACAAACCGCCTGCGTGCGCTTTTACGCCCAGTAATTCCGTTAACGCTTGCACCCTCCGTATTACCGCGGCTGCTGGCACGGGTTAGCCAGTGCTTCTTCTGCGGGTAACGTCAATGTGAGCAAAGGTATTAACTTCTCCTTCACTCCCCGCTGAAAGTACTTTGACCCGAAGGCCTTCTTCATACACGCGGCATGGCTGCATCAGGCTTACGCCCATTGGTCGCAATATTCCCCACTGCTGCCTCCCGTAGAAG
+
52*(./*/535/05-./032/-+148/014877438610127/3366.)&')-6,,20)*/'&0/616+012694/36:.645(**3-58/(*,98/)3/91843.6)-)&($%&*)-,/66-614'01.74399:<9689651-,-6<;97772+)*),-2--.001539;743/1293999)(*+--*3383428678737,8&%%''*,+,754),03-,.-',+&,(,,.+,,,),)&)**')4,7866;,$'&(5679<71:)&'(&)*),/+-/././0:012/0041;0-,35/)(&').%(*626(+(203164,1')+7;5+011,..4./04356/386+/063570.22-34699.,60754543.24,/71)(**0,/21536-:---:7(*0/333+47',-*,1;1../07202''4222533.5236:6977220//1./--00-1,5817,-02300113;77867664232:;835:69667::8/3514388;-1+*.*5-<:9<:11+,2,./43'6&3+3;66;0+.2465-1(+))+('*00+*,.+*%()*%,*.</38::/447/<8<*/.,--,--3:95,5.1079:1)568(51-,*,/53732//-8-//06*1*//'145766724/+,11.*&$&+205-2*4,.00217562..3:6(6+-07:754'30.8-)2.,+,)/-19871:8,/8+%'()/::/-1-21-,)55899463-''*(,0(,0/*444:4;6677/01+1/03<99/8'()111198787845961),2.1+)*'''0//14546::1+(((('((&,/2341'*)'*%$)').1442,2&//<.-'(0+/)&*$%%*00,+$))/.(,&*.-2.1778-:525---/.470/,31-%/+00++/0155922''2.5./*,&*+0182,+0,2//:/083-2--+)).+-++0)1,0,**.-',//1459;;99::7:9/0:85886:50&+*0248+*))(/.+)((((*03262%&'0<9,*6.,,1.*-%(&*%'$.,1+,427697;67<977*,&*'),-,,54656560/0+49728&0-68-%)**%($&''../045232&**,/3339-52,+63.('&
@40963e03-41e7-4cb5-9abf-6731042acff7 ch=187 read=59877 start_time=2019-12-12T23:46:17Z barcode=BC01 runid=2c9cf7bc05858273f10e7d7ec552fc0bd742dc3e
CCGTTACCTTGTTGACTTCACCCCAATCATCAATCCCACCTTAGACAGCTCCCTTCCTTGCGGTTAGGCCACCGGCTTCGGGTGTTATCAACTCTCGTGGTGTGACGGGCGGTATGTACAAGGCCGAACGTATTCACCGCGACATGCTGATTCGCGGCGATTACTAGCGATTCCAACTTCATGTGGTAGTCAGGTTACCTAATCGAACTGAGAATGGTTTTATGGGTTTTGCTTCACCTCGGCTTCGCTTCCTCTGCACCATCCATTTGTAGCACGTGTGTAGCCCAGGTCATAGGGGCATGATGATTTGACGTCATCCCGCCTTCCTCCAGCTTGTCCTGGCGTCTCATAGAGTCCCCAACTTAATGATGGTAACTAGCGTGGGGTTGCGCTCGTTGCGGGACTTAACCCAACATCTCACGACACGAGCTGACAATATTGCACCACCTGTATCTCATATAGCTATCTCTCCATCTCTGGAGCCTTTATGAGTATGTCAAGACCTGGTAAAGTTCTTCGCGTTGCCTCGGAATTAAACCACATGCTCCACCCGCTTGTGCGGGCCCAAATCGAATTCCTTTGAGTTTCATTCTTGCGAACGTACTGCTCCAGGCGAACATTGCGTTAACTGCAGCACTGAACTTTGGCATCCAACTTGCCAGTACTCATCGTTTACGGCGTGGACTACTAGGGTATCTAATCCTATTTGCTCCCACGCTTTCGGGACTGAGCGTCGGATTTGGGCCAGATCGTCGCCTTCGCCACTGGTGTTCCTCCTTATCTACGCATTTCACCGCTACACATGGAATTCCACGATCACTCCCTGCACTCTAGCTGCCTGGTTTCTATGGCTTACTGAAGTTAAGCTTCAGGCTTTCTACAGACCCTTGCTGCCGCCTGCTCCTCTTGCCTTAATAATTCCGGATAACGCTTGCCACCTACGTACCGCGGCTGCTGGCGTGGTTAGCCGTGGCTTTCAATAAAAGTACCGTCGCTCGGCTACCGACACGCAGCCGCCGTTCTTCTTTATAACAGAAGTTTACAATCCGAAAACCTTCTTCCTTCACGCGGCGTTGCTCGGTCAGGGGTTTCCCCATTGCCGAAAATTCCCTACTGCTGCCTCCGGG
+
38..3.226/1+*,/28;9,:96,32013448;/86,*3226,/,.*,-/47+1;:708/0.645/38;;57.4++030)2*++16011,4++,,/289:978778598514../5569936+8-()-+.659;9789687:845323768;712***2,8.,,0(-.1178.,--,0457420((%&--5++418$-'%.932//677401.535-89:.(.-808;;0/15/-,6-+-+,)0:56-6+2,-.30/.094;:;82<,+,+/.+,./19545207/).645562.99017:33322.42-.26879-:6+)32499:221+,058404%',('''%&)&'(),.-/99*/../20301/:::78343*)(')(),-*6.4564433:5/23))''&1*-1.-0,/0038+220235)$0.'('$)*&('&&)*15.0:0877887:'1-2144437210,3:67::946/+(&$%%)(200,22)*-:9744786/,+--&)&'(-0,.//-7/0:784(2'3*;:8;;150211161-25-)*.+/146,7819/'&%-0*/*3,7.47.-4702-+*/853:01'&669956.%-./++3:40/31+1**+33;7;788:///,.4455+3.(00//-6(3''&&'*'$',)/249::65:4,..82238:5985782723534554916),(:7*)/.0:4*---.811):4'/'()48798,3(3+')364:1//114:212///.,2;3430+(+0;;:8-%'%&+3/)0-/+57--(*436840++,.1///00/7'))+.-%').,+)88-.....0232595692;10123/1128566373-7,8,.01:846:.8:.+%'*+,43<2232134586791)))-22149&&%((.++&)./.'/1.0230/+4,+8/.4-'&(&***-9:6;6642203+(+'1.;43475413.-22,+2,392'(*.;77/)%*+853.(&+.**(&&&&')./57:672-(.-041.0155+)+,*+;:*+//-5.+136,284:78;968<744-0'-+4/1,,,.3775%'.4..;8,581+/1+.2),/+.+6/5*++.*))(%('(-+&&&
@20effe61-31fe-4f66-b859-039f6f1094f6 ch=25 read=17422 start_time=2019-12-12T23:46:21Z barcode=BC01 runid=2c9cf7bc05858273f10e7d7ec552fc0bd742dc3e
CTCTACGGGAGGCAGCAGTGGGAATATTGCACAATGGGCTGTAAACCTGATGCAGCCATGCCGCGTGTATGAAGAAGGCCTTCGGGTTGTAAAGGAGTACTTTCAGCGGGGAAGGAAGGGTAGAGTTAATACCTTTGCTCATTGACGTTACCCGCAGAAGAAGCACCGGCTAACTCCGTGCCAGCAGCCGCGGTATTACGGAGGTGCAAAGCGTTAATCGGGGTGGGCGTAAAAGCGCACGCAGGCAGTTTACTAGGTAGAATGCAATCCCAGGCTCAACCTGGGAACTGCATCTGATACTGGCAACTTAGTCTCAATGGGGGGGTAAATTCCAGGTGTAGCGGTGAAATGCGTGGAGATCTGGAGGAATACGGTGAGCGGCCCCTGGACGAAGACTGACGCTCAGAGTGCAGCAGTAAGGAGCAAACAGGATTAGATACCCTGGTAGTCCACGCCGTAAACGATGTCGACTTGGAGGTTGTGCCCATGAGGCGTGGCTTCCGGAGCGCGTTAAGTCGACCGCCTGGGGTACGGCCTGAGTTAAAACTCAAATGAATTGACGGGGGCCCGCACAAGCGGTGGAGCATGTGGTTTAATTCGATGCAACGCGAAGAACCTTACACGAATGTGACATCCACGGAAGTTTTCAGAGATGAGAATGTGCCTTCGGGAACCGTGAGACAGGTGCTGCATGGCTGTCGTCAGCTCGTGTTGTGTGTTAAGGTTAAGTCCCGCAACAGGCGCAACCCTTATCCCTTTGTTGCCAGCGGTCCGGCCGGGAACTCAAAGGAGACTGGTAAATAACTGGAAGGTGGGATGACGTCAAGTCATCATAATGCCGACCAGGGCTACCCGTGCTACAATGGCGCATACAAAGAGAAGCGACCTCGCGAGAGCAAGCGGACCTCATAAAGTGCGTCGTAGTCCCGGATTGGAGTCTGCAACTCGACTCCATGAAGTCGGAATCGCTGGCCAATCGTGGATCAAGATGCACGGTGGAATACGTTCCCGGGCCTTATACACACACTTCCTCACACCATGGGAGTGGGTTGCAAAAGTAGGTAGCTTGTAACCTTCGGGAGGGGGGCGCTTACCATAGTTCATGACTGGGGTGAAGTCGTAACAAGGTAACCGG
+
()&101)31).0++..-25010'0-,622//005113('%#$10(581237784+4:58.380--/0022010++-,0.7283,9629/021.()%%')1078)&)'*6/+(*+-)*'.)**(%&*0-2..55081,.35+1-,/1/13-13)*.*+/,&*+)+.73230/.7//*,'1(+63,2.,/4*/(,/(*(&'+('+*,,*15*&)+02/-*)'--%&&-2440836+--0/'+'+-/77'1/5/&(,%%&&#'%(0,*'/),00'/6721/1/6155.5,,1-.//0311113524)-)')0*+,-,+*(*'&*,1.+./)7+31.,152-(')'-.-+28-+,-*0+/),.45483170/3)'%''#%&')++4;4-23959/,.),.20/-+,,.0'%,//+/,,#%))%*(&',9:49/+,&,(+,/1568)+/455788-,--::89:;62-,..0..../7/6+13,6*/+13/%)''-4+,2363416,3../0+.+2.80./.))+7-/1,+,(%(*2095)$$())90838/492:..'&++.,-.2674)++)$'&(+1-0/4..3,'/&.&*,2/:7085;22132:54534236016746+(($&')0/*+-.3676.+,/./-,29:;72)(')*0,*,3.,6-.4064+662-2-'&&%*01*/--+*-,-343:889:9446./02268234.,))&,+(%1*+9-4*-15**-/&,+-32%/+*-34+32-27(.+,*25,3-++.1833168752;46328848*,*'+('*)(*&')*-5('-))000/3::09998878.7-87564,'($$#,('(/6444241,.*(&*+/779191'))(./-+,.2+()(+,,-264324,.,)(&'(25-/3901/-/1323'()/34556:7214))+/(1,1-+---08819111565635,-+/0-/1,62765%%&*(*'/-236::9775-&%'*&(%',-**(*)),.+-0-3**+,-+/)%',.))((&('(1.*+--*18573..&&*+3317/225/(%'$).**-)0)$%(*-03<73;1)+*265.20--*(**%$%%),/64211/+/40+./1-.27786886,51426726
@84c6748b-364d-4f97-8490-8214ca9c3064 ch=200 read=35588 start_time=2019-12-12T23:46:29Z barcode=BC01 runid=2c9cf7bc05858273f10e7d7ec552fc0bd742dc3e
CCGGTTACCTTGTTACGGCTTCACCCCTGATCATGAATCACAAAGGTGTTAAGCGCCACTCCGAAGGTTAAGCTACCTACTTCTTTCGCAGCCATGGTGTGACGGGCGGTGTGTACCAAGGCCGGGAACGGCGTATTCACCGTGGCATTCTGATCCACGATTACTGGCGATTCCGACTTCATGAGTCGAGTTGCGAACTCAATCGGACTACGACGCTTGCCCCATGGTCCGCTTGCTCTCGCGAGGTCGCTTCTCTTTGTATGCGCCATTGCTGGCACGTGTGTAGCCCTGGTCGTAAGGGCCATGATGACTGACGTCATCCCACCTGCCTTCCTCAGTTTATCACTGGCAGTCTCCTTTGAGTTCCCGGCCGGACCGCTGGCGAAAAAAAAAGCAAAGGGATAAGGGTTGCGCTCGTTGCGGGACTTAACCCAGCATTTTCACAACACGAGCTGACGACAGCCATACCAACACCTGTCTCACGGTTCCCCATACATTCTCATCTCTATGAAAACTTCCGTGGATGTCAAGACCAGGTAAGGTTCTTCGCGTTGCATCAGATTAAAACCATGCTCCACCGCTTGTGCGGGCCCCGTCAATTCATTTTGAGTTTTAACCTTGCGGCCGTACTCCCAGGCGGTCGACTTAACGCGTTAGCTCCGGAAACCACGCCTCAAGGGCACAACCTCCAAGTCGACATCGTTTGGCGTGGATTTCTGGGGAGTATCTAATCCTGTTTGCTCCCCACGCTTTCGCGCACCTGAGCGTCGGTGTTCGTCAGGGGCCGCCTTCGCCACCGGTATTCCTCAGATCTCTGCGCATTTCACCGCTACACCTGGAATTCTACCCCCCTCCTACGAGACTCCATTGCCAGTATCAGATGCAATGAGTTCCCAGGTTGAGCCCGAAGTTCACATCTGACTTAACAAACCGCCTGCGTGCGCTTTACGCCAGTAATTCCGATTAACGCTTACGCCCCCCGTATTACCGCGGCTGCTGGCGCAGGTTAGCCATTGCCTCTTCTGCCAGCAGGTAACGTCAATGAGCAAAGGGTATTAACCCTTCCTCCCCGCTGAAGTACTTTACAACCCGAAGGCCTTCTTCATACACGCGGCATGGCTGCATCAGGCTTGCGCCATTCATTGCAATATTCCCCACTGCTGCCTCCGTAGGG
+
0+.,/7-/829+07*/-)+0)++3**)'),.8699580.***0+*'-+,3/0+,-11)++0,(*,,,*/.4,1-+-/,255920572+-1/07*)/421+//22;865:55534)5(/)0/0,.980-0+('*.-12108/./060&06/-+,)+*&(012912+(32338;/4//48<7(')&((+1185:13''3128-:-/-931-*..+-%&%'$&%&$&')(),/.//:-.-,+/*),**+33144848189-%''),-.-7*/-&&&&*+,/468844657;8./,66161)/5/,-,,,-+**')--27774.044++,'%)-.6+1,1**0/)(336774:4459977-48,+/244760043*2011/,+0'.-*-,1432154&*+1**60905)..,,315//22-2/-..:944504,3/,,*1/09:3,++/-.10'(++/00.,-.-002(*&&&.,1235350000.61196.13(('*+,-57786764/.''')/61,043:89:;9433425689:.4..56-6496:<96904000685)(,2-1:919;8-,-+0,'**&+4+/08715+284+-17899:86+99/*%)+59/-7.6-80-0-70,-6+),&&-188/,-/..,///12.++1-/,01230..3-,.&*),//124*67-/.-:3:26'-,/125777876,-&&'.-8,3&5+%',)2,'&()+4333:7888819*+00451+%,&(156/0,'*$,&%&&152//)--%*+1269(+7:/5403105534502806++./,305)*,210/,*+(*+07(-*,7024--,.4.300104-125280/*+,%%%*'&.*035%%&')/.,%-(*+..24/,&##%%(/5473/2113010;3()$%*(5**)+.2/-*'(*4,:99022-12,22101/,(20)$*,/6.)*+,*31--.23/80/./)%(&1.6;:-*216;78:34-9.00:86+*%+$()+*(&&%()2,+:110:75/-&#%(%-/.066557173321139+))'*)(---055386+,*22-*20,0*&'#(%&'('.(1-*')),33;7:643.,--/+/.01:424175247424&*6/2200-+.**0($,'&-&1+669712/'**,0/./3.362565/+
@e3bee23c-e137-4430-af6b-3ebc2f7c422f ch=73 read=41675 start_time=2019-12-12T23:46:37Z barcode=BC01 runid=2c9cf7bc05858273f10e7d7ec552fc0bd742dc3e
CGGTTACCTTGTTACGGCTTCACCCAATCATCAATCCACCTTAGACAGCTCCTTCCTTGCGGTTAGGCCACCGGCTTCGGGTGTTATCAACTCTCGTGGTGTGACGGGCGGTGTACAAGGCCGGAGAACGCGTATTCACCCATGCTGATTCGCGATTACCTGGCGATTCCAACTTCATGTAGTCGAGTTGCAGACTACGAAATCCGAACTGAGAATGGTTTTACATGGGTTTTACTTCACCTCGCGGCTTCGCTTCCCTCTGCACCATCCATTGTAGCGTGTAGCCCAGGTCATAAGGGGCATGATGATTTGACGTCATCCCCGCCTTCCTCCAGCTTGTCACCGGCAGTCTCGCTAGAGCCCCAACTTAATGATGGTAACTAACGATAGGGTTGCGCTCGTTGGGATAACCCAGCATCTCACGACACGAGCTGACGACAACCGTACCACCTGTTACCTCATATAGCTATCTCTCCATCTCTGGAGCCTTTGTAATTATGTCAAGACCTGGTAAGGTTCTTCGCGTTGCTTCGAATTAATGCTCCACCGCTTGTGCGGGTTGATCGAATTCCTTTGAGTTTCATTCTTGCCGTTATTACTGCTCAGGCGAATTTATTGCGTTAGCAACTGCAGCGCACTGAGCTTTGACATCAACACTTAGTACTCATCGTTTGCAGCGTGGACTACTAGGGTATCTAATCTATTTGCTCCCCACGCTTTCGGGACTGAGCGTCAGTTGCAGGCCAGATCGTCGCCTTCGCCACTGTTCCTCCATATATCTACGCATTTCACCGCTACATGGAATTCCACGATCCTCTCCTGCACTCTGGCTGCCTGGTTTCTATGGCTTACTGAAGTTAAGCCAGGCTTTCACCACAGACCCTTGCTGCGCGCAGCCTCTTTACGCTTAATAATTCCGGATAACGCTTGCACCTACGTATTTTACGCGGCTGCTGGCGTAGTTAGCCGTGGCTTTCTAATAAAGTACCGTCACTCATTACCATTTCACCAGCAGCCGCTTCGTTCTTTGCCTGTAAGTTTACAATCGAAAACCTTCTTCCTTCACGCGGCGTTGCTCGGCCAGGGTTTCCCCGTTGCCGAAAATTCCCTACTACTGCCTCCCGTAGGAGCAATATCAGCACCAACAGAGGTTGCCTGAGCTTTCTTCGGCACCAGCAGTACGTAACCG
+
.%(23&-315).2'*,)++**(+*(*+,.5::67-4''.1//''.-&1254/080&')*-2,2+&,)'(',*-/+/07/86413211201.,,*++//&**-.68466200,,+-3684946/-&))/++)*.-150033%%((.01-0.,+/003604))(7687;/8,4+./61687877885434:46,416644)/*)*0(%%020/')(+*3-988*'&),*904:7)$+8-834812,,-4,0:0346066)+.+)('+0/559227)*+/0,2+(%'+*((1//.000(560+302001228<41159989:2896)-47;622//+---900.--1*4.2.7:9:/16((*$'),)-,)*)-*))-/....-0.072221/+,3,:465669615/,1-&,+.,)-%.01-,-+-*&&&&'%')),*167,1+7,',(,*(210.*&%),,/.231/..+,--32223)+,6++4+(--1.:/%-(',**-17:79899;93840-*+.-:8<745/5/-.677./.2)*)&&+-88/./),--/115-*%%%%'+*'*(,,32/764.34;0/.51-7,*+$&('$**(,+&+,-(,()'+,/7:,.100/5,,$&)('+),,10.0000.+---36015527(/-//.4),,./687:9162,(*(./0096-,/./11/11001844823+**7-$)22783'+++1;./):97330207104898:572372410155,/18;546326;+*4+);:425:02797:::7724.49)+24:7:+,,**.2,.1240-/02.3***)*-,,,(++,1*44-,2,+38473--*./**,+)0/./+,-5,2*/-(+530880+-5-,+*0.7//3+,,.-22.+*&)')).4-,6/)%%(1.1263003227515.*-*#'*/40.3-0&%'%%$''(-4/330,-/*),*+-7),-4/2+.()13./,.,+65*-57:784().)'.))2/'29.4$%&'$'%+-1&.+41127-,+&(,-,*'(,)*8;276;41*,*/.+,1-+7;944:4+-,.-2/45;556/4,5*(57.3:-664,%)5.4-+.025082;-++5/----15-99,,6'6*))-/8//.6+*,'+60%0)'*))-)&,,()#'%%%1*/./&('(1,/1.+'.-83+&%'$$
@22a12a1e-af1c-4d50-a53c-d5a5089500e0 ch=163 read=61316 start_time=2019-12-12T23:46:34Z barcode=BC01 runid=2c9cf7bc05858273f10e7d7ec552fc0bd742dc3e
CTCCACCACGGGAGGCAGCAGTAGAATTTTCGGCAATGGGGAACCCTGACCGAAACAACACCGCGTGAAGGAAGAAGGTTTTCGGATTGTAAACTTCTGTTATAAAGGCGGCTGCGGAAATGGTAGCCGAGTGACGGTACTGATAGAAAGCCACGGCTAGCTACGTGCCAGCAGCCGCGGTAATACGTAAGTGGCAGGGCGTTATCCGTTATTGGGCGTAAAGGGAGCAGGCGGCAGCAGGGTCTGTGGTGAAAGCCTGAAGCTTAACTTCGGTAAGCCATAGAAACCAGGCAGCTAGAGTGCAGGAAGGATCGTGGAATTCCATGTGTAGCGGTGAAATGCGTAGGTATGGAGGAACACCAGTGGCGAAGGCGACGATCTGGCCTGCAACTGACGCTCAGTCAGCGTGGGGAGCAAATAGGATTAGATACCCTAATAGTAGTCCACGCCGTAAACGATGAGTACTAAGTGTTGGATGTCAAAGTTCCAGTGCTGCAGTTAACGCAGCCAAATTACTCCGCCTGAGTAGTACGTTCGCAGAATGAAACTCAAAGGGAATTGACGGGGGCCCGCACAAGCGGTGGAGCATGTGGTTTAATTCAGGGGCTTAACGCGAAGAACCTTACAGGTCTTGACATACTCGCAAAGGCTCCAGAGATGGAGGAGATAGCTATATATGAGATACAGGGTGGTGCATGGTTGTCGTCAGCTCGTGTCGTGAGATGTTGGGTTAAGTCCCGCAACGAGCGCAACCCTTATCGTTAGTTACCATCATTAAGTTGGGGACTCTGCTTGAGACTGCCAGTGACAAGCTGGAGAGGCGGGGATGACGTCAAATCATGCCCCTTATGACCTGGGCTACACACGTGCTACAATGGACGGTGCAGAGGAAGCGAAGCCGCGAGGTGAAAGCAAAACCCATAAAACCATTCTCTCAGTTCGGATTGTAGTCTGCAACTCGACTACATGAAGTTGGAATCGCTAATCGCGAATCAGCATGTCGCGGTGAATACGTTCTCGAGGCCTTGTACACACCGCCCGTCCGCACCACGAGTTGATAACGGGAGCCCCGGTGGCTAACCGCAGGAAGGCTGTCTAAGGTGGGATTGATGATTGGGGTGAAGTCGTAACAAGGTAACGG
+
&'('%('%'.1.)--/)15&+*,%+..5:9+5:81<1199.-77<53356910/1.3/0&/4/01356:4346+,1+35:8-,,6,05/0170238350600.82)(&%%%'(+-,--/,(+,,+*-+&&(),6-+()')'%%*)(.1++261310/'(#&'+-255797210071,/,2/.70/0.,.'()+1/'+2*63,1'(*%*()%,)+*)&'(18*(-,%../391521012,*50.-)))-44205202967160,1*.%).7.(3/0;37;6/+').+,-.2941,./.**,-/0/51-3(-*/0799,6,6,79+***)*)*+-536*/4+,3*)&'$)&()+)3/+823995463:-+-)&,,/77657894:4:389921111745565740'(*,4399**+.1:85-08.30..12057))2-/.65.34.2.//:;8:<<8.,),()(+,-2432561:191:62/(.-(-62/.03775454/908071*%'*&(($)%%(+06,0985))-,.43656:8334+10180;623914'-,&&',**,52197//70*/)236111124.'+,31.,/23:5/9096&+-))%&%5)640/,,((+/')'&)&*&(&2.-/766,312&',3-04319)))--,10.+/(%(..+5433435257669:8:,.7'*34,**(*(42:-036781122348544442211234;8:659690-91)(.-+/('+..71/072-4.../,8/-/1.082:822322/-1+4830+,))',,-,*&')**11(-..5//2,-1:82)('.)&47607455224340,/.4,155+,-,-379922/122--,+(-./28:6:7;669221431531.+('&$%&,+)1<82.'+'()/00+.-7:-/;6+.9<<78:98;31101++030*6,3/-+**-.0:,-+)*62.342458708,//2)(&(+-.,&&++.2014,-)*,26776,2,40.-*,-./3<6653-/-7.4.+,24.0.2:559-062&%()1,-/,,,.-(#'&&('.)).737.,11271--603&&%&(**,&0/.110,1*5,795-,**,,/))0,88.*,31//4222&--2+4)/(+*7
@1e1f7705-f2b6-4efa-af71-38570cd3938f ch=372 read=61197 start_time=2019-12-12T23:46:39Z barcode=BC01 runid=2c9cf7bc05858273f10e7d7ec552fc0bd742dc3e
CCAGTTACCTTATTTACGACTTCACTGATCATGAATCACAGAAGTGGTAGCGCCCTCCCGAAGGTTAAGCTACCGCTTCTTTGCAACCCACTCCCGCGTTGACGGGCGGTGTGTACAAGGCCCGGGAACGTATTACCGTGGCATTCTGATCGATTACTGATTCCGACTTCATGGAGTCGGAGTTGCGGGCTCAAATCCGGACTACGACGCACTTTATGAGGTCCGCTTGCTCTCGCGAGTCGCTTCTCTTTATGCGCCATTGTAGCACGTGTGTAGCCCTGGTCGTAAGGGCCATGATGACTTGACGTCATCCCCACCTTCCTCAGTTTATCACTGGCAGTCTCCTTTGGAGTTCCCGGCCGGACCGCTGGCAACAAAGGATAAGGGTTGCGCTCGTTGCGGGACTTAACCCAACATTTCACAACACGAGCTGACGACAACCATGCACCACCTGTCACCTTGTCACGAAGAGTTTCCTCGATTAGAGTAATGCAGGGATGTCAGAGTGTAGGTAAAGGTTCTTCACGTTGCTTCAGATTAAACCACATGCTCCGCTATGTGCGGGTCCCAAATCAATTCCTTTGAGTTTTAATCTTGCGACCGTACTCCCCAGGCGGAATACTTAATGCGTTAGCGGCGGCACGGAAGTGTTGAAACCCCCACACCTAGTATTCATCGTTTACGGCGTGGACTACCAGGGTATCTAATCCCTGTTTGCTCCCCGCTTTCGAGCCTCAGCGTCAGTTACAGTCAGAGTCGCCTTCGCCGCTGGTGTTCTTCCTGAAATCTCTACGCATTTCACCGCTACACTGGAATTCCACTCTCTCCTGCACTCCTAGATAACCAGTTTGGAATGCCCCAGCACCCAAGTTAGGCCCGGGTATTTCACATCCCACTTAATCATCCGCCTACGCTCCCTTTACGCCCAGTAAATCCGGATAACAGCTCGCCACCTACGTATTACCGCGGCTGCTGGCACGTAGTTAGCCGTGGCTTCCTCCTTGGGTACCGTCATTATCTTCCCCAAAGACAGAGCTTTACGATCCGAAAACCATCACTCACGCGGCGTTGCTGCATCAGGGTTTCCCCATTTATTGCAATATTCCCCTGCCTCCCGTAGG
+
1,(,0;+,326(.7(&)4,56;543../21'((+,,-)*'&''+,2441.012811.75./63:29.))**-++%(,+*175-11(07-'(*3**(+*-/,,8-78-,4225.3..2)6/0:+)5939413%+1-47.--++,567--(++-.2:230013:9861219/011)((*-()%'3;2/,+*).1-2*+,0-4.6821310-.(,-694562-31212+6+)).-+.+*-*103.0/9.2.280054789;-30*&)+../1001*)(*-2/)*,+&((-,-5:3:81..-,,,,,-.2379:1;34,.1346/,)''./62--/&+/,6313444628<6,)&)004:4,315077524457;706/.81*6+967+,)*8./)(+(//-,,+8:56222.,.+-1151:++*,..6430,/+/.,013:5522--+//0837:247743505121&')*'(%%,93/.23111,-((*+-./)-/-36-86993)*(+9:5260,6,+01886+*%(&()(+166)*-2,33)'')+../1/46,-*')%)-.276-41,''+'+08516+'.(())5;;+985./-))-.1:&/(+,-;5-'.4/,88:30-2,2-/08110++.,61'1-./62/*.-.00,-3/+5880)+-071/+(+2;65682833%)),*++3:88663:00-*)+.7/71.:6-,-93*$()/65-%)+:5-./29;:50,0029673;333939))(,*/1796<791/'*(0,.02867040*)--+*-890249960:/-')/))/)+344%.'/)003,+++++)*.0/111/1(&'*-46977156<:2264605-/*)+-.28-3-210+*.4/(,,'-,3<:31223.2,()-5,9.001;9+-5,-113/<:+4:/+1)**&%%(296/06986-(%)'((.--200/8./05636415:67.8///98630$')2057;7777260300824120./-0%$%2.45597;676:.999*:7,,--21.1.24/%&),/0-(+/0*03+5800/0*--/.;778<62+*)$*1*,:2/;.168+(-8,'.)*+00/1183/-++*,&(09++90.0
@18f3a7ee-3cd8-432c-97a8-9a5bb82c61db ch=100 read=65413 start_time=2019-12-12T23:46:45Z barcode=BC01 runid=2c9cf7bc05858273f10e7d7ec552fc0bd742dc3e
CCGGTTACCTTGTTACGACTTCACCCCAATCATCAATCCACCTTAGACAGCTCCTTCCTTGCGGCTATTTCAGATTGTTATCGCTCTCGTGGTGTGACGGGCGGTGTGTACAAGCCCGGGAACGTATTCACCGCGACATGCTGATTCGCGATTACTAGCGATTCCAACTTCATGTAGTCGAGTTGCAGACTACAATCCGAGCTGAGAATGGTTTTATGGGTTTTGCCCGCCTCATGGCTTCGCTTCCCTCTGCCATCCATTTGTAGCACGTGTAGCCAGGTCATAAAGAGGGCATGATGATTTGACGTCATCACCTTCCTCAGCTTGTCACTGGCAGTCTCGCTAGAGTCCCAACAATGATGGTAACTAACGATAAAGGGTTGCGCTCGTTGCGGGACTTAACCCAGCATCTCACGACACGGTGACGACAACCCATTACCACCTGTATCTCATATAGCTATCTCCTCCATCTCTGGAGCCTTTATGAGTATGTCCGGGGCCTGGTAAGGTTCTTCGCGTTACTTCGAATTAAACCACATGCTCCACCGCTTGTGCAGGCCCCGTCAATTCAGCTGGTTTCATTCTTGCGAACGTACTACTCAGGCGAATTACTTATTGCATTAACTGCAGCACTGAACTTTGACATCAACACTTAGTACTCATCGTTTACGGCGTGGACTGCTAGGGTATCTAATCCTATTTGCTCCCCACGCTTTCGGGACTGAGCGTCGGTGCAGGCCAGATCGTCGCCTTCGCCACTGGTGTTCCTCCACCATATATCTACGCATTTCACCGCTACGCCCAGATTCCGATCCTCTCTCTCCTGCACTCCTGCCTGGTTTCTATGGCTTACTGGAAGTTAAGCTTCAGGCTTTCACCACAGACCCTTGCTGCCGCCTGCTCCTCTTTACGCTTAATAATAATTCCGGATAACGCTTACACCTACGTATTACCGCGGCTGCTGGCGTGGTAGCCGTGGCTTTCAATAAAGTACCGTCACTCGGCTACCATTTCCTGTAGCCGCCGTTCTTCCTTTATAGCAGAGTTTACAATCCGAAAACCTTCTTCCTTTCACGCGGCGTTGCTCGGTCAGGGTTTCCCCATTGCCGAAAATTCCCTACTGCTGCCTCCCGTAGAAG
+
3126/://-4.-53,-018:<:4::9/,3*,,013;34/,0'*(*+51'-,+/55:8,,%%#$%&'$*0('%&%3*')&$&&'()+),026;2445561695,2102*+%&$&'*.,/,'.*,895593147.212.46078716:,)*++151.011376:;1802+0+*$-(+3356*'13422+,/05562;/2'')(.123-2967/:;;,./2;/88:+%(&'$+-+.*.-6/093,./51:/-0-*1,.479/:4+()(,/01431-))(&(-53//108/*&.244.344874180,,26889:6003599:/8***5.--7021/-*('2757050/,,-,01/-5-14/./769835//07/0-16;(1480;31262629401-9331343.35,-%/,//00*.224470+((),3)612/7(),'&,0,3;11-,//474666+2111634**.3577663581./484:612.,(*,-(+/&+.,$1)'(&),22:4:;:<966213',.;3100102;6690/-///042.23,,-(,.16%3+784+/,.,2,:.%%%++,-400::<39222%%4414/.2'+,/%&(&%&$(&'(2-+4+*)$,'0)5.1642769899;6695011547/71+,-/-01-0110:685<:132:6568;886+231(,*..7666;57.0*+83+./010)'***/8-1)994464/230.5**/(*,7532**,*+*-.88.6-,,5:476644408.-,+'%()))/996986322..61,)06.2413''%$'*,0,0-()//73.,,,.01220-+++/+''+-+.68<;2//30:10:5668'.+)/,60,-291./724;4/241//04546-2.&+-,/9-0<9100/4*-/71+****(-1+,/+-2703-2/487450..,$)')1,12+1.1;57935/:10.0++*)&&(&*$$%*022755::119319-,1.7403.-/./3522142*35.2(($%&&*,+27586014,((//./-&/)&()294-*3,+4-(.1.(105:78;9//6(/&*,-300/08111;3944/5832<9-9;:,.9/.400655,.71+)-.2-/./09,99*+6,+,,&
@11989fa3-326f-4f76-a967-b5ae0a23352a ch=334 read=50944 start_time=2019-12-12T23:46:49Z barcode=BC01 runid=2c9cf7bc05858273f10e7d7ec552fc0bd742dc3e
CCGGTTACCCACATTTACGACTTCACACAGAAATCGCTGACCCTACCTTCAGCCGCTGCCTCCTTGCGGTTAGCTCACGGACTGGGTATTGCCAGCAGCTCTCATGTGGTGTGACGGAGCGGTGTGTGGCGCAGACCGGGACGTGTTCACCGCAACTGAACAGGATTCGCGATTACTAGTAACTCCAGCTTCGTATGGGCGGTTTGGCTACAATCCGAACTGAGACTGGTTTTTAGGATTTGGCTCCACCTCACATTATTGCATCTCTCTGTACCAGCCATTTGTGGCGTGCATTTCACACTAAGGGGCATGATGACGTCATCCCCACCTTCCTCCTGGAACAGCAGGCGTCGCTAAAGTCTCGGCAATGGTAGTAACTAACGACAAGGGTTGCGCTCGTTGCGGGACTTAACTAACATCTCACGACACGAGCTGACTGATGACCATGCACCACCTGTCTGCTTATCCCAGAGATTTCCATGATTAAGGGATGTAAATTAACGAAGTGGAGGTTTCTTGCGTTCTTCCAGTTAAACCACATGCTCCGCTTCTACTTGTGCGGAGTCCCCGTCGTTCTTCGGTTTTAATCGCGCCGGTGAATACTTGGTGGCGGCGGCGGTGGTGGCCCCACAATCATTATCGTTTGGCTGGTTCAAGAATTATCTAATCTGTTTGCTCCCCGCTTTCAGGCCTCAGCGTCAGTTACAGTCCAGAATTCGCCTTTAGCACCGGTGGTTCCTGTCCTACGCATTTGCACTTTACTGCTAAATTCCACTCTCCTCTCCTGCCTCTAGATAACCAGTTTGGAATGCAGCACCCAAGTTGGGTATTTCACATCCCACTTAATCATCACCTACATGCGCCCAGTAAATCCGGATAACGCTCGCCACCTACGTATTTTGCGCAGTTAGCCGTGGCTTCCTCATGGAGTACCGTCATTATCTTCCCCAAAGGCAGGCTTTGCGATCCGAAAACCTTCATCACTCTCGCGGCGTTGCTGCATCAGGGTTTTCCCCATCGTTACCGTATTTTACTGCTGCTCCCGTAG
+
0''(.-(.(&$%$-13,.16881/**&&&%/10*--/0/*01*(&.,096%///(+,*+.+31+2/.(/',,./6535)*$#'%(&'%,'%,,+%)$%&(-,0-/--),1+,.2401&*).-)(('')'$$%''*-/+2//1+-*/-('-+)+')%%(%%&%&(&2.11588491//1)+/;4-4/,-11/.%&%')02-*--4(&(()+.31,6)*50///./33100-5:41*&,%/1-4/.0;664821*/%&1(2*++445211-14759:1/1;.;3(()'+-,0.-%&('(&(&)),--04+)''**-/0:6786506;3*,**3--.1'&+'%$%&%(&&)&'*$$%*%,($*$(&&,,,6-)+)()*172132/..162*54-810,(,0436,-(125/5*.&($'&&((,,+)--.101*'-*$.#)&)**&),-+-(,+00./2.36-%&'*&%'0.)('%&%-,((&$'$&+&$#%'5)0''$&&+'%$&'''&).,())/7,(&((-++*#%(%%#%*+-574/..././-62),+.)*),-1*-.0/)%)).47,(*''++&%($((+23(('$$%%#%$%&#%%&'#$%$$%*'+),*(**'(')*%&)')+-*$&&&(%%.+)++&/0*)(%$$(,**((%+'2,331.0-)/+-67+*.*269*()37,.*0-2)('%*/+.0+--8/00262/&')&*+---(&+('$''*(+((($$#''-++++('%$&$('*%)$&&''%'$$)-*03,1+,(../+-)*-027+.3'),'(+4130423:6<754/3/-0..4,.-+,)+,.-'(-+,971(0--1+)%&(&3.42/12$(0/,.%%$'&-/-)+/262123858769645/-(-++1624745,+*%$$$$$$+,3/--+(0/3/340700',&,&%*'+-/45-9-,-884::9,70(*'%'**'*3)%'((*52---6206695500,,)+'))+&.+,+2+,-++*,-'1835:;+048/.39/9/+03''%'(%%#'()0,++(,8--1,/
@13e06029-fec8-4bdc-8d3f-efb188f22e5c ch=188 read=65261 start_time=2019-12-12T23:46:55Z barcode=BC01 runid=2c9cf7bc05858273f10e7d7ec552fc0bd742dc3e
CTCCTACGGGAGGCAGCAGCGGGGAATGTGTACAATGGGCGTAAGCCTGATGCAGCCATGCCGCGTGTATGAAGAAGGCCTTCCGGGTTTGTAAAGTACTTTCAGCGGGGAGGAAGGGAGTAAAGTTAATACCTTTGCTCATTGACGTTACCCGCAGAGGAAGCTTACCGGCTAACTCCCGTGCCAGCAGCCGCGGTAATACGGAGGGTGCAAGCGTTAATCCGGAATTACTGGGCGTAAAGAAAGCGCACGCAGGCGGTTTTGTTAAAGTCAGATGTGAAAGTCCCCGGGCTCAACCTGGGAACTGCATCTGATACTGGCTTGAGTCTCGTAGAGGGGTAGAATTCCAAGGTGTAGCGGTGAAATGCGTAGAGATCTGGAGGAATACCGGTGGCGAAGAGCGGCCCCCCCCTGGACGAGACTGACGCTCAGGTGCGAAAGCGTGGGGAGCAAACAGGATTAGATACCCTGGTAGTCCACGCCGTGGTATCGACTTGGAGGTTGTGCCCGCTTGAGGCGTGGCTGAACTAACGCGTTAAGTCGACCGCCTGGGAAGTACGGCCGCAAGGTTAAAACTCAAATGAATTGACGGGGGCCCGCACAAGCGGTGGAGCATAATGGTTTAATTCGATGCAACGCGAAGAACCTTACCTGTCTTGACATCCACAGAACTTTCCAGAGATGGTTGTTGCAGCCTTCGGGAACTGTAGAGACAGGTGCATGGCTGTCGTCAGCTCGTGTTGTGAAATGTTGGGTCAAGTCCGCAACGAAGCGCAACCCTTATCCTTTGTTGCCAACGGTGCGGCCGGGAACTCAAGGAGACTGCCAGTGATAAGCGGAGGAAGGTGGGGATGACGTCAAGTCATCATGGCCCTTACGGCCAGGGCTACACGATGCTACAATGGCGCATACAAAGAGAAGCGACCTCGCGAGAACAAAGCGGACCTCGCAAAGTGCGTCGTAGTCCGGATTGGAGTCACAACTCGACTCCATGAAGTCAGGTCGCTGGCTCAATCGTGGATCAGAATGCCACGGTGAATACGTTCGGGCCTTGTACACACCGCCCGTCACACCATGGGAGTGGTTGCAAGAAGTAGGTAACAGCTTATGGGAGGGCGCCACTTTGTGATTTCATGACTGGGGTGAAGTGTAACAAGGTAACCGG
+
*.4+++6.46*-64//0.*/*.5).3-)*&&&)+;33<;;91;9*-8384554,'-3/669859975644530'*)*+2507-)27-5.)'41;++--,/.50+112,2+))0',+51%()171*.-3-0-1..64.07.(',*,/,.//05/++*+.(-)(#$%%$%,&1*+/-,,5/+*1387045134804.30.722213/+/(((/146881;07-6')'*(0.135;:987654+(++)%*,2,1/129;8291:6,.1:1;+./;*+-64+'+*'$)-/.--24467316959<8-74711..-+*+-$*&%$%##&&+-/4845+(%+1/.+.,..011),(.--//./.2:631:2.0201*()+-29698/120336907..,-+*,/&'-/)22144<5.),/668)&&(+,-,2.435(/3501,,21-.32298(*+.3;/.+43'-+.*.4)/8,+066..17846210'*)+(*2760,2,2,1.,0-))4071')+)*'21+3936.(+&&)*.+.-12*6,4*/67393,.6.78++,)-,039753656081619921223<9605.4,1%1*7:92/73**+.+-*,-912,*++(+-),,+,1;199;4--/0/70316+---)3*1-0.160,,*-1/42821.-.//271/:01*()')'(%,1(*'$%)%$&)*-.)227/,,(%&(),,6038323885;898::779-,.-.597390-)*57),52112-/0/1,58*/5742.+*-(/-12;4-4547*)70-0:.../(-.0-)%*(.41:31215954(2)./287:21/0.1227'))0-1//3/-/,18415448799851455980-2+11)')++*3.:+/3.-..*((&%*-9:7232..(()0488-91,')%*'()45779:690/)(')(.'%,-139889''*50.2.43/5487969'2-+2..+)+*,)+.,577201,5:+,115/01(*&*.,0,(&$%)-/.01;::756)),103941328836::4956:6/20211/,),-,/-2:7/;8-.75646;894;/+'%+)+-+(,+%))%)(,1/3,1(%((**+)..+,,(*$'(),-78000-.:/.295565/11*))+*&&%%(124:+8,1020.5
@69b149ba-db7e-4b0d-87dd-05395db2a770 ch=180 read=63245 start_time=2019-12-12T23:46:55Z barcode=BC01 runid=2c9cf7bc05858273f10e7d7ec552fc0bd742dc3e
CTCCTACGGGAGGCAGCAGTAAATTTTCGTACGTGGGAAACCCTGACCGAGCAACGCCGCGTGAAGAAGGTTTTCGGATTGTAAACTTCTGTTATAAAGAAGAACAGCGGCTACGGAAATGGTAGCCAGTGACGGTACTTTATTAACCACGGCTAACTACGTGCCAGCAGCCGCGATAATACGTAGGTGTAAAGCGTTATCCAGGTGGGCGTAAAGGAGCGGGGCGGCAGGGGTAATGGTGAAAGCCTGAAGCAACTTCAGTAAGCCATAGAAACCAGGCAGCTAGAGTGCAGGGAGAGGATCGCGGAATTCCATGTGTAGCGGTGAAATGCGTAGATATATGGAGGAACACACACCGTGGCGAGGCGACGATCTGGCTGCAACTGACGCTTTCAGTCCCAGCGTGGGGGTAAATAGAGTTAGATACCCTGGTCATAGCAAGCGATGAGTACTAAGTGTTGGATGTCGAAGTTCAGTGCTGCAGTTAACGCAATAAGTACTCCGCCTGGTAGTACGTTGCAAAGGTAAGAAACTCAAAGGAATTGACGGGGGCCCGCACAAGCGGTGGGCATGTGGTTTAATTCGAAGCAACGCGAAGAACCTTACCGAATGTGACACTCATAAAGGCTCCAGAGATGGAGAGATAGCTATATATGAGATACCTGCAATTGGTGCATGGTTGTCGTCAGCTCGTGTGTGAGGATGTTGGGTTAAGTCCGCAACGAGGCGCAACCCTTATCGTTAGTTACACCATCATTAAGTTAGGGGACTCTAGCGAGACTGCCAGTGACAAGCTGGAGGAAGGCGGGGATGACGTCAAATCATCATGCCTTATGACCTGGGCTACACGATGCTACAATGGATGGTGCAGAGGAAGCGAAGCCGCGAGAGGTGAAGCAAAACCCGCCATTCTCAGTTCGGATTGTAGTCTGCAACTCGACTACATGAAGTTGGAATCGCTAGTAATCGCGAATCAGCATGTCGCGGTGAATACGTTCTCGGGCCTTATGCACACCGCCCGTCACACCACGAGTTGATAACACCCGAAGCCGGTGGCCTAACCGCAAGGAAGGAGCTCTAAGGTGGGATTGATGATTGGGGGGTGAAGTCGTAACTAACCGG
+
+11+))((0,(20+22+'()((*(.:800**'%''-*'*.1</22,5*(,&+.-..07,-*-,')%)+*/,:777(4'7-356930/3.1//4/00+&()+*-.2,65497544),+0+*464)/-7)--/0/&())*21/+00.,&'))0,++152657687895662-2*%%&'(.-./400(+&)($&3/0385;5/4,$-%('/16619.))('*/(34-(2,)%(.'#&(%(/-0+-4/+-/.2.-++(.*+7/.224768;67/-44/7884:63111--)/-11443('(('/+-2143-/,-0-20('()$$++/0.-18/-/487635211/15-,0+(-*'-()%,'),,9-((.+;791100.'++/).-0-%&(),('&'',+,032)*)*,68:/-'%)784$($&)4*+0358:+'(%&$&&%+./7-3346,,),,66:7597680-'++-))**+3;899/..--335570./012505:,/11138::<63+-.0.-**-(&+,/'*%*'.'+-2.1:9:./.+/65878/260++0-(+)+,**,-311-*+.0.*-25;8/96:.*.('+3474..32.1878-8.-:)(10'))+)(*-/,,19..4/02+*,%'+884+))'+.'.-.6644+/3548,(*($$'((),/01112;1:7;456640-.//:73320,-*,,/021:0563:472.71-/215((.)4031/4;0.1.//3171,1.,,13:.--,180.,1/)413-9543210,,+*,55798012236::/011.--(+0-350:;/485,+)'*9;60015779)3-',11/13:38,*+$&&&'('*+7525383242..++/7//&((++*+(/+*5:763,&(.2/1/9+.1<<7683'+,01;756.23:22/-//.//9:/)*+*&//96,1.,),04'2((2/9/845,,*(**(.()*155;790).*-14737*41-.734587;757.87666615-3/102:86;55643433302-./+9454698)+++&+.*.6+42.0/'(,,,))+210317-/*,*-.,,0*/+-.1)-2-///,7204455,.+/,,,7570-(*,0,:78
@e77bc451-f378-47dd-a24e-33e5e968b37b ch=276 read=40248 start_time=2019-12-12T23:46:54Z barcode=BC01 runid=2c9cf7bc05858273f10e7d7ec552fc0bd742dc3e
CTTCTACGGGAGCGGCAATTAAGGGAATATTGCACAATGGGCTGCAAGCCTGATGCAGCCATGCCGCGTGTATGAAGAAGGCCTTCGGGTTCGCGAAATTACTTTCGGCGGGAGGAAGAATTAAAGTTATTGCTGCTCATTGACGTTACCGCGAAAAGCACCGGCTAACTCCGTGCAGCCACTTGCCCGGTAATACGGAGGTGCAAGCGTTAATCAGAATTGGCATCTGCAAAGCGCGCAGGCGGTTTGTTAAGTCAGATGTGAAATCCAGGCTCAACCTGGGAACTGCATCTGATACTGTAAGCGGAGTCTCGTAGAGGGAATTGCAGAATTCAGGTGTAGCGGTGAAATGCGTAGAGATCTGGAGGAATACCACAGGCGGCGAAGGCGGCCCCCCTGGACAAGGCTGACGCTCGAGTGCGAAAGCGTGGGGAGCAAACGGGATTAGAATGCCTGGTAGTCGCCGTAAACGATATCGACTTGGAGGTTGTGCCCTTGAGGCGTGGCTTCCGGGCTAACGCGTTAAGTCGACCGCCTGGGAATACCCAGCCGCAAAGGTTAAAACTCAAATAAGATTGACGGGGAATTTGCACAAGCGGTGGAGCATCGGTTTAATTCGGTACAGCGCGAAGACTTACCTGGTCTTAATCTACAGAACTTTCCAGAGATGGATTGAATTGCCTTCAGAACTGAGACGGAGTGCTGCGGCTGTCGTCAGCTCGTAATTTGTGAAATGTTGGGTTAAGTCCGCAGCAGGCACAACCCTTATCGCTGTTGGTCGGCCGGGAACTCAAAGGAGACTGCCAGTGATAAACTGGAGGAAGGTGGGGATGACGTCAATCATCATGGCCCTTACGACCAGGGCTACACACGTGCTACAATGGCGCATACAAGAGAAGCGACCTCGCGAGCAAGCGGACTCGCTGCGTGCGTCGTAGTCCGGATTGGAGTCTGCACAACCGACTCCATGAAGTCGGAGAATCGCTGGTAATCGTGGATCAGAATGCCGGTGAATACGTTCCGGAGCCTTGTACACCGCCCGTCACACCGCTAAGTGGAGTTTGCAAAAGAAGTAGGTAACCCAACGGGGTGAGCTTACCGCGTTCGCATGACTGGGGGGGTGAAGTCGTAACAAAGGTAACCGG
+
(13.'&'&))%(((3-/(4'%$//+*/*%*)(*'..532.-)''&,4-261/.+))($&&))&/9579:876756.*-+.208887&*0)0)''()('*(**.40/-:/.8.*-(*''((*$(0,(.)('(&&%'*-1-10//7429,20')*()),$&'),%%%%&%(*--,/*+().*&)(&&))&'))*/--/01.+/+..*(&(*20402-'(''-+,%&$(%&&'+25-+*+%((,-/149<5+0626/584000-,&*/1*1.(.;646*.+0+,1,0--3011/2834323/3'(+&*)+)*,2-.575)&'('$$+%$('(())*+(//0'%'*+241,36(*-7617+,,..78:8,,-')'(0.-/%-+%,)*+-2-5.3540834+./3*1(++-,,-,.-.-.*&)*(+&)+((/1450/')$(/8-7&,0(-,*%&*1%*(+/64-+'($%%'',62*$'&(++)/-*.,,'**/7.//27*+0()*5,--.,*+),&+*%$+/)+(((,2/6,31/.06/1.+(,('((%/%%%(,--1/3+/-17431,'$&(+,'%+)++/+/+-)-)%%*(*(**-47&3.6341'**+0%()7:1*2)40%**)*/24+0'(,+)((('.82385,1)'&''&',)+,-*+*)(,))'(,61%*00/(')**4421,,-1863.,)*)).**,.**(&+1-027967/.-..3*('++1/,,137520:2,233926035/)+*'&'+30'-*(*)'%()//03/+-*)*)+'0,4*3-+-**16;/00.*,1589;2754556;18790-..),(,,28;73747966.*&+/666,4/*2.)'(&(*+07-3/010++'(&*+*-19450*.-1..1123643&(%('&(('*)**''-,,,.-&)-/--,,%%%'%(%#*,,42:6750+-2*9/)*))+,2+*&')$''%&-//7570..-+./,)()104456&.,,4223.1&/.8544720,*')*1082*2*1**',-(,1+,/$-&,+.0,86+(-,)+*/7-,+,-).,/+)+5+',,20(%+))+(0,*+&&%$'&&'01*')''''&(+/&*&))-$&&*)*,1/1210*(.((*)*10188978'.,/0538.7
@9eecf4e4-4d99-4ac2-ba43-9861af974ece ch=202 read=42886 start_time=2019-12-12T23:46:54Z barcode=BC01 runid=2c9cf7bc05858273f10e7d7ec552fc0bd742dc3e
CGGTTACCTTGTTACGACTTCACCCCAATCATCAATCCCACCTTGGGCAGCTCCTTCCCTTGCGGTTAGGCCACCGGCTTCGGGTGTTATCAACTCTCGTGGTGTGACGGGCGGTGTGTACAAGGCCGAGACGTATTCACCGCGACATGCTGATTCGCGATTACTAGCGATTCCAGCTTCATGTAGTCGAGTTGCAGACTACAATCCAGGCCGGAATGGCTTATGGGTTTGCTTCACCTCGCGGCTTCGCTTCCCTCTGCACCATCCATTTGTAGCACGTGTGTAGCCCAGGTCATAAGGGGCATGATGATTGACGTCATCCGCCTTCACTCCAGCTTGTCACTGGCGGTCTCGCTAGAGTCCCAACTTAATGATGGTAACTAACGATAAGGGTTGCGCTCGTTGCGGGACAACAACATCTCACGACACGAGCTGACGGCAACCATGCACCACCTGTATCTCATATAGCTATCTCTCCATCTCTGGAGCCTTTATGAGTATGTCAAGACCTGGTAAAAGGTTCTTCGCGTTGCTTCAGATTAAACCACATGCTCCACCCGCTTGTGCGAATCCCCGTCAATTCCTTTGAGTTTCATTCTTGCGAACCGTACTACTCAGGCGAATACTTATTGCGTTAACTGCAGCACTGAACTTTGACATCAACGCCAGGTACTCATCGTTTACGGCGTGGACTACTTCAGGGTATCTAATCCTATTTGCTCCCCACGCTTTCGGGACGTCAGTTGCGGAAGATCGTCGCCTTCGCCACTGGTGTTCCTCCATATATCTACGCATTTCCACCGCTACATGGAATTCCACGATCCTCTCCTGCACTCCTAGCTGCCTGGTTTCTATGGCTTACCGAAGTTAAGCTTCCAGGCTTTCACCACAGACCCTTGCTGCCGCCTGCTCCCTCTTTACGCTTAATAATTCCGGATAACGCTTGCCACCTACGTATTACCGCGGCTGCTGGCGTGGTTAGCCGTGGCTCAATAAAGTACCGTCACTCGGCTACCATTTCCTGTAGCCGCCGTTCTTCCTTTATAACAGAAGTTTACCAATCCGAAAACCTTCTTCCTTCACGCGGTGCTCGGTCAGGGTTTCCCCCGTGAAAATTCCCTACTGCTGCCTCCCGTAGAG
+
(%%(-)/.3.,-1+-.047;93111,+1/44989;-99+(,$0&.,(*))*),&1,48,20-/-.).)3655/35.3-..4*821./3111-0,-.34+7+/002/055::324*-4558:8:*3/,*%'+,&.+.:5-0/+/99:233227/5//.//+:*,,3112204/3))'*,41566:899/-+.(3..-05530659,9*$&$'$%%(*4/.+*-/44<1163*/08277:65**(0+*40122134,,3132/446:;90;9.-/,..,.//+*('&*,),&1,+*,-12/4;6456/010026/*.11/..01)-:5./(*(/-***0,,,3+-,(0)(++**1-/+)+../492,0003-4-/,-2.,1-++4,66619.36.2.**&+)423,*((,01./'.(**45675,/21026+%)')-,0(.006250102/29,081465731/'),0/24438,***,2*+043/14%&+)+-+)+**)*,2-4366767983/,.4/*+,:<:7;:79908.//94('-2-2;881*')*-./560-4*(('&)*//.'(&%+2.,2884343.-5.-269;<:8;;244)/('*2(%*,,--+/2',15((()$&(+*-712-6--(()(*%--.:98;0/563/03898+4-%&$**))-166477327/***///*.2--0&*(($(.0/.0331353684'64((.*295--0-+05+,(66.+./7565903*.+&'+999;;99948327:35678667.,)),7.1/12:89676846<75))08/7857464*4)4*73,,*(.15111320--%*&+'('116569446.;9622335/3.,1/-,)*0635+1328((781023++-2-00239;315...168457323417/,,0:4+/-&&$.,018991.12287963.5.,7:6798392632;2/0-,+/,.+*'.'()0,5330-22.3*'(***6,-7001.67560**.-30//1:;78<:3145-,,7.-.;9;<748,'&'&(,-,.,).,+/<.,/)0*.-*).6;65;9<97;98570(*+-,/)(),0.9-3&/510;207:8*&'&,77,6*8.,*+-01371--+,5/./)(('
@d313e202-86ec-41ec-bae6-dbaf08b59a0f ch=165 read=65588 start_time=2019-12-12T23:46:53Z barcode=BC01 runid=2c9cf7bc05858273f10e7d7ec552fc0bd742dc3e
CTCCTGGGAGGCAGCAGTGGGAATATTGCACAATAGACTTAAAATGCAACCATGCCGCGTGTATGAAAGAAGGCCTTCGGGTTGTAAAGTACTCGGCGGGGAGGAAGGGAGTAAAGTTATGCCTTTGCTCGTGGCGTTACCCGCAGAAGAAACACCGGCTAACTCCGGCGCAGCAGCCGCGGTAATACAGAGGTGCAAGCGTTAATCAATTACTGGGCGTAAAGCGCACGCAGGCAGTTTGTTAAGTCAGATGTGAAATCCCCGGGCTCAACCTGGGAACTGCATCTGATACTGGCAAGCTTGAGTCTCGTAGAGGGGGTAGAATTCCAGGTGTAGCGGTGAAATGCCCGTAGAGATCTGGAGATACCGGTGGCGAGCGGCCCCCTGGACGAAGACGACGCTCAGGTGCGAAAGCGTGGGGAGCAAACGGTTAGATACCCTGGTAGTCCCACGCCAAGCGATGTCGACTTGGAGGTTGTGCCCGCGAGGCGTGGCTTCGGAGCTAACGCGTTAAGTCGACCGCCTGGGGAGTACGGCCGCAGGTTAAAACTCAAATAATTGACGGGGTACACAAGCGGTGGAGCATGGTTTAATTCGATGCAACGCGAAGAACCTTACCTGATCTTGACATCCACGGAAGTTTTTTCAGAGATAAGGATGTGCCTTCGGGAACCGTGAGACAGGTGCTGCATGGCTTTGTCGTCAGCTCGTGTTGTGAAATGTTGGGTTAAGTCCCGCAACAGGCGCAACCCTTATCCTTTGTTGCCAGCGGTCGGCCGGGAACTCAAAGGAGACTGCCAGTGATAAACTGGAGGAAAGGTGGGGATGACGTCAAGTCATCATGGCCCGCAGGGCTACACACGTGCTACAATGGCGCATATACAAGAGAAGCGACCTCGCGAGCAAGCGGACCTCATAAAGTGCGTCGTAGTCCGGATTGGAGTCAACTCCGACTCCATGAAGTCAGGTCGCTATTAATCGTGGATCAGAATGCCACGGTGAATACGTTCCCGGGCCTTGTACACACCGCCCGTCACACCATGGGAGTGGGTTGCAAAAGAAGTAGGTAGCTTAACCTTCGGGGAGGGGCGCTTACCACTTTGTGATTCATGACTGGGGTGAAGTCGTAACAAGGTAACCGG
+
0*4($&,0+04.498/043;203/./1,,-/092$(,&%$566(,+1.(+,//099651/,-+..37(&**+2098;90:5363317.%+&'+*,.-2;:*)-4.6,52%''3;92495.)1)*...9992-1(-,.8,/7++8.+,-%*+&((+.(-,,/2./0+)%%''$''&)..())(*060/0,2+01-17994765908-,''.3/12;;9;705:4()+,,.*.+-7;4048*)0921/24210.+*(+5-,078+(36468010/,/86263/....4+++,*8578526'-0...204237..(')-05.+*)0*3-/+*172,'&))5:86-41**:),)+)*))*,.65/,++//585;44:.(&+*5706851+.57:.10-+,))*899931820+(+,())//678((()03*/'539223619;/,/0.1406**')),&&'$'**)'++,(,,10424.6.*.,.3-,00/40---084-/-'*&),24-+*-(+/7-/133*601562/00*'%'(/-:85264)3.6/326009690-&.(3-154773))*(,,21229994001/3253:8,6.50*+-.4;:967-/7/1347*5112+)(04180228787)+-+2,+46;;<,:+*(',+,0.6/87749:91:0:864:<8:97877*6669:;::8140**++'23689344447748531+-64,0/2/5+2-4,113)+*0.(,*(00226-14-//..5))3((1912:5263:-8(9+/0;8486898:,/(%(&/1355.++**-1947780.1,,3(.+.19725767777379,4:9:8+*+/-3)&'$+5225--('&)*+1..*).+++1/.+*)+++-/*&'&(.+-17484426212.47-0/815853./26)-'+-//0-/&1-2&5).9/6)()')&$*+-')-035:67315//1$*&()),-*/+/./0024.--.10,5//31,.1:974:556+:+/'(+48892:120401-2:66<83310101:88695/+--757965667-$''&'*0,-,--./8059122(/3,-/5162./22/30*.49303334;5:97675403,+*1+**1/5.0,.2,5,.516/6
@6cf5bf4c-421e-446b-b129-617f8ca4767e ch=85 read=43637 start_time=2019-12-12T23:47:05Z barcode=BC01 runid=2c9cf7bc05858273f10e7d7ec552fc0bd742dc3e
CCGGTTACCTTGTTGCGACTTCACACAATCATCAATCCACAGCAGACAGCTCCTTCCTTGCGGTTTAGGCCACCGGCTTCAGGTGTTATCAACTCTCGTGGTGTGACGGGCGGTGTACAAGGCCCGAGAACGTATTCACCGCGATGCTGATTCGCGATTACTAGCGATTCCAGCTCATGTAGTCGAGTTGCAGACTACAATCGAACTGAAGATAGTTTATGGGTTTTGCTTCACCTCGCGGCTTCGCTTCCCTCTGCACCATCCATTGTAGCACGTGTGGCCCAGGTCATAGGGGCATGATGATTTGACGTCATCCGCCTTCCTCAGCTTGTCACTGGCAGTCTCGCTAGAGTCCCAACTTAATGATGGTAACTAACGATAAAGGGTTGCGCTCGTTGCGGGATAACCCAACATCTCGACACGAGCTGACGACAACCATGCACCACCTGTATCTCCTTATAGCTATCTCTCCATCTCTGGAGCCTTTATGAGTATGTCAAGACCTGGTAAAGGTTCTTCGCGTTGCTTCGAATTAAACCCACATGCTCCACCGCTTGTGCGGGCCCAAATCAATTCTTTGAGTTTCATTCTTGCAGACGTACTACTCAGGCGAATTACTTATTGCGTTAACTGCAGCACTGAACTTTGACATCCAACACTTAGTACTCATCGTTTACGGCGTGGACTACTGGGAGTATCTAATCCTATTTGCTCCCCACGCTTTCGGGACTGAGCGTCAGTTGCAGGCCAATCGCCTTCGCCACTGGTGTTCCTCCATATATCTACGCATTTCACCGCTACACATGGAATTCCATTCCTCTCCTGCACTCTAGCTGCCTGGTTTCTATGGCTTTACTGAAGTTAAGCTTCCAGGCTTTCACCACAGACCTTGCTGCCGCCTGCTCCTCTTTACCCAATAATTCCGGATAACGCTTGCCACCTACGTATTACCGCGGCTGCTGGCACGTAGTTAGCCGTGGCTTTCCTAATAAAGTACCGTCACTCGGCTACCATTTTCCTGTAGCCGCCGTTCTTCCTTTTATAACAGAGTTTACAATCGAAAACCTTCTTCCTTCGCGGCGTTGCTCGGTGGGGTTTCCCCATTGCCGAAAATTCCCTACTGCCGCACCCGTAGGG
+
45&30:+/+8*)(-%%('.103*,(,/9787:85:25.&)(%&''++'+,+4-4-.'&('.,4/:0-299602-1-,475(76002834,6++*0--)-'-+-./174;:/+'(*,'.28+154)+')*//.--030023.,))'(;::68;9388643/..+..1/5+5)&%',100343-37111.8+0.220-00.9/0*,45*(/+(.6(4598+12<2889./049258679572/-3/934592<4238////74695*8-%%%,1.01--./+//,%-*+.241-75/32533443/:+((--1244:8),5:958.0(&(-,,07*10/00/2333456-1*+..-+((&('+)6*,-33:816/./70-+/0.)083392100,31/4-*,10-&*+15-0&423*(('(0/3-.6555*5765142828112454472011349;304./))))#%(*-.69.-/.+/9,++363:9130&(**:7:985556;879-77.*2.:673301,..)-5;6,+,0+:;/68()-./.-/04)*-)+--++-((3.231',..0.241-*0+)*.3<;638:/6/,-'(,.')%'+*+/1*,)%*/+1)$&-*,6///30;1;287,+++%3/27;77<-,,2/0-+//+*),+)*((*298:97288(*',,-63.4330,-%4/&')+212465:71)7/'(3-:7/)*,++0;/10;962621230.4)2/92325/5+*%./563.3.,/7/6565322;1.--//4212532..-.*-933026011-././12+)(-,52%&).)'**/4223+--0,)46757:78:1:/,+++,,((),).338321<25%-*,+*$,-1*+1..//')&,01**.,/2034))'&%*-68*./:1)+').+/.2123.0.-/070./.8./1,05../,//5216933355588641.$),1).9...78,5/53.:3++)*5./:5+6-07776223,4---2541078-0*''%$(/'+2.2970,500/69.,//53(.$+&30,02:38(*48.465969:::0:.**--1204///+3++'27/.;2-6;2-0;057+-12*/./75,,.*()'$("(+))744)%
@ff0b342e-2bba-41c0-a41a-b1cb13b0cf70 ch=374 read=46790 start_time=2019-12-12T23:47:12Z barcode=BC01 runid=2c9cf7bc05858273f10e7d7ec552fc0bd742dc3e
CTCCTCGGGAGGCAGCAGTGGGGAATGTGCACAATGGGCGCAAGCTGATGCAGCCATGCCGCGTGTATGAAGAAGGCCTTCGGGTTGTAAGAATGCTGCGGGGAGGAAGAGGGGTAAAGTTAGCCACCTTTGCTCATTGACGTTACCGCAGAGCACCAGTAACTCCGTGCCAGCAGCCGCGGTAATACGGAGGGTGCAAGCGTTAATCGGAATTACTGGGCATGCAAAGCGCACGCAGGCGGTTTTGTTAAGTCGTTAAATCGAAACCAACCTGGGAACTGCATCCGACTGGCAAACGGAGTCTCGGCCAGGGGGGTAGAATTCCAGGTGTAGCGGTGAAAATGCGTAGAGATCACGGAGGAATACCGGTGTGAAAGGCGGCCCCTGGACGAAGACTGACGCTCAGGTGCGAAAGCGTGGGGAGCAAACAGGATTAGATACCCTGGTAGTCCACGCCGTAAACGATGTCGACTTAGGTTGTGCCCAGCAGGCGTGGCTGGTAACACTAAGTGCGACCGCCTGGGCTGGCCGCAAAGGTTAAACTCAAATGAATTGACGGGGGCCCGCACAGAGCGGTGGAGCATGTGGTTGAATTCGATGCTTGCGAAGACCTTACCTGGTCGACATCCACGGAAGTTTTCAGAGATGAGAATGTGCCTTCGGGAACCGTGAGACAGGTGCTGGCTGTCGTCAGCTCGTGTCGTGAAATGTTGAGTTAAGTCCCGCAACGAAGCGCAACCCTTATCCTTTATTGCCAGCGGTCCGGCCCGGGAACTCAAAGGAGACTGCCAGTGATAAGCGCTGGAAGGTGGGGATGACGTCAGAGTCATCATGGCCCTTACGACCAGGGCTACACGTGCTACAATGGCGCATACAAAAGCGACCTCGCGAGAGCAAGCGGACCTCATAAAGTGCGTCGTAGTGGATTAAGAGTCTGCAACTCGACTCCATGAAGTCGGAATCGCTAGTAATCGTGGATCAGAATGCCACGGTGAATACGTTCCGGGCCTTGTACACACCGCGCCCGTCACACCATGGGAGTGGGTTGCAAAAGAAGTAGGTGGCAACCTTCGGGAGGGCGCTTACCACTTTGTGATTCATGACTGGGGTGAAGTCGAACAAGGTAACCCGG
+
3266/3-83//10437/664,+)))+(3))'-5;74630/55-&)$&(++2/'080944123485544248),*)'555984;977*++'&%(&'&#$&'.3(&0.)-**,0/,,/94*,.-'(&%/)0:70178113/.0-5,,83&,(((%%%')%)%-.+,-6234:<778559:5814,+/+-/+,*++)9278957706/5/4,20-3./02676/))%%.56),,-&+*/(,0-+2.99.2766.,-1+*&'))),&$'&(0/,3532:./.-1,-*)-(&'(%()*43%,(($&)/15%&%%$.+456**+(.+2-3*,6620.*/,--)./;<51.////)+,-+,)*/5,.--.-152/1..&*+-()/.0/184-*,/-1-*.),,11/-,..000700)&*.**,0586:,*+,:;(7*891/7-/09:9:11/,./1660-.-2448:;520//..1.,)/**,015,/-60-'*,&/+'-731.%'&%%&&',,2+()&$%'26570,-(%$$-0250347**3-601.*+3,2*,-/5666375::31.6-*+(,*&-&--9/0/...321..+2*$%&+2..-,*)+&+,(+*'**-+/+.7554,./47978,)*07-6..9<:0+**./02/+(/+-033:719)39788;797,13404420-++++/177677101228:79:93.470/70:.&043.)'')6+*//271-**.2-7,78427345/5;-*2..7)*((+;63+3-3/'&)&/*6795<-*-(+,/4060'+)&))+-(/,0552.,,..09:3399:76-+&&'',4497&&*)..+.,)(-.2<573/))()&),3599524304;:8975(40.,'&'998;88570*(((*89./1-*,)+4,/492+(*+++4,1&*)*-(-1+'''+,.3040412363453844112/,2(5.548654%))0.//9:::322-.25347,,-184*+.-/78:3:..0(/%$*()()*+*.510--80-05873-+'))0*)))1667;79999+%(*'((++(&&()--/.2.+81-.2+42234/35*059402204;460....116.*(),(*1-,0-.,+')$$/)',/
@b927e724-53f8-40a1-bcfe-d8375db13da1 ch=435 read=76420 start_time=2019-12-12T23:47:21Z barcode=BC01 runid=2c9cf7bc05858273f10e7d7ec552fc0bd742dc3e
CTCTACGGGAGGCAGCAGTGGGGAATATTGCACAATGGGGGGGAAACCCTGATGCAGCAACGCCGCGTGGTGATGAAGGTTTTCCGGATCGTAAGCTCTGTCTTTGGGAAGATAGCGTGACGGTACCCAAGGAGGAAGCCACGGCTAACTACGTGCCAGCAGCCGCGGTAATACGTAGGTGGCAGGCGTTATCGGATTTACTGGGCGTAAAGGGCGTAGGCGGATGATTAAGTGGGATGTAATGAAATGCCGGGCTCAACGGGTGCTGCATTCCAAACTGGTTATCACAGAGTGCAGGAGAGGAGAGTGGAATTGGTGTGGCGGTGAAATGCGTGAGATTAGGAAGAACACCAGTGGCGAAAGGCGACTCTCTGGACTGTAACTGACGCTGAAGGCTCGAAAGCGTGGGAGCAAACAGGATTAGATACCTGGTAGTCCACGCCGTAAACGATGAATACTAGGTGTAGGTTTCAACACCTCCGTGCCGCCATAACGCATTAAGTATTCCGCCTGGGAATTACGGTCGCAAGATTAAAACTCAAAGGAATTGACGGGGACCCGCACAAGTAGCGGGCATGTGGTTTAATTCGAAGCAACGCGAAAGGACCTTACCTACACTTGACATCCTTGCGTACTCTTAATCGAGGAAATCCTTCGGGGAGGTGACAGGTGGTGCATGGATTTGTCGCCAGCTCGTGTCGTGAGATGTTGGGTTAAGTCCCGCAACGAGCGCAACCCTTGTCTTAGTTACTACCATTAAGTTGAGGACTCTAGCGAGACTGCCTGGGTTAACCAGGAGGAAGGTGGGGATGACGTCAAATCATCATGCCCCTTATGTGTAGGGGCTACACACGTGCTACAATGGCTGGTACAGAGAGATGCAATACCGTGAGGTGGAGCCAAACTTTAAAACCAGTCTCAGTTCGGATTGTAGAGCTGAAACTCGCCTACATGAAACTGGAGTTACTGGCAATCGCGAATCAGAATGTCGCGGTGAATACGTTCGGGTCTTGTACACACCGCCGGAAATCACACCATGAGAGTTGGCAATACCCGAAGTCCGTGAGCTAACCGCAAGGGAGGCAGCGGCCAGAAGGTAGGGTCAGCGATTGGGGTGAGAATCGTAACAAAAGGTAACCGG
+
))/**+.87,.3/,0/*-3*&*&0)1118/--/2;751384+%-3/19+,,032593624//-:-++*)&()+/007274;511'5*::99785+,/0:9757<;49--,-/+)&%&&'#').0+/1*,*0,++'&/*-300.5../53636+,&.-/110235285;48444:8:9.6.,70*,4105;656)1&28.,447:745655(--++/4467:89886406)++2/9895,,(%&*)+.($/0+67648-'/$5657:;::8967+8:5448-5,,,4,-.0/.--,-0.*-)-2)(())/00)+(%',('&().3185:943654&((),3,48691273349./1-4.)(./(-)63/...-.1833.1234/(+,/033-.'.*876()(*,0479;7**(,7,3*83-3.,,2339<31432/456/200*),271.-+,++86655146644/35/812*,,,.6.17-/678689%(&&()220811+-.013.,1(%%+'(&)*),/359341,,.-2-<;457669/.,(&)'((.*,66359.,+/0-((((-+0//-)702382;:.7699,./22315//-/2*'),/*+*),5,++*)+0.033244+4+-,-*.-,0-%*01.-,,(.-,0;389.020%&&*,53,1226:8884737'02.)+,5550///7073588976.2424;2854;5,*+-*'')1,.*,+*,,1(0+%%%#+0.611-;/-,.3/,4-,&)+**$5-43443+'&&').39865+*)-):2:3;8.1,2//5.4139<84124545/03/,0::::;409*+.9333862+,552/220.0%(2657/053;65;:5451095-.*+(/032-;--.76.-)))-0932296;1126307:818435958135;95;5271.1/*+,,/2:823;93931022.*5'+26.+)7*++,)'$&)*-()++83512)1056625/66.,:1-10795'584215224601/19-4-$&'&&)+043590/.**))8,1-.030,32,'(++.2/-,+*++126283257)6,*.112.21617))-(.5342+0,--126':(63.()*,')(+,15797883+-/56<9<90
@a8f43a68-4108-4d4a-8a8d-cfa3dd162d94 ch=89 read=36074 start_time=2019-12-12T23:47:32Z barcode=BC01 runid=2c9cf7bc05858273f10e7d7ec552fc0bd742dc3e
CCGGTTACCTTGTTACGACTTCTGCCCCAATCGCTGACCCTACTTCGGCCGCGCACTCATGCGGTTAGCTCCACGGACTTCGAATTGCCAGCTCTCATGAATTGTGATGGGCGGTGTACAAGACCAGGAACGTATTCACCGCGACATTCTGATTCGCGATTACCATTAACTCCAGCTTCATGTAGGCGGTTTCAGCCTGAAATCCGAACTGAGACTGGTTCAAAGTTTGAAAACTGCGGTATTGCATCTCTCTGTGCAGCCATTTAGCCCAGCGTGTGTAGCCCTACACGCCAGACGCGATGGTTGGCAATCATCCCGCGGCTGCCTCCTGGTTAACCCAGGCAGTCTCGCTAAGTCCTCAGCCGTAATGGTAGTAACTAACGACAGGGTTGCGCTCGTTGCGGGACTTAACCAGCATCTCACGACACGAGCTGACGACAACCATGCACCACCTGTCACCTTGTCTGAGGATTTCCTCGATTAAGAGCAATGCAAAGGGATGTCAAGAAGTGTAGGTAAGGTTCTTCGCGTTGCTTCAGGTGAAGCATGCCGCTACTTGTGCGGGAGTCCCCGTCAATTCCTTTGATTTGTCGCGACCGTACTCCCCAGGCAAAGGTCACCAATGCGTTAGCGGCAGCACGGAGGTGTTGAAACCCACACCTGAGTATTCATCGTTTACGGCGTGGAACTACTACCAGATTATCTAATCTGTTGTTGCTCCCCACGCTTTCGAGCCTCAGCGTCAGTTACAGTCCAGAGTCAGCGCCACTGGTGTTCTTCCTAGTCTCCCTGCGCATTTCACCGCTACACTAGAATTCCTCTCCTCTCCTGCACTCTAGATAACCAGTTTGGATGCAGCACCCAGGTTGAGCCCGGGTATTTCATCCCACTTAATCATCCACCGCCCACCACGCTCCTTTACGCTTGATAAATCCGGATAGCGCTCGCCACCACGTATTATTACCGCGGCAGCAATACGTAACCCCGCA
+
610*0:*+219.*7*++(3361$$()-(0+/101//*24'(&+,02455632..+,+-%)(.003.+*-./3/008376-+'%$*()--,%*(('*#%&#%,)-)**'-3,)*.,-/,003,,2,%111944768;6125/23366:8:9:6:<9430/*+&&$'++*%)*30.,+--,+,,)%(+(-))390/.7/,'(*''+/,.7874-//1880,+&+9/.-80-*+'%&$%.%&-*,-**+-./310421)/,(01419*)*-62(,0//3751,--;.,*.*.(((%)')'&(())&/3-./&(+/0312.)()-+.*-.*-2/-81..(*+*(,*),8:7796788+)*-10-&$%#&'(++-5-+,,4:554851/*'*/*%&%%$%,.83;23/621,,),)))&&,**,..%(*)--232845433606825747-,,4.9:;877523*,)&',$'&+))/8.11+/**.2.-'*),272/,17*)*-%'&,.+(&)*+*42-+**--/339755502.9.-,017+0*+'(($'&&$''%(.)++0-011,2(',)355)(.628391*.2-+%-0&&))%%&'.0)3-/+677.,/31)*&(&)($)&1*//2/6/,,/.5+&)*)240//.-.1;.-95/9.&)'-0('%%'+:<948943:3*())')')*(,+,&-$%%%%'*,,-.1/.31/($(-)-4'**09:/,.-//:;/,.3131414627:60:/-.66.9**()')+%&*-.0*-5.4428;26,3('&$-+)3-'-,4344496757812525355*0'/&/')'*1/711,04531--,.4-.670708082::.*302..-.*4,('-&.++.524',-+./0:720+04+$'+'/-.-+,-.&)*(-.,%',&),0.27,43/0-*'%)('))-./14424+(1-/23/0/)**''$)&',(.403:54374'231:0/0215+/'&%&&$
@4702caee-6820-4bb1-8f73-822dd259f58e ch=104 read=70244 start_time=2019-12-12T23:47:40Z barcode=BC01 runid=2c9cf7bc05858273f10e7d7ec552fc0bd742dc3e
CCGGTTACGTTACGACTTCACCCCAATCGCTGGCCCTACCTTCGGTAACTGCCTCAGCGCAGTTAGCTCACGGCTTCGGTGTGCCAGCTCATGGTGTGACGGGCGGTGGTATTAAGACCGGGACATGGTACCGGGACATTCTGATTCGCGATTACTAGTAACTCCAGCTTCATGTGGGCGGGATTTCAGCCGCAATCGAACTGAGACTGGTTTTAAAGTTTGGCTCCACTCGCGGTATTGCATCTCTGTACCAGCCACATTGTAGCACGTGTGTAGCCCTACACATAAGGGGCATGATGATTTGACGTCATCCCCACCTTCCTCCCTGGTTAGCAGGCAGTCTCGCTAGAGTCCTCAACTTAATGGTAGTAACTAACGACAAGGGTTTGCGCTCGTTGCGGGACTTAACCCAACATCTCACGACACGAGCTGACGACAACCATGCACCACCTGTCACCTTGTCCCCGAGAGGATTTCCTCGATTAAAGAGTAATGCAAGGATGTCAAATTAATAGGTAAGGTTCTTCGCGTTCTTCGGAATTAAACCACATGCTCCGCTACTTGTGCGGAGTCCCCGTCAATTCCTTTGAGTTTAATCTTTTGACCGTACTCCCCGGAATACTTAATGCGTTAGCGGCGGCACGGAGGTGTTGAAACCCCCACACCTAGTATTCCATCGTTTACGGCGTGGACTACGGGGTATCTGTCCTGTTTGCTCCCACGCTTTCGGTATAGCGTCAGTTACAGTCCAGAGAGTCGCCTTCGCCGCACGAATTGATGCTTCCTGAAAATCTCTACGCATTTCACCCGCTACACTAGAATTCCACTCTCCTCTCCTGCACTCCTAGATAACCAGTTTGGGTCACGGCACCCAAGTTGAGCCGGGTATTTCACATCCCACTTAATCATCCGCCTACGCTCCTTTACGCCCAGTATGAAGTCCGGATAACGCTTGCGCCCTCCGTATTACCGCGGCTGCTGGCACGGAGTTAACCGGTGCTTCTTCTGCGGGTAACGTCAATTATTAGCAAAGGTATTATTAACTTTACTCCTTCCTCCCGCTGAAAGTGCTACAACCCGAGTAGCTTCTTCATACACGCGGCATGGCCATCAGGCGCCCATTGTGCAATATTCCCCCTGCTGCGCCTCCCCG
+
532040*,&',)+//2623&(()&.(-*&(''(*-+('+)'('*'(&#%*&()+,*'&&'%204..01.)*+2./71*0'',+123)--/)*,00/../4&(/346+'',/-305.28)&-)''%(%&-)+1&889:+69878272/.,/,.-.0--*.+&*+6+%),.62++)(')(')'(&554-,+/)%).,,0*(2//2))049:7/;9/,:.1192+.-240)+'*(,*./,/...5-,,+,/2355****''(,.+)*,.(-0110,%%(/2,&'))))*%')+600,*)*+.56<0//:89981935+.0;:<;9150)).)(*)$-(*-968:9670/0/'()+/0.,*,*-)3+,56400//3/./6251353%*(0/*''%).167:5--/7/080,(''%/)21--**%+,0-+,+-23--(*)%,0347553210/'-,,/5779211005:;+)'$%'&)+5/8...773927-*)++,,.+*,',-/19::/-&-*&()()2.-*3.5;639.%&&(50077'*++-.3;98/--,30/018136/2/7.//621',/,052+/5698:70/780-26<7070+-+($+,772100+645),(5+)++-*,5-125660/003.)-+$)(+)+//215/+85178:0&)(-3.*))(,.,.014439,*+1756667/,,%)%+-*+/,-(')02,,08)*0,26-&,..3;6+&))*12')+/90305/016/8,*('('(*/056485357'.(+)%#,$##+'*0010+&*+,5+./76065755<;5215)(/2'.&,-')+-/43/----2/60129:750'().)*,067678:688<9)2,+(#&'))(/1./0.60/(/1((0//.4:6100017*+)/.51946.72'+374141357,17+%0..2+&&'%$%*,,+,(3+98550&)/)*+&33++385792<22:0/.*(-.11/-*&('+&'0,+&,,/73356969<8868403-/876541(/#(*)(+17:(3('%++,00-+()+*%))6:*761.424%)/+&.+%1&')%(*'.4.)&'%%%',157;6.1..*.,,00-.00-(&'*,.++,',-,).6/,,,.1016/3673)()(&&)*,-,240+,
@50e9014c-9375-4ce0-9e22-685b58315ef1 ch=280 read=48993 start_time=2019-12-12T23:47:42Z barcode=BC01 runid=2c9cf7bc05858273f10e7d7ec552fc0bd742dc3e
CTCTACGGGGAGGCAGCAGTGGGGAATATTGCACAATGGGCGGCTGGCTGATGCAACCATGCCGCGTGTATGAAGAAGGCCTTCCGGGTTTGTAAAGTGCTTTCAGCGGGGAGGAAGGGAGTAAAGTTAATGCAACTTTGCTCATTGACGTTACTGCCCGCAGAAGAAAGCGCATAACTCCGTGCCAGCAGCCGCGGTATACGGAGGTGCGAGCGTTAATCGGGTATTACTGGGCGTAAAGCGCGCAGGCGGTTTGTTAAAGTCAGATGAAATCCCAGGCTCAGCCTGGGGCACCATCACCGTACTGGCAAGCTTGAGTCTCGTAGGGGTAGAATTCCAGGTGTAGCGGTGAAATGCGTAGAAGTCTGGAGGAATACCGGTATGAAGGCGGCCCCTGGACGAAGACTGACGCTCGGGTGCGAAAGCGTGGGGAGCAAACAGGTTAGATACCCTGGTAGTCCACGCCGTAAACGATGTCGACTTAGGTTGTGCCCAGCAGGCGTGGCTTCCGGAGCTAACGCGTTAAGTCGACCGCCTGGGAATTACAGCCGCAAGGTTAAAACTCAAATGAATTGACGGGGCCCGCACAAGCGGTGGAGCATGTGGTTTTAATTTCATGCAACGCGAAGAACCTTACCTGGTCTTGTCCACGGAAGTTTTCAGAGAGATGAGAATGTGCCTTCGGGAACCGTGAGACCCAGGTGCTGCATGGCTGTCGACTCGTGTTGTGAAATGTCGGGTTTAAGTCCTGCTTGAAGCGCAACCCTTATCCTTTGTTGCCAGCGCCCGGTCCGGCCGGGAACTCAAAGGGGCTGCAGTGATAAACTGGAGGAAGGTGGGGATGACGTCAAGTCATCATGACCCCACCCGACCAGGGCTACCACGTGCTACAATGGCGCATACAAAGAAGCGACCTCGCGAGCAAAGCGGACCTCATAAAGTGCGTCGTAGTCCGGATTGGAGTCTGCAACTCGACTCCATGAAGTCAGGAATCGCTAGTAATCGTGGATCAGAATGCCACGGTAGATACGTTCCCGGGCCTTGTACACCGCCCGTCACACCATGGGAGTGGGTTGCGAAGTAGGTAACCCAACCTTCGGGAGGGGCGCTTGCCAACTTTGTGATTCATGACTGGGGTGAAGTCTG
+
*-+((**29)(.+,+00,+-*33*-6.).*)*&(.13480**%#'(++'((..+/)3+5348:43343345-2+%'',1,2144*,6637),226/*-&.064-,.-/:;,*../0-/-%(--750(9'7))1+***1.,/54+2--(605.'''$..,+3**-(&,0(&'%)&',,)*/935'42(()')/-.+)(')$&*,/-).)',--45/;.7.45'(%)$+**-05:865.1:5+-1.*..-50*..6-1274;545:/.643364,021%0778:4'47-32.*-$'&(()$&#$)*-//,(.4)+0-,*022/115&/./'(%*)0+3./-081205887:74+50*+3412****+//:1/4.2:4465082$%').+212*644*(.213(&+)/.12249988'72/-&%(''))0/88;.+,.3:/2%,)*(()3245;-+3;:77/5)(*+5979:;(+*)($*((+)''&)-*7/203,'#''%/6/031944/6,),*'+,,,,**),-/-.0597;:799634+''*'')(-3,'())(-)40;:7.68897-,*//,.(4)-4617.(*(*/4145<982%*,,,*+/-1;;,45/:9/.95896962/31+.,-().+/87896,0+'*9201//0,+-9:03--)))*,;9865:60844;9<94<;4:97571,0).(&(/4.../045689778971.//15:719*)())/*,-:+8422+-+.0/2+'&#%(*()),).+/6.,/..3+0:,+28457,+++,/,)184025251781965817*-*,&.//.&'+,1./5%.+,,+2))*(+*/8;6541.,(,.**'+.187**&&)/,($&&&(++*(2321/+,&'),-/*(()(/++632443-('+(&''&&''',-,&%-+,000)(/.202976/1156..003558:363/(-+)9+1*'(*+)+++003/0.0.1,%)*,.-.0-43385623*)'+.6112;:9977&'-(+,7+)+185((50/0&.714.,/,-,*/'+)-(,*(-:0/4.--,2:-//00,,-,44/:/,(*)&*)--(,'+(&*()'*.*.80(*352//+.*%)&&%'*-+'-+-0962/./2540.'))4-++'&$
