# Supplementary material for: De novo species identification using 16S rRNA gene nanopore sequencing
Source: PeerJ. 2020 Oct 21;8:e10029. doi: 10.7717/peerj.10029 (PMC7585375; doi:10.7717/peerj.10029)
Supplement: Supplemental Information 2 — Contains raw reads. [file peerj-08-10029-s002.zip › pass_fastq_runid_2c9cf7bc05858273f10e7d7ec552fc0bd742dc3e_106.fastq]

@829b60ef-8d85-40ad-9a26-467fd4f73cb1 ch=31 read=131756 start_time=2019-12-12T23:47:51Z barcode=BC01 runid=2c9cf7bc05858273f10e7d7ec552fc0bd742dc3e
CTCCTACGGAGGCGGCAGTGGGGAATATTGCACAATGGGAAACCCTGATGCAGCAACGCCGCGTGAGTGATGAGGTTTTCGGATTGTAAAGCTCTGTCTTTGGGAAGATAATGACGGTACCAGGAGGAAGCCACGGCTAACTACGTGCCAGCAGCCGCGGTAATGCGTAGGTGTGAGCGTTATCCGGATTTACTGGGCGTAAAGAGGGAGCGTAGGCGGATGATTAAGTGGGATGTGAAATACGGGCTCAACTTGGGTGCTGCATTCCAAGCTGGTTATCTAGGAAGTGCGGAGAGAGTGGAATTCCTAGTGTGGCGGTGAAATGCGTAGAGATTAGGGAGAACACACACCAGTGGCGAAAGAGCGACTCTCTGGACTGTAACTGACGCCGAGGCTCGAAGCGTGGGGAGCAAACCAGGATTAGATACCCTGTTAGTCCACGCCGTAAACGATGGAGAATACTAGGTGTGGGGTTTCAACACCTCCGTGCCGCCGCTAACGCATTAAGTATTCCGCCTGGGAATTACGGTCGCAAGATTAAAACTCAAAGGGTGTGGGGACCCGCACAAGTAACGGAGCATGTGGTTTTAATTCGAAACAGCAGGAACCTTACCTACACTTGACATCCCTTGCATTACTTACTCTTAATCAGGAAATCCCTTCGGGGACAAGGTGACAGGTGGTGCATGGTTCAATCGTCAGCTCGTGTCGTGAGATGTTGGGTTAAGTCCGCAACGAAGGCGCAACCCTTGTCGCGTTACTACCATTAGGTTGAGGACTCTGCTTGAGAGACTGCCTGGGTGTAACAGGAGGAAGGTGGGGATGACGTCAAATCATCCCTCATGCCCCTTATGTGTAGGGCTGCACACGTGCTACAATGGCTGGTACAGAGATGCAACGCCGCGAGGTGGAGCCAAACTTAAAACCAGTCTGCCAGTTCCGGATTGTAGGCTGGAAACTCGCCTACATGAAGCTGGAGTTACTAGTAATCGCAGATCAGAATGTCGCGGTGAATGCGTTCGGGTCTTGTACACACCGCCCGTCACACCATGAGAGTTGGCAATACCCGAAGTCCGTGACTAACCGCAAGGAGGCAGCAGCCGAAGGTAGGGTCAGCGATTGGGGTGAAGTCATGTAAGGTAACCCAGG
+
)-0&')--,'+.,*63/13240))))+40*)**0:1/5/(11/7+,.7840)(*,..+-/)',-.,,-./,,,**1:94140,0--*/.'&((997:5378-67-704467-,.*)/,***%-0,.,,.%%%&(/52211/104+-()*./24468/1+-+(,'$'*,10310)-.+,11900.-1--6:71358-,)$'))&)%+,-%(*6987622:*(($&+-8065967760-03//+5)+577/0.+,1.8+*)120114/4-6/%-/1.3.))++'/+,()+33&-%%%&&'*/1/0.-+0(*')'''/-/8.-..../433,(*%#7(*.-)'(**+*+'*%+)),.,1''-+'(%'-55565535670211/05+,.//3672)34.//%&''(+/844/()*-3)),*-('*.,,1656;5-/,)(*2((&'%&'*+0765/./0+*+)-11/,+.*1*-+76-0:5+**-.185582323..5010230/+-+/2()'**,3,,(+*+')&($*&%)+5/.'//7/,2,+.15-0657.*-%*'((0970/.)&(*+.***.*3,4(+-033))-058.)2-0+()/*))&'%&&-*1--)).,+,-,-.5/12/-3.)''&)*,1.-,,)++--2435/%'&)*'%46)/2-'390/.1-.-+*0.)))*.7724.0-..80)'.2280)+,,8676+.'(*4688-9/.:96;7-(,1+(+/.,++*)+)*2.&/4*-+*,4'')+.*+0/68*+0()/)6,*/708752+*-,*('&))-.3//-(**'&%&'-*+3+0/+.0/-19:4663454/7,:510/15)*%,*0-192.-33462/,-(+*+050/-+-.0476.42823;7875/&&'((**04766546;65/%,*+)/%(37/380413<;518444)(%)1779;/./4*1.+-002-,+'.2**99898-+),,..,++12;.--3--./*++2/-%)%%3167,,34486/4032+*20)/--36').../7-/.,+**-3/3;8-050../4..++(&(,--1-495-271,-21275.5/1+00518,0/).)'(('%)(%-1/,++())++0//12555,9--)1**+00'*,$'#$)+(,*.,4-($.(
@25b0c5ba-0c2a-4adb-8f68-956a14d3f7e9 ch=259 read=41868 start_time=2019-12-12T23:47:52Z barcode=BC01 runid=2c9cf7bc05858273f10e7d7ec552fc0bd742dc3e
CCGGTTACCTTGTTACGACTTCACCAGTCATGAATCACAAAGTGGTAAAAGCGCCACTCCCGAAGGTTAAGCTACCTACTTCTTTTGCAACCCACTCCCATGGTGTGACGGGCGGTGTGTACAAGGCCAGGAACGTATTCACCGTGGCATTCTGATCCCCACGATTACTGAGATTCCGACTTCACGCCAAGGTCGAGTTGCGAAGACTCAATCCGGACTACGACGCACTTTATGAGGTCCGCTTGCTCTCGCCAGGGTGGCTTCTCTTTGTATGCGCCATTGTAGCACGTGTTGCAAGCCCTGGGTGGGGCCATGATGATGACGTCATCCCACCTTCCTCCAGTTTTATCACTGGCATTCTCCTTTGAGTTCAGCCCGGACCGCTGGCAACAAAGGATAAAGGGTTGCGCTCGTTGCGGGACAACAACATTTCACAACACGAGCTGACCTTAGCCATGCAGCGCCTGTCTCCACGGTTCCCGAAGGCACATTCTCATCTCTGAAAACTTCCGTGGATGTCAAGACCAGGTAGGTTCTTCGCGTTGCATCGAATTAAACCACATGCTCCACCGCTTGTGCGGGCCCCGTCAATTCATTTTGGTAACCTTGCGGCCATTACTCCCAGGCGGTCGACTTAACGCGTTAGCTCCGGAAGCCACGCCTCAAGGGCACAACCCTCCAAGTCGACATCGTTTGCGGCGTGGACTACCAGGGGTATCTAATCCTGTTTGCTCCCCACGCTTTTCGCACCTGAGCGTCAGTCTTCATCCAGGGGCCGCCTTCGCCACCGGTATTCCTCAGATCTCTACGCATTTCACCGCTACACCTGAATTCCTACCCCCCCTCTGAGACTCAAGAAGCTTGCCAGTATCAGATGCAGTTCCCAGGTTGAGCCAGGGTTCCTGCATCGACTTAACAAACCGCCTGCGTGCGCTTTACGCCCAGTAATTCCGATTAACGCTTGCACCCTCCGTATTACCGCGGCTGCTGGCACGGGTTAGCCGGTGCTTCTTCTGCGGGTAACGATCAATGAGCAAAGGTATTAACTTTACTCCCTTCCTCCCCGCTGAAAGTGCTTTACAACCCGAGGCCTTCTTCATACGCGCGGCAGCTGCATCAGGCTTGCTTGATGATGCAATATTCCCCACTGCTGCCTCCCGTGGGAG
+
00)-2.,474:/3/$&*,88;5+/-*,198:99:85363.+'+*&-193+,-/2;////,.*+-/01866/4525843368186;+0116.;9++,.:0/387999778/79421,-/12/377778;)-...-35)/(&#'*--15114:8678190))'*125;*)('&&(-5091,./7/(-*/+)'/+*0)+./:40)(-'3229);.0-03//*'),02/,(*17523554133*)'(%%&**&)%+')&*&()*)28167368-/.01768<::;5/-))(+-.,1'&$%&)*6,*+-()'%*).8++*$**,/030../-,562-385275'*)('*.1,443343262&,'*+0(&0$)%*72:*--5,,2130//++;48889;)2/5545())+0--/+-3342701/914+0'-',*.27,++*,%)),*-2000//%'(')07190:*++%+32357692,0/8::662()('(/-.02;53558755212::83450'*+.9:957841336781411-82<:9<9-0,,1./012'(+4)045-64454444::451,+.--/18.//615/,-77:9<939::*)(-)01/6/+.3658(/)*,2221).26-7/-,++,/-2/011621-//4-0),+'-/.004:6846,421*.-5.7+-1/*()+/88859994;.%(+2-..2977887:+/1-).,,.,8+*)-,0/;5-.1,895*--/-9:.1)*).-1353774+$%,-7:0&+0($26272801118569..:.29554;2505(',/0:999:7843900)*4.1900//3/-'2,5,+++1235754,*'&(**058.0&))&(+,(7'$%)*0/&*%(%0)1249-,+..5/.--6-',*,'*)$%#)*.-''&%&4*88:53;58:445353920070.00/1(*+0587998657;7;83.4/-.419--/6*/-.824;684;:::<0<..,)*))-92146-2+)*.+169/,+*/721./+*),--40/',078(6*3-1-/,/.76,.109109:87-93,,777/2.&+%(*/+,2267;,'%-*/64<469501*)&)(0/4+%'((./-11$')*.)((%$&&+*+..-(,*-8.89:0,/5466679.84*+4$4())
@5a7c3bf4-7fdd-4fee-a01b-ac61bd7a693c ch=87 read=59460 start_time=2019-12-12T23:48:02Z barcode=BC01 runid=2c9cf7bc05858273f10e7d7ec552fc0bd742dc3e
CTCCTACGGGAGGCAGCAGTAGGAATTTTTTCGGCAATGGAAACCTGACCGAGCAACACCGCGTGTGAAGAAGGTTTTCGGACTGTAAACTTCTGTTATAAAGGAAGAACGGCAGCTACAGGAAATGGTAGCCAGTGACGATACTTTATTAAGCCACACGGCTAACTACGTGCCAGCAGCCGCGATGGCACGTAGGTGGCAAGCGTTATCCGGAATTATTGGGCGTAAAGAGGCAGGCGGCAGCAAGGGTCGGTGAAAGCCTGAAGCTTAACTATTAAGCCATAGAAACCAGGCAGCTAGAGTGCGAGGAGGATCGTGGAATTCCATGTAGCGGTGAAATGCGTAGATATGGAGGAACACCAGTGGCGAAGGCGACGATCTGGCCTGCAACTGACGCTCAGTCAGCGATAAGGAGCAAATAGGATTAGATACCCCTGGTAGTCCACGCCGTAAACGATGAGTACTAAGTGTTGGATGTCAAAGTTCAGTGCTGCAGTTAACGCAATAAGTACTCCGCCTGAGTAGTACGTTCGCAGAATGAAACTCAAAGAAGGAATTGACGGGGAGCCCGCACAAGCGGTGGAGCATGTGGTTTAATTCGAAGCAACGCGAAAGACAACACCAGTCTTGACATAAAGGCTCAGAGATGGAGAGATGGCTATATGAGATACAGGTGGTGCATGGTTGTCGTCAGCTCGTGTCGTGAGATGTTGGGTTAAGTCCGCAACGAGCGCAACCCTTATCGTTAGTTACCATCATTAAGTTGGGGACTGCTTGAGACTGCCAGTGACAAGCTGGAGGAAGGCGGGGATGACGTCAAATCATCATGCCCCTTATGACCCTGGGCCACACACGTGCTACAATGGATGGTGCGGAAGGAAGCGAAGCCGCAGTGAAGCAAAACCCATAAAACCATTCTCAGTTCAGTTGTAGTCTGCAACTCGACTACATGAAGTTGGAATCGCTAGTAATCGCGAATCAGCATGTCGCGGTGAATACGTTCTCGGGCCTTGTACACACCGCCCGTCCGCACCACGAGTTGATAACACGAAGCCGGTGGCGCAACCGCAAGGAAGGAGCTTTATCTAAGGTGGGATTGATGATTTGGGGTGAAGTCGTAACAAGGTAACCGG
+
-05/,.1/:3(-0065.-,,)()+*.6:;8,87913/..+'-*/1*-+1.,,.2200%)*&%')'#%',).0041;822397676/72**6,776190/0:/01/8,.7717+(**))*(('-**+0+**+1.')(*-3&&1./4:1+4+0-,-71.%'*2-/.9/4--+.,43..+*+5+,-'%*+,+)+,4215-3/.9<5:538540*/--2/3,032:943/2:+'(,-14:942;752720-7600+)--../+171/,*'')*2+,+'*/23*46/2214:/4717873../-&*('*.'&1*(-,.(.(/+(/'7*7,+++++)*),*),6+*(/-+1/3+**(*+/&1-,,/,*++07,+-/*3/121.01.,/02255782100176742(/.(&%%&%*0)73(*/2<:844824364689.7+(&&0..//4.)*+097:;;9-,+-**+++:6:70253;4:38667680+.;;84:1545673623))$((6+/*+-/058935662(+,*-,,13582,.*-,40&-7//.3'//%(+(,*)7*)*2/+6.&'27)),-0++-.09566-//,/+.188<:7;6;3*0.$*2-.+./.1%%/-,*+')'&&))/,,-1,)((-.5224)'(*+99/-+*(--+///43.//.../(0+500212../0-23722389732324/0447473--/660;/865876,.05-3413))54'1.22;8-765541700.:22;8:9.9.2*+,.17;2-.+('-')*324.-6,+/10:087,-664.+-+-00639;5686596677;7678;;9:85<8,3-..98:;-,0.,.8.1++&(*,-.-.32;55;9:12420))+*))&&(../3/2811$,+,12),1<<51;:0108:3/53661(%%)2;7)2.7.018:::::4544434+')*+/.20+3-7-852-*)('*0.611152.-,5-*,,.0285:154/+2//789:857+889413./..--*/720;4.+.'(,/0501))()/,,2372)-')1+282)((&%#$&(*2,124.//0++&(&/3,+4320/..*0,-%-%%%0.,/6/+',0((+,*-1489::67/6.1829,8
@a322c046-1144-4d35-9491-6ca2126da6cb ch=338 read=34639 start_time=2019-12-12T23:48:11Z barcode=BC01 runid=2c9cf7bc05858273f10e7d7ec552fc0bd742dc3e
CCGGTTACCTTGTACGACTTCACCCAATCGCTGACCTACCTTCAGCCGCTGCCTCCCTGCGGTTAGCTCACGGACTTCGGGTATTACCAACTCATGGTGTGACGGGCGGTGGTGGTGCAAGACCGGGAACGTATTCTGCAGCTTCTGATTCGCGATTACTAAGTAACTCCAGCTTCATGTAGGCAGGGTTTTCAGCCTACAATCGAACTGAGACTGGTTTTAAAAGTTTGGCTCCACCTCGCGGTATTGCATCTCCTCTGTACCAGCCATTGTAGCGCGTGTGTAGCCCTACACATAAAGAGGGGGGGGCATGATGATTTGACGTCATCCCCACCTTCCTCCTGGATTAGCCGGGCGGTCTCGCTATAGTCTCAACAATGGTGGTAACCCCAACATTAAGAGGTTGCGTCGTTGCGGGACCAGCAACATCTCACGACACGAGCTGACGACAACCGTGCACCTGTCTGCTTGTCCCCGGTTCCTCGATTAAAGTAATGCAAGGGATGTCAAGTGTAAGTAAAGAGTTCTTCGCGTTGCTTCGATTAAACCATGCTCCACTATGTGCGGGTCCCCGTCAATTCCTTTGAGTTTAATCTTGCGACCATGCTCCCCAGGCGGAATACTTAATGCGTTAGCGGCAGCACAGTGTTGAAACCCACCTAGTATTCATCGTTTACGTGGATACCAGAATTATCTAATCCTGTTTGCTCCCGCTTTCGAGCCTCCTTGTCGAGTTACAGTCCAGAGAGTCGCCGCCACTGGTGTTCTTCTAATCTCTACGCATTTCACCGCTACCGATTCCACTCTCACTCTGCCTCTAGATAGCCAGTTTGGAATGCAGCGCACCCAAGTTGAATCTGGGTGTTTCACATCCGCCAATCATCGCCTACGCTCCTTGCGCCCAGTAAATCCGGATAACGCTCGCCACCTACGTATTACCGCGGCTGCTGGCGTAGTTAGCCGTGGCTTCCTCCTTGGGTACTGTCATTTATCTTCCCCAAAGACAGAGGCTTTACGATCCGAAACCTTCATCACTCACGCGGCGTTGCTGCATCAGGGTTTCCCATTGCAATGTTCCCCCACTGCTGCGCATCCACCG
+
03,107.0/--),(+.&/.1+(*&')**-4632257,.6748*&')*,11222.1''$%(*,/+.'-.201110*)$%&(**+,6/.2('))*')*))*+,-21452)*'&''*-+)0/223/(,30*//44.55+$$&$&%'.)()*-.+***&--*--0)(*-/,--,*+,.73&,)*&,/+%,-*'()&'(+,0+)**3*+*/8/.,*(,-.971<;0+;7,*1;6.0.34947;7835081/-3/.'1.-/'))&%($-3//09/27.++++'('*'*)++(3.'%%&%&&&)/+)'*,/,0-1-005,-+*%0/')-.3462//15+-27/64850((.,'+0'&++'250'00/05..*)&%(/432/+0,8.(30-1-/.0)($'%($&'0))'0-29+*&'(/5/..,9/0&$+$*'1*000*,'++()),./+432/44.65(/)&-'*&+*()****)-))*0/2)&(0.6675+--1.7.&%&)('&),%.103(0022'/(('%*,,3(%%''687<5.---2,.080(&&*,8543%'$'+-)$(*'*&(*1.31-)/*-'/373733*+0/)(,4:;2:3,5-++--.1%5(00+/,**,-,(1/72/-0.-0///11634.4-*#$%##$')).1//9//2/*.3+'+/00;769925;8(,+'(+(''*+(&'()0*++3031350/45.*/*3-)&*28.1*)*-)&(%%%(./''(1,*.6705-*))(&()3266023.3640.-1,,+*(',332-,/&+,.&06'*+.+%%'#%$%)0102-/..,*$%&'%$'(((.,.770%18'6299',-/052+/.)-)2---*,,0'&'%)').((&*5,,%+*-/('*).-25'.3.075,0)*,1-+/%-)/-)**/1542303568574223446:-.)%')%*(+801979/;0009:561.-/016../7.8253485630%&('*+*.1::::569.,.157277+.82+/80/---..0/+,.1662//3*/+*,1346121.%)*---+--3++***,.:,20..96198(*)&&%#,%25-5:7+$((),+-*()$(,'$(&(
@02b4bffa-7dc6-45e1-a91a-cf9aa2f6389d ch=70 read=43960 start_time=2019-12-12T23:48:15Z barcode=BC01 runid=2c9cf7bc05858273f10e7d7ec552fc0bd742dc3e
CCCTACGGGGAGGCAGCAGTGGGAATATTGTGCACAATGGGCGCAAGCCTGATGCAGCCATGCCGCGTGTGCGAAGAAGCCTTCGGGTTTGTAAAAAGTACTTTCAGCGGGGAGGAAGGGAGTAAAGTTAATACCTTTGCTCGTGACGTTACCCGCAGAAGAAACACCAGCTAACTCCGTGCCAGCAGCCGCGGTAATACGGAGGGTGCAAGCGTTAATCGGAATTACTGGGCGTAAAGCGCACGCAGGCGTTGTTAAGTCGATGTGAAATCGACAACTGGGAACACCTGATACTGGCAAGCGATCTCGTAAGAGGTAGGAACTCAGGTGTAGCGGTGAAATGCGTAGAGATCTGGAGGAATACCGGTGGCGAGCGGCCCCTGGACGAACTGACGCTCAGGTGCGAAAGCACGTGGGGAGCAAACGGGATTAGATACCCTGGTAGTCCCGCCGTAAGCGATGTGTCGACTTTGGAGGTTGTGCCGCGGGGCGTGGCTTCCGGAGCTAACGCGTTAAGTCGACCGCCTAGGAATACGGCCGCAAAGGTTAAAACTCAAATGAATTGACGGGGGCCCGCACAAGCGGTGGAGCATGTGGTTTAATTCGATGCAACGCGAAGAACCTTACAGTGCTGACATCTACTTTCCAAGAGATGGATTGGGTACTTGTAGGGAACTGTGAGACAGGTTGCTGCAGCTGTCGTCAGCTCGTGTTGGCGAAATGTTGGGTTAAGTCCCGCAGCAGGCGCAACCACTTATCCTTTGTTGCCAGCGGTCCGGCCGGGAACTCAAAGGCTGCCAGTGATATAAGCTGGAGGAAGGTGGGGATGACGTCAAAGTCATCGCCAAAAAAGCCCCGCCGACCAGGGCTACACACGTGCTACAATGGCGCATACAAGAGAAGCGACCTCGCGACGGCGGACCTCACAAAAGTGCGTCGTAGTCCGGATTGGAGTCTGCAACTCGACTCCGCTTAAGTCGGAATGCTAGTAATCGTGGATAGAATGCCACATTGGAGCCGTTCCGGGCCTTGTACCGCCCATCACACCGCGGAGTGGTTTGCAAAAGTAGGCCAACTTAACCTTCCGGGAGGGCGCTTACCGCTGTGATTCATGACTGGGGTGAAGTCGTAACAAAAGGTAACCGG
+
/2)',2)14+((+,*000088<1*-+(+(&),+-01:994)+*025.0770110/3)463135431-2/-)+'))')'&,2373&.+.2**0+50.,'1((*85+*,*-46,(.-3,05/')+0971/6,)((,,,/-'),)%,(*1578104'%'%&.*$-+,,/05&-...2/248100312-+,-.5,-,'**)'*--0.,*)0*.2.--+7.8.74'-&&,,.0.3/()*/320,,14,,+)'''&%%%%.,,)/0+&&%&$(-/)'&&&&''+++41--+')-*))**+/-3.0-%(&'22186/:''%.)&%5.7./58(*02-,-0005--)14+,220-+&*+126;/(0)(-.7:77://+(')&*(.1:7.*.670./-+.//06729(0.++0()-.()$'+56::)).-3<17';/,9(&%+*-1970/+6../4+))0.)-*(&&)*+()'(**(+14(07./.16++%&&%%'*3214/3/.3-7-.,+,-259320,4-8-5562358676-.-)*&()/+-810347*22131:6*-/60;<1.(&)$'&+)/89*54*(/.41/,21879812123,**41<45208/./1.99:6//&)1+-51..('%$%&%&)*+4.20**,+20.-4/)+-5358(2,..*)%**'('()-*/0/-4$%&--7)/,*'&)-,)%))*45435-)(((-)(*&((.'(*0.+-2;37*0+.*,/71*),)$,%(-//+/)&')))/*-.,)50.1:44774969/1*1+24-663611246)+&-),/3*-.,,-,&,)%&&-.)*(')+0,397/20222177/1',.0185+/(,381*'%+2+,*-0'),9+-34,-)+()%))*/2769-:+-10/332)132**(*)(+5.344-,(($(&($)(%%&)+,/074((-1:866589703,2.,3//&&'(,-65150115655-)&''$(*&(%-,.0-+'((&,+6/0,.*.(*'(0/.05,'(%'(-)'%&$&'()&')(..-/()()*(23/,65+,)+'$%((&'&(-,5-+,,/,'#&%)(),'&$$%/*1,04+),62+-3-51,3+)-'$%*')448<1./*+676870,..2*-.88837285,+1.399984
@9906f930-5f99-4d60-b745-43b94cd2fa92 ch=23 read=59388 start_time=2019-12-12T23:48:12Z barcode=BC01 runid=2c9cf7bc05858273f10e7d7ec552fc0bd742dc3e
CTCCCTGGGGAGGCAGCAGTAGAAATTTTCGGCAATGGGGAAACCCTGACCGAGCAACGCGTGAAGGGAAGAAGGTTTTCGGATTATGAAGCTTCTGTTATAAAAGGAAGAACAGCGGCTACGGAAATGGTAGCCGGTGACGCTACTTTATTAGAAAACCACGGCTAACTACGTGCCCGGCAGCGCAGTAATACGTAGGTGGCAAGCGTTATCCAGGGTATTGGGCGTAAAGAGGGGCAGGCGGCAAAGCAAAGGGTCTGTGGTGAAAGCCTGAAGCAGCTTCAGTGAAGCCATAGAAGCAGGCAGCTAAGGTGCAGAAGGATCGTGGAATTCCACGTACCTGTGGCGGTGAAAATGCGTAGATATATGGAGGAACACCAGTGGCGAAGGGCGACGATCTGGCCTGCAACGACGCTCAGTCCCGAAAGCGTGGGGAGCAAATAGGATTGAATACCTAAGTAATCGCCGTAAACGATGTACTAAGTGTTTGGATGTCAGAGTTCAGTGCTGAAGTTAAAGCACCAATGGTACTCTCCGCACGGTACGTTCCGCAAAAGGTGAAGGAACTCAAAGGTGACGAAGGGCCCGCACAAGCGGTGGAGCATGGTTTAATTCGAAACAACGCGAAGACCTGGAGTCTTGACCTTACTCTACCGAAGGCTCAGAGATGGAGAGATAGCGCTATCTCGAGATACAGGTGGTGCATGGTTTATTCGTCAGCTCGTGTCGTGGATGTTGAGTTAAGTCCGCAACGAGCGCAACCCTTATGGCGTTAGTTACCATCATTAAGTTTGGGGACTCTGGCGAGGCTGCCGGTGACAAGCTGGAGGCAGGGATGACGTCGGAAATCATCAGCACTTTATATGACCTGAATACGATGTACAATGGATGGTGCAGAGGAAGCGAAGCCGCGAAGGGTGAAAGCAAAACCTATAAAACCATTTATCAGTTTCGGATTATGATGCGGCACAAGGCTACGTAGAAGTTGGAATCGCTGTTGTGTCGCGAATCAGCATGTCGCGTGAATACGTTCTCGGAGGCCTTATACGCACACCGCCCGTCACACCACGAAGTTATTGAAATGCCGCCGAAGCCGGTGGCCTATTACCAGGAAGGAGCTGTAAAGGTGGGATTGATGATTGGGGTAGAGATCGTAACAAGGTAACCACGGCG
+
-3/3'%%(-*(/..8/8-//-+,,3+6973,9//7//87,(-0,22.,*.*)/(.)'*%&(*.-/*0*((%*)+4-5/0.191.-'%&+(%'+133-2---875(/)1.+0,.+,,,4*)),+((/*(52-,(-'($'&$%%%$%'-10+2)+$+*3-/70-*'&&/),,))%%%+))(+,.-0..-/-2+**+(/.*/,+/,074683;.--''++',),.899970/62(),12,.1*4/78/*+)(*/2'.0&,(**/1633-55-.+&&'''*(&)*0*(('%.)(38440)+('(,)0.-.00-,,++.802(+-7469576-1,2.3/(((.-35./)&&'),23.22*(*;95''*.,-&'+'&,*+0++-/.2-)'$%'+%*(*(*,,,--)/-21//-/1((''#&-('(*6'(&('*)+)($%((*+-69*)&)*')%$&,00/,)+*',%$'*%*'),-3,2+')&$$&%0/,5./,%+*42,,))&&(,41-.,-*&(***2)30(&'$($/*/(,'((()++0&'#$$%%$%'-260/045.&'%&%))'%(&,-//4.)(*(().2/164.7.',(/09498691(&'((*&+06;-77:-)-+()+$&$$%(&'*(*()(&$&(),)*,(.,)+/-(&)+&*-)1/67((&(*461.))(-*'('%%)%+)+,'*)+042,.,+42(&%')0()(%#)($')(&(*+0'))02630&/3/10*%14795..97-/483//0./54659/,/./()&*+3,..8203231++/%'&&-.(18/+),,+(//.-.2-0).0(1.23011'*+-))))/&66*04355422&',))0178/%$$#&%''&)'$)(($#(&)('(&#&$$$(+703;:.*,+(+,*')')-(*&+)'-+$''&'&%%*$(*)&((.82+-$#'$&*/(.*.1)$%(%+,4(**)%+.)%'%%&('&&%',1))+%&(&*'%&&(&&'**-.1,+-$(&&''''&'%&&(*.////24602*(-596774493,,-'&&&-'(&&%%'&'%''+2+,6,-12,--1,**'&&((7&+('(($%$%&$('%',)16*(*,+-,%'%&%&''-)+),)'&((%&&*'/*2-2),2-&&.**/.6.+%$#%%'$'%#(%&().&$.*6,1''&&$'
@7762e54b-14d3-4437-a6a2-fc1824bb0a3e ch=84 read=46627 start_time=2019-12-12T23:48:25Z barcode=BC01 runid=2c9cf7bc05858273f10e7d7ec552fc0bd742dc3e
CCGGTTACCTTGTTACGGCTTCACTGCCCCAGTCATGAATCACAAAGTGGTAAGCGCCCTCCCGAAAGGTTAAGCTACCGCTTCTTTGCAACCCACTCCATGGTGTGACGGGCGGTGTGTACAGGCCGGGGCAATATTCACCGTGGCATTCTGATCCACGATTACTAGCGATTCCGACTTCATGGAGTCGGTTGCGGGCTCAAATCCGGACTACGACACTTGCTGTAGGGTCCGCTTGCAGCATGAGTCGCTTCTCTTTGTATGCGCCATTTGTAGCGATGTTAGCCAGCCAACCCTGGTCGTAAGGGCCATGATGACTTGACGTCATCCCACCTTCCTCCAGTTTATCGCAGTCTCCTTTGAGTTCCCGGCCGGACCGCTGGCAACAAAGGATAGGGTTGCGCTCGTTGCGGGACTTAACAACATTTCACAGCACAGGCTGACGACAGCCATGCAGCACCTGTCTCACGGTTCCCGAAGGCACATTCTCATCTCTGAAAACTTCCGTGGATGTCAAGAGACCAGGTAAGGTTCTTCGCGTTGCATCGAATTAAACCACATGCTCCACCGCTTGTGCGGGCCCCGATCAATTCATTTGAGTTTTAACCTTGCGGCCCGTACTCCCCAGGCGGTCGACTTAACGCGTTAGCTCCGGAAGCCACGCCTCAAGGGGCACAACCTCAAGTCGACATCGTTTTACGGCGTGGACTGGGGTATCTAATCCTGTTTGCTCCCACGCTTTTCGCACCTGAGCGTCAGTCTTCGTCAGGGGCCGCCTTCGCCACCGGTCATTCTCAGATCTCTGCGCATTTCTTACACCTGGAATTCTACCCCCCTCTACGAGACTCAAGCTTGCCAGTATCCAGATGCCAGTTCCCAGGTTGGGCCAGGATTTCACATCTGACTTAACAAACCGCCGTGCGCTTACGCCCAGTAATTCCGATTAACGCTTGCACCCTCCGTATTACCGCGGCTGCTGGCACAGGTTAGCCAGTGCTTATCTGCGGGTAACGTCAATGAGCAAAGGAATTATTAACTTTACTCCCTTCCTCCCCACTTCAGAAAGTACTTTACAACCCGAAAATTCTTCATACACGCGGCGGCTGCATCAGGCTTGCGCCCATTGTGCAATATTCCCCCCACTGCTGCCTCCCGTG
+
61(+/++3112-./,,,.-.60,,%'+25-*,40&%$$245344;7./.52/**/014)),4,*-5.*0,964133796*//9/6<8/6:61:7)+,23*+085421234;:465211/--,6)6.5&2+''&%)*40-,/9288;8688985555+))().7.0-,+++/573''%.052'1.,))*/*+2)&&)*$&$'%))')&0+97544555'+(&$&(%$&(*.-51+-10,/(#(%&)-044001/,-,/69103111034285(')%$&&%)'+'$&*)((/,&%-/*'05:612,&2893710--/.,+/+)*0001/-991+5857380/'()20,*31+*$(*548-10--1489-90+.3-880060708//1312:+5.:86+6549,+)++0052/34:4340703/+7452;30+)+%+)/&&31222274542756:78710.23/234/.+.2150,:-*06/0/+/017.03:983.+,-58/,0.,-,-032.)()'(&(+,:;67:646-50;:9<877718/0.24'&&'%.181:00004665:329-..3+1-0-0,,//(&*++6:6<877;65408;<-9;9:1:0-+.90+(6,.+364,)./3)443-,)-)5*/.1//7023603+-(*(,/,.-/456/./6;,,*,//09/6-2,10/+/,-/+/29)%(.72225:70.)-*),,0677:/4/,-0;8/1/7.,%*()19:,811*1:,-19;:;;9:999<978:)+,2+8964:3;345836;+-,&(204.0'',-,.'&&.-/,074*(%&(*-20400//0,,+.3:993451-.,'1+047/.)+-6/0.%'.*,-*,.:2/0+'+390/)*/0700,/8-(11*75(('**4364322748699,29-..++./,+.,(++.+'*,.288<5102350--''(&%((.47131((()*+3702*4221330,*))%),-1..13&7/.)-(''(),1&./,-55689675/'$)-4)+**++,305/0+,11,.-3;//8451/;9.',-2*+**,,((..12+)*/*//,()-(&1(&)41$%&((,,,,)()1*212022-555594851:1%&+'*$*&2+4496/:9<1,.***((/)(*72/1)
@4925d858-1a41-4599-8513-a527d96a5d5d ch=18 read=19298 start_time=2019-12-12T23:48:22Z barcode=BC01 runid=2c9cf7bc05858273f10e7d7ec552fc0bd742dc3e
CTCCTGGGGAGGCAGCAGTGGGGAATATTGCACAATGGGCGCAAGCTGCAGCCATGCCGCGTGCGAAGAGCCTTCCAGGTTGTAAAGAGTACTTTCAGCCGGGAGGAAGGGGTAAAGTTAATACCTTTGCTCGTGGCGTTACCCGCAGAAGAAGGCGCAAGCTAACTCCGTGCCAGCAGCCGCGGTAATACGGAGGTGCAAGCGTTAATCGGAATTACTGGGCGTACCGCAAAAGCGCACGCAGGCGGTTTTGTTAAGTCAGATGTAAATCCCCGGGCTCAACCTGGGAACTGCATCTGATACTGGCAAACTTAGTCTCGTAGAGAGGGTAAATTCAGGTGTAGCGGTGAAATGCGTAGAGATCTGGAGAAGTGCGGTGGCGAAGAGCGGCCCCTGGACGGGCAGCTCAGGTGCGAAAGCGTGGGGAGCAGTTAGATACCTGGTAGTCCACGCCGTAAACGATAAATATCGACTTGGAGTTTGTGCCCACGCCCAGGCGTGGCTTCCGAACTAACGCGTTAAGTCCGACCGCCTGGGAATGCAGCCGCAGGTTAAAACTCCAAATGAATTGACGGGGGCTGCACAAGCGGTGGAGCATGTGGTTTAATTCGATGCAACACGAAGAACCTTACGCAATGCCGACATCCACGGAAGTTTTCAGAGATGAGAATGTGCCTTCGGGAACCGTAGGACAGGTGCTGCATGGCTGTCGTCAGCTCGTGTTGTGAAATGTTGGGTTAAGTCCGCAACGACACAACCCTTATCCTTTGTTGCCAGCGGTCGGCCGGGAACTCAAAGGAGACTGCCAGTGACTGGAGGAAGGTGGGGATGACGTCAAGTCATCATGGCCCGCCCACGACCAGGGCTACACGTGCTACAATGGCGCATACAAAGAGAAGCGACCTCGCGAGCAAGCGGACCTCATAAAGTGCGTCGTAGTCCGGATTGGAGTCTGCAACTCGACTCCATGAAGTCGGAATCGCTAGTAATCGTGGATCAAATGCCACGGTGAGGCGTTCCCGGGCCTTGTACACCGCCCGTCACACCATGGGAGTGAGTTTACCCAAAAAGAAGTAGGTAGCTTAACCTTCGGGAGGGCGCTTACCACTTTGTGATTCATGACTGGGGTAGAAGTCGTAACAAGGTAACCGG
+
.-3(&'.3)'.4,.21.',&),*'((1.6+,*-,1,*42-),.7&*+'())+.,,*1,'&&&$#%(+&')05669'&8823(-.7/%$&(+34;7.+-0+,54-%0,104-),.:9-.1.1,+/.25.,///&'*+1*2-+/72-.,-4*')'%''%)%%'(*--,.1616468201.,/2')(().5.+/13.),(,24/...1:2:06(./,2.024;:72(-&&)*.1:5,,3-,'+%*+,57.92<;5.5951,/0%%')(,(,/(+74*,5878:030.*,43-00+***+3--/25662/+'/.'))'(,-,17910-*%+/+.0'8)50+,7211-//0873)*0))1984221206580-*+)%'$)(0),.,)+*&$((4*6:9-'-418'*$,#%(-3*-888,)++)+,46316+'(&$$)()*-+/0,'),).06.0+--/6446<6/,&)'*&('./,,*1)-(%(/7*,:099+(0))(%'&)'/1+1-..1)((*-..//.1,-24303/')+6:5940/.-'*,'3('./--.+5.;1;:5115(8:70/058694:)+771+(%)$%'%()&**++&()0-*(*00:71123221335372.0213)+,0,1,'*#%',,*)%&&(.01)&*+,(+*/11('(()%&*))'.,.885696982;:685930%(/+-(+***,-.9.0085789::91&++*0,3,1-,,2.26-,,9*3729)+*/13,13.00(-)*,',)'+/-/1+-3.,7548:+-,,500*9-5,23,00-00:.5/-,-+/.21('%%$%'152030-0,+(,/,02448654-%(.//97673/67,$'&&&,,,-++,+0,*)(')*)+***/-7/.9423543174*'*&))'(0'1625/210.16:13/3..//.&&*/7.89:.9757730103-,1*+*(),05881,0/2.2477548605/./,/1-+,++,--339676998563*+,*-35.0.2-))(&--/45+))277321--*+')()03+)//+2./6)-+/+('(-&+.7)&.)+,/62-%()'(+-(((/-//808:5,./95(*10+))0),2/(.15622268;7,-+*-/-/50,(%))(*/3675*5+,*+3:9873
@e3fad147-469f-409c-804a-cf059e812da9 ch=7 read=34643 start_time=2019-12-12T23:48:22Z barcode=BC01 runid=2c9cf7bc05858273f10e7d7ec552fc0bd742dc3e
CTCCTACGGGAGGCAGCAGTGGGAGATATTGCACAATGGGCGCAAGCCTGATGCAGCCATGCCGCGTGTATGAAGAAGGCCTTCCGGGTTGTAAAAGTACTTTCAGCGGGGAGGAAGGGTAAAGTTAATACTGCTGCTCATTGACGTTACCCGCAAGCAACTAACTCCGTGCCAGCAATACGCGGTAATACGGAGGTGCAAAAGCGTTAATCGGAATTACTGGGCGTAAAGCGCACGCAGGCAGTTTGTTAAGTCGAATATGTGAAATCCCAGGCTCAACCTGGGAACTGCATCTGATACTGGCAAACTTGAGTCGTAGAGGGGTAGAATTCCAGGTGTAGCGGTGAAATGCGTAGAATCTGGAGGAATACCGGTGGCGAAAGGCGGCCCCCCTGGACGAAGACGGTGACAGCTCCAGGTGCAGCATTGGGGAGCCAAACAGGATTAGATACCCTGGTAGTCCACGCCGTAAACGATGTCGACGGAGGTTGTGCCCTTGAGGCGTGGCTTCCGGAGCTAACGCGCGTTAAGTCGACCGCCTGGGGTACGGCCTGTGCAAAACTCAAATGGTGGCAGGGGGCCCGCACAAGCGGTGGAGCATGTGGTTCAAATTCGATGCAACGCGAAAAGAACCTTACCTGGTCTTGACATCACGGAAGTTTTTTTTCAGAGATGAGAATGTGCTTTGGGAACCGTGAGACAGGTGCCATGGCTGTCGTCAGCTCGTGTTGTTGTGAAATGTTGGGTTAAGTCCCGCAGCAGGCCGCAACCCTTATCGCTTGTTGCCAGCGGTCCGGCGGGGAACTCAAAGGAGACTGCCAGTGATAAACTGGAGGAAGGTGGGGATGACGTCAAGTCATCATGGCCCACCCGACCAGGGGCTACGTGCTACAATGGCGCATACAAAGAGAAGCGACCTCGCGAGAACAAGCGGACCTCATAAAGTGCGTCGTGACCGGATTGGAGTCTGAAACTCGACTCCATGAAGTCGGAATCGCTAATGTCGTGGATCAGAATGCCACGGTGAATACGTTCCCGGGCCTTGTACACACCGCCCGTCACATGGGGAATTGGGTTGCAAAAGTAGGTAGCTTAACCTTCGGGCGCTTACCACTTTCAACGATTCATGACTGGGGTGAAGTCGTAACAGGTAACCGG
+
../-,.4/:3041,-..'45+0,'&+0--3--,2/:2143.+-,508;5545360*,**)%+..0,,()(-016*-+++267:0*.777:12098/-3,,48.514+.)/&&)+*(.+)*+5,01916/..%')5-/10+223/3020,2:,*2+'#%%%-,1.-.3446764..++'&%$%&)+)3+('*+/-..,0+44+).0,7+8),0*6+4-8-009<::80:9+()*+(*$''--1(44;.)1030178&''($*'+)+10,162&/4458.72+'%)&',33550//+*+,,;171058')((*%&'(':21*+-0-+))-+0..'&.+-,***+8<:97<833786+('()-2:.+.,(3.189:7-5+*&()'*,,%'33766+',726)&('*,&'&*.,&&)*6(*1811'+''$))/69***/*97-2*24*/)*)1076:1.1993354//1234/23:1.---,573/1/923209//+64+)../3475579/01//+0%()+.40+*)+(),,1++...7;594$$)(&)*20460-))*-.:84//11;9+/++*&($*/9;4-75/.,.-/./3;9::23321.,/74,+-,-28-,,-.7537)+(*1-((32472735:54766291248.0'(,1/2./192:46.6.+,-.-232387621()'&'./,5198973767).1--.8798;8788935-*+,,84545:+3+&)*)+1)*/5/8559410.59**./$/&(+-''*,28;0+0))*'&3202:780///1946/0-2&**)'&*07-.'+,'*+.7869-./-,/2<;9;;5011-4+0+,/213768533335045467'()2.6*$''&&).-2/78-0''(%%)*-+,0.-*5100231338,**),-)+,,126850.,'&&,15,45;88634323*(()*-44/*#(&,3(1&0-00)--.//69-,00/0435735293328.0+-./)),''*'..1889978,-/9545)'++5642;846+4.47--6;:2520///+++/6219-.//'()+/1/)'&+&/55/701271*'+,-4//**++3-484:4-2.*,.4/.48(,,+'%(*+..481.,,,-/*.5/./6/,-.-4200-)420-33+,
@b410d643-3df2-461c-add0-b32134381ca3 ch=283 read=39716 start_time=2019-12-12T23:48:30Z barcode=BC01 runid=2c9cf7bc05858273f10e7d7ec552fc0bd742dc3e
CCGGTTACGCGTACGGCTTCACCCCAGTCATGAATCACAAAGTGGTAAGCGCCCTCCCGAAGGTTAAGCTACCTACGCTTCTTTGCAACCCACTCCCATGGTGTGACGGGCGGTGTGTACAAGGCCCGGAACGTATTCACCGTGGCATTCTGATCCACGATTAGATTCCGACTTCATGGAGTCGGGTTGCGAATCAATCCGGACTACGACGCACTTTATGAGGTCCGCTTGCTCTCGCGGGTCGCTTCTCTTTAACATGCGCCATTGTAGCACGTGTGTAGCCCTGGTCGTAGGGCCATGATGACTTGACGTCATCCCACCTTCCTCCAGTTTATCACTGTAGTCTCCTGAGTTCCCAGCCGGACCGCTGGCAACAAAGGATAAGGGTTACGCTCGTTGCGGGACTTAACCAACATTTCACCTTACGAGCTGGCGAGCAGCCATGCCAACACCTGTCTCACGGTTCCCGAAGGCACATTCTCATCTCTGAAAACTTCCGTGGATGTCAAGACCAGGTAAGGTTCTTCGCGTTGCATCAGATTAAACCACATGCTCCACCCGCTTGTGCGGGCCCCGTCAATTCATTTTGAGTTTTAACCTTGCGGCCGTACTCCCCAGACGGTCGACTTAACGCGTGCTCCGGAGATTACGCCTCAAGGGCACAACCTCAAGTCGACATCGTTGCAGGCGTGGACTACCAGGGGTGTATCAATCCTGTTTGCTCCCCACGCTTTCGCACCTGAGCGTCAGTCTTCGTCCAGGGGCCGCCTTCGCCACCGGTATTCCTCAGATCTCTACGCATTTCACCGCTACACCTGGAATTCTACCCCCCTCTACGAGACTCAAGCATGGCGGTATCAGATGCAGTTCCCAGGTTGAGCCAGGGATTTTATCACAACAAACCGCCTGCGTGCGCGCCCAGTAATTTCGATTAACGCTTGCACCCTCCGTATTACCGCGGCTGCTGGCACGGGTTAGCCGGTGCTTCTTCTGCGGGTAACGTCAATGAGCAAAGGTATTGGCTTTACTCCTTCCTCCCCGCTGAAAGTACTTTACAACCCGAAGGCCTTCTTCGCTTTACGCGGCATGGCTGCATCAGGCTTGCGCCCGTTGTGCAATATTCCCCTGCGCGCTCCCGTGAGG
+
6,'+/3*,&(,0-/.,//7650;;9*./4.10,001+./65.4/0.3+*+-6934/10,-6-1,4./$%&(31+''%&1+/38:24415:+')(:;/+;:./,**/05;:745/02121478672.(,028779:9<9677,4.50029....380*,*+.-%(((%*(+&,/806776//.0(//61'-))1/*/4331556:6545475/)-/32./2152033012:133317431(1*+*,,314127(&$%*//008;185)(*))&.,+,0+,-+,65-0727*,-14779,.,.0++*)*,.0+667-9--)1312.1,2)&(02+*-;8752'+*23+-''&/27845,%*52-738;6655843-569*+6-967&/*1.%,-02217:17.;954361+(&-*875<10'&$$'(.**10*2))($%&%+-8,1.-1.1/14:776300,/2;8<593--2-4/0012;76889856531::4.0216136,-4-53.0.02;114/0'01-46*./++)1*(**-3$(**+3946/...62223/-110*,,0).),/8/6;8+)10398<9.8:;,2..389*00/1/2-***+5**--,:86(+/&8293320.4.7/82200-164.3+-%%)+-137;991-/8,+++7:283112.1477646755:,3'+40899:841(-%#'(-/+,01631831,///::02,687--.-..;8.-2-.**-/2786747888:9872,)/35+/2112/7/35446;59889;4822,-79820/003915;--#&)/143303:57133545858.876/+-.1434665993/&-$$'-(),+-/6.04443,37:2--,.140-)20:+/0,(156-*,/%%)+118779./2*,../55+*&&&'(*-028;)//,0.0,-('&%')).6646:18449,,-))-../:9/:-+*.'401/++//+,,,02:29<66,2/:-,(&52341710,4439)-.+)'+*)*+/3,-/33)1-.0.695*.52.63*/(//78/02.51)())+0187;78<2)'%%''.-1/6232262336367(0610:0221:4)+1%/')(6,113585*())%&%('6:((*(')*
@558b336d-d6b3-49d5-9da1-a17d46be6b4a ch=157 read=37410 start_time=2019-12-12T23:48:28Z barcode=BC01 runid=2c9cf7bc05858273f10e7d7ec552fc0bd742dc3e
CTCCTACGGGAGGCAGCAGTGGGGAATATTAACAATGGGGAAACCTTGATGCAGCAACGCCGCGTGAGTGATGAAGGTTCCGGATCGTAAAGCTCTGCTGAGGGAAGATAATGACGGTACCCAAGGAGAGGAAATACGGCTAACTACGTGCCAGCAGCCGCGGTAATACGTAGGTGGCGAGCGTTATCGGATTTACTGGGCGTAAAGGGGCGTAGGCGGATGATTAAGTGGGATGTGAAATACCCGGGCTCAACTTGGGTGCTGCATTCCAAACTGGTTATCTAGAGTGCAGGAGAGTGGAATTCCTAGTGTAGCGGTGAAATGCGCGTAGAGATTGGGAAGAACACCAGTGGCGAAGGCGACTCTCTGGACTGTAACTGACGCTGAGGCTCGAAAGCGTGGGGGGCAAACAGGATTAGATACCCTGGTAGTCCACGCCGTAAACGATGAATACTGGGTGTGGGGTTTCCCAACACCTCCGTGCCGCCGCTAACGCATTAAGTATTCCGCCTGGGGAATTGCGGTCGCAAGATGCAAAACTCAAAGGAATTGAGCGGGGACCGCACAAAGTAGCGGAGCATGTGGTTTTAATTCGAAGCAACGCGAAAGAACCTTACCTACACTTGACATCCCTTGCGTACTCTTAATCGAAATCCCTTCGGGGACAAGGTGACAGGTGGTGCATAGTTTGTCGTCAGCTCGTGTCGTGAGATGTTGGGTTAAGTCCCGCAACGAAACAACCCTTGTCGTTAATTTACTACCATTAAGTTGAGGACTCTGAGACTGCCTGGGTTAACCAGGAGGAAGGTGGGGATGACGTCAAATCATCATGCCCCTTATGTGCCAGGAACTACACACGATGCTACAATGGCTGGTACAGAGAGATGCAATACCGTGAGAGTGGAGCCAAACTTAAAACCAGTCTCGGTTGGATTGTAGGCTGAAACTCGCCACCATGAAGCTGGAGTTACTAGTAACCGTGAATCAGAATGTCGCGGTGAATACGTTCCCGGGTCTTACTTACACCGCCCGTCACACCGCATGAGTTGGCAATACCCGAAGTCCGTGAGCTAACCGCAAGGAGAGCAGCGGCCGAAGGTAGGGTCAACGGTGGGGTGAAGTCGTAACAGGTAACCGG
+
/,01.,1'7/)/+*)-)%+-)*+&('((-+%(*-4323+(),205/7++,029&64443483424('&&')*),3(1.6.'7+7:96138-(*-1+*&'''-1,.0-//17/.+/*/-,-9+.),)(+'&&&('&'*.-+*)*,/2559689366113+)*(),/90/)*'&(3/-9.%&1270;102)2'51,+33;6798/39-)0032/+/.409;7-+*)/-33:6;:984+''*++&5,*039874+.*/)/343/2545054/1-7799:86844551,,./1557/+(%()-/9.9,8-,))))-*--,534355.*)&)(23+,+)-+'46-4+-.//27,-+.-+*,2,205211--,-1042/*,/1/0/./-../(01347+--,))-.64/2+*+/:22'16*1--)3/.-/+*-322/6442336;:8:95,+*+,/:1014&223462853-9/1,)*+023946731334264--+2-33415161/1358480485595(**,-*./;94&')./14565;9211,,7*++&'+&(&(**5;7687'-++.2/,,-00/2,/.&+'*)0.65419594-3.)-42322237+)05412313:656,,+9,016.49+,+,,)8+-0012232*)**+*+4,176&6:65624(3,006+*+++4+,-89&9192/-/00//000279899885635759517215/+)-/7--149:04*%(/+0:2.2113/7/2(46)+43)6:2082-+.*)%6/864/+*/-0699899:;9493)7+(+,+.0.2-0.+/1./;9:987748201/4477-051..:22/4)#$())%&&*)++-**)%(%+**./9/0311461,,-++)(,20602)%'-1/23*(%**-1,,.-8:2-0+59:314002667%2/*-6+0-+-2145531:4028..,),1,,0.8../67,,/0..4)533:5:411.3/95-/-,(-..0/87'&982754910--523()&%%#$&))+/+.30,-/**'-(%&&&((+(91:13933.:,)))&*0-,-54132392+*+/-+.))',,-110:03023--,.15,++2*5286552-,/.,,,,+++0.*./016:;68
@9122deca-3220-4896-8d06-3cc941a101b5 ch=41 read=36275 start_time=2019-12-12T23:48:35Z barcode=BC01 runid=2c9cf7bc05858273f10e7d7ec552fc0bd742dc3e
CTCCTACGGGAGGCAGCAGTAGGAATTTTCGGCAATAGGAAACCCTGACCGACAACGCCGCGTGAAGGAAGAAGGTCTTCAGTTGTAAACTGTTATAAAAAAAAGGAAGAACAGCGGCTACGATAGTGGCCAGTGGCGGTACTATTAAGCCACGGCTAACTACGTGCCAGCAGCCGCGGTAATACGTAGGTGGCAAGCGTTATCCGGAATTATTGGGCGTAAAGAGGGAGCAGGCGGCAGCAAAGAGGTCTATGGTGGCCAGAAGCAGTAAAGCCATAGAAACCAGGCTGAGTGCAGAGGAGGATCGTGGAATTCCATGGCGGTGAAATGCGTAGATGGAGAGGGAACACCAGTGGCGAAGGCGACGATCTGGCCTGCAACTGACGCTCAGTCGAAAGCGTGGGAGCAAATGGGATTAGATGCCTAGTAGTCCACGCCGTAAACGATGGTACTGGTCTCAAAGTTCAGTGCTGCAGTTGCTGTTAGTACCCGCCTGGAAGTAGTACGTTGCAGAATGGAAACTCAAGGGTGGCTGGGTTGCCTGGCGGTGGAGCATGGTTTAATTCGAGCAACGCGAAGGTGCCACCGGAGTCTTGACATGCTCATAAAATTTGAGATGGAGAGATGGCTATATGAGATACTGGGTGGTGCATGGTTGTCGTCAGCTCGTGGCCGGTGAGGATGTTAGGCTAAGTCCCGCAACGAGCGCAACCCTTATCGTTAGTTACCATCATTAAGTTGGGACTCTACTGGCAGGACTGCCAGTGACAGGCTACTGGAGGAAGGCAGGGATGACGTCAAATCGTATACCTTATGACCCTGGGAGCTCACGTGCTACAATGGATGGTGCAGAGGCCAGAGCGCGGGGTGAAGGCGGGCCCATACAAAACCATTCTCAGTTCGGATTAGCAGTCTGCAACTCGACTACATGAAGTTGGAATCGCTAGTAATCGCGAATCAGCATGTCGCGGTGAATACGTTCTCGGGTATGCCGTCACACCACGAGTTGATAACGCAGAAGCGGTGAAAGCTAACGAAGGCTATCTAAGGTGGGATTGATGATTGGGTGGGGAATCGTAAACAAAGGTAACCGG
+
),72-)0'25*.4.)..,-0.1./11::820:21:7&+&()'58.//-0(*,7141//7)))+&*/)/-2*-1,5120+)$)(2(+-4)'(&(,*-81202.,+,)7-++(-&+))+*,1--..+.-&..5(*)*&+-,((.6213--()++,/-++02.3,--.-32,,)()5+)/'*)&)(.325.*))*5/04478/:+**&&*+&0)%*(/662248;,))).-&,+,-/0.2-%&',2)('04+-'%(,*((&)*)&)$#%$#-)/+&(,-.1./5105*'&%&&%*,/0-/$*('-7147/,+)+(.+2'&(()0193/()*&-/-,'&'(*)')&).-/,,,/1/.130.+')(-,/&-..//6.1.6.332.-,.-.-.//+/,*$))*(./306/*+,6771%-,'1*))7.'1*)+3411054*,34;1/14,-..*&+*)$$&$%$%$*+)(08;66:98568)655+('%'$&'.*'*,,/2//&'&#%&&.+,)0-%$'&+386)*2+)6)&'(**+'&$&')&((#('$%(((0416-.0./,,+/6092;,'())/'+%&'',&*,%'&&+1-/,,-0.++-.40,/))$%)51&,(&',-02:9,**(,9&674240257562-*%&)'-./-112*')4-01561-%%$'+'))&%#%$)((+)*9-:-)11/.)(().1+'--*-('+.),.,/3(*(),7307*)*2+/63/4+,3/&')--627450.&&%&&'&(,/34249636--,($&'%#&(/.,1,++('&&-431588877559.-,%(''$-**/.-.+22(&%))'$%%(%&(,()%&(-1077.-,/10.(+'((-)&&)**,/%081-,,*,*-'0-43,&(%&+-01+2613101(2221'.(3,+(,+05.,,-0-1+,')(('('+*/')4;15/3236790404+54.2/.83-'()%-%*(')*0/458:68346001&-'%$$$'(+-.--+03'))((''%$*.))#*&&+&&$%%'&%''&'&)&%$%&&&&%$(0/.,/0129//4,--.,+,(*,((***))***)*(-*,.4&/(&'%)&)-
@e0e2752d-7f29-4b99-af59-649ea15a85cc ch=113 read=50485 start_time=2019-12-12T23:48:38Z barcode=BC01 runid=2c9cf7bc05858273f10e7d7ec552fc0bd742dc3e
CCGGTTACCTTTATTTACGACTTCACCCCAATCATCAATCCACATAGACAGCTCCTTCCTTGCGGTTGGGCCACCGGCTTCGGGTGTTATCAACTCGTGGTGTGACGGGCGGTGTGTACAAAGGCCGAGAACGTATTCACCGCGACATGCTGATTCGCGATTACTAGCGATTCCAACTTCATGTAGTGATTTGCAGACTGCAATCCAGACTGAGAATGGTTTTATGGGTTTTGCTTCACCTCGCGGCTTCGCTTCCACCTGCACCATCCATTTAGCCCAGCACGTGTGTAGCCCAGGTCATAAGGGCATGATGACTTGACGTCATCCCCACCTTCCTCCAGTTTATCACTGGCAGTCTCCCTTTGAGTTCCCGGCCGGACCGCTGGCAACAAAGGATAAGGGTTGCGCTCGTTGCGGGACTTAACCCAACATTTCACAACACGGGCTGACGGCAACCATGCAGCACCTGTCTCCACGGTTCCCGAAGGCACATTCATCTCTGAAACTTCCGTGGATGTCAAGACCAGGTAAAGGTTCTTCGCGTTGCATCCGAATTAAACCACATGCTCCACCGCTTATTGCGGGCCCGTCAATTCATTTTGAGTTTTTAACCTTGCGGCCGTACTCCCCAGGCGGTCGACTTAACGCGTTAGCTCCGGAAATTACGCGCCTCCAAAGGGCACAACTTGCCTCCAAGTCACGACATCGTTTACGGCGTGGACTACCAGGGTATCTAATCCTGTTTTGCTCCCCACGCTTTCGCACCTGAGCGTCAGTCTTCGTCCAGGGGCCGCGCAGTATTCCTCCAGATCTCTACGCATTTCACCGCCACCTGGAATTCTACCCCTCCTCTACGAGACTCAAACTTGCCAGTATCAGATGCAGTTCCAGGTTGAGCGGGGATTTCACGTCTGACTTAACAAACCGCCTGCGTGCGCTTTACGCCCAGTAATTCCGATTAGCAACACCTCAGTATTACCGCGGCTGCTGGCACGGAGTTAGCCGGTGCTTCTTCTGCGGGTAACGTCAATGAGCAAAGGTATTAACTTTACTCCCTTCCTCCCCGCTGAAGTACTTTACAACCCAGAGGCCTTCTTCATACGCGGCATGGCTGCATCAGGCTTGCGCCATTGTGCAATATTCCCACTGCTGCCTCCCGTAGGAGCATATCAGCACCAGCAAGAAGGTTAACACAAAGAAGGA
+
61...1-/1+2(&19,),.-3488/068*2/2669030.1,)((%()-4&/-1378;4/*0+-+5/8&341,+5)2,+1656;0/04<44-7+*)0)).+,)(+.5+7:7-9977443.45)4043)*/0866998<3012+--./4548::7776-..,2,-..+01014:330+/04.&+()'((%%.2((0/6766+436233')11322/3568/5;<-166511::1+44;4.-4/-++-40160--/)10%*-**+(.20458328&$&&%$$)(')--75442518/(076533.)344-+,*++,',2./0968::05:5*).16:09726001;6-15-2-7.-,576/7/**.,*+.30480*4,0,5*/+*+/2:500006)1,5-2*(,0-:0212164.9-.*:972/2+-*2,.-024:400107302').)*+5753/2.4/02/0034446-/4767+(**376/64+,///0-/+18023221*)--)*/8/843564,)*+)((*+5223148+-30:::;:798/6',,-3&('.)00;5:60,./*+*2-,0,)*-*%2(),(2,14(&**,65;6.8;;,.-./6:800712./,-/24//6./-176*,591300-601-4*3*,.(*72-0/4)0),*&'&**,0,4407'82(171/)++))'&#)++-)7/1..')*,/3476275*)*74446:820**&%.2'+,78.1752/./476*(+*299.,0-.197/-1*23/015877967889:8)4/*)189105-.%2%,*01<7/-/'(&-..978353549<.-)(&#%&',..1312/2.0+15/-*1%*,+).*(--.56,+'(+,,/:)-,00:799923'32:20*-216,+,,(++1).75-%&*/91.,*,,2-.--33603637833,+'(+(((.)2-((+-268946/01/,%+%%((-1+,--/+7--790+/.--5784,*'(',%&2+++/-&,,+/34/1;128://*'-42789,91446888+.0--.0-+-08/,-/1;/1:97.956,+,++**))(+35.(&*)-0+'()++,0.447:6&''(&+,60/08:7211/--'*..0:17378+/81125342449954&-+++)),2+35*+/,4)+$'*,'.)($'$%%)&0/('0,,.)*,&'%)/7/%&%&$%
@10642d9c-9eb3-420a-a41b-d2546a07b695 ch=160 read=52129 start_time=2019-12-12T23:48:37Z barcode=BC01 runid=2c9cf7bc05858273f10e7d7ec552fc0bd742dc3e
CCGTTTACCTTGTTACGACTGCCCCAGTCACGGGCCCGCCGTGGTAAGCGCCCTCCTGCGGTTAGGCTGCACTTCTGGCGAGACCCGCTCCATGTGTGACGGGCGGTGTGTACAAGACCGGAACGTATTCACCGCGGCATGCTGATCCGTTACTAGCGGTCCGACTTCACGCAGTCGAGGTTGCAGACTGCGATCCGGACTACGACTGGTTTTATGGGATTAAGCTCCCCTCGCGGGTTGGCAACCCTGTACCAGCCATTGTATGACGTGTGTAGCCCTATAAGGGCCATGAGGACTTGACGTCATCCCGCAACTCCCTCGGTTTGTCACCGGCAGTCATCGATAGAGTGCTCAGCTGGATAGCAGCAACTAATGACAAGGGTTGCGCTTTCGCTGCGGGACTTAACCCAACATCTCACGACACGAGCTGACGACAGCCAATGCAGCACCTGTATTTTTCAGGTTCTCTTTCGAGAGCACAGATCCATCTCTGGAAACTTCCTGCCATGTCAAGGTGGGTAAGGTTGCCCGTTGCCATCGAATTAAACCACATCATCCACCGCTTGTGCGGGTCCCGTCAATTCCTTTGAGTTTCAACCTTGCGGCCGTGCTCCCCAGGCAGTCCAGCTTCACGCGTTAGCTTCGTTACTGAAAGCTAATTCCCAACAACCAGTTGACATCGTTTGGGGCGTGGACTACCAGAATTATCTAATCCTGTTTGCTCCCCACGCTTTCGTGCATGAGCGTCAGTACAGGTCAGAGGGGATTGCCAGCCTTCGCCATCGATTTCCCTCCGCATATCTACGCATTTCACTGCTACACGCGAATTCCATCCCCCTCTACCGTACTCTAGCCATGCAGTCACAAATGCAGTTCCCAGGTTGAGCCGGGGATTTCACATCTGTCTTACATATTACGCACGCTGCGCCCAGTAATTCCGATTAACGCTCGCACCCGTATTACCGCGGCTGCTGGCACGTAGTTAGCCGGTGCTTATTCTTACGAGGGTACCGTCATGGGCCCCTGTATTAGAAGGAGCTTTTTCGTTCCGTACAAAGCAGTTTACAACCCGAAGGCCTTCATCCTGCGCATTGCTGGATCAGGCTTTCGCCCACGTGTCCAAGATTCCCCACTGCTGCCTCCCGAGG
+
43.085-/2.5,0/+.0++*'+(&$('//)('*%'+-)/076474662333801,*)(+/1-3(.43&#'$)/6050810-5+54,*0/0-*,01/-35:8<:77865311/1753/2*)'*)+774593/5803399:::::77331(,-.-21-016840-017;767286677)()4/8454779::-,,,6.10233.-.(039/:;:,01.2/*3-'&)*,/;:3/4772960:.:015.6*((977;.+/0+-:/0041)0.,,./*+*.0-'00,+/+0/8762.461//3/.0)12337/)%'%%%'13)(-)/5;9232016+865412$)+775(**++11--)%+22,55)**&.1-+./.80.+0.3+23/72.%',.2017745399..3-4+61+-+/+3451,./&/$&*+,.3323621%)($4,5*3)10019100--245*,+-57<882173+))'&()+1*+00/52357755,/5-*).,2.644-'%+634/41170.-%.(4**,/,)-.)+0-.0-+,..07-67*+..17585/12-,/)*/01*62*67,)23*0-91*-3+-//6;:.0802/3/21457),)22723//2:9+738()%+1637888/9...638765;445030.%-.244:2:20/2898905/.+*)(,-,37,)-*'&',+8376,3,+*-,1-.14327377.00:0)0/0-0-)-.-1<1-1534/.-/)-5::337550921/1+)(')*'0*$+)$%),-6779:895.*)33,8,,18)*../43+-/2522992.//..0,*(*%%)')2+.*,004973+.-,02%.'*,1/0/455;9:,961//250./8165924-0/00/,&+0)-22-'.4*'%)*+20/43841022.-($'%'*,+--%.+35,+1347562714/9/7.1348/2.31+'(),;,-;870911187/8,),-.3/50..27,)'%'+3.69308-/+,&)$'%,-/12(,,71251.*,-*,0-,+.--'))-698-:59<5:6859994.300390,/.6/;0,.5/55:2<323;:7*)&((.5*)-49344/4:75:84074/')&,,-0)3*$'0'**))'),-4764:2/*&&&(*
@fb562616-742e-4084-9489-92a9e5b66525 ch=20 read=29013 start_time=2019-12-12T23:48:41Z barcode=BC01 runid=2c9cf7bc05858273f10e7d7ec552fc0bd742dc3e
TTGTTGTACTTCGTTCAGTTACGTATTGTATCTACGTAGGCGCAAGCCTGATGCAGCCATGCCGCGTGTATGAAGAAGGCCTTCGAATTTGTAAAATTACTTTCAGCGGGAGGAGAATTAAGTTAATACCTTTGCTCAAGTGACGTTACCCGCAGAAGAAGCACCGGCTAACTCCGTGCCAGCAGCCGCGGTAATACGGAGGGTGCAAGCGTTAATCGGAATTACTGGGCGTAAAGCGCACGCAGGCGGTTTGTTAAGTCAGATGTGAAATCCCCAGGCTCAACCTGGGAACTGCATCGTACTGGCAACGAGTCTCGTAGAGGGTAGAATTCCAGGTGTAGCGGTAAATGCGTAGAGATCTGGGAGGAATACCGGTGGCGAAGGCGGCCCCCTGGACGAACTGACGCTCAGGTGCAGCGTGGGAGCAAGCAGGATTAGATACCCTGGTAGTCCACGCCGTAAACGATGTCGACTTGGAGGTTGTGCCCTTGAGGGCGTAGCTGGGCTAACGCGTTAAGTCGACCGCCTGGGGAATACGGCCACCAAGGTTAAAAACTCAAATGAATTGACGGGGGCCTGGCAGGGGCATGTGGTTTAATTCGATGCAGCGCGAAGAACCTTACCTGGTCTTGACATCCACGGAAGTTTTTCAGAGATGAGAATGTGCCTTCGGGAACCGTGAGACAGGTGCTGCATGGCTGTCGTCAGCTCGTGTTGTAGAAATGTTGAGTTAGAATCCCGCAACGAGCGCAACCCTTATCCTTTGTTGCCAGCGGTCGGCCGGGAACTCAAGGAGACTGCCAGTGATAAACTGGAGGAAGGTGGGGATGACGTCAAGTCATCATGGCCCTTGACCAGAGACTGCGTACTGCAATGGCGCATACAAGAAGCGACCTCGCGGGGAATAGCGGACTATAAAGGCCGTCGTAGTCGGATTGGAGTCTGCAACTCGACTCCATGAAGTCAGATCGCTAGTAATCGTGGATCAGAATGCCATTGAATACGTTCGGGCCTTGTACACACCGCCCGTCACCATGGGAGTGGGTTGCGAAATGGGTAACCTTAACCTTCCGGGAGGGCGCTTACCACTTCGTGATTCATATTTGGGGTGAAGTCGTAACAAGGTAACCGG
+
&/./4,0/359642932,9-,,,5&'&%$$''(),+,(0--(/39/696600%(&$%(&'&.,+-,2/215640))+)3143;3)),/1,(',,(&+'&(1494..-,5+(*()&&$+&0)*%,,.+-,(*,-+26-&&'*-/2/10)15+&*'),0)*-*+-700/,+.1..0++.6;:5551008.3.52/4)),10.'(&)*87402107/7.21807.8.219;79899<6/.,,)-,0.,,-+1071(+-12.130225--&..,,/9:4%7:89:0/3948:01522000/.)*(.367+1('(-036348:9-(-0+.-,--0-2,+00/-*&*&+0))20*.3:53)'&)*,:9<*(+-(93493/1.10-++.)/./829:5--0612+'.),../.002020/0++''*-5;6)(./9(3,70,9++&,*65;*+-)0+*.1714368,2497332329:611/60.+&,-7*-01:),1/-.8//35',**''&,/3:...,+602-4435740699664-'&),/193+&)&0+'&*(-545./1886:33...1-.0/75/*,0((+'#'(+5201/./64;50//11113&1)),-)*++(,0.0/0,0823696.++++675**-+.+*(,36:.05)&)(),4/22/.435;23/.9;5:697:856774557:;;77343:78788773()+-301,.,'%&&.3**,18-%/.8.'''*483.//.-&&.-,3/2082.4*,,*-2,)273552256:55*705')+(*.863.(,)../3156334//01;::891-)+*0.559<:3775751.0/1+387;94./,25-*)'),70/%+$(($($+%&'#&*'*),,/264412.%('&)32238826561(&%%%&)+3+'&&&,.)()&)*,-9;5957*.&9*0,+++-/&+-&052/-0025.10/6//035468/.)%**30//233;77713(7-/86&)'&&3-584--,(*,-*-)(*-+),*0843:734,,+-+51-,&(),/.1:1'&(*&)*3++.+-)(-02194;1(4:2+,4*83.1/*.*&*0/8781,-1,-3('((&-2.,-.,*./379:67:'5+0;:;88
@2688eaac-4e37-4f8b-bcfe-1f62fdc55a14 ch=27 read=30405 start_time=2019-12-12T23:49:14Z barcode=BC01 runid=2c9cf7bc05858273f10e7d7ec552fc0bd742dc3e
CTCGGGAGCAGCAGTGGGGAATTTTGGACAATGGGCGAAAGCCTGATCCAGCAATGCCGCGTGCAGGATGACCTTCGGGTTGTAAACTGCTTTTTTGGCTACGGAACGAAAAAGCTCCTTCTAATACAGGGCCCATGTGGTACCGTAAGAATAAGCACCGGCTAGCTACATTTAGCAGCGCGGTAATACGTAGGTGCGAGCGTTAATCGGAATTACTGGGCGTAAGGCGTGCGCAGGCGGTTGTAAGACAGATGTAGAGAATCCCCAGGCTCCAACCTGGGAACTGCATTTGTGACTGCATGGCTAGAGAGTACGGTAGAGGATGGAATTCCGCGTGTAGCAGTGAAATGCGTGAATATGCGGAAGACACCGATGGCGAAGGCAATCCCCTGGACCTACTGACGCTCATGCACAGCATTAGGGCAAACAGGATTAAGATACCCTGGTAGTCCACGCCTAAACGTGTCAACTGGTTGTTGGGAATTAGTTTTTCTCAGTAACAGAAGCTAACGCGTGAAGTTGACCGCCTGGGAGTACGGCCGCAAGGTTGAAACTCAAAGGAATTGACGAGGGACCCGCACAAGCGGTGGATGATGTGGTTTAATTCGATGCGCGCGAAACCGCTACCACCTTTGACATGGCAGGAAGTTTCCAGAGATGGATTCGTGCTCGAGAACCGCACAGGTGCTGCATGGCTGTCGTCAGCTCTGTGTCGTGTGAGATGTTGGGTTAAGTCCCGCAATGAGCGCAACCCTTGTCATTAGTTGCTACATTCAGTTGAGCCTCTAATGGAGACTGCCGCCATTGACAAACCGGAGGAAGGTGGGGATGACGTCAAGTCCTCATGGCCTTAAAATTGAGGGCTACGTCATACAATGGCTGGTACAGAGGGTTGCCAACCCGCGAGGGAACTAATCCCGCAAACCAGTCGTAGTCAGATCGCAGTCTGCAATACGACTGCGTGAAGTCCGGAATCGCTAGTAATCGCGGATCAGCATGCCGCGGTGAATACATTCAGGTCTTGTACACACCGCCCGTCACACCAGGCAGGTCTCGCCAAGTAGGTAGCCCTAACCGCAAAGGAGGGACGCTTACCACGGCGGGGTTCGTGACTGGGGTGAGAGATCGTAACAAGGTAACCGG
+
*.2$),%))+..-.6412*,,/:<:.81//./983.+-1,*39699:0--'-.5,+0-+//..)'17.,)*,128728.0-)-3;812-011:79)(&&%%(.40:62.358,).027185409101,871,8(*/-%(+*(,5302()-2/2-()'20%-*'(%(*++%(+()-/-2756261.50/066,4-,.1-,.,/2-/**+1/4.1/021-,'&,199,87910-(*---1.406((*0+6569;;74++'$)(&434**39890+12052&00+6,-5760:2./.,(,$&'+0710-)((&)*230311,'*+,;:.3-3.4:22/-+((+-+/0..6/,/73/&(666766**'((+7571/0.621..5(2,17/332)-/9561/&(+,--.019343/'.--.%+''-.-&3:84,86.12-(')2%1;:,-::10756,-(0*'+6--./.343;55594;0033762030./2:<1'(&'+'('%&'%*)''0410004660/,./-/,6*,526:1('(*20627/448-.3/+67&-786;-,,7335/0/($58,4293&**,-2355;88<:941-+',,/74/;9:80..()'(''&11'+($%'&*.')+(**+0/4509422.1-,2<45+.()*/;:9358440/,.)*+((---)**--;:.-.--3454:999:6303(,+*)&$)*+2,-')'(+7893;1;8351.+/67**-/.%+036287:75-'*/392932.;///73778;:+80;0/04'(+-151-*&)+-540+(+(&'((*99<6;;84.,/,3+4.-677()889872:8129942--+))'$$''%%2&)'(+++&&'()72331810/3...7331/),.2.7;,.9232;;/0)(*(%)&*+2509+/$&%)*572275+5)+,,&*244.613675614)(#&'*78:;9;363004&(+..-226532336221517732*)+*,)06*-*&2+-87.1*088,699.0,()+--.,3:)28+',,++(*)%-,3&4--.1796;1&%'')),-008+*/5482338)3-1.-)%,-,/,+16-*+++-125-827646620374-*)&('(*/2340%2+(&+0:4;05
@c197f80b-91a7-4f88-83cb-43e00f98f6f2 ch=377 read=52278 start_time=2019-12-12T23:49:14Z barcode=BC01 runid=2c9cf7bc05858273f10e7d7ec552fc0bd742dc3e
CTCCTACGGGGAGGCAGCGGTAAGTCTTGCACAATGGGCGCAAGCCTGATGCAACCATGCCGCGTGTATGAAAGGCCTTCGGGTTGTAAAAAATTACTTTCAGCAGGAGGAAGAATTAAAGTTAATACCTTTGCTCGTGACGTTACCCGCAGAAGAAGCACCGGCTAACTCCGTGCCAGCAGCCGCGATATGCAGAGTGCAAGCGTTAATCGGAATTACTGGGCGTAAAAGCGCGAGCGGTTTGTTAAGTCAGATGTGAAATCCCCGGGCTCAACCTGGGAACTGCATCTGATACTGGCATAACGAGTCTCGTAGAGGGTAATTCCAGGTGTAGCGGTGAAATGCGTAGAGATCTGGAGGAATACCGGTGGCGAGCGGCCCCCTGGACGAACTGACGCTCAGGTGCGAAAGCGTGGGGAGCAAACAGGATTAGATACCCTGGTAGTCCACGCCGTAAACGTGTCGACTTGGAGGTTGTGCCCTTGAAGTGGCACCGGGGCTAACGCGTTAAGTCGACCGCCACAGAATACAGCCGCAAGGTTAAAGAAGATTGACGGGGGCCCGCACAAGCGGTGGAGCATAATGGTTTAATTCGTGCAACGCAGAAGAACATACCTGGTCTTGACATCCACGGAAGTTTTCAGAGATGAGAATGTGTGCCTTCGGGAACCGTGAGACAGGTGCTGCATGGCTGTCGTCAGCTCGTGTTGTGAAATGTTGGGTTAAGTCCCGCAACGAGCGCAACCCTTATGCTGTGCCAGCGGTCCGGCCGGGAACTCAAAAGGGAAGCTGCCAGTGATAAACTGGAGGAAGGTGGGGATGACGTCAAGTCATCATGGCCCCTTGACCAGGGCTACACGTGCAATGGCGCATACAAAGAGAAGCGACCTCGCGAGAGCAAGCGGACCTCATAAAGTGCGTCTGGTCCGGATTGGAGTCTGCAACTCGGCTCCATGAAGTCGGAATCGCCTTTAGTAATCGTGGATCAGAATGCCACGGTGAATGCGTTCCCGGGCCTTGTACACACCGCCCGTCACACCATGGGAGTGGGTTGCAAAAGAAGTGAGTAGCTTAACCTTCAGGAGGCGCTTACCACTTGTGATTCATGACTGGGGTGAAGTCGTAACAAAGTAACCGG
+
++75,/6/47*(--,.-/-631*')*-2,..-//-3;740212,,3056:10/(077879:*,2112454/3'*+26111)8,5**+713*.&2'&).+2,*--%50*,,,,),)/-/<830-1,*,908:+*011&5))-03624;6-/)'.)%,)(+5797:10-7-//7.6.1932-,+0)%&&)*'(&,))')('(,++.1/4,:-/&,-(1/2329<8943946-../1*'))&(8;.+288757:*+/954148-,411+-2357;677:68;819223320/,+-2346..)%#,(,'$,,-077:6,&.0+*-5.8.,+-:///000071+5;**22;:.-*()-.::3-+*(.*)+-)3+-&&&(((,.26870+3632&')((/042445368565*))(+)41..3'((+5:+:+42+9-1*/0)5:./:9945*//(*+270,/2),)('+/36,4,7+0102:6434<-2,-&&%(')'$0-(/&&(&+*/...+-,-,-76776881)*-'&&''8&2391868/52:24)#&&%,2.516*5:5+06+(--.-*23(335.(++(/+-.596<;577:5)&)-59877&%0*+--')+-1:848661:2229::5354,.,*/7<82,*),-24/0*/+,++*13;9;:3:1216;8843/16(.1263323376<9:998576/00018955:-/1/612-4.9965852/-70*',008)&--%.(+*64/5/0+,)*)')'%'++3/1*/,10.47/51**,.+(-*)')'+1236),))+,,,&+*-.-,2*2/434:;.042233588526893//.19186*+0*.3:5/*)+-.*'(&%')(++.8001987::5*')&(()+,/-24612/-)&*+.8+-.8006/0056;7033665.*.,+-&*)%8,81/.**+,-2211)*&*,96242532.7'2-644((''()(((*+)+9:9;9:6-),*+.:7-00955584,8+*6031-578625../20102:-67,*.0,..06/1210*)+'046;789:6)%)&'+&#*)*&(%%1,55556)00)46,2364263)-1.,-58:<;9988894:4,')+../8555.*0/'++.66878
@1960f4d8-8733-4cf7-beda-bb493a60eeff ch=234 read=48174 start_time=2019-12-12T23:49:14Z barcode=BC01 runid=2c9cf7bc05858273f10e7d7ec552fc0bd742dc3e
CCAGTTACGCCAGTACGGCTTCACTGATCATAGCAGATACAGTGGTAAAGCGCCACTCCCGGAAGATTAAGCTACCTGCGCGCTGCAACCCTCCCCATGGTGTGACGGGCGGTGTGTACAAGGCCAGGAACGTGATTCACCGTGGCATTCTGATCCACACGATTACTAGCGATTCCGACTTCAGCCGGAGTCGAGTTGCGAACTCAATCCGGACTACGACGCGCTATGAGGTCGCTTGCCTTGCTCTCGCGAGTGCTTCTCTTTGTATGCGCCATTGTAGCACGTGTGTAGCCCTGGTCGTAAGGGCCATGATGACTTGACGTCATCCCCACAGCTCCTCCAGTTTATCACTGGCAGTCTCCTTTGAGTTCCCGGCCGGACCGCTGGCAACAAGGATAAAGGTTGCGCTCGCGGGACTTAACCAACATTTCACAGCACGAGGCTGACGACAGCCATGCAGCACCTATCTCACGGTTCCCAGGCACATTCTCATCTCTGAAAGAGCTTCCGTGGATGTCAAGACCAGGTAGATTTCTTCGCGTTGCATCGAATTAAACCATGCTCCACCTTTGTGCGGGCCCCGTCAATTCATTTGAGTTTTAACCTTGCGGCCCATTACTCCCCAGGCAGTCGACAACGCCGATTAGCTCAGGAAGCCACGCCTATAGGGCACAACCTCAAGTCGAGCGTTTGGCGTGGACTACCAGGAATTATCAATCCTCGAACTTGCTCCACGCTTTAACCTGAGCGTCAGTCTTCGTCAGGGGCCGCCTTCGCCGGTATTCCTCCAGATCTCTACGCATTTCACCGCTTCACCTGGAATTCTACCCCTCTACGGGACTCAAACTTGCCAGTATCGTGCGGTTGGTTTGGGCCAGGGGACATCTGACTTAACCGACCGCCTGCGTGCGCTACGCCCAGTAATTCCGATTAACGCTTGCACCCTCCGTATTACCGCGGCTGCTGGCTGGAGTTAGCCGGTGCTTCTTCTGCGGGTAACGTCAATGAGCGAAGATTAACTTTGCTCCTTCCTCCGCTGAAAGTGCGCTTTACAGCCCGAGGCCTTCTTCATGCACGCGTAAGCTGCATCAGGCTTGCGCCATTTGGCCTGCAATATTCCTGCTGCCTCCGTAGGAG
+
,-%+-8&.'(&+#1&++2--32-0'((/421,$#%',4/0/.1.5135(&*,24'((5/*'(()('.1/2-11143.$'$%$$%')1,5:5*.57*,159634235,64.*+*(-+245;:6:2:',2///-/**/)/09:7:/:/.065)+-13*&(&(+*3*,-9222445;983-10.,%$%&')%&)+31050&/('/,,./842.-3051*.1,,,,&(/+,/.,0/11504..//5*-00-0**)%')(,3;6760:9./571869;737+')+.-33/+,().13:/+-.-5.222((//:7811/.-..102678892;27*(+&%%(00),1/13<:234789-7-+-6512-17-((*855:4,7.4.:18:69722-+,(/++-&+,/&)((6.*))(%$%'.6./4)/('&--724;2,-,,*-)+)%()..00-0+0*,.3/6543342450&/*+,)-,44711+')-+')*05668620111//-+%'')2132036;8927854.,-52243($(4-)(&**34.4.--455%+'2*38056.,,-.58//)',)(())&4*583+))+,..4.',6/-)1.9:2+526.6/,(**()&0(),2/67+-483)0.''%%(&'$&&%%2*),336%*(($$(5.0*(&%$&('02-*./204.1)0+0(+$&&)*+&('+,66:210,2925)&$*'**+(2*.,-&'&%%*''),2.(*+,06,*).,--.2778754767<9789,075+73/23164-2/&*//2642-3**+87310/&-*+*1;13342,+*+'')/11.4,1-**&)152,/1-1')1-46913()***06**)*+/)()*.(,%%&)))+-20703/.*))+*,30*0/514/$%...*/-/23,7*/,*.(*+05+((+.419.6442:1711.3/-.00:10451657:56:55355687722-,060/3200.,,&)),1:45<731/)541285335,5./+32,,)'')'-))/,*%+,-7/:9005+),43.3/*,)*&&%&&'**&0/+(('-+65:66<96+)*)),+&&&'$)'+,.03)78131-.//)&*''&%$')'+)'*+4*0-'(+-+-6,89*.8:7.,
@614ce80d-43bd-4fb8-a5a2-be42e4aab4c5 ch=83 read=48206 start_time=2019-12-12T23:49:22Z barcode=BC01 runid=2c9cf7bc05858273f10e7d7ec552fc0bd742dc3e
CCGGTTACGCTTGTTACGACTTCACCCCAGTCTTGGATCACAAAGTGGTAAGCGCCCTCCCGAAGGTTAAGCTACCTACTTCTTTTACCGCCCTCCCATGGTTAGCTGACCGGGCGGGGTGTGTACAAGGCCCGGAAACGTATTCACCGTGGCATTCTGATCCACGATTACTAGCGATTCCGACTTCATGGAGTCGAGTTGCAGACTCAATCCAGGACTACGACGCGCTTTATGAGGTCCGCTTGCTCTCGCGAGGTCGCTTCTCTTTGTATGCGCCATTTGTGCTTGCGTGTGTGTAGCCCTGGTCATGGGGCCATGACGTCATCCCACCTTCCTCCAGTTTATCACTGGCAGTCTCGCGCTGAGTTCCGGCCGGACCGCTGGCAGCAAAGGGATGGGGTTTGCGCGCTCGTTGCGGACAACAACATTTCACAACACGAGCTGACGACAGCCATGCAGCACCTGTCTCACACGGTTCCCAGGCACATTCTCATCTCTGAAAACTTCCGTGGATCATCAAGACCAGGTAAAGGTTCTTCGCGTTGCATCAGATTAAACCATGCTCCACCGCTTGTGCGGGCCCCGTCAATTCATTTGAGTTTAACCTTTGCAGCCCCGTACTCCCCAGGCGGTCGACTTAACGCGTTAGCTCCGGAAGCCACGCCTCAAGGGCACAACCTCCAAGTCGACATCGTTTACGGCGTGGACTACCAGGAATTATCTAATCCTGTTTACTCCCACGCTTCGCACCTGAGCGTCAGTCTTCGTCAGGGGGGCCGCCTTCGCCACCGATTCCTCGAATCTCTACGCATTTCACCGCTACACCTGGAATTCTACCCCCCCTCTACGAGACTCAAGCTTGCCGGTATCAGATGCAGTTCCCAAGGTTGAGCCCGGGGATTTCACATCTGACTTAACAAACCGCCTGCGTGCGCTTGCCGCCAGTAATTCCGATTAACGCTTACCCTCCGTATTACCGCGGCTGCTGTGGCGCAGGTTAGCCGGTGCTTCTTCCATGCGAGGTAACGTCAATGAGCAAAGGTATTAACTGCTCCCTTCCTCCCCGCTGAAAGTACTTTACAACCCGAAGGCCTTCTTCATACACGCAGCATGGCTGCATCAGGCTTTGCGCCCATTAATATTCCCCACTGCTGCCCCTCCCGTAGGAGCAATATCGCTTTCCAACAGAAGGTTAACACAAAGACACCGACAACGCA
+
465562(,%)*'&++&,/1679530<<9,52-))++)*)%(),.*+-.--,++('30)-61-00.20853-/+)++($)*3+8:8,)2,+-11*/88+1-*-&#%$%)*7'377.*-*.,-14235577.90)/*.5**00./2-,//.1.8002;965681/*,,-/3-02213/43912/,03549:5-)**0/1728).))*.68,;351*01117535*/(+$'/3:07/'),(-*((+.()+-+/()+**+)++3484884:;3256/85792/2(%$$%'%$')**.'++-./0:.+.341&/)*264:+**+**,.::1//'.//64625)'-/9-,.4/135;53564'.*+''*,,3514/-00/070.0+,-0--+).35)*7+11'.0.-7*&+)-,./03290--++***7505.3:0,,-.,-+,++.*17563/2(//1,/066.51372322420.&)*105,3*%&4/-/./95598:2,220/:6.+0208012523)&(,)0-11;089758+114<98<878618(,(,.&&0017;4590./4440*/.+-1814350-24963+/7866740.61--26:;-9.9(8413%.75.*/112-2..*&,30'54415111432-1(*3/13712/2+2(.1'..7687-(/20.///76909(1().//+337937::./-921,.7..778947*&%+)*-1328250453:3(-*5:2+101./-*-*/2/-&-017:4668650134,5.95:.66/272978:8')0&%,*2**,$(./,,--,246/3<+*)5//0;7877:9.3,,,,(,/2364430+.,(+&)-239:01+-2014:%32226533543%008/5+,'2.3:424/,)-599.1862..025/-/+,03219<81;36:534221313/.),*&1+&*/-448-+-61;2;23.3.*--+02:7975944---4<898531--60-3&)**1+,-/'3-+--,160-&#*+.-*/1/4;:6992620./89:(4+/,0//*'-%)*09+*.0-/-7;3,497+2-+*(+25/)-0/180*/+/+796;56<65665,1-+$,--76;9988622/29276))5-56,%'/),*-0049:0)+-'(&&(/-,)78-+;5;5//0072226++05-162521-03*1,212047294/1627836(.&%#$$
@98811c8b-ebdd-4c63-b9b3-bc74d688b892 ch=11 read=25896 start_time=2019-12-12T23:49:29Z barcode=BC01 runid=2c9cf7bc05858273f10e7d7ec552fc0bd742dc3e
TTGGTATTGCTTCGTTCAGTTACGTGTGCTGGTGGTGCTGAAGAAGTTGTCGGTGTCTTGTGTTAACCTGCGCCTGTCGCTCCTATCTTCCGGTTACCTTGTTACGACTTCCCCAATCGCTGACCACCTTCGGCCGCTGCCTCGCGGGTTAGCTCACGGACTCGGGTATTGCCAACTCATGGTGTGACGGGCGGTGTGGCCGCAAAGACCGAACGTATTCACCGCGACATTCTGATTCGCGATTACTGGTAACTCCGGCTTCATGTAGGCGAGTTTCAGCCTACAATCGAACTGAGACTGGTTTTAAAGTTTGGCGGCTCCACCTCACGGTATTGCATCTCTCTGTACCAGCCATTGTAGCACGTGTAGCCCTACACATAAGGGCGCCTGAAGTGAACGACGTCATCCCACCTTCCTCCTGGTTAACCCAGGCCAGTCTCGCTAGAGTCCTCAACTAATGGTAGTAACTAACGACAAGGGTTGCGCTCGTTGCGGGACTTAACTTAACATCTCACGACACGAGCTGACGACAGCCATGCACCACCTGTCACCTTGTCCCCGAAGGGATTTCCTCGGTAGAGTAATGCAAGGATGTCAAGTGTAGGTAAGGTTCTTCGCGTTGCTTCAGATTAAACCACATGCTCCGCTACTTGTGCAGGTCAGTAATTCCTTTGAGTTTTAATCTTGCGACCGTACTCCCCAGGCGGAATACTTAATGCGTTAGCGGCAGCTTTGGGGTGTTGAAACCCCCACACCCTAGTATTCATTGTTTACGGCGTGGACTACCAGGGTATCTAATCCTGTTTGCTCCCCACGCTTTCGAGCCTCAGCGTCAGTTACAGTCCAGAGAGTCGCCTTCGCCACTGGTGGTTGCCCTAATCTCTACGCATTTCACCGCTTACTAGAATTCCCTCTCCTCTCCTGCACTCTAGATAACCAGTTTGGAAATGCAGCACCCAAGTTGAGCCGGGTATTTCACATCCCTTAATCATCCCGCCTACTCCTTTACGCCCAGTAAAATCCGGATAACGCTCGCCACCTACGTACCGCGGCTGCTTTGGCACGTAGTTAGCCAACCATCCTTAGATGCCGTCATTATCTTCCCCAAGAGACAGGCTTTGATCCGAGCCTTCATGCTGCGCGGCGTTGCTGCATCAGGGTTTCCCCATTGTGCAATATTCCCCTGCTGCCTCCCGTAGAG
+
$$&&2$(%%'&&+,071%.1-**)*%(()+/&(/1/45666.),*'10.-40:6663/:-/*4-3,49/()'(12876345--,./0--.(1-3736427)--'()&-.)*.-,+5-0)*+*&(&'*+-/.*-//.35439.,%(*23,4*)(1/+-/6----)760*/+&/+*&''((+-22132,++2/85884.,'%&#(,41**1++'4-)-.08,+/8,0144+/42497:;:7,,,4,333'/+,-113607..504431%553/*),*'--.01++(.-,4)*533-/014547-:;,.:644:6')%)*..4:+-913+-(')+0822264301,323457/-10-29))).../20++))*40*-1224555-851'&(((((&'''&&)*/,47708,,'.-1:44520/),4)2'*&(')'&%((00465677--..1761-*++(-+(,)))+..0)+2088:43+.*,.())+0332;),0<82,.,.(&$$-),--041,0220-/.,023432202.)372845468146*,.1/25/:201-+'((()('*,88356/1&&$$&&')++(-11.7045997/100/./1/35-11104:724+,.-/186&(1+00<:/---,.-,-7;6810-7,-.,+)/524%)+//4,.('-0--10;<.07313.(+,8850.,,.638+-/59+/.**.-../14111.7.--/3,&+))*%'),1*,/0,/6,,1../*,+/7)*-6778<:101,+9:*++3--04:49875:034,+**$&)-0165278--440861(+')331-&&-1535.00013.0:1+4)+,9&('()(),/29;:<:::801)/))'(()'+/++,4,.278897860<,)'/-))0(''(((-+0/.2'(+.21,068:46/--./232965/5;634;4.'+,''&.+-20/8/*,+/3.&,/1)44543;91+..)4,*(3/8042009.()('%+-5/.43(/*,*&%&*).-(*4.5031,802641/12..//,+()),5*/-8/.,)(2(/)(#)*2208+($'$$#()*.1+-/,-()',+**-*8.+-760486-/3%''*+'*)()($'(-7''('*3.3,$&#''')),,1/05+)''&'(-217853;,1784*1/+.%-,+-.0.25/,(,*)().*19++4()&)
@2fc49320-db6c-40e3-8bcd-67010a316c2a ch=274 read=39129 start_time=2019-12-12T23:49:36Z barcode=BC01 runid=2c9cf7bc05858273f10e7d7ec552fc0bd742dc3e
CTCCTGGGAGGCAGCAGTGGGGAATATTGCACAATGGGCGCAAATGATGCAGCCATGCCGCGTGTATGAAGAAGGCCTTCGGGTTGTAAAGTACTTACTTTCAGCGGGGGAGGAAGGGGAGTAAAGTTAGCCGCTTTGCTCATTGACGTTACCCACAGAAGAAGCCCCACCAGCTAACTCCGTGCCAGCGGCGCGGTAATACGGAGGTGCAAGCGTTAATCGGAATTACTGGGCGTAAAGCGCACGCAGGCAGTTTGTTAAGTCGAATGTGAAATCCCCGGGCTCAACCTGGAACTGCATCTGATACTGTAACGAGTCTCTCGTAGAGGGTAGAATTCCAGGTGTAGCGGTGAAATGCGTAGAGATCTGGAGGAATACCGGTGGCGAGGCGGCCCCTGGACGAAGACTGACGCTCGGGTGCAGCGTGGGAGCAAACAGGATTAGATACCTGGTAGTCCACGCCGTAAACGATGTGTCGACGGAATCGTGACAAACGGGT
+
&))$#)0,(,.*(++-15373(-*+(.,(&&'(*,493.-./7&&'),972.2717+0*((,-455865-)**,429738,//2/-,.-+)+**4*%*/692-//,97/)&,++0*/3-&)(42*,05-(-*&(.5//676+/.-(0125013.*.*+4.),.)*,-*%)(''++,/+.242589822--,/*,-&.-1+,,05-1-)-.5/..525/4++)(-(1*,-27<:7554;3-.,.&($%$&(&%*),9,-453044('45+1')76-486+/2,-09)7-4-50-.../2444/,,/..-,'*+/($()*1.),/1.-(1--,-++,-+0)*39472010060//95./14-))''+0879,,-)*///7-/,)***'((++/-/72..786.-/.*.+//-+*-,/%)*'+**---59<9-/02;99,:1.10%'((+;<4.))**./*(*,/55788(00+,)*),02,,'(')%$###$##$$$%'%#
@1465b8b2-e99e-4440-bfaf-8dbe7bdc567d ch=83 read=48222 start_time=2019-12-12T23:49:43Z barcode=BC01 runid=2c9cf7bc05858273f10e7d7ec552fc0bd742dc3e
CTCCTACGGGAGGCACAGTGGGGAATATTGCACAATGGGCGCAAGCCTGATGCAACCATGCCGCGATGTATGAAGAAGGCCTTCGGGTTGTAAAAGTACTTTCAGCGGGGAGGAAGGGTAAAGTTAATACCTTTGCTCGTGACGTTACCGCAGAAGAAGCACCGGCTAACTCCGTGCCAGCAGCCGCGGTAATACGGAGGGTGCAAGCGTTAATCGGAATTACTGGGCGTAAAAGCGCAGGCGGTTGTTAAGTGAATATATCCCCGGGCTCAGCACGGGCCATCGATACTGGCAACTTGAGTCTCGTAGAGGGTAGAATTCCAGGTGTAGCGGTGAAATGCGTAGAGATCTGGAGGAATACCGGTGGCGAGCGGCCCCTGGACGAACTGACGCTCAGGTGCGAAAGCATTATGGGGAGCAAGCAAGTTAGATACCCTGGTGATCACGCCGTAAGCGATGTCGACTTGGAGGTTGTGCCCTTGAGGCGTGGCTTCCGGAGCTAACGCCCGTTAAAGTCGACCGCCTGGGGATACGGCCGCAAAGGTTAAAGAAACTCAAATGAATTGACGGGGCCGCACAAACGGTGGAGCATGTGGTTTAATTCGATGCAACGCGAAGAACCTTACCTGGTGTATCCACGGAAGTTTTCGAGATGAGAATGTGCCTTCGGGAACCGTGAGACGGTACTGCATGGCTGTCGTCAGCTCGTGTTGGCGTAGCGAAATGTTGGGTTAAGTCCCGCAACGAGCGCAACCCTTATCCTTTGTTGCCAGCGGTCCGGCCGGGAACTCAAAGGGACTACCAGTGATAATAATCTGGAGGAAGGTGGGGATGACGTCAAGTCATCATGGCCCCTTGACCAGGGCTACGTGCTACAATGGCGCATACAAAGAGAAGCGACCTCGCGAGAACAGAAGCGGACCTCATAAAGTGCGTCGTAGTCCGGATTGGAGTCTGCAACTCGATCCCATGAAGTCGGAACTAGTAATCGTGGATCAGAATGCCACGGTGAATACGTTCAGGCCTTGTACACACCGCCCGTCACACCATGGGAGTGGGTTGCAAAAGAAGTGGTAGCTTAACCTTCGGGGAGGGCCTTACCACTTTGTGATTCATGACTGGGGTGAAGTCGTAACAAGGTAACCGGAAGATAAGAGCGACAGGTAGGTTAACACAAAGACACCGGCAACTTTCTTCAGCACCAGCAATGCGTAGAAAGGGT
+
(*,-*,0-90,0/+.0027698).30+0+())+.644:78679:6796)''$*+%3-9804(**/-/+($)+43*,,*+1986:(985:46176+)-.25;:3-0/08;+)0-*(.-)+.94,2,0,0-.-04--987&/++17/;+..%&)'0*')/')*9190/019010968678/..-*5303.60-71117.,0,).-496366181811(/-.181104'0,.-/68-))(,)).1+01.'-/-++-+)4+()'(-**''-6344-$+''*3/+/&)(%&*'+-,/),/(+,(&)+-+4675,%23+-.+3,3*9)(0.('&%(*),1,-7-**./0,,*')0135/-3,382--++)(.('%&)73-7;5.-58-2(),--..04678/3:8980+0+)*'2*'%**/+*,.3;'41)**1/*0016:1103.((/1,0/15.0/8&,++,-15.-,8-8-0030903,/://734263966327,:(.(+&-,-7530()).-9/**001&5959;87:2&)(,+48642546)/007342&(*.*2.'','%&%((-+/121()'#&&(17&+***)*&))2/,+,-19828551.,0.144635059/081102/374/**&%''+,*,/1(/*-772%((+/-,*(-0+)+*-5032.;:3938795+-/1)-.&.01203-.--+.6788001016773-/*)%'&(+*+1-)'-+-/-3120-,16*)**&%'(%&&+-)2/*)/**.''/)*4953;2121950(2.240961868785++-0'%)&,,*)(())1)(*,+-69/,4,0011/4::278893/./05-2780/()%./.1'$%')65-6650+++)).28122:236424431456)&'')*'+213986.-/*'+%+/%'',23:31012**1::36::7984898-8*+))---+''*.03/30...*%'-/*,3114//0+5++&',..-..01;::8660,.55:;:./-89203+$&*.56.198050..1.-.-19538*,.0./+333624,&(--635422004*'+,+++4()'*(*5,5:6;6198-(*//,)+,*0/,.49*+%*-4:4-,+,.00160.-30//512)'%)(**03:3:/,-)(*1-&(%)*886&)'&(7928161-1),'(&,/6723+%%+/75.-8.+,22;<6576<7,0+)&$'&%&'$"
@f3b06e6e-d1f0-4a10-8217-93a1824e3722 ch=212 read=37400 start_time=2019-12-12T23:49:43Z barcode=BC01 runid=2c9cf7bc05858273f10e7d7ec552fc0bd742dc3e
CTCCTACAGGGGAGGCAGCAGTGGGGAAGATATTGCACAATGGGCGCAAGCCTGATGCAGCCATGCCGCGTGTATGAGGAAGGCCTTCGGGTTGTAAAGTACTGGCGGGAGGAAGGGTAAAGTTAATACTTTTGCTCATTGACGTTACCCGCAGAAGAAATACCAGCTAACTCCCGTGCCAGCAGCCGCGGTAATACGGAGGTGCAAGCGTTAATCAGATTACTGGGCGTAAAGCGCACGCAGGCGGTTTGTTAAGTCAGATGTGAAATCCCCGAGCCAACCGCAAGCTGCGCATCTGATGCCTGGCAACAGAGTCCTCGTAAAGAGGGAATTAAAATTCCAGAGTGTAGCGGGGTGAAATGCGTAGAGATCCTGGGAGGAATACCGGTGGCGAAGGCGGCCCCCCCTGGACGAACTGACGCTCAGGTGCAGCGTGGGAGCAAACAGGATTAGATACCCACAGTAGTCCACGCCGTAAACGATATCGACTTGGGTTGGCTGAGGCGTGGCTGGGCTAACGCGTTAAAGTCGCCGCCTGCAAGAATGCAGCCGCAAAGGTTAAAACTCAAAATAAGATTGACGAGGACCCGCACAAAGCCCGGTGGATGATGTAAGTTTAATTCGATGCAAGCGCGAAAAACCTTACCCACCTTTGACATGGCAGGAAGTTTCCAGTGGATTCGTGCTCGAAGAGAACCTGCACAGGTGCTGCATGGCTGTCAGCTCGTGTCGTGAGATGTTGGGTTAAGTCCGCAACGAGCGCAGCCCTTGTCATTAGTTGCTACATTCAGTTGAGGCACTCTAATCAGGACTGCCCGACAAACCGGAGGAAGGTGGGGATGACGTCCAAGTCTCATGGCCCCTTATGATTGGGGCTACACGTCATACAATGGCTGGTACAGAGGGTTGCCAACCCGCGGGGAAGACTAATCACAAAACCAGTCGTAGTCCGGATCGCAGTCTGCAACTCGACTGCGTGAAGTCGGAGATCGCTAGTAATCGCGGATCAGAATGCCACGGTGAATACGTTCCCGGAGCCTTGTACACACCGCCCGTCACACCACCATGGGGTGGGTTGCGCAAAAGAAGTAGGTAGCAACCTTCGGGAGGGCGCTTACCACTTTGTGATTCATGACTGGGGTGAAGTGTGGCACACCAAGGTAACCGG
+
-,,)&'*)931--/7007876:6:3)**(%(,.5//),5++/3+++352+14243/-/%&(+.0.6867787989610*-0/638334/5625%*12+'-)'$%,+190-0..-1.+++8.//6-5-.,04601164,100/59/</,76./+,0-'+.%%'*0&-*++6.188)+:6/.*+**,2,2/2/./.-+0-2,(.+-/86346,9*;+/.2407001:968575:5**,3.0.1..1,*(&&''/40-)/327:851%&+-*-3.'''%)2,.,,&((+&*)*+&)+(+&&'*'*%&),-+,///-0.1*-04530(($11*'&,'&$'-)4.'+(&')+.+.+-()'++/45-&***,+--1222/29&',+,94265*,,.-,'()*-/,314565+&*/956.-0-/..0.//104978,*()+6,4+*+.;<47.()$-(**03/55'%&$+,,5887465697::<91-+)(--15,.&*-&/,.+))($,+./,/(')())+.495-1+.14-'()0(),+/601-2(&%%%$('*4'&(10(-)10-6:5322.-+*)&-(,213-,$%+-016,(((*-.*),&'',-/85:954,,&&+077585;5//0,-.)$*01459891**+0-/:+*.-*0*)+95.3/./66,3,-833)''(%-'8,7499:7:1.0*++1873,(,,-43;;;<:::356;8:122..6556648875//00163;491*&,()./)+/248+&-///.+56,,1-./255,1/4..02759<:209.,+*)60122221411/4476272),&'-;9:;12-1+--,/-/.7547669745',&',-.3/-+,470$+()*)&'*-4613.0.)++.27846674/5+,.,+/-.(&+6+3:-.26%.53+,)&,*&&&')*24.1$$&+/0198940122541)-2/;817338831-+&*+42/675838050..1&4'(-3942/./04834498;958++,..02*(*)3222:8684984:-3.&)-'&,)***'++-717:/-/055111)+0(.&&('*/8233+)(/-53)%(('+*.*&'$%*333241.;4-,4/09151/45.3187//478;:9976882881,,,),++'$&*(,(.*2-1846<9;7:
@7da515c8-7872-45a8-84a6-b4a568a5e736 ch=19 read=29202 start_time=2019-12-12T23:49:52Z barcode=BC01 runid=2c9cf7bc05858273f10e7d7ec552fc0bd742dc3e
CTCCTACGGGAGGCAGCAGTGGGGAATATTGCAATGGGGAAACCTGATGCATAACGCGCCGCGTGATGAAGGTTTTCCGGATCGTAAAGCTCTGTCTTTGGGGAGATAATGACGGTACCAGGAGGAAGCCACGGCTAACTACGTGCCAGCAGCCACTTATTATGCACGTAAGAGTGGCGGGCGTTATCCGGATTTACTGGGCGTAAAGGGCGTAGGCGGATGATTAAGTGGGATGTAAATGCAGGCTCCAACTTGGGTGCTGCATTCCAAACTGGTTATCTAAGAGTGCAGGAGAGTGGAATTCCTAGTGTAGCGGTGAAATGCGTAGAGATTAGGAAGAACCTGCCAGTGGCGAGAGCGACTCTCTGGACTGTAACTGACGCTGGGGAAAGCGTGGGGTAAACAGGATTAGATACCCTGGTCCACGCCGTAAACGATGAATACTAGGTGTAGGGGTTTCAACACCTCCGTGCCGCCGCTAACGCATTAAGTATTCTGCCCGCAGGAGTACGGTCGCAAGATTAAAGGCGAGGAATTGACGGGGACCCGCACCGTGTAGACATGTGGTTTAATTCGAAACGCGCGAAGGAACCTTACCTACATATGACATCCCTTGCATTACTCTTAATCAGGAAATCCCTTCGGGGACAAGGTGACAGGTGGTGCATGGTTGTCGTCAGCTCGTATCGTGAGATGTTGGGTTAAGTCCGCAACGAGGCGCAACCCTTGGCTCGTTAGTTACTACCATTAAGTTGAGGACTCTATGAGGGCTGCCTGGGTTAACCAGGAGGAAGGTGGGATGACGTCAAATCATCATATCCCTTATGTGTAGGGCTACACGTGCTACAGCTGGTACAGAGATGCAATACCGCGAGGTGGAAGACCCAAACTTTAAAGGCCAGTCTCAGTTCCGGATTGTAGGCTGAAACTCGCCTACATGAAGCTGGAGTTACTAGTAATCGCGAATCAGAGATGTCGCGGTGAATACGTTCAGGTCTTGTACACACCGCCCGTCACACCATGAGAGTTGGCAATACGAAGTCCGTGGAAGCTAACCTGCCGCAAGGAGCAGCGGCCGAAGGTAGGGTCAGCGATTGGGGAGTGAAGTCGTAGCTAAAGATGACCGAAGATGGAGAGCGACAGGCAAGAGTAGGTTAACACAAAGAGGCACCGACGGCA
+
*.03-.3296+-0-+///.5466'0**&2((*,*412.(')).0(((/,*(&)'.-2,14-,,(&%'&)+*-345+.*/,4551123)')*6400('((,44(**+()%'+#)%((%'$$)+)*%&*+1,+,/4///22548495793--++5.%$'&$*','&'&'-..)'&))-6/(/.2408/+.,'*$,00*+*%.',),.0)+/---13,/4(/-565.9/:.727*,.+,.75//1649409*(*()(+,+,.7656475/,.52676/(1(**15***-///13*()%'%.,2)6)8))+997,))),3/,**,-3464/+*'%1*13723().+&''+7215./(''&&')./0---,+-9,-,+,77451.-)*+.'&$%&'#$,*'-+&&,3-00%.%2,**69014.,,+,0,),034+.(,.*,2222:7755,-,,,-)-+.-,653,'.-04.08-057424:3665031459;90../1:45053)"$$.+&'**95;:5+//+-0.1-1-&)(''*)(,00214-.3.+9:,*+0240.+'*+,3(-)*)/0:60,3+,')1*)*+((+,.,(,+.+%#'*,&(*))%**/0781<0//./11-')**9.9.88&%%()')-6,061+790146100./15&,)+.891112171900.000./0///0/363766557/9.,5+0000,+4/*+/'*'%',+4:0007''%(%++653;10/:1117891/13..6/..686554*%&%#(*)-/+050/1'(&').2530-4/14-1/0310278:9::46+)*)+1$(&')*))-*0)5+*-',-*,,-,.)*.34.+(&)*04)+,00+-*97879525823+(,*).+0((&0.'259/-51.2+*(*,+.1899.3627'.*'7)%')+1...,66-.;97:6355710)+,4321-2:44464.3(,(')'&505++)%+2-0/*/(.*+,864711.-#(,0,.,&-3310,-+&+35.06/0/086731.**1)&%&'*+'0&')++0//1-4)((((,1-1,-0,&*''()()'*++015.//3-3+**-)*(()(**4-6580(+*)*)(),*,*$&''++',*&+,--0,+,750(&%()435,.776'%(&'-20313001039+%'(%4)+'$,$$%$%
@06f96c78-e520-4417-b8b4-66799ca5171e ch=11 read=25926 start_time=2019-12-12T23:49:58Z barcode=BC01 runid=2c9cf7bc05858273f10e7d7ec552fc0bd742dc3e
CTCCTACGGGGAGGCAGCGAGTAAGAATATTGCACAATGGGCGCAAGCCTGATGCAGCCACCATGCCGCGTGTATGAAGAAGACCTTCCGGTTTGTAAAAGTACTTTCAGCGGGGAGAGAATTAAAGTTAATACCTTTGCTCGGTGACGTTACCCGCAGAAGAAACACCAGCTATCCCGTGCCAGCAGCCGCGGTAATACTGGAGGTGCTGGCGTTAATCCGGAATTACTGGGCGTAAAGCGCACGCAGGCGGTTTGTTAAGTCAGATGTGAAAATCCCCGGGCTCAACCTGGGAACTCCACATCTGATACTGGCAACTTGAGTCTCTCGTAGAGGGTAGAATTCAGGTGTAGCGGTGAAATGCGTAGAAGTCTGGAGGAATACCGGTGGCGAAGGCGCCCCCCCCTGGACAGACTGACGCTCAGGTGCGAAAGCGTGGGGAGCAAACAGGTTAGATACCCTGGTAGTCCGCCGTAAACGATGTCGACTTGGAGGTTGTGCCCGCGGGGCGTGGCTTCCCGGAGCTAACGCGTTAAGTCGACCGCCTGGGGAGTACGGCCGCAAAGGTTAAAACTCAAATTGACGGGGCCCACAAGCGGTGGAGCATGTGGTTTTAATTCGATGCAACGCGAAAGAACCCACCTGGTCTTGACATCACGGGAAGTTTTCAGAGATGAGAATGTGCCTTCGGGAACCGTGGGACAGGTGCTGCATGGCTGTCGTCAGCTCGTGTTGTGAAATGTTGGGTTAAGTCCGCAACAGGCGCAGCCCTTATCCTTTGTTGCCAGCGGTCCGGCCGGGAACTCAAAGGAGACTGCCAGTGATAAACTGGAGGAAGATTAAGCGTCAAGTCATCATGGCCCACTTGACCAGGGCTACCACACGTGCTACAATGGCGCATACAAAGAAGCGACCTCGCGAGAACCGCAAGCGGACCTCATAAAGTGCGTGTGGTCAGTTGGATCTGCAACTCGACTCCCATGAAGTCGGAATCGCTAGTAATCGTCGGATCAGAATGCCACGGTAGATACGTTCCCGGGCCTTGTACACACCGCCCGTCACCATGGGAGTGGGTTGCAAAGAAGTGGGTAACAACCTTCGGGAGGGCGCTTACACTTGTGATTCATGACTGGGGTGAAGTCATAACAAGGTAACCGG
+
-.01/13/:4+(3752-2((%+*&)).,,3/--./6<85:86589:2582348772+++('%(+$16+../*0**,6.()-)*,5*04&+&6/-*+-89.+01,3:+*(-+(,5,((&')(0*263+2-2-0-/**.))-76),2/)0-6.-38,-.+*2*&++)*240*+-,-,/1();999/+/,*0206-4./(&$&&12**%(#%$')),),,*),'&)+(4.2459<98651;2+,//&.*/(53,...<:..6+)-3423540---133,-872+6778:578768:5/6....(().0+,.//1638+/+&((((++./0,1.51*((*'''*&*(,.'(52//.,-08463:9225955-.,,,119<4380937;926+()((,0)*+%&-70705/./959#(*+,,,-'(*--87440*.3,*4436::*'./7:05&0,*2.-5569;),5:867413*0077:<3/.-./98985.2,+).-1...199-(+&)/,+--+1//.4,(,-)+-*+3/0.03:73.001.61.2/,,,.)$&((52,40+/.5+170:2:;1038*)(((-,),/6-3.'$(+6/52977.,--662,051<<31;692./11196544/27*),)+(%&1.4050)%$%%,-.1,.18).,+082.02.--.08412510534:4420::340.--'(.-3,,-/59755456<::9::88/--.-2231080/-+01)*2<1760849/.7.')-28''8//,++33.18546''*)*9109;6362873.37363<566769-73'-%*..106/..-+/08677799..+,(+#,$--'0358721477962./-71,$&)&)*.9.31-)&&)'((&')()*//3-9.,3328973764)'')&+.4/440,*++'&(&&#&'((&-)'*+)-**/63'4)-1565/324*2,8.+.//,,-,0/30+**+03*-5448/12+5054600')&)+611,10/5027+*'-,12-'/(/,,(3(+,-.6.2(-4998192213(/-0958941002313885.)(*.886;584/+&()(-).+)+'(''*+-20(4.),2/31/4/',&(&&&),-0:068655758:4-+/+)*/-/..,)*+1..907/8
@dc35a834-d519-4502-bf73-9bd6fb187dae ch=116 read=65151 start_time=2019-12-12T23:50:04Z barcode=BC01 runid=2c9cf7bc05858273f10e7d7ec552fc0bd742dc3e
CCAGTTACCTTGTTACGACTTCACCCCAATCGCTGACCCTACCTTCGGCCGCTGCCTCCTTGCGGTTAGCTCACGGACTTCGGGTATTGCCAACTCTCATGGTGTGACGGGCGGTGTGTACAAGACCAGGAACGTATTCACCGCGACATTCTGATTCGCGATTACTAGTAACTCCAGCTTCATGTAGGCGAGTTCAGCCTACAATCGAACTGAGACTGGTTTTAGTTTGGCTCCACCTCGCGGTATTGCATCTCTCTGTACCAGCCATTGTAGCACGTGTGTAGCCTACACATAAGGGGCGAAATGATTTGACGTCATCCCCCACCTTCCTCCCTGGTTAGCAGGCAGTCTCGCTAAGAGTCCTCAACAATGGTAGTAACTTAACGACAGGGTTCGTTGCGGGACTTAACCCAACATCTCACGACACGAGCTGACGACAACCATGCACCACTGTCACCTTGTCCCGAAGTTTCCTCGATTAAAGTAATGCAAGGGATGTCAAGTGTAGGTAAGGTTCTTCGCGTTGCTTCGAATTAAACCACATGCTCCGCTACTTGTGCGGGTCCCCGTCAATTCCTTTGAGTTTTAATCTTGCGACCGTACTCCCCAGGCGGAATACTTAATGCGTTAGCGGCGGCACGGAGGTGTTGAAACCCCCACACCTAGTATTCATCGTTTACGGCGTGGACTACCCAGGGTATCTAATCCTGTTTTGCTCCCCACGCTTTCGGGCCTCAGCGTCAGTTACAGTCAGAGAGTCGCCTTCGCCACTGGTGTTCTTCCTAATCTACGCATTTCACCGCTACACTAGGAGTTCCCTCTCCTCTCCTGCACTCCTAGATAACCAGTTTGGAATGCAGCACCCAGTTGAGCGGGTATTTCATCCACTTAATCATCGCCTACGCTCCTTTACGCCCAGTAAATCCGGATAACGCTCGCCACCTACGTATTACCGCGGCTGCTTTTGGCGTGGTTGGCAAATGGCTTCCTCCTTGGTACCGTCATTATCTTCCCCAAAGACAGAGCTTTACGATCCGAAAGCCTTCATCCTCGCGCGGCGTTGCTGCATCAGGGTTCCCCCCATTGTGCAATATTCCCCTGCTTGCCTCCGG
+
0.&,/0,1729.2/./3135721.421+4/;531.)+1++030164285/+,)*48154*32*/-$*&+,34065;588;:1740.-4*.*&$))+*-0669865458'76274221+--/20(,,/'5206322)/0+*18.044538;77674<31/.-/2/22634688441,+--20.2213.910.+050.)2)'*//9,2,-+.+*,04122,3<;+,0.:..7.0/.-1.32/2721/21*--/0.,,(.65669547972;-*)()',,-0553///8..,,+)-04(-0-*(&&(0/35<9345*137805996+.:2;::537+*//4)*$&'*35890.,,*--0*())+3.635(,*6-(11'0000+(*/515531-2,',**5:-17<9614140,+'-+,-0/1/,./&/.-.-.34446122175<3531,02+)$%*)+,-,.+-62($*%')/.433.-)2'+)*&*)-,-,30*121610.7/*.+-(-)(-0*2.:89<2./+/'%(8+/)(,*+1:3;---,81/02:89:2323///789213:;7.256:6:6,/6/.3/7;<*)0+(-++*..,%&'&*+187--1994/80//-,1-6../,9,++/062,4.././*/+*-8;1,73.88:1+./261)('),;3024/9<7--3...99:1**&%(%$3*'()**+1;:875-754-*-,258*$)0-3;-4)679:80.*-++0022:12-669.+,-'.344291:1479.5347-14;9:810-.32248:8973<7216:467/0///&..*,4;24&)-26/.//.,+,.-./2+,.3929092698<;778766-,,+&3*%*-+5-.16-3,0.0;0/.,1($((%1/77507+061023359/65-'.)71)(01687..1332-//1-14439;.0:/351540;00822,-++)(.24)0&)**(001/0.()')0,,1/11/1517-0-&.40242430039482;.+00//551.0/093-)*++/**/31'/89<:::/(*,-0.*0,+,6<443..//0,/676750:;<-+/;00081;1/1(/7,'&%)'(.28372(,
@ab92902e-f81f-4591-997b-adf8f7b9117f ch=353 read=51196 start_time=2019-12-12T23:50:04Z barcode=BC01 runid=2c9cf7bc05858273f10e7d7ec552fc0bd742dc3e
CTCGGGGTAGCAGTAGGAATTTTTTTTCGGCAATGGGAAACCCTGACCGGTAACGCCGCGTATTGAAAAAAGAAGGTTTTTCGGATTGTAAACTTCTGTTATAAAGGAAGAACTGGCGGCTACAGGAAATGGTAGCCGGTGACGGTATACTTTATTAGAAAGCCACGGCTAACTACGTGCCAGCAGCTTCGCAGTAATACATGGAAGTGGCAAGCGTTATCGGAATTATTGGGCGTAAAGAGGAGCAGGCGGCAGCAAAGGGTCTGTGGTGAAAGCCTGAAGCAACTTCCAGTAAATACATAGAAACAGGCAGCTAGAGTGCGGAGAGGATCGTGGAATTCCATGTGTAGCGGTGAAATGCGTAGATATATGGAGGGACACCAGTGGCAGAAAGGCGGAAAAATTACGTACAGCTGACATCAGTCGAAAGCGTGAGGAGCAAATAGGATTAGATACCCTAGTAGTCCACGCCGTAAACATTGAGTACTAAGTGTTGGATGTCAAAGTTCAGTGCTGCAGTTAACGCAATAAGTACCCGCCTGGGAGTGACCGCAAAGGTTGAAACTCAAAGGGAATTGACGGGGGGGCCCGCACAAGCGGTGGGTATGTGGCAATTCGACGCAACGCGAAGAACCTTACCAGGTCTTGACATTTGATGGACAGAACTGAGATGGTTCCTCTTCTTCCGGGAAGCCAGAAACAGGTGGTGCGGTTGTCGTCAGCTCGTGTCGTGAGATGTTGGGTTAAGTCCCGCAACGAGCGCAACCCTATCTTATGTTGCCAGCACTTCCGGGTAGAGAACTCATGAGAAGACTGCCGAGACAATGCCCGGAGGAAGGCCCGAGGGATGACGTCAAATCATCATGCCTTATGACTGGAGCTACACGTACTACAATGGGAGTTAATAGACGGAAGCAATACCGCGAGTGGAGCAAACCCGAGAAACACTCTCAGTTCGGATCGTAGGCTGCAACTCGCCTACGTGAAGTCGGAATCGCTGTATCCGCAGAGTCAGCATACTGCGAGGTGAATACGTTCCGGGCCTTGTACACACCGCCCGTCACACCACGAGAAAGTCGGAAGTGCCCAAAGCCGGTGGGGTAACCTTCGGGGCCAGCCGTCTAAGGTAAAGTCGATGATTGGGGTGAAGTCGTAACAAAAGGTAACCGG
+
..7'1/.+,-.-15-2),)37845/,+087627212-&*-*00**269/))*+114822./,,,*+)%)-)),0,1/79:7/37.4-&)++'+6+98615,,..)++-1-251,-1-+/..-.)2,)1-*4873+2+'''(*,+)''(&*-..*/1,'./**04.-../0421,),)-(((&'(''&%'&&)((-/,),/,3..*&%*)/)*--/469/..,/304/,/1,452)(.-'(%,**+.+,75*70+,,03.(.300/'(&)++12.+2362-0&+*('()*&(+5.6()(*++0.,*''()00-''(&+%-+.(/1,+-+4-4/&*&(.*2/2816(/''&,-09513:0/1412('-+*-+/3/,3//99798126.8/%'0/))()&.)0-+%'$#&&&%'&%)&*&$.231346%()*(+,+(%1.)*,1;:6&21)('('322:0,((.888994012386786-+(*'$'&,*.08547437375;998/2-**:;769-+),-&329494670:00635.60+(151383'''*245,./0('(+*)*52-495:-+-,'))*(+,))(*154/9++1.0/(-.,$.&++)*),+%'(*34:6569467621/,')').,2/5/././41139565316)).021+//0).*()%%%&&'++-0*,2;6746'73*2.005*).1,3).++.1,'*(./:025776122349:8:9594/*-6281+-2.820,*01++540.)&*)%+/0/95((/*0,,./61,1/+,//1671(,57-&''(,0../&&)),+*',+*'0*'(%)&+*)&1'&)2-/+,/*(*/*'(+5-::79:899;;821-24+2&4/'+0/114+.)%)./31,-&*)-.886;5057*+,3,1-0044+/-+',.4.02610+)'(%()'+2<:58)(+&+1,*0233-/*..766:7::37/0-,,/,*&**63//*))*/-5.--8.:2:6/,+)#&'(0(&'%&&*,8011112787-%%%%++/74,55697'*742/04/01622/2912;84475646:350+%)*,.04-0/)*.005,-5,'4.793(64.+'%(&),4-5.*+:626:599.2)1,0/;4,.779-,+3++060.,)(('.(,&&((,1,(1,0..1+7
@66716814-ac8c-4a60-ae1d-bd32c434f9de ch=465 read=21223 start_time=2019-12-12T23:50:19Z barcode=BC01 runid=2c9cf7bc05858273f10e7d7ec552fc0bd742dc3e
CCGGTTACTGTATTACGATACCCCAATCATCAATCCCCATGGGCGAAGCTCGCTTCGCTTGCGGTTTAGGCCACCGGCTGGTGTTAGCATCAACTCTCGTGGTGTGACGGGCGTTGTACAAGGAAGCCCGGGCAATATTCCTGCGACATGCTGATTCGCGATTACTAGCGATTCAACTTCATGTAGTCGAGTTGCCAGCGGAGCTACAATCCGAACTGAGAATGGTTTTATGGGTTTTGCTTCACCTCGCGGCTTCGCTTCCCTCTGCACCATCCATTTGTAGCACGTGTGTAGCCCAGGTCATAAGGGGCATGATGATTTGACGTCATCCCGCCTTCCTCCAGCTTGTCACTGAAGTCTCGCTAGAGGTCCCGCTTAGCGAGTGGTAACTAACGATAAGGGTTGCGCTGTTGCGGGACTTAACCCAACATCTCTGACACGAGCTGACGACAACGCCGCACCACCTGTATCTCATATAGCTATCTCTCCATCTCTGGAGCCTTTATGAAATTATGTCAAGACCTGGTAGGTTCTTCGCGTTGCTTCAGATTAAACCACATGCTCCACCGCTTGTGCGGGCCCAAATCGAATTCAGCACGAGTTTCATTCTTGCGAACGTACTACTCAGGCAGATTACTTATTGCGTGCTGCAGCACTGAACTTTGACATCAACATAGTACTCATCGTTTACGGCGTGGACTGAATCTAACCCTATTTGCTCCCCACGCTTTCGGGACTGAGCGTCAGTTGCAGGCCAGATCGTCGCCTTCGCCACTGGTGTTCACTCAATATATCTACGCATTTTCGCGCTACACGCGGAATTCCACGATCCTCTCCTGCCTCTGGCTGCCTGGTTTCTATGGCTCACTGAAGTTAAACTTCAGGCTTTCACCCTGAACCTTGCCGCCTGCTCCCTCTTTGCATAGCGTAATTCCGGATAACGCTTGCCACCTACGTATTTCCGCAATGCTGGCACGTAGTTAATGATGACTTTCTAATAAAGAATTACCGTCACTCGGCTACCATTTCCTGTAGCCGCCGTTCTTCCTTTATAGCAAGTTTACAATCCGAAACCTTCTTCCTTCACGCGGCGTTGCTCGGTCGGGTTTCCCCATTGCCGAAATTTCTGCTGCCTCCCGTAGGAACAATATCAGCACCAACAGAAGGTTAACACCAAAGAGACACCATTAACTCTTCAGCGCAGCAATACGTAGCGTT
+
1.+/,4*.*+,*,4+,,%$'-55,/83537687/4.*)))(/&,()(''))$&0-5%&*'()-5+4'&160,*1*6+/(*1)*,.+%'&)*/'--4'()4.927711,152/,()&##&')&'''%+.))&'*('-43;0%('++-,-/01576350(,*-.3./(+-43)1-2)5-382**%((,-1+,0,6,.3,))+/'+.-.21;41.-001-,,*131508::+,,.:/4:<../2:1249/5()..-4:7788188..43.-*-41478*69+)+)**'*)*((())--60,.7765664)030145/..,*29-)**&**,/5/++569966665112.:/.($$&%&'*,,+0-.2+*'&%+*0,#&%%'%&%&&)0653,)).//6686.+-))2+.))&%,4,2,32,,,//.1-*+(.0243./,-1,-/./4410,*++3+*$'(),)16-.6,,,+/013(+'$$((0),)*)),1/368886,+&344:0.--+&'+*+-)-+-*)+9//303'*-081+210430*$'0)80,//21<6;8.--/2501*&)+&((*)*'*)0-+(&+-,-.*3+81.&&%##*)-.:;0/7;7.7//.133*.+,,0001*+27'%)2)/..1/19/325331,)(,-+055763-21+,1528(0+*+'')',-35799286,,+4...4&%&$#%'))5273:)*+23,(*)951(),(*1;73)94,0.10+/558),3-+,&&).-+-377696541400+-/+,*/2.3594&)),&**3459865647.5854(&*,-/*+$%$%).+..902()*+-0../178*,/)*+,'-...5/.+0/:61-./.358;6643*.//64/%,1531381-2*)(.-+*..5/+,'%&((2:822,26-*-//'$'%)%$$'.057-4,8,:6561-*0'+3.-1+%%()0+),*,'')$%(),,/6.+../4090-$%%((+&*.61**,2.4;/)'&'''1-,-4'),-.0-.18;77<;51.--..06*2--63,).-'+'#$$(&+(*),8.*/341/,*.4-32/403;50-0/(,+2096/9/-.6/4/..%440;2/12**/3+-7,-*2))%)),.7457+:3&&*%'*$$$$#')000+-,-+2/2.+)).,*-1)*(+'25,)+*,728.&*&.&'-+/75*,,,*)0,.),)64,&'*$##
@5a06977a-574d-4395-80db-379a5b1d66b5 ch=4 read=25075 start_time=2019-12-12T23:50:40Z barcode=BC01 runid=2c9cf7bc05858273f10e7d7ec552fc0bd742dc3e
CCGGTTACCTTGTTACATTCACCCCAGTCATGAATCACAAAGTGGTAAAGCGCCCTCCCGAAAGGTTAAGCTACCTACTTCTTTGCAACCCCACTCCCGCTGGTGTGACGGGCGGTATGGCGCAAGGCCAGACGTATTCACGTGGCATTCTGATCCACGTTACTAGCGATTCCGACTTCATGGAGTCGAGTTGCAGACTCCCAATCCGGACTACGACGCACTTTGCCAGGGTCGCTTGCTCTCGCGAGTCGCTTCTCTTTGTATGCGCCATTTAGCAGCACGTATTAGCCCTGGTGTAAGGGCCGCGGTATTGACGTCATCCTTCCTCAGTTTATCACTGGCAGTCTCCTTTAGGTTCCCAGCCGGACCGCTGGCAACAAGGATAAAGGTTGCGCTCGTTGCAGGACTTAACCCAACATTTCACAACACAGGCCTGACGGCAACCATGCAGCACCTGTCTCACGGTTCCCGAAGGCGCAATCCATCTCTGGAAGTTCTTATTGGATGTCAAAGAGACCAGGTAAAGGTTCTTCGCGTTGCATCGAATTAAACCACATGCGCTCCACCGCTGTGCGGGCCCCGTCAATTCATTTGGAGTTTTAACCTTGCAGCCCGTACTCCCCAGGCGGTCGACTTAACGCGATTGGCTCGGAAGCCACGCCTCAAGGGCACAACCTCCAAGTCGACATCGTTTGGACTACCAGGGTATCTAATCCTGTTTGCTCCCCACGCTTTCGCACCTGAGCGTCAGTCTTCGTCAGGGGCCGCCTTCGCCACCGGTATTCCTCCAGATCTCGCATTTTACCGCTACACCTGGAATTCTACCCCTCTACGAGACTCAAACTTGCCAGTATCAGATGCAGTTTCCCAGGTTGGGCCGGGGGGATTTCACATCTGACTTAACCGACCGCCTGCGTGCGCTGCGCCCAATGAAAATTTCCGATTAACTTGCACCGCCGTATTACCGCGGCTGCTGGCACGGAGTTAGCCACAGTGCTTCTTCTGCGGAGTAACGTCAATGAGCAAAGGTAACGCTCCTTCCTCCCGCTGGTACTTTTACAACCCGGCCTTCTTCATACGCGGCATGGCTGCATCAGGCGCGCCCATTGCCAATATTCCCCACTGCTGCCTCCGTAG
+
66/,6:+,507.042-%%))23.4+')/2$%%&-474632*'0*2.88('-.1:5-46-,38(2,1938055507.-/8:429-().)427*&))691.023839976659:83,*&&$)('-,-**+)%&033996:2,,001921204(*+-6.'++/4212,01347;541379;9322/%')+865260117476-2),/1.*121::976.413%)).,%%$$-&&(-*)/,*+00-320*+*+201252710:5*-,01314:446)%'()+*&*)-,-0-+.52-/2++2--)+*.76,++*,(++,-('((,2*&)+-,-,.1;0-0;7998;5211.(-118,''.75.'(&*+-/13;:8;,;+*,*+),(+,777--2+5)1)--934533'570/-,0*++(,-84/:2-,-1-&'1(239(),783151(,1-0%3./0)+1-.0/*-),&42:0.)*(,'+))+.772-153/--//13009)%$&%'*/4412/17-)**(/)''++.2**&*266<98:803.//34/.011-4(1*-,-31/(,.00,1.)++'*%''*0-41*%--.83<2(,63/,(**;<.-3.//0.,%(*,++757-998,(-/1/96454.5-5+2-,-%.%()./1*1+3.2:6741/---/*:5-.,2,6-/5'4*465506/68-8-'*&&-/'(&%63.-./346945950890-6099;3,./04;20.0'/55789988989120413.6(,8<526133354077).2041/40.,+),+./43+*&)&1::-.2546832-0&$%)*(,..1+3841)*&&))*.-378./(((((20*+-./82546553:/;+-/((-282)1+81(3751*)1.++++.04001020/-*)+/19369766'8++*)&$&'--'&'&'.+---6*551/4/,'*&)*-*/3$$&&(*/:.16551811./0-+)(+,1(*-3.*+-*)++-,.032:<:84401&''.45357.3,+).338+($+%&&$%&-0,441+53+(.+,,,*'162+*),&/.)(')+-749<85*'*').502,.('(**-.)&(((',*+2+'++(*(*-/0017770')*+6100,-40*+'.
@19f97cfe-295d-4d14-88da-1edce33a2751 ch=85 read=43925 start_time=2019-12-12T23:50:40Z barcode=BC01 runid=2c9cf7bc05858273f10e7d7ec552fc0bd742dc3e
CGGTTACCTTGTTACGACTTCACCCCAGTCATGAATCACAAAGTATTGGCGCCCTCGAAGGTTAAGCTACCTGCTTCTTTGCGCCCACTCCCGTGGTGTGACCCGGGCGGTGTGTACAAGGCCCGGGAACGTATTCACCGTGGCATTCTGATCCACGATTACTAGCGATTCCGACCTCATGGAGTCGATTTGCAGACTCCAATCGGACTGGCTTTATGAGGAGTCCGCTTGCTCTCATAGTCGCTTCTCTTTGTATGCGCCATTTGTAGCACGTGTAGCCCTGGTCGTAGGGTCATGATGACTTGACGTCATCCCCACCTTCCTCCGGTTTCTCGCTGGCAGTCTCCTTTACAGGTTCCCGGCGGACCGCTGGCAACAAAGGATAAGGGTTGCGCTCGTTGGAACAGCCCAACATTTCACAACACGAGCTGACGGCAGCCATGCGGCACCTGTCTCACGGTTCCCGAAGGCACATTCTCATCTCTGAAAACTTCCGTGGATGTCAAGACCAGGTAAGGTTCTTCGCGTTGCATCGAATTAAACCACATGCTCCACCGCTTGTGCAGGCCCAAATCAATTCATTTGGTTTTGGCGTACTCCCAGGTCGACTTAACGCCCGTTAGCTCGGAAGCCACGCCTCAGGGCTGGCCTCCAAGTCGACATCGTTTTACGGCGTGGACTACCAGAGATTATCTAATCCTGTTTGCTCCCCACGCTTTCGCACCCACCAGGCGTCAGTCTTCGTCCAGGGGCCGCCTTCGCCACCGGTATTCCTCAGATCTCTACGCATTTCACCGCCACACCTGGAATTCTACCCCCTCTGAGACTCCAAACGCGGTATCAGATGCAGTTCCCAGGTTGAGCCCGAAGTTTCACATCTGGCTTAACAAACCACCTGCGTGCAGCACGCCCAATGTCCCGATTAACCTTTGCCCTCCGTATTACCGCGGCTGCTGGCACGGAGTTAGCCGGTGCTTCTTCTGTTAATATTGAGCAAAGGTATTAACTGCTCCCTTCCTCCCGCTGAGAGAAGTACTTTACAACCCGAAGGTGGCCTTCTTCATACACGCGGCGCCAGCATCGGGCTTGCGCCCGGTACGTACAATGATATTCCCCACTGCTGCCTCCGTAG
+
5+2.;-.70://8.12167;8/7--*('/3--,*4--*.)3--*&'('')&*)%'-&%)(*-:76./,*0/,)2-4.011'*(),,%('2.(%-+62.().2&(/54406.*-(.*-1/3/6/)(4..--**04:334<3956346:767717-%,-,05'021011)702&()60/16665--)(*%),(%()/3208)1+7725,(*$&$&(6/012,*&%'/30013..-./0.54590.-0+,,-28/-3440213;84:0./022-0/631*22;+,67:73*)(*'%)%*%&/*')+,+,./46558/,+&.0-59934/,-/-&%*,#&+&,+*-4547(',)'(''-.9//&)+*,513956/8..3-449(7/764*+*)*0*,)'..-302&*')%'**)+*4./8.,,,0-/.1.-6654')-&((%)(%&'*(,+.14175452033;9-2+'',*+3,+--.810448672+')))&+/206349;970223757,/-27634*4,<98;80521534259,*1.02;7/;/00/-//11-.2&)+.+.14*112/.')(*+/82;717:71+*/-&&%''+)--292+/52/6605+5)++-,++.8-//-4*3-1,/8565191.))0('%&(0**0*--00024258:4917+&-/52569;8796774*($*//425-.853/460;,%(*765.%)(*.34-,.*/7+&+('&178997922/70,.//,/891172564;878/.8//;:::<;:3:,**...8836463,92-+16*,)*.0173-)-.1120007773))'++4,,+/'2,'(%)'2.//7/103,00241-)&(/141++5.7+('/&*7**/0233+*%&''.*+*+())&,1.661-+)%%)&*'/.,*(*&)/-,(*,01/6)*0''-.+-75/554;5586/3.--1044.,,-00%(.2-,-5/6957:989;5/,1+)%'(++'%364<--+0+-02)()%(078)7;7432:,,/1)'$*%'(),(*+))(,+-,2)')*+)$')(+-628<887-3+0/-0'%%'&%+00.3).5054,/+60(&$%#%%-%(),(&)*,521563$''(.,./2/79./00
