# Supplementary material for: De novo species identification using 16S rRNA gene nanopore sequencing
Source: PeerJ. 2020 Oct 21;8:e10029. doi: 10.7717/peerj.10029 (PMC7585375; doi:10.7717/peerj.10029)
Supplement: Supplemental Information 2 — Contains raw reads. [file peerj-08-10029-s002.zip › pass_fastq_runid_2c9cf7bc05858273f10e7d7ec552fc0bd742dc3e_107.fastq]

@12b5a5ab-0620-4af2-ac75-2f3d5572cfae ch=145 read=41970 start_time=2019-12-12T23:50:51Z barcode=BC01 runid=2c9cf7bc05858273f10e7d7ec552fc0bd742dc3e
CCGGTTACCTTGTTACGGCTTCACCCCAGTCATGAATCACAAAGTGGTAGCGCCCTCCCGAAGAGTTAAGCTACTTCTTTTGCAGCCACTCCCATGGTGTGACGGGCGGTGTGTACAAGGCCGGGAACGTATTCACCGTGGCATTCTGATCCTGATTGCTAGCGATTCAGGCTTCATGGAGTCGAGTTGCAGACTCAATCAGTTCTGACGCGCATGAGTCCGCTTGCTCTCGCGAGGTCGCTTCTCTTTGTATGCGCCATTTGTAGCACGTGTAGCCCTGGTCGTAGGGCCATGATGACGACGTCATCCCACCTTCCTCAGTTTATCACTGGCAGTCTCCTTTGAGTTCCCGGCCGGACCGCTTTAGCAGCAAAGGATAAGGAGTTGCGCTCGTTGCGGGACTTAACCCAACATTTTCACAACACGAGCTGACGACAGCCATGCAGCACCTGTCTCACGGTTCCCGAAGGCATTCTCATCTCTGAAAACTTCCGTGGATGTCAAGACCAGGTAAGGTTCTTCGCGTTGCATCGGGTAACCACATGCTCCACCGCTTGTGCAGGCCCCATCGGTGTTTGAGTTTTAACCTTGCGGCCATTACTCCCCAGGCGGTCAACAACGCGTTAGCTCCGGAAGCCACGCCTCAAGGGCACAACCTCAAGTCGACGCATCGTTTACGGCGTGGACTACCAGGGTATCTAATCCTGTTTGCTCCCCACGCTTTCGCACCTGAGCGTCAGTCTTCGTCCAGGGGCCGCCTTCGCCACCGGTATTCCTCCAGATCTCTACCGCATTTCACCGCTACCTGGAATTCTACCCCTCTACGAGACTCAAACGCCAGTATCAGATGCAGTTCCCAGGTTGAGCCAGAGTTCACATCTGACTTAACAAACCGCCTGCGTGCGCTTTACGCCAGTAATTCCGATTAACGCTTGCACCCTCCACGTATTACCGCGGCTGCTGGCTGGGTAGCCGGTCTTCTTCCGCGGGTAACGTCAATGGTAAAGGTATTAACTTTACTCCCTTCCTCCCCGCTGAAAGTACTTTGCAACCCGAAGGCCTTCTTCTACACGCGGCATGGCTGCATCGGGCTTGCGCCCATTTATTTTAATATTCCCCACTGCTGCCTCCCGTAGGG
+
970090,0515-.0-..&/326,2*,'*+855543:420022501176.22.0*+*/2,'''&%'/*10**++,+6-7:8+%'*).3+,/30*(0/96422477;;+.-'-/2336;11617)77090065492+.*)/+2135:78667/*'+(6)$(*(+,/0620$&+.090%.(0%(),'&/-8+.$%6668,:-2),/.*$')102&()+)(*)/+*+01+,,.-2),,).,**&&()5634;9112//445:5194.../*%(+''(&&),,(*165*2,+597;65212.-,*-338887212).6491601)).0-*43784653044313*+0+).0-,.6+2042.94920*-)($'&(&+25,4-7/*(*,$(.-(,%&/),39/+-74..1*1('%'+2152882-,-14413.06211014*8222600(.)+-/1;7899--,,)486593+/7/30*+2746530,/'(*772-2329997:65457656886*,')'()01;76:9157/910/99+7,(/3-3.-.,..-3+&,.+.-3'-),%5.698-+0&)')&+10.//6::(0(*'&)*)-/+4&3&$'*899.//75/45.'(('0+/0/40/,--,0+***%,.+.-00/1*,-96111383:3425255++)%(*-653;;1/02..05;45324:0565-./763:03)+,15:&'*-251'**)27-++*+25036,/5;;891004.1.8&)/8:31.+1,4844491586:763954/10,-1433-)&&()*-5;94/29+--+))*.-2.504.(484.,-+'+++//--/))(&)-7,././60000/9568;132+,080*#*.*--',.9+,////,--*-+4,73491;68:88:897/+)..+*-03/,,-378874-0475;72/3,()(-14.3.%'(*/11.180+-+++03321+'.5*,%)*++')(+757;6-.0*2.-19957505-+'&)4+.-+,406./370,-.7:*1;73,770*+,11-2)(*'./24(/0128-,/1163709./63%'(+-./3;664563421223'69228/3/339-52*(.)&&--01.1011*&),,10/.4.3:),51.'%
@b1cf0138-2527-429b-8782-f59720a68ecd ch=439 read=61554 start_time=2019-12-12T23:50:50Z barcode=BC01 runid=2c9cf7bc05858273f10e7d7ec552fc0bd742dc3e
CCGTTACATATTGTTGCGACTTCACTAATCATCAATCCACCTTAGACAGCTCCTTCCTTGCGGTTAGGCCACCGGCTTCGGGTGTTATCGCTCGTGAGTTGTGACGGGCGGTGTGTACAAAGGCCGAACAGTATTCTGCGGTATTGCTGATTCGCGTTACTGGCGTTCCAGCTATGTAGTCGAGTTGCAGACTACAATCAAACTGAGAATGGTTTATGGTTTCTTCACCCTCGCGGCAAAGCACCTCTACCGTCATTTAGCGGCACGGTATTGGCGGCTGGTCGCCGCATGATGATGATTTGATATCACCTTCCTATCCAAGCACATGCTTTGGCAGTCTCGCTAGAGTCCCCAATAATGGCGTGGTAATAACGTGAGATTTTGCGCTCGTTGCGGGACTTAACCAACATCTCCGCGGCGAGGCACGACCAGCCATGCACCCGCCTGTATCGCCATATCTCCATCTCTGCGGGCCTTTATGGTGTAAATGAGACATAGTAAGGTTCTTCGCGTTCGCTTCCAATTAAACCACATGCTCCACCGCTTGCCCGTCAATTCCTTTGAGTTTCATTCTTACGAACATTCACTACTCGAGGCAGAAGACCACTTATTGCGTTCTTCTGCAACGCTGGGCTTTGACATCCCAACACTTAGTGCTCATGTTTGCGGCGTGGACTACTAGGTATCAATCTCATTGCTCCCACGCTTTTCCGGGACTGAGAGCGTCAGTTGCGACCAGATCGTCGCCTTCGCCACTGGTGTTCCTCATAATATCTGCATTTCTACCCCGCAAAGATTTCACGTCCTCTCCTGCCTCACCAGCTGCCCTGGTTTCGCCATTACTGAAGTTAAGCTGGGAATACCTGAACCCTTGCTTTGCCGCGCCCGCAACCACTCTTGCCCATGTCAGGATAACGCTTGCCACCTACGTATTGCCGCGGCTTGCTGGCGCGTAGTTAGCCGTGGCTTTCTAATAAAGTACCGTCACTCGGCTACCATTTCCTGTAGCCGCCGTTCTTCCTCTAACGGTTTTACAATCCAGCCTTCTTCCTTCACGCGGCGTTGCGCTCCGGTCCGGGGTTTCCCACATTACCGAAAATTCCCTACTGCTGCCTCCCGTAGAGAGACAATATCCAGCACCAACAGAAGGTTAACACAAAAGACACCGGAAACCGGCGCCAGCAATGAAACGCA
+
0)'/*--),')-(')$(+*/2.-%'()--**(+(0/76+//.1,-1,++,,14-4+*0,-.37,81068<67-2-+030/865643001/04310/())3*./764:55(0.,0,**/11(/+:0+,,)')+,01,%%(%%%$(%$'++)-')&((2.--,5,+)2/,+)%(())%&')/622122*0,0**('(1856%+/4/.,))/0).,,&')53,4/%')&'-0,+,-*.)(()('**.3+*%%(%$%%&*(&%%&&)'''%%+&.'(&&(%&$(),+'&%%$'/.+)(+**'/4)'&'%'*$'$$'%%&$(+)'('&#%$&&'+,*%&'&&355934))'((*/.,&*%&%%'**&+*(-),+()5,/*(%'#.*)%#$$%*.,4.)'--2+*%'+-,&'$)')*30'$(+'-&'&)(#$&$&$&$)%&(&*&+/,%2.')/+++%%$$&&'&++0'&''((&&).//)-/,'%&&#&(+.'&#%%+,%)'()+-,//636;2,,*-/+))+)('('(((1054,,..,1.2,+1000'%%%%(&+-*609/+.01(&',,-,66:/8.'*((*)$%&*(*,,'(&&&+*/*'(&%%%&%'-1016/.(-(&(.***,.%.&*'()'('(&)0230/.+-+*)'+('$%$%&'%$&)/.)+-/03469:64.()%)')*--%)(,**(.-*+0,23),'((**(,'189220-+)&+.48:.23:/++'+2+.167165''(+...4988:::988:10+-&'&'(+,,)))),5+''$(')'$')+)'*16,*%')*1+)*(+3-)+()*&'&**/1069)+973,**&(*''()010-+*.,-+&&%&'%####++((+14/('*('))''+0-0-+/*(*.'0.*%'$'&%,3*&+$+.'+3503774020)39),;444.1(-*'*&'%(&%&,+-1150&.,.-53843*+/105-/65**,-,373-.+2(%,2*+//(*()(-0/59.23*(&&%((&)+-/40.0-1''&&'(&+*21'&')2()(''.-.301/.&$&)&)/1047717),*),-*+*-/*(/-+08-51-$-(*,*.,+.7942053*(++*+...26,66(*71/+)*),7575550'(&)(,,043,)0,*3-732.',)3/,(/.&.*&*)$%*%%%%%12/-+,+%&&%$'%%$
@81711c0a-e26f-4c27-b0b0-622ac56b4664 ch=115 read=58626 start_time=2019-12-12T23:50:50Z barcode=BC01 runid=2c9cf7bc05858273f10e7d7ec552fc0bd742dc3e
CCGGTTACCTTGTTACGACTTCACCCCAATCATCAATCCCACCTTAGACAGCTCCTTCCTTGCGGTTAGGCCACCGGCTTCGGGTATTTATCAACTCTCGTGTAATTTGTGACGGGCGGTGTGTACAAGGCCCGAACGTATTCACCGCGACATGCTGATTCGCGATTACTAGCGATTCCAACATGTAGTCGGAGTTGCGGGCCTATCGGGCAGGGAATGGTTTTATGGGTTTTGCTTCACCTCGCAGCTTCGCTTCCCTCTGCACCATCATTTAGCAGCACGTGTAGCCCAGGTCGTAGGGGCATGATGATTTGACGTCATCCCCGCCTTCCTCCAACTTGTCACTGGCAGTCTCGCTAGAGTCCCCAATAACGATGGTAACTAATAACGATAAGGAGGTTGCGCTCGTTGCGGGACTTAACCAACGTCTCACGACACGAGGCTGACGACAACCATATTACCACCTGTATCTCCTTATATGGCTATCTCCATCTCTGGAGCCTTTATGAGTATGCCAGGGACGCCCTATTGGAGTTCTTCGCGTTGCTTCGAATTAAACCACATGCTGCCGCTTGCGGAATCAATTCCTTTGAGTTTCATTCTTGCAGACGTACTACTCAGGCGAATTACTTATTGAATTAACTGCAGCGCTGAACTTTGACATCCAACACTTAGTGCTCATCGTTTTGGCGTAGGGGCTACTAGGGTATCTAATCCTATTTGCTCCCCACGCTTTCGGGACTGAGCGTCAGTTACAGGCCAGATCGTCGCCATGCACTGGTGTTCCTCCATATATCTACGCATTTCACCGCTACATGGAATTCCACGATCTCTCCTGCACTCTGGCTGCCTGGTTTCTATGAAAACTACTGAAGTTCTTCAGGCTCACCACAGACCTTGCTGCCGCCACTCCACTCTTCCGCCCAATAATTCCGGATAACGCTTGCCACCTACGTATTACCGCGGCTGGCGTAGTTAGCCGTGGCTTTCTAAATAAAGTACCGTCACTCGGCTACCATTTCCTGTAGCCGCCGTTCTTCCGCTTTATAACAGAGTTTACAATCCGAAAACCTTCTTTGCCTTCACGCGGCGTTGCTCGGTCAGGGTTTCCCCATTGCCGAAAATTCCCTGCTGCTGCCTCCGTAGGAAC
+
76+.16,/749,./%-3446;5.66/(5,888:66;279+*/))*,.0.&/0167/777*602)7-5-14;//8/281295%3),$))+)1-3*..5&'***')-+2,&(+,14;:869-/275/54729.:(('30/98491+.5,14898999:526-8)+,12/*)))-13-5/2&*%'$(-.3789*)&(//%-)/,/++&32*.)-$))&''(319;</777<)6:://019336855),#&(+30%'6.1:3./+*++0,--2.-7,('&&&($,.*+,)*+:4*-112215)-4.,,,(*3339<80,.'/778:090+.;9;53+3).%)3,,.943+,'(*334360130(+,,-57*/+)-83211.40,**)+,+/7----13/4+-/.813079:91:/0,920)&&+'''08234441*-.,02(,('*123024372',/'+('().40898/*0+,78,/**,*(),+,124-1(*)0411,/'*46176*+,-++-//+*+(++&,)./+*&*+*'')9<88<733-4,%+:28205.6.;5941-.621.&+.'')&'''%$#%4245:61/65,%35:8/,07,4---&&*+'4*-)'+,,1779&'./+*)/)%,'&$#/&4*-.0-))+%+-/58)(1+.13442,210/-1/,+)%'')/0104/,&&(/01'-'+//31/1',))+.1317201)+')0))*+/87,,1-+19*,+38464102455770;0//52206,,.66587.4($$%'*-03.+-1:.(*,465352473253426;:0./5((,')%&&*)'-),)&')$+.44177,-+(**+(%()+*..+,84;:0-,-&*32()*')-,((())$'+)%,)/.)+/+.001/6/*/,,-002.,($(&).%(*+,.((&*,*./.085;6/0.-08;92000-11%-0,-/.1.-7/25505.+''$&')*/1:55481647.36-)*'---,0,,-.69566+,03274//02.3:8/,)(++01915-/6+)&('+%'/3/--138*)+*.3,%(+2-.21/383/7270/3,(),,53-00/-32,4-*,131;9908:28<-76:-*/1*.1--2240.67-*013-/200:5::.0852+-+
@0d5dce71-04c2-48de-8a22-3592475948eb ch=7 read=34785 start_time=2019-12-12T23:51:01Z barcode=BC01 runid=2c9cf7bc05858273f10e7d7ec552fc0bd742dc3e
TTGATTTACCTTGTTACGACTTCACCCCAGTCATGAATCACAAGTGGTAAGCGCCCTCCCGAGGTTAAGCCTACTTCTTTGCAACCCACTCCCATGGTGTGGCGGGCGGTGTGTACAAGGCCGGGAACGTATTCACCGTGGCATTCTGATCCACGATTACTAGCGATTCCGACTTCGCTGGAGTCGAGTTGCGAACTCAATCGGACTACGACGCGCACTTTATGAGGTCGCTGGCGCTCGCGAGTCGCTTCTCTTTGTATGCGCCATTTAGCCCAGCACGTGTGTAGCCCTGGTCGTAGGGCCATGATGACTTGACGTCATCTCCTCAGTCTATCACTGGCAGTCTCCTTTGAGTTCCGGCCGGACCGCTGGCAACAAAGGATAGGGTTGCGCTCGTTGCGGGACTTAACCCAACATTTTACAACACGAGCTGACGACAGCCATGCAGCACCTGTCTCACGGTTCCCGAAGGCACGTCTCTGAGAAACTTCCGTGGATGTCAAGACCAGGTAAGGTTCTTCGCGTTGCATCGAATTAAACCACATGCTCCACCGCTGTGCGGGCCCCGTCGAATTCATTTGAGTTTTAACCTTGCGGCCGTACTCCCCAGGCGGTCGACTTAACGCGTTAGCTCCGGAAGCCCGCGCCTCCAAGGGCTGTACCAAGTCGACATCGTTGCGGGCGGCGTGGACTACCGGGAGTATCTAATCCTGTTTGCTCCCACGCTTTCGCACCTGAGCGTCAGTCTTCGTCCAGGGGCCGCCTTCGCCCACCGGTATTCCTCCAGATCTCGCATTTCACCGCTACACCTGGAATTCTACCCCCTCTACGAGACTCAAGCTTGCCAGTATCAGATGCGGCGGTTCCCAGGTTGAGCCAGAGGATTTCACATCTGACCTAACAAACCGCCTGCGTGCGCTTTACCGCCCAGTAATTCCGATTAACGCTGCACCCTCCGTATTACCGCGGCTGCTGGCTGGAGTTAGCCGGTGCTTCTTCTGCGGGTAACGTCAATGAGCAAAGGTATTAACTGCCCTTCCTCTTCAATTACTTTACAACCCGAGGCCTTCTTCATACGCGGCATGGCTGCATCGGGCTTGCGCCCATTGTGCAATATTCCCCTGCTGCCTCCCGTAG
+
/(&&)9*&1..1.35)14688<809;9./022))*+910/40/(*/;694(+.0::1--+('(+-801.515457:36<:.44,07.')*8;2-;;8:5-(/-7::56644533479757892;7421.103;533927421,-25233133(*+(50.*(((*+19;,5.*.6/5'$',3(*,-2774813++.100(7,;.:172//5610/++',-594--'&&&&%&)((($.+.,-+).,-/133*,(*26,,345889:53:'%'*-+(*//2/21.(*+-/:*(2.-.14&-37,:58434/.--1//2.035.*%,-.2**-676889:/;.-+-2212'%+).12853*(-0.246::5275:777965),8-84/../7/3687:.9...4;750510,)'&*,.-341'),/68,1111/56563,530381841./..2:,.17-.--+2434),+*++/,,.*)*+-*%'$/5.0438;9::<;:678424588%40//2*2+638;:7:/:0./999//.0./1+34+*+.0222))00**$%*'-,*,/73)&'*&')&&)'/5+('+-9;.280,/,**.+'&%**,0.24,&)38386563,*)0,-,-++1..014-8..5.08&&)43904((&0341*))).,/+,,.355687628)-(+''+)1399;77568:)6+&$)*..33:533010<:2+*21*'*(*,90/)+*59001137::38978;2/./+*1673084585:559:*+564;789<9+**+**.0('(')55</+,9.765+1.2:785304/++,-6862)0*+.235767:/6+//6445++/+,1)+/63/-)'(..6-/+*,/.2/-2+--/''+'/51.,01341../9.3:78;:8<89:756465/-,121&,/,-1.,.0//17.)*.1/1--+...123;8466+5-/537;560500--0).)&*.(*5/-.6/-99///;/6;52-/',2003846233.-+-/0:/-4.+-1-0086,80.81,-/03.,%-',,180*.0,41(&(+1/4.636:320-/)//844.,/+,17+57+835661331;0*+/+((*/7133,960+**++)+-)-:5.+0,
@94ce211d-aded-4615-99de-65dafacac502 ch=439 read=61600 start_time=2019-12-12T23:51:19Z barcode=BC01 runid=2c9cf7bc05858273f10e7d7ec552fc0bd742dc3e
CGGTTACCTTGTTACGACTTCACCCCCAGTCATGAATCACAAAGTGGTAGGCGGCGCCCTCCCGAAGGTTAAGCTACTACTTCTTTTGCAACCCACTCCAGCGTTGTGACGGGCGGTGTGTACGAGGCCGAGACGTATTCACCGTAGCATTCTGATCCACGATTACTAGCGATTCCCGACTTTGTGGAGTCGAGTTTAGACTCAATCGGACTACGACGCTTTATAGAGTCCGCTTTGCTCTCGCGAGGTCGCTTCCCTTTGTATGCGCCATTGTAGCACGTGTAGCCCTGGTCGTAAGGGCCATGATGACTTAACGTCATCCCCACCTTCCTCCAGTTTATCACTGGCAGTCTCCTTTGAGTTCCCGGCCGGACCGCTGGCAACAAAGGATAAAGTTGCGCTTCGTTGCGGGACAACCCAACATTTCTAGCAACACGAGGCCTGGCGACAGCCATTGCAGCACCTGTCTCGGTTCCCCGAAGGCACATTCTCATCTCTATGAAAACTTCCGTGGATGTAAGACCAAGGTAAGGTTCTTCGCGTTGCATCGAATTAAACCACATGCTCCACCGCTTGTGCGGGCCCGTCAATTCATTTGAGTTTTAACCTTGCGGCCGTACTCACGGGCAGTGAGCTTAACGCGTTAGCTCCGGAAACCACGCCTCAAGGGCACAACCTCCAGATGGAGCATCGTTTACGGCGTGGACTACCAGAATTTATCTAATCCTGTTTGCTCCCCACGCTTTCGCACCTGGTGTCAGTCTTCGCCAGGGGGCCGCCTTCGCCACCGGTATTCCTCCAGATCTCTACGCGATTTCCGCTACGCCTGGGTTCACCTGCCCCCCTCTACGAGACTCCAAGCTTGCCAGTACCAGATGCAGTTCCCAGGTTGAGCCGAGTTTCACATCTGACTTAACAAACCGCCTGCGTGCGTACGCCCAGTAATTCCGATTAACGCTTGCCCTCCGTATTACCACCGCGGCTGCTGGCGTGTGGTGCTTCTTCTGCGGGTAACGTCAATGAAGCAAAGGTATTAACTTTACTCCTTCCTCCCCGCTGAAGTACTTTACAGCCAGAAGGCCTTCTGCCCGCGGCATGGCTGCATCGAGCTTGCGCCCATTGTCAATATTCACTGCTTTTAGCACTCCGTAGGGAG
+
7*6,8.1315105(--'.-2*,-954))*,-,-.4/-.,.37223466+-.*,,-.17,+86,+0/1+/*8+-...5/(*(0+2:<6,66)33*$&'(%'#&()-'(,-21864/,11/))*.)%,)02(&(+''+%(,*&+'&&%(,,084412-/+'(++/1-,././206:/5*.-.-,*&-,1+++2,,0/0'%%,446-:/4/:3510,..*(*'(4./*)%()44+-15'&'''./-1.+-/*,*.18.8/-30()')*,13;637,(&%%,.+,**)+14/-1;86.,)'+/98:452310+(&&&%&&&+-).05+-0648/5/22,./73,/04778;2000/36'(4(+237;2;5.4404518754417015658+2.23)*)*(1.-+-3.667:/8,4'/.+*,,&)%%%(/&*$%$'+((%*&'**0&'.+/+),)+,.*,&&*%)('4-3477787897887+,,+.0//335;73.(-043420/07974242;/7:<32+)%)**/++(,-+1)2+8<88<6342182349:.(3*2,46,911232101-*./-,-&),324:-65*'''(4+9-/33+))-*;<../34/5,.127320.0.2$(')+($%*'%))+)4,334.5.-&(*/+0,01',0,./2:860/-99-,,.959,6)'&//&)&$))+,43:6'*+-++3093772-,((&#/)))210155.8,+(63&(,/.0/(+*+2:0-*+'.0(*)%'/043667<;/70*.9:4.34%33*12128-,,(%%#'*-++-,+,.22240+-,,-$*'%(*)/.02&21012&)&'$%&'$-39::3.2.,-&$+-119'2(),+..19/07%1,0-/-,/-/8<.0,),-,,,&2.0,+/04-+*,-/...-.0416/.25584765111102*'%*),0.'',*..7431.7/:/;2,-)(+/,*2.-.)-5+-,'/01505./.1,0'$%$&&&-+,.7.47;6357552-5.,+/,3--%0,)+24(-'&'+)+(+.57.0/45-611/-6:3+25-6/()/*-+'$$%'0'%%(*/420.*')&&&%$$/.25623/./.*-/('*+),,./05.*,3**&'*//26-%+*)*0,&#$#&#,-0.(')*))%&
@f897e2bf-ef6a-4d75-bf5d-8481efc7b8e0 ch=143 read=42202 start_time=2019-12-12T23:51:19Z barcode=BC01 runid=2c9cf7bc05858273f10e7d7ec552fc0bd742dc3e
CTCCTACGGGGAGGCAGCAGTGGGGATATTGTGCACAATGGGCGCAAGCCTGTTAACAGCCATGCCGCGTGTATGAAGAAGGCCTTCGGGTTGTAGAAGTACTTTCAGCGGGGAGAAGAGGGTAAAGTTAATACCTTTGCTCGTGACGTTGCCGCAGAAGAAGCTTACCGGCTAACTCCGTGCCAGCAGCGCGGTAATGGCTGGAGGTGCAAGCGTTAATCAGATTACTGGGCGCTGGCGCACGCAGGCGGTTTGTTAAGTCAGATGTGAAATCCCCGGGCTTAACCTGGGAACTGCATCTGATACTGGCAAGCTTGAGTCTCGTAGGGGTAGAATTCCAGGTGTAGCGGTGAAGATGCGTAGAGATCTGGAGGAATGCCAGGCGGCCCCTGGACGAAGACTGACGCTCAGGTGCAGAAAGCGTGGGGAGCAAACGGGATTAGATACCTGGTAGTCCACGCCGTAAACGATGTCGACTTGGGTTGTGCCCGCTTGAGGCGTGGCTTCGAAGCTAACGCATAGGTAAACCGCCTGGAAATACGGCCGCAAAGGTTAAAACTCAAATGAATTGACGGGGGCCCGCACAGAAGCGGTGGAGCATGTGGTTTAATTCGATGCAACGCGAAGAACCTTGCAGGTCTTGACATCCATGGAAGTTTCCAGAGATGAGAATGTGCCTTCGGGAACCGTGAGACAGGTGCTGCATGGCTGTCTCGCTCGTGTTGTGAAATGTTGGGTTAGTCACCAGGCGCAACCCTTATCTAGCTGTTGCCAGCGGTCCGGCAGGGGAACTCAAAGGAGACTGCCAGTGATAAACTGGAGGAAGGTGGGGATGACGTCAAGTCATCATGGCCCTACGACCAGGGCTACACGTGCTACAATGGCGCATACAAGAGAAGCGACCTCGCGAGAGCAAGCGGACCTCATAAAGTGCGTCGTAGTCGGATTGGAGTCGCAGCTCGACTCCATGAAGTCGGAATCGCTAGTAATCTCGTGGATCAGAATGCCACGGTGAATACGTTCGGGCCTTGTACACACCGCCGTCACACCATGGGGTGGGTTGCAAAAGTAGGTAACTTAACCTTCGGGGCGCTTACCTGTGATTCATGACTGGGGTGAAGTGTAACAAAGGTAACCGG
+
/01103508;/+-3.-//-0106;8-0*-,%*()-02:86:/-,,,0))'&%&,+.)'%)+21576344444.++0/)+,,,99968+;96:892/*&'((--77/+.-.4:,+*()&'('&*,99155.0--.,/8*(*./',,$()+,(,-+35460'*)$$$$%+,'))(0,/0022444/.-+*),')'&&$&%(&%$11.0/)0276243781811&'*++1215/)($$$'()))'*)*,-.-,51:7-2/8/239++-0,/%04)),59/)53+&%.'31,+1'.(*9443446455*3*.,+36('%%((//54854*-07./,),*/*7('70/+'#*&(1/*,&%%)&)((,*)+,,/:;4173/:6%1*'&)*0/44-(.2:7/-.+(2.////%+*,).99:8*)14)*,.4/.2*(*.9;58289)+1-)/.24;,0542594,),+194595'.,*+',,--,0*,0,,434060+&++/-+01/75/2/-..*-.+,..+/),&*%,*'.446;-0700/'**(./-814-2081(0-71::44234;;412262778-598,0;/-/01/&')()/6379.11%*&%(*0721846/*+--6631/0--1**+,(*($&&'%(*4922244<;9::93712:,2()),-,,.,**.)),//:9:93:0909;6742324*.000/01/002823362/2')*-8:,6,++439710585:4/0%'')%'&'(35593-250,3)-,)''('&*,)+,)*())''*,*1%).((*413779+2-,..-1/,1,/11334;53111-/.*6-6219:102.--,/4/--137;;6827/2)'%'+.773,,*()-+,--*.3837111+*('))+++3/)*(*+()7534443880-++-/:022-+***//2497.42432'(,*/04(4*2*'(''('&''%+5656788956/6.--1&3(0.0//101,7--+,./03;:97/+(0,48/-.4<;98;:8:7726)+00&*&'**+-/.9;8;;38211./4+0''($''336:3576+)%+'+-,.'(%$3)3..39080(*++2-*))%%(00798,323584/3)''*+((0147159/*0.1:1./4
@cadb143f-053f-4da0-9073-3f993bbc94b6 ch=431 read=47500 start_time=2019-12-12T23:51:27Z barcode=BC01 runid=2c9cf7bc05858273f10e7d7ec552fc0bd742dc3e
CTGATACTTCCGTTCAGTTGTTACTGGTGCTTTGAAGAAGTTGTCAGTGTCTTTATTATTATGCTCTGTTGGTACTGATAATGCTCCTGCAGGAGGCAGCAGTAGGAATATTGCACAATGAGCCGCCAAGCCTGATGCAACCATGCCGCCGTGTATGAAGAAGAATTTTAAGGTTTGTAAAAGTACTTTCAGCAGAAGGGAGGAAGGGAGTAAAGTTAATACTTTGCTCATTGACGTTACCCGCAGAAGAAGCACCGGCTAACTCGTGCAGCATCCATGATAATACCGAAGTGCAAGCGTTAATCGGAATTGCTAGGCGTAAAAGCGCGCAGGCCAGTTTGTTAGTCCAGATATGAAATCCCGGAAGCAACCTGGGAACTGCATGATAGCAGCTTGGTCTCGTAGAGAGTACAGAATTCCAGGTGCTTCAGCGGTGAAATGCGTAGAGATCTGGAGGAATACCGGTGGCGAAGGCGGCCCCCTGGACTGAATGACGCTCAGGTGCTGAAGGCGATAAGAATAAACAGAGTTAAGATACCTGGTAGTCCCGCATACGTAACGATATCGGCTTGGAGAGTTGTGCCTAGCAGGCGTATTTAAGTCGACGCCTGGGAGTACGGCCGCAAAGGTTAAAAACTCAAATGAATTGACGGGGGGCCACTAGCCAGTGGAGCATGGTTCAATTCGATGCAACGCGAAGAACCGCCTGCAGTCTTGACATCACAGAACTCCAGAGATACGTTGGTGCCTTCGGAACTGTGGAACAGGTGCATGGCTGTCGTCAGCTCATTTATTGAAATGTTGGGTTAAGTCCTGCTCGAAGCTATAGCCATATAACATTGTTCGGCCGGGAACTCAAAGGAGACTGCCATTGATAAGCGGAAGAGTGGGATGACGTCAAGTCATCATGGCCCTTACGACAGGGCTACGTGCTACAATGGCGCGCATACAAGAGAAGCTGACCTCGCGAGCAAGCGGACCTCATAAGTGCATCGTAGTCAGATTGGAGTCTGTTAACTCGACTCCTTAAGTCGGAATCGCTAGTAATCGTGGATCAGAATGCCTACGGTAGATACGTTCCCGGGCCTTGTACACCGCCCATGCATAGAATTAGGTTACCAAAAGAAGTGCGGTAACAACCTTTGGGAGGGCGCTTACCACTTTGTGATCCATGACTGGGGGGGTGA
+
"'&%*(/-1+,)082.,2+$0+'*0)((('++)*.1&*+(0--+2%)(*+/3:8+0+&/)$'&')(*)+0'()&)*(+,,'+$$&,2.%/$.-&()-+01**-&*'('(%-'''&(-+**%+)*&*&.('*()(+,*+(,-220%(.&)''*22++,-(%+)%'$&%%%((,,+0+&..45**/1+3:.+'*)&(*',+))--+)),'&(*+/*%')).+'(&)++136.8*)%'',.(-0)(***..'+)&&+,,&+*)*2,./'()-*++'&&(%%(&(),*+,$&%()(*.,+(*''&)(**&/+*0'#&&%..)*+,0/))*')'+(0/.(),433),+*()3''*3*&&$(22(5.*,)*)%11-4--),*/+-0/.++'$($%%%%$'&)),-17455,*)%)'((,&0*2)/*'-43.,+,&'*/073+&.,)563/0--,-0338/+,)(*+455+21-4/)*+,/*0*+.63/+22-,%''/%-*-((*--141+-((('(+()&),,))+'+1,.,,(((/+.+,-+./),00.--1-'$%$'$&%(())(),',+)%)-*,++*'+310/%-($%%%'(2*,$##$$-/+/73))$%$%&+)''&)*'--/),+0'4-47.3863.15+9.-,/9/9.,2-+,+)%()%&%&'*,+,125*+*)**(.1)..0-.'(-0273956/.1*-+*%#%$$%'%)+(((((-/,/%'()'''()'&'%)/-$'(*,(,,-.4-14+3,421/+('(/2)*2/),*)+./)*06556*//.+%','$,()-66.+4,&*0,2,.))-&$%&&($('#$$%&)%)(%&%&$$%#%#%$%%')/1)/)./.0651(/++,,,.+(%$('*+1.*%'&)%%%$%'+/0-*-46134/..13274%&('/+&$%$%((',.551'&'%%21.+(,.-*3/.-&()*,-,1')&&&%&#')0335330-((++'*.572643,+.,')**)+2*5,015%*(,&)(&&)*)%)&)))*+'%&&'$'%.+./3-6,2.0,-1+,-/3/00/(,(*3)+-53022&).+33)'86/2''+5)'(147/.,%'(*(+12162'*'+%('$*&+*(0037%/*/55*$'('*&%'%')&&'0*%$''(/-**.*'&)+))3502,26')(*,0&##)'+22//+(''+)/
@45cb2ce9-c627-48f6-a63d-1bb671a36b30 ch=104 read=70899 start_time=2019-12-12T23:51:38Z barcode=BC01 runid=2c9cf7bc05858273f10e7d7ec552fc0bd742dc3e
CCGGTTACTTGTTGACTTCACCCCAGTCATGAATCACAAAGTGGTAAGCGCCCTCCCGAAGGTTAAGCTACCTACTTCTTTGCAACCCACTCCATGGTGTGACGGGCGGTGTACAAGGCCCGGGAACGTATTCACCGTGGCATTCTGATCCACGATTACTAGCGATTCCGACTTCATGGAGTCGAGGTTGCGAACTCAATCGGACTACGACGCACTTTATGAGGTCCGCTTGCTCTCGCGAGGTCGCTTCTCTTTGTAATGCGCCATTGTAGCACGTGTGTAGCCCACGAATAAACAGGGCCATGATGGCCTTGACGTCATCCCACCTTCCTCAGTTTATCACTGGCAGTCTCCTTTGGTTCCCCGGCCGGACCGCTGGCAACAAGGATAGGGTTGCCTTTCGTTGCGGGACTTAACCCAGCATTTCACAACACAGGCTGACGACGGCCATTACGGCACCTGTCTCACGGTTCCCGAAGGCACATTCTCATCTCTGCAAACTTCCGTGGATGTCAAGACCAGGAGTTCTTCGCGTTGCATCGAATTAAACCACATGCTCCACCGCTTGTGCGGGCCCCGATAATTCATTTGAGTTTTAACCTTGCGGCCCGTACTCCCCAGGCGGTCGACTTAACGCGTTGGCTCGAAACCACGCCTCGAGGGCACAACCTCCAAGTCGACATCGTTTACGGCGTGGACTACCAGAATTATCTAATCTGTTGCTCCCCCACGCTTTCGCACCTGAGCGTCAGTCTTCGTCAGGGCCACCTTCGCCGGTATTCCTCCAGATCTCTACGCATTTTCACCGCTACACCTGGAATTCTACCCCTCTACGAGACTCAAGCTTGCCAGTATCAGATGCAGTTCCCAGGTTGAGCCGGGGATTTCACATCGGCTTAACAAACTAACTGCGTGCGCTTTTCGCCAGTAATTCGATTAACGCTTGCACCCTCCGTATTACCGCGGCTGCTGGCGCAGGTTAGCCGGTGCTTCTTCTGCGGGTAACGTCAATGAACTTATTAACTTCTCCCTTCCTCCCGCTGAAATTGCACAGCCCGGCCTTCTTCATACACGCGGCATGGCTGCATCAGGCTTTGCGCCCGGTACCAATATTCCCCACTGCTGCCTCCCGTAGGAG
+
-/,.17,,/1)+*)*05:;:/:;7+027*)+.,+,235:5/.1423.+--792/1(()-+*0,967+.)(**'/27;.5;7,243/55&()14$*)5077768/2/5-5.-/+.5:1979&-8657556-1+**9/-0/112:/-)++22(')+,6,,+4(./22/0--+/23:466,0$&&(-+'.08)3((3104*;/2*6/43,*+(**)*,098.02(/(,0-*-+6*++0/7102.,.,.-3373653;.))))--005<:7;6/-,+*/00262--,54)&('$')$$##&*0176),*)),%($(&+,378998288/03265725-01:0-.2.0+0+*&-/+22**0())*3/33)0+0*867848762710&)30)2,:2-65.8..-/3-,.30,+-8.4,7+4(31*),./174-**1,*,1''2345586++(*+,*0&&()4135;688553145;;:39,),),4/0224;33546662*(%(('(..66455;:.,,,/300.3&,&%'3879<101..2-.130%'*/+86+2-,,-000/5,*.,,),+*-64-31362)&%)'.+3/005**'(04:+702,-,**,*+7++/.-,/((&'39729833/2082927-.&+%*+*+%'&$'(/1469.4(&.5*,--7542.5,3///52&22384523$&',+./48156345-2,.-1-/-34+1),*.2(+,07:81',*-.430,/-1*),*0;9::8787,-*&&-).-4+-(3.6:7791()((/-0&+)'**,..,10+-()+,57--'),*)6&(*/7463121314/.53-(..**''.+46650*+,+.43(*,-0//,-.,-..-0,,(&+(+,-*-..'10+*37,,)($)''(+--2,0,-1(#(%(+),/21/-)+(%$(&('*+2263:4,.00-01+-,3)+,0980/3//--,+4845.7.//69/4*%&#(',)*+6,47('(,)-231;::36&%+44533+/,,+(&$#(*'('&*+&')5(//471762*/.''*'&)&'#%'&,/(+'%$)&(,4-00+-(,)+/4//03633020/1(99156+&2,31+(%(#%$0'*,134240*.//0/123/6:+,;78,,&
@ea5b8a13-af48-4526-8ace-cd594f22e3a0 ch=68 read=39884 start_time=2019-12-12T23:51:34Z barcode=BC01 runid=2c9cf7bc05858273f10e7d7ec552fc0bd742dc3e
CTCCTACGGGAGGCAGCAGTGGGAATATTGCACAATGGGGAAACCCTGATGCAGCAACGCCGCGTGAGTGATGAAGGTTTTCAGATCAATAAAGCTCTGTCTTTGGGGAAGATAATGGCAATTTTGAGGAGGAAGCCACGGCTAACTACGTGCCAGCAGCCGCGGTAATACGTAGTGGCGTTATCGGATTTACTGGAGGCATGCAAAGGGAGCGTAGGCGGATGATTAAGTGGGATGTGAAATACCGGGCTCAGCAGGTGCTGCATTCCAAACTGGTTATCCTAGAGTGCAGGAGAGGAGAGGTGGAGTCCCTAGTGTAGCGGTGAAATGCGTAGAGATTAGGAAGAACACCAGTGGCGAAGGCGACTCTCTGGACTGTAAGCGGCGCTGAGGCTCGAAAGCGTAGGGAGCAAACAGGATTAGATACCCTGGTAGTCCACGCCGTAAACGATAGATACTGGGTGTGTGGGGGTTTCCAACACCTCCCGTGCCGCCGCTAACGCATTAAGTATTCCGCCTGGGGAGTACGGTCGCAAGATTAAAACTCAAAGGAATTGTGGGGACCCGCACAAGTAGCGGAGCATGGTTTTAATTCGAAGCAACGCGAAGAACCTTACCTACACTTGACATCCCTTGCATTTACTCTTAATGAGGAAATCCCTCGGGGACAAGGTGACAGAGTGGTGCATGGTTGTCGTCAGCTCGTGTCGTGAGATGTTGGGTTAAGTCCCGCAACGGTACCAACCCTTGTCGTTAGTTACTACCATTAAGTTGGGGACTCTGGCAGGACTGCCAGTGACAAGCTGGAGGAAGGCGGGATGACGTCAAATCATCATGCCCCTTATGACCTGGGCTACACACGTGCTACAATGGATGGTGCAGAGGAAGCGAAGCCGCGAGGTGAAGCAAAACCCATAAAACCATTCTCAGTTCGGATTGGCCGTCGCAACTCGACTACATGAAGTTGGAATCGCTAGTAATCGCGAAATCAGCATGTCGCATTGAATACGTTCTCGGGCCTGTACACACCGCCCGTCACACCACGAGTTGATAACACGAAGTGGCCTAACCGCAAGGAAGGGCTGTCTAAGGTGGGATTGATGATTGGGGTGAAGTCGTAACAAGGTAACCGGAAGACCAGGCGACAGGCAAGTAGAGTTAACACAAAGACACCGACAACTTTCTTTGCTTTCCAGCAATGCGTAACGCACC
+
,,0)*.2/62.*-065/...232-10-5/+)*(.,,23*'(,+1<---7647937574140,,/2-,)))**(***2-:94/'(10)+('*0*'()55562692)48,,6-03/3))****1+)%'$1-)++(-(+-)*+(+#%&)&&)(,231...*006-0-4--70//44).$')(+1:1/1&,*49/,878.'),)$)$('9.)2/%))66837209930-,318097;:886423751132/9779-.$*&/+/$')+-/317.;:6:::.2,+)2,%'((*)76772--*,3),()-*,-'&'30')&02*((*,3;;/:6-,34938'**'-,027.2--5./06/221950/2/44462/-.)-3:594.&%($))..%*-2289989-.//*,.0)*3-(-/56*0+-1)')*)-.29;2...502560.01283564,,)*,)(..-01&14,**)'+2/.).9-1*1*0/16/67,.656338;3322-.+,-/71+((+/98;02;:491&')+-.0300.302./.0/<<93998</+-%$('&$*+5.62;8*++,,'''&*+2-&(+/011.9;01;9;1)-,$*4$4'++/80048:09//821.-.0/33496:0*++)*,-4)*-/1..,(&''&&))')+65+102:4256223./03-)%*-./-)+,/082:344789133447989929112285620912688..3,()/,))&('&.(*)0:0),*.606:754:34357<1:15()/*19:/66763,/-*(013899:56773:67--./70(.*//23):7/0+..++/4;84/,-,+1$34.(+-12/13:14;9832/0-*++,/66487<99;;;:;:99/0)((','(**612:0*)'2/5214-/1;5-295021::81;6:;59:358;:7414/'&$$%('&*(&-452510001419212:121117/4..,./6440.(/*().+,./276643'-.++23001294252/54--%-()(--075130+*,.6670*++,,'4-/.533*.())*',*2*+1245-0.4/6/.++,00344,63()2-40,51..0//063872-)*,'*7344510,0,,223-11/),%'%'+...23/,./21),(*%')3(-'()+35.379;9737/.*/6-*52+%%+1)-)*(86;4)1)('%'#%#%"
@555055eb-54a5-4f4d-91cd-8adf02228070 ch=55 read=42768 start_time=2019-12-12T23:51:55Z barcode=BC01 runid=2c9cf7bc05858273f10e7d7ec552fc0bd742dc3e
CTCCTACGGGAGGCAGCAGTGGGGAATATTGCACAATAGAAACCCTGATGCAGCAACGCCGCGTGAGTGATAGAAGGTTCGGATCGTAAAGCTCTGTCTTTGAGGGAAGATAATGACGGTACAAGGAGGAAGCCACGGCTAACTACGTGCCAGCTTGTAGCAGTAATACCATGGAGTGGCGAGCGTTATCGGATTTACTGGGCGTAAAGGGCGTAGGCGGATGATTAGTGGGATGTGAAATACCAGAGCTCAACTTGGGTGCTGCATTCCAAACTGGTTATCTAGAGTGCAGAAGGAGAGGAGTGATTCCTAGTGTAGTGAATGCGTAGAGATTGGGAAGAACACCAGTGGCGAGGCGGCCCCTGGACGGGTGACGCTCAGGTGCGAAAGCGTAGAGGAGCAAACAGGATTAGATACCCTGGTAGTCCACGCCGTAAACGTCGACTTGGGTTGTGCCCACATGAGGCGTGGCTTCCGGAGCTAACGCGTTAAGTCGACCGCCTGGGGAATTACGGCCGCAAGGTTAAAACTCAAATGAATTGACGGGGGGGCCCGCACAGGCGGTGGAGCGTAATGGTTTTAATTCGATGCAGCAGAAGAACCTTACCTGGTCTTGACATCCACGGAAAGGAGTTTTCCAGAGATGAGGAGAATGTGCCTTCGGGAACCGTGGGGACAAGGTGCTGCATGGCTGTATCGTCAGCTCGTGTTGTGAAATGATGTTGGGTTAAAGTCCCGCAACGAGCGCAACCCTTAGTCCTTTGTTGCCAGCGGTCCGGCCGGGAACTCAAAGGGAGACTGCCAGTGATAAACTGGAGGAAGGTGGGGATGACGTCAAGTCATCATGGCCCTTGACCGGGCTACCACGTGCTACAATGGCGCATACAAAGAGAAGCGACCTCGCGAGGCAAGCGGACCTCGCAAAAGTGCGTCGTAGTCCGGATTGGTCTGCAGCTCACGACTCCCATGAAGTCCGGAATCGCTAGTAATCGTGGATCAGGGCTGCAGTGAATACGTTCAGGCCTTGTACACGCCAAATCACACCATGGGAGTGGGTTGCAAAAGTAGGTAGCTTAACCTTCGGGAGGGCGCTTACCGCTTTGTGATTCATATGACTGGGGTGAAGTCGTAACAGGTAACCGG
+
001.(()(.0)02,./*)+*%+4.)0+)+*'(%*/74%+%((&.+*,-1.3//016658:6776'&'((*)*(-..34436;6772032()-/41*0'&)')'+,-,.),+,2-,+/.//,+/(2*-0/.4/22+,/+,.383337-,+.+-')&&&&%$(&++601...$.',(''.//&'/4012.*2+2+072./234462554(0-**,,.0988;998211),/3:3.)%)(+0+)'/+''&)*26'4),20:877::88189/*02:1:;190//531--./18210+,)&(&*&&'%(0*713+,-73.')''))*+194.+()&0,/6,,,+0.0,.1-.1293,(+),+0,842)/2454/4)*))(--1,57775547/--00*,(+''&'0.-0.+*%1(,)/0/45-*-238794.-.-07439;31/)*02070//,,2/1+87*'))--124,---63305(-**,.03*0.0-/:66058688:89:74()'&$*'+,282+),.,/2/844/5-.23:6/12/5/..43/01743+2/*-',))//27235'+-,0*(*481;<,386;1//1.9,')%%-.-..3.,/,-31479711-,-048/-.6*3,'+&'*+4;*+''''&//2+4,()+&,..,031-6)56.339896-*+).*'..6686--()(55:0-$--/7/--..7532493431/6,**,&+6)475;/:)+1,2-+-137-,03/6.+,/)&(&&*.*,1-*/0.2311/17-.50+.+&1,.,,:88;-1/(&((*+.30.-+')*,1(,671.3.+3-3-,6:804667666.1+/25:4/-,*)(&$$''2)(+%'*%('&),-8::790<0*1--.236855&%'%)((,6578773..++(*+)%&.722+04&'0::+.356588363923+/,+/-+-+,)*+,,11+&')+5353+,0.3-++/)'.)0.5.0*'*+2846598:756*,0/*%#&#)--+,+/:6696(-*0*)&$''(%((/6'('(+2424:9;38-(')*305:00164())+/1-.**+-2/071933<9*-21+262812.%*30.-3336:532*,-12/-13)*+30/04334+'-(--3779,*
@af03356f-2748-480f-83b8-3329fc73726c ch=73 read=42221 start_time=2019-12-12T23:51:54Z barcode=BC01 runid=2c9cf7bc05858273f10e7d7ec552fc0bd742dc3e
CCGGTTACCTTGGGCTTTACCCCAGTCATAAAGTGGTAAGCGCCACTCGAAGGGATTAAAGCTACCTACCGCTTCTTTTGCAACCCGCCCATGGTGTGACGGGCGGTGTGTACAAGGCCCGGGAACGTATTCACCGTGGCATTCTGATCCACGATTACTGGCAATTCCGACTTCATGGAGTCGAGTTGCGGGCACAATCCAGTTCGACGCGCTATGAGGTCCGCTTGCTCTCGCCGAGGAGTCGCTTCTCTTTGCTTATGCGCCATTGTAGCACGTGTGCCAGCCCCTGGTCGTAAGGGTATGATGAAACGACGTCATCCCCACCTTCCTCCAGTTTATCACTGGCAGTCGCTGGTTCCCAGCCGGACCTTTGGCAGCAAGGATAGGGTTGCGCTCGTTTGCGGGACTTAACCAACATTTCGCACGACTGGCGGCAGCCATGCGCTCCTGTCTCACGGTTCCCGAAGGCACATTCTCATCTCTGAAACTTTGCGTGGATATTAAGACCAGGTAAGGTTCTTCGCGTTGCATCGAATTAAACCACATGCTCCACCGCTTGTGCAGGCCCCAAATCAATTCATTTGAGTTTTAACCTTGCAGCCGTATACAGGCGGTCGACTTAACGCGTTAGCTCCGGAAGCCACGCGCCTCAAGGGCACAACCTCCAAGTCGACATCGCTTGCGGCGTGAACTACCAGGGTATCTAATTCCTGTTTGCTCCCCCCACGCTTTCCTTTACCTGAGCGTCAGTCTTCGTCAGGGGCCGCCTTCATACCGGTATTCCTCCCAGATCTCTGCGCATTTCACGCTGCAGGTTGCCCCCCCTCTACGAGACTCAACTTTGCCAAGTGTATCTGGTACGGTTCCCAGGTTGGGCCGGGGATTTCATCTGACAATAGAAGCCGCCTGCGTGCGCTTACGCCCAGTAATTCCGATTAACGCGCCTCCATTATTACCACGGCTGCTGGCGCAGGTTAGCCAGTGCTTCTTCTGCCGGGTAACGTCAATGAGCAAGGTATTAACTTCTCCCTTCACTCCCGCTGAAGTACTTTACAACCCGAAGGCCTTCTTCATACACGCGGCGTAACGCATCGGGCTTGCTTGTTACCAATATTCCCCACTGCTGCTCCGTAG
+
1.,/-7+/)+)(&(','($/00+,/2+%%(+,,,0111/*+,2:*--1+,,(,,'1+/-))/30450*.,*-121299/+.+(.-(#(+-*.//,.14/8(-3748456954946,1/('/5/610/0/02/+/71,2,,*34,*+,-34*,+,1730,)*((0-9.21048;83773,--,'%-1803/40.+--6-4'$'')))+.()%%)%)**16668.-00,.1314.-.&%))&*,3220-+-,420,$&*+,3859</97/123.&(--11/'&'(/1,%-2853&0'*)()&(++.,,((&&((335..*042+.1758:7/2-.16<95672,'*)'%%)%&(*+*+142/(-.3.60'$$+&'&**&++(')*&$(++.1-3,//6+)-1+/+51+(((.+.*/'203:4,))%'''((1/-*0/0')**+,-'&%()'',486.00983994-39354./.0811211222.--*(%),,)+-.-512'-)-+.044,1-),)),*;779978147/1347*'/,.0;1;0...-+--91,/0%*3*--.527/942+&&)/5398<9/39-)*)3:;+55/'&&((%)42323/+,)/*3275..-,-3/9030-2/+)./0...,.'--,+*.')76620+7,.-/1628/6,5/37743546:0+/*%&*((+,.562---5'16.0076-*%('-(++.3)*.030:68,--+('&$'%''''+2-/---+*-*+,01-.'')1,796/3447140')*020/101;80/4.(++-/-,/-),().096,')%'%$%#((,/$+.-4752+87575230/0,+&()+(&,++')-'+)-,)%(-%+&/-5,(((-//44:674'2,,&/2-*.....+/.1()&*''1-)(&$(&-34710/6+/+64+).010570'')/4/3.'($)+*,4',*+18--7*).+)+21/2-,&.),/.1)*+.)2-++7-58;9706)/10038866110//63540),,**-/-*-/%')6+5:3())172&''&)'%('*,-+'(('./,((/,2045<97;700-.).-..1.&$%$$&'$12,84//)&$$#%&*'1103-.0/6000$(*++)(*(00.304
@b2948ee7-a57a-496e-844b-87b1069572e1 ch=197 read=36966 start_time=2019-12-12T23:52:07Z barcode=BC01 runid=2c9cf7bc05858273f10e7d7ec552fc0bd742dc3e
CTCTACGGGAGGCAGCAGTGATTAACCTTTAGCAATAAGCGAAGTTTAACTAAGCTATATACTAACCCCAGGGTTGGTCAATTTCGTGCCAGCCACCGCGATCACACGATTAACCCAAGTCAATAGAAGCCGGCGTAAAGAGTGTTTTAGATACCCCCCTCCCCAATAAAGCTAAAACTCACCTGAGTTGTAAAACTCAGTTGACCTGGAAAATAGACTACGAAAGTGGCTTTAACATATCTGAACACACAATAGCTAAAGACCCAAACTGGGATTAAGATACCCCACTATGCTTAACCTAAACCTCAACAGTTAAATCCAGCAAACTGCTCGCCAGAACCACTACGAGCCACAGCTTAAAACTCAAAGGACCTGGCGGTGCTTCATATCCCTCTAGAGGGAGCCTGTTCTGTAATCGATAAACCCGATCAACCTCACCCACCTCTTGCTCAGCCTATATACCGCCATCTTCAACAAACCCTGATGAAGGCTACAAAGTAAGCTGAAATTACCCGTAAAGACGTTAGGTCAAGGTGTAGCCCATGGTGGCAAGAAATGGGCTACATTTTTCTACCCCAGAAACTACGATAGCCCTTATGAGAGCTTAAGGGTCGAAGGTGGATCTAGCAGTAAACTGAGGTAGAGGTGCTTAGTTGAACCAGGGGCCCTGAAGCGCGTACACACCATACACGTCACCCTCCTCAAGTGTACTTCAAAGGACATTTAACCTTTAAAACCCCTACGCATTTATATAGGGGAGACAAAGTCGTAACAAGGTAACCG
+
)998560:/.3-,))(%'*,23;7;9;9;3/./09236(2&'(&',/,%,047+-++,+()&'3*066/-/4021(((&(,(130.6,20/.33277*-'&1-+-(*)12:34/5,.***+173+(++(,1(*),-/80())..05:7/*))(*./1.,*-/<,,-.2:5*,*/8::68744*%%)('8/-/98,,,0)*-00-3-++&5-171./544,,)//+*-09477/,*-04788223:74//+/-,((''*5/+.-6-/3)330--$'.()(-8'3560*,46/,,5+1(28)-0'/20-+&))0.83;/-*',$'.9:7:6655'-,*-022,&,/-2'&',.--+,2.6/;96-2356(1*5753240.27/2251,,277;/212+*')/)%)4:689<997717//'(028+683..05)5+934*,*'&,*))0,,+,-,+.61-.-+*-0*265:::5,)*%',3-1...450,/+-*++..5-%(,*()))0,&-),322*,,:3-.3/-0*,31566*5))*-+09--:8140-(0)')),+),1.,-++.69:5-,(*''%&%-.-0/+.-.1*168024121(&*&(*',(--0,++/..233211/))$,%()9:74./('$(')()*/,-00,/34)(+.+*'---)-((+-0,,-/.1*+&))31(('(#&,-322:/.49.0,*,2/20112()-*//88,/0('%%%%(().31-94,+..1557<0./51,0&-*'')417)+.1-0/6307*5,3:684
@5410f577-99bb-47bb-9960-870173c7c1ae ch=51 read=37414 start_time=2019-12-12T23:52:11Z barcode=BC01 runid=2c9cf7bc05858273f10e7d7ec552fc0bd742dc3e
CTCCTGCAGAGGAGGCAGCAGTGGGAATATTGCACAATGGGGAACCCTGATGCAGCAACGCCGCGTGAGTGATGAAGGTTTTCGGATCGTAAGCTCTGTGTCTTTGGGAAGATGTGTTGCCAAAGGAGGAAGCCCACGGCTAACTACGTGCCAGCAGCCGCGGTAATACGTAGGTGGCGAGCGTTATCGGATTTACTGGGCGTAAAGGGGGGTAGGCGGATGATTAAGTGGGATGTGAAATACCCGGGCTCCAGCAGGTGCTGCATTCCAAACTGGTTATCTAGAGTGCAGGAGGAGGAGGTGGAATTCCTAGTGCTTAGCGGTGGAATGCGTAGAGATTAGGAAGACACCAGTGGCCGAAGGGGCTCTCTGGACTATAACTGACGCTGAGGCTCGAAAGCGTGAGGGAGCAAACAGGATTAGATACCCTGGTAGTCACGCCATGGCAGAATACTAGATTAGTAGAGCTTCCAACACCTCCCGTGCCGCCATAACGCATTAAAGGTATTCCGCCTGGGAAGTACGGTCGCAGATTAAAACTCAAAGAGGTGTAGGGACCCGCACAAGTAGCAGACATGTAAAGGTTTAATTCAAAGCGACGCGAAGAACCCACTACCTTGACATCCACTTACTCTTATTAGAGATGCCTTCGGGGACGGTGTTTGGTTGTCAGTAACCGTGTCGTGAGATGTTGGAACAGGTAATTCACCCAGCAGCGCAACCCTTATCATTGAGGTTACTACATTAAGTTGAGGACTCTGCTTGAGACTGCCTGGAGTTAACCAGGAGGAAGGTGGGGATGACGTCAATCATCCATGCCCATATGTGTGGGAACACGTATACAATGGCTGGAGTACAGAGAGATGCAATACCGCGAGGTGGGGGGCCAAACTTAAACCAGTCTCGGATTCGGATTGTAGGCTGAAACTCGCCTACATGAAGCTGGGGTTACTAGTAATCGCGAATTGATGTCGCAGTGAATACGTTCCCGGGTCTTGTACACACCGCCCGTCACACCATGAGAGTTATACCCGAAGTCCGTGAGCTAACGCAGGAGGCAACTGACGAAGGTAAAGATTGGCGGGTGGTGAAGTTATAACAAAGGTATTAACCGG
+
(((1)%/)0&*/,.2/123356*0)-,//7-,,+-375-581)32:+,-6656111050.08./0/&&&')*--.6+.16:00-241*+./3,/00,+*$)*+/,.6/*,&&,'+'&0--409/(+),%%,)*1*%*++,),0,1.438683/00*.-.,0.6/1.-)211211,6--)*77.;.--3','095.//0/*()/.64',3,*%%$1+2(,*3/'020,,,-4:89673.16./18./5961:&(%&$1,3346554/4.(((&*.01.:..-()&&)+32071-,))+,)()(-(0)6(9-*+43.%(%$&(/40440342635411-+/.(5)-'(%()3.222.+.''*,*(&%'/13/157/2-,+(())004-10/+16/04)+*')*-64'-+&((,9:02.88/.1+*-/.176--././24)*)-/),)*&$&%'/.00)0#2&$)..++**+4.)2*144617.('**.-,3-+++1*+++1:06-+'(*493:35;8:7)'%()/24:16*+*&)*,1:42++,(.*&%(&)),)-43*.5+((+-.))*&,-%(,)&/*('+'(**,*-6.0.**%)*&(,).,.1).*/*$$&&%*),5/,,$&.,$('(')--.,&'&%%(%&'#)(*..&-0)&$'&$%%%$'())&&'$&(('%)+.)++')&'(,082;18.44&,)%$&*0,)/.'*&+&''++3+51-,-%++$)&'%'&%$&()$)'(&-'(2,%'.+*')+.&)')+-/23667;75/)*13'),//4523/3,.*),48405,--))*)%,,'(4()2)0,,)('*)('''''&$%$%#$#%&)(1+)2/002&'')721+**+,62+7**)6:(-'(')1/221--/12:5+10+34)')(30/0/.+5.85:004.0.,-+)(,3*+.2/02*(*+)+*+%%$)+)%8()*,(,/-4-.(()%%)%$&((1105.0111867834/52,..++.-5&-,0/0+2:23;003720/17461/,),,1+/--,('+,(+3112)(*++-3,-,'))&'''0)***'*%),(0-/,(*%+&*++(+'('+%'%&'('%',*+..'+&'(()//0/61
@42b72c8f-f1ac-46cd-88b0-8ab44b609573 ch=512 read=46296 start_time=2019-12-12T23:52:16Z barcode=BC01 runid=2c9cf7bc05858273f10e7d7ec552fc0bd742dc3e
CCGGTTACCTTGTTACGACTTCACCCCAGTCATGAATCACAAAGTGGTAAGCCCTCCCGAAGGGATGCTTCTACTTCTTTGCAACCCACTCCCATGGTGTGACGGGCGGTGTGTACAAGGCCGGGAACGTATTCACCGTGGCATTCTGATCCACGATTACTGTGATTCCGGCTTCATGGAGTCGAGTTGCAGACTCAATCCGGACTACGACGCACTTTATGAGGTCGCTTGCTCTCGCGAAGTCGCTTCTCTTTGTATGTGCGCCATTGTAGCACGTGTGTAGCCCTGGTCGTAAGGGCCATGATGACTGACGTCATCCCCACCTTCCTCCAGTTTATCACTGGCAGTCTCCTTTGAGTTCCCGGCCGGACCGCTGGCAGCAAAGGATAAGGGTTGCGCTCGTTGCGGGACAGCAACATTTCACAACACGAGCTGACGACAGCCATGCAGCACCTGTCTCACGGTTCCCGAGGCACATTCTCATCTCTAGAAAACTTCCGTGGATGTCAAGACCAGGTAAGGTTCTTCGCGTTGCATCGGAATTAAACCATGCTCCACCGCTTGTGCGGGCCCCGTCGAATTCATTTTGAGTTTAACCTTGCGGCCGTACTCCCCAGGCGGTCGACTTAACGCGTTAGCTCCGGAAGCCACGCCTCAAGGGCACAACCTCCAAGTCGACATCGTTTACGGCGTGGACTACCAGGGTATCTGTCACCGCTTTCGCACCTGAGCGTCAGTCTTCAAGGGGCCGCCTTCGCCGCATTCCTCAGATCTCTACGCATTTCACCGCTACACCTGGAATTCTACCCCCCTCTACGAGACTCCAAAGCTTGCCAGTATCAGATGCGGTTCCCAGGTTGAGCCTGGGATTTCTATCGTCTGATCAATGTTTCTGGCGCAGGGAGTTAGCCGGTCACTTCTTCTGCGGGTAACGATCAATGAGCAAAGGTATTAACTTTACTCCCTTCCTCCCCCCCGCTGAAATTACTTTTACAGCCCGAGGCCTTCTTCATACACGCGGCATGGCTGCATCAGGCTTGCGCCCATTGTGCAATATTCCCCACTGCGCCTCCCGTAG
+
15//11.3426(0.&),-24940/470+/5:2456:86),,,*'**100(%&)-,4*))/0*3,*.%&&)&&%+,7.8<2*/1-78.(--99/$'&&(')*/4179746/--(,/296507-&505653636:202:2:/:///;643233)%&)*.9*-,(')+0905,%-8/72443+,,,+,039452289/8,:/8&3+667,+,&*&'$(&((&'*(//+/),,2+++.-200.*.*-5''+--5/494(,&)'++23673370////(,...1+)**2/.+25:8&3%&+451878443-*(++02666890793+/3/478.6,--8</.0;7;;4;3127525-*2,*+6:=.44*4.42;-4)%%,&((*%-+5,608,7-(.,//,3)+-752800/9,.)'&+++,.1:.--./)0-031455430.+0,-/7+302)1336:75321105.87<39*)*)*..324;97869651*%%,.1,019;:8::;11/0721/-1803/./'5*9;8307-5709///89'','-.3;813.)*/..//27.-..*,-.-.*/85.-0/'--/;0)/99)-.2064.7.1/1/028772700,07:0*,-+,6//.%.0123-,,','%&*+///1(/&,67888:68(2)65-.0/52913(/)./..*.-1678<,+,393346;67546924*')((('$'%$$%$*1:/./1+26++)%*/49688635+-+-14,362587;789;4+**4*968++-44212*31668<80128133-+)/3161/)2/0(),174/+013/1.-43519(.,+(,-4484.0//29/34699*98+9.((-+*2/+'.2+,0-(42)(%$$##$#$$#%$##%%'(&%&*((%-&)+(&(/9/00.')((&*+://:985723,-/53.'*+-80/03559'4+0/0.1-*,20-0/56+4<85581246.,.18.20',('(01/)+,,(-3(').-523:37<78732)213663&))52442122*4777:4770:8-.7()$&%2(''14273+-'%(#&+)58,).,(
@045ad869-e4b4-49f0-af2c-0b3b05bff1f9 ch=434 read=51607 start_time=2019-12-12T23:52:18Z barcode=BC01 runid=2c9cf7bc05858273f10e7d7ec552fc0bd742dc3e
CCAGTTACCTTATTTACGACTTCACCCCAGTCATGAATCACAAAGTGGTAAGCGCCCTCCCGAAGGTTAAGCTACCTGCTTCCTTTGCAGCCCACTCCATGGTGTGACGGGCGGTGTGTACAAGGCCAGGAACGTATTCACCGTGGCATTCTGATGATCCACGATTACTAGCGATTCCGACTTCATGGAGTCGAGTTGCAGACTCAATCCGGACTACGACACTTTATAGAGGAGTCCGCTTGCTCTCGCGAGTCGCTTCTCTTTGTATGCGCCATTTGTAGCACGTGTGTAGCCCTGGTCATGGGGCCATGATGACTTGACGTCATCCCCACCTTCCTCAGTTTATCTGGCAGTCTCCTTTGAGTTCCCGGCCGGACCGCTGGCAACAAAGGGTCAGGGTTGCGCGCTCGTTGCGGGACTTAACCCAGCATTTCCACCAGCACGAGAGCTGACGGCAACCATGCAGCACCTGTCTCACGGTTCCCGAAGGCATTCTCATCTCTGAAAACTTCCGTGGATGTCAAGACCAGGTAAGGTTCTTCGCGTTGCATCGAATTAAACCACATGCTCCACCGCTTGTGCAGGCCCCGTCAATTCATTTGAGTTTTAACCTTGCGGCCGTACTCCCCAGTCGACAACGCGTTGGCTCCGGAAGCCGCCTCAAGGGGCGCAACCTCCAAGTCGGCATCGTTACGGCGTGGACTACCAGGGTATCTAATCCTGTTTGCTCCCCACGCTTTCGCACCCTGAGCGTCAGTCTTCGTCAGGGGCCGCCTTCGCCAACAATACGTAACTACC
+
02'01912729(01*)01378994125,-083'''&0010645-)*(*())&')566-0**)-3065967&-.0230'*+,/+,4,%)&'+21(++38(*/03002797:6.*,*,420,//13648+65-6,+,,.:6369(0+/./885//-.-2/6*)**'1*'((&()013;43046787/13/()*1'&/)3*22766785;81+001;8855.0,//87//((')*%()/)''/*&',--504+&--0.01706-77,+105368:9188)*(%('%,+633/./128/,//61&-(-645966//-+*)(&)*--0112/:;3/5;:;89,.*+-:-*+-&(/2(23656,,7/1246657/).0)9/989,6-8,,.'2.:.**&&#',-//2,.)+,/0355:9,26/,-011.02**'/,.7/0+&(%&$(%('$'&'(+758617525:275912112:136641(*,43836+()',,4-124/117735,-./21.050:169:75/0/28,/8;376430.70;98;95877843345'(,.+17:23-.-,+--6.-2/-..2.468&/'/60*,21((&/-.5;;./.3:;+/8--.,-,4.3.%,&*)121'&'+-0-+*,*---.1(,-,2)+)))$(+&*45611.15/*%.0213/2)5-0064+44443.5*/-623376272+/,)&(%2*--+-/.2755681.10502)%+***+,,)*%+3))++-55:20/114;9519%/89/383482:62*6,*,4:5268-1('%$$#
@7bdbc1c7-64ef-4a5f-b2d5-e0b8adcc4d01 ch=372 read=62113 start_time=2019-12-12T23:52:23Z barcode=BC01 runid=2c9cf7bc05858273f10e7d7ec552fc0bd742dc3e
TTGTTATTACTTCAGTTACGTATTGCTGGTGCTGAAGAAAGTTATTGTCGGTGTCTTTGTGTTAACGCACGGTGGCGATATTGCTCCTACGGGAGGCAGCAGTGGGGAATATTGCACAATGGGCGCAAGCCTGATGCAGCCATGCCGCGTGTATGAAGAAGGCCTTCGGGTTGTAAAGTACTTTCAGCGGGAGGGAGTAAAGTTAATACCTTTGCTCATTGACGTTGCGCCCGCAGAAGAAGCACCGGCTAACTCCCGTGCCAGCAATAGCCCGCGGTAATACGGAAAGTGCAAGCGTTAATCAGGTGCTGGGCGTAAAAGCGCACGCAGGCGGTTTGTTAAGTCAGATGTAGAAATCCCGGGCTCAACCTGGGAATCTGATACTGGCAAGCGAGGTCTCTCGTAGAGGGGGTAGAATTCCAGGTGTAGCGGTGAAATGCGTAGAGATCTGGGAGGAATACCGGTGGCGAAGGCGGCCCCTGGACGAAGACTGACGCTCAGGTGCAGCGTGGGGAGCAAACAGGATTAAGGCCTGTTAGTCCACGCCGTAAACGATATCGACTTGAGTTTGTGCCCTTGAGGCGTGGCCTTCCGGAGCTAACGCGTTAAGTCGACCGCCTGGGGAGTACGGCCGCAAGGTTAAAACTCAAATGGGTGACGGGGGCCCGCACGAAGCGGTGGAGCATGTGGTTTAATTCGATTACGCGCAGAAGAACCTTACCTGGTCTTGACATCCACGGAAGTTTTTTCAGAGATGGTAATGCCTTCGGGAACCGTGAGACAGGTGCTGCATGGCTGTCGTCAGCTCGTGTTGTTGTAAATGTTGGGTTAGATCCCGCAACGGAAGCGCAGCCCTTATCCTTTGTTGCCAGCGGTCCGGCCGGGAACTCAAGGGAGACTGCCAGTGATAAACTGGAGGAAGGTGGGGATGACGTCAAGTCATCATGGCCCACTTGACCAGGGCTACACACGTGCTACAATGGCGCATATACAAAGAGAAGCGACCTCGCGAGAGCAAAGCGGACCTCATAAAAGTGCGTCGTAGTCCGGTTAGGTCTGCAACTCGACTCCATGAAGTCGGAATCGCTAGTAATCGTGAATCCAGAATGCCACGGTGAATACGTTCCGGGCCTTGTACACCGCCCGTCACACCATGGGAGTGGGTTGCAAAGAGGTAGGTAAGCAACCTTCGGGAGGCGCTTACCACTTTGTGATTCATGACTGGGGTGAAGTCATGGCGCTCGTAACCGG
+
$%)(+'-()+63312283414&.)#$$$05136;92)*.,)-,%.+(+5)42355/9,()1..,,*%&$$&0(%%$')**3,++014336(80,-.,666,)/$(3.(3,-28500-00.(45/-135-/65447561-171:8;980//.-.//03*).+1/:9.8)899;456:4/20/.;9-,/*2/&%)++(*+1<9/184845850<2-/88+7***924.&*&*1/,.'(4*(-.$),/6+401/6/-06(+8-42--,0'&&(,1/,,*,+9./.8200***458:89:/:.7.67+1/2)0+*.&$#(2;/(&'(*%+*.-/0,'2358,314116:777965.&**,)&,()098990633.+)''*)+.../007372.*$('%''''-,).039/.+346*.2%/(0-1*+4932,--).-+-07/,,478-,,**/007:-)+)'+,88:86,8-,),+0/52-3<6/,7:7:5..,++*./0.0.1(+;:6-()+,1/*0))(+04+6-.3).2,)'$&')))/)-1656878;98:<;9++*&)30/*,(+'+*9*)-.-71/600.5355.0,'',)(*+,-/1/6///01322-56342*+5*+32-)()**8/8864710,3/:+397064:8,(00*,.022/99.30(%&&*(*)*+593.+%,-540,,/.7709082-,3+)))*),''('((),')((-50-/4406/-/6761.//3-/-//:94*%&(('('*$%%)(-/05-/',,5.26/3/-.0/059234436796:77689778/////89282/06.-+20+,,5/&447-+-,7,+',.(+)($%+-/32(33))))-02192-02/494444948+60863;:07003(*(-0*//279:802/,+,+56:::60+-)*,(,*-1428445519&*,226//,')0-91$''%)+1<0934/3-,''%&&*&&&(*,50,:.))''(*(+-50'(&)()+625822,0--,**-/5)(-.9302/+)+.57**.,--/1+-12-7+)+'5(*/.-+*%''(+72-555943-3-,-4.829685570//3956382+/-5++1-9019-'+,,*+/1:8:6728)+3234.900186839283333//.02'+*.-((*+3/2:68491&&)**&'('')&(.0114;82;00284582:118,//6/,-./08187666340/&&'.*++6+62-+'&%(',-86:7:
@c63df41b-92f3-4a82-8ccb-91b98d59adeb ch=76 read=44042 start_time=2019-12-12T23:52:19Z barcode=BC01 runid=2c9cf7bc05858273f10e7d7ec552fc0bd742dc3e
CCGGTTACCTTGTTACGACTTCACCCCAATCATCAATCCCGCAACTAGACGGCTCCTTCCTTGCGGTTCAGGCCACCGGCTTCGGGTGGTATCGCTCTCGTGGTGTGACGGGCGAGGGTGTGTACAAGGCCGAGAACGTATTCACGCATTCTGATTCGCGATTACTAGTAACTCCAGCTTCATGTAGGCGAGTTTCAGCTACAATCCGAACTTCAGAGACTGGTTTTAAGTTTGGCTCCACCTCGCGGCATTGCATCTCTGTACCAGCCATTGCCCAGCACGTGTGTAGCCCACATAAGAGGCATGATGATTTGACGTCATCCCCACCTTCCTCCTGGTTAGCCAGACGCAGTCTCGCTAGAGTCCTCAACAATGGTAGTAACTAACGACAAGGGTTGCGCTCGTTGCAGGATAACTTAACATCTCGACACGAGCTGACGACAACCATGCACCACCTGTCACCTTGTCCCCGAAGGAATTTCCTCGATTAAGAGTAATGCAAGGGATGTCAAGTGTAGGTAAAGGTTCTTCGCGTCCTTCAGATTAAACCACATGCTCCGCTACTTGGTGGGTCCCAATCAATTCCTTTGGTTTAATCTTGCGCAGCCGTACTCCCAGGCGGAATACTTAATGCGTTAGCGGCGGCGCGGTGGTGAAACCCCCCACCTAAAGTATTCATCGTTTACGGCGTGGACTTCCAGGTATCTAATCCTGTTTGCTCCCCGCTTTCGAGCCTCAGCGTCGGTTACAGTCAGAGAGTCGCCTTCGCCACGCTGGTGTTCTTCCTAATCCTCTACCTTCACCCCGCTACACTTCAAATTCCACTCTCCTCTCCTGCACTCCTAGATAACCAGTTTGGAATGCAGCACCCAAGTTGAGCCGGGTAACACATCCCATAATCATCGCCTACGCTCCTTTACGCCCAGTAAATCGAGGATAACGCTCGCCACCTACGTATTACCGCGGCTGCTGGCACGTAGTTAGCCGTGGCTTCCTCCTTGGGTACCGTCATTATCTTCCCCAAAAGCCAGAGCTTTACGATCGAAAACCTTCATCACTCACGCGGCGTTGCTGCATCAGGGTTTTCCCCATTGTGCAATATTCCCCACTGCTGCACTCCCGTGGAG
+
.5374;57:4:-2/+/223775,773*123879384327+%('%'(*,)('**0)&)-,+,+*+3920%(+470-/0.8/052)30++,**,(&(''&()-/22655795<;,+&02.-,,-,+,-'+(3+)&)+0/287592,+()*263*&%/3/*--'.+*--+/1353301,,-08-$&'($.+.-.0/::5+..-,0322/+()0.,1)(&()..72009;2230397394/46(-12835335+.*)*+./7764446;99:;310,))(()1,0345750312))&()-1/)&1/+,:355549<7213577847+.*+.34;8:152-/3%))%-(%%'*.4%654*0+3(*(+,+,/.*)&'%1+28-,,-763/0747774,*1,,1125557711&%#*'(*()(&$*&&&)0./.--&))*-.,/240,4867:35)*&1/260///855515/0169*'&*&-+'-:;/65772421.')*+100./-/&/1-858871053664835/-('.41310-443-%)1-.,,5,02(030024322,.'()&--/0&((((%%''&),3,6-:/+,34)).85,41,5)'(&),*.2+./004:4-0493525-,-0+/-+-:872.+*(/*0+*')-+*+()*/7522855((.)+(/(&')-8579765;4$/&2033261129/0%-(,+-1./50052003+,.*232)'*2:722469::1////38%-0/-.0957-)*,+.22404,2-35/(-%/(2))*::86,3+'*.(*&(++%*%&*++.84/+.4*/--..'--3.632)*,044844116445.1/2(*-4783;4<365<;254677:110-09-503090-'21)1+,(''')11/70*+00.10-2),735766278)82--)*,)&(*,09.4)&)+0;:;;66866;;/.7/3679749143-..7233:1:0+'*+,.639/./6,56;5473*,-//1.5+*+:5./0/4:).083:9:1-5+&$'&)*&(*4;;1/00++&*05404494171-//0%1//07466:..-..127+591/48*03811.8.//338334:2:;-.11.*(()%,,05+)*,&,&
@359810c4-345b-4396-ac64-5209b981a5d0 ch=195 read=37887 start_time=2019-12-12T23:52:26Z barcode=BC01 runid=2c9cf7bc05858273f10e7d7ec552fc0bd742dc3e
CTCCTACGAGGCAGCAGTAGGGAATTTTCGGCAATGGGGGAAACCCTGACCGAGCAACGCCGCGTGAAGAAAGGTTTTCGGATTGTAAACTTCTGTTATAAAGAAGAACGGCGGCTACAGGAAATGGTAGCCGGTGACGTACTTTGATAGAAAGCCACGGCTAACTACGTGCCAGCAGCCGCGGTAATACCGTAGGTGGCAAGCGTTATCCGGAATTATTGGGCGTAAAGAGGGAGCGGCAGCAAGGGTCTGTGGTGAAAGCCTGAAGCAACTTCAGTAAGCCATAGAAACCAGGCAGCTAGAGTGCAGGAGAGGATCGTGGAATTCCATGTGTAGCGGTGAAATGCGTAGATATGGAGGAACACCAGTGGCGAAGGCGACGATCTGGCCTGCAACTGACGCTCAGTCCAGCGTGGGGGTTGAATGCCTAGTAGTCCACGCCGTAAACGATGAGTACTAAGTGTTGGATGTCAAAGTTCAGTGCTGCAGTTAACGCAATAAGTACTCCGCCTGAGTAGTACGTTCGCAGAATGAAACTCAAAGGAATTGACGGGGGGCCCGCACAAGCGGTGGAGCATGTGGTTTTAATTCAGAAGCAACGCGAAGAACCTTACCTGGAGTCTTGACATACTCATAAAGGCTCAGAGATGGAGAGATAGCTATATGAGATACAGGTGGTGCATGGTTGTCGTCAGCTCGTGTGTCGTGAGATGTTGGAGTTAAGTCCCGCAACGAGCGCAACCCTTATCGTTAGTTACCATCATTAAGTTGGGGACTCTGGCGAGACTGCCAGTGACAAACTGGAGAGGAGAGCGGGGATGACGTCAAATCATCATGCCTTATGACCTGGGCTACACGTGCTACAATGGATGGTGCAGAGGGAAGCGAAGCCGCGAATTGTAAAACCCATAAAACCATTCTCAGTTCGGATTGTAGTCTGCAACTCGACTACATGAAGTTGGAATCGCTGGTAATCGCGAATCAGCATGTCGCGGTGAATACGTTCTCGGGCCTTGTACACACCGCCCGTCACACCACGAGTTGATAACACCCGAAGCCGGTGGCTAACCGCAGGAAGGAGCTGTCTAAAGGTGGGATTGATGATTGGGGTGAAGTCGTAACAAGTAACCGG
+
*+,-,)-,'0-)$*))),*(/',+/9;<,5:54++-011(*3+49)'')+(''(*/,-+/1+./4/0/&(,,).+;7441.*:)*+792/1305/2.//88))')&,0.(3/-/,+-1.3./2-++('&(+1(()*+/.3/-+,+)+,)(*))%''&(+.+,.32+/112494010.+44*('%***(()(,,.)+*02*0-+,1191-.(/,*0-7,309::65451)'%*/,*)+(,(&+',*'*2/111.07.,34,(*-**,+(****./-)*-.0,.3-../110*1.098+,-..,(,-/249-)*)0.2344::-6,3,::65330-/002;61452146:80.6622,,-6/*:42443462;.-,-(*)*)*0010/35394787,55533)//6/223(&(,-40(+(%'''*1,,2(.1)*-.0/,*,*-+'**14-,*-*+,-.0::64745:3846364080,.;84378466206501,--1150/0%*'(,1.,1-4/**++,.,--197)+*&(2.-4;535:9;3,1*4/6/24-,(-*'%&'&--004/1,3118/00.-+'+/1<<039250'&+*)+2,1)++--+1623/2,,,**)%%&')/-/010+'%(*+68,,//16('),-772/-,)1/112112..)*+./*)%)&$,-(-.98356943541/)+,.02200/2366551271915/&)584,,+1-()20.5'(.1()*1.25-7355021.+.1-1:57835754.8/6:<27888-/*)&%0'31&57011121.0&+-1/**(()&'%('/45+3488967779.-.4::79-42'*-.-/9:-/51320.&*+.14/022;66;+*()(877+&,-),.+)$-,).+**)'$)&%&*04.485.-/8;467689779/45<9+.$.),-%02564757655668987793:2-:-9.4377221)(*,--/.41.3/1-13,33655:.9887977763<323/6878292416+303954<235634037*.//-..+,2220&)('%0++8;7:7(76,1-1++,-*0+21-())/034024))+.1:101/-./2-9-65:410/60004789684-/1:7;5:
@412f89d2-b1f6-4676-8d68-b18dc8b9ed95 ch=170 read=52924 start_time=2019-12-12T23:52:39Z barcode=BC01 runid=2c9cf7bc05858273f10e7d7ec552fc0bd742dc3e
CCGGTTACCTTGTTACGACTTCACCTTACAATCATCAATCCACCTTAGACAGCTCCTTCCTTGCGGTTAGGCCACCATTTCGGGTGTTATCAACTCGTGGTGTGACGGGCGGTGTGTACAAGGCCCGGAACGTATTCACCGCGACATGCTGGATTCGCGATTACTGGCGATTTAACTTCATGTAGTCGAGTTGCAGACTACAATCCGAACTGAGAATGGTTTTATGGGTTTTGCTTCACCTCGCGGCTTCGCTTCCCTCTGCACCATCCATTTGTAGCACGTGTGTAGCCAGGTCATAAGGGGCATGATGATTTGACGTCATCCCGCCTTCCTCCAGCTTGTCACTGGCAGTCGCTAGAGTCCCCAACTTAATGATGGTAGCTAACGATGGAGTTGCGCTCGTTGCGGGACTTAACCCAACATCTCACGGTACGAGCTGACGACAGCCATGCACCACCTGTATATATGCGCGGCTATCTCTCCATCTCTGGAGCCTTTATGAGTATGTCAAGACCTGGTAAGGTTCTTCGCGTGCTTCGAATTAAACCACATGCTCCACCTTGTGCGGGCTAAATCAATTCCTTTGAGTTTCATTCTTGCGAACGTACTACTCAGGCGAATTACTTATTGCGTTAACTGCAGCACTGAACTTTGACATCAACACTTAGTATATCGTTTACGGCGTGGACTACTAGGGTATCTAATCTATTTGCTCCCCACGCTTTCCGGGACTGAGCGTCAGTTGCAGGCCAGATCCTCGCCCTTCGCCACTGGTGTTCCTCCATATATCGCATTTTCACCGCTACGCGTTCCACGATCCTCTCCTGCACTCTAGCTGCCTGGTTTCTATGAAGCTACTGAAGTTAAGCTTCAGGCTTTCACCACAGACCCTTGCTGCCGCCTGCTCCTCTTTACGCCCAATAATTCCGGATAACGCTTGCCACCTACGTATTACCGCGGCTGCTGGCACGTAGTTAGCCGTGGCTCTCAATAAAGTACCGTCACTCGGCTACCATTTCCTGTAGCCGCCGTTCTTCCTTTATAACAGAAGTTTACAATCGAAAACCTTCTTCCTTCTTTTGGCGTTGCTCGGTCCAGGGTTTCCCCATTGCCGAAAATTCTACTGCGCCGCACTCCCGTAGGAG
+
78523301439-14(02678;3//%('%)167755/05./8241722-32%422379;9-/-+.6015(/79;13-$%''()230.10/0/.('''&()*((((,34:8/*1,+,)+,1792:18+-)*1.-6629212;-,1128::;;37(/(*'+/0,6+--'424.2/(+-,.60,4*+,234-,,/,,.33852122710*--83721-084582<<.132<81;;2-13:222411)*032667//-6+3,01230.2619;:1:;+-4233135/.,'&'(-*(-.//9.7,-4<9055/00/08;10*/,,.1.18,,999683-2/.-.100030331633000+-07--/1/9:*-)/.4/5/106050)),+,510///-(**1+-.6283051,/1:13344-32*/,*((),)&((('(+()+*00,367:3+6;6.-,,26-79785-,$&$%%'&&''+,972311587973/-0/+.4/,/1,-/''(*3558/(*,.9708062-3545(0+(*,,+1195++0/14<647443469988.0**-*.37/0)&%/47,//97:7.68*/%,099769;-6-,.,,.-)7.,/&'+0,/56))),(((.,*32)/+7-7-5526/5667::32/249./.16:97-***(&+.,+-/018<;+/*11086:687688)3/,-/00.4/26,,02*',*233,*-+,2:,.(/88541-*0,268682910,3/4-..881+-.214+--+/2;7888666500()/1.2574//(,)588*,-,3-33-.(.+7/,%'(+./.701+.753-%/.24,5.-,/-/388<-,'%&(+)%')*.:4.4-.2))%+..1,/:59<://14-/006;<04/..589;78;5,,,-7327<:5653/+1.02:9+7*5,99-8--,70.7:22:2787:98<68956/;00087620(,-42949/-.6/88;78+)')*/196.4056776-/10.534.30-2:68886../2203:7;<214,*)-2-.,20)(,)(-;1,,(-++&-/,*3++11.1370-,&)))*2043.,+,,0320*'-34-;22:;/-18&+$&,0251,/)()*''$('&)&,,4:+*3'8,--
@42dc9d4f-0f4d-46e7-b1d1-1eccaefc2f2b ch=394 read=30664 start_time=2019-12-12T23:52:37Z barcode=BC01 runid=2c9cf7bc05858273f10e7d7ec552fc0bd742dc3e
CCGAGTTACCTTATTTACGAGCTTCACCCCAATCGCTGACCCTACCTTCCGGCCGCTGCCTCCTTGCGAGTTAGCTCACGAGGACTTCAGGTATTGCCGACTCTCGTAAGTGTGAGGCGGGCGGTGGTATTGCAAGACCAGGAACATTCACCGCGACATTCCTGATTCGCGATTACTAGTAACTCCAGCTTCGTATTAGCAGGCGAGTTTCAGCCTACAATCGAACTGAGACTGGTTTTAAAGTTTGAAACCACCTCACGGTATTGCATCTCCTCTGTAGCCATTGTAGCACGTGTGTAGCCCTACACATAAGGGCATGATGATGATTTGATCATCGCAGCACCGCTCTATAGTTAGCAGGCAGTCTCGCTAAGTCCTCAACAATGGTAGTAATAACGACAAGGAGTTTGCGCTCGTTGCGGGACTTAACCTTTATCTCACGGCAGGCTGAAGGCGACAACCATGCACCACCTGTCACCTTGTCCCGAGGATTTCCCTCGATTAAGAGTAGTAAAGGGATGTCAAAGTGTAGGTATTAAAAGGTTCTCCGCGTTGCTTCAGGAATTAAACCACATGCTCCACTTCTTGTGCGGATGCGTCAGTTCGCTGAGGTTTGATCTTTGGGCCGTACTCCCCAGGCGGAATGCTTAATGCGTTAGCGGCGGCACGAGTGTTGAGACCCTACACCTGGTATTCATCGTTTACGGCGTGGACTGCCGGGTATCTAATCATAATACACGCTTTCGAGCCTCAGCGTCAGTTACGATCCAGAGTCGCCTTCGCCACTGGTGTTCTTCCCTGAAATCTCTACGCATTTCACCGCTACACTCGGGAATTCCGCTCTCCTCTCCCTGCACTCCTAAGATAACCGAAGTTTTGGAATGCAGCACCCAGGATTCAGAGCCCGGGTATTTCCGCATCCCTTAATCATCCGCCTACGCTCCCTTTACGCCCGAAATCAAGAAATCCGGATGGCAACTCGCCACCTACGTATTACCGGCTGCTGCTGGCACGTAAGTTAGCCGTGGCTTCACGCTTGGGTACCGTCATTTATCTTCCCCAAGACAGGCTTTTGCGATCCGAGAGCCTTCATCACTCGCAGCGTTGCTTAAATCGGGGTTTCCCCGTTGTACGTATTCCTGCTTGCTCCCGTAG
+
/*((+16028/9+04,(*+)&*044,530*05/3&'**)/--)+-+)',',+11/55/1/-0)(())--0,55-/)+'(+&+,(05.6*,32-2-(4/.***+),,/-*+,+('&++-+30*-)''+.('($*'/*+07,5430/(.-,(.,(*+-2.68,))//340*--.1413.2()-83.4/,+*)&$$%&**(&('),3.&,&753/017/446637+-677///006621:4*(-))*75.-5202....0./31/(/))+./060(,.//'(')*,-5.+*-0123332''*,051)**,-/-6'251/--,*)()),(/7&%'&%3.1))'((%,,&&%&&&(&*,+*'.'(0--1321715774+-3835+0-4//69-,,,11''+*+.*1.)+'*/8*+34444/(8*.)77/**)*%*%$&+*+*&)&*(()').1%'''(,*.*()'.-.3.2/3--8-7661,13(,/0/*&'%,+)*54//+(,*(/(/)&(&&*'')/1)22,-..2.1,)++&)%%)%&)274))(*23736/0.13./0+)*(()(./0;074,.+.+-+1.$*+.))((,0/++'($'(+8./391.--.$**16;))'&(.(',--4,+'+,458,&,4-.3131.1/3-0/0143)''%)0.26211*%*)+,5(+-042,$%&-07/.6747:1,./.410%-+60/.//*+,&,-,.3040/-.02)$%&'''('*(&&%%02267874/011294450**&&17'&(()')+-,-1065/',,04+,-6033/3)&%25*)*))(%,(,+4:9,-04-26**%'&&*.(-(0*82%%(,,1002*0($'%($'(/(),+*--4(8)')**14:,.,,-,/20++(2-&(+)).,)*%&*02*'/*0(+2-+7056.5/'&'*)+,,+2.*/././-/,:8),2*&*)-+*&*)&(#))%+(&).+2.30&&&$#&(6166).&#$&'*114,/,,*++&(*,406.,#)(0-+*0--)--751-,./3)-%%)%)*&-(.2%12/72*(.')0058),-../(/6'.65(')('1/&%'%%(/*+,+&/1**'&&'%1034/-*2(**(&$'7:,6;/*771*.,*,#+%&&)('%$%),)'((*1')115
@e28cb235-eba9-4fb0-9309-7f0a757bc2b2 ch=227 read=57649 start_time=2019-12-12T23:52:47Z barcode=BC01 runid=2c9cf7bc05858273f10e7d7ec552fc0bd742dc3e
CCGGGTTACCTTGTTACGACTTCACCCCAGTCATGAATCACAAAGTGGTAGCGCCCTCCCGAAGGTTAAAGCTACCTACTTCTTTTTTGCAACCCACTCCCATGGTGTGACGGGCGGTGTGTACAAGGCCAGGAACGCGTATTCACCGTGGCATTCTGATCCACGATTACTGTGATTCCGGCTTCATGGAGTCGAGTTGCAGACTCAATAATCCGGACTACGACGCACTTTATGAGGTCCGCTTGCTCGCGAGGTCGCTTCTCTTTGTATGCGCCATTGTAGCGCGATGTGTAGCCCTAAATGGGGCCATGATGACTTGACGTCATCCCACCTTCCTCCAGTTTATCACTGGCAGTCTCCTTTGAGTTCGGCCGGACCCGCTGGCAACAAAGGATAGGGTTGCGCGCTCGTTGCGGACTTAGCAACATTTCACAACACGAGCTGACGGCAGCCATGCAGCACCTGTCTCACGGTTTGAAGGCACATTCTCATCTCTGAAACTTCCGTGGATGTCAGACCAGGTAAGGTTCTTCGCGTTGCATCGAATTAAACCACATGCTCCGCCGCTTGTGCAGGCCCAAATCAATTCATTTGAGTTTTAACCTTGCGGCCGTACTCCCAGGCAGTCGACTTAACGCGTTGAACCGGAAGCCACGCCTCAAGAACAACCTCAAGTCGACATCGTTTGGCGTGACTACAGGGGTATCTAATCTGTTTGCTCCCCACGCTTTCGCACCTGAGCGTCGATCATCTTCGTCAGGGGCCTTCGCCACCGGTATTCCTCAGATCTCTACGCATTTCACACCGCTACACCTGGAATACCCCTCTACGAGACTCCAAGCTTGCCAGTATCAGATGCAGTTCCCAGGTTGAGCCAGGGGATTTCACATCTGATAACAAACCGCCTGCGTGCGCTTGCGCCCAGTAATTCCGATTAACGCTTGCACCCTCCATTATTACCGCGGCTGCTGGCTGGAGTTAGCCGGTACTTCTTCTGCGGGTAACGTCAATGAGCAAAGGTAATTAACTTTACTCCCTTCACTCCCCGCTGAAAGTACTACAGCAGGCCTTCTTCATACACGCGGCATGGCGCATCAGGCTTGCGCCCATTGTGCAATATTCCCCACTGCTGCCTCCCGTAGGG
+
9*'10140393:129,11+55;5.4++)))/85865:+,*+462.,,))**008:/,.,*+06/-*8/9*,156685'46;671:8<.457870)',+7:3.99:99875869:5674/1--&.+33*6-,48378557877;777<862742410,,/57*)+//:41,*(-*.1;64.&-02:0350+*,.444/9./'0*/44(5)*3/43876885479855-//69221+1105712/-))())'+%()**+-9.7756<812248;:;<:28/)(*+%)(%(+3/--./3*'*/--.023.555/00.*'''(+:898816)-+586<381/**,2:1,/./:6875-33448//31.+.,()'(0(7,969)+1054330438*,9,64(3439+*&$%''0-30-,27)(+)&$*(.-4144++.32804+)..,-(--+1/0252;;;/21/1;7688863558//((+5.6/1203<64546666,,+,)+3,0*-.;7761)+()+0:7474200.065;<99977844234.*,&&0:87-,+-646752*./&(+(,.26)94971/24,4*,+3003:5..+7;;,0707/6///7966901.031+25914566:-:,:,3//*++)'&)'),(1,-65667;8810++-.214;56*)(*.2.../0.9+&(0,/,,&&'%&$-3)(,.2304377873;5-/01::..//2296+%(%'+()++,996)(/.+222:8789,5:7*4-+14791.4.0../;::9-5((*01043+-+.+8<810/&/306-+,'.1/04+&&'.32.+/*%*,+21237'+($*+,,66./0017534644555</6)-,.*90)/0,)-*++$5.-+,../5653&-3-/773-$&%#$%','%&%'&&(),+((,-/467874244526/032..+/6//08190*5*(--+..6/00;6;1.'-,'+,3--.5)1-()+4.6;6542.+-,5:8345/4..(363;/*/02+1,*+(,:/---:;)6;1&'(0<:+)::85:./-)(.(.,)-&,3167<66<78974,0/001+()*))%()*.0:;92:11/4;403:5668/;///68.30)-.++,,.6,03(*759,)
@dfd29094-279f-449f-ac03-3f1b29de0fe8 ch=500 read=58093 start_time=2019-12-12T23:52:45Z barcode=BC01 runid=2c9cf7bc05858273f10e7d7ec552fc0bd742dc3e
CCGGTTACCTTGTACGACTTCACACAGTCATGAATCACAAAGAGTGGTAGCGCCCTCCCGAAGGTTAAGCTGCGCTTCTTTGCAGCCCACTCCGCTGGCGTGACGGGCGAGGGTGTGTACAAGGCCAGGAACGTATTCACCGTGGCATTCTGATCCACGATTACTAGCGATTCCGACCATGGTGTCGAGTTGCAGACTCAATCGGACTACGACGCACTTTGAGGTCCTTTGCTCTCGCGAGGCCGCTACTCTTTGTATGCGCCATTTGTAGCACGTGTGTGTAGCCCTGGTCGTAAGGGCCATGATTGACTTGACGTCATCCCACCTTCCCTCCAGTTTATCACTGGCGGTCTCGCTGAGTTCCGGCCGGACCGCTGGCAACAAAGGATAAGGTTGCGCTCGTTGCGGGACTTAACCCAACATTTTCACAACGAGCTGACGACAGCCATGCAGCACCTGTCTCCACGGTTCCCGAAGGCACATTCTCATCTCCTGAAAGCTTCCGTGGATGTCAAGACCAGGTAAGGTTCTTCGCGTTGCATCAGATTAAACCACATGCTCCACCGCTTGTGCGGGCCCCCCTCGAATTCATTTTGAGTTTAACCTTGCGGCCCGTACTCACAGGCAGTCGACTTAACGCGATTAGCTCAGGAAGCCACGCCTCAAAGGGCGCAACCTCAAGTCGACATCGTTTACGGCGCGTGGACTACCAGGTGCTCTAATCCTGTTTGCTTACGCTTTCGCGCACCTGAGCGTCAGTCTTCGTCAGGGGCCGCCTTCGCCACCGGTATTCCTCAGATCTCTACGCATTTCACCGCTACGCATGAATTCTACCCCCCCTCACCGAGACTCAAGCACCAGTATCAGATGCAGTTCCCAGGTTGGGCCAGGAGTTCATCTGGCTTAACCGACCGCCTGCGTGCGCTTCGCCAATTCCGATTGGCACCCTCGTATTACCGGCTGCTGGCTGAGTTAGCCGGTGCTTCTTCTGCAGGGTAACGTCAATGAGCAAAGGTATTAACTTTACTCCTTCCTCCGCTGAAGTGCTGGCCCGAGGCCTTCTTCATACGCGGCATGGCTGCATCAGGCTTGCGCCCATTGTCACAATATTCCCCACTGCCTCCCGTAGG
+
./,2-7,/,-10005404510,,*+,1--%&*'2./,-,**&&'*.50,)+-23,-.-+)+3*30987(+)')&)00-6:4**)(,/,)+/44(*-++)'*0097;941&,/**('*&$..,*,2-,3,.+++.078547648382&%(+&&&/6+())*4-,-.*,)*+4-70.**)&((&)&(*/',,1-0&&74280;.5+80662477725,0+5-')/4)+%')+),-.-1((+*.3+6'('%'-+26-**-/359<<395*))'+,,3345631--/00:,-3:86+1)&0573933*(*'('%$$&%**,66,95*(.))+00)*1--0198024287373+57736.001-02255(20/4;8;9338-4--)06;*6,::82(1+/.0+1165692./771)'$*%4''+00-130+-+//**)(+2466686-,,9,7764&5402.,/3223)),.5:8./((*.-.*()(-206668650-'')'%$(103:357912.-)/+568;/3.*5.,.4<95<9542.),3363'(-.--:9:.--,0///8..9.-,/+,.16+2.+.29.)+*'+&'6,),54,.307;0-).2+3--+))*((91*/)'')/,+'5.)*&')21614*.%)$'(-.0')&++$19034575/38(/80-(/155946,3-340'002887;8.0.4+*)+-02//.-01*/,'$#%$)+1077763:/((&%&*+).5*.(('((-2(*,3528534446:958:.-4:203+../9679;/86)0//0:61370/111358787947<;4-4857:46-/*+&'-7074,41178/+--'('((002674-&((03)),()+.06858'78:185),.4.(1508*.*%(*-*+*++-%),/-100156:26:5655570-,*''%&$&%..640/2((((%*+,-048332*--)()+-1.1.))+&,-3--.-&,,*.0:19<90.-%153001--01//-,+/*.3)0+412800+*.-)+-8:-:3)+04*/9/3.(,'('&&/,(&(*+486:338913*-'++1.276432-.//0).30+1'))29-)32*/-),*-,--14671&*('())44*-733(
@d838ee5a-de91-4cd6-9950-4a68f6c1b999 ch=316 read=61078 start_time=2019-12-12T23:52:52Z barcode=BC01 runid=2c9cf7bc05858273f10e7d7ec552fc0bd742dc3e
CTCCTACGGGAGGCAGCAGTGGGGAATAATGCACAATGGGCGCAGGCCTGATGCCCGTGTATGAAGAAAGGCCTTCCGGGTTGTAAAAGTACTTTCAGGGAGAAGGGAGTAAAGTTAATACCTTTTAACCATTGACGTTACCCGCAGAGAAGAAGCACCAGCTAACTCCCATTACCAGCAGCCGCGGTATGCGGAGGTGCAAGCGTTAATCAGATTACTGGGCGTAAAACGCACGCAGGCGGTTTTGTTAAGTCAGATGTGAAATCCCCGGGCTCAACCCTGGGAACTGCATCTGATGCTGGCAAGCAGGTCTCGTAGAGGGTAGAATTCCAGGTGTAGCGGTGAAATGCGTAGAGATCTGGAGGAGGAATGCCAGTGGCGAAGGCAGCCCCCCTGGACCCAGACTGACGCTCAGGTGCAGCGTGGGGCAAACAGGATTAGATGCCTGGTAGTCCACGCCGTAAACGATGTCGACTTGGAGGTTGTGCCCTTGAGGCGTGGCTTCCGGGCTAGCGCGTTAAGTCGACCGCCTGGGGCTGGCCGCAAGGTTAAAACTCAAATGTAGATTGTTGGGGGGCCCGCACGAAGCGGTGGAGCATGTGGTTTTAATTTCGATGCAACGCGAAGAACCTTACCTGGTCTTGACACGGAAGTTTTTCAGAAGTGAGAATGTACCTTCAGGAACCGTAGGATTGGTGCTGCATGGCTGTCGTCAGCTCGTGTTGTGAAATGTTGGGTTAAGAGTCCCGCAACAGGCGCAACCCTTATCCTTTGTTGCCAGCGGTCGGCCGGGAACTCAAAAGGGAGACTGCCAGTGGCTGGAGGAAGGTGGGGATGACGTCAAGTCATCATATGGCCCTTGACCAGGGCTACACGTGCTACAATGGCGCATACAAGAGAAGCGACCTCGCGAGAGCAAACGGACCTCATAAAGTGCGTCGTAGTCCGGATTGGAGTCTGCAACTCCGACTCCATGAAGTCACTGGCATCGTGGATCAGAATGCCACGGTGAATACGTTCCCGGGCCTTGTACACACCGCCCGTCACACCATGGGAGTGGGTTGCAAAGAAGTAGGTAACAACCTTCGGGAGGGCGCTTACCACTTTGTGATTCATGACTGGGGTGAAGTCGTAACAAGGTAACCGGAAG
+
.044,.0,97/07/.00/32125**+))'(#)&./:41:6411''+,0/--0*03.(.2978621'-(')338459(-7505+*/:2((,*,.6*+%+*0)')+)40')*180'*')$$%)'&'&&%''-&+,*(('*)(592+/-+,')*%)&%(./1'..,2.--,-($'&%35,+//.3,(*%&+*)((&.+-.)023368/2/0/04*.1+6-01:<854.580(+(,(-,.(+-)))46-*,1130/47(*11.0*-50,465+)50//4,2/:/-1:9+0./2010-*((*'))+.'.)$$%&'*+++-0/+(/5-11,2-3.3&/.87731101960)+/)11552//*+.1141,,*',*'1+%49/2-3.--16/61%2449:9-,59.;+**.0/')&*+65851502*&))+;065++0918(56-..*)/3)55/4::87735)*)+0-.-51//,//9983.-.1.,3/./-.199'())/796344;55-8,*,)**.).,*()'*,(22//394::7283)%$*439/359+97;7;:4-.1570.*%'(&1('&++/388)85,*.-0+/../576::,.-)''**,0:9,0-.3,*'(-.;7.6210432583321.1822642+.-)+*+,3*.)+451121*+(''%%'&)((1+49305&,3242:4,(((%*%+,,-483333210//05111+,22355206+)+,25./2:4:8393+'%)+*6*,03/-,)7/694*50(**)-1*,0)'2+*33(('+3-7/424(42+4354443**-+(+-/--8+)&&&%'&0.+0)-+-0,.38347569887.,,027:821))+(4-&$&'*,:/1::95,+'))-489488;98;76667,64-)''')(,/01123,.,*)(*,9;)-+.(-++623394236787233177-)/.&4)(+&(,044725/,-%'$./3:790-0)()#$&&&$&'*89:58530+-//--.,/2;:99;:9:5545+*)1.1./0-.12*/+18/6;/-21***--787;3.-.'3438+,05/'(+(()*413.2,-/,-/1+7+',3.72338268..24,+/089;:872233296---211187796549.9//534/20*(
@6d0f1c7a-bd46-434b-b433-db084682305b ch=244 read=83000 start_time=2019-12-12T23:52:55Z barcode=BC01 runid=2c9cf7bc05858273f10e7d7ec552fc0bd742dc3e
CCGGTTACCTTGTTACGACTTCACCCCAGTCATGAATCACAAGTGGTAAGCGCCCTCCCGAAGGTTAAGCTACCTACTTCTTTGCCCACTCCATGGTGTGACGGGCGGTGTCACAAGGCCCGAACGTATTCACCAGTATTCTGATCCACGATTACTAGCGATTTCCCGACTTCATGGAGTCGAGTTGCAGACTCAATCCGGACTACGACGCACTTTATGGGGGGTCCGCTTGCTCTCGCGAGTCGCTTCTCTTTGTATGCGCCATTTGTAGCACGTGTGTAGCCCTGGTCGTAAGGGCCTTGATGACTTGACATCCCACCTTCCTCCAGTTTATCTGGCAGTCTCCTTTGAGTTCCCGGCCGGACCGCTGGCAACAAAGGATAAGGGTTGCGCTCGTGGGATAACAACATTTCACAACACGAGCTGACGACAGCCATACAGCACCTGTCTCACGGTTCCCGAAGGCACATTCTCATCTCCTGAAAACTTCCGTGGATGTCAAGACCAGGTAAAGGTTCTTCGCGTTGCATCGGAATTAAACCCACATGCTCCACCGCTTGTGCGGGCCCCGTCAATTCATTTGAGTTTTAACCTTGCGACCCGTACTCCCCAGGCGGTCGACTTAACGCGTTAGCTCCGGAAGCCACGCCTCAAGGGCACAACCTCCAAGTCATCGTTTACGGCGTGGACTACCAGGGTATCTAATCCTGTTGTTTGCTCCCCACGCTTTCGCACCTGAGCATCAGTCTTCGTCCAGGGGCCGCCCTTCGCCACCGGTATTCCTCAGATCTCTACGCGACTGCGCTACACCTGGAATTCCTACCCCCCCTCTACGAGACTCAAGCTTGCCAGTATCAGATGCAGTTCCCAGGTTGGGCCAGGAGTTTCACATCTGACTTAACAAACCGCCTGCGTGCGCTTGCGCCCAGTAATTCCGATTAACGCTTGCGCCCTCCGTATTGCCGCGGCTGCTGGCTGGAGTTAGCCGGTGTTGCTTCTTCTGCGGGTAACGTCAATGGTAAGGTATTAACTTTGCTCCCTTCCTCCCGCTGAAAGTACTTTACAACCCGAAGGCCTTCTTCATACACGCGGCATGGCTGCATCAGGCTTTGCGCCCATTGTTGTAATATTCCCCACTGCTGCCTCCCGTAGGAGCAATATCAACACCAACAGAAGGTTACAAAGACGCCGACAATACCAGCACCAGCAATGCGTAACCGTA
+
43020<-.428/05/00(11:3/864+/153)*)+85556894656650-.0181-0-*(+).,*312/2288;43447-68+'(,,)-.2678:9411/077;961820)%&)0:.342*,+102993<1'(+(*+*)0)***-30*-.-02002*..0,6/+$&(++/7672676-.-.047-6+,,15719):/-'1,285111/210(--11%'%&+12)-,*&*)*+*..+31/-'**,-459475080),+/167:97,8,.-./-+-0-22./003:118:;85-2'),'($%%%$&&'%&'*)0,*/7-,5:3705)-../9<94/5++11,.42123*561/16930,&-570;254),./***++-2,12515(+0)+/.2/..-'+*04,))*%173217-,,.10/-/346545***&)/.04.1%.+,,./9/46776599;:0..+)*))*)*,02;89:8:781../08:9275:;/3684845744566;858127).,0819<;:;:2:221::*'(%*)15*),*+0/101121+3.))/.*0*+/12/1.+(*2+80;591;90/*9<<.551**)''*%()'',+-,289,-4;/+..-,&+/-7-2.++.200307(,'-,%.3-112:880-).+++,/23..2'9/-,0)(*33;9./(21336;43027:37-)*.35//2./1112/+/1002429;.,1//5://7725:444445770139:<7461**/792-356:*6<:9:;467,0*'-3*1/0-./12262&2-.'$%'(*())*/'-**,+2*3+6*)*;25321/+2.''*),-458-1'+),(-+'$3+*0)/389:9::<28/(,*)'(*1/7).+),-82-.-.07.++&(+2.57977:89;7772732/.,.)/,73,)++.29<1,+-1+1)*',3--.+,4/-1920,*.%482100/28727/-&*,&'/-+.47/4*))*'+04/073599'75229555516/,/-/----*2-1+'**('--38)4:0)*.3.*/-.,1,')(,,2/**./254.-/0/288;43:3-/./&-*-)0,130:11.1/10+38066*+11/9-,0/)/1&&)+*+84636,*.0-0/./8.7:*,*3,&'&*28322840325785.))()(*+2,*52)(+(%+..1/-)#$%+)+.099320030+1-)-+(&%#$
@deba9303-13ef-4312-a98a-9bec5648f281 ch=371 read=52635 start_time=2019-12-12T23:52:56Z barcode=BC01 runid=2c9cf7bc05858273f10e7d7ec552fc0bd742dc3e
CCGGTTACCTTGTTACGGCTTCACCCCAGTCATAGATCACAAGTGGTGGCGCCCTCCCGGTTAAGCTACCTCGCTGGCGCCCACTCCCATGGTGTGACGGGCGGTGTGTACAAGGCCGGGAACGTATTCACCGTGGCATTCTGATCCACGATTACTAGCGATTCCGACTTCATGGAGTCAGGTTGCAGACTCAATCCGGACTACGACGCCTTTATGAGGTCCGCTTGCTCTCATAGTCGCTTCTCTTTATGCGCCATTGTAGCACGTGTGGCAGCCCTGGTCGTAAGGGCCATGATGACTTGACGTCTCCCACGCTATCCAGTTTATCATAGCAGTCTCCTTTGAGTTCCCCGGCCGGACCGCTGGCAACAAAGGATAAGGTTGCGCTCGTTGCGGGACTTAACCCAACATTTCACAACACACGAGCTGACGACAGCCGTAACACCTGTCTCACGGTTCCCGAAGGCACATTCTCATCTCTGAAAACTTCCGTGGATGTCAAGACCAGGTAAGGTTCTTCGCGCGTTGCATCAATTAAACCACATGCTCCACCGCTTGTGCGGGCCCCGATGTTGAGTTTTAACCTTGCGGCCGTACTCCCCAGGCGGTCGACAACGCGTTGTTAACTCCGGAAGCCACGCCTCAGGAGCAACCTCCCAGTCGACATCGTTTACGGCGTGGACTACCAGGGTATCTAATCCTGTTTGCTCCCCACGCTTTCGCACCTGAGCGTCAGTCTTCGTCAGGGGCCGCCTTCGCCACCGGTATTCCTCCAGATCTCTACGCATTTCACCCGCTACACCTGGAATTCTACCCCTCTACGGACTCAAGCGCGGTATCAGATGCAGTTCCCAGGTTGAGCCAGGGGATTTCACATCTGACTTAACAAACCGCCTGCGTGCGCTTTTACGCCCAGTAATTCCGATTAACGCTTGCACCTCCGTATTACCGCGGCTGCTGGCACGGAGTTAGCCAGTGCTTCTTCTGCGGGTAACGTCAATGAGCAAAATTATTAACTTTACTCCTTCGCATCCCCGCTGAAAGTACTTTGAAGGCCTTCCTTCATACGCGCGGCATGGCTGCATCAGGCTTGCGCCCGGTATTGTCATTCCCCACTGCTGCCTCCGTAG
+
48(-0')46.7,,+%'%%-2861.9:3*-02&%('-+1(0/2,/,0*+),(8/)),3)*))+*((*+(,)&''()$'(&*/+%(*/8.-/1511/)-62:8679-.01327:63+6+&39887-3/2:45566916547:81113/'%()00923.'-+%.41631245:9/231,,--&(1/903.3775205+++0-696102230-&'..*-+.0621)*,/601365623-23-(-6/997/7+&(')/33617'&%'(',,3//.+'(+64-.9:::37/(/698:88/.*)'()**+-+-,'+.+$('(*'----.2:2..1)%&**%113385490..77:388*11.*-4/;810908105424*..//3)2018-106::937212;:43224-44,.//75;4103465-.)-**64667661,+*2**&%**+,7776786312/3.14.+./-440/+214595779887565.,,1.,.:9;9858775249;313.'%)',-,6<0.+,),1/--12)%(((/1(21./+227+..*.7251500+.(5.186**(,-/732,8<;*772+()&'''13.2..,;87+0175,50*(&%')%%''&)%-','*,0-.+)*'+.'((,0/3.0-%$(,339.80',0145154552156,-/;9898;8/-*.31*/,0146215479975<;*,+.34,*-/.1;1-0535;,/%2223958767<9893..88546,,+(+,,-636,'***:;9718*-+011098587972<:1/:1*(*,+,*/3/0-6+7.76,63../142,,*+.897.(*().*++34458:993383193,.5/8,*,-%$(/15+076/.0005/0.)*)1-:8:9:<6780/68:61/++++)./*5-))11.13923156:4:1,,1,,.%0726638,6--9<42130013132004-0(*.5+&*3(52///406743445.+*+35255060000.22+$(*)/31/+/5,+2.45*5-&(%(048--99922+)*&.0/*()..43659+,+206635+1246<9:9999/-.,-:2520,3/5.73(+',$%'$%$&()47;1'12/0./072452587
@cb34b98d-752b-4d53-b0b9-72468f047a65 ch=82 read=44624 start_time=2019-12-12T23:53:00Z barcode=BC01 runid=2c9cf7bc05858273f10e7d7ec552fc0bd742dc3e
CTCCTACGGGGAGGCAGCAGTGGGGAATAATATTGCACAATGGAGAAAACGTGGCTGATGCAACCATGCCGCGTGTATGAAGAAGGCCTTCGTAAAGGTACTTTCAGCGGGAGGAAGGGGAGTAAAGTTAATACCTTTGCTCATTGACGTTACCCGCAGAAGAAGCACCGGCTAACTCCGTGCCACAGCGGCGCGGTAATACGGAAAGTGCAAGCGTTAATCGGAATTGCGGCGTAAAGCGCACGCAGGCAGTTTGTTAAGTCAGATGTGAAATCCCGGGCTCAACCTGGGAACTGCATCTGATACTGTAGCTTGAGTCTCGTAGGGGTAGAATTCAGGTGTAGCGGTGTCGCGTATTAGAGATCTGGAGATACCGGTGGCGAAGGCAGCCCCTGGACGAAGACTGACGCTCAGGTGCAGCGTGGGGAGCAAACAGGATTAGATACCCTGGTAGTCCACGCATAAACGATATGTCGACTTGGAGGTTGTGCCCTTGATGGCTTCCGGAGCCTAACGCGTTAAGTCTGACTACGCCTGGGGAGTACAGCCGCAAGGTTAAAACTCAAATGAATTGACGGGGGGCCCGCACAGAAGCGGTGGAGCATGGTTTAATTCGATGCAGCGCGAAGGAGCCTTGCAGATGGTCAGTTCACCGCCACCGCG
+
*/0.)*-+67/)+40/43135/47.,5-1&()--()(*-;33.,&'((%&&&'++-/.7602'2/65233/28954+,..-(+).+8.+)&$&*8)'$'%./59.+,+-42(+116.,3.%(()2*--7.9.47.171,./1-8430522933:6././1,(,)%()+/(1--.+*+77577:4.+())%''*),*)342134.3,(+-/15/++-.81905'/)'+)(%,('(-+1+),/046152396+77;9-4:67231--.(((%*77./5/)1768:6.4857;94756122220..+)*''&'$&()/--014852).*3+./*5+5,7)+51.+(,,+./&)#$%',())))***-.:6,*(+//70,,(*+*('&**,),/952)60002/6---..+)(*)-61222+')*-.*+3.'*./8'2)'(&'9))+577:-+..733361++()&'158,/'-'-),14.0-6//,&,-5.0'5+%&$$)*,3.,-,+,+%%&%)7;66560;0/+/.&%$%$#()260158+)*++,1345035(.,490437-16*;:5538690.1*+276*26,).-1+$(('(4331.',-,//0.:512340((*-..///3+.))(%'+(&&(*$%##$$###$'$%#%##%%#%%$$%
@e4955a80-a185-4bbb-b39b-850d854632e2 ch=24 read=53612 start_time=2019-12-12T23:53:12Z barcode=BC01 runid=2c9cf7bc05858273f10e7d7ec552fc0bd742dc3e
CTCCTACGGGAGAGCGGCAGTAGAAATTTTTTTCGGCAATGGGAAACCCTGACCGAAGGCAACGCCGCGTGAAGGAAAGAAGGTTTTCGGATTATAAACAGTATAAAGGAAGAACAGCTACAGAAATGGTAGCCAGTGACGGTACTTTATTAGAAAGCCACGGCTAACTACGTGCCAGCAGCCGCTGATAATACGTAGGTGGCAAAGCGTTATCCGGAATTATTGGGCGTAAAGAGGGCAGGCGGCAGCAAGGGTCTGTGGTGAAAGCCTGAAGCTTAACTTCAGTAAGCCATAGAAACCAGGCAGCTAGAGTGCAGGAGGATCGTGGAATTCCATGTGTGTAGCGGTGAAATGCGTAGATATATGGAGGAACACACCAGTGGCGAAGGCGACGATCTGGCCTGCAACTGACGCTACCCCAGTCAAGCGTGGGAGCAAAATAGAAGTTAAGATACCTAAGTAGTCCACGCCATATAAACGATGAGTACTAAGTGTTGGATGTCAAAGTTCAGTGCTGCAGTTAGCGCAATGAAATTACTCCGCCTGGAGTAGTACGTTCGCAAGAATGGAAACTCAAAGGGAATTGGCGGGGGAGCCCGCACAAGCGGTGGGCATAATGGTTTAATTCGAGCAGCACTTGAAAGAACCTCACCAGATATTGACATACTCATAAAGGCTCCAGAGATGGAGGGTAAAACATATGAGATACAGGTGGTGCATGGTTGTCGTCAGCTCGTGTCGTGAGATGTTGGGTTAAGTCCCGCAACAGGCGCAGCCCTTATCGTTAGTTACCATCATTAAGTTGGGGACTCTGGCGAGACTGCCAGTGACAAGCTGGAGGAAGGCCAGGGGATGACGATGGAAATCATCATGCCCCTTATGACCTGGGCTACACGTGCTGGCGCATACAAGAGAAGCGACCTCGCGAGCAAAGCGGACCTCATAAAGTGCGTCGTAGTCCCGGTTAGGAGTCTGCGCTCGACTCCATGAAGTCCGGAATCGCTAGTAATCGTGGATCAGAATGCCACGGTGAATACGTTCGGGCCTTATACACACCACCCGTCACACCATGGGAGGTGGGTTGCAAAGAAGTAGGTAGCTTAACCTTCGGGGAGGCGCTTACCACTTTGTGATTCCTTGGCTGGGGTGAAGTGTAACAAGGTAACCCGG
+
+.12/0206.((%)*%0)(())))','.9<<1.1(32)1,*(&(.+,9-+**-0,/0-+024//0700+../..,.0'%('',*6300.0*2,++*)$&$$0),-6,/-16)+()&((*/0(()0,++)+-,26+012584:701012,20-',++*,/()-++)-.+,&.*3++-((++/34%'%&&).**.75463869;725)+,./843/(,*2)6*,7.3::75/69,((,/..'431.4,%--24'342/,()(+*)+-+)/34-1+&&(&6)*+4)()-.4*3624126;945.,-'&'(**((**,+'0*%+80,.,..-1-3-7;31./.+*((*.,30+&+2*,4787788774644*,.052/1-0923112*(*+*.17:.----22+2,++64/53424**((*++))*07*+(&$(%.-)).-;:.3.)*+*,/0().8138+,'(*4432-),,.3+.&*.220-,/.-.1-343--/67;6;58233./))+3211.,,+-42313/++%&,**%()%((&)+03*.-())(%*'&)*.3406%*()+/832'-5--.8.:+.0())///&/'163*'-28,))-./-+1+4-)3/+.2,)(&*+47(7*:.()&&(+1%&$#$+/(*.034-2-7-++52)/1./256,3/30040-)++,3()).//::40,/,&-1+%%(),+*+-..26-4..4::889:987:567045./122,5-05.2.018:99:1-*(8,7/405*),114&)*&$.*(,.&-(().*0.))-0+187999653*)*+,09907661(.-(*,-.877:56646654.2471-++)++++%%*62-,5560-%'%%.)))128724006-,//0/1.05()160..,**(,+,1%&',012294+'''))*+.-/001',*,--3<:344;35776224;6++/3144.622313,.-80/%)%&(*+'*&++010015312.//,,/(1-294,%&&('(,6454:::533./23268/--%&-()1*'))185'-()((&$)+-*-+/6'56-+3,*+',604323'((',720530281&(*')**,,-'+()2035508'/71%'.*')*&+0/*,.1/-25668.&((-%./045,,)0+**0,.48340610322,00
@118bd799-56c5-4fc5-a741-5cf812db9258 ch=10 read=21803 start_time=2019-12-12T23:53:09Z barcode=BC01 runid=2c9cf7bc05858273f10e7d7ec552fc0bd742dc3e
CTCCTACGGGGAGGCAGCAGTGGGGAATGTACGCACAATGGGCGCAAGCCTGATGCAGCCATGCCGCGTGTATGAAGAAGGCCTTCGGGTTGTAAAGTACTTTCGGCGGGGAGGAAGGGAGTAAAGTTAATACCTTTGCTCATTGACGTTACCGCAGAAGAAACACCGGCTAACTCCGTGCCAGCAGCCGCGATGGCCTGAAGTGCAAGCGTTAATCCAGATTACTGGGCGTAAAAGCGCATGAGCGGTTTGTTAAGTCAGATGTGAAATCCCCGGGCTCAGCACCAGAGACTGCATCTCTGATACTGGCAAACTTGAGTCTCGGTAGAATTCCAGGTGTAGCGGTGAAATGCGTAGAGATCTGGAGAATACCGGTGGCGAAGGCGGCCCCCTGGACGAAGACTGACGCTCAGGTGCGAAAGCGTGAGAACAAGCAGAGTTAGATACCCTGTGGTGATCCGCCGTAAACGATGTCGACTTGGAGGTTGTTGCCTTGAAGCGTGGCTTCCCGGAGCTAACGCGTTAAGTCGACCGCCTGGGAAGTACGGCCGCAAGGTTAAAACTCAAATGGTCGGCGGGGGGCCCGCACAAGCGGTGGAGCATGTGGTTTAATTCGGTACAACGCGAGAAAGAACCTTACACCAGATGTGACATCCACGGAAGTTTCAGAGATGAGAATGTGCCTTCGGGAACCGTGAGACAGGTGCTGCATGGCTGTCGTCAGCTCGTGTTGTGAGGAAATGTTGGTTAAGTCCCGCAACGAGCGCAACCCTCCTTTATTGCCAGCGGTCCGTGGGAACTCAAAGGGAGACTGCCAGTGATAAACTGGAGGAAGGTGGGGATGACGTCAAGTCATCATGGCCCGCCGACCGGGGCTACACGTGCTACAATAGCGCATACAAAGAAGCAGCGACCTCGCGAGAGCAAGCGGACCTCATAAAGTGCGTCGTAGTCCGGATTGGAGTCACGCTCGACTCCATGAAGTCGGAATCGCTAGTAATCGTGGATCAGAATGCCGGTGAATACGTTCCCGGGCCTTGTACACACACCGCCCGTCACACCATGGGGAGTGGGTTGCAAAAAAAAGTAGGTAGCTTAACCTTCAGGAGGCGCTTACCACTTCCTTGATTCATGACTGGGGGGTGAAGTCGTAACAAGGTAACCGG
+
..1/,/2..6*'+-)0697785+/)(''$$$&'()+.810+77784-*061756241&05144:;55543657403++.-21788817218/31:/**+-47:.',)/56+*,/04-5/&'(4<4,3.5))'*'((&#$#$%&()*1/31.3:56,+1,'*0.*06.-,++-6.0/0,,,-.,,22-1,(&)')&%)'%''+*)&-5*)+.3-8+.1((*+8+*+0442220487*/-.0&$%&01*21:+-.;/9.37/0362-(/3,)-36./79793-*-+.',&%**2356144.*()+/,1459625''%%&&.-/.)+*(&+)0+4.'(/662101125.,''*'(.0.+'((+66498//)1.237689753/-1,50171754**4680/0/,++,,,65999336544.,63+,0-(%)''*,6'2+(%(-.))/.*4:51.,+4.&&356*024788/0-,,)-/1/-*/-115839/(&&''((*+,+*,9492325)(.1-//118-,,.-6/6*/646:40/-**())(%+,-1895584//6-60:7(3364;10/'(%)-102899/18,(*''&()/+766,,,*+0)*,45::4546.,,,,/1.6472,%-2)%*)/+3)((%%&''(--.0147983,01,--+1;31))+,,,%&(*0./3164366/::..)+*++),-/%.(*-;:9754,4+,,,-786)(+*+,,,16*.**&%(+.-./;04(/,1,,4*(&(346../2389172(),&(1'$)('./**009.4(%%$&&&%'+-26'+++(+.19723'/00112;:;:;:+-+'+%&/)25./6456&34*.+.3587)(.207($'%&(/-'-21.)('%'**58:5414.%-//5311134*%))%*$%(+)0/14677,))*,0;476;988760.47.,1/0101,//040*,+)8*0-')')$)$)*.135*1+&'+/---7*(++.///.*&,)3022:9:9654.023)-&)&/,.3636-7,-)))3/602200,,++*//27/./-,+-..-/*)*,//)%'(+--3<157971.*+('&&.+)+$(&),0-4/:8&60)+-+5/4/-11%+-5((,++-1:0&(,*//-*-*2+1004/12776676:+749::9.+
@3660bdc8-7d04-4a55-88ec-79a06fd9b9ae ch=88 read=64002 start_time=2019-12-12T23:53:16Z barcode=BC01 runid=2c9cf7bc05858273f10e7d7ec552fc0bd742dc3e
TTGGTTACCTTGTTACGACTTCACCCCAGTCATGAATCACAAAGTGGTAAGCGCCCTCCCGAAGGTTAAGCTACCTGCTTCTTTTTTTTAGCCACTCCCATGTGGTGTGACGGGCGGTGTGTACAAGGCCCGGGAACGTATTCACCGTGGCATTCTGATCCACGATTATAGCGATTCCGACTTCATGGAGTCGCAGACTCAATCGGACTACGACGCACTTTATGAGGTCCGCTTGCTCTCGCGGATGCTTCTATAACTTTGTAGCATGCGCCATTGCTTGGCACGTGTGTAGCCCTGGTCATGCAGGGCCAGTGACTTGACGTCATCCCCTCCAGTTTATCACTGGCAGTCTCCTTTGAGTTCCGGCCGGACCGCTGGCAACAAAGGATAAGGAGTTGCGCTCGTTGCGGGACTTAACCAACATTTCCACAACACGAGCTGACGACAGCCATGCAGCACCTGTCTCACGGTTCCCGAAGGCACATTCTCATCTCTAAACTTCCGTGGATGTCAAGACCAGGTAAGGTTCTTCGCGTTGCATCGGGTAAACCATGCTCCACCGCTGTGCGGGCCCGTCAATTCATTTGAGTTTAACCTTGCGGCCGTACTCCCCAGGCGGTCGACTTAACGCGTTAGCTCCGGAAGCCACGCCTCAGGGCACAACCTCAAGTCGACATCTGCGGCGTGGACTACCAGAATTATCTAATCCTGTTTGCTCCCCCACGCTTTTCGCACCCTGAGCGTCAGTCTTCGTCAGGGGCCGCCTTCGCCACCAGTATTCCTCCAGATCTCATTTCACCGCTACGCCTGGAATTCTACCCCCACTCTACGAGACTCAAGCTTGCCGGTATCAGATGCAGTTCCAGGTTGAGCCGAAGTTTCATCTGACTTAACAAACCGCCTGCGTGCCTTGCCGCCCAGTAATTCCGATTAACGCTTGCGCCTCCGTATTACCGCGGCTGCTGGCACGGAGTTAGCCGGTGCTTCTTCTGCGGGTAACGTCAGTGAGCAAAGGTATTAACTGCTCCTTCCTCCCGCTGAAAGTACTTTTACAACCCGGGCTTCTTCATACACGCGGCATGGCTGCATCAGGCTTGCGCCCATTGTGCAATATTCCCCACTGCTGCCTCCGTAGAG
+
($')9--3627*00',.'24;5-660)(&+*$%%%03/,.021./19774,-/16...(()+/(0-664)-+*/3-%--5/400/*(%$)'-.'))/5+&%&)053223346:;:6:0000/),331/9.+,,4&%**,.0:0%').3/7001<9766754*-+/192--00029<674135:5/140*'($&&12577323.2,738543412//',,.0.2122003-,.-9-..537-)&'$&$&+--.*-(((+14,+)+-,33989:136*%(%()/.0114+**--18/,1::9,8-.//(&&%$%)(+''&)*:89;;26+.--0()*7<,+-;9;.<.--77758/7:4-036+:,)+5-6:7989::9;:9699;-6.:36,2/'-2801.012/22//1;74,5+/('.*---28)21%),431.+,++/1,01-56)8;27-+'(('..,-/2.0-.-7942/()+3).,(.007/)+-1/0--**'(3,94213;;;8:786/18<-21,,-/31;86:97811001659(1-,.7:443**4446-/4)'*,30528.15,)-2488;8.8;5/,1.:7,0/+%&($(+.6.8000,9:-,/86'86634525/5,++*.+)+/,5*6)+-)+3*-)1:14(*8.-&,,)-,12)-)*-4&53/*+&)050139;974332.+'&,)(*832833200/<8/071.56/(,&(179+4,./5:)*,-478870521292568'064-9988:7;8567*/-(-..1;9423.((02112%)45//29/69,,&,09500/00/)%,3233(*+-0475/6-5893.(*(+*1-&-323810132497:.3((/221*%665-+*),92.,-.31--,*3078886;7:;9993733(),$+1-06.*)*-/301//.314042.3.&*&..0/.'+)0.,653011/++*'+%$$*,3*,.81116240**,;/;<;777442-.--,+.*+--+3189-.(,,/5.))'#%'/1+50+*072+877397/1./*74+'&(%-2+)(0+-.,2:95420(.-/.4--10/+*()*01'2-.,1/0-::.*+/$-#&&0+,.-0/5,(+,.2955724.))'+&$
@efe2189b-2144-4cd3-88d5-02ec1b5b28e2 ch=4 read=25202 start_time=2019-12-12T23:53:30Z barcode=BC01 runid=2c9cf7bc05858273f10e7d7ec552fc0bd742dc3e
CTCCTACGGGAGGCGGCGGTGGGGAATGTGCACAATGGGGGAAACCCTGATGCAACAACGCCGCGTGAAGTGAAGGTTTTCCGGATCGTAAAGCTCTGTCTTTGGGAAGATAATGGCGACAGGAGGAAGCCACGGCTAACTACGTGCCAGCAGCCGCGGTAATACGTAGGTGGCGAGCGTTATCCGGATTTACTGGGCGTAAAGGCGTAGGCGGATGGATTAAGTCAGATGTGTGAAATCCCGGAGTCAGCCTGGGAACTGCATCTGATACTGGCAAGCAGGTCTCGTAGGGGTAGAATTCAGGTGTAGCGGTGAAATGCGGCGTAGAGATCTGGAGGAATACCGGTGGCGAAGAGCGGCCCCTGGACGAAGACTGACGCTCAGGTGCGAAAGCGTGGGGAGCAAACAGGATTAGATACCCTGGTAGTCCACGCCGTAAACGATGTCGACTTGGAGGTTGTGCCCTTGAGGCGTGGCTTCGGAGCTAACGCGTTAAGTCGACCGCCTGGGGAATACGGCCGCAAGGTTAAAACTCAAATGAATTGACGGGGGCCCGCACAAGCGGTGGAGCATGGTTTAATTCGATTAACGCGAAGAACCTTACCTGGTCTTGACATCACGGAAGTTTTCAGAGATGAGAATGTGCCTTCCGGAACCGTGGACAGGTGCTGCATGGCTGTCATCAGAGCAATACGTAACTGCA
+
+-.)(,/(02(*00/:3,...67,+,-*6,,)-///205/('+-.2-++78587&/10058:+,)'&&%$&'.3(..86-3*,+3348627*)-00977719;09505/1-&%%*)&%$&('+),-(/$+/,,1///32-/$(*03762..+.3027)*++$('3226(5+/3/./877/:/..2+-)45+*/4:9356689)0,00674:117021,'6)5/42:+,./.++(*-4/)8/*+.#$(,-&5487;+5,,21022;755747314/-/+-+05330146/637.100)3*/,&)4+,,.,,-6.036/...+,)**-&(),56791/6/.70)02/1.'.+*))'(-+**6:8,-2863+1,**-&')//778/+-.0,)++*,.18618*(*02;12&77--6-0296::**.--&&/14&*.189:;<841./-02---/17,+/+.9./&2/-+2-,.965625-),(-*+,.0263,,+(/27+-768:99;;7744*'('&.+14;3746-3265;<9655/:..-214243605;:1-4*().0.2346;77:-01-4.*+/+,-27+.%(#-.114*(('*1+.,/-173225--*.$1111,1(-'/*-6971-,+(+--()()(454,.)**++-,19<::2-,.++/23595545575998)$'('./242:323536''(#(%
@bf097c78-a7d9-4512-b307-7591a0838b54 ch=29 read=33074 start_time=2019-12-12T23:53:43Z barcode=BC01 runid=2c9cf7bc05858273f10e7d7ec552fc0bd742dc3e
CCGGTTACCTTGTTACGACTTCACCCCAATCGCTGACCCTGCACCTTCGGCCGCTGCCTCCTTGCGGTTAGCTCACGGACTTCGGGTGTGCCAGCTCTCATGATTGTGACGGGCGGTGTGGTACAAGACCAGGAACGTATTCACCCGCGACATTCTGATTCGCGATTACTAGTAACTCCAGCTTCATGTAGGCGAGTTTCAGCTACAATCGAACTGAGACTGGTTTTAAGTTTGGCTCCACCTCGCGGCATTGCATCTCTCTGTACACCAATTGTAGCACGTGTGTAGCCTACACATCAAGGAACATGATGATTTGACGTCATCCCACCTTCCTCCTGGATTGAGCAGTCTCGCTAAAGTCCTCAACTTAATGGTAGTAACTAACGACAAGGGAGGTTGCGCTCGTTGCGGGACTTAACCCAACATCTCACGACACGAGCTGACGACAACCATGCACCACCTGTCACCTTGTCTGAAGGGATTTCCTCGGTCAAGAGTAATGCAAAGGGATGTCAAGTGTAGGTAGGTTCTTCAGCGTTGCTTCAGATTAAACCACATGCTCCGCTACTTGTGCGGGTCCCGTCGAATTGCCCCAGGTTTTTTTAATCTCTTGCGACCGTACTCCCCAGAGCGGAATGCTTAATGCGTTGGCGGCGGCACGGAGGTGTTGAAACCCCACCTAGTGTTATTCATCGTTTACGGCGTGGACTACCAGGGTATCTAATCCTGTTTGCTCCCCACGCTTTCGAGAGCCTCAGCGTCAGTTACAGTCAGAGAGTCGCCTTCGCCGCGGGTGTTCCTCCTAATCTCTACGCATTTCACCGCTATAGGAATTCCACTCTCCTCTCCTGCACTCTAACAACCAGTTTGGAATGCAGCACCCAAAGTTGGGCGGGTATTTCATCGCAATCATCCGCCTACACGCTCCCTTTGCGCCCAGTAAATCCGGATAACATCGCCACCTACATTACCGCGGCTGCTGGCGCGTAGTTATGCGTGGCTTCCTCCGCAGGTACCGTCATTATCTTCCCCAAGACAGGCTTTACGATCGAAAACCTTCATCACTCACGCAGCGCGTTGCTGCATCCGGTTTCCCCATTGTGCAATATTCCCGCTGCTGCCTCCCGTG
+
2,321935879326///,2275--340+4-/+-*)':3+&%&&)(-/*+(*),./13733**1,2(08-,,./23422/--*4*,(-%/'+0/)+***1',,(.+*-015-.52151-)&&+-5693367+62522.224:728:.-75777899./,3.-,275764001,-0&0//4.-04:2134799:94021;6/((&'%&.613'(344222623/1/::/.-+/50+4,008,-612195;90:0--22/11.-3671.(+--%)++)*+*)**,*.,+.062/,+*))+)--+-('+./122116;3./00/02-690+268;66.0&&+0**+%$,6668646*)(,*))..53,2+)*-.1/365,(+''&(3-6642.')/2,1/70./'(.))+3*&,27/(''.*/1+./-121/0.13+.,0-/6875431-,5-1/10-/34945:1677,3-/0'*'$)+2)++'/2*9;-00'+%*.)(''0*-+12/--51122;:701312/1...-50;88<4')+.17../:1%&,-./;;9///.84413200000624534&51-51'&+,%*%1''(&%%((0*04:<1.35,,*(,.++/+27+502.451*-,*++0/.3.%%&'---,0+0)''*.3,-,,+846137343;/%*-*67,(2--%))%*(&+204664298+*0+*+459/3--38/8755686-5-,66327:..408793(*%(-9/1''''%//./.-///2((.902.112())*')+-1:;6:666;1-&-&.(+030,6-+0721578775764<:4.:5,+*(*,/)2+8,04&--112'(+,5323501111.-')*-.(.3:*7839647.54009.-.,()*%(16.00302661466$*&.+769/.*)+%%%%)-.208,/3-(/..2/'+017/.4.2/27.,,'+//5:678()'&(1/373/2///88+4-*(**.053-*'%(),,1-,1+&')'$'(+,--9::;9-57)+%(%76<.24)+%**/3253**()+,+.56*-2/.++,,/11,)++,(1--+,.7221//.01%-/*0+188,&(-&-*),.-,2.:6+*)+()*/12+48,,+)
