# Supplementary material for: De novo species identification using 16S rRNA gene nanopore sequencing
Source: PeerJ. 2020 Oct 21;8:e10029. doi: 10.7717/peerj.10029 (PMC7585375; doi:10.7717/peerj.10029)
Supplement: Supplemental Information 2 — Contains raw reads. [file peerj-08-10029-s002.zip › pass_fastq_runid_2c9cf7bc05858273f10e7d7ec552fc0bd742dc3e_108.fastq]

@ed127c0d-7cb1-4938-b688-8566219b1535 ch=261 read=33969 start_time=2019-12-12T23:53:43Z barcode=BC01 runid=2c9cf7bc05858273f10e7d7ec552fc0bd742dc3e
TTGATGGCTGAACAGTTACGTATTGGTGCTGAAGAGACGCTCGGTGTCTTTGTGTTGTGCTCTGGTGCTGATATTGCTCCTACGGGAGGCAGCGGTGAATATTGCACAATGGGCGCGAGCTGGTGCGACACATACCGCGTGTATGAAAGGCCTTTGGTGTAAGTACTTTCAGCGGGGAGGAAAGGGTAAAGTTAATACCTTTGCTCATTGACGTTACCCGCGAAGAGCACCGGCTGCTCGTGCCGGCAGCCGCGGTAATACGGAGGGTGCAAGCGTTAATCCAGATTACTGGGCGTAAAGCGCGCGGCGGTTTGTTAAGTCAGATGTGAAATCCCCGAGAACAACCAGAACTGCATCTGATACTGGCAAACGGAATGAAGAGGAGGTTGAAATTCAGGTGTAGCGGTGAAATGCGTAGAGATCTGGAGGAATACCGGTGGCGAGCGGCCCCTGGACGAAAGACTGACGCCAGGTACGTAAGAGGCAAACAGGATTAGATACCCTGGTAATCACGCGGCAATGTCGACTTGGAGGTCGTGCCCTTGAGGGCGTGGCTTCCGGAACTAACGCGTTAAGTCGACCGCCTGGGGTACGGCCGCAAAGGTTAACTCAAATGAATTGACGGGGGCCGCACAAGCGGTGGAGCGTAATGGTTAATCGATGCCTTGCGAAGAACGCACACGGTCTTGACATCCACGGAAGTTTTCCAGGAGATGAGAATGTGCCTTCGGGAACCGTGGGGCTTAGGTGCTGCATGGCTGTCGTCAGCTCGTGTTGTGAAATGTTGGGTTAAGTCCCGCAGCAGGCGCAACCCTTATCCTTTGTTGCCCCAGCGGTCCGGCAGGAACTCAAAGGGGAGCTACCAGTGATAAACTGGAAGGTGGGGATGACGTCAAGTCATCACTGGCCCTTACGACCAGGGCTACACGATGCTACAATGGCGCATACAAAGAAGCGACCTCGCGAGCAAACGGACCTCATAAAGTGCGTCGTAGTCGGATTAGAGTCTGCAACTCGACTCCATGGTGATCGCTGTAATCGTGGATCCAGAATGCCACGGTGAATACGTTCGGGCGCATACCGCCAAATCACACCATGGGGAGTGGTTGCAAAAGAAATTAGGTAGCAACCTTCGGGAGGGCGCTTACCACTTTGATTCATGACTGGGGTAGAAGTCGTAACAAAGGTAACCGG
+
$$)#&%&%%%$&*+,2+))(+$&,',(+,50.+&&)$(%(+-)4-007496+,(.($$%%'%%%(.'*)566,130112'&(-'-,*-4.$*%'-()).(+0-,+*+.8546,)%(%$'+)+*'%$%&*)(,1,64452/-0/(&(&%*'*&&%#((&&&),*,/45;81--,)27/(,*))'''&,,31.014323990:4-/455180/*)++'*1)'))+.()'((/'&((*,)+-)*.87&,+*+.2-/*/,.3/+//,+.,*1*+).).02614.9*((*.+.204421,049-+++0(+*&+*(390-3157,09125743&'.*)(%'&%&')*&&&'%,//2//126441/1514261..,$$$$$%%&'((%*,&))$'$&(,)4+))-/.+*++426/+5.*)))),+-,--01:.,1*,./89833.&+%%'&&.2/1.,'.100--5)*+,'**/,())02+&((),&&$+)*+999+3.'-)*'-,039+*351(%(*%'%$$$%'&'&++023/5/2-0/...154;/06/(.-')3,1,+-0*(,0,**),-233.3.//,-,../5020+())''&+,+2-,-5:).+0,.)**,)+&($',*000306;9*84*,+..//2/716-,+,/.3.-2352/1/3--+')$%'&'&'+*)),%('*&(&&*&))*.:205,(*2302-126+-(*0,+-0-0.-.5087778738*:5,59<9:/*1--/-+*./126667875678::789-.../8848;10.47/,-09'504*-)'(/6((/,&0(&+/-/2519104/02))0+*-5-.78/'-./1,,+1,.*240,**+57*1.0+**-/+55'*++,0/79:93+,')*+-341()/087751*)*-594('$(+/7.-/'$():'+268)((($&&&+,40/124744100136745*%)''+645744260(+,-5)/28-16443,51+)-2:674372201'2(6,)&%'(,.27-4...12362,%%&&'&'&)'''%$')--*,&&-)8(((./+,0))+.,+'&)%$*+727&/0/'(%&$(&%()$&)()03/21.0*'((%)**+(-&,*77*%**%*&%**),&''1-/.46-5-)-1)3391://0%*'+(():;820/.0.0382*(%(*)+,134534;*0+66:887-
@b72b5c5a-534f-4040-bb1b-1fb2e5cd798b ch=305 read=54960 start_time=2019-12-12T23:53:51Z barcode=BC01 runid=2c9cf7bc05858273f10e7d7ec552fc0bd742dc3e
CCGGTTACGCTTGTTACGACTTCACTGATAATAATCCACCTTAGACGGCTCCTTCGCGCGGTTAGGCCACCGGCTTCGGGTGTTATCAACTCTCGTTGTGACGGGCGGTGTGTACAAGGCCGAACGTATTCACCGCGACATGCTGATTCGCGATTACTAGCGATTCAACTTCATGTAGTCGAGTTGCAGACTACAATCCGAACTGGTTTTATGGGTTTTGCTTCACCTCGCGGCTTCATCCCTCTGCACCATCCATTTGTAGCACGTGTGTAGCCCAGGTCATAAGGGGCATGATGATTTGACGTCATCCGCCTTCCTCAGCTGTCACTGGCGGTCTCGCTAGAGTCCCCAACAATGATGGTAACTAACGATAAGGGTTGCGCTCGTTGCGGGACTTAACCCAACATCTCACGACACGAGCTGACGACAACCATGCACCACCTGTATCTCATATAGCTATCTCTCCATCTCTGGAGCCTTTATGAGTATGTCAAGACCTGGTAAGGTTCTTCGCGTTGCTTCAGATTAAACCACGCGCTGCTCCACCGCTTGTGCGGGCCCCGTCAATTCTTTGAGTTTCATTCTTGCGGGCAGTACTACTCAGGCGGGTACTTGTGCGTTAACTGCAGCACTGAACTTTGACATCCGACGCCCAGGTACTCATCGTTTGCAGCGTGGACTGCTGGTATCCTAATCCTATTTGCTCCCCGCGCTTTCGGGACTGAGCGTCAGTTGCAAGGCCAGATCGTCGCCTTCGCCACTGGTGTTCCTCCATATATCTACGCATTTCCGCTACGCATGGAATTCCACGATCCTCTCTGCGCTCTAGCTGCCTGGTTTCTATATTTACTGAAGTTAAGCTTCAGGCTTTCACCACAGACCCTTGCTGCCGCCTGCTCCTCTTGCGCCCAATAATTCGGATACTTGCTTGCCACCTACGTACCTGCCGCGGCTGCTGGCACGTAGTTAGCCGTGGCTTTCTAATAAGTACCGTCACTCGGCTACATACTGTAGCCACGCCGTTCTTCCTTTATAACAGAAGTTTACAATCCGAAGACCTTCTTCCTTCACGCGGCGTTGCTCGGTCAGGGTTTTCCCCATTGCCGAAAATTCCCTACTGCTGCCTCCCGTAAGG
+
4.-*/-&,%&.(+20&(+,1473(,#$%*&%(*(026./0.2++./(2/2/105/'***/4/;/29::018-81299491/),-..4/(//*)%$(('),,639-3'++33235899455,+*-/2856/.'+)(+*,+0259;:7943,0/0472130///+695-/.40:46444655('/,5..+/1024-5--0+*//++/)89;,/1*:.9;;,146:667:77463:449)$%)+,).-,-).55988-8/)%''(*(+../2/-201:-)-.00207+/-82//-,--.88<,**11288/94'*71;///1*&%++-6)1+.52'453.6//+(%'((557*1+,//--277;978445:74440204./1263666/40,+&47-)&&*$22(/*))++32,0443343/.-0//1//5455<5.)--4:48:87645858)//235112228878:459778:1*+,&%%&*-)'+/.0).1-106596620.3,65;78;8222+/)*./4)&/031<615%+(**)'&*+/5,/5**.'*,33-:-:;7,+-/1/581&)//-57<;749;615/,**&)#&+/0.)--3%-684/))(('&%**+,2/806696///)06886/38,++30789---)+)&)+''*201.0354;6&0'20117:986'(%&&*()*&'08227-//;5-.0.:9,$0+/.:60-794321-*00354607./-(1-092227769:7;3332188.'(.1033;98434,--/388,))%$'.56.++,--)&))*00'*0-/**,,54110112)*,*-*)&$+2333;4483;:.))/+.2-+568+1--50('(','&4:17:+*''&')*787<07/-,2345277644347./3/*,)./+,4,)-,3,)7.+&%'&)(/+)49/293+3'/'&)$%*0//50/06+(*+((,.03816--.5-05-,)**%&)4.1805479871,+-03844*-$&#&%%&(-26&,(+)'-2)**-)+140112.)(0+,39://.8424).+))8;9<9:;985<8032/+3--1/.-0+)*(,$/4.-4:*26;.-2:543..454.064)*/36103229708.+*/(-*
@e05f2ea1-40cb-4471-b75e-92689607af52 ch=385 read=25996 start_time=2019-12-12T23:54:03Z barcode=BC01 runid=2c9cf7bc05858273f10e7d7ec552fc0bd742dc3e
TCGGTATGTACTTCGTTCGGTTACATTGTACTACTTCCGACTTTCGTGGTGTGACCGGGCGGTGGTAATGCAAGGTAGCGTATTCACCGCAGTATGCTGACCTGCGATTACTGGCGATTCCGACTTCACGTGACGAGTTGCAGCCTACGATCCAGGCGAGAGAGTGTTTCTCGGGTTGCTCACCTCGCGGTATTGCTTCCCGCCTATTAACTCCCGTTGTAATGCGACGCCAGCCCAGATCGCAAGGGCATGATGATTTGACGTCATCCCCGCCTTCCTCACATTGTCTGCGGCAGTCTCTCATGGTTCCACCCAAAGTGCTGGCAACATGAATGAGGGTTGCGCTCGTTGCGGGACTTAACCCAACATCTCGTGACGACAGCCATTGCGCCGCATTTTCTGGCTTCCGAAGAGAGGAACTATCAGTTCTGTCCATCAATGTCAAGACCTGGTAAGGTTCTTCGCGTTGCGTCAGATTAAAACCACATACTCCCGCGCTGACCCCGTCAATTCAGCACGGTTTTGTACTTGCGGTGCTCTACGGGCGGGGTACTTATTGCGTTAACTCCGGCACAGAAGGGTCGTCTGCCTCCTACACCTAGTGCCCATCGTTTGCAGCCAGTTCTGGGGTATCTAATCCCCGTTCGCTCCACCTGGCTTTCGCGCCTCAGCGTCACTGCGTCAGTCGCCTTCGCCACTGGTGTTCTTCCTAGTATCTACGCATTTCACCGCTACACTGGGAATTCCACTTTCCTCTCGATACTCTAGATTGGCAGTTTCATCCCATCACGGGGGTTAAGCCCCGAACTTTTAAGGCGGGGCTGACCAATCCGCCGCGCGCTGCGCTTAATAATTCGGACAACGCTTACCTACGTATTACCTGCCGCGGCTGCTGGCGTAGTTAGCCGTGGCTTTTCTATTCAGTACCGTGGTCTTCAATAACTATTTGCAAGAGGCCTCTCGTCCGATTAACCAGGCTTTACAACCCGAAATTGTCCGTCATCTCGCGGCGTTGCTCCGTCAGACTTTCGTCCATTGCGGAAGATTCCCCTGCTGCCTCCGTAGGG
+
$%3)(&&&((-/42.396-65:/2$/&&+'/1378;22/023;41066:61,+.1'3::568/,(*(%%#'(&-'))))+1226113;7945644+0*+-/2-,.54381.,(/+0--0*,+.1212)+../2.2122912)...(%'(+-2*&*+.())(''()3172.')*24-<15-2(*302-0(,--0.,-2/37+,57/,4/.),,.2&&+,++,&)'(+%+%'&'*(.)*(,++%-(.)44/.4335304:0./1/346.:/.(*075947/.()*-712298:0:-(*,)))&%%%%)(,6,*/--/66373662;2210((%%-+*(+/.*-.1347870;0//60)%'&/'3(')-023001/143511,&''&((*&,*,+$%$)663,24:46-6('-2-.+*03-8**,*').)9,-.887638'++')+'+),.7457200*//969:5331-+*,+44&(-+.,;;839433404.41'&(&%$&#)34.*/118783%$%$&-0332(&##%&')'-')&'**&#'&,0931,%'&(++)..*/-*/+**,,,2/.,0(++-.7310.)$')+4-2+*+-,-2)(&)'22+*0262:*%)(.22'-(2('%.13/0075685079,-28.+.--3,,))19-289--..485/-./.5,(((&$%'%'',,177+3:0-,%')/2667;9:030*,',,0..*,*-+/4:2247016,/.00%(&(*,1/0),+45+21225---&)('&$')273:3052<-3*+*61)*857189:/181-(+06-./4/,11)(''&&'*(&,(''$#*+015,/)(--0+**&(%&'&-)'+0-0/+9,-0.1.('&$(.&&,-.308+)'$%'-,.-6354765-430+./50&.3.-2+*.46*,+-5;9)435851*&)+)-*(*'&-(')(-61*/*&$(2+43,,,-009(()7/1.*%'/5.166)-.-01+()(%((&&&)*+,.(''&',,4435/../58348$(,-269-5898'3**)-*00./21121-*)-,))%)+)'('-)&
@10975deb-091f-4a86-9331-e29f5e6aa137 ch=419 read=55927 start_time=2019-12-12T23:54:02Z barcode=BC01 runid=2c9cf7bc05858273f10e7d7ec552fc0bd742dc3e
CCGGTTACCTTGTTACGGCTTCACCCCAGTCATGGATCACAAAGTAGTGGCAGCATATCCCGAAAGGATTAAGCTATCTACTTCTTTTGCAACCCTCCCCGTAGTGTGGGCGGTGTGTACAAGGCCGAGACAGCGTATTCACCGTGGCATTCTGATCCACGATTACTAGCGATTCCGACTTCATGGAGTCGAGTTGCAGACTCAATCCGGACCGACGCGCTTTATGAGGTCGCTTGCTCTCGCGAGGTCGCTTCTCTTTGTATGCGCCATTGTAGCACGTGTGTAGCCCTGGTCGTAAGGGCCATGATGACTTGACGTCATCCCCACCTTCCTCCAGTTTATCTGGGCAGATCTCCTTTGAGTTCCCCACGGCCGGACCGCTGGCAACAAAGGATAAAGGGTTGCGCTCGTTGCGGGGCTTAACCCAACATTTCACAGCACAGCGAGCTGACGGCAGCCATGCAGCACCTGTCTCACGGTTCCCGAGGCACATTCTCATCTCTGAAAACTTCCAGGATGTAGAGACCAGGTAAGGTTCTTCGCGTTGCATCGAATTAAACCACATGCTCCACCGCTTGTGCGGGCCCGTCAATTCATTTGAGTTTTAACCTTGCGGCCGTACTCCCCAGGCGGTCGACTTAACGCGTTAGCTCCGGAAGCCACGCCTCAGGGCACAACCTCAAGTCGGCATCGTTTACGGCGTGGACTACCCAGGGTATCTAATCCTGTTTGCTCCCCACGCTTTCGCACCTGAGCGTGTCAGTCTTCGTCCAGGGGCCATAGCCGCCACCGGTATTCCTCCAGATCTCTACGCATTTTCACCGCTACACCTGGAATTCTACCACCCCCCCCTCTACGAGACTCAAGCTTGCCAGTATCCAGATGCAGTTCCCCAGGCCAGGGGATTTCACATCCTGACAACAAACCGCCTGCGTGCGCTTGCGCCCAGTAATTTCCGATTAACGCTTGCACCTCCGTATTACCGCGGCTGCTGGCACGAGGTTAGCCGGTGCTTCTTCTGCGGGTAACGTCAATGAGCAAAGGTATTAACTTTACTCCTTCCTCCCGCTGAAAGTGCTTTACAACCCGAGGCCTTCTTCATACACACACTGGCATGGCTGCATCAGGCTTGCGCCCATTGGTAATATTCCCCGCTGCTGCCTCCCGTAGGG
+
63,*3/+0715*+.),--/383**021(.02021-001.113)&)%-.--,()+('%+.+'')0(*,)004:/3/1586/205-9;;)00/,192(':80'1'2,,(%.533964521547:1-/*'%%,0%&%)*439334:75251/2;4/2266/+,,/0:/0**)(,$//23246887114-)*+,%%*/,,-438888/;/2&'+&&()*+)*%)//8688-6+,+))10//0145.,-,-,63.0250332;931412435:48;/2262/101463,,,260177753701+056:95...--0.//034.--+724+(+3/292/1-./5:80//++0.*%(().9853;:4)+-8825*%'+0464989734102./+46:*5,2*,0*)*0-:045768.3.--+9-**-,3+31,,',,.9.+,--*0.1./..-1.33347*+*):*(7/3,.4465676556299::;571,,),)*++.810115822'(*153,03*.-/667/-'$(');;132/-++0/679<:9943501378&7'9);;197$%#)(1386.08*,+3,0/5(1.05(&//394;5,11.-,+59;/090100/,2.9//-...910+(-32/5,,,./07//**+-,2,,-0053404.050325:88..0.--14:7:4603/332(132477<:0,+-,,268111007,(2*(/-23*/5.2&))/9+,013;:403243;:327.1701/0/-,%(**.+,3--4/8)+2::024'(%)/,24857:,324598),1&(+222354-,)+*+5;4.589434,0.18774121:150/(&+.21563+.0,-.,.45419)5-33:43+&%**/-')-386631345&&#%(-5.'),(*%48---2205*)*,,-+.2783837;55542552./,$&'.-)(+.,,*2-/1**0:1;65292/.*04*/70122;67:4,4+++99:/-*&++%,*//,,.6,.-%&.*9::655326,+.840//.73/+.(+;+.,..-4-.),3+%'(574342+5:0,71/+-)(+&*+,)%-.7380))+*589<98;87663..-.)+(*,.339;:966654)78436+,.297--0,'$')&-9:586+$((%')%')'37(),%+&$
@1b8f88c0-51d4-4272-a4c2-70a0817a3442 ch=388 read=32769 start_time=2019-12-12T23:54:01Z barcode=BC01 runid=2c9cf7bc05858273f10e7d7ec552fc0bd742dc3e
CTCCTACGGGAGGCAGCGATAGGGAATTTTTTTCGGCAATGGGAAACCCTGACCGGCAACGCCGCCCGTGAAGGAAGAAGGTTTTCAGTTGTAAACTTCTGTTATAAAGGAAGAACGGCTACAGAATGGTTAGCCGAGTGACAGTCACTGATAGAAAGCCGGCTAACTACGTGCCAGCAGCCGCGGTAATACGTAGGTGTAAGCGTTATCAGGTGTGGGCGTAAAGAGGCAGGCGGCAGCAAGGGTCTGTGGTGAAATACAAAACCTTCAGTAAGCCATAGAAACCAGGCAGCTAGAGTGCAGGAGGGATCGGTAGATTCATGGCCAGCGGTGATGCGTAGATATGTGGAGGAACACACCGGTGGCGAAGGCGACGATCTGGCCTGCAACGGCGCTCAGTCCAGCGTGGGGAGCAAATAGGATTAGATACCTAGTAGTCCACGCCGTAAACGGTGATGAGTACTAAGTGTTGGATGTCAAAGTTCAGTGCTGCAGTTAACGCAATAAGTACTCCGCTGATGAGTACGTTCGCAGAATGAAACTCAAAGGAATTGACGGGGGGCCCGCACAAGCGGTGGGCATGTGGTCTAATTCGAAGCAGCACTTGAAGAACCTTACCAGGTCTTGACATACTCATAAAAGGCTCCAGAGATGGAGAGATAGCTATGAGATACAGGTGAGTGCATGGTTGTCGTCAGCTCGTGTCGTGAGGTGTTAGGTTAAGTCCGCAACGAGCGCAACCCATATGGGTAGTTACCATCATTAAGTTGGGGACTCTGAGACTGCGCCAGTGACAAGCTGGAGGAAGGCGGGGATGACGTCAAATCATCATGCCCCTTATGACCTAGGCTACACACGTGCACACAATGGATGTGGTGCAGGGAAGCGAAGCCGCGAAGTGAAGCAAAACCCATAAAACCATTCTCGGATTCCAGTTGTAGTCTGCAACTCGGCCACATGAAGTTGGAATCGCTAGTAATCCAGCATGTCGCAGGCGAATACGTTCTCGGGCCTTGTACACACACCGCCCGTCACACCACGAGTTGTCTTGCAGAAGCCGGTGGCCTAACCGCAAAGAGGAAGGGCTGTCTAAAGTGGGATTGATGATTGAGGTGAAGTCGTAACAAGGTAACCGG
+
--2/*&*,3.',-)320'%0++&%),+7878+),'*+87633,'-,.;.-./7341/0*1/26)'%%&)-+3.,**&++)..884.**/+()-0)449464040013+-+))'.'((*(*+--.'*'%(.(&(0+''(*,,0$')$%*(*+/,%''(),/+.+-/82651+..1852/.,3),-*1-.40-1242/3-)%)0,.1076451247454;954539/'$+)&(78./+*%*)*&043-./10&'+'&%'')..87,)'(,()*,16-05150/(,,('&1-.%(+---+,,-5&86)*2++4/*'-,)),451.+%##$%'&(&')+&)+(+/3433'/131,'())+/),2&-).4/.,0*//79200../4358255/(+('-.3465758&-%&).*+/)&(,39:2+2++1**,18459(+,42542**,/23/5470--'('*,)*+-,5*,44646;7:7:598282,.77-,3/000025624.+'**9,-5-0-,*0.(*%')*(*&*-969<6246/1982.5..7755.0.022411246970-/7++,-.*.%*&,,,1($(--.27552/504,&)+'),)*%&&%(-1)-232.0-.3,*(**,2/1281/...16395*.72-3+**'*+990-*)(+-(54,,,++67767/231.%'(,067*74:134677-/001/924677-.-2.117&,,,751+-70*,3.7,,,*',+',0/%/'&%(&/'++636<500./362,-316:0034)('')478,+'/,+--/.-)+&'(*+/2-)**,**-48/345545456-,.779500.41,-0100*260&2313430/+/.014%%%(.625;41*(&+/15,'*%'&&(()1+-3/.,.+(.)//'-+5914;20.7;;.;;9::8/:(-*23/-+./0*&&'+316.0(--3.&.)(*,..07.01813733123.0*.)+*&'&*(/*//,/$/*())/33869<534'-+,0--)(),++)-(*3.08.13644032,.)&,&+')&'2'0)(.)(3;7;9.02.(,()'&(0/*%&)'-+((+-1-55116&++-91/6---..,9-*$0-,,(/'((&)+13-,+/-1678/8
@e6a760bd-0912-4da8-8544-f6a1f6b023ca ch=90 read=40958 start_time=2019-12-12T23:54:11Z barcode=BC01 runid=2c9cf7bc05858273f10e7d7ec552fc0bd742dc3e
CTCTTACAGGGAGGCAGCAGTGGGGAATGTGTGCACAATGGGCGCAAGCCTGATGCAACCATGCCTTATGAAAAGCTAAGGTTGTAAAAGTACTTTCAGCGGGAGGAAGGGTAAAGTTAATACCTTTGCTCGTGGCGTGCGAAGAATGGCTAACTCCGTGCCAGCCGCCTGTGACGGAGGTGCAAGCGTTAATCGGAATTACTGGGCGTAAAGCGCAGGCGGTTTGTTAAGTCAGATGTGAAATCCCCGGGCTCAACCTGGGAACTGCATCTGATACTGGCAAGCAGGTCTCGTAGAGGGTAAATTCCAGGTGTAGCGGTGAAATGCGTGGCCAGAGATCTGGAGGAATACCGGGGTGGCGAAGGCGGCCCCACCTGGACGAAGACTGACGCTCAGGTGCAGCGGCGGGT
+
,--4/,+&21*'/,)+))%*)*'*(&*(&/&,('*,0;76:985888(4/1..+)**%.635.0'('%),,2,(%%'%%-1,.*.18:1-,,,2570&(&(./+,4,.-0&'+<9/.2./+,0.17.,334'.*,))'%'(',('$%&&&%0(,+1.)+3794*0-''%#$#%%))+*)++.0.*),/542323,4,,0.,.4:;992211('*(,(132'3)*)+.90..12/.0/+,+/6.,779-*1*+,9.7365087084455434/./00287:645-/(),-.1968.-)2/0+.)6-80-(.1-/+)++8;7/02))+75.%%&&*&&',.0291/80171+-&(++.*.7/.//-3+2)543*&-+-/302200()))**101020.21/&'%$&&)*(&$
@45fa5576-cb4a-4e8c-9c8b-0a6e2efa92c6 ch=90 read=40956 start_time=2019-12-12T23:54:07Z barcode=BC01 runid=2c9cf7bc05858273f10e7d7ec552fc0bd742dc3e
CTCTGGGGGAGGCAGCAGTGGGGAATGCACACAATGGGCGCAAGCCTGATACGCCATGCCGCGTGTATGAAGGCCTTCGGGTTGTAAAGTACTCACGGCGGGAGGAAGGGGTAAAGTTAATACCTTGCTCATTGACGTTACCCGCAGAAGAAGCACCGGCTAACTCCGTGCCAGCGCGGTAATACGGAGGAATTACAGCGTTAATCGGAATTACTGGGCGTAAAGCGCACGCCAGGCGGTTTGGTAAGTCAGGCAATGCCGAGAATCCCCGGGCTCTCAACTGGGAACGGCATCTGATACTGGCAACGAGTCTCAAAGGAGATTTGAAATTCAGGTGTAGCAGTGAAATGCGTAGAGATCTGGAGGAATACCGGTGGCGAAGAGCGGCCCCTGGACGAAGACTGACGCTCCAGGTGCGAAAGCGTGGGGAGCAAACAAGTTCCCGGAGCTACCCTGGTAGTCCCGCCGTAAACGATGTCGACGGAGGTTGTGCCCTTGAGGCGTGGCTTCCGGAACTAACGTTGAGGAGAGTCGACCTGGGGAGTACAGCCGCAAGGTTAAGAAACTCAAATGAATTGACGGGGAATTTGCCTGGCAGTGGAGCGTAATGTGGTTCTTCGTGCAACGCGAAGAACCTTACCTGGTCTTGACATCCACGGAAGTTTTCAGAGATGAGAATGTGCCTTCGGGAACCGTGGGGCAGGTGCTGCATGGCTGTCGTCAGCTCGTGAATGTTGGGTTAGGTCCGCAACGAAGGCGCAACCCTTATCCTTTGTTGCCAGCGGTCCGGCCGGGAACTCAAGGAGACTGCGCCGTGACGAATAAACTGGAGGAAGGTGGGGATGACGCGTCGAAAGTCATCATGGCCCTTACATTTGACCAGGAGCTACCACATTGCTGCAATGGCGCATACAAAGAAGCGACACCTCGCGAGCAAGCGGACCTCATAAGTGCGTCGTAGTCCGGATTGAGTCTGCAACTCGGCTCCATGAAGTCGGAATCGCTAGTAATCGTGGATCGAATGCCACGGTGAATACGTTCGGGCCTTGTACACACCGCCCGTCACACCATGGGGAATTAAGGTTGCAAAAGAAGTAGGTAACAACCTTCGGGAGGGCGCTTACCACTTTGTGATTGCATGACTGGAATTTTGATATCGTAACAAGGTAACCGG
+
0/)'(*10*%*/0076-.1*/.'*(+.....0287772589;:-383121)/,.106388-,,,,0--')'&%),-1/-8036.-0;1.2--*'%'',,-5.**-*1)/,+*/7-**001,+/--4,057339435.4.-0;0//((/,(*.(+,4:&'$&+*5463*3,'&%'(+++,+2,-)6+4--+&%))&+,(**:-5-45'()%*)-/4:622//0350231*,*,'(273-55:/($,,4*.7')$&%$$$&%%''+2+137,+2///624,0.-%/)/(,6:8642)(*.-6232-*&'$%.//.)''%')$*$)&$$'*,+*($(')($$*)%2379<930213610-/0677.+1)5./.79+53+(&))(%&&(*+/:6/'-3470,+&&'$'(+',)4'*9:993*,1)()*66:;-+,-:<38-(-%0*2(+)'&&*%07./-*3,,,:2))-/479<70/-+&,.,.-+0+*+,0.0-74)&((()).*,21./0.*0,/%.0,()&''&$+))&%&*+/'+)&'2/)&((-0'02,*,2*/*4)3.%+00,.7,;7634140.,-+++'%$)*''--+---(2238./.&.'(*')*1/4'*4*((*(0))',+,3+/55,0-+.,''%&%.*++44-8.(+-,,-*.985.,)**-80/,,43363698<9'76166:893&+%+'(,+,,3114533/,)141/,*+,-4+)%,))),(-/.0112852'),333-)''/-.1183<6.855735;5-2724;1.1/816)/,67,86.77893,)/')+01/,(+-)*)&&$%((+-'*$&*(*'.,)/-.57--,--)&'''.(*0.+-/0:8,+-+1+'')&%%),**-10+'+&'+4),'%'%+-)(&%&,*,*.-.144.348+'**&+11-%'-,4...'(),2+,-4-5664,+-**),+.1701..0.,0,(6)(%%()765261/0,&///702,.*+/4.90946522+'++0/13:97664&*0113-+-/821/:6/6-4-,).-.&'&'(*+*+)273177+,-33239.2'('&%'**))-.1;34363(%'''+++3,/','-+.0:8/9(&/6)63605-.6+1392//1+4+$%'')*-.13*,)((#'%$%*+3476-5*'%''&1,3,
@a32c7dd4-ff3d-433a-9314-aad242c17dff ch=316 read=61238 start_time=2019-12-12T23:54:06Z barcode=BC01 runid=2c9cf7bc05858273f10e7d7ec552fc0bd742dc3e
CCAGTTACCTTGTTACGACTTCACCCAACCGCTGACCCCTACCTTCGGCCGCTGCCTCCTTTGCGGTTAGCTCACGGACTTCAGGTATTGCCAACTCTGTAGTGTGGGCGGTGTGTACAAGACCAGGGCAATATTCACCACGCGACATTCTGATTCGATTATACTAAGTAACTCCAACTTCATGTAGGCGAAGTTTCAGCCTACAAATCCGAACTGAGACTGGTTTTAAAGTTTGGCTCCACCTCACGGTATTGCATCTCTCTGTACCAGCCATTTAGCCCAGCGTGTGGCAGCCCCTACATAGGAGGCATGATGATTTTGACGTCACGCTTCCTCCTAGTTAGCAGAAGCAGTCTCGCTGAGTCCTCAACTTAATGGTAGTAACTAACGACAAGGGTTGCGCTCGTTGCGGGACCTTAACCCAACATCTCGACACGAGCTGACGACAACCATGCACCACCTGTCACCTTGTCCCCGAAGGGGATTTCCTCGATTAGAGTAATGCAAGGGATGTCAAGTGTAGGCAAGACCTTCGCGTTGCTTCGAATTAAACCACATGCTCCTTTCTTGTGCAGGTCCCCGTCAATTCTACTTTGGGTTTTAATCTTTGGGCCATGCTCCCCAGGCCAGATACTTAATGCGTTAGCGGCAGCACGGAGGTGTTAAACCCCACACCTAGTATTCATCGTTTACGGCGTGGACTACCGTTATCTAATCCTGTATTGCTCCCCACGCTTTCGAGCCTCAGCGTCAGTTACAGTCCAGAGAATACTTTTCGCCACTGGTGACCTGTCTCTACGCATTTTCACCGCTTCTGGAATTCCACTCTCCTCTCCTGCACTCTAGATAGCCAGTTTGGAATGCAGCACCCAAGTTGAGCCCGGGTATTTCACATCCCATAATCATCCGCCTACGCTCCTTTACGCCCGAGTAAATCCGGATAACGCTCGCCACCTACGTATTACCGCGGCTGCTGGCACGTAGTTAGCCGTGGCTTCCTCCTTGAATTTGCCGTCATTATCTTCCCCAAGACAGGCTTTACGATCGAAAACCTTCATCACTCACGCGGCGTTGCTGCATCAGGGTTTCCCCATTGTGCAATATTCCCCACTGCTGCCTCCCGTAGGGAG
+
5+%+4415151)5.((.-14:4-,%%)'14&&*&'/34)'(-60;2./0,(-104735*+1*+-(0,3/.-,,,-4:689;9&/+-,2944/8-++,%%'$%&$%$+22//*,.')+053126:113300764675335(.+-/21106/00+6,%(%,*'**-.1,&+)/-.0'/')++-*.,/005-++()/5*-,-/71-.+.+)-+*0741*,,-.88.7;<+06+,.7'(''(3.+0921--..+(-*(+:96200,1586:;3237$'1'%'%%&&')((,3))()+*5*'$&(..1**%*..29222221;;,---',.*,&.-6*,/.+)&*-.(*,(&'(()%15645+*)%&()29/8'.)+6,9,/7**+03865455546/2*42/:087:::365233;84,&%$+&1.*,(1345'&%$&-.0.6599585,50..4.1+,)-0237222,*,,.---;8;/,,/*,+'&23.62230(2'+&((),*+)).1&2005276743641-.,&'&(%'+-412230,),*,1207/60<:4<4323/-+/*%()(*,*-04&07/644'%'(+8/7,('((0.-756<<103/,*,&&((*0,/*0117:+*,(&#'&2002.9-:./11/7,*)*.*(+-*.02.1/*+-''00,75,(,,-7.(1434:88997085()),+-,0;984-/)(+/,./005212//0+41)+03:90(-+,/:9342126.1*++.15,01:3327/9*****'&($$''**./4:.2-2*+$##%$$()*,0+445417:./,0/--.,,'')+.,;-500-.-0112141**,'+*,5/.511+1/25.6;,5092//(+.'('&*(,-.+*/10+.204+/8,-+-.-.6/++(1*,39:489;432+./2/.0*(..0/+&%*+/63213465;:<;8::111,)/803667528-0'(),1-..4.3'&%*)40%6)%%&),2.6../3.+,(()))(/))%/4478,9-+,9979::+70019.---/81.30.01/2;<434441138//0/)....3---1''+/2222-643,8205;5*+:/009090004447-*,--15549+.8,),((.,*,
@094e4f2f-3b0a-4ff4-8fb7-848a9607b72b ch=465 read=21277 start_time=2019-12-12T23:54:04Z barcode=BC01 runid=2c9cf7bc05858273f10e7d7ec552fc0bd742dc3e
CCGATTTACCTTGTTGCGATGCCCAATCATCAATCCCACCTTAGTGTGCTTCCTTGCGGTTAGGCCACCGGCACAAGGGTGTTATCAGCTCTCGTGGTGTGACGGGCGGTGTGTACAGGGCCGAGAACGTATTCACCGCGACATGCTGATTCGCGATTACTAGCGATTCAACTTCATGTAGTCGAGGTTGCAGACTACAATCCGAACTGAGAATGGTTTTATGGGTTTGCTTCACCTCGCGGCTTCCTTCCCTCTCCGCACAAAATCCATTTAGCACGTGCTTGTGGCCCAGGTCATAAGGGGCGCGTGGTTTGACGTCATCCGCCTTCCCTCAGCTTGTCGCTGGCAGTCTCGCTGAAGTCCCCAGCAATGATGGTAACTAACGATAAGGGTTGCGCTCGTTGCGGGATAACCAATCTCACGACACGAGCTGACGACAACCATTTTTTTCTCCATATAGCTATCTCTCCATCTCTGGAGCCTTTATGAGTATCGCAGAGACCTGGTAAGGTTCTTCGCGTTAGCTTCGAATTAAACCACATGCTCCACCGCTTGTGCGAACCCAAATCAATTCCTTTGAGTTTCATTCTTGCAGACGTACTACTCAGGCAGGTACTTATTGCGTTAACTGCAGCAGACTTTTGACATCCAACGCAGTGCTCATCGTTTACAGTGGACTACTAGGGTATCTAATCCTATACGCGCTTGGGGTGAGCGTCCAGTTGCAGAGCCAGATCGTCGCCTTCGCCACTGGTGTTCCTCCTTACATCTCGCATTTCACCGCTACACGTAGATTCCACGATCCTCTCCTGCACTCTGGCTGCCCTGATCTCTATGGCTTACTGAAGTTAAGCTTCAATTTCTACCACAGACCCGCTGCTGCCGCCTGCTCCTCTTTACGCCCAATAATTCCGGATAGCAACATACCTACCGCGGCTGCTGGCACGTAGTTAGCCGTGGCTTTCAATAAAATTACCGTCCTCGGCCACCATTTCCATAGCCGCCGTTCTTCCCCTTTATAAACGAAGTTTACAATCCGAAAACCTTCTTCACGCGGCGTTGCTCGGTCAGGTTTCCCCATTGCCGAAAATTCCCTACGCCTCCCGTAGGGGAG
+
12(%+6,+./30-24))($%#(('*))++++,*'30+'/).'%$%&%%'./1214238:6:37:893620++#&%&)/(/-.300/,)*(++/.56./,,+.4/583453363-,)''(),))*+4646:573/,/+(),14))'%%)*+23.0/,/3-//.*,,-62/',+495-/,//163.,*+,3)/))213454347+*').$&(),00682<<//558/6:0*24<54584521.4..7/)+,/20((%&'&(&*&.'(',/-)+&&&'&(',%(+((%&'+'))1568441*.36-+'%(%'&263//16776,21(+0//-4,+7)*,/400)'(().,)34427/10'&+(*.;:5++,0-)(*,684/4//.(01241-,*-)80489:988:55490)*)&(%)'#$()(*-&122+(1110//4151022'*))++--*,1((+33078867433065.021111/%&*((,,&('&&)(+(#&%&(+./97/7,.-./37576479642&$&-4/+,-4.4;98:221215679358/1.6.0.1)%%(''(-.-1&*'00.-2,++0/<;478;07/,1$&,-''%*+)*///151).*++,5,*5**('.1/,(2$&##$$')*.56-++,+0.*./,**$%)&-.006755:1'&%&(*5+230101*62/110)'+0&%$#$#'$(&',('+(&#'&-/246')+9*((&($'**/0::;832/84/6647;666,4,++:/3,/''&''')(')*++0922(*+%&*$%%((+*,+*0'(%*),.*0+./50010*.,/((-*+'&&&#'#&'-,0'.&%$%%%'**)))0;72+.044(%%(,+''+/+,-.3:7*$&*()00181280/.+6.')/2.*-*.'%,/-1./('(+3--*&*%$&#%&(,('+((.-611/10/1,&+++)+,20''*+,.'*)*'%,*.080'--,5989.--.,-+'&*()3;7-,#%$$%,('),.156;/4,),63++*1+-*+++/:5/039851./783196;57:4,0/0.50,.,--38)8*.)*-*5*4:;4/271(''(/-1,0//((*&$%&'-6++,&*.-(*$
@59875009-c320-4930-8f7e-2bdba700f162 ch=106 read=56164 start_time=2019-12-12T23:54:14Z barcode=BC01 runid=2c9cf7bc05858273f10e7d7ec552fc0bd742dc3e
CCGCGTTTGCCTTGTTGACTTCACCCCAGTCATGAATCACAAAGTGGTAAGCGCCCTCCCGAAGGAAGGTTAAGCTGCACTTCTTTTGCAACCCTCCCATGGTGGCGGCGGTGTGTACAGGCCAGGAACTTGTCACCGTGGCATTCTGATCACGATTACTAGCGATTCCGACTTCATGGAGTCGAGTTACGAACTCAATCCGGACTACGACGCACTTTATGAGGTCCGCTTGCTCTCGCGAGTCGCTTCTCTTTGTATGCGCCATTGTACGTGTAGCCCTGGTCGTAAGGGCCATGATGACGACGTCATCCCACCTTCCTCCCAGTTTATCGCTGGCAGTCTCCTTTGAGTTCCTGGCCGGACCGTGGCAACAAGGATGAGTTTGCGCTCGTTGCGGGACTTAACTTAACATTTCACAACACGACTGACGGCAACCATGCAACACCTGTCTCACAGTTCCCGAAGGCACCAATCCATCTCTGGAAAGTTCTGTGGATGTCAAGACCAAGGTAAGGTTCTTCGCGTTGCACATCGAATTAAACCATATCCACCGCTTGCGGGCCCGTCAATTCATTTTGAGTTTTACAACCTTTGCGGCCGTACTCCCCAGGCGGTCACAACGTTAGCTCCGACCACGCCTCAGGGCACAACCTCCAGAAGTCAGGCATCGTTTACGGCGGGGCCACCGGGGTATCTAATCCTGTTTGCTCCACGCTTTCGCACCTGAGCGTCAGTCTTCGTCAGGGGCCGCCTTCGCCACCGGTATTCTCAGATCTCTACGCATTTCCTGCCGCTACATAGATTCTACCCCTCTACGAGACTCAAACTTGCCAGTATCAGATGCGATTCCCCAGGTTGGGCGGGGTTTACATCTGACTTAACAAACCGCCTGCGTGCGCTGCGCCCAGTAATTCCGATTAACGCTTGCACCTCCGTATTACCGCGGCTGCTTTTGGCGTAGTTAGCCGTGGCTTGGTGCCGTCATTATCTTCCCCAAAGACAGGCTTTACGATCCAGAAACCTTCATCACTCACGCGGCGTTGCTGCATCAGGGTTTCCCCATTGTGCAATATTCCCCACTTTTGCCTCCCGTACG
+
0'$$(&-,$+248(,'((66<7.544-./24344,640(.,.-()+)**)*+-.50*.-*(..(*''')-,*)*))%)$(*.+198/-25495,'+6.)0,-''(%)(&+,)-1.,''',0+6(87,4*$%'*,*0'%,06304:8-,,-+%&**<-,,3124645:3//,34:57851-.-1-*//+%)')779:7:62*1/23+('-.141-/-68-.2331.4'%%&$#&((-,++))0-2)/.808439.&+)/*,,.1666,+,/-/-*&(*1.,/89:321/,1258.1./+*)&)4689::141+)076;58170)*22:8..-%1-.61.16655*-0***56//(%+//22;9:+'&')/00/5)13+)*&()5)-.231535<67+952&&&'$'$#+*/12:8/01200(*-.13224.(.0+)+--498132172345.----89<1/)&))((2-0,302694466551.0-(((+65545122.667789:29(1,032356<::<75641:2/--+/204.9.:7-80.-%'&--0/,)2()'-2-18+)65'7+72.9:8(++5089-%%-85450)(((%%'')&*,/58+.5;939//$'((,))+,+.-1*++130323:2,+)20()-016815**$)'*+6%,-,-/0.871)//,'(0020,+4-+:8/-.251040//-02<9,//24)*+-4::513/4633-(+)'(%'334:6536&2890050386<95/.)/+3//-5/0/9(),64425552436;:3$%'*3160--&&*(.-0+,).5--+1.-/*-/2458()%*0-'/0%10225)*,/../%7./-1)&*..13.70'+/((,'&(/.401*,0,4.87;:79&()+.04752)'+%(),3*)*-016-80/-41314+--2'*&,1*--'()-4267442:521++()&/).))*41,**1,89,))'('..*47366/41-/496988+791-/*-/4,24-%0./,/)'&,10+51<988:/576+.--,+),-5.120/022*/:549307:5'(**,/-/-..3147:,&'(-)2+.360;8*-,('
@46a80288-89ee-44ed-8f7e-8b826f51d3bc ch=104 read=71279 start_time=2019-12-12T23:54:14Z barcode=BC01 runid=2c9cf7bc05858273f10e7d7ec552fc0bd742dc3e
CCGGTTACCTTGTTACGACTTCACCCCAATCATCAAATCCCACCTTAGACAGCGCTTCCTTGCGGTTAGGCCCACCATTTCAGGTGTTATCAGCTCTCGTGGTGTGACGGGCGGCGTGTACAAGGCCCGAGAACGTATTCACCGCGACATGCTGATTCACTTGCGATTACTAGCGATTCCAACTTCATGTAGTCGAGTTGCAGACTACAATCCGAACTGAGAATGGTTTATGGGTTTTGCTTCACCTCGCGGCTTCGCTTCCCTCTGCACCATCCATTGTAGCGTGTGTAGCCCAGGTCATAAGGGGCATGATGGTTGACGCCTTCCTCCAACTTGTCACTGGCAGTCGCTAGAGTCCCCAGCAATGATGGTAACTAACGATAAGGGGTTGCGCTCGTTGCGGGACTTAACCAACATCTTTACGACACGAGCTGGGCGACAACCATACACCACCTGTATCTCCTTATGGCTATCTCTCCATCTCTGGAGCCTTTGTAGATATGTCAAGACCACCAGTAAGGTTCTTCGCGTTGCTTCGAATTAAACCACATGCTCCACCCAACTTGTGCGGGCCCATCAATTCCTTTGAGTTTCATTCTTGCAGACGTACTACTCGGCGAATTACTTATTGCGTTAACTGCAGCACTGAACTTTGACATCCAACGCGAAATTGCTCATCGTTTACGGCGTGGACTACTAGGGTATCTAATCCTATTTGCTCCCCACGCTTTCGGGACTGAGCGTCAGTTGCGGAAGGCCAGATCGTCGCCTTCGCCACTGGTGTTCCTCCATATATCTACGCATTTCACCGCTACACATGGAATTCCACGATCCTCTCCTGCCAAAAGCTGCCTGGTTTCTATATGAAACACTGAAGTTAAACTGGGCTTTCACCACAGACCCTTACCGCCGCCTGCTCCTCTTTACGCCCAATAATAATTCCGGATAACGCTTGCCACCTACGTATTACCGCGGCTGCTGGCACGTAGTTAGCCGTGGCTTTCTAATAAAGAGATACCGTCACTCGGCTACCATTTCCTGTAGCCGCCGTTATCCTTTATAACAGAGTTTACAATCCGAAAACCTTCTTCCTTCACGCGGCGTTAACTCGGTCGGGTTTCCCCATTGCCGAAAATTCCTGCTGCCCGTAG
+
6-3,4--9:7;216--..9:<:7188*0013-/-*3/-.8.,0./.''0,**)&)1,802//3*/,/.7388((3-$&'(*&5.-'+-,.2+&,..,.29:;7743455;;9.8556:9879.,(--))(-/722879;6016./326574**)*+2.&)%$%&*+...0.////0833(0),018))%%$&-014-6---8978664362130'4.+)+')0,+44:6,235-,::/.00;04691325382192&(/.18,+11./+/53783001++)*)'()-01.2.:0+-1.,,-0-)11+/06..//-5-,*.(-/5561,.,*++0...3--,+$$#&'((),-,../.6:5.,1270//13::995469000022/32//5.0012777<895::30.,*+)),+868(')'&-/3769)(430/''(*),+,'+-//2/02012+'.&),57&/()*-.--2533127;9731+-1-*+2*)+)%+&'%,.1389-..006%&&%),,1.619:9:5/0018134;54080809(66233434430-,)'(&(,++-4225/-40)-466783++2../08<;78:<71801++5702,/-+,..&4).4-4,),2..0911.:/:-559984856769;-020+..9:6.525/0'','-*+-0347746::'21/-++*9075,31+21,/14553:05,+)91+*22153/*+--6:43/;;7679:8;8650/4)&&()),-'.6,-/3328536748548<89980-.2;23226(++./799896867<-,,4-345--''(1150415./*+*/05101440.')''-.((-.1775661:4/,--'(+*(%&)--27001:10'(%*/--.:-'%*(*,01339*1,%*').527;0//-38+,53.&++,,+./+//)).-8.4/71:892+,-./29457/,-,&'*-*28506000755180-/223632.((++.09.0/,*%/+.19,)'(&*+9978/*+-//8/10:;64<54524400161796-+&))'(0((&,'-,%%'0:7016::3**0:<9074:48;2-,13.012192-0-)%+*-*/,+++*.2'7;;.+/1-371.013+-())),/+.3*)999
@82d6cc00-08e8-4931-840d-a3132b6eae67 ch=84 read=47162 start_time=2019-12-12T23:54:29Z barcode=BC01 runid=2c9cf7bc05858273f10e7d7ec552fc0bd742dc3e
CTCCTACGGGAGGCAGCAGTGGGGAATATTGCACAATGGGCGCAAACCTGGTATGCGCGCGTGTATGAAGAAGGCCTTCGGGTTGTAAAGTACTTTCAGCGGGGAGGAAGGGTAAAGTTAATACCTTTGCTCATTGACGTTACCCGCAAGCCTGTTCACTCCATTTTAGCGGTACAAGCGTTAATCGGAATTACTGGGCGTAAAGCGCACGCAGGCGGTTTGTTAAGTCAGATGTGAAATCCCGGAGCTCAACCTGGGAACTGCATCTGATACTGGCGGCAAGAGTCTCGTAGAGGGGGGTAGGAATTCCAGGTGTAGCGGTGAAATGCGTAGAGATCTGGAGGAATGCAGGCGAAGGCGGCCCTGGACGAGGGCGACGCTCAGGTGCGCGGGAAGCGTAGAGGAGCAAACAGGATTAGATACCCTGGTAGTCCACGCCGTAAACGATGTCGACTTGGAGGTTGTGCCCTTGAGGCGTGGCTTCCGGAGCCTAACGCGTTAAGTCAGGCGCCCGGGAAGGAGTACGGCCGCAAGGTTAAAACTCAAATGGCGGGGGCCCGCACAAGCGGTGGAGCATGTGGTTTAATTCGATGCAGAAAGAACCTTACCTGGTCTTGACATCCCGGAGTTTTCAGAGATGAAGTGCGCTATGTGAAGTTAAGGTGCTGCGTGGCTGTCGTCAGCTCGTGTTGTGAAATGTTGGGTTAAGTCCCGCAACGAGCGCAACCCCTTATCCTTTGTTGCCCAGCGGTCCGGCCGGGAACTCAAGGAGGCTGCCAGTATTGATAAACTGGAGGAAGGTGGGGATGACGTCAAGTCATCGCCAGCCCCTTGACCAGGGCTACACGATGCGCTACAATATGGCGCATACGAAGGCGGCCTGCGAGGCAATGGACCTCATAAAGTGCACGTCGTAGTCCCGGATTGGAGTCTGCAACTCGACTTCCCATGAAGTCGGAATCGCTAGTAATCGTGGATCCGATGCCACGGTGAGCCGTTGCGGAGCCCCATACACACCGCCGTCACACCATGGAGTGGATTTTTGCAAAAGAAGTAGCTTAACTTCGGAGCACCGCTTTGTGATTCATGACTGGGGTGAAGTCGTAACGGGTGGCGGAAGGTAGGCGACTAGGCGGTAGGTTGGCACGAACACCATTAACTTTCTTCAAGCACCAGCAGCCGTAAAAAAAAAAAGA
+
./3**-1/9/(+*),...5/651)+1/+4+))*,1:66810+/35)6916((%$$&&),33530&&'',')*,0.7718,7677/+/4/)+-//;7.)+((/4*'*&)%.+''(.+*..300+.+,3-,224.6///6.:..7;3.'(&$%&%$%')(++/*$)**$$$$%&$%0--+121616*,&(*+.1/217/'$&*03*&'(.,.**)++/&,2:2./;17.4:-.1621**.,(-0,+.%),:;/749410/,,-++++,.,*++./862)*'')('%&)+-1507+'.,278+-,0%-*.//()67721.--.742283.0263+*+*1///45/,*)(),/%')&(,0.5-0/03,*,''''')*(&+./0223)+521,+&,.---+-00&-%+)&(+9;1:.47023/*-.431&%+-3..34.,--5:7088-,130)021.-4-.-)*+/9/.+17//60009761-/+*(-&3(,,/()8,,*+*1/4/.0.&)*-425.-2*++((')*.,./3/++,.*3.9/99/460.8)('%&&.8:*.2)&,*../.019892(*)/-*(+22;:3/4/)&(*./)(12*((//1072123/3200,)*,/+2*(&(%')/;8,)()-.*)+*'+,0)'($'$&#,**21,(1,4898753514.0-/0324.0112500.3(+)*6:/21:172.;/9/81;-+./36%&-//32'185*06345.34/+4-)--(()+-7740043628./)-+2'(),')*+,-30)/2230/-,/482771,+,(*,+*189+0467998842324../*,)(',4/*,.,.0240365(()'(-+-))&)',*.,*'%&***+**'+(*&''&()*'$%$'$&&&'%',5+)(''%),4--154)+/12586461/0,4,40/*')*-/951,00/.'(%('+++1023227383336+,,(*1/5.-*)*3442+')*,51/24*)*%)16.3,&(),$%)'(%$&')*-14,)4-)72/.+-3.2.((&(+0'0,,-+,-.38,%)+)(&')*,30,.2/-*'+-/1.&).1.+,367:72,+,,,742.+&(()*'''&'*%/.)''++2.(*(&&'%$#'('()1-0)(%&1/2(1/130+.//12'-+/+,-.0.0:.-/(+1460&*%&'$&#'&&)**,,('&#$
@74e7412f-f1b4-481f-9fc0-8acc89f74f87 ch=389 read=37891 start_time=2019-12-12T23:54:30Z barcode=BC01 runid=2c9cf7bc05858273f10e7d7ec552fc0bd742dc3e
CGGGAGGCAGCAGTGGGGAATATTGCACAATGGAAACCTGATGCAGCAACGCCGCGTAGTGATGAAAGGTTTCGGATCGTAAAGCTCTGTCTTTGGGAAGATAATGACGGTACCCAAGGAGGAAGCCACGGCTAACTACTGCCAGCAGCCATGACAATACGTAGGTGGCGAGCGTTATCAGTTGCACTGGGCGTAAAGGGAGCGTGGGCGGATGATTAAGTGGGATGTGCTTCCAGGCTCCAACTTGGGTGCTGCATTCCAAACTGGTTATCTAGAGTGCAGGAGAGTGGAATTCCTAGTGTGGCAGTGAAGCCATGAGATTAGGAAGAACACCAGTGGCGAAGGCGACTCTGGACTGTAACTGACGCTGAGGCTCGAAAGCGTGAGGGAGCAAACAGAGTTAGATACCCTGTTAGTCCACGCCGTAAGCGATGAATACTAGGTGGGGGTTTCAACACCCATTACCGCCGCTAACGCATTAGAGTATTCCGCCTGGGAATTACGGTCGCAAGATTAAAACTCCGAAAGGAATTGACGAGGGACCCGCACAAGTAGCGGAGCATGTGGTTTAATTCGAGCAACGCGAAGAACCTTACCTACATGACATCCCTTGCATTACTCTTAATCAATCCCTTCGGGGACAAGGTGACAGGTGGTGCATGGTTGTCGTCAGCTCGTGTCGTGAGATGTTGGGTTAAGTCCCGCAACGAGCTGTCGTTGATTACCATTAGGGTGGGGACTCTAGCGAGACTGCGCCTGGGTTAACCAGGAGGAAGTGGGGATGACGTCAAATCATCATGCCCCTTATGTGTAGGGCTACACGTGCTACAATGAAAGCTGGTACAGAGATGCAATACCATTGAGGTTAGACCAGAGCACTAAAACCAGTCTCAGTTCGGATTGTAGGCACAAACTTACCATGAAGCTGGAGTTACTAGTAATCGCGAATCAGAATGTCGCGGTGAATACGTTCCGGGTTTTACCGCCCGTCACACCATGAGGTTGGCAATACCCGAAGTCCGTGAGCTAACCGCAAGGAGGCAGCGTGAGGTAGGGTCAGCGATTGGGGTGAAGTCGTAACAAAGTAACCGG
+
&(01027.-./057328.*4-.6;...03;74.%).)*''(/.-0//02/-/61115/$4'(+219,.4.:,/+8/77617:.*..66575652'23264750400074:9/90-,,/2*/+*,+.1,,01./1:1320,).3+(+&),-,**)+()(-9671151&-,,,-,18:724$+).$,&+-1.046:5;0'0+%,,/,(.,-7986401123-23;995/1.(')(&'08829)0,-.1/:5,,.53//010*''1//123201331/,0,..%)+')(+-13.))%,).-/52,)(%%)*,+.'')$%(((),-.47,4.37558:48;/;0.,5*0.48,++++9788877/-,+,1/23531/,-3&(('),081'.0+&*,38'00&&(.3-174589--*/*('53,),-.0/107%+)*+)+75454,3.-1598/0;6,+'&$))))-0-13044'--5.0./0/:+((&)+7:9858:84/()%)&&)&5883766*).,198.+,,').1-+/231711,*&16.3393*+*,51/,,,.)-'**'.--/32950/0./))%(+%-)**+.))--((&&-,*,//41/24/69+3---.20..1/11/01-%,')3-/7904;8/645150--,'-//19:799:874411114527664444687810'(-/2;.85.500)000-+/216+)*))')-/81)&6(&**(.6-22).,%1416741(&&').12843/21,.0-,8.1.8232.-&(&'(*283156897897:500177572041)-0.13743235425..,-,2114.62:3,./)$%$&1)),****+0..,'+*.2,7-,*-'(%(+222+()$%#$+.56.&/*,-335027<:39-2/-/2(-&$'(&$%$$$'*,-11300380.,250/01&*$$%'&*,-735456;9693%))-,/6;7771746').'/-.',2847;4.005736,(%*((,*4*1+,./(.3-)-.-.37788810,1+-'(*1401,()'(*)'&&''*00+)*+--451)4)4/6.,,42./1/046556*))&$'')+
@9adb6585-f3e4-4f88-92bc-179e8577124a ch=193 read=43754 start_time=2019-12-12T23:54:36Z barcode=BC01 runid=2c9cf7bc05858273f10e7d7ec552fc0bd742dc3e
CCGGTTACCTTATTTTGACTTCACCCCAGTCCTTGAATCACCATGGTAGCTGGCGCCTCCGAAAGGTTAAGCTACCGCTAACGCAACCCACCTCCCATGGTGTGACGGGCGGTGTGTACAAGGCCGGGAACGTATTCACCGCGACATGCTGATTCGCGATTACTAGCGATTCAACTTCATGTAGTCGAGTTTGAACTACAATCCGAACTGAGAATGGTTTTATGGGTTTTGCTTCACCTCGCGGCTTCGCTTCCCTCTGCACCATCCATTGTAGCACGTGTAGCCCAGGTCGCCAGAGGGCATGATGGTTGACGTCATCCCGCCTTCCTCCAGCCTGTCACTGGCAGTCTCGCTAAGTCCCCAACAATGATGGTAACTAACGATAAGGAGTTGCGCTCATTTGCGGGACTTAACCAACATCTCGACACGAGCTGACGACAACCATGCACCACCTGTATGGCTATCTCTCCATCTCTGGAGCCTTTATGAGACGGGTATGGTGTCCTTTCGTCGTGACAGGTTAGAATCCAACCACAATTTTCATCATTAGTTATCGCGAAACTCTCAGTGATAACTGGAGAGAAAAAACGAAGGATGACATCAAATCATGCCGCAGGCTACCCGTGCTAACAGATGGTGCAGAAGAAACGAACAAGCTCTCATCGTCTCAATTCGAGATAATGATCTGCAACTCGATATGAAGATTGGAATCGCGCAACAATCAATGTCGCGGTGAATACGATTCCGAACCTCACCTACATGAAGTTGATAACACCGGAAGCCGGTGGCCTAACCGCAAGGAAGGCGCTGTCTAGGTGGGATTGATGATTGGGGTGAAGTCGTAACAAGGTGACCGG
+
5(*%57),.5.$5)%$&%&'/+$()('('33'-()39-/%&$&%$**)))$))/*++),*&+,&*/2948-0,&))&&.'&&()/)/4*')'',2-+765655546+878.4///3267934433,96292/555<8557/200.6979668:89244368555-/0..432)3+/41786:8856.,-24*(*0)+&&+1,2,')**)))*-0-//8::)679;566.+(+.:4248461./0-08,()/++6/,.5.--.5.216.5;/,--,+.,,('&'+2+&/*,*(-)-*'/4752-+**-%2*()..6662;8+,485:6871/,+-+.(+,01+0,**47768((+*'110:;3./..3*)*+/3.05-.-1./-/,/-0),7.+.2448*5;30)31:13/.//+0,204210,&(*24/,+(+,-.882323328,,%..03*((%&(%&),24566360-1212233'+2/189,-'$($%%&%&%(&&(%&&(,3.+*-('%#%''-,(1*(+*(/&(%)'&''+(-*)*358-4+-)/3,+'%&&(-'')'',*(+%('**))/0-)('+-214010/*+**20.../003,-/650-)'*')()'''(&%''')*-)(&)((&++-,,4.%))(%#1&'('$'(+)+)*.&,*,4&).71+%(**'*((%-,-...1..0)(%&'((&'&0'0(.(''&&$'(%%)+*(''(),.+2)1/-)&'#&%%.)0'%&$''&(')(%#%&(('''(1+++.2-).,'&(&(.:410/,0((2046--/.*++*.0*&(.038()'6-1<6473...,(.3,68+)()'+-53526216.4/)0-+30
@34d63244-c639-4d7a-8ee4-d219d68f41aa ch=352 read=41308 start_time=2019-12-12T23:54:39Z barcode=BC01 runid=2c9cf7bc05858273f10e7d7ec552fc0bd742dc3e
CGCTCAGGGAGGAGGCAGCAGTGGGAATATTACAATGGGCGCAAGCCTGATGCAGCCATGCCGCGTGATGTGAAGAGAGGCGCTGGGTTTGTAAGTACTTTCAGCAGCGGGGAGGGAAGATGAGTTATACCTTTGCTCGATGACGTTACCGCAGAAGAAGCACCGGCTAGCTCCGTGCCAGCAGCCGCTGATAATACGGAGGTGCAAGCGTTAATCGAGGATACTGGGCGTAAAGCGCACGCAGGCGGTTTGTTACGCAGATGTAAAATCCCCGGGCTCAACCTGGGAACTGCATCCTGATACTGGCAAGCGAGTCTCGTAGGGGTAGAATTCCAGGTGTAGCGGTGAAATGCGTGAGATCTGGAGGAATATGCCGGTGGCGAGGCGGCCCCTGGACAGACTGACGCTCAGGTGCGAAAGCGTGGGGGGCAAACAGGATTAGATACCTGGTAGTCCACGCCGTAAACGATATCGACTTGGAGGTTGTGCCCAGCGAGGCGTGCTTCCGGAGCTGCTTAAGTCGACCGCACGATACGGCCGTAAGGAAGTTAAAACTCAATGAATTGACGAGGGGCCCTGAGCGAGGTGGAGCATGTATTCGATGCAGCATGAAGAACCTTACGCAGTCTTGACATCCACGGAAGTTTTCAGAGATGAGAATGTGCCTTCGGGAACCGTGAGACAGGTGCTGCATGGCATCGTCAGCTCGTGTTGGCGAAATGTTGGGTTAAGTCCCGCAGCAGGCGCAAGCATATCGCTGTTGCCAGCGGTCCGGCCGGGAACTCGAGATTGCCAGTGATAAACTGGAGGAAGGTGGGATGACGTCAAAGTCATCGCGAAGCACTACGACCAGGGCTACACGATGCCACAATGGCGCATACAAAGCGACCTCGCGAGCAAGCGGACCTCATAAAGTGCGTCATGTGAGTCAGTTGGAGTCTGCAACTCGACTCCATGAAGTCGGAATCGCTATTAATCGTGGATCAGAATGCCACGGTGAATGCGTTCGGGCATATACACCGCCCGTCACATGGGAGTGGGTTGCAAAAGTAGGTAGCTTAACCTTCCGGGGGGAGGGCGCTTACCACTTTGTGATTCATGACTGGGGTACGAAGTCGTAAGGTAACCGG
+
&%((+$'-*)+($((+)$$%$(,01)1/,8.',8;734..****)/717783/-&.11787-,*($%%(&'(.5*)'',1++)&+123:0)--+'**(+)-(+*($**+48.**1)'&*%)%&'(*+,&-&')()122+%'+'0/0823:,.+*0+&*)%)&+/1-++(#()35/2678/.)($-&%%%&&'(.(*+/0*+)(*4//.//472632&'''%-)/0:;84+*20()()0$.%&&++&)./10'+'$&(*&'43((&'*)(*41**+.+,.2759476222220100-))(+/0086951,')'(*(,1367)),2,,*'-)4*12/062-&$(%&&%'/2///15,()')-01:1,2,)..90.3*0+)+&$'%+0.'*-75,+47*2&(30//..//,,2)2173$)(%)'656-02,)/2<3:06.*2---/024:/*51.--+4-/1684567+-(++++,..*,*.*+.-0900*50*%***(***)+&&(+,+,,,&)&%$$$()+--175711((')().0,*'$(%&(+&(**2-31*++'()'%)-+4158*%.75*/,(%*(%'&&')**,)*,//(')(1-*''#'#%%$$%)1*-55-1,*)%)&,-.)++*,/574./-*)''17<70/.+*-63320734505.1,0(4+4,7;73,(2/3++.357+**))&.&$+5376,,,*--,)(*&'((&*2)+07)/41915225.)+63$0&%*),33+%+&'(*,*+.+13/274664915.7075/:111/3)*&)%*(+29/.-&*.7;600/4/(+*/+13++-+.78978050')22698&'(**&)#'&(,,/24/6941+'(&())(&(&&'120.3//1458&,*'',555767/+,*('-..3080/3/12.67-)**---8/1,-&%'(,%,'1-.-/001402/(((&'7753%&%&-(*.+30968/-+'$&,+231:78543.-.21271)/.2-*(./'2.375-.)(&''&(*+//*9:+*--*+&+*3)''(171,7')',-'&))-/-++---219:6:3(048,--*+4./))..,29)+,7,))'+-6433478851)'$$%*-3//-%*',*1138:999
@09f565c4-9872-4e15-bbe8-7ee461a77d0f ch=258 read=37110 start_time=2019-12-12T23:54:39Z barcode=BC01 runid=2c9cf7bc05858273f10e7d7ec552fc0bd742dc3e
TTGATGCTTCGTTCCAGTTACGTATTGCTGGTGCTGAAGAAAGTTGTCGGTGTCGCTGGTGTTAACCACTTACTGTCGCTCTGTCTTCCCCGGTTACCTTGTTACGACTTCACCCCAATCATCAATCCCACAGACAGCTCCTTCCTTGCGGTTAGGCCACCGGCTTCAGATTGTTATCAACTCTCGTGGTGTGACCCGGGCGGTGTGTACAAGGCCGGAACGTATTCACCGCGACATGCTGATTCACTTGATACTAGCGATTCCAGCTTCATGTAGTCGAGTTGCAGACTACAATCGAACTGAGAATGGTTTTTATGGGTTTGCTTCACCTCAGCCGCTTCCCTCCTGCATCCATTTATGGCACGTGTAGCCAGCCCAGGTCATAAAAGGCATGATGATTTGACGTCATCCCGCCTTCCTTCAACTTGTCATAGCAGTCGCTAGAGTCCCAACTTAATGATGGTAACTAACGATAGGGTTGCGCTCGTTGGAAGCAACCCAACATCTCCTGACACGAGCTGACGACAACCATGCACCACCTGTATCTCCATGGCTATCTCTCCATCTCTGGAGCCTTGTAAGGTATGTAGAGATACCAGTAAGGTTCTTCGCGTTGCTTCGGTGTGTATGCTCCGCAACTTGTGCGGGCCCAAATCCAATTCAGCTGAGTTTCATTCTTGCGGAACGTACTACTCATTACTTATTGCGTTAACTGCAGCGCTGAACTTTGACATCCAACACTTAGTACTCACCACCGTTTACGGCGTGAATGCGGGTATCTAATCTATTTGCTCCCCACGCTTTCGGGCCCCAGGCGTCGGTTGCGAACCCAGATCGTCGCCTTCGCCACTGGTGTTCCTCCATATATCTACGCATTTCACCGCTACACATGGAATTCCGGTCCTCTCCTGCACTCTGGCTGCCTGGTTTCTGTGAAACTACGCCGGAAGTTAAGCTTCAGGCTTTCACCACTGAAGACCCTTGCTGCCGCGCCGCTCCTCTTTACGCCCAATAATTCCGGATAACGCTTGCCACCTACGTATTACCGCTGCTGGCGTGATTAGCCGTGGCTTTCTAATAAAGTACCGTCACTCGGCCACCATTTCCTGTAGCCGCCGTTCTTCCTTTATAACAGAAGTTTTACAATCCGAGAAACCTTCTTCCTTCTTCACGCGGCGTTGCTCGGTCAGGGTTTCCCCCCATTGCCGAAAATTCCTACCACTGCCTCCCGTAGAAC
+
&$%#&%''/*),/2-),-9+-+))1/),34;:9,+*,*')-+,+:///%820**$%)&)/+4,+'&($&&($(%&-547756&357/62-(../1+.,0,)27,.204463,11/*1/7742/21,36)&(&&%'(+../07951-0//.7(6+3992.22-5)'(&$.#.(+04003/:...32'4',-/.//9/*4:66.2,.0.6474.4,6-/*,))3799;7044&+''()+39895861&'%%&'0-+-*(*+)/901,',-.213185545.),-:00/8887486976-.1.-)+,+22470::4,794961;;/*/,*,56,)$&((&',.3;3,1)&&&$%.3/,.&#$'*/-0,/-*%'%#()/8/&,,.0.110+)++('1-../-.62--49999092,)2-3-5,))'%%)-2,01)&$.,,+-.).55.--,.&%-+,,1/64,('+,./75569--,-,1/.-601,-(/-2;.+,.(+0(,&%-.546615'(+3/%*+-/1,-+,+*,134927--,0*+2*4.*.-142%$&%(',+//...36446666941/2()'%*&%'&+,4,**(&'*''%'&,)2--/3;;7;4221*0*+-2/'&($&#%&()**-+%)('&&%'(%'+,*.+*'))*0(5+880(&%+((.7<;668;76712-)&)+''(*'')%%$&$'(*,*./-.0/,0+),1/-./%0/38:52990/481:+8-1+'(&)('&*--129-31,23.%'%+()&(')&%'*,()+530/4..,+-6.*.0-7:4&))*.;80(6//*+*+,33,*-)-9-(***&.3(')-//7969:;4:4004)-,.478:2;0.3/,.56644,*--/,,9:-.88-,,'*)..24,.+1'+%$'-+**-*/233.(*+-)(+++&0+*.13:8++'&$(,''(%'%'(0***(,330+-193/43**0+,126*+((*2(,0<242++-*-3..*+*()%.,*+/62---+'&+2,01627)/.77550.-00.69)0333668557347..-./.3''%$%$,*)%)-14283280,+2/44.1)--15784100+'*.''/+05;11+*%%&)05/7;79:96913.7.++/20)),,*.13+,.1:850/-%05-,3,3-395251,()('-,*,,,+08*.154968-/8*,99+-;77,',5175,.4513+-'#$'&$%&$(,'+30)263*+.
@2aefd12d-e6d8-47bb-9f62-e3feb94914cc ch=90 read=41003 start_time=2019-12-12T23:54:44Z barcode=BC01 runid=2c9cf7bc05858273f10e7d7ec552fc0bd742dc3e
CTCCTACGGGAGGCAGCAGTAGAAATTTTTTTCGGCAATGGGGAAACCCTGACCGAGCAACGCCGCGTGAAGGAGGTTTCGGATTGTAAACTTCTGTTGCGCAAAGGAAGAACAGCGGCTACAGGAAATGGTAGCCAGGTGACGTGCTATTAGAAAGCCGGCTAACTACGTGCCAGCAGCCGCGGTAATACGTAGGTGGCAAGCGTTATGCGGGTTGTTGGGCGTAAAGGGGAGCAGGCGGCAGCAGGGTCTGTGGTGAAAGCCTGGAAGCTTAACTTCAGTAAGCCATAGAAACCAGGCTAGAGTGCAGGAGAGGATCGTGGAATTCCATGTGTAGCAGTGAAATGCGTAGATATATGGAGGAACACCAGTGAGGCGACGATCTGGCCTGCAACTGACGCTCCAGTCAACGTGGGAGCAAATAGGATTAAGATACCTAGTAGTCCACGCCGTAAACGATGAGTACTAAGTGTTGGATGTCAAAGTTCAGTTTTGCAGTTAACGCAATAAGTACTCCCGCCTGAGTATAGTACGTTCGCAGAATGAAACTCAAAAGGGAGATTGACGAGGGCCCGCACAAGCGGTGGAGCATGTGGTTTAATTCGAAGCAACGCGAAGAACCTTACCAGGTCTTGACATACTCATAAAGGCTCAGAGATGGAGAATGGCTATATGAGATACAGGTGGTGCATGGTTGTCGTCAGCTCGTGTCGTGGGATGTTGGGTTAAGTCCCGCAACAGGCGCGCAACCCTTATCGTTAGTTACCATCATTAGGTGGGGCTCTGGCGAGACTGCCAGTGACAAAAAAGCTGGGAGGCGAGGATGACGTCAAATCATCATGCTATGACCTGGGCTACACACGTGCTACAATGGATGACGCAGAGGAAGCGGGAGGCCGCGAGGTGAAGCAAAACCCATAAAACCATTCTCTCAGTTCGGTTAGCAGTCTGCAACTCGACTACATGAAGTTGGGAATCGCTAATCGCGAATCAGCATGTCTTGGTGAATACGTTCTCGGGCCTTGTACACACCGCCAAATCACACCACGAGTGTCTGCAAGCCGGTGGCCTAACCGCAAGGAAGGAGCTGTCTAGGTGGGATTGATGAGGTGAAGTTGAACAAAGGTAACCGG
+
)*+1,,1-95/,+,//,*+,,3.14+4:9:-,01669:987+)'+,)4/./48656,4575336)(*'**2-*((*'2,0+6,.4.127/,+*),+0.)'$$+,+,,/1-/*.))*500**,).*10))37.+)-('*/-*('&#$%+),50'+/*)/06/--00-/*---/12),.00545:5:040/.478*1-,3<5797909/,+')'(#&&$.*,05/0,31)*(1*),-+-5+--)$0-.(24//06706,+-5,-03/0+*(%%&&&%')20*137869:783/*31-0$'&(()'()/7758901*+4)'$'*+).)8*9;6875/(*++'/644<:2-2100/0017675.*++)0*(0+*1),%()67:4100/.24580/..)-,./17505()+.0+',-144-**.+9;738:3/9,,),1419,,)3-,,/2)+,.*'&092100/(',/*/262/335<5;5:77049205;8,,()()&*)-37575/07878614-(&-0)/4868-++'+**14555:7-/--30/606500/52+(&(''&&2-336,%23,.10*-.457897:667*&+-.//176;:777:7-4-,,831++,/0,/6-/')+.6),,,+160/01/0655352900644:)++-/4670/,500743371466.0//06596897876981:011:671-,,,/00/12..7:.88667.1,2,1./001))-0)5-05/00-5439<150&/545:651;12:599244*(,*)(/&-02.(30)),(/589;27666550/0-,'(),,*(&'%('+1.13134485<30/024/0,/..025881*+*)*'.,)')+*-.*+79:89<54-'%'*+,++(('%$',('-),))*).+0+--7&0+:;80:2)--857/368:1//+,')+01)**,&&$(+116-,0,,-/'''%%%))*3+*4664.&*%%&'&)+//-454:69123232/(&%/&,,1867958;999)50.2*2),*../.4:6/4(,+-./535302*%&)(+''$%&)((,/-,428&(5863151+1001)*&()8675.3)5.18224/,),-*-+/++1,-565:1::..839::<51
@2b671140-d8e0-4459-bd25-8f54cbc45c79 ch=110 read=73136 start_time=2019-12-12T23:54:49Z barcode=BC01 runid=2c9cf7bc05858273f10e7d7ec552fc0bd742dc3e
CTCCTACGGGGAGGCAGCAGTGGGGAATATTGCACAATGGGGGGGAAACCTGATGCAGCAACGCCGCGTAGTGATGAAGGTTTTCGGATCGTAAGCTCTGTCTTTGGAAGATAATGACGGTACCCAGGAGGAAGCCACAATACGTGCCAGCAGCCGCGGTAATACGTAGGTGGCGAGCGTTATCCGGATTTACTGGGCGTAAAAAGGGGCGTAGGCGGATGATTAAAGTGGGATGTGAAATACCGGGCTCAACTTGGGTGCTGCATTCCAAACTGGTTATCTAAGTGCAGGAGAGGAGAGTGGAATTCTAGTGTGGCGAATACGTAGGGATTAGGAAGAAGTGGCGGGGCGACTCTCTGGACTGTAACTGACGCTGAGGCTCAGAAAGCGTGGGGAGCAAGCAAGTTAGATACCCTGGTAGTCCACGCCGTAAACGATGAATACTAGGTGTGGGGTTTCTTACCTCGTGCCGCCGCTAACGCTAAGTATTCCGCCTGCAGAATTACGGTCGCAAGATTAAAACTCAAGGGAGTCCGGACCCGCACAAGTAGCGGGCATGTGGTTTAATTGTAGCTTGCGAAGAACCTTACCTACATGACATCCTTGCATTCTTAATCGAGGAAATCCCTTCGGGGACAAGGTGACAGGTGGGTGCATGGTTGTCGTCAGCTCGTGTCGTGAGATGTTGGGTTAAGTCCCGCAACAGAGCTGGCTTAGCAATCGTTAGTTACTACCATTAAGTTGAGGACTCTGGCAGAGACTGCCTGGGTTAACCAGGAGGAAGGTGGGATGACGTCAAATCATCATGCCCCTTATGTGTAGGGGCTACGCACGTGCTACAATGAAACAGTACAGAGAGATGCAATACCGTGAGGTGGAATGACGCACAAAACCAGTCTCAGTTCCGGATTGTAGGCTGAAACTCGCCTACATGAAGCTGGAGTTACTAGTAATCGCGAATCAGAATGTTGCGGTGAATACGTTCCCGGGTCTTGTACACACCGCCCGTCACACCATGAGAGTTGGCAATACCCGAAGTCCGTAGGCTAACCTTACCGCAAGAAGTGGCAGCCGAAGGTAGGGTCAGCGATTGGGGTGAAGTCGTAACAAGGTAACCGG
+
-73-*-0&55,)030-/0&040/1(,)*(3*+*+,,/-267540*(-2/50-*-*--*+00.28:2668&&')*/--).,981-744222275.%()777848:5.6*6043272105164*.'&+()(*'(,),0/.$&()+*+,1738955685140.11/,1348396-/+)),,0320.4'((%273./24,.,462<7/+(..//58:8;;9<998.8-131-15;67-,*$)++*42/)36265)&&$$-47679:33/27.2/0/.-4/08./.20)))+/+5.++),)*%(#*$&.(7,6-.-0.*'**+/92*10-,((*$2*126.1')**,38*+','),.////+-183787680/-,,-*+((),/34,&$*)+))43578-*+--2%,/(1*8.+..0/7--055*.121.028;88:<71&&,)*15487369987174,*.,-/3.2524+.*7369;62212,'*++&''*-459,/;73,*)+),+'/*576)+03,/.9,;;214,()&)*&'%$%--.04/**,-/-+*((((*+//41022/83+).*''(('%$'(+,1)-720,&'+,*))(())/419.,...314**-/1/+&%+)*-,(+1,(/1,690467201./07(*10+4,-.:8;:88:867565//00/,-,-5896-,*-55:29.1/2/--07**//(.*)+,-010(&%&$%,,,-0722059444398*1,+)*)3.-084743101/')%,&/754:5383222011+67-16.111.59/5989:9:;9;7122;;99319./.8..)-$$&)13--+%(#(%),,1497737)&00--&$)'*,0+*)*+3327:500,*++../,0'5)./++$'&(.48,-/+,/443/132:'6+*3+)%%+1/23+1-**;9:941-124/5./--/&&)2/5321103/0,2144././/;934923&5468;:8:5891/+(377618111634/4;47<8/261758:74('((*,409-7.,)1,*)-3347777-*3//.4**&''*.*--(&&$&%$**)/28/0')(()')')-./31*:,4471(&-*),61569478/822:8:5:
@76acedf0-abd3-4e2a-b778-a16f897c3c00 ch=80 read=56654 start_time=2019-12-12T23:54:51Z barcode=BC01 runid=2c9cf7bc05858273f10e7d7ec552fc0bd742dc3e
CTCCTAAGGCAGTGGGAATATTGCACAATGGGCGCAAGCCTGATGCAACCATGCCGCGTGTATGAAGAAGGCCTTCGGTTTGTAAAATTACTTTCAGCGGGAGGAAGGGAGTAAAGTTAATACCTTTGCTCGTGACGTTACCACCCGCAAGCAACTCCCGTGCCAGCCGCGGTAATACGGAGGTGCAAGCGTTAATCGGAATTACACTGGGCGTAAAGCGCACGCAGGCGGTTTATTCAGATGTGAAATCCCAGGCTCAACCTGGGAACTGCATCTGATACTGTAACGAGGAGTCTCGTAGGGGTAGAATTCCAGGTGTAGCGGTGAAGTACGTAGAGATCTGGAGGAATACCGGTGGCGAAGGCGGCCCTGGACGAGGCAGCGCTCAGGTGCGAAAGCGTGGGAGCAAACAGGATTAGATACCCTGGTAGTCCACGCCGTAAACGATGTCGACGCGGAGGTTGTGCCCATGAGGCGTGGCCCCGGAACTAACGCGTTAAGTCGACCGCCTAGAATTACGGCCGCAAGGTTAAAACCAGAAGTGAATTGACGGGGCCCGCAGCGGTGGAGCCTGTGGTTAATTCGATGCAACGCGAAGAACCTGGTCTTGACATCACGGGAAGTTTTCAGAGATGAGAATGTGCCTTCCGGGAACCGTAGGGCAAGGTGCTGCATGGCTGTCGTCAGCTCGTGTTGTAGAGATGTTAGGTTAGGGCAAGCGCAACCCTTATCCTTTATTTGCCAGCGGTCCGGCCGGGAACTCAAGGGGAGACTGCCGGTATTAAACTGGAGGGAGAGTGGGGATGACGTCAAGTCATCATGGCCCACTTACGACCAGGAGCTACACGTGCTACAATGGCGCATACAAAGAGAGAAGCGACCTCGCGAGAGCAAGCGGACCTCATAAAGTGCACGTCATGGTCAGTTGGGTCTGCAACTCGACTCCATGAAGTCGAATCATGGTAATCGTGGATCAGAATGCCACGGTGAATACGTTCCCGGGCCTTGCACACCGCCCCGTCACCATGGGAGTGGGTTGCAAAAGAAGTAGGTAGCTCAACCTTCGGAGGCCTTACCACTTTGTGATTCATGAGGCTAGAGGGTGAAGTCAGCCAACAAAAGGTAACCGG
+
*+.4)*/,21/1747-3((&*))'&(+-86//,(./7*/9144654/-.1+.$.6*-24230014.,.+-0.1.+'*,+8*-.2-.&.().2:;5/111:2*,0,..1+%&(/71-4-7++*.-,4-)+..*5---'')%&%).7.%('*$&,*,-3/)&1)+.++,,,-+,,00.,0.3/23/24351457;/6/.,11,4,(./347:7646794.0254510/*311/5:8%.,&(454*)%)+''071%397::322611-0,*,-+---80./11150(*1...))'(*00278+006..,).*3);+*230//%+*,4/.,1%*&)(-))+,,77790,0-)-*2220721.+++/,.+(*/2*'+--+)'*((&')*558(15535+,-(,/5:9;7.011<56/14+)(()1169</.665/1546/104;507:800++(.+*()(+&,*071:+1**4.%*('+2+3.5**$'&+)/*,+1+,,/.078804768:944,*&(%&')+-**&&#&''*,07/1+,*.('(('(**..,,)('+-*(+'%''%,-/.5..+.')),-/18+85;/../-65-2/-*.*')(,*(,25440.).-.4*+)4+..+2:<024.-,-.22,,8,,5468485(076/,19.6*0,)1*'+,76890678-97/.,-+-/+,.027972;11'()*+:-:,*2.3.-'%'((-1514674:3,2//.)-43*05++25/&01835/0267/95365740.((0*&),67689&41&(*00(333-(13+,*%()+)32*-01328874155265'&((-7,')+((*,-27*//%*,641,/*+1565011.195'0--0887+)*((&*)(*10/**/)30,+(+,99+2.,+,1367862*,-,+%')/8.5./16&*&0'2-(*,4121//1./1465*,+0-,+/*(0+0.648/9///587,.-3))*/0.4636&52/-81,746:/0+(,./+1)%&(*-//-518-+)+*,*,.-/-'$*'-14;53685+&*+%)&32*.+,+0+&.-177-4(+-'++3)-1$)+,(')/04:4$(%$&++/--%,/)+),'((+),'&-*103*))**-81:4.
@f3993567-1000-4f07-a7af-2200eba6958b ch=439 read=61826 start_time=2019-12-12T23:54:55Z barcode=BC01 runid=2c9cf7bc05858273f10e7d7ec552fc0bd742dc3e
CCGGTTACCTTGTTACGACTTCACCCCAATCATCGATCCCACATGGGCAGCTCCTTCCCGCGGTTAGGCCACCGGCTTCGGGTGTTATCAACTCTCGTGGTGTGACGGGCGGTGTGTACAAGGCGAGAACGTATTCACCGCGACATGCTGATTCGCGATTACTAGCGATTCCAGCTTCATGTAGTCGAGTTGCAGGCCTTTACAATCCCGGAACTGAGAATGGTTTTATGGGTTTTGCTTCACCTCGCGGCTTCGCTTCCCTCTGCACCATCCATTGTGGCGTGTGTAGCCCAGGGTCATAAGGGGCATGATGATTTGACGTCATCCCCGCCTTCCTCCCAGCTTGTCACTGGCAGTCTCGCTAAGTCCCCAACTTAATGATGATAACGATAAAGGGTTGCGCTCGTTGCGGGACTTAACCCAACATCTCACGACACGAGCTGACGACAACCATACCACCTGTATCTCATATAGCTATCTCTCCATCTCTGGGGCGCTGTAGTGTCATCCAAGACCTGTTAAGGTTCTTCGCGTTGCTTCGAATTAAACCACATGCTCCACCGCTTGTGCGGGCCCGTCAATTCCTTTGAGTTTCATTCTTGCGAACGTACTACTCAGGCAGATTACTTATTGCGTTAACTGCAGCACCGAACTTTGACATCCAACACTTAGTACTCATCGTTTACGGCGTGGACTACTAGGGTATCTAATCCTGTTTATACACGCTTTCGGGACTGAGCGTCAGCTGCAGGCCAGATCGTCGCAACCTTCGCCACTGGTGTTCCTCCATATATCTACGCGACACCGCTACACATGGAGATTCCACGATCCTCTCCTGCACTCTAGCTGCCTGGTTTCCTGTAAACTTGCGATTAAGCTTCAGAGCTCACCTGGGGCCCTTGCTGCCGCGCATGCTCCTCTTTACGCCCAATAATTCCGGATAACGCTTGCCACACTACGTATTACCGCGGCTGCTGGCGTGGTTAGCCGTGGCTTTCTAATAAAGTACCGTCACTCGGCTACCATTTCCTGTAGCCGCCGTTCTTCCCTTTGCCAACAGAAGTACAATCCGAAAACCTTCTTCCTTCACGCGGCGTTGCTCGGTCAGGGTTTTCCCCATTGCCGAAAATTCCCTACTGCTGCCTCGTAGG
+
22/&67)+96:023*,--.596.5//)-..136/&)**4-()&%(,*2.(,-/45.6-&$((-+:2188;11./,+2545<///2922206+*&%%$%,353/0/4/560,5122322334782.-+3//873753268245988:10000/;/-.:556100002468<14+'+,47456587784/609+2'3)0*+*+').6,8+(-'0'),,-,,3003998-220<7/:9/*//9189;983126/09.**5.4:30255545978;;.:-,,/90-.650.++)63***(')#%&*(0-+./-,-102397--..00,-20,.,3./././5/'((+-6---1782:0..103:7884'+(+76)+)((*.0../1,')(3*.-.+,),*.+9-/.889818.-.750,0,0*)(')-.21220*+/0124.-222./000-4*%&*((0.+162756789:363336:::2.*+,4::;8751*44,+*)+),'''%''(+,',)..350-2-2./74;69<;6:61/+,/02&%+.*5:172-%'.-./2**0+./0000(0/7104)(**&/(9-)*.&'(+3<;19:<715...18904266.0.-(.03(,)+%#%-)+273331737376712212;4340/5-**9).6)6*-((++-/./199792009,+,1;4447:67789:6854446834:44,)%*(&&&$%(*-,3;:,&965854..56820/1065221/1,+155252)+**(')*+,6:,3454.//;864595767578:5'&&$"#$*1-3552030177-,,2/65-..033523029133*-00+,-266623454;/.%&%&$((&'%()(%,0.0%++-(%'.$,,+*-(%$-2.10'()),166956)+(%&)*48*.3;712523..0/098:1/414835322/6./-((%,*(/+/,,8,160//11132/3'&%&%.+0--22/5290/952..90.2),/)35458123/2/..+30.3::7:9920/43/3;9:60,///'*/,*,/4(.2&))$('+/7761,./0(0410/61676;7/0,-,2/30700096::;256-46;,/4:8+-6--,+/9785182+*'*(()*+0/*-('%'(
@b00298f5-719b-41cd-89d6-7bfdd33bba33 ch=193 read=43790 start_time=2019-12-12T23:55:08Z barcode=BC01 runid=2c9cf7bc05858273f10e7d7ec552fc0bd742dc3e
CCAGTTACTGTGTTACGACTTCACCCCAGTCGCAGATCACAAAGTGGCGCCCTCCCGAAGGTTAAGCTACCTACTTCTTTTTGCAACCCACTCCCATGGTGTGACGGGCGGTATTATTACAAGGCCGGGAACCTTCGCCGTGGCATTCTGATCCACGATTACTAGCAAGCGATTCCGACTTCATGGGTCGGTTGCAGACTCAATCCGGACTACGACGCACTTTATGAGATTAAGCATCTCGCGAGGTCGCTTCTCTTTGTATGCGCCATTGTAGCGTGTGTAGCCCCCTGGTCGTAGGGCCATGATGACTTGACGTCATCCCCACCTTCCTCCAGTTTATCACTGGCAGTCTCCTTTGAGTTCCCGGCCGGACCGCTGGCAACAAAGGATAAGGGGTTGCGCTCGTTGGACTTAACCCAACATTTCACAACACAGGCTGACGTGACAGCCATACCTTCCTGTCTCACAGTTCCCGAAGGCACATTCTCATCTCTGAAAACTTCCGTGGATGTCAAGACCAGTGGAGTTCTTCGCGTTGCATCGAATTAAACCACATGCTCCACCGCTTGTACGGGCCCCGTCAATTCATTTGAGTTTAACCTTGCGGCCGTACTCCCCAGGCAGTCGACTGCGCGTTAGCTCCGGAAACCACGCCTCAGGCACAACCTCAAAGTCGACATCGTTTACGGCGTGGACTACCAGGGTATCTAATCCCTGTTGCTCCCCACGCTTTCGCACCTGAGCGTCAGTCTTCGTCAGGGGCCGCCTTCGCCACCGGTATTCCTCCAGATCTCTACGCATTTCACCGCTACACCGATTCACCTCTACGGTCAGAAGCGCCAGTATCAGATGCAGTTTCCCAGGTTGAGCCCAGAGTTTCATCTGACTTAACAACCGCCTGCGTGCGCTTTTACGCCCAGTAATTCCGATTAACACCCTCCGTATTACCGCGGCTGCTGGCGCAGGGTTAGCCGGTCTTCTTCTGCGGGTAACGTCAATGAGCAAAGTGCTTTACTCCCTTCCTCCCATGAAAGTGCTGGCCGAAGGCCTTCTTCCTTACGCGGCATGGCTGCATCAGGCTTGCGCCCATTGTGCAATATTCCCCACTGCTGCCTCCCGTAG
+
30(,11&($%&'')'(++-/74/556-./17/2+,6753536-%+%''()/((+2/+,1*2.936-1136942457748::*+/0)./)(.//;2-/4/1-11255;:5241*0-&/&%(-.4+6+29956*%)(((32240:000:660011+*,0/17./**$%%'(,.02/*((.16:74655,,)*,*0'4**/324+:.9'-*&%,)*//43-),591-,*))$*()(&'%%'',+/-'**,+,.1003.-/,'--01157;58/,+(),---,%$&'(.05,+49:804,(,12<9/...++,,--./24697;38-1377943+,++-7;8///)22/7/*,/236.-6/--13.5:/.6042:78;339091-*11:-1076&**20+5*')(),,**&,12,4+-'))),.723;0,((,'*%&%%35530.,())--.13-.(,&)+,5024420,-(/2-380),3.50,002:214351202/34715688:68:;49256,2/46;1(.(/',.;88<:79/8/..545&+*001<593*,/1..(/7,.4--6--,&(*)(-/2,*,58:::928;:31/699,92/10)+-118)3.01845/13;:&773,&()'''&))($(*,0(/*-.*11-/.4;7-1,2-*,-,1,**,-(0168894782/7://072026:67/,.4,36221786/.-.9*+04.,-(3:9+*,+,066.,2138.02.22./)100082+*/(,,4*/-,333687;<779&3.//:/)*0'))5431/1455740:40.20-.-,3%0&+(-+*'+0+/*)&&$&(/&)('&,,*%03309.05:55/4/8.06/+..1/&&609(%($')6.-1/00/-,*)0.6/+/6'()+.11213-)),.,45405/+'**5,8-20,4)+$%$)0211/.1,4**4.450933144270)0&39+170//4170'*;,:<::::7632665445+5.,(.-04*()&%&**%*+58,3866*68+'.,*-('(&*'%&-2*,1,1/409.18/%/)(*),+92%+'0/1*,.2217712*%').:0)//),13497763396-(10.012473100/000
@4c69c372-7b67-4b47-9df0-95d6b636f8a9 ch=388 read=32828 start_time=2019-12-12T23:55:08Z barcode=BC01 runid=2c9cf7bc05858273f10e7d7ec552fc0bd742dc3e
CCGGTTACCTTGTTACGACTTCCACCCCAATCATCAATCCCACCTTAGACGGCTCCTTCCCTTTGCGGATTTGGGCCACCGGCTTCGGGTGTTATCAACTCGTGGTGTGACGGGCGGTGTGTACAAGGCCGAGAACGTATTCACCGCGACATGCTGATTCGCGATACTAGCGATTCCAGCTGTGTAGTCGAGTTGCAGACTACAATCCGAACTGAGAATGGTTTATGGGTTTTGCTTCACCTCAGCGGCTAGCCCTCCTGCACCATCCATTGCCCAGCACGTGTGTAGCCAGGTCATAGAGGCATGATGGTTGACGTCATCCCGCCTTCCTCCAGCTTGTCACTGGCAGTGCTTCAGTGTAATGATGGTAACTAACGATAAGGGTTGCGCTCGTTTGCGGGACAACCAACATCTCACGACACGAGCTGACGACAATATAATGCACCACCTGTATCTCATATGGCTATCATCTCTGGAGCCTTTGTAAGGTATGTCAAGACCTAGTGGAGTTCTTCGCGTTACTTCGAATTAAACCATGCTCCACCCAGCGTACGGGCCCAAATCAATTCCTTTGAGTTTCATTCTTGCGGGCGTACTACTCGGGCAGATGCTTATTGCGTTAACTGCAGCGCAGACTTTGACATCAACTTGGTGCTCGTCGTTTACGGCGTGGACTATAGAATTATCTAATCCTATTGCTCCCCACGCTTTCGGGACTGAGCGTCAGTTGCAGCCAGATCGTCGCCTTCGCCACTGGTGTTCCTCCATATATCTACGCGTTTCACCGCTACATGGAATTCCGATCCTCTCCTGCACTCTAGCTGCCTGGTTTCTGTAAACACTGAAGTTAAACCGGGCTTTCACCACAGACCTTGCCGCCTCCTCTTTACGCCCAATGATTTGAGTAACGCTTGCCACCTACGTATTACCGCGGCTGCTGGCGTAGTTAGCCGTGGCTTTCTAATAAAGTGCAAATCACTCGGCTACCATTTCCTGTAGCCCTTGTTTCTTCAGCGCTTTATAACCAGAGTTTACAATCCGAAGGCGCTTCTTCCCTTCACGCGGCGTTGCTCGGTCAGGTTCCCCATTGCCGAAAATTCCCTACTACTGCCTCCCGTAGGG
+
74'.3/-52-8..5-/0/116,*+379*1+-/10229218.++((&+-26*533387</:++0('0)2%6+'-5879/05-3(%&+*60/,7..0;2/,,,)-57710-,./-/,.7/.401./20.-1+)+*/41587:96557,/1553559:94922(*)),'*+*,.009945+,)('*%(%&**(',+:2779563+21;434.)*-*++*.117849:.0/4,%*,*%+/00+-4/-'((()()(&+4.-/1-,,.40<;;:7350.*,+,.*+10.1*(&(+)(),--1-2*$6+.,7...,.2-++./5594;2.*/,1447102.&)(,,04/+*('&%++*+02/'*-'&(.,.-*.'()/,.193210/')0428699:::83;*,2.972/-&/&0*9653/-&'*.0066552232335628)'))(./768:688666442/1',),+72/133/025/+,.()-(%'/-,/)1,23446624...)*)+/&($(8;8:;4011/3...71'((.(671-0%%$').*%+&%%()&1$-&2./30%'(.343/5.0/7:6257;<918:.3/,.1+(1&,&*+))+--1..')'+(+/-)26-.10334299,++)')&&,+(')+-0/15)-)*))+0'234344063&#%*0+/17:673%&))%%*'+*,'0(.-,**'-'-0:57,,../1621';:542((---.060:/+.''+.*-4::7:963+.-+05;66748455<420/1$))*-445/301'+7/-+17200--%)(//(4*4,'(02844,/44./(,,30&/0//72///69+/,,023)0*/2.+*,/931(.)08725/,0(*-'(*+268+4+-.(+.+-.*+01**1,20,-4-**.0%&&%'(&***.,'-)(2.557492/5.//-,02003404,-*+,32-+*.((*+32276,*+2,062*+(/'(()1'122-2//&/-.2:72/-()&&$%%%%'((%&('($$%$&./1012-6('&+*5:/+-0877/+()%&'$',3,190:,1;4'0''(...0/--41,213(6357011-,,;*,342411/4-6-''('$*+020,24++4/5-+
@0066844a-3d5b-4bc3-8589-8f8e3a541a0a ch=416 read=51130 start_time=2019-12-12T23:55:07Z barcode=BC01 runid=2c9cf7bc05858273f10e7d7ec552fc0bd742dc3e
CGGTTATTGCTTGTTTGACTTCACCACAGTCATGAATCACAAAGTGGTAAAGCGCCCTCCAGAGTTAAGCTACCTACTTCTTTGCATTGCTCCGGGTGTGACGGGCGGTGTGTACAAGGCCCGGGAACGTATTCTGCGTGGCATTCTGATCCGTTACTAGCGATTCCGACTTCATGGAGTCCAGGTTACCAGACTCAATCGGACTGCGTGCCTTTATGAGTCCGCTTGCTCTCGCGAGGTCGCTTCTCTTTGTATGCGCCATTGCTTGGCACGTGTACCCAGCCTAGTCGTAGGGCCGCGGTAATGACGTCATCCCACCTTCCCTCCAGTTTATCACTGGCAGTCTCCTTTAAGGTTTACAGCCGGACCGCTGGCAACAAAGGATAAGGAGGTTGCGCTCGTTGGAAAACAGCAACTTGTTCTGCTTACGAGCTGGCGGCAGCCATGCAGCACCTGTCTGCGGACGAAGGCACATTCTCATCTCTGAAAACTTCCGTGGATGTAAGACCGTTAAGTTCTTCGCGATTGCATAAATTGACAGCCACCGCTTGTGCGGGCCCGTCAATTCATTTGAGTTTAACCTTGCGGCCGTACTCCCCAGGCAGTCGACTTAACGCGTTAGCTCCGGAAGCCACGCCTCAAAGGGGCACAACCTCCAGAGTCGACATCGTTTGCAGCGTGGACTACCAGGGTTATCCTAATCCCTGTTTGCTCCCCACGCTTTCGCGCAGTCAGTCTTCGTCAGGGGCCGCCTTCGCCACCGGTATTCCTCCAGATCTCTACGCATTTCACCCGCTACACCTGGAATTCTACCCTCTACGAGACTCAAACGCCAGTATCAGATGCGGTTCCCAGGTTGGGCCCGAAGTTTCACATCTGACTTAACCGACCGCCTGCGTGCGCTTTGCGCCCAGTAATTCCGGTTAACGTACACCCTCCGTATTACCGCGGCTGGCACAGGTTAGCCGGTGCTTCTTCTGCCGAGGTAACGTCAATGAGCAAAGGTATTAACTTTGCTCCCTTCCTCCCGCTGAAAGTACTTTACAACCCGAGGCCTTCTTCATACACGCGGCATGGCTGCATCAGGCTTGCGCCCATTGTGCAATATTCCCGCTGCGCACTCCCGTAGGAG
+
/&))8$((%'&&&*-('*+277./,#%%&('#%&)43915380-0/6102)'(()**'+(&&$&+1-1-111660.0/2/050%($'$%')-'%',(+,2391983,.,**(0+/6.**4*&'*,)())+'&'%%%%%*)001498/-*))%$&0+/-.),246;653246:4($&*(()/(')+4.+5,(-.1/6)4*-%-(-*'&*)(()'0.,(&')*./+-,3)*+,1414,,,.,0+/-9.21*23(*++)2149404,%(%(*32313-,'(&%#%.))$--1+2-)---*,)/**1-)(&)(*.4/90+'-*.215-,.1-.1<...;24521/)*,0/:4*3/,'/(+-(%%(+0-/0167(3325,/(+(*&.3()&)'1),.,0++'--2637.+''')*-%/$'$$$&*/&&%(.,.0+,,/-3)-273/.05,+$(('*)-2-+30*'&)'&'%%(,-5(103;2+,.443-$&)26122367.048680-+1+,0+)**/*(+5()&%%()$)$$%'('*(+('#%#$$(',1))+**,0106.13*&(*.7061%****,33:01/4238*3-(.,'2./0066,+363-22004347664541820'(*.4,4*0)*/.102823/;+039),*(,&($))+((),-125737767<6'/$,,./18.00.18.34(.)+-0()1332;.02286-.-7:;-'+/,2:2*')''$&***,--69:71:),:;437/0;/<:89:/0:,9123<::23,,,144364143558<04')/)*4/,.&..'&(+'/,-0,1/))21%,&%*-0364632./+&++-/8'((,)***.4390*/103,(+5.('&%')/(&$()11-.*.-2.5.&&*).*-..,101+,+',/+%/*0/*'./146834-&4.905-.*+'-32+13)+43<44734+5/-4+)$'&+...,,0+,0,,-5/48<82+/%%&*,//6446+/)*),6747-2..*+/.0,,20'-002,-546/67**.*)-+'*,*+/3-+-23261++*2.75;88;865*/'-,.04*%)'****-0/;.98432+-.5;9/270369/<./..59.)9,**')&((38*+7-1()&
@7035b6f9-cc80-4894-bb40-269c80b465de ch=37 read=43263 start_time=2019-12-12T23:55:16Z barcode=BC01 runid=2c9cf7bc05858273f10e7d7ec552fc0bd742dc3e
CTCCACAGGCAGCAGTGGGGAATATTAACAATGGGGAAACCTGATGCTGCTTAACCTTACGTGAGTGATGAAGGTTTTCGGATCGTAAAGCTCTGTCTTTGGGAAGATAATGACGGTACCAAGGAGGAAGCCACACGGCTAACTACGTGCCAGCAGCCTGTTAATACGTAGGTGGCGAGCGTTATCAGTTACTGGGCGTAAAAAAGGGAGCGTGGGCGGATATTAAGTGGGATGTAGAAATACCCGGGCTCAGCAGGTGCTGCATTCCAAACTGGTTATCTAGAGTGCAGGAGAGGGAGAGTGGAATTCCCTAGTGTAGCGGTGAAATGCGTAAGAGATTAGGAAAACACCAGTGGCGAAACTCTGGACTGTAACTGACGCTGAGCTCGAAAGCGTGGGGAGCAAGCAGAGTTAGATACCCTGGTAGTCCACGCCGTAAACGATGAATACTAGGTGTGGGGGGTTTCAACACCTCCCGTGCCGCCATAACGCGCAGTAAGTATTATTCCGCCTGGGAGTACGGTCGCAAGATTAAAACTCAAAGGAATTGACGGGGACCCGCACAGAGTAGCGGAGGCATGTGGTTTTTTAATTCGAAAGGCAACGCGAAAGACCTTACCACATGACATCCCTTGCATTACTCTTAATCGAGGAAATCCCTTCGAGGACAAGGTGACAGGTGGTGCATGGTTGTGTGCTCGTGTCGTGAGATGTTGGGTTGATCCCGCAACGAGCGCAACCCTTGTCGTTAGTTACTACCATTAAGTTGAGGACTCTAGCGAGACTGCCTGGGTTAACCAGGAGGAAGGTGGGGATGACGTCAAATCATCATGCCCCTTATGTGTAGGGCTACACACGTGCTACAATGGCTGGCTGCAGAGGCCAATGCCGCGAGTGGAGCCAAGCACAAAACCAGTCTCAGTTCGGATTGTAGGCTGAAACTCGCCTACATGAAGCTGGAAGTTACTAGTAATCGCGAATCAGAATGTCGCAGTGAATACGTTCGGGTCTTGTACACACCGCCCGTCACACCATGAGTTGGCAATACCCGAAGTCCGTGAAGCTAACCGCAAAGAGGCAGCGAAGGTAGGGTCAGCGGTGGGGAATGAAAGTCCGTAACAGGTACCGG
+
,*/())*,++-031372.3(.)*(-&$%%'*-.,/-&+-+5-.-3''#$%*'6,0((%$$&)&'()*+.-241.596/4-815500/72)+/042413<6.75-3./--+))%+,52'5),0&*&-*),'+(((&++3.//,+++,4764:404-')'%$/*.'**557.3**,30**2475;541%*(1)-,/--02794816,'-0*,.05(5887;86)/+0,033;910..)')14,128*)6865.($&$1,4/211229:15143559057,-34/,+,.29,7+)***/-*+)**,3453515**,,.-)(/01:82,71-+***+'&()(/./-)*((-*-04+//.4//.650.03564787::60/0--'**-)0,27,,0+*+16:87.**124,/...-.1-.1657;0/864((),401149567831+(+*-//.5/037325.**+0*.340...,./-00&&))+3-/5*--30+.(*('5-5-1007/2983'03/88,()(*31:::3500*,+8.:953687;,,**-./-&/*,6627;60/-/,&&'')+-)0$%'/-0/+-2./76</1750,)*(*),/3+2.0/06'*.,((&')(#%'*+,0674;..9./*3*(**(0.4/11/++(*++)-;43;9*'*/*44.1-,-35.356584.-23/4.2)))('%()26956564444284;2:668)(*47,+3585*(.,-333182-7-00/9/.+80,+./6:5052/,2-,)762785-%**(),0579:;:.:7.9575722,&+.130545:;736588789691//3;;9:1182-.:332823-57544430/(*.04:8443612:867*%&&*+)(,*%&(***-111-+--/4'')*2,*+%*-/0(-1447743%.)1-2..00/118765/'1/*-8794.-./00/2,--1.**(-7,,/233/0--&(&'&$(+*.3/-/21.%-,.,9008+1+-%-153240.././13:75:,**+'*).665--+,..*&+,,-.6/+,3135;77112//34546*4*/,)''*)&*&&('(/-0.1--.615/,2).-*%%)+-+*(++*,00+++'**-8898
@446dc645-b46e-4311-9081-001533edfb7e ch=49 read=42951 start_time=2019-12-12T23:55:09Z barcode=BC01 runid=2c9cf7bc05858273f10e7d7ec552fc0bd742dc3e
CTCCTACGGGAGGCAGCAGTGGGAATATTGTGCGCAATGGGCGCAAGCCTGATGCAGCCATGCCGCGTGTATGAAGAAGGCCTTCCGGGTTTGTAAAGTACTTTCAGCGGGAGGAAGGGAGTAAAGTTAATATTTTGCTCGTGGCGTTACCCGCAGAAGCTTACCGGCTAACTCCGTGCCGCCAGCAGCCGCGCGGTAATACGGAGGTGCAAAAGCGTTAATCGGAATTACTGGGCGTAAAGCGCACGCAGGCAGTTTGTTAAGTCAGATGTGAAATCCCAGGCTCAGCACAGGAACTGCATCTGATACTGGCAACGGAGTCTCGTAGAGGGTAGAATTCCAGGTGTAGCGGTGAAATGCGTAGAGATCTGGAGGAATACCGGTGGCGAAGGCGGCCCCTGGACGAAGACTGACGCTCAGGTGCGAAAGCGTGGGGAGCAAACAGGATTAAGATACCCTGGTAGTTTTGCCGTAAACGATATCGACGGAGGTTGTGCCCTTGAGGCGTGGCTTCCGGAGCTAACGCGTTAAGTCGACCGCCTGGGGCTTACCAGCCGCAAGGTTAAAACTCAAATGAATTGACGGGGCCCGCACAAACCCAGTGGAGCATGGGTTTTAATTCGATGCAACGCGAAAGAACCTTACCTGGTCTTGGCTGACATCCACGGAAGTTTTCAGAGATGAATGTACCTTCGGGAACCGTGAGACAGGTGCTACATGGCTGTCGTCAGCTCGTGTTGTGAAATGTTGGGTTAAGTCCCGCAACGAGCGCAACCCTTATCGCTATTTGCCAGCGGTCCGGCCGGGAACTCAAAGGAGCTGCCAGTGATAAACTGGAGAAGGTGGGGATGACGTCAAGTCATCATGGCCCTTGACCAGGGCTACACACGTGCTACAATGGCGCATACAAAGAAGAAGCGACCTCGCGAGAGCAAGCGGACCTCGCAAAAGTGCGTCGTAGTCCGGATTGGAGTCTGCAACTCGACTCCATGAAGTCGGAATCGCCCCAGTAATCGTGGATCAGAATGCCACGGTGAATACGTTCGGAGCCTTGTACACACCGCCCGTCACACCATGGTGGGTTGCAAAAGAAGTAGGTAAGCAACCTTCGGAGGGCGCTTACCACTTTGTGATTCATGACTGGGGTGAAGTCGTAACAAAGGTAACCGG
+
.102-)0'67++4/.21*+,/6/*/--24*/,-*2198:;8769::(5734,*%**&6.997:733321424346+,3.505351*38./3,(--8/(($)'+3/'-.0:/),),-+2*%'(,62*),.'&%(+/0.177+.,70+0,+.5-%.'%+*$$$$%**'-.-+4,..632/1)&,.',3//2/(*&&+++/7/+,-4/121434:4++2,.1.--/-1.-3,,-7782---,1,%%')(/.24-70&65<<.377638:,,-1--+-3.,3+-$.--.1/)-)-%/0./.133643-+,/./537*,'(&*%')..8658,+/0,(()*,.,/,,29873-76470((*,'*1250--..199;/,0,'0+7584:57;8.-*4/-0*397.+073/.-+'-*++//786:+-:9:72,/*()/3,+2,)+.:;07.29/4--'(*9569-+.83*,0*)()/61.4;:,.+*'+,./1*/%))072)'++')/.124134-2)')&%*1&().15/.,*3-7-13245785;;;864.*+0(*(&)2:.449(8,;3;<6689:<20-2/50626,244,7/(*)-66(.2-&*...%'(%%&(&(),)-02<33132:903&&'+0((17562601422()(2(-%(&)&5566.-..1(*().**-++**)0,-/-./'/1154/9819788:8.015)-/1/.,%+,.,'$(%).2783334443+*.**)+21,,3-+485:4626/:-++*'.,-,.1.0(/1-/0118))0%-5))0/-*/),+2.2/42/750413:1;.+*$&&$&)++,**),3:27773++(*%&*(01+,2345211')'*,6;:54.2391*,(+0;69;:9/.-,+++*+,,----5216656,)',+0('.((--+,.55:7870/,,+&.10+.,3+'$,-)*117-++*++-8)2(/-0()*%8*&)')**/*0''*+)(+.999796./-,-*0*0-/*4..+,,/28444:985321-/87790+.-632290',).12'+$(/++/./2-*+*1733:8.065735752/-))0/6<68555*&()&'&-,+/***+772665-9*08525040.40*.09910158<99876862+,*,*)/)*'(-/136:)6*,599679
@02942781-491e-48e7-839b-7fc39e4e1f5c ch=350 read=33505 start_time=2019-12-12T23:55:15Z barcode=BC01 runid=2c9cf7bc05858273f10e7d7ec552fc0bd742dc3e
CTCACACCACAGGAGGCAGCAGTGGGGAATATTGTGCACAATGGGCGCAAGCCTGATGCAGCCATGCCGCGTGTATGAAGAAAGGCCTTCAGGTTTATAAAAAAAAGTACTTTCCAGCGGGGAGGAAGGGAGTAAAGTTAATACCTTTGCTCGTGGCATTTACCCACTTAGAAGAAACACCGGCTAACTCCGTGCCGAAAGCAGCCACTTGAGAGTAATGCAGGAGGGTGCAAGCGTTAATCAGGTGGGCGTAAAGAAGCGCGCAGGCGGTTTTGTTAAGTCAGATGTAAATCCCCGGGCTCCAGCCTGGGAACTGCATCTGATACTGGCAAGCGAGTCTCGTAGAGGGGTAGAATTCCAGGTGTAGCGGTGAAATGCGTAGAGATCTGGAGGAATACCGGTGTAGCGGCAGCGGCCAGCCCCCCTGGACGGAACTGACGCTCAGGTGCGAAAGCGTAGGAGCAAACAGGATTAGATACCCTGGTAGTCCACGCCGTAAACGATATCGACTTGGAGGTTGTGCCCTTGAGGCGTGGCTGACTAACGCGTTAAGTCGACCGCCTGAAATTACACGGCCGCAGTTAAAACTCAAATGAATTGACGGGGGCCCGCACAAGCGGTGGGCATGTGGTTTAATTTAAGTGCAACGCGAAGAGTGCCACCTGGTCTTGACATCCACGGAAGTTTTCAGAGATGAAATAGCCCCGAGACCGTGAGACAGGTGCTGCATGGCTGTCGTCAGCTCGTGTTGTGAAATGTTAGGTTAAGTCCGCAGCAGGCGCAACCCTTATCCTTTGTTGCCAGCGGTCCGGCCGGGAACTCAAAGGAGACTGCAGTGATAAACTGGAGGAAGGTGGGGATGACGTCAGGTATCATGGCCCACCCACGACCCAGGGCTACACGTGCCAATGGCGCATGCAAAGCCTCGCGAGAGCAGCGACTCGCAAAGTGCGTCGTAGTCGGATTGGAGTCTGCAACTCGACTCCATGAAGTCGGAATCGCTGGTAATCGTGGATCAGAATGCCACGGTGAATACGTTCCCGGGCCTTGCCACCGCCCGTCACACCATGGGAGTGGGTTGCAAAAAGAAGTAGAGTAAGCAACCTTCCGGGAGGGGCGCTTACCACTTTGTGATTCATGGCTGGGGGTGAAGTCGTAACAAGGTAACCGG
+
.42)*(''&+(57354.,---89698*.41+7.(.-,-00:87:50-/12&/0/..0001)2353.6730010234/--'*+'0.50123()41;,(*/36/714-)-'),+,+&%%$'++*'/'((+2,&((092/-3-8-/12362+-..,.-(.'-3)'.-)$%$$'',)$+*)(//.&-,,/..-07./-60+-40)(%'()'&'$%'$&(*,(),32*,)')&()884/.+//,-**%'&)'./*'&*-*&'((.)-)*,*4,(..75(%3,.-./3*'*.'$%&(&)85-(20*,1+-&../-2-),*2001116--.-/436234.-+)))++*))+(&.54/).'-*1,1()600.($'),11/*05-,,,,+-+)()*.681/3*3-1<9+5/+$$*(**(&*)*))$$&40944,./6-+)*(%%)++,-//21252+*%')'&-.1'.))*+68-/,80,:***0087;1/23.1-150,-019779;6/.--(/-105/607.,(2,%,',8*,++)2'&%%''&%(%+/0././+.**))+01'69284,('+/(.*))*'34713'/)7,;;51549;:0/-332/*1)1*1,/51(,%((&&&&(+(.,())$()54:81//97*''-12729151/0)&(()*('-,224630,))*)271-.21,1,+797/,*+./-0'$###%&&((++0/)(((%#.07459977620*))1-0156778+112367147.-&)1/0-6,)7:8;754757)+-(5--54350-0:5294554287'.7,.82,.+.-4+-&41+67,1-0:19/-.%+(0/0,&*)()+/69444/+0++5/66198,++--3377-.($%*+454.-'%#()'&)+)0('%05733+-),)+-+,),*00/0334'34,'%%'*2&)()*+)..0-,)&'-&'2:5124555-+,*,13(2&7,61.,/04934.000102.5*&''-***4,2.736//0,..-2./*.-9212)*(+.44-'*1..%(+//8386383/0)*/5.&')(-738:;24644249345.+'('04/252327/,*$)'&'-'%'(+'%&'''#$%(*(3.)212.+-.0206:4,88+*4366:3.('())6;9*'.++2...,+,)006.5/6<08+3
@108d62cd-e1a9-447a-8d4f-3d364347658a ch=200 read=36024 start_time=2019-12-12T23:55:19Z barcode=BC01 runid=2c9cf7bc05858273f10e7d7ec552fc0bd742dc3e
CCGGTTACCTTGTTACGGCTTCACCCCAATCATCAATCCACCTTAGACGGCTCCTTCCTTGCGGTTAGGCCACCGGCTTCGGGTGTCTCGTGGTGTGACGGGCGAGGTGTGTACAAGGCCGAGAACGTATTCACCGCGACATGCTGATTCACGCGATTACTAGCGATTCCAGCATGTAGTCAGTTGCGGGCCCCACAATCCGAACACAAGGAATGGTTTTATGGGTTTTGCTTCACCTCGCGGCTTCGCTTCCCTCTGCGCATCCATTTGTGCTTGCATTAATTGTGGCCCAGGTCATAAGGGGGGCATGATGATTTGACCTCATCCCCGCCTTCCTCCAACTTGTCACTGGCAGTCTCGCTAGAGTCCCCCCAACTTAATGATGGTAACTAACGATAAGGGTTGCGCTCGTTGCGGGACTTAACCCAACATCTCTGACACGAGCTGACGACAACCATACCACCTGTATCTCCTTATATCTCTCCATCTCTGGAGCCTTTATGAGTATGTCAAGACCTGGTAGGTTCTTCGCGTTGCTTCGGAATTAAACCATGCTCCACCGCTTGTGCGGGCCCCGTCAATTCCTTTGGGTTCCATTCTTGCGAACGTACTACTCAGGCGGAGTACTTATTGCGTGCTGCAGCGCAGACTTTGACATCCAACGCCAGTACTCATCGTTTACGGCGTGGACTACTAGGGTATCTAATCTATTTGCTCCCCACGCTTTCCGGGACTGAAGGCGTCAGTTGCAGGCCAGATCGTCGCCTTCGCCACTGGTGTTCCTCCATATGTCACGCATTTCACCGCTACACATGGAATTCCACGATCCTCCCCTGCACCCTAGCTGCCTGGTTTCTATGGCTTACTGAAGTTAAGGCTTTCACCACAGACCCTTGCTGCCGCCTGCTCCTCTTTACGTAATAATTCGGATAACTTGCTTGCCACCTACGTATTACCGCGGCTGCTGGCACGTAGTTAGCCGTGGCTCTAATAAAGTACCCGTCACTCGGCTACCATTTCCATAGCCGCCGTTCTTCAACTTTATAACAGAAGTTTTACAATCCGAAGCCTTCTTCCTTCACGCGGCGTTGCTCGGTCAGGTTCCCCATTGCCGAAATTCCCTACTGCTGCCTCCCCACGTAG
+
60,+10+.2.4+.3&-'+'(0.+378,01388:95;385()'('',64(/..0001+'/3-34/4.-7:;;23:+7--99,60&%&((225;;:88632,6710$).003/0/299*02*&$'*)--223=:79:468999;<<;;:9;1%...250;/001566+672..(-*++33356,83:-()($)&%&%)29343))*-'(-.&,-./307890345<618:.'+51677:3.%)).+0.:66591:0/170/$((,18597/%('(,+,--7//$3$'%'((%'(,3,,,.340.97;189:00000764/*././)+3::--299;9;40'1(*5--.2*0/-4/,-,-%,).,/+,/00/:5:)0/32,3+++598:521//3449904)123/702143889;66/;92-3)/-42-,,-7770.&().-/333622.2.&3678;5)())%*-..001478+.*(--.1::69;33320/3-**++(*+'*'())(,3580++--4+)(+(,.0:8:<;5760.+,1.5/))')'14(/..+,9995.17/304/0/1/2.,7/(',-.7476/59/0&05939/3:+*./0/068.61225628129;55*,*)*6)*/3+,,-(,/46446..('2*-/+*,6372+1/0&(%*+/.12216621:;*,+3.///3...101.211434501712-*40*'..3;:-*-,+14+0*089212,(%&-1308)+1---&0++6,+*)'(+226848335<478::988;73357..-/&24/313059;0445165'2./.0..+)1-+2())+/24/52/+.-0*-*'(*56999:99:7;80./01883;121-0++4/1&++,04..%&&'(-,47<4+3./1479,.--%*+5:+-8830/+()*(48526'1+4(&('$(),*(-,(-0/)/,0.1;46844+6,,,/)+%$$*+5333/,,0..',%%())../*1*((+06(),,*000.)+,*13.444-.('(&()0186:;76;6//)&)(*-673-,+((+3<8,2071/((/*)777<77;5/484./-..240/3---//710,+.-/,4;033:,2+*-.4,118+)+11////07.602'#'*,52
@ade42a1c-ce9c-40aa-b1fb-e1c6b383b7e5 ch=500 read=58508 start_time=2019-12-12T23:55:25Z barcode=BC01 runid=2c9cf7bc05858273f10e7d7ec552fc0bd742dc3e
CTCCTACACGGGAGGTGAGAATAAATGCACAATGGGCGCAAATACCAATTACAGCCATGCCATGATGTATGAAGAAGGCCTTCGGGTTGTAAAAAGTACTTTCAGCGGGGAGGAAGGGGTAAAGTTAATACCTTTGCTCATTGGCGTTACCCACTGAAGAAGCTGCAGCTAACTCAGCCGCGGTAAATACATGGAGGTGCAAGCGTTAATCAGATTACTGGGCATCTAAAGCGCGCAGGCAGTTTATTTAAGTCAGATGTAAGAATCCCGAATCAACCTGGGAACTGCATCTGATGCTGTAAGCGGAGGTCTCGTAGAGGGTAGAATCTCAGGTGTAGCGGTGAAATGCGTAGAGATCTGGAGGAATGCAGTGGCGAAGAGCGGCCCCCCCTGGACGAAGACTGACGCTCAGGTGCGAAAGCGTGGGGAGCAAACGGGATGCAGATACCCTGGTGAGTCCACGCCGTAAACGATGTCGACTTGGAGGTTGTGCCCCTTGAGGCGTGGCTTCCGCTAACGCGTTAAAGTCGACCGCCTGGGAGTACAGCCGCAAGGTTAAAAACTCAAATGAATTGACGGGGGCCCGCGCGGCGGTGGAGCATGGTTTGTTCGATGCAGCGCGAAAGAACCTTACCTGGTCTTGACATGCACAGAACTTTCCAGAGATGGATTGGTGCCTTCAGGAACTGTAGAGCGGAGTGCTGCATGGCTGTCGTCAGCTCGTGTTGTGAAATGTTGGGTTAAGTCCACAACGAGCGCAACCCTTATCCTTTGTTGCCAGCGTTGGCGGGGAACTCGAGGCTGCCAGTGGCTGGAGGAAGGTGGGGATGACGTCAAGTCATCATGGCTACGACCAAGTGCACACACGTGCTACAATGGCGCATACAAAGAAGGAAACTGACCTCATGAGAACAAGCGGACCTCATAAGTACGTCATGTAGTCGGATTGAATGCAGCTCGGCTCTCCATGAAGTCGGAATCGCTGGTAATCGTGGATCAAGGCCGCCCACGGTGAATACGTTCCCGGGCGCTATACACACCGCGTCACACCATGGGAGTGGGTTGCAAAAGAAGTAGGTAACCTTCCGGGAGGGCGCTTACCACTTTGTGATTCATGACTGGGGTGGGGAATCGTAACAAGGTAACCAGG
+
.074.((&'&/)%%'%)'&&%(%(%&%%%(0-.25,+*,76*$&'%(*+*()($())),55&$,'(%1+3.1-'())0-4-/0&131,$'&/5/($($&')(+')((.4/)-0...2*''+31-.0//+.8089/.888&5&+$*'--),.*$'%'+.%(+(+,.2++++*8/(''&'($(%(&)*&%%&$&*.,./+1698575687746*,,/202.096/%(%%(*-*,.1)1/0:8+54;:'*5)01003')./86*+$--,.41*((+.)0,0.+3/-.,+*+-/17757(/('&''&),+*+))--210.)(+--*)-'(%&).*/852+,//2:53485./089.,,*+.12:/,-(%&+)-)$+'*)'(*&*+./66468:4-/1622--'*+111143756406535(+-**0299::')-.::*-'1+'+#&')-738:0078.'&*(/3,/-31--3<:9/././:53.6/7/64/31,,(.-)()-,+-4131320323)%%+**--3/2749*,8555589991*,+)')()&.42./,'56.9-9:81.-.'2;74033533728;8-/7-()()'*+'011.'+((*-()+&%,1.(*..+-(,(0*,1*%)/1010--2.-1523/,)+(*#&%$'2*2*-2*/,*)+,,994/7.*+*(*5382'5.2+*..,,*'&'',%''13888771623.56351-*-,33482:1/*.20,*0--+--9+0143)$*.24&%')',-72;5/4/21+.7/&32)*'$%&)-)'(&'**'%&*)**%0+-,+.,&&%$%%&-/*+')''$/(387./+'22276515,+++()*%%#$&')9:4'+&#$&',)&()*54403070188/////675+()%'%(*&'*+*,+*-()*')(&$2/+-0:479*.**-'()%,-/0.500+/.1*6,/0)*/*')(#,-4**(()).*$()*.+++*5051/()&%''(*')79:;9:93)-(%%#''**.'0001:/-.-.7/2*,2,+((($'(('),/2,1)))')&*)+,)0**&+%-46<67657*%)*'+&,%%$&%*(()',20,23)1,,..*23$-)(/,--12:3(*)*,/.),.,0&&(&()*,+/3.,)/(*3826&0)
@2ee5daa1-72f7-40d6-9131-dfa093ba5f05 ch=94 read=59645 start_time=2019-12-12T23:56:02Z barcode=BC01 runid=2c9cf7bc05858273f10e7d7ec552fc0bd742dc3e
CCGGTTACCTTGTTACGACTTCACCCCAGTCATGGATCACAAAGTGGTGACGCCCTCGAAGGTTAAGCCTACCTATTCTTTACGCAACCCACTCCCATGGTGTGACGGGCGGTGTGTACAAGGCCGGGAACGTATTCACCGTGGCATTCCGATCCACGATTACTAGCGATTCCGACTTCATGGAGTCGAGTTGCAGACTCAATCCGGACACGACGCGCTTTATGAGGTCCGCTTGCTCTCGCTGGAGTCGCTTCTCTTTGTATGCGCCATTTGTAGCGTGTGCGCCCTGGTCATGGGGCCATGATGACTTGACGTCCCACCTTCCTCCAGTTTATCACTGGCAGTCTCCTTTGAGTTCCCGGCCGGACCGCTGGCAACAAAGGATGTGAGGTTGCGCTCGTTGCGGGACTTAACCCAACATTTCACAACACGAGCTGACGGCAGCCATGCAACACCTGTCTCACGGTTCCCGAGAGCACATTTCTCATCTCTGAAAACTTCCGTGGATGTCAAGACCAGGTAAGGTTCTTCGCGTTGCATCGAATTAAACCACATGCTCCACCGCTTGTGCAGGCCCCGTCAATTCATTTGAGTTTTAACCTTGCGGCCGTACTCCCCAGGCGATCGACTTAACGCGTTAGCTCCGGAAGCCACGCCTCAAGGGCCTCAAGTCGACATCGTTTACGGCGTGGACTACCAGGAGTATCTAATCCTGTTGTTTGCTCCCACGCTTTCACTTTCAGGCGTCAGTCTTCGTCAGGGGCCGCTTCGCCACCGGTATTCCTCAGATCTCTACGCATTTCACCGCTACACCTGGAATTCTACCCCCCTCTACGAGACTCAAGCTTGCCAGTATCAGATGCAGTTCCCAGGTTGGGCCAGGGATTTCACATCTGACTTAACAAACCGCCTGCGTGCGCTTTACGCCCAGTAATTCCGATTAACGCTTGCGCCCTCCGTATTACCGCGGCTGCTGGCACGGGTTAGCCGGCACTTCTTCTGCGGGTAACGTCGATGACAAAGGTGTGCTTTACTCCTTCCTCCCGCTGAAAGTACTTTACAACCCGAAGGCCTTCTTCATACGCAGCGAAACGCATCGGGCTTGCGCCCATTGTACCAATATTCCCCTGCTGCCTCCCGTAG
+
,65637/0014/37012,34;4-7:9-)*-.4520---/03;2/+/&%$&)*25*(*(-0.8.7-5+0'(*582+-40062,,+-,&1+**21)1)#*&'2')+796983130146669:83:16)594987:.6---8;4583349986//02.+,,239020.23145<465689:7)/,+(**,,0022//17:83:+;00106-.*-/31)+$(/35//-,1.*/--.-/-..5.1**'-)*+,-&218254/:6/05754112029*)+-..-))'&''+1204995,,++442976./.--/.*+,-+*/.*)455989421..0<;4//,/-160-18337+,3..(.-;0:1.8325:640,/0/:0.-48;)7.62,'*(07-8+1.04587;783:81,*+.+*,(..6,-5,*(*47737(#../4567880%)-,//0.)+(*0&(+-12043571664,(*$+)2223:++998:9:/-**-71-.10-/:7;9;8:99660:</://.,012:95;5//0.712139..,-+'-*46*,243345--:-55282448$)3.66*(349:9;6+-8814219:1.8101*,-1437*4---,;<-.8:9)')))*'**3.1,.++,+)-.110./0+281322943-.+4/---./8).7578488387,*-)-..128-+++5;-:3%()248747678552('.0,+..4;4*//0/98.*+353+*.24554/..-165479,/88+03')'++.2813/..,-2<53,6((-666::9967/7;-,,2313523/181231314132548:97-5512-).,05331))(*'*-)&+(,.'(,968467.3:.,.0.1.*337*34/+1:9-+(')+++01+,-4.79821&/-..4579;3/280-5*.*'(+/015:41//1717.((*'%)&+/1333.1*0..7:46485777.8-+(0(40//,,1.06+&*4+88<988:48314;9875/,+*&-/6'/()%-&'+31,,/2:+666*23)+897*2+())+.1/).1045.+.4/43:8;77;:7+*)%%#%'$(+'(&),,3190-48*//98-*4/--)6)/+.-+,530+))*)(+/)49*)8,5
@81117ea4-1731-45ee-8c58-3c46374c69c8 ch=187 read=61206 start_time=2019-12-12T23:56:00Z barcode=BC01 runid=2c9cf7bc05858273f10e7d7ec552fc0bd742dc3e
CGGTTACCTTGTTACGGCTTCACCCCAGTCATGAATCACAAAAGTGGTAAAGCGCCCTCCCGAGGTTAAGCTACCTGCTTCTTTGCAACCTCCCATGGTGTGACGGGCCGGTGTGTACAAGGCCGGGAACGTATTCACCGTGGCATTCTGATCCACGATTACTAGCGATTCCGACACCATGGAGTCGAGTTGCCGAACTCAATCCGGACTACGACGCACTTTATGAGGTCGCTTGCTCTCGCGAGGTCGCTTCTCTTTGTATGCGCCATTGTAGCACGTGTGTAGCCCGGTCGTAGGGCCATGATGATGACGTCATCCCACCTTCCTCCAGTTTATCACTGGCAGTCACCTTTGAGTTCCCAGCCGGACCGCTGGCAGCAAAGGATAAGGGTTGCGCTCGTTGCGGGACTTAACCCAACATTTCACAACACGAGCTGACGACAGCCATGCAGCACCTGTCTCACGGTTCCCGAGGCACATTCTCATCTCTGAAAACTTCCGTGGATGTCAAGACCAGGTAAGGTTCTTCGCGTTGCATCGAATTAAACCACATGCTCCACCGCTTGTGCGGGCCCCGTCAATTCATTTGAGTTTTAACCTTGCGGCCGTACTCCCCAGGCGGTCGACTTAACGCGTTAGCTCCAGGAAGCCGCCTCAAGGGCTGTACTCAAGTCGACATCGTTTACGGCGTGGACTACCAGGGTATCTAATCCTGTTTGCTCCCCACGCTTTCGCACCTGGGCGTCAGTCTTCGTCAGGGGCCCGCCTTCGCCGCAGTATTCCTCCAGATCTCTACGCATTTCACCGCCACCGCAAATTCTACCCCCCTCTAGAATGACGCCGGTATCAGATGCAGTTCCCAGGTTGAGCCCGGGGATTTCACATCTGGCTTAACAAACCATACCGTGCGCTTTACGCCCAGTAATTCCGATTGGCGCCTCCGTATTACCGCGGCTGCTGGCAGGTTAGCCAGTGCTTCTTCTGCGGGTAACGTCAATGAGCAAAGGTAACTTTACTCCCTTCCTCCCCGCTGAAGTACTTTACAACCCGAAGGCCCTTCTTCATACACGCGGCATGGCTGCATCAGGCTTTGCGCCCATTGTGCAATATTCCCCACTGCTGCCTCCTAGGGCAATATCAGCACCAACAGGTAACACAAAGACGCAGCTTTCTTCAGCACCAGCAATACGTAACCG
+
93:5;57:6<,6,&+.5008870882-25632.(45702415,&/(,*/5,$&'.2.-.3+*&(,(103-./201,$(',&'(((,.'.*',2,'++4..,.,10742*,/0120477886930+8.26647406.-/8/1,4013<:56688,+++204/.0..--)7,8/+,-').-12/)++,05647/1''&4116*7/3*5/6:98698700+./77/.*-&&(.()+3+,,.,32/-(+')*,/.4,-/.9'%$'*73334-4:+*(.0,.0-./*)**,0,00..+-*-313.***++,)&)01879:2382,14574+*-+*-9<;511&*(*))))*,#&''1)*/1150+('&4)5+6885436433)99;/.4-0*'(--14,1/1575985256:25/6/0-4..(755;/---2620.//1111/.-&,.27545*/),/038566554163;;189*)),-/,1129758897533003/().-8:66067659:978875*4))&%**-988;95750512267))++,)0(7)*+,-34452/30.002.-*+/,+0;7)')*)/*3006:74419:;+423'*%$%-+24,.).)8:;-(+;:19200*/0/42000-4,)(+,1)(4-//+/4$%',,..*6/,)(()+.0-9)+,*+626:,79,(3.700049633039292*+,-03/0465644;6/1-760*%)'&3/(*//)1-.1),278945688<889:.,'0*07*,697<98:;04%210294601(&&5233789978158:5,3'%%%',3(-,'1335648/253*')'%(%&$$&$%3.'.,.3:./.7)-,.0626-'/.35*(2/7,)311+-;:/.5456/.')*0-2-::-6,#$%&)),0810//)'(&')''(,-3480/+&-&'&&$+'*.2*0/,5.3957/;//.5*,(($'*,73206)02028:7772//04;9--(/.6601/('./-0(-*+*''*.*%/,17)48/())93/-:9636(.)()('((,)420/.3/2.9/0899<98732*111151248:7633365'0.,,-*).,3;1,-2)/+.09455-746*%()(+++46-7,&&202.263357012135612&('%(0+01/80-.1''&&',9812<1,./.7/--,..0.01.,'%##
@c38f79af-e13e-444e-8ead-1ed41069dc67 ch=488 read=45604 start_time=2019-12-12T23:56:08Z barcode=BC01 runid=2c9cf7bc05858273f10e7d7ec552fc0bd742dc3e
CGGGAGGCAGCAGTGGGGAATATTGCACAATGGGCGCAAGCCTGATGCAGCCATGCCGCGTGTATGAAGAAGGCCTTCGGGTTGTAAAGTAGCAGCGGGGAGGAAGGGTAAGTTAATACCTTTGCTCATTGGCGATTACCCGCAGAAGAAGCGCCGGCTAACTCCGTGCCAGCAGCCGCGGTAATACGGAGGTGCAAGCGTTAATCCGGAATTACTGGGCGTAAAGCGCGCAGGCGGTTTGTTAAGTCAGATGTGAAATCCCGAGGCTCCAACCTGGGAACTGCATCTGATACTGGCAAGCGAGTCTCTCGTAGAGGGGTAGAATTCCAGGTGTAGCGGTGAAATGCGTAGAGATCTGGAAGGAGGAATACCGGTGGCGAAGGCGGCCCCCCCCCTGGACGAAGACTGACGCTCAGGTGCAGCGTGGGGAGCAAACAGGATTAACGAATACCCTGGTAGTCCACGTAAACGATGTCGGCAAGGTTGTGCCCTTGAGGCGTGGCTTCCGAACTAACGCGTTAAGTCGACCGCCTGGGAATACGGCCACCAAAGTTAAACTTCAAATGAATTGACAGGGGCCCGCACGAAGCGGTGGAGCATGTAGTTTAATTCGATGCAACGCGAAGAACCTTACCTGAATGCTTGACATCCACGGAAGTTTTCAGAGATGAGAATGTGCCTTCGGGAACCGTGAGACAGGTGCTGCATGGCTGTCGTCAGCTCGTGTTGTGAAATGTTGGGTTAAGTCGCAGCAGAGCGCAACCCTTATCCTTTGTTGCCAGCGGTCGGCCGGGAATAAAGGAGACTGCCAGTGATAAACTGGAGGAAGGTAGGGATGACGTCAGAGTCATCGCCAGCGCCACGACCAGGGCTACACGTGCTACAATGGCGCATACAAAGCGACTCGCGAGCAAGCGGACCTCAAAGTGCGTCGTAGTCGGATTGGAGTCTGCAACTCAGCTCCCATGAAGTCGGAATCGCTAGTAATCGTGGATCAGAATGCCACGGTGAATACCAGGCCTTGTACACACCGCCCGTCACACCATGGGAGTGGGTTGCAAAGAAGTAGAGTAGCTTAACCTTCGGGAGGGCGCTTACCACTTTGTGATTCATGACTGGGGGGTGAAGTCTAACAAGGTAACCGG
+
3*81*-/,335123159+011.7.,,/,5--6.&%%(6826:5----(($')655890224464520,&))*2.76;0/2)0)'*06-&+&$%#+*2:3)(00*(,)'((-&),+.,.493:82209/02/)-+*/.,-8+&*-,3+%)(')&2,,,++,4,--&&**--),.-/24/010*3*++812.*'()250//.9.4.30(.,+,--*,36;99332/1-1)*(*)..1&12<:32947,18-/0/+)'*/-.34.)%+(,.3)+(2;39;91723101004//.--.0)*02*++*,../1/2583+),-,+**+,/-02**.),((&((+3135;2004784././165:42+0-,-3-60353.7/)/(').%*()*13:944981(*34+*0-)--../11245),1+()'),.268;/*+00<69'48+0,*%%%&(*+/84.-7/.,+-1+-337<;2.+--3:171.,0/-5/0.24()')+224585:2/,/'&&0---0/140809012236989::808.*''(3'11:%4'6-%+0-./*($$(*6;3)*.1/323&/7:+//(&*',''&)--1011.-((+'(%)069071:/--//;823.-0192254120.1512**-%%.'//3411&(*/,*+*/4:914--,./5412924579:9582<-9-7<9:5/0.4*-5899644455;86355006-.022892850+)*3+)*5:2:4.:-5-,3)0,+4,,+-0461-14,-6142+12,'0--260,3',*617653:7/)&.5)/,+-00-//4,/0-,00:37:970-**'+++(1*,,1234487-%&'*54:92.3+%&$)'(*+22;22(+(*&)$&'+342&%&%%*)*-4/+%%%*(&*,.2-0,0+%&$*/*00:431../30.235./1466606&+'0-'*'*,+(*+*+/..%$)+86)+4237223.10104-.-.-917122::;878-*)1-29/.1/5335<8636$)&($$%#'&*&++/642:/++,*+,//245:0***-002;467:+(+**,)*&()-)'&&4)887;7(85,-5613.6..8901164/2547:4(+(),22562,'0+*+*-./(,-.1.7.0::;67
@e76e176d-9034-4479-bfcc-549c24bb75c7 ch=38 read=53930 start_time=2019-12-12T23:56:05Z barcode=BC01 runid=2c9cf7bc05858273f10e7d7ec552fc0bd742dc3e
CATACTACGGGAGGCAGCAGAATTTTTCGGCAATGAAGCCTGACCGAACGCCAAAATGAAGGAAGAAGGTTTTCGGATTGTAAACTTCTGTTATAAAGGAAGACTTGGCTACACAGAATGAGCTGGTGACCTTATTAAAGCCACGGCCTTAGCCGCAGTAATACGTAGGTGGCAAGCGTTATCGGAATTATTGGGCGTAAGAGGGCAGGCGGCAGCAGGGTCTGTGGTGAAAGCCTGAAGCTTAACTGGTAGACCATAGAAACCAGGCAGCTAGAGTGCAGGAGGGATCGTGGAATTCCATGTAGCGGTGAAATGCGTAGGTCTGGAGAGACACCCCAGTGGCGTGACATTCTGGCCTGCAGCTGACGTATGGTCCCAAGCGTAGAGGCAAAATGGGATTAGATACCCTGGTAGTCCACGCCGTGTGGCAGTGAGTACTAAGTGTTGGATGTCAAAGTTCAGTGCAGTTAACGCAATAAGTACTCCACTTCCTGAGTAGGTACGTTCGCAAGAATGAAACTCAAAGGAATTGACAGGGGGGCCCTGCAAGCGGTGAACATGTGGTTTAATTCAGAAGCAACGCGAAGAAGAACCTTACCGAATCTTGACATACTCATAAAAGAAACCGGAGAGATAGCTATATGAGATACAGGTGCATGGTTGTCGTCAGCTCGTGTCATTGAGATGTTGGGTTGGTCCCGCAACGAAGCGCAGCCTTATCGTTAGTTACCATCATTAAGTTGGGGACTTTCAGCAGAACTGCCAGTGACAAGCTGGAGGAAGGCGGGGATGACGTCAAATCATCATGCCCCTTATGACCTGGGCTACACGTGCTACAATGGATGGTGCAGAGGGAAGCGAGCAGGGTGAAAGCAAACCCATAAAAACCATTCTGGATTCGGATTGTAGTCTGCAACTCGACTACATGAAGTTAAGGTCGCTAGTGAAATGCGAATCAGCATGTCGCGGTGAATACGTTCTCGGGCCTTGTACACCGCCCGTCACACCACGAGTTAATGCTTACGAAGCCGGTGGCCTAACCGCAAGGAAGGAGTACTGTCTAAGGTGGGATTGATGGTTAGGGTGAAGTCGTAACTAAAACGG
+
(**('%(),60()+,'%$(&--/465),//.030+).'+&')).3,/&(%(&'''%'(+-*+,-)-,-/2851103018133<9//7,(%***,1,)*.)'(&&'%)'((.+.+/,%-((&&%$((''%$$&(*/-3**'/70-.,,'+'%(,3,0%/,/+-)1-..,0//755525162106%,'*/,,231865)/04''(,*.)*0+1.*))+*,58+0./1251/--1+-874/+)),1+*-0-0+'%&,623'&*/*0.+131/111.'(*,/-.10)(+/,-/2:63425322044/)1.+10.08+,-1()$%$&$%(*(*%)),)+&%$$%%(%#&$'++&((*).239--/,)*++''&#$##&*+.)'+)*14%+$'$)';:-0,*)$0+1159869,*(*,(+016+,(-,&''%'(*%$&)&%*'++37./00511,-),03221297/*)(*&(-+0-0)318441*)(*(/1(+*-(()'%&'')))*-)*0+%%'($&&(,-6/.16093,-+)*/778&,1745*62'$$).4/654,+*&,..(+'),06,8040%%,)&((&))/,.3(+.+.41--*)+.(&/*%.0-0285-///,//22)&',+)(,.,*('(''$&*.0)(('+,,'++)3,66333117-.02373455504***&)(),778569*320,'$(+'+'/.,4('%'(&&%%(&+*)+104:5518./4//*)1+,0//8)-00*&')%%&%%%'(*'%*/*&+0138:,,,,:0,**&,,3/,7;212422(.1,64-0,-*++2071--0.-*/210)&)**++))'+,*&')*723::91),)+,*')+'('%&'$%%&*-.+(*++$(+6.296/118964/73790/-4,252,/(*'%$'),8002-*0/0-,--./175241/1*,(+*,*+/')*',+)))--,702.121346745),+*+,--487;746.246,6,*+,,+/+(,,'+--+-,02,*((,(+.)+(%'&&,%(.),76:7,./(',,,:5676,0.2*,'%$%)*'/1216).,/7654.,+++%3,))&&))()((,)+,((''*'%''/
@772c0a49-142d-4ffa-9280-a5514a6a2a98 ch=35 read=44109 start_time=2019-12-12T23:56:18Z barcode=BC01 runid=2c9cf7bc05858273f10e7d7ec552fc0bd742dc3e
CTCCTGCAGGAGGAGGCAGCAGTGGGGAATATTGCACAATGGGGAAACCCTGATGCAGCAACGCCGCGTGAGAGTGATAGAAGGTTCTCGGATCGTAAGCTCTGTCTTTGGGAAGATAATGGCAGTACCCAGGAGGAAGCCACGTAACTACGTGCCAGCAGCCTGTTAATACGTAGGTGGCGGAAGGCGTTATCGGATTTACTGGGCGTAAAAGGGAATAGGCGGATGATTAAGTGGGATGTGAAATACCCGGGCTCAGCGGTGCCATTCCAAACTGGTTATCTAGAGTGCAGGAGGAGAGTGGAATTCCTAGTGTAGCGGTGAAATGCGTAGAGATTAGGAAGAACACCAGTGGCGAAGACGGCCTCTACTCTGGACTGTAACTGACGCTGGGCTCGAAAGCGTGGGGAGCAAACAGGATTTGATACCCTGGTGAGTCACGCCGTAAACGTGAATGGGGTGTGGGGTTTCCAGCACCTCCGTGCGCGCTAACGCATTAAGTATTCCGCCTGGGAGTACGGTCGCAAGGTGTCAAAGGAATTGACGGGGACCCGCACAAGTAGCGGGGCATGTGGTTTAATTCGAAGCAGCACTTGAAGAACCTCACCTACTTGACATCCCTTGCATTACTCTTAATCGAGGAAATCCTTTGGGGACAAGGTGACAAGGTGGTGCATGGTTGTCGTCAGCTCGTGTCGTGAGATGTTGGGTTTAAGTCCCGCAGCAGGCGCAACCCTTGTCGTTAGTTACTACCATTAGAAGTTGGGGACTCTGCTTGAGACTGCCTGGGTTAACCAGGAGGAAGGTGGGGATGATAAATCCCCTCATCATGCCCCTTATGTGTAGGGCTACACGTGCTACAATGGCTGGTACAGAGATCACAATACCGTGAGGTGGGCCAAACTTTAAAACCAGTCTCAGTTCGGATTGTAGGCTGAAACTCGCCTACATGAAGCTGGAGTTATAGTGTCACTTGAATCAGAATGTCGCGGTGAATACGTTCTCGGGCCTTGTACACACCGCCCGTCACACCACGAGAGTTGATAACACGAAGCCGGTGGCCTAACCGCAAAGAGGCGTATCTAAGGTGGGATTGATGATTGGGGGGGTGAAGTCGTAACAAAGGTAACCGAAGATGAAGAGCGACAGGCAAGTAGGTTAAACACAAGACACCGACAACGTA
+
0.4/-,0'1+',3'-4..450486:0%*((,*-&'%%'&)010))0.-61)+/687000.//.1948721.('))++0*&*+-51<725-95884881/01676861;9,58.7145250.'0&131-3--)7+-*---1.*,++)).13750(+'%&(''%&$%#)(/,*0/3/-/--3..,,-(/*.:.-*1&)%-36235852/..2:6((+)%%()-411:656559992849696*/+(*.).490.1,,0-****(+%%'',0,1/28566*3/*,741/,/./0&8401/**)(+-4,4+3*+)),+)&#'(-123290//;9:80+%*.1,43.**.7577-)('&&%&'&&$()+/*)*(%'(*-2938677463222212+0..*66&&&')-/19;;''*+07'201-*/.%'&*).83.,.5((*++&))3:738;95/)*)0+&/2))+;5:8-+:00&)&,-503::.423()&)*-5./0/7.-(%(',25:-/:766/))*,07;9914,(0,*&*,06-,++).,/)/'+09-7;4.--0/0,+((&(1340662,/73;725243*+/).-&/+**)+03+062745/0/&&&-+./188492.7/0-4,+*-*5,7,34+)''*)&&'&&)*(/0'+77.,-,-38-*/---5433352756466679456669866638666:9743-.+/0+34+/14,+-.(0)(-..30(-2,-00085.9-+-4./0-64,3//())*+2-.3-.0542)(+)+'.+468896771*)%$(4.33061),--(-9:.+))'%%)'()11)(.,6677.34+(-523//-)&).-,,-+)*,-1-*++*5--977564.20-)(%(('*)'%&)++,//.2,0-*(-/20./322:;86;89998923638'-*.1,(,-7011*0.,-656:6664704.+,/0;/,2-,)*&*)-+%&%$(4;58,((%'$',0305333;956/132.2)31164910//-,*/63096,-2//-/6./+*(&&*//01323/2*-,+-,*/0/+.,&+/562354(('+'(&%'./,-/,.-1:5/1/,../61717242))-,1...446895::*.8/277:-&2(,6,--,+003880.6500*.'*35838+-.005+,0(0+(,-1*)$#$
@98a2d97f-4eba-423a-ae58-4bd92b5b557b ch=122 read=54601 start_time=2019-12-12T23:56:23Z barcode=BC01 runid=2c9cf7bc05858273f10e7d7ec552fc0bd742dc3e
TTGTTGTACTTCGTTCAGTTACGTATTGCTGGTGCTGAAGTTGTCGGTGTCTTTGTGTTAACCCTACTTAGCTCTGTCTTTGGTGCGTTACCTTGTTACGACTTCACCCCAGTCATGAATCACAAAGTGGTAAGCGCCCTCCCGAAGGTTAAGCTACCTACTTCTTTGCAACCCCTCCCGTAGTGTGACGGGCGGTGTGTACAAGGCCGGAACGTATTCACCGTGGCATTCTGATCCACGATTACTAGCGATTCCGACTTCGTCCGGAGTTGCAGACTCAATCGGACTGACGCACTTTGAGGGTCCGCTTGCTCTCGCGAGTCGCTTCTCTTTGGCATGCGCCATTGTAGCACGTGTGTAGCCCTGGTCGTAAAGGGCCATGATGATGACTTGACGTCATCCCACCTTCCTCAGTTTATCACTGTAGTCTCCTTTGAGTTCCCAGCCGGACCACTGGCAGCAAAGGATAAGGGTTGCGCTCGTTGCGGGACGCTAACATTTCACAACACGAGCTGACGACAGCCATTACAGCTGTCTCACGGTTCCCGAAGGCACATTCTCATCTCTGAAAACTTCCGTGGATGTCAAGACCAGGTAAAGGGTTCTTCGCGTTGCATCGAATTAAACCACGTACTCCACCGCTTGTGCGGGCCCCGTCAATTCATTTACGAGTTTTCTTGCGGCCGTACTCCCCAGGCGGTCGACTTAACGCGTTAGCTCCGGAAACCACGCCTCAGGGCACAACCTCCAAGTCGGCATCGTTTACGGCGTGGACTACCAGGGTATCTAATCCTGTTTGCTCCCCACGCTTTCGCACCTGAGCGTCAGTCTTCGATCCAGGGGCCGCCTTCGCCACCGGTATTCCTCCAGATCTCTACGCATTTCACCGCTACACCTGGAATTCCACCCCCCCCCCTCTACGGGGCGTCAAGCTTGCCAGTATCGGAGTCACGGTTCCCAGGTTGGGCCGGGTTTTCATCTGACTTAACAAACCGCCTGCATGCGCTGCGCGTATTCCGATTAACGCTTGCGCCCCTCCGTATTACCGCGGCTGCTGGCGCGAGTTGAGTGCTTCTTCTGCGGGTAACGTCAATGAGCAAGGTATTAACCTTACTCCTTCCTCCGCTGAAGTACTTTACAACCCGAAGGCCTTCTTCATACGCGGCATGCGGCTGCATCGAACTGCGCCCATTGGTACAATATTCCCCACTGCTACCTCCCGTAG
+
$&'47-356564./99+.:-,-44002)-.28-*)')'%(',&)+',-,//.91,.44-6,4+'##$&%%&*)+'%,'253+,)'$'+-*//.1+,8,-./12:471331,,48575340/.-05/'.*1,-**+,/3((+2+*/0+0-617'/0/27/,./9)78-&/022:,(')/)'+%000-,..----1/-,.(--/*+,*3*+.+67353.:001;6.8---8;43011.1&'''12,04130,)23300)33/)(('),()*2822/344578<380:))')*/.-&*,11(&)-&-1)*.8:36/4+6//*&./1.//1/11591-%&)+*4239318,-%-)+-//553*)*-41./8:8659:.*/(54-0-))(().+(*()+85,-+*.;6+1;6144+/)*-;.,.33651)(),,+0.*18//5833/(&*170;7:;)1.1-'%#%):/,7-767-625;5898::242,+-33-&%&(+-0)+640/4532+0))666655546+.0,&)$#$$')$$(1-.+-(0140-/,-0051.//081'(),-033109:0.6079787<:8566232637/57//.(*,06;98::69/5+),/03(()0*2;6::2/*-&,/24/0.)+-4-0+.(1*76/*+.013774)+-,$&((*4/,'%)-++/41406771922)'0/5-877//-198;88709/..715),*,+'-13567:972184//33;2905):/1270-334896<7/,/-,-66675334:334+,-93,/,+9:624;0),-28;/'))(21,++,(.3.0,2367534548<20./10,,78,3;9:282219;46251005<77/7*+*01118/-...27;0.,/2,.300./6/)+.&-*+&(./633/8:9..:,,-*,.&&%*-0+*+/:./8,.0/18&)&&(''*)78;96+,3-4--*/1-(.'*--+-001./+-/02338;99;49:80////73/.&*)+)'#&**-,,1/0010.1,&**,32,,3.'+*,+*/3266;998909)($')$&*()+*+.01;1:<:::;451.*)&&')&2***..61(.***./21/6*'$(+&&*'*+45,/8*2,))&*..+*+,(,(''*+-1/73:12;56+++(*060.+'&2+0-.///;)&&&+*+615+%-0((+'),5/22.497+)55114+263/9+-240
@c91bee4e-b777-4851-a55a-a25ecb8f0c8f ch=479 read=81006 start_time=2019-12-12T23:56:20Z barcode=BC01 runid=2c9cf7bc05858273f10e7d7ec552fc0bd742dc3e
CCGGTTACCTTGTTGTGACTTCACCCCAGTCATGAATCACAAAGTGGTAAGCGCCCTCCCGGGATTAAAGCTACCTACTTCTTTTGCAACCCCACTCCCCATGGTGTGACGGGCGGTGTGTACAAGGCCCGAACGTATTCACCGTGGCATTCTGATCCACGATTACTAGCGATTCCGACTTCGTGGAGTCGAGTTGCAGACTCCAATCGGACTGACGCACTTTGCCTTGAGGTCCGCTTGCTCTCGAGTCGCTTCTCTTTGTATGCGCCATTTGTAGCACGTGGCCAGCCCTGGTCGTAAGGGGCCATGATGGCTTGACGTCATCCCCACCTTCCTCCAGTTTATCACTGGCAGCCTGCTGAGTTCCCAGCCGGGCCATGGCAACAAAGGATAAAGGAGGTTGCCTTTCGTTGCGGGACTTAACCCAACATTTCACAACACGAGCTGACGACAGCCATGCAGCACCCTGTCTCACGATTCCCGGTACATTCTCATCTCTGAAAACTTCCGTGGATGTCAAGACCAGGTAAGGTTCTTCGCGTTGCATCAGATTAAACCACATGCTCCACCGCTTGTGCGGGCCCGTCCAATTCATTTTGAGTTTTAACCTTGCGGCCGTACTCCCCAGGCGGTCGACTTAACCGCGTTAGCTCCGGAAGCCACGCCTCAGGGCACAATACCAAGTCGACATCGTTTACGGCGTGGACTACCAGGAATTATCTAATCCTGTTTGCTCCCCACGCTTTCGCACCTGAGCGTCGGTCTTCGTCCAGGGGCCGCCTTCGCCACCCGGTATTCCTCAGATCTCTACGCATTTCACCCGCTACACCTGAATTCTACCCCTCACCGGGACTCAAGCTTGCCATTGTCAGATGCAGTTCAGGTTGGGCCCGGGGATTTCACATCTGACTTAACAAACCGCCTGCGTGCGCTTTTGCGCCCAGTAATTCCGATTAACGCTTGCGCCTCCGTATTACCGCGGCTGCTGGCGCAGGTTAGCCGGTGCTTCTTCCTGCGGGTAACGTCAATGAGCAAGGTATTAACTTTACTCCTTCCTCCCCGCTGAAAGTACTTTACAACCCGAAGGCCTTCTTCATACACGCGGCGCCAGGCTGCATCAGGCTTGCGCCCATTGTGCAATATTCCTGCCTCCCGTAGGAGCAATATCAGCACCAACAGAAGGTTAGCCTGAGGCACCGGCGGCAAAACGTATGCGTAACCCGCA
+
7-+')1-/)*4-/.&*(%(,40-268.*.10')))50/*-,11../42./))(/3))*)'(*-'0,-,(')*57:/..7.14:921859517/&)+513,-0377773444;7201'+-4426643729()&4*-76180/0-)*),/1246*)*,2.*+-/1:11+(%&*-59575578:5,/*+)(*,3265945+1.305)2,/3,50)'())+,().2,')'&''*&+.4.,.-:)*+.*2)&+/3.//5.322;90./-0257;/94*+/./-*-+++'%%)*.7/-166526/,)5767,+)&%%'$(+1.36999984;9-)00-27824,/35</./:/77/:/-,)&###)&(,,8-3,$)/--41+2+*,+*/0973&42++69-,1.3/4/).)'(*,1/1..'530)''+*-((.-637:0..,4,.,4-+0/./-41,30017'2(1+.-,-5*,95553-/026:45-*)+,125<7996751..--594/3237367;99-002668890/5121/42;58:957408.//23$&,+,*0-5+++$/',,/,&++(('&+,)437115)&(+(7)87/*38;*,--5<;21:7.40+-*)%'%*).+2;;-/298(6663.-.+/*-')++/,+*.0,3/2,4-06+--/:65/)100$%&%%%))--*+**+()675385),,3//044000/06*)(&&,)*,36191394187/''*,')+)-+,/2-1-.,67+.4/8473(/.(*7/8:2+,/2712767:7;878:)10*06256<1.15*)630011(1//+498-088))/6)/+02(%'(4-32(3.,)/1*0*/*'%&*665((''%0.$&%%(3,03666.760*,,13:03-9.'4880,5/.*+*+.321',+,23587715*-.*+01363-..00/+2/10*))+/,3821..3179601/5.1069784%/*-:31,**-;2214,5*)%*%,)1*+-37+*)'))/96..%%)+-6723/534241..+,/54*300+7-0+08/---76-387+4;8,+0113:2-..,20('(.)(-.***/+885:75;:66/.&,+//71'(&$&))*+--.3,485/7+.+79-)1)&)#&,2.27:-'&&(0(1:,-:2-%)$)153454-//.382'7+*0+,/+3+$*0*-(*),%&&&(%&$%$'*(++../030,*%($&$$$
@bd068a96-c9f8-48a3-bd5b-af0c470639c7 ch=219 read=39969 start_time=2019-12-12T23:56:32Z barcode=BC01 runid=2c9cf7bc05858273f10e7d7ec552fc0bd742dc3e
CCGGTTGTTGCGACTTCACCCCAATCAGCTGGCCTACCTTCGGCAACTGCCTCCTTGCGGTTAGCTCACGGACTTCGGGTATTGCCAACTCTCATGGTGTGACGGGCGGGTGTGTACAAGACCGGGAACGTGCCGCGACATTCTGATGCGATTACTAGTAACCAGCATGTAGGCGAGTTTCAGCCTACAATCGAACTGAGACTGGTTTTAAAGTTTAGCTCCACCTCGCGGCGTGCATCTCTCTCTGTACCAGCCATTGGCACGTGTAGCCCTACACATAAGGGCATGATGATTTGACGTCATCCCCACCTTCCTCTCGGTTAGCCAAACCAGTCTCATAAGTCCTCAACAGTAACTAACGGCAAAGGGTTGCGCTCGTTGCAGGACTTAACCAACATCTCACGACACAGGCTGACGACAACCATGCACCACCTGTCACCTTGTCCCCGAAGATTTCCTCGATTAGGAAGTAATGCAAAGGTGTCAAGTGTAGGTAAGGTTCTTCCAGCGGTACTTCGAATTAAACCACATGCTCCGCTAAGCGTGCGGGTCCCGTCAATTCTTTGAGTTTAATCTTGCGACCGTACTCCCCAGGCAAGATGCCAATGCGTTAGCGGCGGCACGGAGGTGTTGAAACCTTACACCTAGTATTCATCGTTTACGGCGTGGACTACCAGGGTATCTAATCCTGTTTGCTCCCACGCTTTCGAGCCTCGGCGTCAGTTACAGTCCAGAGTCGCCTTCGCCGCCAATTGTTCTTCTAATCTCTGCGCATTTCACCGCTACGCTGAATTCCACTCACTCTCCTGCACTCTAGATAACCAGTTTGGATGCAGCAAGTTGAGCCAGGTATTTCACATCATCATCCGCCTACGCTCTCCTTTACGCCCGGTAAATCCGGATAACGCTCGCCACCTACGTATTACCGCGGCTGCTGGCGTAGTTAGCCGTGGCTTCCTCAGCAGGTACCGTCATTATCTTCCCCAAAGAAGACAGAGCTTTACGATCCGAAAACCTTCATCACTCACGCGGCGTTGCTGCATCAGGGGTTTCCCCATTGTGCAATATTCCCCACTTTTGCTTGCCTCCGTAGG
+
671*()$&+#(./35:,(),+()'*,#%%'&$)('&,/,-.+*&'+/112888348-2*.4.,+000.4.727695'56603303:491/.-.-21+**%'(,177544*+-01.1430//2))2-0//(0+,71032768;8--+*%$&&--+-)*.3503-&%%%'.-)+,-((*,1,(''(&'*,0845,.69852*+*$%'&)*&6-,+59/'+.1521384758634&4)*-.-+)(+-0232-16.+0+%'&(&((**(*)').<//.2.+-//'236+45-///,38),-75788979:0,/+,1''&'$#''*'(&++.,((&%+,201(,,3,243212)('%',1/23844,552(+*)+3-1021746:12%41233420.''$'))*03.112458'(8878761,-0.1/42,,(,*+1537;96937310466+()&(%)1+3884-)3)(%%''&**,/)005(0,*,/00,))(()('**',*0*(0+''$&&)0*),/72++2/3):5,/+''++-,1(().)($'&'&('00.063+-1252+-',),',1:;.:536;/477:7-.*--/((&&,7574,.-$(()220.+2)&%()()*+-..252040/191191.*-*(+0397*7777<989:95<7-02753479793,+)'030223213:46500/;0.28685+.*,,3-(((')086&37779%,,.'**++7('%')(,)494<7223)*')(/,+221:85022.-.*+)/0202;.1(*815786*1+((+-.+,(())%(),115556/100')+6,8,9,256;6*(/0%2'$&&,(/743457(,100.;0.-../2%%')+,,&(%&$'%(++-60/80(.(+*(%),+,*)--5/799;:879922/+++'',.2/40.3:42.213:91/,+)+795/--0027.5.-2+&'(%%'(----;;::7(46376819:;,16,)***..-)%'(-72,.,..,---.5201264677+/,,%,*-.81//3../2215-(*//&+0,-6:,*240012,0*,-18591%('''$&&$#%-2/68(-*/2
@5d9e0612-e617-44c7-8365-98991ba2661a ch=483 read=54217 start_time=2019-12-12T23:56:31Z barcode=BC01 runid=2c9cf7bc05858273f10e7d7ec552fc0bd742dc3e
CCGGTTACCTTGTTGCGGCTTCACTGATATCTATCCCACCTTAGGCGGCTGGCTCCTTACAGTTTACCTCACCGACTTCCGGGTGGTACAGAAACTCGTGGTGTGACGGGCGGTGTGTACAAGGCCAGGAACGTATTCACCGCGGCGTGCTGATCCGCGATTACTAGCGATTCCGACGCTTCGTATAGGCGAGTTGCAGCCTACAATCCGAACTAGGGCCTTTGGCTTTCCAGAGATTAGCTTGCCGTCACCGGCTTTGCGACTCGTTATTACCAACCATTGTAGCGATGTAGCCCAGGTCATAAGGGGCATGATGATTTGACGTCATCCCCACCTTCCTCCAGTTTATTACCGGCAGTCTCGCTAGAGTGCCCAACTCAATGATGGCAACTAACAATAAGGAGGTTGCGCTCGTTGCCAGGACTTAACCAACATCACGACACGAGCTGAGCGGCAACATGCCACCTGTCACCGATGTTCGAAAGAAACTTCCTATCTTTCGAAATAGCATCAGGATGCTCCAAGACCTGGTAGGAGTTCTTCGCGTTGCTTCAGATAAACCACATGCTCCACCCGCTTGTGGGCCCGTCAATTCCTTTGAGTTTCAACCTTGCGGTGTGCTCCCCGGGCGGGTGCTTAATGCGTTAGCTGCGGCACTAGTCGGAAAGGACCTAACACCTAGCACTCATCGTTTTGGCGTGGACTACCAGGTAATAATCCTGTTTCGCTCCCCACGCTTTCGAGCCTCAGCGTCAGTTACAGACCAGAGGCCGCTTATACCAGTGTTCCTCCATATATCTACGCATTTCACCCGCTACATGGAATTCCACTCTCCTTATTGCACTCCAGTTAAGAAGCAGTTTCCCAGCCTGCAATGGTTGAGCCACTGCCTTCGCTTCAGACTTTTCTAACCGCGCACGCTCGCTTTACGTCAATAAATCGGACAACGCTCGGGAGATTCTACGTATTACCGCGGCTGCTGGCGCGTAGTTAACCGTCCCGCTTTCTGGTTAAATTACCGTCACATTATGGAACTTTCCATTTTCTCACCTCGTTCTTCCTTAACAACGGAGCTTTACGATCAAAACCTTCACTCGGCGTTGCTCGGTCAGGGTTCCCCCATTGCCGAAGATTCCCCTACTGCTGCCTCCGTAGGAG
+
,'/+.+*.2/4/18(3*/)&'))-,*-/)()*+,1+($0%&&-272,2,--2/0/%*''*$.'8--2966459324573--.+*)&)%'(%()&&,-*+497873353:691:342.1122-.0-/&65/910698<8898'0'..-,23;5555:8765572),)*+-.9<9711.%',++$$%&%.46666695-,,4,*+./8840/1833*05%0'&'+/0+49,1*''))&0.-/./1,/05577:735109**.02332526'.))654&16408-+*,++&&),+-39/*----40.*/8<-+--,121(0:..357771318:/,196:910/5*.0<;10;*+*+,7067503(&**&*(*())*+3.1179666:4;3224143.6/.-++.)-+0-+-468863.)'$((-())'(%$#-&(())%((+0(*))*))('%&+()&($&(%,30396676143..0/345)*1+%'*)+-6+/,..)((('&(00+(.,',0(23.11137+-').-<67841-,),/2/6997:778)/070'&,)'/1:4212----2-*,)(%$$%'(*1-55)%)*.86<:457)(&++87-0+,(++)+//)**%'(1981'568/4,,'*-*+1./11/80/056792.+%'(++3+2/3(4061+(*/3-/-+%+,*/23165*2,*%0*,-98:8997864,1+,**-3/.(%#*13.09/:62++*(*4:...227632/0116:454602/3805*'()'-1*))'$'$'-&,.77<:335:68876750133573;20*0.()-'),)**&),1621*,*)(+'()&*)''%*).)+--50.$&*'-(2/:.01''#%'&&-.823.*6)+,450.-&*%(/('**4*+.,20780,),13522','/.2380,07--4326):-04612+9687998959+/)&%%()())2,4*%'-/3/./112:90:.,,12264835,465285*%(16,-:02,1+-',()6:364/+())*-,(.(,-98,0)*-,0-1/*,')-18;69;:3244544'3/5'*)/2,++++,.',0')(*-*,-.+''(+.1,,,/'4..,-0/1639:7,-0856.-0.,/56501,,,50.//.23-48*,14&*%
@61069daa-d82c-4670-8231-e81463b55b3b ch=503 read=51694 start_time=2019-12-12T23:56:31Z barcode=BC01 runid=2c9cf7bc05858273f10e7d7ec552fc0bd742dc3e
TTTTTTTTTTTTTTTTTTTTTTTTTTTTTTTTTTTTTTTTTTTTTTTTTTTTTTTTTTTTTTTTTTTTTTTTCGGTAGCCGCTACGTTCAGTTACGTATTGCTGGTGCGCTGAAAGAAAGTTGTCAGTGTCTTTGTGTTAACCTTTCCTGTTGGTGCTGATGGCCCTACGGGAGGCAGCCGTGAGGGAATATTGCTGCAATAGGCCGCAAGCCTGATGCAGCCATGCCGCGTGTATGAAGAAGACCTTCGGGTTGTAAAAGTACTTTCAGCGGGGAGGAAGGGGAGTAAAGTTAATACCTTTGCTCGCTTCGGCGTTACCCGCAGAAACACCGGCTAACTCCGTGCCAGCATGCCGGTAATACGGAGAGGTGCGTTAATCGCGGAATTACTGGGCGTAAAGCGCACGCAGGCAGTTTGTTAAAGTCAGATGTGAAATCCCCGGGCTCAACCTGGGAACTGCATCTGATACTGGCACCAGGTCTTTCGTAGAGAGGGTAAGAATTCCAGGTGTGGCGGTGAAATCGCGTAGAGAGATCTGGAGGAATACTGCCGGTGTGAAGCCCTGGACGAAGGCTGACGCTGGAGTGCGAAAGCGTAAGGGAGCAAACAGGATTAAGATACCTGGTAGTCCACGCCGTAAACGATAACGGAGGTTGTGCCAGGCGTGGCTTCCGGAGCTAACGCGTTAAAGTCGACCGCGCCGCCTGGAGTACGGCCGCAAGGTTAAACTCAAATATGAATTGACGGGGCCGCGCAGGCGGTGGGCGTAATGGTTTAAATTCGATGCAGCGCGAAAAACTACCTGGTCTTGGCATCCCAGGAAGTTTTCAGGGAATGAGAATAGCCCTTCGGGAACAAAATGAGACAGGTGCTGCATGGCTGTCGTCAGCTCGCGTTGTGAAATGTTGGGTTAGATGCAACGAGGCGCAACCCATATCAACATTGCCAGCGGTCCGGCCGGGAGCACAAAGGGAGACTGCCAGTAAACTGGAGGAAGAACGGGGATGACGTCAGAATCATCATGTACCGACCAGGGGCTACACGTGCTACAATGGCGCGCCGAAGCGACCTCGCGAAACAAGCGGACCTCATAAAAGTGCAAACCGGATTGGTACAACTCGACTCCATGAAGTCCCGGAATCGCTAGTAATCGTGGATCAGAATGCCACGGTGAATACGTTCGGGCCTTATTACCGCCGTCACACCATGCAGATGCGGTTGCAAAAGAAGTAGGTAGCTTAACAGCTAGGAGGGCGCCTGCGCCTGATTCATGGCTGGAATTGAAGTCGTAACAAGGTAACCGG
+
##$"###########################################""####$$$#$$$$$$$$$$$%%%&(&)($%%%$&(%(+/6-%)-,)+4400;-./49961*)*+58(&,+((*,+,.&.-033084+-,-8-2--/:-.'(..-*,4460//+)$%%%%#(&,.''(&%&)')&'%.2(,*)-9-,-2/-6-+%*--+&)',*.4++&&%'('012//2511032/01331*+))&,42630<:64,+/84*+*++19:/*++.//)(+&*)*32*(+,-44,//.0.,.0-00-02.&&)))&%%$(,*,2'')(%,)))),'&$('-+))./.336.)((&%$)(%'--1.,.,0.+')%$%%&77373.'(*2-243/257330*)),+)//0,/.0+/60,/9<;-/+02((++*,/-&%')5/,276)'',+/,%%.*422+)%%&)/)+-)')(&'&'%%#&%%&..(&&+,441,--',.+*+)'3,7*9*&41/--'1/287400++%)*/.)')&&&(/0563,5.,.+**%&*0,-,,&&'&&&0,)/688/,((%&$'%'%%%$*$&(+(&')&))**&',1)('*14*1'*/)5+)'&)**..'(&$',,0+'**,,,-.8620./%&*(/'*+0,*)$&(*.0/0/297906.2.++,-,(*)),+,+96461,,+3(*$((&/)&'($%$&()+07/33/,3)0%*2),56871((&(+-//01-12*./)+&))'))*')*/20',)&)*//32+4.08.+(+$'%$%&'%).12*'##((&'/2/-))&&#%&(&$('&%'+(&&%%+-)*1/.,'*))&%)0*/--(74(0./893575565&.'*).1((&'(++(&*-./00.00.///,4.--084.../-/(-()%'+$-&'+($'%%#'*.-3.(2-/1(&&#*31260013:/1%)&/.+0,$().03:..33+.01443+(&)'+(*)/2-,)**&$$%'-61/0/1231.(')),.055(*'('(/+*++%+0,.,'&&$'**..*),01.,.*(*$&$%*)%*524510))(((,*(2$)+*),()0./698,%&$$%,(/-23*0*%$(#'-4/,*&+,+/)$)'+*))00'+).++4.//+&++0240669222---5/.4*),)102286230296),((&$%$((%()%*3-+/++',.(*''$(%'&#+(26+--55)%((')%,+(*%&)'0()&%&&&'-'+.,+'*%$#&$&&#&&11-&())+'%'$#)%&&'(-,'%&)+,++(+.7541,
