# Supplementary material for: De novo species identification using 16S rRNA gene nanopore sequencing
Source: PeerJ. 2020 Oct 21;8:e10029. doi: 10.7717/peerj.10029 (PMC7585375; doi:10.7717/peerj.10029)
Supplement: Supplemental Information 2 — Contains raw reads. [file peerj-08-10029-s002.zip › pass_fastq_runid_2c9cf7bc05858273f10e7d7ec552fc0bd742dc3e_109.fastq]

@5191f44e-89c2-4ab6-82be-a22d669a9fb2 ch=86 read=51452 start_time=2019-12-12T23:56:34Z barcode=BC01 runid=2c9cf7bc05858273f10e7d7ec552fc0bd742dc3e
CGGTACCTTGCGACTTCACCCCAATCATCAATCCACCTTGGGCAAGCTGCTTCCTTGCGGTTAGGCCACCGGCTAAGGTATCGCTCTTTCGGTAGTTGTGACGGGCGTGTGTACAGGCCGAGAACGTATTCACCGCGACATGCTGGTTCGCGATTACTAGCGATTCCAACTTCATGTAGTCGAGGTTGCAGACTGGTCGAACTGAAGAATGGTTTTATGGGTTTTGCTTCACCTCGCGGCTTCGCTTCCTCGCCATCATTTAGCAGCACGTGTGTAGCCCAGGTCATAAGGGGCATGATGATTTGACCGTCATCCGCCTTCCTCCAGCTTGTCACTGGCAGTCTCGCTAAGTCCCCAATAATGATGGTAACTAACGATAAGAGGTTGCGCTCGTTGCGGGACCAGCAACATCTCGACACGATGACGACAACCATTGCACCACCTGTATCTCATATAGCTATCTGCCATCTCTGGAGCCTTTATGATATGTGAACCTGGTAAGGTTCTTCGCGTTACTTCGAATTAAACCACATGCTCCACCCGCTTGTGCAGGCCCCAAATCAATTCCTTTGAGTTTCATTCTTGCAGACGTACTCAGGCGGAGTACTTATTGCCGTTAACTGTACTGAACTTTGACATCCAACACTTAGTACTCATCGTTTACGGCGTGGACTACTAGGGTATCTAATCCTATTTGCTCCCCACGCTTTCGGGACTGAGCGTCGGTGCAGGCAGATCGTCGCCTTCACCACTGGTGTTCCTCCATACATTTCACCGCTACATGGAATTCCACGATCCTCTCCTGCACTCTGGCTGCCTGGTTTCATGGCTTACTGAAGTTAAGCTTCAGGCTTTCGCCACAGACCCTTGTTGCCGCCTGCTCCCTCTTTACGCCCAATAATTCCGGATAACGCTTGCCACCTACGTATTACCGCGGCTGCTGGCGTAGTTAGCCGTGGCTTTCAATAAAGTACCGTCACTCGGCCTGCCATTTCCTGGCCGCCGTTCTTCCTTTATAACGAAGTTTACAATCGAAAACCTTCTTCCTTCGCGGCGTTGCTCGGTCGGGTTTCCCCATTGCCGAAATTCCCTACTGCTGCCTCCCGTAGGAG
+
6*7325*3+'(6356;5629:-..,-310.7-19+.23515682-'('%),6.,*/+.*201+/74:240'(('&%'$+',*+,,(-0))&)'$)++((*+708-'('&**+(0/0477../2530415;0007,1,.,*133*+)/+/**24382)*,,16,7*0'-(/59658677894'%**-2*.,2123+'-//036)(+)&(0-2148;-*-,.+/;<./04:214:-1,,/0//52',3077--%),..724:+''$%**+00../*(()-/''.545361*07;66887765/6<400110232344,/86;55152,,*---/91..1834696464480*)*068*-,&+4-+(,3.-79334743482.,%*)-6---55566;152:8,+&($1),,110,.)&+0/,&))+578:3025'/'%&)+004631.).-292314.--./30-'*,+.3/43590./1+3-+)+,,-3/0*).3:84341.-0/967;9364.5')-13.-00/1;:59-,**+/047/48)(),(*+00%13/75/*0//014050..8/./35<7216:456//$$57)+)))/,/681,())(&&$%+0/422483/.,.').0004./2.,09/38&2'.-103%,.+.010975291,0/854437/+,)*,/-/--..31041222'+6+.003660+,..1<:.(71/*(*+(+254(08&(+/0/&).:9299512.1,)294664848;698..*%&$'(+0352598863321011/1/0++-,/1.6...1213512342*0-)*/118976,)&('(()*&,/1),)--9/-105518952:;0*./()(*+1.(&%'&-+/5,0*),.-58,*8299**+15/+-+-7231,1.02+','*,/.0/*-.+.0,23.9-/97/7...87)5((&**-6--+(/-/051/-.').37;2,0,-301/*,-**+)&(&*1+1;62,*)*,338:9:;75:324:7.0*)''&((,1*())',.)/43*457;88;3025+)+()///3//29,:/.)/,-:4.33,'/,,4:665:-:07/+,02136061./;1.1993,/
@c39582d6-9a93-44c7-a2e3-9a7e1012e233 ch=349 read=37914 start_time=2019-12-12T23:56:41Z barcode=BC01 runid=2c9cf7bc05858273f10e7d7ec552fc0bd742dc3e
CCGGTTACCTTGTTGCGGCTTCACCCCAGTCATGGATAAAATTAGTAAGCGCCCTCCCGAAGGTTAAGCTACCTACTTCTTTTGCAGCCACTCCCATGGTGTGACGGGTGGCGGTGTGTACAAGGCCCGGGGCATGTTGTGGCATTCTGATCCCACGGTGCTAGCGATTCCGACTTCGTAGGTCGAGTTGCGAACTCAATCCGGACCACACAGCGCACTTTATGAGTCCGCTTTGCTCTCATGAGGTCGCTTCTCTTTGTATGCGCCATTGTAGCGCACGTGTGTAGCCCTGGTCGTAAGGGCCATGATGACTTGACGTCATCCCCACCTTCCTCCAGTTTATCACTGGCAGTCTCTTTGGGTTCCGGCCGGACGCTGGCAGCAAAGGATAAGGGTTGCGCTCGTTGCGGGACTTAACCCAACATTTCACAACACGAGCTGACGGTATACGGCACCTGTCTCCACGGTTCCCGAAGGCGCATTCTCATCTCACAGAAAACTTCCGTGGATGTCAAGACCAGGTAAGGTTCTTCGCGTTTACCTCAGATTAAACCACATGCTCCACCGCTTGTGCGGGCCCCGTCAATTCATTTGAGTTTTAACCTTGCGGCCGTACTCCCCAGGCAGTCGACTTAACGCGTTAGCTCCGGAAGCCACGCCTCAAGGGTACAACCTCCAAGTCGGCATCGTTTGCAGCGTGGACTACCAGAATTATCTAATCCTGTTTGCTCCCACGCTTCGCACCTGAGCGTCAGTCTTCGTCAGGGCCGCTTCGCCACCGGTATTCCTCCAGATCTCTACGCATTTCACCGCTACACCTGGATTCCTACCCCCTCTACGAGAGACTCAAGCGGTATCAGATGCAGTTCCCAGGTTGAGCCGAGTTTCACATCTGACTTAACAAACCGCCTGCGTGCGCTTGCCGCTGATAATTCCGATTAACGCTTGCACCCTCCGTATTACCGCGGCTGCTGGCTGGAGTTAGCCGGTGCTTCTTCTGCGGAGGTAACGTCAATGAGCAAAGGTATGCTTCTCCCTTCCTCCCGCTGAAATTACTTTGCAACCCGAAGGCCTTCTTCATACACGCGGCATGGCTGCATCGGGCTTGCGCCCATTGTGCAATATTCCCACTGCTGCCTCCGTAGGAG
+
680.00-2+3*&'*$%&$).525/352*-27++&)-1',*%*)%-,,(%%&3+1*1-)(-.,0.103(,01.-+(()2*29;;133-64%),-42+,21/6.047./0'&*%(**)1,.12722,43+0853/%/(*,)&*)-(+0--,/.06*&())+'&%$'(&$)9.3,05798%-&,)*-))41-**('4./6+9344.3+)%(((*),/0212090%(+()+-1%&,),*..003%%+),*0-,-3/3:93:9--.013337,5-*($''')'0.2/,)&'(-:1-29772310-413.%*,,0/--.202688:::08;8.4::;6:654.32<60129::6;50353/2(11&./55:*&.3528-.&)+4962*66:.63:.8*-+.-4/12798/9///4<92-2.5,30)*,,,.83/(()-++0%%34560+)&%*/'.&*))1.261/,//,.0987/--*)%)((%(',10064-,*)$$'&/13..054923;<::5780.01268575/0-20;88;914483*%&')-%&,+,98;:;.0,-.,-.2,/3'(,+++-.-52886*(+,,86<:58<:3-+.20*3,/*('&#(%1.+-12,65:-.145&8743,+-*-'.)'&))(+,./022.2+,2-//4:8831.6)%)-2768/6)6,565/&'(,*-.73,-*////5:577,220+%&,)*-2558799745<0.008;7*.*+**.()',,/144878)%*))2.-++5((*2*,%'((..19,1-(-11224-,+*+,143376664703:1/+.416832002/-)0,..**+07531+-.)-%&''))))-(''(%'+)-1),**%()041531%),/1--+9-)(+-5-,*)*02/.,(,*:.;;;5<<;<<322/14/-(5))1,)%#&%,/49<18577;4:1-.--,-*/53155.700614-+),+,-98945,)0.)+20..0:)86276:8:0..--14+)/,.2863226473995:1.3+'*''()*,02.39641/61')+&-(&-'%')*)&-/506(%&()3/87<6695/000*.-./85988:7801'*)*89-4-+,159(*54,.584;443363.&,))***0+*08-064)'&
@4999820d-8734-49c4-9641-cc25565e6891 ch=100 read=66893 start_time=2019-12-12T23:56:49Z barcode=BC01 runid=2c9cf7bc05858273f10e7d7ec552fc0bd742dc3e
CCGATTTACCTTGTTACGACTTCACCCCAATCGCTGACCCTACCTTCGGCCGCTGCCTCCTTGCGGTTGCTCTGGACTTCGGGTGTGCCAACTCTCATGGTGTGACGGGCGGTGTGTACCAAGACGGAACGTATTCACCGCGACATTCTGATTCGCGATTACTAGTAACTCCAGCTTCATGTAGGCGAGTTTCAGCCTACAATCGAACTGAGACTGGTTTAAAAGTTTGGCTCCACCTCACGTGCATCTCTCTGTACCAGCCATTTGTAGCACGTGGTAGCCCTACCACACATAAAGGGCATGATGATTTGACGTCATCCCACCTTCCTCCTGGTTAACCCAGGGCAGTCTCGCTAAGTCCTCAACTAATGGTAGTAACTAACGACAAAGGGTTGCGCTCGTTGCGGGACTTAGCCGCTTTATCTCACGACACGGGCGGCGACAACCATGCACCACCTGTCACCTTGTCCCCGAAGGGATTTCCTCGATTAAAGAGTAATGCAAGGGATGTCAAGTGTAGGTAAGGTTCTTCGGGTACTTCGAATTAAACCACATGCTCCGCTTTACTTGTGCGGGTCCCGTCAATTCAGCGAGTTTCCAATCTTGCGACCGTACTCCCCAGGCGGAATACTTAATGCGTTAGCGGCGGCACGGAGATGAAACCCACCTGAAGTATTCATCGTTTTACGGCGTGGACTACCAGAATTATCTAATCCTGTTTGCTCCCCACGCTTTCGAGCCTCAGCGTCAGTTACAGTCAGAGAGAGTCGCCTTCGCCACTGGGTGTTCGGCTTCCTGAAATCTCTACGCATTTCACCACTTTACACTAGAATTCCACTCTCCTCCTCCTGCACTCTAGATAACCAGTTTGGAATGCAGCACCCAAGTTGAGCAGGTATTTCATCGCCAATCATCGCCTACGCTCCGCTGCGCCCGTAAATCCGGATAGCAGCTCGCCACCTACGTATTACCGCGGCTGCTGGCACGTAGTTAGCCAGTGCTTCTTCACCGGAAGGTAACGTCAATGAGCAAAGGTATTAACTTCTCCTTGCGCTGAAGAGACACAGCCGAAGGCCTTCTTCATACACGCGGCATGGCTGCATCGGAGGCTTTGCGCCCATTGTGCACCAATATTCCCCTGCTGCCTCCCGTAGGAG
+
9.(&25+,5251)16-13179;6*4.+&0,32)+++)/9,,,99:;:485904422645525--))+.)(+,&13--++%()(*.0.13.(+*)'()30988656954325:45773/7.-2336*'.(*898:<3(,((+31/-5071337:924670;0//0*),2.//4//049711-.0.835533<80/0800001836*,59877366:9-:<;+:9*,3;/)1.114-24.212)*(),003/+',.1145345:197,*&(),*-,,&'')*.5+(((''+,102/0-)16-//..642280++.//,+,,.,(.74;;94251/0,757/90,*&)6+144142/01-*,/56/2*)(.//283-000,++4,332330(/0-17562565.82-/*7..$%%)$,)'(+2-+*,*)&)+-015.,1-2&2030499<7910/10-907773136.70.08;/)+*()&'166261215586<+'')*01205700;915/3762358-7)7+28+84:76:/)'++(..60%((3*4;323***./7686.))+('*.,+,66254/591+995-6,+#&'.-/50'%'(1)*06,-0039+1+,/289*--79796971/1/2037875966242+)*))*2-(*$%&)-'(&(&,,*''%%(,054677719;1/04212:8934416.('&$/+/0233738.140<0-.1050,+0053;8-*,76742..//067151./-528*)),*),,+,,111;97:<98688))(36)%&')0,/)')+,)*:87463511784/25%/-3*''*+/)&/'5*0/*,*/)*+/2()67./3,/./0238:5;5<1288/2408,(,((0.-7--+,//00/9'-.+,17412-/'*&//8/+..-5;36887142&&('('((($(0780226584,(1(*--+&&/+24-(,(-+.:255250:1119571/'+,.*2280239&760129-,,'#%&+--'0,+58776407134777</.1-.1/2.)*,(*-((&%'')40+2''(&(&''')-),4185:5;45;:99,/'.-63;3448;9910/0.).$&%&).')541:4)/*'&#%$(,+/2213286.*+-//15/5/,-*))**'
@85eb9275-1b47-4110-a894-16759cad691f ch=6 read=32316 start_time=2019-12-12T23:56:47Z barcode=BC01 runid=2c9cf7bc05858273f10e7d7ec552fc0bd742dc3e
CCCGGGTTGCACTTGTTACGGCTTCTGCCCCAGTCATGAATCCACAAAGTGGTAAGCGCCCTCCCGAAGGTTAAGCTACCTACTTCTTTGGCCCTTCCCCATGGTGTGACGGGCGGTGTGTACAAGGCCCGGGAACGTATTCATGGCATTCTGATCACGATTACTAGCGATTCCGACTTCATGGAGTCAGGTGCAGACTCCAATCCGGACTACGGGCGCGCTTTATGAGGTCGCCTTGCTCTCGCCGGGTCGCTTCTCTTTGTATGTGCCGGCAGCCAGCGTGTGGCCCTGGTCGTAAGGGCCATGATGACTTGACGTCACCTTCCTCCCAGTTTATCTGGCGGTCTCCTTTGAGTTCCACAGCCGGACCGCTGGCAGCAGGATAAGGGTTGCGCTCGTTGCGGGACTTGGCAACATTTCACCGCAGGCTGACGGCAGCCATCTGGCACCTGTCTCACGGTTTCCCGAAGGCACATTCTCATCTCTGAAAACCTCCCGTGGATGTCCAGGGTAGGTGGGTTCTTCGCATCGAATTAAACCATGCTCCACCGCTTGTGCGAATTTACGTCCAATTCATTTGATTTTTAACGCGGGCCGTATACTCCACGGGCGTTGAAGCCTCCGGTCATCGCTCTCAGACCATCTCAGATCGTCATCGTTGATGGATATCCTGTATCAATCAGGCCAGACTCCCGTCAGCCATCAAATTCCGGTGCGATTTGTCATCAATATTCTCTGGGGCGTCGGCGGCGCACGGCAGAGGTTGGCGCAAGGGCGCCGGGCGAAAACGGCTGGCGCCCGGCTTGGCGTGGCTTCCCGCA
+
.2**1)/,'+$)*3//7$/(-*,'($$%&&%&&)*'''),+.(')+.(')09473,,.192//+)''(-659/6*24457,),-4*34'&%')%)*)02.%))3/4002.,55.+10()+/1359.7-4.+4//00066490+*,3234995560.(**)2,)(++,-+.2++''(2395344-'+-.'-./'(+/26.6'()'*)-5263.-)+''%'$'.1-*4-,*-++%($*.)(*,+-.5&*+.-.-.++(((+00/631/-,-)&#%%('%$%)'**)+(,.-+.))*()-..677801.-.,+.,4.0//0.)(&(,,++-*'$).9+))*$&)'&435480020,,+4)-($'%(+%)-+)'$$#'%&%'()(.),,(-.*+5,-+116./501.9-*'(%%$()4--/90,%''%(&%3355164*/-*//+*,%%#')*++,0/13),.052)1*'),*.../0.5:,17000//.++.2--1+35*)134.0518')(,)*$)&%$'3*7.595*--451)1,1.902.*()-.0))3*)*0*1/+.+'(+-)%'&*2'++-701580-&.684+-**&&%'&---/-,)$%,*'*'-)'('$$$$##$&(%'$%$$%&#$$%%&%%#$#$$%&&%%&'/*&&$))&%$$#%$$$#$)(($$###$###$###%$##)'$(($#%$$#$%$$%%%"$$#########$$(%(##%$&$'&%&$%$#&1-)#$&%%%%&)'&($&,,*%&+0-5+4''&'&&)+*,'(%(**(''''&')((&*'&'**)-/'''+%&&**.))(&(%$%%
@6a15175f-6ebe-4b06-9d66-9647af6337f4 ch=325 read=38065 start_time=2019-12-12T23:56:50Z barcode=BC01 runid=2c9cf7bc05858273f10e7d7ec552fc0bd742dc3e
CTCCTACAGGGAGGCAGCAATTGGGAATATTATTGCGCAATGGGGGGGGAACCCTGACGCAGCCATGCCGCGTGAATGAAGAAGGCCTTCGGGTTATGAAGTTCTTTCGGTATTGAGGAAGGAGTGTATGTTAATAGCATACATTATTGACGTTAAATACAGAAAAGAAGCGCAGCTATGTTGTAGCCGCGGTAATACGGAGGTGCGAGCGTTAATCGGAATAACACTGGGCGCAAAAGGGCACGCAGGCGGTTATTTAAAGGGTGTGAAAGCCCCGGGCTTAACCTGGGAATTACATTTCCAGACTGGGTAACTAGAGTACTTTAGGGAGGGGTGGAATTCCACGTGTAGCGGTGAAATGCGTAGAGATGTGGAGGAATACCGAAGGCCAGAAGGCAGCCCCTTGAGGAATGTGCGGCGCTCATGTGCCGCGAAAGCGTGGGGGGGAGCAAACAGGATTAGATACCTAGTGCGTCCCGCGCTGTAAACTGTCGATTTGGGGATTGGGCTTAAAGCTTGGTGCCCGTAGCTAACGTGACCGATAAACGCCTGGGGAGGTACGGCCGCAAAGGTTAAAACTCAAATGAATTGACGGGGGCCCGCACAAACGGTGGAGCATGTGGTTTAATTCGATGGCAAGAGACCTTACCTACTCTTGACATCCATGGAATCCTGTAGAATGCAGGGTGCCTTCGGGAACTATGGGCTGGGTGCTGCGCGGCTGTCGTCAGCTCGTGTTGTGAAATGTGGGTTAAGTCCCGCAACGAGCGCAACCCTTATCCTTGTTGCCAGCGATTCGGTCAGGGAACTCAAAGGAGACTGCCAGTGATAAGCTGGAAGATGGGGATGACGTCAAGTCATCATGGCCATACGAGTAGGGCTACACACGTGCTACAATGGCGTATTATTACAGAGGGTGGCGATACCGCGAGGTGGAGCAAGATCTCATAAAGTGCGTCGTAGTCCGGATTGGAGTCTGCAACTCGACTCCATGAAGTCAGGTCTTCAGTAATCGTGGATCAGAATGCCACGGTAGATACGTTCCCGGGCCTTGTACACACGCCGTCACACCATGGGAGTGGTTGCAAAAGAAGTAGGTAGTAACCTTCGGAGGCGCTTACGCTTTGTGATTCATGACTGGGGGTGAAGTCGTAACAGGTAACCGGAAGATAGAGCGACGAATCGATGGGATTGCTTACAAAGACACCGACAACTTTCTTCAGCACCAGCAATGCAGCCAACTGCACC
+
,/1.)+,%)+)%('**...%7&).-*.,)5-&/)*+//163226783,)+5/972-&/-.102818,3)''&-./9685/,,*)(.65:72;15*$%$**)0/+25,-+2.,1/.*,2+2+/',+..44,3/5/4102227743413;7795182;:76720/3+*&+-)+%,(%*,+-))*%%%&%$$('),.8/1123+0-).,,--,21414/6+6/701,))--29/.%$(./)+041295789;4:324./6-)-&%/1,('%(,-*-15+-3-+/.1/03/0/+(&*&&+11:-3)+,:998:,,39764)+)+*12:80073'+0,&((+'/*3.+)*+/.))+03:7//5-+,699310..0005/,4.)428893/.*)*&&%.*,-0/.040&$$&$*)*+,-0)/,*00588032*)($&)*-..+,47789/,,)&(*8:&4)0,'00()*+)4/-&--&$'*.70*-+//00/0)('(211./40-143*0.29;..5-3.**-,5.7265-.212555850(+++(&**+45/-20/8:2*&-*)*62867,027),+.+05956894830-2+3,617-./-'''(',(++(%(&'/,/'/0773//7*61.6270-)*)**(('&&*-('%')0(***+(.(-,6779263--*,384771.,(*0*'0,(+,-:947+.,.()-+00.*./2/+($&((,)(-4389:)''((/.-++)*'.%'&(+'(&))5043-0,.09**+/)5'%)*(.-*0;225101((2)09//,)(*+1152(-)+(.3).)+0-()'0,.//,-..7+4.-***)%'(+(&(',,*3532764765144,..../*,,)((&$$&)*./0246763/*)&))-2102104009830,*-),((*.--.60--7/-.2*-,(*+)-),/0%)*.*()**+.+,.6-++.0121/766/8'*&%,5--*,-45871800/2(1247110.0-+,%)')*+-,(--/8222;;:99910176-3.$'-++&%2*&**103/+&02430.+,+*')%($$$%)0/4-22$0&-*'((.+.4-.798+&++',,20/-+%)2-1/2714,+0/...-*,((*)-,112293-**)++45+2'(*.++-655785//525;:/5.)*.0983334647-.('#%%&&((%0*'$)%''48/-+,(.1-054.**/)'-67123332.+**(($+&)+'-%%$"%#$"
@92284787-1c9b-4bc6-815d-61abb7c40aad ch=260 read=44423 start_time=2019-12-12T23:56:51Z barcode=BC01 runid=2c9cf7bc05858273f10e7d7ec552fc0bd742dc3e
CTCCTACGGGAGAGGCAGCAGTGGGAATATTGCACAATGGGCGCAAGCCTGATGCAGCCATGCCGTGTATGAAGGCGCCGGGTTAGCAAAAGTACTTTCAGCGGGGAGGAAGGGTAAAGTTAATACCTTTGCTCGTGGCGTTACCCGCAGAAGAAGCACCAGCTAACTCCGTGCCGTACCCGGTAATACGGAGAAGTGCAAGCGTTAATCGGAATTACTGGGCGTAAAGCGCACGCAGGCAGTTTGTTAAGTCAGATGTAAATCCCCGGGCTCAACCTGGGAACTGCATCTGATACTGGCGAGTCTCATGGGGGGGCGGGGCCCAGGTGTGTGGCGGTGAAATGCGTAGAGATCGGAATACCGGTGGCGAGCGGCCCCCCTGGACGAAGACGACGCTCAGGTGCGAAAGCGTGGGGAGCAAACGGGATGGAAATACCCTGGTAGTCCACGCCGTAAACGTCGGCAGGTTGGTAACGCCGAGGCGTGGCTTCCCGGAGCTAACGCGTTAAGTCGACCGCCTGGGGAGTACGGCCCGCAGGTTAAAACTCAAATGAATTGACGGGGGCCCGCACAGCGGTGGAGCGTAATGGTTTTAATTCGGTACAACGCGAAGAACACCACGGTGGCATCCTGGAACTTTCCAGAGATAGTTGGTGCGCCCGGGAACTGTAGAGACCAGGTGCTGCATGGCTGTCGTCAGCTCGTGTTGTGAAATGTTGGGTTAAGTCCGCAACGAGCGCAACCCTTATCCTTTGTTGCCAGCGGTCGGCCGGGAACTCAAAGGGAGACTGCCAGTGATAAACTGGAGGAAGGTGACGTCAAAGTCATCATGGCCCCTTGACCAGGGCTACACGTGCTGTGGCGCATACAAAGAGAGAAGCGACCTCGCGAGAGCAAGCGGACCTCATAAAGTGCGTCGTAGTCCGGATTGGAGTCTGCAACTCGACTCCATGAAGTCGAATCGCGCTAGTAATCGTGGATCAGAATGCAGTGGAATACGTTCCAGGCCTTGTACACACCGCCCGTCACACCATGGGAGTGGAGTTGCAAAAGAAGTAGGTAGCTTAACCTTCGGGAGGGCGCTTACCACTTTGTGATTCATGACTGGGGGTGAAGTCGTAACAAAGGTAACCGG
+
1421))+0:1/,(*0-246+/56:/).-487--')3*,-+./298968:8665',(%+'**-/1-+.20.&'(.*,'-)/652.(&%-861*-+,.86.),,-7:*(*+)+.3**-6,/2010-/63173/178&/)(//12,/4-(,,,.-)-*'+(-0*)0/.3//18/3(%#%$%+&'&0,-*&$'+).*&&+*-1987:344/1+,&-+/.3.1/39:987570--03.002-/44%.29/,1955-27(018221//./680(2)*,2(/./24994940000/2-,-0+-%(&')&(*,1-%'(+-/0+%$(0,+,7*'.9/.+)&'&&+*(**,2+,097,+)()*($%&++)+*(+.08*()((-591635/*/468.,.*,,+&.4657039987/-0/(),9656*),,3;0/&2*&&&%*&(-'85,*-465567-,/456/0-.,'&'$%),%,(,/'(**-0(,''&-+*-.20.112*'+&&%)0.5302.4/80231+(2856:6640)'')*10424('++*2/83<;68766;531,.,4-23./941*43()(+*..391/-)%+,/.500,.5:/.42:5/+(&()(/(*-06()-,&(($%)$$''%-+0*&)3.2+-5-.,-++*-/-*2,(*744314-+51,7.**((%&*,2/-056881..)((*'*-34475000--)*)5*,&-..8/03930..:/51064),+*/---1*1+'+-()**,8&%,,+',*.1*351866024217.,-,-1-2+,2.'+,-5+4/%,10136<71121-6/,*,'(((*12/25+*124562))'84/'&&&)..0041(%&'#')+))()%*2,**&&((390()(((++)-6674687--,),%,21136;88910)%00,()+4467'5&114&2*+/4*0)+.0363330./)&(..2()*+,*++&(16-**(*&&(*/7120778775('&*,'+$&%'()214:77-8*&-;:6360+*+*,/1:16;0/52122397960/())03',0:--544,&*,+,-3.,+),/-7.7;7;70:7,+1-.2/:.-77(-,3,&&'*78::9553447:9*+%(+),,24/..03,.,039::77
@79d5f921-10b4-48cc-82d6-24bbbb9ad3a1 ch=21 read=33089 start_time=2019-12-12T23:56:56Z barcode=BC01 runid=2c9cf7bc05858273f10e7d7ec552fc0bd742dc3e
CTCCACGGGAGGCAGCAGTAGGGAATTTTTTTCGGCAATGGGGAAACCCTGACCGAGCAACGCCATGAAGAAGGTTTTCGGATTGTAAACTTCTGTTATAAAGGAAGAACAGCAGCTACAGAATAGTAGCCAGTGGCAATACTTTATTAGAAATACGGCTAACTACGTGCCAGCAGCCGCGGTAATACGTAGGTGGCAAGCGTTATCGGAATTATTGGGCGTAAAGAGGAGCAGGCGGCAGCAAAGGTCTATGGTGGCAAACTTAACTTCAGTAAACCATAAAGAAACCAAGGTAGCTAAGGGGTGCGGGAGAGAGGGATCGTGGAATTCCATGTATGGCCGGTGAAATGCGTAGATATATGGAGGGAACTTACCGGTGGCGAGAGAGCGACGATCTGGCCTGCAACTGGCGAAAACTCCAGTCCAGAAAGTAGGAGCAAAATAGGATTAAGATACCTAGTAGTCCACGCCGTAAACGATGAGTACTAAGTGTTGGATGTCAAAGGATTCCAGTGCTGCGAGTTGAAAACGCAATAAATTACTCCGCGCCACAAGTAGTACGTTTCGCAGGAATGAAACTCAAAGGAATTGACTAGGGGCCACTGTGTGGAGCATGTGGTTTAATTCGAAGCAACGCGAAGAACCTTACCGAATCTTGACATACCATAAAGGAAACCGGGGAGATTGTTGGCTATGTGATTACAGGTGGTGCATGGTTTGTCGTCAGCTCGTGTCGTGAGATGTTGGGTTAAGTCCCGCAACGAAGGCACCTTATATCATTAGTTACCATCATTAAGTTGGGGACTCTAGCGAGACTGCCAGTGACAAGCTGGAGGAAGGCGGGGATGACGTCAAATCATCATGCCCCTTATGACCTGGGCTACGTGCTACAATGGATGGTGCAGAAGGAAGCGAAGAAGCCGCGAGGTGAAAGCAAAACCCATAAACCATTCTCTCAGTTCAGTTGTAGTCTGCAGCTCGACTACTGAAGTTGGAATCGCTATCGCGAATCAATGTCGCGGTGAATACGTTCTCAGGCCTTGGCACACCGCCCGTCACACCACGAGTTAGTAACACCCGAAGCCGGTGGCTAACCGCAAGGGAAGGAGCTGTCTAAGGTGGGATTGATGATTGGTGAAGTCGTAACAAGGTAACCGG
+
)-,0*,+56,051,0,*%,%).(-*5559:73.+/+-40+*)&),-/<,,,154.,(-.+-(-'%%%%'&-/-.//))-+.-4/,1/,)',,4640900/8/(,(/*/25+2,++-,46$(&*&%44..-0&+**&+&%)((*/,*010%-*)'(('.*+,5466826010.,/-24:2/..-1/,.1563320160/3.456;766+0/,3-'2(*2604469,'&+)',1-.8828-+*+.,&+(++,*./531*),)%%&%'%)**1**,-.(''&$&0+&(.++**)+,((()('&+/0.()&)2+%)'*(.1.--,&+(+)*+)/,&)%($&&')%)$.('.+()9724-/010,)*+)*)*-.+,**12'*),.-(&$(%('*+,-.-//,053713337402%*('()'$$&**-06')$(''%'(,).%--53/,(+.&7+0+/18)4-)*,-,0.24'*+.0/.+05,,,,*,'*'+)0-24-4-1.6534+2.)('$2*3-+-0-,'*+--20*)+/-'+)),+)(*+(**-,1))+&)*(*)*')')*,.,4:)*(((*'++,-*3-,4138/)-)-/+('(%&*,0*45((%&')-/0,.-$+&&(.*02.62:5%++%*363./-./+.6//+,+.3'&,,%/--//2/&,'%(%%&')((),6)-.&%'%+%'*(0(+,()%'(%*%&(*.//.4//.34,87;+-/8422(+-.071/0/-410/*/536*/(1+),,-12+&'&&'&(*(--.-(('%()+-081+(-1/8<::980;05-/4.78*+--.+,*+&(*-03.1,-14469864458/+.++0.73*23,*9888899:<.,-::623,2:6,-72444/4-+/)*,68-,*,++46:79;77/+(+,7-+'),'/)+%&*%'-*.3,.*)(),-06.,.2.))'42-*172.884;32215(0281.1281/0573,./../*+&(+2)-%'(,()407/349+)+'./&'))4/..&''6500,01++65/3.054,-(/64/0+'%%%().6.62+&-,&('*)(**)*-+($1)1)0/0((0+,696:6/40+,'**,.-2/3(/*)(&**21/0-2/(*,-7:008+-./*2,.,2-0-,.4(0*,-.4.622;5:09
@d067a02b-1a59-4b18-ad19-ea1e8f57bc0d ch=245 read=65341 start_time=2019-12-12T23:56:59Z barcode=BC01 runid=2c9cf7bc05858273f10e7d7ec552fc0bd742dc3e
CGGTTACTTACGACTTCACCCCAGTCATGAATCCTGCAAAGAGTGGTAGAAAGCGCCCTCCCGAAGGTTAAGCTACCTACTTCTTTTGCAACCCACTCCCCATGTGGTGTGACGGGCGGTGTGTACAGGCCGGGAACGTATTCACCGGCATTCTGGTCACGATTACTAGCGATTCCGACTTCATGGAGTCAGTTGCAGACTCCAATCCGGACTACGACGCACTTTATGAGATTAAACTGCTCTGGAGTCGCTTCTTTGTATGCGCCATTTGTAGCGTGTGTAGCCCTGGTCGTGGGGCCATGATGACTTGACGTCATCCCACCTTCCTCCAGTTTATCACTGGCGATTACTCCTTTGAGTTCCCCGGCCGGACCGCTGGCAACAAAGGATGGGGTTACGCTCGTTGCGGGACTTAACCCAACATTTCTTACGAGCTGACGACAGCCATGCAGCACCTGTCTCACGGTTCCCGAAGGCACATTTCTCATCTCTGAAACTTCCGTGGATGTCAAGACCAGGTGGGTTCTTCGCGTTGCATCGAATTAAACCACATCCCACCGCTTGTGCGGAGCCCCGTCAATTCATTTTGAGTTTTAACCTTGCGTGACCGTACTCCCCAGGCCGTTGACTTAGCATTAGCTCCGACCACGCCTCAAGGGCACAACCTCCAAGTCGACATCGTTTACGGCGTGGACTACCAGGGTATCTAATCTTGTTTGCTCCCACGCTTTCGCACCTGAGCGTCAGTCTTCGTCAGGGGGGGCCGCCTTCGCCACCGGTATTCCTCAGATCTCTACGCATTTCACCGCTACACCTGGGTCGCCGCACCTCTACGGGACTCAAGCTTGCCAATTATCAGATGCAGTTCCCAGGTTGAGCCAGGTTCACATCTGACTTAACAAACCGCCTGCATTACGCTGCCTTAGTGAACGATTAACGCTTGCCTCCGTATTACGCGGCTGTGGCGCAGTTTAGCCGATTACTTCCTTCTGCGGGTAACGTCAATGAGCAAAGGTATTAACTTTACTCCCTTCCTCCCCGCTGAAAGTACTTTTAGCCGAAGGCCTTCTTCATACACGCGGCATGGCTGCATCGGGCTTGCGCCCATTGTGCCAATATTCCCCACTGCTGCCTCCCGTAG
+
2+05-*(.(%'+,/212-589-21661323853%%&*.30(')*.1,,(+)'(*00.'%*-(*03/538.+)/,*-3/246;739;6/363/51%''966+00.(,.-/11673;822745751+/011.&&)*++-'-&$%)+132421680(**)),--,6+(&%&(*.14<8:5579;9-120),,/)-(4*/+3/13.-/0/3(8-9:835413.1+//:923/0)(+(00&-&&(()$'+#&'*(01++,+2.44568:;</54(*--,-(.('%%%+-)((/58/(0'/352:45./-,,/063468888.67*(2/292.+.,,-19-,020-*-+((),(%'*1++22,0335867**040475:92331;41)448)6/82&)2-./'..33756930+65354930/3..0++,1(**0,/03.0111374/%-4/+8,3.55,46567653--+0/;+64+,306,,,*-9-,%')511)&&*4.5777;569;995970-./3;/32/)-41;::<,('&'**,655.0./13<9:9&'%'*3((00()+*.//5-/')/83((-.196;606:;*-+).;<+5736,2+,*+()+4.122/346)'052&)*--//++)''$,(&+425&'&*)&+.1967560:/../383:-7)7,244488588418/&,'0/157;77735700/+/-/423:452;208)&)),64)+**1;0/./+26*,35458201116:8502+-/13:3-9875727348;4763/.16<-,(*)/1884/%%'&)(.28412/(*/',,17100')(%*+&)&*,+1((+-06,27:3,&&%&'1-%&+*+/20200.4887<04-,.7/8-(.01&()*8.-3126*+//21624324/7.38345*2)'%&'(%)&('%&)'&%'%&)///.)'(%$*,(.5,5+.('(%&..+,'''*&'&$+'1,--/6.&4(%(7.22162314)1.+-/.22040/03698:)4--,5.4))/8.+,+:;..;:96*:7,(,0((--+,,-/)(%$%2,'((1+675956<78866-3242;75+.&'),-)+209864:123/<:/.9/0*.2/9/0//421,&+-/11237/8:+,0(&
@1d1adcc3-958e-4264-a88e-7f43907e9002 ch=341 read=38320 start_time=2019-12-12T23:56:59Z barcode=BC01 runid=2c9cf7bc05858273f10e7d7ec552fc0bd742dc3e
CCGGTGCCTTGTTACAGGCTTTACTGATCATGAATCACAAAGTGGTAAGCGCCACACTCCCGAAGGTTAAGCTACCTACTTCTTTGCAACCCACTCCCACGGTGCTGACGGGCGGTGTGTACAAGGCCCAGGAACGTATTCACCGTGGCATTCTGATCCACGGTTGCCTAGCGATTCCGACTTCATGGAGTCGAGTTGCAGACTCAATCCGGATTACGACGCACTTTATGAGGTCCGCTTGCTCTCGCGGGTTGCTTCTCTTTAGCAGCATGCGCCATTGTAGCACGTGTGTAGCCCTGGTCAGCCAGGGCCATGATGACCGAGCGTGTCACCTTCCTCAGTTTATCACTGGCAGTCTCCTTTGAGTTCCCGGCCGGACCGCTGGCAACAGGATAGGGTTGCGCTCGTTGCGGGACTTAACCCAACATTTCACAGCTTACGAGCTGACGGCAACCATGCAGCACCTGTCTCCGGTTCCCGAAGGCATTCTCATCTCCTGACTTCCGTGGATGTCAAGACAGGTAGGTTCTTCGCGTTGCATCGGAATTAAACCACATGCTCCACCGCTTGTGCGGGCCCCGTCAATTCATTTTGAGTTTTAACCTTGCGGCCGTACTCCCCAGGCGGTGACTTAACGCGTTAGCTCCGGAAGCCACGCCTCGGGCACAACCTCAAGTCGACATCGTTTACGGCGTGGACTACCAGAATTATCTAATCCTGTTTGCTCCCACGCTTTCGCACCTGAGCGTCAGTCTTCGTCCAGGGGCCGCCTTCGCCACCGGTATTCCTCAGATCTCTACGCATTTCACCGCTACACCTGGAATTCTACCCCCCCTCCTACGAGACTCAAAACGCCAGTATCAGATGCAGTTCCAGGTGAGCCCGGGGATTCCTCTGACTTAAACCGCCTGCGTGCGCTTTACGCCCAGTAATTCCGATTAACGCTTGCACCCTCCATTATTACCGCGGCTGCTGGCAGGTTAGCCGGTGCTTCTTCTGGGTAACGTCAATGAGCAAAGGTATTAACTTTACTCCTTCCTCCCCGCTGAAGTGCTTTACAACCCAGAGGCCTTCTTCATACACGCGGCATGGCTGCATCAGGCTTGCGCCCATTGTGCAATATTTCCCGCCGCACTCCGTAG
+
-),,.&-*,8.20)($'(/.76,-/.15635408-.,.140,*..,10)*,4.)+&'0,.)*'++40;39)--/3:727:;64;8/20.03+'++:8)+97:85%)*,-543../*0213//14,53;/-58+776688<1016-6-3.-.62/0--1/)-)12:%/'('..437;653.1283343/++-3.//3/-.'.02571;8+***(-0--,&/'*'*-2.+0/1,-//,*+---..0(+-2/3(($"&*,8551;/&''&''+-089;;326+*)+,.-//--,-/01;845:;8(&%%(,7615010.,*(-&'$/.*)%)*&,//84741)'*8+,-1,87876122101,08++,480212*5/43997755113/0..-/0:/-)536;781213/32/-198730//+-.)1.8218,,''*01/8/0))///2.22,--%*())$('(011;-.26-/&'+4,81)(+4.4/$&*/2576510,++-01879467;9:97://02/()00/+51;99:535530--+.;-,,',(6882-,,,601228/02,03/0213&000450,-55:7;:52<</330688+/201401339473..--5431+-31,1),,/0526211*)1--.31-).'*&)++--4:4/&0.(&'/-*,/0172666688:95279++//0.67;92112:20&'+,,12016//(+.6;0.2346,'),,.730//)/-''&2779:69:97+4+,/.)/.1*-..56/776;:02:)989993()*&(-34466364615994)*-+.011/3646-4-4/485711-10.//)+*0)&/*324/8.%&))5-3655:003656+5315()/4//.381)0693.32,*-.,+.+*,0967;7988777763(&%%$&**30+')*(*)586/-5,/'.'((&')(+2.-1:405/0<8942.30//1/))$%#&'*,-.33'2-*-5/369-+*&()286455-3/0.47/2+-0.3252'.-1-)*,8:0:90109:4,.:455%,%'*-+'+2*7/,$&)+7-98<475,+,+)'+)+/6/0028346888:(5752:1221:1),0(,$$&-((+7'-)'#&%%&$()/,*,31
@27070f84-9892-4366-94ae-b8b2023e7d2e ch=95 read=72123 start_time=2019-12-12T23:57:10Z barcode=BC01 runid=2c9cf7bc05858273f10e7d7ec552fc0bd742dc3e
CTCTACGGGAGGCAGCGGTAAAGGGAATTTTTCAGCAATGGAAACCCTGACCGACGCCGCGTGAAAGGGAAGAAGGTTTTCAGTTCGCAACTTCTGTTATAAAGGAAGAACAGCGGCTACGGAAATGGTAGCCAGTGACGGTACTTTATTAAGCCACGGCTAACTACGTGCCAGCAGCCGCGGTAATACGTAGGTGTAAGCGTTATCCGGAACCCTTGGGCGTAAAGAGGCAGGCGGCGGCAAGGTGTAGGTGAAAGCCTGAAGCAACTTCAGTAAACCATAGAAACCAGCAGCTAAGAGTGCAGGAGAGGATCGTTTCCATGTGTAGCGGTGAAATGCGTAGATATATGGAGGAGGAACACCAGTGGCGAAGGCGACGATCTGGCCTGCAACTGACGCTCTGATTGGCAGTAAGGGGAGCAAATGGGATTAGATACCTAGTAGTCCACGCGGCAGTAGTACTAAGTGTTGGATGTCAAGAGTTCAGTGCTGCAGTTAACGCAATAAGTACTCCGCCTGAGTAGTACGTTCATAGAGAATGAAACTCAAAGGGGTGACGGGGCCGCACAAGCGGTGGAGCGTATGGTTTAATTCGAGCGAAAGAACCTTACCGGGTCTTGACATACTCATAAAGGCTCAGAGATGGAGAGATAGCTATATGAGACACGGTATGGACATCGTCAGCTCGACCATTGGCGGATGTTGGGTTTAGTCCGCAACGAGCGCCCTTATCGTTAGTTACCATCATTAAGTTGGGGACTCTGGCGAGACTGCCAGTGACAAGCTGGAGGAAGGCGGGGATGACGTGCCGTCATCATACATATGACCTGGGCTACACGTGCTACAATGGATGGTGCAGAGGGAAAGCCGCGAGTGAAACAAACCCGCAAGCCATTCTCAGTTCCGGATTGTAGTCTGCAACTCATTTACATGAAGTTGGAATCGCTGGTAATCGCGAATCAGCATGTCGCGGAGTGAATACGTTCTGGTGCCCATACACCGCCCGTACGCCACGAGTTGATACTTTTGAAGCCGGTGGCTAACCGCAGGAGCTGTCTAAAGGTGGGATTGATGATTGGGGTGAAGTCGTAACAAGGTAACCAAAGACGACAGAGCAGGTAGGTTAACACAAGACACCGTAGCTTTCTTGCGCAACAATACGTAACTACC
+
008)+,1:6-/.21261965/&,*).+1888,1(153254.)0,'-)&''.*(#($)'$&&&(*/*-.'/+&),(/*6/+*%*,,&%()*,/90/+3//-79)3,/-*,,)%*),+,',-)*(0,*952/,/+%*+,5712,)'(,&%('.)(/3--/.,,130113/61291-0-+04-1//./40/257./++(**-.235<617+&'#$$'&*)2525.038,)&-,/*.0,*-*'+,/1*4*,)&,**+.3/$34*(,*$(*((0,3/,/5;/57542,/82-,*(&%')*3'&&*(,0001-,+.5250/(2+%'),*)&')+,/431/5.,.;988787464778//1*.0-867:;6776921.2,4/8::32321353504531////.-.+*$&',-..+$*(&(5.0.*-./:86'46--3+*/0,59'(*6-**)'#'&&%)()(('&-'*,,,/020807/:.--/)&'+9:4023:7/--'*''++-'+,0-*.+..248;44955$)+,120344:6)'-)*)-3365<8347392'//'&'%''03.+-%)%&()'*+3227.00(1&))22<928486+(%'''5+*)-.)*,(0+*((-..2-..0/+./1))/81-3/12+**+,899*'((*6/21//1/1,(($$##&(&)*.&.-&.004,*()*(($&'%*&*'&*//0/-0(2+(*%&(,1*&)/*0%$)++36,(,,02650+*/,.27)(*&*625/2618://0431)1,%(-),''(,'-//89::89:9/-2--3.22-/95,/0+0,*%$%%'(*,6-/)1(.)++569334-./-*()(+01:69:<:;;8875863-,(1/(*-1,-45.*)+++*1'&',+/*%#$&''26029-)$%)...(.6*2+)*1/5799.8,,-8/0.'%&(,01,*+*(*+*+/**&&%(&''*'**-624/011*()'&*-(#%%%*/112)/('%$&""##$#$%'*+7229+$(%('/--.*.-+/+,++'(%%$&(.%,26:8180--30*),&*)'),1274439+.++4;1/3/-../+3-)..*-),+(+7131-%-5(2269393:/-)**+,,,&)*.'(*,0+4*3+2,0-.'),1.*((%'',33(1*&%$')+,2000:6,5((&%%$
@9f0f3328-96b0-41f8-ad31-b2ac0b3aade7 ch=438 read=55226 start_time=2019-12-12T23:57:09Z barcode=BC01 runid=2c9cf7bc05858273f10e7d7ec552fc0bd742dc3e
TTGAGGTACCTTGTTACGGCTTCACCCCAGTCATGAATCCTGAAGTGGTAAGCGCCCTCGAAGGTTAAGCTGCCTCACTTCTTTTGCAACCCACTCCCCACCGCTTGGTGCTTGACGGGCAGTTATTATTGCAAGGCGGGACATTCACCGTGGCGTTTCTGATCACGATTACTAGCGATTCCGACTTCATGGAGTCGAGTTTGCGAACTCAATCCGGACTACGACGCACTTTATGAGGTCCGCTTGCTCTCGGTCCTTCTCTTTGTATGCGCCATTTGTAGCACGTGTGTAGCCCTGGTCATAAGGGCCATGATGATGACGTCAGCCCCACCTTCCTCCAGTTTATCACTGGCAGTCTCCTTTGAGTTCCCGGCCCGGACCGCTGGCAACGGGGATAAGATTTCGTGGGACTTGGCTTGGCATTTCACAACACGAGCTGACGACAGCCATGCAGCTTCCACGGTTCCCGAAGGCACATTTCTCATCTCTAGAAACTTCCGTGGATGTCAAGACCAGGTAAGGTTCTTCGCGTTGCATCGAATTAAACCACATGCTCCACCGCTTGTGCGGGCCCCGTCAATACATTTGAGTTTAACCTTGCGGCCCGTACTCCCCAGCGGGCGACTTAACGCGATTAGCTCCGGAAGCCACGCCTCAAGGGCACAACCTCCAAGTCGACGACATCGTTTACGGCGTGGACTACCAGAATTATCTAATCCTGTTTGCTCCCCACGCTTTCGCACCTGAGCGTGGTCATATCTTCGTCAGGGGCCTTTGCCGCGTGTTTCCGCCGATCTCGCGCATTTTCACCGCTTCACGCGGAATTCACCCCCTCTGCGGGCCAGAAACGCCAGTATCCAGATGCAGTTCCCAGGTTGGGCCGGGATTTCACATCGGCTTAACCGACCGCCTGCGTGCTTGCTTGATAATTCCGATTAAGCGCACCTCCGTATTACCGCGGCTGCTGGCAGGTTAGCCGGTGCTTCTTCTGCAGCGATCAATGGGCAGGGTATTCTTAACTTTACTCCCTTCCTCCCAGAAGTACTTTACAACAGCCCGAAGGCCTTCTTCATACACGCGGCGTAAACATCAGGCTTGCGCCCATTGTGCAATGTTATTCCCCACTGCTGCTCCCGTAGAACAG
+
0(%#''$$&)+-$41%,,.,(+))*13-*-;90/..8623+(+*&(.)/+/*++06,*.*.3282:30%-,*0*(%%*+64538-(+.(.5,%('40,*&+,$%('1,63')(*+85;42$++2,//')&%'/1/)''(%&&%))003:0-7,+'$'+-&'*..&'))//-*/,.//13;2/-/69;922/-$'(*/-0/6.(+,)5/28,;13.+1-0/-+'#'%&$*+27)+,+,/13/,''%$',*,**,33237.11092)-,----25+84(&'&)+*.0/01.-//0;0,0998(/'),796501//,+)&'-.770*$(*+'(1*8778,-*-03;801276,7+*)--558-,3..149:35-&-,1/1857:,.,2--0..,+/*'))+)&(('$&$&*,)&%%&$%'%&#'(+16001132-.%&-,--'+.+--(2.-/%1,+*-*((%'(1/*)('&+-.*)$+)38(+6750..,.+'+.,.052:458;55130.4019<358544256;92210125:3455620+1)/105301234667-,7,/.3.-023,./-2/('++)2($&)4992205:8+324141+0)97+)9.0+298---,+69862,2+4+01--$*&')--/.+/)-),20224;8851/:20.00313,5+4-14**&#'.0065,5:,).,61667:778575%'&%.(*,906/./*-*44+%+-18:.,0.,28-.+,+17,.060,,,4-*&(&'(),((*,'),)#%$$'')-1)**+*)4.(%#%%)++.0.+..0+.8:--'()$(+-,&*(,&,*%+''&.3571,.'())'#%$'$'&#$&(-&+,-.8)(*+,&+%43;7:4/3674-++8.((1$74*)++-+(++,/,31/$%'13056...../)+(%%%%'(.../;,,,-0800('&)',+*186872:129784;543)-(&)$-,*1,,,9,84,-34339-***)&..$*.*/)**.-$(*')),-$''*)+,11,.00:52:95-70-&%()&()*/42-///*(',.*&',),460-.*5543..(,)),&')(*,(*))*'64537*0-16-(52/,*,+1*&+,%*++/3-&)-*,,*)*58(*:(-&&(,$
@d4878317-54d7-43cf-a4ae-66ee8929a6ae ch=7 read=35179 start_time=2019-12-12T23:57:26Z barcode=BC01 runid=2c9cf7bc05858273f10e7d7ec552fc0bd742dc3e
CTCCTACGGGGGGGAGGCAGCAGTGGGGAATATTGCACAATGGGCGCAAGCCTGATGCAGCCATGCGCGTGTATGAAAGGCCTTCGGGTTGTAAAGTACTTTCAGCGGGAGGAAGGGAATTAAAGTTAATACTGCTGCTCATTGACGTTACCCGCGAGAAGAAGCTTCGTAACTCCGTGCCAGCAGCCGCGGTAATACGGAGAGTGCGAAGCGTTAATCAGATTACTGGGCGTAAAGCGCACGCAGGCAGTTTGTTAAGTCAGATGTGAAATACGGGCTCAACCTGGGAACTGCATCTGATACTGGCAACGAGTCTCGTAGAGGGTAGAATTCCAGGTGGCGGTGAAATGCGTAGAGATCTGCGGAGGAGGAATACCGGTGGCGAGCCTGGACGAAGACGACGCTCAGGATGCAGCGTGGGGAGCAAGCAAGTTAGATACCCGGTAGTCCACGCCGTAAACGATGTCGACTTGGAGGTTGTGCCCGCTGAGGCGGCGCCGGAGCTAACGCGATTAAGTCGACCGCCTGGGGAGTACGGCCTGGGTTAAAACTCAAAATGAATTGACGGGGAGGCGTACACAAGCGGTGGAGCATGTGGTTTTAATTCGATGCAACGCGAAGAGCCTTACCTGGTCTTGACATCCACAGAACTTTCCAGAGATGGATTGGTGCCTTCGGGAACTGTGAGACAGGTGCTGCATGGCTGTCGTCAGCTCGTGTTGTGAAATGTTGGGTTAAGTCCCGCAACGAGCGCAACCCTTATCGCTTTGTTGCCAGCGGTCCGGCCGGGAACTCAAAGGGAGACTGCCAGTGATAAACTGGAAGGTGGGATGACGTCAGAGTCATCATGGCCCGCCACGACCAGGGCTACACGTGCTACAATGGCGCATACAAAGCGACCTCGCGAGCAAACGGACCTCATAAGGTGCGTCGTAGTCCGGATTGGAGTCTGCAATTCGACTCCGCTTAAGTCGGAATCGCTGGTAATCGTGGATCAGATGCCACGGTGAATACGTTCCCGGGCGCTTGTACACACCGCCCGTCACACCATGGGAGTGAAGGTTGAAAGAAGTAGGTAGCTTAACCGCTTCGGAGGCGCTTACCGCTTTGTGATTCATGACTGGGAGTGAAGTCGTAACAAGGTAACCGG
+
,460'&/'*.65.+),2,*.,,-/3;9)))('7++,02/:1-6753459.1840*2245-576700/,/23388.5/)())*---,9275./38/..-,.330,../96+,2+3,-)'(()01.*6./--+,$$$+)124(5/.-5/2)&.0)*,*'&*)&))&&--(''+,,,160244924541690/-((,'()66++($')*-''(,04606/*+&)'*-*.9651+)+,,*'''+'*&#$%)*%.4:/+-:08.58&(+424-.1+'%((('()+.21:88:6252.////90--..2/2,*.,+))*)*12246)&+/---+5,6,0+)0).&&(010./15/16916--+,+/+,),1')+(1-*0,664.7214+(+%*)'+349,+/)-,0.3-518$,*'.)*'(*-58:6''$%/3%4&)'(..)11/88+)),+/235+,+-65529-6--//09542-.1.,/3.5,-.-62)))*%'$$$%'$+&**&*+.220*))%/('&),000.0*/34896'&%'((-141--.3206;;30541;900.2040433+*3.$()+--32121506/3730++,073-,',-0-,25:42222597967&&*(&&)&))*-0.,-3312/01798/-/0-.+,.1//***+*+455,5,2,2+173;91;9642-/,,.016*0379998679596523101.,-..9.3.17//-05++(/.+16590('*+4.-14*7*(,-,)+'-1.,1-.)$'47847;66,-&))3*6)'(')*1-/.-4948+/20&)*,013:)100113;14,.,1+,-'.,))86797750&&$&&'+,+++*.,'$(&$'*-000655)(((%+,.3997-:,,476.1,-)**+)&&/3447:82+++),;%64:54-+*'(',,5/566887:78-7)0**4*'($&))//0*2-31+./+,'($$$(.*+3(.*((*)*'*&'(&'(')2,,,,+&+),-3.2/83.,,+./*0,6,()-/-'(.+(,-0-0.1/*3862341213:/4150%&'')&*'-&$),*%))&)%)&&(,,.13222+-020*8',10/302+-+&(/0.-112484110213773(&*0/7//-22+0,/0.3.268779
@6e51d7e6-3b55-4fdc-a98a-febb3b7cfccb ch=37 read=43454 start_time=2019-12-12T23:57:20Z barcode=BC01 runid=2c9cf7bc05858273f10e7d7ec552fc0bd742dc3e
TTGGTATTGCTTCGTTCAGTTACGTATTGCTGGTGCTGAAGAAAGTTGTCAAGGTGTCTTTGTGTTAACCTACTTTCTCGCTCTATCTTCCGGTTACCTTGTTACGACTTCACCCCAATCATCAATCCACCTTAGACAGCCCTTCCTTGCGGTTGGGCACCGGCTTCGGGTGTTATCAACTCTCGTGGTGTGACGGGCGGTGTGTACAAGGCCGGAGACGTATTCACCGCGACATGCTGATTCGCGATACTAGCGATTCCAACTTCATGTAGTCGAGTTGCGAATACAATCCGAACTGAGAATGGACAGGTTTTGCTTCACCTCGCGGCTTCGCTTCCCTCTGCACCATCCATTGCTTAGCACGTGTGTAGCCCAGGTCATAAGGGGGGCATGATGATTTGACATCATCCCCGCCCAGCTACATCAACTTGTCACTGGCAGTCGCTAGAGTCCCCAACTTAATGGTGGTAACTAACGATAAGGGTTGCGCTCGTTGCGGGACTTAACCCATCTCACGACTTTGAGCTGACGACAACCATGCACCACCTGTATCTCATATGGCTATCTCTCCATCTCTGGAGCCTTTATGAGTATGTCAAGACCTGGTAAGGTTCTTCGCGTTGCTTCGAATTAAAACCACATGCTCCACCGCTTGTGCGGGCCCCCCGTCAATTCATTTGAGTTTTAACCTTGCGGCCGTACTCCCCAGGCGGTCGACTTAACGCTGCTCGGAAGCCACGCCTCAAAGGGCGCAACCTCAAGTCGACATCGTTTACGGCGTGGACTACCGGGGTATCTAATCCTGTTTGCTCCCCACGCTTTCGCACCTGAGCGTCAGTCTTCGTCCAGGGGCCGCCTTCGCCACCGGTATTCCTCCAGATCTCTACGCATTTCACCGCTACACCTGGAATTCTGCCCCCCTCTGCTGAGACTCCAAGCTTGCCAGTATCGGTCACAGTTCCCAGGTTAGGCCAGGGGATTTCACACATCTGACTTAACAAACTTCCTGCCGTGCTTTACGCCCAGTAATTCCGTTAGCAGCTTGCACCCTCCGTATTACCGCGGCTGCTGGCACGAGGTTAACCGGTCTTCTTCTGCGGGTAACGTCAATGAGCAAAGGTATTAACTTTCTCCCTTCCTCCCCGCTGGAAAGTGCTTTACAACCCGAAGGCCTTCTTCATACACGTGGCATGGCTGCATCAGGCTTGCGCCCATTACCAATATTCCCCACTGCCTCCGG
+
$%0+.&(%%+06.-,64..42./35041./49694)$'&+&*-1+.-))%&'+++,--6;5-002:282:10.134./4577757878;303123041-0),+%(-.5896.033//6498:1+7*+824538.00.0.83,/:84,5--+-8-'-()(,//0)+0,)852218556-(.,-),/68:911122356/040500.),98/821/1,)000768<946513148787:67797930//.&,(+-14-839'3)/12-(+'((-03.*/5;-.**-)-/1;;90.+)*+-('+)*4-*),*11<:,356;5067262304-.7156613;1+22&105:89:;7:9*$(%&(.-0221/..//-5+*+2///60-/2865+2(.,.,(&-.*)&%'(+-+864*)'&%$#%)%'')+-.+4,-.:.35.5.--.22655,-02/53*-*(,*-&(*,,+4/+.1356-*(-01+../9*,27010*2**+42604,1&)'$()*1/*-0/+//++1,//--.*,02*/103/,,./*6*++,+025700%'&&*,872.-)0758:56577&)676;<774.//07567/.025;857/0(4+<<:86413/6011897+,020378/.,**-.5676:678662701/3+0)+-276,*66698;936;/+))-;:-0/1/2.,-,246)+0/,777*-18;+753544+.-6.*(*'&',),+.+/6,-.50262:(2281-3393820)7)/53&5467/52-&&&1*./9:675367'3.*+,65459787:26;2+004320')+,/91/23.)((()397:86221298549)&,5823710309570,*,+,7/21:02,/(*+3449999:6:79<<46792670102:892323.+,,/-804.221('$)*53016(5),)6+*7;.5556:&'*&'*.06;03/-.1/4'(.8.-1.1+..;;+)+**214)+++2,6*&&%%&++0-,)+''%&()1.,2-50*)&)+1.52&*$'($.'-.1:5536;6556'/-/6/3400/5012660,)&&((*+9-.&/,,.1.095:<96-1&),-05/./0494428927.+.---30/+'-.*+/83.8630514.(*-+*1('&.%*(),**-/182..6175:7;56;0,--.+-.1/7110843446568&5562:2321<:)+'&&'*/00034.2+%('&),'/)/'
@0af5f2c1-8569-47ff-894e-ce88a78d5ae1 ch=159 read=47269 start_time=2019-12-12T23:57:36Z barcode=BC01 runid=2c9cf7bc05858273f10e7d7ec552fc0bd742dc3e
CTCCTACGGGAGGCAGCAGTAGAATTTTCGGCAATGGGGGGGGAAACCCACAGACCGAGCAACCGCGTGAAGAAGAAGGTTTTCGGATGTAAACTTCTGTTATAAAGGAAGAACAGCGGCTACAGAGTAGCCGGTGACGATACTTTATTAGAAAGCCACGAAGCTAGCTTCCACGTGCAACAGCGCGGTATGCGTAGGTGGCAAAGCGTTATCCGGATTATTGGGCGTAAAGAGGAGCAGGCGGCAGCAAGGGTCTGTGGTGAAAGCCTGGCTTAACTCAGTAAGCCATAGAAACCAGGCAGCTAGAGTGCAGGAGGATCGTGGAATTTGTATTGTAGCGGTGAAATGCGTAGATATATGGAGAGGAACACCAGTGGCGAAGGCGACGATCTGGCCTGCAACTGACGCTCAGTCCCGAAAGCGTGGGGAGCAAATAGGATTAGATACCTGGTCCACGCCGTAAACGATGAGGTACTAAGTGTTGGGTGTCAAAGTTCCAGTGCTGCAGTTAACGCAATAAGTACTCCGCCTGAGTAGTACGTTCGCAAGAATGAAACTCAAAGGAATTGACGGGGGGAGCCCGCACAAGCGGTGGAGCATGGACATTTCGACAACGCGAAAATTTCCAGATCTTGACATACTCATAAAGGCTCCAGAGATGGAGAGATAGCTATATATGAGATACAGGTGGTGCATGGTTGTCGTCAGCTCGTGTCGTGAGATGTTGGGTTAAGTCCCGCAACGAGCGCAACCCTTATCGTTAGTTACCATCATTAAGTTGGGGACTCTGCTTGAGACTGCCAGTGACCGAAAGCTGGAGGAAGGCAGGGGATGACGTCAAATCATCATGCCCCTTATGACCTGGGCTACACGTGCTACAATGGATGGTGCAGAGGAAGCGAAGCCGCGAGGTGAAAACAAAACCCCATAAAGCATTCTCAGTTCGGATTGTAGTCTGCAACTCGACTACATGAGAAGTTGGAATCGCTAGTAATCGCGAATCAGCATGTCGCGATATGCGTTCTCGGGCCTTGTACACCGCCCGTACACCACGAGTTGATAACGAAGCCGGTGGCCTAACCGCAAGGAAGGAGGCACAATCTAAGGTGGGATTGATGATTGGGGTGAAGTCGTAACAAGGTAACCGG
+
/33///3+8/-/0./12//1.*'+*79,)48576202+-*(('&(((/*#%%&)3-,,*(($*(*079*('(&,&**&.);93207+*'',113292774;434;,/)(+(504).****)((&'%%%&'21+--002*(+,,.0-,.5-&+,)'25*/*''((+*%()+,*&*+0,4,*2',,,.+(,.+(20/50602:838')-5161-2+&)&+1)0+04613518/*),-&--)+7508/,-*+'.33//177798849933861+),*+&%&()*.4;.19.2-,,2-11&,*-&%(+*(*,-87-0*)*.//056.-&')+($*&-(%%),-/2345<:769::;9970-&)-.--)-3(22649/32080--0-/27:/.-,2,,5463568.----0,+&(+---3*$'0.(457005+%'(05:1,28060.*55)4)'*(().(*-5515250-,-.,*(')*004*11-7/64-,/664/-**74//049::;:582//%,*227660&1)+,07*-96.%&',$*(,/3;4330/,09::19:1181:.*)%'(*++302727/$(38-'+*.06185:67-,''&&**)*(),&%$'+-4845,.5+/(/).)'(&*'01/04761+.,/.391/7539'((*+,77/-*)),,5443232.)+--160//0/733680.*,-17:..3333,,,,-6634551(*%',,/31:88;794719,*-/48*+*,-6.',-*)6/568692014015085))./7-.5&3976751.+$(&*+544/-09.0.**.'&*)'%&(9.,0.,4.74%((+2.558-/1,3;8223998:52:3().*./058/.6700*+()(0161145:65957,-/371-(-+&,(*(+,(,6350-*'(')-*')+030502+***,((),4;434,118514,:,+,455443,2++,1.,0013452/),,*1-5.343446764329330544;78525,3-,+*((%%''',--7768/8342/6/,-0028121))3,.'.0*.,-/.711++&'&)-,/777012/)*3744363-0.1,/+''*0&%%')'(++,*,.02,.7+../037069520321142102.0100.6:7451
@db3be08c-9a19-43c4-a497-d011e432c0ad ch=92 read=47966 start_time=2019-12-12T23:57:40Z barcode=BC01 runid=2c9cf7bc05858273f10e7d7ec552fc0bd742dc3e
CCGGTTACCTTGTTACGACTTCACCCCAATCATCAATCCCACCTTAGACGGCTCCTTCCTTGCGGTTAGGCCACCGGCTTCGGGGTGTTATCAACTCTCGTGGTGTGACGGGCGGTGTGTACAAGGCCGAAATACCGCGACATGCTGATTCGCGATTACTAACGTTCCAACTTCATGTAGTCGAGTTGCAGACTACAATCCGAACTGAGTGGTTTATGGGTTTTGCTTCCTCGGCTTCCTTCCCTCTGCACCATCATTTGTAGCACGTGTGTAGCCCAGGTCGCCAAGGGCATGATGATTTGACGTCATCACGCCCAACTTCCTCAACCATCACTGTAGTCTCGCTAGAGTCCCCAACAATGATGGTAACTAACGATAAGGGTTGCGCTCGTTGCGGGACTTAACAACATCTCACGGCCACAGGCTGGCGACGGCATGCACCACCAATATCTCATATAGCTATCTCTCCATCTCTGGGGCGCTTTATAGGTAGTAAAGACCTGGTAAGGTTCAGCTCGCGTTACCCTCGGAATTAAACCACATGCTCCACCGCTTGTGCAGGCCCCAAATCAATTCCTTTGAGTTTCATTCGCGCAGAACGTACTACTCAGGCGGAGTACTTATTACGTTAACTGCAGCACTGAACTTTGACATCAACACTTGCTCATCGTTTACATGTGGACTACTGGGTATCTAATCTATTTGCTCCCCACGCTTTCAGGACTGAGCGTCAGTTGCAGGCCAGATCGTCGCCTTCGCCACTGGTGTTCCTCCATATATCTACATTTCACCGCTACACATGAATTCACGATCCTCCTGCCTCTAGCTGCCTGGTTTCTATGGCTTACTGAAGTTAAGCTTCAGGCTTTCTACAGACCCTTACTGCCGCGCGCCCTCTTTACGCCCAATAATTCCGGATGGCAACGCACCTACGTATTACCGCGTGCTGGCACGTAGTTAGCCGTGGCTTTCATAATAAAAATTACCGTCATAAAGCTGCCATTTCCTGTATGCCGTTAATCGCTGGCGAAGTTTACAATCCGAAAACCTTCTTCCTTCACGCGGCGTTGCTCGGTCAGGGGTTTCCCCATTGCCGAATTCCCTGCTGCCTCCCGTGAAGACAATATCAGCACCAACCGAAGGTTAACTGGGTACCGACAACTTTCTTCACCAGCAATGCAGCGGCTTCCGCA
+
('+2-8(1.6/)4+(*3799;:90984-6043001:,86)%)%+'%'--&2/46439-&'(*/+((.*364.')*--,264+64,-//834001./100267:82-...&,&.-+5,/,-+)%++434,*.()&*21950*0319:556;5597300,*),&+)(2(+**+.50445987951.229/,((-,0.2064320268.)*)*20764*31:2828/()*--')-,,).7-'*5.8-./310/27409-,7-*('***..,/1/011/:5*/---12230.94/4/.-+'$/8)+,/&&().0$'%'((&%'.-2,,'(&%%$&--/1/(%%+,36/-..,-0-4*)%1(&*,*&(0041/3//37/00110.+*-8-0.////*7++,960*))/*+*23640.-+*,')&#$%&,**5+)*&)'$&$&$(&(+'+()$#'*+150423)0005825445842.,*(*)++-'(0-,$%%''&%#)+220167.-+-&&*+6;4%%$''++.+,$,3+-6.*-*)/,;:9;5635780/)'+))*+/).+/*260:3-(,-,,,0/3.'(/0-(-*6-12642&&')%)*00042531012++48((*$.()+3%(-&,+0/1--.3733422459:33;5112556/-/'+/-./174/2(*,-()$)%*(5050,)('-*/.23644-.)$-7))-/1;:5,,-,9:00%69.---+72-+,)-090-()-,(''988.54-.+&))(),)1*,/0)254-+.2/212275*)*'-<9/./5/3412,/)+(%2)/)))(,,1-(+-4-3*++*++*+5897872:52-/1,(',)(*./0,,.90-*-456-1973:4-'&,++488..,'')*.4(*%'%,4501183&-../.,/.13200.+02-&*,-+.'*%)+)')'((',&/61*/('*2-9+(*,-,229120713482385,%$)*(.67/).,.6867/'&&*(&''$,0*/64*1/-../,20&&++(&$#$#$$%%&().93.047977*%''&',/4.3830083%0),'*)&+0''--,60-&/0/3/925:;816965.&*'(//8+'%(''))(*1,,1))&%'(*(+-99/././63/4$%)'+-0**&$&&,.+,,&(*/-)./9;738/,-6,03-//'.%-+$%$()%&#$%
@492ce93f-2b5e-40d4-af1d-c890b9b613ac ch=323 read=36766 start_time=2019-12-12T23:57:57Z barcode=BC01 runid=2c9cf7bc05858273f10e7d7ec552fc0bd742dc3e
CCGGTTACCTTGTTACGACTTCACTGATCGCCAGATCACAAAGTGGCGCCCTCGAAGGTTAAGCTACTACTTCTTTGCAACCCACTCCTTGGTGCTGACGGGCGGTGTGTACAAGGCCGGGAACGTATTCACCGTGGCATTCTGATCCACGATTACTAGCGATTCGACTTCATGGAGTCGAGTTGCGGAGCTCAATCGGACTACGACGCACTTTATATGAGGTCCGCTTTGCTCTCGCGAGGTCGCTTCTCTTTGTATGCGCCATTGTAGCACGTGTAGCCCTGGTCGTAGGGCCATGATGATGACGTCATCCCCACCTTCCTCAGTTTATCACTGGCAGTCTCGCTGAGTTCCAGCCGGACCGCTGGCAACAAAGGATAAAGGGTTGCGCTTCGTTGCGGGACTTAACCCAGCGACTCACGCAACACGAGCTGACGAAACAGCCATGCAGCTTTTCGTTTGAAAGGCACATTCTCATCTCTGAAAACTTCCGTGGATGTCAAGACCAGGTAAGGTTCTTCGCGTTGCATCAGATTAAACCACATGCTCCACCGCTTGTGCGGGCCCAAATCGAATTCATTTGAGTTTTAACCTTGCGGCCGTACTCTGGGCAGTCGACTTAACGCGTTAGCTCCGGAAGCCACGCCTCAAAGGGCACAACCTCCAAAGTCGACATCGTTTACGGCGTGGACTACCAGGGTATCTAATCCTGTTTGCTCCCCACGCTTTCGCACCTGGGCGTCAGTCTTCGTCCAGGGGGGCCGCCTTCGCCACCGGTATTCCTCCAGATCTCTACGCATTTCCACCGCTACGCAGGAATTCTACCCCCCCTCTACGGACTCAAGCGCAGGTATCAGATGCAGTTCAGGTTGGGCCGGGGATTTCATCTGAAGCAACAAACCGCCTGCGTGCGCTTTACGCCCAGTAATTCCGATTAACGCACCCTCCGTATTACCGCGGCTGCTGGCGCAGGTTAGCCGGTCAACCTGTTCTGCGGGTAATCAATGAGCAAAGGTGTGCTTTACTCCTTCCTCCCCGCTGAAAGTGCTTTACAACCGGGCCTTCTTCATACACGCGGCATGGCTGCATCAGGCTGCGCCCATTGTACCAATATTCCTGCTGCCTCCCGTAGG
+
27390;00123-4.+-2/45;510++/34,..-.99757/1.'(())+1.*+,(*-(*(.,*)*++,&&'+6-6;3*04.62-))(-&%$+,,,&(&(4,;:88:6550/.138.,6-/885931322;637:001512265,,-093....,5**,,,.23490+-16:6122*(()/()+5+(-(/($'*+-4/:,8/20&%)//,-**,1,**'),,*-044-)++((,+.+3''*+)+00.233.0*44,+55779:<<652&'(*--/.*)('',0,*)*,,(5&-411940+*-))')-1889:925:0+.45/0%%+,-2;91-(%&(1-./6:/-0&&1,-18813&+-2023647963712556<)1,:::6)*.+3+))'(+*.,.055'4))%%$)%+$%*%-&&&/2',%,13343)(312011-)-*,,.1326053.024.+(&)1**-/(-+2,222:5+-0761-)))33*)3418112;;8267403989,1+*)&'*-735857;:2<22078,+/.4/;::;3103788693570001-/.2*:/86/'*+03%-).:-6280,*/*;<2.24/3/--0-13+1/0*,#%,46(210024152501002911135'6+03*-.&+*/3/4/7&35+++*6-5.10(,-++-06-/-//33<,%)'/-00782-0176330..25766871811/;1+./1971+.-.3;-+)+*3369;8;9::78986;812/)*1.958-42551)-/*+-,05+*0,.89834--,1100*'&'%)'0:70-/59,-.()$'#*'-(/,623623674/+0+*(*0128:60(+&-&(',*0175676758813+-52;1*/3*(0/.'021,,/0*+,-(-.*204-0'$&((+,-1151,-*-,31/42*),068://-/16/))'''.2-,196;-6,+5-),,6.117736)$&$()).,+36086/'$*(*&+/***++/('%'+)))),&141:/(2*'+((*-'$+,99.80')*34-)2/8463,.(*+,('(-'.*()0.3-4+*--*..1)-('-0..03:7755256(1622-0//4.&**)(&/)0-2218200135568+:9++9+-)
@6056fe54-1d37-4b51-bbc1-30463fb01510 ch=457 read=21585 start_time=2019-12-12T23:58:07Z barcode=BC01 runid=2c9cf7bc05858273f10e7d7ec552fc0bd742dc3e
CCTTGTTACGGCTTCACCCCAGTCATGAATCACAAAGTGGTAGGCGCCCTCCAGGTTAAATACCTACTTCTTTGCAACCCCACTCATGGTGTGACGGGCGGTGTGTACAAGGCCAGGAGTGTATTCACCGTGGCATTCTGATCCGCGATTACTAGCGTTCCGACTTCATGGAGTCGAGTTGCGGAGCTCAATCGGACTGACGCGCGGGGTCCGCTTGCTCTCGCGGGTCGCTTCTCTTTGTATGCGCGCCATTGTAGCACGTGTGTAGCCCTGGTCGTAGGGCCATGATGACTTGACGTCATCCCCACCTTCCTCCAGTTTATCGCTGGCAGTCTCCTTTGAGTTCTGGCCGGACCGCTGGCAACGGGATAAGGAGTTGCGCTCGTTGGGACTTAACCCAACATTTCACAACACGAGCTGACGGCAATACATGCAGCACCTGTCTCACGGTTCCCGAGGGCACATTCTCATCTCCAGAAAACTTCCGTGGATGTCAAGACCAGGTATTAGGAGTTCTTCGCGTTGCATCAGATTAAACCACATGCTCCACCGCTTGTGCGGGCCCCGATCAATTCATTTGAGTTTTAACCTTGCATTGCATTACTCCCCGGGCAGTCGACAACGTTAGCTCAGGAAGCCACGCCTCGGGCACAACCTCCAAAGTCGACATCGTTTACGGCGTGGACTACCAGGGTATCTAATCTGTTGCTCCCCACGCTTTCGCACCTGAGCGTCAGTCTTCGTCCAGGGAACCTTCGCCACCGGTATTCCTCAGATCTCTACGCATTTCACCGCTACACCTGGATTCTACCCCCTCTACGAGACTCAAGCTTGCCGGTATCAGATGCAGTTCCCAGGTTTGGGCCAGGGGATTTCACATCTGACTTAACAAACCGCCTGCGTGCGCTTGCGCCCAGTAATTCCAGATTAACGCTTGCACCCTCCGTATTACCGCGGCTGCTGGCACGGAGGTTAGCCGGTGCTTCTTCTGCGGGTAACGTCAATGAGCAAAAGGAATTATTAACTTCTCCCTTCACTCCCCGCTGAAGTGCTGGCAGAGGCCTTCTTCATACACGCGGCATGGCTGCATCAGGCACGCCCGATTGTGCAATATTCCCCACTGCTGCCTCCTGATATTGACGAAAAGCTTTCTTCAGCACCAGCAATACGTAACC
+
497:.5-++,&,4.8+3,-*,,29455.51217.5,**27531020174-.&&),+04+(''*31227985<;357+,.,*'+*1*--017889:8;95,/*-30379:90,/(%23+#%%()0-+)1/.5+5//133*,..3'#'--08/..*-+')2..+%-193,0*)$)/0('+7+)+(,)&+240;35*6-+'')*,*&%%)0++..+1/3.//256//*)0.+'(+./1//5-$(&/.232+/8261,&$))*1,,.1+)++35./7::9.1//57465411/++((,,-/.699817<5),68875--')-094..3,1+0*)+07424+*2,,1489/').-8-6-06447884627-10/10*--%(.8,113544061/6/0403,51+/2077<:.24344'/++..132556700*((+,354554484366.-,-357:435,*+53--.,/8039797--&%$*15206668233;::545063888,/(&'*'%*+&*-587;8899-;,--67&&/0/3<86/**,--00.-(+,)(+**-+)&.+.46-)'*'324:2*/5,)*069:+050.,+*.')'&&(-%&).303-)287,75+*'&'')'+*'+011)0,.0(,.&)+1::7)31,./2:69/6(/-,+162.-25976<:/21;5334:5-,(*-+0)'1*+.127161339**++080'***.2.+/026:55269899.2336<:859&%(*(&$().5576,&-'*,314940.1,/23222553///2;41283-,1+0.0+(''(//232/4401*.)&,&$/*09950&)')(-/&(**,0((*//498:9291+.1+0)+*,4-%+1-,(-79/,1/11)*,.01432)-67;13812410-/0-+)&**/3-)-.3:939)&*%*()(*').*))*.12/86*.1321696.4---64/4-+&*+4*(,/4.-/5098668;78<887914*,1984492;44132&)*)(&'),,-0741+1*)(/7,4<2*+*157-)(+)),%-$%$#%-$$(3,::58418856,1&.,/08000/63324344(3)'$*)/4-($.)'/**+-,/443886)-+)()&''',($#$$#%$$$/)+,/)().8:00-7),344;/415/.)/0('&%#
@d5c329ba-41d1-4520-bfc6-4591e55b4db4 ch=30 read=36022 start_time=2019-12-12T23:58:11Z barcode=BC01 runid=2c9cf7bc05858273f10e7d7ec552fc0bd742dc3e
CTCCCTGCAGGAGGCAGCAGTGGGAATATTGTGCACAATGGGCACCAAGCCTGATGCAGCCATGCCGCGTGTATGAAGAAGGCCTTCAGGTTGTAAAATTACTTTCAGCGGGAGGAAGGAAGTTAATGCCTTTGCTCATTGGCATTACCCGCGAAGAAGCACCGGCTAACTCCGCCGCGGTAATGCAGGTGCAGCGTTAATCGGAATTACTGGGCGTAAAGCGCACGCAGGCAGTTTGTGCAAGTCAGGTAATCCCAGGCTCAACCTGGGGCATCTGATACTGGCAAGCGAGTCTCGTAGAGGGGTAGAATTCCAGGTGTAGCGGTGAAATGCGTAGAGATCTGGAGGAATACCGGTGGTAGCCCCTGGACGAACTGACGCTCTGGTGCGAAAGCGTGGAGCAAACGGGATTAGATACCTAGTGATACGCCGTAAGCGATGTCGACGGAGGTTGTGCCCTTAGGCGTGGCTTCCGGGAGGCTAACGCGTTAAGTCGACCGCCTGGGAGTACGGCCGCAAGGTTAAAACTCAAATGAATTGACGGGGGCCCGCACAGAAGCGCAGTGGAGCGTAATGGTTTTAATTCGATGCAACGCGAAGAACCTGGTCTTGACATCACGGAAGTTTCCAGAGATGAGAATGTGCCTTTGAGAGGAACCGTGGGAACCCAGGTGCTGCATGAAAACATCGTCAGCTCGTGTTGTGAAATGTTAAGTCCTGAGCTGTACTTATCGCTTGTTGCCCGGTCCGGCGAACTCAAAGGGAGCTGCCAGTGATAAGCGCTGCCAGGAGGGAAGAGGTGAGGATGACGTCAGGTATGTCGGCTGACCAGGGCTACACGTGCTACAATGGCGCATACAAAGAAGCTGACCTCCCCGCGAGAGCAAAGCGGACTATCGCAAAGTGCGTCATGTGGTCGGATTGGAGTCACGCTCGACTCCATGAAGTCCGGAATCATAGTAATCGTGGATCAGAATGCGGTAGGAATGATTCCGGGCCTTGTACCTGCGTCACCATGGAGTGGGTTGCAAAGAAGTAGGTAAGCAATAGCAGCCGGGGCGCTTACCACTTTGTGATTCATGACTGGGGGGGTGAAGTCGTAACAAGGTAACCGGAAGATAGAGCGGCAAACCCAGAAGTAGGTTAACACAAAGACACCGACAACTTTCTTCTTCCAGCAATACGTAAAAAAGA
+
+-/3.*)0)1,'*)&&()*.1(0(),-+/1(.(()*473(+(%$)&2-*1:5212230+/302./2,,+),..145-(,(,52224,'*118142/)'(),-1:.,(++197++1,))''%&&'1*0%,-,63/044%4%+&+(-/,.60++&),$+((-.701/.,.,**0)%&&%*&0//0.+0-++'$%%'(/,.0+(+(.--,1-.-5832$%$')++++%+)0,11,*/.70%*%%+((+,',&&&(&.8,&*.-06(5-9.+70,..553211*,%&$$(*%,'',---.14/,&+046*-',,-2-3)/232.+--,2-,*6+*+965--'(*.)()'&,/-514:915+,)%&(564,+,675/---++)*'*+++,.,*+%'-,)+2--,'')5:+7'84*7)''5.%+&%%&'$%((+-1944-/')+46/352-.$+&)*-,),)/5&'(+-0/+,1:4420(//($(()0/+-++)1*5+0120023.-,*%+(%'(00-3/8/072&*.)).1*5557::50+5351((&))+(-40,../+)-*)'&&&%&*/$%*(*(')18,982/4/7600112775/3,//(*--0-,012-6.00831*-.,*)),<11'(**+,61/+.520413-*,$%&(&,),01845+((*''&&).0113976,,0,,+*)%0300-*)--221--1(,-/453'10'*)(*+(*&'),--**/***+&&)(,.(''&&(*)-%-%%&'.0/669),,.$$(((.2*.+&%'((%'$%)%++%2)'+,&)(&&(+++*/.02346587-(+%(,''%'&')0//034023.++%')+./-,-11.,78672-++23&%(%$%$*(2716-4,*+-+(*&,*6.+-2;-,$#%)&,-862/////60-*(&+-.+3'.*1*(('&$(',.15066),$%(+-,,-)(4-31&$(,.31812299::874*,7)'*')(&'&*&%%#.13)'413,/*%%$'&$$'')3,,2*+*-(()(/)4/186;.(*''++21//)%()%"$%%&&,)'00+,*-5-(,.&.-35*+.69:9741.3234-./+(*)+-+,3351*3+6+6.09849254/1230/14,,2.(%(&%&('&%(*,-)2-5.0.,3,*--,1.-352++//,,.0*.2-++-.0;212('*(())'#&
@96a125cf-108e-4cb6-bcae-7cf098f8478e ch=295 read=114366 start_time=2019-12-12T23:58:16Z barcode=BC01 runid=2c9cf7bc05858273f10e7d7ec552fc0bd742dc3e
CTCCTACGGGAGGCAGCAGCAGTGGGGAATATTGCACAATGGGCGCAAGCCTGATGCGCCATGCCGCGTGTATGAAGAAGGCCTTCGGGTTGTAAAAAAAGTACTCGGCGGGAGGAGAGGGAGTAAAGCTAATACCTTTGCTCGTGGTGCCCGCAAAACACCAATAACTCCGTGCCAGCAACGCGGTAATACGGAGGAACAAGCGTTAATCGGAATTACTGGGCGTAAAGCGCGCGCAGGCGGTTTGATGAAGTCGGATGTGAAATCCCCGGGCTCAACCTGGGAACTGCATCTGATACTGGCAAGCGGAGTCTCGTAGAGGGGTAGAATTCCAGGTGTAGCGGTGAAATGCGTAGAGATCTGGAGGAATACCGGTGGCGAAGAGCGGCCCCTGGACCCGAAGACTGACGCTCCAGGTGCAGCGTGGGGAACTTAAACAGGGGATTGAATACCCTGGTAGTCCACGCCGTAAACGATGTCGACTTGGAGGTTGTGCCCTTGAGGCGTAGCTTCCGGAGCGTTAAGTCGACCGCCTGGGGAGTACGGCCTGGGTTAAAACTCAAATGAATTGACGAGGGGCCCGCACAGAAGCGGTGGAGCATGGTTTTAATTCGATTAAGCGCGAAGAACCTTACCTGGTCTTGACATCCACGGAAGTTTTCAGAGATGAGAATGTGCCTTCCGGGAACCGTGAGACAGGTGCTGCATGGCTGTCGTCAGCTCGTGTTGTGAAATGTTGGGTTAAGTCCGCAACAGGCGCAACCCTTACCCTTTGTTGCCAGCAGTCCGGCCGGGAACTCAAAGGGAGACTGCCAGTGATAAACTGGAGGAAAGGTGGGATGACGTCAGAATCATCGCGGCGCGAACCGAGGCGTGCTGGTGGCGGGACGCTCGCGGGGCGTGTAGATGGACCCGGAGTCGACTGGGTTGGGATTCGCGTGGTTGGGGCTGGTGCGTGCAGGCGCCGCTGCCGGGCTGCATGAGGCCGGGTTGCAAAGTGCGGCAGCAGCACTTCGGGAGGCGCTTACCACTTTGTGATTCATGACTGGGGTGAAGTCGTAGCACAAGGTAACCGGAAGATAGAAACGACGAAACAGAAATGGGGATTAACACAAAGGAACACAAACAAAGA
+
.//*(+0+/.)(),1134474574.1(,++.70--01182-731-03609<30.,''&()(--8446523213559***/,467;61<86835529694,)+**1)'-,021+,*(&&+0)'').27../00/.0*('+*23,*&)%$$)*/&-()+(''+,(*+.-,+4447797/+.''*#$&%)(('&('.*/+%(*)--35+7(.*-&+%')'+,:9;798137,'(*65536.).1,0.1'&$($)*),/%3+/**),50,+11)&,-,,8211.*+3)5)+5..---+*)'%(%&).%*&((+'')**64650+-.1/+,/.2.1-()4+-)1/122;7,)+-(*4829..,,,0/52/3.,7/0:1900886--3)(.-+./660(/,,-.&&&.(//++066738(*7;99--,-,94,2)*&+*)0948**51(&9+&&3-529,-19954673.067<979:.----+5861-1-2-++-*0.-,11(')-%15)+2&-+++(,+.)**-'//3/56679635855/4/*),)0089*%$+5.0783'')10981-+.+4444+&/7132:/)+,-+%(&+55:88+)**)-+,*9:.0625-,)-%&($$&-%$)((-153712765987/7/./5980+,-/-/+/0-+&&')+,730.000,7/12100&-+(,.3425-+''&%(/.118111,*;999873330124489/:0-,//7:231:-0+3,5-1568.0136))-.(74*43((*-38-,/))354)()*,%653/2157299,4/.508*'+-'+,/1.''))+)%&,.-001,&,()(&,&,'+.-24640000++001123**(-))*$%&(('%*$%$%%&'&%#%%#%+($&#%&'&'*-+%$$&%&$'#%()&'+'%&%$%&&%%$%%#(%(*(&(&&&%&&)0(&((&$$$+,('$%&$'%('&%)'%&'')''&$%$#'#$(%*(,),.%*(%%((&%'&#'$'%+*(%($'/,6'61'(()++'&$%$&(36--0354844461/,)'+,$'&))*+&*%&('(-*(%$%$)''(-*)+*&&$&+&(43('(%/.&+'&**,**$2&%$&(*,7,*,-11-3*+14('#%#
@86255903-6b64-466b-b9c9-0f86b44f19f1 ch=26 read=23742 start_time=2019-12-12T23:58:19Z barcode=BC01 runid=2c9cf7bc05858273f10e7d7ec552fc0bd742dc3e
GTAGAGGCAGCAGTGAGAATATTGCACAATGGGCGCAAGCCCTGATGCAATACATGCCGTGTGTATGAAGAAGGCCTTCCGGGTTGTAAAGTACTTTCCAGCGGGGAGGAAGGAATTAAAGTTAATACCTTTGCTCGTGGCGGTTACCCGCAGAAAACACCAGCTAACCCCGTGCCAGCAGCCGCGGTAATACGGAGGGTGCAAAGCGTTAATCAGGTGCACGGGCGTAAAAAGCGCGCAGGCAGTTTGTTAAGTCAGATCTTAGAAATCCCGGGCTCAACCTGGGAACTGCATCCTGATACTGTAAGCGCAAGGTCTCGTAGAGGTGAATTCAGGTGCTTAGCGGTGAAATGCGTAGAGATCTGGAGGAATACCGGTGGCGAAGGCGGCCCCTGGACGAAGACTGACGCTCCAGGTGCAGCGTGGGGAACAGCAAGTTAGATACCTGGTAGTCCACGCCGTAAACGATGTCGACTTGGAGTTTGTGCCCTTGAGGCGTGGCTTCCGGAGCTAACGCGTTAAGTCGACCGCCTGAAATACGGCCGCAGGTAAAACTCAAATGAATTGACGGTACAGGCAGTGGAGCATGTGGTTTAATTCGATGCAAACGCGAAGAACCTTACTGGTCTTGTTGGCATCCACGGAAGTTTTCAGAGATGAGAATGTGCCTTCAGGGTCGCCGTGAGACAAGGTGCTGCATGACATCGTCAGCTCGTGTTGTGAAATGTTGGGTTAAGTCCCGCAACAGGCGCAACCCTTATCGCTGTTGCCAGCGGTCGGCCGGGAACTCAAAGGGACTGCCAGTGATAAACGCTGGAGGAAGGTGGGGATTGACGTCAAGAGTCATCCTTGGCCCACCCACGACCCAGGGCTACGTATACAATGGCGCATACAAAGAGAAGCGACCTCGCGAGCAAGCGGACCTCATAAAGTGCGTCAGTCCGGATTGAGTCTGCTCGACTCCATAGTGCGGAATCGCTAGTAATCGTGGATCAGAATGCCACGGTGAATACGTTCGGGCCTGCACACCGCCCGTCACACCGTAGAATTAGGTTGCGAAAAGTAGGTAGCTTAACCTTCGGGACGCTTACCGCTGATTCATGACTGGGGTGAAGTCGTAACAAGGTGACCGG
+
#$$#$*)&'+,-/0%&'*0-/12.-),-0.190,%(06-29)+10-*+*%'$')+1120+++**()*-0(*/*..1./+,-473:332:2+3+,+60.)((+%(+*&,.()+)*'+)11,*(2390.-')4.-454%0(.)((2*%22''-*)(-,%%$('%.21080:8)+:68:333,/4759.70,9.).1+*((&,*-02++.50,/+)*&0&-%'$%.3620*(-/-('+*,(-(+0.&.,40&+*+(+,01,-,&&%&'184.1-)+,+,,/'8+7.+/.152202/1674+()%())'&&%'#'%&&&((+-*-*'&*'&&.(2*/*(.+(%)&&)//64026.++/34--,,,76798/15)4+(-)+453721-+''*$()76-/0922)(*(()+,*,,-+7-)3621'%'&&-)$'')&)*$'+(()0+(*+*63*-/..0-4-(,0586875(-,-.,3655407,+%)08/,/038*(.)+-,(&''0''%)(),)*+*4*,,300505.85746+'*)+)*.,+$,&()(%%%%''-6;941119:/.+509173-%'#$%)..%0302'+,)+()(1-<8124862110/./(++-)(0'(/,,5,++&'+2.1.))''&'*,4.-./0'((+5::4/.)*+3*)'.+,7716425.%,1.'$%),-121524(0)/2559//*)+-/14455.)***925,02),*%'+&&30193565835/5/+-0-9,466234*2*(.1..0)*.+'.+083041837106.*650+.,,)-(++,'',--1,121112510%&*--*+,*2/6220.)'.%()0.00*5%'').166$'%+%//*$*/*(*,-+9)(,150-*)'))).128.0..-3*+(+04+&'%)('(0/0788/3-)(*/6,35;67776&'1:4,-7722++-0-*,1(+*%$&*(*,,,31.479:30/'+-+-52:98/./--0..*)(+/3102/27;73/)(,+50&'34242730%((&'%$%%&&,2/399.0557,5,)&-)+*-+'056:,*(0/,*(*+-3/,*+*+7-8:691&2,'*-/38359/.0,,-8/213332063-.*)+''*)),1279.6356::94
@23bedf86-0b08-4320-84a5-bb23ff461c71 ch=80 read=57387 start_time=2019-12-12T23:58:17Z barcode=BC01 runid=2c9cf7bc05858273f10e7d7ec552fc0bd742dc3e
CTATCTACGGGAGGCAGCGGTGAGAATATTGCACAATGGGCGCAAGCCTGATGCAACCATGCCGCGTGTATGAAGAGCCTTCGGGTTGTAAAAATTACCTTCAGCGGGAGGAAGGGTAAAGTTAATACCTTTGCTCGTGAGCTACCCGCAGAAACACCAGCTAACTCCGTGCCAGCAGCCCACTTGCAGTAATACAGAGGAGTGCAAGCGTTGTCGAATTACTGGGCGTAAAGCGCACGCAGGCGGTTTGTTAAGTCAGATGTGAAATCCCCGGGCTCAACTTGGGAACTGCATCTGATACTGTGAAAGCTGAGTCGTAGAGGGGTAGAATTCAGGTGTAGCGGTGGGAAATGCGTAGAGATCTGGAGGAATACCGGTGGCGAAGGCGGCCCCCTGGACGAACTGACGCTCAGGTGCAGCGTGGGGGGGCAGGATTAGATACCCTGGTAGTCCACGCCGTAAACGATGTCGACTTGGAGGTTGTGCCCTTGAGGCGTGGCTGGGCTAACGCGTTAAGTCGACCGCCACAGAGTACGGCCGCAAGGTTAAGACTCAAATGAATTGACGGGGACCCACAAGCGATTGGGCATGGTTTAATTCGATGCAACGCGAAGAACCTTACCTGGTCTTGACATCCACGGTTTCCAGAGATGAGAATGTGCCTTCGGGAACCGTGAGACCAGGTGCTGCATGGCTGTCGTCAGCTCGTGTTGTGAAATGTTGGGTTAAGTCCCGCAACGAGCGCAACCCACTTATCCTTTGTTGCCAGCGGTCGGCCGAGACTCAAAGGAGACTGCCAGTGATAAACTGGAGGAAGGTGGGGATGACGTCAAGTCATCATGGCCCACGACCAGGGACTGCCACACGATGCTACAATGGCGCATACAAGAGAAGCGACCTGCGAGCAAGCGGACCTCATAAAAGTGCGTCGTAGTCCGGATTGGAGTCTACAGCTCGGCTCATAAGTCGGAATCCCCGCTATTAATCGTGGATCAGAATGCCACGGTGAATGATTCAGACCTTATACACACCGCCGTCACATGGGAATTAGGTTGCAAAGAAGTAGGTAGCTTAACCTTCGGGAGGGCGCTTACCACTTTGCTGATTCATGACTGGGGTAGAAGTCGTAACAAGGTAACCGG
+
.--,/)+,'62.,*)((&()('&))2*'2(%)330;21743/63757;73344+,%.(++265./01/1013/))('.86+1+7423-,+2922,505:14+*+,3:.)0.)2.-&&*971/907/24,57))66.',&%$'((48.,6+(*))(+++)&**/3/005),.610.,+)2/)&%&%$(%+,,/.%0+0,)*$(*123767.0-++))++0.-/88:74--06/+)*,+-.20240,029.(./01168+.&+')&)30+464))0))+0-5-/.//,-0/2566530.../23,%%+,*((+.-.22,4/.(203--.4/6/.1,*7/420000;75/&-0-,-.,+*++++)/*1*&-,'72(57/64/0.)'+)//)32874.+/65,)'-*-./.022401743-*-.+,++,35,*+'05,2.*(..09<-.38333275.047;98:;232/12111-*0,0,2142:68269+,52-43./++(&(&++-+.41125271*)*,2378,.*''((%%(,1.,31),14+42;4:/4878277310313/+1(066')0-%*''$&+'2)3453...0-7,061:20122;:5:68+.++)/*1,0./2/.,0201.016::.-+.)-+--/++,,-:30/00026346354'7+-%89674')-++*/5666977696:)+'+)356,-/2400-/)&*//-/)-1902((1523179++343+**)*13121:/)*,/,.3/,40-,8/.,+++/8,3+23.(%(,*.8&,))((*100&05.0/////8<:99:,+.(..1//663-665:88844156785,/*&++(&)(,-;074*&-+&*$%&'((,.)*#%',30098577..-.4()((+)*1/20'*2))///7(/29520,.**29:../8;895)+0229(6*,3.1///-,)'*)/23+'&*+4&$%/*-./938/5'-*+-,(**0+11.5.//01*+(.+05-,2+**''2+&&(10()'/'+((*)+(((,3*/1/,,)**./3-**+-(/33;0837,(*+$&)-0/.,+**1,53/9909,(+,&$$&'&*1:(++/+)(%*+38323/+010861,%%+)),,57::93/0/-5332),
@7abdb13d-6b2d-4fa4-a99d-08cf853a983d ch=260 read=44538 start_time=2019-12-12T23:58:24Z barcode=BC01 runid=2c9cf7bc05858273f10e7d7ec552fc0bd742dc3e
CCGATTTACTTGTATTTACGACTTCACCCAGTCATGAATCACAAAGTGGTAAGCGCCCTCCCGAAAGGTTCAGCTACCTACTTCTTTGCAACCCTCCCCATGGTGCGACGGGCGGTGTGTACAAGGCCCAGGAACGTATTCACCGTGGCATTCTGATCCACGATTACTAGCGATTCCGACTTCGCCGGAAGTCGAGTTGCGAACTCAATCCGGACTACGACGCACTTTATGAGGTCCGCTTGCTCCTCAGAGTCGCTATAACATGCGCCATTGTAGCAGCACGTGTAGCCTGGTCGTAAAGCCGCTTGATGACTTGACGTCATCCCCACCTTCCTCAGTTTATCACTGGCAGTCTCCTTTGAGTTCCGGCCGGACCGCTGGCAACAAAAGGATAAGGGTTGCGCTCGTTGCGGGACTTAACCCAACATTGCTGGCTGAGCTGACGGCCATGCAGCACCTGTCTCACGGTTCCCGAAAGGCATTCTCTCTGAAAACTTCCGTGGATGTCAAGATAGGTAAGGTTCTTCGCGTTGCATCGAATTCAAAGCCATGCTCCACCGCTTGTGCGGGCCCCGATCAATTCATTTGAGTTTTAACCTTGCGGCGTACTCTCCCCAGGCGGTCGACTTAACGCGTTAACTCCGGAAGCCACGCCTCAGGGCACAACCTCAAGTCGGCATCGTTTACGGCGTGGACTACCAGGGTATCTAATCCTGTTTGCTCCCACGCTTTCGCACCTGAGCGTCAGTCTTCGTCAGGGGCCGCCTTCGCCACCGGTATTCCTCCAGATCTCTACGCATTTCACCGCTACGCCTGAATTCTACCCCCTCTACGAGACTCAAAGCACGCGTATCAGTGCGGTTAGGTTGAGCCCGGGGATTTCACATCTGACTTAACAAACCGCCGTGCGCTTTACGCTTGAAGTAATTCCGATTAACGCTTGCACCCTCCGTATTACCGCGGCTGCTGGCTGGAGTTAGCCGGTGCTTCTTCTGCGGGTAACGTCAATGAGCAAGGTGGCACTCCCTTCCTCCCCGCTGAAAGTACTTTACAACCCGAAGGCCTTCTTCATACACGCGGCATGGCTGCATCAGGCTTGCGCCCATTTGTGCAATATTCCCCTGCTGCCTCCCGTAG
+
-/,%/4,*'$&&.,+45**,/5681+/*)(,431-((*)43547+++/1./))-.92/.,**((/**/*5(+%)+,696568:.991(.-)22*&,11*.0357775998:9642/+.'+)-66596/*%-63954974933470,+3//37841233.++**/,++...2779<762-5585+,'/',+*//4-,./(../88774;34+50560*),.123).17967.-*,+22./.+)))*'(*('$&''(*2-13)''&'.17;827,)'((&(+,+)(%&%'0-018:;,4/+($(*''%%)*..,/.2.333277,778))3-:;77/0-..:4/04783731,23110*-4.--2542(''('52522-+)+,+141/99*1/4-))+-*,(),+04752:230;753241+--*13-%&''+.0+''**+/(.%''%,*:6471344470,)'*+168;992.,,.2)../((,*+(,0,/09:8488753440...13*+*1/,,&&&',-9<769-+,,,8-.+03/,/.0*07.+385-.226945;/0/5/324,4*.51(&'*+6:8<7582---+/:;-194120-++,)**+++,'08;/(2281:41346/8/8,.0./1.+((.,/*/*&/3)*'+/-1+79()*,540-,,(5+1744657584<;-+-.,.78;762(-++2991118783183023;0*,-03*(,..19301414814288788,2..,31709)*8;36:4697;89;;56;3;668<7942+,*./..0211(*((00+'((&(()(&(%#$(-1225128971+2523,*./48121*&&%'(,(,)+/$)%$%(**+%+.-1-*153.*5,+$5+(*)/.051//)))3-87;72/'*),,590(+'$$)%%%$&)))*045<:75234210,*,)*,/2::49839462165451;221563/+).((*/7344820(('),9:<976,215368733-6---;999+)('$%''--26)171/.+3;8,0:816)*+,./22,/.418/+*3,2-/,0*193230-'.-14:7889;9922223&98243,142<8-.1*$1/2040345723(''*0.34168,.:89
@22256634-3d01-4085-8fdc-e43a636c2f76 ch=479 read=81121 start_time=2019-12-12T23:58:34Z barcode=BC01 runid=2c9cf7bc05858273f10e7d7ec552fc0bd742dc3e
CTCCTACGGGGAGCTGGCAGTAGGAATTTTCGGCAATGGGGAAACACAGCCGAGCAACGCCGCGTGAAGGAAGAAGGTTGCGGATTGTAAACTTCTGTTATAAGGAGGAACAGCTACAGGAAGCGGTATGAGTAATGATACTATTAGAAAAGCCACGGCTAACTACGTGCCAGCAGCCGCAGTAATACGTAGGTGGCAAGCGTTATCCAGGTGTGGGCGTAAAAGAGGGGCAGGCGGCAGCAAGGGTCTGTGGTGAAAGCGCAGGCTTAACTAAGTAAGCCATAGAAACCAGAGCAGCTAAGAGTGCAGGAGAGGATCGTGGAATTCCATGTGGCGGTGAAATGCGTAGATATATGGAGGGAACACCAGTGGCGAAAGGCGGCAATCTGGCCTGCAACTGACGCTCAGTCGAAAAGCGTGGGGAACAAATAAGTTAGATACCCTGAAAGTCCACGCCGTAAACATTGAGTACTAAGTGTGGATGTCAAAGTTAGTGGCAGTTAACGCAATAAGTACTCCGCCTGAGTAGATACGTTCGCAAGAATGAAACTCAAAGGAATTGACGGGGGCCCGCACAAGCGGTGAACGTAATGGTTTTAATTCAAAACAACGCAGAAGAAGAACCTTACCAAGGAATCTTGACATACTCATAAGGCTCCAGAGATGGAGATAGCTATATATGAGATACAGGTGGTGCATGGTTGTCGTCAGCTCGTGTCGTATGAGATGTTGAGTTAAGTCCGCAACAGGCGCAACCCTTATCGTTAGATTACCATCATTAAGTTGGGGACTCTGGCGAGACTGCCAGTGACAAGCTGGAGAAGCGGGATGACGTCAAATCATCATGCCCCTTATGACGGGCTACACGTGCTACAATGTGGATGGTGCAGAGGAAAGCGAAGCCGCGAGGTGAAACAAAACCCATAAAACGGCCTCAGTTCGGATTGTAGTCTGCAACTCGACTACATGAAGTTGGAATCGCTAGTAATCGCGGAATCCAGCATGTCGCAGTGAATACGTTCTCGGGCCTTGTACACACCGCCCGTCACACCACGAGTTGATGTACCCGAAGAGCCGGTGGCCTAGCCGCAAGGAAGGAGCTGTCTAAGGTGGGATTGATGATTGGGTAATCGTAACAAGGTAACCGG
+
-.51,(.'16)+)+++,.//6//&-'.68,+,1..:1/20*'+)*&&%'160,24487340**+1145202-(,,--02'+*1,/6'0.-*+3,43.+(''-4)+)'+,1-'.--.4)*)&&&'%&*%&&%'((%(-/0-21/21-&-++-,81-,2-,+.1-+*++,4/,,),,)-2)+))*)%&$&')(*(('%(29)1'(-,,,((+(')+.,(&$&')-+'()0071241.,-+)-)0**/+.)*'++52*,,(()//,),)(&+$%&'((*+146914.-3903:-0&*)*--,4&&$%&,-.02--*.5026268121220910)*((',.///80--655578755,044+,1+-93168024083&'.*'',*,5080/('(/1.(0/1.-.0204463537&*.5++078//4))',-1,).(*/.,-77.36,&$*'%&'13(*)+..+0/,*(**,*0003305,-*(*2-857651')()$&&&%$%(-4041.-36166.0-../4.1825++,'(#')758;81324)+881(*-)074:0,1*113212-183/+61,-,116,+**()#$,'+)+-)0.9:1-2'1**+)()0,.,/*+01(++(*-1,4+%0(--'+&)+*2-+,./11./-*-+)*00/2./*,-./0)+**5),/26755143236556/-.,,/'*+//++.4*./+++)(),85887742'*.-/59,9,+'*4,7+344/(-/.7&&''&(,--2(-)*.1*,2(*),1*/97891310+,,/-7:3/676/*1-(),,055791276585534575.*,*)),855633445800++-76713(63/+044310.&-/+''('(,-5.((,,0+'&'))2+/*.1/,'++*-(*+%&,',9+-(&%%*&+/)+7:<87;4,+*15.6$&$&)-+/218)7*02./1489656.,.0..,/1&0-00+0+*1160:55*,')%',1/0./-)**).((*0.0034+/&+,358545+3--,63::90:/..5/++&''*.31235/1.0*)+*/..6+(*%(%'+)&)1'*-0/363507*')&5+,.--00.6+.&((,,25.5./.1187.1-+,.-+2/46++././/**31/1*5+-9::99
@a55c2580-010b-4651-a3b3-70f4d8293b40 ch=193 read=44034 start_time=2019-12-12T23:58:44Z barcode=BC01 runid=2c9cf7bc05858273f10e7d7ec552fc0bd742dc3e
CTGATGCTTCGTTCAGTTACGTATTGCTGGTGCTGAGAAAGTTGTCAGTGTCTTTGTGTTAACCTGCGCACCGTAAATACGTAACGATTTACTTGTTACGACTGCACCCAATCGCTGACCCTACCTTCGGCCGCTGCCTGTTGCGGTTAGCTCACGGACTTCGAATTTATTGCCAACTCTCATGGTGTGACGGGCGGTGTTGTACAAGACCAGGAACGTATTCACCGCGACATTCGTTCGCGATTGCTAAGTAACTCCAGCTTCATGTAGGCGAGTTTCAGCCACAATCCGAACTGAACTGGTTTTAAGTTTGGCTCCACCTCGCGGCATTGCATCTCCGTACCAGCCATTTGTAGCGTGTGTAGCCCTACATAAGGGGCATGATGATTTGACGTCATCCCCACCTTCCTCCTGGTTGAGCAGGCAGTCTCGCTAGAGTCCTCAGCAATGGTAGTGAAAGCTAACGACAAGGGTTTGCGCTCGTTGCGGGACTTAACCCAACATCTCGACACGAGCTGACGGCGACAACCATGCACCACCTGTCACCTTGTCCCCTGAAGGGAATTTCCTCGATTAAAGGTAATGCAAAGGGATGTCAAGAGTGTGATGGAGTTCTTCGAATTAAACCACGCGCTCCGCTTCGCTTATTGCGGGTCCCCGTCAATTCCTTTGAGTTTTAATCTTGCGACCGTACTCCCCAGGCCAGGAATGCCAATGCGTTAGCGGCGGCTTTGGCGAGGTGTTGAAACCCCCACCTGAAATTCATCGTTTACGGCGTGGACTACCAGGTATCTAATCCTGTTTACTCCCACGCTTTCGAGCCTCAGCGTCAGTTACAGTCCAGAGAGTCGCCTTCGCCACTGGTGTTCTTCCTAATCTCTACGCATTTCACCCGCTACACTAGGAATTCCCTCTCCTCTCCTGCGCTCTAGATAACCAGTTTAGATGCAGCACCCAAGTTGAGCCGGGTATTTCATCCCATAATCATCCGCCTACGCTCCTTTGCGCCCAGTAAATCCGGATAACGCTCGCCACCTACGTATTACCGCGGCTGCTGGCACGTAGTTAGCCGTGGCTTCCTCCTTGGGTACCGTCATTATCTTCCCCAAAGACAGAGCTTTGCGATCCGAAAACCTTCACATCACTCACGCGGCGTTGCTGCATCAGGGTTTCCCCATTTATTTAATATTATTCCCCGCTGCTGCCTCCCGTG
+
"&($'$()/-.077(-00*-/4/6/..22650*&*(&,.,348443&.014339301,2,3,68.*,'($,*'''+&&%&#(%%%%$(&'&+.-*1-*)*'*,.1-58-,031)*$&$')+&.1:9<212100120-,,&)&$((,8,,,::9789;66673&$%'*(*-3.39/)-+**++,5+*($(126:99190-*'''')06013:&2,3-0604+:.36937766547))*31'..((+')*1/,/050..20122,))*+--234,(01:10*2.*)**745'',--))'%$'+)::<,+1(,732329994494112093'0+*+./012006349445831:0..00/(/)+(%)+,4,''*+(/5,55.,'&+*+-/,2+'(,-7893347,*466887+/4.,*1(*#%%'*1734740530/.**/-063/0&,02/-.-%%$%+*+$'*,//1208/)+-14*+224,1--154'510,+(-'*((-4177401+,/01))23/.'%'(*01567/320/..03+/0./23-/2-7./-),)&'*,+-)''-6854786,7+5,)'&'*/.,).1),31189::-*%&'(.+)%-0,*,8-+.-+-*),*1;:3+*)&&*,/35--+0'$$&%(/2./.84.35://08586:5-.3232+7:;(3.4.51,.--/:/9..//42(*+2/4&*)(..(1.-.0-.0.:....313/'$%$,''(%)+*,17/(21,63*&%*')%%&&)*869;78<,))(-1129:0/.,/0&,'**541585635.55.'.,26,)0/02543--360.201444:12432343.7())+)()*,39779658;79894539<99400*,636788675713:50/9;,+3624355.-&+)-2.4'*--0201/25..,%(++,/,22392;28894&'.0/0)**$'%&),*.100,7.'0+/**47.-074.%+(1+747-..060022209*%,)%$'()')*-.72/21548::::489626834943555.3('*((,1/,+/11372-/16608/,*,-*./0.40895.&%($))+%-'&()*03./07,9;;*65,,./20&)-187*+)).4.+,120*4-8*%('):0113&+-/600-:1+,.--12,%46-4:0322(+,50(+0'((-)-/'-,/64+&-102521+*37**2&
@de626b18-0967-4b44-9aee-4b9fc181b747 ch=83 read=49146 start_time=2019-12-12T23:58:42Z barcode=BC01 runid=2c9cf7bc05858273f10e7d7ec552fc0bd742dc3e
CCGGTTACCTTGTTACGACTTCACCCCAATCATCAATCCACCTTAGACAGCTCCTTCCTTGCGGTTAGGCCACCGGCTTCGGGTGTTATCAACTCTCGTGGTGTGACGGGCGGTGTGTACAAGGCCCGAGAACGTATTCACTGCGACATGCTGATTCGCGATTACTAGCGATTCCAACTTCGTAGCCAGTCGAGTTGCAGACTACAATCCGAACTGAGAATGGTTTTATGGGTTTTGCTTCACCTCGCGGCTTCGCTTCCCTCTGCACCATCCATTTGTAGCACGTGTCAGCCCAGGTCATAAGGGGCATGATGATTTGAGCTGTCATCCCCACCCTCCAACTTATCACTGGCTCGCTAGAGTCCTCAACTTAATGGTAGTAACTAACATTAAAGGGTTGCGCTCGTTGCAGGACTTAACCCAACATCTCACGACACGAGCTGACGACAACCATGCACCACCTGTCACCTTGTCCCCGAAGGGATTTCACCGATTAAAGGTAATGCAAGGGGATGTCGGTGTAGGTAGGTTCTTCGCGTTGCTTCAAACCATGCCCGCTACTTGTGCGGGTCCCCGTCAATTTCAGCAGGTTTTAATCTTGCGACCGTACTCCCCAGGCGGAATACTTAATGCGTTAGCGGCGGCACGGAGGTGTTGAAACCCCACCTGAAGTATTCATCGTTTACGGCGTGGACTGCCAGGGTATCTAATCCTGTTTGCTCCCGCGCTTTCGAGCCTCCAGCGTCAGTTACAGTCAGAGAGTCGCCTTCGCCACTGGTGTTCTTCCTAATCTCTACGCATTCACCTGCACTAAATTCACTCTCTCCTGCATCTAGATAACCAGTTTGGAATGCAGCACCCAAAGTTGAGCCAGGTATTTCATCCCACTTAATCATCCGCCTACGCTCCTTTACGCCCAGTAAATCCGGATAACGCTCGCCTACGTATTACCGCGGCTGCTGTACGTAGTAGTTAGCCGTGGCTTCCTCCTTGGGTACCGTCATTATCTTCCCCAAAGGAACCAGGCTTTACGATCGAAAACCTTCATCACTCACGCGGCGTTGATGCGTGGGGTTTCCCCATTGCAATATTCCCCTGCTGCCTCCCGTAGGGTG
+
-(--34+-7/90/911+(*-1/4154..0120112:189/2+.0++/22124753898/9//*228*049;/0;+/)+.6+61)%*+*.1+8*)))+.177665122287303.-0.-..24,.40'(*,396,6125/)*&*./3,+..,223485045215,+&$%&,24:230.--5.$3&%'+-/173/1332288878687;86-+/4430-*.1/424;3+*,+;/625+(+/<098:97-,/4--7./03207.)**%)'*65;;:5:7*+-,-,,.0+)*%%*11-(.+,-3641)'1.,21.0///361.,,-%%)#$'/-1-$((&''(.,*/-'+*)-(-&''+)-0,'()-1313/1-/0/51444..//650244#%'0.'/5.59320/-//0:23&5.),--121.*-1-77663/11//.///577516659161<171203:)05-35878;.:...:<.**)),'(/870,-30.2060()*-.344810+6:/19543+5/01)/+))'/,:8381-...5//01+(/1120()--,*--../6/214&223175.+1328/931.%*$%*1;<-170..2/.012;+,()*,54,+8<;89:40+)*.*7,,-.12-.11;76:9661-(-,+,9:-)3)*00*&*2-)&(%(*+0269758<-,-1:33372321(/60573435978;375-//:**.+60-$(&',692/104550(*,0267.4/9/10664&%(*)-+*+1-09268;57788+,,70220.-19:851,'./1.7:2(*/*(-/131'*)*-(,+/&((011.,&()//097575946394,/00/*.*,.)-.,+-*++0**.16(/+.+56/01+/0(')+,-8-44:<:453)*)(*243+8:00.74($')175+08494:7:7569999;.03157/;/08575:776604&$)))'(,&*,1+,/28935+-6/876(*((/'((63122+7.+,::.;<;.29-+'.+.1.',-/;<13/*11+-893/91:169:6886/001*7890;/-,,'$'%.432;2/9;4+/*$%,+121*79.+))*,((+'+31,0,/3/-(
@5e653ae0-bb9b-4dd2-9259-5165cdc14adf ch=27 read=30802 start_time=2019-12-12T23:58:36Z barcode=BC01 runid=2c9cf7bc05858273f10e7d7ec552fc0bd742dc3e
CCGGTTACCTTGTTGCGACTTCACCCCAGTCATGAATCACAAAGTGGTAAGCGCCCTCCCGAAGGTTAAGCTACACCTACTTCTTTTTTGCAACCCACTCCCATGGTGTGACGGGCGGTGTGTACAAGGCCCAGGAGCAGCTACGTGGCATTCTGATCCACGATTACCTAGCGATTCCGACTTCATGGAGTCGAGGTTGCAGACTCAATCCGGACTACGACGCACTTTATGAGGTCCGCTTGCTCTCGCGAGTCGCTATACTCTTTGTATGCGCCATTGTAGCACGTGTGTGTAGCCCTGGTCGTAAGGGCCATGATGACTTGACGTCATCCCACCTTCCTCCAGTTTATCACTGGCAGTCTCCTTTGAGTTCCCGGCCGGACCGCTGTATAAAGGATAAGGGTTGCGCTCGCTGCGGGGACAGCCCCAACATTTCACAACACGAGCTGACGACAGCCATACAACACCTGTCTCACGGTTCCCGGCATTCTCATCTCCTGAAAAGCTTCCCGTGGATGTCAAGACCAGGTAAGGTTCTTCGCGTTGGAATTAAACCACATGCTCCACCGCTTGTGCGGGCCCCGATCGAATTCATTTGTAGTTTTAACCTTGCGGCCGTACTCCCCAGGCGGTCGACTTAACGCGTTAAACCGGAAGCCACGCCTCAAGGGCACAACCTCTAAGTCGACATCGTTCGCGGCGTGGACTACCAGGGTATCTAATCCTGTTTTGCTCCCCACGCTTTCGCTTCCACAGGCGTCAGTCTTCGTCAGGGGCCGCCTTCGCCACCATTCCTCCAGATCTCTACGCATTTCACCGCTACGCCTGGAATTCTACCCCTCTACGAGACTCGAAGCACTTGCCGGTATCAGATGCAGTTCCCAGGTTGGGCGGGAGTTTCACATCTGACTTAACAAACCGTGCGCTGCCGCGCCCAGTAATTCCGATTAACGCTTGCACCCTCCGTATTACCGCGGCTGCTGGCACGGGTTAGCCGGTGCTTCTTCTGCGGGTAACGTCAATGAGCGAGGTATTAGCTTCTCCCTTCTCCCGCTGAAAGTACTTTACAACCCGAGGCCTTCTTCATACGCGGCGCTTGAAGCTGCATCCGGGCTTGCGCCCATTGTGCAATATTCCCCACTGCACCACCTCCGTAGGAG
+
7-4.5845439+4+%(,+23:41577-,.012767:86--09./.*/&(+'(-09),,5)(%$'0,7*/(*,-32494.67;673420)*,*./;/--/2:4/29675668:9::625,-1,1,+45.2292+03,).-&(%$#$&%&&),3545564+***/13,0*+,02362.--*.18<8897-)%),+()*+.,/455956+:-9,4.873-../0-0.0196232)0+/6*))(*'*-50/(&&$&'+*.3*/+,.0/63-07659:<<::1,''()$)+.,.)0,+-..7,/1667-2***15997.--,)*++1/1377669173.1547581.0/00::/018;,:++)335164193/,.14370'1.719:9:67/-')(,.'.,++30.2+1**,./3447655'*)&%%%%+,/)-&0/3;/-0242526368777676/92229)-(',,+,19324.'+)+-52858-.,**0475648643-0/,,0-'-121:)*98:6646854689;8/1/+,,2.;:77533+4*('((/*375-,)))/)./05/11-//5.2.1)53630''((*%*)2++'()(&&%(.9:*6-4)'&((*(&)04323+240)-903/.,-(&&(./++)).3*2(/--,-,&(,*1158831-/75.//.116/.'.0/48989(7774/,&(,/.2248533012/31+-.1545:42,//68:,./20993*0/12;7.*)%$*'#%''498:6.0113:7308*+57.17*+9370/0.(+$#&')3-0+,,44320+*,,..168348957811).-,.3020402'220+*44374333477-,'%)%)'&)/-'('(+8556875765;,1++/4181+,1%)-(+-9..()++,%'$(.*/+-(+.-+*+-3,+(%('')**,)')*-8.:,)(*1+3.5104,)*+2582/301529/18,0*-+449:795+5-25.5//08'67./.<.596858298557101218.-+1.('(&+%*)'&((*&'-8*445+-0+(63825*))'+.50+-.()(&(-*7199<99<858--(,*2,'%%#&%%%)(*))(-((043071409:1-06-0(0.:332,47:*,65/.(*)#'''+01144.&(
@a9ac6bb6-00fe-4d25-89d1-29b72d992586 ch=387 read=47960 start_time=2019-12-12T23:58:55Z barcode=BC01 runid=2c9cf7bc05858273f10e7d7ec552fc0bd742dc3e
CCCGATTTACCTTGTTACGGCTTCACCCAATCATCAATCCCACCTTAGACAGCTCCTTCCTTTGCGAGTTAGGCCACCCGGCTTCGGGTGTTATCAACTCTCGTGGTGTGACGGGCGGGTGTACAAGGCCCGAGAACGTATTCACCCGCGACATGCTGATTCGCGATTACTAGCGATTCCAGCTTCATGTAGTCGAGTTGCAGACTACAATCCGAACTGAGAATGTTTATGGGTTTTGCTTCACCTCGCGGCTTCGCTTCCCTCTGCACCATCCATTTGTAGCGTGGTAGCCCAGGTCATAAGGGGCATGATGATTTGACGTCATCCCGCCTTCCTCCAACTTGTCACTGGCAGTCTCGCTAAGAGTCCTTAATGATGGTAACTAACGATAGGGTTGCGCTCGTTGCGGGACTTAACCCAACATCTCACGGCACGGAGCTGGCAGCAACCATGCACCACCTGTATCTCCTTATAGCTATCTCTCCATCTCTAGACCTTTATGAGTATGTCAGAGACCTGGTAAGGTTCTTCGCGTTGCTTCGAATTAAACCATGCTCCACCCAGCGGCCCCGTCAATTCCTTTACGAGTTTCATTCTTGCGAACGTACTACTCGGGCGGAGTACTTATTGCGTTAACTGCAGCACTGAACTTTGACATCCAACACTTAGTACTCATCGTTTACGGCGTGGACTACTAAGAATTATCTAATCTATTTATCCCCACGCTTTCGGGACTACAGGCGTCAGTTTGAGCCAGATCGTCGCCTTCGCCACTGGGTGTTCCTCCATATATCTACGCATTTCACCGCTACACATGGAATTCCACGTCCTCTCCTGCCTCTAGCTGCCTGGCTTCTATGGCTTGAAGTTAAGCTTCAGGCTTTCACCACAGACCCTTGCTGCCGCCTGCTCCTCTTTACGCCCAATAATTCCGGATAACGCTTGCCACCTACGTATTACCGCGGCTGCTGGCGCATGTAGTTAGCCGTGGCTTTCTAATAAAGTACCGTCACTCTCGGCTACCATTTCCTGTAGCCGCCGTTCTTCCGCTTTATAACGAAGTTTACAATCGAAAACCTTCTTCCTTCACGCGGCGTTGCTCGGTCAGGGTTTCCCCATTGCCGAAAATTCCCTACTGCTGCCTCCCGTAG
+
1*('%(7,,134521:/0(',152242+/1011,-57-79()7324-0.0-,.-28+771.2)(0.%*/,&.**,(+4*2,,482)-%,*+6/--+,,..034669898666)63-)(+*(((+,30,7/&&$*.047:99;21181/3222345998/7//.322351.1,-.//918.*%),-125782243'$+5;37791/-,-/8.3))597-,,*274*(),*0/712:;//0.9.00;97/+-4//67./.8,7,+/53334::;;8509.-+*//(*%&-**-5,(,00/00/&08;-+46//00/197-,1468:/;1,)125:26,7*,)-/9/000.0).-'178473342,(&&&(&$#&'+,+,+.-,1347979923*0),/5:778858<36):3603//--'')'043433034(3,-+'%')*,&*%'*.2.1580/..4/00,,/,028921201,4899:99999:686553.1,3./55230000/2).,'&)+.:<:6872'3-59:9;:4.-/*&*0-7*'...,67163/3588.*4+)((((%$'(&%)-398;7,10,$(-.44<932:<))('(%%30+7012/0./'-,-.,**+//05+2--.041301347,..'.779:0/1*+,;::41/).'**+.+,,1/.-///8:7*21:22349456',),(&-*0-0/2,++)&''.0+$((4;5)+*)7;3++;:420)((&25466%0,,%%%0/6212554:889757547<77950()+4;996570-05763((,/353<9--04,07/2.1&('**)042-+**((.,/.08113022/)02458;88:-,4*+-/+,(*('&*'*-4**++,+&06059)*.6/2221369+-.),./07/37-,,,38///81./1/31-3085983/424.2&*((('(-,%-&((0*,+/5.4-,,+1.398571/--&/&))00.,,3-++++'&((&&,++4/+&+),7++-/,+,)+,4-/+6921<8.1.*''*.3.0310*%%%''%'+.-,-171%%0(*5,(,.30/,004.029;9:<::2:4.0-)---./900175;:9*79.1;,0882+.5245307:90:172)'*+*./-.-+2:)+;/1
@9dd56750-24f3-4052-8f2c-1654875b2394 ch=281 read=40415 start_time=2019-12-12T23:58:57Z barcode=BC01 runid=2c9cf7bc05858273f10e7d7ec552fc0bd742dc3e
CCAGTTTACCTTGTTACGACTTCACCCCAATCGCTGACCCTACCTTCGGCCGCTGCTCATGCGGTTAGCTCACGGACTTCGGGTATTGCCAGCTCTCATGGTGTGACGGGCGGTGTGGCACTAAAGACCAGGAATGATATTCCACCGCGACATTCTGATTCGCGAATTACCTGCGTAACTCCAATGGCATAGGCGAGTTCCAGCCTACAATCCGAACTGAGACTGGTTTTAAAGTTTGGCTCCACCTCACGGTATTGCATCTCTGTACCAGCCATTGTAGCACGTGTGTAGCCCACACATAAAGGGGCATGATGAGTTTGACGTCATCCCACAGCGCTTCCTCCTGATTGCCAGGCAGTCTCGCTAGAGTCCTCAACTTGATGGTAGTAACTAACGACAAGGTTGCGCTCGTTGCGGGATAACTAACATCGACACGAGCTGACGACAACCATGCACCACCTGTCACCTTGTCCCCAGAGGATTTCCTCGATTAAGAGTAATGCAAAGGGATGTCAGAGTGGGTAGGGTTCTTCGCGTTGCTTCGAATTAAACCACATGCTCCGCTACTTGTGCGGGTCCCGTCAATTCTTTGAGTTTTAATCTTGCGACCATTACTCCCCAGGCGGAATACTTAATGCGTTAGCGGCGGCACGGAGGTGTTGAAACCCCCGCCTAAGTATTCATCGTTTACGGCGTGGACTACCAGAATTATCTAATCCTGTTGCTCCCCGCGCTTTTCGAGCCTCAGCGTCGGATTTTGATCCGAGTCGCCTTCATACTGGTGTTCTTCCTAATCTCTACGCATTTCACCGCTACACTAGGGGTGCTCTCCTCTCCCTGCACTCTAGATAACCAGTTTGGAATGCAGCACCCAAGTTGAGCCCGTTATTTCACATCCCACTTAATCATCCGCCTACGCTCCTTTACGCCCAGTAAATCCGGATAACATCGCCACCTACATTATTACCGCGGCTGCTGGCACGTAGTTAGCCGTGGCTTCCTCCTTAAGGTACCGTCATTATCTTCCCCAAAGACAGAGCTTTGATCCGAAAACCTTCATCCGCTCCGCGGCGTTGCTGCATCAGGGTTTTCCCCATTGTGCAATATTCCCCACCGCTGCCTCCGTAGGAACAATATCAGCACCAACAGAAGGTTAAGCTTCGAGACACCGCTTTCTTCGGCGCAACCGTACGTAATACCCGCA
+
2(%(40&$,,2.,2:&1034698/747*2-01,../-26,)3589<8-71302)(+'(-4+-(*'1'/.1/-.0635695,42/*/-%.5+%*,,-.2774/.---6*395170/++%%$%&-1**2090./%%'#&,)+27(#)++-.-/+/:.)-.5<622(&%.*(,&'$%().1138,0)+**'$)(*0-0/1387(&*-2,+*-/()-)-43322155;;197<-261++82,--08.+..,..03.0-220//0/00-+***464.5)/*(')**%),/0+)%&'-)&$%%)&((,)'+)&%''+,--*%39---7777816-,%*(*-()-../..0..)-1),7-062178768,,.-(')*-323(3*-2-/003-+-1462//4,,1323-5.724488867:5744.,&(&*+)(%'(*,,1451+4010.04152'2;473335;337/1...6..1.-398,)((**+,97.5+-.2/6/5(**,,&+&)01'/5/676661&'%*'+,,,,/22769<:56500),0/9''&.(-2,')'().,'*44-,.$&)'(,00,23/093,2869.((%'(*+-2<;1)7-/60//7689-0*)++978+.34.+,,-.1,3,2,734222.-+-/+*+)%(.4,-/*+-,,291/688/'/2('('/,0:1112/7:0'*++)*)-9554+5*&*$%,&'(.+/2/10.,53.1.287,%1+..74.,0232411-/012:'1$+&%$&%*-($&((.3:7691%%%(*25467<9972,,/721565486854;80*/3%%(((''&$(-.+(')),3/////63))%(#%)+-1)+-0%4+))/5-34/55665664075-4+3-*(.2'&(,3.,:8,*.---6+&'/,-//0-067/0;5454357/46.*1/-1+&'+,49+0*3+7+1))%)*-79324+&+%-')*1-1622/5020../+)$)'&(*.8---9-6*.-/..(+,%*%)%-)/*.5588+8,&+023599./6,,01..+--.7.++-4)%('0.*37;:257-',)3+))*,*100*('&()*9(*4-76:--19.*7,'+.02:654;)*(+%-/),0),,*-('+..))%*2--.8:-0/'//354/)0..5060)(*-.)'&(()',-)(+67/237*51/+3*+&$))*5+-&$#%$%$%$
@4442ebbd-10e5-467e-95d0-7b5e528f0452 ch=348 read=41223 start_time=2019-12-12T23:59:05Z barcode=BC01 runid=2c9cf7bc05858273f10e7d7ec552fc0bd742dc3e
CTCCTACGGGAGGCAGCAGTGGGGAATGTGCACAATGGGCGCAAGCCTGATGCAGCCATGCCGCGTGTATGAAGGCCGGGTTCAAAAGTACTTTCAGCGGGAGGAAGGGTAAAAGTTAATGCAGCACAGCAAATTTGAGCCGTTACCCGCAGAAGAAGCACCAGCTAACTCCGTGCCAGCAGCCGCGGTAATACGGAGGTGCAAGCGTTAATCGGAATTACTGGGCGTAAAGCGCACGCAGGCAGTTTGTTAAAGGTCAGATGTGAAATCCCCGGGCTCAACCTGAGACTGCATCTCACAGTAAGCGAAGCAGGAGTCTCTTCGTAGAGGGTAGAATTCCAGGTGTAGCGGTGAAATGCGTATTGTAGAGATCTGGAGGAATACCGGTGGCGGGGCGGCCCCTGGACGAAGACTGACGCTCAGGTGCGAAAGCGTGGGAGCAAACGAAGTTAGATACCTGGTAGTCCACGCCGTAAACGATGTCGACTTGGAGGTTGTGCCCTTGAGGCGGCGTGGCTTCCAGGCCTAACGCGTTAAGTCGACCGCGCCTGCAGAATACGGCACCGGTTAAAACTCAAATGAATTGACGAAGGGCCCGCACAAGCGGTGGGTATGTGGTTTAATTCGATGCAGCGAAAAGAACCTTACCTGGTCTTGGCATCACAGAACTTTCCAGAGATGGTTAATTGCCTTCGGGAACTGTGAGACAGGTGCATGGCTGTCGTCAGCTCGTGTTGTGAAATGTTGGGTTTAGAGTCCCGCAACAGGCGCAACCCTTATCGCTGTTGCCAGCGGTCCGGCCGGGAACTCAAAGGAGACTGCCAGTGATAAACTGGAGGAAGGTGGGATGACGTCGAGTCATCATGGCCCCCTACGACCAGGGCTACACACGTGCTACAATGGCGCATACAAAGAAAGCGACCTCGCGAGCAAGCGGACCTCACCAAAGTGCGTCGTAGTCCCGGATTGGAGTCTGCAACTCGACTCCATGAAGTCAGGATCGCTGGTAATCGTGGATCGATGCCACGGGTGAATACGTTCCCGGGCCTTTTACACCGCCCGTCACACCATGGGAGTGGGTTGCAAAAGAAGTAGGTAGCTTAACCTTCGGGAGGGCGCTTACCACTTTGTGATTCATGACTGGGGTGAAGTCGTAACAGGTGTTAACCGG
+
--52/2523+)/5.-000187:5**()%-'++.+60/0''(*89'05---,+)($((-.'453568585640+)('''+,*,%'(,((*,.2;5-*,(-0,'**)',.*&)50(**./+,',&%&'(*%*-,'''$&&&,-+-9*+7725.+1-',*))12/+.-+-+**06-1(+.-03(241-.-0+.)+&1'0&-,++-.3-1004/5/4&1+(1+,-489767-7.+(*.0/2043897*/394&+,*-)2+++++.//.+03*)410(,3246:)'+,(%&,/0//0--,'++.,.10.-0&%-%'',+(*+-&&%&''42)&,,+,-'))*1-/-0(2))+./.842/4/,-8+*&)&%'&()(..03<<0/8,7356:640+)$()-,)))/11,12:92.--*1-12..)%'+,/4122(.,)*/095:50+/18*,%'('*.,,46-74),66661:3*-/16467:16--.*.665-4-0,++*//'+-/8..+*).+,*()--/30/,2(%.')*.31/./*1+1,456878:--(0,*&#%')''%0((''+..1265::85689:;2,/+7-3,31110()(0*,,.31/24040'*$%%%$*+0169.:574*,0144(2.-.,,(+2470:/0,%$')/.-.'..3/,,-.2+*01,0-/,)(,1+1.6%%0'&19395,:7463450(&&),&0''$('*:<::9:52/3***,--1..7,,/3;82119*46/9+&&$&**3,,/419'&25373)58++)++5*+01,9,,-*))/832-'&-+*20.82/6)9,.*%(')(*1+&))(-,.94+,,-(0).,3:436:,.99:9/8214554824447/752&##&'217)--(--(*'('*+/299886;//.,+/22,447)'((+,,136657/2-$'(+<-76:+0+*+'-(,/.+.695213443514,*+%6)3+*,-03762710313,*1+(6314002,0(,-722+'&&*5.0/;5:776&-+)56/1,-++//<812,/..+-)241))*)')+12964;72374525:5835())*/0*,0)1*76)&*)&+*,''(-,-.0./1/51-8/(.40.*(+''-7*2--2&,**/2/,10-000140,.+4,,/38663*(,)&/0/22/..
@bb5ff50c-6eeb-4ca3-8608-d869d6a274f9 ch=193 read=44064 start_time=2019-12-12T23:59:15Z barcode=BC01 runid=2c9cf7bc05858273f10e7d7ec552fc0bd742dc3e
CTCCTACGGGGGGAGGCAGCAGTGGGGAATATTACTGTGGAAACCTTGATGCAGCAACGCCGCGTGAGAGTGACGAAGGTTTTCGGATCGTAAAGCTCTGTCTTTGGGAAGATAATGACGGTACCCAAGGAGCCACGGCTAACTACGTGCCAGCAGCCGCAGGTATGCGTAGGTGGCGAGCGTTATCCGGATTTACTGGGCGTAAAGGGAGCGTAGGCGGATGATTAGTGGGATGTGAAATGCACCGGGCTCAACTTGGGTGCTGCATTCCAAGCTGGTTATCTAGAATGCAGAGGAGAGTGGAATTCTAGTGTAGCGGTGAGAGAATGCGTAGAGATTAGGAAGAACACCAGTGAGGCGACTCTGGACCTTGACGCTGAGGCCCGAAAGCGTGAGGAGCAAACAGAGTTAGATACCTGGTAGTCCACGCCGTAAACGATGAATACTAGGTGTGGGGTTCCAGCACCTCCGTGCCGCCGCCTAACGCATTAAGTATTCCGCCTGGGGTACGGTCGCAAGATTAAAAAACTCAAAGGAATTGATGGGACCGCACAAGTGGAGCATGTGGTTTTAATTCGAAGCAACGCTGAAGAACCTTACCCTACACTTGACATCCCTTGCATTACTCTTAATCGAAATCCTTCGGGGACAAGGTGACCAGGTGGTGCATGGTTGTCGTCGAGTTCGTGTCGTGAGATGTTGGGTTAAGTCCTGTGAGCGCAACCCCATATCGTTAGTTACTACCATTAAGTTGAGGACTCCTGGCAAGAGACTGCCTGGGTTAACTCCAGGAGGAAGGTGGGGATGACGTCAAATCATCATACTTACTTATGTGTAGAGACTACACACGTGCTACAATGGCGCAGTACAGAGAGATGCAATACCGTGAGGTGGAGCCAAACTTTAAAACCAGTCTCCGAGTTCAGTTGTAGGCTGAAACTCGCCTACATGAAGCTGGAGTTACCCAGTAATCGCGAATCAGAATGTCGCGGTGAATACGTTCGGGTCTTGTACACACCGCCGTCACACCATGAGAGTTGGCAATACCCGAAGTCCGTGAGCTAACCGCAAGAACGGCGGCCGAAGGTAGAGGTCCTTGATTGAGGGTGAAGTCGTAACAAGGTAACCGG
+
/22-+,,*.*(--*02-2-33170**'*,+)+*&+2.**-+2--4/4./1112,309220;01254()%(%**)&*+*./80+,486563650)'*-./.2.97/5;1*/.0.*0))(,(1///5-.,++%)78./.)20)')++1.1221***%'*.&($)'*,'%)(*(,(*352+,/001;1,0',+,171-/49<9:8415',2*$():976;97;98751.0(+3954774,.1,(%'%(7-:880.++*0.2625567884867+60-066/5-*+1')**++24/0),/.)&'*-,4,6++((),.('((,30.,%(&)))-//1/)((',+'//-1,,/279;582/&(,*06510..63-))%%&(+-10.64-14,,33//126*+''')00$(((%)'2+(,038:-.'(*,07)*-36;11,1/*+*-1292&151695631,60-5)++)-+/%.050341525513--37323-3/-'''*..51),.&*)'$$#&(--1.011./0419;79025.7:,'+#%'*)(,/6.+/3&(&(('&$(-%'+'.*/2.4<<04:875%'-'*3-6%'(,185798/3--3+(%&(*%))+-02/93*-1*+*1.+-1..00102*)*+'.3,31,37,02404.--/4(),,+8090138482;-/0453&$)*1-4686969:967886934/-3--+-2-$%%%%*-(/-51:4,%-$*,054/,:-,+.-05+2,1*--,*$2./0*,-*+1/1&&&)*5567;77921//*((**)+-,1-3524136:111260+*/0:7122:9,5%-),))***))))'%(%'$(()****++4.2,-/-4..-,')*.1'/0-()'()74211--04771,+**.61+2+97/.13.-45/+50684*/)%',4/6*-*9,,+20//45;9448224.%&&,*(**-.2*((/+*+'$)*..-/1(*-+1.*+0-41410,-)0.++5216-/47&3674/1...3/-+-6*25*-532248250/-+*/(*''.,,*.9+)&)),15**)))0&(+,*$2(5),,/%0.+0/1*--*((+'%-&),$$&''2*,%.2+./283443865126-514:372/
@c02037d0-a74b-4636-ae7a-eeb39f0db3f9 ch=137 read=45669 start_time=2019-12-12T23:59:22Z barcode=BC01 runid=2c9cf7bc05858273f10e7d7ec552fc0bd742dc3e
CCGGTTACCTTGTTACACGGCTTCACCCACAAATCATCAATCCCACAGGAGCAGCTCCTTCCTTGCGGTTAGGCCACCGGCTTCGGGTGTTATCAACTCTCGTGGTGTGACGGGCGGTGTGTACAAGGCCGGAACGTGATACCGCGACTGCTGATTCGCGATTACTAGCGATTCCAGCTTCATGTAGTCGAGTTGCAGACTACAATCCGAACTGAGAATGGTTTTGGGTTTTGCTTCACCTCGCGGCTTCGCTTCCTCTGCACCATCCATTGTAGCGTGTGTAGCCCAGGTCATAAGGGGCATGATGATTTGACATCCCCGCCGTTCCTCAACTTGTCACTGCTTAGTCTACTAGAGTCCCCAACTTAATGATGATAACTTAACGATAAGGGTTGCGCTCGTTGCGGGACTTAACCAACATCTCGCGACACGAGCTGACGACAACCATGCACCTGTATCTCATAGCTATCTCTCCATCTCTGGAGCCTTTATGAGTATGTCAGACCTGGTAGGTTCTTCGCGTTGCTTCAATTAAACCACATGCTCCACCGCGTGCGGGCCCCGTCGAATTCAGCACAGGTTTCATTTCTTGCGAACGTACTACTCAGGCGAATTACTTATTGCGTTAACTGCGGCACTGAACTTTGACATCCAACGCAGGTACTCATCGTTTTACGGCGTGGACTGCTAAATTATCTAATCCTATTTGCTCCCACGGGACTGAGCGTCAGTTGCAGGCCAGATCGTCGCCTTCATACACTGGTGTTCCTCCATATATCTACGCATTTCACCGCTACGCTTGGAATTCCCGATCCTCTCTCCTGCACTCTAGCTGCCTGGTTTCTATGGCTTACTGAAGTTAAGCTGGGCTTTCACCACAGACCCTTGCTGCCCGCCTGCTCCTCTTGCGTAATAGTTCCGGATGGCGCTTGCCACTTACCGTATTACCGCGGCTGCTGGCGTAGTTAGCCGTGGCTTTCTAATAAAGTATTACCGTCACTCGGCTACCATTTCCTGTAGCCGCCGTTCTTCCTTTATAACAAGAAGTTTACAATCGAAAACCTTCTTCCTTCACGCGGCGTTGCTCGGTCAGGGTTTCCCCCATTGCCGAAAATTCCCTACTGCTTGCCTCCATTAGGAG
+
66.+6,',,,-,5-,))*.),+.)&))(%%&+-**.434;162)(,')&'%))''(+(/0314435::8;05337475.1-057-:934291/-')*,134477:9987895785...),*.//1&''&&+-))-*,*,,+2534/**%%%).')'($++-.:/55'5410330.,%*,5-365536762.,4,+,()12/++-1*.,+//00--+/1/3595,'&)-8;<0..080048/3+.26+-0++-4,46*,65444973;:15;.0154154.*(,.-63+-0//-//*)*423/---...49-*),++158/)+('+3,-35/',04023./-.'%$&)8,,'(&()+-/07;+.*+3,//++*,)'*'(*+)15010012*10-322//*3-.5/-.870+,,-,'%0,0-0120-/002452553555578::29<67,,')+-/5266*)&&&)).-22//..41123103-)*0.+/3+-*')*).-/3'(+.90,3/.-:3<63;:89725*//94'4*/))(&)%-+23302.'+3.,*00357.2992467&++,9)%####$'+28+-/8;*,.6//,.,-(+'/1-/010689*+)-)+*//,42//1.9090322%/,,.21;;448:332663)2,/$&%&&*'(,:7::/:60)(**,)*),8464(-2,'''((*/.01-41...8,(,-/7+(--47788...-+2568594,+1+0.,+/3203403/10.%&$&&()*-804:5*,,7,.-13998186882<;008<31.//''&$-(,0-3,,))+,10-,+,,0434.%+,-.,.344451396;;/1122992;11/-1+*4.6*%%/#+0..962137011183:+10++(()1/57:6342/3*)2*%&((,,,)&3/1+1,3+('+(),1)-4,*$%&*,'+),3,3455191104-3,,,54430-+--.0*4+,8832/4.+41*+(&),/4.//.6894800/5845;5856621-11/397;<:54,%(*)(.///,*'*--0;4*0/8.1+,05,,,,-05:9:6<7-0,,*100/-***-0819,064-60-888.),/.66-.7:53/61(($)))()((+*)/.$('&3-/)
@0b44c305-1ff4-446c-a80d-6955ede926ef ch=203 read=40309 start_time=2019-12-12T23:59:20Z barcode=BC01 runid=2c9cf7bc05858273f10e7d7ec552fc0bd742dc3e
CTCCTACGGGAGGCAGCAGTGGGAATATTGTGCACAATGGGCGCAAGCCTGATGCCTTCATGCGTGTATGAAGAAGGCCTTCCAGGTTGCTAAAAAAAAGTACTTTCAGCGGGGAGGAAGGGTAAAGTTAATACCTTTGCTCATTGACGTTACCCGCAGAAGAAGCACCGGCTAACTCCGGGCACTTGGCAGCCGCGCGGTAATACGGAGGTGCAAGCGTTAATCAGATTACTGGGCGTAAAAGAAAGCGCGCAGGCGGTTTGTTAAGTCAGATGTGAAATCCCCGGGCTCAACCTGGACTCCTGATACTGGCTGGAGTCTCGTAGGGGTAGAATTCCAGGTGTAGCGGTGAAATGCGTAGAGATCTGGAGGAGGAATACCGGTGGCGAAGGCGGCCCCTGGACAGACGGCTCCCAGGTGCAGCGTAAGGAGCAAACAGGATTAGATACCCTGGTAGTCCACGCCGTAAGCGATGTCGACTTGGAGGTTGTGCCCAGCAGGCGTGGCTGGAGCTAACGCGTTGATCGACCGCCTGGGAATACGGCCGCAAGGTTAAAACTCAAATGGTGTGAGGGGCCCGCACAGAAGCGGTGGAGCATGTGGTTTTAATTCGATGCAACGCGAAGGAACCTTACCTGGTCTTGACATCACGGAAGTTTCAGAGATGCGCCTTCGGGAACCGTGAGACAGGTGCTGCATGGCTGTCGTCAGCTCGTGTTGTGAAATGTTGGGTTAAGTCCGCAACGAGCGCAACCCCTTATCCTTTGTTGCCAGCGGTCGGCCGGGAACTCAAAGGGAGACTGCCAGTGATAAACTGGAGGAAGGTGGGGATGACGTCAAGTCATCATGGCCCCTTACGACCAGGGCTACACGTGCTACAATGGCGCATACAAAGAGAAGCGACACCTCGCGAGAGCAAGCGGACCTCATAAGTGCGTCGTAATTCCCGGATTGGAGTCTGCAACTCGGCTCCATGAAGTCAGGAATCGCTAGTAATCGTGGATAAGTACACCACATTGGGCCGTTCCCACGACATATGCGCCACACCGCCGTCACTTTGCGGTGGGTTACCAAAAGAAGTAGGTAGCTTAACCTTCGGGAGGCGCTTACCACTTTGTGATTCATGACTGGGGGGGGTGAAGTCGCGGCAAAGTGGCGG
+
*,+1(*,(4/(-2/15644769.+,+*'('-+,/31923954)4/2,2314430,%%%(-***)*..46656&'(((,,,09'(11.1&%$'',/3/-*).+,+33-+00.66'(*,*+*/(('.*..,2++,9-70+*025308112-:--79/..-143'*)%)78:16/.+.,.0(),(%&'$#%(2(101..(((-)+''*,+2..4/002314/1,0-,/().)6.00;;:510298)''++((*,+.-.52/-7:,+/706/5;++,3,&',2,+.8:1(3489:011()++&'&&&'(./11+'%%#&(%&)-.666-0*5*01*4+6,1,*27/-&&')4:65686002374//-./439942-*1/076445262270+)2(-+)-041+,/4+)$('1$&%'+(''.(&&%)'),2+%.,,*.1<9:.9:.-5,*037:<0086651333./01:99:;(1./0.270-/,3,2+./06+--.3($%'&*1-0831*&+*'/01685410/-'&//3075367311)*'(.,,-4,4423-30945/,./67;4//,'()+&-3**.9+().0.(*+--./-.8-12130.0/4;:,50,3*'(+,:77723//.*(&*-(,)(28./874151/0264/1+.%%*,313*))&('&(&+*.12&79078;896).0525954344556/8231775561010//)++73454950/296:659683098,,064-,)*+443/62'(0-350-83.1:41:1,02818&1+70;:4854927*/+-&&)56760(++*/16899886-+)',,-++07218750-),).*,,(4444116/.*()&&)./9/08844+,&('+*01/319306000335775**&%')),.-*%(/+2+--*)'&*+(%(,0.18561/32.16876613.&*%())-,-:/80/0012*1*-+./061/-((*,2-..4,-*1,-6*+((&&(**,-3,/)&$$&+&'(.,)*&+1,/),'%///'*%&'%(%,)*()%('%(+.-)504/,)),-*%%$'(%))3/%+).33*$()')*-.*+&*&&-*+),25.:1(,1++-/+(/,)-/88/./33944..,--710.--2,/-.----'&(+.,,'''*.-+-
@ba96ee8d-e31e-4136-ae26-3663d56cabab ch=81 read=43413 start_time=2019-12-12T23:59:32Z barcode=BC01 runid=2c9cf7bc05858273f10e7d7ec552fc0bd742dc3e
CTCCTACGGGAGGCAGCAATTTTCGGCAATGGGGAAACCCTGACCGAGCAACGCCGCGTGAAGGAAAGAGGTTTTCAGTTGTAAACTTCTGTTGCATAAAGGAAGAACGGCGGCTACAGGAAATGGTAGCGAGTGGCAATGCGTAAAGCCACGGCTAACCTACGTGCCAGCAGCCGCGGTAATGCGTAAGGTGGCAAGCGTTATCCGGAATTGTGGGCGTAAAGAGGGCAGGCGGCAGCGGGTCTGTGGTGAAAGCCTGAAACGCTTCAGTAAGCCATAGAAACCAGGCAGCTAGAGTGCGGAGAGGGATCGTGATTCCATGTGTAGCGGTGAAATGCGTAGATGGAGGAACACCAGTGGCGAAGGCGACGATCTGGCCTGCAACTGACGCTCAGTCCCGAAAGCGTGGGAGCAAATGAAGTTAGATACCCTGGTAGTCCACGCCGTAAACGATAGGTACTAAGTGTTGGATGTCAAAGTTCAGTGCTGCAGTTAACGCAATAAGTACTCCGCCTGGTAGTACGTTCCGCAGAATGAAACTCAGAGGAATTGACGGGGGCCCGCGCAAGCGGTGGAGCATAATGGTTTTAATTCGAAGCAACGCGAAAAGAATTACCGGAGTCGCGACATGCTCATAAGGCTCAGAGATGGAGAATAGCTATATGAGATACAGGTGGTGCATGGTTTGTCGTCGGCTCGTGTCGTGAGATGTTGGGTTAAGTCCTGGCAGGCGCAACCACTTATCGTTAGTTACCATCATTAAGTTGGGGACTCTAGCGGACTATGATGACAAGCTGGAGGAAGGCGGGGATGACGTCAAATCATCATGCCCTTATGACCCGCAGGCTACACATTCTTTCACAATGGATGGTGCAGAGAGGGAAGCGAAACCGCGAAGTGAAGCAAAAAACCCATAAAACCATTCTCCGTTCAGTTGTAGTCTGCAACTCGGCTACATGAAGTTGGGGTAACTAGTAATCGCGAATCAGCATGTCGCGGTGAATACGTTCTCGGGCCTTGTACACACCGCCCGTCACACCACGAGAGTTGATAACGCAAGCCGGTGGCCTAACCGCAAAGGAAGAGGCGCTGTCTAAAGGTGGAAGTTTGATGATTGGGGTAAAGAAGTCGTAACAAGGTAGCCGGAAGGCGACGACAGGCAAATTGGGTTAACACAAAGACACCGACAGCTTTCTTCCAGCACCAGCAATACATCAGCTTACCACC
+
//0,'',+70)+++)(&%&'1/)3287481/1/)'-+0:))*.53..&+,(($%*)-./--+)((+(%')'266*,-.1/+*./((,.675/,&$',.74(0',(*2/+743:565900+10))-0)'&&'%'(,*.&',%+$%'+.)+,/*5*++15++-013568:1/2/27,*,-),*')'/%'''++238069112.2.01+6+/)6)%/)98:956;3)),.-0/8764:5(00-27,/-3028623892263*,($'(*..-%%$2+'8934/.46185/0../),++,(,,..*5)'%*1*./2'*'*.:4846041,+,,88951-/**4;9:0///5/0+)2,-48')*-32/---31:::2165633/'&%'*+-)-.2766/',-./*'.4**.479<-*++9::+'&&*+/+-8867;0-,5664/5&'(*-4656:/10,+$(%(%'%))*104<899:4753731379'-.*/5787708.7./.12-/4.4-..12*+0./..)-0/124<,0))*)*1/,5;///*&&'(&()..0-3).47.042-.(/04/357:5.+()*&))+-/1;<,398;5)+-&),*-+,-.44+&)'$$$'())$()((++,,0.(0-,++18,7-89.-./048)'))-5)8885530*(*-.&*&.--1799:57+,-2/*04551-3.-/71000+8/11896969622521)),)$%)+,045264,43%&)),-763;21,6,+3,22-/1/0*/,08;.*-*($$%')/*).*'&%)(//42+.0270+(+/-542:;6278574362:5/01988:309/+401/426*%(%/*+--.)*&%)&&''$$)/5367442/533-/-'&/0),.+,)*1(*-%'&''(')-+'+/0341(-0,)..687059866/0$++3+(//:0118;8736.)0012(10.1/0-6.,6*,,-)(*(*,,014:66,.**0/5*--01/0965--)*-0.'334775327715/6..-1/0.3:77<8573/0,..+-+,+()0.--1215/4**,2/51/0*+'&,2354755,*2-4)%()'$&,+/334:(-/33/&$''-,,,/2-60&*///.3*&&''*)%%')*-*+)''&'')****%%)*2066207134.1/+.3266..'-+0++.1/373-2)&.0::1/6-(*+/0-0*$$/+*('$*+&$$%$$&'%'"
@4941dd30-21a7-4686-b410-ba547cc532e0 ch=400 read=39600 start_time=2019-12-12T23:59:28Z barcode=BC01 runid=2c9cf7bc05858273f10e7d7ec552fc0bd742dc3e
CGGTATGCTTCGTTCAGTTACGTATTGCTGGTGCTGAAGAAGTTGTCGGTGTCTTTGTGTTAACCCACCTGCTTGCCTGTCATCTATCTTCCGGTTACCTTGTTACGACTTCACCCCAGTCATGAATCACAAAGTGGTAAGCCCTCCGAAGGTTAAGCTACCTACTTCTTTTAACCCACTCCCATGGTGTGACGGGCGGTTATGTGCAAGGCCGGGAACGTATTCACCGTGGCATTCTGATCCACGATTACTAGCGATTCCGACTTCATGGAGTCGAGTTGAAGACTCAATCGGACTACGACGCACTTTATGAGGTCCGCTTGCTCTCGCGAGGTCGCTTCTCTTTGTATGCCATTGGCAGCACGTGTGTTAGCCCTGGTCGTAAGGGCCATGATGACTTGACGTCATCCCCACCTTCCTCCAGTTTATCACTGGCAGTCTCCTTTGAGTTCCAGCCGGACCGCTGGCAACAAAGGATAAGGGTTGCGCTCTGCGGGACAACCCAACATTTCACAACACGAGCTGATGACGGCAATACATGCAGCACCTGTCTCACGGTTCCGAAGGCACATTCTCATCTCTGAAAACTTCCGTGGATGTCAAGACCAGGTAAGGTTCTTCGCGTTGCATCGAATTAAACCACATGCTCCACCGCTTGTGCGGGCCCCGTCAATTCATTTGAGTTTTAACCTTGCGGCCATTATTACTCTGGGCGGTCGACTTAACGCGTTAGCTCCGGAAGCCACGCCTCGAACAACCTCAAGTCGACATCGTTTGCGGCGTGGACTACCAGGGTATCTAATCCTGTTTGCTCCCCACGCTTTCGCACCTGAGCGTCAGTCTTCGTCCAGGGCCGCCTTCGCCACCGGTATTCCTCAGATCTCTGCGCATTTCCGCTACACCTGAATTCTACTACCCCCCTCTACGAGACTCCAAGCTTGCCAGTATCCAGATGCAGTTCCAGGTTGGGCCGGATTTCACATCTGACTTAACAAACCGCCTGCGTGCGCTTTACGCCCAGTAATTCCGATTGGCGCTTGCGCCCTCCATTACCGCGGCTGCTGGCACGGAGGTTAGCCGGTGCTTCTTCTGCGGGTAACGTCAATGAGGCAAAGGTATTAGCTTTACTCCTTCCTCCCGCTGAAGTACTTTACAACCCGAGGCCTTCTTCATACGCGGCATGGCTGCATCAATTTGCGCCCATTGTGCAATATTCCCCTGCTGCCTCCGTAGGAG
+
"*&(%)$./612397(.8.*.65103//1:9978446/,,((+/.22161./)*-,+530/.-,4+',0)')()-2755650.-,+-88240025;34648./3,-/,106//0+*((&/2).,(1/0,0.84/0274&%$''0)0))/0+((31/+-,0351*.-6)33.).0-51)*+87+$2&)2((+23173+((**)-'-$+0+-00/(410400564<4349/301.--20//3644.///1:024/44738;52..12:7'.*,(()+,+1.4)%((,5480<16/8298402*2.0'--6:870-+/.0.+*.,'(-/32.-.*,---*-4/87/39/,/./-,0*3*+&'(+,&0,102)''$%-///6885)/,*',35<9,+++*01.4*+***/0927:1+-33.7++0//,66,+33-/.-(#&()---(+//./47+:+%)4/8:711.//08102426(4.8532-7/11341241224/687,3*)))+,503:/+,*-',+42233,+*(*14210050/0,.(2%())+8.06553.01:46/.)+2180/21/1-,,20,,,**,00.,,512168;882776579:;23802.103;::6538/80--011%*+///<:46(*+.-011:444.,0-+-/.,52451**+0/62-*)+3+*+.9;;/897032+./927'9((2'#%(,%&-2/(---16,4,7,665,,.)'/+2+5)2-*473567:-+%&&&'/.:64-8*0877837666<,%)'*/-45844437;042*+,66.-5001230:7+,/0644,---3:./)*)01455553:843/,(0/050*).)5*82171;4688308/8068:75-6'(*,++)()-,-/2;;76023-/+/62-+.5.35,('%),/.5.3584742132/8'6*,..2+--+&3(+-0***,,805725')(-)(**),*)*%/63111032,--023442(*+3,*3857857(60+36-+44066,,.0/69674031)0-,,4*(+(-3.-.,)...4;122822121/('%*'0$&(4.--:2)72./1548:.----0,+-484651.+*'+((,3--1.-3+*%*,25/0159*3/5+080)6,+,+')%''%%&()%/))(('($&+205<913,,(*(11//-2--+-./0.3-70,-23<9.30-.1/13/-//2783.03/.-/-7224-40,.
@e54c269a-701e-4a41-a93a-13b618071088 ch=281 read=40435 start_time=2019-12-12T23:59:26Z barcode=BC01 runid=2c9cf7bc05858273f10e7d7ec552fc0bd742dc3e
CTCTGCGGGGTGGTCGATGGAACCAGTGGTTGTCGATAAAACCGTTATCGGTATTCAGGCGGCGGCAGGGTCTTAATGGTGAAGCCTGAAGCAACTTCGGTAAGCCATAGAGAGCAGGCAGCTAGAGTGCAGGAGGATCATTGGAATTCCATGTGGCGGTGAAATGCGTAGATATATGGAGGAACACCAGTGGCGAAGGCGACGATCATGGCCTGCAACTGACGCTCGAAAGCGTGGGGAGCAAATGGGATTAAGATACCCTGGCGAAGTCCACGCCGTAAACTGATGAGTACTAAGTGTTGGATGTCAAAGTTCAGTGCTGCAGTTAACGCAATAAGTACTCCGCCTGGTGAAATACGTTCGCAAGAATGAAACTCAAAGGAATTGACGGGGGGCCCGCGCACAGGCGGTGGAGCGTAATGGTTTAATTCGAAGCAACGCGAAGAACCTTACCAGGTCTTGACATACTCATAAAGGCCAGAGATGGAGATGGCTATATGAGATACAGGTGGTGCATGGTTGTCGTCAGCTCGTGTCGTGAGATGTTAGGTTAAGTCCGCAACAGGCGCAACCCATATCGTTAGTTACCATCATTAGGTTAGAATTTCATGAAGGACTGCCAGTGACAAGCTGGAGGAAGGCGGGATGACGTCAAATCATCATGCCCCTTATGACCTGGGCTACACATGCTACAATGGATGGTGCGGGAAGCGAAGCCGCGAGGTGAAGCAAAACCCATAAAACCATTCTCAGTTCGGATAGCCAGTCTGCAACTCGACTACATGAAGTTGGAATCGCTAGTAATCGCGAAGATCAGCATGTCGCGGTGAATACGTTCTCGGGCCTTATACACACCGCCCGTCACACCACGAGTTGACGCAGAAGCCGGTGGCCTAACCGCAAGGAAGGGGCGCTGTCTAAGGTGGGATTGATGATTGGGGTGAAGTCGTAACAAAGGTAACCGG
+
)...-/*.,%#%%##%#(*(&&&$$$#$$##$###$#$$$$$$&'(&((&%'#$##$+0,3.+,'&$.-/-'&%*.27:2)-'%)'&&)(&'(+*.4.&4+04)-.*+'')&&%+&.2-,,,,0,'*.,0'3+),5178,2-0',,-8-5$*$''('-31-15--..++*,1023.142,1/*30/171888:7313-61672210-%(+.1300355/0//./0/1+-1-,-/3156+))0)))+/991250)*,3368+)('%%&(('.,%(,198687.-%').+(&()//2502227273;894885048936986563*+..907306103-././014149..$%&('$%$(*3,1+-)5(,684184/1-6:-),&'*)..36..6.,/7*')(,+,+)./01238-/0(2%$'-*89619060),.+,2-.+*)0,,363.2-+4.'&.-00-124799997.,/4.&%(*++&)*896111,9:8789454/-3516*2/20845734.005/01444&&''*00022&8)+,68818,-71;1,'(+&%+-'.',-),6565:+'*123/8/.-12.06672(/3,).0.*+(+(100+.-+*',-05%.3....))-.'../3/05/5270-2**11433258;744288(5%/54/-821.23:,-612')'&$#'**,,,+622;:974513)/)'*,*),,(0524.&+,,+,/+,1<;94;5-/18:337779557/4926+6+(''+12433-*+*(,162,342213.2/-71819977.,-),001/017416),-60033335777/56/.969;85:3254963+0*&),-,,+/6108+-/0*.+////--*-(%##"+$%)))-.0080826.306//1//)1*-+201--*,,36,.7(6,3;5484342/.12/72+0.,-*++/019.5;,1339;8767
@b9cb6e64-1084-4a69-91c6-abf4e9a76a58 ch=165 read=67702 start_time=2019-12-12T23:59:31Z barcode=BC01 runid=2c9cf7bc05858273f10e7d7ec552fc0bd742dc3e
CTCCTACGGGGAGGCAGCAGTGGGGAATATTACTTGGCGAGCAAGCCTGATGCAACCATGCCGCGTGTATGAAGGCCTTCCGGGTTGTAGCCAAAGTACTTTCAGCGGGAGGAAGGGGAGTAAAGTTAATACCTTTGCTCATTGACGTTACCGCAGAAGAAGCACCGGCTCCGTGCCAGCAGCCGCGGTAATACGGAGGTCTGGCGTTAATCGGAATTACTGGGCGTAAAGCGCGCCGACGGTTTGTTAAGTCAGATGTGAAATCGGGCTCAACCTGGGAACTGCATCTGATGCTGGCAAGCGAGTCTCGTAGGGGTAGAATTCCAGGTGTAGCGGTGAAATGCGTAGAGATCTGGAGGAATACCGGTGGCGAGGCGGCCCCTGGACGAACGACGCTCCAGGCGCGAAAGCGTGGGGAGCAAACGGGATTAGATACCTGGTAGTCCACGCCGTAAACGTCGACTTGGAGGTTGTGCCCGCGCCAGGCGGCGTGGCTTCCGGAAGAGCTAACGCGTTAAGTCGACCGCCTGAAATTTTGTGCCGCAAAGGTTAAAACTCAAATGGTGTTGACGGGGCCCGCACAAGCGGTGGAGCATGTGGTTTAATTCGATGCAACGCGAAGAACCTTACCTGGTCTTGACATCCACGGAAGTTTTCCGTGAGAATGTGCCTTCGGGAACCGTGAGACAGGTGCTGCATGGCTGTCGTCGCTCGTGTTGTGAAATGTTGGGTTAAGTCCCGCAACAGGCGCAACCCTTATCCTTTGTTGCCAGCGGTCGGCCGGGAACTCAAAGGAGACTGCCAGTGATAAACTGGAGGAAGGTGGGGATGACGTCAAGTCATCATGGCCCTTGACCAGGGCTACACGTGCTACAATGGCGCATACAAAGAGAAGCGACCTCGCGAGCAAGCGGACCTCATAAAGTGCGTCGTAGTCGGATTGGAGTCTGCAACTCGACTCCATGAAGTCGGAATCGCTGAAAGTAATCGTGGATCAAGTACATTGAATACGTTCCGGGCCTTGTACACACCGCCCGTCACACCATAGGAGTGGAATTTGCAAAAGAAGTAGGTAGCTTAACCTTCGGGAGGCGCTTACCACTTTGTGATTCATGACTGGGGTGAAGTCGTAACAAGGTAACCGG
+
-,+(#%'*.0*(/10134.2316:/,3-%'$#%$%,(-+)&+1706<0///.-3*8.97379--*-)--0//1,.28676'58/01++)'('-71,1122:;0../3:.)-,-7,/6-')+5<9*/,2+,-3076/,123+)2024,:-+3512+)))$+(%)(-.&'&')857404+*,.-5138273/91016.,/'&$%$'')+11128%2('1),.119:::3675*-+,(())(,*116*&,',&%'(*45531-/8.-/-/20./*.012474,,+4110121.(*$''+('*'&((,+,21478,015-10&0*06.,,37654-.-.6076;7347852/,+.05360-3-/<:8:120,/.+&(*+01,583++/653)%(&*,.7718+)39-,+&+0*)+77::7)*(+7;56)97..7.,.213;/27434374/169:8753(+,(+16030,+(,,-710107-&&&'$%,-(,'(,.&6559+3,4)'&%(-.65543.0//./7-+*),774,+*,*).73())-,+,3:*/0.63:97-6:-:900-,)1)*+6,8632:../*0-.-.1978:12015.1183<:7;7:.--,,9:8816,+0*-3..1-,6953532/0,,+.5721355*/(*4;+/'+.-.(,4128849.4,,44249;88-,--2379:;;;76531966578531)*-46873;2117<94328)1.-6281619)(*307'&33./3499304/02--3,*.3-*5*,+/712(9/34<84622409.-+),/39:::2331267;78,,,)/.,-.++/8920434:9983,,017:700---4(%%'*.002555,+(%&)*879688:8490/0263739+'(&*))+5'78795821/259+.080/2-.+)590/978778797606*1-:.3.++-/16221//0,*.0/9220/4..0-6,1/..0-%''*&(+4/01::60//,/'+')(-,-7;829791:,-::6/3/-,10./,1:14:2/3452./2*.'/()')&-'$.3++6543+%'&%'%%+)+((+*4)--+.3/;.&+,(-19009;2.72-+22124/038588790*-,+-),,18677891913::;85
