# Supplementary material for: De novo species identification using 16S rRNA gene nanopore sequencing
Source: PeerJ. 2020 Oct 21;8:e10029. doi: 10.7717/peerj.10029 (PMC7585375; doi:10.7717/peerj.10029)
Supplement: Supplemental Information 2 — Contains raw reads. [file peerj-08-10029-s002.zip › pass_fastq_runid_2c9cf7bc05858273f10e7d7ec552fc0bd742dc3e_11.fastq]

@d35d296c-90cf-47c6-8684-b6bf60635b53 ch=237 read=13797 start_time=2019-12-12T19:10:49Z barcode=BC01 runid=2c9cf7bc05858273f10e7d7ec552fc0bd742dc3e
CCGGTTACCTGTTACGGCTTCACCCAGTCGCGAGATACCAAAGTGGTAGCGCCCTCGAAGGGTTAAATACCTACTTCTTTTGCAACCCACTCCCGTAGTTGTGACGGGCCGAGATTGTGCACAAGGCCAGGAACGTATTCACCGTGGCATTCTACGATTATAGCGATTCCGACTTCATGGAGTCGAGGTTGCAGACTCAATCCGGACTACGACGCACTTTATGAGGTCCGCTTGCTCTCGCGAGGTCGCTTCTCTTTGTATGCGCCATTTGTAGCGTGTAGCCCTGGTCGTAAGGGCCATGATGACTGACGTCATCCCCACCTTCCTCCAGTTTATCACTGGCAGTCCTTTGAGTTCCAGCCGGACCGCTTTGGCAACAAAGGATAAGGTTGCGCTCGTTGCGGGACAACAACATTTCACAACACGAGCTGACGACAGCCATTACGGCACCTGTCTCACGGTTCACGAAGGCACATTCTCATCTCTGAAAACTTCCGTGGATGTCAAGACCAGTGGGTTCTTCGCGTTGCATCGAATTAAACCACATGTGCTCCACCGCGTGCGGGCCCAAATCAATTCGTTTGAGTTTTAACCTTGCGGCCGTACTCCCCAGGCGGTCGACTTAACGCGTTCCAGCTCCGGAATACGCCTCAAGGGCACAACCTCCAAGTCGACATCGTTGGCGTGGACTACCAGGGTATCTAATCCTGTTTTGCTCCCCGCTTTCGCACCTGAGCGATGATCTTCGTCCAGGGGCCGCCTTCGCCACCAGTATTCCTCAGATCTACGCATTTCACCGCTACACCTGGAATTCTGCCCCTCTGCAGAGACTCAAGCTTGCCGGTATCAGATGCAGTTCCCAGGTTGGGCCAGAGTTTCACATCGACAACAAACCGCCTGCGTTGCCTTTACGCCCAGTAATTCCGATTAACGTACCCTCCGTATTACCGCGGCTGCTGGCACGAGGTTAGCCAGTGCTTCTTCGCCGCAGGTAACGTCAATGAGCAAAATTATTAACTTTACTCCCTTCGCATCCCGCTGAAAGTACTTTACAACCCGAGGCCTTCTTCATACACGCGGCAGCGGCTGCATCAGGCTTGCGCCCGGTAGTACAATATTCCCCACTGCTGCCTCCCGTAGGG
+
542*42)'*+&+*%(-&24:7.3+*'(..%*&((**'%%)+,),-2+')*+9;&/5+,/0:5365;3./085-6797279,),.-15($'+59,*2)1*,'&'%$('('%'$)%/'%*(**0+4-679&808017988;75582534312752/0//18456687,6+0+118867,,.,')*))*()+7--)+78996:624061862231311)-180'',)+5166**(0)++.-3/01,/202,..4/012;735233119<3:8'('%+,'))&*,28/+-965302/+.428//.12,+(&&&'()00-19;006::<723/*+.3<800)+/1/1/11180+63015:71/(+-/08-/*%&(-+.41-,0/6+-8+*&',*6++-%&*+65:45291,*&(()+-0.6++-/03214/-2/33322692237+5(&*&.//39+./1//,/126:-,2200,2-,035;4342465-&(*24/-4;790480.303436379;2**&*/3<4373335/5-..34-1+3+4;78923210-+1456120()'+/7+,,-+)'.)),*7.:4+01')).6;<.16.-*/)**//908011.690+3981999875464510/,*1))))*014-*)&#%&'*5.0,-*+)($'(,,715(1'()76361621*(%'(019;73422.13+(,+/7-0961--/.9:,((*697)(+0;82'((+7631/0/10//344:8419-,3:9238122147582092'7767:5705**-/..+31325;-+*.++,-*,).50-+/)0./*&.40+()'&&$&'*+879)2,/07,-5'**&*,-25769689;16++//30/%,/2)''',:0,))**(*+,...69-48/0+('((-'')()6-,,,21+*',),+452//2722/'$&+.2//'$(&$&*/2-03:577;:4:,(-)'.,0,**2+-00./3777/-%+)+*$(*(*1..04*1**+58*-'',-+2,1+*040,-.07*/6,&(#%-21+98932('(%(**'%(*)-2-*+*2,,-.,/6067/+%)(+02/'&'-4.217577*+///0),).2)(&.$,*.+4--/6079;5-.3332458/85(*92.&&
@97ca6567-7362-4e0a-b8ad-9d85579ade96 ch=374 read=12814 start_time=2019-12-12T19:10:48Z barcode=BC01 runid=2c9cf7bc05858273f10e7d7ec552fc0bd742dc3e
CCGATTTACCTTGTTACGACTTCACCCCAGTCATGAATCACAAAGTAGTAGGCGCCCTCCCGAAGGTTAAGCTACCTACTTCTTTTGCCTTACTCCCCGTGGTGTGTTGACGGGCGGTGTGTACAAGGCCCGGGAACGTATTCACCGTGGCATTCTGATCCACGATTACTAGCGATTCCGACTTCATGGAGTCGAGTTACCCGGAGCTCAATCCGGACTACGGCGCGCACATGAGGTCCGCTTGCTCTCGCGAGGTCGCTTCTTTGGCCATGCGCCATTGTAGCACGTGTGTAGCCCTGGTCGTAAGGGCCATGATGATGACGTCATCCCACCTTCCTCCAGTTTATCACTGGCAGTCTCCTTTGAGTTCCCGGCCGGACCGCTGGCAACAAAGGATAAGGGTTGCGCTCGTTGGGACCAACCCAACATTTCACAACACGAGCTGACGACAGCCATGCAACACCTGTCTCACGGTTCCCGAGGCACATTCTCATCTCTGAAAACTTCCGTGAAGATGTCAAGACCAGGTAAGGTTCTTCGCGTTGCATCGAATTAAACCACATGCTCCACCGCTTGTGCGGGCCCCCGTCAATTCATTTGAGTTTTAACCTTGCGGCCGTACTCCCCAGGCGGTCGACCCAACGCGTTAGCTCAAACCACGCCTCCAAGGGCACAACCTCCAAGTCGACATCGTTTACGGCGTGGACTACCAGGGTATCTAATCCTGTTTGCTCCCCACGCTTTCGCACCCTGAGCGTCAGTCTTTGTCCAGGGGCCGCCTTCGCCACCGGTATTCCTCCAGATCTCTGCGCATTTCACCGCTACGCAGATTCTACCCCCTCTACGAGACTCAAAGCTTGCCGGTATCAGATGCAGTTCCCAGGTTGAGCCCGGGGATTTTCATCTGACTTAACAAACCGCCTGCGTGCGCTTGCGCCCAGTAATTCCGATTAACGCTTGCACCCTCCGTATTACCGCGGCTGCTGGCACGGGTTAGCCGGTGCTTCTTCTGCGGGTAACGTCAATGAGCAAAGGTATTAACTTTACTCCTTCCTCCCCGCTGAAGTGCTTTACAACCCGAAGGCCTTCTTCATACACGCGGCATGGCTGCATCGGGCTTGCGCCCGGTAATATTCCCCACTGCTGCCTCCCGTAGGAG
+
4,)'58**5/8..59+,,,-465*2'(%&'*2255483212/3(*,,42+'*+,56'&()&&**).*3-7/1118;66698*785,('&$$%').-.)&+'-,*)&''()11:994:4444;6::86172(19851+%&'*:778;8;7;80786034::++,+,11%+,*)'*+//05//15<4454+$(*+**308,.5.)+&&//6*426.5325757.)*((&'%'*+..0++0((*33.+00-1+.''*)76/130,.3)&&('(*5/*/3/15&%&)+'+-.**&&&,29426:98%0'%0387:8/---,.)*.312381;5+*3763:5(*2/308/,-45984:1&---*.2170++18:481.61.2446:75506/0)98;,/,642'*//,2--,-1-477613**&+,+2,-032390+*-/441424666786869/,/8',%(($+*35/)-,,/(,.979685+('/,+302:56757//+.0.8:6-554420.*,(//13258/07<859612*/*;00:958707..,,,-+-/+-935.-)*----85.01-,511147,4/-6742+094:6;888<632-7;<,29201/-.-'281800-19:+0,52061///12*04011-00+-11.)(&*))+-2:36'/*11*)&&+.+.,3(5,/00/..-/665;3(+('),,27232,,)&46421000363990/:9+)-/39:2(--./;4114.-9-,-0669:*,&')-76-06()2:;4.967:7;74790566;88:<8:64../37533+%**+/0:91-/11661.$*'),-4/1/17545,3224312349271)&)()+/6+2.027-/0747244;38/++2.9/0/87/*46,*4/1-./4754421335/5955<67;999851/'%+&%('*3)&'(*7::4/)&,9.94+++(&'$-.+,39.176;683113:64/-4*.)&,(*+,+**4,361(&6288<:973/+)'+57479/:344599;)4,432:43)++($()79/522+655,#$,%)+&)'),*,%12,98+*-4,01-,-,/70//..'*%(++)&'(2./.+*./(8677813()-&%$((,,-866793+-2224/-/*.8/.278%-%
@67a26830-7ec1-4025-89b7-ec42e5d0b009 ch=70 read=11657 start_time=2019-12-12T19:10:54Z barcode=BC01 runid=2c9cf7bc05858273f10e7d7ec552fc0bd742dc3e
CTCCTACGAAGGAGGCAGCAGTGGGGAATATTGCACAATGGAAACGCAGCAACGCCGCGTGAGTGATGAAGGTTTTCCGGATCGTAAAGCTCTGTCTTTGGGAGATAATGACGGTACCCAGGAGGAAGCCACACGGCTAACTACGTGCCAGCAGCCGCGGTAATACGTAGGTGGCGAGCGTTATCAGATTTACTGGGCGTAAAGGGGCGTAGGCGGATTGATTAAGTGGGGTGTGAAATACCCGAGCCAACTTGGGTGCTGCATTCCAAACTGGTTATCTAGAGTGCAGGAGAGGAGAGTGATTCCTAGTGTAGCGGTGAAATGCGTAGAGATTAGGAAGAACACCCCGGTGGCGAAGGCGACTCTCTGGACTGTAAGCGACGCTGAGGCACCGAAAGCGGGGGAGCAAACAGGATTAGATACCCTGGTAGTCCACGCCGTAAACGATGAATACTACTAGGTGTGGGGGTTCCAACACCTCCGTGCCTTAACGCGATATTCCGCCTGGGGAGTACGGTCGCAAGATTAAAACTCAAAGGAATTGACGGGGACCCGCACAGAGTAGCGGGCATGTGGTTTAATTCGAAGCAACGCGAAGAACCTTACCTACATGACATCCCTTGCATTACTCTTAATCGAGGAAATCCCTTCGGGGACAAGGTGACAGGTGGTGCATGGTTGTCGTCAGCTCGTGTCGTGAGATGTTGGGTTAAGTCCCGCAACGGCGCAACCCTTGTCGTTAGTTACTACCATTAAGTTGAGGACTCTAGCGAGAGACTGCCTGGGTTGGCAGCTCCAGGAGGAAGGTGGGGATGACGTCAAATCATCATGCCCCTTATGTGGGAGCTACACACGTGCTGTAAGCTGGTACAGAGAGATGCAATACCGGTTGGAGCCAAACTTAAAACCAGTCACGGATTCGGATTGTGGGCTGAAACTCGCCTACATGAAGCTGGAGTTACTAGTAATCGCGAATCAGAATGTCGCGGTGAATACGTTCCGGGTCTTGTACACCGCCCGTCACGCACCATGAGGTGGCAATGCCGAAGTCAGTAGGCTAACCGCAAAGGAGGCAGCGGCCAGGTAAGTCAGCGGTGGGGTGAAGTCATGCTAAGGTAACCGG
+
.012011*''*+',/.001./2.1.&+*).30))()4,,5.).(&$%%.-//..370012,,,++./,,-(-.;87+).--121859..0278772364.7-((*(*+(')*)345-7/,(4*-+'('++**(,-0-.12/202242+(((((+1,-/.1,0//1767-.'*2:71079/:///9*))05.-547612579:-,/-0.5:937325/*,,+0-7-451)2500,))01+,-/()%%&*--)0*130++,//54901,695995,.3+-166.-///6,6-&)%,1**())*&..-*),.52*,/0095-')*&.0))(&&%)..+0002-./1,43*(+.0391(''),21//+**')3551/+)%+$(/177862(,'&#(&(-21+,-960-)*12;:8.6:+-2++8853;/.1/00/.43(*.25578<;/...))3.)&$%'(*,+/,-(143*79,.250018.46-**+*(1.,*()&%--2288-094474'&&)$*(4-,)/-1+*-,-:9.0708:*1.+.-1551/09-8564.-.3,%'$&#&$)/01152/17480+.-43.-.,-12634**+(),*())*-2(()'.)*,44/31.613+1-,/1040301/*)*'*+)'/:*6:6(,32+/20,0/0595030/4489692031.0:89954678.-)*+458856777<7811325*,25*(+0.-+(,-10/390.0..++&.&(,1-/0-3.,5632*.--&5520,-)(/0%%&&*)/2336883-1+,(%%)**1,(,1(*,,2.62369147789769.;8...999;,:6/*/645-*)'(')*4/0'*&*(315/,+)*)+.48434/+****.-1.61/+/%'('''*')18683.+)18:'6:354)#%*,'4-6,5/21+'%.4657172/10*+)*+-../9101961(%+0,.0/)-%$))6834958.**)))/2.40-*./;9794545+'6000/8-.*+*,256;767-++&+/180/.((%**6,/:5*46))2/,0$*)**00,04232458+.+)'&'(,-302-)*-,4/-18,,.'*.+-.*-*+*((100)*&)0(.,802/06
@e0e0b42e-a247-42f4-942f-c566bbee215f ch=138 read=10661 start_time=2019-12-12T19:11:00Z barcode=BC01 runid=2c9cf7bc05858273f10e7d7ec552fc0bd742dc3e
CTCCTACGGAGGCAGCAGTGGGAATATTGCACAATGGAAACCTTGATGCAGCAACGCCGCGTGAGTGATGAAGGTTTTCAGAGCTCTGTCTGGGGGGGAAGATAATGGTACCCAGGAGGAAGCCACGGCTAACTACGTGCCAGCAGCCGCGGTAATACGTAGGTGGCAGGCGTTATCCCAGTTACTGGGCGTAAAGGGAGCGTAGGCGGATGATTAAGTGGGATGTAGAAATACCCGGGCTCAGCGGGTGCTGCATTTCCAAGCTGGTTATCTAGAGTGCAGGAGAGGTGGAATTCCTAGTGTAGCGGTGAAATGCGTAGAGATTAGGAAGAACACCAGTGGCGAAGGCGACTCTCTGGACTGTAACTGGCAGCACGGGGCTCGAAAGCGTGGGAGCAAACAGAGTTAGATACCTGGTAGTCCACGCGTAAACGATGAATACTAGGTGTGGGGTTTCAGCACCTCCGTGCCGCCGCTAATGTTAAGTATTCCGCCTGGGGTACGACCGCAAGATTAAAACTCAAAGGAATTGACGGGGACCCGCACAAGTAGCGGGCATGGTTTAATTCGAAGCAACGCGAAAGAACCTACCTGCTTGACATCCCTTGCATTGCCTCTTAATCGAGGAAATCCCTTCGGGGACAAGGTGACAGGTGGTGCATGGTTGTCGTCAGCTCGTGTCGTGAGATGTTGGGTTAAGTCCCGCAACGAGCGCAACCCTTGTCGTTAGTTACTACCATTGTTAAGTTGGGGACTCTGGCAGAGACTGCCTGGGTTAACCAGGAGGAAGGTGGGGATGACGTCCAGTATCATGCCCCTTATGTGTGGGGCCTACACACGTGCTACAATGGCTGGTACAGAGATGCAATACCACCGTGAGGAGCCAAACTTAAAAACCAGTCTCAGTTCGGATTGTAGGCTGAAACTCGCCTGTGAAGCTGGAGTTACTAGTAATCATAGTCAGAGATGTCGCGGTGAATACGTTCCCGGGTCTTGTACACACCACCCGTCACACCATGAGAGTTGGCAATACCCGAAGTCAGTGAGCTAACCGCAAAGAGGCTTGGCAGCCGAAGGTAGGGTCAGCGATTGGGGTGAAGTCGTAACAAGGTAACCGG
+
-/430160.(+1,,/..88296*41/72-,.05732,*2*''$&%%./036769:8:<7979+*'()00*,0.405/(('(&++6354-)')-421/.*'),*'$$+++/58((33/20*4+,-,++2*()0/30101/3500/..800-5.,9./.:880;0/-0($%0776;6,62.%)--*,;9989773:1+66%)+4786685;9;:09/91*-*456640+&*130/95*246533+)-*5()*:8:907:+3'3.%)+/0472321.*())+2/6*(*&(-,12523-2)))*5--13/500+.-,).0998,,,)2)+4622146774:/44270.-5,6/774321,+.60552//,*&+))()*',)*62239-/.'((-.26.(&+37*6')$&+0+/4/-,2+.6400.2+'(&()+2)*199997;8677&74214277..;55+%..1716925785687.1/,*)&*0+0*0.5:52/4960.'&)&'*-1:)+-0+)./1<:735659.+*'&+',&+)152(361+,+2+,*++++*20117907<<.98;5*,,%&)'+*--46/)+0+*&&*,%$'+)/./01.6+*7..(8*$-0.,.-5++-)(+++1,+02*+4/(188.83-1--.48*+.+-2/00/,(*,1*/10331344447658.0///7916:/1')&*'%(*3)(,617+'20',,%76,/942562;200521245:)..)/*3++/-**3+/1362'0-''&'()1.01../*+2/2/0023-/1/.+.+/673/%103014%)%-'*,),)522-.100241+*6921)(+-*)()+5582344<63;433.)+0++)''-&).+/)-'(06375+--$'4-:<;,4+11-,*,2-,0129/35;1-)(*--'&*,,4/24//:862*'%&''.+-125*-.5//1*4./'*+)*,/320)('*+'*(%%*0,/2:00/.7/16/*233/500001,+)('&,42.23+,,-40521/--16/5/.92*3.**(),-/*(,((/.44:461835,)%+'$$$)*0%/1,+.,.404311/01342)8+614&(()'$(++322*)&**),3998:
@832e8020-77b5-4eec-8b6b-921846279010 ch=221 read=11128 start_time=2019-12-12T19:11:08Z barcode=BC01 runid=2c9cf7bc05858273f10e7d7ec552fc0bd742dc3e
CTCACTCGGGAGGCAGCAGTAGGGAATTTTCGGCAATGGAAACCCTGACCGAGCAACGCCGCGTGAAAGAAGAAGGTTTTTCAGTTAGCAAACTTCTGTTATAAAGGAAGAACAGCGGCTACGAAATGGTAGCCAGGTGACGTACTTTATTAGAAAGCCACGGCTAACTACGTGCCAGCAGCCGCGGTGTACGTAGGTGGCAAGCGTTATCAGGTTATTATTGGAGGCGTAAAGAGCAGGCGGCAGCAGGGTCTGTGGTGAAAGCCTGGAAACGCTTCAGTAAGCCATAGGAAACCAGCAGGCAGCTAAGAGTGCAGGGATCGTGGAATTCCATGTGTGGGGAAATGCGTAGATATATGGAGGAACACCAGTGGCGAAGGCGACGATCTGGCCTGCAACTGACGCTGTCAAGCGTGGGAGCAAATGGGATTAGATACCCTAGTAGTCCACGCCGTAAACGATGACCTAGAGAGTCATTTGGATGTCAAGTTCAATTTGCCGCGGATTAACGCATAAGTACTCCGCCTGAGTAGTACGTTCGCAGGAATGAGCACTCAAAGGAATTGACGGGGGCCCGCACAAGCGGTGGAGCATGGTTTTAATTCGAAGCAACGCGAAGAACCTTACCAGATGTGACATACTCGCAAAGGCTCAGGATGGAGAGATAGCTATATATGAATACAGGTGGTGCATGGTTGTCGTCAGTGTCGTGAGATGTGGGTTAAGTCCGCAGCAGGCGCAACCCTTATCGTTAGTTGCATCATTAAGTTGGGGACTCATGAGACTGCCAGTGACAAGCTGGAGGAAGGCGGGGATGACGTCAAATCATCATACCCCGCACGGCCTGGAGCTGCACGTGCCACAATGGATGGTGCCAGAGGAAGCAGAAGCCGCGAGGTGAAGCAAAACCCATAAAACCATTCTCAGTTCAGTTGTAGTCTGCAACTCTCGGCTACATGAAGTTGGAATCGCTAGTAATCGCGAATCAGCATGTCGCGGTGAATACGTTCTCGGGCCTTGTACACGCCGCCCGTCACACCACGAGTTGATAACACGAAGCCGGTGGCTAACCGCAAGGAAGGAGCTGTCTAAGGTGGGATTGATTGGGGTGAAGTCATGCTAAGGTAACCGG
+
'(-%&'+09:028004524873,'+(.598/.'%*-,*()0-+8/-,057353448636;9999879-*/4/05./02*+./(++*$&%58-./6+)))(**-4*)+.5-33*(++.0//12('-6*,**+,6-&**+*,+')&))*((/*+'-.,+1666/7-,)1*,,43559810-*+/../-(*&'(-/1'.)++%$()'31.60/2(,-0*%+&%-&0-*&-*4(8.)&%(*,;;5191//20,8934465363/+)+).302%,'&*&+-50..-13,23)&+*&*+)*.,--,/82/0133-.+./21/*440590:304,6,5('*-')&%(&$&*+*).'(&&*166)++*(2)/--017+7212/,,)(*00853254-1..))$(%&**)'&&(*)31)0')+4/41(*,0:10.99-4-,+3167;)*0+4-/.84+-/08328:5,/&)(*%&*+))'%&*)-26&.00826545*-89-1(./&'%''+5,,5.8001'*(,'/)*-1/+0221////23388:;5++(+&.),)'&)&./133+,)*,.15450.750-;1))(+()')1;67/%(),00..;9+50683+0+*+6(2&'*,2(*,.*-)+/7+110')),/45/666&(,6105134&'+,.67.***+,-3664544),+(+*)))(0(),8,--4136666855.+)&(34883,(.411&.65755116+(-,-1,*+.123*083*2011802+)+3,--02'240--3.59<00-)*&$)*.164472-111/0/2-/012-.+++,-0&*29-:677/0006832-/1/2,728-&&$(*.2.,**$')65622,+*+'&*-534;:;:7936,)+')++.--%%+)'-2750'/-4/21).21/.,17.+(,240701;454.1789(.*4+.235789906-,+(+00500//04.2,1.5.6:56234-.,-*+-.,+...6332/213789*/00*800;909/.0*21308///8612*29399,,52*,).+*((('(*'&(,.-+/'(,0192,+)-*)+'1,./1,-**()*(**05652200/-066-/*('))-45,**/-+,0*0((+..(,*7;:;72
@302c96f3-1afa-495e-b831-06e89b9d2435 ch=402 read=10341 start_time=2019-12-12T19:11:09Z barcode=BC01 runid=2c9cf7bc05858273f10e7d7ec552fc0bd742dc3e
CTCTACGGAGGCGGCAGTGGGGAATATTGCACAATGGGCGCAAGCCTGATGCAACCATGCCGCGTGTATGAAGAAGGCCTTCGGGTTGTAAAATTACTTTCAGCGGGAGGAAGGTAAAGTTAATACCTTTGCTCATTGACGTTACCGCAGAAAAACACCAGCTAACTCCGTGCCAGCAGCCGCGGTAGCTGGAAGTGCAAGCGTTAATCGGAATTACTGGGCGTAAAGCGCACACAGGCGGTTGATTAAGTCGATGTGAAATCCCGGGGCTCAGCCTGGGAACTGCAAACCTGATACTGGCAAGCGAGTCTCGTAGAGGGGGGGGGTAAATTCCAGGTGTAGCGGTGAAATGCGTAGAGATCTGGAGGAGAATACCGGTGGCGAGCGGCCCCGGACGAACGACGCTCAGGTGCAGCGGTAGAGCAAACAGGATTAGATACCCTGGTAGTCCACGCCGTAAACGATATCGACTTGGAGGTTGTGCCGCTTGAGGCGTGGCTTCCAGGCTAACGCGTTAAGTCGACCGCCTGGGGAGTACGGCCGCAAAGGTTAAAACTCAATGAATTGACGGGGACGCGACGGTGGGCATATGGTTTAATTCGATGCAACGCGAAGAACCTTACCTGGTCTTGACATCCACACGGAGTTTTCCAGAGATGAAATGTGCCTTCAGGAACGTAGGACGGAGTGCTGCATGGCTGTAATCAGCTCGTGTTGTGGAAATGTTGGGTTAAAAGTCCCGCAACGAGGCACCAACCCTTGCTCCTTCATTGCCAGCGGTCGGCGGAACTCAAAGGGAGACTGCCAGTGATAAACTGGAGGAAGGTGGGAACGACGTCAAAGTCATCATGGCCCTTACGACCAGGGCCACGTGCTACGGCGCATACAAGAGAGCGACCTCGCGAGAGCAAGCGGACCTCATAAAAAAGTGCGTCGTAGTCCGGATTGGAGTCTACAACTCGACTCCATGAAGTCGGAATCGCTTGGAAATAATCGTGGATGGAAATGCCACGGTGAATACGTTCCGGGCCTTGTACACCGCTGCGTCACCATGGGAGTGGGTTGCAAAAAGTGGTAGCCTAACCTTCGGGAGGCGCTTACCGCTGATTCGCGGCTGGGGGGTGAAGATCGTAACAAGGTAACCAG
+
++0)),,1*+1/&43'10075*+.-*/-'&%'+00360.+/1:78;8334453'2515-40-.02..&')*-*,,,4/21.-)65/6.0/91'**(,15121231:.(-.)+)*'%'''*3-4168;1;:++--+6.,)/..7,0/*.--2**+&)+30*-.+2-+,54.0-.8-,2+-,1+,++*''*%1)/''(,-16141710...-606/8.1.8755**02-//22++(+*375+/%)(&/(6122+(&,()(+/+(-,*+1.()55.'15//6-23248413+'.))*.0;92:101*+(&)*+'+--,,,0+/,,,,++(+'+'/-))4831'''',1--/8500175/)&%('(458/01*))065:/1,-42+&'&**+-1.'+*70*(/-,,/,235..226'(&&&$()++&.18,64(0%2*0.26669+,-//.-/28(*('''),73*('((+*&(''&0)2/-..*-'0.%'(&*),3./5*2..2))'*+)*1*.-4206.2,.77599249269.&'((-.)1,4-125,+,263;:.456.2*+*108/23)25*%*&)'(+-**',,.-.(+*66;9595:.,,-.-2))(++15),/4-'++0(((%%()1100&)*+()(-+-$&'(&%(+*+,,-.0/+3,).+09643*45363-/+)++1&.%'*,-&(+*.-0-(()%&,+''(*47963<210*)1-'2',&38,:,3,'%&')(),./3,*+)-%3'--34)&&$&(1++1&%)/+-*)'(.3//)*',-+./1107*01+''+239::1/.+,-09:99::302,.+/,,1+'3/./44552832257:700%,.3,)9.,++-.'+)*'(%%'/)*.$$)(''*&&*+4,()&%,-041130*%(('(',--*,,:12...))16801++0/6554558727(,*&5,))$&(*))+0+/0/-+-.4.*,-..++0(3*0/'%$%$(%*)&%-5/5)+1;7,0)*.+,/4,*,-763270.214*1'&(-.)+*'$'(',2,-)%)))*'((')+/1.-.*445;562::/*%+(*()*.,*+-+5.94,2*)-3,-806),)$$%'(136)'.),)(+.(.-/.&%&&)*0+/32(,(,*-*061/
@8dae7271-6096-4bb2-a74a-14e39c797645 ch=201 read=11108 start_time=2019-12-12T19:11:27Z barcode=BC01 runid=2c9cf7bc05858273f10e7d7ec552fc0bd742dc3e
CTCCTACGGGAGCAGCAGTGAAATATTGCACAATGAGCAAGCCTGATGCAGCCATGCCGCGTGTATGAAGAAGGCCTTCCGGGACATAAAATGCTTTCGGCGGGAGGAAGGGAGTAAAGTTAATACCTTTGCTCGTGACGTTACCCGCAGAAGAAGCACCGGCTAACTCCGTGCCAGCAGCCGCGGTAATGCACGGAGGAGTGCAAGCGTTAATCGGAATTACTGTAAAGCGCACGCAGGCGGTTTGTTAAGTCAGATGTGAAATCCCCGGGCTCAACCTAGAGACTGCATCTGATACAGCGAAAGCGGAGTCTCGTAGGGGTAGAATTCCAGGTGCAGCGGTGGAAATGCGTAGAGATCTGGAGGAATACCGGTGGCGAGAGCGGCCCTGGACGAACGACGCTCAGGTGCGAAAGCGTGGGGAGCAAACAGGTTAGATACCCTGGTAGTCCGCCGTAAACGATGTCGACAGGTTGTGCCCTTGAGGCGTGGCTACCGGAGCTAACGCGTTAAGTCGACCGCCTGCAAATTACGGCCGCAAGGTTAAAACTCAAATGAATTGACGGGGGGCCGCACAAGCGGTGGAGCATGTGGTTTAATTCGATGCAGCGCGAAAGAACCTTACCTGGTCTTGACATCCACGGAAGTTTTCAGGAGATGAGAATGTGCGCTGGAACCGTGAGACAAGGTGCTGCATGGCTGTCGTCAGCTCGTGTTGTGAATGTTGGGTTAAGTCACAACAGCGCAACCCTTATCCTTTGTTGCCAGCGGTCCGGCCGGGAACTCAAGGGGAGACTGCCAGTGATAAACTGGAGGAAGAGGTGGGGATGACGTCAAGTCATCGCCGTAGCCCTTGACCAGGGCTACCACACGATGCTACAATGGCGCATACAAAGAGAAGCGACCTCGCGAACAAGCGGACGCCTCATAAAGTGCGTCATGTCAGTTGGAGTCTGCAACTCGACTCCATGAAGTCGGAATCGCTAGTAATCGTGGTCAGAGAATACTTACGGTAGACCGGTCCCGGGCCTTGTACACCACGTCACACCATGGGGTAAGGTTGCAAAAGAAGTAGGTAGCTTAACCTTCGGGAGGGCGCTTACCACTTTGTGATTCATGACTGGGGGCGAAGTCGTAACAAAGGTAACCGGAAGATAGGCGACAGGCAGTAGAGTTAACACAAGGAAAGACACCGACAACTTTCTTCAGCACCAGCAATGCAGCCACG
+
+/130/3/6+'&'))-./3*'*+)&1'$)2003/&%)*-'&,7-.,.()(&+3156::6870157765/)+,)1/67:.()(($%#$&(,''%(016,'-+370(,*,,+0,&((3870435211682:6/028*1,,0-03/3;301**1+',-'.89;3:00-8-/0302-70+,,+-6-0.//,5*+%+&'24-,*%*+.-*(),26:3734,/3+..,.-.)13,(-.114140010*-3;;)0,9,56868771-&,0,+276)*&(()/+535.&)$'&($'),,1,++(())).)+/,%'(*')++/144,3.2+)%+(.+2-,*/-.-71111;86,+4.)+230))**+8663-&*).23611*-*,/+*+$'*.+3-8/&)4,/-+0+,-02567,//-.,*/1+'*.+669-+-.1:*2&(*'1+.46549++074.((&(%,13569.60///080.-%(-//(-./9/-/-),**.+.**%&*13,,,-129,+)(0,0--.5787:788+*'('1'2*300/-(*-0,0107982/527;;1+)+,2/57(,021*-0'(*+./+/)..59.00/2.+,32;;7:7;5111131(/,-,-4*').,010-12///31*)*'-566.023-/-,05:45,-*)&(%(),*+,(,)+%%)(&,+1514566670)2,5:;:;:89+5--,017680022278.9.-,/02-22<0:87;72-/.$&&&-,.0021+050-435700:0+2//9;1(0)2/'(('+4*7///.4754)*1-'+00345-+,++1021%/0/0.+&*'&'*,(-.3-,-114240,)'(,-95('%&(#'*.(&*).1;288:5400(%'')))+*4610.0-.6334882856''('),*+078540+-++&*03.23://%&*12-/-1()+-4361.---5%'&(.),-/2489280000.///0+24/8///*9.968120'0,3/00482'&$'&'%('(%''%))/0/-.***%++)0*,,&($$&$%#%$&'%(,2/./-/.%('+32.+&5*6<21266,&(*(*,--.-('((6+97563,5+&(/5-2437137'.066/0036:71401+()/45+'*()&)*,,0.,0;+/,)0302676;025,*16577&%1(&&&')(,//-%,*/.,')'+((-059:532('(.44/455(),13<87)+))(1(%'&$$$
@43b23ef9-d7df-4165-84fd-2274d8f7b636 ch=384 read=8638 start_time=2019-12-12T19:11:30Z barcode=BC01 runid=2c9cf7bc05858273f10e7d7ec552fc0bd742dc3e
CTCCACCACGGGGAGGCAGCAGTGGGAATTTTTGGACAATGGGCGAAGCCTGATCCAGCAATGCCGCGTGGGATGAAGGCCTTCAGATTTGTAAACTGCTTTTGTACGGAACGAAAAAGCTCCTTCTAATACAGAGGCCCAGCGGCGGGTACCGTAGAATAAGCACCAGCTAACGCCATTCACCAGCAACCGCAGTATGCAATGAGGTGCGAGCGTTAATCAGATTACTGGGCGTAAAGCATTACGCAGGCGGTTATGTAAAGGGCAGATGTGAAATCCGAGCTCAACCTGGGAACTGCATTTGTGACTGCATGGCTGGTACGGTAGAGGGGATGGAATTCCGCGTGTGTAGCAGTGAAATGCGTGAATATGCGGAGGAACACCGATGGCGAAGGCAATCCCCTGGACCTGTACTGACGCTCATGCACGAAAGCGTGGCAGGAGCAAACAGGATTAGATACCTGGTAGTCCACGCCCTAAACGGTATCAGCTGGTTGTTGGGAATTAGTTTTTCTCAGTAGCAGAAGCTAACGCGTGAAGTTGACCGCCTGGGGAGTACGGCCGCAAGGTTTGAAACTCAAAGAATTGACGGGGACCCGCACAAGCGGTGGATGATGTGGTTTAATTCGATGCAACGCGAAAACCTTACCCACCTTTTGACATGGCGGGAAGTTTCAGAGATGGTTCGTGCTCGAAACCTTGCACAGGTGCTCATGGCTGTCGTCAGCTCGTGTCGTGAGATGTTGGTTAGAAGTCCCGCAACAGGCGCAGCCCTTGTCATTAGTTGCTACATTCCAGTTGAGCACTCTAATGAGACTGTCGGTGACAAACCGGAGGAAGGTGGGATGACGTCAAGTCCTCATGGCCCTTATGGGTGGGGCTACACGTCATACAATGGCTGGTACAGAGGTTGCCAACCGCGAGGAGCTAATCCCATAAAACCAGTCGTAGTCCGGATCGCAGTCTGCAACTCGTGCGTGAAGTCAGAATCGCCTTAATCCTTAACGAATCAGCATGCCGCAGTGAATACGTTCAGGTCTTGTACACACACCGCCCGTCACACCATGGGGTAGGTCTCGCCAGAAGTAGGTAGCCTAACCGCAAGGAGAGCGCTTACGGCGAGGGTTCGTGACTGGGGTGAAGTCGTAACAAGGTAACCGG
+
)-3-%&%%(/36-,/52355317-&%(&-8:8*/70:-;..700))*((/--.1/+.',6---02)((''-07:4431325363(+'*+()234&1/*,,/94,345397:8')123''*,280:4207112/3&(((-+&((+,.((&))/0/.2)+21.0$)'.('(.)*)+%%'()2,$+-132/&/2'-(+/,+,,(%&'$('))1&(060:-7+)*%'(3++,84;7647380*,#(&$((-/39;6:7:44203-&-,)-/77895*+-+()%%&)*.,1+0)))+-,///332.5-*,/132478:796,&'#$'&)*,.(-.3../3*1*.*/201/210+4357/23205*)))).*''(*..383.31,:7/63014.7/+,+0+2-1-422+,.4527112-5577888898;73/22/33.-1/2%#%,'+)-8986%::3/3,(')'+:358956760*-,-0+*-5-2('--/1)&,./*,6(+8/83---/*008;:.247$,,0&8*)++++/((+*(,4+*/+*5//084474686-&*,..4.9-011+20/.(%-1)*//.6,&''.,234)3;53371+,*0040/-/,.65.-,,-.357;816490////97.6.5--101+/+/%,2(*/2*6:700/+,*2.'5.1-,2<95+**..0+/+7/37000'&+,*030-(*&-').-3.0/**.835&0000123333/70/,%)()*04,7+)''1*$)***:2()1/.5'%0667.)-.))),-:679(44;1330577-.*(.-.'%02,--,/26444667::884:75476;8895/-3--3/102990:99989993263412''&&*<0//..$/&/+5702351(.(),++)/.7-3---6846864.2,0:-265-64-/+)-)(%,56</;9.+0-7:05:8:;9786580.01110*0)6977'/')()*%)&)-6515//.*%.*).-/''(('-0$%%'%(&*,.2*,.33(653.+,,+-94.2.365)+-,,-.12120/,-.03*01.-00,+*-1/2121(&(-2133:0:/2'*))+**''(&*+..1.(')+'.+**&+.,-0()*+32.)/12071232266974,--+3--.3;:8998.7//-7.4.
@e23d88ce-8e15-4755-bbdd-00a1d77acf09 ch=49 read=12321 start_time=2019-12-12T19:11:29Z barcode=BC01 runid=2c9cf7bc05858273f10e7d7ec552fc0bd742dc3e
CAGTTACCTTGTTACGGCTTCACCCCAGTCATGAATCACAAGTGGTAAGCGCCCTCCCGAAAGTTAAGCTACCTACTTCTTTGCAGCCTCCATGGTGTGACGGGCGGTGTGTTGCAAGGCCCGGGAACGTATTCACCGTGGCATTTACAGTCACGATTACTAGCGATTCCGACTTCATGTGGAGTCGAGTTGCAGACTCAATCCGGACTACGACGCACTTTATGAGGTCCGCTTGCTCTCGCGAGGTGCTTCTCTTTGTATGCGCCATTGTAGCACGTGTAGCCCTGGTCGTAGAGATGACTTGACGTCATCCCACCTTCCTCAGTTTATCACTGGCAGTCTCCTTTGAGTTCCAGCCGGACCGCTGGCAACAAAGGATAAGGGTTGCGCTCGTTGCGGACTTAACCCAACATTTCACAACACGAGCTGACGTGACAGCCATGCAGCACCTGTCTCACGGTTCCCGAAGGCACATTCTCATCTCTGAAAACTTCCGTGGATGTCAAGACCGATGGAGTTCTTCGCGTTGCATCGGAATTAAACCACATGCTCCACCGCTTGTGCGGGCCCGTCAATTCATTTGAGTTTTTTAACCTTGCGGCCGTACTCCCCAGGCGGTCGACTTAACGCTGATCAGCTCCGGAAGCCACGCCTCAAGGGCACAACCTCAAGTCGACATCTGCGGCGTGGACTGGGGTATCTAATCCTGTTTGCTCCCGCTTTTCGCACCTGAGCGTCAGTCTTCGTCAGGGGCCGCCTTCGCCACCGGTATTCCTCAGATCTCTACGCATTTCACCGCTACACCTGGAATTCTACCCCCCTCTACGAGACTCAAACGCCGGTATCAGATGCAGTTCCAGGTTGAGCCAGGGATTTCTTTATCTGACTTAACAAACCGCCTGCGTGCGCTTGCCCAGTAATTCCGATTAACGCTTGCACCTCCATTATTACCGCGGCTGCTGGCTGGAGTTAGCCGGTGCTTCTTCTGCGGGTAACGTCAATGAGCAAGGTATTAACTTTACTCCCTTCCTCCCGCTGAAAGTGCTTTACAACCCGAGGCCTTCTTCATACACGCGGCATGGCTGCATCGAACCCATTGTACAATATTCCTGCTGCCTCCCGTAGG
+
7,.5.,35/6,*2&&&'*1,-*6/.(&&167999:,,+,/1./3;7;/)-.5610.5,*,5'-*6.2*---261(+(/)05.$)%$&('+1**/:66678:148547**)()($*+0/.7/((/0'0--82570-/8..2-,(62(%&$%/1&(()-/-/,--./460/,*-88;:53221,+)*-11524-+%*&&(+)9/:)8+,,++,644/3(**/--.//*+.-*().(')*+./(/())))'02;0531;6,-.01.124/68+()))*-../)'(,16,-7::+1**''.)((%$$&'//2792687048956802*+,;,+,:1600.,)+05695.57-,/6/6.%-150:8;8:;9291/833:,2,4-4(+/62-,-**/40/:/0).%&+',&0,*(.*/2:,+**-&*)+-4778/./,'..00027390947868;57785.,,,/1<193-,3.3/3314;23977777,-.6850568:4650577-,++).0,*',&)')4;88<978/6///778),&')+39347..*.--./32541012.127)3226)&&(*74<6-894-.021<89*/0.0/1/.2281.034.49:0)-,80:2016547-5,*+&)&*&++318*4.,/%(+&**3966/**40-,.294935-4/67425510&&)11/105:50*-21-../863;33.20384+--93)'++76,971/09.-,.41364553386115&-670.71282;89:<76;'0013;9728(),001433302/0;4139;4331115:678687958592843*)**(/24667831.()*-/(0-.23.+---4*66-5))+.+:&'+9.)010*370(&'&',,11,'''0):8:88;58:211*2.--**&'(,)''()//81213,6*.*$%'%(**-/-/5*0)*,5/297506..--,/-'$&,%'0/.-04-2+-)*126<90..,6633:6447/800.033-)()',)2*')*&%*+2;/.70.--53.0::10(()&),/+)---,43,,*4/76<77<97.,+)*%'(*-117:5501.22**'/0/*.4')')+60.1-0-)(+&(02-7:-),,8,
@4188f2f3-2269-4b55-83af-d3658af3fc10 ch=345 read=10969 start_time=2019-12-12T19:11:38Z barcode=BC01 runid=2c9cf7bc05858273f10e7d7ec552fc0bd742dc3e
CTCCTGCAAGGAGGCAGCAGTAGGGAATTTTTTTTCGGCAATGGAAACCCTGACCGAGCAACGCCGCGTGAGCGGAAAAGAGTTTTCGGATTGTAAACTTCTGTTATAAAGGAAGAATGGCGGCTACAGAATGGTAGCCAGTGACGGTACTTTATTAGAAAGCCACGGCTAACTACGTGCCAGCAGCCGCGGTAATACGTAGGTGGCAAGCGTTATCGGAATTATTGGGCGTAAAGGGGGGCAGGCGGCAGCGGGGTCTGTGGTGAAAGCCTGAAGCTTAACTGTTAGCCATAGAAACCAGGCAGCTGGATTGCAGGAGGATCGTGGAGATTCCATGTGTAGCGTGAAATGCGTAGATATATGGAGGAACACACCAGTGGCGAAGGCGACGATCTGGCCTGCAACTGACGCTCCAGTCCGAAAGCGTGGGGCAAATGGGATTAGATACCTATTAGTCCACGCCGTAAACGATGAGTACTAAGTGTTGGATGTCAAAGTTCCAGTGCTGCAGTTAACGCAATAAGTACTCCGCACAGATGTACGTTCGCAAGAATGAAACTCAAAGGTGACGGGGGCCGCACAAGCGGTGGAGCATGTGGTTTAATTCGAAGCAACGCGAAGAACCTTACCGGAATCTTGACATACTCATAAAAGGCTCCAGAGATGGAGATAGCTATATGAGATACAGGTGGTGCATGGTTGTCGTCAGCTCGTGTCGTGGTAGGTTAAGTCCCGCAACGAGCGCAACCCTTATCGTTAGTTACCATCATTAAGTTGGGGACTCTGGCGAGACTGCCAGTGACAAGCTGGAGGAAGGCGGGGATGACGTCAAATCATCCATACCCCTTATGACCTGGGCTACACGTGCTACAATGGATGGTGCAGAGGAAGCAGAAGCCGCGAGGTGAAAAAGCAAAACCCATAAAACCATTCTCAGCTCAGTTGTAGTCTGCAGCTCGACTACGCGAAGTTGGAATCGCTAGTAATCGCGAATCAGCATGTCGCGGTGAATACGTTCTCGGGCCTTGTACACACCGCCCGTCACACCACGAGTTGATAACACCCGAAGCCGGTGGCCTAACCGCAGGAAGGAGCTGTCTAAGGTGGGATTGATGATTGAAGTCATCGCTAAAGGTAACCGG
+
,-02.&0&$..)-1/.33,25---(+.2999;.3/87;81;11.,0..30,,,/./,%))$*(-0+-+.+%&%(**32,&'+)9801*3'7''(.-&(()&*'1..-96+1-47-.60/40-90/+-%'*0*-891119(,,..87:,+,**0'+)'$***(-.--3//0683333/5498:,/.'5.-,'*-02/2;68/7-,1+(58/20331/4$-(*,/%-'27986,.0,''/.--,((/*045/+,%-220/332030+04,+5997*3-.-3,&'(%'($#$+)/+*.(,360.652/00),'*(&&&.(++126:0832+$':*;:783/-+))'($%&+)())'-)+1957+-/,)4.+2/...2;47401.&(*(/06:.--+*)0%)'')*+20----,///)',.9)&&,)'*-3*(+-+-897*3**,,++.1+4.*'***,735-./5;98;=:4333&%01259:656/5/80::9;:6962417((+7452343236250.033+3+**./-67)*(''))*)32568/,*,.0-186579945756))%&&)),38/***(*+-/7575::::.00'/)),57<969637(*4%13-40-,/0-177605./9..)%,,/1-*.(',./34/787,,-..;)++,-/1./**+,854344.14337868608009:9:8:7878457663+/00437210*,,'-$(/16963-8-'',0//*(//.:0/0;1.211487;24/6*0867635:50,0.)599+2752&.+'(/027663,-*%)(/1+,+.-,/+/01740.3,.545858938--.6/3(&(&-45+-.,-2/6731/**,/-')(*+44,35<89;89/*1346-**)'(()&&/*,176./)+)-+-3-+)',68;5593)*(/562:9:;789034326-8----560//,+'--34,/+++)'(),,.<0806.-''((+2-8/.)-*)410./019877400.-.4853857:647/485/12./0542+2400<5/0623239.0/0329/0.3..)8.*(/,,69+/2-3-+-/42))+)*/.3*&&$&,&-1-6/*+0.40-6.+---,/0.04/33**%%%%-2-++.099509
@6ea1e198-4bfe-4ef6-aa7c-7c4fa6791256 ch=121 read=12840 start_time=2019-12-12T19:11:47Z barcode=BC01 runid=2c9cf7bc05858273f10e7d7ec552fc0bd742dc3e
CGGGGAGGCAGCAGTAGGGAATTTTCGGCAATGGAAACCCTGACCGAGCAACGCCGCGTGGTGAAGAAGAGTTTTCGGATTGTAAACTTCTGTTGCAGGAAGAACGGCGGCTGAAATGGTATGAGTGACGATACTTTATTAAGAAATACACGGCTAACTACGTGCCAGCAGCCGCGGTAATACGTAGGTGGCAAGCGTTATCGGAATTATTGGGCGTAAAGAGAGGGCAGGGCAGCAAGGGTCTGTGGTGGCCACGGAAGCTTAACTTCGGTAAGCCATAGAAACCGGCAGCTAGAGTGCAGGAGGATCATTGGAATTCCATGTAGCGGTGAAATGCGTAGATATATGGAGAGGAACACCAGTGGCGAAGGCGACGATCTGGCCTGTGGCGACGCTCCAGTCGAAAGCGTGGGGAGCAAATGGGATTAGATACCCTAGTAGTCCACGCCGTAAACGATGAGTACTAAGTGTTGGATGTCAAAGTTCAGTGCTGCAGTTAACAATGAGTACTCCGCCTGAGTAGTACGTTCGCAAGAATGGAAACTCAAAGGAATTGACGGGGGGCCCACACAAGCGGTGGAGCATGTGGTTTTAATTCGAAGCAGCGAAGAACCTTACCGAATCTTGACATACTCATAAAGGCTCGAGATGGAGAGATAGCTATATGAGGATACAGGTGGTGCATGGTTGTCGTCAGCTCGTGTCGTGAGATGTTGGGTTAAGTCCCGCAACGAGCGCAAACCCCTTATCGTTACCATCATTAAGTTGGGGACTCTAGCCAGGACGTACCGGTGACAGAAGCTGGAGGAAGGCGGGGATGACGTCAAATCATCATTACCCCTTATGACCTGGGCTACACACGTGCTACAATGGATGGTGCAGAGGGCAAGCCGCGAGGTGAAGCAAAACCCATAAAACCATTCTCAGTTCAGTTGTAGTCTGCAACTCGACTACATGAAGTTGGAATCGCTAGTAATCGCGAATCAGCATGTCGCGGTGAATACGTTCTCGGGCCTTGTACACACCGCCCGTCACACCACGAGTTATTAACACCCGAAGCCGGTATGGCCTAACCGCAAGGAAGGAGCTGTCTAAGGTGGGATTGATGATTGGGGTGAAGCGTGAAG
+
4153,%)*/+.-(+**,,*(,,35-./:84;1/*'--+;-/062..*-&28534824250&&&)*',.%&+0:7200.,6-%('*)(+//0,-''&*)1+2+156*1)*/2,,(/**454/,*)))*%*'&))),-*(0+3*$('$$$%&(,)-.15/0,/.0069332-/0*))++,4333:37+-'+)-*78-...82/3).*-/.,.2063.--20/()(%,,*+((30((.-45.4/,-00,+0./022-.)(&'%%'&1(*1-,&..75+20-.,,-*,.1030+2//+++,.')'11)&-+44(4)3*.,/.3)&('%'*+6552)+,&&98;9787564661/,).-,84596142/+*'*,)+-.41////0070:/2,'%'%')-./7+*,6+$,-(&''))*2)()+:;<7*:9,.0+,10-49(*-+601284./0.2112963,-0**+++133,2012:494;89/95/,4584-0++)+.-,6+.'*).+'&&''+,18,0940&$$%(,,13781,0-0*(2,.,&),&(.30)/+/13365701998(4/(%*+,27563;9:;.//.2.*,..:8./0410,1.)*+,--02'&,-252047'%*)$.3-//4317763436,.2/01%&,-082/-+,1/,3211.)*,,**-6/4)(2/0540/12062711276734567688788987489787&131868,-73++00.4''/0,-(0*)1+&(-).84292/:///64832-.1/9:02565+%$%$$*3,.%&#($)%()750%(()-461.0-*.-,2()174:89969::<822276+6&%-000*:/-*.:02269971.--*-36689634414<;:889584.&-0-0')'(27/-(-(+*22*.1;:,51(*,1:<-2,+1:516+-080,*,,**&$**1,,0*,-62),+(*122860906//0/2.77000/912.266;50'(*%0&(&&()3.--6111.15-+/2-,./-312/0-.*1821:2.041315.,.,/,/,))).*-(-.+%',%))/()$$',-.+.1675755,3-3+)&.,,(-.//8,5067-,.0++)*(.,253*-.-5/.%,**()
@6dc27194-95d8-405d-baed-772278b03bd3 ch=280 read=13164 start_time=2019-12-12T19:11:49Z barcode=BC01 runid=2c9cf7bc05858273f10e7d7ec552fc0bd742dc3e
CCAGTTACCTTGTTACGGCTTCACCCCAGTCATGAATCACAAAGTGGTAAGCGCCCTCCCGAAAGGATTGGCTACCTACTTCTTTTTACAACCCACTCCCATGGTGTGACGGGCGGTGTGTACAAGGCCCGGGAACGTCACCGTGGCATTCTGATCGATTACTAGCGATTCCGACTTCGGAGTCGAGGTTGCAGACTCAATCCGGACTACGACGCACTTTATGGGGTCCGCTTGCTCTCGCGAGTCGCTGCTTTAGCATGCGCCATTGTAGCACGTGTGTAGCCCTGGTCGTAGGGCGTGACTTGACGTCATCCCACCTTCCTCCAGTTTATCACCTGGCAGTCTCCTTTGGTTCCGGCCGGACCGCTGGCAACAAAGGATAAGGGTTGCGCTCGTTGCGGGACTTAACCCGGCATTTCACAGCACGAGCTGACGACAGCCATGGCACCTGTCTCACACGGTTCCCGAGGCACATTCTCATCTCTGAAAACTTCCGTGTCAGACCAGGTAAGGTTCTTCGCGTTGCATCAGATTAAACCACATGCTCCACCGCTTGTGCGGGCCCCGATCAATTCGACGAGTTTTTAACCTTGCGGCGTACGCCAGGCGGTCGACTTAACGCGTTAGCTCCGGAAGCCACGCCTCGAGGCACAACCTCCAAGTCGACATCGTTTACGGCGTGGACTACCAGGGTATCTAATCCTGTTTGCTCCCCACGCTTTCGCACCTGAGCGTCAAGTCTTCGTCAGGGGCCGCCTTCGCCACCGAGGTATTCCTCCCAGATCTCTACGCATTTCACCGCTACACCTGGAATTCTACCCCTGCGAGACTCAAGCTTGCCAGTATCAGATGCAGTTCCCAGGTTGAGCCCGAGTTCTTTATCTGACTTAACAAGAGCCTGCGTGCGCTTGCAGTAGTTCCGATTAACGCTTACCCTCCATGTTACGGCTGCTGGCGCAGGGAGTTAGCCGGTGCTTCTTCTGCTTTGGGTAACGTCAATGGGCAAGGTATTAACTTTGCCACTTCCTTGCTGAAGGTACTTTGCAAGCCCGAAGGCCTTCTTCATGCACGCGGCGTGGCTGCATCAGGCTTGCGCCCATTGTGCAATATTCCCCTGCTGCCTCCGTAGGG
+
')$)-)$6445,23+,+%)-,/)1.+&()-0&%*,87302..)(*+3221/--07)+-,,+)1)(,%-+)*+-1695.129/5:<63-)018:/*+,57,/76574554524.+-,)(*(+12765716*15,2+*&./145462823499+,.-.)*+2..0144769<632377/,&)$(***'+'7+79105758):02004/64,1634/1++.5.),'/3500*')/,.////2(+*(--,))(&'(*(%''%*(*(,4-70-)*-.&,02++)(').43++023+)%),&((++-./2/01.0/20780.463468,/*,.2;7120+,((-,+-2577:62:1()*75--/1.1858;9990:/..,.8*818724(.*02)+,/387390.+2-**,-1.59-(,-.1;:/,0+%-*+0037653452,+)0**)')(236405561)+'*36;;.1)($%&)&,.07./545100//0382.4058-21/--*+17.-2027,70<98<2-)-',(++.1%&((.+;:79+)++.//5.,40-/-5+.*4(/,396-)'+,272.)&%(++.1;;8,8745/5,'(''&)&'%',&031&0/+./.1416112,761.23/-.0)3*+1+-/39/*'&-,++,-3,.(+*/,/0013736646<8*)),(*44:988320-3.+/-/3535677233/*(+,0:92*/.-3;6/4526;7987992..,)--1/((),%)79-98671--+)''&02*&)*),1293(/-)*-0,**))*./455;;3/0--164443:43'1)1128183.(%$'')-1277.*'*.933;'*,*+02,,+(+&0::1:(&-*+5+(.64((&,,8)'()(./033--+1/1/*'*)0+++4543.,&&$$'**/0&061*+.152221.2/&53//71)0%-*%'(%&$$%()+))'&%('%'4-..762)/)-1299<952+&((.2.23:3-*)(2..'5-4*)+-,-735))+*(,/'*+/-'.*+*++,.+0,&*+0)#'*(&02,*.2,218+955;98:60+.-.3;6%4/.,.+..01,-4202+./.:7+//./563:4433712-++...:8496(.,...
@221e0aac-a9dc-4146-a086-bd255423af75 ch=137 read=10760 start_time=2019-12-12T19:11:58Z barcode=BC01 runid=2c9cf7bc05858273f10e7d7ec552fc0bd742dc3e
CCGGTTACCTTGTTACGGCTTCACCCCAGTCATGAATCACAAAGTGGTAAGCGCCCTCCCGAAGGTTAAGCTACCTACTTCTTTTGCAACCCACTCCCATGGTGTGACGGGCGGTGTGTACAAGGCCAGGGAACGTATTCACCGTGGCATTCTGATCCACGATTACTAGCGATTCCGACTTCATGCGGAGTCGGTGCGAACTCAATCCGGACTACGACGCACTTTATGGGGTCGCGTTGCTCTCGCGAGGTCGCTTCTCTTTGTATGTCATTGGCATTATTAGCCCTGGTCGTAAGGGCCATGATGAACGACGTCATCCCCACCTTCTCAGTTTATCACTGGCAGTCTCCTTTGAGTTCCCAGCCGGACCGCTGGCAACAAAGGATAGGGTTGCGCTCGTTGCGGGACAACAGCGCATTCTGTACGAGCTGACAGCCATGCAGCACCTGTCTCACGGTTCCCGAAGGCACATTCTCATCTCTGAAAACTTCCCGTGGATGTCAAGACCAGGTAGGTTCTTCGCGTTACTCGATTAAACCACATGCTCCACCGCTTGTGCGGGCCCCGTCAATTCGTTGGGTTTTAACCTTGCGGCCGTACTCCCCAGGCGGTCGACTTAACGCGTTAGCTCGGAAACCCGCCTCAAAGGGCGCAACCTCCAGTCGACATCGTTTACGGCGTGGACTGGAATTATCTAATCCTGTTTGCTCCCCACGCTTTCGCACCTGAGCGTCAGTCTTCGTCAGGGGGGCCGCCTTCGCCGCCACCGGTATTCCTCCGATCTCTACGCATTTCACCGCTACACCTGGAATTCTACCCCCCTCTACGCGAGACTCAAGCTTTACCGGTATCAGATGCAGTTCCCAGGTTGAGCCCAGGGATTTCACATCTGACTTAACAAACCGCCTGCGTGCGCTTTACGCCCAGTATTCCGATTAACCTTGCACCCTCCGTATTACAACGGCTGCTGGCACGGAGTTAGCCGGTGCTTCGGGTAACGTCAATGAGCAAAGGTATTAACTTTACTCCTTCCTCCCGCTGAAGGTACTTTGCAACCCGAAGGCCTTCTTCATACGCGGCATGGCCATCGAACTTTGCGCCCATTGTGCAATATTCCCCACTGCTGCCCCGTAGGG
+
1/+-.8&(+*4--2,-,(01:60969-,-94-1/18..,.00,*+0861))+,681*01++/0-0.036.0+,05/.348.868+,*(%*,(%(+13)'.,7154558270,,3/23/0/035/7/2%)---;448322-*,2.55866887533414(**)10&+/-/14160/,,,/320+-,%'($&)+)*)%'),/.-3-956-53682+),-/-.&)+.,&&((0-,*%%%(--/1.)+*(-*+*+,+,.5/654:6('%'&(('*)&'&%)'%&#&'29410688,1-/,.21<7821*((%%*+--16972:;-+767/0+-)..5)*,;48:1;2/034+03/43,-14724,',1,0/98906748620469*-+68,-(.,.-.1235/8/,*.5*//.,,(%)&+,14*'%#%%&()22233,/2/*.&*+-.,90*+1/64/3397803)(+,+.-,..69745235,8,.0:84/4547**70:5;:61+/+/6;50500(.3879<:78-6,%$(''**+-/)(&&&(/..048/05#$%$'*11+/.41.++,-7.3.-),-()*,7:,---'&&((+--5+1/0-622+)-27,976320-029,+('.,,,426+,,3)/0&&).**,1(+/0,(/.,3730*%%-+*',)-.0091+,.922299660/*&$*&+,6.4/../-.094+,+++*)')%(464/23368/.(--()+*1001933/1&)/77.)6822-/..-20$'&$)&&%-(*/8908'&)..1/,(*)..7:6+-.61323313:599484:15361666.,0*((&%++/1262()(()*&$.+'+--661//0/2,55<695+.1432(4.,(&*'+%0610*/024/020/40605769:44:3322126.*-/*)1/31-(,-..241//7/3+1,20,,(.-+)/3+,/01*,%%(,../1874,+%++.$&,*)'1+&,+())'%(-/*-6656738331476;/.1-,-/,--/58.../9.70*)/6.+87503)-++,62*(,//.4-))),+36.877<866.2,..2)((')+)%)-)'&.+51/04078-0/--*-,-.000753-$*,01827880,.//(*
@11de9091-ccc4-4714-9ae6-15d196bb8aa8 ch=305 read=12595 start_time=2019-12-12T19:11:58Z barcode=BC01 runid=2c9cf7bc05858273f10e7d7ec552fc0bd742dc3e
CCCTACGGGAGGCAGCAGTGGGAATATTGGACAATAGGCGCAAGCCTCAGCCATACCGCGTGGGTGAAGAAGGCCTTCTAAAGGTTGTAAAGCCCTTTTGTTGGGAAAAAAATCCAGCCAAGCTAATACCTGGTTGGGATGGCGGTACCAAAGAATAAGCACCGGCTTCTTCGTACCAGCAGCGCGGTAATGCGAGGTGCCAAGCCGTTACTCGGAACTTCTGGGCGTAAAGCGTGTGCGTAGGTGGTCGTTAAGTCCGTTGTGAAAGCCCTGAACTCAACACAGAACTGCAGTGGATACTGGACGGCTAGAGTGTGGTAGAGGGTAGCCCGGAATTCCTGGTGTAGCAGTGAAATGCGTAGAGATCAGGAGGAACATCCATGGCGAAACTACCTGGACCAACACTGACACTGAGCACAGCGTGAACAAACAGGATTAGATACCTGGTAATTCACGCCTAAACGATGCGGAGCGCTGGATGTTGGGTGCAATTTGGCGCAGTGAAAACTAACGCGTTAAGTTCGCCCGCCTGGGGAATGCGGTCGCAAGACTGGAAACTCAAAGGAATTGACGGGGGCCCGCTACAAGCTGACGGTGGAGTATGTGGTTTTAATTCGATGCAACGCGAAGAACCTTACCTGGCCTTGACATGTCGAGAACTTTCAGAGATGGATTGGTGCAGCTAGGGAACTCGAGCAAGTGCTGCATGGCGTCGTCAGCTCGTGTCGTGAGATGTTGGGTTAAGTCCGCAACGGTACAACCCTTGTCCTTAGTTGCCAGCACGTAATGGTGGGAACTCTAAAGGAAGACCGCCGGTGACAAACCGGAGGAAGGTGGGATGACGTCAAGTCATCATGTACCAGCCAGGGCTACGTACTACAATGGTAGGGACAGAGGGTTTACAGAAAGCCGGCGACGTAAGCCAATCCAGAAACCTATCTCAATCCCGGATTAGGTCTGCAACTCTCGACTCCGCCAAGTCAGGAATCGCTAGTAATCGCAGATCCAGCATTGCTGCGGTGAATACGTTCCCCGGGCCTTGTACACACCGCCCGTCACCATGGGAGTTTGTTGCACCAAACGGTAACCTTCAGGAGGGCGCTTGCCACGGTGTGACCCGATGACTGGGGTGAAGTCGTAACAAGGTAACCGGGAAGATAGGGCGACAGGCAAGTAGGTTGACACAAAGACACCAAAACAAAAAAGA
+
.8.,,1082..3-335042''%1*2.001122321*0+)$,+6-4422,&+-+),8913/625---07)+---8749-*+/&*(.*%))/6'371/9<3189+4,/4,)*('*3**)/+.,')(,**(/1-/,(4)5643040096.80-5)(*-*51./+*''&$&+&(.*'+(.0+(,+,((%%%%(30,,('-+,+')+0*+*)7+++0.)605+&)$'(.12(+071)*)*((&((,%')**587*40,('*2:.8-+&$'%&&03&('*.*-0+62&$&+(1+,,10246.-./897:31/00-)))+,--250,+%+)$$#',))%)0&5+679:540-.13458,5/+)12443/..028+8-,)*()+6578,02:61/(%))*+-,086:23.-,.+-*).0365-/.('&&'%)'*)0:.0&8,*9*+,5243:++3/(',))'*++/+.5711.0.1+,*%,/166;6657:772101639<2/*+%/'*,..3,+-236.,+,-700-082217..372343)(&(&,4;;8/32/279:9(,2*)78593+0+2552/2)287..6/%()&*/0,-&+'-+201/)))*5/+,3,9<10:7;.-,,+-3*-+/0/5*,5909/+,&&$//3091211../6.+/+,))*&('&'(,178/40,1---%%%%$)+(,..18-)(,(%'+166632,)(&&()2360567877744.+-+-.6/7.177591)()+7)0-**&((/03:4;0.0//4/9/..32/22/01/1%)&)).42050./,.1//5(/*+-++16&''+++,.12;;898/*-++2.1/27632368543751579:6&('&$+)*'6&#,0*,,**#&$(&+,6;66230..+/2/+)*/,31(#((&**-*-74531((&%%%%(*3/.7-)*-5,*+449631.*/.6.+-.60&01////5+'-*-)+'&'(*)',-,.*,0'-'/(*2/--.,.3977151.111&'$*,08655.4,6-**20586732(,)+)++5)-%()--/.18248701-+,1-/'0)'*09+*13/'%('(&&%'()+1264:7&3/,./*//08/,+&&,0610.&&+,*-.2117643-)&'*)(*74857556)5,08.*.3/,1+.1)(,.4598.++.-)(*--405'(--.08)')+)1-(.0+*.+')*'$%
@f3efaebf-b86a-4a5f-8a12-dda5c7d97c6f ch=186 read=13620 start_time=2019-12-12T19:12:03Z barcode=BC01 runid=2c9cf7bc05858273f10e7d7ec552fc0bd742dc3e
TGTTGCGACTTCATAATCATCAATCCCACGTAGACAGCTCCTTCCCTTGCGGTTAGGCCACCGGCTTCGGGTGTTATCAACTCTCGTGGTGTGACGGGCCAGTGTGCTGCAAAGGCCCGAGAACGTATTCACCGCGGTATGCTGATTCGCGATTACTAGCGATTCCAACTTCATGTAGTCGAGTTGCAGACTACAATCCAGACTGAGAATGGTTTTATGGGTTTTGCTTCACCTCGCGGCTTCGCTTCCTCTGCATATCCATTGTAGCACGTGTGTAGCCAGGTCATAAGGGGCATGATGATTTGACGTCATCCCCGCCTTCCTCCAGCTTGTCACTGGCAGTCTCGCTAGAGTCCACAACAATGGTGGTAACCTAACGATAAGGGTTGCGCTCGTTGCGGGACTTAACCCAGCATCTCACGACACGAGCGGCGACAACCATACACCACCTGTATCTCCATGGCTATCTCTCCATCTCCTGGAGCCTTTATGAGTATGTCAAGACCTGAAGTAAAAGGTTCGCGTTGCTTCGAATTAAACCACATGCTCCACCGCTTGTGCGGGCCCGTCGAATTCGCTGAGGTTTCATTTCTTGCGAACGTACTACTCAGGCGGAATTGCTTATTGCGTTAACTGCAGCACTGAACTTTGACATCCAACGCCAGGTATCATCGTTTACGGCGTGGACTGCTAGAATTATCTAATCCTATTTATACACGCTTTCGGGACTGGGCACGTCAGTTGCAGGCCAGATCGTCGCCTTCGCCACTGGTGTTCACTCCATATATCTACGCATTTCACCGCTTCACATGAATTCCACGATCCTCTCCTGCACTCTAGCTGCCTGGTTTCTATGAGCTTTACTGAGTTAAGCTTCAGGCTTTCACCACAGACCCTTTGCCGCCTGCTCCCTCTTTACGCCCAATAGTTCCGGATAACGCTTTACACCTACGTATTACCACCGCGGCTGCTGGCGTGGTTAGCCGTGGCTTTCTAATAAAGTACCGTCACTCGGCTACCATTTCCTTGTAGCCGCCGTTCTTCCCTTTATAACGAAGTTTACAATCCGAAAACCTTCTTCCTTCACGCGGCGTTGCTCGGTCCGGGGTTTCCCCATTTGCCGAAATTCCTGCTTATACTCTGCCTCCCGTAGGAG
+
8133*,./3691(%'++2164.5,33(%-$0)-.3&)+/0552-1(()*,.2-30098;566/4./34+5*,,2200/7,.,-&&'0+)0))),+)1..'$+10,)#&&1.86/05/,+,--10.1.120/490..(--53::2'-,)(+**,3-/042364607+,&)4+5(/+-0355400.:/0/7666/65;814%&230/%.',+1.5;<0-//<28;9++,:-868;,077283396.-%'',(-,**%%,**1256((+,--1020/(*(%'&&(345..0*(2493910+*')-7../2245562793+,*,9.2.4(((-/1/.-)+','($60/&//5810%')('&),(((0+&*)+0+('-(&-0--++)&2237;+-332457:-+.314-3,*%('&,$542/+*')*(+)/($..//1/)01)/3)+$(',6013)()+--++$$&)04440/+((-055839')9:../00/*#(%$&**/,0,+/+,283/&&(*/;/),401+-/-6)%(-,4('-,-4;:82111801117+0.)+./,,,)'*(+-('00*/,1/1&&)(&++.990')7+*.,*.,/89,2&.)'*++%,*+%('&*'$&,()4-+,/.432.6-2%32./0/8:/0;.+,646130'.&(%&%%,%&(+9625;3.029434275842453(+'2/,-0+.-,-*,*182('$&&)+-.:64*86431-(()$&)./2625//)+*182113416779847326;78:878559.'))1((*676954254874<72288%014/+.()'%/231-+++.20/-/0571366663///65++&%)42:81-'&(&#$-(+,8751(*/8/%--7.(28.7;.-./0.0/557;-.3*(*().3212022,*-29.*1/./*0)+-%25+4251/30/-0,4+**'+1)**%((*0*,,',4.1/7233938++(+,50900166:8;2080-*.12191,0*0/583,,+*-*(+'/0-3:32+*'$%)-18253248672;9,/89)*+84+,.+14)&(-,,0(%)243050-++-*)/4.-/-.2:76280/16690-'*470-:104;/).5+(5+&*57-14/*))+&,*)**'#$()).9/.3331--
@12a5051d-eca4-4783-a1e6-1abd17da9a96 ch=135 read=12522 start_time=2019-12-12T19:12:02Z barcode=BC01 runid=2c9cf7bc05858273f10e7d7ec552fc0bd742dc3e
CTCCTACGGGGAGGCAGCAGTGGGAATGTGCACAATGGGCGCAAGCCTGATGAAAAGCCATACCGCGATAATACGAAAGGCCTTCGGGTTGTAAAGTACTTTCAGCGGGGAAGGGTAAAGTTAATACCTTTGCTCATTGACGTTACCGCAGAAGAAACACCAGCTAACTCCGTGCCAGCAGCCGCGGTAATACGGAGGTGCAAGCGTTAATCAGATTACTGGGCGTAAAGCGCGCAGGCGGTTTGTTAGTCAGATGTGAAATCCCCGGGCTCAACCTGGGAACTGCATCTGATACTGGCGAAGCGAGTCTCGTAGGGTAGAATTCCAGGTGTAGCGGTGAAATGCGTAGAGATCTGGAGGAGGTACCGGTGGCGAAGGCGGCCCCCTGGACGAAGACGGCCTCAGGTGCGAAAGCGTGGGGAGCAAACAGGATTAAGACGCCTGGTAGTCCACGCCGTAAACGATGTCGACTTGGAGGTTGTGCCCCTTGAGGCGTGGCTTCCGGAGCTAACGCGTTAAGTCGACCGCCTGGGGAAGTACGGCCGCAGGTTAAAACTCAAATGAATTGACGGGGGCCCGCGCACAAGCGGTGGAGCATGTGGTTTTAATTCGATGCAACGCGAAAGGAACCTTACCTGGTCTTGACATCCACGGGAAGTTTTCAGAGATGAATGTGCCTTCGGGAACCGTGAGACAGGTGCTGCATGGCTGTCGTCAGCTCGTGTTGTGAAATGTTGGGTTAAGTCCGCAACGAGCGCAACCCTTATCCTTTGTTGCCAGCGGTCCGGCCGGGAACTCAAAGGGAGACTGCCAGTGATAAACTGGAGGAAGAGGTGGGGATGACGTCAAAGTCATCATGGCCCGCCCACGACCAGGGCCACACGTACTGGCATACGAAGCGACCTCGCGAGAGCAAGCGGACCTCATAAAAAAAAGTGCGTCGTAGTCCCGGATTGGAGTCTGCAACTCGACTCCATGAAGTCAGGTGCTTAGTAATCGTGGATCAGAATGCCACGGTGAATACGTTCCCGGGCCTTGTACACCGCCCGTCACACCATGGGAGTAGGTTGCAAAGAAGTAGGTAGCTTAACCTTCGGAGGGCGCTTACCCTTTTGTGATTCATGACTGGGGGTGGTAGTAACAAAAGGTAACCG
+
,-05347(18.-..12461)3&,'.*,%.*,-0-;0094/++19*1:40*)(),+($,-75(5-)+(&'&&*./.,1*+.58798.:507,-.1))*+.-9:,)..+6-*)'())-.640/4)0)'(''*)'/03&6''&(&))+./&))(-+%+)%**)0),,*-,+,5''--1/01/..4)+)+((+,*+41,*+()*+(('()+.*2-/)--+4.55::0.--/89+.(*')%'**-2153-3/,+/0,-/4+.+-2/+0/2))1:99:676611'(+,00777640.-.-2:/3-',*$)-()(*./00,1-3+,/+4.4-+*/529----7<2+.+')*+-.*'(+0133;610,&'&$&,(--(-/.-.1041&42974,-8:68.),),,'''''++-8543',)&*+8619:-(/04;07(88005.+(('%,2)(/..2088,-47;74:6.24.00::8431605)++./,,),,-((,*+.,2.0-4,,0*-)-'*,--7,,+-/853,/.+,.507:4699**''*+,-0/3/*1'/)62.-,**7)88/-,103.1200880-91(+()),-2&3&()89.0//0.)-/*0;.29694*,/1283643,-/,**+((0*/-/6313563711157:6/006*,*)1<<9.-++,-964147511*+57,;833.()&'&)+0-.,.26976,0+32216767/,,--68888;5535672,3-/706/31./2+,241:,(41,10,47+++*-6-+1--/:--8//00853,1,4.)2-,+./95:.250,/13866.-11//02;9888:./3++((,++5:8235589875+,),338:979272:1(,-*'*+-093((&()&&%'%'&&%$#&&*),)),'*-36,+++*--)''+-.),-;83966408895511),-/957868864.+).1)3,2-.////232235/-,,+.3/2.3///6)+%'$$(''*/-7111;:<8765/+2/--&$)*/.)(40+1--5,)),216,.($(%((+.3192,-0/3.)+&'(41(&)*367;753:.%&((*-/((*(&&&0)242:2.-(-,)+,408003'&***-1357;720,'*++575(*''&%&(-:396/),1.6;:4/
@aaf6bd1e-591a-4195-ba37-f7cedb706045 ch=450 read=10886 start_time=2019-12-12T19:12:08Z barcode=BC01 runid=2c9cf7bc05858273f10e7d7ec552fc0bd742dc3e
CTCCTGCAGGAGGCAGCAGTGGGGAAATCTTCCGCAATGGACGAAAGTCTGACGGAGCAACGCCGCGTGAGGTGATGGCGGCCTTCGGGTTGTAATAAAGCTCTGTTAATCGGGACGAAGGCCTTCTTGCAAATAGTTAGAAGGATTGACGGTACCGGAATAAAAGCCACGGCTAACTACGTGCCAGCAGCCGCGGTAATGCGTAGGTGGCAAGCGTTGTCCGGAATTATTGGGCGTAAAAGCGCGCGCAGGTGGCAGTTAGTCAGTCTGTCTTAAAAGTTCGGGGCTTAACCCGTGATGGGATGGAAACTGCCAATCTAGGTATCGGAAGGAAAGTGGAATTCCCTAATGTGGCGGTGAAATGCGTATATTAGGGAAGAACACCGTGGCGAAGAGCGACTTTCTGGACGAAAACTGACGCTGAGGCGCGAAAGCCAGGGCAGGTGGGATTAGATGCCCCGGTAGTCCTGGCCGTAAACGATGGGTACTAGGTAGCCAGGAGGTATCGGCCCCCTTCTGTGCCAGGTTAACGCAATAAGTACCCCGCCTGCAGAATTACGACCGCAAAGGTTGAAACTCAAAGGAATTGGCAGAGGGGCCTGCAAAGCGGTGGGTAATGTGGTTTAATTCGACGCAACGCAGAACCTTACCGAATCGCCCGGCGGTGATGGACAGAACTAGAGATGGTTCCTCTTCTCCGGAAGCCAGAAAACGAGTGGTGCACGGTTGTAAAGTCAAAAGCTCATGTCGTGAGGATGTTGGGTTAAGTCCCGCAACAGGCGCAACCCTATCTTATGTTACCCAACACTTTGGGTGGGAACTCATGGCTGCCAGACAATGCGAGGAGGAAGGCCGGGGATGACGTCAGATCATCATGCCTGTAGAGCCTGGGCTACACACGTACTGCAATGGGGGGTTAATGGAGCCCGGAAGCAATACCGCGAGGTGAGAGCCAGCCAAGAAACCTCTCAGATTTGGATCGTGGGCTGCAAAGCTCGCCTGCAGTGAGAGTCAGGTCGCTTCGTAATCGCAGGTCAGCATACTGCAGTGAATACGTTCCCGGGCCTTGTACACCGCCCGTCACACCACGAAAGTCAGGAAGTGCCCAAAGCCGGTGGGGTAACCTTCGGGGAGCCAGCCGTCTAAAGAGTAAGTCGATGATTGGGGTGAAGTCATGGCACTAGGTAACCGGAAGATAGAGAGCGACAGGCAAGTAGAGTTAGCAGACACCGACAACTTTCCCCAGCTGTAAATACGTAATAACTTCCATA
+
/0431&/)30+2//2,4--0,..()++))-206243889;05+.3.&&()**-(+*)-17758;779.-'((*%%)(&&(++4-5,'0./4(,(+'-35(*--0.(.).*,+:947$()(/-37<80:/00:631-2,-*-4,.,,'&%+,2+,/848791/-.)&)1,1-5212644445455/-.+)*/-0.*+,.-.-4++,-.,0831101-4/..1-&,%$)&$%-.958680:9*)-46777948*%(''&++2+-/8447876421/59;-+-6()0+''&%*&0--*..,.25062('0,)011533/42,,***+36.'+(-),0(+,*)++.8+7+)'&*)+&+),.-,,)-()///-+)-2-*2****-61,61+)'(')*)''*-7434956::<8:708;705/,+''+')*/-/2-+-,()0/---/*.*%(.6-42/+00%/557-967419.-1//.-253,.*))'(,)*+25362%%$'),3++2,,12/&2750+/854/.-.,)/+/(-)--+,++-,*3//52)&),''')%-'0()+4489).-0'4+22%.-&,+..1+,+/-./-*-(*&*1540*%$)07(*/0210.')(&'$)*42;:666621*3#%%$&'(%&&&*)+**06-%-*&#&&&)()%+.,+,.2/...05(('))+03,3',14368;54-*/1,/'+3.+,9962)%(*08251-.-*3*%'(/,'*+,61,%+,-%)+21-0-**.-042:053/9/5()04*(,+&/-375122'&0+(+3030.+(+)%*)$,4-))'*&(*'*(2/,1/36-'*$#$$('%*4&*)&&0.%.+(*.((/-+-.19728789787%%2187:8.5231.''%&%'39891(++.0(+'*'.)(&#&''*4141*)-0)),06-(/-(*1*-)++*$'(,++)&,()'&%&&+(&%1*)*$*-+*-),*,'))(,(/519-)*''*+0/3./(&+.3/42-,-)&&'*%&++-&)%),&),+'())(''$%',0,-,--),/1135(,+)+1.0867131.-00*$%%%#%()2556:44542211113+**+(+1)0(((-*+-1.(/+(*-385+34//699:533'+/)'%,/,,3/865116)(%'(18*,30.11/612/70,,.,*((%&&+*$'&&'(*05758000.575.++'*,877(*1782.//+')0)*#($(%'&((++30,*15)/+*%((+')''*+)%.-+,'$&#%$(%'#$&
@856511fc-23a5-4051-b4ac-2a0bdb9e6b25 ch=416 read=12038 start_time=2019-12-12T19:12:09Z barcode=BC01 runid=2c9cf7bc05858273f10e7d7ec552fc0bd742dc3e
CCGGTTACCTTATTGCGACTTCACCCAGTCATGAATCACAAAGTGAGCGCCACTCGAAGGATTAAAGCTACCTACTTCTTTTGCAGCCCACTCATGGGGTGTGACGGGCGGTGTGTTACAAAGGCCCGAGGCAGTATTCACCGTGGCATTCCTGATCCACGATTACTAGCGATTCCGACTTCATGGAGTCAGGTTGCAGACTCAATCCGGACTGACGCGCTATGAGGTCCGCTCTCGCGAGGTCGCTTCTCTTTGTATGCGCCATTGTAGCACGTGTGTAGCCCTGGTCGTAAGGGCCGCTGATGACTTGACGTCATCCCACCTTCCTCAGTTTATCACTGGCAGTCTCCTTTGAGTTCCCGGCCGGACCGCTGGCAACAAAGGATAAGGTTGCGCTCGTTGCGGGACTTAACCCAACATTTCACAACACGAGCTGACGACAGCCATGCAGCACCTGTCTCACGGTTCCCGAAGGCACATTCTCATCTGAAAACTTCGTGGATGTCAAGACCAGGTAGGTTCTTCGCGTTGCATCGAATTAAACCACATGCTCCACCGCGTGCGGGCCCCGATCAATTCATTTGAGTTTTAACTTGGTACATTACTCCCCAGGCGGTCGACTTAACGCGATTAGCTCCGGAAGCCACGCCTCAAAGGGCACAACCTCCAAGTCGACATCGTTTTACGGCGTGGACTACCAGAGGTATCTAATCTGTTGCTCCCCACGCTTTCGCACCTGAGCGTCAGTCGTCCAGGGGTACCTTCGCCATATTCTCAGATCTCTACGCATTTCACCGCTGGAATTCTACCCCCTCTACGAGACTCAAGCTTGCCGGTATCAGATGCAGTTCCCAGGTTGAGCCAGGGGATTTCATCTGACTTAACAAACCGCCTGCGTGCGCTTTACGCCCAGTAATTCCGATTAACGCTTGCACCCTCCGTATTACCGCGGCTGCTGGCACAGGTTAGCCGGTCAGCTTCTTCTGCCGGGTAACGTCAATGAGCAAAGGAATTATTAGCTTTACTCGCTGCTCCCGCTGAAAGTGCCTGGCAGAAGGCCTTCTTCATACACTTGGCATGGCTGCATCGGGCTTTACGCCCATTGTGCAATATTCCCCACTGCTGCCTCCCGTGGAAC
+
3+*-17*-307(2-%(,,,/1/..1-++/40245:/.,,132*(*$$&%*+&()/&',(.(1-44,(-.,/0,+014/827,$)))-0+'++.'(*5)+/03213.45.%-,-.*,((*29+/8-1*($+)+*%.06853681.40/.512-,-,32%'(**/,'++-./208:12.'.082')')%(*,--60;/0'.&+,/2201/,2.)*(()0/&'/(+2-63000*,-2(1.3.)-+**((+-1735<834664556;918.**,,--0)-/1*/),812:;;9-2,*)2298')**.1/---3.136665136*&-3/96314)+-6-*)(.003;3+-6648))..1.49902)-)5)8.34/-/10*&,2'-6-4199652728364759.:-,,284/-0-1+.61-1/24;--))+-)''*+2455434-8258925+423646:8866321359:;26))-1.512323;767/11-*+/00,,+0+/7:9869:837788.-1/2(4,999;:8:,6,++446%.%-&),&3(*,))*+,2,+3,,-+-(1+4-863-++-1166;8.595+0,076,-+'$#%%(')(/*),,486*-/&0),,/.,/144322/++0---..2.7-13-06(+-,5/0/3(,2++)-/74427(6,476676488/:74*0+3,,,::<776312.-$&&*+6668;89843;),-268,/1-/0983+..66---*/37/-,+((+.))0,(%('-3097671$#&'-+21/-/,++-.045658<;1/0($%$&+,&.,+++,998-03434..//11326*3/5/1.%+,.1780000069:<5:1),5,6++/36&)((,&185330243/.-,.-,39967149466532-*&&%%&10/5,),/157<76221:0:0215/)+$-5()99./--/,17574;888::4.,),$*.-10-55*+/%(%%',*/<8817&45)*0:6448/921,437:/)*%%')+2,+''')%#&'*$&%$%'+91-,5117-)+$(%')+-%%,(,3226207;:34/2+))'/(.-5364646679*887+6-&/249)(3,+,244844414:;6*13002/1802:3.36+/'*
@6da04f06-b902-4ff9-8c21-51a893e03a2f ch=478 read=7998 start_time=2019-12-12T19:12:12Z barcode=BC01 runid=2c9cf7bc05858273f10e7d7ec552fc0bd742dc3e
CCGGTTACCTTGGTACGGCTTGCCCCACAGTCATAGGTCACCGTGGTAAGCGCCCTCGAAGGTTAAGCTACCTGCGCCCTGGCACGCAGCCCACTCCCCATGGTGACGGGCGGTGTACAAGGCCCGGGAACGTATTCACCGTGGCATTCTGATCCACGATTACTAGCGATTCCGGCTTCATGAAGTCGAGTTGCGGGCTTCAATCGGACTACGACGCACTTTTATGAGGTCGCTTGCTCTCGCGGTCTTCTCTTTGTATGCGCCATTGTAGCACGTGTGTAGCCCTGGTCGTAAGGGCCATGATGACTTGACGTCATCCCACCTTCCTCCAGTTTATCACTGGCAGTCTCCTTTGAGTTCCCACGGCCGGACCGCGCTGGCAACAAAGGTCGGGTGCGCTCGTTGCGGGACTTAACCCAACATTTCACAACACGAGCTGACGCGGCAGCCATTCAACCTCTCACGGTTCGAAGGCACATTCTCATCTCTGAAAACTTCCGTGGATGTCAAGACCAGGTAAGGTTCTTCGCGTTGCATCGAATTAAACCACATGCTCCACCGCTTGTGCGGGCCCGTCCAATTCATTTGAGTTTTAACCTTGCGGCCGTACTCCCCAGGCGGTCGACTTAACGCGTTAGCTCGGAAGCCACGCCTCAAAAAAAAAAAAAAGGGGCACAGCCTCAAGTCGACATCGTTTGCAGCGTGGACTACCAGAATTTATCTAATCCTGTTTGCTCCCCACGCTTTCGCACCTGAGCGTCAGTCTTCGTCCAGGGGCCACCTTCGCCACCGGTATTCCTCAGATCTCACCATTTCACCGCTACACCTGGAATTCTACCCCCTCTACGAGACTCAAACTTCCAGTATCGGGTCCCGGTTCCCAGGTTGGGCCGGGGATTTCACATCTGATGACTTAACAAACCGCCTGCGTGCGCTTGCCGTAGTAATTCGATTAACGCTTGCACCCTCCGTATTGCCGCGGCTGCTGGCACGGGTTAGCCAGTGCTTCTTCTGCGGGTAACGTCAATGAGCAAAGGTATTAACTTTACTCGCCTCCCAGCTGAAAGTACTTTACAACCCGAAGGCCTTCTTCATACACGCGGCATGGCTGCATCAGGCTTGCCCATTGTGCAATATTCCCCCACTGCACCTCCCGTAG
+
45384<44544*''$&(+--2'+--*(,-/54&&')))(%'$''*/)+*)*+99/.1)**.1+50,+.02682./..2*,25/+*'((+.94')+/64+(1..)-)*(39*-')&-)1233,7.(-67100,/',1,&)2++,./0;;:887362++++.5-/-)')+--;49431191674/.+-+,*,/.01,'&%$&-*7,.+6/3.)(..358.3-686%***+-,2+./:567747+*+('**5.003<92369998:;645.*'+)(+++6410//0<401:77013-*107;6,+++*-,,..288::9:.44)+/2:5916(+,4:,+,411.0&(%,,319.*440.2797))$(%*,,9:878/0+((,)'+&.22)&'%'&--*'()26762812+86-'&')&(&%--3-.5-.+,+5.,,12346650+)*(+,+1.%'&&+-)%$'(5387<:86'*'**1/220:11178623(()35,*7)4-+,6867679-,++22--2,,()+/;8874/01/6--+./-).,.5<819....-0069122+(*()+*037338*%(*)5,7:5/6;9-244<<8.:6.4/-.1868,/35.518/+,79376631202252132/70,--2).++*483554;6652812.012,*--*+151--..%10,0(/*-.4/10116277&,&10**4++73.691++'1,+*43339653223<812351/0+,-,87*/(-)13.--%.24343224761600..9:309048087588+13/2-13:,**0)+/0.+(#&&%*;:1021().),)19361-,-.,./0698-+4,-.0333345,3+&$'&'$+,.8:(1)-/,**307/2-(.6:77211+*.1-*-30+),026633545061703054/7/55-0234.-%'(.),0*%($(-6152++021322.3-+,01:6568*-,2-&39.,0-+-6551/+&)/0---,-29&61014089<::8852)).8958879676553:0++('((2(&)/)(120%%'(+1**),,)*32)..,/2+)+.+-4,)()2.796<::<:9942)/.0,80005;9844,24&43000(*+,006*,&068666<.999*)/00)%(*'19)(/0-
@cd215cd5-5652-4345-be6c-9405704470d8 ch=292 read=13584 start_time=2019-12-12T19:12:12Z barcode=BC01 runid=2c9cf7bc05858273f10e7d7ec552fc0bd742dc3e
CCGGATTACCTTGTTACGACTTCACCCCAGTCACTTGAATCACAAAGTGGTAAGCGCCCTCCCGAAGGTTAAACTACCTACTTCTTTTGCAACCCACTCCCATGGTGTGACGGGCGGTGTGTACAAGGCCGGGAACGTATTCACCGTGGCATTCTGATCCACGATTACTGGCGATTCCGACTTCATGGAGTCGAGTTGCAGACTCAATCCGGACTACGACGCGCTATGAGGTCCGCTTGCTCTCGCGAGGTCGCTTCTCTTTGTATGCGCCACAGCACGTGTGTAGCCCTGGTCGTAAAGGGCCATGATGATGACGTCATCCCCACCTTCCCCTCAGTTTATCACTGGCAGTCTCGCTGAGTTCCCAGCCGGACCGCTGGCAACAAAGGATAAAGAGGTTGCCCATCGTTGCGGGACTTAATAACATTTCACAACACGAGCTGACGACAGCCATGCGGCACCTGTCTCCCACGGTTCCCGAAGGCACATTCTCATCTCTGAAAACTTCCGTGGATGTCAAGACCAGGTAAAGGTTCTTCGCGTTGCATCAGATTAAACCACATGCTCCACCGCTGTGCGGGCTTGTCGAATTCGGTGAGTTTTAACCTTGCGAGCCGTACTCCCCAGGCGGTCGACTTAACGCGATTACTCCGGGAAGCCACGCCTCCAGGGGCACAACCTCAAGTCGACATCGTTTTACGGCGTGGATTTGCAGGGTATCTAATCCTGTTTGCTCCCCACGCTTTTCGCACCCTGAGCGTCAGTCTTCTCAGGGTACCGCCTTCGCCACGCGGTATTCCTCAGATCTCTACGCACTTCACCGCTTCCACTTTAGATTCTACCCCTCTACGAGACTCAAGCTTGCCGGTATCAGATGCAGTTCTAGGTTGAGCCCGGGGATTTCACATCTGATAACCGACCGCCTGCGATGCGCTTTACGCCCAGTAATTCCGGTCTGCTGCACCTCCGTATTACCGCGGCTGCTGGCTGAGTTGGTGCTTCTTCTGCGGGTAACGATCAATGAGCAAAGGTATTAACTTCTCCCTTCCTCCCCGCTGAAAGTGCTTTACAACCCGAAGGCCTTCTTCATACACGCGGCATGGCTGCATCGGGCTTGCGCCATTGTTTTAATATTCCCCACTGCCTCCGCGAG
+
3.,2&++)---3/)5%(*23:97*/,/+++88'&)(.4:62'*+/'))*3336.0/1:/-4+))*/*0*3/2(./*,.%$%$(%%%&')*,'1.,$&'84+*,,.-2348:6;87540..*.&*/7)-/,)23.62087697454,.-7456862/.0-.%(*-0934.%21118;751121832764,+,.*+-/8.3,,543.-/--)2116/---.2./%&(&)/-02/261344/0/0/5,--)+**,&(011.+.1-(,+/2723.'$$'&'+..222.//87-+.323-016(,467:54//+*)&%*,--/-,/,.*),2152/+//3,-/;9113/..2/2/.0./6,-51123704,(,/02955034/3/-../2:-209893+(%)*11*)((%),/2400&783.3+6+,3:6/19***+581/0+,8942))&))--06)5'''('(15,/1/,/-)'--879/)').1///),))2//068655,*,.0+12600299<;;9990/2648549447*,7.;4/52,760;...34%',,-1;/6://00/0115.00+,*'*10473'%%&&'((+/13%$'&',7:;)2/,)-)()($$'('(/22656)*26+5+,+878/8/7-...&0,++,//)5//2.25,/.1751(+-32*))(.5/7343.-/01.0+-..880+-.*30126/+',($-',.+./1534953544/8.'+-286++/+),22)20424:++.039997785449224--**%%(.*195<7588).(,03579<3701./2540.)$*)-.13--).+++1*)%&%$&%'(./40343:9,)/101-+-+/12*'&)0+,66'1112:24453786:;1.,/-.+*)1/7-,361,/86/,../1.+)()2,()46:.12***+*0./-,/,..3.98.+./248;441(/'**,/)++27136*5./;5552//5379968.*%'&(0+1.8./-8/9/----077//78,',225223898:'3(./,3*'(*1)(-5-2<893265,*01229103+))*())30421''.+/488;88<:8840+-**'++,7493.--./;&50,,-(.169*2/*1<;0*4.(-/322/*-)*+.)60(*,)*
@3fd88c39-de5b-40cc-8425-9b02a7de4052 ch=173 read=12902 start_time=2019-12-12T19:12:13Z barcode=BC01 runid=2c9cf7bc05858273f10e7d7ec552fc0bd742dc3e
CCGGTTACCTTTATTTACGACTTCACCCCAATCGCTGACCCTGCAGCCGGCCCGCTTCTGCCTCGCGGTTAGCTCACGGACTTCGGGTATTGCCAACTCTCATGAATTGTGACGGGCGGTATGTACAAGACCAGGAACGTATTCACCGCGACATTCTGATTCGCGATTACTAGTAACTCCAGCCTTCATGTAGGCGAGTTTCAGCCACAATCGAACTGAGACTGGTTTTAAAGTTTGGCTCCACCTCGCGGTATTGCATCTCTCTGTACCAGCCATTTGTAGCGTGTGTAGCCCTACATAAAGGGGCATGATGATTTGACGTCATCCCCACCTTCCTCCTGGATTAACCCAGGCAGTCTCGCTAGAGTCCTCAACTTAATGGTAACTAACGACAAGGTTGCGCTCGTTGCCGGGACTTAACCCAACATCTCACGACACGGTGACGACGACAACCATGCACCACCTGTCACCTTGTCCCCGAAGGGATTTCCTCGATTAAGAGTAATGCAAGGGATGTCAGGTGTAGGTAAGAGTTCTTGCCCGTTGCTTCAGATTAAACCACATGCTCCGCTACTTGTGCGGGTCCCCGTCAATTCCTTTGAGGTTTTAATCTTTGACCAAATGCTCCCCAGGCGGAATACTTAATGCGTTAGCGGCGGCACGGAGGTGTTAGAAACCCCACCTGGTATTCATCGTTTACGGCGTGGACTTCTGCGGGTATCTAATCCTGTTTGCTCCCCACGCTTTCGAGCCTCAGCGTCAGTTACAGTCAGAGAGTCGCCTTCGCCACTGGTGTTCTTCCTAATCTCACGCATTTCACCGCTACATAGGAATTCCCACTCTCACTCTCCTGCACTCTAGATAACCAGTTTGGGTGCGGCACCCAAGTTGAGCCTGGGTATTTCTACATCCACTTAATCATCCGCCTACGCTCCCTTTACGCCCAGTAAATCGGATAACGCTCGCCACCTACATATTACCGCGGCTGCTGGCGCGTAGTTAGCCGTGGCTTCCTCCTTAGGTACCGTCATTATCTTCCCAAAGACCAGGCTTTACGATCCGAAAACCTTCATCACTCACGCTGACGTTGCTGCATCAGGTTTCCCCATTTGTGCAATATTCACACTGCCGCACTCCGTAGG
+
,3)0/7+./'-'$/-(%,.347:71.65.*0.0&%&*'/7))%-%$&%()26)(-1+(''(2,.*&(()*&)...,./706444*43/./4278/.,-,...0/+)/,-.867-55)50,&1.-()**(1-6.200-.'+),/.,1,'//679:<743+7---75447010.0117021/.,-'-13*.,++1521-/1:7++(,(')*,*+',-,,((*/.17/6;<.3:,,4<3298::7367850--),&+)(*,/1721+2279997487025,*.)*-,.56532209-++-*(*2(/695031..//01<-+,657782915,,.9295//06325%3(-'/-**2<:6799892263)*++,*./34.1/000..,+**.08330(+&+)/4***,+./,5,**0866,5+3*++&+())+++,)*-).13(-,-*/0&))//3:11/)*+(+2/6;7763/2405..*.,(()*))'*-4932143/5-3)''++/10//.*.8188661-&')-//+0,0/(%)3:.2.++-*(-2+*+-,&&+*/.84/:451310245347666;7878655/277)&).*82952-6/,+**)41,)1(($$#''41%'%((./07;-+0.-,/0/.,,0.0/20003;111/92.7.-/.1*+0.-0/)&-*&.82+)042*2676<99::37;;+,,6055:20,,,*+'(&(%+(++,.30150/1<6+.1/9:.(-+,.3..+*59997-../0866970010/9''(+)*,-35-1-,47<697872)56.1632++201-+')(404:5.026.1+*)%%$,,-/1/25((,.-21)**-/6554/-.,///04567593811-++(%$$)&'%&%%,,.3/)(+.33473212<91)*+--/3$%''5199779747;767547071*33,.1162--39:-*01965/-2+.0249;243.('&()1./570,0+(&%&,*2+'%&*%19100695;6:33:3402)*('/6/12:569123/0298686+83/1/+('+((77),..04(&'050)1.3588:./.+(+()$,&554;33200022-2/*9019;3+00))003-2+++3*()%(*')&&)&),290285(
@c04d8c93-8f0d-4787-9844-d4cfb5e1b849 ch=257 read=9670 start_time=2019-12-12T19:12:20Z barcode=BC01 runid=2c9cf7bc05858273f10e7d7ec552fc0bd742dc3e
CTCCACGGGGAGGCAGCAGTGGGAATATTGCACAGTGGAGAGCTCCACAATTACGCGCCGCGTGAAGTGATGAAGGTTTTCGGATCGTAAAGCTCTGTCTTTGGGAAGATGACGGTACCCAGGAGGCACGGCTAACTACGTGCCAGCAACCGCAGTGTACGTAGGTGGCGAGCGTTATCCGGATTTACACAGACGTAAAGGAGCGTAGGCAAGTTGATTAAGTGGGATGTGTGAAATACCGGGCTCAACTTGGGTGCATTCCGAACTGGTTATCTAGGTGGGAGAGGAGAGTTAGATTCCTAGTGTGGCAATTGAAATGCGGTAGGGTGGGAAGAACACAGTGGCGAAAACTGACTCTGGACTGTAACGACGCTGTGAGGCTCCAGCGTGGGAGCAAACAAGTAGAATACCTGGTAGTCCGCCGTAAACGTGGAGAATACTAGGTGTGGGGGGTTTCAACACCTCCGTGCCGCTAACATTAAGTATTCCGCCGCAGGATACGGTCGCAAAGATTAAAACTCAAAAGGAATTGACGGTTACTGAAGTAGCGGAGCATGTGGTTTAATTCTGAAACTAGCTTGCGAAGAGACCTTACCTTGACATCCAGCATTACTCTTGATGGGAAATCCTTCGGGGACAAGGTGACAGGTGGTGCATAGTTTGTCGTCAGCTCGTGTCGTGAGATGACGGGTTGGGTCCGCAACAGAGCACAACCCCTTGTCGTTAGTTACCTACCATTAAGTTGAGAGCTCCTAGCAGAGACTGCCACCAGGTTAACCAGGAGGAAGGTGAGGGATGACGTCAATCAAAAGTAGCCTTATGGCAGACTGCACGTACCTGGCTGGTACAAGAAGATTACGAATACCGTAGAGAGTGGAGCCAAACTTTCATCTCAGTTTCGGATTTGTAGGGCTGAAACTCGCCTACAGCAGGCTGGAGTTGAAGTAATCGCGAATCAGAATGTCGCAGTGCCAGATACGTTCCCAGGTCTTGTACACCGCCCGTCACACCATGAGGAGTTGTAATACCGAAGTCCATTGGAGCTAACCGCAAAGGAACAGCGGCCGAGGTAGGGTCCAGCGGTGGGGCAGAATGTGCACAAAGGCAACCGG
+
*'.,)+&.50'/4.//0('*)(-*'),5.++-)*&*+.(&$'),3)%(*',(&(&('+*$%%())*)(())&*+,1-07/-+625-&),/1)--/0)(%&)&141(*/**(%(352--2)),.(**')','',*-+%%)&*'*,)010&.+$&$%,))&'()$,3,-50++(/.1511/0.1*33,(*)')/)-*,--+)+('(11422/*%%(&&%.)-++-'74661)*),-12--01+,',+/,-'((,/.((+'+/*)%-)-25100(,01%0-**0.**&,1)*%'+'%%(-.-''&0///(10'$/&'(2-(12)*-&.*(,)0,.**--))+)+-/1.*--(%.+-()'),07576533/++++*-./1.*..*,2&%&$'(+1,)(,390/-)&(&)*-215:.19821-.)%*+5676++%)%(+%*0,//'&*))')+4867+55,+,-(()*-1..32..''&+,-)/,51,-26804015*++,-*/.02846-458*)(3)*..,+3/071(--13061-,(,'-'+)%')&(')*/,)++&)$'(1.7:784,))(-/*'%)#)(),2434)'%+/+)%$'&%)),22-8)'#$$&(')&(02-,-')((+((./081.::33441//++./*-++/8,**'&'+.9.-.31*,),./2(3+/10635351.%&'---2&(%(-*&+/74('((*+,.,,00),**,3*00+(/)'+))+471511(-*,)**(',.2(($%%%'(*--./10)+(%*)()(&)'+*-),(*&'%*%$+,+*++/1,.'++()(-*(#(%%%$%&%&&%$&*)-0&)&'(-(//))**'(*&')/)(*''%(%$%%&%%)*-,,''$)$&(),&(0+9:1*)++%&&')-%*%2+/+2)7/))-,((+-61*6/,.0.10*%)&),'**++-.&%+($%&&),(12.5.1/.2-*,01345.2&-+*(*()2113,10+-()/37.4+%(').51+/0++.//0/194/.,.**(-3-+*%+*-2,,/+,.6&1).'&%&+('%&%)()&('&%(*1/116.-&,/-11/'',('*-+,,*--+&(%&$'&(%)%%,2**(*)*,/01
@15b6e7d3-ce70-48e5-b2a7-4e10df6cf276 ch=196 read=11984 start_time=2019-12-12T19:12:21Z barcode=BC01 runid=2c9cf7bc05858273f10e7d7ec552fc0bd742dc3e
CCGGTTACCTTGTTTACGACTTCACCCCAATCATCACCTTAGACAGCTCCTTCCCTTGTGGTTGGTACGGCTTCGGGTTATATCAACTCGTGGTGTGACGGGCGGTGTACAGGCCCGAGAACGTATTCACCGCGACATGCTCAGTTCAAGTACTAGCGTTCCAACTTCATGTAGTCGAGTTGCAGACTACAATCCGAACTGAGAATGGTTTTATGGGTTTTGCTTCACCTCGCGGCTTCGCTTCCCTCTGCACCATCCATTTGGCACGTGTGTAGCCCAGGTCATAAGGGGCATGATGATTTGACGTCATCCCGCCTTCCTCCAGCTTGTCACTGGCAGTCTCGCTAGAGTCCCCAACTTAATGATGGTAACTAACGATAAGAGGGCTGCGCTCGTTTGGGACTTAACCCAACATCTCGCGACTTTTGAGCTGACGACAACCATGCACCACCTGTATCTCATATGGCTATCTCTCCATCTCTGGAGCCTTTATGAGTATGTCAAGACCTAGTATTAAGGTTCGCGTTGCTTCGAATTAAACCATGCTCCACCGCTTGTGCAGGCCCCGTCAATTCCTTTGAGTTTCATTCTTGCGGGCATTACTACTCAGGCGAATTACTTATTGCGTTAACTGCAGCACTGAACTTTGGCATCCAACACTTAGTACTCATCGTTTACGGCGTGGACTACTAGGGTATCTAATCCTGAAAATTTGCTCCCCACGCTTTCCGGGACTGAGCGTCAGTTGCAGGCCAGATCGTCGCCTTCGCCACTGGTGTTCCTCCATATATCTACGCATTTCACCTTTACACATGGAATTCCCGATCCTCTCCTGCACTCTGGCTGCCTGGTTTCTATAGCTTGCAGAGTTAAGCTTCAGGCTTTCACAGACCCTTGCTGCCGCCTGCCTCTTTACGCCCAATAATTCCGGATAAACGTACTGCCACCTACATTGCGGCTGCTGGCGTAGTTAGCCGTGGCTCTAATAAATTACCGTCACTCAGCTACCATTTCCTGTAGCCGCCGTTCTTCCTTTATAACGAAGTTTACAATCCGAAAACCTTCTTCCGCTTCACGCGGCGTTGCTCGGTCAGGGTTTCCCCATTGCCGAAAATTCCCTGCAAAATTCCGCACTCCCGTAG
+
)*-*12*,0,6%*/0'+-*13:7.966/(3+//95453120/.-$*-0244:17*-2-/3839(''%&*/+-50&1+,&&+*-).*)(/.+4('(,-286;;8))*&%$(&,//0+*#()&)*1,.90,-6*.0,2..*#%%''-1*+'%(%(*+./352.,*%*3.:46588671-+21935.2/45165:742/0)/-,,(.32619:;.121;60::2/58;101:175342000/+-210:0-,'')(-03988520&''''.-..,*(,+00++1620./1/)0621.2./100;=966789889098+-0130.0,2*+,/3012(),&)+-032-225778754063,,,*/,//11283/,)(+*+0,1231-,'.,,+8785554,,6.+/1+*,-/-0/-,(.342/1(.,+())+),)*'%+%23/80+29,3%),1044587685843(**,&001064665895698--,4*/033;:-.,**+-22241-/-/*+().-3/1..50;879831++..2/,./-.87,1/,,33594630.5,.//4+1/297//47988:74498+%)15712::8-3,,*+%/-3.+)))(*,%&,++-/2.+-.2,/3-,,,8-:.228-4304669;44;9.2--.01,..(&)(+,6450-*,,74<:13/;0007;783545,+&$-*2166<657,%***',.)*60:37*'((*;;-3)/25343//28100/01:0102648546::8;;:;8792&(**-.2,.02<:988204121667797907;21-/(&+)'(())1/4,1,4+)&(+,3945456332+..1/(.--,,0)+55;96540,))),*/0-.*0+:)*.37516851.)('),/8;<:6;455678..-('(')-2:401+5.),,+9:;;1305/522-,*($$%(17/05+%)%*(%)0-..:909**'')1810/50,(*&'*.-/8,18+3+$,1-,*,-,,&...&4682<;29757112;2:<::;4.403.8/,,442'(,'+::/34739/+(,1.165;9846,$&22.%+*+-:55.:///:8;:;6/.2-9+299,*-6-//.249628/5-'#&((.))%(('+%&':;,,740
@93358466-bfa5-4777-8d31-1fb39b1b887f ch=495 read=13319 start_time=2019-12-12T19:12:23Z barcode=BC01 runid=2c9cf7bc05858273f10e7d7ec552fc0bd742dc3e
CCGGTTACCTTGTTACGACTTCACCCCAATCATCAATCCCGCCTTGGTGGCCCTTCCTTGCGGTTAGGCCACCGGCTTCGGGTGTTATCGACTCTCGTGGTGAAAGCTGACGGGCGGTGTGTACAAAGGCCGGAACGTATTCACCGCGACATAGCGATTCGCGATTACTAGCGATTCCAACTTCGTAGTCGGAGTTGCGAATACAATCCGAACTGAGAATGGTTTATGGGTTTGCTTCACCTCGCGGCTGGCTTCCCTCTGCCATCCATTGTAGCACGTGTAGCCAGCCCAGGTCCATAGGGGCATGATGATTTGACGTCAATCCCCTTGTACCCTCCAGCTTGTCGCAGCGGTCTCGCTAGAGTCCCCAACTTAATGATGGTATTCTTGATAGGGTTGCGCTCGTTGCGGGACTTAACCCAACATCTCACGACTTTGAGCTGACGGCAACCCATGCCACCTGTATCTCATATGGCTATCTCTCCATCTCTGGAGCCTTTATGAGTATGTCAAGACCTGGTAAGGTTCTTCGCGTTGCTTCGAATTTAAACCACATGCTCCACCGCTTGTGCAGGCCCGTCAATTCCTTTGAGTTCATTCTTGCGAACGTACTACTCAGGCGAATTACTTATTGCGTTAACTGCAGCACTGAACTTTGACATCCAACGCTTGTGCTCATCGTTTGCAGCGTGGACTACTAGAGGTATCTAATCTGGCCCGCTCCCCACGCTTTCAGGACTGAGCGTCGGTTGCAGGCAGATCGTCGCCTTCGCCACTGGGTGATCTCCGCCATATCTACGCATTTCACCGCTTTACACGCCCAGATTCCACGATCCTCTCCTGCACTCTGGCTGCCTGGTTTTCTGCTGGCTTACTGAGTTAAGCTTCGGAGAAACTCACCACAGACCCTTGCTGCCGCCTGCTCCTCTTGCTTAATAATTCCGGATAACGCTTGCCACCTACATTATTACCGCGGCTGCTGGCGTAGTTAGCCCGTGGCTTTCAATAAGTACCGTCACTCAGCTGCCATTTCCTGTAGCCGCCGTTCATCCTTTATAACCAGAAGTTTACAATCCGAAACCTTCTTCCTTCACGCGGCGTTGCTCGGTGGGGTTTCCCCATTGCCGAAAATTCCCTACTGCTGCTCCGTAGGAG
+
-+213514615+--'*,+2293/463,051229628..8+'(%'&)*(($&)*,73/+../0,+2+347+*6*/://91*0%+',0/000..../1&8*601'()&$%(*6/2786:532203-.9,/8/7+2+1.0::7<5.4/)+307()&'(+,/4,))()/,*+%((,-*68-,++)*1(',*+24''%&5*()$%'''+,6,-,+-673//*.34;96::./,844<<,25<64463/**),*&&*+/407-./-../.5555-8*('*)')(('()++.*'.2*&,((**),--56-.233+,+,.76325551+0).10(&&%$$(/+)2.--041..)#&#&('*+,**''+()+-+310)..*0*5*--0/-),%*(%)((.00.//1/-.-46774;443;;3/00,,,-*,++-/02.+-,&&$%$'(-.%+#*-%43359++1,2/-17)(*(+11.&/)*)897810.,,/315786511%)396<<44+(*+-.--.1.0155413212,3/98471110/4*.1<3%'(2-,7;<::333122/05,.7-/21,,(*%.&21('/0249:,/22-0$),9,0:<080.0)'4.+7/.**+*/#'-)'%()''(,,)-('((+-0,%#$$#''$/,/07,17**.:309*.&,%,+.+(')+.,85+30(%(#))-/29898645.-%-*/0-.&%&+,++&.)('/)596-,-*+,70..18/7356.2699)305+,+,,*357::51-'***10138.&&('&+)+,,/0)&()*.6986/625-573-+--()(($#$#''((&%*)3-3/+*+.21.---//113*--.-(1,**+('',,55+0+&$'*.+.2()(+*)*3,.*.17330+('(',2015////98790/3'%*+.79::754449*()&&%$$(.-/648514154)/+++,1-.6*+*&'**-6-3.*,'&&'3134402//0235771117,.5'-+-37-/7/08&5**7324/234+01/,21/4<:56431./0909;121)%&'(',-+*.20)('+().97+-(,-/)(+,)),020/605/:4//-*...-6.,*,/-1/'/47+:2/6;7,19000-.311*5+9)**-+,-**,(-1)+.4-+'
@5f195445-b377-4713-b705-cf0f25efdecb ch=269 read=12187 start_time=2019-12-12T19:12:30Z barcode=BC01 runid=2c9cf7bc05858273f10e7d7ec552fc0bd742dc3e
CCGGTTACCTTGTTGCGACTTCACCCCAGTCATGAATCACAAAGTGGTAGCGCCACTCCGAAGAGTTAAGCTACCTGCTTCGCTGCAGCCCTCCCATGGTGTGACGGGCGGTGTGTTAACAAGGCCGGGAACGTATTCACCGTGGCATTCACAGTCCACGATTGCTAACGATTCCGACTTCATGGAGTCGAGTTACCGAACTCAATCCGGACTACGACGCGCTGGCGAGTCCGCTTGCTCTCGCGAGTCGCTTCTCTTTAGCAGAGCGCCATTGTAGCACGTGTGTAGCCCTGGTCGTAAGGGCCATGATGACTTGACGTATCCCACCTTCCTCAGTTTATCTTTTGGCAGTCTCCTTTGAGTTCCCAGCCGGACCGCTGGCAGCAAAGGATAAGGAGTTTGCGCTCGTTGCGGGACTTAACCCAACATTTCACAACACACGAGCTGACGTGACAGCCATGCAGCACCTGTCTCACAGTTCCCGAAGGCACATTCTCATCTCTGAAAACTTCCGTGGATGTCAAGACCAGGTAGTTCTTCGCGTTGCATCGAATTAAACCACATTGCTCCACCGCTTCCAAATCGAATTCATTTGGTTTTAACCTTGCGGCCGTACTCCCCAGGCGGTCGACTTAACGCGTTAGCTCGGAAGCCACGCCTCCATGCACAACCCAAGTCGACATCGTTTGCGGCGTGGACTTCTGGGGAGTATCTAATCCTGTTTGCTCCCCACGCTTTCGCACCTGAGCGTCAGTCTTCGTCCAGGGGCCGCCTTCGCCACCGGTATTCCTCCAGATCTCTACGCATTTCTACCGCTTTTTTTACCTGGAATTCTACCCTCTACGAGACTCAAGCTTGCCAGTATCAGATGCAGTTCCCAGGTTGGGCCCGGGATTTCACATCTGATAACAAACCGCCTGCGTGCGCTTTACGCCCAGTAATTCCGATTAACGCTTGCACCCTCCGTATTACCGCGGCTGCTGGCACAGCAGGAGTTAGCCGGTGCTTCTTCTGCGGGTAACGTCCAATGAGCAAAGGTATTAACTTTACTCCCTTCCTCCCGCTGAAAGTGCTTTACAGCGAAGGCCTTCTTCACGCGCGGCATGAAACATCAGGCTTACGCGCCCATTTATTTAATATTCCCACTGCTGCCTCCGTAAG
+
572/9..7-7-,.6(*,*12:230977-122-1.098425360./53/////1:,./1/*((+&(*,0,/000771%//21%%-$)*(3;2*,&))22;:96679.::98-,(,$+)%)(,7//51(793:6352296+47371;222;1*))(,0)&(+*5-,/,,55556:752389;9955.))**5276:-681&7,,9(;,9*2+987431+-,-()+')&''))32//04.021/2//+%-,+*-6-6644:7&,,*''*,99<214/.--,&)-...('('0.))1799100',1/3715/..,+//0.++(+'(-63*;;:<02///-0:1-((%''&(-.%*0106.0.*)(+5813(%(.)15357.02/,)(&*36-3/:926-0'*03(&++-28.;//.143.&&$+$*,-)1,3/9.+*,1,-(*(-+(-/15340(+/010:69:8:6665663232//,.%77948-*-,,.+'&%*)*,76::22./+/0/-.50422()+,*2316577956('&%&*')*''))/1,0/.5((3.80<79;+*)+(*,.6:.3&&###&&*,+*,%,),8.05;-.++3:+141/2/-+6.6.*1(/1/-,(&3781:7678/5/4/34/+..),1/1(+(+'-./2+1946/+&%&%'.&)(*)0236776414/95,'+,+**+.10*')&'*15*$)*34:45:97340850(+)595+-0014:5,+,+-8),/9:89:)')**2+638,*1:92/878:8;9344275/2000836-2.*)02.1/7287833;4-)(4/*+-+,+0.++.865//-//,,*16/(6500&'/1279-,(*+2'-5'&1,,.45797876684('*0-5-0/,72(+)+(-:-/)-.022+*&,325;:7:589777341/)&%#%$/++)'*-/388;671005.*+*)--+-0/73-/5*1,/1259676;9::;887-*,+)+&/,&'2*)+38(1.+-2269<98793/&%'*,+.3,++..-2429,(*&%(-,-''*($(*-8-2:2)*22+&*)*)61,/&,.2.(.-$1'(,/127-44-/)%'%*,,0-/+'(+-*+*,.449-3,'&',11:91/8(&**$),034*36.)-,*)$%'')-8355:-
@8ae37c57-56a3-4a2f-906b-ce92056613e2 ch=121 read=12964 start_time=2019-12-12T19:12:29Z barcode=BC01 runid=2c9cf7bc05858273f10e7d7ec552fc0bd742dc3e
CCCGGTTACCTTGTTACGACTTCACTGATCATGAATCACAAAGTGGTAGCGCCCTCCCGAAGGATTCAGCCTTCTACCTACTTCTTTTTTGCAACCCACTCCCCATGGTGTGATGACGGGCGGTGTACAAGGAACGCGTATTCACGTGGCATTCCTGATCCACGATTACTGGCGATTCCGACTTCATGGAGTCGAGTTGCGAACTCAATCGGACTACGACGCACTTTATGAGGTCCGCTTGCTCTCTCGCGAGATCCCCGCTTCTCTTTGCTTGTAATGCGCCATTTAGCTAGCACGTGTGTAGCCCTGGTCGTAAGGGCCATGATGACAGCGTCATCCCCACCTTCCTCAGTTTATCACTGGCAGTCTCCTTTGAGTTTGGCCCCGGACCGCTTTGTAACAAAGGATAAAGGGTTGCGCTCGTTGCGGGACTTAACTTAACATTTCACAACACGGGCTGACGCCATGCAGCACCTGTCTCACGGTTCCCGAAGGCACATTCTCATCTCTGAAAACTGCGTGGATGTCAAGACCAGGTAAGGTTCTTCGCGTTGCATCGAATTGACCACATGCTCCACCGCTGTGCGGGCCCGATCAATTCATTTGAGTTTTAACCTTGCGGCCGTACTCCCCAGGCGGTCGACTTAACGCGTTAAGCTCCGGAAGCCACGCCTCAAGGGCACAACCCCCCAAGTCGACATCGTTTACGGCGTGGACTGCCAGAATATCTAATCCTGTTTGCTCCCCACGCTTTCGCGCACCTGGAGCGTCAGTCTTCGTCAGGGGCCGCCTTCGCCACCGGTATTCCTCCAGATCTCTACGCATTTCACCGCTACACCTGGAATTCTACCCCCTCGAGACTCCAAGCTTGCGAGTATCAGATGCAGTTCCCAGGTTGAGCCCGGGGATTTCACATCTGACAACAAACCGCCTGCGTGCGCGCAGTAATTCCGATTAACGCTTGCACCCTCCGTATTACCGCGGCTGCTGGCGCAGGTTAGCCGGTGCTTCTTCTGCGGGTAACGTCAATGAGCAAAGGTATTAACTGCTCCCTTCCTCCCCGCTGAAATTACTTTACGGCCGAGGCCTTCCTTCGCACACGCGGCATGGCTGCATCAGGCTTGCGCCCATTGTGCAATATTCCCCTGCTGCCTCCCGTAGGAG
+
03)123;3491;,1.%+.(//4.*+&'(+*&))...005190-.3:5/'()+5.,0,)*..(/$1(#%$%%&)'&'-3.%3-5571:8<.(6/*050%((021,%)(-/-,)(''(,-0-*(+(*)%)&&+*,0)''%&)*1,*,+/.610229(),121)&('..7--*,-'()+.2-0'0283.20+&&'*($-/.(&%$&'(.,5.4(7/962//-0/0*+,21+/1-3.-350/1.+,,+-,).*+,('$,,/1/&+-2-.+04,&$*'(+*')+768;779'''''&(,,500.+(&&'.36029:9522'/3858,.,,+)-0.,0039992;<3+.--20407)*,</./:0,,*)+.57766/+47+,12:.-+*'*++2-96.,/(,+.15469,-4-333)+.)(+(*+,-10/910(644,3--)'%$/+3/-:6-,1231/0+))$&((*'(.0111(0245:/01875243999454-..4,+()*221'**0153./-.56/4,1*,.;::67:3.397;77:.6-/.98436-)'))/*-145)&*,'&-1.**,/,0009113(&'&/,-22407+'*-/577:8-6:83)/.:<1,7/0/3,/0368*///.089.-1895:86875/8/9/221043,)+--/3102/393443641,&26.**.1545:59+20//551535774:9+//:5469;575&774/+'**2176:1623.;;/+0/496,.0*-+64*'/,+).-+6*%*549533224;8739',671.7235/1*&(+*/110//566*05)*,22115643.001::5,/6777564231/-,..6/222:761-2&$(&$(('.+++()++))&**./457957678<9<515.9.--072-,1/+'063,,///7521+/823662-'/,2232-,+)'&)()*011157011;1:20/0-),).31.07062/;01;827111548531&0%.(-+)*01)5.')6/46<68988:.,375470-(..31+8/*'(**,,/,+/+/-:;-6;950-:4++7*++,',(%)22*((.)1-&&*+098;3-/6/%+&*&,,.-6.--/2-+)+,-6-854/8/0-46,(+2&*()'5-*-)441**),,,.*,,22.,))'($
@90c56982-06c3-4883-9910-c4257731a53f ch=167 read=14817 start_time=2019-12-12T19:12:30Z barcode=BC01 runid=2c9cf7bc05858273f10e7d7ec552fc0bd742dc3e
TGTTATGCCGTTCAGTTGCTGGTGTGGGGATGTATCTGATTATCCTATCTCGATTTCAGTCGTGAATCTCTGATGGTGTGACGGGCGGTGTGTACAAGGCCCGGGGAACGGCGTATTCACCGTGGCATTCTGATCCACGATTACTGGATTCCGACTTCATGTGGAGTCGAGTTGCAGACTCAATCGGACTACGACGCACTTTATGAGGTCGCTTGCTCGCCGAGGTCGCTTCTCTTTGGCGCTAGCCATTGGCACGTGTAGCCCTGGTCGTAAGGGCCATGAGGACTTGACGTCATCCCCGCCTTCCTCGGTTTGTCACCGGCAGTCTCATTAGAGTGCTCAGCTGGATAGTAGCAACTAATGACAAGGGTTTAACGCTCGTTGCGGGACTTAATAACATCTCACGACACGAGGCTGACGACAGCCATGCAGCACCTGTGTGCAGGTTCTCTTTCGACACGAATCCATCTCTGAAACTTCCTGCCGTAATCAAGGTGGGTAAGGTTTTCGCGTTGCATCGAATTAAACCACATCATTTCCTTGTGCGGGTCCCCGTCAATTCCTTTGAGTTTCAACCTTGCATGCCGTACTCCCCAGGCGGTCAACTTCGCGTTAGCTTCGTTACTGAGAAAACTAATTCCCAACAACCAGTTGACATCGTTTAGGGCGTGGACTACCAGGGTATCTAATCCTGTTTGCTCCCCACGCTCGTGCATGACGTCAGTACAGGTCGAGTTGCCTTCGCCATCGGTGTTCCTCCGCATATCACGCATTTCCTGCTACACGCGGAATTCCATCCCCTCTACCGTACTCTAGCCATGCAGTCACAAATGCAGTTCCCAGGTTGAGCCAGGGGATTTCACATCTGTCTTACATAACGCCTGCTGCGCACGCTTTACGCCCAGTAATTCCGATTAACGCTCGCACCCTACGTATTACCGCGGCTGCTGGCGCGTAGTTAGCCAGTGCTTATTCTTACGGTACCGTCATGGGCCCCTGTATTAGAAGGGCTTTTCGTTCCGTACAAAGCAGTTTACAACCGAAGGCCTTCATCCTGCACACGCGGCATTGCTGGATCAGGCTTTTCGCCCATTGTCCCAAAATTCCCACTGCTGCTTGCTCCGTAGGAG
+
#'*&%%#$&%'4+%'(%##$&.&%%%%(&%($$%&&###%$$%'%%%'&$#$#$%%$&(,,(+%'#$###$"#$#+))),.76::425--,+-.237-22*(,*3.'(*))++539520662469718;1/23652-.-./4-.--(),;.43)/0:1,,*(**&()*/,20911/1584+4+).,90:976/+2,/),29;284*-)+-'(*2-/02*-%($*)./3436..,/2/'''(*)&+2-*8+'(***...--/0:/+1:76501'04724#&'&0/246846768521/02)&2.;<6316+6-73&.124;398.220/1(+----125779--.0113,*$$'..3....9.//7,+01/,7.-(+,45768:676<:82801+%(,-56763-01&+)((%'),)*(,/%1.#%'(*/555:99;76654440.-)9086347/,&+)0-,74443440.'*%)*&.143,-.4%0%$'-22+2-26/)4,*+2;;7.89818.1158.*,0+<<9:9(*.//&)%'.&'4+558788/510*,/5577;6((,,-/.3<91082-1,+*%&$)*11,/).7;0(1/3.6302+-'%'%)*)3*++-9/.5.,-321,.4710/*4,7/91.-1576:0-,/-/97:;97:.(48934547/*+*46)5/,,.1434930/..0<4123387,-1112105+,$%&').94%&''*+38/*'$),7-156<:248114,4..0734/-+,.1781+')*5/5;11)*(+358,4.0/+)2.61:-*/0/./26.5*+,01+*()&)'%&$)%//0*,+240.0/5:6;21).62:21,8,%)-(.$157/*-.0/-+,&+&')-)1/.-20012-.111.30,-(,&0,.42,,0588/9.--43435112218339-,-0.1,4--4<5322135/+31*))(*'*+.)++2&2*+*5*.5;.8.,.)2/13;997566;4598,*+.(4,,*/0+*/,/8;216513)%/)*.0-'&"'154++*'48.1*0,689<7999856200).*),///16113<:100*.0017;-9/46*(4853941,5:1384:6+...,++,*+*,-38470.+((
@ee61ab1d-18ec-4444-9f89-8edd74ad9134 ch=405 read=11586 start_time=2019-12-12T19:12:36Z barcode=BC01 runid=2c9cf7bc05858273f10e7d7ec552fc0bd742dc3e
CCGGTTACCTTATTTTGACTTCACCCCAATCATCAATCCCACCTTAGACAGCTCCTTCCTTGCGGTTAGGCCACCGGCTTCGGGTGTTATCAACTCTCGTGGTGTGACGGGCGGTGTGTACAAGGCCGGGCAATATTCACCGCGACATGCTAGTTCGCGATTACTAGCGATTCCAACTTCATGTAGTCGAGTTGCAGACTACAATCCGAACTGAGAATGGTTTTATGGGTTTTGCTTCTCATGGCTTCGCTTCCCTCTGCACCATCCATTTAGCCCAGCACGTGTGTAGCCCAGGTCATAAGGGGCATGATGATTTGACGTCATCCCCGCCTTCATCCAACTTGTCACTGGCAGTCTCGCTTCATTTAACTTAATGATGGTAACTAACGATAGAGGTTGCGCTCGTTGCGGGACTTAACCAACATCTCGACACGGCTGACGACAACCATGCACCACCTGTATCTCATATAGCTATCTCTCCATCTCCTGGAGCCTTTATGAGTATGTCAAGACCTGGTAAAGGTTCTTCGCGTTGCTTCGAATTAAAACCACATGCTCCACCGCTTGTGCGAGCCCCCCGTCAATTCCTTTGAGTTTCATTCTTTGCCGAACGTACTACTCAGGCGGAGTACTTATTGCGTTAACTGCAGCACTGAACTTTGACATCCAACACTTAGTACTCATCGTTTACGGCGTGGACTACTAGAATTATCTAATCTATTGCTCCCCACGCTTTCAGGACTGAGCGTCAGTTGCAGGCGGTCATCCTTCGCCACTGGTGTTCCTCCATATATCTACGCATTTCCCGCACTACACGTAGATTCCACGATCCTCTCCTGCACTCTAGCTGCCTGGTCTCTATGGCTTACTGAAGTTAAGCACCAGGCTTTCACCACAGACCCTTGCTGCCGCCTGCTCCTCTTTACGCCCAATAATTCCGGATAACGCTTGCCACCTACGTATTATTACCGCGGCTGCTTGGCACGTAGTTAGCCGTGGCTTTCTAATAAAGTACCGTCACTCGGCTACCATTTCCTGTAGCCGCCGTTCTTCCCTTTATAACAGAAGTTTACAATCCGAAGCCTTCTTCCTTCACGCGGCGTTGCTCGGTCAGGGTTTCCCCATTGCCGAAAATTCCCTACTGCTGCCTCCCGTAGGAGCAATATCAGCACCAACAGAAGGTTAACAAAGACTTTAAACAGCTTTCTTCAGCTTTAGCAATACGTAATA
+
61)+1-,3.5.'0*&&&(*)1+',33)4+01::2921/9.,102411323035699;:338*.0748.47;923,.++.76+8522261221822100&1'-.**-/19898225-0.1376,4125.0-.-*.,17659;79,,,*+0-.&&073/15338-((''(/0854//-.12267677799,-028,-+.7300..81-)(+2++***.524/69<-.099)5::1-/0*-))#%(1-087')/30;0.1.../14125903:0')'$%&,-(,//042.,-*:/%-7/-,+++*061-56./000:<1-.28:::528:5*-/03-*-/+.'.-8/1189:2:2018-+,)+.3-%'''*/*-2.502044:6664-359332*)%))49)+,-/3.0;40/82/'&'3(2'.(8454,/)+,30-0..4155599,78.3*+*./4452(*(++::4861//0.12355462.)/32'+9;445:3;:01*$-..1+0-*++0/:579969(0-:<;9<;79025-./:1)0*7*8:8**,,.0401124033/1.2-/07%%680328-,04186:7+*1,+.18<<97:6,,7('-++-880634,*&&'-0;:6-(%&()-,,/1./.2454530,+(+*2467:6287002509(6+0(**/*-./011132.35.**,+))*/;6744597,*'-*+,/0.3/40+4+$()747,%()*-772*8:3778867897*104/115-,%(&(%&'',-,,39258763459470-1-.*.-01/+//0/1<..1.*+()+(++-+.,---:0/,--.12701332-,*#'*,-),/40273.+-+-112339847343719/1.5.')%'/%+'(),'((,--1258<</:.,,323;8;<110/05+.290/3719-0-/7/7316293943,('(&)05+,2*+-(+(%+-.5/020.4..,,),&0*,'*+-,7630/314:58/,-0++.8038+(4(1:7:,**,,15.+)-.(.2445220/,.458;337-+2,0*+4.**3-4*+-+*+39.00:1.*)1.%04,-*0032196/111,9-,.0../10;6818740;-19;1+/71252.026/8/9+'',,-064586/:/,1023,%-/43127*(-+/28692--/.7492(.)0,,&+')'),531+--8536.8)***,,*).-70.14*2*%(
@90d5ad71-02c5-42ce-80a7-0760cae05535 ch=417 read=11852 start_time=2019-12-12T19:12:44Z barcode=BC01 runid=2c9cf7bc05858273f10e7d7ec552fc0bd742dc3e
CTCCACGGGAGGCAGCAGTAGGGAATTTTTTTTTCGGCAATGGAAACCCTGACCGAGCAACGCCGCGTGAAGGAAGAAGGTTTTTTCAGTTGTAAACTTCTGTTATAAAGGAAGAACGGCGGCTACAGGAAATGGTAGCCAGTGACGAAGATACTTTGATGAAAGCCACGGCTAACTACGTGCCAGCAGCCGCGGTAATACGTAGGTGGCAAGCGTTATCCGGAATTGTGGGCGTAAAGAGGGCGAAGGCGGCAGCAAGGGTCTGTGGTGAAAGCCTGAAGCTTAACTTCAGTAAGCCATAGAAACCAAGGCAGCTGGGGGTGGGAAGGTCAGTGGAATTCCATGTGTAGCGGTGAAATGCGTAGATATGGAGAGACACACCAGTGGCGAAGGCGACGATCTGGCCTGCAACTGACGCTCCAGTCCAGCATTAAGGAGCAAATAGGATTAGATACCCTAGTAGTCCCACGCCGTAAACAGTAGTACTAAGTGTTGGATGTAAAGTTCAGAAGTGCTGCGCAATAGAGTACTCCGCCTGAGTACGTTCATAGGAATGAAACTCAAAGGGTGACGGGGGGCCCGCACAAGCGGTGGAGCATGTGGTTTTAATTCGAAGCAGCAGAAGAACCTTACCCAGAGTCTTGACATACTCATAAAGGCTCTCCCAGAGATGGAGAGATAGCTATATGAGATACAGGTGAGGTGCATGGTTGTCGTCAGCTCATTAGTAAAATGAGATGTTGGGTTTAGGTCCCGCAGCAGGCGCAGCCCTTATCGTGTTACCATCGGTGGTTGGGGACTCTGGCAGGACTGCCAGTGACAAGCTGGAGGAAGGCGGGGATGACGTCAAATCATCATGCCTTATGACCTGGGCTACACGTGCTACAATGGATGGTGCAGAGGAAGCGAAGCCGCGAGGTGAAGCAAAACCCATAAAAACCATTCTCAGTTCGGATTGTAGAATCTGCAACTCGACTACATGAAGTTGGAATCGCTAGTAATCGCGAATCAACTCGCGGTAGATACGTTCTCGGGCGCTGTACCCGCGCCCGTGCACCACGAGAGTTGATAACACCCGAAGCCGGTGGCCTAACCGCAAGGAAGGGGCTGTCACAAAGGTGGGATTGATGATTGGGGTGAAGTCGTAACAAGGTAACCGG
+
)*.*),)5/),.*,21.1.+--**0+7:99.93.53761<1./)-/+//)*'07377-5,,,8:/6.0/0..&.+(***050838-/'*+9./09311:14.3.-.99-,.19-/53,6/1//077662/22.010-'%#$&(*/3(%%&(0-/15-').--99.19)1/50006/00219675-000.622-4+*80-,..-/0-,1:2255653:2+-,.+6,1-&0)989888;+(&-+*,(,&0-70;7.1/,).44222/)*.,+,01../)))('(,)0-)*,'$(+8<3::-/-,.510-5-(*0/111(1/1*))//)+*.)-'+.7-2.2/5;,+)()''))-12/4:2056986.4-,.-+.-&&2123.38*52/40%)*',008.----,.01314641/00156643*+.31(')-)1**%+)(*,5;<1217-51,-6477;++/8676.7.''00:9245:5,$%)%'&&*))20;63;20',*)+..+5:*&$)(*1*)(&((-.72&&'%(&&&*++0410$%%#$&134$&'/214026;2,---:,+4----1/09;6,09+)*.0/.221912.&)*)2+*-60<;-48780-,0.00,,)%)()).,#%%$*-*%&''+/,3-./67255734183-4//..,,))*-./3:8+***+4296644231103668*8***(++*,5565,.-,,3,+,&)),0(,)(%-+470.00221428150-1-,-5391'()(&)+253*1'&(,+)/./.&'%'''*3***)()&*)-)4;146742'0.()115657;6676881+))*61/2-'/+3.+9:52889:8999;2./++,)*090***+)*.9.01110,,())*798583:237143558:3-*.((*(+$))(*.5-,)/+/./5+.2<;6.86+./;86+1099;:79./186%.'.*'+&'&$&+,/015/,,,-0856565261.8-2/811&'))*-3000..11841-'&(0,0-.'$%)*/54494341111%&+'%$'%&$&%**-'*&0,20*,-,+'+00--/4/1)0/&&))(/34:65934-.44,*++')))')/..-*+..&&-2,,016:0.5-,--,*,/,03,*)1,,*3()),/)++/*488;59
@e77fd70b-79c3-4893-a4f0-3988f7b5191b ch=88 read=10546 start_time=2019-12-12T19:12:57Z barcode=BC01 runid=2c9cf7bc05858273f10e7d7ec552fc0bd742dc3e
CCGGTTACCTTGTTGACTTCACCCCAATCATCAATCCACCTTAGACAGCTCCTTCCCTTTGGTTAGGCCCACCGGCTTCGGGTGTTATCTCGTGGTGTGACGGGCGGTGTGTACAAGGCCGAGAACGTATTCACACGACGTACTGATTCGCGTTACTAGCATTCCAACTTCATGTGATCGAGTTGCAGACCACAATCCGAACTGAGAATGGTTTATGGGTTTTGCTTCACCTCGCGGCTTCGCCCTCTACCATCCATTTGTAGCGTGTGTAGCCCAGGTCATAAAGAGGCATGATGATTTGACGTCATCCCCGCCTTCCTCAGCTTGTCACTGGCAGTCTCGCTAGAGTCCCCAACTTAATGATGGTAACTAACATTAAAGGGTTTGCGCTCGTTGCGGGACTTAACCCAACATCTCGGCTTGACGAGCGACAACCATGCACCACCTGTATCTCATATAGCTATCTCTCCATCTCTGGAGCCTTTATGAGTAGAGACCTGGTAAGGTTCTTCGCGTTGCTTCGGAATTAAACCACATGCTCCACCGCTTGTGCGGGCCCGTCAATTCGAGTTTCATTCTTGCAGACGTACTACTCAGGCGAATTACTTATTGCGTGCTACTGTGCAATCAACATCCTC
+
/+*+1-+4/60-+,'')*/,*55:.1217394.7-0/),$'&')*(.447778395)-5.+*(+%&'.+)'/-'/-.40+811+/3/--,,.3562*(.+2,/*+.9823-.*',+-+50('%&$(%&')94,/)+,))%*%145+/**'-/,2)(()'($-.1(2+,-03650'&(+,,.-/923*.*.)'(3:42--35663/1173693;.*,8;32;6-$(*:177:77/.2624;71-/0+,-'.)+344175**&%(+('')()+,,72(+,***-0+),)/4/48224/.0:5//357784236-*.43842+/)+,./*..+,--3.'/31,02446(*))*1/,..,-+-,)')/0774511281)++6.,+.''-,+0444835566/94.-../,/'%)&))-.+,((&&&'&&'%&'/675)4411,,*-5,0813103338*1-0.1111587523.-20/(*48../76;:32%$'&&$&*22:968631-0*3)*++$++.201297)(($*&68013/0121221/*.2.10912)*)+-/6/*,-&''(&$$)(78558;83811&*01-0223..//.588..*.*(*//'1,$$'($%&#%'''$%%&($$###'*%##
@216db824-b64b-405c-b00b-c3f4aeee18aa ch=2 read=6810 start_time=2019-12-12T19:12:57Z barcode=BC01 runid=2c9cf7bc05858273f10e7d7ec552fc0bd742dc3e
CTCCTGGGAGGCAGCAGTGGGAATATTACCAATGGGCATAAGCCTGATTGCCCAGCCATGCCGCGTGTATGAAGAAGGCCTTCGGGTTGTAAAATGCTCAGCGAGGAGGAAGGGAGTAAAGTTAATGCCTTTGCTCGGTGACGTTACCCGCAGAAGAAGCACAAGCTAACTCCGTGCCAGCAGCCATGATAATACGGAGAAGTGCAAGCGTCGGAATTACTGGGCGTAAAGCGCACGCAGGCAGTTTGTTGGTCAGATGTGAAATCCCCGGAGCTCAACCTGGGAACTGCATCTGATGCTGGCAAACGAGTCTCGTAGAGGGGTAAATTCCAGGTGTAGCGGTGAAATGCGTAGAGATCTGGAGGAATACCGGTGGCGAAGACGGCCCCTGGACGAACTGACGCTCGGTGCGAAAGCGTGGGGAGCAAACGGGATTGAAATACCCTGGTAGTCCACGCCGTAAACGATATCGACTTGGAGGTTGTGCCCGCTTGAGGAGGCGTGGCTTCCGGAGCTAACGCGTTAAGTCGACCGCCTGAATACGGCCGCAAGGTTAAAACTCAAATGAATTGACGGGGCCCACAAGCGGTGGAGCGTAATGGTTTAATTCGATGCAACGCGAAGAACCTTACCTGGTCTTGGCATCCACGGAAATTTTCGAGATGAGAATGTGCCTTCGGGAACCGTGAGACAGGTGCTGCATGGCTGTCAGTAATGCGTGTTGTGAAATGTTGGGTTAAAGTGCAGCAGCGCAGCCACTTATCGCTGTTGCCAGCGGTCCGGCCGGGAACTCAAAGGAGGCTGCCAGTGATAAACTGGAGGAAGGTGGGGATGACGTCAAGTCATCATGGCCCCTTGACCAGGGCTACACGATGCTACAATGGCGCATACAAAACTGACCTCGCGAGAGCAAGCGGATATCATAAAAAAGTGCGTCGTAGTCGGTTAAGGTCACAGCTCGACTCCACATGAAGTCAGGGTATCGCTAGTAATCGTGGATTGAATGCCGCGGTGAATACGTTCCCGGGCCTTGTACACGCCGTCACACCATGGGAGTGGGTTGCAAAAAGAAGTAGGTAAGCTTAACCTTCCGGGAGGGCACTTACCACTTTGTGATTCGCGGCTGGGGGTGAAGCGTAACAAAAGTGGCGCCGG
+
*+//'&31*-2.+,*-,/'+'.,5/7/+0'1*816,)%'+,(.401(2)()*'$#%())*2489787666332(*/1329838+9158*,,-*)($(+,,//0%,-(+1/4,4.())19/.6564/-,.+581245&*0,+--.501:712,+4,'-,(*')'*%()*.-004--&*-+/3/..8%%(%&*5-2376.+&&*),-74./--//01-2.,-5;977452;3/1761434044,&(085.4,'+01346834,.89105:1-.(*(7959787:;9/7/088746/.///4/2.(/,%'&&'(,/346+)&+32*),(2*6.--498615678;93375--)()(&**+././-(*,+403652757;8),)'%5/-873-01:75421.0-,,+..0'1+*.&'(*+,417:;,*/23;+.&24)2)&&+/*,0:-*2//.1)0($(%-/-59;6-*++&67310/0/101.24/12962'*.4.,.+&,//9917.-0/&*)&'(#&&)*,-/,4*&),*.2;8::23'**)*-51-'*./'/+35:972137;873.70:/74)0-)11)%+***,*.404'),%/%&(095;3567:222219714+--/0++31+/-+174,.--,+0*,.61++.+)))'04:81%')-+--,4:6588:;0-/)53228:83'%)*-'**+///-00/*)%&'(,()**(*%')/06;544691/-.**-,-0/-&$&#&$$&&&&$%*&,/)(&&+-8/.3',7/011/64:760656/0;92811645/)/%)+/999,+**&&'(-%2798114-5/4/0;:36210227982122110)*(0072'*+-/5:15853/)*%''+-/142-5//39656860)-+(&)&)),-/340/*('&*9;065.+'%*+++06:04-3446555263726&+&,)'.)***/)*./0632274+()--7--+/&-(%%'*1/00//112122:70)4&(,2.374)*&',+-989:77;/0)+0).*)+%+),(*&)&%&&')/052402,(&(&*,/((+1;63-&),*-+2110,)'&%4)/,*(*'+-+'*/--%)(%(,4-32:72146491**.////644,1.+-'&).455.,*'&''&&$2'()
@3cbe0644-bdd0-4a4f-81ec-858e958c585d ch=387 read=10845 start_time=2019-12-12T19:13:00Z barcode=BC01 runid=2c9cf7bc05858273f10e7d7ec552fc0bd742dc3e
CCGGTTACCTTGTTGCGACTTCACCCCAGTCATGAATCACAAAGTGGTAGCGCCACTCGGGGTTAAGCTACTTCTTTTGCAACCCACTCCTCCCATGGTGTGACGGGCGGTATTATTGCAAGGCCGGGAACGTATTCACCGTGGCATTCTGATCCACGATTACGCGATTCCGACTTCATGGAGTCGAGTTGCAGACTCAATCCGGACTACGACGCACTTTATGGTCCGCTTGCTCTCGCGGAGTCGCTTCTCTTTGTATGCGCCATTTGTAGCACGATGTGTAGCCCTGGTCGTAGGGCCATGATGACTTGTTTACCTTCCCCTCCAGTTTATCACTGGCAGTCTCCTTTGAGTTCCCGGCCGGACCGCTGGCAACAAAGGATAAGGGTTGCGCTCGTTGCGGGACTTAACCCAACATTTCACAACACGAGCTGACGACAGCCATGCAGCACCTGTCTCACAGTTCCCGAAGGCGCAATCCATCTCTGGAAGAAGTTCTGTGGATGTCAAGACCAGGTAAGGTTCTTCGCGTTGCATCAGATTAAACCACATGCTCCACCGCTTGTGCAGGCCCCGTCAATTCATTTGAGTTTTAACCTTGCGGCTTCGTACTCCAGGCGATCGACTTAACGCGTTAGCTCCGGAAGCCACGCCTCAAGGGCACAACCTCCAAGTCGATCGTTTACGGCGTGGACTACCAGGGTATCTAATCCTGTTTGCTCCCCACGCTTTCCTTTACCTACAGGCGTCAGTCTTCGTCCAGGGGCCGCCTTCGCCACCGGTATTCCTCAGATCTCTACGCATTTCACCGCTACACCTGGAATTCTACCCCCCTCTACGAGACTCCAAGCTTGCCAGTATCAGATGCAGTTCCCCAGGTTGAGCCGAAGTTTCACATCTGACTTAACAAACCGCCTGCGTGCGCTTTACGCCCAGTAATTCCGATTAACGCTTGCCCTCCGTATTACCGCGGCTGCTGGCTGGAGTTAGCCGGTGCTTCTTCTGCGGGTAACGTCAATGAGCAAAGGTGTGCTTTACTCCTTCCTCCCCGCTGAAAGTACTTTTAGCCGAAATTTGCTTCTTCATACACGCGGCGCTGGCTGCATCAGGCTTGCGCCCGTTGTACCAATATTCCCCACTGCTGCCTCCCGTAGGAG
+
//0001.4.6-)30%*-'/18/,0-*&%$*,(,,,81/'3,51./1890./,.6'((*%,4+1713+*+%''0&/37.+0.*-1/')*4-(,33-09:5211/,&-,*,+)&)1.,5&//:2875)712785655:3%&((*/84*5<485507&')3-8.-./,4-::630-56<79:4+)**2014/7(-'+,1694;54*6066565766-,')/893/.)')()+5-+,+-12032-&().(*3/6761;;//34+**2,8::+%'')+**,)+/*)),..81-.4::62/,1769222130--)/&+1((+.*/000/./3/02<71132212:314666632:/,$))4-6-053.49,.-)+0,+*()++5*7-7633,-*-+(*&&))-2/..5;740303+34)*%)+39/.--/-.)-,)./15532.-,+3,+-*,%0/,,/**.141('$$5908+)/,,50063;4:83443445723'()),;743(*32:778/51577587811*1-975995774;11135((-/42<368/./258867348/.-3+/-/#(*/41'&+,1899769<;5.*5;8,0-*'*)***/('')),,.(/,$),*'(+2271;05/11,+),),0.2(1,.2,04-.-/-05/1/:/.).222806)6,670+)&(3297,+/.-.779753355%5-),,0223:8991(.3+)1.473.+.'+.020((01-16,-,(.'523888888;98/6-*5:;6-61282<:9:<59:6::9;<:7/7))-///7,-.672294018:...,,*/..+-*()*1+(-,344/,88796677637'0(*++8.09..../80/9:5:688.:6/)+.207/',*'&(&'-9*,)().....11334++11,3,385797462.--.0)01/0.)),)-,/.7232;451(&(&',,/02946409/1944+;.//:81*(&)'%(29311.4)-*-0./3:788:49303:8523())&)-1/60*/+%,&((2/(2257+:51.74:/.18827/,.,.,/2,.,2*)-*%%''&)7.98;864./).-11:1&%*01.,++,.:(46654*/+05,%2,,-745,0,..2722-+/026738:+32,'*)6+,%
@e2d8b8d5-dc40-4007-ac0c-68c4e9d5a437 ch=147 read=10623 start_time=2019-12-12T19:13:12Z barcode=BC01 runid=2c9cf7bc05858273f10e7d7ec552fc0bd742dc3e
TTCAAACGTTCAGTTACGTATTGCTCATTGGTGCTGGTGTTCGCCTACGGGAGGCAGTGGGGAATATTACTGTGAACAAGCCTGATGCCCAGCCATCGCGTGTGAAGAACTGGGTTGTAAAGCGCTGTGAGGGAGGAGTAAAGTTAATACGCATGTTGGTACCACCAAACACCGTGCTCGTACCAGCAATACTTGATAGCGAAATTTTGCAAGCGTTAATCGGAATTACTAAGGGCGTAAAGCGCACGCAGGCAGTTTGTTAAGTCAGATCTTAAATCCCAGGCTCAACCTGGGAGCTGCATCTGATACTGTAAGCGGAGTCTCGTAAGGGGGGAGTAGAATTCAGGTGTAGCGGTGAAATGCGTAGAGATCTGGAGAATACGGTGGCGAAGGCGGCCCCTGGACGAAGACTGACGGCGCTCGGGTGCGAAAGCGTGGGAGCAAGCGGGTTCGATACCTGGTAGTCCACGCCGAAATAATCGAGCAGGTTGTACGCCAGGCGTGGCGGAGCTAACGCGTTAAGTCGACCGCCTGGGGTACGGCCTGGGATTCGCTTCCGATAGATGGGCGGGGTACACAAGCGGTGGAGCATGCCGGTTGTTCGTGCAACGCGAAGACCTGGTCTTGACACATCTGAACTTTTCCAGAGATGGTTGTTGCCCGGGAACTGTGAGACGGGTGCTGCATGGCTGTCGTCAGCTCGTGTTGTGAAATGTTGGGTTAAGTCCGCAACGAGCGCAACCCCTTATCCTTTGTTGTTGCCAGCGGTCCGGCCGGGAACTCAAAAGAGGACTGCCAGTGATAAACTGGAGGAAGGTGGGGATGACGTCAAATCATCATAAGCCCGCCGACCAGGGCTACCACACGTGCTACAATGGCGCATACAAAGAGAAGCGACCTCGCCCGAGAGCAAAGCGGATATAGGGTGCGTCTCATCGGTCGGATCGGGTCTGCTCGACTCCATGAGAGTGGAATCGCTAGTAATCGTGGATCAATGCGCCTTACGGTGAATACACGTTCCCGGGCCTTGTACACACCGCCCACGTCACACCATGGGAGTGGGTTGCAAAAGAAGTAGGTAGCTTAACCTTCGGGAGGCGCTTACCACTTTAGCGTTCATGACTGGGGGTGAAGTCGTAACAAGGTAACCGG
+
&'$&%#%%(*/,,4.-.3632-***(')/.102/()%$#(*%%)+--2+,'%(('%&)&,/*+0+-)*$&%)+*+)215/38400/+(&%'&)-*''%&&&$%%((%%#%$&.-)+%(&'&$%%**)(%$*0*(,'&')/74/-2'('$&%&')+(*&&&#%%'-+)&%$#&%$'%*+,&*'+/&23.)''')(((*)'*#$%#('&&$$****22:1:22(.*+--,04-+)--./012+(*,0(/-/*,//'/143*,806,36/../)'&'**&.00&-124.-(2+1199113/0000:0//0/818'./*+%($&)+'(,-1&),3/0,%'(+(1)5*7*-7530*,+/323+,.(&()*5/-,-.3;8.-'&$%%)'1*+.*)++&,*()/-70)+8::%)(&(///.,-+))/-1%.%-(+%&'&)*44%1'($(+*&)'.**+,,/0.49467742233*,+.(%'*)(&'*(%)#('**---&$&$%%$*+')&%$%*(,,-10/,++-1/5/2/.*+,2*/0104,'')-/,-)'&'*&+*(((((.+)+-)()+(*.)*-*&%%&&)**(),.1//)+-*/&.)++1.*&,&%'%'+-++++*(%'))%%'154414++')))$%$'*()**++*)*,-.3*',(''$&%%&3-.('/)+11446)-+4.025768/40.,,,*+(('((135/6/.,,,/,++-+*05689:3895*/1*1**)(,-5,956)+0026+*4.+/1+/1-092365:6601314/78,5333695*)$(&%&)-/-&()'')-597::/,1-*/-/1)',3,9768553.+&&)(,-++''',52&&%%')1.*/541/.+(*',+-/1,+.242,1104434777,*)((+)/34682,(2)((&((&'0.)'*-+)('$'',,*,-*)+)(%+(**+/48789'.)(&&$%(+*&)(-:471,)'(+-4/7//-/0),,-0/1176:869,6(''%&$$%&)4///5:/.,'*-/57((,2./%$%$"%&)-,-6)23*$((+-/102706/.,)+)'+.08%0'75(&*'&'(*')&$&&(+,+--60/;8,.0,*,/.-490-12)$&&(,324522333667)-+4.,-1,*,6340(2+4.74-3
@e4151cd6-0450-4516-8057-26c9142da122 ch=268 read=12680 start_time=2019-12-12T19:13:12Z barcode=BC01 runid=2c9cf7bc05858273f10e7d7ec552fc0bd742dc3e
CCGTTACCTTTGTTACGACTTCACCCCAATCGCTGACCCTACCTTCGGCCGCTGCCTCCTTGCGGTTAGCTCACGGACTTCGGGTATTGCCAGCTCTCATGGTGTGACGGGCGGTGTGTACAAGACCGGGAACGTATTCACCGCGACATTCTGATTCGCGATTACTAGTAGCTCCAGCTTCATGTAGGCGAGTTTCGGCCCTACAATCCGAACTGAGACTGGTTTTAAGTTTGGCTCCACCTCACGGTGGCCATCTCTGTACCAGCCATCGTAGCACGTGTGTAGCCCTACATAAGGGGCATGATGATTTGACGTCATCCCACCTTCCTCCTGGATGCCTTGGGCAGTCTCGCTAGAGTCCTCAACCAATGGTAGTAACTAACGACGGGGTTGCGCTCGTTGCCGGGACTTAACCCAACATCTCACGACACGAGCTGACGATAGCCATGCACCACCTGTCACCTTGTCCCCGAAGAGTTCCTCGATTAAAAGAGTAATGCAAGGGATGTCAAGTGTAGAGTGAGTTCTTCGCGTTTAGCTGGGTCTAAACCACATGCTCCGCTACTTGGTAGGTCCCCGTCATTCGCTGAGTTTTAATCTTGCGACCGTACTCCCCAGGCGGAATACTTAATGCGTTAGCGGCAGCACGGAAGTGTTAGAAACCCCCCACACTAGTATTCATCGTTTACGGCGTGGACTACCAGGGTATCTAATCACATTTGCTCCCCACGCTTTCGAGCCTCAGCGTCAGTTACAGTCCAGAGAGTCGCCTTCGCCACTGGGTATTCTTCCTAATCTCTACGCATTTCACCGCTACACTAGAATTCCTCTCCTCTCCTGCACTCCTAGATAGCCAGTTTGGAATGCAGCGCAAGTTGAGCCGGGTATTTCACATCCCCTTAATCATCCGCCTACGCTCCTTTACGCCCGGTAAGAATCCGGACGCTCGCCACCTACGTATTGCGGCTGCTGGCGTAGTTAGCCGTGGCTTCCCCATGGGTACCGTCATTATCTTCCCCAAAGACCAGAGCTTTACGATCCGAAAACCTTCATCACTCACGCTGACGTTGCTGCATCAGAGTTCCCCCATTGTGCAATATTCCCCACTGCTGCCTCCCGTAGAG
+
9:33602476*%6,)*768:;:1046*0*,-///.,26)+4674840*7922,++,*-$')(+/507//0731232..021+2./+1..8-0'++,,*&,.31/./046<:7873220-.//625*+'6,3--04&1932393443515:01878;77-,(0',..-,/-+././+*,.74*2+-)/500/,-:**(*40(),17;69'(26787*1/15:-9;8),&+2;.00.//6-/;31'*%/0))'*(+/100/,(*'%$(+./010200.///.,+'*./1*%'(%%).-164163100019:2/036567+5)*&051754.14+(,*+,+)())-21.15546.-./(*++28643+*$-+4/)$'),-+**+3132+'()+//),,.6760;)&#((//00425,7,)&))(+,+(*/++())(/,33/+)&$)&,5694435413/*+,-370,.--19:2,,3)'-./1/-.206-)).*%'+,-/0./22-99386864&((/41-&%&'&+*900:3+--*3(((+,)+&(&$%+*)2+)+--/14:5572005--($)&'-%(('))'%()%&,),44<<0.2.+0+'+0124*,+.*31-'),(/&)(7.***(3/979//)(()+52'/.-.1-,((*,.7($-0))(339*&**--.+/35;96880783,--/--18:7:85863930/.0647:87*,.+47)*+:67/,/013:5012.68-/,*//.31.5///884;'*+++**+04;:7<9566''&&,*+%.83591*,.7001778:7905:0-/24*-3/134611*3-5.3*++/-,3-.3245,/.0+*+13-/&3+.11;:00)*)(1,-,),.1+,811199,1-3//9,-(+,+./0+,)1*+,79::9773-14549708;111581'()+)%(')04/*-.*+1235:33830214286-+.0-/.,/-.,)))33:21/2-0',++/,.-((.,0,,,1802277:78781776,(*('*)2...4528:,++)/.-+,066/99<89;;444)$&&&)+,875<5660//..'&%*4:/997-+0.--3309256.978.*,.+)4//7-78))825((
@ac6c8ec5-6c60-4fc1-ac31-c438e876635b ch=291 read=13772 start_time=2019-12-12T19:13:10Z barcode=BC01 runid=2c9cf7bc05858273f10e7d7ec552fc0bd742dc3e
CCGGTTACCTTGTTGCGACTTCACTGATCATGAATCACAAAGTGGTAAGCGCCCTCGAAGAGTTAAGCTACCTACTTCTTTGCAACCCACTCCCATGGTGGCGGGCGGTGTGTACAGGCGGGAACGGCGTATTCACCGTGGCATTCTGATCCACGATTACTAGCGATTCCGACTTCATGGAGTCGAGTTGCGAACTCAATCCGGACTACGACCGCGCTTTATGAGGTCGCTTGCTCTCGCGAGGTCGCTTCTCTTTGTATGCGCCATTGTAGCACGTGTGTAGCCCTGGTCGTGAGGCCATGATGACTTGACGTCATCCCACCTTCCTCCAGTTTATCACTGGCAGTCTCCTTTGAGTTCCCGGCCGGACCGCTGGCAACAAAGGATAAAGGGTTGCGCTCGTTGCGGGACTTAACCAACATTTTCACAACACGAGCTGACGGCAGCCGCTAACATCTCACGGTTCCCGAAGGCACATTCTCATCTCCTGAAAACTTCGTGGATGTCAAGACCAGGTAAGGTTCTTCGCGTTGCATCAGATTAAACCACATGCTCCACCGCTGGCAGGCCCTCGTCAATTCATTTGAGTTTTAACCTTGCGGCCGTACTCCCCGGGCGGTCGACTTAACGCGTTAGCTCCGGAAGCCACGCCTCAGGGCTTCCAAGTCGACATCGTTTACGGCGTGGACTACCAGGTATCTAATGTGTTGCTCCCCACGCTTTCGCACCTGAAGCGTCAGTCTTCGTCAGGGGGGCCGCGCTATACCGGTATTCCTCCAGATCTCTACGCATTTCACCGCTACACCTGGAATTCTACCCCTCTACGAGACTCAAGCTTGCCGGTATCAGATGCAGTTCCCAGAGTTGGGCCCGGGGATTTCACATCTGACTTAACAAACCGCCTGCGTGCGCTTTACGCCCAGTAATTCCGATTAGCAGCATATCTGTTACCGCGGCTGCTGGCTGGAGTTAGCCGGTGCTTCTTCTGCGGGTAATCAATGAGCAAGGTATTACTCCCTTCCTCCCGCTGAAGTACTTTACAACCCGAAGGCCTTCTTCATACGCGGCAGCGAAACGCATCAGGCTTTACGCCCATCGTGTATTCCCCACTGCTGCCTCCGTAGAAGAACAATAATAGCACCAACAGAAGGTTAACACGAACACCGACAACTTTCTGTTGGTTGGCACGGTGGCTTTCCACGAACACCGGTGAACTGCACGATGAGCTTTGAAGCCTATTCATGAACCTTTCGGCATCAAATACTCAGCGAAGGAGTAAGACCAACTGCTGCCCCAACTCGATATTACCCACGGCACCGGCTAACTCGCCAGCAACCCTCGAAGTGGCGTTAATCGAACCTGAGCGTAAAACAATAATCCCCAGTCTCAACAAGGCCATCAACTAACAACAATCATGAAGGGTAAATTCCGAATAACATTAATGCGGCGATGAAGAATACCGACGGCCTGAACGAAAACGGTATCGAGCTGGCGTTAATACCCTGTTGTCACGCCATAAACGATGTCGACGCCCAGACCATGCCCTTGACGTCGGAAACTTTAACGCGTCGACCGCCTGCGATACGGCTTACGGAACAACTCAAATATTGACGAAGAACCCTGGCTGTTTCCTGATGTATCCCGCAAAATGAAACAGCCTAAAGAACAGGAACAGACCGGCTTTCGTGGTGAAACGCAACCCACCAGCGCGCCAGCTGTTCTCGACTCAAAGGAACTTTGCCAGTGATAAACTGGGCGGGGAAAGGATGACGTCGAATCATCATGGCCCGACAGGGCTTACATTTGTGGCGCATACCAGAGAAGCGATCGCGGGGCTGAAAGCGGACATAAAGATGCGTCGCCCGGGTGGTCTGCAACTTCGACAATAGTCGAGATCGCCAGTATCGTCGGATATACGATGACTCGGACTGACCGCCCGTCTACCGAAGATGAATAGATGGCGGGAGGAGCATCTTTACTTTATTAGATTCATGACTGGGGTAATCGTAACAGGTAAACAGATGGGGGGGGGGGGGGGGCAATGAATTAACACAAAGACACCATTAACTATTCGGCTTCCTCAACCGCTCGAGGGG
+
.5/719256/9.-9,,)'/1/.).#$%+,577382.)(++5()1:330+--788,-&(+,*+1-3,./--3/(%.-8+9<9+50./1/')*06-*+00.2%'.86408.0/00215,43/74.)+&)''()*<767;9131/.399,-/8,)(++*2/'-1.130/18053-3021/045,,./'$..1).%&)(3*.917)3,9:9672%-(&&$)+14.0033624/105/0++'+*.2,.0031346463721)/.12749<.;-(%#$%%(-113(-1159/.7:6,&('%2528,**%(((,-4-//89:;5688,13-*.1025124<9256.23/3.-.18895355***/-1&&'*/+/:01967,7++,)117(5/21,1')/-0.((%%-+1/:..-74,,,-/*/*,*83531.,--,'..52/2/3532+(+,(,*))*&')*0479,/2:7.94-,/1-2.,-,18,/865514')*233+)*&')/0;:;69971578<156303'/+7929,++*)0,-.,-%)'.+15(53./02110)*%')''($%$$(,0;437599084;748:71211;<.1314/6-,/-5/*3&0/179,'6763:8783011100/23/5./028(7*4/.1612+7;36(&/.'&()&0+*)//.136/..73)+,.-/24...-448*0*,*/117++&&&--)+,1744+/--17-.01/48-//+*+23223339<988://0:45+43..)*-(*)-7064/-6-1+.'&&**)-,+&//1*389556957743-39464.-'1--+433/,///143778890-''-'(57),4017)+.;88069;74+))'*2//,4/2*.6-1)/150+.-.25122.618086325-,.++--.681./2/)++.86//341:<-40+3*+#''$*$$%*-0*4.-2,-/31013,*)(&#'-%',-+*(*'0,+,90:9;8856+,-.-+/0+100)441-+%/').)),/7*4976080,+54..+)*,,84,&'*.-62+*+/04;7;:9;:5.01,107-'')(./.*((),6-88156.+3.5<0-59/0'*++3/29/&'&&'%&('(03//..-,'',*)&()'&$&')/0568)(-+,+1)0(,$&&'+0'075313,*/5--21.3,(+&&%(',,(0)-((1**%&((%$%#&#'$$%&%#-&().-.+%$''#%%&.*%*&&(+)'$$$&&(*)/''%$%$&&.2-+%'&&$'%&()%&%#%&%)(%$/',+&)(),,--('+0/*%+'&&$-4*&%&#$%,*'%%$*%&$$"..)')&$)'%$%&''%&$'-,+--0,/-/*&%&'*-514271)''%&*1(*15)%&%&'')($%&&%&(**&&$&%/020'*+()($'&*+')&&&(*'*+(*&)%'&&$%%1()('((%(&**&)%(()(,+''%&&)/)+276)./0*+&&#$&)%$&(#&&%&)&%%&&-23++&&#')')+/,&*''$''&'&-.3//'+*&&)''()*,,+&%#&$&$'(&&,(&('*)-*.*$'+)*')%)+($%#%%,-.0-**'$(+1)+'''',,-.-)%'((+,++(*(-*0(%&%&'(*-'$&%%&*$&$((2'%%)++(%&%$$$$#&$%')('('&(&&''%%$%%.(**+11636(&%%')%)$'**+(%$+),(+',)-/&''&%(.&%%%$&&-+)'(&%$')/*&/2()+)*+.4//.1/&%('**)+&2,)'%''.//&)%(+))($&).,4.+&-''&$&$$$'&',(%%'+,,2&&%&%*&*%(*$%$%&'/-)&&%&&$(*&%&,/.**++/)(&+*+++0%$&'+/*&&%&)0.2*&'*''($'%&)),30-&$'./2150%/%-//0)/,-)$$%(,,/.+&)((,,-/))*.+070$)(%%'%$''&%)&(&#'(*)/,*.2,(+&&%'*'$)*%$'))&%'%$%+,/-&'('))+-*'&&*))'+)%%&('&(,))$%*,')(((&)+'%$#"#$$*&%$&%&(*,..0102,&#$#'(%%$%#%&%*,,'-(()&&%&&%'&$$''%&&(&$
@f4c5aace-4462-481c-845c-8228d5ab99d9 ch=293 read=14832 start_time=2019-12-12T19:13:15Z barcode=BC01 runid=2c9cf7bc05858273f10e7d7ec552fc0bd742dc3e
CTCCTACGGGGAGGCAGCAGTGGGAATGCAATAGGCGCAAGCCTGATGCAGCGCGTGTATGAAGAAGGCCTTCGGGTTGTAAGGTACTTTCAGCGGGGAGGAAGGGGTAAAGTTAATACCTTGCTCATTGACGTTACCCGCAGAAGAAGCACCGGCTAACTCCGTGCCAGCAGCCGCGGTAATACGGAGGTGCAAGCGTTAATCGGAATTACTGGGCGTAAAGCGCACGCAGGCAGTTTGTTAGAATCAGATGTGAAATCCCCGGGCTCAACCTGAGACTGCATCTGATACTGGCAAGCGAGTCTCGTAGAGGTAGAATTCCAGGTGTAGCGGTGAAATGCGTAGAAGTCTGGAGGAATACCGGTGGCGAAGAGCGGCCCTGGACGAAGACTGACGCTCAGGTGCGAAAGCGTGGGAGCAAACGAGTTAAGATACCTGGTAGTCACGCCGTAAACGATGTCGACTTGGAAGTTTGTGCCCCTTGAGGCGTGGCTTCCGGAGCTAACGCATTAAATTGACCGCCTGGGAATTACGGCCGCAAGGTTAAAACTCAAATGAATTGACGGGGGGGCCTGACGGTGGAGCATGTGGTTTAATTCGATGCAACGCGAGAACCTTACCTGGTCTTGACATCCACAGAACTTTCCAGAGATGGATTGGTGCCTTCGGGAACTGTGAGACAGGTGCTGCGTGGCTGTCGTCAGCTCGTGTTGTGAAATGTTGGGTTAAGTCCGCAACGAAGCGCAACCCTTATCGCTGCTTAGCGGTCGGCCGGGAACTCAAAGGGAGACTGCCAGTGATAAACTGGAAGGTGGGGATGACGTCAAAGTCATCATAGCCCCACTTACGACCAGGGCTACACGTGCTACAATGGCGCATACAAAGAGAAGCGACCTCGCGAGGAAACAGAAAGGCGGACCTCATAAAGTGCGTCGTAGTCCGGATTGGAGTCTGCAACTCGACTCCATGAAGTCGGGAAAATCGCTAAGTAATCGTGGAACAGAATGCCACACGGTGAATACGTTCCGGGCCTTGTACACACCGCCCGTCACACCATCAAATTAGGTTACGCAAAGAAGTAGGTAACAACCTTCGGAAGGCGCTTACCACTTTGTGATTCATGGCTGGGGTGAAGTCGTAACAAAGCCGG
+
...,(%)&16+)-30/76.//')%)''&&))*%6/.&*+/%+6955504*'))*787889742%()'))./6306619*/,(../,-.693%0-,49-)/-16(3.(+-73/-000,,1((*')68508/-.43;33:-,-.-1+&,)$'+0*(**)4---87371:91..-,301(+((++,,5-0,./,/03/.0/516169206.0/./18:7641272,.1.(*%()*.-//32*%-/.%&%'(/4+,))(-230/31,+3621/(%('$'&'*-7011114000&188::7,*)(*-2344453+)),(),)0,/3++8551,.///844047//2334./---/0<2080,8-.0826727.')*'%**/1-4-),:72-.*(+(%(+42434,)....%&(')+-6398.001:00-++0-1*+-4*3:.0960221(,,*00129.510113983))'1'.,*.74*/-253+/412033,+.755.7-1-*&&*'&&,-*-9-0)-%*/2667963/+(')*$/)0.524/(1.2;6;7+3.23<20/&')+.-1',063(%'&#''.'./07./0+1*,'2/95769;7-/111970**''&(*-/02/2934256393225551,,-/78-.740'()+,-/995.7.8/8644742;;5:778642446238788977(74:660.%(&'*./3:-,)2*+,04991/1030328/.2.66,/5'3,+++.752./4.,2124)(-'&'%'*14;:93:503;88988504-+--$,(2239967611228(/.-0,**--/8762778854*-3*(44687/0%2615,&(/,*++,39169:8**)))/,,+-$$+&1&,).1564876,)*')**.04797772/-,'+**/+)*-)'&&,4/295544181.148684583640.,,'6)$($%&*+4.1/--/23578:67122//1(8*-++**,+-)&)#%,//05851012232:7782,+()*.-''3/.46705++0.0/-0$*(,'+,-655;,23756479*-),'*',(*0-0+-(),0/&(.+,(,*).**(,,*+//*0'%,+72+6+*3.&+151.1568<7865'54455,,-;43362362/&&$$,*//
@8de05f76-7472-4178-a606-1bdd138998d8 ch=4 read=8397 start_time=2019-12-12T19:13:17Z barcode=BC01 runid=2c9cf7bc05858273f10e7d7ec552fc0bd742dc3e
CGGCTTCACCCCAATCAGCCCTACCTTCGGCCGCTGCCTCATGCAGTTAGCTCACGGACTTCGGGTATTGCCAACTCTCATGGTGTGACGGGCGGTGTACAGACCAGAGACGTATTCACCGCATTCTGATTCGCGATTACTAGTAGCTCCAGCTTCATGTAGGCGAGTTTCAGCCACAATCCGAACTGAGACTGGTTTTAAAGTTTGGCTCCACCTCGCGGCGTGCATCTCTCTGTACCAGCCATTGTAGCACGTGTAGCCCTACATAAGGGGCATGATGATTTGACGTCATCCCCACCTTCCTCCTAGTTAACCCAGGCAGTCTCGCTAGAGTCCTCAACTTAATGGTAGTAACTAACGACAAAGGGTTGCGCGTTGCGGGACCTTTATCTCACGACGAGCTGACGACAGCCATGCACCACTGTCACCTTGTCCCCGAAGGATTTCCTCGATTAAAGAGTAATGCAGGGATGTCAAGTGTAGGTAAGGTTCTTCGCGTTGCTTCAATTAAACCACATGCTCCGCTACTTGTGCGGGGTCCCCGTCAATTCCTTTGAGTTTAATCTTGCGACCGTACTCCCCAGGCGGAATACTTAATGCGTTAGCGGCGGCACGGAGGTGTTGGAAACCCCACACCTAGTATTCATCGTTTTACGGCGTGGACTACCAGGGTATCTAATCCTGTTTGCTCCCCACGCTTTCGAGCCTCAGCGTCAGTTACAGTCAGAGTCGCCTTCGCCACTGGTGTTCTTCCTAATCTCTACGCATTTCACCCGCTACACTGGGAATTCCACTCTCCTCTCCTGCATAGCAGTTTGGAATGCAGCACCCAAGTTCAGGCGGGTATTTCACATCCCGTAATCATCCGCCTGCATCCTTTACGCCCAGTAAATCCGGATAACGCTCGCCACCTACGTATTACCGCGGCTGCTGGCGTAGTTAGCCGTGGCTTCCTCCTTAGGTACCAAATCATTATCTTCCCCAAAGACAGAGCTTTACGATCCGAAACCTTCATCACTCACGCGGCGTTGCTGCATCAGGGTTTCCCCATTGTGCAATATTCCCCACTGCTGCTCCGTAG
+
*2(-374+9:9+.1//'/072,,0/188437526631/..'+*.%/-5/,)+,++5832140&00002225:/2-,+-,+11:8977781:06)4./.()**)-8&''(,75991;0-.:77+02(,65682113096666+++-&,+8+***.1-)4,,/1:3623/;---&''((1:/1+*-/..*/.23+-*-1;-84*,8;817166625:884,'*+*7114760..).2/)31/45<*:,(&&(((012,*&)04*&)+-..6037609.----0:</./84865307;3,2;:<9:527+)+3-;+78*+587326998,-///2333533+0'%&--0,7/.-.580006/52848).52-63.-)'*5022:4,*$%%&(),-/(/.+.(&)/.0/33463&.2.0+0+./%)%'('&*)*/,-512+((,'(&.7414343-8-3+,()*+/73.*+&,-/13988/1066202--0-7/76492//0,5//05*%)&,,:58/,)),,--28461.-30*+02003*01561-155;6:7-160063:<:,95-5.,,1125,/+/-9:90--05.4140..01./1/0-4,++-.:0,0.,-.1(+0-/233(+10+48-&(-,71,0678<98:87.;;/+62<3237975466964%%1*.184;-1,))/76)*+.983,/--.4,+++1142-,,--;;3071/+2279/.,+*.1:;:<;98;46768547<::</2,-85424/-11313<2/,-3-+/101.2-)/%/)4;492203,/,+0.16456**$&'&++95/7,1-'++,..5:/2-(.-&++04(///+-51../0/3-%$',5.1072124.%%((*1+,7.,0219+))349701)9-;11*/-2253572262/0-0/27356254:8888.;-.-443930/283:492262)(*(+)&0++%.(-64--+1510.02/88'0;7,/73-'//26.-/1244)'36+6;8<989:134305674;641:/.+,+,.9)+4+15)6;;0,-9-..43855798694,-/.-+*-+187825
@3296c89e-4a6d-4a2f-b099-5fbc04a2cab3 ch=276 read=12575 start_time=2019-12-12T19:13:21Z barcode=BC01 runid=2c9cf7bc05858273f10e7d7ec552fc0bd742dc3e
CTCCTACGGGAGGCAGCAGTAGGGAATTTTCGGCAATGGAAACCCTGACCGAGCAACGCCGCGTGAAGGAAGAAGGTTTTCGGATTGTAAACTGTTATAAAGGAAGAACGGCGGCTACGGAAATGGTAGCCGGTGACGGTACTTATTAGAAAGCCACGGCTAACTTTTCGTGCCAGCAGCCGCGGTAATACGTAAGGTGGCAAGCGTTATCGGAATTATTGGGTAAAGAGGGCAGGCGGCAGCAGGGTCTGTGGTGAAAGCTGAGCTTAACTTCGGTAAGCCATAGAAACCAGGCAGCTAGAGTGCAGGAGAGGATCGTGGAATTCCATGTGTAGCGGTGAAATGCGTAGATATATGGAGAACACACCAGTGGCGAAGGCGACGATCTGGCCTGCAACTGACGCTCAGTCGAAAGCGTGGGGGGGAGGCAAATAGGATTAGATACCCTATTAGTCCACGCCGTAAACGATGAGTACTAAGTGTTGGATGTCAAAGTTCCAGTGCTGCAGTTAACGCAATAAGTACTCCGCCTACAAGGTAGTACGTTCGCAAGAATGAAAGGTGTGGGGCCCACTGCAAGCGGTGGAGCATGGTTTAATTCGGAAGCAGCGCGAAGAACCTTACCAGGTCTTGACATACTCATAAAGGCTCCAGAGATGGAGAGATAGCTATATGAGATACAGGTGGTGCATGTGTCGTCAGCTCGTGTCGATGTTGGGTTAAGTCCCGCAACAGGCGCAACCCTTATCGTTAGTTACCATCATTAAGTTGGGGACTCTGGCAGAGACTGCCAGTGACAAGCTGGAGGAAGGCGGGGATGACGTCAAATCATCATGCCCCTTATGACCTGGGCTACACACGTGCTACACAATGGATGGTGCAGAGGAAGCGAAGCCGCCGAGTGGAAACCCATAAAACCATTCTCCAGTTCGGATGTAGTCTGCAGCAAACGCTACATATGAAGTTGGAATTGCTAGTAATCGCGGTCGCTGTCGCGGTGAATACGTTCTCGGGCCTTGTACACCGCCCGTCACACCACGAGTTATTAACACCCGAAGCCGGTGGCCTAACCGCAGGAAGGGACTGTCTAAAGGTGGGATTGATGGTGGGGTGAAGTCGTAACAAGGTAACCGG
+
.+2'(%4,8*'/9./33*14,+2,,.5;<:.7<87955,(.+,;+-,016032459645;377895:/3.-*-)+4-::5-1.+;+./:;7890,.//::--,24/053-722:440-+*//,.0('''.-*100,,*&-()*,(()*%++))13.--6.-12*)',,008702,--236444110/50).//0+/.22622104,5-,-6-0)*-,,10,)&'+8)'(51500-4,7++)1/+13642012377738701'*,**+,.*(*3-'224928:100,--0-8//62.+*+',*..26/54+)+3:7982431,-)9-70/./.++,,7380191.16896554/1(,4/.*('**-),602102.'(3*5047.----/304136/6/-.445164/&()+&(*+,-2820041,+***-;<10/4.,1-+*+,&*5*&())+-/7&$&%''*,/273/,0(((('*))-$)*4:7;994772:/.229*+/:999891115251//1.,+)%)&/0.))1/+$&'))((*022317;8443/-2331')*&*'(%',5-.3($,&&(064;-13;8.01-.0/0:;/885/-&,)',.),,6224./78695/18*/---.:/..2205662416/./-,0(((***567/+))-0)777786744235,3,2//1846561.&'*0313'%()2133(()&'5592:0666404/6/,/3//*(./053+392,1+++*1//-3;67;9::20917.4027;82452-+&%%((*34:8972777867821220.1(*1/750::+455546899<0/0:::::13:3.-2))()*1/77467.-++%)*,48660/-2534;::5445581+,((*)-,-1.097/,*'(&&&1*&4;5,-.5884;78:626)+.8:;/3-1+,(322--++$&'())%*,+,--&)),.-4293-/..+-,-**.81-&&&%*'&')*/1787;987;756558648+3031'+&)%'&**)15622735330,..1537+.-..0)0,)'-,,38+876280079662/.*.,3*-($')05324:)3,04;:-/.*+/606287*(*6/-)()+4976:-668:88/9
