# Supplementary material for: De novo species identification using 16S rRNA gene nanopore sequencing
Source: PeerJ. 2020 Oct 21;8:e10029. doi: 10.7717/peerj.10029 (PMC7585375; doi:10.7717/peerj.10029)
Supplement: Supplemental Information 2 — Contains raw reads. [file peerj-08-10029-s002.zip › pass_fastq_runid_2c9cf7bc05858273f10e7d7ec552fc0bd742dc3e_110.fastq]

@afe7a2f6-a328-475f-b75a-949913a5d521 ch=131 read=42169 start_time=2019-12-12T23:59:48Z barcode=BC01 runid=2c9cf7bc05858273f10e7d7ec552fc0bd742dc3e
CTCCTGGAGGCAGCAGTAGAAATTTTCGGCAATGGAAACCCTGACAACGCCGTGAAGGAAGAGTTTTTCGGATTATGGCTTCCTGTTATAAAGGAAGAACGGCAGCTGGGAAATGGTAGCCGAGTGACGGTACTTTATTAGAAGCCACGGCTAACTACGTGCCAGCAATAGCCGCGGTAATACGTAGGTGGCAAGCGTTATCCGGAATTATTGGGCGTAAAGGGGAGCGGAAGGCGGCAGCGGGTCTGTGGTGAAGCCTGAAGCTTAACTTCAGTAAACCGCCACAGAAACCAGGCAGCTAGGTGGGAGAGGATCGTGGAATTCCATGTGTAGCGGTGAAATGCGCGTAGATATATGGAGAACGCAGTGGCGAAGAGCGACGATCTGGCCTGCAACTGACGCTCAGTCGAAAGCGTGGGGAGCAAATAGGATTAAGATACCCTAGTAGTCCACGCCGTAAACGATAGATACTAAGTGTTGGATGTCAAAGTTCCAGTGCTGCAGTTAACGCAATAAGTACTCCGCCTGAGTAGTACGTTCACGCGAATGAAACTCAAAGAAAGGAATTGACGGGGGCCCGCACAAGCGGTGGAGCATGTGGTTTAATTCGAAACAGCAGAACCTGCAGGTCTTGACATACTCATAAAGGCTCCAGAGATGGAGAGATAGCTATATGAGATACAGGTGGTGCATGGTTGTCGTCAGCTCGTGTCGTGAGATGTTGGAGTTAAAGTCCGCAACGAGCGCAACCCTTATCGTTAGTTACCATCATTAAGTTGGGGACTCTAGCAAGACTGCCAGTGACAAGCTGGAGAAGGCGGGGATGACGTCAAATCATCATGCCTTATGACCTGGGCTACACACGTGCTACAATGAATGGTGCAGAGGAAGCCTTGAAGCCGCGAGTGAAGCAAAACCCATAAAACCATTCTCGGTGGTTGTAGTCTGCAACTCGTGAAGTTGGAATCGCTAGTAATCGCGAATCAGCATGTCGCGGTGAATACGTTCTCGGGCCTTGTACACACCGCCCGTCACACCACGAGTTGATAACGCGAAGCCGGTGGCCTAACCGCAAGGAAGGCTGTCTAAGGTGGGATTGATGATTGGGGGGCAAGAAGTCGTAACAAGGTAACCGG
+
/1+.$'()+-,668-34('%'/+49905885:41(/,)12&$'(&*0001./2265031/&&)079:1.,/&6*+-452201')+/90-0;+0-1+)09:4:/'()&-+(06//874000/&&'),67*-*(''(((/-+'+)&*-/1/71211.../68260',1-,&&$/*2-4,*-+**///02:00016936.6.--7((1('-)(.01:::88:9+.*5,),-)1()+3-370%&&+67./**-,427**$,*-/.2+('''%)-6/+0016*3.&'%%')+,55.6&61-,)++(.(+(1+)))/0/69896)4(6+77,...00-22297104/-775124025421+,/.))')($)(',(.*,,'&(),211/0-1-3/3/001440100--../5877'(+,++251+++%'/1;84(,+&2'2()+535;')+-0//79535567,+,.*,*).''$)(-/0104107363:58742,+-52(*,58::::87190412609100/13788968833,)/*/66769<4.0./()7,./9701279+&,.)''+)1+*+,1/75*05)','+/5475:94/*++02.--13<:198;5-).),(.2)3*3.)*%)'(&))-,+.1130333325:0/33.7)))++,86+))((/,00//00+-/02777861901985634296<77766.,--,3/-,-.,312/23,3.0-'+1/42*$''('+1-81024148;5;1-0/02316.,)-'*/-::94<47+3-.8:13544+'**'(+.667/7+..33897/12340**(,13+19447689777:<8566::5+'+,'/21140/+)-('')-,+&).5577666;64&0.(14140-(.**,()&%%&+.,1925')+*,*2%*.;:13;7,+-/,)**0090,,()'')')&&*+36532,&.-/,&&(++/0928;66('3')+),*+%')+746.02128884:2732199485488452:86/3/./654415:56;445300,/5%+*)/,--..43.((((0,.87:32/0'(17973426/*-)(++-'-/0//012/7.,7**+./1250473*&$(*$(*(,,1022043*2/99;:10
@da09fb01-ad03-4d75-b26d-bbe224339fff ch=88 read=65264 start_time=2019-12-12T23:59:46Z barcode=BC01 runid=2c9cf7bc05858273f10e7d7ec552fc0bd742dc3e
TCATTGTACTTCGTTCAGTTACGGCGGAAATTGCTCATTGTAGCACGTGTGTAGCCCTGGTCGTAAGGGCCATGATGACTGATCATCCCCACCTTCCTCCAGTTTATCACTGGCGATTCTCCTTTGAGTTCCCAGCCGGACCGCTGGCAACAAGGATAAAGAGGTTGCGCTCGTTGCGGGATAACAACATTTCACAACACGAGCTGACGGCCATGCAGCACCCTGTCTCACAGTTCCCGAAGACCAATCCATCTCTGGAAAGTTCTGTGGATGTCAAGACCAGGTAAGGTTCTTCGCGTTGCATCGAATTAAACCACATGCTCCACCGCTTGTGCGGCCCCATCAATTCATTTGAGTTTTAACCTTGCGGCCGTACTCCCCAGGCGGTCAGAGCTTAACGCGTTAAGCTCCGGAAGCCACGCCTCAAAGGGCGCAACCTCAAGTCGACATCGTTTACGGCGTGAGACTACCAGGGGTGGCATCTGGCCTGTTTGCTCCCCACGCTTTCGCGCACCTGAGCGTCAGTCTTCGTCAGGGGCCACTTCGCCACCGGTATTCCTCCAGATCTCTACGCATTTCACCGCTACACCTGGGGTCTACCCCCCTCTACGGAGACTCAAGAGCTGCCGGTATCGGTCACGGTTCCCCAGGTTGAGCCAGAGTTTCATCTGACTTAACAAACCGCCTGCGTGCGCTTTACGCCCAGTAATTCCGATTAACGCTTGCACCCTCCGCATTACCGCGGCTGCTGGCTGGAGTTAGCCAGGTGCTTTCTTCTGCGGGCGGCGTCAATGAGTATTAACACTCCTTCCTCCCCGCTGAGAAGTACTTTACAACCCGAGGCCTTCTTCATACACGCGGCATGGCGGCTGCATCAGGCTTGCGCCCATTGTGCAATATTCCCACTGCTGCCTCGGCGGG
+
#,+01*.,.266/2:3*-6+$)-*+'&&**&),.07064..--+)+)(*)''')067356::-6,*-127;89333/-%$%')*80+496*19433-').+.292-/201,0*('%*$'&)$&*)*339;.1'%(+,4;7967891;103648(4,636(&%*)/8,2*201,8+-$,-0*%&$((0+328-0&&'()&)+-/65,&'&$$&-+,,*))%*-))/0.',,0.27;2:/-.1+%+&3(-6;89:75452/30-041/-)-64:578876::95/4126+2/:88<86706///97:***3);;21333-60111769;142913**'&)42)&*00636206<1+,-*8901/.-,-,..7440+**)0,.+%//30,0*%((%(-409065,1*('%%%0(((1.&/0.1/254680+&)%$#'&*')57)5-6601456786<:1-/(%&*&$%%'*')+(*10)'('(%..*)*),551;3.01513/$'(*-24/,-'-,0824+6767.)*,+2:7020*,-1,))$')-0027,4908244573.3')*111331-0/0+4:,*,31*,)).0783//)(*.*)0-0.5/-/2-2+*(*23703'%'*+$'*+),3/15*0)--3)480987,&)-3-,+150'*&+)61//,,()+/+..;166..''/7./0,,(&'&(,+*10/.0++.135640/357917*,+.,/35;511./745735;3.2../::63.,*)+$(-*))0(%(%&%)*13.0<8746).*(%%&*))+*)'%'('00-**&,/38-8732+44-)-.('%&(&&&((.+,43+35)&%,).63;67<88864.2...-,)+'($(-+,,../6*20448/4+-+((,1-/1-6*('+,-18*-11150//-1(*%$*'
@90534ab8-00a4-4b71-8632-32cde54c4981 ch=470 read=37577 start_time=2019-12-12T23:59:50Z barcode=BC01 runid=2c9cf7bc05858273f10e7d7ec552fc0bd742dc3e
CTCCTTGGGAGGCAGCAGTGGGAATATTGCACAATGGGGCGCAAACCTGATGCAACCATGCCGCGTGTATGAAGAAGGCCTTCGGGTTGTAAGTACTTTCAGCGGGAGGAAGGGAGTAAAGTTAATACCTTTGCTCGTGGCGTTACCCGCAGAAGCACCGGCTAACTCCGTGCCAGCGCTTAGCCGCGGTAATACGGAAGTGCAAGCGTTAATCAGATTACTGGGCGTAAAGCGCGCAGGCGGTTTGTTAAGTCGGATGTAGAAATCCCCGGGCTCAACCTGGGAGACTGCATCTGATACTGGCGAAGCGGAGTCTCTCGTAGAGGGGTAAGAATTCCAGGTGTAGCGGTTGAAATGCGTAGAGATCTGGAGGAATACCGGTGAGCGGCCCCCTGGACGAAGACTGACGCTCAGGTGCAGCGTGGGGAGCAAACGGGATTAGATACTGGTAGTCACGCCGTAAACGATGTCGACAGGTTGTGCCCGCTTGAGGCGTGGCTTCCGGAGCTAACGCGTTAAGTCGACCGCCTGGAAATACGGCCGCAAGGTTAAAACTCAAATGAATTGACGGGGCCCGCACAAGCGGCGGTGGAGCATGTGTGGTTTAATTCGATGCAACGCGAAGAACCTTACCTGGTCTTGACATCCACGGAAGTTTTCAGAATGAAGAATGTGCCTTCGGGAACCGTGGAGACAGGTGCTGCATGGCTGTCGTCAGCTCGTGACGAAATGTTGGGTTAAGTCCCGCAACGAGCGCAACCCTTATCCTTTGTTGCCAGCGGTCGGCCGGGAACTCAAAGGAGACTACCAGTGATAAACTGGAGGAAGGTAGGGATGACGTCAAGTCATGCCAGCACCCACGACCAGGGCTACACGTGCTACAATGGCGCATACAAAGAGAAACTGACCTCGCGAGCAAGCGGACCTCATAAAGTGCGTCGTAGTCCGGATTGGAGTCTGCAACTCGACTCCATGAAGTCAGGAATGTAGTAATCGTGGATCAGAATGCCACGGTGAATACGTTCCCAGGCCTTGTACACACCCGTCACACCATGGGGATGGTTGCAAAAGGAAGTAGGTAACAACCTTCGGGAGGGCGCTTACCACTTTGTGATTCATGACTGGGGTGAAGTCGTAACAAAG
+
-:95.3-)-')*,,44/24/72-10/3440/2/92./2,)$(,.',63222342+263848775240102146**3+3/8798*71220,1+&))*08/2&+*0:5.-',)/:6(+,/961-8-9-01/47-,221)1+,)((3--84-.*(+)%)(*,*)*'/()*673432***+(&&$%%)'&(*,(9,*,1,..&+)--37/86281705+--/4,33497735995..)+&*&--)+0370.0603,0.,2-00.*)-10).26.'1784:*5-5,//-&%-051010160/,)()'')'''*,.('*,+..,/259-*.36.-1)'3+7-/5--(**/,..+2**,-54,-/64-+,++22251/5./3/07995120,.(3/7983*1978,'&&$('()+-64900,''%)%(*0437)&'(9;4:046-*,()-,,0+-783312(+.59897;0//00...-()%()*1(-+/.+&,,/./.53434832/2).,*)(+/-.//19191568231,(-0+/'()('-.0440+0.7-.1.8;<47792;51016565082984,21)**-,./04*&,,*2+'**.-**))./2;2296;/../.:66655128,..+&'((0422264/01(255620232-2,,7:/2++'++*/)''+.$/&'10/1+7:8:8133**(,,.&(),,/211113:7658978/*)*,*(&'%'*-33/0345+**917/7,-&&(,16,)22672,01)%*(/.''.((+2../,,,3;15)//.-53.302848/+0*----%.-),,,....',/6/,+'*,&)(%25/3647926786147+((($($&'2.(%&(,+')1977+*)(((+3:766685'4126000.38(%)(*,)++001857042.+.59016;44433'(+20,2779:9385865-33-6.3+*),239/2+--:78863,(,-30..1)(($&(%%%&',./0:;:;7770%'')*3++,1:975;8.2/0-,,*$033/6.-.5332-03.+/26/./..7686+*++1*514595'(&&%&',-2)+'(*5122:3,95-*/2./.9.-90*+12-,2234:4898676133.*(,++,85:89438*+
@141c5b1f-338f-4288-a644-f85b62da2e7d ch=400 read=39628 start_time=2019-12-12T23:59:53Z barcode=BC01 runid=2c9cf7bc05858273f10e7d7ec552fc0bd742dc3e
CCGGTTACCTTGTTACGACTTCACCCCAATCATCAATCCACCTTAGACCGGCTCCTTCCTTGCGGTTAGGTACGGCTTCGGGTGTTATCAAGCTCGTGGTGTGACGGGCGGTGTGTACACAAGGCCGAACGTATTCACCGCGACATGCTGATTCGCGATTACTAGCGATTCAACTTCATGTAGTCGAGTTGCAGACTACAATCCGAACTGAGAATGGTTTTGGGTTTTGCTTCACCTCGCGGCTTCGCTTCCCTCTGCACCATCCATTGTAGCACGTGTGTAGCCAGGTCATAAGGGGCATGATGATTTGACGTCATCCCCGCCTTCCTCCAGCTAGTCACTGGCAGTCTCGCTAGAGTCCCCAACAATGATGGTAACTAACGGTAAAGAGGTTGCGCTCGTTGCGGGATAACCAACATCTCACGGCCCTAATTTGACGACAGCATGCACCACCTGTATCTCATATGCTTCTTCTCCATCTCTGGGTGCCTTTATGAGTATGTCAAGACCCTGGTAAGGTTCTTCGCGTTGCTTCAGATTAAACCACATGCTCCACCGCTTGTGCGGGCCCGATCAATTCCTTTGAGTTTCATTCTTGCGAACGTACTACTCAGGCGGAGTACTTGTTGCGTTAACTGCAGCACTGAACTTTGACATCAACGCCCAGGTACTCATCGTTTACGGCGTGGACTACTAGAGGGTATGAAATCCTATTTGCTCTTTACGCTTTCGGGACTGAGCGTCAGTTGCAGGCCAGATCGTCGCCTTCGCCACTGGTGTTCCTCCATATATCTACGCATTTCACCGCTACATGGAATTCCACGATCCTCCTGCCACTCAAGCTGCCTGGTTTCTATGGCTTACTGAAGTTAAGCTTCAGGCTTCACCCTGAACCCTTGCTGCCGCCTGCTCCCTCTTTACGCCCAATAATTCCGGATGCCCTTGCCACCTACATATTACCGCGGCTGCTGGCGCGTAGTTAGCCGTGGCTTTCTAATAGAAATTGCGTCCCGCTCGGCTACCATTTCCTGTAGCCGCCGTTCTTCCTTTATAGCAAGTTTACAATCCGAAGACCTTCTTCCTTCACGCGGCGTTGCTCGGTCAGGGTTTCCCCCCCCATTGCCGAAAATTCCCTACTGCTGCCTCCCGTAGGAG
+
.6,70;11817'05#'))/6:85/;;0,//04751514503547335-(+,,-444.4,/0./3:8:)0)&'+(,)131)9540241/012&,--*../+0057:7;:7'2-/./*+*+*25.34()--,6988<323807375789:;:936/./1113//032353852(/,20768896343.-0+9--+2222034;96.+*-00--,+5.)81:;0(+,*89.,-./*,3.2703294490+-7.04.+-..+(,107:9/13*+,01(,/.-.('&(/*)-6//-/-+'++*+(,+-.-)08,./2569-,-/.7+-37198)-/+)*++-;9521271460.)/,,5,,..,569*/%*+5..04488786/6/+&$,35,*%&,2:+26867425//-65-)*&+*-,412320*,+'(''$%%+'&('++)*)%*(*'(%--36567..-/.50244(*+2,-.+4243445/104)((++.51,.0.-.-/-17343030%$%(),3,4/;::<:66425*,032'(,,+3;321(+.38961-(+,+.12123934*/1.('*+8:8;8809:5308<<.7:<09/.0*(.0*,0.,++*-256.,.()*)-01014.-+1-7.77:1/00.9897:55::...478161*,(&(.))*55657873:.((*2./07944+,+,)&$+)''(*$((((/-('01*#%(%$$#&)41294,):932878799;9//:///,/0.1/..1119:243,2138<9983.*,.3:9/25/1134878263436<:1135/23/1///2300),'&()*/00/0--)%&$(**(()*+,0606:5;540.2/551:1110/,+4,6+/13//&/6/02,%(.+''(759/5.,,012;89:113046)+42;7128/81+0,29:;16/7-1$&''*1-44151'%)&)*1-./4,..'&(*+-7-,&-..,33702341853./75+(+)'*#)'&,'%(('.6+&)..34245;:-6:010/+(**+/,25)363.7.5,7://-,0,()+98006116((-+'./56:78;:72:7/1*()1,227/006+:0916967<06475;41-./:235**3832;28,*-1533.,,1,,93*+,.)'%
@ed571d36-aad0-4f89-90d1-7a47cd1ff1ed ch=84 read=47692 start_time=2019-12-13T00:00:07Z barcode=BC01 runid=2c9cf7bc05858273f10e7d7ec552fc0bd742dc3e
CCGGTTGCTGTATTTACGACTTCACCCCAGTCATGGATCACAAGTGGTAAAGCGCCCTCCCAGAGGTTAAGCTACCTGCTTCTTTTGCAACCCACTCCCCATGGTGTGACGGGCGGTGTGTACATAAGGCCGGGAACGTATTCACCGTGGCATTCTGATCCACGATTACTAGCGATTCCGACTTCATGAGTCGAGTTGCAGACTCAATCCGGACTACGACGCGCTTTGCTGGTCCGCTTGCTCTCGCGAGGTCGCTTCTCTTTGTATGCGCCATTTGGCACGTGTGTAGCCCTGGTCGTAAAGGGCCATGATGACTTGACGTCATCCCCACCTTCCTCAGTTTATCTGGCAGTCTCTTTGAGTTCCCGGCCGGACCGCTGGCAACAAGGATAAGGGTTGCGCTCGTTGCTGGGACTTAACATTTCACAACACGAGCTGACGACAGCCATGCAGCACCTGTCTCACGGTTCCCGAGCGCATTCCCATCTCTGAAAACTTCCGTGGATGTCAAGACCAGGTAAGGTTCTTCGCGTTGCATCGAATTAAACCACGTGCTCCACCGCTTGTGCGGGCCCCGTCAATTCATTTGAGTTTTAACCTTGCGGCCATGCTCACAGGCAGTCGACTTAACGCGTTAGCTCCGGAAGCCACGCCTCAGGGCACAACCTCCAAGTCGACATCGTTTTACGGCGTGGACTACCAGGGTATCTAATCCTGTTTGCTCCCCGCGCTTTCGCACCTGAGCGTCAGTCTTCGTCCAGGGCCACCTTCATACCGGTATTCATCAGATCTCTACGCATTTCACCCTTTACACCTGGAGATTCTACCCCTCACGAGACTCAAGCTTGCCAGTATCAGATGCAGTTCCCAGGTTGAGCCAGGGGATTTCACATCTGACTTAACAAACCATACTGCGTGCGCTTTACGCCCAGTAATTCCGAATTCTTGCACCCTCCGTATTACCGCGGCTGCTGGCACGGGTTAGCCGGTGCTTCTTCTGCGGGTAACGTCAATGAAACAGGTATTAACTGCCCTTCCTCCCGCTGAAAGTACTTTACAACGAAGGCCTTCTTCATACGCGGCTGCATCGGGCTTGCGCCCATTGTGCAATATTCCCCTGCTGCCTCCGTAGGAG
+
1/(0*7(..-.+,40')**-000-0+-)*+/3134(.034851'.-957/((+-29.-*)(&&'),.512)-,,//'$&9*:5:;;,72'08)(++0..+-/3933221206.&.2+,,,../,+)+/.20*99652.274;4459000///8/8,/5870*++-/50247742165583/1272).,%)**,(30:04/03667.8.4(3,998566..'*$'*,+(**.*(*+)*1/0111.2+*.)/102/01501-071*/-4179;;03/'$'&$(++01/0112;8347:92774*,3.8<68222/.++)*,545895156..287:5845586<931-&),+(131+(&*)(*-.5.3*,/.-18+*,),48:291047&6*95-25335+1.014458--$0++,'+)(&/,1:/,/0/31/256-,+**//67568;061/.-*$+6-33.&)),.87<1%%*+40*-,,.19*+:8860&*.+(+3.8778:;7723432245:849/0/,0.:105767/5.,/678,.,1,4;:38-+%/34662.32/./.-//5)3.5680&(6*8.<96:<:/()-32)1,,(-.+,385828-1//*-*178)221/---,0,+&&%''$*./712,/+',31588;:92,4-*)*+70827).,13-'((*1.*&''%$&(+,'2*:088549*//+)+998897843438*$%).--+#**+1823,/38;..01969879887<9681*)1:7//&20251*,.5706203,+(,,734443751/-.+0;96583'(7,),.03/1//)*/819,9870*+(*',/.02417(020.35+0/02:014767-98;3-,),,)+*$)-4'-227*-45*)(*+62*%$'&9)47:389431323:60/10,01*+3136/)*,/76,+''&%*$$$%&))-64126.2/60/8<5:1;2219907/-/&//074224)21,.190482454/8058;7675.60/)/(0,4.0/354433./31+/41-890,874-,.)*.2445/+.('(,1/6397<66<88))*&',*+-45255/:7316*-/194(,1),2.2-,,+2463*,++++--,//+-+1*(,
@98465d66-f7a6-4a53-82b7-1e07c59b29c3 ch=125 read=66405 start_time=2019-12-13T00:00:03Z barcode=BC01 runid=2c9cf7bc05858273f10e7d7ec552fc0bd742dc3e
CCGGTTGCCGTACGACTTCACTGATGTGAATCCTGCAAGAGTAAGCGCCCTCCGAAAGGAGTTAAATACCTGTCGCTGCCAGCCCACTCCATGGTGTGACGGGCGGTGTGTACAAGGCCGGAACGTATTCACCGTGGCATTCTGATCCACGATTACTGGCGATTCCGACTTCATGAGTCAGGTTACGGGCAATCGGACTGACGCGCTTTATGAGGTCCGCTTGCTCTCGCGAGGTCGCTACGCCATTGTAGCACGTGTGTAGCCCACGGTCATGCCAGGGCCATGATGACTGACGTCATCCCACCTTCCCTCAGTTTATGCTGGCAGTCTCCTTTGAGTTCCGGCGGACCGCCTTGCGGCAAAGGATAAAGGTTGCGCTCGTTGCCGGGACTTAACCCAACACAACACAGCGAGCTGACGACAGCCATGCAGCACCACCATCTCACGGTTCCCGGCATTCTCATCTCTGAAACTTCCGTGGATGTCACGCAAGACCGATGGATTTGCTTTCGCGTTGCATCGAATTAAATTTTATGCTCCACCGCTGCGCAGGCCCCGTCAATTCATTTTGGGTTTTGCAACGCTTGCGGCCGTACTCCCAGGCGGTCGACTTAACTTGTTGATGGCTCAGGCCGCCTCGAACTGCCAACCTCAGTCGACTTCGTTTGGCGTGGACTACTGAGGATATCTAGTCCTGTTTGCTCCCCGCGCTTTCGCACCTGAGCGTCAGTCTTCTCCAGGGGCCGCCTTCGCCACCGGTATTCCTCCAGATCTCTACGCGTTTCACCGCTTCACCTGGGTTCTACCCCTCTACAGACTCCAAGCTTTGCGGTATCAGCAGATGCTACTGCAGTTCAGGTTGAGCCCGGGGATTTCACATCTGACTTAACAAACCGCCTGCGTGCGCTTTACGCCCAGTAATTCCGTTAACGCCTCCGTATTACCGCGGCTTGCGCTGAGTTAGCCGGTGCTTCTTCTGCTGGGTAACGTCAATGACAAAGAATTATTAACTTTTCCCCTTCCTCCGCCAATTTTATTGAGCCTTCTTGCACACGCGGCATGGCTGCGTGGGCTTGCGCCAACGCTGCAATATTCCCCACTGCTCAGTAGG
+
,,(..,(+&$%"#$%'()(&*#$')&&&%&(+,().-(%%'()*)+,/66/0(&,5-((%,+7.;/-/0+($)##$*)0/-'26+(+)31%'(4+-*./12553(1*.03/.0,(.-,/((/()&'(/6236;5819213;622366+(),212,()&**/28:78212733'&*$&'+(*2'2%+**&+(/-1,5.-.')+12&),4/))'&+(),)**,-(*/,12.-2.,,+,-5/...69/66*)+,--402-/+++*53,%&+33565,-*,-585:67222-,(%)+2-5562551*0520;8-(8*-0<-,-78321,&'5557+).())-/7530*())''%$$$$$')'*+(-++00897',+'*%(+,-40.1))&*/6.%&&+%'$$,0-)),+-')&&$'%+,.0-25051015-.+0,-.(+)%&%'*1-/)+)277,3))***-363435331**)*'+,0*+)+-611'**$&$')-/+3)&&+)'#&*)&'(&&%%'),/+001/'*,2.10*&+.++./0108449*)**).1&.*494**/0374:4%).+()(0*..(#%'(,((1))**%()'*'(%(**'/30'530,*++,)-&%'')(()/*/..0&).*-(+)))'$$*.%1*+%5411)(,.**&%%$(,1'+()+'()%$+%%%'&,/,1351.(%,-)'(*11(()285+&*(*/,-0()(.-*,&33487,1--)/,-.&%2:9.06,.((0,//.,0/11//6:1.0.**,1410)'%++-,1:7.020,)))'(+0-*+%(+.++)4*%$$$%((,+208*+&&('+''''&%',-1&1'),-()'$&#$'#12.-&*/24.(0/7),//0*.34+')*,051-.+2-5.14035033((*)*1.+'&'&&)6042+(-000,/&($,(,(',.+/6&-),++-/+5.)'%&%*'&$&#'-*,,10'64670:00:-,)(#((&$'%''.--,()%,/2+%(**.)/-1-0/45,*11*0662-4)%''%#-)/*&*%&&'((-*&&%$%%%(,**($%##$%$&&((*$.*228..(+'&#%%$)),+3,.-//*+(#$$$&&-$(*,-*
@8bbd044a-83ce-46ae-a0ee-4c11618c5f3e ch=390 read=40310 start_time=2019-12-13T00:00:09Z barcode=BC01 runid=2c9cf7bc05858273f10e7d7ec552fc0bd742dc3e
CCGGTTACCTTGTTACGACTTCGCACAGTCGCGTTCTAGAAGTGGTAAGCGCCACTCCGAAGGATTAAGCTACCTACTTCTTTTGCAACCCACTCCATGGTGTGACGGGCGGGTGTGCCAGGAACGTATTCACCGTGGCATTCGATCCACGATTACTGGCGATTCCGACTTCATGGAGTCCGGTTGCGAACTCAATCCGGACTACGACGCGCTTTATGAGGTCCGCTTGCTTTCTCGCGAGTCGCTTCTCTTTGGCAATGCGCCATTGCTTAGCACGTGTAGCCCTGGTCGGCGGGGTGCGGAAGTGACTTGACGTCATCCCCACCTTCCTCCAGTTTATCACTTTGGCAGTCTCGGTTCCCGGCCGGACCGCTGGCAGCAAAGGATAAGGGTTGCGCTCGTTGCGGGACTTAACCAACATTTCACAACACGAGCTGACGACAGCCATGCAGCACCCATCTCACGGTTCCCGAAGGCACATTCTCATCTCTGAAAACTTCCGTGGATGTAAGACCAGGTAAGGTTCTTCGCGTTGCATCGAATTAAACCACATGCTCCACCGCTTGTGTGCGGGCCCCGTCATTGAACAGGTTTTAACCTTGCTTACGGCCGTACTCCCCCAGGCGGATCGACTTAACGCGTTAGCTCCGGAAGCCACGCCTCAAAGGGCACAACCTCAAGTCGACATCGTTTACGGCGTGGACTACCAGGAATTATCTAATCCTGTTTGCTCCCCACGCGCCTGAGCGTCAGTCTTCATCCAGGGGGCCGCCTTCGCCACCAGTATTCCTCAGATCTCTACGCATTTCACCCGCTTCACCTGGAATTCCTACCCCCCCTCTACGGACTCAAGCTTGCCGGTATGAATGCAGTTCCCAGGTTGAGCCCGGGGATTTCACATCTGACTTAACAAACCGCCTGCGTGCTTACGCCCAGTAATTCCGATTAACGCTTGCACCCTCCGTATTACCGCGGCTGCTGGCGCAGGTTAGCCGGTGCTTCTTCTGCGGGTAACGTCAATGAGCAAAGGTATTAACTGCTCCCTTCCTCCCGCTGAAGGTAGCACAGCCCAGGCCTTCTTCATACACGCGGCATGGCTGCATCAGGCTTGCGCCCATTGATACAATTCCCCACTGCTGCCTCCCGTAGAGAACAATATCAGCACCAACAGAAAAGTTAACACAAAACACCGACGCTTTCTTCAACGTATTATTGCGTAACTACCGT
+
5/(.-:---,5,/6*,,,..82*,('(+.1/..%))*)$+%'(26244)..09)*)2-')0)*&++00*,+)375266-,42+0-21/64/%'(16(,0,3---355;93*1-''))-9%53/8/.547<877968161123.),010)))(3),--(10148:432.23:4573.*++1'3*-*%$&&5/4,5+++).-161*(.,,)+%)-/402/*1)*.3/020'&/*(&%%&%('++.,/510/+.3+%%%'(')556:054)%'&%+0121/-***092.0886&))(*.'&&*((&($(%'(23237589:9189.,5;:9;360()-09;--.))+3.*8-0166530+/+7++/,-,0:156011.0+,(018/42:925+-('0'''+,04531-/221/../)*'*+/+-440/127313201.15,41134%586:783/.+.0)&/064-3&2578:50.0,1.+--17+(+,/1/1/+*++()8,59147:4.*&(.-59<-1)).3-42;9854.3-.500/33,&-'-+:42,)')1-1111-12-0.3(+)*,8'2.4;7,'.)$+&&$%%$&1-571,32+,)'(,(#%(+08',*21/9:<-.383.1',-22**./1.,*&'+,-//6)++),)/3111596757)1;1/./3:364520./13(403653:5(.'/./06:9979::-7*)',+*-271:015657<8.226//'$(')&*$')()-/3556989<:&28(*1495*/214-11')/++5*%212176,,.)+-66568775745;44+,6*'(-,++161,)+',+*/0/2103750*..-.0-,252/-)..2).6)42)(()11586::<386*,,-('$307,,49.-35-%%&%02))**+,223/4/10-.,&'(()-+/,(+**'%)-.559<753.5-+%)$'()*,.19867:235-.,.6..9---75.3&&%(&*//60(),-1.'%')*386778.62./6766707.-+-..8,/30,1+-(',$),1<1/862,2,+*344/0'+(%$&'()*/7,(*4092955;:1,+*(+-./832..&&'-/004&.6532&,*38-((1*)('&'%))-69.(../17604./.)*213,((1-1:5662/)0/5261.%&-3/)),/00-.//6/...14/&&%&(370692-(*&'').)+(%(.+4+)($'$#"
@eaac7f3b-ea42-4717-ab60-f0033d3097ef ch=235 read=60074 start_time=2019-12-13T00:00:08Z barcode=BC01 runid=2c9cf7bc05858273f10e7d7ec552fc0bd742dc3e
CCGGTTACCTTGTTACGACTTCACCCAGTCATGAATCACAAAGTGGTAAGCGCCCTCCCGAGTTCGCTACCTGTACAACCCACTCCCATGAGCGGGCGGTGTGTACAAGGCCCGGGAACGTATTCACCATGGCATTCTGATCCACGATTACTAGCGATTCCGACTTCGCCAGGTCAGGTTGAACTCCAATCCGGACTACGACGCACTTTACGAGGTCCGCTTGCTCTCGCGAGTCGCTTCTCTTTGTAGCCGCCATTGTAGCGTGTGTAGCCCTGGTCGTAAGGGCCATGACTTGACGTCATCCCCACCTTCCTCCAGTTTATCGCTGGCAGTCTCCTTTGAGTTCCCGGCCCGGCGGACCGCTGGCAGCAAGGATAAGGGTTGCGCTCGTTGGGACTTAACCCAGCATTTCACAACGCAGGCTGACGGCAGCTATGCGGCACCTGTCTCACGGTTCCGGGCACATTCTCATCTCTGGAAACTTCCGTGGATGTCAAGACCAGGTAAGGTTCTTCGCGTTGCATCGAATTAAACCACATGCTCCACCGCGTGCGGGCCCCGTCAATTCATTTGAGTTTTTTTTTTTTTTTTTTTAACCTTGCGGCCGTACTCCCAGGCGGTCGACTTAACGCGTTAGCTCCGGAAGCCACGCCTCAAGGGGCACAACCTCAAGTCGACATCGTTTACGGCGTGGACTACCAGGGTATCATAATCCTGTTTGCTCCCCACGCTTTCGCACCTGAGCGTCAGTCTTCGTCCAGGGGCCGCCTTCGCCACCGGTATTCACTCCAGGTGCATTTCACCGCTACCTGGAATTCTACCCCCTCGGACTCAAGCTTGCCAGTATCAGATGCAGTTCCCAGGTTGAGCCCGAGTTCATCTGACTTAACAAACCGCCTGCGTGCGCTTTACGCCCAGTAATTCCGATTAGCCTTGCACCCTCCGTATTACCGCGGCTGCTGGCTGGAGTTAGCCGGTGCTTCTTCTGCGGGTAACGTCAATGAGCAAAGGTATTAACTTCCCTTACTTCCTCCCCGCTGAAAGTACTTTACAACCCGAAGGCCTTCTTCATACACGCGGCATGGCTGCATCGGGGGCTTACGCCCATTTATTGCAATATTCCCCCCTGCTGCCTCCGTAGG
+
53434625354/21-,-.56;8,*)'(*:98989;97-105+*..32/,&*,1;5,1,'(&)&.**+0.23/&'$'',+61+--03-$*&&&,-673/1+-.35457:+,82++:7551-*,'.,086+2,6../::83342/--,268242'001.5:46.,0713)'$%*)*+%)(-1//6540+0/3:4578:78675756.-/5.+/,,*+*0213855672,0))('1.0%'.)(+.0:7/++)*(-28.;0,--00(*/33(,/.0,*,966201'49;6:66100054475798726;-.18663'&*)'++96/11%.2.40,045693196,)16-71*(-*.,'.&**.04000701/)226)5.15)-1129410122,0((,6/,/+-)*&%&&/.0:41044**$)%(1446474//.,./0300(32348445640')*3706%'()(&+*-2*+45987641+'++,-703224:00,1047789;648504-5/<::<311(,:()+65%*).20;;:<32332344959:0.)-*312-+,,(&*45667436<0+))-7:7;:;;;;;::;;;;:1.7/.-,+,)316*203/15-*0/++)**51.-,.,,,,.(/$--1/()()*)20-./6;:.0&.46*+'*.51927)/+2699:5866388...922369665256/83.2/01%+/:796020:2*-0097,,/001;5201-16/31120/64..../2619--0992/789<6;:9;;67836519;0)-..-*''')+'1;:50;:-020.-+--//111542841.,-'-*22644*1/8/09+,,,-2,*+-.0889;6<0-1,2.,'4561'()0/0,(*-,0./22427:8291::8886880,).,*'//,8-().459;420,3+*&/'(5-.-2;75790478968953444588742*%&.%(23002:176667;69<9655.-*),5:789.;31.442;/+--,-10,).+(*'%#%'*-6..6<:*,56634/,+,-64((*/*41*(**+21:6:54;6670/%-,..4.*+.531//'-/)186*+24),)10(%*1-%-'').7.%-0*.43,)))+((*0*183307'
@c6f6e6e4-043c-43fc-8062-e5505f4e8024 ch=391 read=37171 start_time=2019-12-13T00:00:14Z barcode=BC01 runid=2c9cf7bc05858273f10e7d7ec552fc0bd742dc3e
CTCCACCACGGGAGGCAGCAGTAAGGAATTTTTTCGGCAATACAGGAAGCCCTGACAACGCCGCGTGAAGGAAGAAGGTTTTCAGTTGTAAACTTCGCTGTTATAAAGGAAGAACAGCTACAGAATGGTAGCCAGTGACGAGTACTTTATTAGAAGCCACGGCTAACTACGTGCCAGCAGCCGCGGTAATACGTAGGTGTGGCGTTATCAGAATTATTGGGCGTAAAGAGAGGCAGGCGGCAGCAAGGGTCTGGTGAAAGCCTGGAAGCAACTTCAGTAAACCATAGGAAGCCAGGCAGCTAGGTACAGGAGGAAGGGATCGTGGAATTCCATGTGTAGCGGTGAAATGCGTAGATATGGAGAGAACACCAGTGGCGAAGGCGATCCCCAGCCTGCAACTGACGCTCAGTCAGCGTGGGGAGCAAATGGGATTAGATACCCTGGTGAAAGTCCACGCCGTAAACGATGAGTACTAAGTGTTGGATGTCAAGTTCAGTGCTGCAGTTAACGCAATACGTACTCCGCCTGAGTAGGCCGTTCGCAAGAATGGAAACTCAAAGGAATTGACGGGGGCCCGCACAAGCGGTGGGCATGGTTTTGGTGAAGCAACGCAGAAAGACACCAGATGTGACATACTCATAAAGGCTCCAGAGATGGAGAGATGGCTATACGAGATACAGGTGGTGCATGGTTGTCGTCGGCTCGTGTCGTGAGATGTTGGTTAAGTCCGCAGCAGGCGCAACCCTTATCGTTAGTTACCATCATTAAGTTGGGGACTCTGTAGGACTGCCAGTGACAAGCTGGAGGAAGGCGGGATGACGTCAAATCATCATGCCCCTTATGACCTGGGCTACACGTGCTACAATGGATGGTGCAGAGGGAAGCCGCCGAGGTGAAAGCAAAACCCATAAAACCATTCTCAGTTCGGATTGTAGTCTGCAACTCGACTTCACATGATTGGAATCGCTAGTAATCACTTGAATCAGCATGTCACTTGGTGAATACGTTCTCAGGCCTTGTACACCGCCCGTCACACCACGAGAGTTGATAACTTGCAAGCCGGTGGCCTAACCGCAAGGAAGGAGCTGTCTAAAGGTGGGATTGATGATTGGGGTGAAGTCGTAACGAGGTAACCGG
+
,)/*)),.2067-.2.-0//.-4,%'-(/5::8,0095597.0('''*$)/+()/.0.,(--%%'*/05041-*0-*--5/+.'-+9--2::/252&'*&-,+,35,.*4-+46*$+))0/,+*,)345/108')*+17+&$%(&./++09.%)('/3/*0*++7;773.+-*-5/-+%,2/),,.,7.//;877560.%$).,2.-.8,,&'-*+-2.5636556)&&+$))'&++--73/./-*'-+**,,**(*.-(.2.2(++))+0-051(*,48)6612/.'(+%+2/282,&./-,4,(/'**'*.'*)1/**+),.*-'+(92..***+(..1941+/.*4586:.0-*+,+-+)*-2.06:/3.1.-*-)-+&,)*--)%$*17211.1-/,---/07.13)(&'+2934.'+12;;7+99)+/))+,%65+*%2/*,.*),.4%(&-**,-(****/.*&+%),,/-0/2383;856424+,94244455587475644/5/3/)&%&#&&*'(1671')*&&%$&(*77/.**),143(/4+-15/1,,,(+.055859<82.9,+,*-+/,.-0-,31)+),.9;;+/..1.9/0/)1+,((.5-&'*$&)&+('$%$'-+,)0)*%%))*+//+2))))++78,(*&'2,&43447.5-),-./0(/-.40.-,)21518/01899(5111798988:74,/1$)&)*17/.+./-*,/&5/2351.1'.0,/3113224+*+4/288:;/;/7,406,48-/2,+('%&)-099890-//.+*,/*3378/*-(,,0-187-59986445:6,++..6:9.7/0-80.-'2727610/.,),*+/52,-2*-10.046567//(*.**'((11.))**/)+,0'&**0612:0.1&&+4(.67<867-2187&4%.,('*.27510/&.,2(((('%&)*.+'.1.24756.1202/6-/0'*))/8:62//0.4/./-,,.-/035:78924;114'/-.315((()(/5/066&-202256),+)*(*0+(+).)*/-,/()(*2&637835//249+2*3)**)))%%&.,.//49'2-3092031--..*2--13*)'*+))++22,,%%'(.087:)7
@4c77e841-f9aa-4646-9abb-6f38927dea5d ch=134 read=35671 start_time=2019-12-13T00:00:12Z barcode=BC01 runid=2c9cf7bc05858273f10e7d7ec552fc0bd742dc3e
CTCCTACGAAGGAGGCAGCAGTAGGGGGGAATTTTTTTTCGGCAATGGGGAAACCCTGACCGAGAGCAACGCGTGAAGGAAGGGTTTCGGTTAGCAAACTTCTGTTATAAAGGAAAGGGCGGCTACAGGAAGCTGATGACGGTACTGATAAGCCACGGTAACTACGTGCCAGCAGCCGCGGTATTATGCGTAGGTGGCAAGCGTTATCCTTATTGGGCGTAAGAGGGAGCGGAAGGCGGCAGCAGGGTCTGTGGTGAAAGCCTGAAGCAACTTCGGTAAGCCATAGAAACCAGGCAGCTAGAGTGCAGGGAGGATCGATGGAATTCCATGTGGCATTGAAATGCGTGAATATATGGAGGAACACACCAGTGGCGAAGGCGACGATCTGGCCTGCAACTGACGCTCAGTCCAGCGTGGGGAGCAAATGGGATTAGATACCCTAGTAGTCCACGCCGTAAACGATGTGAGTACTAAGTGTTGGATGTCAGTTCAGTGCTGCAGTTAACGCAATAAGTACTCCGCCTGAGTAGTACGTTCGCAAGAATGACTCAAAGAGATTGACGGGGGCCCGCACAAGCGGTGGAGCATGTGGTTTAATTCGAAGCAACGCGAAGAGCCACCGGAATCTTGACATACTCATAAAGGCTCCAGGGTGGAGAGAGATAGCTATATATGAGACCACAGGTGGTGCATGGTTGTCGTCGAAGCTCGTGTGTCGTGAGATGTTGGGTTAAGTCCCGCAACGAGCGCAACCCTTATCGTTAGTTACCATCATTAAGTTGGGGACTCTAGCGAGACTGCCAGTGACAAGCTGGAGGAAGGCGGGGATGACGTCAAATCATCATGCCCCTTATGACCTGGAGCTTCCCACGTGCTACAATGGATGGTGCAGAGGGAAGCGAAGGCCGCGGTGAAGCAAAACCCGTAAAACCATTCTCAGTTCAGTTATAGTCTGCAACTCACGACCTACATGAAGTTGAATCGCTAGTAATCGCGAATCAGCATGTCGCGGGTGAATACGTTCTCGGGCCTTGTACACACCGCCCGTCACACCACGAGTTGATAACACCCGAAGCCGGTGGCTAACCGCAAGGAAGGAGCTGTCTAAAGGTGGGATTGATGATTGGGGGTGAAGTCGTAACAAGGTAACCGGAAG
+
*.6.-+5*$&*.,.5./56*0320-('&%'&1398:89/058648331,&(,.-6*&%$1,/-*,',153.--00,-1,00))+,;7-./(-&%('73007-.-.4/,./+,++/2%+/0-90107.-)(*&$&&&'&))&+**)0%),-.*.+)*)&)+0/229799854551134314)*%)),*&..112203962.++,0:442%%&'1+--/-5.8,)()4,'*+2./-/4/2:52)2,/:65./-+)10.&%%(+1/3'+*++,,-.*)+*/.(1+((**.4-044:;,++++.)%')652,+(&(0,-+*'*,',+,7.:6+(%%%)%-'(,+.*-/*+%&52/.,-.5242/4...,0416506,*++-209:;3231-1'))%').-221/)%)(-.//9''(+,5798,*+.2<;8):82/8()2447<.,,661417'(*24:20276/-+,*)+),/-03344663;4:46444048<+/*,);:;<7667664311101200.0+,)*1975/*,-(6,.16;42.1+)+-,*-.(*09,)&&*.//00)674(1/)%-,/03573:22621104-+236;:4:8;8-2,++0,/.1'(/(,*+(',4*.(&+&*,++/,-.55844394.73.1.,/1,%01+*)(()./31334544/1331,)*+-..:00;:998879:;778667&&&&*/161..*-209--++)354+,,07.0-//50,/206'(88*.,'/5-./.245291.030292665471'((+-;;855541%-,,*-/27-01+*)%((-)))).-,/(+.*2.,8:708551)+./761127866'240+.911-/17-27'''(2*5)%''*')$(*+711;79:88798/--4'-*).&%-'',24525/./3-0285(43&#'(8:41:8:<828036:7$)'($()+-/),00)..+&')*1&(,346.3.-181'455%%)))+0+,.5874959-221354304).((+7;;8938966766::.9-,-210/',1/1;111834/2511-''&)+++402(1()(,-*..1.22-.))+*'%(**))),/1./04755149+,205;;06/..112382,55*,,-.+**,-/8515*4-789:7:3.'
@3c0a33a2-f577-45ce-a047-d5edd273d46a ch=196 read=40700 start_time=2019-12-13T00:00:19Z barcode=BC01 runid=2c9cf7bc05858273f10e7d7ec552fc0bd742dc3e
CCGGTTACCTTGTTTGACTTCACCCCAGTCATGAATACCAAAGTGGTAAGCGCCCTCCAGAGGGATTAAGCCACCTACTTCTTTTTACCCAGCAACCCTCCCGCTTGGTGTGACGGGCGGTGTGTACAGGCGGGGCATTGCAGCATTCTGATCCACGGTGCTAGCGTTCCGACGCTGAGTCGAGTTGCGAACTCCAATCCGGACTGACGCACTTTATGAGTCGCTTGCTCTGTGAGTCGCTTCTCTTTGTATGTCGCCATTGTAGCACGTGTAGCCCTGGTCGTAAGGGCCATGATGACGTATTACCTTCCTCCAGTTTATCGCTGGCAGTCTCCTTTGAGTTCGGCCGGACCGCTGGCAACGAGATAAGGGTTGCGCTCGTTGCGGGACTTAACCCAACATTTCACAGCTTTGAGCTGACGACCTTCGCCGCAGCACCTGTCTCACGGTTCCCGAGGCACATTCTCATCTCCTGAAAACTTCCGTGGATGTCAAGACCAGGTAAAGGTTCTTCGCGTTGCATCGAATTAAACCACATGCTCCACCGCTTGTGCGGGCCCAAATCCAATTCATTTTGAGTTTTAACCTTGCGAGCCCATTACTCCCAGGCGGTCGACTTAACGCGTTGCTCGGAAATTACACGCCTCAAGGGCACAACCTCCAAGTCGACATCGTTTACGGCGTGGACTACCAGGGTATCTAATCCTGTTTGCTCCCACGCTTTCGCACCTGAGCGTCAGTCTTCGTCAGGGGCCGCCTTCGCCACCGACATTCCTCAGATCTCTACATTTCACCGCTACCTGGAATTCTACCCCCCTCTACGAGACTCAAGCTTGCCAGTATCAGATGCAGTTCCCAGAGTTGGGCCAGGGGATTTCATCTATTAACAAACCGCCTGCGTGCGCTTACGCCCAGTAATAATTCCGATTAACGCACCTCCGTATTACCGCGGCTACTTTGGCACGGAGTTAGCCGGTGCTTCTTCTGCGGGTAACGTCAATGACAAGGTATTAACTGCTCCCTTCCTCCCGCTGAAAGTGCTTTACAACCCGAAGGCCTTCTTCATACGCGGCATGGCTGCATCAGGCTTGCGCCCATTGTCATAATATTCCCCACTGCTGCCTCCGCCAAG
+
4-1.2:/1-4,(+)'(+-081,596+0/;:670)**&6)+:91147469/101:431%&)'*+2(2,30)+,,/61*37810652,&*&%%%(+(22../81%')'3,/,')(/'+24+**$'%++-&)3,-02+)&('&&$)('25686682(()-%8%')(,/0)6.-)))%$&(&**,/6-9,*-&&4548(9-9//-3+/%(,4./*,-1,&$$%--3,.03,-*,,+&*&(*-(((2-2.-50&())--*+-:29.($%'(((&+%%&(.5-*-123262'3::7;88+)(((,.-)'&&-30958+-0++8;/-)*$&'&'#$&*016+,6,-&56:9(0/70968888633-+'.'&0/34'),/-9*-,02<80:110<:3/3.6+:4,.1.25<:/-,('(%'',/3631&*)'($%()))*%**/2275.0031/*,,427.(&'%0*1+-*+4-/356671-,-,465-07.3127<:6.1--2-/8;92;11:(,,9<:8;1,/-,301078)%+*./;:67/.1/...5;039.-..+.+0/6371.')().)4-;;7+,14.0/0188,.+74.2++'%'/1(&/)*,436--1470-,+,),-.-2020+-''')+*.)-,%%%'(+/4:7718(6/+*-/4-.+,*0-03..*)'++26;4)(,+*,:9;575/3.')&$1(++.20-25206;1+-,30(')()377424358220171472144575-38,/76/3953827-**,+/.)%%#&(2516--04324537067+*&()(+*),,*35-4.4/)*,0865/022)++*--989-.(*.,+34-+601465565122368<8-0&(1,0.616*-12+-378302/)&()1.217*7;7:;766642/%&'($')-/-+,--,(+.-0.0*++-.-++,)-+).7,21/703;362:23&+*+)*''%'*-&(+0/01604,**-0+),()/1/22/06:6562710..2815422-1)),$+*8:*3;94-58--778.85,*'(&&%&(+,.63,,5-5083:8698$&%('*-74//,554./,,-'46446+33374),.'(&%'-1/4682:8,&)'%'&#&*(30&&&+',
@930e1592-dcef-4eef-a605-be39a1c0c45d ch=121 read=48561 start_time=2019-12-13T00:00:27Z barcode=BC01 runid=2c9cf7bc05858273f10e7d7ec552fc0bd742dc3e
CTCTACGAAGGAGGCAGCAGTAGGAATTTTTTCGGCAATGGGGAAACCCTGACCGAGCAACGCCGCGTGAAGGAAGAGGTTTCGGATTGTAAACTTCTGTTATAAAGGAAGAACGGCGGCTACAGGAAATGGTAGCCGAGTGACGACACTTTATTAAGAAGCCACGGCTAACTACGTGCCAGCAGCCATGATAATACGTAGGTGGCAAAAAAGCGTTATCCGGAATTGGGCGTAAAAGAGGGAGGCAGGCGGCAGCAAGGTCTGTGGTGAAAGCCTGAAGCAACTTCCAGTAAGCCATAGAAACCAGGCAGCTTCTTAGAGTGCAGGAGGATCGTGGAATTCCATGTGTAGCGGTGAAATGCGTAGATATATGGAGGAACACACCAGTGGCGAAGGCGACGATCTGGCCTGCAACTGACGCTCCAGTCCAGCGTAGAGGAGCAAGTTAGATACCTAGTAGTCCACGCCGTAAACGATATGAGTACTAAGTGTTGGATGTCAAGTTCAGTGCTGCAGTTAACGCAATAAATTACTCCGCCTGAGTAGTACACGTTCGCAGAATGAAACTCAAAGGAATTGACGGGGGCCCGCACAAGCGGTGGAGCGTATGGTTTAATTCGAGCAACTATGAAGAACCTTACCAGGTCTTGACATACTCATAAAGGCTCAGGATGGAGAATGGCTATATGAGATACAGGTGGTGCATGGTTGTCGTCAGCTCGTGTCGTGAGATGTTGGGTTAAGTCCCGCAGCAGGCGCAACCCTTATCGTTAGTTACCATCATTAGGGTGCAGGACTCTGGCAGAGACTGCCGAGCAAGCTGGAGGAAGGCGGGGATGACGTCAAATCATCATACTTATGACCTGGGCTACACGTGCTACAATGGATGGTGCAGAGGAAGGCAAGAAGCCGCGAGGTGAAGCAAAACCCATAAAACCATTCTCAGTTCGGATTGTAGTCTGCAACTCTGACCTACATGAAGTTGGAATCGCTAATGTCGCGAATCAGCATGTCGCGGTGAATACGTTCTCAGGCCTTATACACACCGCCCGTACACCACGAGTTGATAACACGAAGCCGGTGGCCTAACCGCAAGGAAGGGAGGAAAGCTGTCTAAGGTGGGATTGATGATTGAGGTAAGAAGTCGTAACAAAGGTAACCGG
+
+75613&&.(,)--)+,+*--,0)3*44;92-4-75.6/$'*)&+.*9(*-17720+,.1.-05/017344/342-)'+8;*-*/&7($*04.-4/67071*'./*)*04(,1,(-)1--)*+**/24/-0.-/.5.('''-,1)$%&'+.2,.14)&,,',--.,54+,1/,(-..0252*.--7-''&&)0-**-++2032,621/1+1+*+/160/..+1,(.(()6254968,('*3-,0-**,,-374*0/0(2-33676485413,+-34.5*&($%$$$*''+01-,5-32/,06-1:1343+/+-*&$$')),)./-4910.,/05:73+3,;-867550,,,,/73/390.1-...-680/&*--,9.451..+07./0-3,,,4.7-/.-,000558551023411124521-()304&''(%,&'(+%,&+32..3-)--3/9+((*++20.+./25+0))&)&$('(((%&%')10.1113.2/0,-'*-)(65+,3&'$&'(),.8.8332523-++-)+./4/275/*+-**.-1&)+588/12,*0/,&(-(,-3;*3./13655616:9.27.,-.//1476:663&(*$/%+-36<9385:2**&&'%'%$%(04*,12./0+.6((&()7867867-21,&',+%'((03-,)+/93+)(**08//../4-,104+8'0/23:82211189<667442/011484400,.06359628,*)(..7+303)),*&.'(,+(1((+5,-,-0:70;00.9225(+(%&%'())%$%#+/)*.52+32*+)+*53/-&(&$'**+,/85/23.8/8-(,/)**0118889:///786%%#&%%)*1.36,/+%&((,(*)++//.03845;45/154981,++'(',*)+$())25+))**./-/.'-+4968;9/+122+.409<747025;76:023**-/99:99462-+&'%*(+,06815--52/3266833/-''&''$%&)556012/1/0//0./--19628469668'1/4+1+++),+,)/3+02(&+(,,.0*/-//0,*)*30/).*--,184953-4,')+/++./,./..*1**)*(('&(-,01//5*2-076/37./.-,.6/-.3.*(%'((+,.,,30,-'$'+,22:)6
@644a7e6a-253d-416c-8abe-8b521376b573 ch=61 read=55162 start_time=2019-12-13T00:00:24Z barcode=BC01 runid=2c9cf7bc05858273f10e7d7ec552fc0bd742dc3e
CTCCTACGGGAGGCAGCGGGGAATATTGCACAATGGAAGCAAGCCTGTCACAGCCATGCCGTGTATGAAGAAGCCTTCCGGGTTGTAAGTACTTTCAGCGGGGAGAGGAAGGGAGTAAAGTTAATACCTTTGCTCATTGGCGTGCGGAAAAACACCAGCTAACTCCGCGCCGGCGCTTCGCCGCGGTAATACGGAGAGGTGCAAGCGTTAATCGGAATTACTGGGCGTAAAGCGCACGCAGGCGGTTTGTTGATCAGATGTAGAAATCCCGGGCTCAACCTGGAACTGCATCCTGATGCTGAAAACTTGAGTCTCGTAGGGGTAGGGTAGGTGTAGCGGTGAAATGCGTAGAGAGAGATCTGGAGAGATACCGGTGGCAGAAAACGGCCCCCCCCTGGACGAACTGACGCTCAGGTGCGAAACGTGGGAGCAAACAGAAGTTAGATACCTGGTAGTCCGCATAAGCGATGTCGACTTGGAGGTTGTGCCCCTTGAGGCGTGGCTTCCGGAGCTAACGCGTTAAGTCGACCGCCGCAGAATTACGGCCGCAAGGTTAAAACTCAAATGAATTGACGAGGCCCGCACAGAAGCGGTGGGCATGGTTTAATTCGATGCAACGCGAAGAACCTTACCTGGTCTGACATCCACAGAACTTTCCAGAGATGGATTGGTGCCTTCGGGAACTGTGAGACAGGTGCTGCATGGCTGTCGTCAGCTCGTGTTGTGAAATGTTGGGTGGTCACAACAGAGGCGCAACCCTTATCCTTTGTTGTTAGCGGTCCGACCGGGAACTCAAAGGGTACCAGTGATAAACTGGAGGAAGGTGGGGATGACGTCAGAGTCATCATGGCCCACTTACGACCGAATTTCACGTGTAATGGCGCATACAAAGAGAAGCGACCTCGCGAGCAAGCGGACCTCATAAGTACGTCATACGATCGGATTAAGATCTACAACTCGACTCCATGAAGTCGGAATCGCTAGTAATCGTCGGATCAGGATGCCACGGTGAATACGTTCAGGCCTTGTACACCGCCCGTCACACACCATGGGGTAGGTTGCAAAGAAGTAGGTAGCTTAACCTTCGGGAGGGCACACTTTGTGATTCATGACTGGGGGGTGAGAGTCATGCTTTCAGGCAACGGAAGATGAGCGACAGGCAAGTAAGGTTAACACAAAAAACATGACAACACTGTAGCAATACGTAACC
+
),.30&4'83,-/)'*)(03*(,.%2,**)+-2363-+)*,',12+-//$%$&'-,1.1)*)')),/31--+()*,,2)11+0'(*55+,1-2:0)%)).59.,*',,+5+1*')+//*+/4-/+''%&&%&))6(4)4*'&$$&*,143.&(%--'+,+/40102/104.&+'$&&%(&''(+*1/0,.+./.-*(&-)++,1)**3,4,33)1+--/,029967,1.-+(&-2*/$4''+-)106+'0''#&*/05984/,/72-12.*550//+73724-&(.155562.,,-.&-*&(*+&(+()(-+/0454).+/))',(,*+,).**+//180)*/*)+,..00+*''(*,-..61+)(&+43553/4./+&&+043*,)1/7/2/8/+0553*&+,/00067772/464/-.7-.-4.80*,-2:06*(.++/8003826:*-0//4464).)**,,..1304:9718.,.),,3.,*,10-')//*0915222./5.//4+-.,08/..,3080337+-16234&,''),,--/*604-0--00586975236)++*&'*+9,261&7,+.+$)$%'$((').366/)((),72:3/4175)+,-.96744)'*)25790:-,/,'&--%&'*/02/,-.06.+98*5,)*%(+6/3$6*'.1.0:8<917*4)*2-'(+/56)23002::9302)'()*--91,,-.1(/,2.*+,/711339+0+,'.(*(*+++%)%)-)$/&%,-&)**-1&'.*,/+''$&%----2*)&1,699-60/-,4+,0.(*-+(*+),,-1)1231.4/+6)1,*(3/,5457662-(()*./:9985128/(+0,&&()0.(&&&(&&%(&0)&.,,2;868687784)((&)(%&11.,/*(*))'034,.1;:8:880,2,)*+./3856&&'&(-+/(1+*'''/0/'1-/46/.%)'/1--)3,+).(0,2/0/0022-8,+*&&%(,01543:8:34/'*-6399;9670035&/246/6---21335.95-.61/,-)+-(*&.(&+(/033+0,3,&)(()2.6/..3051,)%%'0/7,*0.)+'(&)(1-')+,398.423477))*'&-((('%,-&%&$&(()#&&)+()(,*&&$#%$%3103$%+4))'(,,+,,*(%'*+//961(**+-/-/+&%%%$$%(+-61,24**(&#
@a7cf8e0c-37c2-4709-a437-0fd4a39e018b ch=408 read=15555 start_time=2019-12-13T00:00:28Z barcode=BC01 runid=2c9cf7bc05858273f10e7d7ec552fc0bd742dc3e
CCGGTTACCTTATTTACGACTTCACCCCAGTCATGAATCACAAGTGGTGGCGCCCTCGAAGGGTTAAGCTACCTGCTTCTTTTGCAGCCACTCCCATGGTGTGACGGGCAGTGTGCTGGACCCAGGGGCGTATTCACCGTGGCATTCTGATCCACGATTACTAGCGATTCCGACTTCATGGAGTCGAGTTGCGAACTCAATCCGGACTACGACGCACTTTATGAGGTCCGCTTGCTCATGAGGTCAACTGCCTGTATGCGCCATTGTAGCGTGGCCCTGGTCGTAAAGGGCCATGATGACTTGACGTCATCCCACCTTCCTCCAGTTTATCACTGGCAGTCTCGCTTTGAGTTCCCGGCCGGACCGCTGGCAACAAAGGATAAGGAGTTTGCGCTCGTTGCGGGACAACCCAACATTTTCTGTAACACGAGCTGACGGCAACCATGTAGCACCTGTCTCACGGTTCCCGAAGGCCACATTCATCTCTACCGAAAACTTCCGTGGATGTCAAGACCAGGTAAGGTTCTTCGCGTTTGCATCAGATTAAACCACATGCTCCACCGCTTGTGCAGGCCCCGTCAATTCATTTGAGTTTTAACCTTGCGGCCGTACTCCCCGGTCGACTTAGCGATGGCTCCGGGAAACCACGCCTCAAAGGGCACAACCTTCAAGTCGACATCGTTTTACGGCGTGGACTACCAGGGTATCTAATCTGTTTGCTCCCACGCTTTCGCACCTGAGCGTCAGTCTTCACGTCAGGGGGCCGCCTTCGCCACCGGTATTCCTCCAGATCTCACGCATTTTACCGCTACACCTGGAATTCTACCCCCCTCTGCAGGACTCAAGCTTGCGGTATCAGATGCAGTTCCCCAGGTTGAGCCAGAGGTTTCACATCTGACAACCGACCGCCTGCGTGCGCTTTACGCCAGTAATTCCGATTAACGCTTACCTCCATTATTACCGCGGCTGCTGGCGCAGGTTAGCCAGTGCTTCTTCTGCGGGTAACGTCAATGAAACCAAAGGTATTAACTTTACTCCCTTCCTCCCCGCTGAAAGTACTTTACAACCCGAACTAACTTCATACACGCAGCATGGCTGCATCAGGCTTGCGCCCGTGTGCAATATTCCTACTGCTTTTGCGCTCCGTAGAACAATATCAGCATAACAGAAGGTTAACACGAAGACACCGACCACG
+
77-109-.1/6+04/,.-/0399819;2,/576876;96/1/(&('+.*120./((-')*(+0/82/-//334-(+0063;<6+..%,,&(*9;//*2+-+0///.661%013-''-+0%*+)%*11/.),)+/-))../*++)*17,,-222*++-3/114)1/1,6/574*1181021-&')*.)-.:58-++++/*9/5*-/48766823+-&*+23.03/1/--+*+*+,/03%&-)('&#&$&'$&'('((*$$&,/./6(('')&&&'*.1-19::062*')-)21&&++.-*'(''(--62/.3-,'/2+,9.,1)*+5:6-03+/1020%,-132%'200..5683,++--,37379429.8/,.01:)552278'+&+-5*))'(+,//50//5././05.,-..(*..,+()%'%'(..17766143(+-%((+,1..//.1/+*./,-,-4:;445-*,-.-.-(--.-+(*02/''(%'-23--.60;55966601**.)+6;258446*5-:8:<;9;2.71/4332'&,6,6758<.//.//0770290605000,$-,*16.-2533441.183/.0.86,-4,--3/.+129,23406651-6520/-/*,&(''*$)*/3*)0),.'-1/3369:5-*%025.(1*).+&(*-2-44145467509;--/072347;641/19/52--..10/4/2)*,8-+0-32-&)()5:-/)++45.++,000116766.0()(00&+3:705:.3415//12.63*4023;43120**323--()$)((--('+2+++)+',,+,--0/3/3252858./10(,'+0069:23&*'&)**/2769./17668981;87/).3461..8)$'%,(,2*)))+-0//0-.0,%%(/0+1+'*++90.+*/10(,&%#$#,/6*6*.-/2;4:421/)&),(:7)/++0:01;6802344:/5,)&(&'+,6,,,<072/14346:31.)()0-39543-1+**-+(1)&'((..+/-1,/058/0/46,093)*+6:+*,7/1.+*,++-/,%++-0/*'(,)++((/.76655,10,&+,,769874445635:21:1452:0()&'(+0//02025*,/-(++/0&%%),-24*./0)-,.91/20)&)'&''%)(,.(*()1((#%%%%&*+,.-***%'%#
@dbef737d-c132-4503-a528-d9c7ce02aeb5 ch=252 read=65806 start_time=2019-12-13T00:00:22Z barcode=BC01 runid=2c9cf7bc05858273f10e7d7ec552fc0bd742dc3e
TTCGTACTTCGTTCAGTTACGTATTGCAGAATTGCTGAAAGTTGTCGAGTCAATCTTTGTATTGTACTGTTACGAGATTGCTGATATTGCTCCGCAGGAGGTAGTGGGGAGAATATTACAATGGGCGCAAGCCTGATGCAACCATGCCGCGTGTATGACCTTCCGGGTTATAGAAGTAGGTAAAGTTAATACCTTTGCTCATTGACGTTACCCGCAGAAGAAACACCAGCTAACTTTCCGTGCCAGCAGCCGCGGTAATACGGGTGCAAGCGTTAATCAATCCAGATTACTGGGCATGCAAAAGCGCGCAGGCGGTTTGTTAAGTCAGATATATGTAAAATCCGGGCTCAACCTGGGAACATCTGGTAGCTTGAGTCTCGTAGAGGGTAGAATTCAAAGGTGTAGCCTTGAGGAGGTGGTGGGAATGCGTAAGGATCTGGAATACCGGTGGCGAAGGCGGCCCCTGGTTGGGCAACCTTTCAGGTGCGAAAGCGTGGGGAGCAAAACAGGATTAGATACCCTGGTAGTCCCGCGCCGTAAACGATGTCGACTTGGAGGTTATTGCCCTTGAGGCGTGGCTTCCGGAGCTAACGCGTTAAGTCGACCACCGCCTGGGAATACGGCCGCAAGGTTAAAACTCAAGTGAATTGACGGGGCCCGCACAAGCGGTGGAGCATGTGGTTTAATTCGATGCAACGCGAAGAACCTTACCTGGTCTTGACATCCACGGAAGTTTTCAGAGATGAGAATGTGTGCCTTCGGGAACCGTGAGACAGGTGCTGCATGGCTGTCGTCAGCTCGTGTTGTGAAATGTTAGGTTAAGTCCGCAACGGCGCAACCCTTATCGCTTGTTGCCAGCGGTCCGGCCGGGAACTCAAAGGGAGACTGCCAGTGATAAACTGGAGGAAGGTGGGGATGATGACGTCAAGTCATCATGGCCCTTGACCAGGGCTACACGTGCTACAATATGGCGCATACAAAGCGACCTCGCGAGAACGCAAAGCGGACCTCATAAAAGTGCGTCGTAGTCGGATTGGAGTCACAACTCGACTCCATGAAGCCGAATCGCTGGCAATCGTGGATCAGAATGCCACGGTGAATACGTTCCGGAGCCTTGTACACACCGCCCGTCACACACCGTAGGGTGGGTTGCAAAAGAAGTGGTAGCTTAACCTTCGGGGAGGGCGCTTACCACTTTGTGATTCATGACTGGGGTGAAGTCGTAACAAGGTAACCGG
+
&%$$%#&)0-(*/2((++**.1-2.)('($$&%()/(,)&%'%$&%'&$%%&'&'&),,4%0&##$&*&.&##'%%$*%'(/-.//872('+$#$$,*&('$&$'(*/')&)/,-10()*-))*+(%&*2%1,,+.0-*-'+.+*,+/,00422-&''&&590//7/6/)+0$)&%"%&&(.7/(*/././.&&())/11/70.+/,1--7/.$,''1/&*+(%'-.)*,-+.'')*/4/12373/.-+1),.'&,'&'(.%+(+*541/0*2+5+1*)((+++*+/0(*,1/'%%)'--991(/--%)%')*,5/:1*4,7/,-3200.+'&(&&(-((&,''(0,000+0*(&)%'$(')1&%%%&$%&((()*(&(*+--%-),)-&2'4***0)'%+%)'),)-*%$',')-)-***(%)'(()+,3)(((),4-($$%/00-)---,'()&'(/)651)(),2,&'&+)++/,62-//1+2/,-/)'(/.676'((*54/,)),3(.-+*-/*58')040//,95*)1/4968:;)10--(,,4431525/3118+1--86)',((+)''''-,-,0)))%'(0/6/00-7-4,*+..0.1'/0139133-*-*11.04,'0,-)3*44950*(*%&&'++54640,(,3016((*+-24.-/1/22..+.0/.3359;6:8;64463:8360/-..)*,..*,-7;7050,0/-.4417.*+.**+(+23/4.,*%(.-+(*0*(*'-,-2324.;:/4792-*%,,1*./1246..,-,5123771344/1/210/02'-*+13+)/,'3.41514670+./*(%((613'*(&%'-+1&),,).:11;8898;:1(1/112;4/337703),)+&)'+,*-.-.-+0.0::4423,,*()('+'/5013210/11/1957099885%'$'(+&%%')870-44+,**%))/-.541520(()0+()-/1/5.(&%',+/11.//(&*((+-+-+'-).,---.--588-3312245799708)0+3+4+*.+*),+'..42211/00.-6.-56('3/1,/.))%'/+/-00-0650))4///8++*2*-086465415),,(+0/..,-0/*,*.63086003/.+,+.4&(&*(&),3117+/*.2*')0++,3,,())*0)**(,5'63/(,0.,-,/,,24).-70,-3,8588932322:82,-1.,-4016:870/..4:7;3,
@4d1d7c9a-49f0-4b70-9af7-f4063e67f800 ch=432 read=62497 start_time=2019-12-13T00:00:31Z barcode=BC01 runid=2c9cf7bc05858273f10e7d7ec552fc0bd742dc3e
CCGGTTACCTTGTTACGACTTCACCCCAGTCGCCAGATCACAAAGAGTGGTAAGCGCCCTCCCGAAGGTTAAATACCTGCTTCTTTTGCAACCCACTCCCATGGTGCTTGACGGGCGGTGTGTACAAGGCCCGGGAACGCGGCGTATTCACCGTGGCATTCTGATCGATTACTAGCGATTCCGACTTCATGGGTCGAGTTGCAGACTCAATCCGGACTACGACGCACTTTATGAGGTCCATCTCGCGAGGTCGCTTCTCTTTGTATGCGCCATTGTAGCACGTGTGTAGCCCTGGTCGTAAGGGCCATGATGACTTGACGTCATCCCACCTTCCTCCAGTTTATCACTGGCAGTCTCCTTTGAGTTCCAGCCGGACCGCTGGCAACAAAGGATAAAGAGTTGCGCTCGTTGGGACTTAACCCAACATTTCACAACACGAGCTGACGACAGCCATGCAGCACCTGTCTCACGGTTCCCGAAGCACATTCATCTCTGAAAACTTCCGTGGATGTCAAGACCAGGTAAGGTTCTTCGCGTTGCATCGGAGTGCAAAACCACATGCTCCACCGCTTGTGGGCCCCGTCAATTCATTTTGAGTTTTTTAACCTTGCGGCCATACTCCCAGGCGGTCGACTTAACGTTAGCTCCGGAAGCCAGCCACGCCTCAGGGCACAACCTCCAAGTCGACATCGTTTACGGCGTGGACTGCCAGAATTATCTAATCCTGTTATTTTGCTCCCCACGCTTTCGCACCTGAGCGTCCAGTCTTCGTCAGGGGCCGCGCCATACCAGTATTCCTCTCTACGCATTTCACCGCTACCTGGAATTCCTACCCCCTCTACGAGACTCAAACGCCAGTATCAGATGCAGTTCCAGGTTAGGCCAGGGGATTTCACGCATCTGACTTAACAAACCGCCTGCGTGCGCCTTACGCCCAGTAATTCCGATTAACGCTTGCACCCTCCGTATTACCGCGGCTGCTGGCTGGGTTAGCCGGTCAGCTTCTTCTGCGGGTAACGTCAATGAGCAAGGTATTAACTGCTCCTTCCTCCCCGCTGAAGTACTTTTACAACCGAAGGCCTTCTTCATACACGCGGCATGGCTGCATCAGGCTTGCGCCCGTTGTGCAATATTCCCCACTGCTGCCTCCCGTAGG
+
27-72;3405/-04..,./-93.279,/0:2%&%))45634-+)&&'),332.+,*073*1.)(.40/1/68-)(*,)&,.7109<.05622;4*,,47/&+,2.-+/+--1/871/-+.0.02573785;'28/.61,((&$&,.9;8778591:111;9-./*1%'*6//2.&'./2:0+/&/.3//,--)+3&&.1501)0-2675;80-03070-,/03/.(+/553-,)3,*.&%('+---.,)+11,0342652:7..126979;346'&&()'--,/1//...;/+.:77,5-.,389;00..2/.1074555865+75.(3:3379+,1.-/82/2568-:,+)--..20/64--2849*'*1//3988..*1*(+304;*13/096(*%*,7,4,.1766:1&+*-1,4)61*0,3007.+-04/2-.))5430&++%*+%5688897776792/00.1032;;2:21++-''%+-.2-(*+*)'$%(,/--528/28<:95882.,--:292215*4/:95;8788/8.//69*(&%+&%*.7//1...235567127,+.++*23.20/(&*/-8/;21088--02/3;6;+0716-5.0,03;25*/-097-277.724642//.+'')-/,--*,-7+2**(&"%(+-03:8/*171+),.21:-6,'&)-///636763:/)+)53797:876&552,*(0),,20263550/,1).583,3118:+*,/02;;/45459.--8514/*+.289:8678..9;24923.164.*.3%/-..30+))*/0/403,13/017:,..-/0.2*-*3)6++*17951)*'&)*'0-348,/'()+.(+---425787789:-7+*/,,/&1669)+'+,)16++'*%,-.3./1.1/4-)''*1:58:767.3/1()$$#%(+/94/.369:<41121:02.*(,++,-196255)4,2/.8:3.0/./015/,&$')+48.)'/%+*.+**,169<9433/2+*++--.20:1/-/+*/(1++0*.%%&"(+69+65+,+87,,64*,+'()*.11),-/.01&'/*/055:44;5--*+'-+-,-*&%')),03334'1220214086/&*,*,%+(.-./+47;3&-477989709://;78*
@c5b89c38-3dcc-48df-80e2-79be033cfcab ch=63 read=66477 start_time=2019-12-13T00:00:40Z barcode=BC01 runid=2c9cf7bc05858273f10e7d7ec552fc0bd742dc3e
CTCCTACGGAGGCAGCAGTAGGGAATTTTCGGCAATGGGAAACCCTGACCGAAGAGCAACGCCGCGTGAAGGAAGAAAGGTTTTCGGATTGTAAACTTCTGTTATAAAAGGAAGAACAGCGGCTACAGGAAATGGTAGTAGTGACGTACTTCATTAGAAACCACGGCTAACTACGTGCCAGCAGCCGCAGTAATACGTAGGTGGCAAGCGTTATCAGGTATTGGGCGTAAAGAGGGCGGAAGGCGGCTTATGAGGGTCTGTGGTGAAAGCCTGAAGCTTCAGTAAATACATAGAAACCAGGCGAGCTAGAGTGCAGGAGAGGATCGTGGAATTCCATGTGTAGCGGTGAAATGCGTAGATATATGGAGGAACACCAGTGGCGAAGGCACGACGATCGGCCTGCAACTGACGCTCAGTCGAAAGCGTGGGGAGCAAATAGAGTTAGATACCCTGAAAAGTGGTCCACGCCGTAAACGATGAAATTACTAAGTGTTGGATGTCAAAGTTCCGGTGCTGCAGTTAACGCAATAAAGTACTCTCCCGCTGTAGGTAGTACGTTCGCAAAGTGAAACTCAAAGAAAGGAATTGACGGGGCCCGCACAAGCGGTGGAGCATATGGTTTTAATTCGAAGCAGCACTTGAAAGAACCTTACAGGTCTTGACATACTCATAAAGGCTCCAGAGATGGAGAGATAGCTATATATAGAGATACAGGTGGTGCATGGTTGTCGTCAGCTCGTGTCGTGAGATGTTAGGTTAAGTCCCGCAGCAGGCGCAACCCTTATCGTTAGTTACCATCATTAAGTTGGGGACTCTGGCAGAGACTGCCAGTGACAAGCTGGAGGAAGGCAGGGATGACGTCAAATCATCGCGCCCCTTATGACCTGGGCTACACGTGCTACAATGGATGGTGCAGAGAGGGAAGCCAAGCCGCGAGGTGAAACAAAACCCATAAAAACCATTCTCAGTTCGGATTGTAGTCTAACCGACTACATGAAGTTGAATCGCTAGTAATCGCGAATCAGCATGTCGCGGTGGGGCTACGTTCTCGGGCCTTGTACACCGCCTCACCACGAGAGTTGATAGCACACCCGAAGCCGGTGGCTAACCTGAGGAAGGAGCTATCTAAGGTGGGATTGATGATTTGGGGTGAAGTCGTAACAAGGTAACCGG
+
-056,-.*3).+,.55',-.,,)-)-)&&'))-39852),/,-41*+(37./'&(,-231.0912124./-.-.'+,',*4:833.72.6-//:60152412...974(-+.0&++-$/)(+*(,.-.+.-)+,--)%&&+,+++(+,/292,4-,(-.')*+-0..-3-//,--008:2(..,3.--(*)/+*(0-/3))2+5-/-04/06775+2-+%+((+-(,+18*'&1+**)/**,0*--'('$(&))5,-,*&,0659492),+&',/(''*(')+49(&%&)+-+17-20/15/(&&&)*),-.0662.)*&/4153.,-.0.2/1520./,+,--3512)12+,599956523(/3/-10/:88;;,3.+2.-.2.3.),-/,,+++)2.722./'-.433,324.016'(*,)+/3.16+)00:<,+'(%)'6*03779:0)'(--*&((+*3(*,35:8888431/0(,*'*((+/254685:6:5:/211:53619,+.:44444.73826/+,)$&)0*(*+-,,(..'$%%$%%)())-212++080602(&)((-)(9959+'**)*,,.1264714/-28++/0107073:9::,-+)*&*2,7:;,/6061(**$+.),&&%&'*,'&'/.143/2&*%&&/.*&&%((,,.++.8..41,3,*)*+,98.,+)'1,%-,,1/12.*&'(,2279716105134671/.6-.25784477934356.901097212'133977-5/30,,0*1*)2.'/(--91+1/272/3/0-9/1:3,-')..8+6/*8:0/3/+'$(('((+/06461,///5566,,,--*2).0/72'.342655320:9;700()+''%-)/--276346;016(+((*&(*+28:390;00:222626400+*'+**)(%)&++.0887*'**%&'*(),/8.4:2*,,484.684350.2,03:7692)*(,,01.$&(**..376878.6,+510,;1:87703/4.//33/+4.0+...234445187,-*&&#%(028988-782-//,.(-'),+-*((*./*10,+((3'&()()*+/(2+(),0-.64858510/4/*%'**,,3,)'()4+3102(3,5076-2,)*)(&()'(03.,)+1,-/246574518146.-.2
@320a90ee-d934-49f5-9937-fb485a431216 ch=33 read=40539 start_time=2019-12-13T00:00:39Z barcode=BC01 runid=2c9cf7bc05858273f10e7d7ec552fc0bd742dc3e
CCTTGTTGCGACTGCCCCAATCATCAATCCCACCTTAGACAGCTCCTTCCCTTGCGGTTAGGCCACCGGCTGTTATCAACTCTCGTGGTGTGACGGGCGGTGTGTACTGACTTCGGGCGTGCGTTGTAACGACATGCTGATTCACCGATTACTAGCGATTCCAGCTTCATGTAGTCAGGTTGCGGGCTACAATCCGAACTGAGAATGGTTTATGGGTTTTGCCACCTCGCGGCTTCGCTTCCCTCTGCACCATCCATTGCCCAGCACGTGTTGTAGCCAGGTCATAAGGGGCATGATGATTTGACGTCGTCGCGGCTACATCCAACTGTCTTTGTGATCTCGCTAGAGTCCCCAACAATGATGGTAACTAACGATAAGAGGTTGCGCTCGTTGCGGGACTTAACCCAACATCTCACGACACGAGCTGACGACAACCATACACCACCTGTATCTCCTTATAGCTATCTCATCTCTGGAGCCTTTATGGAAGTATGTCAAGACGAGTAAGGTTCTTCGCGTTACTTCGAATTAAACCACATGCTCCACCGCTTGTGCGGCCCCGTCAATTCCTTTGAGTTTCATTCTTGCAGACGTACTACTCAGGCAATTACTTGTGCGTTAACTGCAGCACTGAACTTTGACATCCAACGCCCAGGTACTCATCGTTTACGGCGGATACTAGAATTATCTAATCTATTTATACTACGCTTTCGGGATGCTGGGCGTCAGTTGCCAGGCCAGATCGTCGCCTTCGCCGCACTGGTGTTCCTCCATATATCCTACGCATTCCACCGCTACACATGGAATTCCACGATCCTCTCCTGCACTCTGTGCCTGGTTTCTATGGCTTACTGGAAGTTAAGCTGCTCACCATAGACCCTTGCTGCCGCCTGCTCCCTCTTGCAGCAATAATTCCGGATAACGCTTGCCACCTACGTATTACCGCGGCTGCTGGCACGTAGTGGCCGTGGCTTTCAATAAAGTACCGTCACTCGGCTACCATTTCCTGTAGCCGCCGTTCTTCCTTTATAACCAAAGAGTTTGATAGAAAACCTTCTTCCTTCCGCGCCGAGCCGTTGCTCCACGGTCAGGGTTTCCCCATTGCTTGAAATTCCTACTGCTGCCTCCCGGCCAGG
+
8/7../)$*-'(.$'273)4-34:86;3162),,-/-/26,44557:7;:'5,,-764624:;;11+(''''*1.1/5,,+,)++3/71322364894.3/02-0142*'(&%$'&'('+&**)&$'$%%())*02988265+&)''*./,)%)*-/0702.,&+-1/67644233&'-4/(/+3,54577;28*+376,+,+175587:9,//;14:;.100025351236019//..-11++0/++*6+6769/:/.18+(**)-//2.+-+)*.)&*2.0..-,.58-*&4..//.491,,1459+,,%%%%$%%%'(.'-%''++(&('(#&$()34/042)*++3:;,/-107+**,191185649401202-%(*..,/5557/70-/,9:7/1.3+1/).5066551+-/*0/0,,3112.1104878:0*%(%()).722657666(-)+.,47779615366644,4%(-+*-.*./+*(&*,7423/..--)%'(2/*/0;98;.-,++6,/0:5*(,--/8-/6,-..01135/28.005*-0223197,(-/)91078,94/&).:688:<070.0%&()%((+2.112*/,6%)&0*,..(1)*.2-5++-53,.,,.22+-(&&%(%,,.4'4).'*&%%*++,.31199,8:/)0/*()($&$((-&,(03051*4932.*,43('&&$*+.-18.0)85-'#$&)*23355,/4**./'.,*,)*+//.44796242,-/')'--3:9:;;7435:::;9734%&$))..87,*(/1+.1*)%))1/+/,2..)&&&+,-82+$),*2313*)'%%'-305:5<:102427625-0-/(*&*,.70'*+$%*%#&%()/67/;/+0),12356:;7/-/,7.+,47'+%()..-8:9.8(4*6-)')'+-1./:460.,-%*&(-/2:1/+5.015+8*)$1.2*+*'(*0%3(-''()&(1+30,%(')364.$*,.01..%7746;97971..&&%&&++03*&*,..32,.0(7',+*'*+.3*((,('1429186:878644;40))')('$&,,-07/./1/'()2,.+4734<559;4(-'&&$#%.316,9/()1-+,*(.*,/-)%%&'&+(
@66da4eff-3b7f-4808-9b29-c3ce290fdae6 ch=299 read=55209 start_time=2019-12-13T00:00:46Z barcode=BC01 runid=2c9cf7bc05858273f10e7d7ec552fc0bd742dc3e
CCGGTTACCTTTGTTACGACTTCACCCCAGTCATGAATCCTACCAAAGTGGTAGGCGCCCGCCCGAAGGTTAAGCTACCTACTTCTTTGCAACCCACTCCCATGGTGTGACGGGCGGTGTGTACAGGCCAGGAACGTATTCACCGTGGCATTCTGATCCACGATTACTAGCGATTCCGGCTTCATGGAGTCGAGTTGCAGACTCAATCGGACTACGACGCACTTTATGAGGTCCGCTTGCTCTCGCGAGGTCGCTTCTCTTTATGCGCCATTGTAGCACGTGTGCAGCCCTGGTCATGGGGCCATGATGACTTGACGTCATCCCCACCTTCCTCAGTTTATCACTCGGCAGTCTCCTTTGGTTCCCGGCCAGTACGCTGGCAACGGGATAAAGGGTTGCGCTCGTTGCGGGACTTAACCAACGGCTACAACACGAGCTGACGACAGCCATGCAGCACCTGTCTCACGGTTCCCGAGGCACGTCTCTCATCTCTGAGAAACTTCCGTGGATGCCAAGACCAGGTGAGTTCTTCGCGTTGCATCAGATTAAAACCACATGCTCCACCCGCTTGTGCGGGCCCCCCGTCAATTCATTTTGAGTTTTAACCTTGCGGCCCGTACTCCCCAGGCGGTCGACTTAACGCGTTAGCTCGGAAGCCACGCCTCAGGGCACAACCTCCAAGTCGACATCGTTTACGGCGTGGACTACCAGGGTATCTAATCCTGCTTGCTCCCCACGCTTTTAGCACCTGAGCGTCGATCTTCGTCCAGGGGGCCACCTTCGCCACCGGTATTCCTCAGATCTCTACGCATTTCACCGCTACACCTGGAATTCTACCCCCTCTACGGGGACTCCAAGCTTGCCAGTGTCAGATGCAGTTCCCAGGTTGGGCCGGGGATTTCACATCTGACTTAACAAACCGCCTGCGTGCGCTTTACGCCCAGTAATTCCGATTAACGCTTGCACCCTCCGTATTACCGCGGCTGCTGGCACGGGTTAGCCGGTGCTTCTTCTGCGGGTAACGTCAATGAGCAAGGTATTAACTGCTCCTTCCTCCCCGCTATTGCTGGCCGAAGGCCTTCTTCATACGCGGCATGGCTGCATCAGGCTTGCGCCCGTTGTGCAATATTCCCCCCACTGCTGCCTCCGTAGGG
+
721/42.1134)(4../85::<:92:;3+0471645:/5(%(-21;300195./35498,%)'&''&(32979.633671489;49<:,30)0:0)+,2;+-7635/0/00.210*&&(++/354*+-,%5-6..4879453416:67747:8500108//..14--++-132:<0.0&+0/,,-20)**(.)++:58/.77572:072:34..044611(-/7:43+)++)12+,2-./8534.,-),)+,+15598339*&'&'4:7)0,*)%,+&(-.+2(+)',86*+578-3.0/06:8:100,+,+12244889907;1-286:24./+-/;:///'*(%&))&1563720900.26101-4/5-'*&))*-4.-7(&&,/84:6)03.-316-011/,4+.,974(&%+&*'1+0('&'&/.1102+(322312-,,004:1924471/04,+//27583::98:6,-*//++(()+,+,-35640,+%+-)*//6<89;000/08131967/6-*%'.,668:8051.7+++/0'',3,0;:.5:.03459565139**123/111&.%0.245,)-.294<7-543&''+)9:9-61..7/.3+26,,334-678/&.+21;865/,(),3,,.*,.*)../',*,'370112980-(61//6886:15)7-69777835767;4'(,40452940/*+-*491/12288;7735-/.0)-):;:+,.*),/*$#$')28*,4+.2*)('+13:572:,-06;6,1,%,0-:668:45;-7../<2313/0343334563637944-59,03-+'+.*16+1+/))&*22/.01.%2')0+)508)2*(/.314:3.7*08113765/3292//,0.1.*)-.-()+*)07.-,-./230...22653:925/17**/,+78//-3.(-.-5-*),27.:06111;5;53519/.-07.+*)')*8:78;34196656/4.-+0*(-)2...7,1-+-4-/09/066/-),%()5:8363206-1-,//-4,4('-),2493;87,977-..*%(&#&&$$+'')-,0-040-251.-*-)/181*0,/0..--.3+12./60433;2-/70.-).'(&*+7/;9;+(,,)../24.7-(&-.&'
@7e88d30b-c2d5-4f14-bfb1-e9f056addba5 ch=420 read=59055 start_time=2019-12-13T00:00:50Z barcode=BC01 runid=2c9cf7bc05858273f10e7d7ec552fc0bd742dc3e
CTCCTACAGGAGGAGGCGAAAAATTAAGGAATATTGCACAATGGGAAACCTTGATGCAGCAACGCCGCGTAGTGATAGAAGGTTCGGATCGTAAAGCTCTGTCTTTGGGAGAATGGCGGTACCCAAGGAGAGCCACGGCTAACTACGTGCCAGCAGCCGCGGTAATACGTAGGTGGCGAAGGCGTTATCGGATTTACTGGGTATGCAAAGGGGCGTAGGCGGATGATTAAGTGGGATGGAAATACCCGAAAGAGCAGCGGGTGCTGCATTGACTGGTTTATCTAGAGTGCAGGAGGAGAGTGGAATTCCCTGGTGTAGCGGTGAAATGCGGTCTGGGAAGGAACACCAGTGAGCGACTCTCTGGACATAACTGACGCTGAGGCTCGAAGCGTGGGAGCAAACGGATTCTGGAATACCCTGGTAGTCCACGCCATCAAACGATGAATACTAGGTGTAGGGGTTTCCAACACCTCCGTGCCGCCATAGCGCATTAAAATTATTCCGCCTGGGGAGTACGGTGCAAGACTAAAACTCAAAGGAATTGACGGGGACCCGCACAAGTAGCCCGGAACGTAATGGTTTAATTCGAAACAACGCGAAGACCTTACCTACACTTGACATCCATTGCATTACTCTTAATCGAGGGAAATCCCTTCGGGGACAAGGTGACAGGTGGTGCATGGTTGTATCGTCAGCTCGTGTCGTGAGATGTTGGGTTAAGTCCTGGCAAAGGCGCAACCCGCTTAAATCGTTAGTTACTACCATTAAGTTGGGGACTCTGGCGAGACTGCTGGGTTAACCAGGAGGAAGAGGTGGGGATGACGTCAAATCATGCCCATATGTGTAGGGCTACACGTGCTACAATGGCTGGTACAGAGAGATCACAATGCCGTGAGGTGGAGCCAAACTTAAAACCAGTCTCGGATTCGGATTGTAGGCTGAAACTTTCGCCTACATGGGCTGGAGTTACCTAGTAATCGCGAATCAGAATGTCGCGGTGAATACGTTCAGGTCTTGTACACACCGCCCGTCACACCATGAGAGTTGGCAATACCCGAAGTCCGTGAGCTAACCGCAAGGAGCGGCCGAAGGTAGAGTCAGCTGATTAGAATTGAAATCGTAACAAGGTAACCGGAGATAGAGCGGCAAACCAAGTAGGTTAACACAAAGACACCACTCTTCAGCACCAGCAATACGTAAAGA
+
*++''(*',)%+-),3.*.100&-')&,%.(+-10..133;766++3-*)&&%)*-77441&2-27**+-&'**+/&&-)-0/7,.;9;9244:-++,33&3307806+'&%$$%%&+/,*01*++/,))%)*-*,//-//1+,)++.06:43.--/&(*,2.4///;69316/120&%%'/-226322(,%5,'&,*+)&&'*+,,,+)//2.453596261/133233,04::6.,&),0-+3.*%$&%(&')**,&4./-0001+/*''1.)')/)+/764-+,,-:340)*'%($&(-+)+0..3-),-2)*&-.0970(-&''(***(&&.1./)&/)*/06&0*+('(373..-*.38231237320..,0-.%*'())(,,)0179;*))*:;1.*,(40/./-0,,88;')07111/82'*.05+-%-6531/02161)0,-5:886'/1401<24&/'(%),-1738882.12--+*+*..+016-+*.,5<89..,-)1/(%(*+76,.)),)/1457;::776072)/)/54751*'24*,54--/322.)()0()*3++./4,3*'(%&+/93;-$-+)0385/1++'%+.--+,36,./*%*)/-2./1%%(''(,,1,,+-.0/326*&++(*.2++7//85.7941224-8.///.(..2.,),-7551/'*%)1106//112.+,00085/33431:0-,-7772614--2*20'*50*1,*08)$%,&(+,)3.9//-4+****9:.7.3(/+6%+.4+233.',+&%,+060,/*-216676:21+)/-(*'%(&),.7/61/1113/.3,-538040,%-(+/3/+'-35063/(*-027.-+4++886678-/87,+*('')')*79635,.61*,()/8.1/5.65.+-/9::524520.0*1(4,14:-/1,/25122/)0(&%&'+'(,,,013*.,+--0&'*0+4)),43151129.,2//,-,,,-12---...0;846117/&+1,**,*-4/.-*-1())*&,-)./187720,+',(%&),3.)11)%%((-.736.,+0/072/'(*,)(%&%&),0/-2+2*)&#&**/%*$-%-&(&&$)((*&-(2145;88:/90/7/)/*00024431//(+*)%1'.*/0,+,&5+-/336:3,-168:(*+'(5,**++,3,),/0..2$$&&%%$
@e340c30b-546b-4cb9-8347-cba5e38d09aa ch=114 read=61722 start_time=2019-12-13T00:00:47Z barcode=BC01 runid=2c9cf7bc05858273f10e7d7ec552fc0bd742dc3e
CTCCTACGGGGCAGCAGTGGGGAATGTACTGTAAACCCGGATGCAGGCACTTAAAGAAGTAGTGATGAAGGACTTCCCGGATCGCTCTGTCTTTGGGAAGATAATGACGGTACCCAGGAGAGTACGGCTAACTACGTGCCAGCAGCCGCGGTAATACGTAGGTGGCAGGCGTTATCGGATTTACTGGGCTCTGCAAAGGGGCGTAGGCGGATGATTAAGTGGGATGTAAAATACCCAGGGGCTCAACTTAGGTGCTTTTAAATTTCCAAACTGAAGTTTATCTAGAGTGCAGGAGGTGAATTCCTGATGTAGCCAGTGAAATGCGTAGAAGATTAGGAAGAACACCAAGTGGCAGCGACTCTGGACGGCGACGCTGAGGCTCAGCGTAGGGGAGCAAACAGGATTAGATACCCTGGTAGTCCACGCCGTAAACGATGAATACTAGGTGAGGTTTCAACACCTCCGTGCCGCCGCTAACGCATTAAAGTATTCCGCCTGGGGAATTACCCGGTCGCAAGATTAAAACTCAAAGGGAATTGGCGGGATACTGCAAAATGGCAGATGTGGTTTAATTCGAAGCAGCGAAGAACCTTACCTACTTGACATCCCTTGCATTACTGCACTCTTAATCGAAATCCTTCGGGGACAAGGTGACAGGTGGTGCATGGTTGTCGTCAGCTCGTGTCGTGAGATGTTGGGTTAAGTCCGCAACAGGCGCGAGCGCTATCGTTAGTTACTGTTAAGTTGAGGACTCTGGCAGGACTGCCTGGGTGCCAGGAGGAAGGTGGGGATGACGTCAAATCATCGCTACTTATATGTGAGGCTACACAATGGCTGGTACAGAGATGCAATACCGTGAGGTGGAGTATATAACTTAAACCTAAGTCTCAGTTCAGTTGGCAGGCTGCTCGCCTACATGAAGCGCCTGGAGTTACCTAGTAATCGCACAATCAGAATGTCGCGGTGAATACGTTCCCGGGTCTTGTACACACCCGTGCGAGGTGAAAATACCCGCGAAGTCGTCCATTAGACTAATGCCGAGGGAGGCAGCATTTGGGAGTCAGCGGTGGGGTGAAGAGAATCGTAACAAAGAGGTAACCGGAAGATAAAACGGTAGGTTAACACAAAGACACCGACAACTTTCTTCCAGCACCAGCAATACAGCCAGCGGG
+
*+/-+.2.83('))2$,/.36+*-,(&%))'&%'%&%$%)(,)'%'&%%&%%(&+%(*)(%*))*,+2-/6(*-+./*/6/0.&&)-76/,/2/.75))*,*,,*+)0(///-+(*,+)'&'$$%+../.()'')*,913-,+'+-//008,2---:471474363*/75032/+4(-(273.03:4*('&&').2+)+32.5968:96;798252-,+1-3,..(%&,18./0+*$+/,0.05,(('&$',+,+)**'02/4<,9,06+22-*('*8-,.3540.0/..%/+()*&'((.,2.,,')%&%(*'%+4.093/0-/./,.2)'0,*02-2,-/.*/))'(*),)%**-6+*&$'(''(&&&&()443.00/0+'%%&.(-(/*'+-;<43'/++.7-+-/0/;.,/68347610104;..4805213.*8615744601%-1*5.1+.-&*&',/-24943694898:500(/'-0''()05+,)-4,,01(%&&&)*'(*30702,)(%-)0;981371:,/++%$)&/(++11'%$&%#'*.*(()*,')(($)-10:8183<4+,)'+,()((-43688583.1%'&)),-14325-./-.+6+'($$'$*+-001/1+'*)%+-321.-5:1166.2---991121/7810/0+/3:-148882233372063171%*-371<0;8590.+.1--.2*4))14+*$%&'%&%%(111;(*+,++,(*-30)0+((14-5641)('%'*2477530//%&#&(.-)'/-+/-1*,4:5596677797;//0567&%%#&%%#($&%&%&-/05''&&&1.-.-.07/14.-+**+./091...,,-,,/-/-''''*)&(%%*+/7-1+'&++5376.42:3(,.+'&&&*+'&&&*7460'&('(03*.-*-'%%)%%,*)-)*'--17561/%&%(*+422862688:8;7/-21041560/+,5:908///..''$**.+&%%$$('((())+(&*+($(&'''(+&(-/%3&%)',+.-)&()%%'.*))%&%$%#(++))'$%)*//0.'3'*,**+,(&&'(,+.-/-)'(%&'%*-+.866191:*+.$%'&$%$%%/3,9-2,()150))+,,(&05,.+.7//5:2)(+,..7.-*,+(%('')$)#%$#$
@c5522812-3110-4a01-89f4-bb3a0e6d8f5b ch=482 read=50996 start_time=2019-12-13T00:00:55Z barcode=BC01 runid=2c9cf7bc05858273f10e7d7ec552fc0bd742dc3e
CCGGTTACGCGGTGACTTCACTAATCGCTGACCCTGCAGCTGGCCGCTGCCTCATTTGCGGTTAGCTCACGGACTTCGGGTATTGCCAACTCATGAATTAGCGACGGGCGGTGTGCAAGACCGGGAACGTATTCACCACCGCAACGTTCTGATTCGCGATTACTAGTAACTCCAGCTTACAGGCGAGTTTCAGCCTACAATCCGAACAAGTTCTGGTTTTAAAGAGTTTGGCTCCACCTCCACGGTATTGCATCCTCTCTGTACCAGCCATTGTAGCACGTGGTAGCCCTACACATAAGGGGCATGATGATTTGACGTCATCCCCGCCTTCCTCCTGGATTAGCCCAGGCAGTCTCGCTAAGAGTCCTCCAACTTAATGGTAGTAACTAACGACAAGGGTTGCGCTCGTTGCAGGACTTAACCAACCTCGACACGAGCTGGCAGTAGCCATGCACCACCTGTCACCTTGTCCCCAGAGAGTTTCCTCGATTAAGGTAATGCAAGGGATGTCAGAGTGTAGGTGGGTTCTTCGCGTTGCTTCGAATTAAACCACATGCTCCGCTTCTTGTGCGGGTCTTAATCAATTCCTTTGAGTTTAATCTTGCGACCGTACTCCCCAGGCGGAATACCAATGCGTTAGCGGCGGCACGGAGGTGTTGAAACCCCCACCTAGTATTCATCGTTTGCGGCGGACTACCGGAATTATCTAATCCTGTGTTTGCTCCCCACGCTTTCCGAGCCTCAGCGTCAGTTACAGTCCAGAGAGTCGCCTTCGCCACTGGGTGTTCTTCCTAATCTCCACGCATTTCACCGCTACTAGAATTCCCACTCTCTCCTCTCCTGCACTCCTAGATAGCCAGTTTGGAATGCAGCGCAAGTTGAGCCCGGGTATTTCACATCCACTTAATCATCGCCTGCGGCTCCTTTACGCCCAGTAAATCCGGATAACGCTCGCCACCTACGTATTACCGCGGCTGCTGGCACGTAGTTAGCGTAGCTTCCTCCTTAAGGTACCATCATTATCTTCCCCTAAGAGATTAGAGCTTTACGATCCGAAAACCTTCATCACTCACGCGGCGTTACTGCATCAGGGTTCCCCCCCCATTTGTGCAATATTCCCCACTGCTGCCTCCCGTAG
+
10/-3.*,((*,)%'(-53'*%'*00*+)+)472//0+(,-+'+-)+,*+(),$'*,*1**,-++32/),-5098:7/2..,0..1.1-*,,&(($&+)%'%)).09:333-))&)'1,/./&62+5.,:67<8531$)&&)/56)2/+)''4:6-/211611*+(0,4..2,**)++()(+*,.3/4;..)*25,-.44+6+(,1*04-06&'),/;<52;/'&+5:1&%'(00*.8.5)$(*2.*)+(--/.*(+-/)))((22048725,*),,*--+((')++0,*'-+,/038(481188*-.,,5<600/)013.6;9))24.0/,)6,+29*/0++.3+).-..654/50114()),..4/8(-%,-4.:/05/./4.5..-63424-.1-((7+/,/.303:34&:841-/-*(&)+/5),(%*+-2251213,%&%,*/4/3-2+03,,4-598/6-(/12258*$%(*%',62+0//)&/..+'**-230.//+7837,//-()*,314./-,,13:74:4+,(-1+/437('.+.1;97:/0/+++,03''(*()2.0/2094,+&%&-*--7636,)/3,&)48:.810+3(..-60&-%)).49-))/502352&,+,0123.2/**0-92022(4(*'&+).09-)8--:95**12+-&').:5353-13*$$&%'-9465.3+*'&$&-,2/)*3105.,,'-70+/24/0)(+*)/9*0-+,/655621333:44,()))/32+--/..111*+*(./58<5654-(0'-4*++''%$('%%(&%(),56<71-02(+-*,'%'&,(0+5+*0//./,0523/143,-$''1),,27/0%6../-79/0+,,-+)(($-&+(.,,(/,3,)22/,08..,./13*$')'/..03.2+-6(',)++.0*-*&%('3.)&+,+4/,/21237/++*+089:<630,)+,055:3575637.*'+-.51.0/0599,+)+'$%'(.54211(()00-501243760/4113888/0)&))%%(%+''((**175./25650-*053+63767:90/.+&,,,4..,12%.///0.-+(1125*282945+),0)(,$-*.,/2/4:7-$''&***676/:*+/2.
@dfc86e1e-c5dd-48bd-979c-fd58a3225b7a ch=427 read=50753 start_time=2019-12-13T00:00:54Z barcode=BC01 runid=2c9cf7bc05858273f10e7d7ec552fc0bd742dc3e
CTCTACACGGGAGGCAGCAGTGGGAATGTTGCACAATGGGCGCAAGCCTGATGCAACCATGCCGCGTGTATAGAAGAGGGCCTTCGGTTGTAAGTGCTTTCAGCGGGGAGAAAGGGAGTTAAAAGTTAATACCTTTGCTCATTGGCGTTACCCGCAGAAGAAACACCGGCTAACTCCGTGCCAGCAGCCGCGGTAATACGGAGGTGCAAGCGTTAATCAGGTGCGGGCGAAGCGCACGCAGGCGGTTTGTTAAGTCAGATGTGAAATCCCGGGCTCAGCCTGGGAACTGCATCTGATACTGGCAGAAAGCGCGGAGTCTCGTGAGGGGTAGAATTCCAGGTGTAGCGGTGAAATGCGTAGAGATCTGGAGGAATACCGGTGGCGAAAGGCAGCCCCCCCTGGACCGGGCGGCTCAGGTGCGAAAGCGTGGGAGCAAACGGGATTAAGATGCAGTACGCCGTAAACGATGTCGACTTGGAGGTTGTGCCCGCTGGGCGTGGCTTCCAGGCTAACGCGTTAAGTCAGCCGCCTGGGAGTACGGCCGCAAGGTTAAAGAACTCAAATGGATTGACGGGGCCCGCACGAAGCGGTGGGTATGGTTTTAATTCGATGCAGCATGAAGAACCTACCTGGTCTTGACATCCACGAAGTTTTCAGAGATGAGAATGCCTTCGGGAACCGTAGAGACAGGTGCTGCGTAGTATCGTCAGCTCGTGTTGTATGAAATGTTGGGTTAAGTCCGCAACAGACGCAGCCTTATCCTTTGTTGCCAGCGGTCCGGCCAGGAACTCAAAGGAGACTGCCAGTGATAAACTGGAGGGATGACGTCAAGTCATCATGGCCCTTACGACCAGGGCTACACGTGCTACAATGGCGCATACAAGAGAAACGTACCTCGCGAGCAAAGCGGACCTCATAAAGTGCGTCGTAGTCGGATTGAGTCTGCAACTCGACTCCATGAAATTCCCGGAATCCCGCTAGTAATCGTGGATCAGAATGCCACGGTGAATACGTTCCAGGCCTTGTACACACCGCCCGTCACACCATGGGAATTGGGTTGCAAAAGTAGGTAGCTTAACCTTCGGGAGGGCGCTTACCACTTTGTGATTCATGACTGGGGTGAAGTCGTAACAAAGGTAACCGGAAGATAGAGCGACCGTAGGTTAACACAAAGACACCGACAACTTTCTTCCCAGCACCAGCAATACGTAACTTACGGG
+
)*/(()()*3.'(('/11+050:7.67'4/**+,3:55;883453+09*.064.0&3-/4,22(-'++.//'&,.++1333836,))'&$(+,$)%()344'2019<.)),-')-0&%*,688)*1606/23.8:-+665(3'5'.+7,,26.,.(+/,&,($&'-,)**)2,++8-+-97.,**(,./),)*,'4'')*3,.+))+235735404/1*+2211)-'$&(((--0*-,/(.))'428900:49+-.&)&&$%&*38+(0&)2,-45,'/0--,+&*./011,1)+.6479280'%(*(((&(%(%'+,033/,+-10-+.,-/.2/,,190.(*./396,15,+2598.,+*,888;-+0,-855:809.-..*-50,24%322476-')14)0()+'%('')+1688.,)-.(()555:2-//2;17(8/*8*((),2%.$&'%*&'&**-0'-,*+*00//-/.21&*+,0,/'00+%$$'//,,*+.,.10.%+(*')-+')%,015/47$&0:354)),'%%)*0-%&&&*48/74846-+0747769/.1'(.2.+3&*0-02,(*(+&**+)*)'+3*))-.-+;:-184;3-).-/5-/+))--*/44:,1535:::917111-,-(',*&((+8:33-,+,,5220211-,0143)76.70754*($-'-/(2/011/.(*%0//02201.//5548,08*)%),1493225/6325.-*,//(*,./+-42)*+)-,-414474:723;5241/10646576/0(,)+-,-62+).*+-..4*4+-02.//1;6000.')+,33333055*'*,.,33),.74;303++,-3<597703**'((,04847191)/,--4533//(*')+&)/+,/8042/*),*49+*/0974845110:5/0/////-..714()%.**)*-.-5/9.../.-/148244*/&'(**',413/4,)(11/2/2,-/9:9:968,'')*,10-1-31&&775737-8+'-61*.+(,2100.29,-76+,4///053557.&&&''*-,:67491+$.&(*++1,.+7,57367%50+0+)+,+9*+8:/0-0*(+*-0;7664443255*+(,.-/3,--..06(0,33:36441501620/1,,,($')(,,(,--,-.27+,,..6/68:331/96./79/('+,./:545283121'-'&''$'&#$
@1cc21256-46b1-453d-9bad-7af3ae61852a ch=327 read=39355 start_time=2019-12-13T00:01:05Z barcode=BC01 runid=2c9cf7bc05858273f10e7d7ec552fc0bd742dc3e
CTCCTCGGGGAGGCAGCAGTAGGGAATTTTCGGCAATGGGAAACCCTGACCGAGCAACGCCGCGTGAAGAAGAAGGTTTTCGGATTATGAAGCTTCTGTTATAAAAGGGAAGGAACGGCGGCTACAGGAAATGGTAGCCGGTGACGATACTTTATTAAGCCACGGCTAACTACGTGCCAGCAGCCGCGATACGTAGGTGGCGAGCGTTATCGGAATTATTGGGCGTAAAGAGGAGCAGGCGGCAGCGGGTCTGTGGTGAAACTGAAGCAACTGGTAAATACGCCGAGGAAACCAGGCAGCCGTGCAGGAGAGGGATCGTGAATTCCATGTGTAGCGGTGAAATGCGTAGATATATGGAGGAGAACACCAGTGGCAGAAAGGCGACGATCTGACCTGCTGACGCTCCAGTCCCAGCATTAAGGGGAGCAAATAGGATTAGATACCTAGTAGTCCACGCGCCGTAAACGATGAGTACTAGTGTTGGATGTCAAAGTTCAGTGCAGTTAACGCAATAAGTACTCCGCCTGAGTGGTACGTTCGCAAGAATGAAACTCAAAGGAATTGACGGGGGGCCCGCACGAAGCGGTGGAGCATGTGGTTTAATTCGAAGCAACGCGAAGAACCTTGAGTCTTGACATACTCGCATAAGGCTCCAGAGATGGAGAGATAGCTATATGAGATACGGGTGGTGCATGGTTGTCGTCAGCTCGTGTCGTGAGATGTTGGGTTAAGTCCGCAACGAGCGCTAGCCATATCGTTAGTTACCATCATTAAGTTGAGGACCCCTTGAGACTGCACCAGTGACAAGCTGGAGGAAGGCAGGATGACGTCAATCATCATGCCCCTTATGACCTGGGCTACACATTTTCCACAATGGATGGGTGCAGAGAGGAAAGCGAAAGCCGCGAGGTGAAAGCAAAACCCATAAAACCATTCTCAGTTCCGGATTGTAGTCTGCAACTCGACTACATGAAGTTGGAATCGCTAGTAATCGCGAATCAGCATGTCGTGAATACGTTCTCGGGCAACACACCGCCCGTCACACCACGAGTTAATAACACCTGCAAGCCGGTGGCTAACCGCAAGGAAGGGCTGTCTAAGGTGGGATTGATGATTGGGGTGAAGTCGTAACAAGGTAACCGG
+
.350.0,,3*&+)-32211./-60,3.994/8:96;773)&()/3-0/565472558414:330310--)0),/+0061*4.8-33*-'+-$&+//*,40008;7')*,*4*'0*+)1/31/-*)+0,02,+676*228(11221+%+,-29/+4&()&(/*)))+,26/*+-56.6.++20.-,&&%'+.7/.+-,,27.,-+)0260/0'+*(/+*+)'.-976:4-($-)(./45:849-%&%&*+/0321+.(('*%)%-),&**.-.,0/09($#%%))($+).423;9:9/)+)%,*)**31')&-6+989&6)'/0139/2,&&%&)),4..+/3,-88889952.(+.0,1*'*&)'(9:/7.9--(&*,-),,5986566/0(52,1,*,(+),-.*+..6'&'()%'*+,++/.+-/0;;3.4/+..+*,-.8;---4406681201/47445920-'-'$%)(/./*.71;1:1;7:979345;;654/2,..7-/,/047662(0(,.,-+-21.+,.&1534310,+,./,.91/'43*.716-)'.),.010--.47+24*(**.)+/+,-:642)+-0131539<:+86;4..1,./'+)%*+-)-..(%$%$%()473-101*244.244,*',((.&((,-.;95*((')7(7766623//,+-(-&21/163/003872:223987&(*+2044567*+%((1'3(&/51841-020$'')-)%++%'''(/.(/,/0356315977<895())2,*2()&9.703'%(')+6867('%*)++---$)%%&(;.+0+)-+00%-...268/+**,-.17833*,650,;643+4.*-773652,+().8)+('),5--911**$*&*())'&+&(('')&'2,#)($*))'&.,.8*++:;.%/83/04;;66999<962(+,6,'()*+7/1034689:2820/01284434205/-905.4236764324,/25555436.),+/.*(%)(-875956/-,+)0,*$$%)//12*4.()++,..04./,,)+)(&)+2/)*+&$&&*,.7999223*+948,..2*2,2,,%%&$-,*.-,123686992222-41/58/,).())/044776/1,,,0/752
@3b99d76a-c867-4b98-8e5b-473d058c2ffb ch=9 read=16968 start_time=2019-12-13T00:01:15Z barcode=BC01 runid=2c9cf7bc05858273f10e7d7ec552fc0bd742dc3e
CCGGTTACCTTGTTACGACTTCACTGATCATGAATCACCAAAGTGGTAAAGCGCCCTCCCGAAGGTTAAGCTACCTACTTCTTTTTTTGCAACCCGCTCCATGGTGTGGCGGGCGGTGTGTACAAGGCCCGAGACGTATTCACCGTGGCATTCTGATCGATTACTAGCGATTCCGACTTCATGGAGTCGAGTTGCAGACTCAATCCGGACTACGACGCACTTTATGAGGGTCCGCTTGCTTCTCGCGAGACGCTTCTCTTTGTATGCGCCATTGTAGCGTGTAGCCCTGGTCGTAGGGGCCATTGACTTGACGTCATCCCACCTTCCTCCAGTTTGCTATCTACTGGCGGTCTCGCTGATTCCCGGCCGGACCGCTGGCAACAAAGGATAAAGGGTTGCGTTCGTTGCGGGACTTAGCTTAACGACATTTCACAACACGAGCTGACGACAGCCATGCAGCACCTGTCTCACGGTTCCCGAAGGCACATTCATCTCTGAAAACTTCCGTGGATGTCAAGACCAGTGGAGTTCTTCGCGTTACATCGAATTAAACCACATGCTCCACCGCTTGTGCGCGGAGCCCCGTCAATTCATTTGAGTTTTAACCTTGCGGCCACTCCCCCCAGGCGGTCGACTTAACGCGTTAGCTCCGGAAGCCACGCCTCAGGGCGCAACCTCCAGGTCGGTGAAAAAAAAAACCGTTTACGGCGGCGGATACCAAAATTATCTAATCCTGTTTGCTCCCCACGCTTTCGCACCCTGAGCGTCGGTCAATATCTTCGTCCAGGGGCCGCCTTCGCCACTGGTGTTCCTCCATATATCTACGCATTTCACCGCGCTACATGGAATTCCACGATCCTCTCCTGCACTCCTGGCTGCCTGGTTTTCCTGGCTTACTGAAGTTAAGCTTCAGGCTTTCACCACAGACCCTTGCGCCTGCTCCCTCTTTACGCCCAATAATTCCGGATAACGCTTGCCACCTACGTATTACCGCGGCTGCTGGCGCAGCAGTTAGCCGTAATAATAAAGTACCGTCACTCGGCTACCATTTCCTGCCAGCCGCCGTTCTTCCCCTTTATAACAGAAGTTTACAATCCGAAAACCTTCTTCCTTCACGCGGCGTTGCTCGGTCAGGGGTTTCCCCATTGCCGAAAATTCCCTACTGCTGCCTCCACGTAGGAG
+
/***3/*.,,**'.+23378;854--/23$%&(576,5&27***461./(*//15++14.**(&--84,+,+2/-,,/4:57158<7--55.97'',)77-+)-,,+''**0768;875*2./71,013(,$,**&)*0;958;58475259734348,+..--0,0374::631./0;2243.+,,-..12813()9997384..091963-.%*%(#(+15('&&)-))+-+,+,''))-+.,.+*.+/./0.6512:2-04524.03,13,)&()*.-*%(-0--&67881/*'($%&$&''''(&')6577:168.).30:8924,,-4;/,-20-.(%(&'-/,--)&'&&''%5669/+/1+6474:1177:81123:*6.5537,*/601-2-*67070.2*87.*)'($%$$'&('%%&,5/,'&,(*(.-1211/+.)&/1)5;5:8:775131+,.213(*%21917-,.*+3/123141(+-/-*'*15.016210.03..-/9734793.0.12--1;88<97819.&,--2.1/102;6:;100.///3+*2*,*+'*+*+''+,')450&$.//95;4')*+,)0+::9,62+-1/,.*-,*-121;::*,1+%,-,0.11-./3-..-001.1201,+(*).2,0.0114/097-*./015.3'$'(()'%#%%+,,.-/++)$$&'/8+..4-,-*&)$)$*'/,),,0/23455479358<;13+3::/+/--4;8-&'*,5+**277960+/-+((''&),245822*240-443493;989.+**(./2428-)-.*3122788784752;50/43)+$&'')&,),(,%(&))--.049340370/3(1,6221960,.-+..352))),*./0802,+*((0,6-0139516803:6-++.)*-.38;402./,44,))).7+*/56(&/)/.).-,'*+.+'2*1..,+-/22180.514464858559<990;111:.9*)%($&#%)1+&(*/(+$$&'(*-/))*)-7542%*,/002328;6:;;73213,++813594671110-..*.7++.,0)%*')3<8.23943-(*264/55538;756:62445395021./283:5:)064+/2-347../6451,.03-4507,+-2544344305-'((*32+.$
@1ad23e8d-9d40-4ed9-9b48-1989f16eb591 ch=134 read=35713 start_time=2019-12-13T00:01:12Z barcode=BC01 runid=2c9cf7bc05858273f10e7d7ec552fc0bd742dc3e
CCGGTTACCTTGTTACGGCTTCACCCCAATCATCAATCCACCTTAGACAGCTCCTTCCTTGCGGTTGAGTACCAGCCGGGTGTTATCCAGCTCTCGTGGTGTGACGGGCGGTGTGTACAGGCCGAACGTATTCACCGCGACATGCTGGTCGCGATTACTAGCGATTCCAACTTCATGTAGTCGAGTTGCAGACTACAATCCGAACTGAAATGGTTTTATGGGTTTTAGCTTCACCCCTCGCGGCTTCCTTCCCTCTGCACCATCCATTGTAGCGTGTGGCCCAGGTCATAAGGGGCATGATGATGATTTGACGTCATCCCCGCCTTCCTCCCAACTTGTCACCGGCAGTCCTCGCTAGAGTCCCCAACAATGATGGTAACTAACGATAAGGGTTGCGCTCGTTGCGGGACTTAACCCAACATCTCACGACACGAGCTGGCAGCAACCATACACCACCTGTATCTCATATAGCTATCTCTCCATCTCTGGAGCCTTTATGAGTATCCAAGACCCTGGTAAGGTTCTTCGCGTTGCTTCAGATTAAACCACATGCTCCACCGCTTGTGCGGGCCCAAATCGAATTCCTTTGAGTTTCATTCTTGCGAACGTACTACTCAGGCGAATTACTTATTGCGTTAACTGCAGCACTGAACTTTGACATCCACTTAGTACTCATCGTTTACGGCGTGGACTACTAAGGTATCTAATCCTATTTGCTCCCCACGCTTTCGGGACTGAGCGTCAGTTGCAGCGAGCCAGATCGTCGCCTTCGCCACTGGTGTTCCTCCATATATCTACGCATTTCACCGCTACACAGCCCAGATTCCACGATCCTCTCTCCTGCACTCTAGCTGCTGTTTCTATGGCTTACTGAAGTTAAGCTTCGGGCTTTCACCACAGACCCTTGCCGCCTGCTCCCTCTTTACGCCCAATAATTCCGGATAACGCTTGCCACCTACGTATTACCGCGGCTGCTGGCACGTAGTTAGCCGTGGCTTTCTAATAAAATTACCGTCACTCGGCTACCATTTCCTGTAGCCGCCGTTCTTCCTTTATAACAGAGTTTACAATCCGAAAACCTTCTTCCTTCATGCGGCGTTGCTCGGTCAGGGTTTTCCCCATTGCCGAAAATTCCCTACTGCTGCCTCCCGTAGGAG
+
33.*4.()&('%.2,//*.+3*(+23)5,997995:.88*.120-.3934444:798'&(+/.1)+('%)'*)%(*-*680//2**,&,()*,.13684535244/78+0-(+/510.2+07/)*3/4998:524836873564)(((+**22043.0,*.002540..**1042542.*)*,-207111670-/-/101,,-4,*')-/*143;<2/2.6,19;/&(*,5.*-0-.-.*(,2.173./2,4(('&$'%*-237;074((+,/*/2/0,30,$+'(*3538)2,0++0,--*),-.336012:9::225-++251931+1)&)-+1,)-4254*74/-66%)-0.5+-()(,37*0//351/111.*-0..08/&&1*.+21,5122336538-1*7//,2-1(51&+(-//-+-+.08663/-2-0634,07885;12)2/25-,/)*./1..5*+,/-,/--361228:9:956452+-614;4%-)')*)1-)/--13<,-2343/,052:9<503.,/,.061)(++.1;468.-*++,-4,'/*&(/++,8855+510%*+-*()(++0,-4-+)-3<9058<,7+)*+)+-%*&')+321%-,0.(*',)++..20-/+.-40599;666/56899.171+,,-122,*-/*,10446688093/&*+401284875+45+&.)*,22/1743432/9/,.44;;.////6<84-:910...52789(282%1#$#%%).1128886986796:5-0/)-24:997802/0431576789785741;80.48367--()%$&&%&(2+5-.)*&&10((*+-,1455-&+)+3012220',)55.-,02:64:/23-%&(/12,,/478'49/,:,*(/)&',.140)*+(,.*./.+)+(8/,.177,-),'(.6/14427073941)1,+1/*1:25:567342/.+/....1023626-+$)*0/.8)((8+1/0-,2:8*,/6.5<7,/0&3733+$&(+01/-'/-*5<6687732/47,/5.17:9:7+*2-)*-*-%#'(3;8/017670038;5273857<;5754&6+/(1.,1--,20.301.55008:+28;.*793,()-4/8//45,(+--.02329-52('.-4,-%
@d36dccac-acde-4a14-8c28-ed14ecf779e8 ch=89 read=37455 start_time=2019-12-13T00:01:10Z barcode=BC01 runid=2c9cf7bc05858273f10e7d7ec552fc0bd742dc3e
CCGGTTACGCGACTTTCACCCCAATCATCATCCCGCAGCAGACAGCTCCTTCGCGCGGTTTGACCACCGGCTTCGGGTGTTATCAACTCTCGTGTGTGACGGGCGGTGTGTACAAGGCCGAGACGTATTCATGCCGCGACATGCTGATTCGCGATTACTAGCGATTCCAACTTCATGTAGTCGAGTTGCAGACTACAATCCGGGCGAGAATGGTTTATGGGTTTTGCTTCACCTCGCGGCTTCGCTTCCTCTGCCATCCATTGTAGCGCGTGGCAGCCCAGGTCATAAGGGGCATGATGATTTGACGTCATCGCCTTCCTCCAACTTGTCGCTGGCAGTCGCGCCTAAGTCCCCAGCAATGATGGTAACTAACGATAAAGGTTGCGCTCGTTGCGGGACTTAACCCAACATCTCACGACACGAGCTGGCGACAGCCATGCACCACCTGTATCTCATATAGCTATCTCTATCTCTGGAGCCTTTATGGGTATGTCAAGACGGTAAGGTTCTTCGCGTTGCTTCGAATTAAACCATGCTCCACCGCTTTGGTAAGGCCCCCGTCAATTCCTTTGAGTTTCATTGCGAACGTACTACTCAAGGCGGGTACTTATTGCGTTAACTGCAGCACTGAACTTTGACGTAACACTTAGTGCTCATCGTTTACGGCGTGGACTACTAGGGTATCTAATCCTATTTGCTCCCCACGCTTTCGGGACTGAGCGTCAGTTGCAGGCAGATCGTCGCCTTCGCCACTGGTGTTCCTCCATATATCTACGCATTTCACCGCTACACATGGAATTCCACGATCTCTCCTGCACTCTGGCTGCCTGTACATGGCTTACTGGTTAAGCTTCAGGCTTTCACCACAGACCTTTGCCGCCTGCTCCCTCTTTACGCTTAATAATTCCGGATAACGCTTGCCACCTACGTATTACCGCGGCTGCTGGCACGTAGTTAGCCGTGGCACTCTAATAAAGTACCGTCCTTACCATTTCCTGTAGCCGCCGTTCATCCACTTTATAACGAAGTTTACAATCCGAAAGCCTTCTTCTTCGCTGGCGTTGCTCGGTCAGGGTTTCCCCATTGCCGAAAATTCCTACTGCTGCCTCCCGTAGGAG
+
4+)*&)%'&%$%$+1-.,458-112222.,)-2,&+&$(&((0(/2331892.2.+,(*1*)'*6025262467*665142//4371/,'(,.,()*./06897*412.+.+()8,721-%))-0335--'%%+.,--02467:::9/9,**-*/+))-+*/029:.0,/-497577888:90023614268976-1/+,.*'$-'))/50256;:*005.187+),5/;89;85/-.1.068345/43,.+)%&',.988931.)*()%0%&$&))*+&/443554416922351332/1:1./6788:99(+&'((,,/,2,/00+-/010:10.33,*+*-()-&%'*54)*%((.)+,.1,,.8,++5,%'.*6*1-3727798:88;882925/2/1+-1/,.-+./3/&)+-01658776533-/.306;8911-1.-21//24679:12/,,2123/-+*'%(*++-50..171:8%.'-)*,-*0*.('&$(,*22)02:9:;1./.-,*)/,4021122<9;<:900.0/*-+('(*)(&)'&*)/8::0.18/:4;7/250/307;91$,,+/)(/2)-/2610110/102+-$%$%$%'-,*+//703/008567679975+.//-04010..*+***+1)3556::77<;0/4//.679,4404745..002746:/7+,'6/&',*956.%))-.9/2(8995),'((.+,(*--121313,.0114685964*(&,).457885792++/.+.*,-345787839<9/55910110*/%'')-'2),&'+*+.**00/--//)**,15211655-*%#$$((%$%&)-,,*,44-+-8-0&.031:9/++,()(*/1*-1+),-.8;))--/7+31184../,*&0.34998-0.0/33/2,((&&*2+274897934404;9506001:16.,),,3/1/7/./5/50*)$$)--,7--3&&*(4724-'()).9/6;9142,0/01736946/)%()+%%)+)*-564/5//05.'%-/+4'&-.,&,,,..6;9673(*(-7.10:-,-+*82:-6732;,/:;1/19453+/6805,6.)*50,,,,/3./95-/46,+)
@222ddb87-93d8-4b04-a868-a6b6565268c6 ch=14 read=30739 start_time=2019-12-13T00:01:10Z barcode=BC01 runid=2c9cf7bc05858273f10e7d7ec552fc0bd742dc3e
CCTGTATGTTACGACTTCACCCCAATCATCAATCCCATAGACAGCTCATGCTGGTTGAGCCCGCGAGCTGGGTATCGGCTCTGGTGGTGACCGGAGCGGTATTATTGCAAGGCCGAGAACGTATTCACGCGTTATGCGTTCGCGGTGCTAAGCGTTCAACCATGCTAATTAAGGTTGCAGACTACCGTCGAACGGAATGGTTGCATGGTTTGCTCAAGAAGCCGCTTCCTCCTGCTGCTTCATTCATGGCGTGTGTGGCCGGTCCATAAGGGCGCAGTAGTTGTCATCCGCCTTCCTCAACATCGCTGACGTCCAGCAAAGTCTGAACGGTAGCGGTGGTGGCCTAACGATAAGGGTTGCGCTCGTTGCCGGGACTTAACAACATCTCACGACACGAGCTGGCGACAACCATGCACCACCTGTATCTCATATGGCTATCTCTCCATCTCTGGAGCCTTTATGAGTAATGTCAAAGACCTGGTAAGGTTCTTCGCTTCAGATTAAACCATGCTCCACCGCTTGTGCGGGCCCCAAATCAGTCCTTTGAGTTTTCATTCTGCGAACGTGCTACTCAGGCGAATTACTTATTGCGTTAACTGCAGCACTGAACTTTGCATCAACGCCATTTCATCAGTGCGGCGTGATTTCTGGGCTCGACCCTATTTGCTCCCCACGCGCGGACTGACGTCAGTTGCAGGCCGGTCGTATATGCTGGTGTGCTCCTCATCACGCGTTTCTGCACTACGCATGATTTCACGATATCTGCGCTCTGGCGCAGGTTCATGAAACTTGCCGGTTAAGCTTCAGGCTTTCACCACAGACCCTTGCTGCTGCCTGCTCCCTCTTCGCCAGCTCGTTCCGGATATGCGCCACTAAGCATTGCTGCGGCTGCTGGCACGTAGTTAGCCGTGGCTTTCCTAATAAAGTACCGTCCTCGGCTACCATTTCCTGCGCAACCGCCGTTCTTTATAACAAAGAAGTTTACAATCCGAAAACCTCCTTCTTGCGGCGTTTCGCTCAGGTCGGTTTCCCATTGCGAAAATTCCCTCGGCGGGCAATGTCGGCACCAACGAAAGGTTAACACAGGCCACCGGTAGCTTTCGCTGGCACCGGCAATGGCGGCACCGCA
+
310+($%$)*'*,,01914/87*/.3435549-41'%%)-051/11*&&%%#$''*'%',+*'(&%&')(-%%%'(%(')+'''')%((,++),''*351&+'%%%$'*/++4/&%(+*--0))**$%%'''&&)$)&(**&(&')$''))%*+2-*'$'%()')*&(-%-((*.2()$-%)(''#',,)()***,--&(%%#$$$*)-6(%$$$('$&*&(%%&%%*('($&&*))()))&(&%#$%'''(()(''')&)&*%$#$'%'&$&&)%),%*2(%&&&).(#'().((*)%$&%'(&'')&(''(%##$$'%%'%$&'*(()*(&'*.)%(''%(%&&*//3771)5,.,,,152/..1-.)1:73++',%-,*)))*)+)*+-2223/-..1(+),*,+6697-,+1.018010/.-+-&,()%+,-,/./-*,6.010410+()01042/1,+++-(),76&*)&(7400+*-*+,575490%'3+72-,/+/:75:88.-++)%+''&(&%+')&)'30.)$%(*++%,*31950.-474+413-)$%)*(-2*-%-.),./(..2),//.++-/)3+++83814/+*+'(./1447:,,)$%%%)'&$-+/,$()&%%&$#%%$$''&)))%.4('%()$$)'$'*/++-44*%)*1890,.((%''0'$())++--+,+1),(/.,&+%''')()$&%)+,,)%+$)-)*$&&.,%(%'&',+)%$&$(+(*))(,.0/7.,%')()%&%$$&$%((%%%&$$$')')'&'%(,&$%'%*&&'+,3++,,0,+-105;92210$$&(77<04/./9786446102/36)*21.,'&$&%%%%$'.()./-,)$#%$%&#%%&'%&'+('&$&%')(*).)2('#'&+'*,3+./607.-,/7.1)()1*-5**(+/,)+/++-)&*)&-0-2:210//%%%*&/,$$')*5-+1&()++%(),&,++091-,.1/.*(.15,,)(+)()$(&')*'+)+/'%&&)'$&&)&'-'0+&((%**&'&(021-&'&&$%$'$'%#*%$($//'%&$'&&$$&)*((*(-),)%(&+(2/%/,&'&$%')+*($%&)('%($%'0(()%$"$$%#'%$&$
@a6ef3efa-4bb4-456d-beca-95cdfb109cf6 ch=206 read=34380 start_time=2019-12-13T00:01:14Z barcode=BC01 runid=2c9cf7bc05858273f10e7d7ec552fc0bd742dc3e
CCAGTTACCTTGGCTTCACCCCAGTCGCCAGATCACAAAGTGGTAAAGCGCCCTCCCGAAGGTTAAGCTACCCTGCTTCTTTTTGCAACCCCACTCCCCATGGTGTGACGGGCGGTGTGTACAAGGCCCGGAACGTATTCACCGTGGCATTCTGATCCGATTACTAGCGATTCCGACTTCGTAGTCAGGTTGCAGACTCAATCGGATTCTGACGCACTTTATGAGGAGTCCGCTTGCTCTCGCGAGGAGTCGCTTCTCTTTGTATGCGCCATTGTAGCACGTGTGTAGCCCTGGTCATGGGGCCATGATGACGGCGTCATCCCCACGCTCCCTCCAGTTTATCGCTGTGCGGTTCAGCCGGACCGCTGGCAACAAAGGATAAGGGTTGCGCGCTCGTTGCGGGACTTAACTTAACATTTCACAACTGAGCTGACGGCAGCCATGCAGCACCTGTCTCACGGTTCGAAGGCCTCATCTGAAAACTTCCGTGGATGTCAAGACCAGGTAAAGGTTCTTCGCGTTGCATCGAATTAAACCACGCCTCCACCGCTTGTGCGGGCTACGTCAATTCATTTGAGTTTTAACCTTGCGGCCATGCTCCCCAGGCGGTCGACTTAACGCGTTAGCTCGGAAGCCACGCCTCAAGGGGCACAACCTCCAAGTCGACATCGTTTGCAGCGTGGACTACCAGAATTATCTAATCCTGTTTACTCCCCACGCTTTCGCACCTGAGCGTCAGTCTTCGTCAGGGGCCGCCTTCATACCGGTATTCCTCAGATCTCTACGCATTTCACCGCTACACCTGGAATTCTACCCCTCTACGAGACTCCACGCGGTATCCAGATGCAGTTCCCAGGTTGGGCCAGGATTTCACATCTGACTTAACAAACCGCCTGCGTGCGCTTGCCGCCCAGTAATTCCGATTAAGCAACACCCTCCGTATTACCGCAGCTGCTGGCAGGTTAGCCAGTGCTTCTTCTGCGGGTAACGTCAATGGGCAAAAGGTATTAACTTTGCTCCTTCCTCCCCACTTCAGTACTTTACAACCCGAAGGCCTTCTTCATACGCGGCATGGCTGCATCAGGCGCGCCATTGTGCAATATTCCCCCCACTGCTGCACTCCCCGTGAGGG
+
1*%*38+.&$$%%'*6-*-..-,-26/..()/8/*//62./19474+',-7<9.382-,-,,..5006537:,+&)%('.469-+,/).62,%((,)*,(,0,3---463975.625544345//3.0*+)..1(*,27,(,8-80:0,0:4,,--4*'(/6//**()+78;8742*,((%'#+(**/2,)*,/450,(0(()(2')+'$&++-.%)-0*%#&$((%()24-.12./3202.-.'-)%*,-*+5-7750:70/557:9::677/,+-.--11/0&'*,22.-1790).(-.1.4.+****/*&%(*.055<56-')%$(..)+0-./2<1--)'&&%&#$$'(73-/1/265::9;87803)07:,6/6523*3+.-)*&)*/268/9...:82/0,.)%%$)%,*+34/0.1((%)*442/'0/262*49.813-21//;466732/14:745&'(*-*)()'++,).140003)-/18;994///2/77<68978:)3+4:89;:8908,*)),2(&+-+5<;:/*(%#'(1.,./+,-3/1/7+2(($$&%+3/81:/)04.+.61<<1,,3.6100-+.+&(&)*3751147720++(%'('/*0..+/0++-//'+((&+0,/12833/*/7471.1275:42(1-152/)0/1126;2%*%*+,546400&)**+*(0))+60330475.46+$++8:9,-.--.;3.-0-2601/',*..2331364,17(,9:+97//2,,*(+,03-200315+12.-23000/&,,-,5<;4469255+2-/-))('(-51536/1-(+-.1,&.+047'#&&**0/430,)+.5352564/2.)//,0(++3-*+*'07..,++10(*'))*0/02753:1785686/.-(&(%&+-)+,.''*,41:241'.((($'(&+).+1147562-,(('&'&-.031*+*,(++,.*--8,44013658;733445423530//).,.,/-:8/&5*6403-**1++)'*2.-14.,521.',-7''&''),/,%00-55+$((/*353:44;75645),/*($((.-/,-,,-.02*()),0%&*')0156677;60597-&**,1//-%()058,..%$')'
@4a9869ff-cf47-40d6-b4b7-304e7b0d71ee ch=168 read=61218 start_time=2019-12-13T00:01:59Z barcode=BC01 runid=2c9cf7bc05858273f10e7d7ec552fc0bd742dc3e
CCGGTTACCTTGTTACGACTTCACCCCAGTCATGAATCACAAAGTGGTAAGCGCCCTCCCGAAGAGTTAAGCTACCTTCTTTGCAACCCCTCCCCGTAGTTAGCGGGCGGTGTGTACAAGGCCCGGAACGTATTCACCGTGGCATTCTGATCCTGATTACTAGCGATTCCGACTTCATGGAGTCGAGTTGCAGACTCAATCCGGACTACGACGCACTTTGAGGTCCGCTTGCTCTCGCGAAGGTCGCTTCTCTTTGTAATGCGCCATTGTAGCACGTGTGTAGCCCTGGTCGTAAAGGGCCATGATGACTTGACGTCATCCCACCTTCCTCGGATTTATCACTGGCAGTCTCCTTTGAGTTCCCGGCGGACCGCTGGCAAACCAAGGATAAGGGTTGCGCTCGTTGCCGGGACTTAACAACATTTCACAACACGAGCTGACGACAGCCATGCAGCACCTGTCTCACGGTTCCCGAAGGCACATTCTCATCTCTGAAAACTTCCGTGGATGTCAAGAGACCAGGTAAGGTTCTTCGCGTTGCATCGATTAAACCACATGCTCCGCAACGTGCGGGCCCGTCAATTCATTTGAAGGTTTTAACCTTGCGGCCGTACTCCCAGGCCGGTCGAGCTTAACGCGTTAGCTCCGGAAGCCACGCCTCAAAGGGCGCTGTACTCAAGTCGACATCGTTTGGCGTGGACTACCAGGTATCTAATCCTGTTTGCTCCCCACGCTTTCGCACCCTGAGCGTCAGTCTTCGTCAGGGGCCGCCTTCGCCACCGGTATTCCTCCCAGATCTCTACGCATTTTCACCGCTACGCGATTACCCTCTACGAGAGACTCCGGCTTGCCAGTATCAGATGCAGTTCCCAGGTTGAGCCCGGGATTTCACATCTGACTTAACAAACCGCCTGCGTGCGCTTTGCGCCCAGTAATTCCGATTAACGCTTGCCTTCCGTATTACCGCGGCTGCTGGCGCAGGTTAGCCAGTCACTTCTTCTGCGGGTAACGTCAATGAGCAAAGGTATTAACTTTACTCCTTCCTCCCGCTGAAGTACTTTACAACCCGAAGGCCTTCTTCATACGCGGCATGGCTGCATCAGGCTTGCGCCCATTGTACTAATATTCCCCACTCCTGCCTCCCGTAGAG
+
7(+).7+.132,/.%,,.88:75034.**/3.--.233011-+(*+3361*+*/7-+..((.-&%(0,:+)+,,/-',,5:1*,2-607+)+7:0%/&-/.)00/873(42342448885/94+..)2.033293034/117112:9.00-2(&,+6,++2-12113:21//3345460,(**2.,/5906*+**+,,9.0)///535474.),%)+**'()-/20-.07.20-&+*(''&()*+.019//,.4-+.+),,-25;2<10/,0/,-/0263,,,2:0.19:8-420+468:<9:333-,+*/-/27::9:078+-86<7401%-$2620132585;53479697049,,,5/0-()%%).*62'+/)-,*/)../'//838..00-8-1-1362711112;74),(5+3/92218/--,/*-+4+(+*.)-:99/..:.5:670'.-26*,3664-/18814)()*1.31)20394023643221-650,1215258<::9982+&)*,8:68:748(2+:76:64502-.0346-++/)050:110,,,,0*&*%%&')-/(+*-1+)55(7-732483/')&*,8;*4714-1,,+/5137555243*-64,000**''*.425-+*)+2,(,23422.3%.52334;9904*27,)%()*+),,1*-(,+/.3589526---,0;;:874,2-+42+26767;7766/7<3*,./291),-/4;:/1427;*+.%,.11/-.-.050,.1--8;5-82252:39:;.0:-9154:64./3)(()--018464/(-26*,,7/'&%%&$(&'+.%(+*'0/.2+(((*)((*%')+.5.16446658*)*-+,/56;59/-18,9,)-72)+1/(*9/-(,+12))*(&(),18:258)&)()-*3'/)+-,3&/+/+&''*172933'&1)9,1)*)'(+,+;6957446+68-/0848679320*1-.0/4+++;-4/*',/498;9887+671199888574.'*(00((&(&+///*,,+)-.26-767,6/,(/.(+'&*'&'(&'%)%.))),0)0,3/6/19302-.(.,:6463;6547567,/.+,,(+&,2)'.+&'&($)./021:571&)*2:6768/49--4/.&&
@4ea26c4a-a8d3-4764-968c-1d33549f5654 ch=451 read=31391 start_time=2019-12-13T00:01:59Z barcode=BC01 runid=2c9cf7bc05858273f10e7d7ec552fc0bd742dc3e
CTCGGGAGGCAGCAGTAAGAATTTTCGGCAATGGAAACCCTGACCGAGCAACGCCGCGTGAAGGAAGAAGGTTTTCCGGATTGGCAGCTTCTGTTATAAAGGAAGAACGGCGGCTACGGAAATGGTAGCCGGTGACGTACTTTATTAGAAAGCCACGGCTAACTACGTGCCAGCAGCCGCAGGCGTAGGTGGCGTTATCAGGTATTGGGCGTAAAGAGGGCAGGCGGCAGCAAGGGTCTGTGGTGAAAGTCTGAAGCTTAACCGGTAAGCCATAGAAACCAGGCAGCTAGAGTGCAGGAAGATCGTGGAATTCCATGTGTAGCGAATGCGTAGATATATGGAGGAACACCAGTGGCGAAGGCGACGATCTGGCCTGCAACTGACGCTCGGTCAGCGTGGGGAGCAAATGGGATTAGATACCCTAGTAGTCCACGCCGTAAACGTGGGTACTAAGTGTTGGATGTCAAAGTTCAGTGCTGCAGTTAACGCAATAAGTACTCCGCCTGAGTAGTACGTTCGCAAGAATGAAACTCAAAGAAGAATTGACGGGGGGCCCGCGGGCGGTGGGCATGGTTTAATTGAAGCAACGCGAAGAGGAACCTTACACCAAAAGGTCTTGACATACTCATAAAAGGCTCCAGAGATGGAGAGATAGCTATATGAGATACAGGTGGTGCATGGTTGTCGTCAGCTCGTGTCGTGAGATGTTGGGTTAAGTCCCGCAACGAGCGCAACCCTTATCGTTAGTTACCATCATTAAGTTGGGGACTCTACTTGAGACTGCCAGTGACAAGCTGGAGAAGGCAGAGGGATGACGTCAAATCATCATGCCCCTTATGACCCTGGGACTACACCCCGTGCTACAATGGATGGTGCAGAGAGCGAAAGCCGCGAGGTGAAGCAAAACCGAAACCATTCTCAGTTCGGATTGTAGTCTGCAACTCGACTACATGAAGTTGGAATCGCTAGTAATCACTTGAATCAGCATGTCGCGGTGAATACGTTCTCGGGCGCTGTACACACCGCCCGTCACACCACGAGAGTTGATAACGCAGAAGCCGGTGGCCTAACCTGGAAGGAGCTGTCTAAGGTGGGATTGATGATTGGGGGGTGAAGTCGTAACAAAGGTAACCGG
+
''.&+1/2510230++*)&*--69:51;32966,),*/8-*-.3400+00./,01+,,-.&((-+.',,,1-5500((,#6')'')&)-6/6-6.-.::,1200*/8/1-(**((*+&&-''*/3+))4)&)*+,1021-/,.,.6*&**(&+,)*+**'0(($)*.234-++'&&''&(%'**)++-.&(%%'17100%*%)%+*78;866291'(+*')*9;97;801/.+-5-..-,-.32--21+--,+0))+300)(&(-15:&37*%)*093293592..//--*--/4*2,((&++.0:6302/2/712212-,-*+((*15973100/3,27.,8-14302956021/*,*)+-.33-,/+')/2628+5*'(*'(+..0&13(*'(+37:9*-),.5+)(/,)),*(.054:*+099-../,,--5:79:743))()&()*')1*.)*1-63:7890;3/00/../1-*')'+*5352/3/1.02-0./16935;9/%&'(*/+-/5;8263,'$'%'(9*)9972,')+$'%)%'&*-/3/)&'(%'),/+/.+4+.)+*1/5.5/'%)')-6-//3856')1'&)()**,.)$(&+/-,+)*0.20../0.1-40237740-+15.9)((*)*745*)('*-+-1345000//-559789779998585:1;//0888/111176-20+-77+,.%+018619281013*'*+13)%&))1/34:,&+,/1113//094485642/:04-8/7:<14621/'()*+*0352223./023876/001/,-(+,0/),%*6+665796667<63,,-.-2%02/)(0,11249+.02%%)-++)--1-)*,2-/1190/1--5866740)((&(()3*,06,-&',++,3:+23;<-3+'*-)++0584.8%,(:3671.6-//7:7315253301-2433.2-1000807/:77/.((*,,/++$)&%*,20854776434.-(/*)+544856;655,/),%(/-//.-./4;0074.056645+++*'*(')//0/4.-$1&'-+).56,+,+,,','/(%()-,')(),-387627/70491.5,,---/9087<98)-*1+++3170**.,(,((-101:6
@15992427-1840-41a3-8991-10b6374f7e81 ch=310 read=51797 start_time=2019-12-13T00:01:58Z barcode=BC01 runid=2c9cf7bc05858273f10e7d7ec552fc0bd742dc3e
CTCCTACGGGAGGCAGTGGGAATATTGCACAATGGGCACAAGCCTGATGCAACCATGCCGCGTGTATGAAGAAGGGCTAGCCCCGGGTTCAATAAAAAGTACTTTCCAGCGGGGGAGGAAGGGAGTAAAGTTAATGCGCCTTTGCTCGTGACGTTACCGCAGAAGAAGCACCGGCTAACTCCGTGCCAGCATGCGGTATGCTGGAGGATGCAAGCGTTAATCAGGTTACTGGGCGTAAAGCGCACGCAGGCAGTTTTGTTAAAGTCAGATGTGAAATCCCCGGAGGCTCAACCTGGGAACTGCATCTGTGCACTGGCAAGCGAGTCTCGTAGAGGGTGAATTCCAGGTGCTTGTTGAAATGCGTGAATCTGGAGGAATACCGGTGGCGAAGGCGGCCCCCCCTGGACGAAGACTGACGCTCAGGTGCAGCGTGGGAGCAAACAGGATTAAGATACCCTGGTAGTCCACGCCGTAAACGATGTCGACTTGGAGGTTGTGCCCTTGAGGCGTGGCTTCCGGAGCTAACGCGTTAAGTCGACCGCCTGGGAATACGGCGACCGCAAGGTTAAAGCACAAAGCGATTGACGGGGGGCCCGCACAAGCGGTGGAGCATGGTTTAATTCGAAGCAGCGAAAGGAACCTTACCTACATGACATCACCCATTACTCTTATCAAGGAAATCCCCTTCAGGGGACAAAGGTGACAGGTGGTACATAGTTTGTCGTCAGCTCGTGTCGTGAGATGTTGGGTTAAGTCCCGCAACGAGCGCAACCTTGTCGTTAGTTACTACCATTAAGTTGAAAGTCTGCTTGAGACTGCCTGGGTTAACCAGGAGAAGGTGGGGATAACGTCAAATCATCATGCCCCTTATGTGTGGGCTACGCGTGCTACAATGGCTGGTACAGAGAGATGCAATACCGCGGTGGAGCCAAACTTTAAAACCAGTCTCAGTTCGGATTGTAGGCTGAAACTCGCCTACACATGAAGCTGGAAGTTACTAGTAATCGCGAATCAAGAATGTCGCGGTGAATACGTTCCGGGTCTTGCTTTTACACCGCCCGTCACACCATGAGAGTTGGCAATGCGAAGTCCGTGAGCTAACCGCAAGGAGGCAGCGGCCGAAGGTAGGGTCAGCGATTGGGAGTGAGAAGTCGTAACAAGGTAACCGG
+
,/30/03+65/11/.03178*50-9/--134:968/,%),4&061.0/+,/+3;6988712.,(*),1.3'(')*'*$$%)')('+,/1)'%'/8+'(%'$(-0-0*(,10:;5,(-,,1+1)%()/1.++)2)(%+(*(+/))239*6+(,307236&/,--0$)*%'*.*.+*),.)-,*(-*)'$%'&$$((/,+'%$%--+,,%*$(%&*+.$,'2''%'%*),.866-,(()-/&(*+&-),,4960/;<;+05/65+-88))00//-04..1<;5-3,.3/290559449557561.*0+.+&%'%()/5*('$&&'**034565.+02/)''2*//*)5,,*&'%'%$%+3-*+1//''&*+88-(0,/6379828210//0*.,3-),+++7/,.0413((,),011115667/2:78,**+.98:2,/24<59*9:*/+,**.0-0:)(28565395.146<:;<<552*+.6:0..//.4,-4/:*,,2:/.30029333482-/-,//--/./50/1-/.11+/.0/4:8:61-.)+),,..&$&+11-/,1,4-:380&)%&'-+$&&-+2/04)-641+,:)))/1/5486;760*+*()-*/<;.96;5-//+,/(-*'))*&.(9924..0''(*+,.0674%.((',/..22/3../('**)-*(/.0.,26&,95/3538(-+,/77(,)%()%$$&''21;./27.3401224678:9367476989;9;78475/0/8+*,-/3-+46794167-7012/;00.44014073-+3//,4/+/*&%))+($$$''1.369:;83:2041407390,*(,+-+387,++:;:9443852326866037+-/:21*-,(*11)(&*)215898586<650.*-011,1'')()+;87785257/.,)(+3),,45941/10.:<;.;98975523685,-*/0///393331;5017021,,*,*//0,1-.164,((0;23144-7,,-)+,,74..+'&&*,764261003;76:4032&+3.1)+*(%)++(*+03:59;920.)))-.7654.(*/7-4/194%1)*-..44.4324+**-*8462.,2'*/-,/+,.,1/05.6344-3/0.0/.).)**+$(*'+%(&'(+31/)'*.,30397867
@1f65136d-48f2-4e38-ab10-f636b6c750fb ch=139 read=43979 start_time=2019-12-13T00:02:05Z barcode=BC01 runid=2c9cf7bc05858273f10e7d7ec552fc0bd742dc3e
CTCCTACGGGAGGCGGCAGTAGGAATTTTCGGCAATGGGGAAACCTGACCGAAACAACGCCGCTGTGAAGGAAGAAGGTTTTCAGTTGTAAACTGTATAAAGGAAGAACGGCTACAGGAAATGGTAGCCAGTGACGATACTTTATTAGAAAGCCGCAGCTAACTACGTGCAGCAGCCGCGGTAATACGTAGGTGTAGAAACGTTATCGGAGATTATTGGGCGTAAAGAGGGTGGCAGCAGGGTCTGTGGTGAAAGCCTGAAGCAACTTCCCGGTATGACCATAGAAACCAGGCAGCTAGAGTGCAGGAGAGGGGATCGTGGAATTCCGTAATGTAGCGGTGAAATGCGTAGATATGTGGAGGAACACCAGTGGCGAAGGCGACGATCTGTGCCTGACGGCGCTCAGGTCGAAAGCGTGGGGAACGATGGACTAGATACCTGAAGTAGTCACGCCGTAAACGATAGGTACTTAAGTGTTGGATGTCAAGGATTCAGTGCTGCAGTTAGCATAATAAGTACTCCGCCTGAGTAGCGATACGTTCGCAGAATGAAACTCAAAAGGAATTGACGGGGGGCCCCGCAGCGGTGGGCAATGTGGTTTAATTCGGAAACAGCGCGAAAGAGACATACCTGAGTCTTGACATATCATAAAACCAACGGTGGAGAGATGGCTATATGAAGTTGGTGCATGGTTGTCGTCAGCTCGTGTCGATGAGATGTTTAAAGGTTAAGTCCGCAGCAGGCGCAACCCTTATCGTTAGTTACCATCATTAAGTTGGGGACTCTGGCAGGACTGCCGGTGACAAGCTGGAGGAAGGCGGGGACGACAAATCATCATGCCTTATGACCTGGGCTACATTTTCAATGGATGGTGCAGAGGAAGCCCGAAGCCGCGAGGTGGCAAAACCCATAAAACCATTCTCAGTTCGGATTGTAGTCTGCAACTCGACTACATGAAGTTGGAATCGCTAGTAATCGCGAATCAGCATGGCGCTGGTGAATACGTTCTCGGGCCTTGTACACACCGCCCGTCACACCGAGAGTTGATAACACCCGAAGCCGGTGGCTAACCGCAGGAAGAGCTATCTGGGTGGAGATTGATGATTGGGGTGAAGTCGTAATTAACCGG
+
)+0+(%5,3.)'.,+1.(..-.,'(-,)&'')-)()+44*,5,50')+32,+,'+875027()&'&*+0*/1-),,+3,9820')*/*,03'')$&'&05+1-,2*,74.732/4/3.06-,3.-(&$'')*++,'$(&',10.+..).11-/4*+$***3310/1/%%,*,/)/100.6.,0)+(0/1&2,-,+)(,*'2269637-5+*.06.1110('*.7.*''*(%%&'((****41,)**'-//.()'$(%%$()#&&'%'(+)&&%('$%%/*10''*12232250./-.-*)+-64.45)'&-12+017(5+.1.2.,)+-,0*(%&*,.72/,1.()*443411'*&%)3-.+/-.338%53471..2+0023.,-./.2&$'%%(),))()*+1%.)),'()**.14677)+***(&()(&)**20+3/+)-,&)*--*&(&+,&(*.(()&)(*)(&)&)2/12,,+--54&2-2-&)$6'0+164*+')$'('&#%%((,*,.*++-,.+#)++(&--+**)')(*,-24)('&+/--,8.,1+.3*'%&('****+,/8:7-3++(%'$&&*/(,,(''#'$()44;95069/'((/*)(&0/.137*'')(*$&#(%$'')*()&()-&'%&&&&')(&&*)'''(&*)(++'01*433341401&('.+520/*)+528-.,.-)&%&&).,*+,*'+,10/23.9%%'(*--2*&().(')0&5%'&&'(.(4.)2/./483:1015149./.(,+%%)'***4502432-0.$',)&''-3,334453/+--62.0-+,/5.,(4-1'-(('+--./32/1')&'))-0-141686*)((%'')'()-)+0-14..360.,+,)-*-('&(,+-1470.+,*)&'*4;74;61249:3-+,0<736'1.91+4)00,.+,2,&%)%$,785671/2/2//1+--+)00678970/.10/-))++..0.,-'*(%+%%%*6579<;:960:0..'1/0/2.))*,.0/2,),*+*+,.*()%&'&')24002562+0,'%**(-,.,+/-.--/11)*%*',*(&&%%%('&',+-2.*(&/.*,//--7,.2-++-/*,047/(3)0+3821
@8ac6c070-b123-4ac0-9424-607f793237f7 ch=139 read=43977 start_time=2019-12-13T00:02:01Z barcode=BC01 runid=2c9cf7bc05858273f10e7d7ec552fc0bd742dc3e
CCAGTTGCAGCATTTTACGACTTCACCCCAATCATCAATCCCACCTTAGACAGGCTCCTTCTTGCGGTTGGAGGCCACCGGCTTCCGGGTGTTATCAACTCGTGGTGTGACGGGCGGTGTGTACAAGGCCGAGAACGTATTCACCGCGACATGCTGATTCAGGTACTAGCGATTCCAACTTCATGTAGTCGAGTTGCAGACTTCCACAATCGAACTGAGAATGGTTTTATGGTTTTGCTTCACCTCGCGGCTTCGCCCTCTGCACCATCCATTGTAGCAGCGACAGGTCATAAAGAGGGCATGATGATTTGACGTCATCCGCCTTCCTCAGCTTGTCATAGCAGTCTCGCTAGAGTCCCCAACAATGATGGTAACTAACGATAAAGGTTGCGCTCGTTGCGGGACTTAACCAAACATCTCACGACACGAGCTGACGACAACCATGCACCACCCACCAGCATCTCATATGGCCTATCTCTCCACCTCTGGAGCCTTTATGAGTATGTCAAGACTGGTAAAGGTTCGCGTTACTTCGAATTAAACCACATGCTCTACCGCCATGCAGGCCCCAAATCAATTCGCTGAGTTTCTTCTTGCAGGCAATACTACTCAGGCAGATGCCCAACCGTTGCTGGCACTGAACTTTGACATCCAACACTTAGTACTCATCGTTTACGGCGTGGACTGCGGTGAAAATCTATTTGCTCCCCACGCTTTCGGGACTGAAGGCGTCGGTGCAGGCAGATCGTCGCCTTCGCCACTGGTGTTCCTCCATATATCTACGCATTTCACCGCTACATGGAATTCCCCGATCCTCTCCCTGCACTCTAGCTGCCTGGTTTCTATGGCTTTACTGAAGTTAAAGCTTCCAGGCTTTCACCACAGACCCTTGCTGCTGCCTGCCGCCATCTTTACGCCCAATAATTCCGGATAACGCTTGCCACCTACGTATTACCGCGGCTGCTGGCACGTAGTTAGCCGTGGCTTTCTAATATAATTACCGTCACTCGGCTACCATTTCCTGCTTATGCCGTTCTTCCTTTATAACAGGATTTACAATCCGAAAACCTTCTTCCTTCTTTTGGCGTTGCTCGGTCAGGGTTTCCCCAGCGAAAATTCCCTACTGCTGCCTCCCGTAGGAG
+
*-&2-.')&(($'((&&)00*5*($*+.*)-*-.683:4190)-%%%)+'-')(062329419/0)627+2%()23,03$&%),.&-2/,+,3/1308...)+196041455:9-13)+,6537744+9.((.1103.'+,))1304453785030/231(22,,-/--/1011),*0++2,--*/.5741055;06.3.-''*(%)))-0,09872.*-0/336;-)'(*35880-/793-0735-).*(/834227.0.0013:7:5.039))*+)%')'%&%).,,+,04*,%258.7;110/%,0'(+/089:+4/',66571.0+(,+.,/,*&%)+%.235:54930..*/78*/%&',')(2/3+**+*.6/322.*',2+9/3/4261/+'')-'(&)(0(2*,1-.1100.'+)+,45,)'-%)%&'')156;223217;))&(&,)*'))2357'3*)')-''(535405725975-//')*33:3/0/-),+3+.0)2)++*+-116'+(1+''***7*,-93&&%)).7562-*-.,//-('('#%#%(+/),,484+)*,.0/72/.$%()()0941.8+4+)*%-4.1,,&,&(),-,',+$**+*44*+&+)&*%$%%%%&&*)(&('-.)()'))+*.0/*,,2,-2,36669915;2)0-3///12''(#%)0,,,..3,100/70%+*8:8-+-,+07+,,491/,))''',/06+16''''+3'*.9937*(+%)21-2:..038439:73347686613/0(0-,*.4+--1415723)(*.1,0,.%'%')21(*,*-7*+55,/-.)**-02:8967-952137-,)%%%(-./92.5/-/*&*+13'(595/87-*30--'((21)',++,*,*+.,'('%$'**+%-62*/0111.30469233*6/6872//'($--*/11.0/102822:560;22298680/0118:7.,()'(,.64099.)/-**%,(**,6:0-,'*(-(-)++18.9;2140/&)''$%+0-7;875-&$%''-154-)+&/57./3;852039:3492:99:84,5/03+)(,+,0/*+/00:8:%+63/<0083-#$%'+/3-110-((%(()*.-/6/3;/-22730-
@0007ea87-4380-4cf6-b175-45658eae448d ch=26 read=23862 start_time=2019-12-13T00:02:00Z barcode=BC01 runid=2c9cf7bc05858273f10e7d7ec552fc0bd742dc3e
TTGATTTACCTTATTTACGACTTCACCCCAGTCATGAATCACCGAAAGTGGTAGCGCCCTCCCGAAGGTTAAGCTACCTACTTCTAACATTGTCCCATGGTGTGACGGGCGGTGTGTACAAGGCCCGGAACGTATTCACCGGCATTCCTGATCCGCGATTACTAGCGTTCGACTTCGCCAGGTCAGGTTGCAGACTCAATCCGGACTACGACGCACTTTATGAGGTCCGCTTGCTCTCGCGAGTCGCTTCTCTTTGTATGCATAATTTTGGCGTGTGTAGCCCTGGTCGTAAGGGCCATGATGACTGACGTCATCCCCACCTTCCAGTTTATCACTTTGCGGCGTCTCCTTTGAGTTCCCGGCCCGGACCGCTGGCAACAAAGGATAGGGTTTGCTCGTTGCGGGACTTAATAGCATTTCACAACTGCAGGCTGACGGCAGCCATGCGGCACCTGTCTCACGGTTTCCGAAGGCATTCTCATCTCCTGAAAACTTCGTGGATGTCAAGACCAGGTGGGTTCTTCGTTGCATCAGATTAAACCACATGCTCCACCGCTGGGCCCCGTCAATTCGGTGAGTTTTAACCTTGCGGCCGTACTCCCCAGGCGGTCGACTTAAACGCGTTAGCTCCGGAAGCCACGCCTCAGGAGCTGCCTCAAATTGACATCGTTTTACGTGGACTACCAGAATTTATCTAATCCTGCTTGTACGCCGCACCTGAGCGTCAGTCTTCGTCCAGGGGCGCGCTTCATACCGGTATTCCTCCCAGATCATCTGCGCTGCGCTGCGATTCTACCCCCCCCTCTGCGAGACTCAAACATGGTATGGTGCGGTTTAGGTTGGGCCGGTTTTCCCATCTGACCAACAAACCGCCTGCGTGCGCTTTTACGCCCAGTAATTCTAACGCTTGCACCCTCCATTAATACCGCGGCTGCTGGCGCGGAGTTTAGCCAGTGCTTCTGGATGGCGTCGTGAGCAAATTGATTAACTTTACTCCTTCCTCCGCTGAAGTGCTTTTACAACCCGGGGCCTTCATTGCGCGCGGCGTGCATCAGGCGCGGTGTATCTTTACCACTGCTGCCTCCGTAGGAG
+
882/292-0050'44)(00.45;6,76/*,-11')'(44./0/&)*()-061-***-9,+95+).)0*6+.-'--*-0*)25:11-('#%$$',-+$&(++-+014/367-7654+&&-/63912)-0)-+$'),60./-(')*758(*,::94&,))/+&$(')(+(+&&'1283&&%$/-..'*151143557543;09+8/7688688942-0470,//++.,31--/++,./01--.,0.0)+6.6602;1-.-.,)*+(%(('%''*((*,-./096.-08/,,/-1*488;8910-(&#&)*201271458.)04,.,,'/.93-.0.+,*'&&&(&'+,-854:40.3584:4.6-3,15334/0027.+(.56)336,-,60,/')*,12090..433.2*.'&('/019*($'(,-$$&'*444355/-/,+04&'&''))+5:365.+)$&+,31')'()1*1,&*+--/08770++(0+++')*)&#'-+,122//-01;,+')1656;8620-)/00.46(')0+59297/0/013324040*)%&&%)11**+.1:6:7'$&'&*-58*1413/4.,//50)/*+,0<<8*17/1--,.+*(),//+++''0+,05/.1.+**,1(+-173),),$'*-+,))+*213*,-127783;;3%++(,5342278.*(%/)**3234:06-+)'(%%$#&$&.')',0--/1668:33/0.5043/0)175)1(*%&)&%&$%)2+0,,.;83-4/()/1.*$'&&%&%%&')'&%$'%&-,26/6254:80,-..&/(&12355+3,-&'(&('&(-($%()&)&#()*+(,*)',*+77+.+((,,5679:8299::45,32.-.,-0*)&&%%%%('1/+*1.10.+/&&))'(*)')(-0,,01&&%+%,,17451:333;;6:,)$+)&'+8'))00&.(#&((*'&(&'),(&)(&#%'$'&&%)%%%/*1/*--)&,,47+714.//'+1)(+&(,*060(()**72'((&$*%')%#&%$'&(+++,)''',,.0..)+&('%%#%$'&)(%%+++**)((()/.29-.++''%
@e1bddd99-477a-4f89-9c33-cf164bdd7b93 ch=250 read=57274 start_time=2019-12-13T00:02:09Z barcode=BC01 runid=2c9cf7bc05858273f10e7d7ec552fc0bd742dc3e
CCGGTTACCTTGTTACGGCTTCACCCCAGTCATGAATCACAAAGTGGTAAGCGCCCTCCCGAAAGGTTAAATACCTACTTCTTTTGCAACCCACTCCCATGGTGTGACGGGCGTAAGGCCAGGGAACGTATTCACCGTGGCATTCTGATCCACGATTACTAGCGATTCCGACTTCATGGAGTCGAGTTGCAGACTCAATCCGGACTACGACGCACTTTATGAGGTCCGCTTTGTCTCGCGAGGTCGCTTCTCTTTGTATGCGCCATTGCAGCACGTGTAGCCCTGGTCATGGGGCCATGATGAGCTTGACGTCATCCCCACCTTCCCTCAGTTTATCACTGGCAGTCTCCTTTGGGTTCCCAGCCGGACCGCTGGCAACAAAGGATAGGGTTGCGCTGGGTGCGGGACTTAACCCAACATTTCACAACACGAGGCTGACGACAGCCATGCAGCACCTGTCTCACGGTTCCCGAAGGCACATTCTCCCAAGCTTCCGTGGATGTCAAGACCAGGTAAGGTTCTTCGCGTTGCATCGGAATTAAACCATGCTCCACCGCTTGTGCGAGGCCCCCGTCAATTCATTTTGCAGGTTTTAACCTTGCGGCCGTACTCCCCAGGCGGTCGACTTAACGCGTTAGCTCCGACCACGCCTCAAGGCACAACCTCCAAGTCGAGCACATCGTTTGCAGCGTGGACTACCAGAGTTATCTAATCCTGTTTGCTCCGCTTAGCACCCTGAGCGTCAGTCTTCGTCCAGGGGCCGCCTTCGCCACCGGTATTCCTCCAGATCTCTACGCATTTCACCCGCTACCTGGAATTCTACCCCCCCTCTACGAGACTCAAGCTTGCCAGTATCGGGTAGTTCCCAGGTTAGGCCAGGGATTTCACATCCGGCAACAAACCGCCTGCGTGCGCTTACGCCCAGTAATTTCCGATTAACGCTGCACCCTCCGTAATTACCGCTGGCTGCTGGCGCAGGTTAGCCGGTGCTTCTTCTGCGGGTAACGTCAATGAGCCAAGGTATTAACTGCTCCCTTCGCCCCGCTGAAAGTACTTTACAACCCGAGGCCTTCTTCATACGCGGCATGGCTGCATCAGGCTTGCGCCCGACATTGCCAATATTCCCCACTGCGCCTCCGTAG
+
-,+)/2*,+9+'27+.'*4564,043,-,4.',')812).,3*+.2513.+,-;853.+&',7-..1;29/'*.98699;,8;;,455/5:/(*+3:3.257332345630)''*.0854&./+,1-*,*.:2017(1+1..2853001/7+,,.3810/-.0/049761/45;52351.-/13477905(+-447/94221615.,++,6-3),,//+...**+/.%()*+'---5-*-'+++,/+++*+.-::,,00049::*-*)&$(**///0.*,-:/.0686%0',5658-*)))((%),2/023551218;-'($$&+*&(/*,.6/25868813.+,-1.5,+0.*105928-'+/6-76;99987:722329/-4.5,(,,+6.0,()'.&)(%(01,,0-7,17/02230;.++.5,414(&+'-/.&)*%)./2518477676783+/.-/(+,99301*)+.*-.2568<43.$$,)%(*967233620'.*),-02<839110+39896;656228/0166)(,'-.17)1853/6663,2,(()'(,,,(&-*/:891,.5242;5-/46*&&$''+8;-39336201.825/711-340''213/366/,-,.24132/10-,..1&(%,,)115985,(/,(((,'/+11+.&()*.&$'*(*-7,-.($+$,-)1,-%',*/*((%'+*,.60398:86/2:/-133-)%$#&&(').+),05514757788;:74:&'.16+373776<8889(0++4///<:809...541454././,7<950:2()4//08.0+/+11051:118:5/5660/116767:..,/16///))+)+4330-,/09/6,*,6.9*05+0%)-.(/9:.-..,2*(*-/407941<595..4445542/2)-+/,&$--,1-9+.5-.-8082++)&'&(-')-0))*'2(+76*-&*+/.*.,+'&$%$-*0)))7+194./0;09<9867'20./565759322/0/+21,,0),.-(-,,0.59*675$*-3//20.+,)&)()+.*()+%+&&(*-0/8.;98;:+('(&(.-)$$&&&+***+,)3533936183+'#%$)(&(,.9-12196:3)+--+(+(),5-124
@59fe4fe5-fee9-4fce-8e06-16c5c93c0762 ch=103 read=66924 start_time=2019-12-13T00:02:20Z barcode=BC01 runid=2c9cf7bc05858273f10e7d7ec552fc0bd742dc3e
CCGGTTACCTTGTTACGACTTCACCCCAATCATCAATCCACCTTAGACAGCTCCTTCGGTTAGGCCACCGGCTTCAGGTGTTATCAGCTCGTGGTGTGACGGGCGGGTGTGTACAAGGCCGGAACGTATTCACCGCGACATGCTGATTCGCGATTATAGCGATTCCAGCTTCATGTAGTCGAGTTGCAGACTACAATCCGAACTGAGAATGGCGGG
+
45.72;35/6.*.0'+)&(+,/,2:;,-5-77976:28:*-'(')-32+//.04-87382:,/704,.1/1++/,)-7541643/-&-,.,04312//16/351,&&&%()106:9/664,+'+4/110;879:565120//,.*)*8/067*7(&$*,/228927*$)/-4-1)*-135&&+20-/3751.)/-7//1)*4/*)'(&*&*&%$$%
@71b62c55-bb6d-4e5b-ba44-521c209c8d93 ch=405 read=38371 start_time=2019-12-13T00:02:16Z barcode=BC01 runid=2c9cf7bc05858273f10e7d7ec552fc0bd742dc3e
CCGGTTACCTTGTTACGACTTCACTGATCATGAATCACAAAGTGGTAAGCGCCCTCCAGGTTAAGCTACCTACTTCTTTGCAACCCACTCCCATGGTGCTGACGGGCGTGTGTACCGGAGGACCAGGGCAATTCACCGTGGCATTCTGATCGATTACTAGCGATTCCGACTTCATGGAGTCGAGTTGCAGACTCCAATCCGGACCTACGACGCACTTTATGAGGTCCGCTTATACTCGCGAGGTCGCTTCTCTTTGTAGCATGCGCCATTTGTAGCACGTGTGTAGCCCTGGTCGTAAGGGCCATGATGACTTGACATCATCCCACCTTCCTCAGTTTATCACTGGCGGTCTCCTTTGAGTTCCCGGCCGGACCGCTGGCAACAAAGGATAAGGGTTGCGCTCGTTGCGGGACAACCCAACATTTCACAACACGGGCTGACGACAGCCATGCAGCACCTGTCTCCACGGTTCCCGAAGGCACATTCTCATCTCTGAAAACTTCCGTGGATGTCAAGAGACCAGGTAGGTTCTTCGCATTTGCATCGGAATTAAACCACATGCTCCACCGCTTGTGCGAGGCCCCGTCAATTCATTTGAGTTTTAACCTTGCGGCCGTACTCCCAGGCGGTCGACAACGCGTTAGCTCCGGAAGCCACGCCTCAAAGGGCACAACCTCAAGTCGACATCGTTTACGGCGTGGACTACCAGGGTATCTAATCCTGTTTACGCTTTCGCACCTGAGCGTCGTCAGTCTTCGTCCAGGGGCCGCCTTCGCCGCCGGTATTCCTCCAGATCTCTACGCATTTCACCGCTACACCTGGAACTACCCCTCTACGAGACTCAAGCTTGCCAGTATCCAGACGCAGTTCCCAGGTTGAGCCAGGGGATTTCACATCTGACTTAACAAACCGCCTGCGTGCGCTTGCCGCCCAGTAATTCCGATTAACGCTTGCGCCCTCCGTATTACCGCGGCTGCTGGCGCAGGTTAGCCGGTGCTTCTTCTGCCAGGTAGCGATCAATGAGCAAAGGTATTAACTTTTACTCCCTTCACTCCCCGCTGAAAGTACTTTACAACCCGAAGGCCTTCTTCATACACGCGGCATGAAGCTTGCGTTGCGCCCATTGTGCAATATTCCCCACTGCTGCCTCCCGTAGAG
+
2*')4/+1838018*+++03:4/*'')*0%+&'+++)5,54/,1..410125;1,4,&)41:5:).--762.10715<8/42//95)+*3;,&/+%&%$%,*'()(%('(*(-'*,%*'''$,*%/3-+-(++334:*4+2/-358...,/&'):4633/.))-51.+,1181/233),,-''005-2-22.+,',643-12/4(*,476977341;:123-*)*2-%&2*''&+,/-.1.,.,,+,8,66/57-)'(')*113-4:6:8+'%&'(),-0,,*,,.1<2105000/5*.051:22//2.-0/8321'235-9/*'.50889/258194-,2357282*+-'+4)(/.)),/942(((-*3827146/8..1122:+6.903)/()-7,../-/83:12+4.--.1.3,.,7(0:1..12.0*+)11001/1,+-1178'0&.-,001:21/3253/1295967*'/)*+)(/00;7/33652-&(+89-*0..768:910-./0'%*)+995764/-3/<99;7/0&/4*,8786+'+'--1:7-4///246669./5--2+,,12'%.2076*')*)(+.,+.1/+/-9;;,191-4,,+/01-0001.594+/00&0/60.,(+/)%'(-',,./*,,,+(*-,779<9313&-*((,.164:/2/700..&-0368399,-',&''15457427-1/--.27/0915,-.27,+,,..620.2/6;334454863881644285451-,/18*25*..,/879:)14(63358352/*+,198888663778<;325<.1,+*)/627991-)&./.*-/.(,+,.2235,3(-,0/3:*34308'(+::8;78:<99-+6545//49:.*+-.)285-+,-.4-./-2-8-0+2+04,,-,-/'6))*((%%*/).1,+%-)-05130.5.4.4448755'162,07*,-1-,8<00.62238:9:6-7.38/8,,,:&6/,-.005;778.*&1--&)**+/,,6.//0488,./.00823-*265%))/9-/:2%''798,444338400.+45*(+0-/0+'*(.+376;88;9121+$)'(,4/,.-&'$&*)('&&((+//97+,.%.$%%,),62714,,.0,*+)*++15*+5//**
@851c8ba5-bd0a-4656-94d1-d23c8bf8e32e ch=90 read=41658 start_time=2019-12-13T00:02:14Z barcode=BC01 runid=2c9cf7bc05858273f10e7d7ec552fc0bd742dc3e
CCGGTTACTGATTTACGACTTCACCCCAGTCATGAATCACAAGTGGTAAAGCGCCCTCGAAGGTTAAGCTACCTACTTCTTTGCAACCCCTCCCATGGTGTGACGGGCGGTGTGTGCAAGGCCGGGAACGTATTCACCGTGGCATTCTGGTCCACGATTACTAGCGATTCCGACTTCATGGAGTCGAGTTTTGAACTCAATCCGGACTACGACGCACTTTATGAGGTCCGCTTGCTCTCGCGAGTCGCTTCTCCTTTGTATCGCCATTGCCCAGCGTGTGTAGCCCTGGTCGTAGGGCCGCGGTGATGACGTCATCCCCACCTTCCTCCAGTTTATCACTGGCAGTCTCCTTTGAGTTCCCGGCCGGACCGCTGGCAACAAAGGGTTGCGCTCGTTGCGGGACTTAACAACATTTCACAACACGAGCTGACGACAGCCTTCAACACCTGTCACGGTTCCCGAAGGCACATTCTCATCTCTGAAAACTTCCGTGGATGTCAAGACCAGGTGAGTTCTTCGCGTTGCATCGAATTAAACCACATGCTCCCACCGCTTGTGCGGGCCCCGTCAATTCATTTTGAGTTTTAACCTTGCGGCCCGTACTCCCCAGGCGGTCGACTTAACGCGTTAGCTCCGGAAGCCACGCCTCAAAGGGCACAACCTCCAAGTCGACATCGTTTTGCAGCGTGGACTACCAATTATCTAATCCTGTTTGCTCCCCACGCTTTCGCACCTGAGCGTCAGTCTTCGTCAGGGGCCGCCTTCGCCATTCCTCCAGATCTCTACGCATTTCCACCGCTGCACCTGGAATTCTACCCCCCCTCTACGAGACTCAAGCTTGCCAGTATCAGATGCAGTTCCCAGGTTGAGCCGGGATTTCACATCTGACAATAAACCTGCGTGCGCTTTGCGCCCAGTAATTCCGATTAACGCTTGCACCCTCCGTATTACCGCGGCTGCTGGCACGGAGTTAGCCGGTGCTTCTTCTGCGGGTAACATCAATGAGCAAAGGTATTAACTGCTCCCTTCCTCCCGCTGAAATTGCTACAGCGAAGGCCTTCTCCATACGCGGCAGAAGCATGACTTGCGCCCATTTGTGCCAATATTCCCCTGCTGCCTTGCTCCATAGGG
+
671-6-&(%((/-.)-/477;/,057,*,:6))+(+/-&(+-)+09/561+./13**+(,/.2.927.0//1,*&+-5113.*+-(292)(35++6-')(*-/3/53,%.(*)**'159+958&3..-.15447201:56697556547:83()*,64:44+*%&'012540+22;8)(*&$(),,,**-&&,,6004,:/7.601/3*+23,**#(,283565-11140/..('),+245,&(*+/007171$)0*'*)*)(+7*7*&'*('+-./01+)+,292*,032(3%111493.-,-&%,*+,36791907--054914-1,-,4<**+7%(,051./346:2/23/+05957,/-0,342-'*543620+225'('&&4()&+*/315*0,63.)))--/)4..1;/,0--'*'0/33551-12,.+&($&$&+0+&)*+/37154:5735.(('*+)(&&.8//1497652,,(/,/1:2-001659687/)*,-;01'1**./:99<;7:7492337/('**+;;760///000.72''3/,,10,022*-)-40*,.4,80:432;;122)7<<+887517/0//79*)5,0,22/''24.%.-/370504-+*),./-.307'9(./*.31456:59)6,-:5.-./82602(4-/0556869:1839*%+%-.137;897)22)+(/*04-/2,-1012;500,874-*,*+164.11015-/'*0189783229376:&&,/,.2.26.:92/+'+212//))*034;:31213.5;/3(&)-*+)$)'-,,1,.*.,+,))-0263.)))%',-10242)-(*1-.8<'5688:1136556499/61*+/+.,%.1,+77*-;.,%)*3300//04/78,0-))*)*,../.33)-/40.&&'(.54551-5-2*-&(,((**,79,-73636+*0,*4/9/0-3.(.-+0-/)+34,+,8)4-)+5-97:9888/11/253345191003348)-/-,,71*(2(,/5-(*6-.0.64+/2*+++)*%&1'+++.%%%)+78,84547.1*/./+*'%#('&')&)$(+4.1,6:-+-7)&&$'(0*22:.68/*%()'(,*(('*.25,/5855
@7b3c1476-bb88-4631-ae7c-06431d0eb487 ch=241 read=52393 start_time=2019-12-13T00:02:24Z barcode=BC01 runid=2c9cf7bc05858273f10e7d7ec552fc0bd742dc3e
CTCCTAGGGAGGCAGCAGTGGGGAATTTTGGACAATGGGCGGCCTGATCAACAATACGCGTGCAGGATGAAGGCCTTCGGGTTGTAAACTGCTTTTGTACGGAACGAAAAAGCTCCTTCTAATCTGGGGGGGCCCATGACGGTACCGTAGAATAAGCACCGGCTAACTACGTGCCAGCAATACTTGATGTACGTAGAGGTGCGAGCGTTAATCGGAATTACTGGGCGTAAAGCGTGCGCAGACGGTTATGTAAGACAGATCGCCAAAATCCCCGGGCTCAACCTGGGAACTGCATTTGTGACTGCATGGCTAGAGTACGGTAGAGGGATGGAATTCCGCGTGTAGCAGTGAAATGCGTAGATATGCGGAGGAACACCGATGGCGAAGGCAATCCCTGGACTGTACTGACGCTCATGCACGAAAGCGTAAGGGGAGCAAACGGGATTAGATACCCTGGTAGTCCACGCCCTAAACGATGTCAACTGGTTGTTGGGGTGGATTTTCTCAGTAACGAAGCTAGCGTAGAGTTGACCGCCTGGGAGGTACGGCCGCAAGGTTGAAACTCAAAGGAATTGACGGGGACCCGCACAGAAGCGGTGGATGATGTGGTTTAATTCGATGCAACGCGAAAACCCTACCCACCTTTGCTGACATGGCGGAAGTTTCCAGGATGGATTCGTGCTCGAAGAGAACCTGCACTGGGTGCTGCATGGCTGTCGTCAGCTCGTGTCGTGAGATGTTGGGTTAAGTCCCGCAACGAGCGCAACCTTGTCATTAGTTGCTACATTCAGTTGAGCACTCTATTAAGGACTGCCATTGACAAACCGGAGGAAGGGATGACGTCAGTCCCCTCATGGCCCTTATAGGTGGGGCTACACGTCATACAATGAAACAGGTACAGAGGTTTACCAACCCCGCGAGAACTAATCCATAAAACCAGTCGTAGTCGGATCGCAGTCTGCAACTCGACTGCGTGAAGTCGAATCGCTAGTAATCGCGGATCAGCATGCCGCGGTGAATACGTTCCGGGTCTTGTACGCACCGCCCGTCACACCATGGGGTGAGTCTCGCCAGAAGTAGGTAGCCTAATAGCCGCAAGGAGGGCGCTTACCACGGCAGGGTTCGTGACTGGGGTAGAAGTCATGCTAAAGGTAACCGG
+
237,--..1&,1.-33/031,)%'&-)''0.46865-542%++/,222/(((,'($(%&+(,+/69970/-+102/0-.8739134;2311019;.2806,0/20'*5980),1:5687//&'')*,1794-8:-/6355681+27-2.)+3378/112606001956485879:.0,*&'&'*'($+$(&-,/+)(.)3/135762:27246('.'-/.00:76.-.09636876200-,*5534410,-*/+.01010(%'%*,,(+346*&18669/50+&'&,(&*76)%),,/1245770000445-*)('$'$*+&(%/0/9973223335565771//1//555<9233988312/1798/-0,%%'%)&('0,/,++3+0,&,)+3/+79.0)*/&0$&(()69:46/,*+%()(%&&('(+14,*,/4;44)81024./28.755029955-60')(+-()3:42//.,.00847864:+-.,-+&(*4+3:;;,05(/138.-1/)-**(*+.&%,)-:5658668312/'(&+,6(562028:*9+:,)65,,854,0,,1/5.10-+7705:7,--42(,))(/--348<;9:56257<:3:5;2//00.4.//84/796-93,'*,/,-,,-'(.0222/2092+-'((3<.4((+)++60.615785612+.*'(.%'(,''(%'#&+(/*.033233;9:;:8421&.,-.7880/.,++)(22384844:02.0.4((./(3&&-../1(,(,))*9071/,-6323.3059:,,8,,,::45540,),30)3.57585,,-..67<6:98.+4*.,,/.52689554-+,-:1-+704,017))(&%#(&0*463/30,')*-9/12569)*3,+)'&+(*,,,*,,''%&.,1.423*%&(')%'%*,8+43+-1:7602./.2-/1908*:0::8:789843--')+202499:73,3,++.*+1+1334%.+//('%'*5178.0101706-/-9887;8492226('373.3.-.02'.+3344;7+-//124513,.-*#%%+-,.112;1-,,')(*(*+./.--,'%$*+-.1+,)'--+..4.7./8+//4,%/2.6;89:68885385+,(*((00'-'&(-4*++,3<9:6:
