# Supplementary material for: De novo species identification using 16S rRNA gene nanopore sequencing
Source: PeerJ. 2020 Oct 21;8:e10029. doi: 10.7717/peerj.10029 (PMC7585375; doi:10.7717/peerj.10029)
Supplement: Supplemental Information 2 — Contains raw reads. [file peerj-08-10029-s002.zip › pass_fastq_runid_2c9cf7bc05858273f10e7d7ec552fc0bd742dc3e_111.fastq]

@37225649-6978-4996-856b-c2f8fbce458f ch=122 read=55374 start_time=2019-12-13T00:02:45Z barcode=BC01 runid=2c9cf7bc05858273f10e7d7ec552fc0bd742dc3e
CTCCTACGGGAGGCAGGGTGGGGAATATTGCACAATGGGCGCAAGCCTGATGCAATAATACCGCGTGTATGAAGGCCTTCGAGGTTGTAAAGGAAGTACTTTCAGCGGGGAGAGGAGTAAAGTTAATACGCTGCTCTCATTGACGTTACCCGCAGAAGAAACACCGGCTTAACTCGTGCCAGCAGCCGCGGTATTACGGAGGGTGCAAGCGTTAATCGGAATTACTGGGCGTAAAAGCGCGCAGGCAGTTTGTTAAGTCAGATGTGAAATCCCGACAAGCGCGGGAACTGCATCTGATACTGGCAAACTTGAGTCTCGGGGGGGGGGGTAAATTCCAGGTGTAGCGGTGAAAATGCGTAGAATCTGGAGGAATTACCGGTGGCGAAGGCGGCCCCCCTGGACGAAGACTGACGCTCAGGTGCAGCGTAGAGGAGCAAACAGTTAAGATACCCTGGTGATCCACGCCGTAAACGATGTCGGCTTGGAGGTTGTGCCGCGGGGGCGGCTTCGGAGCTAACGCGTTAAGTCGACGCCTGGGAGTACGGCCGCAAAAGGTTAAAACTCAAATGAATTGACGGGGGCCCGCTGCAAGCGGTGGGAGCATGTGGTTTAATTCGATGCAACGCGAAAATTGCTACCTGGTCTTGACATCCACGGAAGTTTCAGAGATGAGAATGTGCCTTCGGAACCGTGAGACAGGTGCTGCATGACTGTCGTCAGCTCGTGTTGTGAAATGTTGGGTTAAGTCCGCAACAGGCGCAACCCTTATCCTTTTGTTGCCAGCGGTCCGGCCGGGAACTCAAAAGGAGACTGCCAGTGATAAACTGGAGGAAGGTGGGGATGACGTCAAGTCATCATGGCCCTTACGACCAGAGATTTACACGTGCTACAATGGCGCATACAAAGAAAACGACCTCGCGAGAGCAAGCGGACCTCATAAAGTGCGTCGCCAGTCCGGATTGGAGTCTGCAACTCGACTCCGCGCATGAAGTCGGAATCGCTGGCCAATCGTGGATCAGAATGCCACGGTGAATACGTTCCCGGGCCTTATGCACACCGCCCGTCACACACACCATGGGGAGTGGGTTGCAAAGAAGTAGGTAGCTTAACGCTGGGAGGGAGCGCTTACCGCTTTGTGATTCATGACTGGGGTGAAGTCGTAACAAGGTAACCGG
+
2222-030:0.1/.-41'&,0/.'/++0/.,/./4238663788%3:.02//+)%&(+/'+5/1330323*4*+*(,10*)*).49,-1/&,)&)(((+2;;5388578((&'+(%'(0:3,.3340+-((('(**+.,172-372:.+4,,/,+/*%++&''*0-5)(.+2-10&36;<838/*,($(%'','++,/.-)+'&&'*(&+.0/2.0/)0-1.3.11981/-,242)),*,'*%)--)24;723343/18//1*&%$'3-(2-(&+),/'*-/&13,148443430/001:697314(($$(',-.,,&)**+)(,22*,.'7(8,*)275521113851389+-.5:;.)&-/57;/+,&'&)*+2789+:++&&(*.119657::-*0879406.-('&%&(+,/.3362)+''+0.-*((*)114))&)*-1(&(+,7:+(-&&&%,,+-.386113;60/..-240()&'-++**//+-'65'*,2/&&$&(.048&.%&*.68,*((0-5,,.13,-(,*/9:1('+,..,/-*,285,,2-86<;95777:855181916722;7.29,)((&*,*/30-506.'+,..-+-54:72728/,+-,33761.-.0'%+&$$&'*1/256557.-/003.-.13,1*,6-.+,)*+5,-)+1557689692/4)938783+534165589:7:980)./2799//--..9766,:+++&32)-/9.725462344''*1',%('((1-219203/145524**/4/38./44;610/-+*/823333.4:6*+)&'',.02:7863434;69:9;...+**&+/596376666681,+,-463**(379.)/'&+/...')&$**(%'&')6688566:609,)*)))*//(&(*+(,229;98621,+*(+(1)+/:76964,*0963522331($%%)).+(+&.-/-*++./3-1*,,8540.0+&'),(+)0.,+9*3.313.23+0&'(-,1157898:,-,5447+'*37/,),,*433:.,).211-1,),)-+,+-4(-83.061-++)*,/6142/-(%%)-663;/306*%*('(0162/'(&%3+/),,/74().'*%)+--/,..',.15/03348555679738820.10//3'3+4/0-*,*7;9;86
@2cd5b27e-5cda-474b-8fa6-7dd8948ea628 ch=74 read=63006 start_time=2019-12-13T00:02:53Z barcode=BC01 runid=2c9cf7bc05858273f10e7d7ec552fc0bd742dc3e
CCAGTTTACGTTACGACTTCACCCCAATCATCAATCCCACAGCAGACGGCTCCTTCCTTGCGGTTAGGCCACCGGCTTCAGGTGTTATCAACTCTCGTGGTGCTTGACGGGCGGTGTGTACAAGGCCGGGAACGTATTCACCGCGACATGCTGATTCGCGATTACTAGCGATTCCAACTTCATGTAGTCGAGTTGCAGACTACAATCCGAACTGAGAATGGTTTATGGGTTTTGCTTCACCTCGCGGCTTCGCTTCCCTCTGCACCATCCATTGTAGCGCGTGTAGCCCAGGTCATAAAGGGGCATGATGATTTGACGTCATCCCCGCCTTCCTCAACTTGTCACTGGCAGTCTCGCTAGAGTCCCCAACCAATGATGGTAACTAACTAGGGTTGCGCTCGTTGCGGGATAACAACATCTCACGACACGAGCTGGCGAGCAACCATGCACCACCTGTATCTCCATATAGCTATCTCCATCTGGAGCCTTTGCCAGGTATGTCGAGACCACCAGTGGGTTCTTCGCGTTGCTTCGAATTAAACCACATGCTCCACCGCTTGTGCAGGCCCCGATCAATTCCTTTGAGTTTCATTTGCTTGCAGGCAATGCTACTCAGGCCCAGGTACTTATTGCGTTAACTGCAGCGCTGAACTTTGACATCCAACGCCCAGTACTCATCGTTTGGCGTGGACTGGGAATTATCTAATCCTATTGCTCCCCACGCTTTCGGGACTGAGCGTCAGTTGCGGAGCCAGATCGTCGCCGCCGCCGCTGGTGTTCCTCCATATATCTACGCATTTCACCGCTACACGCATAGATTCCACGATCCTCTCTCCTGCACTCTATAGCTGCCTGGTTTCGCGAAACTACTGAAGTTAAGCTTCCAACTCACCACAGACCCTTGCCGCCTGCTCCTCTTTACGCTTAATAATTCCGGATAACGCTTGCCACCTACGTATTACCGCGGCTGCTGGCGCGTAGTTAGCCGTGGCTCTAATAAAGAATTACCGTCACTCGGCTACCATTTCCTGTAGCCGCCGTTCTTCCTTTATAACAGAGTTTACAATCGAAAACCTTCTTCCTTCACGCGGCGTTGCTCGGTCAGGGTTTCCCCATTGCCGAAAATTCCCTGCTGCCTCCCGTAGGG
+
04%-+:/1208-+*++/7720-751-45552209.47&',&%'')*((527537:5,,.+,.0-3023)+,2+1,,/74)03/./3.,.+8,+*(*138854'*&)+96;:7)1-./,7285;*94026&)&+&1*+7/.0;048986988996.+-&*-)1-,-1044658250.(,+/.*,***,0165628/1,4+12*'///11*)-00.,-*-)..4;9/47;63;9/,-/40239661+2++42800140://2---1297988,/,'$%&(),,631-.*-))+5223475**25+,460000-5;123518991478+*484830*1*5+5...;67221.+-.+')$%(&')++011)1((&+*..253831'0**&%&%+.,/200/333.6.,)'21.'(&((,*21000*-123.30-11/2(21.)+.+1.79//.13028130/00-2.).&))*-.4),&+.6453/0'*2015-)'''&*'(*307&)+,-/$'$&$,')-5:84;534855/1637*,+1,082,2*)-40222:778-.111328&),-0,'%&)+348;510484-17;;01-4+$%*)-1'244-60*05224401/6*'$($'&-/3,6,+++8,4('0*))(($)*//7-2:/.46449-8.5+)(%')..2564987./)'()+).64)('(&+(,4011518+1()'50)+0/;4*(2-+0:0,*;9767-*.1-.2,,23('*1*,2--.::97962/-$$+-/8&/0/-/.1988259-0554578887838:61-.64:-,)'&$'$&()-0:00()((*,5,0..-.540/'-**)(%*,/226:5577:50'()+*&)&(*1.5--7..'$%&-+&''),+,0.)**,0..(+'%'()/8/.--06*+.4),-+)+(-+0687140515.4,-,.6.,45+02/03.5,1))0,0-/-,-661:-,*,)+)-,600194;6-,0&),2-1..$%$,((39795../---++&--'4;/153.()(*8-1:1900)./.-35/0065*)+),;3,-,,2.*-2523:3;02756594/21/02...60./2+51103:36;339:5+2722.+-336.508-+-14115,291+)()'&
@2abd84be-2139-49a8-8308-f824a06cb91d ch=82 read=45455 start_time=2019-12-13T00:02:52Z barcode=BC01 runid=2c9cf7bc05858273f10e7d7ec552fc0bd742dc3e
CTCCTACAGGAGGCAGCAGTGGGAGAGTATTGGACAATGGGCAGAAAGCCTGATCCAACAATGCCGCGTGAGTGATGAAGGCCTTAGGGTTTATAAAAGCTCTTTTACCGGGATGATGTGGCAATTACCGGGAGAATAGCTCAGCTAACTCCGTGCCAGCAGCCGCGGTAATACGGAGGAGCCCCAAGCGTTGTTCCGGAATTACTGGGCGTAAAGCGCACGGCGAGAGCTGTAAGTCAGAGGTGAAAGCCTGGGGCTCAACTCCAGAACTGCCTTTGAGACTGCATCGCTTGAATCAGGAGAGGTGAGTGGAATTCGAGTGGGAATGAAATTCGTAGATATTCGGAAGAACACCAGTGGCAGGCAGCTCCACTGGACTGGTATTGACGCTGAGGTGCGAAAGCGTGGGAGCAAACAAGTTAGATACCCTGGTAGTCCGCCACCGTAAACGATGATAACTAGCTGTCGGGCACTTGGTGCTTGGGTGGCGCAGCTAACATTGAAGTTATCACCTGCGAGTACGTGCAAGATTAAAACTCCAAAGGAATTGACGGGGGCCTGCACAAGCGGTGGAGCATGTGGTTTCGAAACAACGCGCAGAACCTTACCAGCGTTTGTGTCCGGACGATTTCCAGAGATGGATCTCTCTTCCTTCGGGGACTGGAACACAGGTGCTGCATGGCTGTCGTCAGCTCGTGTCGTGAGGATGTTGGGTTAAGTTCCTGTAGGCGCAACCCTCGCCTTTAGTTACCATCATTTTAGTTGGGACTTAAAGGAACCGCCGGTGATAAGCCGGAGGAAGGTGGGGATGACGTCAAGTCCTCATGGCCCTTACGCTGGGCTACACACGTGCTACAATGGCGGTGACAGTGGGCAGCAAACTCGCGAGTGCGCTAATCTCAAAAAGCCGTCTCAGTTCGGATTGTTCTCTGCAACAAGGCAGAGGCGGAATCGCTGGTAATCGCGCCCAGTCAGCATGCCGCGGTAAGATACGTTCCAGGCCTTGTACACCGCCCGTCACACCATGGGGTTGGGTTTCACCAGAAAGGCGTTGCATGCTCGCAAAGAAGAGGCAGGCGACCACGATGAAGCAGCGACTGGGGTGAAGTCGTAACAAGGTAACCGG
+
(+/))+-)10,*)+-2322*10)&(&$))6081887:81720'%.2**6300/21,0)14:688;3/.&&'(((,.-.7+/-+()+5312:((*-58,),./-9;6+2/,8798/01,-*)0+*+/+19-2)*')-..)),4/-.-+1+,.3&0$)710,*(7./0,3.3..-2//,,&*'+-,()'%',*9-/37&*'*),/.116811.05;8--..))+/((&$%&(.+09:37:+,'*)0-*.+))..07+//3949626&)+)&0#&)$%'&(./113011/1&&((+)3+--.91.)*'(+&+,)0,.2/0%$((,)(')/*-+1*5213-.3989<93-3-+.42218-22250&&41,56662*469;584/*)(&,,,-./113/4+*&$++((*+1*13)+/16(+*(((,2(///36)*+++,,10'(++$)(/07;64/....//+,*%*567/:*6,)$*.*7000*,*.1)*09667-,,+*))',*)'''*/+*,'*%%$%%&$'%(&&%'(+)(-,28;6434)2/-**&*'1(021075*17500'''/'(,'/)0*/.16(1)./3)(')/**432-/-1-4,7-212013////16*(#$'/&,,()2+:<+.''')*)0160-..-/4598:1;:4::/34003142-3/3:;981-,++-83949:777034456889950,%'*,-//:)55.1-.''&)'$'$&''**3254;85468659811-;//89:917::(+)6**)'(%&'+24'--738-/-..411/07/3:470/.-/-0.053..1532/1-22*/44344/1.2362911/1/16720//./+-..456269<:8:9494449/4557665-7797647./+)++/8710/9.337.6:2-%+(,1218/14<:38+3,+8;10/0,0'$&$&&&&&%')),*7186964/(*'+6/0/3+-)%)+*,+000184.,-,6.'*(10../42))'-.1.-0+.)-&(,35;93482618571/61()5*-,(,)'$'&((.4)1-743,))$&%(+-/325)'*%&%-/.12::;:;412../))&%%)-.0.3549851/1.,)'%''%%((.005;797:
@a9f72b25-c86d-45de-a914-d503d47a68ea ch=280 read=49855 start_time=2019-12-13T00:02:57Z barcode=BC01 runid=2c9cf7bc05858273f10e7d7ec552fc0bd742dc3e
ATTGGCGGAACCGGCGCTGACGGCGGGTAGCCGAACGCTTTCTTTGTTGAGTACTTCAATATTGCTCTGGAACGACGTGGGATGTTTCAATGGAGGAAGAACCCGTACGCGCTGGCCGTGAGTTTCAGATCGTAAAGCTCTGTCTTTGAAAGACAGCGGTACCGGAGAAACCGGCGCTACGTACAACCGCAGTAATACGTAAGAGTGGCGACGTTATCCAGTTTACTGGAGCGTAAAAGGGCATGAAGCGGATGATTAAATTAGGATGGCGAAAATACCGGGCTCCAACTTGGGTGCTGCATTCCAACTGTGGTTATCTAGAGTGCAGGAGAGGAGAGTGGAATTCCTAGTGTAGCGGTGAAATGCGTAGAGATTAGGGAGAACACCAGTGGGCAGAAAGGCGACTCTCTGGACTGTAGCGTAGAGGCTCGAAAGCGTGGGGAGCAAACAGGATTAGATGCCCTGGTAGTCCACGCGCCATAAACGATGAATACTAGGTGTGGGGTTTCCAGCACCTCCGTGCCGCCATAACGATAGAAGTATTCCGCTATGGGGTACGATGCCAAAGATTAAAATCAAAAGAGGTGTGAGGACGCACAAGTGAAGCAGACATGTGGTTAATTCGACAGCGAGAAGAGCCTTACCAGATCTTGACATACTCATAAAGGCTCAGAGATGGAGAGATAGCTATATGATACAGGTGGTGCATGGTTGTGTCGTCAGCTCGTGTCATTGGATGTTGGGTTAAGTCCGCAACGAGCGCAACCCTTATCGTTAGTTACCATCATTAAGTTGGGGACTCTGCTGAGACTGCCAGTGACAAGCACGGGGAAGGCGGGGATGACGGTCAGTATCATGTGCCTGCTGACCTGGAGCTACGTGCTACGGCCGGATGAAAGTTGCAGAGGGAAGCGAAGCCGCGAGGTGAAGCAAAACCCACGCCAAACATTCTCCAGTTCGGATTATGGTGCAACTCGACTACATGAAGTTGGGACCGCTAGTAATCCTCGCGAATCAGCATGTCGCCGGTGAATACGTTCTCGGGCCTTGTACACACCGCCAAATCACACCACGAGAGTTGATAACACCCGAAGCCGGTGGCCTAACCGCAAGGAAGGAGCTGTCTAAGGATTGATGATTAGAGGTGAAGTCATGTTTCAAGGTAACCGG
+
#,(*$$('%$'$%%%&)&)(%%%#%%#$##$%%%$'$'-/,),0+%+)*&)*))**$'+()2,,,*)$'&$%'(%'%&'-*(())&$#%$$&&%*')(&($'%$#$#%$%$$$$&%#$&%',,832'-.230464+%'(25.12.2()'&'$'&*(.')),-0-5())-')'%$'$%,%&&&$%)'**,/'++.)(*-,,1'&%')+2++&+((1../'(*-7++0268%),1/563(-,,*'/)%%'(++*4423526%3'&3332*'%%(.40/*7.(*.*,,)-.*0,*311)))*,,1.,(*%%$'$))1-,,21'(*--04+/-(&(*2***,,02102020/.450-(/.26521.).,/324,,*),,(--()+,*(,-9*-//-()%&/,(,..++,10+),3335.+*%'%$$$'&()+-.%)()((*+01-,*(--8/4(55-40.-55&58-+-211346-%&&'*,1&+.661//00-84212./2377675/,;7/+/%--.332./2389669'&(('#%'+&(&&*-.631&%$$&%*,''$%''+(*%-,'&)/*962**+)12'&',,--.,&/,&&$'&)''')('$%&$&/-(*)$'(%&%&-*((%%'%))'%++''+--/0-/8*,&,'*')(+'($2,/0000(14227))(**8952,().-,+,+(,++(&+''(*/.0+)')*32.27,-'*66771223488676&5&+(++82:13+*7,))*+1*+046))2335454<34423767;7708,/7665*,*()//7+7:24420+&%&(-026748.,,,,21,&&%#(./2*)+.6,/67,87/,))$'&$'+,5,#&#&%%%&$&%'('+451&(($$%%$$%'$%&0-4-6*,'%'&%'(()&+((,,).+,((.'+2--+('',*,1)0194,13,%+))/*+1-)39609&$'.,*64+2-(-,/35-6,,,94571-,,,,6-.3:4;:781110+'*++,/)(,/222<87+0201344/.,*03121378/24002&/434170/)**-.29,6-''&')24355.0/'*%)+2023310'+*'%%(&)/042/3-)(/*1+2322)0),)(%').)(&')'4*.1/-.-)%1-'+%,(*+62.23*-&%%%$)*)-+0+4224
@007c5971-472c-4a00-9ea5-5de2c12f6e23 ch=83 read=49546 start_time=2019-12-13T00:03:02Z barcode=BC01 runid=2c9cf7bc05858273f10e7d7ec552fc0bd742dc3e
CTCCTACGGGGAGGCAGCAGTAAGGGAATTTTTCGGCAATGGGGAAACCCTGACCGAGCAACGCCGCGTGAAGAAGGTTTTCAGTTGTAAACTTCTGTTATAAAGGAGAAGAACGAGTGTGAGAATGGAAGTTCATACTGTGACGGTACTTAACCAGAAAGGGACGGCTGCTACGTGCCAGCAGCCGCGATATGCATGGAGTCCCCGAGCGTTATCCGGATTTATTGGGCGGCAGGCGCAGGCGGTTGAAGTCTGAAGTGAAAGGCAGTGGCTCAACCATTGCCAGGCTTTGGAAACTGTTTAGCAGGTGCAGAAGGGAGAGTGGAATTCCATGTGTAGCGGGGTGAAATGCGCGTAGATATATGGAGAGGAACACCGGTGGCGAAAGCAGCTCTCCTGGTCGCCAGCCAACGGCGCTGGGGCTCCGAAAGCGGTAGAGGAGCGAACAGGATTAGATACCCTGGTAGTGCCGTAAACGATGAGTGCTGGGTGTTAGGTCTTTCCGGGACGTTACTTGCGCATTAAGCACTCCGCCTGGGGAATTGCGACCGCAGAGTTGAAACTCAGGTGACGAAATTTTTACAAGCGGTAGGAGCATGTGGTTTAATTCGAAACAACGCGAAGAACCTTACCAGTCTTGACATCCCGATGCTATTTCTAGAGATAGGAAGTTTCTTCGGAACATCGGTGACAGGTGGTGCATGGTTGTCGTCAGCTCGTGTCGTGAGATGTTGCGGGTTAGAATCCCGCAACGAGCGCAACCCTTATTGTTAGTTGCCGGCATCATTGAGTTGGGCACTCTGGCAGAGACTGCCGGTAATAAACCGGAGGAAGGTGGGGATGACGTCAAATCATCGTACCCCTTATGACCTGGGCTACACGTGCTACAATGGCTGGTACAACGGAGTCGCAAGCCGGTGACGCTTAAACTGATCTCTGAAGGCCAGTCTCAGTTCGGATTGTAGGCTGCAACTCGCCTACATGAAGTCGGAATCGCTAGTAATCGCGGATCAGCACGCCGCCCGGTGAATACCGTTCCGGGCCTTGCCTGCCAGAGAAATCACACCGTTGCCGCTTGCTTAACACGAAGTCGGTGAGGTAACCGTAAGGAGCCAGCCGCCTAAGGCGGGGATAGATGATTGGGAGGTGAAGTCGTAACAAGGTAACCGG
+
))3-(',-48(),*++++%**'&,-).,6;<;.12:8/7/-00'*.105/--345.....8766(%'%%()(&)(+009:3.'-(4+-/84/.,,/+00-+:3)+/+,.0/287*)00//0,(/2/4020*,.,,-+2./2678,86/*-+/,0/,,+/*'..2.*-,*$'*(--2,4/21.-+6-()'&+-3/0+/)/''+968-//47212,*0'.(-04/(,+285.),,('21,2217418/-(*))+31/4.--,,0+(*1(55,--./.1/-/42)&%)+),+*.1--3.+255;4/+,*',+-..-.)0.,++)*.25/5.:.)'*&,'&'+--)*,*,-10+-.-*(/2212111--+(*'.(*()&+-3123/3+,.+'(',,.4/.&%(&&'$-*+(,-/**&+(()'))-,*33,(,,'&(%%&''&(-'/03251)/)'0,+,1538;6217-*''&.*,,.0.**+-/245210(522-3.*1-,**--324;0-('(+))+)')()--608/6/0/28,0;:9:6-%'(,)..15-)+-&%(..1/79/-+.'+*/.-++-*1..-(*+46.0053&.2&.0250,.2296-9.9.*+2*-.7433128..941:0,9.))+,21.///609/,-1.88.46/-1-,+,-303-1+-1<;4495.50500674<44464181.33/59:::3:222767..111::211118:79:*9)(&(/41:20.2038,(.-34+*.,+,.-52.*0'0))*0,/*8,,6-,((),)((&&*0-+,.22715(&0-))+-/9648.0733967<9::86.0-/..0,-263/447855702/,./54%2)/76)+30.-/6059876-,+)*+/46/)-,5)+57787648715-*&*)1/7::-40),.-/2-+)'((&()$(--/0)++3/53<:78712,-1;1)-'.,,-339444.:-,,6++)(+-/3..)**.+8055700,(+/01..-22;979((&%''.0,/)*)5-)&%%$,*%./1&+3/0,,)%%)''.-**+()*(((./.'$%%%#()$&*'(&''1*-*.()-)+.-7+*$*&''+.2+*())())6:4+1,(++*+(-($*-1.--/..24536/44&*)*+-/,)*,,-9887172496:*0
@fd7be2ee-1ac7-48d5-a266-21ec7834d30b ch=119 read=137297 start_time=2019-12-13T00:03:12Z barcode=BC01 runid=2c9cf7bc05858273f10e7d7ec552fc0bd742dc3e
CTCCTACGGGAGGCAGTGGGGAATATTGCACAATGGGCGCAAGCCTGATGCAGCCATGCCGCGTGTATGAAGAAGGCCTTCGGGTTGTAAAAGTACTTTCAGCGGGAGGAAGGGGAGTAAGTTAATACCTTTGCTCATTGACGTTACCCGCAGAAGAAACACCGGCTAACTCCGTGCCAGCAGCCGCGGTAATACGGAGGGTGCAAGCGTTAATCGGAATTACTGGGCGTAAAAGCGCGCGCAGGCAGCTTGTTAAGTCAGATGTAAGTCCCCGGGCTCAACCTGAGACTGCATCTGATACTGTAACGGAGTCTCGTAGGGGTAGAATTCCAGGTGTAGCGGTGAAGAATGCGTAGAGATCTGGAGGAGGAATACCGGTGCTTGAAGGCGGCCCCTGGACGAACTGACGCTCAGGTGCGAAAGCGTGGGGAGCAAACAGGATTAGATACCTGGTAGTCCACGCCGTAAACGATGTCGACTTGGAGGTTGTGCCCTTGAGGCGTGGCTTCCGGAGCTAACGCGTTAAGTCGACCGCCTGGGGAAATACGGCCGCAAGGTTAAAACTCAAATGAATTGACGAGGGCCCGCACAAGCGGTGGGCATGTGGTTAATTCGATGCAACGCGGAGAACCTTACCTGGTCTTGACATCACGGAAGTTTTTTCAGAGATGAGAATGTGCCTTCGGGAACCGTGAGACAGGTGCTGCATGGCTGTCGTCAGCTCGTGTGAAATGTTGGTTTAGTCCGCAACGAGCGCAACCCATATATCCTTTGTTGCCAGCGGTCCGGCCAGAGACTCAAAGGAGACTGCCAGTAAACTGGAGGAAGGTGGGGATGACGTCAAGTCATCATGGCACCGACCAGGGGCTACACACATGCTACAATAGCGCATACAAGAGAAAGCGACCTCGCGGGGCAAGCGGACCTCGCCAAAAGTGCGTCGTAGTCGAATTGAGTCTGCAGCTCGACTCCATGAAGTCGGAATCGCTAGTAATCGTGGATCAGAATGCCACGGTAGATACGTTCAGGCCTTGTACACACCGCCCGTCACACCATGGGAGTGGGTAGCAATACGTAACGT
+
-/03147.;3,*++0-3225),+*'.)'($(.--3:22-079/6;.,+++1.*.,0222-**+,+-./03-(++*2.65940:84:40556+'**+.90*'*),;3-0./0-55+&**.0/0020.,/..6.,0353/7.,-.6..59))*++3+'*+'(/25,52)-0//:735424325011506.8.,8/)-*.+211//041/158;18/('%*'/01239:73.,010*-.,+(,&31795)*.-2./5*%'(+(+)*%)&)$&,::.06666:*000--&,(,101234.---.8..%(*-+'%&+*(2-/-.)/))*.&))++')4900($'&-2+./*%)'*,55./('%$**)8+*.,'.3,20-0/7.-)$%%(-7)4---1:61)+49;735-/000777925/..,&(*,)(,6%22,'+.49+7*6/,1./-04,4:*,785684*$++03024:66101,051//1/2314.7...044(&,).3724//,(%&*)+/*(.115556/4/41.35312357:2552%.-((450912*./+.1271+/5+,839.-,((*+*%'*&155,4,)*-0/6.3),.7/(),-,*1(%('2/;2425455421201)-)0,4250285/277584/1320./.*,-*-4;<<220//0136656<:898897:9+6-3-6601&'),5-24899976/1)3.0177578/0112674667:;4.0(**(-.**+04(,0/1(&---30'//*%*(++03.-/)&-/+1-,,4/945(+)1/%(%&*/056:/+(&'*55784.225996669+*..+0*+/66*01665144/2.232851))('%+&&'892-03*/2+-(('(%+,0002/9/(--).231513&'%*,*()/351562-*-*(/.,())106336+/*37:*.2998996:9938)'),-(%'*+0)&($')6564819/0.(4+,+,1/008/13,121911.20-../*,/7438/-.(42*)42154325%*+35/7/-+0(./18*+1/,4456557*-*,*(*(+-),*---5//10*,+##"
@cc0253f9-f8ed-4c2e-852c-d99275bf8b9b ch=334 read=51757 start_time=2019-12-13T00:03:07Z barcode=BC01 runid=2c9cf7bc05858273f10e7d7ec552fc0bd742dc3e
CTCCTACGGGAGGCAGCAGTGGGGAATGTGCACAATGGGCGCAAGCCTGATGCAGCCATGCCCGCGTGTATGAAGAAGGCCTTCCGGGTTTATAAAGTACTTTCAGCGGGGAGGAAGGGTAAGGTTAATACCCAACTTTGCTCATTGACGTTACCCGCAGAAGAAGCATGGCTAACTCGTGCCAGCAGCCGCGGTAATACGGGGGTGCAGCGTTAATCGGAATTACTGGGCGTAAAAGCGCAGGCAGTTTGTTAAGTCAATGTGAAATCCCCGGGCTCAACCTGGGAACTGCATCTGATACTGGCAAGCGGAGTCTCGTAGAGGGTAGAATTCAGGTGTAGCGGTGAAATGCGTAGAGATCTGGAGGAATGCCGGTGGCGAAGGCAGCCCCTGGACGAAGACTGACGCTCAAAAAAAAGGTGCAGCGTAGAACAAACAGGATTAAGATACCCTGGTAGTCCACGCCGTAAACGATGTCGACTTGGAGGTTGTGCCCATGAGGCGTGGCTTCCGGAGTTAACGCGTTAAAGTCCGACCGCCTGGGAAGTAAGGCGCAAGGTTAAAACTCAAATGAATTGACGGGGGCCCGCACAAGCGGTGGAGCATGTGGTTTTAATTCGAGGCAACGCGAAGAACCTTACCAGGTCTTGACATACTCATAAAGGCTCCAGAGATGGAGAGATAGCTATATGAGATACAGGTGGTTATGGTTGTCGTCAGCTCGTGTCGTGGATGTTGGGTTAAGTCCGCAACAGGCGCAACCCTTATCGTTAGTTACCATCATTAGGTTGGGGACTCTGGCGAGAGACTGCCAGTGACAAGCTGGAGGAAGGCGGGATGACGTCAAATCATCATGCCCTTATGACCTGGGCTACACGTGCTACAATGGATGGTGCAGAGGAAGCGAAGCCGCAGGTGAAAGCAAAACCCATAAAAACCATTCTCAGTTCGGATTGTAGTCTGCAACTCGATACCATGAAGTTGGAATCGCTGGTAATCGCGAATCAGCATGTCGCGTTCTAAGGCCTTGTACACACCGCCCGTCACCACGAGTTGATAACACCCGAAGCCGGTGGCTAACCGCAAAGGAAGGAGCTGTCTAAGGTGGGATTGATGATTGGGGTGAAGTCGTAACAAGGTAGCCCGG
+
)+30/06-80*,,-+44.15.45,*,)%.())-0735:3.(-.5/7;/...+--&2,34)67**//0/1//,1*'',)1.65/4)6.*+5('017/.0/0-88.'10/4:,(.++)0-)++003.41('$0.*'%&)+*(015+0-,'--+9..:1/1-,/*'*&%%#%',,,-12.6*+-1,),*(+4+55.(**./-8131/*+++.()*0-1-01/-6)7(++59<<;7.982)'*)+)466)05;600725/44*)((+)/6,,463+0132--,1-514<53520////4.--.-573711,()%&%&*+33385,(/3)*,(3)7*6++3/-&&'(.70/08/,/157711/0142:306003/)33-6/7.-*20-05,(/'))&(2/4&&(%'(&*+456546237<75-*0,2+-),.0&+++.29*6'82+3+/()*987<.,5/006362&)+.0)--1(+-*,-171+(&%''&),/;13-88,%+'(*/0151:3312,00+--:/:-/0-1043*,82+++23/35257-+&(++)%&())/(.*2:2:52//15;://-93:24823:9*01)'**,(&)+,642,(,+332.3+7:<*456:8444841.///229/065/4/*1:-7...8;766662433*(08,+1./1'(((*,981/+&(,()'(,,,)*((-446929871+-''*+549558222-122756333+(-**9426*4224+.,-0-),2,5*/6766575;8.7000537100514<9:8263,*/)3*6:878750(*(%&''*+,//05(000154.--.;5331,6/957;9+++*)3497<:4549:42),)&(4/-,-60+,7322.,')++,(%%')959;::0/501,,*1+('&'$&+'-5*-'),*)*1,$,0<<92;5001:<:56977;889146<5*/%,'((118997.6---10($$**,-+1,*6-7-0223432%''(),,&&))307.24..)%&%$%)-)+),-//*+.,.754435872930,.-1,01/.0,4112561'1,)'&,)+3452480)*&+'''+-)())*++(*+6665115,0.4;6.14/.-/+0-9;<.-*9-,,62355755-3-++,/)+-
@b38cb571-a089-4db7-acd9-0545bfed2c18 ch=86 read=52139 start_time=2019-12-13T00:03:31Z barcode=BC01 runid=2c9cf7bc05858273f10e7d7ec552fc0bd742dc3e
TCGGTATGCTTCGTTCAGTTACGTATTGCTGGTGCTGAAAGTTGTCGGTGTCTTTGTGTTAACCTGCTTGCCTGTCATATATTCCGGTTACCTTGTTACACTTCACCCCAGTCATGAATCACAAAGTGGTAAAGCGCCCTCGAAGGTTAAGCTACCGCTTCTTTTTTGCAACCCTCCCCATGGTGTGACGGGCGGTGCGTACAAGGCCGGAACGTATTCACCGTGGCATTCTGATCCTGATTACTAGCGATTCGACTTCATGGAGTCAGGTTGCAGACTCCAATCCGGACTACGACGCACTTTATGAGGGTCCGCTTGCTTTCTCGCGAGTCGCTTCTCTTTGTATGTGCGCCATTTAGCTAGCGTGTGTAGCCCACGGTCGTAAGGGCCATGATGACTTGACGTCATCCCCACCTTCCTCCAGTTTATCACTGGCAGTCTCTTTGAGTTCCCGGCGGACCGCTGGCAGCAAAGGATAAGGTTGCGCTTTCGTTGCGGGACTTAGCAACATTTCACAACACGGGCACGGCTGACAGCCGTATTACACCTGTCTCACGGTTCCGAGGCACATTCTCATCTCTGAAAACTTCCGTGGATCTCAAAGACCAGGTAAGGTTCTTCGCGTTGCATCAGATTAAACCACATGCTCACCGCTTGTGCGGGCCCCGTCAGCTTCATTTTGAGTTTTAACCTTGCAGCCCGTACTCCCCAGGCGGTCGATAACGCGTTAGCTCCGGAAGCCACGCCTCAAAGGGCACAACCTCCAAGTCGACATCGTTTACGGCGTGGTTCAGGGTATCTAATCCTGTTGCTCCCACGCTTTCGCACCTGAGCGTCAGTCTTCGTCCAGAGGCCGCCTTCGCCACCGGTATTCCTCCAGATCTCTACGCATTTCACCGCTTTACACCTGGAATTCTGCCCCTCTACGAGACTCAAACGCGGTATCGAATTACCCAGGTTGAGCCCAGGGGGGATTTCACATCTGACAACAAACCGCCTGCTGCGTGGCTGCGCCCAGTAATTCCGATTAACGCTTGCACCCTCCCGTATTACGCGGCTGCTGGCTGGGTTAGCCAGTGCTTCTTCTGCGGGTAACGTCAATGAACTAAAGGTATTAGCTTCTCCTTCCTCCCGCTGAAAGTAGCACAGCCCGAAGGCCTTCTTCATACACGCGGCATGGCTGCATCAGGCTGCGCCCATTGAAAATTCACCAATATTCCCCACTCTGCCTCCCGTAGGGAG
+
$),.+**%(()*-05/+46:14*1'-)*,2:897942.2'+*71244;6566471+,,-5.6.9.,,-,-0,,.20'(%&#,+-0)41;25/5-&1*)*/33;4.377.2256))))2-.+238.,-1:714.'),18,)*,-4241747+11191./31/32429.1-1'.+*&035+).))+.2465/4,,*-*%(%.,,,6-528070975765:557<739100579./030)&,06854554687703+*-045-10&&()0%'25:6:55220.+1-/3(,--.86/0*..,),389/10&-0.*00*,/--+,(-.87&&'(')+),2239089/,00/,(004;;527('%&$&(/.--..,))-2*&'(-5412.,,+23889/00-+.*,+./34230.243+.2.7440/4//1;1.,.-.-091./33./-0+..14828-,+/*;5:785236.0&.7:'301/4)-45;5/++.22,-/1..1<8+/-+&$)&*(-.81,,0/.1.0'+0,%(,-,%*-21027,4+--)-(-0/*-,22/1/88/5+&)+1-&213;8664665733144.-4/79/176,.$&'.,)*,-007:7.-.5/<;:<:78/8-,,..2&%)4';;:/:1//-,&(.)*/,,0+'/)+%4)55-%'(+*$('())458+.(01<<2016.3/./&5092*-%'(568.%./1/:985,)-300,-03.*--.-3-//,276778:775:-5:7012163,(0'3,5664,346781:7*.1/--.-2..-'-4/1.---,5/141064./014/)./23;634814:64,02,--,,,,,3.051*+*%/-+9341/0.,0:29;)7644:62/4+)())(+*+-1//(-2--/14.,,''&'',,/.,1(4))*$-021,4012./00056$&(((+*1/039%'&+%#(,*,-/30..4090+,+*+)'(.84-)+.01210.'&&)((,,56:511,..*+%%%&%*+-51,/23,5:2+*,.708,,,0+**+388-29()4+1+&*,,352224/4+(%(..*6--,1&''&'*+/581'*+/7733065550-//.(,'+2+.0.//6,'*+*&(.0,326+37,)866.2)&'%$$&')&-5,+,2/0155:4495460/&,+,.*'$)-8471/011(.*+/,64830'*(()+)'+''#&%0),,-2+25,$&&()*+2)2:1.3.+.)&%
@ee1328c5-4fc0-4a0f-aa18-59239c4bfdd0 ch=20 read=29820 start_time=2019-12-13T00:03:44Z barcode=BC01 runid=2c9cf7bc05858273f10e7d7ec552fc0bd742dc3e
CCGGTTACCTTGTTACGACTTCACCCCAGTCATGAACCACACCGTGGTGATCGCTTCCTCTTGCGTTAGGCTGGCACCTTGCGCTACCTGGTGCAGTCCACTCCCATGGTGTGACGGGCGGTGTGTACAAGGCCCGGGAACGTATTCACCGTGGCATTCTGATCCACGATTACTAGCGATTCCGACTTCACGGAGTCGAGTTGCGATCCGGACTGAGATCGGCTTTTCGGGATTGGCTCACTCTCGCGAGTTGGCAGCCCTTTGTACCGACCATTGTAGCGTGTGTAGCCCTACTCATGGGGCCATGATGACTTGACGTCGTCCCCACCTTCTCCGGTTTGTCACCGGCAGTCTCCTTAGAGTTCCCGCCTTTACGCTGGCAAATAAGGACAAAGGGGTTGCGCTCGTTACGGGACTTAACCCAACATTCACAACACGAGCTGACGGCAACATGCAGCACCTGTCTCTGCCGTTCCCGAAGGCACCAAGTGATCTCTCACAAGTTCGCAGGATGTCAAGTAAGGTAAGGTTCTTCGCGCGTTGCATCGAATTAAACCGCTCCACCGCTTGTGCGGAGCCCCGTCAATTCATTTTGAGTTTTAACCTTGCGCGGCCATCTCCCCAGGCGGTCGACTTATCGCGTTAACTTCGCCACAAAGTGTAGGCACTAACGGCTGGTCGACATCGTTTACGGCGTGGACTGCTGGAATTTATCTAATCCTGTTTGCTTTTACGCTTTCGCACCTCAGTGTCAGTGTCAGTCAGAAGGCCGCCTTCGCCACTGGTATTCCTCCCGATCTCCTACCGCATTTCACCGCTTCACCGGGAATTCTACCTTCACTCTCCTGCCTCTGGCTTGACGGTTCGGATGCCGTTCCCCAGGCGGGGCTTTCACCGGCAAGCATCAAAGCCACTACGCGCCCAGTAATTCCGATTAACGCTCGCACCCTCCGTATTACCGCGGCTGCTGGCGCAGGTTAGCCGGTGCTTCTTCTGTGGTGATGTCTTTCCTGATGGGTATTAACCACCGGGCGTTCTTCCTCACTGAAAGTGCTTTACAACCAGGGCCTTCTTCACGCGGCATGGCTGGATCGAGGGTTGCCCCGACGTCAATATTCCACTGCTGCCTCCCGTAG
+
1,/1/:1290;/09033/5684/5--&)*774751:69/.*-568687--5/)++(-)'((-(/-.-.)3--)(&%&'(%'*+(+&'$&(--02-(18/+--4;6.3687886892:::89623'.++-0*0/7)08/91198.6.--6:4+3)()27,,-./01())+25*--''&+(05611268;3321,+-.031.6)&'%&-0-1117898670/.1&%'(0-*09116172:-*++**0.41,30605/00.9+(,-(2+6:789:77:41../.05540.4290-+024)7--121/**,03+-('%(*66997378;--39795523262;83++#%#(*0/69989)5+1(-.5.9;,,79199/-/0++6/1:+++,11//34*./.+07021667,9+)+'6421012+,*'141/49+,-2...833..$&#-2/.-%)%&'/--024823,,-.-,)**-,40+()-&')$'(4.23454100-/(+,0,0-,+.-7984-..-(')*),+/57*5+3*+-+*++./0844278***/*.6512'/)2--8//0.2+-.3.-%'085+*./678<9-992(,+4176*-(-''%$%%'',,1'-0.418--188&000/00330269:38101+,7.&'&''0:,)-&&%(-.)+'&,+01//4::98782575693**'+,,:39770(&%%%'&))+*2157;62.-/071&&%$$#')*+/79--2.2213+*../1'./47:,63:,)),-10//2-1,--4:537/6...:90,,+,-/4606&&'')'+)/<73,21-+*)&'*107-5,5.5219:975(*,175..**(&(%&%'&-..44;82/+.&'$,-*.7,98)$/.+)1754*60'$&$&%)(+%)*0.-,'$))(-+('&'&(0())./2382.**-/--,,-23/316;745748,0))37333:65--*-),)0)0-.-++/0045+-0307<53,4/812333344;72/1.,123,,+-0.11+*5+(5887:;77/..),13833:3/12-01,)-.+/(')346843/.('%&$)*(''*,3.//6743)%-1608)643+*'%'()-:54,/''%++**'$(.,75+-504
@1724e676-d9ea-4bf1-b252-2a5da88ddc2e ch=187 read=62381 start_time=2019-12-13T00:03:48Z barcode=BC01 runid=2c9cf7bc05858273f10e7d7ec552fc0bd742dc3e
CTCCTACGGGAGGCAGCAGTGGGAGAATATTGCACAATGGGCGCAAGCCTGATGCAACCAATACCGCGTGTATGAAGCCTTCGGGTTGTAAAGTACTCCGGCAGGGAGGAAGGGAGTAAAGTTAATACCTTTGCTCATTGACGTTGCGAAGAAGCTTACCGGCTAACTCCGTGCCAGCAGCCGCGGTAATACGGAGGGTGCAAGCGTTAATCGGAATTACTGGGCGTAAAGCGCACGCAGGCGGTTTGTTAAGTCAGATGTGAAATCCCGGGGCTCAACCTGGGAACTGCATCTGATACTGGCAAGCTTGAGTCTCGTAGAGGGTAGAGTCCAGGTGTAGCGGTGAAATGCGTAGAGATCTGGAGGAATACCGGTGAAGGCGGCCCCCCCTGGACCGAAGACTGACGCTCATGCACAGGAGCAAACAGGATTAGATACCCTGGTAGTCCGCCTAAACGATGTCAACTGGTTGTTGGGAATTAGTTTTCTCAGTAGCAGAAGCTAACGCGTGAAGTTGACCGCCTGGGAATACGGCCGCAAGGTTGAAACTCAAAGGAATTGACGGGGACCCGCACAAGCAGCGGTGGATGATGTGGTTTAATTCGATGCAACGCGAAAAACCTTACCCACAACTTTGACATGGCAGGAAGTTCCAGAGATTGATTCGTGCTCGAAGAGAACCTGCACACAGGTGCTGCATGGCTGTCGTCCAGCTCGTGTCGTGAGATGTTGGGTTAAGTCCCGCAACGAGCGCAACCCACTTGTCGTTAGTTGCTACATTCAGTTGAGCACTCTAATGAGACTGCCGGTGACAAACCGGAGGAAGGTGGGGATGACGTCAAGTCCTCATGGCCCTTATGATTGGGGCTACACGTCATACAATGGCTGGTACAGTTTTAACCCGCGAGGGAGCTAATCCCGCAAAAGAAACCAGTCGTAGTCGGATCGCAGTCTGCAACTCTGACTGCGTGAAGTCGGAATCGCTGGTAATCGCGGATCAGCGTGCCGCGGTGAATACGTTCGGGTCTTTGTACACACCGCCCGTCACACCATGGGAGCGGGTCTCGCCAGAAGTGAGTAGCCCTAATAACCGCAGGAGGCGCTTACCACGGCAGGGTTCGTGACTGGGGTGAAGTCATGGCTAAGGTAACCGG
+
*,041/30;:557.,--+,.-70&&*,1/230/00/;20:87489;36<6223239'32.3-+.:374302/1+((%%',,0.::5:1(63*','(-*2(0+'14(')+')'.)%)).7./-1/0,,8-3.*)445.3//$)&**)*'*-&*)&&&%(,+*+)*+,)*.6033370125476594:-4-,(++-+(+')*39;36/8.2-01061414/2163886*;3-),-,'*%*'(/0+30;3/0853247-.5742.07.,276(11//681-3534703./0110097.0/(-016146**,,)()**-.22,,%04+--.($)+,,69753*0/0842-03+-636500///55:,*5++3/-0:0(&'&(),+'*400:80+-.63/'&+,%)(+,.,--,-4530)'&)((*-8;69+8;080,+/005:1*-3/37082.48*+8,60+.-0244227;::77:55.-,../11:::368/0--'/'&*+()8641,'.52/4-+8.//;77820,()(*(+*&)*8999,91;2-83-/:9:,*(*+*1,0105;665;8.--1/2+0$+*1364:9;8862/0810)).,5--.0199894602723-2516(01('-(%&&&%(+8.0-9/--/,*+/7)-%*%*#%#('-4/121:::558+*-+/+:752-0025:;.--,*.-**956657.+)')*3346.--,'7**)-1*/+/896;651034+(*+--*,*)%)*%33+$%)&%+110;0/.9/0../1356))):---623220.*/((,078:::197689:<9;989346184750384.088:89::246655523.60:,-***+*0-15,.1145-.**,678;09,(--,6998+'*&,+'4.8;50201-,(((*+/1(+2+&,**,)#,-+534274-02355-:3210119776772811.),+1335.1*,**-1.83747132&3/05/0/87;9:7//13489824+23308.,.-548/888056++510,/-1840;./060/-.736474+*+%.4//../17*%($&)()+,+.15,,0('&%'-&)%-+)'&%))0.-57-+0-,*350,8.02225452/&*)*3..-&.##%*$&'-.299:97
@e43e70ac-7d08-4893-9ccf-30c801b17100 ch=139 read=44123 start_time=2019-12-13T00:03:47Z barcode=BC01 runid=2c9cf7bc05858273f10e7d7ec552fc0bd742dc3e
CTCCTACGGGGAGGCAGTGAGGGAATTTTTCGGCAATGGGAAACCCACTGACCGAGCAACGCCGCGCGAAGAAAAGGTTTTCGGATTATGAAGCTTCGTGTTATAAAGGAAGAACGGCGGCTGGGAAATGGTAGCAGTGACGGTACTGATAAGAAAGCCGGCTAACTACGTGCCAGCAGCCGCGGTAATACGTAGGTGGCAAGCGTTATCGGAATTATTGGCGTAAAAGAGGGCAGGCGGCAGCAGGGTCTGTGGTGAGGAAGCCTGAAGCTTCAGTAAGCCATAGAAACCAGGCAGCTATAGAGTGCAGAGAGGATCGTGGAATTCTTATGTGGCGGTGAAATGCGTAGATATGGAGGAACACCAGTGGCGAAGGCGACGATCTGACCTGCAGCGACGCTCAGTCAAAGCGTGGGAACAAGCCAGGGATTAAGATACCTAGTGGCGTCCACGCCGTAAACGATGGTATAAGTGTTGGATGTCAAGTTCAGTGCTGCAGTTAACGCAATAAGTACTCCGCTTACAAATCAAATTACGTTCGCAAGTAAAACTCAAAGAAAGGAATTGACGGGGCCCGCTATGACGGTGGAGCTAATGGTTTAATTCGAAACAACGCGAAGAACCTTGCAAGTCTTGACATACTCGCAAGGCTCGAGATGGAGAATGTATATGAGATACAGGTGGTGCATGGTTGTCGTTAGCTCGTGTCGTGAGATGTTGGGTTAAGTCCGCAACGAGCGCAACCCCTTGTATCGTTAGTTACCATCATTAAGTTGGGGACTCTGGCGAGACTGCCAGTGATAAGCGCTGGAGGAAGGTGGGGATGACGTCAAGTCATCATGGCCCCACCCACGACCAGGGCTACACGATGCTACAATGGCGCATGAAGAAGCGACCTCGCGAGAGCAAGCGGACCTCATAAAGTGCGTCGTAGTCGGATTGAGTCGCTCGCTCGCCAGAAGTCGGAATCATAGTAATCGTGGATCAGAATGCACGGTGAATACGTTCCCAGGCCTTGTACACCGCCCGTCACATAGGAAGTGGGTTGCAAAAAAAGTGAGTAACTTAACCTTCCGGGAGGGCGCTTGCAACTTGTGATTCATGACTGAGAATAATAACAGGTAACCGG
+
..00,+.*05,',*(%&''),0.*-1789./36.8..::+).).8-%()1/48/+%)*-0131...-/.3(,0*+(+0:802+3(6*'+)*,$$'6)'((-/-017-+1,2.022+3+-''&%(./60.12,)%&'''+..**,****),',&'(*+-000,*--*,)/.11241'1/271+-*0+3,,&2+/)+''(*'-/(*./:6-1)0)-,/)-,-+*(*,/3()$0+)*(-1/17,)*+*)22.//640442,,*-+*.((*),%(,-0'*+54).6,.+'(0-,2-,2+*))&%&'''+-074/+,)00./0073-0*.,%('%')('*,-/0()'%'(*.-%&&('**-,1+/0-'+'%&*+(%)-3,5264,*+,,*+%,*,+-,%-.3,%%'+.0&&&''),.60(+'(./3%&'',0+(1,+((*0-24)(-.(($(,(.'+(--235;8-,*(&&*&().-742:4839/42+,))1:/.0,($')).1.2('$''--.*'*+-.-/)'$%&(%&$%&1*&**)**.)'&)*'%%'.((-23+/.'+.*'**(,)*+4(--(*'$#$&(*---1.-/,'%'%*..5,9:-085:/),0(,-1646'(.*+1+)+(#*)$(-)*)++2***+*-))'),/++0(+,1781.+++++/02467435002*6577776677+.6/.)')*''*,/07999806202,3)49,77690,-111367290(26410'135*((#*')53171.02/2868807.0(/,80::.14664*3.*)**)4,.9.65342.&)+-368.,2)+*)*4069325136544,,)+/9:845-0/2/-*11)%))0-,(.,*10.,%('%,,037608//::75()$'(%'('+,3//22370-++*-08(35:64233/16;3-.-./01172509)/(6)*&#'$##&&'(')%%$)%+(*34)4+0/0.2(-+*3*+*135229--263),%',45.-90042541/+%'12)0*'((*&(&%.0/-2/,--,*/)(%)'.1/27.//8:72+''(&%%'+&&%%2*77757&)1)(-'*0,.++%)%$&((((,.296-.+'//,-%%%&%$'&$$%%&'((*+'0
@888f37ed-96df-4cbf-bacc-fb59e5e1605f ch=91 read=48488 start_time=2019-12-13T00:04:03Z barcode=BC01 runid=2c9cf7bc05858273f10e7d7ec552fc0bd742dc3e
CTCCCAGGAGGCAACAGTGAGGGGTACAGCAATGGAAACCTGACGAAACGCCGCGTGAAGAAGAAAGGTTTCGGATTGTAAGCTGTTATAAAGAAGAACGGCGGCTGGGAAATGGTAGCCGAGTGACGATACTGATAGAAAGCCACGGCTAACTACGTGCCAGCAGCCGCGGTAATACGTAGGTGGCAAGCGTTATCCGAATTATTGGGCGTAAAGGGGCAGGCGGCAGCGGGGTCTGTGGTGAAAGCCTGAAGCCTTCATTGGCCATAGAAACCGGCAGCTAGGCGCAGGAGAGAGGATCGTGAATTCCATGTGCTGGTGAAATGCGTAGATATATGGAGAGACACACCAGTGGCAGAAGCGACGATCTGGCCGCAACTGACGCTCCAGTCCCGAAAGCATTGGGAGCAAATAGGATTAGATACCCTGGTAGTCCACGCCGTAACTGATGAGTACTAAGTGTTGGATGTCAAAGTTCAGTGCTGCAGTTAACGCAATAGAAGTACTCCGCCTGGTAGTACGTTCGCAAGATAGAGCTCAAAGGGAGATTGACGGGGGCCCGCACAGAAGCGGTGGAGCATGGTTTAATTGAAGCAACGCGAAGAACCTTACAGGTCTTGACATACTCGCATAAAGGCTCAGGATGGAGAGATAGCTATATGAGATACAGGTGGTGCATGGTTGTCGTCAGCTCGTGTCGTGAGATGTTGGGTTAAGTCCCGCAGGCGCAACCCTTATCGTTAGTTACCATCCATTAAGTTGGGGACTCTGAGACTGCCAGGCGACAAGCTGGAGGGAAGGCGGATGACAATCATCATGCCCCTTATGACCTGGGCTACACACGTGCTACAATGGATGGTGCAGAGGAAGCGAAGCCGCGAGGTGAAGCAAAACCCATGCCATTCTCGAGTTCCGTTTGAAGTCTGCAACTCGACGCTACATGAAGTTGGAATCGCTAGTAATCGCGAATCAGCTGTCGCAGTGAATACGTTCTCGGGCCTTGTACACACCGCCGTCACACCACGAGTTGATAACGCGAAGCCGGTGTAGCTAACCGCAAGGAAGGGCTGTCTAAGGTGGGACTGGTTAGAGGTGAAGTCAACAGGAAGTAACGG
+
0325+'1,)*+/2+5%&(''*)(&'%&$%%,5/1,)+-+,%&%&%%'((()3.-+,)(0)+(&++'3./:///:,9,+(,'%%'&).,-19/),0),(&&(**3./.(&,--//00/024'%(*)''*(((//')/-*,,'%)*.-..+-.5-1/00779/--+*+2--2-1,,')(6011..*/,)-1*,)-73,1)'%-1.,213:852149*+,-*,)8974;5/13'/84211100622.50+-04-+-',)((&$*(-'&(++,,-1608452),,,,/+-077::0/+,,/3+33%8(*0.2/2-0(&'&&,'0+,54-,+-,-.21,.+.18,*'',--1,/8376271.*.+(+998654300+/('),40//43-.,2,+,30*)$(&''0,2/%3.+-.;;;3-39043009868:()'3423052-/01:7050+&'*+*)'+*-023,,*(*--.1157250.07:86:9::8:975:471)1)-,.*-*)++--4845;75/**--/346;0+*.)',)&&*%.,/26).1+'%*0-756/163*())$(*,-'****0-.01,*))+--/99+%2'&+6*,+)/..1282062718,1%,***-2/1354467-))(%.54.8136)),/3:4-,,,-3,56646577517655/3/-3235613--.;4224450233570//.-8321,-./3102197806,9*%$$&''''*%/-%)().5466528438<872,,-;/0-/.&/5-650/.--0147-40'(%'*-0487443.+42*/,0543,((%%$*.,2160)+),32,-,(+*)-3/.///1++)(&),-2695:.<..;8:788580/+0,'*$($'('0<9:30-/,.-3&.0:8-/71%'$%*'',)*,%$'2:4*).5+(('&),+*/*'.1++*+(+,,/,-./1.41628:891.0*-/,7,-+711/.,*%*,.008:*44-/)'%()265025342&()*$)*...39075*-,'*-03,/-./05//-0//.0/.2*.3240+&$(((.548518.*-/--,%%$$*.13808362+&$&'')-$*$)++,/,,+)(&&'++)'%,'()-,
@b87ad935-6ced-4e37-a566-7fbb09186bdb ch=73 read=43360 start_time=2019-12-13T00:04:02Z barcode=BC01 runid=2c9cf7bc05858273f10e7d7ec552fc0bd742dc3e
CTCCCTGCAGGAGGCAGCAGTGGGAATATTGCACAATGGGCGCAAGCCTGATGCTTTAACCATGCCGCGTATGAAGAGAGCCTTCGGGTTGTAAAAAAGTACTTTCAGCGGGGAGGAAGGGAGTAAAGTTAATACCTTTGCTCATTGACGTTACCCGCAGAAGAAACACCGGCTAACTCCGTGCCAGCAGCCGCGGTAATACGGAGGTGCGGCGTTAATCAGATTACTGGGCGTAAAAGCGCGCAGGCGGTTTTGTTAAGTCAGATGTAGAAATCCCCGGGCTCAACCTGGGAACTGCATCCTGATACTGGCAAGCGAGTCTCGTAGAGGGTAGAATTCCAGGTGTAGCGGTGAAATGCGTAGAGATCTGGAGGAATACCGGTGGCGAAAGGCGGCCCCTGGACGAAGACCGACGCTCAGGTACCGAAAGCTGATAGGGAGCAAACAGGATCTGGAGAATACCCTGGTAGTCCACGCCGTAAACGATGTCGGCTTGGAGGTTGTGCCCTTGAGGCGTGGCTGGAGCTAACGCGTTAAGTCGACCGCCGCAAGTACGGCCGCAGGTTAAAACTCAAATGAATTGACGGGGCCCGCACAAGCGGTGGGCGTAATGGTTTAATTCGATGCAACGCGAAGAACCTTACCTGGTCTTGACATCACGGGAGTTTTCAGAGATGAGGAATGTGCCTTCGGGAACCGTGAGACAGGTGCTGCATGGCTGTCGTCAGCTCGTGTTTGGTGAAATGTTGGAGTTAAGTCCCGCAACGAGCGCAACGCATCGCTTTGTTGCCAGCGGTCGGCCGGGAACTCAAAGGAGACTGCCAGTGATAAACTGGAGGAAGGTGGGGATGACGTCAAGTCATCGCGGCCCTTACGACCAGGGCTACACGTGCTACAATGGCGCATACAAAAGAAGCGACCTCGCGAAACCGGCGGACCTCATAAGAAGTGCGTCGTAGTCCGGATTGGAGTCTGCAACTCGACTCCACATGAAGTCGGAATCATAGTAATCGTGGATCAGAATGCCACGGTGAATACGTTCCAGGCCTTGTACACACCGCCCGTCACACCATGGGAGTGGGTTGCAAGAAGTAGGTACAGCAACGCTGGGGAGGCGCTTACCGCTGTGATTCATGACTGGGAATTGAAGTCGTAACAAGGTAACCGGGAAGATAGAGCGACAGGCAGTAAGTTAACGGAACGCAAACAACTTTTCTTCAGCACAGCAATACGTAAAAAAAGA
+
/(,)'&+.+1+&)*),12(.4,5.*.+,-8-,-.07/**433536%24.-+,&'(,'%#&*/0&5745588:43/''&&*49878+911900458/4,,./,1;0.,0/*(2+(.-+(-,)$&*2<8/07/6/014.55,-22/300*242:.11)).*+/*$,++*,-1%+0125234913888,+*')/1220.*/+*+-00+.20/0-4)*7///.1()+20-/+24&001577)-,*,(,).3/'*185'$)%&'))*,34743/,(+++-57),5:6570434/,4/*-,/*)'(*''(,247:1:104','&*()(+234*(,1,*&%.(3,0')49766112098/63,),.30.,))+/227300++2,56618-*,,*-5*.3.17.:61).460*'*&..01374666++4-)+&&%&&%%$&'+%-3+(--/;,6'53'.&)),+$*,,,16+),451145+&*+-0//6;71/&(&)*-**)(3*,/,/+(&&'*'*/-)/4-0)*'('.-)&,.284230.602,134462-04.32&%(*.5641/10*6,:4;;87894:711.011-**((3,47+(+*.4556728-+(+(+$%(,2-6,-6/0.'(*-21'/-..04+-2,0+.+.72565+*,'&1282(+(,)'(.3.)&%'(*11.,.%,())3/0896:2;;265775+&((,*,4950+-,,02:9::;:72-**+,:8:539-,'&)''*&'/5-(&'1-,*)**6)*-.*1('*,1*1'*$(%*.*)****66.5//.66;:86;8./4016//108-,*%(,.4479221---48*/017///-/,,,.473563786986/,--,/0(*%+(-(&&&()118-0220*)&%'*+1240-2.,211.1084+75.('+0)+--376653*+)(+%(%$*.,2-/14872%)(*-38323275808*++&.*.-*(-1203.5/1155655.)))((/('+0&11336*,+++/7222;989985,/10072.//7567;8594643/-2,,&'&'*---.+3444:4,-.++)*0-0/7-())-:3372*4.&(().--*'$'(%2200&'*(-+)'-,2/0.2,02*+3.479:<:85213340-'&)))01-....1,,7.476697:/822.,--.)*-10475401.(..%*)+&%$&&&&*$/+-'0,-+,551+254,),*+)/+8,,(4%%,(+3,(&$%
@8f1a82db-1fc1-4ee3-921b-e14bf5ac67b8 ch=122 read=55512 start_time=2019-12-13T00:04:01Z barcode=BC01 runid=2c9cf7bc05858273f10e7d7ec552fc0bd742dc3e
CCGGTTACCTTGTTACGACTTCACCCCAGTCGCTGAATCACAAAGTGGTAAGCGCCCTCGAAGGTTAAGCTACCTGCGCTTCTTTTGCAACCCACTCCCATGGTGTGACGGGCGGTGTGTACAAGGCCGGAACCGTATTCACCGTGGCATTCTGATCCACGATTACTAGCGATTCCGACTTCATGGAGTCGAGTTGGAACTCAATCAGTTCTGACACTTTATGAGGTCCGCTTGCTCTCGCGAGGAACTTCTCTTTGTATGCCATTGCGCTTTGATAGTGTAGCCCTGGTCGTAAGGGCCATGATGACTTGACGTCATCCCCACCTTCCTCAGTTTATCACTGGCAGTCTCTGAGTTCCGGCCGGACCGCTGGCAACAAAGGATAGGGTTGCGCTCGTTGCGGGACAACCCAGCATTTCACAACACGAGTGACGACAGCCATTGCGGCATCTCTCCACAGTTCCCGAAGGCACATTCTCATCTAGAAACTTCCGTGGATGTCAAGACCAGGTAGGTTCTTCGCGTTGCATCGAATTAAACCACATGTCACGCTTGTGCAGCGAAGCCCCCGTCAATTCATTTGAGTTTTAACCTTGCGGCCGTACTCCCCAGGCGGTCGACTTAACGCGTTAGCTCGGAAGCCACGCCTCAAGGGCACAACCTCCAAGTCGACATCGTTTACGGCGTATGGACTACCAGGGTATCTAATTCTGTTGTTTGCTCCCCACGCTTTCGCACCTGACGTCAGTCTTCGTCCAGGGGCCGCCTTCGCCACCGGTATTCCTCCAGATCTCCACGCATTTCACCGCTACACCTGGAATTCTACCCCTCTACGAGAATCAAACACTTGCCAGTGCTCAGATGCAGTTCCCAGGTTGAGCCAGTTTCACATCTGACTTAACAAACCGCCGTGCGCTTTACGCCCAGTAATTCCGATTAACGCTTGCACCCTCCGGCCATTACCGCGGCTGCTGGCACGGAGTTAGCCAGTGCTTCTTCTGCGGGTAACGTCAGCCGACGGGTATTAACTGCTCCCTTCCTCCCCGCTGAAAGTACTTTACAACCCGAAGGCCTTCTTCATACACGCGGCATGGCTTGCATCAGGCTTGCGCCCATTGTTACTGGCTGCCCCCTGCTGCCTCCCG
+
2/(*10*+'(*)-3+-/168;5+669.3463+/12/94213593/2+00'((+-09+*/+,1123950)--/6:3-/'*.:/2::.057471*&)*/;7-07987,-+438835511213+0500)2-1,1,2'&&()9221911//--19:12256.,--1/:1/0/013178542256764//,)+,,.)*,,)%)(*/6(;-9.-17,-00-(-.6:220-1-,51/-3-,-4565/2'$'+%$&.+87/9:.-)*,//+)8*)&&%%%$&$,%%)'++.560/00886/6+,165:6531,++(+)+,8688936'3/+.757:5-1()+;:/178:46520455....-24925,4./18,0-,,48:/6-.-9*5275/)0+,746265578;76157+(,0+2/-,376<63(2.//&,+'&)+778651345)2'%$'$&$$&),),-+.,2837;5).+)-1*///:2332++'&$0/*3496:255..-+.7363560(0*+.*5-;8878.419000221)0+///;755(((/*(*(+'(()***.&&%((+,/899(+54(6+;508;;6,,2::).2.1.*)+66982922-47:/.2:726422)21314/11-20/-123),*,$-/+1/1967(.)80,..8:23+2)1*015565345-73-&-+/.-/)-..36718;29834100.-13;630*))-31.0+64/.*,++6:1/4938:775647844///6/5.7)*597/395485<6999,3*'/555:86-5)(',---5/*.+..,/93-69*,84523844422261012;6,+6-..)$'&')%.2-,'+--.0-)'-%%'+/+./125665/'$&**)1.,068%/0;()33333./01244833855<27302531)((+(1+4.(&&(*4-;28/11512*(+3)--./60335$'$$&-*)07687;::875270/11+()01..02/5:7664253--'',2047:65742*+-.*.(-.*'&%)(+-')',5,--/-/.:4.,98600-*,+,/72(*+&.3.))--22;083/3//--,),/10;6668;52.,+*-0'++-/0./-39++51).*)''&&&)+1892-,-.-++-*.2)(
@2508ffd1-e874-4855-bb44-52bbd5a3a27c ch=134 read=35898 start_time=2019-12-13T00:04:12Z barcode=BC01 runid=2c9cf7bc05858273f10e7d7ec552fc0bd742dc3e
CTCCTACGGGAGGCAGCAGTGGGAATGTGTGCACAATGGGAAACCTGATGCAGCAACGCCGCGTGAGTGATGAAGGTTCCGGATCGTAAAGCTCTGTCTTTGGGAAGATAATGACGGTACCCAAGGAGGAAGCCACGGCTAACTACGTGCCAGCAGCCGCAGTAATACGTGGTGGCTTAAGCGTTATCAAGATTATTGGGCGTAAAGAGGTGAGCGGCAGCAAGGGTCTATGGTGAAAGCCTGGAAGCAACTTCAGTAAGCCATAGAAACCGGGCAGCTAGAGTGCAGGAGGAGGATCGTGGAATTCCATGTGTAGCGGTGAAATGCGTAGATATATGGAGGAACACCAGTGGCGAGCGACAATCTGGCCTGCAACTGACCTCAGTCCCAGCGGGGGTAAATAGAGTTAGATACTCTAGTAGTCCGCCGTAAACGATGAGTACTAAGTGTTGGATGTCAAAGTTCAGTGCTGCAGTTAACGCAATAAATTACTCCGCCTGAGTGGTACGTTCGCAAGAATGAAACTCAAAGGAATTGACGGGGGGCCGCACAAGCGGTGGAGCATGGTTTAATTCGAAGCAACGCGAAGAACCTTACCAGGTCTTGACATACTCATAAGGCTCCAGGATAGATGGCTATATGAGATACGGGTGCATGGTTGTCGTCAGCTCGTGTCGTGAGATGTTGGGTTAAGTCTGCAACGAGTAACCCTATTGTTAGTTGCCATCATTCAGTTGGGCACTCTAGCAGAGACTGCCGGTAATAAACCGGAAGGTGAGATGACGTCAAATCATATGCCCCTTATGACCCTGGAGCTACACACGTGCTACAATGGTTGGTACAACGATTCGCAAGCCGGTGACGGCAAGCTAATCTCTTAAAGCCAATCTCAGTTCCGGATTGTTGGCTGCAACTCGCCTACATGAAGTCGGAATCGCTAGTAATCGCGGATCCAGCACGCCGCGGTGAATACGTTCGGGCCTTGTACACACCGCCCGTCACACCACGAGAGTTTGTAACACCCGAAGTCGGTGAGGTAACGCGACCAGCCGCCTAAGGTGGGATAGATGATTGGGGTGGGAAGTCATAACCACAAGGTAACCGAAAGATAGAGCGACAGGCAAGTAGGTTAACACAAAGACACCATTAACGTA
+
)/30-/50<97695146558294,0/&,&+))+66;600,)/1/;**+00030.01//5:6999.+*,-37433.-7/-'1*88701490./188776078*3.)*)+0.200%2396,7,(.*/,,2,*0+.1&-).-.///-,-.02421,3/105,-&**(..//-6'(&&'$$%/*-.0/;--,+)((3*)3./1,+/43;,(&--&&&47194'*)/*,0//,+%((..-/0)*2455)('&'$$'/+8*,/69369556338839'4751110,/,-/27277,**'-1/1;7;7-1+6.67'.-./1-/.-54,41,*12978656132670/.(*.,//-++,2:,)(((07:'*-%%%,.7,-.105*+'(%'(6207/(&'%(.1.'&(/44/,**04/02766562+,./04/.(,/3257.-+%+'&')(345)1+,.;5:4965639,(*.,*/256798055967511.--.())($)+66-1:82.-,+*%$')1:8305'(40162:8378690//.1463356,681,13'*,/+-,-1<::;500'0/,.;9377:6-3-+*.&,,.,04(*303-1&(&(*%((54337:85433../,-12,:*)-948&(3-+26555+,1205568&3/..1442,6/--58781223345467795515747:02647.%(''#$'&((+&%$)'+04)*21//7121:220(,%$.0./91<1645,21/''%''&(*..9694-402:669918720+/0+-%0*1./,+-//71.*(&(*&.0-*.300277;..42(**201/-),./587477:76-,/+--)+-'((%-(**/28/19.65557.('98333/7.-+*/.0.*('+051846')+6/(.+(3*),(1(().,)',+6&&$%')+/-6,++4)1-545673*.0&(*.1989972)),---24;9:6:533662754:5&1*4-0.+..-*-+096072-.204/1-')((('*.7+'(+/+)-0+)+1-/4295,*-4-.-.%$&&)//127063*+2.418;944((/0.)2,326)(-*(%)(+,$%*%%%&).0+4-4:995.9.,/2*)(/2./.)*40-((++..,417///021.//'*)&&$.%'##$
@6daabd21-3a54-4d4b-afa6-626e8a47b2ef ch=105 read=50915 start_time=2019-12-13T00:04:15Z barcode=BC01 runid=2c9cf7bc05858273f10e7d7ec552fc0bd742dc3e
CCAGTTACCTTGTTACGACTTCACAGTCATAGATCACAAAGTGGTAAGCGCCCTCCGAAGTTAAGCTACCTGCGCTTCTTTTGCAACCCACTCCCCATGGTGTGACGGGCGAGGGTGTGTACAGGCCAGGAACAGTATTCACACCGTGGCATTCCTGATCCACGATTACTAGCGATTCCGACTTCCTTGGAGTCGAGTTGCAGACTCCAATCCGGACTACGACGCACTTTATGAGGTCGCTTGCTCTCGCGAGTCCTTCTCTTTGTATGCGCCATTTAGCACGTGTGTAGCCCTGGTCGTAAGGGCCATGATATTGACGTCATCCCACCTTCCTCAGTTTATCACTGGCAGTCTCTTCTTTGAGTTCCCAGCCCGGACGTAACAAAGGATGAGGTTGCGCTCGTTGCGGGACTTAACCCAACATTTCACAAGCACAGGCTGGCGGCAGCCATGCAGCACCTGTCACGGTTCCGAAGGCACATTCTCATCTCTAGAAACTTCCGTGGATGTCAAGACCAGGTGGGTTCTTCGCGTTGCATCGAATTAAACCACATGCTCCACCCGCTTGTGCGGGCCCCGTCGAATTCATTTGAGTTTTTAACCTTTGACCCGTACTCCCCAGGCAGTCGACTTAACGTATCCCGGAAGCCACGCCTCAAGGGCACAACTCAAGTCGACATCTTTACGGCGTGGACTACCAGGGTATCTAATCCTGTTTGCTCCCCACGCTTTCGCGCCTGAGCGTCAGTCTTCGTCAGGGGCCGCGCCGCCACCGGTATTCCTCAGATCTACGCATTTCACCCGCTACACCTGGAATTCTACCTCTACGAGACTCAAACTTGCCAGTATCGGATGCAGTTCCCAGGTTGGGCCAGGGGATTTCACATCTGACTTAACCGACCGCCTGCGTGCGCTTTGCGCCCAGTAATTCCGATTAACGCTTGCGCCCTCCGTATTACCGCTGGCTGCTGGCTGAGTTAGCCAGTGCTTCTTCTGCAGGTAACGTCAATGAGCAGGTATTGACACCTCCCTTCCCGCTGAAAGTACTTTTACAGCCCGAAGGCCTTCTTCATACCGCGGCGCTGGCTGCATCAGGCTTTACGCCCATTGTACCAATATTCCCCGCTGCTGCCTCGTAGGAACAATATCAGCACCAACAGAAGGTTAAACACCAAAGAGACACCGACAACAGCAATGCGTAATA
+
1-(507-1,5+(&+(*,'00.,&-')+60.&&312*-.2**+15341+,,.8/10'%+()/-69167557.'(%(7+53:;.-2582;-*+,/:2-',+//-(*04.2990(050../++*('++*)'1+4*,$&('+**(++/61/,)&)0/7++-5/7-(*,+1.-12)110/1:01-*.020&()(*$%&+*(1/;22).+0/6'5+33-213:65377953.//89-+&%00/-'(''+,--+1./5),.2,-5-044;:10..,+./9..9(&'(&,*/,,**,,,84.08::7+8-),(13)*)'*'()-.326689245+,25:4204.13:6/0257711--0324/1,)+.,+,37-41+'%'*),/-'%#%')-9.,6)*%&)1*1&('*,11/7-0,966'$$.(,2*)&)&15,+(+*)&(&)%*2/0271.-(&(+1,-+-*--*/31/4.-/./9:*0%',-02+114:51444//./,++15,-95:777.*+'/,88555;)*'*+/.1;88;833125.0067/-//30<;:<1354/,,/,+//,(-/102033:/3;7+(..&-)3+,+2994541;<6-/7+-+*()(/9+)9//./99/035)%))+220812(,+)*0,5-.,1.&255678;791-35.,&((%''-+4-465798-*2.*&()**+439344338131()*.',-218:865<7,).-442(-,*/6.-'(%-+--+-/-120.-.//0016&+28+8/**%'*)*3&/.-2-03:3.-3**-1/5/224/0;80*.3.,4514035.++,)-)01*/4)-.,30/3325:+2-,)*,3/+,..33'5///:656<.60,-48532051*(+)*%:/./+0/0250/*()3.--(-0838983332/2-*+('&*(+-()).-50;8.-.3-10/+***)+(-4-,9:422+4-/9//(.'/./627*%('&)/,)+2.*32012:06;6562&3,+29969656332*)'%%/')')$)')((-5-1234))321*-'#)&'*1+&&&&%.)&&()'0/-+-**3++,(((%)&,+./1153434445+47354*&.,/91+-2+0*//,3/11/897+$(+,46624+2+1.2-+)&(2,*09.&,*/,677,(0'*)7,2,(*)-)./)')+-85::6646**(*-062)5.*)(%%
@254509a6-4f17-4f5b-b4fa-5e825b6ac81f ch=21 read=33510 start_time=2019-12-13T00:04:31Z barcode=BC01 runid=2c9cf7bc05858273f10e7d7ec552fc0bd742dc3e
CTACAGGAGGCAGTGAGAATGAAATTGCACAATGGGCGCAAGCCTGATGCAGCCATGCCGCGTGTATGAAGAAGACTGGGTTGCCAAAAGTACTTTCAGCGGGGAGAGAGGGTAAAGTTAATACCTTTGCTCGTGACGTTACCGCAGAAACACCAGCTAACTCCGTGCCAGCAGCCGCGGTAATACGGAGGTACGGCGTGTCGGAATTACTGGGCGTAAAGCGCACGCAGGCAGTTTGTTAAGTCAGATGTAGAAATCCCAGGCTCAACCTGGGAACTGCATCTGATACTGGCAAACAGGTCTCGTAGGGGTAGAATTCCAGGTGCTGGTGAAATGCGTAGAGATCTGGAGGAATACCGGTGGCGAAGGCAGCCCCCCTGGACGAAGACTGACGCTCAGGTGCGAAAGCGTGGGGAGCAAACGGGATTAGATACCCTGGCCACGCCGTAAACGTGTCGACTTGGAGGTTGTGCCCTTGAGGCGTGGCTTCCGGAACTAACGTTAAGTCGACCACTGGGGAGTGCAGCCGCAAGGTTAAAACTCAAATGAATTGACAGGGGCCCGCACAGAAGCAGTGGAGCATGGATTTAATTCGATACAACGCGAAGAACCTTACCTGGTCTTGGTATCCACGGGAAGTTTCAGGATGGGGAATGTGCCTTCGGGAACCGTGAGACAGGTGCTGCGCCAGCTGTCGTCAGCTCGTGTTGTGGAAATGTTGGAGTTAAGTCCCGCAGCGAGGCGCAACCCTTATCCTTTGTTGCCAGCGGTCGGCCAGGAACTCAGGGGCTGCAGTGATAAACTGGAGGAAGGTGGGGATGACGTCAAGTCATCATGGCCTTGACGGGGCTACGTGCTACAATGGCGCATACAAAGAGAAGCGACCTCGCGAGAGCAAGCGAGGACCTCATAAAAGTGCGTGTAGTCGGATTGTTGGAGTCTGCAACTCGACTCCATGAAGTCCGGAATCGCTAGTAATCGTGGATCCAGAATGCCACGGTGAATGCACGTTCCCGGGCCTTGTACACACCGCCCGTCACACACACCGTAAGAATTGGGTTGCAAAGAAGTAGGTAGCTTAACCTTCAGGAGGGCGCTTACCACTTTGTGATTCATGGCTGAAATTGAAGTCATGTAAAAGGTAACCGG
+
++-0570,(*+535*$'(+3$(&&(('*,-296,22,(+,1).32+(,.1,$())1.3.+,-+-12411*&(-*%''*/118*,32:5,*.+,.72.,,)).5)+(&(%,1./1;7.3826012.3:0.498)0*(,'0-).9,0-'*'$$$%2+,.,.,.*3.*/-10001,-27*+--*7,-),)+&),++11,((&%.-'..(5,677;;99688:-*)()&+*-)060+10;7-6/2(,*,,123+*'%+,2+.4.*3989:5846.'.+(&)*(*+-4,++'(*,13//.&'$(&)*23+5(0,6031-*+*/,'(43.*(&)+7414***654.-+,,128;/,7-+72/.2+2,4,+*1./.2*/179;:.,060.'&+(1/00//*/+4---**(')-+)*-1&-2*',-:;2:%42,1//02999;)+0/+-'+-24,1-/,*''%(..0-2-2,'(+/2,-.15&&(-*143/2.-.2--0*,.+))+&(%*(1*..1*+-5%*)%*-&&*$%&$(/7-02'1+5:4.,0)*226-++%(+*-'5)03)'.1*$+%%*)/**,&)),600/,/,-'441.9.4.)+-&-1',%'),6.21.*)'(094576/3)+'#&*+&'((4/(,+-81-,+*/0+'+&*-09989:88959:-259/6.*6/6+.0:3/-)*(,&&&&'./023/(,,,25682<21.*,*+*,/910''1:1/)./2-+.0&6**-*.$-)).8607423'(,((2006200/3911/865%7141/.,&)2-/1473+..-.01;;887/+'*+*0,+)1640230/)*/&,+..-54,.'+,%$%('.&'/3('(('*+.7677;83:43452.333)(&&'('+,--2/1-60,,**-9;,4-+-.,5634+*-48.,0:98863*1-2'.('*%'*./+*,-.-.*(+.03*001:68122//1%(/+303')%%(1-2/1167922,.)*+74477.1/786697&/%(*4701(*,)*.,+,%(*'+/19,:9/(40-,*+*-,/0(+',(&&(&),-.5257:-')*(*)*)(+%&#$**31-,)$..*//*+*-+**-1)*..**2022:35/2&/.*'$&'('-1--..0*()/3/)-)./0715
@c989df99-6085-41d7-bb04-9cc269598581 ch=68 read=40820 start_time=2019-12-13T00:04:29Z barcode=BC01 runid=2c9cf7bc05858273f10e7d7ec552fc0bd742dc3e
CTCCTACGGGAGGCAGCAGTAGGAACCGGCAATGGGGAAACCCTGACCGAGCAACGCCGCGCGTGAAGGAAGAAGGTTTTCGGGTTAGCAAGCTTCTGTTATAAAGGAAGAACGGCGGCTACGGAAATGGTAGCCGGTGACGGCTTACTTTATTAGAAATACGGCTAACTACGTGCCAGCAGCGCGGTAATACGTAGGTGGCAAGCGTTATCCGGAATTATTGGGCGTAAAGGGTAGGCGGCGGGGTCTGGTGAAAGCCTGAAGCAACTTCAGTAAACCATAGAAACCAGGCAGCTAGAGTGCAGGGAGAGGATCGTGGAATTCCATGTGTAGCGGTGAAATGCGTAGATATATGGAGAGGAACACCAGTGGCGAAGGCGACGATCTGGCCTGCAACTGACCAGTCCAGAAACGTGTAAGGAGCAAATAGGATTAAGATACCCTATTGATGCCAGTAAACGATGGAAGGTACTAAGTGTTGGATGTCAAAGTTCCAGTGCTGCAGTTAACGCAATAAATTACTCCCGCCTGAGTAGTACGTTCGCAAGAATGAAACTCAAAGGAATTGACGGGGGGGCCCGCACAAGCGGTGGAGCATGGTTTAATTCGAAGCAACGCGAAGAACCTACCAGGTCTTGACATACTCATAAAGGCTCAGAGATGGAGAATGGCTATATGAGATACGGGTGGTGTATGGTTGTCGTCAGCTCGTGTCGTGAGATGTTGGGTTAAGTCCGCAACGAGCGCAACCCGCCGTTAGTTACCATCATTAAGTTGGGGACTCTGGCAGGACTGCCGGTGACAAGCTGGAGGGAAGGCGGGGATGACGTCAAATCATCATGCCCCTTATGACCTGGGCTACACACGTGCTACAATGGATGGTGCAGAGGGAGAAGCGAAGCCGCGAGGTGAAGCAAAACCCATAAAACCATTCTCAGTTCGGATTGTAGTCTGCAACTCGACTACATGAAGTTGGAATCGCTAGTAATCGCGAATCAGCGTAATGTCGCGGTGAATACGTTCTCGGAGCCTTGTACACACCGCCCGTCACACCACGAGTTGATAACACCCGAAGCCGGTACGGCTAACCGCAGGAAGGAGCTGTCTAAAGGTGGGATTGATGATTGGGGTGAAGTCGTAACAAAGGTAACCGG
+
-)(,+-1/5/),.-0451211&*(,+++0-1974/,&)*+/1*'*%1*115899979:1/,),.03204/+(.).,291*7,.(/*'%$)-$//3++)+0..3:-3*0.-4765;0500/12,+*2-.8:81127,22432-%$#$%(27500:,'-,&%'*,.0--3.10438171/..'0023.9-.310566*.(*1622/-..32205.11)*,+*2.8899775;/)+2'--354:.&--,-..0*++,05-.53-+(')%&'-.7-..27(89023/*03.652.01022(.$0(.//87*)*)0---.(7**/*6,885701+-*,,.5322;.,-:76655986156/*+%+.)/,-160//0620/4.41889/0000484<5893(.$')1./107('&-/(*+1*)(&+''%+577303804/3))+646;+)))'%$$#&&(),.1(-,')1&-'(*)+-683571:393:5)0//3&)'(8*+,7597785325-/)%'%%(.+'*(')*95*+5664,*+/-.1876;6,5,-,2:9.2;-,284:..-00252251399:4,02-),(-/11309560-//-33/4<8/0573+-/+-1(2(**)'$/(&'&%*)&.,0-1/./541.1125736.04247+++)*+.-*(&),,/7234245042425)5-.69988778:7;43444.----:79+++)*4025876;5:8795+++/0+04-71056675+480+*(),45/6//7<:;9/82/'0(2)5:6-475513.-,2/02,6-'+1/375521239/1/*)*),,),211+*013:::;922277/2.-.(&%(&**)2:)+865532/.(*+,1763041.2:33++0(+,0&.+(&%'((*)*0/470))(*'/--4)**5;96<8-01871-1-3;667,109732//0+(*+4889+8+++4**+*+247070-31323989.---.2++*++/26;792,2.0..,-1434/52,-889:7:962415(.03()%%'*+,129067,),-+3132,.+,-*,)*).//'-,*(,1.4:63/%%(*)*)+.1-40*4.1)-$(*657634<*..4)/0)/-,,..+4-10-&()+)+)*,-/5257(24,/./0*-
@2afefbce-c3e2-45db-ae7f-c52169823ce8 ch=83 read=49672 start_time=2019-12-13T00:04:27Z barcode=BC01 runid=2c9cf7bc05858273f10e7d7ec552fc0bd742dc3e
CCGGTTACCTTGTTACGACTTCACCCCATGTGAATCACCAAGTGGTAAGCGGCGCCCTCGAAGGTTAAAGCTACCTACTTCTTTTGCAACCCCTCCCATGATTGTGACGGGCGGTGTGGCCTGGGCCGGGAACGTATTCACCGTGGCATTCTGATCCACGATTACTAGCGATTCCGACTTCACCATGGAGTCGAGTTGCAGACTCTTAATCGGACTACGACGCACTTTATGAGGTCGCTTGCTCTCGCAGGGGTCGCTTCTCTTTGTATGCGCCGACAGCACGTGTGTAGCCCTGGTCGTAGGGCCATGATGACTTGACGTCATCCCACCTTCCTCCAGTTTATCACTGGCGGTCTCCTTTGGAGTTCCCGGCCGGACCGCTGGCAACAAAGGATAAGGGTTGCGCTTGCGGGACTTAACCCAACATTTCACAGCTTACAGGCTGACGGCAACCATGCAGCACCTGTCTCACAGTTCCCGAAGGCACATTCTCGCTCTGAAAACTTCCGTGGATGTCAAGACCAGGTAAGGTTCTTCGCGTTGCATCGAATTAAAACCACATGCTCCACCGCTTGTGCGGGCCCCGTCAATTCATTTGAGTTTTAACCCTTGCGGCCCGTACTCCCGGAGCGGTCGACTTAACGCGTTAGCTCCGGAAGCCACGCCTCAAGGGCACAACCTCAAGTCGACATCGTTTGGCGTGGACTACCAGGGTATCTAATCCTGTTTGCTCCCCACGCTTTCGCACCCTGAGCGTCAGTCTTCGTCCAGGGGCCCGCCTTCGCCACCGGTATTTCGATCTCTACGCATTTCACCGCTACACCTGGAATTCTACCCTACCGAGACTCAAGCTTGCCATTATCAGATGCAGTTCCCAGGTTGGGCCGAAGGTTTCACATCTGACTTAACCGACCGCCTGCGTGCGCTTTACGCCCAGTAATTCCGATTAGCCGCTTGCACCCTCCGTATTACCGCGGCTGCTGGCGCAGGTTAACCGGTGCTTCTTCTGCGGGTAACGTCAATGAGCAAAGGTATTAACTTTACTCCCTTCCTCCCGCTGAAGTGCTTTTTACAACCCGAAGGCCTTCTTCATACACGCGGCATGGCTGCATCAGGCTTCCGCCCATTGTGCAATATTCCCCACTGCTGCCTCCGTAGAGG
+
:-..3://-.-*26).1177;72/,'&)''%),---*.'2,,,+/0,+**)%'&,1/12.1323/21:)*443783,35;7-587&10.365)*+94023,2..0444298521+--0$$%&(/,-1*59.60087180.09241411389,-,0/+(*),3.+++,./08:<98-,-4,.***--20,,+,.-00;/0&)413,()*2+1*7/750135505'--3721/-,-03//.:*//413-3%,-/+*&(*1087057/('(():798'%%$'(-/1368500058,-796424,)0.1:87000/.--*-/6268:;169,.74.2/+5.-.1;6/25..1*..'0///013231()+9:44+**,..4270/13162./005(7.8823-968;55/,1(((/:75-6)+$10*/1008:,***.(*,*)+'*7677524(+*$++%&$&%&($'(+-/301-.++3+30-*,,+-200(*60-3-0..,--563.343../;;88417(**+0:3331-*,5.98:<:8:33:./156(%0+//:7*1-')'0+1246/32('(-,116153575*%(,,;:<:47;20/22;;4+&&&+,300116/)+94414))''#()400/743341.,,+++0,+,/-.13,7-.635346441-*2-/0.15/516*8+433032345-*',+1126;48626915,'0*-..0:428000<6.0-289-/+**22.-*/-46'(*++//0378:8:<85.5'%.882.9)+/2/406;<2530953,/*%$&+*,*,-.0116<9558;567431483.*-+./25128+((,(+*3.2560.()+*+46%'))*;,,.0//-34;484/3:490*,1.((,)-'42+*.017766/7.7..()047035,-//-+/,('((&.+37-(0/288;854526.',)$',5.../82.18242:2161((&'*00:576/-/,+2164759056368;98<888:8<911:978969755561:0*.+.13./+,66)./.;2.882,99,(,)'+)(*'++/0-*$()(/30--5376:8775<98863+.,,,0/03270--.-06(,,)(+&)*-9:+0-,-662:222.78:-)+**.*.06442(,,(**1
@bcccf1e3-bd49-41f4-b4bc-9f50201c232b ch=321 read=35176 start_time=2019-12-13T00:04:24Z barcode=BC01 runid=2c9cf7bc05858273f10e7d7ec552fc0bd742dc3e
CCAGTTACCTTGTTACGACTTCACCCCAGTCATGAATCACAAAGTGGTAAGCGCGCCCTCCCGAAGGTTAAGCTACCTACTTCTTTTGCAACCCACTCCCATGGTGTGACGGGGCGGTGTGGCCGCAAGGCCCGGGAACTTGTACTCACCGTGGCATTCTGATCCACGATTACTAGCGATTCCGACTTCGTAAGTCGGTTGCAGACTCAATCGGACTACGACGCGCTATGAGGGTCCGCTTGCTCTCGCGAGTCGCTTCTCTTTGTATGCGCCATTGGCAGCACGTGTGTAGCCCTGGTCATAGGGGCATGATGATTTGACGTCATCCCGCCTTCCTCCAGCTGTCACTGCTTGATCTCGCTAAGTCCCCAACAATGATGGTAACTAACAGGGTTGCGCTCGTTGCGGGACAACCCAACATCTCACGACACGAGCTGACGACAACCATGCACCACCTGTATCTCATATAGCTATCTCTCCATCTCTGCAGGCCTTTATGAGTAATGTCAAGACCTGGTGAGTTCTTCGTTGCTTCGAATTAAACCATGCTCCACCGCTTGTGCGGGCCCCGTCAGTCCTTTGAGTTTCATTCTTGCGAACGTACTACTCAGGCGGAGTACTTATTGCGTTAACTGCAGCACTGAACATCAACACTTAGTACTCATCGTTTTGCGGCGTGGACTACTTTTAAATTATCTAATCTATTTGCTCCCCACGCTTTCGGGACTGAGCGTCGGTTTAGCAGGCCAGATGCGTCGCCTTCGCCACTGGTGTTCCTCCATATATCGCATTTCACCATACACGTAGATTCCACGATCCTCTCTCCTGCACTCTAGCTGCCTGGTTTCTATGACTGCTGAAGTTAAGCTTCAGGCTTTCACCACAGACCCTTGCTGCCGCCTGCTCCCTCTTTACGCCCAATAATTCCGGATAACGCTTGCCACCTACGTATTACCGCGGCTGGGCACGTAGTTAGCGTGGCTTCCCCTTGGGTACCGTCATTATCTTCCCCAAGGTGGAGCTTTACGATCCGAAAACCTTCATCACTCACGCGGCGTTTGCTGCATCAGGGTTTCCCCATTTGTGTATTCCCCTGCTGCCTCCCGTAG
+
.'#*&*.0(-''**')*)26;7.985,-.182552789.8,6211-,*(&(((()03)**''*1652214/,./(.''()+4/062*#%*(,-'%))9:,-645330/05/682/25.**)'&$$&(*,/03*&2302)'&%)(*.214;6:9<:8:<6.---1-&(*.01..,----18865--127/.,-,'+'%-.9.52487875<990934*+,-,/,.%&/-1..24(*5-))0+()*,,0.0.()'*.11906117,*.0502116)4*(&&'))&*)()+.////96/09960/))-11,531221.0:-,.95234610-*/349292.**((&*/304/.',(((/00755867,.398/-2.1:2-.0/8614///32&'+1-735488817//0090.(),/1--/13466/),-.236312003035'/+/+3.411,/8/46303.----*0*))++/0+*-/-48679753,$%*--35:0'&%%&(+,,0::401,0-()&'&,/3987651*.$)+14-.3.5.;5576-,3223026.-+/,/47530.7,&$()''(*43;;8543:702:<2:20-)*860622322*.**+5)2)+-+.,6*./..,7-9-:778./-++1(+()&(3(0,-&+(*,4135559873<:2%+*6.1197.*1#&)*)6.','0)//107-1*)/:-+0/4:;.*2143:43.<;8763*//892()0/('&%&*+-2,//-&')*74:,7--,7/,**)*),./0.,2'%)+-/,,),+2;05246'&')+-,2/-)+0-*(++/11100..+*&#$'(+.-''*.369:8984;8.,%&(),(&%('-,)5+8,*-.5/'+2,-8,-*,*)*-05<<242--/02916;654009,,1173*+)+,*0,05-85.35669:6845+1*+1+,70474966968;95251-,4/-,../154.(,,-0&))-*..-(-)*4//)16+32*6++-351:6;-,+',&&(%('(32,-0340)'-.-'+-.32&('&(01+//0.910-:-*,,,-,.639841:5.8;9+21+(,*-030486/.-.0322//85/02-
@4a1f83a1-8016-4856-9f4d-3a727f4b3c8a ch=284 read=39095 start_time=2019-12-13T00:04:31Z barcode=BC01 runid=2c9cf7bc05858273f10e7d7ec552fc0bd742dc3e
CCGGTTACCTTGTTGCGACTTCACCCCAATCGCTGACCCTACCTTCGGCCTGCCTCCTTGCGGTTAGCTCACGGACTTCGGGTATTGCCAACTCTCATGGTGTGACGGGCGGTGTGTACGGAGCCGGAACGTATTCACCGCGACATTCTGATTCGCGATTACTAGTAACTCCAGCTTCATGTAGGCGAGTTTCAATACACAATCGAACTGAGACTGGTTTTTTAAAGTTTGCTTGGCTCCACCTCACGGTATTGCATCTCTCTGTACCAGCCATTTGTAGCACGTGTGTAGCCCTACATAAGGGCATGATGATTTGACGTCCCACCTTTGCCTCCTGGTTAACCCAGGCAGTCTCGCTAAGTCCTCAGCAATGGTAGTAACTAACGACAAGGGTTGCGCTCGTTGCGGGACCAGCAACATCTCACGGCACGAGCTGACGACAACCGTGCACCACCTGTCACCTTGTCCCCGAAGGGAATTTCCTCGATTAAAGAGTAATGCAAGGGATGTCAAGTGTAGGTAAAAGGTTCTTCGCGTTGCTTCCGAATTAAACCATGCTCCGCTACTTGTGCGGGTCCCCGTCAATTCCTTTGAGTTTAATCTTGCGACCAGCTCCCCAGGCGGAATACTTAATGCGTTAACGGCGGCACGGAGGTGTTGAAACCCCCACACCTAGTATTCATGATTTTGCAGCGTAGGACTGCCAGGAATTATCCTGTGCTCCCCACGCTTTCGAGCCTCAGCACGTCAGTTACAGTCCAGAGAGTCGCCTTCGCCACCGGTATTCCTCAGATCTCTGCGCATTTCACCGCGCATAGATTCTACCCCCCCCCCCTCTACGAGACTCAAGCTTGCCAGTATCAGATGCAGTTCCCAGGTTGAGCCCGGGGATTTCACATCTGACTTAACGAAACCGCCTGCGTGCTTTACGCCCAGTAATTCCGATTAACGCTTGCACCCTCCGTATTACCGCGGCTGCTGGCACGGAGTTAGCCGGTGCTTCTTCTGCGGGTAGCGTCAATGAGCAAAGGGTATTAACTTTCTCCCTTCCTCCCGCTGAAATTGCTTTACAACCCGAAGGCCTTCTTCACTTTTACGCGAAAGCAAGCTGCATCAGGCTTGCGCCCATTGTGCAATATTCCCCTGCTGCCTCCCGTAG
+
0*)'//,.94;-27+01238+**0170.514.00114<---:;9:7',*+)()+*0016-2%261..113342835663&4552/8*/*,%)(*()')*71217898<;87966761+.(,&%..+/2557884;5367147883:;65559;925213612,+(),,-,4))()1:5-3)'(,..)&+0915362+***-3/1()611-1.379)57082<1091++51))('+.00/9./9--**/---.2.//342.-(./68763367266/)''())--.164355/8.%&)))+/574.79112222;4.-,)'***).)()%#(%**+,/--,0'2-'&-44289958642461-6-+))'(%'+%)(&&-/5455745493*-)(*9/4488:.8-,+'41-+%(')*2167771..-3/.0.-260.*(,386452,1.1/796897890//,--+,6/2))(),*(-)18-8847562711+),,.-3+,,..)0,00577511212*,-*-62**-///30+'''(5+.02-*+.2222<966&%"()1/(+55021..14&5/,977...4.94::117:2104:;0:0+0*)+0*.'%$%%*1<-+24.*.*(+)++0092.4.5,+())2,+/+*,-2.040106-.964<8:-&)-.2.*&'*0:2&+'$/784./%*()(%+(%''&+.'+()'/+()+'&)+%+)546-(.+..921('-009-,,*%((-'&'/)/1.418&(),,*-0213319446-+3-28808/6.12./762110-523/2:51*1,*-#($)%)/+6,324178821<;5,02./0.-0-29830+./8/08012129357517077<44/-1572(#+1*+*),.$.32-,-/2343..,0.0-&&.&,:4697300+%%$''&+)3.+)++-73:11244828101.-+,+59.*./+.-.923;44-7//-.5))%)+5+*+17+++;.;61116018410+..&&'.///-6.--.1256))3*.,3.0-*).*&*.6)586-+26-)99105..0.('&''-,'.,)(*1,2/53888<4'-244+*+-,)'('#$&'&(+))$%''27415'*)00+((.%%&&+-,.36462.,+-*+,9.8:,/786
@abb7aa69-e1b8-4e0e-a896-a3d00c701fd2 ch=278 read=33419 start_time=2019-12-13T00:04:41Z barcode=BC01 runid=2c9cf7bc05858273f10e7d7ec552fc0bd742dc3e
CCGGATTTACCTTGGCCGACTTCACGAAATCATCAATCCCACAGCAGACAGCTCCTTCCTTGCGGTTGGGCCACCGGCCTCAGGTGTTATCAGCTCTCGTGGTGTGACGGGCGGTGTGTACAAGGCCGAGAACGTATTCACCGCGACATGCTGATTCGCGATTACTAGCGATTCCAACCCCATGCCAATTCGGTTGCAGACTACAATCCGAACTGAGAGAATGGTTTTATGGGTTTTGCTTCCTCGCGGCCAGCTACTCTGCACCATCCATTGTAGCGTGTAGCCCAGGTCGCCAAGGGGCGCCCGTCATCCCGCCTTCCCTCCAGCTTGTCGCTGGCAGTCGCTAGAGTCCCCAACTTAATGATGGTAACTAACGATGAGGGTTGCGCTCGTTGCGGGACCTAACCCAACATCTCGACACGAGGCTGGCGAGCAACTGCACCACCTGTATCTCATATGGCTATCTCCATCTCTGGAGCCTTTATGAGTATGTCAAGACCTGGTAAGGTTCTTCGCGTTGCTTCAGGTCGACCACATGCTCCACCGCTTGTGCGGGCCCCGTCAATTCCTTTGAGGTTTCATTCTTGCAGACGTACTACTCAGGCGAATTACTTATTGCGTTAACTGCAGCACTGAACTTTGACATCCAACGCCAGTACTCATCGTTTGTGGATACTAGGGTATCTAATCCTATTTGCTCCCCCCACGCTTTCCGGGACTGAGCGTCAGTTGCGGAGCCAGATCGTCGCTATTCGCCACTGGTGTTCCTCCTTATATCTACGCATTTCACCGCTACGTGGAATTCCACGATCCTCTCCTGCCTCTGGCTGCCTGGTTTCTGTAAAACACTGAAGTTAAGCTTCAGGCTTTCACCACAGACCCTTGCTGCCGCCCTGCTCCTCTTACGCCCAATAATTCCGGATAACGCGCTTGCCACCTACGTATTACCGCGGCTGCTTTTAACGTAGTTAGCCCGTGGCTTTCTAATAAAGTACCGTCACTCAGCTGCACCATTTCCTGTAGCGCCGTTCTTCGCTTATAACAGAAATTTTACAATTCAGAAACCTTCTTCCTTCACGCTAGGCGTTGCTCAGGTTTCCCCATTGCCGAAAATTCCCTACTGCTGCCTCCGTAGGGTAATATCAGCACCAACAGAAGAGTTAACGGAACGCAGGCAGCGCAGCAAAGCACCAGCAGTACGTAGCCCGCA
+
,&')&,,))/.-.*'''((+382*.$'('*,49,5,+58*((%#$$(,(&--4887:8020+/-2)5)2320,0.,//036.786.7**%*'&++,*+,/18,+*-,0/752-72555246691833.%,.425877<99:;9;::::::;56/466)+//27,*))''&'*)3*+%($'))+.--/)(**0/6.),.13/,*')/*+/.285-,,*,.17486::;,788<0449+'),,5(&&()+-.,&&''#((+4..-023:75*0+**--2*,1-'('*1&,+,.''&*(,37-)&$%&&)983491-032,0*''-0*+*0---4'+*(***,.6-/1,*+,*37:*,*+.-3-0/0333/010/1750/0((,.,/634233447;47,41+11+/,31--,/3/-(((**-0)&3*2235-,'&'(%&&(*'-3,10.+-,.,.42556&32,/799:9761-+/2;00053:70.-'+,11142//0106-)*)--//5<98<3///-5//061'+&,%#)7;201200240.4-()*.,0/43651992/373:7;5,.4+-%0+5::41:<6934,$%**1287.,-./.799*(./+*+1..231115,742246053///./4+-11+132/7+/%1$&$%+*)+/0588)0,*(,-3012.0.(&&++./68<9875/.8,'(,0-948/)+*+78-.')/,,-54526669/83;02%-$())*,1677;93-'%.1/38;.3352014.:--0&('(,3588777702;21407+-*//(+).+*0.2912-.//932005222222//67889855543*'%$$*13,.-/-.3..4:4/&'')(%+4/3:/-026)0,.05<-8-,-4468+05&%#$%)*((,/),/161-1,7:9;4568608*.+/')1+,7.-3.*%,-/04614:76-7.,+,2-0()),+,*/13..-:20159-,/-)(0+.).('*(-*'*1'),)$(((%(&-+03;0,'$%&%)*',+335+))&#%&&*+/+/**+))(07.,.**&*%&$.-&799<9:;;94<4.0++%%)/-,,0*+.1-550<114<3).,(.4,*-*0(/,3)*,,,*-,.9779:2512/)&*1//160..-0,0),,+.))'+0(,&''**'*.-')%&$''&&%$&)*(%'&0))'(($2*++.*&)%&$&%
@d245b093-b622-4907-94ed-0fd7ceb5690e ch=51 read=38859 start_time=2019-12-13T00:04:51Z barcode=BC01 runid=2c9cf7bc05858273f10e7d7ec552fc0bd742dc3e
CTCCTACAGGAGGCAGCAGTGGGAATATTACATGGGGAAACAGTGCAGCAGCACCCGTGAGTGATAAAGGGTTTTCGGATCGGCAAAGCTCTGTCTTTGGGAAGATAATGACGGTACCCAAGGAGAGGCCACGGCGGCTAACTACGTGCCAGCAGCCGCGGTAATACGTGAGTGGCGAAGCGTTATCGGATTTACTGGGCGCTCAAAGGGCGGATGATTAAGTGGGATGTGAAATACCCAGGCTCAGCAGGTGCTGCATTCCAAACTGTGGTTATCCTGAAGTGCAGGAGAGGAAGTGGAATTCCTAGTGTAGCGGTGGAAATCTCGTAAGAAGTTAGGAAGAACACTGATGGCGAAGAGCGACTCTGGACTATAACTGACGCTGGGGCTCGCGCGGTAAGGGAACAAACAGGTTGGTCACCTGGTAGTCCACGCCGTAAACTGATGAATACTGGGTGTGGGGCTTCCCAGCACCTCCGTGCCGCCGCTAACGCATTAAGTATTCCGCCTGGGAATACGGTCGCAAGATTAAACTCAAAGGGAGGAATTGACGGGGACCCCGCACAAGTGGCAGGCATGTGGTTTAATTCAGGCAACGCGAAGGGCCTTTGCCCGGCATCCTTGCATTACTCTTAATCGAGGAAATCCTTCGAGGACAAGGTGACGGAGTGGTGCATGGTTGTCGTCAGCTCGTATCGGTGTTAGGTTAAGTCCCGCAACGAGCGCAACCCTTGTCGTTAGTTACTACCATTAAGTTGGGAATCTAAGCGAGACTGCCTGGGTTAACCAGGAGGAAGTGGGGATGACGTCAAATCATCGCTGCCCCTTATGTGTGGGCTACACACGTGCTACAATGGCTGGTACAGAGAGATGCAATACCGTGAGTGGAGGCCAAACTTAAAGTAGTCTCAGTTCGGATTGTACTGAAACTCGCCTACATGAAGCTGGAGTTTTAGTAATCGCGAATCAGAATGTCGCGGTGAATGCGTTCGGGTCTTGTACACCGCTCGTCACACCATGAGAGTTGGCAATACCCGAAGTCGTGAGCCCGCTAACCGCAAGGAGGCGAGAAGGTAGGGTCAGCGATTAGGGGTGAAAGTCGTAACAAGGTAACCGG
+
*-.4,,/%41(+//044359678.77.1+&'&(',/*'+(,*,/243300&/%-*$&%$%$%'')*.('*,*53..2:59/&%%*/+**,04462033-62)/.0-.2...5'.-,,*+))/)'*%(.3,**()&'+)'(.*0./01053.+-,-141/.,.-$%$)''&%**00-+.()+3340+2*-*65602040,*&'*)-0*)*)('(,::3;16,+,1;:0-()',4,+/84,&*()/1/*,*378898110--3(778678.-&0+(*1(''%'))87675/.+*+'(&(.*1)/*/3,+.96,*,+8011')*'(',-(''''*&&+.&0+,*&**,++-*)-,/.-*'&()+.,,-.-.70.,'00,+)+#'$&+*(0*+.-%&$$%$*,+*((().-7*7)0*,)(%'%$)+/03322/61%(,396644*+$')3/.65162192/00024*'%%(*+)))(++*-535598437(*))')(*,073-(*+-84812;9.3+,-005-'/0+.22/.10/6/)+-,1*)*,'''((1.4353;<8-84-&%&(**)%)*-,)+1,.1/1397;91.210$'&''0.+)--3',(+'(*(&*.'&%$&)+)))(*+14012204/5.4*+&$)((*-&'.%'#,)')1/*1-016%)'*,19////0836/,-2/46-)---$&$$$&',))*)+0/7251272)%0(',''*-,32457(&%'+-,6-*+.7,--+270062/).*'(+&)'(()%%)'&*0+,+2,-04317170:00,).+,2./1:;//88881999;612)+(%',++0--,7343641(35,3220/(,/0041/53:5..-)+4,..-,,+*+0/8435002;52/,-+++$('/+87.,+'0.)%&&&,201./054(6+/5+.)'%().6,-6'(&%#'&))4.'+550+(+''''#%')&(1121:534,,64348466;88793.3//05&)..+0,()))).2.467581..*-5473-+++/7-6-.:6+74*)+3//'&'&'-3.'$*--30:3846+($&'%)&$,(,.,.+''&%%(),&/*&),,,,)-*)%/0*01436:(6.7;782:
@f691e653-9fc1-4579-8565-fafdfd93b6b5 ch=457 read=21834 start_time=2019-12-13T00:04:51Z barcode=BC01 runid=2c9cf7bc05858273f10e7d7ec552fc0bd742dc3e
CTCTACGGGAGGCGGCAGTGGGAATTTGGACAATGGGCGAAAGCCTGATCCAGCTGTCGCGTGCCAGGATGAAGGCCTTGCAGGTTGTAAACTTCTGCTTTTGTACGGAACGAAAAGCTCGACCTAATACAGGGGCCCATGACGGTACCGTAAGAATAAAGACACCGGCTAACTGCATTGCCAGCAGCCGCGGTATGCAATAGGGTGCGAGCGTTAATCAGGTACTGGGCGTAAAAGAAGCGTGCGCAGGCGATTTATATAAGACAGATGTGAAATCCCGAGCTCAACCTGGGAACTGCATTTGTGACTGCATGGCTAGAGTGCAGTAGAGGGGATGCGTTCCGCGTGGCAGTGAGAAATGCGTAGATATGCGGAGGAACACCGGCAATCCCTGGACCTGTACTGACGCTCATGCACGAAAGCGTGGGAGCAAACAGGATTAGATACCTGACAGTCCGCCTAAACGATATCAACTGGTTGTTGAGATTAGTTTCTCATTAACGAAGCTAACGCGTGAAGTTGACCGCCTGGGAGTACGCGGCCGCAGGTTGAAACTCAAAGGGGTGAGCAGGGGACCCGCACAAGCGGTGGATGATGTGGTTTAATTCGATGCAACGCGAAAACCTTACCCACGCTGACATGGCGGAAGTTTCCAGAAGAGATGGATGCATTAACGAAGAGCCTGCACACAGGTGCTGCCAGCTGTCGTCAGCTCGTGTCGTGAGATGTTGGAGTTAAGTCCCGCAACGGGAAGCAACCCTTGTCATGGTGCTACATTCAGTTTGGAGCACTCTAATGAGACTGCCGGTGATGACAAACCGGAGGAAGATGGGATGACGTCAAAGTCCTCATGGCCCTTATAGGTGGGGCTACACGTCATACAATGGCTGGTGCAGGAGGTTGCCCAGCATGAGAATAATCCCATAAAACCAGTCGTAGTCCGGATCACCAGTCACGCTCGGCTGCGTGAAGTCAGAATCGCTAGTAATCGCCCACGGATCCATGCCGCGGTGAATACGTTCCCGGGTGCCCGTACATACCGCCCGTCACACCATAGGGCAGGTCTCGCCCAGAAATGCCGTGTTAGCCTAACCGCAAGGAGGCGCTTACCACGGCGGGTTCGTGACTGGGGTGAAGTCGTAACAAGTAACCGG
+
+(-**-&53))/-(/,())(0-*++//*/--3,-6972,+,.*+213662+(&$$$(%'*+..,)&-+)*221-00-,+%(%(+,,$)(1/.05--',(-6//314.:/5.(,33/)+++%'*1+1(&')%+39,092')*+/'+*'+4+,1-+.+*75'&-+24;2:1+-)*)%+&.''24--1/36753-114))))%''(1/112,-35.9-4,+,%)$($**(,0,224;8'&++**54642.+,,.0,4;/+*&''*(-0/18:5,*.5,*13/*+1456,.,*)&*(+,112202;811%%$*')(,/633(((%(((%))&,*..7.3,)%&)1,001/,(.0.*0**&+)+,55../-30&''('-*-2+0+&+()&+*7/770+4689:9785/-.,+*,,./80/)-*,.*)*113;2,-..-'4-&-%5',*00/4.&)%%&)+-,*-3+,32,)(.-13,813397;5380-*.,2,,,84--%'--.-.+0/%+//-,*)+--0.,/:222937;79;/)*))(%&)%.(&&'+-//0*,&/.-14*).'%-'$&(%*..5,+41'..0161100--34384-*&%(,43536:0-&,-.4,-,2)+6871/4--2;5,,$&,*,-+-,40+.--+0:-,+)(-(&(*,974-(%$$()*()'((%%'1/*(+%*(0,38:882/)%&&',-56442,+,-02/2688:9889:77:6+%(/500-16(+(0.16*-(*'$+,164'(-./,$('(%$&',.047.'))3'-/*,-,/./20330)423556:)04,'%''+158588.+/+*(+&&$)/-3587461.5+-15123,--207*2,,/+.../4)*)**)'*((*%%%&((''+('*&%$$&'&%&-,1$&&$('-((*)*%%''5+/61-.1::-/0)..0(+)**1*6,755)*&%$)+#&$&('(%'&())*&(()).*-.733343+2011..(+*(&/'++11&'%()-,0/8876;:8878:88/*/0-'()(%+-63568:*72+'++*+-172625/.0'040//3')(&'(*./('&$('$&'%&++(-,4*%&&&*'&))*,)*()/82759.)57*9/0--..,+24--1-2,-.3687990,.4.7/0.
@92dae84e-35aa-4b25-928e-fb1106b8758e ch=193 read=44474 start_time=2019-12-13T00:04:58Z barcode=BC01 runid=2c9cf7bc05858273f10e7d7ec552fc0bd742dc3e
CCCTACGGGAGGCAGCAGTGGGGAATATTGCACAATGGGCGCAAGCCTGGTACAGCCATGCCGTGTATGAAGGCGGGTTTGTAAAGTACTTTCGGCGGGGAGGAAGGGTAAAAGGTTAATACCTTTGCTCATTGACGTTACCCGCGAAGAAAGCACCGGCTAACTCCGTGCCAGCAGCCGCAGGCAATACGGAGGGTGCAAGCGTTAATCGGAATTACTGGGCGTAGAAAGCGCACGCAGGCGACGGTTTTGTTAAAGTCAGATGTGAAATCCCCGGGCTCAACCTGGGAACTGCATCTGATACTGGCAGAGTCTCGTAGAGGGGTAGAATTCAGGTGTAGCGTTGAAATGCGTAGAGATCTGGAGGAATACCGGTGGCGAAAGGCAGCCCCTGGACGGGCAACAGGTGCGAAAGCGTGGGGAACCAAACAGGATTAAGATGCCCTGGTAGTGCGCCGTAAGCGATGTCGACTTGGAGGTTGTGCCCATGAGGCGTGGCTTGCCGGAGCTAACGCGTTAAGTCGACCATACCTGGGGAGTACAGCCCGCAAGGTTAAAACTCAAATGAATTGACGGGGGAGGCCCGCACAACGGTGGAGCGTAATGGTTTAATTCGTGTATGAAAGACCTTACCTGGTCTTGACATCCACGGAAGTTTTCGAGTGAATGCCTTCCCGGAACCGTGAGACAGGTGCTGCATGGCTGTCGTCGGCTGTGTTGTGAAATGTTGAGGTTAGTCCGCAACAGGCGCAACCTTATCACTGTTGCCAGCCCGGTCCGGCCAGGAACTCAAAGGGAGACTGCCAGTGGTCAGAAGCTGGAAGGTGGGGATGACGTCAAAGTCGTATGGCCCACCGACCAGGGCTACGATGCTTCTGGCGAAGCGACCTCGCGAGCAAGCGGACCTCATAAGGTGCGTGTGGTCCAGTTAGATTGCAACTCGATACGCCGGTGGTCACTTCAGTAATCGTGGATCAGAATGCCACGTGAATACGTTCCCGGGCCCTGTACACCGCCCATCCGCACCATGAAATTCTTGCAAAAGTACGTGGCTTAACCTTCGGGAGGCGCTTACCACTTTGTGATTCATGGCTGGGGTGAAGTCGTAACAAAGGTAACCGG
+
&'-*%)&.+(*-,+/0//4178(/2,+/.+-024<:18-)&&+2+0411*)'+*%*+,/&)(&%%'')'.('(,)33-:3,+-23$-'),8/-,10153-(*.//.+'(*54''-,,,-*.3345+,455-22/)/+2,,14/**+,2,.20+-/88.91+2,+,76-61232/.(,.5/2$*('02.,+)-*01+,+038*.,//3/37/-,**+./2;<79574.12,**./,001$*((&).)31:;-03919,*-/-322++&+0,+.685)3766/,(,-,*02(/34000/0//0-)-**+)&)'**+02255/).03,+/$&')/)(*2//.000,+**3774489::,,++,32:0-0)*+,689-4/02.-,0(-*+$*).+)$/,77*,'+%%')+/110&-+')234-,,')%.),337)71)1)3*)+*(6;5/0831.-++&-/03.,%'%'(&/023/4/','()/500*73+$%'(-,**),/)((#).+.+./0390/-+1.7.2442049+,+,1*+15(''&&3*1.:/,056*/.02:8.0346<7414-3---30.2/.%((('((,+-+-,.,.1-&()*3(('$(+.14030.(('''&')-&&*.((,,/2,.-./35515884))+0-+.*-42-&''&%&'*((+2/21&'*4/84467.+--1',/279;9813073348855.'**((*..:.-*.4/-.33)$.(./&)*.1)..,1))10.0,,-*(/../$'+*.6--,.,.**+++1---+((/)+).13/2)--('(,53457,+)(&)(*%((&(+.--())*&,431/2573/-,+($*%$)%'(.0/)%''$&.8.3432(&(&%($&))&%'%$$&'''965445+,-+.,363446/01/1/012+-.+,++('%$*.+&-.2)*'*&&(25350.-('*)-*)(/(-.3(..5.***-+--,72:343+'+-00,+&'&(*)9139201-)),1+1+((%%&().4-02.%-./'./64+0&')%%*&(2,//93,***+))&&&%&/*3.1/4(9.(++&&')*(/2).-93,+/15:4&%'**.-,-0--&+*,53996833'0+02:6759
@f4188532-bc03-4224-aa26-e4441763f293 ch=25 read=18053 start_time=2019-12-13T00:04:52Z barcode=BC01 runid=2c9cf7bc05858273f10e7d7ec552fc0bd742dc3e
CCGGTTACCTTGTTGCGACTTCACCCCAGTCGCCAGATCACAAGGTGGTAGCGCCCTCTCGAAAGGTTAAAGCTACCTACTTCTTTTGCAACCCTCCCATGGTGTAGGCGGGCCGGTGTGTACACGCAAGGCCGAGACGTATTCACCGTGGCATTCTGATCCACGATTACTAGCGATTCCAGAGCTTCATAGGTCGAGTTGCAGACTCAATCCAGTTCTGACGCACTTTATAGGTCGCTTGCTCTCCTTGAGGTCGCTTCTCATGCGCCATTGTAGCGTGTAGCCCTGGTCGTAGGGCCATGATGACTTGACGTCATCCCCACCTTCCTCAGTTTATCACTGGCGATCTCCTTTGAGTTCCCGGCCGGACCGCTGGCAACAAAGGATAAAGAGTTGCGCTCGTTGCGGGACTTAACCCAACATTTCACAACACGAGCTGGCGGCAGCCATGCGGCACCTGTCACGGTTCCCAGGCACATTCTCATCTCTGAAAACTGCGTGGATGTCAAGACCAGGTAAGGTTCTTCGCGTTGCATCGAATTATTCCACATGCTCCACCGCTTGTGCGGGCCCGATCAATTCATTTGAGTTTTAACCTTGCGGCCCATTACTCCCAGATCGACTTAACTGCGTTAGCTCCGGAAGCCACGCCTCAGGGGCACAACCTCCAAAGTCGGCATCGTTTTACGGCGTGGACTACCAGAATTCTAATCCTGTTTGCTCCCCACGCTTTCGCACCTGAGCGTCAGTCTTCGTCCAGGGGCCGCCTTCGCCACCGGTATTCCTCCAGATCTCTACGCATTTCACCGCTACACCTGGAATTCTACCCCCTCTACGAGGACTCAAACGCCGGTATCAGATGCGGTTCCAAGGTTGAGCCAGGGATTTCACATCTGACTTAACAAACCGCCTGCGTGCGCTTTACGCCCAGTAATTCCGATTAGCGCTTGCACCCTCCGTGTTACCGCGGCTGCTGGCACGGAGTTAGCCGGTGCTTCTTCTGCGGGTATCAATGAGCAAAGGTATTAACTTTACTCCTTCCTCCCCGCTGAAAGTACTTTACAACCCGAAGGCCTTCTTCATACACGCGGCATGCTGCATCAGGCTTGCGCCCATTGTGCAATATTCCTGCTGCCTCCCGTAGGAG
+
02-4-8-0))'%02+-/0228411763*,39''((&145.+,'%$*(,-.(*-090---.),4+-*/023+'-,,00.*-.95286+)+1+0/)'/2)+5266,'#(&2)527*0/-026531+.%-,3/617*),-,--+.,--0;16170--22156.0(&(+,2/...)23.*864+'+)*-2:/''%+++,3/54913((.--.+;08*'-*+&+,/0351/3:*'('%*',(+-/+'-/05(((*+,0161237.*'')*4363)0,'(,,-&'*+*/58//89;924--/-./21.//--106345258:8357,-07494824+-/:702317615-'%*&)*.-71,.3816-)(+-,36*$$%',.3041767*3.20&%*'%)/:/2)///0+0.0'3641222-/-(/3265;91+000727)'2.'0'''%&&%%'$$%(&311140141-119:;.7+&)3-*/0/8/0125555---77('($'+-9;96+*++10367801+0*(,/:88:97874;///00&$(+'%$%.'%(.12344955800-5,..4(7/87)')++799<905;8/./3;:+3804-/*+--2-%&+))+.341'+%-)/210-0)'(,-,/3../13*//,3),/&('-1-/4*8;4,,,*/'.+1,1/,+.2/(1118529:2**,-,-78;42--384,,(+++,05579752<*)+-484+-/,+0:2-//+19)*-576:978545;77:30-11920826:7;21.4(-0/10/084(()1-,0344898.+-+/9/,,50112/.(*)*.132332232633/,53140*'*3356-/*,*/))*5-./,.0-(&(.548,2(41370(-6.,2..)/80+)*++.(++,.*7-99;;5;45879:78782034.,0.98/.01398;851339.,-+,//++).3.,39012/;/0:728211887671+0&)$),-**.-*+'&(.+77<89897/)*+1503./.2666*+(/,-3-/*,35+..880;901.84)%&))*.-()(+12/+.-11/+*-/.1,206850-**)*(*'.(,*..*$%&(+-3+63/13-0*8:+*8:344528300501021/+-)*.81-.)2)'&
@4b23737b-7059-4191-aaea-f158c565bb2d ch=170 read=54445 start_time=2019-12-13T00:05:07Z barcode=BC01 runid=2c9cf7bc05858273f10e7d7ec552fc0bd742dc3e
CTCTACGGGAGGCAGCAGTGGGAATATTGCACAATGGGCGCAAGCCTGATCATACCGCGTGTATGAAGAAGGCCTTCAGGTTGTAAAGTACTTTTCAGCGGGGAGGAAGGGAGTAAAGTTACGCTCATTGACGTTACCCGCAGAAGAAGCACCGGCTAACTCCGTGCCAGCAGCCGCGGTAATACGGAGAAGTGCAAGCGTTAATCAGGTTACTGGGCATGCAAAGCGCACGCCGACGGTTTGTTAAAGTCAGATGTAAATCCCGGGCTCCAGCGGGGCTGCATCTGATGCTGGCAAGAAAGCAGGTCTCGTAGAGGTAGAATTCCAGGTGTGGTGAAATGCGTAGAGATCTGGAGGAATACCGGTGGCGAAGGCGGCCCCCTGGACGAACTGACGCTCAGGTGCGAAAGCGTGGGAGCAAACAGGATTAGATACCTGGTAGCCCACGCCGTAAACGATATCGACTTAGGTATGCCCCTTGAGCTGTGGCTTCCGGAGCTAACGTTAAGTCGACCGCCTGGGGAGATACGGCCGCAGGTTAAAACTCAAATGAATTGACGGGGCCACACAAGCGGTGGAGCATGTGGTTTAATTCGATGCAACGCGAAAGAACCTTACCTGGTCTTGGCGGCGAGCATCCACGGTTTTCCAGAGATGAGAATGTGCCTTCGAGAGACCGTAGAGACAGGTGCTGCATGGCTGTCGTCAGCTCGTGTTGTGAAATGTTGGGTTAAGTCCGCAGCGAGCGCAACCCTTATCACTTCATTGCCAGCGGTCGGCCGGGAACTCAAGGACTGCCAGTGATAAACTGGAGGAAGGTGGGGATGACGTCAAGTCATCATGGCCATACGACCAGGGCTACCCACCGTGCTGTGGCGCATACAAAGAGAAGCGACACCTCGCGAGAGCAAGCGGACCTCATAAAGTGCGTCGTAGTCCGGATTGGAGTCTGCAACTCGACTCCATGAAGTCCGGAATCGCTAGTAATCGTGGATCCAGAATTCCACGGTAGATACGTTCCGGGCCTTGTACACCGCCCGTCACACCATGGGAGTGGGTTGCAAAAGTAGGTAGCAACCTTCCGGAGGGCGCTTACCGCTGTGATTCCATGACTGGGGCAAGAAGTCGTAACAAAGGTAACCGGAAGACGACGAAGGCCGGTAGGTTAACACAAAGACACCGACAACTTTCTTCAGCACCAGCAATACGTAACTGG
+
&)++*-&350214435147581*0,-6/.-122:40730)0/6,44/.&2,%%$-*+4454406440&(,+0,43:5&796;562<5+1+-,9;1,+,+0.7*)2)0(+3+%()162+1(%$$%**/-3..0-+.+-:535..5,)-,*-18160.+4-,-872656;3552257310.)+)'#&&*,+'$*)34967873.3-,,&'$,*.014.)'&'%,.70+-/-++&'$((.(41://0129+-7:..000%)/3)-52+46415(*%(&/00-*),,,3((*0%101/-,*&(('&'%')**#((/)(&-*,-,-0-0,1-298.,0.+08;0/359800'*+5.*++).0+43249690-.-)0,)''(-+411-(.3481.2-.-/088993598875074/0466:+)),:<7:.:90-6,,-//0:()20...98-.24:577;4700.&/333-/+%31004+97-$'&'&+)$*&-31105-4-(()))()))817/34454;3392487(&'++*+,'34.22+2-5379624603*++217185-,00/%%',,-041,.,,+*)--330-045;5.406-++,-:54/-+++3,)-0*+%%&,,3242)&%)%')'%&'(*637-&,')/5.*0')*-./.443294-5029750'''((+36/2'*,.02$-.124:67776:::99:79985678653451/03992-1-2980:02/652/.&'(+1536:6/59+.+*,.%)0-.+4.,6<5/42988.:06/*1+)-8731./278461011../1;;98930.(*-*-*,38/.;98896542-169::897587++****.--8700,*,+'%)(+-0/-)'%,,-1/1/234,(('*-&(**.347693321+,%/0.+,0;11512,,16.+8/28973836/3'),$1*(,)****+,/010,-+-02744524/0-+11/813301-0/61338:9/,,0)*-)/+1/5/0050+*6669,8+.(&1/63,-((&'(,70/9--04//-1112(.-)**+3*-65570-)&**/0*,%)+/.,0-6*2-+,3/55565268')0)+'(01(,',*-.132/&%%'%)))*4358877;'0,.0:8:817..&/050))'*2*(''++103603..-04,,.3%4(*-3232198.071,-.025321231&1,)/'($##
@850d216d-5526-40dc-a535-3a28d1eade8c ch=82 read=45693 start_time=2019-12-13T00:05:12Z barcode=BC01 runid=2c9cf7bc05858273f10e7d7ec552fc0bd742dc3e
CTCCTACGGGGAGGCAGCAGTGGGAATATTGCGCAATGGAAACCCTGATGCAGCAACGCCGCGTGAGTGATGAAGGTTTTTCGGACCGTAAAGCTCTGTCTTTGGGAAGATAATGGCGGTACCCAAGGAGGAAGCCACGGCTAACTACGTGCCAGCAGCCATGTTATTAATACGTAGGTGGCGAGAGCGTTATCGGATTTACTGGGCGTAAAAAAGGGGCGTAAGGATGATTAAGTGGGATGTGAAATACCCGGGCTCAACTTGGGTGCTGCATTCCAAACTGGTTATCTAGAGTGCAGGAGAGGAGAGTGGAATTCCTAGTGTAGCGGTGGAAATGCGTAGAGATTAGGAGAGAACACCAGTGGCAGAGGCGACTGGGCTATTTGGCAGCGCGCTGAGGCTCAGCGTGGGGAGCAAACGGGATTAGATACCCTGGTAGTCCACGCCGTAAACGATGAATACTAGGTGTGGGGGTTTCAGCACCTCCGTGCCGCCGCTAACGCATTAAGTATTCCCGCCTGGGAGTACGGGTCGCAAGATTAAAACTCAAAGGAATTGACGGGACCCGCACAAGTAGCGGAGCATGTGGTTTTAGTCGAAAACGCGAAAGAACCTTACCTATGACATCCTTGCATTACTCTTAATCGAGGAAATCCTTCGGGGACAAGGTGACAGGTGGTGCATGGTTGTCGTCAGCTCGTGTCGTGAGATGTTGGGTTAAGTCCCGCAGAGCACCAACCCTTGTCGTTAGTTACTACCATTAAGTTGAGGACTCTGGCAGAGACTGCCTGGGTTAACCAGGAGAAGGTGGGGATGACGTCAAATCATCATGCCCTTATGTGTAGGAGCTACACGTACAATGGCTGAGTACAGAGATGCAATACCGTGAGGTGGAATGACTTTAAAACCAGTCTCAGTTCGGATTGTAGGCTGAAACTCGCCTACATGAAGCTGGAATTACTAGTAATCACTTGAATCAGAATGTCGCGAGTGAATACGTTCCCGGGTCTTGTACACACCGCCCGTCACACCATGAGAGTTGGCAATACCCGAAGTCGTGGCTAACCGCAAGGAGGCAGCGGCCGAAGGTAGGAGGTCAGCGATTGGGGTGAGAATCATTAACCGG
+
+00/.*/&)31*,32/12-0337(,-.-60*)$)-:22.(*+/<5/-.1-././37556:3323,&%((+,01939,:5.*7,:2::8804.)+-286624;4283+.,/,3.+/(-'/--,5*,'2)*2*+2,/.(+,3-*)**-/3366:;3/4/,0,&)',-'*.)/),/76524/0.-+,*'*-.4;534(2(05-+1195121781505,(15/952/&5,788/;.8-03/2*)*+(*38630042,4334512-+-+/)-,-/87282*,11*-.7857222-.*,.,++*0.+*(,*'(%')/1112-0/))674-.12/:65*,&()042410---3/352)%$&4)558;58-:,,&'()-,01**%)(+*%%(%)'+'&'%&%)(&),0-1.'**,5447-*,.33-,%3/*-...1778;/2.1,*.036,//1849:;:50(*-230.+-37:5576<:8-8;80,*,*//.-,075692697774/0,.-22412663202'&2//-'*'$(),-2*.,'(1,,,3-3:::5698;-/--03165:/7001;1%'#%$$%((,**0$(+,,++-445:.)(2++(+(((%(*+2/$(),,/.+./++()-28.8(()()(*.*-.0-8/9/4'&+(+3-*.9*45+88-3437181/.))/,+8:9::::4054./478+)()(21889:9:97477/17/.0-7./,.-3.+-'%$%&&.*-(.;,/*''&''-+-04.../2:0808.3160*1804453-5/,,**&)+127449.20402:135+&)++,,,74/-43987988<92106565(25-)3/00313--/)*-33*((%%(**9040011+,,*1(()**31023114;791*0*)6:371/.-,3,,+,-)-678868126<01.)0*+,35644427212:899514455-2-..46),3-+*.+(,)-,*&%%$'/--00'(%''++--*%')0090%.)25-.)(++,/20,)((+-23;,15,*776767585422/2-+*+'-**),8-)%&))&$&)))++-/(&))'2.)***'*,+..4/13/4//-1',.*,,*..)7*2683&((((,)&&'%.74368
@944d4a52-3294-439b-bd8f-548e809ee94b ch=134 read=35948 start_time=2019-12-13T00:05:27Z barcode=BC01 runid=2c9cf7bc05858273f10e7d7ec552fc0bd742dc3e
CTCCTACGGGGGGAGGCAGCAGTGGGAATATTATGGGAAACCTGATGCAGCAACGCCGGCGTAGTGATGAAAGGTTCCCGGATCGTAAAGCTCTGTCTTTGGGAGGATAATGACGGTACGCAAGGAGGAAGCCACGGCTAACTACGTGCCAGCAGCCGCGGTATTAATACGTAGGTGGCGAGCGTTATCGGATTTACTGGGCGTAAAAGGGAGCGTAGGCGGATGATTAAGTGGGATGAAATACCCAGGCTCAGCAACGGGTGCTGCATTCCAAACTGGTTATCTAGAGTGCAGGAGAGGAAGTGGAATTCCTAGTGTAGCGGTGGAAATGCGTAAGGGTAGGGAAGAACACACCAGTGGCGAAAGGCGACTCTGGACTGTAACTGACGCTGAGGCTCGAAAGCGTGGGGAGCAAACAGAGTTAGATACCCTGGTGAGTCCACGCCGTAACGATGAATACTAGGTGTGGGGGGTTTCCAGCACTCCGCCGCTAACGCATTAAGTATTCCGCCTGGGGAGTACGGTCGCCAAGATTAAAACTCAAAGGTCGGCGGGGACCCGCACAATGGCGGAGCATGTGGTTTAATTCGAAACAGCGCGAAGAACCTTACCTACATGACATCCCTTGCATTACTCTTAATCAATCACTTCGGGGACAAGGTGACCCAGGTGGTGCATGAAGTTGTCGTCAACTCGTGTCGTGAGATGTTGGGTTCAGTCCCACAACGAGCGCAACCCGCTGTCGTTAGTTACTACCATTAAGTTGAGGACTCTGGCAGGACTGCCTGGGTTAACCAGGAGGAAGAGGTGGGGATGACGTCAAATCATCATGCCCCTTATGTGGGCTACGTGCTACAATGGCTGGTACAGAGATGCAATACCGCGAGGTGGAATGGCTTTAAAACCAGTCTCAGTTCAGTTGTAGGCTGAAACTCGCCTACATGGAAGCTGGAGTTACTAGTAATCGCGAATCAGAATGTCGCGGTGAATACGTTCGGGTCTGTACACCGCGCCCGTCACACCATGAGAGTTGGCAATACCCAGAAGAAGTCCGTGAAGCTAACCGCAAAGGAGGCAGCGGCCGAAGGTAGGTCAGCGATTGGGGTGAAGTCGTAAAGGTAACCGG
+
+.22+)/-0820/),3.,151142/,,**07.%+)-,(-,*<)))*)21.1693&&$''+-3&(*+,,*,-,+/-9-''+2088,)0)(%&'8888.15+*1+'-2/-/9/..1-43++&,'+'0,0-(0(+501/53/0/*,02,4.1831..-7/56-3/+-+0*/07466-4/1;/,,.+33;31-'+$(/0*,-7754.0768*)0)%()775649.6599715*((*/8;81,/..+1.9,(-2/03*&((%'(76:5730/*/3-++*&*&&)+1-113.-+-,54.61*(&+()&%*)///7-8)(',--//0//520'04)*-4,+('(+'-$(*)'3//,.)+'+2-//23.**3*-2/5,..--5;665555722220+-00+...-3)+++++4365;0*,./;(52///25417779;/199+)'('4,)+,3:7762,--/.010123'2637704:88*8:)1-*%(%(')().3)+-/0.&*+,3.2(+/1534--50495)&&$')*..-'(%//**0-.014.07/1'0+*),1,,4:647;5-./4//(&'+,/&*,5432337:6/9/9,*,.'+&%'%$(.,,5669-6335,*('+(*.2/87'&&(++7+((**-1/4/4&*),&+.+2-6:7151*+,*./7''*0526122868/&%'-3-14773)%++26987----+./4/7.-*/,1(,,-24)+23981,'),.8599/&&-(+,/42/008/,+.09-9-3+,.+-(9.77545.5-))0+0888:805,.,4,44.71,3)*+*'+**-784088998988;73459947+543,,103.+.()-)+-,/040-/,8.0:99800343.....88291125++*+,/,26//-(%%&('*/10-/168882%)+08'+,-('&(('$%*4()7237:756565+,*)*340**1,)%++435966*.10;56.-0954320303/23768:78<9(26532-*--,/4+,'-55012*124:791,**)3.0.002/(/'(&%'*%())44921+/*)+12844/258+-1,.0346+-,+(239/)()*(*+,-20)5*/-6,+*,'&%*+17:+/.16;9958
