# Supplementary material for: De novo species identification using 16S rRNA gene nanopore sequencing
Source: PeerJ. 2020 Oct 21;8:e10029. doi: 10.7717/peerj.10029 (PMC7585375; doi:10.7717/peerj.10029)
Supplement: Supplemental Information 2 — Contains raw reads. [file peerj-08-10029-s002.zip › pass_fastq_runid_2c9cf7bc05858273f10e7d7ec552fc0bd742dc3e_112.fastq]

@b0990bf5-77a2-4351-b8e9-a43c02bae3eb ch=12 read=31234 start_time=2019-12-13T00:05:25Z barcode=BC01 runid=2c9cf7bc05858273f10e7d7ec552fc0bd742dc3e
CCGGTTACCTTGTTACGGCTTCACCCCAGTCATGAATCACAAGAGTGGTAAAGCGCCCTCCCGAAGGTTAAGCTACCTGCTTCTTTGCAACCCACTCCCATGGTGTGACGGGCGGTGTGTACAGGCCCGGGAACGTATTCACCGTGGCATTCTGATCCACGATTACTAGCGATTCCACGGCTTCATGGAGTCGAGTTGCAGACTCAATCGGACCCCGACGCACTTTATGAGGTCCGCTTGCTCTCGCGAGGTCGCTTCTCTTTGTATGCGCCATTTGGCACGTGTGTAGCCCTGGTCGTAAGGGCCATGATGACTTGACGTCATCCCACCTTCCTCCAGTTTATCACTGGCAGTCTCGCTGAGTTCCCGGCCGGACCGCTGGCAACAAGGATAAGGGTTGCCGCTCGTTGCGGGACTTAACAGCAACATTTCACAACACGAGCTGACGACAGCCATGCAGCACCTGTCTCACGGTTCCCGAAGGCGCATTCTCATCTCTGAAAACTTCCAGGATGTCAAGACCAGGCGGAGTTCTTCGCGTTACGCATCGAATTAAACCACATGCTCCACCGCTTGTGCGGGCCCAAATCAATTCATTTGAGTTTCGCGCGGCCGTACTCCCCAGGCGGTCGACTTAACGCGTTAGCTCGGAAGCCACGCCTCAAAGGGCGCAACCGTCCAAGTCGGCATCGTTTACGGCGTGGACTACCTGGGGTATCTAATCCTGTTTGCTCCCACGCTTTCGCACCTGAGCGTCAGTCTTCGTCGGGGCCGCCTTCGCCACCGGTATTCCTCCAGATCTCTACGCATTCACCGCTACGCAGATTCTACCCCCCCTCTGCGGACTCAAACGCAGTATCGGATGCAGTTCCCAGGTTGGGCGAAATTTCACATCTGACTTAACAAACCGCCTGCGTGCGCTTTACGCCCAGTAATTCCGATTAACGCTTGCACCCTCCGTATTACCGCGGCTGCTGGCTGGGTTAGCGGTGCTCCTTCTGCGAAGGTAACGTCAGTGAGCAAAGTATTAACTTTACTCCCTTCCTCCCGCTGAAAGTACTTTGCAACCCGAAGGCCTTCTTCATACACGCGGCGTAAACGCATCGGGCTTGCGCCCATTGTGCAATATTCCCCACTGCTGCCTCCCGTAGAG
+
55*-19)-070-34+0.*,.715/:;9,126&''+1221/6.&&&(/7355.,./270.,/+(+//4363/),,+/2)%)--/6;4+//*.3-'++:;/-422/046571:9/11+,,)&'**/.6.(.7839320,-1)470/.02.+0;243463('),-4../6444657.3*%&((,/829787.-//''10,*+$)(0466;56)0#&&&%'01-/+-.77032227130,(&&%'--.0,++%+&+,2203-+*,5.+*+.-..32108('(*+0/-13/0/009/.2697-/,)/78-,+,+2/.*(*(*,969994545*05454/*,1../;/./6452240-16400+,1545886;5022)4.7983441410./.++0443.12.,7++)$%2*+1900/987-2+(&&&$(%*((.5+)'(+(*),.3514554779334;3;582631/3(+.033035;8.8.*)--*+)%*+0935987634/2/495/44*.'-44537705/1.+&,-)',&)3;8:<;65-4-&+/0154),,.-0;305..0.---7--5,,-/+*.+1,4-110&*),0387<7-5:7/-/06.&$&#&)()*((,//0985.27718210.,+,,-,(*-02-,-.1%)''%+0,001869,8+094+(,,-./'(-)2+5651*/1671650$,*-+0/4:645.0,$$+1,/173116148665;-&++82+*-+/)+3--501.,*&104896400.1.1-,(/1-69-/.//159<477.5011;531,/++,/.:995662'25,/39055&)%&%&'--87690/752--/0)1*2.467-1,2(1$(*..-'',*++,,1902)*01322*((&(,+(,220/,.-+./-6-4--((121+.756766790,.0/*2+5/()*-,.07,-,./0-)'*+,.,,,241-)1,/.3<55933,5//.-(*&%#)//-3,+-)2,*+..1178877)&%-+-284217'+-0/5804)+'&'(/*'()'&,+/5,3;752660-551.1*%+&''('$*+*50+).-/,997:7648130.%-,*.(%&%&+'(%&),4&7965:36.:9,%*+'++-095541536,$'((./-/2.55+-;41,2
@e9c4fd3d-d53c-4ee4-906d-4fedfdc264b6 ch=170 read=54467 start_time=2019-12-13T00:05:24Z barcode=BC01 runid=2c9cf7bc05858273f10e7d7ec552fc0bd742dc3e
CTCCTACAGGGGAGGCAGCAGTGGGAATATTGCACAATGGGCGCAAGCCTGATGCAGCCATGCCGTGTATGAAGAGGCCTTCGGGTTGTAAAGTACTTTCCTTGGGGAGGAAGGGAGTAAAGAAAGTTAATACCTTTGCTCATTGACGTTACCAGAAGAAGCACCAGCTGCTCCGTGCCAGCAGCCACTTGTGTGTGTCTGGAGGTGCAAGCGTTATTGGAATTACTGGGCGTAAAGCGCGCACCAGGCGGTTTGTTAAGTCAGATGTGAAATCCCAGGCTCAACCTGGGAACTGCATCTGATACTGTAAGCGGAGTCTCGTGGGGGGCAGAATTCCAGGTGTAGCGGTGAAATGCGTAGAGATCTGGAGGAATACCGGTGGCGAAGGCGGCCCCCTGGACAGACTGACGCTCAGGTGCAGCAGTGGGGAGCAAACAGGATTAGATACCCTGGTAGTCCACGCCGTAAAGCGATCGACTTGGAGGTTGTACCCCGCGAGGCCGGCTTCCGGAGCTAGCGTTAAGTCGACCGCCTGGGGAGTACGGCCGCAAGGTTAAAACTCAAATGGATTGACGGGGGGCCCGCACACAAGCGGTGGAGCATAATGGTTTAATTCGATGCAACGCGAAGAACCTTACCTGAATGTGACATCCCACGGGGTCAGAGATGAGAATGTGCCTTCGGGAACCGTGTGACAGGTGCTGCATGGCTGTCGTCAGCTCGTGTTGTGAAATGTTGGGTTAAGTCCCACCCAGCAGGCGCAACCCCCGCCCATCGCTGTTGCCAGCGGTCCGGCCGGGAACCCAAAGGGAGACTGCCAGTGATAAACTGGAGGAAGGTGGGGATGACGTCAAGTCGTATGGCCCTTACGACCAGGGCTACGTGCTACAATGGCGCGCCTGAAGCGACCTCGCGAAACAGCGGACCTCATAAAGTGCGTCGTAGTCCCGGATGGTTGGAGTCTGCAACTCCTGACTCCATGAAGTCGGAATCGCTGGTAATCGTGGATCAGAATGCCACGGTAGATACGTTCAGGCCTTGTACACACCGCCCGTCACACCATGGGAGTGGGTTGCAAAGAAGTAGGTAGCTTAATCTTCGGGAGGGCGCTTACCACTTTGTGATTCATGACTGGGGTGAAGTGTAACAAAGGTAACCGG
+
+/1*(),&,9/**37378977822*,,.115/./22852:40%-*2&3:420/(*,')+*)'1---,0(*/,-%%&-/64:803--9-/4<4.1/**(.0*-*+*7.+,)&'(3,&*+..,&+)'+--0../3,88,*011,9..-1+/*(-*)).-%+)%$$(*&,-)$((,+*5/05211..0-)+3*,+*+,+&&$#'0)*/-154+*++.0&*&+(0+2---;:0+(%%-0+)(*+',).-(-66(15;9.0;22-01347747/36400-)$+/-590*3:47;:27330/0003..-)*0+'(&'',+)*-.5/-0&*+*2-//5)5,./++8;996100/54/+,))*(*)'()+/28990-50.;/-/2,40160('(*3-,427:9)(174804./(.(53448004/*++..%-.'+8/+0-/<27.89-5.,,4335;,-565,+,.4,//3-,,69*%*)&(%,/,-+5,3351922&6-3/&'(%*&%$-'((,((*/,1/..'0-2684/57669889:8679-*)*+/(1/+,/.0/+/3+5::567)'''(0015213&*3650.92,./1134:8:4797.+-+)0&'*-56;:596:/*,-/<9784.,0)'-*972701820./0(,')+5067,+0*-'%%%'-*,*+(*&%&)0259;6;7-3-.,98130-214%.,/14977886;99877667.00009:906/-./690.5278:/802*+08-)51,-(2()6634.,/74-*'**&+02.0110:1150,00944.4.52.98)'.%&-3-,/-(,-27150,,*)).2950002+0+)+.+-&+44/3/,)+/0-1+11(,''')08'%'#$(*18+-0.,011-04910000//83//&)/,*.)''*))149264.&('(&'(513534436<634479890/21/0.*10,.('))(*)*+/4/.)1)+,)%)0136;463/4./1.613/0+,+*,*.()))+84411101;979715241-*/&'*-258'+38658121.,,,.**4472321314;7968,('(-4.0;5114+&(*((1/71.+***3-667;83<0)06+52-5-(25*/-:7./66894*+-15759500+3+*+344959:,284498669
@59f570c2-0100-420d-8bb8-64e79d432c8a ch=465 read=21586 start_time=2019-12-13T00:05:22Z barcode=BC01 runid=2c9cf7bc05858273f10e7d7ec552fc0bd742dc3e
CTCTACGGAGCAGCAGGGAATATTGCACAATGGGCGCAAGCCTGATGTATACATGCCGCGTGTATGAAGAAGGCCTTCGGTATACAAGTACTCGGCGGGAGGAAGGTAAAGAGTTAATACCTTTGCTCGTGAGCGTTACCCGCAGAAGAAGCACCGGCTAACTCCGTTATAGCAGCCGCGGTAACCGAGTGCAAGCGGTGAAATCAGGAATTACTGGGCGTAAAGCGCACGCAGGCAGTTTGTTGATCAGATGTAGAAATCCCGGGCTCCAGCCTAGAGACTGCATCTGATACTGGCAGATCTCGTAGAGGCATTCCGGTGGCGGTGAAATGCGTAGAGATCTGCTGGAGGAATACCGGTGGCGAAAACTGGCCCCTGGACGAAGACTGACGCTCAGATTCTGGCGTGGGAGCAAACGGGATTAGATACCCTGGTAGTCACGCCGTAAAGCGATGTCGGCGCGGAGGTTGGCTGCCCTTGGGGCGTGGCTTCCGGGCTAACGCGATGCGGTCGACCGCCTGGGGAAATACGGCGCGGGTTAAAACTCAAGATATTGACGGGGGCCCGCACAAGCGGTGGAGCATGGTTTTAATTCGTGCAACGCGAGAACCTTACCAGTCTTGGCATCCGCGGAAGTTTTCAGAGATGAATGCGCTGGGAACCGTGGAGACAGGGAGTCTGCATAACAATCGTCAAGCTCGTGTTGTGAAATGTTGGGTTAGTCGCAACGAGCGCAACCCTTATCCTTTATTTGCCAGCGGTCCCGGCCGGGGCTCAAAGGAGACTGCCAGTGGTGACTGGAGAGGGCGGGGATGACGCCAAGTCATCATGGCCCGCCCACGACCAGGGCTACGTGCAATGGCGCATACAAGAGAAGCGACCTCGCGAGCGGCGGACCTCATAAAGTGCGTCATGTGGTCGGATTGGAGTCTGCAACTCGACTCCATGAAGTCGGAATCGCCCAATGATGTGGATCAAGGGATGCCACGGTGAATACGTTCCCGGGCCTTGCTGCCACCGCCCGTCACACCGCGTAGGAGTGGGTTGCAAAGAAGTAGGTAAGCTTAACCTTCCGGAGGCGCTTACCGCTTTGTGATTCATGACTGGGGTGAAGTCGTAACAAAAGGTAACCGG
+
2-0+,-0,(,'&('$++%*(*)3+,.155952**,%*),(1/--,*)('(&%),..,,.1/0/./121+-/,1/2-.+),'%+*,1/'(').*(*)19/))''%(''-4,('+11/2-.0)'*,)243(/(%')%*-',,'$)'&,+',-$(*,2.0/,*5,)-)&,&%%'),,/1-**(*(*%'%$$&&&*+,*()'**-0/**()'+./5-..1;987897.+++/),./4366.16;7'/1-./5),07--&&,11*/.+,74591*+'&+)))*+.16786540.+-%//'('$'%')5.&'$&$(%$%)('$)&%(''+60,*()'(40,,+++/3.('$%+('+)+/666,(*(&&$'(210*+)+-83,+-6991.3,---/226887'-$,&%$'((*0,37,-12;17&50//3-,/538:+*-830347./1586199/&0/0/-//'.(()&0*,.15-'%&'*-%%%),/)*2,0422.3('&&(*(((**)(-%)&)*+%'-5///&'*2,),/+(-+/--0/4,+*+/66*+0(,%+*&()((,)020/.7-++.0/0466:00.++.6754/7:,488:2/-+--3333./,.0.)&$$&$$(0,)'(&'-.0*%**.%''*;;91.-+*++,+'))'''%$*+433,%)+)&%(/(*'&$&&(**-*)*,)+'()721,,&-,/+,*,+%+--48/.17,2/,3)*'($'&()&'/536557;5261120/7/%/6'*753)2-4*1-()-/2+1-))/,2.&)(&)(,/&+-,+/+,**),.2-)+&'(%#(*1+2226976;4'),-591*'&,090(+-*&'(,-:0391/+++('&()75/853520,)2-'(&')')++2.,)$$%$',&+,/6+*%&%&'/81*+45888.3-.&004,-%0&&($&)'&#&)0/21.(347746121//2081867)*%#%%%$'(')(4230+)'+,(+$(''())*-3:75922.18,),%+&$&%%($)'%/,/45..6212/01'%')&&*$'&*/,.-',-2,&)'&'''(()&''+*7,57.0.).,)/..2-4,,5.%))+.,/157:78650,*)15,(('*')*(*./0072+.1.783*2-
@6c1a1694-2deb-4781-9356-55bab29bfb7e ch=63 read=67142 start_time=2019-12-13T00:05:21Z barcode=BC01 runid=2c9cf7bc05858273f10e7d7ec552fc0bd742dc3e
CCTACGGGAGGCAGCAGTGGGGAATATTGCACAATGGGGCGCAAGCCTGATGCAGCCATACCGCGTGTATGAAGAAGGCCTTTAGGGTTCTTAAGTACTTTCAGGGGAGAGGAGTAAAGTTAATACGCTTTGCTCAGTGACGTTACCCGCAGAAGAAGCGCCAGCTAACTCCGTGCCAGCAGCCGCGGTAATACGGAGGGTGCAAGCGTTAATCGGAATTACTGGGCAAAGCGCGCAGGCGGTTTGTTAAGTCAGATGTGAAATCCCAGGCTCCAACCTGGGAACTGCATCCTGATACTGGCAAACTTGAGTCTCGTAGGGGGTAGGGCTTCAGGTGCTTAGCGGTGAAATTGCATTAGAGATCTGGAGGAATACCGGTGAGGCGGCCCCCTGGACGAAGGCTGTGTTGCAGCGAAAGCGTAGGGGCAAACAGAGTTAGATACCCTGGTGAAGTCCACTTAAGTAAACGATGTCGACTTGGAGGTTGTGCCCGCTTGAGGCGTGGCTTCCGGAGCTAACGCGTTAGTCAGGCGCCTGGGGAAATACGGCCGCAGGTTAAAACTCAAATGAATTGACGGGGGCCCGCACAAGCGGTGGAGCATGTGGTTTAATTCGATGCAGCACTGAAAGAACCTTACCTGGTGTGACATCCACGGAAGTTTCAGAGATGAGAATGCCTTCCAGGGAACCATTAGAGATTAGGTGCTGCATGGCTGTCGTCAGCTCGTGTTGTGAAATGTTGGGTTAAGTCCCGCAACAGGCGCAACCCTTATCGCTGTTGCCAGCGATTCGGCCGGGAACTCCAAAGGGAGACTGCGATAAACTGGAGAGAAGGTGGGGATGACGTCAAAGTCATCATGGCCCTTACGACCAGGGCTACACACGATGCTACAATGGCGCAGCCACAAGAAACTGAAACCTCGCGAGAGCAAGCGGACCTCGCAAAGTGCATCGCGAGTGGTTGAGTCTTGCAACTCCGACTCCATGAAGTCGGAATCGCGCTAGTAATCGTGGATCAGAATGCCACGGTGAATACGTTCCCGGGCCTTGTACACCGCCCGTCACACCATAGAATTAGGTTGCAAAAAGAAAGTGGTAACTTAACCTTCAGGAGGGCGCTTACCACTTTGTGATTCGCAGCTGGGGTGAAGTCTAACAAAAGGTAACCAGAG
+
0*'&)'130473/44()-&+*'***&*'%'(*-/.584)*,../'4.65452-*&*+,.'661000.000%',&(,+-0/-30'07651****&(*),/81,&,),,'(*)+'()17530110-,2+*.))*348(,4214,4.-5:0,.++2-'*+()',('(,+.1/04:13892000/)492726/020.23/+42-44/4-,,5/:-7+--/2+7++-871.*'*(*/,.+-%*,.-013('--0+++..///)*)*/3..4)$(+-,3(1).0)*-+**2.//-,3/--02-0011.*,)&%$)%'(*/2683.(1.('$'&%$'+,(+11/%(%'),3,-)-,&&%(*'3)('-'&+-2:1/3.0527-/%&$'').-25/497/+078,**&&'$$$%&(//.+/../2-)).-'2,,(('0-,.&''20.-10079&'(2*(,&&*0/'%'&*'*(0:710//+46767,6+4+,01915-78,$(*)--.4..//97608,--,./0000//**'%&('$'%*(-//483'+00-/21-40(+.*2+:6:<375:5;;//-4150470)262/8.)+(*++%(,6546',0+2+,(0,4232934*,/1-/-,')&')0)'+01...*/730//%'%$&*/1--,+6*1+/9;42/.01065/3-0(0++*$%$)/(,)58&3(&&&'%*()/:699966*-)%$$#))/12--./626-7.-+'*'(+-13*+((3)(&)(,'%'&(())-./77368/+0/.4-/3-2--45/0*,%0(#+-,0+9608/.5(-*(,,((*,1420-)-.7*--5**')(&))','-7.,.6577802.'''(*+8-./.59+))*++455(8887430)+&)(%*+:86.7+,313.-*'+(*,2*%((&'#%')(-.*-%)(''&%&,+%)1767824%'%'&(&%''+/'%(%$#&%$.'&(()'*--000.7'((23,,$-&'3***))*/+,/2().)*+*601/-')%)/+)+-,(02**.&'%'9558667362*557/6.-/,-'*+*.2++2.%*(+-$'''(**,).63:)((,01)%(+)&')*()+&%%.,-./:4.04*,00//303/1602/80-/478;91+%(*+,+,)*,.5./+(-+,06+)-,22868&/,%
@1bee4010-e845-4a46-824d-a7cee1fbb4be ch=132 read=38825 start_time=2019-12-13T00:05:48Z barcode=BC01 runid=2c9cf7bc05858273f10e7d7ec552fc0bd742dc3e
CCACAAGGAGGCAGCAGTAAAGGAATTTTCGCTTTAATGGGAAACCCTGACCGAGCAACGCCTACCGCGTGAAGAAGGTTTTCAGTTATGGCTTCTGTTATAAAGGAAGAACGGCAGCTGAAATGGCCGAGTGACGATACTTTATTAAGCCACGGCTAACTACGTGCCAGCAGCCGCCTTGTTAATACGTAGGTGGCAAGCGTTATCCGGAATTGTGGGCGTAAAGAGGTGAGGCGGCAGCAGGGTCTGTGGTGAAATACCGAGAAGCAGCGCTTCAGTAAACTTCGCCGAGAAACCAGGCAGCTAGAGTGCAGAAGTCTGGTAAAGGAATTCCATGTGTAGCGGTGAAATGCGTGATATGGAGGAGGAACACCACCAGTGGCGAAAGGCGACGATCTGGCCTGCAGCGGCCTCAGTCGAAAGCGTCATACCAGAGGAACCAAAATGGATTAGATACCCTAGTAGTCCACGCCGCTAAACGATGAGTACTGGTGTTGGATGTCAAAGTTCAGTGCTGCAGTTAACGCAATAAGTACTCCCGCGCCTGGTACGTTCGCAAAGAATGAAACTCAAAGATTGACGGGGCCCGCACAAGCGGTGGGCATGTGGTTTAATTCGAAGCAGGGCCTTACCAGATCGCCCGACATACTCATAAAAGGCTCCAGAGATGGAGAATGGCTATATGAGATACAGGTGGTGCGTGGTTGTCGTCAGCTCGTGGATGTTGGGTTAAGAAGTCCGCAACGAGCGCAGCCCTTATCGTTAGTTACCATCATTAGGGTTGGGGACTCTGGCGAGACTGCCAGTGACGGCTGGAGGAAGGCGGGGATGACGTCAAATCATCATGCCCCTTATGACCTGGGCTACACGTGCTACAATGGATGGTACAGAGGAAGCGAAAGCCGCGGGCGAAACAAAACCCATAAAACCATTCTCAGTTCGGATTGTAGTCTGCAACTCGACTGAAGTTAAGATCGCTAATGCGGAATCAGCGCCGCGGTGAATGATTCTCGGGCCTTGTACACCGCCATACACCACGAGAGTTGATAGCACCAGAAACCGGTGGCCTAACGCGAGAGCTATCTAAAGGTAGGATTGATGATTGGGGTGAAGTCGTAACAAAGGTAACCCGG
+
+,%'$%0)(/+0.)1(,++,'%&')+18-)$$$)$(()')'&,,*;+,-23.--.-16/%+*'',1-135.-)%))'+.784.*1.1,.1.*)+&''(.-/5:-+)1/'-0*(2.,-,+(&*3*+,,)'&(),5.-%*',+/))+/03*.3.5654026343758699303//15*,%%$)('/&-./5623116:.93*+4785-,((/*)-,&+,4887/:7/(&*()'())5383,//(),-/-*+,3761434*.-&)%%*-()%)(&*2-/*-.*+&&&%,(**((%(.4,/137.----0.-..//%&,)(,,'(*,+**%(+(5,;96402//1545:766:8.,*'&'%%%&(51/+(1--.,*,*%&%%&0,9..,/)+0,325//,,+3/5;760.'-+'*&',)*+/,.34*.-*($$%'&(+'(*+(,&-43(%%(&2+/(//669((&3363422,/.28*'*4:02)&(%(',*,-+24,.))(43253-95/288/,,%*)*44889484126/-,*&,*,-55)(+(,)'(%$$**/52-245+*+311+,1*+9/+&)%')-(1,.30,91.0/436515115634331.056:7,7-5/)))%)%+('*%&&'*+),$*)(('&+18787777558;1*)8136+,)%)118/-+&+)'()+11,.21165453/6009898576879568641+--/311.+-/-/4+451:.-'*(',-,*,099..,,-30&.2'+*+.6-5-/),-(17&02(0'''*&7(,383.14.,&'(&(*-.842-%))*+)+**+5+*0*)-+-+*01).02368988:1./1;;99,62)(0511346:9:968/.,).)*/98134313800/10(2&,)-*-+)(&&&&')4/-.)5)))*''6;<65;4-/0::60036;66803./'*,),/,-+055789432400&.-,3.-08,,)--1)*%$#%')*(-+,0('(%(+*,*/0/-2)&$(04580,'%'*,)*)/.46498(+(//35)-+,*)*/($&'())',&%%4.(7938538642-'*&(%'&&().'13*.:+-3.&3314...00.:/326..+./--/-//8288-*6-/408,70
@76245bb5-c4b6-4519-ac2e-12abb491ba5a ch=34 read=41454 start_time=2019-12-13T00:05:46Z barcode=BC01 runid=2c9cf7bc05858273f10e7d7ec552fc0bd742dc3e
TGGTTACTTTGTTACGGCTTCACCCCAGTCATGGATCACAAAGTGGTAGCCTCGAAGGTTAAGCTACCACCTACTTCTTTTACAACCCACTCCATGGTGTGACGGGCGGTGTGTACAAGGCCCGGGAACTTATTCACCGTGGCATTCTGATCACGGTACTAGCGATTCCGACTTCGCCCAGGTCGAGTTGCAGACTCCAATCCGGACTACGACGCACTTTATGAGGTCCTTGCTCTCGCGAAGGTCGCTTCTCTTTGTATGCGCCATTGTAGCACGTGTGTGGCCTGGTCGTAGGGGCCATGATGACTTGACGTCATCCCCACCTTCCTCAGTTTATCACTGGCAGTCTCCTTTGAGTTCCCGGCGGACCGCTGGCAACAAAGGATAAGGGTTACTCGTTGCGGGACTTAACCCAACATTTCACAACACGAGCTGACGACAGCCATGCAGCACCTGTCTCACAGTTCCGAAGGCGCAATCCATCTCTGGGAAAGTTCTGGATGTCAAGACCAGGTAAGGTTCTTCGCGTTGCATCCGGAATTAAACCACATGCTCCACCGCTTGTGCAGGCCCGATCGAATTCATTTGAGTTTTAACCTTGCGGCCGTACTCCCCAGGCGGTCGACTTAACGTTAGCTCCGGAAGCCACGCCTCAAAGGGCACAACCTCCAAGTCGACATCGTTTACGGCGTGGACTACCAGAATTATCTAATCCTGTTTGCTCCCCACGCTTTCGCACCTGAGCGTCAGTCTTCGTCAGGGGCCGCCTTCGCCGGTATTCCTCCAGATCTCTACGTTTCACCGCTACCTGAATTCTACCCCTCTACGAGACTCAAACGCCCAATTATCAGATGCAGTTCCCAGGTTGGGCCCGGGGATTTCATCTGACTTAACAAACCGCCTGCGTGCGCTGGTAATTCGATTAACGCTTGCACCCTCCGTATTACCGCGTGCTGGCAGGTTAGCCGGTGCTTCTTCTGCGGGTAACGTCGATGAGCAAGGTATTAGCTTTACTCCCTTCCTCCCGCTGAAGGTGCTTTACAACCCGAAGGCCTTCTTCATACACGCGGCATGGCTGCATCAGGCTTGCGCCCATTCACCCAATATTCCCCACTGCCTCCGTAGGAG
+
'')24+)''.,3:/-.%-6;7+822*+-/446(&,,,-008601*1&$&(*)-(+,*+*211+100/-',.,-/9:*03.'$(+*-0)(**0.*+4:7678872::859656658956*,4/*/8731*(%%++)55927*4.,.44./+*+%&&&,'(,%.,-.2117,-5876'&$$%,--.1673:33154760(5,23.22386214352.,-0:8564-6-),(&)*+/0/6-+.)*-405.02429/950/1,0-.35;+:*)$%'((,./120(%'))().0/+,&.77:8965---.-.1.-.98998,969-35::838+-)*+73,/3675271.198780099/+/1911*-/.+8376..+5+-0(.37(4*1211*/117'+148/8/0/<95/0/-',2,..9.8;.,23566340.3232131483-29142311/./4.23/+/(,,22/7*&*/*00.002.39583/-((./+.*),96.0+*,3576668:;97:70.-2/;/.,&(+,07....7(.'-)-+4;9;<12112223/,3,-.4.343:)5-77-)(,+(4(6,447;4,&&0;;2-858673.5.6.)-*+*48:/257/2//.85122/0.*.+**102),),+(+,+,25;68,8(2-)&'.554916,0-,-.3102563396--*,,-.398422371/&','(*:76;67;974;5/1406:.)//3/;<1/51/9-,*&)1237.--*.4337(,7922:065152/11+$().05/.-.+*,..:9968./65237;68...)((&+5-62.5/71*-333113/266,'&&'+1+,(,)',:679;59565-2,((373:,+*.+)*(-.#0-)('.000*%%%0*:::88;58:*))((&&$$$$$%'-,2,*'/,.-,+-1,,--7915:863-0,+55/)%&%%*+'*'-05/,.7908/..:188355455740,,)*/+++,+66+6*-)**+*%&+-67/1/2;-6:75,47.(76/.3-1.*+,'*)1+(-6*,09084;8<::<:6745.2,-)0-./185666707*,97,9-./2;+(-)&&))(++*+-+468-*,+)(''-1+-58(-*
@deb2e75a-ba07-4f40-9212-f5a17d29fec0 ch=104 read=73239 start_time=2019-12-13T00:05:45Z barcode=BC01 runid=2c9cf7bc05858273f10e7d7ec552fc0bd742dc3e
CCGGTTACCTTGTTGCGACACCCCAGTCATGAATCACAAAGTGGTAAAGCGCGCCCTCCCGAAGAGTTAAAGCTACCTACTTCTTTTGCAACCCCACTCCCCATGGCGTGACGGGCGGTGTGTACAAGGCCGGGAACGTATTCACCGTAACATTCTGATCCCACGATTACTAGCGATTCCGGCTTCATGGAGTCGTCAATGTCATCAATCATCCTCAGTTTATCGCTTCAGTCCTCACTGGTTCGTTGCGGGACTTAACCCAACATTTCACAGCACGAGCTGACGTGGCCATGCAGCACCTGTCTCACGGTTCCCGAAGGCATTCTCATCTCTGAAAACTTCCGTGGATGTCAAGACCAGGTAAGGTTCTTCGCGTTGCATCGAATTAAACCACATGCTCCACCGCTTGTGCAGGCCCCGTCAATTCATTTTGAGTTTTAACCTTGCGGCCGTACTCCCCAGGCGGTCGACTTAACGCGTTAGCTCCGGAAGCCACGCCTCAAGGGCACAACCTCCAAGTCGACATCGTTTACGGCGTGGACTGCGGGGTATCTAATCCTGTTTGCTCCCCGCTTTCACAGAGCGTCAGTCTTCCGTCAGGGGCCGCCTTCGCCACCATTCCTCAGATCTACGCATTTCACCGCTACCTGGAATTCTACCCCTCTACGGGGCTCAAACTTGCCGGTATCAGATGCAGTTCCCAGGTTGAGCCCGAGGGGATTTCACATCTGACTTAACAAACCGCCTGCGTGCGCTTTACGCCCAGTAATTCCGATTAACGCTTGCACCCTCCGTACCGCGGCTGCTGGCACGGGTTAGCCGGTGCTTCTTCTGCGGGTAACGTCAATGAGCAAAGGTATTAACTTTACTCCCTTCCTCCCCGCTGAAAGTAGCACCTGGCCGAAGGCCTTCGCCACACGCGGCATGGCATCAGGCTTGCGCCCGGTATTTTAATATTCCCCGCACCTGCCTTGCTCCGTGGCCAAGGG
+
1/+',5)-53:*,,&%'$(&+.3/(+*++--.6---.7;723/841:/'',-.276/050+,-('-3259))./05:2067;728:4.2/2/28)%(+829+./3;43249:7;:211.-1013469.022(3--..+++25068;67*'0-/5:2//.3.(&**+02145101./6531/','(,&+*+&&%&$$#####$$####$))%'&%$*'+,5(&&%#$%(&$'(-&&($%$&+%$##$-+,.632114,&/.)+&2-252+%,+$,,--.63332-,$$%)*24$.))*./8114765..-54,0+')3+2,513733865445362;;7.282:258;9:7890/0359,.4,3,3.;8348459-4,,,6690'.)0/<895+,.,+2224/13.-0-),./&6-542)&*,,72;4,.69//.+2;<,33+&&&(),-/306//.073+-.0*-++,.+---00**,(',(*,+--//,2*,1+--3535.(0940*/1732-2,,)*,.766401)*/-*+766697:8730**/+))*4666:68149/:4,-0-;9/',07(*%&$*'*,-03222355/)*+1&)/*&&)*4:7<8566..0&*-,-),,++&$&%'.1.46;146811-,,+*04/++9-3'1.../24572'0'135/-'&'&'5323223;++-0/9+64037,+292;21/92-)%,1-)(78..'.,0311+-.,4043:3:</6856:8770.--/2*11.1)(''+40:/+*,09452-).*&-%+1,*:9-00.43-7,,,99.:,*$()(.,0+-/-/1../191:<::997:--9;969957//3-288++6,//0,%)041,.-5;1-867/401,0371.0(')(&'&))),&(&$')++6+*+)%&%$%&*')*0--.+,((*1,4,204+02094*,-(+&%&+.-.947682(+((2+*)&%&%+,25+)&%$#(%('%
@c0a7cf56-cb2f-4cb9-b77c-59b25afe9d10 ch=35 read=45266 start_time=2019-12-13T00:05:42Z barcode=BC01 runid=2c9cf7bc05858273f10e7d7ec552fc0bd742dc3e
CTCTACAGGGAGGCATGGCCTGAGGAATTTCGGCAATGGAAACCCTGACCGAGCAACGCCGCGTGAAGAAAGGTTTCGGATTGTAAACTTCTGTTATAAAGGAAAGAACGGCGGCTACGGAAATGGCTGAGTGACAATACTTTATTAAGCCACGGCTAACTACGTGCCAGCAGCCGCGGTATGCAATAGGTGTAAGCGGCGTTATCGGAATTATTATGGGCGTAAAAAAAGAGAGGGAGCAGGCGGCAGCAAGGGTCTGTGGTGAAAGCCTGAAGCTTAACTTCAGTAAGCCATAGAAACCGGCTAGAGTGCAGGAGGAAGGATCGTGGAATTCCATGTGTAGCGGTGAAATGCGTAGATATATGGAGAACACCAGTGGCAAAAGAAGGCGTCTGGCCTGCAACTGACGCTCCAGTCCCATGGGGCAAATGGATTAGATACCCTAATGTACGCCGTAAACGTGAGTGCTAAGTGTTGGATGTCAAAGTTCAGTGCTGCAGTTAACGCAATAAGTACTCCTTACCGATGATACGTTCGCAGAATGAAACTCAAAGGAATTGACGGGGGGCCACACAAGCGGTGGAGCATGTGGTTTAATTCGAAGCAACGCAGAGAGACCTTACCAGGTCTTGACATACTCAAAGAAACCAGAGATGGAGAGATGGCTATATATAAGGATACAGGTGGTGCATGGTTTGTCGATGGCTCGTGTCGTGAGATGTTGGGTTAAGTCCCGCAACAGGCGCGGCCACCTCGTTACCATCATTAAGTTGGGGACTCAGCGAGACTGCAGGCAAGCTGGAGGAGGAAGGCAGGGATGACGTCAAATCATCATACCCCTTATGACCTGGAGCTACACGTGCTGGATGGTGCAGAGAGGAAGCGAAGCCGCGAGGTGACAAAACCATAAAACCATTCTCTCAGTTGGATTTAGTCTGCAACTCGACTACATGGGGACTGGAATCGTGGCCATCGCGGCGAGATCAACATGTCGCGGTGAATACGTTCTCGGGCCTTGTACACACCGCCCGTCACACCACGAGTTGATAACCTGCTGAAACCGGTATGGCTAACCGCAAAGAGGCTGTATCTAAGGTGGGATTGTTGATTGGGGTTGCAGTGTCGTAACAAAGGTAACCGGAAGATAGAGCGACAAACGTGAGGTGCTTCAAGGCACCGACAACTTTCTTCGCTGTGGCCATGAAAAAAAGA
+
&'+()($(.-*,.+)),'&'++)+)%&()+*68212-**)*&+/''*12832,0532053-00476/+//(0+3:833:+1*&')/,+-5/52632277*+1*.**-5/&12)3.)&('(%()#&&%%*%'(,1+('(&('('(*+.*$&(')*+/),00213).%,)**+*-5/,,**,.)'*'&'',**'+-2-.)()-/0/,1'2)/2.-25''.-.3159951/+(&')$,1,++-0298/97111,+,2.))'%'+342134,-*(),*&'%%&+&&%(&&''()+0+-*&)*/**''&+'')*,02-63))&((.4)+,)%&')$1-+++,+-*.+..199625,+*0/01/3942*.2+),')'(++//224/,,.+$&%'(+*(*/163<2131--(,-//.*.(')*5(%#%&/21*'0-*-1.01.+.1*26+&()%$%(-+2799:;831()',.'/)-./1,6..,84001-8-/182*5;98688-,4-8-6.025+(&((&%)0'''(,)**('('%-./90++)''/,*+20)+0,.,**&&&+*233*,1-')'$'(**/,006765(**'*%))0/;6-6032(*4-/.)0.0&%,*)'),%)&&0('&$&**+'((**(''%(++&&,+,.))+-.;::0,)',-.4.--.43.-%*(*-.3343722.+,+(*%*+6**+-,,+),.-8//0113999558478./2.824/2,6'&((%%&+-*%&&&'&$&$&$%%+'*0+,-*2/1,+1.(273020($&&&%*,0-,(%(')04(//10.1*'-,'(()&'166/3.-54:::;5././0,-')--*,,--/008/2.)*)(''%'(+6++**)7734./(')'&()&*&**+1--1)(*',''),//58554&'%)*)(%(.3)('&)#&'('+$0(''+-15/2,()+)*.-0/-$'&(''$%$$&%$&'$)$(%&%*-&&%')+*'*23*&&(*054--)+,0395*304;757/799407./,/,.-29.95')4.+,'*,)*++0.1-.*1'(&#$%%*-5/1:51.'%'*&$'*3,0135)(&&&$%,-*/1538.02-550/3)%&%$.-(,-+(*%)%(($()**.6456'/+7771'2*36255*)(2134482'.1.1-+/+)'&%%')&'*'+((*)-)))+.+-+)%%%%%(*''$&%%%)-**(#%
@67d9b6b4-bc0a-4673-867a-b7d077e70e6d ch=101 read=69067 start_time=2019-12-13T00:05:55Z barcode=BC01 runid=2c9cf7bc05858273f10e7d7ec552fc0bd742dc3e
CCGGTTACCTTGTTACGACTTCCACCCCAATCGCTGACCCACTGCGGCGGCGCTGCCTCCTTGCGGTTAGCTCACGGACTGGTATTGCCAGCTCATGGTGTGACGGGCGGTGATGTCTGGAACCGGGAACGTGATGCCGCGACATTCTGATTCGCGGTGCTAGTAACTCCAGCTTCTTGTGACGTTTCCAGCTACAATCCGAACTAAAGAGACTGGTTTTTAAAGTTTGGCTCCACCTCCACAGTGTACATCTCTCTGTACCCAGCCATTGTAGCACGATGTGTAGCCCTACCTGCAAGGGCATGATGATTTGGCAATCATCCCCTTCCTCCTGGTGCCAGGCAGTCTCCTTCGAGATCCATCCAATAATGGTAGTATTAACTAACGATAGAGGTTGCGCTCGTTGCGGGACTTAACATCGACACGAGCTGACTGACAACCGTGCACCACCTGCTCACCTTGTCCCGGGATTTCCTCGATTAAAAAGAGTAATGCAAGGGATGTCAGGGTGTAGGTGGAGTTCTTCGCGTTGCTTCGAATTAAACCACATGCTCCGCTACTTGTGCGGGTCCCGTCAATTCGCTGAGGTTTTAATCTTGCGACCGTACTCCCCAAGCCCGAATACTTAATGCGTTAGCGGCGACACGGAGGTGTTGAGCCCACACCCTGAGTATTCATCGTTTACGGCGTGGACTACCAGAATTATCTAATCCTGTTTGCTCCCCACGCTTTCGAGCCTCAGCGTCAGTTACAGTCAGGTCGCCTTCGCCACTGGTGTTCTTCTAATCTCTACGCATTTCACCGCTTCACTGAATTCCACTCTCTCTCCTGCTGCTCTAGATAACCAGTTTGGAATGCAGCACCCAAAGTTGAGCCCGGGTGTTTCATCCCTTAATCATCCGCCTACGCTCCCCGCCCAGTAAATCCGGATAACGCTCGCCACCTACGTATTACCGCCCGGCTGCTGGCACGTAGTTAACCGTGGCTTCCTCCTTGATTTGCCGTCATTATCTTCCCCAAAGACAGGCTTTACGATCCGAAAACCTTCATCACTCACGCGGCGTTGCTGCGCATCAGGGTTTCCCCATTGGTAATATTCCCCACTGCTGCCTCCCGTAG
+
7625190184;-00*---/1-1)%,44/-/-/,.0./.:3(+*))$())%((-.03876*/++-3337//1994607/.*(%'$+,+/3-+++,&+.634+.-3+7:/7..,#'%&&(*(++45*.+.//2.,+,(522231/,/7/13049-&&)'.*+++,+)&**13,,-.3,20,'*$%'(-,,++**+%$-2,,+(*1.0-+'&())''&((.;</28,-,4**0+.17116-.(%'&'.)/*..00'()+'%*)//()/06+0-'(&''$%''+*,&&)'15*%%*(&*()&))-,%%+,+)).4)*(*'&(+6(94,&%&+,+,(&&*+&%$(-/013770/'+.-(*'%(,)%(**0)('0**,,*),+*-/,,./2,+*('%&,+34121313-1++*'33.(''&&$),+*+++.,....43.((*),&4*%&$&$-))1/3.,-,*-..0-)/($&(('-74.2'*+,///68.*'%&()(*%&*'(0,9::8:1)'%(((%)+)''('0;85;,+)*+6,-,;3-//,5,:)/3//.**+).'(*6*2.6.-,.054+-*+'.072493,**+&-*0;<6,93042-/--04)2,.0521,/2'..)&'74)++5,8244070'+,*22569%-.0,3//-5.,-$//,%))/4++*%'(-7:7679797/'*+1,+--2.+/.,2&0%&-'*,865868884483'++6680$,)*-8,2**1665/.+/.47/216/,+'''&(%),::;6<978;479:;::9;9:39*+985532(.%((/0+*,0/(*/+-$'$$'*1/65,131.,)(),40.-%$)-/)*-69152;1:2<<078:990//.-38+1-)&('&)2.3***(.(+61+--10(*3-8-0.)*.,.-(&))-./0))(+--&,+182,2+..-/+482353/0+$(''(,,--4:34935*(-,+/97474/+../173,+'.+./9:6676)0.$%#%$'%(%03677309/00:/;:;+04,+*2()-57;;4611213..-4322497;;90101166749524;,/-,+'*1*,%)/-/92,492)-('&&&+'*+/688/-01..0/.6-/7/-017
@452b606d-0a56-4da7-902b-2906d9e6677a ch=34 read=41456 start_time=2019-12-13T00:05:50Z barcode=BC01 runid=2c9cf7bc05858273f10e7d7ec552fc0bd742dc3e
CTCCTACGGGAGGCAGCAGTGGGGAATATTGCACAATGGGCGCAAGCCTGATGCAGCCATGCCGCGTGTATGAAGAAGGCCTTCGGGTTGTAAAGTACCTTCAGCGGGGAGGAAGGGAGTAAAGTTAATACCTTTGCTCGTGACGTTACCCGCAGAAGAAACACCGGCTAACTCCGTGCCAGCAGCCGCGATAATACGGAGGTGCAAGCGTTAATCGGAATTACTGGGCGTAAAGCGCGCAGACGGTTTGTTAAGTCAGATATGAAATCCCCGGGCTCAACCTGGGAACTGCATCTGATACTGGCAGAAACTTGAGTCGTAGAGGGGTAGAATTCCAGTTGGCGGTGAAATGCGTAGAGATCTGGAGAGGAATACCGGTGGCGAAGGCAGCCCCCCCTGGACTGAACTGACGCTCAGGTGCGAAAGCGTGGGGCAAACAGGATTAAAATGCCTGGTAGTCCACGCCGTAAACGATGTCGACTTGGAGGTTGTGCCCGCTTGGCGTATTTCCGGAGCTAACGTTAAGTCGACCGCCTGGGAGTACGGCCGCAAAGGTTAAACTCAAATGAATTGACAGGGGCCCGCACAAGCGGTGGGGCATGTGGTTTTAATTCGATGCAACGCGAAGAACACCTGAATGACATCCACAGAACTTTCCAGAGATGGATTGGTGCCTTCGGGAACTGTGAGACAGGTGCTGCATGGCTGGCGTCAGCTCATGGCTGTGAAATGTTGGGTTAAGTCCGCAACGAGCGCAACCCTTATCCTTTGTTGCCAGCGGTCCGGCCGGGAACTCAAAGGAGACTGCCAGTGATAAACTGGAGGAAGGTGGGGATGACGTCAAGTCATCATGGCCCCTTGACCGGGAGCTACACGATGCTACAATGGCGCATACAGAAGCGACCTCGCGAGAACAAAGCGGACCTCATAAAATTCCGTCGTAGTCGGATTGGAGTCTGCAACTCGACTCCATGAAGTCAGGAGATCGCTAGTAATCGTGGATCAGAATGCCACGGTAGATACGTTCAGACTGTACACCGCCCGTCACACCATGGGGTGGGTTGCAAAAGAAGTAAGGTAACCCAACCTTCGGGAGGGCGCTTACCGCTTTGTGATTCATGACTGGGGGTGAAGTCGTAACAAGGTAACCGG
+
,010-.12<30521455/37589)-,,,5-,,/02;65876367927;8764-()'*&)*.198555344676.(,*+-89789'66,3+.0:3(0+/99<8.333:;+)+-,+**(&*+-5/./:.:.2443;-)*++$(**046;678.+0()1*'+,'(*,.-/+-.3-0/:0557;63,,)81&%-.-,*--1&)**()+8997:84;0:00*13+2-013;<::832;1..-/).'(/2).023,4.:/20:()+-%)*042,.55*.6;99:4755//.+)+-*++++;5122229181,&+)&&%%'&134-01*(+.,+*,'1(3,6*)+2)()*6:52,.,-/18:,++*+354:41,%*+.1.06837122.),*(--,-51046/()03-(#%%.,...0031425:888001-+-/44+.',2:25&:9.0,&&),'%072498-42.,(*',12239-6.*+',12686;790564:27175+'+,(-)&&-%')(,*)-'(*/178.-,3,,00/54:0/*%$)*('(224683)23:.-:-957:.459<;130738358'-15,,51+--/25240:115)/1/.*+-4/<<5.76:63/0.11-0/0*,4-+/)(+210*()(%(,*,(*)4363/3631***+,,879-/0/14816/.0+:20,+**-./36756:9:;:::54.,)'(*+//31..('#&%)&,+/1/88..2:474,8.30/61(,.+,+(&&%*,02:1,311.&'+.*0:438)3427541353/5:8,./0*%&&1,.003::;<4665729;22::0.4/.30314:;3488997867.-.-2,*(*'//46'%&&'*)'03''(,&)&(('*,86686<66:1././22*&*)&*0489897,+)')%%(3+&+086698701285-)-*,,33667:78.0(8*)'%&()140-'+*-0./(.''(.20/08(5)(&004110.+-*,./-9426662+-878:;452:1'(6522/159)+,6742+-&),+8:,+940/./7,6320&&',13:78898+'**))1+*+-/,)*&-)1-1850:+)/7,5547426.')0/,,5468:513/0111776+,-,1--.3778937)6,5:9:79
@290f2926-21f0-4ca2-a257-d384b1acf8e7 ch=275 read=40363 start_time=2019-12-13T00:05:57Z barcode=BC01 runid=2c9cf7bc05858273f10e7d7ec552fc0bd742dc3e
CCGGTTGTAACGACTTCACCCCAGTCATGAATCACAAAGTGGTAAGCGCCCTCCCGGAAGGTTAAGCTACCTACTTCTTTGCAACCCACTCCCATGGTGTGACGGGCGGTGTGTACAAGGCCAGGAACGTATTCACCGTGGCATTGATCCACGATTACCTAGCGATTCGACTTCGTAGGTCGAGTTGCGAACTCAATCGGACTACGACGCACTTTATGAGGTCGCTTGCTCGCGAGGTCGCTTCTCTTTGTATGCGCCATTTAGCAGCGTGTGTAGCCCTGGTCGTAAGGGCCGCGGTGACGACGTCATCCCCACCTTCCTCAGTTTATCACTGGCAGCCTCAGCGCTGAGTTCCAGCCGGACCGCTGGCAACAAAGGTTGCGCTCGTTGCGGGACAACAACATTTCACAACACGAGCTGACGGCAACCATGCAGCACCTGTCTCACAGTTCCCGAAGGCACCAATCCATCTCTGGAAAGTTCTGTGGATGTCAAGACCAGGTAAGGTTCTTCGCGTTGCATCAGATTAAACCACATGCTCCACCGCTTGGGCCCCGTCAATTCATTTGGAGTTTAACCTTGCGGCCGTACTCCCCAGGCGGTCGACTTAACGCGTTAGCTCCGGAAGCCACGCCTCAAGGCACAACCTCCAAGTCGACATCGTTTACGGCGTGGACTACCAGGGTAATCATTTGCTCCACGCTCGCACCTGAGCGTCAGTCTTCGTCAGGGGCCGCCTTCGCCACCGGTATTCCTCGAATCCGCATTTCACCCGCTACACCTGGAATTCTGCCCCCCTCTACGGACTCAAGCTTGCCGGTATCAGATGCAGTTCCCAGGTTGAGCCCAGGGGATTTCATCTGACAACAAACCGCCTGCGTGCGCTTACGCCCAGTAATTCCGATTAACGCTTGCACCTCCATTATTACCGCGGCTGCTGTAACGGAGTTAGCCGGTGCTTCTTCTGCGGGTAACGTCAATGAGCAAAGGTATTAACTGCTCCCTTCCTCCCCGCTGAAAGTGCTTTACAACCCGAAGGCCTTCTTCATACGCGGCATGGCTGCATCAGGCTTGCGCCCATTGTGCAATATTCCCCTGCTGCCTCCCGTAGGAG
+
3,'.,/++*/,,+,59506680./11'+)*52/++*0/(0+3/0***+/0**16/)(%%()2-5-,./27;6688;06;5+00'130$&(-*()///0.--23.:8//1,-0+-,152094;-482:96899<423922:1.%(*&+*4/()+*1,*.+++34547.4+.2381)-()))+++.8/./&&4579/:/6(9.:84231201-+/*,*/.22006'(.,*+--,/0+/,*+)+/41323;945578::9;88;,')((+-'*0.*)+,06./27758,8+',-28((,-+*)&'.,*,*+-358))0*,.,.*9246;403334501+%*+//-''(%')--22.2(%(5-084888:89978558<*,(,.141988/20---8/*&''()6.67;211-5..-4%%6545564)..%*+2346*5///9.233.,..+,49353,,3+..)-+*2'(8630.)).+,/+*+/65435943-1306468;*3))3*0-:<879213,:-,,000%+())/58.5100267757/17)))'')*+760224/86;5*))'-(((-5:1:7/5,,(-,61./110148-).(0+2010/-3-8-00.+-/,,12203+/,(.4-//28540+-/+.-.617.7+2-221/-1/2546;5-00:3348:341./0.,-(*)-*-%+1.*/,/-),++7*.747931.-.12----.7<:92:():;.692,0.319:205.06232/2--2%',,).*,+057/0092014,,&+07634252442815674/36*5/)*+78.-,,4.-49.314493111/37::9.90'**)-,&35,+%(110+0;0..*+(')/0574698<8:<73323453*./*+2186/0694711.,-02323/,/,')#,+,5+%0)*7;67;8677566,++'%(('&%)161228-72,-1908<999;8:65788211.6.00679;)5*1/.714/4-1-37'3+4,.096-*447*2+()(*074(*,*32-,,-,2,20956<823-.*+)+**.5:50//-.9)79557/3-7:-+/6.0,3.:2435524/))**(-,(09+,+),&''
@42318060-7c5a-422e-b457-d4535b73ea34 ch=223 read=42850 start_time=2019-12-13T00:05:57Z barcode=BC01 runid=2c9cf7bc05858273f10e7d7ec552fc0bd742dc3e
CCGTTACCTTGTTACGACTTCACCCCAATCATCAATCGCGCACCTTAGACAGCTCCTTCCTTGCGGTTGGGCACCGGCTTCGGATGTTATCAACTCGTGGTGTGACGGGCGGTGTGTACAAGGCCGAGAACATCGATCACCGCGACATGCTGATTCGCGATTACTAGCGATTCCAACTTCATGTGGTCGAGTTGCAGACTACAATCCGAACTGAGAATGGTTTATGGGTTTCGCTTCACCTCGCGGCTTCGCTTCCCTCTGCACCATCCATTTGTAGCACGTGTAGCCCAGGTCATAAGGGCATGACGGTTTGACGTCATCCCGCCTTCCTCCAGCTTGTCACTGGCAGTCTCGCTAGAGTCCCCAACTTAATGATGGTAACTTAACGATAAGGGTTGCGCTCGTTGCGGGACTTAACCCAGCATCTCGGCGAGCTGACGACAACCATGCACCACCTGTATCTCCTTATAGCTATCTCTCCATCTCTGGAGCCTTTATGAGTATGTCAAGACCGGTTTCTTCGCGTGCTTCGAATTAAACCACATGCTCCACCGCTTGTGCGGGCCCAAATCGAATTCCTTTGAGTTTCATTCTTGCAGACGTACTACTCAGGCGGAGTACTTATTGCGTTAACTGCAGCGCTGAACTTTGACATCCAACACTTAGTACTCATCACGTTTACGGCGTGGACTACTAGGGTATCTAATCCTATTTGCTCCCACGCTTTCGGGACTGAGCGTCAGTTGCAGGCCAGATCGTCGCCTTCGCCACTGGTGTTCCTCCATATATCTACGCACTTCACCGCTACATGGAATTCACGATCCTCTCCTGCACTCTGGCTGCCTGGTTTCTATGTACTGAAGTTAGCTTCAGGCTTTCACCACAGACCCTTGCTGCCGCCTGCTCCTCTTTACGCCCAATAATTCCGGATAACGCTTGCCGCCTACGTATTACCGCGGCTGCTGGCGCGTAGTTAGCCGTGGCTCTAATAAGTACCGTCACTCGGCTACCGTTTCCTGTAGCCGCCGTTCTTCCTTTATAACAGAGTTTACAATCCAGCCTTCTTCCTTCACGCGGCGTTGCTCGGTCGGGGTTTCCCCCCCATTGCCGAAAATTCCCTACTGCTGCCTCCCGTAGGGAG
+
.&&-8./334..4%,-24984,5:8)7-031)*7685,0*++5./3(*'%(.124/031*+,**'.,0'3**$)*0503,6.:5:24200/6-.*1.06;:966562:2-01+-..128:85840)('*&'%%$%&*&(39.000879677507<758746:5421/001407..'-*0.%($%%*+-+*-2;03*0001585;940.2617.2.031328;:,77;55;72)+/21478892-2/-4;1//1+52)*1+++',3246:695))*&-,&&&)''%$$$$$((*,/342,95-012454158)..1788:.9*0+56::1--+-+(-1514402//-0/26745()&&&'().79,-,'*'1+.-.0,.+%&(,*34.12211,0+,0**&'(394;34-97435562/8+*'0-,-+-.2/.//345465+6698<:97546;46954334313/00./184644**++/99/-,)(-6+*,'$&(*70..//:4876-,)%$''')'*(+)**')'(+53400-60;46<000/-//..-3-.,8+,-'1.76/3+*+*+-&,(*6+72;70059;;869;-6.-.''771314/,-..'(+/)-&(**(+((,(&%$,'&$%%%('(*&)-27700:,,,5241/.1.,+.-%-32577693)+..8.()(*++45:7:9756034-,/./-6-+40--.:-+))66./2../;91,:7875445777:(220-1-34364124326728:6:657<99765244;4622801267::71300+/62635747702*)+/,'(()%'(.+-,)*.-4./0././/.%'()76.285<:6535+.)*'*+((3(*'*2;5*8:2+8/*)31+,)(/07,1*(&+,3758:6.+./501.71+,*,(',5/18981/.2.1172.+*')14&-5-,0474291343446566751,)%'(1-107+..;0:5.++'&.1/48+/23899:-333,1++$(&$+1*.+))*++0038;9887596/19,)*0/.+%))2:9--0./4+'%),,1/32392:9552439738401452;69,276.;3003::5+)3)(-/,/9574;+8,'%,-,.521/,/8,+1.3+'''
@023ea026-7b17-4082-9e10-17a5c66d04d2 ch=338 read=35632 start_time=2019-12-13T00:06:07Z barcode=BC01 runid=2c9cf7bc05858273f10e7d7ec552fc0bd742dc3e
TTGATGTGCTTCGTTCGATTTACGTATTGCTGGTGCTGAAGAAAGTTGTCGGTGTCTGTGTTAGCCCCTCGCACTGTCGCTCTATCTTCCGGTTACCTTGTTACGGCTTCACCCCAGTCATGAATCACCAAAGTGGTAGCGCCCTCCCGAGGTTAAGCTACCTGCTTCTTTTGCAACCCACTCCCGTAGTTGGCGGCCGGGCGGTGTGCTGCAGGCCGGAACGTATTCACCGTGGCATTCTGATCACGATTACCAGCGTTCGACTTCATGGAGTCTTGAGTTGCAGACTCAATCCGGACTACGACGCACTTTATGGGTCGCTTGCTCTCTGGTCTTCTCGCTGTGCCATTGCCAGCACTGTAGCCCTGGTCGTAAAGGGCCGCGGTGGCTGACGTCATCCCACCTTCCTCAGTTTATCACTGGCAGTCTCATGCAGTTCCAGCCGGACCGCTGGCAACAAAGGATAAGGGTTGCCGCTCGTTGGGACTTAGCCCAACATTTCTGTACGAGCTGACGACGGCCATGCAGCACCTGTCTCACAGTTCCCCGGCGATCTCATCTCTGGCTTCCGTGGATGTCAGGGCCAGGTAAGGTTCTTCGCGTTGCGCATCGAATTAAACCACATGCTCCACCGCTTGTGCGGGCCCCGTCAATTCATTTTGAGTTTTAACCTTGCGGCCATTGCTCAGGCGGCGAACTTAACGCGTTAGCTTCGATACTGCGTGGGGAATGCATAACATCCAGTTCGCATCGTTTGGGCGTGGACTGCCGGTATCTAATCTGTTGCTCCCCACGCTTTCGTGCCTCAGTGTCGATGTTGGTCAGGTAGCTGCCTTCATGGATGTTCCTCTGATCTCTACGCATTCACTGCTGAATTCCCGCTACCCTCTACCTCTAGTCGTCCAGTATCACTGCAGTTCCCAGGTTGAGCCCAGGGCTTTCACAACGGACTTAAAACGACCACCTACGCACGCTTTACGCCCAGTAATTCGAGTAACGCTTGCACCCTTCGTATTACCGCGGCTGCTGCTGGCAGTTAGCCGGTACTTATTCTTACAACGGTACCGTCGTAAGACCTGTATTGGGGCTTTTTTTCGTTTCCGTACAAAAAAAAGCAGTTTACAGCAGAAAGGCCTTCGCCTGCACGCGGCATTGCTGGATCGACTTTCGCCCGACAGCCATTACTGCCTCCCGTAGGAG
+
####,*,(.152226/,*32-)01603:../0-+.1233-)-,*/,9/./.7/02/,+-*0,&%,.-'&''('&&%+*,234667778/7(/+9+.040-/1+-/-/285385;2/0594543:83*-&('%'(*,))*./0:41-'')&)(+038,21/1.''(*,,*..0*..,07,)./18+-1./05/5).%,%)0721,.)&%'(%&%*++&(*(*+&*&*'&$,)+/08111:2-234.)-.,90,-&&&&%//.)%+171()(&&%'('%*.16803-/2506(8.0/08035.246815-1./2..-*0.-&'(&$%)'),,*/)+'.+4)$%+&&$$*'-+&$""&'&)')+--17,,77885075,27353&&'&)'%&')/13576-7+,&0-,30*,0#-)8-,/144.4-*%21212$%##%)2*-'%&-.+3.9;28414/13+61*/,60/*.-).2+/,*,04144--2.1/2(&%)'*.,32;50***.0,,22)*(/033)0390635*-0-352433/0)+%.+/-00)+*+%#$%'+,69600(%$&&-+(',:89534()/(2/')*(*).,:<:9<:56082,,')+.0,.-2.4;899,-,*,--17.29/119%2(+(31/10*&)-*&,&'$&**%(&(7<;,3628.7--,00/(20.0.2'*/5&,,*)2/,1,1,.10.6/+-/93444)-'()*++)(&%$'$&((/44674/.02:86757754730'%,,1250---/.)--++)&,73,%&+/*,-575,/1-018334:98865),/-.-$%+..9/8-2)-,,(',//47653(**97:4893---%&(()/.+%(#&)06.*033595173273('*/.18,---*2834(%0554.,+*,/45,%&$%)*/08,(&'06/7--.1/,**(+)*.0--.//881/+,*377)+220-&(.(*,-.12/,)'-',.,22)*.322/*'()',71&'4(**).25297.0-5.+22,..62.,)&)&&&&&&+++*).%*&)&+,+,.4-1*%%&$%')*%-1332*-('($&&('-&'%(),*0202-82.,-29.44-3235482:030/0/749-+,3&3#$)++*2-76:3+,++,-*.,/,65064.07;9981*)')5*,-.-()%)$%')'+'$&&&,1/3:)+1,4**'
@c7820bd6-6e2a-4c2f-914a-d2b67ce743c4 ch=324 read=41479 start_time=2019-12-13T00:06:07Z barcode=BC01 runid=2c9cf7bc05858273f10e7d7ec552fc0bd742dc3e
CCGACTACTTTAATCATCGAATACACCTTAGACAATCGCTTCGCGGTTGGGCCACCGGCTTCGGGTGTTATCAACTCGTGGTGTGGTGGCGGTGTGTACCAGGCAGGCCATATTCACCGCGACATGCTGATTCTGATTATAGCGATTCCAGCTTCGCTCTTAGTCGAGTGCGGGCTACGTCAGGCGAGAATGGTTTTATGGGTTTTGCTCACCTCGCGGCTTCGCTTCCCTCTGCACCATCCATTTGTAGCACGTGTAGCCAGGTCATAAGGGCATGATGATTTGACGTCATCCCGCCTTTATATTGTCACTGGCAGTCTCGCTAGAGTCCCCAACAATGATGGTAACTAACGATAGAGGTTGCGCTCGTTGCGGGACTTAACCCAACATCTCACATTTTGAGCTGACGACAACCATGCACCTGTATCTCCTTAAGCTATCTCTCCATCTCTGGAGCCTTTATGGTATCAGAGACCTGGTAAGGTTCTTCGCGTTGCTTGAATTAAACCACATGCTCCACCGCTTGTGCGGCAATCAAATTCGCTGAGTTTCTGTTCTTGCAGACGTACTACTCAGGCAGATGCCCTGTGCACGTTAACTGCAGCACTGGACTTTGACATCAACACTTGCGTATAGTCGTTTACGGCGTGGACTACTAGGGTATCGTCTATTTGCTCCCCACGCTTTCGGGACTGGAGCGTCAGTTGCAGGCCAGATCGTCACTTCGCCACTGGTGTTCTCCATATCTACACGCATTTCACGCTGCGGCCAGATTCACGAATTATCTCCTGCCTCTAGCTGCCTGGTTCCCTGCGCCGGCTTACTGGGTTAAAGCGGTTTTCCGCCACAGACCCTTGCTGCCGCCTGCTCCTCTTTACGCCCAATGAATTCCGGATAACGCTTGCCACCTACGTATTACGCGGCTGCTGGCACGTAGTTTATTACGTGGCTTTCAATAAAGGAATTACCGTCATAAACACCATTTCCTGTAGCCGCCGTTCTTCCTTTATAGCAGAAGTTTACAGTAAAACCTTCTTCCTTCACGCGGCGTTGTCAGTCAGGGTTTCCACCCCATTTGCCGAAAATTCCCTACTGCCGCTCCCGTAGG
+
($'$.0'.,-+/5.4797%)%&$(&/)*((*)''')*')0(.*/.404'49:2/4/3.--/-,764-4--,,1(''*(20621*(()*'),.2*(%%&'+'.33,(+(('**..,-6<467778::;;8561+%&''&$%$'(*4514.)$(,1,$$'&+()+-0+(%$&(&04///.)+5%(*+%'')1-.7/9:8-/1:6-:.)$$'1,/30/-0(1129,)+3,:7()201/.1.+..9387*'''(('-./32+*,,,-923*/*+*-,)03/331)51'&*+-558+91,'-+&(+&'%'%$*7%('/)-+,.11/*)-,+-..+88.,''(0),/66:36956798551+&))5+;543336/60/04:53-,-2,2+(-526989933+0--,+)%%%(13874811256/.,*1+.335549&-'(%%%',-88764257330135')0-38.*/*))$)**&(*05254622/*02;97:7-1./5*'')'&,//3;9::34'348818./60514,-**)%%#%'(,-+-5-''0)).2:0/&(-6,-,%%$')3)))++*122,,12+,)('0/,*%/(*%*)0,5,0147,00/0/0'&',.9122,13+2.()&%%$&%'(&$(%++46++--+,,/6,55354/')%++0*$(.,+48-,2-6:8-/./-4702)::623+)%'')::4-7,+++2142'1889595().(')84,./2501327*,**,01-4+1,1.3-6;),,+()($%&%'%$&'-*+&&%#%.&&)*,10+*()),**)+,076015++*/+(&'&&*-,++3),*.1(*,-//'((&()+,))$&$$&&()3;08///88932:3----6920680)4-20+.-,$'%/,7/218:8;920/3)+,%'()'3*2*--&*++.52445-5-*%+((&%)+&&'$$%(*00+,,+'*1,49*+&%&'%'4:787*(),,)),0*):6/,&&$%&*,.0689+)/+.3.58,-.'1.*/++2;8*'%$'-78-199;87:7-.,-((%&&+(*.)&&&$'+0%.5-2:3%%%+21)'+.3.18/22/.34/8*('*((('%((44)*854(
@54d0d5dd-9435-441d-970f-3c4da8031ee9 ch=35 read=45335 start_time=2019-12-13T00:06:16Z barcode=BC01 runid=2c9cf7bc05858273f10e7d7ec552fc0bd742dc3e
CTCCTACGGGAGGCAGCAGTGGGAATATTGCACAATGGGCGCAAGTGATGCGCCATGCCGCGTGTATGAAGAAGGCCTTCGGGTTGTAAAGTACTTTCAGCGGGAGGAAGGGAGTAAAGTTAATGCCTTTGCTCATTGACGTTACCCGCAGAAGAAGCACCGGCTAACTCCCGTGCAGCAGCCGCGGTAATACGGAAAGTGCAAGCGTTAATCGGAATTACTGGGCGTAAAAGCGCACGCAGGCGGTTTGTTAAGTCAGATGTGAAATCCCCGGGCTCAACCTGGGAACTGCATCTGATGCAAGCAACGAGGTCTCTCGTAGAGGGGGGTAAATTCCAGGTGTAGCGGTGAAATGCGTAGAGATCTGGAGGAATACCACCGGTGGCGAAGGCGGCCCCCCTGGACGAACTGACGCTCAGGTGCGAAAGCGTGGGGAGCAAACAGGATTAGATACCCTGGTAGTCCACGCCGTAAACGATGTCGGCAGGTTGTGCCCGCTTGAGGCGTGGCTTCCGGAGCTAACGCGTTCGTCGACCGCCTGGGAAATACGGCCGCAAAGGTTAAAACTCAAATGAATTGACGGGGTACACAAGCGGTGGAGCATGGTTTTAATTCGATGCAACGCGAAGAACCTTACCTGGTCTTGACATCCACGAGTTTTCCAGAGATGAGAATGTGCCTTCGGGAACCGTGAGACAGGTGCTGCATGGCTGTCGTCAGCTCGTGTTGTGAAATGTTGCGGTTAAGTCCGCAACGAGCGCAACCCTTATCCTTTGTTGCCAGCGGTCCGGCCGGGAACTCAAAGACTGCCAGTGAATAAACTGGAGGAAGGTGGGGATGACGTCAAGTCATCATGTACCGACGGTTTACCTGGCGCATACAAAGAAGCGACCTCGCGAAATTAAGCGGACCTCATAAAGTGCGTCGTAGTCCGGATTGGAGTCTGCAACTCGACTCCATGAAGTCGGAATCGCTAGTAATCGTGGATCAGGAATGCCACGGTGAGGAATACGTTCAGGCCTTGTACACACCGCCCGTCACCATGGGAGTGGGTTGCAAAAAGAAATTAGGTAGCAACCTTCGGGAGGGCGCACCACTTGTGATTCATGACTGGGAGTGAAGTCGTAACAAAGGTAACCGG
+
3/611280:7./32277355076.52.820,,.-61,31+%(%'&'*+0.-**))*)1/*,03377723/%(+)(28516'2404&.-6-%,'(+72/+-/3:0*..,-,3-'((0:3,1.1)+&**+1-(/12*1,+.2(*'&*3,*++*-*&,**/-..---&)*)*32+,2.4.(,++**)*,++1../87/1()).1599799312/.0)6-4.7.22:;8411370)'',/),))$(,-.58:9+00/-458446.**&'+*)*4;1*1*,,83+2*'%)+,'+...,,)(')*('%''(+(''')'()-.)-0684,,.776-01*/*5/,*4876----366/04,+,/0--,*%*6689/,4./6-.,(&/*7:-9,,+/1/3+'+70<85))0:46,&&*)*+++/0142:12,&('&)&1-'+/))*.0;*9-26)1.,-8879<4./0/./-3-&)+38507:6+,*+,660+0-.,2.,,93;3%(.+,-*-255,776,5*)+$&))781-,)'+&&(,237<:;<863-((*(*5/73/-.28.-9.82<9+379277//)1.3,'%%*)'$#''+,()--447:.0))*/*9:;*.-11/.'()-00246.0.*(+**,,-5640.2258410100+&(+%((.:0,*+,*,-410./62.6+39674(75537:583+11421-+*.----/396:;99674&)..23547<43/)-2*+/6+%+0,4/9*+3-&(*%('))*-/0784-',+023.95./;5573233981+1-2+.4+-+,1/*+()'60/1.%,.*+&((+,')..),*(*)*((33+227896787446787,&&'$$(&'%*'&$$$$&.+.1004554445)&&'(-.1574527)((&&'-/+31:86:860+20-+02:9::498862/,1)10/*()*)86010..0//277856324//1295:75..,*0226343:9;;/4++&((+16,*,)-,'&*&0..'3.188*-&3)-+(+)*)+*19-87.*//.0.0//'(%''-3,.:.04<8/*&)*%,&&,%%$%%-4237;9+:1-.5)('(&2-+*-.+-,*6,+45777404*'&*),,++31359518'*,0189:23
@4c98ede5-4a5d-425d-99b7-3c6f3e0c4db1 ch=19 read=29975 start_time=2019-12-13T00:06:27Z barcode=BC01 runid=2c9cf7bc05858273f10e7d7ec552fc0bd742dc3e
TTGATGCTTCGTTCCAGTTGCACGTATTGCTGGTGCTGAAGAAGTTGTCGGTGTCTTTGTATTATGCCTGTCAGCTCTATCTTCCGGTTACCTTGTTACGACTTCACCCCAATCATCAATCCACCTTAGACAGCTCCTTCCTTGCGGTTGTTTTGGCGGGTGTTATCAACTCTCGTGGTGTGACGGGCGGTGTGTACAAGGCCGAGAACGTATTCACCGCATGCTGATTCGCGATTACTAGCGATTCCAGCTTCATGTAGTCAGGTTGCAGACTACAATCCGAACTGAGAATGGTTTTATGGGGTTTTGCTTCACCTCAGCGGCCAGCTTCCCTCTGCACCATCCATTTGTAGCACGTGTGCTTAGCCCAGGTCGTAAAGGGGCATGATGGTTGACGTCATCCCCGCCTTCCTCCAACTTGTCACTGGCAGTCTCGCTAAGTCCCCAACTTAATGATGGTGGCTTCGCTTGATAGGGGTTGCGCTCGTTGCGGGACTTAATAACATTTCACGACACGAGCTGACGACAGCCATGCACCTGTCTCAGCGTCCCCGAAACACCTAATCTTAGGTTTGCACTGGATGTCAAGACCTGGTAGGTTCTTCGCGTTACTTCAGATTAAACCATGCTCCACCGCTTGTGCGGGCCCCGTCAATTCCTTTGAGTTTCAACGCGGTCGTACTCCCCAGGCGGAGTGCTTAATGCGTTAGCTGCAGCACTGAGGCGGAAACCTCAACACTTGGCGCTCATCGTTTACGGCGCCTTGGACTACCAAATTATCTAATCTGTTCGCTACCCATGCTTTTCGAGCCTCCAGCGTCAGTTGCAGACCAGAGGCGCTTCGCCACTGGTGTTCTTCCATATATCTGCGCATTCCACCGCTACGCATGGAGTTCCACTCCTCTTCTGCACTCAAGTTCAGCAGCTTCTGATGCAATTCTCGGCGGTTAGCGGGCCGAGCTTTCACATCAGACTTATTGAACCACCTGCCTGCACTCGCTTTACGCCCAATAAATCCGGACAACGCTTGCCACCTACGTATTACCGCGGCTGCTGGCGCGTAGTTAGCCGTGACTTTCTAAGTAATTACCGTCAAATAAAGGCCAGTTACTACCTCTATCTTTCTTCACTGCAGAGCTGCAGGCCGAAACCTTCTTCACTCACGCTGACGTTGCTCCATCAGACTTGCGTCCATTGTGGAAGATTCCTACTGCTTGCCTCCCGTAGGAG
+
&&&%(%*+1/-2:)**.1)''&)*++-3.004021243).&*))+0)00&.*%*)-44,-&-+&&%(()33/))+.320697/3/(2/8--)/)%+)&)2089:5,168.113856468./4(*(0('(74/12367786+*((('1,*&%&%'+.,'--/.0501227221//34,8751/476<:7-75562/-1+4-8470024;63876;3&'%$%(*99881897/3/)0.,.0)01539010*&+.011/./2246'')10/105685/0090/0,*4--,+)*-+/90:<1/3+7820:8+*35:.+1/.7%&$(&('$)*++/6*)4/-..085777198+'&')/+/01520+,+*,+;3),)**2805-*.2-(&('()'++7(++/089/9+/,-0166/(+/).&+1,*-868636/..2241)(1&,),,49--,,,/,2,,-*'*+)**)3&$$&%&'+)*05+)()*,.,3.36*.,5.,*1,0)&)(*&.4))+,-/524321557788990-.-'(&'&+2024523,+-008-3*'&*'%()1--7.,+-%*&(-3-01448;9948773../458803)6.;:59813152/1:68%+&,'')-,3.*+562-'*%%&&&&,'*+6-374,.1338682%%)+-,.4:3)/((&+*0,5+0*-,9;9--776,-)**++0+2.-/9373)14402///).,,)*+()()/5*133+3/&(,+'1/'002399-92-*0+6-++-+..2--0+.2/')*+'*1205/4)*1<6456064*%&$%),,(1*++,,+-*++++00+236./07945-+&%&'%('+-,08577,'*'*:842-*&'),.1-&%*+/.4;31-/3/43/2&,-124'+312-'()+((.)3./01'.-/01/2;53+4--../.()&+((&+)//84-,$*,*9%'$%*(-'&%+)-722,+,-/()2.4-.38.&013295-,)&##''*0/*).+)%.--2,-,,1...-3.7/*,))),-3.06*/1/136707/-8<60310046/7-,(/(016531052886///91/&(*&&.6.;008777/1*)*/,.121,,-13383888954503:404;8,)'%$'(&&(,&-%*,.&&(/-(/.326<7433-%'(*,.+/45633348657.-01.5-/./-)(3-++/210*'(-*2(()&&&)%(/832;4-1.5*,'
@db5e12bb-593a-48cb-a1cb-f42d93c089c4 ch=35 read=45337 start_time=2019-12-13T00:06:21Z barcode=BC01 runid=2c9cf7bc05858273f10e7d7ec552fc0bd742dc3e
CCGGTTACCTTGTTACGACTTCACTGATCGTAGGTCACCAAAGTGGTAAGCTCCCGAAGGTGGCTACCTGCGCTTCGCAGCCCACTCCCATGGTGTGACGGGCGGTGTGTACAGGCCGGGAACGTATTCACCGTGGCATTCTGATCCCACGATTACTGGCGGTCCGACTTCATGGAGTCGAGTTGCAGACTCAATCCAGTTTACGACGCACTTTATGAGGTCCGCTTGCTCTCGCGAGGTCGCTTCTCTTTGTATGCGCCATTTAGCGCCCTGGTCATGGGAGCCATGATGACTGACGTCATCCCACCTTCCTCAGTTTATCACTGTAGTCTCTTTGAGTTCCCGGCCGGACCGCTGGCAGCAAAGGATAAGGAGGTTGCGCTCGTTGCGGGACTTAACCCAACATTCCTGTACGAGCTGACGACAGCCATTGCAGCACCTGTCTCACGGTTCCCGAGAGCACATTCTCATCTCTGAAACTTCCGTGGATGTCAAGACCAGGTAAAGGTTCTTCACTTTGCGTGAATTAAACCACGTGCTCCACCTTGTGCGAACCCCATCAATTCATTTGAGTTTTAACCTTGCGGGCCGTACTCCCCCAGGCGGTCGACTTAACGCGTTAGCTCGAGCCACGCCTCAAGGGCACAACCTCCAGTCGACATCGTTTACGGCATTAGCTACCAGAATTATCTAATCCTGTTGCTCCCCACGCTTTCGCACCCTGAGCGTCAGTCTTCGTTGGGGGGCCGCCTTCGCCACCGGTATTCCTCAGATCTCTACGCATTTCACCGCTGCACCTGGAATTCTACCTCTACGAGACTCAAGCTTGCCAGTATCCGTCACGGTTGGGTTGAGCCCGGGGTTCATCTGGCAACAAACCGCTTGCGTGCTTTACGCCCAGTAATTCCGATTAACGCTTGCGCCCTCGTACCGCGGCTGCTGGCACGGAGTTAACCGGTGCTTCTTCTGCGGGTAACGTCAATGAGCAAAGGTATTAACTGCTCCCCTTCCTCCCCGCTGAAAGTACTTTAGCCAGAAGGCCTTCTTCATACACGCGGCATGGCTGCATCAGGCTTGCGCCCATTGTGCAATATTCCCCACTGCTGCCTCCCGTG
+
0.,20;445362/3,-,(108255411/1&'#)&()%*%/+)*,-54*%$()/-+*,)*&,'-+/,32,(*&(/,,%*+*/4*)--19,)./876543628977:311,042((%''*,-)&+%-&)/-/5;5915/(184300.1+*'-./0:/..&2,1+-254378;87861,..2104/7+*)+-557/:.3)%,&4,$%+,4/3)229:4431*'--/%'1)*,12/1+),(++-(%'*,34,46,+32/14357-11''*,367612884$'%)-(.894/.//*(())00../-/.8.+/.59332302384,.08824'-0251..4./67:88:2+2/11:55757+8*)*$(-3)204968)1',)2637/119667021861--'+(0-(++,,2,*'%%%%'*05878756-2117421(*-16657:4665.1'*)6:;8:0+))$()4536<1/223535('+0*,6.6:8::<;;79:424755001039+.22<8:;934/54)(***,0-1.<99:10&/+/13+%*&',*415)'((%&((+-,93<7(*.++)-353)%%&$%%'(++-/010-*0*550''/+0'32430/-0,922100:32248'((+-*,*,3./00*51**002410/,+,098785787186'(*1,%-'('(*3495-/,..-0267:69:119<.32264)*1-,19--24/19'(*1467910/-+-.+)+*..557,03249631(+022316255;2--2((-234796635--83.-4903-$*'+,*'+3%7*5.)36-.)(,,+2/459-0,03:138&.5-10$&-**-1414-/./911149+*694-441//*2++2+.7;976)+470.)&)*+02/0414/,-/759::60.1.**)&&*&*-(-5/.1$)$()((4323646530+0+4'*1,.'613::---<-9<:755&887::7455/832..(38*/+((%)-*)0&(%2.+,0366539;/-19847/-/*++)%&%+*%&*'+40:7987;9+)(($''()+)*.,4/-,...3*46655)1-48.%0))+762:202/,(*($'*+43--0+/80--+
@004283a8-319b-4238-aae2-ace709302f2d ch=13 read=30303 start_time=2019-12-13T00:06:20Z barcode=BC01 runid=2c9cf7bc05858273f10e7d7ec552fc0bd742dc3e
CCGGTTACCTTGTTACGGCTTCACTGATCATCAATCCCACCTTAGACCTGGCTCCTTCCTTGCGGTTAGGCCACCGGCTTCGGGTGTTATCAACTCTCGTGGTGTGACGGGCGGTGTGTACAAGGCCGAGAACGTATTCACCGCGACATGCTGATTCGCGATTACTAGCGTTCCAACTAATGTAGTCGAGTTGCAGACTACAATCCGAACCAGAATGGTTTTATGGGTTTGCTTCACCTCGGCTTCGCCCTCTGCACCATCCATTTGTAGCGTGTGTAGCCCAGGTCATAAGGGGCATGATGATTTGACGTCATCCCTGCCTTCCTCCAGCATTTACTGGCAGTCTCGCTAAGTCCCAACTTAATGATGGTAACTTAACGATAAGGGGTTGCGCTCGTTTGCGGGACTTAACCCAACATCTCACGACACGACTGACGGCAATACATACCACCTGTATCTCATATAGCTATCTCTCCATCTCTGGAGCCTTTATGAGTATGTCAAGACCTGGTAAGGTTCTTCGCGTTGCTTCGAATTAAACCACATACTCCACCGCTTGTACGGCCCGTCAATTCCTTTGAGTTTCATTCTTGCGAACGTACTACTCCAGGCAGGTACCTTGTGCGTTAACTGCAGCGCTGAACTTTGACATCAACACTTAGTATAAATGTCGTTTACGGCGTGGACTACTAGGGTATCTAATCCTATTTGCTCCCCACGCTTTCGGGACTGAGCGTCAGTTGCAGAGCCAGATACGTCGCCTTCGCCGGGTGTTCCTCCATATATCTGCGCATTTCACCGCTACACATGATTCCGATCCTCTCCTGCCTCCTGGCTGCCTGGTTTCTATGGCTTACTGAAGTTAAGCTTCAGGCTTTCACCTGAACCCTTGCTGCCGCCTGCTCCCTCTTTACGCCCAATAATTCCGGATAACGCTTGCCACCTACGTATTACCGCGGCTGCTGTACGTAGTTAGTATTGGCTTTCTAATAAAGTACCGTCACTCGGCTACCATTTCCTGTAGCCGCCGTTCTTCCTTTATAACAGAAGTTTACAATCCGAAACGCTTCTTCCTTCACGCGGCGTTGCTCGGTCGGTTCCCCCATTGCCGAAAATTCCCTACTGCTGCCTCCCGAGGAG
+
///32;2480;00:031(009231'$)()9:93:/65-,2..0,.34*()++.2766*.&-+/0:3:'586:258-60052*5-2+2-,+000..-,-)+.)*4458:4<91(,+-1/25378+251,%(*--(,+05335:567::8:::9:99;:69:343/+1577887;(1&(+)'*(-+.495456875)*/.//318/0/'&-,$%'(((1/9:://13847;:.23:34393.&)),1,%&'0'75211157;;:173++/-.0.2663-...4/&)**,-)1+('/-./855864190,-267::85:5.029266872+%&&$(3+*/.1.-*02-)316974./54,+,-.1.1.,-/.453.*)'2,.,.0&%))-*)6(*+32709:--73;5/+)+/+-/--2.20.00-03'3+*++.1/)/+(,-/)%)++(3,*08023132352354.3665930/(16-/866232)-687<;130/*.09737,7,23160663-(.,:5490+-,*-$&-+0&(/020<9891010++++1-06)*3,++''%)&))&+,/54:1,7:/+-019-,*,3/-6,1**4628562/12/,*0-*%(%''+'(*'/,-,505/3344,--)+,.-0,+-/**3*2-*&(')*,')''*.,0+*,/0090$)(//013:154142-143012766;/6+,)09-./.9791*--//;5/'991-,)&$&..:26660*,&&'-11121&-.027795:63/.&''*(*6/,/26-0/2262,)0-0126/,)-2.3345//%)*+.9-*()-8.-.1255/-'(+++-633398766098,(*,+60.5.1202-./800+.12.(58.6:--123$%%63;-6*),()6649;/.,++4)(,/63552.+&+*.168;0527396:52162*55*/3.2436.7.-663/21//..5-&'+)-(+-*(&&')++/,.96.-31/9:3*1-/221(#&,,.43205:23985++,)(-4/&&'*,9125/+*03/00,+)(''*.:*%-.70.+(03,5-.2227;74392,011174441//01/:3+(,.,*4884+3.,7:3/3/-.42,($&)++.//050-(')(,))(
@67708ec0-6f3f-4ad5-8a8d-7c5c545664fc ch=5 read=29302 start_time=2019-12-13T00:06:17Z barcode=BC01 runid=2c9cf7bc05858273f10e7d7ec552fc0bd742dc3e
CCAGTTACCTTGTTACGGCTTCACTGATATCAATCCCACATGGGCCAGCTCCTTCCCCTTTGCGGTTGATACCGGCTGGGTGTATCAACTCTCGTGGTGTGACGGGCGGTGTGTACAAGGCCAGAGCAATATTCACCGCGACACGCTGATTCACTTGATTACTAGCGATTCCAGCTTCATCATGATCCAGTTGCAGACTACAATCGAACTGAGAATGGTTTTATGGGTTTTGCTTCACCTCGCGGCTTCGCTTCCCTCTGCACCATCCATTGCTTAAGCACGTGTAGCCCAGGTCGCCAAAGAGCGATGATTTGACGTCATCCCCGCCTTCCCTCCAGCTTTGTCACTGGCAGTCGCTGGAGTCCCAGCAATAGTGGTAACTAACGATAAGGGTTGCGCTCGTTGCGGGACTTCCAGCCATCTCACGACACGGGCTGACGACAACCCATGCACCTGTATCTCGCTATGGCTATCTCACCATGGGCCTTTATGAGTATGTCGAGACCATAGTGGAGTTCTTCGCGTTGCTTCAGATTAAAACCATGCTCCACCGTAGGCCCAAATCAATTCCTTTGAGTTTCATTCTTGCGAACTGCTACTCAGGCTGAGTACTTATTGCGTTAACTGCAGCACTGAACTTTGACATCCAACGCCCAGTACTCATCGTTTACGGCGTGGACTACTACATCTAATCCTGTTGCTCCCCACGCTTTCGGGACTGAGCGTCAGTTGCAGGCCAGATCGTCGCCTTCGCCACTGGTGTTCCTCCATATATACGCATTTCCACCGCTACACGCCCAGATTCCCGATCCTCTCCTGCGCACTCTAGCTGCTGGTTTCGCAAACTTACTGAGATTTAAACTGGGCTTTCACCACAGACCCTTGCTGCCGCCTGCTCCTACGCCCAATAATTCCGGATAACGCTTGCCACCTACGTATTACCGCGGCTGCTGGCGTAGTTAGCCGTGGCTCAATAAAGGAAATTACCGTCACTCAAACTACCATTTCCCTGTAGCCGCCGTTCTTCCTTTATAACAGAAGTTTACAATCCGAAACCTTCTTCCTTCACTGGCGTTGCTCAGTCAGGGTTTTACATTGCCGAAATTCCACTGCTCCGTG
+
3/,./5++)-)%//(+07-/,,&(&')-*-/+1,55+$*&)''$(%()/,28(,:1/*00+)0)-6)(&(&)%%%%''+,-+2*,2-(+*++0/203/.1416%-5/-)'/21/0.18.013(*(&,*&+/6;-+.0,7751+0-.11/595--+.,/37,+%$$$)02;,-(%)*-,)*%$($%.0'&++6+04886706,616226(*())',+.,789--00:35/8/+-492018/2))%/-.,*$&3+364----*&+0.068061('-&(%(*+-,-&&&&(/,)+,+-(&(27,&$&%++..(,4+//1+56834790-096658*+32,)*(,./27666362-122(+)&)+++04*-#('.(**.0975801224/,/,-'-/*4-212254581'*,6-*&&&%(%+1(+-+.+.00415'+$,,,)01/8869;*-50/(-,')245665%%*'+*/124-,('#')(*%))'&'**(/++,00121.)(''&%%(',2.4--/9858-////7-1172(,,,,19;.241*+3436+.)$#%&'/20%('(+**+9765:.,)+2;9629;/10../)*)%$&,'+--0581-*&$''(2))8-+,&/112122:4144598791066--1991+2/1*)'$')+./1.,00-/37(+(,,,)&)')630+'&'*224:41//'+,)+,299/.,++54.-)99642*'&')7537/9-,''((4000:7172'*++1159<77674325:9756;250.,-))*356<82('-*+,,,/*.)*('&)-)4/0*+025822-06-/1'*&'(*...2-,*'*-.82*&(',*'(()+.0)&&*0/244...48279/.*+.,..456;,,0,.-.-/+/632))($&*-...*/-,***4+0/;08/('$(.,05://6-+0/3327/04-/)3-0/333-*')),160.150,&$*+)(1,4:.00'-*(*'/.*++%&*+$&%%'&*102;,2,$'&'(+,2+,-.27--,,**2,+,1,1+())(1.(&)*775*(+,)-7.7./918.93%,')'((,*)),,%'-.,25/640*'((193660137.:4+&))')(17-,*
@c5f8dcab-4734-4b71-9eb6-0ca683ec59f3 ch=411 read=40899 start_time=2019-12-13T00:06:35Z barcode=BC01 runid=2c9cf7bc05858273f10e7d7ec552fc0bd742dc3e
CTAGCCTTGCTCCTACGGGGAGGCGCTGATAGGAATTTTCGGCAATGGAAACCCTGACGAGCAACGCCATGAAGGAAGAAGGTTTTCGGATTGTAAACTTCTGTTATAAAGGAAGAACGGCGGCTACAGGAAATGGTAGCCGAGTGACTGATACTGATAGAAGCCACGGCTAACTACGTGCCAGCGCCGCAATACCGTAGGTGGCAGGCGTTATCCGGAGTTATTGGGCGTAAAGAGGGCAGGCGGCGGGTCTGTGGTGAAAGCCTAAAGCTAACTTCAGTAAGCCATAGAAGTGAGCAGCTAGAGTGCAGGAGAGGATCAAGGCGTTCATGTAGCGGTGAAATGCGTAGATATATGGAGAGGGCTTTTGAAGTGGCGAAGGCGACGATCTGGCCTGCAACTGACGCTCCAGTCCAGAAGCGTGGGGAGCAAATGGTTAAGATACCTAGTAGTCCACGCCGTAAACGATGAGTACTAAGTGTTGGATGTCAAAGTTCAGTGCAGTTAACGCAATAAATTACTCCGCCTAGGTAGTGCGATTCGCAGGAGAAGTGAAACTCAAAGGTCGGTACTGAGAAGCGGTGGAGCATGGACAATTCGAAGCAACGCCAGAACCTTACCAGATCTTGACATACTCATAAAGGCTCCAGAGATGGAGAGATGGCTATATGAGATACAGGTGGTGCATAGTTTGTCAGTAGCTCGTGTGGATGTTGATTCACGTAGGGCGCAGCCTTATCGTTAGTTACCATCATTAAGTTAGGGGACTCTGGCAGGACTGCCGAAGTGACAAGCTGGAGGAAGGCGGGGGATGACGTCAAATCATCATGCCCCTTATGACCTAGAACACACGTGCTGTGGATGGTGCAGAGGGAAGCCAACGAAGCCGCGAGGTGAAGCAAAACCCATAAAACCATTCTCAGTTCAGTTGTAGTCTGCAGCTCGGCTACATGAAGTTGGAATCGCTAGTAATCATGAATCAGCATGTCGCAGTGAATACGTTCTCGGGCCTTGTACACTGCTTCCGTCACGCACGAGAGTTGATGCTTGCGAAGCCGGTGGCCCTGGCAAAGGAAGGAACTGGCATCTAAGGTGGGATTTGATGGTTAGAGGTGAAGTCGTAACA
+
$'#$&%&&&&(0*'(*%.5-)++(&%''(/+****/9;2,1:76;74+.4,0:1**(+*,(+.1203,&)))73760+0.3629771-7,11&3*.*+-648/9+++--,/7/6.24-/-+).-0+&''(+0.,.*++,.8,,,-**'##&%&&+'+,,),*'+/23../&*0/420)4,.-,()',.*+,..*(('(*)5,18210:88.8-+,''+%%)+*/2165425:0)*'*44-(/,+*)&'**++))32664+,)*,0+)((###)'),-,+,-55.15,1.-,-$'%%*,,-032/.//05668-+'/0,-,+%,&$&*)%%'&&%((-0++07,..012246840%(-1.,%-/*&####%%%*(*5,))1/7277512653345;6786931/-($'&()*1/8)&%,'(-/45;3((*+99.+)-,/,((,879;93)4&&155-/,.6./0;:/+),,+,-,754,*+0/:1:++(**,4...8933312.0/1..*),,1-04*1)(*.49444,*,3/,-($%'+2,*&&&//,*,)'*%(,+-00*.((&'''+,$%&**()-)*+-,15&&&%%&'#%(2-96*-2,.1-0,))'*-//1,2-.6-.(./586560,)**+(&-7*-*++:*)),--::9.+*)*-'110.-*+-.07548/4/.15.1424&+')('++(&'%%'(6'/''&*(*)'%%%1')%%%%%(1-+%&%),('+,01/15.,-,)-824497;0(')+&)*+.)*0/1,2/')*)%(()((''(('((%%&'01,(.*'&))''-27+*:646//./50./67502(33.'*((()).,*%)(((&&',*+2+('&*:687-,+'),+,/)()&)&$%%',-*.2$&()+1-0/7(/)05)02*)138:489::;888/12-&$,*/'+,121,*---21,'&)--0'(*,**32929779512//.3202%&().,1+-52656404%,277:3(1-3/..4(787955'/&)'*)),'+'&$()*-))%'''&&'0.+')#%%$#%%&(%*,*,/,1.'%&%&+',*,3,,+''&'&$%$%+.0/2+(-&,-'0**&%+),3.+,'-*%'(0-/634434.
@788d6fee-1bc1-405b-98c6-f3dc7fcd4d24 ch=239 read=56079 start_time=2019-12-13T00:06:37Z barcode=BC01 runid=2c9cf7bc05858273f10e7d7ec552fc0bd742dc3e
CCGGTTACCTTGTTACGACTTCACCCCAGTCATGAATCCTGAAGTGGTAAGCGCCCTCCCGAAGGTTAAGCTACCTGCGCTAACCCACTCCCATGGTGTGACGGGCGGGTATTAACAAGGCCGGGAACGTGATTCACCGTGGCATTCTGATCCACGATTACTAGCGGTTGACTTCATGGAGTCGAGTTGCAGACTCAATCCGGACTACGACGCTTTATGAGGTCCGCTTGCTCAAAGAGTCCTTCTCTTTGTATGCGCCATTGTAGCACGTGTAGCCTGGTCGTAAGGCCATGATGACTTGACCTCATCCCCACCTTCCTCAGTTTATCACTGGCAGTCTCCTTTGGGTTCCCGGCCGGACCGCTGGCAACAAGGATAAAGGGTTGCGCTCGTTGCGGGACTTAAGCAACATTCACAACACGAGTGACGGCAACCATGCGCTTTCACGGTTCCCGAGGCACATTCTCTGAAACTTCCGTGGATGTAAGACCAGGTAAGGTTCTTCGCGTTGCATCCGAATTAAACCATGCTCCACCGCTTGTGCGGGCCCCGATCAATTCATTTTGAGTTTAACCTTGCGGCCGTACTCCCAGGCGGTCGACTTAACGCGTTAGCTCCGGAAGCCACGCCTCAAGAGGGCACAACCTCCAAGTCGACATCGTTTACGGCGTGGACTACCAGAGATTATCTAATCCTGTTTGCTCTCCCACACTTTCGCACCTGAGCGTCAGTCTTCGTCAGGGGCCGCCTTCGCCACCGGTATTCCTCCCAGATCTCTACGCATTTCACCGCTACACCTGGAATTCACCCCTCTACGAGACTCAAGCTTGCCGGTATCAGATGCAGTTCCCAGGTTGGTGAAGTTTCTGTTCTTAAAACCTGCGTGCGCTTTACGCCCAGTAATTCCGATTAACGCTTGCGCCCTCCATTATTACCGCGGCTGCTGGCACGGAGTTGGCGGTCCTTCTTCTGCGGGTAACGTCGATGAGCAAAGGTGTGCTTTACTCCTTCCTCCCCGCTGAAGAAGTACTTTACAACCCGAAGGCCTTCTTCATACACGCGGCATGGCTGCATCGGGCTTGCGCCCATTGTGCCAATATTCCCCACTGCTGCCTCGAGGGAG
+
4-*,18-0428//1)-257::8/40/+**03.0..345+**-+)+.00-.,,.293105,*,2.4.837/34345.((&&*)*+//()(,4+*33/0/2378247*)+()(/-,.1330853./0.,,86./-3*+-3021666:;844477.,-,104./01//'+-,,,.343876+''(+6476:56259788,8/6557596/.2.2).*13021010.1/.117-..,$'&%%*-.32;3654;801451.-/6.9--(,*+%())))&+2-.08:83-5,&'$%(+./00.33.+)*&%&(*067-0255;46/3)*-90,/275,0**(24:7:3/:60456836,&*3-26212.0-51132/34&-%),7)-+'(.,.4522224.-,57/)'%'%$)*/.05.)*+38656'%)')./,'+*&..7/-+'%)((()+.76502+)*+0,*-./;3.-,)+70,20-.../;881-+((,/<666,3**,1;::<:89180//628'((,,,0:/56'*,.45423.+(+'**,*(/+-57,(&)-,6.;4*396&))/3;<-98181/+,,5/',-0-67+%,((+'./12+4+6*//*-+)&%-/2-1.,1)*03454666,())290///261:-5(5,56888858897<1../80/14:.,-,5;.-)('0++-936:7:8827<8-./-&11.(0/.37/+*+'-31311388956657<:388*499-9956;6<:9:;457/5332522.1.))-/4335612/1&0780/23+,.,,)/31120/02-)/4.**.,,2.+0.354+('),10994:887;459;88688;33)).+/(+&#%'&*,72../,)%&%(,0),1&'*0003.+**&&,-78.+./064:/3./0857-**)%)+*,6./28/7/00900;3,,)+134/5-+%(21,-36(1,.4--'/*2292675/50./8,+06..,,)1.79/*0+(*()*,(&*,3:,0/0,/690+/0-,2%'&')**,+)*/02171+--.-197;77<8)),*&*+-29566472103466,4--.7/22/::-,7/..02.5/00-754-'))*+))*+(/((*3*')
@e193507c-5949-46db-9f76-61b6386a5738 ch=244 read=85145 start_time=2019-12-13T00:06:45Z barcode=BC01 runid=2c9cf7bc05858273f10e7d7ec552fc0bd742dc3e
CTCCCACCGGGAGGCAGCGGTGGGAATATTAGCGCAATGGGAAACCTTGATGCAGCGCCGCGCGTGAGTGATGAAGTTTCGAATCGTAAGCTCTGTCTTTGGGGAAGATAATGACGGTACTGAGGAGGCCACGGCTAACTACGTGCCAGCAGCCGCGGTAGTAGGTGGCGAGCGTTATCCGGATTTACTGGGCGTAAAGGGGAGCGTAGGCGGATGATTAAGTGGGATGTAAAATACCCGGGCTCAACTTGGGTGCCAAACTGGTTATCTAGAGTGCAGGAGAGGAGAGTGGAATTCCTAGTGTAGCGGTGAAATGCGTAGAGATTGAGGAGGAAGAACACCAGTGGCGAGCGACTCTCTGGACTGTAACGACGCTGAGGCTCAGCGTGAGGCAAACAGGATTAGATACCCTGGTAGTCCCACGCCGTAAACGTGAATACTAGGTGTGGGGTTTCAACACCTCCGTGCCGCCACTAACGCGATAAGTATTCCGCCTGGGAGTACGGTCACTTAAAGATTCTCAAAGGAATTGGCGGGGACCGCACAAGTGGCGGAGCATGTGGTTTTAATTCGAGCAACGCGAAGAACCTTACCTACATGACATCCCTTGCATTACTCTTAATCGAGGAAATCCCTTCGGGGACAAGGTGACAGGTGGTGCATGGTTGTCGTCAGCTCGTGTCGTGAGATGTTGGGTTAAGTCCCGCAACAGAGCGCAACCCTTGTCGTTAGTTACTACCATTAAGTTGAGGACTCTGGCAGAAGACTGCCTGGGTTAACCAGGAGGAAGGTGGGGATGACGTCATCATGCCCCTTATGTGTAGGGCTACACGTGCTACAATGGCTGGTACAGAGATGCAATACCGTGAGGTGGGCCAAACTTAAAAGCCAGTCTCAGTTCGGATTGTGGCTGAAACTCGCCTACATGAAGCTGGAGTTACGCAAATGTCGCGAATCAAGAATGTCGCGGTAGAGCCGTTGAGTCTTGTACACACCGCCCGTCACATGGCGAGAGTTGGCCACCCGAAGTCCGTGAGCCTAGCCACAGGAGGCGGCGGCCGAAGGTAGGGTCAGCGATTGGGGTGAAGTCGTAACAAAGGTAACCCGG
+
'*.,&$'%&,,*....0/)689;/0.,(/.(*-(3/:345)&+*-117.../*+'*'7/++&(./.%'),34--+*)::2.+/-//076),0140772::*08.*-/131:1127.83+,&('.+*(**1*,+/+-..2445.736;30+'*---/27.+%*&,-/0-)*),234:420(1+,241/04:3/2277;4,59-(-.29937417698-6.41)-099882/**1,(%9+&.7658..(&&&/6(''$#*/0.15769345550/120/1+0,/)+,,&'$-*--+3-.3)),43,)--5:43,56,,297.--,)1+((++(*.,93461.37(657;2((**2551/0.03:6775/4/.**+,./*(+*(4+,**-1//,0/2820%5:003./2758;01566626/5+*,868679<75*,*(+*,,/*.02443983-8:467645;68748342249.6453/**(($,+(,.898867863/&&$+),,565$($%1)),&0(,*..;.+%*(,0+))&*20+4***,2,'')(.-0-*,-141028.:;21778,)&%'/+-**,.4*,110-1/16,++')+,5874;2.1,,-0;//.2-806/0%$+'.1+*1;5296,.84087615143835988::6778-97:357999,++*./74566:7202215:2.-(8.-(+,55.//'.'(**+/858292+2'./20;0,1.--7.11.0699+1..-37222//*-+))*)**+98674052.80509-0/,/,/1-20.473137786+.-)-57171.-.55642+&()33156613)+386664:42:8980/,,++-+*.*-./2-985-.+-+++,/.82;421-28:--0974776/-/8/:3/*40-.-3-.31:0139894,++,,0.7...43)+10--&&).+(**-')'+,)+)''$$%$''&&+))*.'$'%&&%&$23-:-,,23--,1,-.37+,32+)&&&&&'(*)0,&&')),72+,.--.3./1101+')'*,#$$,*(+0-(,*..,)102)/*,*.)(*001//20.67.+'*+)+-1456138(//2378;+68
@913d6393-6efe-4672-96d4-39c5960704fc ch=8 read=38122 start_time=2019-12-13T00:06:42Z barcode=BC01 runid=2c9cf7bc05858273f10e7d7ec552fc0bd742dc3e
TTGGTATGCGTTCAGTTACGTATTGCTGAACTGAAGAAGTTATCCCAGTGTCTTTATTATGCTTTCTGTTGGTGCTGATATTGCTCCTACAGGAAAGCAGTAGAATTTTTCGGCAATGGAAGCCCTGACCGAGCAACGCCATGATGAAGGAAGAAGGTTTTCGGATTGTAAACTTCTGTTATAAAGAGGAAGAACTGGCGGCTACAGGAAATGGTGGCCGAGTGACGGTGCACTGATAGAAAGCCACGGCTAACTACGTGCCAGCCGCGGTAATACGTAGGTGGCAAGCGTTATCAGGTGTGGGCGTAAAGAGGGGCAGGCGGCAAGGGTCTGTGGTGAAAGCCTGAAGCAACTTCAGTAAACCATAGAAACCAGGCAGCTAGAGTGCGGAGGATCCGTGGAATTCCATGTGTAGCGGTGAAATGCGTATGGAGAGGAACACACCAGTGGCGAAAGGCGACGATCTGGCCTGCAACTGACGCTCCAGTCCCGAAAGCGTGGGGAGCAAATAGGATTAGATACCCTATTAGTCCCACGCGCCGTAAACGATGAGTACTAAGTGTTGGATGTCAAAGTTCAGTGCTGCAGTTAACACCAATAAGTACTCCGCGCCTAGGTAAAATTGCATTCACTTAAGAATGAAACTCAAAGGAATTGACGGGGCCCGCACAAGAAGCGGTGGGTATGTGGTTTAATTCGAAGCAACGCGAAAGAGCCTTACCAGGTCTTGACTTATACTCATAAAGGCTCCAGAGATGGAGAGATAGCTATGAGATACAGGTGGTGCATGGTTGTCGCTCGTGTCGTGAGATGTTGGGTTAAGTCCCGCAGCAGGCGCAACACTTATCGTTAGTTACCATCTCATTAAGTTGGGGACTCTGGCAGAGACTACGACAGAAGCTGGAGGAAAGGCGGGGATGACGTCAAATCATCCCATGCCCTTATGACCTGGGCTACACGTGCTGTGGATGGTGCAGAGGAAGCGAAGCCGCGAATTGAAGCAAAACCCATAAAACCATTCTCAGTTCGGATTGTAGTCTGCAACTCGACTTACATGAAGTTGGAATCGCTAGTAATCGCGAATCAGCATGTCGCAGTGAATACGTTCTCGAGGCCTTGCACCGCCCGTCACACCACGAGTTGATAACACCGAAGCCGGTGGCTGCTACAGGAAAGGGCTATCTAAGGTGGGATTGATGATTGGGTGAAGTCGTAACAAGGTAACCGG
+
$%*-.,*()&*22.20,(-+..-8.0051.($(*.'+,(*.'.1++'//7946;5*/+$&%)04//7/8/3.979.--*&/)%%$'()-0&1)''*'((2),%)&69::,,3;89971((*$)-)')*/2.0-244502.'%(#((1413/-&((*62;8742:+1-'+02.,05/2(1/**/4,)&--/4/28)%%-'(*,-5534/*+&(*.*'*0,''*,-/+*()%)$'()*/,)-2+*6.--/1--.50,*+%0))'&%*)---,,/*('*(-+0,+3227:4775<6/6),3./04612//26-)*,32-/+/3(*)'(*-/+*''&*+443153.075/0,)*&&%*,2+3367'),--,+26.5:516//,..32311110-,/+327*+.8+8*8*;:87221)*../99144/-2369774/++%+1-81-/+.7.0-5/.-2/+-//89:433204171008821//.3.0.9&&)/33.()33*-15446-*(-1;;-(34-.2-,.102;)('+**,092)%)')*-32:;;;20-0/.+-022681475;5:58,2/29924:8242../.1145;)1(&)./0.0)&,(+-26-.&*2.&)*((,%#*%#%#1)(+)/(0,+*41/16/-965;,.-+.2/00,0/41.81)-,.-(&***-.532.'%)-*/1-5::9;9;6-3-,-36334454'&&*-/.30/8&',242600)(())%***,-.,))()*-())+-+88.+*''*))(''%%'(+./04//611783325598:1+(')(27:9992111168312,12/504./70%$&'(/-/550-1'-%(*-/00-70**.,*-823/*)*1:86018.891256632*)*((,227)**'(1%'))-.2,)0*/5'4,9+-/4,388;::054,,.)*-.+(0'43*,,,-/(260//0/134--))-+%%)+85762/+3.,*((%(&('(.,18,/*,%*&'42...;;91<;255:5./'$)3/12'-+9.,5*.,,126877670-001-/,*,')*/./,*-.9/:;897443224552)+*+1/5)&,.02/0,/%-,+.,001(0213/('1*4%%%$$%'*0/6('))'+&%&&(+,-,+(&&*)&&'*&')&(-)/%***+,''$'&'0'1*'0/11&44350//,58.,2-,-.//16171/&-(()--578965,5-298962
@a4e57207-eb64-43ba-ad4a-b757e029bbf5 ch=12 read=31304 start_time=2019-12-13T00:06:42Z barcode=BC01 runid=2c9cf7bc05858273f10e7d7ec552fc0bd742dc3e
CCGGTTACCTTGTTACGACTTCACCCCAATCATCAATCCCACCTTAGACGGCTCCTTCGCGCGGTTAGGCCACCGGCTTCGGGTGTTATCAGCTCGTGGTGTGACGGTGTGTATTACCAAGGCCGAGGCATATTCACCGCGACATGCTGATTCGCGATTACTGGTTCCAACTTCATGTAGTCAGGTTGCAGACTACAATCCCGAACTGAGAATGGTTTTATGGGTTTTGCTTCACCTCGCGGCTGAGCTTCCCTCTGCACCATCCATTTGTAGCACGTGTGTAGCCCAGGTCATAAGGGCATGATGATTTGACGTCGGCATCCCGCCTTCCTCCAGCTTGTCACTGGCAGTCTCGCTAGAGTCCCCAACTTAATGATGGTAACTAACGATAAAGTTGCGCTCGTTGCGGGACTTAGCAACGCATCTCACGACGAGCTGACGACAACCATGCACCACCTGTATCTCATATGGCTATCTCCATCTCTGGAGCCTTTATGAGTATGTCAAGACCACAGTAGGTTCTTCGCGTTGCTGAATTAAACCACATGCTCCACCGCTTGTGCAGGCCCCCGTCAATTCCTTTGAGTTTCATTCTTGCAGACGTACTATGACTGAATTACTTATTGCGTTAACTGCAGCACTGAACTGACATCAACACTTAATTGCTCATCGTTTTACGGCGTGGACTACTAGAATTATCTAATCTATTTGCTCCCCACGCTTTCAGGACTGAGCGTCAGTTGCAGGCCAGATCGTCGCCCTTCGCCACTGGTGTTCCTCCATATATCTGCGCGTTTCCACCCGCTACGTAGATTCCACGATCCTCTCCTGCCTCTGCCTGGTTTCTGGCTTACTGAAGTTAAGCTTCCAGGCTTTCACCACAGACCCTTGCTGCCGCCTGCTCCTCTTTACGCCCAATAATTCCGGATAACGCTTGCCACCTACGTATTACCGCGGCTGCTGGCACGTAGTTAGCCAGTGGCTTTCAATAAAGTACCGTCACTCGGCTACCATTTCCTGTAGCCGCCGCTCTTCCTTTATAACAGAGAGTTTACAGTCGAAACCTTCTTCCTTCGCACTGGCGTTACTCGGTCAGGGTTTCCCCATTGCGAAAATTCCCTACTGCTGCCTCCGTAGGG
+
+*')/-+2/50*1-*+/2790/)102),0+/2443:3,:0,-,0...54&1//286:5,*+,0/03,.39,)0*&,*(++,3.//8;7610&./4,7::86.+'-+321,**')&'*+-'-1-+(%/*108781//8/4556;8;::9849;87721/8.11/4.0.-/*+0/5...35655'&.17353625620-80:.)(*2/*+*(+30+619</045;5098/),-<5345354-3+(''%$),2.:212.*,+-3079949:)*,*,-.02210.-,/,9/*-643214'270---+/0//3<.,,9771''++)09,*9:076833-,-/.833494222.-.00/344633.//.52,,2*/+4,443747103-,-80:::7:3'+0*-189;98;892;8/&'%)$+(+*'*))*(''),&0)().0101003525843/0/0/*0.5556889:'5)*%777750.-/-/675674./243;;-0($'')93553..-++%$&&'('*+5-8<5/.,+,*((()*-+060,-,+-)(,*.,+0-,,-2+1-.,.4.784,+/1/93;8/6930/./98637;-3,++((--*/.(*)(&&'#(&'((((**&+*)-,2//0.//-+++)2464.)/)*.213.4-#))(+%,(*/878:9298;-..010/23:888445'+()-+*.7/0944*)15*)-*26/++.,+-1/0&79721.+-/-/8574://,1449545987:9286*045379%786,0-/77+,.5,-(..261%20/*)0-''%'.*&'/'+((('-4.67.///57632239001(')$%()(+1.9:*+(%$'**-///,,/:14&+)**''.-+),---25)(-,013***'**+/5-10+*,,,1,-,44)+.331/4/-606/5340/////004038.221055870<0/843/61239/:.,&,,.1506,*&$%#)-/++.*$(**37*'*,13-12+,-.+62438:04;8-./-(*$,/48;3566562+(,,+3232++,((++87*,(%+/&'/+,79<999;9095)0)+*0,4132,-0-+/+0+/4/-:-6;8-&.1./*.42.,045+*')&&)+-.6273.1-+'%
@6c3b0c62-bade-4db3-ae40-337b9b320a00 ch=37 read=44740 start_time=2019-12-13T00:06:42Z barcode=BC01 runid=2c9cf7bc05858273f10e7d7ec552fc0bd742dc3e
CCGGTTACCTTGTTACGACTTCACCCCAGTCATGAATCCTAGAAGTGTTGGTAGCGCCACTCCCGAAGGTTAAAGCTACCTACGCTGGCTTTTGCAACCCACTCCCCATGGTGTGACGGGCAGTTACAAGGCCAGGAACGTATTCACCGTGGCATTCTGATCCGATTACTATGATTCCGACTTCATGGAGTCGAGTTGCAGACTCAATCGGACTACGACGCGCTTTAGCGAGTCGCTTGCTCTCGCGAGGTCGCTTCTCTTTGTATGCGCCGGTGGCAACGCGCGATATTAGCCCTGGTCGTAAGGGCCATGATGACGTCATCCCCACCTTCCCTCAGTTTATCACTGGCAGTCTCCTTTGAGTTCCCGGCCGGACCGCTGGCAACAAGGATAAGGGAGTTGCGCTCGTTGCGGGACTTAACCAACATTTCACAACACGAGCCGACGACAGCCATGCAGCACCTGTCTCACGGTTCCCGAAGGCACATTCTCATCTCTGAAAACCTTCCGTGGATGTCAAGACCAGGTAAGGTTCTTCGCGTTGCATCGAATTAAACCACATGCTCCACCGCTTGTGCGGGCCCCGTCAATTCATTTTGAGTTTTTTAAACGGCCGTACTCCCCAGGCGGTCGACTTAACGCGTTAGCTCCGGAAGCCACGCCTCAAAGGGCACAACCTCAAGTCGACATCGTTTACGGCGAGGACTACCAGGGTATCTAATCACATACACGCTTTCGCACCTGACGTCAGTCTTCGTCCAGGGCCGCCTTCGCCACCGGTATTCCTCCAGATCTACACGCATTTCACCGCTACACCTGGAATTCTACCTACGAGACTCCGGCTTGCCAGTATCAGATGCAGTTCCCAGGTTGAGCCCGGGGATTTCACATCTGACTTAACAAAGCCGCCTGCGTGCGCTTTTACGCCCAGTAATTCCGATTAACGCTTGCGCCCTCCGTATTACCGCGGCTGCTGGCACAGGTTAGCCGGTGCTTCTTCTGCGGGTAACGTCAATGAGGCAAAGGTATTAACTGCTCCCCTTCCTCCCCGCTAGAAGATGCGCACCGCAACCCGAAGGCCTTCTTCATACGCGGCGGCTGCATCAGACGCGCCCATTATTCGCAATATTCCCCACTGCTGCACTCCCGTAGGAG
+
./++.-,3:6:3/3'-,/3599-996-235711-,51.''*(.+,+.,.*))&)*+33+,,2'''*+)'*02:2,.-02+)%'&&2&)%&(,*,/-3-:1)+-917,'/,-2,-.57391,'((/'&14,1.1'./5/08789;8.0467191/1:.-11+3*&&*/((''#)*7:864111:26449-,--('009+4'&356304/2)8/84-,+*,0,&).0*)(()&,+-&*/-0136(/.2/,,536134:27/2;,)+5546352,&&%$%'$)()&)*+,)&*((-27129:7'2'&-15.:66.////32033.433+/197399,/9245<50123./091./0008+./++&+3757.--31488,+*,+3:752645+7.77/.7,'*-0,/276752810/;84,8+2(1-..307;))+,-+/..036:::782+0*(*.-0710-,,:/776/,.)+1767;54+*-,2,).,0:3/1145661.*,*(&$(+.5-.;<::156-20782.5/,'***/0-14427518--*..%'+0.2<7;</1/04664405:.21601263/,243,),.'5,9350;9/0),43624.)-',$+'7(//2.4:;.04:,4/..4232:0:223/4.-,0.1',(,-%/83656:7(+*&+56.00194705(5,556353579398//0420./7,),&&&%/761551,1202++)*#*&,136:8613,/4(*%+,*-)+..097325('5:9082/.),+-,-&+)&/--.:2.*,)*),,++*+$,)*)06**(0*(*545-3622//113-,+.,*'.,,21465)*)*.-,14+1.20:)*,212768:28/,17482'438.*2+0%/0*(&)*26+,**1,9,96:1/0818:999986.,-00-+,3.77+)(),3/65324/2-0+,-//*+(000-27/5013.0-(++/00+,10-,+-'+//1//18.+($&*,68<9878678/08978:39,,+').*3+.7/+413+*/%('.2.//8686/;8++//%$('%&,'*%'(*'#*(-*53*)3*2.95<,*,+(()+)2+,('),-+-.58$+$''+(+/-&(.&&-'%&,3011.367.+..--..4//-46)*///((&
@d7a44a4f-0806-4429-ab3f-e0129f6d96be ch=126 read=70402 start_time=2019-12-13T00:06:54Z barcode=BC01 runid=2c9cf7bc05858273f10e7d7ec552fc0bd742dc3e
CTCCTACGGGGCAGCAGTGGGAATATTGCACAATGGGCGCAAGCCACAGTGTAGCCATGCCGCGTGTATGAAAGAAGACCTTCGGGTTGTAAGAATTACTTTCAGCGGGAGGAAGGGAATTAAAGTTAATACCTTTGCTCATTGACGTTACCCGCAGAAGAAACACCAGCTAACTCCGTGCCGCAGCTGCGGTAATACGGAGGTGCAAGCGTTAATCAGGGATTACTGGGCGTAAAGTACGCAGGCAGTTTGTTAAGTCAGATGTGAAATCCGGGCTCAACCTGGAACTTCATCTGATACTGGCAAGCGAGGTCTCGTAGAGGGGTAGAATTCCAGGTGTAGCGGTGAAATGCGTAGGATCTGGAGGAATACCGGTGGCGAAGGCGGCCCCCTGGACCGAACTGACGCTCAGGTGCGAAAGCGTGTGGGGAGCAAACAGGTTAGATACCTGGTAGTCCACGCCGTAAACGATGTCGACTTGGGGTTGTGCCCTTGAGGCGTGGCTTCCGGAGCTAACGCGTTAAGTCGACCGCCTGGGAGTACGGCCACAGGTTAAAACTCAAAATGAATTGACGGGGGGCCCACAGAAGCGGTGGAGCATGTGGTTTAATTCGATGCAACGCGAAGAACCTTACCTGGTCTTGACATCCACGGAAGTTTTTTCAGAGATGAGAATGTGCCTTCGGGGGCCGTGAGGACAGGTGCTGCGCCTGTCGTCAGCTCGTGTTGTGAAATGTTGGGTTAAGTCCCGCAGCGAAGCGCAACCCTTATCCTTTGTTGCCAGCGGTCCGGCCGGGAACTCAAAGGGAGACTGCCAGTGATAAACTGGAGGAAGGTGGGGATGACGTCAAGTCATCATGGCCCCTTACGACCAGGGCTACGATGCTACAATGGCGCATACAAAGAGAAGCGACCTCGCGAGCAAGCGGACCTCATAAAGTCGTAGTCCCGGATTGGAGTCTGCAACTCGACTCCATGAAGTCGGAATCGCTGGCATCGTGGATCAAATACGGTGAATACGTTCAGGCCTTATGCACACCGCCCGTCACACCATGGAATTAGGTTGCAAAAGTAGGTAGCTTAACCTTCGGGAGGGCGCTTACCGCTGTGATTCTGACTGGGGTGAAGTCGTAACAAGGTAACCGG
+
/130-/1/3.))),,-+-,50.001821//21:4451.-/05*)'$&)(-(%')0-487::00//16780.5/')/+'.54:718.3-%&))&&&&)),0:91/222;/&,-'.)1+'%*&39;,.1/0/2281:60196-0.--3.32-29()2,',*%+($%%&2(,-.,2-/-)(+)*&$&#&*11/-,&0--.:64/1.,1479.015;40./&.5*20/./1:55868571($',)62/5/*59;92-5.5*/3//4924/27/./)'-11280857339-2++-,.00++,./:819118*/(((*4423771+)+,-(((-.0107,,4:43/'103;74375./1:91*)+.1)-+),('+,358692072-,1+'**'-965*+2+0-+'&+*++,50121(10114015/,.,).-.*3-).-/;26()-.1,/65&69-0794672+),.198:;:5+*(''**-('%$,350031277;-10/097//,.31161//.,,/037221.6.91446314747,+-/*($'(52756'.'+'.()8:82372:9,00)(*&,$0(+3792,1*)*,(*),+*-'*/-.-+1+.074;:898;8335422+1.1254*./7181,.9/246529322434+%'-/)2,/6<:<-8(()*+:8821921578;:87257(%01.+'&*+34057746,**&%')(+-25,-,--454/40--25<:777;7;75845062;*,0,&+'(*+-64845</1..-7*)-++1602))(').)-,2223082'#('+.6*/.**.75888:120//1.-+-.71//(*()+/-6;3145466674+,-.374&**,.05,*.**+./:/07:7+**''+-13031:1220/00:./34(%(&)**-052420'**),14:.15967966-+-+(&)(89:89/-(/--1//1+*,-/7849540,)-2/,+/.81005336,+,,,416+)(-+30767802'##&$+12387663599$,%(%%%#'*+-113:76;5121//.04797/&&'&&083<345<-(%'(.)*+3.2-8.79618(3.('(%+*2.5/01((,%(+*381..-.15:9///.4.-,036710+,,+746702
@02213e72-587a-4c1e-ab12-2d3d1ad1abd0 ch=110 read=74999 start_time=2019-12-13T00:06:51Z barcode=BC01 runid=2c9cf7bc05858273f10e7d7ec552fc0bd742dc3e
CTCCTACGGGAGGCAGCAGTAGAAATTTCGGCAATGGAAACCCTGACCGAGCAACGCCGCGTGAAAGGAAGAAGAGTTTTCGGTTGTAAACTTCTGTTATAAAGGAAGAACGGCTACAGGAAATGAGTAGCCAGTGACGGTACTTTATTAAGCCAGCTAACTACATTACCAGCAGCCGCGGTAATACGTAGGTGGCAAGCGTTATCCGGAATTATTATTGGGCGTAAAAGGGGCAGGCGGCAGCGGGTCTAATGGTGGCCTGAAGCAACTTCAGTAGCCATAGGAAACCAGGCAGCAGAGTGCGGGAGAGGGATCGTGGAATTCCATGTGTAGCGGTGAAATGCGTAGATATATGGAGAGGAACACCAGTGGCGAAGGCGACGATCTGGCCTGCAGCTGACGCTCAGTCGAAAGCGTGGGGAGCAAAATGGGATTAAGATGCCTAATTAGTCCACGCCGTAAACGATGGTACTAAGTGTTGGATGTCAAAGTTCAGTGCTGCAGTTAACTTAATAAGTACTCCCGCCTGGAAGTGGAGTACGTTCGCAGAATGGAAACTCAAAGGAATTGACGGGGGTGCACAAGCGGTGGAGCATGTGGTTTAATTCAGGCAACGCGAAGAGACCGCCTGAGTCTTGACATACTCATAAAAGGCTCCAGGATGGAATGTGGCTATATGAGATACAGGTGGTGCATGGTTGTCGTCAGCGTGTCGTGGATGTCGGGTTAAGTCCCGCAACAGGCGCAACCCTTATCGTTAGTTACCATCATTAAGTTGGGGACTCTGCTTGAGACTGCCAGTGACAAGCTGGAGGAAGGCGGGGATGACGTCAAATCATCATGCCTTATGGCCACCGATACGTACTACAATGGATGGGTGCAGAGGGAAGCGAAGCCCGCGAGGTGAAGCAAAACCCATAAAACCATTCTCAGTTCGGATTGTAGTCACAGCTCGACTACATGAAGTTGGAATCGCTGGTAATCGCGAATCAGCATGTCGCGGTGAATACGTTCTCGGGCCTTGTACACACCGCCCGTCACACCACGAGTTGATAACACCCGAAGCCGGTGGCCTAACCGCAGGAAGGAGCTGTCTAAGGTGGGGGGGATTGATGATTGGGGTGAAGTCGTAACAAGGTAACCGG
+
/31.)*/+70,1-.3443485+),*.98,,:7170,+,20.8,++%/5141/3843575:90.52&1-+.&*+'&-/4-*/&1&/'+*.',0/1/+,/-039)0)-0)*+(%*((25+.)*//.0)'()--1+(.*,.1:941382+1-1(%&*&().171737&2)(28434302)1231+3/00957212./0,/2+-0/400-,,/-416,2.'/+658752;73*,/2*+*4.-+20+.,%)/(*(*%(*-)+')'+,1.**)&)/)*$'&&%-5/.*)%,+*-5017-&*(%*&)()))61*+)+5*--+&*,+/)4*:74631.++,*0-,+(,2/26876442)+*.320,'()+-.256+/129.-0..639:97676101/0/6/'...2343515)++2(*00*+.2-23+(,.2;::/1::,/-.(&()&.)(+&/')-385+++-137:972/.0-,./1797588293:2977715*2/98-/1665664735.*'%#2&),'$*(*)-8++9*))'$%(*))'%'(003-+***.*1/0-&*,-/253+))()*20110.4,%'$%%*),(.,2--1&*)&+&'..:;9-74;6%&*.../.-.00(%('*'$'''*&(++-3.0194/..)%*(05,,2//1'(-324)*')(''&),.89672+2,358&0.0/7698870928-./1*+&//-,,--1031006893763:57.0-2,*-0-6&)2/)/.*48/00.-1.50//29221696'-*,%.+5)48+/2233-*.*+*323558:,52/4-24..021//*)2.64.:8),76562233<700070%#$&%%%&&*&-+%%$((%%)&'')(&./856<985/'),37-((,''(&'''0().*+-,+&'-+02+//6+&-*((-/9;:553796771064500,0-)&)+-0)+)+..11((,))77608.0181868:.,+(+0-6-.-753967(10./.-0.2,/-''533767;5250424/.+%'&)(++5974;92276646.+-,/.++('(,)+(0.)&')'):2842..((/557,*,'/-/+)&()8654126+4-576--,-*+5+../,:/334,,)/***1*)-2//7)0028896:
@7896afb3-5f35-4c37-9f2b-8ac117f0e294 ch=153 read=46319 start_time=2019-12-13T00:06:48Z barcode=BC01 runid=2c9cf7bc05858273f10e7d7ec552fc0bd742dc3e
CCGGTTACCTTGTTACGACTTCACCCAATCATCAATCCACCTTAGACAGCTCCTTCCTTGCGGTTAGGCCACCGGCACCGGGTGTTATCAACTCTCGTGGTGTGACGGGCGGTGTACAAAGGCCCGAGAACGTATTCTGCCACGACATGCTGATTCGCGATTACTAGCGATTCAACTTCATGTAGTCAGGTTGCAGACTACAATCCGAACTGAGAATGGTTTTATGGGTTTTGCTTCACCTCGCGGCTTCGCTTCCCTCTGCACCATCCATTGTAGCACGTGTAGCCAGGTCATAAGGGGAACTGATGATTTGACGTCATCCCCGCCTTCCTCCAACTCGTCACTGGCAGTCTCGCTTCGAGTCCCCAGCAATGATGGTAACTAACGATAAGGGTTGCGCTCGTTGGGACTTAGCAACATCTCACGACACGAGCTGACGACAACCATACCACCTGTATCTCATATAGCTATCTCTCCATCTCTGGGCCTTTATGAGTATGTCAAGACCTGGTAAAGGTTCTTCGCGTTACTTCGAATTAAACCATGCTCCACCGCTTGTGCAGGCCCGTCAATTCCTCTGAGTTTTCATTCTTGCGGGCAATGCCACTCCAGGCAATTACTTATTGCGTTAACTGCAGCACTGAACTTTGACATCCAACACTTAGTGCTCATCGTTTACGGCGTGGACTGCGTCTAATCTATTTGCTCCCCACGCTTTCCGGGACTGAGCGTCAGTTGCAGGCCAGATCGTCATATTCGCCACTGGTGTTCCTCCATATATCTACGCATTTCACCGCTACGCAGCGGAATTCCACGATCCTCTCTCCTGCGCACTCTGGCGCGTTTCTATGGCTTACTGGAAGTTAAGCTTCAGGCTTTCACCACAGACCCTTGCTGCCGCCTGCTCCTCTTTACGCTTAATAATTCCGGATAACGCTTGCCACCTACGTATTACCGCGGTTGCTGGCACGTAGTTAGCCGTGGCTTTCAATAAATTGCCGTCACTCGGCTGCACCATTTCCTGTAGCCGCCGTTCTTCAACATAACAGAGTTTACAATCCGAAAACCTTCTTCCTTCACGCGGCGTTGCTCGGTCGGTTCCCCATTTGCCGAAAATTCCCTACTGCTGCCCACTCCCCGTGGAG
+
9,&-1602-5-)41+,(((.,.&*''%)*.4468;576'&&,())-&,/010')7.216-0-3/8%02,2+-1+*)&*)(+,*-/702205**)**-018665445'55402,-/443;)2.6/)(**.457:94:.&%)*&')+287::::9:;2+,+,/.0-.0/064817)0,.4/--+,++-0&&2282328662,0+..1--*,-(+,-/5232:891.00;4655,%),2+,02/0(*&**-3.%&)(,23,24%1,.77::965;*,..-(*)-('&(/0-.551+/0/+-,(&%&%'*,.07<9/+((*.9-;33*(.1.45(),)2+011456/33.***+-55/+,2*(---,177++(**0,.14+1*)'&)1,7/0/-1,556:36564-,,()-0+*2()#&))*/312.&*+-/+//22642125+/0,2274/44/3957777638/245545./0566664677442$-&+()04232..,+,+-/1557795.20//)).,87780*&+---/8/.&('0(/:89;8813340*2...40--(-',*.,'%)*-:8<655442.,479-119;8-2**%+.2+%'%(&%),3.)/46(&%'%'0++21)+)-*-,/1150++$()(7:45:4.-.+-002-.$(%$%%$$&(00687/;.&(*2,-.4;530,*'--+*.,.-*02()--08:,%(+,.:31(.6710//.-1368//8.(.*+22710176165'&$**)57;87899346724016/013..,,+.04.69-)),5.33()%&%%&&).'1-06/11130,)*,.075557./,,,+-')(%&(.47+*)*,//6;-212**&*+3/0(***1(27.36.+*-3010477;.4/./878;459333-1,+-3:400,(%#(.+-/1832448:;;:32/1*,.*,0,,//0)4.*19681531*)1)/+'+),(4281228*0)'%&&'#,*129/.1)27699121-.--,&,(+1/3;8/(()))+3..-0,13,*/((%$$)+25&')(19+(-.8/6&$+*+-/77;89;834:2+0/.12001/,,++.902+8.3+141,*70---,/1292216)()/,,24/410'1/.;9-,98,.&
@9fe51350-cf04-42f9-a321-dad3f5217137 ch=488 read=46594 start_time=2019-12-13T00:07:01Z barcode=BC01 runid=2c9cf7bc05858273f10e7d7ec552fc0bd742dc3e
CTCTGCAGGGAGGCAGCAGTGGGGAATATTGCAATGGGGGAAACCCTGATGCAGCAACGCCGCGTGAGTGATGAGTTTTCGGATCGTAAAGCTCATCTTTGGGAAGATAGCGGTACCCAGGGGAGGAAGCCACGGCTAACTACGTGCCAGCAACCGCGGTAATACGTAGGTGGCGAGCGTTATCCGGATTTACTGGGCGTAAAGGGAGCGTAGGCGGATGATTAAAGTGGGATGTAAATACCCGGGCTCCCAACTTGGGTGCTGCATTCCAGGCTGGTTATCTAGAGTGCAGGAAGGAGAGTGGAATTCCTAGTGTAGCGGTGAAATGCGTGAGAGATTAGGAAGAACACCAGTGGCAGGGGCGACTCTCTGGACTGTAACTGACGCTGGGCTCAGCGTGGGGGGCAAACGGGATTAGATACCCTGGTAGTCCACGCCGTAAACGATGAATACTAGGTGTGGGGGTTTCAACACCTCCGTGCCGCCGCTAACGCGTAAGTATTCCGCCTGGGAGTACGGTCGCAAGATTAAACTCAAAGGAATTGACGAGGACCCGCACAGTAGCGGAGCATGGTTTAATTCGAAGCAACGCGAAGAACCTTACCCTACCTTGACATCACGCCTGCGTACTCTTAATCGAAATCCTTCGGGGACAAGGTGACAGGTGGTGCATGGTTGTCAGCTCGTGTCGTGAGATGTTGGGTTAAGTCCCGCAGCGGAGTGCAGCCACTGTCGTTAGTTACTACCATTAAGTTGAGGACTCTGGCGAGACTGCTGGGTTAACTCAGGAGGAAGGTGGGGATGACGTCAAATCATCATGCCCCGCTTAATATTGTAGGGCTACACACGTGCTACAATGGCTGGTACAGAGAGATGCAATACGCCGTGAGGTGGGCAAACTTTTTTAAAACCAGTCTCAGTTCGGATTGTAGGCTGAAACTCGCCTACATGAAGCTGGAGTTACTAGTAATCGCGAATCAGAATGTCGCGGTGAATACGTTCTCCCGGGTCTTATACACACCGCCCGTCACACCATGAGAGTTGGCAATACCAGTCCGTGAGCCCAACCCGCAAGGGAGGCAGCGGCCGAAGAGTAGGAGTCAGCGGTGGGGGGGGGTGAAGTCGTAACAAGGTAACCGG
+
0,,&%(%*7*(.-,.77&69357++6.+-/+,.-33771(+2-.0(*+3450,,./688:<9:47-&('%*'(,,-<;11498::704,&&()+',*60),43.1-1*+%(*0---6,+,54*(1,.2.061224000713164766;6365+7;4.,,,.8../550,,,.65/045/:///1+*.'3-((/,+*-+*.06,*/.'-,.2)++,-4/.+(.,163++-9:764/'0-%&*4*,1341:*'*,(+.+497779775705*(%%%%(/12---*'(())0/-8-)(*&(($%&&*(+4,1'(+-.,**.0.:0,/7,)++,,'&%''&0.'13*+&()+/.*'*+875)..%$#%&,-//%(+1.973+.+*&():853/+2067&().15/-.)'(,/),+280050*,179;8.1.--0457/1336637<:/)$(+4;84730375542688,1;31,+-&-,(-2/3687..9/74680&%$)+1(,.187537<,3*'$%$(*-7170551++,+2;;200/3-&*%(-,--.,%3901;-,-//1',(&&*2+-/144+.1:,7946002./39744123)+77.//,/4*'(+('..228-0$*$(%$$*)-*..-.0/2/0)+'+)-&&)(&190/888,81339*,+-1998888462:660,..,-*++362.*'+*-)$%,574:55/026/+-.'1'.$&%()+%+($&)(/0/22,/1801,&)&$'&.*),('&3-448860/-&(*,.*((')12-200.33,-/-2,0-.+-3:;248//.,+0*2-,.0341735-5.$'5*6+,&)**+*.13/421+.*./24876325/02//165341/,+)*0//512-*($('(()$*&,,425-8.,957:6-+2654956.00.),01859-.2*,***()((2,*996761111222()*11.(%+90352404534-7./768655:644544,2002:0-.,..$'032*3...55(0).*./0:/36*,42,-)+*6431.--01((%(,+).)(()*)%/++-.40-3/4)*/0-+0))(*),22/41.14-)%((/,/$&(+4/4*21.,.//,/1-/-.2*-014.*(%&&)(+,2,0/
@6ff6a6d4-ef69-4fa7-afd4-ee20a6dd2a8a ch=155 read=46413 start_time=2019-12-13T00:06:59Z barcode=BC01 runid=2c9cf7bc05858273f10e7d7ec552fc0bd742dc3e
CTCCACTACGGGAGGCAGCAGTAGGGAATTTTCGGCAATGGGGAAACTGACCGAAACAACGCCGCGTGAAGCGGAAAGAGTTTTCGGATTGTAAACTTCTGTTATAAAGGAAGAACAGCGGCTACAGGAAATGAGCTGGCCGAGTGACCAGTACTTTTATTAAATACGGCTAACTGCATTATGACCGCGGTAATACGTAAGTGGCAAGCGTTATCGGAATTATTGGGCGTAAAGAGGGGCAGGCGGCAGCAGGGTCTGTGGTGAAAGCCTGAAGCTTAACCGGTAAGCCATAGAAACCAGGCAGCTGGGGAGTGCAGGAGAGGATCGTGGAGAATTCCATGTGTAGCGGTGAAATGCGTAGATATATGGAGAACACCAGTGGCGAAGGCGACGATCTGGCCTGCAACTGACGCTCCAGTCCCAGCGTGGGGAGCAAATAGGATTAGATACCCTAGTAGTCCACGCCGTAAAGCGATGAGTACTAAGTGTTGGATGTCAAAGTTCAGTGCTGCAGTTAACGCAATAGAATTACTCCCGCCCTGAGTGAGCTTCATAAAGAATGAAACTCAAAGGAATTGACGGGGCCCGCACAAGCGGTGGAGCGTATGGTTTTGGCAATTCGGAAACAACGCGAAGAACCTTACCAGGTCTTGACATACTCATAAAAGGCTCCAGAGATGGAGAATGGCTATATGAGATACAGGTGGTGCATGGTTGTCGTCAGCTCGTGTCGTGAGATGTTGGGTTTAAGATCCGCAACAGGCGCAGCCCATATCGTTAGCAGTTACCATCATTAAGTTGGGGACTCTGGCAGAGACTGCCAGTGACAAGCTGGAGGCGGGATGACGTCAAATCATCATGCCCCTTATGACCTGGAATACACGTGCTACAATGGATGGTGCAGAGGGAAGCGAAGCCGCGAGGTGAAAGCAAAACCCATAAAACCATTCTCAGTTCGGATTGTAGTCTGCAACTCGACTACATGAAGTTGGAATCGCTGGTAATCGCGAATCAGCATGTCGCAGTGGAGAAATGCGTTCTCGGGCCTTGTACACACCGCCCGTCACACCACGGAAGTTGATAATAACACCCGAAGCCGGTGGCCTAACGCGGAAGCTGTCTGGTGGGGATTGATGATTGGGAATTGAAGTCGTAACAAGGTAACCCGG
+
,)+&$&((2'58+/60+.,,-00.5+,+.450)-6-8-,)())$'(%$$#6-2-4/+0++&+.(),.-+)'&(**-'%$)0:63./4,2.**-/****-.0.80*-5.'')(',-0)1.511,+-.)-&+(&''$$%+)1*'&'((('$&#+(****('++44/-/1240/0/))#(%+('''&090-/(+./.)//0-&)+.3//6+.42:322,3.001-023:;:9128,')*211.17:76;724/-(4531&(+))1(+(*'/336/5+'&#+#%&)3/48,54)())+0(/34173/*)))))'&(*--.1/+*)3904-+.//,%(&6*8650/61***)/3-+&'%)%&),118722.23,+*+*657335234)*+-,4044,++,,8602+''*+%-%(*0(/..)++/8)&''').-*30)'+.;<4)).&1.--9867:+)'-2/0-5*(*04:571;0%.,%((-)0*-.20-..-7181;79:6:00569,/289989845745201152/*+')'%')23)&+-().$'((-/)''(%%%*)''0.2+53-.5*2,*,(,10677/;;228-(,'.,*-.07447022'2&(*1-52+%%&(-,42()&+*)*).+,,-7--62102+.4()(('11/1256.424457:7+*6338&')&()78-,++)77;:95623303-23665944:866787:9;4686754455888231-0/./15424+..-8*/)'(/20-14,7&(-.*+-(030+,067465*(&%*,60278:95571*.+8.88(155/')-*)(',*/7881-///812('&(.6)''$(20./8898:9965//+268:/383,/20026882/.('&'((*-.,-++.4946:67256656*)++(*.+/,+6./7-,+(.+--06(*-2::.364.*0;;6.:83:32314658*4+,-&*)-189:94312121310334.1.-5312276667837/478:4465:79.01./35644&***),$'(*)&512:638)8:891901/2,+*-))+392272534624/'&)(.*))+,.(,.-+./+)*3+-88:8332**+*,&-&)&%'+1-16()+).62-*./0100+4/.6+&$(%'**,*,/456,.3+247:89./4
@7418274f-5774-4be7-b33c-aa28d99969a7 ch=108 read=73100 start_time=2019-12-13T00:07:21Z barcode=BC01 runid=2c9cf7bc05858273f10e7d7ec552fc0bd742dc3e
CGGTTACCTTGTTACGACTTCACCCCAATCATCAATCCCACCTTAGACAGCTCCTTCCTTGCGGTTAGGCCACCGGCTTCGGGTGTTATCAACTCTCGTGGTGTGACGGGCGGTGTGTACAAGGCCGAGAACGTATTCGCGACATGCTGATTCGCGATTACTAGCGATTCAACTTCATGTAGTCAGTTGCAGACTACAATCCGAACCGAGAATGGTTTTGGGTTTTGCTTCACCTCGCGGCTTCGCTTCCTCTGCCATCCATTTGTAGCACGTGTGTAGCCCAGCAGGTCATAAAGGGGCATGATGGTTGACGTCATCCCGCCTTCCTCCAGCTTGTCACTGGCGGTCTCTCGCTTCGAGTCTAACTTAATAGTGGTAACTAACGATAAGGGTTGCGCTCGTTGCGGGACAACCCAACATCTCACGACACGAGCTGACGACAACCATGCACCACCTGTATCTCTTATAGCTATCTCTCCATCTCTGGAGCCTTTATGAGTATGTCAAGACCTGGTAAGGTTCTTCGCGTTGCTTCGAATTAAACCCTGCTCCACCGCTTGTGCGGGCCCAAATCAATTCCTTTGAGTTTCATTCTTGCGAACGTACTACTCAGGCGAATTACTTGTGCGTTAACTGCAGCACTGGGCATCCAACACTTAGTACTCATCGTTTGCGGCGTGGACTACTAGGGTATCTAATCCTATTTGCTCCCCACGCTTTCGGGACTGAGCGTCAGTTGCAGGCCAGATCGTCGCCGCGCCACTGGTGTTCCTCCATATATCTACGCATTTCACCGCTACACGCCGATTCCACGATCCTCTCCTGCACTCTGGCTGCCTGGTTTCTATGGCTTACTGAAGTTAAGCTTCAGGCTTTCACCACAGACCCTTGCCGCCTGCTCCTCTTTACGCCCAATAATTCCGGATAACGCTTGCCACCTACGTATTACCGCGGCTGCTGGCGTAGTTAGCCGTGCTTTCTAATAAAGTACCGTCACTCGGCTACCATTTTCCTGTAGCCGCCGTTCTTCCTTATAACAGAAGTTTACAATCGAAAACCTTCTTCCTTCACGCGGCGTTGCTCGGTCAGGGTTTTCCCCCATTGCCGAAAATTCCTGCTGCTGCCTCCCGTAGGAG
+
.(.59)+414).0'),*02940995+001229939255,,3401''453-33588865,3/00838/-(%#%4(--).-6.:834182333722/./.1345/,-.0484-)*)(+.0,-.5+.4.($))1/266999(0,.-019:;;380/',+333..,,./049<+0*)0824541...0+3-:/0/87876516/1+*/:860--13262:7;./25287.,/5;536;76440.+//,*+1*88-.*(.31:;;0;3,,4241/111564131/4-(('&,/074243(/79.1674430-08-+./,,.-35/+676-0'(.(&('4---2*+4'1,)(/*+*(-'(4,,'(*+0&'('*'2(*&',2++(0+,0,+/0004)-3/;13/00113:/1068545-1)+++-25575-055653203-44343037-8800,*,.0(+0.02543.*+)()'-./29610+0568771350))24/63*-+(()+.24926368;7+,),.+02899<734002-/2;9))2.0+;831&'(236:560./2/0212+31-3**.*+,878:0,0/++(.6<;/7:<91900.19657223/0262478-,*.*()-.(1,-/012/,2,.*..&.+,''/3613/+/+(+))*('+24364/7</,7.8///5915565530.+0-.5(',**3/-,91,/.3591),*+-9.1)9.23311',258230;1-0*0*6.-244263()$$')+968:9:89:<:87870/./0159797844;71),/14743*.''%)+,802-+*+-2500033100%()+6)66777:6689<:2//0,122623505..0813,/08.,+63177+(*+)++77-,('(*6:15:32425:1.82.,0*(%$3)-334410628738.)*,)/13.2424615.4.-5;8.8-..632+((''%0,/.-4.-4&(*24*..1.163/2/5867700202101.8620::,0110)**1+6787973/311+5/01;:4/.*+0<;343445,+294.86:79<;::<81212.:1/030,./101-'))'+4.(,388*)120390/6774258-16800*+-2,17.-423&*'
@ff151237-e10d-4690-b15f-c59f18d74e21 ch=177 read=76269 start_time=2019-12-13T00:07:20Z barcode=BC01 runid=2c9cf7bc05858273f10e7d7ec552fc0bd742dc3e
CACTCCTACAGGGAGGCAGCAGTGGGAATCTTCCGCAATGGACGAAAGTCCTGACGGAGCAACGCCGCGTGAGTGATGACGACTGGGTTGTAAAGCTTCCGCCGGTAAGGACGAAAGGCCTTCTTACAAATAGTTAGAAGGATTCGGCGGTACCCGGAATAAAACCCGCGGCTAACTACGTGCAACAACCCGCGGTAATACGTAGGTGGCAAGCGTGTCGCGGGTATTGGGCGTAAAGCGGACGGGTAAGGTCAGTCTGTATACAAAAAAGTTCAAGGCTTACGCCCGTACGGATGGAAACTGCCAATCTGAAGTATGGAGGAAAGTGGAATTCTAATTAAGTGAAATGCGTAGAATGTTGGGAAGAACGCAGTGGCGAAGGCGACTCTGGACGAAAACTGACGTGAGGCTGAAAGCCAGGGGAGCGAACGGGATTAGATACCCCGGTAGTCCTGGCCGTAAAAAAGCATTCAGGTACCAGTGTAAAATTTATCGACCCCTTCGTAGCAGGTTAACAATAAATGCCCACGAAGGTACGACCGCAAAGGTTGAAACTCAAAGGAATTGACGGTTTAAGCCGGTGGGTATATGTGGTTTTAATTCAGGCGCAACGCGAGGACGCTACACAGGTCTTGACATTGATGGACGGGAACTAGAATGATTCCTCTTACAGCCGGAAACCCAGAAAACAGGTGGTGCACGGTTGTCGTCAGCAACGTGTCGTGAGATGTTGGGTTTAAAGTCCTGACGAGCGCAACCTATCGCCATGTTGCCAACGCGTTGAACTCTGGCGAACTACCGCAGACAATGCAGGAGGCGGGGGAATGACTGATCAAATCATCGCGCCGCGGCCTGGAAGCTACACGTACTACAATGGGAGTTAATAGACGGAAACAATACCGCGAGGTGGAGCAAACCCGAGAAACACTCTCTCGGTTTCGGATCGTAGGCTGCAACTCGCCTACATTGAAGTCGGAATCGCCTTCTAGTAATCGCAGTCCAGCATGCCATTTGAATACGTTCAGGAGCTAACGCACACACCGCCAATACACCGCGAAGTCGATTTTGCAGGCAGTGGGGGGTAACCTTCAAGGGCAACCGTCTAAGAGTAAAGTCGATGATTGGTGGGGAATCGTAACAAAGGTAGCAGGAAGATGAGAGCGACAGGCAGTAGGTTATGCGAAGAGCCGCAACAACTCGCTTCAGCGCAAACACGGCGTAACCG
+
$#')13*+2*.1)&(,,/&-*'*$)'((*.6;52&1(1,5<:9+30+)-0**,664,+))7:758;8875,(''(-.-0,*$($(-7493341.%$&&&%#%'()*-(1/54+-6,)*(1*3*04&0130/,162.*-,-*'+,$+-/.+**,+-/20:2032'))&&+0(''+&&(')%%&&%&&,*1.(')*()))++/./-,2../..1'(),%,1%%))%.)*53999587)'$$%+%%(('0).(',('&0/,&(%''(.5743*--4++$.+(*+()++**'%$#'''6,),,+-.869,6,+''&&&(')%((**)51,+.*.,+()&&$+%&$%&(+05,+3(,)))*(%+0.5.,2',+,*-+573+.-,,),-(''*(78;95'/-+'(%+$&'#'&3+)%&(32'-.))48-),/0176*9--1-.-1541794)4/10842*.,3,4583:182&1$,%%$(+*(,)%,.../(&%'((%,'&'.1.()*'%&$&(&(*,/.*'--,-)/)),.(#&#$&&&%$$&)/9%(*4,37/8./:5127482-0,112.,)+%%%$',%+)-141/')*,%(&'*,18;-7332*&(&)&(,32,+)&)(%%$&&&(()()13649666,6-*+/0.'(%)'+**1/-,++-)-+')-/.4*,'$(.)-(,',1((*1661,*.//37831&'*12/,,)*,*$$$$#%(+347544503857:01+.1%&)(&&(*''*++-')'+.'.($%)'$$$%''+1()(&%(&(''&''/,-,#$%&'(../,2*)+(*/01,+$)%)&'((7'100*%)'('(#'$'#43,,,0((%&$'%%&+'/0.1/+&*-201(-%**-057797.13'(.517155595,-,%-/510..-,,')%+(/+./1;;19,+'$)-))*-.211-1%.(0+%&(+,2++$(%%$#%'&)**,,*&%(%.)(0+',0&,-17.)*)$)$((,-/20+%($)0.((,/22&+&%'+(+*1+,,,16-&()%%'%%$'%,(*&*).4+1++)+&,%))$''(&$)'&&)-4-%$%&).&&&&*13+**+&)#%'()'/1)+)(,..-/'(((%'(-2/*+,,...+3()&%$'(('*,-,/0,(,3+*(-,(-(1,/.*-/--)(*--36&&%4$%&$/&0&#'"&'+))%%&&#'%''(*'''$&*&&&%)$)&00*+*,'(('*&'#$
@da154b88-7937-4f80-abb4-9fc2d2c0bf2e ch=141 read=39392 start_time=2019-12-13T00:07:16Z barcode=BC01 runid=2c9cf7bc05858273f10e7d7ec552fc0bd742dc3e
CTCCTACGGGAGGCAGCAGTGGGAATATTGCACAATGGGCGCAAGCCTGATGCAGCCGCCGCGTGTATGAAGAAGGCCTTCGGGTTGTAAAGTACTTTCAGCGGGGAGGAAGGGAGTACAAAGTTAATACCTTTGCTCATTGACGTTACCCGCAGAAGAAGCACCGGCTAACTCTCCGTGCAGCAGCCATGATAGCCACGGAGGTCTGGCGTTAATCGGAATTACTGGGCGTAAAGCGCGCAGGCAGTTTTGTTAAGTCGAATGTAAATCCCAGGCTCAACACAGGAACTGCATCTGATACTGGCAAACGAGTCTCTCTCGTAGAGGTAGAATTCCAGGTGTAGCGGTGAAATGCATGAGATCTGGAGGAATACCGGTGGCGAAGAGCGGCCCCCCTGGACGAAGACTGACGCTCAGGTGCGAAAGCGTGGGGAGCAAACGGGATTAAGATACCCTGGTAGTCCACGCCGTAAGCAGTGTCGACTTGGAGGTTATTGCCCTTGAGGCGTGGCTTCCGGAGCTAACGCGTTAAGTCGACCGCGGGAGTACGGCCACAGGTTAAAACTCAAATGAATTGGCGGGGGCCCGCACAGAAGCGGTGGAGCGTAATGGTTTAATTCGATGCAACGCGAAAGAACCTTACCTGGTCTTGACATCCACGGAAGTTTTTCAGAGATGAGAATGTGCCTTCGGGAACCGTGAGACAGGTGCTGCATGGCTGTCGTCAGCTCGTGTTGTGATGTTGGGTTAAGTCCCGCAACGAAGCGCAACCCATATCGCTGTTGCCAGCGGTCCGGCCGGAACTCAAAGGAGCTGCCAGTGATAAACTGGAGGTGGGGATGACGTCAAGTCATCATGGCCATACGACCAGGGGCTACGATGCTACAATGGCGCATACAAAGAGAAGCGACCTCGCGAGAGCAAACGGACCTCATAAAGTGCGTCGTAGTCCCGGAGTCTGCAACTCGACTCCATGAAGTCGGAATCGCTAGTAATCGTGGATCAGAATGCCACGGTGAATACGTTCCCGGAGCCTTGTACACACCGCCGTCACACCATGGGAGTAGGTTGCAAAAGAAGTAGGTAACCTTCGGGAGGCGCTTACCGCTTTGTGATTCATGACTGGGGTGAAGTCGTAACAAGGTAACCGG
+
131.-*0'36./720441362.,*/-..700043;//3//1558/199788660&.,%&%$%()/445537+,0,/0995:.:86;6.68+*2&.4<91*/+,05,'.+)5).)&%)%,,2,**4/8011,,0)(8582561.2.10.08**+'(.,&,+'*+3-)(()/****'+20660*(*),24%%-)-.$&&(**1.-+,&&&&'))7/8/8,11/21122;;875,6/)(),0(/-5;5+72;;,02958/57&'(**,-22+/3.'.223,.(-$'((('',)*+,,8//265625'&/4,0/,..**)()/0480/*.*,(),-/*4*)2420..022;61-54,,.#%'(*+11//+*3,1759;9161),(()3*(,-,5636.4--178:424.*)**,1+-+/*,6677)*+*)*-579;++-/1</9,7//030((+949;5018643652/111)()29/2,32*+.34/1/6045,3,$+*+03,*+))'*0135:5573/03//111-*)(+./21/466&3.**(,)('(,.0403%-**(1+5;811025;:31---/+1,(025)54+)001/%'(')15384-./+./-+*++6:191./,,101+-,+-/28*&%0,&)**/.++(+00814499+(),,1,1+-;;:+,+**..910+(20/31461/3-780013374.2.5-8::9::542.1'+-237899,-01256565.,))&',0,21.905--6-+*469:2-,,-07998;/%+-.6.00+2-,//-,//9351542404-5487+2)*&$$,+,1*((('()147779-.*,(./9817557786440389:922,,+*#'$%(+86,.97*-())((*,8533111./-*-+((,+1-((&*)'(-*-568655+*)%+47'60:779876779./-0377432455744&,&')+:903-..7/+0335363732,7'-+504)**&),3-..365:3/4*,0;8980-/4;998;9385884:70/%'54/701/200/2:.89*-776028*-+30'$%%/./801196)'+-*+%'%%'*,-899*91,.6.245415:12.4.()+*476231,/118:/..-4---/2131/3+0-5;9:9:
@a58ae4df-29f2-4156-a400-1d437f4acd19 ch=361 read=45365 start_time=2019-12-13T00:07:29Z barcode=BC01 runid=2c9cf7bc05858273f10e7d7ec552fc0bd742dc3e
CTCCTGCAGGAGGCAGCAGTGGGAATATTGCACAATGGGCGCAAGCCTGATGCAGCCATGCCGCGTGTATGAAAGAAGGCCGAATTTTGTAAATTGCTTTCAGCGGGAGGAAGGGAGTAAAGTTAATACCTTTGCTCATTGACGTTACCCGCAGAAGAAGCACCGGCTAACTCCGCGCAGCAGCCGCGGTAATACGGAGGTGCAAGCGTTAATCGGAATTACTGGGCGTAAAGCGCACGCAGGCGGTTTGTTAAGTCCAGATGTGAAATCCCAGGCTCAACCTGGAGGACTGCATCTGATACTGGCAAGCGGAGTCTGGGGGTAGAATTCCAGGTGTAGCGGTGAAATGCGTAGAGATCTGGAGGAATACCGGTGGCGGCCCCCTGGACGAAGACTGACGCTCAGGTGCAGAAAGCGTGGGGAGAAAACAGGATTAGATACCCTGGTAGTCCGCCGTAAACGATAATCGGCAGGTTGTGCCCTTGAGGCGTGGCTTCCGGAGCTAACGCGTTAAGTCGACCGCCTGGGAGTACGGCCGCAAGGTTAAAACTCAAATGAATTGGCGGGCCCACTGAGCGGTGGAGCATGGGTTTAATTCGATGCAACGCGAAAGACCTTACCTGGTCTCGACATCCACGGGTTTTCAGAGATGAGAATGTGCCTTCGGGAACCGTGAGACAGGTGCTGCATGGCTGTCGTCAGCTCGTGTTGTGAAATGTTGGGTTAAGTCCCGCAACGAGCGCCCTTATCGCTGTTGCCAGCGGTCCGGCCGGGAACTCAAAGGAGACTACCAGTGATAAACTGGAGGAAGATTAGGGATGACGTCAAGTCATCATGGCCCTTACGACCAGAGGGCTACACGTGCTACAATGGCGCATACAAGAGAAGCGACCTCGCGAGAGCAAGCGGACCCTCATAAAGAAGTGCGTCGTAGTCCCGAGTTGGAGTCTGCAGCTCGACTCCATGAAGTCGGAATCGCTAGTAATCGTGGATCAGAATGCCACGGTGAATACGTTCCCGGGCTTAACACACCGCCCGTCACACCATGGGAATTGGGTTGCAAAGAAGTAGGTAGCTTAACCTTCGGGAGGGGCGCTTACCACTTTGTGATTCATGACTGGGGTGAAGTCGTAACAAAGGTAACCGG
+
..10((,*36,/41+00)/4074)1.(4+**,-3:20*)&'*37.59785:9:/..4.67:88:895524'(-,$)'*(1.)('010($,(,+',$*,8,*#(**3/()%)'+1-%&'11.()4-8-23/03-)569729212418//7)+/,+5-'*-(*052-.+,(()+551.-.+,//',(%(&(+.4*'./2+1*).820,.*+039-.)/+224277:963,,++-'+..(/'.**1106684,;-9-,+7((*62.)$(.,*-44*/4403(3.4/05+*(12222221/,--,.5/8/.2)+)'$(++)'+45.*/)3*4,0-+27570///9;5,25-*-0877./,-/669511-(*(*46542/*'-1/887-,1771/00,..22234444'.3,,*'%**)//368;9)'&+47.72-/(3,./2559;.*2-++-/53-16567;91+)'''++/'($+*+,,-',(%#$(&/3,/-/82.2+/+-*(+02637866692/31,(-959<;92-(''*/.337-/-.(--6.54*0285:;94))+-*&&(*,*2)'+*+()*19779./.,*&'++::158960*.-206//.10.'%)/)+*)/611..%*-,03566+)(+)(,/6,/***++:70/15/16575521*74659;78'$./--,1167932/.,6/,/19678'%+&&'((2-++016701.6'+11:67.1/4*)+25.,)*,656.*1./0&'-'-5.087798;81(2,1.0:170057-/),+'+,,4+5:675.///9...:0-5,*,,&0((,-/*510345573246198574,20)'(%&()01/-(.-/8+,+'(,125402/50.40/15420*,()'*)')/-1115.--*)'+,38(30.+/2+)3%(+71&'+*,-0200.-/36.(*)%''-++*+-2344.'145443-2-(*/50/.2*5/758643/.--4//1889//0.2344/2)+/030((67575470,(*2-*&%()(())1962;7,-514249/3+/)(&*((2-5.-*8:0')(&'*-,+'&('&/+03111&32--10702152/3.&,23711345:3)1,(16623-+***+)-.88;479.*4-2;8:73
@71247b4b-994f-4d1d-9ec6-ff78af06097e ch=58 read=49171 start_time=2019-12-13T00:07:38Z barcode=BC01 runid=2c9cf7bc05858273f10e7d7ec552fc0bd742dc3e
CCTTGTTACGGCTTACTAATCATCAATCCCACATGGGCAATCACTTCCTTGCGGTTAGGCCACCAGCTTCAGGTGTTGTATCAACTCTCATTGGTGTGACCCGGGCGGTGTACAAGGCCGAACGTATTCACCGCGACATGCTGATTCGCGATTACAGCGATTCCAACTTCGTAGTAGTCGAGTTGCGAATACGATCCGAACTGGTGGTTTTATGGGTTTTGCTTCACCTCATGGCTTCAACTTCCCTCTGCATCCATTGTGGCACGTGTGTAGCCCAAGGTCATAAGGGGCATGATGGGATTTGACGTCTTCAACCTTCACTCAGCTTGTCGCGCTGCTTGAGTCTCGCTAGAGTCAACAATGATGGTAACTAACGATGAGGTTGCGCTCGTTGGGACTTAACCCAACATCCTCACGACACGAGAGCTGACGACAACCATGCACCACCCTGTATCTCTTGTAGCTATCTCTCCATCTCTGGGGCCTTTGCTGAGTATCAAGACCTCGTGGAGTTCTTCGCGTTGCTTCAGATTAAACCACATGCTCACCGCTTGTGCGAGCCCCGTCAATTCGCTTTGTGAGGGACACCATTCTTGCGGACGTACTACTCGGGCGAATTGCTTATTGCGTTAACTGCGCTGGACGACATCAACACTTAGGTACTCATCGTTTTACGGCGTGGACTACTGGGGTATCTAATCCTATTTGCTCCCCACGCTTTCGGGACGTGGGCGTCGGTTGCAGGCCAGATCGTCGCCTTCGCCACTGGTATGCTCACGTTTCTGCCGCTACACATGGAATTCCACGATCCTCCTCCTGCACTCTGGCTGCCTGGATTTCTATATTACTGAAGTTAAGCTTCAGGCTTCACCACAGACCCTTGCGCCCATGCTCCCTCTTACGCCCAATAATCCCGGATAACGCTTGCCTGCAGCCGCGGCTGCTGGCGCATGGTTAGCCGTGGCTTTTTTCTAATAAAGTACCGTCACTCGGCTGCCATTTCCTGTAGCCGCTTGTTCAACAGAAGTTTTACAGTCCGAAAACCTTCTTCCTTCGCGGCGTTGCTCGGTCAGGGTTTCCCCGTTGCCGAAATTCCCTGCCTCCCGTAGGG
+
./40%51'*-+..2)()(/23422,.++0(&)$%%))**''&$(-/35+511/5/6(0288,.6&.,-60,2+-))&$((00.5*))++'3(-+9524061-5:7.++&'()8983863/&(/+.15<867;2420-2455/-+,0-%&())&&&',,-.68.*0*+084+/((%'-.61+/40./'$)%&&((+--(&)***)'&408<4,/49176:*(*,<.5584,#$''&(2)(().003+*2%%)+,0,,02&&&0*+,/000)*-,07*2)0+10%%),(271/04/,*(+)&,-)('(&('',+&&(**11&(+.&0,0+-/3)-&'*)'(%))*+/17002,'%()+('&*+*%&01235676665,&&$&**/.495674.8//*5+&%$+%.*&,(($()&()&'*'+$(&'('-.-,(+)(//1*,.,**)/,$'%()(,,0*)'&$#$$&%&))-.2.0624663336(&'&)--('))%((')('%+**)'%'.,*'*/;78;93676:53271)'-1,18:7://01021/'*))&)())--+&%)/0*/052517/'(+(,,++%.1(''$''(09+/.-.392044.-0&*,4'.+(*-)/'#%/))-'%&(,6.0,-)(&&(/,''&&(/220/-%(''-*--(/12063-575''))/+/.79777343+7/+/-/223714'((-4--.,4760+-++/870%45+*$($(,4899)572,,')007/0077588774273259&0-+*)$'$%%%#%&)00(*%.4,+/(*+,*-&+)*1-37+.12.2-+2++580/0'(().$$%'%.+).3%855/.+,%-+)-0+4,*4.5)**,+,*.7239''+,+//566;.3/,+%&(%#$%+*.6)*.1/&*)-.*05,4.+31*-/'')$)&()**00(&%$#$&44.7/-*+1*.**,*-'0+7.//;13330339-,+-0/1/26,'4&.123.)*/*2-+(%+'#/0.22(('(*03+-+0-&%%$%2/-*((,24**-,&51,,-1743:7;88:871+,)+(21130.+.)+0/91-11,8+/1-'&,4+2,%(')(,*4)%&'(-.6.)+&4)%
@4587a577-0928-47d7-bc62-4571eeacf0c8 ch=156 read=42763 start_time=2019-12-13T00:07:52Z barcode=BC01 runid=2c9cf7bc05858273f10e7d7ec552fc0bd742dc3e
CCGGTTACCTTGTTACGGCTTCACCCCAATCGCTGACCCTGCAGCTACGGCCGCTGCCTCCTTGCGGTTAGCTCACGGACTTCGGGTAGCTCTCATGGTGTGACGGGCGGTGTGTACCAGACCGAAGGAACGTATTCACCGCGACATTCTGATTCGCGATTACTAGTAACTCCAGCTTCATGTAGGCGGTTTTGCAAGCCTACAATCCGAACTGAGACTGGTTTAAAGTTTGGCTCCACCTCACGGTATTGCATCTCTCTGTACCAGCCATTTGTAGCACGTGTGTAGCCCTACACATAAGGGCATGATGATTTGACGTCATCCCCACCTTCACTCCTGGTTAACCCAGGCAGTCTCATGTAAGTCCTCAACAATATGGTATTAACTTAACGACAAGGGTTGCTCGTTGCGGGACTTAATAACATCACGACACGAGCTGACGACAACCATGCACCACCTGTCACCTTGTCACGAAGGTTTCCTCGATTAAAGAGTAATGCAAGGGATGTCAACGGGGTGTAGGTAAGGTTCTTCGCGTTACTTCGAATTAAACCACATGCTCCGCTACTTGTGCGGGTCCCCGTCAATTCCTTTGAGTTTTTTAGCTTGCGACCGTACTCCCAGGCGGAATACTTAATGCGTTAGCGGCGGCACGGTGTTGAAACCCCACACCCATTGGCTATCGTTTACGGCGTGGACTACCGGTATCTAATCCTGTTGCTCCCCACGCTTTCGAGCCTCAGCGTCCAGTTACAGTCAGAGAGTCGCCTTCGCCGCTGGGTGTTCTTCTAATCTCTACGCATTTCACCGCTACACTAGAATTCCACTCTCCTCTCCTGCACTCTAGATAACCAGTTTGGAATGCAGCACCCAAGTTGAGCCCGGGTGTTCACATCCCTTAATCATCCGCCTACGCTCCTTTACGCCCAGTAAATCCGGATAACGCTCGCCACCTACGTATTACCGCGGCTGCTGGCGTAGTTAGCCGGCTTCCTCCTTGGGTACCGTCGTTATCTTCCCCAAAGACAAGAGCTTTACGATCGAAACCTTCATCACTCACGCGGCGTTGCTGCATCAGGGTTTCCCCATTGTGCAATATTCCCACTGCTGCCTCCGTAGG
+
5)')++-3.//'16).0(1153$+'))-10416011892(()(%('$%(&+))///12.55-313208/..600.039177;7)/+&%&(),-208999653476;956:1*)'('(()+./8&&'*&*).%&(,:3.08185886782%(+4;313556;644-1255417-++./8347645,5+(),3,(%&),'252102929)*7911/+*137657<90<645;.(&''2--3964./120/,201666777699:79:101:028.,++--*10//1)-112;3***+(/-25*3.***),.-56<53487766616:1*,1397())4..&/,1.0,62*/43,--/.0%&$)*)'*-8,,.(')9,%&(-0+)-/,)()./343/1)0.-2,)*),81;001;83-+,,'$&''(()(3457574-0355556696(6:49///09/.6,//0*.&(&%)(%)*+2/*(,+,''-./8+7.,(*+,/1)(),(56.,.028/,,&*0+*/0/)(*%%()5;77;40.,)($(3-80/-2,3<;3;33324445989:3-3-+-41,35+-58/221467:7(*-++/.33:79,*#%(((+/122,,*+*53.'36:69493.322284::161//41;2.90//*6504-*+1/3<9.(.(-2+&,&%%&*,/366;7-.00..0146741//*'-'+,569814...6-..356+.122296/,+53578123/14')*</-/2527)*++'.004887<::;:&1.170025<89/7()2()*12698968:1.-15//8,/140+,)0,2./&()+42-./+,4325%--114478986915.;0/78:886011./5.-+++-&&&40))+%/%*.+((*-13'*,43232/1:56:7&0()*16,99---)+'')07<:331.3/1263))+1/86/24235732/(&**'226344563-1+*-36:322+1))(2&%*1-/.16.0/99880(-,,*+())47-.4/,.,1)((0110.%'*,.,'(&$,/49579;7687243538784;0000034537862</59;0*2.,,66/;1109253&('()'(.0057//443
@3af9de31-504d-44a2-9460-091edc91f5aa ch=74 read=63431 start_time=2019-12-13T00:07:48Z barcode=BC01 runid=2c9cf7bc05858273f10e7d7ec552fc0bd742dc3e
TTGTTGTGCTTCGTTCAGTTACGTATTGCTGGTGTGAAAGTTGTCGGTGTCTTTGTGTTAACCCTGCTTACCTGTCGCTCTATCTTCCGGTTACCTTGTTACGACTTCACCCCGAGTGTAGATGCAAAGTGGTAAGCGCGCCACTCCGAAGGTTAAGCTACCTGCACTTCTTTTGCAACCCACTCCCATGGTGTGACGGGCGGTGTGTACAAGGCCGGGAACGTATTCACCGTGGCGTTACGATCCACGATTACTGCTGTTCGACTGGAGTCGAGTTGCAGACTCAATCCGGACTACGGCCCCTTTAAAGAGGTCCGCTTGCTCTCGCGAGGTCGCTTCTCTTTGTATGCGCCATTTAGCCCAGCACGTGTGTAGCCCTGGTCGTAAGGGCCATGATGACTTGACGTCATCTACCTTCCTCCAGTTTATCACTGGCAGTCTCCTTTGAGTTCCAGCGGACCGCACAACAAAGGATAGGGTTGCGCTCGTTGCGGGACTTAACCCAACATTTCACAACTGCAGGCTGACGGCAGCCATGCAACACCTGTCCCACAGTTCCGAAGGCACCAATCCATCTCTGGAAAGTTCTGTGGATGTCAAGACCAGGTAAGGTTCTTCGCGTTGCATCGAATTAAAACCACATGCTCCACCGCTTGTGCGGGCCCGTCAATTCATTTGAGTTTAACCTTGCGGCCGTACTCCCCAGGCAGTCGAGCTTAACGCGATTAGCTCCGGAAGCCACGCCTCAAGGGCGCAACCTCAAGTCGACATCGTTTACGGCGTGGACTATCAGGGTATCTAATCCTGTTTCCCCCACGCTTTCGCGACGTCAGTCTTCGTCCAGGGGCCGCCTTCGCCACCGGTATTCCTCCAGATCTCTGCGCATTTCACCGCTACACCTGGAATTCTACCCCTCTACGAGACTCAAACGCCCGGTATCAGATGCAGTTCCCCAGGTTAGGCCAGAGGATTTCACATCTGACTTAACAAAGCCACCTGCGTGCGCTTGCCGCCCAGTAATTCCGATTAACGCTTGCACCCTCCGTAATGCCGCGGCTGCTGGCACGGGTTAGCCGGTGCTTCTTCTGCGGGTAACGTCAATGAGCAAAATTAACTTTACTCCTTCCTCCCGCTGAAAGTACTTTGGCCAGGCCTTCTTCGCATACGCGCGTAAGCTGCGACTGCGCCCATTGTGCAATATTCCCACTGCTGCCTCCCGTAGG
+
$)'10),*+,6-,474-00+&+-020:0003**%#%)/.1+:'(&)&+%/)+71()))1-419(()'('#&*+-.2111324646511.102+,1-5.0:12299;<81700)'%''')''13*0190)(,2+2,('%$(,/*-*1(',/*/*7,+(+),-1,%)(+-922;:/-6.,/5)#))46.*/-'.(((0,/:87/90..,/02-(-**-)45/54,--06+++7-6-4/&-1&)-.063*,++20-+&((+*,..(%&$'($&(,-,.6-%,%+))-6*9-/,241531/0&1.+()-.*&&'%.5214+,+/)++,*.-1/,)-/2,./1.,./:80..2589:;539&#'&&%&,,*.//11**.02;217;97,1..+070978111.+,+/++,..-.2-'(+**70415(++680*,*',,0:1,/4448047,,,4509)'()(932-*($&))/-7+4.802*320700145+*,*+0.93322422/84--03/;6--+/*)%'*&(8788585.//+5//7+//,1./2()-4))'**34/8,*,,/03)0*0,-599:77625329006975654.-,*,00522893364,(&,.:67;8675764/2/5%%*.*;;;,95--.,-//78368,-,3,1+/,2*-+%$%&')(9.),.+,+,1:8,82110..3958&0$--/:;-*395-8/.(&&*..5.*('&%,(*).0/55718047./-/633**)0-+*.2-04/4*0,0159858931;1'+-3/015;878899/971646705//:88*8+*)68:1*../2:5-33+%.21,)+,-;<;71:,)4::/3731)+)((,:.18*5.--20/*/()(/00774)41312<;1/58*/4/31363,+,/020-'4960/2344+,.-.3632+1,2.),,..27*+-1-00+5299:0-+-+2%,/33**&,,-1:7413557220/.123357*+27&0628:58)-'')&#&(&*('&(--.383852231201141/01080/14,./)-+--+.*2./04316.,.&5.8*))7,082./3727;788822-*+-.+**/.,,)*+./(%+&1-*/0*()*394;:0.28-+,-(&1/)-,-01+('+'+*5192;65<2))&'()')(''()*%&%$$&$$'%()-44+--,+'*///0/-/1,+/1//1..51.9*,231*
@10c02d78-a692-40f1-8093-4a2f67109ac4 ch=400 read=40076 start_time=2019-12-13T00:07:47Z barcode=BC01 runid=2c9cf7bc05858273f10e7d7ec552fc0bd742dc3e
CCGGTTACCTTGTTACACTTCACCCCAATCGCTGACCTACCTTCGGCCGCTGCCTCCTGCGGTTAGCTCACGGACTTCAGTTATTGCCAACTCTCATGGTGTGACGGGCGGTGTGTACAAGACCCGGAACGTATTCACCCGCAACATTCTGATTCGCGATTGCAAGCTCCCGGCTTCATGTAGGGCGAGTTTCAGCCACCACAATCAGACTGAGACTGTGGTTTTAAAGTTTGGCTCCACCTCAAAATTATTGCATCTCTCTGTACCAGCCATTTGTAGCGTGTGTAGCCCTACACGCCAGGGGGGCATGATGATTTGACGTCATCCCCACCTTCCTCCTGGTTAGCAGGCAGTCTCGCTAGAGTCCTCAACAATGGTAGTAACTAATAGCGACAAGGGTTGCGCTCGTTGCGGGACTTAATAACATCTCACGACACGAGCTGACGACAACCATGCACCACCTGTCACCTTGTTCCCGAAGGGATTTCCTCGATTAAGAGTAATGCAAAGGGATGTCAAGTGTAGGTAGGTTCTTCGCGTTGCCTCGAATTAAACCTCCGCTACTTGTGCGGGTCCCGTCAATTCCTTTGAGTTTTAATCTTGCGACCGTACTCCCCAGGCGGAATACTTAATGCGTTAGCGGCGGCTGGGATCAGAACCCCCACCTAGTATTCATCGTTTACGGCGTGGACTACCAGGGTATCTAATCCTGTGTTTGCTCCCCACGCTTTCGAGCCTCAGCGCCAGTTACAGTCAATTCGCCTTCGCCACTGGTGTTCTTCCTAATCTCTACGCATTTCACCGCTACACTAGAATTCCACTCTCCTCTCCTGCACTCTAGATAACCAGTTTGGAATGCAGCACCCAAGTTGGGCCGGGTATTTCACATCCCACTTAATCATCCGCCTACGCTCCTTTACGCCCGGTAAATCCGGATAACGCTCATACCTACGTATTACAGAAACTGCTGGCACGTAGTTAGCCGTGGCTTCTTCATGGGTACCGTCATTTATCTTCCCCAAAGACAGGCTTTACGATCCGAAGCCTTCATCACTCACGCGGCGTTGCTGCATCAGGGTTTCCCCCCCCATTGTGCAATATTCCCCACTGCTGCCTCCGTAGGAG
+
45(43:24232)1-&)+.0:4.966,/014&&(+,07)),(((*)0.4/77867361*,2,/*/'++-1135744230$'''(1,-9-3'*)+)+(/-77799997;::8;984/0,,0-.047+1/00/5757<5.47(*435989<8890985+-.&-'$&(+'-,/.(%)*-5025530-0,()(*)8;4&671,/,,-3;88(''*,&(*,-0-(++2:;+-3)(6;.070+0.(.1.,'((&(*)2///56341/.0/4/3;567;099/.///0)600-))),2)%$&&()-)-)*1/61/02124336<50027914,055*2466:23,1(+,.2/-)2--23223254'&+)&*+.28820'-*7,*1/.--.))**(,&%'')/+.-0,*86989997390/(1.872210'1)))*123-00-1,121334757516.,/9/75456<59:6700.7/2203:04,*,0,*+'-7411/--,6)2.)*+,,2/.186/*20,-.0:7)-.03.5-*0,74;99<5***,.,1734-/*.-,5*(&&).*+,'*./-0.2+4'&2/)015677:587<;4040<</294,4,)*/'46$2$+,746++,34194:4-+,0-0267783&0/0:,0)(#$()'*)*&*'*,//,),./2247752,..174/(+(.,-/0737759:7960../402,.9/-**(,4.-2/832($)-,26205583420-.//.9000;45-**((*)-,/494:456<54.,))&297:;3.+'1()/78787831;.,*12++/,,*---,,..013(*(+*+4-.-388780302++-37141:029924(3+-5/...,34,01-304++,(,0-/-/:6346549/,*,./01495/66*.:0-,--2:..7--7558+'(.765.//303971302.2+*//5112794/-%('&))&%&'+..6-)+++--..--7-78)--3/78<9674/(**/41332-5+*-3:4:2:0)/+*.)/.2,36-+,,,+2'&(*#&%'(,1.4%*(-+44/41004;77710-11041+,965/33;10*/0904591;100064:3(,2//,+*-)04-/8:1,-
@e3c1f07e-c947-4d91-a45b-e8b4bbbcd616 ch=32 read=42507 start_time=2019-12-13T00:07:46Z barcode=BC01 runid=2c9cf7bc05858273f10e7d7ec552fc0bd742dc3e
CTCTACGAAGGAGGCAGCAGTGGGGAATATTGCACAATGGGCACAAGCCTGATGCACGAAATACATGCCGCGTGTATGAAAGAAGGCCAACTGGGTTGCAAAGTCTTTCAGCGGGAGGAAGGGAGTAGTTAATACCTTTGCTCGTTGACGTTACCGCCGGAAAACACCAGCTAACTCCGTGCCAGCAGCCGCGGAGTAATACGGAGGTGCAAGCGTTAATCGGAATTACTGGGCGTAAAGCACGCAGGCAGTTTGTTAAGTCAGATGTGAAATCCCGGGCTCAACCTGGAACTGCATCTGATACTGGCAACAGGTCTCGCGTAGAGGGGTAGGAATTTCCAGGTGTAGCGGGTAGAAGAATGCGTAGAGATCTGGAGGAATACCGGTGGCGAAAGGTGGCCCTGGACGGAGCGGCGCTCAGGTGCGAAAGCGTGCCGGGGAGCAAACAGAGTTAGATACCTGGTAGTCACGCCGTAAAACGATGTCGACTTGGAGGTTGTGCCGCCAGTGGCTTCAGGGGCTAACGCGTTAAGTCGACCGCCTGGGGAGTACGGCCGCAAAGGTTAAACTCAAAATGGTGACAGGGCCCGCACAAGCGGTGGAGCATGTGGTTTAGTTCGATGCAGCGCGAAGAACCTTACCTGGTCTTGACATCCACGGAAGTTCCAGAGGATGAGAATGTGCGGCCTTCCGGGGAACCGTGAGATTGGGTGCTGCATGGCTGTCGTCAGCTCGTGTTGTGTGAAATGTTGGGTTAAAGTCCGCAACGGGCATAGCGCATAACTGTTGCCAGCGGTCGGCCGGGAACTCCAAAAGGGACTGCCAGTGATAAACTGGAGGAAGGTGGGGATGACGCCAAGTCATCATGGCCCGCCTGACCAGGGCTACGTGCTACAATGGCGCATACAAAGAGAGAAACGCGACCTCGCGAGAGCAAAGCGGACCTCGCCAGGTACGTCGTAGTCGTTGGAGTCTGCAACTCGACTCCATGAAGTCGGAATCGCTGGTAATCGTGGATCAAGTCACCGCGAGCGAATGCGTTCCACCAGACCTTATACCACACCTTAAATCACCATGGGAGTGGGTTGCAAAAATGATAGCTGCTAACCTTCGGGAGGGCGCTTACCGCACTGTGATTCGCCTTGACTGGGGGTGAAGTCGTAACAAAGTGTGCCGGAAGATAGAGGCGGTACGACGAGCCGTGGAGTTAACGAAGACGACAACTTTCTTCCGCGCGCTATTGTATTGTAATATTGCAGCTGTTGTGTAATATTGGTATGTATTGTATTATTTATTATTATGTTATTGGTGCTGGCGTTTGTAAAAAGA
+
&)/-./*(*-0),-*,-7*65236)**)*2('*./39662,+%),/)-3//01**('&.+'$%&'*9::467730./533((,2,.)&'$&*'-2,-#'*0(%&$')'++1,027*-3/503/'&()))043--64186*)--(-0-.1557/2-'*'*(*('%$$&')'2020/.26.048956,))/'''+,&'&*52-2+-,1/*1/54-.32218/1.04.3.234454123594-,).,/..2+--2;/*/828,06557842./67.52--4768:,1/4.1+)245110.-))*..5*/*&,('&'&')))'*14//*2-0('%%&((*1)3.-6775,+*+&20+'%*+&,0*+-----*+,99797.+(-/.570.&-.-)*+0+')&)).3.'1121-)'&'%$*&,-/)2+5.0,//)+*,6354())%''+06*4-,)+.33+/.'*))*00+-/0+,.1971830),+---2:9:/7.2-/0..0,.*2+%&)&(+,62235$+-++))+('*+*0/5/.0258570382300''&+-+1,5.3557)36410711676<;712-(('+$,2**10,-.0.2(.),.,.+.+&*))*,+-,*(-++)*,'%(%)+4).81153/6.,160.*/13:5657696/1/(&&(/,-,$'&)+*/0,+'+(+//-(*+(&'&'+-4++5198773.*$$*/')'1100'*,514776.760677744147-,)'&+5,,+.0+244444-,,,)*,1,**/++((+&'#'#%#$%)'*0-./&+/'-.-'.+4-73-2010'.20'+*'((3146.4/.--6:23371.0-)/+1.)26412143+0)'&&())))(+*3262$'%#'32:'5+((&')'-.3846,9,'/--.1/-+-1.(''(&&*'')(*+/778331++)'+.6)(+.586234)*+',+))-.-.,*,,)(),*&($'(+)((+('(*/,/32514/60/.5034957,+,&()-**-32393331%''()-*$('#%%'**)%0117-*$')&+(5&('')'-.&*%'%$$%'&',%')+,*6-)()*5/281207/,*&''''''&$%&,)22144,8,(,(*..-2-(+%%)*,/223442/*+.+-*++,,-13+*+,*(**+//,)).&'&%$#(--//2*,,+(''%&)&'#')'.&%$*)**&(%*,5/,*$'('))(%'*,(+-++/.&$$$$$$$##%$$$#&%%$&&%$%$#$%$$&%,,)*)&(&%$$##$$$%$'$('$($'($'/&%*)$+%$&$),%*%%&#$##%%#$%'+$$(&$%$$$
@824f3f03-b441-464b-90ab-2d479c974064 ch=28 read=33092 start_time=2019-12-13T00:08:02Z barcode=BC01 runid=2c9cf7bc05858273f10e7d7ec552fc0bd742dc3e
CGTTTTGGCTTCACTGATCATGAATCACCGAGTGGTAGCGCCCTCGAGAGTTCGCTACCCACCGCTTCTTTTGCAACCCACTCCCATGGTGTGACGGGCGGTGTGTACAAGGCCGGGAACGTATTACCGTGGCATTCTGATCCACGATTACTAGCGATTCCGACTTCATGGGTCGAGTTGCGAACTCAATCCGGACTACGACGCACTTTATGAGGTCCGCTTGCTCTCGCGGGTCGCTTCTCTTTGTATGCGCTGTTAGCACGTGTGTAGCCCCTGGTCGTAGGTATGATGACTTGACATCATCCCACCTTCCTCCAGTTTATCACTGGCAGTCTCCTTTGATTCCCAGCGGACCGCTGGCAACAAGGATAAGGGTTGCGCTCGTTGCGGGACTTAGCAACATTTCACAACACGAGCTGACGACAGCCATGCAGCACCTGTATCTCACGGTTCCCGAAGGCTGTTCTCATCTGCGAAAGCTTCCGTGGATGTCAGACCAGGTAAGGTTCTTCGCGTTGCATCAGATTAAACCACGCATGCTCCACCCGCTTGTGCGGGCCCCGTCGAATTCATTTGAGTTTTAACCTTGCGGCCGTGCTCCCCAGGCGGTCGAGCTTAACGTTAGCTCGGAAAACCTCGCGGGGGGAGCTGCAACCTCCGTCGACATCGTTTACGGCGTGGACTACCAGAATTATCTAATCCTGTTTGCTCTCCCACGCTTTCGCACCTGAGCGTCAGTCTTCGTCCAGGGGGCCGCCTTCGCCACCGGTATTCCTCCAGATCTCTACGCATTTCACCGCTACCTGGAATTCTACCCCCCTCTGCAGGACTCAAAGCTTGCCAGTATCAGATGCAGTTCCCAGGTTGAGCCAGGATTTCACATCTGACTTAACAAACCGCCTGCGTGCGCGCCAGTAATTCCGATTAACGCTGCGCCTCCGTATTACCGCGGCTGCTGGCACGGGTTAGCCAGTGCTTCTTCTGCGGGTAACGTCAATGAGCAAAATTATTAACTTTACTCCTTCACTCCCGCTGAAAGTACTTTACAACCCGAAGGCCTTCTTCATACGCGGCATGGCTGCATCAGGCTTGCGCCGTGCAATATTCCCCTGCTGCCTCCCGTGGGAG
+
1*.+)$%$*033*/#$%676992932.2.)&(*070/*+(33)'($%((*484444,-*%$*+,-0./0441++,&,.0')*-3+,15864**-//::147.,,,.)5+01061&9868500*(*'.8*,++**496523446-,+,503334344147332.4372)+)1.-..-,0,)+()(,.7)8/9889488531'1')%*,48320-1634801080----.122..,0/1252571;;116634131'/.*-/01234531/+.10+-.777)($(%&%$&'+***0+/0915570:7+)9/9;76/8*+,5<,+*6/051;233;713''2()()0-2+(*/+0+0,)+*1**0522;)6.:2..,)**'((++2116233;52)*))(3,&/,,72.0019501,*+-.0/0/+/,*,..0,4111114**'+.302)-+/-4.06'&*+0-'$+6//3489763,)*($'5,.8./9;9816,.'*---/.,14+4,<88;;6:859,1///&%03,:4,15(+%*)002338258/++/.,.54.'-+52-.-/+5+8.:1594+-0.::6(:.030.-2-53',),-245,+336+40'('%&*,2+,,+3++-/5+/-/+))-*-***3644-&)*3,1112722(*()-45.3534:8-+(...;;<751()&$,%'*)---3*.-067/36+(,.1(51/)/**,6+,22-3631/37787.)**,,4719')04:600547:4:5359.04,3012950-/')*200/2-)*%'$(20-*.5.4,16.,40-2/8073726762,/.&.)(0,448060-,0,(.&%%)(,..03656676<05.-.548,%++'***%44../2122+*)().02/2:83:&%'%)*./32))&'%**/.20;21.-1//0.*)%$((.756859446-1/)(,-/088714/(.*-*)--..4'..,-/30:<96/1-42229895/*.,.21+4+&$.(()*%'&-0($**45(-6*+,091+28714,**&+,++(+,//,'&(,).*4-943;33*+,),/70&/*-+,,/-02&7896822)0(&'+,,1.02--,+(()532/0+14)+1'-+**
@9d2ffe71-9c1d-45f5-87c7-3ceb6dd02039 ch=136 read=181789 start_time=2019-12-13T00:08:00Z barcode=BC01 runid=2c9cf7bc05858273f10e7d7ec552fc0bd742dc3e
CTCCTACGGGAGAGCCTTGATGAAATTTTCGGCAATGGGGAAACCCTGACCGAGCAACGCCGCGTGAAGGAAGAAGGAACGGATTGTAAACTTCTGTTATAAAGGAAGAACGGCTACAGGAAATGGTAGCCGAGCGACGGTACTTCTATTAGGAAGCCACGGCTAACTACGTGCCAGCAGCCGCGGTATTGTTAATACGTAGGTGGCAAGCGTTATCAGGAATTATTGGGCGTAAAGAGGCAGGCGGCAGCAAGGGGTCTGTGGTGAAAGCCTGAAGCAGCACTTCAGTAAGCCATGAAACCAGGCAGCTAGAGTGCAGGAGAGGATCGTGGGTGTGGCGGTGAAATGCGTAGATATATATGGAGAGGAACACCAGTGGCAGAGGCGACGATCTGTACCACAACTGACGCTCAGTCGAAAGCGTGGGGGGCAAAATGAAGTTAAGGTACCCTAGTAGTCCACGCCGTAAACGATGAAGTACTAAGTGTTGGATGTCAAAGTTCCAGTGCTGCAGTTAACGCAATAAGTACTCCGCCTACAGGTAGGCGTTCGCAAGAATGAAACTCAAAGGAATTGACGGGGGTTATTGCACAAGCGGTGGAGCATGGTTTAATTCGGAAACAACGCGAAGAACCTTACCAGGTCTTGACGCTCATAAAGGCTCCAGAGATGGAGAATGCTACCGCTGAGATACAGGTGGTGCATGGTTGTCGTCAGCTCGTGTCGTGAGATGTTGGTTAAATTACCTGGCGAACAACCCTTATCGTTGAATTCACCATCATTAAGTTGGGGACTCTGCTTGAGACTGCCAGTGACAAGCTGGAGAAGGCGGGATGACGTCAAATCATCATGCCCCCTATGACCTGGAGCTACACAATGGATGGTGCAGAGGGAAGCGAAGCCGCGAGGTGAAGCAAACCCATAAAACCATTCTCAGTTCAGTTGTAGTCTGCGGCTCGGCTACATGAAGTTGGAATCGCTAGTAATCGCGAATCAGCATGTCGCGGTAAAATACGTTCTCGGGCCTTGTACACACCGCCCGTCACACCACGAGTTGATAACACCCGAAGCCGGTGGCTAACCGCAAGGAAGGAGCTGTCTAAAGGTGGATTGATGATTGGGGTAAAGTCGTAACAAGGTAACCGG
+
+--1.02.;3))&(+$'&'(2*%&+*69:-1310:442-((-/01---56;9:71701.;<8966/).*/0-)*)%-%(*.0+8+,.85,-3/876191/2;.0./3//,2.300--*.,,/00.'(+,16+*)(('(**+)***$$$*&(.+0-,22-0-/+,.20.----17/+(++&27000()&+'$,),+,,.//55220632212062117++*%%*()4/89:76-73*'&.*-')4/10/,0,0*+180-20/.+*))-50-188200+,('($')-)(*,390681*&(./0925:5/1-,+*,/011-540.-/2/4907-4-+))&'',.,.3<7311.01.0+*)*,4580.,(+(./1559&0*-++'))-+2.3...,,#$&'-,(*-+2--,-+003.557$(),&%)+.39;4.3/:8-1'&'((3./*%$)-0/-/3421025+-45<989:70.*,,-(',+,.260328<3:99588.:625:0.-.125657343,*%+)+1,+*++-.378:233,()''.+*')-34;812/'(-/.,-4.+-/04-)*&$)&)(,),-+%'(%+*()/022%*.*-08*,+)-.+1<:.:6:5(*)*(((')%'&.,*-42238206+*..0--**)$)).+--30+0-0*+$%&(+,.,)()&'$$'%'*%&'(*00126+1,--7456672*6/+-..18+/002386785442417/.-(.+3/6,.($&&#%*)('$%**,52*/001203&-).+($%)).0'',-)')*-5914675-%*.-,,376886932/..-4-,,),*(('(*.)+0+)11397765:73459810*/302,'(()+4077;-.--&&%&%:-+0(..11156*)-2(,-,--/5*483..)('*)31,..34.8.-,08;04:88;765)0)*'$*(/(,,.20.('%%&&&'%1102+-,+3-.3606315./10+-.62300/-6564%1-,(''&)(*'%./+(+/,7-,+2.78585900/-,-)/7*56,+--',*11/.,,+*-++-/*)'+/*')++/532,1-.*.76:1+0++))+,+'))967646;),*-(($3+0123216024/,,7./075898867*7-296:-9
@4485fd34-54e9-4f62-9899-aa9baa4fa1c1 ch=86 read=52536 start_time=2019-12-13T00:07:58Z barcode=BC01 runid=2c9cf7bc05858273f10e7d7ec552fc0bd742dc3e
CTCCACCACGGGAGGCAGCAGTGGGGAATATTACTGTGGGCGCAAGCCTGATGCAGCCATGCGCGTGTATGAAGAAGGCCTTCGGGTTGTAAAGTACTTTCGGGGAGGGAGAGGGTAAAGTTAATACCTTTGCTCGTGACGTTACCCGCAGAAAAGGCGCAAGCTAACTCCGTGCCAGCAGCCGCGGTAATACACGGAAGTGCAAGCGTTAATCAGATTACTGGGCGCACGCAGGCGGTTTGTTAAGTCAAGATGTGAAATCCCCAGGCTCAACCTGGGAACTGCATCTGATACTGGCAACAGGTCTCGTAGAGGGGTAGAATTCCAGGTGTAGCGGTGAAATGCGTAGAGATCTGGAGGTACCGGTGGCGAAGGCGGCCCCCTGGACGAAGACTGACTGACGCTCAGGTGCAGCGTGGGGAGCAAACAGGATTAGATACCCTGGTAGTCCACGCCGTAAACGATGTCGACTTGAGGTTGTGCCCTTGAGGCGTGGCTTCCCGGAATAACGCGTTAAGTCGACCGCGCCTGGAAATACACGGCCGCAAGGTTAAAAACTCAAATGTCTTGAGGGGCCCGCACAAACGGTGGAGCATGTGGTTTAATTCGATGCAACGCGAAAGAGACCTTACCTGGTCTTGACATCACGGGAAGTTTTCAGAGATGAGAATGTGCCTTCGGGAACCGTGGGACAGGTGCTGCATGGCTGTCGTCAGCTCGTGTTGTGAAATGTTGGGTTAAGTCCCGCAACGAGCGCAACCCTTATCGCTGTTGCCAGCGGTCCGGCCGGGAACTCAAAGGAGACTGCCAGTGATAAACTGGAGGAAGGTGGGGATGACGTCAAGTCATCGCTTGGCCCCTTGACCAGGGCCCCGTGCTGTGGCGCATACAAGAGAAGCGACCTCGCGAGGAGCAAACGGACCTCATAAAGTGCGTCGTAGTCCGGATTGGAGTCTGCAACTCGACTCCATGAAGTCAGGAATCCGCTAAGTAATCGTGGATCCATGCCACGAGTGAATACGTTCAGGCCTTGTACACACCGCCCGTCACCATAGAATTGGGTTGCAAAAAGTAGGTAACAACCTTCGGGAGGGCGCTTACCACTTTGCTGATTCATGACTGGAGTGAAGTCGTAACAAGGTAACGGAAGATAGAGCGGTGACAGGCGGTAAGGATTGCTTTACAAAGACACCGACAACTTTCTTCCAGCACAGCAATACGTAACGCA
+
-261-03,0-;3,321,10.092-9/+55-:,%,,.++03.*-07/1;8616411+/&)*/5++-+.230/2.*/+/.89869-00/.')*4.-/-*+.(&&,,*&/0))''.1'',70-,8.7.3974;7/279)3+(.1/5-14''/,,10)')))$'+.&,/0,//85,/.6-+,+)-4.4.2--62--/-/17+*,+,121../3111./-..00./''%%%00,.).*-02-35:,(3,7,633-*(+331+,40/6::.-/9:::5746/073597311101.,,,-200)&+'*))//0/3+1+(&+.//,.+/-0../-07.-+**,1310,0/*-096-,,,,::9:6,-((*71/2,.&&&(*(*+,306762),3598080//4,)%%'*63555&)',&&$&'*958;/*/45967*83+3---7858;/-1:62253502249899<,0/++&,,27412.)*-19/3059'&%&$,)0/27;11.0+'++''*,2/--,0344287789:31'-6/2.-0,+,,&'-5583724062:/;<888893<.,*,(--+*.746084,,+0..%/*/239.1/).'*+16<;6:6;4223/72&+&-(*+)&%&(*419/0744652--,'.0(+(),0).-+1::955.-,,,-..012,624;:993;;474;780(,-/+/0468:33222:8::::888/0//0664392248;/.,;/9531:58,106*,0578,)*+-25059,3,,,2)*-*.0.3:20,)(,*,)3-7-;:295576;.-2)+-38386.2.--.;;5899:--4).-/-364').0037772+,/3:;8&'&%*'120'')'*-:245))&'(*+.,(%&&2121)($%..))(+)()753842250.**(),/7/0/766;98457<54445554333431,*+(./.,--.257858454112/14./417000)/'))0.(&(('+&))0*,*0.6557%.(*64+,*%()0/:5122497(-3//8.-.555636:13:2-+-(*+&&&'((*')/028-0*30)($&$()*-((*509796,83+*0,34/60.58,+03.)()*,48685559::3.,-+0.-.8347861//2.-.1-619///-+,2//%&*/0*-((&&')(/,+-.(())1-/2;10.0/411724+/29627:3,+,,--.+-0-./85(.%'#%$
