# Supplementary material for: De novo species identification using 16S rRNA gene nanopore sequencing
Source: PeerJ. 2020 Oct 21;8:e10029. doi: 10.7717/peerj.10029 (PMC7585375; doi:10.7717/peerj.10029)
Supplement: Supplemental Information 2 — Contains raw reads. [file peerj-08-10029-s002.zip › pass_fastq_runid_2c9cf7bc05858273f10e7d7ec552fc0bd742dc3e_113.fastq]

@ce67943a-d8d0-44cc-bede-8748791e7f3b ch=127 read=53358 start_time=2019-12-13T00:08:30Z barcode=BC01 runid=2c9cf7bc05858273f10e7d7ec552fc0bd742dc3e
CTCCTACGAGGGCAGCAGTGGGGAATATTGCACAATGGAGGCGCAAGCCACAGTCTGACCATACCGCGTGTATGAAAGGCCTTCCGGGTTTAATAAAAGTACTTTCAGCGGGGAGTAAAGTTAATACCTTTGCTCATTGACGTTACCCGCAGAAAAACACCGGCTAACTCCCGTGCCAGCAGCCGCAGTAATACGGAGGTGCAAGCGTTAATCGGAATTACTGGGCGTAAAGCGCACGCAGGCAGTTTCTGTTAAATTGAATGTAGAAAATCCCCAGGCTCAACCTGGGAACTGCATCTGATACTGGCAAACTGAGTCTCGTAGAGGGTAGAATTCAAGGTGTAGCGGTGAAATGCTGTAGAGATCGGAGGAATACCGATGGCGAGCAGCCCCTGGACGAAGACTGACGCTCCAGGTGCAACGTGGGGAACAAACAGGTTAAATACCCTGGTAGTCCATGCCGTAAACGATATCGACTGGAGGTTGTGCCCTTGGGCGTGGCTTCCAGACTAACGCGTTAAGTCCGACCGCCTGGAAATTACGGCCGCAAGGTTAAAAACTACAAATGAATTGACGAGGGCCCGCACAAACGGTGGAGCATGTGGTTTAATTCGATGCAGCGCGAAGAACCTTACCTGGTCTTGACATCACGGAAGTTTTCAGAGGATGAGAATGTGCCTTCGGGGAACCGTGAGACAGGTGCTGGCTGTCGTCAGCTCGTGTTGTGAAATGTTGGGTTAAGTCCCGCAGCAGGCGCAGCCCTTATCGCTGTTGCCAGCGGTCGGCCGGGAACTCAAAGGGAGACTGCCAGTGATAAACTGGAGGAAGGTGGGGATGACGTCGAATGGCATAGTACCGACCAGAATTTTACGTGCTACAATGGCGCATGCAAAGAGAAGCGACCTCGCGAGAACAAAAAGCGGACCTCATAAAGTGCGTCGTAGTCCCGGATTGGAGTCTGCAACTCGACTCCATGAAGTCGGAATCGCTAGTAATCGTGGATCAGAATGCCACGGTGGAGCCGTTCGAAAGGGCCTTGTACACACCGCCCGTCACGCAAAGTGGGTTGCAAGAAGTAGAGTAACAACCTTCCGGAGGGCGCTTACCGCTTTGTGATTCATGACTGGGGTGAAGTCGTAACAAGGTAACCGGAAGATAGAGGCGACGGGCCGTGGGTTAACACAAAGAACACCGACAGCTTTCTTCAGCACCAGCAATACGTAACTACCACC
+
++.*%&,+&3541,+3&(..54*,,,%,&&&))0--//%'.20335+14''(*.,%%'+).-%14,*)+$-&'(4.(+2/1213'26554%%(*070)()()-1+2)-,),)'%(./6.068341,331960144-7+-'-.081.7/+,+,.+(.(.-7-6--,/2/-14-,785;.)/-+.4*)%)*5++$'*,)1/,-2130002,.,*.++,/.3/129:86//55-//./&+&).164'618,+02092-*.+*/9886*(168-+/,3)$.0217001412;/5--111214+*+-.98/://8**)+,013.2/3*,$,.+-/)1+4,9(+.-1)&&')+2.)+5+)*(%((--+*+.('&&(,),,/130+.*/,)(10)-44,&',51662601+,-.---+1'%)/-,-.+/479;8*(.-3;7-8783;4<53.199++381123446+812599,....&26+)(%%/&(*//.,'*(''&**/-/0030112/'-/,131,*''0-2-*+1*)+1/(.)&%%'&%$)+0/173/136+739+35/(*(#%)+/))+,5-55..&/./,3+)+*/2425+**09/11,2//035;9066;210.$)&(///-+/*-/,,+-118569:95:52401/(-**++*/7;:033*'*/.1,.*/,26552474232.+..0.0+&)*--310034.)+/0320,-*--.9796/8.,&*+)*24;7;372.&))-1*+2.(7%%01/,/(051.5./1'+201801:5562;331730(+0+013517)*+*()*15420*20..+(4--/:0-/++0+.--47435699873$&')$$%#%$'((*)&+.,,+'$)%#"#$&(004.0.9/&141320*.83.()''(%(/*1545532*()(+15*)+%)3733621%%22,(/*3454,4//2-/)*,(7+.('(+5///.3002/.-)-+&%&(*(*6')(-./(,*)),-0127645635.*-7507../.73&,($'(()2+('(')+)*))/+054,415;32:/-2833&/&&$&'+774;3(0+&*.),)+&()26547.3-,-.-0(+24/0-5-+35).,-5/0222:25334551+*,*-.-,--(+++-04,5,486:52/,.0142+*)*--,-2.6&(.'3)0,3-4,.(.*''1,.75-543(-/3225:7-.0009434,6.-.34/)&&$%%#%"
@ec57bfc1-3563-4d38-b5a8-30dd39ab651e ch=128 read=74514 start_time=2019-12-13T00:08:28Z barcode=BC01 runid=2c9cf7bc05858273f10e7d7ec552fc0bd742dc3e
TTGTTATTGCTTCTACCGTTCAGTTACGTATTGCTGGTGCTGAAGAAAGTTGTCGGTGTCTTTATTGTTAGCCCTGCGCCTGTCGCTCTATCTTCCGGTTACCTTGTTACGACTTCACCCCAATCGCTGACCCTACTGTGAGCCGCTGCCTCGCGAGGTTAGCTCTGCGGACTTCGGGTATTGCCAACTCTCATGGTGTGACGGGCGGTTATTGGTACAAGACCGGAACGTATTCACCGCAGCATTCTACGGTTCGCGATTACTGGTAACTCCAGCTTCATGTAGGCGAGTTTCGGCCTACAATCCGAACTGAAGGACTGGTTTTAAAGTTTGGCTCCACCTCACGGTATTGCATCTCTCTGTACCGCCAGCCATTTAGTAGCGTGTGGCCCTACATAAGGGGCATGATGATTTGACGTCACGTCCCACCTTCATCAACTTGTCGCTGGCAGTCCGCTAGAGTCCCCAACAATGATGGTAACTAACGATAAGGGTTGCGCTCGTTGCGGGACTTAATGGCATCTCACGACACGGGCTGACGACAACCATGCACCACCTGTATCTCCTTATAGCTATCTCTCCATCTCTGGAGCCTTTATGAGTATGTCAAGACCTGGTAAGGTTCTTCACGCGTTGCTTCGAATTAAAGCCACATGCTCCACCGCTTGTGCGGGCCCGATCAATTCCTTTGGGTTTCATTCTTGCGAACCCATTGCTACTCAGGCGAATTACTTGTGCGTTAACTGCAGCACTGAACTTTGACATCAACACTTGGTACTCATCGTTTTACGGCGTGGACTACTAGGAATTATCTAATCCTATTTGCTCCCCACGCTTTCCGGGACTGAGCGTCAGTTGCAGGCCAGATCGTCGTCGCCTTCGCCACTGTGATCCATATATCTACGCATTTCGCCGCCCTGCATGGAATTCCACGATCTCCTCCGCCACTCTAGCTGCCTGGTTTCTATGGCTTACTGGTTAAGCTTCAGGCTTTCACCACGGGCCCTTGCTGCCGCCTGCTCCTCTTTACGCTTAATAATTCCGGATAACGCTTGCCACCTACGTATTACCGCGGCTGCTGGCACGTAGTTAGCCGTGGCTTTCTAATAAAATTACCGTCACTCGGCTACCATTTCCTGTAGCCGCCGTTCTTCCCGCTTTATAACGAAGTTTACAATCGAAACCTTCTTCCTTCACGCCGGCGTTGCTCGGTCAGGGTTCCCCATTGCCGAAAATTCCCTACCTGCTGCCTCCCGTAG
+
%*'2+&))&)')'%',0,,56-/8/&.43349345:9:99/-/-(,/*.+8---.9367//3.&('(1)&%,*)(()*,346887760**+.2303,'//%'$%/,),&*+(0151.377..4.9-111*/.&'&(%&$&%%(4268845,+%#%%'(*,'(*+,-,/1956685,+(2)*3//;00-*)&''.-+0---122:70(/+-''1*2/2/66-,0,.61;75:::;1*+,(*'(,,25-&%('*-'+),/.20./0,/'*'.,:--*+)/**,/1437/+,.-:30,3/-'(,+9.2'(1(('&)0(.+-24.09;.096*+;/-10018-0831(-,'(&,('(-.-00.,***('*#&*,-6;53:*''&&-.+*(('%(+'$%'(+1,.270.+..34446;9002643*)&.15-+125+)%(+()*..-.6%0-1.,%'+-,*4+*(&**,33),&'(')*+,/+*'%--0961..-)-3.40443556113-(,25/+/*0*&'()+*+,.+.///,0,'//1122,-.0,9;68/.-/325;452320-+%(()-.3444:66405858786683'*3.33-%(''))*9711.*(''')'*,.1-2/;221,&+*,+/+++8.7%-)0007/%'&&(*202130,3-,-/,.-,+-1,,-&$'())0-70&&'&&&,1993)/8,/.''((11$%$.(%*3//00.116&(*,'%(+)$1+,-:.4)))../*,(-006/-25:*++00+/)*%(*)&&*(+/65853400%#''++//.4-...0.*))$%*),-215202()+38.,2*/**)'))*0201/2964-.--/00.3)*----2-535336941,++./49030--05.-71-*+,.134353561)223*22,*#(*%'&'(%,%%'*-(1.23,,,.//*)+.2'$*,),/1-'./039835:4:7641434439344452932/25;9/373296/,.+()&,'-1+*3(/023:-.4,,413*)%&,)')((%%&2)-5522.20297:7205//88112),+,.-.0.1924/:0.,.,.+*$(')*,10.,.*(),930;://1;1296'1($4:57/(+--(1,.*10*17.041/.+,.0*3/3:;3.0.3)%(-.,*)2,-((+)*48022+15)+70,/809:<;:4;7.0.++4:0+1,*+676;7947412(367-*/604++.2451:271*()))*22038,81+'-.+
@274ee2c5-1447-401f-bcee-4a6aee8f8408 ch=68 read=41072 start_time=2019-12-13T00:08:27Z barcode=BC01 runid=2c9cf7bc05858273f10e7d7ec552fc0bd742dc3e
CTCCTACGGGAGGCAGCAGTGGGAATATTGCACAATGGGGAAACCCTGATGCAGCAACGCCATATTAGTGATGAAAGTTTTCCGGATCGTAAGCTCTGTCTTTGGGGAAGATAATGGCAGTACCCAAGGAGGAAGCCGGCTAACTACGTGCCAGCAGCCGCGGTAATACGTAGGTGGCGAGCGTTATCGGATTTACTGGAGCGTAAAGGGCGTAGGCGGATGATTAAGTGGGATGTGAAATACCCGGGCTCAACTTGGGTGCTGCATTCCAAACTGGTTATCTAGAGTGCAGGAGGAGGCGGAATTCCTAGTGTAGCGGTGAAATGCGTAGAGATTAGGGAAGAACACACCAGTGGCGAAGGCGACTCTCTGGACTGTAACTGACGCTGGGCTCGGAAGCGTGGGGAGCAAACAGGATTAGATACCCTGGTAGTCCCACGCCGTAAGCTTGATGAATACTAGGTGTAGGGGTTTCAACGCACCTCCGTGCCGCCGCTAACGCATTAAGTATTCCGCCTGGGGAGTACGGTCGCAGATTAAAACTCAAAGGAATTGACGGGGACCCGCACAAGTAGCGGAGCATGTGGTTTAATTCGAAGCAACGCGAAGAACTACCTACACTTGACATCCCTTGCATTACTCTTAATCGAGGAAATCCTTCGGGGACAAGGTGACAGGTGGTGCATGGTTGTCGTCAGCTCGTGTCGTGAGATGTTGGGTTAAGTCCGCAACGAGCGCAGCCCTTACAATCGTTAGTTACTACCATTAAGTTGGGACTCTGCTTGAGACTGCCTGGGTTAACCAGGAGGAAGGTGGGGATGACGTCAAATCATCATGCCCCTTATGTGTAGGGCTACACCGTGCTACAATGGCTGGTACAGAGATGCAATGCGAGTGGAGCCAAACTTAAAAACCAGTCTCAGTTCAGTTGTGACTCGCCTACATGAAGCTGGAGTTACTAGTAATCGCGAATCAGAATGTCGCGGTGAATACGTTCAGGTCTTGTACACACCGCCGTCACACCATGAGAGTTGGCAATACCCGAAGTCCGTGAGCTAACCGCAAGGTAGCGGCCGAAGGTAGAGATCAGCGATTGGGGGGGGTGAAGTCGTAATAAAGGTAACGG
+
+,1&$'&'.-*'-,.2213947+**+1/4+-/63.+.,(&()*+0,*/398824656202-%%%*(*(+)+,-26&.+7910(/,007473,+-28989-8;./67*((+//2-))&*&31,40--)0/)+-,-*-1.2222545673643620--,5)&)'*)1--,1+2&,%&*)**3576582+*',&.3-,/393%+22.67***)**/1-95/9/,,-1-8+,*.7:8842*+11-/-6,,63..906.*5+:9434477-4++).0)+*,.,4)+-6611236:462***%(-+.,3+5,00,*09720100:76269//277.-,++01-24*-4.571.,),1.3367,''.(.-21032//.09552,,140222233./,/+35%4%')-+,)0-*$'+38445*0'/-.01665:8+,53&%+).+)-,07/0+*&(*()*,)**+(./68:997*++--/9260-2%/,/41+)*/,/.$&,(),/2/01108330346;81-/.*')+(&&))03:20$(&&*,.0::8667-/),*2263657.392077++--10)))(++1/(-/6667757<;.:7:5-+/*,.61//0-0++/.025:2230003-./132:42822116..//5-3,-/)))&+*))/43;9-398.661.1.055428589:77892738112362./00013239596221246121/.9/5.-86*,-20+*0.(5(%+90..$%%',222;1.01..258;9:<:7.9-/07/1000-,.2-/0501012./450:5;6:67/-4-/60433;:3577.-,+,970--++-+,,,5*-/83423.-.2410312,+((*077894;43;56530/40/0+++*,-,8++&&*,5-,-262:2*'%/386+09888752')+58.5.:..***,05571,1110(+((*770+130/000101120452:694-'02486161955488-0+0-0(.76233003100-58/24)+113244/0..+'*-120+3--+.7**',*+,658/,433293602.'*'$%,--64520-0,+*+&'&,00375,1-157,)*)$#$)+')/)/)()()('+'-;973
@30067213-a09b-4b17-841a-d676d37d21ec ch=42 read=45851 start_time=2019-12-13T00:08:25Z barcode=BC01 runid=2c9cf7bc05858273f10e7d7ec552fc0bd742dc3e
TATTTACGACTTCCACTGATCACTTGAATCACAGAGTGGTAGCGCCTCCCGAAGGTTAAGCTACCTACTTCTTTTGCAGCCCACTCCCATGGCGACGGGCGGTGTACAAGGCCCGGGAACGTATTCACCGTGGCATTCTGATCCACGATTACCTTGATTCCGACTTCATGGGTCAGGTTGGAGCCTCAATCCGGACTACGACGCACTTTATAGGGTCCTTGCTCTCGAGGTCGCTTCTCTTTGTATGCGCCATTGTAACGTGTAGCCCTGGTCGTAAGGGCCATGATGACTTGACGTCATCACCTTCCTCAGTTTTATCACTGGCAGTCTCCTTTGAGTTCCCGGCCGGACCGCTGGCAACAAAGGATAAGGAGTTTGCGCGCGCTCGTTGCGGGACTTAACCCAACATTTCACAACACGAGCTGACGACAGCCATGCAGCACCTGTCTCCACAGTTCCCGAAGGCACCAATCCATCTCTGGAAGAGAGTTCACCGGATGTCAGACCAGGTAAGGTTCTTCTTCGCGTTGCATCGAATTAAATGCTCCACCGCTTGTGCAGGGCCCAAATCAATTCATTTTGAGTTTAACCCTTGCGGCCAGCCCGTACTCCCCGGGCGGTCGACTTAACGCGTTAGCTCCGGAAGCCACGCCTCAAAGGGCACAACCTCCAAGTCGACATCGTTTACGGCGTGGACTACCAGGAATTATCTAATCCTGTTTATCCCCACGCTTTCGCACCTGGGCGTCAGTCTTCGTCCAGGGGGGCCACCTTCGCCACCGGTATTCCTCCGAATCTCTACGCATTTCACCGCTACACCTGGAATTCTACCTCTACGAGACTCAAGCTTGCCAGTAAGATGCAGTTCCCAGGTTGAGCCAGGGATTTCATCTGATAACAAACCGCCTGCGTGCGCGCCACGCCCAGTAATTCCGATTAACGCTTGCACCTCCGTATCACCGCGGCTGCTGGCACGGAGTTGATTACTTCTTCTGCGGGTAACGTCAATGAAACAAAGGTATTAACTTTACCCTTCCTCCCCGCTGAAAGTGCCTGGCAGAAGGCCTTCTTCATACGCGGCATGGCTGCATCAGGCTTGCGCCATTGTGCAATATTCCTACTCCCGTAGGG
+
,%1:/.1315590*%'%&)1/*,/.01,+,'*,%'(,0)((%&&'(),)().//3379...+-./'%&%&%/69./2,%-1)')*02+')+)&)*-*654-5243-5635716--7,9-.3.((+*+9:-.-.+*29//2314,)++,2/++&''(*6//&''-.::/0*.+*+',*)%'('$+&',.;0/)3/38401220++#&)($#$$'.,3-0/-,-,,+%$',+22044:3713:.(')**)),1&-''''(*))++*..9,,-10/%(&&)468<78322-,))*-/4376640(-22:8803&),89*134/7533/(,///0)*,'))-06/3*'*--)1-3:76.7+*/(/-2+*-/+7**(&*48'(0..-.,24868;685:6-*+))%.*(/3167<:1021*623.'((+3/677832482.'(%),-39,06556-'+$)-621,))3+6530203/2524453334,,'))-+0,+$''+,-/265++*,/+4-.0.023;6--*-,)')),513454''-1-'(&)'1.2,+3/.2.7*--6'/1*231$%'),486:6%&+*'&'/*7:3/33((,+*4+*&'(%-,-/35/71.('3630.0--..2091766528+/13/001.0'.,,,6852277,385+*-/4:850,11/6.--..<:538+$('-,..2;696567'/&'%&/+//139:99928;*(+13:0-.,-09322546845)260330//./2..00,'/210.)0,$&'$%+''''0.,.))-8-744)%'//-.,,&..117<</57;4788:52701+4,3/0/-36+/.-.,,034994-+*/-,4)(&$%1-228:+558.1,.26490(+2*&22*%0-()*')*+,/0223984;47;6454-,,+*'&%',,10.**,388884/-1/00-+,2)*+$-1247///1./19./41000+&*+(&)+1*)2*+$0%#%,)67;0-./,+&'*46588//0-),).12**-))(/'/)+5:-,88.5980621/).,02++(,(-&%()*(%''*1,-,/-610,,+,(,+10/55:9977565'50'%&%'%%'&'-).-118443,.&##)(/4-):66,(
@244c3a93-f839-4155-ac38-3e95f0003560 ch=111 read=69356 start_time=2019-12-13T00:08:34Z barcode=BC01 runid=2c9cf7bc05858273f10e7d7ec552fc0bd742dc3e
CTCCTACGGGAGGCAGCAGTGGGTATTGTGCAATGGAAGCAAGCCTGATGCAACCACATGCCGCGATATGAAAGCCTTCGGGTTGTAAAAGTACCACTTTCAGCGGGGAGGAAGGGAGTAAAGTTAATACCTTTGCTCATTGACGTTACCCGCAGAAAACACCAGCTAACTCCATGCCAGCAGCCGCGATAATACGGAGAAGTGCAAGCGTTAATCGGAATTACTGGGCGTAAAGCGCACGCAGGCAGTTTGTTAAGTCAGATGTAAAGTCCCCGGGCTCAACCTGGGAACTGCATCCTGATACTGGCAGAAAGCGGAGTCTCGTAGAGGGGGTAGAATTCCAGGTGTAGCGGTGAAATGCGTGAGATCTGGAAGTGCACGAAAGCGGCCCCCTGGACGAAGATTGACATCAGGTGCAGCGAAAGCGTGGGGAGCAAACAGGATTAGATACTGGTAGTGCCGTAAACGATATGGCTTGGAAGTTTGTGCCAGGCGTGGCTTCCGGAGCTAACGCGTTAAGTCGACCTTACCAGAGTACGGCCGCAAAGGTTAAAACTCAAATGAATTGACGGAGGCCCGCACAAGCGGTGGAGCATGGTTTAATTCGATGCAACGCGAAGAACCTTACCTGGTCTTGACATCCACGGAAGTTTTCAGAGATGAGAATGTGCCTTCAGGGAACCGTGAGACGGAGTGCTGCATGGCTGTATCGTCAGCTCGTGTTGTGAAATGTTGGGATTCTCCGCAACAGGCGCAGCTATCGCTTTGTTTAGCAGCGGTGCGGCCGGGAACTCAAAGGGGCTGCAGTGATAAACTGGAGGAAGGTGGGGATGACGTCAAGTCATCATGGCTGACCAGGGCTACGCGTGCTACAATGGCGCGCTGAAGAAGCGACCTCGCGAGAGCAAGCGGACCTCATAAAGTGCGTCATGGTGGTTGGAGTGCAACTCGACTCCATGAAGTCCGGAATCGCGCTAGTAATCGTGGATCAGAATGCCACGGTGAATACGTTCCCCGGGCCTTTTCCGCCGTCACACCATGGGGTGGACTGCAAAGAAGTAGGTAAGCTTAACCTTCGGAGACACCACTTTGTGATTCATGACTGGGGTGAAGTCGTAAGCAAAGTGAACCGG
+
')23.*-%42)/6**-+*('((&('1+(+'.,*)+,&'%+.5'4;4348784)13'(*++0&%&'$*&*'%%%&..474/9749),034*'*&*%'*/675/+.'*.-(-+)1'1-(*,0;6*.*8).,.,+4/.16808///832501:/,-(&)'('%*+-(+-+6/..2)),),2**0/023'*(&%(+(+,1-0)%%-,017824437/6/1.70.3.-.::<9887862)),-)-(..3:9/-7:,&(&)*').(+-;9250)+,301+.6:839(,,3/06,2134100.0'()1212+9**.$)(&%&)%&*.226460.-12:5004)7)7+9-.5720(*-012/*+46/10)&&%$)((%'*')'&$%#%%'&$&',4-774,'+76:-+)'&/(**1.0*'+2231%&'&)(()/034*0)()+69,5+8:507/-0..(#(*($$$#$#'&*0-.012-+&'(..0,+$,-1*%$#%%&'/'*/0/,**,,),+,-98;66553:4:,/10.-'&%')()''&&220916089:)-614/7470287;;8.5,1*)$%*+&+-+1-(*'))(&+*1114-/,).**.846;8<72122396545')/)(/..-))1*2595050/.45566466/,.+0:931)(*+,85522932646:7;:'99'5:9;8950324&)%)*5450//0,8/.,0+0379:56,,,**.22.--./-2,8-6+*%1-/.2+',.,2*)00()((')**+)*,)*'/4(&$%$&'&.+-,.207+5,2(+65690)30**%((%'()-/9<16214,-3.72967::-147+67620)*.453322..*'&$&&(-4343..)*+-+-.+.7;74841/(('$)+$&'*+100+.33//*)$')68-52:77898431:30279898)2,)((+*4+/'#%$('&,-545657:/0070/-8('*,+*1(*%&*,--2..-457*4335+.87686/+)*,)$-&((*,-)%'%+*(*%&()(+)'.(%'**3/13&'')'%$&'$&+-/)/-'**()*,*+,*'&&&,)+-0:3')%'(**-714.75--02382)4,./73.5/-.36345012/$*&)&)'(+*+),,
@65758608-c41d-4e8e-8b29-bbbb84f93ea0 ch=187 read=63078 start_time=2019-12-13T00:08:49Z barcode=BC01 runid=2c9cf7bc05858273f10e7d7ec552fc0bd742dc3e
CCGGTTGCCTTGTTACGGCTTCACTGATCATAGCAGATCACAAAGTGGCGCCCTCCCGAAAGGTTAAGCTACCTACTTCTTTTGCAACCCACTCCCATGTGGTGTGGCGGGCGGAGTGTACAAGGCCAGGAACATTATTCACCGTGGCATTCTGATCCGGTGCACTAGCGATTCCGACTTCATGGAGTCGAGTTGCGGGCCTCAATCGGACTACGACGCGCACTTTATGAGGTCCGCTTTAACTCTCGCGAGGTCGCTTCTCTTTGTACTTCATTGTGGCACGTGTAGCCCTGGTCGTGAGGCCATGATGACTTGACGTCATCCCACCTTCCTCAGTTTATCACTGGCGATCTCGCTGAGTTCCCGAAGCCCCGGATACCGCTGGCAACAAAGGATAAGGGTTGCGCTCGTTGCGGGACTTAACCCAACATTCACAACACAGGCTGAGCGGCAATATGCAACACCTGTCTCACGGTTCCCGAAGGCACATTTCTCATCTCTGAAAAGCTTCCGTGGATGTTCGAGACCAGGTAAGGTTCTTCGCGTTGCATCAGATTAAACCCATGCTCCACCCGCTTGTGCGGGCCCCGTCGAATTCATTTGAGTTTTAACCTTGCGGCCGTACTCTGGTCGACTTAACGCGTTAGCTCCGGAAGCCACGCCTCAAAGGGCACAACCTCAAGTCGACATCGTTTACTGGACTACCAGGGTATCTAATCCTGTTTGCTCCCCACGCTTTCGCACCTGAGCGTCAGTCTTCGTCCGGGGCCGCCTTCGCCACCGGTATTCCTCCAGATCTCTACGCATTTCACCGCTACACCTGGAATTCTACCCCCTCTACGAGACTCAAGCTTGCCAGTATCAGATGCAGTTCCCAGGTTGAGCCAGGGGATTTCACATCTGACTTAACAAACCGCCTGCGTGCGCTTTACGCCCAGTAATTCCGATTAACGCTTGCACCCTCCACGTATTACCGCGGCTGCTGGCTGGGTGGCGAGTCGCTGCTTCTGCAGGTAACGTCAATGAGCAAAGTGTGGCTTTTCTCCTTCCTCCCGCTGTAAGTGCTTTTACCGGCCGAAGGCCTTCTTCGCGCGGCATGGCTGCATCAGGCTTGCGCCCATTGTGCAATTCCCCTGCTGCTCCATTAGAG
+
)''')&$,-3.-68.10,./702130257++'&%))02755580(''))0496-2.++28*0.1;99-101797378981::--0/(07,(-.1:3,//*++-+%%%&)8860+%'(%''*377;8;,66323%1&(8<878937271.19.31/+++()*()'''('*-56;:6/-/9/97997/..0/340;00+8.5,-1*5/8*3+.-'&,-,+/+-*-.7:10/.*.223/-/7.11/0,)))*(&*-,/266858539.))'&)++.32)'%*,%&&-*.226<0/9;;;06*&/./8)+*+,/.126344//190:20+4917/6-0,/1;3./145/5-*)*,-17,/20./6736.))'&,44,,,($%*614+7*)5-02;,*-:631+(.+748576756916/992/303//3).,(%***,-.00.+$'((*,('+,4.0+)'(',./0/04,.2-+/',179:4;6-.1/2/01''6-./9899/6+,-03)%&&(')',,:37-))'((((,*(/.*0---572*)(&'*+1//132%%...1<49<)*-,..4,'3.*(+1)+-12364179)''('3)8,969<;/0.+8<7-53.2,+*3-82(6++,'&)%&72454515+*,+-..,010/21/3-256888;89/;*3:5--/1:8;75/3,34447388758,'%%(2+33668-74./00/+/,+56/06=:100.+68)-&(/80.+/-68+.63989989:98<75),')-71362273:5782082-856766440)'(-../2114./-0:61027399221184+)*+00021089:6*/655,&.-468-+*+5//73----38335635156:294,-0-8,*./5%(,+1'04,*')(/1*,/.1.6/5894.+%&&&(*+.23.--+,,./190))-0798831.56880.)2($)'06855*'('-,-7.24220911***+)'$(-&)&%$&$%)''(+',-33315%2324::765)7-//2*:2*+/+*'&'*25-)),((-+*'.9.'*)&$)(&(.+152'(-(''**&()/+698:78;6%'&+*63+,*5..06546&*0149-/34;3.41.,('('1)2.+,,,/0+.)02%3'(')(
@74cae867-74f7-4bd8-8604-766a984ebbab ch=170 read=54823 start_time=2019-12-13T00:08:43Z barcode=BC01 runid=2c9cf7bc05858273f10e7d7ec552fc0bd742dc3e
CCGGTTACCTTGTTACGGCTTCACCCCAATCATCAATCCACCTTAGACAGCTCCTTCCTTGCGGTTGGGCCCATTACCGGCTTCAGGTGTTATCAACTCGTGGTGTGACGGGCGGTGTGTACAAGGCCAGTAGCCGGAACGTATTCACCGCGACATGCTGATTCGTTACTAGCGATTCCAACTTCATGTAGTCGAGTTGCAGACTACAATCCGAACTGAGAATGGTTTTATGGGTTTTGCTTCACCTCGCGGCTTCGCTTCCTCTGCACCATCCATTTAGTAGCACGTGGTAGCCCGGAGTCATAGGGGCATGATGATTTGACGTCATCCGCCTTCCTCAACTTGTCACTGGCAGTCTCGCTAGAGTCCCAGCAATGATGGTAACTAACGACCAGGGTTGCTCGTTGGGATAACCCAACATCTCACGACACAGGCTGGCGGCAACCATGCACCACCTGTATCTCTATATAGCTATCTCTCCATCTCTGGAGCCTTTGCGCCAGGTATGTCAAGACCTGGTAAGGTTCTTCGCGTTGCTTCGAATTAAACCACATGCTCCACCGCTTGTGCGGGCCCCGTCAATTCCTTTGGCACCCATTCTTGCGAACGTACTACTCCAGGCGGAGTACTTATTGCGTTAACTGCAGCACTGAACTGACATCCGCGTACTCATCGTTTTACAGCGTGGATACTAGAATTATCTAATCCTGTTGCTCCCCACGCTTTCAGGACTGAGCGTCCAGTTGCAGGCCAGATCGTCGCCTTCGCCACTGGTGTTCCTCCATATCACGCATTTCACCGCTACGTGATTTCCACGATCCTCTCCTGCCTCTGGCTGCCTGGTTTCTATGGCTTACTGAAGTTAAGCTGCGAGCTTTCATACAGACCCTTGCTGCCGCCTGCTCCTCTTTGCGCCCAATAATTCCGGATAACGCTTGCCACCTACGTGTGCCGCGGCTGCTGGCGTAGTTAGCCGTGGCTTTTCTAATAAAAGTGATACCGTCACTCGGCTACCATTTCCTGTAGCCGCCGTTCTTCCTTTATAACAGAAGTTTGAAATCCGAAGCAACTAACCAGCTTCACGCGGCGTTGCTCGGTCAGGGTTTCCCCCATTGCCGAAAATTCCCTACTGCTGCCTCCCGTGGG
+
25*-30+1-6-'0-&(*&+692,3::,22166656;064)+)-)('(,-06568330.+/.0)+*5(),/(%&%&+/3,2-/35&/%,#&,)/.)()*+-.20/253371101,8642.)'--4311+($&#(,0'.,,13667;657;+)&%))0/77433;2//62.../043:;02(&&',1/101)+,+(+32812/4554445;222)*/,,,.,.466/79;*-,09+/:41(),7355:66/*0,+29.--/*-,')../03;7:9.+.2(&&$%)((++.)*())'52%+$'(,'&*)49.14622331:<:.,-,,//65-(,3/,0,*/*0)+*&,:301-..*45771/0+,(*,+1-))&''5))*,.'&*1212751/)/,+/2,-+*&))++,-5-%,,0/(,,*,+023./+&%')&&//+1*5*'3204;32..-/6/18/-('++/.'*,,0*,+../-0/.0**,-37790-.2/3:+(+%%&(*+-.2/2456234;633500.30;8.6+)+++3&1766&+-305;;64+*,*,--4:236'&%+&,())/)379/*-5786:2..1.()&%$$$(,<06..('''(+.04-,,+-()7::73//../71.7-(,+*6.5-111'/+*+,,7+*/)(-/-8(&'((/3562782827+(1*10008-5+*'%%'%$-&(*867;.8,,%3*$)*6:90,.+,/:/-&502371/)**)*')*3.-.*32-,2+/57475$%$$$)(+,((*$.489:8905.$&(,*)++001:0.&).)++)*)%((*762..0-01/0//178+-/((++&03446956:7;:2,)+,.,-3+,6373,8+++'($#$)'&+,37.*)(($&**/&(*'('),/+1+)(((.++*87,$5407,1+-/...,-.52:4842/60/9:569501-/&,&)3395;7656:291-.044610150625+063*)(,2+392()($)-./:6995563230+.55.6;445//,--4-0445:77495--22+,,/0*)-,*/-)%&(('.*(*&&*($&')&('&(*)*++..2/80.10..453330-1/1/;-2:;5+,.432-+),04,-50*(,1664-,/**/6(''(((
@1b385010-c944-45c2-8161-81807223e48b ch=135 read=39821 start_time=2019-12-13T00:09:00Z barcode=BC01 runid=2c9cf7bc05858273f10e7d7ec552fc0bd742dc3e
CTCCTGCAGGGGAGGCAGCGGGGAATATTGCACAATGGGCGCAAGCCTGATACAGCCATGCCGCGTGTTATGAAGAAGGCCTTCGGGTTATGAAGTACTTTCAGCGGGGAGGAAGGGGAGTAAGTTAATACCTTTGCTCATTGGCCCGTGCCGCAGAAGAAGCACCAGCTAACTCCGTGCCAGCAGCCGCGATACGGAGGGTGCAAGCGTTAATCCCATTACTGGGCGTAAAGCGCACGCGCAGGCGGTTTGTTAAGTCAGATGTGAAATCCCGGGCTCAACCTGGGAACTGCACCCTGATACTGGCAAGCGAGGTCTCGTAGAGGGGTAGAATTCCAGGTGTAGCGTGAAATGCGTAGAGATCTGGAGGGAATACCGGTGGCGAGAGCGGCCCCCCCCCTGGACGAAGACTGACTCAGGTGCGAAAGCGCGAGGAGCAAACAAGTTAGATGCCTGGTAGTCCCGCCGTAAACGTGTCGACTTGGAGGTTGTGCCCTTGAGGCGTGGCTTCCGGAGCTAGCGCGTTAAGTCGACCGCCGCG
+
--571003(.52(-3403/',0.*,-&,*)+131;424,*%*16(574000%.-+2449614,.-/.*($*)*2))--117789+3,5,)+'*-'*++-10++--069)(4..//40(&'))+')20212-)-4**566+0)*&3++',%)1%+('--&**%'(*.*--..82562*-5783441/43((($&',+/,+.+0'--)+,0-3/0-1'#%,)+-44991./.5.+--,%,'-*2-178186;813343-25.,.01/2&.3*/65,784763+31305,01153334:'*+-0-.+.((,,')%%(--.365892*06800(+(,++3**8:87/*)(()((.,()987+****.23:5--2*.822::*9513+))%%-+-525864195+*-529/1,+*-),)-.2-29444.-10,-+(,),'$&&,9574'-,0/*10'37*+73/1/73((/+.35962-,)+.24,3+7+3454;3637:3040.-12046;77806+/*+*,)%)*+-5.1*-/0/20'%*%%&%
@a358554a-8078-4b5b-b5d5-9546886968a0 ch=193 read=44769 start_time=2019-12-13T00:08:54Z barcode=BC01 runid=2c9cf7bc05858273f10e7d7ec552fc0bd742dc3e
CCGGTTACCTTGTTACGACTTCACCCCAGTCGCAGATCACAAAGTGGTAAGCGCCACTCGAAGGTTAAGCTACCTACTTCTTTGCAGCCATGGTGTGACGGGCGGTGTGTACGGGCCCGGGAACGTATTCACCGTGGCATTTCTGATCCACGATTACTAGCGATTCCGACTTCATGGAGTCGAGTTGCAGATAATCCGGACTACGACGCGCTATGAGGTCCGCTTGCTCTCGCGAGGTCGCTTCTCTTTGTATGCGCCATTGTAGCACGTGTAGCCCTGGTCGTAGGGCCATGATGACTTGACGTCATCCCCACCTTCCTCAATTTATCATGGCAGTCTCCTTTGAGTTCCCAGCCGGACCGCTGGCAACAAGAGGATAAGGGTTGCGCTCGTTGCGGGACTTAACCCAACATTTCACAACACGAGCTGGCGACAGCCATTACAGCACCTCTCACGGTTCCCGAAGGCACATTTCTCATCTCTGAAAACTTCCGTGGATGTCAAAGACCAAGGTAAGGTTCTTCGCGTTACATCAGATTAAACCACATGCTCCACCGCTTGTGCGGGCCCCGTCGAGATTCATTTGAGTTTTAACCTTGCGGCCGTACTCCCAGGCGGTCGACTTAACGCGTTAGCTCAGGCTCCCGCCTCAAAGGGCCTTTAACCTCAAGTCGACATCGTTTACGGCGTGGACTACCAGAATTATCTAATCCTGTTTGCTCCCCACGCTTTCGCACCCTGAGCGTCAGTCTTCGTCCAGGGGCCGCCTTCGCCACCGGTATTCCTCCAGATCTCTACGCATTTCACCGCACCTGATTCTACCCCCCTCTGCAGAGACTCAAACTTGCCAGTATCAGATGCAGTTCCCAGAGTTGGGCCAGAGGTTTCACATCTGACTTAACAAACCGCCGTGCGCTTTACGCCCAGTAATTCCGATTAACGCTTGCACCCTCCGTATTACCGCGGCTGCTGGCGCAGGTTAGCCGGTGCTTCTTCTGCGGGTAACGTCAATGAGCAAAGGTGTGCTTTACTCCTTCCTCCCCGCTGAAAGTACTTTACAACCCGAAGGCCTTCTTCGCCACACGCCTTGGCTGCATCAGGCTTGCGCCCGTTGTGCAATATTCCCCACTGCTGCCTCCCGTAGGG
+
2)'%./-.746.//.-2+24:5+4-.(*+43-.((55435591.-2/+1-*+,45&'',)*/*1-808+...7:6,469159.'''$&&'(.28655575;:6.3+,,20('%-//9*189050.22,:0009,2.40.,2-.--../+()*00:++*('*,-0:532*1031/244+,,*,,+0+)*$((%'-*.-13176212).+,%&+'+/,01+3-.119//.0-2051,*.,-*+-333.69..867667:<86:2/..-,.0610.-.70..'('&-(/4:940/,-+,,//0/2479:::48:.*,/,0.&),*.-76--/.,(2+*,./36..3*)()268,('+-34;87711,-,***21,(')+4522.0.2/,/--01./4./+::863725-5-----6:4.,,/*3263)//23221176483*.&$%&&.)/)'&1./11::<88,**&&.+&-/04,+/01610))+/843/26.0/15:88/2007+*76;1'3-477)40;86;;99625-.058)(3436<;:0/-.302240,1.-++,,./0&125962-0..*%(:.:.7:60/*6;<-,6,8+7,+**/3)2,.-241(+...3754210010./4.210-014+00--03)+3734.4(/2+(&&*',-4945-.--0,+/4360056+.*40018;65335:.+-*/4144-'2(*+./*1)(+02+,($((*.:303846:++-04645578989<:549'(2:712,&&$#$***,)0/14435;7**,)*+67678-,+&((*0--+1,()(**')'(0(''+-7360---',%'(*+65740(+-+),7-/2106433444233759-*-)*2+()315/.+*(.:323544622,)''1-39;:92*+.)77/--57:.45/80))-047;6-+,5-6;64602,-,477/1537/5/*/8-.20..4918&$$)'/.)*)'+&()0*02849<8420,4.,/9978789644225:*.+*''%(,2-'+-46/81))+-0,(*,-*0)%(%'(+))',)0+))-2,209-:99<;443-0(,)'$'&#%#'%&'+2.5663715/99/%4+*.1.3/.-4159:4,.2..)*+/*(72/0+..)
@661a5d24-954a-481c-acd4-ec12e14e1dfa ch=137 read=46525 start_time=2019-12-13T00:08:53Z barcode=BC01 runid=2c9cf7bc05858273f10e7d7ec552fc0bd742dc3e
CGGGAGGCAGCAGTGGGAATGTACACAATGGGGGAACCCTGATGCGGCAGCTTGCCGCATTGATGAAGAGGTTTTCGGATCGTAAAAGCTCTGTCTTTGGGAAGACATGACGGTACCCAAGGAGAAATACGGCTAACTACGTGCCAGCAGCCGCAGTATTGTTAATACGTAAGGTGGCGAGCGTTATCCGGATTTACTGGGCGTAAAGGGCGTAGGCGGATGATTAAGTGGGATGTGAAATGCCGGAGGCTCAGCAGGTGCTGCATTCAAACTGGTTATCTAGAGTGCAGGAGAGAAGTGGAATTCTAGTGTGAAATGCGTGAGAGATTAGGAAGAACACCAGTGGCGAAGAGCGACTCTCTGGACCAACTGACGCTGAGGCTCAGCGTGAGGGTAAACAGGATTAGATACCCTGGTAGTCACGCCGTAAACGATGAATACTAGGTGTGGAGTTTCAACACCTCGTGCCGCCGCGCTAACGCATTAAGTATTCCGCCTGGGGGGGTACGATCGCAGATTAAACTCAAAAGGAATTGACGGGGACCCGCACAAGTAGCGGAGCATGTGGTTTAATTCGAAGCAACGCGAAAAGAACCTTACCCTACACTTGACATCCTTGCATTACTCTTAATCGAGGAAATCCTTCGGGGACAAGGTGACAGGTGGTGCATAATGGTTGTCGTCAGCTCGTGTCGTGGTTAAGTCCGCAACAGGCGCAACCCGCTTATCGTTAGTTACTACCATTAAGTTGAGGACTCTGGCAAGAGACTGCCTGGGTTAGCTCAGGAGGAAGGTGGGGGCGACGTCAAATCATCATACACTTATGTGTAGGGCTACACACGTGCTACAATGGCTGGTACAGAGGATACAATACCGCGAGGTGGAGCCAAACTTTAAAACCAGTCTCAGTTCAGTTGTAGGCGAAACTCACCTACATGAAGCTGGAGTTACTATTAATCATGAATCAAGAATGTCGCGGTGAATACGTTCCGGTCTTATTACGCACCGCCCGTCACCATGAGTTGGCAATACCCGGGATCGTAGAGCTAACCGCAAAGGAGGCAAAAGCGGCCGAAGGTCAGCGATTGGGAGTGAAGTCGTAACAAGGTAACCGG
+
/3:7/04,)*)).1)'(../-)&(''-10/54.')+6</--01..-10&&&%%'.-()%),,.3445./172:980)9-9976167)*+-8533**.)+,-+1+,)'',-1,431.3)+'4**'))*(/124/,....287::73.-..-45--),,&.)#+,,')&7217'3(-.7/++8:95;6--,'-+050,-1521/0/65(*,+/055114082-,('5,5/42:9232/$*1)((6003&')+-*)%'$4567931,&*5.):6966/5///70/+%)*/086+)('(&&')++0+3+.)'')&%$&(,,,132%%%())/-,4703'+&/25:56/:..,.3*(,.29660.(*-)($#''''+)+%'*//+337++'(*/-%/)%%)643*15,24/15779:010511106'),3888:<6-,%')-12-.,*0*2'.%'%()0722.-)03,4*-46;45:*,%&%.(*$#&,*5+*+.:<9:56954/1..*$&$&)%+-**,()+,4:;373287*++,0.3-14+-72259-,++0-.,,)'&**'&*/0++-.,::197:3///-1256''//12*(.33--,,06*)***'++-./1-3-)/,.078454.2,0,,.))+(&')%+-+75+'1)05/,+-)444,-1-082/0//''*+/2803558822421%4*-.7/0&&++4.163-+.(,(89824/)/51&(/*%072141+.0,,.-/4-154...1/..53676-',-((()+-99769441)+/+,,+2+.5--+),+//)/20',*%+%34.:62239823(,#&'')),/-,0598421/,-&(+../323395233-///0050-+)*,,266223524+++-,0/))/+190.27.2:<76634555/--609.-0/.-/+&%(,1++21(+)''*))*,+''(-*&(3401/(%)(.,0/232/,+0)-264345'+&,)00644701.9(./++./'.'(+%.,/42256/,-)+'))-.0+7+3,*4.+,1*&(*'*.01&%%),,/3.20336)/*))*+./,+*+.(+.)%$),-..210&0(298'()+0///)')+1+22)017:976.
@56398590-ffba-412b-8588-9679e4d8bed4 ch=114 read=62624 start_time=2019-12-13T00:09:12Z barcode=BC01 runid=2c9cf7bc05858273f10e7d7ec552fc0bd742dc3e
CTCCCGGGAGGCGTGGGAATATTATTGCTGTCGACAAGCCTGATGCAGCCATGCCGCGTGTATGAAGAAGGCCTTCGGGTTGTAAAGTACTTTCAGCGGGAGGAAGGGGGGTAAAGTTAATACCTTTGCTCATTGACGTTACCGCAGAAGAAGCACCGGCTAACTCCGTGCCAGCAGCACTTGATAATACGGAGGTGCAAGCGTTAATCGGAATTACTGGGCGTAAAGCGCAGGCGGTTTTGTTAATTCAGATGTAAGAAATCCCGGGCTCAACCTGGGAACTGCATCTGATACTGTAGCTTGAGTCTCGTAGGGGGGGTAGAATTCCAGGTGTAGCGGGCGATGCGTAGAGATCTGGAGGAATACCGGTGGCGAAGGCGGCCCCCTGGACGAACTGACGCTCAGGTGCGAAAGAACAAACAGGATGCGATACCCTGGTAGTCCAGCGCTGGAAGATGTCGACGGGTTGACGCCAGAGGCGTGGCTTCCGGAGCTAGCGTTAAGTCGACCGCCTGGAACACGGCCGTAAGGTTAAAACTCAAATGAATTGACGGGGCCCGCACAGAAGCGGTGGAGCATGTGGTTTAATTCGATGCGGCGCGAAAGAACCTTGCTGGTCTTGACATCCGGGAAGTTTTTCCAGAGATGAGAATGTACCTTCGGGAACCGTGAGACGGAGGTGCTGGCTGTCGTGCAAACTCGTGTTGTGAAAATGTGGGTTAAGTCCCGCAACGAGCGCAACCCTTATCCTTTGTTGCCAGCGGTTGCGGCCGGGAACTCAAAGGAGACTGCCAGTGATAGAAGCTGGAGGAAAATTGAGGGATGACGTCAAGTCATCATGGCCCTGACCAGGGCTGCGTGCTACGATGAAGCCACAAAGAAGCGACCTCAGGAACGGCGGACATAAAGTGCGTCGTAGTCGGATTAGGTCTGCAACTCGACTCCATGAAGTCGGAATCGCTAAAGTAATCCTGCAAATCAGAATGTGCGCGACAGATACGTTCCCGAACCTTGTACACACCGCCCGTCACACCATGGGAGCGGGTTGCGAGGGGCGGGTGAAGCAACGCCGGGGAGGGGCGCTTACACTTTGTGATTCATGACTGGGGTGAAGTCATGCTCGGGGCGGCGCCGG
+
/.7+&(3-(+(%&%'00+32.8.&.)'+&&#%%(*/2%051/-*+,3*0767119122:686424/)+,.4/99:5+1+0/2247/&-)+-:8/$&&*2-'+-/6/.353+'*33-133202;;/:/+085'1''%00/6...*-.-/1&))(--51,10-20..29)-'-+++*')*(*)))(%(/..1/3-.-)(*0766.7.2/03+8/828.//0682+*,0(&($%%'05244::/.4,1),+,*(-/5--&%/0(,/)).232/2'.*3/382/2-))))*:4345441+&&$&(),+-,/,--.,-'..20-,-*.,2,4-,27/,&#'()'#$%,*-167..---76588004.*'')*/20-8-*+/&***/48:;.)48.--./-...02669./8,+++*4/(*3//626-56)*##%)1-17,.-)*&)(/'$%'&&&)*''&$&'*+-,*+)%$%%#'&,)')$3-+-4270,+-*+/)*,&''*'7+6,267057798/*,+&&%&'&--3.0/(3,285653-18-4.+**.)2)+-1484.70**$(&%,'(+,.-5+++)//*(,45<;8;6;/---,0,++%&&'))'---*(%#&'+965,)&'')*)&&*((%'*06:.1*.-./12420*4*+-(3:7<93<:395855)()+,(*%&)*('&*),.00.*&$#''&*.0,2.2,()'*0/()'+(---.).*./7((+-(3()('#()(/4.(.+12.4:.*1.(.0(+415/2'),0371962434:3;3,1*.008939-0/*.11..*())63-'&&&$%())(-4+0,/122760(')*.5751,20-,(+,4:.483(&'&%'')5132//&'(#''(*,3.$'''(95653(#()&))%&)0)*(%%,06/024-.06944-6)+(8($*(''73---*,741000(+,0,2,,-*5042520)*0-%'+*,-%$%%))+*-/3160+)')&+(&(-/478:63212+'$&1.7.//43.-(-424;0/0047/5</0*.0(+,'++)32/,'*'*&%)1,)$(&$&'&'(*.-15.(-542,++4'$%%(,/)&)))*),(-/179845+(+-+()+%.'&'+&040++*((+./-
@38a3b2bf-b5ce-4ea8-8c90-e22bac29f5c7 ch=134 read=36137 start_time=2019-12-13T00:09:03Z barcode=BC01 runid=2c9cf7bc05858273f10e7d7ec552fc0bd742dc3e
CCGGTTACCTTGTTACGACTTCACCCCAATCATCAATCCCACCTTAGACAGCTCCTTCGGGTTGGGCCACGGCTTCGGGTGTATCAACTCTCGTGGTGTGACGGGCGGTGTACAAAGGCCGAACGTATTCACCGCGACATGCTGATTCGCGATTGGCGTTTAACTTCATGTAGTCGAGTTGCGGTACAAATCCAGGTGAGAATGGTTTTATGGGTTTTGCTTCACCTCGCGGCTTCGCTTCCCTCTGCACCATCCATTTGTAGCACGTGTGTAGCCCAGGTCATAAGGGCATGATGATTTGACGTCGCCTTCCTCAACTTGTCACTGGCAGTCGCTAGAGTCCCAACAATGATGGTAACTAACGATAAGGGTTGCGCTCGTTGCGGGACTTAACCCAACATCTCACGACGCAGGCGGCGACAACCCTTTTTCCACCTGTATCTCCTTATAGCTATCTCTCCATCTCTGGAGCCTTTATAGGTATGTCAAGACCTGGTAAGGTTCTTCGCGTTGCTTCAGATTAAACCACATGCTCCACCGCTTGTGCGGGCCCCAAATCAATTCCTTTGAGTTTCATTCTTTGCAGACGTACTTCTCAGGCGAATTACTTATTGCGTTAACTGCAGCACTGAACTTTGACATCCAGCACTTGAGTACTCATCGTTTACGGCGTGGACTACTAGAATTTATCTAATCCTATTTGCTCCCACGCTTTCGGGACTGAGCGTCAGTTGCCCAGGCCAGATCGTCGCCTTCGCCACTGAATTGTTCCTCCATATATCTACGCATTTTCACCCGGCGCTACACATGGAATTCCACGATCCTCTCTCCTGCACTCCTGGCTGCCTGGTTTCACATGGCTTACTGAAGTTAAGCTTCCAGGCTTTCACCACAGACCCTTGCTGCCGCCTGCTCCTCTTTACGCTAATAATTCCGGATAACGCTTGCCACCTACGTATTACCGCGGCTGCTGTGGCACGTAGTTAGCCATTGGCTTTCCTAATAAAGAATACCGTCACTCGGCTGCAACATAGCCGCCGTTCTTCTTTATAACCAGAAGTTTACAATCCGAAAACCTTCTTCCTTCACGCGGCGTTGCTCGGTCAGGTTTCCCCATTGCCGAAAATTCCCTACTGCCTCCCGTAGAG
+
43-4.;//354129//-+08;7+677)1.-/3:262.68)(402411/1),-44,+/,%++*-'+/,2*,+-+1-7(2)+%(&*-*&*+1...041//..2817:7/6////25;+/,/.*()&)288;6339+,,,//9688988;7)'($+$*'&)+-(+*.040&)$(./5430-5-*)(()())4/001''$'&,)+2-/.78:.-.6:36840)*.5068;99454967</,.6.,8.01891./8/898583*&((+-,00/1/)*-.,:+*+6/-,-0/-21)),+02213:8//2765$%*-38643(0,.6//.')).//-.//.04&.+--12-*))+4./0214011102963.,++*++18122999243//(76.2323--+(//23,,'(&-/&*')&05419333:6.15%*(*-,/,+13123246.000//.'0002610//3:86541101+-673;/*''*--/1.--((-)-21+(*+0/35::6;867-7,+,574%'-./1<:570..012247014**,++,)*()'0/-*%%&+4/8485239;3068<<719;172)(0()5621/+-*-.1-468)**,($(/*+02-/1.:.:.415,0/,/6369/5:;.23779+,-3/*2*)$()/062.112074**.52487110/'010+*'2-++0766917'((:9.+/0.:.)*+,552,*5968970,//.5)0,1%+()).0190/078656/0-+,--24)-,-&(,*):<;577;7778899:2302/489010*0&(&)(+-,,22-//,1,3+*(()*,/.2.,+.-03-/-,,+0''&2334090086<3/'%*+(,-,2022//,,/40-&().3'*321078,)-+)2+--06,+2--/34;04<51/,+1(-/:6//-.'1+/5:4--+.03;:<;87/;./:65921212/22/14163;4445:5/160.0./34250/18%6&+(--820''08236/'$),,2445/--.+4,,+&.'')%&&()./50047,-()-,+*/.60/(&*)+2<8030;761.0683.-+-+4:987;7/4255;76.2+**//:11$-+/8-0:3/004775129584-76/)+)%&*)/.;4.--+'(
@346c1e15-ac7c-408e-a99b-2c2ff7a4fd03 ch=150 read=41187 start_time=2019-12-13T00:09:20Z barcode=BC01 runid=2c9cf7bc05858273f10e7d7ec552fc0bd742dc3e
CCGGTTTACCTTGTTACGACTTCACTGGTCATGAATCACAAAGTGGTAAGCGCCACTCCCGAGTTAAGCTACCTACTTCTTTTGCAACCCACTCCCCATGGTGTGACGGGCGGTGTGTACAAGGCCGGGAACGTGATCACCGTGGCATTCTGATCCACGATTACTAGCGATTCCGACTTCCTTAGGAGTCGGAGTTGCAGACTCAATCGGACTACGACGCTTTATGAGGGTCCGCTTGCTCTCGCGAGTCGCTTCTCTTTAGCGCCATTTGTAGCACGTGTGTAGCCCCCTGGTCATGGGGCCATGATGACTTGACGTCATCCCACCTTCCTCCGTTTATCACTGGCGGTCTCGCTGAGTTCCCGGCCGGACCGCTGGCAACAAAGGATAAGGGGTTGCGCTCGTTGCGGAACTTAATAACATTTCACAACACGAGCTGACGACATGCATACGCACCCTGTCTCACGGTTCCAGGCACATTCTCATCTCTGAAAACTTCCGTGGATGTCAAGACCAGGTAAGGTTCTTCGCGTTGCATCGAATTAAACCACATGCTCCACCGCTTGTGCAGGCCCCGTCAATTCATTTGAGTTTTAACCTTGCGGCCGTACTCTCCCCAGGCGGTCGACTTAACTGATTAGCTCCAGAATACGCCTCAAGGGCACAACCTCCCAAGTCGACATCGTTTGCAGCGTGGACTACCAGGGTATCTAATCCTGTTTACTCCCACGCTTTCGCCTGAGCGTCAGTCTTCGTCAGGGCCGCCTTCGCCATTCCTCCAGATCTCTACGCATTTCACCTTTACACCTGGAATTCTACCCTCTACAGGACTCAAGCTTACCGGTATCAGATGCAGTTCCCAGGTTGAGCCCGGGGATTTCACATCTGACTTAAACAAACCGCCTGCGTGCGCTTGCGCCCAGTAATTCCGATTAACGCTTGCACCCTCCATTATTACCGGCTGCTGGCGCAGGTTAGCCGGTGCTGCTTCTTCTGCGGGTAACGTCAATGAGCAAAGGTATTAACTTTACTCCTTCCTCCCCGCTGAAAGTGCTTTACAACCCGAAGGCCTTCTTCATACACGCGGCATGGCTGCATCGAACTGCGCCCATTGTGCAATATTCCCCACTGCTCCCGTAG
+
.&+)+4++-,--./7)-.155;2**&$(-1,0/+2450345+)*,00(,'(+7:%(,85/*%&')/,131(12)#'(2*049;*,2.*,,%'(,3-*$%'.,/13575:86391120168973947,*..*,35../-.27)4,4056;974441,()(,2.012&11229;12**+303$)&$.*'++-+)()-/..3788896;26'3,871/10)&)*/-%')(25**-5/+1,,,650410-%)(+,/7/7866:-,+22965.8+./..-,,/0121,//0:6**,.695)*(-315;3411-,*,,1/25899870:8*,5/65.,0-&*1,)/.')$%()0--./1-..1)/.,,-+&/-0+3/35,2779738449*0075)&+3./04.2./1125804/3)*%$$-*%+3/44870/11795723200/.23131-056+)*'(')1&'(07*.(*217-,*&(/,++06;766495/1/,*/0)(-*0,)77:775::84667.5,0++(/.2;69:6033/6//.44'&+1+<:5:;01--,,-/-)-,,-10.177).-2;3+&()0:1;8//1/''(39:);,6+3-*+.134),++)*(.58,,46./.--1//-(*$%$%$+'&$$%+*),,&%&')6<48).)7+-,,5--)++3,5456/,.3578-65,%.,000479455121-0)%+)//4466974/55-&-+/7/(+++09/-(.-),/*+-3358988;2011)18539,.+.*%&)-+08252/'))37768843.1+49,,*.(&-*+204/0///.00*'%(,,(3203$(0566933***+(5839999:2//0+/+46:/4+%'*-//)*,5,,67*(48..14325/01/4/0/))+/2/*&*(-.249860)+'%&'-5.)),+4271+,.081911090.///95.43)'.*/+)))(++224-5,*$&%*+-703253742/,)+-52:<:::;59++086443-3/007877*/+-*(1+,(.0'#%&*('*,340;;3,9,,1.&)+)3694-,,(/2+''-,/298<78<:23.0'.,/08001183436555-()+013-:9,,/:000909000+996-(&%#$%+,(&,(+
@e4cb3f8d-80d7-4366-9a4f-d3a99c087354 ch=243 read=59564 start_time=2019-12-13T00:09:17Z barcode=BC01 runid=2c9cf7bc05858273f10e7d7ec552fc0bd742dc3e
CCGGTTGTTACGACTTCACCCCAGTCATGAATCGCAAAGTGGTAGCCACTCGAAGGTTGAAACTACTTCTTTTACCGCCCCTCCCATGGTGTGACGGGCGGGTGTGTACAAGGCCCGGGAACGTATTCACCGCGGCATTCTGATCCACGTTACTAGCGATTCCGACTTCGTAAGGTCAGGTTACCGAACTCAATCCAGTTTGACGCACTTTGCTGAGGTCCGCTTGCTCTCGCGAGTCGCTTCTCTTTGTATGCGCCATTGTAGCACGTGTGTGTAGCCCTGGTCATGCGGGCCATGATGACTTGACGTCATCCCCACCTTCCTCCGTTTATGCTGGCAGTCTCCTTTGAGTTCCCGGCCGGACCGCTGGCAACAAGGATAAGGGTTGCGCTCGTTGCGGACTTAGCTGGCATTTGCAACACGAGCTGACGGCAGCCATGCAGCACCTGTCTCTGGTTCCCGAAGGCGCAATCCATCTCTGGAAAGTTCTGTGGATGTCAAGACCAGGTAAGGTTCTTCGCGTTGCATCAGATTAAACCACATGCTCCACCGCTTGTGCGGGCCCGGAAATCGAATTCATTTTGAGTTTTAACCTTGCGGCCTCTCCCCAGGCGATTTGACTTAACGCGTTAGCTCTGGAAGCCACGCCTCAGGGCACAACCTCCAGTCGACATCGTTTACAGCGTGGACTGCCAGGGTATCTAATCCTGTTTGCTCCCACGCTTTCGCACCTGAGCGTCAGTCTTCGTCCAGGGGCGCCTTCACCACCGGTATTCCTCCAGATCTCTACGCATTTCACCGCTACACCTGGAATTCTACCCCCCCCTCTACGAGACTCAAGCTTGCCGGTATCAGATGCAGTTCCCAGGTTGAGCCCGGGATTTCACATCTGACTTAACCGACCGCCTGCGTGCGCTTTACGCCCAGTAATTCCGATTGGCGCGCCCTCCGTATTACGCGGCTGCTGGCACGGAGTTAGCCGGTGCTTCTTCTGCGGGTAAATCAATGAGCAAAGGTGTGCTACTCCCTTCCTCCCCGCTGAAAGTGCACAACCCGGGGCGCTTCATACACGGCGCTTGAAACGCATCAGGCCCCGCCCATTGTACCAATATTCCCCTGCTGCCTCCCGTAG
+
/),(.*&&3*-/689951622.--498888;77122:0+..1('')-$'*,&)+*.-2()'$%(&(+616;;2,+)&).8.+173'(+501)*+.-;:631**)0(/'+04--),''./,01-31243006-10:5457210013823,,0--.--/33:<9:7.77:6'-&$()+,'&*2-(2-(&01793;23+,.2;4/++&($',,*'%&$&(,(+86407.//631**+(+)**-6.9885<9/0132748;8290++++),-500../3113:3/3843+5*))/258661130-.1/.0:89980:2/+*/31526-0,*)0)%+&&&''((+-889--3--*-4553,.11419076--7.8.1*.0,(6,91',/3+80.+.,++/1.-,.&',-,))'%%%%))($((.+,-,+5565541:7345:-8).$2//16+,/..)%&+297:-+,1()'&,)4/696:7455641:603954515;:946664769;014/30-00:68<968118-.088))+/,4;8890/0118389/27),01-0-/--)*&(%#('')*(*.,:-39:;/51,7;;.37-,+/,&&#%%%'*068-'--/1/350--016451-,,/2323440+/-*%)+*,1432/'/2()'))(*()*%)')+278233..3-++%//-23://().5,92011/.+'+,15330<,+./193+-,+84-/,+,/4-0,2224:34+)%'%(,,')/1830//4/8.(.2-547:887:77/7())88788:785849<:1.02-./(/+04253111202+5280534,/14374145446,0.0/5/07%14347.78::9.87931/+.23411-40))/0(28*),--.233/3/303+&&.3:59;688563/*)20+$2,/0*(-0231<;84,4''%'&(%)-+.1/,7,4,*(%&+,,+.//.8)$''*%),1.+-1'10-.194:<;:9963-,*(()*0611.6337'0',')()/)-*99.,:8820<:/+762/3))+#+$&)&4.'(),(('(0'.%&&('+-/-(&%%&('&&%'(-0,0.-)'()+51$+)+2+//2/-0:86;8-*+,++/5+5;**6*,
@520b3a87-bfee-4433-81e5-cfbc15c953fb ch=142 read=36769 start_time=2019-12-13T00:09:29Z barcode=BC01 runid=2c9cf7bc05858273f10e7d7ec552fc0bd742dc3e
CTCTACGGGAGGCAGCAGTGGGAATATTGTGCAATGGGCAAAGCCACAGTGCAATAGCCATGCCGCGTGTATGAAGAAGGCCTTCGGGTTGTAAAGTACTTTCAGCGGGGAGGAAGGGGTAAAGTTAATACCTTTGCTCGTGACGTTACCGCAGAAAAAACGCAAGCTAACTCCGTGCCAGCAGCCACTTGGTAATGAGGAGGTGCAAGCGTAATCGGAATTACTGGGCGTAAAGCGCACGCAGGCGGTTTGTTAAAGTCAGATGTAAATCCCGGAATAACACAGGAACTGCATCTGATACTGGCAAACTTGAGTCTCTCGTAGAGGTGAATTCAGGTGTAGCGGTGAAGTAGAGATCTGGAGGAATACCGGTGGCGAAGGCGGCCCCCCCTGGACGAACTGACGCTCCAGGTGCGAAAGCGTGGGGAGCAAACAGGATTAGATACCCTGGTAGTCCACGCCGTAAACGATGTCGACTTGGAGGTTGTGCCGCCCGAGGGCGTGGCTTCCGGAGCTAACGCGTTAAGTCGACCGCCTGGGAGTACGGCCGCAAGGTTAAAACTCAAATGAATTGGCGGGGGCCCCACTTTAAGCGGTGGAGCATGTGGTTTAATTCGATGCAACGCGAAGAACCTTACCTGGTCTTGACATCCACGGAAGTTTTCAGAGATGAGAATGTGCCTTCGGGAACCGTGAGACAGGTGCTGCATGGCTGTCGTCAGCTCGTGTTGTGAAATGTTGGGTTAAGTCCGCAACGAGCGCAACCCTTATCGTTGCCAGCGGTCCGGCCGGGAACTCAAAGGACTACCGGTATGCAACTGGAGGAAGGTGGGGATGACGCGTCAAGTCATCGCCCAGCCCTTGACCAGGGCTACGATGCTACAATGGCGCATACAAAGAGAAGCGACCTCGCGGAGAGCAAGCGGACCTCATAAAGTGCGTCGTAGTCCGGATTGATCTGCAACTCGACTCCATGAAGTCGGAATCGCTAGTAATCGTGGATCAGAATGCCACCCGGTGAATACGTTCGGGCCTTTACGCCCGTCACACCATGGGAGTGGGTTGCAAAGAAGTAGGTAACCCAACCTTCGGGAGGCGCTTACCTCTTTGTGATTCATGACTACAGGGTAGAGTCATGGAAGTAACCGG
+
*(/)),'2,')))434(,*%03)55604',',+-23*)+,6++/-''-%4,--&&(%,428645/2132311007().)0.84:4)7677824:/-2123;70+,-18;.+07+-15*(**25-+6/6.4722/.+//0)/**.108)+4)+,.*1111**(-(%(*.,-,++-0446:752017.'))&'$*%%%'$''&,)**0.+))+*,.-.19191:1622741199<903342225213-+-/<7,6*.*('./6887/+(*+'+32*'''(+3111/4/132577665,,-2'0.13558,)))**//-.,(-017+(((&&%'),2107642/01178/)''(*,-,-/45:304.'0/08:8:88750/2+.-,135668/.*,577,)*(''(//006'(59554.1,-(*-/167+(+.79*2(5-+..-*.000:/+.5978:7801019::8;830-//396.,,-++,-0/704/68&)*)'%-76-/3/0)'*('-.+-.11*20233:57.,/()+:89:162,(#('-,956.0/236476<;46333;200-5.+/++'886*61-*&))**(('').+/-*,,2556825;7.:495/02110(../216()2-2/6.132/455/5-..173'(+-+())01/*0+*+./031,.1/003682:.*4-.41;771%,-2/.2343,+*&'%%%%&.069910000..405**+.66./0920033771,9-*+149*'8757615;4187*)&%%).5-/.+4../3)2*+3:2:44460))*./5-74.5/.&%',,2045-+0,3'..(.02,211.-(*//22+/6894((&$$*)**(+-..3.19,+&&((%')61&2091-55564-,,36)()&)(((,+,027691,'(&)+49(33;676210007-,/241+&*//959),/,/3,.00.2/,-,+/0-314/-0104//-,62679856,(**)()'&,(((/,0)-,46/(3+(+6++/+*''*050,54++*)&&)'/3-+,-**(,..0/5-&&'/763:01/0*'*&&)*6113+1-'.1//4982;1.242406+)/+)++/+*..04:54-,,.,2306:7.,&((*0.51--++,/6675.
@d1021f66-751f-4c80-bf4c-9f3ce4ddd895 ch=116 read=67905 start_time=2019-12-13T00:09:49Z barcode=BC01 runid=2c9cf7bc05858273f10e7d7ec552fc0bd742dc3e
CTCCTAGGGAGGCAGCAGTGGGGAATGTGCACAATGGGCTGTAAGCCTGATGCAGCCATGCCGCGTGCATGAAGAAGGCCTTCGTTTGTAAAAGTACTTTCAGCGGGGAGGAAGGGTAAAGTTAATACCTTTGCTCATTGACGTTTACCGCAGAAGAAGCGCAAGCTAACTCCGTGTCAGCAGCCGCGGTAATACGGAGGGTGCAAGCGTTAATCGGAATTACTGGGCGTAAAGCGCACGCAGGCAGTTTGTTAAGTCAGATGTGAAATCCCCGGGCTCAGCCTGGGAACTGCATCTGATACTGGCAAGCGAGTCTCGTAGGGGGGGTAGAATTCCAGGTGTAGCGGTGAAATGCGTAGAGATCTGGAGGAATACCGGTGGCGAAGGCAGCCCCTGGACGAACTGACGCTCAGGTGCGAAGCGTGGGGAGCAAACAGGATTAAGATGCCTGGTAGTCCACGCCGTAAACGATGTCGACTTGGAGGTTGTGCCCTTGGGCGGCGGCTTCCGGAGCTAACGCGTTAAGTCGACCGCCTGGGAGCCACGGCCGCAAAAACTCAAATGAATTGACGGGGGCCCGCACAAGCGGTGGGCATGTGGTTTAATTCGATGCAACGCGAAGAACCTTACCTGATCTTGACATCCACGGAAGTTTCAGAGATGAGAATGTGCCTTCCCGGAACCGTGAGACAGGTGCTGCATGGCTGTCGTCAGCTCGTGTTGTGAAATGTTGGGTTAAGTCCGCGAAAGCAGGCGCAACCCTTATCGCTGTTGCCAGCGGTCCGGCCGGGAACTCAAAGGAGACTGCCAGTGATAAACTGGAGGAAGGTGGGGATGACGTCAAGTCATCATGGCCCCTTGACCAGGGGCTACACACGTGCTACAATGGCGCATACGAAGCGACCTCGCGAGCAAGCGGACCTCATAAAAGTGCGTCGTAGTCCGGATTGGAGTCTGCAACTCTCGACTCCATGAAGTCGGAATCGCTAGTAATCGTGGATCAGAATGCCACGGTGAATACGTTCCCGGGCCTTACCTGCCGTCACACCATGGGGAGTGGGTTACACCCAAGAAGTAAGGTAGCTTAACCTTCGGGAGGCGCTTACCACTTTGTGATTCATGACTGGGGTGAAGTCGTAACAAAGGTAACCGG
+
+,40..352+.123(8+.+*37+.93(7++.10;32:/*%$#)**4:7....+/'3-66.5.04332255580+-+*-++*1&**1/./7:1((+*.255-,--.79.(,+*%,,'(+92/,4(*&(+*2:+)333,2--*1204''*,&'&%)+&()()-.)-*--262237.001813/-.0--.,,,0:1117.*/++1274+***140401&.+(1..04:<89679;7.212*6*--7.5'54:5+1-9.428**/63645;920274)47779+&,.+/51221/.*%(**,-..3910)//.0/11-3()5816-337.,/01010/0,,8;85/,2125325;/..511('))*/0080.51+932:8.1,4*2().)+(%+,76.*6947,(*(()+98983.3../&%*&'./3419/),/2;69..0&00/0&)3,34128534243&*-4435:<764,,+2/..-3-3-+)'/0,/.99('+,/63+*('-&$&-)/,,(*-10--)*-912,126470,.4.1/*&&&(&(+(/(')+/+.,674426...051338,/:5)-8,*,,.38443411*-/-/*,'45:9648;42011;:996623:-/584440082,&+'+++-34543-.,1-1-,88-.11110/,+-+-05579919+(.1(1/76976428-47:9::67455;65666799567788977:1+)()(*,3:3961929,--)')%(*.&)()2/(330482)-0/2-.5,210721/138.4'4)335706/098.1)--)./08723-+*(),34:878/,0-17-2./585./6698896*,.--0/./.-10,'))(+.70,2,(**)++*(.-4253336976;;1/.)'(%***+:75446/2,,+,.7...82.(-0&%169.,0:;8998899.8).,)/1.-)))&%&*+*//.,/+*-110,./040020802-)(,.(+,.4013:9;979)++,+4:602,6333:6575474''*.&)$'((*(%$,0**....7:73381'&((16.--&(%*(&,+&*((*++,/-/''''-&44462/83&)0/7873./0)*38++5255;57//)-,//51.%&%('*+89936;.,//4::;79
@c5868643-de4b-4988-92e6-cb125524740d ch=321 read=35403 start_time=2019-12-13T00:09:48Z barcode=BC01 runid=2c9cf7bc05858273f10e7d7ec552fc0bd742dc3e
CTCTACGGGAGGCAGCGGTAGGGAATCTTCGGCAATGGGGGGCAGCCTGACCGAGCAACGCCGCGTGAGTGAAGAAGGTTTTCGGATCGTAAAGCTCTGTTGTAAGAAGAACGAGGTGTGAGGTGGAAGTTCACTGTGACGGTATCTTACCAGAAAGGGACGGCTACGTGCCAGCAGCCGCGGTATGCGGGTCAGGCGTTATCCGGATTTATTGGGCGCAAAGCGAGCGCAGGCGGTTAGATAAGTCTGGTTAAAGGCTGTGGCTTAACCATAATTGCAGCTTTGGAAACTGTTGCTTGAGTGCAAAGAGGGAGGTGGAATTCCATGTGGCGGTGAAATGCGTAGATATATGGAGGAACACCGGTGGCGAAAGCGGCTCTCTGGCTTGTAACTTATTGCTGAGGCTCAGCGTGGGGAGCAAACGGGATTAGATACCCTGGTAGTCCCGCGCCGTAAACGTCGAGTGCTAGGTGTAGACCCTTTCCGGGGTTTAGTGCCGCCCAGCTAACGCATTAAACGCACTCCGCCACGGGGTACGACCGCAGGTTGAAACTCAAAGGAATTGACGGGGGCCCGCACAAGCGGTGGAGCATGTGGTTTAATTCGAAACGCAGAAAAGGGCGCACGGAGTCTTGACATCCCTCTGACCGCTCTAGAGATGAGAGTTTTCCTTCGGGACAGAGGTGACAGGTGGTGCATGAACGTCGTCAGCTCGTCGTGAGATGTTGGGTTAGAGATCCGCAACGAGCGCGGCTATTGTTAGTTGCCATCATTCAGTTGGAGGCACTCTAGCGAGACTGCCGGTAATAAACCGGAGGAAGGGTGAGGGATGACGTCAAATCATCATGCCTTATGACCTGGGCTACACGATGCTACAATGGTTGGTACAACGGAAGTCGCAAACCGGTGACGGCAAGCTAATCTCTTAAAGCCAATCAGTTCGGATTGGCAGGCTGCAGCTCGCCTACATGAAGTCGGAATCCGCTAATCGCGGATCAACACGCCGCGGTGAATGCATTCCCGGGCCTTGTACACCGCCCGTCACACCACGGGTTGTAACACCCGAAGTCGGTGGTAGCCTTTTGAAGACCAGCCACTAAGGTGGGATAGATGATTGGGGTGAAGTCGTAACAAGGTAACCGG
+
&)-0/1/30*.//164-0.,*.)&*..092/5,+/,++/)*'/(,14-.-32..///:--::3212-'&+*.6**1*,.73-6096997618.*+//1-',)*4(&))'37.-'))-.0++*--0334019,)*((+*(*4+--7509..0+*.,)'*,3)+'))012225.+*)&*/-52.022)))(+,*0%&.0-5/..1).,,0:7,2.:661&$,/,,,//3227/344.030,-+/,2-//6:8/9/<5,659:70-+**/+06-/,%.(+*+'*-32*+)1+*0)0)'&%#))./1,62.((,1-++()0,3+4,38.,+*&*()621.78..199:758763571-3.*9556;8;/8.,(/.)%&+))-397878211*--/+/*%.''(*%)+)-.1)(('),2.)(*.1;23+91/9/()5..6;0.,0000-65(%-(-,*,34-+'&&$%'()-.'4**'%#('-3,/:.2,8;;3-<;/1234,),+*(*,.3;212-4-70%+&-+-/06/00'+)-,'(,-5.98021.6/4,'/4),67;,('$%*++042199.1:,(**+(+'),0--1,..+/)))-7::/9574./.+*'((',10)((%+,,,/)(%%(+/:/008938.-./..4217974--)),,&%&'**3;206450'3668.-+,+-.26+6--./0,0342+*))*+34-+''(&&'&*-,./.0-.2)*/1:-'(&&)6)&(432,-+--*&&-&'+-(2-*--:..84565913)*.,/+$,-.))&'&''+,'-037686/7..:249268./*,).+*-+(('+-5/3457666*4**+25501.4/,../002;051--*)+*-,,/+--)*,))-+-7+4/340,..+.')+2-11-('(+504495966832/2+)'&'(&---(-,7-/-)+.:712+3,*+,+-+'&%'''-/;17000888+*)))3*))&(,+,.)2())'))768--&**215:24'32/30-&&(-0-7-,,,1--3/0/433760;+-23..*+,),'/1+4+,/51.33,)+---4.6+.'%$$+),/-'$%)*--8/-1)#((&$))+-525,(-*++)-+355...*,+/1269::772747:9;99
@a72eb2ef-c512-4448-9a40-c4cfefae9bbd ch=15 read=39090 start_time=2019-12-13T00:09:48Z barcode=BC01 runid=2c9cf7bc05858273f10e7d7ec552fc0bd742dc3e
TCACCCCAATCATCAATCCACAGCCAGACAGCTCCTTCCTTGCGGTTGTTCACGGCTTCCGGGTGTTATCAACTCTCGTGATTGTGACGGGCGAGGTGTGTACAAGGCCAGGTATTATTCACCGCGACATGCTGATTCGCGATTACTAGCGATTCCAACTTCATGTAGTCGAGTTGCAGACTACAATCCAGACTGAGAATGGTTTTATGGGTTTTGCTTCACCTCGCGGCTTCCTTCCCTCTGCACCATCCATTTGTAGCACGTGTAGCAGGTCATAAGGAATGATGGTTTGACGTCATCCCCGCCTTCCTCCAACTTGTCACTGCTTGGTCTTTAAGTCACAACTTAATGATGGTAACTTCAACATTAAAGGAGTTGCGCTAATATGCACCACCTGTATCTCCTTATAGCTATCTCTCTCCATCTCTGGGCCTTTGTAGGTATGTCCAGAGACCTGGTAGGTTCTTCGCGTTGCTTCGAATTAAACCACATGCTCCACCGCTTGTGCGGAATTTGTCAATTCCTTTGAGTTTCATTCTTGCAGACGTACTATAGGGCGATTACTTATTGCGTTAACTGCAGCACTGAACTTTGACATCAACACTTGAGTACTCATCGTTTGCGGCGTGGACTACTAGAATTATCTAATCCTATTTGCTCCCCACGCTTTCCGGGACTGAGCGTCAGTTGCAGGCCAGATCGTCGCCTTCGCCACTGGTGTTCCTCCATATATCTACGCATTTTCGCTACGTGGAGATTCCGTTCTCTCCTGCACTCCTAGCTGCCTGGTTTCTATGGCTTACTGAAGTTAAGCTTCGGGCTTCACCACGGACTGCCGCCTGCTCCTCTTTACGCCCAATAATTCCGAGTAACGCTTGCCACCTACGTATTACCGCGGCTGCTGGCGTAGTTAGCCGTGGCTTTCTAATAAAGTACCGTCACTCGGCTGCCACCATTTCCTGTAGCCGCCGTTCTTCCTTTATAACAGAAGTTTACAATCCGAAAACCTTCTTCCTTCACGCGGCATTGCTCGGTGGGGTTTCCCCATTGCCGAAATTCCTACTGCTGCCTCCCGTAG
+
;862:9,/-44,-.3;.90(*'$&$+,..)-0/,++5/.),,/+4*/*'*&%(),,797&+5321285515/0/+*)'%,)--...473::21%*,--.+12780//30$2+()+/-1;656;68865053:9;:0*)#$./1011.0/220212.,%./25120577:710/22/049842+*/105,%&.*)($($''028291),,;,7;8-')1/3-1852(')**,0-(&,*5/+,***,/02987086,,((+,,..21,$&'&++.-&**)'(''()++(&/9.-/2235:337;3+-99;8652)1().,*-3110+&'%0(-++',*((*)&('(+)+-,**+(''('&',(')*+)*,63',)%*09-3$#$##%$&%))/7458314422.0-4,++./4553.,+*+-1834851/'+)***,)$+%(()+/*-2(,&'(+1+%%%')/72<300//045/--5.2&'/406;39/-.-313331/33,*1++,32/+#$&&%&*+,74945399/*-.880.6:08/./'(78./*)))-*+0.(*(*%$&(('/.-/107271888566587647/1;6344616,/-&&&'%&)+//455888*93$&)--.7762323341'/'2+--638:8683-26,)/.598+*/-*1<3*'-59.200048546,,04(1()+4*,-88859767869779945687857725//612+,,1244434$&()&&%''&-(+)0+%&++,+(*(-*,*.466511,.'((,-016:88:4;:4/04252163330*)*/-2+'(&'*&15-/.(&),(*,4,'%&(+(,3.07024*,08601.1+*//,,0..,(($%(/635416005-045041,+,2,/2//13336645--*+,1:10/683856.0/.*+-5./1-&'',578.,+,-*/**'*%(-3/7;788751/+15.1:05:34934166..195//*((,39+/.530/,02-*)*).+624-)5/&)&').+,-0+--0-1,)-3,/;1,6;5/5957/,-,3+.3.*+45679889482&,,,-
@36a7edea-4225-4c98-8fa8-6bab5c8aa580 ch=49 read=44571 start_time=2019-12-13T00:09:46Z barcode=BC01 runid=2c9cf7bc05858273f10e7d7ec552fc0bd742dc3e
CGGTTACCTTGTTGACTTCACTGTCAGCTGACCCTACCTTCGGCTGCTACTCCTTGCGGTTAGCTCACGGACTTCGGGTATTGCCAACTCTCATGGTGTGACGGGCGGTGTGTACAAGACGGGAACGTATTCACCGCGACATTCTGATTCGCGATTACTATTGCTCCAGCTTCATGTAGGCGAGTTTCGGCCTACAATCCGAACTGAGACTGGTTTTAAAAGTTTGGCTCCACCTCACGGTATTGCATCTCTCTGTACCAGCCATTGCTTAGCACGTGTAGCCCTACACGCCGGGGGGCATGATGATTTGACGTCATCCCCACCTTCCTCTGGATTAACCCAGGCAGTCTCGCTAGAGTCCTCAACTTAATGGTAGTAACTAACGACAGGGTTGCGCTCGTTGCGGGACTTAACCCAACATCTCACGACACGAGCTGACGACAACCATGCACCACCTGTCACCTTGTCCCCGAGGGATTTCCTCGATTAAAGAGTAATGCAAGGGATGTCAAGTGTAGGTAAAGGAGTTCTTCACTTCAGGAATTAAACCACATGCTCCGCTACTTGTGCGGATTTCCCGTCAATTCCTTTGAGTTTTAATCTTGCGACCATCCCCAGGCGGAATGCTTAATGCACGTTAGCGGCGGCACGGAGGTGTTGAAACCCACCTAGTATTCATCGTTTACGGCGTGGACTACCAGAATTATCTAATCCTGTTGCTCCCCACGCTTTCCGAGCCTCAGCGTCAGTTACAGTCAGAGAGTCGCCTTCGCCACTGGGTGTTCTTCCTAATCTCTGCGCATTTCACCGCTACACTAGAATTCCTCTCTCTCCTGCACTCCTAGATAACCAGTTTGGATGCAGCACCCAAGTTGGGCCAAGGTATTTCACATTCCTTAATCGTCCGCCTACGCTCCTTTACGCCCAGTAAATCCGGTTGCTCGCCACCTACGTATTACCGCGGCTGCTGGCACGTAGTTAGCCGTGGCTTCCTCCTTAAGGTACCGTCATTATCTTCCCAAAGACAGAGCTTTACGATCCGAAACCTTCATCACTCACGCGGCGTTGCTGCATCAGGGTTTCCCCATTGTGCAATATTCACTGCTGCCTCCCGTAGAGAG
+
4+5/;0206/(,%&$)163'*%%'0,---,*/:,,+384;.4,($$%&#'&.*-+*,*-)0,.15/+//855581.4,,(-.,/1-,.//02,/1+000/019<:76810/,3+-/02(2)383:75749<0/0:/7875*27-+-+30603,,.:.41'.-+.*2*''+0.37876(61-,*.0;8/,.2./(+4,,/**2:--+*-23871888*342(.*:3-4,,/1'+/.-.,*,,),-,-3466641575428//*-'*1*&%%&&--4/++())080)(''&$'$'*/27-23/....3.7,++7778:0;54,-/3373*))'*.).*,&/(++,20663606000+'))+01,0'+('%4,1445.../3100632+-,+31-5,.,.3874;21,:73-1-2+1*',,**0+,--/446151+0165/655-1)6*'%$&%+3.3:/110+5-5-,,6681+'0-*-1;76433-,.-02**)-.170/350*5.,:6++-'((+,*+'**1))-%+6;766.&+2.8$&()'0):8265+(*-02.5/*+,%'3+./32'2%*%#''(,/279831%%)&(*/4;<-695022----/9/-:99,*25167973+/+(2(((-%'')(&).0+2-10,,,''&*,-04),2(.4,%.//.054160/033/72)**++-67;951-.-*),(.-..267:;;98780(+,4::20--+:8,2'(*49614235679-/04*../25)*))(,-.0787<99:;47673*+,2:8962.,0666520),+..0;63299,0611-/0+,'0(.-,(,.3--)/5532(-,0()++031245(42;:27./$.&(*+044/302927/1%0,&&+&)2++233624*'*.210&22*+3:4668888054/+21040&+-075.00+/+0)+-1256.37((,*+034/697.6,,,21211,),--2751/.40596832-.%)*%%&'%0*,,.84771272349;8:.1/**20/.%()474),+.+-)&13-592:556:..//,000-6./.;,-,-.223)+(*,;.29;3'.+',*1-843324%)*,-++.5.35(*2'(''$$
@0293057d-b69b-4666-8c4b-bee7acaf43f2 ch=133 read=37099 start_time=2019-12-13T00:09:45Z barcode=BC01 runid=2c9cf7bc05858273f10e7d7ec552fc0bd742dc3e
CCAGTTACGCATTTGCGACTTCACCCGATCGCTGACCCTGCAACCCCGGCCGCTGCCTCCTTGCGGTTAGCTCACGGACTTCGGGTATTGCCAGCTCTCATGGTGTGACGGGCGGTGTGTACAAGACCCGAGACGTATTCACCGCGACATTCTGATTCGCGATTACTAGTATCCAGCTTCAATGTAGGCGAGTTTCAGCCTACAATCCGAACTGAGACTGGTTTAAAAGTTTGGCTCCACCTCACGGTATTGCATCTCTCTGCCAGCCATTGTAGCACGTGTGTAGCCCTACACATAAGGGGCATGATGATTTGACGTCATCCCCACCTTCCTCCCTGGATTAGCAGGCAGTCTCGCTAAGTCCTCAACTTAATGGTAGTAACTAACGACAAAGGGTTTGCGCTCATTTGCAGGACTTAACCCAACATCTCACGACACAGTGACGGCAGCCATGCACCACCTGTCACCTTGTCCCCGAAGAATTTCCTCGATTAAGAGTAATGCAAGGGATGTCAAGTGTAAGTGGAGTTCTTCGCGTTGCTTCGAATTAAACCACATGCTCCGCTACTTGTGCGGGTCCCGTCAATTCCTTTGAGTTTTAATCTTTGCGACCATGCTCTCCCCAGGCGGAATACTTAATGCGTTAGCGGCACGGAGGTGTTGGGGAAACCCCACCTAGTGTCATCGTTTACGGCGTGGACTACCGAGGTGTATCTAATCCTGTTTGCTCCCCACGCTTTCGAGCCTCAGCGCCAGTTACAGTCAGAGTCGCCTTCGCCACTGGTGTTCTTCCTAATCTCTACGCATTTTCACCGCTACGCACAGAATTCCACTCTCCTCTCCTGCACTCTAGATAACCAGTTTGAATGCCTTTTAAGTTGAGCCCGGGTATTTCACATCACTTAATCATCCGCCTACGCTCCTTTACGCCCAGTAAATCCGGATAACGCTCGCCTACGTACCGCGGCTGCTTTGGCACGTAGTTAGCCGTGGCTTCACCTCCTTGGGTACCGTCATTATCTTCCCCAAGACAGAGCTTTACGATCCGAAAACCTTCATCCTCACGCGGCGTTGCTGCATCAGGGTTTCCCCATTGTGCAATATTCCCCTGCCTCCCGTGGG
+
--%+'0'*'*%*/)&0/,-.4,+82*')*.433.-/84-+-+(*+))*'./-031+)*0+20+/2305,2354464:356:7/-)/(.''-5-'/+*)))5368733242:94+.1('%*',+)--41,)*,41/8346+()0+/448799886479/('+).7.0--(**,2.(*02410'*)),.54..-/:/-/.6/')-,9.2'(777434157;:29<:379-00<7298374-1957-5/423-;,-,,+...346750024+8.'#%')12//+*()'-.5.,+/1.5434+165.7.,---6167--0777663;<6*,3-15--13(*)1'2+-)++,0/12388945552-.2612/-/,2/70365--2.1.-0036287:)130-2'%&),1212;311'8230/./124+.1,..//,)+01656'-01350,,)*15,7)*(-5-/:/872,,,+3,-/*'%'.,'&%)/20-,*&'.)/2)*-04042221*40,0047)'-../*&'**/)-0846;83758:05797''+3+;;7;9--..056571/.+)+,,/4958.+6:0)*0.3497+-1--/21;:1094062)&,./28'0&/*+&07:+.18879685(/-+05234.5('(&)&%$'*.)*')*37,((&+,,1<81),,/--1'&')*,0/59--.7578:;644*2))'-(/*.+/2,/::886-16))122984,/.21<:1.0058430.135<6.81+--0131.-//.2;:7<:9::47387/25;8:834)(1*,/54154611:9003::-286,&*&(&+&+*4/2%**-,,./42321,.&,-3242886;6;467<<,*,+((((,0..6/64()+..(*1-2/0:20,/./.)()(-,3443:9,08-,/.0/8-)2,)5/1-)&(++&)&&*3/23.-.'&2-*+3''+%1(*/-*2+++4-+,(3)++--22-/0,,-5.214/04.%&-)5250',**+52999637.00123;;2-+*++)1%''1;0-/3331,).32*6:8<:::6,/1/1.-,1/25;25610,/+*.6019.3871-.8-0-0350-/-102-)),((08.,.)30
@cd10c5c5-4234-4224-b402-914dd80ba152 ch=8 read=38294 start_time=2019-12-13T00:09:43Z barcode=BC01 runid=2c9cf7bc05858273f10e7d7ec552fc0bd742dc3e
CCGGATTTGCCTTATTTACGACTTCACTGTCGCTGACCTACCATTGCAGCCGCTACTGCCTCTTGCGGTTAGCTCACGGACTTCAGGTGTGCCATCTCTGAATTGCGACGGGCGGTGTACAAGACGGGAACGTATTCACCGCGGCATTCTGATTCGCGATTACTAATTAACTCAGCTTCATGTAGGCGAGTTTCAGCCTACAATCGAACTGAGACTGGTTTAAGTTTAGGCTCCACCTGCGGTATTGCGCCTCACCGCTGCCAGCCATTTAGCAGCACGACAGCAGCCCTGCACATAAGGGGCATGATGGTTGACGTCATCCCCACCTTCCTCATAGTTGGGCGAGTCTCATCGGTCTCAACAATGGTAGTAACTAACGTAAAGGGTTGCGCTCGTTGCGGGACCCAGCAACATCTCGACACGGGCTGAGCGACAACCATGCACCACCTGTCACCTTGTTGAAGGATTTCCTCGGTGAGTAATGCAGGGATGTCAGAATTGTAGGTAAAGGTTCTTCGCGTTGCTTCAGGTCAGCCACATGCTCCGCTGCTTGTGCGGGTCCCAAATCCATTCCCTTTGAGTTTTAATCTTGCGACCGTACTCCCCAGGCGGAATACTTAATGCGGTGGCAGCTTGGCGCGGAGGTGTTGAAATTTACACCTGAAGTATTCATCGTTTTACGGCGTGGGCCTGGTGGCGTAATCCTGTTTATACGCTTTCGAGCGCAAAGCGTGGTTACAGTCAGAGAGTCGCGCCGCCACTGGTGTTCTTCTAATCTCTACGCATTTCCGCTACGCAGGAATTTCCTCCTCCTCCTGCACTCTAGATAACCAGTTTGGTCTGCAGCACCCAAGAGGATTCGGGCCAGGTATTTCACATCCGCCAATCTTCTACGCTCCTTTTGCATGAAGTAAATCCGGATAACGCTCACCTGTACGCGGCTGCTGGCGTAGTTAGCCGTGGCTTCCTCATGGTACCGTCATTTATCTTCCCCAAAGACAGGCTTTTTTTTACGATCCGAAAACCCAATACATCCCTCACGCGGCGTTGCTGCATCAGGGTTTTCCCCATTGTGCAATATTCCCCTGCCTCCCGTAG
+
/-,1(2-'&1316(/8-,++*+473,-'%&((****0-(),.(.2,,,+6.-/.&'%$&'(&+*)*),)(,+0/0&)(+''++&'+(-'*$(&)')&%$%$(,()+--/1;801+*&($$%#&)3),'2+,/0/2;858:35-'')*07443:;811.()3*--0%.&2),,3))+.276887046431/6;.-.16,&'*+512+08:643344988/5.*+)+;:-.53/30,.3)(&&$'%')()#*&%'%'+$%%$'4,,0;.01&%%&(*+),+&&%&&%)+23+'))(..03+54///00/.2(3,*+436992768-*247766+-#'%*)*+'+,&&(+045*)&%%*)')+-)(//66/,./471255-*$'1++/-/8),6:::52://-9703((+'/,-.5540/*-.27,&434/-),15784563200/03())()-+,1+0,&(%$%+'(&0852943+),**)*-0/,+)*32+,))++''$*%&(0/9339+0,1202+)&+--612388*.&*%)*-0//.36522.+-2&-04/1067:10812%&&(.,.49/6,,3..340;<3/:5264222139%0(*+285-&))**17:5..,3,8+,)+(+&**&(''&0*+%()'',(1*1*&%'%)+'%+(+3--1+*,04<:89:809:1)(,(%'*+32.,*.-,)('&**),0+,)'*&$%$('-/9:4((36(*(('(++)''4++,-,/0('&(&'(217+0''2:&4237//0;95:3008,-,*')-.1-4+&))&((&'#'&+))%+-')'''&&',+032420//1*,-3.8.9/59560+(()&'*,./*'-'(&%(-,())%&))3*#01102<1-+++/0+%'&-6-*&%%&%'%%)+,,52*(,')''%&)112/.-22887:7000,&(&$$%$'&&&)')('%%'$%&+-2.-)5/8:23128/3//'1)1)+-:5::/93)*43890:;-.3,,-/.(&&#$$$$%&&''+-02-)/0-'-+&(&$$%&(91++1,/,)---)01*.1//012418-475*438.,27-/.32933243..,*)+))0:/-461
@f357f51b-38e6-45a3-9ba8-274050fd360c ch=321 read=35409 start_time=2019-12-13T00:09:56Z barcode=BC01 runid=2c9cf7bc05858273f10e7d7ec552fc0bd742dc3e
CCGGTTACCTTATTTGCGACTTCCCCAATCATCTAATACACAGGCGTGAAACCTAAAAGGTTGCCTCACCGACTTCGGGTGTTACAAACTCCGTGGTGGCGGGCGGTGTGCAAGGCCCAGGAACGTATTCACCGCGGCGTGCTGATCCGCGATTGCCTAGCGATTCCGACTTCCTTGTAGGCGAGGTGCAATACCACAACTGAGATTGGCTTTAAAGTTAACGCATGCCAGCTTGCGACTCGTTGTACCAACCATTGTAGCGTGTGTAGCCCAGGTCATAGGGGCATGATGGTTGACGTCATCCCCACCTTCCTCCGGTTTATTGCCGGCAGTCATAGAGTGCTTAACTGAATGATGGCAACTGGCAATGGGGTTGCGCTCGTTGCGGGACTTAACCAACATCTCACGACACGAGCTGACGACAACCATGCACCACCTGTCCTCTGTCCCGGAAAACTCTATCTCTAGAGCGGTCAGAGGGATGTCAGAAAGATTTCCTGGTAAGGTTCTTCGCGTTGCTTCGAATTAAACCACATGCTCCACCCATGTGCAGGCCCCGATCAATTCCTTTGAGTTTCAACCTTGCGGTCGGCTCCCCAGGCGGAGTGCTTAATGCGTTAGCTGCGGCACTAAACCCGGAAAGGGTCTATACCTAGCACTCATCGTTTACGGCGTGGACTACCAGAATTATCTAATCCTGTTTGCTCCCCGCTTTCGAGCCTCAGCGTCAGTTACAAGCCAGAGCCGCTTTCGCCACCGGTGTTCCTCCATATATCTACGCGCGTTTCACCGCTACACGGAATTCCACTCTCCCTCTTGCACTCAAGTTAAGCGGTTTCAAAGCGTACTATGGATTAAGCCACAGCCCCACTAACCAGACTTATCTAACCGCCTGCGCTCGCTTTACGCCCAATAAGAAATCGGACTTGCTCAGGACCCACCATTATTACCGCGGCTGCTGGCACGTAGTTAGCCGTCCTTTCTGGTAAGATACCGTCACGAGTGTGAACTTTCCACTCTCACGCTGGTGCTGTAATGACGGTCAAACGCTGCTCGCGTTATGGTGGGTTTTGATTCGCGTATCTAACGACTAAGAAAGGTTACTTCAAAGACACCGAAACTTTCTTTGCTTGATACGTAATAACCG
+
/..6/841-2.(74)%+)%004-(/+-016.,+*'$$$((./4921%#$)(-60194+***+$,-.147;5121,-'434318,.-02-+1.,758(+'$'1-013+*+%*+5.8/8)&0335-%+/1;756;73632274.-++,0,,/0-3/%0*+(,-.25:3-++,464%*''&(,3/1)*),)*,(*,320-9-..3/-*1*8-10;-21+)/-2))')))(,,(++39221012553810052749:18/-*+*1,121(*-/-9/).983.+-(06-,,*)+,33650.23159/926-$*1.750/6'2(394,,*(6:1461454&+%((()*))()*.008<932302-+,)('''.-+-3,+)515443660;./&750+-)/','++310.+,),-+/'),...35577+88::<8955358.0+,-,/('(*+-11+'*)/11320,(/010,(*&'+3863/.+,.718677+'++((%&'&+-+*--/+/,4;68;600./-(.456,0,2.2;52,+*+42566/.05+&$%&*.)02257++&*,(2+50+*--)'./962/802+6,--43,')+*/+-,&29901()*+).+505233282113795<54301797:--.39.)/5./)*)++6/,),,/0/.//3499+,+72238:6787691,()-.23687:8866/::,+.-547,'+*;92168877/....5:.8/3,-/82690/-178**-5--4881381;767777/263210-13581//**(1;:567:214+*'(%-'*06/*'*,-6/9.*+5.,+'**.11+/+)%$'+'.2*(()('''+)')*.5/'2/14046+*)%7/3)$&%(+++..1+5***-)/*0,**,(*+,--0,.-67./1-/..1/8.&*)(*,.2-))')+57%59132-),.%('(49216,-0/0/346-5+%,+*0--2.*+)+,.''2()56:/46)+.259005+-(*'*&''*-(-54/-)++)&&&($'$%$&#$%##%&&'&%'&'+%&%%$%%%('''&''($%$(')0)%))'%$%$$#$%,())$%#%$$%$%'(,0+&'))%%%%%(++)11598'(77)47+)/1&$$&$%(((,))))$'%%$$
@8e9f69e1-0ac9-4c56-bc6d-0957cecced55 ch=14 read=31276 start_time=2019-12-13T00:09:52Z barcode=BC01 runid=2c9cf7bc05858273f10e7d7ec552fc0bd742dc3e
CTCCTACGGGGAGGCAGCAGTGGAATATTGCACAATGGGCGCAAGCCTGATGCAACCATGCCGCGTGTATGAAGAAGGCCTTCCGGGTTGTAAGTACTTTCAGCGGGGAGGAAGGGAGTAAAGTTAATACCTTTGCTCGTGACGTTACCCGCAGAAGCTTCGGCTAACTCCGTGCCAGCAGCCGCGGTATGCGGAGGTGCAAGCGTTAATCGGAATTACTGGGCGTAAAGCGCGCGGCGTTTGTTAAGTCAGATGTAGCCCCAGGCTCAACCTGGGAACTGCATCTGATACTGGCAGAAAGCTTGAGTCTCGTAGAGGGGTAGAATTCCAGGTGTAGCGGTGAAATGCGTAGAGATCTGGAGGAATACCGGTGAAGCGGCCCCTGGACGAACTGACGCTCAGGTGGCGTGGGGAGCAAACAGGTTAAGACCCTGGTAGTCCACGCATGTGATGTCGACGGAGGTTGTGCCCTTGAGCGTGGCTTCGGAGCCTAACGCGTTAAATTGACCGCCTGGGAGTAGCGCAAGGTTAAAACTCAAATGAATTGACGGGGCCCGCACAGGCGGTGGGGTATGTGGTTTAATTCGATGCAACGCGAAGAACCTGGTCTTGACATCCACGTTTTTTCAGAGATGAGAATGTGCCTTCGGGAACCGTGAGACGGAGTGCTGCATGGCTGTCGTCAGCTCGTGTTGTGAATGTTGGGTTAAGTCCGCAACGAGGCGCAACCCTTATCCTTTGTTGCCAGCGGTCGGCGGGAACTCAAAGGAGACTGCCAGTGATAAACTGGAAGGTGGGGATGACGTAAGTCATCATGGCCCACTTACGACCGGGCTACACGTGCTACAATGGCGCATACAAAGGAAAGCGACCTCGCGGAGCAAACCCGGACCTCATAAGTGCGTCATGGTGGTTAGATCTGCAACTCGACTCCGCTTGAAGTCGGAATCGCCGTATGTGGATCAGAATGCCACGGTGAATGCGTTCGGGCCTTGTATACCGCCCGTCACACACCATGGGAGTGGGTTGCAAAAGAAGTAGAGTAGCTTAACCTTCGGGAGGGCGCTTACCACTTTGTGATTCATGAGCTGGGGGGGTGAAGTCGTAACAAAGGTAACGGAAGATAGAGCATTAGTGAACAACACAAAGACACCGACAACTTTTCTTCTTTCAGCAATACGTAACCCC
+
*+2/-02,33,(150/571/,$%'/,+62/-,/2<::;363798)2933364-2'3-6467,.44321-/.-0'*++-.:32:,0:573.()((((,,-7,+//597*),+-+*2+(()2<6217/5-01112*(237&7))+-6-,72,(+'%&%$%'+*(+**,2+-/67889;440//0,/**)+*/,().,..*)/0..343:5:47*0-),((+),2540056/++*)'&(&(,(16/0244*,52346-,&%)()&&*1307-74;84:5576745556312334/8-,+%*)'$&)()&'()448:0.(/0,*-..50404*+250/)'**.41*30*)32/-)$&(,778:.-/&*&'-.66-(('&').41831)1422***)(''1/224*-'%%$%,.-36.)*-0<:931()+)'+*-.,+6:575531,../0/*)(()&-,+++,62.,2-*2,-:+1+*'.-)-.20./,*--,1+,7;7665.:147344679,00*)-(%%%&,-/32/-1.4065.1486;1/(-./:122127-16.*/00'*')'*,++*($,6/3152;968280--02276767.1,))++)+)/02*)(%'/11.+-,,4;9<-9/.*&)----',+(1+.8629+8223278;97587&0%'*/..///24;99:;:770),-.869233/--11,-6/22.,2.2-/40),3+6'&+)(()-43;5*/778-280-6:-4+')*242-)-+,9)12027281)0)*--4364+/0,---0(++/*0(.-.-26-64003-+&&$&('(2--./23.$(&$'((-.7(,''(&'),()/62230;00:623/43678-%('''')33698624/''&+.4&-((*'%)'(41049.2898994:9823/22*+&+-1892810../272-%&(&'.+++2-5-743%%$$$%&%$(&'*,20,4..45/0075560/))$/+.'+1.,*/**''),*(17,/4444,+(3**(()*&%'*--19155;9)%+*%**,%'),+..23116293+8.),1/1341,,,/*129/,/03781+)*)&),3+(+0-,,+././65779749'.,+.,*'0+4345*('*+'+'&%(*-,*0)-.4294*+,476*)%,+).420.-/&$%$-0.42;222533')$$#
@3d5289c7-c22b-4fe5-a621-21d8f74721c9 ch=83 read=50257 start_time=2019-12-13T00:10:16Z barcode=BC01 runid=2c9cf7bc05858273f10e7d7ec552fc0bd742dc3e
CTCCTACGGGAGGCAGCAGTAGGGAATTTTCGGCAATGGAAACCCTGACCGAGCAACGCCGCGTGAAGGAAGAAAGGTTTTCGGATTGTAAACTTCTGTTATAAAGGAAGAACAGCGGCTACAGGAAATGGTAGCCAGTGACGTACTTTATTAAAGCCACGTAACTACGTGCCAGCAGCCCGCGGTAATACGTAGGTGGCAAGCGTTATCCAGATTATTGGGCGTAAGAGGGCAGGCGGCAGCAAAAGGGTCTGTGGTGAAAGCCTGAAGCTTAACTTCAGTAAGCCATAGAAACCAGGCAGCTAAAGGAATTTGGGGAGAGGATCGTGGAATTCCATGTGTAGCGGTGAAATGCGTAGATATATGGAGGAACACCAGTGGCGAAGGCGACGATCTGGCCTGCAATGACGCTCCAGTCCGGCGTGGGGAGCAAATAGGATTAGATACCCTAGTAGTCCGCCGTAAACGTGGTACTGAGTGTTGGATGTCAAAGTTCAGTGCTGCAGTTAACGCAATAAGTGCCTCCGCCTGGAGTAATTGCGTTCGCAAGAATGAAACTCAAAGGAATTGACGGGGGCCGCGGCGGTGGAGCGTAATGGTTTAATTCGAAGCAACGCGAAGAACCTTACCAGGTCTTGACATACTCATAAAAGCTCAGGATGGAGAGATAGCTATATGAGGATACGGAATTGGTGCATGGTTGTCGTCAGCTCGTGTCGTGAATGTTAGGTTAAGTCCCGCAACGAGCGCAACCCTTATCGTTAGTTACCATCATTAAGTTGGGGACTCTGCTTGAGAGACTGCCAGTGACAAGCTGGAGGAAGGCGGGGATGACGTCAAATCATCATGCCCCTTATGACCTGGGCTACACACGTGCTACAATGGATGGTGCAGAGGGAAGCGAAGCCGCGAGGTGAAGCAAAACCCATAAAACCATTCTCAGTTCCGGATTGTAGTCTGCAATATTACATGAAGTTGGAATCGCTGAAGTAATCGCGAATCAGCATGTCGCGGTGAATACGTTCTCGGGCCTTGTACACACCGCCCGTCGCGCAGGGATTGATAACTTGCAGAAGCCGGTGGCCTAACAAGGAAGGAGCTGTCTAAGGTGGGATTGATTGGGGTGAAGTCGTAACAAGTAGCGG
+
+*0*)'5'761-0)()*.,4)'+(+-09<6.2747:82+)0+2:.)(/22/4*0578356&%'*,.20*2*(--)1+3941,/4,1..09:7009/40311092,*,(-'-1/+//%/./--)1)17--7201031&()+.2)))-.0/'/*+)-&)+&'%()815252526.-,,*-.5**-6..0:...9802--.2+,((*+.7000($'(-))/,36874.9'&&4-*(('/*.2.'.083*(.0/0/4101130.0-+.0-.+1)()(3()+0+**,1618;564-.35/31..)*))),%&')$$*('-47)*,*28237/832+.-:.94412*+*++142218:213751188885881-71+9659:0555940-.)+-0361012/.'-/+*/-5*)(*&))4)+,.5)()*-0852*))-4;97/52)+6./1308;..&678830/$(%(),445+)(*+''%%%'*22,4,++67989603:;65958898.+.//.3--321.&$(%(,*1*,4:54(''*+'2)&*./34(,-4*.8:88<94.,-2)+)(+/,//74:<:-2.')'+.02239./0004/.2389:.9786//3'-('+*.+-6..3+''&(*0),-,,09537)))*+-01/..*&'(+&(-.2930-,*0/)432353,*)'(//38).'%+&2*:4444.3/3/46786//23577777530*,1207+.405+(&((/.*-278'(-./98579.,3//*'()%&)/-176::35775.5/17<64731)&&&%%(&(,.:9886.333--*)$(*4/,/,-./0,)78.88577448495111//'+#+//+*--.7679420)++,-,*'),.4822221568/1-3/$*&)(,.),-*,*)1'*,(*)'*+*+,4).0898694120::22:6:<776.0359*5.+3+&'''+11*,($&%&')+.2191-9.7/9967222('%%&+9---:66;98-./*--15/0.0,34:7+212:99:3146/4/../-,*(+/+/8++.-%(')$%)+&0)()()'*,-,-(&+((/45833701,'%&(&-))+)-(++//0/+/3,//'+)&+'*'2,/65),*)&('/054430++(%.1-*
@35175091-a67a-46a5-b59e-8e1d852f8fe6 ch=317 read=64826 start_time=2019-12-13T00:10:15Z barcode=BC01 runid=2c9cf7bc05858273f10e7d7ec552fc0bd742dc3e
CTCCTACGGGAGGCAGCAGTAGAATTTTTTTTCGGCAATGGAAACCCTGAGCCGAAACGCGCCGCGTAAAGGGAAGAGGAGGTTTTTCGGATTGTAAACTTCTGTGGTATAAAAGGAAGAACAGCGGCTACGGAAATGGTAGCCAGTGACAGTACTATTAGAAAGCCACGGCTAACTACGTGCCAGCCGCGGTAATACCACGTAGGTGGCAAGCGTTATCCAGGTGTGGGCGTAAAGAGGCAGGCGGCAGCAAAGGGTCAGCCTGAAGCAACTTCAGTAAGCCATAGAAACCAGGCAGCTAGAGTGCCGGGAGAGGATCGTACATGTGTAGCGAATGCGTAGATATATGGAGGAACACCAGTGGCGAAGGCGACGATCTGGCCTGCAACTGACGCTCAGTCCCGAAAGCGTGAGAGGGCAAATAGGATTAGATGCCTAGTAGTCCACGCGTAAACGTGGAGTACTAAGTGTTGGATGTCAAAGTTCAGTGCTGCAGTTAACGCAATAAATTACTCCGCTGGTGGTACGTTTCGCGAATGAAACTCAAAGGGGTGACGGGGAGCCCGCACAAGCGGTGGAGCATGGTTTAATTTCCGAAGCAACGTGGGAACCTTACCAGGTCTTGAGCACTCATCTTTCACGGGCTCAGAGATGGAGAGATAGCTATATGAGATACAGGTGGTGCATGGTTTATTCGTCGTGTCGTGAGATGTTAGGTTAAGTCCGCAACGAGCGCAGCCCTTATCGTTAGTTACCGTATTCAAATTCCGGGGACTCTGGCAAGAGACTGCCAGTGACAAGCTGGAGGAAGGCGGGGATGACGTCAAATCATGTGCCTTATGACCTGGGCTACACGTGCTACAATGGATGGGTGCAGAGGAAGCCCAGCGAAGCCGCGAGTGAAATAAAACCATGAAACTATTCTCAGTTCGGATTGTGATCTGCAACTCGACTACATGAAGTTGGAATCGCTATTAATCATGAATCAGCATGTGGTGAATACGTTCTCGGGCCTTGTACACACCGCCCATCACCACGAGTTGATGCTTACCCAGAAGCGGGTGGCCTTCTAACCGCAAGGAAGGCGCTGTCTAAGGTGGGATTGGTAGTTGGGGGTGAAGTCGTAACAAAGGTAGCTTGG
+
*0363*,'./&+1-.21...+))-(/5176951(3+-5/)'%)*);-++*&2*(..+,&((+0)*+')+)&,)(1&&(,((.,5:75+-72/9--.7(017452-'&,(,/33**+.3+.)3'0.*2)('('&'(*))*/*,-3(-/0-.&--+-.+,/)$),)01:230611250///)/&+&$$*(/2-34090.,('+-.3,/,07139674350-2&&./.+/'/0./+48,'&**().0/.3.(*+-2).-3'&)(.12*(,$(%$&+,4*0128+46100,+13+6/000-&''%'&&(*1((--(((-600%$%##&)(+)*'--,+,+-/33487643-031/5-41/+/.+77170.-3*216761000-/24869970-,--024236738'&&**)++11&'('+*)+-7:1.05.41*)42(43+*&**+.30%)*,+*.402,++*&&%&/0+)()--:2;2:552480/6;86583/+,,,/27.6...19227*4**-30.+-''*%&'($'*-3+'++))-(-*51+09/:**311.027,17/%(27((,*--+&*)%1'.',)'-)+04,(&.*%$#&+,',3'/')$&$'&24.9.-9-/11/**,*&(&)*,+,$(,+)'(&,/.16))',,385,,,+,2%57773,--,-+.$''+0--8875,51-,&&%%*(&+.4789:898755709/%.*17-6027-+.4()&&''%+*(.0(,-+,/125,0/402904/3,())*),%%(039.22/*$))'%'&&(-0)16+00017:<89::9*)*)*+-.-&.0)-./998758544++&))36-50++*65141.2142*+(),64466;77:42-+&)*4+*((*(*'*(&%'*'(0,/6-.*&)*,.3($+4.&,+%%$&)$'%*05+.31256:/://1'++-1/*)1+*-.01/.0,./0.9/,9/909;884,+&'&.)01*+12979112.--)*-334;96855:537.656728121421/182160$+').420-+(('&+(%$$$&)/+*'-+(((/*,065-//*,02/-,.57)/*-).(%'2357100,*'+2**++**)%%)+')'%$*')-*+10.1659:*+/*(&&&&+,
@8367bc74-f983-43e1-a9e5-970747abd6de ch=148 read=42709 start_time=2019-12-13T00:10:14Z barcode=BC01 runid=2c9cf7bc05858273f10e7d7ec552fc0bd742dc3e
CTCTGGGAGGCAGCAGTGGGGAATATCCTTGCACAATGAACAAACCTGATGCAACCATGCCGCGTGAAGAAGGCCTTCGGGTTGTAAAGTACTTTCAGCGGGGAGGAAGGGTAAAGTTAATACCCTTTGCTCGTGGCGTTACCCGCAGAAATACCAACTAACTCCGTGCAGCGCGGTAATGCAGAGGTGCAAGCGTTAATCGGAATTACTGGGCGGCGCACGCAGGCGTTTCATTGAGTCAGATGTAAAGTCCCAGGCTCAGCACGGGCTGCATCTGATACTGGCAAACTTGAGTCTGCGTATGGGGGGGTAGAATTCAGGTGTAGCGGTGAAATGCGTAGAGATCTGGAGAATACCGGTGTGAAGGCGGCCCCCCTGGACAGACTGACGCTCAGGTGCGAAAGCGTGGGGAGCAAACAGGATTAGATACCGTGCGTCCGCCGTAAACGATATGAAGCGTTTGTGCCCTTGAAGAGCGTGGCTTCCGGAGCTAACGCGTTAAGTCGACCGCCTGGGAGAGTACAGCGCAGGTTAAAACTCAAATGAATTGACGGGGGCCACTGTGACGATTGGAGCGTAATGGTTTAATTCGATGCAACGCGAAAGAACCTTACCTAGTGCCAATCACGGAAGTTTTCAGAAATTGAATGTGCCTTGCGTGAGACAGGTGCTGCATGGCTGTCGTCAGCTCGTGTTGTGGAAATGTTGGGTTAAGTCCCGCAACGAGCTGCCCTTATCCTTTGTTGCCAGCGGTCCGGCCAGGGCGCTCAAAGGAGACTGCCAGTGATAAACTGGAGGAGGAAGGTGGGGATGACGTCAAGTCATCCTTGACACCGGTAAGGGCTACCACACGTGCTACAATGGCGCATACAAGAGAAGCGACCTCGCGAGGCGGACCTCATAAAGTGCGTCGTAGTCCCGGATTGGAGTCTGCAACTCGACTCCATGAAGTCGGAATCGCTAGTAATCGTGGATCAGAATGCCACGGTGAATACGTTCAGGCCTTGTACACGCAGCCCGTATAGCACCATGGGAGTGGGTTGCGAAGTAGGTAAGCAACCGCTTCGGGAGGGGCGCTTACCGCTTTGTGATTCATGACTGGGAGTGAAGTCGTAACAAAGGTAACCGGAAGAAGATAGAGCGGCCAGGCGGGCTGAGTTAGCACAAAAGACACCGACGAAGCG
+
'((%',2))*&$#$$$02:8-(+%$&%&'/')))2+(&%*)03*./,,/7450,///326612..,),(***-+3244+:125(,/8*+**,/-0.&00/9:+)++)*&&%')1/-/888520:)/5.(../&)'&+.50//;4*,,)+)(%'(.*&-.010127/3-*&&'&*(-+./-+*'(&*+01224011282836.01/4-.01.1*$)'&$'&*%)&)')/130($,&(*-01----)-*)+%((*($(+,13(&'),)6524044+***+3334261/3*)&$&#&&&%#'&&&&),016-,0/,)---,)-2000-101601011,.176%'(*./00;9+*(+)/064951$&(&'&++'32856/)+2/1002/+++,.589-153+.*%&(*,-(((+'$%&/137*99305.*0222('%$#&'))%*'&%&*+003+'&$')%)*(1+)+/.7--5.,)&%(&*+,202/0),.&)0,,8222180832..)++:760,04-*)%$()*'$%&*()0,949;964.3-,+)*+4/81856;:215')%&$&$),&3)6/,,-%,%%'-2.42/5160-*+,-34524)*2,'+.,,,+),1,$'.&(%$#&')+1//-,-492.+*(($(&$''(+./2,1+('&&$&'02277767312,,.-+479956.'*+,47655;1/,&00,-,5-,465;873/72&#''$''('(%%'+,,3012.16,,14%//+-0252193929*1/.-'4,93;-0/////4&46--.-,112+-.*.%'**++,/.415::2212344784227887/$$$&#%'0.0)%)'/+/0/0/,(*(*+14834+7,,2532555475/)*&')*,66565746/*)+()1'372264671,+234364898:.7,.,+3)-+()+*&'++-.///12678,/-0/.-1*4/7577420136868248:535*+,54592/00651/64-50266',15413-0/0+,$*#$%%$$&$'%'''+2&''**&&(*314;57%)*()4.2&+*%&/*.(&(./01;1*-0.*)((+-*0,$)14103799:1//.-23330(***0***6489:89;(0,,4:8970/+&',(,-&&(-,.$/'$)'%&(%##&$+(.+&(),964-*-/43825+&&&$%$
@2ef4ff74-ac56-4f6b-8f21-39d1971b325a ch=17 read=25262 start_time=2019-12-13T00:10:11Z barcode=BC01 runid=2c9cf7bc05858273f10e7d7ec552fc0bd742dc3e
CCGGTTACCTTGTTACGACTTCACCCCAGTCGCGAATCACAAAGTGGTAGCGCCCTCACGAGGTTAAGCTACCTACTTCTTTGCAACCCACTCCCATGGTGTGACGGGCGGTGGTGTGTACAGGCCAGGAACGGCGTATTCACCGTGGCGTTGATCACGGTGCCTGGCGATTCCGACTTCGCCAGGTCAGTTGCCAGACTCCAATCCGGACTACGACGCACTTTATGAGGTCGCTTGCTCTCGCGAGGTCATTTCTCTTTAGCGCCATTGCGTGTGTAGCCCTGGTCGTAGGGTGTGATGACTTGTCATCCCCACCTTCCTCCAGTTTATCACTGGCAGTCTCCTTTGAGTTCAGCCGGACCGCTGGCAACAAGGATAAGGGTTGCGCTCGTTGTGGGACTTAACCCAGCATTTCACAACGCGAGCTGACGACAGCCATGCAACACCTGTCTCACAGTTCCCGAAGGCGCAATCCATCTCTGGAAAGTTCTGTGGATGTCAAGACCAGGTAAGGTTCTTCGCGTTGCATCGGGTAAACCACATGCTCCACCGCTTGTGCGGGCCCCGTCAGGTATTTGAGGTTTTAACCTTGCGGCCGTACTCCCCGAACCCCGGTCGACTTAACGCGATTAGCTCCGACCCGCCTCCAAGGGCGCTGCAACCTCAAAGTCGACATCGTTTACGGCGTGGACTACCAGGGTATCTAATCCTGTTTGCTCCCCGCTTTTCCTTACCTGAGCGTCAGCCTTCGTCCAGGGCCGCCTTCGCCACCGGTATTCCTCCAGATCTCTACGCATTTCACCGCTACACCTGGAATTCTACCCCCCCTCTACGAGACTCAAACTTGCCGGTATCAGATGCAGTTCAGGTTGAGCCAGGATTTCACATCTGATAACAAACCGCCTGCGTGCGCTTCGCCCAGTAATTCCGATTAACGCTTGCACCCTCCATTACCGCGGCTGCTGGCACAGGTTAGCGGTACTTCTTCTGCGGGTAACGTCAATGAGCAAAGGTATTAGCATACCTTCCTCCCCGCTATGCTTTACAACCCGAAGGCCTTCTTCATACGCGGCATGGCTGCATCAATTTGCGCCCATTTATTGCCAATATTCCCCATAACGCTCCGTAGGAG
+
5*++26',3/8./2,-/,6765,278--/48--&%4410117/-+.,((()'+,'('%((')*/2&(()-01:1)2-1/21.*1.00<:--//98*439740//55;;5--')',(+,.01+0*)%%16-2+(%')015<75584513*&*'%%-.$%((,(,'(+421318/6,*/251'&&'.+,,%%',(.*+-4617(9+74'3-562,*++--.',-3-&+&&)1)-+++/)*-1.4+-+++,*+%')*(--.6.%')*790*(()(,-0/101-;/-0;;9462')($#++,,,)'$#&%'0+424+,/87<630.)+-1</.034481753587::65:80,/3:2,/304;998125185/0+1,*4.-7**37191,%')*427122;6.+-+-)+('('4-6;-+*,,)+(.,-4333334&10,:28:888*634924753/-/-/46/8+()&)+0+..928650//-+01/*'&'/68378:66-35/5026;267424,60:538657.7-,,---()&/(467:22,.,,-5324:/235**))*0-185-)*-'&%&%(/8,,+,-;83,8164:.43977,2,-,987-('%-,0,-2-/.-.0402,)''&-).%.,8%'$*)((.4/7*/'-1..'**-.3.5*((*--,0132727874:9-/-11).-83:844/'/+&/-20004259+,3<6,00/21)&'/55*1*')$*,*-.36:;0/-5.786447**--1+4355481114)07/9466824//..-021,+*(,/1*4:8.,-1+/4+316;8:9.7+5)-+//.762+/1./.+))*76510),0.-56%223385566/.,//,)&'+*.+()/)'.3(+:5/++++,+++(+308999;458246254.-'*&'&.0+,03---9,)*+3-.**')*-+,,/9333-).,+3:33453346-8+(%'$'))0.&&(*(&/4769<4-.0-.+*086576180,+--07-(&,'+.((*$%#&)(.1.05.6.*+0(,%,/--**,'.-)(+/,0/4.8-.5540+,&*)..,/063-,,+,1)2&2/-/089))80)&5(&/(6+33414583%%'''%((10''#*+**
@3d7c1df1-a7ac-4eb4-abad-12c1256e0e69 ch=141 read=39544 start_time=2019-12-13T00:10:11Z barcode=BC01 runid=2c9cf7bc05858273f10e7d7ec552fc0bd742dc3e
CTCTACGGGGAGGCAGCAGTAAGGAATTTTCGGCAATGGGGAAACCCTGACCGAGCAACGCCGCGTGAAGAAGGTTTTCGGATTGTAACTTCTGTTATAAAGGAAAGAACAGCGGCTACAGGAAATGGTAGCCGAGTAGGCTGATACTTTATTAAGCCACGTAACTGCATTTTCAGCAGCCGCGGTAATACAGGTGGCGAAGCGTTATCGGAATTATTGGGCGTAAAGAGGGCAGGCGGCAGCAGGGTCTGTGGTGAAAGCCTGAAGCAACTTCAGTAAGCCATAGAAACCAGGCAGCTAGAGTGCAGGAGGGATCGTGGAATTCCATGTGTAGCGGTGAAATGCGTAGATGGAGGAACACCAGTGGCGAGGCGACGATCTGGCCTGCAACTGACGCCTCAGTCAGCGTGGGGAGCAAATAGGATTAAGATACCTAGTAGTCCGCCGTAAACGATGAGTACTAAGTGTTGGATGTCAAAGTTCAGTGCTGCAGTTAACGCAATAAGTACTCCGCCCTGGAGTAATTACGTTCGCAAGAATGAAACTCAAAGGAATTGACGGGGGCCCGCACAAGCGGTGGAGCATGTGGTTTAATTCGAGAGCGAAGAGCCTTACCAGATCTTGACATACTCATAAAGGCTCCAGAGATGGAGAGATGGCTATATGAGGATACAGGTGGTGCATGGTTGTCGTCCGCCGTGTCGTGAGATGTTGGAGTTAAGTCCCGCAGCGAGCGCAACCCTTATCGTTAGTTACGCTGCATCATTAAGTTGGGGACTCTACTTGAAACTGCCAGTGACAAGCTGGAGGAAGGCGGGGATGACGTCAAATCATCATGCCCCTTATGACCTGGGCTACACGTGCTACAGTGGATGGTGCAGAGGAAAGCGAAGCCGCTGGTGAAGCAAAACCCGCCAGAAACCATTCTCAGTTCGGATTGTAGTCTGCAGCTCGGCTACATGAAGTTGGAATCGCTAGTAATCCTTGAATTAGCATGTCGCGGTGAATACGTTCTCGGGCCTTGTACACCGCCCGTCACACCACGAGTTGATAGCGAAGCCGGTGGCCCTAACCGCAAAGGAAGGAAGCTGTCTAAGGTGGGATTGATGATTGGGGGGGGTGAAGTCGTAACAAGGTAACCGG
+
%')))++.1.)072166)01,'0,*-.771*+3-/3/01.)),)-0&(*031---+.5.*/7265/+(+%((*8/:01109+1.,-,-''*&,*0///8;2+1+2*+32/*--/9000704-1-,(-/12154'%((),/-*%#&$'*)+(.+6-.3.*+))*))$%%$*&%%+),1,/171///,3//')'()().-++0,-1292.3'-+,2.,4.99:74//32'),20..9:4491*/.,'3100161284(,*(&253/*'%&%&$'%&%-,/73::$$''-760/++**-///4+,/132,40-14//0;9;;0201/,--//+&'$/,2/--08-+,49.'&-,'((/-04..0805212.,*'-,5775565/094;35663011130/')..434-++,+442+(*+1550'10,9-,**,2)25*$*,..1/.+/.569<::/--*)*++.504/111;282968:6;7/099244()'((345:5942.2++/*())+,3:559&),&($')','(*-.29.-1,)/;:4073-081:-*($%(*,,/1522)-5/+,,/+/++-..3/()))-,'+,5<933431**%)#%(*.))-,313)0()+(.%+)*.999-654121.-*-,/,-)()+/;;7,+*(+1(3655320''.*+822-1--78+,+(*387<4567985,36(5,055:7.////2/+*%+0564,-+4)))+%0+,1.+-*'-0/,7---108'''&%&&'%%''+:/604-236.673.554+'&'&&'*&'*+/1////8/.6,-2351)+)-,33'69/0106,)((2:22389:8:0272*,/))*,1842+%$&()().0241.1.1694,4,7276)-'+*+01)))+-)34*+%3)6526/12;;55:0**)*&+/*.966<766-31<84;305*,+044456,,...1,4334020)2,.6352637--..&1%%)2+',-%$&$'),*.)(++,*,-/0;87:67:54505431/3(,).,01*-))(+,11./0(*)*)+,'$)%%'%&.)+5(2/-45,)%''/./329()(++++'(%&'002.-)0,0291,4-,-0-*1+**+()(*)*('.**..326464(1*.6276.
@4c4db51e-074f-4d29-a17e-65da2d41c3d7 ch=81 read=44533 start_time=2019-12-13T00:10:28Z barcode=BC01 runid=2c9cf7bc05858273f10e7d7ec552fc0bd742dc3e
CTCCTCGGGAGGCAGCAATTAGAGAATATTGCACAATGGGGAAAACCACGATGCAGCAACGCCGCGTGAGTGATGAAGGTTTTCGGATCGTAAACTCTGTCTTTGGGGAAGATAATGACGGTACCCAAGGGAGAAGCCACGTAACTACGTGCCAGCAGCCGCGGTAATACGTAGGTGGCGAGGCGTTATCGGATTTTGGGCGTAAAGGGGCGTAGGCGGATGATTAAGTGGGATGTGAAATACCCGGGCTCAACTTGGGTGCTGCATTCCAAACTGGTTATCTAGAGTGCAGGAGAGGAGAGTGGAATTCCTAGTCTTAGCGGTGAAATGCGTAGAGATTAGGAAGAACACCAGTGGCGAAAGCGACTCTGGACTGTAACGACGCTGAGGGCTCGAAGCGTGGGGAGCAAACAGGATTAGATGCCCTGGTAGTCCACGCCGTAAACGTGGAGAATGCCGGTGTGGGGTTTCAACACCTCCGTGCCGCCGCTAACGCATTAAGTATTCCGCCTGGGAGTACGGTGGAATTAAAACTCAAAGGAATTGACGGGGACCCGCACAAGTGGCGGAGCATGGTTTAATTCAAACAACGCAGAAGGAACCTTACTACTTGACATCCTTGCATTACTCTTAATCGAAATCCCTTCGGGGACAAGGCAGGTGGTGCATGGTTGTCGTCAGCTCGTGTCGTGAGATGTTAGGTTAAGTCCCGCAACGAAACCCTTGTCGTTAGTTACCATTAGTTGCGGGACTCTGCTTGAGACTGCCTGGGTTAACCAGGAGGAAGGTGGGGATGACGTCAAATCATCATGCCCCTTATGTAGGGCTACACATTACTACAATGGCTGGTACAGAGATGCAATACCGTGGTGGAGCCAAACTGAAACCAGTCTCAGTTCGGATTGTAGGCTGAAACTCGCCTACATCGAGCTGGGTTACTAGTAATCGCGAATCAGAATGTCGCGGTGAATACGTTCCCAGGTCTTGTACACACCGCCCGTCACGCCATGAGAGTTGGCTACCCGAAGTCCGTGACTAACCGCAAAGGAGGCAGCGGCCGAAAGGTAGGGTGTGGTGGGGGGTGAAGTCGGTAACCGG
+
,.31./*30,./-*13,%*)%+&&()(%1))+)+/60460(',,/+.)+,-/120/015878;07121('()*.,.4/.4;:4.14/2327680/247891881078)/**,6-9.-,4-/0+-,'-(*-(&')*),0'*)*+()***'-$,1+351128,25828-0/654*7++482''-*9435112%,'')*1-:831041,)0/2-5854966;9;:84538178<:89665-931209,-34/36.%*%')6.612445134,25;:;:76,2-.056123339243-&())&('**-,-+1+4*+'1.&-)(*..660/45/156891/-,.1+1604.252247'677;,+/,(%,,--1011;87621.-')+0643-+-1)***&&(+,16689,++./7,.&56,00-'+,-041++,*)(+63,023;88:751*()&)%&/-/*'%)*2369714<662)21292593759:45:'&'.,0/0+1,7+))),.29-/;901)%'**7.41,$&*-10<<867743*((&+,/-22,38/./5+((%)).))%//++)%&#'+028:19.-)%)0(*&/()&(--*'+))('''*$$&,,/1243:6+500/7/+++'0)(&..'$&,&(1)-(++17-380(/,*+03103577664,8/--566/,...6676687870122+29(.63:4///1.('**23*&%&):0)+&+.1731)0+*/4*9*+)'0,.'2),22.*$&'*(+00/7505//7.3/-+-4*00,0++(+'(3<:2179731/23;812.00017.;3-,:21.+&(+1+0./++&)($+0057;:774458,,5/....8882<2123%+(.*14),.22:34,**1-3828899:03594/5,02,('/656/5:..9701/--++,%'&&'(&(&*')*75767745*/*+215,+.81123')*/334::784502)'&045401%0)))+,6:+:8+*2/*,&-1./,+(%*,)%$%&)11(%&-))*,(-*'),/-242998'+(&'%$$*(,'.+,./&+)*)++%'%$'()+55.+%%%*'()+$%+/76606
@74827dae-9822-4010-bc97-163e4b31ff86 ch=83 read=50281 start_time=2019-12-13T00:10:39Z barcode=BC01 runid=2c9cf7bc05858273f10e7d7ec552fc0bd742dc3e
CCGGTTACTTGTTGACTTCACCCCAATCGCTGACCCTACCTTCGGCCGCTGCCTCATGCGGTTAGCTCACGGACTTCGGGTGTGCCAACTCTCATGGTGTGACAGGCGGTGTGTACAAGACCAGGAACGTATTCCTGCCGCGGTGACATTCTGATTCGCGATTACTAGTAACTCCAGCACTTCATGTAGGCGGTTCAGCCTACAATCCGAACTGAGACTGGTTTTGGATTTGGCTCCACCTCACGGTATTGCATCTCTGTACCAGCCATTGTAGCACGTGTGTAGCCCTACACATAAGGGGCATGATGATTTGACGTCATCCCACCTTCCTAGTTAACTGAGCAGTCTCGCTAGAGTCCTCAACTTAATGGTAGTAACTAACGACAAGGGTTGCGCTCGTTGCGGGACTTAACTAACATCTCACGACGAGCTGGCGACAACCATGTACCACCTGTCACCTTGTCCCCGAAGTTTCCTCGATTAAGAGTAATGCAAGGGGATGTCAAATTAATTAAGGTTCTTCGCGTTGCTTCAGATTAAACCACATGCTCCGCTACTTGTGCAGGTCCCCGTCAATTCCTTTGAGTTTAATCTTGCGACCGTACTCCCAGGCGGAATGCCCAATGCGTTAGCGGCGGCACGGAGGTGTTGAAACCCCACACCTAGTATTCATCGTTTACGGCGTGGACTACCAGATTATCTAATCCTGTCCCCACGCTTTCCGAGCCTCAGCGTCAGTTTGATCCAGAGTCGCCTTCGCCACTGGTGTTCTTCTAATCTCTACGCATTTCACCGCTACGCTTTAGAATTCCGCTCTCTCTCCTGCACTCTAGATAACCAGTTTACGGAATGCAGCACCCAAGTTGAGCCCGAATTTCACATCCCACTTAATCATCCGCCTACGCTCCTTTACGCCCAGTAAATCCGGATAACGCTCGCCACCTACGTATTACCGCGGCTGCTGTGCGTAGTTAGCCAAGTGGCTTCCTCGCTTAGATTGCCGTCATTGTTATCTTCCCCAAAGACAGAGCTTTACGATCGAAAACCTTCATCACTCACGCGGCGTTGCCATCAGGGGTTTTCCCCATTGTTTTAATATTCCCCACTGCTTGCCTCCGTAGG
+
403310--/-,(%(%.39630**&*5,.&%(*+-;.-.77690,8+6+0066:75'0(**..3/..0301581349410-,(/,.:17.-,*+,22./)--/3&457557451/*,-2--7/*5/80078587300249/2+)--.33:845/+,;,6853361121)(,(,+:)('($)0,612,+$%&(,9766.014/246:76/.250/.-/1633,361'&(%*.(,5.01946:40%'(),',**-4242/.-/,140/43144*&'*,,21237)).0-54+,/1/01,*010,-.4445448:7+./1,,,+54/,151<26+%,0746365667,110/4+,.,*,-+30*++-,-2//+*++,01/0+,)8,61761*1-+3)++11:/9...9<:843/5)'&/),**+,*%'))1('**(*&888::89:11+((//.4:2840.41),0/4:;,**')):1077632(0&,&(*+,3+**1,-+5/678860&%)*&&+(.,-09876;4./-*1.//:4&&1212:410+,,.--.++*./.,40*.23(57226:0*,5-8.9311980437:8082.5-*(003:3/-%&'*&*/6973/0.*+,)-.2/1//20/-/1--6.(,*)&)))+7:5)+**--.),+.3,*'**(./.0342:6-03787:9;772/&$&(&).,.3/06152*(-)173)+(+*0-.)*.13,)))),,6:++//'&'*,)('*)*339:7;::;<59:9:969;7907()433511&4/1.07,**6...6..,)('*(&*)1+18%-+-(,',,+))))),++))+478669377:+)*1271367'67.55,/0+4-*(',+)+&'+,,)*,,*03+(,/0023724:;37<:49553;0*1-$*'*,($',3710385:48677.+++*,8458345/5.1303:451;66596-'&'*00841)**'-(+++5,1,0(),)*./(.$-%$49497)5('-4,/0991;;0.8/.234./0239800-/0/(,894356:9788458712354;:7470--+,3%,8:0369*36:*).3').0,*.0123/.0,%&&$&'%),*+09/4//,
@386b9539-02e6-4fd5-ad47-e01536bf253d ch=189 read=72729 start_time=2019-12-13T00:10:38Z barcode=BC01 runid=2c9cf7bc05858273f10e7d7ec552fc0bd742dc3e
TTAGATTTACCTTGTTGACTTCACCCAGTCATGAATCACAAGTGGTAAAGCGCCTCGGAGTTCAGCTACCTACTTCTTTTGCAACCCACTCCCACATGGTGTGACGGGCGGTGTGTAAAGGCCCGGGAACGTATTCACCGTGGCATTCTGATCCACGATTACTAGCGATTCCGACTTCATGGAGTCAGGTTGCAGACTCAATCCGGACTACGACGCGCACTTTATGAGGTCGCTTGCTCTCGCGGGTCGCTTCTCTTTGTATGCGCCATTTGCGCGTGTGTAGCCCTGGTCGTAAGGGCCATGATGACTTGACGTCATCACCTTCCTCAGTTTATCGCGGCAGTCTCCCTTTGAGTTCCCGGCCAGGACCGCTAGCAAAGGATAGGGTTGCTTGCTCGTTGCGGACTCTTAACATTTCGCTTACGAGCGCGGCGACGGCCATGCCTGTCTCTGGTTCCCGAAGGCACATTCCTGCATCTCGCGAAGGCTTCCGTGGATGTCAGACCAGGTAAGGTTCTTCGCGTTGCATCGAGTTAAACCATGCTCCACCGCTTGTGCGGGCCCCGATCAATTCATTTGAGTTTTAACCTTGCGGCCGTACTCCCCAGGCGGTCGACTTAACGCGTTAGCTCCGGAAACCACGCCTCAAGGGCACAACCTCCAAGTCGACATCGTTTACGGCGTATGGACTACCAGGGTATCTAATCCTGTTTGCTCCCACGCTTTCCTGAGCGTCAGTCTTCGTCAGGGGCCGCCTTCGCCACCATCCAGATCTCTACATTTCACCGCTACACCTGGAATTCTACCCCCCCTCTACGAGACTCAAGCTTGCCAGTATCGAATCTGCAGTTCCCAGGTTGAGGCCGGGGATTTCACATCCTGACTTAACAAACCACCGTGCCTTACGCCCAATTCCGGTGCCCTCCGTATTACCGCGCGGCTGCACGGCACGGAGTTAGCGGTGCTTCTGCGGGTAACGTCAATGAGCAAAGGTATCAACTTCTCCCTTCCTCCCCACTGAAGTACTTTACAACCCGGAAGGCCTTCTTCATACACGCGGCGTAAACATCAGGCTTCGCCCATTGGTACCGTATTCCCCGCGCGTGGGG
+
90%))05.+.65:.43..3520*-(((+332/-*/*+*+()')+4-.4.*+,19*-()$&,'&)%')*4631425(,00++-.16:*)+,9,)')(.111,-,-.5;;87782-'&'-)2725&+*,()*/657963795/;//-369933/2'#%((+1..5236986./((%(-5.2441)))*$'.*505.-///,1,,1(-+*+23-354..'.,019-,,/-14-/'(+*())+)*'())))**,0,**''++&+&-,/356&+)%$%%)%'$))**,/70)-7574720)25991..,(('),1.00558:,8&.-7634+/&++8++./+0$+((),-.16-,51+)07559,/+-&')0(.,&'('%+38/&/*0)'1.0,%''&)*-/+4-+(0/)()%+*2-7-6/&($&*(')*+12%$(&)+'(&'1,-,&-.('*)*)%-76712,)(--,0.0--6+&$$&'+6.,'&'''%**1451/03;9:712(*137324*0++)4,*/30-0/.4/1083+)-*415(%'&'./00*)3)&%%$$+())5./57)&)-.2:4<513:-+,,441+.20030+()&('*'()+29:0-1261967566/90/-..,0.*+++7&0*-1).701012/5/1)22.+.1834/4,6.13210546777<9343:663)+/6134329243/../0.2:55334060(*+183+/,/,22*,')+77843,+378;755,(*61,2612-.+()62.08)./)((.//042.0*).855-/)*)*++.64834231160723461-*00.4--01378/1*/3219:)00258,*,-'(()*,12999-33.3)''*+(&.30-1;:0-///0)()+),)2,-064,*$(((1*+(##$'&'&#$%'%+&)%*%'+*+//./,.-,6:.1,+/6.-$%$&+/+)-(0&)05+1+.&'$$(-,.034722788546887764:9:+02-,./.&.02++-5/.<:8,:77-*+)),++)*,01-(,-*20*)',+-/3:7;448225-1&..2180)*-376668/30-*-&'-5.)/*)%*(-(&(+,8188*$(&))''+'$
@2da75938-1125-40ba-9d2b-a00290b5fea3 ch=150 read=41277 start_time=2019-12-13T00:10:37Z barcode=BC01 runid=2c9cf7bc05858273f10e7d7ec552fc0bd742dc3e
CTCCTACGGGAGGCAGCAGTGAGAATATTGCACACAATGGGCGCAAGCCTGATGCAGCCATGCCGCGTGTATGAAGAAGGCCTTCGGGTTGTCAAAGTACTTTCAGCGAAGGGGAGGAAGGGGTAAAGTTAATACCTTTGCTCATTGACGTTACCCGCAAACCAGCTAACTCCGTGCCAGCAGCCGCGGTATGCAAGAGGGTGCAAGCGTTAATCGGAATTACTGGGCGTAAAGAAAGCGCGCAGGCTGGTTTGTTAAAGTCAGATGTGAAATCCCAGGCTCAACCTGGGAACTGCATCTGATACTGGCAAACGGAGTCTCATGGGGGGGTAGGAATTCCAGGTGTAGCGGTGAAATGCGTAGAGATCTGGAGGAATACCGGTGGCGAAGGCGGCCCCTGGACGAACTGGCATCCAGGTGCGAAAGCGTGGGGAGCAAGCAGGATTAGATACCCTGGTAGTCCACGCCGTAAACGATGTCGACTTGGAGGTTGTGCCCTTGAGGCGTGGCTTCCAGGCTAACGCGTTAAGTCGACCGCCGCAGAATACGGCCGCAAGGTTAAAACTCAAATGAATTGACGGGGGCCCGCACAAGCGGTGGAGCATGTGGTTTAATTCGATGCAACGCGAAGAACCTTACCTGGTCTTGACATCCACGGAAGTTTTCAGAGATGAGAATATGCCTTCGGGAACCGTGAGACGGAGTGCTGCATGGCTGTCGTCAGCTCGTGTTGTGAAATGTTAGGTTGCGATCCCGCAACAGGCGCAACCCTTATCGCTGTTGCCAGCGATCGGCCGGGAACTCAAAGGAGACTGCCAGTGATAAACTGGGAAAGGTGGGGATGACGTCAAAGTCATCATGGCCCTTACGACCAGGGCTACGTTATACAATGGCGCGCATACAAAGAGAGCGACCTCGCGAGAGCAAGCGGACCTCATAAAGTGCGTCGTAGTCCGGATTGAGTCTGCAACTCGACTCATGGTGGAATCGCTAGTAATCGTGAATCAGGGCTGCAGTGAATACGTTCCGGGCCTTGTACACCGCCCGTCACACCATCAGGGTGGGTTGCAAAGAGATAGGTAGCTTAACCTTCGGGAGGGGCGCTTACCGCTTTGTGATTCGCTGACTGGGGTGAAGTCGCTAACAAAGGCAACCGG
+
+,0**,1-64-,.*')*&281.+,+*+01-,(**-.600:50//21).30124)+,&,,4568701)1///0216++0-1287.5)8257*.-3:702/+04-(')*,*)//,*)-+')+322-0:9.112112434;6.4895080/1/7/.16+)+'&%$&*)**6,..33./)5:/.,++41//.--1(&,'&(')-(+***('(+0,3,./0,7+4+1249;795+63*&,+*..)*%'*&+').).7,2090:*,79+,4521'+..)/2-'0301417261230/,.3454558343325170//&('&%'*1/1(5-0/044.,/3),/,.1'&1210032346942:4136-,/)+'),.19/-0'-)*7:94:,3,,'(&++91-96/+/0745(#'*&''&$(/)'5...6+.-,)+.:328.)%*-9&4*-0(01/03554;.-39767884-/-/,-*17.2//012642327340431733109,/--/()&%()**+**)&,,-.39223,7-9.34867:315.$'&')''+)+&+&').4*80;.;:132208932.4-5-01+0:7.78+')(+)''()*+-5,..,2/-194;7./160.*,,870634354,.20-**.0:8778,4,+,99692-0,/))*.4;;10+*+++00-,0/.--4:2-2)3:66420334657)-'(*/8887677;88986433)+*+.//1720,,/3.-.29'332/'&&&'+1*)-..7&'31240++1,,../9248-5,+4:013//./+12+))),..7/6:*/,..*153844350/*0978788-+/(4+13::41677875334(+7738534284:1*+**+117/-23*(((%*&&'+,.984:-+*&(*.,342+(+'().06677:321/-)(),,&()929967'$72+(+&(),;798602/.0/-0,')**+))'*+-,,(/.5,(,(&(/,0-1/1-*&-/845443*1/1-.+'&'&*(+++-1.-2123;-63644/8..-/*+**/12116&.+.1%)$%()'*+54682,47,(,%&.&.+++.+/+7,373;2,8.,-2/2/1-3+*,-&)+23022231-%)')*142&5-.-+3,**&()*+*,0+&%)/9556:
@dde7be77-7f1d-41f8-bd44-5297ce34b1eb ch=66 read=48297 start_time=2019-12-13T00:10:33Z barcode=BC01 runid=2c9cf7bc05858273f10e7d7ec552fc0bd742dc3e
CCTACGGGAGGCAGCAGTAGAATTTTCGGCAATGGGAAACCCTGACCGAGCGACGCCGCGTGAAGAAGGTTTTCGGATTGTAAACTTCTGTTATAAAGAAGAACAGCGGCTACAGGAAATGGTAGCCAGTGGCAGTACTTTATTAAAGCCACGGCTAACTACGTGCCGTACAGCCATATGCAGCGGTGGCAAAGCGTTATCCAGGAATTATTGGGCGTAAAAGAGGGAGCGGGGCGGCAGCAAAGGGTCTGTGGTGAAAGCCTGAAGCTTAGCTTCCAGTAAGCCATAGAAACCAGGCAGCTAGAGTGCAGGGAAGGATCGTGGAATTCCATGTGTAGCGGTGAAACAGATATGTGGAGGGAACACCAGTGGCGAGAGAGCGACGATCTGGCCTGCAACTGACGCTCAGTCAACGAAAGCGTGGGGGGGCAAATAGGATTAAGATACCTAGTAGTCCACGCCGTAAACATTATGGGAGTACTAAGTGATTTGGATGTCAAAGAAGTTGGTGCGCAGTTAACGCAATAAGTGCTCGCCTGAGTAGTACACGTTCGCAGAATGGAAACTCAAAGGAATTGACGGGGGCCACAAGCGGTGGAGCATGTGGTTTAATTCGAAACAGCGCGAGGAACCTGGGTCTTGACATACTCATAAAGGCTCAGAGATGGAGAGATAGCTATATGAGACCACAGGAATTGGTGCATGGTTGTCGTCAGCTCGTGTCGTGAGATGTTAGGTTAAGTCCGCAGCAGGCGCAACCCTTATCGTTAGTTACCGTAAATTAAGTTGGGGACTCTAGCGAGACTGCCGGTGACAAGCTGGAGAGGCGGGGATGACGTCAAATCATCGCCTGCGGCCTGGGCTACGTGCTACAATGGATGGTGCAGAGGAAGCGAAGCCGCGAGGTGAGGCAAAACCCATAAAACCATTCTCAGTTCGGATTGTAGTCTGCAACTCGACATGAAGTTGGAATCGCTAGTAATCACTTGAATCAGCATGTCGCGGTGAATACGTTTCTCAGGCCTTGTACACCGCCCGTCACACCACGAGGTTATTATGCCGCGAAGCCGGTGGCCTAACCGCAGGAAGGGCTGTCTAGGTGGGGATTGGTGATTGGGGTGAAGTCGTAACAAGGTAACCCGGAAGATGGGGGCGACAGGCATTAGGTTAACACAAGAGACACCGACAACTTCCTTCAGCACCAGCAATACGTAG
+
((&'**61+.1-+///56/+%%(*+*)/632;-0/+%+--21**,39442312/,/7,./'''+&)(**/6232+/+./+,.:811821,0--.58('&(&.-0*10..++*,+-)--/01-.-.09*,))%'$%(&())((.40,+).5&')'()./03/10101&)'(%()*($&(+'.'+*,+'++)-.%*,-58425'$**&%((%+*41.30/582)'',2+&())2-(&.71-02*,(,23248422757688366--)*%&'&*$(**)+(-653/7913*')0-.644973311.(&,-/1*.1*(),12372201,*)(%&&((,,+.01378-(&$$&(0*+,&(,/*.+,/42//6,-00-+((()*&*+9971-1/,.117256320/,++%+-1.221(&&'*-3,.050-*.++,.0993%//+5..,*,.%2-))/212,4(%'+-.+06:53&)))),*)%&'(343.&*($%$$++9986126)&')'()'-)(($&&*--2.81-0++)-&*%(',(+/,+$)))3322)+-4<6-3132755)-,,*,1+0+(()*/0..336;8-/0(*+)(*/7871(++/0)+,409:494;2'&''&*(+))+$.+,1+)&%*0--05.3221/124-..0+(**15*''').9/-+)(&%%'(1231)()((&&%(#()&'*(/,.--%)(//;,-3216.64552446517.,-.0349'),.8/,)),3+,,(-'&---2.(.1*(0-124351-10-,/%-%''),/0+2-35;531*.$(%(*.1136251&1/125/'&')4/+*&*12(*24-44563012731211,%%%$%(&**4+/73/,,-'+)+'(+)4/00//14.12//(.,,../,0-,3<8,0$'$*'+++33<<705*%$&(''%%)29323*+-8:.1)6*+,345754/3,.)'(&'&&'+2++44-2-,.55542301/-$*%%,6:61/*-(/,/33,3+**.3,+,)0.((44)1762-2(-,..0-3054+*+.2.12,.,*(,+0&&)()'(***))-+-42861//')/74-+*.'+).+*,*+3+,)%/1101--%,)()('$-(/23,,),))*5/,//-..*8*1,0.-,/,2/45561--(405'.-,%,('24.4/3/-/03&$&,)*30/+)+(*163-,-,)&**2-/--0//+&'$$&
@18c5f327-4a1c-495a-b7cc-03f8dfcf3de4 ch=31 read=133162 start_time=2019-12-13T00:10:33Z barcode=BC01 runid=2c9cf7bc05858273f10e7d7ec552fc0bd742dc3e
CCGGTTACGCTGTACGACTGCAATCATCAATCCACATGTAGCTCCTTCGCGGTTAAGGCCACCGGCTTCGGGTGTTATCAACTCTCGTGGTGTGACGGGCGGTGTGTACAAGGCCGAGCAATATTCACCCGCGACATGCTGATTCGCGATTACTGGCGATTCCAGCCTTCATGTAGTCGAGTTACGGGCTACAATCCGAACTGAGAATGGTTTTATGGGTTTTGCTTCACCTCGCAGCTTCGCTTCCCTGCACCATCCATTGTAGCACGTGTAGCCAGATTACATAAGGGGCGATGATTTGACGTCATCCCGCCTTCCTCCAACTTATCACTGGCAGTCTCCTTCGAGTCCCCAACTTAATGATGGTAACTAACGATAAGGGTTGCGCTCGTTGGGACTTAACCCAACATCTCGACACGAGCTGACGACAGCGTACACCACCTGTATCTCATATGGCTATCTCTCCATCTCTGGAGCCTTTATGAGTATGTCAAGACCTGGTAAGGTTCTTCGCGTTAGCTGAATTCAACCATGCTCCACCGCTTGTACGGGCCCAAATCAGGTGCTGAGTTTCATTCTTGCGGGCAGTACTACTCAGGCGGATGCTTATTGCGTTAACTGCAGCACTGAACTTTGACATCCAACGCCAGGTACTCATCGTTTTGCAGCGTGGACTACTAGAATTATCTAATCCCTGTTTGTCCCCACGCTTTCAGGACTGAGCGTCAGTTGCAGGCCAGATCGTCGCCTTCGCCACTGGTGCTCCTCCGCTATATCTACGCATTTCCACCGCTACACGCTTAGATTCTGATCCTCTCCTGCACTCCTGGCTGCCTGGTTTCTATGGCTTTACTGAAGTTAAGCTTCAGGCTTTCACCACAGACCACTTGCTGCCGCCTGCTCCCTCTTTACGCTCCAATAATTCCGGATAACGCTTGCCACCTGCATTACCGCGGCTGCTGGCGCGTAGCCGTGGCTTTCAATAAAGATGCCGTCACTCGGCTACCATTTCTGTAGCCGCCGTTCTTCCTTTAACAAGTTTTACAATCCGAAAACCTTCTTCCTTCACGCGGCGTTGCTCGGTCAGGGTTTCCCCATTGTCGAAAATTCCTACTGCTGCCTCCCGTAG
+
31(&-+$)(('')',-(((#$).)*'*.7;18,))(1-0012221.++%',1.5/)4-:8031(.*,+,,3-0*3,++5-5-+,*-+.29865248373(//(+,2489960+43)(**'$)+8<9798+*,-24688985/372/--+.--,-)51659/9,+'*'+-304433455+)209&1*4).&('/6//212630.')(-+1,:;<-5648.4:</+-032.0846+,%446<978:;06)+,/24:96<7/3:5./.-*.*+)('()'(+%*&$&((-3+.+()'%*+)/3)),747999076,.38<8:31*,-/05*/012222233/.))&)2++*+)+02,*+(().-0118698844503.//486/0*0-)('**2037.12/,,+1,+,)*(0.0115342.1-)*(+0./,132%-)&')%09326.-.2536.*,*,%46678432-3867352.),&'25181+,*+()+1(,-./4474,(,,1,,-1:347.,.,//)(&&(*(.,)..00/+-1116239--1,*,%/,16/8.)-.,0%+'+&'1)+3*:10/5;+6***+0*3+&,*4/&,--02,:)/,0)+0,*6-),)*,:1::6,*++$2*-040297011790*1-1''&$'(*&//43997/68+&)(01../1+67030/',().+..()2-:3+))10'#')664&**)*-**&00.4440''('2'+06-1((++912398687577599553&,-/0.++,68,1/+.00326.&(-.0,7:,..+16*,,++'3,00/(%&(')$()..50/.67+-3,/-3(('-/1257,/48;9,-%*'%%&**+33-5,,1;11*./9527;77<00+-.+,*/.-,%&()%(**-6-293--.)-+*1093,/-//1&/*,-34:+.1;29150-,2-*--&+*%$&&,**-/.21942,,3*-+'++0//00+314+04-&0++2.'&%&&0017.**,/*5-.,12-1;7/0/////5.3739<782/(***-+30+,-6<21101-+)*/9;7198;78<:67:5*...25332;..-0'9-8%0881<11:;7.5:775*.58/815('&)'+02447049/,..2
@b02cfb26-97ea-455b-8521-3439e820d065 ch=11 read=27018 start_time=2019-12-13T00:10:58Z barcode=BC01 runid=2c9cf7bc05858273f10e7d7ec552fc0bd742dc3e
CCAGTTTGCGGCCGCGACTTCACCCCAATCGCTGACCCTACCTTCGGCCGCTGCCTCCTTGCGGTTAGCCCACGGACTTCGGAGTATTGCCAACTCTCATGGTGTGACGGGCGGGTGTCAGTACAGACCGGAACGTAATTCACCCGACATTCTGATTCGCGATTACTAAAGTAACTCCAGCTTCATGTAGGCGGGTTTTCAGCCTGAAATCCGAACTGAGACTGGTTTAAAGTTTGGCTCCACCTCGCGGTATTGCATCTCTCTGTACCAGCCATTGTAGCACGTGTACAGGCATGATGATTTGACGTCATCCCTTCCTCTCGTTGCTTAGGCAGTCTCGCTGGTCCTCAACAATAGGTAGTAACTTCTTTGACAAGGGTTGCGCTCGTTGGGACTAGCCAACATCTCACATTTTGGGCTGACGACAACCATACACGCATGCGCCCATACGAAGGGATTTCCTCGATTAAGGTAATGCAAGGGATGTGCGTGTAGGTAGGTTCTTCGCGTTGCTTCGAATTAAACCACATGCTCCGCTACTTGTGCGGGTCCCCGTCAATTCCTTTGAGGGTTTAATCTTGCGACCATTACTCCCCCAGGCGGAATGCCAATGCGTTAGCGGCTTGGCACGGTGTTGAAACCCCACACTAGTATTCATCGTTTACGGCGTGGACTACCAGGGTATCTAATCCTGTTTAACTCCCCCCCGCTTTCGAGCCTCAGCGTCAGTTACAGTAGAGAACCGCCACTGGTGAACGTACCTAATCTCTACGCATTTCACCGCTACACTGGGAATTCCACTCTCCCTCTCCTGCGCTCCTAGATAACCCGAAGTTTTGGAATGCAGCACCCAGGTTGAGCCTGGGTATTTCATCCCGCCATCATGCCTACCGCTCCTTTACGCCAATGAAATCCGGATAACCTTTCGCCACCTACACGTATTACGCGGCTGCTGGCACGTAGTTAGCCGTGGCTTCCTCCTTCAGGTACCGTCATTATCTTTGGGCAATTTTGATCCGAAACCTTCATCACTCACGCGGCGTTGCTGCGTGGTTTCCCCATTGTGCAATATTCCCCACTGCCTTGCTCCCGTAGG
+
2.(++1($$%$(((+-06:24),13+-1--%%&(&040-.3::805.3-/13677260,-./0*)(%$((*&,,30552.('$%((1114:3/0,,((',./1//1572;97,.&*%'&)')(%&*,4/,,'*-*1+)303()*%%&*+2:700.6:9371004.0./*''*+0./-+))+-21,--.+011-',.86*(&%'&%%'-++,()28788012/5286;6190/28:061,3,$'')-/1)+,%())..25632/24886:4&47025%$%''$()+&'&'%(-*.2//..,76/-334*)(%'()'/,.-+(&,,/)**+(-.0-.1631*+$+*1/3-+,(()/,',%'''.+,*.../62+*-,',3-07-/29940/.'))&%%&$(&.*/.14//&(%&&&$+&'&$'%**%-778<7.&+'*&+((&%$$$$&'$'&+*(*&%.9115221205/,''(*///.4()-/*-20)&)*(+'-+%&(-,<87;702-23*+,1*&(+*-+407:,-/1/01198:/..6.2424.1,).41)01539271&&/*)&(,(09;*:,+-3//*((')*0))*)321''+(6*4+2.((%)1-00-6+*)-31,')-1-*)(.)+-5&'.&-861'-*-+--22481-576193'+'-,-55:67-*.+&11/,,-'*+3.56-/8;1)(&(//49:.()*.4//+,*/534/,0..3%''0**'&)%'*)'((.,-.%(&&&.((*(#%%'(%*/&',42-43641:1,),2&''&&&(*)+',)2..0%(*-.33--5577667(1-1++%-1,%)('(&&+--880)/,301,+++(3/*&)*(&'(%*//*0-.,.9..-)+.)(*.&)++*)*-('(&$&+62*61*../2*&-),2410(5.53904-35-/&+-03//.*$((*-/)'(%&.,+-47701,&+,0('22.+,1/111.0--,'(%&%$$0--*4455533922(.,&&*&'$$&)+'++//((-/+.../*++-+23-&)+-797730,++++*+(2-1+')-*'.5-.-7/5////4670&'&$&%%%&))13)*3/4,
@13c544aa-7137-470e-9a4e-ab3e3f88c749 ch=466 read=26697 start_time=2019-12-13T00:10:55Z barcode=BC01 runid=2c9cf7bc05858273f10e7d7ec552fc0bd742dc3e
CGGTTACCTTATTTACGACTTCACCCCAGTCATGAATCACAAAGTGGTAAGCGCCCTCCCGAAGGTTAAGCTACCTACTTCTTTTGCAACCCACTCCCATGGTGTGACGAGGTGTGTACAAGGCCAAGACGTATTCACCGTGGCATTCTGATCCACGATTACTAGCGATTCCGACTTCATGGAGTCAGTTGCAGACTCAATCAGTTCTGACGCACTTTATGAGGTCCGCTTTATCTCGCGAGGTCGCTTCTCTTTGTATGCGCCATTGTAGCACGTGTGTAGCCCTGGTCGTAAGGGCCATGATGACTTGACGTCATCCCCACCTTCCTCCAGTTTATCACTGGCAGTCTCCTTTGAGTTCCCGGCCGGACCGCTGGCAAAGGATAAGGGTTGCGCTCGTTGCGGGACTTAACCCAACATTTCACAACACGGGCTGACGGCAGCCATGCAGCACCTGTCTCACGGTTCCCGAGGCACATTCTCATCTCTGAAAACTTCCGTGGATGTGGGCAGGTAAGGTTCTTCGCGTTGCATCAGATTAAACCACATGCTCCACCGCTTGTGCGGGCCCCGTCAATTCATTTGAGTTTTAACCTTGCGGCCGTACTCCCCCCAGGCAGTCGACAGCGTTAGCTCCGGAAGCCACGCCTCAAAGGGCACAACCTCCAAGTCGACATCGTCTGCGGCGTGGACTACCAAATTATCTAATCCTGTTTGCTCCCCACGCTTTCGCACCCACAGGCGTCAGTCTTCGTCCAGGGGCCGCTTCGCCACCGGTATTCCTCCAGATCTCTACGCATTTCACCGCTACCTGGAATTCCTACCCCCTCTACGAGACTCAAGCTTGCCAGTATCGAATGCAGTTCCCAGGTTGAGCCCGGGATTTCACATCTGACTTAACAAACCGCCTGCGTGCGCTTTACGCCCAGTAATTCCGATTAACGCTTACCCTCCGTATTACCGCGGCTGCTGGCTGGAGTTAGCCGGTGCTTCTTCTGCGGGTAACGTCAATGAGCAAAGGTATTAGCTTTACTCCCTTCACTCCCCGCTGAAAGTGCTTTACAACCCGAAGGCCTTCTTCATACACGCGGCATGGCATCAGGCTTGCGCCCATTGTGCAATATTCCCCACTGCTCCTCCCGTAGGAG
+
0'1+:,/132&13))//256985/7:5,/1:79779610208,*,./,,)*,,:;55..,(,/+//;4701226;7562282;:015352<3,.*49-*95998..*''&,,++.//24685:29.)+42,,--;433925843073534488,+,-024(+,*+2315832-'-306/232*-,%$&-'$.%,+437'9+7*+.9-/655+/$)/78/.--+0337+()*((,))///1(,'()898:8862;7.0231224:336*')**&)-/0/..126:0-,3756:54-797;4/.....,,&()8598:+;9;..11088902((,:<;7785++,0,/0-599307)('+-5-+(%+5.4:42.,--.2/-7.*5*0-,*(*,3/121022160.)2,.4/2/+..)-5329:+,123550,*,,,44242*20'*,,//.-+-,25235-+*)+1;5;89.-+(1(&*+/:/.447563-/.351,//0./9:<43('%('4.47.2,,-7;78;/.///8///67''-0,.:7;:/0/1+/-.701955160128/2*344-+,/6869537<;34/9;<-897.7-,).+4+595465.5;<3+1/.&,-.**('%))02/0372621,1'.53567:75682,71.%-073:/6-30005201055685.(,&--.13:597.9--(-'0-0/-/20052+-5*$')3/1-(+),/94/,-+0/.)+./36*-++*,,9<6557')34906:0.44,-6.)4)(,867695,/-,-488878275727<2-.22/4.23+*02/011*)*./99:5/6414100.--/03',*/*.2(,-,/6'&32237:9<45,----.*(-60)(+)&.15/),,-.**)(,+4237;529158677754/.,114-0+-+''*+16:<33.+-///37/4-)/,,+6523031/11022;6745.5+(%*,')05-'-,-**()0/3:<:877.,))2;9785263403345)-*.0/4-%--22,0.49(590(,-/<8-+01,---(,'*+)*(+,2280*,)--8:9;822..-+.+./+5+*).0*()..,5:727(-./8'%/**,&))4/1045-/-'+,+,+-(,-:5./39,+,
@e0425b7b-f455-4453-92de-2ad99ae2dd9a ch=232 read=33285 start_time=2019-12-13T00:10:53Z barcode=BC01 runid=2c9cf7bc05858273f10e7d7ec552fc0bd742dc3e
CTCCTACGGGAGGCAGCAGTGGGAATATTGCACAATGGGCGCAAGCCTGATGCAGCCATGCCGCGTGTATGAAGAAGGCCTTCGGGTTATAGTACTTTCAGCGGGAGGAAGGGAGGTAAAGTTAATACCTTTGCTCGTGGCGTTACCCGCAGAAGAAGCACCGGCTAACTCCGTGCCAGCAGCCACTTGCGGTAATACGGAGGGTGCAAGCGTTAATCAGATTACTGGGCGTAAAGCGCACGCAGGCGGTTTGTTAAGTCAGATGGAAATCCGGGCTCAGCCTGGGAACTGCATCTGATACTGGCAAACTTGAGTCGTAGAGGGTAGAATTCCAGGTGTAGCGGTGAAATGCAGTAGAGATCAGAGGAATGCCAGTGGCGAAGGCAGCCCTGGACCCGAAGACTGACGCTCAGTGCGAAAGCGTAGGAGCAAACAGGATTAGACCTGGTAGTCCACGCCGTAAACGATGTCGACTTGGAGGTTGTGCCCTTGAGGCGTGGCTTCCGGAGCTAACGCGTTAAGTCGACCGCCAGAATTACGGCCGCAAGGTTAAAACTCAAATGAATTGACGGGGGCCCACACAAGCGGTGGAGCATGGTTTAATTCGATGCAACGCGAAGAACCTTACCTGGTCTTGACATCCACGCAGGAAGTTTTCAGAGATGAGAATGTGCCTTACAGGAACCGTGAGACCAGGTGCTGCATGGCTGTCGTCAGCTCGTGTTGTGAAATGTTGAGTTAAGTCCCGCAACAGGCGCAACCCTTATCCTTTGTTGCCAGCGGTCCGGCCGGGAACTCAAAGGGAGACTGCCAGTGATAAACTGGAGGAAGGTGGGGATGACGTCAAGTCATCATGGCCCCACTTACAGGGCTACACACGTGCTACAATGGCGCATACAAGAGAAGCGACCTCGCGAGAGCAAGCGGACGCCTCATAAAGTGCGTCGTAGTCCGGATTGGAGTCTGCAACTCGACTCCATGAAGTCGGAATCGCTAGTAATCGTGGATCAGAATGCCGCAGTGAATACGTTCCAGGCCTTGTACACACCGCCCGTCACACCATGTAAATTGGGTTGCAAAAGAAAGTGGTAGCTTAACCTTCCGGGAGGCGCTTACCACTTTGTGATTTCATGACTGGGGTGAAGTGCCAACAAGGAACCG
+
--22/)1+82,./-+..&6739//.+'.*,,..310582/-31:%99665789704655688000/3467767').,/0/.0,'1517('(),-.38.,))(,6/--.*++41%((-367,04-3-./.70,*24:%6(6-..512:302/.02')*&'1361:1-0(**6115.3.,)(%&*&"&&%'),.-.1,&*&/+.2/515794634-4,+)%*&*+2447<:303450,-.112.20/73056:7.4150058'+4-&#)-*(--)260//-%1,015,2-,4010/15435678392*-+(*)($(*,100,&0/*++*-*1+2-,4985+&**072/.6/,*-&%,)'())*)%))./-20(35)+*.+++02--)$%((*&02.6+,)(,(*)+++,,,,(%+*/.*++*(*-2*7.))-.999274,11++*)-**9798633+-/9:455;6-,++(45561600/%((,4/016<3281007/6:6965.5*,,(,1*+6999224320776+8,'*$'((&)&(*4:63142--//+751*/012(.(*.544103&358*14)%1.226.0*851-&,+'2./3::586;6324)23&2+2,-2(+/.+((*++-/00.0-*.98252&(&+().%('/::+/)(*-,9//-.511453//0'-(1/,1.63/+&-%-+-,4181110/5+6/.,445:50001269366223046./13.$+0/20-.2,'%(()/(*06441-1:0.5/0/*,1-*4/.4:73539.5(2(,(2897:98:2:+31,))*+-051--0-123<92226,)&'(,*,.9:33:8675/20&*-03:900&14/1)#&&&(),05644+.'(&)()/08577:668212---00/+,(**'(01.133442-,'((-.'+/5((&(,.0278;6.4577782-./.,/0.+0-12,-/00+4-)--.'(+019/0/5/--+(-)-0/31100.4///966;5574/26517-%'%&(**:83801.1*(+-.+.)&'*+*.,1:453(&+,*+(1/'*%'(%'')'/.-7,.487+%(,)%$('(+'')*2,27791*075+-320128,5:3/461,265290/-24/10/72.//-5//0,,2(),(.1.:28.
@3aeac935-a59b-4e48-8154-dfb02ccf64e4 ch=163 read=64641 start_time=2019-12-13T00:10:52Z barcode=BC01 runid=2c9cf7bc05858273f10e7d7ec552fc0bd742dc3e
CCGGTTACCTTGTTACGACTTCACCCCAATCATCAATCCCACATGTAGACAGCTCCTTCTTCGCGCGAGGTTAGGCCTGCTTCCGGGTGTTATCGCTCTCGTGGTGTGACGGGCGGTGTGTACAAGGCCCGAGAACGTATTCACCGCGACATGCTGATTCGCGGTTACTAGCGATTCCAGCTGTAGTCGAGGTTGCAGACTACAATCCGAACTGAGAATGGTTTTGTGGGTTTGCTTTACCTCGGCTTCGCTTCCCTCTGCACCATCCATTTAGCACGTGTGTAGCCCAGGTCATAAGGGGCATGATGATTTGACGTCATCCCGCCTTCCTCAACTTGTCACTGGCAGTCTCGCTAAAGTCTAACTTAATGATGGTAACTAACGATAAGGTTGCGCTCGTTGCGGGACTTAACTAACATCTGCGACACGAGCTGACGACAACCATGCACCACCTGTATCTCATATAGCTATCTCTCAATCTCTGGAGCCTTTATGAGTATGTCAGACCTGGTAAGGTTCTTCGCGTTGCTTCAATTAAACCACATGCTCCACCGCTTGTGCGGGCCCAAATCAATTCCTTTGAGTTTCATTCTTGCGAGCGTACTCAGGCAGGTACTTATTACGTTAACTGCAGCACTGAACTTTGGCATCAACACTTAGTACTCATCGTTTTGCGGCGTGGACTACTAGAGATTATCTAATCCTATTTGCTCCCACGCTTTCCGGGACTGAGCGTCAGTTGCAGGCCAGATCGTCGCCTTCGCCACTGGTGTTCCTCCATATATCTACGCATTTCACCGCTACATGGAATTCCACGATCCTCTCCTGCACTCTAGCTGCCTGGTTTTATGGCTGAAGTTAAGCTTCAGGCTTTCACCCTGAACCCTTGCTGCCCGCGCTTCCTCTTTACGCCCAATAATTCCGGATAACGCTTGCCACCACCGTATTACCGCGGCTGCTGGCGTAGTTAGCCGTGGCTTTCTAATAAAGTACCGTCACTCAGCTACCGACACCAGCAGCCGCCGTTCATCCTTTATAACAGAAGTTTACAATCCGAAAACCTTCTTCCTTCACGCGGCGTTGCTCGGTCAGGGTTTCCCCATTGCCGAAATTCCTACTGCTGCCTCCGTAGGAG
+
39/-14-0,7+),.),/28:<:8287,0,,-99233.48''+&*&*+-1721237443-&)*''()*--0.:/4983%$'.,1(147-,-4/-*,+*+,./36:9887894;86/9/.-++.17;-060('&'++*&))+96/7;688::898::98:<;4;599;5661110069.1+,-*)+((08*)*,*4'*',.232257672-+3121203822-16:/%//83.85*,/7++38//)*)-9501263<71224537:895.-06('('%*++/0%&()./)).300-//+-493.**)+,'&.9+-1378:859+,*46:<:656.1,4,./:899372228650)+/+*()+*%'-)**3373156:9535559..-+0'./6:575775207.--612,5+3*'(/-6643($&'%--./1+-14&464899:<88(/&,/+//))031.*./265-454462222/.-,-11+-.&(,')-,+.0--.-3.02(*,6/*))++1*31;67<8443/8,0198)/+/1<;;3110.///.3+-3-+1-,-8857-3.*',-/0287:6/38.-'..:7773;00021&'%&&)(***-.6:+--,+-6.14:0212/0.,-:.---%646581173*0,+,3(0***.-/0277876850437(')-30019:277.44)''&&+,/0477:35/*'.6/,./5;7,2//4;0/)1:;526566:9::3719/0)),,7-..7768::;:8:87;<9::95+/57:85531345578800-0-499/'*0+38,-'')2,..742...0668766:925-++*,'((*,.6339,+*+')'*''+**.+1-7/.231/()3.-7-+)..)&*-:8<519010306+)+%($)*+*.2<;67/44*4+.7:9;7767795732/6108))7,&&+(*.24&0778/4./.3,5*)(+*217/./70766*./(&%(*'/42+0019132)),)%''*+1.('('''))'')2-148035%$()*28711//,((+*)/;5,2.500/,-.1(1728039899:/+--.272+..)*665;8937615<+4;<5.41,8*)/0-003/,,1,+,,,29351.0587.,
@ee18a1be-1e1c-4e2d-84c3-71910fdbbfa9 ch=5 read=29532 start_time=2019-12-13T00:11:08Z barcode=BC01 runid=2c9cf7bc05858273f10e7d7ec552fc0bd742dc3e
CTCCTACGGGGAGGCAGCAGTGGGGAATATTGCACAATGGAAGCAAGCCTGATGCAGCCATGCCGCGTGTATGAAGAAGGCCTTCCAGGTTGTAAAAAATTACTTTCAGCGGGGAGGAAGGGAGTAAAGTTAATACCTTTGCTCGTGGCGATTACCCGCAGAAGAAGCACCGGCTAACTCCACGTACTGGCGAAGCCGCGGTAATACAGAGGTGCAAGCGTTAATCGGAATTACTGGGCGTAAAGCGCACGCAGGCAGTTTGTTAAGTCAGATGAAATCCCAGGCTCAACCTGGGAGCTGCATCTGATACTGGCAACGGAGTCTCTCGTAGAGGGTAGAATTCCAGGTGCTTGGCACGGTGAAATGCGTAGAGATCTGGAGGAGGGAATACCGGTGGCGAAGGCGGCCCCTGGACGAAGACTGACGCTCCAGGTGCGAGAAATCTTAAGGAGCAAACAGGATTAAGATACCCTGGTAGTCCACGCCGTAAACGATGTCGACTTAAGGTTGTGCCCGCCAGGGCGTGGCTTCCGGAGCTAACGCGTTAAGTCGGCCATATGAAGATACAGCCGCAAGTTAAAACTCAAATGGTGTGAGAATTGCACAAGCGGTGGAGCGTAATGGTTTAATTCGATGCAACGCAGAAGAACCTTACCTAGTCTTGACATCCACGGGAAGTTTTCAGAGATGAGAATGTGCCTTCAGGAACCGTAGGACAGGTGCTGCATGGCGCATCGTCAATCGTGTTGTAAAGAATGTTGGGTTGATCCCGCAACGAAGCGCAACCCTTATCGCTGTTGCCAGCGGTCGGCCAGGGAACTCAAAGGGAGATTCCCGATAAACTGGAGGAATGTGGGGATGACGTCAAAGTCATCACTTGGCCCATACGACCAGGGCTACACGATGCTACAATGGCGCATACAAAGAGAGGCGGAAACTCGCGAGAACAAGCGGACCTCATAAAGTGCGTCGTAGTCCCGGACCCGGAGTCTACAGCTCGACTCCATGAAGTCGGAATCGCTAGTAATCGTGGATCAGAATGCCACAGTGCGGGCCGCTCCCAGGCCTTGTACACACCGCCCGTCACACCATAGAATTGAGTTGCAAAGAAAGTAGGTAGCTTAACCTTCAGGAGGCGCTTACCACTTTGTGATTCATGACTGGGGTAA
+
)/040-0.37.(*0)+..,04*44*,1-)-/++/13652+.+)-,0&))&''0125.//./(15/0.0/411.0,')''1,1/4+)&563:2334:.,%.'(+-66*')).58+).*+**2/%)*.63+,827136,7:-+987(4+50-&/'(+.'$%)&+'%))%*348'21013003/(*(*+(&%&'%''',($%'((.3-,.-,*,*'%**)'''-*0+,*(-(-00.0771+,+.297-000,/.1//75)200/'.,8-5684435,'.+*+/'#&'%+*)(1,3*10-+4423212+*,/,1505,01,--'(&'+--2386,)-1,'()&'*'-()-30,%(&&'(#',,00(+3*+-524.-..066:4.0.(11*+306970,+*43+(,)1,-54;5,+279:-4,++1-,+*'.+6'(8;987+($,1*+&&&%&,%)%*7:74.80-9,3)*+989<4.3.*,)))2--,.5.13:830/0/0520-.-'%4)1913...+%'*'+360,.1633,6-,-+-.-/3,+++,21-*-/3(6800,'&&('%'(,*,5/022(-,4+2.(&(/3:1/4,**-('%$#+&%((*.325-41).)+.+1*,,%-6;;,:/;0//1120(/.1*)0*'+-.1030030'+-.-7444898-,.*3(***,79/54)*+-,/0/395-/02311/&-5454,++.,2.4*7./,2+,.33470%,-/1+3.,%'(./%+.(').()1:5567-,&&&&%%&('$/..+*+)&'(0366;2/7001003*1,+/9///(00/,010(/7(08238-2,),(&(%-'/,*)%)/64456-,/*&&))0&3466646771,05+&,-.85*%((,,/83&(%&),3;5321+)&'#'&&,,542/8//,+*,/.,',-8*'((().*.%%&(),.&')(*)%(/.&,.859977657;:4844043697849'%,1(-(%%'$$&%&%+*)-/-.+,-35561,,*))*1,.-2143,&,*1-.-5148771/141-.%$'%-.*$+'%&%%(,*,-$-),(*)%&&(),-195/:7+.31102510%+%%(%&%305(557,&*,*(.,010*%%'&1)15353$4++1-+:0;/.7:-,/90+,,-1;7783343008,(&(
@3bfec264-c3b7-4dc3-ba83-a6450dddfc8b ch=126 read=71044 start_time=2019-12-13T00:11:07Z barcode=BC01 runid=2c9cf7bc05858273f10e7d7ec552fc0bd742dc3e
TTGGTTACCTTGTTATGACTTCACCCAATCATCAATCCCACCTTAGACAGCTCCTTCCTTGCGGTTAGGCCACCGGCTTCGGGTGTTATCAACTCGTGGTGTGACGGGCAGTTGTGTACAAAGGCCGAGAACGTATTCACCGCGACATGCTGATTCGCGATTACTGGCGATTCCAACTGTGAAGGTCGAGTTGCAGACTACAATCCGAACTGAGAATGGTTTTATGGGTTTTGCTTCACCTCGCGGCTTCGCTTCCCTCTGCACCATCCATTGTAGCACGTGTAGCCCAGGTCACCAAGGGGCGCATGATGGTTTGACGTCATCCCGCCTTCCTCCAGCTTGTCGCTGTACAGTCTCGCTAGAGTCCCCAACTTAATGATGGTAACTAACGATAAAGGGTTGCGCTCGTTGCGGGACCCAACCCAACATCTCACGACACGAGCTGACGACAACCATGCACCACCTATCTCATATGGCTATCTCTCCATCTCTGGAGCCTTTATGAGTATGTCAAGAGACCTGGTAAGGTTCTTCGCGTTGCTTCGAATTAAACCGCGGCCTCCCGCAACTGTGCGGGCCCCGTCAATTCCTTTGAGTTTCATTCTTTGCGAACGTACTGCTCGGGCGGAGTACTTATTGCGTTAACTGCGGCACTGGACTTTGACATCAACTTACCAGGTACTCATCGTTTTACAGCGTGGACTACTAGGGTATCTAATCTATTTACTCCCCACGCTTTCGGGACTGAGCGTCAGTTGCAGGCCAGATCGTCGCCTTCGCCACTGGTGTTCACTCCATATATCTACGCATTTCACCGCTACATGGAATTCCACGATCCTCTCCATGCACTCTAGCTGCCTGGTTTCTATGGCTTACTGAAGTTAAGCTTCAGGCTTTCACCACAGACCCTTACTGCGCCTGCTCCTCTTTACGCCCAATAATTCCGGATAACGCTTGCCACCTGCATTACGCGGCTGCTGGCGCATGTAGTTAGCCGTGGCTTTCAATAAAGTGCACCGTCACTCGGCTACCATTTTCCTGTAGCCGCCGTTCTTCCTTTATAACAGAAGTTTACCAGTCAAAAGCCTTCTTCCCTTCACGCGGCGTTGCTCGGTCAGGGTTTCCCCATTGCCGAAAATTCCCTACTGCTGCCTCCCGTAGAAC
+
/'(0-834181,9,-,,+-.97256/.0000356;4/:6-/3920066'()*/5+55,*+'(*-*7$+((1*.8/1,/12,4--,20/-006/23(,.300))*22783%*0**+,-++2<6/79.--+/212:92<202:388999:;:::6573-.211:120%)'*.923.1)*+*(&)*(&)++*/.4/2-/765688;64103410,-*.5482:;:+444;51;<5.24<357:6644.7//91//3.48+,6342.475::;541*,+-.//,/+**)*0,),2,+&2'8-.89*)&&&*))-+1/3*.,+-/-./03+)/768250/,*''(*226/3+.&$('.02282350/./*299*4,/3/5/4113/:104547:831420(*.3,945466976936097/''$*-1.+0,233320*.00313,%,*'-%/117757<58,-.277:75*///4.0,-%,+/.0110-085788688:11394;:3450000/346.,(),/51/,((%&/32988;825426-.085+*/*7+:4::'()-+.--7*&)'$%%&+.04;/661()--.2)45339:4128;../5;-61')1..43.1/2,%*)*&435/'*$*&),,+-2,-.56:58657(441//((076896504933-'&%$(&'--.07897::/:59,-0+.---19777332-.)&.+1188;55..-:*%%&/883*---46012<;6976462/02,//:3316:4933366577199*498:<9:;;:75+)($&+4:36244+**()%(+/4:1049---*+$%(,1-4-07(*,.220//,1+$&'*),./-,00/,/52495:3/*-05892;1106/3..290.01:8,3742:71/-4*++,8:<2.4&-.02-39-+-,41,/1:1-./44*+)+388/7-6-6914/++0.-74/340)0(,%$%'(,0-02:4:2.'.',')*..4-./4.212++*+)4326;4.5''%.*441%%%&)$%&(28/2:9.4/,+-**..-285;92/50.+1/-1/71*).))-58++,*'23).3-+1:8<9:81:0,44(.)--62837.,1/0;;;07934;42:;7+29-14..3863-56+)/031122/4,26-+326203
@5ac4884f-2919-4386-af5e-3a23b6a89ee2 ch=411 read=41184 start_time=2019-12-13T00:11:06Z barcode=BC01 runid=2c9cf7bc05858273f10e7d7ec552fc0bd742dc3e
TTGGTATGCTTCGTTCAGTTACGTATTACTGGTGAAAGTTGTCAGTGTCTTTGTATGTTAACTTTCTGTTGGTGCTGATATTGCTCTGCAGGAGGCAGCAGTGGGAATATTGCACAATGGGCGCAAGCCTGATGCAATATGCCGCGTGTATGAAAGAAGGCCTTCGGGTTGTAAAAAATTACTTTCAGCGGGGAGGAAGGGTAAAGTTAATGCAACTTGCTCATTGACGTTACCCGCAGAAGAAGCACCGGCTAACTCCCGTGCCAGCAGCCATGACCAATACGGAAGATGCAAGCGTTAATCAGATTACTGGGCATGCAAGCGCACGCAGGCAGTTTGTTAAGTCAGTCATGAAATCCCCAGGCTCAACCTGGGAACCATCTGATACTGGCAAGCTTGAGTCTCGTAGAGAACAGAATTCCAGGTGTAGTGAAATGCGTAGAGATCTGGGGGGAATACCGGTGGCGAGGCGGCCCCTGGACGAAGACTGACGCTCAGGTGTGAAGCGTGGGGAGCAAACAGGATTAAGATACCCTGGTAGTCACGCCGTAAACGATGTCGACTTGGAGTTGTGCCCCTTGAGGCGTGGCTTCCGGAGCTAACGCGTTAAGTCGACCGCCTGGGGATACGGCCGCAAGGTTAAAACTCAAATATGAATTGACGGGGGCCCGCACAAGCGGTGGAGCGTAATGGTTTAATTCGATGCAACGCGAAGAACCTTACCTGGTCTTGACATCCACGGAAGTTTTCAGAGATGAGAATGTACCTTCAGGGAACCGTGAGACAGGTGCTGCATATCATCGTGTTAATGAGAATGTTAGGTTAAGTCCCGCAACGAGCGCAACCCTTATCCTTTGTTGCCAGCGGTCGGCCGGGAACTCAAGAACTGCAGTGATAAACTGGAAGGTGGGGATGACGTCAAGTCATCATGGCCCTTACGACCAGGGCTACACGTGCTACAATAGCAAGCATACAAAGAGAAGCGACCTCACGAGCAAAGCGGACCTCATAAAGTGCGTCAGCCCAGTTAGGTCTGCAACTCGACTCCATGAAGTCGGAATCGCTAGTAATCGTGGATCAAGAATGCCACAGTGGGCGTTCAGGCCTTGTACACACCGCCCGTCACACCATGGGAGTGGGTTGCAAAAGTAGGTAGCTTAACCTTCGGGAGGGCGCTTACCGCTGTGATTCATGGCTAGGAGTGAGAGAAGTCATGTAAGGTAACCGG
+
%*//0-+&,*305669/.4/-.*1&)*%)0,-''(,**/5445(443503;2+.%*,+4*,)',3*---,1.8698343-23)+,,,&0&2-*1,,4761562.,+*+051+*+,5;9683-&%.5+49/..)%%%$'+(%,2/3-/.0/0278)$)**5287:4)753:()*.*''%(',-/96.,*)*-1,)-+.,-.'()61-/74634323***./34125224-5-,18-+1**0+()0(()./)2...40/11/%.&*+)*-,255,**++*,,*&(&,+$)#)'-.525+4+2+22)-'*2/34840,&(&,*((*..*,(,(,0+(0390,257.*,-%',,),&(42+120)%/2254/4040(5,-)-+1455222358/:.-+%&%%))./01+))(&,,,213---1+4**./0-(%&'**01,--.+((,*-1343-4/1)-..35314/,'&''()21-2:4--0868(*/+-433456666138640$''$#&)038.(,/1;69%).(,,*0*,.*451.054123-#&%',)+,::5000,.0/0+-+)('()3)+&56.&))**13/-.-1*')&'+,)+-0/++,/0.9/7-453445454-,/1*()'+%/14/4001510,50//27-54/&(*.62933/'797)9.)&*)+.2886;78+***+/-./285;:586;/-.1163$0&,(*,+12.2+.,166/-(),0/003763..+)'*+,7:5//(%,334611:116'8:886&49+2:998:645460525589,,,,+4/%&&&'+.*&&&&%%&(&.39'055:782/85))/0(4$%*+,6513<1/0005))1+)17,,*)**07.,&+-')./*('('*&(%(((%**,-))&)2.001+,),,*,-603344//3320/126:9/-*-/4--.*),-912)0,)())&(**2/14,6++&$$'%'-.56787)()')+)+/0275/%'()&).5.+/0731*-0./24)*40354'&%(()&-,0')*+.41/2///467775514000.-/&4&,,/.34.+-,3./,/06332/)+06216+$%$*-.+)++*07$)-5-)-*+*+'**2620:6-,.+/-56577:.*(**-)+7+-181*&'&*-*)('('0'0+-.-.8/,.4+-,.-3+.,(),(+,-6:6,./2/,/,2&()'&$&&(*)...*''-,+)1497;28
@09f11e8c-0a1e-40fd-9260-f99498b4dc43 ch=129 read=43753 start_time=2019-12-13T00:11:02Z barcode=BC01 runid=2c9cf7bc05858273f10e7d7ec552fc0bd742dc3e
CTCCACCACGGGAGGCAGCAGTGGGGAATATTGCACAATGGGCGCAAGCCTGATGCACATATGCCGTATATGAAGAAGGCCTTCCGGGTTCGTAAAAGAATTACTTTCAGCTGAGGGAGGAAGGGAGTAAAGTTAACTGCTCATTGACGTTACCGCAGAAGAAACACCGGCTAACTCCGTGCCAGCAGCACAATGTGTAATACGGAGGGTGCAAGCGTTAATCGGAATTACTGGGCGTAAAGCGCACGCAGGCAGTTTGTTAGAATCAGATGTAGAAATCACGGTAGCCTAGACTGCATCTGATACTGTAAACTTGAGTCTCTCGTAGAGGGGTAGATTCCAGGTGTAGCGGTGAAATGCGGCTGGTCTGGAGGCCACCGGTGAGGCAGCCCCTGGACAGGCTGACCCCGCTCAGGTGCAGAAAGCGTGGGGAGCAAACAGGATTAGATACCCTGGTAGTCCACGCCATGCAGCGATGTCGACTTGGAGGTTGTGCCCTTGGGGGCAGCTGGGCTGCGATTAAGTCGACCGCCTGGGGTACGGCCGCAGGTTAAACTCAAATGGTGTGAGGGCCCGCCTGGCAGTGGAGCATGTGGTTTAATTCGATGCAACGGGAGAACCTTACCTGAATGCCCGGCATCCCACGGAAGTTTTCAGGAGCGAGAATGTGCCTTCCGGAACCGTGGGAACCCAGGTGCTGCATGGCTGTCGTCAGCTCATGTTGTGAAATGTTGGGTTAAGTCCCGCAACAGAGCGCAACCTTACTTATCCCTTTGTGCCTTGGTCCGGCCGGGAACTCAAAAGGGAGACTGCCAGTGATAAACTGGAGGAAGGTGGGGATGACGTCCAGTCATCATGGCCCACTTGACCAGGGCTACACGTGCTACAATGGCGCATACAAAGCGGCCTCACTTGAGCAAGCGGACCTCATAGGCAAGTCGTAGTCCCGGATTGGAGTCTGCAACTCGAACTCCATGAAGTGGGAATCGCTAGTAATCGTGGATCAGAATGCCGCGGTGAATACGTTCCCGGGCCTTGTACCGCCCGTCACACCATGGGAAGTGGGTTGCAAAGAGTAGGTAACCCAGCCGCCTTCGGGAGGGCGCACGCTGTGATTCATGACTGGGGTGAAGTCATGGCACAAAGGTAACCGG
+
).-*&'''))32-06/06532*,'/',))),-*++-1964.'&),44+38667,**))+))+,/+))'-,.130)***.2604.-,5648))+/3-*%*(+*))-46+)''$'%-1*+1*,'0/,)*)/7/*+*$$$2*/66'45245/9/.69&+))-+$)+))'*.',,,-6224'*-66:431.--((&$'&&%$%')++/21*)&**12)**60<-0*,*+2+3-337821/.05;5-0/002/2/420'.5:6-062,-+0336710,(&)+,('%%'%&''*1,)*()0000/7.-..-353../*++/--/2///*/110*(+./(&%%'0*5*+585&.(*+5;873780/-&*&$'&&0/0*'+'')*.(.-')&'*3'-/:4/*-10/&))($%&(+/,'-,3258787''-2*))*./18*)./072/&9:..0**36109/+.6746883(((.)(*$&%&'%'*..8656/5/5-1./,)+/0:304/44+$##&()+'&&$$'&%*)00-0--/26022*,*-'$&+)101)+)&1+7)+()**-04,.&&%&)*02+/2,#')(-120185.,--47.-/.4;9/:7;1../.0,&(%1/+-./-*)3,/9788970,'&'(,-7221*,.5.3--7<54-24&(()*),3-07674507,-1+3.7950),&$+)'*,215:977874;::68847700213:;:3;00-.56-,/5,4,-634/-5*+'+.13*)&+/(3+3+)''$'()')('&&&'&*%'%#'+525,5/64,5335468,5-'*-+)+-16527/1000()++1365/.-(,+///69369778603'&'-.566010375,$&%$&'-;./5531*,)+'-043133920001553675/*(()&0011')(&()-+1:2:4;67:87++%&')&$$&)36334056,0(/0/-(())864251,)&'',056*-/.1*++3).,*.(),()+0523386//.2+,/85000*.(1030437973.41((.)2.2.*'*1/-.5*+/2/0.0668-5).()((0,*4/3-9-&)'*&//-/+0+&($&%(,52:70:4*-1,*.0'-%'(&(.3787-30256691&()+***/)/0/,&*.4(0,3595931
@40e2bf7e-897d-4cdd-8fa5-54ba5df3ef44 ch=15 read=39160 start_time=2019-12-13T00:11:12Z barcode=BC01 runid=2c9cf7bc05858273f10e7d7ec552fc0bd742dc3e
CCTCCTACAGGGCAGCAGTGGGAATATTGCACAATGAGTAAACCTGGTGTGTATGCGAAGAGGCGCTGGGACGCGGTACTTCGGGAGGAGGGTGAGTTATTACCTTTGCTCATTGACGTTGCCGAAGAAACAGTACTCCGTGCCAGCAGCCACTTGGTAATACGGAGGTGCAAGCGTTAATCGGAATTACTGGGCGTAAAGCGCACGCGGGCAGTTTATTAAGAAGTCAGATCTTAGAATCCCCGGGCTCAACCACAGGAACTGCATCTGATACTGTAAGCAGGTCTCGTAGGGGTGGGGCCGGTGGCGGTGAAATGCGTAGAGATCTGGAGGAGGAGATACCGGTGGCGAGGCGGCTGGACGAAGACCCCGACGCTCAGGTGCGAAAGCGTGGGGAGCAAACAGGATTAGATACCCTGGTAGTCCACGCCGTAAACGATGTCGGTTTATTGCCCGCTTAGGCGTAGCTGGAGCTAACGCCCGTTAAAGTCGACCGCGCCTGGGAATACAGCCGCAGGTTAAAGCCGATGAATTGACGGGGCTGCGGCAGTGCTGGAGCATGGTTTTAATTCGATGCAACGCGAAGAACCTTACCTGATCTCTGGCATCACGGAAGTTTTTTCAGAGATGAGAATGTGCCTTCGGGAACCGTGAGACAGGTGCTGCATGGCTGTCGTCAGCTCGTGTTGTGAAATGTTGGGTTAAGTCCCGCAACGAACGGCGCATCGCTGTTGCCAGCGGTCCGGCCGGGAACTCAAAGGGAGACTGCCAGTGATAAACTGGAGGAAGGTGGGGATGACGATCAAGTCATCCTTGGCCCTGCAGGCCGGGCTACGTGCTACAATGGCGCATACAAAGCGGCCTCGAGAACTTAAGCGGACCTCATAAAGTGCGTCGTAGTCGGATTGGGTCACCAACTCGACTCTGCGTGATCCGGAATCGCTAATCGTGGTCGGTCGCACAGTGAATACGTTCGGGCGCGTACATGCGGGTGGTTGCAAAAGAAGTAGGTAGCTCTTAACCTTCAAGGACGCTTTGCTGTGTTCGCGGGCTGAGTTGAAGTCGTAACAAAATTAACCGG
+
),,1'''((1,-,-*3/(1%)&**1'2''''*++,*'(),4-,'(,&'$#$$#&$#'),*&.+/)++)./$$#$&((&&&$&%++&,+&.0(%%%,(($%%*--19,+233+0)-#,&**$(%%&+$)&&(&%$%(()()0171.,,*-/-')*&2*+3*++722.21,46865971:19171./*-*%()032336482..((#&'&)*+().-40++20+%'&(,.*-.2&+)*))0)*4:-*42128,40.%&%,++,././011/../++4...)''$'()-,106..'*&$(($#&').((%%)/*+(/4-/20242/./033;/,3+'2-(,,(*./4/,1.**%)*4*'+((/121-,,-.-.(*++,001/0886.*..((*777:8')&)2923/*+$0*/,27*86,)124437852314:510:8**&'%)(++*+($+*)06)&((&&+1/++)**+*/,-./10,.)0---8192,,$'*43**',+&(,+%%%,+',8+%&%/+2)282$,%%()*,0-2,&/-97+*''$),/&04)$$-2,01),,/*98,-407+)'-.1:53/1.07+-7832,-.2*,%+,,,(,(1122++2,*,*1.;;<-1*))*-242016348089533-99376446)&*+0+554440---.3<:;998662%&)-19:82:100/670,3/1444:10/.35)(-*+*'$$%'&+%((*+562207/120('*9406+5..)0,/347:79),/,)./8784/*,++/397,,,-++2-*++/+19;741/.*&%*+863,+()*$&%&&(+*%%'#'%*&+1&%%&(&)*-63758526656666736/,/*'&)*+%#'')&%$2).00))+8//,,/4.+,,.,+-)0-318)/(7*(*(++&-&+%223514,+%%%'$'%&*'+**/.1.())''(&%*''%'$'$$%#$$(,+*+,.21352--0/('&($$%%%&&((&*/.8*--87)')(&(((**../.+/-1.355.-&$.+$*'''%#$&')&''.%&%&'&'$'%'%%%&)(++)&*/-10+%))&(+1-+
@edb14ce6-5790-4609-9f63-8d752e49e794 ch=82 read=46288 start_time=2019-12-13T00:11:13Z barcode=BC01 runid=2c9cf7bc05858273f10e7d7ec552fc0bd742dc3e
TTGTTACCTTATTTACGACTTCACCCCAATCATCAATCTGTAGACAGCTCCTTCCTTTGCGGTTAGGCCGGCTTGGGTGTTATCAACTCCCGTGGTGTGACGGGCGGTGTGTACAGGCCCGAGAACGTATTCACCGCGACATGCTGATTCGCGATTACTAGCGATTCCAGCTTCATGTAGTCGAGTTGCAGACTACAATCCGAACTGAGAATGGTTTATGGGTTTTGCTTCACCTCGCGGCTTCGCTTCCTCTGCACCATCCATTTAGCGTGTGTAGCCAGGTCATAAAGGGGCATGATGATTTGACGTCATCCCGCCTTCCTCCAACGTCTGGCAGTCTGCTTCAGTCTAACTTAATATTGCGTAACTAACACGATAAGGGTTGCGCTCGTTGCGGAACAGCAACATCTCACGACGAGCTGACGTCATGCACCACCTGCTTATCTCATATAGCTATCTCTCCCATCTCTGGAGCCTTTATGAGTATGTCAAGACCTGGTAAGGTTCTTCGCGTTGCTTCGAATTAAACCACATGCTCTCCACCGCTTGTGCGGGCCCAAATCGTTCGCTTTGGTTTCATTCTTGCGAACGTACTACTCAGGCGGAGTACCTATTGCGTTGACTGCAGCACTGAACTTTGACATCCAGCACTTAGTACTCATCGTTTACGGCGTGGACTGCCTAGAATTATCTAATCCTATTTGCTCCCACGCTTTCCGGGATGACGTCAGTTGCAGGCCAGATCGTCGCCTTCGCCACTGGTGTTCCTCCATATATCCACGCATTCCACCGCTACGCATGGAATTCACGATCCTCTCCTGCACTCTAGCTGCGTTTCTGGCTTACCGGATTCGCTTAAGGCTTTCACCACAGACCCTTGCTGCCGCCTGCTCCCTCTTTACGCCCAATAATTCCGGATAACGCTGCCACCTACGTATTACCGCGGCTGCTGGCGTAGTTAGCCGTGGCTTTCTAATAAAGTACCGTCACTCGGCTACCATTTCCTGTAGCCGCCGTCCTTCGCTTTATAACAAGAAGTTTACAATCCGAAACCTTCTTCCTTCGCGCGGCGTTGCTCGGTCAGGGGTTTCCCCATTGCCGAAAATTCCCTACTGCTGCCTCCCGTAGGAG
+
-&$%'%,++5+/72(,.256862776*-1.13765(*'%$&$)&#$+,0497;4/./'&*)1,5&)**.&*%'*/55421624-1.,+16(*<8981.0-0&/75394//,.037-,41(),-//,$)*-;:78957222,134:;9;;:871*//).00112.68./(&'(3.+0+12277'&+17.1.2651044;82/-37:10,*+1-*16;/+.96+4;:./11;1369560/.2*+3/.-.-*-+,0-,(..4674351-()*3132+)(++'&-:30.-13)/68,/./-///&16'%$%'**93384,1;906/,/(*&'&1/*(-.02633($+.(&(-4101+*).0*''*&(++.22.0+(%*-.0*)(*),4.66988060.-05140/$,(.*65541&(,02*+-40.-.)+(033256:68:00(,../+,-+.025799:9686289,+/005462-.10.89114../--*-.02357:89908*(,2:769716-8,%*813(/+/..;6;;//-.0,,/,0725:03.9.,+-/4042/&(&&'&*/,&'++//329*+-8<405..()310303-,-+0')-8*4+*,,4451180111:1117631///253595349/.0682*.%0/+1-+,///256972850'0+8000:;787'*...,%%+(,-/114/*+*)08**12/74*/-*59*.&,9771-.///8+0-0&&&)*18123:9587;:99:88:;1443521494124978896:9820-,*.6,*(/01573+&))+:62522-+++-14((+*0242.'**.-.*,-/&,-8,)%&'),+%'$('%0-$$$$$&'.30075,),2&('+,,6.....7676.4;,,+2(91+/-2+(),03+6,,475861311*563--%&(*#&('(..4025())'(44124513-+(&)4/;/..70510((()(&1-3392%/(,6356/06-5,+*&.,+.;:../(),.3815989/(+.-&).12-//:00('(()2;7-..3,3(&)''%(+1/6:7:9<8/1+,)3020:--..,86:'-8:/2;+5:95,*8-.8528:816/3/('),-25237-4;-.804/,-
@fe1072d0-2f2b-4b58-aae4-cf1ef889f8b5 ch=411 read=41188 start_time=2019-12-13T00:11:12Z barcode=BC01 runid=2c9cf7bc05858273f10e7d7ec552fc0bd742dc3e
CCGGTTACCTTGTTGCGACTTCACCCCAGTCATGAATCACAAAGGTGGTAGCGCCTCCCGAGTTAAGCTACCTAGCTTCTTTGTATCCCATGGTGTGACGGGCGGTGTGTACAAGGCCAGGGGAACTTGTAATTCACCGTGGCATTCTGATCCACGATTACTAGCGATTCCGACTTCATGGAGTCGGTTGCGAATGTTACGACGCGCTGCCAGAGGTCCGCTTGCTCTCGCGAGTCGCTTCTCTTTGTATGCCATTTAGCGTGTGTAGCCCTGGTCGTAAGGGCCATGATGACTTGACGTCATCCCCACCTTCCTCGGATCACTGGCGATCTCTTTAAGGTTCCAGCCGGACCGCTGTAACCATTGCGCTCGTTGCGGACTTAACCATTTCACAACACGAAAGGTGACGACAGCCATGCAGCACCTGTCTCACGGTTCCCCGAAGGCACATTCTCATCTCAGAAACTTCCGTGGATGTCAAGACCAGGTAAAGGTTCTTCGCGTTGCATCAGATTAAACCATGCTCCACCCAGCGTGCGGGCCCAAATCGAATTCATTTGAGTTTAACCTTGCGGCCGTACTCCCCAGGCGGTCGACTTAACGCGATGGCTCGGAAAATACGCCTCAAGGGCACAACCTCCAAGTCGACATCGTTTGGCGTGGACTACCAGGGTATCTAATTCTGTTTGCTCCCCACGCTTTCGGCGTCAGTCTTCGTCAGGGGCCGCCTTCGCCACCGGTATTCCTCAGATCTCTACGCATTCACCGCTACGCAGATTCTACCCCCTCGGACTCAAGCACTTATTATCGGATGCAGTTCCAGGTTGGTAAGGAGTTTCACATCTGGCTTAACCAAACCGCCTGCGTGCGCTTTGCCGCCCAGTAATTCCGATTAACGCTTGCACCCTCCGTATTACGCGGCTGCTGGCGCGGTTAAGCCAGTGCTTCTTCTGCAGGTAACATCGGCGGCGGAATTAACTTTACTCCTTCCTCCCCGCTGAAGTGCTTTACAACCCGAAGGCCTTTATTCATACACGCGGCATGGCTTGCATCAGGCTTGCGCCCATTGTCGCAATATTCCCCACTGCCTCCCGTAGGAG
+
32&33:35233).2%,.03491,,155(+18.6435321662''*)*)-%'%(+2+//0(',*6-4,01267+,$$$+$&&$$&%(+2&#+'4437111,8;5/&',30,(%%&/-04(*0,+&(&%%&(%*-5/)021,7,++999+,./2-'(),06234221,*/:/62366:7667-()*)*.2,**)),)%''$&,*211('(&$$'(&-,754013/-../14/--(*(,,--0.30++.,-),+.6329('(--456110018//4762'/(&.,*&**,,,.-,+,&)+733482:48,.0:2863/0-1++&$&((&$%$$#%%*3)(&.*891+)).))-/08)(''$%$&%$'&*+2366469)%)5*.0+2((''&5*+&&(')(+&'(&(&))(*)%..(+--012,'()05/26756(+-141243,,(0,4.'.017534440-,((03(*3,:969999:589143677609109+,-199847022+112178.+./10<7::..-/038.61)$%%&(%&%*,-1+%'(-/++((:--/32,)0472130,1,+)2+70,0-./,431+--/&0-41-%%%.'1+(*%,&++02)0+/+(),-179870/-9.,+/4769/7)7+4786)60566-1&&&()75:796205.11.01440*$*$$''+2)(+*:42)$('(,00*)$)*1148:9965/340/27-452666<8535*3+&//04;9978*+/330276645$'+001;67645*0(+)*+()$(255)(&',+*07,3%1(+&%('-,/,'*)+-/,249.0()+,5/2)'%,*%&,7/+*,++-'*$&**0.1(2//4;58:63-+$#%%&((&#&&%*/)*)(((-)973133111),..*,-/742.(*2-)*)*(*+4.//6*1('&&&**,$$()*(+-/24:49<9887)113&%)%(*((%)&*''&'((-*'(.'%+,-,)2.53.97),/0406))',*))&('%+,)),3.,/).)+(/,+(++*')(-/30./*'''**+*,/+87416..+(+-(1*))+%+*50105622/$'#$((,,6*,1/5(+&
