# Supplementary material for: De novo species identification using 16S rRNA gene nanopore sequencing
Source: PeerJ. 2020 Oct 21;8:e10029. doi: 10.7717/peerj.10029 (PMC7585375; doi:10.7717/peerj.10029)
Supplement: Supplemental Information 2 — Contains raw reads. [file peerj-08-10029-s002.zip › pass_fastq_runid_2c9cf7bc05858273f10e7d7ec552fc0bd742dc3e_114.fastq]

@d1d6b251-90e7-4983-b796-4d9a9dea9d65 ch=55 read=44781 start_time=2019-12-13T00:11:09Z barcode=BC01 runid=2c9cf7bc05858273f10e7d7ec552fc0bd742dc3e
CCGGTTACCTTGTTACGGCTTCACTGATCATGAATCCTGAAGTGAGTAGCGCCCTCCCGAAGTTAAGCTACCTACTTCTTTTGCAACCCTCCATGGTGTGACGGGCGGTGTGTACAAGGCCCGGGAACGTATTCACCGTGGCATTCACAGTCACGATTACTAGCGATTCGACTTCATGGAGTCGGTTGCAGACTCAATCGGACTTCTGACACTATGAGGTCCGCTTGCTCTCGCGAGTCGCTTCTCTTTGTATGCGCCATTTGTAGCACGTGTAGCCCTGTGGTCGTAAGGGCCATGATGACTTGACGTCATCCCACCTTCCTCCAGTTTATCACTGGCAGTCTCCTTTGAGTTCCCGGCCGGACCGCTGGCAGCAAGGATAAGGGTTGCCGCTCGTTGCGGGACTTAACCCAACATTTCACAACACGAGCTGACGACAGCCATGCAGCACCTGTCTCACAGTTCCCGAGGCACCAATCCATCTCTGGAAAGTTCTGTGGATGTCAAGAGACCAGGTAAGGTTCTTCGCGTTGCATCGAATTAAACCACATGCTCCACCGCTGTGCGGGCCCCGTCAATTCATTTGAGTTTTAACCTTGCGTACTCCCCAGGCGGTCGACTTAACGCGTTAGCTCGGAAGCCACGCCTCAAGGGCACAACCTCAAGTCGACATCGTTTACGGCGTGGACTACCAGGGTATCTAATCCTGCTCCCCACGCTTTCGCACCCTGAGCGTCAGTCTTCGTCAGGGGCCGCCTTCGCCACCGGTATTCCTCAGATCTCTACGCATTTCACCCGCTACACCGATCCCTGCCCCTCTACGAGACTCCAGAAACGCAGAAATTATCCAGATGCAGTTCCCAGGTTGGGCCCGAGTTTCACATCGACTTAACAAAACCGCCTGCGTGCGCGCACGCCCAGTAATTCCGATTAACGCTTGCACCCACTCGTATTACCGCGGCTGCTTTACGTAGGAG
+
0*++9/-5/41-,6**+63281--(),28)(../-/*')+.****')++++17203.)()'*,618.111642),4:-889,/1161:1+.2*,.4667889067406222-1449:2191).://8526557325.--0.-.9:1%&'(+/&''%,3-0-....4273.&34:6.14/**+/,00-',)-.31+)+(.(3,103.0254./2--.+2,,4+$%+('),++,%'+./13%'1.86+82,$+(+-.58;/:2*+.,..,1/+))%&14/-+,+/-.(-)(++24867..-,,04:421.27:910**/9299651,,/098./1..200..041-0/,4/,-.//0)(+-.,360/-,,-223/'204*3,0')'.018/3(&)01.10-..;80*&&-*2/),0--07.**)*(*+1-.667764..//'))+,///--*05035523,/'68;21(((*0).1/1.-8;8955.,.1+42,/714538<44+-+,,'(*+69259/05)4.;98<:58013.*063'&(2);;89/)'+1-00/6012)(**&,,'.)7:6-+673:5<:49<0,-*3;<-2/,'&&&%$)&)*;9:/.161,2115502031356253/+,-1(1)6+.61525.,-+)/31,/17/6/+1,5-42325/7864:5(+/---/0789978;33-)+*,-,-8633./0.230+),-./:-+'(&).+*+.*-/...,+,,4,1.1')5;/46*06/:9890-4/2;5::;::37--/3../0*355/4751.41((02.)$&*(+++2'(%-480)1/'%%&/3448&+&/*'/)-$%)+&,*,*3*(+9-*,',28923%*,5,'(27/*)&)(8.+-,-+)+.*0,9+0221025/122151+'*'&"$%)-)(&*)2.00:162326250..20+,*.4/'*+,04010-16//,8)(('%'($'**)-*-(
@29938e72-83d2-4f5b-8c81-58f84496a4ce ch=420 read=60671 start_time=2019-12-13T00:11:27Z barcode=BC01 runid=2c9cf7bc05858273f10e7d7ec552fc0bd742dc3e
CTCCTACAGGAGGCAGCAACAGGAATTTTCGGCAATGGGGAAACCCTGACCGCACAACGCCGCGTCAAAGGAGGAAAGAAGAGTTTTCCAGTTGGCAACTTCTGGTATAAAGGAAGAACAGCGGCTACAGGAAATGGTAGCCGGTGACAGTACTATTAAATGACTAACTACGTGCAACAGCCACTTGGCTAATACGTAGGTGGCAAGCGTTATCGGAATTGTGGGCGTAAAGAGGAGCAGGCGGCAGCAAGGGTCTGTATGGTGAGAAATACGAAGCTTAACTGGTAAGCCATAGAAACCAGGCAGCTAGAGTGCAGGAAGAGGATCATTGGAATTCTGTAGCGGTGAAATGCGTAGATATATGGAAGGGAACACCAGTGGCGAAGGCGACGATCTGGCCTGCAACTGACATCAGTCGAAAGCGTAAGGAGCAAATAGGATTAGATACCCTAGTAGTCCACGCCGTAAACGATGAGTATAAGTGTTGGATGTCAAAGTTCAGTGCTGCAGTTAACGCAATAAGTACTCCATATAGGTAGTGCGTTCGCAAAGAATGGAAACTCCGAAAGGGAATTGACGGGGGCCACTGCAAGCGGTGGAGCATGTGGTTTAATTCGAAGCAACGCGAAGAACCTTACCAGATCTTGACGCATACTCATAAGGCTCCAGAGATGGAGAGATAGCTATATGAGGATACAGGTGGTGCATGGTTGTCGTCAGCTCGTGTCGTGAGATGTTGGGTTAAGTCCGCAACAGGCGCAGCCCTTATCGTTAGTTACCATCATTAAGTTGGGGACTCTGGCGAGACTGCCAGTGACAAGCTGGAGGAAGGCGGGGATGACGTCAAATCATCATGCCGCATATGGCCTGAATACACATTGCAATGGATGTAGTGCAGAGGGAAGCGAAGCCGCGAGGTGAAGCAAAACCCATAAAACCATTCTCAGTTCGGATTGTAGTCTGCAACTCGACTACATGAAGTTGGAATCGCTAGTAATCGCGAATCAGCATGTCGCAGTGAATACGTTCTCAGGCCTTGTACACACCGCCCGTACACCACGAGTTGATAACACCCGAAGCCGGTGGCCTAACCTGGGAAGGCTGTCTAGGTGGGATTGATGATTGGGGTGAAGTCGTAACAAGGAACCGG
+
*,,-&'*(082364-/0/1604..-3::3./515950+'$'+/+/2--068,.(.,41-47(-,+),/'-'&-0*0($+))%'5;9/3(%(),(*+,**+6.-*'*(,-:-*,.,),5-)+(+**)-+*-(-0--63.-,.+%,*-,.,(0,.12190(-(*/44596757%,%(&,)*-5-%'&%-)**-504558/1..*41034432:333.0,*,,'++572114:,))/-&,,.-606:.,--32-00-.28768504-+&--''(*%*)')5,+%&(%'')4,.3),*)04+6.,/4,+++*0')*)('&())+((+0)+/)3+0.00('(&%-+0145444;/..79774675736742/*0.)...273430:+*.--428:1000/243240'13312/.+&(,*.36&(--(+*+.,-)((-190/&0-)4,+(-))1+',,663441,-14:;7754)*)''*#'++(*42996<6:682)&250,/80*--+-+-/1-5.6.33447133/301135-,)'&)(+-(1%,.483.103&(*,,0'./-,-0&'+)(&'))*1+,,:560-%(($'%%&(,&*(.-.-++,&-(*+55;5656;7-1+(+/,0),,/.)&)+*)*,-5/**)))3+.+(+'+)/.1,-.-*2//2&)+&)'770/--,0.'.//1430/-.0/378,00/.151246558<456250+//-7.52335772668392.+)*6+-+-.),00)3(--+./,'.7.4..**+0,/.3106:448:9;70.-9/9;45566).*)'%-+2579.,***--2711362-)-*/,35-9:12488:9978;93438424/,*$&$$$&)*-)'&&,-.0++('*'-+501:73,&&.-005+)-.*+,&&*(7./70,+)*%/*)0'',4;41;4//0/0-'.,3;436*3/4.//,1-.003879882511/-)/0.202249052818:7800.,')+32336308.-(),-647969)+-(*,,.6162119)2321/0*+*+--+710/4/+.*+,/,+,,&&')%&.271/-1)(-++50-,0-613/165,)),++)*1,0-6665)404:003-+,-.103/*21,/-1../0131*10).065/.3
@d17506f5-31bf-4bc5-a3a5-f641006fe327 ch=81 read=44615 start_time=2019-12-13T00:11:26Z barcode=BC01 runid=2c9cf7bc05858273f10e7d7ec552fc0bd742dc3e
CTCCTGCGGGCAGCAGTATAAGGGAATGTGTGCACAATGGGGAAACCCTGATGCAGCATACGCGTGAGTGATGAAGGTTTCGGATCGTAAAGGCTCTGTCTTTGGGAAGATAATGGCGGTACCCAAGGAGGAAATACGGCTAACTACGTGCCAGCAGCCGCGATGTACGTAGGTGGCGAGCGTTATCCGGATTTACTGGGCGTAAAGGGAGCGTAGGCGGATGATGATTAGTGGGATGTGATACGGAGCCAGCGGGTGCTGCATTCCAGGCTGGTTATCTAGAGTGCAGGAGAGGGGAGAGTGGAATTCCCTGGTGTAGCGGTGAAATGCGTAGAGATTAGGAAGAACACCAGTGGCGAAGGCGACTCTGGACTGTAACTGACGCTGAGGCTCCGGCGTGGGAGCAAACAGGATGGAAATGCCCTGGTAGTCCACGCCGTAAACGATGAATGCCAGGTGTGAAGTTTCAACACCTCCCGTGCCGCCGCTAACGCGTGAGAATATTCCGCCTGGGAGTACGGTCGCAGATTAAAACTCAAAGGAATTGACGGGGACCCGCTGAAGTAGCGGAGCATGTGGTTTAATTCGAAGTAGCGCGAAGAACCTTACCTACACTTGACATCCCACTTGCATTACTCTTAATCAGGAAATCCCTTCGGGGACCGGGTGACGGGTGGTGTGGTTGTGCGTCAGCTCGTGTCGTGAATGTTGGGTTAAGTCCGCAACGACGCAACCCTTGTCGTTAGTTACTACCATTAAGTTGGACTCGCTTGAGACTGCTGGGTTAACCAGGAGGAAGGTGGGGATGATAAATCATCATGCCCCTTATATTGTAGGGCTACACGTGCTACAATGGCTGGTACAGAGATGCAATACCGTGGTGGAACAAACTTTAAAACCAGTCTCAGTTCGGATTGTAGGCTGAAACTCGCCTACATGAAGCTGGAGTTACTAGTAATCGCAGATCAGAATGTCGCGGTGAATACGTTCCCGGGTCTTGTACACACCGCCCGTCACACCATGAGAGTTGGCAATACCCGTGAGCTAACCTGGGAGGCAGCTGACCGAAGGTAGGGTCAACGATTGGGGTGAAGTCTGCTTTAAAGGTAACCGG
+
,,4/,%/,.,('/,,**$(,*/-+(/(&*(*-.(1/:211*'+-*/5*)+/57**'(&%$&')9:2('&'(+..3/6-;9,-988:786+&%++./77851;:-5++-,1225-***,40.36,2/33+,2)/**+122/-/1*)&**,)3*)((&-19420,.()$((*,-4./.-..5:.;.-+;)++)/95-/57,,-.+,,)*1.$''++02985<7/-*)(,-3()(+:00/,-*,((.+*&#&-++/)89757700..2).+)+//22,5.../,(+*,88661*,%.1-'&&$')/,.,3.14))/311.,--1:8.5/+*-/76.+)(&/+,1243,.1.-.,+22392,**)1*-$)*.*,'')--.14,+--04553(+('%*%'*015455')/2:+/*,*)52-*4.(.22++266/1-56+005:74254134642,+%+&)2771-*'-**65405545:585))6-298:<3224422.+''&&&$()0721-01,05.')*,)2)(&&(+-,100:8/,+,-1.++1+4*++3.+64039,'')'(+**+-.,)(&*(+)&)--3307.8/*(*'&,%**0(+7-.78411124)))#'%%(&%&*-3-$'1)/1$.(*20,.++))+%%%&'*',*))4*-06-))%'/-,-24'.('*)&'&&'.,%'$&%+30788:6:889/.-+-437/+-+,-5,-.01()+.+'''(,.)072+4.-../30//9/0048;77:77)1().224-#$&$'*-23624(,9821/+.*&+-)/-,2,2.%0.,&%))&'(**+-//(,%,32+.,--%7&)*'12,-+))&(&(&10'/-1-.1.115.-0+**((,./1:011972-*+,*,'+,3,1/4//9;432,01056*,6.1)3)6)+*2466664<6257-2+)((*,.3.--566/-03//1'*+*,+-.1&'6.9)*,9636413%,*+,<;897654(('+0+*-63444+/.3:607/,-002+,+')*,(%+.42810/0.22*,143/.)-'($#'++&&%%$'&&*&47/,*--*',1***0&.,(4*102*&'))%++-(&&'&+2*.3/2548,-
@5dfd0ed0-5531-453a-be96-d7ab232d617a ch=170 read=55233 start_time=2019-12-13T00:11:26Z barcode=BC01 runid=2c9cf7bc05858273f10e7d7ec552fc0bd742dc3e
CTCCTCGGGAGGCAGCAGTGAGGAATGTGCACAATGGGGAAACCCTGATGCAGCAACGCCGCGTGATGAAGGTTTTCGGATCAATAAAGCTCTGTCTTTGGGAAGATAATGACAGTACCCAAGGAGAGGAAGCCACGGCTAACTACGTGCCAGCAGCCGCGGTAAATACGTAGGTGGCGAGGCGTTATCCGGATTTACTTCCAAGGTAAAGGGCGTAGGCGGATGATTAAGTGGGATGTGAAATGCCCAGGCTCAGCAGGTGCTGCATTTCCAAACTGGTTATCTGAGTGCAGGAGAGGAAGGTGGAATTCCTAGTGTAGCGGTGAAATGCGTAGAGATTAGGAGAACGCAGTGGCAGAGCGATATATGGACTACTTGTGCTGAGGCTCGAAAGCGTGGGGATGGGGATTAAGATACCCTGGTAGTCCACGCCGTAAACGATGAATACTAGGTGTGGGGTTTCCAGCACCTCCGTGCCGCCGCTAACGCATTAAGTATTCCGCCTGGGAATTACGGTCGCAAGATTAAAACTCAAAGGAATTGACGGGGACCCACACAAGTAGCGGAGCATGTGGACTTTAATTCGAAGCAGCACTGAAGAACCTTACCTACACTTGACATCCCTTGCATTACTCTTAATCGAGGAAATCCTTCGGGACAAAGGTGACAAGGTGGTGCATGGTTGTCGTCAGCTCGTGTCGTGAGATGTTGGGTTAAGTCCACAACGAAGCGCAACCCTTCAATCGTTAGTTACTACCAAGTTGAGGACTCTGGCGAGACTGCCTGGGTTAACCAGGAGGAAGGTGGGGATGACGTCCAGTCATCATCACCCCTTATGGCCAAGACTACACACGTGCTACAATGGCTGGTACAGAGATGCAATGCCGCGAGGTGGAGCCAAACTTAAACCAGTCTCAGTTCGGATTGTGGCTGAAACTCGCCTACATGGCTGGGTTACTGGCATCAGATGGGAATGCCGCGGTGAATACATTCCCGGGTCTTGTACACCGCCCGTCACACCATACGAGAGTTGGCAATACCCGAAGTCCGTAGAACTGCCTGGAGGCAGCGGCCGAGGGAGTAGAGGTCAACGATTGGGGTGAAGTCGTAACAAGGTAACTTG
+
**2/-.2;5*)+/'52+01,)1,%/.)2+-./075553-&-/+2)*,7756-+-.35136&$&''+,-15+5/<871+(*-*/+)+-'()+.0470680383-1-/,0,)*'+&34,71++,.0.+))''+(.3.0-9../644144:5684)1--/5.6372/3,//041.')'+7.&%,)65/70*-,,*(80)%%,)*%*.(0+12.'.-++/12;:60....8-5,467;:7988.85-,%-+($*+)((*&&$,*734566+2:/3-99789:6/7..-%&'..11(/*((&,---),00,4+5*6,+-9875.10/84.45.,24852*&'$+''/*+)',)$/(*+.94%&)))'%&#)#'+3060*)+''')((+-14371),+)'(,./69/)*$)0+)0-,)'++.48()07553/5,+-37:488;50/-..6:8,1/.057844866,651(-&./0857922137137''(//35661924-25948:.193,*('%)&)+1::9/11(%-001<;749999,3+,0.2.11+5:33;71&''+.''(&&%(+',-175/0+'%&'&*/144-0,)*.'-&('+/513846/1/18/24.//3,',-//0(.+,+&+))-,.115122-++),.+*-'(-+-..-3.+'*(+-421'*)/58502343044-+5677-023644045-7/005872<1:79:862642+/0+2)('()///+58/**&(&()5281..4/01.4/&&),*))263555.)))'(+,/5489756.1/10/;020-2.,+**(*)2).1634(-2&&%)),**%(%&+/3-)3('%$#('(()*++.,-')+./4555595)4..-.*-0--,-,112294459710*0,-11,-,825342358(06356760.//9:4.)-(%)*&-012;611524:3544'(%%%(,()'%'((%%'&()),2&''(*)$)%%&(**(%,&$&(36-/-'/6,-+:..-1/1306;334967469)*&(*,+*,.6)4,-4-$,*)'+'&),.,,%'%$,+(+'%)-'(+)*()%)*(('*++&%$%%&(),--%-,'2)4491//./,.0399976+*(+&&+()+
@30465a68-0a7e-46a1-a2af-d17f8292a08a ch=86 read=52844 start_time=2019-12-13T00:11:25Z barcode=BC01 runid=2c9cf7bc05858273f10e7d7ec552fc0bd742dc3e
CCGGTTACCTTGATTTCGACTTCACCCCAGTCATCCCGGCCACACCGTGGCAAGCGCCCTCGAAAGGTTAAGCTACCTGCTTCTGGTGCAACAAACTCCCATGGTGTGACGGGCGGTGTGTACAAGGCCCAGGAACGTATTCACCGCAGCAATGCTGATCTGCGATTACTAGCGATTCCGACTGTGGAGTCGAGTTGCAGACTCAATCCGGACTGGATAGGGTTTCTGGGAAGTTGGCTTACCGTCGCCGGCTTGCAGCCCTCTGTCCTACCATTTAGTACGTGTAGCCCTGGCCATGGGGCCATGATGACCTTGACGTCATCCCCACCTTCCCTCGGTTTGTCACCGGCGGTCTCATAGAGTTCCCACCATTACGTGCTGGCAACTAAGGACAAAGGGTTGCTCGTTGCGGGACTTAACCCAACATCTCACGACACGAGGTGACGACAGCCATGCAGCACCTGTGTTCCGAGGTTCCCGAAAGCGCAATCCATCTCCTGGAAGAAGTTCTCGACATGTCAAGGCCAGGTAAGGTTCTTCGCGTTGCATCAGATTAAACCACATACTCCACCGCTTGTACGGGCCCCAAATCAATTCCTTTGAGTTTCAGTCTTGCGACCGTATTACTCCCAGGCGGCGAACTTAACGCGTTAGCTTCGATACTGCGTGCCAAATTGCACCCAACATCCAGTTCGCGCATCGTTTAGGGCGTGGACTACCAGAATTATCTAATCCTGTTTGCTCCCACGCTTTCGTGCCTCAGTGTCAGTGTTGGTCCAGGTAGCTGCCTTCGCCATGGATGTTCCCCTGATCTCTACGCATTTCACTGCTACACCAGAATTCCGCTACCTCTACCACACTCCTAGTCGTCCAGTATCCACTGCAGTTCCCAGGTTGAGCCCAGGGCTTTCAAGCGGACTTAAACGACCACCTACGCGCTTTACGCCCAGTAATTCCGAGTAACGCTTACCCTTCGTATTACCGCGGCTGCTGGCACAGTTAGCCGGTGCTTATTCTTTAGATTACCGTCATCCCAACCAGGTATTAGCCGGTTCTTTCCCAACAAAGGGCTTTACAGCGAAGGCCTTCTTCACCCACGCGGTATGGGCTGGATCGGGCTTGCGCCCATTGCCCAATATTCCCCACTGCTGCCTCCGTAGGAG
+
87,81://),*))+10*()*2:419450*,188-:-)&//-''%(.14'8060**1880,/$)('-3/642-122551//44478:236/00/8.//.;3,079814446782-*4,/01206392-95+%3312,+0/1<778;473698<9322..0119:::3820/103769<994/-2)''-(*+.//23912%(.23102,3,3-1()-*2625979<67777/(%'*6--,1.02;47:6561/*$')+/24<8/02//2(#&,-3,:*''9899.,*)(.32(-/,+%#'*30/612--.,*+'(,+130/03817;0,0:269:+-9/:3<:56222:1:-6,,+(*&(&'+,5;1;0.1:0;/..1137170.1.-0+,1229:<'.*),)&&'*00814%3941010+,%&)000211/*--*,12,',&(*441-2228;6877/0111;7888950)'()+0833-*+0*+-)3+723:1287++,,-+*%'((/;76:97767-/0,119292/4.0*3.7:89<:6:82;01157&*&*)*21.3-/++%++0,,2-3.5/-,(3.21/01'%'(*,085:5%%&%-.34<90*,-423010+7;.0(((').2;6)/2(''(,&/(+-6-66744,(**194222024577986:6952500+122,5-829,-.2:4,-(**.059;;-08630129544247,.)*.,002*+304:236;-'++084*../178.,,%)'(*438818+-066<78.6()270./44/947;869:7:896929)367.),-243:9773404:40*+..8737205//*4-5/8.2.+0*+4448;./+,-0)+,688463..,20224*,*+4034;07----3-)&.22++068/5;9/,5)01:5.2,-((&'*/;68;67747)1)1.,0-83,+./26786,++.-000/03-%.0,5;93462901-,+1.-/98805*'+%./5...6.6//)&%'):058/(-&).(14057:778.-%-2)-*-)-+)*2*)+(,+8</*;-0+-28(48<573*&%%%)%'..52:6<55<871;8(,),*+--.11./00(,/1',5-40-.24<:257//+++,+/:-799/)($%&$%(,)28+/69--,
@6267e969-c774-41fe-b514-00da4c91c457 ch=86 read=52840 start_time=2019-12-13T00:11:21Z barcode=BC01 runid=2c9cf7bc05858273f10e7d7ec552fc0bd742dc3e
CCAGTTGCCTTGTTACGACTTCACCCCAGTCATGAATCACAAAGTGGTAAGCGCCCTCGAAGGGATTGGCTACCTACTTCTTTTTTGCAGCCCTCCCATGGTGTGACGTTTGGTGTGTGCAGGAGAAGCGGGAACGGCGTATTCACCGTGGCATTCTGATCCACGATTACTAGCGATTCCGACTTCATGGAGTCGAGTTACTGGCAGACTCAATCGGACTACGACGCGCTTTATGAGGTCCGCTTGCTCTCGCGAGTCGCTTCTCTTTGTATAGCCATTGTAGCGCGTGTGTAGCCCTGGTCGTAAGGGCCATGATGACTGACGTCATCCCCTCCCCAGTTTATCTGGCAGTCTCTTTGAGTTCCCGGCCGGACCGCTGGCAGCAAAGGATAAGAGGTTGCGCTCATTGCGGGACTTAACCCAACATTTCACAACACGAGCTGACGACAGCCATTTGCAGCACCTGTCTCACAGTTCCAGAAGGCGCAATCCATCTCTGGAAAGTTCTGTGGATGTCAAGACCAGGTAAAAGGTTCTTCGCGTTGCATCAGATTAAACCACATGCTCCACCGCTTGTGCGGGCCCCAAATCAATTCATTTGAGTTTTAACGCGGCCGTACTCCCCAGGCGGTCGACTTAACGCGGTGGCTCCGGAAGCCGCCTCAAGGGCACAACCTCAAGTCGACATCGTTTACTGGCGTGGACTGCCAGGGTATCTAATCCTGTTTGCTCCCACGCTTTCGCACCTGGGCGTCAGTCTTCGTCAGGGGCCGCCTTTGCGCCACCGGTATTCCTCCAGATCTCTACGCATTTCACCGCTACACCTGGAATTCTACCCCCCCCCTCTACAGGACTCAAGCTTGCCAGTATCAGATGCAGTTCCCAGGTTGAGCCAGGGATTTCACATCTGACTTAACAAACCGCCTGCGTGCGCTTTACGCCCAGTAATTCCGATTAACGCTTGCACCCTCCCGTATTACCGCGCGGCTGCTGGCTGGAGTTAGCCGGTGCTTCTTCTGCCGGGTAACGTCAATGAGCAAAGGTTAACTGCTCCCTTCCTCCCGCTGAAAGTACTTTACAACCCGAAGGCCTTCTTCATACACGCGGCATGGCTGCATCGGGCTTGCGTCCATTGTGCAATATTCCTGCTGCCTCTCGTAGGAG
+
1*),.6./.2-*/)'+.'-.71/+'''()451954:85*0.3/+-,2-2.*+-7:+)1()-+-*$1'++,-3/4+#$'.*3488:-,1()/4.+/85/258810-)'&%&&++**)()%.*-/(''&&(&.112--%%(//13324;0:2:67:<664454+**+4.8+.,.../48;772+12:2%*,,*()+-+/.6'('(-,#)(-02*:./%+%,0,.(*+0/(-/.3023.6.(,'%'1+((,.161-+*/-2+-02//./85*&'%%&.,204-+)))%++445,+,-26--/316(,),+-315**+*+((&)-.9567:.:52,&/28-*+2<1005604/./300,*,)*+23812,'*.(.,04.--0/8//'.4;)3,87/*''0.06--)+,-(4,+-+;85++)/)*%%.-6418,+*+2,*'+&'300010101/-0,'+(*(-*0013743437667259-8-%'5+.93(2)5,7:89.-,,+1,1--.775415:91-.-+//12;72813<4)+4/<;:<7442.80/-23+*.0.1<712,*+..004:68:-..3'4*--85050/&+)+-7:8;766;2..,19;.2./&&)',((:00,28:.,1<9193213--,01.--,%+%*(,/&/(.*$,/*+/-1+.,0'(()392:32-,),.322-/%+,2,))+,3.,389541&2*+*+'0+,//1522311.60/0/70*(1.-097,*-,4:21'/068301217:7468'/35,+*)-+)*&')),/.492775655'--(),/21110,012/9:.0')/(+1,//0.+*(0%:)01-12951582.04735%&1246:15/0070280%3')-78992554441'')1,3,''326)451,/;:1/2210/221355668:77<8::99986.0,--18123397+,).-+*142419180*+4)+,/898-5.&'306316;./..062348611($)+%*-2+'(&'()'+2188;7603(+,-,/61/00686668:8;*+('')'()$(*/;,2976.5:++66713)('&(*0.*..(*5.('/,02:865045('&)',,/091677:6611011':5538345472(6+&)(-*+,/2-1,'(29789/+(+*-43/,-
@88988348-8592-46fa-8cb9-c321bb9ba5b5 ch=134 read=36277 start_time=2019-12-13T00:11:44Z barcode=BC01 runid=2c9cf7bc05858273f10e7d7ec552fc0bd742dc3e
CCGGTTACCTTGTTACGACTTCACCCCAGTCATGAATCACAAAGTGGTAAGCGCCCTCGAGTTAAGCTACCTGCTTCTTTGCAACCCTCCCATGGTGTGACGGGCGGGTGTGTACAAGGCCAGGAACGTATTCACCGTGGCATTCTGATCCGATTACTAGCGATTCCGACTTCATGAGTCAGGTTACGGGCTAATCCGGACTACGACGCACTTTATGAGGTCCGCTTGCTCTCGCAGGAGTCGCTTCTCTTTGTATGCGCCATTGTAGCACGTGTGTAGCCCTGAAAGGGTCGTAGGGCCATGACTTGACGTCATCACCTTCCTCCAGTTTATCACTGTAGTCTCCTTTGAGTTCCAGCCGGACCGCTGAAACAAAGGATAAGGAGTTGCGCTCGTTGCGGGACTTAACCCAACATTTCACAACACGAGCTGACGACAGCCATCACAACACCTGTCTCACGGTTCCCAGCACATTCTCATCTCTGAAAACTTCCGTGGATGTCAAGACCAGGTAAGGTTCTTCGCGTTGCATCGAATTAAACCACATGCTCCACCGCGTGCGGGCCCCAAATCAATTCATTTTGAGTTTTAACCTTGCGGCCGTACTCCCAGGCGATTCGACTTAACGCGTTAGCTCCGGAAGCCACGCCTCAAGACACAACCTCCAAGTCGGCATCGTTTACAGCGTGGTTCACCAGGGTGTATCTAATCCTGTTTGCTCCCCACGCTTTCGCACCTGAGCGTCAGTCTTCGTCCAGGGGCCGCCTTCGCCACCGAGGTATTCCCTCCAGATCTCTACGCATTTCACCGCTACACCTGGAATTCTACCCCCCTCTACGAGACTCCAAGCACCGATTATCGATGCAGTTCGGTTAGGCCAGGGGATTTTCCTGTCTGACAACAAACCGCCTGCGTGCGCTTTACGCCCGAAGTAATTCCCGTTAACGCTTGCACCCTCCGTGACTACCGCGGCTGCTGGCTGGGGTTAGCCGGTGCTTCTTCTGCCCGGGAGGTAACGTCAATGAGCAAAGGTATTGCTTTACTCCTTCCTCCCGCTGAAAGTACTTTACAACCCGAAGGCCTTCTTCATACACGCGGCATGGCTGCATGGGCTTGCGCCCATTGTGCCAATATTCCCCACTGCTGCCTCCGGCGGAG
+
571221/4-0++,4-..1239:93;:6.344)1**35510292/245354///19.-/'%*'104-1//42*',.2*45+(*,'10*&'43,27:86888826.++0&()31458982%21),031/())*3..1334341/39-/2477./.80.*-)**/35;633.1182,-+%),-&)*,2'.'+*('*0,1/142/.../684622377-/.,00022.015,,,+))&($*($)+,)+4-73.21,),-,&.034424)(%*(*+.-01,-/012($%%''')0,.*+,.26861,+)((0-/1778;26)+16;370/*+.03.*.0.210,/.55280(0/+'.509+*+3/485996634&((*-3)708/3),*&*4;35220-,.1--0584/0/0+*)(+..()1-*(),),,..21324+,((--*,.,.*%(+)-.27./33-0/33:8:8:2--0/.,-1..421163555760.2169579;:7344)++.3;/36110(1/::9<:88191./779113355;+1++5/379984147-.+-&1+65227)$'+++.*.3520;<014+8;<-594-0-,,0632&/$*,348,1674-5-')**1.6/977.20,*/,1+0+.-%15',(.**)-**'(%%'8*915)-+,.01(%*,-,;8.)0'00/0.**/*$0'+')%*%'(+.28:497,04<6/2+854)%)()-8:0.2,3153-,./12)(+))66780)(29:.37237274010+0-*%'%)(,826)*3.))487678784778<:70296883/..0,10*2,6,3142995-)0013++0/0,,()'%('.2'$/'*&&(,.12)45:4/.0/&'/7*&+.4-+3.-)1*$%,----),146:9:<69;788663/-+01-)..70-&&''(+-1584+,/0202-,/0--01:9278.2('%*/3:./-61124-2*&&(,('/,+*0,&,)(,:,3674452+'-2+*&''(+*'))*'**,/524'1+4).)&'+/+(,-78*821-55+*776295-/)+-.*(,+.-53.-1//089;88;9020.*.+-/84458;8935(,$+2206-//2:/027&1%)-+4+-.42:;4,-1&'((*+)-/-'&,()%
@6c570c9e-1a18-48c6-b53d-baadce896e91 ch=3 read=23279 start_time=2019-12-13T00:11:43Z barcode=BC01 runid=2c9cf7bc05858273f10e7d7ec552fc0bd742dc3e
CTCCTCGGGAGGCAGCAGTGGGGAATATTGCACAATGGGGAAACCTTGATGCAGCAACGCCGCGTGAAGTGATGAAGGTTTTCAGATCGTAAAGCTGTCTTTGGGAAGATAATGACGGTACCGGAGGAAGCCACGGCTAACTACGTGCCAGCAGCCGCGGTAATACGTAGGTGGCGAGCGTTATCCAGTTTACTGGGCGTAAGGGCGTAGGCGGATGATTAAGTGGGATGTAGAAAGGAATACCCGGGCTCAACTTGGGTGCTGCATTCCGGCTGGTTTATCTAGGTACTTGGGAGAGGGAGGTGGAATTCCTAGTGTAGCGGTGAAATGCGTAGAGATTAGGAAGAACACCAGTGGCGAAGGCGACTCCCTGGACTGTAACTGACGCTGAGGCTCAGCGTGGGGAGCAAACAGGATTAGATACCTGGTAGTACGCCGTAAACATTAGATACTAGGTGTGGTTTCAACACCTCCCGTGCCGCCGCTAACGCATTAAGTATTCCGCCTGCAGGAGTACGGTCGCAAGATTAAAACTCAAAGGAATTGACGGACCCGCACAAGTAGCGGAGCATGTGGTTTTAATTCGAGTAACGCGAAGAACCTTACCTACCTTGACATCCCTTGCATTACTCTTAATCGAAATCCCTTCGGGGACAAGGTGACAGGTGGTGCATGGTTGTCGTCAGCTCGTGTCGTGAGATGTTGGGTTAAGTCCCGCAACAGGCGCAACCCTTGTCGTTAGTTACTACCATTAAGTTGGGGACTCTAGCGAGACTGCCTGGGTTAACCAGGAGGAAGGTGGGGATGACGTCAAATCATCATGCCCCTTATGTGTAGGGCTACACACGTGCTACAATGGCTGGTACAGAGAGATGCAATACCGTGAGGTGGAGCCAAACTTAAAACTCAGTCTCAGTTCCGGTTGAGCTGAAACTCGCCACATGAAGCTGGAGTTACTAGTAATCGCGAATCAGAATGTCGCGGTGAATGCGTTCGGGTCTTGTACACACACCGCCGTCACACCATGAGAGTTGGCAATACCCGAAGTCCGTGAAGCTAACCGCAAGGGGAGGCAGCGGCCAGAAGGTAGGGTCAGCGATTGGGGTGAAGTCGTAACAAGGTAACCGG
+
*1..*.'87/03-%'',.4-4/&,++/5123273;424.*$()%++.,.2252/1137*7:4541--()*--/./5..140*0(-1263085,%++00/194&0/)-+0-4.-,/0(1.*)&,,*/)++&48+,,,--7033.-*,*,2.22-./8.32556/04836/8.-32.**0,279604+&+)74,-.8-*-0)8.()1,38:9:;:;///.5453154;:8962&'/-*''(,)+-6+(.,*..))(+),422148431331*$%&#*&1-+*/021+'('&%&(.)%'',2)*)().0313-2-+-595,,-+9---/5/,-..,,+*)+.0./-,)')..242++,0&&()+).+/88814*+/77964133./.**-0200+4,.,'(((-*176(+-.7(4-9:/2./)//859.*,/'*--236320-4))%&'&%+,/26045986440:-.1//-15507*+155,+5-5402//.343947277769:037*)%%+)%&()41966/153,,).+69279:6:-1,-0121.61535:/*+)+*((((+,.3&'&+,//0-5;<,896;5(&'%*'.+,/07367302/.3-)(($''(+.75480,..//05---./52531-,-.)+901:928;73955(1&()6./3019856675:65//22:0....38988850--..273;2;86:780046++00.6'&++&2)0/;3*/,..4472-/722459<71:17+8-*'1//2378425313448:9;981*,04//(+1.,5-/929662950269:-,--3,1//1218/5://.:33/1/%))13/6-,)'%(',./3040;10::962145,+))(+,99051//4968654502-&(4:6;5-0,0/.,(&'-.421312699&(,(0*-.562/70/67/0,**,0,/3--/58*-/3014%423434-/44826.,/..2476:690-*/.&..156%.67.7,*,2-,+*+),/())*---..098871-+-1/4-,150//71+)-++1)%-*),)),5/6:7,50(--+()'%((+*.*+'%,&('+)/0,,-5542(7*//6.-,..(+,&0%&&(,(++4:9969
@2cf68079-0446-48e4-bf2c-b0c4847ee38a ch=167 read=64371 start_time=2019-12-13T00:11:43Z barcode=BC01 runid=2c9cf7bc05858273f10e7d7ec552fc0bd742dc3e
CCGGTTACCTTGTTACGGCTTCACCCCAATCGTAATCCCACGCCAGACAGCTCCTCCTTGCGGACCACCGGCTTCGGGTGTTATCAACTCTCGTGGTGTGACGGGCGGTGTGTACAGGCCGAGGGCATGATGCGGCATGCTGATTCGCCATGATACTAGCGATTCCAACTTCATGTAGTCGAGTTGCAGACTACAATCCAGACTGAGGAATGGTTTATAGGTTTTGCTTCCTGCGGCTTCGCTTCCTCTGCACCATCCATTGTAGCACGTGTGTAGCCCAGCCCAGGTCATAAGGGGCATGATGATTTGACGTCATCCCGCCTTCCTCCAACTTGTCGCACTGGCAGTCTCGCTAGAGTCCCCAACTTAATGATGGTAACTAACGATAAGGAGGTTGCGCTCGTTGCGGAGTTAACCCAACATCTCACGACACGAGCTGGCGACAGCCATGCACCACCTGTATCTCATATAGCTATCTCTCTCCATCTCTGGAGCCTTTATGAGTATGTCAAGACCTGGTAGGTTCTTCGCGTTGCTTCGAATTAAACACATGCTCCACACTTGTGCGGGCCCAATCAATTCCGCTTTGAGTTTCATTTCTTGCGAACTTATTACCCACTCAGGCAGATTACTTATTGCGTTAACTGCAGCACTGAACTTTGACATCCAACACTTAGGTATCATCGTTTACGGCGTAGTTCTGATTATCTAATCTCTTGCTCCCACGCTTTTCAGGACTGAGCGTCAGTTGGGCCCAGATCGTCGCTATCGCCACTGGTGTTCCTCCATATATCTGCATTTCACGCTACAGCCGATTCCACGATCCTCTCCTGCACTCTGGCTGCCTGGTTTCTATGGCTACTGAAGTTAAGCTTCAGGCTTTCACCACGGAACTGCTGCCGCACGCCCGCCTTTGCGCCCAATAATTCCGGATAACGCTTGCCACCTACATTACCGGCTGCTGGCGCAGTAGTTAGCCGTGGCTTTCTAATAAATTGCCGTCGCTCGGCTACCATTTCCTGCAACCGCCGTTCTTCCGCTATAACAGAAGTTTACAATCCGAAACCTTCTTCCTTCACGCGGCGTTGCTCGGTCAGGGTTTCCCCCATTGCCGAAAATTCCTACTGCTGCCTCCCGTAG
+
48/220,*&(*$/8&()/,-611/352+4))%'&*)00+$**,2%,(4)&'(+&%)%&)*.24()))1-2724856:.-*2,--+0'**3+/-8.11112564;:542+*(%$#'+,).*'%**&&%'&&+&*&%)+,,/221210&%+%%,-0./143441500--+,-6237433533.)*+0&,$*').+,.50/0)*14,('++*/-.38;;/93:18;;+)12.-%&$%%(*+2,+-3+62+.-,--597777534,&')--12310.+++,/,*'31+'/22/.015,07.27-,,--15;,+,8799:2;8.,:9:<:972,--.,3//--+$%%'&'(122/44451///031-',--.2.3,,,039888667:8/.0-2.4/273;2,.*-11/9+../,-.705+9,,,,.-/2''+-12-2159443&02145*5948/0.07-.4-4657899&/')%35344,+)(*+/5.01--***./48-9.'&&$'+*..7848567<:431.*7/;::<:6606,+,8/7,/-7,3/'+%**.,2463(-$'&&'*))))',+(%))+/5070.()(&***-0::7279)+%+(*0.3(%%%)+'.3+)--/*/40)),0))*1-)9+*+,1.8,-0/,+--,7687:5599334./6*5+-')*'(,((*/',4556</+-/6446+14,&%%%-1.,,,3-200).5/00393())*0;:),+58463,,0012.())',.826)*+888587+,%&+--2;40238,/3<574*/&+(,-532+.).363*+''+''%%'%++/84.-..7816/0/6:121*,+-/+30./2732,07,,*)'$#$((*2.4.-68.+)+0)+&-+2383*&))#%+(-'%%$(*-6730'-''*'$)+*3.%'&+,)/.,48:;75979;:;;66/9.0503500*)-*')(',*,,5850-&%%$%%306.'+)*,25,30+(&)./05&2%#(*+0-()+,'0+*(00.4<53/''(),/;289124)/()'%&.+,3&.*&*)(*4912-221)'/-'408:88;8))3,(,,..933-:-,-41:09&*02+95/9;9./5;3561-626-005*+00*)&))0.3/(*1/0
@c9fdd1bc-7b1e-4fb0-9020-4de8c3ddbb5a ch=324 read=41887 start_time=2019-12-13T00:11:43Z barcode=BC01 runid=2c9cf7bc05858273f10e7d7ec552fc0bd742dc3e
CTCCTCAGGAGCAGCAGTAGGAATTTTTCGGCAATGGAAACCCTGACCGAGCAACGCCGCGTGAAGGAAGAAAGGTTTCAGTTGTAAACTTCTGTTGCCGGGAAGAACGGCGGCTACAGGAAATGGTAGCCGTACTTTATTAGAAGCCACGGCTAACTACGTATAGCCGCGGTAATACGTAGGTGGCAAGCGTTATCAGGAATTATTGGGCGTAAAGAGGGAGCGAGGCGGCAGCAGGGTCTGTGGTGAAAGCCTGAAGCAACTTCAGTAAGCCATAGAAACCAGGCAGCTAGAGTGCAGGAGAGGATCGTGGAATTCCATGTGTAGCGGTGGAAATGCGTAGATATATGGAGGAACACCAGTGGCGAAAGGCGACGATCTGGCCTGCAACTGACGCTCCAGTCGAAAGCGTGGGAGCAAATAGGATTAGATACCTAGTAGTCCCACGCCGTAAACGATGAGTACTAAGTGTTGGATGTCAAAGTTCAGTGCTGCGAGTTAACGCAATAAATTACTCCCGCCTGATGAGTACGTTCGCGTAACTCAAAGGAATTGACGGGGCCCGCACAGGCGGTGGAGCATATGGTTTAATTCAGAGAAGCAACGCGAAGAACCTTTACCAGATCTTGACATACTCATAAAAGGCTCCAGAGATGGAGAGATAGCTATATGAGATACAGGTGGTGCATGGTTGTGTCGTCAGCTCGTGTCATTGAGATGTTAGGTTAGTCCTGGCAAGGCGCAGCCCTTATCGTTAGTTACCATCATTAAGTTGGGGACTCTAGCGAGACTGCCAGTGACAAGCTGGAGGAAGGCGGGGATGACGTCAAATCATCATGCCCCTTATGACCTGGGCTACACGTGCTACAATGGATGGTGCAGAGGAAGCGAAGCCGCGAGGTGAAAGCAAAACCCATAAAACCATTCTCAGTTCGGATTGCCAGTCTGCAACTCGACTACATGAAGTTGAATCGCTGGTAATCATGAATCAGCATGTCGCGAGTAGAATACGTTCTCGGGCCTTGTACACACCGCCCGTCACACACCACGAGAGTTGATAACACCCGAAGCCGGTGGCTAACCGCAAGGAAGGGCTGTCTAAGGTGGGATTGATGATTGGGGTGAAGTCGTAACAAAGGTAACCGG
+
*./6/30..*,-4.5-,-++-5-6:88-*1581;1/+%*,);0++15658/605,',427891+-,-/-(,,(+*48+*-117(*(2+(0302,0(')+'1.270397/92343478/60.41-43/-%$$&%)*-20+0/,',&%.3404//.2/-(')&,$%((4-6//(-04//0000-.-*/-/214/41.-.&(,&(-*)6.7/$#&%/3-((,.*$'(&(.+53;41-.')21+,..4113//,.)+.34-.()(*)/+.'-178)4:87632:35436;3/003/*)-07766.+*(,3.083:7.7,9-5:2101.++,,6:4.&/.)-224:999640(*/4/+,+3-019*0/084/.51+337<:0/00-052629997535.+$%'('(+83%*-,+-679;70.02;<5139/4/-.:999;(*+697705/(,/18--,4-(&%(%'&*'031669.9.:.::1663<8-25:/1269330&'&-514-)*/,*,.*+,*,/.9..2820//)(()+;98<644%,((*-55;,-,*-5/0-2(18/.2*&*(*+*.+,2747./-,0%),07<;.:7<6(&)%'+(,:8:67)*,(,2+,(./-00&(%(&//..053/00/15072/(/3-9(((*,*777**))+9876454136264769.5//5686557-720''&(236/)///858544*312559:86:20/4/0-70)'()0-+292%+)%-87/7555344102926:.2974<59.7/059.+,)'&$%&(*.3586:0////.-/0(/059,+*+.064-8:40288989;;;83.-/227,6..+%,00038:7583)'''$'+2//))*,00:602.72::/.(-)(*(,%&)'*)(/,(-++,15)%,0787297.17:<9::8:;878&*+592;+6*%$%&',)$$(**-1,,,+-+-,0.42+6*()2.4./.&)(*)*,///3613**,0122333+'('%&**+/.8:<879.087291.066.2/2;97<8666//+-,06.00()''.,++/2-(&))'&&,*/8588785(*)1./33/-()+(,-104660.,,-..80-.2,--0,:/726/**)))*3,--.036*+4,162406
@c34e2857-4ed7-4706-8637-606a05588118 ch=10 read=22495 start_time=2019-12-13T00:11:41Z barcode=BC01 runid=2c9cf7bc05858273f10e7d7ec552fc0bd742dc3e
CCGGATTTACCTTGTTACGACTTCACCTGATCATGAATCACAAAGTGGTAAGCGCCCTCCCGGTTAAGCTACCTGCTTCTTTTGCAGCAGCCACTCCCGCTGGTTAGCGACGGGCGGTGTGTACAAGGCCAGGGAACGTGTTTCGTGGCATTCTGATCCACGATTACTAGCGATTCTCCGACTTCATGGAGTCGAGTTGCCAGACTCAATCCGGACTACGACGCACTTTATGAGGTCGCTTGCTCGCGAGTCGCTTCTCTTTGTATGCGCCATTTGTAGCACGTGTAGCCCTGGTCGTAAGGGCATGATGATGACGTCATCCCACCTTCCTCCAGTTTATCACTGGCAGTCTCCTTTGAGTTCCAGCCGGACCGCTGGCAACAAAGGATAAAGGAGGTTGCGCTCGTTGCGGGACTTAACTAACATTTCACAACACAGGCTGACGGCAACCATGCAACACCTGTCTCCACGGTTCCCGAAGGCACGATTCTCTCATCTCTGAAAACTTCCGTGGATCAGGCCAGGTAAAGGTTCTTCGCGTTGCATCGAATTAAACCACATGCTCCACCGCTTGTGCGGGCCCCGTCAATTCATTTTGAGTTTTAACCTTGCGGCCGTACTCCCCAGGCGGTCGGCTTAACGCGTTGGCTCCGGAAGCCACGCCTCAAGGAGCTGCTACTCAAGTCGATATCGTTTACGGCGTGGATTACCAGGAGTATCTAATCCTGTTTGCTCCCCACGCTTTCCGCACCTGAGCGTCAGTCTTCGTCAGGGGCCGCCTTCGCTACCGGTATTCCTCAGATCTCTACGCATTTCACCGCTACACCTGGAATTCTACCCCCCCTCTACGAGACTCAAGCTTACCAGTATCGAATGCAGTTCCCAGGTTGAGCCAGGGATTTCATCCTGACTTAATAAACCGCCTGCGTGCGCTTTACGCCCAGTAATTCCGATTAACGCTTGCGCCCTCCATTATTACCGCGGCTGCTGGCACGAGTTAATGGTCTTCTTCTGCCGGAGTAACGTCAATGAGCAAAGGTGTTAACTGCTCCCTTCCTCCCGCTGAGAGTACTTTACAACCCGAAGGCCTTCTTCATGCACGCGGCATGGCTGCATCGGGCTTGCGCCCATTGGTACAATATTCCCCTGCTGCCTCCGTAGG
+
*$+*,29))1*34+-;--/5667.-4-%&,/1,,)+-./-/28(,-,61/))+-8;8327++,-021/11+41.*,,8*8:6*&0)(+&(.4+-,06/%'('',/,,-1/2-48256../0212.7+5-5&+-)*(+.4'06-..,./.045663202($&)*4;43.%+)+/.5)(.20255545555+,,-,/,3.++'%$%'))*'(+&))+,03245401(.07;45542.21+*+*%&')&((&**-+/718614;7.044...105;5--.,/.*-.))*'(167/0666414+--.'&(&''')&(235779-4)(%.,036805*+-7<0/0;8502../3:988,/0((+.934.*+02-737833/40.04/0:2-5/56;',(&(+-8*.,00234;785:;10904,,&*013081,,//,2.2((8331012-11(,/.0&0.(01381245723,--68<37,+)(%%$&(%(/.*+,,.-4334//29:214703019<66((-**1-0305:(,,5:+6-''++24*+.04+)*0+/56.0+(*--..6811.(*/+.026,2+.46-+/4/72;4,6;;*.,(5;<-23203-,-/125-311/1,,(&*02,311),,/-2/522.3/%)-.,&/(-)(-1,/01878.)*&*$*51.,$(),7:49:,,,+,783<3./152339933926:+6+&&*.02329222021;/*,-09;-*,1,*'*-()--/1)-%3545963324;9889(,7;7-823:6<7.(%(+.*+/09<7426'(+006555557,6:1+359355*0*0721)0+1310/2225973.3666.*,+176,))*,.'06-.2024..34187779242*+.00,*35'&-0*(08./5,4'''*&%$/''*-2+2*.+*+.///2/0143-..152,+-068922../:064-++)%('-8-,-6%-&(2-+3733273-,-./,'',)(.0.1(&'(/**128<8545,2-*++155459292122217(('(&,))))1'(&)33/-1-*/;0,282,'((*,+34,(-.+89)(*0*0.85977<:23&+%)',,91./,0,123123+6,-073518:-+.7(&*&,)7./+,35/*))+/,.5049-0/.(
@9206a62d-702f-40ba-a36a-673688798d23 ch=129 read=43821 start_time=2019-12-13T00:11:48Z barcode=BC01 runid=2c9cf7bc05858273f10e7d7ec552fc0bd742dc3e
CCGGTTACCTTGCGACTTCACCCCAATCATCAATCCCACAGCAGATAGCTCCTTCCTTGCGGTTAGGCCACGCGGCTTCGGTGTTAACTCTCGTGGTGTGACGGGCGGTGTGTACAAGGCCCGAGAACGTATTCACCGCGACATGCTGATTCGCGATTACTAGCGATTCCAGCTTCATGTAGTCGGTTGCAGTTCACAATCCGAACTGGGGAATGGTTTTATGGGTTTTGCTTCACCTCGCGGCTTCGCTTCCCTCTGCACCATCCATTTGTAGCGTATTGTAGCCCAGGTCATAAGGGGCATGATGATTTGACGTCATCCCCGCCTTCCTCCAGCTTGTCACTGGCAGTCTCGCTAGAGTCCCCAACTTAATGATGGTAACTAACGATAAAGTTGCGCTCGTTGCGGGACTTAACCAACATCTCTGACACGAGCTGACGACAGCCATGCACCACCTGTATCTCATATGGCTATCTCTCCATCTCTGGAGCCTTTATGAGTATGTCAAGACTATAGTAGGTTCTTCGCGTTACTTCGAATTAAACCACATGCTCCACCGCTTGTGCGGAGCCCCCGCGCCAATTCCTTTGAGTTTCATTCTTGCGAACGTACTACTCAGGCAGATACTTATTGCGTTAACTGCAGCACTGAACTTTGACATCCAACGCCCAGGTACTCATCGTTTACGGCGTGGACTACGGAATTATCTAATCCTATTTGCTCCCCACGCTTTCAGGGCTGAAGCGTCGTTGCGATAGATCGTCGCGCTTCGCCGCTGAATTGTTCCTCCATATATCTACGCATTTCCACCCTTTACATGGAATTCACGATCCTCCTCCTGCACTCTAGCTGCCTGGTTTCTATGAAAACACTGAAGTTAAGCTTCAGGCTTTACCACAGACCCTTGCTGCCGCCTGCTCCTCTTTACGCCCAATAATTCCGGATAACGCTTGCCACCTACGTATTACCGCGGCTGCTGGCACGTAGTTAGCCGTGGCTTTCAATAAAGTACCGTCACTCGGCTACCATTTCCTGTAGCCGCCGTTTATCCTTTATAACAGAAGTTTACAATCCGAAAACCTTCTTCCTTCACGCGGCGTTGCTCGGTCAGGGTTTCCCCCCATTTGCCGAAAATTCCCTACTGCTGCCTCCACGTAGGG
+
61110;/0030',.,46;8.:;:*6.//11//4++6+),(()&#/.(2556-13/'()'))3+8*0397(*%&))'/5/--)%'%%$*+-)**5395687897;964:11-),.081.1.5.*+.1742668<7457,00283988997817+04.7841/%'%--360+-%*-1/79887*)'((/---(&(+%&(3938**033.1-1(*)*:/:<<.888;4848.')+:566;764347251-+,.)*-1,7433/586989072,(,***)-%-&&&*(0-)(-20,,,.2*,1+),1-,,,.785102349982.3-*055:6363++-.-;///22,+&'(,,2/1--2*())+.34)/,+--1./01023/-3..-1-&('.1'1&3*/.56644:2/+75208/5/2:1*21,+*($)&.&)*)..23.-++*,(0216,,+..124'),/0045/3*,'.,-*-(&&&+3.2546)+,,(&%$'+()&'*,-/14:9643/,,--12.,74:79;857509../63&),1-2;7920//001162142,**)*-/2+4(++362,+.')1-2.5.(.653230;1/15:.5,+-('.-+-)+/&),.+656$++*',.1,1../6686858653/203458;6727/,,,--,1**(+.1-,412176/000/:://%/--.7952-%)&/%#*%()9/5/.02/./7.(+-935/+.-.1;2/+2:7005-((*51/)*/(('()+,0675:5)+$$)400/+&('+&&+'(9<:8.76+.354571/0,,'02+-&'..&(-()*))*,,.(7,(')*+/958,.0-,--'())0-'*.*21)+21;73,-01/163.-2206/-304,,.344(.::276-.1.00246:004(.00172360/1/19*,53.+0.-)).,**2,5,04436.3/.-3.)/-&*3.%.&&&)-/5:23071118621-),+./533.,/3299;5377--6..8+)0(13110)+./34/.(+0,1;/4-))+'-4-9::4/6%'*15)-:..-*2'%+').8;),.013()-473287;77;:3385.1010:6070/.672;36+.77-:0//783++.5)+551.638-/21++,--,--(*4241&&&%$**)
@1630d471-516f-4981-8093-633ecebf137d ch=100 read=68965 start_time=2019-12-13T00:12:00Z barcode=BC01 runid=2c9cf7bc05858273f10e7d7ec552fc0bd742dc3e
CTCCTGGGAGGCAGCAGTGGGAATATTGCACAATGGGCGCAAGCCACAGTGCAGCCATGCCGCGTGTATGAAGAAGGCCTTCGGGTTCTTAAGGTACTCAGGGAGGGTGAGGTGTGTTGCAGAGCACCGGTAACTCCGTGCAGGCAGTGTGGGAGGTAGCGTTGATGGGATTCAGGGTTGTGCAGTGGATGGCAGAATAAACGCAGACATCGTGCTGTGGCTTGGGTGTGGGGGGTGGGTTCCAGGTGTAGCAGTGAAATGCGTAGAGATCTGGAGAGGAATACCGAGTGGCGAGAGCGGCCCCTGGACGAACCCGACGCTCAGGTGCGAAAGCGTAGAGCAAACAGGATTAAGAGTACCCTGGTAGTCCACGCCGTAACGATGTCGACTTGGAGGTTGTGCCCTTGAGGCGTGGCTTCCGGAGCTAACGCGTTAAGTCGACCGCCTGGGGAGAATACGGCCGCAAGGTTAAAAACTCAAATGAATTGACGGGGGGGCCACACAAGCAGTGGAGCATAATGGTTTAATTCGATACCCGAAGAACCTTACCTGGTCTTGACATCCACAGAACTTTCCAGAGATGGATTGGTGCCTTCGAGACTGTGAGACAGGTGCTGCATGGCTGTCGTCAGCTCATTGTTGTAAGAATGTTGGGTTAAGTCCGCAACGAAGAGCGCAACCCTTATCCTTTGTTGTTGCCAGCGGTCCGGCCGAAAGGAACTCAAAGGGAGACTGCCAGTGATAAGCTGGAGGAAGGTGGGAGGATGACGTCAAGTCATCATGGCCCCACCCACGACCAGGGCTACACACACGTGCTACAATGGCGCATACAAGAGAGAAGCGACCTCGCGAGCAAGCGGACCTCATAAAGTGCGTCGTAGTCCCGGATTGAGTCTGCAACTCGGCTCCATAGATCCGGAATCGCTAGTAATCGTGAATCAGAATGCCACGGTGAATACGTTCCCGGGCCTTGTACACGCCCGTCACACATGGGAGTGGAGTTGCAAAGAAGTAGGTAGCAACCTTCGGGAGGGCGCTTACCACTTTGTGATTTATGACTGGGGTGAAGTCGTAACAAGGTAACCGG
+
+005,**.)-4106632413,)('+-,)())21/17/+$+).*10'),(3/++)),68400()')*,+1/-.()*)//73:407651(&&+(&$*&$%#$+.*')*&)'$('%$$$&'$&$%'&&','&)$&-++,-&,$%%'%&%%%%%'*)&(%#%$$(,*&'*'-/%-$##&&%('()(')*/.0,+/$%%$%''&'%'$&%)%'%&&'(((()%''&&'++'((+((+.,%#&)%%&''$+.()'%((&401-36--/1020//01212.),'+,+**+..'$''*4''*$%()*/-890+5:7:-)*-*'%%'%..9139844,,*,')-,)/('*.;6135.*3*1+&''-+-8,*,/.0345633-14-./,%&''$+*./3.5+0),*0:,.49<50:1116.--+1+*+.+).%'(-,.,**)--3))**,69/-9/;8:8&(''',+.'026+--..7.:.8154-098;6,,,/41757+,/64-+-.&)(*-.-4(5662,((&&&')-54::8:6;-,))$)'&%..(+-2303/07456888;858789.-..562/2:9/2+*+,,29/*:)2,856:6;4)$,),268:7828(,*.-9855())0-338878.,--.6+6+)24-+&)(%-''2-'584:660/32*-632.,.*'*+%&()-6+%**-0((2**+-*'1*.0)+.28.,),.+/%$&)))--3685:.'/-&))04460...,1229./-*+(/./5172,//*(/55788022.7-79988330.)'*(%)(($()24;73+-*+6-,+**,--/47558494)31/111.233,,,*)*0),*+1716)2-.-,/:/12833004/225,.86788:8:5407.(.3+2+-')*-4:.9---42(110.(-%)(+.&++-414.22&0/.800.42(,/3132;7584)2'+/34961324/795.743(/))(/-).*.6978421(-).',(''(,.%(282569/&)+'(*)''%&&).163952;3**12/356:468./-23/18412)*,.155315.,/.1,-.5565611/4-0.0-05
@43420b3b-a632-4014-be72-4e345d02a809 ch=484 read=54002 start_time=2019-12-13T00:12:14Z barcode=BC01 runid=2c9cf7bc05858273f10e7d7ec552fc0bd742dc3e
TTGTACTTCGTTGTTGTGCTTGCTGAAAGGACGTATCGGTGTCTTTATTGTTAGCACTTTCTGTTGTACTGATATTGCTCCTGCAGGAGGCAGCAGTAGGGAATGTGCACAATGGGGAAACCCGGTGCAGCAACACCGCGTGAAGAGTGATGAGTTTTCGGATCGTAAAGCTCTGTCTTTGGGAAGATAATGACGGTACCCAGGAGGAAGCCACGGCTGCTTATTTTAGCAGCACGCAGTATTAATGCAATGAGTGGCGAGCGTTATCCGGGCTTTACTGGGCGTAAAGGGCGTGACGGTGATTAAGTGGGATGTATGAAATACCGGGCTCAGCAGGTGCTGCATTCCAAACGCTAGTTCAGAGTGCAGGAGAGGTGGAATACCTAGTGTGGCGGTGAAATGCGTAGAGATTAGGAAGAACACCGGTGGCGAAGGCGACTCTCTGGACTGTAACTGACGCTGAGGCTCGAAAGCGTGGGGAACAAACAGGATTAGATACCCTGGTAGTCCCACGCCGTAAACGATGAATACTAGGTGTGGGGTTTCAACACCTCCGTGCCGCCGCTAACGCATTAAGTATTCCGCCTGGGGGGTACGTCGCAAGATTAAACTCAAAGGAATTGACGGGGACCCGCACAGAAGTAGCGGGCATGTGGTTTAATTCGAGAGCAGCATGAAGAACCTTACCTACACTTGACATCACGCATTACTCTTAATCGAAATCCCTTCAGGGACAAGGTGACAGGTGGTGCATGGTTGTCGTCAATACCGTGTCATGAGATGTTGGGGTTGAAGTCCCGCAACAGAGCGCAACCCTTGTCGTTAGTTACCTGGTGGGGCTGGCAGAGACTGCCTGGGTTAACCAGGAGGAAGGTGGGGATGACGACCAGGTCTCATCATGCCCTTATGTAGGGCACACGTGCTACAATGGCTGGTACAGAGAGATGCAATACCGCGAGGGTGGGGCTGGCTTTGAGGCAGTCTCAGTTCAGTTGTAGGCTGAAACTCGCCCACCATGAAGCTGGAGTTACTAGTAATCATAGATCAGAATGTCGCGGTGAGCTACGTTCGGTCTTGTACACACCGCCCGTCACCATGAGAGTTGGCAATGCGAAGTCATTAACCGCAAAGGCTGGCGGCCGAGAAGGTAGGGTCAGCGGTGGGGTGAGAATCGTAGCTAAGGTAACCGG
+
#$%*(+/42.1)(''%&$&)''*1.,.'&('((('))(.../15;3%-''-,*))()-1503036*+$)*-..*-.')-00)(**+(&((+(((&&&%(*&)*)%.((''+.,&,(&'++*-(((''))+.012,.5+.+,&''(&(),,,+')-1,,2/;356153;4-.35535/11*)''()+.,'%&()+074+81))/.*-,)-(*-%()*'&'%&%$(()()'+--0(-',(&))+..(&$'+1-))*),.,)-**.793//*(0'*,24,/,(/,,-:71+,//0.00/*-*%&%*(',+./:92-&)%&*).4-,4/(12./.-%*&03/3486859;*(0/'*&,-%'*,&')++,-2/211/).(%,0-/0&450'&)'(%..074.***(//673,-*'-+(4749/-25476/41452,+'/,20)*,/1258:6867/4932...,,01226214.+1-()2211/((%(30','4/-9.1)//23;40,,)*)-52+&--3:6778-/..--183779588988.132(590/-,)-/46701022-11'&'0'*''&+/10.251814)./08785/),+.*'*+.46()+-+0))*/4;--+-+/-113.(7525/*$*)--&*'%($$$&(&10533432;729476,*'(),7)5&%),,'*-.))()++#$'$&+),,+-()#($()3.---+12/20.+,)/),/*-93&1814.66)3*./0%/&&,(+*217&,17'*212//(%%%(,-250$&%&'./535-))***&&(&,/5*(1,41)*',**,0205+'(&,.,8-+*1,%)&&((%')&%%%$*)*((*,.8856458417--.++6.-5-12041038027411+'()('&%$(&()/-.135.)1,'%#$&)%($'&-,.++*+*811.8...1./34.-)*+44693:323903(%*+&%%+1/,)*'())))('+)&%'*58,-166&/(1(')-/-,-*21+18/5/&&'*,,,5-,,24.0(,8221(**+(,.%%&&639++0523*+'((/+'&&'%+-,+(&'(//3733474535:338,,/13443841/+*0*.*++71.,&(+++.%)(-*1,'-*.''%$$'((*.40+*%)(*,-/),'(*5371231241**+%'&)-%-'+++%')).074;(-
@b4d9c307-c6a0-4b2e-bb7f-db04861f788f ch=97 read=54950 start_time=2019-12-13T00:12:13Z barcode=BC01 runid=2c9cf7bc05858273f10e7d7ec552fc0bd742dc3e
CCGGTTACCTTGTTTACGGCTAATCATCAGCCCACCTTAGACAGCTCCTTCCTTGCGGTTAGGCCACCGGCTTCGGGTGTTATCAACTCGTGGTGTGACGGGCGGTGTGTACAAGGCCCGGGGAACGTATTCACCGCGACATGCTGATTCGCGATTACTAGCGATTCCAACTTCATGTAGTCGAGTTGCAGACTACAATCCAGTGAGAATGGTTTTATGGGTTTTGCTTCACCTCGCGGCTTCCTTCCCTCTGCACCATCCATTGTAGCACGTGTGTAGCCCAGGTCATACCAAGGGGCATGATGATTTGACGTCATCCCCGCCTTCCTCCAACGTACTGGCAGTCTCGCTAAAATTTTAACTTAATGATGGTAACTAACGATAAAGGAGTTGCGCGCTCGTTTATTAACCAACATCTCACGACACGAGCGGCGACAACCATGCACCACCTGTATCTCCTTAGCTATCTCTCAGGCCTTTATGAGTATGTCAAGACCTGGTAAGGTTCTCCGCGTTGCTTCAGATTAAACCACATGCTCCACCGCTTGTGCGGGCCCCGTCAATTCCTTTGAGGTTTCGATGCTTGCGAACGTACTGCTCAGGCGGAGTACTTATTGCGTTAACTGCAGCACTGAACTTTGACACCCAACGCCAAGTACTCATCGTTTACGGCGTGGACTACTAGGGTATCTAATCTATTTGCTCCCCCACGCTTTCGGGACTGAGCGTCAGTTGCAGCAGGCCAGATCGTCGCCTTCGCCACTGGTGTTCCTCCATATATCTACGCATTTCACCGCTACATGTAGATTTCGATCCTCTCCTGCACTCTAGCTGCCTGTAGTTTTCTATGGCTTACTGAAGTTAAGCTTCAGGCTTTCTGAACCCTTGCTGCCGCCTGCTCCTCTTTACGCCCAATAATTCCGGATAACGCTTGCCACCTACGTACCGCGGCTGCTGGCGTGAAGTTAGCCGTGGCTTTCAATAAATTGCCGTCACTCGGCGGCTACCATTTCCATAGCCGTTCTTCCTTTGCAGAAGTTTACAATCCGAAACCTTCTTCCTTCACGCCCGGCGTTGCTCGGTCCAGGGTTTCCCCCCCATTGCCGAATTCCCTACTGCCTTTCCGTAGG
+
*,*./5/1131+/5,),..+**11238,+(./**3///&+,,)11127399030./2/3.%*188122020496/.*,%.*+-160++-+,99667989059520(')&%,1364377)2--(($*'),../+.0//--/48;;;:05,/)++,1402//,.//3121*-,.248867879911709.0.6665689;:51+&'&()/636088<,368;159:,()+-//.7-0*)+3/2:2'',,4++333424679:7463*'(+-+/011/')+-,55(,/*)&&((&.-+073-68..,,-7;50/0,.01.94/*14;:<944303,1,2.6/7...88566)((,0,+,-*(*&'&%1,325757531.*20555569'.+'+2;,,*++327587.%,((%*'.('))),+&(+**)-''/-*./2'2363;21..,25154121//422'('&)4557433-,),*/-11/)0)%''(2-/.*-278952202,+-69767-()+-0&*.64+)*5*;7*98+,$$$('3.*/+'*+0+.-3(.-033(%(+/95:524:10+*)06:2)$+#&1*02)(3636341%--..653'0+),++//*1../23591.3*&%'',0556:3167-,+&'%$+**%'%%$))(-123668/<4,++6++,;;8:9531'1521125.5.-.)((0//140;:8.-.*,2;80.<:77665799;;..9-++-+%&+,3,+,4554:/+-,+--/7<75686337825--,,2598100/078/073.,05*/865%)())),4-(/+,/181/+/8)+5,//02-445456-+)%+,78*/--13:141//305.*7+6),/354/5:80/+)$$$268/-0+-047:,1;644238.0+,1*-,66+/2-/4:.;+7,<;1:10/04)*2*-7/-/&-'(++02834'''%*,,+(%&'0''%*)/144,10(&+-02:*+)$6:566+-0..,*)*)--8418:9.'$&'(*2.5:6372+**&$$%&*((39-+425561-02+/35:79<;::<800++)'-.1-5-,,01/560(*023/:70056/,&'-2)-)'%.'1*0)*(*((+'$%)24*,4*)
@87f9823a-1757-426c-8c10-1b6e946bb862 ch=430 read=45245 start_time=2019-12-13T00:12:11Z barcode=BC01 runid=2c9cf7bc05858273f10e7d7ec552fc0bd742dc3e
CAGGGAGGCAGCAGTAGGGAATTTTCGGCAATGGGAAACCCTGACCGAGCAACGCCGCGTGAAGGAAGAAGGTTTTCGGATTGTAAACTTCTTATAAAGGAAGAACAGCAGCTACGGGAAATGGTATTGTAATTGACGGTACTTTATTAAGCCACGGCTAACTACGTGCCAGCAGCCGCGGTAATACGTAGGTGGCAAGCGTTATCAGAATTATTGGGCGTAAAGAGGGGCAAGGCGGCAGCGGGTCTATGGTGAAAGCCTGAAGCAACTTCAGTAAGCCATAGAAACCAGGCAGCTATAGAGTGCAGGAAGGGATCGTGGAATTCCATGTGTAGCGGTGAAATGCGTAGATATATGGAGAGGAACACCAGTGGCGAAGGCGACGATCTGGCCTGCAACTGGCCAGCTCAGTCCCGAAAGCGTGAGGGCAAATGAGTTAAGATACCCTGAAGCCCCACGCCGTAAACGATGAAATTACTAAAGTGTTGGATGTCAAAGTTCGGTGCTGCAGTTAACGCAATGGGCGCCTCCGCCTGAGTAGTACGTTCGCAAGAATGAAACTCAAAGGAATTGACGGGGCCCGCACAAGCGGTGGAGCATGTGGTTTAATTCCAGGAAACAGCGCGAAGAACCTTACCAGGTCTTGACATACTCATAAAAGGCTCAGAGATGGAGAGACTGGCTATATGAGATACGGGTGGTGCATGGTTGTCGTCAGCTCGTGTCGTGAATGTTGGGTTAAGTCCGCAACGAGCGCAACCCTTATCGTTAGTTACCATGTTAGTTGGGGACTCTAGCAGAGACTGCCAGTGACAAGCTGGAGAGGGATGACGTCAAATCATGTACCCCTTATGACCTGGAGCTACACACGTGCTACAATGGATGTATGGTGCAGAGGAAGCGAAGCCGCGAGGTGAAGCAAAACCCATAAAACCATTCTCAGTTCGGATTGTAGTCTGCAACTCGACTACATGAAGTTGGAATCGCTAGTAATCGCGAATCAGCATGTCGCAGTGAATACGTTCTCAGGCCTTGTACACGCCGCCCACGTCACACCACGAGAGTTGATAACACCCGAAGCCGGTGGCCTAACCGCAAGGGAAAGAGGAGCTGTCTAAGGTGGGATTGATGATTAGAGGTGAAGTCGTAACAAAGGTAACCGG
+
)(-2*).30,/*))*.+3,)+/8;332;/2..)''&&((*')).01.00/66758:7:8:8.+-,)0,,)*-+0,0%1.1/6,-.80**+%))(22:./108124*$*)',-.11&)%+)*-+//*(-++,127123/9-(,)+4)-..)'(*,*0,--482/&/-/&65101/-17//,,.1,--8460.000723;48435001&,,,40.5/*/3/9*:8-&'((+-(8,*.551,%&%'-.3352,.+*+-37/07531-+,+0,,0)()-36+34030-*16-33.52331000////--/018.()40567(:+,0*8)2210030/./.0:8.6:++.-.+-,960.),/5,,'-1.5119955539,*..)2/899642402065.-(*'%&.3/7-0233326/((&*+*+/11($)+((+796*(&,/0(()1*28*)$''&((,(&*,/5*0*4.,*-.)+'$,&+,1.5+-041:2914///-.*)*28,73122379889110-,4//&''(%'&)/++3966012-),).08;9.0.('',40)/6*,6+'+%'(&*%&&-.9:4,6-,.-.++),.766:334%4')/53<:8;615%&('*,*)1(0,3121.-3406/.18*)*-/09/00783555/0/4+(,6006'(%)*986,+)))%)-40245144,02368-(%*)426657--.+))+*-3')+.3892211-/+)-78;0876187)+1.)+/27'&/113133:5574551191106,))%*''($*,8.6:72010,$$#%'(*-/76890000077;34551.*)+5-0222212979544)3&)#&'')(-,,,+35/23')*512--)*+.199155958931*'%&(,026-,&+(,++/,-2.13*,*(+'+,26)-/;800<1-/05937:78;974'.*8/1*)2+*-+0445(4)--42/,03/1/3,5-+6/:/8;89678.2200//182165.(*+,8544/4),.126:894783.-)4502/4.122//(.5./80)++.034/1.&))))'*/.&&,02/+14)()-),4)023/3()/1064558,8),0)&&*'%')*'23+4/,-.+12+2-,-./*1)%(%+)-%(+')9///5129'5*.8:::6/
@93673ac8-12c3-4c6e-bc13-d52773872848 ch=197 read=37993 start_time=2019-12-13T00:12:11Z barcode=BC01 runid=2c9cf7bc05858273f10e7d7ec552fc0bd742dc3e
CTCTACAGGGAGGCAGCGGTAGGGAATTTTTCGGCAATGGAAACCCTGACCGAGCAACGCCACCGCGTGAAGGAAGAAGGTTTTCAGTTATGCTTCTGTTATAAAGGAAGAACGGCGGCTACGAGAATGAGTAGCCAGTGACGGTACTTTGATAGAAAGCCACGGCTAACTACGTGCCAGCAGCCGCGGTATTAATACGTAGGTGGCAAGCGTTATCGGAATTATTGGGCGTAAAGAGGGGCAGGCGGCAGCAAGGGTCTGTGGTGAAAGCCTGAAGCACTTCCAGTAAGCCATAGAAACCAGGCAGCTAGAGTGCAGAGGAGAGGATCGTGGAATTCCATGTGTAGCGGTGAAATGCGTAGATATATGGAGGAACACCAGTGTGAAGGCGACGATCTGGCCTGCAACTGACGCTCAGTCCGAAAGCGTGGGGAGCAAATGGGATTAAGATACCCTGGTAGTCCACGCCGTAAACGTGGAGTGCTAAGTATTTGGATGTCAAAGTTCCAGTGCTGCAGTTAACGCAATAAGTACTCCGCCTGGAAGTAGTACGTTCGCAGAATGAAAACTCAAAGGGAATTGACGGGGGCCCGCACAGGCGGTGGAGCATGTGGTTTAATTCGAAGCAACGCGAAGAACCTTACCAGGTCTTGACATACTCATAAAAAAAGGCTCCAGGATGGAGGAGATGGCTATATGAGATACAGGTGGTGCATGGTGTCGTCGGCTCGTGTCGTGAGATGTTGGGTTAAGTCCCGCAGCAGGGGCGCAACCCTTATCGTTAGTTACCTGTCATTGGTTGGGGACTCTGGCAGAGACTGCCAGTGACAAGCTGGAGGAAGGCGGGATGACGTCAAATCATCATGCCCCTTATGACCTGGGCTACACGTGCTACAATGGATGGTGGTGCAGAGGAAGCGAAGCCGCGAGGTGGCTCAAAACCCATAAAACCATTCTCAGCGTAGTTCGGATTGTAGTCTGCAACTCGACTACATGAAGTTGGAATCGCTGGTAATCGCAGATGGCATGTCGCGGTGAGTGCGTTCTCAGCGGGCCTTTAGCACACCGCCCGTCACACCACGAGTTGACACCCGGGGAGTCAGTGGCCTAACCGCAGGGAAAGGAGCTGTCTAAGGTGCAGGATTGATGATTGGGGTGAAGTCGTAACGAGGTAACCGG
+
')+125'+2.'+...11%34.,12(..596024953833,+3,.<1/1252//*++%-+..%*+*10-,/+-,*+'-.0,6;4-9$1'8)0%'(:*9.8--,83-1/01-)*-(,+'-*()+%&&*)'0'(().9/+00257.43.,*)+(+//*,/,*-2++(0/010.-..176831/.,-1,)+&'*'+(*'+,3)/'-()+'(-.,146:627(2'&+(&)+5.015348,))+1+.-'(53364,0/,,-5/-/..1,+)')+*+0865/+%&&(+5-'),/4858;9:812;71954751.-,+)+(+%#%&$++(+*21-/0,.-)*--.+)'-)--***)&(/)+12,-/98:67732.1363-)07269-,,,,#%'/&,+2/2&&++*'(13),./8544787789/617('+---+..*+)&&%,-0-*'-/,5/2)'),.38.&&((&)*+-+./3988;:2101-&&(+%114202'0.)-2/:1/.*,*+).3))-5244450343.+-++2-.1.-*)*+4:35853,-*#(&+1.47771$$*'&'&#/411258.7+/,/)1+6065./:9-3;))+24+%*-13854+++)+(*-47;9-7.83'(*)*8.4.0.-1+.20.8.+0'%(*++-2/029906--'*/7988-)/4021.+.-,.80-+)'(,35;9764.-''(+,/7.0411630/+0/43/.0/,.(,,-0/0177-4/(*,834:2951834*-36-,./(.**,--,37407:3.1..05.8*,+6..*#"%''7*),'1'+3003580./-)***025460..//8:5/-.-342-.+0+2,-56.168:674687/226743318,*/.)((''&$',-*...**(.+,+243;::;874&'.1045-,(,+)/**'(/--3660+/+(+&&%&146(4:5.029;88;9:;974((('$&)-;018)2,))''///1000//3-)(*%)-05151-9/7/847245+.*')+-,2)*0/),+--+,**/4:5/-**'+,.6312#)&'+01.,+(&)(*+(-470;+-2755343&,*)+)2-)'',/)')+*$(*+*&)*,*,-3758.2,+3&1.'.)&)*98661.,0/13015/-5//001+4-2/2+(**3,-.*/(%-#*,-45:::8:
@90cbcacc-3c47-4d70-899d-e2670590838a ch=245 read=67787 start_time=2019-12-13T00:12:27Z barcode=BC01 runid=2c9cf7bc05858273f10e7d7ec552fc0bd742dc3e
CTCCTACGGGAGGCAGCAGTGGGGAATATTGCACAATGGGCACAAGCCTGATGCAGCCATACCGCGTGTGAAAGAGGCCTTCCCGGGTTGTAAAAAGTACTTTCAGCGGGAGGAAGGGGTAAAGTTATGCAACATGTTTGGCGTGCAGAAGCACCGGCTAACTCCCGTACCAGCAGCCGCGGTAATACGGAGGTGCAAAAGCGTTAATCAGATTACTGGGCGTAAAGCGCACGCAGGCGGTTTGTTAAGTCAGATCGTCCCCGGGCTCAACCTGGAACTGCATCTGATACTGGCAAACGAGTCTCGTAGAGGTAGAATTCCGGTGTAGCGGTGAAATGCGTAGAGATCTGGAGGAATACCGTTGAAGGCGGCCCCTGGACGAAGACTGACGCTCAGGTGCGAAAGCGTGGGGAGCAAACAGAGTTGGAAATACCTGGTAGTCCACGCCGTAAACGATATCGACGGAGGTTGTGCTTATGGGGCGTGGCTTCCGGAAGACTAACGCGATTAAGTCGACCGCACAGAATTACGGCCGCAAGGTTAAACTCCGATGAATTGACGGGGGGCCCCGCACAAGCGGTGGAGCATGTGGTTTAATTCGATGCAACGCAGAAAGAACCTTACCTGGTCTTGACATCGGAAGTTTTCAGGGTGAGTATGTGCCTTCAGGAACGTGGAACCGTGCTGCATGGCTGTCGTCAAGCTCGTATTTTGTGGAAATGTTGGGTTAAGTCCCGCAGCAGGCGCAACCGCTATCCTTTGTTGCCAGCGGTCGGCCGGGAACTCAAGGGAGACTGCCGGTGGTAAACTGGAGGAAGGTGGGATGACGTCAGTCATCATGGCCCACTTGACCAGGGCACACGTGCGCTACAATGGCGCATACAAAGAAACCTCGCGAGCAAGCGGACCTCGCCAAAAGTGCGTCGTAGTCCGGATTGCGCGGTCTGCAACTCGACTCATGAAGTCGGAATCGCTAGTAATCGTGGATCAGAATGCACGGTGAATACGTTCTCGGGCCTTGTACACACCGCCCGTCACTTACGAGGAGTTGAAATGCTTACCCGAAGCCGGTGGCCCTATGCAGAGGAGCTGTCTAAGGTGGGATTGATGATTTAGGGTGAAGTCGTAACGAGTGGCTTGG
+
',.4.15)3,$&$%%+2318596(-*,,4-(-')+)*-521'02727941.-++,$'&+)%-2/1-*'''*/&$(-*0..101,1:99;656:91-&,))*,4*'(&(,,*,-+++5.*-154,/,,-%-*$)'))/-())&&(#$$$'(&+-8:5921/60/39)*7/66./-,-4.1-'+,,6,,-1/),++3606+&'*+0:/8/4%(*-*/048531,.25.+--1*0,0135*-)556.1443133&(++'()*11*)1343/+&-,,,(,,7656533&'*1*.+,.-18+/*()**&'&-)')(&(%,'.+2/',+////223::4304+.087.-+)),-3;0,.,)+'&)1,,200817/--.93++1645/,*&--0123998934:::9&'&',034625-**/-305&*$')2+%'*((*:;00412/153--,/4/9:;9/.)(&**+),%0&'*/3-*()&$$%&,55233.2+'('%),,,*+/111/.+(&2'.)**+-657//*-+''%(&%')).1074..+0-)./-++'&'*'(.43412*-250*./3,,.1321,-'--4++++24--+3)52-3/6/,./.025534'&5-)*.1/94523624&+004-&,+.1,/'()-4:5(()+($)%&''+'+'.87<81..(%(&'&($02*/324423.**(''+12**)(&%&'*&(%*567+.)')+('(-.'21.928/6/8/&(**/'(*./02147&(('(-*)4++182300/2.429*1.4,02-4./80,*00%+).637.),*'+$$')+.20.4//4/72359-468841-'')02996774::1%''#')141-)%&$%#&(''(%&&$%,*+23..0/1+544,%''((-04120*-'07)52<78:87&%%045()+-.566,3*12,)1.,6-+()&*.*,()*,.,-.3*2.4()*26336)4)/./0./,.-6/..9:;:8781(((0,/'+(32568623..5.+.*5)-)+/-0-2,103:5283-,,&(&$$&'(*+'(+2.(&))(*&'',/+(,0/26,949:,:.'%)(*)'()')',44431*,*()0;10803330*1.*',-,-,0/,.422-/)'%&&(+'&%'(
@8fc8c900-92fc-4ad2-a6fa-8e0ab18ea211 ch=88 read=67664 start_time=2019-12-13T00:12:25Z barcode=BC01 runid=2c9cf7bc05858273f10e7d7ec552fc0bd742dc3e
CCGGTTACCTTGTTACGGCTTCACCCCAGTCATGAATCACCAAAGTGGTAAGCGCCACTCCCGAGAAAGGTTAAGCTACCTACTTCTTTGCAACCCTCCCATGGTGTGACGGGCGGTGTGTACAAGGCCAGGGCAATATTCACCGTGGCATTCTGATCACGACAGCGATTCCGACTTCATGGAGTCAGGTTGCAGACTCAATCCGGACTACGGCCGCGCTGTAGAGGTCCGCTTGCTCTCGCGAGGTCGCTTCTCTTTGTATGTGCGCCATTTGTAGCGCGATGTGTAGCCCTGGTCGTAAGGCCATGATGACTTGACGTCGGCCCCACCTTCCTCAGTTTATCACTGGCAGTCTCCTTTGAGTTCCCGGCCGGTTAGCTGGCAACAAAGGATAAGGGTTGCGCTTCGTTGCAGGACTTAACCAACATTTCACAACACAGTGACGACAATGCATGCAGCACCTGTCTCCACGGTTCCCGAAGGCACATTCTCTCATCTCTGAAAACTTCCCGTGGATGTCAAGACCAGGTAGGTTCTTCGCGTTGCATCGAATTAAACCACATACTCCCGCCGCTTGTGCGGGCCCCGTCAATTCATTCCGAGTTTAACCTTGCGGCCGTACTCCCCAGGCGGTCGACTTAACGCTGATTAATCCGGAAGCCACGCCTCAAGGGCGCAACCTCAAGTCGGCATCGTTTACGGCGTGGACTACCAGAATTATCTAATCATTTTGCTCCCCGCGCTTTCGCACCTGAGCGTCAGTCTTCGTCCAGGGCCGCCTTCGCCACCGGTATTCCTCCAGATCTCTGCATTTCACCGCTTTACCTGGAATTCTACCCCCCCTCTACGGGACTCAAGCTTGCCAGTATCAGATGCAGTTCCCAGGTTGAGCCAGAGTTTCACATCTGACTTAACAAACCGCCTGCGTGCGCTTTACGCCCAGTAATTCCGATTAACGCTTGCCTCCGTATTACCGCGGCTGCTGGCGCAGGTTAGCCAGTGCTTCTTCTGCGGGTAACGTCAATGAGCAAAGGTGGTAACTTTTCTCCTTCCTCCCAGACGTACTTTACAACGAAGGCCCTCTTCATACACGCGGCATGGCTGCATCAGGCTTGCGCCCATTCGCAATATTCCCCTGCTGCCTCCCGTAGGAG
+
431115/2-4,+05(,)+*,54-843)**110444;/.,1'-+*((+20'%%((13+/-05-)(&')0))'--.245489456::21;8//3.30-)1.,%('/2,-0597;93-/,-.,-*+2**'.(%)/*-+0...710151424113:9//05412//)+(-./5:55+*++)-(.-+()*,&()*101)1+0283;50)1/16532-%-+*/*'-%'&(&.,.4*)*.)()()(,').-+/..,/4/56.54,))')$*'+.29'*4+*'%'''))',*.-'('*0''+/)*-/-',/--*--121/429344465+//890,049;4915)*+<.,+/(-./7-,,./69307:1-/053:5-524*+''&'--/51/'126*6.6674+,)),&'%''-.(+-,,'781+))+&+*0.8--8/,+--1-)(%$((()+'+-)($*+-*,,,--61//627.+*..77;29-**&+'('-025.--*421-../0,/0..22.8-,38;:;7::5/257:-3++(-*0/657537/6/..677+)//.<<99:-.,,%++31'%1+/,0+,.48-+,/71*'*--94<8.685('%)+5654.-,/,.-+26.,,,'.86-,2786:611-*/*/&&%%#%&/)+%))(/,,/%1,*1/1823,.+56/.12:7968*6.875&435543:3)1/92118:986563,/$')*.-5-.:.-'+071,0.5;2'$''-1654/1.49344476:744435<:73:)%/45,4+-)('(&&%'1,0:538;.301,,,01///-+--1<55033/+*(++0/+)-0'5+5-/214883---*(+(+2*17881-/12/1,('.*+,-,-.-9*6,+00*+1141,&&.'%($+)6--')*,/555.5.5.2)(-59/./&'(+,2900-21(*)0.*()+116;0.,,/,+)+$$%$$++*/2(,,.8/20..300054-2)('*%,*)/-/.:'33036:7:<:854*0()0:9788.511.5857)/,&+.+.*+216('(.63;86-1*&$%-767'('('$$$#'%))*))+(*,/9133+3-3142;5346;810000<37;778-3-14*&**&)+)2++,,33/-+++*'+2087(+:26--%
@4e0d270c-b754-4554-9e0b-03283fc8cd8d ch=142 read=36909 start_time=2019-12-13T00:12:37Z barcode=BC01 runid=2c9cf7bc05858273f10e7d7ec552fc0bd742dc3e
CGGTTACCTTGTTACGACTTCACCCCAATCGCTGACCCTACCTTCGGCCGCTGCCTCCTTGCGGTTAGCTCACGGACTTCGGGTATTGCCAACTCTCATGGTGTGACGGGCGGGTGTGTACAAGACCGGGAACGTATTCACCCGCGGTATTCTGATTCGCGATTACTGGTAACTCCAGCTTCATGTAGGCGGGATTTCAGCCACAATCCGGAACTGAGACTGGTTTTAAGTTTGGCTCCACCTCGCGGCATTGCATCTCTGTACCAGCCATTTGCTTAGCGTGTGTAGCCCTACATAAGGGCATGATGATTTGATATCCCCACCTTCTATCCCTGGTTATTGGGCAGTCGCTAAGAGTCCTCAACTTAATAAGGTAGTAATAACGTGGTTGCGCTCGTTGCCGGGACTTAGCTTAACACATCTCCACACGACACGAGCTGACGACAACCATGGCCACCACCTGTCACGCTTGTCCCCGAAGATTTCCTCGATTAAAGAGTAATGCAAAGGGATGTCAGAGTGTAATTAAGGTTCGCGTTGCTTCCGAATTAAACCACATGCTCCGCTACTTGTGCGGGTCCCAAATCAATTCCTTTGGAGTTTTAATCTTGCGACCGTACTCCCCAGGCGGAATGCTTAATGCGTTAGCGGCGGCACGGAGGTGAAACCCCCCACACCTAGTATTCATCGTTTACGGCGTGGACTACCAGGGTATCTAATCCTGTTTTGCTCCCCACGCTTTCGAGCCTCAGCGTCACAGTCAGAGTCGCCTTCGCCACTGGTGTTCTTCTAATCTCTACGCATTTCACCGCTGCACTGGAATTCCCTCTCCTCTCCTGCACTCCTAGATAACCAGTTTGGAATGCGGCACCCAAGTTGAGCCCGGGTATTTCACATCCCTTAATCATCCGCCTACGCTCCTTTACGCCCAGTAAATCCGGATAACGCTCGCCACCTACGTATTACCACGGCTGCTGGCACGTAGTTAGCCGTGGCTTCCTCCTTAATTGCCGTCATTATCTTCCCCAAAGAACCAGAGCTTTTACGATCCGAAACCTTCATCGCACTCACGCGGCGTTGCTGTATCAGGGTTTCCCCATTGTGCAATATTCCCCACTGCTGCCTCCCGTAG
+
-,'37(+1/8//9**)'-4794/41+,-10$%0)+-4))-.7680.102063/33.2/0412+-+.-*+,.+,.702,,0()())+2*3/-(.,-+..3476677786;71/1*,$*%&%$&%.'07-013445:97<1--,'')&&$&'+()+*0:4/33-5-,.-&.,+-,+..)*88::47668-56-'/'1920/31.%%*4,-2'(,())(&((++&-0<<8,6.2:6083180-0022*,*002/3./,1+*('&''*+-..</1:+++.-**,()/6.(&(++(%)+-00,,/+)'))/1116:4'%$#&/,0+$(*,1-%%,5.%&$*+1*%&()*,-./,$$'('((./68780.,*.*3+)()'((220.&(2()#%)(/+--556391*2(*7:1-1+,%+,+30++').4.3(&((*+-//1++551/*--(664.1(,&--3,06.372400*,&*--+).45('*&&'&2308443/6--+.)*+-2+20145(),5*87671(%')++/,)0.3)+.,+)3.4.-)..).(&++,/:679-.,.12264112+-6-,/-.,4640/-%&(+0*604422893((*1<<7.:4526/0/443/*)*,798/.0643,3*($+-,-8.1166;04312100-(+**%+%)&*6+40505*)1,2/.*-.0/;56993299)-0:45485231(22)0-(,,-.+-4./380761,&.,454,-/.32914*+.2501++-,/$&)2258/-,//0;5;4;537833355.04,2-0/004000+((*)418;7.3:;-14%/+012,2+5,49)(*+.-)+*3:88+)))-()-7:81506.11:9242563+(***/6-,+,00+*560,(277,4;+*...+:3*'/,8,2()-7,,)&&((+,7/+3+)-3/:9++,/44*4(5)29262/03558:649434031.6,,*(,.5133716.,&+,22334002867'/-.50024.2.+%.'&58.5653;222849;:/-3-&&.2),*---.23+,./01.''.,&0207980.**'+++$*+,231/0<,./+*'**+674/;+-4:-0/600.42912114/3/(/1146465299+.5'&
@4c5381b5-75e0-4857-bd41-873e49beb6db ch=156 read=43090 start_time=2019-12-13T00:12:32Z barcode=BC01 runid=2c9cf7bc05858273f10e7d7ec552fc0bd742dc3e
CCTTGCCTGCGGGGAGGCAGCAGGTGGGAATATTGCACAATGGGCGCAAGCCTGATGCAGCCATGCCGCGTGTATGAAGAAGGCCCTTCGGGTTGTAAAGTACTTTCAGGGGAGGAAGGAGTAAAGTTAATACCTTTGCTCATTGGCGTTACCCGCAGAAGAAGCTTACCGGCTAACTCGTGCCAGCAGCCGCGGTAATACGGAGGTGCAGTTAATCAGGTTACTGGGCGTAAAGCGCACGCAGGCAGTTTTGTTAAGTCAGATGTGAAATCCCCGGGCTCAACCTGGGAACTGCATCTGATACTGGCAAGCTTAGCGGAGTCTCGTAGGGGGGGTAGAATTCCAGGTGTAGCGGTGAAATGCGTAGAGATCTGGAGGAATACCGGTGAAGGCGGCTGGACGAAGACTGACGTAGGTGCGAAAGCGTGGGGAGCAAACAGGATTAGATACCTGGTAGTCCACGCCGTAAACGATAATCGACTTGGAGGTTGTGCCCTTGAGGCGTGGCTTCCGGAGCTAACGCGCGTTAAGTCGACCGCCTGGGAAGTACGGCGCAAGGTTAAAACTCAAATGAATTGATGAGGGGCCCGCATAGCGGTGGAGCATGTGGTTTAATTCGATGCAACGCGAAGAACCTTACCTGGTCTTGACATCCACGGAAGTTTTCAGAGATGAGAATGTGCCTTCGGGAACCGTGAGACAGGTGCTGCATGGCTATCAGCTCGTGTTGTGAAATGTTGGGTTAAGTCCCGCAGCAGGCGCAACCCTTATCCTTTGTTGCCAGCGGTCCGGCCGGGAACTCAAAGGGAGACTGCCAGTGATAAACTGGAGGAAGGTGGGGATGACGTCAAGTCATCATGGCCCTTGACCAGGGCTACCACGTGCTACAATGGCGCATACAAAGAGAAGCGACCTCGCGAGAACAAGCGGACCTCATAAAGTGCGTCGTAGTCCGGATTAGATCTGCAACTCGACTCCATGAAGTCGAATCGCTAGTAATCGTGGATCAGAATGTCACGGTAGACCGTTCCCGGGCCTTGTACACACCGCCCGTCACACCATGGGAGTGGGTTGCAAAAAGTAGGTAAGCAACCTTCGGGAAGCGCTTACCACTTTGTGATTCATGACTGGGGTGAAGTCGTAACAAAGGTAACCGG
+
$$###$%$$)*13-&.3/-24%4,'&-()+.-7/.-011:6787.-..2-./+-1999/+.1.73657603..16431*+,-00:(5.60:829/'04+).(/3:7,%++1+(..,*/+%))-2451120+*3./;5./21&/&.(10/7109,.3--1,(-+)*+)**-),/++4121)*,26...-'1)%(%))/.//:40./,*,'$''(-+(*%+%((++44765/-071/556354665:510442,),567168+24992%'03*/12('02/0207363216/*04//+**,+1233979515$'(%&').((*+4388:67&43821.0-1/20/,*/40/.*--/12-12-*-0973((-,-212.*/-,:58:;8;5339*5.1-.((+.5)++**551+*%$%,14475041**-2713,.(02;3:);;4290/36289*+&&(7086&-*25466701.,,**+.72-2.0-')*.9-2,28++-.037/*+/745-7+3)()*/082100..508.1235,4:0-)*'0,)+),+,,-/.++'2,635;<8545*/620+)1')$#(&,58/.3-(.-)*'(,955/+..0.+(+12<9586:32244;76535448+.76060-/701:93012(23569561.-,*157/2/...//530,3+(--/:96;1<;4;4:95,*-+3278877732331.,,&.8-14558876;430-20,-0;1678;8433/6.,/3/6-.32010/1:7*4534-18/.0;117/-.2093./6/7/;9595596<-+-*),026.0-*+)))*(.+/167/,1.428548:64;:9:87469*.1000,0,++-)&*)-./,158/5-0+$*-.689483;323/*,*'%*/5*')'),+)/0/:8868.)'(')+/(*.055:88416:7.7444445:/870'2++9-+,.0048929,++,,144840*4+)*5&*/,/140-+,,4011;;<:9842161052233;8764+++29/90-/2143;024622.2:86:6254/10299:9:5.,.&/14;12,65.'&)(03/0&&(*0.1043+-+&$'(*)/,+38-0/:5++,,.<0//2122274,+-+2...3991003*.007:8939
@f5c30699-0652-484c-b0d3-85ba5ad3317c ch=1 read=18000 start_time=2019-12-13T00:12:29Z barcode=BC01 runid=2c9cf7bc05858273f10e7d7ec552fc0bd742dc3e
CTCACCTGAACAGCGGTGGATGTATGACTGATGGTTATGAAGACGGATTATTCAGCAACTCCCGTGCCAGCAGCCGCGGTATTACGGAGGTGCAAGCGTTAATCCGGAATTACTGGGCGTAAAGCGCACGCAGGCGGTTTGTTAAGTCAGGTCCCGGGCTCAACCTGGGAACTGCATCTGATACTGGCAAGCAGGTCTCGTGGGGGGGGGTGAATTCAGGTGTAGCGGTGAAATGCGTAGAATCTGGAGAGGAATACCGGTGGCGAGCGGCCCCTGGACGAAGACTGACGCTCAGGTGCGAAAGCGTGGGGAGCAAACAGGATTAAGATACCCTGAAAGTAGTCCCGCGCCGTAAACGATCGACTTGGAGTTTGTGCCCCGCCCAAGGCGTGGCTGGAGGCTAACGCGTTAGAGATTGACCGCCTGGGAAGTACGGCCGCAAGGTTAAAACTCAAATGTAGATTGACGGGGGGCCCGCGCAAGCGGTGGAGCATGTGGTTTAATTCGATGCAACGCGAAGAACCTTACCTGGTCTTGACATCCACAGAACTTTCCAGAGATGAATTGGTTACTTCGAGACTGTGAGACAGGTGCTGCATGGCTGTCGTCGCTCGTGTTGTGAAATGTTGGGTTAAGTCCGCAACGAGCGCAACCCTTATCCTTTGTTGCCAGCGGTCCGGCCAGGAACTCAAAAGGAGACTGCCAGTGATAAACTGGAGGAAGGTGGGGATGACGTCAGGAGATCATCATGGCCCCTTGACCAGGGCTACACGCGCTACAATGGCGCATACAAAGAGAGCGACCTCGCGAGAGCAAGCGGACCTCATAAAGTGCGTCATGTAGTCAGTTGGAGTCTGCAGCTCGACTCCATGAAGTCCCGGAATCATGGTAATCGTGGATCAGAATGCCACGGTGAATACGTTCGGGCCTTGTACACACCGCCATCACACCATGGGAGTGGGTTGCAAAGTAGAGCAACCTTCGGGAGGGCGCTTACCGCTGTGATTCATGGCTGGGGTGAAGTCGTAACAAGGTAACCGGAAGATAGAGCGACAGGCAAAATGGGATTGCTACAAAGACACCGACAACTTTCTTCAGCACCAGCAATACGTAACTACTGCA
+
,,/&('#%%$%($&(%&+'$&$$###$"###$$''&'')'&$#$$%#%##$$#%&'&-*.2./0561333.--9124-.--%*'0)0.-11543503032.1/4'+((+--+-6:6574.070)))+'+*)'(*(--*-++.200.34'+&)*4/,/./172-,&$((.+-.11111.())*+4-4+)+*()$')*,,//0&'*((*,-&&((*.2//-9//+---594.24.,02011,*/158:31-(+,-2111/.0,*)((+--2-3:82,27770+)&.*,-./-.-/),2.01.**&%'*:698+)../;74(()%0..0,.0*65*),&'())()).,(&)(/3/02;6.,(+%((),(2)(*.2*),&)&&&&))'&&+*+()*(($++'***+++++,,911%%&$'%,-03157489+.&'.-//6522060001*+43-..576-(&%'&)*++,4).9;9-082*+)+)/,1.8371,//0/,'*.1;:5:8;5,,,..5,2-*(..)/2,(+))07:8131,.*+,0:-4)**-09,1:+1(((+--<21.1//(/%#%*%))%+-.+-*%)+,7)/0/.-//4220:46688662*)+,11345112176003;5<:1;05/.92*,10-($&'%/(5*3+,2146.)/3+/<89;24339.3'+&%%#/+/++++4;9'0-*+,-04693660011;8::;:1/2,3*01298+-3558645()&%$$''*++&(&)12+%%$')-934-73*)'%'+.124578;99//)+**+746)''(%()--.6442//)'&%'-)&)-7758881/3;:,/::997-4.-(..2&/*2/0,-..-.-)'+,973402*%'&(-)*.**++*2./+/&1.4///9:94.-.+-,4.59712*+**+6916+4/8(*37414&*'''*)**%&%%%%&//25699:/+*+-2-08-1+0)%&%&$$$(-/*.,2*7,*.**2,/*-+-6*+$#&*,8:80427+(()+)++010/6/330532,2-/:190*5**+95/,01338,/915,&&('),#0&%%''*./()'),02..*-&(,65246,)**+0:.+//7100766**'%&$$%&
@a50f73f5-6948-44c5-9d5c-973c6c9e3f80 ch=183 read=78848 start_time=2019-12-13T00:12:29Z barcode=BC01 runid=2c9cf7bc05858273f10e7d7ec552fc0bd742dc3e
CCAGTTACCTTGTTACGGCTTCACTAATCGCTGACCCACCACCTTCGGCCGCGCCTCCTTGCGGTTAGCTCACGGACTTCGGGTAACTCTCATGGGCGTGACGGGCGGTGTGTACAAGACCGAGACGTATTCACCGCGACATCCTGATTCGCGATTACTGGTAACTCCAGCTTCATGTAGGCGAGTTTCAGCCTGAAATCGAACTGAGACTGGTTTTAAGTTTGGCTCCACCTCACATTATTGCATCTGTACCAGCCATTGTAGCACGTGTGTAGCCCTACATAAGGGGCATGATGATTTGACGTCATCCCACCTTCCTCCTGGTTAACCCAGGCAGTCTCATAGAAGTCCTCAACTTTAATGGTAACTAACGACAAGGGTTGCGCTCGTTGCGGGACTTAACCAACATCTCACGACACGAGTGACGACAACCATGCCACCTGTCTGCTGACCACAGAGAATTTCCTCGATTAAAGAGTAGTACAGGGATGTCAAGTGTAGGTAAGGTTCTTCGCGTTGCTTCGGAATTAAACCACATGCTCCGCTATCGTGCGGGTCCTTCCGTCAATTCCTTTGAGTTGCCCAATCTTGCGACCGTACTCCCCCAGGCGGAATACTTAATGCGTTAGCGGCAGCACGGAGGTGTTGAAACCCTACACCTAGTATTCATCGTTTACGGCGTGGATTTCTGGGGTATCTAATCCTGTTTGCTCCCCCCCGCTTTCCGAGCCTCAGCGTCGGATTACAGTCAGAGAGTCGCCTTCGCCACTGGTGTTCTTCCTAATCTCTACGCATTTCACCGCTACACTAGAATTCCCTCTCCTCCTGCATGGGCAGTTTGGAATGCAGCACCCAAGTTGAGCGGGTATTTCATCCCACTTAATCATCCGCCTACGCTCCTTTACGCCCAGTAAAATCCGGATAACGCTCGCCACCTACGTATTACCGCGGCTGCTGGCGTAGTTAGCCGTCTTCCTCCTTGGGTACCGTCATTATCTTCCCCAAAGACAAGAGCTTTACGATCCGAAAACCTTCATCACTCACGCGGCGTTGCTGCATCAAAGGTTTCCCCATTGTGCAATATTCCCCACTGCTGCCTCCCGTAGAG
+
31$,2.*15-8--8-,),.464-.+.2894653237+%&'&/-(*0(0+701+/0.51(../+/6//.542-/1814574-2.++3,.143,,+*(&)''(+(4777922330,,,2+20.'$'/*+888<754-++,56892,+.2483020024022+2--3,+/))'*,/245699896323396331+*$#'&%)../*))%+.,13-+8<<+2500;-/,1+1,'+4/3/.$)&%*(')((()&+-62/+31179-+-,+%)(,(-'(+0-5*'(+,*.1,4//-2901.--5:2028489:3:1)(.25<93/46*,86;5.32)+05300100302*(*&&'261.-+(*,-+12*.,)*123461/.6../107577888647.),2-.,))-2.1-(.-/...,/11335($()*67619212;0+,-1+59.0/-+)(*'(+,$)%(),'0,9909042/1-44(&%+(+&*%.)39159146702//,-+4-/.-//3,&$'')2/6,0082+)*)/-4<:8611242666;---&%%%(++081-2.(+%'(,-4:8;514;/,'())#'*+.7//.600035<321-.,244*+3/2'),(*.*-*0,656.4.--121-'+*',,0*-../1,)+-*-4-%')+.6/*+*,/::8::7:;.-.4;65677+'*((%)/*).+++&-6297725:4*.021475*('(07-3-.-99:8:346779(2'2+/123-8))**'+./1993;9899-4325756;67/7)+3;76689675616<64198+.634355-*%()6-4')-15-,,'()*,-%+&((,19037.3.*/+12-.,*303/9*(/3)31106;027256.((,,2839367:668)*.,1885/7)()..64%'**3-/*..5168525*/4657://+&$*(.-,:/--+,(/+///242/.,0837/),('($&,*3.1.0-)/0-,.7299547234:.;;;,:8..928'()50870,,-011.-09;5472922994451&*--01//1;10/,+,./18+/12;6-596,,7*,,.20./+/3891'/,***+0.,29-*2*/'%
@19f67563-92a5-49f1-bbeb-46d2558b1149 ch=394 read=31492 start_time=2019-12-13T00:12:26Z barcode=BC01 runid=2c9cf7bc05858273f10e7d7ec552fc0bd742dc3e
CCGGTTACCCAGCCCGTTTAGACTTCACCCCAGTCATGGATCACAAAGTGGTAGCGCCCTCGAAGGTTAAGCTACCTCGCTTCTTTTACAGGCCTCCCCATGGTGTGACGGGCGGGTGTGTACAAAGGGGCCCAAAGGAACATCTATTCCGCAATGGCATTCACGGTGCGGTTATGGCGGTTGGGCTTCGTAGAGTCAGGGGATTTACCCGCAGGAACTCAATCCGGACTTCCACTGACGCCCGCACTTTATAGGGTCCGCTTGCTCCTCATGAGGTCAGCCTACTCTTTGTATGCGCCATTTAGCCAGCGCAGTGTTAGTAGCCCTGGTCGTAAGGCCGCGGTGACCGGTAATTACGCCTCCAGTTTGTCACTGGCGGGTTCCGGCCGGACCGCTGGCAACAAAGGATAAGGAGTTGCGCTTCGTTGCGGGACTTAACCCAACATTTCACAACACGAGCTGACGACAGCCATGCAGCACCTGTCTCACGGTTCCCGAAGGCACATTCTCATCTGAAAACTGTGGATGTCAAAGACCAGGGAGTAAGGTTCTTCGCGTTGCATCGAATTAAAACCACATGCTCCACCGCCTGCTGCGGGCCCAAATCAATTCATTTTGAGTTTTAACCCCTTGCGGCCCGTACTCCCAGGTGGTCGAGCTTAACACCCGTTAAGCTCCGGAAGCCACGCCTCAAAGGGGGACAACCTCCAAAGTCGAGCATCCGTTTACGGCCATTAAGGACTACCAGGGAGTATCCTAATCCTGTTTGCTCCCCACGCTTTTCCGCACCTGAGCGTCAGTCTTCGTCAAGGGGTGCCAGCCGCCGCCGAGTATCAAGATCTCCTGCGCGTTTCCACCGCTTCCACGCAAAGATTCCTACCCTCTACAGGACTCAAGCACGCAGAAATTAATCAGATGCAGTTCCCAGGTTGGGCCAGGGATTTCGCATCCTGACTTAAACAAACCACCGCCGTGCGCTTACGCCCAGTAGATTCCGATTAACGCCGCGCCCTCCATGTACCGCTGCTTTGCTGGCGCAGGGTTAGCCGGTGCTTCTTCGCCAGAATTGGCGATCAATGAGGCAAAGGTAATTGCTTTGCTCCCTTCCCTCCCCACTTTCAGAGAGTGGCACAGCGGGTAGCTATTTAGCGGCGAACGTCGGGCTTTGCCATTGTACAATATTCCCCGCTGCTTGCCTCCGGTAGGAACAATATCCAGCACCAAGCAGAAGGTTAACACAAAATTACGCCGACAACAATTTCCGGCGCAAGCCA
+
-()('.&+0*%&-+(&%'##'%-.767186/+-84/..6,,,*,-0-&,.4+(()'*-0-1(+)),17/-&&()/5.&%'+,)*/0-'(%+','%(75/*334/+&)),'68113+)**+,+/07**-1,/,*(,)+'(&))(%)&/)1,)+*41/73031/$%'()&'(&/,%'(**/'0,%&%&(,+%'%'&((.%,3/1((,(&(*((,)1-+(&)(/,*1(.+4*'(&,((#&$%$)+'%((),97'(')((+..(&'%#'+.))+%%&(,+)&(&'&('+++,0.))(&&)(++()/)&*/0,))')$'($+(%&%%*.2&%.5372655*0*1('*(('')%&$%%$&$$&$&'&*/*-49-)0/(*')'&(,*-,/)&).+0/;;;86041/0333<-2.8//'')'+/703())(&)-80//94/,+-/./941,749:12,,/.0+,,-/42-)*+++-'.5-30-,.--3:2650./-068892/,*-)2+.&*)19049173.(+30(,,,,0;22//-+/**/,1,+.,&((04)/+;04+((+).+&(*,6'+',--52)3/*+(0./+-,'+/*,3+,)'&&(,('''%((*+693:2&*47.-+(19<10)---+++)*+*.3)&1++-/63+..*,2-.+****+/+)'**)(+.,)(*-0.''')$)-''#&'+-/3),3//+&,*(.2,2,4-))32,)&*+,..00:5'*+)'&%,)*)',(*)(+1(.5-'&,,-.2')+*-&*(-.1+-,/65)#'(&39:++)')%-,)((()-.1.00//83+))*(*++%%$'&((*($(+',/%$$'%'*(+(----2/*(*()&)56/(%1.'*1.*,&)$)+8,'&)1*-+(,.)(-'(-)*,)+/(&'&%%&*/'**(&(&'&*+/-/12.*)+-60*(,)0)(,-+0$''*$1700',+/2/)**),-/21.070)/'+-$&(()+-'&(&$(*'/.&%)&$)+,0)((5-6-*))'%'%)(&)+*((%'&))''$'(('(&'',(()-)-.&)()%%#)(,(+.6-0:4.2-')$$($'$(&$'*-,1.++/,04((')&%3'()-2-+1183+.320)*525,%''(*')&(%%%&&#$$()'*%)+&%%&*&,/%$$%'&&).*))(***((&(%%%%$+3*,*-(0+)/117,*&*%$%$#$&&(+&'%%%(')'),*+*40)&('&2+*+'))%)&)+-).(((-4-,()&&''+,//)**$'&**(-+))($*%&$$$$
@cdc22169-3760-421f-8f0f-e9614708b47b ch=190 read=70783 start_time=2019-12-13T00:12:28Z barcode=BC01 runid=2c9cf7bc05858273f10e7d7ec552fc0bd742dc3e
CTCCTACGGGAGGCAGCAATGGGAATTTTTTCGGCAATGGGGAAACCCTGGCCGAGCAACGCCGCGTGAAGGAAGAAGGTTCCAGTTGTAAGCTTCTGTTATAAGGAAGAACAGCGGCTACAGGAAATGGTAGCCAGTGACGGTACTTTGATAAGCCACGGCTAACTACGTGCCAGCAGCCGCGGTATACGTAGGTGGCAAGCGTTATCGGGTGTGGGCGTAAAGGGAGCAGGCGGCGGCAAGGGTCTGAAAGCCTGAAGCAACTGGTAAGCCATAGAAACCAGGCAGCTAGAAGTGCAGGAGGATCGTGGAATTCCATGTGTAGCGGTGAAATGCGTGAATATGTGGAGGAACACCAGTGGCGAGGCGACGATCTGGCCTGCAACTGACGCTCCAGTCAGCGTGGGGAACAAATAGGATTAGATACCTAGTAGTCCACGCCGTAAACATTGAGTACTAAGTGTTGGATGTCAAAGTTCAGTGCTGCAGTTAACGCAATAAATTACTCCGCCTGGGTAAGTACGTTCGCAGAATGAAACTCAAAGGAATTGACGGGGCCCGCACAAGCGGTGGAGCGTAATGGTTTTAATTCGAAGCAACGCGAAGAACACCGGAGTCTTGACATACTCATAAAGGCTCCAGAGATGGAGGAATGGCTATATGAGATACAGGTGGTGCTATGGTTGTCGTCAGCTCGTGTCGTGAGATGTTGGGTTAAGTCCCGCAACGGGGCGCAACCCTTATCGTTAGTTACCATCATTAAGTTGGGGACTCTAGCGAGACTGCAGTGACAAGCTGGAGGAAGGCGGGGATGACGTCAAATCATCATGCCCCTTATGACCTGGGCTACACGTGCTACAATGGATGAATTGCAGAGGAAGCGAAGCCGCGAGGTGAAGCAAAACCCATAAAACCATTCTCAGTTCGGATTGTAGTCTGCAACTCGACTACATGAAGTTGGAATCATGCTTGAATCCAGCATGTCGCGGTGAATACGTTCTCGGGCCTTGTACACACCGCCCGTCACACCACGAGTTGATAACACCCGAAGCCGGTGGCTAACCGCAAGGAAGGAGCTGTCTAAGGTGGGATTGATGATTGGGGTAGCAGAATCGTAACAAGTAACCGG
+
01/)'*,,64,.-,/0+*$&'+)*+.6;:;-96:88;9600'*/+.;+()*-/+-*+.79478&'(+,+1,2),)/,1362+-(+0/*+**%')0*40900088*4.51344)0-//..2323*,2-./96000,&**-0.(')*--00().)+&)*./431..4033408241-013.7:2/2',*/083/.*,,3924601-:---1)'%-&+*5432116),1/).018:929/)+%)(,.32.,.+37.075,/*)'*'%'%'&,-(+1772/2913;97:8/////'())+3108-*/*)/038904/30385765243333;95550//1/%()..25+)--)2+-2179:000.50''',).::65876383:24457441-*&(()()+0)(&&(/0,3*,)02;:7)660/8--.229;)*+798950/0/27679;84*,+''*,-.8:679141514:897.9*+46:)+/343-3++.5/6/./08/-)&(&)*/05.13/00*&))(+.2404.+-,-07532:-/07/84++'-4495-(/01-70')).44451877/%')+0)++/70;;-266:7.4**-:9:77216//1*'+/.((()4.5...34001.,..7)/2128'()(*+831+)((*,&65558313323**,32942'2'&$%*)258335887/0000,*,268:97123,0'-)*2840**-1+*32(7(0.,,*+2*-+%)')+874<4/5008;8::85:44-8-279215541.)))*-2223613324779,044/-.)*,+0.(-1*/26::966:<92659918.2:8)/.+-+,352375442/')-/388./7//8:76.&$)&'(((-*)*,(++0..571.+,,,1*.-$*.592493./1:;66:559430',.6;29.11./3821+-+6,,,742**,-./7291.:07/853&-&''&)1942+*,,'*(.735)00-3/.(311:432&501*).+(,//205;525-.02143841434629233554+-()+,5038698576--64+*-.2,0-/'*%'((&*-*1-''4-61-1/-.++)+,584'%%,.,)*')-468884.--4:9:9:
@91d2e4cc-e98a-4897-b95b-ef1a55c9c889 ch=121 read=49495 start_time=2019-12-13T00:12:41Z barcode=BC01 runid=2c9cf7bc05858273f10e7d7ec552fc0bd742dc3e
CTCCTGGGAGGCAGCAGTGGGGAATATTGCACAATGGGGGAAACCCTGATGCAGCAACGCCGCGTGAGTGATGAAGGTTTCGGATCGTAAAGCTCTGTCTTTGGGAAGATAATGACGGTACGCACGCAGGAGGAAATACAGCTATTCGATGCCAGCAGCCGCGGTAATACGTAGGTGGCGAGCGTTATCAGTTTACTGGGCGTAAAGGGGCGTAGGCGGATGATTAAGTGGGATGTGAAATACCCGGGCTCAGCAGGTGCTGCATTTAAACTGGTTATCTAGAGTGCGGGAGAGAGTGGAATTCCTAGTGCCAGCGGTGAAATGCGTAGAGATTAGGAAGAACACGCAGTGGCAGCGACTCTCGGTTGTAACTGGCTTCAAGGGCTCGAAAGCGTGGGAGCAAACGGGATTAAGATACCTGGTAGTCCACGCCGTAAACGATGAATACTAGGTGTGGGGGGTTTCAGCACCTCCGTGCCGCCGCTAACGCATTAAGTATTCCGCCTGGGGTACGGTCGCAAGATTAAAACTCAAAGGTGTGGGGACCCGCACAAGTATGTGGGCATGTGGTTTAATTCGGAAACAACGCGAAAGACCTTACCTACACTTGACATCCCTTGCATTACTCTTAATCCGAGGAAATCCCTTCGGGGACAAGGTGACAGGCGGTGCATGGTTGTCGTCAGCTCGTGTCGTGAGATGTTGGGTTAAGTCCCGCAACGAGCGCAACCCTTGTCGTTAGTTACTACCATTAAGTTGAGGACTCTGGCAAGGACTGCCTGCGGTTGCTCCAGGAGGAAGGTGGGGATGACGTCAAATCATCACTATGGTGGCAAAGACTACACACGTGCTACAATGGCTGGTACAGAGATGCAATACCGTGAGGTGGAGCCAAACTTTAAAACCAGTCTCGGATTCGGATTGTAGGCTGAAACTCTCATACCATGAAGCTGGAGTTACTAGTAATCGCGAATCAGAATGTCGCAGTGAATACGTTCGGGTCTTGTACACACCGCCCGTCACACCATGAGAGTTGGCAATACCCGAAGTCCGTGAAGCTAACCGCAAAGGGAGGCAGCGGCCGAAGGTAAGTCAGCGATTGGGGTGAAATCGTAACAAAGGTAACCGG
+
,*/'&)(0&*-,.//,07.68*177050/./0186472-((,-,4-*++.12.+//8546;55860.--,-//.3.6/;//*/,./534;.,-0:964+*-*061*0/..*,))&..7.(*&'$)%/')-*+'*(*)--&//0-11+)',-5,))(%*(,*+-.+2(,(.-/02-,10.))55.900/6&*)96..4;862'%''&.21.,)++,676537/01:372708../01./8+**:5-)2/++.'%&$6400154410/'&-.,-9.34./155--.//5&7/**))())-.4.4*0))*120*+*,./30.')-+-0/13-,+*/,).3,1)'..+.&-))./80)+--.01/))$''.(+-0/&.'(),+)&-)&&(-),0,+,./+/)(&+:<9:(88,1,++),138;7.7534686*/-0851,11+(&+,,31*--',3,//11845.4;20/*,-093880289;689((*3-542).+1+&*'*327566),**&'(0310++,-30-5+4;;049879*0*-(&%,22*.3)))*-00-,***'(0)'(,),+2.6,',&+*')((%),-3,+*,-$'&++/+*/2-/1+(),+*23517.0000-2*'()(3-4.-7+('+*(+,(*;1194,27//049.7/118-265-862102162:122654--./2553674767668556081726,1184(*30(.**++.43.7:1,,()'&*..,-3./--2824666,5**(8.5302.(1--&/)+,*+24.-$('&')(***$)-',+'*,**29;35655666957400,/(%(,))&'+-,+/5),+..*...(*,,/352/1),-*('',(*/))(**22-4--,;96+*(*)006*+1099721:829;:6<878625(&%2*2,1&0.**&.112..5-**)&)%((++,,./.,,20+*')8))+-/524/.%'%&--26139889534&20.(02(72084%,/003611/1..)22/011)*.-1027931/,+,,7(6*+810-9/))2++-,--*+,'-./:19,+04,+02*-,-'()../.--.(,'*%*'/,131'/,.7942.+00,3/434-27*0826;7:61
@9e3109b6-cdf0-4727-b219-a1394c6fae74 ch=245 read=67851 start_time=2019-12-13T00:12:50Z barcode=BC01 runid=2c9cf7bc05858273f10e7d7ec552fc0bd742dc3e
CCGGTTACCTTGTTGCGGCTTCACTGATCACGAACCCGCCGTGGTAAGCGCCTCCGCACGGTTGGGCTACCTACTTCTGGCGAGACCCGCTCCCATGGTGTGACGGGCAGAGATTGTGTACTAACCGGAACGTATTCACCGCGGCATGCTGATCCGCGATTACTAGCGATTCCGACTTCCGCAGTCGAGTTGCAGACGCGATCCGGACTACGACTGGTTTTATGGGATTAGCTCCCCCTCGCGGGTTAGCGGCATATTGCCAGCCATTGTATGACGTGTAGCCCCACCTATAAGGGCCGCGGACTTGACGTCATCCCCACCTTCCTCCGGTTTGTCACCGGCAGTCTCATTAGGTGCTCAGCGCTGGATGTGGCAACTAATGACAAGGGGTTGCGCTCGTTGCGGGACTTAAGCAACATCACGACGCGAGCTGACTGACAGCCATGCAGCACCTGTGGTACGGTTCTCTTTCGAGCGCAGGTCATCTCTGGAAACTTCCTGCCATGTCAAGGTGGGTAAGGTTTTCGCGTTGCATCTAAACCACATCATCCACCGCTTGTGCAGGTCCCAAATCAATTCCTTTGAGTTTTCAACCTTGCGGCCGTATACGGGCGGTCAACTTCACGCGTTAGCTTCGTTACTGAGAGAAAACTAATTCCCAACAACCAGTTGACATCGTTTGGGCGTGGACTACCAGGGTATCTAATCCTGTTTGCTCCCGCTTTCGTGCATAGACGTCAGGTAGGCCCAGGAGTTACCTTCGCCATCGGTGTTCCTCCCGCATATCTACGCATTTCACTACTACGCGGAATTCTATCCCCTCTACCATTACTCTAGCCATGCAGTCACAAATGCAGTTCCCAGAGTTGAGGCCAGGATTTCACATCTGTATACGCAGCCGCCTGCGCACGCTTTACGCCAGTAATTCCGATTAACGCTCGCCCTACGTATTACGGCTGCTGGCACGTGGTTAGCCGAGTGCTTATTCTTGCAGTACCGTCATGGGCCCCTGTATTAGAAGACTTTTTCGTTTCCGTACAAGAAGCAGTTTACAACCAGAAGGCCTTCATCCTGCGCGGCATTGCTGGATCAGGCTTTCGCCAGTGTCCAAAATCCCCACTGCTGCTCCCGTAG
+
1,,)./)./6/)36(//',+4,-/--11/&,*+3/98*,884631,.(((02+0-((%+*506&2.-.-1))%&&*(''%()-.+46/(.-14(%(*/:98789596/'(+(&*+)-,20/*3.*/'-*022554<745924.:78879988798440-2.*)'(())*5:79478:,8,')'++.,+138-3(3%.&+-.10,00170)(+-08919:;,+./9,*1*'(').298//569*26-3%-(&'*#($-)+396.55/47211..--,0-,++1:8+'.(..163-772:''+)&&)0/038866/875,-.-+-/0--64269//+*)3,-650-1/)()())+*+-554-+-+,/)'32,)&--3///15000663---,,1,1133:83;34-84+'&%-'$,(,/687)*102&(&%((*+()%()9416920--,-0/4832-+*,*1+++3,/)5;**,*,&%'#'$)/++-2//3/,-().,010.38349.-*-(.,/5//18*0.::7256*/)))1//&23.59-,+,.-09/-4/.-3,*/03)2/-+02%('(,/10:5427:64,465+/*)-...-.6768/)%#%)(,*(*%*+,%+/4021//+-3-')+7772;/21,+)*&-373/16468666/418;7;69622).(*)*)+'(+0+7:5;544210&..)1)+,3013443/57*)3.5-'%&(47./7521*&'#(*.1$(+)().262',,%'*+%2619657<::2)+/-59-.//8)(.+/1779598:8:<41$'+,2('(&(,'.*0910//254.+.++/2)5))+./2326;6...%+00))&'&'&**.2:995**&(3-(','3-'2.(17..7865-'$&$'&'%'('./368000++&*)(+)($-'&$&#'),-520.014.1+')(*(,-*))0-.,2+),(+---33/.+)()-$-5.--35(%.,-+1-+7;180&-%01/65457252632630,..+/,)'*'')//788-928:*0/-/058+$)*&+%-41()*.(4.*'+*-/062;3995*)+-0//:232;555:;000,7:9:;;/)/)($.*-.)4::8/50/-$'&&)*)/.27)&/./
@9deb22b1-ae9c-4977-9c2b-e6c894eb294e ch=321 read=35549 start_time=2019-12-13T00:12:49Z barcode=BC01 runid=2c9cf7bc05858273f10e7d7ec552fc0bd742dc3e
TTGTGTACTTCGTTCAGTTACGTATTGCTGGTGGAAGAAGTTGTCGGTGTCTTTGTGTTAGCCTTTCTGGTGGTGCTCCCTACGGGAGGCAGCAGTAGAATATTGCACAATGGGCTGAAGCCTGATGCAGCCATGCCGCGTGTATGAAGAAGGCCTTCGGGTTATGTAAAGTACTTTCAGCGGGGAGGAGGGTAAAGTTAGCCACCTTTGCTCCATTGACGTTACCCGCAGAAAAACACCGGCTAACTCCGTGCCAGCAGCCGCGGTAATACGGAGAAGTGCAAGCGTTAATCAGATTACTGGAGGGCGTAAAGCGCACGCAGGCAGTTTTGTTAAGTCAGATGTGAAATCCCCGGGCTCAACCTGGAACTGCATCTGATACTGGCAAACTTGAGTCTCGTAGAGGGGTAAATTCCAGGTGTAGCGGTGAAATGCGCAGAGATCTGGAGGAGGAATACCGGTGGCGAGGCATTCCCCTGGACGAACTGACGCTCAGGTGCGAAAGCGTGGGGAGCAAACGGGATTAGATACCTGGTAGTCCACGCCGTAAACGATGTCGACAGGTTGTGCCCGCTTGAGCGTGGCTTCCGGAGCGCGCGTTAAGTCGACCGCCTGGGAGTACGGCCGCAAGGTTAAAACTCAAATGGTGACGGGGCCCGCACAAGCGGTGGAGCGTAATGGTTTTAATTCGATGCAACGCGAAAGAACCTTACCTGGTCTTGTTATCCACGGGAACTTTCAGAGATGGATTGGTGCCTTCGGGAACTGTGAGACAGGTGCTGCATGGCTGTCGTCAGCTCGTGTTGTAGTATTGGGTTCGCAACGAAGCGCAACCCTTATCCTTTGTTGCCAGCGGTCCGGCCGGGAACTCAAGGAGGCTGCAGTGATGAAACTGGAGGAAGGTGGGGATGACGTCAAGTCATCATGGCCCTTGATGGGCTACGATGCTACAATGAAAGCATACAAAGAAACTGACCTCGCGAGCAAAGCGGACCTCATAAGGGTGCGTCGTAGTCCCGGATTGAGTCTGCAACTCGACTCCATGAAGTCGGAATCGCGCTGTGTGTGGATCAGTACGGTGAATACGTTCCCGGGCCTTGTACACACCGCCCGTCACACCATGGGAGTGGGTTGCAAAAGAAGTAGGTAGCTTAACCTTCCGGGAGGGCGCTTACCACTTTGTATGATTCATGGCTGAGGGTGAAGTCGTAACAAAGGTAACCGG
+
%%+*(*.0276*,691-9*(&%(&-,+,385.,%''&((&+40.1,95542/8-*--+-%%'+(25,-3'1,(%%&&-2**,2.81.221656222).&-*,72**%&+)*07.-)%))&760.+,+**$**337:;25641200136&)+++.--//'-2/4./'$,++(/,/2:91,.1,,3.'.(%+)*+.73-1.,+0+(*1)4+$$$&%',/-+032:4291+(''-,+*.'+/5(0..,4/.0504577+11.0250.5,+,2+-/78-))'*+..,))-,:-6-21',))*)*653*'+*(,/153,-0.).$0')-9/72::0)2-/-/0650000--*3,).62*+2-,/8*+,1,,*././/.//2011648282133%(%%'&..,()/00/(+/5+.218018+)/(.*,'..288-27,+,)&+**))(4579:,+.'+.,1.../,2,,-((&(&&%#&/65.**2--660/*,-;9::8)53879),,+*-/4998,+).0:53&2.,6*-)4179;263215/4-%*)/3222450,&*-36.-.&.+,3/4.55/)+--)((%(*-601/1,+.%'&%&&'-*6,7-6.--,-,16141**(,+0/;270877-0173;:5/679;+)*'$(&0.6:,01+)/.32539,9468+,-&,'+,+42;<4-98;42354:96957,-2)))6,-4-,8<79..*/(&%%&)4+$&,0.+,,2:21'(),,236(1+*)7,29748-;79654221*//4-0//11125735-++,-8687*++,.78,7))$%'+(1,0.11.+%,+12..)*,833+59//1/155.8-*/+*261-1/983/3031.772632-2++,%((&))*%/../0(+2%+448.-0.4.4,)036-8880/0./0,/22:4,,+,3:*,)'')*0.-))*'(-/193333/+((+)-330856,&)+%'&')788712,*/139/),.747934/.17)1)))/0/54100.1/+/5+1*)&))+-73330/1455726%-')/.-*),----8:52+*'$%%'-3246,%&&)'53/032/967935.,//02-4/,**)*),/.28(+32/2*341734/)**,/*,:41577+&*('*-*-,-,--/414;:0:&.7.*,2+1+*.+*15,1076..'(,*2-+%&(),..&14*/-0...8435857:0,9-4:;;72
@f6668247-c5c3-4464-9e5a-fe5c6ec30e11 ch=408 read=16247 start_time=2019-12-13T00:13:10Z barcode=BC01 runid=2c9cf7bc05858273f10e7d7ec552fc0bd742dc3e
CTCCTACGGGAGGCAGCAGTGGGAATATTGCACAATGGGCGCAAACCTGATGCAGCCATGCCGCGTGTGAAGACCTTCCGGGTTGTATTACTTTCAGCGGGGAGGAAGGGAGTAAAGTTAATACCTTTGCTCATTGACGTTACCCGCAGAAAAACACCAGCTAACTCCGTGCCAGCAGCCATGATAATACGGAGGTGCAAGCGTTAATCAGATTACTGGGCGTAAAAGCGCACGCAGGCGGTTTGTTAAGTCAGATGTGAAATCCCCGGGCTCAACCTGGGAACTGCATCTGATACTGTAAACGAGTCTCGTAGGGGTAGAATTCCAGGTGTAGCGGTGAAATGCGTAGAGATCTGGAGGAATACCGGTAGGCAGCCCCTGGACGAACTGACGCTCAGGTGCGAAAGCGTGGGAGCAAACAGGATTAGATACCCTGGTAGTCCACGCCGTAAACGATGTCGACTTAGGTTGTGCCCTTGGGCGTGGCTGGAGCTAACGCGTTAAGTCGACCGCCGCAGGAATTACGGCCGCAAAGGTTAAAACTCAAATGAATTGACGTGACAAGCGGTGGAGCGTAATAATGGTTTAATTCGATGCAACGCGAAGAACCTTACCTGGTCTTGACATCCACGGAAGTTTTCAGAGATGAGAATGTGCCTTCGGGAACCGTGAGACAGGTGCTGCATGGCTGTCGTCAGCTCGTGTTGTGAAAGGAAATGTTGGGTTAAGTCCGCAGGCGCAACCCTTATCCTTTGTTGCCAGCGGTCGGCGGGAACTCAAAGGGAGACTGCCAGTGATAAACTGGAGGAAGGTGGGGATGACGTCAAGTCATCATAGCCCTTGACCAGGGCTACACGTGCTACAATGGCGCATACAAAGAGAAGCGACCTCGCGGTATAAGCGGACCTCATAAAGTGCGTCGTAGTCCGGATTGGAGTCTGCAACTCGACTCCATGAAGTCGGAATCGCTAGTAATCGTGGATCAGAATGCCACGGTGAATACGTTCCCGGCCTTGTACACCGCCCGTCACACCATGGGAGTGGGTTGCAAAAGAAGTAGGTAGCTTAACCTTCGGGAGGCGCTGCTTTGTGATTCATGACTGCCGTTGAAGTCGTAACAAGGTAACCGG
+
**-)*.139-+3,0(21%)+*,)),0-90*)*+5;738.,++.2)081899710%2-544::7++)''$&*&$-*)*,,-7627&(%&%&&**4+(*)+21+)-0+6-42%()/88.4020023;5<6136/*-,+,13/7--83*.-*,4/0,,+/2(/.-+7--.824,./*''&)/,(()),/70014/,,,(*-798:96830./*.*0-,-99;7845975***0611/1)*.+'*343+/:16-5:,.0740*.22-546.)00-351747258:2:2377734+++,,1.-'*-(--*+*-.168-0'5*00.305/6'(7:61)+.24;93+63,.4971/../489:91000323662+(''.+))6:3+,/-,,*(2.10..'())(1644-+1)'-*7415/)).8;4808/-1.*,1547;5018:64/51*,048213;7/.-.-9880*&&%*+)32/.07-*2(.4**+/+(&()()+-.2-..,/222/765577./-#&'+'.*/0/2278/,-.1*0/5:4::6551/97161918/*)'$$%&'.(,(.+3-(*+'-+)*&%()//594:3:/(&0.210322-.4+-2561501:66,,((((',/-0--/3/.-*-<<;1,+)*+76-,1-,/0-23228*5898:;58-(,+..47766711-//76/.31089513342///3---*.('&*+-,4/:.1117580.62','(+)$+.11:211..26.99,,0.194-2070-+.).0(+*//8(5,..-%)'//$16+.,+,.3<;9981,.-(0-3118;47643767615.27793)+&/13*(+*,2<16567+))(().101/2+6,,4213330624)&'%'((,003:8957,,&()/2&0.42/,,-/35:0356::976788-8'3*+/-.))*+01783522131357979233003.82828*/.22328343979,*,))0992,**,,64/.:67:689/,(''(()1*-,2/1863;6110-/13:7802.**,,101720097,%)((*-,.1/,*/,9,28293+8+(-+)%'%%*,5,-6669;9880-,,,17359282011'+)3379.806;9;75
@1fa0569e-ce56-4c25-8344-dcaf65c75334 ch=49 read=45067 start_time=2019-12-13T00:13:24Z barcode=BC01 runid=2c9cf7bc05858273f10e7d7ec552fc0bd742dc3e
CTCCTACGGGAGGGCGCAGTGGGGAATATTGCACAATGGGGAAACCTGATGCAGCAACGCCGCGTGAGTGATGAAGGTTTTCCGGATCGTAAAGCTCTGTGCTTTGGAAGATATTGGCCGGTACCCAGGAGGAAATACGGCTAACTACGTGCCAGCAGCCGCGGTATTACGTAGGTGGCGGCGTTATCCGGATTTACTGGGCGTAAAGGGCGTGGGCGGATGATTGGGATGTGAAATGCAGGCTCAGCAGGTGCTGCATTCCAAACTGGTTGCTATCTAGAGTGCGGGGAAGAGGAGAGTGGAATTCCCTAGTGCTTGGCGGTGAAATGCGTAGAATTAGGAAGAACACACCAATGGCGAGAAACTCTCTGGACTGTAACTGACTGAGGCTCGAAGCGTGGGGAGCAAACAAGTTAGATACCCTGGTAGTCCGCGCCGTAAAGTGATAGATACTAGGTGTGGGGTTTCAACACCTCCCGTGCCGCCGCTAGCATTAAGTATTCCGCCACCAGGAGTACGGTCGCAAGATTAAAACTCAAAGGAATTGACGGGGACCCTTTTATTGCTTGGAGCATGTGGTTTAATTCGAAGCAACGCGAGAACCTTACCTACACTTGACATCCCTTGCATTACTCTTAATCGAGGGAAATCCTTCGGGGACAAGGTGACAGGTGGTGCATGGTTATCAGCTCGTGTCGTGAGATGTTGGGTTAAGTCCCGCAGCAGGCGCAACCCTTGTCGTTAGTTACTACCATTAAGTTGAGGACTCTAGCGAGACTGGGTTAACCAGGAGGAAGGTGGGGATGACGTCAAATCATCATGCCCCTTATGTGTAGGGCTACACGTGCTACAATGAAACGGTACAGAGATGCAATGCCGCGAGGTGGAGCCAAACTTAAAACCAGTCTCAGTTCGGATTGTAGGCTGAAACTCGCCTACATGAAGCTGGAAGTTACTAGTAATCGCGAATCAGAATGTCGCGGTGAATACGTTCCCGGAGTCACACCGCCCGTCACACACCATGAGAGTTGGCAATACCCGAAGTCCGTGAGCTAACACCAAGGAGGCAGCGGCCGAAGGTAGGGTCAGCGATTGAGACAGAGAATCGTAACAAGGTAACCGG
+
,.0*)-0.3/(*2+359646&.//,34%4&()-)0++11-')*+-3)),0.,,*,.2//0-++*''%''+,./0024,965-..3/::653;++/26530((,,,11'.)-.'.(,')')+'(0(''-.)+(+/,,.//1/0155404+.++.223+++3+-(*)**))+147.90-:/.2-06;717.//&1/'&.*,3577:1-)***''+&4411:886-1*--9.,*'&(20.'/%+,.-1'$%$02/1288829:*,-119:7,-,'%)',.-.++./03&23***'%(*)'&*-1.5.5./5+**521'-).-0030+,//()*&'%&(*-,'02.('))./..03.3/.60,+%&''&&(10135110,,)+*+,),*+)3733***(&)*7010)'',57*1*(')0..2659;--8:775054&,-/..,32*$((*+*(-155660:69/4550+751,.,-18/92))0256239//+*',,+028*.374/(%'%%*&+2,**,,+4+,+,0/-+*8*5;;:0../3*.**-.152503:6145)$)+-$)*&%().++,-31.-.3/::1857-()'$).%*'%&'&',*'+''-4+--*+,0.(154/1*-0-.+2+**,+50////&')-**,.+22184*25)-126.80105032347200115//*()1(+-125607889611121/9&/0/73;./60%%%'&,,.8946333:3-6/112393228232-6911;5320.+*/-6563*)*)&&*%)'%)+2+1*..03-+3,192931593167888:;;<833275-/,**)**0++,/013476283/*+)*08884553.-.(''4./1++++,;::9;877655/,,*))..0.92<85091;;92/213634569983:-20-,05741/,90/1:8:9756791420/884+)),:...&24/700-0..510-*,878772129533:7-6146/(').')+,*,)/6409://810-,*-4+)))('*//2./.7///:))+,,,/%(('&0-*+&)(.,0-(3)1524460804+*(*---,41-.-01321-*'&(+,,-))+*,425:75:(2/15/-.4
@bf5728ca-0954-442a-8d6e-ecef4d80b279 ch=69 read=44297 start_time=2019-12-13T00:13:18Z barcode=BC01 runid=2c9cf7bc05858273f10e7d7ec552fc0bd742dc3e
CCGGTTACCTTATTTACGACTTCACCCCAATCATCTATCCCACCTTAGGCGGCTGGCTCCTTGCGGTTACCTCACCGACTTCGGGTGTTACAAACTCTCGTGGTGTGACCCGGGCGGTGTACCAAGGCCAGGAACGTATTCGCGTGCTGATCCGCGATTACTAGCGATTCCGACTTCATGTAGGCGAGTTGCGGCCACAATCCGAACTGAGACTGGCTTTAAGAGATTGGCTTGCCGTCACCGGCTTGCGACTCGTTGTACCAACCATTGTAGCACGTGTGTAGCCCAGGTCATAAAGGGGCATGATGATTTGACAGCGTCATCCCCACCTTCCTCCAGTTTTATTACCGGCAGTCTCGCTAAGAGTGCCCAACTAAATGATGGCAACTAACAATAGGGGTTGCGCTCGTTGCCGGGACTTAACCAACATCTCACGACATTTGGCGACAACCATGCACCACCTGTCACCTCTGTCCCGAAGGAAATCTCTATCTCTAGAGGTCAGAGGGATGTCAAGTTCCTAGTAAGGTTCTTCGCGTTACTTCGAATTAAAGCCGTGCCACCTTTGTGCGGAGCCCCGTCAATTCCTTTGAGTTTCAACCTTGCGGTCGGCTCCCCAGGCGGAGTGCTTAATGCGTTAGCTGCGGCACTAAACCCCGGAAAGGGGTCTAACACTAGCACTCATCTTACGGCGTGGACTACCAGGGTATCTAATCCTGTTTGCTCCCCACGCTTTCCGAGCCTCAGCGTCAGTTACAGCCAGAGAGCCGCTTTCGCCACCGGGTGTTCCTCCATATATCGCATTTCACCGCTACGCCCAAATTCCACTCTCCTCTTGCACTCCAAGTTAAACGGTTTTAAAGCGTACTATGGATTTAGGCCCGCAGCCTTTAACTTCAGACATCTAACCACCTGCGCTCGCTTTACGCCCAATAAATCCGGACAACGCTCGGGACCTACGTATTACCGCGGCTGCTGGCACGTAGTTAACCGTCCCTTCTGGTAAGATACCGTCTGCAGTGTGAACTTTCCACTCTCACACTCGTTCTTCTCTTACAGCAGAGCTTTACGATCCTTCTTCACTCACGCGGCGTTGCTCGGTCAGACTTCCGTCCATTGCCGAAGATTCCCACTGCTGCCTCCCGTAGGAACAATATCCAGCACCAACAGAAGGTTAACACAAAGACACCAGAGCAATAATACGTAACCCATA
+
47170922828,27.+01057<54.:;1+137755...53-*0*0+)2024:776:667+6*&*&)1,%.9560143,127.-86-,/0,-2800/,(..045752)(''((02/--,(*(.'5,0.61&-..(*78,0&%%%'..3/--.3913455:323.---,5968545898*,+,,00*)&**/*%$#&'(),,,.'(**,,,-.6-,+4,3:81,()))/-*3-/8.487985793:014,00-245/7-+-/035'8<415/**,*%)()).*)+,08.,1;99((((')*84/5.-...78<//*5*,../69826:2/59:5841.0*.-;;2,8..82'//)233/-++++/*,+0,,(&1/124;0/-0,2++-+-/175372*,2/,0:057869,7--10+867635/-&%.-12220/+-/*1.02+,&/1/27;8;-5'**.75974055%()&)58143'&.*(%.)(//33543,,**()*.,4551/0729875/,'%&().)%),*,*0.;78<878111*.1;8/*+*,).0&/.%$%,)'.(*+()44755'*/34+*,2485;+&(+)+248<:9643.2-,*2-,,/910+895,5;97-+,,,.-9-;123327/-./('+5/7111:76881--.1&*1./.2.021*-,++..0552.)*($(*--../9./7/6.-*%&'+-0,-./99//2;3,,&,66-$)*+.;6.++)72818,,044;471+)('#&%&&''*+07,,+411(*.'.0.1+)+,5:4-0767,-&'*'+24;4--0726)**&('&&%0+701,-,+*+))*)*(.-00//.,-020051.4-68/.52/02..-,+1.4%0+)'),+-((-+-0,(+,-*)5+10))**.//5761',3/5678:40/363052000.601541.124274796633&7930-**,,036646:43375588732.(+-2/0506-1/2/43)):*,9,,48345287666643./0/..662+::,7/220))%(%*+.5,:,-:98181.+.%+-,,-.-75)+&$(*'&*(1:-')(+0202+7787;810+,*+./02::6::12461170570,++-/3/20%(((*,/05+57))732,*(--3342:(&(*+393232,/1-30839.(,+1/,+.(,(&),(.-)%*(,+11,,%('%##%
@d142d7ea-0e30-42c2-88d7-8bc59b6929f2 ch=131 read=43325 start_time=2019-12-13T00:13:40Z barcode=BC01 runid=2c9cf7bc05858273f10e7d7ec552fc0bd742dc3e
TTCGGTACTTCGTTCAGTTACGTATTGCTGTTGGGGACTCTGGCAGGACGCTGCCAGTGTCAAAAGCTGGAGGAAGGCGGGGATGACGTCAAATCATCATGCCCCTTATGACCTGGGCTACACGTGCTACAATGGATGGTGCAGAGGGAAGCCGCGAGGTGAAAGCAAAACCCATAAAAAACCATTCTCAGTTCGGATTGTAGTCTGCAACTCGGCTACATGAAGTTGGAATCGCTAGTAATCGCGAATCAGCATGTCGCGGTGAATACGTTCTCGGGCCTTGTACACACCGCCCGTCACACCACGAGAGTTGATAACTTACCCGAAGCCGGTGGCCTAACCGCAAGGAAGGGCTGTCTAAGGTGGGATTGATGATTGAAGAGTTGAAGTCGTAACAAAGGTAACCGG
+
)"#%$&&++8.4692270;/0/85/800097<39;636444%/-,/4*.,..54966699+85.'')-.,+0)+2-1.-9:0488898988:946466352/;8-,732//1705/+..4/)+,-075,2/5/1878587779+'12()*'(25753/23/6.((0-;;2/<8348/;8;.;:::<879235:518-4.+.54975503..-/'&/*,.13.)-)0.908:7815*))+2/...-//424/.//1//0013:6621*$((5;6466:88729//./&0-1:88<:6674534:.44,*)+90.-**'(&%(.4+)../8:6774805'(0,.)-++/+1..54.+)*+*25,6/5:9.--),-,*/6.+.'&(,**/6011678:814)++*+3087-
@b0df5df4-7627-481c-917c-412726db25e0 ch=106 read=58470 start_time=2019-12-13T00:13:37Z barcode=BC01 runid=2c9cf7bc05858273f10e7d7ec552fc0bd742dc3e
CTCCTACAGGAGGCAGCAGTGGGAATATTGCACAATGGGGGGAACCCTGATGCAGCAACGCCGCGTGGTAGTGAAAGGGTTTTCCGGATCGTGGCTCTGTCTTTGGGAAGATGACGGTACCCAGGAGGAAGCCACGGCTAACTACGTGCCAGCAGCCGCCAATACGTAGGTGGCGAGCGTTATCGGATTTACTGGGCGTAAAGGGCGTAGGCGGATGATTAAGTAGGATGTAAATACCAGGCTCAACTTGGGTACTGCATTCCAAACTGGTTATCTAGAGTGCGGAGAGGAGAGTGGAATTCCTAGTGTAGCGGTGAAATGCGTGAATTGGAAGAATTACCGATGGCGAAGTGGACTGTAACTGACGCTGAGGCTCGAAAGCGTGGGGAGCAAACGGGATTAGATACCCTGGTAGTCCACGCCGTGAAGCGATGAATACTGGAGTGGTAAGAGTTTCAACACCTCCCGTGCCGCCGCTAACGCATTAAGTATTCCGCCTGGGGTACGGTCGCAAGATTAAAACTCAAAGGAATTGACAGGGGACCCGCACAAGTAGCGGAGCATGGTTTAATTCGAAGCAACGCGAAGAACCTTACACTTGACATCCTTGCATTATGTAATCGAGGAAATCCCTTCGGGGTTAAAGGTGACAGGTGGTGCATGGTTGTCGTCAGCTCGTCGTGAGATGTTGGGTTAAGTCACCAACGAGCGCAACCCTTATCGTTAGTTACTACCATTAAGTTGAGGACTCTAGCGGACTGCCTGGGTTAACCAGGAGGAAGAGTGGGGATGACGTCATGCCTTATGTGTAGGGCTGCACGTGCTACAATGGCTAGTACAAGAGAGAGATGCAATACCGTGAGTGGGCCAAACTTTAAAAACCAGTCTCAGTTCAGTTGTAGGCAGAAACTCGCCTACATGAAGCTGGAGTTACTGGTAATCGCGAATCAGAATGTCGCGGTGAATAGAACCGGGTCTTTACACACCGCCCGTCACACCATGAGAGTTGGCAATACCCGAAGTCCGTGAGCTAACCGCAAAGGAGGCAGCGGCGAAGGTAAGTCCAGCGGTGAAGTGAAGTCGTAACAAGGTAACCGG
+
*203-./&13*,0,&--*14381*/+)-1+-*-/8449732,+308*,.8:9:67758667;667,2**',2+)3*),*.77--+3223/)&%()*566705805:-))(),(0255.)/'(%1.-1-+3-.3',16230100.53757:662,032%&$,('(*((,0,)4++'*-02-;-*/),*/89..2-*%$#+/50+3,4..-1644;9;:1503-+*$(-5674155/%36(-**+8/8./0+7,,%875768680684679435-,,,,+-/02461/,(+.))')).,6,7+6'),465,+*)3--.16/.,65/%%%*&/(1+'*((+'.*'#,(-*(((#$'&*,38-8-+,001...,(,+*,.)))&&(+:83:.)+-6:*7%-3).3--.2(24,+043,/503+--3312&*(&',,/24:9676*,$&*)1/.-*%+1:06(1/025067*,9888..8/3+/)((0+/./.()+.932/42)+,-(++/-424043-*+.+4304./742+-+0034200%'),2+2<7//-3.)*+-4444+,--02-.:97:9;9-.(&)8543321722.0')%%'''-+22//..,(,+-+5/*+%*(2,2+'''))((2;).;6-.1')(/63*4,//2+1535897777).5/,-4/..%('))&*,(++)+,//1;4544530--/$(%0)6+*+**,/'(,()(',0+10.+4.--4*2,*-.1*)*++)1.6453,('&'**,68:::8:-4-5,6/3.-)),),'&'+*1:845340+//-2-73'+10122&*+0.)*#&%&+-17989:;99:66&0/043+))(('++2.+/.1156,0,)'()+++++:;:95;928;:..8-00:9:+459556*:(&$%$'#&)-(-2./700.3331/-)(*;:///;10126-6---543/:58,.1;432317162,+7.('%$)'-151(('%%&**),2.27722/+,+18.10-+)*2160..:/-.7*()'&+-323440103374-248)1*+*-**,+-,+)+,(+(,%'')'((++&/(')%,+,.*.1(/*)*++(+(1:700,
@f2fa3f20-1515-4312-ac4a-01fbdce6493a ch=183 read=79045 start_time=2019-12-13T00:13:53Z barcode=BC01 runid=2c9cf7bc05858273f10e7d7ec552fc0bd742dc3e
CTCTGGGAGGCAGCAGTGGGGAATATTCTTATTGCGCAATGGGGCAACCCCTGGCGCAGCTATGCGTGGTAGAAGGCCTTCGGGTTGTAAAGAGTTCTTTCCAGTACTTGAGGAAGGCATTTGGTTTAATGAGCTAGGTGATTGACGTTAACTACAGAAGAAGCGCAGCCTAACTCCGTGCTAAGCGCGGTAATACGGAAGTGCGAGCGTTAATCGGAATAACAGATGTAAAGGGCGCAGGCGGTGACTTAGTGAGGTGTGGCAAGCGGGCTTAACCTGGGAATCGCATTTCCTTACTGGGTCGCTAAGTACTTTAGGGAGGGTAGAATTCCCTGTGGCGGTGAAATACGTAGAGATGTGGAGGAGGAATACTGAAGGCGACCCCTTGGGAATATACTGACGCTCATGTGTGCGAAAGCGTGGGGAGCAAACAGGATTGAATACCCTGGTAGTCCACGCTGTAAACGATGTCGATTTGGGAGTTGAGCTTTAAGTTTGGCGCCCGTAGCTAACGTGATAAATCGACCGCACAGAAGTACGGCCGCAAGGTTAAAACTCAAATGAATTGACGGGGGGCCCGCACAGGGTGGAGCATGTGGTTTAATTCGATGATGCAACGCGAAGAACGCCTACTCTTGACATCCAGAACTTTCCAGAGATGGATTGGTGCCTTCGGAAGGCTCTGAGACAGGTGCTGCATGGCTGTGCGTCGAAAACCTCGTGTTGTGAAATGTTGGGTTAAGTCCGCAGCAGGCGCAACCCCTTATCGCTGTTGCCAGCGATTAGGTCAGGAACTCAAAGAGACTTTAACCGGTGATAAACCGGAGGAAGGTGGGGATGACGTCAAGTCATCACTTGGCCCTCTGAGTAGAGGCTACACGTGCTACAATGGCGTATGCAGAGGGCGATAGTGCGGCTGGGCGAATCTCACAAAAGTCGAAGATCAAGTTAGGTCTGCAACTCGACTCCACTTAAAGTCGGAGATCGCTAGTAATCGCAAATCAGAGAATGTTGCGGTGAACCGTTTCCCGGAGCCCATACACACCGCCCACGTCACACCATGGGGTGGGTTGTACCAGAGTGATGAATAAGCTTAACCTTTTGGAGGGGCGTTTACCACGGTGATTCGCATGACTGGGGTGAAGTCGTAACAAGGTAACCGG
+
'%')+*0(+1/037558457,)-+),-&++'**(&)*.562577-0(6-1*&(')&**,.1//++)%&&'$%('''*0/;2,3.1.)*()(&')-3169.0'')0*$$$&&((''*2.08;9,61:,2+*'*%0320700066/(....0,+,%*'&,0'*+*,01(++%%))))+*-6.0%((%%%',4,4-,*0.)/((*75//1119474+-),*4/.()&'$%#$).+'/.)&/%-6,4-*),(+).'1/0/1.+''*)+/).(,.)*,2.4;6778,831%'%+6,/&3'),0-*-+20450&%''+59,)+.)'10*+%&)(+,./)%%%&(')-),,1*&)*++%&()-//010,/,'*,*1-(&%'&+&($&'./4/(*-5,3300/,+++)*%**2+,**)++-'(*('(//-(0/),./;/:051*1,%&50339000633296412254778;3.-*)'+*/*2/*,0-*)/+,+)*,23200.84,0+,,42/24444435330456;/.-12//'(%&'&,)$+&,+3816786594;1::605769/-*(04---2*//+4+,50,+-()''(*/4,./.524589<;5859.($--./13:4946/02(&*+',)&%**)/+)('&(,()+,*).702)&')+.269-5/6/632/021+4)&*,,76651/00/3::;;;-+%%(()*3)%%',4,,--,(,).04.8.+-41992017-.(+-7-517/)*.&1&&23+5,'/85*+0).2&'2*//+.;5654081&554,&+(+/08829+*&+(++(''%/,190..03;757//-1(+()+)+-6949989850-/*-.-0.$((%*(20)'%%%%%%''&+,32**$&'*+-/3419429*)&&'),6/-*--.,(1./1/+*,++80(++/953+)(*./*($&&$&((((*&&(+-&*'(),97/0///78893/))-*2+(*./(5(&.13*-.--/486703496.0+)(')+-+20/0050,((&)),1(.31)/&$**''(*,+++,3/+51%(,./+,+/5'1+*)/)'-/2401358(&'&''&*))655-,+,-3/3829;.11-235;/16:6*.,(-,+/+*5/+$($(*),-487,+,0+)*+/139887,7/7;9;98
@bb783b18-56c5-4406-ae49-71cb23a8064f ch=3 read=23374 start_time=2019-12-13T00:13:51Z barcode=BC01 runid=2c9cf7bc05858273f10e7d7ec552fc0bd742dc3e
CCGGTTACCTTGTTGACTTCACCCAGTCGCTTGAATCCCTACCAAAGTGGTAAGCGCCCTCCCGAAAGGTTAAGCTACCTACTTCTTTGCAACCCACTCTTCCTTGGTGTGACGGGCGGTGTACAAGGCCCGGGAACGTATTCACCGTGGCATTCTGATCACGATTACTAGCGATTCCGGCTTCACCATGGGTCAGGTTGCAGACTCAATCCGGACTACGACGCACTTTATGAGGTCCGCTTGCTCTCGCGAGGTCGCTTCTCTTTGTATGCGCCATTGTAGCACGTGTGTAGCCCTGGTCGTAGGGGCCATGATGACTTGACGTCATCCCACCTTCCTCAGTTTATCACTGGCAGTCTCTGAGTTCCCGGCCGGACCGCTGGCAACAAAGGATAAGGATTGCGCTCGTTGCGGGACTTAACCCAACATTTCACAACACGAGCTGACGACAGCCATGCAGCACCTGTCTCACGGTTCCCGAGGCACATTCTCATCTCTGAAAACTTCCGTGGATGTCAGACCAGGTAAGGTTCTTCGCGTTGCATCGAATTAAACCATGCTCCACCGCTTGTGCGGGCCCGTCAGTCATTTGAGTTTTTAACCTTGCGGCCGTACTCCCCAGGCAGTCGACTTAACGCGTTAGCTCCGGAAGCCACGCCTCAGGGCACAACCTCCAAGTCGACATCGTTTACGGCGTGGACTACCAGGGTATCTAATCTGTTTGCTCCCCACGCTTTCGCACCTGAGCGTCAGTCTTCGTCAGAGGCCGCCTTCGCCACCGGTATTCACTCCAGATCTCTACGCATTTCACCGCTACACCTGGAATTCTACCCCCCCTCTACGAGACTCAAGCTTGCCGGTATCGGTGTTCAGGTTGGGCGGGGATTTCACATCTGACTTAACAAACCGCCTGCGTGCGGCTTTACGCCCAGTAATTCCGATTAACGCTTGCACCTCTACCGTATTACCGCGGCTGCTGGCACGGGTTAGCCAGTGCTTCTTCTGCAGGTAACGTCAATGAGCAAAGGTATTAACTTTACTCCCTTCCTCCCCGCTGAAAGTACTTTACAACCAGAGGCCCTTCTTCATACACGCGGCATGGCTGCATCAGGCTTACGCCCATTGTACCAATATTCCCCACTGCTGCCTCCCGTAGG
+
371,/6+,2.5+./-+12:303:.*-64&&$$*)-,*/'&%/)047-,-5660--).0)(+/,+,3+(-09492577::6(//9/5:3,--*.72'((($')%)(1+933673+/,06,+)((449697)(*5413,-,-.:3./75:5<444<:,+++,)*-0.9..-+-/127:5*((,-1-%&&'(+/(('%).08+-),+-023;764575871033666-/-85--1/5420+((.-**///1)),+)/.1/2373831:5.1564446;.:-+*,23/0///2*&*+,;502;:7%/$(0262721/-,*(%(**,48899);5,)586135-/0.44/-31//0,*)).00/../149:88**((&1,49:6752513967;..4/:/3.,)9*'-),/1,8)'+'-853331*-00+2+25;6/..-30/0.)+*+++05+/-.9/6522%110281101++),/99;07-*()*4&224;5786888712//--*-51;978;87+*'((&)4,05/-*1/30.2/.3864823385)(*-*1-2-0..,//0.*..++-/,1./46-64)(--,&1*+49:0-2/7<81+91.3.,-0/-3'-),,499/)228&.-1,/0191:155.6.-*/1242-/,*2:1320760-*7),,.474:/8+3+011/(/.046389(,-/.+./6005247/84,+,///,&24365<;24049;3(.+,/;2302(100120596401//090605(($+)+3,04/688<;129-98537*%').***-//188.75776<6324;3665759:83)5*8-84374455/.046665677787//(+,.,38&(0+*,&**%',3,/+0()**)&*14+/62,*,./4,-..*)1957756;4684575810-(%''&&*/1-)).0477879./.7.702/21/0045*++***)./0:12:4122230887:2'0)++)21159%6/-.8/::<7665&7536:9798150.+*-35-,.-./-+%(&'&$'*3:,3;83/0:;8),6-14+*+**.1,&+-+-2&')+./9,17--3-.964-/((--+.0.22218808*,6411%((7:.-/:.-'.(-+76727233$'((--*58+8:()6++(
@475c48de-0440-4300-a47c-4bcaee9bda84 ch=148 read=42935 start_time=2019-12-13T00:13:50Z barcode=BC01 runid=2c9cf7bc05858273f10e7d7ec552fc0bd742dc3e
TTGTTGTAGCGTTCAGTTGCGTATTGCTCCTTTCTGTTAGTTGCTGATATTGCTCCACGGGAGCAGCAGTGGGGAATATTGCACAATGGGCTGAAGCCTGATGCAACCATGCCGCGTGTATGAAGAAGGCCTTCGGGTTGCTAAAGTACTTTCAGCGGAGGAGGAAGGGAGTAAAGTTAATACCTTTGCTCATTGACGTTACCCGCAGAAGAAGCACCGGCCCCAACTCCGTGCCAGCAGCCGCGGTAATACGGAGGTGCAAGCGTTAATCGGAATTACTGGGCGTAAAAGCGCACGCAGGCGGTTTTGTTAAGTCAGATGTAATCCGGGCTCAACCTGGGAACTGCATCTGATACTGGCAAGCGAGTCTCGTAGAATTCCAGGTGTAGCGGTGAAATGCGTAGAGATCTGGAGGAATACCGGTGGCGGCCCCTGGACGAAGACTGACGCTCCAGGTGTGCAGCGTGGGGAGCAAACAGGATTAGATACCCTGGTAGTCCACGCCGTAAGCGATGTCGACTTGGAGGTTGTGCCCGCCCAGGGGCGTGGCTTCCGGAGCTAGCGTTAAGTCGACCGCCTGGGAATTACGGCCGCAGGTTAAAACTCAAATGAATTGACGGGGGGCCCGCACAAGCGGTGGGCATGTGGTTTAATTCGATGCAACGCGAAAGAACCTTACCTGGTCTTGACATCCACGGAAGTTTTCAGAGATGATGTGCCTTCGGGAACCGTGAGACAGGTGCTGCATGGCTGTCGTCAGCTCGTGTTGTGAAATGTTGGGTTAAGATCCCGCAACAGGCGCAACCCTTATCGCTGTTGCCAGCGGTGGCCGGAACTCAAAGGAGACTGCGGTGATAAACTGGAGGAAGATTGAAGCGTCAAGTCATCATGGCCCCTTGACCAGGGCTACACGTGCTACAATGGCGCATACAAAGAGAAGCGACCTCGCGAGCAAGCCGGACCTCATAAAGTGCGTCGTGGTGGTTGGAGTCTGCAACTCGACTCCATGAAGTCGGAGATCGCTAGTAATCGTGGATCCAGAATGCCACGGTGAATACGTTCCCGGGCCTTGTACACACCACCCGATACACCATGGGAGTGGGTTGCAAAGAAATTAGGTAGCTTAACCTTCGGGGAGGGCGCTTACCACTTTGTGATTCATGACTGGGGTGAAGTCGTAACACAAAAGGTAACCGG
+
$&)%(%(%'(),)&&+/*&$()&(++,,+-)/8//0',%'+*+/:111'0**,)2((,-47++*(33%+-&1*%*++'/,,.031:21*,)%&0*+7;5//0/05)2524-67*+/5561.-.,',)(-+0517'.2251.06<6.0,*10+,%*)(*$(('1,/3+5/'**/33./302.//--60/888-...+111:55<3483/1-*,.)+.8/6,/''$6(*,356999;333/027-0(/0,5-).%2,/30256846427/6./(--)0*0129<:973:38*)*-4564/,..,(2582,-7.;0,-533340(*0*-+,798::3,02.0-+,'(/../110--../.:,+42(.)&&'$'#*%$)'.,.33.610-'&))3112+44*+-982/*+,.1188330..(&,(*+&'$%&/0873*-853'(+),/00002./-.-271-(*)+)*.4,,6**/00:+0*59.0,+,4879;./06210-46%*/296669%0.,-.2881-2-1./00/9+.+*75'()('(+,1../5:237/0,3+*+'%&((9181//7457:36:0/5+(&(')*021('),*5.89;:541,&).()-225257236:4.-40,,*/../--,+1643551/13294,9-18)+-009965/-20''*/./--*-/,/0.123,*('(/,+-17,3./9:33,((+,+-.+%2(+83880:9031:694,02503579::998:7<::9::778-.//045/7-)&))+5,31;19/0-+*&&).1+*34.8/07769705;3+/246'(+',*)1966857../.1/401../.7+0)&('+'**&('&))*.:999.+6-,30)/+),*))752+0*.4797(&(*/60()--/2:098++*)((*.1242/042448657678997+((&)*)*97582+++*+,,07+,(5.64876,,15).96:9:7'2('(''&+0*-./443432356230/0/)((,+(+.)2)&*00&(&%'/-+*++,8;:93***+)''*(&,(31().-*83578*(./03837+0/0...01)31)&$&',-/5/4,5/++,+568;-8/6+&))(*,+-2,.&&%$1)225;6073*'-31,-11202.-.366-/./253---/10--.'(*6///72430,+).3/*+,+-4/83:
@5b369aa0-9a77-42b2-bd6b-edf214f5a26e ch=123 read=60453 start_time=2019-12-13T00:13:46Z barcode=BC01 runid=2c9cf7bc05858273f10e7d7ec552fc0bd742dc3e
CTCCGGGCAGCAGTAGGGGAATTTTCGGCAATGGAAACCCTGACCGAGAGCAACGCCGCGTGGAAGAAGGTTTTTCGGATTGTAAACTTCTGTTATAAAGGAAGAACGGCGGCTACGAATGGTAGCCGAGTGACGGTACTTTATTAAGCCACGGCTAACTACGTGCCAGCAGCCGCGGTAATACGTAGGTGGCAAGCGTTATCAACGGAATTATTGGGCGTAAAGAGGTGAGCGGCAGCAGGGTCTGTGGTGAAAGCCTGAAGCTTAACTTCAGTAAACCATAGAAACCAGGCAGCTAGAGTGCAGGAGGATGGAATTCATGTAGCGGTGAAATGCGTAGATATATGGAGGAACACCAGTGGCGAAGGCGACGGTCTGGCCTGCAACTGTCATGAATCAGCGTGGGGAACAAATGAAGTTAGATACCCTAGTGAAAGTCCACGCCGTAAACGATGAGTACTAGTGTTGGATGTCAAAGTTCAGTGCTGCAGTTAACGCAATAAGTACTCCGCCTGAGTAGCGAGTACGTTCGCAAGAATGAAACTCAAAGAAAGGAATTGACGGGGGGCCCGCACAAGCGGTGGAGCGTAATGGTTAATTCGAAGCAGCGCGAAGAACCTTACCAGATGTTCCAACTATGCTCGCTAAAGGCTCCAGAGATGGAGAGATGGCTATGGATACGGGTGGTGCATGGTTGTCGTCAGCTCGTGTCGCGGATGTTGGGTTAAGTCCGCAACGGCGCAACCCACTTATCGTTAGTTACCATCATTAAGTTGGGGACTCTGGCGAGACTGCCGGTGACAAGCTGGAGGAAGGCAGGGATGACGTCAAACATCATACCCCTTATGACCTGGGCTACACGTGCTACAATGGATGGTGCAGAGGAAGCGAAGCCGCGAGGTGAAGCAAAACCCATAAAACCATTCTCTCAGTTCAGTTGTAGTCTGCAACTCGACTACATGGAAGTTCGGTCGCTAGTAATCGCGAATCCAGCATGTCGCGGTGAATACGTTCTCAGCATACCGCCCGTCACACCGAGAGTTATTAACACCCGAAGAGCCGGTGGCTAACCGCAGGAAGGAGCTGTCTAGGTGGGATTGATGATTGAGGGTAGAGTCGTAACAAGGTAACCGG
+
/03%-)(',,,%''()01*++2:;927;88<980)4.*;../&540,*('-/+)),,96502),*(,,,41;98,930+;*+,:91458465/8///9+*+,/*15-,-+)))*-('''''.+++5,(()*-33('(''*)*)2(*'&'0--1.-.373557899830-0($%*(1-,,*(')*)*'&*'&*/08567090./%%%),-+0.)0+.6545579+)(+,+''44.3.(''&)-4336423740.,1*/865&)&'%%%)''(.*,0/7&14120++3/*)(*0/&('(',%')/0)4++-.((()+'0+0&('&',+-3/...5+,,865.14872571.6.-8645211014.,./,2-2/6+/.3.072:3::2511/4('$$%/+-&'),0,'(((+,--('%')&(21*115<10%$%*)-++++1('*36:576;;2/.1+*+,*.,*),-358++-,7532')*7817:7:596.1/42911-2-./&%)'*+/6335/*%''&%%%(&+*,.9<8470/+/00/2;1/4203)',,+')(*-0.46.((.-(+*'$)%',1,02;880,,.'1(('-+45/:2/-*))'+,//34333..//5160/8++.3$),&&)&((+(%($(%(-280-1.-1+))*+-998+**)+9.4/.-+(*-..4'1+,3:924443070..7423*.-../0--,+,--+('*-+.,.432.13+%*0-.)'+)-0)3/-&(-.124141//1842945-,4-30.20.7<62655.&&((*-.)(%(+'17487881*,)+(1,,1-20+62//667987873*$*2204+64.(.32655791-)+,-/*))()37321.7//:97021386,*1,*1-0*2**14/..*.+.+2.,,-15103.,+1::.9:99<64322/3593%/)2+,--.21,+*&()0--*+,0146+-((*,',++-&(*),,-.-//446;370**/.078:9:59788<:9987;722)'*$$&++419811455132,)*))25--/303+7,,()3+.24601*,,+)/999&3''-+,-*&+,.0/0(()407:/.5/./02-70+*)/++&%'(),1567953)/)-3.6/-
@df93a7e0-01f2-48aa-9e8f-926e104ff3c0 ch=10 read=22571 start_time=2019-12-13T00:13:47Z barcode=BC01 runid=2c9cf7bc05858273f10e7d7ec552fc0bd742dc3e
CCGGTTACCTTGTTGACTTCACCCCAATCATCAAATCCACAGCCAGACATCCTTCCTTGCGGTTAGGCCACCGGCTTCGGGTGTTATCAACTCGTGGTGTGACGGGCGGTGTGTACAAGGCCGAGAACATTATTCACCCGCGACATGCTGATTCGCGATTACTAGCGATTCCAACTTCATGTAGTCGAGTTGCCGGGCTACAATCCGAGCTGAGAATGGTTTTATGGGTTTGCTTCACCTCATGGCTTCGCTTCCCTCTGCACCATCCATTGTAGCGTGTGTAGCCCGGTCATAAGAGCGCGATGATTTGACGTCATCACCTTCCTCCAGCTTGTCACTGGCAGTCTCGCTAGAGTCCCCAACTTAATGATGGTAACTAACGATAAGGGGTTGCGCTCGTTGCGGGACAACCCAACATCTCACGACACGAGCTGACGACAACCATGCACCACCTGTATCTCATATAGCTATCTCTCCATCTCTGGAGCCTTTGTAAGGTATGTCAAGACCTGGTAAGGTTCTTCGCGTTGCTTCGAATTAAACCATGCTCCACCGCTTGTGCGGGCCCCGTCAATTCCTTTGAGTTTCATTCTTGCGAACGTACTACTCAGGCGAATTACTTATTGCGTTAACTGCAGCGCGAACTTTGACATCAACACTTAGTACTCATCGTTTGCAGCGTGGACTACTAGAATTAATCCTATTTGCTCCCCGCTTTCCGGGACTGAGCGTCAGTTGCAGGCCAGATCGACGCCCAACTATTCGCCACTGGTGTTCCTCCGCTATATCTACGCATTTCACCGCTACGCTGGAATTCCACGATCCTCTCTGCACTCCTGGCTGCCTGGTTTCTATGGCTTACTGAAGTTAAGCTTCAGGCTTTCACCACAGACCCTTGCTGCCCGCCTGCTCCCTCTTTACCTTAATAATTCCGGATAACGCTTGCCACCTACGTATTACCGCGGCTGCTGGCACGTAGTTAGCCGTGGCTTTCTAATAAAGATACCGTCACTCGGCTACCATTTCCTGTAGCCGCCGTTTATCGCTATAACAGAAGTTTACAATCAAACCTTCTTCCTTCACGCGACGTTCGGTCAGGGTTTCCCCATTGCCGAAAATTCCCTGCATATGCTGCCTCCCGTAG
+
3-(--8,0,7,'+)('/2:671:;0.089796*2*'-+%')$&#')((&&*++010-1*-2729*+29:210-/,174/8901-;000/7-,,--0222,,*.-53,+)),10205.7/40.+--3.1*,,*-97/53))423787;:9857/*%'&()4-.1/2411221(,&*28413000045.)*2-*-0'2'+.+.2:934)*&*()*,+2,/*'*:/,/08/1;:*+491)*0,.%$)0/3:3'*.8.7.-..-,&*/.348-8.-,/,1+.4533/,/2,(()&'**1'&,,''/-/44371+,.0589:0+/629:914-,&,-7.//436/8/..62030/3$&'%)2::7('&%%0+-*+5/:0-8/..85322*+*-//,3/0-0348/;//,9-.-..,.),(7454651365347779642-/023:5:<:96546;356.-+*,.-3/32*))*+0314334:323323.,'')'')'&(*)**2012894630/'''//1,/2/;44;;7::2:000:3(,*8+;5(896203446../+.6.454725'45.(//21:2964086.)1/;:519<31811.108)1+*)%(*-/3780%*()'*0..05/0/323/3775.--&)('1-/53//1%274-2(//0./23656787/95+%'$**+-0:8975672,('++,0/43-),-(&)(/30,(*/74.31;83631.57427)22:650./9///776'"%&''$$$%'%,10*+-*./18368<8.326(%&(*3,+&&+.210;+725878***&''-*0224/%%(*456210.,)'*$*).''$)*-1575643:6-/')(''(-+...,2,-12.(**,)'273387..01-101313-(-,/-/03*-690.0-16.*..,)$%%%$**+388;/.01082/36/7/.46+022..%,()745;55.,()$%/(+)'**66648///:0;09.28,0-+8,,+)%&))-5/53')+/)1-.+15/,93-433-,&-7/69110'(,3().,-2/00&''&3;*(+162--53020414;9:/;712/.,&*,+4,+*-0%)431920972*,8/01*+3,2(,.4,(%&%&%(&,2157/391,-,(
@553dad7c-5ea4-475d-9977-e3ac22bd5ce0 ch=334 read=52282 start_time=2019-12-13T00:14:02Z barcode=BC01 runid=2c9cf7bc05858273f10e7d7ec552fc0bd742dc3e
CTCCTGCAGGGGAGGCAGCAGTGGGGAATAAACACAATGGGCGCAAGCCTGATGCAGCCATGCCCGCGTGTATGAAGAAGGCCTTCCGGGTTGTAAAGTACTTTCAGCGGGGAGGAAGGGGTAAGTTAATACCTTTGCTCATTGACGTTACCCGCAGAAAAATACCAGCTAACTCCGTGCCAGCAACCGCTGATACGGAAGTGCAAGCTACAATCGGAATTACTGGGCGTAAAAGCGCGCGCAGGCAGTTTGTTAAGTCAGATGTGAAATCCCGGGCTCAACCGCAGAGACTGCATCTGATACTGGCAAAGCGGAGTCTCGTAGAGGGGTAGAATTTGGGTGTAGCGGTGAAGTAGCGTAGAGATCTGGAGGAATACCGGTGGCGAGAGCTGACCCCCTGGACGAAGACTGACGCTCAGGTGCGAAAGCGTGGGAGCAAACAAGTTAGATACCCTGTGCGGTCGCATAAACGATGTCGACTTGGGGTTATTGCCCGTAGGCGTGGCTTCCGGAGCTAGCGTTAAAGTCGGCCGCCTGGGAGTACGGCCGCAGGTTAAACTCAAATGAATTGACGGGGGGCCCGCGCAAGCGGTGGAGCATGTGGTTTAATTCGATGCAACGCGGGAGCCTTACCTGGTCTTGACATCCGCAGGAAGTTTTTCAAGAGATGAGAATGTGCCTTCAGGAACCGTGGGATAGCAGGTGCTGCATGGCTGTCGTCAGCTCGTGTTGTGAAATATTGGAATTTAAGTCCGCAACGAAGCGCAACCCTTATCCTTTGTTGCCAGCGGTCCGACCGGGAGCACCAAAGAGACTGCAGTGATAAGCTGGAGGAAGGTGGGGATGACGTCAAGTCATCGCTGTGCCCTTACGACCAGGGCTACGTGCTACAATGGCGCATACAAGAAGCGACCTCGCGAGCAAGCGGACCTCATAAAGTGCGTCGTAGTCAGTTGGAGTCTGCAACTCGACTCCATGAAGTCAGGTCCTTTGTCCGTGGATCAAGATGCCACGGTGGGCCACGTTCCAGGCCTTGTACACCGCCCGCCATGGAGTGGGTTGCCAAAAGAAGTAGGTAACAACCTTCAGGAGGCGCACCCACCACTTTGTGATTCGCGAGCTGGGGTGAGTCATGGCAAGGTAACCAGG
+
-/16*+/(2.-+',--347*0/.*-%,))($#$%'0767:54357924:478;9//*3.12129),8674501./1(*,,0.6424'2861:0/12'*/.,45-)'*+35:,+/+/,02,&++8,,8,9,/0.89-,536,10/.7/9113:2()'),555+&(*/&+*).'))35123,5,,.038:/1)*+-.5-,2+*,::46(*)$$(0)+)3-506045;<8:773:6-(*--.0'0.6//*+391/05/1+05./00-425:0-283*4984.-'/,&((&&%(4234-,,)'+-,0334/1.+(,-()+-524665-*.22+0-,%))+('*310(%()///+()))$$$&,***))./6:/--))%(')-/80,'((*'&)-&,%18:3,*030*)-*(+1121-*+,-048973%&&'(,./+1.()*-9,6/&*)2.,43.66)%*&$%)'))&'$$$&'-./1/3974608//3+2:.5/-81-'$%',*(-.835.2+1)+++)+%)-(+48),79.00-%*/+44+'&&(42:750210,4,06515979,*&$'1+-...3951*05)(+%+,.+-0654/(+,52.+-34<74:4:7-*,++1030*,()&&3333-/505./-*)+,/.480&+&+)-5-.8;;//8'')+,1/../6257.797:8+130,-887&+)&%#$$'*12436-3674955276./1*+.4222+/,(*5365-&,4(*&',1+/)(*,-*)*$*''*,,45556:3,4./2.39/.28004-$0&*)0,*$+0+0)&))&)(34)*(--/784-030220,&,.74/./*-+//579-..167676,-,.16;-&'%($%-.)()&'$%1628:85))*&(557-6282090-.01*--)&&)))738557-0.-,.0*)*/;77966,-/89/05666616-2,1&0+70,(**+9974/2230-011778-0-+,+'('&,(&(&'(,,*--6//4,,'%*(($$'.71)'&)*'*+,42)$365-0,('(*,07184'%/*/112)(+'-+0,&/(465+%)(''(.&'),.+..'),,$.-+,)((-&)0*)0,%((**(1*+,,+#&'*-00'-,*('%%'*%'%#'%')('-*1-+40
@e805aa89-d790-4f11-9147-4d631e801119 ch=101 read=70464 start_time=2019-12-13T00:14:13Z barcode=BC01 runid=2c9cf7bc05858273f10e7d7ec552fc0bd742dc3e
CTCCTACGGGAGGAGGCAGCAGTAGGAATTTTCGGCAATGGGGAAACCCTGACCGAGCAACGCCGCGTGAAGGAAGAAGGTTTTCAGTTGTAAACTTCTGTTATAAAGGAAGAGCGGCTACAGGAAATGGTAGCCGAGTGACCCGGTACTGTAGAAAGCCACGACTACGTGCCAGCAGCCGCCGTGCAATACGTAGGTGGCAAGCGTTATCCAGATTATTGGGCGTAAAGAGGGCAGGCGGCAGCAGGGTCTGTGGTGAAAGCCTGAAGCAACTTCAGTAAGCCATGAAACTGAACGCTAGAGTGCAAAGAGGAGAGGATCATTAAAATTCCATGTAGCCGGGTAGCGTGATATATGGAGAACACCAGTGGCAGAGAGCGACAGAATGCGGCCTTGCGTACGACGCTCAGTCCCGAAAGCGTGGGGAACAAATGGATTAAGATACCCTAGTAGTCCCACGCCGTAAACGATGAGTACTAGGTATTTGGATGTGTGGGGACAGTGCTGCAGTTAACGCAATAAGTACTCATACCGGTACATTCGCAGAATGAAACTCAAAGATTGACGGGAATATTACTGGTGGGCATGCTAGTTTAATTCAGGAAACAACTGCAGAAAGAGCCACCAAGTCTTGACATACCCATAAAGAAACCAGAGATGGAGAGATAGCTATATGAGATACAGGTGGTGCATGGTTGTGCGTCAGCTCGTGTCTCGTGAGATATTTAAGGTTAGGAAAGGTCCCACCAGCAAGCACAACCCATATCGATTAAGTTGCCATGTTAAGTTGGGGACTCTAGCGGACTGCCAGTGACAAGCTGGAGGAAAACGGGGATGACGTCAAATCATGGCGCTGCCAGGCTGGAGCTGCACCACATTCGGATGGTGCAGAGGCGAGCGCGAGTGAAGCAAAACCCGTAAAACCATTCTCAGTTCGGATTGTAGTCTGCAAGCTCGACTACATGAAGTTGGAATCGCTGAAGTAATCATGAATCCAGCATGTCGCACGGTGAATACACGGGCCTTATACACACCGCCCGTCACACCACTGAAGTTGAAATGCCACGAAACCGGTGGCCTAACCGCAGGAAAGGAGCGCTGTCTAAGGTGGGATTGATGGTGGGGTGAGGTGATCATGGCAAGGTAACCGGAAGATAGAGCGACAGGCAGAGTAGAGTTCTTTTTTTAAAGACACCGGCGCTTTCTTCAGCACCAGCCAATACGTAACGGCA
+
+,-1123,*,'),&(*&),,+--,)*(*2:<;051,/.-140((.,.3)(*,84..)+07789;8655/-6-242+0--,33))1+///**481122-.,,1-,/8(.,/1)*)(*++)./,,'+.,+22.-,0+,+---4.((&(*(*-)+($,)('.4/)($(*,.*-*39.,*))7)')%&&&$++++2/43.7/2766;343.,))*%#+&(&%,(,7:8676;4*).33+20:41910&2)077,..1/+)2+-6514;7+/(%&&*)-3.-//1/-3/,+**0,-#&$%(')+).*.+0041))(*+')'.-+:8.01/5+/+7/-*)(%%%'%%'$&$,((#'*0/3.21,***3,.4:222260&''*),//',&),11+1,/+%$#%&&&$&&')+-/7+.224/),0)((0/)&'&')+,45-16/2/0++-:65:*+(76,2.64)%0.17558:260)-*')+(-,'**,-451473+''$%#&'%$&&((())*./244330/81;445)/*-.0((&(''%$%$$(0.().-,6//.;60/11.(*%,('%&(2+'&$$('&)%&(((')**,(%&%(/6:-749/((*).'*-')&(*+*0/&%&$*'&*(,()+,-4/.0120/8/,--2.&%())/))()+982*+*+-306641-(''(*)()($&&(+2/126:9863(&#&(*7+0/01,5.1.''()'&''+&+0&'%6(8,&&),/,'))21,'+)(&*.0&+&()-+01(*+.,+&/,.5(-)(+&$'%'(,)3-9/69556740&0+))''*)-20031-,3.*-.17,.**--+4.'1+/333775624)(&%&&$##$)$)(&'%&%((&'$#$$#())))-/%.50585420((&(&$&$)002+''*)1/+,/;;,26-,0-;:,1:75;0/0-08;72:1/7...7898751.%+.33642/-.0-1--.707197:0-+$,,#*)2./*,.01/0**)**+/14%-'*(1134:,++))*(('&'%%(&*')',)(,/0.0.-.)+)%(%)*,(+/(/-,),-.')'(+())+/13926+-44*(*),+,4+(*&*((*123202-6,.8:,.0,*)'*&+%-/*%)'')&'&,'$$$$(+&,(,6-4*(++1..1,**+*10.'+581'''***%(-0&(-0253./30++.+/.0'+%(,450349*(**+2.(.*+,615.-()%#$$%
