# Supplementary material for: De novo species identification using 16S rRNA gene nanopore sequencing
Source: PeerJ. 2020 Oct 21;8:e10029. doi: 10.7717/peerj.10029 (PMC7585375; doi:10.7717/peerj.10029)
Supplement: Supplemental Information 2 — Contains raw reads. [file peerj-08-10029-s002.zip › pass_fastq_runid_2c9cf7bc05858273f10e7d7ec552fc0bd742dc3e_115.fastq]

@bea4fef4-03e7-4759-bc1d-a7d93c1592bd ch=31 read=133356 start_time=2019-12-13T00:14:21Z barcode=BC01 runid=2c9cf7bc05858273f10e7d7ec552fc0bd742dc3e
CCGGTTACCTTGTTACGACTTCACCTGATCACTTGAATCACAAAAGTGAGTAGCGCCACTCCGAAGGTTAAGCTACCTGCTTCTTTTGCAACCCACTCCATGGTGTGACGGGCGGTGTGTACAAGGCGGGAACGTATTCACCGTGGCATTCTGATCCACGATTACTAGCGATTCGACATGGAGTCGGGTTGCAGGCACTCAATCCGGACTACGACGCGCTTTATGAGGTCCGCTTGCTCTCGCGAGGTCGCTTCTCTTTGTATGCGCCATTGGCAGCACGTGTGTAGCCCTGGTCGTAAGGGCCATATTGACTTGACGTCATCCCCACCTTCCTCAGTTTATCACTGGCAGTCTCGCTGAGTTCCCAGCCGGACCGCTGGCAACAAAGGATAGAGGTTGCGCTGGTTGGGACTTAGCAACATTTCACAACACGAGCTGACGGTAGCCATTGCAACACCTGTCTCACGGTTCCCGAGGCACGATTTCATCTCTGAAAACTTCCGTGGATGTCAAGACCAGGTAAGGTTCTTCGTTGCATCAGATTAAACCATGCTCCACCATGCAGGCCCCGTCAATTCATTTGAGTTTTAACCTTGCGGCCGTACTCCCCAGGCGGTCGACTTAACGATTGGCGGAAGCCACGCCTCAGGGGAGCCTGCAACCTCCAAGTCGACATCGTTTGCAGCGGACTACCAGAATTATCTAATCCTGTTGCTCCCCACGCTTTCGCCCTGAGCGTCAGTCTTCGTCCAGGGCCGCTATCGCCACCAGTATTCCTCCAGATCTCTGCTGCGCTGCCTGGAATTCTACCCCTCTACGAGACTCAAGCTTGCGGTATCAGATCGTTTCCAGGTTGAGCCAGGGGATTTCATCCTGACTTAACAAACCGCCTGCGTGCGCTTTACGCTACGCCCAGTAATTCCGGTAGCAGCACCTCCGTATTACCGCGGCTGCTGGCACGGAGGTTAGCCAGTGCCGCTACTTCGCGGGTAGCGTCAATGAGCAAAGATGTGCTGCTCCCTTCCTCCCCGCTGAAAGTGCACAACCCGAAGGCCCATACACGCGGCATGGCTGCATCAGGCTTGCGCCCATTGTTAATATTCCCCACTGCTGCCTCCGTAGGAG
+
:13.80.5526(15+-0588:7/0+*+510&&(*()764+0064($,'&&)+'(*,;4515'(.0+/,915,247373+,18+456+/-1&262),-/-++.1-,&)%**601,5--.-.-14700.(2637446307/*,1,1,3-'+/.23315/*+,/392.-,-.0111)&$*'(+*&')))6328/5%'$-&-*51:30-0318432321++%'+,0.222*,,-+))/*(*///30-,))**+),6-41*.64)+,-14799(2*(&((*+-1/012-)./3;3.1975//1)/7:88'.(**)&&&((*03-,,,1:;1./++7/7/2*./:0-.2011.10/36533('2,-2703/'&*0/5:5:97991910.879)3.72/+%(*//,-(&(&(--/153521)*.005207-++,/0,(('(-.00+1,)$+,12)2'%,*,0459..143/*.,49;37.(&)',#&'#*'%)./36431*-/-.2637555001.22-.0204--20/1135;75/(('&%'*-.(%*-,3:5710()(*-2+,3$&')'0,0654*.68;1<2-1:6/*-3;;+5413.0++&+6/,3-/-3771-288+9743.-1*2('%&*%%$'(,)'&)+4566854-()0+$&(%&&0-2/6-4)5,125656/366190'+&)('+(554562+&'*+11300:+4+))27'+,232,*-+./:4,')+*,/0-.68523339<;6.:-+76736))$&(+)/1+/6(664.6.1,1+)'20-*(%$$&$&&()&*+),-)*+705,174/))'%*((*+.37-5%'&%%'''+,23/0+,%()3+/*)*+),()415$)0,.(/9:5+)4.*+2101352)-:69465,-/.1655,*-'&)&(+$-+//+(*,-14821++.&%*'%*%)))22+*)*((6<4-6-,,//,0,*&.))$(&,0-,05),,%%%$%(#&9,:7:7:0.%1332-0-,-7314/)($&&''&,#()45-/;755.98,*95/-00+/')%(,0/5,'(''*+,)&((*)++-+3214352--...6639201%&),2)*14)++*/.1276433'*)),*,1-,/823*-+''
@2f6d9f22-e9e6-4a70-9243-aa6389d2e4f6 ch=355 read=52807 start_time=2019-12-13T00:14:31Z barcode=BC01 runid=2c9cf7bc05858273f10e7d7ec552fc0bd742dc3e
CTCACACCACGGGAGGCAGCAGTGGGGAATATTGCACAATGGGCGCAAGCCTGATGCAGCCATGCCGCGTGTATGTGAAGAAGGCCTTCCGGGTTATGAAATACTTTCAGCGGGGAGAAGGGAGTAAAGTTAATACCTTTGCTCATTGACGTTACCCGCAGAAAAGCACCGGCTAACTCCGTGCCAGCAGCCGCGGTAATACGGAGGTGCAAGCGTTAATCAGGTACTGGGCGTAAAGCGCGCAGGCAGTTTTGTTAAGTCAGATGTAAAATCCCGGGCTCAACCTGGGAACTGCATCTGATGCACTGGCAACAGCGAGTCTCGTAGAGGGTAGAATTCCAGGTGTAGCGGTGAAATGCGTAGAGATCTGGAGAATACGGTGGCGAAGAGCGGCCCCCTGGACGAAGACTGACGCTCAGGTGCGTAGGGCAAACAGGATTAGATACCCTGGTAGTCCACGCCGTAAACGTACCGACTTGGAGGTTGCCCTTGAGGCGTGGCTTCCGGAGCTAACGCGTTAAAGTCGACCGCCTGGGGAAGTACAGCCGCAAAGGTTAAAACTCAAATGGATTGGCAGGGGACCCGCTGGCAGTGGGCATGTGGTTTAATTCGATGCAACGCGAAGAACTGTCCTGATGGCAGCATCCACGGAAGTTCAGAGATGAGAATGTGCCTTCAGGAACCGTGAGGACAGGTGCTGCATGGCGCTGTCGTCAGCTCGTGTGTTGTGAAATGTTGGGTTAGAAGTCCCGCAGCGGCCTGGCCTGCATGTTTATTGCCAGCGGTCGGCCGGGAACTCAAGGAGACTGCCAGTGATAAACTGGAGGAAGGTGGGGATGACGTCAGAGTCATCGCGGCCCGCCTGACCAGGAGGGCTACACGTGCTACAATGGCGCATACAAAGAAGCGACCTCGCGAGCAAGCGGACCTCATAAGGGCCGTGAAGTCCCGGATTGGAGTCACAGCTCGACTCCATGAAGTCAGAATCGCTGGCAATCGTGGATCAGAATGCCACAGTAGATACGTTCCAGGCCTTGTACCGTACACCATGGGGAGTGGGTTGCAAAAAGAAGTAGGTAAGCTTAACCTTCGGGAGGGCGCTTACCACTTTGTGATTCATGACTGGGGTGAAGTCGTAACAAGGTAACCGG
+
$)))+*,*),.56*,00*,)'(--21(++**2--,.00::8;85557422;89087730484:24.0232+1.,*%&+7+.*.)0+//1''443:5310,'*(//62,(+)-68*'&)).2*%)(-:.+1.2.11281;/-19-(/*+.8*6.-2;1+++()1+,%*,62120/13/0296651/+,+*-2.-+'&*/4001592.3//10++-13;,.*++-(.*+,7<;:905:3-/+,(-+254(.1:;*,45-''+1,332/--)+.)+4,*0,,.:287986;04005/-.------$1)-/0(%(%&$%#(),.004456+',1,13*2-8,;-+.0),++//4:77078211/)))**.07686./&/((*'/..6.(*,%%')**,992**+6698180.+))((%+,0,2*''%&((.(*-1:96(;4/30-,401191.075559952445;799;964-+/7100.9-4+.0*0**31165104-/13400/1(3),,,438233425./)(*,30,)(,,*).2))''((1).87597:'6,6:2<<6378892)(($&(*&/)186'%.0+&*'(-./.651-,*.&)*04;/1)0*(+122-1&-+3+((*,,*'#&$&#%&))&&$*.-0/*)++2,4.27.+)$*$**-',0..2*50//-%1,2*8:6/)(*+34003168:4555273&'1266344,///1-++**070//.67.-54-0)-,1$'&(050.+/+%1/--4./14/+++(+$(*(#*((10..,/8114.5,)50/-)+0),*1*/1588::/2100211&3573-,('(*2036:858543-(+)**+-873-&&&+'+,'),$')87*60),006))*%&*.034384:5-40014212,-(&')')0+,+*-04201+4<4528&1,**()+.,+.*'&%%&%%,,+(/0(5,((&)))&*((,+***,0.)%*//9100'3+424022(($((*,9;:9988334:9:;605&.--+79784575)%../102+*'(''(&(*-8466:7'&')/932500.930)%(+#'&*+,.'&&&%3*0.194*6)',+'*)**4*,4*0/92.1686;5$&*'.2287-+++))'(((/-029+506;8;+7
@655e67d8-f88f-4a0f-902e-0eb63e42c58c ch=190 read=71112 start_time=2019-12-13T00:14:25Z barcode=BC01 runid=2c9cf7bc05858273f10e7d7ec552fc0bd742dc3e
ATCAAGCCCAGCTACGTTCCAGTTACGTATTGCTGGTGCTGAAGAAGTTGTCGGTGTCTTTGTGTTAACCTGCGCGCAATGCATCTATCTTCCGGTTACCTTGTTACGACTTCACCCCAGTCGCAAGATCACAAAGTGGTAAGCGCCCTCCCGAAGGTTAAGCTACCTGCTTCTTTTGCAACCCTCCCATGATTGTGACGGGCGGTGTGTACAAGGCCGGGAACGTATTCACCGTGGCATTCTGATCCACGATTACTGGCGATTCCGACTTCATGGAGTCGAGTTGCAGACCCAATCCAGTTCTGACGCACTTTATGAGTCCGCTTGCTCTCCTTAGTCCTTCTCTTTGTATGCGCCATTGTACATTGTAGCCCTGGTCGTAAGGGCCATGATGACTTGACGTCATCCCCACCTTCCCCTCAGTTTATCACTGGCAGTCTCCTTTGAGTTCCCAGCCGGACCGCTGGCAGCAAAGGATAGGGTTGCGCTCGTTGCGGGACTTAACCCAACATTTCGCTTACGAGCTGACGACAGCCATTGCAGCACCTGTCTCACGGTTCCGAAGGCACATTCTCATCTCTGAAAACTTCCGTGGATGTCAAGACCAGGTAAGGCTCTTCGCGTTGCATCAGATTAGCCACATGCTCCACCAGCATTGCGGGCCCCGTCAGATTGTTTGAGTTTTAACCTTGCGGCCCGTACTCCCAGGCGGTCGACTTAACGCGTTAGCTCCGGAAGCCACGCCTCAAAGGGCACAACCTCCAAGTCGACATCGTTTTACGGCGTGGACTACCAGAATTGTATCTAATCCTGTTTGCTCCCCACGCTTTCGCGCCTGAGCGTCAGTCTTCGTCAGGGGCCGCCTTCGCCACCGGTATTCCTCAGATCTCTACGCATTTCACCGCTACACCTGGAATTCTACCCCTCTACTATCCAAGCTTGCCAGTATCAGATGCAGTTCCCAGGTTGGGCCAGGGATTTCATCTGACCCAACGACCGCCTGCGTGCGCTTTACGCCCAGTAATTCCGATTAACGCTTGCACCCTCCATTATTACCGCGGCTGCTGGCGCAGGTTAGCCAGTCTTCTTCTGCGGGTAACGATCAATGAGCAAAGGTATTAACTGCTCCCTTCCTCCCCGCTGAAAGTGCTTGAAGGCCTTCTTCATACGCGGCGCCCGAAACATCAGGCTTGCGCCCATTATTTTTAATATCCCCTGCTGCCTCCCGTAGGAG
+
""(.)%'&%%'')&('3<+.++/-%)+/-,9...7965563.1()))-2002+8445707:).*,2.1--&%&')%*(-.(''+*,+156-1*&*21'1031*3+&)3.57:4+422,,..0*.-('+31*.,3-++-586,)**49-/.*))-5()(+/)-..*,-'%))2+19;3,+,&10&#&+*',+%+)(*./24;:202*--//--.6+)+),9020/2545<52390709101<98110/)&')+0/,-*(*+-0912/,(-3/4..11)*+,('018/437045*.+.30/03/+&((,-/**,5.-3+&)'*/)+/.,-,.,0$(%&)--//8+.-061/64711/19'-(%$$((0)(('(.7.*+.-/,1.+-36251,*,*))&&+-/76889,967..192/641-,0()-</-.679230.,144694/49-,/6;081(,133732201+3))+'0.7(1243.)3+,0*,,..7.8.--8;60+*)1)30*..-,19-/)((&(*)()'))&---))*-),-(*,24434;741/--'*)32.7('+2.0.*-)-9),613210'())13-0319,-6;75/13.62459355115*5-116;76782;00/33-+,4(&#('%'(0.0.-3')&%%+).+%$(*41<7,(,-/*+3*%(0.--+4;<,353,3+*)1*72)(+*++.2-)-86185430+.,2-1-'(2-,,2.3+)-+.(()%*'+/,0*9/*2,*'(,//3-2,3//1-,+('-.097;+,,*,*)-/4.-/-290-&'-++.56812:9797058/+00334/++)*.110'(&,+.,,,/00.,---0:3536*/53,66-.5/89888132030/39/4.1(),0/54/,.+-./8;.-.0*,*)//2:788262819)981./03/'$'),(2*+/-8---(+++38**,00946606,(*-./332*/'%,++%51*++)+++)(%'+)*&*12&&&#$'(,664)''&%**,,*)(*.60:0/**--./-,,0+**'+34/02.5/+6,)./++.++,115,+($'&)204/0/7%+,%%'%'*&%')03,-./22&*12432..))3(5)-*9+4))+%((59+3:0(*-.,-,/4605,)(%&%#&)*,1/549.*/,,)*+(*,,*()&&%*,()&'**46/26&+-24*'3/*.78;0*:,.,273)'(*&'.*++4-*+.2-,+
@d257d583-3b47-4f25-821b-618258cefe1e ch=197 read=38125 start_time=2019-12-13T00:14:43Z barcode=BC01 runid=2c9cf7bc05858273f10e7d7ec552fc0bd742dc3e
CTCCTACGGGAGGCAGCAGTAAAGGAATTTTTTCGGCAATGGGGAAACCCTGACCGAGCAACGCCGCGTGAAGGAAGAAGGTTTCAGATTGTAAACTTCTGTTATAAAGGAAGGGCAGCGGCTACAGAAATGGTAGCCCAGTGGCAGTGCTTTATTAAGAAGCCACGGCTAACTACGTGCCAGCAGCCGCGGTAATACGTAGGTGGCAAGCGTTATCCGGAATTATTGGGCGTAAAGAGAGGGCAGGCAGCAGCAAGGGGTCTGTGGTGAAAGCCTGAAGCTTAACTGTTAAGCCCATAGAAACCAGGCAGCTAGAGTGCAGGAGAGGATCGTGGAATTCCATGTGTAGCGGTGAAATGCGTAGATATGGAGGAACACACCAGTGGCGAAGGCGACGATCTGTGGCCTGCAATGACGCTCAGTCCAGCGTGGGAACAATGGGATTAAGATACCCTAGTAGTCCACGCCGTAAACGATGAGTACTAAGTGTTGGATGTCAAAGTTCAGTGCTGCAGTTAACGCAATAAGTACTCCGCCTGGTAGTACGTTCGCAAGAATGAAACTCAAAGGAATTGACGAGGGTACAAGCGGTGGAGCATATGGTTTAATTCGAAGCAACGCGAAGAACCTTACCAGGTCTTGACATACTCATAAAGGCTCCAGAGATGGAGAGATATTGGCTATATGAGATACAGGTGGTGCATGGTTGTCGTCAGCTCGTGTCGTGAGATGTTGGGTTAAGTCCGCAACAGGCGCAACCCTTATCGTTAGTTACCATCATTAAGTTGGGAGCTCTGGCAGGACTGCCAGTGACAAGCTGGAGGAAGGCCCAGGGATGACGTCAAATCATCATTACCCCTTATGATATGGGCTACACACACGTGCTACAATGGATGGTGCAGAGGAAGCAGAAGCCGCGAGGTGAAGCAAAACCCATAAAACCATTCTCGGTGGATTGTAGTCTGCTGCAACTCGACTACATGAAGTTGGAATCGCTAGTAATCGCGGAATCAGCATGTCGCAGTGAATACGTTCTCAGGCCTTGTACACACCGCCCGTCACACCACGAGTTGATAACACCTGCCAGAAGCCGGTGGCCTAACCGCAAGGAAGGAGCTGTATCTAAGGTGGGATTGATGATGATTGAGGTGAAGTCGTAACAAAGGTAACCGG
+
..3+-/2-7/),4./24,022-',(-,17:;;3-414-+.+))&*)&01+(-0593/.02/2/28*)/1548,2//&**(&-5,***'-+&,35012927-:/..9;,.)0)(%%*&,+.1.,.1+**/-//-.,/24)&.++'+')+%(),()--1'&.-&,-+--2..073567364-1,(,-.804528.0-/1:7::494081/*)*/261//&'*$$+))--+25/1083(*$)(.*+,,4,*$'(),+.*(28.///4)/)'&')*')00/+(&&-)/(//&+.01.2:+(,('-/+01/033/.//055764,%,-),)01/..000.3.5253-0./-/.//09444<1/0;9:7574*)'(&./-0.,-*.5.4204-&'-(+2475110/)*%((/,86270-/65321,)++.%(&'(0,2.&&%&(''54+2,+((+0/1:)*)111163,,.)(***.91.,)*++/.*-+,/00/22:2;:1-)12,/077/1.,*(*--,8-1-.)++,*.''))./02-094/())('*,/033.0-/*-475.:3./406.)*()./981/%0-+'(+/,-016332)*+,,--,51;95759/,.--.41524/0.+&,(2/6/2;18:876410122/0,1+,081+62-5))),-.;;,*('%*(')(+-3246354447835'6.,6/0/23/-+-.-06471///09686654677588+6./712323/22.',,,0((,-/974:<83945591;.--/.01/35+.00(*-+)00&)+321&-+*,4,5611+***-5603.//25/1../.1,(&&/7.21/32,*+,:8344:9(5%%*)*(*'&%&&'%&',,//0,+*)),-/2131--1513979987776/-1,,-+,&'.*).0-,,+**..--$((*45*87/18:9*569:6952-/+/-*1-+-1544-*)#%,+3//023631111307-001.-,+-)*+++442.0),)(+,,-.*/.--/-*1%+)&'6236424202,055513**,./1125028,-144879+)''((+2'',++,*(*%%)4))+3+,/,002532-.)44682/////-.((+*)*(+.20110.4:108+,+*(+-.+0,*'(.++..-.3/01858:*+2,6:9797
@ac7096f6-cbe9-44a0-a21f-9c95003a9ea1 ch=47 read=46202 start_time=2019-12-13T00:14:38Z barcode=BC01 runid=2c9cf7bc05858273f10e7d7ec552fc0bd742dc3e
CCGGTTGCAACGGTACGACTTCGCACAGTCATGAATCACAAAGTGGTAGCGCCACTCGAAGGTTAAGCTACCTGCTTCTTTTGCAACCCACTCCCATGGTGTGACGGGCGAGTGTGTACAAGGCAGGAACGTATTCACCGTGGCATTCTGATCCACGATTACTAGCGATTCCGACTTCATGGAGTCGAGTTGCAGATCAATCCGGACCTGACGCACTTTATAGAGAGTCCGCCTGCTCTCGAGGTCGCTTCTTCCAGCATGCGCCATTGTAGCGTGTGTAGCCCTGGTCGTAAGGGCCATGATGATGACGTCATCCCCTTCCTCCAGTTTATCACTGGCAGTCTCCTTTGAGTTCCCGGCCGGACCGCTGGCAATAAAGGATAAGGGTTGCGCTCGTTGCGGGATGGCAACATTTCACAACACGAGCTGGCGACAGCCATCAGCACCTGTCATCACGATTCCGAAGGCACATTCTCATCTCCTGAAAACTTCGTGGATGTCAAGACCAGGTAAGGTTCTTCGCGTTGCATCGGAATTAAACCACATGCTCCACCGCTTGTGCGGGCCCCGTCAATTCATTTGAGTTTTTAACCTTGCGGCCATTACTCCCAGGCGATCGACTTAACGCGGTAAGCTCCGGAAGCCACGCCTCAGGCACAACCTCAAGTCGACATCGTTTACGGCGTGGACTAGAGGGTATCCTAATCCTGTTTGCTCCCCACGCTTTTTTTTTTTTTTTACCCTGACGTCAGTCTTCGTCAGGGGCCGCCTTCGCCACCGGTATTCCTCCAGATCTCTACGCATTTCACCGCTGCACCTGGAATTCTACCCCTCTACGAGACTCAAGCTTGCCAATTATCAGATGCAGTTCCCAGGTGGGCCAGGGGATTTCACATCCTGACTTAACAAACCGCCTGCGTGCGCTTTACGCTGGTAATTCCGATTAACGCTTACCCTCCGTATTACCGCGGCTGCTGGCACGAGTTAGCCGGTGCTTAGCTTCTTTGCGGGTAACGTCAATGAGCAAAGGTATTAACTGCTCCTTCCTCCCGCTGAAATTAGCACAACCCGAAGGCCTTCTTCATACACGCGGCATGGCTGCATCAGGCTTGCGCCCATTTATTACCAATATTCCCCACTGCTGCCTCCCGTAG
+
**&+,*%)%#')+/+-.228:5$(#&%%+-+,+(3//+.+31,-17,**++-,/.,1*+0(3,7/.)++./7/&.-4+8:6+-21%57-(./0;8'/-53.')/3598*(%'&-.,02896/55(-4282.5-2//.35)/&(().22.02140)+-,0-)'&')+-.732./.1474253/+,,,+'()0./,**(-,8.2+..0.)$)*0,/(,)-5+,'''(&+35:56:1..-,((%%()..*-0--0-)$%$$$&(446;637.)%()&(-32////9..3000.,4-)+1/51-,++&%&%(00745/8,5,,-8:41*+,/;-**:+-+./--04435*../--037320'/(,,0176-*-,9+-(%..*05.143*560:/0-336041.-/740&$$*(,).,9/.-0-4..0&&65--432'30/32,.''&)'+.()+--1///)*,.+*''%&1/-236<63559972//029:6-*+''),<::57/61()-3168/32+21;99<74520/(,,/6+&,'-./;56:1110,0032.120010.)'&'(,+4/'$./186:8./44//009<:/,733/5//'35:')*())7:4+/3*)$)*711-6.81+(/,-0.+--1'-+,2+.60111246+22//1192:06'-(+*+%%'./13:,-0,3001473)'&%&*+*))-&*),17:5.-8<2+1+:65*'*')13538665658999.-06)(((//696.--4.:690-.9820945637448;-3,.,223<9521--,.000634566-5:/1$*.*+(%&(+4/602/3/.-(+012*13261041231%$*+0..5/()'*,,-,,.4896:890,'&+*)&*/+/()1.+)3:20))*+/-)),,-./.,(+))($&&%&(/44)&'-/2,/-*'&('--1111-.1224-,+1+%0631/1).*.:46;755623010.,*'*)%+/-+*/8/70*'*&&%'-0)++&%**2.-+.435/6//08763;)0-541411-3-/-/7/;73.49-+98+42'))'')'),*03)()-,+%',105<:7630(-,.1:678674-,,,,:,652.1))'--*%')%%,('*+*1+//2488,(-++,//4:60;7.085
@b4396864-2474-4e46-aa79-3b3cbbb878b3 ch=46 read=53968 start_time=2019-12-13T00:14:38Z barcode=BC01 runid=2c9cf7bc05858273f10e7d7ec552fc0bd742dc3e
CTCCTGGGAGGCGGCAGTGGGGAATATTGCACAATGGAAACCTGATGCAGCAACGCCGCGTAGTGATGAAGGTTTTCGGATCGTAAAGCTCTGTCTTTGGGAAGATAATGACGGTACCGGGAGAGCCACGGCTAACTACGTGCCAGCAAAGCCGCGGTATGCGTAGGTGGCGAGCGTTATCCGGATTTACTGGGCGCCAGGGCGTAGGCGGATGATTAAGTGGGATGTGATACCCGGGCTCAACTTGGGTGCTGCATTTCCAAACTGGTTATCTAGAGTGCAGGAGAGGAGGTGGCCTAGTGTAGCGGTGAAATGCGTAGAGATTAGGAACACCGGTGGCAGGCGACTCTCTGGACTGTAACGACGCTGAGGCTCGAAAGCGTGGGGAGCAGAAACAGAGTTAGATACCCTGGTAGTCCACGCCGTAAACGATGAATACTAGGTGTAGGGGGGTTTCAACCACCTCCGTGCCGCCGCTGGCATTAAAGTATTCCGCCTGGGGAGTACGGTCGCAAGATTAAAACTCAAAGGAATTGACGGGGACCCGCACAAGTAGCGGGCATGTGGTTTAATTCGAAGCAACGCGAAGAACCTTACCTACGCCGGCATCCCTTGCATTACTCTTAATCGAGGAAATCCCCTCGGGACAAGGTGACAGGTGGTGCATGGTTGTCAAATCATCGTCGTGAGATGTTGGGTTAAGTCCCGCAACGAGCGCAACCCTTATCGTTAGTTACTACCATTAGGTTGGGGATAGCGAGACTGCCTGGGTTAACCGGGAAGGTGGGGATGACGTCGATCATCATGCCTTATGTGTAGGGCTACACGTTGCCACAATGGCTGGTACAGAGATGCAATACCACCGTGGTGGAATAGGCACCAAACCAGTCTCGGTTCGGATTGTAGGCTGAAACTCGCCTACATGAAGCTGGAGTTACTATGTCGCGAATCAGAATGTCGCGGTGAATACGTTCCCGGGTCTTGTACACACCGCCCGTCACACCATGAGAGTTGGCAATACCCGAAGTCCGTGAGCTAACCGCAAGGAGGCAGCGGCCGAAGGTAGGGGTCAGCGATTGGGGGGATGAGAATCGTAACAAGGTAACCGG
+
-/6)((,-*..1(75245/0.')-.-80/,.,/--/++.,4742.0/00'0-0//1;0/0/%)*--3/01.439643274767353,'&(086625<:/7..02530-'()+.76,5(%+3)('',,(+.0.21600/43632-($'%&)'(3,1-*+-*+213.1214:5%'4514300/,',%042/168210)+&(&.1066404319331)/(.-,/*/-02*,),+-.1*/48869+6))*/3.067877.68)/*373003138212/+)&)*54%.1()'+/()''($)('%*,/2221252002)+*3350-,((,+)-,,)+579*8,6,*'(1,-(&'()+*12///2641*++13673,26127--4/-/564')*&$+/*,'((''%')1,+22,39.-194-1/5*)*46:89:<9/,&((&***21./--.5*51;48+15.0)(*%&)/,13/5387478))''&+)-+6/-+227::;67;8584(&&),53879,,1+)*0-0;;2366/4+(%,).4.46108536;2/.-.03011101.**-540352<:25:35'*+**2),*1..1+,3/2,.,..()+&(')'-0123'3,-,.11./10505155-()(*,0*-03+,/.880474*3--.20/500200-597655)++)+(),)-1),((*1)3.3237.665876/275&%*.86/0675:8:45)))+-6'4./.1800//31.040&0+6+&/*''&&&&*,/386791152-7/+(+$-/+,+,+088.012200/(''')./637-3.*.-000.+,.0/.-+)&'&+&%%$%'*9-1.,*.2.26-----5562:1-+,%()--4530+&$#(&()$&%+,3)0+010,,'.04*(2&....,0334.(0'&)))/1,-.05.8.,-448,-09121,'&(.-2/0:562/08778:3131119;;8936-83+'*3..+*,0073303;69<7686/1//+++*.*))+.0-.174379*(3)*')%%&'(%+/1530..18+3+/--(0/*4/3.7/5/52/.1*+..++,/09/43-/'('('%(,,/14/,*-),*128:87.
@d309d893-8ead-440e-8a76-48df4f58e75f ch=123 read=60590 start_time=2019-12-13T00:14:52Z barcode=BC01 runid=2c9cf7bc05858273f10e7d7ec552fc0bd742dc3e
CGGTATGCTTCGTTCAGTTACGTATTGCTGGTGCTGAAGAAAGTTGTCGGTGTCTTTGTAACCTGCCGCACCAATCATCTTCCGGTTACCTTGTTACGACTTCACCCCAATCGCTGACCCACTACGCTTCGGCCGCGCACTCCTTGCGAGTTAGCTCACGGACTTCAGGTGTGCCAACTCATGGCATGGTGTGACCCGGGCGGTGTGTACAAGACCAGGAACGTATTCACCGCAGCATTCTGATTCGCGATTACTAGTAACTCCAGCCTTGCTTCATGTAGGCGAGTTTCCAGCCTACAATCCGAACTGGGACTGGTTTTTAAAGTTTGGCTCCACCTGCGTGCCATCTCTCTGTACCAGCCATTGTAGCACGATAGTAGCAGCCCACCACACATAAGGGGCATGATGATTTGACGTCATCCCACCTTCCTCCTGGATTAACCCAGGCAGTCTCGCTAAGTCCTCAACTTAATGGGTAGTAACTGACAAGGGTTGCGCTCGTTGCGGACTTAACCCAACATCTCACGACGCGAGCTGACGACAGCCATGCACCACCTGTCTTTTGCGCACAGGCTAGGTTCCTCGATTAAGGTAGTAGGGATGTCGAAGTGTAGGTAAGGTTCTTCGCGTTGCTTCAGATTAAACTTCATGCTCCGCTACTTGTACGATTACGTCAATTCCTTTGAGTTTAATCTTGCGACCATGCTCCCCAGGCGGAATACTTAATGCGTTAGCGGCAGCACGGAGGTGTTGAGCCACACCTGAAGTGTTTATGTTTACGTGGACTACCAGAATTATCTAATCCTGTTTTGCTCCGCTTTCGAGCCTCAGCGTCAGTTACAGTCAGAGAGTCGCCTTCGCCACTGGTGTTCTTCCTAAAATCTCTCTACGCATTTCACCGCTACACTTCCCACTCTCTCCTCTCCGCCACTCCTAGATAACCAGTTCGGAATGCAGCACCCAAGTTGGGCGGGTATTTCACATCCGCTTAATCATCCGCCTACGCTCCTTGCATGAAGTAAAATCCGGATAACGCTCGCCACCCTACGTATTACCGCGGCTGCTGGCGCAGTAGTTAGCCGTGGCTTCCTCGCTAGGTGCGTGTTATGCCCCCAAAGACAGAGCTTTACGATCCGAAAACCTTCATCACTCACGCGGCGTTGCTGCATCAGGGTTTCCCCATTTGTGCAATATTCCCTGCTGCCTCCCGTGAG
+
"(''*40437/+*.++.8/..25,2--.<:774444/*(+*)-.1/-1,2.)0112-('((+0/'1)(.&')('',//56:9:086:49;0;..7&/036:<:4976.2/56+-1-)-5/%%$$&%&*&&%&-,,,+-$')30.5*-*&((5-,-2211330.,//%0)*+8)6/6*))*(-11.&(*2,*)**3/+488.1.*-147774-,/592:93954988:8--.,-(+)%).-4559<:57//-:,...0/7/./6&&&(&&&#&0*72423..2//452<53()+122667<82,,19644&/0015407<98,5+,191318626*,1-*))+)**$&(,-124210240.58+8,(#$%&&(*(-&*.(-+))-0+%(*),,.00.+19:2272/..-05<622678882:33,/5696721630/('%+(-,()033307776&&,)3)/31/0/8-+3+7-,+)))+/-50344566)73+5)((,,66793448/.211,()&+,/../00++,,-.54.2.,.%.188015;5;5/-07+/8.54.///+..'*#%$*%()%)64;478732..-,''(&/-,'+0+7756*(-**,/+*((&%)(,2+*/.-0/22.-042&%,6-:70--,-.-0889;220.*:+,*)-,&/3)*)+09:8:632:61026;;/:653:.12279,6*./.56*)147032.+))*(*,++0.30/*//7.()(%$('&))*-6,)/$*)$'&*+*(+)%)')30$+-130%(()),+11026+.*+0.045366.77+-2::.03-4'#%373124/8-()++-.7:5/:///988:,+(*&(),+/80:6122+.137967;99-9(',,(())+--+0.1132480/-4,)*+#&$&)'*-.(,.-.4-3121*31&(,&()1,,)+20(%,2,1/62&+%%(&(')*+12*1/,2+&-,3'+.,.+8.-,*+/4/$&,&6-77156869<98923032*3','*()&&'*/5-.3/,06930,()*+&***/.++-/'2)+735:1,2.--37413.).+*.*0.7/,,((+/5./7203.*)*'+++&+)+,/7./,,06:,07402532),*-1-'++,//('.42(/,/.66892636',*/-9000:02422233)-725:+876.*-1))40224525*1)')%%&&)**,5,+,&$&
@7e88c7a0-b4f9-40f5-aa99-2a6798f7c797 ch=198 read=38581 start_time=2019-12-13T00:14:51Z barcode=BC01 runid=2c9cf7bc05858273f10e7d7ec552fc0bd742dc3e
CTCTACGGAGGCAGCAGTGAGAATATTATTGCTGTGGGCGCAAGCCTGATGCGCGCAGCCATGCCGCGTGTATAGAAGAAGGCCTTCGGGTTGTAAAGTACTTTCAGCGGGGAGGAAGAGAAATTAAAGTTAATACCTTTGCTCATTGACGTTACCCGCAGAAGAAAGCACCGGCTAACTCCGTGCCAGCAGCCGCGGTAATACGGAGGTGCAAGCGTTAATCGAATTACTGGGCAAAAGGCGCGAGCGGTTTGTTAAAGTCAGATCTTAAAGAAATCCCGGAGCTCAGCCTGGGAACTGCATCTGATACTGGCAAGCAGGTCTCGTAGAGAGTGCACCAGGTGTAGCGGTGAAATGCGTAGAGATCTGGAGGAATACCGGGCGAGAGCGGCCCCCTGGACGAAGACTGACGCTCAGGTGCAGCGTGGGGAGCAAACAGGATTAGATACCCTGGTAGTCCGCCGTAAACGATGTCGACTTGGAGGTTGTGCCCTTGACGTGGCTTCCGGAGCTAACGCCGTTAAGTCGACCGCCTGGGAATTGCGGCCGCAGGTTAAAACTCAAATGAATTGACGGGGGCCCGCACAAGCGGTGAAGGCGTAGTGGTTTAATTCGATGCAACGCGAAGAACCTGGTCTTGGCATCTGAGCTTTTGAGATGGATTGGTGCCTTCGGGAACTGTGAGACAGGTGCTGCATGGCTGCTCGTCAGCTCGTGTTGTGAAATGGGTTAAGTCTGCAACAGGCGCAACCTTATCCTTTGTTGCCAGCGGTCGGCCGGGAACTCAAAAGGAGGCTACCGGTGATAAACTGGAGGAAGGTGGGGATGACGTCAAGTCATCGCCAGCCCCGCCGACCAAGAGACCACGTGCTACAATGGCGCATACAAAGCGACCTCGCGAAACCGACGGACCTCATAAAGTGCGTCGTAGTCGGATTGAGTCTGCAACTCGACTCCATGAAGTCGGAATCGCTGGTAATCGTGGATCAGAATGCCTGGTGAATACGTTCCCGGGCCTTGTACACCGCCCGTCACACCATGGGAGTGGGTTGCAAAAAAAGTAGGTAGCTTAACCTTCGGGGAGGCGCTTACCACTTTGTGGATTCATGACTGGGGTGAAGTCGTAACAAGGTAACGG
+
//452.)0((-,,55,00+),*--),-&-*')11-.33.123702:/.//**((%((*-432.01*--34521)&*))++(+*/136-:64:33494+///0830)*+,-.(&)*)0'((&&%'$87*+01/1*)2,16,+889858213/400080---)--(+/+*.77.5-,,15125802897/0-*-5-.*&'(+'($228031//*+)+-1203.-0&'*0,55570-**/1(&())-'%12.15:/+0628),67/025',)((+&,0/(22+,+%$'*)*$.)*++,)%*733**+'&*+(11265-/&,$-)+-2////+')&'&$(%*4.3750('+,9<0-/5,0567961/0014108*,/,0/38+10&&)*'%(+*0/676.'+.33*/-)+-,-..388953834-++,.4347**.359-1(30.20/(0023:2/0;:8881/-12556:4/....4876/6.9/45/50-.28:--,-'+,58;874/./-+-.6540./+*/517/75344:79.-3-&&&)(&,(.65132.30:2;;45974;;4-+,2-70915961,7,++02102327/%'&')*))+%.071:7167:00,/,12387.-2,*,+,1..20'&&*'2224.-'-)/2/(''(),3,&/4-32357192,..)'+30-11358.111/./--*.'/,+%'+/.651120325634/-,+-''$(--:/-,.)'%%'&/,280-**&(&)++.0$%11-,2./+')*3;//),**/22)/.272;:0'.&)+/0)49*3.+,//:74220*//(1+1,+,23,%*&-/3410167798%%$%&*)-)#&%'(-2.,)&'&((&(237885132/086553.($)(%&-/37657.20+),+&')/29689888878-+,377769;8:2:(6-12('*++,+)&%'),/+//2++/305/.1)5+0/2334(42261204666962*,6431.',100210)833:/,*+1,74/4).)++..36:845,++*-:6;9;1,+*+52/92317930+-,-+/---.-,+-,,11962981%-40'.-1+/.,-1560,,*'+6/&()*-772/(%&')'+1(&'&%/0)2+2)-+6
@be9e0453-933b-48a6-ac40-fae79929e083 ch=202 read=44758 start_time=2019-12-13T00:14:50Z barcode=BC01 runid=2c9cf7bc05858273f10e7d7ec552fc0bd742dc3e
CCGGTTACCTTTGGTACGAGCTGCCGTGTAGATGCTGCAGTGGCACCGAAAGGTTAAGCTACCTGCTTCTTTACAACCCACTCCATGGTGTGACGGGCGGGTGTGTACAAGGCCCGGAACGTATTCACAGCGTCTGATCCACGATTACTAGCGATTCCGACTTCATGGAGTCGGAGTTGCAGATTCAATCCGGACTACGACGCGCTTTATGAGGTCGCTTGCTCTCGAGGAGTCGCGCTTCTCTTTATGCGCCATTGTAGCACGTGGTAGCCCTGGTCATGGGAGCCATGACGATGACATCATCCCCACCTTCCTCCAGTTTATCACTGGCAGTCTCCTTTGAGTTCCCGGCCGGACCGCTGGCAACAAAGGATAAGGAGTTGCGCTCGTTGCGGGACTTAATAACATTTCGACACGAGCTGACGACAGCCATGCTGCACCTGTCTCACGGTTCCCGAGGCACATTCTCATCTCCTGAAAACTTCCGTGGATGCCAAGACCAGGTAAGGTTCTTCGCGTTGCATCGAGTTAACCACATGCTCCACCGCTTGTGGCCCCGTCAATTCGTTTTAACCTTGCGGCCGTACTCCCCAGGCGGTCGACTTAACGCTGATTAGCTCCGGAAAGCCACGCGCAAAGGGGCACAACTTCTCCAAGTCCTGACATCGTTTTACGGCGTGGACTGCCGGAATTATCTAATCCTGTTTGCTCACGCTTTCGCACCTGAGCGTGGTCTTCGTCCGGGGCGCCGCCGCAGTATTCCTCAGATCTCTACGCATTTCACCACTACACCTGGAATTCACCCCCTCTACGAGACTCAAAGCTTGCCGGTATCAGATGCAGTTCCCAGGTTAGGCCGGGGATTTCACATCTGACTTACCGATATATGCGCGCCCCAGTAATTCCGATTAACGCTTGCCTGTATTGCGGCTGCTGGCACGGAGTTAGTGCTTCTTCTGCGGGTAACGTCAGTATGAGCAAAGGTAATGCTTCTCCTTCCTCCCGCTGAAAGTACTTTACAACCCGAAGGCCTTCTTCATACACGCGGCGCCCGAAACATCAGGCTTACGCCCATTGTGCAATATTTCCCCACTGCTGCCTCCCGGCTGAACGTATCAGCACCAAGCAGAAGAGGAGGATTCTTCAAGACACCGACAACGGCACCAGCAATGCGTAAGCGCG
+
85-+1+&*')/((,)(*%%''&%'$'('%')*+$&%&&#%$$$%$,+++*'(,(2//(+.4670%/.8-8;9(64708+)+-77+-39776456.4)'.*(//23337500+9.(06)50/1(',,&&%''$)')-057,')*+45002/01015<35113683/15.+,,.-)((9++*%+1+1.*4.5,5366--...3/.$(,.0*+**1/,/'),0.04401*&+'(*,1)(%'-01523;402356:<3/6.,+0-*,,-,,('')+0'-'(*)7.4-*-8;32555/-*+.07898937<5-1;8<:;740--.84053/(*0+0(+,77:1-40,+15622,+4-4,705745559/5*049-5097*&.*'+28.2,02348:661;75..0-,%(-,13;5/.++$%&'//000177-,+8,9;87021.3:69998824&2464:.++'+,%446;9::99635()*,58**9+98667;33).+-./12:113.3'2+.;00;801&00*-285.,-/8'&11.(+33:;:9788.+'('%&&*/3,*77777)%%&&+'%'*+-2/0/9382:65168:..29/)/*.13234540,+$%(,+0./21)/.-,*'+-*.,-(*)1,-74**$&&&'.(--/*/(),(%$%%)+.1199:,00/966520.*,(+',*),*/()0/39295))75-$'+,*...76//+,,/-&&%85(&%&$%%'&((,'',/++&&('*8%2$.--072+*+''299751)1/1/2772+-0&*+)/-01./-1*4+00.5234-0.%,((2.357+2+'),)*8;678679/,.+(*+-4:/1-*-,0,*+517'11+(03.,(+./1**'''&%%$%$##$##$$$&$&'&%()-.44:0**+10342*++(%*'##&$,'&'*.+.-((+('$')-&)0.&.40,,203;999:*62116-,-.+('&')*2443+-,,/)(&(+.1038-853.46/+54828-))'*,.)%%&#*(*'.(1):97988;923..'-++,,-)0,*',-%'''()34426(01/91+0.(/)+*9.,)7++8<3'*)')&'00/53(%%$$&%*)*,,.1/31//6-.'-)'+*(%')%)'$0%%&-$'%&%$'-1'%$%$%$%&(,,+,*5+,&6,*('##$$$
@bc260edd-a9ca-477c-915c-6ff320baad03 ch=38 read=56023 start_time=2019-12-13T00:14:48Z barcode=BC01 runid=2c9cf7bc05858273f10e7d7ec552fc0bd742dc3e
CTCCCTGCAGGAGGCAGCAGTGGGAATATTGCACAATGGGCGCAAGCCTGATGCAGCCATGCCGCGTGTATGAAGAAGAAGGCCTTCCGGGTTGTAAGTACTTTCAGCGGGGAGGAAGGGTAAAGTTAATACCGCGCTCATTGACGTTACCCACAGAAGAAGCACCGGCTAACTCCGTGCCAGCAGCCGCGGTAATACGGAGGTGCAAGCGTTAATCGGAATTACTGGGCGTAAAGCGCACGCAGGCAGTTTTGTTAAGTCAGATGTAAATCCCCGGGCTCAACCTGGGGCTACGCATCTGATACTGGCAAACGAGTCTCGTAGAGGGTAGAATTCCAGATTAGCGGTGAAATGCGTAGAGATCTGGAGGAATACCGGTGGCGAAGGCGGCCCCTGGACGAAGACTGACGCTCAAAGTGCGAAAGCGTGGGGAGCAAACAGGATTAGATACCCTGGTAGTCCACGCCGTAAACGATGTCGACGGAGGTTGTGCCCTTGAGGCGTGGCTTCCGGAGCTAACGCGTTAAGTCGACCGCCAGGGAGTACGGCCGCAAGTTAAAACTCAAATGAATTGATGAGGGGCCCGCACAGAGCGGTGGAATAATGGTTTAATTCGATGCACAGCGCGAAGAACCTTACCTGGTCTTGACATCCACAGAACTTTCCAGAGATGGATTGGTGCCTTCTGGGGAACTGTAGAGACAGGTGCTGCATGGCTGTCGTCAGCTCGTGTTGTGGTATTGGGTTAAGTCCCGCAACGAGCTGTATATCCTTTGTTGCCAGCGGTCGGCCGGGAACTCAAGGAGACTGCCAGTGATAAACTGGAGGAAGGTGGGGATGACGTCAAGTCATCATGGCCCTGACCAGGGCTACACGTGCTACAATGGCGCATACAAAGAGAAGCGACCTCGCGAGAGCAAGCGGACCTCGCAAAAGTGCGTCATGGTGGATTGAGTCTGTAACTCGACTCCATGAAGTCAGGAATCGCTAATCGTGGATCAGAGATGCCACGGTGAATACGTTCCCAGGCCTTGTACACACCGCCCGTCACACCATGGGAGTGGGTTGCAAAGAAGTAGGTAAGCTTAACCTTCGGGAGGGCGCTTACCACTTTGTGATTCATGACTGGGGTGAAGTCGTAACAATTAACCGG
+
-0,60.//.11-162131*+,/80*0/.7/..*//<779401357*,)'''.3--&3-778:602.,00-./-0(*+()-+3-8742)09-1-)*,/*+,-0881-12,/4.&)('),3+*,785291;0342-.)-,0249646.9/.4.-),%%0(&,.(*+03.1.-2/./9:56)38,.1135.,+3-,.0,+.16-1-(/:758:19-7+--)..(/)0029<:87987200..'-)4/589/61;</04;53012..130'*.,'*)(*+4989:2216///-'(*&($++/132455636*'+/(.+***,17788+),.,--,0.1-4'',$,&$&(230..7.*+198.,,,,999;4.32,70.7;685+**),&''&'&274+)-,+++1.++.....044-46))955'(1-(*.5598*),/0;89(:6003.047698)+8:967767*,,-37487)112323:302/4.-1,7-1.5;-1,,+34.+//5--11,//&(,5574301/808.752346,20%/2-)))*-(.1-*-,,.+(,147,01/::221+7*(''''/4/8/61/0160'(&*9;9884/+-,,,6*7.087<9113215,+)*(').3+-.6715./3)*,/014-//::7.,-/748,1;+4)))*,-56906161;77..*'$(*.*&%*-.,&)$++-)/242300//0384654614-,---:8:.4.,,')+,-4/211:6:/527*,03,.(&$&%$)%''+0&'1'&2*'0/,-55907(**+*8-2,-9:78)/'(*/4487133.-./3.-.62-0,)/(+*,7:3332588957,),-.48463-20'$&'*967673-,*)+,-198898<6362.230589;-))(+)'(0*289:114.,+*+19125<7330.%&.85,,249852$2'('''',+**('(&(.//-0+)*+/1'(%%(*)*1%+),30333210121219118)'(')608/,*0**).777:707.3-*/96400''&&&()-613;8-+-&-*24,0+4/+++.762;/104)%&*'(/1744'()0+6-46598-:7-.6503,6)(-/%.,35+-.-096()(&+,-0.(*(+++*1,0-3//(*)3,79(-
@21a8c3b9-9ca4-457c-b89d-e3e2902d4273 ch=218 read=58952 start_time=2019-12-13T00:14:48Z barcode=BC01 runid=2c9cf7bc05858273f10e7d7ec552fc0bd742dc3e
TTGTTGCTGGTTCGAAGTTGCGTATTTTGGTGCCGGTTGGCTGGTCTTTGTGTTAGCCTGTCGCTCTATCTTACGGTTGCGACTCACTGATATTTATACCTTCGGCCGCTGCTTGCTCATTGCGGTTAGCTCACGGACTGGGGTATTGCCAATCTCGCTGGTGTAGGCGGGCGGTTATTATTGCAAGACCAGGGCGCTACCGCGACATTCCTGAACCGGGTACTGTTAACCAGCTTCATAGCTAGGCGGTTCAATACAATCGAGCCTGAGACTGTTTTAAAGGTTACGCTCCACCTCGCGGTAAATACTCTCTGTACCAGCCGACTGTAGCGATGTGTAGCCCACACATAAGGAGCATGATGATTTGGCGTATTACACGCTATAGTTCCTTAGGCAGTCTCTTCGTCCTCAACTTAATGGTAGTAACGACAAGTTTGCGCTCGTTGCGGGATGGCTCTTTCTCCGGCACGAGCTGACGACAACCATGCACCACCTGTCACCTTATTCACGAGTTCCTCGGAGTGGAAATAATACAGGGATGTCAAAGTGGTGAGTTGCTGGGTATTCGAATTAAAACCATCTCCTGTGCGGGTCCCAAATCAATTCTGGGTTTTGTCTTGCGACCATTGCTCCCCAGGCGGAATACTTGGCCGTTAGCGGCGCTGGAGGTGTTGAAGGCACACACTGTGTTCATCGTTTACGGCGTGGGACTACCAGGAGGTATCTAATCCTGTTTACTCCCAACTTCGAGCCTCGTCAGTTACAGTCCAGAGTCGCCTTCGCGCGAATGTTCTTCCTAATCTGCATTTCACTAAAATTCCCTCTCCTCTCCGCCTAGATAACCAGTTTGGAATGCAGCACAAGGTCAAAGCCTGGGTATTTCACATCCCACTTAATCATCCGCCTACGCTCCTTCACGCCCAGTAAATCCGGATAACGCTCGCCACCGAAGCCAAGCCGCAACGCGCAGCGCATGGTTAGCGTGACTTCCTCCTTGGGTACCGTCATTATTATCTTCCCCAAAGATAGGCTTTACGAATCAAAACCTTCATACTCCGCGGCGTTGCCATCAGGGGTTTCACCCCGATGACCGTAATTCCCCATATACCCTCCCGTAG
+
%%&''&()+3.23++&(0.%-12-,+,&(%)'($&'&'+(&&&%''99-,2,0*%#&%&%./)*,.,()$%$#%(&&&$$&%&'**.((+0&,.&()(*24;,1)1*&&(%&$##(,.%+**+12,/*-,07253,)((&+*&(',++06-*(&$&$%'*+%$#$&'*,0*'*()($+'$+'$(-01533++,&'$#)(+4,.344142('%)&)01(.(-&'&&)&&%(*)*3454%'$$$&&)++&(*4)*'%%&*6+-&*)23-,)(*,+'+260&&'%(,*$'''-/.*/62/+''')&*,($&')//24657:,,--()'%$&%&((%(*-+(%(0.*$)'0((+.+.%'('%*+///.5*)&&$%%'%%&%(((*)+&+0(($#$)(++,,//.*'(&'()0++/.+1,0//163)&(')(4,,'%(+++)+,22.+1-**&-.&&$()/*27/)-+-+*(%'()+-../052.3)$&)**,,/61160366-.('%$'**'(&%%.8.300'&%&(+*$''%(,+(-))4+7616557))+*%$&$&-/)#&'(%$$((+%%(-&/15.0,(*(('&&$()*.9.+7/+)/*+/,604,*(*/094&%('((&#&%$%%(&$),199-*0,,*/,..&&&((&&&',5---))()*,.(-))*'-)%%'&*+&'&&%&&&)$*1449:45:5(/+600-.)($$)&(+&,)%*'+*//),-+-3-)+.(&-*11*(%&%%$()*.)***-.+,4.+-.4.9**)*+)+.,+,/-**&%%$'+%,0,,1-.+(4'&&$%',41'$&%&0,-*2+8/,./0/,-,)%#$%('*08889:)84;92-2./26(--+,-.)((%$)-(*301,&)&'2/0,1./53)&(.+12184788437.*++*/2)*0%$+,/7,%'*+,)-0335'('*(699:68.'-'%%(%''((#%%#%$$'''%$$%&#$#$%&&0*+,*'(+'')++*/++*$+(,&++')'',-'*,*-))+*5:./+%(###&'%(*'$&&&()*-78,355-,&'$$&,-('(5,*0(&%%%(*(*00/*/''%)/1*&$'%#&$%&''2-/2.($%%%$)'+&46,*40.
@28707a2d-c81e-4403-82c9-d11b0bf48a53 ch=31 read=133446 start_time=2019-12-13T00:15:20Z barcode=BC01 runid=2c9cf7bc05858273f10e7d7ec552fc0bd742dc3e
CCGGTTACCTTGTTACGGCTTCACCCCAGTCATGAATCACAAAGTGGTAAGCGCCTCGAAGAGTTAAATACCTACTTCTTTGCAGCACCCATGGTGATTGTGACGGGCGGTGTGTACAAGGCCCGAGACGTATTCGCGTGGCATTCTGATCCACGATTACTAGCGATTCCGACTTCATGGAGTCGAGTTACGAACTCAATCGGACTACGAGCGCGCTATGAGGTCGCTTGCTCTCGCGAGGTCGCTTCTCTTTGTATGCGCCATTTAGCACGTGTAGCCCTGGTCGTAGGGCCATGATGACGCCGACGTCATCCCACCTTCCTCCAGTTTATCACTGGCAGTCTCGCTGAGTTCCCGGCCGGACCGCTGGCAGCAAAGGATAGGAGTTTGCGCTCGTTGCGGGACTTAACCCAACATTTCACAACACGAGCTGACGGCAATACATGCAGCACCTGTCTCCACGGTTCCCGAAGGCCTGACTCATCTCTAGAAAACTTCCGTGGATGTCAAGACCGGGTAAGGTTCTTCGCGTTGCATCGAATTAAACCACATGCTCCACCGCTTGGCGCGAGGCCCCGTCAATTCATTTTGAGTTTAACCTTGCGGCCCGTACTCCCAGGCGGTCGACTTAACGCGTTAGCTCGGAAGCCACGCCTCAAAGGGCACAACCTCAAGTCGGCATCGTTTGCGGCGTGGACTACCAGGGTATCTAATCCTGTTTATACGCTTTCGCACCTGAGCGTCAGTCTTCGTCAGGGGCCGCCTTCGCCGCCGGTATTCCTCAGATCTCTACGCATTTCACCGCTACACCTGGAATTCTACCCCCCTCTACGAGACTCCAAGCTTGCCAGTATCAGATGCAGTTCCCAGGTTGAGCCGGGGATTTCACATCCTGACAACAAACCGCCTGCGTGCGCTTTGCGCCCATTAATTCAAGTTAACACCCTCCGTATTACCGCGGCTGCTGGCACGGAGTTAAGCCGAGATGCTTCTTCTGCCGGGTAACGTCAATGAGTAAAATTATTAACTGCCTCGCCTCCCCGCTGAAAGTACTTTCTTGAAGGCCTTCTTCATACACGCGGCATGGCTGCATCGAACTTGCGCCCATTGCCGATATTCCCCACTGCTGCCTCCGTAGAGACGATATCGCGCAACAGAAGGTTAACTTTAAAGGGCACCGACAGCTTTCTTTAGCGCAGCAATACGTGGCGGG
+
-+/30502948)22+..(0072,9;8*)**-8997;0/*,.0,++/32/.*,+2//2)*-,&)/:1:+)*-50+--5/185,)''&$(.*+3/'&)%,)*,557--.-'.)-00259867.0,)))+//07,6,)%&&'-1/149401153))+0324(*(%'(+-3656/+//4/(()/')+-'&,06$.'(43565;890:6;8520+(*)*$%1(*2-2.+/+,/3/014+31/.*,-731..+-.005600577356;141'#&&''''&',-03)%*/.2.2+(-//1())*+,*,%&&+,1458909:,-787:25-0*,.4<0---,..-62&**)'-)(2+-27914+'-2.6:53-/35392'&36:,4.,,(+*%*,5'(+./67123//07900,4.//5/,-,.,6/+)+,1-&-/.4220.133//+)')).+/011126)(()+/2-/-6928/'*))()((',-02569////,,0785..6/8422:83..--/,.2:&310-()12;08:227615.../0'$/*-1;486&'*-,1675019-,+,('&()*%-)/795*,364886'/65.00/5:9.66416,,-*-+)$0&)*39-)1)6.6262123344355508'(,/2+1,0'+/%*(-.-1)3'0.2.)+)-%-*/*+)+-*&*-3461:5)-)'()-042*&(,,)000+/-2./1644.0.5+(()*&*38/0+-+24+,+.4247340//6/.0.0(46-1:2280//.07008)7.9:<8836-,0/.+)))./414;82(+7.4620,./,,-))+2,-&1286/-/0/,0-*./309+-(&++2-05',,,-*$'(*,.+03:57+(12442..1-*4.+'.:/-,---5''(.-*/1.%'(-3592321121.+-)&&*+,4+%+'*'0.3('&.)*.,+/2*(22*,)(7+,71024125;:36/-.,/'(00,*).-)&&&++/5:58<8502&+2.+-88676)9+)&&%'*((&.,1.6-+,()))-%')+/..,*)8--6-+,)+,42%,&(-/+0./4/.6963544-2-,+--,506/1/2112$)+(*&*+438-('/',,*+---11183*..+*0)('(*7*-02%&''$&),/.*+$('&)--/,,3+5.+(+,-14(*)%)%+%%'*'%'(++(*-+$&'%)('+%*)&0*%%$$#$%
@02411184-f404-48af-a204-5048645d92e9 ch=51 read=40031 start_time=2019-12-13T00:15:36Z barcode=BC01 runid=2c9cf7bc05858273f10e7d7ec552fc0bd742dc3e
CTTGCTCCTGGGAGGCAGCAGTGGGAATATTGTGTGCACAATGGGCGCAAGCCTGATGCAGCCATACCGCGCGAAGAAGGCCTTCGGGTTGTAAAGTACTTTCAGCAGGGGAGGAAGGTAAAGTTAATACCTTTGCTCATTGACGTTACCTGCAGAAGAAACTTCAGCTAATTCTGTTGTAGCCGCGGTAATACGGAGGGTGCAAGCGTTAATCGGAATTACTGGGGCGTAAGCGCGCAGGCGGTACATTAAGTCAGATGTAATGAAATCCCGGGCTCAACTGGGAACTGCATCTGATACTGGCAAGCGAGTCGTAGAGGGGATACCAAATTCCAGGTGTAGCAGTGAAGAATGCGTAGAGATCTGGAATACCGGTGAAGAGCGGCCCCTGGACGAGACTGACGCTCCAGGTGCAGAAAGCGTAGAGACAAACAGGATTAGATGCCTGGTACAGTCACGCCATGGCTAATATCGACTTGATTGTGCCCTTGAGGGCGTGGCTTCCGGAGCTAACGCGTTAAGTCGACAACCGCAGAGTACGGCCCGCAGGTTAAGAAACTCAAATGAATTGACGGGGCCGCACGGCGGCTGGAGCGTAATGGTTTAATTCGGTAGCGCGGGGCCTTACCTGGTCTTTGTGGCATCACGGGAAGTTTTCAGGATGAGAACCGTGAGACAGGTGCTGCATGGCTCATCGTCAGCTCGTGTTGTGAAATGTTAGGTTAAGTCGCAACGGAAGGCGCAACCCTTATCCTTTGTTGCCTTGGTCAGGAACTCAAAGGAGACTGCCAGTGATAGAAGCTGGAGGAAGGTGGGGATGACGTCAAGGTCATCATATAGCCCGCCTGACAGGGCTACACGTGCTACAATGGCGCATACAAAGAGAAGCGACCTCGCGAGAGCAAACGGACCTCGCAAAGTGCGTCGTAGGTCCGGATTGAGTCTGCAACTCGACTCCATGAAGTCAAGATCGCTAGTAATCGTGGATCCAGAATGCCTGGTGAATACGTTCCGGGCGCCCGCCACACCGCCCATCCCTACCATGAGTGGAGTTGCAAAAGTAGGTAGCTTAACCTTCGGGAGGGCGCTTACCGCTGTGATTCCATGACTGGGGTGAAGTCATGGCTCTAAAGGTAACCGG
+
%&&%'*-&#$)+*--,-..*/006/*0-*0.%*%(()*..83-((&%&04'2620125,/%%$%%&.0&&%#%+*'++,2064..*0.07(*/94*2++/:/**++'205.'**('((&'0-,.7/9/12138,,7--$*'(&(')'&)($%*&)0*','%%&+''&)+27491.)0('&()*.14-9,1.--76/0*)&($%%$&,#$%3+13%.&-/.3446+2.+,'%&$&&(%(&',-),-$(*203,/09555,(&%$&(+33+.2.+476891-0--2+0./,+*&(#$%*)'/0-4/.1(,)*/13/,0()+..*%%$&$.)6*9,()3831(%)*'..-.7*../34877.+*+,/90,')(&.'-)(((&%(()112;4.*-/-+)*&)--.---.,0()41/&*$%).+)*77.,'('++909,57,0-)'10*3-)'&*%%)+/+'((-1&(&*)'''''*+34647-+.+')',.))+))-6-.05,4/0/-/).)+-*/)(&*+*1/2-220/+&%++&)))&)+,50335*,2/-*3)2*&.*'00:19288/9-7,+/,59/25()''()()&#$*(&)).-,++'0689888;8+1)'%%$%(((&(''''-3)*70*-1*'$%)(,)**+-6/+-*-<<9,-)'))6-)(0/3132/221(00478985,,*%'#'(12&/5*,/3303319-/)%+2''*8',23769++3&)*24/)('%''&),5/:5296772275-.7*,'''3)&'%'&)*115*-'*)**30110)*,1-.,,&()$)34.*++)+(')#'-2+4/+,,*8/0'(+.,22)*&'%).5+'0-$&)1(310*+++'(+,25323/0.))(&*%&%&,2)'(&(*)*.*,**,-/-+()(,+.%/0;77987)*,10+.,4344).$($**+31/00-,,--*(,%$*+/-/256114-&%((*)))+12.///-30,**(*++,+.())*+-).,$$&))+2,,)*011('-.2032*$&%&&(,*(03+*14-)##%&%'&'%').&),2,/.0+'%(%+($&%%&)1-60/58.;/-12,42142.47,*0))-+0/'+%.**/0.*.2)%*)(,-,,)&)(+%+.*++23978&+
@c4c30519-5fb9-4c94-981b-ae6a93543100 ch=162 read=62430 start_time=2019-12-13T00:15:47Z barcode=BC01 runid=2c9cf7bc05858273f10e7d7ec552fc0bd742dc3e
CTCCTACGGGGAGGCAGCCAGTGGGGAATATTGCACAATGGGCGCAAGCCTGATGCAGCCATGCCGCGTGTATGAAGAAGGCCTTCCGGGTTGTAGTACTTCAGCGGGGAGGAAGGGAGTAAGTTAATACCTTTGCTCATTGACGTTACCGCAGAAGAAGCACCGGCTAACTCCGGTGCCAGCGGCGCCGCGGTAATACGGAGGTGCAAGCGTTAATCGGAATTACTGGAGCGTAAAGCGCACGCAGGCGGTTTGTTAAGTCAGATGTAATCCCAGGCTCAACCTGGGAACTGCATCTGATACTGGCAAGCTTGAGTCTCTCGTAGAGGGGTAGAATTCCAGGTGTGGCGGTGAAATGCGTAGAGATCTGATTACCGGTGGCGAAGGCGGCCCCTGGACGAAGACTGACGCTCAGGTGCCGGCTGATGGGGAGCAGGGTTAGATACCTGGTAGTCCCACGCCGTAAACGATGTCGACTTGGAGGTTGTGCCCCGCTTGAGGCGTGGCTTCCGGAGCTAACGCGTTAAGTCGACCGCCTGGGGAGTACGGCCGCAAGGTTAAAACTCAAATGAATTGACGAGGGGCCCGCACAGCGGTAAGGGCATGGTTAATTCGATGCAACGCGAAAGGGCAACCTGGTCTTGACATCCGGGAAGTTTTCAGAGATGAGAATGTGCCTTCGGGAACCGTTAAGGACAGGTGCTGCATGGCTGTCGTCAGCTCGTGTTGTGAAATGTTGGGTTAAGTCCGCAACGAGCGCAACCCTTATCGCTGTTGCCAGCGGTCCGGCCGGGAACTCAAAGGGAGACTGCCAGTGATAAACTGGAGGAAGGTGGGGATGACGTCAAGTCATCATGGCCCTTACGACCGGGCTACCGCGTCTACAATGGCGCATACAAAGAGAAGCGACCTCGCGAGAGCAAGCGGACCTCATAAAGTGCGTCGTAGTCAGTTGGAGTCTGCAACTCGACTCCATGAAGTCGGAATCATGGTAATCGTGGATCAGAATGCCACGGTGAATACGTTCAGACGCCCCAGCACACACCGCCCGTCACACCATGGGAGTGGGTTGCAAAGTAGGTAACCCAGCTAACCTTCGGAGGCGCTTACCACTTTGTGATTCATGACTGGGGGGGTGAAGTCGTAACAAGGTAGCCGG
+
*,/3,.1.16-$)+),+-&*+2076)+*)/60,+,-131333.0548135,,-/-.,&,1,0,44.0664433().'+,*2.:7;3+09328+*+)*)*+(*).0-9:''+'+,+4-&(*/605101./0;1;0,,//(/**+/.5+',('*.,..(,+)*-/6+4-+-./03*-&(&7---,'++&./1000-4//-4/4-,-')*-101+8+1'-.*2+-+0-0095%&&)&**)%*,2+0010055+*4;;+8,3*-/6(/**+)*2)02,%35658/51404:5656734334,-./-/,/,,1,)*,+,),,+.0*7595.+-122+20+0-3-.+.0,-*&*)&'&()./+*20//--+-0401''&&+2+:607-'(*(/02.653..0889.-3,,.',*0-)+1-/44'*&)'&%)(/456,)#%)';7634'+-547+,,*+/.76,%+).,367:4.-)*&+,0-*+)/)).-.1-0.,:5,'-*)+(/70141:11312-3.///59..-.,:*0*//326.-.,)167*(&((0.5161625.5/94;:4-05+6412/:0:0-3)%+22-.7,*-./-4245405)020%+(*+54;8<21111962545332)((&'$'*.-.073-,,-.2+0)+*'(*+,6;43/,)),111165358695303'35*3,2-(%&%-*34'.(0+++&%&)-00/046560-../59:-:,,+30/3+,32--,1--''(*6.0879'&01592(/5'(2,23&')%(+(-/0))*--5(0-06,:8+(-(.)6)(/.'+,-53350-/&(*)0/-/670/*+)-0.5:;743346575,/+.23/.*),349,+'%$,-47&0*))(+)$(&(%&)2.:/(00/223/343-')&()'+**-978683,,))-2:163<577677.95,,102321)+&++1&0)6.2),,,/673322/-,/69:346260/.+1'(*.(*(/(,3//1:86//0-1*1.07.,-)584184274332(**.(0-1&$&%%/)..054/88-.2*-'-,&&'-*((),3-5-**(*('()1512,9/(''+%,*//-24+6&,/./-+)'+0+/291-/23772)*((+-/6:88,/0.-*((*434/.)+)2).%6,99
@e3fc1762-48cb-4656-9cfc-fc64a5b741b5 ch=53 read=52944 start_time=2019-12-13T00:15:56Z barcode=BC01 runid=2c9cf7bc05858273f10e7d7ec552fc0bd742dc3e
CTTGCTCCCAGGGAGGCAGCGTGGGAATTTACTTCGGCAATGGGGGAAACCCTGACCGAGCAACGCCGCGTGAAGGAAGAAGGTTTCGGATTGTAAACTTCTGTTACTCAGGAAGAACGGCGGCTACACAGGAAATGGTAGCCGGTGACGGTACTTACTTTATTAAGCCACGGCTAACTACGTGCCAGCAGCCGCGGTAATACGTAGGTGGCAAGCGTTATCGGAATTATTGGGCGTAAAGAGGGCAGGCGGCAGCAGGGGTCTGTGGTGAAAGCCTGAAGCTTAACTTCAGTAAGCCATGAAACCAGGCAGCTAGAGTGCAGGAGGATCGTGGAATTCCATGTGTAGCGGTGAAATGCGTAGATATATGGAGGAACACACCAGTGGCGAGGCGACGATCTGGCCTGCAACTGACGCTCGGTCGAAAGCGTGTAAAGAACAAATAGAGTTAGATACCCTATTAGTCCACGCCGTAAACGATAATTACTAAGAAGTGTTGCGGATGTCAAGGATGCTGCAGTTAACGCAATAAAATTTTCCACGCCTGAGTAATACGTTCGCAGAATGAAACTCGAAAGGAATTGACGGGGGCCGCACAAGCGGTGGAGCGTAATGGTTTAATTCGAAGCAACGCGAAGAACCTTACCAGGTCGCCGACATACTCATAAAGGCTCAGAGATGGAGAGATAACTATATGAGATACAGGTGGTGCATGGTTGTCGTCAGCTCGTGTCGTGAGATGTTGGGTTAAGTCCGCAACGAGCGCAACCCCTTATCGTTAGTTACCATCATTAAGTTGGGGACTCTGGCAGAACTGCCAGTGACAAGCTGGAGGAAGGCGGGGATGACGTCAAATCATCATGCTATGACCTGGGCTACCACGTGCTACAATGGATGGTGCAGAGGAAGCGAAACCGCGAGGTGAAGCAAAACCCGCCAAACCATTCTCAGTTCGGATTGTAGTCTGCAGCTCGACTACATGAAGTTAAGGTCGCTGGTAATCGCGAATCAATGTCGCGGTGAATACGTTCTCGGGCCTTGTACACACCGCCCGTCACACCACGAGTTGATAACACGAAGCCGGTGGCCTAACCGCAAGGGAAGGGCTATCTAAGGTAGGTTGATTAGGGTGAAGTCGTAACAAGGTAACCGG
+
&*&%'(/+($(31(./.0/10/&'&(&+0-&&)++.220;11453')1*25-,,67954044:646;/003667/+,*&(*+1-880'4%0+++.5512853-+*&&)+-2113.19702,(.,,*,''$+%+-++.3---,-',-.55*&%$%$#%'131/334,*9-22.1,,.10-0203-+'&(**,00*--8/0-1,4341/41/8118),3/90-1(*,)1(',+-2776456+&%-+'(&04-/82113/)46-00--+0),,1752294-)*(&&%($'/,7%1.57%89//$'/2.26.5145552&&(,./(*)',6355102-1.200823-//-/00211--.-,.3::966513156/-0(,*+0204:/.*.*)&(/.11:84454303/5,--,,+*-03'%*-(-,,'*/+*+/1+(-3+)(--59;.*)$),0/)-../9+)%+(%(.4-$(+6579:;8.-,--+,-*+-6(&(&'++--**)3188:90'')$)*,445+242424-0/0-40+&((()+.%))28,,*+*-&+(.*,32102(+7771:712,)2/+,.,1/.+,-1573),+$&$((,*-0.5.0&()(.)')35594-2.373,0,./3310/,0-/72/6.+1.(,++&$$*)-///+4/21416./5059++*+,88/,+++/2.&+--029:639888546326435878248/11232.-006531122410(,1//30:70705,023+-/48/-32+0.1744+.1137,3./-/810:89742736+/026:2,)*113700''*+688;.6566723/124.+0,.4/82+5:348665/137:8011:6.2,,')*)+8-44++.2./&#'()1,--/1578:79787:96/**+'-'()*6&46652%',.//8010:;27<4(((7::1:538103+/1;909//8./.17412+'%&'96310,,*-)(').,'%+)(.'+),&&--.0,31-4,))&&)78482551,*)$)+19545..0.(&)%&$&&*),4--/+,--,/-/131.),((''(/73(0)+0,3:093,+-'%)+.-,+.,-,(,(**(('(-//22-1-$-*'*(%*((,2)*+6/+-//664622+6-4;::83
@5f1c7541-7c65-4473-8941-91b007633172 ch=491 read=41624 start_time=2019-12-13T00:15:54Z barcode=BC01 runid=2c9cf7bc05858273f10e7d7ec552fc0bd742dc3e
CTCCTACGGGGAGGCGAAGCAGTGGGGAATATTGCACAATGGGCGCAAGCCTGATGCAATAATACCGCGTGTGAAGGCCTTCGGGTTGTAAAAGTACTTTCAGCGGGGAGAAGGGAGTAAGTTAATGCCTTTGCTCATTGACGTTACCCGCAGAAGAAACACCGGCCCCAACTCGTGCCAGCAGCCGCGGTAAGCCACGGAGGTGCGGCGTTAATCAGATTACTGGGCGTAAAGCGCACGCAGGCAGTTTGTTAAGTCAGATGTGAAATCCCCGGGCTCAGGAACTGCATCTGATACTGGCAACGGAGTCTCGTAGGGGTAGAATTCCGGTGTAGCGGTGAAATGCGTGAGATCTGGAGGAGATACCACCGGTGGCGAAGGCGGCCCCCTGGACGAAGACTGACGCTCCAGGTGCGAAATATGGGGAGCAAACAGGATTAGATACCTGGTAGTCCACGCCGTAAACGTCGTAAACTTGGAGTTGCCCGCCAGGCGTGGCTTCCGGAGCTAACGTTAAGTCTGACCGCCTGGGAGTACGGCCGCAAAGGTTAAAACTCAAATGAATTGACGGGGGCCCGCGCAAGCGGTGGAGCATGTGGTTTAATTCGATGCAACGCGAAGAACCTTACAGTCTTGTGACATCCACGGAAGTTTTCCAGAGATGAGGAGATGTGCCTTCAGACCGTGAGACAGGTGCTGCGGCAAGTAATAAAGCTCGTGTTGTGAAAATGTTGGGTTAAGTCCGCAGCAGGCGCAGCCTTATCCTTTGTTGCGGCGGGTCGGCCGAGGTCAAGGAGACTGCCAGTGATAAAGCTGGAGGAAGGTGGGGATGACGTCAGGTCATCATGGCCCGCCGACCAGAGACTACACGTGCTACAATGGCGCACTGAGAGAAAACGGCCTCGCGAGGCAAAGCGGACCTCATAAAAGTGCGTCGTAGTCCGGTTAAGGTCATGACTCAACTCCATGAAGTCGGAATCCTTTAGTAATCGTGGATCAGAAGAATGCCACGGTAGATACGTTCCAGACCTTGTATGCACACACCGCCCGTCACACCATGGGAGTGGGTTGCAAAAGAAGTAGGTAGCTTAACTTCGGGAGGGCGCTTACCACTTTGTGATTCCTTGGCTAAGGGTGAAGTCATGGCGCAAGGTAACCGG
+
07771*0)58-(0-))+&$%&'0*2,%(&(+'4%&$'*0/.1,++138,386102//0%%(/,(0-,-//+(')()-.9997/90,+'%,37+*5.-1;0-.//.:8)')('+1)'&&+,**/-5+%-.,72.078,8-,-:134-/50+1--4.*/,%()33416++'*-/00132250/2*138-..+)%%%+'')++)('&%(+,,)*()&&*'),05/5489810/79-,,,/%+(-+).)$+07.()3-4*,1+-05*((*2+)065+)556-,'()/1/443..2+.2325708..12-(%)+,1879(.**%,)(.*2,0/)-,+,.54385306/.,51*)(*,/645.*0,&&+**+.(,1*1+,-++),06207/8943+.266,0-+,111143551++36(('&%+&#%&%())&*,7:&5+48+4+*)*)(/-,-22&*,-0+//37689;50,'$%%')-+,2.-'*+-)-2/'*,')0/1337675402-,-..1,/,.323+-2''()04793..*'()011:370443**,,,6:;535559;31//3044618;:4/71()%&&/(*+)2*5)./,3,,-35;95;6<900112:75//.+.,062/1*'%&&1((.*&')0188502-1-5.-9;3+***,./7/...(&-524/('&%#''62:874)+-1,08;:,+(&%%''%')('%(1-)+,/7979<146758-...0,40224.-/0+264&7,034373%0++-..6)'.'(0/,'*&')'+(/+;/,($'%**')+.)./07689450..*0/)%,-6303/1,0,,8;8.*,.--,..*'(''+//*,*1.6.''(&(+7,+*('%(()+,-/47734**+*00**$'##'''(,/2*,+'-,14-))*''*-6,+35;97:9910052&)((,/,4-4.155))*++-+----%%&%'0/+'0.,/,.-70..1-5.510(+1(+%)+*+-7982526'&(.)*./37+**+*''(13894343'(-)1/01++)-&-*.,002:.5<0.4525108.0+/*(**/4/00./3;5)&,)()4-.00/0.22.+,*)-4+'04,---//.0802..,)()/382'*+/.0.-'.-&()4.,,0&0('+'/20-0.5:9;8.
@35831085-7a0b-429f-ae59-b2f244a1ae33 ch=189 read=73723 start_time=2019-12-13T00:16:15Z barcode=BC01 runid=2c9cf7bc05858273f10e7d7ec552fc0bd742dc3e
CTCCTACGGGGAGGCAGCAGTGGGAAATGCACAATGGGCGCAAGCCTGATCACAGCCATGCCGCGATGTATGAAGAGGCCTTCGGGTTGTAAAAAAAAGTACTTTCAGCGGGGAAGAGTAAAAGTTAATACCTTTGCTCATTGACGTTACCGCAGAAGAAACACCAGCTAACTCCGTGCCAGCAGCCGCGATAATACTGGAGGTGCAAGCGTTAATCAGATTACTGGGCGTAAAGCGCGCAGGCAGTTTGTTAAGTCAGATGTAAGAAATCCCGGGCTCAACCGCAGAACTGCATCTGATACTGTAAGCGTCTCGTAGAGGTAGAATTCCAGGTGTAGCGGTGAAATGCGTAGAGGTCGGAGGAATACCGGTGGCGAAGGCAGCCCCTGGACGGAGCAGCGCTCAGGTGCAGCGTGGGGAGCAAACAGGATTAGATACCCTGGTGAGTCCACGCCGTAAACGATGTCGACTTGGAGGTTTGTGCCGCTTGAGGCGTAGCTGGAGCTAACGCGTTAAGTCGACCGCCTGGGAATACGGCCGCAAGGTTAAAACTCAAATGAATTGACGGGGGCCCGCACAAGCGGTGGAGCATGGTTTTAATTCGATGCAACGCGAAGAACCTTACCGACATCACGGAAGTTTTCAGGATGAGAATGTGCCTTCGGGGTCGTAAGACGGAGTGCTGCATGGCTGTCGTCAGCTCGTGTTGTGAAATGTTAGGTTAAGTCCGCAACGAGCGCAACCCTTATCCTTTGTTGCCAGCGGTCCGGCCGGGAACTCAAAGGAGACTGCCAGTAAAACTGGAAGATGGGGATGACGTCAGGTCATCGCGAAGCGCGACCAGGGCTACACGTGCTACAATGGCGCATACAAAGAGAAGCGACCTCGCGAAAGAGCAAGCGAGGATCGCAAAGTGCGTCGTAGTCCCGGATTAGGTCAAACTCGACTCCATGAAGTCAGGAATCGCTGGTAATCGTGGATCAGAATGCCACGGTGAATGCACGTTCCCGGGCCTTGTACACACCGCCCGTCACACCATGGGAGTGGGTTGCAAAAGTAGGTAAGCAACCTTCCGGGGAGCATACCACTTTGTGATTCATGACTACAGAGGTGAAGTCGTAACCGGAGTAACCGG
+
./.-%(+.26,'341055(01,('+'+'&#&*0952652114:.3832&/('*,-3635.7933.&*,214533+-).,4495+74384441:9;71+)+)).1/+()&'+,*)&''(,/<:*+6:26/.1./1-,128'8()-4-4.,26+1,,1+&++((./.&+,+2/./7478461,,-+,06)1-./05+')&)--.-,,.7501-1-4,./&./(6*./995--0/92+**+),(443,76;624997048(//542(,%(-/+/''.2/+-.)+.-'+(+&,**,-.-4()+1..)+),++-**(*.57/*)&'+'+*,/+9*+28373/00077//0+)'/26--(.&)(-/.,()+)68805002*)-,*41*,683---.+,*/''+,*--55935866...,,,&&1.(+.0;.2'48-5/-+11108/++)('%(),()+460--:;6+/,-)/064-1,4-/*/0:3-100+%(1/2318942),)&&''&*246441/275704569:97796.1+(&'(/,4822636,/103::86667;40--.-0/01-086-.4,(,&()%*-08235-./.0-.,5;-297<.--..;;8854006-18681-)*''%)+((()/+**)06:52-,220.-*)1+,214;898(*2%)*+,)%'*.',&&'//.-+,/0649899762*(-.:6830:/--13/-+4-(.53921--3/+-057,+--284419-,+,,3))83-/3--+*)*27361*2)6(8613010/0(0*)+..5053))**-8/8451..-0-.14/677882,../1004;9))%&&'*&*&'(:50*)((''%'().,0,,0--.4,++)+-014)'(')*)/0.10./270/*&%&&(//,.0'-+,-/*,0:9-.362/411366/.)..(3+&)(()*(+()+-,02/1+,*/+**1&'*+302++)('(.**++,/3866.,.5203)'+-3124:2'-%(/018-)112102.**021525:61:+-3513025./07.&''&0-/70/190&&*)4,*0*%',),,*/,)+20*&'(%)')5*0/34-/././-/)+34/(')(')&1(+-,-43620.*('$%(+8176+
@0240e0fa-4fe7-4e67-aab0-d5d6624939d2 ch=202 read=44842 start_time=2019-12-13T00:16:27Z barcode=BC01 runid=2c9cf7bc05858273f10e7d7ec552fc0bd742dc3e
CTCCTACGAGGCAGCAGTGGGAATATTGCACAATGGAAACCCTGATGCAGCAACGCAGGTAGTAGAAGGTTTCGGATCATAGCTCTGTCTTTGGGAGAATAATGACGGTACCCCAAAGGAGGAGGCCACGGCTAACTACGTGCCAGCAGCCATGATACGTGAGTGGCAGGCGTTATCCAGCTACTGAATACAAAGGGAGCGTAGGCGGATGATTAAGTGGGATGTGAAATACCCCGGGGCTCAAGGTGCTGCATTCCAAACTGTGGTTATCTAGAGTGCAGGAGAGGAGAGTGGAATTCCCTGAGTGTAGCGGTGAAATGCGTGCAGAGATTAGGAAGAGAACACACACCAGTGGCAGAGAGCGACTCTCTGGGCTGTAACTTGACGCTGAGGCTCAAGCGTGGGGAGCAAAACAGGATTAGATACCTGGTAGTCCCACGCCGTAAACGATGAATACTAGGTGTGGAAATTTCAACACCTCCGTGCCGCCATAACACGTGTATTCCGCCTGGGGGGTATTGCGGTCCATAAAGATTAAAACTCAAAGGGTGGCAGGGGACCCGCACAAGTAGACATGTGGTTTAATTCAAGCAACACTTAGAGAATTACCTACACTTGGCATCCTTGCATTACTCTTAATCAATCCTTCGGGGACAAGGTGACAGGTGGTGCATGGTTGTCGGCTCGTGTCGTGAGATGTTAGGTTAGAGATCCCGCAACGAGCGCAACCCTTGTCGTTAGTTACTGCAGTTGAGGACTCTGTAGGGCTGCCTGGGTTAACCAGGAGGAAGGTGGGGATGACGTCAAATCATCATGCCCCTTATGTGTAGGGCGTGCTACAATGGCTGGTACAGAGGTCTGTGCCGTGAGGGTGGAGCCAAACTTTAAAACCAGTCTCAGTTCGGATTGTAGGCGGAAACTCGCCTACCATGAAGCTGGAGTTACTAATGCGAATCAGAATGTCATGAGTGGAGAACCATTCCCGGGTCTTGGCTACCGCCCGTCACACCATGAGAGTTGTATGCCGAAATCCGTGAGCTAGCCACCGAGGCAGCGGCGAAGGTAGGGTCAGCGATTGGGGTGAAGTCGTAACAAGGTAACCGG
+
),-.,*,*%,-',..-26.2'-%&%*'),3337452'*''.+(,.6873.2.'&$##.''&&&&%(',,18)*2626/*,,*-/2444.67.06.((+--//001.+-)*+.5,/3//0,/2)/25:23-.-(*+,-'*(+)02,-,+,1+(&%'%)1..%%((/--**45//51/1()%')&+.*%&%&&-4,(0-+-.-/.0895;9998/9,+-45:6/.+&'+32.%0/0+&-45227)1(0-89:9989-6,-0'.)&(**+5,./3/..-+51800*+).4))(++.0/12+40)'%&&()+%0/$221+/3++-+,))&'%&*-/-2604'+).442/+,&,((+1.&&%&))++.2656432303633&*&'%)(*)+')*,,72,//))01/30&')'&*287,3(53.0+$&'''43,*)*++.35,+2/26012:821-0//1/+01,.+.,02,$)+',6/32.(+.-3616660.514645/)*''()&665823:4641,*%$#*&$*.971($&+4''),--001,.56/(()&,(,*$,64:5280++,0*)%'&('.%/--/77<;3855+('%)-)*&''(''*%&$&&*-4,+)&')&&%&'-/.+.-..+2*)))((0,2(+,(+9*21((0*+420-.-,--''+-/9999::7444/-&&$'(7...-.2644015334&6525(&(%%(37(&%&&&('/62-4*764*1(+,0.9-+/.+($#$%**41022-0/.1+)&+.)**+095593.2--,//3,*-(',*/.+69314657436,7--.45578)84-',()+0533/1/(*$&(+('..71&3524.-.4,&&'%)''&&%')-1/--($$&+'(/.*70.(***497/967662/&/146,,%,+++&)&&'%(+&()8(*'&$('&(+..,+//++*00.--*&'&$&*-(++)(4/,0,'&$$&++(($&%*)'%(1.,-221.2/-))()+/*37/-2336457433./$'+/+(*+&2'$')'',.,13542/.),*#,%&%*)&&***+((*)+,8514*++3/20/7046;75510/./0687769*517;596:
@54296da0-01ad-45ca-a5b4-afb331fe9aa6 ch=28 read=33477 start_time=2019-12-13T00:16:34Z barcode=BC01 runid=2c9cf7bc05858273f10e7d7ec552fc0bd742dc3e
CTCCTACGGGGAGGCAGCAGTGGGGAATATTACACAATGGAAACCCTGATGCAGCAACGCCGCGTGAGTGATGAAGGTTTTCCGGATCGTAAGCTCTGTCGCTGGGGAAGATAATGGCGGTACCCGGAGGAAGCCACGGCCTTTACGTGCCAGCAGCCGCGGTAATACGTAGGTGGCGAGCGTTATCCAGTTTATAGATAAAGGGAGCGTAGGCGGATGATTAAGTGGGATGTGAAATACCCGGGCTCAACTTGGGTGCTGCATTCCAAACTGGTTATCTAGAGTGCAGGAGAGGAGTGGAATTCCTAGTGTAGCGGTGAAATGCGTAGAAATTAGGAAGAACACCAGTGGCGAAGGCGACTCTGGACTATGTGGCTTGACGCTTGAGCTCGAAAGCGTGGGGAGCAAAACGGATTAGATACCCTGGTAGTCCACGCCGTAAACGATGAATACTAGGTATGGGGTTTCAACACCTCCGATGCCGCCGCTAACACGTCAGTATTCCGCCTGGGGAGTACGGTCCGCAAGGTAAAACAAAGGTGTGAGGGACCCGCACAAGTAGCGGAGCATGGTTTAATTCGAAACAGCGCGAAGAACCTTACCTACGCGGCATCCTTGCATTGCTCTTAATCCAGGAAATCCCTTCGGGGACAAGGTGACAGGTGGTACGCGTTTTGTCGTCAGCGTCATTGAGAATGCTGGGTTAAGTCCACAACGAGCGCAACCCTTGTCATTAGTTTTTACCATTAAGTTGAGACTCTGGCGAGACTGCCTGGGTTAACCAGGAGAAGGTGGGGATGACGTCAAACCATCATGCCCCTTGTAGGGCTACACGTGCTACAATGGCTGGTACAGAGAGATGCAATACCGCGAGGGTGGAGCCAAACTTAAAACCGGTCTCAGTTCGGATTGGCCAGGCTGAAACTCGCCTACATGAAGCTGGAGTTACTAGTGTGCCGAATCAGAATGTCGCGGTGGAGCCGTTCCCGGGTCTTGTACACCGCCCGTCACGCCATGAGAGTTGGCAATACCCGAAGTCCGTAGGCTAACCGCAAAGGAGAGCAGCGGCCGAGGTAAGGGTCAGCTTGTTGGTGGGGTGAAGTCGTAACAAGGTAACCGG
+
-../,./1;;((10/446/3/.2/()+**-&$%&'2965,)/+*1++03:01.)/-1//0;2657.,+,+++**)),-8;7*'6+::98884)+,/114.+--+4:3*.,/,*'((%$).,..1/)0)+(,.+/32723-(&'+),,4.2:6*/+.6.),)**060/1676190.4.))..5271/2,$**//)&)***-/)-53',-28679;8;7,++0-47175;89;9;78<:6082)296762,'+0-2:8657816289*429:65:.8/..51-,*,.26*54-*',+&&%&&+*./+0,,076512226569:564,,++(+*%*-(25--,+6353:-3,9..-40.4355.--*)6243%0'&%(&%'+'0.+1+*(,,)9,1.),35;569+'+-.<6/*&2$7),+5598;2/-00./2850113;8:;;:.--..4;730,*,0*(-/792-5.)*+-//8.2((&--998:;-1011-&*+-%%%().563.537:74,&'**,16//'))0.-//0/)%)-1*-)*')(%,::28;6...0,*(*-03/-*,,,,'),:<.:895-)*$.-*-*/,.7..727/6/.5-*)'*+334160(0./-11)-.10737/6&%%').-*-5/+41-69.112*0+++02&00-,*.$(*(,19;(-.;482')*%,.'3((('*&&%%$&*/*8-5-64*(*-'4%',/489:991+2/00&10'%-)&''&((--1.*.-.+&'('*+,+&&&)+-.2425223/0.)&'-$-1)(&(1+-/48405467646/;:6<8::55)--+'('&&')--(&(*+--05842406/(0114'%')++*)&%&*)--7012;48-,*.&*,/(*,*482*+(.4:8276:5533.0377.6).2+*-,(.:23,.3.,373/2./04771901184*,-1-10'')%(()&'-834+,/;62222746**'*%))'*5,0*)2741-1%$'++.4/3;9-082///1)22-,+*105044:4-57(*,-+,.6./').0+,)/5+.-/)++++(+3,112:750-*0*0+)())-&''*+++)*&+)46030.5011488:98:)91:;::89
@789a4201-689b-474d-b364-76a90a296577 ch=241 read=54161 start_time=2019-12-13T00:16:43Z barcode=BC01 runid=2c9cf7bc05858273f10e7d7ec552fc0bd742dc3e
CGGTTACAGCAGTATTTTGACTTCACCCCAGTCATGAATCACAAAGTGGTAAGACGCCCTCCCGAAAGTTAAGCTACCTACTTCTTTTGCAACCCTCCCATGCTGGTGTGACGGGCGGTGTGTACAAGGCCCGGGAACGTATTCACCGTGGCATTCTGATCCACGATTACTAGCGATTCCGACTTCATGGAGTCGAGTTGCAGACTCAATCCGGACTACGACGCGCTATGAGGTCGCTTGCTCTCAGTCGCTTCTCTTTGTATGCGCCATTTAGCGTGTGTAGCCCTGGTCGTAAGGGCCATGATGACTTGACGTCATCCCCACCTTCCTCAGTTTATCACTGTGATCTCCTTTGAGTTCCCGGCCGGACCGCTGGCAACAAAGGATAAGGGGTTGCCTGCTCGTTGCGGGACTTAATAACATTTCACAACACAGGCTGACGACAGCCATGCAGCACCTGTCTCACAGTTCCCGAGGCATTCTCATCTCTGAAAACTTCCGTGGATGTCAAGACCGATGGAGTTCTTCGCGTTGCATCGAATTAAACCACAGCCTCCACCGCTTGTACGGGCCCAAATCAATTCATTTTGAGTTTTAACCTTGCGTACTCCCCAGGCAGTCGACTTAACGCGTTAGCTCCGGAAACCACGCCTCAAGGGCACAACCTCAAGTCGACATCGTTTACGGCGTGGACTACCAGGGTATCAATCCTGTTTGCTCCCCACGCTTTCGCACCTGAGCGTCAGTCTTCGTCAGGGGCCGCCTTCGCCACCGGTATTCATCAGATCTCTACGCATTTCACCGCTACCTGGAATTCTACCCCTCTACAGGAGACTCAAGCTTGCCAGTATCGGATGCAGTTCCCAGGTTGAGCCCGGGGATTTCACATCTGACTTAACAAACCGCCTGCGTGCGCTTTACGCCCAGTAATTCCGATTAACGCTTGCCCTCCGTATTACCGCGGCTGCTGTGGCTGAGTTAGCCGGTCTTCTTCTGCGGGTAACGTCAATGAGCAAAGGTATTAACTTCTCCCTTCCTCCCCGCTGAAGTACTTTACAACCCGAGGCCTTCTTCATACGCGGCATGGCTGCATCAGGCTTGCGCCCATTGTGCAATATTCCCTGCTGCCTCCCGTAGGAG
+
+$-(0&*$$$%%,%*()'+-335/,189.%(1101/.733.3/3/.-4.+,*$'-/391*.)()05'0,404,.13997488:63991,--&)*('+7-+3)*++130/0133:8446./1.236781263/2311--12349312:645503649)*+04**++..7,11024425<0++.04953354-.//0265712,-4647)8+6*0,11/)(3220.''/+.733223.,0+&&)*-,'&''*/22//..850()+'./3;91:*&(,))*-&&),.71-.7:9,2+'2-10605/0,+*)+*+,;69::,82/''/.476646-04<:/2321,,&%&).85&&*(),08:061+2145:679522/7/.*219*506782)0.(-+)+(%$%'*22:554<:6/9.3--043-28.-2337704)/5220-*)+./+.1/1/:5641211085//./'772./(+%*(++*198:886432./21,+,3),+-1;::587233/*%(%'(/)+2<98<723201)('(*+%)*)9;9.3()'$&*+,4,.7/-/,+)&(-3.1/*+0,--3:0;0-/;9+55,8;<*6-6.6-(&(%%(*.5;*.2973896760503.(&()*/-,.,5)2*.3*07354496610*5())*583703)'&()65647726<4-+(+++76;987544400*,.3(-....246</---835--/-/3;83/..28-03367933.236;8567*-36+1,()((./36:69<06445;;97:--065574133527;71,05/11/11.8.7-0---*41+/-1104&2+&*,-/303-139-//,)0++0'2)*%))11-57)++5-8-..50)(/.,'/3*)*-.17.../354547966:58:7888860/+.('&0/.24))+474955/42:/;.-*0-'/32./9*5,-714:5408132656&')''('**1../0.2.((2,:<0//-(7+$*3/628.:4442571&-'*(0*,)),+))09+488037+20*.1.4/(++++-(%*)),1+(()*788<88;8-**-(,29435643545244)/+*-/,/.89/%'''*+-1:565328*,0+**+*+70)(/..*,&
@94d2e3cb-db75-455b-a421-8547de049247 ch=84 read=49440 start_time=2019-12-13T00:16:53Z barcode=BC01 runid=2c9cf7bc05858273f10e7d7ec552fc0bd742dc3e
CCGGTTACCTTGTTACGACTTCACCCCAATCGCTGACCCTACCTTCGGCCCGCTGCCAGCTTGCGGATTGGCTCACGGACTTCGAATTGTTGCCAACTCTCATGAGCGGGCGGTGTGTACAAGACCAGGAACGTATTCACCGCGACATTCTGATTCGCGGTGCAAGTAACTCCAGCTTCATGTAGGCGAGTTTCAGCCACAATCGAACTGAGACTGGTTTAAAGTTTGGCTCCACCTCACGGTATTGCATCTCTCTGTACCAGCCATTGTAGCACGTGTGTAGCCCTACATATAAGGGGCATGATGATTTGACGTCATCCCCACCTTCCTCCTGGTTAACCCAGGCAGTCTCTTCGGGATATAACTTAATGGTGGTAACTAACGACAAGGGTTGCGCTCGTTGCGGACTTAACCCAACATCTCACGACACGAGCTGACGACAACCAAAGCCACCACCTGTCACCTTGTCTGAAGTTTCCTCGATTAAAGAGTAATGCAAAGGGATGTCAAGTGTAGGTAGGTTCTTCGCGTTTACTTCGAATTAAACCACATGCTCCGCTACTTGTGCGGGTCCCCGTCAATTCCTTTGAGTTTAATCTTGCGACCATTACTCCCCAGGCGGAATGCCCAATGCGTTAGCGGCGGCGCAGGAGGTGTTGAAACCCCACACCTGGTATTCATCGTTTACGGCGTGGACTACCAGGGTATCTAATCTGTTTGCTCCCCACGCTTTCGAGCCTCAGCGTCAGTTACGAGAGTCAGAGAGTCGCCTTCGCCACTGGTGTTCTTCCTAATCTCGCATTTTCACCGCTACGCTGGGAATCACTCTCTCTCCTGCACTCGATAACCAGTTTGAATGCAGCACCCAAGGCCCGGGTATTTCACATCCACTTAATCGTCCGCCTACGCTCCTTTACGCCCGGTAGAAATCGGATAACGCTCGCCACCTACGTATTACCGCGGCTGCTGGCGCGTAGTTAGCCGTGGCTTCCTCGCGGGTACCGTCATTATCTTCCCAAAGACAGGCTTTACGATCGAAAACCTTCATCGCACTCACGCGGCGTTGCTGCATCAGGGTTTCCCCATTTATTGCAATATTCCCCACTGCTGCCTCCGTAGGAG
+
541)/*)282:.5.--0*13;705/3.*6,2()**&.;31/45594*4+71127765))'''),(1&/4%0/0-..-3./1..+&&/)&.2.084+00/*-3561762:47)-044,.+1/404:83755743779<65692578899<88775:2&(('/+,,''),)2-;,&*+-2.136374857552;21))+,(+0:/6(*///.36769565<:131//90,63049,/3/-((%&-$.'),540..,,0++*1)+,9,'(1),+--./54560.--.70('-/001301671--2./1109</..85777557;1.049;796210*.-11(1,),*4.00///-/-+,*+**&''*&*+/3/2656:854*-2;45341*-.)+91755753441+16/2/4/2..'-3.61///*,012240/1+/11278:311/,1-*+-(,5,190761-/'))')'#&)(&'5+74332,4+1--'&'').0.047.*48.9988623664204/-,0/9274-')(+/('.004)&/)6/<9810009888::01*')/*//.4/8.-/491),33:6;/),..0679;909/128,02,02&-(),,399-23:55819/,0)*-3.223.8---1;601-&+&/0+01/)/)(-1*/870'+*/42%1255;64586494&,'.//76;45665+'-/+++.//1787650;/-181;;2+.,15<;4699:78;*+-./82.6.-+))&&)*4/,,-*.//2:.4.--45021.')')40225**,5'(&))/-789+447958946*-&%+..106+.-.-*%&(*%$$%#&(*%)0(6,;680;,*'0,,4//0*02+3/,,,&&',+-),7/0)*+-5)#''&3/65&4.+/27/./'&(5**/+(1+70*+.,*$*-('-(8,6476467:8:8..)&&(%++/30360.1///55.2*(%)*0+116//082950-,0+'&%$(*23114:787067135626;0/3*,())+-*14/-31111(*36..2082688693454144112/,2/-,,,+-05011.+6+3855*,0'&-,-0/;4323528-#'**76759604-.-6)**
@dfcd66d5-b931-42ac-8f57-f521eee96433 ch=19 read=30503 start_time=2019-12-13T00:17:05Z barcode=BC01 runid=2c9cf7bc05858273f10e7d7ec552fc0bd742dc3e
TGCATTGCTTCGTTCAGTTACGTATTGCTGGTGCTGAAGGTTATCCCGGTGTTAATCTTTGTTAACCCTGCCGCCTGTCGCTCTATCTTCCGGTTACCTTGTTACGACTTCACCCCAGTCATGAGATCACAAAGTGGTAAGCGCCACTCCCGAAGGTTAAATACCGCTTCTTTTTGCAACCCACTCCCATGGTGTGACGGGCGGTGTGTACAAGGCCAGGAACGTATTCACCGTGGCATTCTGATCCACGATTGCTAGCGATTCCGACTTCATGGAGTCGAGTTGCAGACTCAATCCGGACTACGACGCACTTTATGAGGTCCGCTTGCTCTCGCCAAGTCCTTCTCTTTGTATGCGCCATTGTAGCAGCACGTGTGTAGCCCTGGTCATGCAAAGGGCCATGATGAAACCGACGTCATCCCTTCAGTTTATCACTGGCAGTCTCCTTTGAGTTCCCGGCCGGACCGCTGGCAACAAAGGATACCAAAGGGTTACGCTCGTTGCGGGACTTAACCAGCGATTTCACAACACGGGCTGGCGGCAGCCATGCAGCACCATCACGGTTGGCTACATTCGTCTGTAGAAACTTCCGTGGATGCTCAAGACCAGGTAAGGTTCTTCGCCCGTTACGCATCGAATTAAACATGCTCCACCGCTTGTGCAGGCCCAAATCAATTCATTGAGTTTTAACCTTGCGGCCGTACTCCCCCCGGGCAGTCGACTTAACGCGATTAGCTCCGACCACGCCTCAAGGGCACAACCTCAAGTCGACATCGTTTACGGCGTGGATTCTGGGGTATCTAATCCTGTTGCTCGTTTACGCTTTCGCTTTACCTGGTAATCAGTCTTCGTCCAGGGGCCGCCTTCGCCGCAGGTATTCCTCAGATCTCTACGCGTTTCCACCGCTACACCGCAGATTCTACCCCCCTCCGGAATCAAACTTGCCAATTATCAGATGCAGTTCCCAGGTTAGGCCAGAGTTTCACATCTGAAGCTTAACAAACCGCCTGCGTGCGCTGCGCCCAGTAATTCCGATTAACTTGCACCCTCCGTAATTACCCACTGGCTGCTGGCTGGGTAGCCAGTGCTTCTTCACCGCCCGGAGTAACGTCAATGAGCAAAGGTGGTAACTGCTCCTTCCTCCCCGCTGAAATTACTTTACAGCCAGAGGCCTTCTTCATACGCGGCATGAAACGCATCGGGCTTGCGCCCACATTGTTAATGGCTTCCCACTGCTGCCTCCCG
+
)"#"*($(21/,.6-(*.,)+0.*.,*,8841343)&'(')(%)6)*-0**()'&(+/2)%+)*)1,&%'),).42/./*,-4/141-01/,1.:./.4.,17&*/458;7,641*'),.+,)*&-001328(/,)'.&)(+,.4,.,-+)(,1***..8-&%&&#)--91;:4,+213-5)&)*/40*+-4-.*+.1,45/+-,,-*+*.29293:03.6..141383246)+&%&()-4.0053+'(($.'%'&%))--2904++,-41:93+)()0)&,-615332/,0+2-4.(-*%(%&(-.),'*.3,*51&/'*.4&(0*,-..+.%'&'&*'(++,)(&/2.+20.++,4:033&&&'%&()(-*)&&&'((-/,)*///+/(&)*+*-,.2*+,,-(+**'')*.3359&,)%$&&&(21-+43243353'211+,%&&&**2862-(&'7++.433/02161.)/.2(63+*('%(*,'-*.(%&$&*,,/.,+099.()(,&&$&$+'$+)*%*),)+)/)((/2+)'&''*('**+**&)*()+%%'+,-12('%$#%&+.4*%&%(#$)'.../0614128<:3-&*.,/./.4/'&.(,(+,-4252(-*++-3*+&)+-0(&*,)))&%'('-01.+0.,*)(',+3(/2-3-%&'++1213+%)(')*475,.5/-0,*).+/,'/,/14((((%,010*322..+1+/))%(%%)(,$'&+'()03)+),/223-+&(&+.142735--+-.2//).//-3.&$**--5.0(.,/+-63.,.+*(-05474340(()($*+'(*/-1:0.++)*('.0)(&&&'*-+111/52,,/'&158.1,&&$%&))*,%,%(&*&)4.023*,-.,-,-&.,-)/7++,(-.&')&'&*(#$&-,-3+&&*.111,*-&'(&),)*+)(+)(/+%',)+.8(**,)0'/+7,+*),/./*2*/-%&$**5')%'(*-('('$&&&*%&%'',)568---*,*+'&+$&%((%'&(&1+9.**-.4*/&%&&'%-3100/+-,*.1,03&#(%.(-.4406/-&*.%'&++1(**$&)-//3,%&&&*()'(%&()&.+'((--*')-,1(+)))$+((&/(*/*,)133./..-&)+&(+&'&#(('&&''&-*))*,*02/502;965.1,.,*)#$#'&#$%&)*-+402.5-//65((+'1(&,&)'($%#)(+.-&))*-..-3,/4(&
@7b2f5507-3aac-4deb-a2dc-b29525047f67 ch=59 read=52969 start_time=2019-12-13T00:17:04Z barcode=BC01 runid=2c9cf7bc05858273f10e7d7ec552fc0bd742dc3e
CCGGTTACCTTGTTACGGCTTCACCCCAGTCGCGGATCACAAAGTGAGTAAGCGCCCTCCGGTTAAGCTACCTACTTCTTTGCAACCCACTCCCATGGTGTGACGGGCGGTGTGTACAAGGCCCGGGGCAATTCACCGTGGCATTCTGATCCACGATTACTAGCGGTGACGGAGTCAGTTGCGAACTCCAATCCGGACCACGACGCACTTTTATGAGGTCCGCTTGCTCTCGCGAGGTCGCTTCTCTTTGTATGCGCCATTGTAGCACGTGTGTAGCCTGGTCGTAGGCCCATGATAGGCTTGACGTCATCCCCACCTTCCTCAGTTTATCACTGGCAGTCTCCTTTGAGTTCCCGGCCCGGACCGCTGGCAACAAGGATAAGAGGTTGCGCTCGTTGCGGGACTTAACCCAACATTCTAACACGAGCTGACGGCAGCCATGCGGCACCTGTCACGGTTCCCGAAGGCATTCTCATCTGAAAACTTCCGTGGATGTCAAGACCAGGTAAGGTTCTTCGCGTTGCATCGAATTAAACCACATGCTCCACCGCTTGTGCGGGCCCCGTCAATTCATTTGAGTTTTTAACCTTGCGGCCGTACTCCCAGGCGGTCGACTTAACGCGATTAGCTCCGGAAACCACGCCTCAAGGGCACAACCTCCAAGTCGACATCGTTTTACGGCGTGGACTACCAGAATTGTATCTAATCCTGTTTGCCCCACGCTTTTCGCACCTGAGCGTCAGTCTTCGTCAGGGGCCATATCGCCACCGGTATTCCTCAGATCTCTACGCATTCACCGCTACACCTGAATTCTACCCCCCCTCTACGAGACTCCAAGCTTGCCAGTATCAGATGCAGTTCCCAGGTTGAGCCCGGGGATTTCACATCTGACTTAACAAACCGCCTGCGTGCGCCCTTGCGCCCAGTAATTCCGATTAACGCTTACCCTCCGTATTACCGCGGCTGCTGGCACAGGAGTTAGCCAGTGCTTCTTCTGCGGGTAACGTCAATGAGCAAAGGTATTAGCTTCTCCCCTTCCTCCCCGCTGAAAGTACTTTAACCCGAAGGCCTTCTTCATACACGCGGCATGGCTGCATCAGGCTTGCGCCTATTGTGCAATATTCCCCACTGCTGCGCCGCAG
+
27/7.;/0444..1'')%.2:530))''&54,.(/-00+./72.-/%&(,*''(1,*(1%(*(2-/,-//14/,12847;:153/221&)'2;1038;:967781:9554200/12899.:/2+,2(&+*)-,--/2/1-3223:444454.(*)+3*(())'*-%('&+%+$&',)++933*)9507&7)71+2002-+,.&-'($%),.*-/00130..+,/6,01/-0(++'-,0225695557<;2445589;;-:,&'%++)+***,,,).-/+,-++#'$((*-))/++&%&%'''))2427)*762,-17071'*0+,0;.(,--65351//1159027/.336235+'-2-*/94995684:322612/7//5('%-//714001114;560:54.300*01)/20031(%((..1.-2.//.+/'))'*,....'&%#+,.//.'+.69929/..1.0..,053500+*').2+01922114602039,4049:129/1*5.;;-5:/05.3**+369+.*.-.:56,*)+1/2239012,,00)*)).0*.11+.06094;724:4.+./7<6//6280;23/,2-+.33-022)399/:741+-+1.5.,.%%(+++12.+.*,,'/.))&),+155,:.,--8736/3-3)-.38465672:280&,)111633536.7./(*&,')+/13326143.,17,*09:2*,+,033*64858;654789:965646;8399-686,5/)*)+(%%%*2/58688<7936(*.4549:6547/34+&)/((/%(+17.))*/-886946892/33114-(0-107*812/42-1:112239569;9::9:<27/,/6570.484)+24-(22-+--.080/,'&&*,/0970:68:,+-++45**%&%%$'')'&(./3755.-)+2-220)')''/4201669334039681;221986-+))&++%)-1+*,3%2-,,4/38<9998/*(&(/0128.50/.*.)2)-&%()30(-.-*,,20.-797)55-)*+.())'$)&+-5).,280++0*/.5//(+00121/*.-.-8245886442556157-7.,.6862125010547334/2/2*$')(*(),'((#(&)
@c5d96055-c295-4805-868c-0a957a3a8185 ch=211 read=42924 start_time=2019-12-13T00:17:04Z barcode=BC01 runid=2c9cf7bc05858273f10e7d7ec552fc0bd742dc3e
CTCCTACGGGAGGCAGCAGTGGGGAATATTGCACAATGGAAACCCTGATGCAGCAACATACGTAGTGATGAAAGGTTTTCAGTCGTAAGCTCTGTCTTTGGGAAGATGTGTGGTACCCAAGGAGGAAGCCACGGCTAACTACGTGCCAGCAGCCGCGGTAATACGTAGGTGGCAGAGCGTTATCGGATTTACTGGGCGTAAAGGGGCATGGGCGGATGATTAAGTGGGATGTGAAATGCAGGCTCAACGTTGGCATTCCAAGCTGGTTATCTAGAGTGCAGGAGAGGAGAGTGGAATTCTAGTGTGGCGGTGAAATGCAGATTGGAAGAACACTAGTGGCGAAAACGAACTCTCTGGACTGTAACGACGCTGAGGCAAAGCGTGGGAACAGAGCTGGGATTAGATACCCTGGTAGTCACGCCGTAAACGATGAATGCAGGTGGGGGTTTCAACACCTCCCATTACGCTAACGCATTAAAGTATTCCGCCTGGGGTACGGTCGCAAGATTAAAACTCAAAGGAATTGACGGGGACCCGCACAAGTAGCCCGGAACATGTGGTTTTAATTCGAAGCAACGCAGAAGAGCCTTACCTACACTTGACATCCCTTGCATTGCCTCTTAATCGAGGAAATCCCTTCGGGGACAAAGACAGGTGGTGCATGGTTGTCGTCAGCTCGTGTCGTGAGATGTTAAGGTTAGGGATGCAACGAGCGCAACCCTTCAATCGTTAGTTACTACCATTAAGTTGAGGACTCTGGCAGAGACTGCCTGGGTTAACCAGGAGGAAGTGGGGATGACGTCAAATCATATGCCTTATGACCTGGGCTACACACGTGCTACAATGGATGTAGTTGAGAGGAAGCGAAGCCGCGAGGTGAAGCAAAACCCATAAAAAAAAACCATTCTCAGTTCGGATTGTAGTCTGCAACTCGACTACATGAAGTTGGAATCGCTAGTAATCGCAGATCAGCATGTCGCGGTGAATACGTTCTCGGGCCTTGTACACACCGCCCGTCACACTACCACGAGAAGTTAATGCTGCAGAAGCGGTGGCTAACCGCAGGAAGGGCCTCTAAGGTGGGATTGAAGTGGTTAGGGTGAAGTCGTAACAAAGGTGCCCGG
+
-/23134+/*'0--333002/-3**2--/9+**,/9//'+/*.;-..7652+*+-(,'($(*,&&'(+2333/)(*2,40+%(%$+(/&,+*%$*23;9(25-3(+,001)./0.11*,'0)*,*(,(.4.1/+,(.+.0++-/17943-,),%##%&(.-.-523/0+*/*(%%''+032..3'/&3.**/06676679<1+684,'-+',/1;78805/1,*,7<:8401-/3.*'+&(1110.()))*%$((/3.4,4(4452440/352,'*)++,22/+(,+&($('2.4.5-1---0-*)2.17-+14%&$"$&%3(-(-+''('('%%''-//./.*&)$&+*+11-/34797703-)((,+,-/(*&&,3-(,-//6-))0)&&%'&%-,*0,/.17:7;3-/55-..*(,.02-/2:5.-(*,,74&)%-+).1273.:25,0..07.88+'1'%&&'-.-*(*,0543+*-.0;6914:7891*(),1982&%-*')///;;57887;.1+-+.*.(/(,77/590++-/0100..1-+.1.'0+1/1.//:8,95673/.4...)/*,%&+''&&,+1,*.,'')'+,10/05604.,2,-'*($()*,-4+4+.*+(&*,0)/7+1;82,973.97)*&%$+&(,30/1556/20.15647)*-356110/.3/'*/3271)))-*2&-3)''$((/8..563,/&0.+++%&$()4/;/..601/02503;66216(&*.)545))*&(*#-$/*$&()/7.4.8.44,7+),))%)*)*1/033/../12;932'.),-32,1+-*(+-(*.)+&&)***+.02532/21/3:10**%()%)%'&+,*2,-)-)(,1/31--+-,&0%'+584196++,/673:;;849./5*.6'+/12,(%.)('+*.-,*,.,--24'4212//-,,++6/2/21663412.9....0,(,/7-(-,.46857&/,+.4,'**--)',*155,/+)*110003970:,++.,1/-'+-.(*+,%'((0'1''(+.$,%&-,()**&(+(&(,+*&*$+,*,+,&&$-+*('&%($)*$*%'+*)+,&/'$,*%&(+)()1-)-4106&-%)&2.),/
@8dedb345-6d9d-4f9e-a906-74958e158521 ch=34 read=42877 start_time=2019-12-13T00:17:16Z barcode=BC01 runid=2c9cf7bc05858273f10e7d7ec552fc0bd742dc3e
CTCCTACGGGAGGCAGCAGTAAAATTTTCGGCAATGGAAACCCTGACCGAGCAACGCCGCGTGAAAGAAGGTTTCAGTTGTAAACTTCTGTTATAAAAAGGAAGAACGGCTACAGGAAATGGTAGCCAGTGACGATACTTTATTAAGCCACGGCTAACTACGTGCCAGCAGCCGCGGTAATACGTAGGTGGCAAGCGTTATCAGGTGTGGGCGTAAAGAGGAGCAGGCGGCGGCAGGGTCTGTGGTGAAAGCCTGAGCTTAACTTCAGTAAGCCATAGAAACCGAACGCTTCAGGTGGGAGAGGATCGTGGAATTCCATGTAGCGGTGAAATGCGTAGTAGATATGGAGGAACACCAGTGGCGAAGGCGACGATCTGGCCTGCAGCTGACGCTCAGTCGAAAGCGTGGGGGGTAAATAAGTTAGATGCCCTAGTAGTCCACGCGTAAAACGATGAGTACTAAGTGTTGGATGTCAAGTTCAGTGCTGCAGTTAACGCAATAAATTACTCCGCCTGAGCAGGCGTACGTTCGCAAAGAATGAAGCTCAAAGGAATTGACGGGGGGGCGCACAAGCGGTGGAGCATGTGGTTTAATTCGAAGCAACGCGAAGAACCTTACCAGATATTGACATACTCATAAAGGCTCCAGAGATGGAGAGATAGCTATATGAGATACAGGTGGTGCATGGTTGTCGTCAGCTCGTGTCGTGAGAGATGTTGGAGTTAAGTCCCGCAACGAGCGCAGCCCTTATCGTTAGTTACCATCATTAAGTTGGGGACTCTAGCAGAGACTGCCAGTGACAAGCTGGAGGAAGGCGGGGATGACGTCAAATCATCATGCCTTATGGCCTGGAGCTTACACACGTGCTACAATGGATGGTGCAGAGGGAAGGCAAGCCGCGAGGTGAAGCAAAACCCATAAAACCATTCTCAGTTCGGATTGTAGTCTGCAACTCGACTACATGAAGTTGGAATCGCTGGTAATCGCGAATCAGCACGTCGCAGTGAATACGTTCTCGGGCCCAGCCCGCACACCGCCCGTCACACCACGAGTTATTAACGCAGCCGGTGGTGGCCTAACCGCAAAAGGAAGAGCTGTCTAAAAGGTGGGATTGATGAGATTGGGGTGGAAGTCGTAACAAAGGTAACCGG
+
+,1/,.70;7*-7102.,-.27*1*59:59<91:0/,-40.;-,+166444667757;15-+,..)#+('-.9(+%'(/024:1/312817000084/+)+.*)/7,*+)'**'*&+1,-6320007.4554..+-,.45/+6/0'#$%()/5/019056714///*,---04.5+-*+.)+++,44555;57924244114-*-/388;8402-1)((+.%*+/1885:('&'&*0*,+**,*06--59,27234+./31../52'1/2:/3803()*/-,;-*(-%$%(**-3)(*0(,(4815/-..,,-,;-1))(%&)+29322:911203)'*.155/000-73/;5458589/;,*)').-..//,./1829297./)+*,-(#((**667.061,0344790,()17-+*)++1.,14/83.)%.33393.*+)*+**6:4,,--.13325986466/90707,/-,/--8986;00012/1253.3213101/%0'&)35:3570*(%%&&%##&%-+21)'0*8))296-.,&*/140*)),3/6.21/./431*%%*)*(2+./9669.00/545659<;/7881),**+125,/.37-/63.3.,/+&'&(#.)+/3995412-*09206527'))*',760/,-*++-*/134,/3225.,.-,314886624027;..1,&*')*+-9:8898:2+))')//-7,0%',+:.3417-,0336))+/&2'&*:124244040..35/.511215351120-273.1-,)$%%%'()-65589/43352:;2333202//3/5609;/2'--//126<822/00./++(&%&+,*/0'''(%%&''')*,--,038655757<;9765278,)+.++(**0(0)+889/+,*&'*/(*+<<:1;--0/99.0712<845&)+7:/6*/-*,0/98566/30014,.-,.43226.117..-./2++%%&(&))(+..734003-012303(,*),)(4574;311+0+1/'&)-+(&'&),/743;12582402+&*+.3,4)*,))%#'$%+//62,'(/,02./54-+/45-(-,2.*%+01522,/70/$)0-69008-0,,)&#/&37:4/0(.+),1568-,05+'-+-5377.
