# Supplementary material for: De novo species identification using 16S rRNA gene nanopore sequencing
Source: PeerJ. 2020 Oct 21;8:e10029. doi: 10.7717/peerj.10029 (PMC7585375; doi:10.7717/peerj.10029)
Supplement: Supplemental Information 2 — Contains raw reads. [file peerj-08-10029-s002.zip › pass_fastq_runid_2c9cf7bc05858273f10e7d7ec552fc0bd742dc3e_116.fastq]

@15a3f11a-8c1a-479d-b8c1-52b9e786b939 ch=411 read=41646 start_time=2019-12-13T00:17:14Z barcode=BC01 runid=2c9cf7bc05858273f10e7d7ec552fc0bd742dc3e
CTCCTGCAGGAGGCATGAAGTGGGAATATTGCACAATGGGCAAGCCTGATGCTGTCATGCCGTGTATGAAGAAGGCCTTCAGGTTGTAAGTACTTTCAGCGGGAGGAGGTAAGTTAATACCTTTGCTCATTGTTACCAAACACCAGCTAACTCCGTGCAGCAGCCGCATTAATACGGAGGTGCAAGCGTTAATCGGAATTACTGGGCGTAAAGAAGCGCAGGCAGTTTTGTTAAGTCAGATGTAGAATCCCCGGGCTCAACCTGGGAACTGCATCTGATACTGTAGCTTGAGTCTCTCGTAGAGGGGGTAGAGGTGTTAGATGTAGCGGTGAAATGCATCCAGAGATCTGGAGGAATACCGGTGGCGAAGGCGGCCCCTGGACGAAGACTGACGCTCAGGTGCGAAAGCGGTAAGGAGCAAACAGGATTAAGATACCCTGGTAGTCCACGCCGTAAACGATGTCGGCTTGGGGTTGTGCCCTTGAGGCGTGGCCGGAGCTAACGCGTTAAAGTCGGCCGCCTGGGGAGAGTACAGCCGCAAGTTTAAACTCAAATGAATTGACGGGGGCCCGCACAAGCGGTGGAGCATGTGGTTTAATTCGATGCAACGCGAAGAACCTTGGTCTTGACATCCACGGGAAGTTTTCAGAGATGAAGAATGTGCCTTCAGGGAACCGTGAGACAGGTGCTGCATGGCTGTCGTCAGCTCGTGTTGTGAAATGTTGGGTTAAAGTCCCGCAGCAGGCGCAGCCCACTTATCGCTGTTGCCCAGCGGTCGGCCGGGAACTCAAAGGAGACTGCCAGTGATAAACTGGAAGGTGGGGATGACGTCAAGTCATCATGGCCCTTGACGGGCTACACGATGCTACAATGGCGCATACAAAGAGAAGCGACCTCGCGAGAGCAAGCGGACCTCATAAAGTGCGTCGTAGTCGGATTGGAGTCTGCAACTCGGCTCATGGAGTCGGAATCGCTAATCGTGGATCCAGATGCCACGGTAGATACGTTCAGGCCTTGTACACCGCCCGTCACACCATGGGAGTGGGTTGCAAAGAAGTAGGTAAGCAGCAACCTTCGGAGGCCTTACCGCTTTTGTGATTCGCGGCAGAGGTGAAGTCGTAACAAGGTAACCGG
+
-.34-(1*47/03-'&%'***,-*+)*-5/.+-..781-(''0),4.*())*++*&(,+-,++.86710.()**'+),0-*.659-00607343<:3.0/*61,+)(',(,/+,2/2///.+-*)245))&&(&$(*---(*59+310-4-..6'4*.+.-,+5/02)/+-+...+3**+(*-/113/703000*2,1/1,//6723255:.'(*'*&/)*20011;;.(*3')$),+,//-/.'+,)144+*/()-1232-)''()(,-,,,,8.-.5-1.,$'#&(()(+*+-.(0/24.,*-,+()'*&&%%%(%&()-*+&**'.*+)/*))*(&'()(+*+,1011/600:-+-.'1-(-+(*2)3-+.-86*)08580--*+*(-+-,-)*(.,433&&(&&('''''.+'*-9:64132'*$&))/545</',*)&+*.1&)-/6122984222*./+'))(,-**)912/78(&))*29478/2,+)))+,303.-.10:15**014568-461/.1/+)&&(0)')6-./1',(*%*48-6079:3./-4,-+/.625.,5,)*,.-*.108118,//-/-+.44;925560)*,+2.2/..--3,.&.,&**.-4130)-0//*(*-6+*++,8:60//')*7.-&')4-/466/7/-%53'5427.0-*316/556211//01096777767626666780:0//57954/10/8222.3'(*0.))10(4,/0.'.)(,6.&)/-333+.1/2:+05/*-.,5,0)604/;74855:6:..+'*+:9999)2..-18;177882++''177*+/1267852.,,15:8142027(+(''5&+2,-()&)('*-.0/0-800:434021.92*'(%&&)*0.297810-)(&&%+(%'0525:86/359927000//5773.7(+).0,*')*./450///003411)())&&(*)3-328..)('*(299;3/0%&&(+&+/*.+20%&1004/353),161/3+,,++.7-396,-1-214804480*(+,.(*8+.67.'*2+,-173)*#+&&'%)+/.10,3)-3((*-,8:'0-88-26798<6&&+(&&'(+*3140--+'&+)026*1+,55849
@da52638a-5652-4693-a664-cae6198d111e ch=110 read=76755 start_time=2019-12-13T00:17:14Z barcode=BC01 runid=2c9cf7bc05858273f10e7d7ec552fc0bd742dc3e
CTCCTACGAAGGGAGGCAGCAGTGGGGGGGATGTGCACAATGGAAACCCTGATGCAGCAGCACCGCGTGAAGATGAAGGTTTTCCGGATCGTAAAGCTCTGTCTTTGGGGAAGATGTGGCGGTACCCAAGGAGGGAAGCCACGGCTAACTACGTGCCAGCAGCCGCGGTAATACGTAGGTGGCAGAGCGTTATCGGATTTACTGGAATGAAACGGAGCGTAGGCGGATTAAGTGGGATGTGAAATACCCCTTGGGCTCAACTTGGGTGCTGCATTCCAAACTGGTTATCTAGAGTGCAGGAGAGGAGAGAGTGGAATTCTAGTGTGGCGGTGAAATGCGTAGAGATTAGGAGGAACACACACCAGTGGCGAAGGCGACTCTCTGGACTGTAACTGACGCTGAGGCTCCGGCGTGGGGAGCAAAACAGGGTTGAATACCTGGTAGTCCACGCCGTAAGCGATGGGCACTAGGTGTGGGGTTTCAACACCTCCGTGCCATAACGCTAACGCATTAAGTATTCCGCCTGCAGAATTACGGTCGCAAGATTAAAACTCAAAGGAATTGACGAGGTTACACAAGTAGCGGGCATGTGGTTTTAATTCGAAACGCAGAAGAACCTTACCCTACATGACATCCCTTGCATTACTCTTAATCAAGGGAAATCCTTTGGGGACAAGGCAGGTGGTGCATGGTTGTCGTCAGCTCGTGTCGTGAGATGTTGGGTTAAGTCCCGCAACAGGCGCAACCCTTGTCGTTAGTTACTACCATTAAAGTTGAGGGACTCTGCTTGAAAGACTGCCTGGGTTGGCACCAGGAGGAAGGTGGGGATGACGTCAAATCATCATGCCCCTTATGGCGGGCTACACGTGCTACAATGGCTGGTACAGAGATGCAATACCGTGAGGTGGAGCCAAACTTTAAAACCAGTCTCAGTTCAGTTGTGGCTGAAACTCGCCTACATGAGCTGGAGTTACTGCTAGTGTCACTTGAATCAGAATGTCGCGAGTGAATACGTTCCCGGGTCTTGTACACACACCGCCCGTCACAGAGTTGGCAATACCCGAAGTCCGTGAGCTAACCGCAAGGAGCAGCGGCCGAAGGTACAGGGTCAGCGGTGGGGGGTGGAGAATCGTAACAAGGTAACCCCGG
+
/04-()((+/)1.+171011229998950*''$+&&'+4;88/.7//<..-010242.,-.+22,./1-.%$&'&(+(3.;97*--/+/00549-*,-6777079/26:4*/--+&&&()%()&(+(,,/3*)+'**).2.//-)%(&'(,.-62410--+.4-+-)..-6/,/24567260/)'%).,51//2'0$.*''+/.1-,,%'+&%)*)(*58/5/*-,*,,8.+2-597754)*271,6-,&%%(+'()0,3*-,461.12854,()+(0/)/,,-.200267012449494*,+03,+)'''(*,,,3.2-0/3/&)((.:20051,,,22..&(&-&&*+'*()((&)(*.07688492*+2)3.563210+/1:352-+)(()('&),/1137388%'%%'*,69-*,)+;2-//)+*+/,)+()16*,/./2/7.%(*./2122(/**++210&),365964&413+724/-0/275/+,..22)),$'%((/.1024693-*/,/.7-+222)')&($,&'(3:33063*+.-/-<;9-69081-0+/00532/-31-0%+-//*))'*+'2.130-..3+997)95:.)-)''%%&%0*(&(*&'1,28))-.0,,-00+,91-1//1.5,,,./32326/*.2),10*.*((%&,2./228,2-+((/,,-)($),709+.0346.1110'2*--+201056529/66.8/:.-9.('021:11374.2(&&&**$,21271/08/.--.6,1-9.+,09.'-9+6+*)'&$%%'01(()0168:761().+-++-801-,1/0316358:41333899:9;60128888/.73*.+'%&%#*4,33--)*'(,152.:.-/+((*.),/-+-,,043795/.)**+./1,59//-;09/+0,)((,6+0./01-8*-.91/0.:..),*10092.-,+,-,(/12/1*+074&('3((%$'()&*&*+$*''-896773285565(,&$%(*42/..+07.'(&)*+-10,-//-,***.333;;0)*''%'')--*)+--,)09+**0./0034215745122**3*+)%&'()*+.030/,*(('*((+'')68961725432'+.())(,*-0776624,5,/73;0./,
@6f04b595-a548-4d9f-a85f-fee665454123 ch=150 read=41626 start_time=2019-12-13T00:17:11Z barcode=BC01 runid=2c9cf7bc05858273f10e7d7ec552fc0bd742dc3e
CTCCTACGGGAGGCAGCAGTGGGAATATTGCACAATGGGCAAGCCTGATGCAACCATACGCGTGTATGAAGGCCTTCAGGTTCGCAAAAAATTACTTTCAGCGGGAGGAAGGGAGTAAAGTTAATACCTTTGCTCATTGACGTTACCGCAGAAGAAAGCTAACTCCGTGCCAGCAGCCGCGGTAATACCCAGAGGTGCGGCGTTAATCAAGGTTACTGGGCGTAAAGCGCACGCAGGCGGTTTTGTTAAAGTCAGATGTAAATCCCCGGAGCTCAACCTGGGAACTGCATCTGATACTGGCGAAACGGAGTCTCTCGTGGGGGGGGTAGAATTCCAGGTGTAGCGGTGGAAATGCGTAGAGATCTGGAGAATGCCGGTGGCGAAGGCGGCCCCTGGACGAGAGACTGACGCTCAGGTGCAGCGGCGTGGGGAGCAAACAGGTTAAGATACCCTGGTAGTCACGCCGTAAACGATGTCGGGTTGTGCCGCTTGAGGCGTGGCTTCCGGAGCTAACGCGTTAAGTCGACCGCCTGGGAATACGGACCGCAAGGTTAAACTCAAATGAATTGACGGGGGCCCGCACAAGCGGTGGAGCATGTGGTTTAATTCGATGCAACGCGAAGAACCTTACCTGGTCTTGACATCCACAGAACTTTTAGAGATGGATTGGTGCCTTCAGGAACTGGCAGAGACAGGTGCTGCATGGCTGTCGTCAGCTCGTGTTGTGAAATGTTGGGTTAAGTCCCGCAACAGGCGCAACCCTTATCACTGTTGCCAGCGGTCCGGCCAGAACTCAAAGGAGACTGCCAGTGATAAACTGGAGGAAAGGTGGGGATGACGTCAAGTCATCATGGCCCCTTACAGGGCTACACGTGCTACAATGGCGCATACAAGAGGAGCGACCTCGCGAGAGCAAGCGGACCTCATAAAGTGCGTCGTAGTCGAAAGTTGGAGTCTGCAACTCGACTCCATGAAGTCGGAATCGCTAGTAATCGTGGATCAGAATGCCACGGTGAATACGTTCCCGGGCCTTGTACACACCGCCCGTCACACCGTAGGGTGGGTTGCAAAGAAGTAGGTAAGCAACCTTCGGGAGGGCGCTTACCGCTTTTGTGATTCATGACTGGGGTGAAGTCGTAACAAGGTAACCGG
+
*--('*,&1.)/-*7.8687/,-*.+)1*++,-086*(%%&/*.65333211'&')+(+)-03/00/&)+'&35.37&152*&#$-.60-*)-+-/21-,)),.()*()(*0(&)+279+-13-,,3-/6,)+/0(3***5,2-+44&()'/'%%%$'(,..--27,.572///-/441709,0,+),%&')(+*)*/,5708/7/38*1(*+2.10(*5-23271*)++'++/**//)-699+377396127--00,,*00(.89+*/%)+32(00136;90646787782112-/))%''*.*-((#%((01*747&*+(+/1*))',,/-/,-6:73+*+*5225,160.04660.(.-666;52-%(*'-&.81.5/)*)++.+,36*&(5:673)&''-..//20101+2/0--*-).+*('%+-2&+-.8(5(1+(5,-+.:66:1'+)($&(%&++3688;<35,)+(''&((-4./),-%'*.,.0747121/1.5*5)+,-76;5430-7.3.245599895--.-)%%&(+)%/1/4215-2-4::18:7:84/-+,,-.00794-/7,'+*..4543:337&+,32/-/73<9766:,+%)%%*-0/2)*3*,3,&''&***27757;688813+',(*+,(,,+'''(*+289418.2/-289;8(86.20/(&$%%$*++,1.:98899799;::888868%*,1268-8-+,32:30014&041821,.57-,11.9,.56/70,1903630/%(,-0<340//..52//13,,%(&/+/71<.00),/999:5212./009+-)&&'-/*3&+(--36+.0.12876/()+,098)2-34/1/,/....463333,.+*,,+,/1955:65665/52.()--)*,667878+,,,**/1596050/3854.-283..13367231564/*+*))6**(+-//25/..//002510,.-.)*,1'-)**-,.'&&(+2057::9856--/:4/55+--99::<100+0...,'076161003/./.1:66:3//-)+&+-'5&/)''.514<148;/'(((*,+.))&&'+213492,93*/631115/.2.'*.7::1522393444452164)'(,(+,51267666,4**.+0.8
@1210a979-cd14-42b7-af85-a01dd3c1814e ch=183 read=79493 start_time=2019-12-13T00:17:26Z barcode=BC01 runid=2c9cf7bc05858273f10e7d7ec552fc0bd742dc3e
CCGGTTACCCATTTTGACTTCACCCCAATCGCTGACCCTGCCTTCGACCGCTGCCTCCTTGCAGTTAGCTCACGGACTTCGAATTATTGCCAACTCTCATGGGTGTGACGGGCGGTGTGTACAAGACCAGAGACGTATTCACCGCGACATTCTGATTCGCGATTACTAGTAACTCCAACTTCATGGCGAGTTTCAGCCTACAATCCGAACTGAGACTGGTTTTAAGTTTGGCTCCACCTCACGTATTGCATCTCTCTCTGTACCAGCCATTTGTAGCGTGTGTAGCCCTACATAAAGGGGCATGATGATTTGACGTCATCCCCACCTTCCTCCTGGTTAACTTAGGGCAGTCTCGCTAAGTCCTCAATAATATGGTAGTAACTAACGACAGGGTTGCGCTCGTTGCGGGACCCAACATCTCACGACGAGCTGACTGACAACCATGCACCACCTGTCTGCTTGTCCCCGAAGGATTTCCTCGATTAAAGAGTAATGCAAAGGGATGTCAAGTGTAGGTAGGTTCTTCGCGTTGCTTCGAATTAAACCACGCCCTTCATATTGCGGGTCCCGTCAATTCCTTTGAGTTTTAATCTTGACCGTACTCCCCAGGCGGAATACTTAATGCGTTAGCGGCGGCACGGAAGTGTTGAAACCCCCCCACACCTGAAGTATTCATCGTTTGCAGCGTGGACTACCAGGAGTATCTAATCCTGTTTGCTCCCCACGCTTTCGAGCCTCAGCGTGGTTACAGTCAGAGGTGCGCTTCGCCACTGAATTGTTCTTCCTCATCTCTACGCATTTCACCGCTACGCTGGGAATTCCACTCTCCTCTCCTGCACTCTAGATAGCAGTTTGGAATGCGCAGCGCAAGTTGAGCCGGGTATTTCACATCCCTTAATCATCCGCCTACGCTCCCTTTACACCCAGTAAATCCTTTCTGCCACCTACGTATTACCGCGGCTGCTGGCGCATGCAATTTAGCCGTGGCTTCCTCCTTAGATTGCCGTCATTATCTTCCCCAAAGACAGGCTTTGGGATCGAAAACCTTCATCACTCACGCGGCGTTGCTGCATCAGGGTTTCCCCATTGTGCAATATTCCACTGCTGCCTCCCGTAGGAACAATATCAGCACCAACAGAAGGTTAACACAAAAGACGCAAACAACGCA
+
7+,-27*,)%&+))&(+::<74,120+5-1-..../:/+&/)))+&%2.+.546967*/,'(%/-/-/1566829377:6*%%+)+10063/+,**,0+,./)),,./64;:85:/007549653553$&)*,87;4650.26/334:5:;60226:870//<.4231+,/.1/8*+&)/+/'+*,,/151<7/-/21.0037.8'%*41/0004247376;,%''2/,,-+/12.1942+.)'$*&%(.-711+),/014675/015097,+*(+-',2,-(+,19.**0,+03),.7455...-,47<73358887-7;9+,8939897542-/6.0('&$($122'+3326.2/1)*+.7/+0(%)5*((('''*.,&016754153*4/23035:76(+3,,)1(('%$('&)+.32*-0(0&$---.-+*+,/0-27,6-3248343)*,*%%'-(*,-480))0(+'/5/87/3628158)'(--2+,0:;:*,81889::8.01000/2/)**,2-053.0.4,&*9/7112021<:72))'%&(()/$($&**11;0-8;1*.1-94:72/53..,7<<.1-,(-))+68,+*++099-,-./18493,-+(0+//3-9-,'2281..*+,38.2.,-20-09/05610,*&*+/50'('',-/71230*.1,&-&0/03483././8/34%()027467795560<8,-1/891,00*4:))--311-%#')%'$(,+./&+11)&'&(+)+&&+)%&))')(*()-,,:;9705&'%'+..0/0038.694-,.5.6701)*(()'**/203,-/143412-27125'//0/++41../,37;84*/(+()&'(*+)8/,./7.,*-('*'-'+1,-1220.95*-1/+-,,35,-4.*1.-0,4*0:9.-&,-,'*+*-.&('&(,(&$&%(.1*-2041141372646542000)'$&%*&*%&+1(()071:1/.124300*)*))+01&+4787+6,,,98.9;;,36.,.-315/64.*-,'),+-6953;9<:99955762434398/71//60000002855;8/5:6*.1./770;100++*'*++,,+/..-9-,.3332540;1118344245696))7*3836484455;2)(,-&1&)'$1&%#$%
@905abf20-6e9b-42a2-a76f-57b003aa5116 ch=212 read=38955 start_time=2019-12-13T00:17:26Z barcode=BC01 runid=2c9cf7bc05858273f10e7d7ec552fc0bd742dc3e
CCGGTTACCTTGTTACGGCTTGCCCCAATCGCTGACCCTGGCCAACCGCTGCCTCTCAGCGCGGTGGCTCACGGACTTCGGGTATCGCCAGCTCTCATGGTGTGACGGGCGGTGTGTACAAGACGGGAACGTATTCACCGCGACATTCTGATTCGCGATTACTAGTATCCAGCGCTTCATGTAGGCGAGTTTCAGCCTGGTGAACTGAGACTGGTTTTGGATTTGGCTCCACCTCACGGTATTGCATCTCTGTACCAGCCATTTGTAGCACGTGTGGCCCTACACATAAGGGGCATGATGATTTGACGTCATCCCACCTTCCTCCTGGTTAACCCAGGCAGTCTCGCTAAGAGTCCTCAACTTAATGGTAGTAACTAACGACAAAGGGTTGCGCTCGTTGCGGAACTTAATAACATCTCACGACACGAGCTGACGACAACCATGCACCACCTGTCACCTTGTCCCCAGAAGGGATTTCCTCGATTAAGAGTAATGCAAGGGATGTCAAGAGTGTAGGTAAAGGTTCTTCGCGTTGCTTCGAATTGAACCACATGCTCCGCTACTTGTGCAGGTCCCCGTCAATTCCTTTGAGTTTTAATCTTGCACGACCGTACTCCCCAGGCGGAATACTTGAATGCGTTAGCGGCGGCACGGAGGTGTTGAAACCCCACACACAGAGTATTCATCGTTTACAGCGTGGACTACCAGGGTATCTAATCCTGTTTGCTCCCCACGCTTTCGAGCCTCAGCGTCAGTTACAGTCAGAGAGTCGCCTTCGCCGTTGTTCTTCTAATCTCTACGCATTTCACCGCTACACTAGGAATTCCACTCTCCTCTCCTGCCTCTAGATAGTTTGAATGCAGCACCCAAGTTGAGCCCGGGTATTTCACATCCCACTTAATCATCCGCCTACGCTCCTTTACGCCCAGTAAATCCGGATAGCAACACCACCTACGTATTACCGCGGCTGCTGGCACGTAGTTAGCCGTGGCTTCCTCCTTAGGTGCCGTCATTATCTTCCCCAAGACAGAGCTTTACGATCGAAAACCTTCATCACTCACGCTTGGCGTTGCTGCATCAAGGTTCCCCCATTGTGTGCAATATTCCCCACTGCTGCCTCCCGTAGGAG
+
3416.9/009/*2/--/,-//),,,*)9,.)*.,+,-'&)'/*%$58489.1*))++)'(,/--.''&+301381217117//.368::1,/---/279:57787:4;988;5567669774(+-/,190.544<6258/000927;5676786210,1,++/.,,,,/)))*'-2/6,200069-,++*<99540+)*(-*,6/-0.01468,888-%*$665192868.50*-14/)7+)6...7/00/-758.--6/5:;00.--.-240.)&(150,*-,++)-/./41/8:001107;2..-.//3-44*%*+*0784534*4.2..+.1+,6931222:461+1))),288717/+3+7*-61138694106//25-4,)-++:,.,//4,7,+*)'')''&0+(*-,33352,./00,422122302112.-/4.422132.322566//-.,*,655.%%2)+00*/755334/,2,0-'(+,-03)//0-87365755(&'+,.13/80.8&*).844;70532.,,3-5**,0-%'0-324+-,-001+*,,)7,+,88%5+,2974,/)2'6)3,+2/.+,6;;*6/./560-%')-5:*3+./568.,/78/.*)*'()&'265573/,)**+5/,6/'/2/+.0),.3+-9.3;80%*'*)),*(*,/2;667856:4(*%+,,78:776-/)'1-()+07),847640::+)-*696-,.''4::/-./6/58+,/22;5191/04357-,,.+-0357;8<:,2)')-**91143)*876512343657;8214;.5746355,1+//0139.0332463432&')+**,)+,611+*-,'&))*2*))&))',&+(2),405-+340//9/2'().,86--050:2669;637<10////95*6/)+++-''')'*-')00,+)&%&&%%$&-(*2//01233;23;793;3448973+%()*,+1722488:6421627+.523+-'(&***-/3:53445289:,611143,.010681//0/1+--3,+1.5/411//04/-)('%0+7558./0..11189+143-8872/-8++))(-+022402..)%'(&),(*3.39/,4.50+(
@0f8c7002-d0af-42f5-bf22-44c6c09be9ad ch=135 read=40391 start_time=2019-12-13T00:17:30Z barcode=BC01 runid=2c9cf7bc05858273f10e7d7ec552fc0bd742dc3e
CCGGTTGCCTTATTTACGGCTTCACCCCAATCGCTGACCTACCTTCGGCCGCTGCCTCCTTGCGGTTAGCTCACGGACTTCGGGTATTGCCAACTCATGGTGTGACGGGCGGTGTGTGCAAAGACCAGGAACGTATTCACCGCGACATTCTGATTCGCAATAGTAACTCCAGCTTCGTAGGCGAGTTTCAGCCTACAATCGAACTTCGGGCTGGTTTTAAAGTTTGGCTCCACCTCACGGTATTGCATCTCTGTACCAGCCATTTGTAGCACGTGTGTAGCCCTACACATAAAGAGGCATGATGGTTGACGTCATCCCCACCTTCCTCCTGGATTAGCAGGCAGTCTCATCAGAGTCCTCCAACAATGAGTAGTAACTAACGACAAGGGTTGCGCTCGTTGCGGGACTTAACTAACATCTCACGACGACACGAGCTGGCGAGCAACCATGCACCACCTGTACTTGTCTGAAGGGATTTCCTCGATTAAAAGAGTAATGCAAAGGGATGTCAAGTGTAGGTAAAGGTTCTTCGCGTTGCTTCAGATGCCCACATGCTCCGCTACTTGTGCGGGTCCCCGTCCAATTCCTTTGAGTTTTAATCTTTGACCGTACTTCCCAGGCGGAATGCTTAATGCGTTAGCGGCGGCACGGAGGTGTTGAAACCCCCACACCTAGTATTCATCGTTTACGGCGTGGACTACCAGGGTATCTAATCCTGTTTGCTCCCCACGCTTTCGAGCCTCAGCGTCGGTTACAGTCCAGAGAGTCGCCTTCGCCTGGTGTTCTTCCTAATCTCTACGCATTTCACGCTACACTAGAATTCCACTCTCCTCTCCTGCACTCTAGATAACCAGTTTGGAATGCAGCACCCAAGTTGAGCCCGGGTATTTCATCCCTTAATCATCCGCCTACCACGCTCCCTTTGCGCCAGTAAAATCCGGATAACGCGCCACCTACGTATTACCGCGGCTGCTGGCACGTAGTTAGCCGTGGCTTCCTCCTTGGGTACCCGTCATTATCTTCCCAAAGACAGAGCTTTACGATCGAAAACCTTCATCACTCACGCGGCGTTGCTGCATCAGGGTTTTCCCCATTGTGCAATATTCCCCTGCTGCCTCCCGTAGGAG
+
2)((-+&(%%&',:5/216.*0+,,96+-*-.++++,18/47;6750605.101/('+-3.,-(+--()+,.8:9:454681601)2**761,...+69:6668996;;977634-2)0.4)(,5-$+,&&'*/08<967;55457,09:342:62,-('&%'''%**/*()+36)&)')522221:52-//3*/34:59.13/12.,.&&-./5;;,08-,2:../-1:735:.-,-.500,9//-84110-/761/.3/.48.-++*)&,+2132+**687-'-*,++/7**&1/226113231://.59:99/500)-18:85220,*-+/4%'*((.3777,%'%(&+,.,000-/-.'(+0+.,.,)',.0//5753230,,.-09((&&'(35700.880*+(0)*$*/332230*++(&*,..0))1-..),,)%*0'4:5:00/0514:560(*%''+*%%))''''*242888463640/)&%()0/00:7:+*14*50/-'%)*./24947;-0/46/050/**).(,-;90,),'(*(%'(/-2.20../--1/.3/1-52-3:;1//-)/209440:6104-76-,/0,1/''(8:120354494,/8:887;7'/))1.-.6102--,)0.&*)&((('*1-/42.,:/1:4/.)+--60)/334;6477.84.(+&--014:374.23/3,)*),*+6:9962.9</+11188-13/./871.158:9610125:'/5/+-2351.-,,-)-022876<:873'*2844752714().//021+11647;6002**+&*+..(,*0/4-,)+011665523554.---.*+-40/'2//4574.7/52/2/./.-6/.*((&&'+71*(3//./:20/,/1&%%).000:97245/*))$)(3/:8).6/&0+-)&',2::-34477:;3:/-./0:7782'4---3009:30.0.177526,$(*-(/:/.-58,42957:6631)('(0)+*08.027+3.,-4957</.5)(*')*)/-12,(++,44)*6:74;8<99::4552,/00-61-./,.610/00$.2,078,.68-)06+0-02:44469185-,1112:-:9)*8744.-
@2279fd34-ebb2-4acf-b4d7-f081199e7482 ch=154 read=45566 start_time=2019-12-13T00:17:42Z barcode=BC01 runid=2c9cf7bc05858273f10e7d7ec552fc0bd742dc3e
CCGGTTTACCTTGTTGCGGCTTCACCCCAATCCTGACCTACCTTCGGCCGCTGCTCCTTGCGGTTAGCTCACGGACTTCGTTGCCAGCTCTCATGGTGTGACGGGCGGTGTGTGTGCGAAGCCAGGAACGTATTCACCGCGACATTCTGATTCGCGATTACTGGCAACTCAGCTTCATGTAGGCGAGTTTCGGCCTACAATCGAACTGAGACTGGTTTGGTTTGGCTCTGCCTGAAATTATTTATCTCTGCTTACCAGCCATTGTAGCGTGTGGCCCTACACAGGGGCATGATGATTTGGCATCCCACCTTCCTCCTGGTTAGCCAGAGCGGTCGCCGCTAAATTCTCAACAATGGTAGTAACTAACGACAAAGGGTTGCGCTCGTTGCGGGACTTAACCATCTCACGACACGAGCTGACGACAACCATGCACCACCTGTCACCTTGTCCCCGAAAGTTCCTCGGTAAAGTAATGCAAGGGATGTCCAAGTGTAGGTGAGTTCTGCGTTGCTTCGAATTAAACCACGCGGCACTCCGCTACTTGTGCGGGTCCCGTCAATTCCTTTGAGTTTTAATCTTGCGACCGTACTCCCCAGGCCGGAATGCCAATGCGTTAGCGGCGGCACGGAGGTGTTGAAACCCCCACACCTAATTATTCATCGTTTACGGCGTGGACTACCAGGGTATCTAATCCTGTTTCCCCACGCTTTCGAGCTATCAGCGTCAGTTACAGTCAGAGTCGCCTTCGCCGTTCTTCTAATCTCTACGCATTTCACCGCTACACTTCGTTCCACTCTCCTCTCCTGCACTCCCAGATAACCATTGCGAGATGCGGCACCCAAGTTGGGCCCGGGTATTTCATCCCACTTAATCATCCGCCTGCACGCTCCTTCGCCCGTAAGAAATCCGGATGGCGCTCGCCACCTGCGGCTATTGCCGTGCTGGCGTAGTTAGCGTGGCTTCCTCGCCCGGAATTTGCCGTCATTATCTTCCCCAAAGACAGAGGCTTTACGATCGAAACCTTCATCACTCCGCGCGGCGTTGCATCAGGGTTCCCCATTTGTGCAATATTCCCCTGCTGCCTCCGTAG
+
76'-0:))282932:.0')))2./59:..0-0$&'(06*-3:67/-+0-**&%)'-+.-+,-)))*+3433539.-+*%%$&&-41***,00*30(-,/18:6;781.*&*+(%)&+)**%-4&3636200+(,*)-3,//.6558444378631751:1/)0*))'(')'*,23300(,)(++.,,19++)215./01;78*)621011769:678,&('-)1,.++%#(('$)+%*'%16*,/.--,()*'$+(',11178*,.0215-'%$).,)&(&&%(135/641220+68+*%'*(.2+(-01;:8722/%*4(%%+&'(&(*+)/'$*)&'+*)((**()*10331)1,-/1081./6110/53()++,7+12249062+)(0--*)(1*2(($&',(,,./08++877655448474<4966-37343-.0/)04.3/.187****&&*..754+&,'.*'((,()/1)07:2986:&0*-/57-4+%*/245**%&'(0(,*5,''-.-;9747,+'%(&'%*+283560009/4.8294)&&'%,.375:3)*/++,+6;<-3932.5++,/47',*-/-99+*.26-/.39/(+'+127.-6.-251:2195331-,.4,+-+*+86-:98+*.-09+*&0%&6;65797065*,-8...08567468322,..06/5//66.+(&'*91*%)&+-..2))&,(&+../142:1/6/..4637++*+)-5899<:7*(&'&#)*('+3025885714-15-.,//-15560/02..073)*,00'+//1353565+,,.&%&+&+.0,((''%'''*22+.)-,//50+)''+*+1/3*.53//0;341*./+&'()0714./73-0,(%)%')0.:8+*+'*-,(.-0(*+()2.22652*-(,06243*/4,,1*(%%&+)&.&%&&(/1/,'+*-/60.1(+4656;6246000(()-(0.*'+*..1,90./973865+21,,21-,%++-150%&'&**(00)5677445/.-++'%()..20/2)(''(905216-8;:1&&30./3759546064.*,,/-,-4*-)('&*
@65ba574c-ed56-4cf6-a010-1be27fce6211 ch=59 read=53033 start_time=2019-12-13T00:17:39Z barcode=BC01 runid=2c9cf7bc05858273f10e7d7ec552fc0bd742dc3e
CCGGTTACCTTGTTGCGACTTCACCCCAGTCATGAACCACAAAGTGGTAAGCGCCCTCCCGAAGGTTAAGCTACCTACTTCTTTGCACAACCCTCCCATGGTGTGACGGGCGGTGTGTACAAGGCCGGGAACGTATTCACCGTGGCATTCTGATCCCGATTACTAGCAATTCCGACTTCATGGAGTCGAGTTGCGAACTCAATCGGACTACGACGCGCTATATGAGGTCGCTTGCCTTCTCATGAGTCGCTTCTCCTTGTATGCGCCATTGTGCTTGCGTGTGTGGCCCACAGTCGTAAGGGCCGTGGTGACTTGACGTCATCCCCACCTTCCTCCAGTTTATCACTGGCAGTCTCCTTTGAGTTCAGCCCGGACCGCTGGCAACAAGGATAAGGGTTGCGCTCGTTGCGGGACTTAACCCAACATTTCACAGCACGAGCTGACGACAGCCATGCAGCACCTGTCTCACAGTTCCCGAAGGCACCAATCCATCTCTGGAAAGTTCTGTGGATGTCAAGATAGGTAAAGGTTCTTCGCGTTGCATCGGGTAAACCACATGCTCCACCGCTTGTGCGAGGCCCCGTCAATTCATTTGAGTTTTTAACCTTGCGGCCGTACTCCCCAGGCGGTCGACAACGCGTTAGCTCCGGAAGCCACGCCTCAAGGGCACAACCTCAAGTCGACATCGTTTGCGGACTACCAGGGTATCTAATCCTGTTGCTCCCACGCTTTCGCGCACCTGAAGCGTCAGTCTTCGTCAGGGCCGCCTTCGCCACCGGTATTCCTCCAGATCTCTACGCATTTCACCGCTACCTGGAATTCTACCCCTCTACGAGACTCCGGCTTGCCAGTATCAGATGCAGTTCCCGGAGTTGAGCCGGGGTTTCGCATCTGACTTAGCAAACCGCCTGCGTGCGCTTTACGCCCAGTAATTCCGATTAACGCTGCCCTCCGTATTACCGCGGCTGCTGGCGCAGGTTAGCCGGTGCTTCTTCTGCGGGTAACGTCAATGAGCAAAGGTATTAGCTTTACTCCCTTCCTCCCCGCTGAAAGTACTTTACAACCCGAGCCTTCTTCATACGCGCGGCATGGCTGCATGCGCCCATTGTCGCAATATTCCCCTGCTGCCTCCCGTAGGAG
+
30'(,-,394:*3+$)++358563986.141/0.0::945693-(+&(05+.236705(((,/(+)2-.)-/16;8589;/32+$))(+&,-)'170)33::98667655106655220-05),,0(196;648323/,08293:304;445587(''*+913)(((%(-.')((*8-8,0-*&')+('+0-*.%&8657/;483:47)**))0-.%%(#$'(/++))*'(-(&+)%,+00&*))+,-%)(1199241//15/...,*-,')&%%&$').,2/+',30*'+&00.--*'.7970&0+654.106033678672::-+49477906*+-6<,,-;89,7+**330.0&((&'*.8,1&(*.)/418;5555:710+0+-/220(+,/)4-0,./0./8)%-01-,6/0())&-)+-1980-+,','+)'233422-'((&%''(*8,000193687//../;:39,(')+)*(&()/-9:978886771173.2:58867<899::5100%',*+26*+-0:9884111155579:1'$-*::18//0058879001+*.*+*/,(%,&/,+((+0/930.,353--/05<66-904.5/.2/4,24220.78.,1791:7,,%'(5+21*2,)+3/:'6--6+.44567:79/--3+,,./511-0'4*35356056/8;.&'*+(12,/*%-'%**,/003206/)0*&(+2-+'+**0:.-++')&012*((&)../11//.62678*.56-948;9<768;//9/8556;710/.--010224043668<:536;172/0)(,,2-200,)+41/*86+3101.+.0*--+5,+68/13145456979:89;59.&.%'1.*)230(32'+.'&$&'0..,,+0-,'-.661.(+46344556/-///.0/,1*'%).50:611,)0).+(&'&+-(*25'2(*1*5952241/000/.*%&#('-%$%'&(()$&,),4:899:152316/+.518211443:+.,+))('$(,0*'*,/8*/605,/16+/167572--+,.1+(.,.59/*)0175<99;9(('&'*,,**($'*21.-*%(*,.193$'+(($%&,812316:1)&)*.102,49*+47.*+%
@237c0683-e41f-465d-a9bb-1e612b97e23a ch=179 read=61943 start_time=2019-12-13T00:17:38Z barcode=BC01 runid=2c9cf7bc05858273f10e7d7ec552fc0bd742dc3e
CTCCTACGGGAGGCAGCATTAAGGGAATTTTCGGCAATGGGGAAACCCTGACCGAGCAACGCCGCGTGAAGAAGAAGGTTTTCGGATTGTAAACTTCTGTTATAAAGGAGAACAGCGGCTACAGGAAATGGTAGCCAGTGACGGTACTTTATTAAGCCACGGCTAACTACGTGCCAGCAGCCGCGGTAATACGTAGGTAAGCGTTATCCGGAATTATTGGGCGTAAAGAACGGAGGCAGCAAGGGTCTGTGGTGAAAGCCTGAAGCAACTTCGGTAAGCCATAGAAACCGGGCAGCTAGAGTGCAGGAGAGGATCGTGGAATTCCATGTGTAGCGGTGAAATGCGTAGATATATGGAGGAACACCAGTGGCGAAGGCGACGATCTGGCCTGCAACTGACGCTCCCAGTCGAAAGCGTAAGAAGGGGCAAATAGGATTAGATACCCTAGTAGTCCACGCCGTAAACGATAGGTACTAAGTGTTGGATGTCAAAGTTCAGTGCTGCAGTTAACGCAATAATTACTCCGCCTGAGTAGTACGTTCGCAAGAATGGGGAAACTCAAAGGAATTGACGGGGCCCGCACAAGCGTGGAGCGTAATGGTTTAATTCGAGCAACGCGAAAGGAGCCTTACCGAATCTTGACATACTCATAAGTGAGATGGAGATAGCTATATGAGATACAGGTGGTGCATGGTTGTCGTCAGCTCGTGTCGTGAGATGTTGGGTTAAGTCCACAACGAGCGTACCGCCCTTATCGTTAGTTACCATCATTAAGTTGGGGACTCTGGCGGACTGCCGGTGACAAGCTGGAGGAAGGCGGGGATGACGTCAAAATCATCATGCCCTTATGACCGCAAGGCTACACACGTGCTACAATGGATGGTGCAGGAAGCGAAGCCGCGAGGTGAAACAAAACCCATAAAACCATTCTCAGTTCAGTTGTAGTCTGCAACTCGACTACATGAAGTTAGGTCGCTAGTAATCGCGAATCCAGCATGTCGCAGTGAATACGTTCTCATGTACACACCGCCCGTCACACCACGAGAGTTGATAACACCCGAAACCGGTGGCCTAACCGCAAGGAAGGGAGCTGTCTAAGGTGGGATTGATGATTGGGGTGAAGTCGTAACAAAGGTAACCGG
+
.--0().0:8*)2+'*)%)&*'(++#$'&(*(,742;324/)&+--2...35632366682550.+(('%(,*(-,,2+:/*-(0'9()*995-+.),,--+*+/-/1+-*11)/2*4)'')'6)56*)360/,5-)*-011*(+,-05+*/031%'((*.10159440111287433136748/6.110/5-3'0-,11.351;21.-11.-3,%*(.6977.57('%$'&.'*'''*.3'348434./(,-./8412:89/3*-+3++.*&+389'48750+,2-.57:8900//*+*++())*+')&'.)+01990*)*9+.-00853,///8542:411;:9646655(,60+3**.-013*//342-,/(0-8960/221/&-2+,/-++++,3/21-+(),48%((.(),+*)(*)+/*))+:10,/2),/-(--00;))*-.//15,(**130278520(*&*1+,.76023,301084421-2.,-59)+-74544,*4*8*985651.**)')*./+07/,),-'101434;85511'(23-'&&*,+*4.,)(&&)(+--.,29;/12))+*++(%&''&*(*-.302/.448:18500'(&(--..2214-%((&0+6+*69&%'*%.''$$&''+00&&)%%%%*-.3:/-,,*+67768565,2+/784676535469:9:4;332+24'*+-3510000732/12216+034;5.,02+%+33/%&,)*%&*)$&,)()+,72292/2216<7;:233300,:+7:52432,*+)-)*+2+,-(,.07866..-/5/.4-4/62%593/5678899165++-89989.98)-4020-22(*-.*-/.+,,,''+,199592:23:9:9898($*'(**+115006-.+(&%,)(3,()<;84:2),.9;677::<978036:6)*,.,-7799868323332+123558393018.,..1268356261112.*)*/()+/&/(0359*11./968:79:64/'+))*+*--/756<424665357021+*(*57210220(-*'*&3)+3/50-.0''.320.038.618,1/(&*,*/...'(,-191022..043481161++/.+,///6:87<*0.34:987/
@effe8de1-bfc5-4a17-b79d-a982307128c1 ch=372 read=65482 start_time=2019-12-13T00:17:54Z barcode=BC01 runid=2c9cf7bc05858273f10e7d7ec552fc0bd742dc3e
CCGGTTACCTTGTTACGACTTCACCCAGTCATGAATCACAAAGTGGTAAGCGCCACTCCCGAAGGTTAAGCTACCTACTTCTTTTGCAACCACTCCCATGGTGTGACGGGCGGTGTGTACAGGCCCGGGAACGTATTCACCGTGGCATTCTGATCCACGATTTTTAGCGGTTGACTTCATGGAGTCGAGTTGCAGACTCAATCGGACTACGACGCGCTTTATGAGGTCGCTTGCTCTCGCTGAGGTCGCTTCTCTTTGTATGCGCCATTGTAGCGCGTGTGTAGCCCTGGTCGTAAGGGCCATGATGACTTGACGTCATCCCACCTTCCTCCAGTTTATCACTGGCAGTCTCGCTGAGTTCCCGGCCGGACCGCTGGCAACAAAGGATAAGGGTTGCCGCGCTCGTTGCGGGACTTAACCCAACATTTCACAACACGAGCTGACGACATGCAGCACCCGCAATCACGGTTCCCGAGGCACATTCTCATCTCTGAAAACTTCCGTGGATGTCAAGACCAGGTAAGGTTCTTCGCGTTGCATCGAACCACATGCTCCACCGCTTGTGCGGGCCCCGTCAATTCATTTGAGTTTTAACCTTGCGGCCCGTACTCCCCGGGCGGTCGACTTAGCGCGTTAGCTCCGGAAAGCCACGCCTCAAGGGGCACAACCTCAAGTCGGCATCGTTTTGGCGTGGACTACCAGAATTGTATCTAATCCTGTTTGCTCCCCGCGCTTTTTTCGCACCTGAGCGTCAGTCTTCGTCAGGGCCGCCTTCGCCACCGGTATTCCTCCAGATCTCTACGCATTTCACCGCTACACCTGGAATTCTACCCCCCTCTACGAGACTCAAACTTGCCGGTATCAGATGCAGTTCCCAGGTTGAGCCGAAGTTTCACATCTGACTTAACAAACCGCCTGCGTGCGCTTGCTACGCCAGTAATTCCGATTAACGCTTGCACCCTCCGTATTACCGCGGCTGCTGGCGCGGGTTAGCCGGTCTTCTTCTGCGGGTAACGTCAATGAGCAAAGTGTGCTCCTTCCTCCCCGCTGAAAGTACTTTACAACCCGAGGCCTTCTTCATACGCGGCATGGCTGCATCAGGCTTACGCCCATTGTGCAATATTCCCCACTGCTGCCTCCCGTAGGAG
+
05263:16/1,),,)*.+-/30*/0,+1251356410/0/8,+-.42.)%&(*4$()0-((++(*)12/(+-,21.%*)1,1::--40*1.$&)3;404827322795;7103,0102,+4)0.4(*:6685+.22/.,7/5162116<973322&%'((2(&)(+).,-+*)'(,+*69:5-.-,0414211,..0+07<2:(9.:9999,,+)&+.17138867.1(++-+,-,/-)''))+..,*,0/9914;3/1665///3+9;54.+*&()/-/(&)*.50/6;592/4+,2589,-,,.-+.,0))(().3.592),4-946101//1;201447.2.,,25535-.00106639.',251:8391/,03214/,6.,3013)/2,1-)*&&*-/03,9-,-.481,+,-0)&%--921860-1112*.,),-010.)(*(*.3-//-.6*&$'%&'--4:9<4:-*++*0././867889665*++0232475;238;;93643246162.8/36/65;98<:87504//189''43)&**,+./-/(*-,-..-)(+'//2870)*-078<9/8;:5100:9-+5+*'+*.-/4:,,522/478.(5:743555425,-((')(.+++.-3+8*3,&)-5/347;983--6:4,/-0333471/,--0,5560*/-*'+-+,-1957646:53*./3-/.3.+,..64675:4/0*979,$***,*2/;-;4638;66/2324/-.0/;<:147)-:9-85696<9:;;669.7/00<.//,)'',--.650400/4:56452+-0/2)0*)('.'0+*,,--873/03848,&0/07:3-%)-('+9,768:8455980(*+87:/-206.)%4/7)).)+4.,)'*,0,++.,5/3/250%,,2;79:9;99/...&))&**,-),/265;/2.//712+)+./,-.2:615:-031800/-./61129-:*)(*(*++'%(,-+4,,.;66<6557186449968,7+,,366/2,&%,++,-07,4:621:2+.574290,-*,332/51/04,)-*2084<540/'('*(./;9999;8967678294323/110<8*1,++1,3-,&5+765,'0311.-,()-90.1(5-))
@6122f9bc-91bd-4160-9467-dbd87e2b4c65 ch=110 read=76852 start_time=2019-12-13T00:17:53Z barcode=BC01 runid=2c9cf7bc05858273f10e7d7ec552fc0bd742dc3e
CCCGATTTACCTTGTTGTTACGGCTTCGCAGTCGCGGAATCACAGAGTGGTAAGCGCCCTCCCGAAGGTTAAGCTACCTACTTCTTTTGCAGCCACTCCACATGGTGTGACGGGCGGTGTACCAAGGCCGGGAACGTATTCACCGTGGCATTCTGATCCACGATTACTAGCGATTCCGACTTCATGGAGTCAGGTTGCGAACTCCAATCCGGACTACGACGCACTTTATGAGGGTCGCTTGCTCTCGCAGGGTCGCTTCTCTTTGTATGCGCCATCGTAGCACGTGTGTAGCTGGTCGTAGGGCCATGATGACTGTTGTCATCCCCACCTTCCCCTCGGTTATCACTGGCAGTCTCCTTTGAGTTCCCGGCCGGACCGCTGGCAACAAAGGATAAGGGTTGCGCTTCGTTGCGGGACTTAACCCAACATTTCACAACACAGGCTGACGACAGCCATGCGGCACCTGTCTCACGGTTCCCGAAGGCACATTCTCATCTCTAGAAAACTTCCGTGGATGTCAAGACCAGGTAAGGTTCTTCGCGTTGCATCGAATTAAACCACATGCTCCACCGCGTACGGGCCCAAATCAATTCATTTGAGTTTTAACCTTGCGGTGCGTACTCCCCAGGCGGTCGACTTAACGCGTTAGCTCCGGAAGCCACGCCTCAAAGGGCACAACCTCCAAGTCGACATCGTTTACGGCGTGGACTACCAGGGTATCCCAATCCTGTTGTTTTGCTCCCCACGCTTTTCGCACCCACAGGCGTCAGTCTTCGTCAGGGCCGCCTTCGCCACCGGTATTCCTCAGATCTCTACGCATTTCACCGCTGCACCTGGAATTCTACCCCTCTACGAGACTCAAACGCCCGGTATCAGATGCAGTTCCCAGGTTAGGCCCGGTTCATATCCTGACTTAACAAACCGCCTGCGTGCGCTTGCCACGCCCAGTAATTCCGATTAACGCTTGCACCCTCCGTATTACCGCGGCTGCTGGCAGGTTAGCCGGTGCTTCTTCTGCGGGTAACGTCAATGAGCAAAGGTATTAACTTTACTCCCTTCCCCGCTGAAAGTGCTACAACCCGAAGGCCTTCTTCATACACGCGGCATGGCTGCATCGGGCTTGCGCCCATTTGTGCAATATTCCCCACTGCGCTGCCTCCCGTAGGAG
+
30/++15/-1408-0/&)+%++1.010$*'+.0)+--(.24$&%&))+,7/0+)*+14(*71(')**3,578-212393137;,9<;,772/12'*-5.,')5621(-.032;:87,+*,'//-.-143.57/333774:54672868768<9500100%&)*-)(**(00**-;.75/33:4689/+,,.-50/-/0+)4115(5+)*,(,/2114865/,(*.78233%,43./.3430./0/3*/&(12--+07087,8/,&1.5/3+)+0-143350,-.-./&*((*()//2434*468;8800,,(),%&&&'-.7297/.3932;40-03%-,6(+245/1'&',,412((...-/483;8+62/.602814326/1+304+-4,-++).*,/...,(*-,/4.-,4+.-,--+/)()///1:0//+/(*).''5166534(20'253:87&3213:554352/2089:21+)(%'.+'+,/855866120/&&.7:907977579:51&..1//+/+)+()(&(+.968<:89517+/158+,*4):;81-&''/-0128/0/&'%)&1(..1.+02547398:7,-20.,,8;;-451/1///2-&&((/,00.7;0(((-%)(-,1**,1.1..).72346/(/*0-+04046643203++/((((+61:-6)3-45767758888<;23,60//7;795%3./071../4(&)61:942.,(+/9/)(+,67++...399+5&'%+*&'+,67;76140116;8/1,',5031/241+)(/+,0325437<70//'(/1.//,*/0314;91/29-15&4.3756/3-5-73*581-*0*,..'1(163286.+2.(&'-)*,%.,/.4177<15%&*((/)(.91(&+*5)''+-.'((*'((1+74:::=58;66770/.-..0&&$%)*+)''(*.87,1+)/0/-.+),+1+-*1:8647/..0711620310198()(*&4+.+**3/&/)'(*'65;5334.,(*+455593:5647887'/'-).21/-32.)/-29,70303+03:272+*.*+0(*0/.61+,426360700<9810,'+,/47+))*-..13*+&'.,/01,.-26-*51))315/:000079;/,.4-,&(+,-1+37/*536.+%
@0fc5f50b-58f5-4a2c-a2cb-55e7dba33d43 ch=90 read=42989 start_time=2019-12-13T00:17:51Z barcode=BC01 runid=2c9cf7bc05858273f10e7d7ec552fc0bd742dc3e
CGGGAGGCAGCAGTGGGAATGTGCACAATGGGCTGTGATGCAGCCATGCCGCGTGTATGAAGAAGGCCTTCCGGGTTGTAAAGTACTTTCAGCGGGGAGGGAAGGAGTAAAGTTAATACCTTTGCCCGTGACGTTACCCGCGGAGAAGCACCGGCTAACTCCGTGCCAGCAGCCCGCGGTAATACGGAGGTGCAAGCGTTAAATGAATTACTGGGCGTAAAAGCGCGCAGGCGGTTTTGTTAAGTCCAGATGTGAAATCCCGGGCTCAACCTGGGAACTGCATCTGATGCGCCCAAGCTTGAGTCTCGTAGAGGGGGGTAGAATTCCAGGTGTAGCGGTGAAATGCGTAGAGATCTGGAGGAATACCGGTGGCGAAAGCGGCCCCTGGACGGGCGACGCTCAGGTGCAGCGTGGGAGCAAACAGGATTAGGCCCTGGCGGTCCACGCCGTAAACGTGTCGACGGAGTTTGTGCCCTTGAGGCGTGGCTTCCGGAGCCTAGCGTTAAGTCGACCGCCTGGGAAGTATGCAGCCGCAAGGTTAAAACTCAAATGGTGTGAGGGGCCGCAAGAGCGGTGGAGCATATGGTTTAATTCGATGCAACGCGAAGAACCTTACCTGGTCTTGACATCCACGGAAGTTTTCAGAGATGAGAATGTGCCTTCGGGAACCGTGAGACAGGTGCTGCATGGCATCGTCAGCTCGTGTTGTGAAATGTTGGGTTAAGTCCCGCAACGAGCGCAACCCTTATCCTTTGTTGCCAGCGGTCGGGAACTCAAGGAGACTACCAGTGATAAACTGGAGGAAGGTGGGGATGACGTCAAGTCATCATGGCCCCTTGACCAGGGAGCTACACGTGCTACAATGGCGCATACAAAGCGACCTCGCGAGCAAGCGGACCTCATAAAGTGCGTCGTAGTAGTCCGGATTGGAGTCTGCAACTCGGCTCCATGAAGTCGGAATCGCTAGTAATCGTGGATCAGAATGCCACGGTGAATACGTTCCCAGCACACACCGCCGTCACCATAGGAGTGGGTTGCAAAAGAAGTAGGTAAGCTTAACCTTCGGGAGGGCGCTTACCACTTTGTGATTCATGACTGGGGGGGTGAAGTCATGTAGGAGGTAACCGG
+
*(22)+0./6745715,.+,,5-,,-/327;6.+&''*344203:29895-266566446-)-++31897:'4995;3426-+,,1-8;+*..4:;+'-2&1,,-&'(/48.1.3.-/;14<6+/;6*064662:1.4+((*()&))&(./,%()(-,--07,.99/.---.44)*7/5..0.-0(1'+.13604.0,2+,+&%%'%.,.029;79785:7---*,(*+6:8(/9:;**.+/-,,8'*-9:80.093.342)*-./--)3-47;8/3..+-+/9335814*.+)&&&'$$&&))*,.455+(--066()'(-(/12//6:60***&-)().65047.-1,,-//634/+0,+5/08;393/6.''-')2/-971,/1945%'%&''..17867;99/(&&)((2-+-/9;48.53*,2()&+-*(0/,-7..*)+.2:96;<82+*(/34/4-.))'9-*+/4:1,4/.*/+--9;55/5*1**-1:0/,.-,0412771(13&3744.0',&*&&$,&**)(*/1)2191:9.1243<;32+/)*'$250.))$('(&(-./8652'++11++-53<;63795./00044/..-/7.093301/073247520--./35++---)&'+;9.-(('(,/./,-1/+0//31763:271290201134117112:78403+.+55698022228962;1//2:6121</886:5.,*2-*',0)*)),.)),(55*+1,355,99-.<45;65/7.,-,*/,+/3//-./&(((('03%.+**,/7:899/-6+0.06455;66889967612*,45:83513-2,'%"#%'%&(+)'&&%&&&-++-061404,%))-36642-*)&'01479:67-,2023&+,633447///54.07879924/&-*-+8*-,-4.2+**,+()+)'+.--+++.-//+1+*).+0-111-*2+-+0///89:;9887./:8682&-)0./1;835/12.*'$$$$(',+.4,6*&&*&1+-/,-)'(**1.-6/2021*$)%%($,*+3)(''&1+.2/84/;/+/5-:6,:++80//14,'%%'-:/1-,-5884435.--.0600,%*&&)*,%$&)35:961
@5a739d52-f265-4ae6-a198-c30c21292d5d ch=74 read=63906 start_time=2019-12-13T00:17:48Z barcode=BC01 runid=2c9cf7bc05858273f10e7d7ec552fc0bd742dc3e
TTATTTGTACTTCGTTTCAGTTACGTATTGCTGGTGCTGAAGAAGTTGTCAGTGTGTCTTTGTGTTAACCTGCGCGCAATGTCTATCTTCCGGTTACCTTGTTGCATTTTGATCATGGATCACAAAGTGGTAGCGCCACTCGAAGGTTAAGCTACCTACTTCTTTTAACCCACTCCCATGGTGTGACGGGCGGTGTAGTACAAGGCCGGGAACGTATTCACCGTGGCATTCTGATCCACGATTACTAGCGATTCCGACTTCATGAGTCGAGTTGCAGACTCAATCCGGACTACGACGCGCACTTTATGAGGTCCGCTTGCTCTCGCGAGTCGCTTCTCTTTAGTATGCGCCATTTAGCACGTGTGTAGCCCTGGTCGTAAGGGCCATGATATTGTCCCACCTTCCTCCAGTTTATCACTGGCAGTCTCCTTTGAGTTCCAGCCGGACCGCTGGCAACAAAGGATAAAGGTTGCGCTCGTTGCGGGACTTAACCCAACATTTCTGGCCACGAGCTGACACGACAGCCATGCAGCACCTGTCTCCACGGTTCCAGAAGGCACATTCTCATCTCTAGAAAACTTCCGTGGATGTCAAGACCAGGTAAGGTTCTTCGCGTTGCATCAGATTAAACCATGCTCCACCGCTTGTGCGGGCCCCGTCAATTCATTTGAGTTTTAACCTTGCGGCCGTACTCCCCAGGCGGTCGACTTAACGCGTTAGCTCCGGAAGCCACGCCTCAAGGGCACAACCTCCAAGTCGGCATCGTTTACGGCGTGGACTACCAGGGTATCTAATCCTGTTGCTCCACGCTTTCGCCTGAGCCTCAGTCTTCGTCAGGGGCCGCCTTCGCCACCGGTATTCCTCCAGATCTCTACGCATTTCACCGCTACACCTGGAATTCTACCCCCCTCTGAGACTCAAAACTGCCAGTATCAGATGCAGTTAGGTTAGGCCCGGGGATTTCGCATCTGAAGCTTAACAAACCGCCTGCGTGCGCGCACGCCCAGTAATTCCGATTAACGCTTGCACCCTCCGTATTACCGCGGCTGCTGGCTGGAGTTAGCCAGTGCTTCTTCTGCGGGTAACGTCAATGAGCAAGGTATTAACTTTACTCCTTCCTCCCCGCTGAAAGTGCTTTACAACCCGAAGGCCTTCTTCATACACGCGTAAATGCATCAGGCTTGCGCCCATTGTTACCAATATTCCCCACTGCTGCCTCCCGTAGGAAC
+
'')87-(3%,+40.6;+-).5.,-24.21/0778779656.***()2.//%1--.,1529;11-3+)+*.**.&,)),'%$)+14779070-/13+,3381/5&)(-278((29788:679775:2.,2/,+---9:*.-2')/36370+)+,469628:;*8-)&(+)3,%'(/<1-/543334897;:*-*%(('',(+)4.03-*4/*&+'**-93/08486:939<4/1198403234:1113198899773357;753+&/0.--+)702146708);-1&*/.22'&+--,.)0-1/97-..--.-11,-14+.22/3**.././+-5.4.)37)&&,-122139459'&&))-/033.0**-;1-0'**21-*,58181/--.%*)(**-.+-5/9/6+3+,+;3-,2157290//34323%&,(*358-60%,473:30+(/23875522:),-./3,'-*18253612-.+*++:64/0,.).)'*-./08/*%$%(&&()),0688/*-./8656:4854+./1351.00+0+%(154-7)&'2&+('(010:3/2/31)++*).322.2647.049-1-()(+).0.).*)%#))2;79<;8:962/0009)),3-3:*,+++9:;:6021.141,0+.(712883(,1395:2+490...3;<21-1,/-0.0/840,,,,2;:.)7:96:63/*/-113/1-+/-*)0,2,5+++%***2/26274)26/+)*/76909+6,13/*'//667498+-+61229:678403&051/028+0-,99622:)/301,.,.0830+2*'()*-%)*,-//4<;342$(3:6-3,.040.,/0+05-:699<98/8(++333387674663<;218;3560211845/5./--..415865..%%'*+/3/88.%,#%**$,./07*,.0//).+6),/6.)(,32*-68**/:,*%'(111-)%&*//8378<:9;46:433/+)+()%&).+14,*+,-157-8000;57401/5,-,6:;79;0463;45;67.;010715**)3+&(6)(&3(%+0+.292:<9988,+,*7;9685364306679*7+.+-0+)+.,&*+/9-::8.499+-39837.+,'*-/.,+/-362*,(2*8:7<89<9884-++)*+(&&$((,,03%13528/330<9+0+((*).//1-01-545.+..*-/./761:-,,0/*'+&
@457baab8-51ae-4c42-a263-d0e453dd3a75 ch=161 read=56313 start_time=2019-12-13T00:18:07Z barcode=BC01 runid=2c9cf7bc05858273f10e7d7ec552fc0bd742dc3e
CTCCACAGGAGGCAGCAGTAGGTACAGGCAGCCGGTGACCGGAAACGCGCTTGTGAAGAAGAGTTTTCAGTTGTAAACGCCTGTTATAAAAAAAGGAAGAACAGCGTACGAGGAAATGACCGGTGACACTTTATTAAAGCCACGGCCTAACTTCCGTTGCAACGGCCGCGTATGCGAGTAACGACGTTATCGAATTATTAGGGCAAAGAGGAGCAGGCGGCAGCAAGGGTCATAATGGTGAAGCTGAAACGCTTCGGTGGCCGTAGAAACCAGGCAGCTAGAGAGTGCAGGAGGATCGGCGTTCCATGTGGCGATGGCCAGGATATGGAGGAACACCAGTGGCGAAGGCGACGATCTGGCCTGCAACTGACAGTCCCAGCGTGAGGGAGCAAATGGGATTAAGATACCTGGTCGTAACGGTGATGAGTACTGAAGTGTTGGATGTCAAAGTTCAGTCGCGTTAACGCAAGCCAGAATACTCGCCACGGTAGTACGTTCGCGAGAATGAAACTCAAAGGGGTGTTGAGGGCCCGCACAAGCGGGCGGGCATATGGTTTTATTCGGCAACGCGAACCACCAGGAATCTTCGACATACTCATAAAGGCTCCAGGATGGAGAGATAGCCTATGCCGAGACCGAATTGGTGCATGGTGTGAAATTAATCGACATAGGCAGAGATATTTAGTTAAGTCCGCAACGAGCGCAACCCTTATCAATTAATTACCATCATTAAGTTGGGGACTCTGGCAGACGCCAGTGACAAGCTGGAAGGCGGGGATGACAATCCATCATTTATATGACCTGTTCCCGCGTGCTATTGGATGGTGCAGAAGCGAGCGCGAGGGCAAAACCGAAACCCATAAAAACCAATTTCTCAGCGTTCGGTTAATCGCCACCTTCGACTACGCGGTTGGAGTCGCTGTAATCGCCAGAATCAGCATGTCACTTGGTGGGCAAGACCCTATAAAGGCCTTGTACACACCGCCCGTCACGCGAGATTCCGTGCTGACCGGTGGCTAACCACCGAAAGGAGCTGTCTAAAGGTGGGATTGATGATTGGGTGAAATTAACAAAGGTAACCGGAAGATAGGCGACAGGCAAGTAAGGTGCTACAAAGACGCAGAAACAGCTTTCTTCAGCACTAACAATACAGTAACTATAG
+
*+..&'%+/()++/(6%('&*&)%&%'''$'.,&$+*-.6/%+)&&%%$$%%&&(,*'+('&)4;7-2%-*5,*-/&'$&'))/721112590*///0,0/)&()%%$'&&+((%%$'$%$%'%&%%$%*-('1*,),%*2/0.2.-*.2-((''%'($$'%&%$&('(*)$%%#%'%('%('%'++/++,%%$+&'*)&'(''+/('&+-(***2--3550,0../7/,,%%)**)'(&*)&)#&),$)&&(('%&&'('%%%*+.5-09),.4.-,,*)'(%))45+25/4,)*'$%#&(0+*()*&()'($('*)($*))++10-,2/.91126,../62&&1+0,/0/////-1/4669:7-.'(&%&(,)-,)*,,*%$+.+-.02;73&64+4*5+-.8212))('%&&&$&&%)(*+&'&&#&$$&&'(+/;0:-/,.+&++).77'34&&'&&2+535750%&%%&&%'%))/'(,&'%'+%&(*,/27.'&&&').,((+)'10-4,(-/'((('('142/9/+*%,,,-//0(%+('&')%&).+89,-++$($''%&%$&((')(-.++/,//-)+%))+&%%&&(*+-44-4314)*)+,1863+'%-),)2-**/%*')'*(('&%%)(,,3,00-0(&')'(&&'$&%+*+%%%'&&&$%%%'''(.6.'(*1..+-/4%,(,),/+2,,*1+1,)'('(%%-%'&/++-44555/9/6-.,+3.10231-(*)%)((&(+')*+318:4670.,*+40),4325450)'(()*-/$)*('*,.089:/,35*,*'))+&&'&&)/+44/&%$#%%&'$$('%),3*(+'%%(,-'(%%+4+-)&%')2793-6+++9*,2,''%&,0,&*0(%$%%#&%#($)$#%.+.&%%&*0-2()%(*-))('&'*()'-)%&&&)(.)+-67..&'%$(+'%&'(**'((0.***('%')/4*410,/+,+-53481/,-&'$&&$'%)(*('%$&%&+-8697784--638&-&')10).)*-//1,&',*)+,-0.'''&&*-,10,1'%&)(&&%*-149)2-20;*-09-0--.0,,)%%*(+173-'*&&)('$%&'+0960+.%(%%)-(')&'/.+*03("$&$&%*',-5-,&&',/4)('#$$
@9253b03b-f847-41b9-9e20-53446def4414 ch=163 read=65724 start_time=2019-12-13T00:18:01Z barcode=BC01 runid=2c9cf7bc05858273f10e7d7ec552fc0bd742dc3e
CCGGTTACCTTGTTACGACTTCACCCCAATCGCTGACCCTACCTTCGGCCGCTGCCTCCTTGCGGTTAGCTCACGGACTTCGGGTATTGCCAACTCTCATGGTGCTTGACGGGCGGTGTGTACAAGACCAGGAGCGTATTCACCGCGACATTCTGATTCGCGATTACTAGTAACTCCAGCTTCATGTAGGCGAGAGTTCAGCCTACAATCCGGAGAACTGAGACTGGTTTTAAAGTTTGGCTCCACCTCACGGTATTGCATCTCTCTGTACCAGCCATTGTAGCACGTGTGTAGCCCTGCATAGAGGCATGATTTGAGCGTCATCACCTTCCTCCTGGTTAACCCAGGCAGTCTCGCTAGAGTCTCAACTTAATGGTAGTAACTAACGACAAAGTTTGCGCTCGGTGGGACAACCCAACTCTAGGCACGAGCTGACGGCAACCATGCACCACCTGTCTGCCTTGTCCCCGAAGGTACCTCGATTAAGAGTAATGCAAGGGATGTCAAGTGTAGGTAAGGTTCTTCGCGTTGCTTCGAATTAAACCACATGCTCCGCTACTTGTGCGGGTCCCCGTCAATTCCTTTGAGTTTAATCTTGCGACCGTACTCCCCAGGCGGAATGCTTAATGCGTTAGCGGCGGCACGGAGGTGTTGGCCCCACTTCCGTATTCATCGTTTACGGCGTGGACTACCAGGGTATCTAATCCTGTTTGCTCCCCCACGCTTTCGAGCCTCAGCGTCAGTTACAGTCCGAGGTCGCCTTCGCCACTGGTGTTCTTCCTAATCTACGCATTTCACCGCTACACTACGTTCACTCTCCTCTCCTGCACTCTAGATAACCAGTTTGGAATGCAGCACCCAAGTTGACCCGGGTATTTCACATCCCTTAATCATCCGCCTACCACGCTCCTTTACGCCCAGTAAATCCGGATAACGCTCGCCACCTACGTATTACCGCGGCTGCTGGCTGTAGTAGTTAGCCGTGGCTTCCTCATGGGTGCCGTCTTTATCTTCCCCAAAGACAGAGCTTTACGATCCGAAAACCTTCATCACTCACGCAGCGTTACCGTAGGGTTTCCCCCATTGTGCAATATTCCCCACTGCTGCCTCCCGTAGG
+
6//3/9./526118$'*(+/8/-1:9./106'')-.29,*&-)(+,-.-4/6744644238+45723/./332438556::+70/,/2+0,3*+,4233650.*(++*-02:7428/24999;:8769:&370224;::<;9:;56412,.07145888./-).)''&&',+1../0,)())().,+''%#%&'&'174111-*%'+3++4,*)%'''&(*,1378*83-+384+11*//4103,.81227/:0-0.-.550/,,*/1555..*0.'*)**-00/0346732,,,8.''*&'&&$-)($&(#*,%&%&'%239/1&**)2.625)*(.(/)'*(&(06:989739/0,.)+.//-.04.1)7))*-)+-66:0009/3.530%,)-,&&&&)&()&(,+.(**('&,((%&&$()*)+-,/077671*4144;183435:229076/**,)-,,-399+*,+,)&$&+,...0.02(')(0:5442+.47-99::861533507/.2,44:9877(///9.//93)*/307<::;./,.,*/,()+..*2)+()+*32--6:-),1,5254+.64/,1591//,,/403748:.602378;-)*&'+.073(,*)/*-+/,30***)+,.72123/,/-/0241,02.*%%(((&&,*,974666.:.)*-5...4;58876:4)%%-(*+0/7012101:,,/02678/.2.//;9/,019:72,/..170.7.-.76,.%%$&%''&(/+;879:/3(*'-(*4/0.2-),4006+52635<;477803512220/1).76%&&+..*,..677771122577982127178:0,+.0510/./*8-+-+)-*((/3,*47/.-8+*)*+)4/(&0+3,1**-;77;53/)(.+,221.0)%++-61++.43.045978:7;965/..5/.0:0677975824.,+----1.(,('$(()***+2.-,31*7.302:285525./)*%*534'+//*.6758::+67624652011.68,*+,,0+*-793097<::;;89:9460/'-/,8,-1...)3304<808:9-,/0//391;10,,0896)/112434921:2*,'+&
@97c3fc90-bb89-45ca-9026-ff2ae3087885 ch=430 read=45898 start_time=2019-12-13T00:17:58Z barcode=BC01 runid=2c9cf7bc05858273f10e7d7ec552fc0bd742dc3e
CCGGTTACCTTGTTGCGGCTTCACTGATCTGAATCACATAGAAGTGGTAAGCGCCCTCGAAGGTTAAGCTACCTGCGCTTCTTTTTGCAACCCACTCCCATGGTGTGACAGGCGGTTATTAATGCAAGGCCCGGGAACGTATTCACCGTGGCATTCTGATCCGCGATTACTAGCGATTCCGACTTCCATGGAGTCGAGTTGCAGACTCAATCCGGACTACGACGCACTTTATGAGGTCCGCTTGCTCTCGCGAAGTCGCTTCTCTTTATGCGCCATTGCTTAGCGCGTGTAGCAGCCCTGGTCGTAGGGCCATGATGACTGACAGTATCCTTCCTCAGTTTATCACTGGCAGTCTCCTTTGAGTTCCCAGCCGGACCGCTGGCAACAAAGGATAAGGTTGCGCTCGTTGCGGGACTTAACCCAACATTTCACAACACGAGCTGACGACAGCCATGCAGCACCTGTCTCCCTTTTGGTTCTTGAAGGCACATTCTCATCTCTGAAAACTTCCGTGGATGTCAAGACCAGGTAAAGGTTCTTCGCGTTGCATCGAATTAAACCACATGCTCCGCAGCGTGGGCCCCGTCAATTCATTTGAGTTTTAACCTTGCGGCCCGTACTCCCCAGGCGGTCGACTTAGCGCGTTAGCTCCGACCACGCCTCAAAGGGCACAACCTCAGTCGACATCGTTTGGCATGGACTACCAGGGTTATCTAATCTGTGTTTGCTCCCCACGCTTTCGCACCTGAGCACGTCAGTCTTCGTCAGGGGCCACCTTCAAAAGCACCGGTATTCCTCCAGATCTCTACGCATTTCACCGCTACGCAGATTCTACCCCCCCTCTACAGGACTCAAGCTTGCCGGTATCCGGATGCAGTTCCCAGGACTGGGCCGGGATTTCACATCTGACTTAACAAACCGCCTGCGTGCGCTTTACGCCCAGTAAATTCCGATTAACGCGCACCCTCCGTATTACCGCGGCTGCTGGCTGGAGTTAGCCAGTGCTTCTTCTGCGGGTAACGTCAATGAGCAAAGGTATTAACTTTACTCCTTCCTCCCCGCTGAAGTACTTTACAGCAGAGGCCTTCTTCATACACGCGGCATGGCTGCATCGAGCGCCCATTGTGCAATATTCCCCACTGCTGCCTCCGTAGAG
+
375/30.3/6/-)3$&)&*)',-1)*-47//-,*+'))(+*,+*--81-*)+*35-/3++/*0,/34(*%(.+.))&&,)(38:9+%,*(/62)+.0:21478688553./52&+,1-10/.//17785281099,80.378<6068,/270-.67443874%-,,02,/3345316:5:545425''*12,,..*'**8./),14686;7012903-+-/01..',.65244/*.*+0'(/*)+//+2/1*)()(-*/-2,1.58*'(((9:;76:/.,4*+*&+,655+(%').1412::9020-1.,5(300/-,()+'*&%+,677/96645,5090-.3674350''3544('+**,0551-(&)0.295994633411254;1.41-8-)./;)+&+*/127+-'330,,-1/.5//3809<-,-+0+-+31'+,/3,0+).135;47(4//.+/114752/-&%&'&1,6/(%%(/2/40(002;96857210./1640,)+.4.15824(+++**05954:55;-0/59:9863534413556,)-,-3<94/+(*+22258,+')+--+.*.651*-3457:742970/169;-272231//.-/8,*521,455++187-9551.,**)')+/239423.4+)).30339;8747(242,+00/*,+-**/34772787.-')'2./481520260(&&,+++*&+3-1))+,.7425,6*%''*%&39003648;--+*)')+.1-.033:7679-6;<641*0)()%-24+%,.492:525<79/8&((011656667767<1.+//.12./)+&)-**+*)./1764//22.4)/26969.2/+/,,40(&-+.*),91877.68<23()+-'&&/2+,(*+.'24+-&*,.3131002262,-.3455;8987980/+0,**1.76--233704;41014222.,+(*,094/2:6:6080182/-4/13;946,(,-(),9*()4-43223535943.3488569;8:9394547466*.3.0143.,.-1(-/182:44.634)''''-.*--/1/&$&&&1')+,,27,8,,887763*0,-*5--.2;33031-,'%*.+2;-,32//385:3.0,/590.0201333819:+/+0$)
@9ac56933-3a4b-4f71-ace2-1451cfe7a881 ch=28 read=33603 start_time=2019-12-13T00:18:15Z barcode=BC01 runid=2c9cf7bc05858273f10e7d7ec552fc0bd742dc3e
CTCTACGGGGGGCAGCAGTGGGAATGTGCACAATGGGCGCAAGCCTGATGCAATACATGCCGCGTGTATGAAGAAGAAGACCTTCCGGGTTGTAAAGTACTTTCAGCAGGAGGGAGGGTAAAAGTTAATACCTTTGCTCATTGACGTTACACCCGCAGAAGAAGCACCGGCTAACTCCGTGCCAGCAGCCGCGGTAATACGGAGGGTGCAAGCGTTAATCGGAATTACTGGGCGTAAAGCGCAGGCGGTTTAGTGATCAGATGTAAATCCCCGGGCTCAACCTGGGAACTGCATCTGATACTGGCAACTTGAGTCGTAGAGGTGAATTCCAGGTGTAGCGGTGAAATGCGTAGAGATCTGGAGGAATACCGGTGAGCGGCCCCTGGACGAACTGACGCTCAGGTGCAGCGTGGGGAACAAACAGGATTAGATACCCTGGTAGTCCACGCCGTAAACGATATCGACTTGGAGGTTGTGCCCTTGGGCGTGGCTTCGGAGCTAACGCGTTAAGTCGACCGCCTGGGGAATACGGCCGCAAGGTTAAAATAAATGAATTGACGGGGGCCCGCACAAGCGGTGGGCATGTGGTTTAATTCGATGCAACGCGAAGAACCTTACCTGGTCTTGACATCCACCCGGAAGTTTTCAGAGATGAGAATGTGCCTTCGGGAACCGTGAGACAGGTGCTGCATGGCTGTCGTCAGCTCGTGTTGTGAAATGTTGGGTTAAGTCCCGCAACTGAGCGCAACCCCCCCTTATCCTTTGTTGCCAGCGGTCCGGCCGGGAACTCAAAGGAGACTGCCGGTGATAAACTGGAGGAAGGTGGGGATGACGTCAAGTCATCATGGCCCTTACGACCAGGGCTACGTGCTACAATGGCGCATACAAGAAACGACCTCGCGAGCAAGCGGACCTCATAAAAGTGCGTCGTAGTCCGGATTGGAGTCTGCAACTCGACTCCATGAAGTCGGAATCGCTGGTAATCGTGGATCAGAATGCCACGGTGATACGTTCCCAGGCCTTGTACACCGCCCATACACCATGGGAGTGGGTTGCAAAAGAAGTAGGTAACCTTAACCTTCGGGAGGGCGCTTACCACTTTGTGATTCATGACTGGGGTGAAGTCGTAACAAGGTAACCGG
+
)/0-//&)+,()$(+,-143:/+/-13../,/1/49773698,3811/112+&'#%(*)01')(,-100350&()'**)'/57;/,0:98;558;4+./.-9:-*//%0,'*1'(+,,*-89,*0/1.,-9/8:.-850..9.23.3/&)&+/,),,,1.)+-%*,0-'+*)2-,-88.3../*+-1147,)')(&2,%*(*)(''**449.,)))-*,-',.'1(..2660-/1494*++-*322,1/2($%&&%),(,,41'%.0()11)-32122-./,(',--11./..-/,+,122352,0,$#$&&*+,+7-/&2)&(++.,21/1:6522224:6..3-+1689,++**2449;007,6185:27+-$(('0.;62(.345)'2.,+,-+.06330/''&$%-,,(*'').3504+94.3.--3828:)*172-0254,/69<7::;3+()-%38996253515418/1.7:-*1/56-+(+30/,0*-*&+/37220-204/16646570647895&,)+23%7652621154:7<80',-0,((+0.6670791+-0+&(%)*,**)/-1.,),*$'*18<<089<63043588867342,-1/413/3:7.677-/)))1)7,%+$&)2.3-.50+5+*'(,,+&*)/*1779;98:5<;89982696798389999;99696<888::799---,-33309-*)*-0+/3<7;:9;9:5805())-&'#&'22-3/232253+)-2123&&-),050197882;30,2225*7/6.0726:-+,+.239744'4../05<;:::80.2-2,1.0-880887988853048852#&%,*5,)($$()8;4856-)*+(443311040)5667::784-')'%$)23848.+,,*)0:/07;-4*+,&&*..-,56698655+3.6+)/*1-+*(*,-1-*/(++4),-888176.6/./,90943-.*&+,19343879879*+(3..8,*,*,)'%)+0108.-*)0:9525./.21384/7-'&%(),4+2133+,,,0*-9365:5(%+*&*)0+))''&&+,1/4054,9+)31*1-.12/4;1055.+//2395/2/132.*+,)+*2**+745:659.0,0/4956
@185d3ea7-bc68-4ecf-820d-c836b525c3cf ch=110 read=76908 start_time=2019-12-13T00:18:11Z barcode=BC01 runid=2c9cf7bc05858273f10e7d7ec552fc0bd742dc3e
CTCCTACGGGAGGCAGCAGTGGGGAATATTGCACAATGGGGAAACCCTGATGCAGCAACGCCGCGTAGTGATGAAAGTTTTCCGGATCGTAAAGCTCTGCTGGGAAGATAATGACGGTACCCAGGAGGAAGCCACGGCTAACTGCATTGCCCGGCAGCCGCGCGGTATGCGTAGGTGGCGAGGCGTTATCCGGATAAATCAGTAGTGGGATGTGCCTCGGCACTGGTGCCGCGGCATTCGGCCGACGTCGAAGTGAACCGAAAGCCAGCGAATACGATGCAGATGGCGAAGTTCATCAACATGTTAAAGGTATTGCGGTGTTATCAAAAGGTGGTGGTCAATCGTTGTCGTCATCGTAGATATTGGTCCCGCAGCAGGCGCAACCCTTGTCGTTGATTTACTACCATTGAAGTTGAGGACTCTGGCGAGACTGCCTGGGTTGGCACCAGGAGGAAGGTGGGGATGACGTCAAAATCATCATGCCCCTTATGTGGCGGAATTTTACACGTGCTACAATGGCTGGTACAGAGAGATGCAGCCGTGGTGGAGCCAAAACTTAAAAGCCAGTCTCAGTTCGGTTGGCCAGGCTGAAACTCGCCTGCATGAAGCTGGAGTTACTGGTAATCGCGGAATGTCGCGGTGGGCCATTCCGGGTCTTGTACGCACCGCCCGTCACACCATGAGTTGGCAATACCCGAAGTCGGTGAGCTAACCGCAAGGGAAGGCGGCGGCCGAAGGTAGGGTCAGCGATTGGGGTGAGAATCGCCAACAAGGTAACCGG
+
+.1(&%')-1)*0.045437)(2+)+-,90/.354991.-)&*'-9+,/49796052*1002/21/&)*)+--,0+,+490,,406777-64-)*+/-,(+.82*13601,++)-+//0-3,',4,(*)+)./&'.)(%*3176:/9.&170%320133242/5413*),/.,,0.3:7.+'+-,5++)2&$$#$%&$##$#'$&'&**$$$"$$$)*&&%#&#%&%%'%$%'&'$%#$#$%$%$$$%######$$$'$#$$$$%#$##$$$$$$$%$#%#'$$&$#$(%#$$$#'&%#%###'$''&'%$#$##$%$$$%$'%%(02))'#$$#$#$#####$#/+,*&&&$%$$$#%%'%)&%$&&***2/)3%&/..21+59//0*01.3-(&.,&&*(&+0-00%'$'-1(*+6,-2.10/*+(0(2663,*+23/.)'%#++-0-,0,.(,()*16005567776)--),/498.6,.2,*.2-1.*.)*(,'-$'%%&*()).033+22832954362/0((''&)*51-.%')++/,,11),*/635,326093**4878974705563),'+'%('*040-+*:++:00.7,(.-+,,-,-232)&*9,--(../4/0/3*+.-4776..,4/+&%'*%,)*'(+..'(4+1..'+*.425;:014/.),3+**+*)5161366-36.*('&(,''*)*+/00200,-.&,+-()+).(4/256/414+1,/,3-*+)./-*//1/5.+,/'**./,&',,.04)5-589:57
@5d04421a-d034-48fd-bfe1-fa19a80fdbb1 ch=122 read=57421 start_time=2019-12-13T00:18:25Z barcode=BC01 runid=2c9cf7bc05858273f10e7d7ec552fc0bd742dc3e
CTACGGGAGGCAGCAGTGGGAATATTGCACAATGGGCCTAAGCCTGATGCAGCCATGCCGCGTGTATGAAGAAATTTCGGGTTATAAAAGTACTTTCCGGGGAGGAAGGGTAAAGTTAATACCTTTGCTCATTGAAGCGTTACCCGCAGAAAAAACACCGGCTAACTCCGTGCCAGCAGCCGCGGTATGCGGAGAGGTGCAAGCGTTAATCCAACGGAATTACTGGGCGTAAAGCGCACGCAGGCGGTTTGTTAAGTCAGATCATGAAATCCCGGAGGCTCAACCTGGAACTGCATCTGATACTGGCAAACGAGTCTCGTAGAGGGTAGAATTCAGGTGTAGCGGTGAAATGCGTAGAGATCTGGAGGGAATACCGGTGGCGAAGGCAGCCCCTGGACGAGGCGACGCTCAGGTGCGAAAGCGTGGGGAGCAAACAGGATTAAGATACCCTGGTAGTCCCGCCGTAAACGATGTCGACTTGGAGGTTTGTGCCCTTGAGGCGTGGCCTTCCGGAATAACGCGTTAAGTCGACCGCCTGGGAGGTACGGCCGCAAGGTTAAAACTCAAATGAATTGACGGGGGGCCCGCACAGAAGCGGGCATGTGGTTTATTCGATGCAACGCGAAGAACCTTACCTGGTCTTGATATCCACACGGAAGTTTTCAGAGAGATGAGAATGTGCCTTCGGGAACCGTGAGACGGAGTGCTGCATGGCTGTCGTCGGCGTCGTGTTGTGAAATGTTGGGTTAAGTCCGCAACAGGCGCAACCCTTATCCTTTGTTGCCGGCTTGGTCCGGCCTGGGAGCTCAAGGGCGCGGAAGTGATAAACTGGAGGAAGGTGGGGATGACGTCAAGTCATCATGGCCCCGCCGACCAGGGCTACCACGTGCTACAATGGCGCATACAGAAGCGACCTCGCGAGAGCAAAAGCGGACCTCATAAAGTGCGCCGTAGTCCCGGATTGGGTACGCTCGACTCCATGTGAAGTCAGAATCGCTAGTAATCGTGGATCAGAATGCCACGAGGAATGCACGTTCCCGGGCCTTGTACACACCGCCCGTCACACCATGGGAGTGGGTTGCAAAAGTAGGTAAGCAACCTTCGGAGGGCGCTTACCACTTTGTGATTTGCAAGCTGGGGTGAAGTCGTAACAAGGTAACCGG
+
-//013.'+1,-/0,677<:086192-,-*4+*3;20&'))%/+..//14.+-/-428422022558823(()*&+(.+9.9,))%*/+'1,*.8,/%)(*))+()&-1)(*,*)+2)4+,-046-+126%4&&0,+,23922:()*.+/.666.1382+100,9--.6479;;100/-35100-..(&'+4*)'*,77769/00-;/:,5'(%*-/+0.1,/252,,.875,))-5353666;:(76<96/:05+++&*%/*',&(30)10.-5(*0+998868565/4./1100//-/012738117'1'%-.//57720+-*%&')*,.*)'.223-+,,/6/.)--*129910.,,./180,+++05.-2.,4,1,,,/--)&$(+53,*075.(%''+,044689+4+(%$%()((125;;8)**,8:'8*2+%0)'&%,745:-,.70008060+.2899;9-,++'35435+-',&')-2)())//)+1,.16.10-,+'+,-/.0/3122/./-2-60,0622687:;876,(&$(')*(//,-88083:4;8,0117:9/1.:1:157527:9,0:3/-,.,(,+(+*.--+-**-42;.0,7//.001:::68-.6-,8.1-1+---/76500,%)+-.0-.&-,+++*.853--,))),-65(*)1,0579:7;94<;487:993'201%.%')-667635091110,*,,&*'%+-/1/07/**)+,308349:8<64245++/419+697253.6:132246%%0&&/4/1.4-,-...0132//0#&,1'$&(('%-40),/'*'(&(,-001*,#,)(,*,*-0///1+.468827684258830'()-041,+))%'):.6:9.-()'%(+1365001.0----5,,(()$'(''/99;9:8;20)%'++0,*%+33/12373618-*,+328889756-7*/,-4.37''$'$'(*778996//+'),0++'%&&&((''(&*,/9.--04:101*,)30471(++*)'-,+%*')*4.63,-2.011+-)-,,+*.7128,.250/-120424('&)*012;230;3*(-*,)',&&&)0/,-1-'.'*1/44838228%+*71...,*0+$%'+'04014*++040014311/-*125606050
@24585ef2-9390-47fd-9e40-3a57c2816ddb ch=136 read=182720 start_time=2019-12-13T00:18:20Z barcode=BC01 runid=2c9cf7bc05858273f10e7d7ec552fc0bd742dc3e
CCCGGTTACCTTGTTTGACTGCAATCGCTGACCCTACCTTCGGCCGCTTCTGCCTCCTTGCGGTTGGCTCCCTGCGGACTTGGGTGTTGCTAACCTCATGGTGTGACGGGCGGTGTGTATAAGACCCGGGAACGTATTCACCGCGACATTCTGATTCGCGATTACTGGTAACTCCAGCTTCATGTAGGCGGTTCAGCCTGAAATCGAACTGAGACTGGTTTTAAAGTTTGGCTCCTCGCGGTATTGCATCTCTCTGTGCCATCGTTGTAGCGCGATGTGTAGCCACATATAAGGGGCGCGATGATTTGACGTGTCCCACCTTCCTCCTGGTTAGCAGGCAGTCTCGCTAAGTCCTCAACTTAATGGTAGTAACTAACGACAAGGGTTGCGCTCGTTTGGGACTTAACCCAACTTTATCTCACGACACGAGCTGGCGACAACCGCGCCACCACCTGCTGCGCTGTCCCCGAAGGGATTTCCTCGATTAAAGAGTAGTACCAAGGGATGTCAGGGGTGTAGGTAAGGTTCTTCGCGTTGCTTCGAATTAAACCCTACATGCTCCGCTACTTGTGCAGATTCCCCGTCAATTCGCACGAGTTTTAATCTTGCGACCATTACTCCCCAGGCGGAATAAAATGCGTTAGCGGCGGCACGGAGGCGTTGGAAACCCACACCTGGTATTCATCGTTTACGGCGTGGATGCCAGGGTAATAATCCTGTTTGCTCCCACGCGCTTTCGAGCCTCAGCGTCAGTTACAGTCCAGAAGAGTCGCCTTCGCCGCTGGTGTTCTTCCCTAATCTCTGCGCGTTTCACCGCTTCATAGAATTCCCTCTCCGCACTCTAGATAACCGGTTTGGAATGCAGCAAGGTTGAGCCCGGGTATTTCACATCCCACTTAATCATCCGCCGCCGCTCCTTTACGCTGGTAAATCCGGATAGCATCGCCACCTACGTATTACCGCGGCTGCTGGCGTGGTTAGCCGTGGCTTCCTCCGCGAATTTACCGTCATTATCTTCCCCAAAGACAGAGCTTTACGATCCGAAAACCTTCATCACTCCACGCGGCGTTGCTGCATCAGGTTCCCCATTGTGCAATATTCCTGCTGCCTCCCATTAGAACG
+
041+./6.1/0-')*%&$&(#&('-,)+..247-*,/66802+6'%'4*5535966,//--,,+'&$((4-''%&***)*'&'*%&((%&&)()*+-)007651103/8646:7*((%$%()*-0/%''''(*.624<7455,/339687-'($-50/39:6;/2'''*38415(*-3283'-**)+1),-.73(23.*(+)().*-,+,-,,0.//,19;..76.3;7*&#$))&424/+.('&&+.0240.(-+)&'%#%$%)(((+,*&&'&)&(&'&(0.*+,+7652/68.-*')'+-*2:.-)+&(&,(3+',20835201.&))&'*/,/47'221270123-,.2602-)*)+/51575-.//1/.313556-)-1014)*+126619,,(/(&&%*'**'+))*14+/331,.-,*+-/05303.0..-01,0)*,.,&.,)2,)'$%&(&'**+,66+/.2,+,*/41011/.-5-54(&&'',$*$0*,*,5277557(/++')*97120+-)2/:6583+1((++,.<0**/2/8<:18'#&'(212428/--++..0115(-'+%&+-.'-16-7,*%&##&%(3;<+484/7/.-2/79(2''*/.99-*.+2.3-1+*.0+,,1/152105.(**((,*1*,5/113,),+),++%)(-3**(')6;:9;;419-&'**)+.)0$*#),+,,)+&%((/*-,**-7+)-3274),,.*+-84.'((17)./-004:2.8.(.'((/(()0)(%&''')+,23571*)''+'&(,*0724))0;32240,-+,)+13045930.+($%&((''4'4,)*'*'$(&*(+%%&212755/14912//-++-$#$&)(('+*1274)(55//2;.-*,,+01+''().316%01-,00%'(%&(5-*3,+40(%%(&%&)&((,.,+/%)%)+*03//6.+-+/218//4/-3/..69-:)*')(114,*,3.330/1/,)(*&$'&$,*00+/679943/../6,5.*%263/13/.'*+082*/-.110+,6:3-0.1/8971222*$)-.,50./1,.332/*)%*35038:1)1-,,34/6/21532+-3-)+*&/8)&7+.1&()&
@11f1f9c0-b3d5-4831-96ab-4064a0f7b6fa ch=162 read=62786 start_time=2019-12-13T00:18:35Z barcode=BC01 runid=2c9cf7bc05858273f10e7d7ec552fc0bd742dc3e
CCCCGACGCTTGTTACACTTCACCCCCAATCCTTTGACCCTACCTTCGGCCGCTGCCTCCTTGCGAGTTAGCTCACGGATAGTGCCAACTCATGGTGTGACGGGCGAGGTGTGTACAAGACCAGGAACGTATTCACCGCGACATTCTGATTCGCGTTACTAGTAACTCCAGCTTCATGTAGGCGAGTTTCAGCCTACAATCGAACTGAGACTGGTTTTAAAGTTTGGCTCCACCTGCGGTATTGCATCTCTCTGTACCAGCCATTTGTAGCACGTATTGTAGCCCTGCACATAAGGGGCATGATGATTTGACGTCATCTTCCACCTTCCTCCTGGTTAACCCAGGCAGTCTCGCTAAGTCAACTTAATGGTAGTAACTAACGACAAAGGGTTGCGCTCGTTGCGGGACTTAACCCAACATCTCGACACGAGCTGACGACAACCATGCACCACCTGCCGTCCCCGAAGGGAATTTCCTCGATTAAAATTAATGCAAAGGGATGTCAAGTGTAGGTAAGGTTCTTCGCGTTGCGGGTAAACCACATGCTCCGCTACTTGTGCGGGTCCCCGTAATTCCTTTGAACAATCTTGCGACCGTACTCCCCAGGCGGAATACTTAATGCGTTAGCGGCGGCACGGAGGTGTTGAAACCCCCCCACACCTGTATTCATCGTTTACGGCGTGGACTACCAGGGTATCTAATCCTGTTTGCTCCCCACGCTTTCGAGCCTCAGCGTCAGTTACAGTCAGGGTCGCCTTCGCCGCTGGTGTTCTTCCTAATCTCTACGCATTTCACCGCTACACTGGAATTCCACTCTCCTCTCCTGCCTCTAGATAACCAGTTTGGAATGCAGCACCCAAGTTGAGCCCGAATTTCACATCCCACTTAATCATCGCCTGCACGCTCCCTTTACGCCCAGTAAATCCGGATAACGCTCGCCACCTACACATTACCGCGGCTGCTGGCGCGTAGTTAGCCGTGGCTTCCTCGCTTGGGTACCGTCATTATCTTCCCCAAAGACAGAGCTTTGCGATCCAGCCAGCTGTCACTCACGCGGCGTTGCTGCATCAGGGTTTCCCCCATTGTGCAATATTCCCCACTGCCCGCTCCGTAGGG
+
/-*&%%(&(,)&50),&().(*-025,.419--4,,,,6,335925.,303486588.1),.-,,+.+2//0,,,,4643%',&&&*,-,+$)(-.077:94:6.*&(()*1./468//3:;3983810668<958:256885:<777677.***-30120*1)&-,8)))+5:5,4.,0392((*3;6*&*1/+)010-0%(+//.0378:8,9<:+04402</5/6555(*(%#%*&,+0-+-24574323492520.54188/*+),*(+-.%,()'+,-71,*.//020/.364.5944/.)+8,+,;8::::+&%+((9.:<.0+-)*40)/2005),,8/8676/735655/30/1.1.2.-253'*()*()+.000446,.62482,+++,004.-/;:42413/.+'*0,66630....1,+044545406611-+1*,+1*(2($$&$%'.07,*-1,(($&(.*1**,-749/6*))+2,434::/,85599:960/2/-'+,),.(*7987:854-3.**)--,,5738-+..2+*.($()(&+&$(/0&00-311*&(&'+%3,2972-41191105/22468,6.03/9:/-047/5100)+'(,602464<444280+0.+-,+')'*,34-*50,026841*-(.)'%+)1,5/0565<;23051229;:9777952+*2-01348646.-2;0-114;;2,/,,/720//11988.//&+4(,,5/10999*+)-+0/98353,-.&0144867:77:3-),252678473617;.1*+4-234500+*()/+5/61323//*+.126334),/*,,75132:266<;8855541/110-:0-02441.050)'').47,+()*<6*$(-*2/35147'+/*$(&')*-/.(,4.,/4392,,0374./5676:8;76687:;<8671/+')'.('*+*0/;112+*/*(+2+22641..213;9;1100&(+$%%%'22--/5167/31./380:87*3741241/-0-.+.$+++01-)))'$#%&$+1(-0/&)*+-2/.1;-0364.31,.1,1:0.3470*1+&)**18110.433,%)(')()%++24*-02,(
@dc5a18bc-1090-494b-88bc-a176fa750b71 ch=211 read=43034 start_time=2019-12-13T00:18:32Z barcode=BC01 runid=2c9cf7bc05858273f10e7d7ec552fc0bd742dc3e
CCGGTTACCTTGTTACGACCACCCCAGTCATGAATCAAAAGTGGTAAGCGCCTCCCGAAGGTTAAGCTACCTACTTCTTTTGCAACCCTCCCCGTAATGATTGTGACGGGCGGGTGTGTACAAGGCCCGGAACGTATTCACCGTGGCATTCACGATCCCGATTACTAGCGATTCCGACTTCATGGAGTCGAGTTGCAGACTCAATCGGACTACGACGCACTTTATGAGGTCGCTTGCTCTCGCGAGGTCGCTTCTCTTTGTATGTGCGCCATTGCTTAGCACGTGTAGCCCTGGTCGTGGGGGGCCATGACGACGTCATTACCTTCCTCAGGTTATCACTGGCAGTCTCCTTTGTTCCCGGCCGGACCGCTGGCAACAAAGGATAAGGGTTGCGCTCGTTGCGGGACAACATTTCTGGCACAGGCTGACGGTGTATGCAGCACCTGTCTCACGGTTCCCGAGGCGCATTCTCATCTCTGAAAACTTCCGTGGATGTCAATACCAGGTAAGGTTCTTCGCGTTGCATCAATTAAACCATGCTCCACCGCTTGTGCGGGCCCGTCAGATTGTTGAGTTTTAACCTTGCGGCCGTACTCCCCAGGCGGTCGACTTAACGCGTTAGCTCCGGAAGCCACGCCTCAAGGGCACAACCTCCAAGTCGACATCGTTTACGGCGTGGACTACCAGAATTATCTAATCCTGTTTGCTCCCCACGCTTTCGCGCACCTGAGCGTAGAATTAATATCTTCGTCAGGGGCCGCCACCGGTATTCCTCAGATCTCTACGCATTTCACCGCTTAAGATTCTGCCTCTACGAGACTCAGAAGCTTGCCGGTATCCCGGAGTAAAGTTCCCAAGGTTGGGCCAGAGGTTCACATCTGACTTAACAAACCGCCTGCGTGCGCTTTACGCCTAGTAATTCCGATTAACGCTTGCACCCTCCGTATTACCGCGGCTGCTGGCACAGGTTAGCCGGTGCTTCTTCTGCGGTAACGTCAATGAGCAAAGGTGTGCTTCTCCTTCACTCCCGCTGAAAGTACTTTACAACCCGAAGGCCTTCTTCGCGCGCGGCATGAAACGCATCGGGCTTTGCGCCCATTGTGCAATATTCCCCACTGCCGCCTCCGTAGGAG
+
/4)3+0)-061/28()((',)/13+,.24/111978744)&0'-,(&'&'(.,.(')-018(/+-*..1351,150)19:+,*-&4,**032*)-(/+*)++,%*),.:931..)+,4579;86583--2+7423-0,++3;15(0../91((*,.41,-209021*../-5;242167;8487+)+*//2316//**-..4.;08-949854520++&),3/-0/3/523,++)&)+/12)(,%+(+**(-(*-(*/*).*+*((+,2;.9/))('(*2,..//..0/1/-08-+&(&+144+7855210225655-0+(+*-1/846&*(0+-.,'+,-0..035691,4.(..02*+*4+525<:::;8;83)414)--/-3)26855.+')-/-3,---6)+,..3+4:(*'&&(*-',0/.-,/.()'%)-36132128,0554647+88<67/,+),/(/,/8256220/0+**--(.1017+.5:::877,2.*/70389740769008018143./255&,).-56--*+)333:677)()(&.*,.8,69-&33.)(0)&.3,-.4:;-78/---)''%&(--++,5:7-+0/0-)/110-2-0*)(()-.-$*,/,.*-*)36+./18:93/-6/+*,.62413-70232/-./01/99/'/)12177;874015*-&*-,23331900*-7/5+)+.113+),+..:6,)+'..0711-6513*&&$'$*&''('+85689.18901357912:+-+,-64517,,/544555200*/8:5186)))&,)().;14(64(,.%/'$,,04:+(**'&(('+.*...9:&&),(&*&)-),407+*'.-/5-+*5+$,&+(-5'',,-2+*+*&&.4/46.5/89;71110153,+)*'--58-&*-,22;4434-9-7/33.2.--273026'.*,9136,//62332.2''%(&(-,-+$%()/,-.4.58:875-2/+4;8586-5./0478;)/-*%*$$%-(),6+88220184,29-61+)*'')(&(,-1/71))..03;9<89<80,**(*,50-+++./++.,/3'9716/--5,69-,/8/.*.0722215:9+$*'$'$#'(,02,/03,,$
@28da5ec7-5a69-4aba-939f-814154f1b5e9 ch=94 read=62750 start_time=2019-12-13T00:18:33Z barcode=BC01 runid=2c9cf7bc05858273f10e7d7ec552fc0bd742dc3e
CCGGTTACCTTGTTACGACTTCACCCCAATCGCTGACCCTACCTTCGGCCGCTACCTCCTTGCAGTTAGCTCACGGACTTCGGGTATTGCCAACTCTCATGGTCAACTGACGGGCGGTGTGTACAAGACCAGGAACGTATTCACCGCAACCTTCTGTTCGCGATTACTAGTAACTCCAGCTTCATGTAGGCGAGTTTCAGCCTACAATCCGAACTGAGACTGGTTTTAAAGCGGCTCCACCTCACGGTATTGCATCTCTCTGTACCAGCCATTGCTTAGCACGTGTGTAGCCCCTACACGCAGGGGCATGATGATTTGACGTCATCCCCACCTTCCTCCTGGTTAACCCAGGCAGTCTCGCTAGAGCCCTCAACTTAATGGTAGTAACTAACGACAAGGGTTGCGCTCGTTGCGGGACTTAATAACATCTCACGACACGGAGGCTGACGGCAACCATGCACCACCTGTGCGCGCCACGAGGGATTTCCTCGATTAAAGAGTAATGCAAGGGATGTCAAGTGTAGGTAAGGTTCTTCGCGTTGCTTCGAATTAAACCATGCTCCGCTACTTGTGCGGGTCCCCGTCAATTCCTTTGAGTTTTAATCTTGCGACAACCGTACTCCCCAGGCGGAATACTTAATGCGTTAGCGGCTTGGCGTTGAAACCCCCACACCTAGTATTCCATCGTTTACGGCGTGGACTACCAGGGTATCTAATCCTGTTTGCTCCCCACGCTTTCGAGCCTCAGCGTCAGTTACCAGTCCAGAGAGTCGCCTTCGCCACTGTAGTGTTCTTCCTAATCTCTACGCATTTCACCGCTACACTAGGAATTCCCACTCTCTCTCCTGCACTCTAGATAACCAGTTTGGAATGCAGCACAAGTTAGAGCCGGGTATTTCACATCCCACTTAATCATCCGCCTACGCTCCCTTTACGCCCGGTAAATCCGGATAACGCTCGCCACCTACGTATTACCGCGGCTGCTGGCACGTAGTTAGCCAAGTGGCTTCCCTCATGGGTACCGTCATTATCTTCCCAAAGACAGGCTTTACGATCCGAAAACCTTCGTCACTCACGCGGCATGGCTGCATCAGGCTTGCGCCCAGTACTAATATTCCCCCACTGCTGCCTCCCGTAG
+
471128/2535+2.*,006763//*-)-../+,.0077)*77.8,+%(53*+($&)+.++0,-+.807).//-.-6677;7/2+++80086/2-,-/01774/+)'(%*+74;;56433413-.00,136)590:83982:0/1/-,+&)$*-20.051.1251:/10010/&++01101273/411.5996,,-89.,13311/3103--5:322106733.2<;*0.(%%+2.-6/,1933).0-+,+-+/775324-97779:4459143,''%&'+(*,-173002630,**/./&&*,6;6014..//-2:3.04899:258:-.2517-/--4*+,.,.&)('&/31//0247%%%'*0,4:2//.,+--.7//3-++)3(*%(/.42665)/,+5.//44540;00*97608.5*&('()*-..),0/114./++2,..224'66/5:50--*/2.7.'&*+-/0,1.(*))%('(.483/4811/5.4*(%(*.5356731:9.88996./1/12.0*,)-,8:98;61222644697.+2022<8263.09776238*/)/(+,4263))3604597:8:9035100-4;<)3-,-8957799.%,0-2.0,1:;/12887:8973305/70552-4'***,&%#+%$%('((1,+5:5.)+,-5-++.37<813:865<;35/:00/6:96652:1/(&/,/2226667553;4.1628:0&(%'3770,.586460,21271/:/,2*,.4:)-,--++,-./6.6-+79233&$$$&-.97624+)0-..75302+.,7<)-*,642211/51,/(0+3//:-+/.-+,)+,2545765/+*))266;66-95;667467//.**)+*'))0)'%'-('00212;2/.//,55-#+*/.515/9-/+.2,.118:28-*41&,*)*)('&,/3+1436288;:7787387566+-1/226;661+--5/10828,*%)*12.:.,,/6&&&&++*),+8/-0%')1--+88466419/00978;1+3+,24,+145;;13//-0&'27:0;<5<7663'1-04411-3-./183300211)18051.03/7(')0.11.9/0/8/88:/+-/////11.87--/12
@004eddd5-d5cb-4abe-a237-f4cbd80022dd ch=32 read=43198 start_time=2019-12-13T00:18:32Z barcode=BC01 runid=2c9cf7bc05858273f10e7d7ec552fc0bd742dc3e
TTGTTGTGCTTCGTTCAGTTACGTATTGCTGGTGCTGAAGTTGTCGGGTGTGCTGGTAACCTGCGCGCAATCGCTCTATCTTCCGGTTACCTTGTTTACGGCTTACTGATAACTGACCTGCAACTGTTGCTTATGTGCGGTTAGCTCACGGACTTCGAATTATTGCCAGCTCTCGCCAGTTAATGACGGGCGGTGTACCAGGAACGTACCCGACATTCGATTCGCGATTACTAGTAGCTCAACATGTAGGCGAGTTTCAATACAATCGAACTGAGACTGGTTTTAAAGTTTGGCTCCACCTCGCGGTATTGCATCTCTCTGTACCAGCCATTGTAGCGTGTGGCACTACACATAAGGGCGTGGTTGACGTCATCCCCACCTTCCCTCCTGGTTAACCCAGGCAGTCTCGCTAGAGTCCTCAACTTAATGGTAGTATTAACTAACGACAAGGGTTGCTCGTTGCCCGGGACAGCAACATCTCACGACGACTGACGACAACCATGCCTGTCTGCCTTGTCACGAAGAGTTTCCTCGATTAAAATTATTAGGGATGTCAAGTGTGGGTAAGGTTCTTCGCGTTTGCTTCGAATTAAACCACATGCTCCGCTACTTGTGCGGGTCCTCAATTCCTTTGGTTTTTTAATCTCTTGCGACCGTACTCCCAGACTGAATACTTAATGCGTTGCTTGTAGCGGCACGGAAGTGTTGAAACCCTGCCTAGTATTCATCGTTTGCAGCGTGGACTACCAGATATCTAATCTGTTGCTCCACGTTTTTTCGAGCCTCAGCGTCAGTTACAGTCAGAAGTCGCCTTCGCCACTGGTGTTCTTCTAATCTCTACGCGTTTTCACCGCTACTAGAGATTCCTCTCCTCTCCTGCACTCCTGAATAACCAGTTTGGAATGCAGCGCAAGTTGAACGGTATTTCACATCCCTTAATCATCCGCCTACGCTCACTTACGCCCAGTAAATCGGATAACGCTCGCCACTACGTATTACCGCGCTGCTGGCACGTAGTTAGCCGTGGCTTCATCATAGGTACCATCATTATCTTCCCCAAGACAGGCTTTACGATCCGAGAAGCCTTCATCACTCGCGGCGTTGCCATCCAGGTTTATTGCAATAATTCCCCACTGCTGCCTCCCGTAG
+
(,+-.%,'(*/.+110/4796768519123;;;33'(((&0./.3&'&*&(&'(--+(),/,,1-0,.++*&+-//335/03-..2/;),+.,+.76-,+0**2+.+-&*%$&&%#''($&$$$'$(%#%$$$&%)().5172453,),/.102870+,.0%2'(1-,''),-.&%'$)+,)$(+.62834160./*+5&,(&$$$%$*,,*')'(*%(+8874...4.*%'%&''$+,2,(,&)&&%.2,+()09805,,*,-4.0,-5.-+.+.01362;;2.7/./;0/2//24/2731''),.*-*()('()(*,/26101,,22/78-,,,/*,2,+$$$%&%()-.//+,/1*'-(-*1,,156778123-(-+*'(*+*.0-.304-)''&(+2--,02483110(*+,-51+0***0*+'))')*-+&(+.-,/7685866(.'+)%$&(+7-+.)(.4/2--$-(*,///2/&(,-.+-/11+10,55/4:36%)'%%)*&#('(*()'$&'(+)''+4/5324-,/./5*()+*,,((07-///0-.)-*+')*++4)/+,,&+,,../;,+0647&$.)1-620*()+,+//43-,5(*,,,*)+(-(,--)-'.,5-%*-2/-+-6590,.-,)%,,)*-,19*1(+,00+(,$-'(*55)++-*,-04538-).)&$%%',-+&)'+**.)*,4(+7+-0,&&-.+/-.19<9788,67-&0)238;::6+*%%$%)%++-0-&('%+*.8-0+2+')12/<0:-4,(1443*$&&'./'50:10/223('(%&*+1485;79;<66760.+/4*.,,').+/3543411',563'$&&'*50,*('&%),,88.0,/*+-+/3301,.-.%$'%&'&%++017;-3-+4215.,,$+(,(+9(&',*.')+87/,1115.'$%*,./.010.193253657$'./+,/.1-$&()040//;7211.,*2568:22-./00/32/3*((&%),.0-7*)++*.1.8/./96648.**)(*-%)$(*-)-2'.,(/6,-37/79:*-),./&*+.01+&++/120++%(+&)0,3-9:8/3+-).-90//,+)**,/()-0.96007+()&('(+-1143*-0...,.2-52'%'$$
@cb930cd8-10a6-4033-aeb0-cbda89c9f0fc ch=476 read=25900 start_time=2019-12-13T00:18:39Z barcode=BC01 runid=2c9cf7bc05858273f10e7d7ec552fc0bd742dc3e
CTGGTATTACTTCGTTCAATTTGCATGTATTGCTGGTGCTGAAGAAGTTGTCGGTGTCTTCTATCTATCTATCTTCCGGTTACACCTTGTTACGACTTCACCCCAGTCATGAATCTGAAGTGGTAAGCGCCACTCCCGAAGGTTAAGCTACCTACTTCTTTTGCAACCCCTCCCCATGGTGTGACGGGCGGTGTACAAGGCCGGAACGTATTCACCATTGGCATTCTGATCCACGATTACTGGCGATTCCGACTTCATGGAGTCGAGTTGCGGGTAATCCGGACTACGACGCATATGAGGTCCGCTTGCTCGCGAGGTCGCTTCTCTTTGTATGCCATTGTAGCACGTGTGTAGCCCTGGTCGTAAAGGGCCATGACTTGACGTCATCCCCACCTTCCTCAGTTTATCACTGGCAGTCTCCTTTGAGTTCCCGGCCGGACCGCTGGCAACAAAGGATAAGGGTTGCGCTCGTTGCGGGACTTAGCAGCATTTCACAACACGAGCTGACGGCCATGCAGCACCTGTCTCACGGTTCCCGAAGGCACATTCTCATCTCTGAAAACTTCCCGTGGATGTCAAGACCAGGTAAGGTTCTTCGCGTTGCATCGAATTAAACCATGCTCCACCAGCGGTGCGGGCCCCGTCAATTCATTTGGTTTAACCTTGCGGCCCGTACTCCCCAGGCGGTCGACTTAACGCGTTAATAACCGACCACGCCTCAAGGCTGTACCAAGTCGACATCGTTTACGGCGTGGACTACCAGAATTATCTAATCCTGGCATACGCTTTCGCTTCGACGTCAGTCTTCGTCAGGGCCGCCCTTCGCCACCGGTATTCCTCCAGATCTCTACGCATTTCACCGCTACGCACCGATTCTACCCCACTACGAGACTCAAGCTTGCCAGTATCAGATGCAGTTCCCCAGGTTGGGCCAGGGATTTCACATCTGACTTAACAAACCGCCTGCGTGCGCTTTACGCCCAGTAATTCCGATTAACGCTTGCACCCTCCGTATTACCGCGGCTGCTGTGGCTGGAGTTAGCCAGTGCTTCTTCTGCGGAGTAACGTCAATGAGCAAAGGTAATTAACTTTACTCCTTCCTCCCGCTGAAAGTACTTTACAACCCGAAGGCCTTCTTCATACGCGGCATGGCTGCATCAGGCTTACTTATTGCCAATATTCCCCTGCTGCCTCCCGTGGAG
+
$',)+'*(%)/50045/%&+/)&)&''*),3,-.4781112/5-,'%((,,:+2-0--%'#%%('(&&&&%(-.5861.7,(,),409+1+(*2(341..124.,,60(+,,-,*#$+(&'/3441''()**,+4.,,/-10&5+,*-,12:645574/52.*0/1366.--6<.,/657431587;<83-+++1266386,)7,73,31084358%6&/*//0:44+*)-()+123;320/,)*0;9976001:1784.,,,333100-,+,-'+030,1127535640*.$%%('&,&'+64/2/+,./&(+(,*'+/0162506<5//0133+(3.('(*+(0-/,+''().5.+3:46/110).475:60/,%%(.020388246:2-286:6737)+.<8567899383./2736(*0*+)-09/+'%'.2+84:;998371.)'.82,6-1)&-4507--,0/9749111:54311*'*$$&*05.--.412)0*(0-./-*+#%%(),83&223947434211177:/5,*,120.//.7;32336543446;;2/41/<6,/9<::57:(3.554+24338)4/<97<956050/0659.-100197570+,214+&*'%%'(),)+*.,*.,++/4588:82/7,*),5:-6214-,+.-65*)3,.0576,*.10*22/331341'-++,/0.-&)')%%&-20466:75'*,,)(&%$',+,'-'.12035527;,-.32437:753,08'*%&++.0162:1/*+$%$'(',(+.643((%&$&%.,.//+,,2.6789146906037*486-5669:-3002;9741)((-..23404/201;7119;8::72,.)($&),/122096.$()(0.+.-48:8612070/7%..04:.158897647186)),/+4*/624$()*'.;5..//080/0/.3261332,0*-2/032681001:9//80;**$'))222'&&:);+60.1.*+,/7863023.8,,..+004233*)'%%'&%*/(*12.-.6-32+,/<09<::997/',+23534602/017988*,1)**+,-.*.2*(+,16090703;5+18979/.11,792(--/06.)')).,25:009168-,(++81/0/4.-+./0240;,0,'&('$)%%'-.4/2227870546768;2:6+-956**
@c44bfb36-489f-4d64-84fa-793fa7fe7a21 ch=69 read=44648 start_time=2019-12-13T00:18:54Z barcode=BC01 runid=2c9cf7bc05858273f10e7d7ec552fc0bd742dc3e
CCAGTTTACCTTGTTACGACTTCACCCCAATCGCTGACCCTACCTGACCCGCTGCCTCCTTGCAGTTAGCTCACGGACTTCGGGTATTGCCAGCTCTCGCTTGGTGCGACGGGCGGTGTGTACAAGACCGGGAACGTATTCACCGCGACATTCTGATTCGCGATTACTATTAACTCCGGCTTCAGTAGCAGGCGAGTTTCGGCTACAATCCGAACTGAGACTGGTTTTAAGATACCTCACGGTATTGCATCTCTGCACCAGCCATTGTAGCACGTGTGTAGCCCTACATAAAGGGGCATGATGATTTGACATCATCCCCACCTTCCTCCTGGTTAACCCAGGCAGTCTCTTCAAATTCGCTTAATGGTAGTAACCAACGACAAGGTTGCGCTCGTTTGCGGGACAACCAACTTTATCTCACGACACGAGCTGACGACAACCATGCACCACCTGTCACCTTGTCCCCGAAGGGATTTCCCTCGATTAAGAGTAATGCAAGGGATGTCAAGTGTAGTGGAGTTCTTCGCGTTGCTTCGAATTAAACCACATGCTCACTTCTTGTGCGGGTCCCCGTCAATTCCTTTGAGTTTAATCTTGCGACCGTACTCCCCAGGCGGAATACTTGGCGAAAATGCGTTAGCGGCAGCGCAGGTGTTGAAACCCCACACCTAGTATTCATCGTTTTACGGCGCGGACTACTGGGTATCCTAATCCTGTGTTTGCTCCCCACGCTTTCGAGCCTCAGCGTCAGTTACAGTCCAGAGAGTCGCCTTCGCCGCACGAATTGTTCTTCCTAATCTCTACGCATTTCCACCGCTTCACTAGGAATTCCACTCTCACTCTCTGCCTCTAGACCGCCGGTTGGAATGCAGCACCCAAGTTAGACCCGGTATTTCATCCACTTAATCATCCGCCTACGCTCCAGCGCCCAGTAAATCCGGATAACGCTCGCCACCTACGTATTACCGGCTGCTGGCACGTAGGGTGTACGTGGCTTCCTCCTTGGGTGCCGTCATTATCTTCCCCAAAGACCAGAGGCTTTACGATCCGAAAACCTTCATCACTCACGCGGCGTTGCTGCATCAGGGTTCCCCATTGTGCCCAATATTCCCCACTGCTGCCTCCCGTAGGAGCAATATCAGCACCGAAGGGTGCCACAAAGACACCATTAACTTTCTTTGTACCCAGCAATTACGTGGCTTCCATA
+
2+#-/7**.,2+&07'+0.8:91*,()),506220014;+)%($#&$()**4355605/)-,-'./0/1565135825785/:74227.5*,(**..0'&(%/*11674:.332*1-./01,4),.36:(994;64999;4/35//02759<89::8<7654357240+(&(##,52(/-.50-&&$%%')041.0.90*&&')(*,839++3401013733321:;3.'$%$%(3,2.1/62.7-,-4643+($%#+)()31050(%&(-1255601-/-290(&,--17)/7:4220122/./9.--3.6771:49--/69;:88785270513/7/,074///011+2+41+/,*+//../,040+&-.4-315242.,.,1/:/55666396)+)*13+)')*))+(&(((*.00(+/0314102013/2438909<15-,)-418;7820-0,,1,-+*,)')1*0,)*40/-''&(,-507()+-366414/&/6.77996&&)$%'&+),&)3:7.5515107///94/..2.3;:;;-,*)%%&(%)(+''-)*&&())),78.469:88;7,55,,22560(-),16110)*(%%#(*043,'14433732/&*%,%&&*-03*,11/3---2:3)*)%'%))*()0&(54-990&--.7/*/444;:8;:0:9;,(0$//--..',./-((.0/42:&(8;/2+)(.)396/5629:0+/))49+-4439:87(*.112(04304.343---+,(++067808/01;'+$&)((-)&5:67-3*),6.018801/1/4;:5+,41*)).''),**'''%(/4*,./.6)*+.,.'')'(++*-,$&(*-).-3*-1..*1/10*12+32.2+(&$*+(),((/6+-.),2$'.*160:8:;;8:;757662:'#%&'*+,''**/5)-5677550417789;:12/..1,2./7(-'(+.//1.1*)%*%1%41**%'$%&),426:5&')''%%+,/+.7460'(()*89-9;;,23((,/,,-)*'-15/)01243-..893-8+6,./:133635453:30/3+,.33366)-6,30*5:4*,4-.*1*(,++,322;9.+75232228-39)+:,3/)+-+/+&$&'',&*0(+**+,.*/.)*.1()*-187(*+*(',+(&%(&)%%,+((%&)&.%%+-.%('**&&#$%
@28527e15-5842-42d3-8125-08b8444985b9 ch=167 read=65431 start_time=2019-12-13T00:18:54Z barcode=BC01 runid=2c9cf7bc05858273f10e7d7ec552fc0bd742dc3e
CCAGTTTACCTTATTTACGGCTTTACCCCAGTCATAGATCCACAAAGTGGTAAGCGCCCTCCCGAAAGGATTAAGCTACCTACTTCTTTTGCAGCCCTCCCCATGGTGTGACGGGCGGTGTGTACAAGGCCAGGAACGTAATTCACCGTGGCATTCTGATCCACGATTACTGCTTGATTCGACTTCATGGAATTTGCAGACTGTCCGGGCTACGGAAACGCACTTTATGAGGTCCTTTGCTCTCGCGGAGTCGCTTCTCTTTGTATGCGCCATTGTAGCACGTGTGTAGCCCTGGTCGTAGGGGCCATGATGACGCCGTCATCCCCACCTTCCTCAGTTTATCACTGGCAGTCTCCTTTGAGTTCCCAGCGGACCGCTGGCAACAAAGGATAAGGGTTGCAGCTCGTTGCAGGACTTAACCCAGCATTTCACAGCACAGGCAGGCAGCCAGCCATGCAGCACCCTGTCTCACACGGTTCCCGAGGCGCATTCATCTCTAGAAAACTTCCGTGGATGTCAAGACCAGGTGGAGTTCTTCGCGTTGCATCAGATTAAACCACATGCTCCACCGCTGTGGGCCCCGTCAATTCATTTTGAGTTTTAACCTTGCGGCCCGTACTCCCTGGGCGGTCGACTTAGCAGCGTTAGCTCCAGGAAAAGCCACGCCTCAAAGAGGCACAACCTCCAAGTCGACATCGTTTACGGCGTGGACTGGAGATTATCTAATCCTGTTTGCTCACGCTTTCGCACCTGAGCGTCAGTCTTCGTCCAGGGGCGCTATACGGTATTCCTCAGATCTCTACGCATTTCACCGCTACACCTGGAATTCACCTCTACGGAGACTCCAAACTTGCCAGTATCAGATGCAGTTCAGGTTAGGCCCGGGATTTCACGGCTTAACGGAAGCCGCCTGCGTGCGCTACCGCCCAGTAATGAATTCCGATTAACGCTTTGCCTCATTGTTACCGCGGCTGCTGGCAGGTTGGTCGCTTCTGCGGGTAACGTCAATGAGCAAGGTATTAACTTTACTCCCTTCCTCCCGCTGAAAGTACTTTACAACCCAGAGGCCTTCTTCATACGCGGCATGGCTGCATCAGGCTTTACGCCCATTTGTGCAATATTCCCCCTGCTGCGCTCCCGTAGAG
+
14).-:,*.4.2(**+(,.5.//&(/698-/12%$('1/3)(,,1-(,*/*-'&(*37-,48.,/6+./&0.2.(**29;72614/137+$(&'+.,*,690*54,0/00696;:3274672467986:7:'/+,+)&(&(+0.)*))*(*(),.+./0).-()32/2+((%',)+,;;97.34;5..,.$#''''+&,'&$$*0&(+$&&#$%%')&)*+'+079.//76557,).+'./41:693/'*)(%'0-64,58*)2-)*,%',-07+)(,,*10.,.%'*,/:611882)&#**-+*000,-.,**$&'()17-878+)*&+..+(*)-,9))+<2/.-8/569867++.**-06329.*).,7112++-,,*+++.4,527-3),+*)6.0%&)(2,8-+*%05/..*0'1/()#('*4/+((*&()*%&-,#,,1)+22+,-0/571/---09(*+-/-/+,*11;8:3/+'(.)1&,+)11+.5533-,38915588:899<:4-*),-+02;1,-/&0%&7<85-,**/.5.0131'&--0/86/;454..,,+,),1((()&')-)212)(+061;60/8:/-)+5;;.3633130,2*/,(*32406*'%&)53-84-+(*,+,$(%)((*,)+.15)$01.1/*%(('*+177734*&%'$%')152413'1+-.0422'+(+,66)+'-+2/5;7,-*+$(',),-87775895/94+#$%((**-0361*,.5:3678952333555:4,+1()1872/&'%%&--&,+*-:8726()+0/03632**+,6+4)*3/3563235110)0(.)&,-'.3/4',*+*+-8)5.'20613:)55558/.--+,&'1(+&,.'(+..73,)2.)45*&#%&$%&%-'*%&'(#*3.26,-.,/.2((*#&*),.+)'*(''#-'2410+*0,(**)*-+'$'')+&)*(-+*2.5.5--.:96/-+))0*(&&&#%&,,)&&(.3-..6852/(*,.33633*1-,3/2,)(1*)+,/92,3:8/88+,::979800*++61./00184')'((-0.4*'())/+-(*(,(+,//-/-.//0+32+**&$)*08,(+0*)+)-)7../51576,*,/20/$().5*+4/,&%
@708a7729-2579-4acc-807c-736194b51bdd ch=245 read=68723 start_time=2019-12-13T00:19:01Z barcode=BC01 runid=2c9cf7bc05858273f10e7d7ec552fc0bd742dc3e
CCGGTTACCTTGTTACGACTTCACCCCAGTCATGAATGCAAAGTGGTAAGCGCCCTCGAAGAGTTAAGCTACCTACTTCTTTACGCCCACTCCCCATGGTGTGACGGGCGGTGTACAAGGCGGAACGGCGTATTCACCCGCAGCATTCTGATCCACGATTACTAGCGATTCCGACTTCATGGAGTCGAGTTGCGGACCAATCCGGACTACGACGCACTTTATGAGTCCGCTTATCTCGCGAGTGCTTCTCTTTGTATGCGCCATTTAGCGCGTGTAGCCCTGGTCGTAAGGGCCATGATGACTGACGTCATCCCCGCAGCACCTCCAGTTTATGCTGGCAGTCTGCTGAGTTCCCCGGCGGACCGCTGGCAACAAAGGGATGGGTTGCGCTCGTTGCGGGACAACCCAACATTTCACAGCACGAGCTGACGGCAGCCGTAGCACCTGTCTCACGGTTCCCGAAGGCACATTCTCATCTCTGAAGAAACTTCGTGGATGTCAAGAGACCAGGTAGGTTTCGTTGCATCGAATTAAAACCACATGCTCCACCGCTTGTACGGGCCCCGTCAATTCATTTGAGTTTTAACCTTGCGGCCCATTACTCCCCAGGCAGTCGACTTAACGCGATTAGCTCCGGAAACTACGCCTCAAAGGGCACAACCTCAAATTGACATCGTTTACGGCGTGGACTACCAGGGTATCTAATCCTGTTTGCTCCCACGCTTTGCCCTGAGCGTCGGTATCTTCGTCAGAAGGGGCCGCCTTCGCCACCGGTATTCCTCCAGATCTCTACGCATTTCCGCCGCTACACCTGGAATTCTACCCCCCCTCTACGAGGACTCAAGCTTGCCGGTATCAGGTAGTTCCCAGGTTGAGCCCGGGGATCTCACATCTGACCAACAAACCGCCTGCGTGCATACCCGCCCGTGGGTGATTAACAGCTTGCACCCTCCGTATTACCGCGGCTGCTGGCACGGGTTAGCCGGTGCTTCTTCTGCGGGTAGCGTCAATGAGCAGGTGCTTTACTCCCTTCCTCCCCGCTGAAGCACAACCCGGGGGCCTTCTTCATACGCGCGGCATGGCTGCATCAGGCTTGCGCCCGGTGGCTGATATTCCCCCACCAACGCTTGCTCCCGTAG
+
33.,3-*01.4-.8'0135,5,*,'&$&%67597)66.64/'(&*,,-1+.+/1,04&(+(()2,,++..-+(%%(-6-24-'%%)/.%(*.751+/.8299::9144.)/++,-/98385.6*46&**..24:7*+-('+,1467;7334786120033/..0/000291522,+*-*026..002-.4.(%'*,*-26562072.++,,--,*&)+48)./,1-2,**)(),-*40,%$))+-.9011,02/125387:9-0/('((%))-)))+/95,0878020,/894744013+)())+44456939;5&,&&&%(*,0))+8<;-,*.-0/--32/(++.00133046,,/0,6079-/94;42-433)+/80-%'+)0,-+//151;.,-75/)('+((,--+,6.-***&**1+&45765712-(),+&*%,-/1766-.,,,,5:;<676+,*/-4*213211959654.,/+%(+*((*''+-6.30//-.)*,-<;.13.0*-+3**..1//.34(&*.)+14-17-011.2326249-,0,+,&2.5*460,-.+0-+-1./8-+*-4;;.463/1/.+1).+'%+)(,,59:.&123&751/--0,1**)(*%'%%&)+/2-,)'&*+.02899939,.:5/01282901)))*&+7779865;93-/---:9;286/00,+)&()3375951/033;0/3272*(-+,25(&+*&(),)*(+,33/***8-:**/)*,(.15-8778;9;9885*030865::2/,+&&%///,,&$(-.+59*/'$/-)*-+,35963,1*8-1,-113596/667.7*%**126:41,/.6229/830/.')$*%/-824-.-6/:-*157-)383,963/%++-06/*(%--87:::<7::8987767*)&*++),82/0./&&+013/'-'++//*+-.:7229-114;426./-50112/,''$('-1/7-..:&95123449<:885-2('&%)+,27:32&%%')&&$%'/40121:6,599-75.+,,0('&#$%&&$0.)(2:;66618-/8,'.*+)0,-19/-,+--..3124-56438331/1&*')(%&$$$'%05-78:0&&#$$'$&''&,-*94-.65
@5c85295d-f027-4dd6-942e-2e7049fb245e ch=160 read=56518 start_time=2019-12-13T00:19:13Z barcode=BC01 runid=2c9cf7bc05858273f10e7d7ec552fc0bd742dc3e
CTCCTACGGGAGGCAGCAATGGGGAATAATGTGCACAATGGAAACCCTGATGCAGCAACGCCGCGTGAGTGTGAAGGTTTCCGGATCGTAAAGCTCTGTCTTTGGGGAAGATGACGGTACCAAGGAGGAAGCCACGGCTAACTACGTGCCAGCAGCCGCGGTAATACGTAGGTGGCGTTATCGGATTTACTGGGCGTAAAGGGAGCGTAGGCGGATGATTAAGTGGGATGTGAAATACCGGAGAATGCATGGGTGCTGCATTCCAAACTGGTTATCTAGAGTGCAGGAGAGAGTGGAATTTCCTGGTGTAGCGGTGAAATGCGCGTAGAGATTGGAAGGCACCAGTGGCGAGCGACTCTGGACTGTAACTGACGCTGAGGCTCGAAAGCGTGGGAGCAAACAGGATTAGATACCCTGGTAGTCCGCCGTAAACGATGAATACTAGGTGTGGGGTTTCAGCACCTCCGTGCCGCCGCTAACCGTAAGTATTCCGCCTGGGAATTACCCCGGTCGCAAGATTAAAACTCAAAGGAATTGACGGGGACCCGCACAAGTAGCGGAGCATGTGGTTAATTCCGAAGCAACGCGAAGAACCTTACCTATGACATCCTTGCATTACTCTTAATCGAGAAATCCTTCAGGGACAAGGTGACAGGTGGTGCATGGTTGTCGTCATCGTGTCGTGGGATGTTGGGTTAAGTCCACCAACGAAGCGCAACCCTTGTCGTTAGTTACTACCATTAAGTTGAGGGACTCTAGCGAGACTGCCGCAAGGTTAACCAGGAGGAAGATGGGATGACGTCAAATCATCATGCCTTATGTGTAGGGCTACGTACTACACAATGGCTGGTACAGAGATGCAATACCGTGAGGTGGAGCCAAACTTACAAAACCAGTCTCAGTTCGGATTGTAGGCTGAAACTCGCCTACATGAAGCTGGAGTTACTAGTAATCGCCGAATCAGAATGTCGCGGTGAATACGTTCGGGTCTTGTACACCGCCCGTCACACCATGAGAGTTGGCAATACCCGAAGTCCGTGAGCTAACCGCAAAGTGGCAGCGGCCGAAGGTAGGGTCAGCGATTGGGGGGGTGAAGTCGTGACAAAAGGTAACCGG
+
(*.+(+0/98001.-()(%)))0,+22++**-//125;991,50+73*+.976-+4686463-+./&'&&'&'/0/61:9/%-2./6/.,/**-00977003.-56,')()'%&'-+(%,'(+01,-+,--20,,-,-01313387976:.,,*(02)&&%'&-..4364:42*)1/-3.,2+0)23,*0044242..5,)23%)*26-4.-28-1*,-;27185;:7934-2//*,.4-2.''()$'$%',*0/15660.0.,26634566744320'*+/10/4*)-(*)*++-*'*&%&**&0642(+)+45569910030,3.--+*+1).)+)'(+34)0,2,,)).0464,,,*/11036882111278864+65::100((()()/*'(*79-/--3,/0,,/345:)*1/-.281.&--012770-./-'0)*)-+////98;;3.8.-,%++/524706798479.-*-'(&'&&(*,04;9;5783,-'&$(((.(('*.14),-/,.//.,(&)*34;.-,.08194838;415;0'*&(+(())0241*,-01133027,94/8((0(*.4)5/--20+.11,5,),'')/-5:968'+++,//1-,,+101024**&'),'.4195)590350)/,-/14(+'(0;:98890+10*-400.*(,,7233789<:765795:142300368')&,,/--')+13/518,*+&+321;1008..-/1:,:+-%+,,*(+2:0520-&'('$%,-,++,$%''/309292865-+3/.7/..+65650111284<.,-67:58*65(-4201,+00.*+,//)+(++,+.&6**47530,+-.0-,--.9:3:2215.,+(+)*25+'.-19/.(&')-8931;768655)50.(+/*0.,.379772/72.2998:41012,4,++55-,+811083765630--())6//-).+-411***51768//0-.67(-75437,/01/1:.3;0,262302;550/)&)0+7*-796355.)*1+,48,-+**-48;::5261&*&'&''*),+,--.0-0.,-1+(-)*,0%3()(,-,(&((1.--1-/(2*/40)*),2,7.--
@cb849886-a826-4cd8-a0ed-14addb35c47f ch=361 read=46631 start_time=2019-12-13T00:19:13Z barcode=BC01 runid=2c9cf7bc05858273f10e7d7ec552fc0bd742dc3e
CCGGTTACCTTGTTACGACTTCACCCCAATCATCAATCCACCTTAGACAGCTCCTTCCTTGCGGTTAGGCCACCGGCTTCGGAGTGTTATCAGCTCTCGTGGTGTGACGGGCGGGGTAATACCGGCCAGGAACGTATTCACACCGCGACATGCTGGTTCCGCGATTACTAGCGATTTCAACTTCATGTAGTCGAGTTGCAGACTAATCCGGGCAAGAATGGTTTATGGGTTTTGCTTCACCTCGCGGCTTCAGCTTCCCTGCACCATCCATTGTAGCACGTGGTAGCCGGTCATAGCAAAAGGGCTTGATGATTTGACGTCATCCCCGCCTTCCTCCAACTTGTCGCAGCAGTCTCACTTCGAGTCCCCGGCAATGGTGACGCTAACGATAAGGGTTGCGCTCGTTGCGGACTTAACCCGGCATCTACGACGAGCTGACACAACCAGTACCACCTGTATCTCAGCTATCTCTCCATCTGGGCGCATAGGTATGTCAGACCTGGTAAGGGTTCTTTCGCGTTAGCTGAATTAAACCACATGCTCCACCGCTTGTACGGGTGCCCAAATCAATTCCTTTGAGTTTCATTCTTGCAGACGTACCTACTCAGGCGGAGTACTTATTGCGTTAACTGCATTGAACTTTGACATCCAACGCGGTATATCGTTTACGGCGTGGACTACTAGGGTATCTAATCCTATTTGCTCCCCACGCTTTCAGGACTAGGCGTCAGTTGCAGGCCAGATCGTCGCCAGCCTTCGCCACTGGTGTTCCTCCATATATCTACGCATTTCACCGCTGCTACACATGGAATTCCACGATCCTCTCCTGCACCCTAGCTGCCTGGTTTCTATGAGCCTTACTGAAGTTAAACCGGGCTTTCACCACAGACCCTTGCTGCCGCCTGCTCCCTCTTTGCTTAATAATTCCGGATAACGCTTGCCCACCTGCGTTCACGCGGCTGCTGGCGTGGTTAGCCGTGGCTTTCCTAATAAAGTACCGTCACTCGGCTACCAAACCGCAGCCGCCGTTCTTCTGCAACAGAAGTTTTACAATCCAAAGAAACCTTCTTCCTTCACGCACGGCGTTGCTCGGTCAGGGTTTCCCCATTGCCGAAAATTTCTGCTGCCTCCCGTGGGAGCAATATCAACGGG
+
,)'(,,&(*(*&12'/,,/09820471,505,+))''*.&(#-%$)((&$''.958:2*0,,*.)1,1875023*+*-.3-1&))+1-,-.-',,/+-,1.))/046706,))*&'+)''%&$+(/,%%*'*+*246:64516<8:8966/.*+-(,)$'(0,-2:2002134,00'(')/226/0.12277*+-3:576632+'-)+2(2000'(2:7715;<-4,955;41+)+,,*2845./,1--0-'+.364:1-,--078:98++.&&#'*(.),(&&'%''',*(&&%&'/60()-'&'(')),%+3*+/1489;-965,)*1/706+3),*+/-(*(%(%(((,,-/-$*2.0%)'(-45+%%$%%&-/1($'&(/,2/.-.1/-6636/0/036659,))5)+/5/-//'&%&).+''))'*'%%20/)++..5/0%%$$+)-.2,,((,,-+%()-8722./*-,.+')'%%$'&('+--./-0/)),2.0*/.1&/03-)+39'-+-//,(#$,&)-2-4:250-/.4,-,.-+2-.,6+,-'0-0&&$/+)-68465:7;5239:4047::8,/4)-.,0&'*,*1,1)&%%),+,8;2+-'-))1**80.0/3,4++./00-9--1/020+,6616%2&'&()($$'%)+76;5,-&.3459;796311)0*'+,/1135330/+37*(21654-%)*+/:01'73321+,,68795606,/*,0.2.1231111-,/%%(++13258,,,--2./6593486788676103.1,.21/')5-2&&).-,)*)+/,/)2,50,,*,,.0--/04110037.,-+,026810/-52.'(,-+*.+/.-.814/+7,-)$+('3781:,*)+(%&(,.45*+,'++-/4.36,+,+,4/**10)$&'','&)6-7/3/54/0'(&''')/2+%-&$$#$*-$$&&)/0.+))'),,,-%/-3.-/0+21922:7/.(+30-2*&'&()(1-('*+642+$.',+%&%$&''+(*1.,2/(&'$'#%)%*+()&&-0,&+.0526.())%/4/898<76666081),**%*)+,2/;,,,/)9-.,273,9-.8;,-3;67.-13-+-2+-/-./.17*68''505***.+6+,-,(%($$&
@b3f1ccbc-a74a-446a-8f1f-9cf3c8c4aa76 ch=97 read=55749 start_time=2019-12-13T00:19:10Z barcode=BC01 runid=2c9cf7bc05858273f10e7d7ec552fc0bd742dc3e
GGTATGCTTCGTTCAGTTACGTATTGCTGGTGCTGAAGTTGAAATGCGTGGCGTGATGGCCTGCTGCCATCCTATGTTTACGGTGCGTTTTGTACTTTAGATCGCTGAGATGCGAAGTGACGGCGCCTCCCGAGTTAAAGCTACCTGCGCTATTTTGCAACCCGCACTCATGGTGTAGTGACGGGCGATTATTACAGGCCGGAACGTATTCACCAGCTACAGGTCGATTACTGGCGGTCCGGCTTTGGCGGTCGGTTTGGAACTCAATCGGACTACGGCCGCGCTTTAGCCAGGGTCCCGCTTGCTCTCCGCGAAGGTCGCTTCTGCTTTATTATGCGCCATTGGCACGTGTGTAGCCCTGGTCGTAAGGGCCATGATGACTTGACGTCATCCCCACCTTCCTCCAGTTTATCGCACTGGCGGTCTCCTTTGGTTTCCGGCGGGATGCTGGCAACAAAGGATAAGGGTTGCTCGTTGCGGGTTAACCCAACATTTCACAACACAGCGAAAGACTGACGACAGCCGCCCAGCACACCTATACCAGTTGAGCGCAATCCCATCTGGAAAGTTCTGTGGATATTCGAGGCCAGGTAAGGTTCTTCGCGTTGCATCGGGTAAACCACATGCTCCACCACGGTGCGGCCCCGTCCAATTCATTTGAGTTTTTGCGCGGCCGTACTCCCCAGACGGTCGAGCTTAACGCGTTGAAGCTCCGGAAGGCCACGCGCCTCAAGGGGCGGCACAACCTCCAAGTCGACATCGTTTGGCTGAATACCAGGGTATCTAATCCTGTTTGCTCCCCACGCTTTTCGCACCTGGTCGGTCTGGCTTCGTCAGGGGGCCGCCTTCGCCGCCAGTATTCCTCCAGATCTCTGCGCATTTTCACCGCTGCACCTGATTCTACCCCCCCCCTCTCTACGAGATCAAGCTTGCCGGTGCAGTTCCCAGGTTTGATTTCCACATCTGTTAACAAACCGCCTGCGTGCGCTTTACGCCCAATAATTTCCAGGTCGCGCACCCTCCATTGTTACCGCGGCTGCTGGCGCAGGTTAGCCGGTGCTTCTTCTGCGGAGTGGCGTCAATGGGCGAACAACTGCTCCCTTCGCACTCTCCACGCTGAAGTACTTTACAACCGAAGGCCTTCTTCGCCACACGCGGCATGGCTGCATCGAACGCCCATTGTGCCATCAATATTCCCCACTGCTGCCTCCCGTG
+
(%(%&$.17514;72*0+().//1401188.0.+((&(%&&'%#$%#$%)'((('%(%$&$$$%#$'$%&'+)&*%'(&#%''%%'&*,+&&('((+)%'&($&'%$$**-03&%&(''$%()('+)'(,)&$*)4*/-(*().(%%(%&.$.45-.24819*#%#&&)&))1.,*%&)+24,,%('%5-+4,)**,435,5/7659/5.--4+%&'%%%$)'))')*7.,(,,)+*/-*()''.'((*-'.*'(+*&&('&+*++++3,70:86/2+01,/+*&&$$$(&&&+/(..()*+-+/464/)'*))'**01+,/,)*%)+,+(('+./1190092-1-,,.,-/,+.,/96/-)66617+-.368876620.,,/,/26688:27;2*-5147./-)),2<//04).(+..7/'24777,-.%'.*2(%&'&,'322&#%&(,*+*,/7+6/961,)1,-*&&(+07/-++1()0**)+)-20306-+')+*,,,,+,)**&((.---*03-,),'%'*)&,,,,&*($#$$(&'(3+)(.*&)&*),2+*05++-+)(&'0.')$((%(%'+$($,')'#)&%,,)(3547:847101,,.1:.+%*)3;6;12344553/()('')&''$(%+,0'%)+)'()1.12962,/087+&#$$'')*+))(**30-($&)*'2,,)'%(,*4-20,*.)%)'%(*4.,.)&'(+(%)*,-0746../68-,'&&%',748/4,,,+-0166588$44,*.)'*.6544/2*/**-741-/2796.71,(*,-9;7(++.)02-*+*$&$&%%%#&$(&)%$%+1.147.,/31/1945668654.*0.(1/34;650/+&'1330.(&)'&'+.,)+(--%&*$((..+(((2+--20473899.++*),)00,--,,/+(*&&%%%,**(+(,,9382,/*,)$(#''&)&$&&('%',0-1-3628;79<99916.2-+/:.(2,.*('&+*)18,30%&&%$%'%)(-51-,&#'$&,%$+'%%+,/058+7)($($)+(7044908/,+-+'+11656-3''*&*.//,-&)'$(*('&''%%.%&)/4+26,$'#%&(-./&.(././0(*-)-*(()*&0.%&/+2/9/999<-++*'+'--017221654433222(,*)(-08/06(.%('%),323,40754-&))+2115853:/02-
@9158d898-d699-4fc1-a8b2-58da4a54e116 ch=100 read=73103 start_time=2019-12-13T00:19:11Z barcode=BC01 runid=2c9cf7bc05858273f10e7d7ec552fc0bd742dc3e
CTCCTACGGGAGGCAGCAGTGGGGAATATTGCACAATGGAAACAAGCCTGATGCAGCCATGCCGCGTGTATGAAGAAGGCCTTCGGGTTGTAAAGGTACTTTCAGCGGGGAGGAAGGGAGTAAGTTAATACCTTTGCTCATTGGCGTTACCCGCAGAAGAAATGCACCGGCTAACTCCGATGCCAGCGGCCGCGGTAATACGGAGGAGTGCAAGCGTTAATCGGAATTACTGGGCGTAAAGCGCACGCAGGCAGTTTGTTAAGTCAGATGTGAAATCCCAGGCTCAACCTGGGAACTGCATCTGATACTGGCAGAAAGCCGAGTCTCGTAGAAGGGGCCATTCATTATAATTGCTCCCACCTTAAAAGGTG
+
'(+/,052::105-'./.24417.-9660<.,,/0887++'((56-38300.,.1%(()+*83//,,*/130/2()*+-445:2/6213-.//+%%*%'-27..78/,5+(-,)3+30%((/)).6/6.352621*)**'-**'*(0.+0;4/0.*-)%)'&'$'$&)+*+*7---4/,%)+89./,',3+8515,1--.:600+)&)+223,022-8,4-4%/1&9)-.::;985277-+,+2*.),-166044<+)3:8;.0;1147)+(+.6/180(3;99;3.4857<6341-..-,/.,-,+/12'''$*('%()+*++/013.3()-)*1,/,(%'(&(&##&%(&%&%)+'%&$&%/1/&''%%
@bb238ac0-a3eb-4934-aa3f-19d3870e96ab ch=113 read=53867 start_time=2019-12-13T00:19:07Z barcode=BC01 runid=2c9cf7bc05858273f10e7d7ec552fc0bd742dc3e
CTCCTAGGGAGGCAGCAGTGGGGAATATTGCACAATGGGCGCAAAGCCTGATGCAGCCATGCCGCGTGTATGAAGAAGGCCTTCGGGTTGTAAAGTACTTTCAGCGGGGAGGAAGGGTAAAGTTAATACCTTTGCTCGTGGCGTTACCCGCAGAAGAAGCACCGGCTAACTCCGTGCCAGCAGCCGCGGTAATACGGAGGTGCAAGCGTTAATCGGAATTACTGGGCGTAAAGCGCACGCCCAGGTAGCGGTTTGTTAAGTCAGATGTAGAAATCCCGGGCTCAGCCTGGGAACTGCATCTGATACTGGCAAGCGAGTCTCGTAGAGGGTAGAATTCCAGGTGTAGCGGTGGGAAATGCGTAGAGATCTGGAGAATACCGGCGGTGGCGAAGGCAGCCCCTGGACGGGCGGCGCTCAGGTGCGAAAGCGTGGGAGCAAGCAAGTTAGATACCCTGGTAGTCCACGCCGTAAACGATGTCGACTTGGAGGTTGTGCCCTTGAGGCGTGGCTGGAGCTAACGCGTTAAGTCGACCGCCTGGAAATGCAGCCGCAAGGTTAAAACTCAAATGGGTGAGGGGGTACACACAAGCGGTGGAGCATGTCGTTTAATTCGATGCAACGCGAAGAACCTTACCTGGTCTTGACGGCATCCACGGGAGGTTTCAGAGATGAGAATGCGCCTTCGGGAACCGTAAGGACAGGTGCTGCATGGCTGTCGTCAGCTCGTGTTGTGAAATGTTGGGTTAAGTCCGCAGGCGCAACCCACTTATCCTTTGTTGCCAGCGGTCCGGCCGGGAACTCAAAGGAGACTGCCGCCAGTGATAAACTGGAGGAAGGTGGGGATGACGTCAAGTCATCACTTGGCCCTTACGACCAGGGCTACACACGTGCTATTAGCGCATACAAAGAAGCGACCTCGCGAGCAAGCGGACCTCAAAGTGCGTCGTAGTCCGGATTGGAGTCTGCAACTCGACTCCATGAAGTCGGAGATCGCTAGTAATCGTGGATCAGAATGCCACGGTAGATACGTTCGGGCATACACACCATAAAATCACACCATGGGAGTGGGTTGCAAAGAAGTGGGTAACCCAACCTTCGGGAGGCGCTTACCACTTTGTGATTCATGACTGGGGTGAAGTCGTAACAAAGGTAACCGG
+
./3./*52+&/--2233276:6(-1.023....4<731-,')16+(23444768525:4867.**',-013,2,'))$'),025'544:-.3;512/,18/-,110.7-',(,*/1++-75/1202./2079.-111--1+551;1.5*'(()-/+..**/141.,(-,2128)6&1301.++.,,+2,*7--,6532.0-//:89;2614/02(-.-0/122:652/+-22()1-),%.+)(.1,)+,-/590-2:43.1233341.*(+12,27-,58314,*/40.100*+)(((*0/../23070/57+/+(,.//023.+(+)),-+0-0+2,+470.'*-02873)&*)*+,0-/,))((+,19/,+),24664.'+*)/0.*+(&'&#(944+./999160-+((&*+0-291110++),*17764*,/2;676*,+//(-,36;,,9;855163(+.18789865442).011-1/410/-08.-',-')),$10*6,0)(('(&&*/06/1/,2.9.124557;88854*%*-((2*1260202)6-91:;46898<;333()*'*+(*((%''+-//4244999700//2--&&*1)6-6;5./1129885645/*+,/,+)(-156:7544,%('*+./7/+-+3()'*19;/,))*,74424881/.30264/:9062/0,&%*,21,2.11::773/3*))'+,+--)+2235551<0.*/-++319*43.7.9-/5,&))),1288/69/)*-//04/+3,*/8./6.+,/12611*06)/308226((&+.*-.282/.)./1210123;70006.-/,)+&')*.6.112469:06388743(($&#'$(''+$$()6725374/.*((%'()*),*''%()(+-5&348+&((&)025643),)*,,-:+/02,,*&%)-(,-462/./1+516(+,$3,1-*'+/.3327242,')(),*,*/,,,4(5)*046342/.//2,,,-0,436346;948++,/.-+,4.'+,01/,*&'$(,/-/.2+%%&&((()2423603,*'''*(.-09-,**+%*)'*&-+,/&-'&+,+,5<80:1),/+1162/7:%,-80-./19;9975543/''%*)+/.051247-88),./497.3+
@7b2d416a-1274-42c0-9f9b-940b5fbe62e0 ch=203 read=41682 start_time=2019-12-13T00:19:16Z barcode=BC01 runid=2c9cf7bc05858273f10e7d7ec552fc0bd742dc3e
CCGGATTACCTTGTTACGACTTCACCCCAGTCCTTCATTACCGTGGTCGCCTGCCTCTCTTGCGTTGGCGCAACGCCTTCAGGTGAACCCAACTCCCATGGTGTGACGGGCGGTGTGTACAAAGGCCTGGGAACGTATTCACCGCGGCATGCTGATCCGCGATTACTAGCGATTCCCGCCTTCATGCTCTCGAGTTGCAGAGAACAATCCGAACTGAGACGGCTTTTGGAATTCGCGCACTGTCGCGAGTTTGCTGCCCACTGTCACCGCCATTGTAGCGTGTGTAGCCCAGCGCGGGGCCATGAGGACTTGACGTCATCCCACCTTCCTCCGGCTTATCACCGGCGTTTTCCTTTTAGAGTCCCTTCGTGGTAGTGACTGAGGCGGTTTGCGCTCGTTGCGGGACTTAACCCAACATCTCGACACGAGCTGACGGCAATACATGGCCAGCACCTGTGTTCCAGCCCCGAAGGAAGAGAGATCCATCTGGAAATCGTCGGACATGTCAAACGCTGGTAAGGTTCTGCGCGTTGCTTCGAATTAAACCACATGCTCCACCGCTTGTACAGGCCCAAATCGAATTCCAGCGTTTTAATCTTGCGACCGTACTCCCCAGGCGGATAGCTTGTGCGTTGTACGCAAGCACCAAGTGCCCGGACAGCTAGTTATCATCGTTTACGGCGTGGACTACCAGGGTATCTAATCTGTTTGCTCCCACGCTTTCCCCTCAGCGTCAATACCAGTCCAGTGAGCCGCCTTCGCGCATTCATGCCGATATCTGCAATTTGCAGTTTGCTCTCTGCAGGTTGGCGATGCAGTCTCAAAGGCAGTTCTGGAGTTGAGCTCCAGGCTTTCACCTCCCTGACACAAAGCCGCCTACGTGCGCTTTACCCGTGTTCGAGCAACTTTAAGCTCCTCCGTATTACGCGGCTGCTGTTTGGAGTTGTAGACTTAACATACATGTCATTATCATCGGGTAAAAGAGCTTTACAACCTAAGGCCTTCATCACTCACGCGGCATTGCTGGATCGGGCTTTCGCCCATTGTCCAATATTCCCCTGCTGCCTCCCGTAGGAG
+
7'++&++()+.-,.3,--047:5-5:9.0137--6-*($&))+).8:97;<9914111125.+,'+$((,237545<9<97080.-937,-(-,07..2371045687;97..1$)%(,498)3;5<;9<65932437;635736/5///29;334483/.-4*&&'&(*,.3464)(./-66532222883090;01..-+.4.9//50087643,037/8,111(.''$*&#')*,+(($'(''*(-.8,+15499//44&431545:<629***,-)-.20)&&++'&'&'**.,**9660.0/*(('*,75789706+*-91</5/06072/701014404152;:2.6/;;1-)(%(*)),0003(-)$(%%$((+(')%+*&'%#%)*0155;676<91,,*/+52.-,,-/01/..0+1/./*1545/6/-6/,(%&''('')2.35002-960.-..87.(*/./-1+('((*/;8.164-....,-026,0-,(((+*2:9724-6-,/(3.:99457::84:333:6+3+5.5<:-81/30/1/4-,400.1/,/07'55764/22/0+*+*5+'&'')*36'&%*+46121258'0)+-4454+-601950-#&(-+.&%&&&$$"%$((/%**,1.((*204/078:2100033<6666996493,+).0338;99768;591*./.22.3-.,-1;,*-*83,'/)+/6+00+(,,+*++/337436;5824.--3.,*&%#&%(*/-)$&#%)%*+'+-*-+**(%#)#$(&##&$)+-&#&(,+)%#&#'&)(&'(,,*))'+365664(1.1189<9999.*0,++88.8*(5;37;9/12:..**&(/-..02)),33691+1/33///341)+(((+-,1.'%'(*)**..,+'+*3,+,)*/282-*()',-//+*(&'*)/&')))+23/206)+%'&%$#''//+50*,5459.34+153)'$-,083+--739-/2.10/7;89::/0..)+-006/-/,)***:998'6756;;96281)-3-0-*/))**+1371--12-..,-8-.;::/,-
@9ba9fccc-4a0a-44e0-be6a-567af687248b ch=77 read=43686 start_time=2019-12-13T00:19:15Z barcode=BC01 runid=2c9cf7bc05858273f10e7d7ec552fc0bd742dc3e
CCGGTTACCTTGTTACGACTTCACCCCAATCCTTTGATGACCCTACAGCCTAAGCCGCTGCCTCAGCGCGGTTAGCTCACGCAGGGCTTCGGGTATTGCCATCTCATGGTGTGACGGGCGGTGTGTACAAGACCGAGACGTATTCACCGCGACATTCTGATTCGCGATTACTAATGCTCCAATATTCTGCGGCAGTTTCAGCTACAATCGGAAGACCAACAAGTTGGCTCCCTTACTCGCGGTATTGCATCTCTGTACCAGCCATTGTAGCGCATTATTGTAGCCCTACATAAGGGGCATGATGATTTGACGTCATCCCCACCTTCCTCCTGGTTAGCAGGCGTCTCGCTAAGTCCTCAGCAATGGTAGTAACTAACGACAAGGGTTGCGCTCGTTGCGGGACTTAACTAACATCTCGACACGAGCTGACGACAACCATGCACCACCTGTCACCTTGTCCCCGAAGGAATTTCACTCGATTAAAGAGTAATGCAGGGATGTCAGTGTAGGTAAGGTTCTTCGCACATTCATAGATTCAAACCACATGCTCGCTACTTGTGCGGGTCCCCGTCAATTCCTTTGAGTTTTAATCTTGCGACCGTACTCTGGGCGGAATAGCAATGCGTTAGCGGCGGCACGAAGGTGTTGAAACCCCACCACAAAGTATTCATCGTTTACGGCGTGGACTACCAGGGTATCTAATCCTGTTTGCTTCCACGCTTTCGAGCCTCAGCGTCAGTTGATCCCGGATCGCTGCGCACGGTGATTGGCTTATAATCACCGCGTTTTACCGCGCACTTTACGTGCACTTCGGGAATTTCGCTCCTCCGCCTGCATACCGGTAGCAGGTTTTGAATGCAGCACCCAGTTGAGCCGGGTGTTCATCCTTAAATATCTTCCCCTACATCCCCTTTGCGCCCAGTAAATCCGGATAACGCTCGCCACCTACGTATTACGCGGCTGCTGGCGTAGTTAGCCGTGGCTTCATCTGGGTGCCGTCATTTATCTTCCCCAAAGACAGGCTTTACGATCCGAAAACCTTCATCACTCACGCGGCGTTGCTGCATCAGGGTTTCCCCATTCTGTGCAAATATTCCCCTGCTGCCTCCCGGCAAG
+
40*009.00/5/05&,./2151/067,/-65/,11&%%'(03+(%2-,,1)*-%153973.//1*,006/115./0//(,(/%/0)*,06130-'*(#'%''.,/&,,5621-/1896224.123459753-5((%).+.97:<3.2/),06504751/)220165.3-++./()%(*/'.$&'+(%$''&-+(*,580/$$%&(-524('+))0,)')&'%,+9-8/+2+''.(*+-&',(/+-443(/---/.667;5438359+*))))*,03/2622,-.4(()//.6626:524733321398./1993/03+.+(+-16+,,,/-.+3+(&'&*+1-*,/5))*)&()-0/,/%*.,,'-+)*.+,.03741.+++-2509+-,/+2,,/00+1&'&'(+''/,1+,,.+.())34.)%&'(*63,33/*-./%105.-3--,,,(,//632769+*+-''$%*.-1)(+/223729,*),.484/13,8768311)+/00545,0+-+590260*+'')082&)&%)**)-5,52+((/,'*-//0,*.-()./-1-,0./++::89460*.5/+*+1;<*3.3023//0222,/.1431162,(*('%%$%*9-011:1/(*,58%621-+)&*0.024(/7.2:8.'))&'1/(&,*-83/23-62.*1.:12178352)18+483-13,'((+284,51)&&)$''%*'(*97,*,//8720(0187,(,)%&.0('%&'))$%'%'%&#%('&)#+%)%&%##%''*+$((&)**12'$+,)+&,(**1(&&&)$&%(1/2%-*+(00*,&')''%'%#%((%'&#$%&&')($)%('--+%&%0/17645*.+()()3.-)+-)..,,.-..+-%&&),*)&**(,+-,(%$%$%&)(&)*&&.)10*&.-02.-02.420--.-2688::1364030.&/,),+*.,*+//03--.//316/-/0(2+6)**+%'(%),,-,68885*5-((004.977,,61.04..0/,13--//0/,(-3,(,-,769::678601/1,3-,//-)'''(+;/103.://78-&0)'%$(%%%)'*),,664-./2///0-1+'+('&)(
@1adfc232-f6a6-4c61-99fb-6359afbfcad7 ch=67 read=53163 start_time=2019-12-13T00:19:06Z barcode=BC01 runid=2c9cf7bc05858273f10e7d7ec552fc0bd742dc3e
CCGGTTACCTTGTGCGACTTCACCCAATCTCAATCCCACCTTAGACAGCTCCTTCCCTTGCGGTTAGGCCACCGGCTTCCGGGTAATCAACTCGTGGTGTGACGGGCGGTGTGTACAAGGCCGAGAACGTATTCACCGCTGACATGCTGATTCGCGATTACTAGCGATTCAACTTCATCAGTAGTCGAGTTGCAGACTACAATCCAGACGAGAATGGTTTTATGGGTTTTGCTTCACCTCGCGCTTCGCTTCCCTCTGCACCATCCATTTGTAGCACGTGTGTAGCCCAGGTCATAAGGGGCATGATGATTTGACGTCATCCCCGCCTTCCTCCCAACTTGTCACTGGCAGTCTCGCTAAGAGTCCCCAACTTAATGATGGTGGCTTAACGATAAAGGGTTGCGCTCGTTTGCGGGACTTAACCAACATCTCACGGCTTACGAGCTGACGACAACCATGCACCACCTGTATCTCATATAGCTATCTCTCCATCTCTGGGCCAACTGGCAAGGTATCATCCGAGAGACCTATTGGAGTTCTTCGACCTTCCAGATTAAACCACATGCTCCACCGCTTGTGCGGGCCCCAAATCAATTCCTTTGAGTTTTCATTCTTGCAGACGTACTACTCAGGCGAATTACTTATTGCGTTAACTACGGCAGGAACTTTGACATCCAACGCAGAGTACTCATCGTTTGGCGTGGACTACTGGGGTATCATCCTATTTGCTCCCCACGCTTTCGGGACTGAGCGTCAGTTAGGCCAGATCGTCGCCTTCGCCACTGGTGTTCCTCCATATATCACGCATTTCACCGCTACACATGGAATTCCGATCCTCTCCCTGCACTCCTAGCTGCTTGCCTGGTTTCTATGGCTTACTGAAGTTAAGCTTCGGGCTTTCACCGACCCTTGCTGCCGCCTGCTCCCTCTTTTTTACGCCCAATAATTCCGGATAACGCTTGCCACCTACATTATTACCGCGGCTGCTGTGGCGCGTGGTTAATACGTGGCTTTCCTGGCAAAGTACCGTCACTCGGCTACCATTTCCGCAGCCGCCGTTCTTCCTTTATAACAGGTTTACAATCGAAAACCTTCTTCCTTCACGCGGCGTTGCTCGGTCCGGGGTTCCCCATTGCGAAAATTCCCTACTGCTGCGCGTAGAG
+
0.*(1))1-3**-%)),16;6.460.1.))*.5,,8.*)%&%**.2/66675:8:6(1,+,/./,),5:;134.1,-20//.+,',+,**()*)2*71.,,,03;994/.././36745//-*++-401768<786-()&)+5563++('+--+01+3+++12115,43*(*)-1,')%$%)*25+))+(5-2&/-22265.+4)&)-1.../425317:4*-.8.5;:.)+,;199966,.&%).*%'///:5134/,+.41;;;696,('(,/-00/02,+./,:2*)6*+,728(26+.2300122284,,//016.;50*-/6483-(,*(%%',.0232/2/842777485680*++/131/+(1)+-4.114704.$$'&)*'((&839,+-+-.)+*--1/05,*,-5-&+/,.%&%,*//03.-))2+%##''--.552/-..55/5;5://.5/225,,-35689)-.//15660-.-,/1.0665561/-3-,,,(%&)))(**.'$'*%&&(&(*()'%-*&'%)8;96+*(&+0*/9)$%-0,;9628/0-/03250.4//-4++.02.45614,(+*,./82863/78++-3;904/1:/,4./)**-'*),0.--3)*79*-++*)),-*1+)(*-+1++,'/&/-'0*2*(.+.,,.571/11/),('&)+,6621321/9()*,+1.3132+)+%*%$+$*'')6.((86*+12/9;3*.,,2;3++9:6-//-17555,),(&%(-..,/10-+,.6303003<6666333674622:575651*(+.1057:7336010+*'&%(&(('3)0&$%-0500./7+,040104+*%//2*''''.8253+64/25622,4-,-621,,051.(,.1-(661661121.'')9.2.)+.+0-'*(&%'(22*)22986:-7600-)-/./68.62+2254.30004037-/.*+1'3+-69469680;1-)(8()-/,*-*--13.0)'$)*-4:/27-.'()&',2-&*'-67885667196769:.69,-&#$%%&/07<89942110046.-.22).*-74**-71.')134.22635:766:7&/()*1-+--''-*,,+,')14.5139;6+-6,0++4861828*))-.///-)',*,/+*(
@eea2de66-9a3a-4218-ba11-967a468aebde ch=6 read=33492 start_time=2019-12-13T00:18:57Z barcode=BC01 runid=2c9cf7bc05858273f10e7d7ec552fc0bd742dc3e
CCGGTTACCTTATTTACGGCTTCACCCCAGTCATGAATCACAAAGTGGTAAGCGCCGCCGAAGAGTTAAGCCTCTCGCTATTTTGCAACCCTCCCGTGGTGTGACGGGCGGTGGCCACAAGGCCCGAGGAGCCGTATTCACCGTATTCTGATCCACGGTTACTAGCGGTCCGACTTCATGGAGTCGAGTTGCAGACTCAATCCGGACTACGACGCGCCTGAGGTCAGCATACTCGCGAGGTCGCTTCTCTTTGTATGCGCCATTGTAGCACGTGTGTAGCCCTGGTCGTAGGGCCATGATGAGCGGCGTCATCCCCACCTTCCTCCAGTTTATCACTGGCAGTCTCGCTGAGTTCCCCGGCGGTTACTGGCAACAAAGGATAAAGAGTTTGCGCGCTCGTTGGGACTTAACCCAACATTTCACAACACGAGCTGACGACAGCCGTAACACCTGTCTCACAGTTCCCGAAGGCACCAAATCCATCTCTGGAAAGTTCTGTGGATGTAAAGACGGTAAGGAGTTCTTCGCGTTGCATCCCTAATTAAACACATGCTCCACCGCTTGTGCAGGCGTCAATTCATTTGAGTTTCCCAACGCGACCCGTACTCCCCAGGCGGGTCGAAGCTTAACGCGTTAGCTCCGGAAGCCACGCCTCAAGGGCACAACCTCCAAATTGATTTTGGCGTGGACTACCAGAATTATCTAATCCTGTTTGCTCACGCTCTCGCACCTGAGCGTCAGTCTTCGTCAGGGGCCGCCTTCGCCACCGGTATTCCTCAGATCTCTACGCATTTCACCGCTGCACAGATTCTACCCCCCCTCCACGGGGCTCCGACACCTGTTAATCAGGTCACGGTTGAGCCGGGGATTTCATCTGACAACAAAACCGCTGCGTGCGCTGCCCAGTAATTCGATCAACGCGCCCTCCATACCGCGGCGCAAAAGCAGGTTAGCCGGTGGCAACTACGCGAGGTAGCGTCAATGATAAATTAACTGCTCCCGCTGAGAAATTAGCACCCCACAGCCAGAAGGCCTTAGCTTCAGCGCGGCATGGCTGCATCAGGCTTAAAACCCACATTGTGCAATATTCCCCTGCTTTCCATGAGGTG
+
680+32)3/8.+751))*++18930873+.24..0.,+,+-76/-.0.*/.*++,,#)(&(-)'*2--+&($&&+,''%$(,.0*+(&0,,(170&/.0710.010:;75,)&$$%%(/3.27/*'$(*&),*&))*1*)+4--)'.+*+/780.13978+//-*./066./156966672*,,-..1/:47-+886../,3,9/796131/(&(%''&'(*0-)%%%&*&'),2/.'/,.//007/752;:4478789:<,:+)(()*)+/-,,)')*+70+-,014628998:77110(&%)'++(+/2748;..287426,-,,/294+,,%'$&+&)+.,06%%)&%(.5*88.+)'*'*-(**+2/2+193)(0*84(((%(*4/**'))./77250-,,,2,.(.,(++104:131432413235478976&60(46',*//++,..754411.:8/64,*,3064/4/%&$&+-,./0*-346:102930,'+0/3(*+/+*-')'''-((%'/15487-0.01,-,,2.)%%')0+2*+#%&)*./6**6+00-8+/,3'0)*$&)298;9/784/'%&'&),).))%%%$(1)*813-5:9-/6:7++),0&%$&',*6-2/.*-1-,223%2).,+14/211734/23:0/*+).(/*5)&&$%#&#'&%$2(*/-19698067/3%&+'(*5153058434;2+-..(++.1/()*+,.852*667::550.-3/30;(+37.28453060-2/,0/.1//3:22.0(+-41/+,,./524<5//14,-2$'%&$%(.8.5150066-)*+%$'''.'-++%$).,0-)().,**)%+&%$$%%*(4.*002)33-)1-)*%)*)''''+),3/93:--'),-..*%%%$&*++,1482/*)%*(%%'%&%**)&($'()*5+*&%&$'*13)%&#)('**+15172.2/.(+)&%$$&$(%#&&,00('+$%%#&%$&%)%%%$%&,/(&))()$))(+*),../*)'%'%')&&%.,--.)(&%$''.'&$%$('/,//+)'&'*+-2',.*))'(,/*81''+.6&*$%&,*62/00,*'''&('+0(*(&+('$
@a4327046-8204-4533-9e4c-44910311ae96 ch=74 read=64004 start_time=2019-12-13T00:18:37Z barcode=BC01 runid=2c9cf7bc05858273f10e7d7ec552fc0bd742dc3e
CCACGGGAGGTAGCGAGGTAAGAATATTACCTGTGGGCGCAAGCCTGATGCAGCACCATGCCGCGTGTATGAAGAAGGCCTTCGGGTTGTAAAATTACTCAGCGGGGAGGAAGGTAAAGTAATACCTTTGCTCATTGACGTTACCCGCAGAAAAAACACCGGCTAACTCCCGTGCCGGCAGCCGCGGTAATACGGAGGTGCAAGCGTTAATCGGAATTACTGGGCGTAAAGCGCACGCGAGCGGTTTGTTAAGAATCCAGATGTGAAATCCCCGGGCTCCAGCCTGGGAACTGCATCTGATACTGGCAAGCTTGAGTCTCTCGTAGAGGGGTAGAATTCCAGGTGTAGCGGTGAAATGCGTAGAGATCTGGAGGAATACCTGCAGGAGGTGGCGAAGGCGGCCCCTGGATGAACTGACGCTCAGGTGTTGAAAGCGTGGGGAGCAAGCAGGATTAGATGCCCTGAAAGTCCACGCCGTGATATCGACTTGGAGGTTGTGCCCTTGAGGCGTGGCTTCCCGGGGCTAACGCGTTAAGTCGACCGCCTGGAATTGCAGCCGCAAGGTTAAAACTCAAATGAATTGACGGGGGCCCGCAGAAGCGGTGGAGCATGGTTTAATTCGATGCAACGCGAAGAACCTTACCTGATGTGACATCCACGGAAGTTTTCAGAGATGAGAATGTGCCTTCGGGAACCGTGAGACAGGTGCTGCATGGCTGTCGTCAGCTCATGACCGTGAAATGTTGGGTTAAGTCCCGCAGCAGGCGCAACCCTTATCCTTTGTTGCCAGCGGTCGGCCGGAACTCAAAGGAGACTGCCAGTGATAAACTGGAGGAAGGTAGGGATGAGCGTCAAGTCATCATGGCCCCGCCACGACCAGGGGCTACACGTGCTACAATGGCGCATACAAAGAAGCGACCTCGCGGAACAAACGGACCTCATAAAGTGCGTCGTAGTCCGGATTGGAGTCTGCAGCTCGACTCCATGAAGTCGGAATCGCTAGTAATCGTGGATCAGAATGCCACGGTGAATACGTTCCGGGCCTTGTACACCGCCAAATCACACCATGGGGAGTGGGTTGCAAAAGAAGTAGGTAGCTTAACCTTCGGGGAGGGCGCTTACCACTTCATGGCTGGGGTGAAATCGTAACAAAGGTAACCGG
+
*)++'50+,+*)''%$('((*)374*.'%)((()-443469:)-6--+-),+')(1,67.961/++)*(*310+.-,3/8898,974:1131-*))$$)(),,39;-*0.-),,(-8+((*)*-6,4;.,1152241)1.40/2;3./--1/3555.36;-020321157+0989622-,-6//)((**3-,.01,02+/18523.4,7(')%,'%)'+.34<99855:9,101,,**&&0446;;0.2.)/&)&'-'(*9:62)+.1-/590'/3328(,$9-556,1(,7566576230.)'%**,+'(&)**,//13/3462-),127+-*5+5)-((044(''*+2531-21+,1/2+(),,344952.**,-.1'&$'$+.)+'')2/--1+100272.+,-4('&).-../65778*0-,('%(%')(+14-461)./07(1,4/,8,**(*).42++%$%'*-1/126:-1+,0+244004/7035032/047:/,50..+*))-/-/+0,&)3-+.'(/0//32848/46--,-+55630'**+'-&-25/435043666871/0',3-1/50703537;93+1*&&&%)',.28325*.-.2274;;4:8<610/(,$%&&'))3+,3,((()-4*)(''&),06917,*+-*-,0:;71//-/015544:87:589777,:77:8:7871448),36:;;6011-1566:9671+./03-))$&%'+,)-0037<298,:-9..97)*76)9/67612645<70:223309/,/300:+'*-4350916,*'423748-./,,.6656:000..12<:6664./,(&*''&056/644253-,(*)75,++%%&*(*.*%+.')*-/9+-(1--.32-/+,*14-12,+$''+,/0150.,%((%'**+30205/&&%(,2&2/84498832275.367676785928'.*%,&%'$'(-761.///220114636280/04071658223&203:775:9:9892005224.,-.1/+.998:7757.+,)*8.:&,'**2500816100/223945386*&'&/331134497*'+&'()6/0//-0.:/6:6;6088-'-3-2//30.49//1+)&&+/00/)6**+25,++676976<(3+.35632-
@75e49647-9e85-4076-8e1b-dc9a7f4cb2a3 ch=20 read=30576 start_time=2019-12-13T00:18:28Z barcode=BC01 runid=2c9cf7bc05858273f10e7d7ec552fc0bd742dc3e
CCGGTTACCTTGTTTGACTTCACCCATCATCCAATCCCACCCAGACAGCTCCTTCCTTGCGGTTATGTGCAGCTTCAGGTGTTATCGGCTCTCATTAATTGTGACGGGCGGTGTATTTGCTGGGCCGAGAACATTCACCCGCGACTGCTGGTTCGCGATTACTAGCGATTCAACTTCATGTAGTCGAGTTGCGGGCTAAATCCGAACTGAGAATGGTTTTATGGGTTTTGCTTCACCTCGCAGCCCTTCCTGCACCATCCATTGTAGCGTAGCCAGCCCAGGTCATAAAGGGAATGATGGTTGACTCCTTCCTCAACTTGTCACTGTAGTCTCGCTAAATTTAACTTAATGATGGTAACTAACGATAAGGGTTTAAAACCGTTTGCGCAACAACATCACGACAGGCTGACGGCAACCATTCACCACCTGCTTATCTCGCCAAGCTATCTCTCCATCTCTGGAGCCTTTATGGAATGTCAAGACCTGTTAAGGTTCTTCGCGTTGCTTCGAATTAAACCACGTATCCCACCGCTTGTGCGGGCCCCGTCATTCCTTTGAGTTTCGTTCTTGCGAACGTACTACTCAGGCGGAGTACTTATTGCCGTTGCTGTACTGAACTTTGACATCCAACACTTAATTGCGCTCATCGTTTACGGCGTGGACTACTAGGAATTATCTAATCTATTTGCTCCCCACGCTTTCCGGGACCCAGGCGTCGTTGCAGGCCAGATCGTCGCCTTCGCCTGGTGTTCCTCCATATATCTACGCATTTACCGCTACGCATGCGATTCCCGATCCTCCTCCTGCTCTGGCTGCCTGGTTTCTATGGCTTACTGAAGTTAAACTTCGGGCTTTCACCACAGACCCTTGCTGCCGCCTGCTCCTCTTTACGCCCAATAATTCCGGATAACGCTTGCCACCTGCACGTATTACCGCGGCTGCTGGCGCGTGGATTAGCCGGCTTTCATCGTGCGTCACTCGGCTACCATTTCCTCTTAGCCGCCGTTCTTCCTTTATAACCAGAAGTTTACAATCGAAACCTTCTTCTTCACGCGGCGTTGCTCGGTCAGAGGGTTTCCCCATTGCCGAAAATTCCCTGCTGCCTCCGTAGAAG
+
*,,/.9./728/25/./24;7+/'&'(*/81(/-.-50(-(%(,/2')*.2./3.&'&&*)0)+#(&(&'$)*180&-.,-.9(,+'())*)*+/0&$.')&('+-321.01(,&*0(#$'+))+''&(*-*%)')34<**340,(&+01,-)'%%+./2.-/.../,792+*)&(+*,)-'+-1,()-+')*,&'&%&'&-11385-*),()(,.09;,/11<-497-).1;324534-+%())%&+(&%$%'*,2797*7+%$%'*)*'))%'(+5/*,:343778+-5.,-.-'..(0)((*(-3*212,0*2'&().7..++%%+0223..520001,+&&&&1+-,,/433..+,0.72--,,)/(*+$&*+'&(*.6/&*((*%)),)-**#%&%%%&',+,,13'43535,,)&%'1)551.&)-,.157&&$)&'()(*''(*)'')-43230&'(+)-*'&&&''+'),(+-/38.,'()'),/60/8563/3-&&,--*-*1-39/&*))&.&++2(),/)))),-+3*7-4982,,/*.4-++6-,&1/:90,7:44601..53+.*,-'+.0-4::0*(#*&(*0,.;0.45-1$$#$$(,574-')*&),55.3,0(-)'-&'$-&&%$&%'*).')+.&))1-328;574235&))%#',+.,&*0-/)(&-)+,*46.((+,*.;+.'5674,)&&(.1,)(*+((+/0,5+*)133899405.*)$%%'',1.194401+--2331.,)+,.'''&&+/,/1*0&--.*1,)/20/(()*/500(*1..'.*,0/5220.2..7392032/20-05,-/0*2+,621(+,*-&/**/69/*.++,,889703.,+,,041572../.5.33;7..-*)(.+-42550)4,582//++-3*-51560(.+,+215:2561+1,++54-/)(%(&1&2$:)..34/+-,.0-'(&%'%&'+3),/3,/+,(,4.8:3/,(%'&')-0/3:369,+/++/4..-4,-)((,,*.9813+-2-%12(,,-0/493382*/./*''**2))+.2;681,',.)-7.1672*.,,541/756.96:0,(,-,,0+14)*)%($&
@ff7e3897-6705-400d-807f-d5b43d9cc24a ch=182 read=72428 start_time=2019-12-13T00:17:47Z barcode=BC01 runid=2c9cf7bc05858273f10e7d7ec552fc0bd742dc3e
CTCCCTACGGGGAGGCAGCAGTGGGAATGTGCACAATGGGCGCAAGCCTGATGCATATGCCGCGTGTATGAAGAAGGCCTTCCGGGTTGTAAAATTACTTTCAGCGGGGAGGAAGGTAAAGTTAATACCTTTGCTCATTGACGTTACCCGCAGAAGCACCAGCTATCGTGCAGCGGCGCGGTAATACGGAGGTGCAGCGTTAATCGTTACTGGGCGTAAAGCGCACGCAGGCAGTTCGTGCAAGTCAGATGTAGAAATCCCGGAAGCAACCTGGAACTGCATCTGATACTGGCAACGGAGTCTCGTAGGGGTAGAATTCCAGGTGTAGCGGTGAAATGCGTAGAGATCTGGAGGAATACCGGTGGCGAAGGCGGCCCCCCCTGGTTGAAGACTGACGCTCAGGTGCGAAAGCGATGGGGAGCAAACAGGATTAGATACCCTGGTAGTCACGCCGTAAAACGATGTCGACTTGGAGGTTGTGCCCGCTTGGGCGTGGCTTCCGGAGCTAACGCGTTAAAGTCGACGCCTGGGGAGTACGACGCAAGGTTAAAACTCAAATGAATTGACGGGGGCCCCGCGGCGGTGGAGCATGTGGTTTAATTCGATGCAGCGCGGGGAACCTTACCTGGTCTTGACATCCACGGAAGTTTTCAGAGATGAGAATGTGCCTTCGGAACCGTGAGACAGGTGCTGCATGGCTGTCGTCAGCTCGTGTTGTGAAATGTTGGGTTAAGTCCCGCAGCAGGCGCAGCCACTTATCGCTGTTGCCAGCGGTCGGCCGGGAACTCAAAGGGGACTGCCAGTGATAAACTGGAGGAAGGTGGGGATGACGTCAAGTCATCATGGCCCACTTGACCAGGGCTACACACGATGCTACAATGGCGCATACAAAGAGAGAAGCGACCTCGCGAGCAAGCGGACCTCATAAAAGTGCGTCGTAGTCCGGATTAAGGTCTGCAACTCGACTCCATGAAGTCGGAATCGCTAGTAATCGTGGATCAACAGAATGCCACGGTGAAGATACGTTCCCGGGCCTTGTACACACCGCCCGTCACACACCATGGAATTGGGTTGAAGTAGGTAGCTTAACCTTCGGGAGGGCGCTTACCACTTTGTGATTCATGACTGGGAGTGAAGTCGTAACAAGGTAACCGG
+
-,/5-++0-99((-./.5504953-,-.&6)*-.4:887+-+526.678765)-,))*+1678786766689++/-1098/5.0896:21280'))')).0*,.+-..)(-1*(*'',6:,/:05-./.7:-,4540/-+,,.9..59100)',)$&$(,++++*-857.-',*&((&((*)2--,102/.,*/+1*--.501.*')6144;856679:6-//0(.).1596)*+,'&*&&++/45/12:31/)-0+)3-&+*&(%(*0460-('/,29:-,-,*./00726)/*(')&'*+%%$)$,,2+3/(0)6+20.2:855/...55+60''**-//-/,.-11:9./5-6437:7;6271.---2307911774,005.2&'+'))*+,1././,,)-*1%'***+.%'-,0-(+/193.*06-.7.01628;2/,)1(*,/.217:762;8*01-,),.-.*0(+*((--:/330:3++(%+/3.,*-4-)**('+%)007:75632226+-:5/+(*/5253/*''(''(#'(.27+5/32<;6471.:9.113534797:9/*.4-'$$)*-1978/)---3,+.16<:/78;.....,+)*&+'(-*))550501;967886:6167772-.06/5/.9;32+*+,,66756;829*-)(($'),5,4171)1/1-1239::8888,4++,1..63.012648/4/.-.151..404:96;80/047(),-*1,.41*-+&41$&--213%&0/08118211193-,+/*-64*22384:1//.*(,73640/-,-/.)'-58204-/..0/*178+7658.-,*++,/898*0-+34,#('&))0-,/+),,,,+,()*),-23377<72+),0015776*(&''&'.*,.5899:64,,+)-;/23651522,,197+-1799;:6713/6'(*$.,)(*)()98431****(-.06,..20//5.6085751,(*,/6554;:;43/+$%).-7333.*--66,--(()')&2*.3.+-26/7.,-0/+-(/86/:9-..,+('),0)))(&%)**2348**-),+26..)&&%0+777:9.:6-.2.*-+2*)/4%1/74.155494451+0,*30%(+-1/'*,+5)((*.+1-28888:
@befd66d0-422c-42ee-9dc9-f77c552d0c16 ch=210 read=37752 start_time=2019-12-13T00:17:18Z barcode=BC01 runid=2c9cf7bc05858273f10e7d7ec552fc0bd742dc3e
CTCCTACGGGAGGCGGCAGTGAGGGAATATTGCACAATGGGGGGAAACCCTGATGCAGCAACGCCGCGTGAGTGATGAAGGTTTTCCGGATCGTAAGCTCTGTCTTTGGGAAGATAATGACGGTACCCAAGGAGGAAGCCACGGCTAACACGTGCCAGCAGCCGCGGTAATACGTAGGTGGCGAGCGTTATCCAGTTTACTGGGCGTAAAGGGCGTAGGCGGATGATTAAGTGGGATGTAGGCCAGGCTCAACTTGGGTGCTGCATTCCAAACTGGATTTATCTAGAGTGCGGGAGAGGAGGGAGTGGAATTCCTAGTGTAGCGGTGAAATGCGTAGAGATTGGGAAGAACACCAGTGGCGAAAGGCGACTCTGGACTGTAACTGACGCTGGGCTCAGCGTGGGAGCAAACAGGATTAGATACCCTGGTAGTCCACGCCGTAAACGATGAATACTAGGTGTGGGGTTTCAACACCTCCCGTGCCGCCATAACATAAGTATTCCGCCACAGAGTGGTCGCAAGATTAAAACTCAAAGGAATTGACGGGACCCGCAGTAGCGGGCATGTGGTTTTGTTCGAAGCAACGCGAAGAGAACCTTACCTACCTTGACCCTTGCATTGCCTCTTAATCGAGGAAGTCAGCCTTCGGGGACCGCCGCAAGGTGACAGGTGGTGCGCGTGGATTTGTCATCGGCTCGTGTCGTGAGATGTTGGGTTAAGTCCGCAACGAGGCGCAGCCCTTTGTCGTTAGTTACTACCATTAAGTTGAGGACTCTAGCGAGACTGCCTGGGTTAACCAGGAGGAAGGTGGGGATGACGTCAAATCATCACCCCTTATGCGTAGGGCTACACGTGCTACAATGGCTGGTACAGAGATGCAATACCGTGAGGTGGAGCCAAACACAAAACCAGTCTCGGTTGGATTGTAGGCTGAAACTCGCCTACATGAAGCTGGAGTTACCTGGTAATCGCGAATCAGAATGTCGCGGTGAATGCACGTTCCCGGGTCTTGTACACACACCACCCGTCACACCATGAGAGTTGGCAATGCCCGAAGTCCGTGAGCTAACCGCAAGGAGAACAGCGGCCGAAGGTAGAGGTCAGCGATTGGGGGGTGAAGTCGTAATAAGGTAACCGG
+
+.74-+2/:0.50+&-,'01-(*+)',+,42/.0*2**97/,)')00-71,,,00.0+,4..-4722./+((*+01009.7/971(&*3*:7144+)+.9999819/03.-2-/.0910/226,+2*)0*.1),*,,''''&3'.%&'((.*004900-++7/00510,4,,.7760611:3()/0/;//+;+(+.92/0269298.83*-*+,-8:676-1246,6,6+-./88770-)&&(+*-133-3*)/+)54855144*((*&0544433$5**+.110,+/034&44+)%++(,.&%'(1-6,8,03)'/50-%0.184.36.-3/0/'+%)%1'.62/+,0888::-886:/-,,(..835,,,,,:799:77.-,,-52301)-*+1)+-/.13.),-8:95/75-/0,,03/196-.8998824*+,/9569<87/(+,2:7..*,27664/866*;04*0.12:2:9)+8498337%$&)&%&(*'+.2:37/23$%'&%&%',+9&7(4*0-5.<<779-3.)))1112-..185-/8,(*$%'&++*/+)(*)(*/147*).72'+*(+3(40)).,'((&,+41*)*+&),&%&($('%&&')01-%*'),0-6,.,+'*)(*&)+&&(.-.-',6+)))%')'((**)')')(../2821-*&(*11%8+++44735'.,3266447.2++,(.2831/--955349911546.+***+.1%42''0')44/8/..5823.05865:63/.3,,.83642.+(),'+028:8:779302..--)1-,))+,/.-'(15.63443578812332-&*-**,7..-4011/-5-/20+,*+09757/6/.2./.5157511//02/50//47682,/*)22,..36/()#%+./0/1646532(.(().,+8,/*22124.:5./533.)))**104(./7-*)39+,(&%'(.0.016+(1.14(**.+.,,/+7233:60,$&'-,31.,5///1:-./.-,)+)*+&/1**83//.0800.**%'1,+*+-0+''*(&*/--3)+-1'$%&(73335010,((%&,(-,..5-+-/+3.0.***-./587/110-+*(',)+)').,4/3*,1+3.7;7961
@b135f9bd-fa04-47bf-80af-922028ac6c3e ch=38 read=56157 start_time=2019-12-13T00:16:19Z barcode=BC01 runid=2c9cf7bc05858273f10e7d7ec552fc0bd742dc3e
CTCCACAGGGAGGCAGCAGTGGGAATATTGCACAATGGGCACAAACCTGATGCAATGTATGAAGAAGGCCTTCCGGGTTGTAAAGAGTACTTTCAGCGGGAGGAAGGGTAAAATACCTTTGCTCGTGACGTTACCACCAGAGCACCGGCTAACTCCGTGCCAGCAGCCGCGGTAATACGGAGAGTGCAAGCGTTAATCGGAATTACTGGGCGTAAAAGCGCACGCAGGCAGTTTGTTAAGTCAGATGAAATCCCCGGAAAAAACCAACCTGGGAACTGCATCTGATACTGGCAACGAGTCTCGTAGAGGGTAGAATTCCAGGTGTAGCGGTGAGATGCGTAGAGATCTGGAGGAATACCGGTGGCGGCCCCTGGACGAACTGACGCTCAGGTGCGAAAGCGTGGGAGCAAACGGGATTACCGCAGATACCTGGTAGTCCACGCCGTAAACGATGTCGACTTGGAGGTTGTGCCCTTGAGAGGCGTGGCTTCCGGAGCTAACGCGTTAAGTCGACCGCCTGGGGAATACGGCCCACACGCAAGGTTAAAACTGGAAATGGGCAGGGCCCGCACCAAGCGGTAGGCATGGTTTAATTCGATGCAACGCGAAGAACTACCTGAATGCTTGACATCCACGGGAAGTTTTTTCAGAGATGAGAATGTGCCTTCGGGAACCGTGAGACAGGTGCGCGGCTGTCGTCAGCTCGTGTTGTGAAATGTTGGGTTAAGTCCCGCAGCAGAGCGCAACCCTTATCGCTGTTGCCAGCGGTCCGGCCGGGAACTCAAAGGGAGACTGCCAGTGATAAACTGGAGGAAGGTGGGGATGACGTCAAGTCATCATAGCCCCACTGACGGGGACTACTGCACGTGCTACAATGGCGCATACAAAGAGAGCGACCTCGCGAGAGCAAGCGGACCTCATAAGTGCTCGTAGTCCAGTTGGAGTCTGCAACTCGACTCCATGAAGTCGGAATCGCTAGTAATCGTGGATCAGAATGCCACGGTGAATACGTTCTCCCCGGGCCTTGTACACTACCGCCCGTCACACCATGGGAGGTGGGTTGCAAAAAAAAGAAGTAGGTAACAACCTTCCGGAGGCGCTTACCACTTTGTGATTCCTTGACTGGGGTGAAGTCGTAACAAAGGTAACCGG
+
-00($'&*3-+--*/----.26*6+,&2'(+1.20/.1/,%*,609;9710)*($$%$$/+.,'(*),*--,-.*3+,5./0;1&')+2/1491,11/80*,+()/,)*,695,22/.3-+/74'/)).*0*(/1(++''(#&))/3.,,-8.00:89672/00--/5-5.2,.)))-./.)''*,531.1,,.1203-.2,5-45483(*))+68)()+5/2.23567/9697+-.;0789244-*'++(-89.)/()-651,,.).-**23/40133.,.(),111400,/5,*')))*,+022+.,.,1)/-/2/0-2731+(*)-1./0370/0-.++**+87784.00.7,,./)0%(&%(+097,)0264,(.+///.*++,*2::99&''(),/1.0.(*/1;48&:801/+**$%&,/768;00,./070,*,/27%,&-+*--.-8997-0+6,/.1/9.2.6:.+220/%(2.43194343&*-&*,/39488-8.8.4679998121+-35*)%'(+.-,,(%&')(,*0+202+0,)**)+-,,*-))+(/7,7/*(+(.'/*/1-20'.+..1*35:;4350*)-/,12,1/1/0612,*$&*841/2/*(.(*)21145)2)0'/++0/<1;-40,+,-/2)&(+**4-/:6:5,:2428;84,*-)3')-50-&(,203687330*.//088142/-.105232;.450:08/443,.51',+(&++,50)3.'&''-9%&.%-;*+3.++,203*8;83-1/'%-0;27,+1-%'(-436;832/0//-'++4:/.2,2,0--5:75:996778633668::56,68.7*$&'%'&(3.*&&+%%$#&')(*+./-.20/20.,0454889,**)+)-88878958/,*&),.9166;889885152))('&)/13707($,*728/12235,7+++5/-.41201/31..0.91:46015+550500078;836)***).5'&(-50//94-4,--))006*(.66-7-,,33-0)&(**-60*+-,213*)-'-2))()+2/0;1/679560.*(*(())+.-3)-&,),-23,0,+/--/23204:257995520050'--,-,-.:70*,/-,-30425134,)2+096716
