# Supplementary material for: De novo species identification using 16S rRNA gene nanopore sequencing
Source: PeerJ. 2020 Oct 21;8:e10029. doi: 10.7717/peerj.10029 (PMC7585375; doi:10.7717/peerj.10029)
Supplement: Supplemental Information 2 — Contains raw reads. [file peerj-08-10029-s002.zip › pass_fastq_runid_2c9cf7bc05858273f10e7d7ec552fc0bd742dc3e_117.fastq]

@69293607-9314-4768-aff0-e766de730d81 ch=324 read=42206 start_time=2019-12-13T00:16:01Z barcode=BC01 runid=2c9cf7bc05858273f10e7d7ec552fc0bd742dc3e
CCGGTTACCTTGTTACGGCTTCACCCCAATCGCTGACCCTACCTTCAACCGCTGCCTCGCGGTTAGCTCACGGACTTCGGGTATTGCCAACTCATGGTGTGACGGGCAGTAGTAGGGCCAGAGACGTATTCACCGCGACATTCTGATTCGCGATTACTAGTAACTCCAGCTTCATGTAGGCGAGTTTCAGCCACCACAATCCGAACTGAGACTGGTTTTAAAAGTTTGGCTCCACCTCGCGATGTTAGCATCTCTCTGTACCAGCCATTTAGCACGTGTGTAGCCCTACACATAAGGGCATGATGATTTTATTTCATCCCCACCTTCCTCCTGGTTAGGCAGTCTCGCTAGAGTCCTCAACAATGAAAAAGGTAGTAACTAACGACAAGGGTTGCGCTCGTTGCGGGACTTAATAACATCTCACGACACGAGCTGACGACAACCATGCACCACCTGTCACCTTGTCCCCGAATTTCCTCGATTAAGAGTAATGCAAAGAGGATGTCAAGTGTAGGTAAAGGTTCTTCGCGTTGCTTCGAATTAAACCACATGCTCCGCTACTTGTGCGGGTCCCAAATCAATTCCTTTGAGTTTAATCTTTGCGACCGTACTCCCCAGGCGGAATACTTAATGCGTTAGCGGCGGCGCGGAGGTGTTGAAACCCCCACACCTAGTATTCATCGTTTTACGGCGTGGACTACCAGGTATCTAATCATTTGCTCCCCACGCTTTCGAGCCTCAGCGTCAGTTACAGTCCAGAGAGTCGCCTTCGCCATGGTGTTCTTCCTAATCTCTACGCATTTCACCGCTACACCTTCGTTCCACTCTCCTCTCCTGCCTCTAGATAACCGGTGGAATGCAGCACCCAAGTTGAGCCTGGGTATTTCACATCCACTTAATCATCCGCCTACGCTCCTTTACGCCCAGTAAATCCGGATAACGCTCGCCACCTACGTATTACCGCGGCTGCTTTAACGTAGTTAGCCGTGGCTTCCTCCTTTGGGTACCGTCATTATCTTCCCCAAAGACAGGCTTTGCGATCGAAAACCTTCATCACTCACGCGGCGTTGCTGCATCAGGGTTTCCCCATTGTGCAATATTCCCCACTGCTGCCTCCCGTAGGAG
+
*)'+)7,2372137/0-(/03---68+-,--,,,++.80))+(*('&(06/111483)&'((+/..401**-766685580/-5/.7/5())*&++.**&(*20.))$%($#%&$'-/4'&')..-55725,.7-177608;7677:;63.-,;,0/2%403301//,+-097'+(*)),+.224;62..1-%'**)2++.+)*/.))+-/07790<<5.29,//:2110565+,1/0-.*%+).)&#&+-./00.02469:2(-)+(5+&''%)&&&%&#'+3:-**(((&%+)/7834.,++)(003+$(''*/3279/,1;7;78/26.-+)+*,2.-55302(105(),114551&+,3-++.44+&&')-.06123724.503+2-0:,/498984;22/834403/.(),*1//-/++*+**.'$%%(+,386:210;04132474690/4702090//:67)&&&)6.2604/,4,1/**.2060+/080+(./-./006./22663//13(/5.:/.85012.4)-.37)*(5(;<:79121467742/100.2/-.16,21-460')(+-.83:507:106.9;4.3.,-2-)+/1291511.17;+.18217496()('/-75975;0.--716:6*4&-'))**;.+23).224,&-*/.-&3566;958809:7(+,(51667:8872461062203-1.,)#'+-,/,573)%,*-/90.177::98556453240700/72:')*//,0223744:7699++%+.*/-6+/6(().-1287667868;50025..1/.*,&'&&')1*1&)(,,.545367230))*)*(//1-2-')+*/,242.../*3-)*./.:..-8:56935,6;++.0//7.$%-*273751-)*1.((++-16115-)1.-4-)*225957/01/07:63543359005)*/.123:32313.90/-/074,3101.135/.04/5252395/./*)/*&--.+17556+2,,,:75399008-+-,///./82'))+*2--8:42:8;89::4550'+'(+3.02<,122112;.48,3;0/261+//+))-*0,.-60()(&)*),,,49448+,415),.
@04becdc4-80b3-45e8-a224-d3ef0f9ac5dc ch=136 read=182433 start_time=2019-12-13T00:15:42Z barcode=BC01 runid=2c9cf7bc05858273f10e7d7ec552fc0bd742dc3e
CCCGGTTACCTTGTTACGACTTCACCCCAATCATCAATCCCACAGCAGACAGCTCCTTCGCGCAGTTGGGCCACCGGCTTCCGGGTGTTATCAACTCTCGTGGTGTGACGGGCGGTGTGTACAAAGCCGAGAACGTATTCACCGCGACATGCTGGTTGGTACTGGCGTTCCAACACAGCGTAGTCGGTTTGTTGATGTTCGAATGAACGCGGGTTTTGCTGCGCCGCGGCTTCGCTTCCCTCGCATCCATTTGTAGCACGTGTGTAGCCCAGGTCATAGGGGCATGATGATTTGACGTCATCCCATGGCCTCCAACTTGTCACTGGCAGTCGCTAGAGTCCCCAACTTAATGATGGTAACTAACGATGGGGTTGCGCGCTCGTTGCGGGACTTAACCAACATCACGACACGAGCTGACGGCCATGCACCACCTGTATCTCATATGGCTATCTCTGCATCTCTGGGCCTTTGTAGTGTCAGACCTGGTGGGTTCCTCGCGTTGCTTCGAATTAAACCACATGCTCCACCGCTGTGCGGGCCCCGTCAATTCCTTTGAGTTTCATTCTTGCAGACGTACTACTCAGGCAGATACTTATTGCGTTAACTGCAGCACTGAACTTTGACATCCAGTACTCATCGTTTGCAGCGTGGACTACTAGGGTATCTAATCCTATTTGCTCACGCTTTCGGGACTGAGCGTCAGTTGCAGGCAGATCGTCGCCTTCGCCGCTGGTGTTCCTCCATATATCTACGCATTTCACCGCTACACATGGAATTCCGATCCTCTCCTGCACTCTAGCTGCCTGGTTTCACATGGCTTTACTGAAGTTAAGCTTCAGGCTTTCACCACGGGCCTTACTGCCGCCTGCTCCTCTTTACGCCCAATAATTCCGGATCTTACGCTTGCCACCTACATTATTACCGCGGCTGCTGGCGCGTAGTTAGCCGTGGCTTTCAATAAGTACCGTCACTCGGCTACCATTTTCCTGTAGCCGCCGTTCATCGCTTATAACCAAGAAGTTTGATCGAAAACCTTCTTCCTTCACGCGGCATTTAGCAATTAGGGTTTCCCCACAATGTGCCGAAAATTCCTACTGCTGCCTCCCCGTAGAAGACAATATCGGCGCAACAGAAAGGTTAACACAAAAGAACACCGACGAAAGAAAGGA
+
07-068;/2343--2),,/23991922-0439793+'*/3(*/-,1/057/33245*53%'')(/2/+/7:9445-.-6/14,96335;66.1(-,2*+%5$&(&)+486;69/9430.-/16+)('()*)*5..99:<8459.40/-$'%&'./*((((&*$('&()-*'&$&$%%%%&)(+./(*)+%($$$$)$)(&')0-1/3/&'(331;,'%$&*+$+,'&-714;2()5-2:0))$'%'/3*0/*')()+*+,-055//+20+'/*,+/0/*282/,-./00)/0-++05793+65($'&,+-)/'0(&$%%+3-23/7.-+..*,./,,.,043(2+'('0*1,-//7-7,-*.34/'.&)230:*-00/26888<35)51.0-70/.+.+1&01+/413++,0542)'''&495622004-/3/10.1127135-4,++0///)%#%%(025660)+,/4+$'%(&%'+),-6:8134,./046656374-3$)-94&&1314<;4-+++24.-4*(/+&&''),..76287.)*-067:.*051-)26<;6*69-40./+.6518422--./06982011(.-3,2---3.808/55:/12017659/26++,94')%%'--,498::869-$'$('*)0:681-))'./0/36535966532-94'&%("('(35(((9;4460+5:8982658(3)+**(--598;:897271/28*043183321').1*+).010&(*,.35;5/*,-),1(*+.03/-1,2-/.(*,6743+,0/1/)++-+*-4566:668340.(()+)'')2**-86/4/.:0/&/184*0644;81,-,&&%'$$%''$'%&)-,..-,--22,.194-.0/)(0-,1237,(2,10'+,,-8728129/.5-,/1/930:33:94451248-9*(%)',-26*))**,//5,21/&,,425)/+.8793222-4,,,25;384;.02/.')(,/.0;989'$('#'*/*-4.3*/'&*'(01+((+.-,197.2/523;977:1./-+.*(&+.*(()),+.'-2,.3'*12,$$(&)$+&(+)1;:1/-5(%%)%(,.+--+,96)*82*('%(+(0*./3(.+&,'())*-/*,5-:7:4/4*1-(%(++087222&*&&%)'%%$&
@0c57ae4e-019c-402a-ad74-3d125ea2f4b1 ch=192 read=72221 start_time=2019-12-13T00:15:41Z barcode=BC01 runid=2c9cf7bc05858273f10e7d7ec552fc0bd742dc3e
CTCTACGGGAGGCAGCAGTGGGAATATTGCAATGGGCGCAAGCCTGATGCAGCCACCATGCCGCGTGTGAAGAAAGGCCTTCGGGTTGTAAAAGTACTTTCAGCGAGGAGGAAGGGTAAAGTTAATGCAGCACATTGACGTTACCCGCAGAAGAAGCACCGGCTAACTCCGCGTGCCAGCAGCCGCGGTAATACGGAGGTGCAAGCGTTAATCGGAATTACTGGGCGTAAAAGCGCACGCAGGCGGTTTGTTAAGTCAGATCTTGAAATCCCAGGCTCAACCTGGGAACTGCATCTGATACTGGCAAGCGGAGTCTCGTAGAGGGGTAAATTCCAGGTGTAGCGGTGAAATGCGTGGAGATCTGGAGGAATGCCGGTGGCGAAGGCAGCCCTGGACGAAGACGACGCTCAGGTGCAGCGAAAGCGTGGGGAACAAACAGGATTAAGATACCCTGGTAGTCCGCCGTAAACGATGTCGGCGGTTGTGCCCGCTGAGGCGTGGCTTCCGGAGCCTAGCGCGTTAAGTCGACCGCCTGGGAGTACGGCCGCAAAGGTTAAAACTCCGATGAATTGACGGGGCCCGCACAAGCGGTAAGGCGTAATGGTTTAATTCGATGCAACGCGAAGAACCTTACCTGGTCTTGACATCCACGGAAGTTTTCAGAGATGAGAATGTGCCTTCCCGGGAACCGTAGGACAGGTGCTGCATGGCTGTCGTCAGCTCGTGTTGTGAGAATGTTGGGTTAAGTCCCGCAACAGGCTGTACTTATCCTTTGTTGCCAGCGGTCGGCCGGGAACTCAAGGGAGACTACCAGTGATAAACTGGAGGAAGGTGGGGATGACGTCAAAGTCATCGCGAAAGCCCGCCACGACCAGACTACACACGATGCTACAATGGCGCATACAAGAGAAGCGACCTCGCGAGAGCAAGCGGACCTCATAAAGAGGTGCGTCGTAGTCGAGTTGGAGTCTGCAACTCGACTCCGCCGAAGTCGGAATCGCTAGTAATCGTGGATCAGAATGCCGCAGTGAATGCACGTTCGGGCCTTGTACACACCGCCCGTCACACCATGGGAGTGGGTTACGCAAAAGTAGGTAAGCTTAACCTTCCCGGGAGGGCGCTTACCACTTTGTGATTCATGACTGGGGTGAAGTCGTAACAAGAGTAACCGG
+
$'($%(',.&*.+*111186;6-32,7+),24851*&&+,5)2;9665351*03+*+./397*)(*)(%'/&),(,*.5765'685;2/548.'+)+,;:-',))%-,((,*(0-**,81*002/3-32*.,,+1,-(+%6-*-;2/2.-1,%,*(+*,-(/-,0(((*-'(+001.'+*)',/*,,6,/.,+002,,-)/31-))%&)2400+5/5.7-.-486236168++-1/(/(,1357.*.70+/868039/.42''''-5.+284*197:946351155-4/0011642,,-(,306.12&*)'&%'+*414/-**+-1+0*7*.3++4420&($*,674*/2*+165',&&)/0132/2,,3/)60-23150-,/*&%$).0/(25151-6*,+,(/,0-1)+11-+&(()+,))*45'53.(..*931&,.)8-5)(*43:;.,098453-('+/124;943344;:-9502.4+.',,($%))(-2.../3.,.,*+++*0(&*$)(*+/521.2565:517575:,)'))1,307/44:+-8.84<;611/(&+,+8/8/87+)*20-61))(+0,03/62)%)(,*4+')-2287.71:0./0/:92311-.4'+.3/3,+4.7118731,,-/487+.//)/*0863-2&&+..210/6122+300.3*'168464:55(&1-6-24467998676:76644,-0//-,,'''*),*)(%*1-2172:77;59-/67&'*5,8(13*&%$#'+(,-:33:4-.7./6445390.//2-&7727569..'1+*1-/4.7;2661112;;;::80-4-4/5429:.4766768145+-56796(0$')('%*)(..%'))')$'&..)+))'++&)'''')+/..,*),+-.403))&*)(*88687750/+(&&*,)'()2/2600134-)($)),,+,+-+.)+,4'$*,/*/*,./488555501/0157++'',**+5427328520...18555::::95/.(+*)5.%+&12,-72&+%&&3,-)/*41//,-.-'((261/4)(.10525;35/1-&&)%.2/8'*'+.1+(%()-50,'&%%&4*43332*(*2+*03,6509//87,,86++.-15:8996341*&')*&(+$()010./.7(%*.07:;7:
@deafbc59-23b9-43ca-8843-ab4f067e31ad ch=484 read=54360 start_time=2019-12-13T00:15:22Z barcode=BC01 runid=2c9cf7bc05858273f10e7d7ec552fc0bd742dc3e
CTCCACGGGAGGCAGCAGTGAGAATATTGGACAATGGGCGAAAGCCACGGTCCCAACAATGCCGCGTAGTGATACAAGGCCTTAGGAGGTTGTAAGCTCTTTTACCCGGGATAATGTGACAGTACCAGGAGGAATAAGCTCCGGCTAACTCCGGTACCAGCAGCCGCAACGGTAATACGGAGGAACTGTTCAGAATTACTGGGCGTAAAGCGCGCACGTAGGCGGCTTGTAAGTCAGAGGTGAAAACCTGGGCGCTCAGAACTGCCTTGAGAGGACGCTGCATCAGCTTGAATCCAGGAGGGTGAGTGGAATTCCGAGTGTAGAGGTGAAATTCGTAGATATTCGGAAGGGAGAAACACCAGTGGCGAAGGCGGCTGACTCACGGACTGGTATTGACGCTGAGGTGCAGCGTAAGAACAAACAGGATTAGATACCCTGGTAGTCCGCCGTAAACGATGATAACTAGCGTCCGGGCACTTGGTGCTTGGGTGGCGCAATAACATTAAGTATTCCCGCCTGCGCCAGGGTACGGTCGCAAAGATAAAACTCAAGATTGACGGGGACCCGCACAAGTAGCGGAGCATGTGGTTTTAATTCGAAGCAACGCGAAAGAGACGCCACCTACGCCAGCATCCCTTGCATTACTCTTAATCGAGGAAATCCTTGAACGGGACAAGGTGACAGGTGGTGCATGGTTGTCAAATCGAAGAAAACACTCGTGTCGTGAGATGTTGAGTTAAGTCCCGCAAGGAGCGCGGCGCTGTCGTTGAGTGCACCATTAAGTTGAGGACTCTAGCGAGACTGCCTGGGGTTAACCAGGAGGAAGGTGGGGATGACGTCAAATCATCATGCCCCTTATGTGTAGGGCTACACACGATGCTACAATGGCTGGTACAGAGATGCAAAACAAATTGGAGCCAAACTTTAAAAACCAGTCTTCAGTTCAGTTGCATGAGTGAAACTGGCCTGCATGAAGCTGGAAGTTACTGGTAATCGCGAATCAGAGACTGTTTCGCGGTGAATACGTTCCCGGGTCTTGTGCACACCGCCCGTCACACCATGAGTTGGCAATACCCGAAGTCCGTGAGCTAACCGCAAAGGAGGGCAGCGGCCGAAGGTAGGGTCAGCGATTGGGGGGTGAAATCGTAACAAGGTAACCCGG
+
,&+&&')0-(*-+/&4),0'&&++-)'0-809//+.-*0--03'*)$$(%'**()&+2;202831.1&*))+-+''**..535,1+'+.-41-./*/0/185/(,/((252.*('$&$%$)+-668*4/-/),))+($%%'&&*/./4011.*%%#'&+'/+),*%')*&&$%%%%(,&0)+('#%*+387&*+*0--0::/+/259:6()).,0-/-/0780&&(,-**.3257-,,*)+,-95)0/.5/+(&*).++/5/2,)&&)(&%%*)-+)*))*+-+%&',2128*1('-.,,,+,(%(*46.5/7.)%(*+--4')'-*,11*+($$')/478869/8-''.+)#'('')+41*7,3/*,()'*',)&)%,1/'*&'&''(*)*29442./00-/50.-*)+)/).+2054;69%41014104876<5026+*('+)&**/-6<74100///0-+,)'()+/)566/)*))/+-)#&&-4('-),&)*&&'.)&.')%'*139/3))-3())'(('(&'%'/+,)*(.,4'&&*)(24('*')')8*22969<639:.++*.)*'*)*++-(**52*-+4/::*+),,)+--*1/$*%'&*3+'&'%&$))(*0(()),/)-/1,8)()*$*(/,++.//82924-.'&*)*)/)*'&#$$&+,)-..-2,--5)+64455::39350902)$'&',*),')+)&$#%)+320100-25546**,*$).,0/+,4-*)3//*-&(&&)''*%()223526(&%%$&$*+(').*,,.,*1-3303)$/0+-/1233383630''%%#&,)+4013.5/75599+-27874/14/*((',-25(.2+,-82/,-*+.1*/.//.()%(($)*20..12/16667:777-++*,1-('(,&%%%$%$-)&'-)05,,171.8;9318000/(&)*+-('$&)'**#(&&'(+,4**('**%#$'&,,-6./163.('0+(%'''(%))..0++868/*(*'&)&.2+'))/**%&3./11319/(&/401183755443597.9/,+0+.*-5441,(),-+.)*''),'&+++-47562*-.+1:71)-,0+..-+*%'&)-&04,+.,+3.22480-*,,,-02/3586*--*()&'*0,/.06(2))*,&')0
@6c6421e7-a3f6-45ae-8faa-869c5a37a44d ch=23 read=61155 start_time=2019-12-13T00:15:13Z barcode=BC01 runid=2c9cf7bc05858273f10e7d7ec552fc0bd742dc3e
CTCCTACGGGAGGCAGCAGTGAGAATTTTCGGCAATGGAAACCTGACCGAGCAACGCCGCGGCGTGAAGGAAGAAGGTTTGCACAGTTGTAAACTGGTATAAAGAACAGCTACAGGAAATGGTAGCCAGTGACAATACTGATAAGCCACGGCTAACTTCGTGCCAACAGCCGCCGATACGTAGGTGGCAAGCGTTATCAGAATTATTAGGCGTAAAGAGGGAGCAGGCGGCAGCGGTCTGTGGTGAAAGCCTGAAGCTGCTGGTAGTATAGAAACCAGGCGCTAGGTGCAGGAGAGGGATCATTGGAATTCCATGTGTGGCGGTGAAATGCGTAGATATATGGAGAGGAACACCAGTGGCGAAGGCGACGATCTGGCCTGCAACTGACGCTCAGTCCCGAAAGCGTGAGCAAATGGGATTAGATACCCTAGTAGTCCACGCCGTAAACGATGAGTACTAAGTGTTGGATGGTTCCAGTGCTGCAGTTAACGCAATAAAAACCATACAAATTAACGTTCGCAGAAGAATGAAACTCAAAGGAATTGACGAGGCCCGCACAAGCGGTGGAGCATGTGGTTTAATTCGAAGCAACGCGAAGGGAACCTTACCAGGTCTTGACATACTCATAGGCTCCAGGATGGAGAGATAGCTATATGAGGATACAGGTGGTTACATGGTTGTCGTCAGCTCGTGTCGTGAGATGTTGGGTTAAGTCCCGCAACAGAGCGCAACCCTTAACGTTGGTACCATCATTAAGTTGGGGACTCTACTTGAGACTGCCAGTGACAAGCTGGAGGAAAGGCAGGGATGACGTCAAATCATCATGCCCCTTATGACCTGGGCTACACGTGCTACAATGGATGGTGCAGAGGAAGCGAAGCCGTGAAAGCAAAACCATAAACCATTCTCAGTTCAGTTGTAGTCTACAACTCGACTACATGAAGTTGGAATCGCTAGTAATCGCGAAATCAGCATGTCGCCGTGAATACGTTCTCGGGCCTTGTACACGCCATCACACCACGAGTTGATAACACCGAAGCCGGTGGCTAACCGCAAGGAAGGAGCTGTCTAAGGTGGGATTGATGATTGGGGTGAAGTCGTAACAAGGTAACGG
+
(.220,3,1/(+'*%$$&%'''')*/7;9.21,''(+*-.,/.))(.4-1%/2422381-/*+)20171404')/-032+&($##-*2&+-3++&(.0325;/+-3*',)(,,(-),11-28--,8,*+-.'0)')(+-%%..($&'&(*'+,+-'('%&+-/84*0.-3+*/%%&((324748516-'+'(,32/..*'+(2,(.)%662+')0('&*./)-,,0738:7,,-*.+*)&'(//+.*)((441*'&()((*(((%%%(***')-*-24,+(')/+)*),,56/**.7+977%/&0).-22.84420/)()).3+*2/*+/2030162/0(/260-%*.084*58023.80*+,--87782111/1024166241113/*+,-//-6*(&))*%,)-,(*04<62'63.3//-458:<(*-350204*),015144722//0**)++343--.14977('$&'..+*.1566598.:-5-5354;50;7.))($%%%&'&''('*+/74**.%&-),742.*()(+'/+&()(+-../0)34+7)*.+0./.53;78/--.0311165:7,.-01),/)*/(,+/+.0'**+--*'(++0*)&()080123.----232)-,+0)))&)+81/-((/-331001*,--,()-/3-7,-659.(-451.8312967300113998981812/1460<0862;24.5392-.047++,,,,1.63:/(-065/20&)()-4/97*/,5,.5/2:;.477-+%'(',-6665-6535/.,*,2*3795-,+'*'**7,641/'(,.6888:634498571/:7/+832/1350410.**+*-..3895455258564655)''(,,+-+)+,.*-***(/4.',,/0&)(%(*).')18;626,-208'+*/-/6776*&.-2,*)(+/45768515..302.732)+*%)*0,+,70/00*./.23447+*%'%$(,-;946007014&-165-4,.-.)+)-0*-,,/-21.0/122.,..563)1)&&(')/2+,2-*,,713)+--,2,4*0''*,-02.0)0*/4:3.6/123324310-+*%,)(*83676741110655*)
@ecdebb63-cbfc-42d0-8107-3e6d3126c3c7 ch=55 read=45193 start_time=2019-12-13T00:15:13Z barcode=BC01 runid=2c9cf7bc05858273f10e7d7ec552fc0bd742dc3e
TTGCCTCGGTACGCCGCTGTTCAGTTACGTATTGCTGCCTGAAGAAGATTCAATGAGTATCTTTATTATTAAGCTGCTGCGCGTTTCAATCTTGCTCAGGAGGCAGCAGTGAGATATTACTGTGGGCGCAAACTGATGCAAAACCATACCGCGTGCTATGAAACCTTCGGGTTTATAAAAGTACTTTCAGCGGGAAGAGGGTAAGGGTCTGTACTTTGCTCGATGACGTTACCCGCAGAAGCTTTCAATAACTCCGTGCCAGCAGCCGCGGTAATACGGAGGTACCGGCGTTAATCAAGTTACTGGGCATGCAGCTGCGGGCGTTTATTCAGTCGTGAATTCCGACAACGCAAAGAGACTGCATCTGAAAATGCTAACTAACAGTCTCGTAGAGAATTCAAGGTGGCGAAATGGCGTAGAATCTGGAGAATTACCGGTGGCGAAAGGCAGCCCTGGACGAACTGGCGCTCGGTGCAGCATTCGAACAGCAGGTTAAATGCCCCTGGTAGTCCCGCGTAAGCAATCGGCGGAGGTTGTGCCCTTGAGGGCTTGGCCTTCCGGAGCTAACGCGTTAAGTCGACCGCCTGAAGTACGGCGCCGGGGTTAAAACTCAAATGAATTGACGGGGAATTTTTTACAAGCGGTGGAGCATGGTTTTAATTCGATGCAACGCGAAGACGCCTGGTCTTGGCATCCACGGGAAGTTTTTCCGGTGAGTATGCCTTCAGGAACCGTGAGACAGGTGCTGCATGGCTGTCAGCTCGTGTTGTGAAATGTTGGGTTAAGTCCGCAACGAAGCGCAACCGCGCAACATCCCTTTGTCGCCAGCGGTCCGGCCAGGGCTCGGAGACTGCCAGTGATAAACTGGAGGAAGGTGGGGATGACGTCAAAGTCATCATATTGCTTGACCAGGGGCTACCACCGCGATACAATGGCGCATACGAAGGCGACATGTGCGAGAACGGCAGGACGCTCGCGGTAGCGTCGTAGTCGGATTGAGTCTGCAACTCGACTCCATGAAGTCGGAATCGCTAGTAATCGTGGATCAAATTACCACGGTAGATACGTTTCAGACGCCTTACACCGCCCGTCACACCATGGGAGTGGTTGCCAAAAGAAGTAGGTAAACAACGGTGGGCGCTTACCACTTTAGCAGCTGATTCATGACTGGGGTGAAGTCGTAACAAGGTAACCGG
+
)""$$$%'''%&%*)&&&&'/*$)*'%&%''*,(&&$&&',.1*,*&)1)000/*(&')-+(++'&&$&$'%$&*&'(&')*+-3'$&%)(('#%')'.)'+(-++.&(')$&'')/($%$$%')''$&)*%($&$(#$&((')++)'/,**(+%$$$$$(%%),/51(/*-2&&1.63)%)+.5;9.,(,*8*+'&()-)()(%&)()(%'&)*22,385&%*&&*'(.+,5*$(&%(*%$%('&%$$')*,/-+3+33101/(/7/5-6..2/.0(,%%$&#%$(''(&-)-+*(%(%*%(''&&%&&#%$%&&)*)-'*,.3*&(-)%&&%&&%'%,(*%%%$((*&((+&&&'/,+',*,0)&)''+(&'%)*('+'&((*.*.-0''%%$,(/*.,'((''$&**+*)$#&#%()-***.-**''+),06/./1*('),+')+%*,6/*.1'*(&'($'&*&%&&&''&&%))).0'*''&$%)&.1)-)(-,',,*),-2510021(*0-,,/'+,,)'(&*)/(+-)1%-%+-&$%*&361-*-,**')))++,*)-215001/3632*+1-../+./*(**)(,-.&--/'(--%+%'+-*)$&&*..,2.2.../.1,()&'&##%%').1*--+*8/(**$&(,(36-276:/-./&7.%.++'&&)%0(*+))200/:.7.0-77,/)2,,2--9;:+,(01.+&'''*&*51*)&&)+'4.*-0/468*0./12666675/.-*-2/111262,.-*,02930018)4+2,4-.,68),137((0*-+)-(++--),'$%&(-1().+)--,+//+/)5263+'1($+)%&%&&((*/28878%.('')&/45899.-.+*+)&+--+0122:621-92/199980-%$$$%$%(*-60,)/*01//+%*&%''#&%))10'**'+,*%'&,('(&(%&#&$'))*'%'$%%$'#,('&$&&('''+&&(,015598828)8(1+*(-/0123/.++-212144%*()*&'*',(4-0214,/0.6./0:9465724130(-&$(*/0((1,,(&*5*0$'%,$&$'&&((+2/19/.-.,,,-1(*'-,&))/))+$.*'52(%('%&'/-(%(%.)&&%'%))()()/(-05,,-1)&,/())'*,/94+()'--216*-+//)6511--*/+,/,4:7868
@c52452ef-cc47-45e8-a76b-55a333805cbf ch=123 read=60592 start_time=2019-12-13T00:14:56Z barcode=BC01 runid=2c9cf7bc05858273f10e7d7ec552fc0bd742dc3e
CTCCTACGGGAGGCAGCAGTGAGAATATTGCACAATGGGCGCAAGCCTGATGCCATACTTTGTGAGTGATGAAGGTTTTTCGGATCGTAAAAGCTCTACGGGAAGATAATGACGGTACCCAAGGAGAAGCCACGTAACCATTGCTGGCAGCCGCTGATGTAATAGTGCCCGAGGCGTTATCGGTTACTGGGCGTAAAGGGGCGTAGGCGGATGATTAAGTGGGATGTGAAATGCCGGGCTCCAACCGTTGCTGCATTCCCAAACTGGTTATCTAGGTGCAGGAGAGGAGAATTGGAATTCCTGGTGCTGGCGTTGAATGCGTAAAGTTAGGAGCGCAGTGAGCAACTCTGGACTGGCGACTGGCTGAGGCTCCGAAGCGTGGGGGGCAAACAGTTAGATACCCTGGTAGTCCACGCCGTAAACGATGAATACTAGGTGTGGGGACAACACCTCCGTACGCCGCTAACGCATTAAGTATTCCGCTGGGGTACGGTCGCAAGATTAAACTCAAAGGGAATTGACGGGGACCCGCACAAGTAGCCGGAGCATGTGGTTAATTCGGAAACAGCAGAAAGAACCTTACCTACACTGACATCCCTTGCATTACTCTTAATCGAGGAAATCCCCTCAGGGACAAGACCAGTTGCATGGTTGTCGTCAGCTCGCGTCGTGAGATGTTAGCAGGTTAGAATCCGCAACAGCGCAACCCTTGTCGTTAGTTACTACCGATGAAGTTGAGGACTCTAGCGAGACTGCCTGGGGTGCTGGGAGGAGAATTAGGGATGATAAATCATCATGCCTTATGTGTAGGGCTACACACGTGCTACAATGGCTGGTACAGAGATGCAATACCGCGAGGTGGAGCCGGCTTTAAAACCAGTAAGTTCGGATTGCTTGGCTGAAACTCGCCTGCATGAGCAAGGTTACTGGTAATCGCGAATCAGAGAATGTCGCAGTGAATGCGTTCCCGGGTCTTGTACACACACCGCCCGTCACACCGGCGAGAGTTGGCGTACCCGAAGTCCATTGAAACTAACCGCAAGGAGGCAGCGGCAGAGGTAGGGTCAGCGATTAGGGGTGAGAATCGTAACAAAGGTAACCGGAATGGAGCGTGGGCGGTAGGCAAGACACCGACAACTTTCTTCAGCACCAGCAATACGTAACTACCG
+
/+2*'%)-66*-64428736+&+(-*348/-,./7879361459(186-*%%$%$$#%$&,+--*)***-..)1-0;77-016/00+.29:.,,031-0&57//.-)+*''&(&.-)/,)((-,,'(('.*))%(()(&%('%%$"#&&*+3)+'(%+*'&'-'+%&&%$(&((%)'+*/-*(',%(,043322-4-*23'&()'08849566555+&%.29;8810%*0*('-2*21130*,%'#''-+158888;;1+*+&127459,-.0-&'+,9187.*&**'+'%.&*(,..4/8)*..,,0.6*.''&+))-3712,)&+)'-*%$%$('()0)/*%&))//.;)('((-.+0%'&&$'&*(%&('&),)+.7689;;3/9;.4**+0*+86%6./089833/5.&-.//-,.-.-**...7601/.-3168/990*.,(+)**)+%&($++.4.4/2*-(*+255(''',0-'$%&'+(%'%)+087250/,-,2-<;4438:,..+*5,7067,8;766;3,-,.01.++,.(+))*,785732+/+93:2-(,,&1/-.%$(-,'+.2-1..38220-&(*/27/:9+05..-10+,.--41516))&')..+020*,/(59204+-(',*+))1(+,,-9:;5798:9.,-,+&(*+96:98357.6-(&%'*0.63'//263+/3:9443317/00)'+,/645:4409/12141(%)%))(//--283-,,+%&&&',,3677;6642),&&'(0/,-''(&%*&&2803+('&'.))*)+-)+(41&),.-73026561//.,-'),+/46.73;6142206213,+,,+---/+('()('(','-(,&&*(*&),1.19:/64&&()('.*((*$/&&%'$)&'&**4/+-33460./01/&%((((/+-(*)$%$$&($&$(,-+/-,+'*60245+1%/....-'80,25''*../..2&+),*,))*..59;705433051(%%))*)*-*,*($-(-,)&+-+-.+&-/+-.%,026341312((%''($)%('&%%')*-('*(*+(561/.3%+651-()'*2.239::88;'1*24+0/-)()('+(+-'2),3512*&'$%$'&-1,5001/4,()*)&./-)&)'($&$*-1.(-+',$%(%&&$
@8d0d8cb6-5647-425b-8e83-9689be632d21 ch=141 read=39747 start_time=2019-12-13T00:14:35Z barcode=BC01 runid=2c9cf7bc05858273f10e7d7ec552fc0bd742dc3e
CCGGTTACCTTGTTACGACTTCACCCCAATCATCAATCACCTTAGACGAAAGCTCCTTCCTTGCGGTTAGGCCACCGGCTTCCGGGTGTTATCAACTCCTCGTGGTGTGACGGGCGGTGTGTACAAGGCCGGGAACGTATTCACACCACGACATGCTGATTCGCGATTGCTAGCGGTTCCAACTTCATGTAGTCGAGTTGCAGACTACAATCCGAACTGAGAATGGTTTTATGGGTTTTGCTTCACCTCGCGGCTTCGCTTCCCTCTGCACCATCCATTGTAGCGTGTGTAGCCCAGGTCATAAGGGCATGATGGTTGACGTCATCCCGCCTTCCTCAGCTTGTCACTGGCAGTCTCGCTAAGTCCCAACAATAATGGTAACTAACGATAAGGGTTGCGCTCGTTGCGGGACTTAGCCAACATCTCACGGCACGAGCTGACGACAACCATGCACCACTGTATCTCATATGGCTATCTCCATCTCTAGACCTTTATGAGTATGTCAGGAATATGGTAAGGTTCTTCGCGTTACTTCGAATTAAACCACATGCTCCACCGCTGTGCGGGCCCCGTCAATTCGCTGGAGTTTCATTCTTGAACGTACTACTCAGGCAGATACTTATTGCGTTAACTGCAGCACTGAACTTTGACATCCAACACTTAGTACTCATCTTTTACCTGGCGTGGCGGACTACTAGGGTATCTAATCCTATTTGCTCCCCACGCTTTCGGGACTGAGCGTCAGTTGCAGGCCAGATCGTCGCCTTCTTCGCCACTGGTGTTCCTCCATATATCTACGCATTTCACCTTTACACACGCGGAATTCCACGATCCTCCTGCACTCTAGCTGCCCTGGTTTCTATGGCTTACTGAAGTTAAGCTTCAGGCTTTCACCACAGACCCTTGCCGCCTGCTCCCTCTTCGCCCAATAATTCCGGATAACGCTTGCCACCTACGTATTACCGCGGCTGCTGGCACGTAGTTAGCCGTGGCTTTCCTAATAAAGTACCGTCACTCGGCTGCCATTTTCCTGTAGCCGCCGTTCTTCCTTTATAACAAGTTTACAATCAGAAACCTTCTTCCTTCACGCGGCGTTGCTCGGTCAGGGTTTTCCCCATTGCCGAAAATTCCCTACTGCTGCCTCCCGTAGGAG
+
23(1+8-/09/(16*-/13897.:87*1228673*,,-%)'.**,25-.+)')*865:4717.0.0(5*/78<56:,.*,-,(,6,,),0.1.0'+*,*+335684113780::3-)'''&&%'84220)-3-/-088647/*+*.5011168::::984;2124338&/-.-+)'1+4)0),/12074232330/64:5527533.+.---))240-*+)+6..6:8;.258;6.:9/,/09478<78.-./-091%(.8.7/.,(%)&*,779;/99**-)-*,02./-.-82*,0/.-10.19:2:94442316..17::8.;9/*336;5/44...,017535/70*)+,,396877-+*++*/'&'+''&'(''(+1112/../5.)500:45477:/:-*+)24111,,%0)-+465442&),).),1/3/0/.056:949;45..-3-%'))2,.176'**-'6645-,,0,235644'1)*,*35,/)&'&'&#*+,(('($%,)-,/4,63;;:<:778):'')9.&'+,.3:3;;00004767/-2/,*-,/.3,6.576)(./,6281)*3,()+3<:8644*(&()83560+/)+,1./0,'(',()+*%+,,55/:/9/899/431488;;50:90//0.1(2(4''&&(/)),11--(.42+')%%))**2*/(01/01,/0(0-1.125/1:524-(-7**.02.0*'**)0;/-*::876667::;;.53:231973:./0;9688-,(&%&*0056;8:;:2435969154*,445852)1/2+/95212+),,,-+,&'%$&'*&3+0'&'**++++18424(.--(((+/+..)'*,+8,+757,+*/4.15/0-*0+0+(+,/,&+786;2/)()%$%%2590/-*./-28-,,+370+,0-*'(($.))48841.2014/+**)%&)/1043-*11563:34:1,-0,.2:811,&,-43.8**'8-9:781262+&&+/*/753448:911,--3,7/+',/,0;;2.451**,5-78;7:<34:-&-,))2363-'-*22',-887('03*058;77;887<.)+(&+-.,10--3/4+..,46,6;8,7:;+*68351/199:1;391+-05422127,43(*940(*%
@84db3970-0dcc-4b74-bfc1-ba3e11dc6d15 ch=173 read=68322 start_time=2019-12-13T00:14:35Z barcode=BC01 runid=2c9cf7bc05858273f10e7d7ec552fc0bd742dc3e
CCAGTTACCTTGATACGGCTTCACCCAATCATCAATCCCACCTTAGACAGCTCCTTCCTTGCGGTTAGGCCACCGGCTTCAGGTGTTATCAACTCTCGTGGTGTGACGGGCGGTGTGTACAGGCCGGAGGCAATATTCCTGCGACATGCTGATTCATGATGTGATTCCAACTTCATGTAGTCGGTTGCGGGCTACAATCCGAACTGAATGGTTTTATGGGTTTTGCTTCACCTCGCGGCTTCCTTCCCTCTACCATCCATTTGTAGCACGTGTAGCCAGGTCATAAAGGGGCATGATGATTTGACGCGTCATCCCCGCCTTCCTGCTTGTCACTTCAGCAGTCTCTCGCTAAGAGTCTATAATGATGACAACTAACGATAAGGGTTGCGCTCGTTGCGGGACAGCCCAACATCGACACGAGCTGGCGACAACCATGCACCACCTGTATCTCCATATGGCTATCTCTCCATCTCTGGGCCAGCTGTAGTGTCAAGACCTGGTAGGATTCTTCGCGTTACTTCGAATTAAACCACATGCTCCACCCGCTTGTGCGGGCCCAAATCAATTCCTTTGAGTTTCATTCTTGCGAACGTACTACTCAGGCGGAGTACTTATTGCGTCAACTGCAGCGCTGAACTTTGACATCCAACTTAGTACTCATCGTTTACGGCGTGGACTACTAGGGTATCTAATCCCTGTTGCTCCCCACGCTTTCGGGACTGAGCGTCAGTTGCAGGCCAGATCGTCGCCTTCGCCACTGGTGTTCCTCCATATATCTACGCATTTCACCGCTACACGCTAAGATTCCACGATCCTCTCCTGCACTCTAGCTGCCTGGATTTCTATGGCTTACTGGTAAGCTTCAGGCTTTCACCACAGACCCTTGCCGCCTGCTCCTCTTTACGCCCAATAATTCCGGATAACGCTTGCCACCTACGTATTACCGCGGCTGCTGGCGCGTAGTTAGCCGTGGCTTTCTAATAAGGTACCGTCGCTTTCCGGCTGCACCATTTCCTGTAACCGCCGTTCTTCCTTTATAACAGAGTTTGCAATCCGAAAACCTTCTTCCTTCACGCGGCGTTGCTCGGTCAGGGTTTCCCCATTGCCGAAAATTCCCTACTGCTGCCTCCCGTAGGAG
+
42'-3/,7212*$(%()&,6:71353-2.32447:624/-1517110.((*)201834*2*,+/31+/687+,7,7./34%1/.-/50101).-//148::998868),56-1-,.24365(.,0-,&+(2+--.-,,&$$&&(4457:;:7885'&(*)(%(,57:,.%),3/-/,,,),--./(%%'+%1.246::6//343*)'((0-:<;-23/5.4;;2/23;479;56-,04/28312267,+13139::520+9-)&'+..01/-,'(,*)*0,,*+00'..9+7782132.3<30-+('(35980--+(247.6+$$$%((*91+++'&+-*.10-+(-,.-0'**..,*''$)'('))&(/000.3.+*/*,*.*+4.016696660***)$$$#'&&+-(%()%&%())*%1.0(0.037)66654403636:/*-).449(&*..%.-..41')*3:9;;8879-+-)'$$,'**)'(*,32/.+*+*.+))'$,/-031+-*/*$)8+6()+/+,:90;5543454691.;-,-10020/+'&'*)-5.++.66970.671,21<424:<64702%&85(3,-/.,/0%)*))+')**+0.)9++,233798880...%1125;44;1--00.8',%&$$%('(+676:957:,''&1.//8<46+***+,&%/)+.+,0-.4+*'1/*+.026/+,+*.-)&+/,,-40+./0492291..**.-:/..55::96//-.+06;0565977927-.2)%,-/023(),7885<82,/300.%)&(%%'%&%.-701/,,-.7923343334')*--..46554.-+%056/+*-**)-,,.974553'()3,.38317/0)+.,/../39.1/-0-,38//-+3-')194.13132.51-&431400,.0153.5.-9;121**//43/8-0;-+8,,,7110-*'+&.&()0../../,9,+51-+/82.),*-.65650&)149.+*.,+%*(+5-6;480+*()*)+%)()1866:8*)0()0/*/+*,+74-%/*1,+2.-182065:44;435993432+-%&#))2/4-;69'/351;+259..2;467..58447/7()*-+*-.1482/:1.06-&)&
@d3dedbc0-a0ce-4667-a5c9-bd872d913823 ch=80 read=60810 start_time=2019-12-13T00:14:34Z barcode=BC01 runid=2c9cf7bc05858273f10e7d7ec552fc0bd742dc3e
CCGGTTACCTTGTTACGGCTTCACCCCAATTGAATCACAAAGTGGTAAGCGCCCTCCAGAAGAGTTAAAGCTACCTACTTCTTTTGCAACCCACTCCCCATGGTGTGACGGCGTGTGTACAAGGCCAGGAACAGCGTATTCACCGTGGCATTCTGATCCACGATTGCTAGCGATTCCGACTTCATGGAGTCAGTTGCGAACTCCAATCCGGACTACGACGCACTTTATGAGTCCTTGCTTCTCGCGAGGTCGCTTCTCTTTGTATGCGCCATTTGCCCAGCACGTGTGTGTAGCCCTGGTCGTAGGGCCATGATGACTTGACGTCATCCCCACCTTCCTCAGTTTATCACTGGCAGTCTCCTTTGGTTCCCGGCCGGACCGCTGGCAACAAGGATAGAAGTTGCGCCCGTTGCGGGACTTAACCCAACATCTCACGGCACGAGTGACAACCATGCACCACCTGTCACCTTGTCCCCGAGGATTTCTCAATTAAAGAGTAATGCAAGGGATGTCAGAGCGGTAAGGTTCTTCGCGTTTGCTTCCAGATTAAACCACATGCTCCCGCTACTTGTGCGGGTCCCCGTCAATTCCTTTGAGTTTTAATCTTGCGACCGTACTCCCCAGGCGGAATGCCAATGCGTTAGCGGCGGCACGGAGGTGTTGGAAACCCCCACACCTGGTATTCATCGTTTGGCGTGGACTACCAGGGTATCTAATCCTGTTTGCTCCCCACGCTTTCGAGCCTCAGCGTCAGTTACAGTCCAGAGAGTCGCCTTCATACTGGTGTTCTTCCTAATCTCTGCGCATTTCACCCGCTACTAGAATTCACTCTCCTCTCCTGCACTCTAGATAGCCAGTTTGGAATGCAGCGCAAGTTGGGCCGAATTATTTCACATCCCTTGAAATCATCCGCCTTCTCCCTTTGCGCCCGAGTAAGTCCGGATAACCTTTCGCCACCTACGTATTACCGCGCGGCTGCTGGCGCATTAGTTAGCCATTGAAAAGCTTCCCTCCTTCCAGGTACCGTCATTATCTTCCCCAAGAGACAGGCTTTTACGATCCGAAGCAACATCACTCACGCGGCGTTGCTGCATCAGGGTTCCCCATTTATTGCAATATTCCCCACTGCTCCCGTAGGAG
+
692031.2.6-)0/()*'0093-:67(&'7+,4;993859.--4;284+-.185+0,%'4***-1:/90-/147:779:<14<9+-/1)/4/+-/-660/4463&%)*.',&*-*,&/'(,.,7-3'3,+**())+,/1-,+4,)/+5/3546'()1-+(***4*((,+**++/1+1/.0494565/'((*'-)6*,%&4617&6)43-424944370822016;;06.--+/()+((.-0,,%%+(+'02/+()&)+.96,-.,)++9;73<2-*)&'*+,1/1-2',*--13<10::;90.,+1831-/-01.-,-0/04789:4367--05/425/4)/1:)*-<557.4/&05422&..(.4102-)&-,/0:095+/.9--1*3---6.6.(+((2,(,/66,++2++*6:5,5+8+17./*2-10--(+.)/./-&'$&),.,5:.534.58210+,/11361911377-+,&'%01..+.0/7.9/2(&()/65437-/8.996640&$$$$+')-(2/:36;6/2,,0+*..34(((,1.49*26)+-035046,*00'-,.&,)--51,/22-//248783+.110,0.;;--8-,14*-..28'3)..069+%111194;7/5/6-//0-3.,*(+*(,/-*,-0%,+.*-,/'*1/+470-')*-2-*++.0<:8:97/4(&)-3236215367-684023667:9877186-(&(1672'*(*.23-*,/17261.32,.*,,723/405()*--+,04316/5/*,*.-.2/02;:22/+),3//,/+(//015</-*32+*0-+-++)-)10/&)),,,/.133+*''%%)*&(*/-/%5,+-18052.0-+*%)(%0)++2,)(.,0)')-+'/:*-'()-05))'$+&')227:6+,(')&(-5)-6-(*)+*)(%')/0(/0,03/4++2)(///.05024305,6--:123)+&))+)0988481*+(,*',170018%5%&+-,*(+.5.5)+07102&'-*-'-8045-9.-.933785*0,'(),4**.,-24(&'+,./.)**#(&%''+,'*..*--,./..32,..-/-12,14-06.::/*09/%0&'(0610085375*,'')&);+,1*-/+*
@57fe0a06-a73c-4325-bbe1-8e60ee9b4dd6 ch=19 read=30403 start_time=2019-12-13T00:14:34Z barcode=BC01 runid=2c9cf7bc05858273f10e7d7ec552fc0bd742dc3e
CTATCTTTGCATACTTCGTTCAGTTACACGTATTGCTGGTGCTGAAAGTTGTCGAACGTCTTTGTGTTGCTCTGGTGGTGCTGATATTGCTCCTGCGGGAGGCAGCAGTGGGGAATATTGCACAATGGGCGCAGCTGATGCGACCATGCCGCGTGTATGAAGGCCTTCAGGTTGTAAAGTACTTTCAGCGGGGAGGGAAGGGAGTGATTAATACCTTTGCTCGTGACGTTACCCGCAGAAGAAGCGTAACTCCGTACCCAGCAGCCGCAGTAATGCAGAGGGTGCAAGCGTTAATCGGAATTACTGGGCGTAAAGCGCACGCAGGCAGTTTATTAAGTCGGATGTGAAATCCCAGGCTCTCCAACCTGAGAGACTGCATCTGATACTGGCAAACGGAGTCTCGTAGAGGGTAGAATTCCAGGTGTAGCGGTGAAATGCGTAGAGATCTGGAGGGAATACCGGTGAAGGCCCCTGGACGAAGACTGACGCTCCGGTGCGGCGTAAGGAGCAAACAGGATTAGATGCCTGGTAGTCCACGCCGTAAACGATATCGACTTGGAGGTTGTGCCGCGGGCGTGGCTTCCCGGAGCTAACGCGTTAAGTCCCGACCGCCTGGGGTACGGCCGCAAGGTTAAAACTCAAAGTGGTGATGACGAGGAGCCCGCACAAGCGGTGGAGCATGTTCCGGTGCAGCGCAGAAACCTGGTCTTGACATCCACGGAAGTTTTCAGAGATGAGAATGTGCGGCTGGGGAACCACCGTGAGACAGGTGCTGCATGGCATCGTCGAAGCTCGTGTTGTGGGAAATGTTAGGTTAAGTCCGCAACGAGCGCAACCCTTATCCTTTGTTGCCAGCGGTCGGCCCGCGGGAACTCAAAGGAGACTGCCAGTGATAAACTGGAGGAGAATTGGGGATGACGTCAAGTCATCATGGCCCTTACGACCAGGGCTACCACGTGCTACAATGGCGCATACAAGAGAAGCGACCTCGCGGCGAGGCAAGCGGACCTCGCTAAAGTGCGTCGTAGTCCCGGATTGGAGTCTGCAGCTCGACTCCATGAAGTCCGGAATCGCTGGTAATCGTGGATCAGAATGCCACGGTGAATACACCGGGCCTTGTACACACCGCCCATCCACACCATGGGAGTGGGTTGCAAAAGAAGTAGGTAGCTTAACCTTCGGAGGCGCTTACCGCTGGCAGTTCGACAGAGGGTGAAGTCGTAACAAGGTAACCGG
+
%"%&%-,'$$%'%)*7.*0*+(*0,(*')),)'*&)-'-.//.*)+)''1*++%&)*%-',-+%)(,/%%%&')&+,(+*+-*+-&())',29()/-92,.5.*654466:7+*11-7/**().3.89/+)*)./))%%'+('.213447,/152212302,+*/,2/$02,+#&(2*(,-,32+(%&&(03-+*/(*))'%%$)**,/10..32012)-/2*30-4(.7--8+)-,),*%*($'%&(())01,0.-32+*-++,/%&&*),''$,+)(+)')(23222-.)2++**4./38366:8454584,())*)-(-.1::28.1*&)+-+++%+*44((&(-/*-6.$'%$),2+,.1.2.&$'%%)*)/11122010/1++('*+''&)'*1235.21(%+)'((&*)1+/.-1872)*+*-30,.*$'&()3-,,,./9*--',+)*2.286)2&&%&*--*,,+,40.+-)*,./+*(&),-,'(+'&'%'(,+)10()./911.(/')1)%..*56-1-.,.33-)-2596777-,,-.-77,,),+-+,*--5,/110(*'+.0,-284404.',3*,.))-.+*(+11.(*,+((*-5248*42*%%$'+0.30323083;4;;24**'*%&'(*-'%',-1/***%'.93**+-+.'+&)(*1-.(&$$%+)(($)%''%+)+'&*)&'(&'-),,/,,,-15()*..,+-16943/++,/65$''('23+1$%&$&*3++/+.%'(,0/*423,/-.13/--,*+**%,-04-+*%#$(.78*3**)-&&+*+*+*.%(+,134-135%+)*+&%,-0-4.176/97473(1.),,)0/*+0,6.5(-+4+&'*+*-1.0615(5-01106687,-0.,-4;.:::/*/*(%&%/'&-2..4758,,,(%*,0096-+*--0+-,))+,2;472100**)$'(*6552/1..00-*,--))-)%(&'))((),51,&'$+(&&(&()()*0)'(&'*&%#,-,&&&(*/01654070,.2-,6,.)+,.-/*)$''/%&)2363444733/)+++432+/*$(/.8242647446//17526-,/,60%&*$%&#&%(+-0,0-)-/3/1029,.)'%(*('+).,00--)%&)&-219222;7.%')(+(*)))**,+/)))-44+4&)*(+./1-0-%&&$#%$'/*%$#$(,(,./+-+.,--%+&'%'*(,/89:;3:
@2a6eb929-5d70-4728-8534-ab46fd238421 ch=23 read=61055 start_time=2019-12-13T00:13:45Z barcode=BC01 runid=2c9cf7bc05858273f10e7d7ec552fc0bd742dc3e
TCACCCCAATCGCTGACCCTACCTTCGGCCGCTGCCTCCTTGCGGTTGGCTCACGGACTTCGGGTGTTGCCAACTCTCATGGTGTGTGACGGGCGGTGTATAAGGCCCGGGAACGTATTCACCGCAACATTCTGATCCGCGATTACTAGTAACTCCAGCTTCATGTAGGCGAGTTTCAGCCTACAATCGAACTGGGACTGGTTTAAGTTTGGCTCCACCTCACGGTATTGCATCTCTGTACCATGTTGTAGCACGTGTGTAGCCCTACATAAGGGGCATGATGATTTGACGTCATCCCACCTTCGCCACCGGTTGGCCCAGGCAGTCTCATAGGAGTCCTCCGCTTAATGGTAGTAACTAACGACAAGGGTTGCGCTCGTTTGACAACCCAACATCTCACGACACGAGCTGACGACAACCATGCACCACCTGTCACCTTGTCCCCGAAAGAGTTTCCTCGATTAAAGAGTAATGCAAAGGATGTCAGGTGTAGGTAAGGTTCTTCGCGTTGCTTCGAATTAAACCATGCTCCGCTACTTGTGCGGGTCCCCGTCAATTCCTTTGAGTTTAATCTTGCGACCGTACTCCCCAGGCGGAATACTTAATGCGTTAGCGGCGGCACGGGTGTTGAAACCCCACACCTAGTATTCATCGTTTGCGGCGTGGACTACCAGGGTATCTAATCCTGTTTGCTCCCCACGCTTTCGAGCTACCTCAGCGTCGGTTACAGTCCAGAGAGTCGCCTTCGCCACTGAGGTGTTCTTCCTAATCTCTACGCATTTCACCGCTACACTAGAGATTCCACTCTCTCTCCTGCACTCTAGATAACCAGTTTGGAATGCAGCACCCAAGTTGAGCCCGGTGTTCACATCCCACTTAATCATCCGCCTACGCTCCTTTACGCCCAGTAAATCCGGATAACGCTCGCCACCTACGTATTACCGCGGCTGCTGGCACGTAGTTAGCCGTGGCTTCCTCAGCGAATTTACCGTCATTATCTTCCCCAAAGACAGGCTTTGATCGAAAACCTTCATCACTCACGCGGCGTTGCTGTCAGGTTTCCCCATTGTGCAATATTCCCCACCTTGCCTCCTAGGG
+
<93064*--,,)*+*)07/..22072.53:165.,/03.3/(,(6*()())323-6(*)/,'2)'&''%17/1+*)(),03630.+(+.33::844-,)&(,*,005).7.;//4656;5.24,./,32391-./531+0251;0125../,0-2))&+3850333.3/)+%,+7++,//2*,-/3.2()-601;:569979:.''&+;0063452+.864'/07518110454.-,','31''$,1$$$('&)('&(&%'(+.-'&)*(71+.64056558767<5/.03258-6:7,/8574&')&(&($3-''*'')055/00/.1('&''&)*+7*1(%&'&1-64:540.-/)).*(('(+*-843:,/1356649-+*.0*+%$'-)(()*)&'+/0'-/163+,'**0269:<997667:36:257956040..431+.-+(&%%,0,-1.11417.:-'(*..400172)(3'-))++/7111524014*1/665;74425/./346)5)4.4<8154-,-.4311/,//11214'15../2,-.817/6.-02,+(0,<;/:2-2///689;47121.:9:.1875/40/2401.1-.32.3,-.09429424,++(**5'',+(+*(&((0./+.146;86981570'.+0./255-*0/.($/-++,))('%.2,,,/:9,-1652-$))*/9/.('%%$%,2/+*+++86%.-1*+*).-**,-/,/333:96;:868/4,1&,()*18246++)).//2532101.4;86/21).706/43&+%%*+,61*,..04+,/64.-0')*+/128,5,1,11/<8/5257741332-4.-0/.5++,03%)&*&/3+,33052*)-)2.7/2.05<79;31324,80,50/4,60,+01698445988:3/1(--547;45665525152+,:-64;9:9708*)&,,.0214'$(&(426315/%(('%(%)*,5/*.6001)1.*,48919:+/80-.3+-('*0*)--/-08:3074:----+//.&10726//-://***+(05,7615:1-/;+-/+5+,,83768+&'%'((16,6,)*4*-
@1c26136b-2aca-48ce-8717-f237161ab44d ch=47 read=46136 start_time=2019-12-13T00:13:44Z barcode=BC01 runid=2c9cf7bc05858273f10e7d7ec552fc0bd742dc3e
CTCCTCGGGAGGCAGCAGTAGGAATTTTCGGCAATGGAAACCCTGACCGACAACGCCGCGTGAAGGAAGAAGGTTTTCGGATTGTAAACTTCTGTTATAAAGAGGAAGAACTGGCTACAGGAAATGGTAGCCAGTGACTATTGCTATTAGAAAGCCACGGCTAACTACGTGCCAGCAGCCGCGGTAATACGTAGTGGCAAGCGTTATCCGGAATTATTGGGCGTAAGAGGGCAGGCGGCGGTCTGTGGTGAAAGCCTGAAGCTTAACTTCCAGTAAGCCATAGAAACCAGAGCAGCTAAAATTGCAGGGAGAGGATCGTGGAATTCCATGTGTAGCGGTGAAATGCGTAGATATGGAGGAACACACCAGTGGCGAGGCGACGATCTGGCCTGCAACTGACGCTCGATTAGCGTGGGGAGCAAATAGAAGTTAGATACCTAGTAGTCACGCCGTAAACGATGAGTACTAAGTGTTGGATGTCAAGTTCAGTGCTGCAATTAACGCAATAAGTACTCCGCCTGATGAGTACGTTCGCAAGAATGAAACTCAAAGAAATTGACGGGGCCCACTTGCAAACTATGGAGCATGGTTTAATTCGAAGCAACGCGAAAAGAACCTTACCAGAGTCTTGACATACTCATAAAGGCTCAGAGATGGAGAGATAGCTATATGAATTTTAGGTGGTGCATGGTTGTCGTCAGCTCGTGTCATTGAGATGTTAGGTTAAGTCCGCAACGGGGCACAACCCTTATCGTTAGTTACTCATTAAGTTGGGGACTCTGCTTGAGACTGCCAGTGACAAGCTGGAGGAAGGCGGGGATGACGTCAAATCATCATGCCCCTTATGACCTGGGAGGCTACGTGCTACAATGGATGGTGCAGGGGAAAGCCCGAAACCCGCGAGGTGAAGCAAAACCCATAAAACCATTCTCAGTTCGGTTAGCCAGTCTGCAACTCGACTACATGAAGTTGGAATCGCTGGTAATCGCGAATCCAGCATGTCGCGAGTGAATACGTTCTCCGGGTACTTGTACACACCGCCCGTCACACCACAGTAACACCTGCCAGAAGCCGGTGGCCTAACCGCAAGGAAGGAGCTGTAAGGTGGAAGTTGATGATTGGGGTGAAGTCATGGCAGGTAACCCGGG
+
,54:77'77.-5.-5-----1+/*1440)*3-.5--,)1-.;'''-2+()(&&*+.9464687835.6,*/(,*85*-)6*5.-.63*-2076031..37-)&)*.6'.)&$)*)),.-/.,0.,4510)+'%)++'%&&.)'-1).2-'+*)&'%((-***56420718333112-68825/3,2-,)/-2+0*,,'05./..1.-1&1-0.0.*/-56652221-,2-,+.5:738324*)0230776443/164/2/--.3/-(&()%(-.07+2.&'&%-,)0.*(&*0.-11-'$%&'&('+2+)*)194786:9:1:1919443510.--,5-./:...764668-)+*,*1,)11.2,231/4291)%((-/1987886888:66881/0/./,,+-,%+%'')+/015+'+-9:--*$(&&,2/12111300188918(),38567;:///,$)()+-440./00</:0;79743'++++7965/,(&&)'+$*$'(.)&+$*(),47+-/,)'(''*+,1415,(**/+//0.2;--76.4+'+'*'-*.5&473-9+&(/0+/*7,+)%(-)*%%'((),53-2.92%,)(+11-(('251+)/:904.'(&&%%%,-0834587100/+)/55+5288,+,,..:--**)101.,--/041(&&%%#)&(,,556779/475447778.001145234)8)+,:::98:41416321/2,)*.01)1/&+(.346;9.5655629/+,)%&)+51915.5/(-52121/+&%)'()/-.,(,,*--.3+*0')-//,-)(0-2-*'11556789998;7/0.5624+0.-(+,-20026000,%'(*,$,&')/--11;55;+*+&&,-02%)(-'('//*)-1'27(),*).,0*1-)*796*7:2+,5:8856((0-./015:4/0+5-..51332+,.02.../124454707//0:04/401167,4114221777;0:)*,2.246978/&))+/:52213:443.21,'%())(+2.-.,/94484122.+*.*')&'+591')(%$,($$,(',6,00-10-.1:72-.18(1,8,*)))+1-+'/+./-*((+,(**+(*0%05300*.'+,$+&&'$&',/-1.()*,
@89dc1bff-0d8e-41a4-81ca-508e9e3c8e5e ch=146 read=47517 start_time=2019-12-13T00:12:38Z barcode=BC01 runid=2c9cf7bc05858273f10e7d7ec552fc0bd742dc3e
CTCCTACGGGGAGGCAGCAGTAGAATTTTCGGCAATGGAAACCCACGCCGGGGATAACGCCGCGTGAAGGAAGAAGGTTTTCAGTTGTAAGCTTCTGTTATAAAGAAGGACGGCGGCTACAGGAAATGGTAGCCGGTGACGTACTTATTAGAAAGCCGCGACGCTACGTGCCAGCAGCCGCGGTAATACGTAGGTAGCAAGCGTTATCCGGGTAATGGGCGTAAAGAGGGCAGGCGGCAGCAAAGGGGTCTGTGGTACAGAAAGCCTGAAGCAACTTCAGTAAGCCATAGAAACCAGGCAGCTAGAGTGCAGGAAGGGATCGTGGAATTCATGTGTAGCGGTGAAATGCGATATGGAGGAACACCAGTGGCGAAGGCGACGATCTGGCCTGCAACTGACGCCCCGGTCGAAAGCGTGGGGAGCAAATAGGATTAGATACCCTAGTAGTCCCACGCCGTAAACGATGAGTACTAAGTGTTGGATGTCAAAGTTCAGTGCTGCAGTTAACGCAATAAGTATCCGCCTGGTACGTTCAGGGTGAAACTCGAGAATTGACGGGGGCCCGCACAAGCGGTGGAGCATGGTTTAATTCGAAGCAACGCGAAGAACCTTACCGGAGTCTTGACATACTCATAAAGGCTCAGAGATGGAGAGATAGCTATATGAAGGTGGTGCATGGTTGTCGTCAACAAATTGATAAGTGAGATGTTGGAGTTAAAGTCCGCAACGAGCGCAGCACTTATCGTTAGTTACCATCGTGAATTTGGGGACTCTGGCGAACTGCCAGTGACAAGCTGGAGGAAGGCGGGGATGACGTCAAATCATCATGCCTTACGACCTGGGCTACACACGTGCTACAATGGATGGTGCAGAGGAAGCGAAGCCGCGAGGTATTAAAACCCACAAACCATTCTCAGTTCGGATCTGCAACTCTTCCTTGAAGTTGGAATCGCTAGTAATCGCGAATCAGCATGTCGCGGTAGATACGTTCTCGGGCCTTGTACACCGCCGTACCACGAAGTTGTCTTACCAAGCCCGGTGGCCTAACCGCAAGGAAGGAGCTATCTAAGGTGGGATTGATGATTGGGGTGAAGTCGTAACAAGGTAACCCGGG
+
*1//1-2*6/)%.)65581790,'+)8:8)(0/2553.&-,'.-#$$'/*0,(%$''+.0868671.4-13-),*)6.7+--)*.1&-*,')*2*1,/0--27,(,/*3/7/831;3428%+),00+0-+*$*''$2+,,*'&'(')/-+%,+(,.6*-.'+()((+,-/250156+7823-3-/2+-/125251*3412053/90.0'+,%&)4/185871:5.&'+.5/0376542,..+4*)1:,46421,+,'&%%)'(&2776).(+(+&'1)23686/378:8/29/2:9:9/,----+'*+88586.,*21..4254--,.+-+,./++,-).,*'('#$%#&&&),)*)3,(**',.*,0)2*)+))-/;:7647422/0.//2/500043,43.)*007%(*,),-3%1))(,/3;96-2,+2-,+2446:),&,--.196(&2/734739.1,,0-,-./98;64683;25+,)'(&(,+,1:.1354345528170712,,()*%'#),0,-3)+&()638:.*+.(''*+*./1*)()(-+/('&.16(17-+-.0/83+,)*)3,11+--0.::1301,*(0&*('('&+,5/.4-(('').%/%&*22:222:433334059,.0279.*,-/0932++(0/,8877311,)&*().:8566609575651544*2))%,&'&+('&)./113(3-2,+,.028()17/)+1,3%&*+,./).+*0*..53.;//-923;67.'+'$&*+((,1.159:3063(&&$($14/00007/,)))-,*2)...61-8:,/4467157884/02;:35+1,%%'(**09489:9/..-,+..0483664877;99455771-')&***4*3**296..).),&$$0:;.41))*68*+&)6;56847874/40-(*+**'(')'%($'&(1..-4*1,97811/.,132135973:1/,+.0448:9:15+)%***//6;656*375/3.&)%&',//46))$'%%&'('&/*&*'(+)3,*)+-4(&&,-.3(+4;65-0.1*++.))%((.&.,/3615-0:8,07-011105-/21+)**'(6-1.-+')*2.2:5:(-,'
@d638ea3d-fa15-485e-9128-4b7fefc1a3b5 ch=42 read=46264 start_time=2019-12-13T00:12:07Z barcode=BC01 runid=2c9cf7bc05858273f10e7d7ec552fc0bd742dc3e
CCGGTTACCTTGTGCGAGCTTCACCCCAGTCATGAATCACCAGTGGTAGCGCCCTCCCGAAGAGTTAAGCTACCTACTTCTTTTGCAGCCCACTCCCCATGGTGTGACGGGCGGTGTGTACAAGGCCCAGGAACGTATTCACCGTGGCATTCTGATCCACGATTACTAGCGATTCCGACTTCATGGAGTCGAGTTGCAGACTCAATCCAGTTTCTGACGCACTTTATGAGGTCCGCTTGCTCTCATGAGTCGCTTCTCTTTGTATGCGCCATTTGGCACGTGTGTAGCCCTGGTCGTAAGGGCCATGATGACTTGACGTCATCCCCACCTTCCCCTCCAGTTTATCACTGGCGGTCTCCTTTGAGTTCCCGGCCGGACCGCTGGCAGCAAAGGATAAAGAGTTGCGCTCGTTGCGGGACTTAACCCAACGCATTTCACAACACGAGCTGACGACAGCCATGCAGCACCTGTCTCACGGTTCCCGAAGGCACATTCTCATCTCACAGAAACTTCCGTGGATGTCAAGACCAGGTAAAGGTTCTTCGCGTTGCATCGAAGATTAAACCACATGCTCCACCGCGTGCGGGCCCCAAATCAATTCATTTGAGTTTAACCTTGCGGCCGTACCTCCCCCAGGCGGTCGACTTAACGCTGATTAGCTCCGGAAACCACGCCTCAGGGCTGAAAACCTCAAGTCGACATCGTTTTACGGCGTGGACTACCAGGGTATCTAATCCTGGCTCCCCACGCTTTCGCACCCTGAGCGTCAGTCTTCGTCCAGGGCCGCCTTCACCAGTATTCCTCTCAGATCTACGCATTTCACCGCGCCACCTGATTCTACCCCCCTCTACGAGACTCAGAAGCTTGCCAATTATCCAGATCACAGTTCCCAGGTTGAGCCCAGGGGATTTCACATCTGACTTAACAAACCGCCTGCGTGCGCTGCCACGCCCAGTAATTCCGATTAACGCTTGCACCCTCCGTATTACCGCGGCTGCTGGCACGGAGTTAGCCAGTTACTTCTTCTGCGGGTGTTAACGTCAATGAGCAAAGGTATTAACTTTACTCCCTTCCTCCCCGCTGAAAGTACTTTACAGCCCGAGGCCTTCTTCATACACGCGGCATGCCTGCATCAGGCTTGCGCCCATTGTGCAATATTCCCCACTGCTGCCTCCCGTG
+
0*/30;037/7..**('%'-.0,-.;2)-38)*,.965(*$&#*-5/,.0115((/4.,-0,$(1931-0/153/&'%,$&%##(1/./;3+-,140*)''001224:79;/-)'))))*,/553:41%25272-0++,+*060.2-+-599334675020016001043639<880)++4-1375-...../60/02/6613,502/0/1;-**//4,1+-./'(('&*2,//,/.5..-101--.,1/-')4,774690(&()0399;-07)('&)/..251-/014.-1;65,/(%149597722/.+('(.346899:3:<4*/--3291,/22/1.73+,156/10-&/,,-/21980059334+)+.,3889965651'.&09;2-5.861+&&(-6(-,157779443:5/,/-2*.+(+)*')*,67/,+/)++511887837653///8.7060-.-.7446/-0,0-64,5-)(-2-4113/5:,0607721)(+%,--01//++35;89(16)/,/.4,%%+'+((1.<99;:4571912195%'(%':*<929:100113467343*)'+*338.54/')*,+.,71:5)*4.,+56<;1842.0,((&)(+,)-*)+4::.*275,8752.31510+(*$&'-1,-//1/3.-2*,5,,-/348/02.*%&*+.'+++.'*').6452431617)%(*.-/07;78668:230.//265494440.$)+0250)-,,/:.+*,'-0+(,,4951.,../0:10/3**78908304/80/21,/-+,4/*(*&)-.13/)%(*,92<32)+7,-'('+-6)+(),1--.49:9/+///2))2/314,'+*)(/+'/)&&+*++1()+73)(2)37925,*.91:0'16.)$(2+.'63(()*+14**+,,()'(6868:+.*%$+-400-,&&)($++/66+,.06:;790127.5-&',*+,)/521261776;238..+3-.+-7)3))-)+'(7+++41081/')-<4;:520.*.(($+))'2136.90116760(-*.*/.0,),)'$*)9;,1;88/5.5.+.0.,4-*-%(())()*%/13++)-0:9;22:10302+214394/3+.9666312&331-2,1.5:,),0&)$&,500032994*+,++*),/-.90,.'
@9189484d-becb-410e-aac6-bb6b39076970 ch=148 read=42799 start_time=2019-12-13T00:11:38Z barcode=BC01 runid=2c9cf7bc05858273f10e7d7ec552fc0bd742dc3e
CCGGTTACCTTGTTACGACTTCACCCCAATCATCAATCCCACCTTAGACAGCTCCTTCCTTGCGGACCACCGGCTTCGGGTGTTATCAACTCTCGTGTGGTGTGACGGGCGGTGTGTGTACAAGGCCGAGAACGTATTCACCGCGACATGCTGATTCGCCCGATTACTAGCGATTCCAACTTCATGTAGTCGAGTTGCAGACTACAATCCGAACTGAGAATGGTCTTATGGGTTTTGCTTCACCTCGCTGGCTTCGCTTCCCTCTGCACCATCCATTGTAGCACGTGTGTAGCCAGGTCATAAGGGGCATGATGATTGACGTCATCCCGCCTTCCCTCCAGCTTGTCACTGGCAGTCTCGCTAGAGTCCCCAACTTAATGATGGTAACTAACGATAAGGGTTGCGCTCGTTGCGGGACTTAACCCAACATCTCACGACACGAGCTGGCGACAACCATGCACCACCTGTATCTCATATGGCTATCTCTCCATCTCTGGAGCCTTTGTAGTATGTCAAGACCTGGTAAGGTTCTTCGCGTTGCTTCGAATTAAACCACATGCTCCGCGCTGGCTGCGGGCCCGTCAATTCCTTTGAGTTTCATTCTTGCGAACTATTACTACTCAGGCGAATTACTTATTGCGTTAACTTTGCAGCACTGAACTTTGACATCAACATAGTACTCATCGTTTACGGCGTGGACTACTAGGGTATCTAATCCTATTTTGCTCCCCACGCTTTCGGGACTGAGCGTCAGTTGCAGGCCAGATCTCGCCTTCGCCACTGGTGTTCCTCCATATATCTACGCATTTCACCGCTACACATGGAATTCCACGATCCTCTCCTGCACTCCTAGCTGCCTGGTTTCTATAACTACTGAAGTTAAGCGACTCTGCAGACCCTTGCCGCCTGCTCCCTCTTTACGCCCAATAATTCCGGATAACGCTTGCCACCTACGTATTACCGGCTGCTGGCGTAGTTAGCCGTGGCTTTCTAATAAAGTACCGTCCACTCGGCTACCATTTCCTGCTTAGCCGCCGTTCTTCCCCTTTATAACAGAAGTTTACAATCCGAAACCTTCTTCCTTCACGCAGCTGCTCGGTCAGGGTTTCCCCATTGCCGAAAATTCCCTACTGCTGCCTCCCCGTAG
+
.2*2060114+))((*2078<5,062*/.-04667:187-(,%''+.101144588:9272.15.,5+,5/57348608710/8/0,1/,,.*.00-),3076677/99.21)-.,+&'+238+61.++(.632978<859;248988959885784)-)+)2280&&')/.07+,*(&)),32567522-)%-+/,-+3)-&)*27:31.1.-()((-0/6:9647233<57:7+')04/017..)(&(-'(6***).*80/.()*+-3.569,:++*,,+*,-53-'&%(+)')217574/1::.354/..,(3+(*,-989882)'-.46.7*+..--.08166676,'')-2406333+.+,+.77*0+'((0.//.25:8652235511/.,*)+)601-11139<481;9445665/2--439876/*,.,411('+,,*')-,3647<5:61128,45/./,00,3,,,.+7946522226:7741./2:/0160;7-..+024247--.139857/57)2.<89;:69270*.18234475;<8;;332--,,24+,('%,())8714.10))23599;8.25..*.4;5,-8:.11/.-..-.(+**+2//02./43((*--+,-4*2)')').1+).8-+-2672243472031./1973.,/()())+,*//2298<9/0.6*+*-+147234-/2143564384342033/**-.5:9.,4230;:2*7.05:647767:.,2-,,'.0190225303*,123228;15978667<;968946787888574667<501362774211,1.0+(2+42-++,-1401057444.--0(('23445935/6;8,)+..13510/..')1<25,*)''+*'&,+145;/10,03/3:8///,83,-1:7/11283,2./7818.508.2)*#(0*/82/230/0./,/'&*)***436-7(*)..6652./10-++*.3*+',-04:31247:828(*+76363123628<;563/.0,,,7/658/45-)+)(++,/.+1/02,+/,,18:.0/874)(,(%/,4858:;:6<200-)$&$'()421622+-/7.<+6:1(%+*1521,*07*180-'(*++-0079/92.(,,-*
@df29ea69-d6cf-4248-8182-77e11d772130 ch=93 read=56310 start_time=2019-12-13T00:11:21Z barcode=BC01 runid=2c9cf7bc05858273f10e7d7ec552fc0bd742dc3e
CCGATTTACCTTGTTACGACTTCACCCCAATCTTGACCCTACCTTCGACCGCTGCCTCCTTGCGGATTAGCTCACGGACTTCGGGTATTGCCAACTCTCATGGTGCTTGTGACGGGCGGTGTGTACAAGACCAGGAACGTATTCACCGCGACATTCTGATTCGCGATTACTAGTATCAGCTTCATGTAGGCGAGTTTCAGCCTACAATCCGAACTGAGACTGGTTTTAAGTTTGGCTCCACCTCACGGTATTGCATCTCTGTACCAGCCATTGTAGCACGTGTGTAGCCCTACATAAGGGGCATGATGATTTGACGTCATCCCCACCTTCCTCCTAGTTAACTGAGGCGAACTAAGTCCTCAACTTAATGTGTAACGACAAGGTTGCGCTCGTTGCGGGACTTAACCCAACATCTCACGACACGAGCTGACGACAACCATGCACCACCACCTGTCACTTGTCCCCGAAGAGTTTCACTCGATTAAAGTAATGCGAGGGATGTCAAGTGTAAGAGTAGGTTCTTCGCGTTGCTTCGGAATTAAACCATGCTCCGCTACTTGTGCGGGTCCCCGTCAATTCCTTTGAGTTTTAATCTTGCGACCGTACTCCCCCAGGCGGAATGCTTAATGCGTTAGCGGCGGCGCGGAGGTGTTGAAACCCCCCACGCCTGAGTATTCATCGTTTACGGCGTGGACTACCCGCA
+
9.)&20,),22;10/,+-',,,.%)&'$%$(',+((29,,/1<3;-,$)+(+*+3606*)))+00'2''+0.-*-0856784/3/./16117+.*)*+.-337/+'+)++/3449954822313.02-.6790641423788:9*0.-054568:73448<932543912.+)'&(-(,02786874)-))*(+4;87,')*&&(-315().610/-.288843<</1844:,'-444956:93..%(0--52226676577741..41584()+,/,-./0/,+.-13)*223+/,/47,140//.-13;3///1212-1)-,,/48/7+,/)++-9..)+('$+'*)+0*,23/042/-./*.*7*+.'$&&,+43421+2*41440/0,+5-./982/111..-),,),-.13130/101/+3*35247596/6:5820,/5/1-&*0.152*+/--.299-+,*((')/*,'()+11,03/(')*7210''*06+./9:72.2--0)))).%)*,98820-/0/:.//82(*,(,,0::462,-2123-/3-0.3-/.405))599/22)&0+1/55;;6546<<819655932356:1522206:8-,.1613.2.(((%4&&'))23..10841.-**+*&(()+282/7702745.+-+240(''(*6:7799607,%+/343;9712,&-&($%%
@0d09284f-165e-42c7-8299-382565237483 ch=155 read=46727 start_time=2019-12-13T00:10:49Z barcode=BC01 runid=2c9cf7bc05858273f10e7d7ec552fc0bd742dc3e
CTCCTGCAGGGGAGGCAGCAGTGGGAATATTGCACAATGGGCGCAAGCCTGATGCAGCCATGCCGCGTGTATGAAGGTGCTGGGTTGTAAAAGTACTTTCAGCGGGGAGGAAGGTAAAGTTAATACCTTTGCTCATTGACGTTACCCGCAGAAAAGCACCGGCTAACTCCGTGCCAGCAGCCACGGTAATACGGAGGTGCAAGCGTTGAAAATCGGAATTACTGGGCGTAAAGCGCACGCAGGCGGTTTTGTTAAGTCCAGATGCTTGAAATCCCCATCAACCTGAGACTGCATCTGATACTGGCAACTGAGTCTCGTAGAGGGGTAAATTCCAGGTGTAGCGGTGAAATGCGTAGAGATCTGGAGGAATACCGGTGGCGAGCGGCCCCTGGACGAAGACTGACGCTCAGGTGCGAAAGCGTGGGAACAAACAGGATTAGATACCCTGGTAGTCCACGCCGTAAACGATGTCGGCTTAGGTTGTGCCCTTGAGGCGTGGCTTCCGGAGCTAACGCGTTAAGTCGACCGCCTGGGATACGGCCGCAAGGTTAAAACTCAAATGAATTGACGGGGGCCCGCACAAGCGGTGGAGCATGTGGTTTAATTCGATGCAACGCGAAAACCTGGTCTTGACATCACCGGAAGTTTTCAGAGATGAGAATGTGCCTTCCGGGAACCGTGAGACAGGTGCTGCATGGCTGTCGTCAGCTCGTGGCTGAAATGTTAGGTTAAGTCCACAGCAGAGCGCAACCCGCGCCATCGCTTTGTTGCCAGCGGTCCGGCCGGGAACTCAAGGAGACTGCCAGTGATAAGAAGCTGGAGGAAGGTGGGGATGACGTCAAGTCATCATGGCCCCGCCACGACCAGGGCTACACACGTGCTACAATGGCGCATACGAAGCGACCTCGCGAGCAAGCGGACCTCATAAAGTGCGTCGTAGTCCGGATTGGGTCTGCAACTCGACTCCATGAAGTCGGAATCGCTGGTAATCGTGGATACCACGGTGAATACGTTCGGGCCTTTAACACCGCCCGTCACACCATGGGAGTGGGTTGCAAAGAAGTAGGTAGCAACCTTCGGGAGGGGCGCTTACCACTTTGTGATTCATGACTGGGGTGAAGTCGTAACAAAGGTAACGG
+
%&('&#,'1:1*(123-2.,,-*),)**-5/-,%+,203;1///51&+)&&%*'('+-2/8434232432-422.,%&%%%&*./2,-589,/0250::/&-+/72))10+)*)(/5640:0902451;60192',(+&76.;..90354//**,$'(-)*%')+0/44,.18:<570-+/(%**4..711272+.,*,-/3-//5/(,*/*(*+10*.,+.03:70//27-+,.0.213249:/.:<:)23323-/:(*-60+'+(/05,,,1/*%').-/($&'*-/1111122/020/4-3)..%&,')*-49889.-,2.*)/1:171-+2864.-,+12.)//*)4684.,,++,-2//.1,)2.,46,30-8/())+*3-;51*/257,,/+,+,-/01789649564)))*'(-.-+-'),-;2:+98306//15538),189976761459;9::;:-,+,)871&***$**+0/0256()+*)48245*($/**+.,'*,*.,,.64.:/7-601314/06172-,)*--731-335/419464611540-+))334655*478./1/,-,/*)2618111',,**('+1/:77;7<832545644-,()2.((.0/7713.-*----)((/0,0,0;;42+)))+85103314837977,)+68221%&*+-5471378:;:2212.8/,-4602-++,,9231(&%'*38.0,6'-22;45103)#%($)'&&)+15575:,(+'''(*-%'/,*%3-+170%.+2.2-90720;3852..'''+',-1628124+***+*'*.',561-3)1,+0)(0:34/*.10899617912000.5805,%(($&*-/;2979/1*+%(&*+,4:944.5/.7201+,$&%(*'(39997643-*1.88.23:/67.15784,,+/47::9:88.9***'2.&*.+.((')'**533334:5705///6374535*+*)),/..08:9631'/0++.///8;:9:5738&,52/--'''%*.,)06.,475534:-0-0.('',+)/<454:-'+&&**-(()%))/.11:72</*052**628109;5.6;.-3.027766101,-*0())',().579;89;--1+,&'(-
@11e1a876-5af4-457d-83d8-de3bd5b1d7ff ch=476 read=25404 start_time=2019-12-13T00:10:30Z barcode=BC01 runid=2c9cf7bc05858273f10e7d7ec552fc0bd742dc3e
CCGGTTACCTTGTTACGGCTTCACCCCAATCATCAGCGAAATCCCACCTTAGACAGCTCCTTCATCGCGCCGGTTAGGCCACCGGCTTCGGGTGTAGCTCTCGTGGTGTGACGGGCGGTGTGTACAAGGCCGGGAACGTATTCACCGCGACATGCTGATTCGCGATTATAGCGATTCCAACTTCATGTAGTCGAGTTGCAGACTACAATCGAACTGAAGTGGTTTTATGGGTTTTATCACCTCGCGGCTTCGCTTCCCTGCACCATCCATTTGTAGCACGTGTGTAGCCCAGGTCGCCAAGGGGGGGCATGATGGTTGACATCCCCGCCTTCCTCCAGCTTGTCACTACAGCGGTCTCGCTAAGAGTCCCCAACAGCAATGGTAACTAACGATAAGGTTGCGCTCGTTGCGGGACTTAACCCAGCATCTCACGACACGAGCTGACGACAACCATGCACCACCTGTACATCTCATATGGCTATCTCTCTCTCTGGAGCCTTTATGAGTATGTCAAGACCTGGTAAGGTTCTTCGCGTTAACTTCAGATTAAACCATGCTCCACCGCTTGTGCGAGCCCCGATATTCCTTTAGCGGAGTTTTCATTCTTGCGAACGTACTACTCAGGCGAATTACTTATTGCGTTAACTGCAGCACTGAACTTTGACGGCATCCAACACTTAGTACTTTCATCGTTTGCGGCGTGGACTGCTAGGGTATCTAATCTATTTGCTCCCCACGCTTTTCCGGGACTGAGCGTCAGTTGCAGGCCAGATCGTCGCCTTCGCCACTGGGTGTTCCTCCATATATCTACGCATTTCACCGCTACACATGGGAATTCCCGATCCTCTCCTGCACTCCTAGCTGCCTGGTTTCTATGAAGCACTGAAGTTAAGCTTCAGCGCACCACCAGACCCTTGCTGCCGCCTGCTCCCTCTTTACGCCCAATAATTCCGGATAACGCTTGCCACCTACCACGTATTACCGCGGCTGCTGGCGCAGCGTAGTTAGCCGTGGCTTTCAATAAAGTACCGTCACTCGGCTACCATTTCCTGCTTAGCCGCCGTTCTTTCCTTTATAACAGAAGTTTACCAATCGAAAACCTTCTTCCTTCACGCGGCGTTGCCCGGTGGGGTTTCCCCATTGCCGAAAATTCCCTATGCCGCCCCGTAGGAG
+
52-0.2-1&**)2.)-../.5/.087)6*8668.'&'%*-**-3*+2-*-'+-936787316/&)%&(')**.35-,586+-5*60/63+6/-'''(.-./00+2+*+4457'9:595224036:980847,1*)*--334;5468440133456:76-9,,-2,8-)&&'(-1;822.1-.61(/)(),-,'%+1/0/+,/..'-.-+-'(-1+**%&(),68:,,3+8.6::'#&+*35530/-215;6-,)+,7*.../17.016167****+,&'-/212111.:.)-,/,(()0+/69791/.,3.//1/66/.3')-:8,+57;<:956/..-10./1(++-)')''1./)010.0(()3023/&($&%%&'),/7257668:/..../,1+5,/087:84;340:4514/0(16++%*)*//-'),/1.2,&0..//13&3346<870-(-2*.301-,(),668&4)+'5558621/---./0356,-.5495./,++-.028532001*'%''*)0/8:88:7,.(*)'%(.28-+-5+6754;/,+,*78015-0.2-..1'&)0684+.0))0.+)-,%&%,)()0;<7269;022./-.3/*;799444627:9200/-*(-()/723/91:29999156$-$()53128.-)&&'&,*..--$)*((+211.69//7950:9..5544:93554*0-'(&$1*2/*('(*3*78**4429;/,..-99;*9-7:;2575387777415100.-326656;1011-4134327;77685++02;-1-.500-.+429897819;12()/*-5-/%,%&&)&*)-+70*),-21,-,//-./+--10-*123286-.2.9:.-+-+%%%%)++052113'&'*/2/&'$%'&+-&*',+/74()-*-002801:-.,..:*,*26+',(*'&/6/267;251729/:00-8..9//803/+&$'*225937;46.3/106700-&($'(,./467.003'.-5.,/.)*4--51,//489:-,,,+.0+)(,3.3:64831&('*+5758;:::058'+%%)(),2730,/,,-;-'))%'(,(,13,/42736<965:80211.5/*0+*76..*('-0**1)2661%*''-*).86829.4**)1).)&*)()*+,.+),
@407065fc-dd1d-459b-9ca1-666b193af4e6 ch=83 read=51294 start_time=2019-12-13T00:21:30Z barcode=BC01 runid=2c9cf7bc05858273f10e7d7ec552fc0bd742dc3e
CTCCTACGGGAGGCAGTGGGGAATATTGCACAATGGGCGCAAGCCTGATGCAATACCCACGTGTATGAAGAAGGCCTTCGGGTTGTAAAAATTACTTTCAGCGGGAGGAAGGGAGTAAAGTTAATGCAACGCTGCTCATTGACGTTACCCGCAGAAGAAGCACCGGCTAACTCCGTGCCAGCAGCCGCGGTAGCTGGAGGTGCAAGCGTTAATCGGAATTACCAGGCGTAAAGCGCACGCAGGCGGTTTGTTAAGTCAGATGTAAATCCCAGGCTCAACCTGGGAACTACATCTGATACTGGCAAGCGAGGTCTCGTAGAGGGGTAGAATTCCAGGTGTAGCGGTGAAATGCGTAGAGATCTGGAGGAATACCGGTGGCGAAACGGCCCCCTGGACGAACTGACGCTCAGGTGCGAAAGCGTGGGGAGCAAACAGGATTGGAATACCTGGTAGTCCCGCCGTAAACGATATTCGACTTGGAGGTTGTGCCCTTGAGGCGTGGCTTCCGGAGCTAACGCGTTAGAACGACCGCCTGGATACAGCCGCAAAGGGTTAAAACTCAAATGAATTGACGGGGGCCCACAAGCGGTGGGCATGTGGTTTAATTCGATGCAACGCGAAGAACCTTACACAGTCTTATCCACGGAGTTTTCCAGAGATGAGAATGTGCCTTCGGGAACCGTGGACAGGTGCTGCATGGCTGTCGTCAGCTCGTGTTGTGAAATGTTGGGTTAAGTCCCGCAACGGCGCAACCCTTATCCTTTGTTGCCAGCGGTCCGGCCGGGAACTCAAAGGGGGGCTGCCAGTGATAAACTGGAAGGTGGGGATGACGTCAAGTCATCGCCCCTTACGACCAGGGCTACGTGCTACAATGGCGCATACCGCAAAGAGAAGCGACCTCGCGAGAGCAAGCGGACCTCATAAAGTGCGTCGTAGTGGTTGGAGTCGCTCGACTCCATGAAGTCGGAATCGCTGTCGTGGATCAGAATGCACGGTGAATACGTTCAGGCCTTGTACACACCGCCCGTCACACCATGGGAGTGGGTTGCAAAAGAGTAGGTAGCAATAACCTTCCGGGAGGGCGCTTACCACTTTGTGATTCATGACTGGGGTGAAGTCGTAACAAGGTAACCGG
+
0640.14,8://211243(4).++3741//10:66:0.()./+2<:940.))%&&2/(%*+,,.),.2/*+++',-.10-:807..-86*,*.-/9:;5(0*-0,(/,,3)/+&'(.;7.22625223*1*+,)(,,-.41,124831:7,-)).,$+)'++00-2.//732374505//1/./4125(*+((,*,3+,,,-3997995-5,)-)3+4-6(15-774152;4...,),).&)(')/+,/+314/27834792.*.()-43(/689:5821//841/0*)+++2)(((*21)0,,)%%$(')11056780*024+./-3/4.1/-37841*0+.+*++/3+,07.-&(&)*,-9-*+().-22-),+,5)(.2+2-.6;67..1759'$,+,,-37879*,9..*).-*,.098:9**,,18)5+3/-//+('+-+34)-58'&,5.+(/.027<9+*++'+,+/20.1/+&+,/725/6:437444985.2-,-1/())&%',/1+)((.-/&($%(+251560+*21*3(112-0/3'),'*++35/+16012,''&--22726:5).0(%(&/'+'.--)(103.)+34<;48490)+./34553423:/07:62410&&&-0-6.,((/.1-,'&(+6*3'()'))-+,*)-+)//38451+8:5969210'///22332666556999:98682++*+-35/60.,-,-.**/:1+5/9/4-30-0+.1360*)(.-)+41-6/01.45.,/6//4,.*1--/2.,0-,75-65787;,-/1-.(,-&36*..-.01:8334--,-2028957989:7982..1289,&'(*)-1))**0/,031)''''-.13227312:97834)+(&)-2,((%(*'(4458598:0.-++06;0:,829:75&#11-()*-48525**,%)+-(($&'*&)(.54446944.'&(*4.4333610-%*,.9996541))*,%+)**,))++--/+1--$,(/3/70000..)298/;7+,2,/)0.,-00,((*,7102./185*%''+*2//-$+%'$).+2.3.').**+.)53031-/2%*(,++.336;688---,,4500,7+*+52566214,5,.7/205
@946c2ed2-06a0-45da-b89c-e53a86d5ae14 ch=148 read=43403 start_time=2019-12-13T00:21:27Z barcode=BC01 runid=2c9cf7bc05858273f10e7d7ec552fc0bd742dc3e
CCGGTTACCTTGTTACGACTTCACCCCAATCATCAATCCCACCCTAGACAGCTCCTTCCTTTGCGGTTAGGCCACCGGCTTCGGGTGATAAGCTCTCATTGGTGTAACGGGCGGTGTGTACAAGGCCGGGGAACGTATTCACCGCGACATGCTGATTCGCGATTACTAGCGATTCCAACTTCATGTAGTCAGGTTGCAGACTACAATCCGAACTGAGAATGAACATGGGTTTTGCTTCACCTCGCGGCTTCGCTTCCCTCTACCATCAGGCGCCCAGCACGTGTAGCCAGGTCATAAAGGGCATGATGATTTGACGTCATCCCCGCCTTCCTCCAGCTTGTCTCACTGGCAGTCTCGCTAGAGTCCCAACAATGATGGTAACTAACGATAAGGGTTGCGCTCGTTGCGGGACTTAACCCAACATCTCACGACACGAGCTGACATTAGCCATGCACCACCTGTATCTCATATAGCTATCTCTCCATCTCTGGAGCCTTTATGAGTATGTCAAGACGAGTAGGTTCTTCGCGTTGCTTCGAATTAAACCACATGCTCCACCGCTTGTGCGGGCCCCAAATCAATTCCTTTGGGTTCATTCTTGCAGACGTACTACTCAGGCGGAGTACTTATTGCGTTAACTGCAGCGCTGAACTTTGACATCAACGCCGTACTCATCGTTTTACGGCGTGGACTACTAGGGTATCTAATCCCTGTTTGTCCCCCACGCTTTCGGGACTGAGCGTCAGTTGCGAACCCAGATCGTCGCCTTCGCCACTGGTGTTCCTCCATATATCTACGCATTTCACCGCTACACATGGAATTCCACGATCACTCTCTCCTGCACTCTAGCTGCCTGGTTTCTATGGCTTACTGAAGTTAAACTTCGGGCTTTCACCACAGACCCTTGCTGCCGCCTGCTCCTCTTTACGCCCAATAATTCCGGATAGCAACGCACCTACGTATTGCCGCGGCTGCTGGCGCGTAGTTAGCCGTGGCTTTTCTAATAAAGTACCGTCCTCGGCTTCTGTTCCTGTGGCATAGTTCTTCCTTTATAACAGAAGTTTACAATCGAAATAGCCTTCTTCCTTCACGCGGCGTTGCTCGGTCAGGGTTTCCCCCCCATTGCCGAAAATTCCCTACTGCTGCCTCCGTAGAAG
+
87*,5+%&%&''+,')-059994154*/-./04408.48/-27,*,117%667351512-4**1/7.7-,102.22/81192+-&(%%')(')(6.3)4*)(,(')--+51/)/.-,(0/4994183,(.*(+)+0/.:1)-1*.6899:9:4989<:687314/---./33:27-0*-1158861.0-1(&.5<4768862/.*')''%',/*(+(*.-21-+)(+70,9</,.0:0599154403(%'*'-/5/;/.0)*-,,95+&'*')()&***,)-(*&(,/+.2233447,1886',-../)19-.465665748;1&('(-,1.02/+,)*),,&+(,-,-)&)&',6566753204:6++.07/./226411--,2,,+)*'&*0-6/1449768:16,642+./1*23)/1242371(*-/258423012)0'(',+0:6:.,+.1*-448778747-22/+++.0127657;99754563.09:6<4112./00:066341.(%$&',(/0<:9<:37/3,+-795%%,.,17303-/,*)*)32+-/*-/.04+63:44173%'*-.+308,,66.0)16:229;3921.$(*+'(%'*)*,0**/--*('+))2)&0)*+2.2.2,03:021+/247:427-,,2&13065-,)*)*/01487-959*,-+5../6:73543431,,402556:748.-**/($(*245*&(')2<;./:9324//.0109')+.,*&')*8*(+777556/0/.1*+-2+8:;7878986457/33559:87521$/93./3716616.2+/-1,-0..+()*,.1%''(,-+03,.2///0*%'*-05627;080.*)-.//*-)+-.4/,6.5.(+*4()7:18;..347230148<160..417625857765833182-.+*'',0+03830-3.3/&..+$+(*+030.001,3)&+.,84;566:1;0-',+.071:*%&++/17.29:+4/410997-1/1875/.,-,7..41-/2-*&(&('++&&'-/7-*./308;230-/+).,+0<<230;--(**)%%(+1/:7:<:77;612/00:42160017/96:48947;9106::5+10:22722:692;+1,(')(&1/127251'&&%+)%
@6e3d2a49-ef65-4aec-a727-3f08d483334c ch=474 read=29491 start_time=2019-12-13T00:21:26Z barcode=BC01 runid=2c9cf7bc05858273f10e7d7ec552fc0bd742dc3e
CTCCTACGGGAGGCAGCAGTGGGGAATATTGCACAATGGGCGCAAGCCTGGTGCAGCCATGCCGCGTGTATGAAGAAGGCCTTCGGGTTGTAAAGAGTACTTTCAGCGGGGAGGAAGGGGGTAAAGTTAATACCTTTGCTCATTGACGTTACCCGCAGAAGAAGCACCAGCTTCTCCGTGCCAGCAGCCGCGGTAATGCGGAGGTGCAAGCGTTAATCCAAGGATTACTGGGCGTAAAGCGCACGCAGGCGGTTTGTTAGGTCAGATGTGAAATCCCCGGGCTCAACCTGGGAACTGTATCTGATACTGGCAAGCTTGGAGTCAGCGTAGAGGGGGTAAATTCCAGGTGTAGCGGTGAAATGCGTAGAGATCTGGAGGGAACACCAGTGGCGAAGGCGACGATCTGGCACCACAACTACGACGCTCAGTCCCAGCGTAGGGGGAGCAAATGGGGATTAGATACCCTGGCCGATACGCCGTAAACGATGAGTACTAAGTGTTGGATGTCAAAAGTTCAGTGCTGCAGTTAACGCAATAAGTACTCCGCCTGAGTAGTACATAAGAATGAAACTCAAAGGAATTGACGGGGGGCCCGCACAAGCGGTGGGTATGTGGTTAATTCGAGAAGCAACGCTGACCTTACCAGGTCGCCCGGCATACTCGCAAAACCAGAGATGGAGAGATTAGCTCAAATAAGTCGATCAGCGAAACAACCCTTATCGTTGATTACCATCATTATTCGGGTTAGGGACTCTAGCGAGACTGCCAGTGACAAGCTGGAGGAAGGCAGGGATGACGTCAAATCATCATGCCCCTTATGACCTGGGCTACACGTGCTACAATGGATGGTGCAGAGAGCGAAGCCGCGAGGTGAAGCAAACCCATAAAACCATTCTCAGTTCGGATTGTAGTCTGCAACTCGACTACATGAAGTTGGAATCGCTGGTAATCGCGAATCAGCGTATCGCGGTGAATACGTTCTCGGGCCTTGTACACACCGCCCGTCACACCGAGAGTTGATGCTGCAAGCCGGTGGCTAACCGCAAGGAAGGCTGTCTAAAGATGGGATTGATGATTGGGGTGAAGTCGTAACAAAAGGTAACCGG
+
,+-,*,1190+-,*-11&,.--2(*-/(..))**/:0.8.-*-44(./,.,-&*)&-20567223010213677)-)*)/0145+:..-')-9/&%')+-1;0-).//79,*,//+06+(%%(71()1122/5.68--:99425012739219.*0**-)%))#&&)/&((&)+-54466::5.,++/.1-.-,-')&1*1,'((*15113-4,3,37&+)'().+'*'*8//./64,))/85645-485&6384./5/+3/5'),:82*+850.797%23416.300/15/).04566571/.-.1:::964.)&%0)),,-'+*+-0,,+2581+07;7:3201850,**+-565/30..276/,,+,1758:+,..*602:;56746,+*),649:934531250()'&(-.0/*(..16758),,;.*(,,,1'//32.(,.99;3&+,1*5.--98*56)'-+('&$%%((+766886-,%'%&&(')(,3344182405397-650+//9.1744432.1+9-1.1349572*0*++1)%'%%''+-,''&$#$)&&)4-/2<3028,2+,).+/00161*.771.9)+123-3+.)-.78-*,+*)-+/-*5.37++&)*)-..4**%(&,/15//6**+)($&%%)%-,.%/.1/,0-,%))#(%'+).-.*(&%'%%$$$$$$$$#%&'&'$%&#$''*'%(-/1:507552*+'&&+()2.546-2*&+)%',*,+(/634554/,*+*,-0189::3330.-20*./.5++)*)*-*$(.0....++123;9.,*,++/,11-,,322./05+.530561+,'))*('-,7/0:6917455&'&%&&&%'.(+679/(/*('*)&'.97-<7-008;;0:9:<779+239;3:+0*%*(*447991.111312324345.:.-5231334223'201513280,43/-(,)2(/16130006:8797160.0&-21./.--47+,,3.61<8/07/303,&%'&'2)%%*%%%&.%*(-94:5343*,167554./11+*--,,/-*.6)(-2.40),/,-.1.:0368../.6/01+/(%&,,,+)0,3;999:
@9e5fa1e8-4025-4c37-9379-892d05bd0fe4 ch=497 read=46192 start_time=2019-12-13T00:21:33Z barcode=BC01 runid=2c9cf7bc05858273f10e7d7ec552fc0bd742dc3e
CTCCTACGGGGAGGCAGCAGTGGGAATGTGCACAATGGGCGCAAGCCTGGTCGCAGCCATGCGTGTGTAGAAGAAGGCCTTCGGGTTGCTCAAAAGTGCTCAGCGGGAGGAAGGGAGTAAAGTTAATACCTTTGCTCATTGACACCCGCAGAAGAAGCACCAGCTAACTCCGTGCCAGCCATGGTAATACGGAGGTGCAAGCGTTAATCGGAATTACTGGGCGTAAAGCGCGCACCCAGGCAGTTTATTGAGTCAGTCTTAAGAAATCCCGGGCTCAACCTGGGAACTGCATCTGATACTGGCAAACTTGAGTCGTAGAGGGGTAAATTCCAGGTGTAGCGGTGAAATGCGTAGAGATCTGGAGGAATACCGGTGGCGAAGGCGGCCCCCTGGACGAAGACTGACGCTCAGGTGCGAAAGCGTGGGAGCAAACGGGATTAGATACCCTGGTAGTCCACGCCGTAAACGATATCGACTTGGAGGTTGCTGCCCCTTGAGGCGTGGCCGGAGCTAGCGCGTTAGTCAGCCGCCTGGGAGTACGGCCGCAAGGTTAAAACTCAAATGTAGATTGACGAGGGGCCCGCACAGCGGTGGAGCATATGGTTTAATTCGATGCAACGCGAAGAACCTTACCTGAGTCTTGACATCCACGGGAAGTTTTCAGAGATGAGAATGTGCCTTCAGGAACCGTGAGACAGGTGCTGCATGGCTGTCGTCAGCTCATGTTGTGAAATGTTAGGTTAAGTCGCAACAGGCGCAACCCTTATCGCTGTTACTTGGTCCGGCCGGGAATCAAAGGGGACTGCCAGTGATAAACTGGAGAAGGTGGGGATGACGTCAAGTCATCCTTGGTACCACGACCAGGGCTACACGTGCTACAATGGCGCATACAAAGGAAGCGACTTCGCGAGCAAGCGGACCTCATAAGGGTACGTCGTAGTCCCGGATTGGAGTCTGCAACTCGACTCCATGAAGTCGGAATCGCTAGTAATCGTGGATCAGAATGCCACGGTGAATACGTTCCCGGGCCTTGTACACACCGCCCGTCACACCATGGGAGTAGGTTGCAAAGAAGTAGAGTAGCTTAACCTTCGGGGAGGGCGCTTCACTTTGTGATTTTGACTGGTGAAGTCCTTCTTTCAGGTAACCGG
+
/056/+3)48((/7-,..*.,26*+*'$)&'.10521/10035:49:-/1))%&$$#)),,0*+%,&'(()+()((++.684%7143)'*,.97/)($')&#'()9/-3,-.)/,%))-1)(,6-5-02277*)223+2))$%$'')&+*,.0*,-**13.&-,*3.-.3/',')&&&(*)()**-/--2/3,./+0393-5,9+3,/0)./(5((*/19884477-))&(#'&1,**167/45<:'3)'''*,)))(.)/)'*)*,084)78.095+5++3:85558010/--,,-/:634/02(%$#&%))--22+(+0,/,1'6*6.&'.,.-)*+-484.(33,-36865423567;203'/(*430+')+-++++*.1'2/9980*,669(),'....+*),,7/04212*/0)*019996,.11954)9:09/..77376/.39633131),./89:;;74/010141-,*)--,.3)-&&*(24,$%&&%)3)3,(),(0,&)*-+'+*-+-)'&**''5;4773.-+)&(,-/64.,002).,5.,77-.77::-+(''../-%-('-52.15++,**+(/+0/21%+*21%,.23;;08594.+./38394-*-*)/3.0--(+/,,&(,.010-23083*,/2,&%&-170.()+,-93200633758631/'/2031:77%%+*.**+/59::9874999443/05-0///%+,-0/-&&(''+2.&)+*257113&.*+8-/234:302;3-3102))1,1.%'$$*+01)7+4-&5,.))&,1',/-(*,3*55+-)*/04;8::90,)'((,)(.30126777983.++,,-1&&%%$#%,)%'*,.1,/54.+.,(+./47723,2-)101420&338-*%&)&),0-',-&)+*,)0807298:;::8734),)((.,/208456-5+'+$7*4+(((**).*&,,+/'./66++,,1./..42436),*%*+,*()(*7233421287680.1+33''311636;-:3*/*,'(*(%$&%)*3760:3--0..+-4+//-+%'()-,18)/*6.')))++*&()+&&''2+-+-3/,16)'-4-3.*&%)(..75./1.+)%%)$)$(*%(%&''/()4--400++.-2479-.
@5bf90bf1-ed3e-4fa7-9abe-921325cc747d ch=266 read=41692 start_time=2019-12-13T00:21:40Z barcode=BC01 runid=2c9cf7bc05858273f10e7d7ec552fc0bd742dc3e
CCAGTTACCTTGCGACTCACCCCAGTCATGAATCCGCAAAGTGGTGGCGCCCTCCCGAAGGTTAAGCTACCTAACTGGCACTGCAACCCTCCCATGGTGTGAGCCGGGCGGTGTACAAGGCCCAGGAACGTATTCACCGCGACATTCTGATTCGCGATTACTAGTAACTCCAGCTTCATGTAAGGCGAGTTTCAATACAATCCGAACCTGAGACTGGTTTTGGTTGGCTCCACCTCACGGTATTGCATCTCTCTGTACCAGCCATTGTAGCACGTGTGTAGCCCTACACATAGAGGGCATGATGATTTGACGTCATCCCACCTTCCTCCTAGTTAGCAGGCAATTCAGAGTCCTCAACAATGGTGGCTTAACGACAAGGTTGCGCTCGTTGGGACTTAACAACATCTCACGACACGGGCTGACGGCAACCATGCACCACCTGTCACCTTGTCCCCGAAGGATTTATAAATTAAAGAGTAATGCAAAGGGATGTCAAGTGTAGTGAGTTCTTCACTTTGCTTCGAATTAAACCATGCTCCGCTTCACTTGTGCGGGTCCCCGTCAATTCCTTTGAGTTTTTAATCTTGCGATGCGTACTCCCCAGGCGGAATACTTAATGCGTTGGCGGCACGGAGGTGTTGAAACCCCACCTAGTATTCATCGTTTACGGCGTGGACTACCAGGTATCTGAAATCCTGTTTGCTCCCACGCTTTCGAGCTCAGCGATAAGTTACAGTCAGAGAGTCGCCTTCGCCACTGGTGTTCTTCCTATCTCATTTCACCGCTTCACACACAAATTCCACTCTCCTGCACTCTAGATAACCAGTTTGGTCACAGCACCCAAGTTGACCCGGGTATTTCACATCACTTAATCATCCGCCACGCTCCTTTACGCCCAGTAAAATCCGGATAACGCTCTCACCTACGTATTACCGCGGCTGCTGGCACGTAGTTAGCCGTGAAAAGCCATCATGGGTACCGTCATTATCTTCCCCAAAGAGACAGAGCTTTACGATCGAAAACCTTCATCGCACTCACGCGGCGTTGCTGCATCAAAGGTTTCCCCATTGACAATATTCCCCACTGCTGCCTCCCGTAG
+
9.$,8/.6.3/),.'(+,..750&/33,*+(*-4+&)+.(('*&,%,,-.22.2)))-2(+)400%,)$+*&)&&')(('..176-69*)*'($*((*&#&&(+)*680-,*'*).,+1+87*'60.01001472006,.0332/25568:<7--+'1*--31().42/61.*+*00/4634-/33'&,/92*&$''+,.,3''+/.,),,*/224*8<;0,002)/*087/16.3+2044+4,**343/++),-0/4:/+,1-/70,*++,0.0/30032262''(&'+)1&&/40/41/...,52-+121-,+,03-)/.58/4,/*()--61'/()/4)*.,*&$$&(/33-/'*(6,)1)%&&%'-+.-/13&637:45364507,&(1*.,*.(-'*++**(*)+-/123(,0.//033,6878<895546;227)*-/,04552/3-+''+-((%'**%('(),..7-'())1,--892(,81998863)''/1%'(&(-,83051+,/3)'+,4+)+*1)9:5496..2242.+*-%(+.0./*+(0.206:0,/841603)/4/.//058;*-*+)-%&)*%&$&(1.2/377/..-/*--+*%&$$)+((*,2*&(&&''&'('$+)))3.*/6,17+)%+..-.2011-*-078;9/-.)*#)+:541.340*-)+,/'&.0-+-*+-0;.(*++''',3/6;.1*&'&*,'+)(%'(0*.///47895+,&'(,-261486+,)&&%,/(),969,9+))))('#*-0-061(*-+&&'%*))0*1+9..&*),()'''51110010525263187;:.+4/+,%0/++,'+((2&%#(-*++*.*/920),./1%(((0-18-.49),)'+-/03-.1)$*)//''++08:*2012621+(*%&&&%'$()(&+(/,-9-0+**'+/6424/3+(,,./-2/++1-.0-,,,)$&&&(**,((,,,3988813812275299+09,(+,-05++0/297,++),-)-7:74;9;9896(/',,-&)&'*14/50../-,-.562)(0/;1-37,,/3*&++3133467:6),//05/-**-6)*3/1
@24014b33-4d93-4169-a916-4ed197232e2c ch=495 read=53533 start_time=2019-12-13T00:21:39Z barcode=BC01 runid=2c9cf7bc05858273f10e7d7ec552fc0bd742dc3e
CCGGTTACCTTGTTACGGCCGCTGATCATGAATCACAAAGTGGTAAGCGCCCTCGAGTTAAGCTACCTACTTCTTTTGCAACCCTCCCATGGTGTGACGGGCGGTGTGTACGGAGGCCAGGAACGCCATTCACCGTGGCATTCTGATCGATTACTAGCGATTCCGACTTCGCCGGAGTCGAGTTGCAGACTCAATCGGACTGACTTGCGCTATGAGGTCCGCTTGCTTCCTCATGAGGTCTATATTTGTATGCGCCATTGTAGCGTGTGTAGCCCTGGTCACATGAGGCCGTTGAAACGACGTCATCCCCACCTTCCTCCAGTTTATCACTGGCAGTCTCCTTTACGGTTCCAGCCGGACCGCTGGCAATAAAGGATAGGGTTGCGCTCGTTGCGGGGACTTAACCCGACATTTCACAACACGAGCTGACGACAGCCATGCAGCACCTGTCTCACAGTTCCCGAAGGCACATTCTCATCTCGAAAACTTCCGTGGATGTCAAGACCAGGTAAGGTCTTCGCGTTGCATCGAATTAAACCATGCTCCACCGCGTACGGGCCCGTCAATTCATTTGAGTTTTAACCTTGCGGCCGTACTCCCCAGGCAGTCTGACTGCGCGTGCTCCGGAAGCCACGCCTCAAGGGTACAACCTCCAAGTCACGACATCGTTTGCAGCGTGGGCGGTATCAAGCTCTGTTTGCTCCCACGCTTTCGCACCTGGGCGTCAGTCTTCGTCAGAATGCCCATACCGGTATTCCTCAGATCTCTGCGCATTTCACCGCTACGCATAGATTCTGCCCCCCTCTACGGACTCAGAAGCACCGGTATCAGATGCAGTTCCCAGGTTGGGCCGGGGATTTTCCTGTCTGACTTAACAAACCGCCGCCATTGCGCTTGCATTGACCGTTCCGATTAGCAGCACGCCTCCATTATTACCGCGGCTGCTGGCGCAGGTAGCCGGTGCTTCTTCTGCGGGTAACGTCAATGAGCAAGGTATTAACTGCTCCTTCTCCCGCTGAAAGTACTTTACAGCGAAGGCCTTCTTCGCCACGCGGCATGGCTGCCGTAGGCTTGCGCCCGGTAGCGCAATATTCCCCACTGCTGCCTCCCGTAGGAAC
+
*(*--0-2306'-/+**&,+,,+*++-.6005.-(&.0+'/,2/.,+.01;5-.''+,403&.,.04.%-15608:.-34,81+(07-'0,7544556,6,+'.*430-*-*0(*0-5&()$$%%%%*)/-.0:8.6...;;:644-1&')*+*.//2536730-).070)(''&$&(3*)54:34(,,1/0/:/-&.(*/-,)*(&*&&0),.*-*),-,*+)%&'()')-$%&&*'*,/-0&-5.+036599;<-;-,*,-/)1,-(),--3++,++*&&(,*'320/.**#')%&&*,229:7269.-23353(+,+++0:.-16330,&'&./0.2///+'')+0-$'#(3219658323342+'%))(+3*/1+*,+0/0178956843,04.,248440<4/09/47,,$$'&'(-+)-+/53/-),+,3012,+%,+-.2/,02))%'&447692+*+*0-+436;88968752)*33**1(*.**-.*.-/3/-../8/0-..2*1*0(.*(*-.2/--12()*2*991-62045566/24()(-,6(.)00'%)*-57653,55))-09:*.+,%&(**++-204//-/88,*.1*'/1.-,-*%')('''&'*-&5)6-*..'-)0255,+,2*$'*0-/),1*+))--(*+.0476/28.'(',./7/,&$(*('((&&%%-.0.3:5)+,55,'0./2:4.01%/*'$'-.0/3*.,.098709))',*%&%#%/,35.11,/,/*+-()04433.*--/.6<;,*-3-2)*,&(%%(-+2524,50478/+3/$&+0..30/(-,(,#1'()-,2+))**14558;.8/./,2+&/545'46.-6.6,*&%#+431-+)+1-6()335347*)+&*++-)&%&#%#'&($(('-4,.+)*/'',*%)%($.3,04&4&'9..33.,('%*.333+*)*$('(#%'%(,4.28<79<99895:9679656:797776711(+++,0-/,,),,66*5,)+2.-7700/**+*/488+()(++.6/6386977:9'&&%)(,-4/.014654,*,+-*4126/1,24,,*+%($%,(0144/3893+.2113339,6;-,2+.,/,-
@79ff8f21-72e4-4030-8cd9-7e96b4e04348 ch=240 read=70233 start_time=2019-12-13T00:21:38Z barcode=BC01 runid=2c9cf7bc05858273f10e7d7ec552fc0bd742dc3e
CGGTTACCTTGTTACGACTTCACCCCAATCATCAATCCCACCTTAGACAGCTCCTTCCTTGCGGTTAGGCCACGGCTTCAGGTGTTAACTCTCTGTGAATTATGTGACGGGCGAGTGTGTACAGGCCGGGAGCAGTATTCACCGCTGACATGCTGATTCGCGATTACCGGTTTAGCGCTGTATGAGTCGAGTTGCAGACTACAATCCAGACGAATGGTTTTATGGGTTTTGCTTCACCTCGCGGCTTCGCTTCCCTCTGCACCATCCATTTGTAGCACGTGTGTAGCCCAGGTGTAAAGGCATGATGATTTGACGTCATCCCGCCTTCCTCCAGCTTGTCACTTTGGCAGTCGCTAGAGTCCCCAACTTAATGATGGTAACTAACGATAAGGGTTGCGCTCGTTGCGGGACCAACAACATCTCGACACGAGCTGACGACAACCATGCACCACTATTATCTCATGGCTATCTCTCCATCTCTGGGCATAGGTATGTCAGACCTGGTAAGGTTCTTCGCGTTGCTTCGAATTAAACCACATGCTCCACCGCTTGTGCGGGCCCCAAATCAATTCCTTTGAGTTTCATTCTTGCAGACATTACTACTCAGGCGAATTACTTATTGCGTTAACTGCAGCGCACAGACTTTGACATCCAACACTTAGTACTCATCGTTTTACGGCGTGGACTACTAGAATTATCTAATCCCACATTGCTCCCCACGCTTTCCGGGACTGAGCGTCAGTTAGGCCAGATCGTCGCCTTCGCCACTGGTGTTCCTCCTTATATCTACGCATTTGCTACGCCAGATTCCACGATCCTCTCCTGCACTCTGGCTGCCTGGTTTCTATGGCTTACTGAAGTTAAACACAGGCACCTGCAGGGGCCTTGCTGCCGCCTGCTCCCTCTTTACGCCCAATAATTCCGGATAACGCTTGCCACCTACGTATTACCGCGGCTGCTGGCATGGTTAGCCGTGGCTTTCAATAAAGTACCGTCACTCGGCTGCGACATAGCCGCCGTTCAATCCTTTATAACAGAGTTTACAATCCGAAAACCTTCTTCCTTCACGCGGCGTTGCTCGGTCGGGTTTACATTTGCCGAAAATTCCTACTGCTGCCTCCGTAG
+
1-55;68819+0-,,011.2,*-./).4031/03:047*+1'-)().()%&'468;:513+*-,/63075/')*,+045%4...0.2-,,1+%%)()%$+'%&'*0/3(.+.'&&(.0.0*,++146.5*)%-$%(*8;601/,.-+-**.34431-2-&&*,0.'(()%1*'$&&%%&%&*+*(&(,,,.5*('#'%*''*10+3)(&)&%)(&)/18:-0.-3/-79.-049112735/-.-*../(+206;-/03+,(,0::;:61;-,,--.,/..-0*))++,*'.,+'*+*)--'*)'*-,/26,+.4,36:2;6,%+'.54354522060-,7,-*)(&*,-61+%''***+--663+5+/.3/3224/0//648891000/2),*,50303343792/.8*)&&+'(+.+.-++*()*.-,)0/23111132&.2/5&%&4-++().,--3*+%$&'(,,1787379221/*+)(%$$,'0,--0(-.)-&233-10-,+-0845;866603)--1-'&*+,.;7/.++,1/3216/06+,0/+.*&()+,350'')*+,48:5,32.),//;61/11+1-+.*.,2',*)+*(,02.177'%')'()/3+//--02-2+*,32'00'+((((1,)*++-0360)2+1+),+*//,/10,.+*-//)++)../79;588777),&(.+,03039291-')),.*++487,%+(,+451.2;75433146033225/,),+100::8*8723,0,++;;079544579:736-2.-.,4687879157.),.04()'%(/,6/5+++-6560/+,3460',+-,(225488233-960.234:647112/-.-/84:31.0,-*)&-($$($*233--++*,&+.4/571-.-08))369423/-+*--++5./4.5-52.5/./23049128212.0.-2--/+--343/.3..,$+%+.-++0/1/-*%$&'&)3,7;4.3-24550,'*-053+))&$%$$%'7.)+8.85'&%'*-,22./0.0*')((22+/28864-,(+-,06;9:<:469/',+),1,+.-,+7.1()%'*.'(($$%.1**751-,,1*/11-',.+,///8/86*,33
@81b38fa2-c55a-4d8e-a023-71793179a1cd ch=77 read=43865 start_time=2019-12-13T00:21:38Z barcode=BC01 runid=2c9cf7bc05858273f10e7d7ec552fc0bd742dc3e
CCCAGCCACTTCGTTCCGGTGCGGCTTATTGCTGGTGCTGAAGTTGTCGTCATCTTTACGTGGTGCTGTTGGTGCGATATTTGCTCCTGGAGAAAGTGGCAGTAGAATATTGCACAATGGGAAACCCTGGTTTTGCTCTTGCCGCGTGAGTGATGAAAGGTTTCCCGGATCGTAAGCTCTGTCTTTGGAGATGGCGGTACCCAAGGAGGAAGCCACGGCTAACTACGTGCCAGCAATACGTGTGGTGGTGAGCGTTATCCGGATTTACTGGGCGTAAAGGGGCGTAGGCGGATGATTAAAGTGGGATGTGAAATACCCAGGCTCAACAGGTGCTTGCGTTATCTGGGAGATTGCAGGAGGAGGTGAATTCCTGGTGGGCAAAATGCGTGAGATTAGAGAACACCAGTGGCGAAACGACTATCTGGACTGTAATGTAACTGACGCTGAGGCTCAGCGTGGGGGGCAAACAGGGGGGGATTAGATGCCTGGTAGTCACGCCGTAAACGATGAATACTGGGTGTGGGGGTTTCAACACTCCGTGCCGCCGCTAACATTAAGTATTCCCTTACCAGGGTACGGTCGCGGGATTAAAACTCCAAAGGAATTGACGGTACACTGTGTAGACATGGTTTAATTCGAAGCAACGCGAAGAACCTACCTACACTTGACATCCCTGCATTATAATCGAGGAAATCCCTTCGGGGACAAGGTGACAGGTGGTGCATGGTTGTCGCCAGCTCGTGTCGTGAGATGTTGGGTTAAGTCCCGCAACAGGCTGGCCGCTACAATCGTTAGTTACTACCATTAAGTTGAGAACTCTGGCGAGACTGCCTGGGTTAACCAGGAGGGAAGGTGGGGATGACGTCAAATCATCATGCCCCTTGTATTGTAGGGCTACGATGCTAATGAAAACGGTACAGAGATGCAATACCGTGAGAGTGGAGCAAACTTTAAACCAGTCTCGAGTTCGGATTGTAGGCTGGAAACTCTTCTACATGAGGCTGGAGTTACTGGTAATCTCTCGTCAGAATGTCGCGGTGAATACGTTCCCCGGGTCTTGTACACCGCCCGTCACACCATGAGAGTTGGCAATACCCGAGATCCGTAAGGCTAACCGCAAGGCAGCGGCTGAAGGTAGGGTCAGCGGTAGGGTGAAGTCGTAACAAGGTAACCGG
+
$###$+)%)1*4+051-'+1%)('$)&(12..//0.,1*)--'./-,(*%#&.&),'#&&&(%(&'()*-+(*&$'*,)0-'(3,8*'&*'%*)&%#&))(&($&*)*+*)$+*,-40,'&',**5''(&+/0+%$%'&%*183667''&()*..21*,00:**,),32;9113-&(((#$'#&'&--'%%$$$%'(*+35*0+/4++,'-*+/%'*2...+*))*(,,0.-(*'#&$-+('(%%&(('''*333610.*/0,291.0///,.6-36+*.*(%.-01368....-:-8-//55<::843%',1(),*(#,.,-0+--'0-1.-1%$$$$*'*+**0('(#+%%'%*-,)))(%%$&**+-*'''''&(&,/14-+-(-%''%0)%&'$%$%&),.0110(',(%&%%$'&+/2295544,.(($#&''*,-*)('(*-.011+---,&'*-/*,-65.(-),..-,&*-..66%450222.365/2236322)&+,-..283+.)%+14552897./;7)'%&%))1**,)(((+1/.-)&''3-3(((),200(,/(,()'(&))/2101/6*7//...<:5014&(()&))+4/545/560/)*))*+)(,%*),.++8./3583-/1./26636//4+-10)('-,))*++*,,-.616)'%&(+/-)(-***()&%*+,)*51.44*2814454*3-2573*/*%+6)--0.248.15%%'*+.22-/,--.8542360+5'24363613.-*)-038)'4/&&#'($%&%*+30109443/:-))',-+1,+%,,6+*'%)(,21--+,+-.23//0-/88391629-5-(+,),+/605;;003210.024:8234;94:3098-+3)/,00)%#&)'(&''(*($'%&4-'+/,*''**+,)((''+)4.4,+,/,/+,)&*-/,+)/+6('04*1:9.;889746''(08406+7.00143224++.*)+*&'')+222.&*)*240&)09022*%%('))')(,1240/00334514080/.41*357070/(+38826422++*-.42<8112*.+-0./,-)&*-/1---.-)+.+)'(%)05.,(&-),+020+*'('''('-*+%%%'//-/-,/4)*)-**/),(,)(&&,*'+62./('(-(0*.76:5-
@3c297778-4e40-4d9f-8824-84996bd50d80 ch=278 read=34077 start_time=2019-12-13T00:21:37Z barcode=BC01 runid=2c9cf7bc05858273f10e7d7ec552fc0bd742dc3e
CCGGTTATCTTGTTACGGCACCCCAGTCGCCAGATCTACAGTGGTAAGCGCCTTCCCGAAGATTAAGCTACCTGCTTCTTTTGCAACCCACTCCCGCTTGGTGTGACGGGCGGTGTGTACAAGGCCAGAACGTATTCACCGTGGCATTCTGATCCACGATTACTGGCGATTCCGACTTGGAGTCGAGTTGCGGAGCTCAATCCGGACTACGACGCACTTTATGAGGTCCGCTTGCTCTCAAGTGCTTCTCTTTGTATGCACCATTGTAGCACGTGTGTGCCAGCCCTGGTCGGGGCCATGATGACTTGACTCATCCCACCTTCCTCCAGTTTATCACTGGCAGTCTCGCCTGAGTTCCCGGCGGACCGCTGGCAGAAGCAAAGATAAAGAGTTTGCGCTCGATTTTGCAGGACTTAAGCTTAACCATTTCCCGCAGCAGGCTGACGGCAGCCATGCAGCACCTGTCTCACGGTTCCCGAAGGCACATTCTCATCTCTAGAAACTTCCGTGGATGTCAAGACCGGTGGAGTTCTTCGCGTTATCCAGATTAAACCGCATGCTCCACCGCTTGTGCGGGCCCGTCAATTCATTTGAGTTTTAACCTTGCGATACCGTACTCCCCTGGGCGGTCGACTTAACGCGTTAGCTCCGGAAGCTTCACACTCAAAGGGCACAGCCTCCAAGTCGACGCCGTTTACGGCGTGGACTGCCAGAATTATCAATAATCCTGTTTGCTCCCCACCTTTCGCACCTGGGCGTCAGTCTTCGTCAGGGGCCGCCTTCGCCACCGGTATTCCTCAGATCTCTGCGCGTTCGCACTGCACGCAAGTTCTACCCCTCTACGGACTCCAAGCGATATCAGGTGCAGTTCCAGGTTGAGCCAGGAGTTTCACATCTGGCTTAACAAACCATATGCGTGCGCTTACGCCCAGTAATTCCGATTAACGCGCACCCTCCACCGTAATTACCCGCTGGCTGCTGGCAGGTTAGCCAGTGCTTCTTCTGCGGGTAACGTCAATGAGCAAAGGTATTAACTGCTCCCTTCCTCCCCGCTGAAGTACTTTTACGGCCGAAGGCCTTCTTCATACACGGCATGGCTGCATCGAACTTGCGCCCGTTGTACAGTATTCCCCTGCGCCTCCGTAGGAACAATATCAGCACCAACAAGAAGGTTAACCACGAAGACACCACGGGT
+
7.(*8-,-848'.)&'-('#)(-)**.0((()).32,)/++,.7742'))..73140)(*,&-%+((*,5796,54:6364-.00)-86+,022'%'*'1+1/0225+27-160..&*',03-708%*'0-492531.1:56/50,0785557.,'((-.:1/0&)'((2.43-%(&&()')),,,.0&%$'('&)+-+6-02656:975422**$&&*)')&('-+262+3+)*-*)*+'*),.32110.75+,+-)()78328.&%))(*..--+'(()(+-65,-6./'*56076500,++)(++,.--45164,.04:67203./197-..),*-+,,.31//$%$&)+./1)*'&&%'0*3513.1--($*(&,-3*()72(',#+'3-0+++),1$930)-,%.2+$$$)%&&'&($)%&)/+,5+''*$)%&(,-41564533585978545237--27-0)+.88725.)*2,2/,013;99:765642*'+,,-/449007;:960003-.-(')./+*+6;76;/+'''%'(6'&&-..)/+08%0/--..5801/'(*),.-2./+02&&()*/1::15;;44+:99(.-/3*-)*(#&%''*10356**+%&++4599875457687660/3-,.21.(-'&&(***%($()+43'+,*)$''',0-2-(.251,*/03827<:11.*)*+6;862)+)&.'+*/,.,*%#'*&+---/;7))*031)$*()40+++(,-&'(()-/50121267006+,5:17913:,:9678-20%%-+1577+3()-7747511-*)*)%&($(('.),%&)&+*4(&'/40,*+&&'+-).12)1)'%(*+667((+&#%((-12*+-4160'/17(52,*11((%'*+10/*+/.2./%&006%&&++/-0430(-&$'&'&&&()+29;4/.0.7.5-,-*+*+31../&''(()'2+(+:*'*%.)....)'&&%+,+10.1/&06234748:62/0+.*+.7957807000686;//3+,/+.--/.3278*39842/7;3+/70,/+,%-334)''%''&$&*-/056<88<902),$(&0.+,/435111220.0/.-,+*..,%**..)1-$,.6.632*)*+*/3,21(**.23463256761&10287372+*/006.8/4,(%,(+))(0,0,##&('$
@39265a14-808a-4b87-b5df-430538fd5045 ch=20 read=30722 start_time=2019-12-13T00:21:37Z barcode=BC01 runid=2c9cf7bc05858273f10e7d7ec552fc0bd742dc3e
CCGGTTTACCTTGTTACGACTTCACCCCAGTCATGAATCACAAAGTGGTAAGCGCCCTCCCGAAGGTTAAGCTACCTACTTCTTTTTTGCAACCCCTCCCATGGTGTGACGGGCGGTGTGTACAAGGCCAGGAACGTATTCACCGTGGCTGATCCACGATTACTAGCGATTCCGACTTCATGGAGTCAGACTCCGATCGGACTGACGCACTTTATGGTCGCTTGCTCTCACTGAGGTCGCTTCTCTTTGTATGCGCCATTGTGGCACGTGTGTAGCCCTGGTCGTAAGGGCCATGATGACTTGACGTCATCCCACCTTCCTCAGTTTATCACTGCTTGATCTCCTTTGAGTTCCCGGCGGACCGCTGGCAACAAAGGATAAGGGTTGCGCTCGTTGCGGGACTTAACCAACATTTCACAGCTTACAGGCTGACGACAGCCATGCAGCACCTGTCTCACGGTTCCCGAAGGCACATTCTCATCTCTGAAACTTCCGTGGATGTCAAGACCAGGTAAGGTTCTTCGCGTTGCATCGAATTAAACCATGCTCCACCGCTTGTGCGGGCCCGTCAATTCATTTGAGTTTAACCTTGCGGCCGTACTCCCCAGGCGGTCGACTTAACGCGTTAGCTCCGGAAACCCACGCCTCAGGGCACAACCTCAAGTCGACATCGTTTTACGGCGTGGCTACCAGGGGTATCTAATCCTGTTTACTCCCACGCTTTCGCGCACCTGAGCGTCAGTCTTCGTCAGGGGCCGCTTCGCCGGTATTCCTCGAATCTCACGCATTTCCTGCCGCTACACCTGGAATTCACCCCTCACGAGACTCAAGCTTTGCCAGTATAGATGCAGTTCCCAGGTTGAGCCGGGGATTTCACATCTGACAACAAACCGCCTGCGTGCAGCACGCCCAGTAATTCCGATTAACGCTTGCACCCTCCGTATTACCGCGGCTGCTGGCTGGGTTAGCCGGTGCTTCTTCTGCGGGTAACGTCCAATGAGAGCAAAGATATTAACTTTTCTCCCTTCCTCCCCGCTGAAATTACTTTACAACCCGAGGCCTTCTTCATACGCGGCATGGCTGCATCCAGGCTTCCATTGTTACAATATTCCCCTGCTGCCTCCCGTGGG
+
7+(+'++(1-7-+2.%*-.41:2.27.-*)/1/434:76/1172/24872)'*+0:54044,-73808/.%***-3-&+*3,704/+(')+)/80'**95.087././3:6;:9678550323443467'20)$&&%(,954590-)'))/0231+,,,9/.-+++++05<676278;8%'*-+,,0&&*.011/112(4***---,($'/62/.1+*-)+./--/042&&$&&'.-2366900-03204667::;<968-($'()+/18775---<201:97)3+*.57/4+4,-/,+&&&)+;8:98-86*(.3.326.3)+.;4/02*.+*$%$(%023:37:6,259934,(./);18:7876:743417,)0+:24-1,+601088851623.;58/6/5-0'5+971;-,*,.%'%%'+')-,+,,96)3*/26/6(**,+,8.665421/24;9711-*,4,,,,--,6+&'+-054((++*,-809676;981647677:<.1.,23-61;99:769.:...994/-.1/2;89;9801126/01,/0/./-4--+30%%(**96<:59;94339</.,1///3,3+1*.0(%)+/20,198.510.+,+,0,*+-,2',-12320,,,%-,*',,099*,+0,**.087815-3.25616004*+-:*.0010.+'&%($$$$*2.-/02788;587/319/%*+170)***-;4.,,&--.8')*),(*,89:96;542:,0;:46.%)))1+-/&+133<7222&(/***)%--/119.202156422,2/5:788-7++($(,/.+-'((+..37552/-27),64'+*'('(*.-/234<293-.-:-,)416(),0(289/,*,+.,))()8596/8:6;;9887732*),+.+13*(&&*+.734102424.+++')*(,23.-($&)/655;7-6,++.-0-0*'*,)+,,,68193-.04189.,,*/4230675,0(9)-.**+&+14&)&(%(('%&$%%''*46--;:870;5+,45,/1'()%)/0-+0.3-4'&'*+...1-297672/./-02)-+,*-656/;(&*')&(()$&+&*()),7-..57-+)**21/,((+60-2%4(
@146f6625-0622-4ba0-a2ac-6c26392587e7 ch=66 read=49396 start_time=2019-12-13T00:21:36Z barcode=BC01 runid=2c9cf7bc05858273f10e7d7ec552fc0bd742dc3e
CTCCTACGGGAGGCAGCAGTGGGGAATATTGCACAATGGGGAAACCTGATGCAGCAACGCCGCGTGATGAAGGTTTTCGGATCGTAAAGCTCTGTCTTTGGGGAAGATGTGGCCGGTACCCAGGAGGAAGCCACGGCTAACTACGTGCCAGCAACCGCGGTAATACGTAGGTGAGCGCTATCGGATTTACTGGGCAATAAAGGGCGTAGGCGGATATTGATTGGGATGTAAATACCCAGGCTCAACTTGGGTGCTGCATTCCAAACTGGTTATCTAGAGTGCAGAGGAGAGTGGAATTCCTAGTGTAGCAGTGAAATGCGTAGAGATTAGGAAGAACACCAGTGAAGGCGACTCTCTGGACTGTAACTGACGCTGAGACTCCGAAAGCGTGGGGAGCAAACAGGATTGATACCCTGGTAGTCCACGCCGTAAGCGATGAATACTAGGTGTGGGGTTTCAACACCTCCGTGCCGCCGCTTCTTGCGGTAAGTATTCCGCCTGGGGTACGGTCGCAAGATTAAACTCAAAGGAATTGACGGGGGCCCACTGAAGTAGCGGAGCATGTGGTTTTAATTCGAAGCAACGCGAAGAACCTTACCTACACTTGACATCCCTTGCATTACTCTTAATCGAGGAAGTCCCTTCGGACAAGGTGACAGGTGGTGCATAGTTGTCGTCAGCTCGTGTCTCGTGAGATGTTAGGTTCTCCCGCAACAGGCCTGTACTTGTCGTTAGTTACTACCATTAAGTTGAGGACTCTAGCGGACTGCCTGGAGTTAGCACCAGGAGGAAGGTGGGATGACGTCAAATCATCATGCCCCTTATGTGTAGGGCTACACGTGCTACAATGGCTGGTACAGAGATGCAATGCCGCGAGTGGAGCCAAACTTCGGCTCCAGTCTCAGTTCGGATTGTAGGCTGAAACTCGCCTACGGCTGGAGTTACTAGTAATCGCGAATCAGAGATGTCGCGGTGAATACGTTCAGGTCTTGTACACACCGCCCGTCACACCGCGAGGTTGGCAATACCCGAAGTCCGTGAGAGCTAACAGGAGGCAGCGGCCGAAGGTAGGGTCAGCGATTGGGGTGAGAATCGTAACAAAGGTAACCGG
+
+.42--/.72*-1+.00,/2/66+.:2'2***-//6313+('*-*6../658133105349-.0(('%(-2,0+6.*.-879:7831.*/017662253-14-*/*-.+.-,0*()&%-2**05-,++,%%%&(-5001414442334,*+(+'/+)+),*4*(&*))...'+*,0-/11/3(0*082./051)'')+1+(+)-23795765:44*/-+'+(,4;7752'.5*)0*+*057620&((')5877898878/8.992/010/822387--,,+6)(&)+)))'-,,3,7+0*),-3,)&'(%667059--/+++&'&(+/,2517./42466,-/-,')/-/10222/48;377*32543020--1+++'./3(&/0*(./7.6;/,-/0:-64.7+0**)''*6,,36655852,..29346:%0/,.12;8678678888581./972274169176/5687213&'-)+.-+,%$++1+237965-164.-.*(*.+4-0%('**+/*3;;-7849,,+)-1196954;8225($'$%'''(*+-16+/..2/./32;9-9;4<3*+.(,-(4)-&'%&)*-33402,+))(')-*).-/04).0-.+2.,///.4'-)+*,13,4...84-773012.0-0+,--+&*-/876888&46;.22426-/00.,3//.((--//.0909/&-1053-53()42*2&*+(('///.1,.06041//0:0//23;89:73221.-3054320&--'**-:095166**0+$&%$'1+,'(+/*++,)187/58983998;62526779.96/*00119983262314-,(*(-*6//-5-,320025456/--+,0/2872..+,.&%*)/5)**2::8*()&+,.10--.3768$)&3,/7.1504.2.--05;44980/+&#%))+-992-/3001(400500,8+,('+'''&)20684.1.,*,5/+/,/73+-66537+&)**..0853;72374511+'&((+')'*++092*//&&&'&,,**0-))&*+451-,,,))))&&((*)')-4+2/0-0+-04322(4)+33-,,,&')--164.*.2(/*12739,0
@eeb08763-29e0-4688-a7b5-f2ecdc44d07a ch=404 read=39491 start_time=2019-12-13T00:21:51Z barcode=BC01 runid=2c9cf7bc05858273f10e7d7ec552fc0bd742dc3e
CCGGTTACCTTGTTACGACTTCACCCCAATCGACCCTACCTTCGGCCGCTGCCTCAGCGCGCTCACGGACTTCGGTGTTGCCAACTCTCATGGTGTGACGGGCGGTGTGTACAAGATTCCGGAACGTATTCTGCGGTTGGTTAGCGATTACTAGTAACTCCAGCTTCATGTAGGCGGATTTCAGCCTGTCAGGAACTAAGGACTGGACGACACTTTTCGGATATGGCAGGCGTGTGTGGCCTACGCATAAGGGCATGATGGTTGACTGTCATCCCCGCCTTCCTCCTGGTTAACCCAGGCAGTCTCGCTAGAGTCCTCAACTTAATGGTAGTAACTAATATAACGACAAGGGTTGCGCGCTCGTTGCAGGACTTAACAACATCTCGACACGGAGCTGGCGGCAGCCATGCACCACCTGTCACCTTGTCCCCGAGAGTTTCCTCGATTAAGAGTAATGCAAGGGATGTCAGGTGTAGGTGGGTTCTTCGCGTTGCTTCGAATTAAACCACATGCTCCGCTGCTTGTGCGGGTCCCCGTCAATTCCTTTGAGTTTTAATCTTTGCGACCGTACTCCCCAGGCGGAATGCCAATGCGTTAGCGGCAGCACGGGGTGTTGCCCCGCACCTAGTATTCATCGTTTGCGGCGTGGACTACCAGGGTATCTAATCCTGTTGCTCCCCACGCTTTCAGGCCTCAGCGTCAGTTACAGTCAGAGTCGCCTTCGCCACTGGTGTTCGCCTAATCTCTACGCATTTCACCGCTACATAAATTTCACTCTCCTCTCCTCCTAGATAACCAGTTTGAAATACAGCACCCAAAGTTGAGCCCGGGTATTTCATCCCGCCAATCATCGCCTACGCTCCCTTTACGCCAGTATAAATCCGGATAACGCTCGCCACCTACGTATTACCGCGGCTGCTGGCACATGTTAGCCGTAGCTTCACCGTCATTATCTTCCCCAAAGACAGAGCTTTACGATCCGAGAAACCTTCATCACTCACGCGGCGTTGCTGCATCAGGGTTTCCCCATTGTGCAATATTCCCCGCACTCCATTAGG
+
-*--.,),/20-.5./0-77<1-//1,0.-.1%6;--+27691516012335922&)*)*&&*..02301..('.()*('))(&++-)*+23764521-,/,-/422///17(/**'$)*),,))-/-,*(#$$$%+(&$-'$#(+*/0'./.+-,+../1+01385,2*(,,20)3$/-*,)%&((()*&%(&)'',&)&$#),'&%$$%%&&+-*)%%$$#%#%$#&%$)()+'&$-*2*,+%'*)2*35107,++*-'-'%&&')*118/:8+&-/1484400.',-.0*,,,).68288525--/0/112+.,+,'(((/-215--3222.+.**(',**)))*),.,-8/---+/3934700'642-4*,%(((''((/0035262.($$%'2,.-.-%04160-+,4+.*+++)-2.1.,-467/)*)'(*-(,-.40&)+(,(+*++,+**+(.58./.-00*1/+/2040(,)+528;7&'&'+,35<725.:-<<93:323476-5,$$($%'(,,+/,22159:5129494:5-,30.-0/;;0/4343:2)'/-0:.2+(+/9:.).26.4551+-,.321554802//0-'/-,.)*+')&),&.0,(%(),2-)*+/1:46:6/10)%'(*++1*3.221670-53+,47)*3586/-04+2-464*$++*060(%*)*.74--../5--3.*-0469-+++)./5.+-,%'('*)0465531%%-)+576653*+*+)1;;44:;98854&%)'&(*(+%'&))+,,,&.-+,()-7850--0-*.6+''*((())**$/(),3++-7/.-.2(()$+%02+./,/0&$&%5699738&*.,-11664:,-72.2-7,(&,,(105,1/52753/0)+,/-1688:65638687234./,515/,('$%$'&*'(((%6-1/(,+.60029588208///5.,78--.'%,&&%&*)+,**...,0('(',,'-48;9;67,,/*)+)**--.0<-1341&33*42.09/59;/50;)-18/8./--/0-&%'#('12$*&$+&
@a7f8d5b5-a808-4b31-b274-e19090972aaa ch=148 read=43427 start_time=2019-12-13T00:21:50Z barcode=BC01 runid=2c9cf7bc05858273f10e7d7ec552fc0bd742dc3e
CTCTACGGGAGGCAGCAGTGGGAATATTGCACAATGGGCGCAAGCCTGATGCAACCATGCCGCGTGTATGAAGAAGGCCTTCGGGTTGTAAAAGGTACTTTCAGCGGGGAGGAAGGGGTAAAGTTAATGCCTTTGCTCATTGACGTTACCGCAGAAGAAGCACCAGCTAACTCCGTTACCAGCCGCAGTAATACGGAGGGTGCAAGCGTTAATCGGAATTACTGGGCGTAAAGTACGCAGGCAGTTTTATTAAGTCAGATGTAAATCCCGGGCTCAACCTGGGAACTGCATCTGATACTGGCAACTTGAGTCTCGTAGAGGGTAAATTCCAGGTGTAGCGGTGAAATGCGTAGAATCTGGAGGAATACCGGTGGCGAGCAGCCCCCTGGACGAAGACTGACGCTCAGGTGCGAAAGCGTGGGGAGCAAACAGGATTAGATACCCTGGTAGTCACGCCGTAAACGATGTCGCTTGGAGGTTGTGCCCCGCCGGGCGTGGCTTCCGGAGCTAACGCGTTAAGTCGACCGCCTGGGGAAGTACGGCCGCAAGGTTAAAACTCAAATGAATTGACGGGGGCCCGCGCAAGCGGTGGAGCGTAATGGTTTAATTCGATGCAACGCGAAGAACCTTACCTGGTCTTGACATCCACGGGAAGTTTTTTCAGAAGCGAATGTGCCTTCGGGAACCGTGAGACAGGTGCTGCATGGCTGTCGTCAGCTCGTGTTGTGAAATGTTGGGTTAAGTCCGCAGCAGGCGCAACCCTTATCCTTTGTTGCCAGCGGTCCGGCCGGGAACTCAAAGGAGACTGCGTGATAAACTGGAGGAAGGTGGGGATGACGTCAAGTCATCATGGCCCCACTTGACCAGGGCTACGTGCTGTGGCGCATACAAAGAGAAGCGACCTCGCGAGAGCAAGCGGACCTCATAAAGTGCGTCGTAGTCCCGGGTTGGAGTCTGCAACTCGGCTCCATGAAGTCGGAATCGCTGGTAATCGTGGATCAAGAGTGCCACGGTGAATACGTTCCCGGGCCTTGTACACACCGCCCGTCACCATGGGAGTGGGTTGCAAAAGAAGTAGGTAGCTTAACCTTCGGGAGGGCGCTTACCACTTTGTGATTCACCCGGCTGAGGTGAAGTCGCTTAACAAGGTAACCGG
+
)+,2343:923503765465:5,51-0.*)*.4;54:631578/32&'%*$('$')./486682543/3.,.)*+,&286:90;77;362:6&(%&'327:.,--298*(/++*(,)$%-38-3,6**&(&',,+,07/221,54/9/09),,/0.)+)$('-))#"$:',-64&,(%&'''))+*&+*8-.*5140&)&*+:9767-7-1-11*,+*.,567::96-/132$#"&#$'(05.18::*&./1/+-/''(,+-+*+&)03&,-2-,1-.3.-3-1*+.+,112+*+--9768-2,'((+)-.106450,)-1+*.(.*-+'&212760223:87.61)*0:74-).-3/60.5)31,042/5-0,+*)*)&(05683-2:79*(*',-++-/898:126588*)+*+.12+.6,&-.1;19184-;---7577;+(())*,.3&*+/7667:)/----3:30/02/-/02;.13:20+&(%'*6+42,777-9,1-65554421211735.0210//58;6792')(%,*+,965,--956485;:-12279433041828:1&77007/-,)0+2.03:;95+-.'-%&)084;8697:70./-//)1*-,-2-,4+())(0752,0.-8...010'(+.0(*(+14;9<+62*,/+*'$%&%/&,8739,:9596:576/207.179:.-,-+13520*12267,-./077417.//38;4-9-8883;01/-52(*/%3()('&,*0.:141118''/),24149/-*++**1/32)/5)2,-6658+.+&(&%*+-')'*-25+,)1,-+1,3/70./04-13043460/-01572'()1025+(*-+135:0.16-*,*(',,/&)'1279988998-()')-().7997640/++),,.4'+,5848986.65.++/263388868/4*)()+8..+),/16-*%)+1,&('-'%&**1.,2+1/0/0),%'&(3.//999;9610)(*//151-.-2.+,60/1,4,1))'376525,,++++*.40/;6,-/,-(,142+)((11.2.,.786,'+,++2232+%'$%0*051:33;5,/4+.+/,/-.5'31782234694'-&&(*-.,&11-*-,)*,)&%#)&)+0*..394235
@3f84e5df-293d-4d3a-89e4-88ec83d03311 ch=331 read=41771 start_time=2019-12-13T00:21:59Z barcode=BC01 runid=2c9cf7bc05858273f10e7d7ec552fc0bd742dc3e
CCGGTTACCTTGTTACGACTTCACCCCAGTCCACGAACCCCGCCGTGGTAAAGCGCCATCGCTTGCGGTTAGGCTACCTACTTCTGGCGAGACCCGCTCCCATGGTGTGACGGGCGGCGTGTGTACAAGACCAGGAACGTATTCACCGCGGCATGCTGATCCACGCGATTACTAGCGATTCCGACTTCACGCAGTCGAGGTTGCGAACTGCGATCCGGACTGACTGGTTTTATGGGATTAGCTCCCCTCGCGGGTTGGCAACCCTCTGTACCAACCATTGTATGACGTGTGTAGCCCTATAAGGGCCATGAGGACTTGACGTCATCCACCTTCCTCCGGTTTGTCACCAGCAGTCTCGATAGAGTCAGCTGAATGCTTAGCAACTAATGACAAGAGGTTGCCGCTCGTTGCGGGATAACCCAACATCTCACGACACGAGCTGACGACAGCCATTATTGCAGCACCTGTGTGCAGGCTCTCTTTCGAGCACAGATCCATCTCTGGAAACTTCCTGCCATGTCAAGGTGGGTGGTGGGTTTTCGCGTTGCATCGGGTAAACCACATCATCCACCGCTTGTGCGGGTCCCGTCAATTCAGCGGGTTTCAACCTTGCGGCCGTACTCCCCAGGCGGTCAACTTCACGCGTTAGCTTCGTTACTGAAAACTAATTCCCAACAACCAGTTGACATCGTTTAGGGCGTGGACTGCACCAGGGTATCTAATCCTGTTCCACGCTTTCGATGCGCCGTCAATTACAGGTCCAGGGATTGCCTTCGCCATCAGTGTTCCTCCGCATATCTACGCATTTCACTGCTACCGCGAATTCCATCCCCTCTGCCATGCTCTAGCCATGCAGTCTAAAATGCAGTTCCAGGTTGAGCCAGGGTTTCACATCTGTCTTACGTAACCGCCTGCGCACATGCGCCCAGTAATCCCGATTAACGCTCGCGCCTACGGTATTACCGCGGCTGCTGGCACGTAGTTAACCGGTGCTTATTCTTACGGTACCGTCATGGGCCCCCCTGTATTAGAAGGAGCTTTTCGTTGCCGGTAAAAGCAGTTTACGAAGGCCTTCATCCTGCACGCGGCGCATTGCTGGATCAGGCTTTCGCCCGTTGTCCAAAATTCCCACTGCTGCCTCCCGTAGAAC
+
2.+*,*%(**/-/4*./179<2.+/*)()33'),434715-)+(*-3:3271)+.17)+/$)--010835%1,+*%*)')87321120+(*-48)),*39-$/+4656565,.6,-((,200,.2687/.1+'...4/*-.7<888723000,0/+-3404)$()+11/9/-+,,.11994+((+./0'++2.44/-,,)7,*,&&2000-.//1225/.-,,./12/78/().6-,/,%-640:8.+8143794:,-*,15:325521+*1+&+(%**)+43./-)+)*(0))-0*'*,.-++,,6972120-+.),-47,+++.4()+*,(*+4*7*8;-673/35&030221/,,,,$&('(+.&//3*5/.%*&($+'+,-0/20254/-%-)45+,'&(1218:20075/()&+&'*..-0/00,.0020202210-,..'0.*10-4)'+'(*...-.25875323$&$$&'*'193--15445()89897998845((.-)797:99:;7999:10)/*5,),')()*/,:76*,.145.-.+,(*(-)/-++)*,2:5712-/1-.0+'-0626,*78+)12388:0&)&)(/1;6/2-4-3-,,15542-+++----)088%425,(,/1312*,*4--),.4484;/442/41(*$**&/&(&*,0/127.,2,*)++-/./62&,7:7996,211,+(+3+8641223..30474-2-+.&)+*3:.,/+-&.-05469.&/'&,+,3.4($%&,'//*-+)++3;;;::,5689991337./034661,--/,2;/,(),'+,.-&&()(0/61+**/3-)'**./(#&$''&'(+273303-,/0*,47+,,3478/3-&))+0..010,++)':2/+.-.00./,05))((+58;682-/0./-0&'$**160',./7+67-,75:5943587,.&.*'',(),,//-23-*.,-/;;;1:,&)*,+./0.*0/172./-7-19222)+'1156:8;;::969;17;8.)))*,/++,0*)'#'188,502+#''&##*4.-*-052;+((%&'*1*++4.5552102*/+,/+)),*-2,+,06376'4424;9264;5.070-2)/0/0-1/81&(((,0/29388*).(5&*)
@ab8d0b87-22ca-4022-a7c2-40a1c565fceb ch=80 read=62252 start_time=2019-12-13T00:21:58Z barcode=BC01 runid=2c9cf7bc05858273f10e7d7ec552fc0bd742dc3e
CTCCTACGGGAGGCAGCAGTGAGGGAATACAATGGGCACAAAGCCTGATGCAGCCATGCCGCGTGTATGAAGAAGGCCTTCCGGGTTGTAAAATTACTTTCAGCGGGGAGGAAGGGTAAAGTTAATACCTTTGCTCATTGACGTTACCCGCAGAAGAAACACCGGCTAACTCCGTGCCAGCAGCCGCGGTAATACGGAGGGAGTGCAAGCGTTAATCAAAGATTACTGGAGGCGTAAAAAAAGAAGCGCACGCAGGCGGTTTTGTTAAGTCAGATGCTTAAAGGAAATCCCAGGCTCAACCTGGGAACTGCATCTGATACTGGCAAGCTGAGTCTCGTAGAGGGGTAGAATTCCAGGTGTAGCGGTGAAATGCGTAGAGATCTGGAGGAATACCGGTGGCGAAGGCGGCCCCTGGACGAAGACTGACGCTCAGGTGTGCGAAAGCGTGGGGAGCAAACCAGGTTAGATACCTGGTAGTCCACGCCGTAAACGATGTCGACTTGGAGGTTGTGCCCTTGAGGCGTGGCTTCCGGAGCTAGCGCGTTAAGTCGACCGCCTGGGAATTACGGCCGCAAGGTTAAAACTCAAATGAATTGACGGGGGGCCCGCACAAGCGGTGGGAGCATGTAGTTTAATTCGATGCAACGCGAAGAACCTGGTCTTGACATCCACGGAAGTTTTCAGGAGATGAGAATGCCTTCGGGAACCGTGAGACAGCAGGTGCTGCATGGCTGTCGTCAGCTCGTGTTGTGAAATGTTGGGTTAAGTCCCACAGCAGGCGGCGCAACCCGCGCCAGCATCCTTTGTTGCCAGCGGTCCGGCCGGGAACTCAAAGGGAGACTGCCGGTGATAAACTGGAGGAATTGGGGATGACGTCAAGTCATCGCCGTACCCGACCAGGGCTACACGATACACAATGGCGCATACAAAGAGAAGCGACCTCGCGAGGAGCAAGCGGACCTCATAAAGTGCGTCGTAGTCCCAGTTGGAGTCGCTCGACTCCATGAAGTCGGAATCGCTAGTAATCGTGGATCAAGAATGCCACAGTGAGATACGTTCCGGGCCTTGTACACACCGCCCGTCACACCATGGGGAGTGGGTTGCAAAGAAGTAGGTAACAACCTTCGGGAGGGCGCTTACCACTTTGTGATTCATGACTGGGGAGTGAAGTCGTAACAAGGTAACCGG
+
*).)(.14:8*.4,,-/.370%*+*'*(&))*4361/$%*+,(,66445550(09098955544441354+'(*(3185831,872:-.24+())()2;//.00)36.)21()-+)))1-)*-2/1/428:1+43402610,*,/)/0''*()/(&*'**-08*4/113/015025883251649-2/72.9-,,./,/,)',-,0/5)+*7+5+25*4*((,/,./..('-032645-0++%(*,-21,1-0-021,6.::.,4./*,,1,//1'%($)%&'+*.))/42&0---;2.22/0651522///111,,..1212.18/(&*,.2302221/(*-/*++*-+0+8+,979310115;83()/-15120-,,-.33941++*)*47:297271..1+,+&1/:31/68797280.....0177:*121.-/11/2/**0.539,(*,9:63/+,-)2(+/,/05(.786738/&).0955582/-()*,--++/),-),//70-*,.-+33137554.3,)(-)/,./.1/015570907.7754720351171-0.3-0'015.4,+465;6;2,1+**///0074:327527<;019/+,+-+*).-25083*/0')''%/09;6;611')+1296784++))*%*+')3656831578874566-5-.7850(((').21-/)///148:93;:5854342'/1.,'+*/2133:::-,*,+.288467/01455665;4348;5/-/6'0.,1//--17-+3.03,,3/+)+033-24)$'&)*(&'&+-)'/,(/81385.2*3.06,352,18..115081(0-+23386-,.'+*+---%*+3+**(('+*29;4475685544-,-004416*,,.30)),-4/*6-.0++'('$'%*')*4-3/.,2/2346;+)**,,*,654542,4,,+%+#*-&'',527:88))*76/((*'',7873.4/*&2/952-.-+')+-,+-/1534434303*6,6/0*.%%&',4003:9;8880,,37648312*14--'-1586595('3/5-+,($)*+.-2:2391/14///2804,)+)&)+.655<136;0&(('(*6/-0-,*..)),,)75/06213040/383729601567;52.--..6+*(#'')&&((6356:6/-/0/387968
@f776f3c7-7ad4-4655-b4b1-50423c36daa1 ch=45 read=51059 start_time=2019-12-13T00:21:56Z barcode=BC01 runid=2c9cf7bc05858273f10e7d7ec552fc0bd742dc3e
TTCATTATAGTTTCCGGTTGCATTATTGCTAAATTATAGAAAAAAAAGTTATGATATCATACTCAATGGCTATTTCTAATTAGGACGCAGTGTTATCACCAAGAACGGTAGGAATTTTCGGCAGTAAGGAAACCTGACCGAGCAGCATGGCGTGAGAAGGAAGGTTTTCGGTTATGAAGCTGTTATAAAGGAAGAACGGCGGCTACGAAGTGGTGGCCGAGGTGACGGTACTTTGATAGAAGCCGCATGCTGTTCTTATGCTTATTGCGTAGGTGGCAAGCGTTATCCCGGAATTATGGCCATCCTCAAGAAAGAGAACAGAGGCAAGCAACAAAGTCCTCTCAATTGGCTCGCTCTCTCAAATAAAACCATCCAAAACCCTAGGCAGCTAGAGTGCGGAGAGGATCATTGATCCCTCTCATATTAAACCGAAATTAATGCCATCAAATCATGGAGGAAGACCAGTGGCGACGATCCTGGCCTGCAGCTGACGCTCAGTCCCGAAGCGTGGGGGGCAAATAGGATTAGATGCCTGGTGGTCTGCACTATCTGTCAGAGAAATAAATGCAAAATCAATGGAATCATCAGGGTCAGAGGCAGTTAGCATAGCCAAATTGCTCCGCCTGGGTAGTACGTTCGCAGAATTGACTCAAAGTTGACGGTACAAGCGGTGGGCATGTGGTTTTGAATTCGAGAGCAGCGCGAAAGAACCATCTCGACCATCCCTCCATAAAAGCTCAGAATGGAGGAAGATCTTCCTCCTCGGAACTCGATGAAATTACGCGCAGGGCTGTATTCAGCTCGTGTCATTGAGATGTTTGGGTTAGGTCCCGCAGCTCGAGCCTAAACCATATCGATAAATCCCCTGCCATCATTAGAAGTTGGGGACTCTGGCGAGACTGCCGGTGACAGGCTGGAGGGAAGGCGGGATGACGTCAATCCATCAAATACCCTTGACTGGGCTACTGCGTGCTGCAATGAATGGTGCGGAGGGAAGCCTATTACTGGTGAAGCAAACCCGACCATTCTCCGTTCAGATGCTCAAATCCACAAAAGCCTCGAACCTCAAAGTTGGAATCGCTTTAGTAGTAGCGGAATCCGCCCTCCGTGAATGCGTTCAGACGCACCGCCCGTCACCTGAAGGATGTGACCTTTTGAAGCCGGTGGCTAACCACTGAAGGCATCTAGGTGGGATTGATGATTGGGGTGAAGTCTGTAACGAAGATGAAAAAAACCCGG
+
#$$$%&#$#**6+.'2)6)$'&0*'34.0002+,-((&&',02764.-3+,(&(*+))$&$$%$)$)&$$&#&''%)(*-(+(+$&$%$%,%,)&).',%(&&%$$%$*&&+(+.880+.-.+--0(*&))&.1-..,*+,.,+*,*++++'2***'**1.-,.,9940+.-.'*$(($&))+*)++//+2,2.*2--1.).++),(&'%'',+/-3,(&'(*+/,+*,*))+'&')'%(%$'&$(%-$%)$*,'*'$$##$%%&&&''*$**-.30.,'*,/.+,,/),)'(,(#&$%%%&((#$%&&$)+'%()+./+,)()0.+#'$&%(,**+-(()*)((,'&$$%'$%%&%&&',.*)$&&%$&&',)*-,'(*(&#'$)%&(,/.(*,+-*-(''*,%(+-6($&**.(%''(%&%%%(&%((&(&$+$*)%#'&$&'),&&)$%*.)*(($$$&&%%%&$%%320.+/&&)$.)+*-.&'&))-,./2,0+91+'%&&%'1,*)00*406-,&4.+.+(&/.*--&&%.&&&$##&%%*(**$#'+%%($/1''&(&$"$%,-*))+((%'(..'''&%(+%+&(')&&*)+-.)).*&&&*'/0',($'*.+*,+)'%)(/2634/0/&&&(&'(*%'(*+*()'%+*)%#'%$$%&+&('.-.5--.3).*02::-%)&/2,*(%&&'%)+*,+*-)&&%$$$$%$$$&+*()**)')-**,32*(++,&&(+-5.++)('&((%%&)**,)*+()*'$%&%&'&',((&#%$&$$$*-)/**-'*('$2133--*,)&*-++1/6718'/4/.7))+,,/+#'$%%%%%&$*'&),*)*#$$%(((**(%&(0.,..35,44,30)'+(+-,-:7126697330(%12586:8.6531,()**+0.*,,**/-52289/896933.+0**)),-,6/,'+-&')%$(),1*(&%'(%*+-2432,1,+,&11,)&$%&,&*.*(('(&%%%%$&&*.1/,.)&*)&*/$&'+//2,(')**1842./0)%%%..+)*'&'-0/(%&%)(('$&%%$%%%()0-.)()-''*)+&)''())).,',&&'&&..'''#$&&(,.,/)-+&$%%%#%),1..30()*'+-+))+((()%&%$$%&'&$%()'()/-0,))%''*'$($%(&%,*'-00'/--/4-)/+)&,&%*2*44/+,*+&)(&*+/01$*&($+''(*-/.)-.,07
@357ad6ff-1c46-4ba6-b12c-f2e9b5e33970 ch=445 read=58395 start_time=2019-12-13T00:22:08Z barcode=BC01 runid=2c9cf7bc05858273f10e7d7ec552fc0bd742dc3e
CCGGTTGCTTGTTACGACTTACCCCAATCATCAATCCCACCTTAGACAGCTCCTTCCTTTGCGGTTAGGCCACCGGCTTCTAAGGTGTTATCAACTCGTGTGGTGTGACGGGCGGTGTGTACAAGGCCGAGAACGTATTCACCGCGACATGCTGATTCACGCGATTACTATCCCAGCTTCATGTAGTCGGTTGCAGACTACAATCCGAACTGAGAATGGTTTTATGGGTTTTGCTTCACCTCGCGGCTTCGCTTCCCTCTGCACCTGCCATCCATTTGTAGCACGTGTAGCCCAGGTCATAAGGCATGATGATTTGGCAATCATCCCGCCTTCCTCCAACACTTGTCACTGGCAGTCTCGCTAAGTCCCAACAATGATGGTAACTAACGATAGAGTTGCGCTCGTTGCGGGACTTAACCAGCATCACGACACGAGCTGGCGGCAACCATGCACCACCTGTATCTCATATAGCTATCTCTCCATCTGGAGCCTTTATGAGTATGTCAGACCTGGTAAGGTTCTTCGCGTTACTTCGAATTAAACCACATGCTCCACCGCTTGGCCGTTAAATCAATTCCTTTGAGTTTCTTCTTGCGGAGCAATACTCTCAGGCAGATACTTATTGCGTTAACTGCAGCACTGAACTTTGACATCCAACGCCAGTACTCATCGTTTTACGGCGTGGACTACTAGGGTATCTAATCCCTGTTACTCCCGCTTTCGGGGACTGAGCGTCAGTTGCAGGCGAGCCAGATCGTCGCCTTCGCCACTGGTGTTCCTCCATATATCTGCGCATTTCACCGCTACACATGGAGTCGATCCTCTCCTGCACTCTGGCTGCCTGGTTTCTATGAAGCTTACTGAGTTAAGCTTCAGGCTTTCACCACAGACCCTTGCTGCCGCCTGCTCCTCTTTGCTTAATTCGGATAACGCTTGCCACCTACGTATTGCGGCTGCTGCAACGTAGTTAGCCGTGGCTTTCAATAAAGTACGTCACTCGGCTACCATTTCCTGTAGCCGCCGTTCTTCCTTTATAACCCAGAAGTTTACAATCCGAAAACCTTCTTCCTTCACGCGGCGTTGCTCGGTCAGGGTTTCCCCATTGCCGAAATTCCCTACTGCTGCCTCCCGTAG
+
0/*/.1)*)/'1/$',*//2)+12.,3/3377432/6.,2-47///,%--2331122,8,)-0428-3222('-,-+.+)&',/31.0/-0171)((&'%)*0,531/2*3/4*6-23342885/.50++..-0)-,-60,14,./07(6489:8864%(%&,2393-2(,)-**$*+0-/0..,-)+',.-(+'*/23389:0;--174..+*0525539:0*,,2+56,,,.1:254:552304/19-,-7,;;/.70'*%(&#$(.,3:6+15*)**.--///1.&*,-)&',10*(-,,02/10121,08,+#+''(*:1:4.)-5/:020..1.+%%&%'-256523/,*,15:78873-14,)++.+9-,-3387888742,,-.-.(..813256764910*;95/7-4*'%&&-+++%',01266400.6,/.)1145;36)-)+2/6:31('//46$'&(+2223424336;9554+/00274:7,/)(-.01026.)*+;93677224;;::4112-:.-.;;6&&.,12:699.*+./1131040)((&*&')(+-/30//-51:3407:-+,2:6,(3+22./-,''*(%)((+(02)+67*-,+'+,,0.9..+///,).),+).*.--161-1/+,3895/4-2&&$$&&&(*10780989,')*,+-:::364*32-+)+./0/0//.84+,'11'-.07*%&-6/,(,2,00/1+488882617/,,651*)*,)**3553:.--,*6235<689:;:9563105623(.,--+(%&($(1/449;7664/+()-/0)$((*+.7724275.27.1012-4212:;9:96;2-*+..''$$%%$'%%&*2,5*./5;:44823:52258243476;.2.,-34494362/0116..,1*%%'%'%&'..92:::73205/10/70414(2&)*&,&(020+*$'(,,./*028/007102.)+-*&)1*01,(+'0-,,$'*,+3,-&01-6;-,*+()+,120448;;::786)40,,1/0&%&$(''-79,1//14*(,57.187:78;;:8<6-11+0-,+/5.--0*355+00,-;/47<1,.801/)-2/0061((*+)&(-)-937://:41
@f1f759aa-3871-4b4f-804a-023c482fc13b ch=415 read=30004 start_time=2019-12-13T00:22:08Z barcode=BC01 runid=2c9cf7bc05858273f10e7d7ec552fc0bd742dc3e
CTGATACTTCGTTCAGTTACGTATTGCTGGTGCTGAAGAAGTTGTCGGTGTCTTTGTGTTGTACGCACGTAACTCTATCTTCCGGTTACCTTGTTACGACTTCACCCCAGTCATGAACCACACCGTAGTCGCCCTCTTGCGTTAGGCTAACCGCTTCTTGGTGCAGTCCCTCCCATGGTGTGACGGGCGGTGTGTACAAGGCCCGGGAACGTATTCACCGTGGCATTCTGATCCACGATTACTAGCGATTCCGACTTCACGGAGTCGAGTTGTATCCGATCCGGACGGATCGGCTTTTCGGGATTGGCTCACTCTCGCGAGTTGGCAACCCTTTGTACCAAACCATTGTAGCACGTGGTAGCCCTCATGGGGCCATGATGACTTGACGTCATTACCTTCCTCGGTTTGTCGCAGCAGCAGTCTCATAGAGTTCCCCGCCTTTACGCGCTGGCAAATAAGGACAGGGAGTTGCGCTCGTTAGGACTTAACCAGCATTTCCACAGCACGAGCTGTTGACGACAGCCATGCAGCACCTGTCTCTGCGTTCCCGAAGGCACCAAGTGATCTCTACAAGTTCGCAGGATCATCAAAGAGTAGGTAAAAGGTTCTTCGCGTTGCATCGAATTAAACCACATGCTCCACCGCTTGTGCGGGGCTAATCAATTGTTTGAGTTTTAACCTTGCGGCCGTACTCCCCAGGCGGTCGACTTATCGCCGTGCTTCGCCTGAAGTGCGCTAGGCGCAACGGCTGGTCATCGTTTACGGCGTGGACTACCAGGGTATCCTGAAATCACTGTTTTGCTACCCACGCTTTTCGCACTCAGTGTCAGTGTCAGTCAGAGGCCGCCTTCGCCACTGGTATTCCTCCCGATCTCTACGCGTTTCACCGCTTCACCGGTCTACCTTCTCTCCTGCCTCTGAAAGCGACGGTTCCGGATGCCGTTTCCCAGGTTGAGCCCGGGGCTTTCACAACCGACTATCAAGCCCACCTACGCGCTTTGCGCCCAGTAATTCCGATTAACGCTCGCACCTCCGTATTACCGCGGCTGCTGGCGCAGGTTAGCCAGTCGCTTCTTCTGTGGTGATGTCTTTCTGGTGGTGGTAACCACCAGGCGTTCTTCCTCACTGAAAGTGCTTCCACAACCCGGGGCCTTCTTCACACACGCGGCATGGATCAGGGTTTACCCCATTGTCCAATATTCCCCTGCTGCTGCCTCCCGTAGGAG
+
%'('++447704,0'+12./.0+,+,/35:9788741(+)+3965332201+&,))/123%&'(()$)%)$%&)',*/++4+/.51;,-71810;12279:<7*./*(,.,-'&%(,6601/32)2$()*&'1-+*.-*+1352697233-,)*)(%*)(*,---3360)+67./8362.+,062:94/4-,.(,+.69/371*-6.031-12562**/2-2.-,3950///3)))'++9+1,,--.49:87/,06++&+00,./00*/.,%%$,,-,--3(4--*)'+-.3;/2:9/02;;719/8/9:3100/-***').639+/'47,(2/))*,*&(134338-''''%,()',*)''+(()&1&')&+,(((*+)(&'''(++44/11,/1*1,2,4&6.<:43*%*%,1+*(-...-.(+&),1489.3)%&((*,,//42684:04:/+79-7200*/*&*6.),/113,:*'*0+'(%.%*&#$%%+//0'$&%$&(/''+''&&&)#2/'0/*0.02-0-0/,1:46767679:986440,)()..&4)0''(.140/+%%()/+,-+)))11.3$$)1/.*'()**+)(+36-*/1:99.,*-+1-..788(&-.-0::6:322434558345-(%#'&&*(,+&)#$%(&%#*&$,0,+,(7;:-3432/3+*0,9,'2,..969/+39727732)*,*+-:,-&)&"&))))..'%)))),-*+/(.45,4(+*7/..2022.179597+./97788:232.13.3201115&''+*(()$'%%.7/))*(&.1.*,*-25:+.')$''+(,+788167719*./8/,,+,57-/6177798'0)+,+*-66/-.62//331-.),*+((-.+-45()++((**.&(&/+48642)*+.1++*++-,)*)&')+&0*5150)0-.957.-6<(181+.315/)2/1,,49304:0*&%+5.0++,.//04.*.4**09(())(%&20*'.*/.*&11759602,-03.71145622%05+07+7,-1/480*))),36606.*/$*)),()),'..()*2-773/)*()))**,/042;52)+32+1*%(,4:85,40+38219;3793311.1.+(-.++)()(+((-2110(+28028:<;:<76.,+'*-/060/,+,-.31-.+./+%/36,//:+-0/10667-74.))(,+*+-/14-8:++956+-(
@82a85188-b24a-4209-aa4c-3277b2a64dc2 ch=106 read=59554 start_time=2019-12-13T00:22:07Z barcode=BC01 runid=2c9cf7bc05858273f10e7d7ec552fc0bd742dc3e
CCGGTTACCTTATTGCGGCTTCACCCCAGTCATGAATCACAAGGTAGAGTGGCGCCCTCCCGAAGGTTAAAGCTACCCTGCTTCTTTTGCAAGCCCACTCCCGTAGGGTGTGAGGCGGGCGGGTAGTAGTACACAAAGGCCCGGGAACGTATTCACCGTGGCATTCCTGATCACGATTACTAGCGATTCCGGCTTCGCCAGGTCCAGGTTGCAGACTCCAATCCGGACTACGACGCGCTTTATGAGGTCCGCTTGCTCTCTAGCGAGGTCGCTTCTCTTTGTATGCGCCATTGCTTGGCACGTGTGTAGCCCTGGTCGTAAGGGCCATGATGACTTGACGTCATCCCCACCTTCCTCAGTTTATCACTGTGGCAGTCTCCTTTGAGTTCCCGGCGGACCGCTGGCAACAAAGGATAAGAGGTTGCTCGTTGCGGGACTTAACCCAGCATTTCGCAACACGGGCTGACGACAGTACATGCAGCACCTGTCTCACAGTTCGAGCTCCATCTCTGGAAGAAGTTCTGTGGATGTCAAGACCAGGTAAGGTTCTTCGCGTTGCATCGAATTAAACCACATGCTCCACCGCTTGTGCGGGCCCCGTCAATTCATTTGAGTTTTAACCTTGCGGCCGTACTCTCCCCAGGCGGTCGACTTAACGCCGTTAGCTCGGAAGCCACGCCTCAGGGCACAACCTCCAAGTCGACATCGTTTACGGCGTGGACTGCAGGGTATCTAATCTGTTTGCTCCCCACGCTTTCGCGCACCTGAGCGTCAGTCTTCGTCAGGGGGCCGCCTTCGCCACCGGTATTCCTCCAGATCTCTACGCATTTCACCGCTACACCTGGAATTCTACCCCCCTCTACGGACTCAAGCTTGCCGAGTATCAGATGCAGTTCCCAGGTTGGCCGGGATTTCATCTGACTTAACAAACCTGCGCCTGCGTGCGCTTTACGCCCAGTAATTCCGATTAACGCTTGCACCTCCGTATTACCGCGGCTGCTGGCACAGGTTAGCCAGTCTTCTTCTGCGGGTAACGTCAATGAGCAAGGTATTAACTGCTCCCTTTGCCTCCCGCTGAAAGTGCTACAACCCGAAGGCCTTCTTCATACACGCGGCATGAAAGCTGCATCAGGCTTGCGCCATTGTGCAATATTCACTGCTGCACTCCGTAGGAG
+
7/-/-:-184:&2+))+%)+/,(,./,%(-/(+)(31/**))&&(%($&&&)(++80(+*'(03,71935-**+&,.*'#&%'$%&''()()&.82')(04+&'%'&+((%(&/+.)14-.--+&'+)*.**(,)3//-2/,*2-/.-56-/())6/6-7,)')6',-.0//&)**1,(+-*/.//53/6-',.3/*,&&)**.(&*,+7/0'(/--1**..8+5/221/,.),**(*,/812/,20/-**/06-/10/.)%%%(&*')(%'*+*5.6;/.97810--0**,$$(&+(*)--*0.''*,-3)).77)(()&14758,1,-.2131*))0268:;07;/+288<36.4(),6,+-71/0.))*+%-010743:73146909.++/,<49845/5.*,)-2;/-0094.*%++/3-..0*+,)'.473509/-/2**%+(.7,.,-1+,*4)+4441.10&,*$(%()0)%#&'*79456500/0/99;,(&&'&'1/05310,,-+%(()38:9988;99&14-4133*.1:00-*-+:9999032-8)*+23')+3+::518-.0.-0048239.106.2/1%2.2;6,)44175<879;5--*4::+422326/0249414440/&188-*5*/()*--*)(+,1/)+&'-+-*,-7(-*,)/0%&'3:8843861,+/***)1*80-.7678485/48.'-/97889;985%2&.0+.+..,0-./+,-;-*00-34/$*+*/7,-..(,)/612)--036-2213<:99:'-164+.-')*+0212.*/-04337;982/,,,/21/0.*+'()/6*04.4../+2+/30*+3(6,525728-//1332++&'#((/-')++*,'%%%%)33'(),)/&31952.,05+1)0*-+1/(.6:1/563-+'((1.85<:6-&%'&3;888777.++00/,.+;2+(*)+0/7//./415954.5-++/2+'++/334725811//++,../1)'+*-05-.&*'%)-&'/)511:9:/-++39:545,9-.,563*-+**503)()&(&('&(/&&)((.5/*665/8+*,''2)*40184/.203186;88:7,+*+&-)+)//662,%)')*18688077652,+*/2))4&,',+6./-/1'**19:65*2/6603/4*)(
@cd0c45f1-2418-486a-907f-4d5ff63bdcdf ch=160 read=56892 start_time=2019-12-13T00:22:07Z barcode=BC01 runid=2c9cf7bc05858273f10e7d7ec552fc0bd742dc3e
TTGTTGTACTTCGTTCAGTTACGTATTGTGCTGAAAGTTGTCGAATCTTGTGTGCTGTTGGTCCTGATATTGCTCCCTGCAGGAGGCGGCAGTGGGGAATGTGCACAGCGGGCGCAAACCTGATGCAACTCCATGCCGCGTGATGTGAAGAAGGCCTTCGGGTTGTAAATGCTTTCAGCGGGGAGGAAGGGAGTAAAGTTAATACCTTTGCTCATTGACGTACAGAAAAAGAAGCACCAGTAACTCCGTGCCAGCAGCCACTTGATAGCCTGGAGAGGTGCAAGCGTTAATCCAGATTACTGAATAAAAAAGCGCACGCAGAGCGGTTTGTTGATCAGATGTGAAATCCCCGGGCTCCAAGCGGAACTGCATCTGGTACTGGCAGCAGAACCTGTGAGGGTAAAATTCCAGGTGTGGTGAAATGCGCGTGAGATACCGGTGGACGAAGACTGACGCTCAGGTGCAGCGGCTGGGAACAACGGATTAAGATACCTGGTAGTCCCGCGCCGTAAACGATGTCGGAAAACTTGGAGGTTGTGCCCTTGAGGCGTGGCTTCCCGGAGCTAACGCGTTAAGTCGACCGCCTGCAAAATTACGGCCGCAAGGTTAAAACTCAAATGTGGTCGGCAGGGGGCCCGCACAAGCGGTGGAGCATGGTTTAATTCGATGCAACGCGAAGAACCTTACCTGGTCAGAAGCATCCACGGAAGTTTTCAGAGATGAGTAATGCAGAGACCGTGAGACAGGTGCTGCATGGCTGTCGTCGCTCATGTTGTGAAATGTTGGGTTAAAGTCGTCCACGCAGGCGCAACCATATCCTTGTTGCCAGCGGTCCGGCAGAACTCAAAGGAGACTGCCGTGGTAAACTGGAGGAAGGTGGATGACGTCAGTCATCATGGCCCTGCCAGGGCTACACGTGCTACAATGGCGCGCGCATACAAGAGAAACGCCTCTCGCGAGAACGAAGCGGACGGCCTCATAAAGTGCGTCGTAGTCCGGATTGGAGTCTGCAACTCGACTCCATGAAGTCGGAATCGCTAGTAATCGTGGATCAGAATGCCGGTGAAGAGTACGTTCCAGGCCTTGTACACACGCCCATCACACACCATGGGAGTGGGTTGCAAAAGAAGTGGAAGTAGCTTAACGCCTTCGGGAGGCGCTTACCACTGTGATTCATGACTGGGGTGAAGTCGTATTTCTGGTAACCCGG
+
&+/%*&-)+.:07665,*,2,,-(%$&%)(*,,/56./:322%%()'+,%%%%$%&$)1-3.-.))**''&%&'*/)*&1'+/'*01(+(-$-&,5-)'&$('(()(%&'-('#%,4-1;8663.*+%(&))*+/73*(&%(()%&$&+&)**65;7;7+1,(-&+*-*'$'/++*)13&5:4)-10617.')),61-*6(5((+*)1+*/0/(,**+0%)%'()-721,%()$%$'.++0262-4,(+()('$#'$&*'))()(%'%'+,32)(%*(.,-47*-/5.+-**'%)&(&')/'$'(*.53.(()*,),+-))&)-,303+$*.*,.4**..)*),88.624+,.+,-7)/'$''*(,,6--))(''())('&(''&&$'&%$$'&$%%)*''(*-.*00''*%%%$'*()*/(('()'.2/.+('&+),137756,0-,,31134,++,)/7)((&'()')+,-/&(&&3*+1*/-.''*3,62.03*%''(1*)--/62798.3.24*)(%)'*+,*-,*./02/3..,-8'%$%&*+,,(+3./8071*,*(+-.5,)+('+)((*.3445244/,&+/*))+(+/1030310,3.+++&$)*0.6+*''*.*%%'*&*-***/3+*+*0(+,3+1++0-*-.43778000291///.10'0,1-/81363,))),3*+%%&&$'&((678-(*'*$%'355-2-,++,,)($'%&+*-$(%&),+**,,.,-%/,156/..--,4-./7811,%%()(/06842//41**0.*/*,1,40./+&%+*'+$&'(./)')&'%#%''0-+-(.-004-)(*((,102,&)+/3489.)+)'+,2102&'&&%%+63+*++)0..-/20530014612+%')+035$.'(&&%("())-*('())(*)-165444:511*)'&(&**+)(()%)%)*&).14--'+,*+((-*+%,'',3714%$((,2.-17**+)*.,-45-..,),/'/./,)()+.,1/+/1312454*,.,5-,-6264534,.*++3161,+238455*++82346*(-.*()$'%%'*.122)-/+(('#'./*+(+&)*(%)+*-+--44400-,*)(13/0:45/;2-$(*')')'%&(*'*+,12,+.4286)44-030,*''(--&(/,/156:7575443.'()(+,3,)&$&#'&&%#((+-*..),,
@8c9fb8d8-c14a-49a2-b899-8770642b6dd1 ch=110 read=77612 start_time=2019-12-13T00:22:16Z barcode=BC01 runid=2c9cf7bc05858273f10e7d7ec552fc0bd742dc3e
TTACTTCAGTATTGCTTCGTTCAGTTACGTATTGCTTGTCCCGGTGTCTTTGTGTTAACTGCTTGCCTGTCGCTCTATCTTCCGGTTACCTTGTTACGACCGCCCCAGTCATGAATCCTAGAAATTAGTAGCGCCACTCCCGAAAGTTAAGCTACCTACTTCTTTTGCAACCCACTCCCATGGTGTGACGGGCGGTGTGTACAAGGCCCGGGAACGTATTCACCGTGGCATTCCTGATCCACGATTACTAGCGATTCCGACTTCATGGAGTCGAGTTGAACTCAATCCGGACTACGACGCGCTTTATGAGGTCCGCTTGCTCTCGCGAGGTCGCTTCTGTATGCGCCATTTAGCAGCACGTGTAGCCCTGGTCGTAAGGGCCATGATGACAGCGTCATCCCACCTTCCTCCAGTTTATCACTGGCAGTCGCCTTTGAGTTCCGGCGGATGTAGCAGCAAAGGATAAGGTTGCGCTCGTTGGGACTTAACCCAACATTTCACAACACGAGCTGACGACAGCCATGCAGCACCTGTCTCACGGTTCCCGAGGCACGATTCTCATCCTGAAAACTTCCGTGGATGTCAAGACCGGGTAAAGGTTCTTCGCGTTGCATCGAATTAAACCACATGCTCACCGCTTGGGCCCCGTCAATTCATTTGAGTTTTAACCTTGCGGCCGTACTCCCCAGGCAGTCGACTTAACGCGTTATCCGGAAGCCACGCCTCAAGGCACAACCTCCAAATTTGACATCGTTTACGGCGTGGACACCAGGAGTATCTAATCCTGTTTGCTCCCCACGCTTTCGCACCTGAGCGTCAGTCTTCGTCAGGGGCCCGCCTTCGCCACCGGTATTCCTCCAGATCTCTACGCGCATTTCACCGCTGCACCTGGAATTCTACCCCTCTGAGACTCAAGCTTGCCAGTATCCAGATGCAGTTCCCAGGTTGAGCCCGGGGATTTCGCATCTGACTTAACAAACCGCCTGCGTGCGCTTTTACGCCCAGTAATTCCGATTAACGCTTGCACCCTCCGTATTACCGCGGCTGCTGGCGCAGGTTAGCCAGTGCTTCTTCTGCAGGTAACGTCAATGAGCAAAGGTATTAGCACCTCCCTTCCTCCCGCTGAAAGTGCCTTTACTGGCGAAGGCCTTCTTCGCCACGCGGCGTAACCGTCAGGCTTGCGCCCATTTATTGCAATATTCCCCTGCTTTGCACTCCCGTAGGAG
+
%,#&$&'%((&'&'+*-102731415,,+.%,*)*-3*/0,)0648909:0.3206251.,)''(/.-,,,/24702479582(,4/,3849,3.--1)0('-/5/,.2:25229./%&'&,0'+)$.1/'(+1;+..2.))*.$)'('('(.07:2+-+2,098--,/'1,('*)59,.87;:85232/87.1-*,.033563552:-'4568769314-,-7296;7/5:-++--013((+.31..('*,/09::9445782((*/)*+,.24-.&%,:68-/*.*207865645662-+48-)+*(*((-2//2.,+*+*./..*0()**+061.),.03768:77;.()').-,00/..(((1,++.31111'06:5;91..-,/0'-00346/65++315524,,///3<-,,*&)+/92-/0-$)(+/1-/3:44,++(,1#$%&$,,,+21;/206++()*2501/24530**)-1++**&+&&+11138/---362-.)(,,--1488;1017/4-.+,,-2+485510/14::65:3,*'-')+&$'&+*2+,,&(()+.+,6-:;*.9<;;8:;32489:*34-66+)3,848321104832255.../.,3*/5+-0012-1'*20.2-,**,22('+0197:959:912/2<<6.944362-4,8,./+-+08;,+3:9'2110-&$#2(1.-*++()/(0)/-&-0,.06967,/-.,+,172713)/*('&$%(-.2664;901/51/+/,()),3-0*'&).0367:888435;2,//088.&)&)+2,2-.-557757899963766;96/8((490/9()79595507-.404223:5603'((,-,/.---&.*-.5<//287-3.&--373503-3.33+650-,*)('+/447*+%)+3*+5&4352:(')-,,.,33<48/.06/8.*/27()02,%)1*(*.0143000.40706:/3.56;88989/-,)--,(),,++('-.369743-./8092,*,'+,/096237.04/:./124/8/118501+))$,+..,#(,).2499;5483347/483274247/63430387'/-+)1++*32164/:0*19711:4-/84.0.)+,1%%+&%'%&$+&(-/5377<547/)')&*'+..*'*+.+&%(+'2651:12.:8.).2($,&%+(+...,882+,**,*,',&*+-91.079'2%
@5cb99081-ea53-4ad7-84f0-7bd7b08d7d61 ch=202 read=45280 start_time=2019-12-13T00:22:28Z barcode=BC01 runid=2c9cf7bc05858273f10e7d7ec552fc0bd742dc3e
CTCCTACGGGAGGCAGCAGTGGGGAATATGTGCACAATGGAAGCAAGCCTGATGCGAAACCATGCCGCGTATGAAGAAGGCCTTCGGGTTGTAAAGTACTTTCAGCCAGCGGGAGGAAGGGGTAAAGTTAATACCTTTTAACATTGTTACCCGCAGAAGAAGCACCGGCAACTCCGTGCCCAGCAGCCGCGGTAATACGGAGGTGCAAGCGTTAATCGGAATTACTGGGCGTAAAGCGCCGCAGGCGGTTTGTTAAGTCAGATGTAAATCCCGGGCTCAACGCGGGAACTGCATCTGATACTGGCAGAAACGGAGTCTGTGGGGGGTTCGGTGCTGGCGGTGAAATGCGTATTAAAATCTGGAGGAATACCGGTGGCGAAGGCGGCCCCTGGACGAACTGACTCAGGTGCGAAAAGCGTGGGGGAGCAAGCAGTTAGATACCTGGTAGTCCACGCGCGCCGTAAACGTCGACTTGGAGGTTGTGCCCTTGAGGCGTGGCTGGAGCTAACGTTAAAGTCGACCGCCTGGGAGTACGGCCGCAAGGTTAAAACTCAAATGAATTGACGGGGGCCCGCACAAGCGGTGGAGCGTGGTTTAATTCGATGCAACGCGAAGAACCTTACCTGGTCTTGACATCCACGGAAGTTTTCAGAGATGAGAATGTGCCTTCGGGAACCGTGAGACAGGTGCTGCATGGCTGTCGATGGCTGTGTTGTGAAATGTTGGGTTAAGTCCCGCAACGGCGCATACCCTTATCCTTTGTTGCCAGCGGTCCGGCCGGGAACTCCAAAGGGAGACTGCCAGTGATAAACTGGAGGAAGGTGGGACGTCAAGTCATCATGGCCCTTACGACCAGGGCTACGTGCTACAATGGCGCATACAAGAGAAGCGACCTCGCGAGGAACAAGCGGACCTCATAAAGTGCGTCGTAGTCGGATTGGAGTCTGCTCGACTCCATGAAGTCGGAATCGCGCTAGTAATCGTGGATCAAGAATGCCACGGTGAATACGTTCCCGGAGCTGTACACACCCGTCACACACCAAAGGTGGGTTGCAAAGAGTAGGTAAGCAACCTTCGGGAGGCGCTTACCACTTTGTGATTCATGACTGGGGTGAAGTCATGCTTTAAAAGGTAACCGG
+
.+.*)*7240*+.+&/-,.2.99+/5,))'+)'*,.831/%%%&(2)47.,&*(($))&,.11580-,)*%)+15(*+()(*),3,0328/)21)'*))18..1,/'#(*+3,(-*+,-5-&((/8,1*6'&(.,+37**)(''-),6()54.0.-2-'-*&),3**%%'))+64353/8,*)($*1,13+2)-+*&-..*/-+.--+,-63;4:0,'0/*5-137::6-++.20-011)*-/067-9-6*%+-//677145954'+.()52*1235:0),'&((,*,-.--...-**,-.,/,*'%,)&(,''*,,.-.0,*&'#*'('..,&'%*+/96.*,')11..()%)(-,()570,7-,635:+7****'+(-.20304<80-1100&%,*%+$(&*049872(((()'-,,,373*(+,8:%*$'&,%&53%292.90--41-)++-..(.3.34:11(&&((/.1-0+./1:14(.+%$$&$.,,.++&'%*(+--,-')*+1.5+.0/-.-,,57226))'&'+*+3./024-/0/57+'+$(,48-0-000..1.+15+/8.-/-0+-/654958+,,(*)*/7:2/35,+)++364335+-+*-321340161.,/119657958,+,6-5,,/9801-+*),0/0-0943889:848.;:8:8:9;5.656295:45*-1753;:::0/,&*-0-/00/.7/00168//+7)/24:89.+80''/8,+/)('*%%$(--*1-.//,71,/2./3--,/7.2*-)1*,/)+1-.3&74)-0,)*,+/*..+,+,+,.6;3890,.*+.2../60((-,7/,-12022-..1,.*))'(+,1<3534.**+((*.0.00,2,,+),+../.+(*'+*)+42476;77+*(''%+54,13;86764**-1+)*0399858-627'4'8/70*,,,--((*)*.1/7./.8/..4)1(++/,-%'+-0317122799860*)&*(()-**,5///2545734142-/-)),.,+,,,)'+.*./-*'%'',.&')'%*%.019487;+''**/*,*/)''(1-34862;4/47/3/9/-46/.4;/./0.70-,97786631(),,1,++(,(),--05/&+*/398769
@0722e1ee-4c1f-4e99-8a71-13f9429b493a ch=479 read=82424 start_time=2019-12-13T00:22:25Z barcode=BC01 runid=2c9cf7bc05858273f10e7d7ec552fc0bd742dc3e
CTCCTACGGGAGGCAGCAGTAGGGAATTTTCGGCAATGGGGAAACCCTGACCGAGCAACGCCGCGTGAAGGAAGAAGGTTTTCGGATTGTAAACTTCTGTTATAAAGGAAGAACGGCGGCTACGAAATGGTAGCCGGTGACGTACTTTATTGAAAGCCACGGCTAACTGTTAGCAACCGCGGTAATACGTAGGTGGCAAGCGTTATCAGGAATTATTGGGCGCGTAAAGCGCACGCAGGCGGTTTGTTAAAGTCCAGATGTGAAATCCCGGAGGCTCCAGCCACAGAGACTGCATCTGATAACACTGGCAACGGAGTCTCGTAAGGGGTAGAATTCCAGGTGTAGCGGTGAAATGCGTAGAGATCTGGAGGAATACCGGTGGCGAAGGCGGCCCCTGGACGAAGACTGACGCTCAGGTGCGAAAGCGTGGGGAGCAAACAGGATTAAGATACCCTGGTAGTCCGCCGTAAACGATGTCGGCTTGGAAGTTGTGCCTTGAGGCGTGGCTTCGGAGCTAACGCGTTAGATCGACCGCCTGGGGAGTACGGCCGCAAAACTCAAATGAATTGACGGGGAGGCCGCACAAGCGGTGGAGCATGTGGTTTTAAATCGATGCAACGCAGAAGAACCTTACCTGGTCTTAGCATCCACGGAAGTTTTCAGAGAGATGAGAATGTGCCTTCGGGAACCGTGGACAGGTGCTGCATGGCTGTCGTCAGCTCGTGTTGTGAAATGTTGGGTTAAAGTCCGCAACGAGCGCAACCCCGCTTATCCTTTGTTGCCAGCGGTCGGCCGGGAACTCAAGGAGACTGCAGTGACCGAAGCTGGAGGAAGGTGGGATGACGTCAAGTCATCATGGCCCATGACCAAGGCTACACACGTGCTACAATGGCGCATACAAAGAGAAGCGACCTCGCGAGCAAGCGGACCTCATAGGTACGTCGTAGTCCGGATTGGAGTCTGCAACTCGACTCCATGAAGTCAGGAATCGCTAGTAATCGTGAATCAAGTGCCACGGTGAATACGTTCCCGGGCCTTGTACACACCGCCCGTCACACCATGGGAGTGGGTTGCAAAAGAAGTAGGTAGCTTAACCTTCGGGAGGCGCTTACCGCTTTGTGGATTCATGACTGGGGTGAAGTCGTAACAAAGGTAACCGG
+
.224124&44,150%4436:714*)*+365,.0.5/.3.,(&()45,)(*4,)(/./+.+16-+,-,+0+)*-'+0*3-:122'0(2+,.389439-((.4/0273+6.9001+'+)-.,,/0&$*/)02-,.5/'200..),,/1:930($(+)02713.7.--/-$'+((&)*'/+*)(&---,'--/0.6//7458/463:322$)(*+/./422+-,'$&&())'),1%.),(.*&(-4;-$0611*,06')*:862/-2-'0+)*,)-**38%)$+)&(&$&(,8755444,,*+(&&&---/+,,'%'%&)/,//21'*+1+(*-2.1-0)(.)*++***.1/4636../23,*))*013:8//(-/3334-4*/)((+0,0/012:81,189:2.5,,-//.32648*,7642*.1,)+-/,49((*,9;54/51.6,.'(*5)/4,+5//.2022,/605683-++,%44.1/013+-)).9),+1.,,,,*1056+43221+-'+,-3+)(+)/,+()+.*-480896516,)))+,+173.*/-+%()2,./,)'*-/555279+&*)26(),--*-/14360')*55/%'+-78.299./,//0098523*)0+*03261+*,1+51-,%#&)+/197+.45,3,-7;96.+**+,,8.--+32/5236413*,,-(.2-+,),3,2433253/&).7488996672142667715,,*,442.4//733607))+.0/4506&&01277-66.'$'1-001*-0/(,0-.2-+./725/,534;9/4./52*-*$*/0665)**+*&&$)($-.31,1-*-/.-7;:0168:8871**+.7:7**)/-5/'-(+,4((+1-640-,*,--89968272&.)*,54.448('''+)**4256784.*)*)*'$()/-1653)*$*($%-.04124554,.0-.2-,((''$#%'(,+,+-545957.7-,,1&1).-/11//&(*)(')(11'0/43((*$.,(,*556595*...-01,(,,-/1.-,--()*08/4:..34,1/1822194*))+/-.8/0/47)'*+))2/600)*+34829494+80+.2./.5.,4,')03-+'((&*85564155386.,,0...7476676:*.-+,,.4/8
@4bd3de58-7280-4b03-9e88-357cb16049d6 ch=6 read=33706 start_time=2019-12-13T00:22:37Z barcode=BC01 runid=2c9cf7bc05858273f10e7d7ec552fc0bd742dc3e
CTCCTGCAGGGAGGCAGCAGTGGGAATATTGCACAATGGGCGCAAGCCTGATGAAGACCATGCCGCGTGTATGAAGGACCTTCGGGTTGCCAAATTACTTTCAGCGGGAGGAAGGGAGTAAAGTTAATACCTTTCATTGGCGATTACCCAGAAGAAAGCACCAGCTAACTCCGTGCCAGCAGCTACAGTAATACGGAGGTGCAGCGTTAATCGGAATTGGCACTTGCGACGGTTTATTCGTCAGATGTAGAAATCCCCGGGCTCAGCTACCTGGGAACTGCATCGATACTGGCAAGCGGAGTCTCGTAGAGGTAGAATTCAGGTGTAGCGGTGAAATGCGAGATCTGGAGGAATACCGGTGGCGAAGGCGGCCCCTGGACGGGCGGCGCTCAAGTGCGAAAGCGTGGGAGCAAACAGGATTAGATACCCTGGTAGTCCACGCCGTAAACGATATCGACGGAGGTTGTGCCCTTGAGGCGTGGCTTCGGAGCTAACGCGTTAAGTCGACCGCCTGGGAATACGGCCGCAAGGTTAAAACTCAAATGAATTGACGGGGGGCCCGCACAAGCGTGGTGGAGCATGTGGTTTAATTCGATGCAACGCGAAGAACACCTGGTCTTGACATCCACGGAAGTTTTCAGAGATGAGAATGTGCCTTCGGGAACCGTGAGACAGGTGCTGCATGGCTGTCGTCAGCTCGTGTTGTAGAAATGTTGGGTTAAGTCCGCAACGGGCGCAACCCTTATCCTTTGTTACCAGCGGTCCGGCCGGGAACTCAAAGGAGACTGCCAGTGATAAACTGGAGGAAGGTGGGGATGACGTCAAGTCATCGCCAGCCCCGCCTGACCAGGGCTACACGTGCTACGTGGCGCATACAAAGAGAAGCGACCTCGCGAGAACAAGCGGACTATCATAAAGTCGTCGTAGTCCCGAGGATTAGATCTGCAACTCGACTCCATGAAGTCAGATCACTAATCGTGGATCAAGTACCACGGTGAATACGTTCCCGGAGCCTTGTACACACCGCACCGTCACACCATGGGAGTGGGTTGCGAAGTAGGTAAGCAACCTTCGGAGGCAGCACTTTGTAGTTCATGGCTATGGGGTGAAGCGTAACAAGGCAACCTG
+
*23-,&1'06('.0**/-,/1241/1/.8/*)((.+,6820.101(0.$'()'%&%)-,**'*1+/.1-006,0)(&%))*40(5142-)(,*'))(+-74,,+-/6-),4-.(+'%$$2.(&'*//+)'$#$%+(/)5*,,(*&$*)'((,*%)(+'*-0/,/0.(+%'*-,-++-'**+%'#&(%,*4+,,3-.-**))*'%',-4.6,,*..(,$$$$$(''')--0367:8%.*))+/./01)*&%/0'+-58**48770*&++'+'&%+'')./2341,+-..1.4*(2,),)*&'),-5.3+,&/),.+./111+-/3**))+.31/*).%(%'&&(,.;80,+*/24/986:6**''*-./.,.,750,1920(''-*,*&'*-0+1540-01-(++/&3.),.47*/).5-,/*+/55+9)+.-3/036,-/13989/7+2.-,&*,.-0(-))*.1)*/79*(.,--40-./78877'-'*,37;6552/907.88667758842-+)*&,.4563-013*7.84881047081-'&-/3059(**/40/61+-.2,('(+%'),/7011/10/193;53525,,,..77.835205-/55(*%''+*(''''/5460*,*2+1*-79,7-+++-1&&'()+-5/153/5+80808<796(*)&(-/367;96/01877+6735620324687692.)&&'-&(/6173/710./6-*,5/:&186561',)%*&')8((('(-*$.+323*531(,-/2/9/6//9616+)'%+-0453:(0+**+/6*/..,-(/+-,/.,.632888998455/3758;)($%$*(,*$&'$'*/;/575)((*(0/2676*(%((.**+)+.578-(((''(-**)*+,*+*(()%)4/,,1/,-$%)20314&(())/23;9877-'+'+,)20*,/./46+9***8003867))(,,*+.,+1-0(-((&'(9;9;97:-,(,&'%%&)(+,087145473-)-*&(/,+,*/..*.*13--$(&(-42524*%'%+.)))'+2053,*+*&)*-2.+('(+3/(+1,*-&+&&&$%$'&0*&)&%)11)(%&''#$'.,*-+1-,,,--3/)*'%&)')+('
@4e4b67ae-8d6b-40d1-b825-ade186d4b017 ch=512 read=49032 start_time=2019-12-13T00:22:35Z barcode=BC01 runid=2c9cf7bc05858273f10e7d7ec552fc0bd742dc3e
CGGGAGGCGGCGTGGGGAATATTGCAATGGGCGCAAGCCTGATGCGCCATTAATGCGTGTATGAAGAAGGCTTCGGGTTGTAAGAGTACTTTCATGCAAGGGAGGAAGGGTAAAGTTACGCGTGACGTTACCCGCAGAAGAAACACCAGCGCCGCTCCGTGCCAGCAGCCGCGCGATACCGGAGGGAGTGCAAGCGTTAATCGGAATTGCTGGGCGTAAAGAAAGCACGCGGGCGGACTTTATTCAGTCGAATGTATCCGGAATAACCTGGGAACTGCGCTCTGATGCAGCGGCTTACCGGAGTCGTGGGGGGGTAGAATTCCAGGTGTAGCGGTGAAATGGCGTAGGGATCTGGAGAGAATACCGGTGGCGAAGGCGGCCTCCTGGACGAACGGCGCTGGGGTGCGAAAGCGTGGGGAGCAGAAACGAGTTAGATACCCTGGTGGTACGCGCCGTAAACGATGTCGACGGAGGTTGTGCCGCCCAGGGCGGCTTCCCGGAGCTAACGCGTTAAAGTCGACCGCCGCAGGGAGTACGAAGCCGCAAGGTTAAAGCTCAAATGAATTGACGGGGGCCCGCGCCTGAAGCGGTGGAGCGTAATGGTTTTAGTCGATGCGAAGAACCTTACCTGGTCTTGTCCACGGAAGTTTCAGAGATGAGAATGTGCCTTCAGGGAACCGTGAGACAGTGTATGGCTGTCGTCAGCTCGTGTTGTGAAATGTTGGGTTAAAGTCCACGGCAAGCCGCCATCCTTTGTTGCCAGCGGTCCGGCCAGGAACTCAAAGGGCTACATGATGATGATAAACTGGAGGAAGGTGGGGATGACGTCAAGTCATCGGCCACCACGACCCAGGGCTACGTGCTACAATGGCGCATACAAAGAGAAGCGACCTCGCGAGAGCAAACGGACCTCATAAGGTCTCGTAGTCCGGATTAGATCTGCAACTCGACACCGAAGTCCGGAATCGCCTGGTAATCGTGGATCAGAATGCCACGAATGCACGTTCCCGGGCCTTGCCTACCGCCCGTCACACACCATGGGGTGGTTGCAAAAGAAGTAGGTAGCTTAACCGGAGGGGCGCTTGCCTGCGCACAGCCGGTCATGACTGGTGAAGTCGTAACAAACGG
+
&(/+&(++-))&')46).//00*''((*+0,+&*0.&19232.(&$&($+&'#%$&&++,*21.+')'((+(-),+((,$)'*%'$'&+146)$)$'&%-,)(-.**-,)+-7))((%$"$#&*)-+))&)/)*+++/+%+.++.1,+&)$(&',01.+,*,*--,,*6-*+&%&())423.,+)($(('''%%((*4-5.0++.(.)*-.08654535*'('&(((.)/1:50+-&$)+.'0***115('*,%'''*'''%&%'&)+,)+-*'%$$&$'*+,-.*&*%&,+%')'&*+'('&'(%'&+))+,))*(3)6+20),,,-,'.-0943/72++''*0.1+(*--/4/++''%)**(113/17()*'')')&+7443+..,,*&*+(('%()(,+.(,,,.3+++1//46*,&*%&'*%)'&,(-)(0008:-*3*+--(&)'+',.*,-655--.%-4576380/31502/34$%&%$'*)')*(/4710-****/1+-,.-4-67/,-2*-0,&.*&'%.-&&%'&,('().11012,128-1**+,0-10,'%*,0+.0/552*-0+%+&*'&(%%'(-.,,0-,.)-*,,)4.81(%('&+)+&('*,*1-1-0-688/(%,',(''12,+)*%&)2:*)''$(%&))'*/3,1/25540'35'2,2:8:61411+'&$#%&-1..-47578224464733;4331490/0:/987;1:-.-6*$(%)0.4)/4((')*,),3/+/30231226:57'2)'&&-+*(*0/1.',+%'(%%(())+'&'(*.1:95760+-)(()(2-36/55542).0.1,./07-($('%),$')/.2,)-153*++'(25323413-732155061:2)*(*'))0-4:16--*)(%'*,7,0,4364/0'((,(%(&,,',&(*+106+.++*-/,)')*'*+3-,,%'%%'&'**&-+,2/5*+&'&--10//-/832**'&&*+*0/))(''+$.$&)1.+(+..-.-+)&)'%%/6'36+*451/++*,3/4351)+)24004:75*&),''%)($'$$$#&$$$.,(*-74/501+%&&&'+%'$$#(%'+,0-%'*()*-*&''+')+.-12*.5)+'*
@c7829078-2e47-4e78-9205-a06e40a71c5a ch=275 read=41458 start_time=2019-12-13T00:22:47Z barcode=BC01 runid=2c9cf7bc05858273f10e7d7ec552fc0bd742dc3e
TTGTTGTACTTCGTTCAGTTACGTATTTAACAGTGCTGAAGAAGTTGTCGGTGTCTTTGTGTTAACCACCACTTGCCTGTCTGGCGCTCTATCTTCCCGGTTACCTTGTTACGACTTCACCCCAGTCATGAATCACAAGTGGTAAAGCGCCCTCCCGAAGGTTAAGCTACCACCTGCTTCTTTTTGCAACCCTCCCATGGTGTGACGGGCGGTGTGTACAAGGCCGGGAACGTATTCACCGTGGCATTCTGATCCTGATTACCTAGCGATTCCGACTTCATGGAGTCGGAGTTGCAGACTCAATCCGGACTACGACGCACTTTATGAGTCCTTTGCTCGCGAGTCGCTTCTCTTTTGTATGCGCCATTGTAGCACGTGTGTAGCCCTGGTCGTAATGGGGCCATGATGACTGACGTCATCCCCACCTTCCTCCAGTTTATCACTGGCAGTCTCCTTTGAGTTCCCAGCGGACCGCTGGCAGCAAGGATAAAGGGTTGCGCTCGTTGCGGGACTTAATAACATTTCACAACACGAGCTGACGACAGCCATGCAGCACCTGTCTCACGGTTCCCGAAGGCACATTCTCATCTCGAAGCCGTGGATGTCAAGACCAGGTAAGGTTCTTCGCGTTGCATCGAATTAAACCACATGCTCCACCCAGCAGTACGGGCCCCGTCAATTCATTTGAGTTTAACCTTGCGGCCGTACTCCCCAGGCGGTCGACTTAACGCATTGGCTCAGCCACGCCTCAGGGCACAACCTCCAAGTCGACATCGTTTTGGCGTGGACTACCAGAATCTAATCCTGTTTGCTCCCACGCTTTCGCACCTGAGCGTCAGTCTTCGCCCAGGGGGCCGCTCCAGATCTCTGCGCATTTCACCGCTACACCTGGAATTCTACCCCTCTGCGAGACTCAAGCTTGCCGGTATCAGATGCAGTTCCCAGGTTGAGGCCGGGATTTCATCTGACTTAACTCGCCGCCTGCGTGCGCTTTACGCCCAGTAATTCCGATTAACGCTTGCACCCTCCATATTACCGCGGCTGCTGGCACGGAGTTAGCCGGGGTACTTCTTCTGCGGGTAACGTCAATGAGCAAAGGTATTAACTTTACTCCTTCCTCCCACTTCGAAGTGCTTTACAACCCGAAGGCCTTCTTCATACACGCGGCATGGCTGCATCAGGCTTGCGCCCATTGTTGCAATATTCCCCACTGCTGCCTCCGTAGAAG
+
**)*)&,)+.:/1059,.0**-..0/5(++0,,1-/644/+*,)+50.2&6/5611:+(+-/02/2/)+('*.003755-+$)&)*--/576554/3,)(*5(,17/)04%++',.902.986+/155743:775644+009538.,/5993,32++13,.-.9/333,-+&**($))4115831.,2,190(+7,$2+5646647+/72.2,,+()*05,6-3.)4,./02777//.5/,/+.-.288,,,-3-%'&.'%.+,*4443:;895345;8233.(()**)'+/:67%(/015*:-3/3159610/00/1+,-7;1*'(**4025*),-.(-/'*)+-/9/9721:<-1667799371-0/--//,022364...691/1:;9,0*))),474;34122,,&$&++).177/:9+(,.*,/3./.023:2-.00340420375257199(',.811*%(,(<3999:/:.-0%124)4-897++/028444548.:-,,)5-)%$$0)))1.-8:,+001-0+3,-0136778-7/.04060200.+/6/5569424099946.+/8320-0019.*+,/21-)0-&55.27;773./--,./9'(/0,/*0,;69<967606)+).0,.12029-43333301129/)2+$'(%+,(4.1-253/%*81323/-193.--2:;.627174-3,90+-+)*-78,'0-.'644.,*-*+%&%'#))(+44**''*0224:86,+6,,*,,5.8.6,+,)*++)-225(-)'$1*12225452,55/+&&((((..01/0/91-0191,&,))/5,/&'$($(*$'((**''*-/75,:3*(-273-/3'*'7)))221665356748;0..7/66.,+&/2061303200$./0,.02(1//,+**/&1)..7139*4322:157946*5(-).($-..-&(,*0+'*,*01,,0---*(''+..&&()-309;766,+*+)'%&'&)11:4/03225:47/0/4.102.5-))),1,-9,&'+,316;4151110/7/51.1+-%(**-*1))**'*)/1849<8625/61/.2//05,6./-4547'1+)+&'*(',,*(-.39.:95.69*#+*2)$&+&()..63,10,-6-)+*,3/.++-2957532)//1/;8892;33.1111&5/,4-+,0.;7/.:0/2/10;44490792+0+)(%%*''),)-1.,-)
@566bf5df-b085-4ca3-8a29-202fda090766 ch=333 read=37811 start_time=2019-12-13T00:22:45Z barcode=BC01 runid=2c9cf7bc05858273f10e7d7ec552fc0bd742dc3e
CCGGTTACACCTTATTACGACTTCACCCCAGTCATGAATCACAAAGTGGTAGCCTCCCGAAGGTTAAGCTACCTGCGCTTCTTTTACGCAACCCTCCCATGTGGTGTGACGGGCGGTGTGTACAAGGCGGGAACGTATTCACCAGGCATTCTGATCCGCGATTACTTCTAGCGATTCCGACTTCATGGAGTCGAGTTCGCAGACTCCAACCCGGACTACACGACGCACTTTATGAGTCCGCTTGCTCTCGCGAGGTCGCTTCATAATGCGCCATTGTAGCGTGTGTAGCCCTGGTCGTAAAAGGTGCGATGACTTGACGTCATCCCCACCTTCCCTCGGTTTTATCATAGCGGTCTCCTTTGAGTTCGGCCGGACCGCTTTGCTGGCAACAAAGGATAAGGGTTGCGCTTCATTGCGGACAGCAACATTTCACAACTTCACGAGCTGACGACAGCCATGCAGCACCTGTCCACGGTTCGAAGGCGCATTCTCATCTCTGAAAACTGCGTGGATGTCAAGACCAGGTAAGGTTCTTCGCGTTGCATCGTTAAACCACATGCTCCACCGCTTGTGCGGGCCGTCAATTCATTTGAGTTTAACGGAAGCCCGTACTCCCCAGGCGGTCGACTTAACGCGTTCAGCTCCGGAAGCCACTCAGGGCACAACCTCCAAGTCGACGAATCGTTTACGGCGTCACCAGGGTATCTAATCCTGTTTATCCCCACGCTTTCGCACCTGAGCGTCCAGTCTTCGTCAGGGGCCGCCTTCGCCACCGGTATTCCTCCCAGATCTCTGCGCATTTCACCGCTGCACCGCAGATTCTACCCTCTACGAGGACTCAAACGCCGGTATCAGATGCAGTTTCCCAGGTTGGGCCAGAGGTTCACATCTGACTTAACAAACCGCCTGCGTGCGCTGCGCCCAGTAATTCCCGTTAAGCAGCAGCCTCCGTATTACCCGCGTGGCTGCGCTTGTGGCTGAGTTAGCCGGTGCTTCTTCTGCGGGTAACGTCAATGAACAAGGTATTAACTGCTCCTTCTCCATACGCTGAAAGTACTTTACAACCGAAGGCCTTCTTCATACACGCGGCATGGCTGCATCAGGCTTGCGCCGATCTCCCCACTGCTGCCTCGAGGG
+
13&+01%'+-0.0'.4-//025/.-08;8.038++++430/4596//+4/,().)2.+)-,/.1356,33383/&)%':,)871*)()-.006,*,:9033.27/.*+.2.63,-2+-.,--.235.5,80/0/03(.()&*%#%&%.195201*1(#&(&3)0)()%%(,,.,6/.((&*,2.-)*+%&&))&(*(*',&-+.+1'+$/)+,4051.-&),//'.(+*.0'('))).)(*-(''&&*-*-*&)'()--,.'&&&(*+167772:0,+/0-2,,&$''-53,-5664-871*'&&%%('))(((*))&&.641:04,-004405*++&((21)(.-&'%()/33366'(.(),.7.-(,.11914-%+-..)'%*(()+,11*3,/--'*--06.3(&+$$%+,++-1,-*&,+030385/1.2+(&%&&(*(-/47789621).(&'((++,+2-%'*/%&),.02.&&$'3-)..2:1.//2445351:83(&(*),15/,&-76467660132,)++.5386/,+,1.//13-()--:/81)(&/-01-0%+--+0,+-00+./,*%*,'0*4-')+*)(+.88,('%&'&'..,-734/548*%0++56630*'%$++.-+.381-()*0.42+6*+*&'%,'/87444596715.)/0120$*&&$$&(51/#*'.-+-.#%')12-11472061.),'/9,&&/4.))+.//,*)()+-3,.0578.+))*/34:7426*+881/4**+,..(**)/1+1.01944,4.*(+012245543430:4.,-.'&$')+-,$&(),5+4'$*,*'53%1*',*349341,*)-*%.344.+,++076/8;(10.),*,.0-615%(%'))0''*,.2*'&%&'4+96967<047458875.'('&))(-/)+-1*3521',*//0)/'((&(,-03814517,26())+()+---.+(-'&()*(%'%-*700/7+43123:3:7.)+/'4--59:79:.9.')'&&)).-/065.-8*-/13,23)+*($#'%)3'(.,*003397/13-0*'*(+(/./836<6++*)%)(*).+,-.87888989287301-217)($&$$()-+(+/.----5,,''/**
@8a20c5b3-30d5-46d6-af70-5a129e48aefc ch=110 read=77696 start_time=2019-12-13T00:22:56Z barcode=BC01 runid=2c9cf7bc05858273f10e7d7ec552fc0bd742dc3e
TTGGTATGCTTCCGTTTCCGGTTACGTATTGCTGGTGCTGAAGAAATCGGTGTCTTTATTGACCCAACCTGCGCCTGTCGCTCTATCTTCCGGTTACCTTGTTACGACTTCACCCCAATCGCTGACCCTACCTTCGGCCGCTGCCTCGCGCGGTTAGCTCACGGACTTCGGGTATTGCCAGCTCATGGTGTGACGGGCGGTGTGTACAAGACCGGGAATATTCACCGCGACATTCTGATTCCGCGATTACTAGTAACTCCAGCTTCATGTAGGCGAGTTTCAGCCTACAATCCGAACTGAGACTGGTTTTAAAGTTTGGCTCCACCTCACGGTATTGCATCTCCTCTGTACCAGCCATTTGTAGCACGTGGTAGCCCTGCACATAAGAATGATGATTTGACGTCATCCCACCTTCCTCCTGGTTAGCAGGCAGTCTCATAGAGTCCTCAATATGGTAACTGAACGACAAGGGTTGCGCTCGTTTGCGGGATAACTAACATCTCACGACACGGCTGACGACAACCATGCCACCTGTCACCTTGTCCCGAAGGGATTTTCACTCGATTAAGAGTAATGCAAAGGATGTCCAAGTGTAGGTAAAGGTTCTTCGCGTTGCTTCAGATTAAACCACATGTCTCCGCGCTAACGTGCGGGTCCCCGTCAATTCCTTTGAGTTTTAATCTTGCGACCGTACTCCCCAGGCGGAATACTTAATGCGTTAGCGGCAGCACGGGGTGTTGAAACCCCACACCTAGTATTCATCGTTTACAGCGTGGACTACCAGGGTATCTAATCCTGTTTTGCTCCCCCGCTTTCGAGCCTCAGCGTCAGTTACAGTCAGAGAGTCGCCTTCGCCACTGGTGTTCTTCCTAATCTCTACGCATTTCACCGCTACACTAGAATTCCACTCTCCTCTCCCTGCTCCTAGATAACCAGTTTGGAATGCAGCACCCAAGTTGAGCGGGTATTTCATCCCGCCCAATCATCCGCCTACGCTCCTTTGCGCCCAGTAAAATCCGGATAACGCTCGCCACCTACGTATTACGCGGCTGCTGGCGTGGTTAGCCGTGGCTTCCTCCTTGGGTACCGTCATTATCTTCCCGGGCAGGCTTTACGATCCAAAACCTTCATCGCTCACGCGGCGTTGCTGCATCAGGGTTTCCCCATTGTGCAATATTGTATTTACTGCTGCCTCCGTGAG
+
%$/*+&(&&'+(&(-5*.*'+2-)-66372)*+11.04540*)*+*&*+.07884;9)/+))&'%&&2./+*)-+1264(')*86:8;787/25;35362+/,(,11001.*/0/-,01725422443-,-(+,/.6+.),.568861,)+*4360/023243743675*4/-,+1-.-+)*+.,4870.-,.34;;8994440./001-/-/%-+&'*-/;8569/568939<7686673+-05162005.--/73224//0266343(-.40/+1,83.,./,(',.933/.19410.1440102:;+272.2;528266724:475739615211::36)))0173-57.00;09;-/20/.+,-3-''&),0**%+*)//39,,10,2787:<854547761:)/*1062110/0/*/-3,,-/.44/02.),(,-/00/47)/11/222+))))+''%*320/3*/./822/348088++4)86/%'+(*1,./.0++%(*+,'(',()*(165:5(5:45%54/.+,,2545526114:2,36,1+&)//.*$)(50/4/2.+)+(-+,,9/2*++55549&1,**01(3++5:-+-1;97<3-.-.6--/3+)')4,:<7:3+****('(./*,%&('&*+3.23;/.968*')+,5193(*+-,/11<<2.96267,/5:::/5--./:72/0740909--+2*9-74.-)-+,-04,),,+4.*.,,-693-4609:-'').-*(*-/9;867755;:,,%-,.39;9986+-+/0*-,23*,++4522435&$'./:98*'*-781+-+57,2-(/2350355..-*06((*-')-.4997<77:<7888.,-4769:1))19643122345.49,1&(+03568352))&/(3-9./..*/,,-248*,+,)(,().9232.3.00<<7:4;:78543,,+(,./.5(&)*(10011;<5468*'#$$&/204687:+,9088777;:,87),,+/+''*.1-%23276897:8-+6,+4203:322.0*0-+-++-2,--/3/1.++)8191/085:531120,+*#%%.1+'+143991530158.2(&'00)(-40573-,,./2)(,,**87<89;;(533$(),.1/2190011133435973<046:2..8.,%++((&+(#'%&+(&))'*+(-3.6.(&&#&
@3bbec205-20f5-4618-9c01-87d555784390 ch=124 read=64571 start_time=2019-12-13T00:22:55Z barcode=BC01 runid=2c9cf7bc05858273f10e7d7ec552fc0bd742dc3e
CGGTTACCTTGTTGACTTCACCCCATGAATCACAAAGGGTAAGCGCCCTCGAAGTTAAGCTACCTACTTCTTTTTGCAACCCACTCCTTGTTGGTGGGCGGTGTGTACAAGGCCCGGGAACGTATTCACCGTGGCATTCTGATCACGATTACTGGCGATTCCGACTTCATGGAGTCGAGTTGCAGACTCAATCGGACTACGACGCACTTTATGAGGTCGCTTGCTCTCGCGAGGTCGCTTCTCTTTGTATGCGCCATTGCTGGCACGTGTGTAGCCCTGGTCATGGGGCCATGACTTGACGTCATCCCTTCCTCCAGTTTATCACTGGCAGTCTCCTTTGAGTTCCCGGCCGGACCGCTGGCAACAAAGGATAAGGGGTTGCGCTCGTTGCGGGACTTAACAGCATTTCACAACACGAGCTGACGACAGCCATACAGCGCCTGTCTCCACGGTTCCCGAAGGCACATTCTCATCTCTGAAAACTTCCGTGGATGTCAAGATAGGTAGGTTCTTCGCGTTGCATCGAATTAAACCACATGCTCCACCGCTTGTGCGGGCCCCGTCAATTCGGTACGAGTTTTAACCTTGCGGCCGTACTCTGGGCGGTCGACTTAACGCGTTAGCTCGGAAGCCACGCCTCAAGGGCACAACCTCAAGTCGACATCGTTTACGGCGTGGACTACCAGGAGTATCTAATCCTGTTTGCTCCCCACGCTTTCGCACCTGAGCGTCAGTCTTCGTCCGGGGGGCCGCCTTCGCCACCGGTATTCCTCAGATCTCTACGCATTTCACCGCTACACCTGGAATTCTACCCCCCTCTACGAGACTCAAACTTGCCAGTATCAGATGCAGTTCCCAGGTTGAGCCCGGAGTTTCATCTGACTTAACAAACCGCCTGCGTGCGCTTTACGCCCAGTAATTCCGATTAACGCTTGCGCCCTCCATTACCGCGGCTGCTGGCACGGGTTAGCCGGTGCTTCTTCTGCGGGTAACGTCAATGAGCAAGGTATTAACTTTACTCCCTTCCTCCCGCTGAAGGTACTTTGAGCCTTCTTCATACACGCGGCATGGCTGCATCAGGCTTGCGCCCATTGTGCAATATTCCCCTGCTGCCTCCGTAGGAG
+
.+//;,.97:-/-),.6;6/1440-/33769458:(*.,',)(+-5:11.&'(),++''(..7;8124842;;5+413+86,()*4&)&(*('%')436(.1,,*,--473820+-487;659/40.-39,6,7.-190(**,//0.018044*40./493944880/'(+-(++-/3-5-,,6875550525)5/7424647(,&(-59-0.,)++1*.1;06887:8861.///,/243888<:654745479161-))%,+-/11/,'$&(*:611:31'(&,275)&&%$&&$&'.-11.(,)(&1-/*-+*,8<923356638434999:2.7,*)11727,/)4*+1$0569:5:40.,,2*/2711%).3*,+)*)+-22270/+53/))&.')'%*)+6.-..:;8510/0-3313,(-((,702,*''(%1-323+&*)'*0::9631-.3/4-+((*0-2457622-%)-+'',-76678:763441,./&&*&&),-8;99:757500,,,25.5+8*7727613111/,./+/7++-',-6623.,786)-5173;4$#'$%'((0:;+5:36/8--.151*2//*,$%+-6(00220(%')-)()+/---/03+3,2%.42667;::1+,1+,().3455114+0456967764:9+0-60016:886051+/*%'*-76644147,.5<31:91692*..+27+-*+(1+++:8:97:/0/)%()*30/&,76.-4724:622034)-*('-)+930.2(+055456./+,,.:20*-4034...07450404018492770-,*)%&(+-.166*(('(**.3)$0(),./6:6945687;5+3324-&.64*)($%/3,0314**./202124;;6<89;5688885////523529/++,,2/;-6./.5242202/,0+487453*4*+9;871812289685351607-,+9-&06123639<:99..'*(/8358:/;//+3/..(+,.16.',,.2+-.3:)6<90/45+,8703+)).,.+-(&%.075:56<976530,('-.210265555445&2/.-1)--/93+1,.)-.27343431/1,,/--77.98,..94.-
@2d5401cf-f3a6-4ae7-9dec-55ea1675cd87 ch=482 read=53719 start_time=2019-12-13T00:22:53Z barcode=BC01 runid=2c9cf7bc05858273f10e7d7ec552fc0bd742dc3e
CTCCTACAGGGAGGCAGCAGTAGAGATTTTCGGCAATGGGGAAACCCCGGACCGAGCAACGCCGCGTGGAAGAGAAGGTTTTCGGATTATGGCTCTGGGAAGAACAGCGGCTGGAAATGGTAGCCGAGTGACGGTACTTTATTAAGAAGCCACGGCTAACTACGTGCCAGCAGCCGCGGTAATACGTAGGTGGCAAGCGTTATCAGATTAACTGGGCAAAAGAGGGCAGGCGGCAAGGGTCTGTGGTGAAAGCCCTGAAGCAACTTCAGTAAACCATAGAAACCAGGCGAAGCTAGAGTGCAGGAAGGGATCGTGGAATTCCATGTGTAGCGGTGAAATGCGTAGATATATGGAGGAACACCGGTGGCGAGGCGACGGTGGCCTGCAGCGGCGCTCGAAGGGTCAAAGAAGCGGCAGTAAGGGGCAAAATAGAAGTTCGACCTGGTAGTCCCGCGCCGTAAACGATGAGTACTAAGTGTTGGATGTCAAAGTTCAGTGCTGCAGTTAACGCAATAAAATTACTCCCGCCTGAGTGGTACGTTCGCAAGAATGAAACTCAAAGGAATTGACGGGGGCCCGCACAAGCGGTGGAGCATGGTTTTAATTCAAAGCAACGCGAAGACGCCTGAGTCTTGACATACTCTTAAAGGCTCCAGAGATGGAGAATGGCTATACCTGCCAGAGATACAGGTGGTGCATGGTTGTCGTCAGCTCGTGTCGTGAGATGTTAGGTTAAGTCCCGCAGCAGGCGCAACCCTTATCGTTAAGTTACCATCATTAAGTTGGGGACTCTAGCGAGACTGCCAGTGACAAGCTGGAGGAAGGCGGGGATGACGTCAAATCATCAATACCCTTACTGGCCCTGGGCTACACACGTGCCACAATGGATGGTACGGAGAGGAAGCGAAGCCGCGAGGTGAAGCAAAACCCATAAAACCATTCTCAGTTCGGATTGTAGTCTGCAGCTCGACTACATGAAGTTGGAATCGCTAGTAATCGCGAATCAGCATGTCGCAGTGAATACGTTCTCAGACGCAGCTACACCGCCCGTCACACCACGAGAGTTGATAACACGAAGCGGTAGCCTAACCGCAGGAAGAGGCTGTATCTAAAGGTGGGATTGATGATTGGGTGAAGTCATGCTAAAGGTAACCGG
+
**5)%$%&..)&)).,/0+,/-+'%(+:<9-4;527003-()0//2*%(72444/2,.(,)4968856-0+(($(**7195/1)8)00)+&%&&&&&'**50122(/-,5..0-)20-.432448)%((()('%#$(&)5)221(%+.(.2--.1.**%'/)*,2*-,(('$&.+))''*'%((-))'('()3.35./0:00-0''#0&&%$%&&%%((()&%*0.2147()(')/*5433-(+'/2.-/.)04%%&(($%(*-.2-))+,*')*''('&(((,+440,.0(+,(*'*,.7/5301.62656457,8,9-;;65//,'%&&'&+&'.)(*+*+3379981233,3.+/2+,)*0+5,+'&(*+038.5/))*,&%'&&32631520&())*)%&,-*%))')%$%%#(+&(**&*)6901%&'&''1('%%*)$)---/63*(3-34247;:/.*-(&)*+3561.1/**-7/8-23.310/8:-02.//1120803.1.228.23-'))(()02+)02-&$&((--,013;52464./3365;9//109,2+-*1*,+0'./,(,0*&)+--(,(((*'+&(+)-++,6;,1239++34*028534%%(('*$+*'*&)-37;8686850,+(*,1/-8214/*)+)+87.+)'(7-79551,+)$&'&)%'&')(,)11127*+.492179)+3479/146625345/422-.//.8/*5.;554.4/&$,'(,,+./((-)-5/)-..4424./)+60.401363:1-,,5*2712647++*,*)022.(),'),-,//6-1120*,(+/+/+'-21,265642,***+0000&%*%*)''&%%%)),1++263320.+,(*+,*-*+,1:55;4,*%$$''+*(&&&(+')),3.278811122418*..86./:5..,154/664//%&%('.6*1*7)('&''().1/%0138344///0/06-006/5648+//11.8.//4643;31+/11534619)+0,1.,,121;0/1&*'-$%#&%$$'&+61296/.011/18132&(((+/))-,+,',())))+)*%((*()).*$&$.-.3)()(((%&,++(-81+.12;:777//00/37,52-)+/,---/&'),3)--2172.21
@d03f2d72-44c1-4298-ae0a-3de9230b1ff5 ch=297 read=56838 start_time=2019-12-13T00:23:06Z barcode=BC01 runid=2c9cf7bc05858273f10e7d7ec552fc0bd742dc3e
CTCCTACGGGAGGAGGCAGCAGTGGGAAAATATTGCACAATGGGCGCAGAGCCTGATGCAGCCATGCCGCGTGTATGAAGAAGGCCTTCAGGTTTGTAAAAAAGTACTTTCCAGCGGGGAGGAAGGGGTAAAGTTAATACCTTTGCCCATTGGCGTTACCCGCAGAGAAACACCGGCTAACTCCGTGCCAGCAGCCGCGGTAATACGGAGGTGCAAGCGTTAATCGGAATTACTGGGCGTGTACTTGCGCAGGCGGTTTGTTAAGTCCAGATGTGAAATCCCAGATCAACCTGGGAACTGCCATCTGATACTGGCAAACTTGAGTCTCGTAGAGGGTAGAATTCAGGTGTAGCGGTGAAATGCGTAGAAGATCTGGAATACCACCGGTGGCGAGGCGGCCCCCTGGACGAAGACTGACGCTCAGGTGCGAAGCGTGGGGAGCAAACAGAGTTAGATACCCTGGTAGTCCACGCCGTAAACGATGTCGACTTGGAGGTTGTGCCTTGAGGCGTGGCTGGAGCTAACGCGTTAAGTCGACCGCCTGGGGATACGGCAGGGTTAAAACTCCATGAATTGACGGGGGCCCGCACAGAAGCGGTGGAGCATGTGGTTTTAATTCGATGCAACGCGAAGAACCTTACCACGAATGTAGCATCCCACGGAAGTTTTCAGAGATGAGAATGTGCCTTCGGGAACCGTGAGACAGGTGCTGCGCATGGCTGTCGTCAGCTCGTGGTATGAAATGTTGGGTTAAGTCCACAACGAGCGCAGCCCTTATCCTTCGTGCCAACCTTGGTCCGGCCAGGAACTCAAAGGAGACTGCCAGTGATAAACGGAGGAAGGTGGGGATGACGTCAAAGTCATCCTTGGCCCACCGACCAGGGCTACACGTGCTACAATGGCGCATACAAAGAGAAGCGACCTCGCGAGGCAAAACGGACCTCATAAAAGGGTGCGTCGTAGTCCCGGATTGGAGTCACTGCAACTCGACTCCATGAAGTCCGGAATCGCTAGTAATCGTGGATCAGATGCCACGGTGAATACACGTTCCAGGCCTTATACACACCGCCCGTCACACCGCTTAGAGGTGGGTTGCAAAGAAGTAGGTAACAACCTTCGGGAGGCGCTTACCACTTTGTGATTCATGACTGGGGTGCTTGAAGTCGTAACAAGGTAACCGG
+
)(*+*23-83+.-&*.+-'2(215820,)+*(7***,+9.0;<62*1,')')2-.02100-0-.-'42075833.1386(/',(94443'-.)1.&'+6984+')(*/512))*.,-62+-,/)344-//:5-/:1:123;/;:,/7/+260&0032.293+1)','*/,,6400,)*2.224:7:99500-),3.(,).*3712323+1/*+.1-585674634+/2,1-2339831')&&$'&%&''+'*/+*06:40/906**0''(,,./136.+151'*)-'.,16/283/1121.*+.26567/6-/1/./''%$%$+((()'*+-*/5*+,&'-0232.5/,--//1:;64;0.,..++*,.()77:7-0(,376&)++2409+(*+,20308992+.4995/8./.23336667'2,.+'%+'&&654/8+*(--75812&)-0-(-.67;7/0765556-),46950484+112+-//-*+,/-*)-+7(*+41)/.-.6.*+0)*$++2124993//.,213096668<79:846/'(,*+,&&$&)+)1&+78-15&'('(-7074715;7.39*,435-(*))*4:77:/43,.)))0,9;2077:5013444+.++)/.,175/1*).)&'(%&(&&%%)+2.6-)+/3)2,.8<703*)*..4544844468;863(.(6*793721246168::;962&'*-1966799338../22))&&(&**.9:4/46.+)+8/0,,.*&)++2%%(++*,%3+&(*+.12+1*$-*+94*2/,20612-100/&.,0+,252:,/+&+33577:244.///71*+/+1,*+',,-8;,,,323245.2++,0323%&')'&+)#%'),3;561320+-()*,000097+4'''*.345825,(('+))*-.22485,,))%&(.-'-.623633344:5'*/'*',--.06./-80*/3+0'0)*+,,+-.095955551552..6/0.,++',0,523--3)()/..80:3:636)+16153-/*/100:1*+(**)+1*$186-2,&,,-))((%#'&'&**+,+,4$%''('&&',,-+/3*/-/+%()(-,./-/(./4466:9*5)).3-05080/4'0/65002368422133420/(*&##')0,-,6--.*(-0&.++708/7
