# Supplementary material for: De novo species identification using 16S rRNA gene nanopore sequencing
Source: PeerJ. 2020 Oct 21;8:e10029. doi: 10.7717/peerj.10029 (PMC7585375; doi:10.7717/peerj.10029)
Supplement: Supplemental Information 2 — Contains raw reads. [file peerj-08-10029-s002.zip › pass_fastq_runid_2c9cf7bc05858273f10e7d7ec552fc0bd742dc3e_118.fastq]

@f0e7c8b9-597d-4c2e-a3be-8923f3442387 ch=500 read=62552 start_time=2019-12-13T00:23:04Z barcode=BC01 runid=2c9cf7bc05858273f10e7d7ec552fc0bd742dc3e
CCAGTTACCTTGTTACGACTTCACCCCAATCTTTGACCCTACCTTCGGCCCGCTGCCTCATGCGAGTTAGCTCACGGACTTCAGGTACCAGCTCTCATGGTGTGACGGGCGGTGTGGCACAAGACCAGGAACGTATTCACCGCGACATTCTGATTCGCGATTACTGAAGTAACTCAGCTTCATGTAGGCGAGGTTTCCAGCCTACAATGATCGAACTGAGACTGGTTTTAGGATTTGGCTCCACCTCGCGGTGTGCATCTCTGTACCAGCCATTTGTAGCACGTGTGTAGCCCTACACATAAAGGGCATGATGATTTGGGCGTCATCCCTCTCCTGGTTAACCCAGGCGGTCTCGCTAAGTCCTCCAACTTAATGAAGTAGTAACTAACGCGACAAGGGTTGCGCTCGTTTGCGGGACTTAACCCAACATCTCACGACACGAGCTGGCGGCAACCATGCACCACCTGTCACCTTGTCCCCGAGAGAGTTTCATCGATTAAGAGTAATGCAAAGGGATGTCAAGTGTAGGTAAAGGTTCTTCGCGTTGCTTCAGGAATTAAACCACATGCTCCGCTACTTGTGCGGGTCCCCGTCAATTCCTTTGAGTTTTAATGCTTTGCGACCGTACTCCCCAGGCCGGAATGCTTAGTAGGTGGCGGCGGCGCACGGAGGTGTTGAAACCCCCACCCACAAGTATTCATCGTTTGGCGTGGACACCAGGGTATAATCCTGTTTGCTCCCCGCTTTCGAGCTCCAGCGTCGATTACAGTCAGAGAGTCGCCTTCGCCACTGGAGTGTTCTTCCTAATCTCTACGCATTTCCTGCCCGCTACTGCGAATTCCACTCTCCTCCTGCACTCTGGATAACCGGTTTGAATGCAGCACAGGATTCAGGCCTGGGTATTTCACATCCCACTTAATCATCCGCCTACGCTCCCTTTGCGCCCAGTAAATCCGGATAACGCTCGCCGCCTACGTATTACCGCGGCTGCTGGCGTAGTTAGCCGTGGCTTCCTCCTTGGAATTTGCGTCATTATCTTCCCCAAAGACCAGGGCTTTACGATCCGAAGCCTTCATCACTCCGCGGCGTTGCTGCATCAGGGTTTTCCCCATTGTGCAGTAATTCCCCTGCTGCCTCCGTAG
+
5/'-6/.7.5,&(-))+()5(/%,/6,0.//).+*+1;/013104,0-60+,::604/0(,*++$'*1&()+-./.644463%3)*)*,+))(('(-/1*3-0/1/)14220*+,)))*,/1034<79:/921:99<8257+05881571),.8:81//*5****%)($)'%,-5)-04876875/6720&0)6:*1)%)7.555-:-*-/2*-94433387:9.5:9)*'*&,42-4.3/502:8937-13'*')/900.,**&**+-0;+/4)&'&*,/0/.,,*'%,*3/*'*)('*)/)023003-,*)&-7-',((%'&%%(*%&&'.()'-5.-('*((.-+'&&')++-001.26841-2*(+)0,1.)&'&'**49557:2,..1853)212;342434146,+.(9703/3.,)*)/001./.,*,-.559)%/.+3*.)'*&(*+23---.6+/545:624,.+++;87('&&&'((.78+%076-9-2,((**.343094)-4617-,,0+,0/2+11-19).-29428.)*+,5.//;6+()%&,*/:737*+/1/3336558-//5.//128646691,.51:226*&*+,/+49<+/5)%$*2.)+-789-2.//.79/+1-3(,,681(+((-*-*(''$*3*7.1,*&**..3,/**'.0''0)*22-(',0+(),-(+01;9689.88-,-+,/280.')305900/50-260/*25*&)+.62.&*,:5+()&1-3()*3489)&3/.02134-())'*++02//1-+.2&111(%)+./3-/,.)'(1)+-))+/3525;6/%$&+3*+24).*%$%''1+/0+-,+(+')-3.02$))+(%(011234/8391&%2*&*'&($'$(($-#"$+,4:005,+,3:60-..,27+()-++-+-)-/:57;601/1139-/81)/+60,*.-220,326368032126878:/2/.&.'')-4/46..-4./-,,3-.+/03-<--.74867112.-+-*0*1+/..-(#&)*/'0-)+.3,87-)./)*%.',)/,,16-&'()+/+*,+%*,,41/00,--.+'((1..03../011/.*)1,678*2350,+1,.(3.%..'0'/0/,'')*+.3-58,0*2
@9a037a2e-6a61-4b7a-a5c5-f7410e33e3df ch=134 read=36847 start_time=2019-12-13T00:23:17Z barcode=BC01 runid=2c9cf7bc05858273f10e7d7ec552fc0bd742dc3e
CCGGTTACCTTGTTACGACTTCACCCCAATCGCTGACCCTACCTTCGGCCGCTGCCTCGCGCGCGGTTAGCTCTCACGGACTTCGGGTATTGCCAGCTCTACGCTTGGTGTGACGGGCGGTGTGTACAAGACCAGGGACGTATTCACCGCGACATTTCTGGATTCGCGATTACTAGTAACTCCCGGCTTCATGTAGGCGAGTTCAGCCTACAATCCGAACTGAGACTGGTTTTAAAAGTTTGGCTCCACCTCACGGTATTACTCTGTACCAGCCATTTGTAGCACGTGTGTAGCCCTACGCAAAGGGCATGATGATTTGACGTCATCCCACCTGCTTCCTCCTGGTTAACCCAGGCAGTCTCGCTAGAGTCCTCAACTTAATGGTAGTAACTAACGACAAGGGGTTGCGCTCGTTGCGGGACCAACCAACATCTCACGACACGAGCTGACGACAGCGTGCCACCTGTCTTGCTTGATACGAAGAGTTTCCTCGATTAAGAGTAATGCAGGGATGGTCAAAGTGTAGGTAAGGTTCTTCGCGTTGCTTCAGATTAAACCATGCTCCGCTGCTTGTGCGGGTCCCGTCAATTCCTTTGGTTTTAATCTTGCGACCATGCTCCGGGGCGGAATACTTAATGCGTTAGCGGCGGCACGGAGGTGTTGGAAACCCCACCTAGTATTCATCGTTTTACGGCGTGGACTACCAGGGTATCTAATCCTGTTTTGCTCCCCACGCTTTCGAGCCTCAGCGTCAGTTAGTCAGAGAGTCGCCTTCGCCACTGGTGTTCTTCCCACAATCTCTACGCATTTCGCACTTTACACTAGAATTCCACTCTCCTCTCCTGCACTCTAGATAACCAGTTTGGAATGCATTTTTTAAGTTGAGCCGGGTATTTCGTATAATCATCCGCCTACATCCTTGCCCCCCGCGCCCAGTAAATCCGGATAACGCTCGCCACCTACGTATTACCGCGGCTGCTGGCGTAGTTAGCCGTGGCTTCCTCATGGGTGCCGTCATTATCTTCCCCAGACTGAGCTTTACGATCCGAAAACCTTCATCACTCACGCGGCGTTGCTGCATCAGGGTTTCCCCATTTGTGCAATATTCCCCACTGCTGCCTCCCGTGGGAACAGTATCCAGCACCAACAAATGGTGCTCATCCGGCA
+
,,,2/;,-/4/,17,/2.7752017:0+/12131/.29.//::936/710+,+(,')*((&&(),/,3//--,(+,//2199::-.+-*/,*3..%)&(%#'$%)(*-64558316//3330*$&%(,0,-1-'1<8796989<9784++++-*05)+3/&$+:4,-4027(+0'--0/-.1*'&%()0/0:9879:-,*,+99-//5.00/9,1))40-*&,,2499-9<<.2:2)+(8,*0889:34853264841+5)*),..1/04///3+67-''''))..1-*)(%//8.('+%&-,)+16///..2202:4//26889,;:.)--))+.41%%(.+)./.2,3:.,399488858*)4*'++.18635-(&'-.1/,++,21,++1-25470/+3++/6)--/0875:34/98614-+.+*034543-'*+,1)-,+-35500/,./+1)-&/-,20-,-*))(($$').--**&'$')2-0*-95.6-3.(*),+.-/,.)24.0(,(&+-')./3213137)4-:::<:/2/+.,--6-(',/20<952*')3438555'./-1344.66,.9+*,-.97596098307<;*25114946677812/,*-(&-0/(..,.-0-3,1,0//.20-..5002.,,-25+.,*,560)03)333-*-21*,-05<8899484;*++9-,,+-:995358/7402206,.:9;:9.;:8+,0/3:9*'+)*0:50137791.,,-/36,',&&'.3))+-,+...0,*..46;598821,565796,($&)8+.130-55759;9/&*&'(+)(..4530(4*./0%(+,,,4/2375679333302166898;597<;20+'*)+$(-238.59053,%112)($-#',11%.()***-()-768/,)+$&(,,2+..754)''&*)''(*.880565878889456769:653,+-&*+.515;660800/25/7/*),82:../71835//4,))+-/,0)*%.6277269,0396902'%),+-/0.33::/-...0.+/8:18:8<::99/765-/-.-0./1:./,,,,-;'.870<917:4&',)*214575670:68.$'*(,(**))15),.%)&&,(&%&)++/,-/&.*1,*)($#%%%$%$%$$%$$$&%
@5264a794-a819-43aa-ba8c-3fa909f2e307 ch=29 read=34693 start_time=2019-12-13T00:23:14Z barcode=BC01 runid=2c9cf7bc05858273f10e7d7ec552fc0bd742dc3e
CTCTACGGGAGGCAGCAGTGGGGAATATTGCACAATGGGGAAACCCTGATGCAGCAACGCCGCGTGATGAAGGTTTTCGGATCGTAAGCTCTGTCTTTGGGAAGACGGCGGTACCCAAGGAGGAAGCCACGGCTAACTGCATGCCAGCAGCCGCGGTAATACGTAGGTGGCGGCGTTATCCGGATTTACTGGGCGTAAAGGGAGCGTAGGCGGATGATTAAGTGGGATGTGAAATACCGGGCTCAACTTGGTGCTGCATTCCGACTGGTTTATCTAAGAGTGCAGAGGAGAGGAGAATTGGAATTCCTAGTGTAGCGGTGAAATGCGTAGAGATTAGGAAGAACACCAGTGGCGAGGCGACTCTCTGGACTGTAACTGACGCTGAGGCTCGAAGCGTGGGGAGCAAACGGGATTAGATACCCTGGTAATTCACGCCGTAAACGATGAATACTAGGTGTGGGGTTTCAACACCTCCGTGCCGCCATAACGCGGTAAGTATTCCGCCTGCCAAGAGTACGGTCGCAAGATTAAAACTCAAAGGAATTGACGGGGACCCGCACAAGTAGCGGAGCATGTGGTTTAATTCCTGAAGCAACGCGAAGGAACCTTGCCAGGTCTTGACATACTCATAAAGGCTCCAGAGATGGAGAGATGGCTATATGAGATACAGGTGGTGCATGGTTGTCGTCAGCTCTCGTGTCGTGAGATGTTGGGTTAAGTCCGCAGGCGCAACCCTTATCGTTAGTTACCATCATTAAGTTGGGGACTCTAGCGAGACTGCCAGTGACAAGCTGGAGGAGGCGGGGATGACGTCAAATCATCATTGCCTTATGACCTGGGCTACACACGTGCTACAATGGATGGTGCAGAGGGAGCAGAAGCCGCGGGTGAAACAAAACCGCCAAAACCATTCTCAGTTCGGATTGTAGTCTGCAACTCGACTACGCTGAAGTTGGAATCGCTAGTAATCGCGAATCATCGCGGTGAATACGTTCGGGCGCTTGTACACACCGCCGTCACCACGAGAGTTGAAGTAACACGAAGCCGGTGGCCTAACCGCAAAGGAAAGACTGTCTAAAGTGGGGATTGATGATTGGGGTGAAGTCGTAACAAAGAGTAACCGG
+
024312-81+-.--//*/4278..62(.,*).//930(&$+**+3)''0139/+1165676.*+'*,00/41./:5015:898776,*+.8878-8:,46&/*+/*)'-,43*2*'((0,)/+,2.1/+//6///110%0*+19:62540855.6-+;,-+1//%(&(--)*&,-//--.(1-.554-..545.-+/6+*-0(/0273,3-.48762/0+-)**356621'*06.36:057698++('(.-0154111254%%&./*338),2121(,+,-..-.)+)&*+/-+*%%.'/'7+8)7,()79800003:33+(.)*,521*)'%0&'14220483349*540'&')'.)774411+33:8:9997641111/0/+)//+-0.-/&'*.352-**05<06*:7117.-0466<86581())''&++/0//4:8721,+.,+%2(&,.....0+));6651/(+1.27-,147139,**8.,0,0/()(++/;::36:6/0)**$&%'((1.+/,.,*('&5);:3013592+.+.7/6584:<70191-,-102.)'%()1+..-*((*(.0,.1/3*'#'+*)).'-)3+,/(--2/*/-$+2/*//0//,,,,2,-./.303(4.438(()+,,8650-+)443:7655222201213*3-1/3204001736102617),-,-(,.0/10%3)**/393;/,(+.(-*+.3),-+/2'3),,86090,)&(&#'**(+.,/2$''%()++.7930676/),,+,++-4(,2-/033450-..50/-+(*-4-'0**+2/0.,/),+*/097+4'&22).13368978/011-/**&*,-01/.03746;::9:5691,)/2)'*+'%**',302*)*''),'./;;.7/(*)),143899<-,-'+,73(6&)*&*&,/088/4)-.86245+/%%&),))7-/,*(()*25,,/+,-0382110+&**)5'.,*+(%&''121%)+.&&,'*+2200,3;399+,3(/1)*))(((-3+)'$&'&'$''(*,493760/0))2:85,107,)-16&*(./-3/,.8(2,+39/-.7././*2-1674,0.3...'.+',/1,%&'(/*6-*/
@f485945b-daa5-4e07-80c8-517912b96a94 ch=36 read=44431 start_time=2019-12-13T00:23:26Z barcode=BC01 runid=2c9cf7bc05858273f10e7d7ec552fc0bd742dc3e
CTACGAAAGGCGGCAGTGGGGAATATTGCACAATGGGGAAACCCTGATGCAGCAATACGCCATAGTGATGAAGGTTTCGGATCGTAAAGCTCTGTCTTTGGGGAAGATAATGACGGTACCCAAGGAGGAAGCCACGAAGCTAACAACTTCACGATACTTAGCAGTAATACGTAGGTGGCGAGCGTTATCCGGATTTACTGAATATAAAGGGGCATAGGCGGATGATTAAGTGGGATGTAAATACGGGACTCCAACTTGGTTTTCCCCATTTCAAACTGGTTATCTAGAGTGCAGGAGAGGGAGAGTGGAATTCCCTAGTGTAGCGGTGAAATGCGTAGAGATTAGGAGAAGAACACACCGGCCAGTGGCGAAGGCGACTCTGGACCTGTAACTGACTGAGGCTCGAAGCGTGGGGAGCAAACAGGATTAAGATACCCTGGTAGTCCGCCGTAAACGATGAATACTAGGTGTGGGGTTTCAACACCTCCGTGCGCCATGTATTAAGTATTCCGCCTGCTGGGGATGCGGTCGCAAGATTAAAACTCAAAGGAATTGACGGGGACCTGAAGTAGCGGAGCATGTGGTTTAATTCGAACAGCACTTGAAGAACCTACATGACATCCCTTGCATTACTCTTAATCGAAATCCCCTCGAGGGACAGGTGACAGGTGGTGCATGGTTGTCGTCAGCTCGTGTCGTGAGATGTTGGGTTAAGTCCGCAACAGGCTGGCCCTTGTCATTAGTTACTACCGATAGGATTGAGGACTCTGGCGAGACCACCTGGGTTATGGAGGAAGGTGGGGATGACGTCAAATCATCATGCCCCTTATGTGTGGGGCTACACACGATGCTACAATGGCTGGTACAGAGATGCAATACCGTGAGTGGAGCCAAACTTTAAAACCAGTCTCAGCTCGGATTGGAAACAAACTCGCCTACATGAAGCTGGAGTTACTGGTAATCCTTGAATCAAGAATGTCATGAATACGTTCGGGTCTTGTACACCACCCGTCACACCGCCAGAGTTGGCAATACCCGAAGTCCGTGGAAACTAACCGCAAAGGGGCAGCGGCCGAAGGTAGGAGTCAGCGATTGGGAGTGAGAAGTCATGCTAAGATGACGG
+
,+-/-+,(-*2&31+2412/&+,,'5))*-.063371)'**08+,.02,.+00-*%#&#%''('(,,-0)+6)3-;4.1;667-/244,-.1666.50,-696'-.4-0))+$+(-*',.*/-))()()+(+0.0)&&&&)($$**''(&%&&#'%*'((*+)&**2--1144.1.-4/**23106330416.0;63351&&&$%)-,+.0+.%(*,056<::601..+.33;:987268:010-.%%%))&,))-)&)*12**)-,)*4/.(4234624521756/023//)0*')%+0*++-/14-6,7+26').72.-$..(-4/*65-/4705%)($.'+1,('()2497**&)%*','%(0/40+*-*++,1++++-5+3++*-0/221,/+--&1,37%*)'(43605*')--1-/&12,04/3/1/',,..276.2).'&*2/01970,,+++5/(/,(//00*'25,+620,.1-16*09+14.%+.),'%&*(&''()-.,,,492//-,,.('(,2*633/,4,)*232:<389/43),,(.329880091)/,&).2*)')-,/&+,3437886;97:7:7**451*6,())'/-)+))'$$%'(+)-.229,0,,,138-.--,.,0+-)(,.().7,*--%56,55)6***66,.+-,88443339796886780110058879899877:5281763932035-,066-,*0*%%$,40.1//3&473./8331,0.(&+&)*'3.1+55/267/.3---1++&&,2.12/1)(''*'(*+.,./,(/-,-2567788;7+**+,6514+1++-).**'&$,--..00,+%()%**531.1-.,'((,*434/----/+-(-)..84.*(*)/8/0/54:/*,+%')***)+-040)('(+9*/%*%&%-,&006:478,,---/34/30,-11.*&*($'()*(*++/./0.4:79+**0:7576&&%$-'(*,0.1$*20/(.$&%''*,*064.2203126('$%$''18.5/+5,*-3+*152247453/-0+-.496:+,38/**.)++003953/00,.+&**$'(2-)**%.&)12%()+*'))'-.,4*$%()(+()$%'/
@99a32be0-fcd8-4b21-ba95-9289a55ed373 ch=101 read=71917 start_time=2019-12-13T00:23:25Z barcode=BC01 runid=2c9cf7bc05858273f10e7d7ec552fc0bd742dc3e
CCCTACGGGAGGCAGCAGTAGGGAATTTTCGGCAATGGGGGAAACCCTGACCGAGAGCAACGCCGCGTGAAGAAGAAGGTTGTAAACTTCTGTTATAAAGGAAGAACAGCAGCTACAGGAAATGGTAGCCAGTGGCAACACTTTATTAGAAAGCCACGGCTAACTACGTGCAGCAGCCGCGGTAATACGTAGGTGGCAGAAAAGCGTTATCGGGGTGTGGGCGTAAAGGAGCAGGCGGCAGCAAGGGTCTGTGGTGAAAGCCTGAAGCCTTCCAGTAAGCGAAGCCAGGCAGCTAGAGTGCAGGAGAGGGGATCGTGGAATTCCATGTGGCGGTGAAATGCGTAGATATGGAGGAACACCAGTGGCGAAACTGACGATCTGGCCTGCAACTGACGCTCAGTCCCGAAAAGCGTGGGAGCAGATGATTAGATACCCTAGTAGTTACGCCGTAAACGATAGTACTAAGTGTTGGATGTCAAAGTTCAGTGCTGCAGTTAACGCAATAGTACTCCGCGCCTGATCAAAGCCGCGTTCGCAAGAATGAAACTCAAAGGAATTGACGGGGGAGGCCCGCACAAGCGGTGCGGAGCATGTGGTTTAATTCGAAGCAGCGCGAAGAACCTTACCAGGTCTTGACATACTCATAAAGGCTCCAGAGATGGAGAGATAGCTATATGAGTCACAGGTGGTGCATGGTTTGTCGTCAGCTCATTATCGTAGAGATGTTGGGTTAAGTCCCGCAACGAGAGCGCAACCACTTATCGTTAGTTACCATCATTAAGTTGGGGACTCTAGCGGACACCAGTGACAAGCTGGAGGAAGGCGGGGATGACGTCAAATCATCATGCCCCTTATGACCTGGGCTACGCACGTGCTACAATGGATGGTGCAGAGGAAGCCAGAAGCCGCGAGGTGAAGCAAAACCCATAAAACCGTCTCAGTTCGGATTGTGGTCACTAGCTCGACTACATGAAGTTGGAATCGCTAGTAATCGCGAATCAATGTCGCGGTAGATACGTTCTCGGGCCTTGTACACACCGCCCGTCACACCACGAGTTGATACTTACAGAAGCCACGTTGGCCTAACCGCAAGGAAAGGCTGTCTAAGGTGGGATTGATGATTGGGGTGAAGTCGTAACAAGGTAACCCGG
+
10**/0.53*-01)84.//&+/(,.-66-*.614204;72)(1106,--640))%*%(*)+*14.-//-*('*)&*)'**,-.14312757116/028*0*12*068*3.*-..22(/-23.33-../0:*220%($%$'(-/8.-7.&+...1/,+/,-,1522./-/&6&&)**.6-/3///:///682810/.+*$*()++/1.9///&++(+$+(37,+*.0+**'+*15;84;8/..*++3./.03238--8;0-/85,((%%$$((&*#+&(&%%')&+.1373+--.-()+,66869/.+*112-45*7-1,2/;0402+'&*)/963379024867/0...-5.+(.0.105*,/194*+)%('*+:76877393:3779711101/324015435,,/1.),,--43*,.,4555/50/-6657;').850,-&')(-76655)-,,,.-135660+(')/*)07/6438..381../;:888-1431'0%,(')-&(*3454,-&,.*(''(('($&'%),137(*-1-02160:900857,,*(*2-8893974-%))+3**--//3+4/:73*.0,..+,++/56<;499;6.,.&(((-,0016.-32*/)(-3%'$''1--.666/110'(*41,7/.**'(),/982,++).8'88444)(&#%&%&''6+,7:87/-/*2/7-+*,*+)%&&(4',()(.'($&(*0025;2:99<670197(*/-/--+)%('%&'%,-&(,0.00116100624:7980:2821.9/7903675.*--01.)$',())**,::344474.%%(*/*)(509:7662/45;61+++)'.%+54,.111215:563//156.+'*,06/--..701;99546783,*,,)2),(&$+'(0589.')&(&..(/083)),.+.19;56-)*(,9/48:8.0*3+&('%'*%&$'%,,201130111.1/,/201043736434700-.().195.-(&'762+('(&'-,,;89<97940()2-5,.-100//8/184-02/0.0604/(*(*)'*'),('-%&*+'*+%%&(+-++)$)*,)&**3),-6'*)(*,-+/05,5.1;;5/8)**,-26/483-.-))+.+-*'&*,'4,0540)2,
@4cf44fda-40ca-46d9-bcfe-0966560ef746 ch=29 read=34703 start_time=2019-12-13T00:23:25Z barcode=BC01 runid=2c9cf7bc05858273f10e7d7ec552fc0bd742dc3e
CCGGTTACCTTGTTGCGACTTCACCCCAATCATCAATCCACAGACAGCTCCTTCCTTGCGGTTGGGCCACCGGCTTCGGGTGTTATCAACTCTCATTGATTGTGACGGGCGGTGTGTACAAGGCCGAGAACGTATTCACCGCGACATGCTGATTCGCGATTACTAGCGATTCCAACTTCATGTAGTCGAGTTGCAGACTACAATCCGAACTGAGAATGTGGTTTTATGGGTTTTGCTTCACCTCGCGGCTTCTTCCTCTGCACCATCCATTGTAGCACGTGTGTAGCCCAGGTCATAAAGGGGCATGATGATTTGACGTCATCCCGCCTTCCTCCAGCTTGTCACTGGCAGTCTCGCTAGAGTCTCTAATGATGGTAACTAACGATAAGGGTTGCGCTCAGTTGCGGGACTTAACCAACATCTCACGACACGAGCTGGCTGACGACAATAATGCACCACCTGTATCTCCTTATAGCTATCTCTCCATCTCTAAGGCCTTTATGAGTATGTCAAGACCTGGTAAGGTTCTTCGCGTTGCTTCGAATTAAACCACATGCTCCACCGCTTGTGCGGGCCCCAAATCGAATTCCTTTGAGTTTCATTCTTGCGAACGTGCTACTCAGGCGGAGTACTTATTGCGTTAACTGCGGCACTGAACTTTGACATCAACGCCCAGGTACTCATCGTTTTACGGCGTGGACTACTGGGGTATCTAATCTATTTGCTCTACGCTTTCGGGACTGAGCGTCCGGTTACTGACCCAGATCGTCGCCTTCGCCACTGGTGTTCCTCCATATATCTACGCATTTCACCGCTACATGGAATTCCACGATCCTCTCCTGCACTCTAGCTGCCTGGTTTCTATGGCTTACTGAAGTTAAGCACCGAGCTTCACCACAGACCCTTGCGCCGCTGTCCCTCTTTACGCCCAGTAATTCGGATAACGCTTGCCACCTACGTATTACCGCGGCTGCTACGGCGTAGTTAGCCGTGGCTTTCTAATAAAGTACCGTCACTCGGCTACCATTTCCTGTAGCCGCCGTTCATCCTTTATAACGAAATTTCAATCAAAGGCACTTCTTCCTTCCGCGAAAGCGTTGCTCCGGTCAGGTTTCCCCATTGCCGAAAATTCCTACTGCTGCCTCCCCG
+
731/7/-3729028-.10/10.*156(4,3,(**,4-6+&&%&)7-5440''*,*+*,*-))-+,,37241140276+14.*.+++.2+--20/'.++).+((//56;:849211.10489/814,%)*0/487:;636;5779;996./../36.2552;0/)*(-)+-04,0+-/31+2-/247/,)/43-/)4220353964,-+/*,,--07-%#$(,/51-21947:;-13294148123136/.2-,.37-/42//091;::43611.0.',*0,,(*,/.:8-,3001883+09:4434..//09<723425673;32)21798724-++,284564543646/8636550+&&'+,+-'-0/0378898:3//6,+1257,432823399*&-.60/.3)-&&&0(,,)-197530-/015132.00+,$&'(*33(755)+00.0038473105/358:+6,-./4333535435;9;:554*$*((-,41+-,,'+.4458/,+.,.)(++-+//2<98<522,1,&,756(.+0./:76<000011218238.-/3+.377/03//+&')/0)/+6.5)*41*&0,740.6;64832*)/0++&-0./12,178'-%*,-./5*3-,,0311-*1)6*6.-//030/68800102714.)(%#%&'(%/4384831:;4*,+83438:677512()1(-+6200,13-*34*'**)('+--09702<;6423)./.04+31481)++*-1()03:;5:8565.5,&(*),-4764898546713256:8803/2.4;:5246,,+*))+.()(,(''%&'+,,00254*---',)//,2332462390<9.05866649..,*,)+.6.0%,-39*)'()&%%.*+-.,.*/+*,))&),))(%+-3++02:*&'')(&$%&&)/)'()%59562+3+%04(+1-+.1331:1274/5-,+..0++.++))*/.8//07185:5/:;.,/9//9/,.083012.*//'+*+'///2;:0575...7/78;56.*&)+()4301311&'*%%&%%*)*+/91*.,%&5,::<:73:,)(*())'((1.8..-0(/+,4%/62;,29;.-/602.-26882/3.))-,+031.6+/45+2
@10999d4c-e19b-46b5-ac09-5441dfdc4ae8 ch=105 read=52823 start_time=2019-12-13T00:23:25Z barcode=BC01 runid=2c9cf7bc05858273f10e7d7ec552fc0bd742dc3e
CTCCTACAGGGGAGGCAGCAGTGGGAATATTGCACAATGGGCGCGAGCTGATGCAGCCATGCCGCGTGTATGAAAGAAGGCCTTCGGGTTTAGCAAAATTACTTTCCAGCGGAGGAAGGAGTAAAAGTTAATACCTTTGCTCATTGACATTTACCCGCAGAAGAAGCACCGGCTAACTCCGTGCCAGCGAAGCGCGTGTACGGAGAGTGCAAGCGTTAATCAGATACTGGAAGACGTAAAGCGCACGCAGGCAGTTGTTAAGTCAGATGTAAATCCCGGGCTCAACCTGGGGGAGCTGCATCTGATACTGGCAAGCTTAAGGTCTCTCGTAGAGGGGGAGTAGAATTCCAAGGTGTAGCGGTGAAATGCGTAGAGATCTGGAGATACCGGTGGCGAAGGCGGCCCCCTGGACGAAGACTGACGCTCCAGGTGCGAAAGCGTGGGGAGCAAACGGATTAGATACCCTGGTAGTCCACGCCGTAAACGATATCGGCTTGGAGGTTGTACCCGAGGCGTAGCTTCGGAGCTAACGCGTTAAGTCGACCGCCTGAAATTACAGCCTGGGTTAAAACTCAAATGAATTGACGGGGGCCCGCACAGCGGTTGGGCATGTGGTTTAATTCGATGCAGCGCGAAAGAACCTTACCTGGTCTTGACATCCACGGAAGTTTTTCGGGGAGATGAGAATGTGCGGCAGAGACCGTGAGGACAGGTGCTGCATGGCTATCGTCAGCTCGTGTTGAGAATGTTGGGTTAAGTCCCGCAACGAGGCGCAACCACTTATCCTTTGTTGCCAGCGGTCGGCCGGGAACTCGGAGACTGCCAGTGATAAACTGGAGGAAGGTGGGGATGACGTCAGGTCATCATGGCCACCCACGTAGGGCTACACGTGCTACAATGGCGCATACAAAGAGAAGCGACCTCGCGAGAGCAAGCGGACCTCATAAAGTGCGTCGTAGTCCGGATTAGGTCTGCAGCACCGACTCCATGAAGTCGGAATCGCTAGTAATCGTGGATCAGAATGCCACGGTGAATACGTTCCCAGGCCTTGTACACACCGCCCGTCACACACCGCGTAGAATTGAGTTGCAAAAGTAGAGTAGCTTAACCTTCGGGAGGGCGCTTACCACTTTGTGATTTCGCGGCTGAGGTGAAGTCGTAAAGGTAACCGG
+
----''+%+3.*'/,+%,.+,+)*()./-8/,+,-/:0+6.-+-%&*-)((/--+,0512-/.,-,.*,-0338+&+/*-/,/,)&,,07,**,,2*&('((**(-(()**)'-),1,.%)*124,,+1/2+-73.74-.46+6+-(4&)4,*+7.**-),2',*))/1/&,*)0++-64/3/234*+')'(-.110/))+(,')&)+,403(+./:/9/5,/.0,//52.+*&$')45-*,.0**%*)488-*26+3-9/*,/%.(+(**(.)+74+0*,-7++-51/37/((%+-*-..70-./-/+,&&.0'+..+&9*4220,3519))*0/-*&&*)()(,(*%&&&(-+('*+023'&*'$-/-5-+)+,87670,*)*-16/65150.-4,5-2.-376+,3765(*.*-121125608(*5:765,+-+(*--%)2+*-0220,'/(.-1*6587:9--42+,031&**/868:;35...),.+&,(()0*+./:01)6/+*,/1022'10113*+(*+,.*)).+*3/5-565.977/1*((*'&&&*'580(*-,,70:7*0-0))-+,-.2/505,)03,/8-(*%%%&&&$-),+)**/,-125:1).)1,.133+,')(''*+))%)('&$',1,-+-.0//,16890,01.,-+/596/0).+,&*..1443:541*((*)(+%&-+3,)&)(+46,5796*)(($-+70.(,0.////99999-6)'$%).+.39,14/:15.4/4-*+0+.&&()2273*44)%)),-8-.6,*3714;788391.%*-1*33..//-')&()06794.//-.01:78642))+),-.,.471451.2,*.**)(*-32&%&,-0&*,*'),('/47-,((&'&),-,*,.72*.-,-.67979))((,*)0/.3645.--)&)&('.').1//4+*$$*0+3335045483341.32+3+,'+,/)*-,'*&()((+/05-,*.)))6-81915-..',,.1..+46::::2.0:89;5,/-3/105.+,(,&7-)&124417111212+58+92+'10/0*.-04+()+-)(&*&(&+4++,/.*'%'*)')(')&''5)474;9,:/+,0+,(*,,)/*')/60-0325:,.&'*,02.*+%+)%+*+/--1-'/...673/0
@2faf6357-c56d-412a-8ab4-44d7c5597dfc ch=17 read=25671 start_time=2019-12-13T00:23:35Z barcode=BC01 runid=2c9cf7bc05858273f10e7d7ec552fc0bd742dc3e
TTGGTATTACTTCGTTCAGTTACGTATTGCTGGCTCAACCCATAGAACTGCATCTGATAGCAAGCGAAAGCTTGGAGTCTCGTAGAAGGGGTAGAATTCCAGGTGTAGCGGTGAAATGCGTAGGGTCTGGAGAGGAGAATACCGGTGGCGAGCGGCCCCCTGGACGAAGACTGACGCTCAGGTGCGAAAGCGTGGGGAGCAAACAGGATCAGATACCCTGGTGATCCCACGCCGTAAACGATGTCGACTTAAGGTTGTGCCCTTGAGGCGTGGCTTCCGGAGCTAACGCGTTAAGTCGACCGCCTGGGGAGTACGGCCGCAAGGTTAAACTCAATGAATTGACGGGGCCCGCACAAGCGGTGGGTATGTGGTTTAATTCGTGCAACGCGAAGAACCTTACCTGGTCTTGACATCCACGGAAGTTTTCAGAGATGAGAATGTGCCTTCGGGAACCGTGAGACAGGTGCTGCATGGCTGTCGTCAGCTCGTTGTGAAATGTTGGGTTAAGTCCCGCAACGGCGCAACCCTTATCCTTTGTTGCCAGCGGTCCGGCCGGGAACTCAAAGACTGCCAGTGATAAACTGGAGGAAGGTGGGGATGACGTCAAGTCATCATGGCCCCTTACGACCGGGGCTACACGTGCTACAATGGCGCATGCAAAGAAGCGACCTCGCGAGCAAGCGGACCTCATAAAAGTGCGTCGTAGTCGGATTGGAGTCTGCAGCTCGACTCCATGAAGTCGGAATCCCCGCGCTAGTAATCGTGGATCAGAATGCCACGGTGAATACGTTCCAGGCCTTGTACGCACCGCCCGTGCACACCATGAGAGTTGGCAATGCAGAGTCCGTGAGCTAACCGCAAAGGAGGCAGCGAAGCGAAGGTGATTGTGATTGGGGTGAAGTCGTAACAAGGTAACCGG
+
.%1)+++.*./71/244*-/0//*1,-0./034223/,00)&*,.-02876654,-+)%$%''%*(*+)'%%%-)'(*-/757-,*$*012+,)/*0.2**4+5../0/363219/-+/233105-,,/2((%++-,(3/.370:5091--10-5/596.(/305*-,))111/,*-,1.1/-+)%''''012488*(-(+:(2269128-+--02;1*3+*%'+-4+&,,/356:<4.-,--;:83-*)'&-++0.1-.-'&0+/.44665:428*).1+--,.++,0+2,2'*,+**09*/:77:9+(*++14382.,20+-8-7:9146(5)*),,.3/5242+0/+)-+,01-14:84/%$'*'(+1.:8570,)'()*/4146/06*-3502,,.1,.22*,-.-2323.,-./-)(+08-.(((*,3/-++3.-612:6<5+97,514773'('/',*,0487624/:00088576&(+04*-2++*.0+..1:40++//,*++9.),,,.'.,-35:7:6-7323-*1+(2,,8:7586:2400027389*54342.)')()),3*/*)*+3:4895.(,+.+1+*.-653336979:40144898,3+,.-+'$%&'*,-4*(33.)++)*,-264356<1192/423&335(%''',,2479922...,38564;66856444:6+),)323225.416+-*3,-*(**1001)%+,.,-./1/%&%'('(7*0),.1'-)%'$%&(%),,*+585&543-*-.,478.+('**03/.0-060()287-2.,-24+/-1-+))'$,+./0.29784-***01*0,-7520*%))-26252+---.1/51840'4,,*((%)/(,)&))*4,2.*%(&%$&%4+535+*(,*'&/+2+)'))%%*.03056
@79328895-6748-482e-a9e5-6b366e8806a8 ch=453 read=62011 start_time=2019-12-13T00:23:29Z barcode=BC01 runid=2c9cf7bc05858273f10e7d7ec552fc0bd742dc3e
CTCCTACGGGAGGCAGCAGTGGGAGATATTGCGCACAATGGGGAAACCCTGGTAACAACGCCGCGTGAGTGATGAAGGTTTTCGGATCAATAAGAAGCTCTGTCGCTGGGGAAGATAATGACTGGTACCCAAGAGGGAAGCCACGGCTAACTACGTGCCAGCAGCCGCGGTAATACGTAGGTGGCGAGCGTTATCGGATTTACTGGGCGTAAAGGGAGCGTAGGCGGGTGATTAAGTGGGATGTGAAATGCCGGGCTCAACTTGGGTGCTGCATTCCAAACTGGTTTATCTAGAGTGCAGAGGAGAATTCCTAGTGTAGCGGTGAAATGCGTAAGTTAGGAAGAACACCAGTGGCGAAGGCGACTGGACTGTAACTGACGCTGGGGAACAAAGCGTGGGAGCAAACAGGATTAGATACCCTGGTAGTCCACGCCGTAAACGATGAATACTAGGTGTGGGGGGTTTCAACACCTCCGTGCCGCCGCTAACGCGGTAGAGTATTCCCGCCTGGGAGTACGGTCGCAAGATTAAAACTCAAAGGAATTGACGGGGACCCGCACAAGTAGCGGAGCATGTGGTTTAATTCGAAGCAACGCGAAGAACCACTTGACATCCGCCATTACTCTTAATCGAAATCCTTCGGGGACAAGGTGACAGGTGGTGCATGGTTGTCGTCAGCTCGTGTCGTGAGATGTGGGTTAGAGATCCGCAACGAGCGCTTCTTGTGTAGTTACTACCATTAAGTTGAGGACTCTGAGACTGCCTGGGTTAACCAGGAGGAAGGTGGGGATGACGTCAAATCATCATGCCCCTTATGTGTAGGGCTACACGTGCTACAATGAAGCTGGGTACAGAGATGCAACACCGTGAGGTGGGTAAACTTACAAAGAAACCAGTCTCAGTTCCGGATTGTAGGCTGAAACTCGCCTACATGAAGCTGGGTTACTAGTAATCGCGAATCAGAATGTTGCGGTGAATACGTTCCGGGTCTTGTACACACCGCCCGTCACACCATGAGGAGTTGGCAATACCCGAAGTCCGTGAAGCTAACCGCAGGAGAACTGGCAGCCGAAGGTAGTCAGCGATTAGAGGTGAAGTCGTAACAAGGTAACCGG
+
-/03//1&62,00+&*+*/028,(%'%**,,-%*)+00322.')+*49*)**'&'+05345;6887+)%&'-.*.-*,878.3(7/84($&)-%%*'(012.43&'4+38)11352431/.10298729.0+)&,,'''')(&(0/-./--1*//1;:<12101756717.01/.4777/9,/+)&%.485;425+1,1:53478442.030,'.1%*,3854671-(*),1-5./61;:764-$'..*)46*8:99/.-).+07899;7566792203799:618,,12/,((*-/32.(*)('%%2*9,,,5673,435963'+0(-/7581,-6/2832/.-,,/0-0-1/-))3+4,++,,5958776796550*&&%(),)%''.0-()-/4;7/002:*/027-14.15537;4-.9:6+*3-*4289/21/)()---0:4442017366,,9::-8;15(*+./835868682063,-+,'**-%(/*(*()-2817,'(3(*/''%*)-.;24'(+,(*.*594'0/.59+0-,/00,-.,18-5396...0-'&&%()&)$&)&*&(*02;907090--.)+-4201'&'(*&)(%'.-+.6424+$&()+51112.7/9/5-+-1*/42/:).84395*,,(*/0(-012591208693:3235470000089799898722+)*'/63;/')&&-20*,569,+3-))'''(+))$''+-2/04379-6-5.0-9/,/537865420..044:75:3/7-)-3,2.()-+.//.07:*2669:89:8;30116626+18,+09544523.165,//3+-)*,,-,,-.,)%%%%%*/+*-2-++,-631(%%',,5++)+'-).&#)1,''&%%0.)$-.,26546564(/+:1,41,6--.96;654-92./899865435/,-('(,++,5.0042/,'+,0464;582(+()%47(++97::<;7:46;*0).20-0....0(.,08+7-*(+,.202-+**--,)+-7/9*/++*8:,*,,)+5905.*())21:2;'))+-.+),((&%*(*6,433+3-+,+,24/.)9(%,$0).,2/(+,324534,&%-*4.98:
@fd6ec026-15b5-4727-8cb1-47d30303dc8d ch=198 read=38914 start_time=2019-12-13T00:23:38Z barcode=BC01 runid=2c9cf7bc05858273f10e7d7ec552fc0bd742dc3e
TTGTTATTAGCGCTTCGTTCCAGTTACGTATTGCAAGTGCTGAAGAAAGTTGTCGGTGTCTTTAATGTTAACCCTGCGCCTGTCGCTCTATCCCCGGTTACCTTGTTACGACTTCACCCCAGTCATGAATCTAAAGTGGTAAAGCGCCCTCCCGAAAAGGTTAAGCTACCTACTTCTTTTGCAACCCACTCCCACATGAATTGAGCGGGCGGTGTGTACCATAAGGCCAGGGCCAATCACCGTGGCATTCTGATCCACGATTACTAGCGATTCCGACTTCATGGAGTCGAGTTACCAGACTCAATCCGGACTGACGCGCTTTATGTGGTCGCTTGCTCTCATGAGGTCGCTTCTACTTTGTATGCGCCATTTGTAGCATTAGCCAGCCCTGGTCGTAAGGGCCATGATGACTTGACGTCATCCCCACCTTCCTCCAGTTTATCACTGGCAGTCTCCTTTGAGTTTGGCCGGACCGCTGGCAGCAAAGGATAAAGGGTTGCGCTCGTTGCGGGACTTAACCCAACATTTCACAACACGAGCTGACAGCCATGCAGCACCTGTCTCACGGTTCCCGAAGGCACATTCTCATCTCTGAAAACTTCCGTGGATGTCAAGACCAGGTAAGGTTCTTCGCGTTGCATCGAATTAAACCACCACATGCTCCACCGCTTGTGCGGGCCCCGTCAGGTGAGTTTTAACGCGGCCCGTACTCCCCAGGCGGTCGACTTAACGCGTTAGCTCCGGAAGCCGCCTCAAAGGCACAACCTCCAAGTCGACATCGTTTGCGGCGTGGACTGGGGTATCTAATCCTGTTTGCTCCCCACGCTTTCGCACCTGAGCGTCAGTCTTCGTCAGGGCCGCCTTCATACCGGTATTCCTCCAGATCTCTACGCATTTCACCGCTACACCTGGAATTCCTATCTATCTGCAGGACTCAAGCACTTATTATCAGATGCAGTTTAGGTTAGGCCAGGGTTTCACATCTGGCTTAACAAACCGCCTGCGTGCGCTTGCCGCTATTAATTCCGATTAACGCTTGCACCCTCATAATTACCCGCGGCTGCTGGCTGGGTTAGCCGGTGCTTCTTCTGCGGGTAACGTCAATGAGCAAGGTATTAACTTTGCTCCTTCCTCCCCACTGCTTTACAACCCGAAGGCCTTCTTCATACACGCGGCGCGAAACAAATCGGGCTTGCGCCCATTGTACAATATTCCCCACTGCTGCCTCCCGTAAGAG
+
%$%(1)+-'&'%**-+(*07*+,382218+6'$&$'(*)*-21-(,0,.02228+6656526--**'+'**15'(&)')114561206*,,1),',&07)-*))&&-),-.55.-,3,,)'(686852:3-)*).*,593673.11673083--115+'(+.$((--0270(./9)1;;,454-59.'**27*''(0.%%+',-.5(85548,//,++-./1..--.*&'+&)+((,0/58162:44797.//.;2+.43-;--+---.279.)+/15476660,,-+(',+5&,*),262.3/-.+1/12./12+,')+'0.26/10'*(-32///101&&.*,))*$%,(+($%)(.',)*,/56;62:*+,*-(%'&'(..,-27.+29:7%+&').425')'(((&')+,-9688859(3-+/73;8960-,-/<7/019::3;2(05434++..-(.4/&&')2+41.(''+-0)*&*5:(5*4477+,3,3:.1011.,,.)))0..('&($()%)'202;2011201,0)(-,*+,-+.312757011014-),+2/.009::/7,().)/*-/,-/,++,--)**)163(/0719467611)+-)1,.49,3.+,&/*38.03--/0-.+**,4*+0/5/<97/)'%(*-945.4.,2:-0.7*0.249,260'+,.%**-.+,298*+''&&(*((%%''+0387-&591'0-0**/1549222+(1+/1/:'0,*/(+1')./509).)(&)000(&+'-)0..*((+-3.612%()+())27711***'*)/-*.6.10.+1:.*--/44.*,,,/85./1.3863*/1122024::;:89:.5991++5-+35**(-'++667<9842*+,011130./-..2<411371340302633//112-,)&))$$'+**,((-,403)($(%)()+,2025457:7837550+*,,,$*525-/)0'7/-+./02/1&,/,6.202(4927:6230/&(&(()),3*+%$&/233;20-.0200-+),)(*$(/.*,$&%(,-+3;0,./64556-7(&&(.(*+**60)65357;76<,-,--/0/3:826.2.++/1841).(**).+(.5+(2254+65/.4;9,$*(&&%$#%((/1/,*,3+3183:248611,,),,01,*&$'))&(**+)++75609.//376*01--'*,0,-109570(++/14113-69)*:31../
@701a144d-a0c7-47ed-8812-f0c22d88e34c ch=31 read=133931 start_time=2019-12-13T00:23:35Z barcode=BC01 runid=2c9cf7bc05858273f10e7d7ec552fc0bd742dc3e
CTCCTACGGAGGCAGCAGTAGGAATTTTCGGCAATGGGGAAACCCTGACCGAGAGCAACGCCATGAAGGAAGAAGGTTTTTCGGATTGTAAACTTCTGTTATAAAGGAAGAACGGCGGCTACAGGAAATGGTAGCCAGTGACAGTACTTTAGTAGAAAGCCACGGCTAACTACGTGCCAGCAGCCGCGGTAATACGTAAGGTGGCAAGCGTTATCCGGAATTATTGGGCGTAAAAGAGGAGCAGGCGGCAGCAAAGGGTCTGTGTTGAAGCCTGAAGCTTAACTTCAGTAAAGCCATAGAAGCCAGGCGGCTGAGTGCAGGAGGATCGTGGAATTCCATGTGTAGCGGTGAAATGCGTAGATATATGGAGGAACACACCAGTGGCGAAGGCGACGTCTGGCCTGCAACTGACGCTCAGATCCCGAAAGCGTGGGAGCAAATAGGATTAGATACCCTAGTAGTCCACGCCGTAAACGATTACTAAGTGTTGGATGTCAAAGTTCAGTGCTGCAGTTAACGCAATAAATTACTCCGCCTGAGTAGTACGTTCGCAAGGAGAATGAAACCGAAAGAAGAAATTGACGGGGCCCGCACAGCGGTGGGCATGGTTTAATTCGAAGCAACGCGAAGAACCTTACCGAGTCTTGACATACTCATAAAGGCTCCAGAGATGGAGAGATAGCTATATGAGATACAGGTGGTGCATGGTTGTCGTCAGCTCGTGTCGTGAGATGTTGGGTTAAGTCCCGCAACGAGCGCAACCCTTATCGTTAGTTACCATCATTAAGTTGGGGACTCTGGCAGACTGCACCAGTGACAAGCTGGAGGAAGGCGGGGATGACGTCAAATCATCATGCCCCTTATGACCTGGAGCCACGTACTTTCACAATGGATGGTGGGAAGCGAAGCCGCGAGGTGAAGCAAAACCCATAAAACCATTCTCGAGTTCTAAAGTTGTAGTCTGGCCGACTACATGAAGTTGGGGAATCGCTAGTAATCGCGAATCAGCATGTCGCAGTGGAATACGCTCTCAGGCCTTGTACACACCGCCCGTCACACCACGAGAGTTGTGCTGCAGAAGCCGGTGGCCTAACCGCAAGGAAGGAGCTGTCTAAGGTGGAAGTTGATGATTGGGGTGAAGTCGTAACAAGGTAACCGG
+
.052011*/&'*-.57.685--*,-674.2:9-:-*+)&(,(05,*)).*+*&)$*32300*%'((50621,./*+*5990.).)5(%&(,&+0931.20//9;0-.,/*/41.2,)0///2),'-/./463,.-6%)*,-7(-1,*-3,)'($%)**(2.)*--//0745421./10/--*+0(&%'((*001:4/8)1+3/9118231240+,))+-,-.*0,59961/:76+('/0+,,*.2.,2,&.112(-/6,+(()*-/(.,(*:3.+(%%%%)%(0,/(00-33,08)('%+(&3440/*)+,-,'&)+%%++)./049&8*-0+8*9,'').0.).../.325/0/*)++*36221211/80,8///-06&/,+*)))*),,+--.-,'%'-22464++(++//0.1&(*-20*'(*)(*54.)+'),5962103-01./2728:,,'/035:550227:23/...+(0(*-222+3./707186643;0,2<866:87567/5340/.,,-.---',*&,*/('-;75()*+034503:9/00/-+('(//-03())(-5,&+-%(-,+10.2*-)--3)&(%'$++-3/1/+*.1202;909484(*+'(.,.,+*.)'3+-()-),1$%)+,/21/11)1999677:/2;313((*/00194-(*),-.844342511223120454/2/./3,1+3,34498.&&()5'5)+/011734405/)+/0247+018,'(./2/025586:4<3.4203/20/,1005;788-8-9-*.(),4117652120//018550/2'*(),-/,)),4+*,*)*+24,8;574558532171//1,/'*'43/&.*,.-'160+.&%)'&'%'&&))('')431341336-+)&()),,,401200./-2374;3418962;7+/.69715:8<53+&'%).'%'*'(++)*')+(%$%+''*,*,/03.5/,3/61.(%+()*560+-+++,+/4594:547778+*)+)//-'/**-1%)-/07'47616/*,0/+-*.3*+''),,00-/,%('$'&(+0,))),*,(&,()/34888:36*,,/*,.-)-10/)(%(*.+00/.5-3-0-%%&)9/342,02-./)(&**(*+457::81.1.183208
@9aefb44d-1ffd-468f-abac-0b33ab90cbfc ch=460 read=34793 start_time=2019-12-13T00:23:33Z barcode=BC01 runid=2c9cf7bc05858273f10e7d7ec552fc0bd742dc3e
CCGGTTACCTTGTTACGACTTCACTGATCATGAATCCTGAAATTACTGGTAAAGCGCCACTCCCGAAGGTTAAGCTACCTGCTTCTTTTGCAACCCACTCCCATGGTGTGGCGGGCGGTGTGTACAAGGCCCGGGGCATATTCACCGTGGCATTCTGGTCTGATTACTAGCGTTCCGACTTCATGGAGTCGGTTGGACTCAATCCGGACTACGACGCGCTGTGGGGTCCGCTTGCTCTCGCGAGTCGCTTCTCTTTGTATGCGCCATTTGTAGCACGTGTGTAGCCCTGGTCGTAAGGGCCATGATGACTTGACGTCATCACCTTCCTCAGTTTATCACTGGCAGTCTCCTTTGAGTTCCAGCCCGGACCGCTGGCAACAAAGGATAGGAGTTGCGCTCGTTGGGACTTAACCCAACATTTCACAGCACGGGCTGACGACAGCCATGCAGCACCTGTCTCACGGTTTCCCGAAGGCACATTCTCATCTCGAAAACTTCCGTGGATGTCAAGACCAGGTAAGGTTCTTCGCATTTGCATCAGATTAAACCACATGCTCCCACCGCTTGTGCAGGCCCCATTCATTTGAGTTTTACTATTACGTACTCCCCAGGCGGTCGACTTAACGCGTTAGCTCCGGAAGCCACGCCTCAAGGGCACAACCTCCAAGTCGACATCGTTTACAGCGTGGACTACCAGGGTATCTAATCCTGTTTTGCTCCCCACGCTTTCGCACCTGAGCGTCAGTCTTCGTCCGGGGGGCCGCCTTCGCCACCGGTATTCCTCCAGATCTCTACGCATTTCACCGCTACACCTGGAATTCTACCCCCCCCTCTGCAGAGACTCAAGCTTGCCAATTATCCAGATGCAGTTCCCAGGTTGGCAAGTTCACATCTGACTTAACAAACCGCCTGCGTGCGCTGCGCCAGTAATTCCGATTAACGCTTGCACCCTCCGTATTACCGCGGCTGCTGGCACAGGGTTAGCCGGTGCTTCCTTCTGCGGGTAACGTCAATGAGCAAAGGTATTAACTGCTCGCTATCCCGCTGAAGTGCTTTACAACCCGAGGCCTTCTTCATACACGCGGCATGGCTGCATCAGGCTTGCGCCCAGTACCCAATATTCGCGCTGCCTCCCGTAGGGCAATATCAGCACCAACGAGGTTAACACAAAGGGTACCGACAGCTTTCTTCAGCGCAGCAATACGTGGCGTT
+
.,+//7/21/0*.4-0.,0052*+))*3:7997;70%%%**))*&&&)-+.0*'*-14,,/-+)),510.33.,//557-)*2,41:<205480<3,-+1-*(/-)+($&''(+22*/+,-+..5,80725(*.'%(&,+0869:;6/0,-.880(*%+,)+.1;21.1/2/*6-+(+04<5:;93,---)-.)2*3327,;02)3/4322115520)(-&')'.+741,),&%&)*/0..($'*.+--2,..,:6(*),*09:;49:)-/../.133174,,+46*',898-0-(18;996/..,,))**),/,33705%,))0(&*/+/394-./89,9++*135570-62.+.0-3/',/-),5.9;7/0/:.7+28;*5-:92)-$(4:/64678579*6813332+26,,&0)01)(,,.&/-5/(+113388.9179:471201...8.243/.'((()+(+.+*--/0.,--/741441.+)(*.44/458;/2;<:9003//-.21347.8./.6757:.(($+0,,0145)'*3+7;;1:00010*-01)(33)+-2,006%&*124/./6447;8223+-*%%,,$,&&(.026/7-0))/14*82324236470(&''))*318+2,//(.1-224:990+.,&$%'1/800..*,,220.2024021*&)',/.16:53335;394111,,0*3158-).23+/0-643.$**./73236378.0338898,+))+4254/4(+2;;09946455438:12110008765421,+,-.;::9:7977:96499.4831015/31424221.6271857-*-0((%%$&()02&0).-:33:3*/.-,2&()1222.14+**&'(/(--*)(&,(3)'(*+:40*/1/6041779;3774255775)()$%'//(+2397<:65.9+-+/./3,+++06-+.-'+*,:34921.3-/19/9,*$'%43*01.+-///3./09.&011-+&--00150686./-,+351:0,6*'+'5)6,+'((##($&+.,()(%'(%&&&()'%()&-0+(**/-93;36<86622,0,/-0,,-25.3../02'46/7/-.5943%(-,.1-3/555+-%)$&.*+-)/6+-977+(+,50/0/...+865,+(%'*./181+4/8*/*'$(,3--+--04;<87;1-.-'+&&((&,*00.''+$##
@617ce8bc-9f90-4a09-acd7-557bc38d9969 ch=10 read=22925 start_time=2019-12-13T00:23:43Z barcode=BC01 runid=2c9cf7bc05858273f10e7d7ec552fc0bd742dc3e
CTCCTGCAGGAGGCAGCGAAGAGTAGGAATATTGCACAATGGGCGCAAGCCTGATGCAGCCATGCCGCGTGTATGAAAGAAAGGCCTTCCAGGTTTGTAAGGAGTACTTTCGGCGGGAGGAAGGGAGTAAAGTTATATATTGGCGTTACCCGCAGAAGAAAGCACCAGTAACCGTGCCAGCAACCGCGGTAATACACGGAGGTGCAAGCGCGTTAATCAGATTACTTTGGGCGTAAAGCGCACGCAGGCGGTTTCGTTAAGTCAGATGTGAAATCCCGGGCTCAACCTGGAACTGCATCTGATACTGGCAAACGAGTCTCGTAGGGGTAGAATTCAGGTATAGCGGTGAAATGCGTAGAGATCTGGAGGAATGCCGGTGGCGAAGGCGGCCCTGGACGAAGACTGACGCTCAGGTGCAGCGTGGGGAGCAAACGGGATTAGATACCTGGTAGTCCCGCCGTAAACGATGTCGACTTGGAGGTTGTGCCCCAGGCGTGGCTTCCGGAGCTAACGCGTTAGTCGACCGCCTGGGGAGATACGGCCGCAAGGTTAAAACTCAAATGAATTGACGGGGGGCCCGCACAAGCGGTGGGCATGTGGTTTAATTCGATGCAACGCGAAAGAACCTTACCTGGTCTTGACACGAAGTTTTCAGAGATGAGTATGCCTTCGGGAACCGTGAGACAGGTGCTGCATGGCTGTCGTCAGCTCGTGTTTGTGAATGTTGGGTTAAGTCCGCAACAGGCGCAGCCTTATCCTTTGTTGTTGCCAGCGGTCCGGCCGGGAACTCCGAGGGAGACGCCAGTGATAAACTGGAGGAAGGTGGGGATGACGTCAAGTCATCGCAGCCCCGCCCGACCAGGGCTACACCTGCTACAATAAAGCATACAAAGAGAAGCGACCTCGCGAGCAAAGCGGACCTCATAAAGTGCGTCGTAGTCCGGATTGGAGTCTGCAACTCAGCTCCATGAAGTCGGAATCGCTAGTAATCGTGGATCAGAATGCCACGGTAGATACGTTCGGAGCCTTACATACACACCGCCCGTCACACCATGGGAGTGGGTTGCAAAGAAGTAGGTAGCTTAACCTTCGGGAGGGCGCTTACACTTTGTGATTCATGACTGGGGTGAAGTCGTAACAAAGGTAACCGGAAGATGAAACTGACAGGTAGTAGGTTAACACAAAAGACACCGACAACTTTCTTCAGCACCAGCAATACGTAACCCCGCA
+
),4-*$*%.+(,2-(**&(('%()(1-/0.1+8+,,..56(3++&,493893/0.&-.(012505700.-,-+0367)$)+'.+87+45)$64+8.'*.0(($%&'34:70'/,.46(+.)&/-)''(,6.,2.(%''()+-&'(*2,,5))-.+0.)+.((*45/&&&+.-0(-,.:5471507.4.7*0,,*-'-///+)'++1+))*(*/529171/03.,*+*-3:77577;6/113-0-102670623+%(-1-6/4:+/1:97577.*40,*.)),1-)--,/5.311//01692221/.0(%+)%$&&'*))..1-2,3,.-,./1040-0,--,++0132146,--21*))*+455::,-+%%*%-/-91,2+*+--.22618.(*347.,4,--./021668,30-)&%&'(++49+))+89+/&951330-/003:.2:954/62)+62346;:0..-%33474.0-4)-209-3(211+(077766966-6)0*..2**0+***2,,+118580.585397*)&&*-7../)'*///233379633939,+*/)706561.288*2/+(+(-,,,--()0+*)-//--0.4-0*,+/.+.,636,**+)2,(.247090/50054+'$*"'%''()(0<;0/+*,--0+'(((2/2:9;:59:17267910007&+,/39:43232;8969:56/,,--589154+''&(&('.6,368;98235..23.8''014:514313115.2:/),.+/;58:2576:61),,/1*13*+.*.%#&(+*%+&'&+('+/.444<;4343.2./*2+*9;;24:78861203/677:6&'#/0/7,%&$%',+6/.790610++0-.03.-1-,-+''*.1))-2(&(&),$'((,9:7++*+./12(&)*<379240/5;:0989799699707*9,,2.**((*+9385345/)*-.7436658304(2-0/3220(&,(4.10;9875-(&)-0./)(+175212.*..283',%&)$*%#$%((((),-2*,**(*+00..5*,)2/+**)1439,,,30&'*%)(+1..')))1-282;40:/,-3,63/5-*-*-,50,-44434,--../222))*.**()),2786:)++/16842.0-+33%&'+()../(-2--'*(**-++'()-.75('..2770.1.8/08;,3)+&)*/1902.5..%2.0.)'$%%$$$
@843ccf29-ffb4-4982-ac4f-337e4cf04aa1 ch=103 read=70726 start_time=2019-12-13T00:23:47Z barcode=BC01 runid=2c9cf7bc05858273f10e7d7ec552fc0bd742dc3e
CGTTACCTTGTTACGACTTCACCCCAGTCGCCAGATCACAAAGTGGTAAGCGCCCTCCCGGGGATTATTTTCTACTTCTTTTGCAACCCACTCCCATGTGGTGTGACGGGCGGGTGTGTACAAGGCCCGAGACGTATTCACCGTGGCATTCTGATCCACGATTACTAGCGATTCGACTTCATGGAGTCGAGTTGCAGACTCAATCCGGACTACGACGCACTTTATGAGGTCCGCTTGCTCTCGAGGTCCTTCTCTTTGTATGCGCCGACGTGCGTAGCCCTGGTCGTAAGGGCCATGATGACCTGACATCATCCCCACCTTCCCTCAGTTTATCACTGGCAGTCTCCTTTGAGTTCCAGCCCGGACCGCTGGCGAAAGCAAAGGGATAAGGGTTGCGCTCGTTGCGGGACTTAACCCAACATTTCACAACACAGGCTGACGGCAGCCATGCAACACCTGTCTCACAGTTCCCGAAGGCACCAATCCATCTCTGGAATTTCTGTGGATGTCAAGACCAGGTAAGGTTCTTCGCGTTGCATCGGAATTAAACCACATGCTCCACAGCGTGGGCCCAAATCAATTCATTTGGAGTTTTAACCTTGCGGCCGTACTCCCCAGGCCGGTCGAGCTTAACGCGATTAGCTCCAGAGCCACGCCTCAAAGGGCTGCTTCAGTCGACATCGTTTTACGGCGTGGACTACCAGGGTATCTAATCCTGTTTACTCCCCACGCTTTCCCTTTTCTGAGCGTCGATCTTCGTCAGAGGCCGCCTTCGCCACCAGTATTCCTCCCGAATCTACGCATTTCACCGCTTCACCTGGAATTCTACCCCTCTACAGGACTCAAGCTTGCCAGTATCAGATGCAGTTCCCAGGTTGGGCCAGAGTTTCACATCTGACTTAACAAACCGCCTGCGTGCGCTTGCTTAGTAATTCCGATTAACCTTGCACCCTCCATTATTGCGCGGCTGCTGGCACGGTTGTAAGTGCTTCTTCTGCGGGTAACGTCAATGAGCAAGGTATTAACTGCCCTTCCTCCCCGCTGAAATTACTTTACAGCGAAGGCCTTCTTCGCGCGCGGCATGACATCGGGCTTGCGCCCATTGTGCAATATTCCCCGCTGCTGCCTCCCGTAGAGCCAATATCAGCACCAACGAAGGTTAACGCAAAGACACCGACAACGCA
+
$&),%,2/5-2-&,0/1510-436,)*66'''((167.5(.,--.2)*+(),440+//(*(,-*6*&')%$&('/17519;,/3.-,6-)+-74+,1/+'203--/2-675/*&)'((*).++3185'*$--)-899<877;9;8;858;3//024+*++*6,+*0)((./3841.1242*..4--.,%&'0*..8797891;52*2.363*&*.111*0/53-.01*,-1/-*4+**4/-/-'*')+))0+/-561,0033869)'%&&)(()&'%')/(78::-2-,-366755112/.+(%)//)/..,61/,-/52563+*7)+-9:-./898420'()*-7&%+'*02:07(&(13)4;48.,-+*2(%*+))+68,.0:397/+)/*7022878609,/'+2--5,4)34*/.-.081.-101/).&&8521'00*),$'&&'%&'.*.19+.2430(.')*:1/****-.,(2+2.99:6/.+()&(&%,,(*832*0.1.66/--/06209546('/556;2,-.-611145'(.(,5.:830,*+,.0/30')%%&%%&'&)+0*24/1)3/971296-(''.;<,2602,1,+-*0,13255+533&.5-))+//--),-1.0+)(*',+-./07((''#&&(*,.013-/),.'$'&*-.*(//.*')+.0307;.*-+--,2392//*//*258,/+,*2-.5)+(26-',-1/2*)-.-0:/,/**-+(%'&&*0(**)+011:8656*)%2,3/%2.25757,,7,%+++/10.,+)'%''))2,0+-)24/..48-)'*$$+/7540/2/2-'470,,/*')%)1,+/010+,5-,69%12111)*+..6,32-00+%*)+//115**+',*662-),-.10/.-.-/.0496<89;899998,)'+&&'&(),-,.1.,%&',-*'*(*,++%0.,,./%*))1-+.0-2--,,,2*+)$&(&)2(((')*).2239<54-,+0,-/56552+1/0*/35/*/,.0433--))++..5./733-.15,,-)*+&%&'&&(+&/%'-,3/4.4')/)()&*()+1.$$$$%''6*22.6.-.-77,+0512,1/+'),2/888(-.-.--4411;3,/0+*',(*)--8-,,,)2+/+(%(.-5196.-&-/1)*,625-&+')&%$%$
@61e3f7d2-2cd9-4e69-9d51-2c0edfc44d5b ch=261 read=35632 start_time=2019-12-13T00:23:44Z barcode=BC01 runid=2c9cf7bc05858273f10e7d7ec552fc0bd742dc3e
CTCCACAAGGGAGGCAGCGGTGGGAATATTGCACAATGAAACAAGCCTGATGCAACCATGCCGCGTGTATGAAGAAGGCAGCTTCGGGTTGTAAAGTACTTTCGGCGGGGAGGAAGAGGGAGTAAAGTTATGCAACTTTGCTCGTTGGTACCCGCAGAAGAAGCACCGGCTAACTCCGTGCCAGCAGCCGCGGTATGCAGAGGGTAAGGCGTTAATCGGAATTACTGGGCGTAAAGCGCACGCAGGCCGGTTTATTGCAAGTCGATGCGAAATCCCCGACCTGGGAACTGCATCTGATACTGGCAAGCTTGAGTCTCGTAGAGGGGTAGAATTCCAGGTGTAGCGGTGAAATGCGTAGAATCTGGAGGAATACCGGTGGCGAAGGCGGCCCCTGGACGGAACTGACGCTCAGGTGCGAAAGCGTGGGGAGCAAACAGAGTTAGATGCCTGGTAGTCCACGCCGTAAACGATGTCGACTTGGAGGTTGTGCCCTTGAGGCGTGGCTTCCGGAGCTAACGCGTTAAGTCGACCGCCTGGGAATTACGGCCGCAAGGTTAAAACTCAAATGAATTGGCGGGGCCCGCACAAGCGGTGGAGCATGGTTTAATTCGTGCAACGCGAAGAACCTTACCTGGTCATGACATCCACGGAAGTTTTCAGAGATGAGAATGTGCAGCCGGGGAACCGTGAACAGGTGCTGCATGGCTGTCGTCAGCTCGTGTTGTGGAAATGTTGGGTTAAGTCCACAACGAGCGCAACCCTTATCCTTTGTTGCCAGCGGTCCGGCCGGGAACTCAAAGGGAGACTGCCAGTGATAAACTGGAGAAGGTGGGGATGACGTCAAGTCATCGCCCTTGACCAGGGGCTACGTGCTACAATAGCGCATACAAAGAGAAGCGACCTCGCGAGCAAGCGGACCTCATAAAGTGCGTCGTAGTCGGATTGGAGTCTGCGACTCGACTCCATGAAGTCGGAATCGCCTTAGTAATCGTGGATCAGAATGCCACGGTGAATACGTTCCCGGGCCTTGTACACACCGCCCGTCACACCATGGGAGTGGGTTGCAAAGAAGTAGGTAGCTTAACCTTCGGGAGGGCGCTTACCACTTTGTGATTCATACAGGGTGAAGTCGTAACAAGAGTAAACCGGAAGATAGAGCGACGAGCAGAATGGGGTTAACACGAAGACACCGACAACTTTCTTCAGCACCAGCAATACGTAACCGCA
+
*02*%')*&/+&*//,2-',,.-,)2-*5-*,..0;0,*4)//,,203223021+1,4525432222335821%())+7,),.11(3217/-24+*/,.281.&/*,26('.,04*').*&))-74+'4%'#.$$%/51*-.-),+*''(/.+*/..5.(,+((031)*)*)/*+-2,222;20.--502--)-.0.34.-31((&%(*44.0,0,.(0)','*+;991..27:600+)%+())0-.(..17-%-'&(.++./-/108-+42+010)(4522378-556676773//0../-20-1*)*+.(+,/,3674,)+//8.0(,++0,,*6020-,-,25333;/-.<:::4/2277:.,0).,,/5*4--0))+/7.7,(*467/+042:/)),+,//.0001,3/.,+$((&(+-3887+''**/)/+'&(*5,,-.+/,*2---948:46678023;:8544248853242.+1-0712114*22//350566911.2,0)**+6682.*+/423/3100471574-''&&'$(*/434141.3-2.4;;-5899;:10-+1(+*.+.6..5*)1.1.-.339899121+..0.8914/2-)))-/22/2+),*,*,)''*,-,,(,$$'*347860/10-,+)*12...*++.510,18455%1%&()(*6+,8.7786,45-.1446887777;9:8991/)&'(*98970;/.,(*..))/-4,+,846124-&*.-1./3548787<023034,85,+25,00.24/6..55:7508710&'*29*,+)&),44/640//..19;7445301'.,.*/47/::878778441211(+%&$'%''),2/.42--))))*01667/:/,.224530126+('%)(')0-2/05-,,*1/44,35<86:67455:415669:7::992:)*(0.*+(')-/222021-++.27967,2,*+..6.868--'(&')569:;5:7;884.++313;93/0--''70063480++*,.1.0523230/./7/78+-91/.+/:15592***.387<4.23/'+*)+)-*(*(*++3.30052.:4//6/1/2.3'05+.28/-1/02:2,.2301+((+.1.,.+((%'&(&))+.5,106413*,,%%)&'+-/&&040(.-+/.)')5*4,)($*((62/3&%.),'&/7.0172../001.%&,,*%3)(+)'&$$$
@b0cf0b25-0c13-4448-b22f-43b1986dbac9 ch=212 read=39280 start_time=2019-12-13T00:23:43Z barcode=BC01 runid=2c9cf7bc05858273f10e7d7ec552fc0bd742dc3e
CCGCCTCCTACGGAGGCAGCAGTAAAGGGAATTTTCGGCAATGAAACCCTGACCGAGCAACGCCGCGTGAAGGAAGAAGGTTTCCGGATTGTAAACTGTTATAAAGGAAGAACGGCGGCTACAGAGTAGTAGCCGAGTGACGGTACTTTATTAGAAGCCACGGCTAACTACGTGCCAGCAGCCGCGGTAATACGTAGGTGGCAAGCGTTATCGGAATTATTGGGCGTAAAGAGGGGCAGGCGGCAGCGGGTCTGTGGTGAAAGCCTGAAGCAACTTCGGTAAGCCATAGAAACCAGGCAGCTAGAGTGCAGGAGGATCGTGGAATTCCATGTGTAGCGATTGATAGAATATATGGAGGAACACACCAGTGGCGAGGCGACGATCTGACCTGCAACTGGCGCTCAGTCCCGAAGAAAGCGTGGGAGCAAATAGGATTAAGATACCCTAGTAGTCCACGCCGTAAACGATGAGTACTAAGTGTTGGATGTCAAAGTTCAGTGCTGCAGTTAACGCAATAAGTACTCCGCCTGAGTAGTACGTTCGCAGAATGAGAGCTCAAAGAGAGGTGTGAGGGCCTGCAAGCGGTGGGCATGTGGTTTTAGTCGAAGCAGCGAAGAACCTTACAGATCTTGACATACTCATAAAGGCTCCAGAGATGGAGATGGCTATATGAGATACAGGTGGTGGTTGTCGTCAGCTCGTGTCGTGAGATGTTGGGTTAAGTCCCGCAACAGGCTGGCCCTTATCGTTAGTTACCATCATTAAGTTGGGGACTCTGGCAGAGACTGCCAGTGACAAGCTGGAGGAAGGCAGGGATGACGTCAAATCATCATGCCCCTTATGACCTGGAGCTACACACGTGCCACAATGGATGGTGCAGAGGGAAGCGAAGCCTGAGTGAAACAAAACCCATAAAACCATTCTCAGTTCGGATTGTAGTCTGCAACTCGACTACATGAAGTTGGAATCGCTAGTAATCGCGAATCAGCATGTCGCGGTGAATACGTTCTCGGGCCTTGTACACACCGCCGTCACACCACGAGAGTTGATAACACCCAGAAGCCGGTGGCCTAACCGCAAGGAAGGAGCTGTCTAAGGTGGGATTGATGAGTTGGGGTGAAGTCGTAACAAAGGTAACCGG
+
''%')),5,.2/:*-663.4'/1/.''(&('0366+0;72;20$(0(,,,-24.+(()09689:/.+/1-8*2((&*))..1'.*2,/33134<725-/21134+/,11(-(.$0-10/**+(')))'-**,7-))++,44+((#%$%&&*-*(+*'-,+/01/2441221143394*0///+/016/2000:56(-+*/-*'*'*/12)(('(1)4)&,+*1-*+118)'&+/.2,.8864;6346.82--,-.+010/33./522'*'(),*+1*'/149358//('/209;89:/....3.&))1++-,)./.26173-0,2,21--../*)*()*/,*++,')(///&((-'*0)31.-*-7-113-+'')+*18.-,-.+,(3,1101(+*.-,).,105-92(',+%*+*(,668;8-.01;:4%/.+2.1-)+1.1:+)&/3113562467;78:;83.///-2423250.0-9251::4887;525951542-&*-+/17/3.,.4976722/0.52(,540,,/.037757<7323))4/-%)*+.32-3+&'%(*(-(&%%/1+++'%()/,23942,)*.-+',01;;,0%0)),4)-*-,&()'*-**(%%)(**,+./.1958(402/.06.,51.6*)'(,./8/.'*)158888234.22115'/*+2:12.13//1578)--.0&.'*-5988589/9.+154971*+0*'&..'.'&./(*&+*()1+2572:0+3-,47566//-'*',,'694066,)&&')*+--/0147++****2-++-7.,/+-,,,+'1704-.011556;.-.8342.(2-,*-200/157110%(*631-.)+./243.//8326-.0,+659+*/3-.3./)-,&0'&(&(()01'+18.+&('(/1:;-4,,2;886+//62,9,261019:741-+')+3347777387392/8.30646335//*0,,,4500867,00)11223-0---7989:79<9785887315120211.99499+-555233,//(('(.3//.685.01+%%,*,.7081138((7-7.344+,-,.,0*+-/,,(&'0*,0.71023-.*))&)4-52()+,-+-0.37<89<-+8+089:25
@e295dabd-0d37-4821-b06c-7d1065ff5b6a ch=288 read=33768 start_time=2019-12-13T00:24:05Z barcode=BC01 runid=2c9cf7bc05858273f10e7d7ec552fc0bd742dc3e
CCGGTTTACCTTGTTACGACTTCCCAATCATCGAAATCCTGTAGACAGCTCCTTCGCGGTTAGGCCATCGGCTTCAGGTGTTATCAACTCGTGATTGACGGGCGGTGTGTACAAGGCCGAGAACGTATTCCACCGCGACATGCTGATTCGCGATTACTGGCAGTTCCAGCTTCATGTAGTCGAGTTGCAGACTACAATCCGAACTGAGAATGGACTTTTATGGGTTTTAGCTTCACCTCGCGGCTTCGCCCTCTGCACCACGTCGGTATGGCACGTGTAGCCCAGGTCGCAGGGGCATGATGATTTGACGTCATCCCTTCCTCCAACTTGTCACTGGCAGTCTCGCTAGAGTCCCCAACTTAATGATGGTAACTAACGATAAGGGTTGCGCTCGTTGCGGGACTTAATCCAGCATCTCGACACAGGCGGCGACAACCATACCACCTGTATCTCATATAGCTGTCTCTCCATCTCTGGAGCCTTTGCCAGGTATGTCGCCTGGTAAGGTTCTTCGCGTTACTTCGAATTAAACCACATGCTCCACCGCTTGTGCGGGCCCCAATCAATTCCTTTGAGTTTCATTCTTGCAGACGTACTACTCAGGCGAATTATATTGCGTTAACTGCAGCTGAACTTTGACATCAGCATAGTACTCATCGTTTACGGCGTGGACTACTGGGGTATCTAATCCTATTTTGCTCCCGCTTTCGGGACTGAGCGTCAGTTGCAGGCCAGATCGTCGCCTTCGCCACTGGTGTTCCTCCATATATCTACGCATTTCACCGCTACGCGAATTTCACGATCCTCTCTCCTGCACTCTAGCTGCCTGGTTTCACCATGGCTTACTGAAGTTAAGCTTCAGGCTTTCACCACAGACCCTTGCTGCCGCCTGCTCACGCTACACTTTAATAATTCCGGATAACGCTTGCCACCTGCGTATTACCGCGGCTGCTGGCACGTAGTTAGCCGTGGCTTTCCTAATAAAGTACCGTCACTCGGCTACCATTTCCTGTAGCCGCCGTTCTTCCTTTATAACAGAGTTTACAATCCGAAACCTTCTTCCTTCACGCGGCGTTGCTCGGTCAGGGAGGTTTCCCCATTGCCGAAAATTCCCTACTGCTGCCTCCCGTAGGAG
+
0)),/:--1737//3*./+0*'*&&+..0295&1()',-$$+)++,+./5545;4++'*)-')+3;01,-+.685%15/-.52331/...+3.&')(&+&+-2.1/..*./4860850.$))/./45798/-4824445/868::-2*+')*)-&'+((0/&(6602*%)-,4232444660.,/-*+'++566132/1/++*(&%(&$$%)''&&*-,+..:61;:,*'&'-&(2714,-)0*)0+%&()).-((',)&$#%&%&*%'&()(+),'&%'*/+)+'.-&'..7:,,48233217<71132//./0%'(0,:,2*-(*-.+/0466282127637,,1%(*,--68--.,-3-4--,1/50/222496444/./7512***.,628;03-73,(*(2*..*0%10/,,,+**&'%'*))*-/-24'+--.+68/27021/2326%&(+,,11*))+0.2735400/33+-1**2+*+),2/,/*&)'"%'')2221-33:99<98:76:1467+(')++2;67+)*(2/4131,03.-0,,.*4.2-1*+(),/7476:1&&)'*-/2:353:;35311()24./.0..138,-26./00/*''*0./-5-5.002,-%+),./.3782236/5+&-&''((-/577986765&'*-,-666545553%2,-,1243388450,02+)--.42)(++74/,932273/-.267+77;58,0**('(55:598/0.153347,$''0122906/692113359986662.:4.(+2.35''%$$%(.0,.&)+.1370+**)262570100(&*,.*2/--53:7.''++-.5349/410/1-/22.&&%+&'&3.481-+,3-../2:8+((#%&(/1.45...,,&'$%($&%()-+,0,,21.4+7+9/6-.-/50+67133.,,%-*0,-451626023441+'%()00313.-/314/3+,1,1,)*5,.9.+,).0/43).01.610,54(3:-1.+'(*+5-.1.38<8793')//,+.-&''*)39+(,3/-4%%+-*'.08038958;.*-*+)---3.+,011714*30)$++/;02981(,1*14..641--/,)&'+,.264590.81,-49-,,
@cafc07e8-ca75-42f0-a8e0-2d33a3f0f296 ch=243 read=61446 start_time=2019-12-13T00:24:06Z barcode=BC01 runid=2c9cf7bc05858273f10e7d7ec552fc0bd742dc3e
TTGGTATTGCTTCGTTCGGTTACGTATTGCTGGTGCTGAGGGTGTGGTGTATTTTCGCTCGCTCTATCTTCCGGGTTACCTTGTTACGGCTCACCCCAGTCATGAATCACAAAGTGGTAAGCGCCCTCCCGAAGGTTAAGCTACCTACTTCTTTGCAACCCACTCCCATGGTGTGACGGGCGGGTGTGCACAAGGCCCGGAACGTATTCACCGTGGCATTCTGATCCACGATTACTAGCGATTCCGGCTTCATGGAGTCGGTGCAGACTCCAATCCGGACTACGACGCACTTTATGAGGTCCGCTTGCTCCCGCGAGTCGCTTCTCTTTGTATGCGCCATTGTAGCGTGTAGCCCTGGTCGTAGGGGCCATGATGACTTGACGTCATCCCCACCTTCCTCCAGTTTATCACTGGCAGTCTCCTTTGAGTTCGGCCGGACCGGCAACAAGGATAAGGGTTGCGCTCGTTGGGACTTAACCCAACATTTCACAGCACGAGCTGACGACAGCCATGCAGCACCTGTCTCACGATTCCCGAGGCACATTCTCATCTCTGAAAACTTCCGTGGATGTCAAGACCAGGTAAAAGGTTCTTCGCGTTGCATCAGATTACATGCTCTCCACCATGCGGGCCCCGTCAATTCATTTGAGTTTAACCTTTGCGGCCGTACTCCCAGGCGGTCGACTTAACGCGTTAGCTCGGAAGCCACGCCTCAAGGGCACAGCCTCATCGACATCGTTTACGGCGTGGACTACCAGGGTATCTAATCCTGTTTGCTCCCACGCTTTCGCACCTGAGCGTCAGTCTTCGTCCAGGGGCGCCTTCGCCACCGGTATTCCTCAGATCTCTACGCATTTCACCGCTACACCTGGAATTCTACCCCCCTCTACGAGACTCAAACTTTGCCGGTATCAGATGCAGTTCCCAGGTTGAGCCGAAGTTTCACATCTGACTTAACAAACCGCCTGCGTGCGCGCCCAGTAATTCCGATTAACGCTTGCACCCTCCGTATTACCCACCCGCGGCTGCTGGCACAGGTTAGCCGGTGCTTCTTCTGCGGGTAACGTCAATGAGCAAAGGGTATTAGCTTTGCTCCTTCACCCCGCTGAAAGTACTTTACAACCCGAAGGCCTTCTTCATACGCGGCATGGCTGCATCAGGCTTGCGCCGGTAATTGCAATATCCCCACTGCTGCCTCCCG
+
&&(&&$(&$*4-4+.56%-1/-.-/,8.--9999653+*('$')-(&&&'%,,1.&%%&(788623578912*)((.*1627/*/)++''$*(+-70*,055867;7:593:6454:03+)*-.984-31+,1),,+8-.1114:4249;-55.(-,-)2,(*+/:6.103-++-03616,+*',(+)**-/54382(05-:54991<0./:394:479<966690*()),-4+/-01685:;913*+/+,&0+,'+,,).*&')-1/.4(:,43)2,161*).0-)-'),23/11*03141105111,84,)/)&,---.16165+6.,.034779;324.,*-.+//./2385./898521,35+37//,,-,+.0301593222167-,062.4/,.--/6<...<8-,*'()/23360150,-188/(,+(1-&&$&&+.)657+5,068(2015-/.35/./5-67313230/3/.+2,4<-*/.-+,+./66333237(9304;370/.--,181328/.-..89<76*&'0)+*+,,88.126697751643.166:899<87457/4148<88;-85)'.,8;55;689707///660,.-,+,---*+,-13.01'.),-5.467.-/4194:5'168-/.8;2102-23+)/0;876;00/.0/(17/*.-,114485:563110-+,.9+0.0+25020233350170,)*+,6.--$')234676/5;0+0-4///7<::99755,4.--25/8008943295+.-2:1*/-,0:/.+-1752*((..11334241/(./,)162+1.1:7<8679129,1035<9425))+101247889-9;-))*.*-/11.13-.0$&%+*,,01812,.17661.0469:6-&*0/.,07'623385--.//689</:-*.:5;53/43**((,;51/-.245774657667;;9<8;;;9:895300+0/+()*-32:.0+-,9-8/-//0***/80.31.4,.*(+($%,-1***5-22;84.,&)'../0-+5,0-4013;3690000-4('(&,,115633&-105'*)+*&/(&%&&'((21/-+22,005.,55//1+*.*.,0,&%'%,/++,1,3,62:49<845&.(++2.-00-,,,33560675571320/(***'.%&&.()*90899+02,01278539.-
@e462060c-e0c6-4c91-99fa-5f473b0eb0b1 ch=469 read=38199 start_time=2019-12-13T00:24:05Z barcode=BC01 runid=2c9cf7bc05858273f10e7d7ec552fc0bd742dc3e
CCGGTTACCTTGTTGCGACTTCCACCCCAATCGCTGACCCTACCTTCGGCCGCTGCCTCATGCAGTTAAGCTCACGGACTTCAGGTATTGCCAACTCTCATGGTGTGACGGGCGGTGTGTACACAAGACCAGGAACGTATTCACCGCAACACTCTGGTCGCGATTACTAGTAACTCCAGCTTCGTAGGCGAGTTTCAGCCACCACAATCCGAACTGAGACTGGTTTTAAAGTTTGGCTCCACCTCACGGTATTGCATCTCTCTGTACCAGCCATTGTAGCACGTGTGGCCACTACACATAAGGGGGCATGATGATTTGACGTCATCCCCACCTTCCTCCTGGATAGCAGGCAGTCTCGCTAAGTCCTCAACTTAATGGTAGTAACTAACGACAGGGTTTGGCGCTCGTTGCGGGACTTAATATGTATCTCGACACGAGCTGACGACAACCATGCCACCTGTCACCTTGTCCCAGAAGGATTTCCTCGATTAAGAGTAATGCAAAGGGATGTCAAGTGTAGGTAAGGTTCTTCGCGTTGCTTCGAATTAAACCACATGCTCCGCTACTTGTGCGGTCCCGTCAATTCGCTTTGAGTTTAATCTTGCGACCATTACTCCCCAGGCGGAATACTTAATGCGTTAGCGGCAGCACGGAGGTGTTGGAAACCCCACACCTAGTATTCATCGTTTGCGGCGTGGACTACCAGGGTATCCTGTTTGCTCCCCGCTTTCGAGCCTCAGCGTCGGTTACGGTCCATAGAGTCGCCTTCGCCACTGGTGTTCTTCTAATCTCTGCGCATTTCACCACGCTACACCAGAATTCCTCTCCTCTCCTGCACTCTAGATAACAGTTTAGATACGGCACCCAAGTTCCAGGCCGGGTATTTCACATCCCCTTAATCATCCGCCTACGCTCCTTTACGCCCAGTAAATCCGGATAACGCTCGCCACCTACGTATTACCGCGCTTTGGCACGTAGTTAGCCGTGAAAGCGCATCAGCAGATGCCGTCATTATCTTCCCAAAGACAGGCACGATCCGAAACCTTCGCCATCCGCGGCGTTGCTGCATCAGGGTTTCCCCATTTGTGCAATGTTTACGCGCACTCCCGTAGGAG
+
44-)11-2.7.)3.%),+.20-,&,53)0+-/5562209/(*/3678+8,2./10-/..',*,)0-91*+--8677:21--($))-'**(-,,.-,++++..,-,--03,67779343500,-*020/16'.+.1./366;3/21,/1:8766+&/04*(&''00/.-,*+.67050--/185,0(*-/.+-0:/*)$%&'++(**230-*+17877555;:+::;--6**)://1-/18+-1.4.2/02*('#*&00-.-.045/18778;369/,./0/3*()%&(.-#&*),+(,,13-2874766..../6:2/025677.,57.+354;89758,-.*''%'+-63++11193445/,-.-/2..***/-./2//665403487653.*12,3+*&'(..1/39-02;863/..+'((%(())()+,346*&)'&)(3237929;2.(/*)11,-8614.3..+84,(''(+.+.8416573.6-2*'&'(.232243&-2167667621422-14,0*.-384244+1,2-)+958++2-3.<;0;1./24565640-++-,---1.3*.9--::7:85-%%')),./4:4,2-./2-55798'4%%(*8::/--)14233+()2)/001175:1/018.---*+(+(+**,4;1',0+/59-',*.-+,-/13;6533..13'-+5/+*,-)97456,-(&''.1:044;3-0.623)')-35/*-+051///0/-6$((.-.*/.5,++&*%()+.8:8<89;;36788778;99:710122142&41352;90%+(&)%&,'*&*&'*%.)./.,,--323586.-.,-,5),0970,1).0:/(,7615'300-61*/*+0)))+30/,3..*-5-/-00,:5-%+&4,851.3((0:76989791182/6-85,*1244/+//4/8;:<;58897::355212/4/70-/)(%&(()*(-'%''/),-53384.7-(,+()&('(*&$'&((.)38454/-7./064:;/+3+*'+%+&$#&(*,+(',-)157:6)(**,'((*,93334))'&&')/.,5.3;,079.-27)(*%')7-,*)$$''(&*'//0:0,17:/--
@1d0b4bca-d8fd-40eb-8fda-804fe0cccee4 ch=46 read=55251 start_time=2019-12-13T00:24:03Z barcode=BC01 runid=2c9cf7bc05858273f10e7d7ec552fc0bd742dc3e
CTCCTCCGGGAGGCAGCAGTGGGAATGTGCACAATGGGCGCAAGCCTGATGCAATAGCGCGTGTATGAAGAAGGCCTTCGGGTTGTAAAGTACTTTCAGCGGGGAGGAAGGGGGGAGTAAAGTTAATACCTGCTCATTGACGTACCTGGAAAAACTTTCAGCTAACTCCGTGCCAGCAGCCGCGGTAATACGGAGGGTGCAAGCGTTAATCCAGAGATTACTGGGCGTAAAGCGCACGCAGGCAGTTTGTTAAGTCCAGATGTGAAATCAGGCTCAACCTGGGAACTGCATCTGATACTGGCGCAGGTCTCGTAGAGGTAGGAGTCCAGGTGTAGCGGTGAAGCCGTAGAGATCTGGAGGAATACCGGTGGCGAAGGCGGCCCCTGGACGGAGCCCGGCGCTCAGGTGCGAAAGCGTGGGGCAAACAGGATTAGATACCCTGGTAGTCCACGCCGTAAACGATGTCGACTTGGAGGTTTGTGCCAGGCGTGGCTGGAGCTAACGCGTTAAGTCGACCGCCCCACCAGAAGTACAGCCGCAAGGTTAAAAAACTCAAATGAATTGACGGGGGCCCGCACAGGCGGTGGAGCGTAATGGTTTAATTCGATGCAACGCAGAAAGAACCTTACCTGGTCTTGGCTCCACGGGATTTTCAGAGATGAGAATGTGCAGCTGGGAACCACCGTGAGACAGGTGCTGCATGGCGCTGTCGTCAGCTCGTGTTGTTGTGAAATGTTGGGTTAAGTCCCGCAACGAGCGCAACCCTTATCGCTGCCAGCGGTCCGGCCAGGAACTCAAAGAGGAGACTGCCAGTGATAAACTGGAGGAAGGTGGGGATGACGTCAAGTCATCATGGCCCACTGACCAGGGCTACCTGCGATGCTACAATGGCGCATACAAAGAGAAGCGACCTCGCGAGCAAGCGGACCTCATAAGTGCATCGTAGTCGGATTGGAGTCTGCAACTCGGCTCCATGAAGTCAGAATCGCTAATCGTGGATCAGAATGCCACGGTGAATACGTTCCCGGGCCTTGTACACACCGCCGTCACACCATGGAGTAGGTTGCAAAAGAAGTAGGTAACAACCTTCGGGAGGCGCTTACCACTTTGTGATTCATGACTGGGAAGTCGTAACAAAGGTAACCGG
+
*+65.4&)05,-2.'211377;1*/)()(*.00868886577720*&&&-/+-%$%%'-.//0/*0121**++0/98986955:7.88/'.(++37,(-,-05+'+),0(17330&**.87/-:-8,()(((--1'.*+',),'+)'()/464)&'*)**+++,)**5,)-/05223./05+-(+*//++,.1//.+-.1:78987:6938'*'%$(-+134:868:9:;71223-1,/&+.0/23;6..4-3,.8()*,/+*&+.-,1(.8850)'/024:6*0-*,,-065234445,(&&('*(((+,22,-(,)+(-&&%'*))5;954000/:3((-$&(()'%&&*345:0.0--6.-1/.4-3.-'(1(0./02:3..7847,*&$&'$(&./229406222-+//*+15-)('$*/++&93-7-.-5657:,,.87*4-6,+,14:67:;49201*2462/7/6-+++-50+)*,.(*1*-86210-/((,3041...-817-5884940.0,.+-4()'%&),+),4,--('-2)2737561/265.*)'%*,.42605:9/1;0+,,---22+*-,*)+*+0-),797;94937-,,-/:85634&%,,,(--)+'%&.42385-.('#&%+*-0/6/*1<<800.--/1/.*+1..33/%')#%)5.41/+//3:/./0322834410....3-')-(48892,001:9:3720381446:;33/3,2-59.20/18+)..(30/-,,.,'0:00/..1''*',.&(+*2,3,,-36(63-21142:,)$,'')*76683/131245801110+'**0/2.,,31*,1144//(-)-.3871201370'*%'(/5.1/./*((&#$(+*-/5969191-942322'667+'('(,*+/,2867/1//*+-4*/-989:65907/+*13*58687.--/.-01+,'$-21353935-1)-+6734,,,))0%+//7712.2/..1749335//1834/,()(51--95&3.04..+.5876610122&0.64031.11//-19475.)**'//39(1(66)&),''%/**-''(2+1183/;-*,*'$&0)+46(0041++*+7:7//./.134*,'''-)&'&'+6,,-24;999:
@8503a35d-d0ab-4c2a-b188-00ee9e01b98d ch=380 read=64628 start_time=2019-12-13T00:24:03Z barcode=BC01 runid=2c9cf7bc05858273f10e7d7ec552fc0bd742dc3e
CTCCACACGGGAGGCAGCAGTGGGAGAATATTGCACAATGGGCGAAAGCCTGATGCAGCAACGCCGCGTAGTGATGAAGGCCTTCCGGAGTCGTAAAACTCTGTCCTCAAGGAGAGGAATAATGACGGTACCGGAGGAAGCCCAGCTAGCGTGCCAGCAGCGCAGTATGCGTAGGGGGCTAGCGTTATCCGGATTTACTGGGCGTAAAGGGTGCGTAGGCGGTCTTTCAAGTCAGGAGTGAAAGGCTGGCTCAGCCGTAGTAAGCTCTTGAAACTGGGAGACTTGAGTGCAGGAGAGGAGAGTGGAATTCCTAGTGTAGCGGTGAAATGCGTAGATATTAGGAGGAACACACCAGTTGCGAAAGGCGGCTCTCTGGACTGTAACTGACGCTGAGGCGCGTGGGAACAAACAGGATTAAGATACCTGGTAGTCCACGCTGTAAACGATGAGTACTAGGTGTCGGGGGTTACCCCTCGGTGCCGCAGCTAACGCATTAAGTACTCCGCCTGGAAGTACGCTCGCAAAATTAATCAAAGGAATTGACGGGGACCCGCACAAGTAGCGGAGCATGTGGTTTAATTCGAAGCAGCTTGCGAAAGAACCTTACCCTAAGGCTTGACATCCCAATGACATCTCCTTAATCGGAGAGTTCCTTTCGGGGACATTGGTGACAGGTGGTGCATGGTTGTCGTCCAGCTCGTGTCGTGAGATGTTGGGTTAAGTCCGCAACGAGCGCAACCCTTGTCTTTAGTTGCCATCATTAAGTTGGGCACTCTGAGAGACTGCCAGGGATAAACTGGAGGAAGGTGGGGATGACGTCAAGTCATCATGGCCCACTTACGACCAGGGCTACACGTGCTACAATGAAAGCATACAAAGGAAGCGATCGCGAGAGCAAGCGGACCTCATAAAGTGCGTCGTAGTCCGGATTGGAGTCTGCTCGACTCCATGAAGTCAGATCGCTAGTAATCGTGGATCAAGGAATGCCACGGTGAATACGTTCCCGGGCCTTGTACACACCGCCCGTCACACCATGGGAATTGGGTTGCAAAGAAGTAGGTAGCAACAGCGGAGGGGCGTACGCTATGATTCATGACTGGGGTGAAGTCGTAACAAAAGGTAACCGG
+
*+5.)+)/.:4,-1,.02+-2.6,,&*.,,/5--.04:55:73),/+(07((*,'*(')+/-)//6988((('(),,.*-.42/7)+)(+-.+3/99.-0301487565315/*'+'-+,/3/.()(((('&(*'((')(--)&&('%',.-/587,)&)((*&*..,+3&2',030**++,-4.9/+/)3,..82,.996366799**,2-2479::8:799.::..1--03.-)%&()06'/*3.-0/.1)&0252/+,./+-.-4..55056384.-.-5.--2124+7/-+).0()&)+/13241.+**)+(&%)',2/-89--77990//-&1&%-0+-149-,-*093409./-04*/.9*82...,-2-,-,:779534456752003'&&'%*))))$6;:7.90,9+.'(*889<+/3328951,/25698:;80/*/&)*,//5'67433+'597)6,&55.--1-27+,1&+((*)-1+*+,/62*')&'(26-/.**)$&#%,,*)-/./.+))),,.-2)/.))&&),)'**0:31511*+'++,*,+...4)./.1//032;8-56:4)))%(('(&%)*002'(),/507,04+)&%*'$&'''4515:.1/321455642)-.032941.,')1021.9:2&28912-7.9.65/0%0**8:8123328:;.1656.,,./45889998:99777-4)3998:991085)+/30**-+.125:<83944/8;8.1-3,.44786474/,1.66971420-(%%&)*4654;24:937:<7:979++3-51205962133+./0174/286::454710(#%'%&'(*:;433'('&&')+248623333,))*)-73+445+*&((%'(&&)','($'%,-.'(+:565324463',*+.-,3267753,.0-312.*+,*)(''*,---14323160/-&'/47222014/3/00:98331+',)+/./;2/0/34-/21/92)12-,..5+3*8,.,-,+)0415;42.4)0.3767560%'&((/05;12590&)+(*)*,)/%--+-&#&(3++1-**'((+%(*&*+-1:3686053/01,,-0.*+,0179465)(,,1298:/7
@70bcaef6-a685-4c62-a3a6-f1715b35776a ch=20 read=30862 start_time=2019-12-13T00:24:14Z barcode=BC01 runid=2c9cf7bc05858273f10e7d7ec552fc0bd742dc3e
CTCTACGGGGAGGCAGCAGTAGAATTTTCGGCAATGGGAAACCCTGACCGAGAGCAACGCCGCGTGAAGGAAGAAGGTTTTCGGATTGTAAACTTCTGTTATAAAGGAAGAACAGCGGCTACAGGAAATGGTAGCCGAGTGACGGTACTATTAAGCCACAACTACGTGCCAGCAGCCGCGTACGTAGGTGGCAAGCGTTATCCAGGTGTGGGCGTAAAGAGGGCAGGCGGCAGCAGGGTCTGTGGTGAAAGCCTGAAGCTTAACTTCCAGTAAGCCGAAACCAGGCAGCTAGAGTGCGGGAGAGGGATCATTGGAATTCCATGTGTAGCGGTGAAATGCGTAGATATGTGGAACACCGGTGGCGAAAGGCGACGATCTGGACTGTAACTGACGCTGAGGCTCCAGCGTGGGAGCAAACAGGATTAGATACCTGGTAGTCCACGCCGTAAACGATGAATACTAGGTGTGGGGGTTTCGCTCCGTGCCGCCGCTAACGCATTAAGTATTCCGCCTGGGGAGTACGGTCGCAAGATTAAAACTCAAAGGGGTGGCAGGGACCCGCACAAAGTAGCGGAGCATGTGGTTTAATTCGGAAAGCAACGCGAAGAACCTACATGACATCCTTGCATTACTCTTAGTGAGGAAATCCCTTCGGGGACAAGGTGACAGGTGGGTGCATGGTTGTCGTCGCTCGTGTCGTGAAGGATGTTGGGTTAAGTCCCGCAACGAGCGCAACCCTTCAATCGTTAGTTACACCGTGCAGTTGAGGACTCTAGCGAGACTACCTGGGTTAACCAGGAGGAAAGGTGGGGATGACATCAAATCATCATGCCCTTATGTGTAGGGCTACACACGTGCTACAATGGCTGGTACAGAGATGCAATACCGTGAGGTGGAGCCAAACTTTAAAAAACCAGTCTCAGTTCAGTTGTAGGCTGAAGCGCTCGCCTACATGAAGCTGGAGTTACTAGTAATCGCGAATCGATGTCGCGGTGAATACGTTCCAGGTCTTGTACACACCGCCCGTCACACCATGAGAGTTGGCAATACCCGAAGTCCGTGACTAACCGCAAGGAGGCAGCGGCCGAAGGTAGGGTCAGCGGTGGGGTGAAATCGTAACAAGGTAACCGG
+
+06569+/81+.2,+--(212')++3;2/3;77:761)(-+0<...78810,,+/.*/.0955575/8/307*-0,1/:65.+9-/4-0294264694260/1;),*//'**'%+.+3-//8/0(+..,35-,,7-(%()++/-02011025--'('%%'2-012296643,.+''$$##%*.+2%4)*675.1033482.3+*.0+/229975/58+&%,-,-*-536;7021'/670.,.-0972051.2980-,((()&$&-*5'&)/26())((+/*5636/,-../0.000-'(*'-),5-88:)7*7*4.4-49)/*-,*())+455.09**,967355-.)&('&')+151:96;50,1),.447:/,../7:677733/,,--312/+**.+03'&'&)(),('))-*%()--+2.-.6,*-*)2885556-*--/83416)**(()*-,,.0--66777;;9/1<;6/.11,((*,546965,0)+)..3:7/--./7/6+.3001/(%%*(-,872.016-..7/:64/363;-+/)&+,)1&06656:1**),-3''()241,+*,33.-/1/95/0.5/(+'*)$+.5946239,-43,&''%&&)+./2$%%'(/32//0-3-,'.+,++,/**3<6188/19325570714670,4)(20/01642,2*''&&'#'()8488884744,*-12233)577:6+(**(+*.1/50/-,/46:7:,&*$'%)*5/;.,..+*,/1.6/+(+3++(+,543+)$$%)-0235-552/7..7.9/;10((.+,0+*1,,870././5(35.95234::89,45+*61328568864333/--*.025500,3,,/0../1609***))534775,/.(*)*,)-'*($--:;5329226;99,494331/0-.4;:'.+2,007876/01$+(/64535/,033,,&')...('1*++6.1/4//.(+)*72-(///6201030103248/8.1(%3893:31275-506<83;622500/1942,.'%'++2**3;33/77((/+-//*)*+(*3976357:(,&'&$%'(,7/4/12&1*/.1../,20/(2*773.&'%'(0.-/683408069::18
@3108e196-455e-4b7d-9543-4f7a254848c0 ch=77 read=44074 start_time=2019-12-13T00:24:24Z barcode=BC01 runid=2c9cf7bc05858273f10e7d7ec552fc0bd742dc3e
CTCCTACGGGAGGCAGCAGTGGGGAATATTATAATGGGCGCAAGCCTGATGCAACCATGCCCGATGTATGAAGAAGGCCTTCGGGTTGTAAAGTACTTTCAGCGGGAGGAAGGGGTAAAGTTAATACCTTTGCTCATTGACGTTACCGCAGAAGAAACACCGGCTAACTCCGTGCCAGCAGCCGCGGTATTACTGATTGCGAAGCGTTAATCGGAATTACTGGGCGTAAAGCGCACGCAGGCGGTTTGTTAAGTCGGATGTGAAGTCGGGCTCAACCTGGGAACTGCATCTGATACTGGCAAACGGAATCGTGGAATTCCAGGTGGCGATTTGAAATGCGTAGAAGTCTGGAGGAATACTGTGGCGAAGGCGGCCCCCTGGACGAGACTGACGCTCAGGTGCAGCGTGGGGAGCAAACAGGTTAGATACCCTGGTAGTCCGCCGTAAACGATGTCGACTTGGAGGTTGTGCCGCTTGAGGCGTGGCTTCCGGAGCTAACGCGTTAAGTCAATTGCGCCTGGGGAGTACGGCCGCAAGGTTAAAACTCAAATAGATTGACGGGGGCCCACTGAAGCGGTGGAACGTAATGGTTTAATTCGATGCAACGCGAAAGAACCTTACCTGGTCTTGACATCCACGGAGTTTTCAAATGAGAATGTACCTTCAGCGAACCGGACTGGAGTGCTGCATGGCTGTCGTCAGCTCTCGTGTTCTTAAGAAATTTGATTCGTCCGCAGCAGGCGCAACCCATATCGCTGTTGCCAACCCGGTCCGGCCGGGAACTCAAAGGAGACTGCGGTGATAAACTGGAGGAAGGTGGGGATGACGTCAGAGTCATCACATGGCCCACTTACGACCAGGGCTACACGTGCTACAATGGCGCATACAAAAGAAGCGACCTCGCGAGAGCAAGCGGACACTCATAAAGTGCGTCGTAGTCCCGGATTGGAGTCTGCAACTCGACTCCATGAAGTCAGGTCGCTGGTAATCGTGGATCAGAATGCCCACGGTACGTTCCCGGGCCTTGTACACACCGCCCGTCACACCGCCGGTGGTTGCAAAGAAATAGGTAACTTAACCTTCGGGAGGGGCGCTTACTTTGTGATTCATGACTGGGGGGGGTGAAGTCGTAACAAGGTAACCGG
+
//660%3)05+/3/033/24&0*&,++014/,..,1:61/1261499/////5//4/-(-,)&'*,.2764:*+-,./1+,+)546903/:/'1&+-82+*()'++(./*-+/-''.:4.-010--:80:6-/7943911070:018.1)*),%**%$(0-'*)(/+../1+0%&&)+,+,3,./)+-)+*(*'*&/(''$'&)*3.8.6/8.,*&*,%,'-531.+,+*)120(/+-%+(((419..2:86379+7+,*+(()&'(&'-4452423117.)*12///00034525807//924,1('('*)%%+)/31')21+((((%.&'(&*((+43.'%%'((*092/1+('($&#&$'-+),,),7*51664,'*.05*'%(.-./0144433788,++++7/26+**-/942)*.(/'&2012;5-.9933,2('+4226;6321215786,/*5+-...1./-7/&)./.02748823,*/(/.,)+,42/,+('0)+'$&'*()%&''+)(,-+&%%&$,1,0(')--+,+6/;9)3678;;1'')0,//1/077/,2*%)%%)'''()+683.3(/()*'02;929397102027/523233,$+%$%()*/*+28830,))/000('*./('(,83-''$((*&,-.+*&*&))(&&&$)(1**'&(%+)(()7550.)*+0/.044799-,,++&(1221/%(())%()%((%'',2)*)+..1107,183341'54($%'),-/6-/1..70+/&(*4/6+7.831;554447.4)*('*,,048'36000/210024/,+**)4,-69845324315'%(*,2235'(+).+/0-&**(&&)/..'*343+++'),.064355960998:7621/+0*$)'%,--0:9969/.-'',/6,0*4--&('*/+)5,2268986788847&')1&6,7/--..104/3/112-3348(*++8///,1),,0.,&)')+*+-9537681..0,)*'%%(%&,+/+/15**0478203-+*+,-13;6140))+54335$%%*+1,(//*.-/(%.0-/-1-+,'()'2-787;8-96-+000/(*.((*087332.03*-886976/+)'&('-),,*+4,.,.+10)--7:9879
@4767ecd0-f4e5-4c8b-a139-986549558ba3 ch=462 read=45551 start_time=2019-12-13T00:24:22Z barcode=BC01 runid=2c9cf7bc05858273f10e7d7ec552fc0bd742dc3e
CTCCTACAGGGAGGCAGCAGTAGAGGTACACTTTCGGCAATGGGAAACCCTGACCGAGCAACGCCGCGTGAAGGAAGAAGGTTTCCGGATTGTAAGCTTCTGTTATAAAGGAAGAACGGCGGCTACAGGAAATGTTGGCCGAGTGACGTACTGATAAGCCACGGCTAACTACGTGCCAGCAGCCGCGGTAATACGTAGGTGGCAAGCGTTATCCGGAATTGTGGGCGTAAAAAAGGGGAGCGGGCGGCAGCAAGGGTCTGTGGTGAAAGCCTGAGAAGCAACTTCAGTAAATAGCCATAGAAACCAGGCAGCTAGAGTGCAGGGAGAGGATCGATGGAATTCCATGTGGCGTGAAATGCGTAGATATATGGAGGAGACACCAGTGGCAGAAGGGCGACGATCTGGCCTGCAACTGACGCTCAGTCCAGCGGTAAGGGGAGCAAATAGGATTAGATACCTGGTAGTCCACGCCGTAAACGATGAGTACTAAGTGATGTCAGTTCAGTGCTGCAGTTAACACCAATAAATACTCCGCCTGAGTAGGTACGTTCGCAGGTGAAACTCAAAGGGTGGTTACACAAGCGGTGGGCATGGTTTAATTCGGAAACGCGAAGAACCTTACCAGATCTTGACATACTCATAAAAGGCTCAGAGATGGAGAGATAGCTATATGAGATACAGGTGGTGCATGGTTGTCGTCAGCTCATTGACTGAGATGTTAGGTTAAGTCCCGCAACGAGCGCAACCCTTATCGTTAGTTACCATCGGTAAAGTTGGGGACTCTGGCAAGACTGCCAGTGACAAGCTGGAGGAAGGCGAGGGATGACGTCAAATCATCATGCCCCTTGACCTGGAGCTACACGTGCCACAATGGATGGTGCAGAGGGAAGCGAAGCCGCGAGGTGAAGCAAGGCCATAAAACCATTCTCGTTCGTTGGCAGAATCTGCAACTCGACTACATGAGTTGGAATCGCTGTGTCGCGAATCAGCATGTCTTGGTGAATACGTTACTCGGGCCCTTCTTTACACCGCCCGTCACACCACGAGTTGTGCTGCAGAAGCGGTGGCTAACCGCAAGGAAGGAGCTGTCTAAGGTGGGATTGATGATTGGGGTGAAGTCGTAACAAGTAACCGG
+
+,.((*-+/7)')*,223*/2,,&-'+&&%'*)3-/8988961,'.(-0)),021,-,+,*/.275779301/,.+).+0/4:(0/.0'//*)+/$()367226001;5*0.3,18/2.(,+*-56*2/.3/+,*).)40&&()-.945*+.'),-)&'+*..2-+-2),+/-6025,,,*-14/4/71-6(***051611767;7:/9...110.0+4++//:20/.378/,&&(-.%*,'05++9,*++,)4930./-.010312602;90,&(%$$&'&%)(%)*.2%$$$)/.12008619134//000-,(*+076,8+'*'+2.43/,.+,(/)7,/&/%)''%(&&',0)-)(()(/4+2,2421-*$(&,.36122091%&+)(,1-2-///00187583457.-*+,26948,,-0)(()''-(()(+*)'+031,/.8/010)/2..*%%&(&''*,%))*+*+)2,-,-.*,'-'*+*+$&%$%&()('.,0&+.46743.*1*/(*(/1/805:0+**+34+./-,,+)*''(2388/.'*%+''&,6*+:.21'./'''%((&&$%.3*/(+&),(('*.*.::7.6-,**,*&'$%),,')),'-))29(*'*%+))*43634440/0;4*-50.3((*,-4580,+*,-,12345322324979&.,00656776300612588:-000/'/(&##$''/14+8*&-2.912-2,4*&'*%%%'*4252*12'(3,120310118/.0/.-%%/*2+*.2-8:42011,3.-10/1676592344561,+,-46//1,22960%.26286643333952348.-/..;6,-,**4/778,-/010)+'(+2.++-514;9:5/1...+&,.(/.-1'+)(2:23.%()/-.5(+)'(%&$()16;;89690-**)-($(%&(()('(%*11..+4,--))(%&')*40))7,1,-,..23)(&)+&*)-326')+1175,-)3+.*+2.,-,-.&(*+32.25*,1--2+))+/6/97+-634534*())(*.1')%%$#($%(,&&,-2.'*#''*'&+),,+1-,+*+.2.-,*.(/'(080.30,,./.48).1-,/-6.//34+,*0*++399:/,
@41014f9b-7abe-41a7-873d-39fa60b2415b ch=249 read=48499 start_time=2019-12-13T00:24:36Z barcode=BC01 runid=2c9cf7bc05858273f10e7d7ec552fc0bd742dc3e
CTACGGGAGCAGCAGTGGGAATGTGCACAATGGAGGCTTAAAGCCTGATGCAGCCATGCCGCGTGTATGAAGAAGGCCTTCGGGTTAATATGAAGAGTACTTTCAGCGGGGAGGAAAATTAAAGTTATGCAGCACAGCAAACGGCGTTACCCGCAGAAAAGAAACACCAGCTAACTCCCATTGCCAGCAGCCACTTGATAATACGGAGGTGCAAGCGTTAATCAGGTGCTGGAGGGCGTAAAGCGCACGCAGGCAGTTTATTCATCAGATGTGAAATCCCCGGGCTCAACCTGGGAACTGCATCTGATACTGGCGAAGCGAGTCTCGTAGAGGGTAAATTCCAGGTGTAGCGGTGAGGGAAATGCGTAGAGGTCTGGAGGAATGCCGGTGGCGAAGGCGGCCCCTGGACAGACTGACGCTCAGGTGCGAAAGCGTGGGAGCAAACGGGATTAAGTGCCTGGTAGTCCACGCCGTAAACGATGTCGACTTGGAGGAGGTTGTGCCCTTGAGGCGTGGCGGAGCTAACGCGTTAAGTCGTACGCCTGGGAATACGGCCGCAGGAGTTAAAACTCAAATGTGAATTGACGGGGGGCCCGCACAAGCGGTGGGCATGTGGTTAATTCGATGCAACGCGAAGAGCCTTACACAAGTCTTGACATCCACGGAAGTTTCCAGAGAGATGAGAATGCCTTCAGGAACCGTGAGGACAGGTGCTGCATGGCTGTCGTCAGCTCGTGTTGTGAAATGTTGGGTTAAGTCCCGCAGCAGGCGCAACCCTTATCCTTTGTTGCCAGCGGTCCGGCCGGGAACTCAAAGAGAGACTGCAGTGATAAACTGGAGGAAGGTGGGGATGACGTCAAGTCTTGCATCATGGCCCTTACGACCAGGGCTACTACACGATGCCACAATGGCGCATACAAAGAGAGAAGCGACCTCACTTGGTGGCGGACCTCATAAAAGTGCGTCGTAGTCGGATTGGAGTCTGCAACTCAGAGAAGCTCCATGAAGTCAGGATGTATTAATCGTGGATCAGAATGCCACAGTGAATACGTTCCAGGCCTTGTACACACCGCCCGTCACACCATGGGAGTGGGTTGCAAAATGGGTAAGCAACCTTCAGGAGGGCGCTTACACTTTGTATGATTCATGACTGGGGTGAAGTCATGCTTTCTGGGTAACCAGG
+
.&'+(87++(&*+(6848-/*)&.**),-0..*''%$$#.-((0.888:93,(.103*21--,..105-,4')'()/...0(4/3//++'(*+)'&'%'*/7/*&**+*0-)/+,*''(*985+./-)&,'%%$%%$$%&%%'(*.,7-,4)*.+-14.*$,))'+07'0/.-40.//)%2(&3-%&*)*+7'''&('++0*)*&-'&+*456656/708/36'-')%'&/0++0./00592)*+0*0.207;:)46;;-520(69/557-,(+/,*968/*4772.()0,56<:7988212228333/48583%&$$%)&()+-1-6++%)'$'%&(/22**284/.,--.82,)('%(,+),6521/'+(,*-/0,40(63)88,54.)()-4+40'03<82*384,**-+22239:9;23:9;:1.2,)*0//8,(),9;,5%9:,4+.*++%-414:98773()+-3+88::1,+(('**210&'*4**/(/1*402,63&%),'24*,+'(*'-&*-16954424564+,+&$$*(1456/)+)(022641-2%4-')566;:.34359/-*%&(/31102-2724+39-+-35/1-(,)'*4442-+&++0/*307401113704.2'(*%)'..2.,-&%&&&((,+*-0443)+-02-5//9//0,+*)*--9.+.-0143--00'06167844'&-*4404534498845071005:7:63454879030-,046821.3(///500080:-)*,(.&&+.-0223:5/://0*)1*)20-291221914&-)-.(55.5001*3,&))*//2757,011213:3//13..2-,,+*.3;7695542-0)-*/--)(*./2,+/*12&$&$&*+2;1)/0020+'()(*)&'%('(*283252,-+.0583*'))*(+)*+002*(+#&%%*)&&((+34574543495',)++55469::56,2(0+,,)*)*&#*)'+,-#&(')()*,::34-4,++7&+)*+&'%'(1*01053964651377783,/+.300:/.1/4.3*'/12,3+(&&(%)-09*29+)227878845.5,('*-766:2202-+*,4-)-+$)',+72;2'7+'3-*22628,,%&&*&&.-2258;986666536/)*+0/,-0+0*&'&'%&&,--/-1/$2)
@03caeb2e-f95e-4995-8c16-f47eda6b69f7 ch=25 read=18657 start_time=2019-12-13T00:24:55Z barcode=BC01 runid=2c9cf7bc05858273f10e7d7ec552fc0bd742dc3e
CCAATTTACGCGTACGGCTTCACCCCAGTCATGGATCACAAAGTGGTAAAGCGCCCTCCGAAGGGATTAGCTACCTGCTTCTGCAACCACTTTCCCATGGTGTGACGGGCGGTGTGTACAAAGGCCCGGGAACGTATTCACCGTGGCATTCTGATCCACGATTACTGGCGATTCCGCTACATGGAGTCGAGGTTGCAGACTCAATCCGGACTGACGCACTTTATGAGGTCCGCTTTATCTCCGCCGGTGCTTCCTCTTTGTATGCGCCATTGTATAGCGTGTGTAGCCTGGTCGTAAGCCATGATGATGACGTCATCCCCACCTTCCTCCAGTTTATCACTGGCAGTCTCCTTTGAGTTCCGGCGGACCGCTGGCGTAGCAAAGGATAAAGGGTTGCGCTGCGGGACTTAACAACATTTCACAACACGAGCTGACGGCAATACGCTGCAGCACCCATAATCTCCCACGGTCGAAGGCGGCTGTCTCTGAAAACTTCCGTGGATGTCAAGACCAGGTAAAGGTTCTTCGCGTTGCATCGAATTAAACCACATGCTCCACCGCTTGTACGGCCCAAATCCATTCGTTTGAGTTTTAACCTTGCGGCCCGTACTCCCCAGGCGGTCTGACTTAACGCGTTAGCTCCGGAAATACGCCTCAAGGGCACAACCTCAAGTCGACATCGTTTGGCGGACTACCGGGTATCATCCTATTTGCTCCCACGCTTTCGCACCTGGGCGTGAATCTTCGTCAGGGGGCCGCCACCGGTATTCCTCCAGATCTCTACGCATTTCACCGCTACTGCCTGGAATTCTACCCCTACGAGACTCAAACGCGGTATCAGATGCAGTTCCCAGGTTGGGCCAGGAGTTCATCTGACTTAACTTTCGACCGCCGTGCGCTTTTACGCCCAGTAATTCGGTCTTGCCTCGTATTACCGCGGCTGCGGCAGGTGTAGTGCTTCTGCGGGTAACGTCAATGAGCAAAGGTGTCTTTACTCCTTCTCCCCGCTGGTACTTTACAACCCGAAGGCCTTCTTCATTACACGCGGCATGAAACGCATCGGGCTTTGCGCCCATTGGTAATATTCCCCGCTGCGCACTCCGTTAGAAC
+
(($'*/*&)$$%%#'('&(''$)''&%*87..285/0&))30.-.4..-)&(*-4)*-()13/83+1-,).//271'2381..,+%+(&(.,116+.940/+(++-*,'&-.-/0/00128-.5+1)&3/.8/.644:3003.//30/2;860011,*+,1.8.-.)3//.2823()+&*+-42')*,'&+'0/+-').023142/(0-)+&&(5,0,.-45..,0,0030,,/2,()*,/'&((--0..08*+..040/540/--04/56++*((+-/0.,')'(*.)*3-+%%%%&2.+*-),'(+/6657782;24,%((*40610)+/09:/0/0)-/50-/3669-,4**)--5/')'/+42,)%%'%'%'$**/2:.2.;:95.(/)10,.,.0/+-30-*-).(&(+,,.90..,0'-+3&%2445676(3-*(&'%%&(-+.0024&#%-../1(-)'(/778/-+)/**%%'#(./1,)-.0*+/.+(*+/,***+%,*.))+'+(,*1.+.5<:9;;::96611/22'(2.7-<734-),327784-0-++/,.*)(-*140$&'*,+('-)*07.)('254+(('('0--/.7/)),+).1980,436-820&++.'-&0')*,-40+-//+((&&$$'*()*(,+/*..,.-/113.5+3.456/1/11237),(%,3-22+4(*)$$(+*((*.+%*0+*/173,'-),/45.()(.,**&/+)-&&%(+:<:771)+(*)#$%$&..1:-4244;*))(,,+.+)))'(**+(+24/-18-//,)%%)*((,,'5*643304.'&+(*/-))0)0(((-%*(/1;4334/3377608+((.*7,&-7/%.+('++--,./.,*()&+#%&'*.38:789660,&%&&&+(1/-0*((**',-*-))&%$$&%%)'+)*1*,)())&&&%%%$&&-./-,(.0+)*)((,.+././73,00.811.3307.')(%*%&))$()78,486158/,/12/,+*21*&*)005,*,1.20.7</3.,$+''((*(()*)'*,-1--.0036+/(,+21-0254+,+,*%(%'(.893:7402.+)$&$()20&.'%%','
@a61d10b7-abb5-4925-8130-6c5f833aeadd ch=322 read=33702 start_time=2019-12-13T00:24:55Z barcode=BC01 runid=2c9cf7bc05858273f10e7d7ec552fc0bd742dc3e
CCGGTTACCTTGTTGCAGCTTCACCCCAATCCTCAATCCCTGTAGACAGCTCCTTCCTTGCGGTTAGGCCACCGGCTTCGGGTGTTATCAACTCTCGTGGTGTGACGGGCGGTGTGTACAAGGCCGAGAACGTATTCACCGCGACATGCTGATTCTGATTACTAGCGATTCCAACTTCATGTAGTCGAGTTGCAGACTACAATCCGAACTGAGAATGGTTTTATGGGTTTTGCTTTACTCAGCGGCTTCGCTTCCCTCTGCACCATCCATTTGTAGCACGTGTGCAGGTCATAAGGGGGGCATGATGATTTGACGTCATCCCCGCCTTCCTCCAGCTTGTCGCAGCAGTCTCGCTAGAGTCCCAGCAATGATGGTAATAACGATGGGGTTGCGCTCGTTTGCGGGACTTAACCCAACATCTCGACACGAGCTGGCGACAACCATGCACCACCTGTATCTCATATAGCTATCTCTCCATCTCTGGAGCCTTTATGAATATGTCCAGAGACCTGGTAAGGTTCTTCGCGTTGGCGAATTAAACCACATGCTCCACCGCTTGTGCAGGCCCCCGTCCAGTCGCTTTGAGTTTTCATTCTTGCAGACGTACTACTCAGGCGGAGTACTTATTGCGTGCTGCAGCACTGAACTTTGACATCCAACGCGTACTCATCGTTTTACAGCGTGGACTACTAGGGTATCTAATCCTACTTGCTCCCCACGCTCGGGACTGGAGCGTCAGTTGCCAGAGCCAGATCGTCGCCTTCGCCACTGGTGTTCCTCATATATCTACGCATTTCACCGCTGCACATGGAATTCCTGATCCTCTCCTGCACTCTAGCTGCTGGTTTCTATGGCTTACTGAAGTTAAGCTTCAGGCTTTCACCACAGACCCTTGCTGCCGCCTGCTCCCTCTTTGCGCTTAATAATTCCGGATAACGCTTGCCACCTACGTATTACCGGCTGCTGGCACGTAGTTATGCGTGGCTTTCATAATAAAGTACCGTCACTCGGCTACACCATTTCCTGTAGCCGCCGTTTAATCATGGCAGTTTGTAATTCGAAACCTTCTTCCTTCACGCTGGCGTTGCTCGGTCAGGGGTTTCCCCATTGCCGAAAATTCCCTACTGCTGCACTCCCGTAGAG
+
826124,2:3:,1,%*)+./60)((&(*1/4)/2.:.72+%')-057155555849407,11;68.446868.5.-5595;80*,(+-906//../06778786898::99;:7511459;*133'%+*/.289:<:7785678:698999424-')+2821.+),007;2)/().8315-/.4//,+,1823,.,++//1321.-18854/',4/12::;..0/3(/17)+%%&'&,*-'((*-.01/)+,1+5/11)(+*.63597,49+,/....2124''&$&22/.../,/205.2./,--.)29+*,1&3488188/*.38;4...81102735/(*(+0'03/(-,/10++-,022*')+-++.041+0*$(4+--+'*12.7255539006+)12376/3.4+-*'..-1431.0/12655/..9&60121'162802125654/+)',.56,3.1,76565210./24877754/,&24.9,$%$&&**//28)++*).6;715433,/0946;649+9*/+.'-'.)1;983---02233:679/0.6*2.1.7317950)21))*0,&(-**)&,-57+32,168522&'1/-0,33.1.4),49+(+$-'((((*,+,1.(,.,2456221224--84/03484+-(+(*(%%)+,29962:<3+/+/0//55656222//*(0-/0+343.*(%%*))++2:;.+++))(*1.-)%'(%(()073-9,(-.%(')0../999685466193/2:78::<:7:/9,*-)*,75988686857;61017/1/(-+.-/4/8.8/0)%*-36100/4878-,,,0,,/00)*(+05;://.//8225013908.0482.0186'0877<:///8-0008;</9.-/96871685111/7-+*/2&$)('(%.+-479:025;579630*)&%)'%*.+/25:859-10,.-54---3,+.-0134;71(1+,))&&')($',0,4;405&21588233317730/,06*7:+-,-2.--6/67;285%'('+'')/*())/.'%%$(%&$1*%455825:5()8,)/'+,.0-./6145728,/+-77/092,348,34/03//341/018-*(131121/&()6;++8**'*
@d687c77e-07f2-4700-b694-6a8cf8ebc2ae ch=228 read=63580 start_time=2019-12-13T00:24:57Z barcode=BC01 runid=2c9cf7bc05858273f10e7d7ec552fc0bd742dc3e
CCAACCTACGGGAGGCAGGTGCTGCATTGTCGTCAGCTCGTGTTGTGAAATGTTGGGTTAAAGTCCCGCAGCGAGCAACCCTTATCCTTTGTTGCCAGCGGTCGGCAGGGCGAGACTGCCAGTGATAGGCGCTGGAGGAATTGGGGATGACGTCAAGTCATCATGGCCCGCGCCGACCCAGGGCTACACACGTGCTACAATGGCGCATACAAGAGAGCGACCTCGCGAGGCAAGCGGACCTCGCATAAAGTGCGTCCGTAGTCCCGGATTGGAGTCTGCAACTCGACTCCCATAGAAGTCCGGAATCGCTGGTAATCGTGGATCAGAATGCCACGGTGAATACGTTCAGGCCTTGTACACACCGCTGCGTCACACCATGGGGTGGTTGCAAAAGTGGTAACAACCTTCGGGAGGCGCTTACCACTTTGTGTTGATTCATGACTGGGGTGAAGTCGTAGCAAAGACCGG
+
(%&$'(*+..89+-++'/1227,,)#*'')6431*+.0:7847<22,50+-1597;76/21'(+,3)&*().('%(*'/6201../+,4+*.<100///290+&'$$/.*')$)$+-77945/..-,&'((+-02(&*&%)'&4852-,-,((*3..23/71'&&+)33'*&-+)*.;-*/767752,,$&-3467.60;0.420233275,(''+&',-19686.+&('&(+.04;78:55..0/1933333,-+'(//350**/.)5+()&')*-501/--0+,/15/($&$%(+(+-'.,1660..*'*'*1,/,/632+,*+-76597//+8../;:-.)*07&,02.-.-.,,/2165('*$&)*(())0:684//-&%*.:146:+&$&%*,*'().+66841:,(,.-+,10/8:00*-1*,*++++:;:8:54441/1'$''))*++*+$.,3('(.)00
@40e3a762-3e30-43c4-9001-b24355724d8e ch=11 read=27684 start_time=2019-12-13T00:25:02Z barcode=BC01 runid=2c9cf7bc05858273f10e7d7ec552fc0bd742dc3e
TTGTGTGCTTCGTTCGGTTACGTATTGCTGGTGCTGAAGAAAGTTGTCGGTGTCTTTGTGTTAACCACCTGCTTGCCTGTCATCTTCCGGTTACCTTGTTACGACTTCACTGATCGCCAGATCACAAAGTGGTAGCGCCCTCCCGGAAGGTTAAGCTACCTACTTCTTTTGCAACCCTCCCTTGGTGTGACGGGCGGTGTGTACAAGGCCCGGGAACGTATTCACCGTGGCATTCTGATCACGATTGCCTAGCGATTCCGACTTCATGGAGTCGAGTTGCGGGCACCAATCGGACTACGACGCACTATGAGTCCGCTTGCTCTCGCGAGTCGCTTCTCTTTGTATGCGCCATTGTAGCGTGTGTAGCCCTGGTCGTAAGGGCCATGATGACTTGACGTCATCCCCACCTTCCTCAGTTTATCACTGTAGTCTCCTTTGAGTTCCCAGCCCGGACCGCTGGCAGCAAAGGATAAAGGGAACGCTCGTTGCGGGACTTAACCCAACATTCACAGCACGAGCTGACGACAGCCAGCCAGCACCTGTCTCACGGTTCCCGAAGGCATTCTCATCTCTGAAAACTTCCGTGGATAATAAAGACCAGGTAAGGTTCTTCGCGTTGCATCGAATTAAACCGTAACCACCGCTTGTGCAGGCCCCGTCAATTCATTTTGAGTTTTAACCCTTGCGGCCGTACTCCCCAGGCGGTCGACTTAACGCGTTAGCTCCGGAAGCCACTCAAGGGCACAACCTCCAAGTCGACATCACGTTTACGGCGTGGACTACCAGGGTATCTATCCTGTTGCTCCACGCTTTTCGCACCTGAGCGTCAGTCGTCCAGAGGCCGCCTTCGCCACCGGTATTCCTCAGATCTCTACGCATTTCACCGCTACCTGATTCTACCCCTCTACCCGGACTCAAGCTTGCCAGTATCAGATGCAGTTCCCAGGTTGAGCCAGGAGTTTCACATCTGACTTAACAAACCGCCTGCGTGCGCTTTACGCCAGTAATTCCGATTAACGCTTGCACCCTCCGTATTACCGCGGCTGCTCTTTTGGTTGGTGCTTCTTCTGCGGGTAACGTCAATGAGCAAAGGTATTAACTTTACTCCCTTCCTCCCGCTTTAAAGTACTTTACAACCGAAGGCCTTCTTCATACACGCGGCGCTGGCTGCATCAGGCTTGCGCCCATTGTTAATGTTACACTGCTGCCTCCGTAGGAG
+
$%')%)%''*)-19./:2;0118508+++3/,+%)*,.(),+-/2/04-836766<9032.5-,,*%+*.)/++./210122656824&14,(.&&%&+(%(.*12:303''*/3%&$'&656/010+%+((*(((),0**.-+*'&%').3---..08/,%+)8*9;9,471,1/+(4/(**1.:97789-89/*)()+,048872,1/)-0,0++-1+2---8;6:.8-+.9224453.132260/3+++-)+.0/55.35:5*+/'&)+-)).3/,+&)&'$&*+./7'0+4343445*1,+,*++,2/2''*0-*+,-6736,*/,.,.7/75112227565668<-8*(%#((.23411//-5,,/563+0)(-465-(%'%+*(,+3.12789:-:50+0235701/0057<;5671,*&$&)0.*/1.771/3808+*$-,7)-0.40-0+:++.&007*0.9630+'-*$$((*+/.10-/0;:65/507,62-01'-0)(--&0/1('4122124/71+,,%$&&%&,*,/./2972/1/79;/6**+.)('%,92,04879741.699/59532400/,+'&')))11:57906*,,/75354364-1,/058.*/-04;843%(''))'++)'$#''#+%),-73('./4:9<9-3::,/.0/:;+0*,)%&'(*/343+1.14:29*,0993990-)-+/..,+,).,*(-.-,..+0&-.&('+1),56,1349,+'+)-).0-(&+.00'**-33++,20025377548:2772/011.+55:767:03.39))*+1:903,.,430/*,013/-*)&$'1))-$3,-556;6<;899344-2012;30/1)+-530../025-/0.*(-1.4710.)*('022-4530+.0,3+)*0/157(.*./8229,0(+18.47,)*)*6:/92+,1-3)%.3%&+(')/8,,.01362+*&%&+/76:98:487302,)&'%$&%%$+'''$%&$#'20/,+-8-8/3/4/(+'.77458)....)+1*,0/--)*&$#$$#('(&((*&*)0-19888876-,.6//01393334581*&$.((20/,,58//-29-/715-48-&*.*)'0/+,,2163**+&0*),2.7/4/602,*$$%'&,,-.**%&$%$##%'+-1%4665;1533;2)/,++,/,*')+$%&('%&&'0//49*-781&(
@e638ccf2-f7f6-4ab6-8d11-caaaba4afa1f ch=210 read=38412 start_time=2019-12-13T00:25:05Z barcode=BC01 runid=2c9cf7bc05858273f10e7d7ec552fc0bd742dc3e
CCGGTTACCTTGTTACGACTTCACTTTGTCATCAATCCCACCTTAGACAGCTCCTTCCCTTGCGGTTAGGCCACCGGCTTCAGGTGTTATCAGCTCTCGTGGTGTGACGGGCGGTGTGTACAAGGCCCGGGGCAATATTCACCGCGACGCTTTGATTCGCGATTACTAGCGATTCCAGCTTCATGTAGTCGAGTTGCAGACTACAATCCGAACTGAGAATGGTTTTATGGGTTTTGCTTCACCTCATGGCTTCGCTTCCTCTACGCAATCCATTGTAGCACGTGTGTAGCCCAGGTCATAAGGGGCATGATGATTTGACGTCATCCCGCCTTCCTCAACTTGTCACTGGCAGTCTCGCTAGAGTCCCCAACTTAATGATGGTAACTAACGATAAGAGTTTGGCGTTGCGGGACGACAACATCTCACGACACGAGCTGACGACAACCATGCACCACCTGTCTCATATGGCTATCTCTCCATCTCTGGAGCCTTTATGAGTATGTCAAGACCATAGTGAGTTCTTCGCGTTGCTTCGAATTAAACCACATGCTCCACCGGCAGTGCGGGCCCAAATCAATTCCTTTGAGTTTCATTCTTGCAGACGTACTACTCAGGCGGAGTACTTATTGCGTTAACTGCAGCACTGAACTTTGACATCCAACACTTGGTACTTAATGTTTGGCGTGGACTACTGGGGTATCAAATCCTATTTGCTCCCCACGCTTTCGGGACTGAGCGTCAGTTGCAGGCCAGATCGTCGCCTTCGCCATGGTGTTCCTCCATATATCTACGCATTTCACCGCTACATGGAATTCCACGATCCTCTCCTGCCTCTGGCTGCCTGGTTTCTATGGCTTGCTGAAGTTAAGCTTCAGGCTTTCACCACAGACCCTTGCTGCCGCCTGCTCCCTCTTTACGCCCAATAATTCCGGATAACGCTTGCCACCTACGTATTACCGCGGCTGCTGGCGTAGTTAGCCGTGGCTTTCATAATAAATTGCCAAATCCTCGGCTACCTGTTTCCTGTAGCCGCCGTTCTTCCCTTTATAACAGAGAGTTTACAATCCGAAAACCTTCTTCCTTCACGCGGCGTTGCTCGGTCAGGGTTTCCCCATTGCCGAAAATTCCCTACTGCTGCCTCCCGTAGGAG
+
)/'115/3615,-5-+-().)-%&&+($&',-45:086+,935:4243)*,2263334)1.+.4727,/35801+()(*1.&5..+9.--0.%*)**0)4.6310/149;:92942/227:63+4/3+,/10+0)*%-2/.2513211)**1,+*1--*0/418010/3587;;3+0%)172-603758844638333::96345:76/.050.,+*-2/5166;102:;43;<1146;+$+,+3+,0534:2..2037+-0,.'),--562382---+*..02522310;/*-2101301(157434////.:531343679516,+0;9;9911-(''&()635549666:2/2/04---,+232(*0()*//+,,/35412/,,832230*)*.36+)*(,.932-5621*+,-45530.-&+-**()%%,/,/*,*+.0'087:00.246751+0349684-4,+,441321486866768:+,+&%'*+200/000...+.,,'&$%*+0,)24;877401209-,-9/(4(7*;<89;001025007--3)'&$&'&.,31,2-&(*,.868:3/16,,*24;:40690/,)&&%(*,0*.---022489'*(&+,,./*2--./601//0042221599::3273./32322102%+,),()'$%$'%(&',)*/.//7:786.1++,*'+*.-,6**2*'(9:,*643971),++2:./%9;06..259899254<0,-+-+9.--.-2231785;98:8+))00235:.-4''*11,535063648::8689786/0%)&''-.40*())./-+*+,57861+*+/6:89877547*61+-3434425&02.7..2:21,0392'8;54;4.026.//024;./1-.336;5552.-,,5//7/:8.//36,0112:8;723566/6///32.060383244446837;7849444818-/+-,73:/./707::00:3,'*-7237'-&#/2%((*0(*+10.,)))$%.5/61/.)*(,3.2;014&)-.,&&0,0.01.-,-)+,1;93303510//8:5/68;7:;910-+*+/204/.1-,-/01923/3/2/;609;7++7-.5/08:80/70+(*,*)*))1/,6:+,946++*
@31f5dccb-e081-4849-a4e9-d3208485d7b8 ch=212 read=39360 start_time=2019-12-13T00:25:03Z barcode=BC01 runid=2c9cf7bc05858273f10e7d7ec552fc0bd742dc3e
CTCGGTAGCAGTGGGAATATTGCACAATGGGCGCAAGCCTGATGCAGCCATGCCGCGTGTATGAAGAAGGCCTTCGGGTTGTAAAGTACTTTCAGCGGGAGGAAGGGTAAAGTTAATACTGCTCGTGACGTTACCGCAGAAGAAGCACCGGCTGGCATCCCGTGCCAGCAGCCGCGGTAATACGGAGGTGCAAGCGTTAATCGGAATTACTGGGCGTAAAGCGCACGCAGGCGGTTTTGTTAAGTCAGATGTGAAATCCCCGGGCTCAACCTGGGAACTGCATCTGATACTGGCAAGCTTAGTCTCGTAGAGGGGTAGAATTCCAGGTGTGGTGAAATGCGCGTAGAGATCTGGAGAATACCGGTGGCGAAGGCGGCCCCTGGACGAAGACTGACGCTCCAGGTGCAGCGGTAAGGGGAGCAAACAGGATTAAGATACCCTGAAGTAGTCCACGCCGTAAACGATATCGACTTGGAGGTTGTGCCCCTTGAGGCGTGAGCTTCGGAGCTAACGCGTTAAGTCGACCGCCGCCTGGGAATACGGCCGCAAGGTTAAAACTCCAAATGAATTGACGGGGGGCCCGCACGAAGCGGTGGAGCATGGTTTAATTCGATGCAACGCGAAAGAACCTTACCTGGTCTTGACATCCACCAGAACTTTCCAGAGATGGATTGGGTGCCTTCGGGAACTGTGAGACAGGTGCTGCATGGCTGTCGTCAGCTCGTGTTGTGAAATGTTGGGTTAAGTCCGCAACGAGCGCAACCCTTATCCTTTGTTGCCAGCGGTCGGCCGGGAACTCAAAGGGAGACTGCCGACTGGAGGAAGGTGGGGATGACGTCAAGTCATCACTTGGCCACCACGACCAGGGCTACGATGCCACAATGGCGCATACAAAGAGAAGCGACCTCACGAGCAAGCGGACCTCATAAAGTGCGTCGTGAGGTGATTTCGGTTGGGCTCCCATGAAGTCCCGGAATCGCTAATCGTGGATCCAGGGAATGCCACGGTGGGCCGTTCAGGCCTTGTACACACCGCCGCCCGTCACACCATGGGAAGTGGGTTGCAAAAGAAGTAGGTAAGCTTAACCTTCAGGAGGCGCTTACCACTTTGTGATTCATGACTGGGGTGAAGTCGTAACAAGGTAACCGG
+
)(&''#&..,-0295496417.--//:5590/./5;07;8878540&.01457600,,0111045')2+20:877(434534.7,*+-.2776.20,62),**,-3+-,86+//8,-&*+--01,///4234.46/20/4-*./-//4/2)'')&-&,11+*0,6/..//-3,3.4/.0;0//0*(***,044896593933/8,6.9.76:6./14581**.2.326*4++07/;;/35<67.2941131+'+1*+422+/68/44245:57:0)/.100//320110488:01)$%%&'(**.4545,(/35++.&,*-5,0.276-+*(*.067/0/1+,2-*)').*+-.*,&*.-0422..62/.3.//+,194-+/824-3-+*+&(*5245/(&-6664)10+,,.((*0&''*77+//,/+8-2''*43290(&&'&()++,4+-,.6347;430.0*0301638*/+1/,0..,64.&$$&$21../0,/1//.)-+-/209.----2210575768650+20553*(%))++623),++-2.60:<:717(98;//-63622//,432)//((,,/&'%),-6322'))+1,-4:9-7-70-,..0.,/.,.--*))2224329;999:919001889.)-%%*4,,/54/('*(*,/9.-/-+5,1/2;9;8/,1-+/343''('-&(+434999899;9::88770.///:8862;00*(-)*/5105213350298344*3%$*,*,/16;325235+-9.,/4--/+)+-516+6/74<;/://74:.,.-')*/173/&'(%)),.,,5/61/46158889599863687:7(&%$&'*.&*++,./3:/558//,,'')*'%&'/+++++-376(644*''%('(*2*,'')%,++/)35%1.9126346242+))/75/32-,&'&$&&%&$#'%*$%$#$),-**1.60-,6*&''&)*534-/(()02..-,3,+,'((1..5*')()(((&'$%*5,+196517.0.4)1,,,&/.1/:*,387758;47+3)+&')(*)09*2.86)%)+)+*-/..*&$$$/(/%'2,&/)())(+1-1-/4-.,/0*-*/2:7.5.1332/.')**,*+22257.5*2*,6463'4
@65402684-2367-465e-b927-4334e254b04d ch=9 read=17760 start_time=2019-12-13T00:25:13Z barcode=BC01 runid=2c9cf7bc05858273f10e7d7ec552fc0bd742dc3e
CTCTACGGGAGGCAGCGGTGGGAATATTGCACAATGGGCGCAAGCCTGATGCAGCACCATGCCGCGTGTATGAAGAAGGCCTTCGGGTTGTAAAGTACTTTCAGCGGGGAGGAAGGGAGTAAAAGTTAAGCTGCTGCTCATTGGCGTTACCCGCAGAAGAAGCCACCGGCTAACTCCGTGCCAGCAGCCGCGGTATCACGGAGGTGCTGGCGTTAATCGATTACTGGGCGTAAAGCGCGCAGGCAGTTTTGTTGATCAGATGTGAAATCCCGGGCTCAACCTGAACTGCATCTGATACTGGCAAGCAGTCTCGTAGAGGGTAGAATTCCAGGTGTAGCGGTGAAATGCGTAGAGATCTGGAGGAATACCGGTGGCGAAGAGCGGCCCCCTGGACGAACTGACGCTCCCAGGTGCAGCAGTAAGAACAAACAGGATTAGATACCCTGGTAGTCCACGCCGTAAACGATGTCGACCGGAGGTTGTGCCCTTGAGGCGTGGCTTCCGGAGCTAACGCGTTAAGTCGACCGCCTGGGAGTACGGCCGCAAGGTTAAACTCAAATGAATTGACAGGGGCCCGCACAAGCGGTGGAGCGTAATGGTTTAATTCGATGCAACGCGAAGAACCTTACCTGGTCTTGACATCCACGGAAGTTTTCAGGAATGAGAATGTGCCTTCGGGAACCGTGAGACAGGTGCTGCATGGCTGTCGTCAGCTCGTGTTGTGAAATGTTGGGTTAAGTCCCGCAACGGGCTGTACTTATCGCTGTTGCCAGCGGTCGGGCCGGGAACTCAAAGGAGACTGCCAGTGATAAACTGGAGGAAGGTGGGGATGACGTCAAGTCATCATGGCCCCCCTTGACCAGGGCTACGTTATATGGCGTATACAAGAGAAACTACGACCTCGCGAGAGCAAACGGACCTCATAAAAGTGCGTCGTAGTCGGTTAGGTCTGCAACTCGACTCCATGAAGTCGGAATCGCTAGTAATCGTGGATCAGAATGCCACGGTGAATACGTTCCAGACGCTGTACACACCGCCCGTCACACACCATGGGAGTGGAGTTTGCAAAAAAAGAAGTGACCAGCTTAACCCTCGGGAGGCCTTTACCACTTTGTGATTCATGACTGGGGTGAAGTCGTAACAAAGGTAACCGGAGAGATAGAGCGACGAGCAGTAGGTTAACACAAGACACCGACGCTTTCTTCGCACCAGCAATACGTAACGCACC
+
*.2)+-.8.++))+%,'+*)-,)-,183-,++./.19..,-69/28-)*,,.0).&'-3449:67666666212'(((),101-+3464(,,6)+-/+.7.+)1/+272+,*.+*3-&'(1;;..10/&%%%'(.1256'2(/%+)*3..7/-.,+-(%+-''+,29190/020158*7.1:5354.5726(.)+)#%-+/*,+&%%%'//000.)*)')+.-/2672.*.483%-')&)(,00*0450*)-,%'-.35670,*.0-,183+3345-.)3(%&'*)132'.4((+6-5134/32%-(*-/079731).*613,3+0*2,+7../7221/91/092***+),('$+775:1.2/,3038829/,0+**(&$+/'216;4++56.3''2/)-/0-11/((&-0,,(&')%/,0***+,-7.72-2)./,*,//15(%'..05/54.037;99:<;6111118520*&-&'*-7.347;.3-+*+-/4-3-,/*3)0*0.001.*))-+304.12417:-.-').(%%%&.--*/)+,9,8/7/0),+11:63/5/9+('%$+47+79*&1).-.//07229-..%4%%*.44;7475;71-0014/315),7-073.0-,2779793230.1565-,-26-2,-8<6501/./2753.4.)0+185:6*8.304844$&+,5.02/0087.,..2487:978/--..523206.,-1:2045;2762825,033/,..'2'+..'),)'+()+8((20.8-/0-(,,72/,/,./-:0.2-.7*7-4,+,-10015134////;7455/-3-0-1-,7;;826457674,.+/3698.0,3314--),+(+.'*5765)(*'&&$%&'',)*+04,24.'(')-&&('*-/02.2+-,*(&'*21'+2877986206;7()-/647656++*+-*5/.+)(&')014113614/5//.2.6./1.5/42621-)&,-4.0086:6664/3//'1.%,%+/12:824-.-5(&)/0+*+,32300.--%,35./1/-,.34;59681+)++-%(77((117843,*&*/'+,-(*((*+,10/7,+,(12+.2.,.0*)05/,/4*+7646941/'),2/.*$+(,4/002633-27,*0-5;979..*()212-'),3:9%%*-+121192:2:123/1+-013/*(+')-54/1;1'(%+*.$,(--003..%($&#%"
@7c650b39-0264-40d8-a4e1-0efeba03addf ch=298 read=50434 start_time=2019-12-13T00:25:12Z barcode=BC01 runid=2c9cf7bc05858273f10e7d7ec552fc0bd742dc3e
CCGGTACCTTGTTACGCTTCACCCCAATCATCAATCCCACCTTAGACAGCTCCTTCCTTGCGGTTAGGCCACCGGCTTCAGGTGTTATCGCTCTCGTGGTGCTGTTGACGGGCAGTGTCACAAGGCCGGGAACGTATTCACGCATGCTGATTCGCGATTACTAGCGATTCCAACTTCATGTAGTCGAGTTGCAGACTACAATCCAGGCCTGAGAATGGTTTTATGGGTTTGCTTCACCTCGCGGCTTCGCTTCCCTGCACCATCATTGTAGCACGTGGTGTAGCCCAGGTCATAAAGAGGGGCATGATGATTTGACGTCATCCCGCCTTCCTCCAGCTTGTCACTGGCAGTCTCGCTAAGTCCCCAACTTAATGATGATGGTAACTAACGATAAAGGGTTGCGCTCGTTGCGGGATAACCAACATCTCTCACGACACGAGCCAGCGACAACCATGCACCCTGTATCTCATATAGCTATCTCTCCATCTCTGGAGCCTTTATGAGTAATGTCAAAGACCTGGTATTAAGGTTCTTCGCGTTCGCCAGATTAAACCACATGCTCCACCGCTTGTGCAGGCCGCAATTCCCTTTGAGTTTCATTCTTGCAGACGTACTACTCAGGCGGAGTACTTATTGCGTTAACTACGCTGAACTTTGACATCCAACATAGTACTCATCGTTTGCGGCGTGGACTGCTAGGGTATCAATATTGCTTGCTCCCACGCTTTCCGGGACTGAGCGTCAGTTGCAGGCCAGATGGTCGCCTTCGCCACTGGTGTTCCTCCATATATCTACGCATTTCACCGCTACGCAAATTCCACGATCCTCTCCTGCACTCTAGCTGCCTGGTTTCTATGGCTTACTGGAAGTTAAGCTTCAGGCTTTCACCACAGACCCTTGCTGCCGCCGCCCTCTTGCGCCCAATAATTCCGGATAACTACGCTTGCCACCTGCATTATTACCGCGGCTGCTGGCACGTAGTTAGCCGTAACACTAATAAAGTACCGTCACTCGGCTACCATTTCCTGCTTAGCCGCCGTTCTTCGCTATAACAGAAGTTTTACAATCCGAAAACCTTCTTCCTTCACGCCAGCGTTGCTCGGTCAGGGTTTCCCCATTGCCGAAATTCCCTTCTGCTGCCTCCCGTAGAACAATATCAGCACCAACCAGAAGGTTAACGCACAAAGGCAGCTTTCTTCAGCACCAGCAATACGTGAAA
+
032*3')048(/3)*,-5+*++64++.121679:2;8++0,,1.0030...06598./-*,*3-7-3798-..,--584*341-1/..3++-01246440-&)'+))*2-682(5/,)%&&)*,1.3/()(..)*-/75%'%$$(*4550410)+,-18311123546:0*/.,/:1+,(%$&*--0-4-%+%%&(*2338,6)$+)/0,+*(-.+./1;:/5648034,&',)(%*,8857-7))6)'*/10.('().4984:./6/+*,+(,++,''%$%'0,/+)/-12888*,%/292*42015548<9134459:1;),(165<::04+*)+.1-124571:1/.7221++2)&$&*13*+/+,-1-*))'((,-2230/.12455564,.4010,.,.46253/*,/3.'-*-&1)00....+/,/223,3').-)$)211265584,%'$%00./2//*+*)(**,++,.117636;89:66666-.1./86/.(&&)*(),8711))+*-+''.&()2**4/;75;5/0*+-$%)*&'&-&&'&-1,//-*,)00)/*()-0+,+-&)(*&').20-9:.*952(*,;3.2;<141-/1387-3/1-*+,/+,:940,+*)('&*,+)*)1,3++-%3+),,-2.1/0.0140:*6+2&%%),1344377/83-&*-2../3:212$#&&+'&-+.--'(%(+)')('**4/'%,*-0:.4+78:5766769699131;/1,*+,.*+(+&$%#$+(**+()*)+,..1()7/-,/,&''*,/.,-,582083/+/5589**&%&'2-73-)**112412.0955,**++-**-.3394589<;,*)))20.8/128'/+*1-6*-/597)40--0/--12.0-038<2/5./.139)0*$'),)-20*.*.)'+,)(-+.013238/*,$$'*)7+*45,,/(%)(*2--9324-,(,*/18821-%*+/08941/11-,++,%'')+.08/*,+24754.002-2,,*06.:;+3.+,'+&()/4.3924+(('&&'.,/959/.,,),22*,02964102:<93:77149782/.'*%(%#&+*4.-,01%/57-583-1*155++.4/10/7518887*696201-,-3-09101).(+)*2,.18/41+1,.'.*+(+-*.-070600/,0/&/0/%&(+1-)/+,+2//09*3.3//,74'%'&&
@67dc61b1-6d55-49d9-af04-c729bc0d941e ch=414 read=40342 start_time=2019-12-13T00:25:25Z barcode=BC01 runid=2c9cf7bc05858273f10e7d7ec552fc0bd742dc3e
CTCCTGCAGGGAGGAGGCAGCAGTGGGAATATTGCACAATGGAAGCAAGGCCTGATGCAACCATGCCGCGTGTATGAAGAAGGCCTTCCGGGTTGTAAAGTACTTTCAGCGGGGAGGAAGGGTAAAGTTAATACCTTTGCTCATTGACGTTACCGCAGAAGAAACACCGGCCCAACTCCGTGCCAACGGCCACTTGTGTACGGAGGGTGCAAGCGTTAATCAGATTACTGGGCGTAAAGCGCACGCAGGCGGTTTGTTAAGTCAGATAAGCAGAAATCAGGCTCAACCTGGGAACTGCATCTGATACTGGCAACGGAGTCTCGTAGAGGGTAGAATTCCAGGTGTAGCGGTGAAATGCGTAGAGATCTGGAGGAATACCACCGGTGGCGAAGGCCCCTGGACGAGACTGACGCTCAGGTGCAGCGTGGGGAGCAAACAGGATTAGATACCCTGGTCGCGTAAACGATGTCGACTTGGAGGTTGTGTGCCCTTGAGGCGTGGCTTCCGGAGCTAACGCAAGTCGACCGCCTGGGAATTACGGCCGCAAGGTTAAACTCAAATGAATTGACGGGGCCCGCACAAGCGGTGGAGCGTAATGGTTTAATTCGATGCAACGCGAAGAACCTTACCTGGTCTTGACATCACGGAAGTTTTCAGAGATGAGAATGTGCCTTCGGGAACCGTGAGACAGGTGCTGCATGGCATCGTCAGCTCGTGTTGTGAAATGTTGGAGTTAAGTCCGCAAGCAGGCGCAACCCTTATCCTTTGTTGCCGGCGGTCCGGCCATCAGGGAAGACTGCCAGTGATAAACTGGAGGAAGATTAGGGATGACGTCAGAGTCATCATGGCCCTTGACCAGGGCTACGTGCCTGGCGCATACAAAGAGAAGCGACCTCGCGAGCAAGCGGACCTCATAAAAGTGCGTCGTAGTCCGGTTGGAGTCTGCAACTCGACTCCATGAAGTCAGAATCGCTAGTAATCGTGATAGAATGCCACGGTGAATACGTTCCCGGGCCTTGTACACACCGCCCGTCACACCATGGGGTGGGTTGCAAAAGAAGTAGTGGCTTAACCTTCGGGAGGGCGCTTACCACTTTGTGATTCTGACTGGGGTGAAGTCGTAACAAGGTAACCGG
+
*,.6-')+,/*&,+'.,*)+**+-&)+(+*'+(*+/1/:31(&%#''&$')('(*-,-/+697808948997977..-')'(328745)4;8/9,+.9004/-/5/.+,+-59+(/*)()+).09400213147171-,457*0-./5171*,*),/-0+')&%)*-4-+1'%*)(*04172692'4-739()''*(#'().0+*+*3342*))/0605.5-,*3,)+),5651.63,*+*+%**,',**,69;/$+*&)$%&$(21++%$%%,.+)0').1,4)2,,'*2207521///1-----:9490/2),)'*+,3578,+%13-//002101)(7965/*0/1910,.0.02)0*(),-986:9357.940,*',,79631./.4+/+,.,*/3140/.0.1011135:23967-'*++7/,1/*+./<48.::1/8-.1558;+).*)&(*'(,9+),,-,485451812+10.21((++38)&2,2297124:88,8*1+.//.2')$(&)'+,./.0-1310/,'*)--0-7150320/3186;;2891:;20044438:28:2/:.-0/20/13.5336.,.,5*4+,+/8.*3-2..-//546848&(3+,34463012.05996843545.+,**,+*5:;8/-,---966/041/225;7::3<7+506*1,',+2.268:;:0/++*'+(-03880211255224.,,,1.+'80)+$*+2260253+-/6'3&)'(++.'2/*+1-24..:1-07.+'*().2/444,22'()*)1()+*21:676013/011<:;;<305-2.-)-,*167-33385775('(*+4;901,109-+/--1--/,4,(((&&,+)%')'(+.05191,'('***,6,545733-+*&-,()/653:99556;6*-032898689882+)+*++-(++-286362210&2564/12/4.-.-(%%(-//2/4488,*)')((**.4201,)+(878793*2.17.3(/244223000./004:78;55773414858135/)'*+1;*+565+')(')&*(%&%&%3(4.6<3)51+/0-+,)+)')0+0.95/0476;441+--,163,30710/-+.3-)&,-0192721
@24f40c75-3330-4c09-a0fd-3acdde3314d0 ch=440 read=41814 start_time=2019-12-13T00:25:24Z barcode=BC01 runid=2c9cf7bc05858273f10e7d7ec552fc0bd742dc3e
CCTTGTTGCGACTTTACCTCAATCGCTGACCCTACCCTCGGCCGCTGCCTCGGCGGATTAGCTCACGGACTTCGGGTATTGCCAGCTCTCATGGTGGCGGGCGGTGTGTAGGGCCGGGCAATATTCACCGCGACATTCTGATTCGCGATTACTAGTAGCTCAGCTTCATGTAGGCGAGTTTCAGCCTACAATCGAACTGAGACTGGTTTTAAGTTTGGCTCCACCTCACGGTATTGCATCTCTCTGCCGCAGCGTAGCGTGCATGGCCTACACATAAGGGGCGCTGATGATTTGACGTCATCCCACCTTCCTCGTTTAGCAGGCAGTCGCTAAGTCCTCAACTTAATGGTAGTAACTAACGACAAGGAGTTGCGCTCGTTGCGGGACTTAATAACATCTCACGACACGAGCTGGCGAGCAACCATGCACCAATACCTTGTCACGAAGTTTCCTCGATTAAGAGTAATGTGCAAAGGGATGTCAGGTGTAGGTAAGGTTCTTCGCGTTGCTTCGTTAAACCACATGCTCCGCGCTTGCGCGTACGCGGGTCCCCGTCAATTCAGCACAGGTTTTAATCTTGCGACCATGGGCGGAATACTTAATGCGTTGGCAGCGGCACGGAGGTGTTGAGCGCACCTAGTATTCGCTCGTTTGGCGTGGTTACAGGGTATAATCCTGTTTGCTCCCCACGCTTTCGAGCCTCAGCGTCAGTTACAGTCCAGAGAGTCGCCTTCGCCACTGGTGTTCTTCCTAAATCTCTGCGCATTTCACCGCTACACACGGTTCCTCCTCGCCAGTGTGGGTTTGAATGCAGCGCCAGTTCAGGCGTTGTTCATCGCCATCGTCACCATACGCTTTGAAGTAAATCCGGATAACGCTCACGCCACCTACGTATTACCGCGCTTTGGCGTAGTTAGCCGTGGCTTCCTCCTTGGGTACCGTCATTATCTTCCCCAAAGGGCGACTTTACGATCCGAAAACCTTCATCACTCACGCGGCGTTGCTGCATCAGGTTATTTGGTAATATTCCCCACTGCTGCCCTCCATG
+
$&(*(16*/+%*+-(&,+-5.:10+..,*07,'$)-)*.2988488578+,&$#%'$0+(-11204.2/3344+2-*%)*&0//*+*+)($&'&)&.*/99808411+((),),%+)%)$$)01:4*.'&(*3568:844,13//2863;1113/..%*&1*.//45364,*)0+-432;64,+.2-.1.8-2*+--&(+7789:-5<<3..+.9231./5/)-01624577/6-,,./7200./,*$&'&'&&$%&)%*(*%)&&&&($%&'*/17*14()(++013338<8222/4583245),2+-.'(*''-&)'*(/2-'*--0255/+-/6605/,*,0200..-/6520032455.6).*&(3*)*(*/146;35/;:6617.3),*('**00+,,)*-..),002(/,)&,/*08.3).()%-%&&/+06001&&'&%&+/--$''*,./*.)+*++(+(&'*-3'17,664()(%&+(++*,-/2,/172,20),,0.,+0*,)/-3:094+*)-+,*1''()(()&()*-*%'&)*+1-055,*.1-93<95+0''&&--52.*2../855,&%$$%$(*(-++('&'*'1+55623.)%%&/-,/-,+/.*-.//0/('*+$''/)+*(+,/;3)**+-1.+)/-/14'''#$$(,'*(*%)*/77608+',,511-*,--1<11-+57988/12239.425..(&*+)'%*&(,-2072047/14'(&'+*..55607)*16*+,.-*$**,,0;71464,-0)*(+$%&%'&('&'%%'#$$#$$$%&.+165.,50&,*-1%+&').1&)*2-/,)(+-'&),')(')2&)+(*))+&-*&%$$$$%$&')))13457.+'(%$-'&)*/2*..*'.-0.61,10)*'('*)/+-+,-872.-1/175934:/1./()'&,-,*,3),9267.0.2/216///'.,0,+&)%&&%)*-/121/784/5465555'*+0%())-,,-6:79765345,-,)*'*5)+($.0/1:.:990(*-(+9281('/'%((
@cf52fa30-5705-4495-b7fe-cb81262d2ea5 ch=13 read=31226 start_time=2019-12-13T00:25:33Z barcode=BC01 runid=2c9cf7bc05858273f10e7d7ec552fc0bd742dc3e
CTCCTGGAGGCAGCAGTAGGAATATTGCACAATGGGCGCAAGCCTGATGCAATACATGCGTGTATGAAAGAAGGCCTTCGGGTTGTAAAGAGTACTTTCGGCGGGGAGGAAGAGGTAAAGTTCTTGCTTTGCTCATTGACGTTACCGCAGAAGAAGCTCAACTAACTCCGTGCCAGCAGCCGCGGTAATACGGAGGAGTGCAAGCGTTAATCGGAATTACTGGGCGTACAAAGCGCACGCAGGCAGTTTGTTAAGTCAGATGTAAATCCCCGGGCTCAACCTGGGAACTGCATCTGATACTGGCAACTTGAGTCTCGTAGAGGGGTAGAATTCAGGTGTAGCGGTGAAATGCGTAGAGATCTGGAGGAATACCGGTGGCGAGCGGCCCTGGACGAACTGACGCTCGGGTGCGAAGGCGTGGGGAGCAACAGAGTTAGATACCCTGGTAAGTCCACGCCGTAAACGATGTCGACGGAGGTTGTGCCCTTGAGGCGTGGCTTCGCTAACGCGTTAAGTCGACCGCCTGGGAGTACGGCAAGGTTAAACTCAAATGGTGTGACGGGGCCCGCACAAGCGGTGGAGCATGTAGTTTAATTCGATGCAACGCAGGCCTCTACCTGGTCTCGACATCACGGAAGTTTTCAGAGATGAGAATGTGCCTTCAGGAACCGTGAGACAGGTGCTGCATGGCTGTCGTCAGCTCGTGTTGTAAATGTTGGGTTAAGTCCCGCAACAGGCGCAACCCTTATCCTTTGTTGCCAACTTGGTCCGGCCGGGAACTCAAAGGAGACTGCCAGTGATAAACTGGAGGAAGGGCGGACCAGCGTCAAGATCATCGCTTGGCCCGCGACCAGGGCTACCCACGTGCTACAATGGCGCATACAAGAAAGCGGCCCATGAACAAGCGGACCTCATAAAGTGCGTGTAGTCCGGATTGAGTCTGCAACTCGAGCTCCATGAAGTCAGGAATCGCTGGTAATCGTGGATCCAGAATGCCACGGTGAATACGTTCGGGCCTTGTACACACCGCCCGTCACACCATGGGGTAGGTTGCAAAGTGGTAGCTTAACCTTCGGGAGGCGCTTACCGCTGTGATTCATGACTGGGAATTGAAGTCGTAACAAGGTAACCGG
+
*+.2,-0-.3-+/.),.)0,+/0099//-/39886.-&)23*/8.0//,)+(&$&'(,--+25350,40&((&).6649)9569-.4:.&')*,(,)*)'*'*04*)++**)''',,1,()'%$$#&**,+/43+)0-+0.5/+83,/.,0+'(%%&'*)(.&'+*-5452/.2*+-(+.1'($&+(**.16/.-(%()*215*--2,5+*+)5+6-9-11:602.0,).63(*++)-)2)-3.+1044-/:28/5:445631(-4''55-*0+,062+11.,)*(&'63555440010--.0)1+'*))(,--,.217*'*-,++/%,*.,4)*3-,)((*07,+.2)+-<87,+,,,889:;,.0)0./574:3/3.()*+/74:3)*6681**)+,,/-+.('.,,.232426489/-0((&+3)21(&**5,)//.5;3/09/3()+8-'*+5579:;-51+.(555-,'-)*..80217:/,,-+-/034,5000-$%*-1/.+*0,6-4994531/37436*'$&&+*4/*,+../193//049:41'(%''/++-4,03(%*(((,(*.8668212(-()(02;86.1-+*-11950/&*$$$%$&'%$,0))')+662236/4*,-2+.*-6:,:,++(*4*)(*,.+,&-0788332/)*2.((%%%(+.14440./0113.-,01101(+,-.66,10-.05/-++++//-0+0.129-.1306)*22'3(*+/*),./0.26.+01-194)(%$6(852/),.,3.2//9:/6+-+))+6514511200129+778/-.+*)),'(,/)#')(+*+///))03355&%%$'&++(&(..3;44201/(-+($)'(&%&').64./,*//0260.&),*(+-*0,'%((.&033+--7+(---342:1)+,,'+&)),-2)).,.,**+.000327131)(%+-15/2/4/-.3&+++1,5-,+)4+6---8991523(+.2:7(/&&)(4533;859-8-.'(&(*,0/3353314;6+6/,..+0-08.1)+0,*+2621+&&))#%*-)*'&%$-'345:7.91$&-,.238459+/))-167<8.,,)''&*'&$)&).-+,*$'(/,*/*.+1768,/
@cdb773b7-3867-433d-9466-2c4dc7beed02 ch=239 read=58408 start_time=2019-12-13T00:25:32Z barcode=BC01 runid=2c9cf7bc05858273f10e7d7ec552fc0bd742dc3e
CTCCACCACGGGAGGCAGCAGTGGGAATGTGCTGTGGGCACCAGCCTGATGCAGCCGCGCGTGTATGAAAGGCCTTCGGGTTTGTAAAGTACTTTCAGCGGGAAGGGAAGTAAGTTAGCCACCTTTGCTCATTGACGTTACCCCGCAGAGAAAAGCTCAGCTAACTCCGTGCCAGCAGCCGCGGGCCAGCCGGAGGTGCAATGGAATTACTGGTGGCACACGCAGGCGTTTGTTAAGTCAGATGTGAAATCCCAGGCTCAACCTGGGAACTGCATCTGATACTGGCAAGCAGTCTCGTAGAGGGGTAGAATTTCGGTGTAGCGGTGAAATGCGTGAGATCTGGAGGAATACCAGGCGAAAGGCAGCCCTGGACAGACTGACGCTCAGGTGCTGAAAGCGGTAAGGGGCAAACAGGATTAAGATACCTGGTAGTCCACGCCGTAAGCAGTATCGACTTGGAGGTTGTACTTTGCTTGAGGCGTGGCTGGAGCTGCGCATTCAGTCGACCGCCTGGGAGGAATGCGGCGCGGGGTTTAGAAACTCAAATGTTGACCGAGGGGCCCGCGGCGGTAGGGCATGTGGTTTAATGGTGATGCAACACTTGAAGAACCTTACCTGATCTTGACATCCACGGAAGTTTCAGAGATGAGAATGTGCCTTCAGGAACCGTGGTGGAAGTGCTGCATGGCTGTCGTCAGCTCACGATGTTTGATGTTGGGTTGAGTCCCGCAACGAGCCTTATCGCTTGTTGCCAGCGGTCGGCCGGGAACTCAAAGGAGACTGCCAGTGATAAACTGGAGGAAGATTAGGGGATGACGTCAGTGCCATGGCCTTACGACAGGGCTACACGTGCTACAGTGGCGCATACAAAGAAACTGACCTCGCGAGCAAGCGGACCTCGCAAAAAAGTGCGTCGTAGTCGGATTTAAGGTCTGCAACTCGGCTCCATGAAGTCGGAATCGCTAGTAATCGTGGATCAGGAATGCCACGGTGAATACGTTCCGGGCCTTGTACACGCCCGTACACCATGGGAGTGGGTTGCAAAAGAAGTAGGTAGCTTAACCTTCCGGGAGGCGCTTACCACTTTGTGATTCATGACTGGTGAAGTCGTAACAAAGTAACCGG
+
*../$&(()/:61282022.3,0()(*)%,(-,./290.$0'/.786456/*+''+&''))10324204,*0/751,(1-'--)'-,+$,''*3.,&)))1/(+*03+(***,()6/./,'(&&*)(*,,''()&)(*1(+.*(%&/.+'+/+*'*+4+*-,-30123+-1321--,,41(*('*)'$&,&-+(*(&&.((')047250111+&(,//1,.'))+.7+(.)%*010/2401482/',3*+16.+08539(4+2/',,%%.+*--,01123334-4-.1-+%)-+(),.)*(**)&)$''&)(%%(,''()*'-%+*)/-('+',&&'*./454./.+22423(()'))*)).+*/4:1-1:6-)(,))*()',,1&*/1//$&)'&(,*(,*'.+'&'(,,/+6.(-./0-026::33510,+.1*+..-(')-)/-//,*#&.().,-*,0081/'.((%$%&$(+2422+((&'''%'''((,-%/2))'(*%&(0/664.2(&('%&&*,)+&'-&,3**.&(%-2,+288;31/.,+'(('&+767,7,$%&&+(,)$,.1+12*-*41:5--+,)-)(*0:8(2'*''',9,,67,6,+383,%./07468867/-.31+2(-99/5.../.4336:8594886;6&87373-)('*$'+(&*./530//./622297463.00--('&%)*+0&')-.8;27+,&%$'+15--12-6)&.0++1254/)+.-.5/01*0/19/02;755;31213646)0,*--078:5.+)(()0;44113,*.+,+(,)'-030568))))(*&-,3866-000(+*)*,2',64/+,,(*-.27:694896;645553454(&*+()%()256842.-)*/3+-.:5395614929.3)//%(*,-164766)1&13+(',,//2.-4+++4/&1440'&'')()3,60535/0+&+-04124:8***,32'3)-26)%&'')''-.-74505+(0*.*,+**()&)(-56-.2858;66/5.)(*-95)('*)75-&)+**',)*,(()*4.4:892)/85(+2-,10//14))02**013394640//+..)..6000,433006-*)-07.4/
@baa4a0f4-c48c-48e3-817d-72f9557bd197 ch=81 read=46109 start_time=2019-12-13T00:25:45Z barcode=BC01 runid=2c9cf7bc05858273f10e7d7ec552fc0bd742dc3e
TCACCCCAGTCCTTGAATCACAAAGTGAGAGTAGCGCCCTCTCCCGAAGGTTAAGCTACCGCTTCTTTGCAACCCCTCCCATGGTGTGACGGGCGGTGTGTACAAGGCCCGGGAACGTATTCACCGTGGCATTCCTGATCCACGATTGCACTAGCGATTCCGACTTCATGGAGTCAGGTTGCGAACTCAATCGGACTACGACGCACTTTATGAGGTCGCTTGCTCTCGCGAGTCGCTTCTCTTCTTCATTGTAGCGTGTGGCCCTGGTCGTAAGGGCCATGATGACTTGACGTCATCACCTTCCTCAGTTTATCACTGGTCTCCTTTGAGTTCCGGCCGGACCGCTGGCAACAAAGGATAAGGGTTGCGCTCGTTGCGGGACTTAACATTTCACAACACGAGCTGACGGCAACCATGCAGCACCTGTCTCACGGTTCCCGAAGGCACATTCTCATCTCTGAAAACTTCCGTGGATGTCAAGACCGGGTAAGGTTCTTCGCGTTGCATCGAATTAAACCACATGCTCCACCGCTTGTGCAGGCCCCGTCAATTCATTTGAGTTTTAACCTTGCGGCCGTACTCCCCAGGCGTCGACTTAACGCGTTAGCTCGGAAGCCACGCCTCAAAGGGCTGGCTTCAAGTCGACATCGTTTTGGCGTGGTTCAGGGTATCTAATCCTGTTTGCTCCCACGCTTTCGCACCCTGAGCGTCAGTCTTCGTCAGGGGTACGCCGCCACGGTGTTCCTCAGATCTCTGCGAAATTTCACCGCTACACCTGGAATTCTACCCCCTCTACAGGGCTTGGCTTGCCAGTATCAGATGCAGTTCCCAGGTTGAGCCAGGGAGTTTCACATCTGACAACAAACCGCCTGCGTGCGCTTGCTACGCCCAGTAATTCCGATTAACGCTTGCCCTCCATTACCGCGCTGCTGGCACAGGTTAGCCGGTGCTTCTTCTGCGGGTAACGTCAATGAGCAAAGGTATTAACTGCTCCTTTGCTCCCGCTGAAAGTACTTTACAACCCGAAGGCCTTCTTCATACACGCGGCATGGCTGCATCGGGCTTGCGCCCATTGTGCATCATTACTGCTGCCTCCCGG
+
;8.584&&&),&-'*3:34-22*&'%&'%&'%'*,.37,+,).4-,/5)1,511()*-65-/05/5:2,-1,640&'+:,+5352125-0(14203.1204498638/6((36377282553258,.+/014:1)-.2893,--+:.'...1,,-.-671&(&/49989:4-+,+&),-5,--354.2-9-5'3+,,23531(,$),672//)1**+&*,2,-.2)1,,+'*)-'(8,6643946;8-9-+(')++.-)'(*-/,1587)1'%1474:6/...+,-+0/0/3466+/(,17;5968036;3/.-+,**,(*54+,,+*)05642123058288/24-9.-633:*4,608)-24/7.21788527/.&10,(,),*30.9()*+69957762644565+73*4:1732%%&%+/.1343/&),107*,)'''',)'*+/88894,+)))-.33.,18.--.1;::82:)7/679(+/-13,35;77<:9987:03256.)0,13<:97)*,1/5672.01)*.*(((+(,,484'%)*.'/(..26:7753:;3..1221+)+&-2.1././1,''*,**./.145556332/310/656,,--)0/+-,177613'+*%%&&&((-+,,*-04362693951)&((,/%-080.)'%+).//30/45356;9110.8,&(&(.6,-46/9;/-+-).-,--.499<:859*11-&&&,),'%'*),-..'.2-212'(/0/-+)(*%)'(-54204:533//(0/-0.,(+''&&)571-*+''*&+(''(%$&(),)1+(*3,.5345667889<3.)*.1.2./.:/+1/('(,66-+-/04*))*(.-9;99:028/245587-)*'$$-%)+-2-,+0335/3,+,/4,2,**/-'341/02+2,,590+$&)*346.-,,%**,/-.270944576759630/15-))-+042+,)))+.+6.-++,102)(-%*-01)4/-0-7:.-34422+))(+,/)()1./6/))&,'%).31/3)'*,.(-+--6-./296500/01(84344./.56,$(-+-(*))$%*'%'*+55312.4.&'&
@59c1cc46-6fb5-41ae-a02b-e1b33d75f672 ch=135 read=40866 start_time=2019-12-13T00:25:44Z barcode=BC01 runid=2c9cf7bc05858273f10e7d7ec552fc0bd742dc3e
CTCCTACAGGGAGGCAGCAGTGGGAATATTGCATGGGCGCAAGCCTGATGCACAGCCATGCCGCGTGTGAAGAGGCCTTCGGGTTGTAAAGTACTTTCGGCGGGAGGGAGTAAAAGTTAATACCTTTGCTCATTGACGTTACCCGCAGAAGAAACACCGGCTAACTCTCCGTGCCAGCAGCCGCGGTAATACGGAGGTGCAAGCGTTAATCCAGATTACTGGGCGTAAAGCGCACGCAGGCAGTTTGTTAAGTCAGATGTGAAATCCCCGGGCTCAACCTGGGAACTGCATCTGATACTGGCAGAAACTTGAGTCTGTGGGGGGGTAGAATTCCAGGTGTAGCGGTGAAATGCGTAGAGATCTGGAGGAATACCGGTGGCGGCGGCCCTGGACGAAGACGGCGCTCAGGTGCAGCGTGGGGAGCAAACAGGATTAGATACCCTGGTAGTCCACGCCGTAGCGATGTCGACTTGGAGGTTGTGCCCTTGAGGCGTGGCTTCCGGAGCTAACGCGTTAAGTCGACCGCCTGGGAGTACAGCCGCAGGTTAAAACTCAAATGAATTGACGGGGGGCCCGCACAGAAGCGGTGGAGCATGGTTTAATTCGATGCAACGCGAAGAACCTTACCTGAATGTGACATCCACAGAACTTTCCAGAGATGGATTGGTGCCTTCGGGAACTGTAGGACAGGTGCTGCATGGCTGTCGTCAGCTCGTGAAATGTTGGGTTAAGTCCCGCAACGAAGCGCAACCCTTATCCTTTGTTGCCAGCGGTCCGGCCGGGAACTCAAAGGAGACTGCCAGTGATAAACTGGAGGAAGGTGGGGATGACGTCAAGTCATCATGGCCCCGCACCCGACCAGGGCTACACACATGCTACAATGGCGCATACAAAGCGACCTCGCGAGAGCAAGCGGACTGGCCTCATAAAGTGCGTCGTAGTCGGATTGGAGTCTGCAACTCGACTCCATGAAGTCAGAATCGCTAGTAATCATGAAAGTCAGAATGCCACGGTAGATACGTTCCCGGGCCTTGTACACACCGCCCGTCACACCATGGGAGTGGGTTGCAAAAGTAGGTAGTAACCTTCGGGAGGGGAAACGCTTACCACTTTGTGATTCATGACTGGGGGGTGAAGTCATGGCTGCAAAGGTGGCCCGG
+
*-+((+1*090+--,,..,222:8/81007*+('*4210568'.10003,)%'()/00559311,+'++,-()**/53641;73:023:.*++-25;.&-*&2-(--*()).84)((2*2,,/.19/-289$5%+%/-)10393,0++/)',+'))+/'//+4+*),*.1/149;612/0420.5.,6020726323,249889-7-5-.5''(+*7,779:76679;613450324.071(14;3,4-8..-3*-4511&*,+)*25+,4555:3:341.4,3,-<::466423555/8--*&,())++-(***,,++,013.*,-.1.0001.385500002:63/3/,-5991-,,-.715/-5.195438281240/1+*//9/+,2372/.'((*).-./1/5:98)'&&)4-&-*%+,.;.621.(-40./202:*-37767971/125:54-1)((&%,+...-0/+(('*/+*129.+1/'3-+5.//,..-+,.(-./64*(*(//2-.15628;563++2+)%$%'%+0*+--+0*6/8;611729331323/-&&'%)16+31*)+,-*'+)(-),+8-,+,*/.,/9:.5481-,-,.22120,**)/0/4.5..+(,(+-,()+19994*--.67.58-1.+**,,;90*6*3-989-4+,*(+*'+:94+*3.4267/-,,*,,11;9988/-.-*----,&'&+/,-.:/:71811-.61.*/--5'&%(*04232;-2--,8)'2*%'0)('))-1775701,1*65+412:5:+.,&)00335:72.,,-770.-.0*,+-0-1/+'22/2345./140./019911,.2/3,')&--+-111(//*2.))('&'(*./7/.,,-%,,-/4588.+'&%---673(**()&*+:9055:+*'(&,1166869*+*/17766837.8&.&:*80*,,,*,).**+-,,-.5:89,2+++5+0.0.01661,+*.+,(&'-.'').*-/:77:936+64&&666869/:/,.378231////0/.29-6;.+33/3/28785/+'((1734;782:3((*+(*(%%'*0.44660:/),0,'('$.,/1..59242;2136669212147787:78+1-0/-/1'*)%%$$%,0'2(($%()(),
@5f2572fd-f51f-49a3-8989-2f9da6b9d758 ch=188 read=71046 start_time=2019-12-13T00:25:44Z barcode=BC01 runid=2c9cf7bc05858273f10e7d7ec552fc0bd742dc3e
CTCCTACGGGAGGCAGCAGTGGGGAATATTGCACAATGGGGAAACCCTGCAGCAACGCCGCGTGAGTGATGAAGGTTCGGATCGTAAAGCTGTCTTTGGGAGATGTGGCGGTACGCAGGAGGAATACGGCTAACTACGTGCCAGCAGCCGCGGTAATACGTAGAGTGGCAGGCGTTATCCAGTTTACTGGGCGTAAAGGGAGCGTAGGCGGATGATTAAGTGGGATGTAAATACCCGGAGCTCAACTTGGGTGCTGCATTCAAACTGGTTATCTAGAGTGCAGGAGAGGAGGTGGAATTCCTAGTGTGGCGGTGAAATGCGTAGAGATTAGGAAGAACACCGGTGGCGAAGGGCGACTCTCTGGACTGCTGGCTTGACGCTGAGGCTCAGCGTGGGAACCGTGGGATTAGATACCTAGTCCACGCCGTAAACGATGATGAATACTGGAGTGTTGGATGTCAAAGTTCAGTGCTGCAGTTAACGCAATAAATTACTCCGCCTGAGTAGTACGTTCGCAAGGCCGAACTCGAGGAATTGACGGGGGCCCGCACAGAGCGGTGGGGAGCATGTGGTTAATTCCGGAAACAGCGCGAAGAACCTTACCGAATGCTTGACATACTCATAAAAAAGGCTCCAGGATGGAGAGATAGCTATATGAGATACAGGTGGTGCATGGTTGTCGTCAGCTCGTGTCGTGAGATGTTGGGTTAAGTCCTGTAGGCACAACCCTTATCGTTAGTTACCATCATTAAGTTGGGGACTCTAGCGAGACTGCCAGTGACAAGCTGGAGGAAGGCGGGGATGACGTCAATCATCATGCCCCTTATGACCTGGAGTACACGTGCTACAATGGATGGTGCAGAGGGAAGCGAAGCCGCGAGGTGAAGCAAAACCCATAAAATCATTCTCGGATTCCGGATTATGATGCTGCGAAAGCTCGACTACATGAAGTTTGGAATCGCTAGTAATCGCGAATCAGCATGTCGCGGTGAATACGTTCTCGGGCCTTGTACACACCGCCCGTCACACCACGAGGTTATTAACACCCGAAGCCGGTGGCCTAACCGCAAAGGAAGGAGCTGTCTAAAGGTGGGATTGATGATTGGGAGTGAAGTCGTAACAAGGTAGTAACCGG
+
235/.14,/9++4/-12+/6/22(-.,,1/,+344;94.+&)-(-0'$%(**.08547;5434&'(*,,///9204;,/:88:78460*-0/1.391%,('&%'%+,+.*1/'+$,&&+)((**)--1-+,++,./008870./,*'-++,((,1-,,0(.$*)().51,)2241;0./($++5((+42/,0,./8+-1)&**6475998<::98/7/7.46;7940,+16.'5-(+,&,.02*/,063:76666453643)7:777-.0*,.66)*,1/0,62..*,+%'''+1,30-0-(%410,(1..832+31-,./0+)**+06/5,2-(-.1128&2.1(')*-&+*+-1/...,.18530-&$(%)+-,-:9:8752833**((*)/+((&45588<:30600196:,+))+23/004:89:6//+$)()*-396363.*()*/7::;9978815*+/59269::::9776:330-//7223+-+),/1824310,+-(012788/-*--'('%$%%&(')''(&--/311/.22)&25-+,241+*+,(.*)+5+',-1/,,--/127317&/(+0*(,'+(,/05-/22)0((1:(&+*%$&%)*.',()-4'').4./*)0,+2**-1..60.+'',('+,,4422./,+,*.+.233:202124-87113357578/.-..99564.+1865;(1*-./)*+,0**'()-((/0226++-,011330.02/3;787449/20.9/:;0,7654/,-./2756503.((%&&,('(*8.,3,.4/65&89458669873*-)0866:;8183()+-.,-/6-1+*%,&'&)(+-11079880844613248.,02(/-.0),-,8:571,0.**,0&*-;:84;3+-.89/,.34<747&)#-0.'.)%2(&&%'*$%$&(&)+*$+.2-++1)./2032-2;6)1...3456442/6./-335:9922323678995:601519;78;5441164/30../.-,,1454:8456/0-/1*-+*+,*/%*',).+6/-)*1,.869:6-2)%'))'+,05+,,*,+(&()325122:'2-5636*/1,0012/:.7.(()*81003.035843272.'&*.1078
@7f8bb502-c357-402e-8e52-f14387e59823 ch=59 read=54059 start_time=2019-12-13T00:25:52Z barcode=BC01 runid=2c9cf7bc05858273f10e7d7ec552fc0bd742dc3e
CCGGTTACCTTGTTACGACTTCACCCCAATCATCAATCCATAGACAGCTCCTTCCTCGCGGTTAGGCCACCGGCTTCAGGTGTTATCAACTCTCGTGGTGTGACGGGCGGTGTGTACAAAGGCCGGGGAACGTATTCACCGCGACATGCTGATTCGCGATTACTGGCGATTCCAACTTCATGTAGTCGAGTTGCAGTGCAATCCAGACGAGAATGGTTTTTTATGTTGCTTCACCTCAGCGGCAGCTTCTTCCCTCTGCACCATCCATTGTAGCACGTGTAGCCAGGTCGCAAGGGGCATGATGATTTGACGTCATCCCCGCCTTCCTCCAACTTGTCACTGGCAGTCTCGCTAGAGTCCCCAACAATGATGGTAACTAACGATAGGGTTGCGCTCGTGCGGGACTTAACCCAACATCTCACGACACAGGCTGACGACAACCATGCACCACCTGTATCTCATATGGCTATCTCTCCATCTCTGGAGCCTTTATGAGTATGTCAAGACCTGGTAAGGTTCTTCGCGTTGCTTCGAATTAAACCACATGCTCCACCGCTTTATTGCGGGCCCCGTCAATTCCCCAGGTTTCATTCTTGCGGAGCAGTACTACTCAGGCAGGTACTTATTGCGTTAACTGTACTGAACTGACATCAACACTTGAGTACTCATCGTTTTACGGCGTGGACTACTAAATTATCTAATCCTATTGCTCCCCACGCTTTCCGGGACTGAGCGTCAGTTGCAAGGCCAGATCGTCGCCTTCTAAAAGTGTTCCTCCATATATCTCGCATTTCACCGCTACACATGGAATTCCACGATCCTCTCCTGCACTCACAAGCTGCCTGGTTTCTATGGCTTACTGAAGTTAAGCTTCAGGCTTTCTACAGACCCTTGCCGCCTGCTCCTCTTTACGCCCAATAATTCCGGATAACGCTTGCCACCTACATTACCGCGGCTGCTGGCGCGTAGTTAGCCGTGGCTTTCAATAAAGTACCGTCACTCGGCTTCCCCACCATTTCCTGTAGCCGCCGTTCTTCCTTTATAACAGAAGTTTACAATCCGAAACCTTCTTCCTTCACGCGGCGTTGCTCAGTCAGGGGTTTCCCCCATTGCCGAAAATTCCCTACTGCCGCACTCCCGTAGG
+
33-32;-0/6.-/4-/0469;8*-)&#+&*+79-6--4-&%(,,/-1222-,./1-/582:2:(0.1-*0007120-(4'3'+456180..100-79997768:3;95*/*(+(*)---&7)8('&%&'%*(,-/<:68/...46677;;;::;9336,7,++3)1/0.750)/*,10559677889(&//9*1(&&$)+56/-')&&&'(37.)*(*:49.&(&+1+./9.1473+&%&(('#('*&*,4-8*,25211286:51.2712./---01,*('&&&,,*)&',0-690158111108<5./0455646'1)+.23940.601,+1,-08146/611177875350&%'*.75*.&&'6.446361173/081//)''**/1,-+.3*((''/7434/7/,.,+*,-..-,,-.0/0/0%%7220'//054*3;3<-,,+6/27-/363324/324,622371,**+/030-+**-)/4-37-)'%'%+)/,353424541.2/37,75:89<646629/45:5(*/314;6;8/10223327132,*),'$+'(+',1200'%),(5,7/12.,*24;731691.9-.*,)(*,',*1.-././,/3%($((//9/04//,8.7+*-)),3232/0,.+,001-5-&((%%$'*)003277.:;8,)+&/2248::964113%.%4)./5381.0/*12+-0/9:.'*'(09+-'37;6665647687153:440-1.7.,+01116201.)-+*00.)&+)-85//.'(,45551.((,-5;63323/0142,-%-&1.*1//'()+.0-2.//14/01')*+)(/(),55997898;9441305205*..,1,,030,(*.41/17/69-($%((1488401*.0,5:300/2:.-64)$*)+,(...26850202/,.(,+012.4:.++(((',-.5:-,+-*15974-,&*).03762/0+)++5)((*%.,/3:3-0/59772*+-//-*,****&&,,*3<5/633...4/,0.1:;614,'')&(,5*6**./,0<;45..-/&&.3*188;9::983;4,0/0-:1.1+**+-&,12-*31-3:3-7:;0+0:569308730+96+*,-,)(%&++-0.;1.1652
@bfeb1127-9bd9-4db3-99bf-d0e4243645e8 ch=420 read=62818 start_time=2019-12-13T00:25:51Z barcode=BC01 runid=2c9cf7bc05858273f10e7d7ec552fc0bd742dc3e
CGGTTACCTTGCGACTTCCCCAGTCATGAATCACAGTGGTAGCGCCTCCCGAAGGTTAAGCTACCTACTTCTTTGCAACCCACTCCCATGGTGTGACCCGGTGTGTACAAGGCCCGGGAACGTATTCACCATGGTTGATCCACGATTACTGTGATTCCGACTTCATGGAGTCAGGTTGCAGACTCAATCGGACTACGACGCGCTGTGAGGTCCGCTTGCTCGCCAGTCGCTTCTCTTTGTATGCGCCGATTTGTAGCGTGTGTAGCCCCTGGTCGTAAAGACCATGATATTGACGTCATCCCACCTTCCTCCAGTTTATCACTGGCAGTCTCCTTTGAGTTCCCAGCCCGGACCGCTGGCAACCAAAGGATAAGGGTTGCGCTCGTTGCGGGACTTAACCCAACATTTCACAACACGAGGCTGACGACCATGCAGCGCCTGTCTCACGGTTCCCGAAGGTATCCTCATCTCTGAAAACTTCCGTGGATGTCAGAGATAGGTAAGGTTCTTCGCGTTGCATCGGAATTAAACCATGCTCCACCGCTTGTACGGGCCCCGATCAATTCATTTGAGTTTTAACCTTGCAGCCCGTACTCCCCAGGCAGTCGACTTAACGCGTTAGCTCCGGAAGCCACGCCTCAAGGGGCACAACCTCAAGTCGGCATCGTTTGCAGCGTGGACTACCAGAATTATCTAGTATGTTTGCTCCCCACGCTTTCGCGCACAAGGCGTCGAGTCTTCGTCAGGGGGGGCCGCCTTCGCCACCGGTATTCCTCCAGATCTCTGCGCATTTCACCGCTACACCTGGAATTCCTGCCCCTCTACCCGAGACTCAAACTTGCCAGTATCGGAATGCAGTTCCCAGGTTGAGCCAGAGTTTCACATCTGACTTAACAAACCGCCTGCGTGCGCTTGCATGAAATTTCCGATTAACGCTTGCACCCTCCGTATTACCGCGGCTGCTGGCACGGGGAGTTAGCCGGTGCTTCTTCTGCGGGTAACGTCAATGAGCAAAGGTAGTAACTTTACTCCTTCCTCCCCGCTGAAAGTGCTACACAACCGAAGGCCTTCTTCATACACGCGGCGGCTGCATTGAGCTTGCGCCCGTTGTGCAATAATATTCCCCACACTGCTGCTCCCGTAGGAG
+
;-60:56)5)$&.-//.).-*(,/44775961&(&'((+,(.(%'*'3.((+)+,,/3/,03233*&+..//30**-,61-)--13*(-*574//0.)%*+*,/023666205:,-44+56786385134$(('&-(*+,.)**+0.,+++*+-5603/-07..(&+*()+1&)/0)*+88795+-)(/'3-620010422)*'&%$&(-).2(++)))*+%&%&+/212464881:8--//02252,)/10*(&%**-.5321+/1/(+-4+,()*9&*#&+'('&*(*/3561534-2+(&0.1628-.++-.:+**;684351.130./'(1)*038:/-&&(5,*18112&%2)1,1(2'98,60::98)3.4**+*,14042000;52(('5*13,,)/4591//-7./+2-(*+102//.(020-**$)+,37+-13*+(*)482:.++-,&&%)*011:8:865)(,++++/2391/2711431)&')((%((+''',0:6664,,)*,(+,.8('-%-&,-(.0.-.6643)+-'()&(*&/,+)+14(&')*7090-%+2211,7<:+-0/.2.--&30:2.1-/033.,+2,0()+/-./1214.,+*.**)-..+)2*4)*+(+.0746.5(24//-/013816)/+.-,)(,/10087$,%../45:655/3+&-*0-7342*&%%#((-4-(,+146)&*-*/1*.''%&$$'*,131,)&%&',895102-.0354,*78217265651+-+2566+9,,*1)+*/0/.43363/*-200068+17-..020416/4/.+)%/.0.'//*2,*'&+,4::0)')*+,.*%'+)--*/&.,,9//-0,5,*-6-7*)039)-%+(7++,-./2/0.*)'5,64/76;58;56655671*2+%)##$',+-5*10//./-(++)-)$)'.43139*2,-2*.4/02/,,.0-:,*%,%//.&)/63125&73112937<:988,741297465360.%2128*,2-(%)'%'-3+')*58122-)-65-)./,,01,1--.''()+&2,),3+2,/.3.63/,--/'-++/-*(*)+,/*5-)')'&,+/-43.((.*,'&%$$*)-'3,468.+-&+*(('%(,08),;491*,
@52a5d37a-2554-42fe-b3b2-a859f68aed3d ch=59 read=54083 start_time=2019-12-13T00:26:05Z barcode=BC01 runid=2c9cf7bc05858273f10e7d7ec552fc0bd742dc3e
CTCCTGCGGGGAGGCAGCAGTGGGAATGTGCACAATGGGCGCAAAGCCTGATGCAACCATGCCGCGTGTATGAAGAAGGCCTTCCGGGTTATAAAATTTCAGCGGGAGGAAGGGAGTAAAGTTAATACCTGCTTTGCTCATTTGACGTTACCCGCAGAAGAAGCACCGGCTAACTCCGTGCCAGCAGCCACTTGGTAATACGGAGGTGCAGCGTTAATCGGAATTACTGGGCGTAAAGCACGCAGGCAGTTTGTTAAGTCAGATGTGAAATCCCCAGGCTCAACCTGGGAACTGCATCTGTGCGAAAGCTCGAGTCTCGTAGAGGGTAGAATTCCAGGTGTAGCGGTGAAATGCGCGTGAATCTGGAGGAATACCGGTGGCGAAGGCGGCCCCTGGACAGACTGACGCTCAGGTGCGAAAGTGGGGAGCAAACAGGATTAGATACCCTGGTAGTCGCCGTAAACGATGTCGACTTGGAGGTTGTGCGCTTGAGGCGTGGCTTCAGGCTAACGCGTTGATCGACCGCCTGGGGAGAGTACGACACGGGTTAAAACTCAAATGAATTGACGGGGGGGCCCGCACAAGCGTGGAGCATGTGGTTTAATTCGATGCAACGCGAAGAACCTTACCTGGTCTTGACATCCACGGAAGTTTTCAGAGATGAGAATGTGCCTTCGGGAACCGTGAGACAGGTGCTGCATGGCTGTCGTCAGCTCGTGTTGTGAAATGTTGGGTTAAAATCCCGCAACGAGCGCAGCACTTATCCTTTGTTGCCAGCGGTCGGCAGGAACTCAAAGGAGACTGCCAGTAAACTGGAGAATAGAGGATGACGTCAAAGTCATCATAGCCCTTACGACCAGGGCTACACGTGCTACAATGGCGCATACAAAGAGAAACGCTGACCTCACTTGAGAGCAAGCGGACCTCATAAAGTGCGTCGTAGTCGGATGGAGTCTGCAACTCGACTCATGAAGTCAGGATTGCTAGTAATCGTGGATCAGAATGCCACGGTAGATACGTTCCGGAGCCTTGTACACACCGCCCGTCACACCATGTAGAGGTGGGTTGCAAAAGAGTAGGTAGCTTAACCTTCCGGAGGCGCTTACCTTTGTGATTCATGACTGGGGAGGTGAAGTCGTAACAAAGGTAACCGG
+
+/051'1(58+'/+-1-0//4371*.)$/'&%''))+351+-+3-,1;6558881'1617423--+.++'')*.())+/-3506.40(,*')*+(%%)+,*,-/:-(-+./)42(,,,3*+281:10-6)').2++667436./135080/;4.2-+--%(*(*.5+**,,03..052497941,*)1)&'(&)'**3..234010-///,./.4.3-/+-0-6-4559:68-,46+$'&()/-,4146987%./0.016''...70182,846+%2/00127362/51/3//-0(*,2(&&&%-)'&,03-/+.248787+)-.+0-'5(7):))550.(()*.64037-,.0.-+*)*3,.(.%',+-3102/)*&(1/,-,,0-3*792+/0730)*-+,,-5566630/,,,-2/+%-*).*(,-/:,2/74-+2((*,35<414.61212%32488:5820102771.3-2)).*-2/.-3%(+.,./1..+3,**,.'+.1-3**(++-6%'07679;7:9/,34))&%&',,.&)&-%,0/92;;1543*&*));2636562359;6-16))++0**')*.-1%(*32+//65:5325;7223337/6430,-+*1,.2-,6:5797,-*&)02540-/,-0/,0895.++++,40.-,/-.348;9973<;382,0874436-569::;651-*)()+/02.0*(*-09:97;41*0.,-.425733-%%$#'),('*+,6,-2.(+()(')-.447.2:.-1812212258,*&(&'*(+'+3/33*/3+.0199::'+,.67-99-,*'')')$,)*/11164,*(&&+,0/-((*./&''&%&*+06016651++&')024424.;..32./--',.4)''%(+&&((%**2002&('(('')$+8:.23;65645578<64356556/1'(())8/964-./*&'&'&*+4/,/),)+)6,,,4(.(%)(')-'*,-5./-34-.-.4(+679:20209/)(+*)+),-2*)0),./7/..4410*/8,4;-,5523138/.),**%%%''-(.5.0277,&')*+4--(%&*(.*,+08.+/3)-30153-+)(*0*'('*,:44433673(2,&*,)(,((*,%./435;***./84941
