# Supplementary material for: De novo species identification using 16S rRNA gene nanopore sequencing
Source: PeerJ. 2020 Oct 21;8:e10029. doi: 10.7717/peerj.10029 (PMC7585375; doi:10.7717/peerj.10029)
Supplement: Supplemental Information 2 — Contains raw reads. [file peerj-08-10029-s002.zip › pass_fastq_runid_2c9cf7bc05858273f10e7d7ec552fc0bd742dc3e_119.fastq]

@512eecc5-600c-429b-90b6-0ff4afa4c6dc ch=68 read=42257 start_time=2019-12-13T00:26:03Z barcode=BC01 runid=2c9cf7bc05858273f10e7d7ec552fc0bd742dc3e
CCGGTTACCTTGTTTTGACTTCACCCCAGTCATGAATCACAAAGTGGTAAGCGCCCTCCCGAAGGTTAAGCTACCGCTTCTTTTGCAACCCACTCCCATGGTGTGACGGGCGGTGTGTATAGGGCCAGGAACGTATTCACCGTGGCATTCTGATCCACGATTACTAGCGATTCCATTACGACTTCATGGAGTCAGGTTGCAGACTCAATCCGGACTACGACTTGCGCTGTGAGGTCCGCTTGCTCTCATAGTCGCTTCTCTTTGTATGCGCCATTGTAGCGTGTAGCCAGCCCTGGTCGTAAGGGCCATGATGACTTGACGTCATCCCCACCTTCCTCCAGTTTGTCACTGGCAGTCTCCTTTGAGTTCCCGGCCGGACCGCTGGCAACAAAGGATGGGGTTGCCGCGCTCGTTGCGGGACTTAACCCAACATTCCACAGCGATGACGACAGCCATGCAGCCACCTGTCTCACGGTTCCCGAGCACATTCTCATCTCTGAAACTTCCGTGGATGTCAAGACCAGGTAAGGAGTTCTTCGCGTTGCATCGTTAAGCCATGCTCCACCGCTTGTGCGGGCCCCGTCAATTCATTTGAGTTTAACCTTGCGGCCGTACTCCCCAGGCGGTCGACAACGCGTTAGCTCCGGAAACCACGCCTCAGGGCACAACCTCAAGTCGACATCGTTTACGGCGTGGACTGTTTCAGAATTATCTAATCCTGTTTGCTCCCCACGCTTTCGCACCTGAGCGTCAGTCTTCGTCAGGGGGCCGCCTTCGCCACCGGTATTCCTCAGATCTCTACGCATTTCACCGCTGCACCTGGTCTACCCCTCTACGAGACTCAAGCTTGCCAGTATCAGATTAGTTCCCAGGTTGGGCCGGGTTTCACATCTGACTTAACAAACGCCTGCGTGCGCTTGCCAGTAATTCCGATTAACGCTTGCACCCTATCCGTATTACCGCGGCTGCTGGCACAGGTTAACCGGTGCTTCTTCTGCGGGTAACGTCAATGAGCAAAGGTAATTAACTTTACTCCTTCCTCCCCGCTGAAGTGCTTTACAACCCGAAGGCCTTCTTCATACGCGGCATGGCTGCATCGGGCTTGCGCCGGTGCAATATTCCCTGCTGCCTCCCGTAGAG
+
0.,3/9/182;0.87-,)(('*&/02''%*+03228--)+,5--.00--/))+2;55-2-*,/*0.:6;-51/10&+1215565*+0+286),,02/-11622-,-.182.09764//-%*%2207%*./,.86120-'+-2347212;2453+.)()-,10//2.((-,0956+*)#%'(237/-01*)*++*+//6.1()1424,8-0+,1+(,&'+(&&'&(.+('()*.30.(()'/)((++,''&*-..00<08/77/'()+,444:76/+&&),--3.)*('')073/0867-200,69195-,,-,1-).112,.*)*+46,+-70674130-1+6)%'/*/-20/-37522(2.),),,819002/,(,)862.3-1--*0181,7,6%)0-*2/3++-/02388:70383/,1+4+-.%&#%$(5.&&&%(#%$'*&1/-1002615-20..''1,*(+*'(').644/7-)(*+*.0.8-+/333110/031*.32968:;:;078655422.+&'')&*%(8<76;:78619222431*8+:(,(&'&,.1,(,-&&-(%+*+.5/0:5(&,-,:8<8/6:)(&*/<:+5,+('%$-&7+687772:91,197)854.-*),)'),/32/221/+),+)/61877;842/811119:8:28(''(*57868872:5/01;65588301&%##&)+''-)+,0,/:669:/::+),+077./3--.;10-/'13022075976774494-34,.3::/1:341/0.%%&%/+/;578<76/7*+-100/1130218;:3363)*(%'&--)*$','(-::.)1.-00+.//-132(,3,-9;&/3018..*+$$$-)24---,1-+',3-(00)6+)&*'121+***.-)&(+*+',3*.341644/.*+,/+*-*0-8-3,,,5/623/6/+.,.1%%$&)')*43936<79171228+:)(&+%*,./0'34%55.018-541667775//8:865//11.478;,+4+,,///.(+))'-.3:.9:90/;8-()0'((&)((***(),)0.+(+(0+999<78;5.*'+(,173.10-.112445%05+,51359('%(&+.--*4++(('./3358187&%+)-((
@c011c577-0e89-4eae-b1ae-1fc7f6552a47 ch=249 read=48659 start_time=2019-12-13T00:26:02Z barcode=BC01 runid=2c9cf7bc05858273f10e7d7ec552fc0bd742dc3e
CTCCACAGGAGGCAGCAGTGGGAATTTTGGACAATGGGCGAAAGCCTGATCCAGCAATGCCGCGTGCGGGATGGAAGGCCCTTCCCGGGTTGTAAACTGCTTTTGTACGGAACGAAAAAAGCTCCTTCTAATACAAGGGGCCCATGACGGTACCGTAGGAAATAGCTGGCTGCCCACGTGCCAGCCGCGGTAATACACGTAAGTGCGAGAGCGTTAATCGGAATTACTGGAAGGCGTAAAGCGTGCGCGAGCGGTTATGTAAGACAGATGTAGAATCCCGGGCTCAACCTGGGAACTGCATTTGTGACACCATGGCTCAGAGTACGGTAGAGGGGGATGGAATTCCGCGTGTAGCAGTGGTGCATGCATTCGCCGGAGAGGAACACCGATGGCGAAGGCAATCCCTGGACCTGTACTGGCGCTCATGCACGAAAGCGTGGGGAACAAGCAAAAGAGTTAAGATACCCTGGTGAATTCACGCCCTAAACGATGTCAACTGGTTGTTGGTGAACACCTGGCTAACAGAAGCTAACGGGGTGACCGCCTGGGGTACAGCCGCAAGGTTGAAACTCAAAGGAATTGACGGGGACCCGCACAAGCGGTGGATGATGTGGTTTAATTCGATGCAGCGCGAAACCTTACCCACCTTTGACATGGCAGGAAGTTTCCAGAGATGGATTCGTGCTCGAGAACCTGCACACAGGTGCTGCATGGCTGTCGTCAGCAGCTCGTGTCGTGAGATGTTGGAGGTTAAAGTCCCGCAACAGGCGCAACCCTTATCCATTGATTGCTACATTCAGTTGACACTCTAATGAGACTGTCGGTGACAAAACCGGAGGAAAGGTGGGGATGACGTCAAGTCCTCGCGGCGCTATAGGTGGGGGCTACACACGTGTAATGGCTGGTACAGAGGGTTAACCCGCGAGGGGGGTATCCTCACGACAGTCACGTAGTCCGGATCACCAGTCTGCAACTCGACTGCGTGAGTAGAATCGCTAGTAATCGCGGATCAGCATGCCGCGGTGAATACGTTCGGGTCTTGTACACACCGCCCGTCACACACCATGGGAGCGGGTCTCGCCAGAAGTAGGTAGCCTAACCGCAAGGAGGGCGCTTACCACGGCAGGGTTCGTGACTGGGGTGAAGTCATGGCTAAAGGTAACCGG
+
*+4'$&'/2,12-,//048484*1132-/508.637:94(*+)'---.492+,*,2--,6.-.,0&.&/6.15)(()+-1).01'))26.6*,-4-,,,-29;3/7774;8:9255;9.%'(+5+(,-./82/2,*+&.(+,*+11+4-,)',4.,.&&&'%$&$%%$##&$%'*$,*.16+*')%$&&*).7.))'()43)--/-''(&,-0-7/7/5107/7/77774&$&)$,-143/12441.0%%+--557//%'),,751-01)&&$+-),.-'14../.1141/9/1.-2332/81+)()+$%%%#&&&&#&)*+,)+'*),*(+148,+-1+6*6+4.'*,0/+,,,',))%'$%%&&$$&#$%&&,+*)%)--*0*1634336.,,),3,4/.2:0.1:::;8870.*++))-038,*+(+),,*'+-0(2,)&'%+/'/.-**'&*)-**(,//18,)-)&%&%'(''.(-((&(-'&'')(*0-96::967(/.*-')&*+,-,*'%$)+++'&*)')+..)'(($%(%+313-$'+,)(&'#%&)(+/0,116-.4.-03,0*.*,.210.2**26.7;('(),+.,/),.8;8854/.*..4:6395:4/.0*21*0&'')1-,417+/0,*/-/6)(*2/.0//,1-,-+.6,.+())++:97034279887.,.',001),0210113:::::86&2&7778:856/,..%//./46776)4++,8976;..&''+-:8+,429--01-5-5.,),178;4/4&//,'1('%22(,*)*+1:,%+.-//0-//12*''&%*0/7068,2/,-)10,&''4.,3/+5*-+.,595/11244887-,579,+)()*)$&(&&$,+('-86.0442,+(*)*&'),*8;:95431451+-1)+')$31+*,+--'(&(%%$&''')%&&%))-/.')*+(&12/33387)/*+*251,1+(,.023598:67-'$%%&(-,0,--*'+)*,--1/5'*)')-.056502097348*&+)-51+666//-*,..--*/4-143-/0,/,10497937-)-.%10+***(-1($)&&'.+-*+,7*&)+*5.005,/*1-+2.2/6014/1+64+--2*86896651+))&()/-,+827(&%%'2)-+/062545
@ee1dc197-c1ee-40a7-873b-3a751333646f ch=73 read=45500 start_time=2019-12-13T00:26:15Z barcode=BC01 runid=2c9cf7bc05858273f10e7d7ec552fc0bd742dc3e
CTCCTACGGGGAGGCAGCAGTGGGAATATTGCACAATGGGCGCAAAATATGATGTAGCCATACTGATAATATGAAGAAGGCCTTCGGGTTATAAAATTGCTTTCCGGCGGGGAGGAAGGGGAGTAAGTTAATACCTTTGCTCATTGACGTTACCGCAGAAAAACACCAGCTAACTCCGTGCCAGCAGCCGCGGTAATACGGAGGTGCAAGCGTTAATCAGGTACTGGGCGTAAAGCGCACGCAGGCGGTTTGTTAAGTCGGATGTGAAATCCCCGGGCTCAACCTGGGAACTGCATCTGATACTGGCAAGCTTGAGTCTCGTAGAGGGTAGAATTCCAGGTGTAGCGGTGAAATGCGTAGAGATCTGGAGGAATGCCGGTGGCAAAACTGACCCCCTGGACGAAGACGCCAGGTGCGAAAGCGTGGGGCAAACAGGATTAGATACCCTGGTAGTCCGCCGTAAACGATGTCGACTTGGGTTGTGCCGCTTGAGGCGTGGCTTCCGGAGCTAACGCGTTAAGTCGACCGCCTGGGAGTACGGCCGCAGGTTAAAACTCAAATGGTGGCGGGGCCCGCACAGAGCGGTGGAGCGTAATGGTTTAATTCGATGCAACGCGAAGAACCTGGTCTTGACATCACGGGAGGTTTTCAGAGATGAGAATGTGCCTTCAGAAGGAACCGTAGAGACAGGTGCTGCATGGCTGTCGTCAGCTCATTGTGAAATGTTAGGGTTAAGTCCCGCAACGACGCAACCCTTATCCTTTGTTGCCAGCGGTCGGCCGGGAACTCAAAGGGAGACTGCCAGTGATAAGCGGAGGAAGGTGGGGATGACGTCAAGTCATCATGGCTGCCAGGGCTACACGATGCTACAATGGCGCATACAAAGAAGAAGCGACCTCGCGAAACCAAGCGGACCTCATAAAGTGCGTCGTAGTCGGTTAGGTCCTGCAACTCGACTCCATGAAGTCGGAATCGCTAGTAATCGTGGATCAGAATGCCACGGTGGGCGTTCCCGGGCCTTGTACACCGCCCGTCACACCATGGGAGTGGAGTTTGCAAAAGAAGTAATTGCTTAACCTTCGGGAAGACGCTACCACTTTGTGATTCATGACTGGGGTGAAGTCATTAACAAGGTAACCCGG
+
,,1--/32)-.$()...,++./4-,,,+/---1.10..331*1(74(%%%&***&&%0+35(*''(()&'(.--.&)*)0,0/*+&.(*))*+1,()($)6401.+,(')--)-3,1.30('()-3.0605../3073.066115001,8,+89*.,+1.(*(%#')'+,-1811/--/.11-...256/,-))+**&0/200..137:497190:06()(.%*-2750./13**(.1+.%())13*617-+2/6.778(3,3*-(+.)(113+,36496342+((,')+4566656-,,,+0-//.2,*)-*+.22433656*(.0*)*)0,0:.2.01013.10+5-++2.,/257..'()345:0/6.,/.+0529415,0+,,-*/%29<4-).0.7&')))5,5/)-6743,*-)()0/+.+-,0;86.1-(3+-)1123<228:9560/)),1318:9144447976.8-/.()1.1235*++,.11677954.,.,,/.+*&)6+6432/901/5677:;57976.-)((*,-4/0%()+7.94;:313328501)((,),02)1/)'**,*'''+243-4,+-&)*./089<:69795/.0/024201449&-,/0**02/70/.6664()+0)((..7:3-//-./141,)1+(1-0:827')&&(++24:14&)&)(-&'+**,19989/1--)25465+,,-0+1+()*-410218)+7-1:18/270*#&)***(++7898;,2,+,;809812636:3--,.)/.--./6..-.;546(,-)'*,66889-//,-.((&&&(%*'+.,3/.8;3765677:61*(((0:8,-%$%$"&)*+/0+)'($''',,/3.3474&5304452612(&)'%**(*-(1:76421-)'/'6-236;88854650:4,-595889:7:36&+)-&(%(.534.5.-.4641..5-3/4.,,/,70448--,,*-2...69795716),74/6*+-)%(+,(,-/02*)0141-,+%'%'%*,*,3..01*+'),)+)*)'()./&+-8&)7558+%*(&''%)'%)++5-::856)3*)('$'%%'),5+-18,,*+/5;7664366325/-+/,++)$1);,:982878995*/4
@075c5f1f-b3a6-45df-a8e1-1bcf602a5be3 ch=24 read=55664 start_time=2019-12-13T00:26:33Z barcode=BC01 runid=2c9cf7bc05858273f10e7d7ec552fc0bd742dc3e
CTCCTACAGGGAGGCAGCAGTGGGGAATATTGCACAATGGTACAAGCCTGATGTTTTATCCATGCCGCGTGCTCGAAGGCCTTTGGGTCGTAAAAATTACTTTCAGCGGGGAGAGGGAGTAAAGTTAATACCTTTGCTCGTGACGTTGCAGAAGAAGCACCCGGCTAACTCCGTGCCAGCAGCCGCGGTAATACGGAGGTGCGGCATTAATCGGAATTACTGGGCGTAAAGCGCACGCAGGCGGTTTGTTGAGGTGAATCTTAGAAATCCCGAACAACCCTGGGAACTGCATCTGATACTGGCAAACAGGAGTCTCGTAGAGGGTAGAATTCCAGGTGTAGCGGTGAAGTCGTAGAATCTGGAGGAGGAATACCGGTGGCGAAGGCGGCCCCCTGGACGAGAGACTGACGCTCAGGTGCGTGGGAGCAAACAGGATTCACCCTGGTAGTCCACGCCGTAAACGATATCGACTTGGAGTTGTGCCCTTGAGGCGTGGCTGGAGCTAACGTTAAGTCGACCGCCACAGAATTACAGCCGCAAGGTTAAACTCAAATGAATTGGCAGGGGGCCCGCACAAGGCAGTGGAGCATGTGGTTTAATTCGATGCAACGCGAAGAACCTGGTCTTGACATCCACGGGAAGTTCAGAGGATAGGGAGGTGGTACTTGCTTCAGGGACAAGTAGGACCAGGTGCTGCATGGCTGTCGTCAAAGCTCGTGTTGTGAAGAATGTTGGGTTAAGTCCCGCAACGAAACGACATATCCTTTTGTTGCCAGCGGTCCGGCCGGGAACTCAAGGGAGACTGCCGGTGATGAAGCTGGAGGGAAGGTGGGACGGGCATCAAGTCATCGCGCCCTTGACCAGGGCTACACGTACTTTGTGGCGCGCCTGACTGACCTCGCGAGAACCGTGGACCTCCTTAAAGTGCGTCGTAGTCCCGGATTAGGTCTGCAACTCGACTCCATGAAGTCGGAATCGCTAGTAATCGTGGATCAGAATGCCACGGTGAATACGTTCCCGGAGCCTTGTACACCGCCCGTCACACCATGGGAGTAGGTTGCAAAAGAGTAGGTGAAAGCAACCTTCGGGAGGCGCTTACCACTTTGTGATTCACTGACTGGGGTGAAGTCGCCAACAAGGTAACCGG
+
,//-),0(*6-*-4-020+--+15,.31,7-**.,1..94,-239353++&'&&$##%%)&''+,()00/-$&&&)((&*'%((+110116177+(+)&'(',+(**(46*&'&..)%()167,,,*'('-&'),*024,-,,-'(&%')(0+(*,(++4+(*301//-./7'0&*%$%%'/0+&'&)')0,(+%*(++))%)(($**--.,-10/2//0360,0+020)*)-,*,%*&%'%(*)+'$%%%$'%*,*33%(%&$',,(1/&&%%#&',3(),0))'$'(**/-+*-0589/2+,3*)&&*%()+,336++&*-*,,%.)12./(,(.())*+*3.+'-$'&*+.)(((+270.2-((''04373+/-00--/4.40'009:93*/8-2&&%(+,0,+)()--2,-)'&$'**2/*,08;9:.67,*)%$)-))*--01:4+23469889;86000'/322,+''(#(2-,,42;1.1,*0513).(&&&'%$'*/)-+-,5++01047:.,*$$'*)'(&$),/02-015+4/6/79./71.+,*)+0,-'.'+/3.(27(&('+)*''-',/58/32.1...62;5151:-*)++222201(*2&*&+*)--03442032440),%)((''.2)'($(.(2'(0+(+-)*&%$%&%$%,*1&/1%,.%&&))-2*0'%&$'$'(')**+,+&&&%&,-'.,&&+8*)(+)++,+'&&(*-/6-754:01,0/6'(,157*'%%%%$&#$&,-'((('),8238-.0,460*-/.,,7,484581/+,*%**4411**&('(&%,*(*6760.,)-.-,*)-(%%(00,+.01314459,%%%'/*&%&&'')186-+))$))+'(()'$'$%%&)'))%'&$$)&38664-,&(($*%%(+5455./)*+/98)/,1-//+-./0-/.-5)00''((*6475-+,,),/01435**/++,/74766,21)&'),122987897.,,84.2($'&*')*97.604/1.&()%$($%%%()*)+/*11611550/09.55:7+,,)-.36),056*%&&((()+)*--))*(('+51-:5+-50,+-+*2/*+261,-276:6-*+**./*.2.,)*+**0*',/7887,6.297:17
@5badfada-da9c-43f3-9c64-cea6cbcdd562 ch=412 read=41611 start_time=2019-12-13T00:26:35Z barcode=BC01 runid=2c9cf7bc05858273f10e7d7ec552fc0bd742dc3e
CGGTGTCTTTGTGTTAACCTGCCCTTGCAATAAAACCATCTTCTGGTTGCAGCGGTACGACTTCACCCCAGTCATGAGATCACAAAGGTGGTAGCGCCCTCGAAGGTTAAGCTACCTACGCTTCTTTGCAACCCACTCCATGGTGTGACGGGCGGTGTATGCAAGGCCGGAACGTATTCACCGTGGCATTCTGATCCACGATTACTAGCGATTCCGACTACATGGGTGAGTTGCAGACTCAATCGGACTACGGCACTTTGTAAGGAGTCCGCTTGCTCTCGCGAGGTCGCTTCTCAGTATGCGCCATTGTAGCACGTGTGTAGCCCTGGTCATGGGGCCATGATGACTTGACGTCATCCCCACCTTCCTCCGTTTACTCACCGGCAGTCTCCTTTGGTTCAGCCCGGACAGCAAAGGATAGGGTTGCGCTCGTTGCGGGACCAGCCCGAACACCGCAACACGAGCTGACGACAATGGCACCATATACGTTTGAAAGCGCATTCTCATCTCTGAAAACTTCCGTGGATGTCAAGACCAGGTAAGGTTCTTCGCGTTGCATCGAATTAAACCATGCTCCACCGCGTGCGAATTTAAAATCAATTCATTTGGTTTAACCTTGCGGCCGTACTCCCCAGGCGGTCGACTTAACGTTAGCTCCGGAAGCCACGCCTCAAAGGGCCTGGCAAGTCGACATCGTTTACGGCGTGGACTACCAGGGTATCTAATCCTGTTTGCCTCCCCACGCTTTCGCACCTGAGCGTCAGTCTTCGTCCAGGGGGGCCGCCTTCGCCACCGGTATTCCTCAGATCTCTACGCATTTCACCGCTACACCTGGAATTCTACCCCTCTGCAGGACTCAAGCTTGCCAGTATCGAATGCAGTTCCCAGGTTAGGCCCGGTTCACATCTGACAACAAACCGCCTGCGTACGCTTTACGCCAATGTAATTCCATTAACGCTTGCACCCTCTCCAGTATTACCGCGGCTGCTGGCACAGGTTAGCCGGTGCTTCTTCTGCGGGTAACGTCAATGAGCAAGGTATTAGCTTTACTCCCTTCCTCCCCGCTGAAAGTACTTTACAGGCCTTCTTCATACACGCGGCATGGCTGCATCAGGCTTGCGCCCGTTGTCCCGTATTCCCCACTGCTGCCTCCCGTAGGG
+
6&551.+-0-*1139/8/;,)+*'&''&&&)#%&&(--+-.21/1548-/.0-.)/'-.,01822076,(+./''(&%+9626.6,,*+7960,,-.78/0'),070939.22268.-*%'9*35:4*,.-.;2,.025*,/78744588<:951.&$$%#'),-:49.*3*,788391,.1')+)*()./()*./(&)*)--&(+,,/659;02,(-4./22/1&('++-6.3(,*//,--+1)1*,,-*+%*$,(,2)-+()+%)/02.-/2,134/5/,+*.,./-105+,&$$((0-//5/17920.,,*+,113..-.3;339;73*415964921.--+,-.53111-3917:9*,::8163*1/,(4)$%)(&'&,),,666285.9,,((01%+,7,&%&$$%%)/'2/980++3/;/66433,2/--3;4-(&'&+&&'+,)$(*(*,0/-0,(++*21*+((%$$%&%%*'$&%&#%(%($&))%%('*,.461447777,,.75++.++0*.6<9:6770/156;090*4,--8<26311681:.//33+**.*:;:.;9004437/04+,(+&1*%$,22-59.48.919736::2+*65,8./3/--,6.9+6/0,2:;.-/5939988776.7,,*-/1..0-+/,-/'-1(,-085735)/940+,1756525772856774;8/11:877993/-++5,01-2245436330-).2)')((03:0')**28..34/5;0113589878863/+,-,+&0.562(/.*.4.6789,+9+)367:<:557**-/0387688:79<:5223&'*&(*,6243:173.,,150,())$.$),*0:82/%*-..8;,.4/04''86.00119178+,427&&-7/()*),,+,,65+*)(+5/1469;34;6554/)0-,./*&)(*'+'+%&*.08,(*,8.:/33-.)*)284-,'+'%&*+10+101/20..24,4*)%&$,&&&%'*-'-7(*,:99<9978574..20//3)2---221/)0,+/)&%&*,((///9.+4632.981*1/.,-&'(4081*())/4896;2443%&&'$++/33111798822233,3:766/111:3&,,%)(('%(*0:/81/%)**.../6-7:/.:65'(
@7c578cbc-b47e-45d2-8a46-e008c88562b6 ch=435 read=81856 start_time=2019-12-13T00:26:33Z barcode=BC01 runid=2c9cf7bc05858273f10e7d7ec552fc0bd742dc3e
CTCCTACGGGAGGCAGCAGCGGGGAATGTGCACAATGGGCGCAAGCCTGATGCAGCCATGCCGCGTGTATGAAGAAGGCCTTCGGGTTGTAAAGTACTTTCGGCGGGGAGGAAGGGGGAGTAAAGTTAATACCTTTGCTCGTGACGTTACCGCAGAAGAAGCACCGGCTAACTCCGTGCCAGCAGCCGCGGTAATACGGAGGTGCAAGCGTTAATCAGGTTACTGGGCGTAAAGCGCACGCAGGCGGTTTGTTAAGTCGGATGTAGAAATCGGGCTCAACCTGGGAACTGCATCCTGATACTGGCAAGCGCGGAGTCTCGTAGGGGTAGAATTCCAGGTGTGGCGGTGAAATGCGTAGAGATCTGGAGAATACCGGTGGCGAAAGGCGGCCCGGACGAAGACGACGCTCAGGTGCGAAAGCGTGGGGAGCAGAAGCAGAGTTAAGATACCCTGGTAGTCCACGCCGTAAACGATGTCGACTTGGAGGTTGTGCCCTTGAGGCGTGGCTTCCGGAGCTAACGCGTTAAGTCGACCGCCTGGAAATTACGGCCACAAGTTAAAACTCAAATGTGAATTGACGGGGGGCCCGCACAAGCGGTGGAGCGTAATGGTTTAATTCGATGCAACGCGAAGAACCTTACCTGGTCTTGACATCCCACGGGATTTTCAGAGATGAGAATGTGCCTTCGGGAACCGTGAGACAGGTGCTGCGGCTGTCGATCAGCTCGTGTTGTGAAATGTTGGGTTAAGTCCGCAGCAGGCGCAACCCTTATCCTTTGTTGCCAGCGGTCCGGCCGGGAACTCAAAGGAGACTGCCAGTGATAGCTGGAGGAAGGTGGGATGACGTCAAGTCATCATGGCCCGCCGACCAGGGCTACGTGCTACAATGGCGCATACAAAGAGAAGCGACCTCGCGAGAGCGGACCTCATAAAGTGCGTCGTAGTCCCGGATTGGAGTCTGCAACTCGACTCCATGAAGTCGGAATCGCTAGTAATCGTGGATCAGAATGCCACGGTGAATACCGTTCCAGGCCTTGTACACACACCGCCCGTCACACCATGGGGAGTGGGTTGCAAAAAGAAGTAGGTAGCTTAACCTTCAGGGAGGGCGCTTACCACTTTGTGATTCCTTGACTGGGGTGAAGTCGTAACAAGGTAACGG
+
+(0'''2*33+)-*+++&-**-/,+34050./11;77;41024517;8869741.34277:600012513327'((+),1,1-&03-6-009*('%%%*+**++16:/(*3-3.74.-(+,-79.-808058,5;,+254'0*,230:002),,,,0**-*+,6.4--,/0-.2947/4;33.--6.21120/800142*,+(.25*+,50110,-'($)-/009;9:81:8()+,2-0.20363)1/41.327./01&76995.+52,12)33322(*+)-'01-2.443313'(*./01050.47,,)),,(+,-2657,1(7//0.-/.1-+*0430,%42670,,-0,-3:9.--,-6543+(*&++*+2)1.02/,.4-(+..204,)--5,+-(,+**-4657149:55/-20-.49/8:/)+-,)+-+,1)%',5,*(,6139/-19865930./.5;:9::0-,,,*676/,-+/-)++1</2,43&('*+53/005522-4)(+(*/-10/.31.818+0/0(6/,24+1++-+*,*,,-5/*+(&(+*,6962688;:0-''()2-435./589*47-+//15423+.243),,'.'(*&,-18575:62346775632238306274834:998988878:91:9+*2112*1:;56-+*+-1/-*-,*-188;:<;*6+,(3947/(402/02/.'$%%''*,-32($()/033576267045256.//7)(-0332327.%.)'/*)13028:85,+/103..3--49224.(/0951(.)1/097230/129-+)%'&*,29955,+++.),.10+,(*+*,*,47-776776425+5722.#)&*(/+%')'(+:'*-7,(((&)-,*(),//01000/6552/)&(%&&'(,-8868630%'%&)371--03/.22++.5:8983355+7)'*8.8+&('),.0565875/-,--87884-1--..7386855501/17444;::889330;769:36(99/5,+**)),14)&0'0)(0--/,++(*,/0/8;9/764545967766*'*+//-/925+430+&+,)0.-1/.-,0,6,0++./%07**.7125647249(2+59,-36774*2,,+543793.-,,((,//1-,.1-30342*3
@b02bf403-2e71-42bc-8713-7660ac53da3a ch=152 read=54738 start_time=2019-12-13T00:26:30Z barcode=BC01 runid=2c9cf7bc05858273f10e7d7ec552fc0bd742dc3e
CTCCTACGGGAGGCAGCAGTAGGAATTTTCAGCAGTAGAGCCTGACCAGGCAGCGCCGCGTGAAGGAAGAAGGTTTCCGGATTGTAAGCTTCTGTTATAAAGGAAGAACAGCTGGTAGCCGGTGGCAGTGCTATTAGAAGCCACGGCTAACTACGTGCCAGCAGCCGCGGTAATACGTAGGTGGCAAAGCGTTATCCAGGATTATTGGGCGTAAAGAGGCAGGCGGCAGCATGAGGTCTGTGTTGAAGCCACAAACCTTCAGTAAACCATAGAAACCAGGCAGCTAGAGTGCAGGAGAGGATCATTGGAATTCCATGTGTAGCGGTGAGGAAATGCGTAGATATATGGAGGAACACCACCAGTGGCGAAGGCGACGATCTGGCCTGCAACTGACGCTCAGTCCAAGCGTGGGAGCAAATAGGATTAGATACCTAGTAGTCCACGCCGTAAACGATGGAGTACTAAGTGTTGGATGTCAAAGTTCAGTGCTGCAGTTAACGCAATAAATTACTCCTGGAGTAGATACGTTCGCAGAATGAAACTCAAAGGAGGAATTGACGGGGGCCACACAGGCGGTGGAGCATATGGATTTAATTCAGGAAACAGCGCGAAGAGACCTTGCCAGGTCTTGACATACTCATACAAAGGCTCCAGAGATGGAGAATGGCTATATAGGATACAGGTGAATTTATGGTTGTCGTCAGCTCGTGTCGTGAGATGTTGAGTTAAGTCCCGCAACAGGCGCAGCCCTTATCGTTAGTTACCATCATTAAGTTGGGGACTCCAGCGAGACTGCCAGTGATGACTGGAGGCGGGGATGACGTCAAATCATCATGCCCCTTACTTGGCCTGGGCTACACATTGCTACAATGGATGGGTGCAGAGAGGAAGCCCGAAGCCGCAGGTGAAGCAAAACCCATAAAACCATTCTCGAGTTCCGGATTGTAGTCTGCAACTCGACTACATGAAGTTGGAATCCTTCAATGTCCGCGAATCCAGCATGTCGCAGTGAATACGTTCTCAGACGCCACACACACCGCCCGTCACACCACGGAAGTTAATGCCTGCCCAGAAGCCGGTGGCCTAACCCATAGGAAGGGCTGTCTAAAAGGTGGGATTGATGATTTGGGGTGGGGAATCGTAACAAGGTAACCGG
+
*/46,)2+80)./,-01/3510+)*/8<9,*+,%()&)%)(0&'*-6/,---//./6//144(.*2+.+-)&+)5*-,0,(7*()02+--5/0/./,+,2,+)+,-.0)%''',,)*')&)((+)*+,0,,(&)+*&.,)50**.*.+/6313517587//.,,01.4/9/04318031-//.8,11((-.,9.,/'(-(%.)'/()12,+./6/(%)&'$,.(''&&((%%%(-+.)(&(,)(&**)-0$'(,0,%&(&&*.05599,,'(',-*3-..+(,.//1/001-*00)+).4.0*&*)**)),+15+-,,---00/9/.)*(%())(2..'(2400%$&+)/,+/.++*$*3.457:+)'%',*30////03-6-8.474+-+,,0-0/33536&-(&'6-'2)(-.388--'0(,/--.424;*,*-,++*-+,+05+-044**(**)&&().0242566<6:64,,&+*(')()&$,%&'&)&)*5+0.**&%())')((+02)%%%&%+(+,.-056:1%%%&)()*'.2*-1/1*-+(&))(/**+1,*45,00*,.0/(+-(002-+'&()''')%0/('1)5-%'%(,),''*./0.-)*%,-(+'&,*,+30406110.,*+(+%&(%,+*+.,-;-+(')./:70('-.)..1222+/+4.3/.+0.-.+,0-('*&02:222528-./33/289866$%,,-*2))'*+4+0/5/1)(**,411640//%34((-,-3-9-,+-7.5:-/7(,+,%,)6-6:43-,.)*')(*-/24-4/--(%('),//0-+&)&)+2-449787445:611144---1:3/--'&&$*%2,--61-20*'(#(&&&'&*)500:,,,0)3,./1.('-*(*)*((&(*)/2'*$')&&*.$(.8;0-9,**08:84:5.497.))'/18(2+*2+)+0052.&+&''*53//2(.,/-5.-0:091:+,&%(&/+..22-+-*)5..''(*(1.2445&-.36;99822:(''%&((%&%&&&'%(&,4./0-(),---.1+.*+&&''',**)+'%$.*(**0+,5210/1/3'(./02($$(//))/*(()&./009,***-,57,,/**+,+6-(),,'*'(%'%&()147:896)3-374504
@6bf89c1a-4585-4495-9747-10720c092c1f ch=321 read=36162 start_time=2019-12-13T00:26:43Z barcode=BC01 runid=2c9cf7bc05858273f10e7d7ec552fc0bd742dc3e
CTCTACAGGGAGGCAGCAGTAGGGAATTTTCGGCAATGAAACCCTGACCGAGCAACGCCGCGTGGCGGAAAAGAAAGGTTTTCCGGATTGTAAACTTCTGTTATAAAGGAGAACGGCGGCTACAGGAGATGGTAGCCGAGTGACAGTACTTTATTAAAGCCACGGCTAACTGCGTGCCAGCAGCCGCGGTACGTAGGTGGCAAGCGTTATCGGAATTATTGGGCGTAAAAGGAAGAGGGCAGGCGGCAGCAAGGGTCTGTGTTGAAAGCCTGTAACCTTCCAGTAAATAGAAACCAGGCGGCTAAGAGTGCAGGAGAGGATCGTGGAATTCCATGTGCTTAGCGGTGAAATGCGTGATATAGCGATTTCGGTGGCGAAGAGCGACGATCTGGCCTGCAACTGACGCTCAGTCGAAAGCGTGGGGAGCAAATAAGTTAGATACCCTAGTAGTCCACGCCGTAAACGATAGAGTACTAAGTGTTGGATGTCAAAAGTTCAGTGCTGCAGTTAACGCAATAAGTACTCCGCCTGAGTAGTACGTTCGCAAGAATGAAACTCAAAGGAGATTGACGGGGGCCGCACAAGCGGTGGAGCATGGTTTAATTCGAAGCAACGCGAAGAACCTTACCAGATCTTGACATACTCATAAGGCTCCAGAGATAGCTATATGAGAGACCAGGTGGTGCATGGTTGTCGTCAGCTCGTGTCGTGAGATGTTGGGTTAAATTCCGCAACGAGCGCAACCCTTATCGTTAGTTACATCATTAAGTTGGGGACTCTACTTGAGACTGCCAGTGACAAGCTGGAGGAAGGCGGGGATGACGTCAAATCATCATGCCCTTATGACCTGGGCTACACGTGCTACAATGGATGGTGCAGAGGAGAAGCAGAAGCCGCGAGGTGAAGCAAAACCCATCAAAACCATTCTCAGTTCGGATTGTAGTCTGCAACTCGACTACATGAAGTTGGGCCGCTAGTAATCGCGAATCAGCATGTCGCGGTGGAATACGTTCTCCGGGTATGTACACACCGCCCGTCACACCACGAAAGGGATAACACCCGAAGCCGGTGGCTAACCGCAAGGAAGGAGGCTGTCTAAAGGTGGGATTGATGATTGGGGGGGTGAAGTCGTAACAAGGTAACCGG
+
&(+()+&(.)(042/21)/0)13-*21::;/5<66971%)0(,*+,/0768++1**..2*++)+&$',)24*&+-)-*788,1-00,03122;844:59445212:*0**(-.5(3..1./22/7/-013887.//6*&()+2+%')).011*/-0.''.1)++,,0-5//+-&(%()),,.(7/...,,-.*/)1..2656524317102)1+020+2-7:;876995)(()&&&-,*))31)''&&*)+',06,,,*1+-)'*+)),11/(*-''(++((*.,&&$&&(,/*0467-*'',')')*,.3,36--+.6237193.0.002:77411%($$&)(&,*+43*)*'$&()()$%%)$&%%'))*+4-+*)&)'*650000/*,.2753445.//00.3141428%)+*(56757:3&,+).&*('()-++1128;++(2355332$'*.:799<2.,&)&$&&.',012/3.1170:87:1:66+.068,/1:::799647170)(8//75%2&()-4*.,*)*(,-688957751221-032432,151-2,(*'%%(,,.0).58.15-../,-/23878810,*-,-075/3145%&%&'(-/0/+/,),+0/0.*.5(+%)(.2.01664655)**1(2++0''(&%)21/./..+*%'&(,++++/115:865666030./47890.0117868867440253340(*--)((%'&&$,,//..+,-7567;819556,7,**40+++)))))03/71&+12,+++(&##$)((),,*2101102780,./:1/-*+,+./-26215'../09893236;:76*4/('(&#%%0.441/00./&(*,-3/.0/910400155138,),)'&''$&&&--&+72,++**1.01-.1<<4376&%%267332(-3,/2-48:5'1%.,.,.68:895542/4+./.(+()')+)0.+.&&)(*0,-,1'&%$'()4./.0446785/-./)'(()'*046;718),2(%#$$&',+.-2923;6225+112/)-(*)')+31455.'.0)'.-,399799:7-.6./(+('/+04/.('))548756<(4/55780.,())+*3,-(**''$/&%))((.88886404./65233
@7dfc28e8-cccc-40b2-ade0-c018d9da44f0 ch=109 read=74885 start_time=2019-12-13T00:26:43Z barcode=BC01 runid=2c9cf7bc05858273f10e7d7ec552fc0bd742dc3e
CTCCACCACGGGAGGCAGCAGTAGGAATTTTCGGCAATGGAAACCCTGACCGAGCAACGCCGCGTGAAGAAGAAGGTTTTCCGGATTGTAAACTTCTGTTATAAAGGAAGAACAGCGGCTACAGAAATGGTAGCCAGTGGCTCTGCTGATAGAAGCCACGGCTAACTACGTGCCAGCAGCCGCGGTAATACGTAGGTGGCAAGCGTTATCCGGAATTATTGGGCGTAAAGGGCAGGCGGCAGCAAGGGTCTGTGGTGAAAGCCTGAAACGCTTCCAGTAAGCCATAGAAACCAGGCAGCTAGAGTGCAGGAGAGGATCGTGGAATTCCATGTGTAGCGGTGAAATGCGTAGATATATGGAACACCAGTGGCGAAGGCGACGATCTGGCCTGCAACTGACGCTCGGTCCGAAAGCGTGGGAGCAAATGGGATTAGAACACCTAGTAGTCCACGCCAGCAAACGATGAGTACTAAGTGGATGTCAAAGTTCAGTGCTGCAGTTAACGCAATAAATTACTCCGCCTGAGTAGTACACGTTCGCAAAGATGAAACTCAAAGGAGAGATTATTTTACCTGAAGCGGTGGAGCATGTGGTTTAATTCCGAAGCAACGCGGGAACCTGCAGGTCTTGACATACTCATAAAGGCTCAGGATGGAGATGGCTATATGAGATACAGGTGGTGCATGGTTGTCGTCAGCTCGTGTCGTGAGATGTTGGGTCCGCAACGAGAGCGCAACCCTTATCGTTAGTTACCATCATTAAGTTGGGGACTCTGCTTGAAGGACTGCCAGTGACAAGCTGGAGGAAGGCGGGGATGACGTCAAATCATCATGCCCCTTATGACCTGGGCTACACGTGCTACAATGGATGGTGCAAGGAGCGAAGCCGCGAGGTGAAGCAAAACCCATAAAACCATTCTCAGTTCGGATTGTAGTCTGCAACTCGACTACATGAAGTTGGAATCGCTAGTAATCGCGAATCAGCATGTCGCAGTGAATACGTTCTCGGGCCTTACACCGCCCGTACACCACGAGTTGATAACACCCGAAGCCGGTGGCCTAACCGCAAGGAAGGAAGGCTGTCTAAGGTGGGATTGATGATTGAAGTCATGGCCTAAAGGTAACCGG
+
,/31'''')6<82321/01..01/&,*.87.25;94846/)1-(0.**,4/242369878:+++))&%$('&,))++454+*:0-5.--3.,)(/&/(1/,)*./-1+0,146.553;6664%$+28024*('%$$*($$$$%$%'),-.-'+)%.-+--3/,/-*)/00,,,**'022..)*,0-5...488463*-((%)(+05;5.4)--04+2&)+-6/..+29+)/5-6:;0.3.,5543)542310,0532002.2;:515'*%&,+/('+.0728:44+)+21.9419/.,//3.-/.17422+)).5235488-5-7.57440/+().01877384,())+,39:8:799943666:04520,''-)-.24./.+0*)36943322**,,-----)924('+32,-058;6+.24;81'43/12+'('$(.4(()/0157'&))**'()165----,.+0,-/5+(**/8969278*+9:64/58868976383832,5++*(+'+(*,.801987//0)0512',-3;8/025&&-8//50,9440((%'%'+'/%$&%&'%**()/.,/.329:.//.75-./-1216068().((+21413()&,'**&$*%)&,/3:355983021/0043+4/01+(00981**+)(.2448256445656(12//99:9:97142/057750/10289889/7-..01::,.*&'/4),010.,-$'''(*%+4/.74652150..4./34<;75:46*.-76<.34531*'%%((0*1.41040./014970.//5/-/,+1/750.4-664797899;60118879/5<6,/934347;450--,*,)++-.2-.25977;64/*+..1)*&%&&&**)25800(,'()5/../9;50;4-//9<;788:<879268<87;4.9...8:88*6%$'*+526857/.-+2,,7+3-.-113/.,/-3000984806*,-36876.3'/245;::9/7-**0'+,,&&&&'.080176/0..*-557121-7-..096./2*&)*)*13:8646)*37//*0--.//3...+),)**22/68*42,141/8,--/.81*).+.0%2$#$%&*/)3845:89/2
@7cfe1e1c-38a0-44a0-8179-e742a67996d8 ch=408 read=16907 start_time=2019-12-13T00:26:42Z barcode=BC01 runid=2c9cf7bc05858273f10e7d7ec552fc0bd742dc3e
CCAGTTGCCTTGTTGCGACTTCACCCCAATCATCAATCCCACCCTTGAACAGCTCCTTCTTTTGCGGTTAGTACCGGCTTCGGAGTGTTGCATCGCTCCTCGTGGTCGTGACGGGCGGTGGCACAAGAGGCCAGACGTCTGCGAGCGTGGATTAGCGATTACGCGTTCCCAGCTTCATCATGATGGGGTTTGCAGACTACAATCCGAACTGAATGGTTTATGGGTTTTGTGCCTCGCGGCTGGCGGCAGCCTCTGCATCCATTTGTAGCGCATTAGCCGGTCGCCGGGGCGATGATTTGACGTCATCCCCGCCTTCCCTCAACTTATCACGAGTCTCGCTGAAGTCCCCAACAATGATGATAGTAACTGGCGATAAGGTTGCGCTGGTTTGCGGGACTTGAACCAACGCATCTCCACGACACAGCGGCGACAACCATGCACCACCTGCCATCTCATATAGCTATCTCTCACATCCGGGCTTTATGAGTATGTCGAGACCTGGTGGAGTTCTTGCGTTCTTCAGATAAACCACATGCTCCACCAACGACGCGGGCCGAAATGAATTCCTTTGAGTTTCGTTCTTGCAGACGTACTACTCAGGCGGTGCCCGTTAACGCAGCGCTGAACTGACGCCAGCATTACCGCCAATTTGCGGCGTGGACTACTAGGGTGGCATCTGATGTCTGGCCACCGGGACCGGCGTCAGTTGCAGGCCAGATCGTGCTAAACCGCAATTGTTCCTCCATATATCTGCATTTCACCGCTTTTAAAGATTTCACGATCCTCCCTGCACTCCACCAGCTGCCTGGTTTCACCATGGCTTGCTGAAGGATTTGAAATACCGAACTTTCCACCACGGATGCCGCTTGCCGCCGCCCTCTTTACGCTTAATAATTCCGGATAACGCTTGCCGCACCGTACGCGGCGCACGTGGTTAGCCGTGGCTTTCAATAAAGTGCGAAATGACCGGCTGCACCTGTAGCCGCCGTTTATCCATAACGGGGTTTGCGTCGAACCCTTCTTCGCTTCACGCGGCGTTTATTCGGTGGGGTTTCCCCGATGCCGAAGATTTCCCCTGCTGCCTCCCGTAGG
+
/1%/,.$*(('&,*%('(0176207:,.,.-(('/.-.74,,2')((*67/01.22+''$%+&(*'+/,(%(')+&,++/-(0$(*)*($$'&&'((*(-.-1--,'(+,28.65-1+*(&&%%)('$)&*'$(%(()'&'&(('(&%&&#+$$$%((.($'&')/6.50(+,*.-&*%$#%%&$)+)*/-+-.8752466/./()0++'($##%+/;8-36:.344*&-%+2,.%'))*,/2-+)($',(''%#$&'12.61'$('--&,).()%+'+*'($+(*14+(&&)*(/9-,,-0275/7891)-55829)(,'%(0+&-'$%%%&')73.-/)(*&'.11'+'&(0,'&%$&*'0+)''$%&'',.2(/+-'%%$%),,.20(**04451,)*(++-10))'''$'&&)*43*)$%&%0-008976<82.-,.1**)%$&''(%&'$('&%&''+.**)'(%')).''&$%%','*)(*,/121,)'*$1,%$)..)%'09201+%''+()1.'*).*8749.*)--+*-&%(%(%''$&'(*-)-'$&'&'%%&,(/*-560-11;20*/6).+)($'(*(((,+)+,*&,,(((%$&&$&*((%)#$%')$''*))+'),1(%($%&&)(%&&$$$%%,)(%))//.139440(('&,(&)%%%$&%'$#&%(0%$#$$#$,(2(%&$%*+,/1../900%()4,*+720''%&%**&*(%#((&+,1:77633(&&'*)+#%&%*1())/.'%$$$$-+'%,.0(*%('+,26*15,+1-*,-.*(./*-01.-&'+309/+%'(%&''')/+/,+)%+*'+-)#)(%##(&&%()())%($&'$%((%'%+&$$)'(-2,*-)*,'),092-.*)&%%&')-*50/225-0'*%&%&&*(#$$$$$&$%%&*%%%%#)*.'*1)()2,,+')''++*)0,290((%&%%%$$%%$%%&&$$$#('))+*,27254/10'%&(%$%'%*(*.(.)%$#%++&(*,,)*+()+(&*-0-+,*,*21034)(16...'+)*'/8*3.+''%'%**&*)&',4*-9*(&&(-*+*(,4'%'$('
@cc594a63-22d7-486b-80ed-0c7e8fac42c1 ch=29 read=34895 start_time=2019-12-13T00:27:02Z barcode=BC01 runid=2c9cf7bc05858273f10e7d7ec552fc0bd742dc3e
TCACCCCAGTCATGGATGAAATTAGTAGCGCCCTCCCGAGGTTAAGCTACCTACTTCTTTGCAACCCACTCCCATGGTGTGACGGGCGGTGTGTACAAGGCCGGAACGTATTCACCGTGGCATTCTGATCCACGATTACTAGCGATTCCGACTTCATGGAGTCGGGTTGCAGACTCAATCGGACTACGACGCACTTTGCCAGGAGTCGCTTGCTCTCGCGAGTCGCTTCTCTTTGTATGCGCCATTTAGCCCAGCACGTGTGTAGCCCTGGTCGTGGGGCTACAAAAGGCGACTGACGTCATGCCACCTTCCTCAGTTTATCACTGGCAGTCTCCTTTGAGTTCCCGGCCGGACCGCTGGCAACAAGGATAAGGGTTGCGCTCGTTGCGGACTTAACCCAGCATTTCTAGCGAGCTGACGACAGCCATGCAGCACCTGTCTCACGGTTCCCGAGGCACATTCACATCTCTGAAAACTTCCGTGGATGTCAAGACCAGGTAAGGGTTCTTCGTTGCATCGAATTAAACCACATGCTCCACCAGCGTGCGGGCCCATCAATTCATTTGAGTTTAACCTTGCGGCCCGTACTCCCCAGGCGGTCGACTTAACGCGTTAGCTCCGGAAGCCACGCCTCAAGGGCACAACCTCCAAGTCGGCATCGTTTACAGCGTGGACTACCGGGGTATCTAATCCTGTTTGCTCCCCACGCTTTCGCACCTGAGCGTCAGTCTTCATCAGGGGCCGCCTTCGCCACCGGTATTCCTCAGATCTCTACGCATTTCACCGCACCTGGAATTCTCACCCTCTACGAGACTCAAAGCTTGCCAGTATCGATGCAGTTCCCAGGTTGAGCCCGGAGTTTCACATCTGACTTAACAAACCGCCTGCGTGCGCTTGCGCCCAGTAATTCGTGCCTTGCACCCTCCATTATTACCGCGGCTGCTGGCTGGGTTAGCCGGTGCTTCTTCTGCGGGTAACGTCAATGAGCAAAATTATTAACTTTGCTCGCTTCTCCCGCTGAAGTACTTTACAACCCGAAGGCCTTCTTCATACGCGGCATGGCTGCATCGGGCTTGCGCCCATTGTGCAATATTCCCCACTGCTGCCTCCCGTAGG
+
9:8398/+-9300/***&*/.)0*.1///224)(*1.,++/*00,,00556-+,,6+8<;/54,48-).+88.&(*+'%+,567173*4135657:8:/724370;11::9<7476/4*2425:988894,+,,,6,*(4./0008<,3/*--5.(-,-(())+(-+,%#$$')760:26)20557889723,--54()*+.-%)(.*)1)'(+,01+./.014-./9/762;:2255,,-11./5)''(&'&+,,00112.-,+,02384;8*3&+12-'&&)+-(%(&&%$$*+8761*/#,.(/5.299.1+(*57,-08::-7,,-676713:*))-:;091,500/63988997;05,/58*4/.9-*,2-934/2,.+-/-*02/5354-10)(')&*.7//,---1424443437347;6:50-/..58443325572578,(''(,)5/0218/$&(/165..-04/-1007567;::57631345;4695-+.64.:.+/0-),,,),'&*./00<987,./2000)-,/4%*,++(-02'.('&-/'6*/+&('**+45:;8:66260/03:4.0623/499.-.+3,2211022647201/0+/()*/%/'*+),40146;791')-2*,./422/4*90690,(//8870;/)*&00116;898142'41-1/020531++,33<635429:9,0.0/;:2-/)/0++007769*,,0/0-.01*399.55008/21229..8)+(),.3-(.()/7776426576:<;311-&))-3/-*'%/&&)((.88++)(,1065569,3+*,.7230'$,&%%()+-33967482/0506*$274*'-()-8.,-0/34411.00412./.14,02,-.+*0/'(1+)+++/)()-.7415(),/)(*%(%-2+-05%0++1;/1832/70215121)%&,1071129+//)*1188<8754397..-323+,**+/5745*()/)3.2---64-/-0-.31260;4*-:636,-&+06*((,&02+*+(0,23.3-19921+,(+,6/*--75441.14*443-2'00*90%-3&0'*(5-,.--40,01311110.+46)(-(.-
@1455e4b9-46e1-4ef8-8c9e-4b196d5c13a4 ch=390 read=41836 start_time=2019-12-13T00:27:05Z barcode=BC01 runid=2c9cf7bc05858273f10e7d7ec552fc0bd742dc3e
CCGGTTGCCTTGTTACGACTTCACCCCAATCATCAATCCCACCTTAGACAGCTCCTTCCTTGCGGTTAGGCCACCGGCTTCGGGTGTTATCAACTCTCGTAGGTGTGACGGGCGGTGTGTACGAGCCCGGGGAACGTATTCACGCGACATGCTGATTCGCGATTACTAGCGATTCCAACTTCATGTAGTCGAGTTGCAGACACAATCCGAACTGAGAATGGTTTTATGGGCTGCTTCACCTCGCGGCTTCTTCCCTCTGCACTATCCATTGTAGCACGTGTGTAGGTCATAAGGGGCATGATGATTTGACGTCATCCGCCTTCCTCCAGCTTGCTGGCAGTCTCATGAGTCCCCAGCAATGATGGTAACTAACATTAAGGGGTTGCGCTCGTTGCGGGATAACCCAACATCTCGACACGGAAGCTGACGACAACCCTTCCACCACCAGCCCATCTCATATAGCTATCTCCATCTCCTGGAGCTTTATGAGTATGTCCAAGACCTAGTAAGGTTCTTCGCGTTGCTTCGAATTAAACCACTCCACCGCTTGTGCGGGCCCGTCAATTCCTTTGAGTTTCATTCTTGCGAACGTACTACTCAGGCGGGTACTATTGCGTTAACTGCAGCACTGAACTTTGACATCCAACGCCGTTACTCATCGTTTTGCAGCGTGGACTACTAGAATTATCCTAATCCTATTTGCTCCCCACGCTTTCGGGACTGAGCGTCAGTTGCAGGCCAGATCGTCGCCTTCGCCACTGGTGTTCCTCCATATATCTACGCATTTCCTGCTACGCTGGAATTCCACGATCCTCTCCTGCACTCTGGCTGCCTGGTTCTATGGCTTACTGGAAGTTAAGCTTCGAGCTTTCACCATAGACCCTTAACGCCGCCTGCTCCCTCTTTGCCCAATAATTCTGGGTAACGGCGCTTGCCACCTACGTATTACCGCGGCTGCTGGCACGTAGTTGGTAACTCTAATAAAATTACCGTCGCTCGGCTACCATTTCCCCATAGCAGCCGCCGTTCTTCAACAACAGAAGTTTACAATCCGAAACCTTCTTCCTTCACGCGGCGTTGCTCGGTCAGGGTTTCCCCATTTGCCGAAATTCCCTGCTGCCCCATGGAG
+
2)1,/5*3537/16&,0-56:6/68:+01277::48.86*&($'%&(-)(*+,1.-41.4.,*)+).(3788009-7//8-,',&)*5,//2-//300-+%+,)++00+,/3,,/.031*((&&)+0*265+*+,,547;60312..,---3-,(5&()33-5-,,(((),(4,5),(*,3/(/)**+/.&')-+),%1%)*./66721286743-183591<<1/.-.)(0)04;7458.4*+1558:484.:-+37671143476/6.,%&'*)./..*+&&+*++./-,)+43-/4315013<6002*678795.1::<998/*)'%&%#&+)--,8841,$%''*+3&%#$',/6---029.5,-+/+)')(/..-521811/225176+/4;0,+)**/+-,2441/.&&(121'&'**//..2166,5.&*&')+/0(''$&%%#%(*27&-&&)./224./3006832,+03&%'&&*,55-//01737'6,77992'-/-/+1/:65:756+-1(+560)2*2-3<;92%*+2-(-*&%%&%-(,*8/84)'+,0/7950690/-..:631;</9/..*+10-5))*$(-/07:;-1&&%&)(/,,-.6/8/6569054+344+/,.32024530,--1,+')&'&'(*.08/898)%*'-./3692/1043,+*(+/..0''*:788.)0/)*20667,)+...510*:94411+,../1/82:2/+/52912086466489594047,-+-3158946334233546541316-0:73'%&(-()%%$%&(%5+9.)**,-.+,/18-./4/1-.++032349567,510/2,+('(*-66(/))1-1(++*1-'%)(0-0.2494786766'%''%%)-4++,+&*)23.(.-.)&(((-3.2698736830*(-%%&(),,+68356///+/00;67:71+8+*-4265.*,-.3171&'+-6041-./,4:3'/*+/7404$+-.---.)32.6;54/-*&'%'(*-36688/.0).)*(&,./1'&+(+/6.*),2,..)-24/85<52:42+3)$(*+,**)+2+.30/978/::70;+/37,%'*)(+.,'(/+..7,+22631460%,''+%
@5885b8f6-5618-4722-b1c5-db233f44cc57 ch=460 read=34982 start_time=2019-12-13T00:27:04Z barcode=BC01 runid=2c9cf7bc05858273f10e7d7ec552fc0bd742dc3e
CGGTTGTATTTGACTTTACTGATCATGAATCACAAAGGAAATTAGTACGCCCTCCCGAAGGTTAAGCTACCTACTTCTTTGCAACCCACTCCCGTGGTGTGACGGGCGGTGTGTACAAGGCGGGAACGTATTCACCGTGGCATTCCTGATCCACGATTACTAGCGATTCCGACTTCATGGAGTCGAGTTGCAGACTCCAATCCGGACTACGACGCACTTTATGAGGTCCGCTTGCTCTCGCGAGGTCGCTTCTCTTTGTATGCGCCATTGTAGCGATATTAGCCCTGGTCGTAAGGGCCATGATGACTTGACGTCATCCCACCTTCCTCCAGTTTATCACTGGCAGTCTCGCTGAGTTCCCGGCCGGACCGCTGGCAACAAGGATAGGGTTGCGCTCGTTGCGGGACTTAACCAACATTTCACAACACGAGCTGACGACGGCATGCAGCACCTGTCACGGTTCGAAGCGCATTCTCATCTCTGAAAACTTCCGTGGATGTCAAGACCAGGTAGGTTCTTCGCGTTGCATCGAATTAAGCCACATGCTCCACCGCTTATTGCGGGCCCCGTCAATTCATTTTGAGTTTTTTAACCTTGCGGCCAATTACTCCCCAGGCGGTCGACTTAACGCGTTAGCTCCGGAAGCCACGCCTCAAGGGCACAACCTCCAAGTCGACATCGTTTACGGCGTGGACTACCAAATTATCTAATCCTGTTTGCTCCCACGCTTTCCTTTACCTGAGCGTCAGTCTTCGTCAGGGGCCGCCTTCGCCACCAGTATTCCTCAGATCTCTACGCATTTCACCCTTTACACCTGGAATTCTACCCCCCCTGCGAGACTCAAGCTTGCCGAGTATCAGATGCAGTTTCCCAGGTTGGGCCAGGAGTTTCACATCTGACTTAACAAACCTGCGTGCGCTTGCCGCCCAGTAATTTCCGATTAACGCGCACCCTCCGTATTACCGCGGCTGCTGGCACAGGTTAGCCGGCTTCTTCTGCGAGTAACGTCAATGAGCAAAGGTATTAACTTTACTCCCTTCCTCCGCTGAAAGTACTTTACAACCCGAAGGCCTTCCTCGCACACGCGGCATGGCTGCATGGGCTTGCGCCCATTGTGCAATATTCCCCACTGCCCAGCACTCCCGTAGGGAGCGG
+
8++1,'(%(*'&)*+*$'+++-6756/3//.3407+()&)'.)*'.*,5760,4,+*16222272346525.0179/7:8,320250)++56()105667789-;:769011589976*21%/39;96886<6568484:42210&()**83//.0-5++,103637:1/-05988/224-.--*,22:57229819':+:3014274668780.+-,89/03-4/-0+*+-5,/.0-3.01'.)))-.7/56452,)))/5888;-60+((+,+'*%*'&'080.5761.//(/986944///--11556767996125.//,43933/../:3.058:9:8605)(''%&,*+237/4++2735:9;64446:6/0,00,3./,)3-.8764445/:///,63./3/3,/((%((/8/-..100(-,-0/00344&.%')*..5.,,,0/2.//'*/63/3(*'('#&'.212558986*++6871749;578421+23/4/007000+++36;98<99:90701089)1)7)90$)&()*65::94250/-2*%-(),.6/185,,44040822-;<0,.262<8<,.9.+.-),+/..+(*&&)41:97*/..197735639/9.002/.-*-,0.0/+2).60/%+,,60+.6-///2:79.7,3-2447295911090+-)3///9;88770:-*,.4-2444;7765/47))/,1:-',)(99*0&%'%&.3+-57974/+---05236:(+7:-8956:900.10(*(&)+*.316/3*,087436675769<,,*/)&'.,+-.2:67/3.2/33222272.-+*-,-.-/03**'*+..45'%'))1%'+0/36426<*59.-5.5-+'40/'*+$()51)&(*+0+++(*(7*7.4,./()10/3+))*'-02-78..355148(-+*,/,/)(''&))/776584752<23:24520+*(+.,+*,&-0140/.-+((-8/8:6569-$*+1952*+-:42.865;-.--,,0.)*,,-*-/-9*2:4,).)%)63+/(('*)195+.083;1,-1-0.3-41522%&%&&()).1--159540/(,,1-1392412:4)-3.-+/*3,/07.43-&++)..($%'$**.;0-0*1-'((($$
@8e334598-98f8-401f-ac2b-fcec30d64795 ch=114 read=64642 start_time=2019-12-13T00:27:04Z barcode=BC01 runid=2c9cf7bc05858273f10e7d7ec552fc0bd742dc3e
CCGGTTACTGTTGACTTCACCCCAATCATCAATCCCACCTTAGACGGCTCCTTCCCTTGCGGTTGGGCCACCGGCTTCGGGTGTTATCCAGCTCTCGTGGTGTGACGGGCGAGGGTGTGTACAGGCCGGGGCAATTCTTGCGCGACATGCTGATTCGCGATTACTAGCGATTCCAACTTCAGCATGTAGTCGAGTTGCAGACTACCAATCCGAACTGAGAATGGTTTTATAGGTTTGCTTCGCAGCGGCTTCGAGCCCTCTGCACCATCCATTGTAGCGTAGCACGTGTGTAGCCAGGTCGCAAGGGGCATGGGCGTCATCCGCCTTCCTCAGGCTTTGTCACTGGCAGTCTCGCTAGAGTCCCCAACAGTGGTAACTAACGATAAGGTTCGTTGCGGGACTTAACCAACATCTCACGACACGAGCTGACGACAACCATGCACCACCTGTATCTCATATAGCTATCTCTCCATCTCTAGACCTTTATGGTGGCTCAAGACCTGGTAAGGTTTCTTCAGCGTTCTTCAGGTCGCCATGCTCCGCTTGTGCGGGCCCCGATCGGTGGGGTTTCATTCTTGCGAACGTACTACTCAGGCGATACTTATTGCGTTAACTTCGCTTTGGGCGACATCCAACGCGGTACTCATCGTTTTACGGCGTGGACTACTAGGGTATCTAATCTATTTGCTCCCCACGCTTTCGGGACTGAGCGTCAGTTGGAGCCAGATCGTCGCCTTCGCCACTGGTGTTCCTCCATATATCTACGCATTTCACCGCTACATGGAATTCCACGATCCTCTGGCGTGCACTCCTGGCTGCCCCTGGTTTCTATGAAGCACTGGAAGTTAAGCTTCCCGAGGCTTTCACCACAGACCCTTGCTGCCGCCTGCTCCTCTTTACGCTTAATATCGATTCAGGATGGCACCACCCTACGTATTACCGCGGCTGCTGGCGTAGTTAGCCAACTTTCTAATAAAGTACCGTCACTCGGCTACCATTTCCTGTAAAGCTTCGCCGTTCTTCCTTTATAACAGAAGTTTAATCCGAAAACCTTCTTCCTTCACGCGGCGTTGCTCGGTCAGAGGTTTCCCCATTGCCGAAAATTCCTACGCTTGCCTCCGTAG
+
-*0.1:+)*(+-+*1775,1,.).10770.-1),1,+65373344)0./3773:7*27053837(666/-6.33/161*/-+,.2/.3()).+.,2/58:654325+050.''.,-,/,-/127270,'0'*)&.*/0,'(&'((-162011016/+-002843++***./,*)+-*-./+%'),.39:99'$.,3563132/.1,1',0)*071+(%*&-()+9;<+55&4068/+/0:-$'##$%&%%'%%%%'&('+,-..478972./2(&$('&$'*($)++//+)()0,(/01/$')/+/7..+-('%$&,,06/4*-4593*(-',2-,11.14'&$'/)&+)*+2.3++(+///85)+%&&&)5843111)(&))*($-&'03/67++(4410,)+'+%)(,-3-**(*,/514,'),#&$(+.17)9775-,,0002801+,.146/0/1',-.0550206()*40-*$((+,+2+$',*)''%*,,0.55::85436'*)3/#('%%+,/0:6591%,'(#$%'%'(/276),,+()())0/342.(%*-%&('+,&(-)'%(/+.,+-/+--'.+.**+,+&'00./.(*5+(3**,0402,',.''&$%'),**(),149)6,1/1--$$$%&()440680-04;97767/54033'.)&,+42106./'&)32+..777/+/-/.94/+:;44467799::3.9-)'&&,+*+12279;9::8;979:1*-/7137:7322936998975153631;2/,/:204,/)))/+./0/)+,-1/3//-+-.++)%-),./.-.654/6/*'&(1-:930()'-,&&%(&.(-+*./-(',09.-''$.(--5.+).*%&'*,7<447221.20$&()%&&58),14.,.-*'''3*&*)&$+&('/-*&(&&$*+,/3)&%)',+.10690..5113744*+**,76:-',+*+,-//*%1.1591*-.38784+,-/.:5417332842.*'&&'($&%()+/759;76221-4202253''-'&/+'*1.0-+078125494192*,/1+---+8/64<45470600,+%)+-<618:5*)4..0+.2501.5*'&#$&'&&*))09.276
@0ed82244-02d5-4d30-8303-4da498c7d668 ch=1 read=18569 start_time=2019-12-13T00:27:15Z barcode=BC01 runid=2c9cf7bc05858273f10e7d7ec552fc0bd742dc3e
CTCCCTGCAGAGGAGGCAGCAGTGGGGAGTACGGACAATGGGCAACCTGATCCAGCAATACCGCGTGCAGGATGAAGGCCTTCGGGTTGTAAACTGCTTTTTGTACCCGGAACGAAAAGCTCCTTCTAATACGGGGGCCCATGACGGTACCGTAGAATAAGCACCGGCTAACTACGTGCCAGCCGCGGTAATGCGAAGTGCGAGCGTTAATCCGGAATTGCGGGCGTAAAGCGTGCGCAGGCGGTTATAAGACAGATGAAATCCCGGGCTCAACCTGGGAACTGCATTTGTGACTGCATGGCTGGGGAGTACGGTAGGGGATGGAATTCCGCGTGTAGCAGTGAAATGCGTAGATATGCGGAGAGTTTACACACCGATGGCAGAAGGCAATCCCCTGGACCTGCTGGCGCTCATGCACGAAAGCGTGGGGAGCAAACGGGATTAGATACCCTGGTAGTCCACGCCCTAAACGATCAGCTGGTTGTTGGGAATTAGTTTTTCTCATTAACGAAGCTAACGCGTGAAGTTGACCACAAGGGAGAATACGGCCGCAAGGTTGAAACTCAAAGGAATTGACGGGGACCCGCACAAGCGGTGGATGATGTGGTTTAATTCGATGCAACGCGAAAAAACCTTACCGCTGACATGGCAGGAAGTTTCCAGAGATGGATTCGTGCTCGAAAGAGAACCTGCACACAGGTGCTGCATGGCTGTCGTCAGCTCGTGTCGTGAGATGTTGGGTTAAGTCCCGCAGGCACCAACCCTTGTCATTGGATTGCTACATTCAGTTGAGCACTCTAATGAGACTGCCGGTGACAAACCGGAGGAAGATTGGGGATGACGTCAAGTCCTCATGGCCCTTAGGTGGGGGCTACACGTCATACAATGGCTGGAGAGGGAGTTTGCCAACCCGCGAGGAGCTAATCCCATAAAACCAGTCGTAGTCCGGATCGCAGTCTGCAACTCGACTGCGTGAAGTCGAATCGCTAGCCAATCGCGGATCAGCATGCCGCAGTGGATACGTTCCAGGTCTTACACACCGCCGTCACACCATAGGGCAAGATGCGCCAAGTAGGTAGCCCTAACCGCAGGAGGCGCTTACCACGGCGGGGTTCGTGACTGGGGTGAAAGTCATGCTAAAGTGGCAGG
+
'+./''&2.-)/.'+0--46548497'(%)$$+))97<83:662,282557130++8,,&882322/5(,6930.0(0-7746)5301',+7644101882))+*,-+--59611750*-.25/4,++20%(,/96..90-/0,1(44/48811+-1-0))+./8/6.0053548+3)(%%&2-00&'0-'')0(%&*/13/111/5231/6*)+0(4)'*-2635/3:4,2454425370.*(2'&'**+.2(*--(*/-(+/*)15233725967<:592/--.0;/')..2732&%''&'-('&$&)(6273'0,5-12:/7.3+./)-3851(33.0343;822387326977787,*+%$%&'&('+'+612.4/.((0*.10371:38,*0;6431/--0:112::7;-,,,+12/,-/8435+()02874.<:805/+/246;0/7:874622+--08.,-83.,%((+',,23.:,.:03,+(0),-3:<<2132'(*2,4(+,)+11712267.4*+4;/./-()0),.)('&(,.-/+4-242...-+)+,*./446,0,6567555&264/77,++0139895;67;8865422366<:598;73234593756235:99,1-.+(+)#%%((+*3.7../304-/:,6+,+/+.092/220*10100/23+'(((0..**,+*(+'./1./1::774422255687.01025000./21'%)52552:66567,1/9'%&('.,'/-+.2;708100236+3&0&*+20415:8,.8-+$+.+,/0/3855497658:.5.,*,(+342;32.1-,))%(&'.81,267:68856289:9845,065*),*).+,076*-01+)*')724/87;711++.-+''(-)%)34))1-/*::-,7,+,%(%%'1,052*&(.8;32;57726-'$.104123305/166300,4/0/4.50/2+1,./,-,*)-,3.+)*)*,12297:72219,,/3331--3&,/4;:956-4,.&$()'&&&$'&('//'26+152212414&3.*+(*)),(*',1,*)+++-,,./;-',7680--'.',/*-.6.,.,%),3-'+-+294*6,,-97651/)*-&&(*).&$&$&&((((*&*&
@4ba3ad35-42ff-4a1c-8a11-af2833a2da5f ch=226 read=60495 start_time=2019-12-13T00:27:12Z barcode=BC01 runid=2c9cf7bc05858273f10e7d7ec552fc0bd742dc3e
CCGGTTACCTTGTTACGGCTTCACCCCAGTCATGAATCACAAAGTGGTAAGCGCCACTCCCGAAGGATTGGCTACCTACTTCTTTTACAGCCCATCGCTAGTTGAGCGGGCGGTGTGTACAAGGCCGGGGCAATATTCACCGTGGCATTCTGATCCACGATTACTAACGTTCCGACTTCATGGAGTCGAGTTACGGGCACAATCCGGACTACGACGCACTTTATGAGGTCCGCTTGCTCTCATGAGTCGCTTCTCTTTGTATGCGCCATTGCCAGCACGTGTGCCAGCCCTGGTCGTAAAGGGCCATGATGACTTGACGTCATCCCCACCTTCCTCAGTTTATCACTGGCAGTCTCCTTTGAGTTCCCAGCGGACCGCTGGCAACAAAGGATAAGGGTTGCCGCTCGTTGCGGGACTTAACCAACATTTTCACAACACAGTGACGGCAACCATGCAGCACCTGTCTCACGGTTCCCAGAGCACATTTCATCTCTGAAAACTTCCGTGGATGTCAAGACCAGGTAAGGTTCTTCGCGTTGCATCAGATTAAACCACATGCTCCACCGCTTGTGCGGGCCCCGTCAATTCATTTGAGTTTTAACCTTGCGGCCATTATCCCCAGGCGGTCGACTTAACGCGCGATTGGCTCAGGTACGCCTCAGGGCACAACCTCCCGAGTCGACATCGTTTACGGCGTGGATACCAGGGTATCTAATCCTGTTTGCTCCCCACGCTTTCGCTGGTGTCAGTCTTCGTCAGGGCCGCCTTCGCCGGTATTCCTCCAGATCTCTACGCGTTTCACCGCTACGCCTGGAATTCTACCCCTCTGCAGGTAGAAGCACCCGGTATCCGGATGCAGTTCAGGTTGGGCCCGGGGATTTCATCTGACTTAACCGACCGCCTGCGTGCGCTTTACGCCCAGTAATTCCGATTAACGCACCCTCCATTATTACCGCGGCTGCTGTGGCTGGAGTTAGCGGTGCTTCTTCTGCGGAGTAACGTCAATGAGCAAAGGTAATGCTTGCTCCCTTCCTCCCCGCTGAAAGTGCTTTTACAGCCCGAAGGCCTTCTTCATACACGCGGCATGGCTGCATCAGGCTTGCGCCCATTGTGCAATATTCCCTGCTGCCTCCGTAG
+
2-025923/2,+,1*-/&56:7.957+*+885766:9913,5*)+,0/,,,0045&'),+*)+2-4+1.)-,-+0+(&%&)$'((+&)*$2-)(*2%'&$&()'%'+/674,624414557;-947).0,-.401180/17/27:6/6:.011451-.//04--*++('..-*++/4/73551,/.0/4316'0,2'%#%+5*1'7*66.0.0)+(($)-0..532.3,5(')-6,,,/.2,++''(.&*,004058/***./;8:;5::-)&'),),.-//+&'(*/7-,17592337)-5;8;77//.,,.1/./2+16-+977,.099483./135<522465.1$%%((137()-*-129;7;.)-10:35;27.2+&.-%29)1-,,0+'*+-4,-(%(/0-3.,,(892/-/0+1.).817::,0010/+%&&&',(22(-/'**01%4+--+.60245,,*,.75;18,%%&(..0$%((*01/10/./42/0595:445<:624535256<619115+644014/5771:..,/1*+,:,:9+3***+//4598..5,*/*',-./41532-**,5,312+2771&,1;;0.304-7//-+%%&'($)/15-*/-0(.**,/.0010**+))'$+(&&)*2%)$''.-6:51)*61,.//96917,)'(*-.1-22567690(,,4//-040.00730('-.13.1-/62111;912.:43-*,,)360*)1)+/((,0-+**/,65-3'*67-5245/60.-2*0/56<6250&(+28756622./%-62/),2*,3')%+()'.+'/,/-&0750*)&#'$('''&.))+-50/+.1//1&)/-.37-9932%+..9/7673*+461)/,(*0/1432014341'&-//3694000//3.-,20*/,66+*/111101/.014-)*''&,+(*..'/'(.0105--*5,./:91')-,,-(%%-(%%)&/-&(1208:8614(0$&(/;53592610,453/+()-')+')+1&+,58+6;95.,,(+*66837/..*&%%$#'(('.*'&+--3/..1.-2,./,.)0-//50034:70///0<289.7.'+.0:4-*7'*+557899/91*',.10.4.0866.-
@b9bf3408-8fd1-4c06-8cfa-a445fb0fbd9f ch=22 read=50424 start_time=2019-12-13T00:27:07Z barcode=BC01 runid=2c9cf7bc05858273f10e7d7ec552fc0bd742dc3e
TTGTGTACTTCGTTCCGGATTTACGTATTGCTGTTGGTGCTGAAGGTTGTCGAGGTTAATCTTTGTGTTGGTTCCTGTTGGTGCTGATATTTATCCTACAGGAGGTAGCAGTGGGGAATATTGCACAATGGGCGCAAGCCTGATCGCTTCCCGCCATGTATGAAGAAGGCCTTCGGGTTGTAAAAGTACTTTCAGCGGAGGAGAAATTAAAGTTAATACGCCATTGACGTTACGCAGAAGAAGCAAATAACCATTACTTAACAGCCACTTGGTAATGCAAGGTGCAAGCGTTAATCAGATTACTGGGCGTAAAGCGCACGCAGGCGGTTTGTTCGTCAGATGTAAATCCCAGGCTCAACCTGGGAACTGCATCCTGATACCGGCAAACGAGTCTCGTAGAGTGCAAATTCCAGGTGCCAGCGGTGAAGTAAAGCTGAGATCTGGAGGAATACCGGTGAGCGGCCCCTGGACAGACGGCGCTCAGGTGCAGCGTGGGGAGCAAACAGGATTAGATACCCTGGTAGTCCACGCCGTAAACGATGTCGACTTGGAGGTTGTGCCCTTGAGGCGTGGCTTCCGGAGCTAACGCGTTAAGTCGACCGCCTGGGGAATTACGGCCGCAAAGGTTAAAACTCAAATGAATTGACGGGGGTACCTGAAGCGGTGGGCATGTGGTTTAATTCGATACGGGGAACCTTACCTGAGATGCTTGACATCACGGGAAGTTTCAGAGATGAGAATGTGCCTTCGGGAACCGTGGACCCAGGTGCTGCATAGCTGTCGTCAGCTCGTGTTGTGAAATGTTGGGTTAAGTCCCGCAACGAGCGCGACCCTTATCCTTTGTTGCCAGCGGTCCGTGGGAACTCAAAGGGACTGCCAGTGATAAGCTGGAGGAGGAAGGTGGGGATGACATGCAGAGTCATCATGTACCACGACCAGGGCTACCACACGATGCTACAATAGCGCATACAAAGAGAAGCTGACCTCGCGAGAGCAAGCGGACCTCATAAAATTACGTCGTAGTCCGGATTGGAGTCTACAACTCGACTCCATGAAGTCCGGAATCATAGTAATCGTGGATCAGAATGCCACGGTGAATACGTTCCCGGGCCTTGGCACACACCGCCCGTCACACCATGGGAGTGGGTTGCAAAGAAGTAGGTAGCTTAACCTTCCCGGGAGGGCACCACTTTGTGATTCATGACTGGGGTGGGAAGTCGGCAACAAGGTAACGG
+
$$))''*,-30-/65*'+$/)()-32..0(&)$)+,-99:;94.((+,131)&'+..1,-,3;;022/9/,''-*+).-/,6./.433(2+'%+,1-.1./-''&(#'$$$/.49-),-*5*+++.-867<-,'-,;,89-,'+($$$')/)(/,'(%*(+-4*',((//76;7-9417*-289/,0-./123-11./(*'(%&'&(':97+0/3/''(#%*.-4/.0-2)$)%)))..%*'#%)'&%&$%&')*'$'&&#(('1*)(-&)(-1,,*),&((++67301-3.5.641/,/2'/4686---244/110'.,.049:67:88)2/&(.-555,+'').&*23&.-..:-6082295277843301(*+/0039795.()'()+,04638.,(,&*,.(4)8-.)2654**)**-.,+)'&'(*&%%&&'*)-56::0/7-70)0*/+((%&&,+03/'(-738'(421).*--0),.-2)*('+1(04.&*)27'3)681450121/382,-1120145)--066662(-*+,-.960+'&+*(+..822,2.'&0).040-/-92348*4+///26:7536.9+,+54768:6::9886)(&)()*.5634568*-7.359:74575:,)))*/1-01,*20(&$,&&%2-*42766-)**1-').9::587:/--0*/(*.(+(/)-*(,1-/+').(%*'+*/1//')+1,,.*.6/*++,-.//,*'')+./5+6++)7.,+6400+&&&*++,/./0-,,-,/101888792//11:682541.+28,+4.;'254933/20/+(+3,/'&1535.039,+2+./-22-,//,/.++,-432+&$%.4+443539'+)-'54.4(-/312346&,((++.*'0.+0,1,-391464**$'$(*%'(-43,+&''&(,.%(*,-;5756*(''&%()//04164564/-*+*)++/0479(''')'%(%(*756746,,)('/-)'(-;579653347.'(+)--12+-.550()+&/+/5*-,+,),-(..145656746/5/-.4'2.373-&(&$'.../697:522-,+60-6.&-+5132;-(-+/4464-,)*+,/'&()+*/.19,2:0*-/%*%(-&+'/.***.2')835-7,&(*)+,--,00/7/9/2706-,),/*(+1))$)**)45-,559:<988657759:)((''&)'((')%+-17;,700+5*.
@87fc4cda-14cb-40eb-86f6-38f73a962c00 ch=461 read=37964 start_time=2019-12-13T00:27:12Z barcode=BC01 runid=2c9cf7bc05858273f10e7d7ec552fc0bd742dc3e
CCGGTGCCTTTGACTTCGCAGTCATGAATCACAAAGTGGTAAGCGCCCTCCCGAAGGTTAAGCTACCTACTTCTTTGCAACCCACTCCCATGGTGTGAAGTGTGTACAAGGCCCGGGAGCAATATTCACCGTGGCATTCTGATCCACGATTACTAGCGATTCCGACTTCATGGAGTCGGTTGCAGACTCAATCCGGACTACGACGCGCTATGAGGTCGCTTTGCTCTCGCGGTCGCTACTCTTTGTATGCGCCATTGTAGCACGTGTGTAGCCCTGGTCGTAGGGCATGATGACTTGACGTCATCCCACCTTCCTCCAGTTTATCACTGGCAGTCTCCTTTGGTTCCCAGCCGGACGCGGCAGCAAAGGATAAGGGTTGCGCTCGTTGCGGGACTTAACCCAACATTTCTTACAGGCTGACGTGACAGCCATGCAGCACCCTGTCTCACAGTTCCCGAGGCACCAATCCATCTCTGGAAAGTTCTGTGGATGTCAAGACCAGGTAAGGTTCTTCGCGTTGCATCGAATTAAACCACATGCTCCACCGCTTGTGCAGGCCCCGTCAATTCATTTGAGTTTTAACCTTGCGGCCGTACTCCCCAGGCGGTCGACTTAACGCGTTAGCTCCGGAAGCCACGCCTCAAGGGCACAACCTCCAAGTGACATCGTTTACGTGTCGTTACCAGAATTATCTAATGTTTGCTCCCCACGCTTTCGCACCTGAGCGTCAGTCAGGGGCCGCCTTCGCCACCATTATTCCTCCAGATCTCTACGCATTTCACCGCTACACCTGGAATTCTACCCCCCTCTACGGAATCAAGCTTGCCAGTATCAGATGCAGTTCCCAGGTTGAGCCCGGGGATTTCATCTGACTTAACAAACCGCCTGCGTGCGCTTTACGCCAATGGTGATTAACGCTTGCACCCTCCGTATTACCGCGGCTGCTGGCTGGAGTTAGCCAGTGCTTCTTCTGCGGGTAACGTCAATGAGCAAGGGTATGCTTTACTCCTTCCTCCCCGCTGAAGTACTTTACAACCCGAAGGCCTTCTTCGCCGCACGCGGCATGGCTGCATCAGGCTTGCGCCCATTGTGCAATATTCCCCGCGCACTCCCGTAGGG
+
/*1,0$(+')$'&/1;0)6-/675986:/.))*)0()+8785-/0/:5./90*,()*04..*--1651)13:36<:14,)*31(+*28-*2485*&'&%''*+,..04:,9040+0+%%$&&.12<74495:4;525<5622020),-./2(%&&%',02785458:<;562-)*)(')*1$.')247/:.+7,5.:98888885520/%%%&,0.2(*-)*(+,/36''''(3//3(+,,271-,,..579;7491)),+),,,&+$%(*14,-79:8565(0.+*+,5/...06101435:3182+-30;865/,+*-:.-35100+3/13992531:/.+-,-.*&+12/-''%%-614(669)3/:/-',,,+9.43345/60-.4::3/0,2*52+/*3)-+''))),&(5210/.+$'*0+27575-0//..18*-6443+''&#(+(+*'')()'2,3437:6989667.5/(')(,,/.0788176767424'+(*'%,+:;;;<;9995;34477-+-+--;9:<00006679:79;2017-/0/%-0,570)&$'()3818;1,.,8;<-794222/14:964944/466,+479.234*,.091:07974;55690+02+2)+1.005828,1064,.//618-5'6)+*()+.1668<9++*(%&&(++&)+*/%&+)-/4'%$)'390-.,334+*--,080/-006;6.(),(+,2563&24/*()+/3098887-.+&,%'9;:927''&()./05386869<;-+-5**3*+)45351,.,2-8691332/+./--*''%(+,0,//788;)(2+,0&/1856*8796;4.0-5-)(45,((//,&,*(&&&(,,,.0-51753)8;79<:444422.+.*+)-.05-0.0)'('*716-+*)&%*(05723;7:5460384.3(((*+5/4,+/0'(*5***2&.1/1595:;8899832/36221///.-)3104*4+*',&((,-%./25+.63-127.038.7,%*%)01(')0.,.+)-5153:5;34/.'''$'%+*..921/50/0.0111*641/5(1-4<1'04.1,.2.--761;8-&.),%)*.8,.0)+()
@842394ea-0073-4d48-b9fb-358705c7fcdf ch=95 read=77479 start_time=2019-12-13T00:27:23Z barcode=BC01 runid=2c9cf7bc05858273f10e7d7ec552fc0bd742dc3e
CTGTTGTACTTCGTTCAGTTACGTATTGCTGGTGCTGAAGAAGTTGTCGGTGTCTTTGTGTTAACCACCTGCTTGCCTGTCAGCAATATCTTCGGTTACCTTGTTACGACTTCACCCCAGTCATGAATCACAAAGTGGTAAGCGCCCTCCCGAAAGGATTGAGCTACCTGCTTCTTTGGCCCACCCCCATGGTGTGACGGGCAGTGCGTACAAGGCCAGGAACGATAATTCACCGTGGCATTCTGATCACGATTACTAGCGATTCCGACGGTCGAGTTGGAAGACTCAATCGGGCTGCAGGCACGCTGCGGATCGCTTGCTCTCGCGGGTCTTCTCTTTGTATGCGCCATTTGCCCAGCACGATGGTAGCCCTGGTCGTAAGGGCCATGATGACTTGACGTCATCCCCACCTTCCTCAATTTATCACTGGCGGTCTCCTTTGAGTTCCCGGCCGGTTGCCTGGCAGCAAAGGATAAGGGTTGCGCTCGTTGCGGGACTTAACATTTGCGAGCTGACGACAGCCATGCAGCACCTGTCTCACGGTTCCCGAGCGCCATCTGCAGAAAACTTCCGTGGATCGCTCAAGACCAGGTGGAGTTCTTCGCGTTGCATCGATTAAACCACATGCTCCACCGCTTGTGCGGTTACGTCAATTCATTTGAGGTTTGTGCGGCCTCCCCAGGCGGTCGACTTAACGCGTTAGCTCCGGAAGCTACGCCTCAAAGGGCACAACCTCCCGTCGACATCGTTTACGGCGTGGACTACCAGGGTATCTAATCCTGTTGCTCCCCACGCTTTTCGCACCTGAGCGTCAGTCTTCGTCCAGGGGCCGCGCGCCACCAGTATTCCTCCAGATCTCTACGCATTTCACCATACACCTGGAATTCTACCCCCCCCTCTACGAGACTCAAACGCAGTATCAGATGCAGTTCCCAGGTTGAGCCGAGTTTCACATCTGGCTTAACAAACCATATGCGTGCGCTTTACGCCCAGTAATTCCGATTAACGCTTGCCTCAATGTACGCTGGCTGCTGGCACGGAGTTAGCGGTGCTTCTTCTGCGGTAAATCCATCAGGCAAAGGTAATTAGCTGCCCTTCCTCCGCTGGTATTTTACAACCGAAGGCCTTCTTCATACACGCGGCGCGGCTGCATCAGGCTTGCGCCCGATGTGCAATATTCCCCACTGCGCCTCCCGTGAGGAG
+
$*'0))+01451-.282.6.%,232.9./-3823:731.(+&).5*)%**(+358:;03,,6-0-1(+1,*+'')-31525&&''&%(//533)/0..68.4+/-++/-.0;1/842*--23&.)*,++&*',((*.3121),048.02.)))/',,'1(*&&(//67-,-/5*/.)'((('%+/3:0.69975433/1650,0504(*+4.(,++'(.,(%%%%('+-8.',(&'#$&',05+.%)'$&()2:23-,,--/95961%-,'/+'%&.*'&)&%'&'*(*++)(%$#%$$(,**-)'.)*+1%*0--,,),-/-0'&*)%&&*((*,,4-(+,,.1/3/',-%&)(&$))(++)+&%('&*.)(-422.221089195.,--+*(&'+034,+%*,210*143<:0//1(4:0/.2%+,,0+(**/04.-42//46:39,**1-04+)&'$#&'')&)+0/)6-73/-./)1*/(-,2-05.2/9/2'(()'.)0*'$%%*-34344619/006/6332.0+055565,,,.6<90/-('',)&'%&+()$'%&-.*&'/*1-,%(0)+)+,.1'(')(02*0*(()+9<89<955,3+)*.**(,*7,<:7;1000112.,(,+-*0*&-+,(%+'#$#'))1*:/28:9,))/((%$%#$%().)265*.135-3/0/872707*)&&*/,./3/0/*+*%%%%))031-7.'.0&'%%+2+2,/+%%&$'%&)126291%)*1-007;765.2,&/+&,+./1231598074/1.866,&*'(/89.*-.179000)-01/&,+,2492/7-%178.52+*'%',1.09144-/8+401-,,,-(&%%&.+0/070.&'&()%..1415.2,0-3328263977-01+(+,).-06500'(%%%(+,,0.*),'+*31664.)/21/&$'0)((+,86,+'(++&&#&'&,+--01,-&&%&&(+,6/.,/0/+,*--))-/6:8;370.2080:0+/*',+**&$&$'$&'**-1.027424/-.(-&(..,$&%(',-/808<:959.4+()'&**,),''0272(/(,0&3()')$#'+.+21*)-*%'))%)$&)*(%)*''$$')'(&(&)+362'+*,*.*(,)''%**)(+)+.7*-,,,1-2.87,'%)(,)'*+%*203470+/1/001216-+*+((1+$+
@77a60ef5-a2b0-4fec-bfae-82f890dd7c7b ch=99 read=66716 start_time=2019-12-13T00:27:22Z barcode=BC01 runid=2c9cf7bc05858273f10e7d7ec552fc0bd742dc3e
TCGGTATGCTTCGTTCGGTTACATATTGCTGGTGCTGAAGAAGTTGTCGGTGTCTTTGTGTTAACCCTGCGCCTGTCTGGCTCTATCTTCCGGTTACCTTGTTACGACTTCACTGATATCAATCCACCTTAGACAGCTCCTTCGCGGTTAGGCCACCGGCTTCAGGTGTTATCAACTCTCGTGGTGTGACGGGCGGTGTGTACAGGCCCGAGAACGTATTCACCGCGACATGTGATTCGCGATTACTAGCGATTCCAACTTCATGTAGTCGAGGTTGCAGACTACCGTCCGAACTGAGAATGGTTTTATGGGTTTTGCTTCACCTCGCGGCTTCGCTTCCCCTCTGCACCATCCATTTGGCAGCACGTGTGTAGCCCAGGTCATAAAGAGGCGTGATGGTGCGTAGTACCGCTTCTTCCTCCAACTTGTCACTGGCAGTCTCGCTAGAGTCCCAACTTAATGAGTGGTAACTAACGATAAGGGTTGCGCTCGTTGCGGGACTTAACCCAACATCTCGACACGAGCTGACAACCATGCACCACCTGTATCTCCTTCTTCATCCTCTCCATCTCTGGAGCCTTTATGAGTATGTCAAGACCTGGTAAGTTCTTCGCGTTGCTTCAGATTAAACCACGTATACCACCGCTTGTGCGGGCCCCGTCAATTCCTTTGAGTTTCATTCTTGCGGGCCTTTTCACTCAGGCAGGTACTTATTGCCGTTAACTGCGGCACTGAACTTTTGACATCCAGCGCCGTACTCATGCGTTTACGGCGTGGACTGGGGTATCTAATCCTGTATTTGCTTACGCTTTCAGGTTTGACGTCAGTTGCAGGCAGATCGTCGCCGCCGCCACTGGTGTTCCTCCATATATCTACGCATTTCCACCGCTACACATGGAATTCCCGATCTCTCCTGCCTCCTAGCTGCCTGGTTTCATGGCTTTACTGAAGTTAAGCTGGTTTCACCACAGACCCTTGCTGCCGCCTGCTCCCTCTTAATAATTCCGGATAACGCTTGCCACCTACGTATTACGCGGCTGCTGGCGCATGCGATTAGCCAGCTTTCTAATAAAGTATCACTCGGCTACCACCATTTCCTGTAGCCGCCGTTCTTCCATATAACGAAGTTTACAATCGAAAACCTTCTTCCTTCACGCGTTGCTCGGTCAGGGTTCCCCCCCCCATTGCCGAAAATTCCCCTGCTACTTTGCCTCCCGTAGGAG
+
%)7+,,2/0//0-/68(,9,()&*&,(*-70(&%&&()(%+'&&+*..-:0345335-.-/4-4.8()+--.()*****-))*,-279850-/6/.3.2-%25'-+))*)-*.(().)*,+/57/*//181/02/23335892$&'*,1)12;;239-/*,/2&2/,(/***-1,,,/(*+*0&&(%(.230001:71.--''%+'/,)(*,.8648790/)1-/2425$1'$((-51*12+1-,,0/1256;4:*2**10589985461-++(136707672++%&(-''.,,*)*(.--6059:+)-)3.19<.-15;558:.0)())')*+(,/202-*,.**-)17489;,5.&)+,,/00133586666.<-*+90.*,+0)*%.*()$''&'&$$$&*%&*&04-+'%),627*.(+(*+,)++')(*-+(.05295453011020*-,,--.,+'&')-4621112942220/-1-1979898978;77495/,-...+0+-06653./'(*67-,682122303:1625550040+,025687,,+(.12%/.-**+10229:8880+,20/0.%.%&+,.//03-.1,553/41,'*2<::<;89.5,+,41/&&+0,4<:4;23-.-(%&('04.-0/-,/0,)'-/-(,.16:8;3'(+())-4;<87;<190/,'.**$&%$'&)/021+,1(*''(()-)0+))#'(,+-/64,',+(102571.89//23792*(%(%%%&%%)(4/1&%*/46)+(.,01855**'))(++,..09/6)'$*$++'%'%%')((++*(&2*$$$)+0264160:-/*.(($-489331).('+,'++)+/--801:;3369)++,0777064548<46(&-0-0320.0.100,+)+,'()./558688740))./*+78888868:18.)&'%(),.()/02/5/.945),+($&*6++//*,.16:;50900146:210/)+,+8(&&'%)4,)--4.16011/%0-,1/,37.19///)0*+4,+()*.,00./070&0%)$$(&5/((&%$$&(0*.)*845:,'&$(++/3*)&&&%((%('%/;71+++,.//3.699:;77./)%(&(*1.%')(1<9.23711()7:60679038.7,82++)(*.10001-8680-4028/05266:.,026,01..376/8-92+(%-,'*0+,&-,//2''*'+--'
@766071d2-b25f-4279-ac6a-d5867b43f71c ch=275 read=41797 start_time=2019-12-13T00:27:22Z barcode=BC01 runid=2c9cf7bc05858273f10e7d7ec552fc0bd742dc3e
CAGTTACCTTGTTACGACTTCACCCCAGTCATGAATCACAAAGTGGTACGCCCTCGAAGGTTAAAGCTACCTACTTCTTTGCAACCAACCCACTCCCATGGTGTGACGGGCGGTGTACAAGGCCCGGGAATGTATTACCGTGGCATTCCTGATCCACGATTACTAGCGGTCCGACTTCATGGAGTCGAGTTGCAGACTCAATCCGGACACGACGCACTTTATGAGGTCGCTTGCTCTCGCGAGTCGCTTCTCTTTGTATGCGCCATTGTAGCGTGCTGGCCCTGGTCATGGGGCCATGATGACGACGTCATCCCACCTTCTCAGTTTATCACTGGCAGTCTCCTTTGAGTTCCCGGCCGGACCGCTGGCAACAAAGGATAAGGGGTTGCGCGCTCGTTGCGGGACTTAACCCAACATTTCACAACACAGGCTGACGGCAATACATTGCAGCACCACTGTCTCGGTTCCCGAAGGCATTCTCATCTCTAGAAAACTTCCGTGGATGTCAAGACCGAGTGGAGTTCTTCGCGTTGCATCGAAGATTAAACCCATGCTCCACCGCTTGTGCAGACCCCCGTCAATTCATTTGAGTTTTAACCTTGCGGCCGTACTCCCCAGGCGGTCGACTTAACGCGTTAGCTCCGGAAAATACGCCTCAGGGCACAACCTCCAAGTCGACATCGTTTACGGCGTGGACTACCAGGAGGTATCTAATCCTGTTTGCTCCCCCACCTTTTCGCACCTGAGCGTCAGTCTTCGTCAGGGGCCGCCTTCGCCACCGGTATTCTCCAGATCTCTCTACGCATTTCACCGCTACGCCTGGAATTCTACCTCTACGAGACTCAAACGCGGTATCAGATGCAGTTCCCCAGGTTGGGCCGAGGATTCATCTGACTTAACAAACCGCCTGCGTGCTTTACGCCCAGTAATTCCGATTAAGCAACACACCTCCGGCCAATTACGCGGCTGCTGGCACAGGTTAGCCGGTGCTTCTTCTGCGGGTAACGCGTCAATGAGCAGTAACTTCCTCCTTCCTCGCTGAAAGTACTTTACAACCCGAGGCCTTCTTCATACACGCGGCATGGCTGCATCAGGCTTGCGCCCATTGCAATATTCCCCACTGCTGCCTCCCGTAGGAG
+
($)*-&,.-1+-5',,.04;92014.*-564678;1/--121+*+&*$&%'-'(/)*/322158.(3358:100610780--2+'$3)34-'**.87,0841+-+/0,751*,1+,+5.1+3.4')1*4965++,+(0+'(&+--/41''(065-())*13013201&)4+1*,//75+0..++,.((-353536985:(:.2*0.,-$&*220.$))'*(/++,,,2(),,&&*+22+*--121'(4043-63/+2132345:.7--,*)(%%%&(&*-7/,1::7(0+)/0-6,-0/11/-&)(+348.771).1*01(*+25;6233699584457865.04**+064572+2022:87268737.,-,06+-5-5*+.13-25)-,--12447:3-,2((')(,(/,)+2-329*)*+211-1'(4545333+,0-*((%)&)*01/.05&&'*1112&++9384//403157:557565)''&%+250,+)(#&')/06+53566788%%--*))+8;8//,,,1.-#'(+0(',&-+5,<.76+-548970/7./-1-./35*/)*176-&++,:7<:89;/+)+189-02+&%&(*,106,0241978-.267&865.-,-/42465/430(./.--1-5+($%()+62,+*6/-+-/71704)-)*-246738862<.++18456::810,03/5.%'%'.130123:90.990*.-/:72)$***86-+*+&.-&*-2268874988;:578/1,/+-/.14/60/8;267*421416*,+()20//2364-503)3981119/24',&-2168-8.8/3+41'-3452231.-.,222*.+524496678670767666)$0,+.2/702&$'(&&*--.145566779675/57,4954433-//14,///72,+03.59773240.*$()(+***.1+-+*'%$*$-%&*'(-40138676.,0&))*5///5+,-+.355:<:99:6.**084/-.26*72/1&++'1)/*.1'+*,2,953,1'*)/++)&'+***&').)/.&('')/../-3;:7800(-(*)0+(*)-/-,...525986;46529.%+)$&-,--612/40)**)**'*)*.:*-236,-'
@a9cbf574-4e74-4dc3-b85c-63f6679b24d4 ch=49 read=46572 start_time=2019-12-13T00:27:33Z barcode=BC01 runid=2c9cf7bc05858273f10e7d7ec552fc0bd742dc3e
CCGATTTACCTTGTTACGACTTCACCCCAGTCATAAGATCCTGAAGTGGTAAGCGCCCTCGAAGAGTTAAGCTACCTGCTTCTTTACAACCCACTCCATGGTGGCGGGCGGTGTGTACCAAGGCCAGGAACGCCATTCACCGTGGCATTCTGATCCACGATTACTAGCTGATTCCGACTTCATGGAGTCAGGTTGCAGACTCAATCCGGACTACGACGCACTTTGCAGAAGTCCGCTTGCTCTCGCCGAAGTCCTTCTCTTTGTATGCGCCATTGTAGCGTGTGTAGCCCTGGTCGTAAGGGCCATGATGACAGTCATCCCCACCTTCCTCCAGTTTATCACTGGCAGTCTCGCTGAGTTCCCGGCCGGACCGCTGGCGAAAGCAAAGGATAAAGGGTTGCTGGCGTTGCGGGACAACCAGCATTTCACAACACAGGCTGACGACAGCCATGCAGCACCTGTCTCACGGTTCCCGAGGCACGATCTCTGAAAACTTCCGTGGATGTCAAGACCAGGTGGAGTTCTTCGCGTTGCATCAGATTAAACCACATGCTCCACCGCTGTGCGGGCCCCATCAATTGGTACGAGTTTTAACCTTGCGGCCATGCTCCCAGGCCGGTCGAACGCGCGATTGGCTCCGGAAGCCACGCCTCAAGGGCACAACTTACTTAAAGTCGACATCGTTTACGGCGTGGACTACCAGGGTATCTAATCCTGTTTGCTCCCCACGCTTTCGCACCCTGAGCGTCAGTCTTCGTCAGGGGCCGCCTTCGCCACCGGTATTCCTCCAGATCTCTACGCATTTCACCGCTACGCGTTCTACCCCTCTACGAGGACTCAAGCTGCCAGTATCAGATGCAGTTCCCAGGTTGGGCCGGGGATTCATCTGACAACAAACCGCCTGCGTGCGCTTTACGCCCAGTAATTCCGATTAACGCTTGCACCCTCCGTATTACCGCGGCTGCTGGCTGGAGTTAGCCGGTGCTTCTTCTGCGGAGGTAACGTCAATGAGCAAAGGTATTAACTGCTCCCTTCGCCGCTGAAAGTGCTTTACAACCCGAAGGCCTCCTTCATACACGCGGCATGGCTGCATCAGGCTTGCGCCCATTGATACAATATTCCCACTGCCGCCTCCCGTAGG
+
())$++)(-2/4/-6../02181.3/0*-.++&)&.)/281--03..0::5/,,,59.--%&&'&(-90:/1.-/*$$'(5+785,//032/$''58,.02*(%$**+.01/.4-201*4*476;1806-(#'%&--334:38/1.*,.6-.050,%'('4+***'%&&,,0:97/.11;6(%(*'').)*.5++-99::9:2;/9-.-+)+&&13635/0/:7&(%&)))/14-.01,/02760.(+)1$((&'0103179-./85779;49;*+0.0/0374000293/0898.410,1,*.01--.-,/%&,./0578+$125</3.,,-/2;812389-2)(&),-04+,//.25142''-+,,-97979615)$''*(,/8,1.:95:,)(,/3+,%'*.)*,(+'3/))%''*)%1/0:6./118725%'6765440+***8+99+/&+*&),/110+//218:-86*')+*-+*(&''-,.019972768;89;<::566-.-...-&'*%(')8;89<:9:914..-/-)',+1/895;+-.-+-+7/(,0)'%')&.*1--64.*/2+'-%&%##&'((.;:,290///,,1)'&&)&**+//)-1*,*3.1+)&)&'&&'')('./20/0,0.&5:5778:88)&..&)*-.4--+'%$$',-)-/22/2878068*+)510147475.8.+,/*111...5089990;/*+*1-,*'+*).8-,28439++.09:::86665696556,0*.')++.82;979978;05.-.842/-+%$()*231/.++'04('%(+*14,+(+),20/)/:7/(5367-'*+/078,*'')-.6(-/.02/23555(989/3))-908+*0-.)55.+//,.*,//-.+50365/81966354520-')&$%*)23+*'-')-.,('*.:.:10014/..09+0:9699241/-))*2.12:;88420.*),--.17)2'()'+98;777860+,))11314+,)**1409:,++)&)))%%.%(*.7*583&*,&'-))2/,-/**((')0*43-*+3,3/:35138854)/+.-/.0-+)010212,.-(2-,/1.024;4$(**+,,03:44415:.())''%%())07)*955+
@e2e08282-b3fe-4657-8316-7ab48a222020 ch=226 read=60561 start_time=2019-12-13T00:27:42Z barcode=BC01 runid=2c9cf7bc05858273f10e7d7ec552fc0bd742dc3e
CCTTGTTACGACTTCACCCCAGTCATGGATCACAAAGTGGTAAGCGCCCTCGAAGGTTCAGCTACCTACTTCTTTTGCAACCCACTCCCATGGTGTGACGGGCGGGTGTGGCCTGGAGGCCCGGGAACGTATTCACCGTGGCATTCTGATCACGATTACTGGCGATTCCGACTTTGGAGTCGAGTTACCGAACTCAATCGGACTACGACGCGCACTTTATGAGGAGTCCGCTTGCTCTCGCGAGGTCGCTTCTCTTTGTATGCGCCATTTGTAGCGCATTAATGTAGCCCTGGTCGTAAAGGGCCATGATGACTTGACGTCATCCCACCTTCCTCCAGTTTATCACTGGCAGTCTCCTTTGAGTTCCCGGCCGGACCGCTGGCAGCAAAGAATAAGGGTTGCGCTCGTTGCGGGACTTAATAACAACATTTCACAACACGGGCGGCGGCAACCATACGGCCTGTCTCACGGTTCCCGGGCCACATTCATCATCTCTGAAAACTTCCGTGGATGTCAAGACCAGGTAAGGTTCTTCGCGTTGCATCAGATTAAACCACATGCTCCACCGCTTGTACGGGCCCCGTCAATTCATTTTGAGTTTTAACCTTGCGGCCGTACTCCCCCAGGCGGTCGACTTAACGCGTTAGCTCCGGAAGCCACGCCTCAAGGGCACAACCGCCAAGTCGACATCGTTTACGGCGTGGACTACCAAATTATCTAATCCTGTTTGCTCCACGCTTTCGCGCACCTGAGCGTCAGTCTTCGTCAGAGTCCGCCTTCGCCACCGGTATTCCTCCAGATCTCTACGCATTTCACCGCTACACCTGGAATTCTACCCTCTACGAGACTCAAACGCCGGTATCATGCAGTTCCCAGGTTGAGCCCGGGATTTCACATCTGACAACAAACCGCCTGCGTGCGCTTTACGCCCAGTAATTCCGATTAACGCTGCCCTCCGTATTACCGCGGCTGCTGCAACGGAGTTAGCCGGTGCTTCTTCTGCGGGTAACGTCAATGAGCAAAGGTGTGCTTGCTCCCCTTCCTCCCCGCTGAAAGTGCTTTACAACCCGAGGCCTTCTTCATACGCGGCATGGCTGCATCAGGCTTGCGCCATTGTGCAATATTCCCCACTGCTGCCTCCCGTAGAG
+
*(-*&)2)*,/45;5/4)+*+*07675&53315563./18890,..96)*+*-0.2-/&'((+),''%**.)44-5/.3(42,).)01()54976445707:630-('(&$$'((/*(-*6')6-6..30-)/+,28/31:637;5023-/%'*2/7//.)303226.4*(.02+('%)+/-+4,:-0005;9771;/7,92/,,-.2355+/)--4700--/-&--13-/42//22*+(()'*'-/./1:1645:0,.-0-104;515++..00-.--/*()&#%'+9512777.53,(1798;793332-)'&**4585-()+(*021626..+,.2;;0018:85:5+587422286,(14:57++*+*3/7776:96852-549+*(++'''.3-:1,+++,616/(+194/3-2*()%(-/0*59*,01317-6(0-)''*2/..)2.64&1&((&&&*+.+'(*+///1)()&**),,*4+%+07.-*))-.97625:9;678<9958753478<857602)2,<99;64715100466+))2)3;:9.---,(++53044.1-5./*3154385.,145:7<722;<02363;;3+407-6-..270(+'((-/1.&$+(+7;97700.4./,.-))/-%,.0-.)-)''.+..0927/.190.,+6(.)#'*.-46653424480<.*+/;0007:123'4*+(++2135126047,-89.,4-0((,.,:9+/--(-*.5.++**,3/&(+.3/4)*2,)&'&%)'-3/87-,))07-7433;8702+**,++./0387849<:/67:25722,/3/.-5*2,.-)22-)8678.(0+252/21-./,)0-1041/,3167;161+*--400*:2*(2,,2;1.*---.2.-,.7468446-17044301-)&&&%$--/5*%%&)96966//20-*0%%*%.5/35989133-273307.,+,++*,01(1$'1*)*3,-+'%&6/88<9:9:42'(*/:8996;542555<+.,//***/,&+-72/-04955/;4--51/.0),.'/163*-.,35''&))284:6:;:87..(-,9344898811/00),3*-,(*,37+-9)+),)3--.1322+),--00.0,),92,.10''
@63b2d8a3-e54f-4008-9bca-c2ee3e1fc2f9 ch=380 read=65136 start_time=2019-12-13T00:27:45Z barcode=BC01 runid=2c9cf7bc05858273f10e7d7ec552fc0bd742dc3e
CGTTTACCTTATTTGACTTCACCCCAGTCATGAATCACAGAGTGGTAAGCTTTCCAGTTCGGCTACCTGCTTCTTTTGCAACCTCCATGGTGTGACGGGCGGTGTGTACAAGGCCCGGGAACGTATTCACCGTGGCATTCGATCCACGATTGCAGCGATTCCGACTTCATGGAGTCGAGTTGCAGACTCAATCCGGACTACGACGCGCACTTTATGAGGTCCGCTTGCTCTCGCGAGTCGCTTCTCTTTGTATGCGCCATTGTGGCGTGTAGCCCTGGTCGTAAGGGCCATGATGACTTGACGTCATCACCTTCCTCAGTTTATCACTGGCAGTCTCCTTTGAGTTCCCGGCCGGACTTGGCAGCAAAGGATAAGGGTTGCGCCCGTTGCGGGATATCTCACGGGCACAGGCGACAGCCATGCAGCACCTGTCTCACGGTTCCCGAAGGCGTTCTCATCTCTGAAAACTTCCGTGGATGTCCAAGACCCAGAGTAGGTTCTTCTGGCGTTGCATCGAATTAAAACCACATGCTCCACCGCGCTTGTGCGGGCCCCAAATCATTCATTTGAGTTTTAACGCAGCCGTACTCCCCAGGCGGTCGACTTAACGTTAGCTCCGGAAGCCACGCCTCAAAGGGCACAACCTCCAAGTCGACATCGTTTACGGCGTGGACTGCAAATTATCTAATCCTGTTTGCTCCCCACGCTTTCGCACCTGAGCGTCAGTCTTCGTCCGGGGGCCGCCTTCGCCACCAGTATCCCTCAGATCTCTACGCACGCATACACCTGGAATTCTACTCTTGCGAGACTCCGGCTTGCCATTATCAGATGCAGTTCCAGGTTGGGCCAGGGATTTCACATCTGACTTAACAAACCGCCTGCGTGCGCTTTGCATGGTAATTCCGATTAACGCGCACCTCCGTATTACCGCGGCTGCTGGCACGGAGTTAGCCAGTGCTTCTTCTGCGTTAACGTCAATGAGCAAGTGTAACTGCCATGCTCCGCTGAAAGTACTTTTACAACCCGAAGGCCTTCTTCATACGCGGCATGGCTGCATCGAACTGCGCCCATTGCAATATTCCCCACTGCTGCCTCCCGTAGG
+
)*-79116/6(.3.*),.2*(,02-+-27342254445-)'*+/76.'&'&))+(%)+3&&*,-0661$+,812:;0058-74)/4+(,7852334+875260432+/1264816)(+*%01+6014/*+.,-/.,,14-+,13-+--,9/','()+.1;88488;;;8::-++++233/7-1%(/21+).)1*5.9:8757560/'+),387+/-('-/0-+*8)*+))(*&'1-//.-/5/98-8:,,,*)*).11).((&&*+*1**)(+5/-1:::10/)(,7/93,*+++/(&&*+0-.2948&0-7989/4+,-;933310./1,)-.15732:3)&.5:04/)0*3/5-,(*)**$)+/7,2/:9/-/52/800-/86./9776;::82+)&($*(3,+''$*()/.2477;29.0*00/754465564877743-+((*%$%%%&#&&(*/123*+250.435;999<9533/(2,/+,+)'(&(*,*6/<8590*(+**6.+,/00*'()'645*+(()+,2797.+3($$#$%&&(46.6/441(()*+++,472293-.01;:.0,.$%#+2/'2,-,775+',)&%&'--0..2.../).43241-1.00'*,*-+3929+9+16,*&+-'/5-0(2+01./..-6435:8-0-70018:676-20%%%+*2/,./.27132;5.//387,13103;40*,*.3/1266666023::<;892*0577+5313;87515,+6-+225-:8,).)),--32354*/%,%'(+)+*-40813030/*&(&%''%%'%-..3-'*)+.-*34-.441</.0333899,7,*.114*(.5'%('*%39+*.--0+.+*)+,2/57;;2<69;9::8810,*,'('.&'%%'-28875/0.5.9/0,%*&*2-1.***.+)4858/;000:-;*)%'),&'4...39*1/--1<06;5,+**&*))+,.5362--+,(+%'%+)-)+(*(%&$&(59)-22)4++--/10/''&'')0)'-+-+9;8;87;965-0)*+-('((*///4335.-21268.:9-%,($((/*/6:/73/)553596592:;)+:35(
@be5fbc32-65f8-4c91-908d-1bd595c6b4d2 ch=387 read=50158 start_time=2019-12-13T00:27:52Z barcode=BC01 runid=2c9cf7bc05858273f10e7d7ec552fc0bd742dc3e
CTCCTGGGAGACATCAGTAGGGAATTTTTTTCGGCAATGGGGAAACCCTGACCGAGCAACGCCGCCGTGAAGGAAGAAGGTTTTCGTTGTAGAAACTTCTGTTACCTCAAAGGAAGAACGGCGGCTACAGGAAATGGTAGCCGAGTGACAGTACTTTATTAGAAAGCCACGGCTAACTACGTGCCAGCAGCCGCGGTAATACGTAGGTGGCAAGCGTTATCCGGAATTATTGAATAAAGAGGGCAGGCAGCGGGTCTGTGGTGAAAGCCTGAAGCAGCTTCAGTAAGCCATGAGCCAGGCAGCTAGAGTGCAGGAGGAGGATCGTGGAATTCCATGTGTAGCGGTGAAATGCGTAGATATATGGAACACCAGTGGCGAAGGCGACGATCCTGGCCTGCAACTGACGCTCAGTCCCGAAAGCGTGGGGAGCAAATGGGATTAGATACCCTAGGGTCCACGCCGTAAACGATGAGTACTAAGTGTTGGATGTCAAAGTTCAGTGCTGCAGCTAACAATAAGTACTCCGCCCTGGAAGTAGTACGTTCATAAGGAATGAAAACTCAAAGGAATTGACGGGGGCCCGCACAAGCGGTGGGTATGGTTTTAATTCAGACAGCTTGCGGAGACCTTACCAGATGTTGACATACTCATAAAGGCTCCAGAGATGGAGAATGGCTATATGAGATACAGGTGGTGCATAGTTCGTCAGCTCGTGTCGTGAGATGTTGGGTTAAGTCCCGCAACGAGCGCAACCCTTATCGTTAGTTACCATCATTAAGTTGGGGACTCTGGCAAGTTTGCCAGTGACAAGCTGGAGAGGCAGGGATGACGTCAAATCATCATGCCCCTTATGACCTGGGCTACACGTGCTACAATGGATGGTGCAGAGGGAAAGCCGCCGAGGTGAAACAAAGGCCATAAAAACCATTCTCAGTTCGGATTGTAGTCTGCTAAGCTCGACTACATGAAGTTGGAACTAGTAATCGCGAATCAGCATGTCGCGGTGAATACCGTTCTCGGGCCTTGTACACACCGCCCGTCACACCACGAGAGTTGATAACGCGAAGCCGGTGCTGGCCTAACCGCAAAGGAAGGAGCGCTGTCTAAGATTGCAGGATTGATGATTGGGGTAAGTCGTAACAAGGTAACCGG
+
++/)%$'(%*&+'''%(,)0+'*+-3222--26;9484,11-%)-,3)*.16400+0277579&&%')--32227*-/)./4/,'-*2($'%.**./:48,6)&&$'&08,+,*/-.66&3..0.)%%%+)+.,+5721151,)++-13().--4:1,/0.)-.-,.801.7///60112296431156*,,*(*+*+.+-0442/.,1.-3/.100:505)*-**-,*1/+'&(*2*(&)*&'&+)'&(+()+)/243585/-,-(*.---.)+,&-06/*//5/020%%&($+)&'64%4221,,./18.4,),,+3000,,+--,+1,951//00+)++586.76.-23667766/4*14,.**25:7890,(')*+,87::75/6),2-43003+*%')+978791450((),/**+.04/7,'**7;;-,1*+.0+(+,&48(+,,.+*,/(,-9979:;:10/0/+&''(071&2(*544033486:316;:12543433/1..-(,,)-00).,-*2**48*,/,)(&(,-1.//2,+$%)%)&),-,0/-,./6/-))())-+-*-+497-23,)..1.++.2:601(%)+.03;;,195:6#+,***,(++)-+%&'-91;1/6'(*,$)1*,-88699934361,5///.)),-.;;0.)&)1'7767967432322501611666667'/+/()37))***'*%(*0141124,7,'1/31601207,+031977662457:;//1048207/,./,.99/8(+-8,-7./085568740701&-&,&#&'&'++026601475+%&*+/+064052687987:9222::.8.010**0.54449314(*.-.)+,4467.30-+-,+234011+-(+,(*'&%%-(&'&)(*1,20%(62*&%+-,-.5:9.1576:535,23:2-*%.(**.02.*&&&*&%(./2.32/./0.22+//7+4,)+.,,+201++10951/010;89846(.,/2:6,-*'/6,17,.//12501242303:6.84-/513233/300-*+//-.0240'/(*1-/6371-&)+0-..2841*4,70**+-(-&,,/06567/0'($0%'"&*.-41///-*0.(150,'*&&)79:7847)5,6;9<17
@3b3c92e8-7de6-4346-8995-13a38d0520b5 ch=120 read=74758 start_time=2019-12-13T00:27:54Z barcode=BC01 runid=2c9cf7bc05858273f10e7d7ec552fc0bd742dc3e
TTGTTGCTTCGTTCAGTTGCGTATTGCTCTTAATGGTAGTAACGCTAACGACAGGGTTCTGCGGCATCGTTGCGGGACTTGGCAGCATCACGACACAGTTGTTGACGACGACGCTACGTCGCCTTGTCCCCAGAGGATTTTCCTCAATTAAAATTAATGGGATCAGAGTCGCCAGGTAGAGTTTCTTCGCGTTTAACAATTGTACGTATACGCTACTTGTTGCGTTGTCGATTCCTTTGGGTTTGTGCCCGACCATTATCCCCAGGGCGGATACTTAATGCGTGCTTGGCGGCACGGAGGTGTTAGGCCCCACACCTAGTATTCATCGTTTACGGCGTGGTTGCAGAGATTATCTATTCTGTTGCTCCCACACGCTTTCGAGCCTCAGCGTCAGTTACAAGTCAGAGGTCGCCTTCGCACTGGTGTTCTTCCTAATCTACGCATTTCCACCGCTACACTAGAATTCCTCTCCTCTCCTGCACTCTAGATAACCAGTTTGGAATGCAACTTAGTCAGGCCCGGGTATTTCCATCCAGCAAATCATCGCCTACGCTCCCTTTGCATCCAGTGATGGATTGCCCTCGCCACCTGCAGCAATGGCACCACTGGCGCATGGTAGCCGTGGCTTCTATCGCCGGAGGTACCGTCATTATCTTCCCCAAAGACAGAGCTGATAAAACCTTTATCCTCCGCGTGGCATGGGGTTCCCCATTTGTGCAATATTTACTTTCGCCTCCATG
+
$%)(%#&)(-),27+)/)$*--(.*().+.-0-00+,&)(/-.#$+-++&&'%'+(.,/-+,'())()(,1)(&0-0.-(&$$$$%'*(%'+,.,*'%&&').,-/1&)%%'&')'*%),%)+(,(-/22)$&''+%40/&,(((&$)&*,'''%*%%&((3((%$&()&$$$+*0+)&%),7*-69,'&&%&$(')&&&)%*$'$''()+))+&*.2,/'%$''(&)-'&-,-')//,).01)%%$(,++-/0'*%&'2/1('+.(''&'(''((/-(('$(%%%%)'(*++(+')$(()+.4,))*00+'*,.7('*226<;:;93256..)5--,0*&%#$$&$''(+,-,)((-*)(+3%*,1.($(&+),-963&%.05.-*--./:.0/+%%%)),-&(''*,/5::8<302%-.547258831+(')/-22/125-483)**/5,-/./03+&%)(/110)*),303/15344.//2211562629+4.8-02/3520.&&$$$&%%'()0((,-+-(.6),,%'*(&')))&%$%&('+,*)-),.88*22*&,)'++&'(%&&*'%)%',+''++77./5.()'&&)&&''''0*('*'('))%&&','(+9/4+0..3)%$''$'%))%(&++21436/22/0003,376*3)(**)'%(()'$&'+-(-*)+%%((%()&%%&$&$&'+'*++*,')'&(,/*'/'-/35'-.&$&((((&'(*/+%'&
@5e9529d0-5d4a-46e9-98b9-f888750e494a ch=318 read=60146 start_time=2019-12-13T00:28:03Z barcode=BC01 runid=2c9cf7bc05858273f10e7d7ec552fc0bd742dc3e
CTCCTACAGAGGCAGCGATAGGGAATGTGCACAATGGGCGCAAGCCTGATGCAGCCATGCCGCGTGTTATGAAGAAGGCCTTCGGGTTGTAAAGTACTTTCAGCGGGGGAGGAAGGGAGTAAAGTTAATACCTTTGCTCGTGGCGTTACCCGCAGAAAACACCGGCTAACTCCGTGCCAGCAGCCGCGGTAATACGGAGGGTGCAAAGCGTTAATCAGATTACTGGGCGTAAAGCGCACGCAGGCAGTTTGTTAAGTCAGATGTAAGAAATCCCCGGGCTCAACCTGGGAACTGCGTAAATACTGGCAGCAGGTCGTAGGGGTAGAATTCCAGGTGTAGCGGTGAAATGCGTAGAGATCTGGAGGAGGAATACCGGTGTGAAGGCAGCCCCTGGACGAAGACTGACGCTCAGGTGCAGCAGGAGCAAGCAGAAGTTAGATACCTGGTAGTCCACGCCATGAAACGATGTCGACTTGGAGTTGTGCCCTTGAGGCGGCTTCCGGAGCTAACGCGTTAAGTCGACCGCCTGGGGAAGCGTACGGCCGCAAGGTTAAAACTCAAATGAATTGACGGGGCCCGCACAAGCGGTGGAGCATGTGGTTTAATTCGATGCAACGCGAAGAACCTTACCTGGTGTGACATCCACGGAAGTTTTTCAGAGATGAGAATGTGCCTTCAGGAACCGTGAGACAGGTGCTGCATGAAACGTGTCGTCAGCTCGTGTTGTGAAATGTTGGGTTAAGTCCGCAACGAGCGCAACCCTTATCCTTTGTTGCTTGGTCGGCCGGGAACTCAAAGAAGGAGACTGCCAGTGATAAACTGGAGGAAGATTGGGGATGACGATCAAGTCATCATAGCCTGACCAGGGCTACACGTGCTACAATGGCGCATACAAAGAGAAGCGACCTCGCGAGCAAGCGGACCTCATAGAAGTGCGTCGTAGTCCGGATTGGAGTCTGCAACTCGACTCCCATGAAGTCCGGAGATCGCTAGTAATCGTGGATCAAGAATGCACAGTGAATACGTTCCCGGGCCTTGTACACACCGCCCGTCACACCATGGGGAGTGGGTTGCAAAGAAATGGGTAACCTTAACCTTCGGGAGGGCGCTTACCACTTTGTGATTCATGACTGGGGTGAAGTCGTAACAAAGGTAACCGGAAATAGAGCGACGAGCAAAGTGAGTTAACACAAAGACACCGACGGCAGCTGGCACCAGCAATACGTAACT
+
2233//1'('(%&#%%)*-%12(-))%/,-.0.7//9.*',/6,38442101/17:8:89923+*(-)*,530')('))1.2/(98470+,))'*+.,-2+(,,5:60*(1.-1*0*&('+2)),-/-*-9047,+99:-3,'//.8/,5()+-+-562/59:)70-/.,-25&6)+732/.-4.16,2+.'')--52*0),-44;/-223302..&**)//027;:93413.)+).'2-11486)408<(+.7.1553446,)'(%.+**367.%06/.3,9041-32+3*&'((+)+&(%.,-'$$&&%.*++(+).)1)**-*2+9*-+0696,*,).-++/61-,.,-+*,,,445;910,(0/,90/8/07./$'*(**2%-2:2-+2879-0.,,0///1674823:86,')&%.*'(,29&6,')*)+9+*),-2:/1:561/4.+-349*1*10%,3022462++,+-('*+5,.-2:2.52215(''&'2-0)0)+,.88/-*)0,/))*-13.*'-+4256)*('$%,/1000'')04/73:6845/041<:81803011248;7051,-)-+,*-,3350'--+.+-+21975:71/,,0//351+2')6*+84407(,68600'''%&'+04/11.(+)-4;942.././;0+$2))&0/2311+&+/,:7;8:957762779:;:43+*'&)*'%'%'2269,.--.26003/.+-*,*,.9083/8441345+.,'-%%//185;5:-/-++95*37**+''&'-/.329613;80901:76.%%'.+..0064,+*+++-.1962221./)-.)%+'(494387680'+,0*)*+9:90*%'+'$%()34.666,++**-165544-9-$%%')-34888-()'*)&'*)*.+--.,*('+4,05;76853..'%),)*2846832/5-4'6*-11-.(()(''*)(,--**255-+&-*,/--.),0.03486551331:1/-03/059/,+298/.%&%../09:8841.-*')*(0,(+*+,0+/+362003,-100039685,3+()**./283658+&*(&,%,,0//,(%&0+665;5)8-(.2./044915:-./91.257796//--..32.''**1+-.7575963)%,*-26913),,+*++//425&%/1/6)).*%)(,-..0/-74,.57::6-+($'&%')$())).+)).--%2+'&$'#
@1bab1687-7eda-4e3a-9f88-f6c8622fc6f9 ch=15 read=40304 start_time=2019-12-13T00:28:08Z barcode=BC01 runid=2c9cf7bc05858273f10e7d7ec552fc0bd742dc3e
TTGGTATACTTCGTTCAGTTACGTATTGCACAGATTGCTGAAGAAAGTTGTCAGTGTCTTTGTGATTGCTTTCTGTTGAATTGCTGATATTGCTCCTCAGGGAGGCAGCAGTGGGGAATATTGCACAATGGGGAAACTCTGATGCAGCAGCGCCGCGGCGTGAGTGATGAAGGTTTTCGGATCGTAAAGCTCTGTCTTTGGGAAGATAATGACGGCAAGGGAGGAAGCCACGGCTAACTACGATGCCAGCAGCCGCGGTAATACGTAGGTGGCAGAGTGTTAATCGGATTTACTGGGCGTGAGAAGGGGCGTAGGCGGATGATTGATTAGAGTGGGATGTAGAAATGCAGGCTCAACTTGGGTGCTACATTTCAAACTGGTTATCTAGAGTGCAGGAGAGGAGAGTGGAATTCTAGTGTAGCGGTGAAATGCGTAAGTTAGGAAGAACACCAGTGGCGACTCTCTGGACTGTAACTGACGCTGAGGCTCGAAGCGTGGGGAGCAAGCAGGATTAGATACCCTGGTAGTCCACGCCGTAAACGATGAATACTAGGTGTGGGGTTTCCAACACCTCCGTGCACCACTAACGCATTAGAGTATTCCGCCTGGGGGTACGATCGCAAGATTAAAACTCAAAGGAATTGACGGGGACCCGCACCGTGTAGACATGTGGTTTAATTCAAAACAACGCGAAGAACCTTACCTACCTTGACATCCCTTGCATTACTCTTAATCGAAATCCCTTCGGGGACAAGGTGACAGGTGGTGCATGGTTGTCGTCAGCTCGTGTCGTGAGGATGTTGATTTAAGTCCCGCAACAGAGCTGGCCCTTGTCGTTAGTTACTACCATTAAGTTTGGGGACTCTAGCGAGACTGCCTGGGTTAACTCAGGAGGAAGGTGGGGATGACTGTCAAATCATCATGCCTTATGTGTAGAGATTTTACACACGTGCTACAATGGCTGGTGCAGAGAGATGCAATACCGCGAGGTGGAGCCAAACTTTAAAACCAGTCTCAGTTCCGGATTGTAGGCTGAAACTCGCCTACATGAAGCGTTACTAGTAATCATGATCAGAATGTCACTTGGTGAATACGTTCCGGGTCTTGTACACCGCCCGTCACACCATGAGAGTTGGGCAATACCCGAAGTCCGTGGAGAGCTAACCGCAAGGAGGCAGCGGCCGAAGGTAGGGTCAGCAGTTGGGGTGGGGAATCGTAACAAGGTAACCCGG
+
%'0+,-0%/0901136)*--***)).)('#$&'',((,2..,&),.**3+**-064,*25-..&%*$#&+,.,4-9-,''*&$&$$%)%,0,--0512'.1-(.5/-00-/2083'.)*&1((*)+*2.+--'(*,)++,+,./)%((((-)0,%%(%$&(%$&'(,*(-3*4+654.1:7881*1.(&()6445245203+')./-.0.+**%&))()))&**'+$,-,,.0--01/*%$%%)'22003+12+%(%'&6/.0/,2&+++183)+&(),.,*'')'-+,61-.276344//*&*(-44/-9987887;99955.++,.-(&'(0;7351+'&(,3.+2-,/022/-*.+/1-/-07671.7*0*87454-4.--540.(+,+*)+)&*&+-)(&),0.1-3+3*'*++*,,,1+2,-7.+,02273+.1.76-,)&**.05&'&()')012210557886766--(&$&(/12*3-,,)$'()02577:,).00;%0*46/06/35998:1-1645572/+-+--&)+4,.($()&13/2-+264456710,;-5*.&--/6474((&'$*+01157501,+'*%'%)02:792474244-(,+.,&23-242++-'/42(((-.7+**$$'(*&+)-6125;1++-/*,/+&(,.4('$'&,+/).30:4((*)')'*)(&+.)-/-('%&(.++-()10358254**((*-31*,.-/100-0&'(+'*4*.60&/86,034062458+0+,34,*+++6267//2/-2()-899:988/1++,,-98550+04&00..16''/.,1)*...(+&)'%&('+0./6.),91331693691,,,/0%*63-/121.))*,/000'1&(+2('/&&%&*+-1/6-,0-/+*.10-/.+,%'(88:81229978.20-//223+()()&&,.-*()**'))*)(%&'+8-(213-8665('((*-./91;110:;131/+)+)0*+./;9*(+-(,436.6979979//206(+)&,/+,-0411,-'$('*&'&%&(),-)***,-2-/13./,3--'))+')(*)())+,'''$/&1-,-0*3,-12)&57331:2201017,/96./00.+,/*++**%)*,*(-.135&71*(,-,-31/)*+'&&')./7693278)7-/.,*,,(/7//.1+2+,)*,+.//0)'+*.,0*),,.('().'/-30-1/30594:/*2
@2f9f1b1e-eac1-4a9c-8373-bf67da40e4cd ch=211 read=43745 start_time=2019-12-13T00:28:14Z barcode=BC01 runid=2c9cf7bc05858273f10e7d7ec552fc0bd742dc3e
CTCCTACGGGAGGCAGCAGTAGAATTTTTCGGCAATGGGAAACCCTGACCAAGCAACGCCGCGTGAAGGAAGAAGGTTTTCGGATTGTAAACTTCTGTTATAAAGAAAGAACGGCTACAGGAAATGGTAGCCGAGTGACGTACTTTATTAAAGCCACGGCTAACTACGTGCCAGCAGCCGCGGTAATACGTAGGTGGCAAGCGTTATCAGATTATTGGGCGTAAAGGAGGGAGCAGCGGCAGCGGGGTCTGTGGTGAAAGCCTGAAGCAACTTCGGTAAGCCATAGAAACCAGGCAGCTAGAGTGCAGGAGGATCGTGGAATTCCATGTGTGTAGCGAGGGTGAAATGCGTAGATATATGGGAGGAACGCAGTGGCGAGAGCGACGATCTGGCCTGCAACTGACGCTCAGTCGAAAGCGTGGGGAGCAAATGGGGATTAGATACCCTAGTAGTCCACGCCGTAAACGTGAGTACTTACTAAGTGTTGGATGTCAAGAGTTCAGTGCTGCAGTTAACGCAATAGAGTACTCCGCCTGTAGTAGTACGTTCGCAGAATGAAACTCCGAGAGGAATTGACGGGGGAGCCCGCACAAACTGGTGGAGCATGTGGTTTAATTCGAAACAACGCGAAGAACCTTACCAGATCTTGACATACTCATAAAGGCTCAGAGATGGAGAGAGATGGCTATATGAGATACAGGTGGTGCATGGTTGATCAGCTCGTGTCGTGAGATGTTGGGTTAAGTCCGCAACGAGCGCAACCCTTATCGTTAGTTACCATCATTAAGTTGGGACTCTGGCGAGACTGCCAGTGACAAGCTGGAGGAAGGCGGGGATGACGTCAATCATCATGCCCCTTATGACCTGGAGCTACACGTGCTACAATGGATGGTGCAGAGGGAAGCGAAGCCGCGAGGTGAAAGCAAAACCCATAAAACCATTCTCAGCGGATTCGGATTGTAGTCTGCAGCTCGACTACATGAAGTTGGAATCGCTAGTAATCGCGAATCAGCATGTCGCGGTGGAGAATACGTTCTCGGAGCCTTGTACACACCGCCCGTCACACCACGGAAGTTGGCCTTGCAGAAGCCGGTGGCCTAACCGCAGGAAAGGGCTGTCTAAGGTGGGATTGATGATTGGGGTGAAGTCGTAACAAGGTAACCGG
+
**/,*-.&0,',)(2.32341+*++49:3059835128)),)*:,*+-1526+*-)*%.4,.01345*1,-'*+*,15)(4.1*5.%'(..)./23.500172)%-.)*17.)2,,1932-/3.-8::00/6)*)*+70+../080+0-50/*.,-+8.-.382659483:;7473515-.-311.1./+1(.+,28446/2419100&.'**)31570/.06;++'$)..(*'&**+(($$$+41+++6431710/75.0:8+,'''%''*+-(2,.-*/6-0*)-46.379:9,*))),**-06-5+,*,225-7.*),-:.;8/-,*)*(&+++)&''*$&-4)-097845632-/2+)&*)&+,&(&&&*7.))&',/4810//,'/)1-3523...//1.111++..%*,+)*.4629/(,.0;:3-68++.1,.54569(&%%,+0/5.+/36978:;:5-0*)''%(%%%(+35.138<9;79722,)%&-1;968977787++-/1-701)'+,&*%**+-4.(,*%&&%),)035788;8))*&&+%',5,/03$%&((+,+133556.-41*&*2;1*/,0.,&*%/*76;011/312+72::86160')/'*/14+-+-3+.500)'*0,%)()+3445565---.*,,5.-7//2'&(,./:7-(((+**('+003602/.-1,,4,3./59888799600%#)./35668979:3122057206,432:66040+)/+,/)')+,0/,173-622.'+,*+2549:1110.:02,5.471,-...%01./0019911)+*-+,2.-5550-,(*0,4/-:;2676654//%)'0044+**3-71*/320/23/37*++0,-)+(*.630505,,6*+-1).2.+*-/-*.*+(*,&+614/0,4+*.0))/0<;57<9365;;8199:;74-'*)+0)212+5+2//1450+&%)(%+0546+)*++/++)(7/6/6745789+66-6,+%')*2/1(&+--28968,610(,(+01/316:614,0%(4041./330/-.8-61&&+,+-/-)&''&'''+++%&&'%#)$%.*,133;03.2++201/(((-1,0'+)*),-13//2/112;95470//0-20.,2+*,.4//04405/04(+.084;49
@449f686d-cea4-43f9-ac9d-a82f268e93b2 ch=311 read=48492 start_time=2019-12-13T00:28:13Z barcode=BC01 runid=2c9cf7bc05858273f10e7d7ec552fc0bd742dc3e
CTCCTGCAGGGAGGCAGCAGTGAGGGAATATTGCACAATGGGCGCAAAGCCTGATGCGTAAACCATGCCGCGTGTATGAAGGCCTTCGGTTGTAAGTACTCAGCGGGAGGAAGGAATTAAAGTTAATGCCTTTTGCTCATTGACGTTACCCGCAGAAGCACCAGCTAACTCCGTGCAGCAGCCGCGGTATGCGGAGGTGCGAAGCGTTAATCCGGAATTACTGGGCGTAAAGCACGGGCGATTTTGTTAAGTCGATGTCCAGGGCTCCAACCTGGGAACTGCATCTGATGCTGGCTTGAGTCTCGTAAGAGGGTAAATTCGGTGTAGCGGTGAAATGCGTGAAGATGGAGAGAATACCGGTAGCGAAAACGGCCCTGGACGGAAGACGACGCTCCGGAGTGCGAAAGCGTAGAGGAGCAAACAGGATTAGATGCCCTGTTGATCCGCCGTAAACGATGTCGACTTGGAGTTGTGCCCTTGAGGCGTAGCTTCCGGAGCTAACGCGTTAAGAATCGACGCGCCTGGGAAATGGCCGCAAAGGTTAAAACTCAAATATTAATGAATTGGTACTGCAAGCGGTGGGCATAATGGTTTAATTCGATGCAGCGCGAAGAACCTTACCTGGTCGCCAACATCCACGAAGTTTTCAGAGATGAAATGCGCAGCCTTCAGGAACCGTGAGACGGGTGCTGCATAGCTGTCGTCGCTCGTGTTTGTGAAATGTTGGGTTAAGTCCCGCAACGAGCGCAACCCTTATCAACTGTTGCCAACCCATTCGGCCGGGAACTCAGGACGCAGTAGTAAACTGGAGGAAGGTGAGGATGACGTCAAAGTCAATGTGGCCCCACCCGACAAGGGCTACGTACTACAATGGCGCGCCCTGAAGCGACCTCGCGAAACAACGGACCTCATAAAGTGCTCGTAGTCGAAAGTTGGAGTCTGCAACTCGGCTCCATGAAGTCAGGAACCGCCTAGTAATCGTGGATCAGAATGCCACGGTAGATACGTTCAGGCGCGCACCGCCCGTCACACCCATGGAGTGATTTTTTTTTTTTAAAAGAAGTGGGTTGCGGCTCCCAACCCTTCCAGGAGGAGCGCTTACCACTTTGTTCCATATGACTAGAGGTGAAGTCGCTAACGAAGCGGAAGATAAGGGCGACAGGCAGTGACGGGTTGGCACCTGAACCACCGACAGCTTTCTTCAACACCAACAATACGTATAAAAAGA
+
*-0.-)2)41(',-./02&&((%1/'.,3153++*+5./875,(*+/('***+/+*''#&)(*63/+-/((()'$$%%(*()0+),&*)*.*-54%*&')(%()5;/(')(**-)(,'('((,7.:6)4/-55*+,,.&'*+,9.9.-67*+-+$*&$&'+&&$()%$%&.20202)+,++04,.*+,,,+..2)+'&&&%'%)-00++**,)0+.003277:412)..2(%'$&'&)''%053)&''&&%*1&#($),,$+1+-,5,6.675123/501,+-,1+,-/-)')'&'(*)*+,+.-/,.+(/50+*(3*4-''&%&*,+0/-'/1+*-/*-((*&(,'-**'((-+-58*.+%),'(-,&)#&*1)'-2.8)'(%('(*$-(*-0+'1$&'-)'++)()40)'$/((&+,524$,/)-)*(22(55(*/'*(&,)'')0//17+.&%'(---./-0/2(++3%0',5&%%'&(*/.1)./3..,-++))/./,*-)++2)))**,'''%'&)*)(/+--$&$&'+)*'''(),71;;3556.7.,%&(,/00)*.+-()$'##&'.(+.)'44)41/**+078;31/002/..*.-'3.1/.60--2),+),/,%'''$(&%&)*+.'&))'*).;<63.-)',2-,*/(#%(+'(*,.52-2616576-+'*+7&302465110/()()+5..-.,14513-13)%,*+40+*6-)+0/712*.-7(%-,&+$%*12-7-9:31523-$#%*)+2+030%12'#/)**++3,:72623,%)1),0+%*)($+)00-+1+(.+-*3+)*%4511+%0000((&',*-/+*+(**(+(%)*'*-)+,&&$'&$(&().**,-3,%%$$&%'))('-(&&5054321-**+(*-)/))',)&31,67/(*&$%((0,--1%%&'(*.+*&'(*3.4.0./+*'**1,%&$,)')+'.(-,,.*/'))(+,612-13553-*'*-/-/+(+*4.('''&(&***&(+-$&$&$%&(+.'&+-(-).6))+/+&&'(',6:9<:;;;87,,01*&)+()+3.))%$(',-.,(,(+)'*,,*&11.-*(**1111/20+.2*'%%.*/')(+*+/0((&+(++1/+*)%$$'%%%&%$%((2(-++,**(++++*'''(&%&&&&&/,+,((***($%),()&,,221.*/3:86685-(*%'/.1226112.)*#&&%%##$
@d10fe828-e630-4b84-a4e0-894319b0818b ch=59 read=54338 start_time=2019-12-13T00:28:24Z barcode=BC01 runid=2c9cf7bc05858273f10e7d7ec552fc0bd742dc3e
CTCCTACGGGAGGCAGCAGTGGGAATATTGCACAATGGGCGCAAGCCTGATGCCGTACCGCGTGTATGAAGAAGGCCTTCGGGTTGTAAAAAGTACTTTCAGCGAAGGAGGAAGGGGAGTTAATACCTTTGCTCATTGACGTTACCCGCAGAAAAAACACCGGCTAACTCCGTGCCAGCAGCCGCGATACAATACGGAGGTGCAAGCGTTAATCGGAATTACTGGGCGTAAAAGCGCACGCGGGCAGTTTGTTAAGTCAGATGTAAAATCCCCGGGCTCAACCTGGGAACTGCATCTGATACTGGCAAGCGATTCTCGTAGGGGTAGAATTCCAGGTGTAGCGGTGAAATGCGTAGAATCTGGAGGAACTGCACCGGTGGCGGGCGGCCCCTGGACGAAGACTGACGCTCGGAAGTGCAGCGTGGGAGCAAACAGGATTAGATACCTGTTAGTCCACGCCGTAACGATGTCGACTTGGAGGTTGTGCCCTTGAGGCGTGGCTTCCGGAGCTAACGTTAAGTCGACCGCCTGGGAAATACGGCCGCAGGTTAAAACTCCAAATGAATTGACAGGGGTGGCCCGCACAAGCGGTGGGCATGTGGTTTTAATTCGATGCAACGCGAAGAACCTACCTGGTCTTGACATCACCAGAACTTTCCAGAGATGGATTGGTGCCTTCGGGAACGCTGTGAGACGGTGCTGCATGGCTGTCGTCAGCTCGTGTTGTGAAATGTTGGGTTAAGTCCGCAACGAAGCACTAATATATCCTTTGTTGCCAGCGGTCCGGCCGGGAATAAAGGGGCACAACCGGTGATAAACTGGGGAAAGTGGGGATGACGTCAGAACATCATGGCCACGACCAGGGCTACACGTGCTACAATGGCGCATACAAGAGAAGCGACGCACTCGCGAGGCAAGCGGACCTCATAAAGAGTGCGTCGTAGTCAGGTTAGGTCTGCAACTCGACTCCATGAAGTCGGAATCGCTAGTAATCGTGGATCAGAATGCCACGGTGAATACGTTCCGGGCTTGTACACACCGCCCATGCACCATGGGAGTGGGTTGCAAAAAGTAGGTAACTTAACCTTCGGGAGGCGCTTACCGCTTTGTGATTCATGACTGGGGTGAAGAAGTCGTAACAAGGTAACCCGG
+
///,+.23:7/.4,+-110461'-'*(/+*,/03:830-,,15:56:540.'(%&'&*+*576543301.)++)4.8091,6,3*&)-68.,)4-,,20++-.+)()+'+--7+.+'$&'1322344/73.024.500,438434<8/20+.331.)(*,.+*/'*.+-.1/1380,*(&&+*)&((%&$,')*752,.-).244/12494847(.-(-*'(%-44,+))-.((*+)'(&'%+,-(*-7/'1+/(-/74354,+&(*)%322(%,6-.:/91;16;7256///))'%$'++,0562/)&''$-'+,:68/4.3+1//+6-/0,+5754--...:212;3002661.+),6723,)(&$%-,++-3/95-,'(+/+,'+/2,*,--*'++')000.-.0+/'0((*++&%&&)2033++//;&0,7:.20-+65.4((.2((*6573436788991//0'+.0200//.,,,.-+.41;-/--.6998:-7./32)2+.,.1410.*-902586841/30218,++''+80:1.(-/+6.48<;5235)79;411,3.537%-43*)*++/.*+,052133463+,.*/*,.52;;-095;2..//39.9.--,,*,-+**(.25687.-/-+15-/$'%').,*08,.%'&())./5.+4*4-5942/1&3,+&)&)*+-*')*')0+/2676661732289880--.-:8:85;,2..543071'0,/1.,-.35,0055+'%$%$&%+%$%**362173*.0)*()*-2842-0*/-)+.*)'*/**(+&(###$((&&)),.0:687872*(-(-/0571-.-/04543/**%(+1.('$'&%'*01;+:75+*)('+,66786/8//6876766,6--&)'(+*.132%'%*(+)%(&'-,4:+-55/-2/0,-.++&+)*,5568022656)+))2&+(*+78676534//0555//-10-.1.020/0435,*+-4121676515%&())$/(%).732293'1,0+3((.()&%$(()%'&*0*0/)'+()(0*35790+()+5/1//1.86+'%)(.533,&#$/(-'*-00:4-+1..,0,((%$'-2//1115;4862133456,),,.)'*')*)*+02,--2,1-2+(,-
@d95ab7ec-dbf6-4723-9cb2-3c6585c19eea ch=148 read=43850 start_time=2019-12-13T00:28:33Z barcode=BC01 runid=2c9cf7bc05858273f10e7d7ec552fc0bd742dc3e
CTCCTACGGGAGGCAGCAGTGGGGAATATTGCACAATGGGGAAACCTGATGCAGCAACGCCGCGTGAGTGATGAAGGTTTTCAGATCCGTAAAGCTCTGTCTTTGGGGAGGAATAATGACGGTACCCAAGGAGGAAACCACGGCTAACTACGTGCCAGCAGCCGCGGTAATACGTAGGTGGCGAGCGTTATCGGATTTACTGGGCGTAAAGGGCGTAGGCGGATGATTAAGTGGGATGTAGAAATACCCAGGCTCAGCGGGTGCATTCCAAACTGGTTATCTAGAGTGCGGGAGAGGAGGTGGAATTCCTAGTGCTTGGCAGTGAAATGCGTAGAGATTAGGAAGAACACCAGTGGCGAGGCGACTCTCTGGACTGCTTGTAACTGACGCTGAGGCTCCGAAAGCGTGGGGAGCAAACAGGATTAGATACCCACCGTTACGCCGTAAACGATGAATACTAGGTGGTAAGGTTTCTTACCTCCGATGCCGCCGCTAACGCATTAAAGTATTCCGCCTGCAGAATACGGTCGCAAGATTAAAACTCCGAATTGGGCGGGTTACAGTAGCAGGCATGTGGTTTTAATTCGAAGCGACGCGAAGAACCACCTACATGACATCCCTTGCATTACTCTTAATCGAGGAAATCCCTTCAGGGGACAAGGTGACGGAGTGGTGCATGGTTGTCGTCAGCTCGTGTCGTGAGATGTTGGGTTAAGTCCCGCAACGAGCACCAACCCTTGTCGTTAGTTACTACCATTGGTTGAGGACTCTAGCAGAGACTGCACCGGGTTAACCAGGAGGAAGGTGGGGATGACGTCAAATCATCATGCCCCTTATGTGTGAGGGCTACACGTGCTACAATGGCTGGTACAGAGATGCAATACCGCGAGGTGGGAGCCAAACTTTAAAACCAGTCTCAGTTCGGATTGTAGGCTGGAAACTCGCCTACATGAAGCTGGAGTTACTGGTAATCGCGGAGAATCAGAATATCGCGGTGAATGATACGTTCGGATCTTGTACACACCGTCACACCATGAGAGTTGGCAATACCAGAAGTCGTACGAGCTAACCGCAAAGGCAGCGGCCGAAGGTGGGGTCAGCGGTGGGGTGCAGAATCATGGCTAGGTAACCGG
+
-120.,))++&%*(%-.036/581)1.,1,+,-/086,.-*',.-;))*4120&135656245681.-**+-,36)1-55.0'*.00/-019(*0110/.,/5..79+)(+,)*2500+3*.,0,3+,.,4+/*-.')(')+3,)-)()$'%&%()(**$*+/--1*+(%*-437674312-(&),/4:525,3+-65,,)86+*22:2*.4.446::;;:<;;;23222(.'*)+:84+&-+-.-.-+)-6345)''&+/,+*'.24)7:9778323/-,--)+./066;10/,-)'(((,,2+4,)'&''-($+'*)-)*,*(00*+25:32*'(0(%122;3882225(,2+,'(''*1/100./),15--.'*.)((+*),..630/0//-++-,*,.'((11498),&+/+)**'-%,()-2671:5%%$$'&(*.0-,+,45.--/.2:4-...-42*--,(),*8.%%$)1613++,0/8879;87050.,//--2:0-057050.04.*%))(++&+----.00,+*6)-11+,-/&&')&)**)(+-('&#%$%*%'%#(,.,//.4-4;:+626-(&**)*2357845923+('&'+-.-*.)+.564;-1-,-/9.-,-..3.2-0)(+')++'.714<8*276(*)*'+(++45'.%')16789886748344777)%%(*./1432311/2476:5865:3.**07*+/4*+((12.701//6.*--.109000352123/5()-&+4,((6/7661/)./*($)+//+,$&%+1)0**(*(&,+*./,1/434:;27877:9:867-./677674-3.,-845324%&%/040..-+.(*286676;7341347120,*)**32163115:77*)),*,/+(*-2+**)).1-8:0.0334637$,(1+31-:-..+3,,-2(--(),.'*.)(),,..+)*231/,-))**'*-/514380*+%'0/41*('))+,35760()/*'%('1(*54))%(&*($'()'+(,2/3764349343++**26(2+..++///**&().&&%'&%*+.2541.024(+*'(,+511+)/*,*,*,)++203/4+/$.(*)''((*&&,+.,%&%&+425;6:,8
@899ca850-2beb-46df-a5c2-53e071594943 ch=10 read=23109 start_time=2019-12-13T00:28:40Z barcode=BC01 runid=2c9cf7bc05858273f10e7d7ec552fc0bd742dc3e
CCAGTTTACCTTGTTTACGACTTCACCCCAATCATCGTCCACCTTAGACAGCTCCTTCCTTGCGGTTAGGCCACCGGCTTCAGATTATTATAGCTCTCGTGGTGTAGCGGGCGGTGTGTACGGGCCCGAGAACGTATTCACGCGACATGCTGATTCGTTACTAGCGATTCCAACTTCATGTAGTCGGGTTGCAGACTACAATCCGAACTGGGGAATGGTTTTATGGGTTCTTCACCTGCTGGCTTCACTTCCCTCTGCACCATCCATTTGTAGCGTGTGTAGCTGGTCATAAAGGGGCATGATGATTTGGCGTCATCCCGCCTTCCTCAACTTGTCACTGGCGGTCTCATGCAGTCCCCAACTTAATGATGGTAACTAACGATAAGGGTTGCGCTCGTTGCGGGACTTAACCCAACATCTCTGACACGAGCTGAGCGACAACCATGCACCACCTGTATCTCATATAGCTATCTCTCTCCATCTCTGGAGCCTTTATGAGTATGTCAAGACCTGGCATTAAGTTCTTCGCGTTACTTCGAATTAAACCATGCTCCACCGCTTGTGCGGGCCCAAATCCAATTCCTTTGGGTTTCATTCTTGCAGACGTACTACTCAGGCAGGCCTTGTGCGTTAACTGCAGCACTGAACTTTGACATCCAGCACTTAGTACTCATCGTTTACGGCGTGGACTACTAGGGTATCTAATCCTATTTGCTCCCCACGCTTTCGGGACTGAGCGTCAGTTGCAGGCCAGATCGTCGCCTTCGCCATGGTGTTCCTCCATATATCTCTCACCGCTACATGGAATTCCACGATCCTCTCCTGCCTCTAGCTGCCTGGTTTCTATGGCTTACTGGGGTGCGCTTCAGGCTTTCACCACAGACCCTTGCTGCCGCCTGCTCCTCTTTGCGTAATGAATTTCCGGATAACGCTTGCCACCTACGTATTACCGCGGCTGCTGCGGCGTGGTTAGCCCAAATTACTAATAAAGTACCGAATCACTCGGCTACCGTTTTCTGTAGCCGCCGTTCTTCGCTATAGCAAGTTTACAATCCGAAAACCTTCTTCCTTCGCGGCGTTGCTCGGTCAGGGTTCCCCATTGCGAAAATTCCCTACTGCTGCCTCCCGTAG
+
43(/.72))--.,/6*'),*458/%-385-806*-*%'.)&)//1,/-2*132588:8,.,*+5,2+(/56/)-.37//40','-&'.+'('$'*3+/-10541/&%(*0:8691/...+/'*+*-('+'+)+%)'*//+,,./379:8:::67-+(,.//000576836'3(-11221155787/&1+8(4+/-0))+8;9410354-,'+(*+12,8::/./03(((&)532542.,0./-.+($$%%-10+./123498989./7*,++++*-,,+,'---+.(**,16(,2;31975321-35,(#()005/34/(-34;3/+/(),/6011130152,79755&)%$')--//*.--/./*(&%)-**.0../31230/&.1-(.-11668628/0.43*++.0+*&%+4/310('$(*222217550,&*4489,9<4511130/7.)*-12897**$'%+,//430.,,+0848620240),121694/))%)).,04*8-4663*($$+'*,()6+08,*,,.-%,012%(*4*;93880244331)++(*3*-/2779872*/3--0.2*+014-85)(//98//69).-++$'+5-///-*'),*,66%/**++-(212-/././+./(..,.10295553/-',+1*''+'''''+((*.,(.//6;4+//92226:8:8776+4*'**,-547055.&.:,,178,1-),-,,.--,<93201.1346;5/9.,-*,'3*((-/./22/..-0./36*+*4666:/--/4-//22/.)%'-+57--,++#%'+-,5-.,%'(,.3/./+.7755,.//,()**03*,3,94.+.0.-+.,,125/2.)$$')-47-485,4/*'(,+-/.+54*,*()---5020***,/7*+36(&/((&/()*+-7*/518/5)*+(*,3./0-2-.'--/215-./-*/***+(-&&'))*++76;/,,6.,/'+&#%&'++29/'0%+*%&*+3),-02977281%223*0)+/3325148790.+**%%0)+1582++-8602010/.,/8;4288<99:9:5:0).*/1.3,('+*./...*80/0.8;1,0833128::5182)(.02111021/.;..087
@426b2567-957b-4f64-b1d5-fa86f8eb179c ch=435 read=82199 start_time=2019-12-13T00:28:41Z barcode=BC01 runid=2c9cf7bc05858273f10e7d7ec552fc0bd742dc3e
CAAGACAGCAGTAGGGAATTTTCGGCAATGGGGGAAACCCTGACCGAGCAACGCCGCGTGAAGAAAGGTTTTCGGATTGTAAACTTCTGTTATAAAGGAAGAACAGCGGCTACAGGAAATGGTAGCCAGTGACGGCTGCTGTCAGCCACGGCTAACCGTGCCAGCAGCGCGTGTATGCGTAGGTGGCAAGCGTTATCAGGTGTGGGCGTAAAGAGGGGCAGGCGGCAGCAGAAGGTCTGTGGTGAAGCCTGAAGCTTAACTTCCGGTAAGCCATAGAAGTGGCAGCTAGAGTGCAGAAGGAGAGGATCGTGGAATTCCATGTGTAGCGGTGAAATGCGTAGATATGGAGAACACACACCAGTGGCGAAGGGGCAGCGTCTGTACCGCAACTGACGCTCCAGTCAAGCGTAAGGGAGCAAATAGGATTAGATACCCTAGTAGTCCCGCATAATGGTGATGAGTACTAAGTGTTGGATGTCAAAGTTCAGTGCTGCAGTTAACGCAATAAGTACTCCGCCTACAGGTAGTACGTTCGCAGAATGAAACTCAAAGGAATTGACGGGGGCCCGCACAAGCGGTGGAGCATGTGGTTTAATTCGAAGCAACGCGAAAGAACCTTACCAGGTCTTGACATGCTCATAAAGGCTCAGAGATGGAGAGATGGCTATATATGGTAGGTGGTGTAGTTTGTCGTCAGCTCGTGTCATTGAGATGATGTTGGGTTAAGTCCCGCAACGAGCGCAACCCTTATCGTTAGTTACCATCATTAAGTTGGGAACTCTGGCGAGACTGCCAGTGACAAGCTGGAGGAAGGCGGGGATGACGTCAAATCATCATGCCCTTATGACCTGCTAGATACGTGCTACAATGGATGGTGCAGAGGAAGCGAAGCCGCGAGGTGAAATGCATTATAAAACCATTCTCAGTTCGGATTGTAGTCTGCAACTCGACTACATGAAGTTGGAATCGCTGGTAATCGCGAATCAGCATGTCGCGGTGAATACGTTCTCGGGCCTTGTACACCGCCGTCACACCACGAGAGTTGATAACACCCGAAGCCGGTGGCCTAACCGCAAGGAAAGGCTGTCTAAGGTGGGATTGATGATTGGGGGGGTGAAGTCGTAACAAAGGTAACCGGAAGATAGAGCGACAGGCAAGTAGGTTAACACGAAGACACCGACCTTTCTTCGCTGTATGCGTAACTTTACCGT
+
%%%(%'%$&%&)&&*''/+590255:9<962.)%).+/8...647+(+)*60.092321,+1()0*'2(;;7352011///91/2327012,,-6-.4,3+/6/).+5,,++**---10-/8,++7,(-./1-.'%##$)$($%$'(,-.622/4//,../0,,+&(*)+,*)+*,(2'*'*+*453/6-..020/3*,+-&.(6775608*'(++2*)&),3.8,+),*%+),3-5334410*0/(+845)/*((&4()1.0-.1.4.&+**)*,-*($*,,,.//5++.../)((&*,'+&/8236274-/.3705(/,30,.001955.85--556()1--110+.'),,2..,/6')')('&'*),/+*%'&).337649,+,-)0+-.00304(*,51.(%&'+(*-,'(%-8;:/-/8./4/0459:<,.49443.2,*(2*(*(('%('*+&'),-77:926.292946/22,+*((387799;::;:9592/0),/:027422210*)-.,&%')./,,1+1.03.)++*.6866;845646,,*'&+'*$*&.36.07-,2.4-.,112733-//+2//059<:49627)*-,-5(2+,((2-)/43050.57(,+.+(&-//45)/-,--182,0-/40.**+87851+'2..412.033(*'$%$&'(,0*)##+08++,-0//..2345200/)0+**--,.%-,242.(+-3..1/4-*+,(,+-.16:979:.-/-/10510/45-.:.991;1:105,34++(,052&..*)0256689.120277/,-.59.+.+0-8031819:99:979;<:3339954)98,*5.++,45,$)(&()(())+&+1%+-7.0;99663358-,.*(-(-*,2/28,3(&((*(*)''%&&'%&%*9;;/9::<978-43;848-+.-3369:::.3,,,2)((((+*-3/9.0171:978112'$%*+,,*-41727/2435579..,0*+*.+/22286461034719++)))1-028/36554581/.,)'*5++++243-.,**-614:8<:911.)+43/.3/*0*00(+,4337741.1-+:<5,4,*+.-)-)*-111-.2++))*2178:986*+0+6;988100,00,+*,,997+,537/,,,,.+0-*)**&++*.-661,,-'+.-+9;6('###&(,/)),-'+*%$&$#"
@826cfe9f-aaba-4f7d-80ec-4fb14e614e97 ch=173 read=70374 start_time=2019-12-13T00:28:52Z barcode=BC01 runid=2c9cf7bc05858273f10e7d7ec552fc0bd742dc3e
CCGGTTTGCCTTGTTTGACTTCACCCCGGTCGGCGAAGATAAAGTGGTAAGCGCCACTCCCGAAGGTTAAGCTACCTACTTCTTTGCAACTACTCCAGCAGGTGTGACGGGCGGTGTGTACAGAGCCAGGAACGTATTCACCGTGGCATTCTGATCCACGATTACTGGCGATTCGACTTCATGGAGTCGAGTTGCAGACTCAATCGGACTACGACGCACTTTATGATTTGCTCTCATGAGTCTTCTCTTTGTGCGTAGCGGTGGCGTGTGCGGCACCGGTGTAGGGGCGTGGAAGCAGGCATTAACCACCTTCCCTCCAGTTTATCACTGGCAGTCTCGCTGAGTTCCCGGCCAGGACCGCTGGCAACAAAGGATAAAGAGGTTGCGCTCGTTGCGGGATAACCAGCATTTCCCGCAACACAGGCAGCGGCAGCCATGCAGCGCCCTGTCTGCGGTTCGAGGGCACATTCTCATCTCTGAAAAGCTTCCGTGGATGTCAAGACCAGGTAAGGTTCTTCGCGTTGCATCGAATTAAACCAGCCTTCACGCTTGTGCGGGCCCCGTCAGATTGGTGAGTTTTAACCTTGCGGCCGTACTCCCGGGCGGTCGATGGCGTTCGCTCCGGAAACCACGCCTCAAGGGCACAACCTCCCAGAGTCGACATCGTTTACGGCGTATGGACTACCAGGGGTATCTAATCCTGTTTGCTCCCCGCTTTCGCACCCTGAGCGTCAGTCTTCGTCCGGGGGCCGCCTTCGCCGCCGACATTCATAAGATCTCACGCATTTGCCGCTACCGCAAAAGATTCTACCCTCTGGATAAAGCTTTGCCAGTATCAGATGCAGTTCCCCACAGGTTGGGGCGGGATTTCACATCGACCAACAAACCCGCCTGCATTACGCGCTACGCCCAGTAATTCCGATTAACGCTTGCACTTTATCGTATTACGCGGCTGCTGGCTGGAGTTAGCCGGTGCTTCTTCTGCGGGTAACGTCAAAGCGACAAAGGTATTTAACTTCTCGCCCTCCCCGCTGAAAGTGCTTTTATAGCCAAAGCCTTCTTCATACACGCGGCATGGCCGTAAGGGCTTCGCCGGTATTCATAATATTCCCCCTGCTGCCTCCCGTAGGAG
+
0+&.-4*(,(()%&)((235;44-5-)(),+$&%%%)$(-'&*$+'0+02./019&'(12/+,-(1*;-7-6536-.-/19/8;9,++$*%&().'&&)&-+---0.),55/16034-.--+-,+1-'/+33114-7..-7)%)+1.-/:874454723114711-*,,-5785.02748993-*+*21221513/11233/604):16332630*/'),2-(('()20+-55+*#&%$''*')(+(.31*('$&&%&&&$&%%$'))/.(&'&%('(%&&%%',-&&&$($&&%*%'++%'&*$&&%)106/6-,/,,,07/+-/245-8-%/22/1&&**)23703*,,50)/5)-30268:70.0-2'1,304/()&-.28798999758%-%.1/&,2-.('(&'+,,*&#)*(*')&)()$'**/,*-485779321'-/('&'$%'+.71/)&'(+.*,-,+2.-/361-*'&'+1-&*+6/767:;:0(++*++&'..355/./1150,-+-.-,.**(,2+,-3-4;952'$&&%&&%'%)+0%*.454+43/*()-'%%+&'&)(),8<<,28/0/0.0)557)+)**72*+121'013($%%%%&,'$$&&21.***%0,(223:68*(/3/./0257:25''*&(%(--120,/4//,))+.+,/,,14011%%$&+01*+,//*(3-14331:1,03268+&(3992))'**(&'(3776801434/-&'+((/883.531303-(''$)&+$+&(,%''$((0//*'$**.-075*-5.--(*(&)-11+)+,7/0,11+*)(&&&(,.(%).3*,31('))+1(+-857*459*53)'*%,(&$&((&%&*)+183.+**.0*+)+,///3+..)(/4++,(-*&)+.)(.%)+44)(-.036:-+*--4,*+&&&%$'%&%*/+,.,)(/'#'*./422/('((%%()$'/5//08*71+/15107/-)')0424:640-&((&$)-103+(*)$,3&.-)-,*+.+,2-*-.1.+.22185).(''%&%$'$+.)-,')164:66<999-*&))**5-,-(&''%($$(+++,.%%(++',(('%#$,7/2233671()('(%'*(.9**:32('%
