# Supplementary material for: De novo species identification using 16S rRNA gene nanopore sequencing
Source: PeerJ. 2020 Oct 21;8:e10029. doi: 10.7717/peerj.10029 (PMC7585375; doi:10.7717/peerj.10029)
Supplement: Supplemental Information 2 — Contains raw reads. [file peerj-08-10029-s002.zip › pass_fastq_runid_2c9cf7bc05858273f10e7d7ec552fc0bd742dc3e_12.fastq]

@dfdbc81b-8df9-4056-815e-ed937bd54541 ch=76 read=12400 start_time=2019-12-12T19:13:28Z barcode=BC01 runid=2c9cf7bc05858273f10e7d7ec552fc0bd742dc3e
CCGGTTACCTTGTTACGACTTCACCCCAGTCATGAATCACAAAGTGGTAAGCGCCCTCGAAGGTTAAGCTACCTACTTCTTTTGCAACCCTCCCTTGGTGTGACGGGCGTGTGTACAAGGCCGGGAACGTGTCACCGTGGCATTCTGATCCACGATTACTAGCGATTCCGACTTCATGGGTCGAGTTGCAGACTCAATCGGACTGACGCGCTTTATGAGGTCGCTTTTGCTCTCGCGAGGTCGCTTCTCTTTGTATGCGCCATTTGTAGCACGTGTAGCCCTGGTCGTAAGGGCCATGATGACTTGACGTCATCCCACCTTCCTCCAGTTTATCACTGGCAGTCTCCTTTGAGTTCCCGGCCGGACCGCTGGCAACAAAGGGATAAAGGGTTGCGCTCGTTGCGGGACAACAACATTTCACAACACGAGGCTGACGGCTTAGCCATGCAGCACCTGTCTCACAGTTCCCCGACCAATCCATCTCTGGAAAGTTCTGTGGATGTGCAAGACCAGGTAAAGAGTTCTTCGCGTTGCATCGAATTAAACCACATGCTCCACCGCTTGTGCGGGCCCCGATCAATTCATTTGAGTTTTAACCTTGCGGCCGTACTCCCCAGGCGGTCGACTTAACGTTCTAGCTCCGGAAGCCACGCCTCAAGGGCACAACCTCCAAGTCGACATCGTTTACGGCGTGGACTACCAGAATTATCTAATCCTGTTTACTCCCCACGCTTTCGGGACTGAGCGTCAGTTACCCAGGCCAGATCGTCGCCTTCGCCACTGGTGTTCCTCCATATATCTACGCATTTCACCGCTACACATGGAATTCCACGATCCTCTCCTGCACTCTGCCTGGTTTCGCGGCTGAAGTTAAGCTTCAGGCTTTCACCACAGGCCCTTGCTGCCGCCCTGCTCCCTCTTTGCGCCCAATGAATTCCGGATAACGCTTGCCACCTACGTATTATTACCGCGGCTGCTGGCGCGTAGTTAGCCGTGGCTTTCTAATAAGTACCGTCACTCGGCTACCTACCATTTCCTGTAGCCGCCGTTCTTCCGCGCTTTATAACAGAAGTTTACAATCCGAAAACCTTCTTCCTTCACGCGGCGTTGCTCGGTCAGGGTTTCCCCATTTGCCGAAAATTCCTTCTGCTGCCTCCGTAGAG
+
20-112+,.)-&0-+-3(4494,3/)%'$++/123:695769,,-6421/+,-08..0)*-+2/;6,)).(-31589:93898&+&&*2)'0-',)*'7++/785:7+.+(+&.&+,4+517+:989751**(*21125766717*+-.3-)**+/-+-21,,/.1646,+,,3/132.)+-.,0/612033313):,2)7((()(..-(,-,300/-*+/1++.0+**+.1.45.-+)+22./04/322882459898::.95()0+--*+*)%%$&*.+*/9:9560(.596933.,*(&&'*+.28:99-:8.(/.1967.3...4<81++---896),-//;1/54015997:4*7/30:73467/;//1411:++.1.629)++3,701-1152240/--*($'&%*--129--.//12+0&%3)7022503())').0235200005;::9890./.-79,-1('),*-2./5:866554/)-(,,639884:4326&)*)*,-9)*.,,3))+-8<99;:6741800172,'**+;915.-..////58..1*,2-+/22-4,36.'%',3388<976;955+9;<-997131,*,+,6*2/1.2;<2047.(651/,,.-4.++'+$&&)-002/002/585767:11-2)48////86:.4.*,.0015737974;4*+)+,/157./0/23.)('0*-.5.19/94+/2;6+0-952+,,,+9:.0&552.0.,889::0032*02)*25693/01128979:660),0,.17;998;9,,.;44344699464536<73055267330/125.7,1,-+)*-051412398630,--/0/.800.-8,+$$(&'$&)))-5/)'*.50%77/44/.22.)*+.&4;4.4---02:288*+..-//()1074(0+*(',,.'-*11,/111979976-9,.0.4-(%*&(*-1.0814;7:08--./:29,)*$)')*/1-051445-0,-*'.(((%$&'2845/--//2500)+)%&-/13:-3//+0*,-2,7236/(&+,(&()**.-,.-(0)%'&'2:-+/387,++/4783;3:49;986;.+,(*072736...12;8;,261.:.0/-'&&*(%/1..'-0+/58-12(*.452601.()+%$'
@ce27029f-b6b9-4c74-9e52-fb742b2ced61 ch=413 read=11463 start_time=2019-12-12T19:13:30Z barcode=BC01 runid=2c9cf7bc05858273f10e7d7ec552fc0bd742dc3e
CTCCTACGGGAGGCAGCAGTGGAATATTGCACGGGCGCAAGCCTGATGCAGCCATGCCGCGTGTATGAAAGGCCTTCGGGTTATTACTTTCAGCGGGAAGGAAGGGAGTAAAGTTAATACCTTTGCTCATTGACGTTACCCGCAGAAGCACGGCTAATAGTGCAGCAGCCGCGGTAATACGGAGGTGCAGCGTTAATCAAGGTACTGGGCGTAGCGCGCAGGCGGTTTGTTAAGTCAGATGTAAGAAATCCCCGGGCTCAACCTGGGAACTGCACTGATACTGGCAAGCAGGTCTCGTAGAGGGGTAGAATTCCAGGTGTGGTGATGCGTAGGATGGAGGAATACCGGTGAAGGCGGCCCTGGACGAAGACTGACGCTCAGGTGCGAAGCGTGGGGAGCAAACGGGGTTAGGTACCCTGGTGGTCACGCCGTAAACGATGTCGACTTGGAGGTTGTGCCCGCCGGGGCGTGGCTTCGAGCCTAGCGCGTTAAGTCGACCGCCTGGGGAATACGGCCGCAAGGTTAAAACTCAAAATGTGAATTGGCGGGGGCCCACTGAAAAGCGGTGGAACGTAATGGTTTAATTCGATGCAACGCGAAGAACCTTACCGTGCGACGTCACGGAAGTTTTCAGAGATGAGAATGTGCCTTCGGGAACCGTGAGACAGGTGCTGCATGGCTGTCGTCAGCTCGTGTTGTGAAATGTTGAGTTAGAATCCGCAACGAAGCACCAACCCTTATCCTTTGTTGCCAGCGGTCCGGCCGGGAACTCAAAGGGAGACTGCCAGTGATAAACTGGAGGAAGGTGGGGATGACGTCAAGTCATCGCCTTAGCCCACGACCAGGGCTACACGTGCTACAATGGCGCATACAAGAAGAAGCGACCTCGCGAGCAAGCGGACCTCATAAGGGTACGTCGTAGTCCAGTTGGAGTCTGCAGCTCGGCGCAAGTCAGGAATCGCTAGTAATCGTGGATCAGAATGCCACGGTGAATACGTTCAGGCCTTATGCCACCGCCCGTCACACCATGGGAGTGGGTTTGCACCCAAAAGAAATGCATTAGCTTAACCTTCAGGAGGGCGCTTACCACTTTGTGATTCATGACTGGGGTGAAGTCGTAACAAGGTGACTAGCGG
+
'(06,),&3.+0.,-,-(*,+*,,++/.)*''&++4026:13:-,+,(*)(+1/2//'((**)*,/2/1***((,)*/8--+'(%#%),6-()(+22((((*()*)$'*077/012..141.93-.44.6//39-5+)00-),&%)*%'%,#-/.0(&%%#&*'1/./32242-+5+,,91*(/((*-0'*+712,+-+%-&*'-/4<:52'(''(+&)%,(&&/290-328/456667.((%'%,1-*732*,-+,-7174867:63332',&(,-/000180),&&'%*+,,.1460/*645,.-)-*1+4((2+*'%('%'(*-9822*,')(+'0-)5/-3(.*').0*,,.806,'*4*')+,+./.-),'().(2/2/0((&'(762&1**&.1848&65'*&%&$%'(/**399/111.1018567:43111159441509134-3-+,4.56((()).(++0/+*0+/''+1-*+%**.,.28/35741674997555)**++-3978597.1020.475.21)00.(''&))/)+'+.7;:+16+&,(+*)()),.5652-2306/11268<9194:,++,,5*&*)*-.**,*.6/-)*%%('(,(/3./)+,0,1,,7</)'(').,,+%-.*,+-09:<;1;:17061486678+25778:86567;7::9:888,../07972;./,340.0273*041/&&&(20'0*+.))*&)%)+/)/9/-../7-+7/--8**74-3*6181,317-89)46676;.-2.'+..66:811/--/1:<98952-+'&+0,08<83789-,,,1-,.16/.%&%&'&(87.&*)+/;8:2..+((')+00.0,-//,/-,.487764/&)($''(-77897804111036*00987:993,20'(('(.-9850'*+(-'('9)-(++-.,*(&*+6+-)%').+.1&3*04/0*++*+4/8/0.5501226./4136-+-(5+*)4,142608'.46*3)%)$,)&*-+4:/-452101.++*.&&)*'--02*%)&-')/46*%*.+((($)*&&((+.*25604%2/-08.3643403:,26;71213485,/+,./.35+*'),(*61522412/+'$$%&#'(.4
@c6fdd899-f082-4746-8045-5641d6f5e2d0 ch=195 read=10530 start_time=2019-12-12T19:13:34Z barcode=BC01 runid=2c9cf7bc05858273f10e7d7ec552fc0bd742dc3e
CTCCTACGGGAGGCAGCAGTGGGGAATATTGCACAATGGGCGCAAGCCTGATGCTGCATGCCGCGTGTATGAAAGGCCTTCGGGTTGTAAAAAATTACTTTCAGCGGGGAGGAAGGGTAAAGTTAATACCTTTGCTCATTGACGTTACCCGCAAATACCAGCCGTGCCAGCAGCCGCAGTAATACGGAGGTGCAAGCGTTGTCGATTACTGGGCGTAAAGCGCGCAGGCGGTTTGTTAAGTCCAGATGTGAAATCCCCGGGCTCAACCTGGGAACTGCATCTGATACTGGCAAAAGCGAGTCTCGTAGAGAGTGCGATTCCAGGTGTAGCGGTGAAATGCGTAGAGATCTGGAGAATACCGGTGGCGAAGGCGGCCCCCCTGGACGAACTGGCGCTCCAGGTGTGCAGCGTGAGGAGCAAAACAGAGTTAGATACCCTGGTAGTCCACGCCGTAACGATGTCGACGGAGGTTGTGCCCGCTTGAGGCGTGGCACCGGAGCTAACGCGTTAAGTCGACCTGGGAAATTACGGCCGCAAGGTTAAAACTCAAATGAATTGACGAGGGCCCGCACAAGCGGTGGAGCATGGTTAATTCGATGCAGCGCGAACCTTACCTGGTCTTGACATCCACGGAAGTTTTCAGAGATGAGAATAATGTGCCCTTCGGGGACGTGAGACAGGTGCTGCATGGCTGTCGTCAGCTCGTGTTTATGAAATGTTGGGTTAAGTCCGCAACGAGCGCAACCACTTATCCTTTGTTGCCAGCGGTCGGCCAGGAACTCAAAGGAGACTGCCAGTGATAAACCGGAGGAAGGTGGGGATGACGTCAAGTCATTATGGCCTTACGACCAGGGCTACGTGCTACAATGGCGCATACAAAGAGAAGCGACCTCGCGAGAGCAAGCGGACCTCATAAAGTGCGTCGTAGTCCGGATTGATCTACAACTCGACTCCATGAAGTCGGAATCGCTAATGTGGATCAGAATGCCACGGTGAATACGTTCCGGGCCTTGTACACACCGCCGTCACCATGGGGATGAGTTGCAAAAAGAAGTAGGTAACTTAACCTTCGGGAGGGCGCTTACCACTTTGTGATTCATGACTGGGGTGAAGTCGTAACAAGGTAACCGG
+
237,-15,99)*00-57*02/,,)(.+.521-/0/832764.415(+/-.('%#$#&'+568000/05.1.,.('((*,5005142./388*)+,1,,+)6,+--238+).-+1-0-+1;80.1/0,/81/82.088/7...7)*(&()$$%&&$""&&$'*,+.1580.352722/,.--2,+.12)-/,165-//+++('%-.'/+/:9:522334-++(*'+)078666:6//202)/6)'(23/2/041.27;51:75452/411050-1.5665565.././89:4882(*-&',./.02/.,))$)&&&&'*+0.-28872011262-,/.*/01340/.025786*)(0*,/(..../(('$&*&,+20542*).5)((&$''(**+,/6))0)*('%$)&(*.'&.*')+9::,75-))-/,,3333<435;77705,(*+,*'('%''))$*-.+/)0))*.7/0-73/&-*+*'+))++(++)-502+-2,-732311567*---(+,)'1+-(&)''*+-/75989+61720/2)(,*6;/0-6182790*02+.1($*%&(,(),777+*+*&,)&'((.4:2110),+')(%')(+0//.39563/,&&'),013.,-5,0,+-5711)*+/0./)(&&',20/4*24)5+2(/20&.%%&'(+*(+1/11334577997688880,.//944*27,+--367.-.3*350349+,60(*0'8.+/2)+*((('(.,.-56+56*,7,-64244:16(/+.'0*-,1363:.2.)+-12482'+-+/01<4::8.+4,/6/43388//667989977046$4'(*&(),&&&&(*985-672/-.*-19984853,101610125:.()(+*').-35451..)()$())(*.544501%&-3,++$%'(;8;8907((*$8'('../,0,)..0056579))&*''()(/*,+104523,)+-3427*).--175+.1/-,,2/264732*.41/)0**-12..,.436;4,.(*)-/-++()0)&)-4+14;91*%((),.1.-2-,)-/35897:)62*-/*+062702:+24;62278899:8330/*20-,,..+,0667422,.,+339884
@e8fcfe9f-ba1a-47b8-8abb-66cb00da00bb ch=420 read=14127 start_time=2019-12-12T19:13:42Z barcode=BC01 runid=2c9cf7bc05858273f10e7d7ec552fc0bd742dc3e
CTCCTGGGAGGCAGCAGTGGGAATGTGCACAATGGGCGCAAGCCTGATGCAGCCATGCCGCGTGTATGAAGAAGGCCTTCGGGTTGCAAAAAATTACTTTCAGCGGGGAGGAAGAGTAGAGTTAATACCTTTGCTCGTGACGTTACCCGCAGAAGCACCAGCTAACTCCGTGCCAGCAGCCGCGGTAATACAGGAGTGCAAGCGTTAATCGGAATTACTGGGCGTAAAGCGCACGCAGGCGGTTGTTAAGTCAGATGTGAAATCCCCAGGCTCAGCCTGGGAACTGCATCCTGATACTGGCAAGCGAGTCTCGTAGAGGGTGGGAATTCCAGGTGTAGCGGTGAAATGCGTAGAGATCTGGAGGAATGCCAGTGGCAGGCAGCCCCCTGGACGAAGACTGACGCTCAGGTGCGAAAGCGTGGGAGCAAACGGGATTAAGATACCCTGGTAGTCCACGCCGTAAACGATGTCGACTTGGAGGTTGTGCCCGCTTGAGGCGTGGCTTCCGGAGCTAATAACGCGTTAAGTCGACCGCCTGGAGTACGGCCGCAAAGGTTAAAACTCAAATGAATTGACGGGGCCCACGCAAGCGGTGGGCATGTGGTTTAATTCGATGCAACGCGAAGAACCTGGTCTTGACATCCACAGAGTTTTCAGAGATGAGAATGTGCCTTCGGGAACCGTGGGACAGGTGCTGCATGGCTGTCGTCAGCTCGTGTGTTGTGAAATGTTGGGTTAAGTCCGCAGCAGAGCGCAACCCTTATCCTTTGTTGCCAGCGGTCAGCCGGGAACTCAAAGGGGCTGCCGGTGATAAACTGGAGGAAGGTGGGGATGACGTCAAGTCATCGCATGGCCCTTACGACCAGGGGCTACCACGTGCTACAATGGCGCATACAAGAGAAGCGACCTCGCGAGCAAGCGGACCTCATAAAGTGCGTCGTAGTCCGGATTGGAGTCGCAACTCGACTCCATGATCAGAATCGCTAGTAATCGTGGATGAAGTGCCACGGTGAATTCCGGGCCTTGTACACACCGCCCGTCACACCATGGAAGTGGGTTGCAAAGAAGTAGGTAGCAGCCCAGCTGGGGAGGGCGCTTACCACTTTGTGATTCATGACTGGGGTGAAGTCGTAACAAGGTAACCGG
+
*-0/'&).+120)3/.-+/5-+'*)8,,,,2-.;;4-*+,*'-4----,--.3640/07-21227673)0%(*)++0,24-6658+--3:74+4**-/44/()++(3.).(-,'$*().,-*5.4,+/+-8+*221&+'*.114+,5/*-,'('%%'**&,++.-+*+-)6,/51/,*+0-27/7,0...:441&)+679:9;879/6/0)1-*1..0059678,6/)&()0,10267;8,(,(&))-*+,0,-093/(,/+)166*03;870)$,.0.99.1,,(***9-''*+,;9:8556(,)%(*-/3/77,(..()&1'-)/..,,580.+*+*,,,,981-0117-+++--4480+,''()*35(74660**2/0/3981(%--,60././144423546008011,/2.+049097*+00:04%94.20-**+3/7;405;805162--/1;699;851./03761..-...0209(1)-2.%)*.,-//))')2/022/2.+--.2,&**'(.,3/60(&()+.656711)&%().-423298<,1/0:/;:1/-.-8*++&)50-)-*8;/76+',%-*1-./;56/0/'+*-/8692)1,332356;6/4-1)*4-188:846825/.-/.590&*$'().9;321//0//0/01877848;8780;;89:99;8<888/-0,.*('++.1<::9::7782344521//+2721.-'3',/4)324450/.4/'(-'3%&*+/398;66.*.-05-/9--7978<:9:8;5-&)+(+1,*,.1878*02*&+/+10)045556:65668..2,4,6-0:;62987776,41+/5696(((-1+51(('$%(*;93377-/0-)&%'&*+,3015;64833432**/.')(+**,.-,-23*--/216;35/:10522)).3)*+266679::9:+).6,3+*)&)*-.3.0//05575694.*)-.3-,+,-845//--6--.89:6,)()$(%'&')3:6)'''&**+-12151//22--).626;8202(**143:9)-*)*-/*20(5*5.&'+(++,2,+'*(%')'$&&&%/6-'*310//.3,3:134:2,-278:7,*)(+-4/0(*..0,++*-13578.601533*+
@685d9f72-bb22-4e28-a290-d3eedd576a75 ch=372 read=14732 start_time=2019-12-12T19:13:45Z barcode=BC01 runid=2c9cf7bc05858273f10e7d7ec552fc0bd742dc3e
CTCCTACGGGGAGGCAGCAGTGGGGAATATTGGGCGCAAGCCTGATGCAGCCATGCCGCGTGTATGAAGAAGGCCTTCGGTTGTAAAGTACTTTCAGCGGGGAGGAAGGGTAAGTTAATACCTTTGCTCGTGACGCTACCCGCAGAAAAGCACCGGCTAACTCCGTGCCAGCAGCGGTAATACGGAGGGTGCAAGCGTTGAAATCAGATTACTGGGCGTAAAGCGCACGCAGGCGGTTTGTTAAGTCAGATGTGAAATCAGGCTCAACCTGGGAACTGCATCTGATACTGGCAACTTAGTCTCGTAGAGGGGTAGAATTCAGGTGTAGCGGTGAAATGCGTAGAGATCTGGAATACCGGTGGCAGGCGGCCCCTGGACGAAGACTGACGGGTGCGAAGCGTGGGGGGGCAAACAGAGTTAAGATACCCTGGTAGTCCCGCGCCGTAAACGATATCGACTTGGAGGTTGTGCCCCTTGAGGCGTGGCTTCCGGAGCTAACGCGTTAAGTCGACCGCCTGAGGAGTACGGCCGCAAGGTTAAAACTCAAATGGTGTGAGCGCACAGAAGCGGTGGAGCATGTGGTTTAATTCGATGCAACGCGAAGAACCTTACCTGAATGTGACATCCACGGAAGTTTTCAGAGATGAGAATGTGCCTTCGGAACCGTGAGACAGGTGCTGCATGGCTGTCGTCAGCTCGTGTTGTGAAATGTTGGGTTAAGTCCCGCAACGAAGCGCAACCCTTATCCCCTTTGTTGCCAGCGGTCCGGCCGGGAACTCAAAAGGGAGACTGCCAGTGATAAACTGGAAGGTGGGGATGACGTCAAAGTCATCACTTGGCCCCGCCTGACCAGGGGCTACACACGTGCTACAATGGCGCATACAAGAGCGGCCTGAGAGCAAGCGGACCTCATAAAGTGCGTCGTAGTCCGGATTGGAGTCTGCAACTCGACTCCATGAAGTCAGGAATCGCTAGTAATCGTGGATCAGAATGCCACGGTGGGCGTTCCCGGGCCTTGTACACGCCCGTCACACCATGGGGAATTAGGTTGCAGAAGTAGGCCAACTTAACCTTCGGGAGGGCGCTTACCACTTTGTGATTCTTGACTGGGGTGAAGTCGTAACAAAGGTAACCGG
+
,.13436+7:))59/+../-5(085*34)4*$%&''*/4.57,+++'+*)+(1127;.1454734679.-3.20++,)).-3*-24*))+2/9:/,00(-7/*/-+)/-*+.8050210124924*+-206241./0/020*.**//),%'89905/.-4002:38:9.---)++)---8.-.210)*),-07735.5('+))*+%(*),4216:5656572(('(%((*&(31'34;:55:7627531-,*)&)*)'.%/777909253-9523*%&'(+4212122203,0+(**'),,,.123*%03/,*-**.+2+*,46302213311)13//0..*****0/69,)&'(---94150+,42162<5*(2689-1.,+1)+$('/4057./)*)/19,.14)-,09*7)+((0.3)*,658<..8;866805+&,*03001:3--(((+,275/253.+./;)+,0.*&%'((,213417,)**'27*,0*+71/1+/96605641654750-''(%%&))).37.46548383:6*02-%))')')'&&$'&$*),-%'(,-/999.,+'+-),.42<57294,++,+::998:555'&*+*)(*-/*(((**.,-02640,/--+-).6;0//'''&'.012;52556:76:+:,81:786012610467845421*4/-*0//68..///782740./1:53/6/3/31856/208*)*466,,**0,.--/6*-+))-3-*,68,-6..,'(*-803+201/'52-212:6<4(-,)(--34326--,,-24:0776-5,0614:;8176699:215)+789:6'(&%)&0-0+&(''))2///170275100,/137::5;0:0083/0/1252+')(&-,,('%%%&'./7/02:66521((.,)()*.476485790+'2$9)2.+()/34/4*,,2)*+56868313//1(3-2878511,-,1000789200/+(*3179+)+/966-+/()1541+566403(**+),'-/+,73/313:3760/*%%*'%165;3/,(,)+./3/1..*+(-,6.92:2/:4&&-,02060-31*,..-',,-30.).,*//,.-(()-,*++/47:84;'.+2299:9-
@dac10bfc-38b7-43ec-a47a-ca61e80fc91f ch=7 read=11113 start_time=2019-12-12T19:13:52Z barcode=BC01 runid=2c9cf7bc05858273f10e7d7ec552fc0bd742dc3e
CCGGTTACCTTGTTACGACTTCACCCCAATCATCAATCCCACAGCAGACAGCTCCATACCACCAGCGAGTTAGGCCACCGGCTTCGGGTGTGCTTATCAACTCGTGGTGTGACGGGCGGTGTGCCGGAAGAAAGCCGAGAACGTAGTACCGCGACATGCTGATTCGCGATTACTAGCGATTCCAACTTCATGTAGTCGAGTTGCAAGACACAATCCGAACTGAGAATGGTTTTATGGGTTTTGCTTCACCTCTTCGCTTCCTCTGCACCATCATTGTAGCACGTGTGTAGCCCAGGTCATAGGGCATGATGATTTGACGTCATCCCGCCTTCCTCAACTTGTCACTGGCAGTCTCGCTAGAGTCCCCAACAATATTGATGGTAACTAATAACGATAAGGGTTGCGCTCGTTGCGGGACTTAACCCAGCATCTCGACACGAGGCGGCGACAACCATGCCTACCTGTATCTCATATAGCTATCTCTCCGGCATCTCTGGAGCCTTTATGAGTATGAGCAGTAATCGTAATA
+
5(+(5*,35/6--+%(*,88-.))02,./5630+3,+.:+*-)-/)(/+)+..0,('$%&$&%#$''')/.'0717139.3,-9.+9//.2/')()+2..*++*++,&()014+341045,*$*')(')&,,3*,/*+&0+/(''**&*''++,*+/0:::8874-/0-40,,--3354:;050).55;787+)''()(+/)()3'*)+'*-8:21)(,2&&''/.77-:<<-993:*48;--/+1756:647;1+,6-:;-322..080:9116-*),+(+/.36,,+)40*)/4./%$).1,))*)/2115:5..116694:-+)359<8;3.(,)2--/;69-6,*$&.-+124562100188.-..02,()()+3211362/0-&*/-03420,-1+75676454.9/0-:361510*/4*,&4467571/-).&#%(,)0*((*4/38/1'-&&%'+)*//2225+.///1566676657.1***.,-./13*+2.07*&)++(-+-.*%*$$%&('('$)*")
@a5fcd1b7-5350-4b9e-858d-dd94bc0341fd ch=4 read=8478 start_time=2019-12-12T19:13:57Z barcode=BC01 runid=2c9cf7bc05858273f10e7d7ec552fc0bd742dc3e
CTCCTACGGGGAGGCAGCCCAGTGGGGAATATTGCACAATGGAAACCTGATGCAGCAACGCCGCGTGAGTGATGAAGGTTTCGGATCGTAAAGCTCTGTGCTGGGGAAGATATTGAAAGCGGTACAGGAGGAAGCCACGGCTACGTGCCAGCAGCCGCGGTAGCCGTAGGTGGCGAAGCGTTGCATCGGATTTACTGGGCGTAAAGGGCGTAGGCGGATGATTAAGTGGGATGTGAAATGCAGGCTCAGCAGGTGCTGCATTTAAACTGGTTATCTAGAGTGCAGGAGAGGAGAATTAGATTCCCTAGTGTAGCGGTGAAATGCGTAAATTAGGAAGAACACCAGTGGCGAAGGCGACTCTGGACTGTAACTGACGCTGAGGCTCGGCGTGGGGAGCAAACAGGATTAGATACCCTGGTAGTCCACGCCGTAAACGATGAATACTAGGTGTGGGGAGTTTCAACACCTCGTGCCGCCATAACACGTGATATTCCGCCTGGGAGTACGGTCGCAAGATTAAAGATTGACGGGGACCCGCACAAGTAGCGGAGCATGTGGTTTAATTCGAAGCAACGCGAAAGAACCCACCTACACTTGACATCCCTTGCGTGCAATCGAGGAAATCCTTCGGGGACAAGGTGACAGGTGGTGCATGGTTGTCAAATCGCTCGTGTCGTGAGATGTTGGGAGTTAAGTCCGCAACGAAGCGCAACCCTTATCGTTAGTTACTACCATTAAGTTGAGAGACTCTAGCGAGACTGCCTGGGTTAACCAGGAGGAAGGTGGGATGACGTCAAATCATCATGCCCCTTATGTGTGGGGCTACACGTGCTACAATGGCTGGTACAGAGATGCAATGCGCGAGGTGGAGCCAGAGCAAAACCAGTCTCAGTTCGGATTGTAGGCTGAAACTCCTTCCCTTGAAGCTGGAGTTACTAGTAATCGCGAATCAGAATGTCGCGGTGAATACGTTCAGGTCTTGTACACACCGCCCGTCACACCATGAGAGTTGGCATGCCGAGTCCGTGAGCTAACCGCAAGGAAATTTGGCGGCCGAAGGTAGGGTCAGCGATTGAAGTGAAGTCGTAACAAGGTAACCGG
+
,1/)*+0'15(&).-#%'(()'0)/7*184171++),0942-'2--6++,5654.9030/1:.//02'''((*++207,9/0.96897831)&&(0.1&##')48*0.010-***+,(')*1+--,+3*'')&'0403062//25877:0././564,.()',.2/1,+*&8())3')+05+&&().-4+/3,+.39887527:,.491662.2--64321.325/82;;97464/75-)2%*5//3.*0.6/71225+#'%#-01/1605///1/.*+-/36.70.*%)(&%&%*&''-,./0((+.332-321:76480-,0004'-(/)01),+-41-0+%',+4/*)/)*+-3543445753'1./.---,,-,,(1.220&'&)*)--+()..0)()'%$.*/.98827,,08984084)+/17104;9433336;9877538654&.6+&.4<13,90651,,,-879477&(+**%*(-)&+,.2.3*10&'+.)+,-7,787''..))/*(*(%(/2.11+/9737;+(*),.-++&+,-0(,.2:6564-692:496/-0,.-2434)+5()-(*'%%-)++,,&(,./22149*-,*,'/&.(4/5+))*/33./8.:8/.20.248-60219.-121874799*71;-/./.--1(*,85737878851.1,0.-0-%+,606/666(+,'/%'*(,*,/.76++0,))*,,*(./..//492,7,0*1.*')))(*+,1%)&')/0641280280215148172+/-*0.1/1'*/13567:97:44675756)40-*-545402&(25/20,,*+*.9971516.11129/-,-()()*::9:;9--(,*,/0,57%)-+-$,%)/121.48984/0,0/:5,2(6*,*(1110+/9+*00%&*(,'.)+090016-+,*2//03261412,-43:55365:7/34,..2245<900-.30$510/22/23300/2:4250)-526348430/,&*-.(.--7/5*'(&(*6266721131/-),.(('(&&((&&&&+.01146.5030,+*-,/67-8,('&''---'+-/5,,+-*))++--5.-
@973ff323-4c38-469a-95b3-a2a0041579ec ch=144 read=13367 start_time=2019-12-12T19:14:03Z barcode=BC01 runid=2c9cf7bc05858273f10e7d7ec552fc0bd742dc3e
CTCTACGGGAGGCAGCAGTGGGAATATTGCACAATGGGCGCAAACCTGATGCAGCCATGCCGCGTGTATGAAGGAGGCCTTCGGGTTGTAAAATTACTTTCAGCGGGGAGGAAGGGAGTGAGTTAATACCTTTGCTCGTGACGTTACCGCAGAAGAAACACCGGCTAACTCCGTGCCAGCGGCCGCTGATAATACGGAGAAGTGCAAGCGTTAATCAGGTGGGCGTAAAAAGCGCGCGGGCGGTTTGTTAAGTCCAGATGTGAAATCCCCGGGCTCAACCTGGGAACTGCATCTGATACTGGCGAAGCGGAGTCACCGTAGGGGTAGAATTCCAGGTGTAGCGGTGAAATGCGTAGAGATCTGGAGAATACCGGTGGCGGCCCCTGGACGAACTGACGCTCAGGTGCGAAAGCGTAGGAGCAAACAGGATTAGATACCCTGGTAGTCCACGCCGTAAAAAACGATGTCGACTTGGAGGTTGTGCCTTGAGGCGTGGCTTCCAGGCTAACGCGTTAGTCGACCGCCACAGAAATTACGGCCCGCAAGGTTAAAACTCAAATGAATTGACAGGGGGGTACACAGGCTTGGTGGGCATGTGGTTTAATTCGATGCAACGCGAAGAACCTTACCTGGTCTTGACATCCACAGAACTTTCCAGAGATGGATTGGTGCCTTCGGGAACTGTAGGACAGGTGCTGCATGGCTGTCGTCAGCTCGTGTTGTTGTGAAATGTTGGGTTAAGTCCGCAACAGGCGCAACCCTTATCCTTTGTTGCCAGCGGTCCGGCCGGGAACTCAAAGGGAGACTGCCAGTGATAAACTGGAGGAAGGTAGGGATGACGTCAAGTCATCATGGCCCCTTGACCAGAGGCTACCACACGTGCTACAATGGCGCATACAAAGAGAAGCGACCTCGCGAGCAAGCGGACCTCATAAAGTGCGTCGTAGTCCCGGATTGGAGTCTGCAACTCGACTCCATGAAGTCGGAGATCGCTGTCGTGGATCCAGAATGCCACGGTGAATACGTTCCCGGGCCTTGTACACCGCCCGTCACACCATGGGGAGTAGGTTGCAAAAGAAGTAGGTAGCAACCTTCGGGAGGCGCTTACCACTTTGTGATTCATGACTGGGGTGAAGTCGTAACAAGGTAACCGG
+
*+/&&(-3-*4-+806'65/0.+./618.,,..7,-;1,-,.870:6557841'021558544462113330-2+-0-0,-3&*/.4+--73',*(*/8.*(+*-36+(-+/3-4.&%%$)+,3-3-12'*4--450')(%,--3')*')&).)$'+'&-..5--,/9/117*4012111,766*.'%#'.,+-85/-*-)*+0095.0..6.6.0,0221581./179-&'*+4/0/(02,.-0,+,314/52+*+-0,.+-5-*015*%.51282'37353613/0.../0/..1116-9-$+('+.(&*+)%*-.2(-01**'()-*201/27862/-+-&,*-41-0485.---/278;32.)0/08.9-(+)),,871,.087.,'*'+//14556),')+2*-1.+,64)6+)),:;,2287/.4,,,-,-.()18755876./.0412555*.,)(()&//33.,,1/,1/5920)1++..'39*-*,))0-3''35222720.,-/,(,-10-+),*%&)&&'(',+2/049))2.(+*.4+8;97894:/*(%%(((')%-0646)*)*&&&,/&%%*)75,,,/0-(*/09:67371.,0,284,))',/(+0.),,+1510(*,,+)(.0.0/++-,.1/-7//+)*')-668*3+)(/(*,-23&22*0+/6,(+335,2/..3976671:3339:86+''')1897+5&*+++.-38-/28,.0/756234.#*)++%&,--64/.3*+3*+,()6502<69.-+,37610.)*''+).)*384:2+0(&'%$'),3123/024<9766700,/+300'-,0-3455034512578;9.2/4/:3*))(*/931&5,40-,)((''&&%*+,.-;0.7///00-552+)*&**')62//3421,+**-:*.4;45754,0040,*-0/01154748'''0$2)1(((*-25232003635462-2.*.*)5)5*'-56.-,&)-.77:80:))*.+(-81(-,54**+--/34-8)'-384/22,-,+*+//4;51332213:79772+%'(+/63<56759,$),&*()*)*'((0...43/:/-2-+()/*,791105412788:4./0253353,.//70015687721/501,6.-,
@45123cb9-7016-44e8-a765-e1a5ba80a543 ch=34 read=12579 start_time=2019-12-12T19:14:15Z barcode=BC01 runid=2c9cf7bc05858273f10e7d7ec552fc0bd742dc3e
CCGGTTACCTTGTTGCGACTTTGCCCAATCACCAATCCCATGTAGACGGCTCCTTCCTTGCGGTTAGGCCACCGGCTTCGGGTGTTATCAACTCTCGTGTGACGGGCGGTGTGTACAGGCCGAACGTATTCTGCGACATGCTGATTCGCGATTACTAGCGATTCCAGCTTCATGTAGTCGAGTTGCAGACTGATCCGAACTGAATGGTTTTATGGGTTTTGCTTCACCTCGCGGCTTCGCTTCCCTCTACACCATCAGTTGCGCTTTGATGTGTAGCCAGGTCATAAGGGGCATGATGATTTGACGTCATCCCGCCTTCCTCCAGCTTGTCACTGGCAGTCTGCTAGAGTCCCAACTTAATGATGGTAACCAACGATAAGGGTTGCGCTCGTTTGCGGACAACCAACATCTCACGACACGAGCTGACGACAACCACCACCTGTATCTCCATATAGCTATCTCTCCATCTCTGGAGCCTTTATGGGTATGTCCAAGACCCTGAGTAAAGGTTCTTCACGTTGCTTCGAATTAAACCACATGCTCCACCGCTTGGTAAGGCCCAAATCAATTCCTTTGAGTTTCATTCTTGCGAACGTACTACTCAGGCAGATACTTATTGCGTTAACTGCAGCACTGAACTTTGACATCAACGCTTAGTACTCATCGTTTTACGGCGTGGACTACTAGGGTATCTAATCTATTTGCTCCCACGCTTTCCGGACTGAGCGTCAGTTGCAGGCCAGATCGTCTCGCCTTCGCCACTGGTGTTCCTCCGCATATATCTGCGCATTTCACGCTACATGGAATTCACGATCCTCTCCTGCCTCTAGCTGCCTGGTTTCTATGGCTTACTGAAGTTAAGCTTCGGGCTTTCACCACAGACCCTTGCTGCCGCCTGCTCCCTCTTTACGCCCAATAATTCCGGATAACGCTTGCCACCTACGTATTACCGCGCGGCTGCTGGCGTAGTTAGCCGTGGCTTTCTAATTACCGTCACTCGGCTACCATTTCCTGTAGCCGCCGTTCTTCCTTTATAACAGAAGTTTACAATCCGAAAACCTTCTTCCTTCACGCGGCGTTGCTCGGTCAGGGTTCCCCATTGCCGAAAATTCCTACTGCTGCCTCCCGTAGGAG
+
&'-00924835++*%'('(+*&%,(+-3.3+3+4+.87+'#%('-*2+50/,(1138.8-.,:.<./9;9127-/,.11+4+*)-/-2.6---50*431+256-684332/003)5-0738,*6569775-%&**-:3:9:97,..*')+&/.).&&(+..480/-(*)1/3687/*)*()-,.'*$((,$$%&)&'0--++++)771:;4051925892,-2;,'*,+31-9,-5971135175234%++//(,&%%&)-+'())(*+/.0-+(('(')..0/0/,*+0.012///.-3;1./22457/;8++9:8:7704/-%..5257662601+..2,*'+,'(+,,('*)*3*7*,-576;69<874,,./0/,,3)+,(++7870251(*)+,&0-0--+0146//%(+(-(*&'0,13,32-130)*)01+/735788781+,3/,*-.129/-*',++886667;.*,)+.)$*$*-.02327'/'+,-4*)+'((18(-,8978;625202%+/04).)4);<:990//,+..59/07*,-.+(+'%,+/3/,0-.016483-39,+%009953:<312-*(++,254.+)**-2277())+)-.4-04-.-1/1&%'*-',11268:1004:..2527),+$*-)'(+'*--6778,9:,%4/:676:;7763/1),&%,-125473310.5/-066;:,0.,/:-+*,8,/52,32688)437/2.510243998352,115617325<89::::9:;:8355'),,01311-&.3433;,82511223-+/-2,3./&))++4,,-378/15(*-%')05/56+,/-7566797;19/,**,'+*2:4+(*/95&562499357935248;;-2.+,0/-)+574--,+7++05:636705//0.88984)6-7;9;:761801:45:4121225;56.+,-*2,**)+2+.**)3407++,8+5-4-)/1-)-)()+1667956833300-8;6-:.48040//6/57;9:96183707:653+0++-,)-55*1263/))19:/153738<:86:6(100/84,6,,,675:7,(+1)410:81+,3251-.5160668((,)(145121.0()2/1(-%
@ca22bd67-1af9-4980-8f10-116b6903ba7b ch=402 read=10944 start_time=2019-12-12T19:14:19Z barcode=BC01 runid=2c9cf7bc05858273f10e7d7ec552fc0bd742dc3e
CCTTGACTACGGCTTCACCCCAGTCATGAATCACAAGTGGTGAGCGCCCTCCCGAAAGTTCATACCTACTTCTTTGCAGCACTCGCGGTGTGACGGGCGGTGTGTACAAGGCCCGGGAACGTATTCACCGGCATTCTGATCACGATTACTAGCGATTTCGACTGGCGGAGTCGAGTTGCGAACTCAATCCGGACCACGACGCACTTTATGAGGTCGCTTGCTCTTGAGTCGCTTCTCTTTGTATGTGCGCCATTGCTTAGCGTGTGTAGCCCTGGTCGTAAGGCCATGATGACTTGATATACACTTCCTCCAGTTTATCGCTGGCAGTCTCCTTTGAGTTCCAGCCGGACCGCTTCTTGGCAGGATAGGGTTGCGCTCGTTGGGCAACATTTCTGCTGAGCTGACGACAGCCATGCAGCACCTGTCTCACACGGTTCCCGAAGGCACATTCTCATCTCTGAAAACTTCCGTGGATGTCAAGACCAGGTGGGTTCTTCGCGTTGCATCGAATTAAACCACATGCTCCACCGCTTGTTAAGACCCCGTCAATTCATTTGAGTTTTAACCTTGCGGCCGGCGTACTCCCCAGGCGGTCGAGCTTAACGCGTTAGCTCCGGAAACCACGCCTCAAGGGGCACCAACCTCCAAGTCGGCATCGTTTACGGCGTGGACTACCAGGGTATCTAATCCTGTTTTGCTCCCCACGCTTTCGCACCCTGAGCGTCAGTCTTCGTCCAGGGGCCGCCTTCGCCGGTATTCCTCCGAATCTCTACGCATTTCACCGCTACACGGAATTCTACCCCCCACTCTACGAGACTCAAGCTTGCCAGTATCAGATGCAGTTTAGGTTGAGGCCGAAGTTCATCTGACAACCTGACTACCGTTTGCTTACGCCCAATGTTGATTAACGCTTGCGCCCTCCGTATTACCGCTGGCTGCTGCTTGGCACGGAGTTAGCCGTGCTTCGCTCTGCGGGTAACGTCCAGTGAGCAAAGGTATTAACTACTCCTTCCTCCCGCTGAAAGTACTTTACAACCCGAGGCCTTCTTCATACACGCGGCGCTGGCTGCCGACGCCCATTGTGCAATATTCCCCACTGCCGCACTCCGTAGGAGCAATATCAGCACCAACAGAAGGTTAACACAAAGGCACCGATGGCACCGCA
+
)'&.,**))++-,,/-)(*&$&$,,),('2//&'''&*561.--139:703'()./'-.,*&&#'&)%.0806<:.11)0&(&('(*&+*,-.5,8:272/-/)-/2673,73+/91:2190*)*)*/,/,+,8;86223+'('(-**.+,,/008;(+.+/00(%))&()-,0/30//,+654/)/+0'5)70)''+.2/2.0-69..2+-)(++*/*&%'$%$'&))+,038386194)(('&(*447;813-&+&'(*'&$'%'(-/;1/5:92&)%&*+8,%'(),.*)'$(''''%*&('-.)'*6135<9431#%''*)&,,-,.)),++,.120*(+02,89:2--**%&'*%%'+.7/0*.+..+-+,,0+7,%&&)&()+,6.)$'&''(.//67584622483.+*((,,260132/-*,+-/:77+&')-0+0..114;69;9;98/.,,363/3732286723136/848:9,+)**-+-:57<74550/(*+,4')'.+/<:9<46453333.*/,,*,*(.(##)&385)('(.8584108)*,-7:;,0/.'&%&&-.45,.,).,.-287-(*)*(0,,*('(**401**)'2,1213(0+*1).525508//-*.7:++',%4,47.5*6+46-,,--:85282,,20/.44:6871571560,,.150:10462..*%*+4616*&***05+.*,/291--12669:76657;874:,*/+7-6.%./2<9798+432,8-0,..),--,/.1014514;9/057477)+$&&&*)/51324398;3*,..11300243680-(*+.'.2()2*,/*,/.,0.0/41,/510(%)(1-'$$'**()+&)&(&&.(,%&%%$%'+$()&&')($'&**'*$%%&$'%(',+22463//&/82.22&0)+-+/+'$#2(.--*##$%%%&%$&)(%'3*((,&'(&(*1)$%('&,,165138965/()).-)&156(1**')&-''1'+/18/:98,96-'--(+/+'/()**)(*+*2-((*,.1:6;77<75643+.+*,.-&$)*)'#$%$').,063+)/+.%1&9*0/1589,(-*()%%(%+*44-)'-(),/3932394-2/12324&'/*/2.10+*'++-()%)&&%('(%&*('(#%%
@fddec73b-d4d5-4d42-85ee-0c5ef744b5e7 ch=389 read=11580 start_time=2019-12-12T19:14:29Z barcode=BC01 runid=2c9cf7bc05858273f10e7d7ec552fc0bd742dc3e
CCGGTTGTATTTGCGACTTCACCCCAATCGCTGACCCTACCTTCGGCCGCTGCGGTTAGCTCACGGACTTCAATTGTGCCAACTCTCATGGTGTGACGGGCGGTGTGTACACCAAGACCGGAACGTATTCACCGCGACATTCTGATTCGCGACTACTATTAACTGGCTTCATGTAAGGCGAGTTTCAGCTACAATCCGAACTGAGACTGGTTTAAGTTTGGCTCCACCTCACGGTATTGCATCTCTGTACCAGCCATTTGTAGCACGTGTGTAGCCCTACACATAAGGGCATGATGATTTGACGTCATCCCCACCTTCCTCCTGGTTAACCCAGGCAGTCTCGCTAAGAGTCCTCAACTTAATGGTAGTAACTAACGACAAGGGTTGCGCTCGTTGCGGGACTTAACCAGCATCTCGACACGAGCTGAGGCAGCAACCATGCACCACCTGTCACCTTGTCCCCGAGGGGATTTCCTCGATTAAGAGTAATGCAAGGGATGTCAAGTGTAGGTAAGGTTCTTCGCGTTGCTTCGAATTAAACCACATGCTCCGCTACTTGTGCGGGTCCCCGTCAATTCCTTTGAGTTCATCTTGCGACCGTACTCCCCAGGCGGAATACTTAATGCGTTAGCGGCGGCACGGTGTTGAAACCCCCACACCTAGTATTCATCGTTTACGGCGTGGACTACCAGAATTATCTAATCCTGTTTGCTCCCCACGCTTTCGAGCCTCAGCGTCAGTTACAGTCAGAGTCGCCCTTCGCCACTGGTGTTCTTCCTAATCTCTACGCATTTCACCGCTACACTGGGAATTCCACTCTCCTCCTCCTGCACTCTAGATAACCAGTTTGGGTCACAGCACCCAAGTTCAGGCCGAATTATTTCACATCCCTTAATCATCCGCCTACGCTCCTTTACGCCCAGTAAATCCGGATAACGCTCGCCACCTACGTATTACCGCGGCTGCTGGCGTAGTTGGCCGTGGCTTCACTCATGGGTACCGTCATTATCCCCAAAGAATGAGCTTTACGATCCGAAACCTTCATCACTCACGCGGCGTTGCCGCATCAGGAGTTTCCCCATTGTGCAATGCTTCCCCCACTGCTGCCTCCGTAGGGCAAGCAATACGTAACTTCACC
+
530,2+&'%',)$)++/5:4-/39*/*,,)(&,(01+&),96:83845&(%&'(145-3550%&.513652,&2))+(324'1.-)+/6:79677984:8368.-.*-22,3+6+563:,6.81.567:768:/37697:<56869<8++2235131+,-)'&$&*0062.3310)01020,0;-*/%&$(*-212'(6;:::8889:911+%')),56.6/021/315601041,2-+,-.+-,2174:;778:59:),/.++$+,35631333;/,,/01365/557*95332+*,7/01478766169,),/085715)+'+,,))+(+*-775899683556)()//321,2-,15.6./31-.,/---26475768*3*-3276879+2)(*-965.8.5*&%'$*)201/)%&*,-1/.2)'%'('&/1%471620/04/020127/8413.0.68/-)+006*/;232553011//*)*+-32132//59-:770/.+,/3-3,*)&*),8686--.006024:9/7-:,896,6/--.10565*)2&'(6,64635/**(,-*,342706./5/,),(&#'(-/:*,)'09-1/0-3:<.13::4;695+--3/824562-*)*311643./,*&))831:82;96*)*,051),.03<87898072))+//216;797154./(*.+115,.828-/059401/546,)***192//469;9312219:0/9..0-437*++--.1252..-*-524549576;-3,1)+*1*,0898970//:43036./8.00/2$.'-*0219&'&*,/---,/6812544433*)--.(291.9:./4*))&&$))*021.+)*5&*-.06'(&6''88,.)*,/7)+,./.23178;9:;74622672,76./.58/,.16;:97395:;461001368:04++-7+7..50172/,2/05727,/-//37,(&-)-2/60093*,-216*0**+-4223,43-./(*'1+-(*0*(+-/774)/0134.*+'(588<9911,//4/110-3,..9111+-*-3231&)05,1795+0:,0%2'()%(1.+8990/122/4.07,.5--42,())/'/+75461,.-$(*$#%#
@54dde69d-7274-4a81-8316-e029f89f4235 ch=381 read=15817 start_time=2019-12-12T19:14:33Z barcode=BC01 runid=2c9cf7bc05858273f10e7d7ec552fc0bd742dc3e
CCAGTTACCTTGTTACGACTTCACCCCAGTGTAGTCACAAAGTGGTAAGCGCCCTCCCGAAGGTTAAGCTACCTACTTCTTTGCAACCCCTCCCATGGTGTGACGGGCGGTGTGTACAGGCCGGAACGTATTCACCGTGGCATTCTGATCCACGATTACTAGCGATTCCGACTTCATGGAGTCAGGTGCGGAGCTTTCAATCGGACTACGACGCACTTTATGAGGTCCGCTTGCTCTCGCGGGTCGCTTCTCTTTGTATGCGCCATTTGTAGCACGTGTGTGTAGCCCTGGTCGTAAACGATGACTTGACGTCATCCCACCTTCCTCCAGTTTATCACTGGCGGTCTCCTTTGAGTTCCCGGCCGGACCGCTGGCGACAAAGGATAAGGGTTGCGCTCGTTGGGACTTAACCCAACATTCCACAACACGAGGCTGACGACAGCCATGCAGCACCTGTCTCCACGGTTCCCGAAGGCATTCTCATCTCTGAAAGCTTCCGTGGATCTCCAAGACCAGGTAAGGTTCTTCGCGTTGCATCAGGTAAACCACATGCTCCACCCGCTTGTGCGGGCCCCGTCAATTCATTTTGAGTTTAACCTTTGCGGCCACCGTGCCTCCCCAGACGGTCGACTTAACGCACGATTGGCTCCGGAAGCCACGCCTCAGGGCACAACCTCAAGTCGACATCGTTTACGGCGTGGACTACCAGGGTATCTAATCCTGTTTGCTCCCCACGCTTTCGCACCTGAGCGTCAGTCTTCGATCAGGGGCCGCCAGCCTTCGCCGGTATTCCTCCAACTCTGCGCATAGCAATACGTAACTACC
+
9/&./:),51:-/7).-)./;0.731*,,.)&%%*+./171+,-,0))),01;6-41+)-0265812,-./5:31257/351+**'741+*,80,81:11056:9<:445000+(%'(/,3.*/452/334;767;35451-/435489:)*,005713.*-13/8:58++13:38994)--/(-11),(/'&(.)-./8-2(5,41010&101.02:9244416/./,,/.,.564734.(,(,+-.5/7/89/.313348:;699)*))**$+),++-.,./01<.),1--533,*('()))'')*,369::/692(.2/:4830---3<8-586::2:0)21139//51..59:1,(,)0*.538768643,&&,6:+7/::0312*+4,/+.0:4631..)///1*2/+-.20261-*+/.-*-&%+*6641+-+,++/./4520121:8333012((*2;9;084*..-..+2665641-.+-/,*'&'+312*,4,()'*,(-201-6208*-))*9;88<:::.9,+,236-3/-(306.---6010.2--7++-1.*00036-2;90/363;6<90-562/./7;0//432.'%+)03+)0+&*$%()1;:+))++)+*(+,--/.+,*+#%&&/)-.313,7,20+263434910**3+))*576;47./-027887886079,--5-..2;877679*67/+-25215248736:)(-+773+)*((22+-+,+06,0.6468401/0.4/.*,0)-9:21+(,($$+/26641-*+,.;<461/(((*,.-*,*,1.*/2,43.44.(&'%$%#
@55cda1e1-7226-4ed5-b866-fea8752b34f4 ch=319 read=15546 start_time=2019-12-12T19:14:31Z barcode=BC01 runid=2c9cf7bc05858273f10e7d7ec552fc0bd742dc3e
CTCCTACGGGGAGGCAGCAGTGGGAATATTGCACAATGGGCGCAAAGCCTGATGCAGCCATGCCGCGTGTATGAAAGAAGGCCTTCGGGTTGTAAAGTACTTTCAGCGGGAGGAAGGGTAGGTTATGCGTGGCGTTACCCGCAGAAGAAGCTAACTCCGTGCCAGCAGCCGCGGTAATACGGAGGTGAAGCGTTAATCGGAATTACTGGGCGTAAAAGCGCACGCAGGCGGTTTGTTAAGTCAGATGTGAAATCGGGCTCAACCTGGGAACTGCATCTGATACTGGCAACTTATCGTAGAGGGTAGAATTCAGGTGTAGCGGTGAAATGCGTAGAGATTTGGAGGAATACCGGTGGCGAGGCGGCCCCTGGTTGAACTGACGCTCAGGTGCGGCGTGGGGAGCAAACAGGTTAAGATACCCTGGTAGTCCACGCCGTAAACGATGTCGGCTTAAGGTTGTGCCCTTGAGGCGTAGCTTCGGAGCTAACGCGTTAAGTCGACCGCCTGGGAATACGGCCACCGAGGGTTAAAACTCAAATGAATTGGCAGGGCCCGCACAGAGCGGTGGAGCATAATGGTTTAATTCGATGCAGCGCGAAGAGCCTTACCTGATGTGGCATCACGAACTTTCCAGAGATGGATTGGTGCCTTCAGGAACTGTGAGACAGGGTACTGTGGCTGTCGTCGGCTCGTGTTGTGAAATGTTGGGTTAAGTCCGCAACAGGCGCAACCCTTATCGCTGTTGCCAGCGGTCCGGCCGGGAACTCAAGGAGACTGCCGGTGACCAAACTGGAGAGTGGGATGACGTCAGGGTGCATCATGGCCCACGACCAGGGCTACACGTGCTGTGGCACATACAAAGAGAAGCGACCTCGCGAGCAAGCGGACCTCATAAAGTGTGTCGTAGTCCAGTTGGAGTCTGCAACTCGACTCCATGAAGTCGGAATCGCTAGTAATCGTGGATCAGAATGCCACGGTAGATACGTTCCCGGGCCTTGTACACACCGCCCGTCACACCATGGGAGTGGGTTGCAAAAGTAGGTAGCTTAACCTTCCGGAGGAACGCTTACCGCTGTGATTCATATTTGGGGTGAAGTCGTAATAAGGTAACGG
+
&()-+*,+36,(*--.63-./07/+/-024/,+.09:5,(&$'+3((.4,,---95)5946'58475633--.18(&+,*-,+,.0,803-$'-0,)100/990-22.72(*-,,..''*')('$$#%#++/--*/+/81'2&'*,$$$$&)2/-.31-3101/(1024905-2.02(()'**,'&&)*+33191.,/%,*%1*-,/4;466619:.*,.0).,/.03,+('(.+18433563121*+('02).*0483915/.+-417585443370.//./0,*()'&&&()/.-1((*&''&.)3-3.*-43).,//5/-*,6/-.2,3)''*,/441.+7.0:7897/2-,2)()**-/-1410,.7-/*)1+../00126).0/0*.'(+7397)),.-704*-)(/,.)+.13:-.8885676++,)36279<88'%0.150,+,+&%(++///528//70-17522/,*'*((*&(+339534/2755/25/*0/13/&%,&+&'',)),)(0-)&'/,01/;:6,795:952+'.&/(+&57005,*226/.+*.'/,1-&*,*0&)+076;93939..(,*-.'-,5+,3)&+.-,+).0/)*,-,'&,-.4))'(,)+6/*.*)+-/09;.503-0--$&(#%--.//032.*236,11)($%$%')3/5877667(4-./7857<0--03/.+3-.420688+-6/(*1-/&'24023665*''%)*+*2-4<13:4615735)1*75,8568769,1-3)+*0868*'())+'%699566/.+'&--8:.2558565-.).((,134560813.%&'+(/).43/())$&'*0+(%'(/-**+,.89:+(+(*-*+.../768743/34:+57:77832'(-40*+20%)0-1114//&,./.)$&))$&),*1.//0//78,.151014+1..-1-..,+,0//.066;11/,-/96794144940/777858042-/0*,&%%%%'*)**/7+96*)30/.,/9189;/)**.:85/,-07-'&))/10+)(&'4*2.*,(*).'()%&%$%'&)15&-+)(//18.(-&())+162.,//-.1)/'&&)+))(%%,,1
@b856e828-55dd-400c-973d-5c94dc46a283 ch=143 read=14056 start_time=2019-12-12T19:14:36Z barcode=BC01 runid=2c9cf7bc05858273f10e7d7ec552fc0bd742dc3e
CCGGTTTACCTTATTTACGGCTTCACCCCAATCGCTGACCCTACCTTCGGCCCTGCCTCCTTTGCGGTTAGCTCACGGACTTCAGTGTGCCAACTCATGGTGTGACGGGCGTTGTACAGACCGGAACGTATTCACCCGCGACATTCTGATTCGCGATTACTAGTAACTCCAGCTTCATGTAGGCGAGTTTCATACAATCCGAACTGGACTGGTTTTAAAGTTTGGCTCCACCTCACGGTATTGCATCTCTGTACCAGCCATTGGCACGTGTGTAGCCCTACACATAAGGGGCATGATGATTTGACGTCATCCCACGCTTCATCCTGGTTAGCAGGCAGTCTCGCTAGAGTCACAACTTAATGGTAGTAACTAACGACAAAGGTTGCGCTCATTTGCGGGACTTAACCAACATCTCACGACACGAGCTGACGACAGCCATGCACCACCTGTCACCTTGTCCCCGGTTTTACTCGATTAAGAGTAATGCAAAGGGATGTCAGAAGTGTAGGTAAAGGTTCTTCGCGTTGCTTCGAATTAAACCATGCTCCGCTACTTGTGCAGGTCCCAAATCAATTCCTTTGGTTTAAATCTTGCGACCATGCTCCCCGAGCGGAATACTTAATGCGTTGGCGGCGCAGAGGTGTTGGAAACCCCCCCACACCTGGTATTCATCATTTTGGCGTGGACTGCCAGAATTATCTAATCCTGTTTATCCCCCACGCTTTCGAGCCTCAGCGTCAGTTACAGTCAGAGAGTCGCCTTCGCCACTGGGTGTTCCTTCAAATCTACGCATTTCACCGCTACACTGGGAATTCCACTCTCCTCTCCTGCTCTGGATAGCCAGTTTGGAATGCAGCACCCAAGTTGAGCCACGCCAGCAATCATCCGCCTACGCCCTTTACGCCCAGTAAATCCGGATAACATCGCCACCTACGTATTACCGCGTACTGGCGTGGTTGTAAATGGCTTCCTCGCTGGGTACCGTCATTATCTTTAAAGACAGGCTTTGCGGTCGAAATAGCCTTCATCACTCCGCGGCGTTGCTGCGTAAGGGTTTCACCGGTGGCAAATGACCCTGCTGCCTCCTAGGAG
+
+.&1/7,+-/-5(.8-''*%,/.,*+35..317---,--90.14;8;5+383,,428--''.')+2-()&(,//-/,2+1/60(&,',&.05)+*-*+0*(&(*,--75--+&&')+(%'*7.7080-018<8598)*302569:767-4.--376591('*')+2105(('..854458765646169/+-''*.145*)0:7-0(**32-6<</3;+,(50,6-.-2,.7364021/.1/--.+,.--365773/.)$&%&(,*.-.141//0/8+(()&*)(++)49,-3500))',96///7772,*&($(')/,0)-,++.,2,.$+'+132011)+)*++,-/..'%**(*(2*.8431.3//,.5/321574&0+5:046653(57(,87;91,/,1(/*)()))+++-/./.-.1,0488767+6-%44,5-./3;278666848,5+*)-(*(((.00'%&*,819-.)()*+*-//258,-881:8972*+*-/36514029'1*9:15:5.12.:-..;4*)'*%0325:20345433452141/00'%*--144)+,+.'&$+,''-(&+,22+620114*--*192/--*,.,%&&(00-5--)-,,-3,,**&$'&%')+&'%'%*.*/681'*6-+4747/-)-*322',,2/</./3%2::5&0''(1/-(.#&&'(%%+'*+2--,(,*')28)*+-*,-*#((*/665/14::9966879:6.//(*0309()),++.5,.*,-429;5643(&,)-51$%($(-'%''(**-//;;/.4.+,))03772:0*1)3+0$))(&('')11++*.,.)&(1+&&)&),0<:26/76(3+..'-,+*'*)(*)(/)))$$&$'(,11679:9576+,0,****/(&,++,.&'(*)+)*305-&+&*()'()/'()&&(%0,.:35:+)'&&'(*++*)(.-%&%&++-30-19211,$$%%+'+'0-.35181(-'+1(--))0//-)*,8.'+(./*&-31*+),-/4478812430('',).-8011/,,./4-9658:("%&%'*&&'%)*'%%'%(&348746-4*)&6.&*
@ac39edc3-0a02-4760-90ff-0e67e45fbdd7 ch=245 read=14491 start_time=2019-12-12T19:14:40Z barcode=BC01 runid=2c9cf7bc05858273f10e7d7ec552fc0bd742dc3e
TTGTTGTACTTCGTTCAGTTACGTATTGCTGGTGCTGAAGAAAGTTGTCCGGTGTCTTTGTGTTAACCTACTTTTTCATCGCTCTATCTTCCGGTTACCTTGTTACGACTTCACCCCAGTCGCCAGATCACAAAGTGGTAAGCGCCTCCCGAGTTAAGCTACCTACTTCTTTTGCAGCACTCCCATGGTGACGGGCGGTGCAAGGCCGGGAACGTATTCACCGTGGCATTCTGATCCACACGATTACTAGCGATTCAAAATACATGAGTCGGTTACCGAACTCAATCCGGACTACGACGCACTTTATGAGGTCCGCTTGCTCTCGCGAGAGTCGCTTCTCTTTGTATGCGCCGTTGCGTGTGTGGCCTGGTCGTAAGGGCCATGATGACTTGACGTCATCCCCACCTTCCTCAGTTTATCACTGGCAGTCTCGCTGAGTTCCCGGCCGGACCGCTGGCAACAAAGGATAAGGTTGCGCTTCGTTGCGGGACAACAACATTTCACAACACGAGCTGACGACAGCCATGCAGCACCTGTCTCACGGTTCCCGAGGCACATTCATCGAAAACTTCCGTGGATGTCAAGACCAGGTAAGGTTCTTGTTGCATCGAATTAAACCACATGCTCCACCGCTTGTGCGGGCCCGATCAATTCATTTGAGTTTTAACCTTGCGGCCGTACTCCCCAGGCGGTCGACTTAGCAACGTTAGCTCGAGCCCTCAGGGCACAACCTCCAAGTCGACATCGTTTACGGCGTGGACTACCAGGGTATCTAATCCTGTTTGCTCCCCACGCTTTCGCGCCTGAGCGTCCCAGTCTTCGTCCAGGGGGCCGCCTTCGCCACCGAGTATTCCTCAGATCTCTACGCATTTCACCGCTACACCTGGAATTCTACCCCCCCCTCTACGAGACTCAAGCTTGCCAGTATCAGATGCGAGTTCCCAGGTTGAGCCCGGGGATTTCACATCTGACTTAACAAACCGCCTGCGTGCGCTTGCGCCAATGGTCCGATTAACGCTTGCACCCGTATTACCGCGGCTGCTGGCACGGAGTTAGCCGGTGCTTCTTCTGCGGGTAACGTCAACGAGCAAAAGGTATTAACTGCTCCCTCCTCTCCGCTGAAAGTACTTTACAACCCGAAGGCCTTCTTCATACACGCGGCGCGGCTGCATCGGGCTTGCGCCCATTGTGCAATATTCCCCACTGCTGCCTCCCGTGAG
+
$%&.5,1)1155,..8%/.1/0881921177897677*,'+.--1:5/6+3.7670790,.13;2714/,-,--,+%'*00689::878;54300:..1+2'*.')+(01/+'141('&33645,0,,,+.53.(-)+*-*((+-6-3-&'&'(9/6,323691-//42399.,00*1%)*1.'$&'&*+023893)131+(,,5/51:86;76985;445;7979657<974445)'()*+/2400-----3::..,&##$&%''%&))*(*6%+/''7424(2+0,2..))&(&'()+)+.3999743*(0-(*1/,-252612/''%*+.01283765;9121448:70()&&&&))+*)+*.1),89807/7*583:8200.-*('&'*8786/-655+.339:3503*,/;--.<8:1<11/58645-124'/1605.-6325;977770:106,289+--/082.4,1/2*+(*+01533391-'(*-'++-/9/+-/07856-***+,-35271/281987343337423458384:6:17,'&1).,+,0498.,$$*/,*3.;5476;:5&34.),/4;1600/*,.0520.(+856669/'.*-1<971.+---..89/04-++'*)+*+3,51+%&)+5:7;737<610-0;;.464:0:/1-822'0+--1;;2.07416213706+,%)%#'*1820113&'%&&%&(('23+,,,5/207&3*200-/18:996;:,.+83437/-/,138)2)%-*,,,.3147:84<,+--29:--1..,62.*,&/0*-/19737('(&1(*55551,*+3:604866:7<::;<9:;/&&(-:<9928.-033280)+))$(/,//8312913+232)/-&2,5/.0381638--74&,%'*/8811,'),6.-4+),+-2667945))*1;54-1,0*3,+0030*40()1:81.2/10-,*&''1,-,--*,37101215420./,(*&'&++,)((***+0.2--++0'--+03*'*,0603:7719111621,)&*-.()2,++10.21%'7.::<98783/,,-95443.-'''-57:4*+,,,-21*(/'))84,(-1,+*-4068823-++&,,22+,./35((*1-30:7<878:8776,421-)(''.-+)(*+,9%3856:07/8:-$5-&,((,++,00/88/.01227369,7:/*.)**
@26f3f8f7-b873-4389-9e3f-536bdc4a5ff8 ch=7 read=11259 start_time=2019-12-12T19:14:41Z barcode=BC01 runid=2c9cf7bc05858273f10e7d7ec552fc0bd742dc3e
CTCCTGCAGGAGGCAGCAGTGGGAATATTGCTGTCGGCGCAAGCCTGATGCAGCCATGCCGCGTGTATGAAGGCCTTCCGGGTTGTAAAAGTACTTTCAGCGGGGAGGAAGGGTAGTTATTACGCTGGCGTTACCCGCAGAAGAAGCACCGGCTAACTCCCGTGCCAGCAGCCGCGGTAATACGGAGGTGCAAAAGCGTTAATCGGAATTACTGGGCGTAAAGCGCACGCAGGCGGTTTGTTAAGTCAGATGTGAAATCCCCAGCGGGCTCAACCTGGGAACTGCATCTGATACTGGCAAGCGAGTCTCGTAGGGGGGTAGATTCCAGGTGTAGCGGTGAAATGCGTAGAGATCTGGAAGATACCGGTGGCGAAACGGCCCCCCTGGACGAAGACTGACGCTCAGGTGCGAAAGCGTGGGAGCAAACAGGATTAGATACCCTGGTAGTCCACGCCGTAGACGATGTCGACTTGGAGGTTGTGCCCTTGAGGCTGTAGCTTCCGGGCTAACGCGGTCGATCCGGACCGCCACAGAGTACGGCCCAAAGGTTAAAACTCAAATGGTGTGGGGGGCCCGCACAAGCGGTGGAGCATGTGGTTTAATTCGATGCAACGCGAAGAACCTTACCTGGTCTTGACATCCACGGAAGTTTTCAGAGATGAGAATGCCTTCGGAACGTGGACAGGTGCTGCATGGCTGTCGTCATCGTGTTGTGAAATGTTAGGTTAAGTCCGCAACAGGCGCAACCCTTATCGCTGTTGCCAGCGGTCCGGCCGGGAACTCCAAAGGAGACTGCCAGTGATGATAAACTGGAGGAAGGTGGGGATGACGTCAAGTCATCATGAAAGCCCGCCGGTAGGGCTACGTGCTGCAATGGCGCATACAGGAAAGGCGACCTCACTTGAGCAAAGCGGACCTCATAAAGTGCGTCGTAGTCCAGTTGGAGTCTGCAACTCGACTCCATGAAGTCGAATCGCTAGTGTCGTGGATCAAATTACCGGTGAATACGTTCCCGGCCTTGTACACACCGCCCGTCACACCATGAAGTGGGTTGCAAAGAAGTAGGTAGCTTAACTGGAGGCGCTTACCGCTTTGTGATTCATGACTGGGGTGAAGTCGTAACAAGGTAACCGGGAATGGAGGCGACAGGCAGTAGGTTAACAAAGGCACCGACAACTTTCTTCAGCACCAGCAATGCATGGCACC
+
-14:668/51-,01,11.,+0/**/,/0;10041&,,)*368479--..,/-&,30-/522.'*++%('((()030111+962;/.152)((,459:4-.,+11)(-*)((%"&#%%('+$$&')+.1/008219+*+**0+'+,')-/*(*)*/5./18)+4338312103846((%%&&&(%(&)(%$'*/1+)30501/01.23,1,./3:;::97:;913/.+-%0*,67(.6:-+264617644674325:1-487+((&(0/88:45796284365410/-.))+567.2,+,)%&&%%%%&)*0..&.-)')$*%*%(&).:9641222996191--7:970.-./3,4+-''(--395842/)(*'$**+767;9-)+355..+)+)&%$$&)-9-0:::71.22+--,&5/.+16<196/4*1*+(2/-05512/622,7.(*/47//-(.,0565788870706/5212-,&+*&#%'*044&.1)))**3)(,+)+16241-%.%$$-4&,)+,/-1,$&('(&**..0--++.,+.1/598-&&)277023//)((+42+))+()./.,/1./+*+$'),-)'(1/654514-,+-.269978231.2116060184354729213644,(*+1(1))5;:20---//.-(+.5246546*/'(()(+-//2457789;:8:7;10011677)-//5413%''+5/-,4,&00.2,//32%%(,%82355')+(+.*07/10-*2)-32651.1.444(/245/.+'&(14'62*0*'+-.411*(*+*''&(+0541350.3.25-4)++6.7644422)('$'02:8*)+*,)&).,(-1*.-1)05*%%'%&,*+$$(-.+20/3//*,&'&((+$&%)++0-/%-'),-../7,*.4834500/-58,+978887270*1$$%)+..+')**:892.112234887+,**++,4'%1+4**)$%(&**+(*+++8+'(%+%)&')6128,*,+0501'(,-0+1-))))++/6.74)+1124203)-*-+++05)+6356;0'**''&+))&'(&%.))(%'$))11549137%-,15./3349467$&&0+02..01,+03265463./.,596,,)%'+0/0'+)+767458+-)*,**-'+'&*5//4-/6:5330.,-33.121&))*+-)))(5+,,%&%%&$%#
@5bb9b8e0-a800-4829-84ea-a111f59a1465 ch=299 read=11604 start_time=2019-12-12T19:14:39Z barcode=BC01 runid=2c9cf7bc05858273f10e7d7ec552fc0bd742dc3e
CCGGTTACCTTGTTGCGACTTCACCCAGTCATGAATCACAAAGTGGTAAGCGCCACTCCCGAAGGTTAAGCTACCTACTTCTTTGCAACCCTCCCATGGTGTGACGGGCGGGTAATGTGCAAGGCCAGGGCGTATTCACCGTGGCATTCTGATCCACGATTACTAGCGATTCCGACTTCATGGAGTCGAGTTGCGAACTCAATCGGACTACGACGCACTTTATGAGGTCCGCTTGCTCTCGCGGTCGCTCTTTGTATGCGCCATTGGCAGCACGTGTGTAGCCCTGGTCGTAAGGGCCATGATGACCTTGACGTCATCCCCACCTTCCTCCAGTTTATCACTGGCGTGATCTCCTTTGAGTTCCCGGCCGGACACTTTGGCAGGATGGGGTTGCGCTCGTTGCGGGACTTAATATTTCACAACACGAGGCTGAGCGACAGCCATGCAGCACCTGTCTCCACGGTTCCCGAGGCACGAACACCATCTGAAAACTTCCGTGGATGTCGCGGCCAATTGGGTTCTTCGCGTTGCATCGAATTAAACCACATGCTCACCGCTTGGCCGGGCCCGATCCAATTCATTTGAGTTTTAACCTTGCGGCCCGTACTCCCAGGCGGTCGACTTAACGCGTTAGCTCCGGAAGCCACGCCTCAGTAACCTCAAGTCGACATCGTTTACGGCGTGGACTACCAGGGTATCTAATCTGTTTTGCTCCCCACGCTTTCGCACCTGAGCGTCAGTCTTCGTCAGGGGCCACCTTCGCCACCGGTATTCCTCCAGATCTCTACGCATTTCACCGCTACACCTGGAATTCTACCCCCCTCACCACGAGACTCAAGCTTGCCAGTATCAGATGCAGTTCCCAGGTTGAGCCCGGGGATTTCATCTGACTTAACAAACCGCCTGCGTGCGCTTTTACGCCCAGTAATTCCGATTAACGCTTGCCCTCCGTATTACCGCGGCTGTTGGCACAGGTTAGCCGGTGCTTCTTCTGCGGGTAACGTCAATGAGCAAAGGTATTAACTTTACTCCTTCCTCCCCGCTGAAAGTGCTTTACAACCCGAAGGCCTTCTTCATACACGCTGCATCGGGCTTAGCCCATTGTGCAATATTCCCCACTGCTGCCTCCGTAGAG
+
5.(*3/+1503+)-'$&%10:0&+''(,87443.52./23/(('-..15./018')+/36&&)-)4+6.')(),/1-4355264,*0*45+')4,(*+3.765674672-+&&*&))&$&,/.446*-/%)*/,2.,+01+''&((361+,..1&')1-6/-.0.00./3721+*,*+&&*''$)01('306./('.1/3,:28+1/41//12626/55<<50,+/3106..+9./0636*++*'*&(),169),*4277;;,9-&(**)+(+,410,)**05)&,5124542-8798/.--21-/),+*+-.,06+:55*(.435471/()+.7**.;899,)%%'(+1127,*2-,-01919/(-+*,.()'+.1-++*'*)'&'1-+*725434420:13)8)*-1,-&$$(),*()*'(')(*,&+%((+-1*+''+0/3(++00/28684255((+-8:.6*$&&**('()+()%'**.1132885038497972455:5)',%,./(*.*,,-::5954563611/5703/7.;<9:-,,,7/+--+.4+*)),(+()2-52%$,)0)6,8<846;9766.;;<,3,'((((+1-5+-/342613(.562/.-.-227560./+.--.739/7-/1(06452576+%(((3-9+0071765.3,344296/01:5350+&$(()-*(&%-*0032303015;:1,..23:.*+-+4:-,00/49+-/8979946//510758+-6914-$.+---+6:79;5754781-+0'&&2//043,0//-5:6326:.01/-+..-.+.)2,233735661+.-1../0%*0758+1&+)++-0(++,/40347664990590*+,..,%402+*10,*/9,+&&(5441115551679<9:<:::9886-,.8:+12+2,&&)+/09;*,)).'/)/()/)-0*2/69.2.1..34053<4440<,7(*+$-,,0,+-3)98344;37;/+*,/-0.199687.:/.,35+1(*)0./7/1*')-$**53114,*88/+045.99.-91*'%&'&+-,6)(+*+64;8;67;7./.+''(&((++*8197/2)&%/3+$+(%&#%*6/01186:-03-,,,,5744,)+00,(
@080c5cef-f316-428d-80d0-72658eda008a ch=244 read=14869 start_time=2019-12-12T19:14:37Z barcode=BC01 runid=2c9cf7bc05858273f10e7d7ec552fc0bd742dc3e
CTCCTACGGGGAGGCAGCAGTGGGGAATATTGCACAATGGGCGCAAGCTGATGCAGCCATGCCGTGTATGAAGGCCTTCGGGTTGTAAAAGTACTTTCAGCGGGGAGGAAGGTAAAGTTAATACCTTTGCTCATTGACGTTACCCGCAGAAGAAACACCAGCTAACTCCGTGCCAGCAGCCACTTGCCCGAAGAGTAATACGGAAGGTGCAAGCGTTAATCAGATTGCACTGGGCGTAAAAGCGCACCAGAGCGGACGTGGTCAGTGTAGAAATCCCGGAGGCTCAACCTGGGAACTGCATCGATACTGGCAAGCGCGGAGTCTCGTAGGGGTAAATTCCAGGTGTAGCGGTGAAATGCGTAGAGATCTGGAGATACCGGTGAAGGCGGCCCCTGGACGGGCTGACGCTCAGGTGCGAAAGCGTGGGAGCAAACGGGATTAGATACCCTGGTAGTCCACGCCGTAAACGATGTCGACTTAGGTTGTGCCCGCTTGAGGCGTGGCCTTCCCGGAGCTGGCATTAAGTGTGCCTGCAGAATTACGGCCGCAAAGGTTAAACTCAAATGGATTGACGAAGGGGGCCACTGGCAGTGGAGCATGTGGTTTAATTCGATGCAACGCGAAGAACCTTACCTGGTCTTGACATCCACAGAACCTTCCAGAGATGGATTGAATTTCGGGAACTGTGAGACAGGTGCTGCATGGCTGTCGTCAGCTCGTGTTGTGAAATGTTGGGTTAAAGTCCCGCAACGAGCGCAACCCTTATCCTTTGTTTGCCAGCGGTCGGCCGGGAACTCAAAGGAGACTGCCAGTGATAAACTGGAGGAAGGTGGGGATGGCGTCAAGTCATCATATTTGCCGACCAGGGCTACACACGTGCTACAATGGCGCATACAAAGAGAAGCGCTGACCTCGCGAGAGCAAGCGGACCTCATAAAGTGCGTCGTAGTCCGGATTAGGTCTGCAACTCGACTCCATGAAGTCGGAATCGCTGGTAATCGTGGATCAGAATGCCACGGTGAATGCGTTCGGGCCTTGTACCGCCCGTCACACCATGGGAGTGGGTTGCAAAAGTGGTAGCTTAACCTTCCGGGAGGGCGCTTACACTGTGATTCATGACTGGGGTGAAGTCGTAGCTAAGGTAACCG
+
/324.-/(*3*',1-147647222)+,,'3(*+332:513../66:./+'$'$%'&(*+-)-%%'&*+-+00+309676*:-7/,+5;5-*+++5+..-//-5:+(/+,)/-+,3-..4.4,11+08.+341+.-,-0,9--5:3./,+-(&++&'.18270-.3-/1234668223-236%'$$$()&&'&%&(*.(*',*.+1.3/114)&%')2.623--(2+%+*,-077878695**,-/+-..,%+***&'*2+(())-/./%&14,+7*,)/&'(+/03,4759:-8-.;66.-+&'/.//30.0.((')('$')*3444(,,6/.1,5,06&(801/2-///743*71,-134,,'(*/0451,)&(56;87.1&'+31698160)*/(+)(,,231/.0.4()8773,/1,*-/0.8,**+6;6,*5.,02103327;//31/)-/14)-,34783;41.00.1879910*./1823-66,%*-*.+1011,4-5,/3-2(+,%&'(%,.&-+-(*'&%'(%$%#%('')'&*2080012:+/-545<;098::73--*/+-%*(&')+1/*50'+*,02'1024.//0744495;8787;62120238203/15*+3422525:13-,-+,-(/+,-&&'/-1:6:6.6)(()*(0*.$8(*/,11'/+8241/351/*.04(74:66611-..9577::6650100144-32--/206..1:3;92;+812,83+(**&,'((,.66*74)-1.23)(63--:)*07/0.08120625.89+2..329++)(+,0788;,2100000'()2--*1)00720370/-',-.16,)+.3:;8.,&('&%.1(*/:-8986/)*&'$()*112/678743423+./13:,**'*+$'(('),2:3459.*)(&+74+-/:55766)'/8133667:77::9901+4*43)/*+*//-0-..2/1367968-1/,,518398:79949509001:9;645..-53274,/+7677;8+71*42%/0,103).-1452:+/3612-288987/('(++),8+/4:,*%('-',&&*)8+898:7-4;9..31/4738/1)142-'%+*/*//0031973/.02/13%)$()'47)2,/7980
@1cb05bfa-0ea3-4e05-8fec-8a40999cfa9c ch=477 read=11500 start_time=2019-12-12T19:14:48Z barcode=BC01 runid=2c9cf7bc05858273f10e7d7ec552fc0bd742dc3e
CTCCTACGGGGAGGCAGCAGTGGGAATATTACTGTGGGCGCAAGCCCACGGTGCAATAATGCCGCGTGTATGAAAAGAAGGCCTTCGGGTTGTAGGCGCGCAGCCCGGGAGGAAGGGGTAAAGTTAATACCTTTGCTCGTGGCGTTACCCGCAGAAGAAACAACTCGTGCCAGCAGCCCGCGATATGCGGAGGTGCAAGCGTTAATCGGAATTACTGGGCGTAAAGCGCACGCAGGCGGTTTTGTTAAAGTCAGATGTGAAATCCCCGGGCTCAACCTGGGAACTGCATCTGATACTGGCAAGCGAGTCTCGTAGAGGGGTAGAATTCCAGGTGTAGCGGTGAAATGCGTAGTAGAGATCTGGAGGAATACCGGTGGCGAAGGCGGCCCCCTGGTTGTGACGCTCAGGTGCGAAAGCGTGGGGAGCAAACAGGATTAAGATACCCTGGTAGTCCACGCCGTAAACGATGTCGACTTGGAGGTTGTGCCCCGCTTGAGGCGGCTTCCGGAGCTAACGCGTTAAGTCGACCGCCTGGGAGTACAGCCGCAAAAGGTTAGAACTCAGAATGGGTGACGGGGGCCCGCACAGAGCGGTGGAGCATGTGGTTTAATTCGATGCAACGCAGAAGAACCTTACCTGATCTTGACATCCACGGAAGTTTTCAGAGATGAGAATGTGCCTTCGGGAACCGTGAGACAGGTGCTGCATGGCTGTCGTCAGCTCGTGTTGTGAAATGTTGGGTTAAGTCCCGCGAGCTTAGCCCTTATCGCGCTGTTGCCAGCGGTCCGGCCGGGAACTCAAAGGAGACTGCCAGTAAACTGGAGGGAAGGTGGGGATGACGTCAAAGTCATCATGAGCGCCACGACCAGGGCTACACGTGCTACAATGGCGCATATACAAAGAGAAGCGACCTCGCGAGCAAGCGGACCTCATAAAATGCGTCGTAGTCGAGTTGGAGTCTGCAACTCACGACTCCATGAAGTCGGAATCGCTGGTAATCGTGGATCGGAATGCCACGGTGAATACGTTCCAGACGCGCACCGCCCGTCACACCATGGGAGTGGGTTGCAAAGAAGTAGGTAACTTAACCTTCGGGAGGCGCTTACACTTTGTGATTCATGACTGGGGTGAAGTCGTAACAAAGGTAACCGG
+
,321023(/5-)+*%&)-,03),(*+-046134887943/468+.3((/*++%'(,*-**+8614450/-/-253)&(().-87981;732+&(&*(--&&$(,''+.+'1+-.))-'(+;3,.+-,-/1.040+457-4/2223:146/,2.*-)$)%$%%%&'00458;8.6./-2,'&((*.1-4%0*'*+,+26+-2633234&0-*.--/057568.62+((/2-//1./85%4-78-+0319-099**35/'%,0*)057,05589;45430-.,()+843323++,0..,/))03%,,+,*0047811&324**(+++/,..,/81-'()*.548.90++5/.+',*+*+,889;;1130425;:6,-)-*,**)0,).46:8,+2232.013335573/7000001)))1089;()+-;;61'22(1+.,)+038;//3977455413399:;;<89314560.*)''/-+...0*0+./1-%%$#$&)2,-+('*('/0*-/76:11001;39024,-.5159545/''*+.&).)*-/41-+/.//-57756202--,.&&*$+'-3/*-3..0.,)&%).0:;83,--/4*)*,,:9797;.--.-724421%%0+*-37:0://7,+('*-0,+*./6/(*,-+0,.6<:/6/.,,,../0710362.1,+*:858:;:;:9787*-/268866121;9:9::755+.00213/17//2010,,07/1.59670317''(&'&&&%&%26++-,-1('$$(%3-*/-('&+-+.219610630249926)3+--/0666,()+.18/7;3.0/-*2.6537923799713+,/((-1197&'&%')%*((+014;8:64*)((&++-78:478<877444--,')/16''(%)'()939989042+(-0;*42953:72,*.66-+/14588:5971,$')1+++,.1442/-//0)++-/435'0*0-.,,-53656%%%,+.17022388755(.(-,.:-,+-/.-253,0-/.7+$-%*&'$$'(,14:2135453264)+4,''(/599<898;.&(*%.&),+-(+.+30062834;/(-5,//20+,$+**.+,357:5//.089424.,,3-,*+(+/757<(3)+7;9878
@b6f4bae5-9bcd-4dbb-8745-dc2460fd279b ch=125 read=12601 start_time=2019-12-12T19:14:50Z barcode=BC01 runid=2c9cf7bc05858273f10e7d7ec552fc0bd742dc3e
CCGGTTACCTTGTTACGACTTCACTAATCCTTTGGCCCTACCTTCGGCCCGCTGCCTCCCTTGCAGTTAACGGACTAAGGGTATTGCCAACTCTCCTTGGTGTGACGGGCGGTGTCAAGACCCGGGAACGTATTCACCGCGACATTCTGATTCGCGATTACTAATGCTCCAGCTTCATGTAGGCGAGTTTCAGCCTACAATCGAACTGAGACTGGTTTTAAGTTTGGCTACCTCGCGGTATTGCATCTCCTGTACCAGCCATTGTAGCACGTGTGTAGCCCTACACATAAGGGCATGATGATTTGACACCTCATCCCACCTTCCTCTGATTGCAGCAGGCAGTCTCGCGGTCACTAACCAATGGTAGTAACTAACGACAGGTTTGCGCTCGTTGCGGGACTTAACCCAACATCTCGCGACACGAGCGCAACCCTTGTCGTTAGGCTGCTACCATTAAATTTGAGGACTCTGAGACTGCCTGGGTTAACCAGGGCGATGGGGATGACGTCAAATCATCGCTACTTACCATATTGTAAGGGCTACGTGCTGTGGCTGGTACAGAGATGCAATACCGCGAGGTGGAGCCAAACTTTAAAAACCAGTCTCAGTTCCAGTTGTAGGCTGGCTTCATACTACATGAGCTTCGGTTACTAATCGCGAATCAGGAAATAAGCGGTAGATACGTTCTAGGGTCTTGTACACACCGCCCGTCACATGAGTTGGCAATACCCGAAGTCCGTGGGCTAACCGCAAGGAGGCGGCGGCCGAAGGTAGGGTCAGCGCGGTGGGGTAGTCGTAGCTGGGCGGCCGGAAGATGGGGCGACCAACAACAAACAACTTACAAAAGGCCCTCGGCTACTCCTTCAATAACTCTCCTCCGCA
+
-*,70<-.739/23/0/',.,0'*+,0-2&%+&)'072,,062130529)'/1,36255).1./*/9+&#(-,/*-&%),(&-/6029/2.,,.-%/'3(,,-,3509:721*)'%/--373&*5/-41+216:4+-7356788:<99987;542/.10)))2+)'(*,*+*1070+.)+*,-4++,7<-,..4,/04/:00/451....24::.9<:,73..:*($&((+./0,)6)*(0)')--+.-.-048894*48+7+'$#'),4//.,))*'/8,+,//./237-22246...//7<,+)(#'$(*2060,).17+,*'+()%-)&'(',-2895462)*#$$((.&(+*(&%--4287212/+'(2.4878-,/27++5565870;000<85,1+2*+,(--65.-)+&1)%)././25/52111'&)(+3.8.+-('()-012:4010,(*.(%&+2--/*,,..262004//3/.../+0-4*%%'%+-6:.03,**)%$')3+0+))$$$#%'$#()$*'(*')&&.30-(%'$'&'%$'*2235:9-8)****:90://+7:45*&+*)091-,8.75*'&%.696--/&-,./8,0676'$+)5,/179883.*+3/'2*+,23451)*))/)(+-&#%%%&((.113971&*(*+%&-+/0/60)(1/+/*0)*$$+5,,+7...20'.+0753:10.+%%#$&&)+1-8/5975373)(+-.172--&--33:98674/.3*)+-+522634/.+,.,.-((*&%'(+00532:96)*((*,(%&)+*+'&'-.//2+00/11,-2)980-,'*)%*),)&&'&&%()071*%&&('',*%)*'*-)$$%$)(&*&%%&$&%)*'$%%
@ac09adb6-63f1-4785-a341-9da78401c8d9 ch=155 read=12409 start_time=2019-12-12T19:14:55Z barcode=BC01 runid=2c9cf7bc05858273f10e7d7ec552fc0bd742dc3e
CTCGGGGAGGCGGCGGTAGGAATTTTCGGCAATGGGGAGGCCCTGACCGAGCAGCTTAGCGTGAAGGAAGAAGGTTTCGGTTGTAAACTTCTGTTATAAAGGAAGAACGGCTACAGAGTAGTAGCCGGTGACGGTACTTTATTAAGAAAGCCACGGCTAACTACGTACCCGCGGTAATGCGTAGGTGGCAGGCGTTATCCGGAATTATTGGGCGTAAAGAGGGCAGGCGGCAGCAGGGTCTGTGGTGAGAAGTACGGAAAGCACTTCAGTAAGCCATAGAGCCAGGCAGCTGGAGTGCGGGAAGGGATCGTGGAATTCCGTAGCGGTGAAATGCGTAGATGGCAAGTTCACGGTCATACGCTAACTGCTGCAATTTTATAGCTTACTGGCCTGTTTCACCACGAACCTGCTACGCCTATCTCTTCCCTTAATAATCCGGATAACGCTCAACCACGGCTGCTAACTCGTATTCAGCAAACCAACTTTCTAATAATGCCGTCATCGACTACCGACCTCCTGTGACCTGCGTTCTCAACCGAAGTTTACAATCCGAAACCTTCACTAAAACTGCTCGGTCAGCTACGTACCGAAAGTGCTGCAGGCATCGCTCAACTGGGCACAAAGGCTGCACTATTCAGCAGCATCCATGGCGCACCGCG
+
&&0*390*,-))+&'')(0/*.2/--).763:3474+&.,-1,+,.1-+()*-%(''*')**,-,-*-,+-3-13:3+&(*+*-26-+/-434,21239)3.340,/+'*('%)))*(*(-,++81).0-.102,(+133),+/,$('&&''&(---.0523+8-5&..*)(*&'*-*,/24//2007-*&*+//60+.*(+1+4+'1,68;631-.(($0*)'.19815-&+,),1-201557963-&*+##$&+**'&#%%**5,%++2+)51))+).&02)-32,111/0%'',,+66.&&,,%)(,,*,&((,/('%#%',20-/,(*--32%%(&%&'*('*0*),*%&&###&%&%$'(+')$#'&%,--*0-+'-*0))&%%&&$%&('(%-+',+-,-&&%&&#'#)&%#&&()+)'&&&&,)(*,/.)*.--'$%$'..&))-(--*/*()))('$(%'+&*+)(1,-)%#+&(+-*&()))*1(&-/.0,%%%$%'*'()'%(((*&&&&%&**$%%%&*&%'%&'.)+1,,5*%'*)*.)&-1''%$&)'+*/0/'%&()1,0+,+($%&#&',,4/,+,+$)%'$%&%&()*,,'(()(*)&(*&($*,4,($&%#%%'$$))&$%'%#&%&&&%*''&$'#&*&%%
@66b8b96e-5e27-4c14-8461-9cb3a77e2145 ch=237 read=14962 start_time=2019-12-12T19:14:58Z barcode=BC01 runid=2c9cf7bc05858273f10e7d7ec552fc0bd742dc3e
TCACTGATCATGAATCACAAGTGGTAAGCGCGCCCTCCCGAAGGTTAAGCCTACTTCTTTGCAACCCCGCTCCCATGGTGCTGAGCGGTGTGTACAAGGTAGCCAGGAACGTATTCACCGTGGCATTCTGATCGATTACTAGCGATTCCGACTTCATGGAGTCAGGTTACCGGAGCTCAATCGGACTACGACGCACTTTATGAGGTCCGCTTGCTCTCGCGAGGTCCTTCTCTTTGTATGCGCGCCATTGTAGCACGTGTGGCAGCCCTGGTCGTAGGGCCATGATGACGACGTCATCCCGCATTCCTCAGGTTTATCACTGGCAGTCTCGCTGAGTTCCCAGCCGGACCGCTGGCAACAAAGGATAAGGGTTGCGCTCGTTGCGGGACTTAAGCGGCTGCACGGCACGGCTGGCGACGGCCATGCAGCACCTGTCTCACGGTTCCCGAGGCGTTCTCATCTCGAAGAGCTTCCGTGGATGTCAGACCAGGTGAGTTCTTCGCGTTGCATCGAATTAAACCATGCTCCACCGCTGGCCCAGGCCCCGTCATTTGAGTTTTAACCTTGCGGCCGTACTCCCCAGGCGGTCGACTTAACGCGTTAGCTCCGGAAGCCGCCCTCCAAGGGCACAACCTCAAGTCGACATCGTTTACGGCGTGGACTACCAGATTATCTAATCCTGTTGCTCCCCACGCTTTCGCACCTGAGCGATCGATCTTCGTCCAGAGCCGCCTTCGCGCATTTCCTCCAGATCTCTACGCATTTCACCGCTACACCTGGAATTCTACCCCTCTACGAGACTCAAACGCGGTATCAGATGGACACAGGCCGGGGATTTCACATCTGACAACAAACCGCCTGCGTGCGCGCCCAGTAATTCCGATTAACGCTTGCACCCTCCACCGTATTACCGCGGCTGCTGGCACGGAGTTAGCCAGTGCTTCTTCTGGGTAACGTCAAACAGGCAATTATTAACTTTACTCCCTTCCTCCCCGCTGATGCTTTACAACCCGAAGGCCTTCTTCATACGCGGCATGGCTGCATCAGGCGCGTGGCGCAATATTCCCCACTGCTGCCTCCATTAGGAACAATATCAGCACCAACAGAAGGTTAACACAAAGACACCGACGGCA
+
(%(*,,,.,$#)&.-0076,(*1143++++1'599.82-*-1*2+.35),))&+,5,9;1*4141:9**-/.0*$+$&%%%((&0/)0/13122325*0(&((,+/22313996;3-+-,-%**&*,++2313(*,8172/,,-/2;740-01939964,,-/&%+2.'2(--((*873;48(7,:963646.6.015/*-1/0346613/:-.,.+/+--&/,,-((0+//394+-,1100/).61740.*-,)+')&('$$$$))/)&/06-6,+.52:85..)('&'.147950600),()+/.),('(.61.037:8785/68768&'0,*/290/*'**-/*(,)*135403+08<4,6-,8,(++*6+/'--6439210;:5.4.-'%&%'&,),(($&%#$(&'&)'')'&&%0+45.40/1017666655167;:;36,*&)(,&(+((),0,,'$'*$&$(/97:*+,/+7-41.+..;22135')+0/5006;98922231%&+2+4;4.652+2228337****-+2)')+*75,+032062,%40:<9-623/2+,,302+-+++999,+271'4113764736/.-,.0--014'0)0.&,.$&*,).+3-)+(&%%+--814&,)//16638987<9/010/025;476226'/$+',-156:742-(17+.01250%)))24,.$$$'(2-++-,'+-)+11198448))*'*11,172:33443*-/&+,-.1-,,/)((%$,,166;74347033)*%+'%'*/(0+33)5730*/0-3+%-)'((.)&('(',+,-7*,,.+(%$#%&,-0-'69*)58,,*++//+)&''408/*+-%'(&(),975,,(--*))..6/98830414156271--'-42120&))(+*-.+.'(*.61127744.)-++')260017%0-/./6/.40-33-138:832'&#$#(%*%%'()26.,)*,)&+,-:22:984193*'+*)*(%''&*)+3,450-,--//77<0090&(%''0.71---1034577740,,&'%&#*#)++5./.-39:..//,,+)...5:/1+).)+%+7.-'53/'100;7771*.0+0-908..006-.2528860(&$%&
@d9055390-69d0-4d13-91e7-a802157dd755 ch=371 read=14833 start_time=2019-12-12T19:15:04Z barcode=BC01 runid=2c9cf7bc05858273f10e7d7ec552fc0bd742dc3e
CTCCTACGGGGAGGCAGCAGTGGGAATATTGCACGGCGACAAGCCTGATGCAGCCATGCCGCGTGTATGAAGAAGCCTTCGGGTTGTAAAGTACTTTCAGCGGGGAGGAAGGGTAAAGTTAATACCTTTGCTCATTGGCGTTACCACAGAAGAAACACCAGCTAACTCCGTGCCAGCAGCCGCGGTAATACGGAGGGTGCAAGCGTTAATCGGAATTGCGGGCGTAAAAGCGCACGCAGGCGGTTTGTTAAGTCAGATGTGAAATCCCGGGCTCAACCTGGGAACTGCATCTGATACTGGCAAGCGGAGTCGTAGAGGGGTAGAATTCCAGGTGTGGTGAAATGCGTAGAGATCTGGAGGAATACCGGTGGCGAAGGCGGCCCCTGGACGGGCGAGCGCTCAGGTGCAGCGTGGGGAGCAAACAGGACAGATGCCTGGTAGTCCACGCCGTAAACGATGTCGACTTGGAGGTTGTGCCCCATGCCAGGGCGTGGCACCGGAGCTAACGCGTTAGTCGACCGCCTGGGGAATACGGCCGCAAGGTTAAAACTCAAATGAATTGACGGGGGCCCGCACAAGCGGTGGAGCATGTGGTTTAATTCGATGCAACGCGAAGAACCTTACCTGGTCTTGACATCCACGGGAAGTTTTCAAAGATGAAATGTACTGGGGCCGTAAGACAGGTGCTGCATGGCTGTCGTCAGCTCGTGTTGTGAAATGTTGGGTTAAGTCCGCAACGAGCGCAACCTTATCCTGCTGCCAGCGGTCCGGCCGGGAACTCAAAGGAGACTGCCAGTGATAAACTGGAGGAAGGTGGGATGACGTCAAGTCTGTCGCCCGCCTGACCAGGGCTACCCGTGCTACAATGGCGCATACAAAGCGGCCTCGCGAAGAGCAAGCGGACCTCATAAAAAAAGTGCGTGGTCGGATTGGAGTCTGCAACTCCGGCTCCGCGAAGTCGGAATCGCTATTAATCGTGGATCAGAATGCCACGGTGAATACGTTCGGGCCTTGTACACACCGCCCGTCACACCATGGGAGTGGGTTGCAAAATTGCGTTAACTTAACCTTCGGAGGGGCGCTTACCACTTTGTGATTCATGACTGGGGTGAAGTCGTAACAAAGGTAACCGG
+
(+450132'-2)+4--272577;7162-:-')&'((()*--/',')*0/12+(.3/53:9697756/263.%('%(++1.)76/9-01<3,/.10;:/-/-/7:+)-1/,,0,//://.80803581:4)+-.(.*.+.*)++42%&''2-(,5/+033-1/-/(&'++)+./99-534735(*('*2.,-21./1,3353*,/..4/5.2'0,&/(%+'5935486:/--23,112'-)+/94<4-3-0.,-:367961)*30*/4/,/257998:<:675/+13543456./0//021..*)*-)('(*)+7-*-15-.'.&/(1-*+290.')1877<9769871/-(*01290.0*)0-*54-4301.)*(*,+,/4:71+-6:9584.'%%&)+,/&5555,)**+-1/5**%-((&)&-*'''&/.24:--31*,241/111646:;48554,02-,)&%3+,/.-9...6-0+'(*,2&/1/),*)((%-0-/&&'2271/0.-/,),36779570-07.(+)*/03:83-0,)1-334:;8200.3-+*,+5,./8/258.+33()(,,3361834.,../.,+.59<7686;711111818560.1,,..,,-*084./1,1,-.559:3/2-1*&'&),)'-*,))(*+%%/'*.)0)&(-&.%'*571663385778897:8;9:99972.*+,-478558.2.(,5,,04%042777044$$',+4))20*3.'./20//4&&%()*+5.)0'+)1-6-60)7502-.6)3*-.'*)1857*&)+*/103.3331+',*-0.--/404989.-,('*-+%$(+(*+)'+0)+-2424644+(('&&(0183.5/.,50./0.-+.0+*(*(/../03,-)&%'+28,03:8::87.,556//+,/066*(%&&.(,(111,+,.57;16//.6&*%1130&%+*0,-.,4.524**)(&'/*676;:;831-/,1/484-007445;:*8452:*.33,+.(+/0//.4;76</,--,/-.5./360&')-3+0:2625/((&$%&-+,'*,.01,/,4/.7)*46-*553923:,-39/-355694/./058704.'')++,1376858:.-9/558822
@6d5be884-e180-4832-91a0-36450fcfa2b3 ch=134 read=12764 start_time=2019-12-12T19:15:10Z barcode=BC01 runid=2c9cf7bc05858273f10e7d7ec552fc0bd742dc3e
CTGCAGGCAGCAGTGGGAATATTGCACAATAGGCGCAAGCCTGATGCAGCCCATACCGCGTGTATGAAGGCCTTCGGAGTTATGAAATTACTTTCAGCGGGAGGAAGGGAGTAAAGTTAATACCTTTGCTCATTACGGCGTTACCCGCAGGAAAGCACCGGCTAACTCCGTGCCAGCAGCCGCGGTGATAATACAGCGGAGGTGCAAGCGTTAATCAGATTGCGGGCGTAAAGCGCACGCAGGCAGTTTGTTAAGTCAGATGTGAAATCATCAACCTGGGAACTGCATCTGATACTGGCAAGCGAGTCTCGTAGAGGGGCGGGGAACTGGGTGTAGCGGTGAAATGCGTAGAGATCTGGAGGAATACCGGTGGCGAAGGCGGCCCCTGAGGCGACGCTCGGTGCCCCAGCGTGGGGGGTAGTGGGTTATTACCCTGGTAGTCCACGCCGTAAACGATGTCGACTTAGGTTGTGCCCTTGAAGCGTGGCTTCCGGAGCTAACGCGTTAAGTCGACCGCCTGAGTACGGCCGCAGGTTAAAACTCAAATGAATTGACGGGGGCCCGCACAAGCGGTGGAGCATGTGGTTTAATTCGATGCAACGCGAAAGAACCTTACCTGGTCTTGACATCCACGGAAGTTTTCAGAGATGAGAATGCCCTTCGGGAACCGTGCCCAGGTGCTGCATAACGCCGTAAAGCTCGTGTTGTTGTGAAATGTTGGGTTTGAGTCCGCAACGAGCGCAACCCTTATCGCTGTTGCCAGCGATCCGGCCGGGAACTCAAGGGAGACTGCCAGTGATAAACTGGAGGGAAGGTGGGGATGACGTCAAGTCATCATGGCCCATACGACCAGGGCTACACGATGGCGCTACAATGGCGCCACAAGAGAAACTGACCTCGCGAGAGCAAGCGGACCTCATAAAGTGCGTCATGTCCAGTTAGTCTGCTCGACTCCATGAAGTCGGAATCGCTAGTAATCGTGGATCAGAATGCCACGGTGAATACGTTCCCGGGCCTTGTACACACCGCCCGTCACACCATGGGAGTGGGTTGCAAAGTAGATGCTTCAACCTTCGGGAGGCGCTTACCACTTTGTGATTCATGACTGGGGTGAAGTCGTAACAAAGGTAACCGG
+
&%#%$(*)')+++-'0-,.0.20,*,./42&2--(+3<19;877954/.-63-.-2..12000)((*,),++),*-*')7,*-)/-(*.,..:5,',+189)*.,.,42),-271+,,0,0,0*(,,+448.7-,-154105-16)+301,022./083220/-7./053688:621+014100**')**3.).,013/-(((,1*+'(*0/.0.0(-(0+&(+3624,67.*-36)1&.&*+,)-390,2910.15466841&(67))&+,,,43.06//555111238000//21500,%&(&)*-25649,,,(+*$&*-,(*++',-.*($,+073/38/-00/,*&(*-257;.+2,/:7444*+,*4.++-+2,5239+%#%$&)+*+,,65/,.,+*(%%*')++,+-,(%'$(('.&-)&(&%),*)29988:6+.048<88;:1/.---35/&*'&%+//6.037:-,0+*$))22260/.2/00.,/02932241:..,+,,.//,0/,*&$&$(%(,'&('181;4;851*+),.-2/:09/1617972-7*++-0-4.14:675-..*-*(*-895-8.63..0/062645669)'(*4506/18735444:6567::41237.5..9<:0.---../,&%%((,'%'(,*+1,)060.,,$%(+1.01963+,*)(##&$)'.3#&+09:17.(/0+++(/4,+8,*(+-7.&%$'-.*,439''0023.).6/,3./0+,632:449/1-,*,102321..0.)037%)(/+'))67757,/.--/3:;988;-.5+-5/6./79,.2333455-*'+,/::554.67-'($$')64.-3**)(('''&(&%%'+,13352370(($&',,&(&*/'(**+27555,,''(&)8:278<78545565<700999:8/8451-(.,8$(()(*.5643557:67142004(1+344,,-%,44:78599;66.++(--062$&)*(('51/3/2,1++/4148/://./..,19-71,)--/3239252.,())23)*904.30))%&&&"(022.,,'+21.9,).6-4/5/.67(+'**))12590%+)*+4697/+017235479;99<)/,32;7918
@4ebe3135-cce9-4c9e-9810-f46f91e485ab ch=200 read=12845 start_time=2019-12-12T19:15:10Z barcode=BC01 runid=2c9cf7bc05858273f10e7d7ec552fc0bd742dc3e
CTGGTGAAGAAAGTTGTCAGTGTCTTTGTGCCTGTTGGTGCAATTGCTCCTACAGGAGGCAGCAGTAGGGAGTACCGAGGAAACCCTGACCAACAACGCCGCGTGAAGAGAAGTTTTCGGATTGTAAACTTCTGTTATATAAAGAACAGCGTACAGGGAAGTGACGTACTGTTAAATACAGCTAACCACGTGCCAGCAGCCGCGGTAATACGTAGGTGGCAAGCGTTATCCGGGTGTGGGCGTAAAGAGGAGCAGGCGGCAGCAAGGGTCTGTGGTGAAAGCCTGAAGCAACCAGTAAGCCATAGAAACCAAAACACCTTCGTACAGGAGGGATCGTGGAATTCATGTGTAGCGGTGAAATGCGTAGATGTGGAGAGGAACACCAGTGGCGAAGGCGACGATCTGGCCTGCAACATTGCGCTCAGTCGAAAGCGTGGGGAGCAAATAGGATTAGATACCCTAGTAGTCACGCCGTAAACGATGATACCTAAGTGTTGGATGTAAGTTCAATTTGCTGATTAACGCAATAAGTATACAGTGAAATACGTTCAGAATGAAACTCAAAGGCGACGGGGGCCTGAAGCGGTGCAAGACATGGTTTAGCGGTGAAGCAGCGCGAAGAACCTGGAGTCTTGACATACTCGCAAAGGCTCCAGAGATGGAGAGAGATAACTATATATGAGGGCTGGAGTGGTGCATGGTTGTCGTCAGCTCGTGTCGTGAGATGTTGGAGTTAAGTCGACACCGAGAAGCATGGTCGTGGACGCATCAAGTGATTGAACCCCGGGATGAGACGCCGTGTTTTTTTTTTGGCTTCGGAGAGCAGGGTGACGTCGTCATCAGCACGCCGCCGGGCGCAGGCTGCGACGACGGAACGGTGGCTTGCGGTGGCTGAAACGCTAAAACCATTTCCGGTTCGGATTGATGCAACTCGACTACATGGTGGAATCGCTAGTAATCGCGAATCAGCATGTCGCGGTGAATACGTTCTCGGGCCTTATACACACCGCCACACCACGGAAGTTGATACTTACCCGGCGGTGGCTGCCACGAAGGCTATCTAAAGGTGCAAGGATTGATTGCAGAATTGAAGTCATGCTCAAGGTAACCGGAAGATAGGAAACGTGAGCAAGTGGATTAAAGACACCGACAAAAGA
+
)'-,,-+0&)+,(.++,8%/0*/-1.,'*&'(**/.(*)'&'),+*,/16.-0)3-+-*.-,0-)+$(-+%'*./11$*)'+,*10**+,(%&&,)*&'+')*'',,**()'((142.+7,,/+-.74207,')*&%&*+,2+&*.)''&%&&*'*(&&$'(+74*+'-3$.-4.'%'(%(*..:0,)+-//2..+-+/.(&''+*-,+-0240,,.)1.0725587541,&.*+(,*21-++.7-)).(**,(,*'&)'#$$'%.67431/+-/1/0460267+0))),','%&).-*1/(('$/)(/5+21+.$(%&&%%'%0(,,&(,-*,04:88-2+-**+,/*'&++.531078445)(&%',-230.+'(+.32*3-+..020+1.*.87:80)+(%''))+*)+/,%)'&&%&(),--4&),0+,/*+17*(*+685./+2-/5-(*--08*+'346586'(*17568;80/-.,,*$*'%*,))),,4/0/,*&*),47()01)(**,&+&))4*+10,-*#"#$$%$%(%(&&*)+.361&**/,,*91-0540('%&*,0+.96)-)$$','*(-,,))&'&,*...161&$#*('--8--+),'&%)(&-(('&%('%%%('($'''%')+&',3).712/.)))))225.-,+,./1665421..+-0)','--++$()05.*)%'(33;11102.,*+)+*,.256992-24.27.,),0944/1/,$-%(&''&((#%#$%&(&&)&+,,%))**%%%$%$%',&')'*&((%##$$'-($)'%'%'(-+..-+,'/)(((&)*(&'&+$+(&)).,')&%'('&'%&'&(%&%%&$'*+*))'*)%#$%%$%%%&-/.+$&&#&'&&,)+,0+.%$$&'($&%$#*-1*+0.,.&)'&)*8+,,)2)*'.(*()*..032...(,)**+02:897982+--()-),%',,,+)+,-)42/5*547580&+++.*()'-+-0-.),-.,-*/5024+/'1+*+.,*'')0'%'%%%$#('&&((,*'*&''%''$('*+),(%',4-.6)'&.'(()*''+'+$7'$$(%)%('&-+(+2+,)'&&(***0164-.3-1$&&%$%&*)(./--)/.)%(('%1*/--*//261.**''%"#%
@07d61779-ce6c-493e-aa79-a57dea0f1a03 ch=333 read=12387 start_time=2019-12-12T19:15:16Z barcode=BC01 runid=2c9cf7bc05858273f10e7d7ec552fc0bd742dc3e
CCTTGGTGACTTCACCCCAGTCATGAATCACAAGTGGTAGCGCCCTCCGAATTAAGCTACCTACTTCTTTTTTACGCCCACTCCCATGGTGTGACGGGCGGTGTGTACAAGGCCCGGGAACGTATTCACCGTGGCATTCTGATCCACGATTACTAGCGATTCCGACTTCATGAGTCGAGTTACCGAACTCAATCGGACTACGACGCACTTTATGAGGTCCGCTTGCTCTCGCGAGTCGCTTCTCTTTGTATGCGCCATTGTAGCGTGTGTAGCCCTGGTCGTAAGGGCCATGATGACTTGACGTCATCCCCCACCTTCTCCAGTTTATCACTGGCAGTCTCCTTTGAGTTCAGCCGGACCGCTGGCAACAAAGGATAAGGGTTGCGCGTTGGGACTTAGCAACATTTCACAACACGAGTGACGACAGCCGTGCAGCACCACCATCTCTACGAGGCACATTCTCATCTCTGAAAACTTCCGTGGATCAAAGACCAGGTAAGGTTCTTCGCGTTGCATCGAATTAAACCACATGCTCCACCGCTTGTGCGGGCCCAATCAATTCATTTGAGTTTAACCTTGCGGCCGTACTCCCCCAGGCGGTCGACTTAACGCGTTGGCTCCGGAAGCCACGCCTCAAGGGGCACAACCTCAGAATCGACATCGTTTGGCGTGGACTACCAGGGTATCTAATCCTGTTTGCTCCCCACGCTTTCGCACCTGAGCGTCAGTCTTCGTCAGGGGCCGCCTTCGCCACCGGTATTCCTCCAGATCTCTACGCATTTCACCGCTACACCTGGAATTCACCCCTCTACGAGACTCAAGCTTGCCGGTATCAGATGCAGTTCCCAGAGTTGAGCCCGGGGATTTCCATCTGACTTAACAAACCGCCTGCGTGCGCTTGCGCCCAGTAATTCCGATTAACGCTTGCACCCTCCGTATTACGGCTGCTGGCACGGAGTTAGCCGGTGCTTCTTCTGCGGGTAACGTCAATGAGAGCAAAGGTATTGCTTTACTCCTTCCTCCCGCTGAAAGTGCTACAACGAGGCCTTCTTCATACGCGGCATGGCTGCATCAGGCTTGCGCCCATTGTGCAATATTCCCCCTGCCTCCGTG
+
+(&)(&*()+59710.10&+,.,-344--&((,&''%&&)++/51/.(&+)).&**.0054+&++7.80:08+$,(,-.),+382+01.5/.-+.*157./.-,)2.0964,;5*298084/666:4123*()**,8:7433330%'**/+''*)(),/7968001363.01')--)'*1+$-$'***777<62'1)'%%&*/1+-',.2611+)**,3(&&)&+,875911-,--./22:.63648)/-/27337209.+*,-+,//.,-+/99..7981,1(,2779))-+((('',('&&*1::0699-/38484,.+,,:<5-12/33-3'+(*+796498-*,51/*+/,12.26-12-3-,17:;-0/5-2)**++-)(('&++,/1-))'(&/+.-/8;8+-,0630/,()&',-.48211,%+%&%&'(--(*%)**++%#&&'**,+*+/774100))((%'032-06-*++0((&%60,+1//.-50/0-40:96:/+1))0//.88&&-,0/<622)),*,--62+-1+,0--++(,**'%$'-*0+50:248<:6117<;484413/,-,7-.134507;81*0774;987742526/0/--2(.-1.)/.*2+-4-/-.31333,67..*-064;53**+/,%)'.024357+./3586:88647:./71157936:,-8,-5<5343925*')&(/8814768;356,20/.10278<95.5&*-/)'3&0,/92:;;/8916556;44.3&'(777664*3/214<9448;36621.0714.6.5-,*+2//-:8775453557,6*.,,'15&1./0*(+&($*&/69.4-++')/3-(/3.'-353*77+-'(+4,,,&&'9,78986:-565787652,(*'%(*+,-**,*--+.*+0.8/700.0.,.13;0.49,.-(3#%(**.5990:(%&&(%(5-,*0/+84234946<999:024-5---98.9/-,--,.1;/,//(-*&'+2.-1284*052)56-(332.3)(+((,')1*-)))*,5/<88;830%+&'&-*+.3722/2562$'+)-***72;7+,3-/116332783855+'))'$/*+2,
@92075b89-e159-4ec9-bc10-d11e5680d91d ch=50 read=12714 start_time=2019-12-12T19:15:22Z barcode=BC01 runid=2c9cf7bc05858273f10e7d7ec552fc0bd742dc3e
CTCCTACGGGAGGCAGCGCTTGATGAGAATTTTTTCGGCAATGGGAAACCCTGACCGAGCAACGCCGCGTGAAGGAAGAAGGTTTTCAGTTGTAAACTTCTGTTATAAAGGAAGAACGGCGGCTACAGGAAATGGTAGCCAGTGACGGTACTTTATTAGAAAGCCACGGCTAACTACGTGCCAGCAGCCGCGGTAATACGTAGGTGGCAAGAAGCGTTATCAGATTATTAGGCGTAAAGAGGGGCAGGCGGCAGCAGGGTCTATGGTGAAAGCCTGAAGCTTAACTTCAGTAAACCATAGAAACCAGGCAGCTAGAGTGCAGGAGAGGGATCATTGATTCCATGTGTAGCGGTGAAATGCGTAGATATATGGAGGAACACCAGTGGCGAAGGCGACGATCTGGCCTGCAACTGACGCTCCAGTCAAAGCGTGGGGAGCAAATGGGATTAAAATACCCTAGTAGTCCACGCCGTAAACGATAGTACTAAGTGTTGGATGTCAAAGAGTTCAGTGCTGCAGTTAACGCAGTACTCCGCCTGAGTAGTACGTTCGCAGAATGAAACTCAAAGGAATTGACGGGGGCCCGCACAAGCGGTGGAGCTGGTTTAATTCGAAGCAGCGCGAAGAACCTTACCAGGTCTTGACATACTCATAAAGGCTCCAGAGATGGAGATGGCTATATGAGATACAGGTGGTGCATGGTTGTCGTCAGCTCGTGTCGTGAGATGTTGGGTTAAGTCCCGCAACAGGCGCAACCCTTATCGTTAGTTACCATCATTAAGTTGGGGACTCTGGCAGAGACTGCCAGTGACAAGCTGGAGAAGGCGGGGATGACGTCAAATCATCATGCCCCTTATGACCTGGGCTACACGTGCTACAATGCTGGATGGTGCAGAGGAAAACGAAGCCGCGAGGTGAAGCAAAACCCATAAAACCATTCTCTCAGTTCGGATTGTAGTCTGCAACTCGGCTACATGAAGTTGGGATCGCTAGTAATCGCGAATCAACATGTCGCCCAGTGAATACGTTCTCAGGCCTTGTACACCGCCCGTCACACAGAGTTGATAACACCCGAAGCCGGTGGCTAACCGCAAGGAAGAGCTGTCTAGGTGGGATTGATGATTGGGGGTGAAGTCGTAACAAGGTAACCGG
+
.03-*(/,42-/2--,*&&'))+0.'*)+,6666,.4;820-/,&),+/7,,,5754322510+265663+,+*+38/07/46:547(-)9-0280027/0-**-/78)0,/0+177-/+,0+),-+3.(//,23+**/*)./336''-*(''%&((*'.0-.45/0/32,/+*))+5659:210/.532/5-+2+)'%$**-/02210.$&'+-/133/5*+.16-00&2300039+(%/,)*,(15/2;/.--./9811/&125764:2.2433*(&)+,.-('$**'(+.,0/431-.23+5/06-+%)*+,-/.26352'&%+3,./6*7''.)6-:421/.--//.840/93/06778888762683150585454*+0052((3)33::-,,,+.*,,2,1153./012556/(),08)/.-*,-)15)))-9;;3-56-4-2(*(**680.077446863533+++5:31)'-+)*-47:5+-34;7;8906713,'&+/4-+-./;9:;9/:.8.4')())+,.,-),/23/..)+*+))+.,141'(3.236/04901+)(,0.6156,362.,7-,-,.17784956,1')))*.<:8;4;2('.&((%)(--04,-31303039*((*)0+*+355/./..82:0*1-.9,-,)+,74/)'.1*(22281376/0-&)*-236978898/229/3667-(**+968668-81/-..-37775/6)+.40:-,/4+7+/73131(27/.3-/00:1108:57;79;-:,7-+.-&182/387.2*)('(+0189:802222940.//82.,&'+//5:;1598894/238...7794643:1(1,,-3-57//-),,/0+-(*.441/6/.3%%'.,1767654,)+)*.)%&&+,).0,-+,.0-/,.(+).-'*20*-.8<66:582,,++6/14;951/310556;:99220-.+,(()-.13/5.--:-9735940221-6--.0100866)&'**665)2%%%))('-*28/7;--1-5744-1,-*,,-275<522-++',+)*+081127:9509/*,0-1:+53083/1:8;.0-.,**')'*+,-/3.0,726;3133*+**(0..766-1202,//26885./(/+0802-3
@6311cf79-bc47-4876-94c6-84fb9541ae6a ch=280 read=14300 start_time=2019-12-12T19:15:23Z barcode=BC01 runid=2c9cf7bc05858273f10e7d7ec552fc0bd742dc3e
CTCCTACGGGGAGGCAGCAGTGGGAATATTGCACAATGGGCGCAAGCCTGATGCAGCCATGCGATGTATGAAGAAGGCCTTCGGGTTATACAAGTACTTTCAGCGGGAGAGGAGTAAAAGTTAAGCCACCTTTGCTCGTGACGTTACCCGCAGAAGAAGCACCGGCTAACTCCATTGCAGCAGCCACTTGTGTACGGAGGTGCAGCGTGTCAGATTACTGGGCGTAAAGCGCACGCAGGCAGTTTGTTAAGTCCAGATATGAAATCCCCAGGCTCAACCTGGGAACTGCATCTGATACTGGCAAGCGGAGTCTCGTAGAGGGTAGAATTCCAGGTGTAGCGGTGAAATGCGTAGAGATCTGGAGGAATACCGGTGAGCGGCCCCCTGGACGAAGACTGACGCTCAGGTGCAGCGTGGGGAGCAAGCAAGTTAGATACCCTGGTAGTCCACGCCGTAAACGATGTCGACGGAGGTTGTGCCCTTGAGGCGTGGCTTCCGGAGCTAACGTTAAGTCGACCGCCTGGGGAGTACGGCCGCAAGGTTAGAAACTCAAATGAATTGACGAAGGGGCCCGCACAAGCGGTGGAGCATAATGGTTTAATTCGATTTGACGCGAAGAACCTTACCTGGTCTTGACATCCCGGAAGTTTTCAGAGATGAGAATGTGCCTTCAGAACCGTGAGACAGGTGCTGCATGGCTGTCGTCAGCTCGTGTTGTGAAATGTTGGGTTAAGTCCGCAGCAGGCGCAACCCTTATCCTTTGTTGCCAGCGGTCGGCCGGGAACTCAAGGACTGCCAGTGATACTAAACTGGAGGAAGGTGGGGATGACGTCAGTCATCGCGGCACCTGACCAGGGTCACGTGCTACAATGGCGCATGCAAAGAGAAGCGACCTCGCGAGAACAGCGGACCTCATAAAGTGCGTCGTAGTCCGGATTAAGGTCTGCAACCAACCATGAAGTCGGAATCGCTAGTAATCGTGGATCGTCACCACGGTGAATGATTCCAGGCCTTTTACACCGCCCGTCACGCACTAAGAATTGGGTTGCAAAAGAAGTAGGTAGCAACCTTCGGGAGAAGGGCCGCTTACCACTTTGTGATTCATGACTGGGGAGTGAAGTCGTAACAAGGTAACCGG
+
--4./13*46)(.5+*../2,.+)*.,+/-+,,0095/2.((0.5-6951020.+%07)'))(%''.-.(*/%'*(+/649229/0.&)%%,+(,-.030*()*/98,((+,'(*.7/'%++.2%)(+250;5/166(8//4.30/3;0/20/2.'),(+-7:.0*)%#')23%0%'+'''*(/+'''$$''(+-1.-0&-(($('%'$(*,'(*-*./0:663/086)+,-','.+,2430693*,,1-002+)+2,%%&(4.-.46-'.623,0*9.:9;702/0/01/.-,,-/992:217,./-+,,1/2.-/*(.-,-,*+*,/2-'*&,%%&+-.6-),0*)039950.,.178;.+3,-:**++'+%'%%%(/2988.+0842.-/,-03345566618321+(()-689:,)-//4+./..,4//076594-/85/12330357:656:)*)%($*(+*-3744/4/,/.48(&&)(04,,1.2./.2(3)+,.0))%%&,)225526500699890*)&(021:14,12.2719*%/+'+.3-4-,+/323936-%().4.,7.*,*0647757667'(')3**,17370/3071+&)(&%$+-5224-/52,2*&+'(.962210&12270'&&%**,6<920/./.200..20..-3554.%,',,68:886660213788...//;88655323-/479:;151/-.,-+,-/;.9749442/2*$%%&+*&/.-5282:/*..03+*61,.0.582345:32,0/2,0-.,+*+*()*'5547:12.--,*%%+-.,-00-1,,-./-267,30-/./06)'(*-72'&'&%$)(%(//2+')$%%$&()*,++.3:7471,//1,6790((&''&('')8790/.(()&)0/03978872&%07-+212344(+&%%))09,/-''-*///++)%'$(%+*((//7/..,61757-+*$*,-655372;630.1.+./',%05756++')&'%%+.+*-//)+,-03)31'%&'#'#(&&$%&&&%)')+0+7,3095)&+(')%'*)($*'1-78;94:2.*)*,0*/&$&/(&.1**07-+../6;5+/-/12595.&()+-6../4789834(/*+426)6
@e1b10ac3-fe92-47aa-b911-87be12ed0aef ch=485 read=12910 start_time=2019-12-12T19:15:18Z barcode=BC01 runid=2c9cf7bc05858273f10e7d7ec552fc0bd742dc3e
CTCCTACGGGAGGCAGCAGTGGGAATCTTCACCAATGGACGAAAGTCTGACGGAGCAACGCCGCGTGGTGATGGCGGCCTTCCGGTTTATGCTCTGTTAATCAGGACGAATGGTTCTTAAAATAGATGCGAGATTTGACGGTACCGGAATAGAAAGCCACGGCTAACTACGCGCCAGCAACCGCGGTAATACGTAAATTGGCAAGCGTTGTCCGGAATTGTGGGCGTAAAGCGCGCGCAGGCGGAATTGGTCAGTCTGTCTTAAAAGTTCGGGGCTTAACCCGTGATGGGATGGAAACTGCCAATCCTAGAGTATCGGAGAGGAAAGTGCGTTCTAGTGTAGCGGTGAAATGCGTATTAGATATTAGGAAGAACACCAGTGGCGAAGGCGACTTTCTGGACGAAAACTGACGCTGAGGCGCGAAAGCCAGGGGAGCGGGCAGGATTAGATGATAGTCCTGGCCGTAAACGATGGGTACTAGGTGTAGGAGGTATCGACCCCTTCTGTGCCGGAGTTAACGCAATAAGTACCCGCCTGGGGAGTACGACCGCAAAGGTTGAAACTCAAAGGAATTGACGGGGGCCCGCACAAGCGGTGGAGTATGTGTAGTTTTAATTCGACGCAACGCGGAACCTTACCGGAGTCTTGACATTGATGGACAGAACTAGAATAGTTCCTCTTCTTCGGAAGCCAGAAAACAGGTGGTGCACGGTTGTCGTCAGCTCGTGTCGTGAGATGTTGGGTTAAGTCCCGCAACGAGCGCAACCCCTATCTTATGTTGCCAACACTTCGGTGGGAACTCATGAGGGAACTGCCGCAGACGAGCGGAGGAAGGCGGGGATGACGTCAAATCATCATGCCCCTTATGACCTGGGCCTACACACGTACTACAATGGGAGTTCAATAGACGGAAGCGAAACCGCGAGGTGGAGCAAACCGAAAACACTCTCAGTTCGGATCGTAGGCTGCAACTCGCCTACGTGAAGTCGGAATCGCTAGTAATCGCAGGTCAGCATACTGCGGTGAATACGTTCCCGGGCCTTGTACACACCGCCCGTCACACCACGAGAAAGTCGGAAGTGCCCAAAGCCGGTGGGGTAACCTTCGGGGAGCCAGCCGTCACAAAAGGTAAAGTCGATGATTGGGGTGAAGTCATGGCGCAAGGTAACCGGAG
+
0-21'),)0-/221416$&'('(&'*,0*)&(&'$)5:666-94-.7233774(+-09969:57672+,,-.)&*''-,)*.(',.7,'$&(*70+)..014)787988<:5;;<102+29;01.&),),((&7.++12,77439/0100'&,.,,,*&%&&&'7:821...137113'(*)+.-40.70//21,($',.-0..)(*+2-/-/0/,,/-+2.3-0$&&),,/1100/1)(''%)&$*%.)/02477768504/:7,*/:6-0:6/9.6+59,*60112;;984.-//--3464:.9-(++*,--::790-+-',-)'+%'(+10...51+,./2380.34.0400(&&&&734.:./,--+)*(*1:257674+-+(*./401:0.4:943//:;1-///)(((((+)224)*.)&+&&-51.'./,'&.**4)+)+(,,%#%$)55/10606/6640////64.)()('6793-(*'')(--05995<:(.;799999:25--099:86242/57-/+99-&,)(.30&*%,+-.473/218*.3,4/09723874+*)%%*))24.5961-8/-..215..+0--+$(*+61/.-'01;<.4;9<644517/00./51..14,1*0,)**+.529.-.,8*))+476898:;8-('),6,88765236<620-,)--(/35,.7802/12.13210,/.7/7///457--.//6323328652244/<0;23132+,5-'(-.+.*+40.-./-81)%%%&(+,049:4/7/(.(0/62581285.,-17-30-+-)&),-+.-,.&'3/'(&),3-/6,2-,1*6:3.+-.77/0,42,-/896;62:8*.213579:99<67(+.30.*,+.12./0/40234*&('%(3.1276-2**,,&&1(47340/04/43/0/2;13.%'---,.11136*/1:52:0577:79775738222;788../.1.50/,1+5.656*))%%*+0.01827:79/--,-*0/02.8000<:584670-)(,+0*-'#&)*23236458712/',*-404--&,,2.07)2)*%)%&()+14466695483+,1/4,.-0',3,*-1932483/-++2<2,+2--91/180000//9/99../)0..3+0200(1,6)0'+5--/13)
@e4336575-88d9-4301-b339-3b8facbc2798 ch=443 read=13795 start_time=2019-12-12T19:15:36Z barcode=BC01 runid=2c9cf7bc05858273f10e7d7ec552fc0bd742dc3e
CCTTGTTACGACTTCACCCCAGTCATGAATCACAAAGTGGTAAGCGCCTCCCGAAGGTTATGCTACCTACTTCTTTGCAACCCACTCCCATGTGGTGTGACGGGCGGTGTGTACAAGGCCGGGCATATACGGCGGCGATTCCTGATCCACGATTACTATGATTCCGACTTCATGGAGTCGAGTTGCAGACTCCAATCCGGACTACGACGCACTTTATGAGGTCCGCTTGCTCGCGAGGTCGCTTCTCTTTGTATGCGCATTGTAGCACGTGTGTAGCCTGGTCGTAAGGGCCATGATGACTTGACGTCATCCCCACTCTCAGTTTATCACTGGCAGTCTCCTTTGAGTTCCCGGCCGGGCCGCTGGCAACAAAGGATAAGGGTTGCGCTCGTTGCGGGACTTAACCCAACATTTCACAACACGAACTGACGACAGCCATTACAGCACCTGTCTCACGGTTCCCGAGCGCACATTCTCATCTCTGAAAACTTCCGTGGATGTCGGACCGGGTGGGTTCTTCTGCATCGAATTAAACCATGCTCCACCAGCGTGCGGGCCCCGTCAATTCATTTGAGTTTTAACCTTGCGGCCGTACTCTCCCCAGGCGGTCGACTTAACGCGTTAGCTCGGAAAAGCCACGCCTCAAGAAGGGCACAACCTCCAAGTCGACATCGTTTGCGGCGTGGACTACCAGGGTATCTATCCTGTTTGCTCCCCACGCTTTCGCACCTGAGCGTCAGTCTTCGTCCAGGGGCCGCCTTCATACCGGTATTCCTCCAGATCTACGCATTCACCGCTACACCTGGAATTCTACCCCCCTCTACGAGACTCAAACTTGCCGGTATCAGATGCAGTTCCCAGGTTGAGCCGAAGGTTTTATCTGACCAATGACCGCCTGCGTGCGCTTTACGCCCAGTAATTCCGATTAACACCCTCCGTATTACCGCGGCTGCTAACGGAGTTAGCCGGTGCTTCTTCTGCGGGTAACGTCAATGAGCAAAGGTATTAACTTTACTTCTCCCGCTGAAAGTACTTTACAACCCGAAGGCCTTCTTCATACACACGCGGCATGGCTGCATCAGGCTTGCGCCCGTTGTGCAATATTCCCCTGCTGCCTCCCGTAG
+
,1-82.6)+,/59<:2;57--.:9674./--*-.80,-/)+.)(()--)()(())*(**-005879;8665/)''&(0.)2;7+,/-:4)+)(+.136568-76327123/2459:-862/-,)&*-'%&'&$'''&(1--+,,-*/*%&,*2/,,,(&)*.7083/01:18681-/.1)&/-*+5**5541+5/.1%/,5588867713/01;;78,)-5)+3..*8*+,1+1/,-2,1,157221198/11312(*)-//),//*,,-00/*(%'(%'(**573.,79;:410+&&(*,3045569:579;1*,2+&)'+-<///;7:;.9-*-10392353+)+.5.55+6--+-(+1.6669656430'428300*.,/858689877;365<;1+,'*(,'&)*125:7414/1.-/0%%('++53-.++-1&4'')'.--.7-.033523)+3;17.''*((($(*0:,***-7662.+35/,/2.4.05;54+*)('+,6/()%%)1*55+/'&(*055,,.7-:;;/65+-//1+&**%))))+0*3,-0/,+.2588;849;50-/,690(4,+5.(*8091.14012/158/&0-3-1+.,//4110.**'(.'$&(,-201*,%-0+-,144-&*&'*,/.+-22435,4)0+''(()626635:0%**.+,.39898267-80.02331**,9881:3+,0286*)/..1<91,-/3836)273675687::8636'(+)6117326160'((-,1-,,8;8442,++/0/.--,-*4,,+82654/-')+&$(0%8+96/74;891/1502-../0::96&.05,/.&-..89346848597262-*1,//+++7,'$'('--)%&'4-1/0'.'$%*,.447./23561.)+*(%.+43('++3008.1.-5'(&(&**&'-,-*)(''16/3-6..*)*(+2-,%*.--(3-5673316/2;9:97*,.*.6467575322545<+.,,'())'+.3*%((''')10*.1212,/32.99.+-0.60.)+4054:9<99<986,/+,*,,03:8995634././/%28636*-+39.%-,).,.)-..1.536,&&('&'((.2+,/'*
@3bd74c2d-b6c4-43e2-b1e7-c2c33a8690c4 ch=157 read=12297 start_time=2019-12-12T19:15:49Z barcode=BC01 runid=2c9cf7bc05858273f10e7d7ec552fc0bd742dc3e
CCGGTTACCTTGTTCGACTTCACCTGATCATCAATCCGCCAGACTAGCTCGGCTTCCTTGCGGTTCAGGCCCACCGGCTTCGGGTGTTATCAATCGTGGTGTGACGGGCGGTGTGTACAAGGCCCAGGTATTCACCGCGACATATCTTTTGATTCGCGTTACTGGCGATTCCAACTTCATGTAGTCGAGGTTGCAGACTACAATCCGAGAATGGTTTTATCGTTTGTCACCTCGCGGCTACGCTCTTCCTCTACTCATCCATTGTATCGATAACCTTCAGGTCATGAGGGGCATGATGATTTGACGTCATCCCCGCGGCTTCCTCCGGCGATATCTGGCGGTCATCAAGTCACAGCTTAATGGTGGTAATAATTAGTCGTTCGGGACTTAACCCAGCATCCGACTGCGAGGCGACATCCGTACCTTACCTGTCTCATATGGCTATCTCCATCTCTGGAATATGGTATGTCAGGATAGTAAGGTTCTTCGCGTTGCTTCAGGTGTCACAATATCACCCATCGTGCGAGATCAATTCCTTTAAGGTTCCATTCTTACGAACAATACTACTCCAGGCAAGTACTTATTGCGTGCTCACGAAAGCACTGAACTTTGACATCCAACACTTAGTACTCATCGTTTTACGGCGTGGACTGCAGGGTATCAATCCTATTGCTCCCCACGCTTTCGGGACTGACGTCAGTTGCAGGCCAGATCGTCGCCTTCGCCACTGAATTGTTCCTCCCATATATCTACGCATTCACCGCTACGCTTAGATTCCACGATCCTCTCCTGCACTCTGGCTGCCTGGTTTCTATGAAACTTACTGAAGTTAAGCTTCCGGGCTTTCACCACACAGACCCTTGCTGCCGCCACGCTCCCCTCTTTGCGCTTAATGAATTCCGGATAACGCTTTACCCACCTACGTATTACACCGCGGCTGCTGGCGTAGTTAGCCGTGGCTTTCTAATAAATTACCGTCACTCGGCTGCCGTTTCCTGTAGCCATAAACTCCCCTTTATAACAGAAGTTTACAGTGAAAACCTTCTTCCTTCACGCGGCGTTGCTCGGTCAGGGGTTTCCCCCATTGCCGAAATTCCCTACTGCGGCCTCCGTAG
+
-0(*.,%+)))%**''$,-2/.1(((,,.001.4/40'(($%'&$%&))1%)*/32'(+))',-+**.,2-'#))''&&'&(.6,*--*+*,'&%(*(0*,.57:7;95596664/+-.1+3.'%%&()',51*15/133720()$(,,(*+6:742-/7--,'/02.6.,)+%),3.,/.334732+)(.4&&%%1/3-03921-))*/301.8;<*-(&++0/$)&&,1+,$$%$'%$&$%++0//-**&$%%(/068364)(&'%'%))(*$$&&%*--,+*'(,7;5236010.&2-'(00/12333/4,,2&')1//'&,.--/(&('()*.3.1542'+&%$&%($'$&&&'***)'-.5,+*$$$%%$$%%&()&%(*')*)'$/*&$(((//-%%%#$%'&&$$$#%))''%*%)$$$$).++--.*%)%('''/.***.+*/.-+*&'$###&&+(*/20/%*)$%$)*1++221-)+'$&'-*)'&&'$,()&'&%')(*)'&&1-*(**(*+-($%$%%&/(7+')-+,)/*48+,+-2,+&#))+--.*('-(*...(*18:6**+)(&&))''()0)(-'&)%(()&(*.)**,*157234772-0-,&*)*,.,/36768871;;-,+),*+,-4/-*$(%')&$$'%*')-&$$&'&()2750(,)+14'),8921100/043-002,.)--+3&*)*))+-,,-*.-,.523.--),0/4727+-5))4799887/0,-)2:,,01&')$'&&$$(%,-4.(''()++)-,-02//2-003'+&')229356:;9/,('$./)++--./..&*,1--)(%'(((4745:0.,/-(+()*'**4.040/2449119$)&&')./+)-48,')'(((.-+*+/-.0.2/413&+%'%&($%(+)13314)4+,0,+(/7120400263400+,'/1-+(*-,.-,+.400,//,14(0)+00/1/*+.+,+*+'24,2964410)-+31--*'&&''((('-,))+63*),((+26,--&)%,12.574:66:4,,4-)-+-//561/,,,/3:--'..-)/72.6761./:12*)/*.+--.(%#'('#%$*(/.,)(*,
@dd8e865f-0791-4970-b245-9b6ce2b5d46a ch=93 read=13554 start_time=2019-12-12T19:15:53Z barcode=BC01 runid=2c9cf7bc05858273f10e7d7ec552fc0bd742dc3e
CTCACGGGAGGCAGCAGTGGGGAATATTGCAATGGGCACCAAGCCTGATGCAGCCATGCCGCGTGTATGAAGAAGGCCTTCGGGTTGTAAAGTACTTTCAGCGGGGAGGAAGGGGTAAAAGTTAATACCTTGCTCGTGACGTTACCCGCAGAAGAAGCACCGGCTAACTCCGTGCCAGCAGCCGCTGATATTACGGAGGTGCAAGCGTTAATCAGAATTACTGGGCGTAAAGCGCACGCGGAAGGCGGTTTGTTAAGTCAGATGTGAAATCCCCGGGCCCAACCTGGGAACTGCATCTGATACTGGCAGCAGGTCACCGTAGAGGGGGTAGAATTCCAGGTGCTTGGTGAAATGCGTAGAGATCTGGAGATACCGGTGACGAAACTGACCCCCCTGGACGAACTGACGCTCAGGTGCGAAAGCGTGGGGAGCAAACAGGATTAGATACCCTGGTAGTCCACGCCGTAAACGATGTCGGCAGGGTTGTGCCCTTGAGGCGTGGCTTCCGGAGCTAACGCGTTAAGTCGACCGCCTGGGAAATACGGCCGCAGGTTAAAACTCAAATGAATTGACGGGGGCCCGCACGAAGCGGTGGAGCATGGTTTAATTCGATGCAACGCGAAGAACCTTACCTGGTCTTGACATCCACAGAACTTTCCAGAGATAGTTGGTGCCTTCGGGAACTGTGAGACAGGTGCTGCATGGCTGTCTCGCTCGTGTTGTGAAATGTTGGGTTAAGTCCGCAGCAGGCGCAACCCTTATCCTTTGTTGCCAGCGGTCCGGCCGGGAACTCAAAGGGAGACTGCCAGTGATAAACTGGAGGAAGGTGGGATGACGTCAAGTCATCATGGCCCCTTACGACCAGGGCTACGTGCTACAATGGCGCATACAAAGAGAAGCGACCTCGCGAGAACAAGCGGACCTCGCAAAAGTGCGTCGTAGTCCGGATTGGAGTCTGCAACTCGACTCCATGAAGTCGGAATCGCTAGTAATCGTGGATCAGAGATGCCACGGTAAGATACGTTCCCGGGCCTTGTACACCACCCGTCACACACCATGGGAATTGGGTTGCAAAGAAGTAAGGTAGCTTAACCTTCGGGAGGGGCGCTTACTTTGTGATTCATGACTGGGGTGAGGGCGTAACAAAGGTAACCGGAAGATAGAGCGACAGGCAGTAGGTTAACGAACTACCGACAACTTTCTTCGCTTCCAGCAATACGTAACTGG
+
,,0)+'14)(+*/66*26201(+-..90,/051'+*&'..0/-716667666'4856694/0001/..*-1*+/+00882:*844734371(-(*-79*(,,29;+&,+.,-5+()+36**+413/+0429,-7:57347,2,*066+-,,0-%+)(*./1(.,+-0//3625-7.+(('&0)%&'((+.'(',000&--337813,9,7,65&,)0,2/01:70,'+.92343,&*)+'.''+-.*.4:8,/401.48+1251+'&,+(-86*/761:+.+25/,/,--.4332330,-//0-8*'*%($(++,&&/03832,/)-((&(-..13+,9:10*,(.-,*/3,+.04230//2468;8)')*.4789872++,)%)',%20466--5764)',)+,,756652,-,.//-2/++126;7''**6652369-50.+0/.2<323:423770,--07..7;5**++$**+//(+++.5+(#(''*0+)05/14070001)4+/-/42:34304151/45557626942-+(&'((,$(*)'*-+8/80;91/563;:5040805,,+270//7''(%&'---.-..-1)/**,,*-6629394-.0133./-.)('((*,('&&).,(+())4,02789../.77:4/98,1+++,/3$-*0&(1+,97/1062211:34///02*025554//000;::90.'(''(+27,55*/-/78./.9/6526461083)*2%4++23..3-797)1///1087,.5241...296457666.88597677;,-,((*+9887/)+*),.2:9234/,.'''**34;979971021-9-295970/.+33.%$%#$(*9:53.-/0-0*.-1./2191094/0012866*()'))&'))07682/.*(+(**+')0:87979)-*79-/257497&.&(**),,(1+1+((&'),.0:00063653.'++1.-.1063:8952-*&)*,,/097:879.((%%*',,*,(--&+$)546539-+),,)+-,-'+)+,--*3/('..03.00268867-''+'1**,3*/01.&(&%&'+-/--'*()//8:9::1;-*+0,++.()'%&'+00156796-.0/11(''*(*&,1)')2373/4(1+679373/20.450-+*2-0/10/.)'))*/,5-3/210*((*7734-.)+),,70+#%0)*,,-038222**($'##$
@d59c5001-ccbe-4c6d-a133-33cb278be23a ch=292 read=14770 start_time=2019-12-12T19:15:59Z barcode=BC01 runid=2c9cf7bc05858273f10e7d7ec552fc0bd742dc3e
CCAGCCTACGGGAGGCAGCAGTGGGAATATTGCACAATGGGCGCAAGCCTGATGCATACCGCGTGTATGAAGAAGGCCTTCGGGTTGTAAAGTACTTTCAGCGGGAGGAAGGGTAAAGTTAATACCTTTTAGCCATTGACGTTACCCGCAGAAGAAACACCGGCTAACTCCGTGCCAGCAGCCGCGGTAATACGGAGGTGCAAGCGTTAATCGGAATTACTGGGCGTAAAGCGCACGCAGGCGGTTTGTTAAAGTCAGATGTGAAATCCCGGGCTCAACTAGAGACTGCATCTGATACTGGCTTAACGGAGTCTCGTAGAGGGGGGGGTAGAATTCCAGGTGTAGCGGTGAAATGCGTAGAGATCTGGAGGAATACCGGTGGCGAAGGCAGCCCCCCCCCTGGACGAAGACTGACGCTCAGGTGCGAAAGCGTGGGGAAACAGAGTTAGATACCCTGGTAGTCCACGCCGTAACGATATCGACAGGTTGTGCCCTTGAATGGCTTCCGGAGCTAACGCGTTAAGTCGACCGCCTGGGAATTACGGCCTGCAAAGGTTAAACTCAAATGAATTGACGGGGGGCCCGCACAAGCGGTGGAGTATGTGGTTTAATTCGACGCAACGCGAGAACCTTACCAGGTCTTGACATTGATGGACAGAACCAGAGATGGTTCCTCTTCTTCCGGAAGCCAGAAAACAGGTGGGTGCGGTTGTCGTCAGCTCGTGTCGTGAGATGTTGGGTTAAGTCCGCAACGAGCGCAACCCCTATCTTATGTTGCCAGCACTTCGGGTGGGAACTCATGAGACTGCAGACAATGCGGAGGAAGGCGGGGATGACGTCAAATCATCATGCCCCTTATGACCTGGGCTACACACATTACTACAATGGGGTTAATAGACGGAAGCAATACCGCGAGGTGGAGCAAACCGAAACACTTTCTCTCAGTTCGGATCGTAGGCTGCAACTCGCCTACGTGAAGTCGGAATCGCTAGTAATCGCAGGTCAGCATACTGCGGTGAATACGTTCCCGGGCCTTGTACACACCGCCCGTCACACCACGAAGATCGGAAGTGCCAAAGCCGGTGGGGGTAACCTTCGGGGAGCCAGCCGTCTAAGGTAAAGTCGATGATTGGGGTGAAGTCGTAACAAAGGTAACCG
+
&$&%/-)+.09/(+,.12204767(,.,.430/).10/2830-03948;32230023(31146655311/,'+*+1-72722;74912.<6+./-4:-+*-,49,'-(-,/87/591.+,.,*,9/5/+$%#(+/701,5.0-,08/03.+/*$*+)),2.2,+*//,05)+/59801/.-3012-3)-***9400504388835//41416-812/8/229955017:0///3*2/30253&/5;8-/8.9+,08336834.18,+--(..)(*21+.)&(')/-122211511122601**)2*52'((+54753,)(,-41712,332*2,2/')/506.*--/5,.+45,-:7:10**,767:200.*4*/4107.5.-*,1(//-35473303-'-3<:;/0)&,-++,-1441018177*02,*/15,(/(')'+,)'(,,*'.,0/71,.688747+)+'13205.-+*,'.40++$)+*./0-9/%%%'&$(.102-4)+(,&+44855507/2++024/.)+7::993*'+%%'2,2/))*13-),,*(44,276780..0-1-.*)*4791.2+&.-/12...800/+),,.,.052<84757464853401/1(&&'*,/)((+)0/64425334*1++,78;897458::/-*%(5587975440;0045'4+01,07201;<86.3.*%)*-**',)3./3769/././47611-.-100177;7<87972-///*.0-7+(55495.3//.%%*(---0-22.2:000..381*5)*398(3..1'%''%)4413',56/:///13+)+(+-12,(25+1466480.4.*.99:/.(/0.(.+,/45992130-.01**()%/&'*,+-.63375.*6-6.11564929)1293329410+**/0..,.;<,7+(,/0*.++*''),,/05766(9+341,(,-+002.&.0364610123-,*(*,*500/3./,,+4496727001./.14333488/20,.29659177/53*653.-5-+*...019239./41-.,,-*,+-.)+-04-/,),+8+,8;7977;85830,+1779778.9:'),8;2+07/32/0)1+138/*230122045374//,/.-.644686:9,-8-3:82,
@7734980a-6f95-4ffc-aacb-8354859d2a21 ch=209 read=11655 start_time=2019-12-12T19:16:04Z barcode=BC01 runid=2c9cf7bc05858273f10e7d7ec552fc0bd742dc3e
CTCTACGGGAGGCAGCAGTGGGGAATATTGCACAATGGGCGCAAGCCTGATGCAGCCATGCCGCGTGTATGAAGAAGGCCTTCGGGTTGTAAAGTACTTTCAGCGGGGAGGAAGGGGAGTAAAGTTAATGCCTTTGCTCATTGACGTTACCCGCAGGAAGAAATACCGGCTAACTCCGTGCCAGCAGCCGCGGTAATACGGAGAGGTGCAAGCGTTAATCCGGAATTACTGGGCGTAAAGCGCGCGCAGGCAGTTTGTTAAGTCGGATGTGAAATCCCCGGGCTCAACCTGGGAACTGCATCTGATGCTGGCAACTTGAGTCTCGTAGAGGGGTAGAATTCCAGGTGTAGCGGTGAAATGCGTAGAGATCTGGAGGAATACCGGTGGCGAGCGGCCCCCTGGACGAAGACTGACGCTCAGGTGCAGCGTGGGAGCAAGCAAGTTAGATACCTGGTAGTCCACGCCGTAAACGATATCGACTTGGGTATTGCTTGAGGCGTGGCTTCCGGAGCTAACGTTAAGTCGACCGCCACCAGAAATTACGGCCGCAAGGTTAAAACTCAAATGAATTGACGGGGCCCGCACAAGCGGTGGAGCGTAATGGTTTAATTCGATGCAACGCGAAGAACCTGGTCCTGACATCCACGAACTTTCCAGAGATGGATTGGTGCCTTCGGGAACTGTGAGACGGAGTGCTGCATGGCTGTGTCGCTCGTGTTGTGAAATGTTGGGTTAAGTCCCGCAGCAGGCGCAGCGCATCGCTGTTGCCAGCGGTCGGCCGGGAACTCAAAGGGAGACTGCCAGTGATAAACTGGAGGAAGGTGGGGATGGCGTCAAAGTCATCGCCAGCGCCACGACCAGGGCTACACACGTGCTGTGGCGCATACAAGAGAAGCGACCTCGCGAGAGCAAGCGGACCTCTAAAGTGCGTCGTAGTCCGGATTGGAGTCTGCAACTCGGCATGAAGTCGGAATCGCTAGTAATCGTGGATCAGAATGCCACGGTGAATACGTTCGGGCCTTGTACACCGCCCGTCACACCATGGGAGTGGGTTGCAAAAGTAGGTAACAACTTCGGGAGGGCGCTTACCGCTGTGATTCATGACTGGGGGTGAAGTCGTAACAAGGTAACCGGAAGATAGAGCGACGAACAGTAGGTTAACACAAGACACGGTAACTTTCTTGCTTACCAGCAATACATGGCGGG
+
)),'')%/6+-80.433394:9*+../41-'+,-78372/(-/4/2;4999772+/30.04008797322)).'*+./17666/;46;/11:*)2)*-8..'+*+,5*)-6.-040+&()2<734621/)01.54./46-6+.%.*./'-6-++-)&*)%(,)#&&)(++-28343002576,--)),2++/*+412.632/,(+3/34699:0502///(*(*%4*243853.%%&(*++/-)-*/-269(56;40/8/)**+%1251,).3+*0//*+105:981:999<54646--+,,-,-/*7605,+-&''()2/--.-2.-)213...(-+-0.*)1+-++)*)-/./69200133..+)*--456027/9767829/0-*(,&)&+*036-)4682-,,+-+)*(+*//0*/411)(''+/2(*''(+1)12-.010,1/+1)$)-./165-+.13:889:77111-065404034-,),)%%&'+).1.199;98.4*,*,'-,2),,+/430452&5312/$($&&&&(&**.107/431(+.11489515--2+)+/.1320.+.5-14)#*%'*.,00875.(&%$'$$)*.18:5/4.&*,-,.2.4.0(+5))(-*(-10+((*+/221,))''-*,821+'(*+.0-0(0+1;7::98::6<151031-//157&2$&'++++0024:7776133''*,68071/.34;9771;0677;862+61)'.-$.%&''+-,*+(*,/1123)0-*-801237,,(3*6)981711,59*)-+(,-06579/34./014-235514.///6019;6,/6;;::223*,566:6-1+'('(-*'),006139776.)%'(,22453,&&,+,/234*8,'(&((()4/4201-2,+*),.2:),6;5102+"&')',3789936678+0))&.)(*%(*+3$3)*.14.*)$$$+-,.0-7/846))(%%%')(,+-.7213)*)50276/0&4345:77804-1&*38.8..-,-,-*+47;556*-*.058.0,)(**50.+*+,,-*&+,-/,,&.),,/717<0-25-2216//56*)3+.3458575000.+((0.,/)5,++*-++*.1)5,16946:5945683012145)*)2$()*'+(21412311+'*%&%#%+))*,3+0+*((&(*0+(,/8123-%%###$%
@d7a7a652-4fb5-462c-b790-ee6a4f822081 ch=248 read=15380 start_time=2019-12-12T19:16:03Z barcode=BC01 runid=2c9cf7bc05858273f10e7d7ec552fc0bd742dc3e
CTCCTACGGGAGGCAGCAGTGGGGAATATTGCACAATGGAAACCTTGATGCAGCAACGCCCGCGTGAGAGTGATGAAAGGTTTTCGGATCGTAAGCTCTGTCTTTAGGAAGATAATGACGGTACCCAAGGAGGAAGCCACGGCTAACTACATTACCCAGCAGCCGCGGTAATACGTAGGTGGCGAGTATCGGATTTACTGGGCGTAAAGGGCGTAGGCGGATGATTAAGTGGGATGTATGAAATACCGGGCTCAACTTGGGTGCTGCATTCCAAACTGGTTATCTAGAGTGCAGGAAGGGAAGTGGAATTCTAGTGTAGCGGTGAAATGCGTAGAGATTGGGAGAACACCAGTGGCAGAAAGCGACTCTCTGGACTGTAACTGACGCTGAGGCTCGAAAGCGTGGGGAGCAAACAGGATTAGATACCCTGGTAGTCCACGCCGTAAACTGATGAATGCACTAGGTGTGGGGTTTCAACACCTCCGTGCCGCCGCTAACGCATTAGAAGTATTCCGCCTGGGAGTACGGTCATGGTCTCAAAGGGAATTGACGGGGACCCGCACCGTATGGAGCATGTGGTTTTCGAATTCCGAGAAGCAACGCGAAGAACCTTACCTACTTGACATCCCTTGCATTACTCTTAATCCCTTCGGGGACAAGGTGACAGGTGGTGCATGGTTGTCGTAAGCTCGTGTCGTGAGATGTTGGGTTAAGTCCTGCAGTACAACCCGGATCGTTAGTTACTACCATTAAGTTGAGGACTCTGGCGAGACTGCCTGGGTTAACCAGGAGGAAGGTGGGGATGACGTCAAATCATCATGCTTACCCATGTGTAGGGCTACACGTGCTACAATGGCTGGTACAGAGAGATGCAATACCGTGAGGTGGGCCAAACTTAAACCAGTCTCAGTTCGAGTTGTAAGGCTGCCTACATGAAGCTGGAGTTACTAGTAATCACTTATCAGAATGTCGCGGTGAATACGTTCAGGTCTTATACACACCGCCCGTCACACCATGAGAGTTGGCAATACCCGAAGTCCGTGAGCTAACCGCAAGGAGGCAGCGGCCGAAGGTAGGGCCAGCGATTGAGTGAAATCGTAACAAGGTAACCGG
+
-303/11)66+.8//9:566398*,1/+7*((()*:--.%)+(''&$$*)2/*./77522*+,+.')(%'%'&&))++&*+73,1&3*74&'++(**,,,-38;,*32*1+-024/011051//3/*/+,+1*,0,.4-/,21+,//0-1'3)&-80*,-,*72/026.5//.964+*)*496+())+,6,0,2:3/27;<::97:<-.3902246886/....6.71247;97700++*)-00&44+8:998,,*+,2/%,),,222435,/+(..59361105+*&*+64)2.-+*.'&%()(.),-/*)*.,+'$&%&',)40*)2363/+***1-&2),'*0/38:-.,/**&%+(&((--.0/1044+379689:4442/---./61118'((())-2369+'&',8252+6*/0('-+*28+*-,.()*0/(+0570064()**,-//81*-),.-64211.553,<5-,))*4748905668019/5525.,-*,-,')(&(*6:1+*-3-09+((((65912('(0()'*.8+**'&))++,)-,3*6890))()++.+,-*),348766:,0-(&&+2-,4((%)%)&028765//4-)-021201/+)*)110630:5+.3+--*.221-1-30118*5<7.7:33544/101/5&)()-/,0289788:.('#%%'$()225778681/,/197;5966;73/(-'$#%$$$%&(%+%'(.+-/+9++*-3111379.2,*''*)&&.2/5775,))*-132678:99:858211611,+,'(',,+/67+0357964547+,-.,,*+'++**.51./10.%((-*)+-.+.+*-/8556745;9:6860550+,*)+0-+*+)-777821/,(+.31+4;;33906.-026645:137;1*&()2''+(&$#%&')%''((''$$)*:900.;00/./,/+-.-/06+,-*,)2.35904*2-//:7983686)/3-*-,,-/200/2;73:-*/005279,)-,))+0)3((160*22*+),-113.,,+&),-6685538)2+.-++/.0.28,11)0,,-*4,70-.,)/*(%'&%')'(422.4..6.858;9:80
@aabba4bb-eeb6-404e-9eba-8cb03f4b674f ch=159 read=14093 start_time=2019-12-12T19:16:10Z barcode=BC01 runid=2c9cf7bc05858273f10e7d7ec552fc0bd742dc3e
CTCCTACAGGAGGCAGCAGTAAGAATTTTCGGCAATGGGGAAACCTGACCGAAGCAACGCCGCGTGAAGGAAGAGTTTTCGGATTGTAAACTTCTGTTATAAAGGAAGAACAGCGGCTACAGGAAAATGGTAGCTGGTGACGGTACTGATAGAAAGCGGCTAACTACGTGCCAGCAGCCGCGGTAATACGTAGGTGGCAAGCGTTATCCAGGTGTGGGCGTAAAAGAGAGGCAGGCGGCAGCAGGGTCTGTGGTGAAAGCCTGAAGCTTAACTTCAGTAGCCATAGAAACCAGGCAGCTAGAGTGCAGGAGAGGATCGTGGAATTCCATGTGTAGCGGGTGAAATGCGTAGATATATGGAGGAACACCAGTGGCGAAGGCGACGATCTGGCCTGCAACTGACGCTCAGTCGCGAAAGCGGTGAGCAAATGGGATTAGATACCCTAGTAGTCCACGCCGTAGCTTGATGAGTACTAAGTGTTGGATGTCAGTTCAGTGCTGCAGTTAACGCAATAAAGTACTCCGCCACCAGAGTGAGTACGTTCGCAGAATGAAACTCAAAGAAATTGTGGGGCCCGCACAAGCGGTGGAGCATGTGGTTTAATTCGAAGCAACGCCGAAGAACCTTACCGGAATATTGACATACTCTTAAAGGCTCCAGAGATGGAGAGATGGCTATATGAGGATACAGGTGGTGCATGGTTGTCGTCAGCTCGTGTCGTGAGATGTTGGGTTAGAGTCCGCAACGAGCGCAACCCATATCGTTAGTTACCATCATTAAGTTGGGGACTCTGGCAGAGACTGCCAGTGACAAGCTGGAGGAAGGCGGGGATGACGTCAAATCATCATACTTATATGACCTGGGCACACACACGTGCTACAATGGATGCAGAGGGAAAGCGAAGCCGCGAGGTGAAGCAAAACCCATAAAACCATTCTCAGTTCAGTTGCTTAGTCTGCAACTCGACTACATGAAGTTGGAATCGCTAGTGATGTGAATCAGCATGTCGCGGTGAATACGTTCTCGGAAGGCCTTGTACACGCCGCCCGTCACACCACGAGAGTTGATAACACCCAGAAGCCGGTGGCTAACCGCAAAGGAAGGAGCTGTCTAAGGTGGGATTGATGATTGGGGGGGCGAAGTCGTAACAAGGTAACCGG
+
)'2)%'3'5-(+**2-0'..--*-*054-44<:2;1/,+'(,(-7.0346-1'&)*',+-7*102469+/,0(%(,5542/;218/.09300:.10.6213:+()+,(*0/&11(432334/-.*4240,,(&%%#&),37))1.,,'(,*&)+)&))+).3634343659<9271-02+-++,/-,+54574844:56802218101)(2'-(,)40*-1253*&')%*--,0602;5++)'&,0/01101840.53,/53+0*'&('-(*3+3-+./*-724,*/30.46890,+**+'+,/56750,**/945:/712.3*:.8,,,++)'+++.+%**0/-('()++6777354/-.+*/,-12/65250..5+3/5:++**(0085:4776.+)((*+547*.,-'&)*.0**,'&'%0-6;:2),+).-**//*//)+&),**,./(,.27,*'%%&&&'+))-..3642,,.102/,2-)')/38924799766)-/9441013;681(&/*./15)+%#%$)'((,&'*,/188;8*,'()/00,47,-:8;-&(%&*&,&,/5-04+*.-01302.7437&,0.2--/53;97768.)-/&*++--.('+3',57-6,)3*.(2)*-+'($'(.-()&'&.20*0.06))+',/00-)**+1-/0.-03./,,&+&/*-,58729332&5&244237777.2223994210/11.3656<67132)$%()/-)*--81/'(,64-55-*0.111140.0602:8::/;/2(**128;055752%0/%*'**+8899'*+/39*0,.,//,,-+,.6227:7676899:98842438:30%)*&%'*,.-41++-(%%&)+*,'))*-32-/4-.987442.,+.-*-00)+,-2,/7295-2../49%0/77*680(*,5949;594226+0296%/*1*%'%'):776./(,-7205635253+*),,/,5106452+(+&(*%&(*536-+0,01457725343;7-/,,33240.)')-+''/+.,*(*$-5*:8+(1,)(&+(',,)(&(/.%(101.),,+%%+**)/0706*-$(&+)),08()'')&(%()./34-.6*1,365*/+('(((,/*03/2.+$',*&(*.')1.-+,2-266:28
