# Supplementary material for: De novo species identification using 16S rRNA gene nanopore sequencing
Source: PeerJ. 2020 Oct 21;8:e10029. doi: 10.7717/peerj.10029 (PMC7585375; doi:10.7717/peerj.10029)
Supplement: Supplemental Information 2 — Contains raw reads. [file peerj-08-10029-s002.zip › pass_fastq_runid_2c9cf7bc05858273f10e7d7ec552fc0bd742dc3e_120.fastq]

@2e108a95-ad2c-48da-91fd-8ee5758b6a1b ch=271 read=56904 start_time=2019-12-13T00:29:03Z barcode=BC01 runid=2c9cf7bc05858273f10e7d7ec552fc0bd742dc3e
CCTACGGGGAGGCAGCAGTAGGGAATTTTCGGCAATGGGAAACCGGCCGAGCAACGCCGCGTGAAGGAAGAAGGTTTTCGGATTGCTTAAACCTCATTACTGGAAAAACCGGCTACAGGAAATGTGTAGTGATATTAAGCCACGGCTAACTACGTGCCAGCAGCCGCGGTAATACGTAGGTGGCAAGCGTTATCCGGAATTATTGGGCGTAAAGAGGGCAGGCGGCAGCAAGGGTCTGTGGTGAAAGCCTGAAGCAACTTCAGTAAACCATAAAACCAAACGCTAGAGTGCAGGAAGGATCGTGGAATTCCATGTGTAGCGGTGAAATGCGTAGATATGGAGGAACACCAGTGGCGAAAGGCGACAGTCGGCCTGCAACTGACGCTCAGTCCCGAAAGCGTGGGGAACAGGATTAGATACCCTAGTAGTCCACGCCGTAAACGATGAGTACTAAGTGTTGAGATGTCAAAGTTCAGTGCTGCAGTTAACGCAATAAAGTACTCCGCCTGAGTAGGCGTTCGCAAGAATGAAACTCGAAAATTGACGGGGGGGCCCGCACAAGCGGTGGAGCATGTGGTTTGACTGAAGCAACGCGAAGAACCTTGCAGAATCGCGACATATCATAAAGGCTCCAGAGATGGAAGATAGCTATATGAGATACGGGTGGTGCATGGTTGTCGTCAGCTCATTATCGTGAGATGTTGGGTTAGAGATCCGCAACGAGCACCAGCCCTTATCGTTAGTTACCATCATTAAGTTGGGGATAGCAGAGACTGCCGATAAGCTGGAGGAAGGCAGGGATGACGTCAAATCATCCATGCCTTATGACCTGGGCTACACACGTGCTACAATGGATGGTGCAGAGGGAAGCGAAGCCGCGAGGTGATGAAACCCATAAAACCATTCTCAGTTCGGATTGTAGTCTGCAACTCGACTACATGAAGTTGGAATCGCTATTAATCGCGAATCCAGCATGTCGCGGTGAATACGTTCTCGGACCCCAACACACCGCCCGTCACACCACGAGAGTTGATAACGCGAAGCCGGTGGCCTAACCGCAAAGGAAGGGCTGTCTGGGTGGGATTGATGATTGGGGTGAAGTGCTGCTCG
+
+'%%-,26.*,1***+$','+,)&&+(*-*-1428524-)/(.)()2)/1622+*).7,,-)+*64626,-0)0,:81.(9(1)'%&'010//-*&'($&#&'(./302)*'%&%&%)+*/)'%(&&%%%$#%&'',+(*-23/'((0+))(((*10:212//54+.*-*,,013872021,)&+**+,+9,+-+2.,4.6+6-:9::508:)')./))+7984:64,511-6..///.+*1--35+,60-.*((+-*.2-,./19066()%),+)2./41,.0/*'&)(+,.()),.023.33/2/20-6-.1,)&'+-)0521;9326997664*)))'..,2148916141+),,(*+/+&0++32*/-,)+.0-++++0*,,.%737((',,*%&*./','**,-,1,/5)*0.229'((2312/71)+349345;620.1-,,.-155627553/(%%/-55-4'10;:58:8:::2-,/*2((%(+3,10+)--106214441...'((+,350,..'(1:54094013)+''+%0*014,,-.*&$%($)')(')*4799/(++66555826*%%$'&'%%(-&//.0272392,.,&'&'()-.0+*)())''+%'(42+4330)''(**:6-)')-)-&*+0)&'&,'+967'+(-*0.4548894812376/&++).&%**/0322*%+:6989;83:/))&'.03/11./&%..-511)15,,0/133/:///:128029*4++&)+*+'2,01&+*)*+*/03/,((%%(&&(,;5102/7*72&14,,;89:77869*+10732.-(*&''(*41888:2+/..-+*'()(/133.7.-6746665666+*+,')*'*&'+&*868/+0,)(()'+72/:3113:;9457:<98:.45;516)3*)*,0422'+(-,-/*-/877572732494051/0-/+))).+/0/776:54,+033447:7;773&'71.-..6223293-.-(&$%&))0956<-086/2/2:5---)'./-+,,4:3-.**-)/4687861.,.22,)-+1+-1+2,*)*(')**&0015;9.10+,/0/24024/.--1,+,))&(()&
@c17d70ca-40b4-4441-bcd0-f144b185bbc5 ch=352 read=43119 start_time=2019-12-13T00:29:00Z barcode=BC01 runid=2c9cf7bc05858273f10e7d7ec552fc0bd742dc3e
CCCTACGGGAGGCAGCAGTGGGAATATTGCTGCAATGGGAAGCAAGCCTGATGCAGCCATGCCGCCGTGTATGAAGAAGGCCTTCGGGTTGTAAAAGTGCTCAGCGGGAGGAAGGTGAGTTAATACAGCACTCATTGAGCGTTACCACTTAAGGAAGAAGCACCAGCTAACTCCGTGCCAGCAGCCCGCGGTAATGGAAAGTGCAGGCGTTAATCGGAATTACACTGGGCGTAAAGCGCACGCGAGCAGTTTGTTAAGTCAGATGCTGAAAATCCCCGGGCTCAGCAGAACTGCATCTGTTCAGCGAAAACGGAGTCTCGTAGAGGGTGAGAATTCCAGGTGTAGCGGTGAAATGCGTAGAGATCTGGAGGAATGCCGGTGGCGAAGGCGGCCCCTGGACAGACGGCGCCCAGGTGCGAAAGCGTGGGGAGCAAACAGAGTTAAGATACCTGGTGAGTCCACGCCGTAAACGATGTCGACTTGGAGGTTGTGCCCGGCAGGCGTGGCTTCCGGGGCTAACGCGTTAAGTCGACCGCCTGGGAAGTACGGCCGCAAGGTTAAAACTCAAATGAATTGACGGGGGCCCGCACAAGCGGTGGAGCGTAATGGTTTAATTCGATGCAACGCGAACCTTACCTGGTCTTGACATCCACAGAACTTTCCAGAGATGGATTGGTGCCCCTTCCAGGAACTGTGAGACAGGTGCTGCATGGCTGTCGTCAGCTCGTGTTGTAAGGAAATATTTAGGTTAAGTCCGCAACAGGCGCAACCCTTATCCTTTGTTGCCAGCGGATCCCGGCCCAGAACTCAAAGGGAGACTGCCAGTGATGACTGGAAGGTGGGGACGTCAGAGTCATCATGGCCCTTGACCAGGGCTACGTACTACAATGGCGCATACAAAGAAGCGACCTCGCGAGAGCAAGCGAGGACCTCATAAAGTGCGTCGTAGTCCCGGATTGGAGTCGCAACTCCTTCCGACTCCATGAAGTCGGAATCGCTGGTGTCGTGGATCAATGCCACAGTGAATACGTTCCCGGGCCTTGTACCTGCCAATCACACCATGGGAGTGGGTTGCAAAGAAGTAGGTAGCCCAATAACCTTCGGGAGGGCGCTTACCGCTTTGTGATTCATGACTGAGGGTAGATCGTAACAAAGGTAACCGG
+
'**(%-)77./51/55,,-,32*3.-80--,(**-*'((%$%(*4+-7/73410)%(*'+024*+&&)32./000).+,+566:4)5-04,/378,**&(,'%'&)+)*.++0)1&%'(-2/3.,/$''%))'$('((+/)/+*02&%&%+('&++%,)'(%(&*+//*%+.04/2(65..,**50)*7-0-.)(,*.++++,..39806-9,./'+.%3()+)**8230036:1*,-00212($,.&-3;,)3-8,-,2(()20$&&(*,4(*8;0)...09/,/$($&0**+*-6)(('#$&+')11(*%)$')*/4688+'+.(('%&)(.*4)+8:50,)+,053)+,*(54736'&$)**232+1/):3(796:6886217*3+/*046-+4835*,0*'((*255*+*)($$&&%++313&-+,,.870)('%'+/,,*.254+++0*''$&)&'+02:6977.-,+,$,-.,*(%,*),*0.//,93((&&&(+(-56:63/0)*1())*,4---++236,.0047458834/(+((*-.3779.0*)((.:,::017789.---404.14,482+-2/(+*,/*0406564++/&/&')187:4,5+4+)*+*)1++*')+2/334/254,.01/4112245'),0/17+0:*4+(('))+-3'/,(+0+.0)'-+)*&+*-()/./4,./4'12368:32,-+6/11;;876..//0764/:.-+&*'))((%27,)-10615053-*+,.6**/0./4157-(0-11()5+-.9,.2.,,+*'*4.*.+0+)*)*,*,:6<+,)*(0022431+,,('(%%+(-)('*//+/3,*+*(1*%')+--:/---578+'''*/96)-**,)*'')..352:3-...2347544'&(('--)++*+*-,,/0036;/1-,-5.68553457312360324466-9*',5(1,0--./-')+21--'%&'),348,.)*+,9/./.4.746-,.%()%)*()*+*34')(&'&&*&.1.-71+2+-12-)*2863/3(-*-..,/,')**(*),2+3/3-*,*&+.07+--4-(**(*//31-**)(,)(,3/60:1-:,*+6./(*00,00&)-1+*.07693'))(),-%02'(&%%*+-./4028-1548929/3
@1ddd1558-3683-4766-a0d8-3467bf0ee37c ch=90 read=43915 start_time=2019-12-13T00:29:00Z barcode=BC01 runid=2c9cf7bc05858273f10e7d7ec552fc0bd742dc3e
CCGGTTACCTTGTTACGACTTCACTGATCATCAATCCCACCTTAGACAGCTCCTTCCTTGCAGTTAGGCCGCGGCTTCGGGTGTTATCAGCTTTCGTGGTGTGAGCGGGCGGTGTGTACAAGGCCGAGAACGTATTCACCGCGACATGCTGATTCACGCGATTATGATTCCAACTTCATGTAGTCGAGTTGCAGACTACAATCGAACTGAATGGTTTTATGGGTTTTGCTTCACCTCGCTTCGCTTCCCTCTGCACCATCCATTTGTAGCGCGTGTGTAGCCCAGGTCATAGGGGCATGATGATTTGACGTCATCCCGCCTTCCTCCAGCTTGTCACTTTCTTAGCAGTCTCGCTAAGTCCCCAATAATGATGGTAACTAACGATAAGGGTTGCGCTCGTTGCGGGACTTAACCCCAACATCTCACGACACGAGCTGACGACAACCATGCCACCTGTATCTCATACAGCTATCTCTCCATCTGGAGCCTTTATGGTATGTCAAGACCACGGTAAGGTTCTTCGCGTTGCTTCGAATTAAACCACATGCTCCACCGCTTGTGCGGGCCCAAATCAATTCCTTTGAGTTTCATTGCGCGAACGTACTAGGCAGATACTTATTGCGTTAACTGTAGCGCGAACTTTGACATCCAACGCCAGTGCTCATCGTTTTACGGCGTGGACTACTGGGGTATCTAATCCTATTGCTCCCCGCTTTCGGGACTGAGCGTCAGTTGCAGGCCAGATCGTCATATCGCCATGGTGTTCCTCATATATCTGCGCATTTCACCGCTACGTAGATTCACGATCCTCTCCTGCACTCTAGCTGCCTGGTTTCTATGGCTTACTGAAGTTAAGCTTCAGCAGGCTTTCTACAGACCCTTACTGCCGCCTGCTCCCTCTTTACGCTTAATAATTCCGGATAACGCTTACCCACCTACGTATTACCGCGGCTGCTGGCTTTTGTAGTTAGCCGTGGCTTTCAATAAAGTACCGTCACTCGGCTACCATAGCCGCCGTTTCTTCCTTTATAACAGAAGTTTACAATCCGAAAACAGCCTTCTTCCTTCACGCGGCGTTGCTCGGTCAGGGTTTCCCCATTGCCGAAAATTCCCTACTGCTGCCTCCCGTAGGAG
+
672-3-,672:228121%009250*(**-./.71,69.,63260037-.///90542+0-.),2--1961*/)1/075+433.20--1-%()+'(')23.,%'&'+%187-6100.1368:2950-&),3117151..07196898:9871017.,1--)&*(%%&(*3+.-()3,8/510/*11*,0/:)1'/)24344;652465,.**(/09::+-.9906;<*+13;3647/,$%)0,-13;1;3)(*++4577:::408++,.,+**,31/1)+-+73,,423012)-70*9:334415:-**+*-.1-75-%'',/13)3*')/.1/01%)*(,&'+$',&((//1,+1-)()+66,-))(/-0/007541--12-(&,*(,24-1,,),243761.078,',),(-++)-(((**2/')+),'*)*25666798:::993-(0-07:577754,,,//422221435524-00427:/-00041.//'(),/2431/13/%'+,'+&()+59:<988.6.,-88.)(-(..:2,*(*,158878.23++7+*,.,+1-0.*-/-*0*0.9635862)+078.%''%&&'()*,&0(*-%'),(+.-',-,*/-,-.212/.30.-,-&*(*./074-**))*+2./+1('%#$)*/,22++/9,,/0:7757:887664&+'&&+-1*4+)1)**1.+++313-',*;80+9744600/01892,9*%/')/061-,00.44%'&+*.37$&()+'*,-+,026454:79,5-.$*-5.66;53*()(()))*2+%'*,0*+.2266134,000,*03236:587:<;./++(('')*-,+/*)2,7+(.00,(),'.+**14,'&'()-5;080%-102<8:;0/...5-.849.**)(%$,+037:9/215296;72107'/5-)231*2)4++93360/(0'**./-.&')*(+-.320.-205544+)-)&(2+3<70479:87-'*,,14/,%*&%&(.27.08.,3*(&)+0.79333/2*(,((2<60.1510,*%$(',*)++*3268796;-(,,-/9340;//.2&1*4+.907:6,655+/4039644771728*)(*+*+,,.560;*()'),+(
@f11f8ac8-8997-4073-bf38-dbe7ae5043ae ch=352 read=43131 start_time=2019-12-13T00:29:13Z barcode=BC01 runid=2c9cf7bc05858273f10e7d7ec552fc0bd742dc3e
CTTATTTACGGCTTCACTGATCATGGATGCAAAGTGGTAAGCGCCACTCCCGAAGGTTAAAGCTACCTACTTCTTTACAGCCTCCCATGGTGTGACGGGCGGTGTGTACAAGGCCCGGAACGTATTCACCGTGGCATTCTGATCGATTACTGGCGGTCCCGACTTCGTAGGTCGAGTTGCAGACTCAATCGGACTACGACGCACTTTGCTGAGGTCGCTTGCTCTCGCGGAGTCCCTTCTCTTTGTATGCGCCATTGTAGCACGTGTAGCCCTGGTCGTAGGGGCCATGACCGATCATCCCACCTTCCTCCAGTTTATCATGGCGATCTCCTTTGAGTTCCCGGCCGGACCGCTGGCAGCAAGGATAAGGGTTGCGCTCGTTGCAGGACTTAACCCAACATTTCACGCTTTGAGCTGACGACAGCCATGTGCAGCACCTGTCTCCGGTTCGAAGGCACATTCATCATCTCTGAAAACTTCCGTGGATGTCAAGGGGCCAGGTAAGGTTCTTCGCGTTATCGAATTAAACCATGCTCCACCTTGTGCGGGCCCAAATCAATTCATTTTGAGTTTTTAACCTTACGGCCATGCTCCCCAGGCAGTCGACTTAACGCGTTAGATAGCTCGGAAGCCCGCCTCAAGGGCACAACCTCCAAGTCGACATCGTTTACGGCGTGGACTACCAGGGTATCTAATCCTGTTTTCTACGCTTTCGCGCACCTGAGCGTCAGTCTTCGTCCGAAGGCCGCCTTCGCCACCGGTATTCCTCAGATCTCTACGCATTTTCACCGCTACACCTGGAGATTCTACCCCCTCTACGAGACTCAAACGCCCGGTATCAGATGCGGTTCCCAGGTTGGGCCAGGGGATTTCACATCTGACTTAAACGGAAACCGCCTGCGCTTTACGCCCAGTAATTCCGATTAACGCGCACCCCTCAATATTACCGCGTATGGCGGGTTAGCCAGTGCTTCTTCTGCGGGTAACGTCAATGAGCAAAGGTATTAACTTTACTCCTTCCTCCCCGCTGGAAAGTGCTTTACAACCCGAAGGCCTTCTTACGCCATACGCAGCATGGCTGCATCAGGCTTGCGCCCATTGTGCAATATTCCCCACTGCTTGCCTCCCGTAGG
+
(%($)/)'(.&+-3.+,$$&4/)+%,04)'&((&**6550---06'+)7,*)04163926+(++.27735483385%--'1+$)4-+953,//468688*+/')+-1137:+80-(,*+,+%'(-62124,(0('$(*&$$%,211321/1&.*.245/(+-0382//,,)))(--0;+/-.133512.1+:19755522**&(-11*&)())...%)-,*++,0.*++&#'*..)1812-73-*00540//5)6-(')*+*1+)'(&')33''06702.,,-&2,*''&'$%(++)*2:5-29:;;908-.//75,-001+6,(%1015+47./548096-001*5505*&(+03-,&**+*25-3+,+&&$%'&/0444822(8750505.46.576,7:++')')+*-,/14442,)(--'2.),'+$*-0-,.:.40/-,+).+17),-)(+()*-.)$)+3242/012;:504338222/./.+*(')04(.)%*0.-+(++978<957-72),0%&*-+<;6/31+,9966.-'''&+,.,74074)/**+(4*:/2+8::-//27<9,-*,&)'#&&&(*)+)1-258.-2:6)7723.-)0+4-0/,,'%%&'*,-46%*('',,)'-.360.,.+(*.173707*(((,430515877<90-/-)(++5456179175,.02888;6;:/,-)++(**,*+/7./*+(+(+,*++,/03432777:8665*'(&)&(*)*+*-.,+.,/3*5211/2-,///011163042423;:--./9.587544:385/(+01,--.5441,/.)/.&1+((-+261/34'*&'(,.324534&429.2*+/515&,4.7&(,(+$57-*,,*+,+++,/,4-&***+*'0426,+*))'*--),0/82*)+.57:864669571-*')*./2.''*'%,*1-23*'&&%&')%(&(/,+'*.*-4-.4734:689973--4.0/+,10..0'--9*1033.6-2(+2*'*+57)330.847/--1*(+)(&*(())))./'/&&'-/.1380,)('%()1.$'&**.)//.768710///2&*&++5*210:3(,/+.15,:--.17771%()),,(')+(-0,)5..)
@dccdce76-c8a9-4e3c-9c2f-caf1f7f2dd38 ch=317 read=67175 start_time=2019-12-13T00:29:13Z barcode=BC01 runid=2c9cf7bc05858273f10e7d7ec552fc0bd742dc3e
CCGGTTACCTTGTTACGACTTCACGCAATCATCAATCCCACATAGACAGCTCCTTCGCGCGAGTTAGGCCACCGGCTTCAGGTGTTATCAAGCTCGTGGTGTGACAGGCGGTATTATTACAAGGCCCGAGAACGTATTCACCGCGACATGCTGATTCGCGATTACTAGCGATTCCAGCCATGTAGTCGAGTTGCAGACTACAATCCGAACTGAGAATGGTTTTATGGGTTTTGCTTCACCTCGCGGCTTCGCTTCCCTCTGCACCATCCATTGTAGCATTAGTGTAGCCCAGGTCGCCAAGGCATGATGATTTGACGTGTCCCCGCCTTCCTCCAACTTGTCACTGGCAGTCTCGCTAAGTCCCAATAATGATGGTAACTAACGATAGGAGTTGCGCTCGTTGGGACTTAACCCAACATCTCACGACACGAGCTGACGACAGCCATGCCACCTGCATATCAGCATAGCTATCTCTCCATCTGGAGCCTTTATGGTATGTCAGAGACCTGGTAAGGTTCTTCGCGTTGCTTCGAATTAAACCACATGCTCCACCGCTTGTGCGGGCCAAATCAATTCGCTGCCATTCTTGCGAACGTACTACTCAGGCGAATTACTTGGCCATTGCTGCAGCACTGAACTTTGACGTAACATAGTACTCATCGTTTTACGGCGTGGACTACTAGGGTATCTAATCCTATTTGCTCCCCACGCTTTCCGGGACTGAGCGTCAGTTGCAGGCCAGATCGTGCCTTCGCCATAATTGTTCCTCCATATATCTACGCATTTCACCGCTGCATGGAATTCCACGATCCTCTCCTGCCTCTGGCTGCCACCAGGATTTCCTATGGCTTACTGAAGTTAAGCTTCAGGCTTTCCCTGAACCCTTGCTGCCGCTGTATCTTTACGCCCAATAATTCCGGATAACGCTTGCCACCTACGTATTACCGCGGCTGCTGGCACGTAGTTAGCCGTGGCTCTAATAAAAGTACCCATCAACTCGGCTACCATTTCTGTAGCCGCCGTTTCTTCCTTTATAAACAGAGTTTACAATCCGAAAACCTTCTTCCTTCACGCGGCGTTGCTCGGTCCCAGGGTTTCCCCCATTTGAAAATTCCCTACTGCTGCCTCAGGAG
+
42380;00;6;.33/023780/%'#%$**06657:-07+*.+/*+1)+,--2*/++$&'))&+23,1+0,'*0585596&62002;652+()+--),&,-+((*-%9:40.))./'+&')324/91&&$($$(&))3;52591464.'-),0-+.;/7933/;/0-,(*-1882,,'*'%&')'(*)*+-/93555455.84:822'&**$&()+.232:;;*5439+5:91+-.90138/66.0/,1:511242:2./.10027299;.72'&()+$2&'(+%$'*.9,))%..&'$4(+0./9344438;810.10'*+/50-133:570/+/+&$$%+,-3509/..10'++02.*(+-0*(*,+/.114./-.1/047.--*-*/%*3.-/4630))(&*/-101,-*+*,).&++++(++,)((('+/36,56571+2714033(,&%&)%&$&&$#%&'%-2223122.34(41-'.%(-,*11*)*$*(*#'*&&&)0.0/.4314(0*8,-/.,/+-0'(.-.))2.50<;;<1424/.-0)(2/--3/./0335..,&'(*.*1.92/01(-1-1;609//++5127567012218;<2'/*.)(('&().&--%(*+/(20/0883/*,,-+./1-.)-$$&(&),697781867+),+7-.-2:476254(6/)+.354485843*60+).-02/0*+++88.2'77:3/,)(,..37365<570//1*)-454.+'),,424691/.*2+-9326016%/')*998886706;6-336++$$&&'&*)+/313+.-061'(**28431'),.'234.0/&*/)1,%(5-+,**5.)(&'$'&*))(.,1+))).(*/9.65),)($%&()(&,+*,1134,,)(+&)+-8922-61*/30487;20-0-//5//.:109:14,().&3(,,,8<7271015550.))+-0528*)(4+46/+)+'*(''$&)0,,-75''..$$%''+5-,'-($*.,,.-.125847;-74*'(),*,.--6+.)-((*)/;5,...1.+*-5630677)0**./882311-544/8/./1*,0/+(&2826;.16:;1-05'(,1261-8/((*+,,-*)*/'/%).**
@215c92a5-6ef6-4ef2-b548-c87c4eb073c1 ch=444 read=67214 start_time=2019-12-13T00:29:12Z barcode=BC01 runid=2c9cf7bc05858273f10e7d7ec552fc0bd742dc3e
CTCCCTACAGGAGGAGGGCAGCGGTGGAATTTTGGACAATGGGCAGCCTGATCAGCAATGCCGCGCGTGCAGGATAGAAAGGCCTTCGGGTTGTAAGCTTCTTTTGGCCCGCAGGAACAGAAAAACTCCTTCTAATACAGGGGCCCATGACGGTACCGTAGAATGGCACCGGCTAACTACGTGCCAGCAACCGCGGTAGCCGTAAGTGCAGCGTTAATCAGATTACTGGGCATAAAGCGTGCGCAGGCGGTTATGTAGATGTAGAATAAGGCTCCCAGCCTGGGAACTGCATTTATTGACTGCGCTGGCTGGGGCGGTAGAGGGGATGGAATTCCGCGTGTAACGGCAGTGCGTGAATATGCGGAGAACACCGATGGCGAAGGCAGTCACTGGACCTGTACTGACGCTCATGCACAGCGGGGAGCAAACAGGATTAGATACCTGGTAGTCACGCCTAAACGATATCAACTGGTTGTTAGAATTAGTTTTCTCAGTAACGAAGCTAACGCGTGAAGTTGACCGCCTGGGGAATTACGGCCGCAAGGTTGAAACTCAAAAGGGATTGACGAGGGACCCGCACAAGCGGTGGATGATGTGGTTTAATTCGATGCAACGCGAAAAACCTTACCCACCTTTGACATGGCAGGAAGTTTCCAGGATGGTTCGTGCTCGAAAGAGAACGCACAGGTGCTGCATGGCTGTCGTCAGCTCATTATGCAGTGAGATGTTGGGATAAGTCCCGCAACAGGCGCAACCCTTGTCGTGGTTGCTACATTCAGTTGAGCACTCTAATGAGACTGCCGGTGACAAACCGGAGGAAAGGTGAGGGATGACGTCAAAGTCCTCATGGCCCTTATAGGTGGGCTACACACGTCATACAATGACTTGGTACAGAGGTTGCCAACCCACGAGGAGCTAATCCCGCAAAACTGGTCGTAAATCCGGATCGCAGTCTGCAACTCGACTGCGTGAAATGGAATCGCTAGTAATCGCGAGATCCCGGCATGCCGCGGTGAATGCGATTCCCCGGGTCTTGTACACACCGCCGTCACACCATGGGAGCAGGTCTCGCCAGTAGGTAGCTAACCGCAGGAGGGCGCTTACCACGGCGGGGTTCGTGACTGGGGTGAAAATCGTAACAAGGTAACCGG
+
%',)'#&)&..(++%,1,,+--+1-*()).6:31949264100,**,2./.4/*(+)$(%)+220+103875:88*).*)-.,)).'+433-***-%,,1+*/0'&%'%$#*$('&(')%*../&&)/*.-+*/--,**+*),*1--/021.6124012-)+,,%&&$&0+//&'**-+0)2'.*++10).+*+)+,+$%'%%&'+),-%**--5-5-+)')-(')+4651%&*/2,2596312''1//5/;-.+././2,((%'%%'%'++.6-)*%*&('10.53265-68,(.2-/2952*&#$(&()*&'$&*$$'&)..0(*&'.'2+06.134324(3+&$)**.312'(*)(../00*+3-.35:121&2,((*+2.1%),$(&4016:987,.'((+*-/007--*(%%%$)+*)).3;45+.-&4)'(3303:.013-1.2)+,15'',)&'(,*56,6235;9;132*)'%(,*+-999666*+-,51')-&'(/)+')&(*.8//9456;8:;5513,(***)+539947670705,)8,+85795)+-'+1+/*+*%-491363(*)+05)6-0112./644-)+/5<;/;3;/,)--64.424-/878,3.2-+/6++2,-6**.5,-*4++-4-5.-:0..+,/-/0220/%.(+.3159-)+-/*,$*)3055554444((+3/.'-.043-&--/'+))*$'%'*(*,,/0272/*'((()*6/'$()&,*,.438611*%+'(+9*2,/,1,.*(+,,60*,8,+'25322/,')),,3655342*/,,,0'**13.6'),(.*),*+%+41/++/206102**./--./3***1*/001130.,12/440,*&'&+4/-+2340*%&&&-.-.500&-,+)*101./1/&(+%+)&%+55825-&#$).2,(&%)(0(+&&$'-*0238;26./5535744024/8:8362-,*&$)%&(.((%'()*.1444,--(+%-*,'&*--91.**,.6487;:32-(6*524)&.24508/0050/,02/20*0-(+'.5341/1(*.'2314+.3;9/*-&(()**0*,+0(%*)),)-+)***1++22.-0+-%-274:735350**//))*-40(+,'(%%&-2+32887641
@f26f1cb6-f852-47ac-936a-7e041af297f8 ch=324 read=43183 start_time=2019-12-13T00:29:11Z barcode=BC01 runid=2c9cf7bc05858273f10e7d7ec552fc0bd742dc3e
CTCCTACAGGAGGCAGCAGTAGGAATTTTTTTTTCGGCAATGGAAACCTGACCAGGCAACGCCGTGAAGGAAGAAGGTTTTTTCGGATTGTAAACTTCTGTTATAAAGAGGAAGAACGGCGGCTACAGGAATGGAAGTAGCCGGTGACGGTACTGATAAGCGTAACTACGTGCCAGCAGCCACTTGGTATACACGTAGGTGTGGTATCCGGGTTATTGGGCGTAAAAGAGGGCAGGCAGCAGCAAAGAGGTCTGTGGTGAAAGCCTGGAAAGCAACTTCAGTAAACCATAGAAACCAGGCAGCTAGAGTGCAGGAGAGGATCGTGGAATTCCCATGTAGCGGTGTACGTAGATATGGAGGGAACACCAGTGTGAAGGCGATCGGCCTGCAACTGACGCTCAGTCGAAAGCGTGGGGAGCAAATGGGGTTGAGCCGTGGTCCACGCCGCCGTAAACTGATAGTACTAAGTGTTGGATGTCAAAGTTCAGTGCTGCAGTTAACGCAATAAGTGCGCCTGAGTAGTACGTTCGCAGGAATGAAACTCAAAGGGGTGACGGGGCCCGCACAAGCGGTGGAGCGTAATGGACAATTCGAAACAACGCGAAAAGAACCTTACCAGGTCTTGACATACTCATAAAAGGCTCAGGATGGAGAGGCCAGCCATATGAGATACAGGTGGTGCATGGTTGTCGTCAGCTCGTGTCGTGAAGATGTTGGGTTAAGTCCCGCAACGAAGCGCAACCCTTATCGTTAGTTGTCGTGGTTGGGGACTCTACTTGAGACTGCCAGTGACAAGCTGGAGGAAGGCGGGGATGACGTCAAATCATCATGCCCCTTATGACCTGGGCTACACACGTGCTACAATGGATGTAAGTTGCAGAGGAATGACCGCAGGTGAAGCAAAGCCCTTAAAACCATTCTCAGTTCAGTTGTAGTCTCTCTGCAACTCGACTACATGAAGTTGGAATCGCTAGTAATCGCGAATCAGCATGTTGCGGTGAATACGTTCTCGGGCCTTGTACACACCGCCCGTCACACCACGGAAGTTGATAACACCCAGAAGCCGGTGGCCTAACCGCAAGGGAAGGAGCTGTCTAAGGTGGGATTGATGGTTAGGGTGAAGTCGTAACAAGGTAACCGG
+
0/41+.4&./&),./230,-'2)/)10,+.+/0)32644:74-(+()*()'.*#%&,0,0%&%$'(+4,-+0+//,/-2010(*(*$/*.//94++6.33.1*,-60)%(+.6-/8:*.+)1-0//''&'&%(*'''%'*.,'(.))((&)'01('.+)$%$$&,)-,.-/-7940--(.*()-'/+/,*'(&'*4-3)(&#'%%$'.(&&'(+%*()*+*+1192)'%,*')+-2-%-*(-.78-($/-22321/-.),+*(+/03/,/)'),+'&&(%)/3:&05+-*+0701631630.//0/../03,2,')(-44580300*-+1-6(&*()%1//,**&(7776897566.-,+*.''$&'((4-&()/*1)*&%%&),4/455*-(,,+*,,.*+.2&'*-)+.1476**(-4<94(''&,1)%&&%#%&'(*/')''&&)-,27210)*,/-.3.3754/778<8;76+334:555931.139999-.-40/+(&(&'%%%((+)-0+/'.01.7114733,-,)(&%$%-/**/3,7+**.,+,)(',3-17(&+()*+)*.:78++++&/&&(/)%&+**&)'(*()-+/(''(,/*(-25736238359563978891//000347/--3056,*)),72))&+''($&$&(),210021-0/+2.-765589-65</**+++.///0754-+(-/1.3*17693761:3:/3-0((*)'&&&'')..335:0,0./2577-))'#&%%('+,+(+99.576+))*(..01//-0.'--,1/4802346,''()+4.+4980898:9889;823132(,'/42+/:4559;<::<:9//,-,-.127993:7;769431()'(+''*8-*+(')&*+4,(*((-,41:+//:0*27(,&,6982;9:<678*-035$,'6/5765/.++)*005756545784878292/9/)**/,-475734384414/-9492///01/701*8888<;8:7:;867+/,-++)()552303:504*+.9++)+'(+0))*+.1---/.,*-1.&)&'%)()(3+0,/*,276./4,-10*4)1&''),450./,---12'2((()+10/%)12/.1-++-.8797423505469/0
@1771f758-bb6f-4dbb-bbbf-acb3372d6d2b ch=299 read=59586 start_time=2019-12-13T00:29:10Z barcode=BC01 runid=2c9cf7bc05858273f10e7d7ec552fc0bd742dc3e
CTCCTACAGGCAGCAGTAAAGGGAATTTTCGGCAATGGAAACCCTGACCGAGCAACGCCGCGTGAAGGAAGAAAGGTTTTCAGTTGTAAACTTCTGTTATAAAGGAAGAACGGCGGCTGGGAAATGGTAGCCAGTGACTGATACTTTATTAAAGCCTACGGCTAACTACGTGCCAGCAGCCGCGGTAATACGTAGGTGGCAGCGTTATCAGGTGTGGGCGTAAAGAGGGTGACGGCAGCAAAGGGTCTGTGGTGAAGCCTGAAGCAACTTCCAGTAAGCCATAGAAACCAGGCAGCTAAACAGGAAGGATCGTGGAATTCCATGGCGGTGAAATGCGTAGATATATGGAGGAACACCAGTGGCGAAGGCGACGATCTGGCCTGCAACGGCAGTCCAGCGTGGGGAGCGATAAGTTAAGATACCCTGGTAGTCCACGCCGTAAACGATGGTACTAAGTGTTGGATGTCAAAGTTCAGTTAACGCAGTTAACGCAATAAGTACTCCGCCTATGAAGCACGTTCGCAAGAATGAAACTCAAAGGAATTGACGGGGGCCCGCACGAAGCGGTGGAGCATGGTTTAATTCCGAAGCAGCGCGAAGAACCTTACCAAGGTCTTGACATACTCATAAAGGCTCCAGAGATGGAGATAGCTATATGAGATACGGTGCATGGTTGTCGTCAGCTCGTGTCGTGAGATGTTGGGTTAAGTCCGCAGCAGGCGCAACCCTTATCGTTAGTTACCATCATTAGGTTGGGGACTCTGGCGGTTGCGGTGACAAGCTGGAGGAAGGCGGGGATGACGTCAAATCATCATGCCCCTTATGACCTGGGCTACACACGTGCTACAATGGATGGTGCAGAGGAAGCGAAGCCGCGAGGTGAAGCAAAGAGCCATAAAACCATTCTCAGTTCGGATTGTAGTCTGCAACTCGGCTACATGAAGTTGGAATCGCTAGTAATCGCGAATCAGCATGTCGCGGTGATTACGTTCTTTGAGCCTTGTACACACCGCCGTCACACCATGGGAGTGGGTTGCAAGAAGTAGAGTATGGCAACCTTCAGGAGGGCGCTTACCACCACTTTGATTCATGACTGGGAATTGAAGTCGTAACAGGTAACCGG
+
+-00,+4(.,*+0-(+,0/''*)**3;<;-8843740)'+.)-1/12870-,.0541363355576133-(,-'1,1764-&*'7,-.:5++5,1-3/.-45)+++2+/5.)1-2/,+')(+1-+9:/..3-%..+&($%'))*57-,5.-'*%&)$&+-3//1951*+**,8<4330-46,//-+.2*)+((+-.,08,-(*,291.1*,5..318/...4:+'',1+(+),-.,%&%%)'*1.,,0+/144))+'*4.*,)&'(''%','&),.5)09231-*21&*-/7-,*++)''%$/+.),/34-*((-*/,/,/)*+)(4:21,0.))3648688664557/10+5.*27.898;7()((,879976877495:34,/&&$$''1/5%'')*2(),*$()'.+(*((.-/,/254:)*&+,-109+(++/5299<91.),*)*+/34/1224;7964('&*.1./881*3)-''$,*0151625615122-.,,-71*./.020+)))(,,098.5--+/5330:3014-:5&2'1324(&+28;2.8-*+()%'&()3646/+--/+))$%%+-.15-,/*'*-',,2237.178281057/'*-14432.7231244+1-3*0/0.2*))'()+33110),,,,21')+,*-637'3*'(((*74:4334674688:5601167670551195;363512.62),3&6*+60.1037;5.7.//5771-8..9<9:9-:.(+..108:305761*/**-%+(,%,023632.0072--.+/.36/5:5+-3588777:...688684/:,,-4-+*+;/5631002//,&).-121'.0226:02.4267.+)-*+7-./-4./4//*%.,+).3+..60'&'60-+-8<84<:;<99:36799./(+&'*668:9:09../9.03632.0+1-(5)+*032556644,7*++885086;22402124583642115/1.8;))2/-(-1,)/(,-/02-2:478*+15646:2600*)()*/.44*,,.'*''(/($')'&$%&%')41:5+62*/6/8709/-/,)/.'/-.4/03<934234655/(&*%'/.,-01896926866;9;68
@792b8652-6fe4-45e0-8294-902eb33afecc ch=169 read=46764 start_time=2019-12-13T00:29:21Z barcode=BC01 runid=2c9cf7bc05858273f10e7d7ec552fc0bd742dc3e
TTCGGTATGCCCCGTTCAGTTACGTATTGCTGGTGCTGAAGAAGTTGTCGGTGTCTTTGTGTTAACCTGCATGTCGCTCTATCTTCCCGGTTACCTTGTTACGACTTCACCCCAGTCATGAATCCCACCAAAGTGGTAAGCGCCCTCCCGAAAGGTTAAGCTACCCTGCTTCTTTTGCAACCCACTCCCATGGTGTGACGGGCGGTGTGTACAAGGCCCGGGAACGCGTATTCACCGTGGCATTCCGATCCACGATTACTAGCGATTCCGACCTCATGGAGTCGAGTTGCAGACTCAATCCAGTTTCTGACGCACTTTATGAGGTCCGCTTGCTCTCGCGAGGTCGCTTCTCTTTGTATGTGCGCCATTGTAGCACGTGTGTAGCCCTGGTCGTGGGGCCATGATGACTCAGCGTCGTACCTTCCTCAGTTTATCACTGGCAGTCTCCTTTGAGTTCCCAGCCGGACCGCTGGCAGCAAGGATAAGGGAGTTTGCGCTTTCGTTGCGGGACTTAACCCAACATTTCACAACACGAGCTGACGACAGCCATACGGCACCTGTCTCACGGTTCCGAGGCACATTCTCATCGAAAACTTCCGTGGATGTCAAGACCAGGTAAGGTTCTTCGCGTTGCATCGAATTAAACCACATGCTCCACCGCTTGTGCGGGCCCCGTCAATTCATTTGAGTTTTAACCTTGCAGCCGTACTCCCCAGGCGGTCGACTTAACGCGTTAGCTCCGGAAGCCACGCCTCAAGGGCACAACCTCAAGTCGGCATCGTTTACGGCGTGGACTACCAGGGTGTATCTAATCCTGTTTGCTCCCCACGCTTTCGCACCTGAGCGTCAGTCTTCGTCAGGGGCCGCCTTCGCCACCGGTATTCCTCAGATCTCTACGCATTTCACCGCTACACCTGGAATTCTACCCCCTCTACGAGACTCAAACTTGCGGTATCAGATGCAGTTCCAGGTTAGGCCAGTTTCACATCTGACTTAACAAATCGCCTGCCGTGCGCTGCGCCCAGTAGTCCGATTAACGCTTGCACCCTCCGTATTACCGCGGCTGCTGGCACGAGTTAGCCAGTGCTTCTTCTGCGGGTAACGTCAATGAGCAAAGGAATTATTAACTGCTCCTTCCTCCCCGCTGAAAGTACTTTTACAACCCGAAGGCCTTCTTCATACACGGCATGGCATCGGGCTTACGCCCATTGTACAATATTCCCCTGCTGCCTCCATTAGG
+
'$%,()&'%'%'*).5,,314//09080/0::9+/1;;:0+-((01//4076576085-*,*4040-+'&&)),2/1764696643--*-+2/3424,/6)//357:8/0680-0366854:570+(1(484//07553/104;23/65-/8(4,3845)/.(06*+,/7053532+,,&45-%'(9;108897778895::405/02554446.7110&2.1-.*0*026<1118/31583:</6/0.0,*+*+/8/3+*++,.41-)//7:997984,-,,''0/9121998991;530'-)20/1467/2./2;<453-/./1/-*2+))0/-30+-,3155/33926/85/,0--*,*-.776160))**%+,--)''()25-(-263+3+3576;6621-,*(&('.135.'(&)*)--.+6.01;-,.<891900/9:7-0&','')67:24&%).-/12991/./6.-&/,,)7,820//)&+31(',()+,0,.5:/01:740124.4/),*/2,85*)*.'*')'%,7754542,**3+.*(0*6.--4+000/-*/1;8-1%$&*,,'-./7866171/-133*+-$&&%';9;8::88248:)/+)(*+.-6;7<:7::5:56594*+*2*89939///0444591/6,.03/1*1(/*483,,24677:746;:4/3/<<3.8425,+(%(2+)+*+,:;;/0252%3113/003/2-,,'*0-.0-6)8)0/*.5/112:32.1):-,-.948956+5+22/*,,*-/8<<671;1118;78976:5*&%)&,).14576984.66.(0/2690-00..86,,.(02,*'+377:61111:8839(*7;50:105365342/4348839;3736*,-44140144767<:569:467///1:861/./1/1106881,1(),.,0/34,--)(('(,,3//-0&,(.#&$&(+7**-///&+864%*):1,*)*+02120317265:8243881-)*,-02/,2$.+43('&'&+2-,,//:3:222.3++'/0,0540222<55823-8./.1,6+)$&'&,+8112:*71-/.039<9642-5--4:858:/9/.-6548-)*')'--1.0.+-*-.8907855.;9+*:907.('/*()(($&(-,17,*,4+4192977<85-+($&('*&)*)(&*+(63/./'-/3;6+2.-.)-+4-.0-421./.02/12269,4---+
@6a15eed6-4410-443e-9df8-e9cbae97bc5c ch=203 read=42347 start_time=2019-12-13T00:29:20Z barcode=BC01 runid=2c9cf7bc05858273f10e7d7ec552fc0bd742dc3e
CTCCTACGGGGAGGCAGCAGTAAGGGAATTTTTTCGGCAATGGGAAACCCTGACCGAGCAACGCCGCGTGGCGAAAAGAAGGTTTTTTTCGGATTGTAAACTTCTGTTATAAAGAACGGCGGCTACAGGAAATGGTAGCGGTGACTGATGCTATTAAGCCGGCTAACTACATTGCCAGCGTACCAATACGTAGGTGTAAGCGTTATCCAGGTGTGGGCGTAAAGAGGGCAGGCGGCAGCAAGGGTCTGTGGTGAAAGCCTGAAGCAACCAGTAAGCCATGAAACCAGGCAGCTAGAGTGCAGGAGAGGATCATTGAATTCCATGTGTAGCGGTGAAATGCGTAGATATATGGAGAGGAACACCAGTGGCGAAGGCGACGATCTGGCCTGCAACTGACAGCATCAGTCGAAAGCGTGGGGAGCGACCAGGATTAAGATACCCACAGTGGTCCACGCGATGAGTAAGTGTTGGATGTCAAGGTTCAGTGCCAGTTAACGCCGTAAATTACTCTCCGCCTGAGTAGTACGTTCGCAAGAATGAAACTCAAAGGAATTGACAGGGGGGTACTTACAAGCGGTGGAGCATGGTTTTAATTCGAAGCGACGCGAAAGAACCTTACCAGATGTGACATACTCCTTAAAGGCTCAGAGATGGAGAGATAGCTATATGAGATACAGGTGGTGCATGGTTTGTCGTGCAAAAGCTCGTGTCGTGGTGTTAGGTTAAGTCCCGCAACGAGCGCAACCCTTATCGTTAGTTACCATCATTAAGTTGGGGACTCTGCTTGAGACTGCCAGTGACAAGCTGGAGAGGCGGGGATGACGTCAAATCATCATGCCCCTTATGACCTGGGCTACACACGTCGCTACAATGGATGGTGCAGAGAAGCCGAAGCCCGCGAGGTGAAGCAAAGCCATAAAACCATTCTCAGTTCGGATTATGGTTCAAAACAACTACATGAAGTCAGGAATCGCTAGTAATCGCGAATCAGCATGTCGCGGTGACGTTCTCGGGCTGTACACACCGCCCGTCACACCGCGAGTTGATAACACCTTGCCAGAAGCGGTGGCCTGAAAAGCAGGGAAGGAGGCTGTCTAGGTGGGATTGATGATTGGGGGTAAGTCGTAACAAGGTAACCGG
+
*8+.)+,(04.*.4-,/+))+)(()&-'19<;;,76<6685.*&*,-0;*+/089434152206:3-,'(%"&(,**&/,..3125<7-8/:.01-/396447472622060*(&)'(1*(*,-5736//6.,,/($&$)()+3.'*+.&-2.1(/*'*3-5434501-+&,')7.-)'%#$$$7)12:79./,,/',569323.-0'(67//0597678.0-''-*'(%,//2;96310(26932./0/131.46,-61/,('&(())'**+4$%%$$&*42/3-.43.2111*,/223&47..,25035%6%'.&4*895200.-/008;:76::///33324976132/))&*/-8--04/56184'(.*2/::96554,,*//-/366433+-*'(&*+4506&'(--,752'+'$#%&'-/*21*6()&(+3%,('%('(+-)+%&$#$$&)*'&'))%'(06:596843+-*,.7::120)('&(68795&2'%&'+)(,*++,(,++494-&&(%%'(,66:1(*)/',..-.25.0449.).)./3545'./854*%%(%%%+13474:87932*)+*(3<<+897;7000,,15779./4*))-+020-08(.+/**&()332224.60795*3335)()++;;6/.,,.0+23345261101.791291072..&/'93:.036*3('))*'&')3,3/1432-+))-+&+01905/.33*+5536-/**-8131:2-2./054:5/7/.7<7978493:,,9/682-//--'''**,052.03.+./0192-+,-:0+*%(*/.5:43889:7:::;800/5689.4:4+085.-+,.+-9-.'))--*-+*(()+*/2948;330127:3-))'(')(%)1)-7)*5((),+,15,2394.69-/7;:4669:<822/11<7'/,./)+*&(%&(**(&,*++-123,0-+,1(/(++*,'))))*2,--102195.-,,'/-/3150.*+),),3536*+),*,+++++.5298<65763411.&*((*(+')1/50(++)'(,0%'(((+,737374.)*/2)'''%&))+-*&%*).6750.,2/5<4041.//10520.4/'%,,*-123656(*,/+285846
@9fc31449-be31-43fd-a87b-60bf021a12ab ch=10 read=23147 start_time=2019-12-13T00:29:32Z barcode=BC01 runid=2c9cf7bc05858273f10e7d7ec552fc0bd742dc3e
CCGGTTACCTTGTTACGACTTCACCCCAGTCATGAATCACAAAGTGGTAAGCGCCCTCCCGAAGGTTAAACTACCTGCACTTCTTTACCAGCCGCTCCCATATGGTGTGACGGGCGGTGTGGGCGAGAACGTATTCACCGTGGCATTCTGATCCACGATTACCTAGCGATTCGACTTCGCGGAGTCGGTTACCCAGACTCAATCCGGACTACGACGCACTTTATAGGTCGCTGTCTCGCGAGTCGCTTCTCTTTGTATGCGCCATTTGTAGCACGTGTGTAGCCCTGGTCGTAGGGCCATGATGACTTGACGTCATCCCCACGCTCCAGTTTATCACTGGCGTTCTCCTTTGAGTTCCCGGCGGACCGCTGGCAACAAAGGATGAGTTCGCTCGTTGCGGGCTTAAGCAGCATTTCTGGCAACACGAGCTGACGGCCATGCAGCACCTGTCTCACGAAGAGTTCCCGAGGCACATTCTCATCTCTGAAACTTCCGTGGATGTCAAGACCAGGTAAAGGTTCCTCGCGTTGCATCGAATTAAACCACATGCTCCACCGCTTGTGCGGGCCCAAATCAGTCATTTTGAGTTTAACCTTGCAGCCCGTACTCCCAGGCGGTCGACGCGTTAACTCGGTACTGCCTCAAAGGGCACAACCTCCAGGTCGTAGTTTGGCGTGGACTACCAGGGTATCTAATTCTGTTTGCTCCGCTTTCGCACCTGAGCGTCGATCGCTGATCCGGGGGCCCGCCTTCGCCGCGGTATTCACTCAGATCTCTACGCATTTCGCCGCTACACCTGGAATTCTACCCCCCTCTACGAGACTCAAAACGCAGGCGATGCAGTTCCAGGTTGAGCCAGGGATTTCATCTGAAGCAACAAATGCCTGCGTGCGCTTTTGCATGATAATTCCGATTAACGCTTGCCCTCCGTATTACCGCGGCTGCTGGCACGGAGGTTAGCCGGTTAGCCTTCTGCGGGTAACGTCAATGAACAGGTATTAACTTTACTCCCCTTCCTCCCCGCTGAAGTGCTTTACAACCCGAGGCCTTCTTCATACGCGGCGGCTGCGTAGGCTTGCGCCCATTGGTAATATTCCACTGCTGCTGCCTCCCGTAGG
+
34&+,302616-,5/01498;7/3)(&'&12.433611&''.-'(',/.,)+%42))*'''*1*30:.5*..-/2*$%$)+5.25,%,)&(,)*+*/7**0&&(1244257)883/,++')+0+,()'+338918/-/436-.+,+6//024-+'(').2-1)+,0053685,-04.*&$+)')*)''((',.(&'224)..'*3/708663727-.(+,6*&'%(**.&&'%$'$('(''-+0,..2-...;3-/222/01;0:8(*(',,+///13-+++1..-18:924*2786810./0/01-0'),4189*:6/'',)*.0+,.8;0..4/454:-*+'*)/'(3(()//90/)-.1/:477)'*+5-,&,38*3.2.-+.+.+*/-8-8-+-+2''+++*$(%&')27.*%#%'**.&,,,,/233+,(-'(0%+(*,),,))5523.0()*%&*8/4:,)%((*)-08;66:0430/(%))(*/04;56966;87:35689;444549/.21;2(),2774603254(%)*,0:9720/.-,--02,.3.448-5/5,41652&1412'))-0/9::./.69615./,3,,&.11*+8221121+.08&/,,,.'$%&'))(()%)&$#''(-4.2(7+/970//080/,,&&'$%$'&((/5.*+./04946647;21)&))102285976278,*-(,($&/23.)*(+(%&&0.-,*+%*''&'''*/((132+-7+34;9<7.2)(()'''+*,'+,3++.87328798:99<<97:9046.1%.&&%'+(/3/0*0.425/120,1+-54678067.0&3$'&$$$&(107729-*,2/7.&-0)&-(+%29.2/**'&&&&)13421-'$+*))*),01/+,)+(,+)*('*(..3-)()/-1.2&(0+(/41/196755;348572;3434-6*)#&.2()*05321/*'-''%&$(-,002,)-*.,.,01/-2.+'''(*)*'')+')'(%-+803/.32-,-+/,)--442(*%(*,)((*&11*(*--297:54;6.0,.*))'''(&&$&')+/+/.2)102:3,-1/,**+)-0215(*,()***+*,-,-8.-168*
@eb9916b2-6e0e-4332-b42f-14751e96402a ch=480 read=42255 start_time=2019-12-13T00:29:32Z barcode=BC01 runid=2c9cf7bc05858273f10e7d7ec552fc0bd742dc3e
CTCCTACGGGAGGCAGCAGTGGGGAATATTGCACAATGGGCGCAAGCCTGATGCAGCTCATGCCGCGTGTATGAAGGCCTTCGGGTTGTAAAAGTACTTTCAGCGGGGAGGAAGGGTAAAGTTAATACCTTTGTGACGTTACCCGCAGAAGAAGCACCGGCTAACTCCGTGCCAGCAGCCGCGGTAATACGGAGGGTGCAAGCGTTAATCGGAATTACTGGGCGTAAAGCGCACGCAGGCGGTTTCTGTTAAGTCAGATGTGAAATCCCCGGGCTCAACCTGGAACTGCATCTGATACTGGCAAGCTTGAGTCTCGTAGAGGGTAAATTCCAGGTGTAGCGGTGAAATGCGTAGAGATCTGGAGGAATACCGGTGAAGAGCCCCCCCTGGACGGGCTGACGCTCAGGTGCGAAAGCGTGGGGAGCAAACAGGATTAGATACCTGGTAGTCCACGCCGTAAACGATGTCGACTTGGAGGTTGCCCTTGGGCTGGCGTGGCTTCCCGGAGCTAACGCGATCGACCGCCTGGGGAGTACAGCCGCAGGTTAAAACTCAAATGGGTGGTAAGGGGCCCGCACAAGCGGTGGAGCATATGGTTTAATTCGATGCAACGCGGGAGCCTTACCTGATGTGACATCCACGGGTTTTCAGAGATGAGAATGTGCCTTCCGGGAACCGTGGGGCAGAGTGCTGCATGGCTGTCGTCAGCTCGTGTTGTTGTGAAATGTTGGGTTAAGTCCCGCAACGAAGCGCAACCCTTATCCTTTGTTGCCAACCCGGTCGGCCGGGAACTCCAAAGGGAGACTGCCAGTGATAAACTGGAGGAAGGTGGGGATGACGTCAAGAGTGTCACTTGGCCCTTGACCAGGGCTACCACACGTGCTACAATGGCGCATACAAAGAGAAGCGACCTCGCGAGAGCAAGCGGACCTCATAAAGTGCGTCGTAGTCCGAGTTGGAGTCTGCAACTCGGCCATGAAGTCAGGAGATCGCTAGTAATCGTGGATCAGAATGCCGGTGGAATACGTTCCCCAGGCTTTGTACACACCGCCCGTCACACCATGGGAGTGCCGGGTTTGCAAAGAAGTAGGTAGCTTAACCGGGAGGGCGCTACCACTTTGTGATTCATGACTGGGGTGAAGTCAATAACAAGGTAACCGG
+
/-01.'.)10)/31/00019727(,0,&/5+-.28;888.-'+1817:7620+++$'%,+--55++..271)*,,+42921:*:247-04<7*'1&+,420*-..17*).,*&,+%%&/1+/031--301:2-/+/246844:/*-*+//&**))24609/.*1++-0-0,/))/+)*1-25-2--31033-,**&(&--1+.0.;/:/7,301242417+*)%'(),0112/3.1-,*,(-2/*%-).304.5:,-0:73%*0+)-37,&253391+0,*06030-///,8)*,32503+((,#$$$('./137696*&,0+11)6,:-3.-61-)'***+(*&*-+,.580-)(&,,+-,(-*02345845--&('&(-*,04.*-.7)$%&$'%&')-232&1&%%$%((+*+-..52)'./2<76)692270-0255;569:////20104;5647./,./027310.0,1,/2-7*-2+*)-)2+&*-*,-063407/(/0'+-..82//-,/228:;8982-470'()+,0//-()'+0+44993,,/07/)))#)$(#$(*01,/3+(+&)'+),*0/31&'%(.&)*35<95:5;.---,23%)%#%(&&%*('&&'&&)%,&,%$%&*-++)))(-47*3-*)'*313-063255694-+'.87273:47-+-&,$*',1///*((+,423298777----.42.2/+,-*(')20**1:2:97;792.75)*4869+)(&'$(&%),**0,/0+*40*0.,262'(+(//48,413'*(),,-8'94*/.+),/1435-00+)*+4;:333.*-**1+-).24../:8:8523*$%$'%++%%%$'&(+)'(&*,:57:84/,*'&((+,1466567:7051--*+*.14/('')+*,/3695756/,,(*.99798:8777856691./&#%'++775,6'%&()6*)&*++&'**/+*-)+'(+--,**+-&.,'&)20///-,/.80/.3286453'%()%--*%&)**+*+..0.-)('%).+160)&(*+-,00,69--*+%''/1-.)/+'))+,'+./,74..28/&)+%+''+*+,))'-&((&2.*,2/0))+*20+.-56/0789;7565663263./+,-**1(*,/8614.6.1:7704
@f08fb832-2e73-42b4-bd53-9bd96973156e ch=30 read=37843 start_time=2019-12-13T00:29:43Z barcode=BC01 runid=2c9cf7bc05858273f10e7d7ec552fc0bd742dc3e
CCGGTTACCTTGTACGGCTTCACCCCAGTCGAATCACCAAAGTGGTAAGCGCCACTCCGAAGGTTAAGCTACCTGCGCTTCTTTTGCAGCCCACTCCCATGGTGTGACGGGCGGTGTGTACAAGGCCCGGGAACGTATTCACCGTGGCATTCTGATCACACGATTACCAGCGATTCGACTTCATGGAGTCGGAGTTGCAGACTCAATCGGACTGCGACGCACTTTATGAGATCGCTTGCTCTCGCGAGGTCGCTTCTCTTTGGCAATAGCCATTGTAGCACGTGTGCAGCCCTGGTCGTAAGGGGCCATGATGATGACGTCATCCCACCTTCCTCAGTTTACCACTGGCAGTCTCCTTTGAGTTCCAGCCGGACCGCTGGCAGCAAAGGATAAGGGTTGCGCTCGTTGCGGGACTTAACTAACATTTCACAACGGCGGCGACGTATCAACACCTGTCTCACAGTTCCCGAAGGCGCAATCCATCTCTGGAAAGTTCTGTGGATGTCAAGACCAGGTAAAGGTTCGCGTTGCACCAGATTAAACCACATGCTCCACCGCTTGTGCGGGCCCGTCAATTCATTTGAGTTTTAACCTTGCGGCCCATGCTCCCCAGGCAGTCGACTTAACGCGTTAGCTCCGGAAGCCACGCCTCAAGGGCGCAACCTCAAGTCGGCATCGTTTACGGCGTGGACTACCAGAGTTATCCTAATCCTGTTTGCTCCCCACGCTTTCGCACCTGAGCGTCAGTCTTCACGTCAGGGGCCGCTTCGCCACCGGTATTCCTCAGATCTCTACGCATTTCACCGCTACCTGGAATTCTACCCCTCTACGAGACTCAAGCTTGCCAGTATCAGATGCAGTTCCCAGGTTGAGCCGAGGTTCACATCTGACTTAACAAAACCGCCTGCGTGCGCTTTACGCCCAGTAATTCCGATTAACACCCTCCGTATTACCGCGGCTGCTGGCACGAGTTAGCCGGTGCTTCTTCTGCGGGTAACGTCCAATGAGCAAAGGTATTAACTTCTCCCTTCCTCCCCGCTGAAAGTACTTTACAACCCGAAGGCCTTCTTCATACACGCGGCATGGCTGCATCAGGCTTGCGCCCATTGTACAATATTCCCCTGCTGCCTCCCGTAGG
+
2*'+5903714*.)+1.---+)/59,)*+*''54302.(+-*+-6114,..58*+*.-''-')(/0((+--47,)(&':,71:;0.++*032)+,/1/&--20/,,-**21/3251322657,+//6&1/(9+*,((.63./.*&)+078;94111,&'').-60+)%)).00782)&,.7111.)'()3+)'(3:34//////-:,6-96876986-)*%&((($+%(($),))2))*,.43++.)-.11&(*42733;1/,((%&$),,(6()*./-'(..28852108/)+879-2/1-2300.+-,//)(''(-.08:0;50'+./78826().2.*.+',,10.*/0015))0/0)*3).'$'3.154887897;61%4/:.3/:28*2454:372677263120:71)*')%($+*50483*%&'%)+*(./,.)%$%#%%'*/.2310+*&(&)'32:341+*/.32),,.,7;671.)()-+0715:42.'-326201-0001.,,3.-2)(**-+*2/.311.01()*3*9979;41*,)(.2--6-4301/1173:038-,27/3/5.&-730020;<1.95212-***1,*(-'--688,'447-6650*')(-'('('-,-+1-4+6,.9./845569884./6-*'*0/-.46)9*573+33675880(((*++23977665:,.&%*+,./-)-67330,/8*+33736*),,-,02/*0,2//234678876988/.*,,34&*08021*,--7678+-/*0-./31236((&++010(..//5;+-%+),.13511844313/-,27///86360-204660.$)&&)./%.1016)..-**&,350-)*,0/6,+,7(%#-(*2+)*/19,,.+-,3,(,/3124,04-1223531/.-/,./75)%''*01<58/,/(&%%(183226-0,/5-.4+,,2/11564,*'+-'**,--/3),)((2-46;7899'8620.1/,/'2)122674;2+414083.(*+'(.6,,;7661:9.+540.1,)**050,$%'%,)(&&&,2,34944;911,+'(%(*2+--.65557799&98359032295*.-*-%+0.-.8.860(&&&#%()(/+)(215(
@471e7d5a-5555-4413-986e-228afb395804 ch=463 read=44216 start_time=2019-12-13T00:29:42Z barcode=BC01 runid=2c9cf7bc05858273f10e7d7ec552fc0bd742dc3e
CCAGTTACCTTATTACGACTTCACCCCAATCATCAAATCCACCTTGGAATAGCTCCTTCCTTTGCGGTTAGGCCACCCGGCTGGGTATCAACTCTCGTGGTGTGACCAGGCGGTGTGGAGAAGGCCGAGAACGTATTCACCGCGACATGCTGATTCGCGATTACTGGCGATTCCAACTTCATGTAGTCGGAGTTGCGGACTACAATCCAGACTGAGAATGGTTTATGGGTTTTAGCCTCGCGGCTGGCCCTCTGCCATCCATTTGTAGCACATTATTAGCCAGATCATAAGGGGCGCGATGATTTGACGTCATCCCCGCCTTCCTCAGCTTGTCACTGGCAATTCTCACTAGAGTCCCCAACTTAATGATGGTGACTAGCGATAAGGAGTTGCGCTCGTTGCGGGACTCAACCCAACATCTCACGACACGGCTGACGACAGCCATGCACCACCTGTATCTCATATGGCTATCTCTCCATCTCTGGAGCCTTTATAGGTATGTCAAGACCTCAGTAAGGTTCTTCGCGTTACTTCGAATTAAACCACATGCTCCACCGCTTGGCGTGCAGGCCCCGAATTCTTTGGAGTTTCATTCTTGCGGGCAATACTACTCAGGCAGATACTTATTGCGTTAACTGCAGCGCTGAACTTTGACATCAACACTTAAGTACTCATCGTTTGCAGCGTGGACTACTAGGGTATCTGAAATCCTATTTGCTCCCCACGCTTTCCGGGTTAGGCGTCAGTTGCAGGCCAGATCGTCGCCTTCATACATAGGTGTTCCTCCATATATCTGCATTTCACCGCTACGCCAGATTCCCGATGCTCTCCTGCACTCTAAGCTGCCTGGTTTCACAAAACACTGAAGTTAAACTGGGCTTTCACCACAGACCCTTGCCGCCTGCTCCTCTTTACGCCCAATAATTCCGGATAACCTTGCCACCTACGTATTACTGCGGCTGCTGGCGTAGTTAGCCGTGGCTAATAAAGTACCGTCACTCGGCTACCATTTCCTGTAGCCGCCGTTCTTCCTTTATAACCAAGAGTTTACAATCCGAAAACCTTCTTCCTTCACGCGGCGTTGCTCGGTCAGGGTTTCCCCATTGCCGAAATTCCCTACTGCTGCCTCCGTAGATATTATCAACACCAACAGAAGGTTAACACAAGACTTGCCGACAACTGCTGGCACCAGCTTGTGCGTAACTACCCTGCA
+
./(,./+2-0.&/,*-658:<90865,,.+-57314,*.4+./11&+0))0/56874630'01./4:4;.2888-,7//-)'*(%&%')*'++-+-0586631002&%495.,-((&'&%&(&)*,*))(./,.()(*(//37843.2-/31+14114541;10/+.+01:2:/+&*..7).*/'***(+&'7//0*5-33478919,%%/522)+.,,44364(.(3/397))()*',-*+''%'',+++-+&..0686,16*(,**('&%''')(&&)'+,&-.2/4..76/1'*,./2&45')#&%,.7--59++::9;:430**,,1,./44.0'&&%+&(*0(-.*()++,59(1(*/+//..065552211.'3111,&)*&)4.-.5678.0.+*/260518,0,7--,-...1.$(*,0./.)-/1&12692,2<2:10&.++-505368736.2/,&,,+52/--,/02447466;00113:*&)''((+1*./+-+)+(&$%)*2,%'/599;936-0,'-293--///0:746,..-+**/-(,0)*++,('(&$$%)(*'(%%$#*'(&(+,*').:4,1/5+.+,-*313.1/*+.%')+%.+.+*--))-,+/://.300/-00.*..)32564205,**1224063,()')'&)%,157775.9:)+),)(+,3/57589+/-(),,-'%-.++./-+,4*'')586,,.-1/5.1'+3'((%'*+,/4/43:34.061;423768:;786470'&%'()&,%,*,8332380123388,&+%)34235945816))&%'0*7-''&()'../+,2//.&(''''&'),-7831/*74-$%,22.+&)--*,(/-92*(((.4,77,*&(.+/+-225()))+,*05-,,,43//3:7050470.4.2;7<10223.8+.().)7;5692*0%1')-*+,/30800.++-)&'(&,2**'--0+/)**05269203167351&)+((-*.*53)4904,*''()1-3/7-1;.121-).-+10,2)+&%)(-:.+/33440-.474272923;:46;6.0,)+,+,/7,..-0---+2,+-7(.264-.;(,-+').*3,6+(',++,,,7:88752+)++*'))+2/&...5687*)---3.5/3.)(((&&*'%$02*,,0)(,&'0(3-,/.+$&%&&/-/1,)&()$&%%%%$%
@49c5e357-b5ae-45e9-95f1-b1dab4ed0014 ch=11 read=27939 start_time=2019-12-13T00:29:50Z barcode=BC01 runid=2c9cf7bc05858273f10e7d7ec552fc0bd742dc3e
CTCCTACGGGCAGCAGTGGGGAATGTGCACAATGGGCGCAAGCCTGGTCGCAGCCATGCCGCGTGTATGAAGAAGGCCTTCCAGGTTGTAAAGAATGCTTTCAGCGGGGAGAAGGAGTAAAGTTAATACCTTTGCTCGTGACGTTACCCGCAGAAGCACCGGCTAACTCCGTGCCAGCAGCCGCGTGTGGAGGTGCAAGCGTTAATCGGAATTACTGGGCGTAAAGCGCACGCAGGCGGTTTTATTCGTCAGATGTAGAAATCCCGGGCTCCAGCTGGGAACTGCATCTGATACTGTAACAGGTCTCGTAAGAGGGGGGGTAGAATTCCAGGTGTAGCGGTGAAATGCGTAGAGATCTGGAGGAATACCGGTGGCGAAGGCGGACGAACTGACGCTCAGGTGCGAAAGCGTGGGGAACAAACAGGATTAGATACCTGGTGGTCACGCCGTAAACGATGTCGACTTGGAGGTTGTGCCCCGCCCGAGGCTGGCTTCCGGAGCTAACGCGTTAAGTCGACCGCCTGCAGAGATACGGCCGCAAGGTTAAAAAAAACTCAAATGAATTGACGTTGCCTGAAGCGGTGGAGCATGTGGTTTAATTCGATGCAACGCGAAGAACCTTACCTGGTCTTGACATCCACGGGATTTTCAGAGATGAGAATGTACTTCGGGAACCGTGAGACAGGTGCTGCATGGCTGTCGTCAGCTCGTGTTATTGAATGTTGGGTTAAGTCCGCAACAGGCGCAACCCTTATCCTTTGTTGCCAGCGGTCCGGCCGGGAACTCAAAGGGCTGCCAGTGATAAACTGGAGGAAGGTGGGGATGACGTCAAGTCATCATGGCCTTGACAGGGCTACGTGCTACAATGGCGCATACAAAGAGAAGGCGACCTCGCGAGAGCAGGACCTCATAAAGTGCGTCGTAGTCCGGATTGGAGTCTGCAACTCGACTCCATGAAGTCAGAGTCGCGCTAGTAATCGTGGATCAGAATGCCACGGTGAATACGTTCCCGGGCCTTGTACACCGCCCGTCACACCATGGGAGTGGGTTGCAAAAGAAGTAGGTAATACTTAACCTTCGGGAGGGCGCTTACCACTTTGTGATTCATGACTGGGGTGAAGTCGTAACAAAGGTAACCGG
+
(*43--11767/00(+2.04(03.+0,+,./756;752151,10)+&)$%&(',/1348747554422,.1*+,,1/88.:*$8:5;4148+()1,&+)05)*--)65)(+++/-()*/84317-4*+/6195/068*8--//41./:+-3,')('*,210/.,5.01975867:4550004.1**)&(0*-,'*66536433/0(%,',,..-017;::--46/1132.2-22589--9:4+'3+$#%&'+,-*('%-21,03+*++--5%&$'&(/3.44845444.-*((+,*)'')%)%'(33/50*(',*,054*-.+4+5,/()28641.../612/92//6557/.,,-149/+/-+64889473+0,(+,&(+,42/,-+*&'(,(.00(/0..0+,3+()12(21+(),,664,-2'*.**,,+/.,297*1--%().22248(7-..//873+)'2+015.9(,%(,(+%'&%&%/)(&*)+//1.,,*,,679410+/+3./112153/55++(%(&&+1&')/805632132805559,138///;95251615-/.,/&*&$$'&(,,324.'((-,+(,33;7687;311216:88*.)+/*.4-)'%')2,,.2/3/..8882))+,-*'+9;11*)((*+-0./6,+*(-0133;:284:7:8230-*,2.3450213,3-+(,.411../2365416%.'(,.+.2/&242:681.75*+//6&'22/5467<.6---:*)/+).5-,/+(,+553325452<64734680),/&.)+/2.130123<;:::7.(+*+-1117923879979975676574%%),((%%'*6)*/34)))&'346343;4/72/011103:,()'('&)++-0897220.)+%.,)2+.7005655/(.+//200965-6(+'((%(+%'*24994933000167:78.2.++/*&%$(+*.(*.,5301-./136557112765:-*-4:61050(0/548''/387,5)%%'),.1/41,*,-,//297624-*'+'+,+3-//85'&++%+%'%&&'$$&%%*,-0/95-92-+42/0.7--4/,*0+)*33780.(,+,//,574-0-5-./5584138,-055:5055
@756f6d94-a074-409b-ba5e-e4f9083a2ebe ch=137 read=48387 start_time=2019-12-13T00:29:52Z barcode=BC01 runid=2c9cf7bc05858273f10e7d7ec552fc0bd742dc3e
CCAGTTTACCTTGTTACGACTTCACCCCAATCATCAATCCCGCAGCCAGACTGGCTCCTTCCGCGGTTAGGCCACCGGCTTCGGGTGTTATCAGCCTCTCGTGGTGTGACGGGCGGTGTGTACAAGGCCAGGGAACGTATTCACCGCGACATGCTGGTTGCGTTACTGCGATCCCACGGCTTCATGTAGTCGGTTGCAATCCAGACTGAGAATGGTTTTATGGGTTTTGCTTCACCTCGCGGCTTCGCTTCCCTCACCATCCATTGTAGCACGATGTGAACCCAGGTCATAAGGGGCATGATGATTTGACGTCATCCCCGCCGCCTTCCTCAGCAATGCGCTGGCAGTCTCGCTAGAGTCCCCAACTTAATGATGGTAACTAACGATAAAGGTTGCGCTCGTTGCGGGACTTAACCCAACATCTCACGACACGAGCGGCGTGACAACCATGCACCACCTGTATCTCATATAGCTATCTCCATCTCATAGGTGGCATGAGTATCAAGACCTGGTAAGGTTCTTCGCGTTGCTGATTAAACCACAGCGCCACACCGCTGTGCGGGCCCCGTCAATTCCTTTGGGTTTCATTCTTGCGAACGTACTCAGGTACTTGTGCGTTAACTGCAGCACTGAACTTTGTATCAACACTTAGTACTCATCGTTTACGGCGCTACTAGGGTATCTAATCTATTGCTCCCCACGCTTTCGGGACTGAGCGTGGTTACCAGGCCAGATCATCGCCTTCGCCACTGGTGTTCCTCCATATATCTACGCATTTCACCGCTACACATGGAATTCCACGATCCTCTCCTGCACTCTGGCTGCCTGGCTTCTATATTTACTGGGGTCAGAACTTCCGGGCTTCTACGGGCCTTGCTGCCATGCTCCCTCTTGCACTTAATAATTCCGGATAACGCTTGCCACCTACGTATTACCGCGGCCGCTGGCGCATCAGTTAGCCGTGGCTTTCTAATAAGTACCGTCACTCGGCTACCATTTTGTAGCCGCCGTTCTTCCTTTATAACAGAAGTTTACAATCCGAAAACCTTCTTCCTTCACGCGGCGTTGCTCGGTCGGGTTTCCCCATTGCCGAAATTCCCTACTGCTGCCTCGGCTAGG
+
0+$307.,-105%.5%'+-4671,29;+/,,,+*)+)*.*('+**-(*+1.)/925425./&%&,/,1')454'./-2,-3/+6,-/1444+*(+%&')+./296887886::/6///4)('(,+0(2)#'('&%.+0/3;7773/113334210.*00&'&&-&%#%'(,-.0(&(%,,-5/58883888)(*0%&,7-1,%'/021--,3.639:;+235;84;83.0533039262025/09///31/:5+($')&05+*11&'(-.*,+%'&&%&&),().711062/046.,06236300;2/0677::/941)%+-,136:/81.%+,+/+''%(,-+++033/,%%'&&%))/./(.)())..***,1:301/,'++--03*(+438./26675692/*1))&)(/(.,(/42753+.$&'(**/02,*&''(%*+.04.3.1*,+/07874/41567800-)((**8.--..18736',$0)*&%&$$'%%,'/-*'),.6202434.65;97:735+4('&$$&)./8,4,01.-.$%%%((.3))++-16'.,284.-/808273/,71+,0.;7538:171*2%&-5-.+,,/'-((()+('.-1+..2.//03/10(,/+-5.+-)*%++,'('$&(&(+++.124::619:/,2+(&%))-21076222./,4,//+3.(*(074*&*)+2720):5575-()---'(.0%/-$*/+))*649598789/9000;88-6---91:0/5;433434975635/3:1-)-1-/1.-),$*'()),2-1,***-3201/10.0/)--.'&+,-.47568006-++-%*,*),-3*+.%"'(.+.6/06(66/53)%%&%)&-(**'*//05*,%-/-8*+/1-&(%%((+1+,76;.4161220.+,/-+1,%(''',,.0290.1***+/6()-.1)%)%($&,372115194:2183,++1025/103;8551123*,*)&(-'.22)&))*/2/4;7952+)+))2.-/01-*&(&'28/*,/2221-//73264957:652:3.1113;8383.*.0.9+*,5+1:0/67.*5;+0)',20.229))+41./003947*1)+(--
@4a79f347-ca7e-4bbb-a1b3-a3eb5f18707b ch=459 read=34738 start_time=2019-12-13T00:29:50Z barcode=BC01 runid=2c9cf7bc05858273f10e7d7ec552fc0bd742dc3e
CCGGATTACCTTGTTACGACTTCACCCCAATCAATCAATCCACAGACAGCTCCTTCCTTGCGGTTGGGCCACCGGCTTCGGGTGTTATCAACTCTCGTGGTGTGACGGGCGGTGTGTACAGGCCGAACGTATTCACCGCGACATGCTGATTCGCGATTACTAGCGATTCAACTTCGTAGCCAGTCGAGTTGCAGACTACAATCCGAACAAGAATGGCGTTTTATGGGTTTTGCTTCACCTCGCGGCTTCGCTTCCCTCTGCACCATCATTTGTAGCACGTGTGTAGCCCAGGTCATAAAGGGGCATGATGATTTGACGTCATCCCGCCTTCCTCAGCTTGTCACTGGCAGTCTCGCTTTAGAGTCCCCAACAATGATGGTAACTAACGATAAAGTTTGCGCTCGTTGCGGGACTTAACCCAACATCTCACGACACGAGCTGACGACAACCATCACCACCTGTATCTCATATAGCTATCTCTCTCCATCTCTGGAGCCTTTGTAGTATGTCAAGACCTGGTAGGTTCTTCGCGTTGCTTCGAATTAAAACCACATGCTCCACCGCTTGTGCGAATTTACGTCAATTCCTTTGAGTTTCATTCTTGTGAACGATATACTCAGGCGGAGTACTTATTGCGTTAACAGCACTGAACTTTGACATCAACGCTTAATTGCTCATCGTTTACGGCGTGGACTACTAGGGTATCTAATCTATTTGCTCCCCGGGACTGAGCGTCGGTGCAAGGCCAGATCGTCGCGCTACGCCACTGAATTGTTCCTCCATATATCTACGCATTTCACCGCTACACATGGAATTCCACGATCCTCTCCTGCGCTCTGGCTGCCTGGTTTTCTATGGCTTACTGAAGTTAAGCCAGGCTTTCACCACAGACCCTTGCTGCCTGCTCCCTCTTTACCTTAATAATTTCGGATAACGCTTGCCACCTACGTATTACCGCGGCTGCTGGCGCATGGATAGCCGTGGCTTTCTAATAAAGTACCGTCACTCGGCTACCATTTTCCTTTCTGTAGCCGCCGTTCTTCCTTTGCTTTATAACGAAGTTTACAATCCGAAAACCTTCTTCCTTCACGCTGGCGTTGCTCGGTCAAGGGTTTCCCCATTGCCGAAAATTCCTACTGCTGCTCCGTAGAACAGTAAGCACCAACAGAAGGTTAACACAAGACACCGGCGGCACGCA
+
10-0).-(-,9,%5,$'.,.0805087.-.,(.'&(,4-.)$&$''*')*,04476/,.,/+6-7.,(,,,7-8/..0/+41/-01/.1-/)))(*,.04/10/-0&*26,7563/..,--84911864878<444;3::9;::8:9999<4..322:100)220-42-&,*.+,'((&)&,-92,+,,621(0025587;58'(.(&%*),4/,.&(.5:0043:0/::3*,0<144702./262370),.60:1///,++-3/14-39(*-,-,*00/55+))*+3..,2142224*,)/-,--+*)'%,1')&$(./2371))258:96//*)+,.+**&+)/2--./0/-%',')),+-+288)-%-/8/./266403-.06110101(-*5,*,+/,3//0.05;65,-.0+,+'/.+-.143,1304/,)(.++/%&(**2(27//&')4+2.0/767657)3/250.--...---/5;8865457-,+,+*1-',)+*-.-..+/..066+2.,)/2;78;:89263)/182('(+(479-:://0.00061-13//0.+*()($$%&&&)-.1766;**,65))+.94/06<94;32004.($&&%%(*./5982))&-)+,1','$'+.++%%$()*244681087/+-&02-62++&',),*)*+--.888<:231731183/5204110620000++-.2(,-80)*,-.7(*.:520/.47783%/3(+.*1-2;43478352,,'((&)+1900--'))213:++.12..-00451&41413;10&)-+.,***+).&.)'.80.,,,030/-.),,+./&2455*0/0.0.-,-/69-42685)(,))5530-+4+5++-+*/50.70.))'(*.36680.0-)))-*.-10/73/25;2//''+,40453;.2);/:;;:503/.62(+/+14113190162140/0770:*(%)$*%(')+139587833:9233:044)%1*.7563./.-4--,(1./06:,*(*(,,.++*(.526;78;5385.+3)%&)*((0152%&((/;60248922.,254276;66<856:4+.()%*)8557654./--.02/640<.1944,.102**/55;2<35))*1.-(()(06*+,/*-*+*++)(*,999485//2).++,&)*,0,()-788(+%&%&$&$%%
@c8405460-6710-4355-b0dc-a903942f2fbd ch=401 read=29030 start_time=2019-12-13T00:30:02Z barcode=BC01 runid=2c9cf7bc05858273f10e7d7ec552fc0bd742dc3e
CCCGGTTGCTTATTTACGACTTCACTGATCGCCAGCAGATCACAAAGTGGTAGCGCCCTCCCGAGTTAAGCTACCTACTTCTTTTACAACCCACTCCCATGGTGTGACGGGCGGTGTGTACAAGGCCGAGAGACGTATTCACCGTGGCATTCCTGATCCACGATTGCTAGCGATTCCGACTTCATGGAGTCGAGTTGCAGACTCAATCCGGGCTACATTGCACTTTATGAGGTCGCTTGCTCGCGAGGTCGCTTCTCTTTGTATGCGCCATTGTAGCCCAGCACGTGTAGCCCTGGTCGTAGGGGCCATGATGACTTGACGTCATCCCACCTTCCTCCAGTTTATCACTGGCAGTCTCCTTTGAGTTCCCCGGCCGGACCGCTGGCAACAAAGGATAGAGGTTGCGCTCGTTGCGGGACTTAACCCAACATTTCACAACTACGAGCTGACGGCAATAGCCATGCAGCACCTGTCTCACGGTTCCCGAAAGGCATTCTCATCTCCTGAAAACTTCCGTGGATGTCAAGACCAGGTAAGGTTCTTCGCGTTGCATCGATTAAACCACATGCTCTCCACCGCTTGTGCGGGCCCGTCAACCATTTTGAGTTTTAACCTTGCGGCCCGTACTCCCCAGGCGGTCGACTTAACGCGTTGGCTCCGGAAGCCACGCCTCCAAAGGGCACAACCTCCAAAGTCGACATCGTTTACGGCGTGGACTACCAGAATTATCCTAATCCTGTTTGCTCCCCACGCTTTCGCACCTGAGCGTCAGTCTTCGTCCAGAGCCGCCTTCGCCGCCGGTATTCTCCAGATCTCTACGCATTTCACCGCTGCACCTGGAATTCTACCCCCCTCTGCAGAGACTCAAGCTTGCCGGTATCAGATGCAGTTCCCAGGTTGGGCCGGGGAGTTTCATCTGACTTAACAAACCGCCTGCGTGCGCTTACGCCCAGTAATTCCGATTAACGCTTGCACCCTCCGTATTACCGCGGCTGCTGGCAGGTTAGCCGGTCTTCTTCTGCGAGGTAACGTCAATGAGCAAGGTATTAACTTTACTCCCTCCCGCTGAAAGTACTTTTAGCCGAAGGCCTTCTTCATACACGCGGCATGGCTGCATCAGGCTTGCGCCCATTGTCAATATTCCCCTGCTGCCTCCGTAGGAG
+
:+')4//++--'03+)-.*1.1/%''(*57+1*)'%'),-2*//6.--0751)*,/:-.//-*)--4*,*+-.492(..6.3:9+'+251:9+-,0-,&()0./34684::6/712-((()-90-1,'$('*,0.2+573/16-)).++329)+.344.***(--%+3233986;10-/36952012)-/00275:56(+,,-14;59/8:882.-$&'')(+-/.))++++-+&)2),,//'0&''.03.-*+*//493+,,.19:;<62,&%%%)/.()*$'*.+')+18-,-&)*/.)*+1,478700-+((#$''.589:/694(,7.:6731-./2;/--3570/-,&,2525.153)*+30:35++.2/7:866555091/.305)))+*4(&0-6;455656.5--/*086--+*&*((*(2./9-,++3((&&'*+6877576515,)$()..670/./.4:012676377:;;130,++(%,,*,977867787''')49.-40473.1612678-44369689897)1.:99<;78,3*(*./3.-,3-<;/;-1).+&***,*(./3.2/..5:449/8/))*,*&+//:;00-+5;;,505016*,',,+0-800-232*,/76350/0--,./+/02.0*&()+1(,+)(&*.*,,4:38'72(44---/584815'10)'')*-0146249;00122289:445120(.$%*).+0((/73452-55.&%).69/-2--/81/1515;24587868657-+,*%-0)+,(-/0/435:1/4/+8516114;420+++/22477787873;43+.5***&)',-15.1.1.3547-6760+/.'.()$+'-670.(-08.08(++)).&'2433&03-23*&*.**'+.30+./+$',9())++*+*)++2-0%'++)&,-*.106431**)%))60)(,0.51;33-..8-/0+-+.'(%//--74/3122*--**//-/0./,*)%',-93327--+*(-*/9//78-%/104:0++.096668776*6+.-5/1/460,.-41)(56-(98.45-*/*),+*%&%1&&))--11/6//878831)/-/1932.5/.,--..<29:,6-*-52;1**0''&')+,.*78.)((*+*/0,17+-.,&-$
@d72e60d9-efe4-4c5d-a0e8-063f0d12b193 ch=101 read=73048 start_time=2019-12-13T00:30:02Z barcode=BC01 runid=2c9cf7bc05858273f10e7d7ec552fc0bd742dc3e
CTCTACGGGAGGCAGCAGTACCCAGGGAATTTGCACCGGCAATGGAAACCCCGACCGAGAGCAACGCCGCGTGAGAAGGAAGAAGGTTTTCGGATTGTAAACTTCTGTTATAAAGGAAGAACGGCTGGGAAATGGTGGCCGAGTGACGGTACTGATGAAAGCCACGGCTAACTACGTGCCAGCAGCCGCGGCCATGCGTAGGTGGCAAGCGTTATCCGGAATTATTGGGCGTAAAGGAGCAGGCGGCAGCAGCAAGGGTCTGTGTTGAAAGCCTGAAGCTTAACTTCAGTAAGCCATAGAAACCAGGCAGCTAGAGTGCAGGAGAGGATCGTGATGAATTCCATGTGTGTCGCGGTGAAATGCGTAGATATGGAGGAACACCAGTGGCGAGCGACGATCTGGCCTGCAACTGACGCTCCAGTCGAAAGCGTGGGGAGCAAATAGGATTAGATATACCCTATTAGTCCACGCCGTAAACGATAGTACTAAGTGTTAGATGTCAAAGTTCAGTGCTGCAGTTAACGCAATAAAGTACTCCGCCTGATAGTACGTTCGCAAGAATGAAACTCGAGAATTGACGGGGGCCGCACAAGCGGTGGAGCATGTGAAGTTAATTCAGTAACGCGAAAGAACCTTACCGGAATCTTGACATACTCGCAAAGGCTCTCCAGAGATGGAGAGATAGCTATATGAGATACAGGTGGTGCATGGTTGTCGTCAGCTCGTGTCGTGAGATGTTGGGTTAAGTCCGCAAGCGAGCGCAACCCTTATCGTTAGTTACCATCATTAAGTTGGGGACTCTAGCGAGAGACTGCCGGTGACAAGCTGGAGGAAGGCAGGGATGACGATCAAATCATCATGCCCCTTATGACCTGGGCTACACTACGTGCTACAATGGATGGTGCAGAGGGAAGGCGAAGCCGCGGTGAAACAAAACCCATAAAACCATTCTCGGATTCGGATTGTAGTCTGCAACTCGACACTACATGAAGTTGGAATCGCTAGTAATCGCGAATCAGCATGTCGCGGTGAATACGTTCTCGGGCCTTGTACACACCGCCCGTCACACCACGAGTTGACTTGCAGAAGCCGGTACAACCGCAAGGAAAGGCTGTCTAAGGTGGGATTGATGATTGGGGGGGTGAAGTCGTAACAAAGGTAACCGG
+
,)*%''+++'-10,00-.1+)('(*-(,)1.,&)'*+/2-7..4-*-,1<73-/:0/*)')+:6703800131+%*,,1.0),.-+-)$$+34/22-/3942272:.9-,,2-(/**1+.31*('&&+/-43-,),(.03,+++-5/*+*&**(+-&*+,)./+,0+,*.0-0*1.--01/0-,)0+)),(&(+/,-++-27-2-+.001064205(,0)++-',106883341)-.&+,+-,+*)(('&(&')-*15/330--'*%**)*/:522+*,0100,.40)*+46'10122/28227+,6*)'((0)+0777+85/..22,,,),+(+-&2(506950/,+&).042611)87-07987632-,,,)1+0623481100%$'''((+-./11,3*6-000/,1.1/'%%&)&&(,-$'')+/1214/%+$)530-0)/(5,3151/%&,/-(),/,.073*,3461477/.,+-'(+,/126132:3.-.//::48--2/40050-/01164948322,((*,*(-..043*,6+,(*&(**,,/4/,-.))0---2;.))*&&)&**0222*061*+'$&'(,/*-,2.58+.-.3/.-'')))&%(&$%$$'.)--..1,)+((&'(+02)1%$%&+/--.210424&(.9-3:433-2)'(*+./83.,,+-0020001/320/222221643:55023266;45677824444886657:8968:4440(03;680/.-()*(%'%&(),3340;5*0521./3%%//,0:8;:/62,,,+1.485-020-%'%&&')-,-0*-.&..+,,5;2663.,0,.4-23(5630865/-%')7;8123:97:4.71-+1+((()..14234,,&($&(,.+.-+/0:349:8231)0+0)+1,*-()-')0)-60.,0/,13'-24721:3002:90.)*4:568+/*41+)3)+*),,/767893833364,$&&#(%)*,/.08/-.--265400129553465;882.2227899;5:61112/122;423+,70131..2735007''&('(),0/0,*+),-*9+))+*+/&%,')2,-%%$$,1-/-033/2-2%(&()133204)1,6:91/,)))*,.264314-010-/,.-2/27879,*+)0;9;9:
@7415768f-1606-4b9d-81f1-b1d92764f4a5 ch=258 read=39157 start_time=2019-12-13T00:30:02Z barcode=BC01 runid=2c9cf7bc05858273f10e7d7ec552fc0bd742dc3e
CTCCTACGGGGAGGCAGCAGTGGGGAATATTGCACAATGGGCGCAAGCCTGATGCAGCCATGCCGCGTGTATGAAGAAGGCCTTCGGGTTGTAAAGTACTTTCAGCGGGGAGGAAGGGAGTAGAAGTTAATACCTTTAGCATTGACGTTACCCGCAGAAGAGCACCGGCTAACTCCCGTGCCAGCAGCCGCGGTAATACGGAGGTGCAAGCGTTAATCGGAATTACTGGGCGCGCACGCAGGCAGTTTTGTTAGTCAGATATGTGAAATCCCAGGCTCAACCTGGGAACTGCATCTGATACTGGCAAACTTGGTCTCGTAGAGGGGTAGAATTCAGGTGTAGCGGTGATGCGTAGAGATCTGGAGGAATACCGGTGGCGAAGGCGGCCCCCCTGGACGAAGACTGACGCTCAGGTGCGAAAGCGTGGGGGGAGCAAACGGATTAGATACCCTGGTAGTCCACGCCGTAAACGATGTCGGCTTGGAGTTGTGCCCTTGAGGCATTGGCTTCCGGAGCTAACGCGTTAAGTCGACCGCCTGGGAATTACGGCCGCAAGGTTAAAACTCAAATGAATTGGGGCCCGCACAAGCGGTGGAGCATGTGGTTTAATTCGATGCAACGCGAAGAACTACCTAGTCTTGACATCCTGGGAACTTTCCAGAGATGGATTGGTGCCTTCCGGGAACCGTGAGACAAGGTGCTGCATGGCTGTCGTCAGCTCACAGTATTTAGTAAGGAAATGTTGGGTTAAGTCCCGCAGCAGAGCGCAACCCTTATCGCTTTGTTGCCAGCGGTCCGGCCGGGAACTCAAGGAGACTGCCAGTGATAAACTGGAGGAAGGTGGGGATGACGTCAAGTCATCATGGCCCTTACGACCAGGGCTACACGTGCTACAATGGCGCATACAAGAGAAGCGACCTCGCGGAAAGCGGACCTCATAAAGTGCGTCGTGGTCCGGATTAGGTCTGCAACTCGGCTCCATGAAGTCGGAATCGCTATTAATCGTGGATCAGAATGCCGCGGTGAATACGTTCGGGCCTTGCACACCGCCGTCACACCGTAGAATTAGGTTGCAAAAGAGGTAGGTAAACAACCTTCCGGGAGGGCGCTTACCACTTTGTGATTCATGACTGAGAGTGAAGTCGTAACAAGGTAACCGG
+
.1..,,0,5:/*,40.221+7./1*+++-10,,+-0975830//280699980..-'230)(0*)1135401127,-1-30:8480984901593-.,-099.',,25:*'+,+.+4-&&()%()(-010/13357.%#%&,+,%.1.://9/-.)+.*(,,.270).,,261117),7688122,,-0+/0410810252--.*')&)&(*/4.3-/+.2+4+./49+,)&&(+%-(//1980,997+,2...89+*&,*,'**,67012/'17779489:97;000.312123.,./01.6.-45,*('%*-525575,)-26/0/)/+0-1),10,(%+),)&&)*,765.,,,-36581/6/16248:1:/.''&*),.8)371488.+.6381-4--,0/,/,-/.-(/-./.,1,*+642/571,*,,.854,4+00..44(05--0683431/-..6;8:94'*(*+-.3+/--1'.%(3;-/)9.&$&*''(&&,).,+/.0(5)*+,.1.+(()*-.1*0239864/7/.3)'&('--13280206-7/<3980-13/;.--+*,()%('+,)(,+./-0547854'(')++2336;92737+*)+,5/7/.-436.-'(%%*&)(*--53,10335'('-(.()5:.0,+***,800&-'+*845:217(/765668(+)&)+7*)+))&()*-,//844312&'*%''(*(($&(&,8//.+-',+)/.)028+5355+/,,-7-+0-*5.+'*,545-293*1120%'1.+&-*&.),%*'5323035*,*(()*01+,)(')+122;;21,**,23(./0/-4...0.-83862447628670+.007602,&'((''$&*)44.:85*()'&)%+$()+2060/5//02322.(%(%*()*/22489450,)/,./2826754/114*+)*)-32+2&3.5)+,$0&''*'))++6...*'&()5334311//0*2,//2/24,.1-1-,+))-000-').*),,&*''(+.15(7/20,.2-53/.*)())/42::78613027&-'.%)'*%1520/0-86,''+,-.27.2+%(/335689)34*',1).,..7.07.13:40148:;96520250)(&()/10-051./9437-33366./2
@4e08c93c-372d-4cc6-be16-28205bb445ba ch=124 read=65463 start_time=2019-12-13T00:30:01Z barcode=BC01 runid=2c9cf7bc05858273f10e7d7ec552fc0bd742dc3e
CTCTACGGGAGGCAGCAGTAGGGAATTTTCGGCAATGGGGAAACCCTGACCAGTAACACCGCGTGAAGGAAGAAGGTTTTCGGATTTATACTTCTGTTATAAAAGGAAGAACGGCGGCTACAGGAAATGGTAGCCGAGTGACGAACTACTTTATTAGAAATACGGCTAACTACGTGCCAGCAGCCGCGGTAATACGTAGGTGGCAAGCGTTATCCGGAATTATTGGGCGTAAGAGGGCAGGCGGCAGCAAGGTCTGTGGTGAAAGCCTGAAGCAACTTCAGTAAGCCATAGAAACCAGGCAGCTAGAGTGCAGGAGAGGATCGTGGAATTCCGTATGGCGGTGAAATGCGTAGATATGGAGAACACCAGTGGCGAAGGCGACGATCTGGCCTGCAACTGACGCTCAGTCGAAAGCGTGGAGCAAATAAGTTAGATACCCTAGTAGTCCACGCCGTAAACGATGAGTGCAAGTGTTGGATGTCAAGAGTTCAGTGCTGCAGTTAACGCAATAAGTACTCCGCCTGAGTAGTACGTTCGCAGAATGGCTTCAAAGGAATTGACGGGGGCCCGCACAAGCGGTGGGCATGGTTTAATTCAGAAACAGCGCGAAGAACCTGAGTCTTGACATACTCATAAAGGCTCCAGAGATGGAGAGATAGCTATATGAATACAGGTGGTGCATGGTTGTCGTCATCGTGTCGTGAGATGTTAGGTTAAGTCACAACAGGCGCAGCCACTTATCGTTAGTTACCATCATTAAGTTGGGACTCTAGCGAGAGACGCTGCCAGTGACAAGCTGGAGGAAGGCGGGGATGACGTCAAGTCATCATGCCTTATGACCTGGGCTACACACGTGCTACAATGGATGGTGCAGAGGAAGCGAAGCCGCGAGGTGAAGCAAAACCCATAAAACCATTCTCAGTTCAGTTGTAGTCTGCAACTCGACTACATGAAGTTGGAATCGCTAGTAATCATGAATCAGCATGTCGCGGTGAATACGTTCTCGGGCCTTTATGCCACACCGCCCGTCACGCCACGAGTTGATAACACGAAGCCGGTGGCCTAACCGCAAAGGAAGAGCTGTCTAAGGTGGATTGATGATTGGGGTGAAGTCGTAACAAAGGTAACCGGAAGATGGAAAACGAGCAAGTAGGTTAACACAAAAAAGACACCGTGCTTTCTTCAGCACCAGCAATACGTAACTTACGGG
+
(,,,-/&64./2/0284354&..(*../1*0346;765*((,,,8,*)+/1&'')00,10+,,-7140301+,1-30:743'1$3&))1,66;5403/.00;7+-3194544&/+*3/.+,,+)(./+8::///8*+,,,1,+%&%(),/73'(+,%+,(&%'&&--/4/22449323.-+*-5-603-+-+*+,+102-/24/4923/31/+-+./.*3)&.+8882323-()++))&*332:3./,-(*.11243673/460.35//((&'%)()+(''0/2*1-)))'+33063653-.021(()'+,+65*-,060293882.12324$+())()/63118-,,476768+++)-,.*/0,7.+.70:0''.*+**/-'%.+()%%%&'+1414,+'#&(,,,/8),/.)016/--(+8;622.--30-0497;+.13444622)**.969:<:2,%*$'&((*'())//60518764.+'(.2;:79;::9::'+3*'$-)1-806/(/*,/4858;87-.00275877<934501::;7*17,,6.**&&,++,.+)79.2,(%(-./8236325/*,.3312;724396%$+&',,+--651.,/)*(&'%',,3.--12++,+.-.-5-.1126&((,-.28.+)('-,)37667/0/*+%,-02564:7223.)38322:723'(+267796:77368567&+-102,)+,%()/1'+,./0.%31%%/(+,11.:0-1//5..,,+-32-+,.,26,.22+(+,%&'(+*,'(*).---8677/*'()32/.,-3/6.2.6/44379755.-(./9:956/25*000.31:)+652.--++'-.039755473376625243:4.5.,.++*'/&(()++'&)-,.5-./<;*13)(*152)&(+4:224&*-79%+*/%&),1/134130,-((()&*/.2.7+/.7.6:66.1,&))../0%&.,,-012401./128*))+-12,337<978+777519312/4((+12:.47.,01&/043.0,.)(4*-.,2,,/)+/*,7065(14&(3634.000)()'-*')*/6530-&+)/..+1.--./,5068<8.4/2.//476876:*/)*0:594;19121+.++()(&%252(')))-*1393676682-+//2/32.'%'.32.,/.*+00041-0083'1-+,-&%%%'%#$
@cff4fcd7-3105-4d92-a76d-9f3bc00244ee ch=292 read=61442 start_time=2019-12-13T00:30:00Z barcode=BC01 runid=2c9cf7bc05858273f10e7d7ec552fc0bd742dc3e
CCAGTTACCTCGTTACGACTTCACCCCAATCATCAATCCACCTTAGACAGCTCCTTCCTTGCAGTTTAGGCTACCTACTTCTGGCGAGAGACCCATCCCGTAGTTAGCTGACGGGCGGTGTGTACAAGACCCGGGAACGTATTCACCGCGGCATGCTGATCCGCGATTACTAGCGATTCCGACTTCACGCAGTCAGGTTGCAGACTGCGATCCGGACTACGACTGGTTTTATGGGATTAGCTCCCCTCGCGGGTTGGCAACCCTCTGTACCAGCCATTGTATGACGTGTGTAAGCCCTATAAGGGCCATGAGGATGACGTCATCCCACCTTCCTCCGGTTTGTCGCCAGCCTCATTAGAGTGCTCAACTGAATGTAGCAACTAATGACAAAGGGGTTGCGCTCGTTGCGGGACAACCCAACATCTCACGACACGGGCTGACGACAGCCATGCAGCACCTGTGTGCAGGTTCTCTTTCGAGCACGAATCCCGTCTCTGGAAACTTCCTGCCATGTCAAGGTGCGTTAAGGTTTTCGCGTTGCATCGAATTAAACCACATCATCCACCGCTTGTGCGGGTCCCGTCAATTCCTTTGAGTTTCAACCTTGCGGCCGTACTCCCAGGCGGTCCAGCTTCACGCGTTAGCTTCGTTACTGAAAACTAATTCCCAACAACCAGTTGACACCGTTTAGGGCGTGGACTACCAGAGGGTATCTAATCTGTTGCTCCCCACGCTTTCGATGAGGACGTCGAGTACAGGTCAGAGTTGCCTTCGCCATCGGTGTTCCTCCCGCATATCACCACGCATTTCACTGCTACGCGATTCCATCCCCCTCTACCGTACTCTATACCATGCAGTCATCACAGTTCCCAGAGTTGGGCCAGGGATTTCACATCTGTCTTACGTAACCGCCTGCGCACGCTTTGCATGAAGTAATTCCGGTTAACGCTCGCACCCTACGTATTACCGCGGCTGCTGGCACGTGGTTAGCCGGTGCTTATTCTTACAGGCAAATCGTGGGCCCCTGTATTAGAAGGAGCTTTTCCGTTCCATTACAAAAGCAGTTTACAACCCAGAAGGCCTTCATCCTGCACGCGGCATTGCTGGACTTTCGCCATTAATCAAAATTCCCCACTTGCCTCCGGCCAG
+
-6'-.0.0014)17&+/049<81985+53342338:586)*2,4**21/134480521,0/0*4.7+(.6300277122:14*2+%''),-;9,&))2/'/'-4+(**,/34.55548(+--+035;542.&,857656875<6247+0/958754525778432+4.111--.++33363669:334359;;:+(.02*4++-896511+3+1,:97555069:06<<119/77023../.4;96-136599/9,80719<7143034500'9/+9-*,788965420)()'%(*,'5.7-42879861),'(*//1100.-10*)2.7825114373;;/00$&%%'.4./%'())011/032/4440-98741,2.&(',.../238*)-0*2.*-,,./0531+(00,+'')&'*2.0//3301233-7398:5658771//4109473.1),**))(),1'5567--+,16.,002+++,5172)+1140/0-*./()7/45689245332/*++-$,-*3/+4,<;4-/54.4/1126++000198.8/,(*--8972/7.,.0./28'0-+03+(*+377<516;83206;;-6:652612+.+'%+'*(13)++5.-752*-'+/30-00015:3/0167/22(+))/-//33.0,/*22-+--6.;2:8<6342430.50%/7:69:::465)4+-,(*.),--+)(/-,++-0+/+860(%)')175-*&'*$,+*+228()',+,17926'&))):563854496453.2,*,-7+175('+,//,-')'&+*3,5;30*00025(6.-+,+6++./2564,(-*(060/--))&&&')//1+4('1-*+*+.,.0406,+*)*0-)-515&.4/*;:**+.-144334/8.-(/1862193,,-)*',))+'**-$$$&'&'258.9/)/5:6;410./),+-8,)*74776;/69*,30..49,7+*''%%%&'+//1507,,,6,122)0)&($&&)(+--//811),56.+23-7.--14//*++0;;,4335775&.)*+4;5(*2)3155++-./1,)(,'/14:8<99998541)0,..2.03;358993.5:7*(2*$)+)+,/(8:03+668+$'('+1612/+''%)+
@87244ff8-7164-4829-9ff4-7bd7035a0488 ch=184 read=70395 start_time=2019-12-13T00:30:01Z barcode=BC01 runid=2c9cf7bc05858273f10e7d7ec552fc0bd742dc3e
CTCCTACGGGAGGCAGCAGTAGGGAATTTTTTCGGCAATGGGAAACCCTGACCGAGCAACGCCCGCTACGTGAAGGAAGAAGGTTTTCCGGATTTATATGACTATAAAGGAAGAACTGGCTACAGGAAATGGTAGCCAGTGACGAAGTACTATTAGAAAGCCACGGCTAACTACGTGCCAGCATACGCGGTAATACGTAGGTGGCAAGCGTTATCCGGAATTATTGGGCGTAAAGGGGCAGGCGGCGGCAGGGTCTGTGGTGAAAGCCTGAAACAGCTTCAGTAAGCCATAGGAAACCAGGCGCTAGAGTGCAGGAGAGGATCGTGGAGATTCCATGTGTAGCGGTGAAATGCGTAGATATATGGAGGAACACCAGTGGCGAGCGACGATCTGGCCTGCAACTGACGCTCCAGTCGAAAGCGTAGGAGCAAATGGGGATTAGATGCCTAGTAGTCCACGCCGTAAACGTGGAGGTACTAAGCCCGGATGTCAAAGTTCAGTGCTGCAGTTAACGCAATAAGTACTCCGCCTGAGTGAGTACGTTCGCAGGAGAATGGAAACTCAAAGGAATTGACGGGGGCCCGCACAAGCGGTGGAGCATGTGGTTTAATTCGAAGCAACGCGAAGAACCCACCAGGTCTTGACATACTCATAAAAGGCTCAGAATGGAGAGATAGCTGCGGATACGGAGTGCGGGTGCATGGTTGTCGTCAGCTCGTGTCGTGAGATGTTGGAGTTAAGTCCGCAACGAGCGCAACCCTTATCGTTAGTTACCATCGATGGGTTAGGGACTCTGGCAGAGACTGCCAGTGACAAGCTGGAGGAAGGCGGGGATGACGTCAAATCATCAGCCACTTGCCCATGACCTGGCTACACATTAATGGATGGTGCAGAGGGAAGCGAAGCCGCGAGGTGAAGCAAAGCCCATAAAACCATTCTCAGTTCGGATTATGGTCTACGCTCGACTACATGAAGTTGGGGTCGCTAGTAATCGCGAAAGATCAGCATGTCGCAGTGAATACGTTCCCGGGCCTTGTACACCGCCGTCACACCGTAGGAGTGGGTTTACCAAAAGTAGGTAGCTTAACCTTCCGGGAGGCGCTTACCACTTTGTGATTCCGCGAGCTGCGGTGAAGTGTAACAAGGTAGCTTGG
+
-./.,+/(380070.22./1.+,'*/+3:;9,++303;3/)&'*,(+'#$&3.,'&))(+-/8+*,&#&(*.,+,),)(.+,2-8111'-)(02%&()'(+*,,.273-2.7/2//$+(((,/()&*,-./::0/.+%&&)0/&&%',)-/-412&*..'***,+.(+%$',(+*+,3/.+*(%$'(,',,,1042424.60242020542;33.*.-/.1/,2.36811-49+)0.**-681-,))++*+631121.,,.-,.,*-423)/*&&%++311439:-895223()0*+;657/(()+--../5356.-+/76481668/&)-;.830.-.--.//951/65/1688:8998857780/--+,)*,)+.02.+,*,-257763/)*-4/4651.///47814'(*15&*+'')/7'1/()*.:;4'/.*&0+,)22+19/..725.4'')24;67::90/-.)+)&(&.)+1&*'()3061324810484/+---235/447575114531-)+(+*-,*16))'&(*+%,-.68:5142.'/%)))*(*.-*/.23**()')1068).88.43+,/.1.1010812.%()-1+)+23;:56735'*-*,0*0/0,,,+./-.)%('%'#*)0700-+..0771/076-+2128**))+2/+,,-30+&'('+-4.0%*&($'('$)+**++01/265.187882344634466576748:2:22)&(0-1+/0.&%*,)/+(/-/10(45+./-0.+2*()50/5;284.,-,**+-&+53./000)2.&&&)''+,-9.//4437.,,-52/1)(&(,''',4,.///4555:93433/*%'(&()'#'&$%*+47+*+-+,15./&(%'')/50..00/22/,+0++/*+((0-/6/1-,,/-//3+-0;7'1:..2/9:9.979:213,02;8)-(/0/3.),'((--133.&-***+,,0-*1-+,)%'&&+//,.0.-/87.+/-),.7)*+../27+4'(),,2223126-)(*06615.))()+-1)''%')%'&0*'-&,*())%+,04+%.*2;.*'+'*&%****)2-15237+(0,(-1+0.9--75,+-1(&'&*)502*,''('&%$*,))).))%&'.146)-)+*,).).
@2aa1143b-6d3e-487c-a158-7938233d5f65 ch=235 read=63699 start_time=2019-12-13T00:30:01Z barcode=BC01 runid=2c9cf7bc05858273f10e7d7ec552fc0bd742dc3e
CTCCTACGGGAGGCAGCAGTGGGGTATTGCAATGGGCGCAAACCTGATGCAGCCATGCCGCGTGTATGAAAGAAGGCCTTCAGATTTCGCCGAAACGCGGGGAGGAAGAGATGAGATTAATACCTTTGCTCATTGACGTTACCCGCAGAGCGCAGTAACTCTGTGCCAGCAGCCGCGGTAATACGGAGGGTGCAAGCGTTAATCGAATTACTGGGCGTAAAGCGCACGCAGGCGGTTGTTAAGTCAGATGTGAAATCCCCGGGCTCAACCTGGAACTGCATCTGATGCTGGCAAGCTTGAGTCTCGTAGAGGGTAGGGTAGGTGCTTAGCGGTGAAATGCGTAGAAAGTCTGGAGGGAATACCGGTAGCGGCCCTGGACGAAGACTGACGCTCAGGTGCGAAAGCGTGGGAGCAAACAGGTTAAGATACCTGGTAGTCCACGCCGTAAACGATATCGACTTGGGTTGTGCCCTTGAGGCGTGGCTTCCCGGGCCTAACTTGCCCAGTAAGAGATCTGACCGCCTGGGGAGTGACGCAAAGGTTAAAACTCAAATGAATTGACGGGGGCCCGCACAAGCGGTGGAGCATGTGGTTTAATTCGATGCAACGCGAAGAACCTTACCTGATCTTGACATCCACGGAAGTTTTCAGAGATGAAATGTGCCTTCGGGAACCGTGAGACGGAGTGCTGCATGGCGTCAGCTCGTGTTGTGAAATGTTGGGTTAAGTCCCGCAACGAGGCGCAACCCGCATATCGCTGCCCAGCAGTCCGGCCGGGAACTCAAAAGGGAGACTGCGCCAGTGATAAACTGGAGGAGGTGGGGATGACGTCCAGGTCATCATGGCCCTTACGACCAGGGCTACGTGCTACAATGGCGCACATACAAGAGAGAAGCGACCTCCCCGCGAGAACGAAGCGGACCTCATAAAGTGCGTCGTAGTCCGGTTGAGTCACCTGTCGACTCCATGAAGTCGGAATCGCTAATAATCGTGGATCAGAATGCCACGGTGAATACGTTCGGGCCTTGTACACACCGCCCGTCACACCGCCAGGGTGGGTTGCAAAAGAAGTAGGTAGCTTAACCTTCGGAGGCGCTTACCACTTTGTGATTCATGACTGGGGTGAAGTCGTAACAAGGTAACCCGG
+
,..2-./.4.)+%&'*++/++))%$$'()-.,541-06999*/**++-)**$()---2('((+**,/./5*%++)1.2.3,'*%/5*(&(&&%%#%&%&15-(/1,,)%***'%((+/.50331/61((+*&.***/*+.--,((*,$,$&))&)%&.(,-312(3710000535:/9*/+*'64.-/,+--.-,-/-++0+&'$&%+)*-4;;8867987/122-2.243782+67-1878059%&1-%'')65-.682)13.15277957-1,,,..--3.,,(&)(&'&(+&&&%)'**,-/*5./&,+.)%'.-.%'.-*')%$')+-,+-5+(%()(/$(+,'..462+-*().,+/**./,,)(%04-&)215-./),++,,+)-+.-.9387327,,,572-,(),;:(2()*(,,**,5228./5656671),24:335:+1/,+%--11170/-*(10007;1-0*+,)020+...010+),*+40)/$#$$&%$%&+'*&'%&))&))1/-8.6033*(%%&&+)-,1*-.**/7:17687:8,*&--4/00%035.)10-.06350108+-5+.3-2,+.13<:397;2/./.281710-.,(,()')),/741.20.0.)--11-471*/**4;;;8//--.0--*2)*./2:858+64/269773(*+0&0$&(66:5523)%%&*;---+,33/28-1.0+1+-1.0.-,3.8/057+'*)*,')*-,&))$+))&)&&)++&&)&*/'%'+&6230'1-7+4203676.;8*,41---,-+)%(1,/-+./2;;6771.3-))+,.797312011+3($***,/51%+((+((')(*+,:<0::7+())'..0/*./954795+(')'$)//&(()(,*'+5-3100'/+%'*+*-00'-.,..:4.3015.9;1/46667747425.))))+&'(*+'('&&'.-.0//.+,*/+++2-6./..0/-))(.525/93:577.--..278-2/63)'(&'-.295&5+*%$$%%%'(**/7363*)--32027'%%)')%')1,0:020:9.$((')&-)*+(('(0)1.,.0+4'*.-++.*)*&$&'('&)++1//&**'-.-.2+((+-*+40/+-.-3*-..346(-)
@43637876-ec77-41b4-9e3b-8ebc8ea77e4c ch=486 read=82358 start_time=2019-12-13T00:30:06Z barcode=BC01 runid=2c9cf7bc05858273f10e7d7ec552fc0bd742dc3e
CCGAGTTACCTTGTTACGACTTCACCCCAGTCATGAATCACAAAGTGGCAGCGCCACTCCGAAGAGTTAAAGCTACCTACTTCTTTTGCAACCCACTCCCATGGTGTGACGGGCGGTGTGTACAAAGGCCCGGGAACGTATTCACCGTGGCATTCTGATCCACGATTACTAGCGATTCCGACTTCATGGAGTCAGGTTGCAGACTCAATCCGGACTACGACGCACTTTATGAGGTCGCTTGCTCTCGCGAGGTCGCTTCTCTTTGTATGCGCCATTGTAGCACGTGTGTAGCCCTGGTCGTAAGAATGCATGATGACTTGACGTCATCCCCTTTATTTCCTCAGTTTATGGTCTCCTTTGAGTTTCGGCGGACCGCTGGCAACAAGGATAAGGGTTGCGCTCGTTGCGGGACTTAACCAACATTTCACAACACGAGCTGACGACAGCCATGCGAAAGCACCTGTCTCACGGTTCCGAAGGCATTTCTCATCTCTGAAAACTTCCGTGGATGTCAAGACCAGGTAAGGTTCTTCGCGTTGCATCAGATTAAACCACATGCTCCACCGCTTGTGCGGGCCCCGTCAATTCATTTGAGTTTTAACCTTGCAGCCGTACTCCCCAGGCAGTCGACCCAACGCGTTAGCTCCGGAAGCCCGCCTCGAAAGGGGCACAACCTCAAGTCGACATCGTTTACGGCGTGGACTACCAGGTACAATCTGTTTGCTCCCCACGCTTTCGCACCCACAGGCGTCAGTCGTCAGGGGGGGGCGCCCTCGCCACCGGTATTCTCAGATCTCTACGCATTTCACCGCTACACCGCAGATTCTACCCTGCGAGACTCAAAACTGCAGTATCAGATGCAGTTCCCGAGTTGGGGCGAGGATTAAAATGACTTAACAAACCGCCTGCGTGCGCTTTACGCCCGCAGTAATTCCGATTAACGCTTGCACCCTCAGTATTACCGCGGCTGCTGGCGCAGGTTAGCCGGTGCTTCTTCTGCGGGTAACGTCAATGAGCAAAGGTATTAACTTTACTCCCTTCCTCCCCGCTGAAAGTGCTTTACAACCCGAAGGCCTTCTTCATACACGCGGCGTAAGCTGCATCAGGCTTGCGCCCATTGTGCGCAATATTCCCCACTGCGCCTCCCGTAGAG
+
.1+*+2/,8/8/,52()))06;51848/-/570442932)+04*)&($$&&./49-./.*(-.+)+1128,+-+(+0,/01;/1::3)/0)43+&))68.*/04/01565/::/+,+/243579:)2-.4+)2,1/--/06;31372.9--,081.03-6.)+-.25/./..///9;766689:9422,'*+.-/418*.'&52200/.1+81.++)**12+-%(+15'.%&(,(1()-.**-/.80*+(,(+-*,408883;7-+./05:::,/-,((**%-*+05%+'++1+'*0;836.0*&''%(*-...,$$&)(+036687.++&$('*/9)99-3//2</-,$(+02:-+3420179)+(),.8579+,17203(644+8.86((/3.71204/--.)*,3;931040.04+/.43;9.-,/,-,6445253/0/,+)*,-3:870-/1--/7;440/.--.-74.8,'*5151+/.(%)).0456644;;:63+4++88;:8+.-10127;,1)(.2*1+;99<;8;957-0-26/-/.-2:59.-,&)'*,+0+-6.223,0/8.0-1752%1501310089--()-68'9,6316+.,45804000.695+.00*..1/,+&%-2**-)+,*(2*.(&'+)%.1,*.423(((((/02+,//52548+-),,6:5.--,2:9-1/1/3155023./.'($$$#%4/1+--73*,,222,'*//3:3314.1.&&)+0666660./.-28(,0--/,(')/0:7348;;58;0:20--.,..0244456,202.9<+-.+3-2000(.*%))(+2.30&(')',/,*101631*/((%%*&)).;;6798780461.1)''+(5+0)(('$)+&)'+/,(&$%%'&30/.7:3:2335555775.+/30)/)(&&$(',.065952.//8/834214//03;52/'%'(/.234-.,51127-3)($*%0.-72321+,,(-1339<:877&4--58211.30.,++/-:,-+++*/*+).940130;/0995//95++22*-((&+%*+.)&))+0+-()+(//6.523747763*21243.&&$&%'*16367)4535914168((03,,*(%%&&+.,-365+%)*+../7-69)+55-(%
@87914b15-e327-4c33-a7f9-a23e7e1cf8d9 ch=4 read=26985 start_time=2019-12-13T00:30:05Z barcode=BC01 runid=2c9cf7bc05858273f10e7d7ec552fc0bd742dc3e
CTCCTACAGGGGCGGCAGTGGGGAATATTGCACAATGGAAACGGCCTAATTCGCAGCCATGCCGCGTGTATGAAGGGCCTTCGGGTTGTAAAGTACTTTCAGCGGGGAGGAAGGGAGTAAAGGTTCATACCTTTGCTCGTGACGTTACCCGCAGAAAGAAGCGCAGCTAACTCCGTGCAGCAGCCATGATAATACGGAAGTGCAAGCGTTAATCCAGATTACTGGGCGTAAAGCGCACACCCAGGCGGTTTGGTAGTCAGATGTATGAAATCCCGGGGCTCAACCTGGGAACTGCATCTGATACTGTAAGCAGGTCTCTCGTAGGGGTAGAATTCCAGGTGTAGCGGTGCGAAATGCGTAGAGATCTGGAGGAATACCGGTGGCGAAGGCAGCCCCCTGGACGAACTGACGCTCAGGTGCGAAAGCGTGGGGGCAAGCAAGTTAAGATGCCCTGGTAGTCCACGCCGTAAACGATGTCGACTTAGGTTGTGCCCGCTTGAGGCGTAGCTTCGGAGCTAATAACGCGTTAAGTCGACCGCCTGGGGAGTACGGCCGCAAAGGTTAAAACTCAAATGAATTGACGGGGCCCACTGAAGCGGTGAACATTCGATGCAACGCGAAGAACCTTACCTGGTCTTGGCTCCACAGGTTTTCAGAGATGAGAATGTGCCTTCGGGAACCGTGGGACGGAGTGCTGCATGGCTGTCGTCAGCTCGTGTTGTGAAATGTTGGGTTAGTCGCAACAGGCGCAACCCCTTATCGCTATTGCCCAGCGGTCCGGCGGGAACTCAAAGGGAGACTGCCGGTAGGTAGAAGCTGCAAAGGAGGGAGAGGAGTGGGGATGACGTCAAGTCATCATGGCCCACGCCTGACCAGGGCTACACGTGCTACAATGGCGCATACAAGAAGCGACCTCGCGAGGCAACGGACCTCGCAAAAGTGCGTCGTAGTCCGGATTGAGTCTGCAACTCTCCATGAAGTCGGAATCGCTAGTAATCGTGGATCAGAATGCCACGGTGAACGTTCCAGGCCTTGTACACACCGCCCGTGCATGGGAGTGGGTTGCAAAAAGAAGTACAGAGTAGCTTAACCTTCGGGAGGCGCTTACACCACTTTGTGATTCATGACTGGGGTGAAGTCGTAACAAGGTAACCGG
+
$(*)&$'$,1++()-''(()/7-+/+)01++,-373+*-.,*1/3./*'/'%$))),1/1338//-/.-,./0-(&()2044-4-49056:1'-')45-,'**))2*(0-/0+3.&((+(&'&+&((-(,2.23+.02,/-$+&*.')54,--00.)%()()%,%--.372235+2+('*,..4*%$'#(,4/+-1/.%*)-.9967-8,6-17'&(1-6045951/--25.(*+4./(.+&#(,*,'))%%$%%&(/04620+'''*52-0.)*,*'&'&,),4/588-/241121274453553&**&&&&'&*,+(.-0'0)+&)&'**7+:,-8863.$*(&+.+&')00,-.//1/.-('&&0-*4-++*)-().)-*)''&)+*$).482+&'-*-'$(,#('.*..0-0513/*++'()++++.*'*%&%22./-/-*),6*5:.-15432143,.46;678:0.-++%/)())2-'121845.07-%(,',-9960-)./144(1*./.2,$*-,-332958049111)*4/88;9*()++/0827.26:(4-884;;62410;6/208190+++01))0*%,)+02//0/-)&&'$)0,..3224///1345.-1003.+3587897624/.085,-&'*)26-3,()*,:77428323687211*6292::51&,717(1&)*5443/&')1-11587660/23652..1*,-049/.1620+20'''(#&&$%%&('(()%/04))--.2%&4'+6/.6++/23:.9*1*)%/2.644-0.&*-(&)+.31//)0+)-+*0'*+%(.-(((%,)(-0+((''(%&'-3/**-.58898842588-,%%%+,5-&*')(&*+/:..,1*+,,).0358706.8..6322%%%%*(%)&(,.+3758/4/+++)-&),626999001;7-)9798:7584440)2,+5*%%--./2300-+-05:7909/.-1&3)--.11100/181219998563119768,-2-40))*('-.6,$312/4-++-..//381.91./(/*)+))'')-868<785;70,%')(*,,-)&&(,+*)*2-398;9-;2+15-0-4,')'+,)+65--60/19238514448850.4.-.6.+/-,21020147694
@77b53a9a-b3c5-444a-8b10-925e06c0d33e ch=454 read=42099 start_time=2019-12-13T00:30:19Z barcode=BC01 runid=2c9cf7bc05858273f10e7d7ec552fc0bd742dc3e
CTCCTGCGGGGAGGCAGCAGTGGGAATATTGCACAATGGGGAACCACACAGTGCAGCAACGCCGCGTGAGTGATGAAGGTTTTCGGATCGTAAAGCTCTGTCTTTGGGGAAGATAATGGCCCGGTACCCAAGGAGGAAGCCACGGCTAACTACGTGCCAGCAGCCGCGGTAATACGTAGGTGGCGAGCGTTATCCAGCGGATTTACTGGGCGTAAAGGGCGTGGATGATTAAGTGGGATGTGAAATACCCGGGCTCAACTTGGGTGCTGCATTCCAAACTGGTTATCTAGAGTGCAGGAGGAGGTAAATTCCTAGTGTAGCGGTGAAATGCGTAGAATTAGGAAGAACACCAGTGGCAGAGAGCGACTCTCTGGACTATGAAAACAGCGCTGAGGCTCAGCGTGGGGAGCAAACAGGATTAGATACCCTGGTAGTCACGCCGCCGGCGATGAATACCGTTATTGGGGTTTCAACACCTCCGTGCCGCCATAACGCAGTAAGTATTCCGCCTGGGAGTACGGTCGCAAGATTAAAACTCAAAGGAATTGACGGGGACCCGCACAAGTAGCGGAGCATGGTTTTAATTCGAAGCAGCGAAGAACCTTACCGCGGCATCCCTTGCCTCCAATGGAAATCGCTGGGGACGGGCAGGTGGTGCATGGTTGTCGTCAGCTCGTGTCGTGAGATGTTGGTTAAGTCCGCAACGAGCGCAACCCTTGTCGTTAGTTACTACCATTAAGTTGAGGACTCTGCTTGAGACTGCCTGGGATTAACCAGGAGGAAGGTGGGATGACGTCAAATCATCATGCCCCTTATGTGTGGGGCTACACACGTGCTACAATGGCTGGTACAGAGAAGTGCAATACCGCGAGGTGGGGCCAAACTTTAAAACCAGTCTCAGTTCGGATTGTGAAACGGCTCGCTACATGAAGCTGGAGTTACTAAAGCGTCATGAATCAGAATGTGGTGAATACGTTCAGGTCTTGTACACACCGCCCGTCACCATGAGAGTTGCTTATTACCCGAAGTCCATTGAGCTAACCGCAAGAAGGCGGCCGAAGGTAGGGTCAGCGGTGGGGTGAAGAATCGTAACAAAGGTAACCGG
+
--12+*3+-..,.4*(***665;4+3-.07.,,-5645:40+60.)+*,*14/501129989:8:9:4/./,-/../00556-10--,,42482*./1989369:.67*+*,/2/'((&,,,)/1)-1)+--3))-'(%$%#%+1,-.147686778<9595,46.2(.+-///9333/7./1.**4./70//0(''%((%//**01:665-.30*+++,,-'3-4763946375:359773243-'1/&*')'18-1//14;855694415/*-885::8+11++.-..+./3463-''*&'%'&'.)-.-*),.,+,,,.60.+--*166940-)*7-/120/997568/22284((-((*2271...,/4+')(%.&)((')&')*,0,%.2.21**+/*'.-,,.02:-50'+$0,--/0/39)+8:8/--*)./2,%$$$',*'(*082*..,)/&%*+32/.:330-0+.--2816689134%&&+,+-(%+*2-229<9868;755.)(**.19..%&)(&(/+0/45,,56;1*0).223/4+*6512:8++-.-+%'$%%(*''+145,-;;/1:696,,)'(%&'().+-54454(.'%&+)./,/1)-/%)'&%$'**(())%%&#$%$')+&(%&$&&*-33:878798190008775,33320213500/-02554-0-,5570313%*%&&&%..+..*374/61124:54-:/..446<:8<774581+/3--53*&%$#))0124730-,.*%*,&**,+/,+++,1041,35./55689968++,56645**,-+,3//.221,86-63310.,-./59:887968979875,370.*-)()--29557<880.-***-(,-)897.14)037246699989'0)60+3)9**((*)$())*,.(&%#&(*132/+*,,&)(0,,+25-'***)$%'*,++$%)((')'*')(1-163563'+,++0,,041,0-04/16-(&('-.010.,,+./+&'',*,(0))*--*+/*&1))+21.1.10.00-'+*,/)+-/,421.512..*++,644444:60,(((&&%'(%*(+,-+(&)(++*&2,
@a72d4e0a-c700-4051-ab82-6b863100ceda ch=34 read=44241 start_time=2019-12-13T00:30:16Z barcode=BC01 runid=2c9cf7bc05858273f10e7d7ec552fc0bd742dc3e
CTCCTGCAGGAGGCGGCAGTGGGGAATTTTCGGCAATGGGGAAGCCCTGACCGAGCAACGCCGCGTGAAGGAAGAAGGTTTTCGGATTGTAAACTTCTGTTATAAAGGAAGAACGGCTACAGAATGGTAGCCGGTGATGATACTTTATTAAGCCACGGCTACGTGCCAGCAGCCGCGGTATGCGTAGGTGGCGGCGTTATCCAGGTGTGGGCGTAAGAGGGAGCAGGCGGCAGCAGGGTCTGTGGAGAAGCCTGAAGCAGCTTCAGTAAGCCATAGAAACCAGGCGCTAGAGTGCAGGAAGGATCGTGGAATTCCATGTGTAGCGGTGAAATGCGTAGTATATGGAGGAACACCAGTGGCGAAAGGCGACGATCTGGCCTGCAACTGACGCTCAGTCGAAAGCGTGGGGAGCAAATGGATTAGATACCTAGTAGTCCACGCCGTAAACGATGAGTGCTAAGTGTTGGATGTCAAAGTTCAGTGCAGTTAACAATAAGTACTCCGCCTGAGTAGTACGTTCGCAAGAATGAAACTCAAAGGAATTGGCGGGGGGCCCGCAAGCGGTGGAGCATGTGGTTTAATTCGAAACAGCGCGAAGAACCTTACCAGATCTTGACATACTCATAAAGGCTCCAGAGATGGAGAGATAGCTATATGAGATACAGGTGGTGCATGGTTGTCGTCAGCTCGTGTCGTGAGATGTTGGGTTAAGTCCCTGCCCAGGCGCAACCCTTATCGTTAGTTACCATCATTAAGTTAGGGACTCTGGGCTGCAGTGACAAGCTGGAGGAAGGCGGGGATGACGATCAAATCATCATGCCCCTTGCCGTGGAGCTACGTGCTACAATGGATGGTGCAGAGGAAGCGAAGCCGCGAGGTGAAGCAAAACATAAACCTTCTCGGTTCCGGATTGTAGTCTGCAACTCGACTACGAAGTTGGAATCGCTAGTAATCGCGAATCAGCATGTCGCGGTGAATACGTTCTCGGGCCTTGTACACACCGCCCGTCACACCGAGTTGATAACACCCGGAAGGTGGCCTAACCGCAAGGAAGGGCTGTCAGGTGGGATTGATGATTGGGGGGGTGAAGTCGTAACAAGGTAACCGG
+
+----)5*66,.7-&2--,.*-1--10:8912;11746:3',,(0/&),-5:76682520297678745/'/))//.2.7.-.-7,02-03:3/2317.5-,,46*-*,01598.900.5'*,-)2)),+/3)))++()*,+,*5*'0-0+)),)*(/0102399;6///(.06/0/...*'3)+-/1.3)')((/.577/)(+()&1(6933223'''40)-/01987:40,2)*31,./2,*('%(*'*1472/+,*%+,/,,/42227;361--0*-/275+()+-**/358068-,-3.5:497.2.0.331..02/.00/;0+05,+2397)&)-.-35735,2,,/:0//8153005+.0.467545545.6968862322.)&(),1237*)+*)+/,0.,*%'+*3,0(,(6(.*0088;0/*613562+/.350/2.&'((**,//278775886;6500*)')*+/.:5&)'&-23581(..624..1012280353/*),.345647;7**+*(+/+,,4./387:,+*++..0513::76+.3($%&'+-1:67;333121.068<:29836)-2'*32444./8*+31.,/,,8--.320612265332..+/:0.8313(,(+,.1:1/,,(.*()))./777877-,.()+..75::99&35;556576+,./4997887886457./6*-2152.*.06)',)%$$&+,+)+**1//2.12759315219;89815252,7,%32-.21-('*(')%(&(./1720--.12/*&&),51,7;2/12710%');<8445:975/1-,'%'$%%'%%*%)**)*'(+22067<9:<9.6.-+,+*).,*-+,-0-,2/350,*,*.57/555.%%')(./+(+))55(85:23*.'4*%)#&-*-2/6/00:8:7-,+)$*'(1*)+)+82/2/3-5,,,*.()-7,(('',-2611*/01695583477790/765350///..,00,/35.09764/.)))*/-.16750/3.&(&('+,.33('//21-/03-..+')''%#&&%&)./:6013.//,',)/021.)(.,/645668883(*+4/8:987.
@33afcddf-c49b-4814-a77f-8a097fc3418b ch=66 read=50204 start_time=2019-12-13T00:30:21Z barcode=BC01 runid=2c9cf7bc05858273f10e7d7ec552fc0bd742dc3e
TTAAATGCTACGTTCAGTTACGTATTGCTGGTATTATAGCTCTCATGGTGTGACGGGCGAGGGTGTGTACAAGACCAGGAACATTCACCGCAACATTCTGATTCGCGATTACTAAGTAACTCCAGCTTCATGTAGGCGAGTTTCAATAATCCGAACTGAGACTGGTTTTAAAGTTTGGCTCCACCTCACGGTACATCTCTCTGTACCAGCCATTTAGCACGTGTGTAGCCCTACACATAAGGGGCATGATGATTTGACGTCATCCCCACCTTCCTCCTAGTTAACCCAGGCAGTCTCGCTAGAGTCCTCAACTTAATGGTAGTAACTAACGACAAAGGAGGTTGCGCTCGTTGCGGGACTTAACCCAACATCTCACGACACGAGCTGACGACAACCATGCACCACCTGTATCACCTTGTCCCCGAAGAAATTTCCTCGATTAAAAGGTAATGCAAAGGGATGTCAAGTGTAGGTAAAAGGTTCTTCGCGTTGCTTCGATTAAACCACATGCTCCGCTGCGTACGGGTCCCCGTCAATTCCTTTGAGTTTTAATCTTGCGACCGTACTCCCCAGGCGGAACAATGCGTTAGCGGCGGCACAGAGGTGTTGGAAACCCCACCTAGTATTCATCGTTTACGGCGTGGACTACCAGAATTATCTAATCCTGTTGCTCCCACGCTTTCGAGCCTCAGCGTCAGTTACGGTCCAGAGAGTCGCCTTCGCCACTGGTGTTCTTCCTAATCTCTACGCATTTCCGCACTTTAGGAATTCCTCTCCTCTGCACTCCTAGATAACCAGTTTGGAATGCAGCACCCAAGTTCAGGCTTAGATTATTTCACATCCCTTAATCATCCACCTACGCTCCCTTTACGCCCAGTAAATCGGATGGCAACTCGCCACCTACGTATTACCGCGGCTGCTGGCGCACGTAGTTAGCCGTGTGGCTTCCTCCTTAGATTGCCGTCATTATATCTTCCCCAAAGACCAGGCACGATCCGAAAACCGCTTCATCACTCGCGGCGTTGCTGCATCAGGGTTTCCCCATTTGGTATTCCCCTGCTGCCTCCCGTAGAG
+
'"#$#&$)((.45880-/3,,35.7/./73+%%(*++1+/.300*2*&+&&')-.784/,-0*,010/32-3334<5641)''+)879:142.--6;944.:/-),--462231&()/52401-,/2:4(-&*,0573244<753742610,(,0,)&'-0598193;++0.-/9,'''',,),1.55+*)(&*+32,++((,.+10--8+',.(')**4./0/*+**.-*'*)*(,(4*-4;.-)-++.)')5*11589:9717:/+,5/9;9313,&-128,94+')-23243.3),+/(*-.29+-12,2+7+--)((%',41463//.257&0/+.127((*,-5,/9554:67'%&-'-*)-.,.+,*)&*,-626/+.++,,05287-5:54...191431/0&2..05.6//0;;4++1*)*.*2638476-9,7,*'((+/842358*.69.;9962*(-(''&*+07-(,.273/6/,/0493345*(&+),;8:;332233334'*(%'&($0-02-0242,-548791')0-.,1,891292-4/)+,,.7'3(,*/99--027,*+++*-,&./3.,,+3-,'..,.$+%*+//592(-1-/47-*-34.+*-6<:9:925;4*..9223:;8998891.%%-),-2.199:85/5/*-+-8+&*-)1;**6679940.-/06;876033.51;,-+*(''*//::08978;2677:989;8929*+4;676675623&)++(($+$&%$$#+)-*0+5,'*)*//00.5.//0++0344/1.4.22<;4645540.--%*+*,*))1'')-+(*&,%/')4<60///.2(&&&113:774($.*()+*.086).71*--+.)(',/9927.:26&-/,..039990/2.-/-.//:02;55293222+,+(',)*-.2-:,++5615.*+42507.//',('*$+%"/77:8/:0**(,.:8:99,-6--15*/882-,(*+3/-0981.+%'2-;9:;7826-2-90/.901011123014)+3,*22-//7,*%%$#$*3/*'(*,-0+-49(*:4/(%
@edaf10bc-9190-4590-9366-9717170b1e8a ch=168 read=64457 start_time=2019-12-13T00:30:20Z barcode=BC01 runid=2c9cf7bc05858273f10e7d7ec552fc0bd742dc3e
CTCCTACTGAGGAGGCAGCAGTGAGGAATATTGCACAATGGGCGCAGCACAGTACGGCCATGCGCGTGTATGAAACCTTCGGGTTGTAAAAATTACTTTCAGCGGGGAGGAATGGATTAATACAGCACTCTCAGGCGTTACCTGAAAAACTTCCTTCGCCTCCCGTTGCTACTATACAGCCGCGTGGCTACGGAGGTGCAGGCGTTAAATGAATGCGCACCACTGGGCAAAGCGCACGCAGGCAGTTCCTTCAGTCAGATGTAAGAAATCACGGGCTCGGCTTGGAACTGCATCACAATGCCGTAAGCACCAGATCTGTAGAGGGTAATTCCGGTGTAGCGGTGAAATGCGTAGAGATCTGGAGAACACCCCGGTGGCGAAAGCGGCCCTGGACGAAGGCGGCGCTCGGTGCGAAAGCGTAGAACCGGCAAGGTTGGAATGCCCACAAATCGCCGCAACGATGACGGAGGGTGCCTTGAGGCGTGGCTGGAGCTAACGCGTTAAGTCAACCGCCACCAGAATGCAGCCGCAAGGTTAAAACTCAAACCGGGTATTTGAGGCGCAAGCGGTGGGCAATATGGTTTTAATTCGGTACAGCACGCGAAGAACCACCTGGGCATCACGAGTTTTCAGAGATGAGAATGTGCCTTCGGGGCAGGAACAGGATGCTGCATGGCGTAAATCAGCTCGTGTTGTTGTGAAATGTTGGGTTAAATTCCGCAGCGAGGAGCGCAACCGCCATCGCCTTCATTTGCCCAGCGGTCGGGAACTCAAAGAGGAGACTGCACCGGTATGTCATGCAGGAGGAAATTAGGGATGACGTCAAGTCATCGCTTGTACCGACCAGGGCTACGATGCTACAATGGCGCATACAAGAGAGAAGCGACCTCGCGAGAGAACAAGCGGATATAAAGTGCGTGGCAAATTCCGGTTAGGTGCGACTCAAATAATAAGTCGAATCGCTAAATAATCGTGGATCAAGGGAGCATACGGTGAATGCGTTCCCGGGCCTTGTACACACCGCCCGTCACACCATGGGGTGGGTTGCCAAAAGAAGTAGGTAGAAAGCTTAACCTTCCGGGAGGCGCTTACCACTTTGTGATTCATGACTGGGGTGAAGTCGTAACAAGGTAACCGG
+
.17.+(++*'-(&*'.-/0*)*()*.*5.-,1,,-/172-0'&%(&))((%&)')(%'$''&)()-.*+)%&('$(&'(')0/.5&++164+0-'(+3*)'''&.2'()*$$&%%%(+'*(&)$$%$%''$##$&2226-0(''+/+)&&(&'%''%"&$&*'#%%##$)'(&('((,'/)(()$%%%%$&)*+,,+//1-11628/.&)$%*)(*')%)&$()*(%%&)%(,,,'*()&(&'$(/)&$&&''(*-+,.1((%'$+/-*(&&'&&&(-)+('%('*''$#$%'&$%+0'&(%$&'&#$$'%'%%&)%&'')&+,'(&&$('%&''(.,00+1343:80,0+-'&&,+13*/,*))+()--0-).,,1,).,(''%(06-),.-***'(0,-+.,222*+-,.**0*()0.(-,0/.)+//.&,/.'&-,.(2.($$()%%%$&$#$()('&$$&&%+&*(%&#&$$$(*+/-44(('$*&%$$'(**)+)-,5+))*'*,4+-*%(%*&&%&%(&%0+#%&&,/(0046*-/4241%%,/-0*-0('$*%%"%&(&(,'*(+++%$%)*(009<-211/(%(((()')&'&'),4-/221&))%%&'(**-)*)())4:://*),,--,$,./-0--%&'*&1-(''&(%*&$((&.*+++.$%%&##%&()*,01421,21593,-*$')-0**+-'-,).),*++,''*$'+'('($%%&*.((&$&%'((#&&&)%$(.)&-2-(*0.'&%%%)&-*+--4+*'+)&'*10.,#)))()&('*(%&%&#/))+'(&&*((.3./1222-),03)00/84(')$&($(*&'10%-+(&&#'&(/,)*'&+-,+0/,.-+)+,.*+()&))')2.1221100*+(')%(/)'''-'&(*+6)')&%''*)(&('*'*'))/3%)(($%%%)--((%%$&#'()*2)('&&$&,')%''&*-2732()+(')+&&&)+)%''*.02;9563512.(1455--0)+*-,0,46-26.,04.2.5:45/0(&)'*(*)&)+/84(%*'&&&-))('+03)**+7/9;9<3(14,(-3.2434039.1/95/-0.4()&((***-696*+,(&)++102*'(,+02320,0
@380dcc8d-191d-4a9b-a58d-28cc54bd3923 ch=143 read=47007 start_time=2019-12-13T00:30:19Z barcode=BC01 runid=2c9cf7bc05858273f10e7d7ec552fc0bd742dc3e
CTCTACGGGAGGCAGCAGTAGGGAATTTTTTTTCGGCAATGGGGAAGCCTGACCGAGCAACGCCGCGTGAAGGAAGAGGTTTTCGGATTGTAAACTTCTGTTATAAAGGAAGAACGGCTACAGGAAATGGTAGCCAGTGACGGTACTTTATTAGAAAGCCACGGCTAACTACGACATGGCGGCCTGCCCAGTATCCCAGCAAATTGCCACAAGATTTATCCAGAATTAATAGGCGTAAAGAGGCGGCAGCGGGGTCTGGTGTTAAGCCTGAAGCAACTTCAGTAAATACATAGAAACCAGGCTTCGAAATTACGGGAGAGGATCGTAAATTCCACATGGCAGTGAAATGCGTAGATATATGGGAGGGCACCGTTGGCGGCAATCAGCCTGCAACTGGCATCGATCAGCAATAGAAACCGGCATTAAGTTCAGGCCACCTAGTAGTCCACACTTATCAACGATGAAGTACTAAGTGTTGGATGAAGTTCAGTGTGCAGTTAACGCAATAAGTACTCCGCCTGGTGGTGTTTGTAAAGGGTGACTCAAAGGAATTGACGGGGGCGCACAGCGGGTGCGGGCATATGGATTTAAATTGAAACAACGCGAAGAACCTGGAGTCTTGACATACTCACAAAGAGGCTCCAGGATATTAAGCGCATAGCGGGTGGGTGGTTTATGGTTGTAAGTCGACTCGTGTCGTGAGATGTTGGGTTAAGTCCTGGCAAACTGCGCCCATATCATTTAAGTTACCACCATTAAAGTTGGGACTCATAGAGACTGCCAGTGACAAGCTGGAGGAAGGCGAGGTCGATGTGTACCCCTTGCCAATGGGCTACACGTGCTACAATGGATGGTGCAGGCTTAAGCCGAAAGGTAAATATGAAACCATTTATAGTTCGGATTGCCAGTCTGCAACTCGACTACATGAAGTTGGAATCGCTAGTAATCGCGAATCAGCATGTCGCGGTGATTACGTTCTCGGGCCTTGTACACCGCCCGTCACACCACGAGAGTTGTGTACGAAGCCAGTGGCTAATAACACGGAAGAGCTGTCGTGGGATTGATGATCAGGGTGAAGTCGGCACCGAAGTAACCGGAGATGAAACCGTAAGTTCGCACGGGCACCGGCTCGCTTTCTTCTTCAACAACTACGTAACTTAC
+
')*201,7/)*((%%%%(')*.,(++/22423,/21.264357/(.)28*+--3))*,.72--0-.14/-*)++,&(),1:750(0$5())1..-.1.%%%&$%*+.+-.1-183*4.--.,0.05.-1*)+*2+%''),5*'&$&(*-+.2/(*)*'+4/,0,+*//-***'#%%%$%%&$%%$$*(&&'*((&'&&#$(*))'%(&$%('#&),+*--'''((+)*&*)+-,')03&&$%%()-+*((&(+'*('')**,)&)%''%$,,%()&'-40.236;.)')''*),-*(%$%#%*'(&$$$'%$%)04+*((1,0.&($%1(4),('%$%''*/21/&2(+0435.2243&&),,(),(+%('(*%&%$&*(.--+'&)+/+0/0-*+))&'&'''+'(*,50*)+/*03((%%&&.)0-1%%*'-*'7+))(*,,.-(&*'&(')&(++.,&(*('&*.552.)*%)4,856-..,2;70-.)(+42343/0*&)+.//,%.')+4924-++'&&&&%&)'%)(-)*(%'))*,119(,(*+.9/232:;6-2)-*+('%')))&&)*))./0/*1%32,*(%)$'(*')&$'(**06++(')()/,**)-*)*01132.,$%)+''%&%'',($'%&&((*-**+)+*()&*&'(%')(')'+,)$((&++$)%&%(#&%('402243.21102413913-6:41,),&#$'(*.-(&%&$))'$)&)*)+2'&'&0,'*)'0))1*2,)*/1+53-582**&&&%)-0*/2-./01566/0/16))*)*02.+$'$&$&&($($)$'/+)'(#&$&$()035300*-./3654305.+3-/001)''&%$%%**(*-(&'''()'&'%$$$&&&*&')/1,*'(0,627,5,+()*.366661311022686824/6//49585974/,(%$'(()(&',-9840*,,.).0,034*''(&)*-08869/3+,*&&$#%(./80392,/5/1,05++,(''(.+(+'*'+/04129&54431)(0))-*%*(,)*&%)),%.*%%%)+(31000001,).,*,*.,())&&&#&.&(,()/300+*'&)*%$%$&&%(()++3)((&&%,'/(--*/++'$%(*++,,&$$&'&$(&'($'&%)(%###$
@710f9abd-9e8d-4805-9314-09b35662e5bf ch=2 read=19948 start_time=2019-12-13T00:30:33Z barcode=BC01 runid=2c9cf7bc05858273f10e7d7ec552fc0bd742dc3e
CTCCTACGGGAGGCAGTAGGGAATTTTCGGCAATGGGGAAACCCTGACCGGGCAACGCCGCGTGAAGGGAAGAAAGGTTTTCGGATTGTAAACTTCTGTTATAGGGAAGAACGGCGGCTGGAAATGGTAGCCGAGTGACGTACTGATAGAAAGCCACGGCTAACTACGCGCCAGCAGCCGCGGTAATACGTAGGTGGCAAGCGTTATCGGAATTATTGGGTGTAAAGAGGAGCAGGCAGCGGGGTCTGTGGTGAAAGCCTGAGCCGCTTCAGTAAGCCATAGAAACCAGGCAGCTAGAGTGCGGAGGGATATTCCCCATATTAATGGCGGTGAAATGCGTAGTAGATATGGAGGAACACCGGTGGCGAAGGCGACGATCTGGCCTGCAACTGACGCTCAGTCAGGCGATGAGGCAAATGGTTAGATACTGTCCACGCCGTAAACGGTATTCAGTGTTGGATGTCAAAGTTCCAGTGCTGCAGTTAACAGTATACAAGTATGAATACGTTCGCAGGAGATAAGAAACTCAAAGGAATTGACGGGGAGCCCCGCACAAGCGGTGGAGCATGTGGTTTAATTCGAAGCAACGCGAAGAACCTTACCGATCTTGACATACTCATAAAGGCTCAGAGATGGAGAGATGGCTATATGAGATACAGGTGGTGCATGGTTGTCAGCTCGTGTCGTGAGGATGTTGGAGTTAAGTCCGCAACGGCGCGCAACCGCTATCGTTAGTTACCATCATTAAGTTGGGGACTCCTGGCAGGACTGCCGGTGACAAGCTGGAGGAAGGCGGGGATGACGTCAAATCATCAATGCCCCTTATGACCTGGAGCTACACGTGCTACAATGGATGAATTGCAGGGGAAGCGGGGAAGCCGCGGGTGAAGCAAAACCCATAAAACCATTCTCAGTTCGGATTGTAGTCGCTCGGCTACATGGTGGAATCTTCGTAATCGCGAAAGATCAGCATGTCGCGGTGAATACGTTCTCGGGCCTTGTACACACCGCCCGTCACACCACGAGTTGATAACACGAAGCCGGTGGCCTAACCGCAAGGAAGGGCTGTCTATGGGATTGATTACAGGGTGAAGTCGTAACAAGGTAACCGG
+
))-(&.1091,.*)/36,./'*1.9:837;:7;755.((-+27-,,688798788979;454532-,2+,+&+-(/)36.,52:-/1-/04),-9/33''%%&&+/*/%/*+*4.)/-+))&+**5651226)'(')(('''(-*+1.*-42.2:/0,1,,//34221567;45.-,4./-/+*.2/3551.,-+30*140223;6460..+/,-2244120069+(%0*(+-0561%+(),74.-&%',,,+07203;8.)&'((*-3++,,7;39;12.+12/1+*+,*,)**,113-+*(,'**'%%&()4//+%*&''&&+&/+-.-,+,'()30-*'+*-25+.-0*+,,20-.*).31.+))*,117620/00/12657441.&')+*,+(-22..%*),,*('%-(.2:;3+(&(&%*'&%$$'&+'+'+++/19651)((*+'%('(),-/32+00(-+-.01*,--,,)*,)..))%$$&&'*(*)'&(%%')(+,8/0-2&')/.2'(()/&*34-6:8/+-+/41828948;0&*+64*(--117888;85.(('('&*)11:946896/60--('*''+.4.081,0+).$&''',*),-0412-,'%./*.0/48((*,,-830.-*10-96644-/0/.1211-3/06770212.-4.-+.&123958778.-,*)*,7619.)$')*%(&,/,-..+/'*&)-*),%*+)).///0320039438/43+2,0,.-5/99,/-/.)+27/&)(/5526.')1/1252&.45/-.()+*.-'-3449000/.321.,--5/)'*%*((*)2,0/176,,+&(+-,,(+*,49202/8237441&%,&'+*/(0(**))*)%%''*,423.+%*)/900-687484.16;<88816920.%09::35'0(%$$#&$%'/-*'((*+%&()&(()'()*'&$++2-.)((,,))+01-1212668/4(1012:8451283++'-.-%##$$%()--1524:866645356/32352/))),*+'+&&*(*.*(-,0,(&'%(0-.0)0.01(+*-,&0/'''(*/(1(&$'&&')++)-,1-),.-034530**-,.-817
@ae61311f-a1cc-4e23-a6c4-eba1b41f67e8 ch=324 read=43286 start_time=2019-12-13T00:30:29Z barcode=BC01 runid=2c9cf7bc05858273f10e7d7ec552fc0bd742dc3e
CTCCTACGGGAGGCAGTAGGGAATTTTTTCGGCAATGGGGAAACCCTGACCGAGCAACGCCGCGTGAAGGAAGAAGGTTCCGGATTGTAAACTTCTGGTATAAAGGAAGAACAGCTACGGAAATGGTAGCCCGAGTGACGAACATTAAGAAGCCACGGCTAACTACGTGCCAGCAGCCGCGGTAATACGTAGGTGTAAGCGTTATCCGGAATTATTGGGCGTAAAGAGGGGCAGGCGGCGAAAGCGGGGGGGTCTGTGGTGAAAGCCTGGAAGCAACTTCCAGTAAACCATAGAAACCAGGCAGCTAGAGTGCAGGAGAGGATCGTGAATTCCATGTGTAGCGGTGAAATGCGTAGATATATGGAGGAGGAACACCAGTGGCGAAGGCGACGATCGGCCTGCAACTGACTCAGTCAGCAGGGGAGCAAATAGGATTAGATGCCCTAGTAGTCACGCCGTAAACGATGAGTACTAAGTGTTGGATGTCAAAGTTCAGTGCTGCAGTTAACGCAATAAGTACTCCGCGCCTACAGAGTAATTACGTTCGCAAGAATGGAAACTCAAAGGAATTGACGAAGTTGCACAAGCGGTGGAGCATGGTTTAATTCGAAGCAACGCGAAAAGAACTTACCAAGGTCTTGACATATCATAAAAGGCTCAGAGATGGAGAGATGGCTATATGAGATACGGGTGGTGCATGGTTGTCGTCAGCTCGTGTCGTGAGATGTTGGGTTAAGTCCTGCAGCAGGCGCAACCCTTATCGTTAGTTACCATCACAAAGTTGGGGACTCTGGCAGAGACTGCCAGTGACAAGCTGGAGGAAGGCCCGGGGATGACGTCAAATCATCATGCCCCTTATGACCTGGGCTACACGTGCTACAATGGATGTGGTGCAGGGGGAAGCGAAGCCGCGGGTGAGCCAAAACCCATAAAACCATTCTCGAAGTTCGGATTGTAGTCTGCAACTCGACTACATGAAGTTGGAATCGCTAGTAATCGCGAATCAGCATGTCGCAGTGAATACGTTCTCGGGCCCTTATACACCGCCATGCACCACGAAGTTATTAACACCCGAAGCCGGTGGCCCCTAGCCGCAAGGGAAGGAGCTGTCTAAGATTGGGATTGATGATTGGGGGGTGAAATAACCCG
+
'%+))25,93(*-*)++-,)&)+.589:-75:141042*&(,.-36//.5844005:857<./-//1411,0'*---61+)-)*0.0-07..7:94261106:2.3-8-+5+&-,*332-18,-53+**5)()&(*)(*+'*)'().)$)+'+++,/2/017299969543-,+++0-1/2003.118352/2.1&*4032-;-,,(&,('.-)/,.110/,52.&&*+--+,49**51*,0/)-)+/22,+0+&&)(001.50.0735))'%&&*'.+2&$())(%-/./,+)/1+2+37*'&')+,)-*,.,,2,.-/6578.6,)-/.4.)*(*'&%*+476268300*****4743-140,6.)*-(*(+1.26-7,,*+1+1/676665.'/608776,,***0,1,/1('&%%043)(*+7986+2,(-0/+34478,-,-....2(*-:<99;<752163.232668739/6/:0::89868234::*154/-..*50**%(#)&(&')')+,,76((&-*&%$$%$$')&-(&((*2/(.(3*09:7(-6**8.07*,*)-.3.232%$&%&%((/,---*.'***+++.,-/;2.10/2')/&),2.*&+)0.+'+)'#%&+%($($&&-*)+502&,.+-.66+*4.48(()**:98+*)(*3)02257585-1**+0%3/07:958696979,.02/3*/0018988:89332220806811211.//'$%''%*%361+/,&*$'(*+/4,/2,,,5.0936.'%&',,-5.87*,5731%/,,)+-.79870....749:24995111-2.//''*24-32122158194-./9830(053,,623357/,+'34..,((+-02203.:/.:/.,+,&((+'+,,1+,,--*+0+0714*,)*,203*59:63<5.0148/6788:44+*0''4::29.03.028:95.-2,+,935642557839/30905:550466665644*---7421+,+/.068:)6765:858559688.670:',*'(%*(,-.23-/+,+-)%*()'*/5.-0120'.)(&(2),45-+%*),/,%$&)4*1.)++*'1,,%'(-$-)('))(/)34/+1/11/.(0+''204'&)%%$#$&+*,)
@ff5b05a0-adf1-4ca2-925b-f53e33ba7c34 ch=252 read=69886 start_time=2019-12-13T00:30:30Z barcode=BC01 runid=2c9cf7bc05858273f10e7d7ec552fc0bd742dc3e
CCGGTTACCTTGTTGCGGCTTCACGGTGTGGATACAAAGTGGTAGCGCCACTCCCGAAGGTTAAGCTACCTACTTCTTTTGCAACCCACTCCCATGGTGTGACGGGCGGTGTACAAGGCCCGAACGTATTCACCGTGGCATTCTGATCCGCGATTACTAGCGATTCCGACTTCATGGAGTCGAGTTGCAGACTCAATCGGACTACGACGCACTTTATGAGGTCCGCTTGCTCTCGCGAGGTCGCTATCTTTGTATGCGCCATTGTAGCACGTGTAGCCCTGGTCGTAAGGGCCATGACTTGACGTCATCCCCACCTTCCTCAGTTTATCACTGGCAGTCTCTTTGAGTTCCCGGCCGGACCGCTGGCAACAAAGGATACAAGGGGTTGCGCTCGTTGCGGACTTAACCCAACATTTCACAACACGAGCTGACGACAGCCATGCGGCACCTGTCTCACAGTTTGAAGGCACCAATCCATCTCTGGAAAGTTCTGTGGATGTCAAGACCAGGTAAGGTTCTTCGCGTTGCATCAGATTAAACCACATGCTCCACCGCTTGTGCGGGCCCCGTCAATTCATTTGAGTTTTAACCTTGCGGCCGTACTCCCCAGGCGGTCGACTTAACGCGTTAGCTCCGGAAGCCACGCCTCAAGGGCACAACCTCCAAATTTCGACATCGTTTACGGCGTGGACTACCAGGGTATCTAATCCTGTTGCTCCCCACGCTTTCGCACCTGAGCGTCAGTCTTCGTCAGGGCGCGCTCGCCACCGGTATTCCTCCAGATCTCTACGCATTTCACCGCTTCACCTGGAATTCTACCCCCCCCTCTGAGACTCAGAAGCACGCCGGTATCAGATCACGGTTCCAGGTTGAGCCCGGTTTCACATCCTGACAACAAGCCGCCTGCGTGCGCTTTGTAGTAATTCCGATTAACGCTTGCACCCTCCGTATTACCGCGGCTGCTGTGGCACGGGTTAGCCGGTGCTTCTTCTGCGGGTAACGTCAATGGGCAAAGATTATTAACTTCTCCCTTCCTCCCGCTGAAGAAGTGCCTGGCCCGAGGCCTTCTTCATACGCGGTAAGCATCAGGCTTGCGCCCATTGTGCAATATTCCCCACTGTGCCTCCCGTAG
+
54571;0/3/7'.+&)+(2161+/'),%'&),,&)(,*))+/-'.0126'),020-/736376548889;6368;,8;6)/.0,39-(*+2;4*..76312347<:85-,*2)-.507.8*)&)*.433<644845*30.15786663,-102.;-//+100-4943-*092;8871*,,.++-00-.)(6348/:-7,8/26,,44656+,*48+,-*,)),+*-19/023271++++,-.*,2&1.4<9,3/61667<3340/03/*,..0,)))-,,/8;:9735+168:/-,*(*+*++,123483:-,.73823.1,,/92-06',*0,,&75443263./2:;061,.01594-22/-20.3*74:/-0,++*,/.)((.2)-.153+6*)(06/',)-'0-)/-8269'-&&()('-./0/00/0/)*(*--'-%%,.-17:886311./,438/++$'3-0/,--*38899756610,*,0:76604777453.1,-2:729203,5-<99<1--,)&%%%(1&(,..2<1:1-)*0/013:140.-3,,.,1043078/,15394<857;42-)5;<-7:5021/+2,70,-21-;::,/113+86676252833+..-900016'3**/(*00131;3315/9.-,.6:42.2./7.60(')*839957;3-,/./0892-,)#%'&0-*--130194555.32/..478((()*5:2.39560,+)02120)())-;7587&3520((&&%+,364596;98:<5,---+),,--41)/00.7<-,+92'*,:-13851+1*4:40-1/21654-/1./,/057:4&)&&'$')31-54558'('($%+*66//+(,230.,,32++,-7+(())+4/.,**(.03+),027:8::9:70+)2,&%$&))69::96.+.5-42,)&%(),.66.06&2/1;520,,,4596570%'++%+(980;-,,1/-+)+22:9<87897;--65.,-..6022775;1+',/+000-))+')/9,4;9/.38/+,00--'*(%,&'%$#(/0*),-11:3<225437+0-+)&%%&$&&55(0.,(.-214;1,1712184;345/942+&*,,1-/2)15*)3-1
@49a05a8c-ed2f-43a4-b678-e2c2b0b79713 ch=7 read=37269 start_time=2019-12-13T00:30:34Z barcode=BC01 runid=2c9cf7bc05858273f10e7d7ec552fc0bd742dc3e
CGGTTGCAGCGGTACGACTTCACTGATCATGAATCACAAAGTGGTAGCGCCCTCCCGAGTTAAGCTACCTACTTCTTTTGCAACCATGGTGTGACGGGCGGTGTGTACAAGGCCGGAACGTATTCACCGTGGCATTCTGATCCGATTACTAGCGATTCCGACTTCATGGAGTCAGGTTGCAGACTCAATCCGGACTACGACGCACTTTATGAGGTCCGCTTGCTCTCGCGAGGTCGCTTCTCTTGTATGCGCCATTGTAGCACGTGTGTAGCCCTGGTCATCGAGGGCCATGATGACTGACGTCATCCCCACCTTCCTCAGTTTATCACTGGCATTCTCCTTTGAGTTCGGCCGGACCGCTGGCAACAAAGGATAAGAGGTTGCGCTCGTTGCGGGACTTAACCCAACATTTCACAACGCAGGCTGACGGCAGCCGTGCAGCACCTGTCTCACGGTTCGAAGGCATTCTCATCTCGAAAACTTCCGTGGATGTCAGAGACCAGGTAGGTTCTTCGCGTTGCATCGAATTAAACCATGCTCCACAGCGTGCGGGCCCCGTCAATTCATTTTGAGTTTTAACCTTGCGGCCGTACTCCCAGGCCGGTCGACTTAGCTCCGGAAGCCACGCCTCAAGGGGCACAACCTCCAAGTCGACATCGTTTACGGCGTGGACTACCAGGGTATCTAATCCTGTTGCTCCCACGCTTTCGCACCTGAGCGTCAGTCTTCGTCAGGGGCCGCCTTCGCCGCCGGTATTCCTCAGATCTCGCATTTCACCGCTACACCTGGAATTCTACCCCCTCTACGAGACTCAAGCTTGCCGGTATCAGATGCAGTTCCCCAGGTTGGGCCGAGTTTCATCTGACTTAACAAACCGCCTGCGTGCGCTTTACGCCCAATGAATTCCGATTAACCTTGCACCCTCCGTATTACCGCGGCTGCTGTACGGAGTTAGCCAGTTCTTCTTCTGCGGGTAACGTCAATGAGCAAGGTATTAACTTTACTCCTTCCTCCCGCTGAAAGTGCTGCAACCCGAAGGCCTTCTTCATACGCGGCATGGCTCAGGCTTGCGCCCGGTATTCCCCACTGCTGCCTCCCGTAGGG
+
4-350(.&&''%2.1013483,-((+)*&&)*///)/.451234.0/116;7.5,('%(+:49(-,-382)('.+19;/,0,%,)'(-786../8286455//0-.,.,).+/*)00863788;86780./0//440../32,+.23-0.%/.,,/9/1..49<300/*(*,/%(509.1((0,$*%,&0)0923112;881.*,289.,*)*)),((+3...4405+,('',*-,.4/51.-/&(*//489</60-,-01//00042*++5-+,5::9((&&%*/1.92.+-,++)''(,889:939;0+.20646,2))+;:253%1,2,+#&1),-2082.-1515&*)6+5240-0108400108+9/--2,+%)('1.5157661:1/2;95-/./)),&/+1//81/15573&.$%,4./48701/'(&%,*//41121+-/001.11.50,'(--4/(,00026771+&(/53,/3.//56;99251'$&).-1)--*,,56;65973706---224+&+-+272,84-0780)'(%&((2%.,1-10.,+,52-3.--2::110-7<<.6954240++,,-.755,67-*.2.),,0210(-)((54/4/5)5'.7.00/61354*07/--21357-6-1.449/.256759<:1,2,+*-/1001(1,'01)*,08+-:9;:938.)*,.21(+.24<<553/22.133886:+,.11;8*)))-,515:56:474%&&%.,)0+,(0('*1()+,()(&(2*5-+-29--6--0//,),0'.**)(.7:84-4721.*/.37920+,-//3:&-1..3*+.0/:088;587)%)))0'+(,''$,%5*))()...//526279954$%&(,-236833/61//-+)&(&)&/-2:-(''-*2*,(*-++*.733+)%.&)+,4:35-7..-3-1%'+/-+-6:1119%/.((2858:555325:34:7.06/0/0.861.)-,+*4)6(-8+*-35:.::8083/+546094-+'))%(,+0.*%%'0)544934:4-/&2051:1/+2(+'(#2(*58-3)4/)'&-+-//::0+721121690:8*(*)+(&
@29d094ad-49b5-45e8-8b5b-de58fb31effc ch=135 read=41161 start_time=2019-12-13T00:30:51Z barcode=BC01 runid=2c9cf7bc05858273f10e7d7ec552fc0bd742dc3e
CCGGTTACTTGTTACGACTTCACCCCAGTCATGAGATCACAAAGTGGTAAGCGCCCTCCCCGAAGGTTAAAGCTACCTACTTCTTTGCAACCCACTCCCATGGTGTGACGGGCGAGGGTGTGTATTACAAGGCCGGGAACGTATTCACCCCGTGGCATTCCTGATCCACGATTACTAGCGGTCCAGGCTTCGTAGGTCGAGTTGCGGTAATCCGGACTACGACGCATGAAGTCCGCTTGCTCGCGAGGTCGCTTCTCTTTGTATGCGCCATTGGCCAGCACGTGTAGCCCTGGTCGTAAAGGGGCCGCGGTAATGACGTCATCCCCACCTTCCTCAGTTTATCACTGGCAGTCTCCTTTGAGTTCCGGCCGGACCGTAGCAAAGGATAAGGTTGCGCTCGTTGCGGGACTTAACCCAACATTTCACAACACAGTGACGACAGCCATGCGGCACCTGTCTCACGGTTCCCGAAGGCGATTCTCATCTCAGAAAACTTCCGTGGATGTCAAGAGACCAGTGGAGTTCTTCGCGTTGCATCGAATTAAACCACGCTCCACCGCTTTGTGCGGGCCCGTCAATTCATTTGAGTTTAACCTTGCGGCCGTACTCCCCAGGCGGTCGACTTAACGCCCGTTAGCTCAGGAAGCCACGCCTCAAAGGGCGCAGCTTATCCAAGTCGACATCGTTTGCGGCGTGGACTACCAGGGTATCTAATCCCTGTTTTGCTCCCCACGCTTTCGCACCTGAGCGTCAGTCTTCGTCAGGGGGCCGCCTTCGCCACCGGTATTCCTCGAATCTCTACGCATTTCACCGCTACACCGCAGATTCTACCCCCTCTACGAGACTCAAGCTTGCCAGTATCAGATGCAGTTCCCAGGTTGAGCCCGGTTCCCACATCTGAAGCAACAAACCGCCTGCGTGCGCTTTACGCCCGAAGTAATTCCGATTAACGCTTGCACCCTCCGTATTACGCGGCTGCTGGCTGGAGTTAGCCGGTGCTTCTTCTGCGGGTAACGTCAATGAGCAAAGGTATTAACTACTCCTTCCTCCCGCTGAAAGTGCTTTACAACCCGAAGGCTTCTTCATACACGCGGCATGGCTGCATCAGGCTTAACATTGTGCAATATTCCTGCCTTTCCCGTAGGAG
+
9)4,8:,/.8-/6.0.'1133,2+(&&%/0%%&*(,62/2+4+**20-0,'(*,/().33)*+.,97186*'*+,385578;349/,-3)95,(,+2/'$'&**0./38497-+%),(*(*+,+)'(*8;,664(.1*///783<21.:-),/,/.,422***,021./.04734400-0%.(+&**+08313')(),(&),/),(0*+4.-./40663344+()&)*,%+))((*-,)**-)0.,-,++(()1/303;9345678788),3&,+-'(('*)*(&'+1:.-18220792*-48-24-)'(('(%'+-55982905,*-84:89-4'+,8')*:/4262+'&,,77%%0'*-02.1&''(,4644-&$&$(38*4-6/)&,.+2355980,6*)'.471*+*-)0/+.0077;/---2-1,+'$'%%%&(*646704),+))(,+0,+,--')*259,4+))',//%$+,0,.0982/%&/78--9-;7778::7245()'*),(&''+)('*.81.20/3207/0023-&+,*1:318+.*/03..4./../)+8793/./91&*458784&02.++10:;426,4+*-+4/5*/+//38;-+220)01/41/31401-,.*'*.-*-.2&3&/.,/8254699861((1.0)+'((+(%(,)0,5652020/0016/'*+5-2267646769,62..//3)*6218*+,986,+,*598,%*,--681/418:8751468633447<:876,+4:64/778;4;878:.2-(---997754*+877999897835;9,+/4-38.-(.)&&)'1/8221009/205422-.13417(0),,5,-2/0202520244432690)((,.,00&.5/&)..,03+$*+-/''('%++207;69:499955353/.*.-))0022+()*'(+1/6-5+,/0+)*''))))-/6313+(*')('*)*):-..23/1,&*/))-0//35%63026533:2246,653599521,6./07884&.(,*+//*))&+-064:20-09++2:1:0.++*,11)))1.06-)),,*.)189:9%)))')&&-30348;7..--.;'49*7+/).,*,,+)),8/..-('('/0+3,-7-,5770*,
@3ec2e9b5-4bc5-41db-86cd-6a3d8f0a373a ch=214 read=28901 start_time=2019-12-13T00:30:49Z barcode=BC01 runid=2c9cf7bc05858273f10e7d7ec552fc0bd742dc3e
TTGTTGTACTTCCGTTCAGTTACGTATTGCTGGTGCTGAAGAGGTTGTCCGGGTGTCTTTTGTGTTAGCCCTGCGCCTGTCGTATCTTCCGGTTACCTTATTTACGACTTCACCCCAGTCATGAATCACCAAAATTGAGCGCCCTCCCGAAGGGATGGCTACCTCGCTTCTTTGCAGCCCCTCCCATGGTGTGACGGGCGGGTGTGTACAAGGGCCGGAACGCCCAATATTCACCGTGGCATTCTGATCCACGATTACTAGCGATTCCGACTTCATGGAGTCAGGTTGCGGGCTCAATCCGGACTACGACGCGCTTTGGGGTTCGCTTGCTCTCGCGGAGTCGCTTCTCTTGTGCGCCATTTAGCACGTGTGTGTAGCCCTGGTCGTAAGGGCCATGATGACTTGACGTCATCCCACCTTCCTCAGTTTATCACTGGCAGTCTCCTTTGAGTTCCCAGCGGACCGCTGGCAACAAAGGATAAGGGTTGCGCTCGTTGCGGGACTTAACCCAACATTTCACAACAGGCTGACGGCAGCCATACAGCACCTGTCTCACAGTTCCCGAAGGCACCAATTACATCTCTGAAGTTCTGTGGATGTCGAGACCAGGTGGAGTTCGCGTTGCATCAGATTAAACCACATGCTCCACCGGCAGTACGCGGGCCCCGTCAATTCGATTTGAGTTTTAACCTTGCAGCCAATACTCCCCAGGCGATGCGACAACGCGATTAGCTCCGGAAGCCACGCCTCAAGGGCTACAACCTCAGTCGACATCGTTTGCAGCGTGGACTACCAGGAGTATCTAATCTGTTTGCTCCCACGCTTTCGCTTTTGAGCGTCAGTCTTCGTCAGGTGCCTTCGCCCACCGGTATTCCTCCAGGATCTCTCACGTTTGCACTACACCTGGAATTCCTACCACCCTCTACGGACTCAAACGCATTATCAGATGCAGTTCCCAGGCTGACGGGGGGATTTCACATCTGACTTAACAAACCGCCTGCGTACGCTTTACGCTGAAGTAATTCCGATTAACGCTTACCCTCCGTATTACCGCGGCTGCTGGCGCGGGTTGGCCAGTGCTTCTTCTGGAGTAACGTCAATGAGCAAAAGGTATTAACTTCTCCCTTCCTCCCCGCTGAAAGTGCTTTACAACCCGAGGCCTTCTTCATACACGCTGGCATGGCTGCATCGGGCTTGCGCCCATTGTACCAATATTCCTGCCTCCCATTAGGAG
+
$3,3,).%,+2),)125&*.4*,.7113//26776687,+))(2-90/2(,(())-3.477%-)-()$1,&'%&')35477212434.6)'(1+)-2,5$-,&#%&$./82.333-*)-1''(&/04-4'0*%%&&)$$%'/60,2,**).'25*(#%%''7,+&$(9,.6:3*-.*22,')*91,1.+..*)+1-432*.()')(+--(&)-2/200,+-#&%'&(**,1.,.33142004:80-.115+--*1,*,5+/00-6560//2/20$,%)&*+,'*131&202,-.-*;17(,-*).))-./,,$(1,(%%(,3471125112301(&'%$%'(&+-*..+)($)+6146205'&&',-*0,/,/---.09/,2983&+((.3;8200,/-,+0.8//./21-3/8-(/0-237,0536;4/2578333/+/0013'(,**)-.4470$/+-7135./-1.+3,/67(8.9956+132:00-2252080/)6/122+.'(&%017/2:6,)**((%&5451100)/,-.5.3&3(++).*+',,(,)*'+3.0.)'*+++,-/8/-/,'*')'*.-*%)(+;121-1758&0)))**63,('(&'&&/++*407;+.328%',,+-2179*+,))**55033)*'%%&$+('*11197-'*,589;4(%+)***+1;7+/602+5*-((+)%$''/-475/).3/,)*&$&%%*1102/)-,()-/*&)(&&',3-02499785.560+%,.01'*+&),33*4066-4:+'+&))%*(2,0315944.&'*//+,-)/3+-/91+++1.+$*'&%%&,)&&&%#%&(3*./+,.6388568)-&&(15+37679'%5-3875686314(%+))+--/*%$''$('&(%++*/14811,0,2-2()*-/$+*-',*()()(*06/.$'&'%'*+.;3335346494072-.570/&'%)+,.(&03,-')+--+***+107164/49)/5302)/,0-/-4-)(&'%%('%',,05,0++-.1/5.+/,)182159*6,-73330-1/-/6709,)&(+,)*0-3/4'36(-3736;1+,.%()25878801-+'0--40()%.(',*'''''(.5/088503:7*+2,)03*).((&&'''*&,.+&).4283:11:645-,%'$$&*,+*,,667.-,.**3-)2,),107,'-*&(#%'+1-02665*'('&,5*$3''++)&
@cd331418-937e-460e-a0e9-8587b817d1b1 ch=320 read=45132 start_time=2019-12-13T00:30:49Z barcode=BC01 runid=2c9cf7bc05858273f10e7d7ec552fc0bd742dc3e
CTCCTACGGGCAGTAGAATGTGCACAATGGAGGCTTAAGCCTGATGCTCATGCCGCGTGTATGAAGAAGGCCTTCGGGTTGTAAAAGTACTTTCAGCGGGAGGAAGAGTAAAGTTAATACCTTTGCTCAGTGACGTTACCGCAAGAAAAACACCAATAACTCCGTGCCCGGCAACCGCGGTAATACGGAGAGGTGCAAGCGTTAATCGGAATTACTGGGCGTAAAGCGCGCAGAGCGGTTTGTTAAGTCAGATGTGAAATCCCGGAGCCAGGCGCAGGAACTGCATCTGATACTGGCAAAACAGGTCTCGTAGAGAGGGGGTAGAATTCCAGGTGTAGCGGTGTAAGAGATCTGGAGGAATACCGGTGAGCGGCCCCTGGACCCCAGACTGGCTCAGGTGCGAAGCGTGGGGAGCAAACGGGATTAGATACCCTGGTAGTCCACGCCGTAAACGATGTCGACGGAGGTTTTGTACCTTGAGCGTGGCTTCCGGGAGCTAACGTTAAGTCGACCGCCTGGGGAGTACGGCCGCAAGGTTAAAACTCAAATGAATTGACGGGGCCCGCACAAGCGGTGGAGCATGTGGTTTAATTCGATGCAACGCGAAGAGCCTTACCTGGTCGCCGACATCCACCGGGAGAGATGAGAATGTGCCTTCGAGACCGTAGAGACAGGTGCTGCATGGCTGTCGTCAGCTCTGGCGAATGTTGGGTTAAGTCCGCAACGAGCGCAACCCTTATCGCTGTTGCCAGCGGTCGGCCGGGAACTCAAAGGGAGACTGCAAGTGATAAACTGGAGGAAGGTGGGGACGTCAAGTCATCATGGCCCGCCGACCAGGGCTACGTGCTACAATGGCGCATACAAGAGGCGACCTGCGAAACCGGACGGACCTCATAAAGGTGCGTCGTAGTGGTTAGAGTCTGCAACTCGACTCCATGAAGTCGGAATCGCTGGTAATCGTGGATCAGAATGCCACGGTGAATGCGTTCCCGGGCCTTGCTTACACCGCCGTCACGCCATGGGAGTGGAGTTTGCAAAAGAAGTAAGTAGCTTAACCTTCGGGAGGGCGCTTACCACTTTGTGATTTCGGTGAAGTCGTAACCGGTAACCGG
+
*,0+&&,+)&%&%&+,()&$*&)**5,-2+(&%&())(%)'))&(%&&)&'&*('*+-0246732)-)(*-1160)/6/:05388/*1024;;8133292*.3-.(%$(*:3.-6/6/15,48,*122&22346,8,*73'(.'%,-*(*$%'))$'+-,-/&%.%.-'+0-,'))())&#&''-.,/.,&,-,+//5-/+--/--+'*&(.,&.-.31..58;7+-+.(+%'%&'&+)1.)/505/391-,,(+),62//-(+&%$.*'%$%%'&/30646222221--///211--3*&)*/-*%')$)&)(('+/33+...61809('3+-)'&)&'%'%&&'((+*,+(/3/14/756:934,,*&(-.494*(202/),**+-/%(%()8(123/)),(&(&+07:**,.2:-6&99/-5--16,49//1/6//052,.03;9797&100112+*('(.**-&21((+&/,-,,&'$&+,4/1/2.,7)((*30,.-)-5,+*1+/:5./4.344,(()(-(++,)-+'+)(,-003,,4(&+'(-2465*+))2,/3)(*(,-/03/3006/./03-)*1262-8.93122020'0.0)+0'('*.+2,./--)-%$##(&,..93'2&(*,$'&*+90/-.5-,++,8231)&)2+63.()&)12./3/01::4,0*/23888670*,'&%$&'&),0//111.+,21:507++,4..*&*+-1.,.61-3106$&-(,/-3<62507860/42)59271-0(*&,,)&)*41-/&''(),+(41.4;-*4,*4-+/,-24+,.1/++')+,5533,-2/)%('**14.1-,,)')'(.11+,+2/(/./1(())*+&'').,.10+*,'&((&#%#%(.52233-+,-63&*2.1*,-()(%(&)'7&(%'*+29:4:332233213/0-2..,7+5.835,,.($$*+*1199:8877668877/-2*63..8/%+++3.0(*.).'()&$%$$&%'..28+/0'-)185965.*(),,*,+9234586*&('%(&$%&($#$$3(3/1/0'6*(,/---/8/.69,0.4/*-/.7(%$'()+,4/0023-./*+*'*2-3/-
@7ac7c9a8-a09c-4920-a276-e96a1f91ce72 ch=55 read=46913 start_time=2019-12-13T00:30:48Z barcode=BC01 runid=2c9cf7bc05858273f10e7d7ec552fc0bd742dc3e
TTATTACTTCGTTTCAGTTACGTATTGCTGTGGTGCTGAAGAAGTTGTCGGTGTCTTTGTGTTAACCTGCGCCGCAATACGCTCTATCTTCCGGTTACCTTGTTGCGACTTCACCCCAATCATCAATCCCACCTTGGAGCGGCTCCTTCCCTTGCGGTTAGGCCACCGGCTTCGGGTGTTATCGCTCTCTGGTGTGACGGGCGAGGTGTGTACAAGGCCCGGGAACGTATTCACCGCGACATGCTGATTCGCGATTACTAGCGATTCCAACTTCATGTAGTCGAGGTTACGGAATTCACAATCCGAACTGAGAATGGTTTTATGGGTTTTGCTTCACCTCTGGCTTCGCCCTCTGCACCATCCATTTGTAGCACGTGTAGCCCAGGTCATAAAGAGGGCATGATGATTTGACGTCATCCCGCCTTCCTCCAACTTGTCACTGGCAGTCTCGCTAGAGTCCCCAACCAATGATGGTAACTAACGATGGGGTTGCGCTCGTTGCGGGATAGCCAACATCTCACGACACGAGCTGGCGGCAACCATGCACCACCTGTATCTCATATAGCTATCTCTCTCCATCTCTGGAGCCTTTAGCCAGAGTATGTCAAGAAGACCCTGGTAGGTTCTTCGCGTTGCTTCGAATTAAACCACATGCTCCACCGCTTGTGCGGGCCCGTCAATTCCTTTGAGTTCATTCTTGCGAGCAGTACTACTCAGGCGGAATTACTTATTGCGTTAACTGCAGCGCACTGAACTTTGACATCCAACACTTAGTACTCATCGTTTACGGCGTGGACTACTAGAATTATCTAATCCTATTTGCTCCCCACGCTTTCGGGACTGGAAGGCGTCAGTTGCAGGTAGATCGTCGCCTTCGCCACTGGTGTTCATATATCTACGCATTTCGCCGCTACACGTAGGAATTCCGATCCTCTCTCCTGCACTCTAGCTGCCTGGTTTCTGCATGGCTTACTGAAGTTAGCTTCAGGCTTTCACCACAGACCCTTGCCGCCGCCTGCTCCCTCTTTACGCCCAATAATTCCGGATAACGCTTGCCACCTACGTATTACCGCGGCTGCTGGCGTAGTTAGCCGTGGCTTTCTAATAAAGTACCGTCACTCGGCTACACCATTTCCTGTAGCCGCCGTTCAGCTCGCTTTATAACGAAGTTTACAATCCGAAAACCTTCTTCCTTCACGCGGCGTTGCTCGGTCAGGGTTTCCCCCATTGCCGAAAATTCCCTACTGCTGCCTCCCGTAAG
+
$%$+'$+1410.9+/+4/8'//81910065+*114232.-&(&)15548*655757<:054/0,(+)&&(&)(')-/&%%)+0011256155/408+02*0-,4)),,..0.*--.(/10758404/.8/+-+0,-,&'(',+-0,1-44-02122:1:01871,/0.7//43-7.-,12220&'((-)./.-+)*-58870.#(///243789729.6,-.(&)1*6+,4/,.2.023788:99656;6556/30..,+''+0178,--,-63/--//275*',)19-2,*(&',((*-820)*,/%&'()),,039;;,891;,6;;-(-4953350.%)+./85)*,,&/0.-//40449-60((&&(*+2232//0.9.),/,,%%+3)+(2/52/+**)*0068/01699:4:*/+57863,(,(-'+/.-/:776461/.0109346+,+,.+8;/,)'%--20242:3264369621(%&(*-3/00554/63.+//81,+&*&')*+.443%(+),(,*,,102-1&'21.3632%,&+318956777999)-+.+445451/.//16889//-)),'*5:5:.+).'**&(*-/,03+(%*,*-8;),/6,0*51;:8;96857/&(4,9.3.2.2:69<233,,-,47/16,.-/-0*)(/*.2+'()-8.78.,681/57;/28;42:2,($)*/,3116./00/698.(*&+('(/,.4-,,,/<*8*-.3100+../038:1.45,,12-9+6*0++,++**+1674998/86+,/;2453824636810,./5/-5-19604+**80%.12:7*(/,,-921'6:1634&(*+0069:781:00,3/,*),.+(*+-8222//4:88988345783/332458884605<;2350*..-/),)-'+(*(2)/''(22//03436541/*,+.2'56668979+.+))'$#$(,5/04+-1/2.-7(&)+3:752:10972/00.//07;;+1+'+((-,,/7./0-/6(*518922516/.0-4::63415318.0$(2,,0967;6776887;68;8121..02.5..,1-6481117.0,+(%'(%'+1/4:713)3136/+(*+2833-.*-0)2;:3776650/.((+-07)'##%)&*-,0/0031(+,*3:5-./832*),7:52:1;11;855;.*,+/-423090119-7-3).957<4179:/*0.-77,,25/09-6***//..3317,27(*5)&*
@5c49fd9b-dba2-48b5-864e-0a8e23b4a5f2 ch=228 read=64402 start_time=2019-12-13T00:31:09Z barcode=BC01 runid=2c9cf7bc05858273f10e7d7ec552fc0bd742dc3e
CCGGTTACTGACTGTTACGACTTCACCCCAATCATCAATCCACCTTAGACGAAGCTCCTTCCTTGCGGTTAGGCCACCGGCTTCCGGGTGTTATCAGCTCTCTGCGTGGTGTGACCCGGGCGGTGTTATTACAAGGCCGGAACGTATTCACCGCGACATGCTGATTCGCGATTACTGGCAGTTCAGCTTCATGTATTGAGTTGCGGGCTACAATCCGAACTGAGAATGGTTTATGGGTTTTGCTTCACCTCTGGCGGCTTCGCCCTCACCGCATCCATTGCCCAGCACGTGCGCCCAGGTCATAAGGAGGGCATGATGATTTGACGTCATCCCCGCCTTCCTCCAGCTTGTCACTGGCAGTCTCGCTAGAGTCCCCAACTTAATGATGGTAACTAACGATAGGGACGCTCGTTGCGGGACTTAACCCAACATCTCACGACACGAGCTGACGACAACCATGCACCACTGCCCCATCTCCTTGCGCTGCCTCTCCATCTCTGGGCCTTTATGAGTATGTCAAGACCTGGTAAGGGTTCTTCGCGTTGCTTCGAATTAAACCACATGCTCCACCGCTTGTGCGGGCCGATCAATTCCTTTGGGGTTTCATTCTTGCGAACCCGTACCTACTCAGGCGAATTACTTATTGCGTTAACGGCACTGAACTTTGACGTAAGCACTTAGTACTCATCGTCTACGGCGTGGACTACTGAGATTATCCTAATCTATGCCCCCACGCTTTCCGGGACTGAGCGTCAGTTGCAGGCCAGATCGTCGCCTTCGCCACTGGTGTTCCTCCATATATCTGCATTTCCACCGCTACACATGGAGATTCCACGATCCTCTCCTGCACTCTAGCTGCCTGGTTTCTATGGCTTACTGAAGTTAAGCTTCAGGCTTTCACCCTGAACCCTTGCTGCCGCCTATACTCCTCTTTACGCCCAATAATTCCGGATAACGCTTGCCACCTACGTATTACCGCGGCGTAGTTAGCCCGTGGCTTTTCAATAGTACCGTCCGCTCGGCTACCATTTCAGCGCCGTTCTTCCTTTATAACCGAAGTTTACCAATCCGAAAACCTTCTTCTTCACGCAGGCGTTGCTCGGTCAGGGTTTCCCCATTGCCGAAATTCCCTACTGCGCCTCCGTAG
+
45'*),'-#%$%*('2,75578755/;:4+5.44421,*%)(.-40))-1#%'&(*:88691-1,...'2&.33-*2++/('),(-4(/*/20013&,**+*(+,.2122-,-.6*,0584441*.)'('()25-3/,,+&&(&()+:867945545)2&'(((120-00/18143.51,/4/-%%'+,--023,'+**022./,--//-1-133(')114,'((*2368;:,-*9/5:7-+24;426744)'$$)*',0-'*/2*)')*&''./('-0+/.*(+)()(())'+-)'-410/.0/--(,25/25-..../84,-20./2-74.)(*.-416+1(*+215-12.23.0.).00,01331/./.539*,((,+0/2224/://97656/..,*%,,%&%''206;353;73/5/4/,90-//,..-+(),-025430022215697236452312.&+'(*((&*+535%+%$%''-(/111227200///01%'0-4-((&$0017549031,-+)')*-+)02.6+-8300+1-)*.30-/-4.4:557+)*)(,-7/,2/.)'&$+()*621/**,+12231%&+((*-+/<:937;,/111+).,)*',+/)()-./.-54,$((''(/3-532270:/0*(%$$')2274207.++*((&%()+/,+,)(++.40/-./5003000017.0..//)&&'.'((.&(**)$%%'%*134+%*),06-6*09:/.,,*028890809*-(,12940010.86/.-)--03;73565),101525521-132-+()(+;50()42/484-*)()4-)')+5.6.-,,/393.+,-+0.,,-.54212,.&&+1,921,.348++.*+1+)+*)7.+'(,10*/:76;0..4/&'(/99<251,,-./0.20,'&$')07.2/75..4.4/,.-9::5:0336*($'&(,+(24'-7/245681911:8)+)((.+-2)*&.,&'--6*020+()&%&()015352*+-/1-8.-*1-+00*)(&.*.45394397+)4').1329*-&*3:8/-,0//6+)042,.+)*)5-7+:4*.,+$&'%%+*)*--2767103*-8*288-(-/,3*).+),-&(+*),-((')*+16,10-
@672441f2-8386-42ef-a1b6-0ebd3cb08168 ch=390 read=42082 start_time=2019-12-13T00:31:09Z barcode=BC01 runid=2c9cf7bc05858273f10e7d7ec552fc0bd742dc3e
TTAAATTTGTCGCTTCGTTCCACGTATTGCTGGTGCTGTTCTGGAAGTTCCTGGGTCTTGAACCTTGCGCGCAATGGCTCTATCTTCCCGGTTACCTTGTTTACGGCTTAGCCCCAATTACCAGGTTTTACCCTAGGACGCTCCTTGCGGTTACGTACTTCGATGCCCCCCCGGCTTTCACGGCTTGACGGGCGGTGTACAAAGGCAGGAACGTAATTCACCGCGCCATGGCTGATGCGCGCGATTACCTAGCGAATCCAGCTTCACGAAGTCGGGTTGCAGACTTCGATCCGAACTGAGAGGTTTTAGGATTAACATCCTGTCACCAGGTAGCGGCCTTCTGTACCCCATTGTAACACGTGTTGCCCGGACATGGGGCCGTGCTGATTTGACGTCATCCCTTCCTCATCTTACGACGGCAGTCTCTCCAGAGTCCTCCAGCATGACCTGTTGGCAACTGAAGATAAGGAGTTTGCGCTCGTTATGGCATAAGCCGACACCTCACGGCACGAGCTGACGACAACCATACGGCACCTTCACAAATGCCTTGGCCTATGGGTTTCCCGCCAATTCATTTGCAATTTAAGCGGGTGGGTTCTACGTATCATCGGGTGGAAACCACATGTTCCTCCTTGTGCGGAGTCGTCATTAGCACAGGTTTCACCGTTGCCGGCGTACTCACAGGTGGAATGCCAATGCTTTCCGGCGGCCAGCATATCGCAAACAGCGAGTATTATTCATCGTTTACTGTATTGGACTACACCAGGGTATCTAATCTGTTTTGATACCCACTTTCGAGCATCAGCGTCAGTTACACTCCAGTGAGCTGCCTTCACCAATCGGAGTTCTTCGTGATATCTAAGCATTTCACCGCTACACCACGAATTCCGCCCACCTCCTACTGCACTCAAGACTGCCAGTATCGCTGCAATTTTACGGTTGAACCGCAAACTTTCTAACTGGCTTAACAATCCGCCTACGCTCCTTTAAACCCAATAAAATCCGGATAACGCTCGGATCCTCCGTATTACCGCGGCTGCTGGCGCAGGTCGATCATATTCATATGGTACATACAAAATCCACACGTGGACAACTTTATTCCCATATAAAAGAAGTTTACAGCCATGGGGCAGTCATCCTTCACGCTACTTGGCTGGTTCAGACTCGCGTCCATTGACCAATATTCTCACTGCACCGCACTCCCGTAGGAGCAATATCAGCACCAACAGAAGGTTAAGTTCAACGCAGGAACTTCAGAACAGCACCTGGTGCTGAAAGTTAATCGATATTGTGATGGCTTCCTAACGCCTGTCGCTCTATCTTCCGGTTACCTTATTTACGACTTCACCTGATCATGAATCACAAAATTAGGAAGCGCCCTCCCGAAGGTTAAGCTACCCGCACTTCTTTTGCAACCACTCCCATGGTGTGACGGGCGAGATTGTGCAGGCCAGGAACTTATTCACGGCATTCTGATCCACGATTACTAGCGATTCCGACTTCATGGAGTCGAGTTGCGAACTCCAATCAGGACTGTTGCGCTTTGAGGTCCACTTGCTCTCGCGAGGAGTCCTTCTCTTTGTATGCGCCATTTGCCCAGCGTGTGTAGCCCTGGTCGTAGGTGCGTGACTTGACGTCATCCCACCTTCCTCCAGTTTATCACTGGCAGTCTCCTTTGAGTTTGGACCGCTGGCAACAAAGGATAGGAGTTGCGCTTTCGTTGCGGGACTTAACCCAACATTTCACAGCACGAGCTGACGACAGCCATGCAGCACCTGTCTCACGGTTCCCGAAGGCACATTCTCATCTCTGAAAACTTCCGTGGATGTCAAGACCAGGTAAAGATTTCTTCGCGTTGCATCAGGTGAACCACATGTCACATTATGCAGGCCCATCAGTCATTTTGAGTTTTAACCTTGCGTGCCGTACTCCCCAGGCGGTCGACTTAACGCGTGAAGCTCCGATACGCCTCCAAGGGCTGTACAACCTCCAAGTCGACATCGTTTACGGCGTGGACTACCAGGGGTATCTAATCCTGTTTGCTCCCCACGCTTTCGCACCTGAGCGTCAGTCTTCGTCAGGGCCGCCTTCGCCACCGGTATTCCTCCAGATCTCTACGCATTTTCACCGCTACACCTGGAATTCTACCCCTCTACGGACTTCAAACTTGCCGGTATCAGATGCAGTTCCCAGGTTGAGCCCGAAGTTTCACATCTGACTTAACAGACCGCCTGCGTGCGCTTGCGCTTGGTAATTCCGATTAACGCTTACCCTCCGTATTACCGCGGCTGCTGGCTGGGGTTAGCCGGTGCTTCTTCACCAGAAGGTAACGTCAATGAGCAAAGGTATTAAACTTTCTCCTTCCTCCCCGCTGAAGTACTTTACAACCCGAAGGCCTTCTTCATACACGCGGCGTAAACCATCAGGCTTGCCATTATAATGATATTCCCCACTGCTGCCTCCAG
+
&"')&*))&('$$%&)-.98.$&(*224123<:51+5,1:/-/(+&)495435:.*'&&&,)+&&%#$%&())*'+,,.55155671600114/0001&08++*-()-)**057.36293/9()(-05-*15)&'/138-/07)3**),.10-0,--/8<+(%,$-/140..+0--34,,.183395455;640/,+,)-27,).(&2+131215-908253/3369674;9-,,-+0+,*+,-.5*-))*-.-.4/8-,-45<726013//2*8567'5*)+.7/0////1()132**(()(0:;6*26+2*(%*-017446333;0576.-,,6454<5302*89:.+./,-381,//1*.&))-/,306&+((/2176999::76<.-,/(-/2195)0177*./*+92*,1/2.73122/1114''('%(-'(,'')/026689731.'(%*,.*'%((+:47*0)-8.('--456.41,.01.-,58+574/5/3820.,/-.+.-'+)/0/44443923++%-&(++-36<444491.*+(%%')48342095/;/0.'#(&'-*.&%'.+)537392/+()%*'%(++/.('%))*,37594-()+-*5/'1-,*+778585/3.)/.1,3-/($%$$%&(.*#%%%)(+35;;467;231*)(++3*,&**+$'%,.1193;5)+&+22252;;,,)+))/')#%%&-.28-0.574'67*))*&/1,2:8624)+/1*-500&+(+)%$'#&'-,,4/,//133276762697,,-.017,%*083+..14598)76678+309.0-/0/..02668997845<6*6)6),0(.)-7:88::58233228/176605<91-0804924588'4'++003841:7+,0,0))%*+(+%&(*++-2:9678/32442)*)')+..9;)*,**)(''&)(%),/-3/7-)%&%&&%&%,*0.,/4.00'**)%)'&'+4173173-8/++//47*/0)6.86.*+*++...-/2*0100753846;453:/..,,.*(%)$.,'$%&*1$*',;512024544524267733*,.,,(--.2:8922/06-+8,58,+8745;5*%*-(,67+***36*+%15861111,.0:+4613267505+5**,*40;7.2)0+0./..2:7:4-,(+162,.)(&)&('(($&&'*(/.53**0/4,&)+292/*+)(+-.3596.+.**3,8/0),01507/6.2.50-1--)+-3-&-+).2/39:9675,/*))2')+--,.%*(*))%*(*)*,,)'+')*-'&%)+013223557875736/++%()'32&$')+25:5434+++-0-005;7725286)/.+2-,,)**,35-/)(*.3*1-94:.243390$)%+06,7;9*0325/,%'(.80.556520/388<;30$&$+&#)$(&(//2-/+,)('(%*'&'))*)+47545526-*,++-3--00021159363/3363./-+%'*,('*4,+-*$'+)+'0')*$)&$%)%&&'($'-03+',)-1+$'+)+*-..1%&/.)+%&',1-7111-96--/12778;7:0*%()')+,,55521.+29))67:8(+%'''&&&&('&)*+-329998384/278;8855.016<:55/.,.,%&&),//1$%%$)+0.2+-309879:7;05+/7;+6.:9430(,38-/()..1.018/..9:30400+(&&,1,109,+)()%*)1124441-2338212:192,*+,+3435321007/'77*4-+49280/1..30/62982.,&'11,05258238:65*-,-4/47;648206(($.8.-3<;9:949..-..%&&-*+88<4331,''&&%+($*,0%3+20'%)'$'*/))/6/-/-.:;6-9010.()*&#)*(5.10-431)/73)1.*+%'+-/10/0).%($$()6')(&'))7:71-2/.71/$($*,6255/3--),/1337-7995;9-0.:0019;:96/0-$-1,.--.0'%)&(67.9<3,//18;1+-,-4301'('+-)*,57.144443686189*-+*')%,.088550&-.-1.--50817')+555330+124129;3269:269241396601.000.(131-+*)%&(+&'%$(/5.,+-,07485569258:841327-0*(*2,6+*'/4*))&',;/.///00--,2365987777;78767975230)+'%'&%&$)'-/3352*))1,2,9)&%#%+0335:13851-1.**)-+.36/6--+20,-+.,,2.(/((*+-:9<6/4-*%()(,-6.---5383445698,-3,.,2((&&'('')+7194.+3;9++63.4-(**+./.)+,20:+)+(+40:6:57<89942,.+*-0.*)'%#$'().*33003)'&$%%&$+0*&),-325./+&(++1+))''-+&'
@3e0be05e-1c8b-4d0a-846f-3e212275fcd2 ch=244 read=88745 start_time=2019-12-13T00:31:22Z barcode=BC01 runid=2c9cf7bc05858273f10e7d7ec552fc0bd742dc3e
CCGGTTACCTTGTTACGACTTCACCCCGTCATGAATCACAAAGTGGTAAGCGCCCACTCCCGAAGGTTAAGCTACCTACTTCTTTTGCAACCCACTCCCATGTTGTGATGACGGGCGGTGTGTTTTGGGCCGGGAACGTATTCACCGTGGCATTCTGATCCACGATTACTAGCGATTCCGACTTCATGGTCGAGTTGCAGACTCAATCCGGACTACGACGCACTTTATGAGGTCCGCTTGCTCTCGCGAGGTCGCACTCTTTGTATGCGCCATTGTAGCACGTGTGTAGCCCTGGTCATGGGGCCATGATGACTTGACGTCATCCCCACCTTCCTCCAGTTTATCACTGGCGATCTCCTTTGAGTTCCCGGCCCGGACCGCTGGCAACAAAGGATAAAGGGTTGCCTTTCGTTGCGGGACTTAACCCAACATTTCCACAACACAGGCTGACGACAGCCATGCAGCACCTGTCTCACGGTTCCCGAAGGCACATTCTCATCTCTGAAAACTTCCGTGGATGTCAAGACCAGGTAGGTTCTTCGCGTTGCATCAGATTAAAACATGCTCCACCGCGTGGGCCCCAAATCAATTCATTTGAGTTTTTTAACCTTGCGGCCCATTACTCCCCAGGCGGTCGACTTAACGCGTTAGCTCCGGAAGCCACGCCTCAAGGGCACAACTTTCAAGTCGACATCGTTTACGGCGTGGACTACCAGGGTATCTAATCCTGTTTGCTCCCCCACGCTTTCGCACCTGAGCGTCAGTCTTCGTCCAGGGCCGCCTTCGCCACCGGTATTCCTCCAGATCTCTACGCATTTCACCGCGCTACACCGCAGATTCTGCCCCCTCTACGAGACTCAAGCTTGCCGGTATCAGATGCAGTTCCCAGGTTGAGCCCGGGGATTTCATCTGGTAACGACCGCCTGCGTGCGCTTTACGCCCAGTAATTCCGATTAACGCTTGCGCCTCCGTATTACCGCGGCTGCTGGCACAGGTTAGCCGGTGCTTCTTCTGCGGGTAACGTCAATGAGCAAGGTGATGGCTTCTCCCTTCTCCCGCTGAAGTGCTTTACAGCCGAAGGCCTTCTTCATACACGCGGCATGGCTGCATCGGGCTTGCGCCCATTGTGCAATATTCCCCACTGCTGCCTCCCGTAG
+
/5)-,8,.405)09,/3356<6+51/($)/**%&3-($%*51.212320*.+.0.&/127-++0*0-435/46670,,,.6.3;:+.55)7:,%))55&#$$')*))$)*,+*47+.13,1()'(&&).6./:371/-.05;7678&6*:388;8.//-6*()*.12,-%$'(++/-')()+3.5293.&(&'44;1656:9863:22/+1/68778897.,-4:9113344.7*&'5,&'./(,,,))*-,.()#(')(/-)+02388::/47)*+.-+0/0/+('*+1:0.5;:6,:0955998:111004384557:9::4:;3*095963--4..-76-.048/8.,+*110.&'*()*03;27-)/04*115::210**+,/./8++.9899*,0.-4/3(*/..-2-++1880.-0,*,*),-7,49(,-+,,50.//+)&)*+28070.01153/')+.2937632.%),29714+*/7+.,))),+++0/5421-+,,,,*/129889;8624755688<51+*'%41:31/1-2.3.),014('/3/12.*./126657,.+))),)+,)02,$%&*.699;726;91319085<21;5618-//+:7)&9)*,-266+019;5;:999.:-9-866/01-(*,.'.*-,'-1/2469692117-+')/0+,0/,19-3863732534;3-,0*'**.889787;663.0027435524202<.*---/22)'0/04;106758;)*,12796/3335;72.9*%6;71724/5/..76+653:888<9929)((-+*+((/12729<-*+6,23.0.,+'+(%'**..7.-%04691,1/+,++.1488,*&),/+--'.0017555657454<394/./3-'&073)478/,/8+,+(*00,1(')&(56(021157990/-77-+,-6.,*+-.63:761.6/6/9/--(%'$*1,02,/194350.+3..-40/.-)%'%*-,83338)51-.64*,27828)5845::77627221550*,-)&')&'')0((+6..852074*.1-1.)*((&&''*,%23&'-*-88/41420&'(+(,)*.72569:8787+26(,/-/5-122:8+/1+--/.7///26791-03//..01-58--7/.
@b453e651-df94-4eae-bc4c-dc9333cb1cdf ch=82 read=48157 start_time=2019-12-13T00:31:22Z barcode=BC01 runid=2c9cf7bc05858273f10e7d7ec552fc0bd742dc3e
CTCTACGGGAGGCAGCAGTAAGGGAATCTTCGGCAATGGACGGAAGTCTGACCGAAACAACGCCGCGTCGCGGGCGAAGGTTTCGGATCGTAAAGCTGTTGTAAGAAGAACGAGTGTGTGAGTGGAAAGTTGCGCTGTGACCGTATCGCAGAGGACGACGCTTGCGTGCAGCCACTTGCGGTAATACGCGTAGGTCCCGAGCGTTGTCGGATTTATTGGGCGTAAAGCGAGCGCAGGCGGTTAGATAAGTCTGAAGTTAAAGGCTGTGGCTTAACCATAGTACGCTTTGGAAACTGTTTGCTTGGTGCAAGAGGGAGGTGGAATTCCATGTGTAGCGGTGAAATGCGTAGATATATGGAGGAACACCGGTGGCGAAAGCGGCTCTCTGGCTTATGTAACTGACGCTGAAGTGGCGTGGGGAGCAAACAGGATTAGATACCCTGTGGTAGTCCACGCCGCAAACGATGGACGTTGCGGGTGTTAGACCCTTTCCGGGGGGTTTAGTGCCGCAGCTAACGCATTAACCTCCGCCTGGGAGTACGACCGCAAGGTTTGAAGCCGAGGTTGACGGGGGCCCCGCGCACGAAGCGGTGGAGCATGTGGTTTAATTCGAAACAGCGAAGGGCGCGCAGTGGCGATACTGGGCGTAGAGATGGATTGGTGCCTTCGGGAACTGTGGGGACAGGTGCTGCATCGTCATTGTGGCGGAAATGTTGGGTTAAGTCCCGCAACAGGCGCAACCCTTATCGTTAGTTACCATCATTAAGTTAGGGATGGCGGGCTGCAGTGACAAGCTGGAGGAAGGCAGGGATGACGTCAAATCATCATAGCAATACGTAACACGCA
+
**1*+-081,+*/362//.2'+.,,1035<455.400:;7;4,0,*./244/8+*0../3/-/6*'(((&&*)&#%**)5.;+/*3/551*2)'%%'.193/3('+('-53/,.,,-,.)(')29570)+*$'+-//110.&'&&('$%#%'+-)('&))&($$%('&'%&(.$&$%##'$*'%&#'&)++-/51188-,,03.8,..).$1.,&,)568111:;636))572202854748014566/1.&(*/+,/45*6967/+&&$%&0(52255877/*'/,'-),.+./455+&$''()&&+*&(%+1,')('-0404/20**-.2--//456/.81//5775692760246,-1+443697:84;52068)('***1100/-+.,&)&')+**-,-)&&'$$'&$&&+96::*''+,3.6034+3,+,8859;200/.5120455)+&'&#$+,*(*%&'&$%$&()''+&&')')(.,9.39..,.3762*.87+1300')**),)2586717-4)+)(*))/8:99/+*-/11282)-))../6.*%%$&((%(&(%&$)(/53.+*-)%(&++-%/)),2579/,,,*/*)&14;42402,+/0(.)&)'(),)))%%$%%%-'+'(#$$%$%*(&#&%%&+,:68(..,30/.*),.'34-644762-*++6*-./33&'&$%,-''%&%$$$$'++*0.+,07+5/313/0/63-,/01/((112-0'-/(*(*-223:288;889446./2.'(8.&35-+)&(%*0.+&()%)+-.50/-/24311-.2-52%.862556:7556:500197...+/12-(,)),%%#$#%$
@09e5a784-7c08-43c2-955f-1d35c0d66b8f ch=108 read=76528 start_time=2019-12-13T00:31:29Z barcode=BC01 runid=2c9cf7bc05858273f10e7d7ec552fc0bd742dc3e
CTCCTACGGGGAGGCAGCAGTGAAATATTGCACAATGGGCGCAAGCCTGATGTAGCCATGCCGCGTGTATGAAGAAGGCCTTCCGGGTTGTAAAAGTACTTTCAGCGGGGAGGAAGGTAAAGTTAATACCTTTGCTCATTGGCGTTACCCGCAGAAACACCGGCTAACTCCGCGCCAGCATGCGGTAACGCGGAAAGTGCGAGCGTTAATCAGGAATTACCTGGGCGTAAAGCGCACGCAGGCGATTTGTTAAGTCAGATGTAAATCCCGGGCTCAACCTGGGAACTGCATCTGATACTGGCAGAAAGCGGAGTCTCGTAGGGTAGAGTTCCAGGTGCGGTGAAATGCGTAGAGATCTGGAGGAATACCGGTGGCGAAGGCGGCCCCTGGACGAAGACTGACGCTCCAGGTGCGAAAGCGTGGGGGAGCAAACAGGATTAAGATACCCTGGTAGTCCCACGCCGTAAACGATGTCGACTTGGAGGTTGTGCCCTTGAGGCGTGGCTTCCGGAAAAGCTAACGCGTTAAGTCGACCGCCGCAAATTACGGCCGCAAAGGTTAAAACCCAAATGGCGGG
+
&(-2..0,1/-%/1/011*,21-6.(&*-*++-05/02('&..5.37-,*('$&&*,/026.01000045434++/*0.5657+/765;235;5*&-*)+*,'%())25.&-**&(&'01)('')(++7/36-,777-5)-())(%(-15./+*/*,'(,+'/..472/.4)-187.,(%#&('**.*&%%)+)'**,05++-,,.61624'.',(/)(+.+/77632043)*,0-./1-+33105;410:/2.481028551&'&(.+(474772246/2+-+./..-.,.'')(%3-)+++*-/,'()+&&&'+,-2--)((+-...:...3)'(&'5-.0:2254030-../244:40/,'3+.47393261+*.+./1409//-79787/9.+*++,98919+,46344&'(''**1$*.2+&(+1:40'89/12/*,-:67:)*298878+9/(+.06789<71/,,(,,-*)1)/*,,)3-+,0373*3.--5244,756/6++'0)(,,-01/-*)+*(0+-.-./03581)**.,,,0109770288+,2.5/::409-15+,-*$&')
@2c8bb619-c66a-469d-99c4-dcb3826dedc8 ch=187 read=66191 start_time=2019-12-13T00:31:27Z barcode=BC01 runid=2c9cf7bc05858273f10e7d7ec552fc0bd742dc3e
CTCCTGCAGAGGAGGCAGCAGTAGGGAATTTTCGGCAATGGAAACCCTGACCGAGCAACGCCGCGTGAAGGGAAGAAGGTTTTTCGGATTGTAGCTTCTATAAGGAAGAACGGCGGCTACGGGAAATGGTATGAGTGACGGTACTTTTATTAGAAGCCACGGCTAACTACGTGCCAGCAGCCGCGGTAATACGTAGGTGGCAAGCGTTATCCAGGTGTGGGCGTAAGAGGGGCAGGCGGCAGCAAGGGTCTGTATGGTGAAAGCCTGAAGCTTAACTGGTAAACCATAGAAACCAGGCAGCTAGAGTGCAGGAAGGATCGTGGAATTCCATGTGTAGCGGTGAAATGCGTAGATATATGGAGGAACACCAGTGGCGAAGCTTGATCTGGCCTGCAACTGACGCTCAGTCGAAAGCGTGGGAGCAAATAGAGTTAGATACCCTGGTAGTCCACGCCGTAAACGATAGTACTAAGTGTTGGATGTCAAAGTTCAGTGCTGCAGTTAACGCAATAAGTACTCCGCCTGAGTCGGAAGTACGTTCGCAAGAATGAAACTCAAAGGAATTGACGGGGGGCCACTGCAAGCGGTGGAGCGTAATGGTTTAATTCGAAGCAACGCGAAGAACCTTACCAGATCTTGACATACTCATAAAGGCTCAGAGATGGAGAGATAGCTATATGAGGTGGGTGGTGCATAGTTTGTCGTCAAAGCTCGTGTCATTGAGGATGTTGGAGTTGCAGTCCGCAACGAGCGCAACCCTTATCGTTAGTTACCATCATTAAGTTGGGGACTCTAGCGAGACCGCCAGTGACAAGCTGGAGGAAGGCGGGATGACGTCAAATCATCATGCCCCTTATGACCTGGGCTACACGTGCTACAATGGATGGTGCAGAGGGAAGCGAAGCCGCGAGGTGAAGCAAAACCCATAAAAAACCATTCTCAGTTCGGATTGTAGTCTGCAGAAAATACGACTACATGAAGTTGGAATCGCTAGTAATCGCGATCAGCATGTCGCGGTGAATACGTTCTCGGGCCTTGTACACACCGCCCGTCACACCACGAGTTGATAACACGAAGCCGGTGGCCTAACCGCAAGGAAGGGGCACAATCACAAGGTGGGATTGATGATTGGGGTGA
+
-22/((*(,&,3,152/11+,.01/(-(.7;9-.<43;63,-/,15...3666860700/07)101/,5.1).*'-.*6*8;933*6(8+$+%)(,($'%)3,)0+2)/440742:5624*')))'+0**&&%$&++/2.220.5::*,7-+&--*2/),,,))*1.73743.*)')),.5010/,+0+-/5/009223;23:)864:44/**/0.243:831)7-'(.1.)+)5322:703./'-26-..,*&)0621252/156,+,&&)'+'&%'*,39'(*,,,.-40.2/0741000-)*-.20-5,0-/,0148;803.3/05/2-3/.+..1752.40+,1352/67565670,0,,1.118140*'''((%$$%')22-0,0+&'+-*)'*-2143544-5&)*+$)+.480),+).1+-&&*-1-.4445:+,*.0-/1351424:267:6,+)*&**+-50,342071719/6568+.88:/459:830%.&6+:-2/4//50021234303/1)'%&#'%&&$(*//8<4-+1,*0114,86/2948,))+*1+,-0-/796/46'+(),/2/53967.&'',,*0,-447216557+/.--30316'*5)*/1)-))06,--/&..,/00+)++,/22910778;+**,-090.-,,02+122284/(&/..15/+-3*)&%)'.27,-87676&,/'(.6311/1&3'))+(+1.5.1*''.'#%)&())-/516+(./0605.9-1..-5-6,*))1*12.02(1++,,,2).762352,(()%&+.***,0,//0-.32*..,*).+)0082.4-,**)+,456:512462.0*.421)7.--0231,-/02--*+*.095560:12;:9305043-&+--,1,-'*/14978++)-(*,.&*.67(59--267;77+4;56:526*./75,6,0,'*),66520'$-0,'$#%&*12/2.0,-,*2.0-3./0/00114.4./,)(('*)*,&2-15)1&++*++)*-,2;9762-+,21613351324;85;634616356./.00-0..-0,.(0+,,+-51/.*,,((*-+1--1(1*,,&*)'%$(,0/.--./**+/:0.5/**++*00,0520.0
@fdbbbf5e-1e45-495c-8212-5270c4955f98 ch=374 read=50418 start_time=2019-12-13T00:31:26Z barcode=BC01 runid=2c9cf7bc05858273f10e7d7ec552fc0bd742dc3e
CTCCTACGAAGGAGGCAGCAGTGGGGAATATTGCACAATGGGCGCAAGCCTGATGCATCATGCCGCGTGTATGAAGAAGGCCTTCGGGTTAATAAAGTACTTTCAGCGGGAGGAAGGTAAAGTTAATACGCTGCTCATTGACGTTACCCGCAGAAGAAGCACCGGCTAACTCCGTGCCAGCAGCGTATGCGGAGGGTGCAGCGTTAATCAGATTACTGGGCGTAAAGCGCGCAGGCAGTTTGTGGTCGAATGTGAAATCCCCGGGCTCAACCTGGGAACTGCATCTGATACTGGCAAGCAGAGTCTCGTAGAGGGGTAGAATTCCAGGTGTAGCGGTGAAATGGCGAGATCTGGAGGCCGCCGGTGGCGAGCAGCCCCCCCCTGGACGGAGCTGACGCTCAGGTGCGGCGTGGGGCAAACAGGATTAGATGCCTGGTAGTCCCACGCCAAAACGATGTCGACTGGAGGTTGTGCCCTTGAGGGCTGGCTGGAGCTAACGCGTTAAGTCGACCGCCTGGGAGCTACGGCCACCGAGGTTAAAACTCCGATGAATTGACGGGGGCCCGCACAAGCGGTGGAGCATGTGGTTTAATTCGATGCAACGCGAAGAACCTTACCTGGTCTTGACATCCACGGAAGTTTTCAGAGATGAGAATGTGCCTTCGGGAACCGTGAGACGGGTGCTGCATGGCTGTCGTCAGCTCGTGTTGTGAAATGTTGGGTTAAAGTCCCGCAGCAGGCGCAACCCTTATCCTTTACCGATTGCCAGCGGTGTGGGAACTCAAAGGGAGACTGCCAGTGATAAACTGGAGGAAGGTGGGGATGACGTCAAGTCATCATGGCCCACCCACGACCAGGGCTACACGTGCTACAATGGCGCATACAAAGAGAAGCGACCTCGCGAGAGCAAGCGGACCTCGCAAAGTGCGTCGTAGTCCGGATTGGAGTCTGCAACTCGACTCCATGAAGTCGGAATCGCTAGTAATCGTGGATCAGAATGCCACGGTGAATACGGGCCTTGTACCGCACCGCCCGTCACACCGTAGGTGGGTTGCAAAAGTAGGTAACTTAACCTTCGGGAGGGCGCTTACCGCTGCTGTGATTCATGACTGGGGAATTGAAGTCGCCCTTTCGGTAACCGG
+
-.1*'*-+)&))%+80044/36146,-1//8211.5360+10.(*'*)47,*)'$&'%&(*,5613/65778878+*/+0.5-,''*0.3*.)-64).+,.80.,..086*,5.,,**16),6352002+-71222+2+-'725*+80314.,0+'**(207213.+/-+-96,.-1:604''%$&+&&&)*'+,'$%)'+-,6,2/*+%'&+)0127531+-266/-()')(/01).-60)&%))+'%%&%*)-77-+121(11/.1)*/1.084.61255541.++,./896-/)$%&)&'*/./.00.&*+2)-/*1+2/31.03..-'++0656/84)*(&&%%&+,0;2+,''('..-3+/*)(&-.-*8343:11**-43:4/'&*$'(6598:3755,+**)10623'',:48&22+8++*(*'.,-1:886284*+2,0,+,2,-.*+)/012,%(0,-./9(-/3:133-*.)%%#%$()3/++*,-/+),+,718.660.250295/)*'%').11:92)-)(&+*00/77*2,.$#'*+143954446;93/:41/.005--+-'+/%*,1,((+13<<3:8<3001/266431-.3*+1/0*/*.630,/23+,,,417-+,//--,.5;7531%)-5/0--3-).-13686097678:8::4647&3,108887,44324999520&)+,:75162003327,//;3:-8+8.*+747++-0&3)(13343448-//.09*+($#&%%$-&'+8&1.(('&%'-,+-.01-1**,,%(',,.-($)++-13<:888,*0,.,1-,5:;538777886'(),./4-,.,315/+,2)&*+/0:3715/))(%&+236757,:,,7727776789,))().+,/35678/-,+*+%..4(12;60500$%*-,-01567/.0*/6..+3'0-1,+--/0671*212/-1225.,(+,().(1*,*(('+&*+)&)+999::934)*51493%,+*--8;813/649160(/),'$('-4--65,,1.1/15/-(*'(*64460//7+)&'&*+$%%')+./0,-44(91--4*40418237,*0(&$&-)*.82650131.56,+(/()0../7()+(/4*))'-187:-2
@9ca7bddd-27e0-43b6-9fbd-c116d5d4ffd2 ch=147 read=45147 start_time=2019-12-13T00:31:09Z barcode=BC01 runid=2c9cf7bc05858273f10e7d7ec552fc0bd742dc3e
CTCCTACGGGGAGGCAGCAGTAGGAATTTTCGGCAATGGGAAACCCTGACCGAGCAACGCCGCGTGAAGGAAGAAAGGTTTTCAGTTCTGTTATAAAGGAAGAACAGCGGCTACGATGGTAGCCGAGTGACTGATACTGTTAAGAAAGCCACGGCTAACTACGTGCCAGCAGCCGCGATATGCGTAGGTGGCAAGAAGGTATCGGAATTGATGGCGTAAAGGGAGCAGGCTGACAGCGGGTCTGTGGTGAAAGCCTGAGCTTAGCTGAAGCCATAGAAACCAGGCAGCTAGAGTGCAGGAGAGGATCGTGGAATTCCATGTAGCGGTGAAATGCGTAGATATGGAGGAGGGAACACACCAGTGGCGAGGCGACGATCTGGCCTGCAACTGACCTCCAGTCAGCGTAGAGGCAAATGGGATTAAGATACCCTGGCCGTTACACTGACGATACGGTACTAAGTGTTGGATGTCAAAGTTCAGTGCTGGACAACACCAATAAGTACTCCGCCTGAGTAGTACGTTCGCAAGAATGAAACTCAAAGAAATTGACGAGGGCCCGCAGGTGGAGCATGGTTTAATTCGAAGCAGCACGAAGAACCTTACCAGATCTTATACTCGCCAAGGCTCCCGAGATGGAGAGATGGCTATATGAGATACAGGTGGTGCATGGTTGTCGTCAGCTCACGGTAATCGTGAGATGTTGGGTTAAGTCCCGCAGCGAGCACGCCCTTATCGTTAGTTACCATCATTGAAGTTGGGGACTCTAGCCCCGAGACTGCCAGTGACAAGAAGCTGGAGGAAGGCGGGGATGACGTCAAATCATCATGCCCCTTATGACCTGGGCTACACACGTGCTACAATGGATGGTGCAGAGGGGAAGCGAAGCCGCGGGTGAAACAAAACCATAAAACCATTCTCAGTTCGGATTGCCAGTCTGCAGCTCGACTACATGAAGTTGGAATCGCTAGTAATCGCGAATCAGCATGTCGCGGTGAATACGTTCTCGGGCCTTGTACACACCGCCCGTCACACCACGAGAGTTGATAACGCGAAGCCGGTGGCCCTAACCGCAAAGGAAGGCTGTCTAAGGTGGGATTGATGATTGGGGTGAAGTCGTAACAAAGGTAACCGG
+
,+2(%&,*/5)%)+*(+***+(,)4*49:8-1876:771'),*/5,--875,.&)+.-),0)))+*04/3/4+-0*,-18/,0/02;25407000:/-6-7/056(0.01/+'&'()/2,,,7-+*+***,$&'0..0&)--)&)+(*/.)-.0-*,31,+,+,24/$$$%+.-'+'')*+0/-./0965831)$')$''(+/-5/-5)($&%'%'.08'*+-$,)*'0)(,),(,,,3*),633232&(')&+1086/0//+%&##++)1734((25+18257/**,,0+,133336*(('-7/18598,3*5+;;.-)'&)+04+,'23*,150+*.-'(+-+1-),,-,1014*86/6618-+*%(/2787476111/.-0121/+,))%()**,2,'&''-&&$-,*-69*(01,.4,1,/1(31'%%%&$$+(&'$$$&&+(,*'()(,-3/35+.173:2660555:9*.10%&(&&()*$%).)%/(++-13+/-.0,*'*'*)((**)(+515;7)1)+*7:856<735/47)&&'(+.+*)(%03+.'$$$#)(((*())(1--7;1/18:8,/+$&$((&2/07.03592;,.7)*%*'(('+'0-.%'&,+,0.04+&)*-0686*))()6+87776*055767683352469568:8:9;87777.&-..3&'+&(*)*+442/+/3/22&054:10-.31)%+$%$%&(*%/'*+)*,+18-8,,*,4/29352'**$''&(2+48-0/002../(*%%'*+-7762+4456,7*&*&'*+;0..,+.+0,'.56,568:8:78:93548403-1/+)0.//2256474.036620'*,-165386;77;9441)05,+)-*+**.++%()(/2+-'*)+)2,&*0;8',3,-689,16738232+,.8925*0)$%$$*54/0/+',-4,--,**%*'./+3,5,1611..-,-058895.,-**,01223534.3(.,,/2/&5*0*('+(4635-5''&'&(&,1-/7146500/0300-'&&)-3-/0671$/%&).092:99971*)+,-+(-.6()''%()))267025/61/64./-+,,.+5,.27,'',(&*+-,-0104*+/+306760
@317aef5e-3c16-4b94-b33c-343840b171f5 ch=410 read=35378 start_time=2019-12-13T00:31:44Z barcode=BC01 runid=2c9cf7bc05858273f10e7d7ec552fc0bd742dc3e
CTCCTACGGGAGGCAGCAGTGGGAATGTGCACGTAAAACCCTGATGCAGCAACGCCGCGTAGTGATGATTTTCGGATCGTAAAGCTCTGTCTTTGGGGAAGATAATGACGGTACCCAGGAGGAAGCCACGGCTAACTACGTGCCAGCAGCCGCGGTAATGCGTAGGTGGCGAGCGTTATCCCGGATTTACTGGGCGTAAAGGGGAGCGTAGGCGGATGATTAAGTGGGATGAAATACCCGGGCTCAACTTGGGTGCTGCATTTCCAAACTGGTTATCTAGAGTGCAGGAGAGGAGAGTGGAATTCCTAGTGTAGCGGTGAAATGCGTAGAGATTAGGAGAACACCAGTGGCAGAGCGACTCTGGACTGTAACTGACGCTGGGGGCTCGAAAGCGTGGAGACAAACAGGATTAGATACCCTGGTAGTCCACGCCGTAAGCTTGATAGATACCAGGTGTGGGGTTTCCAACACCTCCGTGCCGCCGCTAACGCATTAAGTATTCCGCCACCGTGGGAATTACGGTCGCAAGATTAAAACTCAAAGGAATTGACGGGACCCACTTTTAAAATGTGGAGCATGTGGTTTAATTCGAAGCAACGCGAAGAGACCTTACCTACACTTGACATCCCTTGCATTACCTCTTAGTGAAGTCGCTTCGGGACAAGGTGATAGGTGGTGCATGGTTGTCGTCAGCTCGTGTCGTGAGATGTTGGGTTAGTCCGCAACTGATGCAACCCCTTGTCGTTAGTTACTACCATTAAGTTGAGGGACTCTAATGAGACTGCCTGGGTTAACCAGGAGGGGAAGGTGGGGATGACGTCAAATCATGCTGCCCCTTATGTGTAGGGCTACACGTGCTACAATGGCTGATACAGAGATGCAATACCGTGGTGGAGCCAAACTTTAAAACCAGTCTCAGTTCGGATTGTAGGCTGAAGCTCGCCTACATGAAGCTGGAGATTACTAGTAATCATGAATCAGAGATGTCGCGGTGAATACGTTCAGGTCTTGTACACCGCCCGTCACACCATGAGAGTTGGCAATACCCGAAGTCCGTGAGCTAACCGCAAGGAGGCAGCGGCCGAAGGTAGGGTCAGCGGTGGGGTAGAGATCGTAACAAGGTAACCCGG
+
**.+(*42:1),.,)-*)+-),(''&%+()'))/'&'+'***)+/0616/2,.-4:-.35.3411-+'.6:6+-9/67694:1-.116561782/25,.0.23/3++)-,51/+/-+&+&.)*/+0/--6,,,-+-.,1--(,+)+-+-030-.-,6/)%))()+*-2//'',,,230/2&),.+597/02320358:<-+,.0%++'.(*200929815140165;:6-)&+,),03))35339)3+*0,3-.,2/..,+7+0,98577891;11102/0011020)()&-)&)&)-0.0.0-00),081/,,,/4))//)-./340.)*+./+//,()-2668)++(*(%%'+45,,,+*375988770..-.2..&*,6+'(-1+)(&&)(+'($(*,05.3&67314./277:<21685.//111356;98-(%((**+/&%+)')%(13257/986/;-4).&2/374685855/+.($%&.2/,/..585-1166/1-0/(*&$&$(')',+%.,4545612,)-,-270339-7+*+&&-&()1334-1:2$*(*.,06/&(&%&+%(*130*+3)44261:1*,+(+22202/.1(%(+/..3/18,+,*)113446-9+()'''&3()/4/*2*$(*&'%$')&)-))+413000,0.,/1//512:;::95/)+//.112534444::9:99:763/738248402)+,3/(+0+/$'$$#''%-67.)6//04/:0/.9011458),,6,113+*-602642--%%*-1467:150*2(-),*-+,/*),0.',,+3/05/,,041.,,.2<64310*&(',0,+.6//--**,10*-.0.&(+-17840900885.1%(%))**+(+))*/+-.;72)-023,,/304,**,*-5::4:356511(4.1228+2*%%$'+()-.+()+967:5313413*+,6/,('$-*.-/112/8..'%*.707**(')6.3424/11//;9794413$)/715-)$%(+.812;3.1425249200-+'%.(-*.+2+--8.*+**+/'%)''.1-094:,2/1(0)(---1.1.5,...(,'-.0--.36828406:2-'%%%)+,427;278*--/338.2+
@458ece72-06e2-4827-8bd5-906f726023c9 ch=83 read=52270 start_time=2019-12-13T00:31:44Z barcode=BC01 runid=2c9cf7bc05858273f10e7d7ec552fc0bd742dc3e
CTCCGGGAGGCAGCAGTGGGAATATTGCACAATGGGCGCAAGCCTGATGCAGCCATGCCGCGTGTATGAAGAGGCCTTCGGGTTATAAAGTACTTTCAGCGGGAGGAAGGGAGTAAGAAGTTAATACCTTTGCTCGTGGCGTTACCCGCAGAAAAAACTGCCAGCTAGCTCCGTGCCAGCAGCCGCGGTAATACCGGAGGGTGCAAGCGTTAATCGGAATTACTGGGCGTAAAGCGCACGCAGGCAGTTTTGTTAAGTCAGATGTGAAATCCCCGAATCAACCTGGGAGCATCTCTGATACTGGCAACTTGAGTCTCAGGGGGGGTAGAATTCCAGGTGTAGCGGTGAAATGCGTAGAGATCTGGAGGAATACCGGTGGCGAAGGCGGCCCCTGGACGAAGACTGACGCTCAGGTGCGAAAGCGTGGGAGCAAACAGGATTAGATGCCTGGTAGTCCCACGCCGTAAACGGTGATAATCGACTTAGGTTGTGCCCTTGAGGCGTGGCTTCCGGAGCTAACGCGTTAAGTCGACCGCCTGCAAGTACGGCCGCAAGGTTAAAACTCAAATGAATTGACGGGGGCCCGCACAAGCGGTGGAGCATGTGGTTTAATTCGATGCAACGCGAAGAACCTTACCTGGTCTTGACATCCACGGAAGTTTTCAGAGATGAGAATGTGCCTTCAGGAGGAACCGTGAGACAGGTGCTGCATGGCTGTCGTCAGCTCGTGTTGTGAAGGAAATGTTGGTTAAGTCCGCAGCAGGCCTGTATATCCTTTATTTGCCAGCGGTCCGGCCGGGAACTCAAAGGAGACTACCAGTGTCGCTGGAGGAAGGTGGGATGACGTCAAGTCATCATGGCCCTTGACCAGGGCTACACGTGCTACAATGGCGCATACAAGAGAAGCGACCTCGCGAGCAAGCGGACCTCATAAAGTGCGTCGTAGTCCCGGATTGGAGTCTGCAACTCGACTCCATGAAGTCCGGAATCGCTAAGTAATCGTGAATCAGAATGCCACGGTGAATGCGTTCCCGGGCCTTGTACACACCGCCCGTCACACCATGGGAGTGGGTTGCAAAGAAGTAGGTAGCTTAACCTTCGGAGGCACTTACCACTTTGTGATTCATGACTGGGGAATTGAAGTCGTAACAAGGTAACCGGAAGATAGAGCGACAGGCAAGTTAACACAAAGGAACACCGACAACTTTCTTCAGCACCAACAATACGTAGCTTGCTTGCA
+
*+1&(75/+1/046+4315,+)'%('()*,0998;732345004///////(+,+**8742454211101'))+,2.52281**%'/1,),-+.69))(')+(%+)-2(/,&%'*+%'((/5/-,-1045/+337,5.34)5*)/,)+--.+423.()+*3:440.-$++3559769/,--'20,()()(3.$*'/*-*-(*+277780904044&(.(.-01/642/,*56-((+2/0&%$(++*2,21*()1/3+-3,/13/+%*--+394)(&')'),.-.+12%')'**,**),./0705)-)(*)+)-.,-.+,)-07110..)3*4,*+15313/10.6//*41,-;30-*++,-1040*.-+91..,)1-16/,++(-,+*-0,')/438+,*&)+*-,+*..3-5-..8326/--4:9;-))-76)-(//*01/-01&35,186.//31))/++,,,/9/3/,,+*++**-/),,**075:46-6:,),./072-+,-,1.3,-+,,---8433.6.9.249446844+(&%(&'()..64+')-1)3+:6;;46//)-&-,-103/320.42)-0*(,,-3+-109886///,-*',,2:8+7.9-*,./;:785,+4.'-2:;1:00988:99/9...01.)+-./,/+/898/6,,*--*,-.5322,-0.1/,36,()&*.5372,4.50493211-//00;89878676345566731;...1)'))02-+6-/(&*,1,-02*+.&-++,)%$%&&').0-+.-'11)(,///52:8//-1.7(4*0*-74%('*+&((64.8/)+,-001124.+/*,.,.'(-1,///59980-,./653*,(33;3)/+++3/0,-**((%'(+,-022341-0,*,/6543-'($&')021330-(+*)*,12/02836656)'37//0367889:99/9)')/(/*,*()*02992922222335853.7/0/7%'(&%',**+.('&-)**+,11,,(,&)//180*-+632182.-13700-+3433/4-+,../.2:.;:-+2000/06/127,+,*/5-4/--,5.',,+,--2+*'('&-*/2/82*1$'%%#%'%$%%$&,/.)1144:5('()+.,,-('%.''.,,,5379:920,2.6:7537210273/00.011/1+()))*.')*,)14*(,(1,48742020*+94.0;30110491&1+).))+4,&'%%&&'%$&$
