# Supplementary material for: De novo species identification using 16S rRNA gene nanopore sequencing
Source: PeerJ. 2020 Oct 21;8:e10029. doi: 10.7717/peerj.10029 (PMC7585375; doi:10.7717/peerj.10029)
Supplement: Supplemental Information 2 — Contains raw reads. [file peerj-08-10029-s002.zip › pass_fastq_runid_2c9cf7bc05858273f10e7d7ec552fc0bd742dc3e_121.fastq]

@ea4ba0ec-4822-4c14-907d-a6c575fb21ea ch=414 read=40622 start_time=2019-12-13T00:31:02Z barcode=BC01 runid=2c9cf7bc05858273f10e7d7ec552fc0bd742dc3e
CCGGGATTTACCTTATTTACGACTTCACCCCAATCATCAATCCCACCTTAGACAGCTCCTTCCTTGCGAGTTTAAGGCCCACCCGGCTGGGTGTTAATATCAGCTCTCGTGGTGTGACGGGCGGGTGTACAAGGCCGGGGGCGTATTCACCGCGACATGCTGATTCGCGATTACTAGCGATTCCAACTTCACATGTAGTCAGTTGCAGACTACAATCCGAACTGAGAGAATGGTTTATGGGTTTTGCTTCACCTCGCGGCTTCGCTTCCCTCACCGCCATCCATTGTAGCACGTGTGTAGCCCAGGTCGCAAGGGGCATGATGATTTGGCGTCATCCCGCCTTCCTCCAGCTTGTCACTGGCAGTCTCGCTTCAGTCCCCAACTTAATAGTGGTAACTAACGATAAGGGTTGCGCTCGTTGCGGGACTTAGCCAACATCTCACGACACAGGCTGGCGACAGCATGCACCACCTGTATCTCGCTATAGCTATCTCTCCATCTCTGGAGCCTTTATGAGTATCAAGACCTGGTAAGGTTCTTCGCGTTGCTTCGAATTAAACCACATGCTTCACCCGCTTGTGCGGGCCCCATCAATTCCTTTGAGTTTCATTCTTGCGGGCAGTACTACTCCAGGCGGAGTACTTATTGCGTTAACTGCAGCACTGAACTTTGACATCCAGCACTTAAGGTACTCATCGTTTTACGGCGTGGACTACTGGGGTATCTAATCCTATTTGCTCCCACGCTTTCCAGGTACAGGCATCCAGTTGCAGGCCAGATCGTCGCCTTCGCCACTGGTGTTCCTCCATATATCTACGCATTTCACCGCTACACATGGAGATTCCACGATCCTCATCCTGCACTCTAGCTGCCTGGTTTCCTATGGCTTACTGGGTTAAGCTTCAGGCTTTCACCACAGACCCTTGCTGCCGCCTGCTCCCTCTTTACGCCCAATAATTCCGGATAACGCTTGCCACCTACGTATTACCACCTGCTGGCGTAGTTAGCCGTGGCTTTCTAATAAAGTACCGTCACTCCGGCTACCATTTCCTGTAGCCGCCGTTCTTCCCCTTTATAACAGAAGTTTACAATCCGAAAACCTTCTTCCTTCACGCGGCGTTGCTCGGTCAGGGTTTCCCCATTGCCGAAATTCCCTACTGCTGCCTCCCGTAGGAG
+
9*'*,&29--05.5*-4/-./11281+476*1.2326586/95,*/(/)$(*'&*.357386.*-+,**()6((&1*/.&'0+')''#&*)1.1/(%+-55.,.-,-,,1/,+(++27297/,*))+,),00+..0)*.)'+&.*1;715-+,,998:::;:59<9557347323%3264:33/-++.1**')+667897'),*%(&))/,/-10/0*&(/3++*'*,.65937;<-3.9460-+%',-4+/9344-7--6:4,-710;0../.,$0+(/000060*+(-+-.,.0(((')*)(,140&'-/)*73-*0,0220184*1/349:/;:,),('-1320))+)4)))7/43261,+//.0)).,()(+277,*()&&*,*$%168657200.((+-13/6718/0.02658<-/097,,.,,$0+**767810(*-(*&)'*-,+-'/-,/**,+.01468011&(,.2/.5%%)*0%55462****,8840.+,-/),34/93'+&'''%&''*(+-9/0/,0,,-3778;988416*..:0)),4+;;:9;0000/1/1,+03*)-//+.03)*)+43-',0767:60/41/212<61/381.6/0+)+.-*.*+)&$&+((183).&(())*2,,9110,8,7,44+*)*(30174/11/-/26*8),$1)++(,('&))1333::598<-032-,--/7000%.2&33.1228(*63486/28)'+2296+/1,28/)*&**&%%&),*',/.,/06,/()/-7***--78847505235;568::889917-.*)/-/,626466823;3/04927712110234+)*-14,*++115//.)./++-/,1121,//0258211,5//*+,36;:8/00088+.-2-(.-0./-41741234.---388:-3-+*212869;//.-46,.-78-'+*+*'./.19:0;):*;::;52.6--57-.5-.1,4,/0,14(-/,+-..+,)++*,+&$'*)++-+-6/2-*1,+3+*-+.3..601234365638644<.1/*,33127+).//95433;5/0;0..552+(-))092-/1955-*-483194;77;;88<1-///183/3/,+--,802&07,3;-/895)/,*1((13.7+:1,'-/111666:/5;0-334,-&
@9347ac41-4702-4606-99e4-831d90133c56 ch=331 read=42476 start_time=2019-12-13T00:32:12Z barcode=BC01 runid=2c9cf7bc05858273f10e7d7ec552fc0bd742dc3e
CCGGTTACCTTGTTACGACTTCACCCCAATCATCAATCCACCTTAGACGGCTCCTTCCTTGCGGTTAGGCCACCGGCTTCGGGTGTTATCAACTCTCGTGGTGTGACGGGCGGTGTGTACAAGGCCGAACGTATTCACCGCGACATGCTGATTCGCGATTACTACTTGATTCCAACTTCATGTAGTCGAGTTGCGGGCACAATCGAACTGAGAATGGTTTTATGGGTTTGCTTCACCTCGCGGCTTCGCTTCCTCTGCCATCCATTTGTAGCACGTGTGTAGCCCAGGTCATAAGAGGGCATGATGATTTGACGTCATCCGCCTTCCTCCCAGCA
+
25+-(0*2718..1+-0-43:4+632'4+56445/;0150150610/)(%%'2+4,-)(6-.,-/.+2;:9224-4.09669////900-4/--0.1/63:697667-78429876.124598/;0**,,*116<:9:;6:8799:9:9876:5,/731:2/-*'''-.431)-*)+2177788663&)+5/(-(0))'+,502,/870/***-+0278;,332;45<:13593.06242.3.-293./070:,.*%0)*503--71,/.//..11261111,<2,+:12,),*)'++0-*/,-.//6<-*&%%--2402*.46956+.*%)#&%
@58304f3c-75cc-4106-8c95-1505beb523b7 ch=228 read=65061 start_time=2019-12-13T00:32:10Z barcode=BC01 runid=2c9cf7bc05858273f10e7d7ec552fc0bd742dc3e
CAGTTACCTTGTTACGACTTCACCCCAATCACGAATCACAAAGTGGTAAGCGCCACTCAGGTTAAATACCTGCTTTCTTTTTTTTTGCAACCCCTCCCGTGGTGTGACGGGCGGTGTGTGCAAGGCCAGGAACGTATTCACCGTGGCATTCTGATCCCACGATTACCGCGATTCCGACTTCCGTAGGTCAGACTCAATCCGGACTACGACGCGCTTTGTGAGGTCCGCTTATAACGAGGTCGCTTCTCTTTGTATGCGCGCCCGTTGTAGCACGATGTAGCCTGGTCGTAAAGTGCTGATGACGACGATCATCCATATCGGATTTATCACTGGCAGTCTCTCAACTGAGTTCAGCCGGACCGCTGGCAACAAGGATAAGGGGTTGCGCGCTCGTTGCTTGGGACTTAACCAACATTTCTAACCTGACTGACGGCAATATGCGCTATCTCACGGTTCCCGAAGGCACATTCTCATCTCTGGTTCCGTGGATGTCAAGAGACCAGGTAGGTTCTTCGCGTTGCATCGAATTAAACCATGCTCCACCGCTTGTGCGTTACGATCAATTCACGAGGTTTAACCTTGCGGCCCGTACTCCCCAGGCAGTCGAACAACGCGTTAGCTCCGGAAGCCACGCCTCAAGATTCTCAAGTCGACATCGTTTTACGGCGTGGACTACCAGGGTATCTAATCCTGTTTTGCTCCCGCACCTGAAGGCGTCGATCTTCGTCAGGACGCGCCTTCGCCATGGATATTCCTCAGATCTCTGCGCGTTTCACCGCTACGCAGGAATTCTACCCCTCTACTGAGACTCAAGCTTGCCAGTATCAGATGCAGTTCCCAGGTTAGGCGGGGATTTGCATCTGTTAACAAACCGCTGCTGCGTGCGCTTGCCGCCCAGTGAAGATTTCGATTAACGCTTGCACCCTCCGTGTATTACCGCGGCTGCTGGCACGAGTTAGCCGGTGCTTCTTCTGCGGGTAACGTCAATGAGCAAAGGAATTAACTTTACTCCCTTCCTCCCGCTGAAAGTGCTTTACAACCCGAAGGCGAAGTATTGCTGGCATGGCTGCATCAGGCTTCGCCATTGTGCAATATTCCCCTGCTGCCTCAGG
+
4#)*,',0/5+.6-,,-32/-)23/(.,--,,,/:61/1/77+0/634/,-.1:*+&&%(*,5--'$#'(%&()-,-40627:;4*'+*'.3.-)30*(0+340,,-/3<68',0$&'+-/1//,4,)-200//10(4*..2,1.6221:61-.-03*)2/0/5*)*'))%3,12,-,3,,)''%,((+'+*36819511.3065055,,&($',,(%)(&-2.00-'((%&,&.-+)((.%)3.65329/)+-.*.,+*.,'%''&('''%&%&((+,-/1(*2982,2*&$$$$'),./++)(,&)/66+0%##&&)&*%258-..342/6523320/-.*-+/-,,88+%()(3,026&&&',(*&,-'-5/5'&+1-0+2-/()(*+8,52(()/*271/6.1,+-,21277('&+&($#$&'..**,'*,*(%#%#$&'%++((')(,55-'(),-.5036+5+++:34110'(%'(35456;::786.(')*+.8+.2.,)5/<;9;722//2+,-12+'-(0.<924&++./01.00,,.,+-05,,*&''%'(699:3.-.&,+593'.*))+*.3054**0,.,688*(,/.&0.,)%$$'(&&)&-+-$++22/3.4&/4*,+385,/&$$&%(*41-+/244837:2869+.-/10036:0-,)+.-0-)--8644:5470/43/+,-$'%%$,)05('%%'1.385/,-,,1.+,/..*&$%#$()/1204+$$(&$$(--,%)-))+/.1//)--.%194,,13-0-(,%'&'&+&6+66170//,/+&%$'+./-('*'%*.//47(43668611211187<-5)'*+--&+21&)++$.-(&((53.)(++/26:9::3.'%('')+*-41./-&++)+33-*0-.5+*.:,,/-31-/*())$$%$+42369)/%)',/-32000723231/+(%)+.0092/24--0&()2-:<;::::970410/57,93879,86)+(('))./,.4-$&'48)6;0'(*5,+07305+*-.,14)*,,/38,+06/3,('&#'%)&##$$&*,:4987799971./-+'&&/:+-8(/&-'3/53(350,-,/3226('#''
@6eef8e8b-0932-4ae8-8e2c-7d4c24baa230 ch=167 read=67258 start_time=2019-12-13T00:32:08Z barcode=BC01 runid=2c9cf7bc05858273f10e7d7ec552fc0bd742dc3e
CTCCTACGGGAGGCAGCAGTGGGAATATTGCACAATGGGCGCAAGCCTGATGCGTTATATACCGCGATGTATGAAGAAGGCCTTCGGGTTATAAAGTACTTTCAGCGGGGAGGGAAGGAGTAAAAGTTAATACCTTTGCTCATTGACGTTACCCGCAGAAAGCACCGGCTAACTCCGTGCAGCAGCCGCGATATTAATACGGAGGTGCAAGCGCCAATCGGAATTACTGGGCGTAAAGCGCATGAGCGGTTTTATTAGATGTAAATCCCGGAGCTCAACCTGGGAACTGCATCTGATACTGTAAGCTTGGAGTCTCGTAAGAGGGTAGAATTCCAGGTGTAGCGGTGAAATGCGTAGAGATCTGGAGACCGGTGGCGAAAGGCGGCCCCCTGGACGAAGACGACGCTCAGGTGCAGCAGCGTGGGAGCAAACGGGATTAGATACCCTGGTAGTCACGCCGTAACGATGTCAAACTTTGGAGGTTGTGCCGCTTAGGCGGCTGGCTTCCAGGGCTAACGCGTTAAGTCCGCCGCCTGGGAATTACAGCCGCAAGGTTAAACTCAAATGAATTGACGAGGGGCCCGCACAAGCGGTAGTGGAGCATGGTTTAATTCGATGCAACGCGAAAAGAACCTTACCTGGTCTTGACATCCACAGAACTTTCCAGAGATGGATTGGGTGCCTTCAGGAACTGTAGAGACAGGTGCTGCATGGCTGTCGTCAGCTCGTGTTGTAAGGAAATGTTGGGTTAAGTCCGCAACGAGCGCAACCCACTTATCCTTTGTTGCCAGCGGTCCGGCCGGGAACTCAAGGGGCTTGCCAGTGATGATAAACTGGAGGAAGGTGGGGATGACGTCAAGTCATCGCGGCTTACGACCAGGGCTACACACGATGCTACAATGGCGCATACAAGAGAAGCGACCTGCGAGAGCAAGCGGACCTCATAAAGTGCGTCGTAGTCCCGGATTGGAGCCTGCAACTCGACTCCATGAAGCCGGAATCGCTAGTAATCGTGGATCAGAATGCCACAGTGGAATACGTTCCCGGGCCTTGTACACGCCCGTCACACCATGGGAGTGGAGTTTAAAAGAAGTAGAGTGGCTGCAACCTTCAGGAGGGCGCTTACCGCTTTGTGATTCATGGCTGGGGTGAAGTCGTAACAAGGTAACCGGAAGATGAGGCGACAGGCAAATAGGTTAACACAAAGGAACACCGACAACTTTCTTCAGCACCAGCAATACGTAGCCACC
+
,+0.((+,41,+')-/0.*,&+(/*.+7,+*,..998:0.+04;35:45590/(&%'(+**/.*0-),*,,136/,-,+2/87840:502%'(+(&+,-3:3-)-+),4.).1(+&-+%+,27:+*1/1.4340/6-,442(,'()7.7..18*),-$*&&$&&'/*1.0070222/3,0*)-02/+%&)).)((.(++5.1/*-//134+-&$$,//0,3222426,/*)&&+-5334..+(()48%/8:9*',))'-)('(/,'+1,+1%))89101++*6334/1($%'*.-/2+)2*+/1%''&.&(*+.-.127'($.+*(21+6+4+,'+(,+.+,*,0)%'..)+/)(&%(&'*-60)%%#''.54/8/*,-()0-*029:0,,2626,1/*+-,-.899,%-)(61/-)%()*3.43)*..:/2(84*-,+)./9:<867::6722%')-32757-,+,)0-)+(+()+,42032;+--35''$%*.4+*'$&,+)'((%$*&$#%--1.0))//6+33'$'**-53891((+(()+/1))+.'6,9;8<;6674<:813040203,&,331/5.)+*..0++)(&&)*24./)(*+,4;:476:6403364&1*,+++2,),21/*+)*0./246420)35624../060+*12*+****,99:02215.+-.:750&/*6++220*'')+82678771-./0173341100///-./13+8++*)%+++-1++02295/9/.//31+-157-,,1+),&0.*%)/-/0290;:12<180.,1.818.)125*26)+/151-*521./6026000,+-)*,0:65556.-'''&&*%*1+.12.,(()*/*.3672('(&%$$$$&(,42767866441-.--.(*,041:0152256/6886--*,-*,/,-$&$%&&&%'(*-(*)+*,84/&&,31./068884676-7-(/7,,+.--,//+,--30003./-.,(+%1/%8:-5,0-+-32,../123299;921,+,31,0)),&(*('(*-1425/42+*1142-0&%&)%(%/9122/***,-55/,-&&(21&)-+%+56+'++)**)&()&1,*''$%)./75)52+-3+65/3,()(%&&+)*4366;5)**'+,),.'(++1++*+((0.2.0-,2034/--,'*(&)(7.7;:457631(+(+,)-1//..27*)'+*,6763,,/*+186/0,-%(),,..&*-+(%'(%,#*%'&#
@1ca8f21e-b442-46ff-a683-2f3f0e8b16ee ch=263 read=41074 start_time=2019-12-13T00:32:07Z barcode=BC01 runid=2c9cf7bc05858273f10e7d7ec552fc0bd742dc3e
CCGGTTGCCTTGACTTCACTAATCATCAATCCCACCTTAGACAGCTCCTTCCTTGCGGTTAGGCCACCGGCTTCAGGTGTTATCAACTCTCGTGGTGTGACGGGCGGTGTGTACAAGGCCCGAGAACGTATTCCTGCGACATGCTGATTCGCGATTACTAGCGATTCCGGCTTCGTAATAGGCGAGCTCACAGCCTACAATCGAACTGAGATTGGCTTTAAAGTTAAGCTTGCCGTCACCGACTCGCAACTCGTTGTACCAACCGATAGCGTGTAGCCCAGGTCATAAGGGGGGCATGATGATTTTGACGTCATCCCCACCTTCCTCCGGTTTATTACCGGCAGTCTCACTTCAGAGTGCCCAGCTGAATGATGGCAAGCTAACAGGGGTTGCGCTCGTTGCGGGACTTAACCCAGCATCTCACGGCGAGCTGACGACAACCATGCACCACCTGTCACCGATGTACCAGAAGTAACTTTATCTCTAGAAATATTAGCATCGGGATGTCAAGACCTGGTAAAGGTTCTTCGCGTTGCTTCAGATTAAACCACATGCTCCACCGCTTGGCGGGCCCCCCGTCAATTCTTTGAGTTTCAGCCTTGCGGTCGTACTCCCCAGGCGGGTGTAATGCGTTAAGCTGCGGCACTGAATCGGAAAGGATCAACACCTAGCACTCATCGTTTACGGCGTGGACTACCAGGGTATCTAATCCTGTTCGCTCCCACGCTTTCGCCTGGGCGTCAGTCTTCGTCCAGGGGCCGCCTTCGCCACCGGTATTCCTCCAGATCTCTACGCATTTCACTACGCCTGGAATTCTACCCCCCCCCTCTACGAGACTCAAGCTTGCCAGTATCAGATGCAGTTCCCAGGTTAGGCCGAAGTTCACATCTGACTTAACAAACCGCCTGCGTGCGCTGCATGATAATTCCGATTATGCTTGCGCCCTCCGTATTACCGCGGCTGCTGGCACAGGTTAGCCGGTGCTTCTTCTGCGGTGGCATCAATGAGCAAAGGAATTATTAACTTTACTCCCTTCCTCCCCGCTGAAAGTACTTTACAACCCGAAGGCCTTCTTCATACACGCGGCGCCTGCATCAGGCTTACGCCCATTGTGTTGCAATATTCCCCGCCGCTGCTTGCTCCCGTAG
+
22+4-.%('**('32/-)*(-+45/0061838**/,,//100)//23579952511,/2.,-63-,6,160294)1-2--8//0-2,*,+3*,.-+100197<;622222-0.03505-8-*)-.443888;2*)+-037144475572513/..4+,--)-2074522+2578+/'%%').-()0,+&$'%(/*//04534,16643)%*123:16;;293.094++-3723948768;75745-/131211/7.45885-,'$#&%+-.0,)&&,,*)37642-2,,,518,005000/.787*--439:80:39,/166:62234',5;043722;0:1046.14*.15+&&'(.*/*&%&(&,(5/./06:7.((+/27+%(.-02<4101/268;57):9324/3,-3,+'343473)(+')%&,003+3/.05*5;486536/-2///---60/0356/68%',*)))&),13*/.522+(++**(%&()-.99,;989897/2135-%%(,/0(,20;89<:1505/(.925%'/.13<;::0212445652.6+.-,2(*'-'01586*',-.61;32983,.3<9,2)6.6...8:98%2'*'/88+,536&,*)')*..01-1.1&)+3388;9362/)635(,-3+,/4441-4015,(+-,1123::97;9/++1++33:7988391/+)/,/2127/48,-7:879/95+*-,,470//+'%%&466875799:<5415(*1892/20485<8688-08-4.06;6530)**/011:9787757;87350566664425/1,(''-.6358;91468222/434034.+,+1,+2*'-()-/0/62617874:.)0131).232'(.,/7,-24465434.4/5011/3:2:;///.-9/+*3(-%&%$)052:/.-*2('$$&&&&($,223,,-3104,/004.9///628/,%&&+,.///6-)(*&,/41;<7756(.()*++.+.-,,&..+,'&&&((.+/10()'*+%)+4:,.;99/6;9*,8:97:31/,'*(%%&($/+*')1*20:8;88;6-0.0+212,4.%&#'&,-/1'53,0+),1.;:-.1//'-*(+1:677,878+$'%#$($('&%+*3:++4/2
@7f30ef44-7e7b-4e5a-b2d2-1cf34fa8dd71 ch=218 read=60315 start_time=2019-12-13T00:32:06Z barcode=BC01 runid=2c9cf7bc05858273f10e7d7ec552fc0bd742dc3e
CCGGTTACCTTGTTACGACTTCACCCCGGTATGAATCACAAAGTGGTAAGCGCCCTCCGGTTAAGCTACCTACTTCTTTGCAACCCACTCCCGTGGTGTGACGGGCGGTGTGTACAAGGCTGAGACGTATTCACCGTGGCATTCGATCCACGATTACTAGCGATTCCGACTTCATGGAGTCGAGTTACGAACTCCAATCGGACTACGCTTTACATGAGGTCCGCTTGCTCTCGCGAGTCGCTTCTCTTTGTATGCGCCATTTGCCGCTTTGATGTGGCCTGGTGTAGGGCGTGACTTGACGTCATCCCCACCTTCCTCCAGTTTATCACTGGCAGTCTCCTTTGAGTTTTGGCCGGACCGCTGGCAACAAAGGATAAAGGGTTGCGCTCGTTGCGGGACTTAACCCAACATTTCACAACACGAGCTGACGACAGCCATGCAGCACCTGTCTCACGGTTCCCGAAGGCACATTCTCATCTCTGAAAACCGTGTCAAGACCAGGTAAGGTTCTTCGCGTTGCATCAGATTAAACCACATGCTCCACCGCTTGTGCGGGCCCGTCAATTCATTTTGAGGTTTAACGCGGCCGTACTCCCCAGGCGGTCGACTTAACGCGTTAACCGGAAGCCACTCAAGGGCACAACCTCCAAGTCGACATCGTTTACGGCGATGGACTACCAGGGTATCTAATCCTGTTTGCTCCCCACGCTTTCGCACCTGAGCGTCAGTCTTCGTCAGGGGGCCTTCTTCGCCACCGGTATTCCTCGAATCTCTACGCATTTCACCGCTACGCCTGAATTCCTGCCCCACTCTACGAGACTCAAACGCAGTATCAGATGCAGTTCCCAGGTTGAGGCCCGGGATTTCACATCTGACCAACAAACCGCCTGCGTGCGCTTTACGCCCAATCCGATTAACGCTTTGCACCTCCGTATTACCGCGGCTGCTGGCACAGGTTAGCCGGTGCTTCTTCTGCGGGTAACGATCAATGAGCAAAGGTATTAACTTTACTCCCTTCCTCCCGCTGAAAGTACTTTACAACCCGAAGGCCTTCTTCATACGCGGCATGGCTGCATCAGGCTTGCGCGTGGTAATATTCCCCACTGCACTCCCGTAGGAG
+
50&-15,2232-270122438-+.)($+$%&--1:9303383/01:792/009<.+-(%++5/6+-/0744('283397.13)4<6---/7/&-*),++-273;;89;530,0-/69384,/(*(*'*+-.-+/-(+-.-**3-()/1,&((-102231/10'/*230+--1-+.00-.//++//9,1-*80/8+4-48+9/964*('&'($'(+/'4530*)+-7-//548/0($*+,0114-3+73,('(*-1567-1/)%%%%&()(''*&,(+)+*-.0)&%(+%$%$&)*+,*('(,-196:9:.698<68331/-1<.+,*,41821/454495/8/((-/,(%&(2/3:4::6095:/,'0-7,,6-526*043691+&&('-2+,-.9750-/0..,)+3.56:6/...0.),/35665554250025,-+,(./,158989695:8:950'())().(%')1;5011435640/-2*,)'(',/46467;1.2...125;;:<;:9440)*,-5'%'4,7:98-+-*/,/247029-..0-131(-0.7-.56486880,8:81-+-/:0.8*%'**,07.,**8::,15686<7635/505058808/4().)/*-$.-$(+0)0,960./097:38'6/-/4-)%,-863<0+,0&&)%(49687-1-,48511188888:9645<6/31933+'**+2;0.2758<887789;:77777;8777.,5;8/0+)))-5336715848868:6733%&/-**)(')0108;6-/0:.7:54)1510)/,//&($.682&*+/222-..-.,,2,%++/'66768522444988;19/*.+0'&(.)/8'-),%35,,.0123--$&$3-73851437;500000/-+0*)$**13.0/.'+)+--)()&*,-1()(3//44+/89;7:+**.,4632-1*)$&#-,..,,1//8+**.-:;8;79;7.-+-(,**//15002867:)/+410605,-63,./-9,.7:9,9:0,:4315--,+,,/-)+,+1/+,.4174:43.02/1522.1092311920/0/.-*522++&('(&%$&%+)*.7.789/),**+$')5;+.734(&$
@75e6e2ea-2a12-4f30-9078-32af500bbfe1 ch=381 read=60379 start_time=2019-12-13T00:32:32Z barcode=BC01 runid=2c9cf7bc05858273f10e7d7ec552fc0bd742dc3e
CTCTACGGGAGGCAGCAGTAGAATTTTTTCAGCAATGGGGAAACCTGACCGAGCAACGCCGCGTGAAGGAAGAAGGTTTCAGTTGTAAACTTCTGTTATAAGGAAGAACGGCTACAGGAAATGGTAGCCAGTGACATGCACTATTAAAGCCACGGCTAACTACGATGCCAGCAGCGCGGTAATGCGTAGGTGGCAGCGTTATCGGAATTATTGGGCGTAAAAGAGGGAGCAGGCGGCAGCAAGGGTCTGTGGTGAAAGGCCTGAAACGCTTCAGTGACGTAGAAACCAGGCAGCTAAGTGCAGGAGAGGATCGTGGAATTTCATGTGTAGCGGTGAAATCGTAGATATATGGAGGAACACCAGTGGCAGAAAGGCGACGATCTGGCCTGCAACGACGCTCAGTCGAAAGCGTGGGGAGCAAATAGGATTAGATACTTCGTAGTCCACGCCGTAAACGATGGAGTACTAAAGTGTTGGATGTAAAGTTCTGCAGTTAACACGGG
+
*-1))*(.,(,4/.34-&0%'()+4;;9++(,*(--20-((+).-)+-24/0).233276,-').46,)(&%*(+)-/)1&)(+&%+62-/:.5/1../27).*0*/+.++***,+.*)',')-))*6-',,,.(())**+-+./2.((1802.,.+,.,+-/-,0-3,,&*',-+5'2+/+*&1*,/)/*1,)$**+/8244+3**2*)-.()-),-035)%&-40&+*03987;-),+,(-2./--,-()1,-..+/-41+*/'((*-.0&-)'&'%#%%/1+.1++4**--,.**,1/-2.+-+20/008983*/*5/./531,(&*(-1-+-2-,%)*//0111/131/2&.--054,-.-83&&0,'*0034.-,,-4364630,.()'*($)(.%(',&(00*,0/.03+(,-/98-/+/'2-**330)%&%'((,/00,-.042178'.&$,%&$$('-)00+*++212000%',2/,.***(*.+5,++5#'$#&
@c1a9eb50-b3c7-4fda-b1b0-3ce90e7926b8 ch=321 read=36473 start_time=2019-12-13T00:32:28Z barcode=BC01 runid=2c9cf7bc05858273f10e7d7ec552fc0bd742dc3e
TTGTTGTACTTCGTTCAGTTACGTATTGCTGGTGCTGAAAGTTGTCAGTGTCTTTGTGTTAACCTGCCTGTCGCTCTATCTTCCGGTTACCTTGTTACGACTTTCACCCCAATCATCAATCCCACCTTAAGACAGCTCATTCCTTGCGGTTAGGCCACCGGCTTCGGGTGTTATCAACTCTCATTGGTGTGACGAGGCGGTATGTACAGGCCCGGGAACGGCGTATTCACCGCGACATGCTGATTCGCGATTACTAGCGATTCCAACTTCATGTAGTCGAGGTTACGGGCTACAATCGAACACAGGGAATGGACATGGGTTTTGGCACCTCGCCTTCGCTTCCTGCACCATCCATTGCCAGCACGTGTAGCTGGGTCATAAGCATGATGATTTGACGTCATCCCGCCTTCCTCCCGCTTGTCACTGGCAGTCTCATTTCAGGTCCCCAATAATGATGGTAACTAACGATAAGGTTGCGCTCGTTGCGGGACTTAACCAACATCACGGCACGAGCTGACTGACAACCATGCGCCTGTATCTCATATAGCTATCTCCATCTCTGGAGCCTTTATGAGTATGTCAAGACCTGGTAGGTTCTTCGCGTTGCTTCGAGTGGAAACCACATGCTCCACCGCTTGTGCGGGCCCCATCCTTTGAGTTTCATTCTTGCGAACGTACTACTCAGGCGGAGTACTTATTGCGTTAACTGCAGCACTGAACTTTGACATCCAACGCCGTACTCATCGTTTACGGCGTGGACTGGTTATCTAATCCTATTTGCTCCCCGCTTTCCGGGACTGAGCGTCAGTTGCCGGAGCCAGATCGTCGCCTTCGCCACTGGTGTTCCTCCATATATCTACGCATTTCACCGCTACATGGAATTCCCCGATCCTCTCCTGCACTCTCTGGCTGCCTGGTTTCTGGCAAACTACTGAGGTTAAGCTTCAGGCTTTCACCACAGACCCTTGCCGCCGCCCTCTCCCTCTTTACGCCCAATAATTCCGGATAACGCTTGCCACCTACGTATTACCGCGGCTGCTGGCGCGTAGTTAGCCGTGGCTTTCAATAAAGTACCGTCACTCGGCTACCGTTTCCTGTAGCCGCCGTTCTTCCTTATAACGAAGTTTACAATCCGAAAACCTTCTTCCTTCACGCGTTGCTCGGTCGAGTTTCCCCATTGCCGGGAATTCCCTGCTGCCTCCCGTAGGAG
+
'83.2,+(*/,0-203(+5,**&(&0**-:;;::99.4/((..//8'3.+-,.05-0/0505-6(')(',7789:8:97777664325/2+4*(1-)*,&(-4+.1534,.3188976:/65)(/%&&(%(((&,,,,&+-03)4,00,0,(.--,'+6//)+//)5/--,0/315/,++*,(6*)-965567-%20.,*)&)'('*).-55(0,*%&',%%'7+:,+*24,0/054624/00282.0./.3-.,-*+-/535(.&+/525.---,86/'-*,/&)+/+,'')2305($)+&(%))(')+,&*(*.+:61;3($''*-5,.&,..3.)+/*.,'(+*--+143-2,)%$%(,)-/,----0-05100-,''&)%+(*+/.5;0.-)&'($&/.+-187:997+6/%'//222/100/-)014+-$&&$%'((),4/)+'&(.*,-1/9127766866584412.3-01668.7--.,9532112((%-,520+%%(%'',*+,++,,.&)+4718;5(')&)/+--00-+-&&()&$%*(),-.25411+.43))($*1+).))/0126660..0175/50*)),826;520.+/,.238,('*)+,/,./101,,,,75/26,/-4),,2),),65*%'(&(/,,$*-23-.09.8,,,)&+0(+/243113&0./,(*%,**-/,04133/6.,++'&$*+'200,/,&)&%$$+2.+0./,.2/1+466699554-**,.,,238670.(&0+-.37;7662(/7+%*),65,)+293,*,684972-'(,*7)236//1+3*).6012::201/1449659<44475124/7.,//,,+..157152512;40-02+-2-0'(-.,.2-/)*%')-1,,-00/---)+**,)-,-+''))(*1/92-&&&%*.((,)+940...420+,-40+57019.,,//&'',,2/%%%#$$%'**,2((().3,*.460-2-/*',4-.057*,0<2;9850+1+,392392463523634:66/:1119/;-,*++4175:200415/4,,30()0,45,))*1466.'(+-+/()&+,&-8.854/.++-3+2416:249/+-.,+2+,(%+()49+,-62/+'-55.495;69<773:6-.-.--1...14:84($--6/6:;,%&-+18.&&+).,1,*))+/..7-2;-/604-'(
@8cbde6b0-199b-46bc-a547-ce391eb4b0d2 ch=350 read=34865 start_time=2019-12-13T00:30:51Z barcode=BC01 runid=2c9cf7bc05858273f10e7d7ec552fc0bd742dc3e
CAGGGAGGCAGCGAGTGGGGAATATTGCACAATGGGCGCAAGCCTGATGCAGCCATGCCGCGTGTATGAAGAAGGCCTTCCGGGTTATAAAGTACTTTCCAGGGGAGGAAGGGAGTAAAGTTAATACCTTTGCTCATTGACGTTACCCGCAGAAGAAACACCGGCTAACTCCGTGCCCGCTTAGCCGCGGTAATACGGAGATTACCGTTAATCGGAATTACTGGGCGTAAAGCGCGCAGGCGGTTTGTTAAGTCAGATGTAGAAATCCCGGGCTCAACCTGGGAACTGCATCTGATACTGTAAGCGAAGGTCTCGTAGAGGGTAGAATTCCAGGTGTAGCGGTGAAATGCGTAGAGATCTGGAGGAATACCGGTGGCGAAGAGCGGCCCCTGGACGAACTGACGCTCCAGGTGCAGCGTGGGAGCAAACAGGATTAGATACCCTGGTAGTCCACGCCGTAAACGATGTCGACTTGGAGGTTGTGCCCTTGAGGCGTGGCTTCCGGAGCTAACGCGTTAAAGTCGACCGCCTGAGGTGGCCGCAAGGTTAAAACTCAAATGAATTGACGGGGCCCGCACAGAAGCGGTGGGCATGGTTTAATTCGATGCAACGCGAAGAACCTTACCTGGTCTTGACATCCACGGGGAAGTTTTCAGAGATGAGAATGTGCCTTCCGGGAACCGTGAGACAGGTGCTGCATGGCTGTCGTCAGCTCGTGTTGTGAAATGTTAGGTTAAGTCCCGCAGCAGGCGCAACCCTTATCCTTTGTTGCCAGCGGTCCGGCCGGGAGCTCCAAAGTGCCAGTGATAAACTGGAGGAAGGTGGGGATGACGTCAGGTCATCATGGCCCCGCCCACGACCAGGGCTACCGTGTTACAATAGCGCCACAAAGAGAAGCGACCTCGCGAGCAAGCGGACCTCATAAAGTGCGTCGTAGTCCGGATTGAGTCTGCAGCACCGGCCCCATGAAAGTCGGAATCGCTGGTAATCGTGGATCAAGTGCCACGGTGAATACGTTTCACGGCCACGCTTTACGCACGGCCTTGTAACACACCGCCCGTCACACCATCAGGAGTAGGTTGCAAAAGAAATAGGTAACAACGCTTCAGGAGGGCGCTTACCACTTTGTGATTCATGACTGGGGTAAGAGATCGTAACAAAGGTAACCCGG
+
0*)1,(/5-(,('(&(%.53*32062+**,7<857*)(-,3'+/12'1&&$#%'(*.22)'(*+2/245.&*++3/3081,2:*.*%&.21+1.+*1+.'%((,+(.-+-,7/&((1<723.3,+*263:8459914,+(/01921;8-.1/00(*.))451'/---6//0204)45+''()))2,*,-./020/133,+#'%&*,)2)2*01,0--./2659613,+/4/+.+,),+013*3270&1,,&().',,/*+)%+/*,06.-46668-01816910-.4776564011229912/),(,)*5-0+3460.)//2+.0-5/04,,//10/0334:766;:00076832012402.+1++94230294,510./-%(+,.183'(04//,'1*.0/.12/4+,-1,1)*''+0&/,(+-::37&.0'0,.(-.02:--2975324*'),0:9:;;44100.37/%+/)&(),//923107*1///2653222/06/)2+,**03:456./153*)--,357,.2++'&$,)014.//0&(*/)00,*041;;0//05-.+2/-9*10*&,(*&%*')*/165,**&.((+,;669;6124+.1)523//2./42**($',*,/34294/48892/0(53(((+.;<9//../0;43,0,,,933&%%*(087799:9;7/301).+./.,,,-04;::8::646,,04589/8-*+,+8:4.5,.*:.;563738()+.$2()+-/1.'.-('((/30.61./944:553-3-1+/.3*081&&).1%(%&'))-3/01//23;;8881.3*/,,&.$)/1-4675697316455;91211501)$'&&$%'23;466663+,'&'+..--5)/&&,)))()09*(''(*&**+,502+3/00159/13853544242841/-/..5576728(+-&1-(%+,.22)*$&$)&)%.79:+.5/4+,*3+6/846101'2/3866076:887.+*,-41,/097//83*.)+-**'&&$(&$&#&(*)'*$%#%%(/2,.+)&+*-.05;55;212-,,*.3-+)'/.)+)$**,6-1067,$(*)()(+,.(,,5/*+*.+(00'-3-98;3;226&/-78--34610.()'*+4584.,('''%))*--9348()7+/0,+&/'
@8d067f3f-5e1d-4db4-a30b-1831500d8f8c ch=114 read=65474 start_time=2019-12-13T00:32:42Z barcode=BC01 runid=2c9cf7bc05858273f10e7d7ec552fc0bd742dc3e
CTCCTACAGGAGGCAGCAGTGGGGAATATTGCACAATGGGCGCAAGCCTGATGCAGCCATGCCGCGTGTATGAAGAAGGCCTTTCGGGTTGTAAAGTACTTTCAGCGGGGAGGAAGGGTAAAGTTAATACCTTTGCTCATTGACGTTACCCGCAGAAGAAAGCCTCAGCCCCAACTCCGTGCCAGCAGCCGCGGTAATACGGAGGTGCAAGCGTTAATCGGAATTACTGGGCGTAAAGCGCACGCAGGCAGTTTCATTAAGTCAGATGTAAGAAATCCCGGGCTCAACCTGGGAACTGCATCTGATACTGGCAACGAGTCTCGTAAGTGGGTAGGTGTAGCGGTGAAATGCGTAAGAGATCTGGAGGAATACCGGTGGCAGAAAGGCAGCCCCTGGACGAAGACGACGCTCAAGGTGCGAAGCGTGGGAGCAAACAGGATTAGATACCCTGGTAGTCCGCCGTAAACGATGTCGACTTGGAGAGTTTATTGCCCTTGAGGCGTGGCTTCGGAGCTAACGCGTTAAGTCGACCGCCTGCAGAAATACGGCCGCAGGTTAAAACTCAAATGGTCGACGGGGGGCCCGCACAGGCGGTGGAGCATGTGGTTTAATTCGATGCAACGCGAAGACCTTACCTGGTGCTGACATCCACGGAAGTTTTCAGAGATGAGAATGTGCCTTCGGGAACCGTGAGACAGGTGCTGCATGGCTGTCGTCAGCTCGTGTTGTGAAATGTTGGGTTAAAGTCCCGCAACGAGCGCAACCCTTATCCTTTGTTGCCAGCGGTCGGCCGGGAACTCAAGGGAGACTGCCAGTGATAAACTGGAGGAAGGTGGGGATGACGTCAAGTCATCGCGTACCGACCAGGGCTACACGTGCTACAATGGCGCATACAAAGAAACTGACCTCGCGAGCAAGCGGACCTCATAAAAGTGCGTCGTAGTCCCGGATTGGAGTCTGCAACTCGACTCCATGAAGTCGGAATCGCTAATCGTGGATCAAGAATGCCACGGTGAATACGTTCCCGGGCCTTGTACACACCGCCGTCACACCATGGGAGTGGGTTGCAAAGAAGTGAGTAACTTAACCTTCGGGAGGGCGCTTACCACTTTGTGATTTCCCTTGACTGGGGAGTGAAGTCGTAACAAGGTAACCGG
+
'*00)''%***1,+,.-,.0178,+///53.-)--6130('&+2.+/,./.430,+..,//1:33233663/00+-+)**4092--1//6*0/51./,-042.(())03*(,'((,*%)'('&,2-((%(++3,,88976:424,7,,091()*(,*$)&'&(%%'((/1-'-/.0/++-2470122369-++)+080-023/01+5242./0132318'-,,1-.1399789166.**-302/4-5::1-::,)&')52,,6))+543).&*2-,-3/(.-.19072720.*+),:1110/...017624.-4-/())+10-+)&$#*-',*2/1.,-.//93++36237681*()*,666:4-/.),..868675:5%&/.*-0.()4;91),57;)(((&''%'/2354'1+40,)''(*,4590)*,3<38*65/02,+/20*:0*-771222.*/86776/)*+//:9745/605,,%)-63),..270,4,)/5,-1551040.2+-0),3/2213435.33303834732+*(%'(&,-125212*)5.:6;;9677,)&('(&#**/)+29:5/5/---1)&),-,,27%)*-/.,.62;6798;7445445252,+0+)-,++,.08700*'%)+.0789-+,//*.,04<:50//01..--1:54858;909.8574:;7971423*.572/*&&&()725577216+12238867:21.(4,)*140616321**,+.*'*-.2-,.0,1//295)1.00/-53*/-+184575:574:854:527670+,)3-),-28659.//./5:<;:993020-30413;;/8865+*&)(*(*,397$#'$%''()/4+./3,/.-+,*/4643415-+4.03442565*()+*)%()2731+-+++*0</24<87867367;70+0./,--5731/9.(-/(:+6,,,-.205/4/,,-..878674//----62523*-*('+('-/766,&'&'0.-22*.-730.9212239//.+47892:1,+))*.09-2/(*.1202:57,/*)'**23292127-(+,*+&%''*''''1)313;809(&-4)54270/46-/183.3642:-,/'++*,03596)%&'.,1,-.2678325*407;080,
@8973c99c-a2b7-4749-8d2e-3483ebac2ecf ch=9 read=18055 start_time=2019-12-13T00:32:47Z barcode=BC01 runid=2c9cf7bc05858273f10e7d7ec552fc0bd742dc3e
CCGGTTACCTTGTTACGACTTCACCCCAGTCATGAATCACAAAGTGGTAAGCGCCCTCCCGAAGGTTAAGCTACCGCTTCTTTGCAACCCACTCCCATGGTGTGACGGAGGCGGTGTGTACAAGGCCAGGAACGTATTCACCGTGGCATTCTGATCCACGATTACGCGATTCCGACTTCGTAGGTCAGTTGCAGACTCAATCCGGACTACGGCACGCTTTATGAGGTCCGCTTGCTCTCGCGAGGTCGCTTCTCTTTGTATGCGCCATTGTAGCGTGGTAATGGTCGTAGGGCCATGATGACTGACGTCATCCCACCTTCCTCCAGTTTATCACTGGCAGTCTCCTTGCCTTTGAGTTCCCGGCCGGACCGCTGGCAGCAAAGGATAAGAGGTTGCTCGTTGCGGGACTTAACCCAACATTTCACAACGCAGGCTGACGACAGCCATGCAGCACCTGTCCACAGTTTCCCGAAGGCACATTCTCATCTCAGAAACTTCCGTGGATGTCAAGACCAGGTAAAGGTTCTTCGCGTTGCATGAATTAAACCACATGCTCCACCGCTTGTGCGGGCCCAAATCCAATTCATTTGAGTTTTAACCTTTGGCCGTACTCCCCAGGCAGTCGACTTAACGCGTTAGCTCCGGAAGCCACGCCTCGAGACTGTATCAAGTCGACATCGTTTACGGCGTGGACTACCAGAATTATCTAATCCTGTTTGCTCCCCACGCTTTCCTTTACCCTGAGCGTCGATCTTCGTCAGGGGCCTTAGCCGCCACCGGTATTCCTGAATCTCTACGCATTTCACCTTCACCTGGAATTCTACCCCCCTCTACGAGATGTTGCCAGTATCAGATGCAGTTCCCAGGTTAGGCCCGGGGATTCCACATCTGATAACTCGACCGCCTGCGTGCGCTTCGCCCAGTAATTCCGATTAACGCTTGCACCCTCCGTATTACCGCGGCTGCTGGCACGAGTTAGCCGGTGCTTCTTCTGCGGGTAACGTCAATGAGCAAAGGTATTAACTGCCCTTCACTCCCGCTGAAAGTACTTTACAACCAGGCCTTCTTCAGCATACACGCGGCATGGCTGCATCAGACTTGCGCCCGTTATTCGCAATATTCCCCTGCTGCGCCGTAGGAG
+
3/)'1/,4463143+,***,.--.442+-1978628/-*)-.''*-112'(+129(-451.-,)-*007')''+)(+4-/3:6++-'-*,&**2<1/297112567-1(&.03:3342/*,0.*(4-,65/-*%++.;65695748444:996676-+,+//4%$&&*22:/---/593*/&-.,.(),+*++.+&#&3)16.22301(+/-+%-')-,++(*(((/122.4)('&)+,())')(.//0221220;5,,-/13:;:477,)*)(&)(+'%$%')12(,%+357;8500-(($&*+8787.*&%%(054::6,,,*,19:..0567697369667,-*#'&(0*),/6:55.+5140:677025.8//&78<+/1.,)')#)+0+(('(53501-7732/2/+/0+/-451:4-,.,6/)/)(5455311+-&.211634320,181200)%)%+0;,38+(*'(*.-/13;65877542'%,*(-.426466<8;77923687.0+5.5:(1.:;867626,7+)(&''+*/+4;;9:32+3(+,1*(/.+-,0,-/4-0.3*)$$$&+'4*23,&+.*+,039:,.4,(%$$-(4+$'$('.48-.06/&.+,/.+-+1.0130622-1226-1*0'-/*,.3972,++(.1.'&.2401454/626762;/('&*+-7673222173+('0(++73473403-/8,(,+-67-&*)+/:73$$(%%.4)),'.204)'&(*:;9873.,.3--*'&$$$&'*-)2'*+6461.,(%%0,-1.*&+)-+4:'+%()*0/-0846/5-6,*'&,-2771+00-44..-*$10)+-)*,,/2$(')(,177;3/)*1/4/**072*,,-((2.2&''+,/*++/*'(&((,01--/**-+//.,))&''/1,)(+*.03/.,*.,-*+'(.(&)(053447.1,)+(+/.-01//02413.'-)%*+-*+13&+*&(.,9931.---0,+.68577496605529++(/)),0*)/%-2++8/%*)--+&*+..44-.,+/5+()*%-'')-,-,3)-,)%%'%((*%-+.1977-8,,,/.*./&&'$+,+,.05($,/&)&(&)).)'+*.4/*()*)'(%,''&&0-+-
@84cfe74f-da78-4e14-a653-441dc4b7bcf1 ch=9 read=18061 start_time=2019-12-13T00:32:58Z barcode=BC01 runid=2c9cf7bc05858273f10e7d7ec552fc0bd742dc3e
CTCCTACGAGGAGGCAGCAGTGAGAATATTGCACAATGGGCGCAAGCCTGATGCAACCATGCGCGTGTATGAAGAAGGCCTTCGGGTTGTAAAGTACTTTGGCGGGAGGAAGGGAGTAAAGTTAATACCTTTGCTCGTGACGTTACCGCAGAAGAAGCACCGGCTAACTCCGTGCCAGCAGCGCGGTAATACGGAGGGTGCAAGCGTTAATCGGAATTACTGAAGCGCACGCAGGCGGTTTGTTAAGTCAGATGTGAAATCCCCGGACTCAACCTGGGAACTGCATCTGATACTGGCAACAGTCTCGTAAGTAGAATTCCAGGTGTAGCGGAAGTGGGAAATGCGTGAGATCTGGGAATACCGGTGGCGAGCAGCCCCTGGACGAACTGACGCTCAAGTGCAGCATGGGGAGCAAACAGGGGATTAGATACCTGGTAGTCCACGCCGTAACGATGTCGACTGGAGGTTGTTACCTTGAGGCGTGGCTTCGGAGCTAACGCGTTAAGTCGACCGCCTGAGATTACGGCCGCGGGAGTTAAAACTCAAATGAATTGACGGTGCAAGCGGTGGAGCATGTGGTTTAATTCGATGCGGCATGAAGAGCCTTACCTGGTCTTGACATCCACGGAGTTTTCAGAGATGAGAATGTGCCTTCGGGAACCGTGAGACAGGTGCCATGGCTGTCGTCAGCTCGTGTTGTGAAATGTTAAGTCCTGTGAGCTGCCAACCCTTATCGCTGTTACTTAGCGGTCCGGCCGGGAACTCAAAGGAGACTGCCAGTGATAAACTGGAGGAAGGTGGGGATGACGTCAAGTCATCTTGGCCCACCCGACCAGGGCTACACGTGCTACAATGGCGCATACAAGAAGCGACCTCGCGAGCAAGCGGACCTCGCCAAAGTGCGTCGTAGTCCCGGATTGATCTGCCAACTCGACTCCATGGGGGAGTCGCCTGGTAATCGTGGATCAAAGATGCCACATTGAATACGTTCCCGGGCCTTGTACCCGCACCGCCCGTCACACCATGGGAGTGGGTTGCAAAAGAAGTAGGTAACAACCTTCGGGAGGGCGCTACCACTTTGTGATTCATGACTGGGGTGAAGTCATGGCACCAAGGTAACCGG
+
*0-(%()'$0/*.41,-,(+/+&*).0014,/14585,4542389,463**--02&24,'$-,6652212269*,0+034695)3-/7/*25)')''')%+))/4-))/,-,1-'(*1<71414-+))$%'**767-8002,8+%+)()&(.)#(+$&%&%%''&.5.102124,4,*+-&0+0.91/2,*,0/-+-)1./.+-,-*1-616070214.1./*(()*0-.,/059:(77;603523022+13412,060-.49../-,*/+).5/2:0,1.066576.-,+'**&$$*(('(*,/712.&&'(-*4+2-**776*)(,,,*)&&*',,)-,)/.)&&''*+-&+85*434:3320-1+,*.2(,474,)-3/2*%*'(**0.01772,30)(&&$%&-3,')*1:14-(+)(%0..'-.1:9249554133&(*.512050//2.58.%)%)0+-//7+,%$(%''*'480456;3364,6-*.117/,'*306+.-.-233035//&')-+*/083.*+'6)(+.:0<;;7888631+-./.00-1($$&'2-04975/*-,,/+*.34:639690,-.-.%%'&'*.4))'-171.13+2*++2:1./212-),+-$()52*+((-.00776788797897<9*::2;656833455/202.()(),:87798188///.0(0*/-,-75::330:+-+*0*''$&).-,+1'1)79...,.3%&-),1&)&&%'*+112/*)(*+1+,&*6665+*-'&-3879:1-,*+*077/772--)))),+-184642541763./028.-)+*6)9-$'%%(--2)96+*)'($&'')+)(*071042/1'%'(),&'*'+3379:634313447(2/723344'''37733333330178:..+.**2++,.01/1,.+.0/*$)')*'')*..)%$(322,,07-3,,-7783438,,'$&*(+-*-&,'(943/10457.-/.*+,('#&%)))%+)+1,.44++-,.-0;8;631%&(-345:606:6-&()()0.322+*(.--/86,8/*,1/.+*/,08-.-71*++,01-035553123.*&*-*+.,-.''$*%1-*224+7-,-
@69206c99-bd3f-40ee-9979-b4c36b677f40 ch=285 read=41794 start_time=2019-12-13T00:32:59Z barcode=BC01 runid=2c9cf7bc05858273f10e7d7ec552fc0bd742dc3e
CTCCTGCAGGAGGCAAAGCGGTAGGAATTGCTTCGGCAATGGGGAAACCCTGACCGAACAACGCCGCGTGAAGGAAGAAGTTTTCCAGTTGTAAACTTCATAGGCATAAAGGGAAGAACAGCGGCTGGGAAATGGTAGCCAGGTGACAGTACTAAATGAAAGCCACGGCTAACTACGTGCCAGCGGCCGCGGTAATACGTAGGTGGCAGTGTCCGGAATTGTTGGGGCGTAAAAGAGGGCAGGCGGCGGGGTCAATGGTGAAAGCCTGAAGCAACTTCAATGAAGCCATAGAAACCAGGCAGCTAAATTAGGAGGTCGTGGGTTATGGCGGTGGCCGTAGAATATATGGAGGAACACCAGTGGCGAAGAGCGAGCGATCGGCGCAGCTGGCTCAGTGCAGAAAGCGTAGAGGGGCAAATGGGATTAGACACCTATTGGTCGCATATAAACGGTGGTACTTCAGTGTTGCGGATGTCAGTTCGGTACACTGCAGTTAACGCAATAAGTACTCCGCCTAGGTATTTGCGTTCTGAAATAAGAAACTCCGAAAAGGAATTGACGGGGGGCCCGCACAAGCGGTAGGTTTCAATTCGAAGCAACACTTGAAGAACCTTACCGAATCCGTGACGCCTGTGAAACCAGGGGTGGAGGTGGCTACTTATATGAGATACAGGTGCATAGTTGTCGTAGCTCGTGGCAAGTGAGATGTTAGGTTAAGTCACGGCGAGCTGTGCCATCATTGGTGCCGTCATTCGGGTGGGACTCGGCAGGGGCTGCCAGTGACAAGCTGGAGGAAGGCCCAGGAGGACGACGTCAAATCATGCGCGCTGCCACCGGCCTGGGCTGCCCGATGCTACAATGGATGGTGCAGAGGCAAGCCGCGGGGCAAGGCGAACCATTCTCTCGGTTCCGGATTAGCCAGTCTGCAGCTCGACTACATGTGAAGTTGGTCTTTAGCGTATTAGCGAATCAGCATATGTGAGTAGACCATTCTCCGGGCCTTGTACACTGCTTGTCACCGTAGAATTAGGTTGCAAAAGAAGTAGGTAAGCTTAACCTTCAGGAGGCGCTGCCGCCTGTGATTTATGACTAGGTGAAGTCGTAACAAGTGACAGGAGATAGAGCATTGAGCAAGTAGTTTAAACTACAGAGACACCGGCCAGCACCTTTAGCACCAGCAATG
+
--26422*3.)'&)(+($%$$.&+++'+&#'0-./--200.('&'*-0:.+*.3**/,+87758<1658514*0+0))&*-45+4)'*-0&)&-*)*,)$%&((',34:+(()'(%,+,(,))***,/()-,+.3.,)*)&(''*'%'$'&)-,24.(,.+)36//..++())+0404131-))%((*(-+2/,700/1--*0,--($%%$&(&-/%%)*&,&*..*//2499)''.+)*'.((-88+26,++*&(--5-.60-086//,'*$$%,'+)%)$)*',0/10(,.*'%$'')'),,,*&+'&'*(*('()*')$)&))(*(()*&*$$&(''+*300*-3..0')'&.-.*++0,+'%'%&)((''*,,,('''&(%$%%(%%$$%&)$%%$++'''/0,'%),(&,+-4+*-++0/(&*''-*%'%&)'++'*$$$')31.,0-)'('(),'&)1001+%(466))$%'+*%&&%$'&+003)./824423.9..1'.%*,67-04,%*''$$%%%'++0)')&)/*/'&(''-,1-'+-/+(),-/4435.174-*/5*'/./--(+&&$#'&$&%$2*460)-('+740')%$).5-+3/2/.)+&&')*&#$%(,-%%$'$&',/(,+%)--&(..+*'&),-.+(*(()))+--//..,',/,012'44:22/**)(),0-)&$$))&(&'')-002%)./8.,*+*$)(,*(&)*+-&#&%$''&.,('($&$$&$'),()30+,23*.,*&-))*/*'*%&'$&&%(('+1&-,1+(**)-*,/2,+-+&+/)()&(&&%(+('),-'()**+,*,(%%#'&'%&'.+*(#+,'%&(+74241:13;7.*(%$&'*('&%&(().(&()(%'())*,(*$((+0.+*)'()(/./-0-,+*('(3*+*+))-)(+-,-)+)*+-+,$%(&'07.*(($*%&$('+&)'%#&(+701,%'&&$'%$%$&($'&).&/**(-+,**+,+)&)%*''''&(&()(&),)+*'*)-+.0304%,+66'%)'$'$(+*,1*,+2-3-0.5-'-3&(,*'&%#''$%$%#$&$)'&'.+--.&+&($%$%'$&&(+,(%%'$$%$'&''11./.'.+*,*(283,),(),5','$%''('&%&)0-1-*$%&)%($$),0,)(+,.31$$%$"$
@747cbb9b-3d41-4106-b951-f5c593a7ed6e ch=209 read=45380 start_time=2019-12-13T00:32:59Z barcode=BC01 runid=2c9cf7bc05858273f10e7d7ec552fc0bd742dc3e
CCGGTTACCTTGTTACGACTTCACCCAGTCATGAATCACAAAGTGGTAAAGCGCCCTCCCGAAGGTTAAGCTACCTACTTCTTTTGCAACCCACTCCCATGGTGTGACGGTGTGTACAGGCCAGGAACGTATTCACCGTGGTTCCTGATCCACGATTACAGCGATTCCGACTTCATGGAGTCGAGTTGCAGACTCAATCCGGACTACGACGCACTTTATGAGGTCCGCTTGCTCTCGCGAGGTCCTTCTCTTTATGCGCCACCATTGTAGCACGTGTGTAGCCCTGGTCGTAAGGGCCATGATGATGACGTCATCCCCACCTTCCTCCAGTTTATCACTGGCAGTCTCGAGTTCCCGGCCGGACCATGGCAACAAAGGATAAGGGTTGCGCTCGTTGCGGGACTTAACCCAACATTTCACAACACGAGCTGACGACAGCCATGCAGCACCTGTCTCACGTTTGAAGGCACATTCTCATCTCTGAAAACTTCCGTGGATGTCAGACCAGGTAAGGTTCTTCGCGTTGCATCAGATTAAATACGTAGCCACCGCTTGTGCGGGCCCGTCAATTCATTTTGAGTTTAACCTTGCGGCCGTACTCCCCAGGCCGGTCGACTTAACGCGTTAGCTCCGGAAACCACGCCTCAAGGGCACAATAACCTCAAGTCGACATCGTTTACGGCGTGGACTACCGGTGTCATCCTGTTTGCTCCCCACGCTGCGCCTGAATCAGTCTTCGTCAGGGGCCGCCTTCGCCACCGGTATTCCTCCAGATCTCTACGCATTCACCGCTACACCAGGTCTACCCCCTCTACGAGACTCCGGCTTACCAGTATGGATACCGTTAGGTTGAGCCGGGGATTTTATCTGACTTAACAAACCGCCATTGCGCCGCTTACGCCCAGTAATTCCGATTAACGCTTGCACCCTCCGTATTACGCGGCTGCTGGCTGCAGGTTAGCCAGTGCTTCTTCTGCAGGTAACGTCAATGACAAAGGTATTAACACTCCTTCCTCCCGCTGAATGCTACAACCCAGGCCTTCTTCATACACGGCATGAAAGCATCCAGGCTTGCGCCCATTGGTATAATATTCACTGCTGCCTCATGAGGCAATATCCAGCACCAACAGAAGGTTAACACAAAGACACCGGTAACCAGCACCAGCAATACGTAACGCA
+
0/+/13/2216&1,'+3369;7*21*),864765;8605,70,,)($),2(*+4:83.31*+3),-+1../-,,,'*./922980,-/(30-(--,64*-.1.)&&$$',(*+&%$&&)/28(5515,+-,*80.05/-,()(-'(,1562+,,+1.'-%((,,1;54.-/9/;8873)++,*--2/00/3599:1;52(5.5996785715107;;-1-(+()-'$&-)*+-+*101.+*--/''/(022;,'))*545,()+-4**+-*(*..7432/./:117::9,1+').3/642..-+**)-278990;35,.0:7;8712,-/3;,++;223/70.184-)**-379:0004.671--,.06202/3;*5/991)*.*+,,,2124012.-.61,)+*+)-(&-/.*.71./3203.2123/....277203:2:520-0/4:7644,,)',-4/,/5.1-+++.1//45,+,*,30995-/9,/176;9:1,,+,01<18006-*/.999<9222.8-,+-,+).002:0%%('('$)(',-./08.53728+53)&,-.93:.&(671/116;72722--++2.93/111*265**++1(+*3/.**1-8-934022.*.,0*4(1.'/2.002754/(11+*&''%%,*366723-342*43486492)*&*+*549874123.2,&)*(*+0-+4:-(,-144((')'(&(%*&($(%*/*.+*%*)+,/(*49/374495967:;6700.--3<6807()+7777875645-30,'+./2421',(*&$*%''.79:2*-5454346564+****.),/$-,/531,($(&'(**)-)8**/33((1.(4/+&'(201,-.20846:89:)+)$)((+'(&$%%&%+/06.**-178;-(*.19283(*0*---.4,03,,/-3.+--+/-,,4;851+$$&(*-04///7)34/27:8:;8644)5..8::789.5,+)*/9,.,--.32..%''79+95606/*(00+*+,&'($%*&,.''),,:)13244&'')$(&%%#&&&'%$%('*(&*2-06/7089.*5+'%,*%)8/0-41)./++&$,+*4&&'&'(+,30/,;+'(,-.73/4.-4-*((080114050--2/11''#'()&&&)*46/-./71.03'+$)$$$
@2c3f0dff-210f-40a5-ac2a-22b0ecb802eb ch=20 read=31362 start_time=2019-12-13T00:33:16Z barcode=BC01 runid=2c9cf7bc05858273f10e7d7ec552fc0bd742dc3e
CCGGTTACCTTGTTACGACTTCACCCGGTCGCCAGATCACAAAGTGGTAAGCGCGCCACTCCCGAAGGTTAAGCTACCTACTTCTTTTGCAACCTCCCATGGTGTGACGGGCGGTGTGTACTACCGTCCAGGAACGTATTCACCGTGGCATTCTGATCCACGATTACTAGCGATTCCGACTGAGTCGAGTTGCAGACTCAATCCAGTTCTGACACTTTATGAGGTCGCTTACACTCGCGAAGGTCGCTTCTCTTTGTATGCGCCATTGCTTGGCACGTGTGTAGCCCTGGTCGTAAGGGCCATGATATTGACGTCATCCCACCTTCCTCCAGTTTATCACTGGCAGTCTCCCTTTGAGTTCCAGCCCGGACCGCTGGTAACAAAGGATAAGGAGTTTGCGCTCGTTGCGGGACTTAACCAACATTTCACAACACGAGCTGACGACAGCCATGCAACGCCTGTCTCACGGTTCCCGAAGGCACATTTCATCTCTGAAAACTTCCGTGGATGTCAAGACCAGGTAGGTTCTTCGCGTTGCGATTAAACACATGCTCCACCGCTTGTGCGGGCCCATCAATTCATTTTGAGTTTTAACCTTGCAGCCCGTACTCCCCAGGCGGTCGACTTAACGCGTTAGCTCCGGAAGCCACGCCTCAAGGGCACAACCTCCAAGTCGACATCGTTTACGGCGTGGACTACCAGGGTATCTAATCCTGTTTGCTCCCACGCTTTCGCACCTGAGCGTCAGTCTTCGTCCAGGGGCCGCCTTCGCCACCGGTATTCCTCCAGATCTCTACGCATTTCACCCGCTACACCTGAATTCTACCCCCCTCTACGAGACTCCAAGCTTACAGTATCAGATGCAGTTCCCAGGTTGAGCCAGAGTTTCATCTGACTTAACAAACCATACCGTGCGCTTTACGCCCAGTAATTCCGATTAACATCTTGCACCCTCCGTATTACCGCTGGCTGCTGGCACGGGTTAGCCGGTGCTTCTTCTGCGGGTAACGTCAATGAGCAAGGTATTAACTTTACTCCCTTCCTCCCCGTAGTACTTTACAGCCGAAGGCCTTCTTCATACGCGGCATGGCTGCATCGAACTTGCGCCCATTGTGCAATATTCCCCTGCGCGCCACTTGGG
+
74.309121:0.-9,-+,.6.80581+617110*'..111083/.00.2.)'''(/501-15/,/0)01944,.,*,.+(.3:0398+030&4*)06.,:8988769;8<;6/4110+&&&&'+()$&&$/42843788;4227.54744784,.16:5-...370./,./016;43/-,/*'*,.-013:/5-502381;4/**,.9///--)+39;443+4,),))(&&'#&')()(*&&0/5,.-0+-,-:7026668:;;-/0+&)'2*+*/.,('(),-88315677561+/695;9..-,&()*-379:74:2*,666374-.+,/.:9./7334634+.*(%*../8;5268.6'%'71.7;8:8588160/7418,128-8,,+$*,3+'++/2856855277-,-/0)*))-1-1:,*+,24--./04565556/8../9.5.--31%461/0.(/254/5,.&**))')'$&%)')),-./44,-47537::;899;99799351-//)+30/*24<769212.20/+,)3)2.**),,,+.059556.+0+)+,4.67/7*+)11;8<918:9*/1/,:<2.81/6..+(+86,+7.,,-5:5-199'66444/3.4+('*+,1/.314.0.(1(*31446;:92*/1((+*.(-*/0+3-/13--/36654;:-.131158;99978:+82+-.573/:0153-69+)/0/:0-/013<+*+-,8:772+1&(*+,7/)-..-;)%586,78-2:7;878;76;4:59;;73143,/36516.+.,--0:6321:-,3965424,+'*3,8/.20663024544,02452:)7.))((&(&)+./53/0000797;1(&).011))-7-).$)'5,/2.01.-))&6,87:+55()(&))),1.+.*-,65053--2729;60,'1(.*,-4082+**16/-0868290*2-&'(,+,-+'))(%&)*0.10//574:822192;<:;:;9740164.-1().-+707-*+(&'&,*+,,+%()-:*.675-950($'()*')**'&')*.**/2/1233;438634-/'--226-5+**,---8'%&*+(*-4/:9,-3/03222//2282-,-.3+-#'+$$%$$,'
@3fe1378b-c958-4db3-9cb2-f6d6746193ac ch=75 read=49955 start_time=2019-12-13T00:33:18Z barcode=BC01 runid=2c9cf7bc05858273f10e7d7ec552fc0bd742dc3e
CGGTTTTACCTTATTTACGACTTCACTATCATCAATCCACCTTGGAGCGGCTTCGCGCGGTTAGGCCACCGGCTTCGGGTGTTATCAACTCTCGTGGTGTGACGGGCGGTGTGTACAAGGCCGAGAACGTATTCACCGCGACATGCTGATTCGCGATTTTTTTCTTGATTCCAACTAATGTAGTCGAGTTGCAGGCTGGTGAACTGAGAATGGTTTATGGGTTTTGCTTCACCTCGCGGCTTCGCCCTCTGCACCATCCATTGTAGCACGTGTGTAGCCCAGGTCGCCAGGGCATGATGATTTGACGTCATCCCGCCTTCCTCCAGCTTGTCACTGGCAGTCTCGCTAGAGTCCCCAGCAATGATGGTAACTTAACGATAAAGGGGTTGCCTTCGTTTGCGGGACTTAACCCAGCATCTCGACACAGGCTGACGACAACCATGCACCACCTTATCTCATTATAGCTATCTCTCATCTCTGGAGCCTTTATGAGTATGTCAAGACCTGTTAGGTTCTTCGCGTTGCTTCAGATTAAACCACATGCTCCACCGCTTGTGCGGGCCCAAATCAATTCCTTTGAGTTTCATTCACGGAACGTACTATCCAGGCGAATTACTTGCGTTAACTGCAGCACTGAACTTTGACATCCAACACTTAGTACTCATCGTTTACGGCGTGGATATAGGGTATCTAATCCTATTTGCTCCCCACGCTTTCGGGACTGAGCGTCAGTTGCAGGCCAGATCGTCGCCCTTCGCCACTGGTGTTCCTCCATATATCTGCATTTCACCGCTACACATGGAATTCCACGATCCTCTCCTGCCTCTAGCTGCCTGGTTTCTATGGCTTACTGGAAGTTAAGCTTCAGGCTCACCACAGACCCTTGCTGCCGCCTGCTCCTCTTTACGCCCAATAATTCCGGATAACGCTTGCCACCTACGTATTACCGCGGCTGCTGGCACGGCGTAGTTAGCCGGCGGCTCTAATAAGTACCGTCACTCAGCTACCATTTCCTGTAGCCGCCGTTCTTCCTTATAACGAAGTTTACAATCCGAAAACCTTCTTCCTTCACGCGGCGTTGCTCGGTCAGGTTTCCCCCATTGCCGAAAATTCCCTACTGCTGCCTCCCGTAG
+
1)./,*(')-,/$*(('*+()*/*),(*'),076:06-%'&,'+()()*)))/..0.,.*/,$,/7;,/6-1+-13+6''&..,.2+2,+,/.-34;74421264643:320-,+.36-,5++$((-+/457:0/0;/65579::::10/5./1779:998,,)%&*+;553/++,)))&-.087+-005(('.(*'$%$*.43411*.-+.-.9:3339+9;:/--12/*,51543080192,*-+*-*+,/040233005+)&()%).322+++.+-,)+-/.')',*30,-,***(&190.02*)*+(68-,2/502,1-**)).,),1+/66**())618579/-,,*/77-+$''0)*))(+()*((,.-)*+-37*,30*/7..%%))*.0&)&-61/**)2)63).%114512*++*,%&5430-012:3)2818.0+03((%$%*,0.3*-(*+/,,,,-1+*',)*+1+&&($*.,-/*&''&(*+,&)**-./041).('(32<9:.,***-,%&+*/)(.+3+;97<25+*'(()-,//*+0)&+,-/,',/*(+,,1275:75.7800.5;0+043*'((')&*%*()+%*.)%18/+&)))**(.&$&).093688-23138886+43-*--,-2'6)1*&)'(*7546797852;;+-5.,/-250)*)+16344586695644(64()3/876-/2./08-6+;:6542//00.0./.9./+./,'(+7887:9919..887880310)2,05:8./:1423460-*/)-;:823:575..-.1/4/1,2-70*,+,01732/23,,4--.)),1235944:3:9/-+.,)()+(((..,-+*201+0595-./,--03857./98;.6.*-438:11:044326((13*(+**&&/51789341223/2,-,100034(**&&)-/56855:305000::751-%+.-,.1213-,%''))')''++)-.-24*3+04366./0-$%%'$((%/96621//1-58/6;57<:9;0()+))1*&%(+).60*-111/)&*/4:05454::9:6<80524/8766734562:61(24,841:;8--012:7./6:23085+),,+()%&)-*-6)+0(.
@7d60665f-80fd-4624-baca-060e212bcf41 ch=132 read=40823 start_time=2019-12-13T00:33:16Z barcode=BC01 runid=2c9cf7bc05858273f10e7d7ec552fc0bd742dc3e
CTCCTACGGGAGGCAGTGGGAATATTGCACAATGGGCGCAACCTGATGCAACCGCGTGTTATGAAGGCCTTCGGGTTGTAAAAGTACTTTTTTCAGCGGGGAGGAAGGGGTAAAAGTTAATACCAACGCTGCTCATTGACGTTACCCGCAGAAGAAGCACCGGCTAACTCCGTGCCAGCCGCGAGTAATACCCGGAGGGTACGTTAATCAGGTGCACTGGGCGTAAAGCACGCAGGCAGTTTTGTTAAGTCAGTGTAAATCCCCAGGCTCAACCTGGGAACTGCATCTGATACTGGCAACTTGAGTCTCGTAGGGGTAGAATTCAGGTGTAGCGGTGAAATGCGTAAAGATCTGGAGGAATACCGGTGGCGAAGCGGCCCCCCTGGACGGGTGACGCTCAGGTGCGAAAGTGGGGAGCAAACGAGTTAGATACCCTGGTAGTCCACGCCGTAAACGATGTCGACTTGGAGGTTGTGCCCTTGAGGCGTGGCAGGAGCTAACGCGTTAAGTCGACCGCCTGGGGAGTACGGCCCGCAGGTTAAAACTCAAATGAATTGACGAGGGGAGCCCGCACAAGCGGTGGAGCATGTGGTTTTAATTCGATGCAACGCGAAGAACCTTACCTGGTCTTGACATCCACGGAAGTTTTCAGAGATGAGGAGAATGTGCCTTCGGGAACCGTGAGACAGGTGCTGCATGGCTGTCGTCAGCTCGTGTTGTGAAATGTTGGGTTAAGTCCGCAACGGAAAGCAACCCTTATCCTTCATTGCCAGCGGTCGGCCGGGAATGGACTGCCAGTGATAAACCCGGAGGAAGGTGGGGATGACGTCAAGTCATCATGGCCTTGACAGGGCTACACGTGTGCTACAATGGCGCATACAAAGCGACCTCGCGAGAGCAAGCGGACCTCATAAAGTGCGTAGTAGTCGGATTGGAGTCTGCGCTCGACTCCGTGATCCGGAATCGCTAGTAATCGTGGATCAGTGCCACGGTGAATACGTTCAGACCTTGTACACACCGCCCGTCACACCATGGGAGTGGGTTGCAAAGAAGTAGGTGAAAGCAACCTTCAGGAGGGCGCTTACCGCTGTGATTCATGACTGGGGTGAAGTCGTAACAAGGTAACCGGAAGATGGAAAGGCGACAGGCCGTGAGTTAACTTACAAAGACACCGACAACTTTCTTCAGCACCAGCAATGATACGTAACCGTA
+
+762--0%5/-2+-()*+2*+**+-0**--1;467/.&+*-*51000++,%)&$&',,.,+-)-++*+00651;878.,071*(,0140;-<.:2543;<*)-4.3-0+''/58,..3430(-')'(%%(''*,025.-/0/:34;1-.,,0/+/.+-)-0*60,2+,+8868-,(%%(*(,'$((*1++-'&+2.,,&$#$%*)/++-%-('(+01144462552)''(,*/,1/-,/35.-.2456054'%%%#)./-367-',0--0/6456684.1010023:82332386.,1,),.-+.11246742(2)(%/%0)44,099633330:.)/7'++96074++/01::8544195794/3-/1/,,+%(&'*/653-)+2871/(),-0.0/8,.::54.-62-0235+)*-49-6'$'(/*-2++,961/921056857677.-3;27.-../873./,5.,0-)302177&(**(.0/47390'*+%(*2.-)((.-618-46676;8:;7798())*+22447'(++,6598;;655663300-607/41)&,+2/$(4:*(,+12741/401/&)*23/*,.5<;+6756-)%-.96.80-''*)*2*/.1-00/..03383667598.13/).*,5;8.2.-//+/+,(+&(*.)6.1:85-+/'*++;5875445&6,)$'((./408---/0899),-/14..-0+..008-./1,.-.3./-3660375-,%')((*,52://2/22'(6(*06,0/.--4:18*9.5,:2-&%''.-2397-./+-18;*81)*301/.4/454::326757666260388;:231'-)'&''+(59101,+()'(**-06485:5/40/0&()*,,)&&(68:78621*('')646859538785777-..*&(,()+-1+6-90,5,+(()/,,+&)+,-/030+&&'(+0()'',()+---.//902288;6+*(&'+-,+0*6678<;8:1.,*&*'2'++*+/001/4742:6/01-,)*1-724'(&+*556:8754+&))(*(-)&%)*)))('(')+-((1'/4//**,1+.+%&/)+/012.+++&**399.*,20/07457699:+92285661..,212/',)%))-,-%315%&)''*/)-%*,-+,.72,-./9:646)''+/065:8..///844-6-+%$($,)*-,%$%#&
@5c2363cf-9e71-4606-bd1a-27712e971ccd ch=146 read=49367 start_time=2019-12-13T00:33:24Z barcode=BC01 runid=2c9cf7bc05858273f10e7d7ec552fc0bd742dc3e
CCAGTTTACCTTGTTGCGACTTCACCCCAATCATCAATCCACCTTAGACAGCTCCTTCCTTGCGGTTGGGCCACCGGCTTCGGGTGTTATCAACTCTCGTGGTGTGACGGGCGGTGTGTACAAGGCGGAACGTATTCACCGCGACATGCTGATTCGCGATTACTAGCGATTCCAACTTCATGTAGTCGAGTTGCAGACTGAATCCGAATGAGAATGGTTTTATGGGTTTTGCTTCACCTCGCGGCTTCGCTTCCTCTACCATCCATTTGTAGCACGTGTGTAGGTCATAAGGGGCATGATGATTTGACGTCATCCCGCCTTCCTCCAACTTGTCACTGGCAGTCTCGCTAGAGTCCCCAACAATGATGGTGACTAACGATAAGGTTGCGCTCGTTGCGGGACTTAATAACATCTCGGCGAGCTGACGACAACCATGCACCACCTGTATCTCCTTATAGCTATCTCTCATCTCTGGAGCCTTTATGAGTATGTCAAGAGACCTGGTAAGGTTCTTCGCGTTACTTCGAATTAAACCACATGCTCCACCGCTTGTGCGGGCCAATCAATTCCTTTGAGTTTCATTCTTGCGAACGTACTACTCAGGCGGAGTACTTGGCCGTTAACTGCAGCGCACTGAACTTTGACATCCAACACTTAGTACTCATCGTTTTACGGCGTGGACTACTAGAATTATCTAATCTATTTACTCCCACGCTTTCAGGACTGAGCGTCAGTTGCAGGCCGGATCGTCGCCTTCGCCACTGGTGTTCCTCTCCATATATCGCATTTCACGCCTGCACATGGAATTCACGATCCTCTCCTGCACTCAGCTGCCTGGTTTCTATGGCTTACTGAAGTTAAGCTTCAGGCTTCCCTCTGAACCCTTGCTGCCGCCTGCTCCCTCTTTACGCCCAATAATTCCGGATAACGCTTGCCACCCTACGTATTACCGCGGCTGCTGGCACGGCGGCGTAGTTAGCCATGGCTTTCTAATAAATTACCGTCAACTCGGCTACCATTTCAGCAGCCGCCGTTCTTCCCCTTTATAACAGAAGTTTACAATCCGAAAACCTTCTTCCTTCACGCGGCGTTGCTCGGTCAGGGTTCCCCATTGCCGAAAATTCCCTACTGCTGCCTCCCGCAG
+
60%-.8,,12-1,31(.53579705)($5(,.9/./2*2,')'+*%')+*.10482942*3006:5:&3137+-3.2-.-0)/7253944.7++*-+2167//-++0//882+0,../-/27;146+0.-/4997<767;89111113;;;0://-641;0///../0185110,+*/-'.*--277-+-/4,-(1)/)',*)5,'(-&')(&/,,60<<2.689237:-,-08+'./+/('/858;.++0*05+)****36::.,83,)***'-,+,-*()(0022540))74334-.-,&71&&/05677,99-(+)*.-5,3*)(/495532343;610//*-1011./2.698*3&'(2*-05241//11285000/4*4-2.3358501,))/-0.),',&%'-*675/1'%(,-0332,2310323:77/.-/715:03,..135-7,,,(-7)*.211,1(+088770+,55,89,-1-./05301,,(*,-081*2.5'6*8;77<633216135;:-*/-/4<79.---:44550/90653713/5%0'*()-,1089:935;;/.00:966::528.0,-54288852123-//0),')*,+0*)))---6251341./.(.%(,/06+13-*0089101.,**/*++,-3777991849,--/.,-/197986773,,*/,114,/957)*.5/+/0.:-&('*48;6)88/4(%'198::609/.-&(**,%+).07879/3,2,08;65668768<51,,'(/,..//02(/+5<62/,#&$#$)&+*+*0)*0++#&(+00,,-.8777.&))((*.23:;88328/-*%)%$$*+(*4.5--1:1,),553(03/0-3.&&%%&(--//,6121573164//.,19..39<8464/5*-,013:32.2038282/(*'&)-*22+)*,$/),414:77697766112-*+.-*,*),01532.-22,-39/2:9./22/48020)46/45('+/+-*)'&*.,0:5/)((*,/526;66;671-+*)(*)(,3-5((.**.9-*+4971.--7:90;8:63:442860202-8976;465:+;-0-31,00/9:.,4;/48439894718-,/3336989:097,+0..
@b3c927b5-75db-475a-8fb2-4215877dfe0f ch=364 read=64859 start_time=2019-12-13T00:33:24Z barcode=BC01 runid=2c9cf7bc05858273f10e7d7ec552fc0bd742dc3e
TCACCCCAGTCATGAATCCACAAAGTGGTAAGCGCCACTCCCGGATTAAGCTACCTACCTCTTTTGCAACCCTCCCATGGTGTGACGGGCGGGTGTGTACAAGGCCGGAACGTATTCACCGTGGCATTCTGATCCACGATTACTAGCGATTCCGACTTTGTGGGTCGAGTTACGCAGACTCAATCCGGACTACGACACTTTATGAGGTCCGCTTGCTCTCGCGAGGTCGCTTCTCTTGTATGCGCCATTGGCAGCGTGTGTAGCCCTGGTCGTAAGGGCCGTGACTGACGTCATCCCCACCTTCCTCCAGTTTATCACTGGCGGTCTCCTTGAGTTCCCGGCCGGACCACTGGCAACAAAGGATAAAGGGTTGCGCTCGTTGCGGAACAGCAACATTTCACAACACGAGGCTGACGACAGCCATGCAGCACCTGTCTCACGGTTCCCGAAGGCACATTCTCATCTCTGGCTTCCGTGGATGTCAAGACCAGGTAAGGTTCTTCGCGTTGCATCAGATTAAACCATGCTCCACCGCTTGTGCGGGCCCCGATCAATTCATTTGAGGTTTAACCTTGCATTACGTACTCCCCAGGCAGTCGACTTAACGTTAGCTCCGGAAGCCACGCCTCAAGGGCACAACCTCCAAGTCGACATCGTTTACGGCGTGGACTACCAGAATTATCTAATCCTGTTGTTTTGCTCCCCGCTTTCGCCTTTCGGTCTTCGTCCGGGGCCGCCTTCGCCACCGGTATTCCTCAGATCTCTACGCATTTCACCCATTACACCTGGAATTCTACCCCCCTCTGCGAGACTCAAACGCCGGTATCAGATGCAGTTCCCGGGACAGGCCCGGGATTTCACATCTGGCAACAAACCGCCTGCGTGCGCTTTACGCCCAGTAATTCCGATTAACGCTTGCACCCTCCGTATTACCGCGGCTGCTGGCGCAGGTTAGCCGGTGCTTCTTCTGCGGGTAACGTCCAATGAGCAAAAGGTATTAACTTTACTCCCTTCCTCCCCGCTGAAAGTACTTTACAACCCGAGGCCTTCTTCATACGCGGCATGGCTGCATCAGGCTTTGCGCCCGGTATTGCAATATTCCCCACTGCTGCCTCCCGTG
+
;6.996-.-77/2//976()-29.,.-1113./020%'(42+*+&.,0//6456:515757,78.,-2.6:,(,80-:9631.../24.+*+&&&*),47;;098.403-45869<757;4323/0276-,,-.(&(+023./23222,68722287;9'-(./.0('516'*')%'1006)7.8/7732/+..//'.-03+**+.134,++0+.//.(,,.-'+**+,007/3)--'((.,-/8;*:+.''&'))*+.,))(/.0,.4232313+10.('''%%&();8:2/-0791.254-7,+-)*-7<955657*0&&,3.0.2''(&&00:1+(+4.4095/.%',,/**,)-3(-,,-92*-1-/6-0/45879:6556/+)&$*+/./5:0/564/3).+(.)215478132+/--1132&++,7+4589100047:+40+,*+0-+,--6-&(+03121)&'+.59469;76266130247-4-,2)/,5268.-+,-/+'*)+3,,-5-47+373----68223+-.1-288&1/359+,),-29292%*&$(&)*163)8.61801'4%&(*.+*)574),/8**+**324-4-0-,*//-.-.'6*,1(-6244497903+51/..0738-8)2,13...--:977;:,..++.048440/470+*&/)+,70400*..116/.37,-02553-(*,99+&(%$%'(&0348:8779)5:<928015-8001;67)2((*:/:-*/(+1333664534+/463-43'#'''**,42401/1213.51176./.,(&&&*1236(*)))00/94559+,25(2%31927-&.0-/%)4,0)-./'13,,+,.1-*''*013214.3+/54582+--)*,3/-2190*&,-2789542308/7.,./2//-02--031421713<86585576600-%+%03280.)5(5*+,25,5005395;82/3///-(1,12*(&362++2--002..,03')*.7)3;633/5;7)-9213',+))-/)'),./4-)**-1:9<99<:564512352),-0.822222%,))),&%''))&''+'+**,)7-./047:2*02224220,+;-00%
@57f93915-ad7d-4136-a254-deed0c82062e ch=468 read=38805 start_time=2019-12-13T00:33:33Z barcode=BC01 runid=2c9cf7bc05858273f10e7d7ec552fc0bd742dc3e
CCGGTTACCTTGTTGCGACTTCACCCCAATCGCTGACCTACAGCCGCTGCCTCCTTTGCGGTTAGCTCACGGACTTCGGGTATTGCCAGCTCCCTCATGATTGGGCGAGCGGGCGGTGTGTACAAGACCGAGGGCATATTCACGCGACATTCCTGATTCGCGATTACTAGTAACCAGCTTCATGTAGGCGAGTTTCGGCTAATCCAGGCTTCAGACTGGTTTTAGTTTGGCTCCACCTCACATTATTGCATCTCTGTACCAGCCATTGTAGCACGTGTAGCCCTACACATAAGGGGCATGATGATTTGACGTCATCCCACCTTCCTCCTAGTTAACAGGCGATCTCGCTAAGTCCTCAACTTAATGGTAGTAACTAACGACAAGGGTGCTCGTTGCGGGACAACCCAACATCTCACGACACGAGCTGACGACAACCATGCCACCTGTCACCTTGTCCCCGGTTTCCTCGATTAAAGAGTAATGCAAAGGGATGTCAAGTGTAGGTAAGGTTCTTCGCGTTGCTTCGAATTAAACCACGCGCTCCGCTACTTGTGCGGGTCCCCGTCAATTCCTTTAATCTTGCGACCGTACTCCCCAGGCGGAATACTTAATGCGTTAGCGGCGGCACGGAGGTGTTGAAACCCCCACACCTAGTATTCATCGTTGCAGCGTGGACTACCAGGGTATCTAATCCTGTTTGCTCCCACGCTTTTCGAGCCTCAGCGTCAGTTACAGTCAGAAGTCGCCTTCGCCACTGGTGTTCTTCACAATCTACGCATTTCCACCGCTACACTAGAATTCCACTCTCCTCTCCTGCCTCCTAGATAGCCAGTTTGGAATGCAGCACCCAAGTTGAGCCCGGGTAATTTCACATCCCTTAATCATCCGCACACGCTCCTTTACGCCCAGTAAATCCGGATTAACGCTCGCCACCTACGTATTACCGCGGCTGCTGGCGCGTAGTTAGCCGTGGCTTCTCAGCAGGTACCGTCGTATATCTTCCCCAAAGACAGAGCTTTACGATCCGAAAGCCTTCATCACTCACGCGGCGTTGCTGCATCAGGGTTTCCCCATTGTGCAATATTCCCCACTGCCCG
+
*)+/07*/),'&&%$&+,/4;9-664*.404)),--5+((*&(++2331-2-/-,60.01-7+**-***+8;79;;:11.-'(&%&%&(//10+-2176011)*(%&%(308:400/143668;93*5''%+/).)22661--,-/25/215)*.96:51484741144.*-($&++.18:8864458/,+.+;;2%*(*+736-$%',-+(((++462474(&*+10,--.0935:70+,(+1,0/..371,+*),+7;538:3381/-+,()(&%%$$'(+&+,-.0/2-)+624961110-75/-/1112/-48.,156;7.,1+)&1,0.(*))-(*),-++&).,''(*44/10././.+),-./128433-*+,-21++,'''(-.4/*.*3/,((')%&+.6630.-+-00445,)//-.-0,+,4+778:6:6//:/982%(&&'(+0.0.+(-6-3.--2/5004*&&++0845547(,.5.:3894%)%'(+,31../40;87;756539,1272((*1*794,-(*))+/56;.-,)),2,1062826279.,/328785*.,)+,+)2*)*1/6.,1.0.28:023999+3,**.1-/4/0286:,-,)-.'1,,,*++)++/25%25)4974'&-*/42//5.4/..68539%'(,-/;:8830*-('34/.1376141,0/119,))++:5*+)+49;(+34177331/3//571:1/./,33('+'(..01,.-+,5;1100;99786642%((.+/0)425/7<1/()0514678542*)&,*6.2')(+.0514/07524+,/+*(+1,+,10175<;1(,/2/---//062.2/1700,8.'-3000)7:-,132155&'&.+++'+*,%&"'',+047,-/+*555:0+,-484412*+&+&,'++5698::79;6675861901;78586,+))1,+)+)('-03/.14285/)(.('(''*)-1/-2:874(1$(*0+3*35:/-3+,,/++,%(49/-211-/&#*+*%.75<:9550222/222:9957</210.(/3133,/:-18;0./1)+270;0004735.#')+/))*
@1bda04ce-7d41-469c-a13c-e54618ed53de ch=253 read=73451 start_time=2019-12-13T00:33:33Z barcode=BC01 runid=2c9cf7bc05858273f10e7d7ec552fc0bd742dc3e
TGGGTGGTGGCGGAGATGGACGATGGCCACCAATGTCGCTCTATCTTCCCGGTGACTTCACCTGATGTGACGGACGGGCGTGGTTCGTGGTGTGATGGGCGGTGTGGACGGACGACGTTGCCGCCATTATGCTGACCCTGCGATTACTAGCGATTCCGACTTCACGTAGGCGAGTTGCAGCCTACGATCCGAACTGGGGTCGTGCTGGGGTTTGCTCCACCTCGGTATTGCTTCCGTCTATTAACTCCATTGTGGTACGTGTAGCCCAGGTCATAAGGGGCATGATGATTTGACGTCATCCCGCCTTCCTCCGCATTATTGCGGATATCAGGTTGCTGGTGGTGCGGGTTGCGCTCGTTGCGGGACTTAATGGCGATTTGGCGACAACCGTGCACCACCTGTTTTCTGACGGACGCATGCGGGACGACATCAATGTCAAGACCTGGTAAAGGTTCTTCGCGTTGCGTCGAATTAAACCACATACCACCGCTTGTGCGGGCCCAAATCAATTCCTTTGAGTTGGCGCGTTGCTCCCCAGGCGGGAATTGCCTTGGTACGACTGCCGGCACAGAAGGGTCGATACCTCCTGCTGGTACGGCCAGGACTACCGGGAATTATCGATAAGTTGAATACCTGGGGCTTCGCTGCCTCAGCGTCGAGTTTTTTCGTCCAGAGACCGTGCTGGTGTTGTTGTCGTTCGCGTTTCGCGCTACACTAGGAATTCCACTTTCCTCTCCGATTATGCGGTTGCGTTCCCGTTCATCGCGGTTGTTTGAACTGGGCGGGCGGTCTGCTTTACGCCCAATAATTCCGGACAACGCGCTACACCGTGTTGTTCCGCGGCTGCTGGCACGTAGCCATTGTGGCTTTCTATTCCGGTACCCAAATCAATCCTTCTAACTATTTGCAGGAACTGCGTCCCGATTAACAGAGCTTTACAACCCGAAGGCCGTCATCACTCGGTGGACGGTCGTGGAG
+
$&&$$%%$%%#'%$&#''&&%&##$$&&&*'+')(1124553654243/%&%%&)*5;3/.,$&&'$#%#%'*()&(&'('*%$##$%&-/)%%%$*/,))'%%$&'#$))(*,&&$&'&(&$&%$'*()$$(*,,2'*),+--4./,.-/048-/'((1382+-//17992-43;15217;4/,,,+5*+4854-*(%$&%&##$&/-'(('%&+03+,.,/*(+('''%&&,)),2,.1/1.++66++7(')+(-1/+**))/3.(.0320/03)2642,-,.004192,+034:9:/53,/76:58122)0*+,&(%%$'$%$%''%,(%%$%#&%$&'%$#'*)/7/117776.:..,:1-(%$-&#$$%%%(..-&.2303%81(1)+*.5-/8.4736,.&(&())&)'&$&$%&*-%%%#$&&-(4/.1753-29:347143,*1,;:9:846204//.),'&*2)59330-,-0-/-,16../.--141713-+-/3,1(/*4.$$+%(%&)'*&(''&)'%&(,69--155&.*)))(&,(%'%%##$$%%$"()(,*./+*3+06////00/3544+$$&$'%##%&+3,-4;77536:05,%%)(+**)'&&$%+(&$$$#&'%%)''(/1/,,'*1635/01220&&'23<99-6..4(()%'$$$%#$#%%(%'&&($&$*(&&'%%(%')'%%(&''%&#%(&,),*/.36,+2:/.510..')%+)'(%'&'))%#()+(+&&&&%$%$#$(**,%&&$'&'''$(%('&%&%%$$#$$++-+.+,0(.(&')06-/.2,0/2+()&(+&)(,-%%$(*&0-2/(*/534//+2+)).*+)*,8)7($&(),-4/,.13/4+)**+,7'')&),,5065/6/-/0-/.+8*#&$'&$#%&'(/0124,-/657612.0.191.0/,0,)(+1-35878999:11&%'%$'&%%&'$#$#%%%'
@9bcb7aad-8602-45e6-b2c1-19301742f7ec ch=134 read=37375 start_time=2019-12-13T00:33:31Z barcode=BC01 runid=2c9cf7bc05858273f10e7d7ec552fc0bd742dc3e
CTCCTACGGGAGGCAGCAGTGGGAATATTGCACAATGGGCGCAAGCCTGATGCAATATGCCGCATTAATATGAAAGAAGGCCTTCAGGTTGTAAAGTACTTTCAGCGGGAGGAAGGGTAAAGTTAATACCTTTGCTCATTGACGTTACCCGCAGAAAAACACCGGCTAACTCCGTGCGCAGCAGCCGCGGTAATACGGAGGTGCAAGCGTTAATCGGAATTACTGGGCGTAAAAGCGCACGCAGGCAGTTTAAGTCAGATGTAAATCCCGGGCTCCAACCTGGGAACTGCATCTGATGCTAACAGATCTCGTAGAGGGGGGGTGAATTCAGGTGTAGCGGTGAAATGCGTAGAAGTCTGGAGGAATACCGGTGGCAGGCAGCCCCTGGACGAAGACTGACGCTCAGGTGCGAAAGCGGTAAGGAGCAAACAGGATTAGATGCCCTGGTGGTCCACGCCGTAAACGATGTCGACTTGGAGGTTGTGCCCTTGAGGCGTGGCTTCGGAGCTAACGCGTTAAGTCGACCGCTACCAGAATACGGCCGCAAGGTTAAAACTCAAATGAATTGACGGGGGCCCGCACAGAAGCGGTGGGCATTAATGGTTTAATTCGATGCAACGCGAAAGAACCTTACCTGGTCTTGTCCGCAGAACTTTTAGAGATGGATTGGTGCCTTCGGGAACTGTGAGTGCTGCATGGCTGTCGTCGAAAGCTCGTGTTGTGGGAAATGTTGGGTTAAGTCCGCAACGAGCGCAACCCTTATCCTTTGTTGCCAGCAGTCGGCCGGAGCTCAAAGGAGACTGCCAGTGATAAACTGGAAAGGTGGGGATGACGTCAAGTCATCTTGGCCCACGACCAGGGCTACGATGCTACAATGGCGCATACAAGAGAAGCGACCTCGCGAAACAAGCGGACCTCATAAAGTTACGTCGTAGTCGGATTGGGTCTGCAACTCGACTCCATGAAGTCGGAATCGCTAGTAATCGTGGATCAGAATGCCGCGGTGAATACGTTCCCGGGCCTTGGCCCTGCCCGTCACACCATGGGAGTTGCAAAGGAAGTAGGTAAGCTTAACCTTCCGGGGCGCTTACCACTTTGTGATTCATGACTGGGAATTGAAGTCGTAACAAGGTAACCGG
+
(*11/.4299,.6+)*+*'/+33/5/+,.**+-09**(&%%&,0*-:1333),/-*-1025)))--1+*&&().-&++++76562$*106+,48.%6')*:;/+/1189)++,)0/''+62+..8/648169/+000(*+,+:65835:&(*-+0,)0.'+17)40//4//22223.&*)+,++40/,1*(4++'.042021120+*+-/30202..4-5-013:8843257:-41.,,-/21+11%,--.(*./3'(*10/'3+(2/)+77619'5)440162310411110-,+)%((*./%*'*+24236.-,+-/*0*')*0+2/,+6.-+*,,/8234;70008490./++,.952123:5799493)*%)(0,-//;50*899:++-(,./001999:048547.*,+**,)***.+($&0-4---5*5-.+67,78--58,''''5*++-64184+-//1+1457303./.31.9-.-45.+4../248462./20.3,.038541332:34.67668*'*$%'&)()***3/924/47:/74830+&''/)0*)(1,3.97606:+)+9/(+*.*%)(+./100,,,(2$(%)&12:8465962111399312114,(-1573934;99976/6&/08354476*14/'%&)+,223'8*'-84799<:0;23225)'%#*0368676639455:9785***(&)*766275-&&))*//-0/:0121:474874.0177.,/,0564.74+4112,,4''1.,++'+-&37.4,,%)(%%)+125(/,,./29969+,,++07<664742-*-60237//64578999758976646.(*+'$'+0191-.4*(()%&)+67470900:757678723'(&'+)*03:877++.-(-(./*-.7555774-7;-+/'&*-.../-3,5*3-31//,-/24/+'+,32+1248*3*.0/01084637--+''(,//08996753+')54690(0(9864;86744804+,373+.*(&*.+)++4*,/10/0384746.(,290326*3+*.)(+,1.1*'&&&.*)*)0+*/6.+*++0-+19253:71236::889777762-*%,&'5--.20147684&'2-00150
@4cd3f96b-e7ed-4750-b78c-6ba5f1bf39a4 ch=488 read=48863 start_time=2019-12-13T00:33:37Z barcode=BC01 runid=2c9cf7bc05858273f10e7d7ec552fc0bd742dc3e
CCGGTTACCTTGTTACGACTTCACACCCCAGTCATGAATCACAAAGTGGTAAGCGCCCTCCCGAGCTTCTACTTCTTTTTGCAACCCACTCCCATGGTGTGACGGGCGGGTGTGTACAAAGGCCGGGAACCCGTATTCACCGTGGCATTCTGATCCACGATTACTAGCGATTCCGACTTCATGGAGTCGAGTTGCAGACTCAATCGGACTACGACGCACTTTATGAGGAGTCCGCTTGCTCTCGCGAGTCCTTCTCTTTGTACATGCCATTGTAGCACGTCGTAGCCCTGGTCGTAAAGGTGCGTGACTTGACGTCATCCCCACCTTCCTCCAGTTTATCACTGGCAGTCTCCTTTGAGTTCCCAGCCGGACCGCTGGCAACAAAGGATAAGGGTTGCGCTCGTTGCGGGACAACCCAACATTTCACAACACGAGCTGACAGCCATGCAGCACCTGTCTCACGGTTCCCGAGGCACATTCTCATCTCTGAAAACTTCCCGTGGATGTCAAGACCAGGTAGGTTCTTCGCGTTGCATCGAATTAAACCACATGCTCCACCGCTTGTGCGGGCCCGTCAATTCGTTTGAGTTTTAACCTTGCGTGCGTACTCCCCAGGCGGTCGACTTAACGCGTTAACTCGGAAGCCACGCCTCAGGGCACAACCTCAAGTCGACATCGTTTACGGCGTGGACTACCAGGGTGTCTAATCCTGTTTGCTCCCCACGCTTTCGCACCTGAGCGTCAGTCTTCGTCCAGGGCCGCCTTCGCCACCGGTATTCCTCCAGATCTCACGCATTTCACCGCTACACCTGGAATTCTACCCCCCTCTACGGACTCAAGCATATCAGATGCAGTTCCCAGGTTGAGCCCGGGGATTTCACATCGACAACAAACCGCCTGCGTGCGCTTTGCGCCCAGTAATTCCGATTAACGCTTGCACCCTCGTATTACCGCGGCTGCTGGCACAGGTTAGCCGGTGCTTCTTCTGCGGGTAACGTCAATGAGCAGGCATAAACCTCCCCGCTGAAAGTGCCTGGCAGAGGCCTTCTTCATACGCGGCGTAACGTAGGGCTTGCGCCCATTTGTGCAATATTCCCACTGCGCCTCCGTAGGG
+
69/62;02392+14/001561/(+&/+*&+,9868768/-,*-8/,36;894-0007*(37*&&&'+*(&$((0,2980++()%)'(%*+0;3/166521027/,+*-+&)&('-++.4,/828%51300*+).133.-082/6/.-5:875575/,-+*4,+*1*')*-131-+',1.6356/,--.'')0-,...667871*/+4/85656780-*,.:<114...&(*,3,-,5,.24482432322'(6*1/450).+')+('&(17)*-.-)--)'')'()8423999,,15.(*)(&'(*)+.,+-8659;;+:9,*3946572/1,,01*',.0617.-+/7679,.3++()..40,'./6090+/,.1040,)/093(3+32',,/1431..3+029220;40-+/.1**'+-0;6/033/.+,''+(+.02314846031/..09+.1512-3+43-7)(+'../-..194255900+(&(&%&&*.36)+46988/56/6454:14220.62<::<966.5--,4/8%(+.,17;0910.00011:24/,.2//2.3.4+32+',-467;5&.65/,,2::,370,.*%$%&%(+.23327:2.071&32*+))./1124405-*%'(-*4+4+/844341//,*63,00256;45*(',398949998<;*++((,/39551'.+)/01,,-/33769:8295,&()/--*$(&..::61337;786-677656775874/9++377.54583;1008.45(3207;3+*-'/.336,(%*)/*047457:233.0,061411021/15517171-4761+)-378.2'*))*-..34/,.-.47391-,.1.0&0*8))//5(069+())*+,.1/3/18910-21-110,7710/22*-+05/,.02065-/*,1414331410.(-61/126334035-/*.+.-10/,*$&%+.1,++:/&9400.4-/90535(5522071/,--,-1,''%%%%%%(&&%(-36-035836-,-+1,,,.1&$(*/-5/5,,//()()&)*/+'&$$$%$%&/303:.3-;;,+90))/,'&'),/120/'1*)(&(*+07.013,&
@e5754713-26bd-4ec7-a324-d6526f90c1a2 ch=94 read=64816 start_time=2019-12-13T00:34:05Z barcode=BC01 runid=2c9cf7bc05858273f10e7d7ec552fc0bd742dc3e
CCGGTTACCTTGTTACGACTTCACCCAATCATCAATCCCACCTTAAGATATCCCCTTCCCTTGCGGTTGAGCCACCGGCTTCGGGTATTGCCAACTCATGGTGTGACGGGCGGTGTGTACACCAAGACCCGGGAACGTATTCACCGCATTTCTGATTCGCGATTACTAGTAACTCCAGCTTCGTAGGCGAGTTTCAGCCTACAATCCAGATGGACTGGTTTAAAGTTTGGCTCCACCTCACGGTATTGCATCTCTCTGTACCAGCCATTGTAGCGTGTGTAGCCCTACGCCGCAAGGGCATGATGGTTTGACGTCATCCCCACCTTCCTCCTGGTTAACCCAGGCAGTCTCGCTAAGTCCTCAACTTAATGGTAGTAACTAACGACAAGGGTTGCGCTCGTTGCGGGACAGCAACATCTCACGACACGAGCTGACGACAACCATACACCACCTGTCTGCTTGTCCCCGAAGATTTCCTCGATTAAGAATGCAAGGGATGTCAAGTGTAGGTAAGGTTCTTGTTTCCGAATTAAACCACATGCTCCGCTACTTGTGCAGGTCCCAAATCAATTCGCTGAGTTTTAATGCTTGCGACCGTACTCCCCAGGCGGAATACTTAATGCGTTAGCGGCGGCACGGTGTTGAAACCCCACTGGTATTCATCGTTTACGGCGTGGACTACCGGGTATCTAATCTGTTTGCTCCCCACGCTTTCGAGCCTCAGCGTCAGTTACAGTCCAGAGAGTCGCCTTCGCCGCTGGTGTTCTTTCTAATCTCTGCGCATTTCACCGCTTTACACTAGAATTCCACTCTCCTCTCCTGCACTCTAGATAACCGGTTGGAATGCAGCGCAAAGTTGAGCCTGGGTATTTCACATCCATAATCATCCGCCTACGCTCTTCGCCCGAAATGGAAATCCGGATAACGCTCGCCACCTACGTATTACCGCGGCAACGGCGTAGTTAGCCGTGGCTTCCTCGCTTGGGTACCGTCATTATCTTCCCCAAAGAGACAGAGCTTTACGATCCGAAAACCTTCATCCTCACGCGGCGTTGCTGCATCAGGGGTTTCCCCATTTGTGCAATATTCCCCTGCTGCCTCCCGTGAGGAG
+
441011.310/*.,)+,',,+('++'--458:838/25,+,$)&('&)%*-,95-.7;9(00..-,++((-2/&)'*('''%)1/.)0*$35/0---*59;::86673431*01**+,+0$$$&&*(0/%+)*+.++000<5357)+$%&&**//4;735755;342'246864/.+)*01*$&&(++--.-:8.,128/113506*''/.)(0/1122<:.:11389/:1216-/95413/512.:/00632.-+/0689731/-(-*)+010(-,.-,/125(&'**-.'(*&(+3(,-()0+)071,))',0:89,3,)-02,0*%-60.2/8/1.2,-+.+/08734/-..+),-1-/,6**)5+/3'()*1072,,'+,5772--0/504340212;682711*($)(1+572.-(+.24363340+--05.9787<67(1.01-.216.-$$(0,0/3::.-*(&%(1)4.*,,2/8.)%&$'$',)+5.8756714.106/12-38(5-61.(%$%%'))(,--4;4:511022223:8775260..571151220'))(+//2,,$%+((16::+,-*%&/++-/193%'#%)477+&5771040-.-1-124224482/..3.)4.-(+))-3622;6396.&++*.123:3-5542:/,-..***.8....58,5-+-1+(,.02020<8,+.+594(-)*03+1++.+85.----:6(133/2,203'(&&(')+05<;734266477534225**+))')40/-*(+-./+185),,2)*.-3--/01,-'/)4-:0110/-,,./20+,.*--//--01173:&0/)(4/6650...&4'*,,3622298561--+1;*2%)+/5+%'(/+35448)+5102,,,+((((*10*,0+).*-.+)+.,/+/98945588:1-41-*567638.16),1+(''''**+,)3.7+*+2-347,+2-,,,%$%$'))*&56366-30),77/:53-3:1+,.0+,()*+1:8*,,-.1*'-31,.418877,+*+).--1...4<4555413-')++..9708;8,08*)4,02*243/74/,**-0.071076,++*)+(&
@b6019ed8-d153-455b-b555-879ca03ca872 ch=423 read=18654 start_time=2019-12-13T00:34:14Z barcode=BC01 runid=2c9cf7bc05858273f10e7d7ec552fc0bd742dc3e
CTCCTACGGGAGGCAGCAGTGGGAATGTGCACAATAGGCAAGCCTGATGCAGCCATGCCGCGTGTATGAAGAAGGCCTTCGGGTTGTAAAGTACTTTCGGGGAGGAAGGAGTAAGTTAATACCTTTGCTCATTGACGTTACCGCAGAAGAAACACCGGCTAACTCCGTGCCAGCAGCCGCAGTAATACGGAGAGGTGCAAGCGTTAATCAGATTACTGGGCGTAAAGCGCACGCGGAGCGGTTTCGGTAAGTCAGATGTAAGTCCCGGGCTCAACCTGGAACTGCATCTGATACTGGCAAGCAGGTCTCGTAAGGGGGGGTAGAGTTCCAGGTGTAGCGGTGAAATGCGCAGAGATCTGGAGGAGGAGGAATACCACCGGTGGCAGCTGGTTGAAGACGGTGACGCTCAGGTGCGAAAGCGTGGGGAGCAAGCAGGATTAGATGCCCTGGTAGTCCGCCGTAAACGTCGACTTGGAGGTTTGTGCCCCGCTTGAGGCGTGGCTTCAGGCTAACGCGTTAAGTCGACCGCCTGGGGAGTACGGCCGCAAGGTTAAAACTCAAATGAATTGACGGGGGGGGCCCGCACAAGCGGTAGTGGAGCGTAATGGTTTAATTCGATGCAACGCGAAAGAACCCCACCTGGTCTTGACATCCACGGGAAGTTTTTCAGGAGATGAGAATGTGCCTTCGGGAACCGTGAGACAGGTGCTGCATGGCTGTCGTCAGCTCGTGTTGTGAAGATGTTGGGTTAAGTCCCGCAGCAGGCGCAACCCTTATCCTTTGTTGCCAGCGGTCCGGCCGGGAACTCAAAGGGAGACTGCCAGTGATAAACTGGAGGAAGGTGGGGATGACGTCAAGTCATCATGTACCGACCAGGGCTACACACGTGCTACAATGGCGCATACAAAGAGAAGCGACCTCGCGAGAGCAAACGGACCTCGCCAAAAGTGCGTCGTAGTCGGATTGGAGTGCAACTCGAGCTCCATAAGTCGGAATCGCTAGTAATCGTGGATCGAAATGCCACGGTGAATACGTTCCCGGGCCTTATGCGCACCGCCCGTCACACACCATGGGGATGGAGTTTGCAAAAAAAAGTAGGTAAGCAACCTTCGGGAGGGCGCTTACCGCGCGTTTCGGCTGGGGGGGTGAGAAGTCGTAACAAGGTAACCGGAAGATGGGGGCAGCAGGCAAGAGTAGGTTAACGCAAAGGAGCCGACAACTTTCTTCCAGCGCCAGCAATACGTGGCGGG
+
-+./)*31;7-*10679165483+2/+/-/02-6,%&+.0++1.267960.,//26595465423-044.()*+/1,,,--8:1:-63:2+-.*+2-*&-++),'++.3*)(+2-0737344158.,413*+--+6,5-*-*&)++/+&)+(()-,*+,+38110((+,--&,,+--)&($'(5***.-0-+'(&-&,+,)+..9.8.2/,(.6.12:63563571)*,,)/./**$+219210)%$(&*(+0*/26660-,*'(('2025:527:67/,..403*,0,-05553.4*++%'$*'''*1115*-+121.((*213409'(53/,%%,)25324;621347.-+,-6447,)2,'+.**,-3.+2.(.3-1,(*)*(*,*(&''/,**.,&)).03578*2333*'0.*&'*5:690(+/54)2'2-()1)*,3&47,(+-60/561(((***1/(()**,.+,/3/38.8*,0.946.&(((,,0745415.,.+$&&*+3*))+,-2-((*,0.86-465567)*)*,,3.0,)+/-/5298;:856:.;9/++-3/727/+,//37)12*&)$('.-1/)%'()60&')(,,./377;84:587,,/12::934*)0/%*(0/+-*/30222-*'+(+-672./-5*././:;8,7..-&+-422--4,,/029795058+33810*'416,778999-00((1-..78778466667957:6551+'***1:02**-&%&'47-*/,&(''*)))*+*65*4.//0081-09325+*+-4223478/12.-(-5349*3.++1245/6-,**(,+-991997/.0+/-0/0134*-88:989-4.366:3+,))-041,48294650)*&'&+,-389587;8030-.'()/01(&'&)()+843512-1.,*&)*2:(7.527864&&&07;*-256554424826*1*5-/+($(&+(*,00*&%,,1/)*,+)*--8176/'((''+-..2578:955%(,))/02),'0334/*+-*.*30,%0050/1'-&/'..066.80+,,)*'+.0556.53((+-0-,/4+)-.11.3.+*''+0--3*))(.,)+00-81+*4//2.6.-69+-(++,8,,'('(&)&%%%%,),%)))).1558/2.),.375:3725357.+.3'(%(),48/7+&&')$21)0)/+(.-2,('(%../445.+*./')++,***%+),+*+*+&3'&%$#$$%
@70132831-1436-474c-9641-176116268b31 ch=219 read=43020 start_time=2019-12-13T00:34:11Z barcode=BC01 runid=2c9cf7bc05858273f10e7d7ec552fc0bd742dc3e
CTCCTACGGGGAGGCAGCAGTAGAAATTTTCGGCAATGGAAACCCTGACCGAGCAACGCCGCGTGAAGGAAGAAAGGTTTTCGGATTGTAAACTTCTGTTATAAAGGAAGAACGGCGGCTACAGAAAATGGTAGCCAGTGACGAATACTTTATTAAGCCACGGCTAACTACGTGCCAGCAGCCGCGGTAATACGTAGGTGGCAAGCGTTATCCAGGAATTATTATGACGTAAAAGAGGGCAGGCGGCAGCAGGGTCTGTGGTGAAAGCCTGAAGCTTAACTTCAGTAAGCCATAGAAACCAGGCAGCTGAGTGCAGGAGAGGATCGTGGAATTCCATGTGTAGCGGTGAAATGCGTAGATATATGGAGGAACACCAGTGGCGAAGGCGACGATCTGACCTGCAACTGACGCTCAGTCCCGAGCGTGGGGAGCAAATAGGATTAGATGCCCTAGTAGTCCACGCCGTAAACGATGATGAGTACTAAGTGTTGGATGTCAAAGTTCAGTGCTGCAGTTAACGCAATAAGTACTCCGCCTGAGTAATTGCGTTCGCAAGAATGAAACTCAAAGGTGACGGGGGCCCGCACAAGCGGTGGAGCATGTGGTCTAATTCGAAACAGCGAAGAACCTTACCAGATCTTGACATACTCATAAAGGCTCCAGAGATGGAGAGATAGCTATATGAGATACGGGTGGTGCATGGTTGTCGTCAGCTCGGTAATCGTGAGATGTTGGGTTAAAGTCCCGCAACGAGCGCAACCCTTATCGTTAGTTGCCATCATTAAGTTGGGGACTCTAGCGAGACTGCCAGTGACAAGCTGGAGGAAGGCGGGGATGACGTCAATCATCATGCCCCTTATGACCTGGAGCTACACACGTGCTACAATGGATGGTGCAGAAGCGAAGCCGCGAGGTGAAGCAAAACCCATAAAACCATTCTCAGTTCGGATTGTAGTCTGCAACTCGACTACATGAAGTTGGAATCGCTAGTAATCGCGAATCCAGCGTGTCGCGGTGAATACGTTCTCGGGCCTTGTACACACCGCCCGTCACACCACGAGAGTTGATAACACCCGAAGCCGGTAGCTAACCGCAAGGAAGGAAGCTGTCTAAGGTGGGACGGTGGTTGGGGTGAAGTCGTAACAAGGAACCGG
+
...(&%'(,-*&*,-234//0,)./.38<736;87976.(2.*<42204,-0134::9:<55351.3,0+,'.,'3+0:2/2,/*;+./79,*4-7744/'(-..--40-03,&,*1-))))('4862/133,./8&**,)1.()+&)''('0/3-&)*,,010/29464605*./*,7569:7*0)(*4*+-6607///3,0748080000(%0+(++-+4-*('$)+,-23-((.,**,6;;8;8131,*664457-4,,+45--088:-3+**)1+,010(.-/.(1733-'/20.65271-/0,*)(+6632+(&(/0+-03::-8,9-796433/-.//19545::344*4599987.233//019788;7565870-+)0*1.,--..-2&6458875-+,+*+--0./0-.'&%&'+*,)30'),.;97316,22./**+/0,+(14365450../8/5:<:.,**')*&%))0244423+1+8)22075,0--.78/57899996-9-8.8111311,/0-.//60421.*,-/'0*%-/451000.-1997,66-/403+,,123822;:3/7,)-,.+-**-6689.00-1,*-521.17594)/3%)&''%&*').,/,/+,3*''''*4012997883-)/34,41/2'((,-,/:9***)*5&64333,/2357668&1-/01-,123'.21),456724541)%((%')2372/39677-3602/4)*-38*(*.*4*).-013-57+**+-220;2/2215:6784270,+0-(4:406652*/.&()*/61330//..-3+***781--)-+/.&28-/127887313-1,-./01:12--255578:560)*,./..*&'((-./17/;//:99,3410','')/+)/+-4120+,,+,06)13<;85<:025<<68;92;212+1496./+8-66889655,-(**8435534455.7-.1412867...).412/017511.8&'')%.-0003'3410855766:527'-46332/-/0-/-19/252+,../572-0/*)'*0+''(,*+',(&&+-(-+4-*%*+++0194724-2./+*%(%')*75/4+5,8486/*(%(*)($&-10./,1--.,2*,+,*-./81182
@8707e9f7-5463-4089-980e-70293f03af58 ch=389 read=40235 start_time=2019-12-13T00:34:20Z barcode=BC01 runid=2c9cf7bc05858273f10e7d7ec552fc0bd742dc3e
CTGGTATGCTTCGTTCAGTTACGTATTGCTGGTGCTGAAGAGTTGTCGGTGTCTTTGTGTTAACCTGCGCGCAATGGCTCTATCTTCCGGTTACCTTGTTACGACTTCACCCCAATCGCTGACCCTACCTTCGGCCGCTGCCTCCTTTGCGGTTAGCTCACGGACTTCGTTATTACCAACTCTCATGGTGTGACGGGCGGTGTGTACAAGACCAGGAACGTATTCACCGCGACATTCTGATTCGCGATTACTGGTAACTCCTTCGTAGGCGAGTTTCAGCCTACAATCGAACGAGACTGGTTTTAAAGTTTGGCTCCACCTCGCGGTATTGCATCTCTCTGTTACCAGCCATTTGTAGCACGTGTGTAGCCCTACACATAAGGGGCATGATGTTGACGTCATCCCACCTTCCTCCTGGTTAACCCAGGCAGTCTCGCTAGAGTCCCTCAACTTAATGGTAGTAACTAACGACGGGGTTGCGCTCGTTGCGGAAGGACAACCCGACATCTCACGACACGGGCTGACGACAGCCATGCACCACCTGTCACCTTGTCCCCGAGGATTTCCTCGATTAAAGGTAATGCAAAGGATGTCAAATTAGCCAGGTACTTCGCGTTGCTTCGAATTAAACCACATGCTCCGCTACTTGTGCGGGTCCCCGTCAATTCCTTTGAGTTTTAATCTTTGCGACCGTACTCCCCAGGCAGATACTTAATGCTGGCGCAGGAGGGAGTCATTTAGAAACCCCACACCTAGTATTCATCGTTTACAGCGTGGACTACCAGGGTATCTAATCCTGTTTGCTCCCCCACGCTTTCGAGCCTCAGCGTCAGTTACAGTCAGAGAGTCGCCTTCGCCACTGGTGTTCTTCCCTATCTCTACGCATTTCACCGCTACACTAGGAATTCCACTCTCCTCTCCTGCACTCTAGATAACCAGTTTGAATGCAGCACCCAAGTTGAGAACCTGGGTATTTCACATCCCTTAATCATCCGCCTACGCTCCCTTTACGCCAGTAAATCCGGATAACGCTCGCCACCTACCGTATTTCGCGGCTGCTGGCACGTGGTTAGCCGTGGCTTCCTCAACGGGTACCGTCATTATCTTCCCCAAGACAGAGCTTTACGATCCGAAAACCTTCATCACTCACGCGGCGTTGCTGCATCGGGTTTCCCCATTGTGCAATATTCCCCCACTGCTGCCTCCCCGTAG
+
#&'5,*)(-2/534;2&72;/21123:.23433110/+(&('.0//232/+.*1;/+11/5.5080$'$'%&(((&&*+35577908(6+0:/0:39/1/%&**07:6+420*+1+,)*+,,3/)(./78;21-*&-.-,44341083..(.0)&%()//1195359+,*(%+((7/7,,),*..27897346818:6642./,-3565-171/0.4009::9<778;,5./278<9676:8816683;220%44463-.+%)+',+-1/+-.085-,,5,')*4-*1()**),+-&.000<</2;7513++*5547-.7,1(1&21*0+,-331432.33/'*383-48/83**321234-2.0,/./.80+,-,,%'(4*330/13//0)1.()//07:35:6+175<997552/..,.+1.)*.17.//0/8/-./+.0.01((+(*)+)2.216/./238333864+*'0/-,--,233470;///8)'*-/29.9;**#''))/+&),+-+.(*.,+.-/5686*7;562/*.+%--336-(0-0/..5:;3*)*)(/89366771;021'**+////458,,2-9,,,0'&+(&'()&((,)*+5.1409/-.656)(/3/<<882,)+--//6:3131-0.-..16955/394+33486:-(57-,409:<+071/33+',-.48-/+*(077($/)*%*-+'('%,*1/,''&&&-&/*'01*$&)#$/)*'%,.(0:6-)-,.-+(''+0<7566136-'*(-00179243248,0.(*,.-368579763:2+./48;90,1/20:72+-/697621334:*.6...8507(((+'00346:6;56772.(-*)+7896,-/(*+55335/77:3:<8/-59./8/423122(3(3+:9/02115-.1457563111/444695747278<:5'51*--,.//6,/)(*''((**&%+.110/1<1/043212'*)0,/00339)12*+0437/:/-:.**)*'$%(,1(+42656/110.57878:458/.((%+$,3*/-.495654,6+)(.,0*151/.27/84923631302+.%2'*&,,88976:666:<-:;2.6//6,)',--97,,'&)))(++,+-.-5159:57970212.:0)*0()222555-;7,<+07;-&).*,0357588927;9//20,,.**5.046,1112
@493e54e8-d24c-45cd-b112-6bdab0e2b622 ch=491 read=44484 start_time=2019-12-13T00:34:25Z barcode=BC01 runid=2c9cf7bc05858273f10e7d7ec552fc0bd742dc3e
CTCCACCACAGAGCAGCAGTGGGAATGTGCACAATGGAAAGCAGGCTGTTGCTCCGCCGCGTGTATGAAGAGAAAGGCCTTCGGAGTTGTAAAGTACTTTCAGCGGGAGGAAGGGGGGAGTAAAGTTAATACCTTTGCTCGTGACGTTACCCGCAGAGAAACACCAGCTAACTCCGTGCCAGCAGCCGCGATAATACAGAGGTGCAAGCGTTGGAATTACTGGGCGTAAAAGCGCACGCAGAGCGAGGTTTTGTTAAGTCAGATGTGGAAATCCCCGGGCTCAGCCTGGGAACTGCATCTGATACTGGCAAGCGGAGTCTCGTAGAGGGGGGTAGAATTCCAGGTGTAGCGGTGAAATGCGTGAGATCTGGAGGAATACCGGTGGCGAAGGCGGCCCCTGGACGAAGACTTGACGCTCAGGTGCAGCGTGGGGAGCAAACGGGATTAGATACCCTGGTAGTCCCTGCGCCGTAAACGATGTCGACTTGGGTTGTGCCCGCTTGAGGCTGGCTGTGGCTTCCGGAGCTAACGCGTTAAGTCGACCGCACCTGGGAGGTGCAGCCGCAAAGGTTAAACTCAGTAAGATTGACGGGGGCCGCACAAGCGGAGCATGTGGTTAATTCGATGCAACGCGAAAGAACCTTACCTGGTCTTGACATCCACGGAAGTTTTCAGAGATGAGAATGTGCCTTCGGGAACCGTGAGACAGGTGCTGCATGGCTGTCGTCAGCTCGTGTTGTGAAATGTTGGGTTAAGTCCCGCAACAGAGCAACCCCTTATCCTTTGTTGCCAGCGGTCGGCCGGGAACTCAAAGGGAGACTGCCAGTGATAAACTGGAGGAAGGAATTAGGGGATGACGTCAAGTCATCGCCCAGCCACCGACCAGGAGCTACACGTGCTACAATGGCGCATACAAAGGAAAGCGACCTCGCGAGAGCAAACGGACCTCATAAAGTGCGTCGTAGTCCGGTTAGGTGCAGCTCGTGGAGTCCGGAATCGCTAGTAATCGTGGATCAGAATGCCACAGTGAATACGTTCCCGGGCCTTGTACACCGCCCGTCACACCATGGGAGTGGAGTTGCAAAAAGAAGTAGGTAAGCTTAACCTTCGGGAGGGCGCTTACCACTTTGTGATTCCTTGACTGGGGTGATCGTAACAAGGTAACCGG
+
-/3.+.((''''++0/0/).'-/*./*5*,,.,.,*(,)'$&%%&&())-)(+*(%()/022.0/0155'(&**.*.,5290*/%&***+18-)*,,/921$(&+3.).,35-0620*())+27+,717/.0,,3++8./*-,.0/70//81+-)',%+,((-/5&)0..6/001036842&/-/3*&&&%*42105)3)-,*.38721/2*,,-..2,007:7634286,-/00./-/**&+,)$++.54,+4-8.1,/+-.5/**)++)'-87**6//0-/%5,3131.)142221.+**+%7/4.-4/,)()%(-.05538/..+037.//,1/250/-172,()-.0951&)4,15-.%&'+568;71/.,.++.+./.1,*')*'*/*,2;6/+/2--*,,*)***,,..//2,*110-,,,-1466***/0935)880.4-*-./06,*5;::82:5*),--16598941000,6675/6/3-))2,1+/5/*1/511061&,&$%*+0-.3*4+)+,)+../++-.41:1443/-.,&*$/,3.2,'&%(&(&*)4+,,4,.+,-.1(*)(%''..)+/705703;://.*,.22)'%(')*+//-*/529599;62145596703,-4)'*-394;34:87444+)''*4550,--3&*(+9;9(&'()0.10/.63'6*-24/-(21429<88/*0+5)52788:76221937787412'0/2/'21/9//08::10/7-.2.0/.*,-3()..07((%&&..047-173162*32034---)*+.747/913/8635353*2,,1)'),088:.(+()+,08::::5,*+*)*+&&+'&-.+0.000332/)&%,5595(+(%%'''$'(&(+7/2/&*,0+,%%&-0440.8..69869888225(('(*+++/479870/-*'('+2/%+-635523('+5-)*/65890526-6'(,+0(+(+),-%--7/2,*&'(+*0//214332.,--0-/-.0:7/8)*-9805*(+%/1//:7.837,1/+)*./6/922+**+/*9:,*20/0/29,+%**&('1/*+6;593<64-%()('./724'')/.7/:88;81:4,+30012-/')-',*,*'*-0261%')'$./(*,,+*-//,2.2,04+0/2:99+-
@cfa8a728-42c8-48be-aba3-46e7793cbb92 ch=196 read=42700 start_time=2019-12-13T00:34:31Z barcode=BC01 runid=2c9cf7bc05858273f10e7d7ec552fc0bd742dc3e
CAGTTACCTTGTTACGACTTCACCCCAATCATCAATCCACCTTAGACAGCTCCTTCCTTGCGGTTAGGCCACCATTTCGGGTGTTATCAACTCTCGTGGTGTGACGGGCGGTGTGTACAAGGCCCGAGAACGTATTCACCGCGACATGCTGATTCTGCAGTAGCGATTCCAGCCTTCATGTAGTCGAGTTGCGGACTACAATCCGAATGGTTTTATGGGTTTGCTTCACCTCGCGGCTTCGCTTCCTCTGCACCATCCATTTGTAGCGCTTTTGATGTGTAGCCCAGGTCATAGGGGCATGATGATTTGACGTCATCCCGCCTTCCTCCAACTTGTCACTGGCAGTCTCGCTAGAGTCCCCAGCAATGATGGTAACTAACGATAAAGGGTTGCGCTCGTTGCGGGACTTAACCAACATCTCCACGACACGAGCTGACGACAACCATGCACCACCTGTATCTCATATAGCTATCTCTCCATCTCTGGAGCCTTTATGAGTATCATCAAGACCTGGTAAGTTCTTCGCGTTGCTTCAGATTAAACCACATGCTCACCAGCGTGCGGGCCCAAATCAATTCCTTTGAGTTTCATTCTTTACCCGAACGTGCCTACTCAGGCGAATTGCTTATTGCACGATCTTTAGCACTGAACTTTGACATCCAACACTTAGTACTCATCGTTTTACGGCGTGGACTACTAGAGATTATCTAATCCTATATCTGCTCCCACGCTTTCAGGACTGAGCGTCGGTGCAGGCCAGATCGTCATATCGCCACTGGTGTTCCTCCATATAATATCCTACGCATTTCCACCGCTACATGCGATTCCCCGATCCTCTCCTGCACTCCTAGCTGCCTGGTTTCTATGGCTTACTGAAGTTAAGCTTCAGGCTTTCACCACAGACCCTTGCCGCCTGTATGCTACGCTTTACCGCTAATAATTCCGGTAACGCTTGCCGCGATATTACCCACCGCGGCTGCTGGCGCGTAGTTAGCCGTGGCTTTCTAATAAAGTACCGTCCTCGGCTGCACCATTTCCTCGCCAGCCGCCGTTCTTCCTTTATAACCAGAGAGCTTACAATCCGAAACCTTCTTCCTTCGCGGCGTTGCTCGGTCAGGGTTTCCCCATTGCCGAAAATTCCTACTGCTGCCTCCCGTAG
+
,&+,1-3434/./%(-5-3-**-78--2.2/4527.3:+-3041,04/012174;1.3../0..5)+597/04(+,),&49-+,))-7-*./.+,054865667:9<;88)8()*,-4725184(+&*+/425318212946577995//,,/5,%))'+,)'(,.;82--%(%-.428896555'%(8-(-)50/*)'+*-/2++.--099:+-,.6/0;2,1:1:76;26)+/633:732/1.+,13554587:9901/,&*%&&#&'++((&++1-,-,02,+100//32*4:.3965421%15'*056566.:;-+9:6;4***'(%*0.-//()'$%&#'+2-30142..0+3-+%()1-9-,-012-+,,-/52///.9(0///8/126682/8..,70/'%$+%(%.)42-,('&$&(-,//./1231+00175-6:69..-3/23;14332/-.,/03*10002133-3656643/15,-2227-+,)%)**,++,1075877600+/+,.74158581/3-//7,%&+)..<;8/,,+*,++)$)*$$%&-,0,3013+)00/0.54433,541-23<955:;4560'.-+&'35('$*(&$&(+.035&&*+($'4*)4-,*%&'%))*,)%%&,/1230(),++,++*-*6,5-,-++'*+423487-885*-/184448;7894411'$'&)()*-'///+'%&&'*+7.0/096*10*2:.*$2*'%(&$58758%*0')'&,.9510))(()'('+,17:66140.,13,20//5,00,)**--1'(+4614:8/')1027722/1../12.0&'#''303-0.7693,*++0,,*2450290088<;3325//-*0).//.5+1-8-'+*-*&('%%(*))+/)++,222()((.4040)(#%(%&$#&&'**%#%%#%'*')((11))&+&%%**+-,,69-2#&+-,8107)%*/,-12004.--+)'('-./50--..1842+03+*&*&(25*)*(/4353,,-,722(+$(.*68/.%'#%'')*00./989;76832-34-/04,-((((%'(.--.4752-*+0,,10636<9660.(*+)/+1/--23-623066+0;+)180+/545951543//2-*&/0-.1005/8;..755
@1053e8c2-9d28-40ce-830f-5623c7240e06 ch=86 read=55089 start_time=2019-12-13T00:34:29Z barcode=BC01 runid=2c9cf7bc05858273f10e7d7ec552fc0bd742dc3e
CGGGTTACCTTTGACACCCCAATCATCAATCCCACCTTAGACAGCTCCTTCCTTTTGGTTAGGCCCACCGGCTTCAGGTGTTATCAACTCTCAGTAGTGCTTGACAGGCGGGTGTGTACAATGCCGAGAGCAATATTCACCGCGACATGCTGATTCGCGATTACTGGCGATTTAACCATGTAGTCGAGTTGCAGACTACGATCCCAGACTGAATGGTTTTATGGGTTTTGCTTCACCTCGCTTTGGCTTCGCTTCCCTCCTGCACCATCCATTGCTTAGCACGTGTAGCCTAGGTCATAAGGGGCATGATGGTTGGCGTCATCCCACGCCTTCCTCCAGCTTGTCACTGGCGGTCTCGCTAGAGTCGCTTAATGATGGTAACTAACGATAAGGGGTTGCGCTCGTTGCGGACTTAACCCAACATCTCACGACACGGTGGCGACAACCATGCACCCACCTGTCTCATATAGCTATCTCTCATATAGGGCGCTGTAGGTATCATCCAGAGACCTGGTAAGGTTCTTCGCGTTGCTTCAGATTAAACCACATGCTCCACCGCTTGTGCGGGCCCCGTCAATTCTTTGAGTTTCATTCTTGCGGACGTACTACTCAGGCGAATTACTTATTGCGTTAACTGCAGCACTGAACTTTGACATCTAACCGCCGTACTCATCGTTTACGGCGTGGACTACTAGAATTATCTAATCCCATTTTGCCCGCGCTTTTCCGGGACTGAGCGTCAGTTGCAGGCAGATCGTCGCCTTCGCCATAATTGTTCCTCCATATATCTACCGCATTTCACCGCTACACATGGAATTCACGATCCTCTCCTGCTCCTGGCTGCCTGGTTTCTACCGCCAAACTACTGAAGTTAAGCTTCCGGGCTTTCACCACAGACCCTTGCTGCCGCCTGCTCCTCTTTACGCCCAATAATTCCGGATAACGCTTGCCACCTACGTATTGGCTGCTGGCGTAGTTAGCCGTGGCTTTCCTAATAAAAAGAATTACCGTCACTCGCTCACCATTTCCTGTAGCCGCCGTTCTTCCTTTATAACGAAGTTTACAATCCGAAAACCTTCTTCCTTCACGCGGCGTTGCTCGGTCAGGGTTTCCCCATTGCCGAAAATTCCCTACTGCTGCCTCCGTAG
+
0)2+/2.23+-)'')',39-0/85-/,,.--1,.01/0*+12&200+&)(*-.,*'0+6:340:9-)12,3/053(/*-),3.//1))''''$'('642&)%(*0&281330//100468;76680'.'&*-4/,09855825652.1177736;9064/6/.,,'*%+'0,%&$''()'),.15('4383325/..+*(&*++)&'770/)()2,9:8)-.,6-4;;,-/80655-,+%&'&&*2,*-$&(,-0;,*-*'&+-242;9866:)&%%&'.+/+,))),/03*13210234)*22,*.02779572-/,+-128/(%*)15492*++&+&/-7..--.-,-,(-+.354471,*+++*///.5-0/3460.+,-14256:77,77//;//.003349.*.4-))*-*-)',-/01//0(*,(($&(%$''%(+/0097-(&(%,6,/8/-,+&'%%)''&*/,,/*)('((*,-)%(&)&&+()(+0+,)%%'/*'%&',-7424412.41;9:<:88/5/(+/4/%&+0):93:8/0/15666.,5/1/2/.027(-/,661*,.0/6965:,-%)-9/76/3,.1/2+&%''(-/./...39<:23000,+/.)4,(),*8/:/77;'3214554/--.***4-11%,$/(,0,*-)-3968664;:/123,-.,54795660%+&0'*+1*+4-6.'$'&''%&(&$''(975*00+8:2224401+//./2910*,')&-/4420--211<978:/*/*.)&))'&(,95554,10/-,./2/:<86579885.0'.),,*3)5)*$'')--4//03.+%)).''+1/0134-.0/16))&'%%(%'(%%()*/.3..654**,090)(79/65,))*-)+,043:.011241-1(+/)('(/3),1:6132.,*.4056;91+20200&*),)1*-526731758*-(/(12488452)**2261-021746-3;,0*)...7<8-,$(('1'/6320,,)($$')%')02::2..*,*+-7.39337304,'(+()-.(-*-0-5<80349/.)%+350/96;77985/8+*)&*%,(..922350:37&8:1*9225:3+1/,6:339:94-71*)/05./,+*0*/6,0+/
@07ff22f7-65e6-4db7-9e74-1723a4710b5e ch=44 read=52479 start_time=2019-12-13T00:34:39Z barcode=BC01 runid=2c9cf7bc05858273f10e7d7ec552fc0bd742dc3e
CCGGTTACCTTGTTGACTTCACCCCAATCATCAATCCCACCTTAGACAGCTCAGCTTCCTTGCGGTTGGGCACCGGCTTCGGGTGTTATCAGCTCTCGTGTGACGGGCGGTGTGTACAAGGCCGGAGACATTCACCGCGACATGCTGATTCGCGATTACTAGCGGTCAACTTCGTAGTCGAGTTGCAGACACAATCCGAACTGAGAATGGTTTTATGGGTTTTCTTCACCTCGCGGCTTCGCTTCCACTCGCATACCATCCATTGTAGCACGATGGTATTGTAGCCCAGGTCATAGGGGGCATGATATTGATTTGACGATAAAGTCCCGCCTTCGCATCAACCTTGTCACTGGCTTGATCTCAAGTCCCAGCAATGATGGTGTTAACTAACGATAAGGGGTTGCGCTCGTTGCGGGACTTAACCAACATCTCACGACACGAGCTGACGACAACCATGCACCACCTGTATCTCGCTATAGCTATCTCTCCATCTCTGGAGCCTTTATGAGTATGTTAGAGACCTGGTAAGGTTCTTCGCGTTGCTTCGGAATTATTTATGCTCCACCGCTTGTGCGGGCCCCCGTCAATTCTTTGAGTTTCATTCTTGCGAACGGCCTACTCAGGCAGGAGTACTTATTGCGTTAGCTGCAGCACTGGCTTTGACATCAGCGCAGGTACTCATCGTTTGCAGCGTGGACTACTGGGTATCTAATCCTGTTGCTCCCCGCTTTCGGGACTGAGCGTCAGTTGCAGGCCAGATCGTCGCCTTCGCCACTTTCAATTCCTCTATATATCTACGCATTTCACCGCTACACATGGAATTCCACGATCCTCTCCTGCACTCTGGCTGCCTGGTTTCTATGGCTTACTGAAGTTAAGCTTCGGGCTTCACCACAGACCCTTGCTGCCGCCTGCTCCTCTTTACGCCCAATAATTCCGGATAACGCTTGCCACCTACGTATTACCGCGGCTGCTGGCGTAGTTAGCCGTGGCTTTCTAATAAAGTACCGTCGCTCGGCTGTTTTCTGTAGCCGTTCTTCCTTTATAACAGAGTTTACAATCCGAAAACCTTCTTCTTCGCGCGGCGTTGCTCGGTCAGGGTTTCCCCATTGCCGAAATTCCCTACTGCTGCCTCCCGTAG
+
9)8*1;./313(+(((02986178/+2,,,019:5:6,+/5.63345'422.)'*,20-.0/005,3'--*)+-.0.16./-.*(,)+---'+)0-).2,(-,-'4/,+-)-3)/(+-.*-1/,*$&#$%**+)--,--05688:::020.-39.9.,)-*./+&,'(((,)*'-)+,+53143/102+*#'*9/2'&1+,5333396681:;1'327.278+++5-*+,+.&&/,*',)..121/$''*&'&%'+4/.19+1/*'(*)',+)'%%('+-+)*,,0-),754--*'421,-.430.'((*+4<3.,10231/+&')3-,34700%'%)-((*(+2-02+.**'%$$&&**%%&)+,572,$*,51**.,-.(')-*00382100-/*((+.2,/.24556:0/.4,,,1-3.01+4.**)),*+.+/-431655556779998530%)),12383/254+&)&&')**00137788456134.5*-1,.81392*/31.//,+.('%').2:71+013,44;2810.0/)*%(--1(-*&-&'*,((,+,.4920,+,27310+&-/-657.-03(,,+++/163/7:.-'.,*25).+0-,)%''(')./*)16&))&'*))1++.3.0/:32,5578156230*(&&+()-1//1('+,-+-.-00110157692+*(,,,9:96.-*)**.*+.24+1,,79056;5761;6.(..863%362545,110175729.0-+126223-*'*+/03+.,-10/()($$-',.)*+,)(-./10.2&+,/15;7669:7862301/22*/'.*2,&*(((+-,020-++*$*,/0-31-,10,396<0,(,-/6.2-'''%%&&,6/-)**1((+++//0/5-(*(+.7;.3...767938:433274*+08./1423.//-2141/.123:<<;6463199.2,()*&,//:57:3-1-,-;:).)((0/671+-112856.-.-**2..691/0169842%--52')&%'98/+-'%&(,-69;2470)(,,)*021*),*22**,/413/./695/,-.*+8/091(/*.-265/8.--/1257/7:00;10252-18.1+&),.040:,**//01320420:/+,),
@dc056ad4-93e9-49a0-ae09-c07ff8b11ef3 ch=141 read=40743 start_time=2019-12-13T00:34:38Z barcode=BC01 runid=2c9cf7bc05858273f10e7d7ec552fc0bd742dc3e
CCGGTTACCTCGTTACGACTTCACCCCAATCGCTGACCCACCTTCGGCCGCTGCCTCCTTGCGGTTAGCTCACGGACTTCGGGTATTGCCAACTCTCATGGTGTGACGGGCGGTGTGTACAAGACCGGGAACGTGTTCACGCGACATTCTGATTCGCGATTACTATTAACTCCAGCTTCATGTAGAGCGAGTTTCAGCCTACAATCCGAACTGAGACTGAACTTTTAAAGTTTGGCTCCACCTCGCGGTATTGCATCTCTCTGTACCAGCCATTGTAGCACGTGTGTAGCCCTACATAGGGGCATGATGATTTGACGTCATCCCCACCTTCCTCCTGGTTAACCCAGGCAGTCTCGCTAGAGTCCTCCAGCAATGGTGGCAACTAACGACAAAGGGTTGCGCTCGTTGCGGGACTTAATAACATCTCGACACGAGCTGACGACAACCATGCACCACCTGTCACCTTGTCCCCGAAGGGATTTCCTCGATTAAGAGTAATGCAAAGGGGATGTCAAGTGTGAGTAGGTTCTTCGCGTTGCTTCGAATTAAACCACATGCTCCGCTACTTGTGCGGGTCCCCGTCAATTCCTTTGAGTTTTAATCTTGCGACCATTACTCCCAGGCGGAATGCCAATGCGTTAGCGGCGGCACGGAGGTGTTGAAACCCCACACCTATTCATCGTTTACGGCGTGGACTACCGGGTATCTAATCTGTTTGCTCCCCGCTTTCGAGCCTCAGCGTCAGTTACAGTCAGAGAGTCGCCTTCGCCACTGGTGTTCTTCCTAATCTCTACGCATTTCACCGCTACACTAGGAATTCCACTCTCTCCTCTCCTGCCTCCTAGATAGCCAGTTTGGAATGCAGCACCCAAGTTGAGCCAGGTATTTCACATCCCTTAATCATCCGCCTACGCTCCTTTGCATGATAAATCCGGATAACGCTCGCCACCTACGTATTACGCGGCTGCTGGCACGTAGTTAGCCGTGGCTTCCTCCTTGGGTACCGTGTTATCTTCCCCATGAGGCTTTACGATCCGAAAACCTTCATCACTCACGCGGCGTTGCTGCATCAGGGGTTCCCCCATTGTGCAATATTCCCCTGCTGCCTCTCGTAGGAG
+
52/408./311).7-/0.468604-*&0,12)+,1108/)*+/8.007.99:99997/04/0(,.//.2.1)*+53348933--+3//9820,++**(-+/1354895;;638.,.0/.*/./256'75251+*$%%'&*(*+-//979**(-+$$$*/-://.).(,%*,.3++,.7579757/(/.,.,0:..023,%&*+610((+3,--/-1141'*&*2410;430:)-+0103'*/,72:10/$/%')574100.24885834481561230/-..112&(*+.60,,13/3)497,565-,+++6/+*(%(++.810('+2787962./-1413*12-+//,,532)++-.,')-.140/++)-.81050'&$&%+,32222288+263-1)((+,1543*('-51-/,0+*.))*).,+&')345443332//,297:<9:86569029.29604020/-488-++,./('6/-7556733+3-()00/511293.))/.998::90,2.*%$()+(0,5.,62-0338/14<8-'+*-,0*/1++./17222*+,')3,./798;0,5:;0)/71/4-/&(-().,7:<-6:56673556;:*8)(*.0<:.22.*2.5/%..-30878490334:41++*+/+*(),,32/2<+53.(&-)-*)(,/*0783175'.%988999672574.8+,-8504:07/-3<2+/,2:6-*+1:-+3335404,)//084539331-671,-,*+./59;7<88:;231/'*(,:67845+,544469897727;10,.1+./2222322(-*.6/8'..--.-1221..,+*/%',*)+.36-'.8/46:;,'/)*9,'*)'4.++/)+0()+3,'062/1;20/11/8+%%%/083*.))*-4110-../3*71*.#&&&*+)*)+-3;4;9;98445,3,-7--%1,1015(.-..51238626+)*-.*638-02657382265.01///+/),&/7//)-6123:.:87.*'''&*+599332342,(-37325:42290,...%'')(++.3;3550/1/*')/)..13:;7-+.1,.+4-712173.+--*+-'(,,-.63814+)%
@71cef710-4677-4ea1-951b-f62d02bc7a47 ch=455 read=42416 start_time=2019-12-13T00:34:37Z barcode=BC01 runid=2c9cf7bc05858273f10e7d7ec552fc0bd742dc3e
TTGTTGGCCCCGTTCAGTTACGTATTGCGGTGAAGTTGTCGGTGTCAACCTTTCTGTTGGTGCTGATATTGCTCCTACGGAGGAGGCAGCAGTGGGAATATTGCACAATGGGCGCAAGCCTGATGCAACCATGCCGCGTGTATGAAGAGGCCTTCGGGTTGTAAGGAAGTACTTTCAGCGGGGAGGAAGGGTGAAGTTAATACCTTTGCTCGTGACTGCAAAGAAGCACCGGCTAACTCCGTGCCAGCAGCCTACTTGCGGTAATACGGAGGTGCAAGCGTTAATCCAGGTACTGGGCGTAAAGCGCGCGGATGCGGTTTGTTAAGTCAGATGTGAAATCCCCGGGCTCAACCTGGGAACTGCATCTGATACTGGCAAGCGCGAGTCTCGTAGAGGTGAATTCAGGTGTAGCGGTGGTATGAGAACTCTGGAGAATACCGGTGGCGAAGGCGGCCCCCTGGACGAAGACTGACGCTCAGGTTAAAGCGTAGGGAGCAAACAGGATTAGATACCTGGTAGTCCGCCTGTAGAAGCGATGTCGACTTGGGTTGTGCCCGCTTGGGCGTGGCTTCCGGAGCTAACGCGTTAAGTCGACCGCCTGGGAAATACGGCCGCGAGTTAAAACTCAAATGAATTGACGGGGGGCCACTGGCGGTGGGAGCATGTGGTTTAATTCGATGCAACGCGAACCTTACCTGGTCTTGACATCCACGAGTTTCAGAGATGAGGATGTGCCTTCGGGAACCGTGTGGGACAGGTACTGCATGGCTGTCGTCAGCTGTGTTGTGAGAAATGTTGAGTTTGGTCCCGCAACTTGAGCGCAACCCATCCTTTGTTGCCAGCGGTCCGGCCGGGAACTCAAAGAGACTGCCAGTGATAAACTGGAGGAAGGTGGGGATGGCGTCAGGTCATCATGGCCCTTACGACCAGGGCTACACACGTGCACAATGCGCATACAAAGAAAGCGACCTCACGAGAACCTATAAAGTGCGTCGTAGTCGGATTGGAGTCTGCAACGACTCCATGAAGTCGAATCGCGCTAGTAATCGTGGATCAGAATGCCACGGTGAATACGTTCCGGGCCTTGTAACACCGCCCGTCACACCATGGGAGTGGGTTGCAAAAGTAGGTAGCTTAATAACCTTCGAGCGCTTACCACTTTTATGATTTACTTGACTGGGGTGAAGTCGTAACAAGGTAACCGG
+
*+**&%$&&)+(,++)*01,-,0+0+(%(($&%%&0...2270.,0%*)2/9804-8.3.:8:4333)-/''().++,')').',..-00/6863),+*)+-&%&)010361.+/2:)79.-,--8-',2.016833)),4..)*1'('-091/9+:87:6.1*,))($)'(+7/.%(%,.7)(/+03,0')*-6.,0/0,,03*14,-65)*+&(##%#((%(*(('+)()++.()(22.4737102./-/'&&)%#%&%*,+*$+0-015/237423-9,3,/1(()%0*+,8844&02:4/.**(*./*%&*)/0;6/.;/5-7;.'))%'(+/3*388+.2-.0:1404,0--/,/811111/..//3333/.-))*,'&)(*00/1)(&(&((/,0,-)-450-+,,29.1%$$%$%('('**),.**+.335,0,)2.-,1///.'22894*,060.*)+'-,....*,,..410&%'''*++(-6)'+-7:(5059,5-&&.-%,2,-1434783&)%$'&%$()&()++*10*+,1**+((-+,-85.%+,*+0/)++-54673604.+,+.-*))+/.8/14-+--2./*(*-))&('/1/%$&(+*)1.5,750(*0,92,,().,*+8626;:034%*&&)*,:539*)+,.4/009475+0-;222224:6842/32/*+((/94510113-++'.5+*.)$'(-7-.--./83312253556:1-0'+30328680))'112.11-%-//02603./.1867,%%&%&),-70/-/'1-5-/+-)&,)50)),-,*&++,(%$'(/0375+,-))02..2,))2(-1+&(*++17908)'562753:*8,,(..23/5,')/.014*'+)-0-4./6)504:;.2,&&+*+,'%,.2899781.20,-***+23:*+0,*551.,&),-2/%'(*,)()-235876,'&''(*./0*.+&))()$$(%%%&.2-*667787253744'3%8+4+*+++.,')()',,569./6170/0'%-*,+,'(+(+,-7111:7;701**1.344)&*,32152/+/12;0)-7774.6+*'(*12904:6115,,-,/798;-**).8311-.//+*$&#())*(''&,)(*0,2013'$('#&(%&,-*0.68,+-545<2-'.()+221,2,--2-*((++-264.0-,0329+)
@6e8097c7-fe25-4e6b-9bad-a5ff167ce866 ch=300 read=68310 start_time=2019-12-13T00:34:44Z barcode=BC01 runid=2c9cf7bc05858273f10e7d7ec552fc0bd742dc3e
CTCCTACGGGGAGGCAGCAGTGGGAATCTTCCGCAATGGACGAAAGTCCTGACGGAACAACGCCGTGAGTGATGACGGCCTTCGGGTTGCAAAGCTCATTGGCATCAGGACGAAAGGCCTTCTTGCGGAATAGTTACAGAAGGATTGGCGGTACCGGAATAAAGCCACGGCTAACTACGTGCCAGCAGCGCGGTAATACGTAGGTGGCAAGCGTTGTCAGGAATTGTGGAAGGGCGTAAAGCGCGCAGGCGGAATTAGTCAGTCTGTCTTAAAAAAAGTTCAGGGCTTAACCCCGTGATGGGATGAAACTGCCAAGCGAGGTCTCGTAGAGAGTGAAGATTCAGGTGTAGCGGTGGGAATGCGTAGAGATCTGGAGGAATACCGGTGTGAGCGGCCCCTGGACGAAGACTGGCTGACATGGAGTGCAACGTAAGGAGCAAACAGGATTTAGATACCCTGGTAGTTACGCCGTAAACGATATCGACTTGGAGTTGCATGCCCATGAGGCGTAGCTGGAGCCTAACGCGTTAAGTCGGCCGCCTGGGAGTACACGGCCGCAAGGTTAAAACAAATGAATTGACGGGGGCCCGCACAGAAATTGGAGCATGTGGTTTTAATTCGATGCAGCGCGAAAGAACCTTACCTGGTGCGAGCATCACGATTTTCAGAGATGAGAATGTGCCTTCGGGAACCGTGAGACAGGTGCTGCATGGCTGTCGTCAGCTCGTGTTGTGAAATGTTGGGTTAAGTCCGCAGCGAGCGCAACCCTTATCGCTGTTGCCAGCGGTCCGGCCGGGAACTCAAAGGGAGACGCGGTGATAAACTGGAGGAGGTGGGGACGGCGTCCGGTCATCATGGCCCTTACGACCAGGGCTACGTGCTACAATGGCGCATACAAGAGAAGCGACCTCGCGGAGCAAGCGGACCTCATAAAGTGAGCAATACGTGAAAAAGA
+
0-2/,+1/56/'.0-.0/.66290*/-/29-&'*--./0.2.14--+0&')+4*+)&+1332.,''&&'()//-.1-505/43%01,/%&&*/*''&&(*3*.*/0)6:36&***)*.25;403+*,%/)+416-)$)(,+&+&0))$),644486:494*)*',2,./103960-,-).37-,,*),,++)+*6221514.+*)2//7824-2-%,4.%*%'+0,0.0)((.-0-.470('(++,,+*(()'%+)+/49,0253-1(.51577:/-,0,,*4***,,0+/-.-)*-00/9798(&.0(+727/+(+(',((*).47.-+)((&((%&(**/(,763/,--.920'&*),.4:70.+**00/41-10-74-8,.+**&&&%&+0/;5-(/3672/2.,.$&$%%&$'#%(*'''&$&%(&)%&))'%.5654/,,&5)$%%)-)16//362+&0()*/15469665-./-,../()&+'%(1)&%$**.1,),.14:610,.,++/)*/'(3:433.10410451&39468605-'&**)&'*/42/0/1-33;61-%&)2,*('/.-++(*079.14)).'.-*/+&''3+,..*.*),,2:6*&/(.+-..+*-%))01/4*(((,,4(&*'%(&((&'&&'/./*,*&19:45**+22:+(%,.,-1259779*5-*2,3/6-,//4.456..-***,,3/.+...88-.0177763:2/,+1/0308/31/6062471-.)(*&'///00,35',((.:1.0+/..8<0//.720(0*/&,-,(&,0145+*))$('('+%0-1145<59040--.()*),00((''&))**&')*'&***.,0-1&%$%%**4/+487+(()'**+,'0--0+0,./34586/*+)),+,067975/0.'''+14.43;242/3/.2-(%'%$+129,)*&'&&'&&%#%
