# Supplementary material for: De novo species identification using 16S rRNA gene nanopore sequencing
Source: PeerJ. 2020 Oct 21;8:e10029. doi: 10.7717/peerj.10029 (PMC7585375; doi:10.7717/peerj.10029)
Supplement: Supplemental Information 2 — Contains raw reads. [file peerj-08-10029-s002.zip › pass_fastq_runid_2c9cf7bc05858273f10e7d7ec552fc0bd742dc3e_122.fastq]

@d3983237-3620-45b4-a6b0-c75e653909c3 ch=324 read=43570 start_time=2019-12-13T00:34:45Z barcode=BC01 runid=2c9cf7bc05858273f10e7d7ec552fc0bd742dc3e
CTCCTACGGGAGGAGGTAGCAGTAGGAATTTTCGGCAATGGGAAACCTGACCGGTAACGCCGCGTGAAGGAAGAAGGTTTTCAGTTGTAAACTTCTGTTATAAAGGAAGAACAGCGGCTACACAGGAAATGGTAGCCGAGTGACGTACTATTAAGCCACGGCTAACTACGTGCCAGCAGCCGCGGTAATACGTAGGTGGCAAGCGTTATCAGGTATTGGGCGTAAAGAGGCAGGCGGCAGCAAGGGTCTGTGGTGAAAGCCTGAAGCAACTTCAGTAAGCCATAGAGGCAGCTAGAGTGCAGGAGAGGATCGTTAAGATTCCATGTGTAGCGGTGAAATGCGTAGATATATGGAGGAACACCAGTGGCGAAAGAGCGGCGATCTGGCCTGCAACTGACGCTCAGTCCCGAAAGCGTGGGAGCAAATAGAGTTAAGATACCCTAGTAGTCCGCATAATGTAACGATAATTACTAAGTATTTGGATGTCAAAGTTCAGTGCTGCAGTTAACGCAATAAGTACTCCGCCTGAGTAGTACGTTCGCAAGAATATGAAACTCAAAGGAATTGACAGGGGAGCCCGCACAAGCGGTGGAGCATGTGGTTTTAATTCAGAAGCAACGCGAAGAACCTTACCACCAGGTCTTGACATACTCATAAAAAGGCTCCAGGATGGAGATGGCTATATGAAGTACAGGTGGTGCATGGTTGTCGTCAGCTCGTGTCGTGAGATGTTGGGTTAAGTCCCGCAACGAAGCGCAGCCTTATCGTTAGTTACCATCATTGGGGACTCTGGCAGAGACTGCCAGTGACAAGCTGGAAGGCGGGGATGACGTCAAATCATCGTACCCCTTATGACCTGGGCTACACACGTGCTACAATGGATGGTGCGGGAAGCGAAGCCAAGAGATTGGAGCAAAACCCATAAAACCATTCTCAGTTCCAGTTAGCCAGTCTGCAACTCGACTTCCCCTTGAAGTTGGAATCGCTGGTAATCGCGAATCCAGCATGTCACTTGGTGAATACGTTCTCGGGCCTTGTACACCGCCCGTCACACCACGAGTTGATAACACCCGAAGCCGGTAGCCTAACCGCAAAGGAAGGAGCTGTCTAAGGTGGGATTGATGATTGGGATCGTAACAAGGTAACCGG
+
0+2(&'-(5,(,'%+&)&',&,,..+**2553/4;577681+$'(10)*+:72+*.7737;99790'+)---)*'*1+;62-04/8./09512.+,+1//084+/),,&(-3-00014.-,*(,-./31./1+++8,'&(()*,+.*+/'-*50'((),-5,,,6/4021303)%())+.)*+.-/1)'&,+01.605814,++,160.2)1,,)3-89;91/21*''50,+/6769/././*170//-*-,15(+)('463.2.(+(&(,3*(++36*.7./+*&/.7-0//))+,.185/6**+/3--)','('%'..41./),((),-0:96792/.763.*,-.0,.12.1/'---04-*3.4'%0,)'%**1&0-.../4.475678720111.0./,,.0--'(**'+/1,45-.12;;80/)+/10()/865:('%*.11/72&)$%%--*,03(+++-0/026,3*()&,3,1:6;8885:313:4//25647724470/0++.++.+%-&)+1:5461**)(&+,.012574422*+3/%*).91.2989*0*,./1757(423,&)38,*,.1198:5:44/*,+/.)),.5:;+779:9,'/)(*585344580274323+-*&)0).*+(-/,/187,775334:80)+,++/'((,,0-)))'+%'',/3/302))(')+2114:99:6:949;1786730/013586878954,-022:,4--//134261/25//))'&&&()%))*/,04041///:01:8::708.7:557986-5.)%%)-/799:5420//061336-/+-32)..,.11788899<:44398%4&/78*.2/0.015.3,&')-10-(+./5:9677957;.4+2**&'''',+.+'.)+'*(&%(#.&2'**,9<:64;5*,,4;75:99;774)+.7)+%0*60//4+.35721+/+/460/,&(+(&,('/++6/6/7854..,'*(-,(11253;72**,//1452&+&%&',,-997987<643),6/06/*-'''-*3290-./,012,,-+/.//*+.066)82)(*.',/475)/-0+.454'4*6/*+.0'&&+.-+/-.54+2,/9//70//0/--.().'-/),*/0140800:3<27
@3108ce80-af60-4f00-b04b-2a25b8378ee2 ch=1 read=18903 start_time=2019-12-13T00:34:49Z barcode=BC01 runid=2c9cf7bc05858273f10e7d7ec552fc0bd742dc3e
CTCCTACAGGGAGGAGGCAGCAGTAGGAATTTTCGGCAATGGAAACCCTGACCGAGTAGCGCCGCGTGAAGAAGGTTTTCCAGTTGTAAACTTCTGTTATAAAGGAAGAACGGCGGCTACAGGAAATGGTAGCAGTGACGGTACTATTAAGAAAGCCACGGCTAACTACGTGCCAGCAGCCGCGGTAATACGTAGGTGGCAAGCGTTATCCGGAATTATTGGGCGTAAAAGAGGGAGCAGGCGGCAGCAAGGGTCTGTGGTGAAAGCCTGAAGCTTAACTTCAGTAAGCCATAAAACCAGGCAGCTAGAGTGCAGGAGAGGATCGTGGAATTCCATGTAGCGGTGAAATGCGTAGATGGAGGAACACCAGTGGCGAGAGCGACGATCTGGCCTGCAACTGACGTCAGCGTGGGGAGCAATAAGTTAAGATACCTAGTGAATTTACGCCGTAAACGATGAGTGCTAAGTGTTGGATGTCAAAGGACAGTGCTGCAGTTAACGCAATAAATTACTCCGCGCCACAAATTAGTACGTTCGCAAGATGAAACTCGAAAGGAATTGACGGGGAATTGCACGGCAGTGGAGCATGTGGTTTAATTCGAAGCAACGCGAACACGGAATCTTGACGCATACTCATAAGGCTCCAGAGATGGAGATAGCTATGAGATACAGGTGGTGCATGGTTGTCGTCAGCTCGTGTCGTGAGATGTTGGGTTAAGTCCCGCAACAGGCGCAACCCCTTATCGTTAGTTACCATCATTAAGTTGGGGACTCTAGCGAGACTGCCGTGACAAGCTGGAAGGCAGGGATGACGTCAAATCATCATGCCCCTTATGACCTGGGACACCACACGCGTGCTTTCACAATGGATGGTGCAGAGGAAGCCCGAAGCCGCGAGGTGAAAGCAAAACCCATAAAACATTCTCAGTTCGGATTGTAGTCTGCAACTCGATACATGAGGTGGTCGCTGGCGAAAATCGCGAATCAGCATGTCGCAGTGAATACGTTCTCGGGCCTTGCACACCGCCCGTCACACCACGAGTTGATAATACCCGAAGCCGGTGGCCTAACCGCAGGAAGGGAGCTGTCTAAGGTGGGACGAGTGATTGGGGTGA
+
&)-+%$'&(/-&(0%.1.252'/.-)())/563-4;93942,,0,/4,-.586,&'&'+/-08..3)+)('((,114+*2()+4/+(-1*'+5+().0./17./*/-+38000+)//076(0-*4/-53/*,+%**,)2//2'*'%(*.)%)-,).1&%'()+12./157861/+,+,-2--,(,-3/02:10142/9//5024.7..-9)/-,2.7-051::10/0:0)''*1,'+,)-*(**&+(/-/-550/++'+&&&'))+.73161,+)1-/+01)(&&&,)4-,-,(3.-96796-*-...0332.+./)+)06/74142-/.,-0*),,))/0/94417-,,;66/-**'('0-+:5,00-.037-,,&$*+;::0010/3539399683222342-(%'+.6.0(&#$($#%%)*.+*$)2*17&'&)&'%++&')149388<71/&&(,')&2760(1*-96::;89.58*)(%''(-::69:7/9/8/:4020.-'()&&)-3842-/6$%%-+0-.'8(..6-,)+*,'-/+.-./16%)+,(*-/32513021-##$$'''(&++%0049-//052().899+4,9/*.,(*-/.-)*(&$$(&*%'''.2./1&0*,+4453225(3+02))('+..6311/,)')+./+-.//34*4)*041***3153:112465,011311++++-0/-..34:/+-+8.3-5..-*-/07-/630-2+569-.:434.8.-,.4./5//10/266.1013:555656/-,%&*-0./((((*-986-...1)'''&%,54-0333001291/03;;572/74*,.//1105)+.0(,())'(&(&*',''('()%$'(%)820*'''**+(+)++(,+**,3-.512'))+-(,*(%11585182%'%+/)+,084/*')*/9+-'7(//651200156./.)&**)+0/*))&((%''(('&$%()/(()4421:13)*,021/)%+%,03798-9/30/.2,(5,**($$%&'.5109/22322114),))**2,.--72//80)**&.0/42212+*./05.,-)+)*+-(&(+1243-6/)+.-..(&((%'),6047:3,()
@1c4bde08-7c69-4b5a-bac2-3addafdcdce7 ch=442 read=53083 start_time=2019-12-13T00:34:53Z barcode=BC01 runid=2c9cf7bc05858273f10e7d7ec552fc0bd742dc3e
CCGGTTGCCTTGTTGCGGCTTCACCCCAATCATCAATCCACCTTAGACGGCTCCTTCCTTTGCGGTTGGGCCACCCGGCTTCAGGTGTTATCAACTCTCGTGGTGTGACGGGCGAGGTGTACAAGGCCCGGAGCGTATTCGCGACATGCTGATTCGCGATTACTAGATTTAACTGTAGTCGAGTTGCAGACTACAATTGAACTGAGAATGGTTTTATGGGTTTTGCTTCACCTCGCGGCTTCTTCCCTCTGCCATCCATTTAGCACGTGTGTAGCCCAGATCGCCAAGGGCGTGATAGTTTGACGTCATCCCACCTTCCACTCCAGCTTGTCACTGCTTAGTCGCTTCGAGTCCCCAACTTAATAATGGTGACTAACGCGATAAAGGTTTGCGCTCGTTGCGGGACAGCAACATCTCACGACACGAGCTGGCAACCATGCACCACCTGTATCTCATATGGCTATCTCTCCATCTCTGGAGCCTTTATGAGTATGTCAAGACCTGGTAAGGTTCTTCGCGTTGCTTCGAATTAAACCATGCTCCACCGCTTGTGCGGGCCCCAAATCAATTCCTTTGAGTTTCATTCTTGCGAACGTACTACTCAGGCGGAGTACTTATTGCGTTAACTGCAGCACTGAACTTTGACATCAACGCGGTACTCATCGTTTACGGCGTGGACTACTAGGGTATCTAATCCTATTTGCTCCCCACGCTTTCGGGACTGAGCGTCAGTTGCAGGCTGAATCGTCGCCTTCGCCACTGGTGTTCCCTCCATATATCTACGCATTTCACCGCTACACGAAAGCCCAGGAATTCCACGATCCTCTCCTGCATAGCTGCCTGGTTTCTGCTTACTGAAGTTAAGCTGGGCTTTCCCTGAACCCTTGCTGCCATATCCTCTTTACGCCCAATAATTCCGGATAACGCTTTGCCACCTACGTATTACCGCGGCTGCTGGCGCGTAGTTAGCCGTGGCTTTCTAATAAAGTACCGTCACTCGGCTACCATTTCCTGTAGCCGCCGTTCTTCCTTTATAACGAAGTTTACAATCCGAAAACCTTCTTCCTTCACGCGGCGTTGCTCGGTCAGGGTTTCCCCATTGCCGTAAATTCCCTACTACTTTGCCTCCCGTAGG
+
46.7/8)/213145,,0**/1//2874285645122-89+./00++,*(4.238,7.&&(&)/..15&/./)(-+-.3+,20)88755965.2*,+/+.03..1000//+6700%*'('(-/17-6.4/,,'$*,0/366*01567958987-9--.0*06/44',$*(%+)+)'('&,-,-102+,*10454)-&(&+.,*+'+'-1/4.:79--/0:7-::2.58:866:7743485661*-.7+11)$24,,(.-.3&&'(*144562*(((-)%''(5&'%-'012-**(()$-/8.,+.-..7/96.%/,040+',/--*)(,*,)1-/0-#$%&)0.')2-0('),.8:)+&'(,+3/.2/-/(%'(*04++).1410')).0(),*,,-22:+-&3/20/%1-//0/00,)+--514.%6535-11500453326646;68871-+*(+-.*24035110.15025563590/10/68121+.000/0-+../3941-//2-337314536090-/6;6'),3+.9655-0,-151.50,)+')*$0)1/.01+(+++,18394/0861./5:)*69<455111.03*,'('%&)*6353%)'%-**--,7633/,4.2296733333999;52:-++6)+-++3**$.)*/664810.70,,))))*/-,6125644250100&(--0..*44+'-*197-.--.5;34,98265,$%')/0*/9-'-$(&'(()*+-24424/10..58),&-.+)11,7+*680524574-(0-0.286.00-&()&&&&&&$$%(*'%&'*)2-3/+,+,20-,/145101++*)+-12658:4;81)'((*'+-.-,-1:40%*$%+014;5-5()(%//93-3+-+**''*+*-('*28602,0,(.3.399:1+00/-2+,%*/-0*-31392)2*)((-)+,&,+401280:///;986730-&'*,/1825;71228,5:/*.03:77,&)++/8010:<59<:54,*&()4648:12;87::61;3/059/&'/(+78/01943543;;/4:0801995191./,,.0.11;43462748)/862<.4984-,6/06799</7+:1.)&()%(*(*)-4198+-724)
@7727012b-306f-4b51-bea8-b6714f41fde3 ch=168 read=65093 start_time=2019-12-13T00:35:05Z barcode=BC01 runid=2c9cf7bc05858273f10e7d7ec552fc0bd742dc3e
CTGGGGAGGCAGCGGTAGAATTTTCGGCAATGGGGAAACCCTGACGAGCAACGCCGCGTGAAGGAAGAAGGTTTTCGGATTGTAAACTTCTGTTATAAGGGAAGAACGGCGGCTGGGAGATGGTAGCAGTGACGGTACTTTATTAAGAAAGCCACGGCTAACTACGTGCCAGCAGCCGCGGTAGCCATTCAGGTGGCAAGCGTTATCGGAGGTAACTGGGCGTAAAGAGGCAGGCAGCAAGGGTCTGTGGTGAAAGCCTGAAGCTTAACTGGTAGCCGAAACCAGGCAGCTGAGACGGGAGGATCGTGGAATTCCATGTGTAGCGGTGAAATGCGTAGATATGGAGGAACACCAGTGGCGAAGGCGACGATCGGCCTGCAACTGACGCTCAGTCCCGAAAGCGTGGGGAGCAAATAGGATTAGATACCTAGTAGTCACGCCGTAAACGTGAGTACTAAGTGTTGGATGTCAAAGTTCAGTGCTGCAGTTAACGCAATAAGTACTCCGCCTGAGTAGTACGTTCGCAAGATGAAACTCAAATTGACGGGGGCCCGCACAAGCGGTGGAGCATGTGGTTTAATTTAAAGAGCAGCGCGAAGAACCGGAATGTTGACATGCTCATACGACTCCCGAAGATGGAGAGATAATATATGAGGGCTGGAGTGGTGCATAGTTGTCGTCAGCTCGTCGTGAGATGTTGGGTTAAGTCCCGCAACGAGCGCAACCCTTATCGTTAGTTACCATCATTAAGTTGGGGACTACAGCAGGGCCTGCCAGTGACAAGCTGGAGGAAGGCGGGGATGACGATCAAATCATCATGCCCCTTATGACCTGGGCCACACGTGCTACAATGGATGGTGCCGGGGAAGCGAAGCCGCGGTGAAGCAAAACCCATAAAACCATTCTCAGTTCGGATTAGCAGTCTGCAACTCGACTACATGAGGTTGAATCGCTAGTAATCGCGAATCAGCATGTCTTGGTAGAATACGTTCTCGGGCCTTGTACACACCACCCGTCACACCACAATTTGTGCTGCAAGTAAACCGTTGGCTAACCGCAAGGGAAAGAGCTGTCAGGATTAGGATTGACGTTGGGGTGAAGTCATGTGGTAACCGGAGATAGGCGTGGCGGTGGACTTTAAAGACACCGACAACTTTTCTTCAGCGCCAGCAATACGTAACTTCCTGCA
+
&%&(,)&,+(&)((++.'2(459767;88;8452(+2+7</.../-/.588951704542/0,1*,%)+(/+2/'+*2+9/,+.6306;589.8////(0*1915861:104./074./03794,/0(.04895:5104:9.814)%**('.316.1///52/1315426.%-./42611.,+*,+'((&$+)+-/,5102/:..,:(0'*&,((&&.0/--(24,&%+('%*)'&+)+*(16454///3-+.//,/1.0+1****.('&%'.*()*'((-+//466100/'$&%&(/)'*.00205--0-/-0837662/01./1-*-0/+-1+/*,/0*,.1-*&+()198&/.-*)*(*(**',)(',%%&)-000.)+&%%''),0-04/0*)*2-)*,6348++,-0;:64*-%/'**38*7,*,(0/114.1.22103;77*/,'.0--3/6.253:5:5979834)*.7956::::9:5-:,9,746/:003,5-..65-/10,%)*+256878:9+---')-&-3+--3*'-)0-44-15-+.3**,+10,..6967:.//+0*,025;+-(+,&()%&'$&()*%&'*(&'&'&&))%*(/(''),,'..0(*)(+%,-8+('$&%*/1++&('1.3***./,)(',,.462())0:96556'529-./,,0)*+,-/476777.02.0200*,1:81-4.*)2113''00171(1:4,04487281/0514:67954841*-.,5:0.10'')*)(.-*)),//2103137/)'(+22/0,(,+1)-*6.6411,**,,375+01:846/171+-3/,,.).'%'$&$%&')),/4/010612;88422/4&(*(('3),(*1*-4330/-117+,/:8,/1(&,.7;3.58:<969/351420*.($&%'.///241-103787333312/5414/1:8554/(++3,-0,./28262144-*((),+,-%'(+()--,4//2%.)0*,'#%$'*--15',55./534347./+/.23-,*),&/&,&(*/(00,0*.,/(*3723620,,**/'('(*4660%&&&))'/5+5+*%#%$'(26.-+2,,,3+2'$%+&)45+,(+&(.(+-*('&&%(&$)%#$%%%)+,',-/52,0314.-78/2800&'(%1),&6484465630()($%$$&&
@a75b1587-dc14-48d8-9270-b65ecfb32ee4 ch=55 read=47368 start_time=2019-12-13T00:35:07Z barcode=BC01 runid=2c9cf7bc05858273f10e7d7ec552fc0bd742dc3e
CTCCTACGGGAGGCAGCAGTAGGGAATTTCGGCAATGGGGGAAACCCTGACCGAAACAACGCGTGGTGATGAAGGTTTTCGGATCGTAAGCTCTGTCTTTGGGGAAGATAATGACGTTGCAGAGGAGAAGCCACATTGCTACGATGCCAGCAGCCGCGGTAATACGTAGGTGGCGAGCGTTATCAGTTTACTGGGCGTATAAGGGAGCGTAGGCGGATGATTAAGTGGGATGTGAAATACCGGGCTCAACGGTGCTGCATTCCAAACTGGTTATCTAGAGTTGGGAGAGGAGGTGGAATTCCCTGAATTGGCGGTGAAATGCGTGAGATTGGAAGAACACACCAATTGGCGAAGGCATTTCTCTGGACTGTAACTGACGCTCGGTCCCGAAAGCGTCAGAGCAAATAGGGATTAGATACCTAGTAGTCCACGCCGTAAACGATGAGGTACTAAGTGTTGGATGTCAAAGTTCGGTGCTTGCAGTTAACGCAATGGTACTCCGCCTGAGTAGTACGTTGCCGAATGAAACTCAAAGAATTGACGGGGGCCACACAGGCGATTGGGCATGGTTTAATTCGAAGCAACGCGAAGAACCTTACCAGGTCTTGACATACTCATAAAGGCTCCAGAGATGGAGAAGATATATGAGATACAGGTGGTGCATGGTTGTCGTCGTGTCGTGAGATGTTGAGTTAGGTCCCACAAGAGCGCAGCTTATATCGTTGGGTTACCATCATTAGGTTAGGGGACTCTGGCAGGCTGCCGATATGGCCTGGAGAGGAGGCAGGGATGACGTCAAATCATCATGCCCCTTATGACCTGGGCTACACGTGCTACAATGGATGGTGCAGAGGGAAGCGAAGCCGCGAGTGAAACAAAACCCATAAAACCATTCTCAGTTCGGAACTGTAGTCTGCAACTCGACTTCGCGAAGTTGGAATCGCTGGCCAATCGCGAATCCTGACATGTCATGATGAATACGTTCTCGGGCCTTGTACACCGCCCGTCACACCACGAGTTATTAACACCCGAAACCGGTGGCTAACCGCAAGGAAGGGCGCTGTCTAGGTAGGATTGATGATTGGGGTGAAATCGTAACAAGGTAACCGG
+
&.2())-(1+(+*,4(,&++-'-+**.6..375373360,)',,,7+((+(&&*+&0,*'$$'&14/....20306:6,628342**3+)/047663771.89'.*+-,-6,+&&&(&$*%$%*)&*'*)+,''$%((*,)))()*.4+450*03*-)--.&((,,+(+33442-+/1119/12)/+70+-499952+*%-,(21+/124(+.-0..+*)++*&',*4*-3+**,04,-1/01-,-50,*)/+*..00/946)9;8:9;0:.++-//,))(#',4+,)-+())'-*/'.&)&$$$%%+(++02:8-50((&$$$$%&(/(1)3.1,)*)*,.3-%/-210.,/+,*&')+)0-457--))),/235452528&-()+*))+*'(('((,&*,-80-%+1.)0,))52578,+-/.2477.056;556:6900+)(*'+(&&*&)+96;777:638/521236.5/()&%)+)0/:0616817/,'*+/643%((&&(%(%&)&)*/,%162'8('+0.,04/7,'&''/+.,./870.5&-,-(%%&((7+0(*,-,+))+)(-+42)*-'.449-.-21-056/-0+0-+-&()0/)+(,-*342&%.6-0,+++*,-.12585/,(('3,+*)))*.033-(+,+8.-+,*.,)0)(+2-03.0..-(3*+)-/*&.(%*1,&(//43&%'*'&%(*-,,&%%$$,)+,.,,)($+&)7.+,,(+-*&-*4(,22-1121,-*)(%'((&+'%$%%$%''*)-.,*''($*'(%17,4-/462564;8453148:5-63*+.---+5-+11430-,&''*,-+*/43158662657780-.-('*&)+/3-1554,%'()+5(,-::442,$$&23,,'-4632,++*,,*+)/25857682+++/--.9..*('%%%)(*)+6493984),'%'&&,(,.56.3501%%'(-14678,.+&-(,*)*5../+*,'++,/-,'&%'(03.26)*21,-*,+*,//++,+)(*.0+4.&&*0'.4322/21.0575+,.4&()(()('*+.-50.,-/-'//)/)(''()/-3+3*&$+&'(+()/3459*+*+).-07
@1a4f2c10-d7c4-4568-9620-b62e278081e4 ch=153 read=49131 start_time=2019-12-13T00:35:12Z barcode=BC01 runid=2c9cf7bc05858273f10e7d7ec552fc0bd742dc3e
CTCTAGGCAGCAGTAGAATTTTTTTTACCTAAACGTGGAAACCCTGACCGAGCAACGCCGCGTGAAGGAAGGTTTTCGGATTGTAAACTTCTGTTATAAAGGAGAACGGCGGCTACAGAATGGTAGCCGGTGGCCTTTATTAAGCCACGGCTAACTACGTGCCAGCAGCCGCGGTAATACGTAGGTGGCAAGCGTTATCCAGATTATTGGGCGTAAAAGAGGGTAGGCAGCGAGGTCTGTGGTGAAAGCCTGAAGCAACTTCAGTAAGCCATAGAAACCAGGCAGCTAGAGTGCAGGAGAGGATCGTGGAATTCCATGTGTAGCGGTGAAATGCACGTAGATATATGGAGGAACACCAGTGGCAGAAAGGCGACGATCTGGCCTGCAACTGACGCGCTCAGTCAAAAGCATTAGCAATGAACAAATAGGATTAGATACCCTAGTAGTCCCACGCCGTAAACGATGAGTACTAGTGTTGGATGTCAAAGTTCAGTGCTGCAGTTAACGCAATGATACTCCCGCCTGGAAGTGACGTTCGCAAGATAAACTCAAAGGAATTGACGGGGGCCCGCACAAGCGGTGGAGCGTAATGGTTTAATTCGAAACAGCGCGAAGAACCTGGAGTCTTGACATACTCATAAAGGCTCCAGAGATGGAGATGGCTATATGAGATACGAATTGGTGCATAGTTTGTGTCGTCAGCTCGTGTCGTGAGATGTTGGGTTAAGTCCGCAACGAGCGCAGCACTTATCGTTAGTTACCATCATTAAAGTTGGGGACTCTGGCGAGACTGCCAGTGACAAGCTGGAGGAAGGCGGGATGACGATGGAAATCATCATGCCCCTTATGATACGTGCTACAATGGATGGTGCAGAGGGAAGCGAAGCCGCGAGGTGAAAGCAAAACGCAAATACCATTCTCCAGTTCGGATTGTAGTCTGCAACTCGGCTATGAAATTTGGAATCGCTATTAATCGCGAATCAGCATGTCACCCGGTGAATACGTTCCTCGGGCCTTGTACACCGCCCGTCACACCACGAGAGTTGATAGCGAAGCCGGTGGCTAACCGCAGGAAGGGCTGTCTAAAAGGTGGGATTGATGATTGGGGTGAAGTCGTAACAAAGTAACGG
+
2/.*)(*/.24/25//&)'/86852-&+(%$%$&#%&*)**-5,***/2-+*(.14228./,0102*'(*&1*73,1)4.23)1.7(./7//*30),7:**&(&+2,),*-,-)))*%).*,1,,,60*4,,#'$'(/)0-/)$$%&&*++,182/....505.--+,3-0,---.+,,51413003:33,*+.431.2,(,2,5-4101.//76:,)(+..'%%'('%(*$'..5442+1((&(**)043+-(&&(-)-1,*')%'&2612-(.50662275.+-,%-+--14)1.*)(-519926/1..1-2*)')+*.-//3:7,16-,45$,,6545554024/,/)'+)-255782:2'(1.*+5.:973310.012914445.////1-)*+,,*/*(.-')*%2''%%**#%')+398..&1'0--,0112;-.0,421.31)&,,1987::7+)%(%(#*(,-21281;1802*,+(1-,-8854---,,5)*,,((+**2.-,12*,,.7,-2721()(&&%$&'-,,%&.0,/3,/5++767,*.*1+7.//-5:0,/6*&(().51326624+&/315006-9<<.:997.*/2,,,+'&+,5+012+*)'&(-+.3/1133'2226954*,*//;')+*++71..--0*7878:963313+*+%''-)11/0.//124:3-,*++'++..2251625768876::92:/765768/084-/43,((('',+%*()/+-/:7070-/535948887:7;+-:1)66,,*+,,)/00*-114160../.6503/012.*.,*.),*176,78320%'((+*)*02:855+.1*+,('%$$$&-*,/67361812::;;:99900'*,)**')%&,)+525)%-(+)/1)&,351(*&%)2-'%%(-.:54.))+087+0)9)+-89:4/,)%'(*-3*)%&)-%(&&&&*/-53511.)&)(-+.,1+*4.0,./136684182*0/*)2./2683:.00.82+1340113/1146;743511.1-+-+**)*/0-)%(%**,1/2806.2+1(,11-+/,./+,).2277864171,),1/68-,3),.//05.1/%(*31/05./+&$%(()*+-.)5
@98c0f19c-1bd1-4684-8c93-981d04419d40 ch=27 read=32474 start_time=2019-12-13T00:35:31Z barcode=BC01 runid=2c9cf7bc05858273f10e7d7ec552fc0bd742dc3e
CTCCTACGGGAGGCAGCAGTGGGGAATATTGCACAATGGGCGCCTGATGCAGCCATGTACCGCGTGTATGAAGAAGGCCTTCGGGTTGTGCAAAGTACTTTCAGCGGGGAAGGGTAAAGTTAATACCTTTGCTCATTGACGTTACCCGCAGAAGAAGCACCGGCTAACTCCGTGCCAGCAGCCGCGGTAATACGGAGGTGCAAGCGTTAATCAGGTGCTGGGCGTACGCAAAGCGCACGCAGGCGGTTTGTTAAGTCAGATGTGAAATCCCCGGAGGCTCAACCTGGGAACTGCATCTGATACTGGCAACGGAGTCTCTCGTAGAGGGTAGAATTCCGTTAGCGGTGAAATGCGTAAGAAGTCTGGAGGAATATACCGGTGGCGAAGGCAGCCCCTGGACGAAGACTGACGCTCAGGTGCGAAAGCGTAGAAGGAGCAAACACAGAAGTTAGATACCCTGGTAGTCCACGCGTAAACGATGTCGACTTGGAGGTTGTGCCCTTGAGGCGTGGCTTCCAGGCCTTGCGTTAAGTCGACCGCCTGGGGAAGTACGGCCGCAAGGTTAAAAACTCAAATGAATTGACGGGGGCCCGCACAAGCGGTGGAGCATGTGGTTTAATTCGATGCAACGCGAAGAACTTACCTGGTCTTGACATCCACAGAACTTTCCAGAGATGGATTGAATTCGGGAACTGTGAGACGGAGTGCTGCATGGCTGTCGTCAGCTCGTGTTGTTGTGAAATGTTGGGTTAAGTCCCGCAACGAGCGCAACCCTTATCCTTTGTGCCAGCGGTCCGGCCGGGAACTCAAAGGGAGACTGCAGTAAACTGGAGGAAGGTGGGGATGACGTCAAGTCATCATGGCCCTTACGACCAGGGCTACGTGCTACAATGGCGCATACAAAGAGAAGCGACCTCGCGAGCAAGCGGACCTCATAAAGTGCGTCGTAGTCCGGATTGGAGTCTGCAACTCGACTCCATGAAGTCAGGAATCATAATCGTGGATCAAGAATGCCACGGTGAAGACCGTTCCCGGGCCTTGTACACACCGCCCGTCACACCATGGGAGTGGGTTGCAAAAGTAGGTAGCTTAACCTTCAGGAGGGGCGCTTACCACTTTGTGATTCATGACTGGGGTGAAATCGTAACGAAGGTAACCGG
+
+-/&%&'+,0&**,(10104094(,0.11700/87::9<7/,-2110/*,*'-+()%(',0*+,-4322345-+'&))128557*0(%''(+.0%0(+,<;.+..42,'('*+'(*;40-0-0,-3,4.*&+,.)4+-.65/2*..-'()(/+%+))01901/,+/...5,*,-.;-()('2-.0)(&'('((),,-+),064122-9.8.4178+)($)/1/)(&&%(163))**&)%.*+6:886;9'102/249((,1+)((.*)-03*),'+.)66.*02,.69-31--..-12.,000.:,,2,)()%&'')%'%$&(*)*(1+0*3+3*7)())%'(033.0-2'*+,+/((*,**+-74-++'*)(&%+)'110:1-,1-11+20<42).570-+1*+-1124899;3496642240--/.(&'))*(*,9;9+*)(%$&'**$(-/)284//6545749,+()(*-6410011;:50.+*,((,/30..349+*2*+1-+-/-50120+'+((''+*.0+:.2*00/*53*,%%'*3.*&)')*%./5-214/6394;;7+7878;:402/60866+(581.64,,-/47566;781*--01.,/74<70223--./):89845/17/01/(/.-/1.1560612274:3+-1/2.,86/./**+./053,1-.,,.,)/8924128660534'2%&(/0::9570821+87360...-537308+.-,,/164.-2/,6-5.5-0/40*)..77/.00465/36/+/0131-3('+)*6(&&)5-2*1517'73394552<-*/,%)*32+)%$')0*01-*(+/,3),**-5(,045979984379899145948//+))*/0:,95.()%(%'*695-9,+9-,**'+,154)'&%('&(/-5:8601-,.*1<*04;337+.**/6311042358:98.:&-'((.*(&()-067.6-/,*,.57:677/2.,,'**&(*-%%&')+9:8-..0(.*/88785..,%)'%&%(&(()2/+*(011101+-./2446971;6++,)*+/6/0/31&''1352712.73(&&&5+,*()'(7-37292'.+',308522.7+-:0-09/-3578;86,,,,,757-,+/44-1.2344'&&)/-46/(1,
@3766130e-d0ed-4f53-8153-a522fecc5291 ch=442 read=53161 start_time=2019-12-13T00:35:35Z barcode=BC01 runid=2c9cf7bc05858273f10e7d7ec552fc0bd742dc3e
CTCCTACGGGGGGGAGGCAGCAGTAGAATATTGCACAATGGGCGCAAGCCTGATGCAACCATGCCGCGTGTACGAAGAAGGCCTTCAGGTTTATAAAGAGTACTTTCAGCGGGAGGAAAGTAAAGTTAATACCTTTGCTCGGTGACGTTACCCGCAGAAGAAGGCACCGGCCCCAACTCCGTGCTAGCAGCCGCGGTAATACGGAGGGTGCAAGCACGTTAATCGGAATTACTGGGCGTAAAGCGCGCACGCAGGCGGTTGTTAGAAGATCAGATGTAAATCCCAGGCTCAACCTGGGAACTGCATCTGATACTGGCAAACGAGGAGTCTCGTAGAGGGGTAGGATTCAGGTGTAGCGGTGAAATGCGTAGAGATCTGGAGATACCGGTGGCGAAGGCGGCCCCTGGACGAACTGGCGCTCGTGCGAAAGCGTGGGGAGCAAACAGGATTAGATACCCTGGTAGTCCACGCCGTAAACGATGTCGACTTGGAGGTTGTGCCCTTGAGGCGTGGCTTCCGGAGCCTAACGCGTTAAGTCGACCGCCTGGGAATACGGCCACCAAGGTTAAAACTCAAATGAATTGACGGGGCCCGCACAAGCGGTGGAGCATGTGTGGTTTTAATTCGATGCAACGCGAAAGAACCTTACCTGGTCTTGACATCCACGGAAGTTTTCAGAGATGAGAATGTGCCTTCCCGGGAACCGTGAGACAGGTGCTGCATGGCTGTCGTCAGCTCGTGTTGTGAATGTTGGGTTAAGTCCGCAACAGGCGCAACCCTTATCCTTTGTTGCCAGCGGTCCGGCCCGGGGACTCAAAGAGACTGCCAGTGATAAACTGGAGAGAGTGATGACGTCAAGCCATCATGGCCCGGCCCCTTGACCAGGGCTACACACGTGCTACAATGGCGCATACAAAGAGAAGCGACCTCGCGAGCAAGCGGACCTCATAAAGTGCGTCGTAGTCCCGGTTGGAATGTGCAACTCGACTCCATGATCCGGAATCGCTAGTAATCGTGGATCAGAATGCCACGGTGAATACGTTCGGGCCTTGTACACACCGCCCGTCACACCATGGGAGTGGGTTACCGAAGTAGGTAAGCAACCTTCGGGAGGGGCGCTTACACTTTGTGATTCATGACTAGAGGTGAAGTCAGCAACAAAGATGGCACCGG
+
++-0,.3)/0/2/+).6/)00/.5%(*-+,4--,.-00/6432/55;48;33130.-)2735-70**,,/1,*'+*'+*+2/3444%/009,*.(,(%'&((+19-+-.-,9,(,((*&''/252-:+:+/02681087.*+..04080038++-4..5++(0+:53/,-/'&&--.00934690..-+'/+',/1-1(*,553111),-8773/(**//6.,0%,+)2-3556850/-040./.)%'#')+.063)426&*-)(*'%'(*.+++(&,05+-5)$19572/(/-.065124555554/--/-./4-*+/'(&(*)(,-.(*-.3)'+25--.4.-4./+,6/8.//1.216*.3*,1:72,,,-0435.+(*)5751..2-,+/)',../2:5.)/.('%%)/'(***,()),263//(''98537()',:<,8276,10,/:9829(*276.-344/0/2:9::;85..0/077426231-00/5*/*12'%)(%030679:547)/(-'03+,243330823,+,1-02;8796/-)(''016096'/*+.,4.4298655178/*+,/00/.(/770/94-.03--,/4:99/..-1,()''**69;-495:6224345.302./5())*1-4-+241,.12/91-.++-80005.6//:;93.-,+,622/29644348361,(*)&*.398888666,5073478422*422198311*,.03082361..*2'(-7-994:20*+/,*,.)7,06756729;307123052/*,2--44223:41--..2)073&&+43''%'#'%,48::0+-,,/:<;6880,+&&&&'%%))+,54423*29787&').-+*&&+.+')(&(*/*-,)+.0100),..043.4291063//.-,052.()'(-))).++/4)/+/&*29-45;84865**/9624998:859949/.)*)&)&'%'(%+(0+2-/06---10--..//,,0/614--*&'$*8253653244300997:9+/08.((.**--373)056/5..-23/104:183,*.-,-*.2+./2+))*1<651(+$&)'%&%-2,+,(*+/-4047.:2*050+,6.0*'*)+05645489;8761011&(%+**,'(+,,&'&+5/67()(++)'$,,/0
@98d1199e-dfc0-46d2-b4a5-a0420d9a116b ch=22 read=51031 start_time=2019-12-13T00:35:51Z barcode=BC01 runid=2c9cf7bc05858273f10e7d7ec552fc0bd742dc3e
CCGGTTACCTTGTTTGACTTCACCCCAATCATCAATCCCACCTTAGACAGCTCCTTCGCGCGGTTGGTGCACCGGCTTCGGGGTGTTATCAACTCTCGTGGTGTGACGGGCGGTGTGTACAAGGCCCGGGGAACGTATTCACCGCGACGCTGCTGATTCCTGTTACTAGCGATTCCAACTTCATGTAGTCGAGTTGCAGACTACAATCCGAACTGAGAATGGTTTTATGGGTTTTGCTTCACCTCGCGGCTTCGCTTCCCTGCACCATCCATTGCTTAGCGTGTAGCCCAGGTCATAAGGGGGCGCAGTGATTTGACGTCATCCCCGCCTTCCTCCAGCATGCTGGCGATTCTCGCTAAGTCCCCAGCACCAATGATGGTAACTAATAACGATAAGGGTTGCGCTCGTTGCGGGACCAACATCGACACGAGCTGACGACAACCATGCACCACCTGGCTATCTCATATAGCTATCTCTCCATCTCTGGAGCCTTTATGAGTATGTCAAGACCTGGTAAGGTTCTTCGCGTTGCTTCGAATTAAACCACATGCTCCACCGCTTGTGCAGGCCCCGTCAATTCCTTTGAGTTTCATTCTTGCGAACGTACTACTCAGGCGAATTACTTATTGCGACCAACTGCAGCACTGAACTTTGACATCCAACATAGTACCTCATCGTTTTACAGCGTGGACTACTAGGGTATCTAATCCCTATTGCTCTACGCTTTCGGGACTGAGCGTCAGTTGCAAACCAGATCGTCGCCTTCGCCACTGGTGTTCCTCATATATCTACGCATTTTCACCGCTACACATGGAATTCCACGATCCTCTCCTGCGCTCTGGCTGCCTGGTTTCTATGGCTTGAAGTTAAGCTTCAGGCTTTCACCACAGACCCTTGCCGCCGCCTGCTCCCTCTTTACGCCCAATAATTCCGGATAACGCGCACTACGTATTACCGCGGCTGGCACGGCGTAGTTAGCCGTGGCTTTTCTAATAAGTACCGTCACTCATACCATTTCCTGTAGCCGCCGTTCTTCCTTTATAACAGAGAGTTTACAATCGAAAACCTTCTTCCTTCACGCGGCGTTGCTCGGTCCAGGGTTTCCCCATTGCCGAAAATTCCCTACTGCTGCCTCCCCGTAGGAG
+
763619//2-/+.5+,,/541%*-4-.33:9;:7:.85)%'#%$)*5,&,,,44.21&&(*+150+&('((.,3/,132*28,.018222/)/.---+.0141/+.317:346/1443.2640,81'*(*'&%*&(-/<213<79721&')*,/0048/)(((-)%+,34679;18-)),217689877800/062525686678:31(%')-'&((+5332936)()5908:;+*24:624:651/50/596+./9-4-)),37:9699069)&+&%&*(450--,4-*.:981325,87,+2-,(),*&06)*-/7778/<54+/156874/1*'*1%0)(&''#$$,(,-458762./.77),#'$('03/013398:97414+.2--.,/*03621-///7987<34264-,+2.***+&(*440/4-..++*,359642.-123;25522,&$&)859*4-./32214000.235676856/./775:60/.&&(,/23804/2655*),+()*&,%/7/78458'0446(%).*27:0/...;66668/30,.13.2,3&3'4860+6706393//6-+(10;;799;279+1/26:06%23/001&,'%%%&('%(**--50/)$$(-1/1110+//2457944:///77933462+,)))*,-,1-02279:*'+)0/175/-./78700),,./132725*)(&.-',0,%%*&+/932&8:76231(.4262.5.,.*),.+,-321-+,&&%&)*./:32114./3/9--.+6035732//*,'/58+2037+,2/-,+(-)+*(/.84+++,/9444089+,3-001,(/001684682;82/35.*))'&+--.9-)(*08603:9099.'*-+,026;;023('&&1-24:///.19/-*64('0,0.).62479;0-0101/-,++),'-+.1/6/04*2)(&-,*++*(%''('+,2709--,6**.+)--,&&%.*+3,-,)-1..4*/1-&%&,+00<743.,*,&0/&0038-*%,,,*1/,,/60-,,&()0<4,0/001'*56-375:67;676;813*+*/.//3-/15.8/6('-0-293/1/*'-++:<300-.)./5*+.1002--..(/7.(34.3,**
@40ce47ed-0094-4f03-a342-1ea9e66065bd ch=483 read=60047 start_time=2019-12-13T00:35:53Z barcode=BC01 runid=2c9cf7bc05858273f10e7d7ec552fc0bd742dc3e
CCCTGGGAGGCAGCAGTGGGAATATTGCACAATGGGCGAAAGCCTGATGCAACAACGCCGCGTGGTGATGAAGGCCTTCCGGGTCGTAAGAGCGCTCTGTCCTCAAAGGAAGATGACGGGGTACGCAGGAGGAGGCTAATAACTACGTACCAGCAGCCGCGGTAAATACGTAGGGGCTAGCGTTATCGGATTTACTGGGCGTAAAGGGTGCGTAGGCGGTCTTTCAAGTCGGGAGTGAAGGCTACGGTAACCGTAGTAAGCTCTTGAAACTGGAGACTTGAGTGCAGGAGAGGAAGTGGAATTCCTAGTGTAGCGGTGAAATGCGTAGATATTAGGAGGAACACCAGTTGAAGGCGGCTCTGGACTGCTTATGGCTTGACGCTGAGAGGCACGAAAGCGTGGGGAATAAACAGTTAGATACCCTGGTAGTCCACGCTGCCAAACGATAAGGTACTAGGTGTCGGGGTTACCCCTTCGATTGCCGCAGCTAACGCATTAAGTACTCCGCCGCGGTACGCTCGCAAGTGAAACTCAAAGAAAATTGACGGGGACCCGCACAAGTAGCGGAGCATGGTTTTAATTCGAAAACAGCGCGAAGACCTTACCTAAGCTTGACATCCCAATGACATCTCCTTAATCGGAGAGTTCCCTTCAGGGACATTGGTAGGTGGTGCATAGTTTGTCGTCAGCTCATTGTCATTGAGACGTTGGGTTAAGTCCGCAACAGGCGCAACCCGCTTGTCTTTAGTTGCCATCATTAAGTTGGGCACTCTAAGAGACTGCCAGGGATAACCTGGAGGAAGGTGGGGATGACGTCAAATCATCATGCCCTTATGCTTAGAATTTTACACACGTGCTACAATGGGTAGTACAGAGGGTTGCCAAGCCGTAAAGGTGGAGTAATCATAAAGCTACTCTCAGTTCCGGATTGTAGGTGAAAACTCGCCTACATGAAGCTGGAGTTACTGTAATCGCAGATCAGAATGCTGCGGTGAATACGTTCTCGGGCCTTGTACGCACCGCCCGTCACACCACGAGTTGATAACGCCCGAAGCCGGTGGCCTAACCGCAAGGAAGGAGCTGTCTAAGGTGGGATTGATGATTGGGGTGAAGTCGTAACTCGAGGTAACCGG
+
(*'#(-+,01.12733238/.20,5,+,011:67;96.--+*.122+/)--'34:657;14-0375323-0./&26291.1;111050*'%''*,+-.,1382//1+*-***.()&%'+*(+('('$(+'2/'15,//'+)+(*++060:8...,+18(+))*'+(')1153*'1+-+,,--28112*1'03//36;<95:19;.*244454392938<641<70,4.34)82()*'.)'(.-*)**%&'*2/351144443/40./11//-/'*-,3/.-10.-'31-+(/*)%'))*.+6*5(')+.,*+,,3933/4&'$&%(.07928/+4;01:,75247/20.&(,+822:3-,-).5910&*(%')'(*'&$&(-01'.&*0,.64390,-378:6'1*%6:.+***-,*32/08--/9665752,-3551'&6:86(&((')(//03,3-303/+591/;3-:.+/<85.8//5*%**./.-*)%&*/75+%,'*.41355((&((()+3/6300*)*+,66.1735*')+(/-219;3462140.*+/11)*++.5,-,--36721<<22423/(*.1-++*+(.))(%,.026214.0.',.3.015913++++*)/,.133,2,7,03-1)*'+260910:7-683+0-9.4))&(*+2675623'.19)+5566713454%6')+0&5'(+9886.9/:,5+4-,.36'),//,*..+-//3:4(+1./037;8(),,*7<::887;74+.28.()(//011+))*),333923:4633446.//+/+,+/+0-781132252,1376.0037(((/+'')).///1,'+&,/.)(()**-,(''*'02;6.4,)(66351-,*4/7:2649427:.615)0/14,+$)'0)-%'*5.%-.-.-.+0-022:'3)031112/-%'(/55254,00,**-011823488),/3*((%('),/(,*)-,3-''()*./00.30/0:53642:647,232/*1---/(.-0860;+-/401/2,++)'*'.00/,'($(&&&*2.09:987-5($*-0-'*((-+,*+,&)/0451)05,449;4393111104610*&,().)+740.()%))*--.-61:*8
@86a39a9c-2800-498c-98a1-61bbde4467b2 ch=155 read=48912 start_time=2019-12-13T00:36:01Z barcode=BC01 runid=2c9cf7bc05858273f10e7d7ec552fc0bd742dc3e
CTCCTACGGGGAGGCAGCAGTGGGGAATATTGCACAATGGGCGCAAGCCTGATGCAGCCATGCCGCGTGTATGAAGAAGGCCTTCCGGGTTGTAAAGTACTTTCAGCGAGGAGGAAGGGGTAAAGTTAATACCTTTGCTCATTGACGTTACCCGCAGAAAAACACCGGCTAACTCCGTGCCAGCAGCCGCGTGTGGAGGGTGCAAGCGTTAATCGGAATTACTGGGCGTAAAGCGCACGCAGGCGGTTTGTTAAGTCAGATGTGAAATCCCCGGGCTCAGCCTGGGAACTGCATCTGATACTGGCAGCTTGAGGAGTCTCGTAGGGGTAGAATTCCAGGTGTGGTGAAATGCGTAGTCTGGAGGAATACCGGTGGCGAAGGCAGCCCCTGGACGAACTGACGCTCAGGTGCGAAGCGTGGGAGCAAACGGATTAGATACCCTGGTAGTCCACGCCGTAAATGATGTCGACTTGGAGGTTGTGCCCTTGAGGGCGTGGCTTCCGGAGCCTAACGCGTTAAATTGACCCGCCTGGGGAGTACGGCCGCAGGTTAAAGAAACTCAAATGAAAAGTTGACGGGGCCGCACAAGCGGTGGAGCATGGTTTAATTCGATGCAACGCGAGAACCTTACCTGAATGTGACATCCACGGAAGTTTTCAGAGATGAGAATGTGGCCTTCGGGAACCGTGGACAGGTGCTGCATGGCTGTCGTCAGCTCGTGTTGTGAAATGTTGGGTTAAGTCCGCAACAGGCGCAACCCGCATATCCTTTGTTGCCAGCGGTCCGGCCGGGAACTCAAAGGAGACTGCCAGTGATAAGCTGGAGGAAGGTGGGGATGACGTCAGAATCATGGCCCTTGACCAGGGCTACACGTGCCACAATGGCGCATACAAAGAGAAGCGACCTCGCGAGGCAAGCGGACCTCACAAGTGCGTCGTAGTCCGGATGAGTCTGCAACTCGACTCCATGAAGTCGGAATCGCTGGTAATCGTGGATCAGAGAATGCCACGGTGAATACGTTCCCGGGCCTTGTACACCGCCCGTCACACCATGGGAGTGGGTTGCAAAGAAGTAGGTAGCTTAACCTTCGGGAGGCGCTTACCACTTTGTGATTCATGACTGGGAGGTGAAGTCGTAACAAGGTAACCGG
+
/.0-,/3-64(%.++305466347+/21192/-'+/-.:;8/...946:4334,/0&0559745-/00,-+,*/-'(()40636.&+4015/2-/'&'&(-0:,(++)%+,'/-*-*1/-+/41*.,2.123:198./46//8344292.1+,)-,.-546.*+.0,/.,-1--0236,67)-2+++4,2,-(**0,,/-0138223.40.0+-,0/061678:;77467:8--.3.0/0*031.43<<12628+.914597424:6-6.0)+789790(42.-1*/*-645412(')../303/,&'%%&&*'&(*0/368*0*0-/.,)/+-.**591.+'()*(8-)*:7/)'(*1780/4-7,*1,*3216/()(++.)+596,+1794-*0+../0556816:89.()*(-,+,+&*%+69'3.8+/0++48689..4:974365-/1297771,#''(()+1*-''',&'(+3./04<3040,.8,/2:2921/7'/+),3./57-,()0/32,/--..9./4700*-''#'$'%'('')*/3076:0')//1396:/((),-&')7*.,)06.,2(*-/55666868/+,,/31,4;6171;/-+*&1-$1-+,)'-*23/4-07.,))-%,&'*456//12,.1-0:<8/0*+,-23322833/(('++57+200.89.4*...+/./.2766(&&,+-.3,,,-)-/23880/5,,-032-1290+,-169-0.-(,/06%'42343+06(%&$'(+9/7:0.;533----5:520132.3;;-977863,,5+01177661-,+++..)-.390,-,1,5(**2,77786001/((&*,345-0*&%%'*7;14641*)*&))(('%&'1303;545445872('(&'*(,.66334/-,*++%,40141+-4/-'(*,),26622231873-64/*(&&)021100//244455656433001431300141)(*+-*+),9;324)()().878/(,/534383.346944/.0..(*/+-+--.168<6676331-731265**,+532<3338-&((%&%()++&+,-1/475:71:4)*2/0607/04.1.6.)*88494114689883-+,0*-+**63763657/6-394:37
@81a834df-cf65-4c28-9caf-c5b97b30873c ch=45 read=52832 start_time=2019-12-13T00:36:06Z barcode=BC01 runid=2c9cf7bc05858273f10e7d7ec552fc0bd742dc3e
CTCCACGGGAGGCAGCAGTAGAGAATATTGCACAATGGGCGCAAGCCTGATGCAGCCATGCCGCGTGTGTAGAAGGCCTTCGGGTTGTAAAATTACTTTCAGCGGGGAGGAAGAATTGTACGCTGCTCATTGACGGCACCGGCTAACTCCGTGCCAGCCGCGGTAGCCAGGTGCAAGCGTTAATCGGAATTACTGGGCGTAAAGCGCGCAGGCAGTTTGTTAAGTCAGATGTGAAATCCCCGGGCTCAACCTGGAACTGCATCTATTACTGGCAACTTGAGTCTCGTAGAGGGGTAGAAATTCCAGGTGTAGCGGTGAAATGCGTAGAGATCTGGAGGAATACCGGTGGCGAGGCGGCCCCCTGGACGAAGACTGACGCTCAGGTGCGAAAAGCGTGGGGGGTAAACAGGATTAGAATGCCCTGGTAGTCCGCCGTAAACGATGTCGGCTTGGAGGTTGTGCCCTTGGTGGCTTCCGGAGCTAACGCGTTAAGTCGACCGCGGGAATTACGGCCGCAGGTTAAAACTCAAATGAATTGACGGGGAATTTTGCAGTGGAGCATGTGGTTTAATTCGATGCAACGCGAAGGAATACCTGAATGCTTGACATCCACGGAAGTTTCCAGAGATGAGTGTGCCTTCGGGAACCGTGAGACAGGTGCTGCATGGCTGTCGTCAGCTCGTGTTGTGAAATGTTGGGTTAAGTCCCGCAACCAGGCGCAACCCTTATCGCTGTTGCCAGCGGTCCCGGCCGGGAACTCAAAGGGCTGCGGTATTAAACTGGAGGAAGGTGGGGATGACGTCCAAAGAGTCATCATGGCCCCGCCCACGACCAGGGCTACACGTGCTACAATGGCGCATACAAAGCGACCTCGCGAGCAAGCGGACCTCATAAAGTGCGTCGTGGTCCGGATTGATCTGCCAACTCTCGACTCCATGAAGTCGGAATCGCTGGTAATCGTGGATCAGAATGCCACGGTGGGCCATTCAGGCCTTGTACACACCGCCCGTCACACCATGGGAGTGGGATTTGCCAAAGAAGTAGGTAACAACGGCGGGAGGGCGCTTACCACTTTGTGATTCTTGACTGGGGTGGGGGGGTAACCGG
+
-,/(())//(-0--3,++,&'((+0./20.-//143396.***5-38....6-)%),3858853131,%''&+&'&(+0/41:519//091,,/+--;:20443:;'(.0)(&'&)))%$+*-20121)6)($%&$%$*,-/.-0...4925'7-++,+2.1+)(%%$$(%()1/3-.---0+*+$-%%0)./;;<::889;9220/'-.186&0-8310512/680.000035:/-0(+'-+))+2+*0:39:698:55430*&)*),/15./.&$$('))*)+445.--353-+'-*,+..((06/.)-./3:6+-4+)-11/***),445:.+.(*)*88151,3/.+-.,0.4/8:5-,::653*/()(./*+(,,6/2:88,,41./+/00811/*%/*363-0,)8*('*+4+59-./8667422*0/899955323//2-/)'(*+)*,/9-0436++),(()63561+1,///223-,,+,81:/874/11()%,('%))),/646,0.)7.;9<;63571;;532-5,++31*&&%$&&,)(*&.31/(.-1+',-56<:576;0.,//::6865304*)&&().699++,&$$#(',584/-0//..*09+0((),..6+('()603:/.8+99275:696+.16,136444448/2.,,/117881333557-76**+(&'&'091781307*+8.'&'+'-(&'74254240%.'()4,-0)0+'('(*2)646/'*6+7186-5336&(&//-+''&)*))-+3/&55691/5.4+/1*34/05579858&/),&&(()'+*%')0-28+$&&%$'*02:/556)'))%*++/241,1*+((''),0.&*+(&-+/3763/1101526+01857974)(.85036777624*3-3)//'---/3522*,%%+,-/134878646.9-,+2)7/937/0/&&)*3,12;:;988))+74357./*./)0-'%'(00+.35/+.(+)+,..3;093,+//11.-+*,+/+'%*(+.%..'&3)69-')*()--724(-/06&)(,1,(*0+10.9-.9:243:50047:;05/.)../+/-%*./+'%$%&'')37
@ae2419ee-15d3-4b78-83f9-b8bc8c75f96c ch=53 read=55477 start_time=2019-12-13T00:36:05Z barcode=BC01 runid=2c9cf7bc05858273f10e7d7ec552fc0bd742dc3e
TTGAGTTTACCTTGTATTTACGACTTCACCCCAGTCATGAATCACAAAGTGGTAAGCGCCCTCCCGAAGAGTTAAGCTACCTGCGCTATTTTGCAGCCACTCCCCGTGGTGTGACGGGCGGTGTGTACAAGGCCAGGAACGCAGTATTCACCGTGGCATTCTGATCACGATTACTAGCGATTCCGACTTCATGGAGTCGAGTTGCAATTAATCGGACTACGACGCACTTTATGAGTCCGCTTGCTCTCGCGGGAGTCGCTTCTCTTTGTATGCGCCATTGGCAGCACGTGTGTGTAGCCCTGGTCGTAAGGGCCATGATGACTTGACGTCATCCCCCACCTTCACCAGTTTATCGCTGGCAGCGGTCTCCTTTGAGTTCCGGCCGGACCGCTGGCAGCAAAGGGATAAAGAGTTGCCTTTCGTTGCGGGACTTAACCCAACATTTCACAACACAGGCTGACGACAGCCGTACAGCCTGTCTCACGGTTCCCGAGGCACATTCTCATCTCTGAAACTTCCGTGGATGTCAAGACCAGGTAGATTTCTTCGCGTTGCATCAGATTAAACCACATGCTCCACCGCTTGTGCGGGCCAAATCAATTCATTTTGAGTTTTAACCTTGCGGCCGTACTCCCCAGGCGGTCGACTTAACGCGATTAGCTCCGGAAGCCACGCCTCCAAGGGCACAGCCTCAAGTCGACATCGTTTACGGCGTGGACTACCAGGGTATCTAATCCTGTTTCCCCACGCTTTCGCACCCTGAGCGTCAGTCTTCGTCAGGGGGCCGCCTTCATACCGAGGTATTCCTCAGATCTCTACGCATTTCACCGCTACACCTGGAATTCTACCCCTCTGCGAGACTCAAACTTGCCAGTATCAGATGCAGTTCCCAGGTTGAGCCGGGGATTTCACATCTGACAACAAACCGCCTGCGTGCTGCAGCAGTAATTCCGATTAACGCTTGCACCCTCCATTATTACCGCGGCTGCTGAAAGCAGGTTAGCCGGTGCTTCTTCTGCGGGTAACGTCAATGAGCAAAGGTATTAACTGCTCCCTTCCTCCCCGCTGAAAGTACTTTACAACCCAGGCCTTCTTCATACGCGGCATGGCTGCATCGAGCTTGCGCCCATTTATTTTAATATTCCCCTGCTGCCTCCCGTAGAGAG
+
1+('&30(')%&(&+*-4.),/26680+.,/(+,6302-,0/126794./188:2//-.4.*1-((,0)%')-*-,0//68/(,$%1'0670,**)71*+020:1&/*.6,-.455:91-++*,*/+.5223.7,/300*&&%%&(.33332)*/,++7;8/...,,--+:.--70,2++-92---.0:1885/+,,3.+208%/$$%)*,+-.22785430.',)-1:1*))'*-.,+,10,,,-,117.)+')*-,1352441:-**057:9;<*6+&'+,00.//2-,*+)-.02;8,0.771/5,0595;89445-,,+/0138320127;7.,.315/(,0.2/85.03%21.)'%()+31664((2,&&4352-*/,(10.(()*+.91/,147-,531/2-*(%+/5(1$&.0215732+96012733/5103418:),*)*%&$'%'),+-,--,./-1/%,(**',(+,/1*.)+1;:431*((((/(-01:547673/+&$+/,*0208347<::478-/-12;39954-*27-.89878161'.125%'.,.2<865010/02227.02,.423504('#%%'),+-&/(:-,179+6543::2..+)).*.+5/5,032.5980&/43390/2.,/.0020/('/.,.606'5(/,'.3-//2716)4-+3++(),$'(+..8278123+//,08-)+,,+-.1789988:5:4/-//5438250+*'(*-894*...1:13$%#)*))00699:938776;764;++484/49557201./.31''(&)+.837/4)*/22132343769<8+),745301.1656252534651981).2)-*-/2359+7-'%%'280-2013001-,-..:<03++)*&+('1/6'565+.83-),,.32---+945:92://4-,0.4)(('&%(((*,036;13./0:2:35181--,.6.++*&.)+2:2-.((-,,+-,0+&''&)'.*+((%%(%),,./:/6<68571/2-350/012/1123648*+4,.0/3..2.3257)6;97.6:9/+.6,*0)'/&+.2,%++(30*&.447.:23*)(+')'**50-++((&'((.0'&&'&%%((-560/7)'-12/10128+20++--477440131-21-+*%,
@f10afff2-7426-4ad6-98c7-c30bee229277 ch=62 read=108941 start_time=2019-12-13T00:36:03Z barcode=BC01 runid=2c9cf7bc05858273f10e7d7ec552fc0bd742dc3e
CCGGTTGATTTGCCTTGTTGACTTCACCCCAATCATCAATCCCACCTTAGACAGCTCCTTCCTTTTGGTTGGGCCACCGGCTTCGGGTGTTATCAACTCGTGGTGTGACGGGCGGTGTGTACAAGGCCGGAACGTGTTATTCACCGCGACATGCTGATTCCCGCGATTACTAGCGATTCCAACTTCGTAGTCGAGTTGCAGACTACAATCCGAACTGAGAATGGTTTTATGGGTTTGCTTGCTTCTCGCGGCTTCGCTTCCTCCGCACCCATCCATTGCTTAGCACGTGGTAGCAGCCAGGTCATAAGGGGCATGATGATTTGACGTCATCCCCTTAGCTTCCTCCAACTTTAATCACTGGCAGTCTCGCTAGAGTCCCCAACTTAATGATGGTGGCTTTAACGATGGGAACGCTCGTTGCGGGACTTATTAATACCACGACACAGGCTGACGACAACCATGCCACCTGTATGCATGTAACATCTCTCCATCTCTGGAGCCTTTGTAGGTATGTCCAGAGACCTGGTAAAGGTTCTTCGCGTTGCTTCAGATTAAATACATGCTCCACCGCTTGTGCGGGCCAAATCAATTCCTTTGAGTTTCATTCTTGCGAGACGTACTACTCAGACGGAGTACTTATTGCGTTAACTGCGAAGCGCACAGACTTTGACATCCAACATAGTACTCATCGTTTTACGGCGTGGACTACTAGAATTATCTAATCCTATTGCTCCCCACGCTTTCCGGGACTGAGCGTCAGTTACCCAGACCAGATCGTCGCCTTCGCCACTGGTGTTCCTCCATATATCTACGCATTTCACCGCTACATGGAATTCCACGATCCTCCCTGCTCTGGCTGCCCCATGGTTTCTATGGCTTACTGAAGTTAAACTGGGCTTTCACCACAGACCCTTGCCGCCTGCTCCCTCTTTACGCCCAATAATTCCGGATAACGCTTGCCGCCTACGTATTACCGCGGCTGCTGGCGCAGTAGTTAGCCATTGGCTTTTCTAATAAATTACCGTCACTCGGCGCTACCATTTCCTGCTTAGCCGCCGTTCAACTCGCGCTTTAACGAAGTTTACAATCCGAAAACCTTCTTCCTTCACGCGGCGTTGCTCGGTCAGGGTTTCCCCGAAAATTCCCTACTGCTGCCTCCCGTAGAACCAATGTCAGCACCAACAGAAGGTTAACACAAGAGACACCGACAACGCCG
+
,*-/.60+17+$+**/)''&&(0//+658-/5022:94:5/83,/438.2+4'&'*28984/*('&2,26(*/.-)1+00+-50,/-)',*+-//3,-0-/+-2**,277:8747400-/*212/237)-'&)&-+/8-53216;26698899:963410))'.+,./+.4310437-4+*%,040&,*+14,+-/7/1*.1+*+,/703((4++*)**-207.3:;1.11:7-83*&)%'(''(&(1-10-/01%)(('''14&**,4+.:1+()*%$)%%&+)2'0%(++*)'*-0',20-+--1/77--+2,./1-44,*,//456):8,'())$)/067.4(+()/7.&%(*34420.*+10-20382,-.*079,+0,.-2--.2-6+(%%))1)3-//''%&($#%%(-0/32..04,.*))*('&%'$&*)-/5524,-7232020.33*%&+,'--%*+/052,''$%&%(.+.1.0...1.60.(*25%)..,43*-+%%*+'%&&&&%))+55+,3/19).,;;8617*.+8+*)123..,8*/0*$%'((-//62070+,+1.0030.()((-4//),+,/./40.,.0;:059<37322('%)./3.320122*,+41+((*-..7-.1...9081013,)&'(+,*)+++00,/)((444301)1,/%-,'-3/3::2:5:++,/843352,%')*)(&''0.,.42351453-62+-0327,&()*/:-6(18923.,)()*++%+//+03+&*(--),676543355*32234,&--)*+.996365/1222/-'')+/)279+/3713.//,,0,2+6,2.++**)-,*10*&'+(,2'**,)..,)%#%,'11+.4403-.1)*0//+,3(-+((1000-.5*.')*)+-2587%%&&+6.6;9210/7*+51:701+4-(---3159.2738:3230/12/3:*-3001*++2/-2/*.7.--66-5*'&($&')43-++1-%3&/)009:1/'*3/13'*(*9;760%&))3+)&+-03:,6<-471+&+)(*/7*.2164,('++0),&(*,*.+,)-,+0/+*,.793/,267-346;7:9:71;8353,2+,+5:,/585<;;2304/<,085*$%',0,6-9.'$*+,-4569.55+,;67(-**--/(..+-/.-,6/0))3*29.8.5-%*'*&()),,1647,1)'##%$
@d28ae756-db7a-4a69-a341-d457a721d616 ch=204 read=43678 start_time=2019-12-13T00:36:08Z barcode=BC01 runid=2c9cf7bc05858273f10e7d7ec552fc0bd742dc3e
CCGGTTACCTTATTGACTTCCTTTAATCCCGCTGACCCTACCTTCGGCTTCGCTGCCTCCTTGCGGATGGCTCACGGACTTCGAATTGCCAACTCTCATGGTGGCGGGCGGTGTGTACAAGACCCGGGCAGCCTTCACCGCGACATTCTGATTCGCGGTGCTGTAAGCCTTCATGTAGGCGGTTTAATACCTGTCCGAACCTGAGACTGGTTTTTAAGTTTGTCCACCTCATTGCATCTCTCTGTACCAGCCATTTGTAGCACGTGTGTAGCCCTACACATAAGGGCATGATGATTTGACGATCATCCCACCTTTCACTCCCTCGTTAACCCAGGCAGTCTCGCTAAGTCCTCAACTTAATGGTAGTAACTAATAAAGGGTTGCGCTCGTTGCGGGACTTAACCCAACATCTCACGACACGAGCTGACGACAACCATGCACCACCTGTCACCTTGTCCCCGAAGGAATTTCCTCGATTAAGAGTAGTAAAGGGATGTCAAATGTAGGTAAAGGTTCTTCGTTGCTTCAGATTAAACCACGTGCTCCGCTAGCGTGCGGTCACGTGAATTCCTTTGAGTTTTAATCTGCGACCGTACTCCCCAGGGCGGAATGCCAATACGTTAGCGGCGGCACGGAGATGTTGAAACCCCCACACCTGGTATTCATCGTTTACGGCGTGGACTACCAGGGTATCTAATCCTGTTTACTCCCCGCTTTCGAGCCTCAGCGTCAGTTACAGTCCAGAGAGTCGCCTTCGCCACTGGTGTTCTTCTAATCTCATTTCACCGCTACACTAGAATTCCCACTCTCCTCTCCTGCACTCTAGATAACCAGTTTGGAATGCAGCACCCAAGTTGAGCCGGGTATTTCACATCACTTAATCATCCGCCTACGCTCCCTTTACGCCCAGTAAATCCGGATTAGCACCTACGTATTACCGCGGCTGCTGGCGCAGTTAGCCGTGGCTTCCTCATAAGGTACCGTCATTATCTTCCCCAAAGACAGGCTTTACGATCGAAAACCTTCATCACTCACGCGGCGTTGCTGCATCAAAGGTTTCCCATTGTGCAATATTCCCCACTGCTGCCTCCCGTAGGG
+
/&(&-+./809&+(')+6,+(/4-/++561%(,256:,-05:774*1('()&*..0887,*4*.*7(+%.-52,2*.,23;3-))+)+5.7,-,.,,)3//*(+((06232///..-023'+,3--12,,$'%(**132.127817:5022986/2'(,%%'%%%%$&&*,/*-,.12:401.-%())()*&(,-+)*//**,003579839;4-033094---/*--.)$''(,.01330./)1+-92238*4/(%(')+++,.),&%&'+/+%(*+-0124/98034233377<3.-+'')*024:7.4-95,*)+-/3.,1/.0+/,5--054889533-/21/)+/867/-('%2&(452)%(',((.804;1.3,*2../00453;34+6250501+.+',-,./143+.133-/,/2,..,,+(/2/87.3..,21-0:.9/.*.-.30116:400--*&+*55-422-.1/4.(&('(0-.3,,432:8987:92+)))*+.4,/71:7)*'()2./111')+.,1:58/..&6./269,+*%%''%(((+*(&)*-*0,1022.72+-/.:<6.:1.2024-./(*/12/;;5(-0'+')(%(('$'%'$-,12,051:./,**)32,,+/./9317/2966,()+/74'3347;9899/64/$$('&*019788669,+)',)*-)+1/16544;0%/-/24+%(51425356664./0128*31601/327)***+'./2.2/'*--/:'.,*(.'/842//)*/,&//)15+*+60))/&(+130+.+1./:-*-/0010..+06*,500..212892;3:.6/<:2567843000(..*/-0.922*9,+1)+'*,21,/356'*(+/01/-/04/+)'&)*--54(07,'+(54*((,-14/.5).&(%$#&%,100/,+*+)(++(-/5561/-1-,+.+/.7-*--024855:3((*%(&$+&++9:352.-6-..8399:,20**00-+/-.33/2-.,.(+7722;2:3238'0/2.)&&)+/0/:/+++)$-,/5),1-0+,....4,3)*-50122:9;1,./**))*1*16)**+0**
@3461ced9-3cf2-4248-b15c-f51849db4d75 ch=486 read=82988 start_time=2019-12-13T00:36:12Z barcode=BC01 runid=2c9cf7bc05858273f10e7d7ec552fc0bd742dc3e
CCGTTTTTTGTTACGACTTCACCCCAGTAAGCGACCCTACCTTCCGGCCGCTGCCTCTTTGCGGTTAGCTCACGGACTTCGGGTATTGCTGCTCTCGCTGGTGTGACGGGCGGTATTCTTTTCAGAACCAGGAACGTATTCACCGCGACATTCTACGATTCGATTACTGGCTCCAGCTTCCGTAGGCAGGGGTTTTGGCCACAATCCGAACTGGAACTGGTTTAAAGTTTTGGCTCCACCTTAAGCGATGTTACGTCTCTGTACCAGCCGTTTGTAGCGCGTGTGTGGCCTACGCATAAAGGGGCATGATGATTTGACGTCATCCCCACCTTCCTCCTAGTTAACAGGCAGTCTCTACTAGAGTCCTCAACTTAATGTTGTAGTAACGACAAAGTTGCGCTCGTTGCGGGACCAACCCAACATCTCGACACGAGCTGACGACCACAACCATACCACCATCCACCTTGTCCCCGAGTTCCTCGATTAAGAGTATTCTGCGAGGATGTCAAGTGTAAGTGAGGTTCTTCGCGTTGCTTCAGGTCGCCATGCTCCGCTACTTGTGCAGGTCCAAAAAAAAATCATTCCTTTGGTTTTCAATCTTGCGACCGTATACAAGGCGGAATACTTATTGCGTTGGCGGCGGCGCAGGTGGAAACCCCACACCTAGTATTTCATCGTTTACGGCGTGGACTACCCACGAGAATTCCTAATCCTGTTTGCTGCACTCCCCACGCTTTTCGAGCCTCAGCGTCAGTTACAGTCAGAGTCGCCTTCGCCACTTTGGTGTTCTTCCTAATCTCTACGCACATTTCACCGCTACACTGAGATTTCACTTTCTCTCCTGCACTCCTAGATAACCAGTTTGGAATGCAGCGCCCCAGTTGAGCCTGGGTGTTGCAAAATCCACTTAATCATCCGCCACCGCTCCCTTTGCGCCCAGTAAATCCGAGGACCCAACGCTCGCCACCTACGTATTACCGCCTGGCGTAGTCGCCGTGGCTTCACTCATGGGTGCGCGTCATTTATCTTCCCCAAAGACAGAGCTTTACGATCGAAAACCATCACTCACGCGGCGTTGCTGCATCAGGGTTTCCCCATTGTGCAATATTCCCCACTGCTGCCTCCCCGTAGGGGAG
+
0-)--)(*&%*.)+.,//0+,164*%$*%'%&%%&)'&(/23;843848066-4,*%&'%%,'/-3.03,+,,0-*+/10,620*('%$$%%%(()(''+70/...356.1+()'#&$())(%&'((08+*+*(**0024//26/6822028-&%')./62.-20-0,-&&&)',%)()('',+-*)%),/+*,.(&%'&&(-533+,)*))/(&++(*2/<9,97+48<--0563.+.)%$)('''$%#(&$&)+-,+,),*+)()1''-,'&&$))(.,,21/+&.07-)+$&$%)*(,49,/3.--..35:6/018283-833-+-11735*/,*&**/,).%&+83456-,'')--//13/3.-.-'(&/('%(%%%&#)+6/54486)*+3'+1589637102920*)-)/.+-3/88845301+-,+*-0243/..0+/.009/-(*'%'$%&-*$/,-7--0981*(&,/+3011234/.))*+)0(&%%&'%,,/00398406/-*'''')&(+9--9813507+./65-0//++/4..089854552./++,+&$.0*,'((0/4111)*%'%,-,,1+-.*/3+'*/-(++((,(('(/*'%&'(.2.0.-40*,)-&+%&(2.5'*)*),()(#%%*)*,)+/.,38.'*+/6.(')(+7)+5895498)/%0,,-:;7/-)-.*#&$$&%%(''%()5./,44/9+(')$'&+*054.(-&&$$&%*+++.3670-00063639/,'-/1*)((*22595;78;2'+(*'(&,),826/8+*2//097858//-+)06/,/22+/3,-&))''')52,--,,*-.*,()043.%+*3.++257080:-1/.$'-))*(/+,++//2(*)6/''$15387/,%,+%*$&'%'(*',+20.,.-/:8350(&))+,:9(/:2&01.4/(*,79:+-('&-*'%%$2-50/4,359+0..--+455;67;2.&%)))(')16.)))*-%++-2-%%%(#$%))'$'&(('('+0'(.-)+/22.,331121-(*+051((()+/,353('&&(<7775.0-+&,-,:/..7/////1463280.30)$$,(-&-2//.:.:76,'*)(*)),../68-*-*///(&%
@e3a73ab6-2d0f-4bbf-8d04-a5b1ef9a503c ch=509 read=64185 start_time=2019-12-13T00:36:17Z barcode=BC01 runid=2c9cf7bc05858273f10e7d7ec552fc0bd742dc3e
CGGTTACCTTGTTGCGACTTCACCCCAATCATCAATCCCACCTTAGACAGCTCCTTCCTTGCGGTTGGAGCCACCGGCTTCAGGTGTTATCAACTCGTGGTGTGACCCAGGCGGTGTACAAAGCCGAACAATATTCACCGCGACATACTGATTCGCGATTACTAGCGATTCTGCTTCATGTGGTGAGTTTCAGCCACAATCCAGACTGGAGACTGGTTTTTTTTGGCTCCACCTCACGGTGTGCATCTCTCTGTACCAGCCATTGTAGCACGTGTGTAGCCCTACACGCAAGGAATGATGGTTGACGTCCTCCACCTTCCTCCTGGTTAACCCAGGCAGTCTCATAGAGTCCTCAGCAATGGTAGTAACTAACGACAAGGGTTGCGCTCGTTGCCGGGACTTAATAACATCTCACGACACGAGCTGGCGACAGCCATGCCACCTGTCACCTTGTCACGAAGATTTCCTCGATTAAAGAGTAATGCAAAGGGATGTCAAGTGTAGGTAAAGGTTCATCGCGTTGCTTCGAATTAAACCACATGCTCCGCTATGTGCGGGTCCCGTCAATTCCTTTGAGTTTTAATCTTTGACCATTGCTCCCCAGGCGGAATGTAATGCGTTAGCGGCGGCACGGAGGTGTTGAAACCCCCCACACCTAAAATTGTTATTCATCGTTTACGGCGTGGACTACCAGGGTATCTAATCTGTTTGCTCCCCACGCTTTTCGAGCCTCAGCGTCAGTTTTAGTCAAGAGAGTCGCCTTCGCCCACTTTGAGATTGTTCTTCCTAATCTCTGCGCATTTCACCGCTACACTAGAATTCCTCTCCTCTCCTGCGCTCCTAGATAACCAGTTTGGAATGCAGCACCCAAGTTGAGCCGGGTATTTCACATCCCACTTAATCATCCGCCTACGCTCCTTTGCGCCCAGTAAATCCGGATAACGCTCGCCACCTACGTATTACCGCGGCTGCTTTGTACGTAGTTAGCCGTGACCATCATGGTACCGTCATTATCTTCCCCAAAGACAGGCTTTACGATCCGAAAACCTTCATCACTCACGCGGCGTTGCTGCATCAAGGTTTCCCCATTGTGCAATATTCCCACTGCTGCCTCCCGTAGAACAGTATCAGCACCAACAGAAAGGGTTGAAGACGCGACAACTTTCTTCAGCAGCAATGCGTAAC
+
81157366170/9+/1367:7/99:+5.5679.6.-58-,-$%$()2*+(+,15163/-2+.(-+4)(&&%&(1+,4++4.'62-+-*+-.)%+).+603.-,-.,+,%-)1,,(,/'./.()03)+-,)'./085358255::88'2.-.4/.,-)(+8-456233037)'#%'.()'$'*-0*+/4<40*$&&&(6:19,''7410,&&%)&%)-597<56,,-205/-3710%1&/1/523585320-+(%(--,22:24;1/)-+*,//4613344;1+)+),%&+,&)$&'((*,(2/+-2%//+./0*.35<37/.(*-/0070152-19:+-33.0%'(+,,,1/-./,//91.55146685447666:490565:/12333529..(076427260,..,*-11/'()*+,./,33.3*/0873'250317;78:7975./(&%%%'%)&(&'&+/+05230/3024/)'((-4.//:2).5.8768774-6,---.,18())-6(#+++1327-..3.'))1+0975-+,-10224720/(%$(*.)+-*/7,,-/.7261')+)+/.5:<*5:/+32**)*8,7)%+*058-0/,-'0-.-+&)1.7925/---.8205-())3016566:039.615/5*)/,0,()+)&*''+*'052778-47.*.)2-//::432*3.)044/24978:65.//:1+-,254.%))*/56-0,,05863,'*+-0*+01+$&%**'-(&'''(+(,(/54687(%('))&'&%*/+1;78.9-).753454'32217;91,.3.00'/-/0*.'.*.+%')*+.-0,07666%227..08:91418/64<;.7220**%%&'+,*0/+2,,-634)1-1,.77--..//6.))4*7/23--/,+188687739.,7-&0+4/,*./39004836.2,3,%-36'&''*25660813;114./.5110+*&(.'(,..31731277/*(&('++-1326//1;6::2:2.//090;;6)70*,1()1/24*'*+.03/+.12-,..0-034/010.23509431<--../.-.71,//;-.6;4.29455.8...8-91-&,,'&3'(9/2;.-1.5(.+%$+*+-/00/7:788,**+)(*)*/()+'11),%**/,+8;//9;-,,,$21.7*%%$$$$$
@14968cbe-eb1c-477d-a004-cf5932eac47b ch=414 read=40878 start_time=2019-12-13T00:36:14Z barcode=BC01 runid=2c9cf7bc05858273f10e7d7ec552fc0bd742dc3e
CTCCTACGGGAGGCGGCAGTAGGGAATTTTTCGGCAATGGGGAAACCCTGACCGAGCAACGCCGCGTGAAGGAAGAGGTTTTCGGATTGTAAGCTTCTGTTATAAAGGAAGAACGGCGGCTACGGGAAATGTTAGCCAGTGACGGTACTTTATTAAGCCACGGTAACTACGTGCCAGCAGCCGCGGTAATGCAATGAGTGAAAGCAGCGTTATCCAGAATTATTGGGCGTAAAAGAGGGGGGGCAGGCGGCAGCAAGGGTCTGTGGTGAAAGCCTGAAGCAACTTCAGTAAGCCATAGAAACCAGCTAGAAGTGCAGGAGAGGATCGTGGAATTCCATGTGCCGGTGAAATGCGTAGATATGGAGAGGAACACCAGTGGCGAAGGCGACGATCTGGCCTGCAATGACGCCTCAGTCAGCGTGGGAGCAAATAGGATTAGATACCTAGTAGTCCACGCCGTAAACGATAGGTACTAAGTGTTGGATGTCAAAGTTCAGTGCTGCAGTTAACGCAATAAGTACTCCACCTGAGTAGTACGTTCGCAAGAATGAAACTCAAAGGAATTGACGAGGGGCCCGCACAAGCGGTGGAGCATGTGGTTTAATTCGAAGCAACGGGAACCTTACCAGGTCTTGACATACTCGCAAAGGCTCAGAGATGGAGAGATAGCTATGAGATACAGGTGGTGCATGGTTGTCGTCAGCTCGTGTCGTGAGATGTTGGGTTAAGTCCGCAACGAGCGCAACCCTTATCGTTAGTTACCATCATTAAGTTGGGGACTCTAGCAGAGACTGCCAGTGACAAAGCTGGAGGAAGGCGGGGAGATGACGTCAAATCATCATGCTATATGACCTGGGCTACACGTGCTACAATGGATGGTGCAGAGGAAGCGAAGCCGCGAGGAACAAACCATAAAACCATTCTCAGTTCGGATTGTAGTCTGCAACTCGACTACATGAAGTTGGAATCGCTGGCCAATCGCGAATCAGCATGTCGCGGTGAATACATTCTCGGGCCTTGTACACACCGCCCGTCACACCGAGAGTTATTAACACGAAGCCGGTAGCCTAACCGCAAAGGAAAGGCTGTCGGTGGGATTGATGATTGGGGTGAAGTCGTAACAAGGTAACCGG
+
&.*,%$&&-/'*4-(3-')++),&)+-4;;2.7::3<3393+)0/,6-0/15:3778676.59477610.-1//**,0.8530/1+.-+,-2&+*.(4)7+-,89+0,0)(.*)+5+2.--57)/-*2/.-/,,,38*-.2285:1/+/0,*.01,&(**-**%(8,660...10//33358/4'---'(&3%%(%%()+/72).+131420.4(%-))+,*+0/85/..61/,&)*.189403-13+/*)',*2*-38/562228352110195/3-,*.+*.)*')*27)96,,+*,630953340,+*,-77285)+)07/543;8.3.4.7:67,)($&/1:9471//::4003-+-),.-*.0/8226;5778;0+1+*,89;933431/70904135,/64,-)-1156('&&*3260(+01;;3/4/*1*/'0034:*,-788133)+.57./0786///('+0-2575..-,2-6.3.30/9//8;9202.0.020.23323366942,%-+017/)40-,*(*('-()(*/4&-+2*,69-02-+873-)*(,+2/918,',+-+-6,*,,-03+()%)')$+.21.*-42<:87794./-+,5(($++.61/;.-39)),022;232784666+.04++7,23**(*,897+***+2,763-/-*/./22024018999::78232229995666779--,,-79352/(3&32.8/2-373.04.6&(,/1..&122,5210/4/,/4824;443)+337-,:0;;5.7930(-,(((*+78979'1111073(',-2-+.*,2.31446+))*6576554371/0493-/),#%*--/*5913856*+*((./357250701;99622,1/,),,)-+-+2-)68*-+))&+')7:/7:*-5:867:9:<:90+./997:/24/2:4789:867458:99-(-++/))*+,*..126310*-'%4&)+381*5-/,,---055,1+,+')1**+)/51/7'065-9,+*-+/103:88:5/1026420'&(')35+*/1++*/''/,.6587&-1+)1987578;(1-/6,.3471/)*(,.82102-./3/:057:4)(+,+,44658641*5,697:3,
@af3c4a13-8f65-4c9e-a392-c7495676c1de ch=22 read=51053 start_time=2019-12-13T00:36:18Z barcode=BC01 runid=2c9cf7bc05858273f10e7d7ec552fc0bd742dc3e
CTCCTACGGGAGGGCAGCAGTGAAATATTGCACAATGGGCTGAAGCCTGATGCGAAACCATGCCGCGTGTATGAAGAAGGCCTTCGGGTTGTAAAGTACTTTCAGCGGGGAGGAAGGGAGTAAAGTTAATACCTTTGCTCATTGACGTTACCGCAGAAAAGCACCAGCTATCCGTGCCAGCAGCCGCGGTAATACGTAGGTGGCAAGCGTTATCAGGTGTGGGCGTAAAGAGGGCAGGCGGCAGCAGGGGTCTGTGGTGGCCTGAAGCTTAGCCAGTAAGCCATAGAAACCAGGCAGCTAAGTGCAGGAGAGGATCGTGGGGAATTCCATGTGTAGCGGTGAAATGCGTAGATATGGAGGAACACCAGTGGCGAAAGGCGACGATCTGTACCGCAACTGACGCTCAGTCGAAAAGCGTGGGAGCAAATGGGATTAGATACCCTAGTGGTCGTAAACGATGAGTACTAAGTGTTAGATATTAAAGAGTTCAGTGCTGCAGTTAACGCAATAAGTACTCCGCCTGAGTATGAGTACGTTCGCAGAATGAAACTCAAAGAAAGGAATTGACGGGGGGCCCGCACAAGCGGTGGGCATGTGGTTTAATTCGAAGCAACGCGAAGAACCTTACCAGCGAGTCTTGACATACTCATAAGGCTCCAGAGATGGAGAGATAGCTATATGAGATACAGATTGGTGCATAGTTTGTCGTCAGCTCGTGTCGTGAGATGTTGGGTTAAGTCCACAGCAGGCGCAACCCTTATCGTTAGTTACCATCATTAAAAGTTGGGGATAGCGAGACTGCCAGTGACAAGCTGGAGGAGGCGGGATGACGATCAAATCATACCCCTTATGACCCTGGAGCTGCACGTGCTACAATGGATGGTGCAGAGGAAGCGAAGCCGCGAGGTGAAGCAAAACCCCATAAAACCATTCTCAGTTCGGATTGTAGTCTATAGCTCGACTTACATGAAGTTGGAATCGCTAGTAATCGCGAATCAGCATGTCGCAGTGAATACGTTCTCGGGCCTTGTACACCGCCCGTCACACGAGTTGATAACACTTGAAATGGTGGCTAACCGCAAGGAAAAGGAGCTGTCTAAAGGTGGGATTGATGATTGGGAGGTGAAGTCGTAACAAGGTGGCGG
+
**/,+/408/+.4,00,50-0)&**).8/.,+*.++221-*)0/(21,//1)'%++&-11-+,2,/,')**003/*++(,.50953;878'&*1+'*')+-.+(*+*/6*(.0,,).*$')05+,.4-6.01/43+*555/80007459-65),/,/0(,%($%-)+,.,131)3+03.*+)(/+,0+1-/0//755400//5.,6/5129657-345365894437;,))-+)(+6;251/)..*'27-01156442(()+'&''&'.*,%0,,-.00+02(('(+1/,6//9.--,,1,*--3654//+0308835,2+&+(/+7843121068243-,(.//09967243,+)*)23076563564060..1')(+:9:,+,,,0*)+(%*-2/01240686562/%'((-(*0639,*),3:5/17:,2-+)./.-;1,)2.&&%'''376.*'+,/*2+-.891665:2136&+(*(,'+.286323-,(()*/19282130810+*+()*69*++('&&'')(('*+747:6-1,..5675<84644.+&+,)%)'(,-612*,278-051)+*//6,)((().+-+0*,/76;23*5*6(+/(*&*,+,,,0)))%$%$%)*'))($*+*7---534/4.2&.(4)7213))()*,886,*+),:-86656),00010/0%'')&*,-..4705:7,+33386+.///()')-136748:84:,642:21,.05)+.-/4200&.3227,),-/4/50.-/7013.()*1,111**.8+24*.0113*)0114'63....1230+-/5/,3,+/11189277810--*//**.')&//.)*/.3547:*,+0$).(%*')+-14*+01602;::87665,*&++*.*-()-%&&(()(''((.+)+5:<8707.++2477298:<978568:7*5(0.,/69:40'%&%)+0)(''%(*4404/.29.42779766/210844-222957*+-/0988880523484220154163955-3-+(+,,193292/2,**%('(**,((*+1.''%$'*6-)'00/42-.:580/2(2+27-'+('()2)33/1;-,0.2;7463//10-8/477,.1,+/---5113754+2+*&%))0
@1a648cbf-19db-47db-8558-bc7a1fdd1c5b ch=310 read=54770 start_time=2019-12-13T00:36:23Z barcode=BC01 runid=2c9cf7bc05858273f10e7d7ec552fc0bd742dc3e
CCTACGGGAGGCAGCAGTGGGAATATTGCACAATGGGCGCAAGCCTGATGCAGCCATGCCGCGTGTATGAAGAAGGCCTTCGGGTTATGCAAAGTACTTTCCAGCGGGAGGAAGGGAGTAAAGTTAATACCTTTGCTCATTGACGTTACCCGCAGAAGAAGCACCGGCTAACTCCGTGCCAGCAGCCGCGGTAATACGGAGGTGCAAGCGTTAATCGGAATTGCACTGGGCGTAAAAAGCGCACGCAGGCAGTTTGTTAAGTCAGATGTAGAATCCCCGGGCTCAACCTGGAACTGCATCTGATACTGGCAAGCGAGTCTCGTAGAGGGGTAGAATTCCAGGTGTAGCAGCGGTGAAATGCGTAGAGATCTGGAGGAATACCGGTGGCGAAGGCGGCCCCCTGGACGGGCTAACGCTCAGGTGCAGCGTGGGGAGCAAACAGGATTAGATACCTGGTAGTCCACGCCGTAAACGATGTCGACTTAGAGGTTGTGAGGCGTGGCTTCCGGAGCTAACGCGTTAAGTCGACCACCTGGGAGTACGGCCCAGGTTAAAACTCAAATGAATTGACGAGGGGGGGCCCGCACAAGCGGTGGAGCGTAATGGTTTTAATTCGATGCAACGCGAAGAACCTTATGGTCTTGACATCCACGGAAGTTTCAGAGATGAGAATGTGCCTTCGGGAACCGTGAGACAGGTGCTGCATGGCTGTCGTCAGCTCGTGTTGTGAAATGTTGGGTTAAGTCCCGCAACGAGCGCAGCCCTTATCTGTTGCCAGCGGTCCGGCCGGGAACTCAAAGGAGACTGCCGGTGATAAACTGTGGAGGAAGGTGGGGATGACGTCGAGTCATCGCTGGCCCGCACCCACGACCAGGGCTACACGTGCTACAATGGCGCATACAAAGAGAAGCGACCTCGCGAGAGTATAGAAGCGGACTCATAGGGTGCGTCGTAGTCGGATTGGAGTCTGCAACTCGACTCCATGAAGTCGGAATCGCTAGTAATCGTGGATCCAGAATGCCACGGTGAATACGTTCGGGCCTTGTACACACCGTCACACCATGGGAGTGGGTTGCAAAAGTAGGTAACAATAACCTTCGGGAGGGCGCTTACCACTTTGTGATTCATGACTGGGGTGAAGTCGTAACAAGGTAACCGG
+
+('&+)48348/.//.42.--(-*%/''),.19339--,-67,.6401202/)0706-69554545451.2*)*+/.7654+50/9,)(&,4,())+*07-('))*66*+/-/.7.()(1;0+/5)*)%'''1+*,17,13013136.082*0++.-'),'*+9,/)').6/228789:<431/042))''+,2,(0*-+./-0585//,0)8)+,+/,(1(#*')+5;85**-.2+*)-/0242448;9188;834;7316:35561--&)-(*.1))29669,(--+.1)10254454322119899669(2+')*-.23/.,&.63*10)3*4*2,*2-.-0/,+(+,2895177./2:540//0398:/-('*')344150-6.&**)-)'+.2;80,.653,'&*%,+30619,0632((&'*2978-**-3;-6(99,2/),41+/7+,0123564')+0680;9'--)+,5677+*('(%))/4)''%(+*.)+035,5,1++,/569656,.274/..)*(.)04451+%%.--0')&$&.5146<;85794;1006493:691%/1656-048,**/25234/3129../*/*)*3.5<;+403:4003129797,+5/(011///,/*550,++*,66674533-2,.93---+)+.-10184234087/9+;9286:495.326-167::;3221.1.*+,0122-00028970;0.-132/./:2:84;4101*4.++08911214/.(/-().*,..,0//943331:38+2/5/4<6-52486:-1.*+.:9984&6314652*//+'*/+07-7.836;;858869771&))*-698&%(/,/2*$&$&''%''/01/76:-,++',,,,//-5.:/.51--*))-04('('*))/04111504.+(%%%&%('+'&.07-+'&(-.&00.//778353748+8,4.)'$&'&%$'($,,2/2344312-8--,,)5-976*,,13416112:::525)++**)38/*--50/,:349/371-4081*,//664,(.)(11443487:9:1*(+0-)*702/41(%()04//3-'&%'+*.0860;/-24--++3,+39.,/90-0035956546556540-+--+-3/12653/).*3:13+2
@5248eb1d-23a8-4b4e-b9a6-718bccbb6732 ch=153 read=49277 start_time=2019-12-13T00:36:30Z barcode=BC01 runid=2c9cf7bc05858273f10e7d7ec552fc0bd742dc3e
CCAGTTACCTTGGTGACTTCACCCCAGTCATGAATCACAAAGTGGTAGCGCCCTCGAAGGTTAAGCTACTTCTTTTTTGCAGCCCACTCCACCATGGTGTGACCGGGCGGTTATTGGCCGCAAGGCCAGGAACGTATTCACCGTGGCATTCTGATCCACGATTACTAGCGATTCCGACTTCATGGAGTCAGTTGCAGACTCAATCGGACTACGACGCGCTTTATGAGGTCCGCTTGCTCTCGCTGAGGTCGCTTCTCTTTATTATGCATTGTGGCGCGTGTGTAGCCCTGGTCGTAAGGGTGTGATGACTGACGTCATCCCACCTTCCTCCAGTTTATCACTGGCAGTCTCCTTTGAGTTCCCGGCCGGACCGCTGGCAACAAGGATAAGGGTTGCCTTTCGTTGCGGGACTTAACCCAGCATTTCACAACACGAAGGCGAGCGACATGCAGCACCCTGTCTCACGGTTCCCGAAGGCGCATTCTCATCTGAAAACTTCCGTGGATGTCAAGACCAGGTAGGTTCTTCGCGTTGCATCGAATTAAACCACGTGCTCCACCGCCGCTTGTGCGGGCGTCAATTCGTTTGAGTTTTAACCATGCGGCCGTACTCCCGAAAGGCGGTCGACTTAGCGTTAGCTCCGGAAGCCACGCCTCAAGGGGCGCAACCTCAGAAGTCGGCATCGTTTGCGGCGTGGACTGGGGTCATCTAATCTGTTTATACACGCTTTCGCACCTGAGGCGTCAGTCTTCGTCAGGGGCCGCCTTCGCCACCGGTATTCCTCGATCTCTGCGCATTTCACCGCGCTACACCTGGAATTCTACCCCTCTGCAGGACTCAAGAGCTTGCCCCGGTATCAGGTCTGGTTCCAGGTTGAGCCCGGATTTCACATCTGAAACAACAAACCGCCTGCGTGCGCTTTACGCCAGTAATTCCGATTAACGCTTTACCCTCTACCGTATTACGCGGCTGCTGGCGCAGGTTAGCCGGTGCTTCTTCTGCGGGTAACGTCAATGGGCAAGGTATTAACTACTCCCTTCCTCCCCGCTGAAAGTGCGCACAACCCAGGCTTCTTCTTACGCGGCATGGCTGCATCGGGCTTACGCCCATTGTACAATATTCCCCACTGCTGCCTCCGTAGGAG
+
/,+-1.-6837/12/013841/33+'+50021.842143:0*2+4040/,.3,.6+,.+-*/0/(,*%+06794;9:.%1(&*4.&*).($()&+,7...0/1-0784/1+(&+'%&('#(*,)))))240.*$)).0.+.42/5.--950-)*,+,&'()49122)&'+,/31/)(*&))',//*+,+(*.4344981./+/,3(3*0-).233/1'.38;450,,))1(%'2.//1100%&&'(+,--&)/,141171(+)%%$''*0.*&**'*.1132,--43-,2:;9620&.1-***+*++)'(*+78899:56-'-''.-3.-.-01;4/00,66485/20-%)0083-,03629,,)2/1031**+..90/*558)8,18/,/.0612-.7/.443234;766370.-*()).+27,**+020(/*,+,*()'$)-**+((,'',-46)+546)))+*35628-''&),-',-/90.-+*.,,0994++5,9+)12+/-.1+**,-6*+)+*'-+:669.+-,-723257+,01/+:58815(.*356.**'$**('&$(++,'&%%#&306190')(&*,,59:,254;7878-109----'-'%%(*(((,09561-((&&&((,,)&,)0-.,),&,2(..02//+)*363/$((()'-/*&$&&'20-224783;;(-*0/044.-&($&*(&'+/01142+))+41&%$*&+/,3:--12(.714(),3433(+.15;9608&,68,36.284;98:0-6068446<7423$%*+-2313,,(143/$((&&%%$%&%)&)%)*&5,4-(04.),.345*+1+42.*)$'$&(+*142*)..08,-)%).+*,)*0*)(/+700/27)*'$-7))&()334.,-)')1+/2/00--.,+,-.-01-2-&%(''&&(,086;42../8060*()'%&*3.)*'()-+/044-.-+/-,-5325)'$)&,0-7//.9'62225725;3210+655588688/+.+/244/*,.,,8..-2-10,51,4604-961*97714++.-.&'')+'//*$+/002887,/)'((--965222//03.25/;:93:21009/'-()#%&.7/33+787,,766250/+,/65726)+)
@99616564-b2ae-496a-9e31-d2ae4d51623d ch=86 read=55286 start_time=2019-12-13T00:36:26Z barcode=BC01 runid=2c9cf7bc05858273f10e7d7ec552fc0bd742dc3e
CTCTACGGGAGGCAGCAGTAGGGAATTTTTTTCGGCAATGGAAACCCTGACCGAGCAACGCCGCGTGAAGAAAGGTTTTCGGATCGTAAGCTCTGTCTTTGGGAAGATAATGACGGTACCCAAGGAGGAAGCCACGGCTAACTACGTGCCAGCAGCCGCAGTATTAATACGGCGTAGGTGGCGAGAGCGTTATCCGGATTTACTGGGCGTAAAAGGGCGGATGATTAAGTGGGATGTGAAATACCGGGCTCCAGCAGGTGCTGCACATTCCAAACTGGTTATCTAGAGTGCAGGAGAGGAGGTGGAATTCCTAGTGTAGCGGTGAAATGCGTAGAGATTAGGGAAGAACACCAGTGGCGAAGCTGACTCTGGACTGTAACTGACGCTGGGCTCAGCGTGGGGAGCAAACAAGTTAGATACCCTGGTAGTAGTCCACGCCGTAAACGATAGATACCCAGGTGTGGGGTTTCAACACCTCCCGATGCCGCCGCTAACGCATTAAGTATTCCGCCTGGGGAGTACGGTCGCAAGATTAAAACTCAAAGGAATTGACGGGGACCCGCACAAGTAGCCGGAGCATGTGATTTTAATTCGAAGCAACGCGAAGACCTTACCTACACTTGACATCCTTGCATTACTCTTAATCGAGGAAATCCCTTCGGACAAGGTGACAGGTGAGGTGCATGGTTGTCGCAAATCAGCTCGTGTCGTGAGATGTTGGGTTAAGTCCCGCAACGAAGCGCAACCCTTGTCGTTAGTTACTACCATTAAGTTGGGGACTCTGGCAGGGCTACCGTTGCTCCAGGGGAGGAAGGTGGGGATGACGTCAAATCATCATGCCCCTTATGTGTAGGGCTACACGTGCTACAATGGCTGGTACAGAGATGCAATACCGTGAGGGGCCAAACTTTTGAAACCAGTCTCAGTTCGGTTAGCCAGGCTGAAACTCGCCTACATGAAGCTGGAGTTGCTAGTAATCGCGAATCAGAATGTCGCCGGTGAATACGTTCGGGTCTTGTACACACCGCCCGTCACACCATGAGAGTTGGCAATACCGAAGTCCGTGAGCTAACCGCAAGGAGCAGCGGCCGAAGGTAGGGTCAGCGATTGGTGAAGTCGTAACAAGGTAACCGG
+
.02-./4;3.111/00//63.1++-.9;;<4.98;02/-/)-,++1/,-2898::;352129**%'(**'--*.,2950/,91999797-05:97532:8185+.-.-.0-/03130+44+,+0/*/,*+)**(**,)*,.//)4446794510+6,%'$%*&*&*)../2,,.00*0,'*)(('(-./0:-.,+,/)-4/,/4:8888/;:1(*/-0192:833762133;;9:7832:,('.)*/--*0*,)/'2-3+,-4/-,(,8(+2;8898/0/..253001121/57-+)/+((**,,3+8)6*)*-022.001:8501.,-725210-,1/+/3,,,+.733984664:5,.+++%*),-++49.+&$$%$'()+//00.-412*&&'*2003*%(+32&,1,+0.--87/592-.*/%'()0254231394/8:/.-')((1/'('$'*)*,11::70;98135.350-++('/+06567220/61/03/706-352615.3:9354*%&((:5;;92332-+/./;;54996:/*-*.133340)8624643000-.,/-/..&+&)*664//.+8::3:577))/,-0-3/.-'(%..0+),01--.**+---/,581-..//3611100,.*+**%*(+.*(0;05:3-4+,77*6.017-7,+-%+-./2662516221&'$&&)*(--./13462,('(*+996<4;98;960308)),*&('&')*12648;///--266;533722328;33433*0,+(13.655.)30*)/)3-)-+),-(&&,&'--((')*+-+203;;321025634361-0-459;11:5-+4/0098833.50541.0.156)%#*&*443435538,,,++5552<111;520.-6+)-.1:84064-',1'+-./877/'),08.-(-&*-0,/-,*,+7..;9541*()(),/00/:8,+(5-'-632200../444.---)+67689)*%+(+)*64/3104.%.1030:111400,.51/920284446<8//))()/2*1,01/-38*,5244544((12.314//+/+(''&()*,-4/2171.1--*&-)++2580;+.-'**&%),-79;884-014;4<4:
@c8a37ff5-e55a-4496-b9ba-86dd85ebe78b ch=101 read=74278 start_time=2019-12-13T00:36:40Z barcode=BC01 runid=2c9cf7bc05858273f10e7d7ec552fc0bd742dc3e
CTCCTGCGGGAGGCAGTGGGGAATGTGCACAATGGGCGCAAGCCTGATGCAACCATGCCGCGTGTATGAAAGAAGGCCTTCGGGTTTATGGGAAGATACTTTCCGGCGGGGAGGAAGGGTAAAGTTAATACCTTTGCTCATTGACGTTACCGCAGAAGAAACACCGGCCTAACTCCGTGCCCAGCAGCCGCGGTAATACCGGAGGGTCTGGCGTTAATCAGGTTACTGGGCAAAAGCGCACGCAGGCAGTTTGTTAAGTCAGATGTGAAATCCCGGGCTCAACCTGGGGCATCTGATACTGGCAAGCGGAGTCTCGTAGAGGGTAGAATTCCAGGTGTGGCGGTGAAATGCGTAGAGATCTGGAGGAATACCGGTGGCGGCGGCCCCCCTGGACGAATGACGCTCAGGTGCGGCGTGGAACAAACAGGATTAGATACCCTGGTAGTCCACGCCGTAAACGATGTCGACTTGGAGGTTGTGCCCGCTTGAGGCGTGGCTTCCAGGCTAACGCGTTAAGTCGACCGCCTGGGAGGTGTTACGGCCGCAAGGTTAAAACTCCAAATGAATTGACGGGGGCCCGCACAAGCGGTGGAGCATGTGGTTTTTAATTCGATGCAACGCGAAGAACCTTACCAGTCTTGACGACATCCACGGAAGTTTCAGAGATGAGTGCGCTGGGAACCGTGAGACAGGTGCTGCATGGCTGTCGTCAGCTCGTGTTGTGAAATGTTGGGTTAAAGTCCGCAACGGCCTGTACTTATCGCTGTTGCCAGCGGTCGGCCGGGAACTCAAAGGGAGACTGCCAGTGATAAACTGGAGGAAGGTGGGGATACGACGTCAAGTCATGTGGCACCGACCAGGGCTACACACGTGCTACAATGGCGCATACAAAGAAGCGACCTCGCGAGAGCAAGCGGACCTCATAAAGTGCGTCGTAGTCGGATTGGAGTCTGCAACTCGACTCCATGAAGTCGGAATCGCTAGTAATCGTGGATCAGAATGCCACGGTGAATACGTTGTAGCCGCACCGCCCGTCACACCATGGGAGTGGTTGCAAAGAAGTAGGTAAGCAACCTTCGGGGGCGACTTACCGCGCGTTCATGACTGGGGTGAGTCGTAACAAGTAACCGG
+
+*0))&/*1/+.(&$')(*2,+0/)1,-./,9./7..%&06%-.-./2163*5<6;9990-/0.1.0.-9(',*-5387992<84;504,0+*(%')*,.2.-*(/0.,1-'0+,,-+&'+;:/21302572042.153%3'-',,/-).5*,-1-/(,(((-570.3((/6.//326-67+',---2537/9/.4/,0-+...2,+*)+-.03<2:28,0(*''),.1,%*/2+(,-,)/*/0*/,&-5<.,4:8905:0262+)((1-+,20-741563:59.271('&).'(*1229.:-,-%&(&$&(')*+-9,+-4,02-+2*/,*+35.-))(&,3-./2-++-867--))+-16/-0&/()990.+%((',))(,02563)(-427,*/')-2355927751(''')/(()+./1.-)/.(/.,-/629<008751124734279879;+10-..34633-4,1+./.8+0*25*'-.0//2806970.4+4($++,,3.,,00175324458:8597736,+'&'%-,)+.540377.(+(.-2::614*8:-,+)++4*+-*,54.-6+)*),)*'*.:740+,+/0+)+/*-.0/+1/70-.0/.2...1103)-..)*&$&%%//2593*))&)235.,/08-8,-99-+*&'',))%'%*&'(.1.809<487-1/3+01//*%'))+4345:9:789.,1237321.''(*--+-09-5509.5,+-.)'+/-*''.+*('&'*,--,$%1++1.084,5-9,/).*0)4,*)#()27(2,*)/022/4-,..+,.0857780-5-/105007:20-&%+,546243+-4&/%'%&&&(++-3-069674/-++),+,-*)*+,3/.765660376/*%((&).)2:8:80/.*+%*-*&(*:30843.-4;/1:89:9902**))*2/3024-/0149/:.--44./043+/(*,,*-,3231411/&''*+./8:9;:96..-0//0.+,+5323<7&5*-)$%&',)),12254;94441///8.-+/+'&'),*4-208/(,+)*203+-'&'+/+*+-1(.,-+)***,/(1,'%&)*,82//&((,+296.-,2020210+(('(2:6:7:
@306c357f-fa72-42d4-96d3-a8cacf9ca701 ch=68 read=42972 start_time=2019-12-13T00:36:58Z barcode=BC01 runid=2c9cf7bc05858273f10e7d7ec552fc0bd742dc3e
CCGGTTACCTTATTTACGACTTCACCCCAATCATCAATCCCACTAGACAGCTCCTTCAGCAGGTTGTTGCCGTGGTCTTCGCCGTTCAGCGGCGGGCGGTGTGTGGCCGCAAGGCCGAGAACAGTATTCACCGCGACATGCTGATTCGCGATTACTAGCGATTCCAACTTCATGTAGCAGTCGAGTTGCAGACTACAATCCGAACCTGAGAATGGTTTTCGGGTTTTGCTTCACCTCGCGGCTTCGCTTCCCTCTGCACCATCCATTTAGCAGCCCAGGTCATAAGGGGCATGATGATTTGACGTCATCCCCGCCTTCCCCTCCAACTTGTCACTGGCAGTCTCGCTAGAGTCCCCAACAATGATGGTAACTAACGGTAGGGTTGCTCGTTGCGGGACAACTAACGCTCTCCACGGCTTGAGCTGGCGACAACGTACCACCACCTGTATCTCATATAGCTATCTCTCATCTCTGGAGCCTTTATGAGTATGTCAAGACCTGAGTAAGGTTCTTCGCGTTGCTTCAGATTAAACCACATGCTCCACCGCTGTGCGGGCCCAAATCAATTCCTTTGGGCTTCATTCTTGCGAACGTACTACTCAGGCGGAGTACTTATTGCGTTAACTGCAGCACTGAACTTTGACATCCAACCTTAGTACTCATCGTTTACGGCGTGGACTGGGGTAAACATCTCTTTGCTCCCCACGCTTTCAGGACTGAGCGTCAGTTGCGATTTGAAGATCATCGCCTTCGCCACTGGTGTTCCTCATATCTGCGCGTTGCGCTTTTACATGGAGTTCCACGATCCTCTCCTGCCTCCTAGCTGCCTGGTTTCTATGGCTTACTGAAGTTAAGCTTCAGGCTTTCCACCACAGACCCTTGCTGCCGCCGCTCCGCCCAATAATTCCGGATAACGCTTGCCACCTACCATTATTACCGCGGCTGCTGGCGTAGTTAGCCGTGGCTTTCTAATAAAGTACCGTCACTCGGCTACCATTTCCTGTAGCCGCCGTTCGCTCATATAACAGAAGTTTACAATCCGAAAACCTTCTTCCTTCACGCGGCGTTGCTCGGTCGGTTTCCCGTGCCGGATTCCTACTGCTGCCCCGTGGAG
+
.1)-30*.5.4&-/)%)*++03.$,04+-005..-5.+3-'%'%+,762443.))-+&%&$)&'%'&$&)&$&''%$$$#$')(),&$&&*)(')()'-(.0/,''('#%'&*(4.))'-+**%*++:,)+5,05576769450897/2102301---,**/5-,.).11/,+)*&&'&*14*(20:./'*)-.364:0.,),41)'+,0/788)8:2*(&/..;:1+-..+-40582552/23-,,3+.4.,.-,+(.2-10,'-.%#$%$'-0*(1-..5611/674,07110/'3/'(1/,+.4:39;3+/798:0,+)0+1'/.2-//%,(.)*)-///3.,/&(+-..8:-,((-'%',13622+2013-(-*'+)+-4))+++2)&&',)*))%(*+/.'(*,,,'%&)(')*),///2-468:5/)$$$&'',/-18/05455++(*+1-0000.-++*-)/0,,,3-),56,83))+)++-2+/,+,-.++))'%(,/127934:479,8)'(;-8545/8/<:80*/.84661/--.))&(()+,/002-(,,.0*5,:54060.252394-8:+0,*,('0.,/552-13406/5.*+%(''0(+2300.5/3./134-00.03356/.3,*+///4-2*0%$&)-12566368/940-1-7111695*(((&$'&(%%&)'&$(.(*,-458-)***3;5.'-9/211((*048*,/+&)*&(((%%'%()(&)&&+1/44013*005;99:;9730&')-/(&('%&)*'(&%$%&%'((++.'*2;64---.21633146667334)),645549/-((-80,+.-4+5+++8.3*)5,6+,.,6.-28,26*-(&,/-1.135:0/3.12686//+&('(&%')'-/.97979093;9970.,1,+*'%/*&'*-)**+30/4:485:66434)(((()*.,*&*,,2-6.-54(%,6+0:3,127;58/+*-/+-(**6<28<94212/...0+*&,/32*()(%&*+221)'-))383*,,6200/08;9.0+0-77::-;7*/('('+-2-,,02+62*&,)1*.*'$%$&$&%$%%((&'()(-+)/21)''',%(
@0d3e36fa-5ea8-417b-ac0f-ce7815edb72d ch=257 read=36990 start_time=2019-12-13T00:37:06Z barcode=BC01 runid=2c9cf7bc05858273f10e7d7ec552fc0bd742dc3e
ATGTTGGCACCGTTCGGTTACGTATTGCTGGTGCTGAAGAGTTGTCGCCTTTTTCTGTTGGTGCGGTATATACGGAGGCAGCAGTAGGGAATTTTCGGCGGCAATGGGGAAACCCTGACCGAACGAAAACTTCGCGTGAAGGTTCCGGATTGTAAACTTCTGTTATGGAAACGGCCACAGAATGGTAGCCGGTGACGGCATTAAACCACAGCTAACTACGGCAGCCGCCTTGCGGTGGCAAATCCGAACTGGGCGAAGAGAGAACTGACGGCCCAGCAAGGGTCTGGTGAAAGCCTGAAGTAACTTCAGTAAGCCAGCCACCGTATGAGCAATAGAGTGCAGGAGAGATCGTGATTCAGCGTAGCGGTGAAATGCGTATGAATATATGGAGGAGGAACACCGGTAGAGCGACGATCAGCGCAACTGACGCTCAGTCAGCGTAGGGGAACAAATAGGATTAGATGCCTAATTAGTACGCCATGAAGCATTGAGTACTAAGTGTTGGATGTGTCAAAGTTCAGTGCTGCGTTAACGCAATAAGTACTCATTAGTACGTTCATAAGGAGAAATGAAACTCAAAGAAAGGGAATTGACGGGGGGGCCCTTTCGCTTGGTGGGCATGGTTTTAATTCAAACAACGCAGAACCTGAGTCTTGACCCCATATAACAAAGAGGCTCCAGAGATGGAGAGATAAGCTATAACAAGATACAGGTGAATTGCATGGTTTAATAAATCAGCTCGTGTCACGGTAGAGATCATTTGAGTTAAGTCCCGCAGCAGGCACCGACCCTTATCGTTAGATTACCATCATTTAAATTTAGGGGACTCCTGGCGGGACTGCCAGTGACTAAGCTGGAAGGCGGGGATGACGATGCAAATCATCATTACGCCATTTTCTGGGCTTCCACACGATACTACAATGGATGGGTGCAGGGAGAAGCGAAGCCGCGAAGGTAAACAAAACCCTCACAAAACCATTTCTCAAAAGTTCGAAAGTTGTAGTCTGACTACGCCAGTTGGGAGGAAATCGCTAGTAATCGCGAATCCGGCATGTCGCGTGAATACGTTCGGGCCTTGTATACCGCCCGTCACACCACGAAGTTGATAACACCTGCCCGAAGCCGGTGGCTAACCGCAAGGAAAAGGGGCATCTAAGGTGGGATTGATTGGGAGTCATGTAACAAGGTAACCGG
+
$$)(%'$'&))(**)%*-($*-/,60.,'(.,,+-/*,')(-3))$#$-)/01-02-082)%%$%%%%'''&(*+&())&%%$+++*+%*&07:0.+-)+/-.810.(('*)(0+*+234(&$+$+,,)$$&*+2/)((&%)+2*(0+)0,+.+5,+,8441.5-,)&)()()'&$%&'''*)174001601534,+((*.-00'0,&'$&*+05*($%&%&&''&$'$###$*)'-/*/1+&)%(%&%#'&$$&+)$(&'*+0,01/--,-&&%)'*(,432113.,-/42-..+)%'#$'**34422465+/2($,4&,+')&&&&-++))+,,.12777/+(())*)'%%&,+(&$$%%$((+2)'(,)*23552.&%,///*,//*--*.+2.-248()&'&&**/2142/,'$&$'*2112/0.0.../0'(&'(2.)+.*&)*)6-0,).'/+')*'(/6.-(2(&*+)+)+,&-'-0(+)%.'&(*,373(((/491626.3(++.6.-2/2/-/-/0//-,3.+.('3+*0-$(&&%%%$&'(00450+*$#(*)**$(),)*2;41//--+%*,)*-+(',)()-(((*-+'90((2)'''*,1,1-((()*'**9;-04/2/)(,')-,,&&$(&('#&%)*,/-*',--*%*'&$%&)/,(&(*,*.+)*+,,54+*(((*65()-10,*,&+/*,--,(-())$%+&()-,***,.+,,'%%''&(()2*,*-+&%&&%'*&&'&$$(*&((.,611),)((%%'$'&''-&/)'(/-&&*)-72/2(+&'&#&$#$%$&(%))&(20(+.5,00..&%%%%&4511/*.-,.)(*&#*(')+/,)(),)+.44+-.&&&%'#(%&%'(%'$%$$$&$'%$%&)+',+/'$$&&&$&$'''+''%$'((&%&%1++&&#*%)'(&''%%'%(,')//1+.))')&-,)*45...''$#%&'*'()**0+).,&''%))6'%0-&&'*#&%&)(%&'')++()&'&(*32)'*')*+)/.22-1.4++*(+)+214)'*,--*+**-*0,//+(-.1:9.5./*+('%#%$&+'0,))21+.*,,&('%&'-+*)**')'+,)**)&%'*&(-.,,--*('(&'%'((.,.40,).0,-&)+-,(1,628/+2)&#,.((*&%&*%,'%%%&')(+-166848
@d3e20dc0-82f0-408c-b1e9-55cb58644d55 ch=66 read=50922 start_time=2019-12-13T00:37:10Z barcode=BC01 runid=2c9cf7bc05858273f10e7d7ec552fc0bd742dc3e
CTCCACAGGAGGCAGCAGTGGGAATATTGCACAATGGGCGCAAGCCTGATGCAGCCATGCCGCGTGTATATGAAGAAGGCCTTCGGGTTTACGTAAAGTACTTTCAGCGGGAGGAAGGTAAAGTTAATACCTTTGCTCATTGACGTTACCCGCAGAAGAAGCACCGGTAACTCCGTAGCAGCCGCGGTAATACGGAGGTGCAAGCGTTAATCGGAATTACTGGGCGTAAAGCGCACGCAAGGCAGTTTGTTAAGTCAGATGTAGTGAAATCCCGGGCTCCAGCACGAGACATCTGATACTGGCAAGCGAGTCTCGTAGAGGGGTAGAATTCCAGGTGTAGCGGTGAAATGCGTAGAGATCTGGAGGAATACCGGTGGCGAAGGCGGCCCCTGGACGAAGACTGACGCTCAGGTGGCGGTAAGGAGCAAACGGGATTAGATACCCTGGTAGTCCACGCCGTAAACGATGTCGACTTGGAGGTTGTGCGGGCGGCTTCCGGGCTAACGCGTTAAGTCGACCGCCTGGGAGTACGGCCGCAAGGTTAAACTCAAATGAATTGACGGGGGGCCCGCACAGAAGCGGTGGAGCATGGTTTAATTCGATGCAACGCGAGAAAGAACCTTACCTGGTCTTGACATCCACAGAACTTTCCAGAGATGGATTGGTGCCTTCAGGAACTGTGAGACAGGTGCTGCATGGCTGTCGTCAGCTCGTGTTGTGAAATGTTGGGTTAAGTCCGCAACGAAGCGCAACCCTTATCCTTTGTTGCCAGCGGTCCGGCCGGGGCTCAAAGGAGACTGCCAGTGATAAACTGGAGGAGATTAGGGATGACGTCAAGTCATCATGGCCCCGCCACGACCAGGGCTACACGATGCTACAATGGCGCATACAAAGAAACGACCTCGAGAGCAAGCGGACCTCATAAAGTGCGTCGTAGTCAGTTGGAGTCTGCAACTCGACTCCATGAAGTCGGAATCGCTAGTAATCGTGGATCAGAATGCCACGGTAGAATACGTTCGGGCCTTGTACACACCGCCCGTCACACCATGGGAGTGGGTTGCAAAAGAAGTAGAGTAACAACCTTCCGGGAGGGCGCTTACCACCTTGTGGTCCTTGACTGGGGTGAAGTCGTAACAAGTAACCGG
+
*-00()'-.*-2+%+,(',+60-2../8/./10955;8/...2*-287793/-+.-01.796789631.')+.3*+..339,8,+5,11&&)'106-%*%+/820)+),2(%(+'')('.65+,.1+/04/58--888/9++*--0;0/:5//-+10()/**-76,'%*/-/5+&(#&%).15)(+()*0-0270-(*)+-/1*+02<1;02(//,5,/0:;94779:93,.+,(+'*++,1103571./4/2/4:5540-+'&'%+++*.5++24351&)&'&()%'(,-233.,102.4))*-%'&'(*111079,)+102+1+5,5.8*1(1-.,--.06757;/..6::0-,,,/338/,+*)+,86:65,-+++/2)0),(./91.6967115/023333472822/,,((&0-/&)(()-8;78*;:,0.+,6259<925:8335685767;6544)*+++,89895/4/4+0,0-%,)+(*)&(*(-1.()'%(-/400/-1./*+-1,-09551'%&&%(-.1/-2-*,00142;7;2-310:62/5/8/;46./7:8/37,),'+)%)'*24:897()('(234<:696:8/0000,,-,---)+,-**---1-(188413*(((',0366110147+.9,-+*++--:78,7,4,40193;6%,1/3458764186364569933232:889:9871-.//554317/006:70//../3188:1005*,0+3-+(),&&,-097/83344/:7/1440<0,/2760(.)*(,21).0329.1./002989/+--,325<:::;/,3+()&/(%./*+,-477872)**+4;9+)*),)(&#()$%+01815343)))%&&&()00.51:67:867776:66,''''''*&).0,*)'$'--(.-)'+(&3*+08/-1021247:8747$)'/+,)*,/177696560./.,.-)*/7000476669200.+,-4011;:<9:8724:989/..*2.%%--4353698'-.1-2+*&(**+/39.9;/,843414:7101,'(*-/*,9148:8)'+,*,,.(*+2&-+2-35:2+-70--3,21/9/.8;798580--.*-%&&)+66498,**.-)+.86674-('(0;7:31
@84e19ede-eb70-43c0-86cf-0b96d377b6dd ch=45 read=52994 start_time=2019-12-13T00:37:24Z barcode=BC01 runid=2c9cf7bc05858273f10e7d7ec552fc0bd742dc3e
CTCCTGGGAAGCAGCAGTGGGGAATATTGCACAATGGAAGCAAGCCTGATGCAACATACGCGTGTATGAAGAAGGCCTTCAGGTTTAATAAAGTACTTTCAGCGGGGAGGAAGGGGTAAAGTTAATACCTTTGCTCGTGGCGTTACCCGCAGAAGAACACCGGCTAACTCCGTGCCAGCAGCCGCGGTAATACGGAGGTGCAAGCGTTAGCAGTGGAATTACTGGGCGTAAAGCGCACGCAGGCAGTTTTGTTAAGTCAGATGTGAAATCCCCAGGAAACAACCTGAGACTGCATCTGATACTGGCAACGGAGTCTCGTAGGGGTAGGGTGAGTCAGCAGCGAAATGCGTAGAGATCTGGAGGAATACCGGTGAAGGCAGCCCCTGGATAAGACTGACGCTCAGGTGCGAAAGCGTGGGGCAAACAGGATTAGATATACCCTGGTAGTCCACGCCGTAAACGATGTCGACTTGGAGGTTGTGCCCTTGAGGCGTGGCCGGAGCTAACGCGTTAAAGTCGATACCGCCTGGAAGCCATTTTGGCCGCAAGGTTAAAACTCAAATGAATTGACGGGCTGGCGGTGGAGCATGTGGACATTCGATGCAGCGAAGAACCTTACCACCAGTCTTGACCGACATCCACGGAAGTTTTCAGAGATGAGAATGTGCCTTCGGGGCCGTGAGACAGGTGCTGCATGGCTGTCGTCGCTCGTGTTGTGAAATGTTGGGTTAAGTCCCGCAACGAGCGCAACCCTTATCGCTTTGTTGCCAGCGGTCCGGCCGGGAACTCAAAGGAGACTGCCAGTGATGACTGGAGAGGTGAGGATGACGTCAAGTCATCATGGCCCTTGACCAGGGCTACACACGTGCTACAATGGCGCATACAAAGGAAAGCGATATAAGGCAAGCGGACCTCATAAAGTGCGTCGTAGTCCGGATTAGGTCTGCAACTCGACTCCATGAAGTCCGGAATCGCCCAGTAATCGTGGATCAGAATGCCCACGGTGAATACGTTCCCGGGCCTTTGTACACACCGCCCGTCACACCACATGGGAGTGGGTTGCAAAAGTAGGTAACTTAACCTTCGGAGGGCGCTTACCACTTTGTGATTCCTTGACTGGGGTGAGATCGTAACAAGG
+
)+01+*2,'$&+++.'(()*1&/+,437,,+-7:85--)'),6,0;../4425(,%)'(*+/2378851.)+.)3.7455)-76;/,&')-'%))),73-*,+.57+'-/0./4/()19./19.:.-/0070,.11,./+141;22;313200,'&&'+,,+*)+.4-002*6,/9648479:3/0*+0+,-433.+**+.-/(*-2.&$%#(.2(2(3*.0/16.)&(*+*'*)++,,22256-/8:9*).*6,-.9148:/3-092.100(%)&)*)*.(*/00,,44422212/-.0-,.10)-''(('*--0366*2+3++,+'(+.-/)($%$$(&+-51/17:8--+),223<:.-0)1./232+*+'&(/*'/1;8-(.1-*(+(,+-,--/221$5+'*((32+,-.622,+)8:68,:3/3201-,)%&,31*.143262**-/4;668<;.-&*$*+/412.*.**,09./*60((1,2/420+,(+).-,+,.0/-+-/547:),:710+&+0-03,,'$&&',&'()'+&2.))*&(,/46;8635969/-,5.6-2/0,0)&%')*)''(,%*+44+)*'&**)5,//.*,*)+&&''(..)+'%)&%'-+-/-6**'+%+%457:401/-)**,4:3-210010/+).++0504//1''/41./02,),,.-14588824101;::::9670**+-4504;2346;8546;7;6464/-./4,*+3+7(%0./4503:/,2-*+$&-+,-7<766.../:86.0.4-188)((')7:-./')*.346.-**)**'-/26720)-1)*%3.55569868621588:9676,82)&)*,3;2723++)(')(++24::895:44965654)../*&'())),..%((*(&&'*.)-2.)0,+6--06/-.-///0253406(7+-.4,,.,-+,)''')-,./-39.3424///(101757230,))*.4555::<;8/,*,11.87*),/8654:9.94527+'0206)&,(&0..-+(,3.1:83463313/+(')*0-)(,)0/1;2431.''+(,-,.*&$%-*:9;::.7')0-*&)+,-29-3083*(+1343(+,+.4:9873/21()--.8::338,6
@4c36446c-894d-4e48-b548-7f1e228f6f40 ch=287 read=34958 start_time=2019-12-13T00:37:24Z barcode=BC01 runid=2c9cf7bc05858273f10e7d7ec552fc0bd742dc3e
CCGGTTACCTTGTTACGACTTCACCCAGTCATGATCACAAAGTGGTAAGCGCCACTCGAAGAGTTAGGCTACCCTACTTCTTTTGCAACCCACTCCCATGGTGTGTTGGGCGGTGTACAAGGCCAGGAACGTATTCACCGTGGCATTCTGATCCACGATTACTAGCGATTCCGACTTCATGGAGTCGAGTTGCAGACTCAACCCAGTTCTGACGCACTTTATGAGGTCGCTTATCTCATGAGGTCGCTTCTCTTTGTATGCGCCATTGTAGCACGTGGTAGCCCTGGTCGTAAGGGCCATGATGACTTGACGTCATCCCACCTTCCTCAGTTTATCACTGGCAGTCTCCTTTGAGTTCCGGCCGGACCGCTGGCAACAAAGGATAGAGGTTGCGCTTTCGTTGCGGGATAGCAACATTTCACAACACGAGCTGACGACAGCCATGCAACACCTGTCTCACGTTGAAGGCGCAATCCATCTCTGGAAAGTTCTGTGGATGTCAAGACCAGGTAAGGTTCTTCGCGTTTGCATCAGATTAAACCACATGCTCCACCGCTTGTACGGGGCCCCGATCAATTCATTTGAGTTTTAACCTTGCGGCCGTACTCCCCAGGCGGTCGACTTGATTAGCTCGGAAGCCACGCCTCAAGGGCACAGCCTCCAAAGTCGACATCGTTTACAGCGTGCGTTACGGGTATCTAATCCTGTTTGCTCCCACGCTTTCGCACCTGAGCGTCAGTCTTCGTCAGGGGCCGCCTTTGCCACCGGTATTCCTCCAGATCTCTACGCATTTCACCGCTACACCTGGTCCTACCCCCCCCTCTACGAGACTCGACTTGCCAGTATCAGGTGCAGTTCCAGGTTGGAGCCAGGGATTTCACATCTGAAGCAACTTTCGACCGCCTGCGTGCTTTTACGCCCAGTAATTCCGATTAACGCTTGCACCCTCCGTATTACCGCGGCTGCTGGCACGGAGTTAGCCAGTGCTTCTTCTGCCCAGGTAACGTCAATGAGCAAAGGTATTAACTTTACTCCCTTCCTCCCCGCTGAAACTTTACAACCCGAGGCCTTCTTCATACACGCGGCATGGCTGCATCAGGCTTGCGCCCATTGTGCAATATTCCCCTGCTGCCTCCCGTAGGAG
+
42/127&-,3+'17+*+)-291-/$$(&53**())..76:2/038872,,,/5)*)0()+)'+3705558573((&)2;75;:7,4230<0+-+78-,54/2.,&((02800*'))'577002/.7.2.0553/7/(**,..1-*02512377-*-.4.:-+,,)*)+.:/,-057874572+,,-+-//:03+3-3/4(.+4.*,083.2494.,+37.(*('-(*2+-1/+*)'*%%(())./.0090709:/.8787959:288*+.00./-+*&$&+,14,-5:8/3/*.6:4;8900-+)'&()+24444.**+&&'(,*636*,+;+**:121210'66656(',&&%3/13&((5,8445/78;2;00)406+51760-%'+.8+/&'./.-279532:20&'&**127,65)*//-102,*2.36530.-.*1,0/'-'-+*,1*+-,*,+*(*,',-&*)%,)6*2448:99786-,.*.566446:73,2201258;61)*)+)3+;7-2+*,5170$%'+/,-/314<;:1/.//8883.,1,(*-(((&)-..*055'&'((/1140/097..//:<1/9,,(''),-.1,*'**-47.+2:33402(*,..%',+&%,-7,()('16-114:8830160.&.,(1716(01-+/442314567;,**&)(''$#$((&(&+&1-.244;588*.,20.,-,20*++,.,2/.2066*,.-3567470009177:*-58.8657-40+&)+'+..-..3<33/4'''-.-322/1/1./7+,%(,*,2/0129564)+('(1245984,/*($&).012-+)(&$%&/1-+0-.3(45746.0..,/)+-2.,('(4.)21-).<820//,,&)((%('&&&&'$&((-'(),//.)**+,,)*,+-&%%%-*,0*1()*38+-+&'')'**.40.1845513-15+-)4+//7766.(.&*$'*--.14)33,02918<8707'&',--,(2,')+44201*2;00315262/+/-('+*29(19.&'+.2,,//,''$%),-,-,*06(''/)662:75:610.-)-,/(243-1,---0.+-&,*.,1*.,23+$*('&$'-:230,150+++--++)*.3'))%*)('
@4af94f70-e5d7-49a5-8916-124a14b87374 ch=138 read=47532 start_time=2019-12-13T00:37:24Z barcode=BC01 runid=2c9cf7bc05858273f10e7d7ec552fc0bd742dc3e
TTGTTGTACTTCGTTTCAGTTACGTATTGCTGAACGCTGAAGAAGTTGTCAGTGTCTTTGTGTTAACCTACTTGCCTGTCATCTTCCGGTTACCTTGTTACGACTTCACCCCAATCATCAATCCCACATGACGCTCCTTCCTTGCGGTTAGGCCACCGGCTTCGGGTGTTATCGCTCGTGGTGTGACGGGCAGTGTGTACAAGGCCGAGAACGTATTCACCGCGACATGCTGATTCGCGATTACTAGCGATTCCAACTTCATGTAGTCGAGTTGCAGACTACAATCCGAACTGAGAATGGTTTTATGGGTTTGCTTCACCTCGCGGCTTCGCTTCCCTCTGCACCATCCATTGTAGCAGCACGTGTGTAGCCCAGGTCATAAGGGGCATGATGATTTGACGTCATCCCCGCCTTCCTCCAACTTGTCACTGGCAGTCTCGCTAAGTCCCCAACTTAATGATGGTAACTAACGATAGGGTTGCGCTCGTTGCGGGACTTAACCCAACATCTCACGGCAGAGCTGACGACAACCACCACCTGTATCTCCTTATAGCTATCTCTCCATCTCTGGAGCCTTTATGAGTATGTCAAGACCTGGTAAGGTTCTTCGCGTTGCTTCGAATTAAACCACATGCTCCACCGCTTGTACGGGCCCCGTCAATTCCTTTGAGTTTCATTCTTTGAACGATACTACTCAGGCAGGGGGTACTTATTGCGTTAACTGCAGCACTGAACTTTGACATCAACACTTAGTACTCATCGTTTACGGCGTGGACTACTAGGGTATCTAATCCTATTTGCTCCCCACGCTTTCGGGTTAGGCGATAAGTTGCGGGCCGGTCGTCGCCTTCGCCCTGGTGACCTCATATATATCTACGCATTTCACCGCTACATGGAATTCCACGATCCTCTCCTGCACTCTAGCTGCCTGGTTTCTATGGCTTACTGAAGTTAAGCTTCAGGCTTTCACCACAGACCCTTGCTGCCGCCTGCTCCTCTTTACGCCCAATAATTCGGATAACGCTTGCCACCTACGTATTACCGCGGCTGCTGGCACGTAGTTAGCCGTGGCTCTAATAAAGTACCGTCCTCGGCTACCATTTCACTGTAGCCGCCGTTCTTCCTTTATAACAGAAGTTTACAATCGAAAACCTTCTTCCTTCCGCGCGGCGTTGCTCGGTCAGGGTTTCCCCATTGCCGAAAATTCCCTACTGCTGCCTCCCGTAGGGAG
+
*4*3+*&$&'(300:),,81;11191811185&&&&)0-.,'*+)-4//0(66782372/5-0,7,9:0)///.02-16)&('(33/*/,6,/84;-16&-,--,4,'.07+/-/059261.76'(-%+'(**+-.'(8,3,30106-8-.779679361274+:820311/-'**,'-++*)(&'0.6620210/*5378/2-80)),/442.(+(''44./**',.5:;;9090/08222/.1/0165918+-''*((+1024777/2.6.-.4779989:;3;++6;:60+)+532-9;<.567<94;;-07<111;195605./913283/4+--++*).5177967:0/+-+)+--122587...065,*0.12-7+08<4/46//0008<3/.00668.79:,,197433,2(.%3.9////13.8/0054/64584+*++4:-./.1+5*++/00498855796761)&'*+0--466871910.+/-0/40--.).0-022..,-1+)$&'()))'*0.44724,./,1:54535568&2'+,..----02118;96432361+,43/54,-...000466/,+/223,.---02088:;:465.6).0:4()0050<;5.,*)+*,-791280409/0,/)')+74+*1687:;78199..10;;008:231&'$$(&'**.+*(//+/56&,222*++*9+-2700,3/2/12351111367920747-0095;)4,/018013447979997;3-..63348;776536/62/./5866;7744,/9+)+.2-/)&)(*15,-(-.)+$)*/--/+10-8(''-*0,)*('*.,%&'(-,-.3(((..))'(++*+****,./300/0,29),9:;811//&,&+*'/9/((*+--6+++*+-,..--,-7.454269469/:8,'(,5:46<677.8-*8+6++.07;.3;6288..05-1358;=/5.,-336:68:5111,4.0/:4..222+/+**0,3/+;28742-,2-,770170-.*/-1856;7.4/-,+(4)2,),-/%26211881//&$''(-/139304064153,0/031148;59;28)+./0+))7+896:5,),1,)/-*+,220-2-,2<:366;/9+,:;22;9;87;9,22.('*+0.:11/60/16*53:,-751<319;3)/.,250/9:80.46.('*))*++36485'2((,)&'%
@1380ad04-a446-4ee8-b751-7a4f9a80b57c ch=31 read=134773 start_time=2019-12-13T00:37:43Z barcode=BC01 runid=2c9cf7bc05858273f10e7d7ec552fc0bd742dc3e
CTCCTGCGGGAGGCAGCAGTGGGAATGTGCACAATGGGCGCAAACCTGATGCATCATGCCGCGTGTATGAAGGCCTTCGGATTTGTAAAGTACTTTCAGCGGGGAGGAAGAATTGCTGCTCAGTGACGTTACCACCCGCAGAAACACCGGCTAACTCCGTGCCAGCAGCCGCGGTAATACGGAGGTGCAAGCGTTAATCAGATTACTGGGCGTAAAGCGCACGCAGGCAGTTTGTTAAGTCAGATGTAGAAATCCCCGGGCTCAACTAGAGACTGCATCTGATACTTGGCAAGCGAGTCGTAGAGGGTAGAATTCCAGGTGTAGCGGTGAAATGGCCGAATCTGGAGGAATACCGGCGAAAGGCGGCCCCTGGACGAAGACTGACGCTCAGGTGCAGCGTAGAACCAAGCAGGATTAGATACCTGGTAGTCCACGCCGTAAACGATGTCGACTTGGAGGTTGGTATGAGGCGTGGCTTCCGGAGCTAACGCTAAGTCGACCGCCTGGGGAGTACGGCCGCAAAGGTTAAAACTCAAATGAATTGACGGGGCCCGCACAAGCGGTGGAGCATGTGGTTTAATTCCGATGCAACGCGAAGAACCTTACCTGGTCTTGACATCCGGTTTCAGAGATGAGTATTGCCTTCCGGAACCGTGAGACAGGTGCTGCATGGCTGTCGTCAGCTCGTGTTGTGAAATGTTAGGGTTTAAGTCCGCAACGAAGCGCAACCCATATCCTTTGTTGCCAGCGGTCCGGCCGGGAACTCAAAGGAGACTGCCAGTGATAAACTGGAAGGTGGGGATGACGTCAGTCATCATGGCCCGCCACGACCAGGGCTACCGACTACGATGGCGCATACAAAGAGAGCGACACTCGCGAGAGCAAAGCGGACCTCATAAAGTGCGTCGTAGTCGGATTAGAGTCTACGCTCGACTCCATGAAGTCGGAATCGCTAGTAATCGTGGATCAAGTGCCACGGTGAATGCGTTCCCGGGCCTTGTACACACCGCCCGTCACACCATGGGAGTGGAGTTGCAAAAGTAGGTAAGCTTAACCTTCGGGAGGGCGCTTACACTTTGTGATTCCTTGGCTGGGGGGTGAAGTCGTAACAAGGTAACCGG
+
11583/5&25+,0+(++)03)('-+2'3((*-5<;:;10-.36,3730&.$&'(++0)45012/--+&'*)'1/3684)/%3.)(*,4/*../+/5*),,&38/)++)(&($+$%%&'(,/,231%2001,*/%)+,+3,'+'&'*,+&)*)5---867888:4030/2,,--7/+:-./..)1*)+788/113;3;2900024/1/3:78568;2,114/2023598*4393-20:045:236740,&+//*254*+520112**&%(%&/,-232230.,-&&%%(,2,'%&&%)),..,,(,/4,0/*3-6.0*1+,,.-./+50.-0'$$'&%()()+41-+5*/,,(0)+('(,/'&'%''(,/**.449-/-*+0//0/34130+/-,')'')3-/**/*43%2116-/0-.125591021..//3,.+.639:<;955545972,(*/-,/-,,&$+%)')*,*+,06/04-*.--+-/)'&$'),*(+014694:;:9:3)($&&)*,/.1569)2()7*98*23519766184:442*,6407,***,.1/1.3120&*+0/*)+02;636034-((/1297766,*'&%(+(.((184368.3---334+%&%&'%&''*+,,+*'''/)*1+(,(&')&*/1253/416)212114449;9<88388787123246642:.-*,/6-,2.&3434;-77.,0/*--./+)(*,67700,)',,02('+)(.175:5557;:524656+/-)')1.05)1.,//289:/*--+.+,74-00-,&*,+)66//3458564*''*1;:6874693*.,')*+6:0-&)&&%*'#$$*%&+.104/()./6389(''$+'*//.+,-0562+))*,75**-1:4397757871++/65596;9827,5'1+'''(*+*(,+-./*'./0712.7.--9-4-.-1.21%/,/0/-''+/./3+30678.+--/,-/93&2-/28**,*'(&()),---.)7:593-+--//018'3+4.((*0+&(2)%-'(.)))(-).+&&'*,9.6/304)6.,11.5211.)*((*,+*0025:5&+'0*32'(((3+.,5/.-2.1456-,/203,+'*(
@a31de464-550e-4278-8d16-53d3f30c4e05 ch=180 read=69900 start_time=2019-12-13T00:37:47Z barcode=BC01 runid=2c9cf7bc05858273f10e7d7ec552fc0bd742dc3e
CTCCTACAGGGGAGGAGGCAGCAGTGGGGAATGTGCACAATGGGCGCAAGCCTGATGCAATACATGCCGCGTGTATGAAGAAGGCCTTCGGGTTGTAAGTACTCGGCGGGGAGGAAGGTAAAAGTTAATACCTTTGCTCTCATTGACGTTACCCGCAGAAGAAGCACCAGCTAACTCCGTGCCAGCAGCCGCGGTAATACGGAGAAGTGCAAGCGTTAATCGGAATTGGGCGTAAAGCGCGCAGGCAGTTTGTTAGGTGATGTGAAATCCCCGGGCTCAACCTGGGAACTGCATCTGATACTGGCAACGAAAGTCTCGTAAGAGGAGTGCAAATTCCAGGTGTAGCGGTGAAATGCGTAGAGATCTGGAGGAATACCGGTGCTTGAAGAGCGGCCCCTGGACGAACTGACGCTCAGGTGCGGCGGTAGAGCAAACAGGATTAGATACCCTGGTAGTCCACGCCGTAAGCGATGTCGACTTGGAGGTTGTGCCCTTGAGGCGTGGCTTCGGAGCTAACGCGCGTTAAGTCGACCGCCTGGGAAGTGCGGCCACAGAGTTAAAACTCATTAAATTGACGAGGGGCCCACTGAAAAATTGGAGCATGGTTTAATTCGATGCAACGCGAAGAACCTTACCTAGTCTTGACATCCACAGAACTTTCAGAGATGGATTGGTGCCTTCAGGAACTGTAGAGACAGGTGCTGCATGGCTGTCGTCAGCTCGTGTTGTGAAATGTTGGGTTAAGTCCCGCAACGAGCGCAACCCTTATCCTTTGTTGCCAGCGGTCCGGCCGGGAACTCAAAGGAGACTGCCAGTAAACTGGAGGAAGGTGAAGGATGACGTCAAGTCATCATGGCCCTTACGACCAGGGCTACGATGCTACAATGGCGCATACAAGAGAAGCGACCTCGCGAGCAAGCGGACCTCATAAAGTGCGTCGTAGTAGTCCGGATTATGCAACTCGTCCATGAAGTCGGAATCGCTAGTAATCGTGGATCAGAATGCCACGGTAGACCGTTCCAGGCCGCTGTACACACCGCCCGTCACACCATAGAATTAAGGTTGCAAAAAAAGAAGTAGGTAAGCTTAACCTTCGGGGAGGCGCTTACCACTTTGTGATTCATGACTGGGGTGAAGTCGTAACAAGGTAACCGG
+
.441,.1&)+0/'0-(10.-.../86;8(19.'/)+,-1..41(''-/7+6:600-..2+**+,2*262333254681/))))0/9857+3/03-,-0,-../,%*(*14)(0.,,,)*,49-*,,3,..*(((+*//.),,/2/02135-090/1.-3+(+,(*+17,..-1.-+0$&)*+:44/.,/'*,()'+,//5/0*'&&+-,-((&&*.72925),-(0(-+4-,+-0-)))*&*&*55&2283,0-()*'''(&.'*70-/44)(37679466969;71501///44////-1.6(&($%$')'&,-55408''&+(%)*+,1+5+71)/-(+*,,-./51.-32078987,**+,0043,02.78005-4/-(*(+,,)(+-.-4<5+(+145557/0///1/.1,/9::311*''*+--&*/:37-+*%0()*/00.3)*.-/./944.10394567%-+(*+032(1-6.,')(.5-//36,,4/./.,-,620465.-,+-458,))'&++113/58788826798:1,)+-06,681*/*)',,53;8//0-'&'1091;783.%0400,8.&.)+/7,)'-)1)+&(,./..<;198<7435213/0220)+*-1.++++036%,/*,8/459::9,/)*.7//81/()*--;;5-7+0+6,387:8':8671..*%'(+02-.24446157711...246820+0/9798/;)-)-7;0009(9201.0,+7.&%*/,5'&++%''')1..62341.92.0<45:777/:9604152/980811979,7./001885.&,-.1.,.0/.2//-0-**&'(,+.87987:254777:9/0,446-,+'(-.4;46792+,,)*..24248:9:9223228845&)%'&)+82044558-,(*04*+0:527885645''))+,,#%&%$(&/00+.1'6+'+%*+.-/1,&,//14.3--./:1966/.,'%'('+,346;;7;--.963851429-)'()**,28+&116*('%$%$''*+0955;703.)+*,3.4))&%&'&$2*7;3877886/)&++)--030/''(*011/17;8%,.-&)-**/02/3704/88/.577;7771111/.3*+,42010*0030/0.314:65/8
