# Supplementary material for: De novo species identification using 16S rRNA gene nanopore sequencing
Source: PeerJ. 2020 Oct 21;8:e10029. doi: 10.7717/peerj.10029 (PMC7585375; doi:10.7717/peerj.10029)
Supplement: Supplemental Information 2 — Contains raw reads. [file peerj-08-10029-s002.zip › pass_fastq_runid_2c9cf7bc05858273f10e7d7ec552fc0bd742dc3e_123.fastq]

@95d1dea1-3966-4762-a2d2-8889b014115b ch=219 read=43285 start_time=2019-12-13T00:37:57Z barcode=BC01 runid=2c9cf7bc05858273f10e7d7ec552fc0bd742dc3e
CTCTACGGGAGGCAGCGGTGAGAATATTGCTGTGCGAACGGCTGTTCTGGCAGCCATGCCGCGTGTATGAAGAAGGCCTTCGGGTTGTAAAATTACTTTCAGCGGGGAGGAAGGGAGTAAAGTTAATACCTTTTGCTCATTGGCGTTACCGCAAACCTCAGCGCTCCGTGCCGGCAGCCGCGATAATACAGCGGAAGTGCAATCAGATTACTGGGCGTAAAGCGCACGCAGGCGGTTTGTTAAGTCAGATGTAAATCCCGGAGCTCCAGCCTGGAACTGCATCTGATACTGGCAAGCGGAGTCTCGTAGAGGGTAGAATTCAGGTGTAGCGGTAGGTCGGAGGAATACCGGTGCTTGAAGGCGGCCCTGGACGAAGACTGACGCTCAGGTGCGAAAGCGTGGGGGGCAAACAGGATTAGATACCCTGGTAGTCCACGCCGTAAACGATAATGTCGGCAGGTTGTGCCCTTGGTGGCTTCCGGAGCTAACGCGTTAAGTCGACCGCCTGGGAATGCGGCCGCAGGTTAAAACTCAAATGAATTGACGGGCCGCACAAGCGGTGGGCATGTGGTTTAATTCGATGCAACGCGAAGAACCTGGATGCTGACATCACGGGATTTTCAGAGATGAGAATGTGCCTTCGGGAACCGTGAGACCAGGTGCTGCATGGCTGTCGTCAGCTCATTGTGAAATGTTGGGTTAAGTCCCGCAGCAGGCGCAACCACTTATCCTTTGTTGCCAGCGGTCCGGCCGGGAACTCAAAGGGAGACTGCCAGTGATAAACTGGAGGAAGGTGGGGATGACGTCAAGTCATCATGGCCCTTGACCAGGGGCTACACGTGCTACAATGGCGCATACGAAACTGACCTCGCGAGCAAGCGGACCTCATAAAGACGTAGTCCGGATTGGAGTCTGCAACTCGACTCCATGAGTCGGAATCGCTATTAATCGTGGATCAGAATGCCACGGTGAATACGTTCGGGCCTTGTACACACCGCCGTCACACCATGGGAGTGGGTTGCAAAGAAGTAGGTATTAGCCTTCGAGGCGCTTACCACTTTGTGATTTCATGACTGGGGTGAAGTCGTATGAGTAACCGG
+
+/.&'+-94,02-(,)(*)*'(.(&%)&$'&'%%$&+((%$$#%(/(%')(&(,2/64673211.1,/02/'*('&13412)763:1+0/-(,)**39-**(('05+*.1/2*1-(**3870-8.9.26;166+*,--(1'.$)(,6,6*&',''%$&+'++&+.27,/7:878,)$()+,+**-/2*.(,+,,)'%(#%%'(-&&0-1+++3234//-10(,)*'+)..051(4/;:0264314835896631&++/+)/$(+5:'('8-68:589,+-%*110013/..,'+/&-+)(+-,.-+-/0(/-.+-+(,*,1,4730.,-'*&%%&%,,/.+0,1725:.,++*%%$&0,)/5/83:/+,423((,&)))*(+),,6&-*,.7-+0.+,18:6:8)+/0;381&4(4.-.8779<5043215543--/7;888;5)('($(,,.1461(,*(0%2(*7,,'(($'))--++--,/./1927750:06.54343701+(*-&+(+&-(+8--.-+106,488147/;...../.((')2,5:),,511153;44.)(*,+,/75<8497:30.1.4447/0---(+),+)*&.0-,0+/5560)***(&/39.+)+,+*--)(),+*4.0:8,:/;94+8+*+543303+-3579:8700+.*+*13467.////(,-*+1179--11+,-7-7..-3+()0-$1))+/1-4*6+'(1+003/-74-/11:<6264984.1301088/7//9,7+.1(&'(-//3:'420/./51/033/--)+*-+.384589897562*-287:8))),,7.()&)/;./472//-,(*,-27877281*51/0-++++*/)**,-464752.-/)8:,22;8/6//*-..&&&'%-(+-3)2,-/3/1+,*)+,-071015565501+,-125195978654-)-.-12-01;:695-./044.'*)1100;727,1,1')*+&''',(-.115:29;-/84534:1620.*)+-547:340:0(,**++4*(&%%'%'+*3/)%.-/*-/5-0.&)231.0/,12'*,////0.773431/---,..'$$'/4;9:59
@bcae71aa-642a-41ff-a80c-d96c518136c8 ch=195 read=40604 start_time=2019-12-13T00:37:56Z barcode=BC01 runid=2c9cf7bc05858273f10e7d7ec552fc0bd742dc3e
CCGGATTACCTTGTTACGGCTTCACCCCAATCATCAATCCCACCTTAGACAGCTCCTTCCTTGCGGTTGGGCCACCGGCTTCGCGGGTGTTATCAACTCTCGTGTGGTGTGACGGGCGGTGTGTACAAGGCCGAGAACGTATTCACCGCGACATGCTGATTCGCGATTACTGGCGATTCCAACTGTAGTCGAGTTGCAGACTACAATCCGAACTGAGAATGGTTTTATGGGTTTTGCTTCACCTCGCGGCTTCGCTTCCCTCTGCCGCATCCATTTGTAGCGTGTGTAGCCCAGGTCATAAGGGGCATGATGATTTGACGTCATCCCGCCTTCTCAACTTGTCACTGGCAGTCTCGCTAAGAGTCCCCAACTTAATGATGGTAACATTAAAGTTTGCGCCCGTTGCGGGATAACCCAACATCTCGACACGAGCTGAGCGGCAACCATGCACCACCTGTATCTCATATAGCTATCTCTCCATCTCTGGGCCTTTTATAGGTAATAATCCAAGACCTGGGAAGTAAGGTTCTTCGCGTTGCTTCGAGGAATTAAACCACATGCTCCACCGCTTGTGCATTTCGTCAATTCCTTTGAGTTTTCATTCTTGCAGACATTACTACTCAGGCGAATTACTTGTGCGTTAACTGCGGCACTGAACTTTGACATCCAACACTTAGTACTCATCGTTTTACGGCGTACTAGAATTATCTAATCCTATTTGCTCCCCACGCTTTCCGGGACTGAGCGTCAGTTGCAGGCCAGATCGTCGCCTTCGCCATGGTGTTCCTCCGCTTATATCTACGCATTTTGCGCTACATGGAATTCCACGATCTCTCCTGCACTCTAGCTGCCTGGTTTCTGCGGCACTGAAGTTAAACTGGAAACTTACCACAGACCCTTGCTGCCCGCCTGCTCCCTCTTTACGCCCAATAATAATTCCGGATAACGCTTGCCACCTACGTATTACCGCGGCTGCTGGCACATAGTTAGCCGTGGCTTTCTAATAAATTACCGTCACTCGGCTACCATTTCCTGTAGCCGCCGTTCTTCTCTTTATAACAGAGTTTACGTCGAAACCTTCTTCCTTCACGCGGCGTTGCTCGGTCAGGGTTTCCCCCATTGCCGAAAATTCCCTACTGCTGCCTCCGTAGGAG
+
8434'.,'554510:/--%+-+(&*-+1.62;//.7/588)*1(*++-.0+))).5283/(0'&((*&('$)-+00.0)&+&&&)06///311+8+)(-*,/32.(+*(+.35352/.3,56333/,6,251+%)*2138679712;78999/0.13579<:472119032'0.229945.*(&#)'+-2,.117&-'&+220003,1)(()+)*,/374534:;1045;.2:92+./:/*,4-/--+2./97+,23/7.,.0/2*&(-0/9.37)*1014/00/+++,+9,+.4664222/6:5676000007<.--635797:2,*/.622)*&.',+,.3),036//..-*0//.**%&()079*2-.01140/.2//-.),+-1-5(',7**442:2.070123*,*0/1,).2277902,,,2433541.,&+11447:<87..-/5-0;06543331'1++*12,,/048100&*-.)%&))(*299+'&&('('(&(%)+%(&''5.()%'&&&&'%,+7;87:3//0/6'25<0,''(&+&,+97/;-..-,..87136-//7/531$%(''(*.799::5287.'.1:5,228<96;55&&35%1'()+**,.-/11,,12-*$+)$.)*,70/.,-))%,-/988()(,0../370:)6*+(*-*)+0)0022772:6;.,-2.)')&(+4,/+5-247+/;26()*/;5-/3088++,002600*3860445665565043;2/,/0-8456997::9:5753268'''1(*.0..+,3()-.-0:::;6625-898,(,*,--3%('(+)1001,-..13(*+042,.%'(*1,,-.,/6//8-::.30'%%$$()/14-1/84*.--+'&$$$$(/--//..;;'+(*,(*-6/-0;20/0/9-+,030()(-,+-5-.3,+5/52162896975180.0,,40:7868/70/7;83622241/.*(%'(-,/7/,+.,.552,))+()-305;88;7:;24902510200397//4952--())/4.2664;3.6*(*-04+*+&1,&()37-(+()(%--'367:77<;75;84534-0--*---..1945013,-400898--.7///-16380,70,(.044577::0:80322-*,
@00085a2e-284a-4c4e-8114-6c1d1a31042f ch=470 read=39797 start_time=2019-12-13T00:38:03Z barcode=BC01 runid=2c9cf7bc05858273f10e7d7ec552fc0bd742dc3e
CTCCACGGGGAGGCAGCAGTAGGAATTCGGCAATGGGGAAACCTGACCGAGCAACGCGCCGCGTGAAGAAGAAGAAGTTTTCGGATTACTGGCTGTTGCCATAAAAGGAAGAACGGCTACACAGGAAATGGTAGCCAGTGACGGTACTTTATTAGAAATACGGCTAACTACGTGTAGCCGCGGTATACGTAGGTGGCAAGCCCGTTATCCGAAATTATTGGGCGTAAAGAGGGCAGGCGGCAGCAAGGGTCTGTGTGGTGAAAGCCTGGAAGCTTAACTTCAGCAAACCATAGAAACCAGGCAGCTAGAGTGCAGGGAGAGGATCATTGGAATTCCATGTGGCGGTGAAATGCGTAGATATATGGAGGAACACCAGTGGCGAAGGCGACGATCTGGCTGACACAAACGCTCAGTCAGCGGAATAAATAGGATTGAATACCTAGTAGTCCACGCCGTAAACGATGAGTACTAAGTGTGGATCGCTAAAGTTCAAGTAACGATTTAACGCAATAGAAGTACTCCGCCTGTAGATGGTACGTTCGCAAGAATGGAAACTCAAAGGAATTGGCGGAGGCCCGCACAAGCGGTGGAGCATGGTTTAATTCGAAGCAACGCGAAGAACCTTACCAGGTCTTGACATACTCGCAAAGGCTCAGAGATGGAGAGATAGCTATGCCAGAGATACAGGCTGGTGCATGGTTGTCGTCAGCTCGTGTCGTGAGATGTTGGGTTAAGTCCTGGCAGGCACAACGCATCGTTAGTTACCATCATTAAGTTGGGGACTCTAGCGAGACTACCGTGACAAACTGGAGGAAGGCGGGGATGACGTCAAATCATCATGCCCCTTATGACCTGGGCTACACACGTGCTACAATGGATGGTGCGGAAGCGAAGCCGCGAGGTGAAACCGAAGCCCGCAAACCCCTTCTCGGTTTCGGACATTGCGCTCGACTACATGAAGTTGGAATCGCTAATCGCGAATCAGCATGTCGCGGTGAATACGTTTCTCGGGCCTTGTACACACCGCGTCCACCACGAGTTGTGCTTGCGAAGCCGGTGGCCTAACCGCAAGGAAGGAAGGGAGCTGTCTAAAAGGTGGGATTGATGATTGGGGAATTGAAGTCGTAACAAGGTAACCGG
+
/)0+**,38-).4*'**+3333)++0,2.764;420*'),*,+()*,0.0&220.+-(/62222013)*(**4').'-95,4+-(8'$$$$%&)()/(*-$$'.1()*(,*/5+*-*(+++(+.*+2-+74*)),)&('*-3/4,((&&'),-+$)*(()*+))(0.7/.+&)$$%(*0&&'(*(+&0-//4//4734730*)*-1-*-%&&*(*)(1-6710///8)(',.2,0-726;/.-,0)49:3/*)*)()/0..+1*-288'-'&'('/+*+2,./17:-5851.*//,,40+1,45110,+-./0)4.,&*)04266,6,-%,%4)78/.+)''$'+*--58/.1//336643/14.-6+14...0)(')/1(.,--551,)*14.4+'%'$'&&'*-))12,(+,)#$#'**'$&'()+.7214''1.13:*()/-1062,.-17267;54,(0*)***3352/+)+)+02/%&'(+,*.75+&%&%%''(,5(/+312/,0*(+)&+*--06-/5-(('&%('$%%(*154,,/0.1971(+/)*./12*/--315-&.+*',(/50()(+-40..)1+-(++*/-,,;9494:.*0+(+6431.,1-+,,**.,'/)-+8.427100/11322,.091-7347,+,--09.-))'321'&'')%'$$%'(**)+$+*&'*.*,-772547/14*880011447367784/.///4;/86695+'&+.*--3+))($*+)&$&),11/:*/,7)+*'+1-03/+.,6*59*))('+%%%')+31+'+')**)(-0*/000)'+*0-51'37536367648.:-,.788..-075(+0-...0**05302-.+*%+,-52+(.+0./7,,,.(+-(+'*)-()*)27./,(*'+')+)'$$(&%(&)$',18/32)6;776'1-6-&&(#$$('$&%'+,3/0.+,.-1.1+-/2,2325$%'%&('++/1966/).,-,-/0,*(+*/42154/0.))/---/2,.(+*,()&+('(%'()',-$%%%'0*&)$%&'$*'(-./9+/2227-.04.4-0./00-0/+-+*.)&'/0460+.3+(+)3/85112,--.(6)466,%%,&'05-...128788)3,4;::85
@6b9d2cec-97af-4d43-87dc-e150fac13887 ch=34 read=45063 start_time=2019-12-13T00:38:18Z barcode=BC01 runid=2c9cf7bc05858273f10e7d7ec552fc0bd742dc3e
CCCTACGGGAGGCAGCAGTAAGGGAATTTTTTCGGCAATGGGGGAAACCCTGACCGAGCAACGCCGCGTGAAGGAAGGTTTCGGATTGTAAACTTCTGTTATAAAGGAAAAGAACGGCTACGGAAATGGTATGGTGACGATTACTGATAGAAAGCCACGGCTAACTACGTGCCAGCAGCCGCGGTAATACGTAGGTGTAAAGCGTTATCCGGAATTATTGGGCGTAGAGGAGCAGGCGGCGGGTCTGTGGTGAAAGCCTGAAGCAACTTCAGTAAACCATAGAAACCAGGCAGCTAGGTGCAGGAGAGGATCGTGGAATTCCATGTGTAGCGATCACGTAGATATGGAGGAACACCAGTGGCGAAGAGCGATCTGGCCTGCAACTGACGCTCAGTCCAGCGTGGGAACAAATAGGATTAGATACCTAGTAGTCCACGCCGTAAACATTGAGTGCACTAAGTGTTGGATGTCAAGAGTTCAGTGCTGCAGTTAACGCAATAGAATTACTCTCCGCCTGAGTGGTACGTTCGCAGGTGACTCAAAGGAATTGACGGGGGGCCCACTGGCGGTGGAGCATGTGGTTTGGTTCGAAGCAACGCGAAGAACCTTACAGTCTTGACATACTCGCAAAGGCTCCAGAGATGGAGATAGCTATATGAGATACAGGTGCATGGTTGTCGTCAGCTCGTGGCCGTGAGATGTTGGGTTAAGTCCGCAACGAAGCGCAACCCTTATCGTTAGTTACCGTATTAAGTTGGGGACTCTGGCAGAGACTGCCAGTGACAAGCTGGAGGAAGGCAGGGATGACGTCAAATCATCATGCCCCTTATGACCTGGGCTACACGTGCTACAATGGATGGTGCAGAGGGAAGCGAAGCCGCGAGGTGAAGCAAAACCCATAAAACCATTCTCGGTTCCGGATTATGTGCAACTCGACTACATGAAGTTGGAATCGCCTAGTAATCATGAGTCAAACGTGTCGCGGTGGTGCGTTCTCGGGCCTTACACACACCGCCCGTCACACCGCGAGAGTTGATAACACGAGCGGGGTAGGCTTTAACCGCAAGGAAGGAGCTGTCTAGGTGGGATGATTGGGGTTGAAGTCCTTCTTTCGCAAGGTAACCGG
+
.0*()1&64..0,(,,(/1//(0.)//699:,42;021.1761)(--/6-,,/46+(%),**,8;577976:05+4*1.<:2'0&4+323/1++;,2/**,,88-0.,0+)',3/'1..+*+..41.163%%%+/.+,'%-&$&(%+-('+-+(*.%&,*++/0,../3769;3+2004836281.5.--/0(*&+*')4),25260.1(-,7/3/'-))--+(+&)&++),.64:('''&+-*.3310,1../1,.85.7+))*3,.6*(((')%*0*++*+23.85750&*-///.)+.-43(*'08///(1,1.2154<52100*,.'&%%$*-33422+++)/1.2+5.7834443:.,,)&%%'((//-40766631-(&*(/+/035773'*'),3+()('++:;5206,00**25469.*/52477702.26042:73'-((('+%&&(*3//6+4+9+<95633+((.96:,-37:9::99680(/+/064.')&+(')(('*,,/890,--++,*/*7;8,,+)+((+(*.59-+,.2,4,./%,691-07)$(&$)+09:99*./*2/.035:8'$/52*/(*-4(3,..+0,+),.+,&)(**,+&')*10.0.4*,.90)/,.9(()**,8*(('&)((1111./+/03647,2.,007:&45:/2446.++,-9111$%'*-0446:8897354542-.30)-1.5))')*96425;9096655-7*(,.,4+)*&)),*,,7189-86554*2/-'(*.74474/0001853+--.3-12.3/71'1632460..//3<84449704/-4-,+801166822444420+-*+19500,9/1;88510478-*,-(*2-./1601:23.**+)+,/**+9;49:-%&*4:;2;99<850++--.'3-/00,.(,,11/0266043133+*-*)3.5/4865'(&((++-+*-%&('%''*-&)%*'-.*-'0*,''&&'+.1.0),$&$%%$(***+,02.06*+-2(*%((%&%(%%(/-+./1,-&'$$),)2/**%''&',)-*/**,,0('(+++(*+101330*3+.-($%&$2,577',*)1---4&&)#$%$%$&04.61486773
@1ae97237-db1b-46f5-a04a-d378532c8930 ch=180 read=70039 start_time=2019-12-13T00:38:20Z barcode=BC01 runid=2c9cf7bc05858273f10e7d7ec552fc0bd742dc3e
CAGGAGGCAGCAGTGGGAATGTGCACAATGGGCGCAAGCCTGATGCAGCCATGCCGCGTGTATGAAGAAGGCCTTCGGGTTGTAAAGTACTTTCAGCGGGGAGGAAGGGGTAAAGTTAATACCTTTGCTCATTGATTTACCCGCAGAAGAAGCACCGGCTAACTCCGTGCCAGCAGCCGCGGTAATACGGAGGTGCAAGCGTTAATCGGAATTACTGGGCGTAAAGCGCACGCGAGCGGTTTGTTAAGTCAGATGTAATGAAATCCCGGGCTCAACCTGGAACTGCATCATGATGCACTGGCAAGCGAGGTCTCGTAGAGAGTGCAGAATTCCAGGTGTAGCGGTGAAATGCGCGTAGAGATCCTGGAGGAGGAATACCGGTGGCGAAGAGCGGCCCCCTGGACGAACTGACTCAGGTGCGAAAGCGTGGGAGCAAACAGAGATTAGATACCCTGGTATGCCGTAAACGATGTCAACGGAGGTTGTGCCCCGCTTGAGGCGTGGCTTCCGGAGCTAACGCGTTAAGTCGACCGCCTGGGAATGCGGCCGCAGGTTAAAACTCAAATGGAATTGACGGGGGCCGCACAAGCGGTGGAGCATGGTTTAATTCCGTGCAGCGCGAAAAGAACCTTACCTGGTCTTGACATCCACGGAAGTTTTCAGAGATGAGAATGTGCCTTCGGGAACCGTGAGACAGGTGCTGCATGGCTGTCGTCAGCTCGTGTTTGTGAAATGTTGGGTTAAGTCCGCAACGAGCGCAACCCTTATCCCCTTTGTTGCCAGCGGTCGGCCGGGAACTCAAAGGAGACTGCCAGTGATAAACTGGAGGAAGGTGGGGATGACGTCAAGTCATCATGGCCCGCGACCAGGGCTACCACGTGCTGTGGCGCATACAAAGAGAAGCGACCTCGCGAGCAAGCGGACTCATAAAGTGCGTCGTAGTCCCGGATTGGAGTCTGCAACTCGACTCCATGAAGTTGGGAGTCGCTAATCGTGGATCAGAATGCCACAGTGAATACGTTACAGGCGCTTACACCGCCCGTCACACCATGGGAGTGGGTTGCAAAAGAAGTAGGTAACCCAACCTTCGGGAGGCGCTTACCACTTTGTGATTTATGACTGGGGTGAAGTGTAGCAGAGCCGG
+
1%67,.541231/418/*/-'.)',--;1/623257827<6566.--&5*5525824496654212*+/,21;87;/;47:-/5;1,,,,0:8.)+),53,(+1*2(.0*(-4,,/425112/,61*+01,,2+(,-((-2-*-))5,'-,&((.--/-*.1,./3/1197000..2920/+-/0..12.*.(&)/1302+8+7+66+200311248;98779;7000-$+*,+')(%,1:,*.717069./10-)&%'(051.483+563.4,.3,(+(.)-..---2+//22'-$(+/4/-/'(&&-()),304.-)*$)'))/+/.3-4++2/---/11186403-,+.4-62.--*+,,'&03-.,&.-)50&75,0/+-'&(&%&+-)..332++16750,,,,+*/+.+.5/1*')+)'(./+--(+-7:.7*(&&%7+.+4549;0*'&&$%#*1.2,50,,+,)/.122142340:...9.//*-00../50067:3343-(+$&'(5:67787:99.0444596880190436030233/21/6393::7,165;9/-/-,...*321;:132*+--//455:777,-,/-.--104/492())+*-(,*9+)73+(-43202-1:967554;3335660012/0/-18<90-,)+,81((*-,)2.100...79284:9:6*3430475432../10744765534/12766663;3114-38..6<8;94:320465235782000133-68+&(),*94)/3,*-1..4-/05734,3231963756642*),+-.035*)&)()*,08456;0/5*0))+*-8:605776644*()055:8654549+&&)*,5275744+,'$&)02320.-*),3337778)((',*)-2889896651-/77345.-%((-*892**+052513488/,*.1+2.1.++,,+**.+)*/.0367644305-//0,''%'013.'&)*7876234445992+%&(%,--.85/1*+.(-&145(%(%%'1295/9/,-3475783349-)*+13*.1/15:5('+.)**.1/.**'$,-04030+9/*48/5/4/-49%/0:203718/%'.,/46794-)*(&)'(%#&()*($..-)
@caa0146f-2c9e-4991-9b4f-223c6c382856 ch=160 read=59187 start_time=2019-12-13T00:38:56Z barcode=BC01 runid=2c9cf7bc05858273f10e7d7ec552fc0bd742dc3e
CTCCTACGGGGAGGCGGCAGTGGGGAATATTGCACAATGGGCGCAAGCCTGATGCAGCCATGCCGCGTGTATGAAGAAGGCCTTCGGGTTGTAAAGAATTACTTTCAGCGGGGAGGAAGGGTAAAGTTAATACCTTTGCTCATTGGCGATTACCGCAGAAAAACACCGGCTAACTCCGTGCAGCAGCCGCGGTAATACAGAGGTGCAAGAAAATCGGAATTACTGGGCGTAAAGCGCACGCAGGCAGTTTGTTAAGTCAGATGTGAAATCCTGGGCTCAACCTGGGAACTGCATCTGATACTGGCAAACTTGAGTCTCTCGTAGGGGTAGAATTCCAGGTGTAGCATTGAAATGCGTAGAGATCTGGGGAATACCGGTGAAGGCGGCCCCCCCTGGACGAAAGACTGATGCTCCCGGGTGCGAAAGCGTGGGGAGCAAACAGGATTAGATGCCCTGGTAGTCCCGCCGTAAACGATGTCGACTTGGGGTTGTGCCCTTGAGGCTGGCTTCCAGGCTAACGCGATTAAGTCGACCGCCTGGGGAGTACGGCCGCAAGGTTAAAACTCAAAATGAATTGACGGGGGCCCGCACAAGCGGTGGAGCATGTGGTTTAATTCGTGCAGCATGAAAAACACCGCAGTGCCCGGCATCACGGATTTCAGAGATGAGAATGTGCCTTCGGGAACCGTGAGACAGGTGCTGCATGGCTGTCGTCAGCTCGTGTTGTGTATAAATGTTGGTTCGGTCAATGTTATTGGTCGGATTTAAGGTCGCAGCTCGACTCCTTGAAGTCGGAGATAAAGCGCTGGTGTCGTGGATCCAGAATGCCGCGGTGAATGCGTTCCGGGCCTTGTACACCGCCCGTCACACCATGGGGTGAGTTGCAAAGAAGTGGGTAGCCCTAACCTGCCGGGAGGGCGCTTACCCACTTTGTGATTCATGACTGGGGTGAAGTCGGCCAACAAAGGTAACCCGG
+
*),('(2068.(+.)'+*%**/39.*3,&-9.-+017520**$%),'9:97474311544:4975545475674-)*,)208398,:359,039-&&&''+)0:,+%,(,./+(*/*)-,)+.9-,(7*5+--72:1.130(,*.).*+1,,2/*,+,/2/220.770043283334.5//.-/./261.5-,1.,+/%('.(,,.4(%++/3,0/54324233:5.0015872333130449;:.75<--1825/-2++))')',11+14+/9996;165956:0,..1444440.-0.3/;00:7**(')#&()22.357)..5+12&-+--.,,75731-11)4+).31*+0676/++(-0/2/4)-./0:;5*')%%2--0.91196.),/698*.1-).-10.2'(%)*'+3,+*+*,./+.1598:-++359&,(-*&--*&(+,89./28:76+9,'',0129:701%&&()225-5,/.-/9-2-7-&%'(%('#,+3-,*/($)*)),5-0..&6(7.033/1185561232,%%&,-,41.),15-6/84;;6554/;9-.25;3;356-4::*64.()&,/6464:451,//565459781438:-)')+.&,$$+*,.2+,++'&)%'&'+*%&%&&,/().5-/;52.0.//0440160/3/264140::464301*$)')*-/025710&,%&%))23576+334666,0+''''&&&'%%%)&(')($%###$###$#$%.-0+/+3(00)'%)(((#$%#((-+*-,3&$%'(((+1+5,(+-&&%$%%))-)*$'('),+--,,--1720.)%++2-+.5.)/+0//'(-'/,***(.//2;86;5.++)-*13,,,,-&')*,.52328,(,-(*&-*))+5.)&('('%$(((60,05/0/*/*(06)%(../+-24584())*,21-6-,-.3,+)+01944707*,30669;,61
@9dfdec16-caeb-4efb-921a-7e1c06b8298c ch=47 read=48553 start_time=2019-12-13T00:39:00Z barcode=BC01 runid=2c9cf7bc05858273f10e7d7ec552fc0bd742dc3e
CCGGTTACCTTGTTGCGACTTCACCCCAGTCATGAATCTCCAAAGTGGTAGAAAGCCCTCCCGAAGGTTAAGCTACCTACCTTCTTTAGCCCTCCCATGGTGTGACGGGCGGTGTGTAAGGCCCGGGAACGTATTCACCGTGGCGACGTTGATCGATTGCAGCATTCCCGACTTCATGGAGTCAGAGTTGCGAACTCCAATCCGGACTGACGCGCTGTGAGGTCCGCTTGCTCTCGCGAGGTCAGCTTCTCTTGTGCCATTGCTTGGCATTAATGTAGCCCTGGTCGTAAGGCCATGATGGCTTGACGTCATCCCACCTTCCTCCAGTTTATCACTGGCAGTCTCCGCTGAGTTCCGGCCGGACCGCTGTAAAGGATAAGGGTTGCGCTCGTTGCGGGGCTTAACCCAGCATTTCACAACACGGGCTGACGGCAGCCATTACATCACCTGTCTCCTGGTTCGAAGGCGCAATCCATCTCTGGAAAGTTCTGTGGATGTCAGATTAGGTAAGGTTCTTCGCGTTGCATCGGGTCAAACCACATGCTCCACCGCTTGTGCAGGCCCCGTCAATTCATTTGAGTTTAACCTTGCATGCCGTACTCAGTCGACTTAACGCGTTGGCTCGGAAGCCACGCCTCAAGGGCTGTACCGATGGGCATCGTTTACAGCGTGGACTGCAGGAGTATCTAATCCTGTTTGCTCCCCACCTTTCGCACCTGGCGTCAGTCTTCGTCGGGCCGCCTTCGCCACCGGTATTCTCCAGATCTCGCATTTCACCGCTACGCATAGATTCTACCCCTCTGCGGACTCAAACGCCGGTATCAGATGCAGTTCCCAGGTTAGGCCAGGGGATTTCACATCTGACTTAACCGACCGCCTGCGTGCGCTTGCGCCCGGTAATTCCGATTAACGCTTGCCCTCCGTATTACCGCGGCTGCTGGCGCGGAGTTAACCAGTGCTTCTTCTGCGGGTAACGTCAATGAGCAAAGGTATTAACTTTACTCCTTCCTCCCCATGAAGTGCTGCAGCGAAGGCCTTCTTCATACACGCGGCAGCGAAGCTTGCATCGGGCTTGCGCCCATTTGTGCATATTCCCACTGCTGCCTCCCGTAGGAGCAATATCGCACCAACAGAAGGTTAGCGAACCGACAGCTTTCTTCGCTGCTTAATGCGTAATA
+
43-0/5&*).+%17(/268:<:197:2-.06)1*++**+/(2-*)+-20)&'&&$&)&','**+1/51;7714/-/3+'()*1,.2*(&).()54+"&(+852../.532/6.-)%)(&/(/)'.40/4129.2.,)/80/1&%$#$%'''&'(%%&%$&#%%&)((%()).171'.++()).()')1.(0&&0,,/(6*52*0/24.11322')'%'''045/2+*,.)*66675731/301&#&+/.5*--$(%&-+43*%(#+$((,./1++'&(.1)&-9761+-(,.99310,+.&+.2/0279100.2)'++(./..0,-.484.,-//..*(%)1330*)+11/35/4(()/*6702+&&,%%*2,1/3550).109.2)+,873:00)555.2.3+35+)).11:9.-//7736)'//11/13*,+(0,)7**),-:8:96763-3(%&-116')-,03389;91*-534235,/.()/2-''%(204,&$#(%*&&-0/.)0,9:99<978.5)()-.7(/&)$)**0/***5134/.-.3+)&('*.2*1-595*(./396;5'*/.)*)/8;/912.1((%%%+.(/)*++')+34-+--,).-/-0/(/861,---*14///2.-/30..-.0./$%''(+&+*))+,-/73*,&+,)-.1)%($)',-+*,.)+/3:22),.59-(+*5/,'#((*873&%*-6.0(&'2322221496/)(,+,/(,++0&%&%&.+15//053-0)*+88.*()*.5:;223:260,-')%%(+02615/270/-42'0+0,467+/*./40-201482/1221)/08143),,*1$--4+')/+.*29/.))+/7422/30803'&/16+.7025662.(')'#&&)*(%+()'-.2+'(2/:48516-(342//4'*)-/,27)+..'$$$$+/,,-'*&()),$(*%01*+/:07;77641/--194305+3034354;)1*,-)--*((*+'*,27.;83.852+)&'+*&-&''#$$$'%&(+2..,4-193230/).-+1,)$('&)*%')((')*0&85359-4309/'*-)'($'&+-4679/&,--,-+.-+070.2.5/*),710071''%).377%&1*0.2,,)*('(+++/2+%*+79117.))(%$$$1)-%0/*,(%&
@db850a05-a79e-4686-abb6-66bf8077aa59 ch=3 read=24507 start_time=2019-12-13T00:38:58Z barcode=BC01 runid=2c9cf7bc05858273f10e7d7ec552fc0bd742dc3e
CGCTCCTACGGGAAGTGAGTGGGAATGTGCACAATGGGGAGACCTTGATGCAGCAACGCCGCGTGGTGATGAGGTTTTTTCGGATCGTAAAGCTCTGTCTTTGGGGAAGATAATGGCAGTACCCAAGGAGGAAGCCACGGCTAACTACGTGCCAGCAGCCCGCGGTAATACGTAGGTGGCGAGCGTTATCCGGATTTACTGGGCGTAAAGGGGCGTAGGCGGATGATTAAGTGGGATGTGAAATGCCGGGCTCAACTTGGGTGCTGCATTCCAAACTGAGACCTCTAGAGTGCAGAGGAGGAGGTGGAATTCCTAGTGTGGCGGTGAAATGCGTAGAGATTAGGAAGAACACCGGTGGCGAAGGCGACTCTGGACTGTAACTGACGCTGGGGCTCGGCGTGGGGAGCAAACAGGATTAGATACCCTGGTAGTCCACGCCGTAAACGATGAATACTAGGTGTGGGGGTTTCAACACCTCCGTGCCGCGCTAGCATTAAGTATTCCGCCTGGGGTACGGTCGCAAGATTAAACTCGAATTGACGAGGAGGACCCGCACAAGTAGCGGAGCATGTGGTTTTAATTCAGAGTAGCGCGAAGAACCTTTACCTACCTTGACATCCCTTGCATTACTCTTAATCGAGGAAATCCCTTCGGGGACAAGGTGACCAGGTGGTGCATGGTTGTCGTCAGCTCGTGTCGTGAGATGTTGGGTTAAGTCCCGCAACGAGCGCAACCCTTGTCGTTAGTTACTACCATTAAGTTGAGGACTCTAGCGAGACTGCCTGGGTTAACCAGGAGGAGGAAGGTGGGGATGACGTCAAATCATCCCATGCCCCTTATGTGGGCTACACGTGCTACAATGGCTGGTACAGAGATGCAATACCGTGAGGTGGAGCCAAACTTAAAAACCAGTCTCCAGTTCGGATTGTAGGCTGAAACCCGCCTACATGAAGCTGGAGTTACTAGTAATCGCGAATCAGAATGTCGCGGTGAATACGTTCAGGTCTTGTACACACCGCCCGTCACACCATGAGGTTGGCAATACCCGAAGTCCGTGAGCGGCTAACCGCAAGGCAGCGGCCGAAGGTAGGGTCAGCGATTGGGGTGAAGTCGTAACAAGGTAACCGG
+
&')*15.-4-20)+(%$$&)/76+4/+7-,+++50.99-(1.///40/344-01/3323:13+0*)))+,+*,1.296<,840..,.0072,.025573055-43(&**/+162.30,-4,40,+-,.)--,2*,+$'),+,..-(*.-//27//,++0/)(+60-7/00:64-3+*-;+''+*6191-/)*,)-47/03,4,(-34;2*,21-7:1010-8632/5/81679<;70--%&06,-16+3-,,+++(1)498999:7768:7423+*(*&'$''*+-/.,.1/300)+*((('%$+&)(*,0-1..0/..&,)**,)-9)*.9651..-+0/-14.4.0.0.16&33271.,,.104340.//60453743//-.068-.(-(&'&%&&*6688'(*,7955,02*)0+),139;5,00//4/:0(*/16478;<1....187789655233*421-,652.8133:597.3654-,'+,**+')-+2,413<57175483&&+)--+35)1/5-.-5-;9662(*))0978*&,)%-,0/:-()-.4854-.../&*)-.,-0/3<<+8:4-*(%&%$)%()-+,2))033)1('(+)()(,))%')066)-/,-*3/,,///2(.&&$%*(),**/6+/50+7:/066909-++/,(-.-.8979875/5/--84820111888777586548819199.7/9.2.44**53-8%%.+,4283;121/19245121;111,01.-901.03.-.44566-%)'&')(&%')1,/.-,4242656610-*)+,1/61057,15568686696.0/-5)&&0,200-,235302..,-01,,)*.:8287:75642411)1-*++,+992;20172641*)+(.'()1360-03-8;94545298,*1*+0;918*0+*+/1/.,-)5+*52228332584..,-/5.-,23.--)***,,./5,,744/-,6227987,))+.55694521',210163332//+-0,-0(-11//,/3274.,+0*'),,3/./9,*+)((*)..-)*+$%&%+*601+2)*.((1//321032053357600.2/0,5./53,(..3-343887930.0,.59;6:
@cccb405b-633a-41e7-97d2-572b42e9218b ch=165 read=73517 start_time=2019-12-13T00:39:05Z barcode=BC01 runid=2c9cf7bc05858273f10e7d7ec552fc0bd742dc3e
CCAGTTGCAATGCGACTTCACCCCAGTCATGAATCACAAAGTGTTGGCGCCACTCCAGGGATAAGCTACCTACTTCTTTTACAGCCCTTCCCATGAATTGGCGACGGGCGGTGTGTACAAGGCCCGGGAACGTATTCACCGTGGCATTCTGATCCACGATTACTAGCGATTCCGACTTCGTAGGTCGAGTTGCAGACTCAATCCGGACTACGACGCCACTTTATGAGGTCCGCTTGCTCTCGCGAGTCGCTCTTTGTATACATTGCACATTAGCCCTGGTCGTAAGGGCCATGATGACTTGACGTCATCCCCACTTCCTCGGATTTGTCTGGCAGTCTCCTTTGAGTTCCCGGCCGGACCATGGCAGCAAAAGGATAAGGGTTGCATCGTTGGGACTTAACCCAACATTTCACAACACACAGGCGGCGGCAATGGCTGGCACCGTACTCACACGGTTCCCGAAGGCACATTCTCATCTCTGAAAACTTCCGTGGATGTCAAGACCAGGTAAGGTTCTTCGCGTTCATCGAATTAAACCACATGCTCACCGCGTGGGCCCCGATCAATTCATTTGAGTTTAACCTTGCGGCCCGTACTCCCCAGGCGGTCGACTTAAACGCGTTAATCCGGAAGCCACGCCTCAAGGGCACAACCTCAAGTCGACATCGTTTACGGCGTGGACTACCAGGGTATCTAATCCTGTTTGTCCCCACGCTTTCGCACCTGAGCGTCAGTCTTCGATGAGGGCCGCCATACGCGGTATTCCTCCAGATCTCTACGCATTTCACCGCTACACCTGGAATTCTACCCCCTCTACGGTTTCAAGCTTGCCATTATCAGATGCAGGTTGTTGATTTCATCTGAAGCAACAGTACTTGCATGCGCTTTACGCCCAGTAGTTCCGATTAACGCTTGCACCACCAATATTACCGCGGCTGCTGGCGCGAGTTATCAGTTAGCTGCTGCGTGAAATCAATGAGCAGGTGTGCTACTCCCTTTATCCCGCTGAAAGTACTTTGCAAGCCCGAAGGCCTTCTTCCTTACACGCGGCGGCATCAGGCTTGCGGTATTGCGTGACCACTGCTGCCTCCGTAG
+
0+%,'+#'%%''*+017;8-822),-875764:52-0/-*(&)&&''))++*-+.)&(+..,/4*,*)/+(&/6;84;;3,+'$/)%&)+5+,65##&*'-'--349750621213367036,4-&.436-*'),9556745.9000;978877,*++33:443154752;21/,1191*-&,*+,1--3-*-%+&/+0,:.:*/-64211666/))&-07:640**+,03%'/+///1+1..,(+)+&'(**7/'&&&$%%&%''%,'*))(/74+/8:0&*%#3::2:77//.+)-/.//767892:03+'((*25+/(1%/1/(*)()(&%),4/133;6223293-'()6-6:63)'&))*+$&,.,()+*)4+,,*++#$#&+)+(.41.+++.)31+//24.:2,*+/((())*%*-+*'-0,,3)'&''%-)++-,&($*+1,.*-.320)-*(*1,1-*,.0:,+--.354-)+.010568:579<:;66/2+-.)(&*+)//*03;68;71-(,)%'-/+'+*-/:685,()*)(,-(,('&$$()&+**'&')+5369606;8,*.4;:282/0/.+1+,,,)5-/+389-,0/3,13852*/'%&+(---2-0&,00/,/,'153436865-1+3.-,+721215(3+3343928:81</++243034:886629/01.-,-/1188:94.88+&'&(*('+&(392.&&&''&%%(5638+)*,*-,*$%&&)010,&')&'%')+-457::5((*%,*11657728790;</.457**)'),18346)1(3)1*131.0(++&*)&$$$')&')+2.00+'0,/3,,-)$)&&102%('%$+8-.412('+%$(*,1+(%#&&'&'%++-(*1.3.0.98)',-*(//++)+020:433/9,,)*0#'(%'*++,+0/482;445::9:778)$')(&*'''/-..335)('%'%%%&&)--801*,*'(((&-+,.())5,'*95)*'-.(3,,..)(((**)'#'+0(,.*,./-31:8<88;:+3,,-+/.0/+)*((+,1+--'%%%(%%-&(+,./'$$$&$'((*'')&$,+(+%&
@551e3980-4bcc-4e50-811c-2b5f68c1cfb9 ch=476 read=27101 start_time=2019-12-13T00:39:06Z barcode=BC01 runid=2c9cf7bc05858273f10e7d7ec552fc0bd742dc3e
CCGGTTACTTGTTACGACTTCACCCCGTCATGAATCACAAAGTGGTAGCGCCCTCCCGAAGGTTAAGCTGCCTACTTCTTTTGCAACCCATGGTGTGACGGGCGGTGTGTACAAGGCCAGGAACGTATTCACCGTGGCATTCTGATCCACGTTACTAGCGATTCCGGCTTCATGGAGTCGAGTTGCAGACTCAATCCGGACTACGACGCGCTTTATGAGGTCCGCTTGCTCTCGCGAGGTCGCTTCTCTTTTATGCGCCATTTAGCACGTGTAGCCCTGGTCGTAAGGCCATGATGACTGACGTCATCCCCACCTTCCTCCAGTTTATCACTGGCAGTCTCCTTCAGGTTCCCGGCCGGACCGCTGGCAGCAAAGGATAAGGGGTTGCGCTCGTTGCGGGACTTAACCCAACATTTCACAACACGAGGCTGACGACAGCCATGCAGCACCTGTCTCACGGTTCCCGAAGGCACATTCTCATCTCGAAAACTTCCGTGGATGTCAAGACCAAAGGTTCTTCGCGTTGCATCCGAATTAAACCACATGCTCCACCGCTTGTGCAGGCCCCGTCAATTCATTTGAGTTTTAACCTTGCGGCCCGTACTCCCCAGGCGGTCGGCAACGCGATTAGCTCGGAAGCCACTCGAGGAGCACAACCTCCAAGTCGACATCGTTTACGGCGTGGACTACCAGAATTATCTAATCCTGTTTGCTCCCCACGCTTTCGCACCTGAGCGTCAGTCTTCGTCAGGGGCCGCCTTCGCCACCGGTATTCCTCCAGATCTCTACGCATTTCACCGCTACACCTGGAATTCTACCCCCTCTACGAGACTCAAGCTTGCCAGTATCAGATGCAGTTCCCAGGTTGAGCCCAGGGGATTTCCGCATCCTGACTTAACAAAACCGTGCGCTTGCACTGCGCCCAGTAATTCCGATTAACGCACCCTCCGTATTACCGCGGCTGCTGGCGCGAATTAGCCAGTGCTTCTTCTGCCGGGTAACGTCAATGGTAAAGGTGTGCTTTACTCCCTTCCTCCCCGCTGAAAGTGCTTTACAACCCGAAGGCCTTCTTCATACACGCGGCATGGCTGCATCAGGCTTGCGCCCATTGTGCAATATTCCCCACTGCTGCCTCCCCGTAG
+
3,,.2-++2.&/2$*,-66;6*8:8*$%($**/820./.20&.'*),*++,85.55-+./..0.6+/0/%040)23.,,,+.'+1(71,%-+7686543,88516.02124053+3393:96676:96<5456)+*5508310--/00&'''/(*(&*+,4:;781'25:86238/.22,*-6.*.$*'-252;2:(6,60/01074..%(.,)(110/111*)./0-./52945,++/.46776665166-+.-.5:4061+()))-+**)#$&.,,3;::220((*+14410+*('$$&*+:9:836;6*.:,768/8,--5;2-0556130/-3886+'&'#&*52818--//-/1.232:-;,,.(65:)5483-(,+/*4.-/544445;77.:5.&'&1,042,,*-2<733556743*'**.*-+766:110;0:/1-.-/09360-,.-24:9;5:/,-+*3./4/5<0/3451,'$&'(&(+03;8;::8:16555689:63)-.1;99<:68)0,(,++)(('*,*<;6020./548898681.,-*-/14&(+-36)&)*,0/1--2<;/566<;:3631.3-.*/61--;77797;-/2/95:76*''(('+0+$,&*,999+0+-&,3+)/*+)2/'*+),/)4805-0.2337685/..49:/.0/.,,.22883351),)1+,/956959614/;8+-11.60&,,-29//+,+022577:9::9:;9:<:655(-4:0:72/5/829:;.2/300/564)+,**)1222887956.15,-'++,.5..%,,))*+,.7/+,-899-+62131.2/03.('&*,2//6',-/29344.,(*+1546+(+-)-)%-+7-%,681*/5,,%%)0127310++)2.264**%'((+0/,)&%%#&''*()+*((*-39;430/090;23/&--.23:28522//528776899840.)+%%$-*'+,3/89467:74<.*%),(540-30.-0/4/0./06./,+(+&(*.2-//4:+2/3/10::.,781-96,1(*('%%'*&.0+),5*4-54835;2(-)*'..2/91+.//033679:28:75:-/+/4)(.3./1-4-,,32633/%&)+444310737-0198
@205b5ea8-5b1e-4114-bfb9-3eb378c03173 ch=89 read=41087 start_time=2019-12-13T00:39:20Z barcode=BC01 runid=2c9cf7bc05858273f10e7d7ec552fc0bd742dc3e
CTCTACGGGGAGGCGCAGTGGGGAATATTGCACAATGGGCACCAAGCCTGATGCAACCATGCCGCGTGTATGAAGAAGGCCTTCGGGTTATAAAAAATTACTTTCAGCGGGAGAGGAAGTAAAGTTAATACCTTTGCTCGTGGCGTTACCCGCAGAAAGCGCCGGCTAACTCCGTGCCAGCAGCCGCGATAATACCAGAGGGTGCAAGCGTTAATCAATACTGGGCGTAAAGCGCACGCAGGCGGTTTGTTAAGTCAGATGTAGAAATCCCAACCTGGGAACTGCATCTGATACTGGCAACGAGTCTCGTAGAGGTAAATTCAGGTGTAGCGGTGAAATGCGTGAGATCTGGAGGAATACCGGTGGCGAAGGCAGCCCCTGGACGAACTGACCTTCAGGTGCGAAAGCGTGGGGAGCAAACAGGGGATTAAGATACCTGGTGGTCCACGCCGTAAACGTCGACTTGGAGGCTGTGCCCTTGGACGTGGCTTCCGGAGCTAGCGCGTTAAAGTCGACCGCGCCGCAAATTACGGCCGCAAGGTTAAAACTCAAATGAATTGACGGGGCCCACGCAAGCGGTGGAGCATAATGGTTTAATTCCGATGCAACGCGAAGAACCTTACCTGGTGTATCCACGGGAAGTTTTCAGAGATGAGAATGTGTGCCTTCGGGAACCGTGAGACAGGTGCTGCATGGCTGTCGTCAGCTCGTGTTGTGGAAATGTTAGGTTAAGTCCCGCAACAGGCGCAACCCTTATCCTTTGTTGCCAGCGGTCCGGCCGGGAACTCAAAGGGAGATGATAAACTGGAAGGTGGGATGACGTCAAAGTCATCATGGCCCTTACGACCAGGGCTACGTGCTACAATGGCGCTACAAAGAAGCGACCTCGCGAGAGCAAACGGACCTCATAAAGTGCGTCGTAGTCCCGGGATTAGGTCTGCAACTCGACTCCATGAAGTCGAATCCCTTTGGTAATCGTGGATCGAATGCCACGGTGAATACGTTCCCGGGCCTTGTACACCGCCCGTCACCATGAAGTGGGTTGCAAAGAAGTGGGTAGCTTTAACCTTCCGGAGGGCGCTTACCACTTTGTGATTCATGACTGGGGTGAAGTCGTAACAAAGGTAACCGGAAGATAGAGCGACAGGCGTAGGTTAACACAAAAGGAACTACCGACAACTTTCTTCCTTAGCAATACGTAACCGCA
+
.+4)-0-/3-*-4,-/,33.24(002191/,-/093//&&#($4-,/:/33952/(-)10,59465825,.14,)/**-+,02-'.,)2-*+49-+*,0-10:6/,/0,71,)(-,&%'*.42-.151313.,3,(223'.&('''0+,5,)**+/*(&'&/.-,('.*+-3742/161/74340*((%$))'&*&%*)/1*,-93-/0018-4,+($%*2268610.060+,04&3*5+024+26;5)/81507:227844&%50((0-,+,/6007./093222295000006.'%'&&+*/-23574+*'.+,)06+19(,65/*),,-61118///43/(**.186;1/0'-+*-0.//3775(+')-5)*772,,-648'%.,(''%$'%%$+)(35315,-.2779:.*,14;86'.0+.(0+.()*1(+))+00%.,4+&)+/89:::4+-+*++'&$+)*+0+-,*+,0)*,+.,,,-02-.-0,,+/..,+),--,1+4.''+,2+24--).-#$&%(&((*0713-00,1-22/8:5332)*+('&%)+/-*-/5-36)%)%+13146:7/.&)),.(')678:6-8.47'')/0;73523227.045,(%%*.')*/))%'**+009+/--.:<934/./-,..-,0)())+04;28:1804-4./1877482467788,////85667831*()));:;97:22/',3+))2;&1.6/4.3523++04/8,,885.0(8:749632&%+&(-3+-,++.173541816+89.:9882;0-0(&)%+*./794222-,'+.-078,1566478,6/0/2011/0*(+)(%%%&')125632+))++05772.4..2-.&+)./06'&((%--3567820.-((&.,-&./,+,,-2.,080,05765534867.0),/-,34&1211578.1--.1.212,*..*2-.--0)).)'(+)&1/,3,,.;:2522&)++)5++,/7445<.),+6735.&0876-8)+(**./74<313/..0'*%&&(%(,2046/58,&,*')(1)()$(&'$.*27316+6/)+3511070.46&-/52/1579<7453344376-,,2.-.4+,**)+1-+2-5:9:.9.8121+(')/079+*+,(*&26-9//,),/65(')+('&(,877860.5906646)&'+&0.8233465/*)$%$
@ae21ceec-526d-4748-8b45-94fb696f1463 ch=491 read=45266 start_time=2019-12-13T00:39:18Z barcode=BC01 runid=2c9cf7bc05858273f10e7d7ec552fc0bd742dc3e
CCCAGCCTCCCTGCAGGCAGCAGTAAAGGAATTTTCGGCAATGGGGAAACCCTGACCGAGCGACGCCGCGTGGAAGAGAGAAGGCTTTCGGATTGTAAACTTCTGGTATAAAGGAAGAACAGCGGCTGATAGCCAGTGACGGTACTTTGATAGAAAGCCACGGCCCAACTACGTGCAGCAGCCGCGGTAATACGTAGGTGGCAGCGTTATCGGAATTATTGGGCGTAAAAAGGAGCAGGCGGCGGGTCTGTGGTGAAAGCCTGAGGGCTTAACTTCAGTAAGCCATAGAAACCAGGCAGCTAGAGTGCAGGAGGTCGTGGAATTCCATGTGCTTAGCGGTGAAATGCGTAGATATATGGAGGAATTACACCAGTGGCGAGGGCGACGATCTGGCCTGCAACTGACGCCTCAGTCAGCGTGGGAGCAAATGAAGTTAAGATGCCTAGTAGTCACGCCGTAAACGATGAGTACTAAGTGTTGGATGTGTCAAAGTTCAATGCTGCAGTTAACGCAATAAGTACTCCGCCTGAGTAGTACGTTCGCAGAATGAAACTCCGAAAGGAATTGACGGGGGCCCGCACAGAGCGGTGGAGCATGTGGTTTAATTCGAAGCAACGCAGAGAGACAACTACCGGAGTCTTGACATACTCATAAAGGCTCCAGAGATGGAGAGATAGCTATATGAGATACAGGTGGTGCATGGTTGTCGTCAGCTCGTGTCGTGAGATGTTGAGTTAAGTCCGCAACGAAGCTGTACTTATCGTTAGTTACCATCATTAAGTTGGGGACTCTAGCGAGACTGCCAGTGGCAGCTGGAGGAAGGCGGGGATGACGTGAAATCATCATGCCCCTTATGACCTGGAGCTACACGTGCTACAATGGATGGTGCAGAGGAAGCGAAGCCACGAGGTGAAACAAAGGCGCAAAACCATTCTCCAGTTCAGTTGTAGTCTGCAACTCGACTTCCATGAAGTTGGAATCGCTAGTAATCGCGAATCAGCATGTCGCGGTATTGAATGCGTTCTCGGGCCTTGTACACACCGCCCGTCACACCACGAGAGTTGATAACTTACCCGAAGCCGGTGGCCTAACCGCAAGGAAGGGCTGTCTAAGGTGGGATTGATGATTGGGAATTGAAGTCGTAACAAAGGTAACCGG
+
'&$$$&)(-82*+2-/,))0*(')()&*'1+7<<9-2:041/23-(),-.35..148.08:9::7::78574'3+)+')&*)''--130(2'././/9-00801.%)+01;-//45128/,,+(0))'$%'(/+106465370++),(&')+'*--),---65-.*(%'%')-1041(6)330+..6/,80/1677+0,'*&&-0.22-,//1&&+%%+.+0130/3<.('((&,**,-()'&%).+100/.0/)-)*(1563-45+,1-*'&*+-')+36+7;59432361631081+/00/-.026:,('(&+,17/,1)6*993210.-,/)*+.:677:5126895-,0223772-+)'&)%%&*+3-6:01)'').++22--,-,-+0225887/-..-1-0&(*&(('%&)*6-6.'++-7:0-.,+.1.,*+,&.*'%&+%$*%'*+78,76:78.-//.13012+%)&(1;2:1/-,%).,5.0191/-0003343307/5/12483(*()*,.-4/273+%&('47254496,-+(*445357103(',.,&)((..2230696-.2)+412/)*,)39870),,/3/,-50;6474:6)..&(.&.&'$%('())+*('*.-3)-$&&..;333860101*,06)29356((*--.::0/,,+/.210..1/24437855&)&**:53455/547257532+/0036867979:9898,6+'#0.81/+-.0'-168--'''(($%&*-023040/,2/.18352*+//3,1.'+632263/,,,-.1325*5+(+(%$)%+,781/.)+0.54'/67.1$+1,+)./,,2+++''#1/.(+**,515-,0/%&&*)))+*-683262;22;77314646*,/,-,*-&%,$#$)*,,-**,-7)-++*'&,''*18.8966:880+,.048&-)9/000//.,05-/0856,*'&)())0-,335.1253)%*&,,/+,-152,7,+)++*-.199910-$&)+4;5(5338546&845,3-*+44-0+1842;://745250+,+(*'(,833213,'($-('&&('-7416.2/**.*22042//236(-/-)&+./.3)/-189011-.0/,/5$+)'&/)*/,)*,-.)&%+.*-.33;7;35
@72909e89-563f-4580-981d-d4ff0e44ea1f ch=392 read=42065 start_time=2019-12-13T00:39:23Z barcode=BC01 runid=2c9cf7bc05858273f10e7d7ec552fc0bd742dc3e
CTCCTACGGGAGGCAGCAGTGGGAATATTGCACAATGGGCGCAAGCCTGATGCAGCCATGCCGCGTGTATGAAGAAGGCCTTCGGGTTAATAAAGGAGTACTTTGGCGGGAGGAAGGGAGTAAAGTTAATACCTTTGCTCATTGACGTTACCCGCAGAAGAAGCACCGGCTAACTCCGTGCCAGCAGCCGCGCGGTAATACGGAGGGTGCAAGCGTTAATCGGAGTTCCCTGGGCGTAAGCGCACGGCGGTTTGTTAAGTCAGATAATATGAAATCGGGCTCAACCTGGAACTGCATCTGATACTGGCGAAACTTGAGTCTCGTAGAGGGGGTAGAATTCCAGGTGTAGCGGTGAAATGCGTAGAATCTGGAGGAATACCGGTGGCGAAGGCGGCCCCTGGACGAAGACTGACGCTCAGGTGCGAAAGCGTGGGGAGCAAACAGGATTAGGTACCCTGGTAGTCCACGCCGTAAACGATATCGACTTGGAGGTTGTGCCCTTGAGGCGTGGCTTCCGGAGCTAACGCGTTAAGTCGACCGCCACCAGGAGTACGGCCGCAGGGTTAAAACTCAAATGAATTGACGGGGAGCCCGCACAAGCGGTAGGGCATGGTTTAATTCGATGCAACGCGAAGAACCTGGTCTTGACATCCACGGAAGTTTCAGAGATGAGAATGTGCCTTCGGGAACCGTGAGACCCGGAGTGCTGCATGGCTGTCGTCAGCTCGTGTTGTGAAATGTTGGGTTAAGTCCGCAACGGGCGCAGCCCTTATCCTTTGTTGCCAGCAGCGGTCCGGCCGGGAACTCAAAGGAGACTGCCAGTGATAAACTGGAGGAAGGTGGGATGACGTCAAGTCATCATGGCCCTTACGACCAGGGCTACCGTGCTACAATGGCGCATACAAAGCGACCTCGCGAGCAAGCGGACCTCATAAAGTGCATTTCGTAGTCCCGGATTGGAGTCTACGCTCGACTCCATGAAGTGAGATCGCTAATGATGGATCAGTCTGCCACGGTGAATACGTTCCCGGGCCTTGTACACACCGCCCGTCACACCATGGGAGTGGGTTGCAAAGAAGTAGGTAACCTTTAACCTTCGGGAGGCGCACACTTTGATTCATGACCGGGGTGAAGTCGTAACAAGGTAACCGG
+
/12-*,1.23,/2**21/4858.**,(/+))*-.836:20./361489876/-,(++/0176.//.0505505&(),+40447'205-*%&03.)''$*'()+%)&)+9-*.'(&)+(#&*.99.2.///230:;/-766+4+.%3*3..6;0-0*+1,&+)#((,..,+++4-/076635,+*+),-2+/0/-5//7101.1,+-(++2+1/266<5;57(1)*+0&(&(-566312/((&'$&)(&()+60,5-9,22.(''')'(&+*470.2%*-..6(+-6230*.,312...((*0(,%$&)'++'&(())./106565,(*/14+,-,-11.2,,583/....07220440/4758-+'+),-/+0+,,+,1,+-),))),)()))*.582*.479/2/,++,,-2-524./8687..12+,./0-3*+(03;77.10'3(%$&&)+5./09966153%((5;87:<910-/(3650+''/---2.92326;+,,,.19269584535,3,///5491.,-.516-288998245../-)&'&)+5/022*.,42-4;0;<21885<2.++/-3000034-&(.5*)/.210'*'/'%()((%&)).78138:2//0/167423%'+()'-)(4798561(13466/136/4./;2..,,+.-/.'(-1.413;878)2/)-.136102534*'+%')1/200/12912233778434447965:4235<9672<2;92;26//5/*+1-9)4883--*62('-)-0*),)(6-*59,()$&)0955.06050::)6+4719.*,),.36678011..018:455.+3/+/+**085.1012612*+)-06:9/10/28((($$')99/9;840--(')4:97718119413337:9/+&&**+,*-/700//1;343:3566623/5(**./002/,,107801'.,(7(0+(++-2061343234566/115-('%$+..//310-*)(*1944/'&%%&&+/*,*31029928307,(('2./-,+)%%'%('+,)/11147-415:67320(*)&254;/225+'(*)*'.((*%+%%&&+5091:3-:2/23/0/+-(+..+**+7525225-0+61/'))((2,()4./*-**6:878:
@e875a0bf-3cdd-435f-9573-ab7179d51624 ch=41 read=41147 start_time=2019-12-13T00:39:31Z barcode=BC01 runid=2c9cf7bc05858273f10e7d7ec552fc0bd742dc3e
CTCCTAGGAGGCAGCAGTGGGGAATGTGCACAATGGGGCACCAAACTGTCGCAGCCAATACCGCGTGTATGAAGAAGGCCTTCCGGGTTTGTAAAATTACTTTCAGCGAGGGAGGAAGGGAGTAAAGTTAATACCTTTGCTCGGTGACGTTACCCGCAGAAAAACACCAGCTAACTCCATTATGGCAGCCGCGGTAATACGGAGGTGCAGCGTTAATCAGATTACTGGGCGTAAAGCGCACGCGAGCGGTTGTTAAGTCAGATGTAGAAATCCCAGGCTCAACAGAACTGCATCCTGATGCTGGCGAAACGGAGTCTCGTAGGGGTAGAATTCCAGGTGTGGCGGTGCGTGGCGTGAGATCTGGAGGAATACCGGTGGCAGAGGGCGGCCCCTGGACGGCGAAGACTGACGCTCAGGTGCGAAGCGGTAAGGGGCAAAACAGGTTAGATACCTGGTAGTCCGCGTAAACGATCAATGGGCTTGGAGGTTGTACTTGTGAGGCGTGGCCGGAATTAACGTTAAAGTCGGCCATACCAGGAGTACGGCCGCAAGGTTAAAACTCAAATGAATTGACGGGGCCCGCTGAAGCGGTGGAGCATGTGGTTGCGCGAAAGAACCTGGTGCCCGGCATCCACAGAACTTTCCAGAGATGGATTGGGCGCCAGGGAAAGGACAGGTGCTGCATGGCTGTCGTCAGCTCATTGTTGTGAAATGTTGAGTTAAGAAGAGTCCGCAACGAAGCCCTTATCGCGCTGTTGCCAGCGGTCCGTAGGAACTCAAAGGGAGACTGCCAGTGATAGAGCTGGAGGAAGGTGGGGATGACGTCAAGTCATCGCCAGCCCTTCTGACCAGGGCTACACGTGCTACAATGGCGCATACAAGAAGAAGCGGCCTCGCGAACAAACGGACCATCATAAAAGTGCGTCAGCGAGTCGGATTAGAGTCTACCAGCTCGACTCCACGCCAAGTCAGAATCGCTAGTAATCGTGGATCAGAATGCCACAGTGAATACGTCCCAGACGCCTTATACACACCGCCGTCGCACCGCGCCGGGAGTAGGTTGCAAAAGTAGGTAGCTTAACCTTCAGGGGAGGCGCTTACCACTTTGCTTGATTCATGACTGGGGTGAAGTCGTAACAAGGTAACCGG
+
-18+,/.2-/1-3586574:;/+11(1))*+0:0',/))%)%//(,,+''$'&%(%-&)&67211/*--.(*.%)*--568:02.7306/-.-:,*(,+-58..*'))',1+'-,),*2-)+,-87,/41501302;8.267')1034.;/.45*')&(-0+**$&4-/'-*/++*23+1-*(%,,00673/0.-04/,.04-/+(&),*,+.-8...'(+(5+6460-/--,/2+21200%,$%),'(&)'+9/5.45).0+(&%$(,0)/6-)094686-)(((+)&&'&)7,++01,3-3+*'*.'')(%&')*.-4)1/1*(&+'+*,+--081.('1-/7..)*)('')-*),),50710,*))*23)'&*-.-%%(**)).+460),.65//&''++**.*,,/(-.6%0420+(&'$%$$&%&*,-()+4-'-%,''1/./0(/,+.13)''*.),//.,(,-**#('*'*$&(++/+/.-1./(+(&%%%&.2*-)('($*)($'.)++,,/55.**//229-//--+-*((*--1455---()(/5,3./+,419832)+.-+*+'*3/+3(&'&&'&''%*/2.+--(.(+)%%&##'%'*+*'*++((+)$%'-*)))-.8'%)('/**280/4***++45/&1')*&&#%&'()(%'$''21/,0...341340823398435,/012576,6.,+,'*+'(8--&,.02,(++)**+/1(*.33&%%#&80/0..2*,$&+(-7*-8122,/,..()&.3/7378/1*)(('+,98972-,+),-)%($%(--,0*.3/4/*'0-+766711100+,,,))%'$$'+/*&&&$'..70)-/**))&''(*10.0/90/62153-+*((&)'%)((.+'3414*''(((47',1*(*&#'*+**/.%('''',-%'&&%&(+$.%1*.&((()'')+*+1540010/+$)(+(+()+,,3.723%$))-*1+)(%+187774-/61%'$'+&/.),1-*-)--/+$('(%'(+*)+(-&-,07+5/()($%$)''('*)(/'&%'&.)-'&(/4.,')(-*)+&((+11184:4&1+()'-1+),.-+/0')&((&$&%)*898782110,)*+('(2*,.%2%'&(+'-029892:
@d8ddb77c-a15e-41ca-9163-7727d55ac3ca ch=155 read=49272 start_time=2019-12-13T00:39:57Z barcode=BC01 runid=2c9cf7bc05858273f10e7d7ec552fc0bd742dc3e
CAGAGGCAGCAGTAGAGAATGTTGCACAATGGGCACCGGCTGGTACAACCATGCCGCGTGTATGAAAGAGGCCTTCAGGTTGTAAGGAAGTACTTTCAGCGGGGAGGAAGGGTAAAAGCCACCTTTGCTCGTGACGTTACCGCAGAAAAACACCGGCTAACTCCGTGCCAGCAGCCGCAGGCAATACGGAGGAGTGCAAGCGTTAATCAGATTGCGGGCGTAAAAGCGCACGCAGGCAGTTTGTTGATGGTCGCTTGAAATCCCCGGGGCTCAACCTGGGAACCTCTGATACTGGCAAGCTCGAGTCTCGTAGAGGGGGGTAGAATTCCAGGTGTAGCGGTGAAATGTAGAAGTCTGGAGGAATACCGGTGGCGAAAGGCGGCCCCCTGGACGAACTGACGCTCAGGTGCGGCGTGGGAGCAAGCAGGGATTAGATACCCTGGTAGTCCACGCCGTAAACGATGTCGACTTGGAGGTTGTGCCCTTGAGGCGTGGCTTCCGGAGCTAACGCGTTAAGTCCGACCGCCTGGGGGTACGGCCGCAGGTTAAAACTCAAAATGAATTGACGGGGGCCCGCACCAGCGGTGGGCATGGTTTAATTCGATGCAACGCGAAGAACCCACCTGGTCTTGACATCCACGGAAGTTTTCAGAGATGGTGCCTTCGGAACCGTGAGACAGGTGCTGCATGGCTGTCGTCAGCTCCGTGTTTGTGAAATGTTGGGTTAAGTCCGCAACAGGCGCAACCCTTATCCTTTGTTGCCAGCGGTCGGCCGGGAACTCAAAGGAGACTGCCGAGTAAACTGGAGGAAGGTGGGGATGATCAAGAGTCATCATGGCCGCCGGCCAGGGCTACACACGTGCTACAATGGCGCATACAAGAGAAGCGACCTCGCGAGAGCAAGCGGACCTCATAAAAGTGCGTCGTAGTCCGGATTGGAGTCTGCAGCTCGACTCCGCTGAAGTCCGGAATCGCTAGTAATCGTGAATCAAAGTGCAGTGAATACGTTCCGGGCCTTGTATACACACCGCCCGTCACACCATGGGAGTGGGTTGCAAAAGTAGGTAAGCTTAACGCTGAACACCACTTTGTGATTCATGACTGGGGTGAAGTCGTAACAAGGTAACCGG
+
$$&$()()3----,++*--,+5:3326/6.',22040*,/,-02-0+',.14,681.*(&)),/36.%')*-3293(2538-*,*(')*(.-/175.,.().-*&,3/4+/,).56,%%&(-+,2.-024002*3-8-*,,(*+-3/)30*147*-.+-1-1373809:50.*)1***#&$$*+.-/&.*.(&*,555158.9-7-57+*,-2'+),/215888,+,%+$,)2/.2-&.22(&+)&&'(&&%%%&&(48/.179+(*.*,-5,0/40/8--'%%$(%&*.*-,2202+)++5/--./03345-&0-037-/0)4*4+5)+294702445;:5+)'&$%'%('%)*+2-+0..71236+8231-*+1&)-4-50871*,1743.(--01137404)253-*'%%+,595+.01-%+%('+$0(,-2;77:3/0976608*%&)16353;2-+%'%((())*+--662720-//3),'&%.(+0/-5..01)0-+,/128/-))-6./'-.))+::68:8781*'(*.1483.2.(0,85;7+01/.8:411/41212728<;4/83-/-2,**,+,'(&(.&/+-0;;6:7;.---+23.1**(+3./++(%'02/+*(*/42/1443++-..*/)-4;-5,**,,*(%)(+5112*0/46;6:51424(-.0246356801---0:654*2202('(((3))&'&*-''/8,45/:20.467142,4-088485477)))*/6,-5-*32251/004:42(1,13750611939*4,*+/06674+*%'2;0667:./5*1030,)12,))%'(,(()/01498.')%)($&$$$,(.+.0/00.()&'(0-/.+0/80/::4.,,++45.-+--),07258851.,,**02;365<89854..397),/347(%$&%,.0*4,2170*(*+21(.%$')0/(255/((++.3/0/.040:55%%)&011833+5/(&(**.)%'%*)0356:0-/*5*.)'2212/3)+',(*(*).643;81151103:9:8:.,()+4249023/,)&*&/../0))'(---&)*%%%%'+1(-/,,+214696.++*+.56/*1/*0+-.4899778,+./4/212
@cf19e926-225c-4f95-854a-ca7856969cd1 ch=384 read=39509 start_time=2019-12-13T00:39:50Z barcode=BC01 runid=2c9cf7bc05858273f10e7d7ec552fc0bd742dc3e
CCGGTTACCTTGTTGACTTCACCCAATCGCTGGCCCTGCAGCCGACCGCTGCCTCGCGCGGATTAGCTCACGGACGGTGTGCCAGCTCTCGCTGGTGTGACGGGCGGTGTGTACAAGACCGAGACGTATTCACCGCGACATTCTGATTCGCGATTACTATTAACTCCAGCTTCATGTAGGCGAGTTTCAGCCTACAATCGAACTGAGACTGGTTTAAAGTTTGGCTCCACCTCGCGGTATTGCATCTCTGTACCAGCCATTTGTAGCACGTGTGTAGCCCTACACATAAGGGGCATGATGGTTGACGTCATCCCCACCTTCCTCCTGGTTAGCAGGCGGTCTCGCTAAGTCCTCAACTTAATGGTAGTAACTAACGACAAGGGTTGCGCGCGCGCGCGCTCGTTGCGGACTTAACTAACATCTCACGACACGAGCTGACTGACAACCATACCTGTCGCGCTTGTCCCCGAGTTTCCTCGATTAAAGGTAATGCAAGGGATGTCAAATTGTAGGTAAGGTTCTTCGTTGCTTCGAATTAAACCACATGCTCCGCTACTTGTGCGGGTCCCGTCAATTCTTTGAGTTTAATCTTGCGACCGTACTCCCCAGGCGGAATGCCAATGTGCGTTAGCGGCGGCGCGGTGTGAAACCCCACACCTAGTATTCATCGTTTACGGCGTGGACTACCAGGAGTATCTAATCCTGTTTGCTCCCCGGCTTTTCGAGCCTCAGCGTCAGTTACAGTCCAGAGGTCGTTTTCGCCACTGGTGTTCTTCTAATCTCTGCGCATTTCCTGCCGCTACACTAGAATTCCACTCTCCTCTCCTGCACCTCTAGATAGCCAGTTTGGAATGCAGCACCCAAGTTGAACCTGGGTATTTCACATCCACTTAATCATCCGCCACGCTCCCTTTACGCCCAGTAAATCCGGATAACGCTCGCCTACGTATTACCGCTTGCTGGCGCAGTAGTTAGCCGTGGCTTCCTCCTTGGGTACCGTCATTTATCTTCCCCAAAGACAGAGCTTTACGATCGAAAACCTTCATCACTCACGCGGCGTTGCTGCATCAAGGTTTCCCCCGGTATTACCCAATATTCCCCACTGCGCTCCCGTAGGAG
+
1(/./8+00/3.-3))-4:5.210,2/11561%2;+*.0.)*''&.4/98//'(+%%&%**$.(,-8821224/,)),.1&10/(*)))+&%%(.*,-+,-09:61+(&+)'%'(&'/.2-+,30.346<6246112220762,015:/))**1.,.0)',(,,-3+)*+*-,(*+..3:52')*84-'+,-)*,,715(),-,'))+.3719;:,4(-+80.60227/2733.0+(.&((-/43,-,+*115;446;29:0100/-&(-..2-)$+31,&*++-/-7.1382462...02360/248::/;38.*-/.4/3*+'('+/+**-,4/*)*+.64+*1,3+.38//2'&&&,+.0//-02220033./*/54)6/17/.(*+++,+++,(.1984:,++1(&'%1(,')2+2201*'*++504344/0//,%(*4030:/-+1213-,%)%%&%')335-)''*5,1-.2416141)(''-*+*.,).61075.,)+&0&&(*0.(9-),0326//*)/),.57++/3/6:36...-111177,+,%')'*+12+4508:/*/1.&/&%%,%(&.6;8/:6/7/-.61/+%'#(+,)'''.67.3030(/+*,+,-+/,,/,..0851.,&*+,*)*'+2-4960(+,/6/+.//170555218:342;322/.,*+'-2/72()*.1756:7664-81,&-+965*(0,+6901(*.2844.223390190013420))))(())&'(*)**.557713./164720-.854444%*)*)5<94%&&*3//1.2-+*)('.*4.6%((+3262303753*%()+2133900(8/672<<1613215424+81*-0,1/(&)886682212;5./00.6+%$%$1,778/:4(+)*-34917*060.21081,-59;642*2.45742*132*)*&)+&1*+:/,('%%'')-.('&)$++,1270237271-,/,0)+.-/-/0''$.&()++11*)2*.5,49-082/1220/0/3:6'101.2')14/37:::8:;3555+/,//733250/0111320&')+8..6:4*%&+%(''+,(2*-.89.953&**+-$'++4*+7,61,,
@5ffc1dae-66e4-48b8-8368-fa32b07d29b2 ch=92 read=52393 start_time=2019-12-13T00:40:01Z barcode=BC01 runid=2c9cf7bc05858273f10e7d7ec552fc0bd742dc3e
CCACACTACAGGGAGGCAGCAGTGGGAATATTGCTGTGGGCGCAAACCTGGTCACAGCCATACCGCGTGTGTATGAAGAAGGCCTTCCGGGTTGTAAAGTACTTTCAGCGGGAGGAAGGGAGTAAAGTTAATACCTTTGCTCATTGGCGTTACCCGCAGAAGAAATGCAGCTAACTCCGTGCCAGCCGCGGTAATACGGAGGTGCAAGCGTTAATCGGAATTACTGGGCGTAAAGCGCACGCAGGCAGTTTTGTTAAAGTCGGATGTGAAATCCCCGGGCTCAACCTGGGAACTGCATCTGATACTGTGAAGCGGAGTCTCGTAGAGGGGGTAGAATTCCAGGTGCTTAGCGGTGGGAAATGCGTAGAGATCTGGAGGAATACCGGTGGCGAAGGCGGCCCCCTGGACAGACTGACGCTCAGGTGCAGCAGTAGAGACAAACAGGATTAGATACCTGGTAGTCCACGCCGTAAACGTGTCGACTTGGAGGGACCCTTGAGGGCGTGGCTTCCGGAGCTAACGCGTTAAGTCGACCGCCTGGGAAATTACGGCCGCAAGGTTAAACTCAAATGAATTGACGGGGGCCCGCTGAAGCAGTGGAGCGTAATGGTTTAATTCGATGCAACGCGAAGAACCTTACCTGAGTCCTTGACATCCACAGAACTTTCAGGAAGTGGTTAGTGCCTTCAGGGAACTGTGAGACAGGTGCTGCATGGCTGTCGTCAGCTCGTGTTGGTAAATGTTGGGTTAAGTCCCGCAACGAAGCGCAACCCGCCATCGCTTTGTTGCCAGCGGTCCGGCCGGGAACTCAAAGACTGCCAGTGATAAACTGGAGGAAGGTGGGGATGACGTCAAGTCATCATGGCCCCACTGACCAGGCTACACGTGCTACAATGGCGCATACAAAGAGAAGCGACCTCGCGAGCAAGCGGACTGACCTCGCATAAAGTGCGTCGTAGTCGGATTGGAGTCTGCAGCTCGGCTCATGAAGTCAGATCGCTAGTAATCGTGGATCAGGGCGCACAGTGAATACGTTCGGGCTGCCCAACACCGCCGTCACACCATGGGAGTGGGTTGCAAAAGTAGGTAAGCTTAACCTTCGGGAGGGCGCTTACCACTTTGTGATTCCTTGACTGCAGAGGTGAAGTCGTAACAAGGTAACCGGAAGATAAGAGCGACGGTATTAGGATTACAAAGACACCGACAACTTTCTTCCAGCACCAGCAATACGTAATAGCCGCA
+
--&)&'&(.%57))5531996798;6/74'5))*$%'-84/-/06(2522-1,*,+(.6/8*79354//,,,-/3..()*)12967833;:3:10171//.-.(2-(//1:3.-/.++1.&'),1,*+,22/./+*.-+.1.'-)-%++&*+.2,-0--2,&+)&&$&)$%&*),-/+*.+5++(+)//-'(/+,,1/.*10,1-2/*+/5<7;6649.3.3-139<8744:82-,,-'-%.)*47+62;;/*1/82+,08/:))&&$)+-*045+&/24695036110/*0101110//../.20.$$)(')/3-.,,--+34.*-135.-.*8+8*9,++0*,%(&&(*-,++)&.+3+,-13/*++.28252.5/,744:60701772/.,.*-105841+/657')1122249:9:./-,)'''&$*,',%%&*)2(/)68,6,*)///0:/09778572(*+-3.289.*)&%',-1.*-,-&*4(&/-(.40.-7,348+75505)3(+++107/210504-+,23.43/241,/(()%(&+-)/-.*.07.043094,412:510.31615-(6:8/1:0&-)('&*0.6826++*)+/++(37;8/7785../00:264+*/.**3..3*)+)()&%(-+3--+./,-+*-,-.2,08/,,*&'&%''1.3'2335:8;7/51'0-.1)0&'-/3324489:988849555440,/+-01162+1*'&'$&&)%**(,/*4.++*/+(',0+3.-,./37-7.9-&))),4,)**++4<4592356:51)--11,5.)-*:3,('(&*+329/3210118/.-0-)1),./82389/2766863675359661&'%,,06,#&$'(*+''#%$#(')-/30+&+/5233105351165)'('*)&*..056982+*((-302581.(*$-1.4*-,+0830078+++**4:1:(*(3./()((*-(*)%,-6/(4/0-.-60/.7-0357423+224955499<::92/)'&'*')&-/23;745/271,.,)++/3/--.35;475/12**+0+36&0*+))*300911/2)'%%((*/+(%'+*2,36386/<5.04+33.4--33'+14--5667.,%+&)+1/*')+&('#'&((*32565996+2,0678.1(&&*(.()&...10'&$%('))0'4,,-08*+-*,6/'.2/2/09956:2-,+---10+5/9000--+**&%($#$%
@cdeeb399-e9d4-459c-8d0e-4d6b152e0cfc ch=154 read=47600 start_time=2019-12-13T00:40:01Z barcode=BC01 runid=2c9cf7bc05858273f10e7d7ec552fc0bd742dc3e
CTCTACAGGAGGCAGCGAGTAGGGAATTTACCTCGGCAATGGAAACCCTGACCGAGCAACGCCGCGTGAAGGTTTTCGGATTGTAAACTTCTGTTATAAAGGAAGAACAGCGTACAGGAAATGAAGTAGCCGAGTGACAGTACTTTATTAAAGCCGGCTATTCTGATTACCCAGCCGCGTGTGCGTGGGTGGCAGGCGTTATCGGGATTATTAAAAGGGGAGCAGGCGGCAGCAGGTCTGTGGTGAAGCCTGAATGCTTCGGTAAGCCATAGAGCCAAGGCAGCTAGAGTGCAGGAGAGGATCGTGGAATTCCATGTGGCGGTGAAATGCGTAGATATATGGAGGAACACCAGTGGCGAAGGCGACGATCTGGCCTGCAACTGACGCTCAATCGAAAGCGTAGGGAGCAAATAAGTTAGATACCCTAGTAGTCCCACGCCGTAAACGATGAAGTACTAAGTGTTGGATGTCAAAGTTCAGTGCTGCAGTTAGCAATAAGTACTCCGCCTGAAAGGTAGTACGTTCACTTAAAGAATGGGAAACTCAAAGAAATTGACGGGGGGCCCGCACAAGCGGTGGAGCATGGTTTTAATTCGAAGCAGCGGAAAGAACCTGCAAGGTCTTGACATACTCATAAAGGCTCAGAGATGGAGAGATGGCTATATGAGATACAGGTGGTGCATGGTTGTGATCAGCTCGTGTCGTGGATGTTAGGTTAAGTCCCGCAACAGAGCGCAACCCTTATCGTTAATACCATCATTAAGTTGGGGACTCTAGCAGGACTGCCATTGATGACAAGCTGGAAGGCGGGGATGACGTCAAATCATCATGCCCTTATGATATAAGGCTACACGTGCTACAATGGATGGTTGCAGAGCGAAGCCGCGAGGAATTAAAGCAAAGCCATAAAACCGATTCTCAGTTCGGATTGTAGTTTTGCAGCTCGACTTCCATGAAGTTGGAATCCGCTAGTAATCGCGAATCAGCATGTCGCGGTGAATACGTTCTCGGGCCTTGTACACCGCCCGTCACACCTTAAATTAAGGTTGCCAAAAGTAGGTAGAAACAACCTTCGGGAGGAGCGCTTACCGCTTTGTGATTCATGACTGGGGTGAAGTCGTAACAAAGGTAACCGGAAGATGGGGAAAAGGCGACAGGCAAGTAGGTAGGTTAACACAAAGACACCGACAACTTTTCTTCCAGCACCAGCAATACGTAAAAAGA
+
+./,+0(*)%(*+)--''&(,(/))),,&$&'%0.43473.&'*&(2$%'**/,,(0276357.-,'&&'&),78/7(4*8++,250.2425,23+-/4)*)+*)'+()$'#&&(.0-+24,.(%&((//6()(''*(&$+('('''-+0/,(+,&')*&(,)((*,&'.*'$%&))*+,.*',,,&3--.1*&(''-**(,-)0&).))),,00''*8+,..44883:,++,(.-**+22042021),5,*&&$"$%&'(.786&2+&'(+0'3(-*(-532220.)**2003+)'&.+**+/0')0(3,8+*-*(&'&-*),,7/*(***).356401/0)*+()((0*)1312.,*0+30::/...//8/908770*,*+44576.+%'&$%&('*'(%)/,(,.4:.-0(+(/*,44437+*,./32371*&+*,/-6:<7-,*+*/*)+,033-'(,0807/1011085+.8531401111/+5(('(+-.4746...--),+%%,-)&*+*,/0234;.())&.**(%+')&%.+,,9937,'&&(),../(*2/4*86))-*..335/801,*''$(&)+3;+657:6,+-&'('))%*-*'&*)+,&,'.(+//0300/--',+,--18.+.-.9++-./::1/-+)0.'2212433/,1.0/6*0.-.310257'/38('%&((%%%'.,-022)2()))(9,$4.4/3+*)-6,+7767()((*).2-25(&**,4.0-.&'',3366*7*1(,2-)4600120)'()&*,%*)$(&&'&%&*)-+/0,**+(''(.,16;7031113384:3//066)-'(%%%$$$$$%&(((.,//+)%''*34+*)&%'/4.*())-+/&))&&&())--&''&'((&+)+),&*(3**12311:;829**0*+,,&)-57+0)1+-/00653,(-,*/162..-0,*%,,.0-5.6/1503)(+31/-6.,1)**/813+**+-/1968364'(//.7204.-/-043/0,$)))+-301741.0)*&+&''13.4.,'2*6/*+,12+'$*')/-&%&&%%)1-/../*71,,,$**)*,2-/3+,--((),-9.5++))*))/-(**,+++1*+.55.8),///7/1,127234&)-.*08..95523*,750-%,$)&$%&()**%+('023)-.23:22-/*)/0/.0367'(*+,,:,-.1//+-&%**))($%
@f3b8e7f8-1f20-4e0c-94a0-d06ff49cea16 ch=55 read=48016 start_time=2019-12-13T00:40:15Z barcode=BC01 runid=2c9cf7bc05858273f10e7d7ec552fc0bd742dc3e
CCGGTTGTTGACTTACCCCAGTCATCGGCCGCACCGTGGCAAGCGCCCTCCGAAGGGTTTAGCTACCTGCTGGTGCAACAAACTCCCGTAGTTGTGACGGGCGGTGTGTACAAGGCCCGGGAATTCACCGCAGCAATGCTGATCTGGAGTTACTAGCGATTCCGACTTCATGGAGTCGAGTTTGCAGACTCAATCGGACTGAGATAGGGTTTCTGGGATTAGAAACTTACCGTCGCCGGCGCAGCCTCATCCCTACCATTGTAATTTTTTGCAGTGGTGGCAAGCCCTGGCCGTAAGGGGCGCAGTGATGACGTCATCCCCACCTTCCTCCGGTTTGTCACCGGCGGTCTCATAGAGTTCCCACCATTACGTGCTGGCAACTAAGGACAAAGGGTTGCTGGTGCGGGACTAGCAACATCTCACGACACGAGGCTGACGACAGCCATGCAGCACCTGTTCGGGTTGAAGGCGCAATCAAATATGAAGTTCTCGACATGTCAAGGCCAGGTAAAGGTTCTTCGCGTTGCATCGAATTAAACCATACTCCACCTTTGGCGGGGCCCCGTCAATTCCTTTTGGGTTTCAGTCTTTGCGACCATGCTCCCAGGCGGCGAACTTAACGCGTTAGCCTTCGATACTACGTGCCAAATTGCACCCAACATCTGGTTCGCATCGTTTGGGGCGTGGACTGCAGGGTATCTAATCCTGTTTGCTCCCACGCTTTCGTGCCTCAGTGTCAGTGTTGGTCCAGGTAGCACTTCGCCATGGATGTTCTCCTGATCTCTGCGCATTTCACTGCTACACCAGAATTCCGCTACCCTCTACCACACTAGTCGTCAGTATCCGCACGGTTCCCAGGTTGAGCCCAGGGCTTTCTGGCAACAAACGACCACCTACGCACGCTTTGCGCTTGAGTAATTCCGGTAACGCTTGCACCCTTCATTACCGCGGCTGCTGGCACGAAGTTAGCCGGTGCCTTATTCTTTGGGTACCGTCATCCCAGCCAGGTATTAGCCCGGCTGGATTTCTTTCCCAACAAAGGGCTTTTACAACCCGAAGGCCTTCTTCACCCACGCGGTATGGCTGGATCCAGGCTTGCGCCCATTGTCCAATATTCCCCACTGCTTGCTCCGTAGGAAC
+
./&'(&$%'($*.,-,7;8-34;:;21141)201544(-,-2*338:.-0)*-1)/*.2(&&(/()/**(3)+*12/5-.*)()09*)-*+5*&&++1%*-438234425651.,/(&01))(+-21751433:7;7110..1111)('+&%&''+***6-542)2385+,00*+,,'%0/7/01244424*-*0',./-//478)76428+/5595)4)%&'(((*)(0868979*/'&%+*+4/+,+23,)%),3270..*$-'%%&%$$$'*)%(((*&)(3;1058623731)48,/)&%%)(,)*,0089:.;67-./75071-2*1-9<;46645616123/-,0)-+,-.0-65+'1.443/014221/200332%&3+35/9-,4*0-(('$(0'(*94.,((%/)+.34612'),.11300+1+11-*)'+0.2:3;4:76721-/.1-9(1)((&+**(9276;54(+*'&&&&)(-265534356468+*,++,*-8..50,4/<:8<210009.//23,&*+--3.)*'''+,/5'*&&+)%'$&),)34-'*,./:7;98,893-,,2:;24::5895,---6:1600/-(('.5:499329/2-2,-/705+'%%$*-,,..&0*%0/1.--.0.04,.(-++143761.(-06/.3/377282)/-,1,4/6)')$'%34-/098658578680:3.038:8+1/117720/,2302)),)*)((*.0605*5*&/**&''#))608;;789;9:+8*005-()+67686*423/5<21256566*-++/,.)2,1+'%(,,2:542-)0+')&(&%'+,,3:')).)/)%&$'(.8060,*-0484.1/6+)/70-7:5,(&(,-'*-313003;137*((&()-,,1,'$&&&$#&%)*1479/+)+*,42+,,2-,+-60285.4--29552733234+.'%'(($().+,0203/(*'(-14:6491-0'($49/28:445/+).7/0610.7*--,*-,*,20-074)1<.53*11759.,48,76:+*-48096-,1033:6:75:74196./235965031//4;;7:*'&'%+0---4:.,7:6/7-../0/-88:/)+*)(,&$(*0:/26913*1
@01620c9d-6837-40fb-8473-8e4b1bf0628e ch=291 read=68917 start_time=2019-12-13T00:40:23Z barcode=BC01 runid=2c9cf7bc05858273f10e7d7ec552fc0bd742dc3e
CTCCTACGGGAGGCAGCAGTGGGAATATTGCACAATGGGCGCAAAGCCTGATGCAGCCATGCCGCGTGTATGAAGACCTTCGGAGTTATGAAGTACTTTCAGCCCGGGGAGGAGAGAGTAAAGTTAATACCCTTTGCTCGTGGCGTTACCCGCAAACCTCGGCTAACTCCGTGCCAGCAGCCGCGGTATTAATACCCAGCGGAGGTACGAAGCGTTAATCCAGATTACTGGGTAAAGCGCACGCAGGCGGTTTGTTAAGTCGGATGCAATCCAGACTCCAACCTGGGAACTGCATCTGATACTGGCAAGCTTGAGTCTCGTAGAGGGGGGGTAGAATTCCAGGTGTAGCGGTGGAAATGCGTAGAGATCTGGAGGAATACCGGTGGCGAAGGCAGCCCCCCCCTGGACGAGACTGACGCTCAGGTGCAGCGGTAAGGGAGCAAACAGGATTAGATACCCTGGTAGTCCACGCCGTAAACGATGGCGACTTGGAGGTTGTGCCCGGCGGGGCGTGGCTGGGCTAACGCGTTAAGTCTGACCGCCTGGGAAGTGCGGCCATAAGGGATTCAAAACTCAAATGAATTGACGGGGGCCCGCACAAGCGGTGGAGCGTAATGGTTCATTTCGATGCAACGCGAAGAACCTTACCTGAGTCTTGACATCCACAGAACTTTCCAGGATGGATTGGTGCCTTCGGGAACTGTGGGACAAGTGCTGCATGGCTGTCGTCAGCTCGTGTTGTGAAATGTTGGGTTAGTCCCGCAGAGCGCAACCCTTATCCTTTATTTATAGCGGTCGGCCGGGAACTCAAGGAGACTGCCAGTGATAAACTGGAGGAGGAGGTGGGGATGACGTCAGATCATCGCAGAAACACCACGACCAGGGCTACCGCTACAATGGCGCATACAAGAAGCCTCCTTGAGCAAGCGGACCTCATAAAGTGCGCCATGGTCGGATTGGAGTCTGCAACTCGACTCCGCTGAAGTCGGAGATCGCTGATAATCGTGGATCAGAGATGCCACGGTGAATACGTTCCGGGCGGCCTTGTACACCGCCCGTCACACACCATGGGAGTGGGTTGCAAAAGAAGTAGGTAAGCTTAACCTTCGGGAGGGCGCTTACCACTTTGTGATTCGCGGCTGGGGTGGGGGGGTAACAAAACAGG
+
-12,-151:9+,63/77203+62+20/731.,.)5-495.-014(&+1,./0/,-(2-6103.,/113843,+,&%(1058*1&(2+'(%/+*0/,09/+*)1,(&./(%,+)''*$&'.;4.4//-,-.5*34-+667(7','()/+/3+&+&%&$$)(,)*)//-/:6-0+30/),()-2$%'#%%%$-,0,01,+.020+2)&'(&-*)*3/:03/5&%(+(3*.(*,)&&))()+2'0,10784+/35.(5967-23044,')%%(-*'*,./8'2+18.,84331455554423425/2,//.,+,+-*./.(*-23+(..0484/)+(/*/+,*),6120000*/+(',)+(2373,,-,.55-34.,)()(9:9/&/%*)+&&&)&&&6.42;24,-.881/)*&(()+4.114,+30*$$&%&('*)//*(',8;682-.(3-103778<0//++-.612&),020213*/..0-,(,-11612'**.422-74-%'&'*5022/&,,/35*($&%*&)&%%&'*&&')*8613/'',,()&&&$'%)')*-+(2*%)3'-4854759:4.-(),,.)2'035+27-&'(*+)%)%++69,/1.1,,+%-1,))-5-,&$+$/2,4.2./4-.55816-.,+,&()'),,*066:3.3(*+9/5:,6+,,..38:/2222:72+,*''+.(+138+$+3.4+%-05697633+0/1+.---5,/11687537/,/-65--1925+/+0*409*%+&$%%,-210/0+(,*11'(2*&16*''(',.621*,.,,5464489/4+4,-0/224;13311347+-))+,,,',*'.**/42).2568642+%&')*66/5%$+)%)).2-/0137515,+)'%%'+.*20432532654-41+%&%%'/./'&%&&*+.5')'-&(/422/184/02445;33.611(-(,,(,'(+,123..///3233/.&'+),)*,402+(+23//)'%&+7120957449-))&)1(.)&)1:732;7375737)*523$(().+('+,*48-5;/,1-*,%,0296636+')*,4.0:30855*'*+*)',,-.,))'%.),*379,:1,-2//.304-07-.5;634679;7-/,&,/./3,*-)*,,(&(*++/.+%()+*
@e9f9ce15-dabc-4404-b934-c2c79a158192 ch=385 read=27780 start_time=2019-12-13T00:40:32Z barcode=BC01 runid=2c9cf7bc05858273f10e7d7ec552fc0bd742dc3e
CTGATGTTCAGTTACGTATTGCTGGTGCTGAAGAAGTTGTCGGTGTCTTTGTGTTAACCTGCTTGCACCATCATCTATCTTCCGGTTACCTTGTTACGACTTCACCCCAATCATCAATCCCACCTTAGACGGCTCCTTCCTTGCGAGTTGAATACCGGCTTCGGGTGTTATCAACTCGTGGTGTGATTGGGCGGGTGTGTACAAAGGCCGAACGTATTCACCGCGACATGCTGATTCGCGATTACTAGCGATTCAGCTTCATGTAGTCGAGTTGCAGACTACAATCCGAACTTCGAGAATGGTTTTATGGGTTTTGCTTCACCTCCTTCAGCACCCTCTGCACCATCCGTTGTAGCACGTGTGTAGGTCATAAAGGGGCATGATGATTTGACGATTAATGCATTCCTCAGCTTGTCACTGGCAGTCTCGCTAGAGTCCCAACTTAATGGTGGTGGCTTAACGATGGGGTTGCGCTCGTTGCGGGACTTAACCCAACGTCTCGGCACGAGGCTGACGAGCAACCATTCACCACCTGTAATCTCATATGGCTATCATCTCATCTCTGGGCCTTTATGAGTAATGTCAGAGACCTGGTAAGGTTCTTCGCGTTGCTTCAGATTAAACCACATGCTCCACCGTTGCGCGGGATTCATTCTTGCGAACGTACTACTCAGGCTTGATATACTTATTGCGTTAACTGCAGCACTGAACTTTGACATCCAACACTTAGTACTCATCGTTTACGGCGTGGACTACTAGGGTATCTAATCCTATTGCTCCCCACGCTTTCCGGGACTGAGCGTCAGTTGCAGGCAGATCGTCGCCTTCGCCACTGGTGTTCCTCCATATATCTACGCATTTCACGGTTCGCCCGATTCCACGATCCTCTCCCACCACTCTAGCTGCCTGGTTCTATGGCTTACTGAAGTTAGCTTCCAGGCTTTCACCCTGGTACGCCGCCTGCTCCCTCTTTACGCCAATAATTCCGGATAACGCTTGCCACCTACGTATTACCGCAGCTGCTGGCACGTAGTTAGCCGTAGCTTTCATCGTGCCGTCACTCGGCGCCATTTCCTGTAGCCGCCGTTCTTCCTTTATAACGAAGTTTACGATCAAAACCTTCTTCCTTCACGCGGCGTTGCTCGGTCAGGGGTTCCCCATTGCCGAAAATTCCCTACTGCACCTCCCGTAGGAG
+
#%(#'&&'3+31:-3/30.8-./59:99::6-)0.)0.'*.-776675962121:0;29,%+1+*,$((),.+-,0/579:17.7-9/007/.3:232/55;40515,.1298:96;077(*,%&&'+..(+)*2/34..+1-0-&-13.%'))+0./-1/5*8..,;111/7,))*(+3,+30,&++435012)+,-/02-95*2522..,/.0//60/10-//99891000.271&(*+-50-,%,-.583+)(*.514656789411/21/113122+-/-+-,*.2.,))(),.1/3298;/02.:069;-/02:0//700')1*)(*(+1&)-0--.6/40.('0('&$%&$'++))&&'*0..+,/2,,68/346/...)20'(-.()+((&)'*%&,,&--),-37445+*&')*'.343605.-,+,*-+()*()*..+,%*'-+&()'*--))+,.421-4,-,.3465:./05,(&&'-*,-),/.)+*''%'(...))+40/+/+'%&.*$$$'&))23/11*)(&&(+23*+)+%*,./34'/2555831/02-)(('*)&'&#%)(((*43*&('+0/()+1+),++0./8857657*..6.(%(+&/3,*)(''((*+2*)(&&')%*&('(-&&$&),1*-,&)&&,2-5232.'*+*+*%#$%(**))./3004(&%&,,.+/98666523038/.5++,3517(1*1.,--&)+./2104435<:..).+/.0*../..212+0.11864:/6)%#'&&(-0332+-*,.54/&(,3-..-+'*)16/10:11./*,*/299-3224222//4;797255,5/7033:/201282.,+&(+-56425%+%&%#$$%&-+5,+&')-,-(',,3*'#((%''-#%',.-6824127-.04.0/.0*%&(/+-391)(+04**2:/68.,'(,*(+,)%$&)6(16111,28,+0-2(#'&.,'),-60;.517107..+/.6-27458,,+'+--2+,2+/)0003;7/6,(**-+2271/15'1&/0/71+)+)'.%-4156455+-)($+.88<.1,,)))*/+'+,67<2231+*//+),-('),(+36..-)/,-52&35282285**7,./*.-3/10;2225)635(+,*(+./69,,4:433419:52.73,'+.,**$''&*0)*+*.*+(
@50cd6ac2-6e7c-433c-883b-b4b962209fcb ch=333 read=38857 start_time=2019-12-13T00:40:30Z barcode=BC01 runid=2c9cf7bc05858273f10e7d7ec552fc0bd742dc3e
CTCCTACGGGAGGCAGCAGTGAATATTGCACAATGGTAAACTGATGCAACCATGCCGCGTGTATGAAGAAGGCCTTCGGGTTATAAAGTACTTTCAGCGGGAAGGGGTAAAGTTAATACCTTTGCTCATTGACGTTACCCGCAGAAGAAACACCGGCTAACTCCGTGCCAGCCGCGGTAATACGGAGGGTGCAAGCGTTAATCGGAATTACTGGGCGTAAAGCGCACCAGGCAGTTTGTTAGAATCGAATCATGTGAAATCCCCGGGCTCAACCTGGGAACTGCATCTGATACTGGCAACGAGTCTCGTAGAGGGTAGAATTCCAGGTGTAGCGGTGAAATGCGTAGAGATCTGGAGATACCGGTGCTTGAGCAGCCCCCTGGACGAAGACTGACGCTCAGGTGCAGCGTGGGGAGCAAACAGGATTAAGATACCCTGGTAGTCCCACGCCGTAAACGATGTCGACTTGTTGTGCCCGCTTGAGGCGTGGCTTCCGGAGCTAACGCGTTAAAGTCGACCGCCTGGGAAATACAGCCGCAGGTTAAAACTCAAATGAATTGACGGGGGCCCGCACAAAGCGGTGGAGCATGTGGTTTTAATTCATTTTAACGCGAAAGAACCTTACCTGGTCTTGACATCCACCAGAACTTTCAAGAGATGGATTGGTGCCTTCGGGAACTGTGAGACGGAGTGCTGCGTGGCTGTCGTCAGCTCGTGTTGTGAAATGTTGGGTTAAGTCGCAACGAGCGCAACCCTTATCCTTTGTTGCCAGCGGTCCGGCCGGGAACTCAAAGGAGACTGCCAGTGATAAACTGGAGGAAGGTGGGGACAATCTATCATCATGGCCCTTGACCAGGGCTACCGCACGTGCTACAATGGCGCATACAAAGAGAGCGACCTCGCGAGCAAGCGGACCTCATAAAGAGATTCGTCGTAGTCGGATGAGTCTGCAACTCGACTCCATGAAGTCGGAATCGCTAGTAATCGTGGATCAGAATGCCACGGTGAATACGTTCAGGCGCGCCTTACCGCACCGCCCGTCACACCATGGGAATTAGGTTGCAAAAAAAAGAAGTAGGTAAGCAACCTTCAGGAGGGCGCTACACTTTGTGATTCATGACTGGGGAGTGAAGTCATACCGAGGCAACGG
+
*-.++-24:3./32..3(/+,(--*/-,,-/194/.+-4/01044553'282849:58996655540,,,(-*8/-.'2.30'.,2*+-012951%'%*,/+-),-&(+;4-/1110342491*/00-8/1.834733;2./,*0,$*,)&**,&-/,3...:7387.5/0.3,.+.0/6.../8..5+($%.7...,34849*3-)-)&)22;8737593,,++(*)&-65)36<9+3--'))-20/64-%'&'&*2,).:90*59768.8262*(,*,.288775000*)((%##'$&&%&')448:21%2.5)+',.-8,-+1:95+**)060.-2-',)**,+,)).0396.+().00600*$$%(%(**+,566++7:8;*+,'(,,,-76668-/2-,*),,.4**/*(*,6:77/5.,3,0)'*1/::2/1:997491*%,+.,&--2'21+,(-,2*-++(()(*+.3+&((&((-6+12'0-+-('(/*+0219333263050,0530532774491.11-/,',6,*+&(++5/;;973327)-..829114)498/18.*,+-01'*.*3115222-0+*+-5<;+67696$%1541*402/05+)1312.5.29667755854589741./,./932;51)-((*,/13*4-.1435::9:2<;3:3,,)(',*+(*&+,65:::997:754776581233565.5/*),)*-()6;598772/%(+'*,34/001/,.(06.-/*+(&(20+27*.42221:61/.1/43;010/5:):4-3*,-,112.+,,+-01;5113.-5.2+2*+%,45,%*)'(%$',,97(++,35)'''*0;/2-,)('(%$((+,247846070(3633-0.242)'(%)()211058/-,+-,13++2;639894217,&)%&.*/013'/*/241715)&(*.0101334610/26202.,1,-.,51548000--+1,,-5468/.+)'+2356.+-/0110756848;8*./4**(*,..()&%((.4055)*,,0/.0837,$'&&)*'-41;//+793/-+)%*)'*335200%,01315;9*84+-,)*$%&$&&(-850057894/43368651'$()./30..%%#%$$%'&%+,/*-
@38ccde38-f802-42f6-97f0-20cb558a51db ch=452 read=34718 start_time=2019-12-13T00:40:29Z barcode=BC01 runid=2c9cf7bc05858273f10e7d7ec552fc0bd742dc3e
TTGTTGTACTTCGTTCAGTTACGTATTGCTGGTGGAAGAAAGTTGTCAGTGTGTCTTTGTGTTAACCTGTTACGATATTGCTCCTACGGGAGGCAGCAGTGGGGAATATTGCACAATGGGCGCAAGCCTGATGCATCATGCCGCGTGTATGAAGAAGGCCTTCGGGTTGTAAAGTACTTTCAGCGGGGAGGAAGGGAATTAAAGTTAATACCTTTGCTCATTGACGTTACCCGCAGAAGAAACACCGGCTAACTCCGTGCCAGCAGCCGCGGTAATACGGAGGGTGCAAGCGTTAATCGGAATTACTGGGCGTAAAGCGCACGCAGGCAGTTTCGTGCAGAAGTCAGATGTGAAATCCCCGGGCTCAACCTGGGAACTGCATCTGATACTGGCTTATCTCGTAGAGGGGGGGGTAGAATTCCAGGTGTAGCGGTGAAATGCGTAGAGATCTGGAGGAATACCCGGTGGCGAAGGCGGCCCTGGACAGACTGACGCTCAGGTGCGAAAGCGTGGGGAGCAAACAGGTTAAGATACCCTGGTAGTCCACGCCGTAAACGATGTCGGCAGGTTGTGCCCTTGGGCGTGGCTTCCGGAGCTAACGCGTTAAAGTCGACCGCCTGGGAATACGGCCGCAAGGTTAAAACTCAAATGAAAGATCGACGGGGGCCCGCACAAGCGGTGGGCAATAATGGTTTAATTCGATGCAAGCGCGAAGAACCTTACCTGGTCTTGACATCCACGGAAGTTTTCAGAGATGAGAATGTGCGAACCGTGAGACGGGTGCTGCATGGCATCGTCAGCTCGTGTTGTGAAATGTTGGGTTAAGTCCCGCAACGAGCGCAACTATCGCTGTTGCCAGCGGTCCGGCCGGGAACTCAAAGGAGACTGCCAGTAAACTGGAGGAAGATTGGGGATGACGTCAAGTCATCATGGCCCTTACGACCAGGGCTACCACGTGCTACAATGGCGCATACAAAGAGAAGCGACCTCGCGAGAACAAGCGGACCTCATAAAAAAAAGTGCGTCGTAGTCGGATTGGAGTCTGCAACTCGACTCCATGAAGTCGGAATCGCTAGTAATCGTGGATCAGAATGCCACGGTGAATACGTTCCCGGACGCTGTACACACCGCCCGTACACCATGGGAGTGGGTTGCAAAAGTAGGTAGCTTAACCTTCGGGAGGGCGCTTACCACCGCTTTGTGATTCGGCTGGAGGGTGAAGTCGTAACAAAGGTAACCGG
+
$02'0'&'**:61420+,2--,01-0..+.0+*.%,+(+.,)7---9%.+(,(.-/:7,+*04551+*)*0%&*,.)/+)+/2*'(()-+&/-*455)2668:.*4,+3+)*-.3945853-008+4-**,,&(&&(*,-3500007878981*,++/-4071):86;,.483.002287+')),68,).,25,,)%%*';;9/3.7---7/43-)-/1138214/8.-12(),1,.+&**'().--+))1++,77,-.076-30021151:.300/9511)+),-1221233;/;/1'1.(.)*+87:7220253*+*,&**.&/)'$37;5-,+&'*$(&(*923563545:6+156)0488::1.0.+--3++.,,-**/,+,-,5-(%$#$'+-.27711'5/54921---.,--4--,2986-+)/)-,9.16,-/86.--,,122:0.4.+20(-))%$+)6+.-.-024/671(052.))2-,,--/678-/96761.43+-28968))*,8;16)-,(4)'&)1)471116232494.145:770:+-,*++6-3*+%()+6).,39)()&--+*)&&&*)-).)'')/10,+-./:.;++00./519850-)))+12060:0./23,1044<:21/1+85(%)*)*-874(8*371+'**)*+4.//25;+.-(('$&'&)225;9/5083103225)&+'4./4/08390:/065467768424469(+/51.1,.7;660-,-//6423:5898//)218895..06'40/+/04587360'/1433,./03796/3*-*367120;3:86911-320,*/.(5'$43-,2(%'*+9137407015//0/844284840;9-622,/8,+.*,0.2,0**'*-57777/+-(+'(%-()4:81/./0.../*.014:0//*43;40/)(*+2,./6440++((*-.69:9575.2/..43422)/*%'&()((9544233.-+-)'+17,06944743)'(-:23.0+,//75677977/9'*%...2*,-.17/8-.///**)/*+-,5,,+6,80978.-*''(+0/01:9:979.--3003-,-+44-,70043/9-3,(0'0+*,,-8400+2637<4.-'**,3.523/+)+,4.8-+.153'(-%,*,*,+.-8/:;9<:0:.)-5334/8.-/+'/+(,,/0.0668:71122-2,)*'.*/,++129:9826*-1.3;6;00
@d4c0f7b0-465d-41e8-aa5f-397fb3da7eec ch=484 read=57503 start_time=2019-12-13T00:40:39Z barcode=BC01 runid=2c9cf7bc05858273f10e7d7ec552fc0bd742dc3e
CCGGTTACCTTGTTACGACTTCACACAGTCATGAATCACAAGTGGTAAGCGCCCTCCCTGAAGGTTAAGCTACCTGCGCTTTTTTGCAACCCACTCCATGGTGTGACGGGCGGTGTGTACAAAGGCCAGGAACGTATTCACCGTGGCATTCTGATCCACGATTACTAGCGATTCCGACTTCATGGAGTCGAGTTGCAGACTCAATCGGACTACGACGCACTTTATGAGGTCCGCTTGCTCTCGCGAGGTCGCTTCTCTTTGTATGCGCCATTGTAGCACGTGTGTAGCCCTGGTCATGGGGCCATGATGACTTGACGTCATCCCACCTTCTCAGTTTATCACTGGCAGTCTCCTTTGAGTTCCGGCCGGACCGCTGGCAACAAAGGATAAGGGTTGCGCTCGTTGCGGGACTTAACCCAACATTTCACAACACGAGCTGACGACAATGCAACACCTGTCTCACGGTTCCCGAAAGGCACATTCTCATCTCTGAAACTTCCGTGGATGTCAAGACCAGGTAAAGGTTCTTCGCGTTGCATCGAATTAAACCACATGCTCCACCGCTTGTGCGGGCTTACGTCAATTCATTTGAGTTTTAACCTTGCGGCCGTACTCCCCAGGCGGTCGACTTAACGCGTTAGCTCCGACCACGCCTCAAGGGCACAACCTCAAGTCGACATCGTTTACGGCGTGGACTACCAGGGTATCTAATCCTGTTTGCTCCCACGCTTTCGCACCTGAGCGTCAGTCTTCGTCAGGGCCGCCTTCGCCACCGGTATTCCTCCGATCTCTACGTTTCACCGCTACACCTGGAATTCTACCCCTCTACGAGACTCAAGCTTGCCAGTATCGGGTAGTTCCCAGGTTGGGCCGGGGATTTCACATCTGACTTAACAAACCGCCTGCGTGCTTCCGCCCAGTAATTCCGATTAACGCTTGCACCCTCCGTATTACCGCGGCTGCTGTGGCGCGGGTTAGCCAGTGCTTCTTCTGCGGGTAACGTCAATGAGCAAGGTAATTAACTTCCCTTCTCCGCTGAAAGTACTTTACAACCCGAAGGCCTTCTTCATACGCGGCATGGCTGCATCAGGCTTGCGCCCATTGTACAATATTCCCCACTGCTGCCTCCCGTAG
+
:7/202.1:0;-.0..45::<73,**,,7:8888;85/110*,2:/2.)*,:<9/68*,425.0.445/221891,.%(0.431,&-*,18.***,.)+09995689499718545426398**))-'2944.%(*.8112;7:9;99:<976658-,--4583,2033/+.1-/-.23:4::9,+,-6223/6+.'--22437,3*9.76312/1-0-.-9:126656323,-,:-1253935*$-**+-0070653<81.//+-.1718.(&'(,,323474+,+.57/0786%4&*419977311--.-4-./,01,(*96/4741,()+//;,**;78622/-/..-,)*-++,2780&+'5,8:6:8764461,+,39*5-8635-3004.-,/.0336342;866563,21*.+114;2/-/.2.)1/-5556123-14(%%&'$,-54/-/087145:9935/+-4*./.00),9267631,(*),2**/906669;99579837889344),6(..362268592:0--001.-...-:847/.0401117./4,/.2-009630*&%#&)+8588<8-17-+*(1;<.6060*0//)136.46552691.481).*.//031/1-..+0--,01/)*(+/0356:8955*70-,-196947)0).053413473<:-.2,)+*/7565.56&::456;:998915//0;-(./3:5,+)*-1;/0638;/0,4423878110:1699,579.8:9;:<;:::23:08445<59,1&'&')-341,**513343057,.%(*#&+0%4*2-(.43/01202114147853--0//9;.35130)3(($'+,-5.+//5/&*,4.(/,&$,4,'-/347775/7/:/21764<39;9897,-*&'%')*5/()*+*89551,2073911.+'(&)4/+-3-..2.+,-(+,6021878&)(($)(11.7-//7&2.&'9/;;<998838018987,((&*-73446)4/((,)(%(+,+42-7416;*.31184(1'(,.*(*-.030&'3',,0/018<:83-/*+*7--.4420/0004*0.024.245;:/30/1)226224-97;.035/1.++*'*4*)//-
@4f70f5a4-5da8-4631-9856-ce74af723b11 ch=7 read=37628 start_time=2019-12-13T00:40:49Z barcode=BC01 runid=2c9cf7bc05858273f10e7d7ec552fc0bd742dc3e
CCGGTTACCTTGTTGACCTCACCCCAATCGCTGACCCTACCTTCCGGCCGCTGCCTCCTTGCGGTTAGCTCACGGACTTCGGGTATTGCCAGCTCTCATGTGGTGTGACGGGCGGTGTACAAGACGGAACGTATTCACCGCAACATTCTGATTCGCGTTACTAGTAACTCCGGCTTCATGTAGGCGAGTTTCAGCCTACAATCGAACTGAACTTCGGTTTTAAGTTTGGCTCCCACCTCACGGTATTGCATCTCTCTGTACCAGCCATTGTAGCACGTGTGTAGCCCTACACGCAAGGAGGCATGATGATTTGACGTCATCCCCACCTTCCTCCTGGTTAACCCAGGCAGTCTCGCTAAGTCACTCAACTTAATGGTAGTAACTAACGACAAGGGTTGCGCTCGTTGCGGGACTTAACCCAACATCTCACGACACGAGCTGGCGACAACCATGCACCACCTGTCACCTTGATGCAGAGGATTTCCCTCGATTAAAGTGCAAGGATGTCAAGTGTGGTAAGGTTCTTCGCGTTGCTTCAGATTAAACCACATGCTCCGCTTCTTGTGCGGGTCCCCGTCAATTCCTTTGAGTTTTAATCTTGCGACCGGCTCCCCAGGCGGAATACTTAATGCGTTAGCGGCGGCACGGAAGTGTTGAAACCCCACACCTAGTATTCATCGTTTACGGCGTGGACTACCAGGGTATCTAATCCTGTTGCTCCCACGCTTTCGAGCCTCAGCGTCAGTTACAGTCCAGAGAGTCGCCTTCGCCACTGGTGTTCTTCCTAATCTCTACGCATTTCACCGCTACACTAGGAATTCCCTCTCCTCTCCTGCATAGATAGCCAGTTTGGAATGCAGCACCGTTGAGCCCGGGTATTTCATCCCATAATCATCCCGCCTACGCTCCCTTTACGCCCAGTAAATCCGGATAACGCTCGCCACCTACGTATTACCCGCGGCTGCTGGCGCGTAGTTAGCCGTGGCTTCCTCATGGGTACCGTCATTATCTTCCCCAAAGACAGAGCTTTACGATCCGAAAACCTTCATCACTCACGCGGCGTTGCTGCATCAGGGTTTTCCCCATTTGTGCAATATTCCCTGCTTGCCTCCGTAGGAG
+
27,5.;01142-1.+,/722(,)+(,-121743257+*--0),)*(*-/),**/1/4+.0/0/02110510--3943843051/-1.-5+.%)(,,-*0101836698:3475..+-,-31.-*&&%*(*6744.2(-,*-39458:865)2(*((*$3%()*&,--*+04*3.0804751*,732150;52.117024364338895/()-./**..<<4*++-::5;627/)*2234223110-0+,,195/-+..3575/025027)')-.032233.'+..91,*/-0((//..%,1.39--,)(04--.8678:846:4*.12624*2+,-)**+&'$%'',*&''+78779;5//3%'(1091-6-9-0744487444564//064,7/-7-/.435459--.88/,002.-0+,2-554)*%''-058(&7891:10)5720/.-&0/155967763&+%&%%$(&*%%)*((+34/6.+1)*+515*%)%&*(&'$$(+0,,-0-,'*(*2*5.900::78245/04:5--+5+4670:222366370(+4./0/-/+**/,49:91248)5,72)*,**)+6:<*68548:441.''*))./6;-,2:9696:4+0.1-.+++*.,**+38*,+*+627020//4/.)70.98-'*)1+)&&&(*:76./))-0$&)+(+,08544.0,*8:5775434905/..43(++5;,).*-198077:88640122694131//38/:++++,'),96;98<1008*+.-2.25:9812-+014234:788977<64455---(+*+6.*')'*()(('*+3001252234-)*.671)27/73::-0*),/4/00./6130''(.-)+--2.-;30/*-3)'))/0760;6($314475660;,-5,,:562-*+,.5;1456646111+.24/44,011267661;0.9)),353369-7((&)(-.1171029.83.,--/..1/3,*%+)-6587)35/0291::;/2+%(+&'%%()660-11360)'*341./.:08898891,.--%20-1<,/300/02*:812::/-695/*:*()0/511).-,-)),,+()/4169.2(50*-
@d6a9bfc7-e231-40dc-a772-e7d9a7ca7fe8 ch=27 read=32734 start_time=2019-12-13T00:40:48Z barcode=BC01 runid=2c9cf7bc05858273f10e7d7ec552fc0bd742dc3e
CCGGTTACCTTGTTGCGGCTTCCACCCCAGTCATGAATCCACAAAGTGAGTAGCGCCCTCGAAAGGTTAAGCTACCTACTTCTTTTGCAGCCCACTCCCATGGTGTGACGGGCGGTGTGTACAAGGCCGGAACGTATTCACCGTGGCATTCTGATCCACGATTACTAGCGATTCCGACTTCATGGAGTCGAGCTGCGGAAGCAATCAGACTACGACGCACTTTGCCTCGCTTGCTCTCGCGGGAGTCGCTTCTCTTTGTATGCGCCATTGTAGCACGTGTGTAGCCCTGGTCGTAAAGGGCCATGATGACTTGACGTCATCCCCACCTTCCTCAGTTTATCACTGAAGTCTCCTTTGAGTTCCCGGCCGGACCGCTGGCAGCAAAGGATAGGTTGCGCTCGTTGCGGATGGCAACATTTCACAACACGAGCTGACGACAGCCATGCAGCACCTGTCTCACAGTTCCGGCAATTGTCTCTGGAAAGTTCTGTGGATGTCAAGACCGATCAAGGTTCTTCGCGTTGCATCAGATTAAACCACATGCTCCACCGCTTGTGCGGGCCCCGTCAATTCATTTGAGTTTTAACCTTGCGGCCATTACTCCCCAGGCGGTCGACTTAACGCGTTAGCTCCGGAAGCCACGCCTCAGGGCACAACCTCCAAGTCGACATCGTTTGCGGCGTGGACTACCGGAATTATCTAATCCTGTTTCCCCCACGCTTTCGCACCTGAGCGTCAGTCTTCGTCCAGGGGCGGCCGCCTTCGCCACCGGTATTCCTCAGATCTCTACGCATTTCACCCGCTACACCTGGAATTCTACCCCTCTACGAGACTCAAACTTTGCCAGTATCAGATGCAGTTCCCGGAACAGGCCCGGGGATTCCCACACATCTGACTTAACAAACCGCCTGCGTGCGCTTTACGCCCGAAATGGTCCGATTAACGCTTTGCACCCTCCGGTATTACCGCGGCTGCTGGCTGGGTTAGCCGGTGCTTCTTCTGCGGGTAACGTCAATGAGCAAAGGTATTAACTGCTCCCTTCCTCCCCGCTGAAAGTACTTTACAACCCGAAGGCCTTCTTCATACACGCGGCATGGCTGCATCAGGCTTTACTTTGCCCATTTGTGCAATATTCCCCACTGCTGCCTCCCGTAGG
+
/+02,5**-.2*06%+/0)'(((&-,0/(+1856+**)*''+%/(')+&&'+----2&&)&)*%+-18.,&**,.60366:73:;2,21'0;1+,-31,.-01/466687:;9694//*,06594:56/111197,1.,+2805),(-.:64/0*/+)*0-12(/0155113801.)35;6&((,''*,-046674*(''%*-..0&+*-.)))*('*#&&'(',.+3)-.6-02316.++((%'(5/0/1/70970.434479;<938,(%%%'**,-00-/034.)((*(,3.6(-5/4:0-+,++,-./-025789/49:2,092736.0&,+:**+4(,**'(*-429319-,,764--*',---/20423/610/(227)4.+&&*-1902134565;4307*(%&&*,/)03-,((+)-*-'(1.,--.3'10'/1+,+1*--*-4074330-/,17+0&$%%)(-)(*21.-02/-)*+64,.)/65898;0./235/+-)-+)--;9;<;9:58732356&(+-,09832+(*,/0012/32//0-*+)+&550:83)-0499;9347113/8;<+380.//*.4979)6))+-0993'/01298662/20404772820/451+3-20.472325;:82(72/+/4736/4+312374)42434042(*)41227;853125%)+'/+,-322755*&*'+).851)#(&',.4.-1-27+),.4954)+-27<:73:*)520')&*.0/0:4:59;;349+0-,-<9747))+,-:6/--)+./974'(&%$'')*'+/,./0/321530:0/+6413,)1146:3,()/+**01*'1)*,/103256:9869-(-%'*(-4.5,,11/)1/5.))-+,.-2/..*)*2-466.-,%.+66:989:0+-.+(..45(&)(&),511))+/,.*,*.*,.+,-064)-(%%,+-2-0,*+%*'++1.5.(&'***/-,-7,,+**190:<8675)-.,/84245.5,,&))08(/'*+,+-*(*&**66)5;8:/3;;1,08638/+,++1.('),(13)%(&2*765<6853)+''&((//7663654111016'-.**,(%'()&&),+'*0/,02,4-,+21+7:2*0,++**1/.1:3133+*
