# Supplementary material for: De novo species identification using 16S rRNA gene nanopore sequencing
Source: PeerJ. 2020 Oct 21;8:e10029. doi: 10.7717/peerj.10029 (PMC7585375; doi:10.7717/peerj.10029)
Supplement: Supplemental Information 2 — Contains raw reads. [file peerj-08-10029-s002.zip › pass_fastq_runid_2c9cf7bc05858273f10e7d7ec552fc0bd742dc3e_124.fastq]

@d19fe08e-48c5-4de1-8696-c8c303d3c052 ch=398 read=39993 start_time=2019-12-13T00:40:59Z barcode=BC01 runid=2c9cf7bc05858273f10e7d7ec552fc0bd742dc3e
CCGGTTACCTTGTTACGACTTCACCCCAATCATCAATCCCATGACGCTCCTTCCTTGCGGTTAGGCCACCGGCTTCGGGTGTTATCAACTCGTGGTGTGACGGGCGGTGTACAAGGCCGAGAACGTATTCACCGCGTGTCGCGATTACTAGCGATTCCAACTTCATGTAGTCGAGTTGCAGACCACAATCAGACTGGGGAATGGTTTTATGGGTTTTGCTTCACCTCGCGGCTTCGCTTCCCTCTGCCATCCATTTGTAGCGTGTAGCCCAGGTCATGGGGCGTGATTTGACGTCACCCCATGGCACCTCCAGCTTGTCACTGGCAGTCTCGCTAGAGTCCCCAACCAATGATGGTAACTAACGATAGGGGTTGCGCTCGTTGCGGGACTTAACCCAACATCTCACGACACGAGCTGACGACAACCCATGCACCACCTGTATCTCATATAGCTATCTCTCTCCATCTCTGCAA
+
89564:23536-2.&.667931*387(4-444:86;-82'##%$$&'*1756+*(,+/1/0--685.)+0.83264/9*+)2001120*)+*-7755543409;;7;540+0323-6+**-1658:8994135,*($#)%&(++11./0&.,-*425-+),-3./1476785/.-/.-.+*+-(&'*++,&'8211')-',451:;<+23/:108:,),.4368;9956/5-.71++/.,1).//,0+*028040*()))*((+/--.81*.2.1((&-1-(''(+,41./3666.644,&%%&))24320+0.3///:-47/80+/53/5005-,,.0420,.-,+.5/116.8,-0.-/&3562++/61-4--+//235836/971.5-7.0;-0+87641.),.0347671-000/4790().,+,.0/1,+:-7665887;0435.5677752100059465+(&$%#%
@01f8ce8d-d9f8-483e-813b-b29a12605e14 ch=449 read=20959 start_time=2019-12-13T00:41:06Z barcode=BC01 runid=2c9cf7bc05858273f10e7d7ec552fc0bd742dc3e
CTCCTGCAGGGCAGCAGTGGGGAATATTGCACAATGGGCGCAAGCCTGATGCAGCCATGCCGCGTGTATGAAGAAACTTCGGGTTGTAAAGTACTTGCTTGAGGGGGGAGGAAGGGAGTAAAGTTAACAGCTTGCTCATTGACGTTGCCCGCAGAAGAAACACCAGCTAACTCCGTGCCGCGAGAGTAATACGGAGGTGCAAAAAAGCGTTTAATCAGATTACTGAATAAAAGCGCGACGGTTGTTAAGTCAGATGTGAAATCCCCGGGCTCAACCTGGGAACTGCATCTGATACTGGCAGCGCGAGTCTCGTGAGGTAGAATTCCAGGTGCTTAGCGGTGAAATGCGTAAAGTCTGGAGGAATACCGGTGAAGGCGGCCCCCTGGACGGCCACGGCGCTCGGGTGCGAAAGCGCGAGGAGCAAACAGGATTAGATACCCTGGTAGTCCCACGCCGTAAACGATAATCGACTTGGGTTGTGCCCTTGAGGCGTGGCTGCGGGTAACGCGTTAAAGTCGACCGCCTGGGAAGTGGCAAGGTTCAAAACTCAAATGAATTGGCAGGGGGCCCACAAGCGGTGGAGCATGGTTTAATGATGCAACGCGAAGAACCTTGCAGTCTTGACATCCGCAGAGCTTTCCGGGATGGATTGGTGCCTTCGGGAACTGTGAGACAGGTGCTGCATGGCTGTCGTCAGCTCGTGTTGTGAAATGTTGGGTTAAGTCCCGCAGCAGGCGCAACCCTTATCCTTGCCAGCGGTCGGCCGAGACTCAAAGGGAGACTGCCGAGTGATAAACTGGAGGAGGTGGGGATGACGTCAAGTCATCATGGCCCTTACGACAGGGCTACACGTGCTGTGGCGCATACACAAAGAGAAGCGACCTCGCGAGAGCAAGCGGACCTCATAAAGTGCGTCGTAGTCGGATTGGGTCTGCAACTCGACTCCATGAAGTCGAATCGCTAGTAATCGTGGATCAGAATGCCACGGTGAATGCGTTCGGGCCTTGTACACACCGCCCGTCACACCATGGGAGTGGGTTGCAAAGTAGGTAAGCAACGCCTTCGGGAGGGCGCTTACCACTTTTGTGATTTCATGACTGGGAGTGAAGTCGTAACAAGGTATTAACCGG
+
)(23*(+).,'&%10/0/0&('*.,(,+*-1+4,,4;1.++.-(*-,,'-(''$))/0371...,++),.+-$')'&)*(-3..5).472,,*)-'($##*#+/40-(&)/(,.4,%')08..371/.%#%)+')232483-203*%+*,)/+,-.%*,-(,04(..*0++,87,4..7*-()%%&)-+,-5-/(*)+,68/3390-034:62:31&-'(+(--.,2+.+,'''&(')1.757(./,)--5(),1./-,6/''02)(0236:,204010+0+++*,**64..../-:,*-%'%('')()(((&'&,,,-,,-0.-,+.5.2%)'(*/0876694-++,))'&%((*/*)2--4/2:735+,(()3+-)+4;7/-0+)$&$&%$$&%()11/&3,)+-)/1.+/251'()''*-+-**42)0.,(,+.2:')310*)*)1**.25:+,-.)-../('(,/11(.%,)07/006:.,/.(/5+-.*,,+(()+%#('(/02.7,52.05334,%*/+/:22+*&*$(%&(.-6*0:82/123;:74''+(1)+%,*.5+20+%+++,.-226+(*)*11.1;8('&'&**.3&0$)'(1-//2'/&$'%(*+26124886-$***)&'*1,*(&0.)288114021679252.89.6358783636,24630...,420////4455*,/0067509/,,,40-/1<2807/1).,/.%$-(*./--/+5/*04()**.2-3,&$)&*+3;54,..,((-02688;+,,)%)(,.+4+'$()+*)(-1*88.).)(+-+.5;677770,+*+)++0145233858))'%%*01),/-/,,,(*+-0301.(*++-.,)+,+,4.'(%(*%)--.967-,.--+.165-3.5126,/,-072*.-..2344/636-809124511.14222341)012545577415$%30221/&/007111::;:::3%&$')2+%)**,,066&520/4%'07202,++.-..1:069105.,,),858694+,--6657,*-,(&'):2.7+),2/+%+-372+:0+,1,+)'(%'-,',/21*-/0.11&&%)')23370')*-12116/51++-,(,*('&/+493-
@2dac8b6a-e6d4-410f-871e-ec775d38e098 ch=512 read=50737 start_time=2019-12-13T00:41:14Z barcode=BC01 runid=2c9cf7bc05858273f10e7d7ec552fc0bd742dc3e
CTCCTACGGAGGCGGCAATGCGGGGAATTTTCGGCAATGGAAACCCTGACCGAGCAACGTGAAGGAAGAAGGTTTCAGTTGTAAACTTCTGTTATAAAGGAAGAACGGCGGCTACGAAATGATGGCCGAGTAGTACCTATTAAGCCACAGCTAACTACGTGCAGCAGCCGCGACATGCGTAGGTGGCAAAGCGTTATCAGGAATTATTGGGCGTAAAGAGGGGAGCAGGCAGCAGCAGGGTCTGTGGTGAAAGCCTGGAAGCAACTTCCGATGACCATAGAAACCAGGCAGCTAGAGTGCAGGGAGAGGATCGTGGAATTCCCGTATTGTAGCGGTGAAATGCGTAGATATGGAGGAACACCGAAGTGGCGGGCGACGATCTGGCCTGCAACTGACGCTCCGGTCGGCGTGGGGAGCAAATAGGATTAGATACCTAGTAGTCCCGCACCGTAAACGATGGTACTAGTGTTGGATGTCAAAGTTCAGTGCTGCAGTTAACGCAATAAGTACTCCGCCTGAAGTAGTACGTTCGCGAATGAAACTCAAAGGAATTGACGAGGGGGCCCGCACAAGCGGTGGAGCATGGTTTAATTCGAAGCAACACGAAAGAACCTTACCGTCTTGACATACTCGCAAAGGCTCAGAAGTGGAGAGATAGCTATATGAGATACGGTGGTGCATGGTTGTGGTAAGCTCGTGTCGTGAGATGTTGGGTTAAGTCCCTTGAAGCCTGTATCATTGAATTACCATCATTAAGTTGGGGACTCTAGCAGAGACTGCCAGTGACAAGCTGGAGGAAGGCGGGGATGACGTCAAATCATCATGCCCCTTATGACCTGGAGCTACGTGCTACAATGGATGGTGCAAGAGGAAGCGAAGCCGCGAGGTGAAACAAAACCCATAAAACCATTCTCGGATATGATCTGCGCTCGACTGAGTTGGAATCCTCATAGTAATCGCGAATCAGCATGCCGCGGTAGACCGTTCTCGGGCCTTGTACACACCGCCCGTCACACCACGAGAGTTGATAACCTGCAGAGCGGTGGCCTAGCCGCAAGGAAGGGCTGTCTAAGGTGGGGTTGATGATTGGGGTGAAGTCGTAGG
+
+22.'*-+0(*,-.94011,),+'&('25:9.054422,((*)+.)'('0)'&$'+$($,+0/5301,,,/.291(01.8.//7.129475381./1-3,7/-/6,*,*+1./-+'%'*%'%)+)7)&%'&%$$$))-..8/+%'('&&&)),4,*)*(-&,*,42&12,.+%%))%1114*.++5-,7*+1015/-/$&'(&+))/2,*36465;+&&+13,)-.35:7.110,4/09786611-1/+-)-(.)),*,(&&',),++&&%$(%/-14+'(+-()-1750+..-,/+-15-30+)((,8474//0*2*4,0:-%-$()**%-.4.+)21-+-0763387./)+)7//4//26'()+.5:4.).,980/%)+6080808959443674617(/,-*()((3/45,+*,0:39.35*0/(%**+4:-+,/1/432))-%394555,5110('*&(%&(310;0:0:28:3:-*-6.($*(***,,-60.&///24123-024365-0960+(&(#&''-.26.))''4.00:601;8:-*',).//.4/'/2,0*170.0/204/107331/0/9:937;;2:41,'+,%',0/(/./.*').,++(()&')*3:343'60323$&(3,/21,4)(+)(**/.,'&/,&34448576421''&*3,3988401,4/7)*)&&&'$*+54768982000.12/7-30.6/1-+1($%$&('%&%$#$%'/$0*%&).+++2-0100458/.7-5824661-'-.)+(',779:70000185+*++9-)+&(*-51+(0+-+.55343473001-,%%&+/++-721018741(&),*,-)*153234:52777*65517(('*(()*(&-)(385-++/*3-1/&+09;-71(&*-;:53968;622(,%(%'&)-/,-*(*-.2(((''0,:/9.901)''$'&)*,13438*(012,./%&$$$(),30,))'(()7420-3112/4..--,+'.4+49/,34/0/15231)(().+(&('(*$$%('&(--+*(+**-%'%+7,/.'30/5,01/0/11/27*5.16.,(+)',+).+67+&)(-,*65686/7
@ecb867a1-18ce-428d-bec2-1c78ca3ca3c8 ch=78 read=66018 start_time=2019-12-13T00:41:22Z barcode=BC01 runid=2c9cf7bc05858273f10e7d7ec552fc0bd742dc3e
CTCCTACGGGAGGCAGCAGTGGGGAATTTTCGGCAATGGAAACCCTGACCGAGCAACGCCGCGTGAAGGAAGAAGGTTTTCAGTTATGGCTTCTGTTATAAAGGAAGAACGGCGGCTACGGAAATGAGTAGCCGAGTGACGATACTTTATTAGAAAGCCACGGCTAACTACGTGCCAGCAGCCGCGGTATTAATACGTAGGTGGCAAGCGTTATCAGGTGTGGGCGTAAAGAGGGCAGGCGGCAGCAGGGTCTGTGGTGAAAGCCTGAAGCAACTTCAGTAAGCCATAGAAACCAGGCAGCTAGAGTGCAGGAGAAGGATCGATGAATTCCATGTGTAGCGGTGAAATGCGTAGATATGTGGAGAACACCAGTGGCGAAGGCGACGATCTGGCCTGCAACTGACGCTCCAGTCCCAGCGTGGGAGCAAATAGGATTAGATACCCTGGTAGTCCACGCCGTAGCAATGAGTACTTACTAAGTGTTGGATGTCAAAGTTCCAGTGCTGCAGTTAACGCAATAAGTACTCCGCCTGAGTAGTACGTTCGCAGGAGAATGAAACTCAAAGATTGACGGGGGCCGCACAAGCGGTGGAGCATGTGGTTTAATTCGAAGCAACGCGAAAGAACCTTACCAGATCTTGACATACTCATAAAAGGCTCAGAGATGGAGAAGATAGCTATAGGGAATACAGGTGGTGCATGGTTGTCGTCAGCTCGTGTCGTGAGATGTTGGGTTAAATCCCACAACGAAGCGCAACCCCTTATCGTTAGTTACCATCATTAAGTTGGGGACTCTGGCGAGACTGCCAGTGACAAGCTGGAGGAAGGCGGGGATGACGTCAAATCATCATGCACATATGACCTGGGCTACACGTGCTACAATGGATGGTGCAGAGGAAGGCGAAGCCGCGAGGTGAAGCAAAACCCATAAACCATTCTCAGTTCGGATTGTAGTCTGCAACTCGACTACATGAAGTTGGAATCGCTAGTAATCGCGAATCAGCATGTCGCGGTGAATACGTTCTCGGGCCTTGTACACACCGCCCGTACCTGCTGAGTTGATAACGCGAAGCCGGTGGCTAACCGCAAGGAAGGAGCTGTCTAAGGTGGGATTGATGATTGGGGTGA
+
//41-03.:5+*0,-.0..4177+*,-599-3;93460+)-,/7/--/865457252/3<6505218162-)-+-4-90//$*(0*)''),8222*5..06-+**)).//%3./..-//.*/.,0/(())335)(*+.,-+)**,.5.+0-.)-0.,064/1.,*0/./476867;5700-5(-+.**)'.')+,6/30320+2.18/11.8112.154.5//01++.3+&(/333125*/-,-253-631321005---1+*.632*''((,+282&.,.947<56+*)4./77:;1////0'&()&'&22('''/,++,(%)++111./)+++*/,...501/86..2..,-/40,&(,))+**11996685:,()((//28843/+%%$()(*,,-,,,.67760/-//9'')*,.43.,'),9<<7.32+1')'++-19-*,,+'15-*%++15/+'((($+('))(*-'(*017242297:8:9997;50257++-11/,-/..8-8+//63821*,/.4300.2/30+('&%&..6:78.-1+1.0,20/+52,/858)+#,(//523;8-00)*+-,)*,.1726-23..,&+43;907606*+.-23)5&0(*.('(0)'&&$&&''$*+3723366211236785.,555:((*--/731***+/++,--75.),)))+,8--0/157,,,*.,1,0149893555326336677847979:0.()033&..-('/147--*+,13184:6-09566091001:)/))*7.4/0-0.6)598/430,*)()-024787:33445830-+*,,*1-+4*1.-+422988:9::9;0/077802$/&))*),/243/1985674+,((,54,41;23;00/30132,)/('(((%''('/20-,,))4217(,-;<8383-*/5..69:;878254:915*,,,1///)+/030+,.344444672-6*,-4.588:766,-00734.443:68,*/2337657&.025<::;89;75615236371340//*2:207+()$&&'*,*,--+0,--253.3.2//799::.<---531,..3+,,,(&&'(00124.-+,,.8:1/0+-,/'2&271().-
@4d035783-02d8-49fe-b955-76ba288b8404 ch=245 read=72439 start_time=2019-12-13T00:41:24Z barcode=BC01 runid=2c9cf7bc05858273f10e7d7ec552fc0bd742dc3e
AAAGTTACGTATTGCTTCCGTGGATGTCAAGAGACCAGGTAAGGTTCTTCGCGTTGCATCGAATTGAACCACATGCTCCACCGCTTGTGCGGGCCCCGTCAATTCATTTGAGTTTAACCTTTAGGCGTACTTCCCCAAACGGTCGGCACCAACGCTTGTTCGCTCAGGCCTTCAGGGGCTGGCTCAGTCGGTATGGTTGCGTGTTCAGATATCCGTCTCAACGCCACTGCGATGGTCGCTGTCCGGAATCGCTTCGCCACCAAGGTAATTCCTCAGATCCTCCACATTTCCACCGCCACAGATTCCTTTCAGGATGCGGCGCGGTATCCAGATGCGGTTCGGTTGAGCCCGAAGAGTTTCACATCCTGACAACAAAACCGCCTGCGTGCGCTGGTATAATTCCGGTCTTAACTTACACCCTCCGTATTACCGCGGCTGCTGGCTGGGAGTTAGCCAATTACTTCTTCGGTAAATCATGGGCAGGTGTGCTTTGCCATGCTCCGCTGGTGCCGAGCCTTCTTCATACACGCGGCATGGCTGCATCAGGCTTGCGCCCATTTATTGTAATATTCCCCTGCTTGCTCCGGCGGGGTG
+
###$$7,2,0+3$#%$%,1./3;8862.&*&)-.13,0..13.70:554-)'*/2..122)%**,02;;;010./0).*&*1-(,)'*,/-1-/33.*.4((),--295*+,57.++/)-0*$+''''$$#&)('$(*&*(-++%$'$('/,.(*)'&&*%#((*%'&)&#'*$03.*(&&$&&&$%'$%$&%&$%&$$$%$'*+(#(%%&**,'(&%$$#%$&%##$##$#%)/--(()$()&*,&'$%$%((--79+/,*)%%+(0,1,&),%'--/1,-/&*))11-*%'(#'&%&(*-+21'$%&$$(&.-+/.(()-',*,,2&&,3468&7462).6.+%/-/*((('&++7//+'(1,)+-,+,4..12-16476020/'%%$&'*,..0+*4*3'/(2(&%&$&&)()*+44-./%--.1023506/.-$',%)('(0*$'*-**-/.&.(')615,)'&$#%'&((&)&**(&)'''(&(+*&#%%#$#$%(&$%&*%$$%#''*+.4/-3:712//,.*-/0.12*/..),,.0'1,+'*'.*6:,(10'&0***,2122,744,((&%$#$&)+&%%&')%$#
@1add0310-ee77-4af9-85af-4eba0a973215 ch=104 read=79188 start_time=2019-12-13T00:41:47Z barcode=BC01 runid=2c9cf7bc05858273f10e7d7ec552fc0bd742dc3e
CTCCTACGGGAGGCAGCAGTGGGGAATATTGCTGATGGGCACAAAGCTGATGCAGCCATGCCGCGTGTATGAAGAAGGCCTTCGGGTTGTAAAATTACTTTCAGCGGGGAGAATTAAAGTTAATACCTTTGCTCGTGGCGTTACCCGCAGAAAAAAACACCAGCTAACGTGCCAGCAGCCGCGGTAATACGGAGGTGCAAGCGTTAATCGGAATTGCGGGCGTAAAGCGCACGCAGGCGGTTTATTGAAGTCGAATGTGAAATCCCCGGGCTCAACCTGGGAACTGCATCTGATACTGGCAAGCTTAGTCTCGTAGGGGTAGAATTCAGGTGTAGCGGTGAAATGCGTAGAGATCTGGAGAGGAATACCGGTGGCGAAAGGCGGCCCCTGGACAGACGACGCTCAGGTGGTGCGAAAGCGTGGGGAGCAAACGGGATTAGATACCCTGTTAGTCCACGCCGTAAACGATGTCGACTTGGAGGTTGTGCCCTTGAGGCGGCTTCCGGAGCTAACGCGTTAAGTCGACCGCCTGGGAATACGGCCGCAAGGTTAAACTCAAATGAATTGACGGGGGCCCGCGCAAGCGGTGGAGCATGTGGTTTAATCCGATGCAAGCACTTGAAGAACCTTGCGGTCTTGACATCACAGGGGCTTTCCAGAGATGGATTGGTGCCTTCGGGAACTGTGAGACAGGTGCTGCATGGCTGTCGTCAGCCTCGTGTTGTGAAATGTTAGGTTAAGTCCCGCAACGAGGCGCAACCCTTATCGCTGGTTACCAGCGGTCGGCCGGGAACTCAAAGGAGACTGCCAGTGATAAACTGGAGGAAGGTGGGGATGACGTCAAGTCATCATGGCCCACTTACGACCAGGGCTACGTGCTACAATGGCGCATACAAGAAGCGACCTCGCGAGCAAGCGGACCTCATAAAGTGCGTCGTAGTCCGGATTGGAGTCTGCAACTCGACTCCATGAAGTCGGAATCGCTAGTAATCGTGGATCAGAATGCCACGGTGAATACGTTCCGGAGCTGTACACGCCCGTCGCACCATGGGAATTAAGGTTGCAAAAGAAGTAGGTAACAACCTTCAGGGAGGGCGCTTACCACTTTGTGATTCATGACTGAGAGGTGAAGTCGTAACAAGGTAACCGG
+
,232,%/&57--1-'...173,/)%%&#)&%&%)0134)(%)24)%+'(++$%)&.2/-+2.*/-+,75954.)*((++1,/2/7.41,-388.03-.0;3,)*)-16&((%(+,.5,-)2-8,017,51./69..2(*+&*'(+&$.'**3451.')&(0'--+*)+,-1070-++,3-.-+..0800087.-,+/8:94:3904/01*5,*0(%((45330497+3./*-+.)+,-(148.',/++0,-2''))&('-76/4.0-&//14:496:/1:8.0)*(*(/+.-./5782911/(()'()../215+/,6-231.3.1-'*-+,0*($(')*02*+),)*((('+,,.74++&,-.;86:050.1:.,,4)124500.-,)/115'-'*)*-35685462-),30,40*+026785)*$11:48'32*.-+,5558;7405/./83+-0488.4/0)('%%&++71++)(*%&'/3-1,12*/-,)*'%&%%%&)(-/,-0*+853320823+25/13846951.-)*+26016125/*202066,/1949:0/-2-.-+117;8+42)%'$&.6394:65:---+,)&*,08/)(*)*(),-+'($(&($#%./+150./)$)*()'*3/347-1'('*(&$(.0+*(**,,/5::041319578715(7943.0.0/./3600-,++.23595:67799-68,'&.*0-8//61116<94609,/71;.8--24)+76.9()(5148818<111-,/&&+'(15+.7+/0)/13),+-)26/711:'+(+-#(%*+-75-11./10864779,)(()((,,7940,034/43*&(+/0:-%%%)/82%&**+,,434,11/('()'30/&,,7..;71//-./1,.%((&'87543564+*/,18683633854-*-2+,64721).016/8++/-210((+-157969555265578,-535001/93954''(().,6/01:987683+,*)&+)$-.00.053475507-'-&%'%&),-*/..91--1%-*0856/.'*(.*1-+,14.0.76*'+,*+,3..3,-/3235;4&,5-),2-0++-+)-2+01:824679:97888952%&%+*11,4,,-23486582746:625/
@d4c6d6ed-31d0-44f5-a1ba-7e2357a68bf9 ch=419 read=62401 start_time=2019-12-13T00:41:58Z barcode=BC01 runid=2c9cf7bc05858273f10e7d7ec552fc0bd742dc3e
CCAGTTACCTTGTTACGACTTCACCCCAGTCATGAGATCACAAAGTGTTGGCGCGCCTCCGGATTAAGCTACCTACTTCTTTTGCAACCCCTCACATGGTGTGACGGGCGGTGTGTACCAAGGCCGGGGCAGTATTCACCGCGACATGCTGATTCGCGTTACTAGCGATTCCAACTTCATGTAGTCGAGTTGCAGACCTACAATCCAGACGCAGAATGGTTTATGGGTTTTTGCTTCACCTCGCGGCTTCGCTTCCCTCACCATCCATTGTGACGTGTGTAGCCCAGGTCATAACAAGGGCATGATGGTTGACGTCATCCCCGCCTTCCTCCAACTTGTCACTGGCAGTCTCGCTAAAGTCCCCAACCAATGATGGTAACTAACGATAAGGGTTGCGCTCGTTTGCGGGACTTAACCAACATCTCACGACACGAGCTGACGACAACCATGCACCACCTGTATCTCATGGCTATCTCTCCATCTCTGGAGCCTTTATGAATAATCCAGAGACCTGGTAAGGTTCTTCGCGTTGCTTCAATTAAACCACATGCTCCACCGCTTGTGCGGGCCCCAAATCAATTCAGCAGGTTTATTCTTGCAGACGTACTACTCAGGCAGATTACTTATTGCGTTAACTGCAGCGCAGACTTTGTCCAACATAGGTACTCATCGTTTACGGCGTGGACTACTAGGGTATCTAATCTATTTGCTCCCCGCTTTCGGGACTGAGCGTCAGTTGCAGGCCAGATCGTCGCCTTCGCCACTGGTGTTCATCCATATATCTACGCATTTCACCGCTACGCATAGGTCCGATCCTCTCCTGCACTCCTAGCTGCCTGAACATAAAACACTGAAGTTAAGCTTCAGGCTTCACCACAGACCCTTGCTGCCGCCTGCTCCTCTTTACGCCCAATAATTCCGGATAACGCTTGCCACCTACGTATTACCGCGGCTGCTGGCGTAGTTAGCCGTGGCTTTCTAATAAAATTACCGTCACTCGGCTACCATTTCCTGTAGCCGTTCTTCCTTTATAACGAAGTTTACAATCCGAAAACCTTCTTCCTTCACGCAGCGTTGCTCGGTCAGGGTTTCCCCATTGCCGAAAATTCCTACTGCTGCCTCCGTAGG
+
3,%(.-+7,5,+.-&.1&('-%'-23,(*56494/,044131/')',&+,1+'%$(',-('(%)%+')+,57:5,35:217;5+21)29.'*)''(+69633001296/01,,*%&%'.534890.(,'+$&()11//3;683,.*++951+08/0/.-4,.-,-.02715(1*12958882512656758,2&-(3(+0668/;---87)($&''(1/:;;35/1,+8;80257<779;78/,+2-.70445.1/)$%#)+237;44,&%&$/'/')$#$&,+''+///,-*+&*).22.,.*)'('1/,-/*'(**657/)+24;53,1+-**0-*-423010./399320/4,)(**0-,%.&(%/+0/03.'&&&&+00211116.31--./1112/38-*&0.*(/010*-)++3221-0.15+,,,+13/.0(0638423;38332497::866532**&)'.0(*035537;1353134/,-10/7.&/%')(%%'&,,&(),<<:543*$)(+614:99933:-34:4'4)9+<98:+*,.16889465,-1--*,/*-..&'%(/,+-*3,9/*&)'-)#%%%*0,2/..%&&&&*)/1/,..0,720///))).+*3-,-/41514699345')%&+-/0-*+/)3)0'(&))).67879:68;5+..610/29777431-('&+*//1/5.0,.0:5/041;/*&*+6/30;7712364746:-858/,++./.*/15538.+-+&)+*25,'**/22481&+.677566784355756<5514-**(&+'*%*&,/++'(*3/(+-+,+((*)..0+*)23989:4411/***-*))+./,0,+/;24))(-((.4-17)*,5+0018:;453100128399.-..+4,..:711/..(/++34491-31476953325/1/*.')*1),+04,//2307111708-/+,,64;21281555('(&$$(.'/.)$*&&14354+,/0-1/*'-0)5915225/.,4-/1:5472,,40-/256)(/'-70*1/7/*/+*1862-3,+49862;802231565/:/./5,4-.*,,,-;-003*'*8436-35..+7/2*)21..,,.6.20&,)+(
@38dece59-0f05-4c2f-8bfd-620e69819421 ch=27 read=32780 start_time=2019-12-13T00:41:49Z barcode=BC01 runid=2c9cf7bc05858273f10e7d7ec552fc0bd742dc3e
CGGGAGGCAGCAGCGGGGAGAATATTGCACAATGGGCGCAAAGCCTGATGCAATATGCCGTGTATGAAGAAGGCCTTCGGGTTGTAAAGTACTTTCAGCGGGGGGGGGTAAAGTTAATACCTTTGCTCATTGACGTTACCCGCAGAAGAAACACCGGCTAACTCCGTGCCAGCAGCCGCGGTAATACGGAGGGTACAAGCGTTAATCAGGAATTACTGGGCGTAAAAGCGCACGCAGGCGGTTTGTTAAGTCAGATGTAGAAATCCCCGGGCTCAACCACCAGAACTGCATCTATTCTGGCAAGCGGAGTCTCGTAGGGGTAAATTCCAAGGTGTAGCGGTGAAATGCGTATTAGAGATCTGGAGGAATACCGGTGGCGAAAGGCGGCCCCTGGACGAACTGACGCTCAGGTGCGAAAGCGTGGGGAGCAAACAGGATTAGATACCCTGGTAGTCCACGCCGTAAACGATGTCGACTTGGGGTTGTGCCCTTGAGGCGTGGCGCTTCCGGAGCTAACGCGTTAAGTCGACCGCCTGGGAAGTGCAGCCGCAAGGTTAAAACTCAAATGAATTGACGGGGGCCCGCACAAGCCCGGTGGAGCATGTGGTTTAATTCGATGCAACGCGAAGAACCTTACCTGGTCTTGACATCAGGAAGTTTTCAGAGATGAGAATGTGCCTTCGAGACCGTGAGACAGGTGCTGCATGGCTGTGTCAGCTCGTGTTGTGAAATGTGGTTAAGTCCCACCTTGAGCACAACCCTTATCCTTTATTTGCCAGCGGTCGGCCGAGACTCAAAGGGAGACTGCCAGTGATAAACTGGAGGAAGGTGGGATGACGTCAAGTCATCATGGCCCACCACGACCAGGGCTACACGATGCTACAATGGCGCATACAAGAGAAGCGACCTCGCGAGGCAAGCGGACCTCATAAAGTGCGTCATGTAGTCCGGATTGGAGTCTGCAACTCGACTCCGCTGGTCGGTCGCCGTAATCGTGGATCAGAGTGCCGCGGTGAATACGTTCCAGACGCCCCAGCACACACCGCCCGTCACCATGGGAGTGGAGTTGCAAAGAAGTAGGTAGCAACCTTCGGGAGGGCGCTTACTTTGTGATTCATGACAAGAGGTAGAAGTCGCTAACAAAAGGTAACCGG
+
)&00+0112/.(--'24*'&).,,4/.+.//744-%%$',30,31./-,'('%(--*42+(.015321+*+*.-76;8,:44955.:6,..+/4-**+,5541,(*(%*+47*.-5,2/6065.-557&1'(+9334/24()/++0*%*(''*,++(')-,-..62447400/,+/4/82702+1.0)2,,)&)%4/3,/13302-.))(&%'%$&(+04504234,+*163324*0//&1350()*/,-/4./18.,+(+2.*44/&)145581656%+&*0-8/*))(*61'*-)&(,.10,/+'%''*/168-1+0*'&(.*20(.++0.700117;85*.2*,37.*++&%''*---5.//0,3.025,44)30-,3)/4/&,3840+.63861,+,--87888'.())2,03,()&('*-+)(,6;63'59./4-/1614:/-3:9976860167867:;7*+((&++/-+0+045,/7/0/18+,**&3(*.+.-,'%%%))-0+-//08432+7-9-/04012;8971,.()&()((''.+.//.0,3,:;<886167/),(//7657-4;:30:3**&**-/-(),/82,(((%)'()11;<4809.+00.,-1+*+*0.+0301,/,.)&&%)(.2--.634%+/(2),88,1((&(***)+&*')..07480'')-+2150(/13,789:;99344/;110.()+*+./076*0*'(+*.1-,&*+,0,-0-63*$)$&%%&&&+-2029/+105634;,%4.)%'&*+47655,6/)'((,218,:2+1)')/0689:000..1,*)),63.00--./-5;;18788223350775655030/4-%)(%'+)1/(+263-,*))*%)+-+),,84141/1.02302**'**)*645135+-,)(*.29027:768641227402353310863-//2&(+%9)7,**+,22..*,-4234552)'&'&-+*+&%%*%%%),**+67;212.'&(,-8.&-(4211:4121316+%*(0*2/.()')&)(--2;91:/&-/,.-14*1-*++,1'+5;2658-'+(()./425%..024286,8(',2.42++%'(-2/(..0224'&&$&&''%(')%'/,+.3)(%*.0078)+*.2,0.++
@8bd0ff97-f2f5-4e45-865b-dfc86b125283 ch=200 read=38654 start_time=2019-12-13T00:41:58Z barcode=BC01 runid=2c9cf7bc05858273f10e7d7ec552fc0bd742dc3e
CGGGAAAAGCAGTGGGAATATTGCACAATAGGCTGACACCGTGCGTGAAGAGCCCAGCTGGTTGTAAGCCTACTTTCCAGCAGGAGGTAGTTCATGCATCATTGACGTTACTGCAGAAGAAGCACCAGCTAACTCCGTGCCAGCAGCCGCGGTAATACGGAAGTGCAAGCGTTAATCGGAATTACTGGGCGGCGTAAAGCGCACGCAGGCGGTTCATTAAGTCAGATGTGAAATCAGGCTGGGGCCGTAGTGGCGAAAGCGGAGTCTCGTAGAGGGTAGAATTCCAGGTGTAGCGGTGTGCGTGAGGTCAGAGGGAATACGGTGGCGAAGGCGGCTGGGCGGAGCAACGCTTTCGGTGAAAAGCGTGGGGAGCAAACAGGATTTAGATACCCTGGTAGTCCACGCCGTAACGATGTCGACTTGGAGGTTTGTGCCCTTGAGGCGTGGCTTCAGGTTAACGCGTTAAGTCGACCGCCTGCCAGAATTACGGCCGCAAAGTTAAAACTCAAATGAATTGACGGGGGCCCGCACAAGCGGTGGAGCATGGTTTAATTCGATGCAACGCGAAGAACCTTACCTGATGCTTGACATCCACGGAAGTTTTCAGAGATGAGAGTATTGCCTTCGGGAACCGTGAGACCAGGTGCTGCATGGCTGTCGTCGGCGCTCGTGTTGTGAAATGTTGGGTTAAGTCACAACGAAGCGCAACCCTTATCGCTGTTGCCAGCGGTCCGGCCGGGAACTCAAAGGAGACTGCCAGTGATAAACTGGAAGGTGGGATGACGTCAAAGTCATCATGGCCCTTACGACCAGGGCTACGCGCTACAATGGCGCATACAAAGAAGAAGCGACCTCGCGAGCAAGCGGACCTCATAAAGTGCGTCGTAGTCCGGTTGGAGTCTGCAACTCTCGACTCCATGAAGTCGGAATCGCTAGTAATCGTGGATCAGAATGCCACGAGTGGGCCACCGGAGCCTTACACACGCGTCACACCATGGGAGTGGGTTGCAAAAAGAGGAAATGAGTAGCTTAACCTTCGGGAACGCTTACCACTTTGTGATTCATGACTGGGGTGAAGTCGTAACAAGGTAACCGG
+
'(,&)'++*.,24&+('')/-6///51:1%-**#%$'%&%&%$#$$%&*'&(.+'$%&((+/+$'&%$%$&%&+,),((&(&**'((%'((+)&%$'%&%(-32/3-2+(($%*(),2(*($%$))*%$#/'*+55253754441468/8294.:/./*,-$)'.+72/288<68-+'-,+3/015;<:12))).065&),.14271688+530%%-,2/439++-951')69,7*-('%$+0+,&&($%%$%$&(+/'*((&'+4./632,)11.--+/./1.++2873.,*.(')(('(,*+%(%(*%-*+)&.*,34-,)*+)'&&'))%$%(&+'001'-.000**,**(+)&&(+2'&*+9118+)*,9;46/*-%2/)+*12119)*.)2+-.6,,.3686350)++--26844134+)()01,+3.49,*0.-07.37692263+.-*/-11.,-**,-(//38::8883*($*'+)*(*,&25.*,./&,-81;9.,-04;30/-2/5/10-&13).86*+(1,1252:228///,2')-;969796001,284815-.5+*0+.1.,.('(&*%&-*-,,..2/'(,))((.62.7-))')**+%'&+).+-9:99;-;:1:4:080(,+2,))82;;6767830)%$')/81.('&.*8420340334;;2/32+.-.-1(((*$,.26**&(*-2,0-8.+--,3%&,(,6(0/,-,,3,.23725-:55:56975'-,+-25637//12./0,+&'(*,,(++,082,05110.,,.)&/0176))))/5,*-+*-.2;63)6-*++&)+,.0353*0,+,6996868('**')/)+-01.1448-,*(,8.33<8696633583%.*00896977/7'*))/,0+,--.1.1))),*-00527:,.130.-2-93:4.++*$))0-./8:83324232;945,+**'(&'(&&%#&(++&')$%$%&&'$'&*'(*.0+/512/00*)-,578;7:8;7/+''&&()&('$)*,%&$$.)825330/*&%&*+1..68-/185-0022:1''&(*+))+/+/-6./++,-4464*2/2:5136
@dac758b2-927e-41cf-9f00-d5e10d586239 ch=311 read=49343 start_time=2019-12-13T00:41:57Z barcode=BC01 runid=2c9cf7bc05858273f10e7d7ec552fc0bd742dc3e
CCGTTACCTTGTTACGGCTTCACCCCAGTCATGAGATCACCAAAGTGGTAAGCGCCCTCCCGAGGACGGCTACCTACTTCTTTTAAAGCCCGCCATGGTGACGGGCGGTGTGGGCCGGGAACGTGATTCACCGTGGCATTCTGATCCACGATTACTAGCGATTCCGACTTCGTAGGTGGTTGCAGACTCAATCCGGACTACGACGCGCACTTTATGAAAAGGGTCGCTTGCTCTCGCGAGGTCGCTTCTCTTTGTATGCGCCATTGTAGCGCGATGCGTAGCCCTGGTCGTAAGGGCCATGATGACTTGACGTCATCCCACCTTCCTCCAGTTTATCACTGGCCAGTCTCCGCTGAGTTCCCAGCCGGACCGCTGGCAACAAAGGATAAGGGTTGCGCTCGTTGCGGGACTTAGCAACATTTCACAGCACACGAGCTGACGACAGCCGTACAGCACCACCATCTCCACCACGAAGGCACATTCTCATCTCTGAAAACTTCCGTGGATGTCAAGACCGGGTAAGGTTCTTCGCATCAGATTCGACATGCTCCACCGCTTGTGCGGGCCCAAATCCAATTCATTTGGTTTTAACCTTGCGGCCCGTACTCCCCAGGCAGTCGACTTAACGCATTTAGCTCCGGAAAGCTGCCTCAGGGCACAACCTCCAAGTCGACATCGTTTACGGCGTGGACCTACCAGGGTATCTAATCCTGTTTGCTCCCCACGCTTTTCACTTTTCGAGCGTCAGTCTTCGTCAGAAGGGGCCGCCTTCGCCACCGGTATTCCTCCAGATCTCTACGCATTTACGCTACGCAGATTCTACCCCTCTACCCGAGACTCCAAGCTTGCCGGTATCAGATGCAGTTCCCAGGTTGAGCCCGGGATTTCACATCTGACTTAACAAACCGCCTGCGTGCGTACGCCCAGTAATTCCGATTAACGCTTGCCTCCGTATTATTACCGCGGCTGCTGGCTGGAGTTAGCCGGTGCTTCTTCTGCAGGTAACGATCAATGAGCAAAGGTATTAGCACTCCCTTCCTCCCCGCTGAAAGTGCTTTACAGCCCGAAGGCCTTCTTCATACACGCGGCATGGCTGCATCGGGCTTGCGCCCATTGTCACAATATTCCCCACTGCTTGCCTCCCGCGAACAATATCAGCACCAACAGAAGGTTAACGCAAAGACGCGACAACAGCACCAGCAATACGTAATA
+
9:)-6'/4/5/07020-1162+2/0)+*77-)%(')4304-.-+(*&&)),),,084.-+')'))%$-0/1557./48;/874%%)*&.6,$%$$#'*)**/478.//(**)***,&402/0687041//4<7.6+,)/6100657*&(()+9+..*,--+790())013.()'+''&(&*%%%&+119+816/.3461/563420).'--77'*))+,(',))+0/1-+*--34116/3543''*,,+.2;81225***.-5780%&*.*/-)-.13..,;3,)51775042)14173207/.,,/1//147757177-/9484,--,+-1;;00177.5+*'*,/0/.)''.,++0,*)&&'+'-10:967718.,//07*5198-)*-/.4*,(,-0529/*+1,,((&*$,'&'.0:7/-++'*)*())%)*(*$&),/&028-706-12138+.735422+(+($$%(&(.*-134;1/0/001100.385.285<69:;:;::;80248:(02.-./118/211,0').%&)0)('$)&(&)*.*)/21/9/.-42(52120./,+/(/'49:88<83/08:0145.1/.-3-97+$5(,+/,.*+117*00453616,-***(*-*)*-.0,*.,,(&&'(*,,11,42-(*.87;28(3*13432667772::./.93448:23-,-28371,/0172.:/08142:-&)*/02.(+,,055+0&**.-,(%&.0132%%...97747*((%')(&*,.384:6000)/30987:<88-4*++7775652202--//&+'(&&&#'),-/6.1(306-+.0+-,*(&30537)(&',05*-9-54245112207455;/5*)-2-6./*7.)(+)'195-+,-,/865416261558.8/7:544*3.-'++/3/6.++/076:87.//:/52**-**05+./'(%'..-801:896;862060.*))+&)23--.4.,*)),078:7+**%/*,1810+.(,'('*145:)3)/'&'%#&$()17*68710/:92+265/4,)+''''&%&)&+3.)*0,33:7;76;97831&-(++2/117:7966,1.&/.//6+2-2:0-1:())$$%+),.7635-$))*((%'+.,0*'&'(&().652..-+046:644.,/.,2/83-,%,45-*,../.111*)&().08616221&0-+)$#$
@6a889f12-8b4b-4f9a-bd46-38b282dd9000 ch=34 read=45450 start_time=2019-12-13T00:42:00Z barcode=BC01 runid=2c9cf7bc05858273f10e7d7ec552fc0bd742dc3e
CTCCTACGGGAGGCAGCAGTGGGAATGTGTGTGCACAATGGGGAAACCCTGATGCAGCAACGCCGCGTGAGTGATGAAGGTTTTCGGATCGTAAAGCTCTGTCTTTGGGAGAGATAATGACGGTACCCAGGAGGGAAGCCACATTGCTACATGCCAGCGTACTTGCGGTAATACGTAGGTGGCGAGCGTTATCCAGTTTATGGGCGTAAAGGGAGCGTAGGCGGATGATTAAGTGGGATGTGAAATACCCGGGCTCAACTTGGGTGCTGTTTCGCTGGTTATCTAGAGTGCAGGAGAGGAGAGTGGAATTCCTAGTGTAGCGGTGAAATGCGTAGAGATTAGGAAGAACACCAGTGGCGAGGCGACTCTGGACTATGGCTTGACGCTGAGGCTCAGCGTGGGAGCAAACAGGGATTAGATACCCTGGTAGTCCACGCCGTAAACGATGAATACTAGACGTAGGGGGGTTTCAACACCTCCGTGCCGCCGCTAACGCGTTAAGTATTCCTTACTGGGAGTACGGTCGCAAGATTAAAACTCAAAGGAATTGACAGGGACCCGCACAAGAAGTAGCAGGCATGTGGTTTAATTCGAAGCAACGCGAACCTTACCTACACTTGACATCCTTGCATTACTCTTAATCGAGGAAATCCCTTCGGGGACAAGGTGACAGGTGGTGCATGGTTGTCGTCGGCTCGTGTCATTGAGATGTTGGGTTGGTCCGCAACGAGCGCAACCCTTGTCGTTAGTTACTACCATTAAGTTGAGGACTCTAGCGGGACTGCATGGGTTAACCAGGAGGAAGGTGGGATGACGTCAAATCATCATGCCCCTTATGTGTAGGGCTACACGTGCTACAATGGCTGGTACAGAGAGATGCAATACACCGTGAGTGGAGCCAAACTTTAAAACCAGTCTCAGTTCAGTTGTAGGCTGAAACTCGCCTACATGAAGCTGGAATTACTAGTAATCGCGAATCAGAATGTCGCGGTGGAGAAATACGTTCAGGTCTTGTACACACCGCCCGTCACACCATGAGAGTTGGCAATACCCGAAGTCCATGGAAGCTGGCGCAAGGAGGCAGCGGCCGAAGGTAGGGTCAGCGATTGGGGTGAAAGTCGTAACAAAGGTAACCGG
+
)*23004/53*070-33137.32*1--0/1263.../9524/)'-,07')-895:9663/0/28.4+./&(),45631.//89/6.94:9633;3,/3399:5767/9-*&*)1//40.-2-0-*.'))*/*0.')****&($'%#$'#%%),.--,*)(%&$#%&-+,0,**+((())-09,++++025401*'&*4-''',./31:;3)45(,-1966.7(,-:953333-05;;6775*-50.647/1978720,)+*.898,+&&(*&%&'-.8/;//.22+).,/2/3,)+&+*'()'+*,*-,.,.**/51,---/;00.5700455-++)(-1,2504/06123;342/)(**+.,3885323:364-0&%''&)$+$&*)())//.,)+,032,*-.99-4,0-,*30//8777</.48642754(,+08485:052111274/1*(.%&)+*+)735/4;46020/09374&,#%&'*1'''/,-)*&*.01%/'(43('(%$%%+(&'*+72967$&%)'(.+4887331-6+)(.,4.123%197010)'++-.)&)('))))$'(-)0--/38::36574-+,)*+5.,)(),(&%&'--)')()++-.1764'((())2*(),+8/3/33*)''*-+)*:/1;917:5352/.0./27'0,,1991/+--1/6+,/133-6.+*+1001&0.//559928.2,.*),1/(&)/,0($**)*+$0)$'&&-327646.9,.-&12+2,$$*++**4514741--.+976987,'*(+//14131381./,-0-2.145+048:901,44--.2339--70.,9564966352012/.(*)*-60*--0(*))(1,/,-0+*)+)+1232:/.,&)1/3+&**6---3930++1-3199317124656-.2830.3.+*5395557<85487980/.//-+*&'('*.++2.0054523232877;9911*31455/.0.-)(*$**-)(-'(2/(*0-0094668331392390-021345<9743*(+,100-292.0:,**/.,./)*,&('')('&*%3)4(1)+-&*3-*-8,311)0*//1+**/+/2(5*4574++,*)'..-20/-/0.&+*695839
@1e439e9e-fa42-4604-8a59-1350cd5bf120 ch=268 read=45495 start_time=2019-12-13T00:42:05Z barcode=BC01 runid=2c9cf7bc05858273f10e7d7ec552fc0bd742dc3e
CCAGTTTACCTTGTTGCGACTTCACCCCAGTCATGAATCACAAGTGGTAAGCGCGCCGCACCGAGGTTAAGCTACCTACTTCTTTGCAACCCCACTCCCCATGGTGTGACGGGCGGTGTGTACAAGGCCCGGGAACGTATTCACCGTGGCATTCCTGGTCACGATTACTAGCGATTCAGGCTTCATGGAGTCAGCGCGAACTCAATCCGGACTGACGCACTTTATGAGTCCGCCTTCTCGCGAGATGCTTCATGCGCCATTGTGGCGTGTGTAGCCCCTGGTCAGCCAAGGGCCGTGATGACTTGACGTCATCCCCACCTTCCTCAGTTTATCACTGGCAGTCTCCTTTGAGTTCCCGGCCGGACCGCTGGCAGCAAAGGATAAGGAGTTTGCGCTCGTTGCGGGACTTAACCAACATTTCACAACACGAGCTGACGGCAGCCATGCGCTGTCCACGGTTCCCGAGCACATTCTCATCTGAAAACTTCCGTGGATCAAAATTCCAGGTAAGGTTCTTCGCATTGCATCGAATTAAACCACATGCTCCACCGCTTGTGCGGGCCCCGTCAATTCATTTGAGTTTAACCTTGCATTACCGTACTCCCCAGGCGGTCGACAACGCGCGTTAGCTCCGGAAGCCACGCCTCAAGGGCGCAACCTCAAGTCGACATCGTTTGCAGCGTGGACTACCAGGGTATCTAATCCTGTTTGCTCCCACGCTTTCGCACCTGAGCGTCAGTCTTCGTCAGGGGCCGCCTTCGCCACCGGTATTCCTCAGATCTCTACGCATTTTCACCGCTACGCCTGGAATTCTGCCCCTCTGCGAGGACTCCAGAAGCTTGCCGGTATCGGATGCAGTTCCCAGGTTGAGCCCAGCACCACATCTGACTTAACAAACCGCCTGCGCTTTACGCCCGGTAATTCCGATTAACGCTTGCACCCTCCGTATTACCGCGGCTGCTTTGGCACGGAGTTAGCCAGTGCTTCTTCTGCGGGTAACGTCAATGAGCAAAGGTATTAACTTTACTCCCTTCCTCCCCGCTAGAAAGTGCTACAACTGAAGGCCTTCTTCATACACGCGGCATGGCTGCATCAGGCTTGCGCCCATTGTGCAATATTCCCCACTGCTGCCTCCCGTAGGG
+
/0&008+)--20.1/%*,-44:616.)')&41,0.+6--,,4-,-,0/((*))))-6%(#)''&-*.3(&')*6592+()2-4:7-2/'/<80)/.*6-/'()+,.0//1/58/-,)'*(**343437-('/..,+)*2292--2/2/;1,051&',)/*%''(.,))&(),43491'(''&''&&),')*,)'&%*''0./0.61.)4.482454)0',/1;60,*2+4*('$''(((&%%%''/)(+)'%(&(&,3+2.)'',,(+&'%').234,-/874&&'&*'-/538+/--,,)&&%((31124639:4+/35:87,2)*/2.+//,23/5/*/45-1*+.)),/2/60+%./2180(**//9211&229-*./0'&))$+,8*+/00/2326243:6705.6,'&,)547:;022175/0'(.0-.*./&/0+060-*('&($'+(&(/35;04-'(+*)+-2;894012-),685.334/,)+/,,*,,)&'(+%&,0,/./21:89<423007./,01))1/2/<;;:000137779350-.3.0325*-)+57.+.00376:83:91029:,.,8-6+)**4,*-))+23-733--179*2,*)%'.4.++**-/7../30031+/'*/*./0634*4+74/'(*)-614(5,6766636+*.6/%,$20128:545215,211222976;57:440:8,-1051&)(*.343/028;40/&/-/4)*-89<7306()48/38346/7//6/-0./4/.4:2305)*.:988,%*)*%/8:.8,16556*,(++**+2'3+-*%/66.*./(-&%'+..17(+%'%%&-3121.00.21(/-./5'338/-).)3*9-.-8/)%&&&)+(*+*/012439480-/0(+),.*((('*-+&('+)(*50557;312456221),+5*,+/75553-/,,506<4/3/..0/120)($%*-,()071028(65458989;:969)-'&*754575;54-7683'/(,-/70-+.,(&(/.;0.,1)(.77**,.)%-1((4*,,&*)%($&)-,*0806/0987.,+%('&+')(+/532/0%02,58536+33/;/*+:.//7,;,,-.967.$(*+///03.56,,512('
@0c271f6c-272f-4d19-a0d1-6f93db70d0b3 ch=140 read=40869 start_time=2019-12-13T00:42:13Z barcode=BC01 runid=2c9cf7bc05858273f10e7d7ec552fc0bd742dc3e
CTCCTTTCACGGGAGCAGCAGTGAGGAATTTTCGGCAATGGGGAAACCTGACCGAGCAACGCCGCGTGAAGAAAGGTTCGGATTGTAAACTTCTGTTATAAAGGAAGAACGGCGGCTACGAAATGGTATGGTGACGGTACTTTATTAGAAAGCCACGGCTAACTACGTGCAGCAGCCGCGGTATTAATACGTAGGTGGCAAGCGTTATCAGGTGTGGGCGTAAAGAGGAGGCGGGCGGCGGCAAGGGTCTGTGGTGAAAGCCTGAAGCTTAACTTCCAGTAAAGCCATAGAAACCAGGCAGCTAGAGTGCAGGAGGAGGATCGTGGAATTCCATGTGTAGCGGTGATGCGTAGATGGAGGAACACCAGTGGCGAAGGCGACGATCTGGCCTGCAACTGACGCTCAGTCAGCGTGGGGAGCAAATAGGATTAGATACCCTAGTAGTCCACGCCGTAAACGATGAGTACTAAGTGTTGGATGTCAAAGTTCAGTGCTGCAGTTAACGCAATAAGTACTCCGCCTAGGTATAGTACGTTCGCAAGAATGAAACTCAAAGAAATTGACGGGGGCCCGCACAAGCGGTGGAGCATGGTTTAATTCGGAAACAGCACTTGAAAAGAACCTGCAGGTCTTGACATACTCATAAAGGCTCAGAGATGGAGAGATAGCTATATGAGATACGAATTGGTGCATGGTTGTCGTCAGCTCGTGTCATTATGTTGGGTTAAGTCCACGCAACAGGCGCAACCCTTATCGTTAGTTACCATCATTAAGTTGGGGACTCTGAGACTGCCAGTGACAAGCTGGAGGAAGGCGGGGATGACGTCAAATCATCATGCCCCTTATGACCTGGAGCTACACACGTGCCGCTGCAATGGATAGTGCAGAGGAAGCGAAGCCGCGAGGTGAAACAAAACCCATAAAACCATTCTCAGTTCGGATTGTAGTCTGCAGCTCGACTACATGAAGTTGGAGATCGCTAGTAATCGCGAATCAGCATGTCGCGGTGAACTCGGGCCTTGTACACACCGCCCGTCACACCACGAGAGTTGATAACACCCGAAGCCGGTGCTAACCGCAAGGAAGGAGCTGTCTAAGGTGGGATTGATGATTGGGGTGAAGTCGTAACAAGGTAACCGG
+
.,,$'+&($&++/'*(//1+/+&&(%.'2,++,3:4373384*'/-*+))+54232557524:223'*,(&*+&3(62*(/'-*')).7/03.13&3,+-.(+,*1'-/5-7//90/++%&.3,.0/*&%,0.))&$%')*87,0/-',+*(+3..1+-++/*'')(+,+''',)/31.1*+&)),+.0:771/+.(('/53975:555/*&'%)*43.)((*&%&/-(-)/'1)).8,(,+/(5850110101++-(-01:95.+*'+(0),-//*)*.)),%(,-/222:.42*-:7+(*,+/3455:062++*).0./11:7,0+0+.0'+(**)*,.33)')))3764114/*)/-28558:658362./.-/39::73653556869964/.++++.25*34.+,,,11),(')*6:94,)0'-$()+2.3:-+.%/.1/41)+-/6-/188,,+,+,-/.043-.,.0<797;4866:7149;468;;::9*.-3.4044/2013*.//066/,/%'%())(&&,-/0267452214897,97,-:44)&)'))1,02**87./7-+,*...+/0:996--,*--,+977;5;5+&.*)0/&/&*''*.40*'+6/)&$)&)+,./42211.*,-.((383.42,*%&(+,893/-,*424642./*,-,1)+47*&&,&;+;8:::733:567868*,-./57785)2**(+,6'25/8&-(,-7')+-1(4)+.836-8-;5-2326.5.('./,09452+/324.9/7:<2553310*-/6676:-/,))&*-(),21.0(*)*-*%-15.447;933694/113458*:6.)+6//,/07/6.%')+*++*+,//-1,&*-*+0++9<::'6767-,*+)&((*()0,.846/))')&/,(*4;;4-3/,..683.3-+.646.04;649,4.-.:5874$6('+134'/*+*,1041.212/,%)0/368+32-7//.763926/00/0534.4,20.-/.1.'4-798;586411+.,',2..:625240%(')((+29011496+65*(,.,/6432-,/042/(*+(.)4+,+&))04642+.+3,2;9118-/00/241.3/.-1,'-1288:879073.9/9*0
@743a73cc-3452-4b13-b60f-9054452e79c9 ch=419 read=62433 start_time=2019-12-13T00:42:18Z barcode=BC01 runid=2c9cf7bc05858273f10e7d7ec552fc0bd742dc3e
CTCCTACGGGGAGGCAGCAGTGGGAATATTGCACAATGGGCGCAAATACAATTAAGCCATGCCGCGTGTATGAGAAAGAAGGCCTTCGAAGGGTTGTAAAGAGTACTTTCAGCGAGGAGGAGGAGGAGTAAAAGTTAATGCAGCATGCGGTGACGTTACCCGCAGAAGCACCGGCTAACTCCATAGCAGCCGCGGTAATACGGAGAGGTGCAAGCGTTAATCGGAATTACTGGGCGCGAAGCACGCAGGCGGTCAGATGTATGTGAAATCCCCAGGCTCAACCTGGGAACTGCATCCCTGATACTGGCAAGCTTGAGTCTCGTAGGGGGGGTAGAATTCCAGGTGTAGCGGTGAAATGCGAGATCTGGAGGAGGAATACCGGTGGCGAAAGGCGGCCCCTGGACGAAGACTGACGCTCAGGTGCGGCGTGGGGAACGGCAGGATTAGATGCCCTGGTAGTCCACGCCGTAAACGATGTCGGCGCGGAGGTTGTGCCCTTGAGGCGTGGCTTCCGGAGCTAACGCGTTAAGTCGACCGCCGCAAGTACGGCCGCAAGGTTAAGTAAATGAATTGACGGGGCCCGCACAGCGGTGGAGCGTAATGGTTTAATTCGATGCAACGCGAAGAACCTTACCTGGTCTTATTTTGGAAGTTTCAGGGTGAGAATGTGCCTTCGGGAACCGTGAGACAGGTGCTGCATGGCTGTCGTCAGCTCGTGTTGTGAAATGTTAGGTTAAAGTCCGCAACGAGCGCAGCCCTTATCACTTTGTTGCCGGTCCGGCCGGGAACTCAAAGGAGACTGCCAGTGATACTGGAGGAAGGTAGGGATGACGTCGTCATCATGGCCCACCCTGACCAGAACTACACGACGTGCTACAATGGCGCATACAAAGAGAAGCGACCTCGCGAGAACAAGCGGACCCCTCATAAAAAAAGTGCGTCGTAGTCGAGTTGAGTCTGCAACTCGACTCCATGAAGTCGGAATCACTTCGGTAATCGTGGATCAACACCACGGTGCTGACCGTTCCGGGCGCTGCACTGCCGTCACACCATAGAGGGTGGGTTGCAAAGAAGTGAGTAGCCAACCTTCGGAGGCGCTTGCTTTGTGATGATTCGCGGTGGGGGGGGAATCGTAACAAAGGTAACCGG
+
09841.2,*1*'-,.38:00,/7.2:750.+)&)-501;51.1//%#$%&'.(%$$(-)-.06,/.75521**&++(&**+105//.+'%'/+*5))+5,&&()**24/+&'&*%14+-0*.4-0+(++048---631.+-*,/+-.65:5314,5-,48*-7,'+)%(%,)%44306/*.&#$%&&().4-4(//4.00948,*')-1.1,*&((-*-*..)4,+02/44;80.-,'')%&(+-0/596&01-34781333/0/064-168,&.4208+,/3238622312323-2*)*0114,;,+8.)&&%)%()+.66855&..1.'*+/)1+.1()764.(')),73265+)(%'&&)/0824/3+'.+.2..4...-,2.-.5)--2'+342*)+332)*+'*+)+,0,/.0*-,.*&&*'+)&-.,')&)'--(-%0**'-/+47,-/*+*)073),,08768:62101+:.6))&*'-&)'3.*+667)(---06.0.1965,4&*)&''--6/1235876066897435*$&''%('-//*'%')++(.+'&$%*17-.+-/*+),+285083)-$%%%*.734:567.6,1.05698/2461,-/.043515115-0118.8,-55433+3,)2//+),+.-1;:.00+-))')$)''6-0:8;7*98394811(()*.+,/1681---./9+,+-./-.&-.249966812.-2.,-+7%-4-9,9((+2.(*+*30/112.-+,(-+0+,,%'.,''2862**(','/(8.+34)-+-61:)+,&)+,5,5//33,.,..660+-(-//7/&-,)0/2677+(''*/99351708+%'(&$(0-/,&'&('$)&(%%$''(**)))(*'++-/,),-07*'+$()')2,3:65(*)())(*48+00)'''(**9789<;22-,124:864)(%(*/,()+5.-022,+/*,1/3*+,636++&1**+6(3,754%(%%$'%&(**..2)*-++%($$'%$'(-)'&#&$%'&*0)++2+'%$$$%$&%%('%),/001510')%'/+0/0)+.*++,,%'(*,-&*()&'$,)*5277,2&())&%(%$(/4/*,-%)**,04.020),+,.--/)*0.32/05/.5,11336360.
@7d6c8a13-f297-4563-a16a-079007656160 ch=44 read=53571 start_time=2019-12-13T00:42:29Z barcode=BC01 runid=2c9cf7bc05858273f10e7d7ec552fc0bd742dc3e
CCGGTTACCTTGTTACGACTTCACCCCAATCATCAATCCCACAGCAGACAGCTCCTTCCTTTGCGGTTAGGCCACCGGCTGGGTGTTATCAACTCTCGTGGTGTGACGGGCGGTGTGTACAAGGCCGAGAACGTATTCACGCGACATGCTGATTCGCGATTACTAGCGATTCCAACTTCATGTAGTCGAGTTGCAGACTACAATCCGAGCTGAAGAATGGTTTATGGGTTTTGCTTCACCTCCTTGGCTTCGCTTCCCTCTGCACCATCCATTGCCCAGCGTGTGTAGCCCAGGTCATAAGAGGGCATGATGATTTGACGTCATCCCGCCTTCCTCCCGGCTTTGTCACTGGCAGTCTCGCTAAGAGTCCCCAGCTTAATGATGGTAACTAACGATAAGGGTTGCGCTCGTTGCGGGACTTAACCAACATCTCACGACACGAGCTGACGACAACCATGCACCACCTGTATCTCATATAGCTATCTCTCCATCTGGAGCCTTTGCCAGGTTATGTCAAGACCTGGTAAAGGTTCTTCGCGTTGCTTCGAATTAAACCACATGCTCCACCGCTTGTGCGGGCCCAAATCAATTCCTTTGAGTTTCATTCTTGCGAACGTACTACTCAGGCAGGTACTTATTGCCGTTAACTGCAGCACTGAACTTTGACATCAACTACTTAGTACTCATCGTTTACGTGGACTACTAAATTATCTAATCTATTTGCTCCCCGCTTTCGGGACTGAGCGTCCAGTTGCAGGCCAGATCGTCGCCTTCGCCACTGGGTGTTCCCTCCATATATCTGCGCATTTCACCGCTACGCGGAATTCCACGATCCTCTCCTGCCTCTAGCTGCTGGTTCTATGAGCACTGAAGTTAAGCTTCAGGCTTTCACCACAGACCCTTGCTGCCGCCTGCTCCTCTTTACGCCCAATAATTCCGGATAACGCTTGCCACCTACGTATTACCGCGGCTGCTGGCGTAGTTAGCCGTGGCTTTCAATAAAGTACCGTCACTCGGCTACCACCACTTCCTGTAGCCACCGTTCTTCCTTTATAACAAGTTTACAATCCGAAAACCTTCTTCGCTCACGCGGCGTTGCTCGGTCCAGGGTTCCCCCATTGCCGAAAATTCCTACTGCCTCCCGTGGG
+
31+-2-,9807-+3+-/17896*763'.+*,98.2.-.6-$%$%'+.041202,+366.+1((0084853::0-4/(''*)/361510/2,-**)'(.045350144/782*),')+34556/07-((+-.-,.14:2*-,.04846468999<:68/..;-5/%)()+1.6+)&,/31(4*,,344,')-/-.*2/56550;-1**+&/,*,''*++419;9,11:13;<+4791//7/75%$&/2.534125.4<-+070./214;:88560-+('((*//.*(**/0.*,265463)''/24668-+++,09.,-72545/54,&)+)0/701&&%0,-6-2335772;-,,,*-0.11)/)+++10,'+%()--///2418104004720.*(&''*/.)+)+04/70+,&530.132-//)015300.(+113232350//,099:422613-1015-,*('(*,-/0,101&21114256.)--/0223---'&&$$%$'('(*+,,053000.9(*6625&-*7888;:8:919+..81,-/7/34+'(*+,112140-21..01-/,2+-)+0,',+,-01573&%'&&%/0:8-09<65:33,,54.134321231668$+&)(-/2-03,+/..747356;101,/4561/1/-+*-/,+(*('%&*-,--37787:97384).0105)&+%(--)/*6,11242/./,26-+/0,9:*(*,154.;9+)'''*)3/7'&*3<34357595458623/+)**-.37;08568-/06195))5612244653&1/2+2:/-07813103-..-++/52''(*,+-+(*)0/))*&&+,+,,0-/01569/)#%$&%%+,014,-3;6.',4-3%-1*)./--13./.18;<313(((')0%%$(%'*32',-67./,62*/5058570,2138446321302.+2++*-*,..*)1+/0/62225604.,-295;/./90922)),*(5/46:2*.-48684,.01+2./)*''7+455/4/**1///:-5:350'&(++/6,+)1)('*')/3+.08640,/47-4,1)($(*#$)(&**+393-0-*(*+0280(*2971:.8:9/*-4,/2--7:80444)(+''('&+2(*:850
@abe7bad1-b565-4b63-96cd-6acbbc72f406 ch=9 read=18380 start_time=2019-12-13T00:42:26Z barcode=BC01 runid=2c9cf7bc05858273f10e7d7ec552fc0bd742dc3e
CTCCTACGGGGCAGCGGTGAGAATTTTTCGGCAATGGGGGAAACCCTGACCGACAACGCCGCGTGAAGGAAAGAAGGTTTCGGATTGTAAACTGCTGTTATAAAGGAAGAACGGCGGCTACAGGAAATGGTAGCGAGTGACGGTACTTATTAGAAAGCCACGGCTAACTACGTGCCAGCAGCCGCGGTAATACGTAGGTGGCAGGCGTTATCAGGTGTGGGCGTAAAGAGGAGCAGAGGCGGCAGCAAGGGTCTGTGGTGAAAGCCTGAAACTAACCTGATGAAGCCATAGAAACCAGGCCAGCTAGAGTGCGAAGGAGAGGATCGTGGAATTCCATGTGTAGCGGTGAAATGCGTAGATATATGGAGGAACACCAGTGGCGAAGGCGACGATCCTGCAACATTATCTAGTCGAAAGCGTAGAGAACAAATGGGATTAGATACCTAGTAGTCCACGCCGTAAACGATGGTACTAAGTGTTGGATGTCAAAGTTCAGTGCTGCAGTTAACGCAATAAGTACTCCGCCTGAGTAGTACGTTCGCAAAGAATGAAACTCAAAGGAATTGTTGAGGGGCCCGCACAAGCGGTGGAGCATGTGGTTTAATTCGAAATAACGCGAAGAACCTTACCGGAATCGCCAGCATACTCATAAAGGCTCAGAGATGGAGAGAGATAAGCTATATGAGATACAGGTGGTGCATGGTTGTCGTCAGCTCGTGTCGTGAGATGTTGGGTTAAGTCCGCAGCAGGCGCAACCCTTATCGTTAGTTACCACCATCATTAAGTTGGGGACTCTAGCGAGACTGCCAGTGACAAGCTGGAGAAGGCGGGGATGACGTCAAATCATCATGCCCCTTATGACCTGGGCTACACACATTGCTACAATGGATGGTGCAGAGGGAAGCGAAGCCGCGAGGTAGTAAAGGCAAAACCATTCTCAGTTCCGGATTGTAGTCTGCAACTCGACTACATGAAGTTGGAATCGCTAGTAATCGCGAATCAGCATGTCGCGGTGAATACGTTCTCGGGCCTTGTACACCGCCCGTCACACCACGAGTTGATAACACGAAACCGGTGGCCTAGCAAAGGAAGGGCTGTCTAAGGTGGGATTGATGATTGGGGTGAAGTCGTAACAGGTAACCGGAAGATAGAGCGACGAAACCAGAGTAAGTTCACCGCAAAGACACCGACAGCTTTCTTCAGCACCAGCAATGCGTAACGCACC
+
()/*(+0/6821.3-'&(&+*'-+5;;/06:83<31580((00.7.-./51+)+-.+&+/+--..02/2.5-),3040;,-,0)0.//49)(+$%)*,-,.1:3*,+/,1/+&-,0;00.3'2./5//4*)((*'$%'*23)/,*'')+*/'&,.,-11)+-,*(*(('0214*,%''++*0-,,,*+/6//036(*)((61./543330..(+*(&,)575557;.(),.%+,11'**2/7.-.-1--5513,,-/478698//9..++&(&*&+(*),.')1(*2+1((.52/;/5.'$$&*,.'((0*+&'*,+&)'0424:295+7*9);;542/0../.272,,2/*-.97978543*044-)(*.+16;144182//3.308971112()*+-''$$(***)**.7%(*-).142,+'('+.1:1-.50:10,21348*(,42763*(*,17528;64/(+,...24675773:4:3988:8:8/2:6+1.,.//2.0271..,1.2342%0&)*0:,/766/.10,4346707*,/2()),-,0:617935.**)*/.*+++'23/,/7-&(&**3+2//228./.--%()0893.53:6&'+(#%#$')%&,(.1-,+)'*()(-((#$'*(,.1169::997;3-50/7)'),/0:4-+)''&(1&$%&%')..0164714'0**0:76756/'1))*8302,.0129::9:9755347/;.3110489)*44+-3&6**33(-*'15,4--.;93;1..8110+&,.0607/5.5.:,9;525553-22+*+./--*+,1336898////-)+(*065*593397787577:7455::7950<7.,;22115/-,250///----(),*,+),+9/0;;85*/.1*+')-(,3//,1-,5;7-+),,+%,--+*%&''+-0-487;635)**82,31+2+((--30,---,)'&%(-.4567.:.-:3936868666.+*+512+,-0--/..00211313-75529/--,27//5'1./.7.-(')&+2.171135/0,/730/..(0().../+/')-'3866+2)3+*+(/)*((+**)+-0/)22,4/..-582-21-//0/-7++1.**2,*+10101/.(3,3:9;2838465-&%*)+1.*+)%(),&*%*&(&,(%$/+$&+1.',,4;<9:81%00894786,.1037-1.10/'*(((%&#%#$"
@a4569aee-362e-4680-b02f-9b9d71fcbf62 ch=78 read=66152 start_time=2019-12-13T00:42:35Z barcode=BC01 runid=2c9cf7bc05858273f10e7d7ec552fc0bd742dc3e
CCAGTTACCTTTGACTTCACCCCAGTCATGAATCACAAAGTAGTAAAGCGCCCTCCCGAAGGTTAAGCTACCTACTTCTTTTGCAACCACTCCCATGGTGTGGTGACGGGCGGTGTGTGCAAGGCCGGGAACGTATTCACCGTGGCATTCTGATCCACGATTACTGGCGATTCCGACTTCATGGAGTCGAGTTACCTTGAACTCAATCGGACTACACGACGCACTTTATGAGGTCCGCTTGCTCTCATGGTGCTTCTCTTTGTATGCGCCATTGTAGCACGTGTGTAGCCCTGGTCGTAAGGGCCATGATGACTTGACGTCATCCCCACCTTCCTCCAGTTTATCACTGGCAGTCTCCTTTGAGTTCAGCCGGACCGGCAACAAAGGATAGGGTTGCATCGTTGCGGGACGCTGGCAACATTTACAACACGGGCTGACGACAGCCATCCCAACACCTGTCTCACGGTTCCCGAAGGCACATTCTCATCTGAAACTTCCGTGGATGTCAAGACCAGGTAAGGTTCTTCGCGTTGCATCGAATTAAACCACATGCTCCACCGCTTGTGCGGGCCCCGTCAATTCATTTTGAGTTTAACCTTGCGGCCGTACTCCCCTGACGGTCGACTTAACGCGTTAGCTCCGGCAGCCACGCCTCAAGGGCACAACCTCCAAAGTCGACATCGTTTTACGGCGTGGACTACCAGAATTATCTAATCCTGTTTATACGCTTTCGCACCTGAGCGTCAGTCGCGTCCAGGGGCCGCCTTCGCCACGGTATTCCTCAGATCTCTACGCATTTCACCGCTACACCTGGATTCTACCCCTCTACGGACTCAAGCTTGCCGGTATCGAATGCAGTTCCCAGGTTGAGCCCGAAGTTTCACATCTGACTTAACAAAACCGCCTGCGTGCGCTTTACGCCCAGTAATTCCGATTAACGCTTGCACCCTCCGTATTACCGCGGCTGCTGGCACGGGATTAGCCGGTGCTTCTTCTGCGGGTAACGTCAATGAGCAAAGGTATTAACTGCCTTCCTCCCCGCTGAAAGTACTTTACAACCCGAAGGCCTTCTTCATACACGCGGCATGGCTGCGCATCGAACTGCATTGTGCAATATTCCCCACTGCTGCCTCCCGTAGGAG
+
03+,./,01,00,-/8;9/979....-.002;53%('++('(),-*'$%&889+26.+,-*/-585287655.'+,542;9).83.4:)+.12,+**853/)&(+,14;43798531.%,((0328*(**(*3236:534:477:7.89125202.)+//29232)//222//-),-/:.%((/*,./&%1/9'.))*'(4//9)9*/)6*+,%&&(/0632/0.97--2(33-8/%'0-,+*+))''+)&&(,023.35/+//00378:54;1/-00/0655740343;,,+4442442.683712//1,+*)*))+-22938+/-*/44;6/-,..-0;+*+;679461,.27782753/+.578+*.0.256,*)(&'*/8-0.:8/),,.,&*'(+6270.)740*&((&'+.51&,/&%(')'()&.3031111/9/017(.,&'('/029676664135;:1580,,4-4/3544;0-0**+*)37./1113146;99899736657,7,,/*/.1:26765997;47688))-*0.<;:1&))*,./47353/,*)*+./-4,033+((2/82:618;;*,+*5:6-4.//0-./627+1.000**+')-1)2241.+)+30322&'(('/0.4'3-,+3/,00065662/91.*1183805)91-,1/--3266*.0+'3-3/..55967984;2/&(.)(+.-*2+-*+,6:7*,--*,5;3//104731)-401+)*+)''*+4)+6;<5696594<5897/0.4-,-51617+*,/0996770*$'+,006935705314,+*$+'&%&043,02546**+67541,..5/29-48555)*+++9788<582---+4,-/6'&(*)*-9++,--./3300,6-9./78/17+/974534462()'&'0.41.*-.370804-0/6.6/*,02/005;41373432415;652:677:05.,,//+/%,(,&.7)75-./<09<9768*785579753(0./02669(4+1-0/-/-/+57+06000)*)$&4)).())'*11,)*.*+&'(+*1-578<77;85854&2-+2--)1-.,)''&()*350+*()*$,,-,012923124873,.1.//,+.*.8,-422,,+
@ec75c8d0-fa10-4653-9f28-a14129ca4756 ch=32 read=44781 start_time=2019-12-13T00:42:47Z barcode=BC01 runid=2c9cf7bc05858273f10e7d7ec552fc0bd742dc3e
CGCCACTACGGGAGGCAGCAATGAATTTTCGGCAATGGGGAAACCCTGACCGAGCAACGCCGCGTGAAGGAAGGTTTTCGGATTGTAAACTTCTGTTATAAAGGAAGAACGGCGGCTACAGAGTGGTAGCCGAGTAGCCGTACTTTATTAGAAAGCCACGGCTAACGCGTGCCAGCAGCCGCGGTAATACGTAGGTGGCAAGCGTTATCCGGGTATTGGGCGTAAAAAAAGGGGCAGGGCAGCAAGGGTCTGTGGTGCAGCCTGAAGCTTAACTGCGTACGCAAAACCAGGCAGCTAGAGTGCAGGAGAGGATCGTGATTCCATGTGTAGCGGTGAAATGCGTAGATATGGAGGGAACACCAGTGGCGAAGGCGACGATCCTGGCCTGCAACTGACGCTCCAGTCCGAAAGCGTGGGAGCAAATAGGATTAGATACCTAGTAGTCCACGCCAACGGCGATGAGTACTAAGTGTTGGATGTCAAGTTCAGTGCTGCAGTTAACGCAATAAGTACTCCCGCCTGAGTAGCGTTCGCAAGGAGTGACTCAAAGGAATTGACGGGGCCCGCACAAGCGGTGGAGCATGTGGTTTAATTCCAGAAGCAACGCGAAGAACCTTACAGGTCTTGTGCAAGGCTCAGAGATGGAGGAATGGCTATGAGATACAGGTGGTGCATGGTTGTCGTCAGCTCGTGTCGTGAGATGTTAAGGTTAAGTCCACCTTGAAGCGCAGCCCTTATCGTTAGTTACCATCATTAAGTTGGGGACTCTGGCAGAGACTGCCAGTGACAAGCTGGAGGAAGGCGGGATGACGTCAAATCATCACCCCTTATGACCTGGGCTACACACGTGCTACAATGGCTGGTACAGAGATGCAATACCGTGAGGTGGAGGCCAAACTTTAAAACCAGTCTCAGTTCGGATTGTAGGCTGAAACTCGCCTACATGAGCTGGAGTTACTAGTAATCACTTGAATCAGAATGTCGCGGTGAATACGTTCGGTCTTGTACACCGCCCGTCACCATGAGAGTTGGCAATACCCGAAGTCCGTGAGCTAACCGCAAAGAGGCGGCCGAAGGTAGGTCAGCGATTGGGGTGAGAATCGTAACAAGGTAACCGG
+
(%()%')+2.85*+300.3+%#%&&,26.06:+:**674)*2*/:,./199897777759<8:9:8,1,*)&+(577/2)4(,,)-.72./4041131144(/).3,01/(4-,71,-/*)%%%'*()*6-&$()&&'$%%&&'(&&)&($)*)',2.018542-,'(*3.3.+%*),-7014.,0,,,85217004:438*1009332.(,)*%*&+,6175754+1+'*.,*),-('&#%&/*077/10/--/(%%**/,$%''''*&,$%(#'((''%+,2:2622494.,.-&-&-)10034**(-527944.-.7272/--+%$''/600-:83477700/,))),-,2./45579012,3,*+&/*878611.3-(-.2/1(65111101.///-)..0*&*/)*645546,-11:97)+)'1,--66*49*,,5%)),-'*),+,(-)&((',-./0//222/061<1:00),++2.144,-19:989)3/8-5,++,,(&*%-'()64+,311-'(*+%/0172)))&,+$&'+*+,2291-2*404..,'.2/-5.',+..8-..;8;:31131/*-35;8186:,-$$*(%0.'1//2595697603..+-&-'-)&%$$$''4/15))*,-31.'+*)4/-,+-&+*,.//,.,-//.40/,69678:247885-00/1117786784279-8+,'5+50612586+.0,0-///0310)1,)*6,10316100514976856772/41/0975555+()('&'*,7/-2-,.2447252459/-2-/115.,1/,034:8::8<:4423-$('()'-+2024;289:62--+*&(.200..-000::9:-3))*+++//8773:3,/1--8634236-.2.52;0037708;55:757707,-.7/+9-09--+3-..2,54-19929/-,//.,)*.6//*47**(((*,+++%)&%*3968/-/./9787:(5233<9,0))-4'(),1-,-**%)+-/76//0*+..0.+)'*982811;7.62/))1-.0848622.//:0302/5))$'%%)0.0/(-),&%'*(.,/0/&5((..*.(('%))*/1397:4/303832/9
@4a3b01c8-3fd8-4507-8f6c-7819fc876349 ch=62 read=109985 start_time=2019-12-13T00:42:44Z barcode=BC01 runid=2c9cf7bc05858273f10e7d7ec552fc0bd742dc3e
CGGGAGGCGGCAGTGGGGAATATTGTGCTGTGGGCGCAAAGCCTGATGCAGCCATGCCGCGTGTATGAAGAAGGCCTTCAGGTTGTAAAGAATTGCTTTCAATGGGGAGAGGGGAGTAAAGTTAATACCTTTGCTCGGTGGCGTTACCCGCAGAAGAAGCACCGGCTAACTCCGTGCCAGCAGCCGCGGTAATACGGAGGTGCAAGCGTTAATCGGAATTACTGGGCGTAAAGCGCACGCAGGCGGTTTGTTAAGTCAGATGTAAATCCCCGGGCTCAACCTGGGAACTGCATCTGATACTGGCAAACTGAGCCTCGTAGAGGGGTAGAATTCCAAGGTGCTTAGCGGTGAAATGCGTAGAGATCTGGAGGAGGGAATACCGGTGGCAGAGAGCCCCCCCCCTGGACGAAGACTGACGCTCAGGTGCAGCGTGGGAGCAAACAGGATTAAGTACCCTGGTAGTCCACGCCGTAAACGATGTCGACTTGGAGGTTGTGCCCTTGAGGCGTGGCTTCCGGAGCTAACGTTAAAGTCGACCGCCTGGGGAGTACGGCCGCAAGGTTAAAAACTCAAATGAATTGACGGGGCCCGCACAAGCGGTGGAGCATGGTTTGGTTCGGTACAACGCGAACCTTACCTGGTCTTGAGCATGCGGAAGTTTTCAGAGATGAATGTGCGGCGGGAACCGTGAGACAGGTGCTGCATGGCTGTCGTCAGCTCGTGTTGTGAATGTTGGGTTAAGTCCCGCAGCAGGCGCAACCCCCCTTATCCTTTGTTGCCAGCGGTCGGCCGGGAACTCAAAGGGACTGCCAGTGATAAACTGGAGGAAGGTGGGGATGACGTCAAGTCATCATGGCCCTACGACCAGGGCTACACGTGCTACAATGGCGCATACAAAGAGAAGCGACCTCGCGAGAGCAAGCGGACCTCATAAAGTGCGTCGTAGTCCGGATTGGAGTCTGCAACTCGACTCCGCTGAAGTCGGAATCATGGTAATCGTGGATCAGAATGCCACGGTAGATACACGTTCCCGGGCCTTGTACACGCCCGTCACACCATGGGAGTGGAGTTTGAAGTAGGTAAGCAACCTTCGGGAGGCGCTTACCACTTTGTGATTCATGACTGGGGTGAAGTCGTAACAAGGTAACCGG
+
+(77(+/)&20,1*12,'-**(3,'+,,)*..8,+%(,.'&-//014530*34....6344657688/-)*+-/08759$/0.5+..,*$&'')'-/450&&%(+3+()&(,2-$'(064/-6./-(2028.,992&%,+&*+.3..62(+(*))&)(&,+42,51/*(+*.86924434.-,:1,.)2-,83/331+02*3446/02090606$-)'..//08<;:88472.011--,-&&++-/4;4.1544/,-,-.80++/,(182',5))+6+*,))&-*)-2411001-+-//2869569%1#%$2688:681)$06+5..(,,-/-(-&4*21%'$$&*232.+.)****++*++,.00/0')+&,)'*,139;49-2-+&&*)+-74222-2.(&,0/32,('*(()*85767)-2//(+)))./44).07:35'54,0,*%*),.:.-48800,23)++-31(*7+52233363-0/3/404529.1.091,500-50337900.0,&.$&)*.401.468)*.0&(*1.458698*&''(64447*0+3+:1;3;31,/0::<;886:5:426'7:0/6**/-1.+064574,'++)-.--60*'''$)**-/.%0-.,-0(/41,282./+)%$'&%%'&%')***).44*,.//00532++22,)(-,,74367;780*..2'51755510*-.94::98-,-(*-..0+/*0++*./+./7.4,4-5,.//8-**(%)&&020111167,,)).,02+*3--5;77:8286;864:554:2,1+6958'++*'(114:'+)')*249344/,0**+-92367-/388831100+/6:;4./,-4-(&%(+.2:61--*)('%'*,998894:303.++++-166,*,)+*')..368859/.)'*-,)((.:42834.-5:7,06110/0:97,8*/+/705,*(+,./114465425/6.&&$$'+,.009596701,3-6///8152117./%)(#'')*.75-*6642(++.23.,+/,/7.7//-/'*&('+*+-2202:585/,&''/1&(/9'(+)%)',)(+0)*-210/36-4($'(('(1)+2.%*(&&&()*,1,*0-../-/1)&%((')4.-03642/4.196909
@9f3c03de-d788-49aa-9406-521c22b50454 ch=36 read=46968 start_time=2019-12-13T00:42:44Z barcode=BC01 runid=2c9cf7bc05858273f10e7d7ec552fc0bd742dc3e
CCAGTTACCTTGTTACGACTTCACCCCAGTCATGAATCACAAAGTGGTAAAGCGCCCTCCCGAAGGATAAGCTACCTACTTCTTTTGCAGCCCCTCCCATGGTGTGACGGGCGGGTATGCAGGCCGAGACGTATTCACCGTGGCATTCTGATCCACGGTGCAGCGATTCCGACTTCACGCAGGTCAATTTGCAGACTCAATCGGACACGACGCGCACTTTATGAGGTCCGCTGCTCTCGCGAGTCGCTTCTCGCTTTGTATGCGCCATTGCTTAGCGTGGCCAGCCCTGGTCGTAAGAGGCCATGACTTGACGTCATCCCCACCTTCCTCCAGTTTATCACTTTGGTCTCGCTGAGTTCCGGCCGGACCGCTGGCAACAAAGGATAAGGGTTGCGCTCGTTGGACAACCCAACATTCCACAACACGAGCTGACGACATGCATGCAGCACCATCTCACAGTTCCCCGGAAGGCACCAATCCATCTCTGGAAAGTTCTGTGGATGTCAAGACCAGGTAAGGTTCTTCGCGTTGCATCGAATTAAACCACATGCTCCACCGCTTGTGCGGGCCCCGTCAATTCATTTGAGTTTTTAACCTTGCGGCCGTATTGCTCCCCGGGCGGTCGACTTAACGCTGAATTAGCTCCGGAAGCCACGCCTCAAGGGCACAACCTCAAGTCGACATCGTTTGCGGCGTGGACTGCAGAATTATCTAATCCTGTTTGCTCTACGCTTTCGCACCTGAAGGCGTCAGTCTTCCAGGGGGGGGGGGGGCCGCCTTCGCCATCAGTGTTCCTCCGCATATCTACGCATTTCACCGCTACACCTGGAATTACCCCTCTACGAGGACTCAAACGCATTATCGGATGCAGTTCCCAGGGCCCGAGGTTTCACATCCTGACTTAACAAACCGCCTGCGTGCGCTGCGCCCAGTAATTCCGATTAACGCTTGCACCCTCCGTATTACCGCGGCTGCTGGCTGGGTTAGCCAGTGCTTCTTCTGCGGAGTAACGTCAATGAGCAAAGGTATTAGCTTTACTCCCTTCCTCCCCGCTGAAAGTACTTTTACAACCCAGGCCTTCTTCATACACGCGGCATGAAACTTGCATCGGGCTTGCGCCCATTGTGCCAATATTCCCCACTGCCTCCCGTAGGG
+
4*$&6,,02.4).2%-,--/3061572*+3+')&'751,.241-..653),%()/6+*.32,+,+/,/+0).2448.-11831:;3155.565,+/82#)&00/02/4')-/'((&#$$(%2532'&+1668/6.-+58397:617;1+++,.'%')-'$%$'(&&/:25+++.)*%'$(()0+/*/-3)+4+*6567-:,,)6.2+-1.1()*-'--38/+,))+,+/''*(()+)0*)+'/-3.,+.'*($&(,.&)+/17799461-&%$$%'&&('%#(*37/(*/-./+7*(&-)+($%&%&'')*42768.3',''+.-84600*%.16--.0,-/23+)'&(,).43.35/6*(+/*343798826*&,*,.:-3/:851(*.,:24/448/5.0))'(+*(')&((.7).+,-(0/0,(//3201/+0*)%('($&#%$$(%&'0/)$%%,00014*+)*,*/1&4)7-127172.--/0+,+./86531475768:925-8:*1-+/8-65;638323.1:.0357)),/+4911/)..378764-/8-2050106/0-0:7,*883:5;5-141***.9;8.-3.202//1576&+%+&$)+458.+3,1'++2)*)4,4,2,)+%$*,//1221.),,('+0/12172225+85+%0143:/7)0,24436469/98,&*'+,.2498664-1+(&*')*9428.4+-.7;3,0))&(+-,/6..01,2833'&$*(310.12+/**'$1)340121-3)4035688281/-0+-.'+2/3:54319/0/69985+212/8<6+)-/-1.+*',518.2*/)%*10/+,-,--&)*01/3)4*1'(%**++2/,/0,21029//*)'*%++))%*++:*+**(0/&'&('&',/30127:48;,++',*(('&%'&/2,))+,22:563469363/,/+%))/74.05)3-+:/-9...:786//-0'%&).0+**1,&4)))1+67:2,+))+&'(/:77762710*146:(.*0.140$''0)$%'/1++;953.;5+*25306-,-,,2/,%%&+'/+,)-1163:23;74-&'')45171&&&&'%'(%%'(-7)2,(*1)-/193*+.(+'''+--&,/,-1.'+---,*-0.*,(00)
@9f59cac2-222c-4df0-b895-8fce8cbe2b1e ch=323 read=40042 start_time=2019-12-13T00:42:41Z barcode=BC01 runid=2c9cf7bc05858273f10e7d7ec552fc0bd742dc3e
CCGGTTACCTTGTTACGACTTCACCCCAGTCATGAATCACAAAGTGGTAGCGCCCTCCCGAAGAAAGGTTAAGCTTTACCTGCTTCTTTTTAACCACTCCATGGTGTGACGGGCGGTGTACAAGGCCCGGGAACGTGGTCACCGTGGCATTCTGATCACGATTACTAGCGATTCCGACTTCGCCAGATTGAGTTGCAGACTCAATCGGACTACGACATGAGGAGTCGCTTGCTCTCGCGAGATTCGCTTCTCTTTATGCCATTGTAGCACGTGTAGCCCCTGGTCGTAGGGCCATGATGACTTTGACAATCATCCCACCTTCCTCAGTTTATCACTGGCAGTCTCCTTTGAGTTCCCGGCCGGACCGCTGGCAGGATAAGGGTTGCGCTCGTTGCGGGACTTAACCCAACATTTCACCAGCTTACGGGCTGACGGCAGCCATGCAGCACCTGTCTCACGGTTCCCGAAGGCATTCTCATCTCTGAAAACTTCCGTGGATGTCAAGACCAGGTAAGGCTCTTCGCGTTGCATCAATAAACCACATGCTCCACGCTTGTGCGGGCCCGTCAATTCATTTTGAGTTTTAACCTTGCGGCCGTACTCCCCAGGCGGTCGACTTAACGCGCGTTAGCTCCGGAAGCCACGCCTCAAGGGCACAACCTCCAAAGTCGACATCGTTTACAGCGTGGACTACCAGGGTATCTAATCCTGTTTGCTCCCCACGCTTTCGCACCCTGACGTCAGTCTTCGTCCAGGGGGCCGCCCTTCGCCACCGGTATTCCTCCAGATCTCTGCGCATTTCACCCGCTACACCTGGAATTCTACCCCTCTACGAGACTCCAAGCGCAATTATCAGATGCAGTTCCCAGGTTGAGCCCAGAGTTTCACATCTGATGACTTAACAAAACCGCCTGCGTGCGCTTTACGCCCCCAAACGAACCGTTAGCATAAACGCGGCTTTGGCAGGTTGGCAGGTTGCTTCTTCTGCGGGTAACGTCAATGAGCAAAGGTATTAACTTTACTCCTTCCTCCCGCTGGAAAGTACTTTACAACCGAAGGCCTTCTTCATACACGCGGCATGGCTGCATCAGGCTTGCGCCCATTGTGCAATATTCCCCACTGCTGCCTCCCGTAGG
+
27(3+;+,33;,--())/15232079-*-344866721/1165//151/00049/4.20,,4(+-**+7.8-*,,-.+.51'0/73/662*/-2/)*,04)+.'+*-,-//;;21('*+)/3-0,3.(+873*(%'$&-0-/:6:986.58842231)+-*/3*.,./21/6;440,.00.%%$%+%+#&%*(&'(')569/1:/71:471,,*'&$%$&*)%&'+(*,-*,,-5601,*&%/(*+23745649.(&')1.51.*(('(+++0+%&&+/(/08982/.-574882012/0,,.'(&)),,.290:4,.85;5715*,/<.,,))...4114778723:8214-7+4-*3.42:89400).''%.,6615+5.2//0-.2,+4,,+5;84-1,4*50)..20360*()&)$(&)(,0:9867664+4-).51205&)*%&&)(5473*+-7:52/''(,),.%'-36677543..32+()/05;677:99345.)*10<579799*3.//6963522811153)'*/848;000./006+).&*-.,/27063/2,')965551-/88..0/9:;+2.*)&''--12:+02.,/26.-28:&8714545765021//-0.-+0.2-0++,(05'*-344.0)-34-+.016234)1($)),*.//672481)'&')+3482230//.0.*+),-/58887880:-,/41874,./-3;1,04118'((*/32-)--.:321-4'$*.68-97166(0:878;97;3:79:<8440+*(/0/..+%+,-0,290018*),.,.+.313-9,8,2/*383-+/656/-.,().))&&((-&+/,-.:366004.579183*/70:3%/7/(%*&(*8**,+,./+*'%%('*)2.11;;14<28:222231/...2,%'$)*01*-+()%##$$%%%&%&&(&%$$$&*&%$&&,%%&&(*2-1-&+&'%$%+**-759896:8489846803+('$+)6,).)(,..,+-57+,-690;7/159.,0-.%40+01-47:5-*+%2,$&)*3194;88<744+-',*,08523397866665/2888:3771;8).*)''',/-.00233.(+*+.0/163/:0-005(
@739ea142-67a7-4762-bb87-6a0c8c728641 ch=27 read=32842 start_time=2019-12-13T00:42:56Z barcode=BC01 runid=2c9cf7bc05858273f10e7d7ec552fc0bd742dc3e
CCGGTTACCTTGTTACGACTTCACCCCAGTCATGAATCACAAGTGGTAAAGCGCCCTCCCGAAAGGTTAAGCTACCTACTTTGCAACCCACTCCATGGTGTGACGGGCGGTTATTATTACAGGCCGGAACGTATTCACCGTGGCATTCTGATCCACGATTACTAGCGATTCCGACTTCATGGAGTCCGCAGACTCAATCCGGACTACGACGCACTTTATGAGGTCGCTTGCTCTCGCGAGGTCGCTTCTCTTTGTATGCGCCATTGTAGCACGGTGGTAGCCCTGGTCGTAGGGCCATGATGACTGACGTCGGCCCCACCTTCCTCAGTTTATCACTGGCGATCTCCCCTTTGGTTCCAGCCGGACCGCTGGCAACAAAGGATAAGGGTTGCCTTTCGTTGCGGGACAACCAACATTTCACAACACAGGCGGCGACAGCCATGCAGCACCTGTCTCACGGTTCCCGAAGGCACATTCTCATCTCACAAAACTTCCGTGGATGTCAGAGACCAGGTAAGGTTCTTCGCGTTGCATCGAATTAAACCACATGCTCCACCGCTTGTGCGGGGCCCCATCAATTCATTTGAGTTTTTAACCTTGCGGCCGTACTCTACAGGCGGTCGACTTAACCGCGTCCGGAAGCCACGCCTCAAGGGGCACAACCTCAAGTCGACATCGTTTACGGCGTGGACTACCAGGGTATCTAATCCTGTTTGCTCCCCACGCTTTTCGCACCTGAGCGTCAGTCTTCGTCAGGGGCCGCCTTCATACAGTATTCCTCGAATGCCGCATTTCACCGCTACGCAAATTCTACCCCTCTACGAGACTCAAGCTTGCCAGTATCGAATGCAGTTCCCAGGTTGAGCGGGGATTTCGCATCTGACTTGGCAAACACTGCGTGCGCTTTGCGCCAGTAATTCGATTAACGCTTGCACCCTCCGTATTACCGCGGCTGCTGGCACGGGTTAGCCGGTGCTTCTTCTGCGGGTAACGTCAATGAGCAAGGTATTAACTTTACTCCTTCCACACGCTGAAAGTACTTTGCTTGAAGGCCTTCTTCATACGCGGCATGGCTGCATCAGGCTTCGCCATTGACACAATATTCCCTGCTGCCTCCGTG
+
68./01-286:-3.*+--/3843079-(+-.),,.8/.&&&,&'--+43/(*-1:7+60*).4)/+6464.01146+'&))'$123774),.49*,2..2/011).412.2$%+1*/0-//3/2/+,2/166/1/)*.9195:314;3366956/22143/-.(++.08:421032.,)*0,)*(,(),%*%-),-61.1.5.620.1-/,.'+.52,..(3+).')',*/01+0/-.%-)+,,112/101:3),,013))),.9..*1+%')&(+)')'-04..,.-/5'/,).5.1-+,+,'&'))/3,$#%&)+.276/7---',,8--31,++%,+(%,)14-0,+23/3258&(+/248996/-8/9678769,2))*&)+2/2)+1('32./4947-:33-0-/*..513:-40237845'',*.'00./)-.3-/.4253125345651-3/88:062)*--10,//0:9996981/%%2;920695;989<;;99-*&'),07*)''-))*7:88<877,3.,-777-%&)%068+*+///.//36035++,+)+63/+)'.49/+09195:3(*/+*+74;<:,-4.1.603004625221.&&*)+//231/1310,/*+('),-+..--.)+.%,,2453+'*44++**474736*1,20.-1101**/9',-((&''..45047*,,)'(,---4122345<8..-2581',,-/8:,1*,+12)*-99899&*.11<:2-4*,7:4-7//+'($%'$'$'($)***()$'/-$,)%*((/4/*/.,.5++%*()01;343/851*23/3+)/1168,*(*,0.19,-/,07'$&(%,,.06,&%*(,)6.,,.%).+)67++(.-14+,--,)%&)03/)'&*),.-,+'&*''%+*-1()--5498,.192:87-7,)+$)./-0:)-)*)*30..)12311203/*0/0+/71129006358<88<9867555+,(,-665:553538-+--,1/.+')-''--49*690-,),*.25)1+**(,71+'%%%()**/+63;38;.+-(**-+41)(%$#&)+533%.)+,+((1--.4(&'')0/005626''+/6400,/-&$&
@020d1cc4-6177-4a63-8c9d-cf9878acb62d ch=78 read=66160 start_time=2019-12-13T00:42:49Z barcode=BC01 runid=2c9cf7bc05858273f10e7d7ec552fc0bd742dc3e
TTGCGACAGCACCGTTCAGTTACGTATTGCTGGTGCTGAAAGTTGTCGGTCTTTGTGTTAACCTGCCTGTCGCTCTATCTTCCGGTTACCTTGTTACGACTTCACCCCAATCATCAATCCCACAGCAGACAGCTGCGGTTAGGCCACCGGCTTCCGGGTGTTATCAACTCTCGTGGTGTGACGGGCGGTGTGTACAAGGCCGGGAACGTATTCACCGCGACATGCTGATTCATGATGCCGCGATTCCAACTTCATGTAGTCAGTTGCAGACTATGAGGAAATCCGAACTGAGAATGGTTTATGGGTTTTGCTTCACCTCGCGGCTTCGCTTCCTCTGCACCATCGGTAGCAGCACGTGTGTAGCCCAGGTCATAGAGGGGCATGATATGATTTGACGTCATCCCCGCCTATCAACTTGTCACTGGCAGTCTCGTCCCCAACAATGATGGTATTGGCAACTAACGCGATAAGGGTTGCGCTCGTTGCGGGACAACAACTTTATCTCGACACGAGCTGACGACAACCATGCACCACCTGTATCTCCTTATAATATCTCTCCTCTGGAGCCTTTATGAGTATGTCAAGACCTGGTGAGTTCTTCGTTACTCCAGATTAATGCATAAAGGCCCCGTCAATTCCTTTGGTTCATTCTTGCGAACATTACTCAGGCAGGTACTTATTTAACTGCAGCACTGAACTTTGACATCCAACATAGGTACTCGCTGCATCGTTTACGGCGTGTGGACTACTAGAATTATCTAATCCCTATTTGCTCCCCACGCTTTCGGGACTACAAGCGTCAGTTGCCGGAATCGTCGCCTTATGGGTACTCTCCATATATCTTCTGCATTTCACCGCTACACATGGAATTCCACGATCTCTCCTGCACTCTGGCGCTGCCTGGTTTCTATGAGAAAACACTGAAGTTAAGCTTCGGAACTCACCACAGACCCTTGCCATAACTCCTCTTTAATAATTCCGGATAACGCTTGCCACCTACGTATTACCGGCTGCTGTGGCGTAGTTAACCGTAATAAAGTAAATCACTCAGCTACCATTTCATAGCCGTTCTTCTGCCCAACAGAAGTTTACAATCCAAAACCTTCTTCCTTCACGCCGATTTATCGGTCAGGGTTCCCCATTGCGAAAATTCCCTACTGCTGCCTCCCGTAG
+
)'%%&#%%((*.644:7,1191206.22--18<<;:9714../7456)2/(02*')(4,1-64+%'$%&.0-34.)+-/6:.53132/417/*24),.12343*+67,-(,.:;0/3,.5.++%'')-22*.,.,/--30)3899.08)/+,21)/43+,+3-..1(,+--50110,--,,/082,5-,,45..-,*,005+*)**4088895463232::8989678:9743110),$%&)*6;1-2/0483150323/9&,(6&2')--,&)))''*/2.//-161,*'(&+'+&,/4167<1186)$&&'/(05334906--6//.*,//,-/01.45255+--)+(&'''++/0-)*/.13.*.4410/0*(,10+,9,+,+()('-5,+,,,999958:1+,))%)*&-$#$&)+(..-5,(+-..0.--33,)(&*)&&&)&-)&'(((&'$%&(()&')**6-(,5.9344788.7-*+141/,,(,-.(&)-*/.**)+-14.*32111224689:;8.,,+.1/22022.5366''%$()0-/05.--.,-.76:+./1-4,%*$%&'+-3/1/7/68;0-.,%'24:9523++,'+'(''(&+&%%%#&##$$#+&*/0.(+20758651:91-,2//4;87968-.-+%.'')/0/184(*(**+-/*02+252+)**).*/247:77::5455/:)6*2'(&)()*431,,*')+,3064,(,.-,,01.06610.+)+('%.')+/.390;5)*(**))031::3(,,,/;7-.;:./)&%&&$$&'0..8.,(++'*(,128742*,)#&$%&&$$%&(+4/11115(&)&'(++,4:5-/0++4'*$*(6614131,(%%'+,-*,-46461./.0--5+))*-497888;820+,**%*(%''+.--,((0..)+-266')$$'(-+-+&()+36:-4,),.&''$&'/3((/.&2((-+,;30244:674/,+..17*.0)+-.0-1.*,*)()+,,+*)+'%%$%'+))%0*)()(*/5-%%'+)*+$'(+'++'',,)057)%%*$(),18340)%$,+(*++%&0))5=;375660(069359573/54/2851-*+)%&).(%(43956.1-1.22;90*((&&'-4813-:1-))()*..//.+98-+973
@67349d25-7abc-4e02-b7a3-f915e8f3eb99 ch=100 read=85445 start_time=2019-12-13T00:43:03Z barcode=BC01 runid=2c9cf7bc05858273f10e7d7ec552fc0bd742dc3e
CCGGTTACCTTGTTACGACTTCACCCCAATCATCAATCCACCTTAGACGGCTCCTTCCTTGCGGTTAGGCCACCGGCTTCGGGTGTTATCAACTCATTGGTGTGACGGGCGGTGTGTACAAGGCCGGAGAACGTATTCACCGCGACATGCTGATTCGCGATTACTAGCGATTCCAGCTTCATGTAGTCGAGTTGCAGACTACAATCCGAACTGAGAATGGTTTTATGGGTTTTGCTTCACCTCGGCTTCGCTTCCCTCTGCACCATCCACTGTAGCACGTGTGTAGCCCAGGTCTGGGGGCATGTGATGGTTGACGTCATCCCCGCCTTCCTCCAACTTGTCGCCTGGCAGTCTCGCTAGAGTCCCCAACTAATGATGGTAACCAACGATAAGGGTTGCGCTCGTTTGCGGGACTTAAACCCAACATCCTCACGACACGAGCTGACGACAGCCATGCACCTGTATCTCATATAGCTATCTCTCCATCTCTGGAGCCTTTGCGCTGGAATGTCAAGACCTGGTAAGTTCTTCGCGTTACTTCGAATTAAACCACATGCTCCACCGCTTGTGCGAATTTAAATCAATTCCTTTGGGTTTGTTCTTGCGAACGTACCTCAGGCAGATTACTTATTGCGCTAACTGCGGCGCGAAGACTTTGACATCAACGCCAGGCCTCATCGTTTTACGGCGTGGACTACCAGGGTATCTAATCCTATTTGCTCCCCCCCACGCTTTCGGGACTGAGCGTCAGTTGCGACCAGATCGTCGCCTTCGCCACTGGTGTTCCTCCATATATCTACGCATTTTACCGCTACATGGAATTCCACGATCCTCTCCTGCACTCTAGCTGCCTGGTTTCTGCCATGAAGCCTGAAGTTAAACTGGGCTTTCACCACAGACCCTTGCTGCCGCCTGCTCCCTCTTTACGCCCAATAATTCCGGATAACGCTTGCCACCACATTATTACCGCGGCTGCTGGCGTAGTTAGCCGTGGCAATAAATTACCGTCACTCGGCTACCATTTCCTGTAGCCGCCGTTCTTCCTTTATAACAGAAGTTTACAATCCGAAAACCTTCTTCCTTCACGCGGCGTTGCTCGGTCAGGGTTTCCCGTGCGAAAATTCCCTGCTGGCGGCGTAACAACGCGTAAACGCCTCCGGCCAG
+
0,-.1-,30/8/.3,++*-0902.30.,1144883:.44*,*+,-/55')*+00141.2//09:3912:::237.7..75)71*((+,/-2*..4&3(,+3/)(+/9;;114)*)+)**.,,0/3*&&**.-(.&*1-/5:246635,/5:4,4,++730/2--,-,-..17--*$)-0953011.12+)-/0-.147335/7/.20,.761****20182;<21778)338,+-383349*,'('+2-),/1293-(**++.4/::83442.&)+*-../.-+&+-1((,240*'-25.-%&$&&**,&,5,-/589:-:8-'),0/++%(**-++5,*+5*+&'(*,,57504501')*.+599)-$%'.+.-.1-.3,4000*(')-21,-.,2))&()8/86))/0772.5*-(%(''.366,0(*+()-0367788864/-*,/5&8:9:77641&(-..'('%()+146667540,,055400-/-*+,+(.,%((-/%(%%(*041024698.3..1,,.-2/-04/1+&(..1++010/5(,-(*,-,..8:322,.0/02490.*.3-,67-4290902/9203+&'&$',))-,/'&32(-()((+-*/4&',,+*+,:-4221765.8.-,,-''%&(+/')+030//73.6*0.*/**.3.&(*099298:+/,3---66:30.'(%',/-**+334:6400*/9**.020267/+)**)/////;901/++.0457-437)*('+.)-7783779;9/;0/0522'4-,-3;95345/0,126863314/399+,1.+/.-0'**,1'2)3+()+/0--,--1755-'()**%-1457999724)'%$&%#&&,*&*$$%'()/587%+$'09/29/+(*)(*--*86+++)+*,261440,-+/9/,12:400,/&&-3//,232023125--)*.,,9:-.,'((+,-8:58;4040/-+)-()()*&0,.+,0*)'%$'',*22-1,,5:5550111.0..,.2.0:55344--,1..3589:/39/1.75-,0/.+,..-1:90/0123++/465183:87<73477,/'')+,+21--17+88:033-,7120,'+*,+-4:20/2+)&&&$%%%%####$%#))'''&$$$###&(*//),,,+.
@b6578f42-5293-41c7-b880-6d3ce4c5060d ch=35 read=49675 start_time=2019-12-13T00:43:01Z barcode=BC01 runid=2c9cf7bc05858273f10e7d7ec552fc0bd742dc3e
CTACGGGAGGCAGCAGTGGGAATATTGCACAATGGGCCCGCAAGCCTGATGCAACCATCACCCGCGTGTATGAAAGAAGGCCTTCGGATTATAAAAAGTACTTTCAGCGGGGAGGAAGGGTAAAGTTAATACCTTTCATTGACGTTACCACGAAGCTCAATGCTCCGTGCCAACAGCCGTGACGTACGGGAGGGTGCCAAGCGTTAATCGGAATACTGTGGAGGCGTAAAGCGCACGCAGACGGTTTGTTAAAGTCCAGATGTGAGATCCCCACAGCTCAACAGAACTGCATCTGGAAATACTATGCTTTCCAGATCTCGTAGAGGGGTAGAATTCCAGGTGTAGCGGTGAAAATGCGTAGAGATCTGGAGGAATACTACCGTTGCTGAAGGCGGCCCCTGGCAGACTTGACGCTCAGGTGCAGCGTGGGGAGCAAACAGGATTAGATACCCTGGTAAGTCCCACGCCGTAAACGATGTCGACTTAGAGGTTGGCTGGGGAGGCGTGGCTTCCGAATAACAGGTGAGTCGACCGCCTGATGCGGCCGCAGGGTTAAAAACTCAAATGAATTGACGGGGCCGCACAAGCGGTGCGGAGCATGTGGTTTAATTCGATTAACGCGAAGAACCTGGTCTTGACATCCACATTTCCAGAGGTGAGAATGTGCCTTCGGGAACCGTGAGACAGGTGCTGCATATTTTATCGTCCAGCGTCGTGATGTTGTGAAATGTTGGGTTAAGAAGTCCTGTGGCAGGCGCAACCCTTATCCTTTGTTGCCAGCGGTCCGGCCGGGAACTCAAAGGAGACTGCCAGTGATAAACTGGAAGGTGAGATGACGTCAAGTCATCATGCCTTACGACCAGGGCTACACGTGCCACAATGGCGCATACAAAGAGAAGCGACCTCGCGAGAACAACGGACCTCATAAGTTATCGTAAACCGGATTGGAGTCTGCAACTCGACTCCGTCCGGAATCGCTTCAATAATCGTGGATCAGAATGCCACGGTGAATACATTCAGCGCCCCTTTTCGCCATGCACCGGGCGGGTTTACGCCAAAGAAGTGGGTAACCCCAGGAGGGCGCTTACTTTGTGATTCGCTGACTGGGGGTAGAAGTCGTAACAAGAGTAACGGAAGATAGAGCGACGAAACGAAGTAGGTTAACACAAAGGCTTGCCAGGCTTTCTTCCCCGCTTCCAGCAATACATGTGGCAG
+
%$$&+./().+0.0,0-/7-+--+.0++///8**+&&'&$,*9*49*++3+-/(,$*)'(/6,(())(--.-04($(('./..//&/&,((-099.'('&&*-1)()-&-1+'-2.4.1'&):200-7++)+*&'(+-+5-./0/2-.*%%$('#$$'&.-..01.()$))*&(('-&&'&$''&(**/('*,&&&(&*($''(+,-+,/4040-+)&'(*'')*,/245-.*+&(&(('&*05464+.,'*)(+1'),::66,(&-/---+$%*12760&)&('6+.88764,+'),+-+..%+)%$%%&$&%%'(,-,27-**000*)((*'3.)*-5.0.+0/,54(*('(()285/-++-/45:,*-('+*'&%(-/')*&''*+0-.-+&063)%'&'%(+'%$-,2/200(/41-+'*(,-469.*,-/:32*3.''$(&.--2;103412(**)9*$'*.506655--**&(*+..&*%%%))-0'%$$%.3,',2-*-*/*+,.+&%&&(''$)'0*(%+10...-++)('.())*1-)).'432449;86../971,+*,+.++)))-')*))-/16,)*(''+%/%)/22.(+22::8876*%%*$)$+*.*./-((*(&+&&%'((&')+0.'($*.*2)*+,.1++*''.1/--073/4)522468451&''+'*2/-//.0/0(,/0/%-+,-/(%&%#(***(%('*.)))./,+)7+29,7,2)&'+*,3+%&%%&&'(+2043.--&,**,2,'1/)/.-270-/,3,8.6/94.:96:72106-+/-..14163,-*&&&'((+(1+,).410'0+)-.447610(*/1..%%#)(%$%&))1,,.*),,/*%'&&%%%&(343*-,)*%(*,.8+()')*(),,.,*,))+*()%*0+,.,))%(*'(,+('$%)/,.+&*-514*+++*'&)***,/0-()&&'')&('-**0-483,-,''+%,-1/57999303-+//0.37/2/42'&%(%'(-.-%%((+..)'')'(()&'(')%&%((&$'0)./)$&$(%'),$))(*&+'#%#*%%%#%.*,)+,+*,*'(')&%'()/**$$$%%'(')25-,)).-)((%%''&,,*&)+076260)'&%%%1&/)))'*)%2&(*&(',3.02..+..50*.-*($&$$%%$#%$%*/.02,$&/,/.+,0/20,0*,'&&'%$$
@69985049-0bca-45fa-94cd-3a11ee6d9c45 ch=58 read=53532 start_time=2019-12-13T00:43:09Z barcode=BC01 runid=2c9cf7bc05858273f10e7d7ec552fc0bd742dc3e
CTCCACGGGGAGGGGCAGCAGTGGGAATATTGCACAATGGAAACCCTGATGCAGCAACGCCGCGTGAGTGAAGGTTTTTCGGATCAGTAAAGCTCTGTCTTTGGGGAAGATAATGACGGTACCCAAAGGAAGCCACGGCTAACTACGTACCAGCAGCCGCAGTAATACGTAAGGTGGCAGAGCGTTACCCATCCGGATTTACTATAGATAAAGGGAGCGTAGGCAGATTAGTTAAAGTGTCTGGGATGTAGAAATACCACCCACGGCTCAACTTGGGTGCTGCATTCAAACACGGATTTATCTAGAGTGCAGGAGGAGGTGGAATTCCCTAGTGTGGTGTGGAAATATAACGTAGAGATTAGGAACACACCGGTGGCGAGGCGACTCTCTGGACCGTAACTGACGCTGAGGCTCGAAAGCGTGGGGGAGAAACTTAAGGATTAGATACCCTGGTGAGGTCCCGCGCCCGTAAACGATGAATACTAGGTGTGGGGTTTCACAGCACCTCCCGTGCCTCGCTAACGCGTGCGTATTCCGCCTGGAATTACGGTCGCAAGATTAAAACTCAAAGGAATTGACGGGGACCCGCACAGTAGCGGAGCATGTGGTTTTAATTCGAAGCAGCGCGAAGAACCTTACCTACACTTGACATCCCTTGCATTACTCTTAATCGAGGGAATCCTTCGGGGACAAGGTGACAGGTGGTGCATGGTTGTCGTCAGCTCGTGTCGTGAGATGTTAGGTTAAGTCCGCAGCAATGAGCGCAACCCTTGTCGTTAGTTACTACCATTATGATTGAGGACTCTAGCGAGACTGCCTGGAGTGCTCAGGAGGAAGGTGGGGATGACGTCGGCATCATGCCCCTTATGTGGCCAGGGCTACACACGACGTATACCACAATGGCTGGTGAAGGATGCAATACCAAACGAGGGTGGGGCCAAACTTAAGAAACCAGTCTCAGTTCGGATTATGGCTGAAACTCGCCTACATACGGAAGCTGGAGTTGCCGTAATCATGAATCTGGGGAATATGCTTGGTGAATACGTTCCCGGGTCTTGTACACACCACCCGTCACACCTATGAGAGTTGGCAATACCCGAAGTCCGTGAACTAATAATCGCAAAGGAGGCGGCAGCCGAAGGTAAGGTCAGCGGTTACAGGGGTGAAGTCGTAATATGGTAACCGG
+
,(-(()'39*'-5.*402210858-.--2931012,-*)*%(.'-//03:98./-1-.,561523,%'(+-/*/,79;4107//+&))/63*,-1535/45.058**,+/-++,,,..54000,/2,-,*(%'+),/7220-))&(')',,.&,+(0*%(%'--71-/.--*,,-0/.)((,,+*-$('$&'./.1*-1))10--&%%#&*/&0.&,+1898:8'-(($%&.7.:-(+(&&((*1-885,%,+.,+.)%*.)&()),,.),)1.4;/..46433916(2,**-,0'2/-*..-,,))))+2/+(+'&(((0.0/2021+*))-)%&*)%&)(&)(&&'%%%&'&%''-.3*++(')((&.,&23/9,,--210,000.0/26756/.2,+*+),%)+1/48./93--)()214991*'((*&%'%(%-+&1,+,3237:-,0(%&%$%(+)*$(%((((-/65..-,%&--.475,/2-,,598-8+,%''%'),5-09(*952/,,$&)0++*-+*&&(-0/924/39776'(&*+74:,+&'')',-22<<678625++*)+1147,(+1)*2/***()(())+-),%),05/,*.)/,).018+'.)%*/-1+**-.)'()')'',.%%'()/,)'(*,.70.4,/131-,+*.///03+&/,'(')08267&17*-..*.0+--2,,,,42***%&'+,2+.2-+*%(+-/897972434569421(,3)223)(,%%(/%,)$#$&),)44699,.+'**&*/(%+*')/.58(.+('*)1,+*3/3762.+&'').34678;993&')*),0*20-01*1-4549;153317773(&&(*,020-1+()&()/./&%$'+'*-124..')(&').&%&).+--823;::60-)',(+*.+0-7-(.+'(&%'(+1*'&&&'+/+*'('$-*$14)12//455:479:528/0)$%&)*+/3;,+++)0/013-,('('+((*./,**)-$(''(+.,-&&()&+,(+4/&('(,-,,*,+--45;824005/*((14//.8221521029-48,.952100&()+*)'&+/8.6+0/.(60,).0.066)+$$%**)%('''*..28+-,//3/*.)((6*0/0.515&0'(*/*1/'4'%(+25.)+++0--.-/*&%$&&*(*89997
@1f3b6761-b297-43b0-ad58-d972b069c57a ch=512 read=50923 start_time=2019-12-13T00:43:12Z barcode=BC01 runid=2c9cf7bc05858273f10e7d7ec552fc0bd742dc3e
CTCCTACAGGAGGCAGCAGTGGGAATGTGCACAATGGGCGCAAGCCTGATGCAGCCATGCCGCGTGTATGAAGAAGGCCCAGCACCGGGTTTGTAAAGAATACTTTCGGGAAGGGGTAAAGTTAATACCTTTGCTCATTGACGTTACCGCGAAGAAGCACCGGCTAACTCCGCGCCAGCCTTGCGGTAATACGGAGGAGTGCAAGCGTTAATCGGAATTACTGGGCGTAAAGCGCACGCAGGCAGTTTGTTAAGTCAGATGTGAAATCCCCGGGCTCAACCTGAGACTGCATCTGATACTTGAAACTTGAGGTCTCGTGGAGGGTAGAATTCCAGGTGTAGCGGTGAAATGCGTAGAATCTGGAGGAATACCTGGTGGCGAAGAGCGGCCCCTGGACGAACTGACGCTCAGGTGCAGCGTGAAACAAACAGGATTAAGATACCCTGGTAGTCCACGCCGTAAACGATGTCGACTTGGAGGTTGTGCCCTTGAGGCGTGGCTTCCGGAGCTAACGCGTTAAGTCGACCGCCTGGGAAGTACAGCCGCAAAGGTTAAACACGAATGAATTGGCGGGGGCCCGCGCACGAAGCGGTGGAGCATGTGGTTTAATTCGATGCAGCGCGAAGAACCTTACCTGGTCTTGACATCCACGGAAGTTTTCAGAGATGAGAATGTGCCTTCGGGAACCGTGGAGACAGGTGCTGCATGGCTGTCGTCAGCTCGTGTTGTGAAATGTTGGGTTAGAGACCCGCAACGAGCGCAGCCATATCGCTGTTGCAGCGGTCCGGGAACTCAAGGACTGCCAGTGATAAACTGGAGGAAGGTGGGACTGACGTCAATCATCATGGCCCGCCACGACCAGGGCTACGATGCTACAATGGCGCATACAAGAAGCGACCTCGCGAGCAAGCGGACCTCATAAAAGTGCGTCGTAGTCGGATTGGAGTCTGCAGCTCGACTCCATGAAGTCGGAATCGCTAGTAATCGTGGATGGGAATGCCACGGTGAATACGTTCCCGGGCCTTGTACACACCGCCCGTCACCATGGGAGTGGGTTGCAAAAAGTAGGCCAGCAACCTTCGGGAGGGCGCTTACCACTTTGTGATTCATGACTGGGGTGGAGTCGTAACAAGGTAACCCGG
+
-412,+0&57.2826361/0+()(()%+&''++50684/(.09.67+,&+'++&/519631//163002./2)*.+/1.&$%&')3.422810659/'''+()+//,&01*,*.,(++51.,7,8,24-18.+67822400281;1/9(**,,&))%&*,2'4.+,+++43//-16014(+'&((*)6--/-*-)+)%)+21/2-./1605/10260/1-/.53)++235*'*,.*1--*+-,&34;644;65-26*)56*0,0:/+:88-(4898:1701++''#+)(*004../'$&$%*-0&+,,*()'()::685+)/,-1/&+*,5+/,04435...,5-*(*&%$#&''&(*/11//+'*(*+'(((-(((((+'*'&))+*284-*,7/0,,,*)+,96969*+-,+,,,/032&&$'9:,5,**&+**+),2548,+06542366*,/1978392-*()$))+/-.-.-,,./:*,*18+'2,2175,-0756,7+/*(+-55;422.3/2(*,))+-+12/-**,**)*/00027.346)6.353::42632-,*-,1,1.0',03,.4&&''))+$+)''*3.5:*.//711243<9587964342*)%)(6336+,4/*,))/5-0*,-58567687/+,17-7./:9.**'*+,-/--.3.1388;9;:084.5/:883()+23053866799900)'.+,-79911/-/.,--1+-.*./''-*297.7)'()&'21)+0*2&&33-5*$)*%/+..((+'-,,.%'+486.,/86373394/,(((6579233/2/070/115+//-.),,.66/'%&)-.10/*-/3-4%((,,6-&,+&(+00:02796)(*&&--/0.-,-,-2125557/2(%('',02/42330.-,*0;0:0;577/1366;:--246677576828(-)02.1*+-.15,-&++4/-0676570-3++.195971,--,236;776:7,(''()),//6/*,/-/,+7)')(14382.1155/6.,+/,,,.-*-)''%'&&$&(,41))*,-(--%*'031)&+%*%$%,),-526296-:3*-3103535038121750146653./-+23.1/')*.)&&%''0,,64.3/17252+3
@e26219cf-a6b4-41fc-b498-d2f4eadaf551 ch=477 read=38668 start_time=2019-12-13T00:43:20Z barcode=BC01 runid=2c9cf7bc05858273f10e7d7ec552fc0bd742dc3e
CCGGTTACCTTGTTACGGCTTCACCCCAGTCATGAATCACAAAGTGGTAGCGCCCTCCCAGTTAGCTACCTACTTCTTTTTAGCCCTCCCATGGTGCTGACGGGCGATAGCCACAAGGCCAGGAACGTATTCACCGTGGCATTCTGATCCACGATTACTAGCGATTCCGACTTCATGGAGTCGAGTTGCAGACTCAATCCGGACTACTGACGCACTTTATGAGGTCCGCTTGCTCTCGCGAGTCGCTTCTCTTTGTAATGCGCCATTGTAGCACGTGTGTAGCCCTGGTCGTAAGGGCCATGATGACTGACGTCATCACCTTCCTCCAGTTTATCGCTGCTTGACTCCTTTAGGTTCAGCCGGACCGCTGGCAACAAAGGATAAGGGTTGCGCTCGTTGCGGGACCCAACCCAACATTTCACAACACGAGCTGACGACAGCCATGCAGCACCTGTCTCACGGTTCCCAGGCAGCACATTCTCATCTCCTGAAAACCTCCGTGGATGTCAAGACCAGGTAAAGGTTCTTCGCGTTGCGTGAATTAAACCACATGCTCCACCCGCTTGTGCGGGCCCCCGTCAATTCATTTGAGTTTTAACCTTGCGGCCGTACTCCCCGGGCGGTCGACTTAACGCGTTAGCTCCGGAAGCCACGCCTCAAAGGGCACAACCTCAAGTCGACATCGTTTACGGCGTGGACTACCAGGGTATCTAATCCTGTTTGCTCACCCACGCTTTCGCACCTGAGCGTCAGTCGCGTCCAGAGGCCGCCTTCGCCACCGGTATTCCTCCAGATCTCTCTACGCATTTCACCGCTACACCTGGAATTCTACCCCCTCTACGAGACTCAAGCTTACCGGTATCGGTCACAGTTCCCAAGTTGAGCCAGGGATTTCACATCTGACAACAAACCGCCTGCGTGCGCTGCCTTAGTAATTCCGATTAACGCTTGCACCCTCCGTATTACCGCGGCTGCTGGCTGGGTTAGCCGGTGCTTCTTCTGCGGGTAACGTCAATGAGCAAAATTATTAACTTCCTCCCTTCCTCCCCGCTGAAGAAGTACTTTACAACCCGAAGGCCTCCTTCATACACGCGGCATGGCTGCATCAGGCTTGCGCCCATTGTGCAATATTCCCACTGCTGCTCCCGTAGAG
+
-1120.,1-/:/05(0'*0284+579.0149683282+*.,6-,,0652()*.6.-*65)*2,,(++-/1&$%&-&/555),&)91)-75,-+/**%'(*6&(2(*$'&((($')),/*,%2./4.*+)+)($&$$,*7--.;6334652./.05721-'+,*29683336696546)(()/,,/1934,2/623,4/1&2+273/)+)+,47377<;3500/4/5--+2.+++.,0&)($()*/010-/.3:4+((%('.-7989960--)')$-%&&))*/00-19:5(1*,)154;:8/.-)((**456679/6'/,250..-6-.-9.,--%+*)%&$*$&)2-.1*((701-%&',1921:88436234778(7-9.5+*01.823078:76854497,*%$*'.0+0,334;4-./12/%.,-256645526-027553422567:0363,-*,-76:57/-/1,'')).23;75846502(()05711;778899<7879916-.1;-8//7;-*-0763;:89-6+&)*,'**1*::.49-)-,,..7+*5.,+/0.**+,,-2)675-*-0064;71060*)*59;.192.7--).)/,4522/3.1*(0,6+6453221626+**)-,)**+4-..0204:466788924)-66,/./62502)5*667,525765:6))-416:8;685277./(((*,125;7/-/32:+*+1/$*--*.,+/8--//.2,(&%6988936+)%%'50+)($)*(+'*.05379/.6/08645:01,1+,,23/...,23312(,62009:612+-),*(),1&7(00115503,/.'.+(/038910-/09)094:8982,()&')+67;89-5..6/+$+.-)06--0661&0033)('&'.+-252;443*'))**.+*+%(&&&'(039:040.,4/7-3*+-,**+-41.130-,)-*.8.8/0--,/701-'',,0-,,09.:9112:19<875542*)('.*,*0,,,96861*&&++021/**)$)),6+8;:1/116.,-3**0&**(,).32.,22126-)('*,07),549:*+)*'*+.+12453:9844345*57201-/11<9/.5.12816-.+.+1.&)*+-1.-/.6./'),*(
@fd156e05-0d98-4d78-8fed-8874f60ea5da ch=82 read=49411 start_time=2019-12-13T00:43:32Z barcode=BC01 runid=2c9cf7bc05858273f10e7d7ec552fc0bd742dc3e
CTCTACGGGAGGCAGCAGTGGGGAATATTGCACAATGGGCACCAAGCCTGATGCTGCCATACCGCGTGTATGAAGAAGGCCTTCGGGTTGTAAAATTACTTTCAGCGAGGGGAGGAAGGGGTAAAGTTAATACCTTTGCTCATTGACGTTACCGCAGAAAGCACCAGCTAACTCCGTGCCAGCAGCCGCGCGGTAATACGGAGAGTGCAAGCGTTAATCCGGAATTACTGGGCGTAAAGCGCACGCAGGCAGTTTGTTAAGTCGGGTCGTAGAAATCCCGGGCTCAGCAGGAACTGCATCCTGATACTGTAAGCGAGTCTCGTAGGGGTAGAATTCAGGTGTAGCGGTGAAATGCGTGAGATCTGGAGGAATACCGGTGGCGAAGGCGGCCCCCTGGACGAACTGACGCTCAGGTGCGAAAGCGTGGGAGCAAACAGGATTAGATACCCTGGTAGTCCACGCCGTAAACGATGTCGACGGAGTTGTGCCCAGCAGAGGCGTGGCTTCCGGAACTAACGCGTTAAGTCGACCGCCTGGAAGTACGGCCGCAAGGTTAAAACTCCAAATGGTGGTAAGGGGCCCGCACAAGCGGTGGAGCATGGTTTTAATTCCGGCAACGCGAAGAACCCGCCCACCTACACTTGACATCCTTGCATTACTTAATCGAGAAATCCCTTCCCGGGGACAAGGTGACAGGTGGTGCATGGTTGTCGTCAGCTCGTGTCGTGAGATGTTGAGTTAGAATCCCGCAACGAGAGCGCAACCCGCTTGTCGTTAGTTACTACCATTAGGATTGAGGACTCTAGCGAGACTGCCTGGGTTAACCAGGAGGAAGGTGGGATGACGTCAAATCATGCCCCTTATGTGTAGGGCTACACACGTGCTACAATGGCTGGGTACAGAGAGGATGCAATACCGTGAGGGTGGAGCCAAACTTTAAAACCAGTCTCAGTTCGGATTGTGAGGCTGAAACTCGCCTACACATGAAGCTGGAGTTACTAGTAATCGCGAATCCAGAATGTCGCGGTGAATACATTCCCGGGTCTTGTACACCGCCAAATCACACCATGAGTTAGCAATACCCGAAGTCCGTGAGCTAGCAAAGGGAGGCAGCGGCCGAAGGTAGGGTCAGCAGTAGAGGGTGGAAATCGTAACAAAGGTAACGG
+
)*,-*-.33*,11-11,.0/33),2.0720**+):-,8-*(-+/0/596...)*((&+)0&73.3475769451)),*208642.52.3*2,25&.((+17:,)+,,'0.0+)/,//.-)),-8.*+.**+-/8/;9//98-6//0929218:)/)%)((&('/%.).-/81222,+*/*'(*+%4+')*/,2-,5/.13,++%(,+,10,.04.3+,.*1/-2.2-15:;99773;3-/.536470151'45<513877377'+&-%&)$&/4.,181.8971-($'#%(**-4//..-0--/0./0/*./%%$%*220-+*)+'/+---,1-103080.*%++.842-90,+10.+,+,/0257*-1(4323121/153--0*0/)+4:7/*)-1340--*.-/4::99'/1/2-),)(+*038:+**+9;89)8:308+)+..8;+,1264588-%))0,*+-6233/0-131//()$(-647/6.)%&&%')+3-101/.0+/'))$'((,4.-.-,;-:-81556:018./(''$(+/,845)1+2*52.6;;-./5(,(.).10.()'%.7;31:-+++.410109236(,((+0,2:<0285/7)4*200+)()*3*,415'%'&$#'&$%''(,(*(--/3,*--/13*$(%'0415,+&*++*,36008*(*'32223.))-+/0//+,.(,)+/75420/365891011214233%7)*(1674:2)+-.+$'&)*3.,.326(+&'+.-/2/29.%&,($+2,4-&$'*+,224:134-*($(,)),357963,00)$1//335:746+2-0(-)(13,-/.5-525:9115772453,*+/,-,+(%&+&&(),,+,/11/0+-)*'++*+-**/092-632-0'+)++'&&&&--06656335;990')..*-1')./4:72.2*.5:84;645213),.:;55213.-'$+//-,.8,,2857942.0,1//-1,-/:90+4++*0'4658-0)*)+.(1(*03:5189171720.305-%-)-*+,243307-/++''&%&$.23,/)/-087210)-'%$'*20,26%&(0)+.1+,+,)+./.337.).,)-10.201404'(/*/1.,),'.-(,%(,&+(/-)).())''+.359436*2-36.7+-
@91f1d192-57fa-4343-9410-f534b45681e2 ch=70 read=48359 start_time=2019-12-13T00:43:31Z barcode=BC01 runid=2c9cf7bc05858273f10e7d7ec552fc0bd742dc3e
CTCACGGGAGGCAGCAGTGGGGAATATTGCACAATGGGCGCAAGCCTGATGCAGCTTCCTTCACCCGCGTGTATGAAAGCCTTCGGGTTGTAAGTACTTTCAGCGGGGAGGAAGGAATTAAAGTTAATACGCTTTGCTCATTGACGTTACCCGCAGAAGAAACACCGGCTAACTCCGTGCCAGCAGCCGCGGTAATACGGAGGTGCAAGCGTTAATCGGAATTACTGGGCGTAAAGCGCACGCAGGACAGTTTTGTTAGATCAGATGTAATGAAATCCGGGCTCAACCTGGGAACTGCATCTGATACTGTAAGCTTGAGTCTCGTAGGGGTAGAATTCCAGGTGTAGCGGTGAAATGCGTAGAGATCTGGAGGAATACCGGTGGCGAGAGCGGCCCCCCTGGACGAACTGACGCTCAGGTGCAGCGTGGGGAGCAAACAGGATTAGATACCCTGGTAGTCCCGCGCCGTAAACGATGTCGACTTGGAGGTTGTGCCCTTGAGGCGTGGCACCGGAGCTAACGCGTTAAGTCGACCGCCTGGGGTACGGCCGCAAGGTTAAAACTCAAATGAATTGACGGGGGGGCCCGCACAAGCGGTGGGTATGTGGTTTAATTCGATGCAACGCGAACCTTACCTGGTCTTGACATCCGGAAGTTTTTTCAGAGATGAGAATGTGCCTTCGGGAACCGTGAGACGGAGTGCTGGCTGTCGTCAGCTCGTGTTGTGAAATGTTGGGTTAAGTCCGCAGCAGGCGCAACCCTTATCCTTTGTTGCCAGCGGTCCGGCCGGGGAACTCAAGGAGACTGCCAGTGATAAACTGGAGGAAGGTGGGGATGACGTCCAGTCATCATATTACCCGACCAGGGCTACACGTGCTACAATGGCGCATACAAGAGAAGCGACCTCGCGAGAACAAGCGGACCTCGCCAAAGTGCGTCGTAGTCCAGTTAAGGTCTGCAACTCACGACTCCATGAAGTCGGAATCGCTAGTAATCGTGGATCAGAATGCCACGGTGAATACGTTCCGGGCCTTGTACACACCGCCCGTCACACCATGGGGAGTGGGTTGCAAAAGAAGTAGGTAACCTTAACCTTCGGGAGGGCGCTTACCACTTTGTGATTCCTTGACTGGTGAAGTCGTAACAAGGTAACCGG
+
*/1-.%25*-5/+55449489++./-/0-,,-.8108/-$*/5148200-+(%'()))%('(&-10-120043'',)%(*//83&6/36331+&))+3:./(+)+18*&(*+2+-*,-*2;.-2706/13&(11,+001.170016290.7+&,(&)($'(&$%(&$%)*332035/368;534/.05.002,.2+-..33.1.1487665.:.9.626/2/2,02::88+,.10,+,+%()+%/%%((./::0'-*'&'+-*+-2/,&%)).51,/0)7811.02-*68<:599645556,-.33413'')$%%&(+.1/++01,.05+00&6(7,33-.7211..-.2)(-/*,-0::9,,,,-88;301)0,,07,4**3***.'),//7957791*.6/-**(***)(')*,059892%')0855:+&)*7:28,57-3/.,3038:10081-.+3,'&.,,*)*0.'(-&.$)*21-.-1,)**06,.2891.21,/8-/723-&(5,5%+*-18/2315181.0779:;7680/.0()+12193/111)-/5-8;22311;90.0.4-./347853+(78))/./...2392/2(),3-')0/::598;5--/,.0(/'%')./..+*-5-77:-6,,,77*0&+(11.27:9<+7--+-,6220172357788:9,6+2*8;987+-.5-+)'+*%'+0.477547804455*.**/+./2370228.5325,+*,01),176-06.,**&--,-/-.1.262,/723;6053954278775;:*/923967--%)'/0&252--+,.099::::/..(,))*,586388971.,-*-05498)(%'%%,/-*+,;04.(*(++*./.568785;54;332114050))&&'&*+,/727866(''&)992815/-2-/%%$*+*))*+667556772.&)(*'%)(*+7732200,()*,768:67080/*3'++543010.2.5//079:<:986216655''**1520:3*32707/(41/1*,(.(+()&+,*.5810721/1836641+'&,*1+,-446890$(*()+,512,+$#$4*457:7.;/.010.--/.*30%.-01(''),43,,4/34134((((%+227500/1)3,7;;:5-
@c06a06c1-9320-4db0-99b5-7ee06e602dbc ch=153 read=49982 start_time=2019-12-13T00:43:30Z barcode=BC01 runid=2c9cf7bc05858273f10e7d7ec552fc0bd742dc3e
CTACGGGAGGGCAGCAGTAGGGAATTTTTTCGGCAATGGAAACCCTGACCGAGCAACGCCGCGTGAAGGAAGAAGGTTTTTCAGTTGTAAACTGTTATAAAGGAACAGCGGCTACGGAAATGGTAGCCGGTGATACTGATAGAAAGCCACGGCTAACTACGTGCCAGCAGCCGCGGTAATACGTAGGTGGCAAGCGTTATCCGGAATTATTGGGCGTAAAGAGGGGCGGAGCATGGTCTGTGGTGAAAGCCTGAAGCTTAACTGGTAATGCATAGAAACCAGGCAGCTAGAGTGCAGGAAGGATCGTGGAATTCCATGTGTGGCAGTGAAATGCGTAGATATATGGAGGAACACCAGTGTGAAGGCGACGATCTGGCCTGCAACTGACCTCAGTCCAGCGTGGGGTAAATAGGATTAGATGCCTAGTAGTCACGCCGTAAACGATGAGTACTAAGTGTTGGATGTCAAAGTTCAGTGCTGCAGTTAACGCAATAAATTACTCCGCCACCAGGTAATGCGTTCGCAGAATGAAACTCAAAGGTGTGGGGAGCCCGCACAAGCGGTGGAGCGTAATGGTTTAATTCGAAGCAGCGAAGAACGCTACCAGGTCTTGACATACTCATAAAGGCTCAGAGATGGAGAGATAAGCTATATAAGAGATACAGGTGGTGCGTGGTTGTCGTCAGCTCGTGTCATTGAGATGTTGGGTTAAAGTCCCGCAACGAGCGCAACCCTTATCGTTAGTTACCATCGGTAAGTTGGGACCGACTCTAGCGAGACTGCCAGTGACAAGCTGGAGGAAGGCAGGGATGACGTAAATCATCATACCCCTTATGACCCTGGGCTACACGTGCACAATGGATGGTGCAGAGGAAGCGAAGCCGCGAACTGAAGCAAAACCCATGAAACCATCCTCAGTTCGGTTAGCAGTCTGCAACTCGACTACATGAAGTTGGAATCGCTAGTAATCGCGAATCCAGCGCGATGAATACGTTCTCGGGCCTTGTACACACCGCCCAAATCACACCACGAGTTAAATGCTTACGAAGCCGGTGGCCTAACCGCCGCAAGGAAGGCTATCTAAAATTAGGATTGATGATTGGGGTGAAGTCATGTAAAGGTAACCGG
+
))%)'3.'('&(++-+(++',*,*0-./2,+..-/:11.-4,,50-.26700'-.6977:22341,0+.)-(-,04078://-/3.++39.,/+.5../.(*())-+/.,..-'&&'.-+*13..-3/.+*((&&'.&(*(&+*)%),',2,-(-.,,(,,/,120133179.310+3,*+83401/.14361)*-1320.)&,)(.*&0(004++)09*&&001+3'+$#$$$&*')032,)('+)))-41.4,*'(%-$%(%&&)'&%%'(*-0731:45:8/--.,(*)(03'-,(++1.275972/204/2-1,0,++,*&,-.3:.,+0//089:895562071186186464,#'*.*,-0,)))*+,-1/</695,/&)')&()23/2%)%&(/(%(*,/180-78/4/-)+-%-3&$%*'+.2-/039786886522-,),*),0-1230<2:2:79863.0/95.-3+//32'*,1815'-%('*/,,+',17510.%&%%'%'+&('+0188+/+*(.*,.;7./12/)*++)*+06*%(,2,%*(+,0(/0678/+,,&/&(*265:758663/+,%**'+&%(((.,&()(-/'*.00../134/....4889)3.008))*+,14(&&$$.,&&#$'+,2/)(&%'',*.*12447866'6-68;--01,/$'(*058778'1(),227.9.0---0*/,-./5()+404)*)+0/3(*1++1.00334..0;56;772,,-+*+-4*463,#%%*.,)'')++3567762//0/0/01-/091,-*)-.6-&*+.663451,288-1066/0&-+(()*(.0/46*-/+'(('('(./())*+4/02112/&(*20++1*3*-+/0-2:13($(,0108,,+5/,)/,'*&+5+-:8731/1/44:.,.).$%'&(-655724021001433,)'(%(07444775(''%,+0,,-24/5403+)+1(*'%).+71.0//92/6'106,6+**.--0/44,3-)'')'))++-+**'&%%'&)*(($&$')'(.(*3*645/5()2731,/,%''''**.)4)0/002..*+*3+32.1+*+++*5-.+21-*,.*+/&)#&(.)*6+.7137/
@6463d620-8f79-4a55-a48f-0fd7776b1da8 ch=117 read=76398 start_time=2019-12-13T00:43:46Z barcode=BC01 runid=2c9cf7bc05858273f10e7d7ec552fc0bd742dc3e
CTCCTGCGGGAGGCAGCAGTAAAGGGAATTTACCGGCAATGGGAAACCCTGACCGGACAACGCCGCGTGAAGGAAGAAGATTGCCGGATTGTAAACTTCTGTTATAAAAGGAAGAGCAGCGGCTACAGGAAATGGTAGCCGAGTTGACTGATACTTTATTAAGAAAGCCACGGCTAACTACGTGCCAGCAGCCGCGGTAATACGTAGGTGGCAAGCGTTATCCGGAATTATTGGGCGTAAAGAGGGCAGGCGGCGGCAAGGGTCTGTGGTGAAAGCCTGAAGCTTAACTTCAGTAAGCCATAGAAACCAGGCGAGCTAGAGTGCAGGAGAGGATCGTGGAATTCCATGTGTAGCGGTGAAATGCGTAGATATATGGAGGGAACACCAGTGGCGAGAGCGACGGCCTGCAACTGACGCTCAGTCCAGCGTGGGGAGCAAATAGGATTAGATACCTAGTAGTCCACGCCGTAAACGATGAGTACTAAGTGTTGGATGTCAAAGTTCAGTGCTGCAGTTAACGCAATAAGTACTCCGCCTGGAGATAGTACGTTCGCAGAATGGAAACTCAAAGGAATTGACGGGGGGCCCGCACAGCGGTGGAGCATCAATGGTTTAATTCGAAGCAACGCGAAGGACCTTACCAGGTCTTGACATGCTCATAAAGGCTCCAGAGATGGAGAGATAGCTATATGAGATACAGGTGGTGCATGGTTGTCGTCGGCTCGTGTCGTGAGATGTTGGGTTAAAGTCCCGCAACCCGAGCGCAACCACTTATCGTTAGTTACCATCATTAAGTTGGGGATCTGGCGAGACTGCCAGTGACAAGCTGGAGGAAGGCGGGGATGACGTCAATCATCATGCCCCTTATGGCCTGGGCTACACGTGCTACAATGGGTGGGTGCAGAGGAAGCGAAGCCGCGAGGTGAAGCAAAACCCACATAAAACCATTCTCAGTTCGGATTGTAGTCTGCAACTCGACTACATGAAGTTACTGGAATCGCTTGTATCCTTGTGAATCAGCATGTCGCGGTGAATACTACTCGGGCCTTGTACACACCGCCCGTCACACCACGAGTTGATAGCACCCGAAGCCGGTGGCTAACCGCAAAGAGGAAGGGCTGTCTAGGTGGGATTGATGATTTAGAGGTGGGGAGTCGTAACAAGGTAACCGG
+
.-/3-'.&741332)1/--034()+(().,+%&-08629224((*)-2/--.260%%(+,./2;99890/*-).*&)+(%)%$(**5/10-/16..1///,)***,.8,,/.1++&.+/--1..1705/,33,899887:41+/)'%%&**+**+.*(/2/)%),+,-5-7.60//867661836<76723461.2-,/7//09:87874;44735-9-,,3-2-/*.++0098:97359/((+1.*+0;;7:5'1-*'-06//-..1732-1/+-878-3'&%&-&'4*7+-/2-).032/+38+100.,.%&',3/.///87426-,+.625:2643-3.4/;2/.-+)*++-40//3202875/03433'.27+-8--6327:-66.6+))($&(,+)+319///21././***,++5.9()'(*4083&+)*8;:614-(0-)'+*,69)**266294-//07277<85-&)'(())77964518191:8,//(37+.50-/5:;7;;60:06/53123/32+*++*11(+,)-))')*%+./168<85801-6.2(,/+)9/62*+*+,./../,.1681.8/,,),+').8344+1.4/,)',/48<:03-0*)*0/0105/0,.6',&((%%+,8,/.)%).+.087.443457<5+5027))))*+990/+**-+/.-,,//64524-+*%/(*0:599995090/.5541)0026154476:87452006*551;/5-,--1*+11+/((')))(0,)**+,.2120.21./0901814559<612-7)45,((*.(..)&2/1866;,555751''''8.+/)&**/,.;;47:889877+1-..77653/8,/.8673972-*+-+,+,&),34:96607/-*%#%'(-+22-+,/)3+-,,7/133-,))(,+-/).,3875<6,(++/03.3578;441&*+3663-:,-.745667846101131111356(3*+5,.+/234762*%%'+-.201.)()+1150010178:7;(6775:/-(*(++,*-.003+0%.//407.)0.+*9646462.0./4060/*+(,,--*()2(.7&/-,,)++97:5977**%+(-*((%%%$*.//.42250)4+*+//,2/('*&.-1/)'&$$'4337:92.2.-4:9::9
@0636bdf0-09a2-4f0b-ba97-9a97b6294f55 ch=87 read=67585 start_time=2019-12-13T00:43:49Z barcode=BC01 runid=2c9cf7bc05858273f10e7d7ec552fc0bd742dc3e
TTAATTGCTTCGTTCAGTTGCATTGCTACTTGCCTGTCGCTCTATCTTCCGGTTACCTTGTTACGACTTCACCCCAATCATCAATCCCACCTTAGACAGCTCCTTCCTTGCGGTTAGGCCACCGGCTTCGGGTGTTATCAACTCTCGTGGTGTGACGGGCGGTGTGTACAAGGCCGAACGTATTCTGCCGCGACATGCTGATTCGCGTTACTAGCGATTTCGCTTCAGCCAGTCGAGTTGCGGAACTACAATCCAGACTGAGAATGGTTTATGGGTTTTGCTTCACCTCGCAGCTTCGCTCCCCTCTGCACCATCCATTGCTTAGCACGTGTAGCCCAGGTCATAAGGGGCATGATGATTTGACGTCATCCCCGCCTTCCTCCAGCTTGTCACTGGCAGTCTCGCTAGAGTCCCCAACTTAATGATGGTAACCAAGGGTTGCGCTCGTTGCGGGACTTAACCCAACATCTCACGACACGAGCCTGACGACAATACATTACCACCTGTATCTCATATAGCTATCTCTCATCTGCGGGGCCTTTATGGTATGTCAAGACCTGGTAAGGTTCTTCGCGTTGCTTCAGATTAAACCGTGCTCCACCGCTTGTGCGGGCCCGTCAATTCCTTTGAGTTTCATTCGCGGGCATTTCCACTCCAGGCCCGAATACTTATTTGTTAACTGCAGCGCTGAACTTTGACATCCAACACTTAGGTACTCATCGTTTTACGGCGGTCTTCAGATTATCTAATCCCTATTTGCTCCACGCTTTCGGGACTGAGCGTCAGTTGCAGAGCCAGATCGTCGCCTTCGCCACTGGTGTTCCATATATCTACGCATTTCACCGCTACGCCGATTCCACGATCCTCTCTGCACTCCTAGCTGCCTGGTTTCCATGGCTTACTGAAGTTAAGCTTCCAGGCTTTCAGACCCTTGCGCGCCTGCTCCCTCTTTACGCCCAATAATTCCGGATAACGCTTGCCACCTACGTATTATTACCGCGGCTGTAACGTAGTTAGCCGTGGCTTTCTAATAAAATTACCGTCACTCGGCTACCATTTCCTGTAGCCGCCGTTCTTCCTTTGCCTCTATAAGGGTTTACAATCGAAGCCTTCTTGCTTCCTTCACGGCGTTGGCAGCAGTCCCGGGGTTTCCCCCCATTGCCGAAAATTCCCCTACCTGCCTCCCGTAG
+
$+$$&(&+-50.256,+-)$'%))*,.-.1.13:777745630/238:68-62:./5/8,-6+./479;7400/+--45696793/8-(+'-,-.34355430/81-3-+0+4,901.56/17,0+.23.2/-.05334/92.2)+-7642,1,//096125/,)$('*-+2*:,'()1*,,/,*&&)54423304444/*+.*),-.3.,-,+.1*1-'$$%%()&%$$&()8*(+0.'&)''''+*+)7-8+&&1110.,211739;;-44;7096)'(0,0-052+')$*45:6+00/41-*-,'*(--3820+29-+/,((**+120,&)++)).4011463+58,769101004;,*(+'+,./0;:-)789;45/12(+.,5**)()*(%$%++1+12443-,)+364)2(%$$1)0./11:85-4+().1/6/,,.0175160/-:3/-7,3)33*/2/34454-00.+&++,1-/)+,255-8,('&((%%(*'-324556662'++++..103,++),+)*))*(/0%#$#%))-.1/04423&*)*/,+-)+)'3,;;:8<:7663.(,3-5%%*5)8:605'(,-*.+&*(''-)*,./*1.-,(%*206592*332+&-.;9..4-)$%)0''#&%%&,&((+,(-(0,(&(..'(''%('%%((-204.*$))$03/27/.5.,-2625)*'*&)'&%)+,-7696::61::,&'+(%(%&$$&$(&.01.*)%(),65.-,,93,..50$+),.5/2)::0/027465561308,0()&'3-)+01189:6::2;;9;;89::;945;3604044777464527;20026'&'()''&()797.++,345'),0--()'))/+,.662/0'%(-).(*%$%%))+1)+,..3..43-'*3,/,$*+*(,*(*-;9:..1**(('.+'%%'*1*+(15)(/-22-1.-(3).2,3.9611/)(/+*36',--,112-5-,62059/3-300.&'*,,.$%09///5)6/:.261((,0,394(-+(3:28:.-..-64659;49;9622553128-/1(7&%/4-*)/-$(('%%#$%%'*++6/,1.5-+&)%%)+/5/--'),,.//9,&)()+),+*'+,'1.0/6*''-74.:410973*(-+)68/1/1,211;0)&''&$&)-)29,,4)/
