# Supplementary material for: De novo species identification using 16S rRNA gene nanopore sequencing
Source: PeerJ. 2020 Oct 21;8:e10029. doi: 10.7717/peerj.10029 (PMC7585375; doi:10.7717/peerj.10029)
Supplement: Supplemental Information 2 — Contains raw reads. [file peerj-08-10029-s002.zip › pass_fastq_runid_2c9cf7bc05858273f10e7d7ec552fc0bd742dc3e_125.fastq]

@331a5980-58b1-434c-b2c7-6fbcdde62c96 ch=21 read=35758 start_time=2019-12-13T00:44:07Z barcode=BC01 runid=2c9cf7bc05858273f10e7d7ec552fc0bd742dc3e
CTCCTACGGGAGGCAGCAGTGGGAATATTACTGGCCGGGGCTGCAGGCCTGATGCAGCCATGCCGCGTGTATGAAGAAGGCCTTCCAGGTTGTAAAATTACTTTCGGCGGGAGTAAGATTAATACACCTTTGCTCATTGACGTTACCCGCAGAAGAAACACCAGCTAACTCCGTGCACCCGGCAGCCGCGGTAATACGGAGGTGCAAGCGTTAATCGGAATTACTGGGCGTAAAGCGCACGCAGGCAGTTTTGTTAAGTCAGATGAAATCCCCGGAAGCTCAGCCCACTAGGAACTGCATCTGATACTGGCAAGCTTGAGTCTCGTAGAGGGTAGAATTCCAGGTGTAGCGGTGAAATGCGTAGAGATCTGGAGGAGATACCGGTGGCGAAGGCAGCCCCTGGACAGACGGCTCAGGTGCAGCGTGGGGAGCAAACAGGATTAGATTACCCTGGTAGTCCACGCCGTAAACGATGTCGACTTGGAAGTTTGTGCCCGCCAGAGGCGTAGCTTCCGGGAGCTAACGTTAAGTCGACCGCCTGGGAGTACGGCCGCAAGGTTAAAACTCAAATGAATTGACGGGGCCCGCACAAGCGGCCGAAATTGGAGCATGTGGTTAATTCGATGCAACGCGAAAAGGGCACTTACCTGGTCTTGACATCCACGGAAGTTTCAGAGATGAGAATGTGCCTTCGGGAACCGTGAGACAGGTGCTGCATGGCTGTCGTCAGCTCGTGTTGTGAAATGTTGGGTTAAAATTCCCGCGAGCAGAGCGCAACCCATATCCTTTGTTGCCAGCGGTCCGGCCGGAACTCAAAGGGACTGCCAGTGATAAACTGGAAGGTGGGGATGACGTCAAGTCATCATAAGCCCCTTGACCAGGGCTACACGTGCTACAATGGCGCATACAAAGGCTTCGCGAGAGCAAACGGACCTCATAAAGTGCGTCGTAGTCCAGTTGAGTCTGCAACTCGACTCCATGAAGTCGGAATCGCTAGTAATCGTGGATCAAGTGCCACGGTGAATACGTTCAGGCCTTTTGTACACACCGCCGTCACACCATGGGAGTGGGTTGCAAAAGAAGTAGGTAGCTTAACCGGGAGGGCGCTTACACTTTGTGATTCATGACTGTAGAGGTGAAGTCGTAAGATAACCGG
+
*0142+4/1,)/)2-..,/7-21*10*32%*&&$##)22+*))&&%',+**(//,,(+%(*798652432120./%('-)7766,*(0*5((*3;6&.&&(,/3.('#')(%('.0((-2-('%*)//.90*77,&)(+$/(+,*.4-(*+,0*&-+'-.42,0/-+8,,,101(+&/3-&0/--10273:4.8/./381.1-.077/00-;/9.3(/*(.+,0,.;:9678;72443/2.24461.-2;4(&-,.*+-1-101%('',//2+-1*'*.4-+'-'+%'(&,-/--304455744556-5-,38*,.*'&*+,,.02*)%-0-0/4+7-23--483432221:8%%00**33461,+-.00/0+.,)&,,&)$(-,.%&)-0*1-&1130.*0220%**(('()6%.01./02336,280**-0;84(41+7-++*.&'27+,/62.12/6*,-1879890)))*',,+-*,*/),$++9)%,),5+$&%%'&,2..0)+*),)'(0''()..61,4,3),,,,+17/1721/'&&*+2.0/''*+**,*.*70*+144;2,+*0/1.++,565.7-)(+,'*&')1+*()+',+3,'+,340/01.011.6-&').732/,*&(+-,)&%,&&%&'+*)(17844213782.)+).'*)/<95..())+,-)())(4,.-/+(&,/+.20,.+'+/1-)-+*''((&),1.0148787.1213.4,/6---14.--20-5847311+).*/*(**,,3++'*+./018:/%-')+4.70,0338/.+-4611.2,1*$*(2/07(3).+-&**&&&&&**,--,%+(+'/)**-,20++-8763125,,-06;9&&)&&..-''$%'10-0.0,(&(&((87:5556;6064+1//)546'&%$%(*)-+*)(),8;344<75823.226*+($%'+8,51252/&.-0%$&),057531-))(*,1-,42351/4/71845()(''+0812/339887))(**01)))'''/78672168&).11//*)',+.+/.2:255*,1),*.01+04+''+'-24;2616/(%(((*(.+++-,*&)$&&(+,),1)6--0'%($&+.)*436686'.)*.-''+*(&&))/-)'&$$&**96291607
@bc94ce2e-ec44-44eb-86b6-af713ace0905 ch=150 read=43230 start_time=2019-12-13T00:44:09Z barcode=BC01 runid=2c9cf7bc05858273f10e7d7ec552fc0bd742dc3e
CTCCTACGGAAGGAGGCAGCAGTAAGGAATTTTCGGCAATGGGGAAACCCTGACCGAGCAACGCCGCGTGAAGGAAGAAGGTTTTCCAGTTGTAAGCTTCTGTTATAAAGGAAGGCAGCTACAGAAATGGTAGCCGAGTGACAATACTATTAAGAAGCCACGGCTAACTACGTGCCAGCAGCCGCGGTAATACGTAGGTGGCAAGCGTTATCAGGTGTGGGCGTAAAGAGGGAGCAGGCGGCAGCGGGTCTGTGGTGAAAGCCTGAAGCTTAACTTCAGTAAGCCATAGAAGCAGGCAGCTAGAGTGCAGGAGGATCAGTGAATTCCATATTAGCGGTGAAATGCGTAGATATATGGAGGAACACCAGTGGCGAAGGCGACGATCTGGCCTGCAACTGACGCTCAGTCCCCAGCGTGGGGGGCAAATAGGATTAGATGCCTAGTAGTCCACGCCGTAAACATTAATTACTAAGTGTTGGATGTCAAAGTTCAGTGCTGCAGTTAACGCAATAAGTACTCCCGCCTGGGTAATTACGTTCGCAGAATGAAACTCAAAGGAATTGACGGGGCCACGCACAAGCGGTGGAGCATGTGGTTTAATTCGAAGCAGCGCGAAGAACCTTTACCAGGTCTTGACATACTCATAAAGGCTCAGATGGAGAGATAGCTATATGAGATACAGGTGGTGCATAGTTTGTGTCAGCTCGTGTCGTGAGATAAGGTTAAGTCCCGCAACGAGCGCAACCCTTATCGTTAGTTACCATCATTAAGTTGGGGACTCTAGCGAGAGACTGCCGACAAGCTGGAGGAAGGCGGGGATGACGTCAAATCATCATGCCCCTTATGACCTGGGCTACACACGTGCTACAATGGATGGTGCAGAGGAAGCGAAGCCGCGAGGTGAAACAAAACCCATAAAACCATTCTCAGTTCGGATTGTAGTCTGCAACTCGACTACGCCGAAGTTGGAATCGCTGAAGTAATCGCGAATCAGCATGTCGCGGTGAATACGTTCTCGGGCCTTGTACACACCGCCCGTCACACCACGAGTTGATAACACGAAGCCGGTGGCCTAACCGCAAGGAAGGAGCTGTCTAAGGTGGGACTGATGATTGGGGTGAAGTCGTAACAAGGTAACCGG
+
,,,/*+--+%(,/,13,,)+&)*0,*&,'09<:.2955:53/,'*,+056---482134479555*)+'()*)1*-(++(1+:,-/((+/5&'*-%-5:23,2.,.9/).,++(''%)('&'%&(.9+/8-,-6.*+)*,),)**%(,*,40)&))&)+14/:0//97654232575541034./)+)+%&&--15/5+'(%02,--,4223,563455:522-;4,*)+35(,/(,-,,9/(''%)+1.**)+06092-**,-3,.*'%&/),.4,+*+/1*/.&%%&&&'((061/,+++++0125),)(*5.,%%(((,*7,::54$1&%'),50--6,*-4:8318787356.,-&+,-46;233/:0..5251361.///00/03,./5))**)+)+*,120716,(+,-/867,)'&(491'3,)4,+)-.*99*)374674**,03963,31,',*,'.((*::6024071:1:797'*,*,68809.223475262525*7)),-+,./.59+.994)))+.&.-+,0141')*-)0++.9.-;96;.0/.07687969;-/-$(%)*,25664:45;010+4--.75;65;4:5,++**,',*/117-*+14.9))0;',$,#*((+254(111-1-22074.-&,/;;8+)'()*+2//02077423002.77400-1.88'/52&%'&()(*,+8,8-045977+))$%,(2,6)*,,70+-/79/.67581'-60*//./+..--3:44968:12232*+818;327652(*+)')*+-43/10*()+0,-/10-//,3,54(6955989:9955:6388:9*,(.-,'(4+1/24:053.14673/*,*)*-3,23:0/6//--.35:-+.,*.+-,,-')*)**(''+)2-%*9;<7185+-/:;:8;:9;756%-.45,8+8+$*)*24688/0--,*+1412+-*)/,,6/4,1.55311)'&%&+1/.%&*+756)+../457,.,/124;4-0/26668/6972721198/203;393-))(+,/8/-,,./-6+++,41(1)*0,/5136607-,/1261540.,(-)1&*+0,-+,10)0+3;;8780000,7,0.2()+92...-0.+-*0(4-69:8:-
@f27c0314-9e8a-4cd9-b482-72634bad88fd ch=264 read=34832 start_time=2019-12-13T00:44:19Z barcode=BC01 runid=2c9cf7bc05858273f10e7d7ec552fc0bd742dc3e
CTCCTACGGGAGGCAGCAATGAGGACAGGCGGGGAAGGAAGGCGTTCCGGGTGCAAGGCTTCTGTTATAAAGGAAGAACAGCAGCTACGAAATGCGGCAGGTGACGCTGAAAGCCACGGCTAACTACGTGCCAGCAGCCGCGGTAATACGTGGGTGGCAAGCGTTATCGGAATTATTGGGCGTAAAGAGGGCAGGCGGCAGCAAAGGGTCTGTGGTGAAAGCCTGAGCTTAACTTCGGTAAGCCGAGAAACCAGGCAGCTAGAGTGCAGGAGAGGTCGGTGGAATTCCGGCGTAGCGGTGAAATGCGTAGATATGGAGGAACACCAGTGGCGAAGGCACGACGATCTGGCCTGCAACTGACGCTCCAGTCCAGCGTGGGGAGCAAATGGGATTAAGATACCCTGGTAGTCCACGCCGTAAACGTGAGTACTAAGTGTTGGATGTCAAAGTTCAGTGCTGCAGTTAACGCAATAAATTACTCCGCCTGAGTAGTACGTTCGCAAGAATGAAACTCAAAGAAATTGACAGGGGCCGACGGTGGGTATGTGGTTTTAATTCGAGCAACGCGAAGAACCTTACCAGGTCTTGACGCTACTCATAAAGGCTCCCGGGGTGGAGAGATAGCTATATGAAGTTAGGTGGTGCATGGTTGTCGTCAGCTCGTGTCGTGAATGTTGAGTTAAGTCCGCAACAGGCGCAACCCTTATCGTTAGTTACCATCATTAGGGTTAAGGGGACTCTAGCGGAACTGCACCAGTGACAAGCTGGAGAAGGCAGAGGATGACGTCAAATCATCATGCCCCTTATGACCTGGGCTACACACGTGCTACAATGGATGGTGCGGAAGCAGAGGCGAGCGCGCGGGTGAAGCAAAACCCGCCAAAACCATTCTCAGTTCGGATTGTAGTCTGCAACTCGACTATGAAGTTGGAATCGCTAGTAATCGCGAATCAGCATGTCGCGGTGAATACGTTCACTCGGGCCTTGTACACACCGCCCGTCACCACGAGTTGATAACGCAACCGGTAGGCCTAACGCTCGGGATACTGGTTGGATTGATGATTTAGGGTGAAGTCGTAACAAGAGGTAACCAGGGAAAGATGAAGCGACAGGCAAGTAAAGTTAACAAGGACGGACGTGGCGCTGCTGGCGCGGCAATGCGTGAAGCGCACGCGGCA
+
().,*+2093.),----+('&$,%%%$)&%%%%$$'))'&&%#%)1/&),$%$$)+')&(*,,.42129;,*)**%**.*+/%(*(''$'(&&%&'$$$'&$%#$$&'))+.&,823221152././.706;52421555908**('+106&1-/273-.+12292.3+10,6,)6,7655576;1*+/20-/79:7;70+++)(+1:3.)**-433275/1:852(++(1)).51&4038&*)((&/.+233780---,%-)+.-34:0-+(++*(++*(*-'0*+%'&$$%%&,5:2-/4/,.3322487146/-3/07459857142-,20-5*%(*+10--/*..977675.----989-:&&(/,%((**020)+'+,8:83)88/0/-*+,979<60143.0237,,+0,3647)0'+**/1028984550:191;9;:23/.0;:8631,&*,+034/1-+('-'-)*(*-0168.0:95011249782596043,+/.-,1:../126-&'+.-5-12%28/+)'%#%-20-)$#%**.+,-96,495:5-.%*-'*(**-6+-450/+..5+-$+$,++/0+++**//%$'(&.2,,8-)(&-%--+*+')//*233373504)(/+%3211769836998;666777*+,-.-3/145/,)/0408+'./31/./1*%+,,.&&(+)*,&3/).5.330;0/+4639<9;:/90.)1'3*.*104,22.-(&')*+0*+4..(+0/0--//091335,*)'(,0.'(%)')))).4678;,,-63512)/,*&+)*-1578564219-,++&,/03/.%(-++46.2-65/.'.&(),%(%*('()('&()0.,,,309.0/89./:5''&9;<98877:1/3'),127.+4,-/:898:;;1:///,--/./.7001:070556*03(00-2/0/82/;1.+.//20/1270:0+1-++0-29.&+,0)651+,+)+,+,--1:55:).3413.44./-*1+,0070*/*+.66-,',)/)%(+)#%%$('%%%%&&)+&('(',*+,.*&)(%&)*(-+,*++,&+,1.0+(%%'++1/5&.+',)')*.&&'&(334025442-,/.&&-&#"#$%'))()(%'(+.*)'%&'$%*3++,&/--20-.'*(&%$$$'#&$&$$$$
@378029a1-2643-4672-b069-af3b76cc08a4 ch=323 read=40126 start_time=2019-12-13T00:44:27Z barcode=BC01 runid=2c9cf7bc05858273f10e7d7ec552fc0bd742dc3e
CTCCTGCAGGAGGCAGCAGTGGGAATGTGCACAATGGGCGCAAGCCTGATGCAGCCATGCCGTGTATGAAGAAGGCCTTCGGGTTGTAAAGTACTTTCAGCGGGGAGGAAGGGAGTAAAGTTAATACCTTTGCTCATTGACGTTACCCGCAGAAGCTTCGGCTAACTCGTGCCAGCAGCCGCGGTATGCAGAGGTGCAAGCGTTAATCAGATTGCACTGGGCGTAAAAGCGCGCAGGCGGTTTGTTAAGTCAGATGTGAAATCCCCGGGCTCAACCTGGGAACTGCATCTGATACTGGCAAGCTTGAGTCTCGTAGAGGGTAGAATTCCAGGTGTAGCGGTGGCGCGTAGAGATCTGGAATACCGGTGGCGAAGGCGGCCCCTGGACGAAGACTGACGCTCCAGGTGCCCAGCGTGGGAGCAAACGGGATTAGATACCCTGGTAGTCCACGCCGTAAACGATGTCGACTTGGAGGTTGTGCCCTTGAGGCGTGGCACCGGAGCTAACGCGTTAAAGTCGACCGCCTGAATTACGGCCGCAAGGTTAAAACTCAAATGAGTTGACGGGGCCCACACAAGCGGTGGAGCATGTGGTTTAATTCGATGCAACGCGAAGAACCTTACCTGAATGTGACATCCACGGGATTTTTAGAGACTGAGAATGTGCCTTCGGGAACCGTGAGACAGGTGCTGCACATGGCTGTCGTCAGCTCGTGTTGTGAAATGTTGGGTTAAGTCCGCAACAGGCGCAGCCCGCTATCCTTTGTTGCCGGGGTCCGGCCAGAACTCAAAGGAACTGCCAGTGATAAACTGGAGGAAGGTGGGATGACGTCAAGTCATCATGGCCCCACTTACGACCAGGGCTACACACGTGCTACAATGGCGCATACAAGAGAAGCGACCTCCGAGGCAAGCGGACCTCATAAAGTGCGTCGTAGTCGGATTGGGTCTGCAACTCGACTCCATGAAGTCGGAATCGCTTGTGTAATCGTGGATCAGAATGCCACGGTGAATACGTTCCCAGGCCTTGTACACACCACCCGTCACACCATGGGAGTGGGTTGCAAAAGAAGTAGGTAGCTTAACCTTCGGGAGGGCGCTTACCGCTTTGTGATTCGCCCGTACAGGGTGAAGTCGTAACAAGGTAACCGG
+
0/26+(3*/)(/24446541384,5/-4---12;6230/,13;*5;5..//,,'+..5.++)(,224670.1,+-.6537+333;+/492.10*.8,+-/0268)(/-1*/1(&(*.72/2444.,.5*88-.771:00-0.02/16)')+++&$$$'+(-+-02/.2+,26;71744663-4+,,-,/-0(+--.284+-++,3+)*())(/).*,.09362-780)33*,'+)/69.)&&&&0917-2944570425:40.66,'4124789862.-+00./,./0:700//08;:783')*'*'*+,-2357-+162,.,.//2///58410../.+(,&$%((0,*++-.66;77668;;6:/2-)%'+''))03:82-0844/0,+--(*,0-///)&*,,&1)+(*,--;:2,-,0<99'8/+3,-.4809;./17755*7+&*/28688:372'),6989/9.4/'-./835/9:--31*39454/.*%'*/-.-.,*-,--30319)+92116359:3-*'-&()-1/0+.)++4/4298.,12.99331//6012,4:/.2.'+)-/4/1'232++,,4311366<;387;744536190-.))''*+*.*,+-2/5'&)%*(-2586++.))+'35650)+%&$*)+,(*-++7154000-8:39378:5355634469:950,'*.0855599537+.0127824;-/,./-)*0,./52724+.4.(*2*9((331..*3+&%%')*7''3(':.-79)+0*,/*0*0*',)225:88(.(&',,02701,*)+.9170.0*-*../5/3:145346462('+-//,,%()/.21+%'(&%&*,9:07-+*,4.-,*+.0497/2221420.007331-'(%&(''(*,000)'((,-0825.8388781/38328787887888.1)-*4.&)'(()$(*-,001315.)+51/0--/23.134.+*%%&&%&.*--7898843*+4102803/81,-706941918.(06416/*-,*'0-14$),.-666657<7:84+)*++1)0+''/97(&(,''(,+(($()(1/1709019*'..(+)+,2,-+&+.57.5566/-$$#$&%&'*/20./72124.-.51/*---0:9868
@3efb7632-9b46-4e71-87a8-11d6a3500614 ch=59 read=56417 start_time=2019-12-13T00:44:22Z barcode=BC01 runid=2c9cf7bc05858273f10e7d7ec552fc0bd742dc3e
CCGGTTACCTTGTGCGACTTCACCCCAGTCGCGAATCACAAAGTGGTAAGCGGCGCCTCGAGGTTAAAGCTACCTACTTCTTTTTGCAACCCACTCCCATGGTGTGACGGGCGGGTACAAGGCCGGAATGATACCGTGGCATTCTGATCCACGATTACTAGCGATTCCGGCTTCATGGAGTCGAGTTGCAGACTCAATCCGGACTACGACGCACTTTATGAGGTCCGCTTGCTCTCGCCGAGGTCGCTTCTCTTTAATGCGCCATTGTAGCACGTGTAGTAGCCCTGGTCGTAAGAGGCCATGATGACTTGACGTCATCCCACCTTCCTCCAGTTTATCACTGGCAGTCTCCTTTGAGTTCAGCCGGACCGCTGGCAACAAAGGATAAAGAGGTTGCGCTCGTTGCGGGACAACCCAACATTTCACAACGCAGGCTGGCGACAGCCATGCAGCACCTGTCTCACAGTTCCAGAAGGCACCAATCCATCTCTGGAAAGTTCTGTGGATGTCAGACCAGGTAAAGGTTCTTCGCGTTGCATCAGGTGTACATGCTCCACCGCTTGTGCAGGCCCGTCAATTCATTTGAGTTTTAACCTTGCGGCCCGTACTCGGCGGTCGACTTAACGTTAGCTCCGGAAGCCACGCCTCAAGGGGCACAACCTCCAAGTCGACATCGTTTGCGGCGTGGACTGCAGGGTATCTAATCCTGTTGCTCTACGCTTTCGCTGAGCGTCAGTCTTCGTCCAGGGGCCGCCTTCGCCACCAGTGGTATCAAGTCCTGCGCATTTCACCGCTACACCTGGAATTCTACCCCCCTCTACGAGACTCAAGCGCCGGTATCAGATGCAGTTCCCAGGTTGAGCCGGGGATTTCACATCTGATAACAAACCGCCTGCGTGCGCTTTGCGCCCGGTAATTCCGTTAACGCTTGCACCCTCCGTATTACCGCGGCTGCTGGCGCAGGTTAGCCGGTGCTTCTTCTGCAGGTAACGTCAATGAGCAGGTATTAACTTTGCTCCTTCCTCCCCGCTGAAGAAGTACTTTACAACCCGAAGGCCTTCTTCATACACGCGGCGTAAGCTGCATCAGGCTTGCGCCCGGTGATGCAATATTCCTGCTGCCTCCCCGTG
+
.3,-10)0.30,2%,137:51/36710249*+/+5/33418.-,141.*))&&%$$&'((+(+3158%'+,4584,00614976-/21&,4,**)16-(1-36124785::3-(%''32.1411)('.))+,&24(1+7124;65///.+'()-.600143688:5:--'/42;9552,--.++/-8-2'&(),2);10'5-5845566764021::1//)1,,36/,0*)),,46.0/-)))..%'6*76+66*%&(%&&+3.6/)%%&(',)*-/&&&(11:4+-/..+5'('&270:44./.*)*+,..3322-,14,)1-6;63/./.02;:322+*)()*%'').91.0**+451,&(,)*,*65//.-.(,%)19*5.8765)*),0194719463495-//..0/&0)),1131:40.00**%*%*/.%,(,,&31059/0.-+..+17*+45-2'*+57:/.)*,--20234,).098122105:.4+*+3.'&&)333+(&('*57326218(/,:<98<1021-6---36'30*'$&*.25.,1)'+**++.))()&///5-.88.213(%08/1.,5;<.787607/--.73--/-+-0)-'+.,.0/,-1-)+,*+*&+-.0.-**+1/++(--+,'&066/++.254925-4-124436368/96.%)(00/300&%''*&.*$+*-.82:2060.01,.+.&(+-,.3-/&'&%'(216564879<;719('971.67-084:7799--++(0(&'#%$'%$')*),24876<9438;3231/+072612101./-11633-./.'.0/46653-0)-+0)//144:(106-2*11;26(*0502,'*-(-99')2:3--.//4/,)$(-+9:3-:236../01100..11'-.,.*'-4589;0.*.+1*.*(,)((+-7-.19&50-9/0:7041//4902'&')&1/-8,+,9-86336<55;4323&060199787071-*%'$-')&(.())+-*&)-28-:2(*+26++552-.')(**.-021*-1&071+,6/569090/9743,2*//0(1''()'&'(')*,;/83/.2-/.32''&(%$&$((2-//580))*')+*(,00*))&
@dcb89e6e-3da3-4ed6-9791-bf3d7e91d387 ch=347 read=41331 start_time=2019-12-13T00:44:27Z barcode=BC01 runid=2c9cf7bc05858273f10e7d7ec552fc0bd742dc3e
CCTTGTTACGACTTCACTGATCATGAATCACAAAGTGGTAAGCGCCCTCGAAGGTTAAAGCTACCTACTTCTTTTGCAACCCTCCCATGGTGTGACGGGCGGTGTGTACAAGACGTATTCACCGTGGCATTCTGATCCACGATTACTAGCGATTCCGACTTCATGGAGTCGAGTTGCAGACTCAATCCGGACTACGACGCACTTTATGAGGTCCGCTTGCTCTCGCGAGGTCAGCCTGCTTTGTATGCGCCATTGTAGCGGTGGCCTGGTCGTAAGGGCCGTGATGACTTGACGTCATCCCCACCTTCCTCAGTTTATCACTGGCAGTCTCCTTTGAGTTCCCGGCCGGACCGCTGCCCAACAAAGGAAGGATAAGGGTTGCGCTCGTTGCGGGACAACCCAACATTTCACAACACAGGCTGACGGCAACCATGCAACACCTGTCTCACGGTTCCGAAGGCACATTCTCATCTCTGAAAACTTCCGTGGATGTCAAGACCAGAGTGCAGGTTCTTGCGTGCATCGAATTAAACCACATGCTCCACCGCTTATTGCGGGCCCAAATCAATTCATTTTGAGTTTTAACCTTGCGGCCGTAATACTCCCCAGGCGGTCGACTTAACGCGTTAGCTCCGGAAGCCACGCCTCAAGGGCACAACCTCCAAGTCGGCATCATGCAGCGTGGACCACCGGTCTAATCCTGTTTGCTCCACGCTTTCGCACCTGAACGTCAGTCTTCGTCAGGGCCGCCTTCGCCACCGAGTATTCCTCAGATCTCTACGCATTTCACCGCTACACCTGGAATTCTACCCCCCTCACAAGAGACTCAAGCTTGCCAGTATCAGATGCAGTTCCCAGGTTGGGCCAGGGATTTCACATCTGACTTAACAAACCGCCTGCGTGCGCTACCGCCCAGTAATTCCGATTAACGCGCACCCTCCCGTATTACCGCGGCTGCTGGCTGGAGTTAGCCGGTCTTCTTCTGCGGGTAACGTCCAATGAGCAAGGTATTAGCTTTACTCCTTCCTCCCCGCTGAAGTAGCACAACCCGGGCCTTCTTCATACGCGGCATGGCTGCATCAGGCTTGCGCCCATTGTGCAATATTCCCCACTGCTGCCTCCCGTG
+
2416./8-/0,106-,-%&(,4550.16715465124454.-..92**+)*1,30:48*)+-66:8778918::*$20%43('.:/)60,-(&()/6313.7111046&)%'&20/--7.258462;43568,,,0/)),-.08/1//000220.+*-071:88:6----02348,5*,-766(9*8)4*4410353/)+%(-38/10015389/0-9,.-3.1++)&(&&'&&'$'%(,*3.0352302;,;+'&&(+'$(*0.638:;9331&(,2-8&1/13112.://067983916-)-93/87+-//1<6047887.-)(*/055./5-,,0/6.3-.+-%2).26&%%'&%$'0143)%)(,-4114++**+,,.489:66611(7,,**2.0/,+1159/,&&*&.+-$&---..35)./(7-68-./+2046,-0355477;:20-*-5,4,,,,,<668897//-,/.3/.04385887+,&*.*1/97:4'%$'$$%'119.6-%&'%#')12.--/.2<98:.0,0112232490/.3'0))***-04+')*+,197;7*123),-.39:,0601/2.,/060,,)&)(,,455+)-02.810-.('%,(,,./.7.,,/)*,++-+084445:48...9-,,,6:39/1*4-1800**)-.,.+,%-.13690.+&(&(&*(,-1/58963;70217+),,+-9.-.2/482.(&10156944373567-04608/092;656<8:*))'&+3:4878--143336675868<92)/1--0,-+07365+,'-)+,/28;92-0&('(&&(//79,/*/,2+-0%*+-06227:9:9:9/56/+.54--(*.7&-01*1962/01151/,**)0'&'++02/5::99886:...)(''*1-+/048:<46111705...+,,13,,2/((.*-6339231934499:32.5,,-26---9-1/)(4,7<:9883:8569:878'6(.069815*3-,2+(&('+.-003--60+,.78+*3-,)&&(%$$%&*(2.*/224:4:3397)*%%$%&))%+&*,./2223)1/,,1'-/*:0..3*-%*)0,-/749981361223496295.+-
@44e2ba6d-34dd-4155-9bcc-d5d04e7ded15 ch=98 read=61820 start_time=2019-12-13T00:44:31Z barcode=BC01 runid=2c9cf7bc05858273f10e7d7ec552fc0bd742dc3e
CTCCTACGGGGAGACAGCAGTGGGAATATTGCACAATGGGCGCAAACCTGATGCAACCATGCCGCGTGTATGAAGAAGGCCTTCGGGTTGTAAAGTACTTTCAGCGGGGAGGGAAGGGGTAAAGTTAATACCTTTGCTCATTGACGTTACCTGCAGAAGAAGCACCGGCTAACTCCGTGCCAGCAGCCGCGGTAATACGGAGGTGCAGGCGTTAATCGGAATTACTGGGCGTAAAGCGCACGCAGGCAGTCTGTTAAAGTCAGATGTGAAATCGGCTCAACCTGGGAACTGATACTGGCAAGCTTGAGTCTCTCGTAGGGGTGGGAATTCCAGGTGTAGCGGTGAAATGCGTAGAAGTCTGGAGGAATACCGGTGGCGAAGGCGGCCCCCCCCTGGACGAGACTGACGCTCCAGGTGCGAAAGCGTAGGGGAGCAAACAGAGTTAGATACCCTGGTAGTCCACGCCGTAAGCGATATCTCGGCTTGGAGGTTATTGCCCTTGAGGCGTAGCTTCCGGAGCTAACGCGTTAAGTCGACCGCCTGGGAGTACAGCCGCAAGGTTAAAGAAACTCAAATGAATTGACGGGGCCCGCACAAGCGGTGGGGCATAATGGTTTAATTCGATGCAGCGCGAAGAACCTTACACAGTGTAGCACAGAACTTTCAGAGATGGATTGGTGCCTTCGGGAACTGTGAGACAGGTGCTGCATGGCTGTCGTCAGCTCGTGTTGTGAAATGTTTAGGTTAAGTCCCGCAACGAGCGCAACCCTTATCCTTTGTTGCCAGCGGTCCGGCCGGGAACTCAAAGGGAGACTGCCGGTGATAAACTGGAGGAAGGTGGGGATGACGTCAAGTCATCATAGCCCCGCCACGACCAGGGCTACCCACGCGATGCTTCTATTAAGCGCATACAAAGAGAAGCGACCTCGCGAGGAGCAAGCGGACCCTCCCGCCAAGAAGTGCGTCGTAGTCCGGATTGGAGTCTGCAACTCGACTCCATGGGTGGAATCGCTGGTAATCGTGGATCAACTACGGTAGAATACGTTCCCAGGCCTTGTACCGCCCGTCACACCATGGGAGTGGGTTGCAAAGAAGTAGGTAAGCAACCTTCGGGAGGCCTTACCGCTGTGATTCATGACTGGGGTGAAGTCGTAACAAAGGTAACCGG
+
,./1116*35*(.*(&%$%)*+/0*-,+7,..01,:,(00,,.19)-:77788-.&7,72188-0454666538**2*4066:5&40/1++07,)8-+/:..(0/,59/),2*,3)-1.*,7,*+.0-,.9/390-267-9--+,),,-381221**.&*,),*4.'..-3.0198-077<13+*)/+'('))-,)')*-*//,,0/%////3/3/5)/)-140557;9636796/22102/2142/*,,-,0131:+-:9123972%)1*,-+*))003675&+-'%'&%/124.:..5.,*,)*)*,+-,*,+-+1*,(,')'),+..,+9::84011.91,09.,116620++*)*,03++)'''$/.)2+0+++-3)3,5981801.8/+.606-,*,+-...23.5)(3886-()('()33&*-*''(-99'51/+--10,2279<60086-.0041326:0/(%'')*-%++&),/,,1.2--..1(,-,1;5.700/1332&445.5*+-,).-.0-,.10604,3542-)(-)%%+*''*'*&25-1344/5/529)&**'+,,-9:76.4/4.34'463/92-..1172526.+16/6-4-2./68;4758;72222+,'*%,.17.024,*'()')'-/-'&%&$%&)+3-/:4/))),,<790020608776*+/3+72287/0'-/5*..2186,.-/-21/167576112477884:3100-3--69*'470914.2,2&&()'-$&)-.42,1:0.50343.76//9242,,/-519,80:549974222+3,-6,*,4381:0)17000./346:1-3.*0-2.-07,+,+04884/.+02244)+&./66*$&%&(,21:-36444-41+$()+,(+)''1%&((/**()(+&-+013((('**)+367988660+*'')*:9(518182*(2-'&%$.,%'*,026576)3)..3,-//0400**,-9914-**,+&120.(++/'(+//-/5..%$'+/7121:89761+'$%*,392)')*227.*.3.,%126-5,)$$&').32,-.)-,4:45+4-&')&.//6283;.')-)**+/,2/(**5098::(8.+./.'),(95(*-).224;:9:7551+),()*/.--21/0/3.6)**,07;:2:
@8bb54c65-4bf7-452c-9b77-ac5ba6e5e064 ch=389 read=40859 start_time=2019-12-13T00:44:37Z barcode=BC01 runid=2c9cf7bc05858273f10e7d7ec552fc0bd742dc3e
CTCTACGGAAGGCAGCAGTGAGGTACACAAGCAATGGGGAAACCCTGACCGAGCAACGCCGCGTGAAGGAAAAGAAGGTTTTCGGATTGTAAACTTCTGTTATAAAGGAAGGAACGGCGGCTACAGGGAAATGGTAGCCAGTGACGGTACTTTATTAGAAAGCCACGGCTAACACGCGCCAGCAGCCACTTGGTAATACGTAGGTGGCAAGCGTTATCCCCGTTATTGGGCGTAAAGAGGGCAGGCGGCAGCAGGGTCTGTATGGTGAAAGCCTGGCTTAACTTCGGTAAGCCATAGAAACCAGGCAGCTAGAGTGCAGGAGGATCGTGGAATTCCATGTGTAGCGGTGAAATGCGTAGATATATGGAGAACACCAGTGGCGAAGGCGACGATCTGGCCTGCAACTGACGCTCAGTCAGCGTGGGAGCAAATAGGATTAGATACCCTAGTAGTCCACGCCGTAAACGATAAGTACTAGTTGTTGGATGTCAAAGTTCGAAGTGCTTGCAGTTAACGCAATAAGTACTCCGCCTGAGTAGTACGTTCGCAAAGGAATGAAACTCAAAGGAATTGACGGGGCCCGCACAAGCGGTGGAGCATGGTTTAATTCGAAGCAACGCGAAAGCCCCACCAGGTCTTGACATACTCATAAAGGCTCCAGAGATGGAGAGATAGCTATATGAGATACAGGTGGTGCATGGTTGTCGTCGCTCGTGTCGTGAGATGTTGGGTTAAGTCCCGCAGCAGGCACAGCCCTTATCGTTAGTTACCATCATTAAGTTGGGGACTCTAGCGAGACTGCCAGTGACAGCTGGAGGAAGGCGAGGGATGACGTCAAATCATCATGCCCCTTATGACCTGGAGCTACACGTGCTACAATGGATGGTGCAGAGGAAGCGAAGCCGCGAGGTGAAGCAAAACCCATAAACCATTCTCGAAGTTCAGTTGTAGTCTGCAACTCGACTACATGAAGTTGGAATCGCTGGTGTCGCGAATCCCAGCATGTCGCGAATACGTTCTCGGGCCTTGTACACACCGCCCGTCACACCACGAGAGTTGATAACACCTGCCAAGCCGGTGGCTAACCGCAAGGAAGGCTGTCTAAGGTGGGATTGATGATTGGGGTGAAGTCGTAACAGG
+
171-+,)*(&**(5584/2+%+-**+)(%%()32125/((,.15/&())0.1%/876589-/-..-7-.-20($*,*3/:68.4/,3.+107.+++()*,:...9**'**)'0,.(6/20/-))%+(%**+01::323:'()+0:5;40/396+81.'..*)-0//11-,-)*')(,-553+2$).-'('%)%,*+*0:68.../186779:748334)+'%(,*7.7910/.172)),12//9;98:7+*,%/35/0194*.143//84-597/'%$#%#&,5/-4/0;/68(+)*.;76:57:90/0/.)*/136/68./7/00-94*7)9+::21+'%#%'+362*/+,(/066((.,.23461,..,.5:;./-.20.2'3+:787000/,11252(01.'()*6177864/*('),489)'(*781.,.6/05-,.//1<'),6677372/0.2899:<;42.1..%.'((($())*1286:67848-.4:8&&$''%%%%)**.10305656748812--//:789883451473535;:3-51'))*2114<73585;.+*+,133455<<7395))),07147;67:111182,15:38637+,/-.086540-,,*++('&,.*./.&-)),99824432,-60.;638)**-./26/-*((/.&&(*,5124/01114)4//3/6/369+529+-.670-/2444121/643.24235/1-.8695628*+*,&*%%-,'.%$')*,3/10222../:44;:;:72<29,3/9;<599854.,*+*+-67795054./+')23580-,*-,42/()/2,34545689;10.-/..23044/*511067:354&&(-43,/)*/54/.60/7<;;99:::--*/*0303+-1,.799/++--*-)&(*276.<8/.-.7-3:;<864)%&)087%*-1010,787983833374885957614,1.6.9975%&(*%%'./01106211,)*--953/)&))1047539205(287319.116340381/8+.196657/./-.++*06.//.6/..5.-.(1,./89:7532**531-+3)+((&+'())02//8,6-6;9364/0011/:.5.(**/.--338881*&(
@8d23a1f0-f49b-4c85-a37d-7dc108ef707b ch=366 read=57719 start_time=2019-12-13T00:44:37Z barcode=BC01 runid=2c9cf7bc05858273f10e7d7ec552fc0bd742dc3e
CCGGTTACCTTGTTGCGACTTCACCCCAATCGCTGACCCTACCCAGCGCTGCGTCATGCGGTTAGCTCACGGACTTCGGGTATTGCCAACTCTCATGGTGTGACGGGCGGTGTGTACAAGACCGGGAACGTATTCACCGCAACATTCTGATTCGCGATTACTAGTAACTCCAGCTTCATGTAGGCGAGTTTCAGCCTACAATCGAACTGAGACTGGTTTTAAAGTTTGGCTCCACCTCACGGTATTGCATCTGTACCAGCCATTTGTGGCATGGCCTACATAAGGGGCATGATGATTTGACATCATCCCCACCTTCAGCAAGGCAGTCGCTAGAGTCCTCAACTTAATGGTAGTAACTAACGACAAGGGTTGCGCTCGTTGCGGGATAACCAACATCTCGACACGAGCTGACGACAACCATGCACCGCAATCACCTTGTCCCCGAAGGAATTTCCTCGATTAAGAGTAATGCAAGGGATGTCAAGTGTAGGTAAGGTTCTTCGCGTTGCTTCGAATTAAACCACATGCTCCGCTACTTGTTCCCCGTCAATTCCTTTGAGAGTTTTAATCTTGCGACCGTACTCCCCAGGCGGAATACTTAATGCGTTAGCGGCAGCACGGAAGTGTTGAAACCCACGCCTAGTGATGCATCGTTTACGGCGTGGACTACCAGGGTATCTAATCCTGTTTGCTCCCCACGCTTTCGAGCCTCAGCGTCAGTTACAGTCAGAGAGTCGCCTTCGCCACTGGTGTTCTTCCTAATCTCTACGCATTTCACGCTACACTGAATTCCACTCTCTCCTGCACTCCTGAATGGTTGGAATGCAGCACCCAAGTTTAGGCGGGTATTTCACATCCCACTTAATCATCCGCCTACGCTCCCTTTACGCCCAGTAAATCCGGATAACGCTCGCCACCTACGTATTACCGCGGCTGCTGTGCGTAGTTAGCCGTGGCTTCCTCCTTGGGTACCCGATCATTATCTTCCCCAAAGACAGAGCTTTACGATCCGAAAACCTTCATCACTCGCGGCGTTGCTGCATCAGGGTTTCCCCATTGTGCAATATTCCCCACTTAACGCGCTCCGTAGGAGCAATAAGCAATACGTAACCCTC
+
43(02:'/243/27&.1359;;/;9:,2.23&&)+,.5,(*+*&%'-+2--,&'/-//2+52701134577:688;6-+)/*2,,5.4))()*+/46776667859;685658764536+-2-+:61;10989<84895651545;88847;6661016/20/$%')+-1,,,14;7//.33/44../5<534231)+--3-0*-89555165752.:;6,9,0.8,254545-05.346161..5(*)+,((3).6*//;-94,+/%)('&*&(&&'+,./5*42+.150011-49**,85211.399++5557/+)-,(2-9-876&()+,12237/5(4*,-,/-/32&'--0,.073/,./3-6409032335119376;31*+(&$.-0221..,/-././887976//5617:11%'&+/#&%%*+202-1++.+-(,-3-++)186/(*-/103/6)+,-2/.-0/,0:/5648;:5.4./**/*1,.-8;89<:44124*+719.6.2.3<:8.--,501126338/-2-))*(-60-.2305/4-,38/.*'*-;<./0.-.2//168:)*--+975)&+**14.70()*(-,--2142/...5.0'-,318-,/)*.72*-%.2'#&&-6.,-.+,-%&*-75289&.(75559;5/.--(&+-(*+4347:+;8236<9-123;;2+/-,3;.-../-890/00.333729020778--*+&)(),273;:77.&)'($+')896-6,',:36463334769<;1./..312*0,',)3,450323-.*+..06340/'')-41.))4)6283+00-/*5/),'''($%&)(%.000/</+(++0.:3%),*1323366''1523422.2/(,4)%)--72(+335*3836/-,)0*-28979;6572/0*1,,0+-.-,-1./8413%$$%$%(/7.-.7*5.72595+01&+)/6//-.0%%$)*+661357.69:0+5)+*),,'+-/95*+,-/2(%(00,,2.5065501+/',,0//0<11166228.1732;/18;.,-9++*0-711105;;*''(%%$'$$#%'/6*-360-../80/3341922223(%''%##
@1bd01056-3d7b-4a11-ac12-970b5c19711d ch=91 read=52445 start_time=2019-12-13T00:44:42Z barcode=BC01 runid=2c9cf7bc05858273f10e7d7ec552fc0bd742dc3e
CTCCTACGGGAGGCAGCGGCAGAAATTTCGGCAATGGAAACCCTGACCGAGCAACGCCGCGTGAAGAAGGTTTTTCGGATTGTAAACTTCTGTTATAAAGGAAGAACGGCGGCTACAGGAAATGGTAGCCGGTGACGTACTGTCAAAGCCACGGCTAACTACGTGCCAGCAGCCATACGTAGGTAGCAGCCGTTATCCGGAATTATTGGGCGTAAAGAGGGCGGCAGCAGGGTCATGGTGAAAGCCTGGAAAGCAACTTCAGTAAGCCGCTAAAACAGGCAGCTAGAGTGCAGGAGAGGATCAATGGAATTCCATGTGCTGGCAGTGAAATGCGTAGATATATGGAGGAACACCAGTGGCGAGGCGACGATCTGGCCTGCAATAACTGACGCTCAGTCGAAAGCGTGAAACAATAAGTTAGATACCTAGTAGTCCACGCCGTAAGCGATGAGTACTAAGTGTTGGATGTCAAAAGTTCAGTGCTGCAGTTAACGCAATAAGTACTCCGCGCCTGAGTAGTACGTTCGCAGAAGAATGAAACTCAAAGGAATTGTGGGGGGGGCCCGCACAAGCGGTGGAGCATGTGGTTTTAATTCGAAGCAACGTGAAAGAAGAACCTACAGGTCTTGACATGCCTCATAAGAGGCTCAGAGATGGAGAGATAGCTATATGAGATACGGGTGGTGCATGGTTGTCGTCGTGTCGTGAGATGTTGGGTTAAGTCCGCAACGAGCGCAGCCCTTATCGTTAGTTACCATCATTAAGTTGGGGACTCTATGGCGAGACTGCCAGTGACAAGCTGGAGGAAGAAGGCAGGGATGACGTCAAATCATCATGCCCCTTATGACCTGGGCTACACACGTGCTACAATGGATGAATGGTGCAGAGGAAGCCCAGAAGCCGCGAGGTGAAGCAAAACCCATAAAACCATTCCTCAGTTCGGATTGTAGTCTGCAACTCGACTACATGAAGTTGGAATCGCTAGTAATCGCGAATCAGCATGTCGCGGTGAATGCGTTCTCTCGGGCCTTGCCACACCGCCCGTCACACCACGAGTTGATAACGCAGAAGCGGTGGCCTGGCAGGAAAGGGCGCAATCTAAGGTGGGATTGATGATTGGGGTAGAAGTCGTAACAAGGTAACCGG
+
++85*,0)75+.0++,+&+)$%&)'()('',64321)(0-):+-148521+-.,./4:7:6/..*')))1/68:+.+8+6+***0-+*3(-).-+-:;+++.7*,48/92*453/0*,,'.../4,,,6*)+,.51))'',&)#+*)'.6/1.6.,)-,./7.24414)3..13+-,.1/.(,))&&&',1/295,5+,,3,..*/-789.-,:2)'&+*)'48612/(*4-./-4/.-,,44./656(-,('*,&*)))(*.--%)*%,+2-)'*&265....()&)+45245+)&(..0*(&)+)-,/:0800,,*#&''/&+,*,*1(.0-2,/3720)+./+/,)0++,/,--+-&''+,24:;63655292:0421+'('*,-,3)&$&(*,-#(('(()-,'(&*)&&)&(+/++01-1--*.0//182&),.95676'5**(''&)%0,.5015283728252437+/0<8,5:5679986293922101..2/1,1)1+&(&)+&%($-,/0665595+*-%'*',615/75,.3/7++)&%*'(()*/1665+86*&+(*/6342)7)3(*+*+../50<;00:897*..,-94:99979(',,,1.-(&%((*...,2/0032%0))+,,/*(''*.05))(*/161-++*.,,---20*()(++.,-&3.45.,,,,406:;457814+/1231966388418/.23:661589+-265./12.3-+.6/-50536/9*+/.,.8.::4272--.01;;20/36.,)'''%$,%/.+22,-.-..16./23426--'&&'(//,370-/089899997232::9;81<:)/+,,113:1.-*+).../+.-1/55686<88602,(*+/7577/.,/*)+'--((',+*.3572(.+0+5-*+7<:62:3'',8934(&((%%$&'+595+,&+%((((().0012--.+./44536050,8.8-6879433--,/+,.,//.8.0*+,//423).*/-++)'$()6:0.,(,)-244,*%%$%))-/.243*1133-1)$&&'*(.,,+-+,%4)*-+(($&+(/-4(()()')',&+&%##$&&'+,.6(5,3.((+)*+,-/6(().,/*%)++,41035749*5/3724+4
@631ed385-2387-4c62-a244-2a1fcbd32a69 ch=116 read=72915 start_time=2019-12-13T00:44:43Z barcode=BC01 runid=2c9cf7bc05858273f10e7d7ec552fc0bd742dc3e
CCGGTTCCTTATTTGCGGCTTCACCCCAATCATCAATCCACCTTAGACAGCTCCTTCCCTTGCGGTTGGGCCACCGGCTTCAGGTGTTATCTCGTGGTGTGACGGGCGGTGTGTACAAGGCCGAGAACGTATTCACCGTATGCTGATTCGCGATTGCAGATTTCCAACTTCATGTAGTCGAGTTGCGAATACAATCCGAACTTCAAGAATGGTTTATGGGTTTTGCTTCACCTCGCGGCTTCGCTTCCTCTGCACCATCCATTTGTAACGTGTGTAGCCAGATCGCAAAGGGCGATGGTTGAGCGTATCCCCGCCTTCCTCCAGCTTGTCATAGCGGTCTCGCTAAAGTCCCCAACTTAATGATGGTAACTAACGATAAGGGTTGCGCTCGTTGCGGGACTTAACTAACATCTCACGACACGGGCTGACGACAACCATGCACCACCTGTATCTCCTTATAGCTATCTCTCCATCTCTGGAGCCTTTATGAGTATGTCAAGACCTGGTAAGGTTCTTCGCGTTGCTCGAATTAAACCACATGCTCCGCAGCGTGCGGGCCCAAATCAGATTCCTTTAGGTTTCATTCGCAGACGGTTGCTACTCAGGCGAATTACTTGCATTAACTGCAGCACTGAACTTTGACATCCAGCACTTAGTACTCATCGTTTACGGCGTGGTTCACCTAGGGTATCTAATCCTATTGCTCCCCACGCTTTCGGGACTGAGCGTCAGTTGGAGCCAGATCGGTCGCCTTCGCCACTGGTGTTCCTCCATATATCTACGCGTACCTTTACATGGAATTCCACGATCCCTCCTGCTCTAGCTGCCTGGTTTCTATGGCTTACTGAAGTTAAGCTTCAGGCTTTCACCACAGACCCTTGCTGCCGCCTGCTCCCTCTTTGCGCCAATAATTCCGGATAACGCTTGCCACCTACGTATTACCGCGGCTGCTGGCGTAGTTAGCCGTGGCATAAAGTACCGTCACTCGGCTGCAGCTCCTGTAGCCGCCGTTCATCCTTTATAGCAGAAGTTTACAATCCAGCCTGGCCTTCGGCTTCACGCGGCGTTGCTCGGTCAGGGTTCCCCATTGCCGAAAATTCCCTACTGCTGCCCCGTGGGAG
+
2,2335/'&&(,1('+''&*./,2..*+3-//988;194*..4..,2-0/125787:8(4++-9;59*4579347-2-/3:'5723.;-,,..)8,6.810/-).78641230/),574160/)+---7:8:<4-*'&'(040.0(/')'((&+%'(&)&+74.-1..16.%&#-)*-9)&,-/),'&.(*,3;67/.5,+4*),)(,75329<;,5-720950+/341.86/3.-..,.6.%'5+79+/7221297;;8399+++*+--/,3((*+-,)+%(+%'*5(,--&(')-0-0*)(*/0,)176-*/29<97//2113/6,,,+''--.//.1234476-.62:;-,)''&4*3+,--8005..08--..-().,/8253444.03+,2:52/1/2**$))*,,022*.0'.,-),*,-55212589:<9:-,*/1-.404866752&1)-*+,,,86//.,+00/1/-.39).0*40,)4/.+*-/.12+.-&$$'&21-/*0.577<95/3/*'(.2'+*8+::64;521/...7/'.%'&(+*1'20042)/+)*('),&/.-85&(-,68604.+$)#)&*(*'+%+.*-.1)*24%%++)*)1*)(%04041305-0//044,0.105.--&(+),+,+*2)+*3-/2759865<:,1163551+&.%$'%%%-(&,+03./:/2'''-/)*-09;2-/.-080*,7:4667:99743%.11+-')+8--.40,(+,657040/35*/+/166695..0:6756699:63,+''&**'+,(,*),+4*5+9/)+**,+/+*,+*)*'(1..021;:6887;6335712*,.&(,)+++306+'('.((285.:0)%),(,,/1723-20-/0198;;855.69,,+2/'$)$&$+'*(+31/-)3099;:4.2.*3-,5-473030.9015*),3777794452/198:6/4.-/1-+**/4,)/-47787.0/2+6*)%($$%&/(((&%)-+.41.24&'(--+-/.-1&)&%+'(28-)338,2&%$(&&(*)%((($'&)/10431410.0//.55+83:/15320,78/*2.(-1//516+1(-'($&(+67.757,+/)2.'(
@8c0cd10f-f54c-461c-af36-d5437c1461eb ch=124 read=67845 start_time=2019-12-13T00:44:53Z barcode=BC01 runid=2c9cf7bc05858273f10e7d7ec552fc0bd742dc3e
CGGTTACCTTATTTACGGCTTACTAATCATCAATCCACATGGAGCAGCTCCTTCCTTGCAGTTTAGGCCACCGGCTTCGGGTGTTATCAACTCGTGGTGTGGGCAGTGTGTACAAGGCCGAGAACGTATTCTACCGCGGCTGTGCGTTCGCGATTATAGCGATTCCAACTTCATGTAGTCGAGGTTACAGACTACAATCCGAACTGAGAATGGTTTATAGGTTTTGCTTCACCTCGCAGCTTCTTCCCTCTGCACCATCCATTTGGCAGCACGTAGCCCAGGTCGCCAGGGGCATGATGATTTGACGTCATCCCCGCCTTCCTCCAGCTTGTCACTGGCAGTCGCTAGAGTCCCCAACAATGATGGTAACCCCAACGATAGGGTTGCGCGTTGCGGGACTTAACAACATCTCACGACACGAGCTGACGACAACGCGCATACCTGTATCTCTTATAGCTATCTCTCCATCTCTGGAGCCTTTATGAGTATGTCGAGACCTGGTAAAGGTTCTTCGCGTTACTTCGGAATTAAACCACATGCTCCACCGCTTGTGCAGGCCCCGTCAATTCCTTTGAGGTTTTCATTCTTGCGAACATTACTACTCAGGCCGGGTACTTATTGCGTTAACTGCAGCACTGAACTTTGGACATCAACACTTAGTACTTGTCGTTTACGGCGTGGACTACTAGGGTATCTAATCCTATTTGCTCCCCCCACGCTTTTCCGGGACTGAGCGTCAGTTGCGAGGCCAGATCGTCGCCTTCGCCACTGGTGTTCCTCCATATATCTACGCATTTCACCTTTACGCTGGAATTCCCACGATCCTCTCCTGCACTCTAGCTGCCTGCTGCCATGGCTTGCTGAAGTTAAACTTCGAGCTTTCACCTGAACCCTTGCTGCCGCCTGCTCCTCTTTTACGCCCAATAATTCCGGATAACGCTTGCCACCTACGTATTACCGCGGCTGCTGGCGCATGTGGTTAGCCGTGGCTCAATAAATTACCGTCACTCCGGCTACCATTTCCTGCCCGCCGTTCTTCCAACTATAACAGAAGTTTACAATCCGAAACCTTCTTCCTTCACGCGGCGTTGCTCGATTAGGGTTTCCCCATTGCCGAAAATTCCCTACTGCTGCTGCCTCCGTAGAAC
+
3*229*-517(/9(((0*(*'%(%*,8864419-1-++,3'-)$*435578996008+3%..7+,15:;007.1/222)752/1200/5(((*(213*)(+,65*5432),1453154/,,.36215../)%&*0,//.+#&'$'&(.+''*,.53)*+/119453/1/1567998:7980/0+2*((')3531,/,+,()166/)+'+/,16:;5-0%1/617+(+0:26686+%&$')+)'%*)81,330.,/516;:89:/$+()),'''%%')1*).03111,/)5:+1694432)50)*/15589/998/,-47;977554576:555566462)*++((+*+),+.8;.-''&4(,,96:5505,+&,++'(,.*1433.*))+,;244;93/7-5)0(),2345/*-..304(&'&(,+.238150)+'('%+.0.,+)--71,1++(/0/3300,)/.+096457;..026<;465(+,.8654%),.04.2..87//70989;216-3.'*061/(/'.-1;778-*-.-///9456../0-/*4%--.652))))+,23.5;;-..*0<:,;4:;.1/.//.44(*-+.-///0/175..-')(*3*$.,+-07374757.*-.**.068.-:0.'$(*+1,.,+*.+*/3/$%%&)*,032++,-+,/07787656-3))0-02116244-,79**,-20;7:-),,1/6;,/+234+0-,)56529(0/:22*$'(2,))+,,4:8''&%'.-:;678:;679948519011878642312-/7-2)+(&,())&($+&/)2-95-%**,,/'*-458875).00'((+,150))&&%'&(..72/9%./4,0..4+,')*5,)%+*.3,.+0/))(68;4.700056:39<:331/3+-291'%*+*(&/+0+.-8-.414::9;55/:-/602501516/5//8;6.8...998470.0+*''%*20//46/'&%&*,&4*28&5&'58770./-3(6,3226:37<92.*)+(*.8:9:;639**(%$*(,7:71'))*.91..1511.,,)&.,,7597::*02),+-.823/;/00/-'*%&/9/,3+1/)()+522:5395826074)*,--./+,)*+/,/7-386'*)
@d1fda924-4b54-4db7-ab23-ab30ca5ce668 ch=89 read=41614 start_time=2019-12-13T00:45:00Z barcode=BC01 runid=2c9cf7bc05858273f10e7d7ec552fc0bd742dc3e
CTCCTCGAGGCAGCAGTGGGAATATGCACAATGGGCATAAACCTGATCGCCCAACCATGCCGCGTGTAAGAGAAGGCCTTCGGGTTCGTAAAGTACTTACTTTCAGCGGGGAAGGGAGTAAAGTTAATGCTCAATTACCCGCAGGAAAGGCTGGCTAACTCCGTGCCAGCAGCCGCGGTATTAATACCTGCGGAAAGTGCAAGCACGTTAATCGGAATTACTGGGCGTAAAGCGCACGCAGGCGGTTTATTTAAGTCAGATGTGTAGAAATCCGGGCTCAGCAACCTGGGAACTGCATCTGATACTGGCAACGAGTCTCGTAGAGGGGTAAATTCCAGGTGTAGCGGTGAAATGCGTAGAGATCTGGAGGAATACCGGTGGCGAAGGCGGCCCCCCCTGGACGAAGACTGACGCTCAGGTGCGAAAGCGTGGGGAGCAAACAGGATTAGATACCTGGTAGTCCACGCCATAAAACGATATCGACTTTGATTTTGTGCCCTTGAGGCGTGAACTGCTAACGCGTTAAGTCCGACCGCCGCAGGAGTACGGCCACGGGTAAAACCGGTGAATTGACGGGGGCCGGCCCGCACGAGCGGTGGAGCAGCCGTGGTTTATTCGATGCAACGAAAGAACCTTACCTATCTTGGCATCCCCGGAAGTTTTCAGAGATGAGAATGTGCCTTCGGGAACAAGGACAGGTGCTGCATGGCTGGCCGTCAATGTTGTGAAATGTTGGGTTAAGAAGTCCTGGCGACAACCCCTTATCCTTTGTTGCCAGCGGTCCGGCCGGGAACTCAAAGGAGACTGCCAGGTAAACTGGAGAAGGTGGGGATGACGTCAAGTCATCATGGCCCCACTTACGACCAGGGCTACTACACGATGCTACAATGGCGCATACAAAGAAAGCGACCTCGCGTAAGCGGACCATAAAAGTGCGTCGTAGTCCGGATTGGAGTCTGCAACTCGACTCCATGAAGTCAGATCGCTTAGTAATCGTGGATCAGAATGCCACGGTGGGCCGTTCGAACTGTACACACTTGTACACCATGGGAGTAGGTTGCGAAAAGTGGTAGCAAACCTTCGGGAGGCGCTTTCACCACTTTGTGATTTCATGACTGGGGTGAAGTCGCTAACAAGGTAACCGGAAGATAGGCGTGGGCAAGTAGGTTAACACCGAACACCGACCTTTCTTCCTTTTCAAGCGGCCGTAACGCCG
+
/.66/4)$-*)'343273:8,4-&((*+.2612;52&%/709;--0,%%('%(&,)5/*21*,***,,+%'&*-)0-8325)00-,%'&05,*,--,,(+-6:-*.,077*(**53(+*-80-.5&%$#$&&&&-.-/95+-'+').**-,*+'))-///,,)+19400-++02'*'2,++++++)+)&#+*.+)))+.25640%'*2:8;370311-3-00:868776:-++*,&+&((+,,'218.(,2'303572375-*&&'%-/+).)''-257'&+%'*,*,7'2,------972333383+)&%%&&+,/3405-&&048-.3,6,5-,,.42654552::+7.*)55../),-23539/-3*3--7;;2:31881/..51+,//427/((0;79020.,-%(*76/./,-,..,)&''*,.11582,-04;13+02,3/*),,*//*/33338:7-.212*-)-/)7///./72)*%&$'$//0(%)'*1-*1..,5/,(%'$&//1.10,&$$)-**)+-*+,6827/''%1)%'''.('&'%&(0&(*/.(&#%$&%',0.101)*/.)+%%$&&&%)&(),++,',+.)+)'&(&$+14)01+'2*,-009:85/02(&(2309/.56,*-((&*&./.0),%+*--/2<<://-,,,3/0,,/100/00/77)./2,+&&'(012476632-.-.*(%%&%$#%'$+*&%&&%#$%&()*28384341-&+((-.31322*')*..47,+0014*-/,(*500:6&74:92+11284:6.600744((/(**+.349+,)$)0.2593/+(',)))382,0+/3636)*+/1496**&++.2-#&*'$$()141,022//+&%'&((+**((%'+..,.-'*$%&',4(%)*)(')+,,-1/.,,./+1/,'(&#'285*+/0444;6:1321-,/*0,1-+,--42424230*&,-/703515../&'*(+('-)(*--3001;::988,*,95.7/()(,-**'))&)(%&%%*$#$$%%'$&&$''''')/.23/.%&')')-)&(',3.)$$'/(*'*'+1042;:.94-/0+)**),&&)0*-,53,*+'/,((%&)(.//44.)')+)+1+&)-1101)3,07.(1-2722.,++)'&%(+*1,')',,)0+,+(+'&(+*'.)(*+&),326;3')**).(,%(%'()(),-(#"$$
@e66fb728-6271-4436-8d39-ac22f6411ea5 ch=106 read=62318 start_time=2019-12-13T00:45:08Z barcode=BC01 runid=2c9cf7bc05858273f10e7d7ec552fc0bd742dc3e
CTCCCTACGGGGAGGCAGCGGTAGAATATTGCACAATGGAGAAGCAAGCCTGATGCAGCCATGCCGCGTGTATAAGGCCTTCCGGGTTGTAAAGTACTTTCAGCGGGGAGGAAGGGGAGTAAAGTTAACCACCTTTGCTCGTGACGTTACCCGCAGAAGAAGCACCGGCTAACTCCGTGCCAGCAGCCGCGGTAATACGGAGGTGCAAGCGTTAATCGGAATTACTGGAGAAAAGCGCACGCAGGCGGTTTCTGTTAGTCAGATGTGAAATCCCCGGGCTCAACCACAGAGACTGCATCTGATACCCAGCTTGAGGTCTCGTAGAGGGGTAGAATTCCAGGTGTAGCGGTGAAATGCGTAGAGATCTGGAGGAATACCGGTGGCGAAGGCAGCCCCCCTGGACGAAGACTGACGCTCCAGGTGCGAAAGCGTGGGAGCAAACAGGATTAGATGCCCTGGTAGTCCACGCCGTAAAACGATGTCGACTTGGAGGTTGTGCCCGCTTGAGGCGTGGCACCGGAGCTAACGCGTTAAGTCGACCGCCACCAGGAGTACAGCCGCAGGTTAAAACTCAAATGAATTGGCAGGGGCCCGCACAGAAGCGGTGGAGCATGTGGTTTAATTCGATGCAACGCGAAGAACCTTACCTGAATGTGACATCCACGGAAGTTTTCAGAGATGAGAATGTGCCTTCGGGAACCGTGAGACAGGTGCTGCATGGCTGTGTCGTCAGCTCGTGTGAGAAATGTTGGGTTAAGTCCCGCAACGAGCGCAGCCCTTATCCCTTTGTTGCCAGCGGTCCGGCCGGGAACTCAAAGAGAGAGACTGCCAGTGATAAACTGGAGGAAGGTGGGGATGACGTCAAGTCATCACTTGTACCCACGACCAGGAGCTACACGTACCACAATGGCGCATACAAAGAGAAGCGACCTCGCGAGGCAAGCGGACCTCGCAAAAAAGTGCGTCGTAGTCGGATTGGAATCTGCAACTCGACTCCATGAAGTCAGGAATCACTAGTAATCGTGGATCAGAATGCCACGTTGAATACGTTCGGGCCTTGTACACACCGCCCGTCACACCATGGTGGGTTGCAAAGAAGTAGGTAGCAATAACCTTCGGAGGGCGCTTACCGCGCTGATTCATGACTGGGGTGAAGTCGTAACAAAGGTAACCGG
+
-,/6((.4-07+)0/-.//'3.'*.4242:0--./61/,(%&&$'+0*590.'*)..)/226585267844-.%+)408758+13639..25****,/:20)-*.46*&,)/,-0,(%&'274+//3,(''4*0:40175)//,4023.082&2((*6(+,%(*0,0.-+00.030-118;3120/32.5-3.,5../-3,/,),5480231,,*(+(/-,1.**.//*',140++*--01468;;3820+)*)0-++0125793.+.5.--45.'01/0<4223)*)(%&+-.11112-,--)(&$%&)****),021854/)%229-10*0+/-1)0+9-5302014.*08++0366.,*)(./1;0-3.2736834624;8001-31-0:3;70(+587,*,')--...123.7-%29999,.-+)*-6264'*/1<75+/6(1-,+02&/84.-40./4687756:40485**+,--99734/6/3*,-.812.91'&%%$)'//097552//202(+,+,833236;87-065'5-(,(%*)))(&$'',(238.54/93;5;;7624-::93/.114$5&53/))**((+,,)/+*(4,,1('))/+*&+-::8466;0/+./:99757,.4-.21/.3,0610&'(%+&'*1/5/)+1.,,*/5<650...//,-,*-,*+,4:8;93;807397975745(1.37::888851.-,*&*/182&')+6/0++),%)+.(+0:3;:7<734609('+.44+)425:5145+(5,,/9)141+.622;5543:71-1623068*.--9.9,)((&*),-07780(,)((*,/'/337*,+*,/2--.607770.+-./225678/**,(*+/06.(**/4951)&'*+**)*+/112/.21091.-/012676+()()*,-115546611)*&%*7/76966:78,.45;69-5556556-1(0.,+3+00&*'$()&'**4./.1/345;35.4...3&++,7.7''),/.06112:87646-/05403.),%**,7<:7:538/'221-0.,+111003811;5331--+-44/-%($(316..-.-$(*()*,**)(*),')('&)-4-6'+1./02.0,-2(+'$&'*::9654475510')),,*11/00+*-1)1,4697644
@a1257ffd-394f-40b8-b1f1-131365def823 ch=21 read=35805 start_time=2019-12-13T00:45:07Z barcode=BC01 runid=2c9cf7bc05858273f10e7d7ec552fc0bd742dc3e
CTACAGGGAGAACTGGCAGTGGGGAATATTGCACAATGGGGAAACCCTGATGCAGCAACGCCGCGTGAGTGATGAAGGTTTTCGGATCGTAAAGCTCTGTCTTTGGGAAGATAATGGCGAGTACCAAAGAGGGAGGAAGCCACGGGCTAACGTGCCAGCAGCCGCGGTAATGCAATAGGTGGCGAGCGTTATCGGATTTACTGGGCGTAAAGGAGCGTAGGCGGATGATTAAGTGGGATGTAATAAATGCAGGCTCAACGGGTGCTGCATTCCAGGCTGGTTATCTAGAGTGCAGGAGGGCGTTCCTGATGTAGCGGTGGGAAATGCGTAGAGATTAGGAAAAACACCAGTGGCGAAACTGACTCTCGGACTGCAGCGACGCTGAGGCTCAGAAAGCGTAGGGGAGCAAACAGAAGTTAGATACCCTGGTAGTCCGCGCTGAAGCGGTAAAGGTCACAGGTGTGGGGTTTCAACACCTCCCGTGCCGCCGCTAGCATTAAGTATTTCCGCCACCGGGGAGGTACGGTCGCAGATTAAAACTCAAAGGTGTGAGGGACCCACACACAGAAGTAGCAGACGTAATGGTTTAATTCGAGCAGCACGAAGACGCTACCTACCGCCCGGCATCCCTTGCATTACTCTTAATCAGGGAAATCCCTTCCGGGGACAAGGCAGGTGGTGCATAGTTTGTCGTCAGCTCGTGTCGTGAGATGTTGGGTTAAGTCCGCAGCGAGAGGCGCAAAGCCCTTGTCGTTAGTTACTACCATTAAGTTGAGGACTCTAAGCAGAGACTGCTGCAGGTTAACCAGGAGGAAGGTCTGGGGATGACGTCAAATCTATCATGCCTGTGTAGGGCTACACACGTACTACAATGGCTGGTACAAGAGAGATGCAATACCATGAGAGTGGAGGCCAAACTTTAAGAAACCAGTCTCAGTTCCGGATTGCTTGGCTGAAACTCGCCTACATGAAGGCTAGGTTACTAGTAATCACTTGAATCAGAATGTCGCGAGTGAATACGTTCAGGTCTTGTACACCGCCCCGTCACACCATGAGAGTTAGCAATGCAGAAGTCCATTGGAAGCCTAACCGCAAAGGAGGCAGCGGCCGAAGGTAGGGTCCTTGATTGAAATTGAAATCGTAACAAAAGGTAACCGGAAGATAGAGCCCGACGAGCAGGAAACAATACGTAAAAAAAGA
+
&&)*%*4+)(&'('+1./.2+//*&+''+()).*0++575*(0,+;1..25341111753581133(((**....2(/,53012.///.-3/''(*-.+1,69,-0*(*',+*((*%))'+$%*)*0'(%,-**,-'-),,%),+--**/-.144:646*1/4(('%)*,)(.)&((*10,5-,-5575;444*3&.5,)-/14443+03*(,%*-2588:98<9:972/1/,/.:7763/('*)02,+01/843.,&*$/*/))&()'/2*((()*(''*-(*1-'+%))-107,&*'&%&+0*,&'&*)'&((,3.,*'$%%*(/230/---02/2,./))+((-,,.0/0.+,.*))*,2//+-'0),)'&)((*&,*.201261.0&%'*+'(-1&0,3-,.12:043-+')*4,-.-,,/1+/1/.1)0)%)&##$-)&('*,0.'&,'("$$*-22237822:/2)'*(,30064/08:9719-4+,&)&+,6,+.),30/2(('$+().-($&**127:94,,)&+/.3<;7../1-(+&**-+&27,7/6*%&&(*++'(&())./'.+-%-%&*.5,:73536/-*(+)*+(*'-')&-&'++/4,++'&-*(*+.1129-0.--)2*%%$%)(1.42'&+(''''23+1(/)',91263++'''////41/./6*054++11778/.//.02311*))(*3387<7976964/10.%+((+&)'%(+***)+)&*.,-/--3123.-/1).1/4755:53-.60+040152/,.-/&&%(+742-)**-*718220*-4-+1,(%'((&'&24*,964513446--,'+-7/0+-**%%%')//-11--*)%(&'%'(%'*0*+))*.2..,)''''(*+1-.,4*+/7/40/)$'*07.-*,)230)(,'((&))).31/2423&**52,2/+1,'%*'+--++)0+,.0037441562-++--1++,-5--.01/.1-.%)(&)/0+2**,,.-330//%((+09979-1-/%,37/8.,**+*.33298.-8-+++.4351+)&'6*&(***)&.%&&)&'/+&(()*'(&')(-)./-/05)32,,0-,.+)1,,)+*),)++.')21..*'.*(((&*))-1***)-.2/50+'&)+-34844/4/1*)+'&*'%'/.'&&)&())+%,070/0'&*'-3.-+$%
@8f0e021f-ab83-4b15-afdf-a3336ed794d0 ch=99 read=69255 start_time=2019-12-13T00:45:25Z barcode=BC01 runid=2c9cf7bc05858273f10e7d7ec552fc0bd742dc3e
CTCGCTACGGGAGGCGGCAGTGGGAATATATTGCACAATAGGAAACCTGATGCGCAACGCCGCGTGGTGAAGGTTTCGTCGTAAACTCTGTCTTTGGGGAAGATAATGACGGTACACCCGGGAGAAGCCACGGCTAACTACGTGCCAGCAACCGCAGTAGTAGCGAGGTGGCAGAGCGTTATCGGATTTACTGGAGCGTAAAGGGCGTAGGCGGATGATTAAGGTGGGATGTGAAATACCCGGGCTCAGCGTTGCCGAACTGGCTGGTTATCGGTAGAGGAAGTGGAATTCTAGTGTGGCGGTGAAATGCGTAGGGTGGGAAGAACACACCAGTGGCAGAAAGCGTCTCTGGACTGTAACTGACGCTGAGGCTCGAAAGCGTGGGGAGCAAACAGGATTAGATACCCTGGTAATCCCGCCGTAAACGATGAATACCCAGGTGTGGGGTTTCAACACCTCCGTGCCCATGCTCGCGCATTAATCGCTGCTACCTGGGAATTACGGTCGCAAGATTAAAACTCAAAGGAATTGGCGGGGACCCGCACAAGTAGCGGAGCATGTGGTTTTAATTCGAAGCAACGCGAAGAACCTTACCTGCACTTGACATCGCCCGCTCTTAATCGAAATTCCTTCGGGGACAAGGTGACGGGTGGTGCGGACGTGTCGCTCGTGTCGTGAAGATGTTGGGTTAGGGTCCGCAGCTGAGGCGCAGCCCTTGTCGTTAGTTACTGCCATTAAGTTGAGGACTCTGGCAGGGCGCGCGGGTTAACCAGGAGGGAAGGTGAAGGATGAGCGTCAAATCATCATGCCCCTTATGTGTAGGGCTACACGTGCTACAATGGCTGGTGGAGGTGCAATACCGTGAGGTGGAGCCAAACTTGCAGGCAGTGTAGTTCGGATTGTAGGCTCGCCTACATGAAGCTGGAGTTACCTGGCAATCGCGAATCAGAATGTCGCGGTGAATGCGGTTCGCTGTACGCCCGTCACCATGAAGAGTTGTAACCGCACAGTCCGTGTTCGCCCGCAAGAACTGGCAGCCGAAGGTAGGAGTCAGCGATTGGGGGGTGAAGTGCAAGGTAACCGG
+
,,2#$(&('++&*.0&53/0,-2)/+,1301721-0141(*(-+).3**,-+,'(-//.071-,,)'*+,66-691'%)-)+0,%*,12452184(23)++*...6+*)+'+*))%.,''..*'+*)/3.1..0,-74434/313+,$)'&))()&(('&&%$$%&)&)073'''),-6:545%.#8(((.,/($)/.13:-+(+)24',*349776.6.0+&)&&0312.,&).4,,/2+*52434++*,)'%%$&$&'$*)+,.'&$'')&,(('()(&&'&1000-,+*(+-**(.+/...0950121530.-,-6/2+%'%&(+-.51454:3%%.,'*,+,',*.02+-/,-280-//-*,./.-0/04,.1+++20413+(((+403-89317/.1369<2,4+*+,-+.&%*746:<;40&-*,3/(,&$&010+12732-74-,,)&*('.+*.003,%&$$$%%'()(,,-))%$%$#%&$''&%*&(%'*,43;9:6877))--0;:522/,1*,+**+'*'3*8;52460(*&'('&&'+,3.+.-561+-4/87-+0,11-.0-.1-0'&,2536457250.,&#(%''',+0333)+'%%%)-/./0/*)'''$%*,,/4-//1*//3,6/338'1.*,&$%$'+#&'*'(%$&+,1334526.*&&%(%+*13307'+(,+,'$'%))$'$+(+(-,-.1%%&',01.;0,1-%,*'/*,5-0)-0///66746662.*&0514..,2)01-0*001-+-*/3(.++.(+(*),((+.(,,--78813398/3%-33++301110')/.+--0/,.-/0+$%'&'+4:9.3)'%('(%&&(''').8576202033(*08455//*#%$'(&$,*'*,/2:963/:/1/)*&((4123,(++,0/0//99:.,.6)*&$%&$&)+,,/10*(*((-0/./215382+(&)&&)$&$$##&&%$%$/26+,0---32/3((%*-0('$$$''(&)%)/4+()%&%'&*)$#%&'&++,-50/&./1.1/-*((*.%$&0.&20+5,88:84+,'+)%'$$')(((-;8;64
@739c701f-2130-4698-9087-ceb85306612b ch=124 read=67893 start_time=2019-12-13T00:45:20Z barcode=BC01 runid=2c9cf7bc05858273f10e7d7ec552fc0bd742dc3e
CTCCTACGGGAGCGTAGTGGGGAATATTGCACAATGGGCGCAAACCTGATGCAGCCATGCCGCGTGTATGAAGAAGGCCTTCGGGTTAATAAAGTACTTTCAGCAGGGGAGGAAGGGAGTAAAGTTAATACCTTTGCTCATTGACGTTACCGCAAGAAAAGCTTCAGCAACTCCGTGCCAGCAGCCGCGGTAATACGGAGGGTGCAAGCGTTAATCGGAATTACTGGGCGTAAAGCGCACGCAGGCGGTTTGTTAAGTCAGATGTGAAATCCCGGGCTCAACCTGGGAACTGCATCTGATACTATGCTGTGATCTCGTAGAGGGTGAATTCCAGGTGCGGTGAAATGCGTAGAGATCTGGAGGGAATACCACCGGTGGCGAGAGCAGCCCCTGGACGAGGCTGACGGGTGCGAAAGCGTGGGAGCAAACAGGATTAGATACCCTGGTAGTCCCACGCCGTAAACGATGTCGACTTGGAAGTTGTGCCCCGCTTGAGGCGTGGCTTCCGGAGCTAACGCGTTAAGTCGACCGCCTGAAATTACGGCCGCAAGGTTAAACTCAAATGAATTGACGGGGGCCCGCACAGGCGGTGGAGCATGGTTTTAATTCGATGCAACGCGAAGAACCTTACCTGGTCTTGACATCCACGGAAGTTTTTTTCAGAGATGAGAATGCCTTCGGGAACCGTGAGACAGGTGCTGCATGGCTGTCGTCAGCTCGTGTTGTGAAGTGTTGGGTTAAGTCCCGCAACGAGCGCAACCCTTATCCTTTGTTGCGGTCCGGCCGGGAACTCAAAGGGAGACTTGCCGGTGATAAACTGGAGGAAGGTGGGATGACGTCAAGTCATCATAGCCCCTTGACCAGGGCTACACGATGCTACAATGGCGCATACAAAGCGACCTCGCGAGAGCAAGCGGACCTCATAAGGTGCGTCGTAGTCCGGATTGGAGTCACAACTCGACTCCATGAAGTCGGAATCGCTGAAATAATCGTGGATCAGAGAATGCCACGGTGAATACGTTCCCGGGCCTTGTACACACCGCCCGTCACACCATGGGAGTGGGTTGCAAAAGAAGTAGGTAGCTTAACCTTCGGAGGCGCTTACCACTTTGATTCGGCTGAGGGTGAAGTCGTAGGTAACGG
+
-0/1++/(0*%))(&&)./79,,5.'-&%&+,5;97;542378*31/0)/(')%+1065975666464402.(*,*0/98;8,86-5'$'*,'&'&+08;0*.,$+50+*1,2,.1+%()/97+-3/2//0/46*),+,')+**.+-6.07*..'&0/02')/,+*&'),+.3-(,15953/,..+,.-4-/)(*---+.+'()28724.8.7.66150/00-04::57814<9+..-*-+148:;577;6+8+9,//8457843*06)*273)-/333)(-0-/46060177776.----1/(%$$$%$'$*++0,.)($-0,++',+-3+-/)((%'000047.03;931-**-,+2**-+',--(1'&7,7870:.-+*'+-'//80+*-3440*/3.,,*''-+)23(.-)*123373,,*/6&5379226/-2658;7/.35-..-6,,168;599<821.-$..2307/4+%%(+2-1/92/)(),(*&1603041.1-.'-+')-1090.+)-*4,1336::<79843((*)+*/688868442-1.3;945667/.+-(-,-,827<9+43+)323*'+,/1024-..+.-/+:;;3:8:7100.03(523126(+3641502:7879549367;;:4344110-0699</+9+)+,,,0/-)**),45490<545489;76578)57889:5553+3,,-666684577764-28,..6/..42728766('%),3.*,-((''..'),(/80-00160.7-,07,1'5/433733*-.,./9/35(()*()&'/,)2.(++*/.081452-')+,3*2((,+)6557866-**.0045'%%(*/.'%#&'*/+0+-,(%%%&'%**.0.-.;11;867878)3+(')+46:67411.-*--04.0.:/.667/0-1/329:8:8689949++/'0+,*$&'&&)(),-,((,1487906/.-1.85857'*+(),&)+2,--00;;5:)**()0.,)&'*-5223633768-7+(,,()&('&(')&,*24/58.+/1..-022736-))*-3./4784:0(%),*+-6-+.&()(1+897<-+.(+,-0-4.,22,+.-,**,:83231/+,2*10''+()*:5-4,-4+&/
@3e5053e6-e09c-4021-9d0e-81ee6e8b0915 ch=195 read=41144 start_time=2019-12-13T00:45:27Z barcode=BC01 runid=2c9cf7bc05858273f10e7d7ec552fc0bd742dc3e
CTCCACGGGGTGGCAGTGGGAATATTGCACAATGGGCGCAAGCCTGATGCAGCCATGCCGCGTGTATGAAGAGCCTTCGGGTTGTAAAAGTACTTTCAGCGGGGAGGAAGGGAGTAAAGTTAATACCTGCTCATTGACGTTACCGCAGAAGAAACACCGGCTAACTCCGTGCCAGCAGCCGCATTAATACGGAGGTGCAAGCGTTAATCGGAATTACTGGGCGTAAAAGCGCACACAGGCGGTTTGTTAAGTCAGATGTGAAATCCCCGGGCTCAACCACAGAACTGCATCTGATACTGGCAACGAGTCTCGTAGAGGTGAATTCCAGGTGTAGCGGTGAAATGCGTAGAGATCTGGAGGAATACCGGTGGCGAAGGCGGCCTGGACGAAGACTGACGCTCAGGTGCGAAAGCGTGAACAAGCAGGATTAGATACCCTGGTAGTCCCACGCCGTAAACGATGTCGACTTGGAGGTTGTGCCCTTGAGGCGTGGCTTCGGAGCTAACGTTAAGTCGACGCCTGGAATTCGCCCGCAAGGTTAAAGCAAATGAATTGGCGGGGGCCCGCACAAGCGGTGGAGCATGTAGTTTAATTCGGTGCAACGCGGAGAACCTTACCTGTCTTGACATCACGGAAGTTTCAGAGATGAGAATGTGCCTTCCGGGAACCGTGCCGGAGTGCTGCATGGCTGTCGTCAGCTCGTGTGAAATGTTGGGTTAAGTCCCGCAACGAGGCGCAACCCACTTATCCTTTGTTGCCAGCGGTCGGCCGGGAACTCAAAGGAGCTGCCAGTGATAAACTGGAAGGTGAGGATGACGTCAAGTCATCATGGCCCCTTACGACCAGGGCTACACGATGCTACAATGGCGCATACAAGAGAAGCGACCTCGCGAGCAAGCGGACCTCATAAAGTGCGTCGTAGTCGGATTGGAGTCTGCAACTCGACTCCATGAAGTCGGAATCGCTAGTAATCGTGGATCAGAATGCCACGGTGGAATACGTTCCCGGGCCTTGTACACCGCCCGTCACACCATGGGAGTGGGTTGCAAAGAAGTAGGTAACCTTAACCTTCGGGAGGGGCGCTTACCACTTTGTGATTCATGACTGGGGTGAAGTCGTAACAAAGGTAACCGG
+
-*.)&(*-0+'(.-/+3)2)../.72*))).:.,4.+)-2,))-676:982.2836565331421----.)((/8839,:9790./54+&-))+85/%(%*,2+(/,/2-2-'*)177307.7-,/'&&&(-(3)*+.+++)29071.10%+0((668011++4011715269320/.3//0+03(1+,/120/2,111+--/30.0.0+22//0./1:;60///7:,.13-)*'(,*30,41:300;01/36.03865)*.0*4,0+-3877/-(,''(),'4-9110.)')*-,0625/++++()('',*.%%''%#%,'5*2/.29776111.:0)10)(12:9/.+),55472.5,-.-9:98;82:2.,),1+3,71++...(,-*+.'(*,/034028:98/-0+(*0*.-.*49*7.8.,;+3+221:4)(.4555918+,/2385886'3/,-./20%-,0060,02;,004<2/90..6..0251311)3+./+,,..+715,256-.(+.''%)&3*202/)+235*1/:3:2(2/3,,+-*/-242-1661/6*)*345:885953-))&&&%'&).8<.83+*(&1-0/./,,00-,)+0618119689559555764-0//+-'-2)***+,-6430-5+&.+,88</*0;9192764+&&'&$*559;::99997656875756676/+(((*++'(+2)-1/46.++1,,*11/9('/)40333493%%1(++7&&/(*/8,-3),+/9542:371;80634948)+(&'12586-,+'*/79-5620-)+40//10.///3010*('++24500*0)/+'%%%'*+:924-10/0-%'(&+-:968372(2216665532()'**()743644131/)-29,71755777+,/;8*,23.136778+9,2)1+1*+--44..,4,128897::8:+--)*3,8-856--+(&(')+.0:48212..--,57913(*,,)0')6766170++0'0&('')+*()*+0671176968;8652-((*3301;523:+&*)%,)1.-+&*%%&--11145*92)/324.111.,0/*,45..3789:7/11154578-,,40//4166508:(2).767:19
@3a9a6594-7af9-455a-b770-aea9a1908b49 ch=323 read=40180 start_time=2019-12-13T00:45:33Z barcode=BC01 runid=2c9cf7bc05858273f10e7d7ec552fc0bd742dc3e
CTCCTACGGGAGGCAGCAGTGAGAATATTGCACAATGGGGAAACCCTGATGCAGCAACGCCGCGTGATGATGAAGGTTTTCGGATCGTAAAGCTCTGTCTTTGGGAAGATGGCGGTACCAGGAGGAAGCCACGGCTAACTACGTGCCAGCAGCCGCGTGTCATACGTAGGTGGCAGGCGTTGTCGGTTACTAGGCGTAAAGGGGCGTAGGCGGATGATTAAGTGGGATGTGAAATACCCAGCGGGCTCAACTTGGGTGCTGCATTCCAAACTGGTTGTATCTAGGTGCAGGAGAGGAGAGTGGAATTCCTAGATGTAGCGGTGAAATGCGTAGAGATTAGGAAGAACGCACCAGTGGCGAAAGGCGACTCTCTGGACTATAACTGACGCTGAGGCTCAGCGTGGGAGCAAACAGGATTAAGATACCCTGGTAGTCCACGCCGTAAACTTGATGAATACTAGGTGGTTTCAACACCTCCGTGCCGCCGCTAACGCATTAAGTATTCCGCCTGGTACGATTGCTGAATTAAAACTCAAAGGAATTGACGGGACCCGCACAAGTATGGGCATGTGGTTTAATTCGAAGCAACGCAGAAAGAACCTTACCTACAGCGGCATCGCACGTTACTCAATCAGGGAAATCCCTTCGGGGACAAGGTGACAGGTGGGTGCATGGTTGTCGTCAGCTCGTGTCGTGAGATGTTGGGTTAAGTCCGCAGCAGAGCGCCCCTTAATCGTTAGTTACTACCATTAAGTTGAGGACTCTGCTTGGGGCTACCTGGGTTAACCAGGAGGAAGGTGGGGATGACGTCAAATCATCATGCCCCTTATGTGTAGGGCTACACGTGCTGGCTGGTAGAGATGCAATACCGTGGTGGAGCCAAACTTTCAAAACCAGTCTCAGTTCGGATTGGCAAACGAAACTCGCCTACATGAAGCTGGAGTTACTAGTAATCTCGCGAATCAGAATGTCGCGGTGAATACGTTCCCGGGTCTTGTACACACCGCCCGTCACACCATGAGAGTTGGCAATACCCGAAGTCCGTGAGCTAACGAGAGCAGCGGCGAAGGTAGGGTCAGCGATTGGGAGTGAGAATCGTAACAAGGTAACCGG
+
(*0-+,.,65,.40/55+.2+'+-1/,1-*++/-4325-)&)*0<1,,,//622205304:.))&&%''*,+/2(1,9<53-9281&(&&'&(*-43577<;55-+('&%&%(+/,')%'*/)-'++),2*..5..00/1587989;6%/.*/.&&%$$'$&'',,./2)'*(&&&//-(1',+'*,3/02'(+/-.4:+00(*02831/86<;::14141076:87620-.5-+%0+)&(%(-3105-1,),*.24399884652'0/+0//+0-(&',+22,2/44756/.*.1+)&()))/'1*0(%&&0333-4-4--,/54,*-(*-)*)+/.(2544*+--%-*-4,66/7.--3+*0/48510/)-21./.39983221112311231/,))++97;4++/1:'6,)('/-+,*-077;9547322356.069<::::3*))*+344;1.-+(/00.2-8/.(/-0/7016.02597:<21//80665192-,-0284/$&'%).'*)*%0'%$$&&0-3/668316/5*/*,,200(0*23.::0++,-,(&'$%&+(.02,-+4,4/05654--2*..&0./%%3+((/76;695470//&')*****,*)&+$.0-''%))3,)*,)*-*)/7)3:2&5:74870+/,.27)**+/7)*+4520),,+,/358//24479643)2*,/895*6'033947389.)+-%/'('''&*(+&&(''*+45;3,4,+*0106..,7+-+1--.21++*('$%%*+.'+*&/4249+3)/&&(,.(&2/*6+2//*112569:798784123::8983:1./41002-.110..11/+,().++&''./.'%%)(/+*,,00.1.&0'5,90..173:/..++'-:<:4;88986956766.70./,+'-10*(%*/'4523241245518112:0.)5---50//,+*))-,.019562*,22422+1)+*/.:17:53:-1)'273235324434343*78,+11.0/13390,*')+4-6-21/..91*)/**+..--.-/3*((&'%)%&%'')1-''')),-.-'(*4232&/(265)+,--+)0,/251/..304149/:-5
@f0317045-0bd1-41fa-a394-66a1a2bbc158 ch=77 read=45677 start_time=2019-12-13T00:45:28Z barcode=BC01 runid=2c9cf7bc05858273f10e7d7ec552fc0bd742dc3e
CCAGTTACCTTGTTACGACTTCACCCCAATCGCTGAGCTGTGGCATTCTCTTGCGGTTGAAGCTCTGGACTGGAGACGTGCGGGCATCATGGTGTGACGGGCGGGTGTGCCTGAACCAGGGCAATATTCACCGCGACGTTTTCTGATTCGCGATTACTGGCTCCGGCTTCGTAGCCAGGCGAGGTTTCAGCCTGCAATCCGAACTGAGACTGGTTTAGGATTTGGCGAAACTCCCACCTCCACAGTGTACATCTCTCTGTACGGGCATTGCCAGCACGTGTGTAGCCCTGCACATAGGGGGCATGATGATTTGACGTCATCCCCACCTTCCTCCTGGTTAGCTTGGGCAGTCTCGCTAGAGTCCTCAACCAATAGTGGCCAACTAACGACCAAGGGTTGCTCGTTGCAGGACTTTCTTATCTTGACGGCTGGGCATGCGGCATACCGTGTCCACGAAGGAATTTCCTCGATTAAAGAGTAATGCCGAGGATCATCAGGTTGTGAGTTCGGAACAAACGTTATTGGTCAAACCCGCGCTCGCTTCACTTGTGCAGGTCCCAAATCAATTCATTTGAGTTTTTAATCTTGCGTATGCTCTGAGCGGAATACCACTTAATGCGTTGGCGGCACGGGGTGTTAAACCCCACTAAATAATTGTGGTTTTGCAGTGATACCAGAATATCTATCCTGTTTGCTCCCCACGCTTTCGAGCGCCTCAGCGTCAGTTACAGTCAGAGAGTCGCCTTCGCCACTTTCGGGTGTTCTTCCTAATCTCACCGCATTTCACCGCTACTAAAGGATTCCACTCTCCTCTCCGCTCAGATGGGTTTAGGTCGCCGGGATTAGGCCAGGTATTTCATCCATAATGTCGCCTACGCTCCTTTTACGCCCAATGCGTCCGGATGGCAATAACCACCTACGTGGCTGTGCCAGTTGGCCTTCGTATCGCCAGATTTTACCGTCATTTATCTTCCCCAAAGAGACAGGCTTTACGTTCGGCGCTATCACTCACGCGGCGTTGCTGCATCAGGGTTTTGTTGTGCAATAATACCCTGCTGCGCGTAGGAG
+
()%,+3.0314.1.'('((+*3-482*-204%&&%$&%%%&%$#$%(&&#%$&'++-+'(%%,*,(+,-,,,/&'$'(%'%(&&&%'&#&#*0&)*/1'1/2'%&++*&&')#&(,*))&%/-1.//92'*))))''''.&.2-/09<6/..,-8.00%))*00)--291))('+&(24/0,-.1:+-%-0//'/.800,+2720.+.*--7*.)%$()'12((&&$&'&%(08*)/0(.&%(%&)'*%+++100.--)'%$&'$%&)+,-+'()'.,.-.,'&)/63-)./0.-('034-/1.--..39<61236878918:4+/937/0-.32.-,/'&'()%+0+&,,.39301.*+-*-,(*)3*,/01,..&*&&,--+2611,.',)*,)/-(((&)-+)**5600,()&&&$&%%&&('')'&(('&&%%$&$$$&%'&$%$('&$%'%)%%&'*1225.4537354-))*+-80*)(('.+,0,,/-%*)-2-)'$''+'()$$$####&'%#&%&($#$'&&,*&*))('#%)(%&')&('&%%+2.973(,+*().(-)%(*&&%0.5<5.,7+)++)+.----332(%%(2*313+(()%&%&2-1/2,6*.).+2*&'),'''//71;54;3+),+++'%%$*'%)('.**&$%$%#%%&')--)(%),5+,*((8221;;*-,556-+.,02:4/,***(+030,(--1903050.-/-3*(**(),*)+0+30369'+),-+&2)*()2-.6/-**0-.,*$&()+-19:1//-$%$')235*'),.6-0%()+/-/-.*-*'),,$%&)&)(047()'%%$%$'++&,'(')/0)*0,$%%%('&0*(,1:3-,/'+0-*+++//0+670//,40)+'&$#$%)%,-**%$%%%&$%*)'+'$%$$%&&'&$#$#$)./2(*-)(+(&&%&)&(&('+,-/($(0-44+41(*3055687,65,*&&/312762::0-.%,**'*$%(')''*+-+-++2..0/;00032/34+69.397-'*0*('),*)'&'$(++)&+,,-+()*,2*(%
@345a6984-92e6-456f-8f87-993c9c62d756 ch=485 read=56228 start_time=2019-12-13T00:45:34Z barcode=BC01 runid=2c9cf7bc05858273f10e7d7ec552fc0bd742dc3e
CTCCTACAGGGAGGCAGCAGTAAGGGAATTTTCGGCAATAGAGGAAACCCTGACCGAGCAACGCCGCGTGAAGGAAGAAAGGTTTCGGATTGTAAACTTCTGTATAAAGGAGAACAGCGGCTACAGGAAATGGTAGCCAGTGGCTCTGCCCATTAGAAGCGGCTAACTACGTGCCAGCAGCCGCGGTAATACGTAGGTGGCAAGCGTTATCCGGAATTATTATTGAAGGCGTAAAAGAGGAGCAGGCGGCAGCAAGGGTCTGTGGTGAAAGCCTGAAGCAACTTCAGTAAGCCATAGAAACCAGGCAGCTAGAGTGCAGGAGAGGATCGTGGAATTCCATGTGTAGCGGTGAAATGCGTAGATATGGAGGAACACCAGTGGCGAAGGCGACGATCTGGCCTGCAACTGACGGCGCTCCAGTCGAAAGCGTAGGGGAGCAAAATAGGATTAGATACCTAAAAGTAGTCCACGCCGTAAACGATGAGTACTAAGTGTTGGATGTATCAAAGTTCAGTGCTGCCCAGTTAACGCAATAGAAATTACTCCCGCCTGAGTGAAATACGTTCGCAAGAATGAAACTCAAAGGAATTTGACGGGGCCCGCACAAGCGGTGGAGCATGTGGTTTAATTCGACAACGCGAAGAACCTTACCAGATCTTGACATACTCATACAAAAGGCTCAGAGATGGAGAGATAGCTATATATAAGGATACAGGTGGTGCATGGTTGTCGTCAGCTCGTGTCGTGAGATCATTGGAACAAGTCCCACAGCGAGCGCAACCCTTATCGTTAGTTACCGTAGGATTGGGGACTCTAGCGGAGACTGCCAGTGACAAGCTGGAGGAAGGCGGGATGACGTCAAATCATCATACCCCTTATGACCTGGGCTACACACGTGCTACAATGGATGGTGCCAGAGGGAAAGCGAAGCCGCGAGGTGAAAGCAAAACCCATAAAACCATTCTCCAGTTCAGTTGTGATCTGCAACTCGACATGAAGTTGGAATCGCTAGTAATCGCGAATCAGCGCTGTCGCGGTGAATACGTTCCCGGGCCTTGTACACACCGCCCGTCACACCATGGGAGGTGGGTTGCAAAAAAAGAAGTAGGTAAGCAACCTTCGGGAGGGCGCTTACCGCTTTGCTGATTCATGACTGGGAGGTAACAAGGTAACCGG
+
,-00/.1&08-)//(,340113)05-).+8:965;9/7-&(&)&*.+.;3)),38.-*1365407-/-20-+,((*%-/(0+0;/.,1+3--.360./32+*+,,39(++-*-33+66)2*()+$/(.0,-0'()+/1&+*+''&*((*&%%-)*&,)%'&$&+*('-%'&('-,-/10+25*-(+*,6-..-./122/10191866;652.*1.002,3.+/3,*&,.028596+'(+.&-.78994;501300-83223321+)&()*'-.0,/*&)$$&..4//028-79644124.4.,.3/1.12//-.,27030))*.41.-*',-1.8.3710./+),../6533:5215446)+.5732//(*/-15534/10-**''*,.*-+()/018293852.100(0&&$$%+-,,.38*,27,-./'+'-&+%(/:;02257-2++*52511)*..*(*,.00/&*'.2,14:5.-*-*,+--340'''-0;3:27+0%/10811393.01//,+.2)&.59242+*-4/.'*.(.*.0/29*,51-'$'+&(%&*+2.2<734/+(+453,46-.6/0-+*+'0,*+45/04-1/*$)(,/5586;::.,,,'+$+-56;:5;887/0//)/-)-2801713.3,,3%'--)2,++,-22664-,+&+36*+,859)'%():9,+(''++)++-/3//-()+(./.,''.(3+6,22+-&337334655,,-..-302734/.,,,%$2(*($&%,2,,3.,)0,&.()14343+460,3.02/8/--36235+.)&*$/,/:;22775,%/0*('*//4554.001210-)*-3:002,*-/-,6/,15575788:.-.667./(-,**-500.38564:75+++,,),-/5753-5--79++,%*(*+%,(),&)(%&%'**(2814.-*1,.-/+'*)082/;60249:94:49;684/)13;6&+*(&)&&15688796462./''(.))3-+*+3-.0453243611)*,0340(+,((*&..4517457;98:659/))(-,-,*.+,--+*(-4,68++/3-0.04367;*)((&+1-.4+0-9833-+'''&%%)+)2,&+66613.4*71),2+64313/15',.-*(%&(*+:6142468150'+'&-83/(1,-499)6-
@d56d51c6-c20d-42d2-baec-7a10559a8f08 ch=84 read=52315 start_time=2019-12-13T00:45:44Z barcode=BC01 runid=2c9cf7bc05858273f10e7d7ec552fc0bd742dc3e
TTGTGTACTTCGTTCCAGTTACGTCGTACTCGCTGAAGAGTTGTCGGTGTCTTTGTGTTAACTTTTTTTCTGTTGGTGCTGATATTGCTCTACGGGGAGGCAGCGGTGGGAATGTGCAATGAACAAACCTGATGCGAAACCATGCCGCGTGATGTATGAAGGCCTTCGGGTTGTAAAGTACTTTCAGCGAAGGAGGAAGGGTAAAGTTAATGCAACTGCTCATTGACGTTACCCGCAGAAGAAGCTTCCGGCTAACTCCGTGCCAGCAGCCGCGATGACCACCGGAGGTGCAAGCGTTCCAATCCAGAATTACTGGGCGCGCAGGCAGTTTGTTAAGTCAGATGTGAAATCCCGGGCTCAGCAGGAACTGCATCTGATACTGGCAGAAACGAGTCTCGTAGAGGGGTAGGTAGGTGTAGCGGTGAAATGCGTAGAGATCTGGAGGAGGAATACCGATTTGGCGAAGGCGGCCCCCTGGACGAAGACTGACGCTCAGGTGCAGCGTAGAGGGAGCAAACAGGATTAAGATACCTGGTAGTCCACGCCGTAAACGATGTCGACTTGGAGGTTGTGCGCCGAGGCGTGGCTTCCGGAGGCTAACGCGCGCGTTAAAGTCGACCGCCTGCAGTACGGCGCAGGTTAAAACTCAAAATGTCGATTGACGGGGGCCCGCACGAAGCGGTGGAGCATGTGGTTTAATTCGATGCAACGCGAAGAACCTTACCTGAATGTGACATCCCACGGAAGTTTTCAGAATGAGAATGTGCCTTCAGAACCGTGAACAGGTGCTGCATGGCTGTCGTCAGCTCGTGTTGTGAAAATATTGGGTTAAGTCCGCAACGAGCGCAACCCTTATCTTCATTGCCAGCGGTCCGGCCAGGAACTCAAAGGAGACTGCCAGTGATAAACTGGAGGGAAGGTGGGGATGACGTCAAAGTCATCATAGCAGCCCCGCGATAGATTTTACACGTGCTACAATGGCGCGCATACAAAGCGACCTCGCGAGGCTGAAAGCGGACCTCATAAAGAGATGCGTCTCGTAGTCCGGATTGGAGTCTGCAACTCGACTCATGAAGTCGGAATCGCCTGGTAATCGTGGATCCAGATGCCACGGTGAATACGTTCCCGGGCCTTGTACACCGCCCGTCACGCCAGTGGGTTGCAAAAGAAGTAGGTAGCAACCTTCGGAGGGCGCTTACCACTTTGTGATTCATGACTGGGGTGAAGTCTCGTAACAAGGTAACCGG
+
%').)++-6096708)%+15++'(&%-))++$$'()+'(&+/+-+*((#$$$%'(**+,(&&$%)/50/66436283765///)/,+-.-%&(),4,(+.*004(52181)*,&)&(+&**&&(&.(*+(*+51,)+-'*.0214315.*,,-',''(,))..6434)10,0%%'*'%-),-77/(.-.(+,0*,1./*/)((4/1.-.)((1+((('067.4..+02080/7512*)-)&)(%%&+*(+,,-,4/00//0119224001*&'%#&$%%%&)'4+,1-.,008-26611(3*35(())),*(($%%%%&*&)&.,,'369(*,2(+*132570+*%)&''-.))-0-1.*,0+)&)*2/0/***(%)++//053))()&&)')++,.13+/'+))(('+-*(,-0..+,,.-2,+22++++)'%'*-.679.)++'*+*,,00/,)/-*,2.-,.+.,*1/995*(/516+40**,*,-74759),822,,++/13+((,+'()7:78,*(%*(0+.01.7:3317/35793300+&'-5,-++,(*,..*/4.733.3/,,-+%'&)&0117933.+,--/.((&()484.-''&)&-(((%%*++122*..+..',-**'+*()**.16046.,(&&*/*($%$&'032,60-/1..73,-,.*,.--1679,*++653/,4-6979774227(5-',**+01(05/**))060-+20()))*6484&(/*/(,)+;;6//.*.-/212:6295682,+&.&4*4.+/(00.06320/&.&/*-*-*..+(**(./288446-.,-.4()&*('*30:57-047*/0(4%%46,74840('+,//+/('.3'(+*)+0-+1)6,67&5*+'(2-/4,.-++./1229110-,-/7(+&(*)+.,+0,+)*-16.,.2436-1,'(-.4561/(*'$'*04)(../(('%'&&$%&&((-,3.156862;841$*+))%+*(%+-5533401)%*(/.+3+'),..,2.+6,-,4*&&&$(()./0*-0/-.,/)1)+9*0.%&(+2.014000+)*(*)*-1102/(*(&()+-0.+2..7000548746')'%('/,%,+0..2;:89424020(1120.2---.-04/57*-63--''%%*'(,*/2,2.96+&)*',,-3,*(()121261/0+/6*52/5/.871,43-)()(-+.*13,,+,061-,+)(+*'(,/.++)%+(,2:4;0/
@5f614cf7-a681-42ea-a62d-24315b4ab8f1 ch=439 read=65751 start_time=2019-12-13T00:45:49Z barcode=BC01 runid=2c9cf7bc05858273f10e7d7ec552fc0bd742dc3e
CTCCTACGGGAGGCAGCAGTAGAATTTTTTTCGGCAATGGGAAACCCTGACCGAGCAACGCCGTGAAGGAAGAAGGTTTTCCGGATTATGACTTCTGTTATAAAGGAAGAACGGCGGCTACAGAAATGGTAGCCAGTGACGATACTTTATTAAAGCCACGGCTAACTACGTGCCAGCAGCCGCTGATAATACGTAGGTGGCAAGCGTTATCCGGAATTATTGGGCGTAAAAGAGGGCAGGCGGCAGCAGGGTCTGTGGTGAAAGCCTGAAGCTTAACTTCAAAGCCATAGAAACCAGGCAGCTAGAGTGCAGGAGAGGATCGTGGAATTCCATGTGTAGCGGTGAAATGCGTAGATATGGAGGAACACCAGTGGCGAAAGGCGACGATCTGTGCAGCTGACGCTCAGTCCCGAAAGCGTGGGGAGCAAATAGGATTAGATACCTAGTAGTCCCGCGTAACAGTACTAAGTGTTGGATGTCAAAGTTCAGTGCTGCAGTTAACGCAATAAGTACTCCGCGCCTGAGTAGTACGTTCGCAGGAGAATGAAACTCAAAGGAATTGACGGGGGGCCCGCACAAGCGGTGGAGCATGTGGTTTAATTCGAAGCAACGCGAAGAACCTTACCGAATCTTGACATGCTCATAAAGTCCAGGGTGGAGATAGCTATATAGAGGATACAGGTGGTGCATGGTTGTCGTCAGCTCGTGTCGTGAGATGTTGGGTTAAGTCCGCAACGAGCGCAACCCTTATCGTTAGTTACCATCATTAAGTTGGGGACTCTTGAGACCTGCCAGTGACAAGCTGGAGAAGGCAGGGGATGACGTCAAATCATCATGCCCCTTGACCTGGGCTACGCACGTGCTACAATGGATGGTGCGAAGGAAGCGAAGCCGCGAGGTGAAGCAAAACCCATAAAACCATTCTCAGTTCGGATTGTAGTCTGCAACTCGACTACATGAAGTTTAGAATCGCTAGTAATCACTTGAATCAGCATGTCGCGGTAGACGTTCTCGGGCCTTGTACACACCGCCCGTCACACCACGTGATAGCACGAAGCCGGTGGCTAACCGCAGGAAGGAGCTGCCTAAGGTGGGATTGATGATTGGGGTGAAGTCGTAACAAGGTAACGG
+
/52.(*-+50+-5/0)7235/),)-79:;45.6;314-..'*/-.9*+-5842214574-/0(+/0/0.1/+-2+33;402'-+%0/-.,*+-347509--,*()%)))784-6,/.-.98,,'*.)*,-/.1/),-1/)&&')018.+5-6,'(.-+--7-..:676700.1/-310,82()))*-/7/0045+4+)$&)(**.0-8.-.'./--/-%,*2899887;0()&1/51+.7.05/+-0((12/142+/-++-*-*+078.4+(*&+%')1+'('&,:7972(-4,07531/./0,((**43673//,.-018496+1+2.484.+((%%()-53+/0)(12:8977.&(*+.)+'423772561920/8'4-73-,+,**&%'%*++.,)))(*,+'(*/(')+01*,/4&.'*$%$*59/.,0*3/-.8777;*+.7870;/('+'&$%%%*),-24.2../;37165886:828:;12210/02,--7/4/**02/36/322320-,'+2-+&')++21569;7400.3-*).0'*1)-2988'*&)'2.546/-6:...9.+-)103465:::-*++,1,((.0;9189:701(*.:::4.-61).1/0,.-09'$&()150*-./%.-/(,*+)'*,(&/++%&&)++9.,+)*)*(('()+0045/5673553436.38:+,1223/12236:68:9;9868980:+430313+.3*(*.*-&'*,/74048./.-/:7493/0945;784(+,5-.406;<070.*&%*,./2()*0254658879),/09.-+0.54',084/43781958:---996,3+31+%(&%&86786/22'+$)&++*+,,.*5()4423+4403(%''()+()*(2,.564-()'')/-)0.03,+23*+/5782529<467&00780;-5,',+-25477-)-,,/1/1/018180-4/)'()12303844.5---#*%$()2+/-,.-659978.61(*(*(15335-.**021-101./-2:.79/*./66348$&(*)*'*$&%&(.2-0.0.8737.-3-)%&&*(,,*,)')/368556+237<0051.//0014+570,-300051227776)3-3-.+*
@33b37aac-2751-4cca-ad83-d13ea89a8822 ch=70 read=48540 start_time=2019-12-13T00:45:46Z barcode=BC01 runid=2c9cf7bc05858273f10e7d7ec552fc0bd742dc3e
CTCCTACGGGAGGCAGCAGTGAATATTGCACAATGGAAACAAGCCTGATGCAGCCATGCCGCGTGTATGAAGAAGGCCTTCGGGTTGTAAAGTACTTTCAGCGGGAGGAAGGGAATTAAAGTTAATACCTTTGCTCGTGACGTTACCCGCAGAAGCACCAGCTAACTCCGTGCCAGCAGCCGCGGTAATACGGAGGTGCAAGCGTTAATCGGAATTACTGGGCGTAAAGCGCACGCAGGCGGATAGTCGATGTAATGAAATCCCCGGGCTCAACCTGGGAACTGCATCTGATACTGGCAACTTAGTCTCGTAGAGGGTAGAATTCCAGGTGGCGGTGAAATCGTAGAGATCTGGAGGTACCGGTGGCGAGCGGCCCCTGGACGAAGATGACGCTCAGGTGCGAAAGCGTGGGGAGCAAACAGGATTAGATACCCTGGTAGTCCACGCCGTAAAACGATGTCGACTTGGAGGTTGTTGCCCCGCTTGAGGCGTGGCTTCCGGAGCTAACGCGTTAAGTCGACCGCCTGGGAAGTACGGCCGCAAGGTTAAAGCTCAAATGAATTGACGGGGGGCCCGCACAGGCGGTGGAGCATGTGGTTTAATTCGATACAGCGAAAAAGAACCTTACCTGGTCTTGACATCCACGGAAGTTTCAGAGATGAGAATGTGCCTTCGGGAACCGTGAGACAGGTGCTGCATATGGCTGTCGTCAGCTCGTGTGTTGTGAAATGTTAGGGTTAAGTCCGCAACGAGCGCAACCCTTATCCTTTGTTGCCAGCGGTCGGCCGGAACTCAAAGGAGACTGCCAGTGATAAACTGGAGGAAGGTGAGGGATGACGTCGAAGTCATCATGGCCCACCCGACCAGGGCTACACACGTGCTACAATGGCGCATACAAAGAAGCGACCTCGCGAGCAAGCGGACCTCATAAAAGTGCGTCGTAGTCAGTTGGAGTCTGCAACTCGACTCCATGAAGTCAGGTCTTTAGTAATCGTGGATCAGAATGCCACAGTGAATACGTTCCCGGGCCTTGTACACACCGCCCGTCACACCATGGGAGTGGGTTGCCAAAGAAGTAGGTAGCTTAACCTTCCAGGGAGGGCGCTTACCACTTTGTGATTCATGACTGGGGTGAAGTCGTAACAAGGTAACCGG
+
/2/((,008+)1/,859330+('')9-**,.3-,,($$%(/3.4;8666442+15165885456455,(*.'*-+.-4065/666:22480+/+*,05*),1,70(-()(((''&+(2980151512303:6,367'6*,,358.46+)5+'+)%(&-**(,+,6-./1-11793331&44'*(,+011)+(+)10.169845.3/1/,+)+0,3-.049:50.0197020103235590+,$'''++'))&-%$%&.15-264,+,/,.61.373/:6.-*++/222---..5666,/*&(()*10(+.0.)&,/*-*/*5.45(*())'+01:7221*))*,'***+,3::1,-('&,4.6/0%%'&'*+.982))/614-,,&''*346757,.6***),2--059268(()-9:,2/54*7)+).+,,861458,+*4)%').2223<;,/.&))7.3%+//21.-+,,)1-..96-'+--0.1726858,(),).)+%&)*8+00./:4:1868::6442.371))&((3*./6,..42156132),,/3:;//-6582674,198,06,+,2+-*('*689:0/1/0-,143<;777:2/,.)/&&&'(433)(/:7739239545982823368964742,*(,4+(,)((+++-&)-,-446;:5:1:3849;9911111068988200-,%&*1/1-1533-*+,()*)*0)1512.675.,5,%28+7:17//4/*,245-*'&$%*(+1')+,-10/44--3++,1*/-0./&'(/-0*40293:/1-*+*645575781222;:::96-,-,2230/%,06-25870,/,+0*,.802/0/616.*-01++*4,-682,+***)+.14:867335(2459700012'$&((2358:7993/./)/7.,++(+653.25;:-.;9555+.63745,//16.,---&%))&-/10)004845+))+./$)'(('-'&()08222:989981//30(7004*6766;2-0-/5031.45916100354315<65;,/53---/33827/,++27+6-&0*18.&)+()130/(#%$%++57637(&37)),-),,122025+/0:2.145:93/10/0-/-710-5/..4,/-17563846;;799
@c14e00e6-36e3-4c06-8dc2-6f183386bec9 ch=277 read=44353 start_time=2019-12-13T00:45:53Z barcode=BC01 runid=2c9cf7bc05858273f10e7d7ec552fc0bd742dc3e
CCGGTTACCTTGTTACGACTTACCCCAATCGCTGACCCTACCGGCCGCTGCCTCGCGTTAGCTCACGGACTTCGGGTATTGCCAACTCCTTGGTGTGACGGGCGGTGTGGCTCAAGACCCGGGAACGTATTCACCGCGACATTCTGATTCGCGATTACTGGTAACTCCAGCTTCATGTAGGCGAGTTTCAGCCTACAATCGAACTGAGACTGGTTTAAAGTTGGCTCCCACCTCACGGTATTGCATCTCTGTACCAGCCATTGTAGCACGTGTGTAGCCCTACACATAAGGGCATGATGATTTGACGTCATCCCACCTTCCTCCTGGTTAACAGGCAGTCTCGCTAAGTCCTCAACTTAATGGTAGTAACTAACGACAAGGGTTGCGCTCGTTGCGGGACTTATTAACATCTCACGACACGAGCTGACGACAACCATGCACCACCTGTCACCTTGTCCCCGAGGGGATTTCCTCAAGAGTAATGCAAGGGATGTCAAGTGTAGGTAAGGTTCTTCGCGTTGCTTCAGATTAAACCACATGCTCCGCTACTTGTGCGGGTCCCCGTCAATTCCTTTGAGTTTAATCTTTGCGACCGTACTCCCCAGGCGGAATGCCAATGCGTTAGCGGCGGCACGGAGGTGAAACCCCCACACCTAGTATTCATCGTTTACGGCGTGGACTTCACCAGGGTATCTAATCCTGTTTGCTCCCCACGCTTTCGAGGAGCCTCAGCGTCAGTTACAGTCAGAGAGTCGCCTTCGCCGCTGGTGTTCTTCCTAATCTCTACGCATTTCACCGCTACACTAGAGTTCCACTCTCCTCTCCTGCACTCCTAGATAACCAGTTTGGAATGCACAGCACCCAGAAGTTGGGTATTTCACATCCCATAATCATCCGCCTACGCTCCTTTGCGCCCAGTAAGTCGGATGGCAGCGCTCTCGCCACCACGTATTACCGCGGCTGCTGGCGGCACGTGGTTAGCCGTGGCTTCCTCCTTGGTACCGTCATTATCTTCCCCAAAGACAGGCACGATCCGAAAACCTTCATCACTCACGCGGCGTTGCGTCAGGGGTTTTCCCCATTGTGCAATATTCCCCTGCTGCCTCCCGTAGG
+
,0*-/-,6509+0-,,0*++)&,33.1628134214;)(')((.54,////43,&%((8.//43+-2:74*3+(0+,+0113916---&')0,9865672;;7780,)&$'&(,+,-67-&:94;4/8./1/+/6.11266885..-620/10/05-1(&.*.2/,.-'&('*++55669;950/3;)/*,,3.'%*1(*)))++(++/0;958<95:)+),),/.07*+68--'+%')&),,*,,,,.--1247234:44:3/./-*-.15520.1.:2*&-,-./,)056,15447535;3005/1320142*,50968404-),&,)'*&)///6888:14640-/155.-.+0*0*'**)+,5370/.5/0183-*0+3...233564:330:22,2+/%(-,+//355+-1.2130*1542'22/11.2;7812.2:12;/467150310/425-'&*00,(0952..*-+'(%')./0-8/,55054599427344,,*)*)/5;8:<;03.3/).6:5*)..1.;569/1/001,3.++.+''$'*13-+)),592.27/8388.06/1,-094,3-0198),+./;.522,698,/0782:5;2*+'-/425.30--1193/8...02.-'-&'*',821.,.126/-.0-020059+480'/.1+1-,2)&*++,2/05-))(*3/+2/14346<9,1-470)*,-./971-.))'+174-+--,87./6/./.1/8(**+*-.-2976,+*/)%&)&+),-:6518()3;7:::9897999<;526936:7742511(*+91/),.10142111,,,,&**1++.69:676;378<:626./&&&&)+,)0.,+'((')('*31//;4/.00*1-)$*(1,203:8106+)+*,260*71)---.)&(3.+%*,*..++)*'((&((((..58444('%-,.404866320.,)--*)).*),**(+20,+/7/:7:22:3:88-2-.**(+1555,04.029-::9,083,/3+**(**)-4/()06:64;9<99::+/17120,+,+,('$$$-1)*0,-014-.08/&)1+/13091./-.1-())*-,-644;//5/0&
@46cff84a-7594-4604-b964-21805af43efa ch=78 read=66493 start_time=2019-12-13T00:46:00Z barcode=BC01 runid=2c9cf7bc05858273f10e7d7ec552fc0bd742dc3e
CCGGTTACCTTGTTACGACTTCACCCCAGTCGCTAAGCCCACCGTAGTCGCCTGCCTCTCTTGCGAGTTGGCGCAACGCCTTCGAATTAACCCAACTCCATGGTGTGACGGGCGGTGTGTACAAGGCCTGGGAGCAGCGTATTCACCGCGGCATGCTGATCCGCGATTACTGCGATTCGCCTTCATGCTCTCGAGTTGCAGAACAATCCGGGCGGACGGCTTTTGGAATTAAGCGCACTCTCGCGAGTTTGCCCTGTCACCGCCATTGTAGCACGTGTGTAGCCCCAGCGCGTAAGGGCCATGAGGACTTGACGTCATCCCCACCTCCGGCTTATCACCGGCGGTTCGCTGGAGTCCCCAACTAAATGATGGTAACTAAAGGCGAGGGTTGCGCTCGTTGCGGACAGCGCCCAGCACTCACGACACGAGCTGACGACAGCCATGCAGCACCTGTGTTCCAGTCCCCGAAGAGATCCATCTCTGGAAATCGTCCGGACATGTCAAACGCTGGTAAGGTTCTGCGCGTTGCTTCGAATTAAACCACATGCATACCTTGTGCAGGCCCCGTCAATTTCAGCACGAGTTTTAATCTTGCGGCCATGCCCAGGCGGATAACTTAATGCGTTAGCTGCGCCACTGGCTTCCAGTGCCCGGACAGCTAGTTATCATCGTTTACGGCGTGGACTACCAGGGTATCTAATCTGTTGCTCCCCACGCGCTTTCGCGCCTCAGCGTCAATACCAGTCCAGTGAGCCGCCTTCGCCGCTGGTGTTCTTCTCCAGATATCTACGAATTTCACCTCTACGCCAGATTCCCTCCTCTCCTGGATTCAAAGCGATGCAGTCTCAAAGGCAGTTCTGGAGTTGGGCTCCGGGCTTTCACCTCTGACTTACAAAAGCCGCCTACGTGCGCTTTACGCCCAGTAATTCCGAACAACGCTGAAAGCTCCCTCCCGTAATATTACCGCGGCTTAACGGAGTTAGCCGGGCTTATTCTCCCGGTACTGTCATTATCATCCCGGGTAAAGGGCTTTACAACCCTAAGGCCTTCATCACTCACGCGGCATTGCTGGATCAGGCTTTCGCCCATTGTCCAATATTCCCCTGCTGCCTCCCGTAG
+
87483;01.1/,/0*..%021/-634*/039-.547/09,*3-/0%/143572318-,,(./.-/,+--(,,(+,*./17396+&(*&&%+))+2,/1903799735582:;:7:75220/057-8679792*')$)()115<768;34)2/33-,,,,4372.--8,+'$%%)0354%+14876722./.1/,/41,.,0,-/69872355-,%'(&2'07:+3,,(.---+,+/,-./,3345..-9*)+-/056656:28:72/''&),'(**+++/,/.57-*-./5452/,79::83.-461/1.--37:::4:24,'+((*2-5-/789;48.),+/017/%'1(.**(.77)3,/06:00/655)*-98824+//2,'/4*12+.,-.0,-8/0-0''$'(&'%%$'(&)(+')(/556)&,.-.+***))(3,4211/0324832+,0,-,,-.906&)*(''%)+261313231/-.0,+,*.(4)0+++-181.31-0480+2*1-:;:9::99431..320+***-:;;9:00-,+)')%(+'.-12:39.897.,/42-68,+(&&#'*().9;,6:4.7-**''/,'*$''+$-/.0877(&&&&5+777343/,.,+++57''&($&()*,)++-2.).0.00,-.-.2422658877:7''%))--19998683*50(0/2400,/3((--&)+233('()(&(.1)+)(%+-5521501308607;890;.-.8656.,.486;979:'323612141--(%(&%$--,1/0$,(*.,:9.,/212255%)'&&)0-/7-+.*)..24363/354,6++,.+-.:56532409007669:<8647'+1.))*1.5-'502047/*),()****++/0385((0.,,3+./31/*&&022-1.64.*+,/5729,,9;;2+/)*.&)')(*+-6)+87+-2,%((+.,386/3,''%('-(-$%,((*3/27*(+-+:<8867.,-,-6678:+:,+,74/7((-47687)*(&%$$$&'2+42,,11,1/750-++,3462,/./27775<466;;473*5323;93245,(+3*-+*/,.23;/;6+)..-+))*,61+0*.
@2f7712d6-85bc-430f-b173-87af01f2be7b ch=133 read=38681 start_time=2019-12-13T00:46:00Z barcode=BC01 runid=2c9cf7bc05858273f10e7d7ec552fc0bd742dc3e
CTCCTACGGGAGGCAGCAGTAAGGAATTTTCGGCAATGGGGGAAACCTGACCGAGCAACGCCGCGTGAAGGAAGAAGGTTTTCGGATTGTAAACTTCTGTTATAAAGGAAGAACGGCGGCTACAGGAAATGGTAGCCAGTGACGGTACTATTAGAAAGCCACGGCTAACTACGTGCCAGCAACCGCAGTATGCAGCCGGGTGGCAAGCGTTATCCGGAATTATTGGGCGTAAAGGGGCAGGCGGCAGCAAGGGTCTGTGGTGAAAGCTACGGAAGCAACTTCAGTAAGCCATAGAAACCAGGCAGCTAGAGTGCAGGAAGGATCGTGGAATTCCATGTGTAGCGGTGAAATGCGTAGATATATGGAGGAACACCAGTGGCGAAGGCGACGATCTGGCCTGCAACTGACATCAGTCGAAAGCGTGGGGAGCAAATAGGATTAGATACCTGGTCCACGCCGTAAACGATGATTACTAAGTGTTGGATGTCAAAGTTCAGTGCTGCAGTTAGCGCAATAAGTACTCCCGCCTGAGTAGTACGTTCGCAAGAATGAAACTCAAAGAAAGGAATTGACGGGGGCCCGCACAAGCGGTGGAGCATGCTAATTCAAACAACGCGAAGGACCTTACCAGAGTCTTGACATACTCATGAGCTCAGAGATGGAGAGATGGCTATATGAGATTACAGGTGGTGCATGGTTGTCGTCGGCTCGTGTCGTGAGATATTGGGTTAGGTCGGCGCAACAGGCGCAACCCGGTATCGTTAGTTACCATCGTAAGTTAGGGGACTCTAGCGAGACTGCAGTGACAAGCTGGAGGAAGGCAGGGATGACGTCAGATCATCATGACATATGACCTGGGCTACACACGTGCTACAATGGATGGTGCAGAAGGGGAAGCGGAAGCCGCGAGGTGAAGCAAAACCCATAAAAACCATTCTCAGTTCGGATTAGCAGTCTGCAACTCGACTACATGAAGTTGGAATCGCTAATGTACGCGAATCAACTCGCGGTGAATACGTTCTCGGGCCTTGTACACACCGCCCGTCACACCACGAGTTGATAACACCCGAGCCGGTGGCTAACCTACCGCAGGGAAGGGCTGTCTGGGTGGAAGGTTGATGATGGGACAGGGTGAAGTCATGCTCAAGGTAACCGGAAGATAGAGCGACAGGCAGGGCCGGGATTGCTTTCGGACGTGACAACTTTCTTCTTAGCACCAGCAATACATGGCAG
+
+/73+-8.7,(,))0.1*0,0)*+%%()),*+4-5..45+'&'*(.,'&'(*43.3331106/11--1++,++*+)-023,+1/1-202228--/628.8.--98(3,16))30+3/,5000510-(12*,././08'/001-'&'%+.+,6.&+-.),4-*()*+2/.-&'')&4./&-/(27-/$((*-&,%)*%)-,+./-.2013.:,-*)0+-+4+$,*.05..0/5-*0220358100)'+*/)157/1272611-,.*%&&'+))&&'*+-,0/0,2422.15-2214:224.-652534,*.*-62/.*(&(0.5406,'1(2+3632*-'&&((/3/-00-)+-.-24542)+)(+,--).-3:;55457.-/.-5/-,,,,23*.-90..889211/.(*/*++4%)*+*,24'+/)'-.3;:8,--'/,-+.1+2/)'+0-.-1128626981($)''*()*50--0158586:7755:5/578026676994233)'+&'-/.1.(*)/.85)*-,+*)$*,%4'),562*+.+*0531184/1958+()+*)*.-506571,42.-93-,..+4(/,/-%%$&&&%%')/115./4324-4%$)-0+11/*'&')*'&&*4-8--,20+*')*,+&&++/6**+,-07/-++(222:7555377521%%-/+633696//-0089;885333%../013/0+'.(*.45&7,,-/1/*'**0&)&%)*'+'(-/$,&%((%$#'(,+&.2./0856;99/(+)--75&+7:74854/*)*')*--30.()+**(.)+430/-+)*,&/*+-.*+).1369970110.12-2*$%$(&(*2::1.+*,++*)*)+-/)21/21;22997-**++((*&*/.)(1*,+')(&(4/()(('.,03-/.76-.1+)-/795--216:889689:9+5(/*&&&*,369615.//4.003/3363602-8.0+-,&)+2211/-$('-*,202-0-+*-.21,-+220873:22343867/81114/.*.6/4;:02633120--+((&)*+*30/'-((%(**225/11-(*---*'*.-/((*-+4)22+.//.1'-4/6/(*(++0,0*(&&'.2,,*+'',,13,.0,01+/&$%+2.185-6,40-220..1000//./30221+')51+.+&%&'$$+-)('&)**3,*-74+3,&%$%&*)*.,(.,50*1$&$%%$#
@97952185-a1f5-4d7d-aaf1-5acb1e87e35b ch=382 read=52724 start_time=2019-12-13T00:45:58Z barcode=BC01 runid=2c9cf7bc05858273f10e7d7ec552fc0bd742dc3e
CTCCTACGGGAGGCAGCAGTGGGAATATTGCACAATGAAGCAAGCCTGATGCAGCCATGCCGCGTGTATGAAGAAGGCCTTCGGGTTGTAAAGTACTTTCAGCGGGGAGGAAGGAGTAAAAGTTAATACCTTTGCTCATTGACGTTACCCGCAGAAAACACCGGCTATCGTGCCAGCAGCCGCGGTAATACGGAGAGGTGCAAGCGTTAATCAGGTGCACAGGCATGCAAAGCGCGCAGGCAGTTTGTTAAGTCAGATGTGAAATCCCCGGGCTCAACAGAACTGCATCCTGATACTGTAGCTTGAGTCTCGTAGAGGGGTAGAATTCCAGGTGTAGCGGTGAAATGCGTAGAGATCTGGAGGAATACCGGTGAAGGCGGCCCCTGGACGAAGACTGACGGCAGGTGCGAAGCGTGGGGAGCAAACAGGTTAGATACCCTGGTAGTCCACGCCGTAAACGATGTCGACTTGGAGGTTTATGAGGAGGGCGTGGCTTCGGAACTAACGCGTTAAGTCGACCGCCTGGGAAATTACGGCCGCAAAGGTTAAAACTCAAATGAATTGACCCAGGGGCCCGCACAAGCGGTGGAGCATGTGGTTTAATTCGATGCAACGCGAAGAAGAACCTTACCTGGTCTTGACATCCACAGAACTTTCAGAGATGGATTGGTGCCTTCGGGAACTGTGAGACAGGTGCTGCATGGCTGTCGTCAGCTCGTGTTGGCGAAATGTTGGGTTAAAGTCACGCAACAGGCAACCCTTATCCTTTGTTGCCAGCGGTCGGCCGGGAATAAAGGAGACTGCCAGTGATAAACTGGAGGAAGGTGGGGATGACGTCAAGGGTAATGGCGTACCACGACCAGAAGATTTCTACGTGCTGGCGCATACAAAGAAGCGACCTCGCGAGCAAGCGGACCTCATAAGGGTGCGTCGTAGTCCGGATTGGAGTCATAGCTCGACTCCATGAAGTCCGGAATCGCTATTAATCGTGAATCAGAATGCCACGGTGAATACGTTCCGGGCCTTGTACACACACCGCCCGTCACCGTAAGTGGGTTGCAAAGAAGTAGGTAGCTTAACCTTCGGGAGGGCGCTTACCGCTGTGATTCGCTGACTGGGGGGTGAAGTCGTAACAAGGTAACCGG
+
,,41035/38,154311&%.-3+,-,1761./0.60-.1).07+/:65698,++4,46244&&(('))+-,.&)+.118493*975;357;.+-,-/992-.',/++*.-*%,*%+,,49/+.856/),))/**358124-&-,/102:0)*&'-,.---27(1..,//4678:542//303/6.-2411370.)&(+,.176112172948.3-1'+'%$(%$$'%',23()()(*)067%63:*$.0/1/69.2251,+)231157+'0045,+&'%'&//3111/1'(+56064.&+%&('%%)*,,6310-+-/1,**.+0-1/,+3983+,,,3:7+-/))34781..,-/205613-/,0,19:;5..*.,++++2.*).439&&,&'''(0+'%()/4/-,'&)),03538-'*-9802))+)7-/097:;++/3222375-/49:86;;594554520'+/+-+')(+.+')+*,+&*/-314%-,+,,'+'$)/05/,))-.7-.1453841690.-'((')*)**//-*,/5*,,02,693413/3200+-,,+(*+%'197,19)(,&(%&)(1757+***562.-3.64.70;7222123%*))+,7*)3)+36422'-0.1').34113477,,,,97821942(((*+427)2,1.:8888680::0201*,''..867;888867776:88988547/020646.7/,*,,.681..2'1105-71...%(&'-*2&-1.%&*2-./-.1.-89..<00:3243:6348844:03/,0.+((%))75337*..,-/0;19998.,2,,.(-(-0-/76487883'+,)(*((+'&&$$('$&)..0*%'&'$%&&&&'*,-190220/2205598)&)*(-0/,/-/---.-*00**3<87844))0+*+++.6669775933-+-+7,5,,-.0&%%$'01&&(,+4/..81002),0/737++*%%'.*011:9*438413:99:7/1.83*)2.-13586'-/--../(-,,,+()*-312932-2330,1/&''),+,94438-'+)()-,.,-++--8.86454)12//4+2172923,&'2*-5.9.-%''),0540550()%'+(,-/--3-,/)./3;5994
@806a6b3b-3d2a-40dd-b0c9-5b0ec960de7b ch=136 read=213382 start_time=2019-12-13T00:46:15Z barcode=BC01 runid=2c9cf7bc05858273f10e7d7ec552fc0bd742dc3e
CCGGTTACCTTGTTCGACTACCCCAGTTATTGATTCCACCTTCGACGACTTCTTCCAAAGGTTAGATAATCGGCTTCGGGCGTCTCCAACTCCGTGGTGTGACGGGCGGTGTGTACAAGACCCGGGAACGCATTCACCGCAATTCTGATCTGCGATTACTAATAACTCCAGCTTCATGTAGGCGAGTTTCAGCCTACAATCCGAACAGTGGCTTTAAGGGATTAGCTCCACCTGCCCGGCAGCAGCCCTCTGTACTACCCATTGTAGCACGTGTGTAGCCCTAAGCATAAGGGGCATGATGATTTGACGTCATCCCCACCTTCCTCCAGGTTATCCTGGCAGTCTCTCTAGAGTGCCCAACAATGATGGCAGCTAGAACAAAGGTTGCGCTCGTTGCGGGACTTAACCAACATCTCACGACACGAGCTGACGACAACCATGCACCTGTCACCAATGTCCTGAAGGGAACTCTCCGATTAAGGAGATGTCATTGGGATATAAAGCTTAGAGTAAGGTTCTTCGCGTTGCTTCGGAATTAAACCATGCTCCGCTACTTGTGCGGGTCGTCAATTCGCTGAGTTTCACTCTTGCGAGCGTACTTCCCAGGCGAATTACTTAATGCGTTAGCTGCGGCACCGAAGGGTAACCCCGACACCTAGTACTCATCGTTTACAGCGTGGACTACCAGGGTATCTAATCCTGTTGCTCCCCACGCTTTCGTGCCTCAGCGTCAGTTACAGTCCCGAGAGCCGCCTTCGCAACTGGTGTTCCTCTAATATCTGCGCATTTCACCCACTACTAGAATTCCACTCTCCTCTCCCCTGCAAAGTCTCCCAGTTTCAAGAGCTTACTACGGTTGAGCCGTAGCCTTTCCTCCTGACTTGAAGGCCGCCTACGCACCCTTTACGCCCAGTAAATCCGGATAACGCTAGCCCCCTACGTATTATTACCGCGGCTGCTGGCACGTAGTTAGCCGGGGCTTCCTCCTCAAGTACCGTCATTGCTTCCTTGAGGACAGAGTTTTGCGACCCGAAGGCCTTCATCACTCACGGCGTTGCTGCATCAGGCTTTCGCCCATTTATTGCAATATTCCCCACTTAACTTGCCTCCCCGTAGGG
+
3601210964834:5/0+.*+79//0.6008426;7.+1/3<:0-.,)+,3+912/18.)/-0//9313//-90//2+897562.6'4(-,.2(+264-/,+.&,1-)*)+-.233694544).7.4:43651:/,-,&'&$$'.+,-//545/*.0+-,,&))--/1.,-//953655.3.-+++,:/01232+%&'-)*''%%%%),)4/2:200,65,/1..04963370-.*'',+/33.,.8+-/523100,,50&(0**&(+/5454611234;+*-.'*%%(/)362.12.011/16-+.156799188-,3::5:706()35-9//.4),6436632102/-,*.,+12**&)(5+-.4/7-(''&%'')**9(0)02//055512-'*+100&$$*&+()'755542/121532)'*')+*+*+-3(5;48&*'*+,-37433-3/12772424,3.-2002400++,1.20,+,*-,-,(0-/79-.'+04/'*.-1*&')-/)3-6449979.7/-.9890)-*,.1<99;77789,.-.12208-2.32962,,4566842%%,&&/0;4,,.-,51/1((13-3/12:1:6,.89.)*,+*+-1/234552721130//1,()&&)-,24-0/.12-*.0322/)+.148989978<8/2.13.318(3536918641224(*63140+15).-2--'#&')+85//6,262*())+87+-11,*156/+''''(+4-+3),,*$%&%./.1424:7633***(()121/--,/:.-((&%%()+,-**(),-.3-/./-.522.51-'##&&+--002485)-,<5.-3*+++-.--00435472/,.&(*01202;4+2112230*&%(,/+&&)*,55//-.-47+37-,52151,,0266544554797751---0661++0052+,-)/0/67//-701144541,/.14425--.6+895238.)*,-..64-40198:908.%%)+;7.8.*/9260/),128(%%''35+*+5+-*')+-44:-./.*)&'*-1:23.---.4*+,)+36)$%')*-3'&+,+-,70+/,537-((-')%''++04..24-+.-)('
@74a3e169-655c-451d-9d7e-b785a4def414 ch=119 read=144568 start_time=2019-12-13T00:46:22Z barcode=BC01 runid=2c9cf7bc05858273f10e7d7ec552fc0bd742dc3e
CTCCTACGGGGAGGCAGCAGTGAGAATATTGCACAATGGGCGCAAAGCCTGATGCAGCCATGCCGCGTGTATGAAGAAGACTTCGGGTTGTAAAGTACTTTCAGCGGGGAGGAAGGGAGTAAAGTTAATACCTTTGCTCGTGAAGGCGTTACCCGCAGAAGAAGCACCGGCTAACTCCGTGCCAGCAGCCGCGGTAATACAGATGCAAGCGTTAATCGGAATTACTGGGCGTAAAGCGCACGCAGGCAGTTTGTTAAGTCAGATGTGAAATCCCACGGGCTCAACCTGGGAACTGCATCTGATACTGGCAAGCAGTCTCGTAGAGGGGTAGAATTCAGGTGCTTGGTGTTGAAATGCGTAGAGATCTGGAGGAATACCGGTGGCGAAGAGCGGCCCCTGGACGAAGACGACGCTCAGGTGCGAAAGCGTGGGGAGCAAACAGGATTAGATACCCTGGTAGTCCACGCCGTAAACGATGTCGACTTGGAGGTTGTGTGCCCTTGAGGCGTGGCTTCGGAGCTAACGCGTTAAGTCGACCGCCTGGGGAATTACGGCCGCAAGGTTAAAGGCACAAATGAATTGACGGGGCCCGCACAGAAGCGGTGGAGCATGTGGTTTAATTCGATGCAGCGCTGAAGAACCTTACTTGGTCTTGACATCCACGGAAGTTTTCAGAGATGAGAATGTGCCTTCGGGAACCGTGAGACCCAGGTGCTGCTGCATGGCTGTCGTCGCTCGTGTTGTGAAATGTTGGTTAAGTCCACAGCAGGCGCAACCCTTATCGCGCTGTTGCCAGCGGTCCGGGAACTCAAGGGAGACTGCCAGTGATAAACTGGAGGAAGGTGGGGATGACGTCAAGGTCATCATGGCCCCTGCCGACCAGGGCTACCACGATGCTACAATGGCGCATACAAAGAGAAGCGACCTCGCGAGAACAAGCGGGACTCATAGGGACAAGATTGGTGGTCGGTTGCGGGTCTGCGGCTCGACCAGCTGAAGTCGGAATCGCTAGTAATCGTGGATCAGAATGCCGGTAGATACGTTCCAGGCCTTGTACACACCGCCCGTCACACCATGGGAGGTGGGTTGCAAAAGTAGGTAGCTTAACCTTCGGAGGCGCTTGCCACCGCTTTGTGATTCCTTGAGCTGGGGTGAAGTCGTAACAAGGTAACCGG
+
,*5-+-9379*)-2--//-22,&*+-,&+)(*1.2/.040+(,-9++0:.///.2/).022'68,/1334/2578)*3+)-14/&2/2://3:5*0/0097,)+)-7:.(.01/+1,%**.41,.050/081740/553&,')0,.-,3--394-.-)--&++$&/1/10.*2-,+11./19600*))7*,,1-+6//-5%20-.4861355;1;00&3*0/4/459:68578;5/0+,*+*/&+/*+2/::-.63428:325642,.7525+($()2473;/9373496203/0000:5001,1212..,&&$%.1/3786/)/32)&%%-,//1()-1*$$#(,++(,),+'(23::80--./56<6/14-431468:07.-&(0&%,3.*/55.*267.-/-+/-+*.6856*457893+0)'(76;99)'()11(2.,*$7*.,33147-+.2333051+-2:<:;:;9/,+//062&,+**&$&*14*/))+32(&0*./84335;65-3+6./1..++,001231/24237944/('''&$$''*,1957-0/-/308-4-&%'%),1++/$%(++)'(,4,05)(*12-&(*()5;890+--121/198<;6:7<2001---%+%%&).5.2661//,-,3/507371116232&(+2+8*.9<-9-,*,-00-+/.-(3+-98;:6<;4948882*1-/).*.,/.1&*,)).02*8875650**(),-.1)3.,,%'/*('-'',1:13./1/(*))/.-66'1.,25*(0).0--&&/*,9/0:76739/4''3,-..5500+0('++88399-//..14;:9991/-.+3-657;;---666413..')-0999895:+8-**025../.+386210/-%(&$(,1000272*++,2257886))*'(,(*31266740/-&(),68%0(/1')+./-()*&%#&'('4*'**)/)/*2.)$$**)+'&('/,+,70/+)%&'-++0,,/(6+203.0..+,0+*/*+-98850**8/-/0'()++71/0+3,2+$,24/4...6100/09-49--2000//834-74+,))+846;32190&%'(80//-,./4/30166+6(-3.103'%+)&++'(*)('+**33,%$&&')+)().*+*/.,++&('*,*//604:6:)6
@d8730e97-e0e0-4ea3-9c7e-bc64bb4dd5ef ch=12 read=33133 start_time=2019-12-13T00:46:23Z barcode=BC01 runid=2c9cf7bc05858273f10e7d7ec552fc0bd742dc3e
CGGTTACCTTGGTATTGCGACTTCACCCCAGTCACGAACCCCGCCGTGGTAAGCGCCACTCGCGGGTGGAAGCTGCCTACTTCTGTGGCGAGACCCGCTCCCCATGGTGTGACCCGGGCGGTAGTGTACAAGGGCAGGAACGTATTACACCGCGGCATGTGCGTTCCGCGATACTAGCGATTCCGACTTCACGCAGTCGAGTTGCAGACTGATCCGGACTACGGGCTGAACATGGGATTAGCTCCCCTCGCGGGTTGGCAGCCCTCAGCCATTGTATGACGTGTGTAGCCCCCCACCTATAAGAATTGCAGGGGCCGGTCATCCCGCCTTCCTCCGGTTTGTCTGTCGTCGCGGATGAATATCGGTGGGTAAGGTTTTCGCGTTGCATCGAATTAAACCACATCATCCACCTTGTGGGTCCCCGTCGCGGGTAACTGAGTTTCGCCTTGCGGCCGTACTCCCCAGGCGGTCAACTTCGCGTTAGCTTCGTTACTGAAGCTAATTCCCAACAACCAGTTGACGTCGTTTGGGGCGTGGACTACCGCAGGGTATCTAATCCTGTTTATACCACGCTTTCGTGCGCCAGGCGTCGAGGTGATTACCGGTCCAGGGGTTGCCATCGGTGTTCCTCCCGCATATCACGTTTGCACTGCGCGGGAATTCCATCCCCTCTACCGTACTCTAGCCATGCAGTCACAAATGCAGTTCCCAGGTTGAACGTTTCACATCTGTCTTACATAACCGCCTGCGCACGCTTTACGCCCAGTAATTCCGATTAACTCGCGCCTACATTATTGCCGCGCGCGGCGCGTAGTTAGCCGGTGCTTATTCTTGGTACCGTCATGGGCCCCTGTATTAGAAGGCTTTCGTTCCGTACAAGCGGTTTTAACCCGAAGGCCTTCACCTTCTGCGCGGCATTGCTGGATCGGGCTTCGCCCATTGTCAGAATTCCCCTGCTGCTCCCGTAGAG
+
'-'.7(*101.-,'-,&()',.73119:3+'01.0./107,*(-477441.+()$('$).)$%'),.'*$#%)*&-/++.6730+''*.+'+.15)'(7,520(339332117/,257900+$'*-0,,*'%*%0'35251&'$&%#&%,,*/092.,*)+*('+-+%-,-/(+,.+,+%')/3--18;.'+*+25//,)-.612(.**%&%'/00111+'()'$$$&&$%%,,64-+.$')*9231/3244;261.110%3,)&'&(,0,2/))')(&)*,)-()*-//379.,5655435*&&)%&%#'/.$(%&&+*'.0+'#'&'()')/206/;9/.,$$##$$$$$$%$%#####$$$'+)520./+/.;:4,))')+'+,/6202122;36,*+,88893(%*'')+,,'0(14.&&(&)'+,)%$$%&''*4:*'$'(*+,))(*),--../580(14:1:951)01,,)-+0/,)),3.,4-,-4.1/%*./96.85-*&//214$(),+*+&+100;6(28689:::403),)%*(+.&&&)+*/6/50/.3:*%&%-+-/01193101//'((#,',/54&%+'&&$'$%)),(,'(&))*%')##$((0,511274)*76)&(),./0%'&%'(%'')*&*'*+2&.(0//4/-11./+10+1/)1+0120++/30025/561..3:7,0-&/-:251,/,.*(&&(&'+4/.1135212.4/--766:7;5:;95502/1..-3-*+,37-,/1616.()+*/,($&(*56%.*)&.&0('7,&37--*))))+*'-,,'/24+/04-15'++2-2;1601*,-083::99790285*(*(%&&()/++('(5/-45::534.),,')',-10+/027)(/+-.3.0-,$&*/1/'%*(*295&0)),/49132&06019-+-82)/-)-.)%(++2+0.+',-*)*)*.'(.+-+,
@684e1021-8171-48f9-9432-aa811dda057f ch=104 read=80013 start_time=2019-12-13T00:46:22Z barcode=BC01 runid=2c9cf7bc05858273f10e7d7ec552fc0bd742dc3e
CGCTGTTGCAGGCTGCTGATAACAGGCCCCTGCCAGCCACCGGCCGCGCCAGCCTTGGCTCACGGACTTCAGGTACCAACTCTCATGGTGTGACGGGCGGTGTACGGAACTTGAGAGACATTCGCGACATTCTGATTCGCGATTACTAGTAACTCCAGCTTCATAGCCAGGCGAGTTTCAGCCTACAATCCGAACTGAGACTGGTTTAAAGTTTGGCTCCACCTCACGGTATTGCATCTCTCTGTACCAGCCATTTGTAGCACGTGTGTAGCCCTACACATAAGGGGCATGATGATTTGACGTCATCCCACCTTCCTCCTGGTTAACAGGCAGTCTCGCTAGAGTCCTCAACTTAATGGTAGTAACTAACGACAAAGAGGTTGCGCTCGTTGCGGGACTTAACTAACATCTCACGACACGAGCTGTAACCATGCACCACCTGTCTGCCTTGTCCCCGAAGGGATTTCCCTCGATTAAAGAGTAATGCAGGGATGTCAGAGTGTAGGTAAAAGGTTCTTCGCGTTGCTTCGAATTAAACCACATGCTCCGCTACTTGTGCGGGTCCCGTCAATTCAGCGCTGGTTTAATCTGCGACCCATGCTCCCCAGGCGGAATGCTTAATGCGTTAGCGGCGGCACGGGAGGTGTTGAAACCCACCCTAGTATTCATCGTTTACGGCGTGGACTACCAGAATTATCTAATAGTCCGCATTTGCTCCCCACGCTTTTTCGAGGCCTCAGCGCCAGTTGCGGTCAGAGAGTCGCCTTCGCCGCTGGTGTTCTTCCTGAAATCTCTGTTTCACGCTGCTAGAATTCCACTCTCCTCTCACCACTCTAGATAACCAGTTTGGAGTGCAGCACCCAAGATTGAGCCGGGTGTTTTACATCACTTAATCGTCCGCCTACGCTCCCTTTACGCCCAGTAAATCCGGATAACGCTTCGCCACCTACGTATTGCCGCGGCTGCTGGCACGTAGTTAGCCGTGGCTTCCTCATGGGTACCGTCATTATCTTCCCCAGAATAGGCTTTACGATCCGAAAACCCTTCATCACTCCGCGCGGCGTTGCTGCATCAGGGGTTTCCCCATTTGTGCAATATTCCCCACTGCTGCCCGTAG
+
&&$%&)/*($*+*,++*)''$###&%/0-***((%%*)%(+,0/1*,(**/*.&$$')012,1+5-8;;8$+')&04/2.---,'0+74312481;:/5,*%%#&**-)***'&'%'+,0392&0-+/6729,-,8...0///2.//(3/230-3))))/84+-()*,(-6851/0;51*---*'',2,,)*29660.+/,./11<:,5/**62&11435,172,&).,2&3'),6755321455/38///4)36*')*,,*,,0241-./2:1,,--*0/31,896232//.,*2:0/0399:99075,.58::9344/+./*-&,*-156698361353*,02386600('&*+,+---.22,++5+577929/(%,,*1',,/2731/-/1;861/1/.')-./--,,,.03,,))'(),.&*)(064711'0((282*)((&(--1./38:-/,0(),*.9./0*)5208/10(''.,3)*&(((03,289:4*$&(+,&.,,-51))-3:47;7.-++/-/286,**/)2934.---00,*2,+/1/.1////.*4,+3/+*23-9.:0&&('(,*,,78190+0')-17;*+0,.,.(,&'59646/8+%*0)3-1214.;00/06,0..-,,)(%/()+/3+-0++,&%1.))$+,08<9777/41.&')20023-*$)(*-,.)-+0-441))'(%,1(#%$,4-*.-2670)-)+,/.0/+*%.//134---))..+1*%%&))**+,()-./463341167&''().+,8//,0+''10+,,1*(%$)+*.0.+(&)(0)1)3-62%)+/1260/(*(-1%..1344861316&1-5842+,,-+++,+.4,,.(%',(+017+.(+%(++'&),.0')3+530/&./325;88:99:1:,-1*(+./1-%')+180.60:0:::4-*+%+*14437/./)*$)'$051,4-++0*0.1-&*+/,+2,++01*1)+()+*%'(,,(-)++.878853;12293;89+-&&1'-...//0/1//-1,(+/2+22,(222490102('*,),++,22-)&%))01'(40)4;.0590-.91-1*4399991887.&-2/0/*-,)*.0/
@f82a71e0-203c-48f8-89a9-a0f8eeb489d1 ch=136 read=213759 start_time=2019-12-13T00:46:31Z barcode=BC01 runid=2c9cf7bc05858273f10e7d7ec552fc0bd742dc3e
CCTACGGGAGGCAGCAGTAGAAATTTTTTCGGCAATGGAAACCTGACCGAGCAACGCCGCGTGAAGAAGACCAGTTGTAAACTTCTGTTATAAAGGAAGAGCAGCGGCTACAGGAAATGGTAGCCGGTGACGGTACTGCACATTGAAAGCCACGGCTAACTACGTGCCAGCAGCCGCGGTAATACGTAGGTGGCAAGCGTTGGGGTATTGGGCGTAAGAGGGAGCAGGCGGCAGCAAGGGTCATGGTGAAAGCCTGAAGCTTAACTTCAGTAAAGCCATAGAAACCAGGCAGCTAGAGTGCAGGAGAGGATCGTGGAATTTACATGTGTAGCGGTGAAATGCGTAGATATATGGAGAGGAACACCAGTGGCGAAGGCGACGATCTGGCCTGCAACTGACGCTCGGTCCCGAAAGCGTGGGGAGCAAATAGGATTAGATACCTAGTAGTCCGCATGAGCGATGAGTACTAAGTGTTGGATGTCAAAGAGTTCAGTGCTGCAGTTAACGCAATAAATTACTCCCGCCTGGTAGTACGTTCGCAAGAATGAAACTCAAAGGAATTTGAGGGGCCCGCACAAGCGGTGGAGCATGCGCGGTTTTAATTCGAAGCAACGCGAAGACATACCAGTCTTGACATACTCATAAAAGGCTCAGAGATGGAGAGATGGCTATATGAGATACGGGTGGTATGGTTGTCGTCAGCTCGTGTCGTGAGATGTTGGGTTAGAAGTCCCGCAACGAGCGCAACCCTTATCGTTAGTTGCAATAATTAAGTTGGGGACTCTGTGAGACTGCCAGTGACAAGCTGGAGGAAGGCGGGGATGACGTCAAAATCATCATGCCACCCCTTATGACCTGGGCTACACACGTGCCAATGGATGGTGCAGAGGGAAGCGAAGCCGCGAGTGAAACAAAACCCATAAAACCATTCTCAGTTCGGATTTGTGTGCTGCAACTCAAACATGAAGTTGGAATCGCTAGTAATCGCGAATCAGCATGTCGCGGTGAATACGTTCTCGGGCCTTGTACACACCGCCCGTCACACACCACGAGTTGATAACACCCGGGCCGGTGGCTAACCGCAGGAAGGAGCTGTCTAAGGTGGGTTGATGATTGGGGGTGAAGTCGTAACAAAGGTAACCGG
+
-('*,,9/+..,,)0)+,.'&(-*7:;<-85831;2/,-.,04.-.4.-0+/26645;4325565'+&$$''.0.7...0(,3.88*-+))57-0,,+')'+%+*)/-/04-3./7.,56/,-/+-+.//2**(%$&',(*'**#)-)&670,/+('2+.,-02458.-+,(-06,,7.-37323636*6,19239*-/9.&2-(-+,199:96-7,*'+1-)../6:4/8*&*)4,+7;/0(,-621,.-**32/.-*'&%'%&,-0'.-56*'+.'&*(-1..81030*(*+,1245576:2..+075697:951.1-'$)+/.54-.-+1-,+/41.02851-2123165,*)%('-*,53923358542...++0324666.7,-&(),.+')*/54678;9/,,(+-+)*,.//2)&'&361.-,3*3-,'('(.-*%-2/.,3-%&$%'**--+-)*&()./50/0,.50858577.9-%(,25261:168::6/9/:/4+.-,,)*((((*.36)*4963*++(,++/564&0)'(,0/-+82,-87:.-,+(-(',',50/26*&((,(1*.38778,..0:+*(*'.5<<*9;8;-(/+%)3'3*/((+))-&+*+3)*)-.5011684665343:7/+6.7:(()++::+)'&%+,'66234354..0458'**-,/*+0278965444-'%)(5397.,)'*-*.3-7+'),,,/&)((+,1+*.1150///0259493,5/1055:,*+($)(%&((,-/6.,4%)17-4.-&%%)*,./7379210--/,1*+0/3,+.,2-44,(23175674--%,,/,0217('&(%%,**'&)/171670.+''')+**(-*-('%*,23;99999:950),1*,-*-./1-16*+,&())15-,1:;14;6024:-+,0,5;101+357:.7*3.(%*'-&()+,.-.-,)+-(+,1/3,/08056344450...3/0/5+.967--/22887+.),/0/620133:0/1*/+,727122715025)+/3.35..--,621/+*)(+*--085+68***0,8547687,-:94326(6-6),')*32340-(/(5*3.-8---.)3,3696+/,,**+-'-)+(.4+.3/353507
@62535353-2949-496f-a8c2-9a900cffb181 ch=103 read=75014 start_time=2019-12-13T00:46:28Z barcode=BC01 runid=2c9cf7bc05858273f10e7d7ec552fc0bd742dc3e
CTCCTCAGGAGGCAGCAGTAGGGAATTTTCGGCAATGGGGAAACCCTGACCACAGGCAACGCCGCGTGGAAGGAAGAAGGTTTTTCGGATTGTAAACTTCTGTTATAAAGGAAGAACGGCAGCTGAAATGGTAGCCGGTGACGATACTTTATTAAGCCACGGCTAACTACGTGCCAGCAGCCGCGGTAATACGTAGGTGGCAAGCGTTATCGGAATTATTGGGCGTAAAGAGGGCAGGCGGCAGCAAGGTCATGGTGAAGCCTGAAGCTTAACTTCAGTAAGCCATAGAAACCAGGCAGCTAGAGTGCAGAAGGAGGATCATTGGAATTCATGTGTAGCGGTGAAATGCGTAGATATATGGAGAGGAACACCAGTGGCGAAGGCGACGATCTGGCTGCAACTGACGCTCAGTCGAAAGCGTGGGAGCAAATAGGATTAGATACCTAGTAGTCCACGCCGTAAACGATGAGTACTAAGTGTTGGATGTCAAAGTTCCAGTGCTGCAGTTAGCGCAATAAATTACTCCGCACAGGTAGTACGTTCGCAGAATGGAAACTCAAAGGAATTGACCCAGTTACACAGAGGCAGTGGAGCATGGTTTAATTCCGAGCAACGCAGAAGAACCTACCGGAATCTTGACATACTCATAAAAGGCTCCAGAGATGGAGAGATAGCTATATGAGATACAGGTGGTGCATGGTTGTCGTCCGAGAAGCTCGTGTCAGGATGTTGTTAAGTCCGCAACGGGCACCAGCCCATATCGTTAGTTACCATCATTAAGTTGGGGACTCTACTTGAGACTGCCAGTGACAAGCTGGAGGAAGGCGGGGATGACGTAAAATCATCATGCCCCTTATGACCCTGGGCTACACGTGCTACAATGGATGTGGTGCAGAGGGAAATGACCCGCGAGGTGAAGCAAAACCCATAAACCATTCTCAGTTCGGATTGTAGTCTGCAACTCGACTACCTTGAAGTTGGAATCGCTAGTAATCGCGAATCAGCATGTCGCGGTGAATACGTTCTCGGGCCTTGTACACCGCCCGTCACACCACGAGTTGTGCTTACGAAGCCGGTGGCTAACCGCAAGAAGGCTGGAGTGGGATTGATGATTGAGGTGAAGTCGTAACAAGGTAACCAG
+
')+',/-67-16,'))&(*(.,)('.69210-1+/.))(&')(08)()*)'%%**003:9758--*..(,++0*0(),+/0768/0,/(8)$&+0(,-516/40/096)1.*3,/3.%0,'*)'(&+0+)0'$(.(-.++++(',,-182%)1'1&,0**/,/*/410,/+/)36*,...9/-..90-60*0.0,/+*)3*,6,036;735*/*/-1)/-2986746:2('*--/1.305:/.')*)*/,&%*.62+)*$)221&)&$%'0*-131../35-03)*)$*-0,52753-0/0/1./0-.*)'$))',9345)1).)+)**60311-*)*()3-.-31./35579;744.24/-)',,03-./*+4.3/.''/).,0+3'(*4012.,,12233358994:())/&)5-()787<1*+/3::3+1.,0.-%*,%/-((-5558.(,0//7&+&15)+),,)')*13545767:7:8:14231,)(-8)*-<33222133-1&++225/0/)-((*/./%)%%&&(+-.20467;41/2(*785(+/)+,8-.*('&-.1.%-+'%)&&&)-,,&%'/*%017;01407889;87:688&&(()/4534&&(&)'*'&%',5&/&%)1/3/00874332-..11*,/,);((',))990-))(33(67763*,,+01206(--.4:.-.-.4949344453&'*%)&&++:03/.)((,)6),(%%)*)(*,*'+-+8&)32./1.)-2-(.-1367;750;00859:5671.+/-49;22676,'),(+*/016.51024565/**++;.,.(&(,0)'+1187713.+&-29045::9:23:7-.744/-0:*-*2/-,),(++-/76627328<751(&,302431,/'*(%$&(****/-(,),,04&/$&(&),)'')/:4;;:<981')+0:35-3-,-0442+,,().010%1*)-'(.+/-*6,2-410478888121//+-./;690023354536+((+/;:.5568647.2-*)-)&'&(),.06:;68833134,.+(*(-'+%%&&&'('()-1/31/1/,,12/*+-(')&(*(40/(&*18//2-+,--'1)+#*()*-.--81356.)&(),,0/(('
@ffe00d34-49fd-454f-8bbc-036eacf848fa ch=495 read=56192 start_time=2019-12-13T00:46:42Z barcode=BC01 runid=2c9cf7bc05858273f10e7d7ec552fc0bd742dc3e
CCAGTTACCTTGTTGCGACTTCACCCCAATCATCAATCCACAGCAGACAGCTCCTTCCTTGCGGTTAGGCCACCGGCACAAAGGTGTTATCAACTCTCGTGGTGTGACGGGCGGTGCGTACAAAGCCAGAACGTATTCACCGCGACGTGCTGATTCGCGGTGTGATTCCAACTTCATGTAGTCGAGTTGAATACCAATCCGAACTGAGAATGGTTTTATGGGTTTTGCTTCACCTCGCCTTCGCTTCCTCTGCACCATCCATTTGTAGCACGTGTGTAGCCCAGGTCATAAGGGCATGATGATTTGACGTCATCCCCGCCTTCCTCCAGCTTGTCACTGGCAGTCTCGCTAGAGTCCCCAACTTAATGATGGTAACTAACGATGAGGTTGCGCTCGTTGCGGGACAGCAACATCTCACGGCACGAGCTGACGAGCAGCCATTACCACCTGTTTTCTGGCTTCCGAAGAGAGGAACTATCTCTAGTTCTGTCCATCAATGTCAAGACCTGGTAAGGTTCTTCACGTTGAATTAAACCACATACTCCACCGCTTGTGGGCCCCAAATCAATTCCTTTGAGTTTCAACCGCTGCGGTCGTACTCCCCGGGCGGGGGTACTTATTGCATTAACTCCAGCACAAAGGAGTCGATACCTCCTACACCTAAATTACCCATCGTTTACGGTAGGACTACCGGGGTATCTAATCCCGTTCGCTCCTGGCTTTCGCGCCTCCAGCGTCAGTTTTCGTCAGAAGTCGCCTTCGCCACTGGTGTTCTTCCTAATATCTACGCATTTCACCGCTACATAGGAATTCCGCTTTCTCTCCGATACTCTAAGTTGGCGGTTTCCATCCCATCACGGGGTTAAGCCCCAGACTTTTGAACAGACTGACCAATCCGCCTGCGCGCTGCGCCCAATAATTCCGGACAACGCTTGCCACCTACACGTATTACCGCGGCTGCTTTGGCGTAGATTAGCCGTGGCTTTCTGTTCCGAGGTACCGTCAATCAGCTGCTTATTCGCAAAAGGCCTTTCGTCCCGATTAACAGGCTTTACAACCCGAAGGCCGTCATCACTCCACGCGGCGTTGCTCCGTCAGACTTTTCGTCCATTTGCGGAAGATTCCCCACTGCTGCCTCCCGTAGG
+
62&208/1-3,%./$%''*,2/1288-,-.0--*++,26+-&%&%)(+/1/./((5,%$%&)/404+/57-)/*0+*&*.3'-**).*',.4--,0-,,**())+**+398439147350025**.,&&,.5998782(*5*//33'305663360/0+%*%',.341-+*-/6-$$$')+.1*%*1,&&(%&)&*,*-()5...,-/1967.963)*,.934<9(%*+;.12632)*$',.*,1+16+043001804340291.-'-+%*..565540/;/+-83/*'+*+05//1/11/04;91229:9991:7,-;:;<66543...-70211/.,8-*17638545,*-.+466+-&+,--301105.-251/17420,)&(&,.,1152665706*:9630&1)(&*))()'&+$&$'&(*.(((-*+),+%-3+10.2923711157.367:2161**.(&))&'/&.*-143434134;11111979:4:7601+,*.33*++,*/,8-:7560-./.2(',.-11.3:101-*..2+(-*'()(+((,.,24.%&'*,.83;83294&*,.9**0),&#'+).+,((',&*+-**'+486-*--'+&(*)(-/,/)..-,*+.-+,(%%&()&)%'(($)(&'%(-%$$'',6**0')((1:2.0863:7*),)')-41540791/-'-)*,0-2+19,,8;:8:331+-6/27*+)*-2:72,-.1449,.09984+57)&'*,0195:5<4784*7787899<::89'),.,.07:6856-5;94/28//1./'%&)&.(5-44+..7800323--./'..--+&%*0031057<9266/9:++;5&2+03-.-,)%*,-)'&'*+,-(')76532.(*&4,4,389458-,+**&''#&'--+-2/68993+3147172/,4.,9;457)')%&,-('&&)5/2/80,))*)(-))&&&%%-+.,03)0*0),0(+,(0/5+*%,)-.8;324&.(+&()+$&))-:;8(+/74)'''*)13-/5254,-.:.6.+*-)))''*,&/-.*,+0+665.-*,-2323**,.069905-+++05,-5%*,'-59/**+.+,91)*4432-+-4.49:4%()+33013,48,,21+-
@bad85128-73c5-40f4-bac8-a51edcecfd65 ch=10 read=23824 start_time=2019-12-13T00:46:48Z barcode=BC01 runid=2c9cf7bc05858273f10e7d7ec552fc0bd742dc3e
CCGGTACCTTGTTACGGCTTCACCCCAGTCATGAATCACAAAGTGGTAAGCGCGCCCTCCCGAAGGTTAAGCTACCTACTTCTTTGCAGCCCACTCCATGGTGTGACGGGCGTGCAGGCCGAACGTATTCACCGTGGCATTCTGATCCACGATTTACTAGCGATTCCGACTTCATGGAGTCGAGTGCGAACTCAATGGACTACGACGCGCTTTATGAGGTCGCTTGCTCTCGCGAGGTCAGCTACTCTTTGTATGCGCCATTGTAGCACGTGTGTAGCCCTGGTCGTAAGGGCCATGATGACTTGACGTCATCCCACCTTCCTCAGTTTATCACTGGCAGTCTCGCTGAGTTCCCAGCGGACCGCTGGCAACAAAGGATAAGGGTTGCGCTCGTTGCGGGACTTAATAACATTTCACAGCAGCACGAGCTGACGACAGCCATGCAGCACCTGTCTCACACGGTTCCCGAGAGGCACATTCTCATCTCTGAAAACTTCCGTGGATGTCAAGACCAGGTAAGGAGTTCTTCGCGCTGCCATCGAATTAAACCACATGCTCCACCGCTTGTGCGGGCCCGTCAATTCATTTGAGTTTTAACCGACCGTACTCCCAGGCAGTCGACTTAACGCGTTAGCTCCGGAAGCCGCCTCAAGGGCTGTACTCCAAGTCGACATCGTTTACGGCGTGTGGACTACCAGGGGGTATCTAATCCTGTTTGCTCCCCACGCTTTCATACCTGAGCGTCAGTCTTCGTCAGGGGCCGCCTTCGCCACCGGTATTCCTCCAGATCTCTACGCATTTCCTGCCGCTACACCTGGAATTCTACCCCCTCTACGAGACTCCAAGCTTGCCGGTATCAGATGCAGTTCCCAGGTTGAGCCCGGGGATTTCATCTGACTTAACAAACCGCCTGCGTGCGCTTACGCCCAGTAATTCGATTAACGCTTGCACCCTCCGTATTACCGCGGCTGCTGGCTGGAGTTAGCCGGTGCTTCTTCTGCGGAGGTAACGTCAATGAGCAAAGGTATTAGCACGCCCTTCCTCCCCGCTGAAAGTACTTTACAACCCGAAGGCCTTCTTCATACACGCGGCATGGCTGCATCAGGCTTGCGCCCATTGGTACAATATTCCCACTGCTGCCTCCCGTG
+
70.02/1/.2,.7--1*,3840012.,0-.+*(&,,./12*0'')-/)'%%%)*-3')+/-,-5,6/955-/,,240'019/8<8,,,%00-%'(67,-/+../1453982+(&&'/+2,*'3-.94372/167788879:77563/)())'1+%$,*%++-78<86...:.:577.**+,)&0/*-'(6561.()$(')+*,//450,-577-.-*0++,5737-,0./4+,((+*/,%%&(%&(+-24&(+,0169:44;*+,00.12349860/1;++89;:0/1'0,,-6+.*(,**)*()*22338.530(+4-98757/04:2.02797695'1.--/&%(().9;,3(%).+425889:3820)45:,7074.'**--:/42447534,*,36-**(+&$'+*0395-*))'*+(+,-.37566432)52214+1)--00,/-,-.766+--2297:6:-***(..-()+.83464741/-*+543,.)'*')973622433278:*0/0%%((%*2:45:9785542/**/3,()*,19538211212120*--(())*-3/)1'/0(&-.,.-8328;6,0-75/)+0)'(*,-),+-.097+0'6'..058042023633250-0/5+3,-0&-1(+27343'1*,)&('+*2+1,1345.43455:<9132;856.'(-+,232:%+135')+240,400%&&')'%%)18:.*/+-0:34%&*0400/-.49365668<:90:(*99333+,001/.1:7796:778;9721,('-,+.0+*+'((-42../136+*-)**.5266/5.7-2106775,13)32056507(+)-,1..7;&5555,()-,27366:07,)/928.+2420,67,,4:+,*')./)//2041/4879%%'(+/2571/,,,%))08+()///39,**.(%$*().-+-.19603968678/38+.1:465874.*&,3(+-7.,.4%1/-.1<0:2115517('.+-696+,&-*006769*-++,+,(((%*&+-+2;64.730+.198172+,-,--+'),-3-,)*-,3374:44;811-,'.-0240()$#$$$'(+6-675490,,+---//0))&'*,///173+&**)*(),/.7:,,61
@1f304340-767b-46f2-92e6-d24f7a6a5536 ch=62 read=110550 start_time=2019-12-13T00:46:58Z barcode=BC01 runid=2c9cf7bc05858273f10e7d7ec552fc0bd742dc3e
CTCCCTCGGGGAGGCAGCAGTAGGAATTGCTGGCAATGGAAACCCTGACCGAGCAACGCCGCGTGAAGGAAGAAGGTTTTCAGTTGTAAACTTCTGTTGTTATAAAGGAAGAACAGCTACAGAAATGGTAGCCAGTGACACTTTATTAAGCCACGGCTAACTACGTGCCAGCAGCCGCGGTAATACGTAGGTGGCGAAGCCCCGTTACATCCGGAATTATTGGGCGTACAAAAGAGGGCCAGGCGGCAGCGGGGTCTGTGGTGAAAGCCTGAAGCAACCAGTAAGCCATAGAAACCAGGCAGCTGGTGCGGAGGATCGTGGAATTCCATGTCTTAGCGGTAAAACGCGTAGATATATGGAGGAACACACCAGTGGCAAGGCGACGATCACGTAGTCGAAAGCGTAGAGGGGCAAAATGGGATTAGATACCCTAGTAGTCCCATATACGTAAACGTGAGTACTAAGTGTTGGATGTCAAAGTTCAGTGCTGCAGTTAACGCAATAAGTACTCCGCCTGAGTAGTACGTTCGCAAGAATGAAACTCAAAGGGAATTGACGGGGAGACCCGCACAGCGGTGGAGCGTAATGGTTTAATTCGAAGCAACGCGAACCTGCAGGTCTTGACATACCATAAAAGGCTCCAGGATGGAGATAGCTATATGATTGGGTGGTGCATGGTTGTCGATGGCTCGTGTCGTGAGATATTTGGGTTAAGTCCTGGCAGGCGCAACCCTTATCGTTAGTTACCATCGATAGGACTCGCGAGACTGCCAGTGACAAGCTGGAGGAAGGCGGGGATGACGTCAAATCATCATGCCCCTTATGACCTGGGCTACACACGTGCTACAATGGATGGTGCAGGGGAAGCGAAGCCGCGGGTGAAACAAAACCAACAAAACCATTCTCAGTTCCGGATTGTAGTCTACCGCTCGACTTCATGAAGTTGGAATCGCTAGTAATCGCGAATCAGCATGTCGCAGTGAATACGTTCTCAGACCTTGTACCACCGCCCGTCACACCGAGGTGTGCCAGAAGCCGGTGCGGCTAACCGCAAGGAAGGAGCTGTCAAAGGTGGGATTGATGATTGCCAGAAGGTGAAGTCGTAACAAGGTAACCGGAAGATAGAGCGTGACGAACTGATTAACACAGAGAACACCGACAGCTTTCTTCCAGCACCAGCAATACGTAACGCA
+
+*:2,(0&.-)$&&#&&(/09--&(%+(&(')''&%'(,'10.5.--346340.1&+(,,,214312/3/0,/.-23<:92$4(4)*-7.-3/340.1(+1.0270.-,-))1+(*)&')&&(-.*5,,--/1'*'&$%&*+1.+/522,1412060019333546423.-.*/21-,,,.*%*(.///)-+-&+.,3+..,*.1.'%,+/.*-**/,,252771.('%).1)(%+/,,)(1232:6111)-2/44/+*+/04354./77-7,+,1*/*&/466*-9214+,60/88383.*)$+**'**/(+0,.9.02+9*8+9:440,&)+)//62..6;,0+('+*+0452+.31.*)')(()(.-,+,+0.+,),02/5/0+,$%$$$*+0&+04.143,+&.0+,-/;<,/496/30%%8627:/,+(0-,-01)%&&($')+7:94)+**'+'0/431366;5855.41)1-+/;:567575693-9,4,31235120&/*-.28*-40**)-+251222;8.+3-)-:5416/+-6.:.,+*(*,.869457*%*%263-+(**)..1611,,-+-/++137;;/7142)-*((43322/),()*$1$,)**,/+&(%'&$')*15,)+2/12'(+--,2/)(..%24323*&&$('(..,/785503384:2330/0'/-..,.322/112./2&2-'1787989,)/,%'/0+,+---.&**%('&*6-9---8;65878/.--%+4003-&&(),243*24&2034:88.0013/0.+-004+488299::::99;733253)+++-)),+,,/.72./6/00--*(%((+*+/+-5;77;8993542'30-)**((&)+*59250-'))4/')-1,*())'&09;:4:-5:.3738:3:&+)$/())/0454+-%#(**,,,/,,*+'++),6968;787543*.07341266:81.-.(-,,,),'+,,-877869<868'*&-(+)(')*'&/)&033./301/01,'*'*()&(&&%)((0;+/,))*-++*/,:1335*+./(.(*,-.3548,*,/)41/302320070%*&&')&'&+'(,((+)'',/&&(+'-2(),1+0,.21.+/,+&(++%$'(#&%,*(''(*%'%&(')0130051.25::57.8)(')'-+*'+/94675-,$'$%#
