# Supplementary material for: De novo species identification using 16S rRNA gene nanopore sequencing
Source: PeerJ. 2020 Oct 21;8:e10029. doi: 10.7717/peerj.10029 (PMC7585375; doi:10.7717/peerj.10029)
Supplement: Supplemental Information 2 — Contains raw reads. [file peerj-08-10029-s002.zip › pass_fastq_runid_2c9cf7bc05858273f10e7d7ec552fc0bd742dc3e_126.fastq]

@fb240305-ae0d-4a8c-a062-db5e806ba17f ch=9 read=18532 start_time=2019-12-13T00:47:03Z barcode=BC01 runid=2c9cf7bc05858273f10e7d7ec552fc0bd742dc3e
TTGGTATGCTTCGTTCAGTTACGTATTGCTACTTGCCTGCTCGCTCTATCTTCCGGTTACCTTGTTACGACTTCACCCCAGTCATGAATCTGAAGTGAGTGGCGCCCTCCCGAAGAGTTAAGCTACCTGCTTCTTTGCAGCCTCCCATGGTGTGACGGGCGAGGTGTGTACAAGGCGAGGAACGTATTCGGCGTGGCATTCTGATCCACGATTACTAGCGATTCCGACTTCATGGAGTCGAGTTGCAGACTCAATCCGGACTACGACGCACTTTATGAGGTCCGCTTATCTCGCGAGTCCTTCTCTTTGTATGCGCCATTGTAGCGTGTAGCCCTGGTCGTAGAGACCATGATGACTTGACGTCGTACCTTCCTCCAGTTTATCACTGGCAGTCTCCTTTAGCGAGTTCCCAGCCGGACCGCTGGCAACAAAGGATAGGGTTTGCGCTCGTTGCGGGACTTAACCCAACATTTCACAACACGAGCTGACGACAGCCATGCAGCACCTGCTCACGGTTCCCGAAGGCACATTCTCATCTCAGAAACTTCCGTGGATGTCAAGACCAGGTAAAGGTTCTTCGCGTTACGCATCGAATTAAGCCATCACCGCTTGTGCAGGCCCCGTCAATTCATTTGAGTTTTAACCTTGTGACCCGTACTCTGGGCGGTCGACTTAACGCGTTAGCTCCGGAAAGCCACGCCTCCAAGGGCACAACCTCCAGTCGACATCGTTTACGGCGTGGACCTGGGTAATCTAATCTGTTTGCTCCCCACGCTTTCGCACCTGAGCGTCAGATCTTCGTCAGAGTGCCTTCGCCACCGGTATTCCTCCCAGATCTCTACGCATTTCACCGCTGCACCTGGATTCTACCCCTCTACGAGACTCAAGCTTGCCAGTATCAGATGCAGTTCCCAGGTTGGGCCAGAGAGTTTCACATCTGACTTAACAAGCCGCCTGCGTGCCTTTACGCCCAGTAATTCCGATTAACGCTTGCACCCTCCATTATTACGCGGCTGCTGGCGCAGGTTAGCCGGTGCTTCTTCTGCGGGTAACGTCAATGAGCAAAAGGTATTAACTTTACTCCCTTCCTCCCCGCTGAAGTACTTTGTGAAGGCCTTCTTCATACGCGGCATGGCTGCATCAGGCTTACCCATTGTGCAATATTCCCCACTGCTGCCTCCCGTAGAAG
+
&(*.,*)%&(**,121(/.5(.+1-/7560//2.(*)0),45,1654478931*(',,)00-2+,.,.1155:541770.2985664;12--+-%)%%$+#''(.-&(.0+)))&%'/8.8-02124-%/7<-79/&*+%,)')93(,/,*/.)$&*17/)&%%-(**,15672:4)&&&*&(%)&*''$&&-019334;::88790(*)(*6*)+(-.129;764344730552,,-././/5+.%'+023.134+5055.+)*+0(-%'*/+**.*1)-,)(*//*---121*'/,1++6.21096,./1364410,5*((++'.,-'()7'',3-+#%&('+'-*%(%'())()()*0//+%%%,+186720'+,096/00-..,80/032,,,-26)(&))21989/%-2-595886763,+.*56:-02094030-7)()''11/5:654:843+,+&)%%,.854:60.+/*,+1..0-/00298:111;151))())0+'$%&'%&(*,401+)*0-312334<6676730+(&-*,,.:2:899<5825203015<53734;++,*878;76640:'(%'#(/&**3+8.036+,+&*)&).30,*'$/0/64.*-66:8;837;91,,0:;,493.3-)')(..)'-*,-+%&)*/,3+,0++'(.0/0...9../5305110'&),/046:19(2+/8.-+.849742./,0369979:79<;.2-48889-+($&&+.,.()&((1,.)*)3+&-./87/%('(-30./4106(&((*340(()*,647.05&'&)&'*5.5324626;2:98997/+,-+))/10/3303--*-7:1/3:,0.(('--+''*-8,)+-131*0434/*,-126)*()+-.6/&+,.89+,,--64359672/05/;/3619-+)+'*,94/+*+-1423//062628'25+2955721.0''(%#,)+)((+-267;7310333373-4.,++.3/.15%.%(8.++*+././5;,;)'%+)-0/60028&33)+2929<::::762229;9;:4:4306678+(/+424460+,,,'*,1;11:/%&*,4--04*0.()6+66-()''(+(-21:25;9)'%(&).0.)**-,,,.,-.(8806-)+&&&0+),)(.++-9298;3213)(&')2,96(*40(%%'
@81d3f9dd-69dc-4f51-8ece-48c264775a72 ch=449 read=21159 start_time=2019-12-13T00:47:08Z barcode=BC01 runid=2c9cf7bc05858273f10e7d7ec552fc0bd742dc3e
CCGGTTACCTTGTTACGGCTTCACCCCAGTCATGAATCACAAAGTGGTAAGCGCCCTCCCGAAGGTTAAGCTACCTACTTCTTTACAGTACTCCATGGTGTGACGGGCGGTGTGTACAAGGCCGGAACGTATTCACCGTGGCATTCTGATCCACGATTACTAGCGATTCCGACTTCATGGAGTCGAGGTTAGACTCAATCGGACTACGACTTTGCTTGCACTTTATGAGGTCCGCTTGCTCCCGCGAGTCGCTTCTCTTTGTATGCGCCATTGTAGCACGTGTGTAGCCCTGGTCGTAAGGGCCATGGCTTAGTATCCCCACCTTCCTCCAGTTTATCGCCTGGCAGTCTCTTTGAGTTCCGGCCGGACCGCTTTGGCAACAAAGGATAAGGGTTGCCTTTCGTTGCGGGACTTAATAACATTCACAACACATGACGACAGCCATGCAACACCGTCTCACGGTTCCCGAGGCACATTCTCATCTCTGTGAAAACTTCCGTGGATGTCAAGACCGGGTAAGGTACTTCGCGTTGCATCGAATTAAACCACATGCTCCACCGCTTGTGCGGGCCCGTCAATTCATTTGAGTTTTAACCTTGCGGCCGTACTCCCCAGGCGGTCGACTTAACGCGTTAGCTCCGGAAGCCACGCCTCAGGGCACAACCTCCAGTCAGGCATCGTTTACGGCGTGGACTACCAGGGTATCTAATCCTGTTTGCTCCCCACGCTTTCGCACCTGAGCGTCAGTCTTCGATCCAGGGCCGCCTTCGCCACCGGTATTCCTCCAGATCTCTACGCATTTCACCGCTTCACCTGGAATTCTACCCCCTCTGAGACTCAAACGCCGGTATCAGATGCAGTTCCAGAGTTGGGCCGGGGATTTCATCGACTTAACAAACGCGCCGTGCGCTTTACGCCCAGTAATTCCGATTAACGCACCCTCCGTATTACCGCGGCTGCTGGCACGGAGTTAGCCAGTGCTTCTTCTGCGGGTAACGTCAATGAGCAAGGTATTAGCTTTACTCCCTTCCTCCGCTTCAGTACTTTGGCAGAGGCCTTCTTCATACGCGGCATGGCTGCATCGGGCTTGCGCCCATTGTACAATATTCCCCACCTGCCTCCGTAGG
+
43331702.8-(33)),&)/623.1.+$%,22:88965353;612-((**(,./3(*+4(&((),,6/6-22168.&.6041;*%('$'%'(/1(*2;:998884:71,1,,.-/14-*+&(&)1*8859223/+/4.459656<97221//*++.11.,21111068.5589:;:898-))++&%(0/6&),*.37<89+6-11..0/,),%$',(*)%)*-..15,4---*))0+*,-9/+(--)+(+,/10/..1:7/0/22415;62:,))++-11241/./..66.19:9572+,3879/0-))(&%%()+055+-154/5/-/.(./:1/24&3&'.9/+,0/**%+&)(5170/-/0.07632),*)+.-,61235'/,1)-(&)45812((6,,27;896;2/$&%3).3-,*29.+,,)*%&$%&*,/151134.2/10+)'&%(+/40./,544/*(*)./0.++08/-0/445-,)+')171/8288454;751341()*-40310.+*++-41710271:00077*'1-41<4::231/-//31),1(&$#&()3+4308*')*-54:3,.35+2+8<<-42/--1/-.011-.--,677/./5.3-,&+,*/+5*5251.6+(-02)6/,8(-0$('0837308300133-.,-'1*00-(',(+*+,77-1-11-.4:764'47/3.*(+22,-842))).9-*-/0;:*)1--/;34&&$*--0./+111),.4270/%(4*)7872<78;8<;9:9(30)1/0183100)*,/.--*.32/222;:505.+,3-//18241'''&((,,/1/-*40*'++,/0*1)(+-2'64877157:54'-.:-*+%$)/-/(-5))-,*(186231-*+)*(2+2273)&(%(%&'920.//1,/2196//49:6;47253;2+*(&'/66269,/96;56;71410199:/-*&++-&(6--*-2%0+++7,88;533.02-0/43784/--+,'-)1(4,/.0.(*.51,1-29..;1()//*))(%)()&+--'%&*)&))())*/45<724-.)..;756551/+//+-'1/0.4())17.-4934&41812/-153(&(()*/93:6-0751
@41cb587d-fc2f-44fc-8e85-406c5913dbd4 ch=27 read=33060 start_time=2019-12-13T00:47:08Z barcode=BC01 runid=2c9cf7bc05858273f10e7d7ec552fc0bd742dc3e
CCGGTTACCTTGTTGCGGCTTCACCCCAGTCATGAATCACAAAGTGGTAAAGCGCCCTCCCGAAGGTTAAGCTACTTCTTTTGCAGCCTCCCCGTAGTGTGACGGGCGGTGTGTACAAAGGCCCGGGAACGTATTCACCGTGGCATTCACGATCGATTACTAGCGATTCCGACTTCATGGAGTCGAGTTGCAGACTCAATCGGACTACGACGCTTTATGAGGTCCGCTTGCTCTCGCGAGTCGCTTCTCTTTGTATGCGCCATTGTAGCACGTGTGTAATAGCCCTGGTCATGCAGGGCCATGATGACTTGACGTCATCCCCACCTTCCTCCAGTTTATCCGCTGGCGGTCTCAGGTTCCGGCCGGACCGCTGGCAACAAAGGATAGGGTTGCATCGTTGCGGGACTTAACCCAGCATTTCACAACACAGGCTGACGGCAACCGTAACACCTGTCTCACGGTTCCCGAGGCATTCTCATCTCTGAAAACTTCCGTGGATGTCAAGACCAGGTAAAGGTTCTCCGCGTTGCTTCGAATTAAACCATGCTCCACCGCTTGTGCGGGCCCCAAATCAATTCCTTTGAGTTTCATTCTTGCGAACATTACTACTCGGAGCGGAGTACTTATTGCGTTAACTGCAGCACTGAACTTTGACATCCAACACTTAGTACTCATCGTTTACGGCGTGGACTAGAATTATCAATCCTATTTGCTCCCCGCTTTCGGGACTGAGCGTCGGTGCAGGCCAGATCGTCGCCTTCGCCGCAGGTGTTCACTCCATATATCTACGCATTTCACCGCTACACAGCGATTCCGATCCTCTCCTGCACTCTAGCTGCCTGGTTTCTATAGCTTACTGAAGTTAAGCTTCAGGCTTTCACCACAGACCCTTGCCGCCTGCTCCTCCTTACGCTTAATAATTCCGGATAACCTTGCCACCGTATTACCGCGGCTGCTGGCGCGTAGTTAGCCGTAACTCTAATAAAGTACCGTCACTCGGCTACCATTTCCTGTAGCCGCCGTTTCTTCCGCTTTATAACCAGAAGTTTACAATCGAAAACCTTCTTCCTTCACGCGGCGTTGCTCGGTCAGGGTTTCCCATTGCCGAAAATTCCCTACTGCTGCCTCCGTAG
+
65+449,4-/8*0,')*'+.5..,952+2850233---+--,+('(-)*.('*/092.02.**0-43;59&)'$(,9./:;8)/('/.'+41)).)-1263454;;767//0004001.-7,5*,79070*//6<0//5)3*223410&')))+%((4//.0/022892722117-$-(.(+,/-,/.601**987/1.,0(2*3/*.2//**&*-,01)0*(),,..8.../.6+-,%))+,-1-43.24-+/.1015:;298+*'''$()*)+,+,'&'(.64,-731(*&$$,1977,,,*,*(++2--.12881:35.,/46;5742*-14:6.,/*'-2.3*.--*&*(+3731*-,/,868975665:43,67:,51:5-'.++2,0%),40,+,,91000220/+(*&.11:3../24601(*93679:75-1(/+0026515:1300+,)+-79;04*(&,(//08:785211+-)-.-+,-4/3247<66345'+,/0:637034+063;10.2-/-89,/2:3**+3+:50160--,-/-+.-+,2,//,.&26213-&(+-.06464.04,'(+/87-39:317,/*$&(&.*()'&%)*&,($(')*&,*-/1-11-.+4,3-/137,00./463846;;656163-2+/.1-6+/-00+,--.4070%-)1./07:5./-*&&,)-+(,1.25,+,5,*+)66.+')+867*;:344-+,-,/3&51-/24307-,-013400241<866-'*'))-+',)#&*8:45454798685545<96579113(-&+$%&&(-0')'**586644324311/,,*-04101112'51-.67,2/.1,.++.,*/481*/057+0:74:3..04-.//579*+*'),(--),-,86*.(+)*+-.,,-4-39;:04-6/943.''/+42///*++,:210/,4--.:908/-+.-12868001513.-,,+&-/+093(1,-7-53+143-40-(+.*-688642/..29-3$)++'(*-,-%&,+-*++''$'$*()/;:/12:.8'*7:.092;29<;66:624033:681:0+*,6-78*0611,&/4./06/14237383242)()&&%(+,-8/79+*%'
@6602a92d-ec8f-4ed2-9202-9a0454866647 ch=395 read=40474 start_time=2019-12-13T00:47:17Z barcode=BC01 runid=2c9cf7bc05858273f10e7d7ec552fc0bd742dc3e
CCTTATTGCGGTTTTCACCCCAGTCATGAATCACAAAGTGGTAAGCGCCCTCGAAGGTTAAGCTACCTACTTCTTTGCAGCCACTCCCATGGTGTGACGGGCGGTGTGTACAAGGCCCGGAACGTCACCGTGGCATTCTGATCCACGATTACTGCTTGATTCCATTGGAGTCAGGTTGCAGACTCAATCCGGACTGACGCACTTTATGAGGTCCGCTTGCTCTCGCGAAAGTCGCTTCTCTTTGTATGCGCCATTGCTTGGCACGTGTGTAGCCCTGGTCGTAAGGGCCATGATGACTTGACGTATCCCCACCTTCCTCCAGTTTATCACTGGCAGTCTCGCTGAGTTCCCAGCCGGACCGCTGGCAGCAAAGGATAAAGGTTGCGCTCGTTGCGGGACTTAGCAACATTTCACAGCACGAGCTGACGGCAGCCCATCACGCTTACCTGTCTCACGGTTCTGACGCATTCTCATCTGAAAACTTCCGTGGATGTCAAGACCAGGTAAGGTTCTTCGCGTTGCATCCGGAATTAAACCATGCTCCACCGGCGGCCGTTTACGTCAATTCATTTGAGTTTTAACCTTGCATGCATGCTCCCCAGGCGGTCGACTTAACGCGTTAATCGGAAGCCACGCCTCAAAGGGCGCAACTCAGGAGTCGACATCGTTTACGGCGTGGACTACCAGGGTATCTAATCCTGTTTGCTCCCCACCGCACCTGAGCGTCAGTCTTCTTCGTCCAGGGGGGGCCGCCCCTCCGCCACCGGTATTCCTCAGATCTCTACGCATTTTCCACCGCTACACCTGGAATTCACCCCCCCTCTACGAGACTCAAACGCCGGTATCAGATGCAGTTCCCAGGTTGGGCCGAGGTTTCATCTGATAACCGACCGCCTGCGTGCGCTTTACGCCCAGTAATTCCGATTAACGCTTGCACCCTCCGTATTACCGCGGCTGCTGGCACGGAGTTAGCCAGTGCTTCTTCTGCGGGTAACGTCAATGAGCAAAGGTATTAACTTCTCCTTCCCGCTGAAAGTACTTTAGCCCGAAGGCCTTCTTCATACACGCGGCATGCTTGCATCGAACGCGCCCGGTAGTAAATATTCCCCACTGCTGCCTCCCGTAG
+
''))$0-%).*9;;*806+&%'$333986;70+.-.-,.'+++*())/4*,.-*'*.-534(..06975788/16/-//'-(&(*/82)/1542..175882(-+,/-00554.154)/2-+)'*,.47,-0000:;::8878/-/1148,%&$&&'/04,2($'%-(''(+'',0*)*)(6616*9/2+302/-*,.06)-093,...'-28/+--3,-**(*%&**+()+-*.50652070+./10222;666'$'%+*0/1346975///;108455371,,689:57+,,)(+*/,-.(((),7;0.289588-0)*-2<--.:'))-6.//6321-*2-.17;16,(*2/.8981//00310'-30(-+5014%,))5,0-1/0./40/,7/*$&$&&)+-226:/+,++&-,2+%,,--/0.14.(,1,/0.,0.*.+*25.24/-0(..*3,*&'&+&**/32),,.-,%'24/)'*(,*.4:87165-)+**%%,*+2/-21:58<2..,,5//.13')*.*.01<661//.440,',(('(---+%,,,'*)./89:<958<9151::;,1-,%&$$%')(+)1&-,667.*02+&'(+84-.-4/3+**++*&*.(/)/+,3+/-2756/4.(-))$,)1,03'*('))./.514677<;/021//13.,+,*2&(2+(,,00+1/--*,06;,,2/433.&'(((),-'&%2/1../12260-,4./04**2,0/5/-99010-.03835;,0,*2157:8606*+.65312,434+771+0)%2635712-061/1()/6205000864.35*/'$*0115-*&&&')--5579)*(*(.).5<19-*08-4&'./3&$+,+4')*)+,+*'(&&+,27:79;86666++&&*,+'-+-87,+0.&45462228./-*)-')))-4)*68-,''&(+-(*/,,-2..-2,).(,&(1,+(2'$&&&*:+;:<:300'26/279668-9//,787;,,1+/06/-+/-0/3&'&'*.*.56../))'()(%&%.)&&-*07498;76:75603-/))+31-(%&'(*+-/0'$%($**04*,,.%&(''))*/00/0+&()(*)*-5-66)+0((
@9e5a543c-8895-48d2-aaf2-1410219a0e0a ch=333 read=39274 start_time=2019-12-13T00:47:25Z barcode=BC01 runid=2c9cf7bc05858273f10e7d7ec552fc0bd742dc3e
CTCCACGGGAGGCAGCAGTAGGGAATTTTCGGCAATGGGGAAACCCTGACCGAGCAACGCCGCGTGGCGGAAAGAAGGTTTTCGGATTGTAAACTTCTGTTATAAAGGAAGAACGGAAATGGTAGCCAGTGACGGTATACTTTGATAGAAAGCCACGGCTAACTACGTGCCAGCAGCCGCGGTAATACGTAGGTGGCAAGCGTTATCCGTATTGGGCGTAAAGAGGGTGAGCGGCAGCAGGGTCTGTGGTGAAAGCCTGAAGCTTAGCCAGTAAACCATAGAACCAGGCAGCTAAGGGGTAG
+
(),(&-*02+/5152665:4-'%*'.496+6:73;4*-+)'-+-1+((/00,-&2377459+,--*&%(*(+*$))).0966632/40),,/+(+,-/-2/./8:+/+./)(%),)&(,*1*++-42)+,.3.1-'*0**(-(&&+)%*-*(,/-./-,*+-)).2,703;1+1/*49-1/7/321.522-2.-5:482,.00:2/1(%'%()37856-:5-),0/.-/1687:1-'*%).+++43,**1,01-(6566).'&$$'$')),-/5'03*()&%%&())'&*+++)%10+%&#$
@d53269d1-22ae-4c5f-a503-283aa398f5a8 ch=329 read=35304 start_time=2019-12-13T00:47:40Z barcode=BC01 runid=2c9cf7bc05858273f10e7d7ec552fc0bd742dc3e
TTGGTATTGCTTCGTTCCAGTTACGTATTGCTGGTGCTGAAGAAAGTTGTCGAATTGTCTTTTGTGTTAACCCTCGCCCCTTGCATCGCGCTATCTTCCGGTTACCTTGTTAGACTTCACCCCAGTCATGAATCACAAAGTGAAGCGCCCTCCCGAGGTTAGCTACCTACTTCTTTGCAACCCACTCCCATGGTGTGACGGGCGGTGTGTACAAGGCCGGAACGTATTCACCGTGGCACGATCCACGATTACTAGCGATTCCGACTTCAGCTAGGTCAGGTTGCGAACTCAATCGGACTACGCACTTTATGAGGTCCGCTTGCTCTCGCGAGTCGCTTCTCTTTGTATGCGCCATTGTAGCACGTGTGTAGCCCTGGTCATCAAGGGCCATGATGACTTGACATTACCTTCCTCCAGTTATCACTGGCGATTCTCCTTTTGAGTTCCCGGCCGGACCGCTGGCAACAAGGATAAAGGGTTGCGCGCTCGTTGCGGGACTTAACCCAGCATTTCTACATTTTAACCTGTGAGCTGACGACGACCATGCAGCTGTCTCACGGTTGAGGGCACCAATCCATCTCTGGAAAGTTCTGTGGATGTCAAGACCAGGTGAGTTCTTCGTTGCATCGAATTAAACCACATGCTCCACCGCTTGTGCGGGCCCCATCAATTCATTTGAGTTTAACCTTGCAGCCGTACTCCCCAGGCGGTCGACTTAACGCGTTAGCTCGGAAGCCACGCCTCAAGGGGCACAACCTCAAGTCGACATCGTTTACGGCGTGGACTACCAGGGTATCTGAATCCTGTTTCTCCCCACGCTTTCGCACCTGAGCGTCAGTCTTCGTCAGGGGCCGCCTTCGCCGCCGGTATTTTCACCCTCCAGATCTCTACGCATTTCACCTGCACCTGGAATTCTACCCCTCTACGGGGACTCAAAGGAAGCTTGCCAGTATCAGATGCAGTTCGGTTGAGCCGAGGATTTCTGTCTGACTTAACAAACCGCCTGCGTGCGCTTTACGCCAGTAATAATTCCGATTAACGCTTGCACCCTCCGTATTACCGCGGCTGCGCTGGCACAGGTTAGCGGTACTTCTTCTGCGGAGTAAACGTCAATGAGCAAAGGTATTAGCTGCTCCCCTTCCTCCCGCTGAAAGTACTTTACAACCGAAGGCCTTCTTCATACGCGCGGCTGCATCGGGCTTGCGCCCATTGTGCAATATTCCCCACTGCTGCCTCCCGTG
+
$&,+.'%%$')).-/1:,%+9/..78334-.08776556./))+,+-000:)$$('().882*%.)*..-.-'&''-,+(&'')'.2'(&'(/239;936-8-,5918/-600178:51/682-17745449--''''/(*'%%&&016-+/.*(+),+*')++77:50117-02.),.-/52%''8;0/77752/0./05:/3*&%(#,(,-8.536,)/*-12//2//24*-)*,''+0255.0./161211112593.,)++.+)$$$%$(()*)23/3),(*87673:19*4/7.,,%)%(.47010./3..))(/)++0.,-*-**-12123;38,99+%&'*,9:;;6692/.-,,+*++**(+-09239;98&+$)'+/7,944234,+,,1306-3-+.10757../-+31*-;7:;49+($*%,.62.67&&&+7016*)*,+888:433464710-*.*166/:**/033/-()'(**.01//1:60*(%-)98,,(4.7;-*''(&**-(*','&()-,214666*((%$'**/)1'**,03230%'&,*&&((+(*,/2193887743002:5;735<9934485503304587:'0&$'$(6;78:51/9/0187')%*%2673601+214547450-.2.0015-.*(((&&(,/82;6/7;:.105:9/6507.//'.40,-.0066:,,478,887630303/.,,+-/-%&)1.2-2+06021398874134))%+282845/2-112/10221386),*((,,2:966418.14+,,-.)')()3488*9-&*,/7.*/,+.6..+,(,511,169:876769<:568.-170/97797;6376*2%+&(&*-(*&(-/(*,**,.-,)(%')*+*18,,'*)$$''.4/6/4/1/,,)*1-,*2011',0*,23811*&(&(&'*3278..//2:2113//**,++)3-:/0,8+'&'''52.,''+-/00-.,4.22::8;8:7/.///21-&,,,%0//2*$+('),5/71/.023237-+.*)+00:7/19481:,+.,).,10/**'(',)'&*&2,/++$&%$%$+,8174-**+),((*,.*+++).++*-*,2;2*/+/)*)$'$#'(-/,*025/.28()++'(')',+,00-*,-:29'')+-887;55;713/-*$%#$$'&(*,-2&67338056151)(1)(&,&')2003674(*+,.3/25/490,-)
@79e51d1f-24ab-4cb4-a69a-ea44cf684a90 ch=85 read=48646 start_time=2019-12-13T00:47:51Z barcode=BC01 runid=2c9cf7bc05858273f10e7d7ec552fc0bd742dc3e
CTCCTACGGGAGGCAGCAGTGAGGGAATATTGCACAATGGGGAAACCCTGGTGGCAACGCCGCGTGAGTGATGAAGGTTTCCGGATCGTAGCTGACGGTACGCAGGAGGAAGCCACGGCTAACTACGTGCCAGCAGCCGCGGTAATACGTAGGTGGCGAGCGTTATCGGATTTACTGGGCGTAAAGGGAGCGTAGGCGGATGAAGATTAAGTGGGATGTAAAATACCCAGGAGGCTCAACAGGTGCTGCATTCCAGAAGCTGGTTATCTAGAGTGCAGGGAGAGGGAGGTGGAAAAATTCCCTGAGTGCTTGGCGGTGAAATGCGTAGAGATTAGGAAGAACACCAGTGGCGAGCGACTCTGGACTGTAACTGACGCTGAGGCTCGAAAGCGTGGGAGCAAACAGGATTAGATACCCTGGTAGTCCACGCTAACAAACGATGAATACTAAGGTGTGGGGGTTTCAACACCTCCGTGCCGCCGCTAACGCATTAAGTATTCCGCCTGGGGAGTGCGGTCGCAAGATTAAAACTCAAAGGAATTGACGGGGACCCGCACAAGTAGCGGGCATGTGGTTTAATTCGAAGCAACGCGAAGAACCTTACCACTTGACATCCCTTGCATTACTCTTAATCGAGGAAATCCCTTCGGGGACAAGGTGATTGGTGCG
+
+,.,+.33<6/01024-%,,+/+1,,00,6+**&,,221''%**+26)+0*.'.00617:<7662*&'')*,+10166:)3(/+-..1'&$#$%$1.5101113+1*-&(((/-+-.5+++.))**-039-+,,+58/./.2-000/730//,+///()-++9+++7,0+454--.493..,18,(.,',-858563,,/1-1,($:'7,-2)2144/,-142/,,-(&'*&)(&'*+%*&-)/-//--(+.'(%$'('**+*8/,,001'),102%+3+'('.+)()'+&)$%#%*)1'6,)'%%)''+'('(--))(,-())(),&***/,(0,0.**.+,.***+-6/-**,47/---/7350045.+)++94554&-+-.6%))()+-///,)-.9;:7..4*.3,-058:;009::88:9/++)*'&$()/+*),085:-*,*(+.//2.(047/.:,*+''%+,(-52467858:/--1103663845-122).+),736/.)'+,539:76%'+/,+5+:<<978999.0,..700-0.+0/+4:,)*-.'%%''%$'(%/-12654-22456;5(++(-97987--+''*)$%$%).*-+6,//8580,/1./1361102.6.6/6-)++)/.)-4*387/-89,./3,1+*&)(0)-)&'
@8ab9d862-ec2d-4b22-84a1-12bdd0148f6d ch=294 read=61468 start_time=2019-12-13T00:47:46Z barcode=BC01 runid=2c9cf7bc05858273f10e7d7ec552fc0bd742dc3e
CCGGTTACCTTGTTACACTTCACCCCAATCATCGAAATCCCACCTTGAATAGCTCCTTCCCTTTGGTTGGCCACCGGCTGGGTGTTATCAACTCGTGGTGTGACGGTGTTAATGCAAGGCCCGAACGTATTCACCGCGTTGTACTGTTCGCGGAGTTACTAGTAACTCCAGCTTCATGTAGGCGAGTTTCAGCCTATAATCCGAACTGAGACTGGTTTTAAAAGTTTGGCTCACCTCACGGTATTGCATCTCTCTGTACCAGCCATTGTAGCACGTGTGTAGCCCTACACATAAAGGGGCATGATGATTTGACGTCATCCCACCTTCCTCCTGGTTAACCCAGGCAGTCTCGCTAAAGTGCTCAACTTAATGAGTAGTAATGGCGACAGGAACAGGACCAATAACTTTATCTCACGACACAGGCGGCGACAACCATGCACCACTGTCACCTTGTCACGAGGATTTCCTCGGTGGTACGGGGATGTCAGAAGTGTAGGTAAGGTTCTTCGCCTGAATTAAACCACATGCTCCGCTACTTGTGTGCGGGTCCCCGTCAATTCCTTTGAGTTTTAATCTTGCGACCGTACTCCCCAGGCGGAATGCTTAATGCGTTAGCGGCGGCGCAGGTGTTGAAACCCCCCCACACCTAGTATTCTGCATCGTTTGGCGTGGACTACCAGGGTATCTGTGTTTGCTCCCGCTTTCGAGCCTCAGCGTCAGTTACAGTCAGAGAGAGTCGCCTTCGCCGCTGGTGTTCTTCCTAATCTCTACGCATTTTCACCGCTACACTAGGAATTCCACTCTCCTCTCACTCTGAATAACCAGTTTGGAATGCAGCGCAAGTTGAGCCCGGGTATTTCCCGTACTTAATCATCCCGCCTACGCTCCCTTTACGCTGACCGTCGGATAACGCTCGCCACCGTATTACCGCGGGCTGCTGGCACGTAGTTAGCCGTGGCTTCCTCCTTGGGTGCCGTCATTATCTTCCCCAAAGGCCAGGCTTTACGATCAAAGGCAACATAATATAAGCGTTGCTGCATCAGGGTTTCCCCATTTGTGCAATATTCCCCTGCTTGCCTCCCGTAG
+
56317.+3,30*51.1./2720-465'5+-+-.'+-.(.40+.)-&'(&#0133432-.(&&'%1+0/(/+515-3(('-//,..:220)%((*)0.,*+-03'((%$&&%$'$(**../1,&'10.216:745:42)%&%($%$%)')**-(%%),-/222-5+,+6)((+5:520,**.4.(%'6;-,238;6767:/0-+18998844143/7;:+086+..:601,-0,/4/,*,-2414311566742455779;213:18;*,11/.///23,*,*-7+'()**(&14+).2558900110393-.166423/34/2::::800+*'+.,1)10*(/3/+,---1**,&(&(*#%#'&%',(1),'$&'&)('&%')'($#$&&$#$#),(,%*'%(+'&(&(*//-'),,.,7%&0+'+&''&(&-411//./0&,(*/123.2.--.%)*&/.(-8433+.)0'(%$#'(&,(&)%)*)(*()*6656631,(++0/2;2((%#&'+*-1;5:1**)+54563114,-/-*+*'00-31/0550-152839433;;2**-9<,.5+*1-)--336*/).02661,,...:28.)'(&,+0/0/5/,.3.,,(*(%%%),)013/+63-2476++),+.2.(-,//:1+(('*8+0.*&-,/027654-+))3.,*)+-/'.(,0)*.,5+)&'()+,+269996234347+5+6())*+0''(&(%''+*.050:7545/00-4499<7919**6;/.,*)%-.1(332-,)1:36802-/,'-),+-1.0%'*+42212(+$&%&'&%101&223589;2522021..-(0**+/2-.1,)*,1-.-/:/00.)*)&)(7-888:1;*,.5*&%%')52+0<83431+,)%%()*-4068;94466376*,'%++,914.+,**'),)+1,-*%*)0*519...:0:796692*+..7.(,$,$1851,'./,-/3+39/*/5*-(''%*+/197.+++,.(.,*,+/)+#)&%($%%$()12:*.510/11%3734;3495+)(+,+--2,+'&'&-3+(&&'('),%&+1))+&*
@4b8475d2-3786-4b86-ae4f-bee80945137d ch=30 read=38985 start_time=2019-12-13T00:48:04Z barcode=BC01 runid=2c9cf7bc05858273f10e7d7ec552fc0bd742dc3e
CCAGTTTACCTTGTTGCGGCTTCACAGTCATGAATCACAAAGTGGTAAGCGCCCTCGAAGGTTAAGCTACCTACTTCTTTTGCAGCCCCTCCCATGATGCTTGACGGGCGGTGTGTGGCCCGGGAACGTATTCACCGTGGCATTCCTGATCCACGATTACTAGCGATTCCGACTTCATGGAGTCGAGTTGCAGACTCAATCGGACTACGACGCACTTTATGAGGTCCGCTTGCTCTCGCGGAGTCCTTCTCTTTGTATGCGCCATTTGGCACGTGTGTAGCCCTGGTCGTAGGGCCATGATGACTGACGTCATCCCCACCTTCCTCAGTTTATCACTGGCAGTCTCCTTTGAGTTCAGCCCGGACCGCTGGCAACAAAGGATAGAGGTTGCGCTCGTTGCGGGACTTAACCCAACATTTCACAACTTTGAGCTGACGACGTATTGCGGCACCTGTCTCACGGTTCCCGAAGGCACATTCTCATCTCTGAAAACTTCCGTGGATGTCAAGACCAGGTAAGGTTCTTCGCGTTGCATCTAAACCACATGCTCCACCGCTTGTGCGGGCCCCGCCAATTCATTTGAGTTTTAACCTTGCGTACGTGCTCCCCAGGCGGTCGACTTAACGCGATTAGCTCCGGAAGCCACGCCTCAAGGCTGTACTCAAGTCGACATCGTTTGCAGCGTGGACTGCAGGGTATCTAATCCTGTTTTGCTCCCACGCTTTCGCACCTGAGCGTCAGTCTTCGTCCAGGGGGCCGCCTTCGCCGGTATTCATCGAATCTCTGCGCATTTCACCGCTACACCTGGAATTCTACCCCTCTACGAGACTCAAGCTTGCCAGTATCAGATGCAGTTCCCAGGTTGAGCCCGGGGATTTCACATCTGACTTAACAAACCGCCTGCGCTTTGCGCGCCCAGTAATTCCGATTAACGCTTGCACCCTCGTATTACCGCGGCTGCTGGCGAGTTAGCGGTCTTCTTCTGCGGGTAACGTCAATGGAGCAAAGGTGGTAACTTCCTCCCTTCCTCCCGCTGAAGTACTTTACAGCCCGAAGGCCCTTCTTCATACACGCGGCAAACTTGCATCAGGCCTGCGCCATTGTGCAATATTCCCCACTGCTGCCTCCGTAG
+
/)%41/(&),4.&37&,*)/681,0+*,7+*''344230.0,/2875*)*)57734,..-)2(9*+..46:3/3492739*%+(',2.'(+/,'/*,,,&(&&&,/65/.1,,,)'(&*.**/+'&'&)),1/-/4'0)1035:0**,-04-*+,2/9**+*+///791-,*.051254/**++,+/,3000244991:/2(7-840/223+-'**.2+++-/-0464/20,-/0-1140+()*0')1-6/580.1154:89<84:'&')(-*))+(/,..9-*1:89.10,595/)*(*()%%&'(85011*0--(,161724+..12;;34668715/016555(*0+,15895--07,1139923235./*,1;.3/99/,'+(0.,.-12752:-,+9941602,25,0*322:731424-+,-+22555348561)+(--0'7747845545301047501*').,03-//1:6785652/1//.2--.1-+,,29:9687-*,01<4/5336+00::994031/811.)''15627-..00012601/*()&+*((-1/6540))/051:7,35-*(2/:;()$''0,++,*&(%-&*.-*-/+/09*943/()%&&%%'-'(,/02245*1).,)-32478:88++++'()(%&)--3.3256859:81:/*+*++/.3:0/-&+)'&&--1/1/60041/657*./3332(+,*0;-*()'/312-6878;89423:2134(%08::/1457;595-,-(**&,30'/2)*---775.1*,*34+++0-33651',('+,3+3-23-26/.)2()-*&/,0493*++6-.83)//.18312212,36;18,(--1.,)527(*(++$--.**+-/04322143846986:012-.3/.)-+')**-0.,,018;9861013828/+-6-///092563863:34:46/90006,,%&')+)1%$'(.,**2.5<954433,,1:857909.-+%)328+..-'',++'))$&%)//.72,,48)*86-0,()&'(-+'&(%-)()),./+4,-8//85),+-).*'+'%%'%$'$%',-0'617;558,34'+3*+&+-533438592+-/..3/02-47+,*+
@41831b3a-cd78-4518-96a8-6bdb97e67c29 ch=189 read=78834 start_time=2019-12-13T00:48:01Z barcode=BC01 runid=2c9cf7bc05858273f10e7d7ec552fc0bd742dc3e
CTCTTGCATGCTTCATTCAGTTGCAGGTGCTGAAAGTTTATCCCGAATTATGCTACAATGTTAACACTCTGTTGTTTGAAATCATGCTCAGGCAGCAGTGAGAATAATGCACAATGGAGGCGCAAACCTGATGCAGCCATGCCGCGTGTATGAAAGGCCTTCGGGTTGTAAAAGTACTTTCAGCGGGGAGGAAGGGGTAAAGTTAATACCTTTGCTCGTGAGCGTTACAGAAGAAGCACCAGCTAACTCCGTGCCAGCAGCCGCGGTAGTACGGAGGTGCAAACTGGTAATCGGAATTACTGGAATGGCGCAGAGCGGTTTGTAAGTCAGATGTGGTAATCAGGAAAACGCATCGATACTGGCGGCGCCCGGAGTCGTAGAGGGTAGAATTCCAGGTGTGAACAAATGCGTGAGATCTGGAGGAGAGGAATACGGTGGCGAAGGCGGCCCCTGGACGAAGACTGACGCTCAGGTGCGAAAGCATTAGGAGCAAACAAGTTAGATACCCTGGTAGTCCACGCCGTAAACGATGTCGACTTGGAGGTTGTGCCCCTTGGTGTGGCTGGAGCTAACGCGTTAGAATCGACCGCCTGGAAGTACGGCCGCAAAGGTTAAAACTCAAATGAATTGACGGGGGCCCGCACAAGCGGTGGAGCATGGTTTAATTGTTACGCAGAAGAGCCTTACCTGGTCGCCCGGCATCCACAGGAGTTTTTCAGAGATGAGAATGTGCCTTCCGGGAACCGTGAGACGCATGGCTGTCGTCAGCTCGTGTTGCCGAAATGTTGGGTTAAGTCCTGGCGAGGCGCAACCCGCATAGCGTGCCAAGCGGTCCGGCCGGGAACTCAAAGGGGCTGCCGGTAAACTGGAGGAAGGTGCGGGGATGACGTCAAGTCATCGCCGGCCCCTGACAGGGCTACACACGTGCTACAATGGCGCATACAAGAGAAGCGACCTCGCGAGCAAGCGGACCTCATAAAGTGCGTCGTAGTCCAGTTGGAGTCTGCAACCGACTCCATGAAGTCAGGAATCATGGTAATCGTGGATCAGAATGCCACGGTGAATACATTCCCGGGCCTTGTACACACCGCCCGTCACACCATGGGAGTGGGTTGCAAGAAGTAAGGTAGCTTAACCTTCAGGAGGGCGCTTACCACTTTGCTGATTCTGACTGGGGTGAAGTCGTAACAAAGGTAACCGG
+
$,%'%%$%(%'(&)%*/0%%&&$%%'))*)%%),)(+3)()'''$'(''(*')$%'-..+,.-))$'(%$&'''*,()&+)%%%&$&%'$'*,+..,+2)(**0+,%-())-0:/-1%'&($%+,&8;965201.%.3045945321/1120/0%'),0/55*;65852835+&/('(+3/-,3'+1*(,++/-.(&&*;5+,21+(')%%&%%()307/)'*%*&$(.,.1+,.$('*0(&***,/./2233875430/2311510/041520-))+./48$1(0--3,**,.(*,(&&&&(%%&&))+*$'%)+'.*0*%*(+(,7((%)$(&%$()+,&)('&%&%$'%%%$%*))%)2*&(*$,+))'&&'('(/'&()')&((1,//(*731)$&$%&)/-,+*+'&'&++39920/('(%*(*)(&(&(/(&'**2+.,,((.+($))(.((,(*000016771*).+**'..($($+%&,&*&).0))-*,)-$%,*..91+*)((*12.(+15;588:-5111,020.,1+2---).+%-)*10''(.,+'**'&$%('&,/.5/...,5-&&%(+1.67032***)($**++5/3-22:(6+:73;:54667::5639230/0,*2-*(+,)**.,..45;89://,*.-*4947204..*))'&((*'''%.))++..)%))'(-0**',/00)(*%1*'').;<04,++++;8755:7/4-.+)(+)*693847,1+&*')#$%42940010010+./26/.++)&%%&''+(),6%356964/33*$$'+&$*()....05-&'#%$%'&-',*-('*-6784/82.+2',,4457;/+/51-420+.&).;6.889/.1.3-3..',+4124/-//.321-33230((&())++'&')*(+98583200+11357847/:..:534/11)1+&(&*(*12546564741,/23-024///12+-096/268694(%'))*)#+)1...0078541++''*++93'&)(+)+5%.),--2%(%.,3---//157670*)51.3.+.177,*7436'0-0*(-3.-,-./001//,27.94-+..02349.6/2-)(,)1/2:01+-$'&&(,*)**.()*/4028591%1+)11+0/34504/,+3.+(%),,150*..65/))')*+/+-,,,,1/26,+-/3:590.
@1c09047f-7b78-487b-aa6a-88b00db5add4 ch=326 read=59363 start_time=2019-12-13T00:48:07Z barcode=BC01 runid=2c9cf7bc05858273f10e7d7ec552fc0bd742dc3e
CCGGTTACCTTGTTGCGACTTCACCCCAGTCATGAATCACAAAGTGGTAGCGCCCTCCCGAAGGTTAAATACCTACTTCTTTTGCAACCCCTCCCATGGTGTGACGGGCGGTGTGTACAAGGCCCGGGAACGTATTCACCGTGGCATTCTGATCCACGATTACTAGCGATTCCGACTTCATGGAGTCGAGTTGCAGACTCAATCAGTTCTGACGCGCTTTATGAGTCCGCTTGCTCTCGCGAGGTCGCTTCTCTTTGTATGCGCCATTGTAGCACGTGTGTAGCCCTGGTCGTAAAGGGCCGTGATGACTTGACGTCATCCCCACCTTCCTCCAGTTTATCACTGGCGGTCTCCTTTGAGTTCCCAGCCCGGACCGCTGGCAACAAAGGATAAGGGTTGCGCTCGTTGCGGGACTTGACCCAACATTTCACAACACGAGCTGACGACAGCCATGCAGCACCTGTCTCACAGTTCCCGAAGGCATTCTCATCTCTGAAAACTTCCGTGTCAAGACCAGGTAAGGTTCTTCGCGTTGCATCGAATTAAACCACATGCTCCACCGCTTTGTGCGGGCCCCAATCAATTCCTTTGAGTTTCATTCTTGCGAACGTACTACTCAGGCGAGTGCTTATTGCGTTAACTGCAGCACTGAACTTTGACATCAACACTTAATTGCTCATCGTTTACGGCGTGGACTACCAGGGTATCTAATCCTGTTTGCTCCCCGCTTTCGTGCCTCAACGTCAGTATCGGGCCAGTGAGCCGCCTTCGCCGCCAATTGTTCTTACCGAATATCTACGAATTTCACCTCTACACTCGCGGTTCACTCACCTCTCTCCCGAACTCAAGATCTTCAGTATCAAAGGCCAGTTCTGGAGTTGAAATCAGGATTTCACCCTGGTAAGACCGCCTACGCACCCTTTACGCCCAGTGATTCCGAGCAACGCTAGCCCCTTCGTATTATTACCGCGGCTGCTGGCACGAAGTTAGCCGGGGCTTATTCTTGCAGTACCGTCATTATCTTCCCGCACAAAGAGCTTTACAACCCTATAGGGCCTTCATCACTCACGCGGCATGGCTGGATCAGGCTTACGCCCATTGTCCCAATATTCCCCACTGCTGCCTCCCGTAGGAG
+
44203;12000,./%'*(,5+*'056*-.0////2873/2383,0+$''')+-5///3.+)+))).5:2(-.3,('/701780-.-1/;6*(6:/-98877999;6<;828/0000&2334082*,46-4,*,-0<1.09.154126731001/'&()129,*'$(+-07<672+23955660,..20.1093515788.1---+..5.-34521',17/-.5'**543525//-/01/2/&,,/1)*-,.1**52./732229;94:2.--,'(,0-/'''(/5726:986671*+3372(.,/0/--,204689::2:04.$(/*1-%)+*)++6.)+6(-/.7/.1/./4.).0,-/7823,&*/-*2:5733444;64178;0.4.832254/2*,+-476392.298-,,7,2.7/.0233;52.0-)*(+&'74455343402383656.0111;821.*+)*'+5+45/*,+*10006-*.0986731,866+07/7.0+/1-426:<5:9851,33856:668.7,+*$&$(.-3/5<::0///912010,06.134-.878/+((%&%#%-/798;7**5,--38<:5/59.8/,..,35152420012'-1-%$)&%).0,3///.6/9.888/...,67360/541/1;:9.**(#()'(%0(%*66597082/+.-;21288,+,&-32.'&/*-.889889660<3-.0775/&)*,/.-0.041//%..2-$'--06%-&6/''-('(,2*-:6;646:%%%'&-*,5:647%2&(1/./04749-7-1;:0/3710,'+),41)*%.3:4')+'#')&+,/1/0,*+866806/11210/&',++1/1)&$%&%(4///.3%(3/-)&%**+(+)2951-16*$(-/0+),48246.00-016;55;713,71,(0346:;470//2565//1/+151+/--&/(*5,/723,**++./76694/%&**/++-,+-(3;2.219118.2-(+'',--7399/9///;::0;4,,-,/5,)+,+++&&(+36;+****',/.21958::-22/)-.0183314834:;000,89517%,--68018446/2(0)./<.587*-*((&&))*19++<8:0,&
@f5ed3a77-e879-4468-910e-ff20638a7f11 ch=134 read=38205 start_time=2019-12-13T00:48:11Z barcode=BC01 runid=2c9cf7bc05858273f10e7d7ec552fc0bd742dc3e
CCGGTTACCTTGTTACGGCTTCACCCCAATCCCATCAATCCACAGCCAGACAGCTCCTTCCTTGCGATTTGAATACGGCTTCAGGTGTTATCAACTCGTGGTGTGACGGGCGGTGTGTACAAGGCCCGAGAACGTATTCACCGCGACATGCTGATTCGCGATTACTAGCGATTCCAACTTCATGTAGTCGAGTTGCAATTCCACAATCCGAACTGAGAATGGTTTTTTTTTATGGGTTTTGCGCTTCCACCTCGCGGCTTCGCTTCCCTCTGCACCATCCATTGTAGCACGTGTGTAGCCAGGTCGCAAAGGGGCATGATAGTTGTCCATCCCCGCCTTCCTCCAAGCTTGTCCACTGGCAGTCTCGCTAGAGTCCCCAACCAATGATGGTAACTAGTAACGATAGGGGTTGCGCTCGTTGCGGGACTTAATAACATCTCACGACGAGCTGACGACAACCATGCACCACCTGTATCATATAGCTATCTCTCCATCTCTGGAGCCTTTATGGGTATATTCAAGACCTGGTAAGGTTCTTCGCGTTGCTTCGAATTAAACCCACATGCTCCACCCTTGTGCGGCCCCGTCAATTCAGCAGGTTTCATTCTTGCGAGACGTACTACTCAGGCAGGAGTACTTATTGCGTTAACTGCAGCACTGAACTTTGACATCCAACATGGTACTCATCGTTTACGGCGTGGACTACTGGGGTATCTAATCCTGTTGCTCCCCACGCTTTCCGGGACGGGCGTCAGGCCAGATCATTATATCGCCATGGTGTTCCTCCATATATCTACGCATTTCCACCTGCACGTAGATTCGATCCTCTCCTGCCTCTGGCTGCTGGTTTCGCAAACTGCTGAAGTTAAGCTTCGGGCTTTCCACCACAGACCCTTGCTGCCGCCTGCTCCCTCTTTACGCCCAATAGCAATTCCGGATATAGCAACACACTTACCTACGTATTACCGCGGCTGCTGGCACGTAGTTAGCCGTGGCTTTCAATAAAGTACCGTCACTCGGCTACCATTTCCTGTAGCCGCCGTTCTTCTGCTTTATAACAGAAGTTTCGTCGAAAACCTTCTTCCTTCACGCGGCGTTGCTCGGTCGGTTTAATTGCCGAAAATTCCCTGCTGCCTCCCGTAGGAG
+
44,0.7+-,/)-19./,'-.62-7:9(1,.2')(0/51.2/(*(('(()/+%,++22062,-000*$-*''$'(%((*((+)&..,,/321*3+**.)-99986447()26+5,--.1+.4:,91:.+,/5:87998<414;,/99:9:988778<:99966943222486;24/2*,,,0.22234640-./4(/&+*2)&&)-381'(38510,)-/.,392556:99/-.0/(,:;.,-''(,')&-//2-01524;856714:1-//-//195862649+,%++-/1037,+*(+(&(..3%((*)(+0,+1+*)+(0.3++*,.*45,&$%),0-0*,&.($$%''+-)&&#%(''(*.33-/*)(+&)+')%+&,%5')*.-00+/))')$$(1.//.+)'-(4033265.,4,**/.7-+*(.)%(/-77663$%--0)(/88757759888;6714141.51424.4-((+*&-..:855437:87763358-./64990/+-*'-../-&14328;864506(1+:88996603-)).//%+&4'::499(()*228.8-*/4%%)',/**)1671,28:99<,)')%'-.:./)+3,5.*)%%%/./333.-,-1**34)1(%(,+,00*5,+++0262545872936677924:51285731422//%024478699869-*,3977763+-.)*,*,.*(*.4438025,*28./,078*+--2.;:--4:6/0'(-//,1*-.3;51131*/,(*(*+,.-('*+)+.4423272/*,)..,+++,-48,2*&-,&%)')%&&$(.*/),.2612/58-/5,--+&-./01.171;95&%15,+)&).-+4+,03-++*,&(1.,1:1,0,.4+,-+1.7().+..128*')(')..4++.19300.+-)-+)*#'$)254/4160/%%%)&$'%&#)%%%*.').-236:125101411215650'-++&1.831677;:;4.5-'(-.262,1.36767/668,0**+59/8<7.5870/-1)'*)34911,)'$$&))*//31%&+''/9/,/21),33.0728.350$%'&$')+-0.02:332-1--**3)+)%(/0/04-07807(/+)'33857:31:2/12/))(
@ecc46d32-77f7-47d2-9846-e997697546f5 ch=157 read=41045 start_time=2019-12-13T00:48:16Z barcode=BC01 runid=2c9cf7bc05858273f10e7d7ec552fc0bd742dc3e
CTCCACAGGGGAGGCAGCAGTGGGAATATGATAATGCACAATGGGGGAAACCTGATGCAGCAACGCCGCGTGAGTGATGAAGGTTTTCGGATCGTAAAGCTCTGTCTTTGGGGAAGATAATGACGGTACCCAGGAGGAGGAAGCCGGCTAGCGTGCCAGCAGCCGCGGTAATACGTAGGTGGCGAAGCGTTATCGGATTTACTGGGCATGCAAAGGGGGCGTAGGCGGATGATTAGAATTAAGTGTAAAATACCGGGCTCCAGCTTGGGTGCTGCATTCCCAAACTGGTTATCTAGAGTGCCGGAGAGGAGGTGGAATTCCTAGTGTAGCGGGTGAAATGGGTCGAGGAGCAGGCGAAGGCAGCTCCTCTGGACTGCTGACGCTGGGGAAAAAAACCGAAGCGTGGGGAGCAAACGGGATTAGATACCCTGGTAGTCCACGCCGTAAACCTTGATGATACTAGGTGTGGGGGTTTCCAACACCTCCCGTACCGCCGCTAACGCATTAAGTATTCCGCCTGGAGTGGGCCAACTCAAAGGAATTGACGGGGACCCGCACAAGTAGCGGAGCATGTGGTTTAATTCGAAACAACGCGAAGAACCACCTACTTGACATCCTTGCATTACTCTTAATCGAAATCCCTTCGGGGACAAAGGTGACGGAGTGGTGCATGGTTGTCGTCAGCTCGTGTCGTGAGATGTTGGGTTAAGTCCCTGGCAAACAGCTATGTTGGTTTTACCATTAGTTGAGGACTCTAGCGAGACTGCCTGGGTTAATGGAGGAAGGTGGGGATGACGTCAAATCACCATGCCCCTTATGTGTAGGGCTACACGTGCTACAATGGCTGGGTACAGAGAGAGATGCAATACCGTGAGGTGGAGGCCAAACTTTAAACCAGTCTCAGTTCGGATTGTAGGCTGAAACTCGCCACCACATGAAGCTGGAGTTACTAGTAATCGCGAATCAGAATGTCGCGGTGAATACGTTCAGGTCTTACACCGCCATCACACCATGAGAGTTGTAGTACCAGAAGTCCGTGAGCTAACCGCAAAGGGCAGCGGCCGAAGGTAGGGTCAACGATTGGGAGGTGAAGATCGTAACAAGGTAACCGG
+
'(2*()%)3-+&+-*330+/.,/.'+'&($&'&'*)++/284442/('---1/0.111,2325758<7661'&'()../.4/4.;961075795829,+..02134775078*,2.0/++'(())/)&*'(-('&,*(*&'+)+4()*+,%)(0037230+/2300*(((%&(*().3+*040**((+3431-4*.*/55++.7;73%+&'-2+*-3),-.5762./6./8,4,)($%'')&&(/,..10+-11-1,,.+0(%(+,.8756899988868-/2/21364:.**))%)*.'*,)-')&.,(*&&*+1-2,6-,,872+'''%/.-(*,%%'(''$%%*&$$)'**&%$%+**&(**-()*/643)&%%$(('),1)*10*/++-,(*(')'*+99:;;((*+94,/&48+0.+(/-24<0/62325596%12698663-.'''()3),,/-0-./1161334,,812':+978;17')''$((%-,*--0/.-03172/./+.,)(&121,,&$$%&%$$)&()(--*(&-(1/735-/95-66,*,*-0,+*'''()''+4434561;;0958.+,/&-1)4.2+--)+)+($)''())/,-./230)((),31-..0152605(),-(+;,5;722951//4',&,*-.'+#&'35,+)(*/.45025623./.,+---87576757984=3:91902..80('.00.)%&')()**,*()'+)&),.6.5+(+-9''-6,1,+'$&((+-/1579;75940./*((.+/1/70842981297785456;82229;98).3,,,712121*$)++++,/*-/059889-<--9/-/3(*+801&&&&(+,77-<--,:::8/--+*21))*-11743270-39/598:979)2,7*'-&0+/0,57565(62'-,*+)(0*++,3,..*,44900-9../6708/-+$)'(26851164354,+'(+%&30.01284%00/.2.))).7-/2&*31345:80.*(&)20&%'#*)-.&'+)*..414//-,+-03:4878(+*(&)+&'()*-,/+1/3234231&1/,7.//,&(')*1'$&+-669:41(./-,205/7
@1a71f5e5-a5e2-467a-ba61-8e238703cbda ch=449 read=21187 start_time=2019-12-13T00:48:15Z barcode=BC01 runid=2c9cf7bc05858273f10e7d7ec552fc0bd742dc3e
CCGGAGTTGCCTTATTTTGACTTCACCCCAATCATCAATCCATAGACAGCTCCTTCCTTGCGGTTGGGCCACCGGCTTCGGGTGTTATCAACTCTCGTGGTGTGACGGGCGGTGTACAAGGCCGAGAGGCAATATTCACCGCGACATGCTGATTCGCGATTGCTTGATTCCAACTTCATGTAGTCGAGTTGCAGACTACAATCCGAACTGAGAATGGTTTATGGGTTTTGCTTCACCTCGCGGCTTCGCTTCCCTCTGCACCATCCATTGTAGCACGTGTGTAGCCCAGGTCATAAGGGGCATGATGATTTGACGATCATCGCCTTCCTCCAGCTTATTACTGGCAGTCTCGCTGCAGTCCCCAATAATGATGGTAACTAACGATAAAGGTTGCGCTCGTTTGCGGACTTAACCCAGCATCTCACGACACGAGCCCCGGGCGACAGCCATGCACCACCTGTATCTCATATAGCTATCTCCATCTCTGGGCCTTTATGAGTATGTCAAGACCTGGTAAGGTTCTTCGCGTTGCTTCAGATTAAACCACATGCTCCACCGCTTGTGCGGGCCCCGTGTTGCTGGTTTCATTCTCGCGAACGTACTACTCAGGCGAATTACTTATTGCGTTAACTGCGAGCACTGAACTTTTGACATCAACACTTAGTACTCATCGTTTACGGCGTGGACTACTAGAATTATCTAATCCCTATTTGCTCCCACGCTTTCCGGGACTGGAGGCGTCAGGCAGATCGTCGCCTTCGCCACTGGTGTTCCTCCATATATCTACGCATTTCACCGCTACACATGGAATTCCACGATCCTCTCCTGCCTCTAGCTGCCTGGTTTCTGCCGAGCACTGAAGTTAAGCTTCGGGCTTTCACTACCTGAACCCTTGCCGCCTGCTCCCTCTTTACGCCCAATAATTCCGGATAACGCTTACCACCTACCACGTATTACCGCGGCTGCTGGCACGTAGTTAGCCGTGGCTTTCTAATAAAGTACCGTCACTCGGCTACCATTTCCTGTAGCCGCCGTTCTTCCTTTATAACAGAGTTTACAACCCGAAGGCCTTCTTCATACACGCGGCATGGCTGCATCGGGCTTGCGCCCATTACCCAATATTCCCCACTGCTGCCTCCCGTAGAG
+
.-).$'**(.*),)0)(%()23;477-1.(2,-.:030-22''(**+//346689/)))*+//..).531/8+9,+26/'&''')300208/0//3$-()/**+37,07652++*,*/8+333($'$%%,,(-.852*6.--,/.144;:94704(1/*3)'&%%+,29101-,2/426254433'(*8.*-%((01053;2//,.30*'&*'0*,71:6234;1864+%'+//01967--/1+,6-./2/0:0*+**,467:9:,.693../...-0*)&$$%..)(.5..-.5/)*5/012./000:<1/.-,'''0.,%(.+99:041++/.3.//..--&&'31.'*)($$%'()+59*-'$+.,+.,,,(%$&+1,866611(+*/5,//16721;,./16++5.5-71-*$,*/041---+*%)*)+-&&%(&)*5075&140/%+'*-02860//0042)2-.1344,-.-09888551.-(%&*/,)*))*%&)*+.*,)-,7()4531*10698<:79253-/1;1(&&('&,-7811124443,*0-01-6.//2()++330('%%*(*%-'*()-,0/--.0,+&()-,///-,-.)-68(&(*())/-*://0507.5,-,,(%&'.04581/,67.*/5/27*7+,+0-012445001102:8)-)&'++:977*&*)'&')&-,/./37057)*.07.)-.096)++-4;1.(1::+,,,&%&/24.-$%'*(,-34299489.::67:67731-/0733.,0-05779984768/;</.134''-'')(+-//,*5,03()(*+8)*+)*223/--./,3787551489;,+'%$##)#%&(),%)(+.3,&,.3.(:845462200,+%%$%-17(++(),)061-+,04,,61:2./7.3---,3(7:7256799:94-5-'.,&**))+&)+)(((''/2,/+7568:9:80*,-/256:63685740*,,)'&+1/1:3,+*02172///1,8-.,6819<84853...20.01/6:99:3.04.,,.)0(%('0;9,12-6:-*-/01396<78<856*/&-,+1-,,506330211.&61.18-041<8,//%(+*+3-(-3--.)%(+)+0(,61/85--/+$+
@538bfa63-833d-4334-92f4-60198e19a9e5 ch=475 read=39456 start_time=2019-12-13T00:48:26Z barcode=BC01 runid=2c9cf7bc05858273f10e7d7ec552fc0bd742dc3e
CCAGTTACACTTGTTACGACTTCACCCCAATCATCTATCCCACCTTAGGCGGCTGGCTCCTTACGATTTACCTCACCGACTTCGGGTGTTACAAACTCTCGTGGTGTGACGGGCGGTGTGTACAAGGCCCAGGAACAGTATTCACCGCAGCGTGCTGATCCGCGATTACTGGCGATTCCGACTTCATGTAGGCGAGGTTGCAGCCACCACGATCCGGACTGAGACTGGCTTTAAAGTTAGCTTGCCGTCACCCGGCTTTACGACTCGTTGGCACCAACCATTGTAGCACGTGTGTAGCCCAGGTCATAAGGGGCATGATGATTTGACGTCATCCCCACCTTCCTCAGTTTTATTACCGGCAGTCTCGCTAGAGTGCCCAACTGAATGATGGCAACTAACAATAGGGGTTGCGCTCGTTGCGGGACTTAACCCAACATCTCACGACACGAGCTGACGACAATAGCATGCACCACCTGTCACCTCTGTCGAAGGAAAACTCTATCTCTGGGCAGGTCGGGGATGTCGAACCTGGTAAGGTTCTTCGCGTTGCTTCGGAATTAAACCATGCTCCACCGCTTGTGCAGGCCCCAAATCAATTCAGCGAGTTTCAACCTTGCGGTCGTACTCCCCAGGCGGAGTGCTTAATGCGTTAGCTGCGGCACTAAACCCGAATGAGGTCTAACACCTGCTCATCGTTTACGGCGTGGTTGCGATCTAATCCTGTTTGCTCCCCACGCTTTCGAACCTCAGCGTCAGTTACAAACCAAGAAACCGCTTTCACGCCACCGGTATTTCCTCCATATATCTACGCATTTCACCGCTACACATGAATTCCACTCTCCCCTCTTTTGCACTCAAAGTTAAACGGTTCCGAAGCGTACTAGCGGACAAAGCCCGGCGCGCAACTTCAGACTTAACCGCCTGCGCTCGCTTTACGCCCAATAAATCCGGACAACGCTCGGGACCATACGTATTACCGCGGCTGCTGGCGCGTAGTTAGCCGTCGCTTTCTGGTAAGATACCGTCACAGTGTGAACTTTCCGCTCTCACACTCGTTCTTCTCTTACAACAGGCTTTTACGATCCGAAAACCTTCTTCACTCACGCGGCGTTGTCGGTCAGACTTCCGTCCATTGCCGAAGATTCCCTACTGCTGCCTCCCGTAGAG
+
6-(,81(+&)+*)/+*+217:<:06:9-//.1;:;882831,5241/597/3/0/5/00')''(*%42))289001;044441'5,/)).-/089-..+,/369888888,82-22/.0*++35:*9.7/,.643/%%'*34347;56'687886644479./../5*,#&*-..9782++/-1/014648992/.//:3/,,.+'*-)++,0.)*,+&*),-224.6-,7721)((.-0147)57577,.:).6(')%#*,-.:;525-.(+/21(77+7*'&'(*.121484//.4-+(/,,,006914:4-2100/.1:87+,-/02:904;0+/369,()+'.2;;+17316;190106414'(--*,-/+0.+,&/168<7'*54:544()4+,9,,(2.+(.,-0--3/07<,14<96,/+.&-'&+304+*((),-26396745541440)7)'%---.*,'+/020.+/0337414,.0*,3/.+577.34688731*%&($%*'*+)146-4'($(,.,0./3447,72728<:99/6-*,17.)*+)+*08900***./6724603/6-0/7,87876)&')-2+7/9.&''&&-,:+71)*--1,-/455()*/-678-'0/1./&(((,0.04334012,,-//0700-,.99-.4-&%&#&&-3.3')('$%%&#%''89885<932.50111''&%'*'.+,5:598240;:++--450(*()09-)*)%-*'/1&20/12427/-1:/6,.&%*+'0,'(12/-'3,2.(,&*,)'$().,/./-/18689:663513;3.,/4234++%)$*(&*.-70,--.06-.***.0*2)++10+30&&*5'605.00:-($'&')10235/.0.5'&*+)'))%&&&%$%&*.*-6.1333,3073:58<7221104.+*(,,4,72+072423*,++,*,466469:&673,,*.,/.3-1,,12-1/8122:-4,+(0-00233.-/1'(.$'374325:513.0025835///./:8988844:497&/.0..&1*-022:;88:8603.'+2-.+69.399)&.-.0-('05240021.2:73354-.,++2.)/*&*+--,.-..45859786745<666+-*()14-:-)*440//.081:5(),()((
@f5dc4147-e004-4491-a4b4-6cc91c9c3a70 ch=147 read=46600 start_time=2019-12-13T00:48:32Z barcode=BC01 runid=2c9cf7bc05858273f10e7d7ec552fc0bd742dc3e
CCGGTTACCTTGTACGACTTCACCCCAGTCGCCAGATCACAAAGTGGTAAGCGCCCTCCCGAAGGATTAAACTACCTACTTCTTTTGCAACCCACTCCCCATGGTGTGACGGGCGGTGTGTACAAGGCCGGGAACGTATTACCGTGGCATTTCTGATCCGATTACTAGCGATTTCTTCATGGAGTCGAGTTGCAGACTCCAATCCGGACTACGACGCACTTTATGAGGTCCGCTTGCTCATGAGTCGCTTCTCTTTGTATGCGCCATTGCGATGTAGCCCTGGTCGTAAGGGCCATGATGACTTGACGTCATCCCCACCTTCCTCCAGTTTAGCATCACTGGCGGTCTTTGAGTTCAGCCGGACCGCTGGCAGCAAAGGATAGGGTTGCGCTCGTTGCGGGACTTAACCCAACGACATTTCACAACACGAGCTGACGACAGCCATGCAGCACCTGTCTCACGGTTTCCCGAAGGCACGATTTCTCATCTCTGGCTTCCGTGGATGTCAAGACCAGGTAAGGTTCTTCGCGTTGCATCGAATTAAACCATGCTCCACCAGCATTGCGGGCCCCGTCAATTCATTTGAGTTTTAACGCATTACGTACCCCCAGGCAGTCGACTTAACGCGTTAGCTCCGGAAGCCACGCCTCGAGGCACAGCCTCAAGTCGACGACATCGTTTACGGCGTGGACTACCAGGGTATCTGTTTGCTCCCCACGCTTTCGCACCTGAGCGTCAGTCTTCGTCAGGGGCCGCCTTCGCACCGGCTATCAGATCTCGCATTTCACCCCGCTACACCTGAATTCTACCCCTCTACGAGACTCCGGCTTGCCAGTATCAGATGCAGTTCCCAGAGTTAGGCCAGAAGTTTCACATCTGACTTAACAAACCGCCTGCGTGCGCTTAATGTAATTCCGATTAGCAGCCCCTCCGTATTACCGCGGCTGCTGGCACGGAGGTTAGCCGGTGCTTCTTCTGCGGGTAGCGTCAATGAGCAAGGTATTAGCACCTCCTTCCTCCCGCTATGAAAGTACTTTACAACCCGAAGGCCTTCTTCATACACGCGGCGCTGAAAACACTTGCGCCCGGTAATATTCCCCGCAACGCTCCAGTAGGAGCAATATCAGCACCAACAGAAGGTTAACACCGAGGAACACCGACAACGGCACCAGCAATACGTAACTGCG
+
15*&..)-/2)%*&(2-13:422683.0-.**,)*.310449/--.60*(&&&+0/.6))(,//3/0/3.&''+27)(*(+226:<-/01/;1*+,707.-.8452-.07+-4-***,0(,&),-/065,86314,)'*''39+-1++).4,.*+-2+,'(+70./-+./-25&())(()--+++-2363;33&(.-,4+1-4.(-./41++(&&&(%),1.+0/**..24/1--***-$%,+.+0)+,1-7,91,(&'&')*04((&$%(&')('(/6.-1:;:56/1*36+789882/..-1-//7789:0997.464:96/2,,.18+)%'(,-/.3344-,0)(-+*-30,*&)4*53870..-411-*008*3.55)'03,6,0.235112.+09986151.01+,)/&&''+5-+()/,0/733867726646*239.2(*)')',+1144-.)+-./;)50,(-),).$'')*/400768664.)&&(259568;:9-,--+---9/0//.-*41;:9<87862833/13%'//01<5785.-..56-0(#$%$/(*+(/**14)')*,87<778<:2/1.9;)'$%(,-31-/*,-1896-+-67%&211155699635.2/.,335'3/16028.024650*&0,.(/+-.5/64-,.--&%(,-+1'-*1,'++0-/+.41344683,/0.1269389,*,-1760)/-019974735;0105624.((/03::81:)*5828957312112+-&'$$%$%(+++*+)*&((/950)-2+-015(1*--,(&0-6.5,2863,1'*,003/**0'&+**5011/00109+,1.---,43+8-+,&)4.&*37+'(*((+13-+,.02+/(-3/8.3)+02:0370*,*(*'&&$$(*,+,((*))(*(-+*$&%$%'/0/170411403;56/9//.217,,$&*/&''2///87.4-**:.45;4799.-''$(*),,.600-66(,)(.+*0-*,+,2.0:*78648,.*64***+.(('&'%)&&(+'03*)*),53:7<66<66663)100-7-''&',13/+$*'+/1125('%#&&((30/23,#%''%'*+/)$)()/*&))8---71+-,,..041.-//,-..//0)*&&%'(((+-321142)(%%&)/+*01/70,04++%(#$$$
@5db1fd25-5397-487c-9367-fdc630c26db9 ch=373 read=61607 start_time=2019-12-13T00:48:26Z barcode=BC01 runid=2c9cf7bc05858273f10e7d7ec552fc0bd742dc3e
CTCCTACGGAGGCAGCAGTGGGGAATATTGCACAATGGGCGCAAGCCTGATGCAGCCATGCCGCGTGTATGAAGAAGGCCTTCGGGTTGTAAAAAAAGTACTTTCGGCGGGGAGGAAGGGTAAAGTTAATACCTTTGCTCGTTACCACAGAAGAAACACCGGCTAACTCCGTGCCCGGCAGCCACTTGGTAATACCGGAGGTGCAAGCGTTAATCGGAATTACTGGGCGTACTGCAAAGCGCACGCAGGCGGTTTTGTTAAGTCAGATGTGAAAATCCCAGGCTCAACCTGGGAACTGCATCTGATACTGGCAAACTTGAGTCTCTCGTAGAGTGCAGAATTCCAGGTGTAGCGGTGAAATGCGTAGAGATCTGGAGGAATACCGGTGGCGAAGGCGGCCCCCTGGACGAAGACTGACGCTCAGGTGCAGCGTGGGAGCAAACAGGATTAGATACCCTGGTAGTCCACGCCGCAGAAGCGATGATGTCGACTTGGAGGTTGTGCCCTTGAGGCGTGGCTTCCGGAGCTAACGCGTTAAGTCGACCGCTAAGAATTTGGCCGCAGGTTAAAACTCAAATGAATTGACGGGGGCCCGCACAAGCGGTGGAGCATGGTTTAATTCGATGCAACGCGAAGAACCTTACCTGGTCTTGACATCACGGAAGTTTTCAGAGATGAGAATGTGCCTTCGGGAACCGTGAGACAGGTGCTGCATGGCTGTCGTCAGCTCGTGTTGTGAAATCGGTTAAGTCCCGCAACGAGGCGCAGCCCTTATCCTTTGTTGCCAGCGGTCCGGCCGGGAACTCAAAGGAGACTGCCAGTGATAAACTGGAGGAAGGTGGGGATGACGTCAAGTCATCATGGCCCCTTACGACCAGAGGCTACACACGTGCTACAATGGCGCATACAAAGAGAAGCGACCTCGCGAGAGCAAGCGGACCTCATAAAAGTGCGTCGTAGTCGGATTGGAGTCTGCAACTCGACTCCATGAAGTCCGGAATCGCTAGTAATCGTGATCAGAATGCCACGGTGAATACGTTCCCGGGCCTTGTACACCGCCCGTCACACCATGGGGAGTGGGTTGCAAAAGAAATTAGAGTAACAACCTTCGGAGAACACCACTTTGTGATTCATGACTGGGAGTGAAGTCGTAACAAGGTAACCGGAAGATAGAGCGACAGGCAAGTAGGTTAACACAAGACACCGACAACTTTCTTCTGTAATACGTAACTGG
+
((/0+%'+0,.///+0//4*.0-'.)-64/--./812751/22828;7433+)($#%'(*7046555533440+,+*0/55862;:8<7681359/(++,/1871%1-/79-',,)'*)%)'342/5.4,+-&#%'(2('%&''++&(,+.(&++')+27+3../10/53+-/03(,+1.+-3%&$#'&%&&%(02)+&*),-/10,-,4,5,56/7/3,2+.047.-&5-2354872+,//122,))++3-99:,03665377679844.,-+,'12+$-**+,-,0/345-0*+''((+2+++,-9424//8,.00..140.-'+,-)*%*$&$)+&/(1+&*-+-,30234:79269..1;7/,*))./0<0.5,-7347<1:52:1.-1***--/665-*/1+72/6(*+,-..134423920'&&&):47/)&-,,'%$--'*.-,04,693//6201*7,$'---%()%))(++,+('*,/31,.+-*3,-/0:'.),9)*)*(57+-81740++)))-/001910--1955,/2766510*)((&$%'%+'.0*-104277<;55566;:6/6/2/1123/89./7,)+,,,(&(*553/,(*))*))7-172;52/11494867129+,87704(-*')'-&(()%.20/%%.3*3,+64-+**,--8121/3/*10595/5.72012656.(/05+01279:98697;9:999898++,,.34--0**+.3,**4/28/0.2-2.*+206+')*,,2/&.4-07323%$**.04,144251725(+-52.0+4,-56.4+,)&)*778851/0./002'-.;531*,++30.07235760000*+)*-465.//52;6*/90//45820(0+/++*((&)'*.-859.9.%))))*,,,77+(()-*)-4327554432-.)018*11843964558:2)*/18899896804/7/514+)))*230-'.-535588776-..++,*110834254+.+/---/1(&.10(*00/4../-7833;95746442*+69886712/..1122<61232426:799;:(&()1830/**).5*%))&(,*)()).)+'&**/4412'%%((13/+.189//13594031/1625)&&+*/-+,0-20/+/++-/197;58/6-((*('*+222569680,/./5/708/5./1*.1788.+)(&'-1-,161*,,/32%0*),%&&%%
@c2ad31d3-b8b2-435b-98a6-f654bf6a1311 ch=476 read=27655 start_time=2019-12-13T00:48:42Z barcode=BC01 runid=2c9cf7bc05858273f10e7d7ec552fc0bd742dc3e
CTCCTACGGGAGGCAGTGGGGAATATTGCGCAATGGGGGCAACCCTGACGCAGCCATGCCGCGTGAATGAAGAAGGCCTTCAGGTTGTAAAGTTCTTTCGGTGCTTGAGGAAGGCATTTAGTTTAATAGGCCTAGGTGATTGACGTTAACTACAGAAGAAGCACCGGCTAACTCTGCCAGCAGCCACTGATAGCCACGGAGGGTGCAGCGTTAATCGGAATAACTGGGCATGTAAAAGGGCACGCAGGCGGTGACTTAAGTGAGGTGTAGAAAGCCCACGGGCTTAACCTGGGGTGCATTTCATGCACTGGGTCGCTAAGAGTACTTTAGGGAGGAATTAGAATTCCACGTGTAGCGGTGAAATGCGTAGAGATGTGGAGGAATACCGAAGGCAGAAGGCAGCCCTTGGGAATGTACTGGCTTGGCATGTGCGGCGTGGGGAGCAAACAGGATTAAGGCCCTGGTAGTCCACATGTAAACGATGTCGATTTGGGGGGTTGAGCTTTAAGTTTGGCGCCCGTAGCTAACGTGATAAATCGACCGCCTGGGAATACGGCCGCAAGGTTAAAACTCAAATGAATTGACGGGGGCCCGCACAAGCGGTGGAGCATGGTTTAATTCGATGCAACGAAGAACCTTACCTACTCTTGACATCGAGAACTTTCCAGGATTGGTGCCTTCAGGAGCTCTGAGACAGGTGCTGCATGGCTGTCGTCAGCTCGTGTTGTGAGAAATGTTGGGTTAAGTCCCGCAACTTGAGGCGCAACCCGCTTATCCTTTGTTGCCAGCGATTGGGTCGGGAACTCAGGGAGACTGCCGGTGATAAACCGGAGGAAGGTGGGGATGACGTCAAGTCATCATGGCCCATACAGGTAAGGGCTACACACGTGCTACAATATGGCGTATGCAGAGGGAAGCGATAGTGCGAGCTGGAGCGAATCTCACAAAGTACGTCTAAGTCCGGATTGGAGTCTGCAACTCGACTCCATGAAGTCGGAATCGCTAGTAATCGCAAATCAGAATGTTGCGGTGAATACGTTCCCCTTGTACACACCGCCCGTCACACCATGGGAGTGGGTTGTACCAGAAGTGGCTTAACCTTTTGGAGGGGCGTTTACCACGGTATGATTCATGACTGGGGTGAAGTCGTAACAAGGTAACCGG
+
+2732/4-82*--/769795)+**)-*(*043:6/8;84-0(/3)''',+3/*283:78:23567:;::96+.,--25505%,-27+-26()57/63,,''+&$%%'',)*-.50(+52/0385,5-.*&-''$)0)*+09657312,0-/.63,-/(*+).(44).**+/-,+$$()%3..-4-&,%''+,%&'')*3-,42./1)320)2$()..4461464444+'%'$%*0+)/593-.*+'0854830/-.002074,-.//3(&*05*.4-&*'14.5*6)0+/.-0'+*./6<;587&/&)*2410001403'))*,02;;22:,*-(%%)'*++1+./,)...-%#()2:60/56---010/.-./654*(0*0752:70.**-1'&)'+-..30;7*1192/0-,012/.(((()%&&+*/12(,.57658,)./6:47,9820),(&%*34,2;::987+))$%))4850//,*.//-26.,/324,/5132/2*&'++.4/0/1329301-0/-,,0.--/08;8310)02..)$&(((&',2022117684:757<<:4::9;:1,,./2.23-(661-7*(*'*-.*,(44/0*-+-.-1454-82:.+,--8/03348/085:3923961100-8-..9:0+,*,320:4/0.)'%)*--2346475-13--.1433*-,-++3212223897;89999760--,-864/1/(*+)'**3+/.;19538.)'))/('*',%$$&%/'+%5'(+;7-.,4-00&%/*,.811:3555.8.)2/-.(2-4-.++%).)&&+5126738/...3;63111-13/5,6016;333/348898235438755174:2&'&('*...*042111010&(-.0461,8,,%()...11/.02/+.3,),+*,.0.277844668;:///.2;77,+++492/.05529)+4412,+./21/&&)*23692)10.22687:20,0.,-1/0.-,.-./43/7////3489010423565:442:77698-4'0*4/*%'(*-033438;81;60073525:9:34-(*)%133:444332%'(%-%'&''2+323<<715,156032.7(&+/,/260.)))5<9::1/0/.0/))(1**+54865568*7-4748)1
@fb9fb936-cb53-4f1d-b7d1-ea5030236e61 ch=100 read=86305 start_time=2019-12-13T00:48:50Z barcode=BC01 runid=2c9cf7bc05858273f10e7d7ec552fc0bd742dc3e
CTCCTACAGGGAGGCACAGTAAATTTTCGGCAATGCAAACCCTGACCGAGCAACGCCGCGTGAAAGGTTTTCGGATTGTAAACTTCTGTTATAAAGGAAGAACGGCGGCTACAGGAAATGGTAGCCAGTGACATTACTTTATTAAGCCACGGCTAACTACGTGCCAGCAGCCGCGGTAATACGTAGGTGGCAAAGCGTTATCAGGGTATTGGGCGTAAAGAGGGCAGGCGGCAGCAGGGTCTGTGGTGAAAGCCTGAAGCTTAACTTCAGTAAGCCATGAAACCAGGCAGCTAGAGTGCAGGAGAGGATCGTGGAATTCCATGTGTGGCGGTGAAATGCGTAGATATATGGAGGAACACCAGTGGCGAAGGCGACGATCTGGCCTGCAACTGACGCTCAGTCAGCGTGGGGAACCAAATGAGGATTAGATACCTAGTAGTCCACGCCGTAAACGGTGATGAGTACTAAGTGTTGGATGTCAAAGTTCAGTGCTGCAGTTAACGCAATAGAAGTACTCCGCTTTAGGTAGTACGTTCGCAGAATGAAACTCAAAGGAATTGACGGGGGCCCGCACAGAAGCGGTGGAGCGTAATGGTTTAGTTCGAAACAACGCGAGACACCGGAATGTGACATACTCATAAAAGGCTCCAGAGATGGAGAGATAATATATGAGATACAGGTGGTGCATGGTTGTCGTCAGCTCGTGTCGTGAGATGTTGGGTTAAAGTCCCGCAACGAGCGCAACCCTTATCGTTAGTTACCATCATTAAGTTGGGGACTCTGGCAGAGACTGCCAGTGACAAGCTGGAGGAAGGCGGGATGACGTCAAATCATCATGCCCCTTATGACCTGGAGCCACGTGCTACAATGGATGGTGCAGAGGAAGCGAAGCCGCGAGGTGAAACAAAACCATAAAGCCATTCTCAGTTCAGTTGTAGTCTGCAACTCGACTACATGAAGTTGGAATCGCTGTCGCGAATCAGCATGTCGCGGTGAATACGTTCTCGGGCATGTACACACCGCCCGTCACACCACGGGAAGTTGATAACACCCGAAGCCGGTGGCCTAACCGCAAGGAAGGAGCTGTCTAAGGTGGGATTGATGATTGGGAGTGAAATCATGGCAGGTAACCGG
+
,/.1--+&-/,+,0+***'+&$'%)59-685461',+,.)+&'*23932-3375606*++'**,(+-.4))1*5(-,((077343./-000/48--...,288.93641.,,&.**2.,2..-/32((-'#%$*'))112-.2.,',..,*))*0203134989:-+,,-473060+,*((++1/:..8:865+)/'(+-,/(2)&/*+1,57543880(),,+*+0:67<1/./%)421/.-((),,.4516;88.1*)()-)*0.1(.-18&3:62+.01286294--,,+.(,-56,5-&)',8485/532/30:0;68250,%/+-2+06:4/0299324557377-*-*(3137:446563//1.526::2320..1/606576667677767361((&'*2995*()+&125.%%+*'/,,-17)8/*&1102550/146;79;<60+*)(*+(*)+,.12))'+//8/::82189001::47999999*132322577920&((()-+6-,)(#&%$'/-,,1/36:<:724-*+*).8,,0564,(')'-(()/,4;:206+)-+0.(**-.79784-./02100369<40&,5,+34,51543*)&$),%''((.),/403757()+.036;4*+-+,7,+*,-.;:8.,+*--0%&'(),++-///4.-3,045+/1345:444:777/0001*)')+.26604744:1780;-:,-124++/162-,-+.013052-314576;542934<:::5475.,*/*387334.'%)('%%'--3--(++-/0-,8+-..8+*)*,/52512/778:9::9;61239:6:12:6,.0/04155,).').-)+(0066574732500/%(')(+&-)*/*0+/-,1:89-+,2%$(0%//9:.39)+.67*4967:537,.129%,0+)%,.256454..-.-+.++,34308//543::8943.'*,*015:5.,+,-657925084468,,0,1;,-5(+)'$%&+-..0/1774;7212+1.9211-',%'),://0387*82)().')0//1-.3(&-:8--.74/4/4+'')*356550/.0-3<;209,,,.-19*61%%&'&*(&(%*$$%$&'*+54040
@a3a1a20a-5e95-4a11-88bf-5c0dcbfeb1ba ch=23 read=63331 start_time=2019-12-13T00:48:46Z barcode=BC01 runid=2c9cf7bc05858273f10e7d7ec552fc0bd742dc3e
TTGGTGTACTTCGTTCAGTTACGTATTGCTGGTGCTGAAAGTTGCATTCTTTTGGCTGCATTTGTGATGTGCCCTACGGGAGGCAGCAGTGGGGAATGTGCACAATGGGCGCAAGCCTGATGCAACCATGCCGCGTGTATGAAGAAGGCCTTCGGGTTGTAAATTACTTTCAGCGAAGGGAGGAAGGGAATTAAAGTTAATACGTGCTCGTGGGCGTTACCGCAGAAAGAAAGCACCGGCTAACTCCGTGCAGCAGCCGCGGTAATACGGAGGGTGCAAGCGTTAATCGGAATTGCTGGGCGTAAAGCGCACGCAGGCAGTTTGTTAAAGTCAGATGTAAATCCCCAGGCTCAACCTGGGAACTGCATCGTACTGGCAAGCGAGTCTCGTAGAGGTAGAATTCCAGGTGTGGTGAAGTCTGCGTAGAGATCTGGAGGAATACCGGTAGCGAAGGCCCCTGGACCAGACTGACGCTCAGGTGCAGCGTGGGGAGCAAACAGGTTAAGATACCCTGGTAGTCCACGCCGTAAACGATGTCGACTTGGAGGTTGTGCCCTTGAGGCGTGGCTTCCGGAGCTAACGCGTTGATCGACCGCCTGGGAGTACGGCCGCAAGGTTAAAACTCAAATGAATTGACGGGGCCCGCACAAGCGGTGGAGCATGTGGTTCCAATTCGATGCAACGCGAAGAACCTTACCTGAATGTGGCATCCACGAGAGTTTTCGCGAAGAGAGATGAGAATGTGCCTTCCGGGAACCGTGAGACAGGTGCTGCATGGCTGTCGTCAGCTCGTGTTGCGGAAATGTTAGGTTAAGTCCGCAGCAGGCGAAACCCTTATCGCTGTTGCCAGCGGTCGGCCGGGAACTCCAGGAGACTGCCAGTGATAAACTGGAGGAAGAGTGGGGATGACGTCAAAGTCATCATGGCCCTTGACCAGGGCTACACGTGCACAATGGCGCATACAAAGAGAAGCGACCTCGCGAGAGCGAAAGCGGACCTCATAAAAGTGCGTCGTAGTCCAGTTGGAGTCTGCAACTCGACTCCATGAAGTCGGAATCGCTAGTAATCGGATCAGAATGCACGGTGAATACGTTCCCGGGCCTTGTACACACCGCCCGTCACACCATGGGAGTGGAGTTTGCAAAAGAAGTAGGTAGCTTAACCTTCGGGAGGGGCGCTTACCACTTTGTGATTCATGACTGGGGTGAAGTCGGCAACAAGGTGAACCGG
+
%&5')&,),1423676)*/,*+58417112997665'((&#&%#$%')%1+(&##$&"$%*'&$&%((%'#'-,++1)41(+4.-66012*-0'.,-)5)*(*-60274426*1*17--%(%$**/422,6343132102,+0%())+),+0--936;4/4/+**&&'&()&((*()),,+,1+**('(*,+/:7+,633+)'$%)+65-,,*&(*+3./4')))/-($)*+'+.34011*,..-99-1'/%,+.'3.(((&,-1-,/2/,.-))':7625-5/4/45212/-)***+-(%())10-.1401&-,.//%./7-*/083-.;8578974*.+(-66,).230;*7.:48;5340-)&$(+),-3/3/-/3),'%((*236843'-(+'.'1*/4((/6..,*10/-.('$$$%%&&''(*2358/-,(%%&&)2+6.+/201-((*/-').7/8(('+),,,0.124+13.*()*+,5584+(),:;750**()-)+,878<0,-9878/6/-.268545:/-'()/576.+.+/,./6-710+4/'%'*&30-/1/500.4'5)//0.0,-,.,,1+,/42445**)&'*+$%&,-+3260520,3064;;535567;2.106073706<726.)*+-6:15*4//9.//.733463-)'(-&)-+*,-157634(,5,./383823960'',$-$.',-8512+#)&&*84+&%%'+''''(**,)('.+-2989;999)3:84:5:27''+-437:9::;77776817356571./00:65224+*(+)0/,-/:'332*,*((31()(*)%''&%$')03/2,++/&'/,/7124002283/0.4.-7749437)%**&'%-558:6/-),,4;:999;0.-),'$''',50057675861://28777,-('/'%$%(*/1/1,,3432+.*+-.+-.4/07758635777)''&'((,,++-,.40/(*((+&,*(+24:77975343;;1+377775.//1-6+%*/.)*&'())(,.7244,*13-++1())**,%()/*+--,$'(',(')../35++112/-/-6732;96978490,).()(*'%%$%')*18/09+-.2)1/271862*&&+-4'+-.'%(+55)'+,*++,+,*++),10195:7-:.(*017100/1,--'+-2/-/22485522/-,/0550.2.--22,&3505).*+%(')(0,
@37023165-74bd-4b06-a3f8-889593db3347 ch=107 read=66888 start_time=2019-12-13T00:48:46Z barcode=BC01 runid=2c9cf7bc05858273f10e7d7ec552fc0bd742dc3e
CCAGTTTTCACCTTGTTACGACTTCGCAGTCATGAATCTGGAGAAGTGGTAAGCGCCCTCGAAGGTTAAGCTACCTGCACTTCTTTTTTGCAACCCACTCCCATGTGGTGTGACGGGCGATTGTGCAGGGCAATACCGTGGCATTCTGATCCACGATTATATCCGACTTTAAGCCAGGTCGAGTTGCGCAGACTCAATCCAGTTCGACGCGCACTTTATGAGGGCCCGCTTGCTCTCGCGAAGTCGCTTCTCTTTCCAGCGCAGGTAGCCTGGTCGTAAAGGCCATGATGAACCGACGATGATCATCCCCACCTTCCCTCAGTTGTCCGCACGGCGTTCTTGCCGGAGTTCCCAGCCGGGACCGCTGGCAACAAAGGATAAGGGTTGCGCTTTCGTGGGACCAACCCAACTTTTTTTATTTTCACGCTGCCACAGCTTTTGACTGACGCGCGTGGCTGCTACCTGTCTCACGGTTCCGAAGGCACGATTCTATTCTCACCAAAGAAAACTTCCGTGGATGACAATGAGACCAGTGGGTTCTTCGCGTTGCATCGAATTAAACCGCATGCTCCACCGCTTGTGCGACCCCGTCATTCGGTATTTGAGTTTAACCTTGCAGCCGTACTCCCCAGGCGGTCGACTTAACGCGTTAGCTCCGGAAGCCACGCCTCAGGGCACAACCTCAAGTCGACATCGTTTACGGCGTGGACTACCAGGGTATCTAATCCTGTTTTAACTCCACACCGCTTTCATGCTGGGCGTCGGCCTTCGATCCGGGGGGGCCGCCTTCGCCTCGATATTCCTCAGATCTCTGCATTCCACCGCTTACACAGATTCTACCCCCCTCTACGAGACTCAAGCTTGCCAGCGTCATCAGATGCAGTTCCCAGGTTGAGCCGAGGTTCACATCGACTTAACAAACCGCCTGCGTGCGCTTTACGCCCAGTAATTCGTTAACAGCTTGCACCTCCCGTACCGCGGCTGCTGGCGCGGGGTTAGCCAGGATGCTTCTGCGGGTAACGTCAATGAGCAAAGGTATTAACTTTACTCCTTCACTCCCGCGCTTTGAAGTACTTTACAACCCGAAGGCCTTCTTCATACGCGGCATGGCTGCATCAGGCTTGCGCCATTGTGCAATATTCCCCCACTGCGCCTCGTAGGAACAATATCAGCACCAACAAGAAGAGATTTAACACAAAGGGAACGCAATGCGGCAACCGCTGCGTGAGAAGCCGCA
+
44-'1/,'$%+,07027/12379;4)+$*++&')-330')))&+*)-)/.1/(+,89523,--000234).,,/0('*%'+5-212.2-%*'%+/*'---'&%&')-447:8870/)'+&/'&'#%%%%$%$&(')4,10:334:6.--,82,.-.06*)&''*0)).+&%($%&(/***%%(+(%((*,/221.+-*/'%*0/+'()++()$(-4*(&((*)-+6*$%*)***,+...)($((*+55701.05)(%&$%$$#%%##')((*//26846**().')')**&%&$%(,+'&%&)0/+300**.*,.,/))1(0093,2'$&%'''(''&$%%%(%()),49261'-,*(.+/+*%),---+6437+,.-.1'-1(,('((''('$$%%%&1.3)-./)+%%.425/,'$,23+($%$#'%''%&$'&&''#$$%$&$%%&'%%#$$#(&''$(&%%//,/.2/9705.&(-**.-,'&2+))'(()(($%&+.+&*/2++8-8977820&'%%(&&%''*+,),)..'(842.'&%&(-+,55/*-)+..;6,)$&%*0202+)0.((/,+,/-,(-32*&&%%'()&%$&++-,*,0::*7.0.1-/.168,41/-200,+047+/072/-.033433-1,,%'*,./3,2&-4$&'.00-/.:3/-,06,1/5(0-23674/33.76.,10755588555109013+--5/--4--,+,/06+(((&-($&$&%$',2*'#$#$$$,./1353/5-/7-,%(+(*)-.4-'',+/0141','%)+'001.9,+0%'.23,''(**3:-''0/.*-(%''(..254.(+-0735-)*&%'((*+1:923$)+*'*&%%%'&#&',,-.//:782//21().6.,,02*++)(/+*()'))&%'''4--4::5:569,,+)+,-,&%%$$,**(&%$&')*&(%&'('(&%')+'(%)&')'%$$%*-+0/61328/8*''))**''&'(+0'()%($%-&'++,(1/00440-/-6./.'267*-3-0/40+)-51++..&',*%&&/+'%'%'(()$$&#)%&()%%'().7/++/-)0/*-)(2+0/','+*7101/.'$'*+.1&87316/0/01*,+*+/0073-3,+)-/*&****(++/.&&%'*%())///19335+2+.,..-(+)&'($)($%$'&(+1*-0(/--)+('%$#%#$%$%$%&$$%&#$(#''%'&%%$
@f61a654a-9670-4ed1-861b-0ed4cd9b8d33 ch=113 read=56861 start_time=2019-12-13T00:48:44Z barcode=BC01 runid=2c9cf7bc05858273f10e7d7ec552fc0bd742dc3e
CTCCTACGGGAGGCAGCAGTAAGGGAATTTTTTTTCGGCAATGGGGAAACCCTGACCGAGCAACGCCGCGTGGAAGAAGGTTTTCAGTTGTAAACTTCTGTTATAAAGGAAGAACGGCGGCTACAGGAAATGGTAGCCGAGTGACGTACTTTATTAAGCCACGGCTAACTACGTGCAGCAGCCGCGGTAATACGTAGGTGGCAAGCGTTATCCGGAATTATTGGGCGTAAAGAGGGCAGGCGGCAGCAGGGTCTGTGGTGAAAGCCTGGAAGCTTAGTAAGCCATAGAAACCAGGCAGCTAGAGTGCAGGAGGAAGGATCGTGGAATTCCATGTGTAGCGGTGAAATGCGTAGATATATGGAGGAACACCAGTGGCGAAGGCGACGTCTGGCCTGCAACTGACGCTCAGTCGAAAGCGTGGGGAGCAAATGGGATTAGATACCTAGTAGTCCCACGCCGTAAACGATGAGTACTAAGTGTTGGATGTCAAAGTTCAGTGCAGTTAACGCAATACGTACTCCGCGCCTGGTCAGTACGTTCGCAGAATGAAACTCAAAGGAATTGACGGGGGCCCGCACAAGCGGTGGGCATGGTTTAATTCGAAGCAACGCGAAGAACCTTACCAGGTCTTAACATACTCGTCCAGAGATGGAGATAGCTATATGAGATACAGGTGGTGCATGGTTGTCGTCAGCTCGTGTCGTGAGATGTTAAGGTTAAGTCCCGCAACAGGCGCAACCCACTTATCGTTAGTTACCATCATTAAGTTGGGGACTCTAGCGAGACTGCCAGTGACAAGCTGGAGGAAGGCGAGGGATGACGTCGTCATCATGCCCCTTATGACCTCGTTACACGTGCTATAATGCGGATGGTGCAGGAAGCGAAGCCGCGAGTGAAGCAAAACCCATAAAACCATTCCCAGTTCGGATTGGCCAGTCTGCAACTCGACTACATGAAGTTGGAATCCTTCAGAAGTAATCGCGAATCAGCATGTCGCGGTGAATGCGTTCTCGGGCCTTGTACACACCGCCCGTCACACCACGAGTTGATAACACCCGAAGCCGGTGGCTAACCGCAAGGAAGAGGAGCTGTCTAAGGTGGGATTGATGATTGGGGTGAAGTCGTAACAAAAGGTAACGG
+
,035/274;-)*,(1560/--&-1)/+4433724.,2.-3;3273(',*46')*+2-))..03*%'((/0,1)*)*-/+1.2()3%+'8,23:943:25/50//::,/(**'853%/)+1//01&0*--+.,2***8.,'()+/+(**15;2,7-5-,.1*..51/3.*+.//232&*,-,0+%*'+-0-+*--16252496783444:4-.'),)',(',.2676671;+'%4*+(581/01/12.0-60-)%%''02/18623756++/((('*),0428:662/.67.://8810/--+.0118676..0,3,/036677.8-5-1--0/.+)*,-,80--14./4:9:99733+*-.-81-9889:4554:6306+50856-+-0:/91878895544556782146%*--*.00289((,/3;;7/971431/2..05*+,111043)%-++./12;8-,,+(*$*'(-73211.90817443-1//099++300&04140446291*%'+*,+2,)-++)%$#%%('(),.6<8210+,33/+/5-0423,-,1235434,095/-8(%,*-+*')++,-*++,1201::284:7()0*,/)1/10281295361,-6'-%)'+.*,,++),,*(*))++)*+330,+++'56655...,,,0*,,2///636679418;039647+-/656600/013.3+.531-(1+3,-,*+57**12--',+,(-+,.50%'++./0031/-2205;;;92475/,,/0:;334542%.-++012688:7762/,-+(()3+,*'''',*(&-05/6462(''&'0089164271,--..0,.,+&*+3/*(*)*6(&'%(*+/%)+(+033,/*-(())*./823963'%)'.-:.12::428..03:<678573255,.1;75.,0*))*&+,81111.400.304335882).++-)+*2-1(%,*+&**&(-401*,*,0-1.&.+,.5536'--00;6&212;95:.998+,4/01311.173/71-./..-08.-+,.*,***,32)/.,(*+),1-41474),5493-6/*-2.)),,&(*-&/032:*50:<1071//010472670*&-,++4*'&'&+06*,,3060(3
@5bf78512-2077-48d4-b2ba-33a24be4db7a ch=482 read=56921 start_time=2019-12-13T00:48:57Z barcode=BC01 runid=2c9cf7bc05858273f10e7d7ec552fc0bd742dc3e
CTCCTACGGGGAGGCAGCAGTAGAATTTTCGGCAATGGAAACCCTGACCGAGCAACGCCGCGTGAAGGAAGAAGGTTTTTCGGATTGTAAACTTCTGTTATAAAGACGGCGGCTACAGGAAATGGTAGCCAGTGACGGTACTGATAGAAAGCCACGTAACTACGTGCCAGCAGCCGCGGTAATACGTAGGTGGCAAGCGTTATCCAGATTATTAGATGAAGGGAGCAGGCGGCAGCAAGGGTCGTGGTGAAAAGCCTGAAGCTTAACCAGTAAAGCCACTTAGAAACCATGCAGCTAGAGTGCAGGAGAGGATCGTGGAATTCCATGTGTAGCAGTGAAATGCGTAGATATGGAGGAACACCAGTGGCGAAACGACGATCTGGACTGTAACTGACGCTGGGCTCGAAGCGTGGGGAGCAAACAAGGTTAAGATACCCTGGTAGTCCACGCCGTAAACGTGAATACTAGTGTGGGGGTTTCAACACCTCCGTGCCGCCATAACGCCATTAAGTATTCCGCCTGGGGAGTACGGTCATAAGATTAAAACTCAAAGGAATTGACGGGGACCCGCACAAGTAGCGGAGCATGTGTGGTTTAATTCGAAGCAGCACTTGAAAGACCGCTACCTACCTTGACATCCTTGCATTACTCTTAATCAGAAATCGAGGACAAGGTGACAGGTGGTGCATGGTTGTCGTCAGCTCGTGTCGTGAGATGTTGGGTTAAGTCCCACCAGGCGGCGCAACCCTTGTCGTTAGTTACTACCATTAGAAGTTGGAACTCTGAGACTGCCTGGGTTAATGGGAAGGTGGGGATGACGTCAAATCATCATACCCCTTATGTGTAGGAGCTACGCACGTGCTGCAATGGCTGGTACAGAGATGCAATACCGCGAGTGGAGCCAAACTTTAAAACCAGTCTCAGTTCAGTTGTAGGCAAACTCGCCTACATGAAGCTGGAGTTACTAATCGCGAATCAGAATGTCGCGGGTGAATACACGTTCGGGTCTTATACACGCCGTCACACCATGAGTTGGCAATACCAGAAGTCGTGAGCCTTCACCAAAGGAGAGCAGCAGCCGAAGGTAGGAGTCAGCGATTGGGGTATGAAGTCGTAACAAAAGGTAACCGG
+
(*.4347,8;/),6*'(*+23.+&)(8;**5974330*'*.*,*+-7774334.2-+-7++,*+.+*.-0,,-*0-857+5'/&0.-,)3/,-830.'''(/61'))&/10630..&-()*.,/551125&((+03(,/*)1&(*)(+,*(,-+-()'*+--,-4/551//(-/5+0'-,,1.01635173832.7)-,/..*1+&).,/-/6.,04+)(-/(&),-033/7//,4+**.),(&*,/3)/52.%-422).)*+,0))&&+/281*.8.')*)*.722941/,-*,-0),--,//12.*%.8253/710+/*3+.')$'$##%&'+.,-52-+.012232/..1.2202048961/+,'&((%//56)(,--4-6656665.-.(/%&2),,(*3))(()0/140'+&,.4/00&*)*.+)*+656;,,172/*,,50149;83986,)*..8+,,)'+**)&-0/,,57/302115141..-/6.36)((,,%&&*.5*'&'),360*/17670&'$,&()/42)*-.')1,041+010.1')'('.1/23*0:835:6..+/*+)*(%$*+%'(-1,+)*&+,5878495,-,&)+$*&)&'&***&+,+$%%&**(),(++--2736,/-)+..3--,-//2---&%)+&)+*',((42.(+)+33**,)4)*,.'*(1-6)+,571*,./8631--,--'%)3126.54/634-/50*$'$%&+***())-%/1++1+.057<4/31-+)$))(2,+(,,)1'+,'/*'&#$%+,..,,1-.5-3,,'%'+)*&1,627:3334.-+,-7://.02/,.*205,,-,-)%&$%(/((,/40$*&)*,*2*%,-7/.9:846335/-.--.,0/14237.1'%&(16-,2+798036-/7;:8;858765)/,61%-'6),,0.*,79,57887,++++)+((*40,&''3+1./*-*-2013/2/02;9680)',2'*4397-1)*(,,($*12525*/*-,-),,(*+*--172-,+'*%/%'8-.-48+*))()+'*&+(+++/,)-(25(0()&&()'(((/06)*&(),,+&$%))&+-')/0065+****,)*+-(0+)&,1(&+)-+-0-18
@146362e0-922d-4ead-a18c-c96a03c14852 ch=106 read=62713 start_time=2019-12-13T00:48:57Z barcode=BC01 runid=2c9cf7bc05858273f10e7d7ec552fc0bd742dc3e
TTGTTATTACTTCGTTCAGTTACGTATTGCTCCATTGTAGCACGTGTGTAGCCCAGGTCATAAGGGGCATGATGATTTGACGTCATCCCCGCCTTCCTCCAACTTGTCACTGGCAGTCTCGCTAGAGTCCCCAACAATGATGGTGGCTTAACGATAAGGGTTGCGCTCGTTTGGGATAACCTTAACGCATCTACGACACGAGCTGACGACAACCATGCACCACCTGTATCTCAGCATAGCTATCTCCATCTCTGGGGCCAGCGCTTGAGTATGTCAAGACCTGGTAAGGTTCTTCGCGTTGAATTAAACCACATGCTCCACCCACATTACTGCGAGGCCGTCAATTCCTTTTGAGTTTCATTCTTGCAGACGTACTACTCAGGCGAATTACTTATTGCGTTAACTGCAGCGCACTGAACTTTGACATCCAACACTTAGTACTCATCGTTTTACGGCGTGGACTACTAGGGTATCTAATCCTATTTGCTCCCCACGCTTTCGGGACTGAGCGTCAGTTGCAGGCCAGATCGTCGCCTTCGCCACTGGTGTTCCTCCATATATCACGCATTTCACCGCTACACATGGAATTCACGATCCTCTCCTGCACTCCTGGCTGCCTGGTTTCTATGGCTTACTGGGTTAAGCTTCAGGCTTTCACCACAGTTGCCGCCTGCTCTCTTACGCCCAATAATTCCGGATAACGCTTTTGCCACCTACGTATTACCGCGGCTGCTGGCGCATGGTTAACCGTGGCTTTCTAATAAAATTGCCGTCCTCTGGCTACCATTTCCTGTAGCCGCCGTTCTTCCGCTTTATAACAGAGTTTACAATCAAGAAACCTTCTTCCCTTCCGCGCGGCGTTGCTCAGTCAGGGTTTCCCCCATTGCCGAAAATTCCCTGCTGCCTCCCGAGGGGG
+
&,,1,,.8,,,5../75(+,;./-5/5,&+,4:24:))***$,+,.,+&(+*6+&'5(('*,*.69356100/,%09,++8'88865595+,2.22%%+',,+0-+%%%,,/41&22/.3256/*((*.11*.))*4-//4370-*(('2+41120.+(*-6+.-136372(-..,**++***/.4+,*+'&#&*)104-,222223/085)57(+%)'+..06..41+*')#%&&')()*2.---/288862,4)&$'$(($%(%&'),,3,-./.7,.)($./.--4/967;2()%&).2.24.:7:1,0/:9:48,(1.)$&%*.$%&*,+%,*0.'*.39:<3.1;<,+*+)80208<52501,.571-***+-130349'+(/('(0-/.;00/2823,*%#'$%(0(.//2216;9345563.3030/-5+/.*)5*,1371:;1,...,-,;;775534(1/)),///18.5*+-1;2/1,1*('&(())78,.;;84210/2164,64:45064240..23...43//.,,3313544.07100/39379540-%()429<;3-0/*,1---++/13123..+++./-0.//68+,1//04-,+62227627525.,((*+.0.5-.,-/+.:2/*-.30(/...41-./,*+**,.'*.155-'&'&$$''%((.*%+('.56:252928516.,.0))+02-05035.5//:34921,5---00140/0+/*3/61907+4+9./:7001:.2;90.4.2:8++&))1-0+11;;616,/,'*+/.6059:69;27://)),,*)+102+/%.,6/-,00-.&'$/2/,2.606686.015&$'*+(22.20..35&635.1:74<74::9+,/4.1//29972/66.()+,-77-42/(&),*)%
@b2262dc5-39ae-458f-8c18-2e7ddbc0a323 ch=312 read=66038 start_time=2019-12-13T00:49:04Z barcode=BC01 runid=2c9cf7bc05858273f10e7d7ec552fc0bd742dc3e
CTCCTACGGGAGGCAGCAGTGGGAATATTGCACAATGGGCGCAAGCCTGATCTGTATGCAGTGTATGAAGAAGGCCTTCGGGTTCATAAGAATGCTTTCAGCGGGGAGGAAGGGTAAAGTTAATACCTTTGCTCATTGACGTTACCCGCAGAAGAAGCACCAGCTAACTCCGTGCCAGCAGCCGCGGTAATACGGAGGGTGCAAGCGTTAATCGGAGTTACTGGGCATGCAAAGCGCACGCAGGCGGTTTTGTTAAGTCAGATCGTAAAGTCGGGCTCAACCTGGGGAACTGCATCTGATACTGGCAACGAGTCTCTCGTAATGAGGGGTAGAATTCCAGGTGTAGCGGTGAAATGCGTAGAGATCTGGGGAATACCGGTGGCAGAAAGCGGCCCCTGGACGAAGACTGACGCTCAGGTGCGAAAGCGGGAGCAAACAGGATTAGATACCCTGAGTCCACGCCGTAAACGATGTCGACTTGGAGGTTGTGCCGCTTGAGGCGTGGCTTCCAGGCTAACGCGTTAAGTCGACCGCCTGGGGAAGTACGGCCGCGGTTAAAACTCAAATGAATTGACGGGGGGTACACAAGCGGTGGAGCATGGTTTAATTCGATGCAACGCGAAGAACCTTACCTGGTCTTGACATCCACGGAAGTTTTCAGAGATGAGAATGTGCCTTCCGGGAACCGTGAGACCCAGGTGCTGCATGGCTGTCGTCGGCTCGTGTTGTGAAATGTTGGGTTAAGTCCGCAGCGAGCGCAACCCGCCTCCTTTGTTGCCAGCGGTCCGGCCCGGACTCAAGAGACTGCCAGTGATAAACTGGAGGAAGGTGGGGATGACGTCAAGTCATGTGGCCCGCTACGACCAGGGCTACGTGCTACAATGGCGCATACAAAGAGAGAAGCGACCTCGCGAGCAAGCGGACCTCATAAAGTGCGTCGTAGTCGGATTTGGAGTCTGCAGCGACTCCATGAAGTCGGAATCGCTTCAGTAATCGTGGATCAAGTGCCGCAGTGAATACGTTCCCGGGCCTTGTACACACCGCCCGTCACACCATGGGAGTGGGTTGCAAAGTAGGTAAGCTTAACCTTCAGGTGGGGCGCTTACCACTTTGTGATTCACGACTGGGGGGTGAAGTCGTAACAAAGGTAACCGG
+
(*05),2(1,(,211552--393+53000+*,+4<76:532358'6410220)()*+*-)'+(--0**/''')--5257-5620($%*((-6/-03094.1213;,,.8,*3-((,9.//708/(./*32,-56)6)++9-9,*45/(*&'*,&)*$&),0&*.,1-,-7./305.-++*.2111.&+*-*(-'-*,)--)25/,--,7/5,.*)%%(0,018;64*-())*1+31-%+)+,173/80<<2.1;23/2:(()*$$$(+)#(*(-2200/,.+++/1)%'-.,-///40112331.++((&%)+,,.+00--'*(',0/*('+(/+0.-,361..*--09440:-+*3+/--,**,//0',.*4.*4306,.++''./*-*)*277.)+213(),+4---)**,+0(*34,.&%'*+-'.+(*.:;39,43*./*,3:239*(*&&'01+--.99686.32/0061//.023/*()09/3263%'+),+*+,1-6--421.%,,+-16,++,.526.445359347-,0/'')'**-*,-,&%&*(1+7:12262;6/-/-1/868.,5:8-&&+&(+-0216744)+(),3,7;:24394./45;56322-.5++/-%&(,/67664628456809-)+-1,+*-10/1/+*,--4424;669888222'*41+*-((53*0,+*)',())7665351923398673272249:74;3/,'*)')-/.37.9/2--60)+.&0+++($)'%)0/%'%)+..8**69045*,,/5+,)5+17.')'(*+')($,%)*(/0-.0.223<96991/0--6-716::0148787/.)))+--.*$&+.:-%%%%%'(6;2.)))()*')351)(,'/%**/466/603'%('('%(%(/01422,,0,&.15-10773933153<7..896972-0408+.)057-/),,-3570%++-124:036:54322828,)())*$&)1/0./297:7653))+-36+-%,--7;857427.3,,-,,,3*&*/114259529..//++),*)2&/((&*'.419-*,/&%'(2.,+'%%%%2(25877(/-%((,.-0170)57*,16,*/.1450+-.1543..,*(,+)---/245:75;*,/45:9813
@bebf086e-af73-4062-8421-29ba925e572e ch=107 read=66919 start_time=2019-12-13T00:49:02Z barcode=BC01 runid=2c9cf7bc05858273f10e7d7ec552fc0bd742dc3e
CGGCTTCTTTGATGTGCCGGTCACCAAAGGTGGTAGCGCCCTCGAAGGTTAAGCTACCTACTTCTTTGCAACCCACTCCCATGGTGTGACGGGCGTGGCTGGAAGGCGAACATTCACCATTGGCATTCCTGATCCACGATTACTAGCGATTCCGACTTCGGCGGGTGGGTTGCGATCCAATCAGACCACGACGCACTTTATGAGTCGCTTGCTCTCATGAGTCGCTTTCTCTTTGTAACGCCGGCCTGCGTGGCCAGCCAGCCCGGTCGTAAGGGCCATGATGACAGAAAAGGTATCCCCACCTTTATCGTTTATCGCTGGCGGTCTCCTTTGAGTTCCCGGCCGGACCGTACTGGCAACAAAGGATAAGGAGTTGCGCGTTGCGGACTTGTGGCGTTTACTGGCAGGCTGACGACAGCCATACGGCACCTGTCTCACGTTTCTGATACATTCTCATCTCTGAAAACTTCCGTGGATGCCAGTTAGGTAAGGTTCTTCGCGTTGCATCGGTGAACTTTATGCTCCACCGCTGTGCGGCCCCCGTCAATTCCTTTGAGTTTCAACCTTGCGGTCGTATACGGACGGGTAACCTGGCCGGACGGCTTGCGGCACTGGAACCGGTTCACCGCACTCATCGTTTACGGCGTGGTGCAAATTATCTAATCCCTGTTTGCTCCGGCTTTCAGGGGCTCGGCGTCAGTTACAGACCAGAGAGCCGCTTTCGCCGCGGTGCTTCCCCTCCGCTATATCTACGCATTTCACCGCTACATGGAATTCCACTCTCCTTCGCACTCCAGGACAGTTTCGAAGCGTACTATGGATTTAAGCAACCAGACATCTAACCTGCGCTCGCTTTGCATGATAATCCGGATAACCGGACCCACCATTACGCGGCTGCAGCGTAGTTAGCGCAATCCTTTCTGGTAAGTTACGCCGTCACAGTGTGAACTTTCCACTTTCCACTCGTTCTTCTCACCTGACAGAGCTTTACGATCCAGGCTTGCTTCTTTATCTGCGGCGTTTTGATCCAGGGTTGCCCCCATTGCCGAAGGACTACGCGCCTCCCTGGTGGG
+
,-40//%'*''&(%$&((+&)*%(()*,%(*),,+),-27:,0)+/.///2,+-.0350'003/.42-14,5:.),/1:5,/340-&&'*-6+('%&'%+*((&&%#'&++%'))),/$,&.,/0117''',.--,-.247223/*++,28/9-+.4/3%)')-(*(0/('$$'$%''-,+.%)')*)++44.-')+.&&(.&)),*-.1,..//1%&('..1)(+)(%.-1.)%$$#$$)%'$%%#%#%'$$$%)).5*,-.**+*3024,,(.183332,+*&$(*13+'%&%&%'*,(,,+3'$%')*12,-(%&%',((#%%'+$%/)**.7:1/*++/1-6330++&((+00-/014(3.8867()#&.*)((*&,+*'-3**,&%$'%'$%&&#%$$$'$')-()+10&0/$))&*(310..5/2222--%')-4,)#&#$$&(-3--11362+'&).0,12*/*'(./+,&$$$&&)('/,//(-):47;32321533.0*&(((')$&(&'*(*,17/1-%$'+***+&,0/.-+.1&2)8.--20,)+,797516-5-,,3733&(&%&'()$%(,)))&)(('+((&)$$(+''((*1453421-1-3**&'&%#*&'(*+//543259:,/'20131&'#&&$$&(().+/6*+7.*0185.//0)'$%(,'%%),)'++-*,(&'(*/.80.))216*))''*22001:.,$(%$'%**%'*,+.)('-)%(**..685(424,3;9/.22**2'*)-,2-+/0*)&)+,+07)04((%)'0(-'&('(24<8*$(+(*,91675784*/.1)'&'&).52-*)%)+-/(,(%&30241''*(,(+#&%%%*/),041)(,'')*0,+6+$'%#&&())+,4/,*)$)*,-042-($%#'%%&+'',++*,51.*).*&)%%*+.-++*.21**+.'0:3.+))+'+/*%)+-236/15&'&%-*&&(()(-130;9.-..,1'(%&'''$&--.-3'$%&$%%(+,(.+()*++6,)-,'.3)-696+$&'#%#$%&*+(()')&($'%&',($%&#&)'
@27f6a919-3e03-4022-a215-3ae43b486f35 ch=61 read=62142 start_time=2019-12-13T00:49:10Z barcode=BC01 runid=2c9cf7bc05858273f10e7d7ec552fc0bd742dc3e
CTCCTACGGGAGGCAGCAGTGGGAATATTGCACAATGGGCGCAAGCCTGATGCAACCATGCCGCGTGTATGAAGAAGGCCTTCCGGGTTGTAAAAGTACTTTCCAGCGGGAGAAGGGGAGTAAAGTTAATACCTTTGCTCATTGACGCAGAAGAAGCACCGGCTAACTCGTGCCAGCAGCCGCGGTAATACGGGGAGTGCAAGCGTTAATCGGAATTACTGGGCGTAAAGCGCACGCAGGCGGTTGTAGTGAGATGTAAGAATCCCCGGGCTCAACCTGGGAACTGCATCTGATACTGGCAAGCTTGAGTCTCGTAGAGGGGTAGAATTCCAGGTGTAGCGGTGAAATGCGTAGAGATCCGGAGGAATGCCGGTGGCGAGAGCGGCCCCTGGACGAAGACCTTGACGCTCAGGTGCGAAAGCGTGGGGAACAAACAGGATTAGATACCCTGGTAGTCCACGCCGTAAACGATGTCGACTTGGTTGTGCCCTTGAGGGCTGTGGCTTCCGGAGCCTAGCGTTAAGTCGACCGCACCTAGAATGCAGCCGCAAAGTTAAAACTCAAATGAATTGACGGGGGCCCGCACAAGCGGTGGAGCATGTAGTTTAATTCGTGCAACGCGAAAGACCTTACCACCAGTCTTGAAGCATCCACCCGGGGGAAGTTTTCAGAGATGAGAATGTACCTTCGGGAACCGTGAGACAGGTGCTGCATGGCTGTCGTCAGCTCGTGTTGTGAAATGTTGGGTTAAGTCCGCAACAGAGGCACTAGCCCACTTATCGCTGTTGCCAGCGGTCGGCCGGGAACTCAAGAGACTGCCAGTGATGAAGCTGGAGGAGGATGACGTCAGGTCATCATGGCCCTTACGACCCAGGGCTACACGTGCTACGGTAAGCATACAAAGAAGCGACCTCGCGAGAGCAAGCGGACCTCATAAAGTGCGTCGTAGTCCGGATTGGAGTCTGCAGCTCGACTCCATGAAGTCGGAATCGCTGGTAATCGTGGATCAGAGATGCCTACGGTAGATACGTTCCCGGGCCTTGTACACACCGCCCGTCACACCATAGGAATTGGGTTGCAAAAAGAAGTAGGTAGCTTAACCTTCGGAGGCGCTTACCACTTTGTGATTCATGACTGGGGTGAAGTCGTAACAAGGTAACCGGAAGAAGCAATATTACGTAAGCACCGCA
+
(),)&),'36-.4/1340/1099*6.&,(%)-+/--8510,/29*/7,-(*#%&$()-,,7512432-/022,*.*/5187:/0/:223.//;6)(..+28/,)*-24:)&'**,/0,&&)*86.0122146/8:+)*,*(..-.0).,.21(,)$&)*/(.-.040.2(,17:11+**4)$&%%'/.-,5&+&(%(,)-22,.7/3/2-1+5/2.4.129:8879:;701.0-/.2//33()+(&$$%$#()4,*)))$(-(*/5+%0434:+5.2.,-(1*+411111**+-.919//9;0..-,)*+--1489-+*12-*-1.3/-2,+273114456:.,28,./2742.,-/,7*6-.6-*/(%1',111:.)(&$(',*,,)&%+43:102-+.)*++,22212+-',*1,/60,036123,++,4:1.)97..5--/212</0524*/,4'%('(((*+0-**)*'--222).()+8+.337,).-./61,&('+.-1.10+,)*)*$%%((1,0((-0/481..),30+,)'(%-/0420249+/*2/69.4235<.,+-.08235.,67-18*(*)*,,12+6555+)+$+%&&(*08594:-*)*+18445++4,',-('%(.0$%%%*/*.)'&&'*0045+,.-,30,(&'(/4256,++))-/10196891:9564&5978::5421336')-2272011024002781130012467,02-,++01)*,80+4475,('1((*043'*()1,)+'('/4-$&*+,..'(.+,901:/*/0631/212-58.7//4-)('*,089:8-----0(,0'+++.+5)(-*(8357471+**)-898'(,.29.*.'')*28)*23/+)((()-.38-++'%&()'*+0/534*%&)(,.1/./3380-*'*+.+).3:7473412295,/2623110/+,**+/--4++(*,.4.0*',-44433756912-,,-%.-16/*+'&*+-5221;9;7560-,&,.-0('%*,-+&&3*%**,2/72-124000,+*,'++/7/:4))...1121//**/)'*&-1005220:70,&),*+'***)'&&&1*4:2/4*0),*'%%-'(3/%.023.,+/2:6752/,+*)/,,,0)*(*+236877.9.06856668)+.*+1,)'&&&)+--*&'#%%%&$
@4e70ef4c-60e7-4e07-9676-bdd599278cb0 ch=140 read=41310 start_time=2019-12-13T00:49:21Z barcode=BC01 runid=2c9cf7bc05858273f10e7d7ec552fc0bd742dc3e
CTCCTACGGGAGGCAGCAGTGAGAATGTGCACAATGGGCACAAAGCCTGATGCAGCATGCCGCGTGTATGAAGAGCCTTCGGGTTGTAAAGTACCTTCGGAGGAAGGGAGTAAAGTTAATGCCTTTGCTCATTGACGTTACCCGCAGAAGAAGCACCAACTAACTCCGTGCCAGCAGCCGCGGTAATACGGAGGGTGCAAGCGTTAATCAGTACTGGGCGTAAAGCGCACGCAGGCGGTTGTTAAGTCAGATGTGAAATCCCGGGCTCAACCTGGGAACTGCATCTGATACTGGCAACTTGAGTCTCGTAGAGGGGTAGAATTCCAGGTGTAGCGGTGAAATGCGTAGAGATCTGGAGAATACCGGTGGCGAGCGGCCCCTGGACGAACTGACGCTCAGGTGCAGCGTGGGGAGCAAGCAGGATTATGCCTGGTAGTCCACGCCGTAAACGATGTCGACCCAGGTTGTGCCCTTGAGGCGTGGCTTCGGAGCTAACGCGTTAAGTCGACCGCCTGGGCTGACCGCAAAGGTTAAAACTCAAATGAATTGACGGGGGGCCCGCACAAGCGGTGGAGCATGTGGTTTAATTCGATGCAACGCGAAGAACCTTACCTGGTCTTGACATCCACGGAAGTTTTCAGAGATGAGAATGTGCCTTCGGGAACCGTGAGACAGGTGCTGCATGGCTGTCGTCATCGTGTTGTGAAATGGTGTTGGTGAATCAAACAATCACTATTCGACAGTCAGTCTGGTCAAATCCATAAACGGACCTCATAAAAGTGCGTCGTAGTCCCGGATTGGAGTCACCGCAGCTCTTCCATGAAGTCGGAATCGCTGTGTCGTGGACCAGAATGCCCACGGTGAATACGTTCGGGCCTTGTACACCGCCCACGTCACACCATGGGAATTAGGTTGCAAAAAGAAGTAGGTAGCTTAACCTTCGGAGGCGCCTGCTTTGTGATTCATGACTGGGGTGAAGTCGTAACGAAGGTAACCGG
+
114-.15195*,70-36055-')+/,$.(*,,3,,892/#%*20)1;7410**''+.0184387778560+-''%/1355(7+4-+%(/,+,.04786./)-+.*/4)%(*0.0*,2/)($'&,2+)-.-.02/,1106/080./,),'$)*%(--.,',*,(*+543789:3.2)),1,,.,,02../,,*,)&'$1'+&(.451414+(()/3961++-/88/22.-,+,%),+(*37.0615+18146970-05/,1)).76./81432,+5412////2364+-)++0,1-+*%&%&$&'(*+.--(',29/25*3+7+//,/6445/0//4/*-4+)-1883.--./::;;64*4//174:31.*)&&(,)88/((17-+'&**-//03444+.100)*()+3799**-./8&2/14+/0,(%'3*39600.35+.07:789:70////983,,%%&.+*-,+136+-//047434,3,)/'*+,..1463213+8,6,57779559;572*+,-%2,&.,3-*0-;1<;-0223;:1+$)'$'%*'*-,/*07*()+-)0*,-813+*+)%*(),2/83,8.81-/1194/4/2/06/0+1+3,+4854154/1+,,673-.111//-/6;/4*))**743-,2..9679272199788:8:428/7'../27212*021+0'*/689/41.324500031-*(&,,--,'%&%$%#&%%$$$%&$('%('$#%&%#&%$$#$#$###+-)(##$#$%%&'+'*/%+)+.87*,2)/(+*-.0504*'-4+0/..*,,+&''')'''&%+-5820,*3*+,/54500-,(*+)*./415/,().-70.2/''+.44*(.-/02486&,/011834,.&)**,73*,,./--+,()*,,)(&+)&/14;12/:72,%(+))1,/-+++,,7-64370,5*+2***%'')01301368:8.*('-/2*63..20//6/3355%)%2)358:;89
@d590225e-7810-459d-bf85-df5ac0b636af ch=191 read=83271 start_time=2019-12-13T00:49:24Z barcode=BC01 runid=2c9cf7bc05858273f10e7d7ec552fc0bd742dc3e
CTCCACAAGGAGGCAGCAGTGGGGAATATTGCACAATGGGGAAACCTTGATGCAGCAACGCCGCGTGAGTGATGAGTTTTTTTTTCGGATCGTAAAGCTCTGTCTTTGGGAAGATAATGACGGTACCCAAGGAGGAAGCCACGGCTAACTTTCGTGCCAGCCCGCGATACGTAGGTGGCGAGGCGTTATCGGATTTACTGGGCGTAAAGGGGCGTAGGCGGATGATTAAGTGGGATGTGAAATACCCGGGCTCAACTTGGGTGCTGCATTCCAAACTGTGGTTATCTAGAGTGCAGGAGAGGAGGTGGAATTCCCTAGTGTAGCGGTGAAATGCGTAGAGATTAGGAAGAACACCAGTGGCGAAGAGCGACTCTGGACTGTAGCTTGACGCTGGGCTCGAAGCGTGGGGGGGCAAACAGGATTAGATACCCTGGTAGTCCACGCCGTAAACGATGAATACTAGGTGTGGGGGGTTTCAACACCTCGTGCCGCCACTAACGCATTAATTATTCCGCCTGGGAGTACGGTCGCAAGATTAAAAGGAATTGACAGGGACCCGCACAGAAGTAGCGGGCATGTGGTTTTTAATTCGAGCAACGCGAGAACCTTACTACACTTGACATCCCTTGCATTACTCTTAATCAGGAAATCCCTTCGGGGACAAGGTGACTGGAGTGGTGCATGGTGTCGTCAGCTCGTGTCGTGAGATGTTGGGTTAAGTCCACCAGGCGCAACCCCTTGTCGTTAGTTACTACCATTAGGTTGAGGACTCTAGCGAGACTGCCTGGGTTAACCAGGAGGAAGGTGGGGATGACGTCAAATCATCATGCCTTATGTGTAGGGCTACACACGTGCTACAATGGCTGGTACAGAGATGCAATACCGTGAGGTGGAGCCAAACTTAAAGTCTCAGTTCGGATTGTAGGCTGAAACTCGCCTGCATGGCTAGGTTACTAGTAATCACTTGAATCAGAATGTCGCGGTGAATACGTTCCGGGTCTTGTACACACCGCCCGTCACACCATGAGAGTTGGCAATACCCGAAGTCCGTGGAAGCTAACCGCAAAGGAGGCAGCGGCCGAAGGTAGGGTCAGCGATTGGTGAAGAATCGTAACAGGTAACCGGAAGATAGAGCGACAGGCAAGTGAGTTAGCCTAGAAGACACCATTGGCA
+
//2%#%'%-,+,/./01(**)++%)(&%+'''-.5852.+)$()&)***,1773112-0,68.313-+*('(**.-15978486-3,7026001:)*-0787833;1050',,00/4,+'0&34.35/.,/0-.,+.,0.,,1..-1,(((&$'*/0,**+,-,+,-++1174180083+.*7-79:72705.08/)(',598767,*)42-,3866798<::7+0+,,./7;757774.4/+*40)&++009,)(%%)3443563+*0---174870(+0-:/0/50-./0:8573)('+-+*(*,,2-2+1.((),...%0/07457;7656.4--,**50*4*/))373.3/-./40.*')*&)+5500/0094520&'%*+,-.8244047128*++'',-89853.()-:51*11-00-(,+12<./:;9567802313;9:871/,0114<9866627/&*%,599,,46,1,,+1826.029;667&*()&)*1,1())%((;;;;00+('(%'$*)*.621*,.*(*2*6:6).,..0/665$(02,09+*)(-)$&'&',,.,(',,31139/;:/.880.+%('+-3640,,,031*($'*$&((')+,-.4059*-8,-+/0..1-2-3.13&)*)-/+.7*5;819;3762/,.*,---,-')*/7:6777222(,-6785776556543,0042553263867:4---3/%(*&(440030261%'0+-./13/01:32346<.9-.)3,6+,.83731/$++'),.1788;889,7+5*/--12-,.+1)1*,68-/1878987-3/..02525-52(+015531)0333230..,..--..+41701;8100)(.*)***101/5-'-'(+*)/-,18,-*6-;;17-76/(-/160230.'0)3.-.+5+**2-40/23.,%##&''1'),5/506001+557883-,.,,5917))+-.335/-0/-/7;910.-10'(3312.5'-*1+/.07-1:+,:94420/'&&&'&),5,401:7/67+'%,(*/86:0/,--.-5:69/42:(*'''++,./2/1)./3(1-++'&*0(()+(/&--''(''&()+(,)''%)0.45777667/00.+,./547-+2313)-,-,2.*&*)&+#')%-.39.&*&()%(
@b67bba5a-ee5b-44f7-b41d-9983d3fd0741 ch=6 read=35350 start_time=2019-12-13T00:49:28Z barcode=BC01 runid=2c9cf7bc05858273f10e7d7ec552fc0bd742dc3e
CTCCTGCGGGAGGCGGCGGTAGGGAATTTTCGGCAATGGGAAACCCTGACCGAGAGCAACGCCGCGTGAAGGAAGAAAGGTTTTCCGGATTAAACTTCTGGTATAAAGGAAGAACGGCGGCTACAGGAAATGGTAGCCAGTGACGGTACACTTTGAAAGCCACGGCTAACTACGTGCCAGCAGCCGCGGTAATACGTAGGTGGCAACGTTATCGGAATTATTGGGCGTAAAGAGGGGCAGGCGGCAGCAAGGGTCTGTGGTGAAGCTGGAAAGCAACTTCAGTAAGCCATAGAAACCAAGCCTTCTGGAGTGCAGGAGGATCGTGGAATTCCATGTGTAGCGGTGAAATGCGTAGATATGGAGGAACACCAGTGGCGAGAGCGACGATCTGGCCTGCAACTGACGCTCCAGTCGAAAGCGTGGGAGCAAATAGGATTAGATACCCTGGTAGTCCACCGTAAACGATGAGTACTAAAGTGTTGGATGTCAAGTTCAGTGCTGCAGTTAACGCAATAGAATTACTCCGCCTGGAAGTAATTACGTTCGCAAGAATGAAACTCAAAGGAATTGACGGGGGGCCCGCACAAGCGGTGGAGCATGGTTTAATTCCGAAGCAACGCGAAGAGAACCTTACCGGAGTCTTGACATACTCATAAAGGCTCCAGAGATGGAGAGATGGCTATATATGAGATACAGGTGGTGCATGGTTGTCGTCAGCTCGTGTCGTGAGATGTTGGAGTTAAGTCCGCAACAGGCGCAACCCTTATCGTTAGTTACCATCATTAAGTTGGGACTCTGCTTGAGACTGCCAGTGACAAGCGGAGGAAGGCGGGATGACGTCAAATCATCATGCCCCTTATGACCTGGGCTACACGTGCCACAATGCTGGATGTGGTGCAGAGGAAGCCAAGCCGCGAGGTGAAGCAAAACCCATAAAACCATTCTCAGTTCGGATTGTAGTCACAACTCGACTACATGAAGTTGGAATCGCTAATGTCGCGAATCGGCATGTCGCGGTGAATACGTTCTCGGGCCTTGTACACCGCCCACGTCACACCACGAGAGTTGATAACACCCGAAGCCGGTGGCCTAACCGCAGGAAGGAGCTGTCAAGGTGGGATTGATGATTGGGGGGGGGTGAAGTCGTAACAAGGTATTAACCGG
+
,.061(2(53))/,''$&&&&++'*+-4:655:5/0,12*)//.3+((*00-*(('),+*(52.+-)+/+,2/.()**'*+86.1+0-'-'(+2347./,)-0.22+0-/-,46/-..071218/.'+//-4571114&)))'*+&%%%'*)-(%%$&'-,,+4+++3054588968345.-,5.00+2,2110;98635-2,*)&()8...5&-(&/+/0314.-,18;,'&+342127:848/%*(%'*12,.032*-.*+.(),1,/+'')-1,.71000.3.4;67+*/1)1-*&'+''+%%'*&()++*,2)-4224/20(/&6):81/-,+--232976-71+-<9950,,+,+3072.82165$)*.*('(''*++/.10/+,.51969975655420220(()+.$)**'(+35:,,&+8:*('2-+1--*/.-19.,&(1&((+.),0/05:842+2/)-..0618,,/40;1:1904*34+-9:57:99994/-5-6-400.2,-$,','$'',3/4885/(&%*-(1((+88<63542-/433+23,17/0+'&))316572)*64+-3,'(&(',),.;874&)((*-*+:;266-5''),(*50634*.-+*))+-0.6018'/%%(-11/.382/,-)&)*-3)40/1)*,011;91'(&&'/',-0351.++*,040'*%.)(*397766.43;44587.%'()059776082414627+2*+)+:*.(*,8/05)5*,2-,+,66<010',*+132-3.-28:;:87;69-8*471-420+(#$#&'--15160-0.,-&,*%%*/*//./+-*'+,(/1565775634833502)1,*)+2010276.,03-1)*(*'++-+**/<2..,+40,,*'+//2-+(.*)'&'%%.()1+,)&,)*)-/'.057/.8/039:;99;9:<656/24/2(4(3+)'+-((')+*.-..,./...3/2/0/907/777111&$'$&$$%*2955'41,/.25.4-1/21846928:3353.)*,2**,63214&&$&#&&10/2020-,+**'*5/./3604(*+,&*2*.1*/02)/*&++,($&*)2,5,+())774+)0(3-4<634...-..4071052(574-.),-,./-.+))+(**&+2236;55
@752a01c3-6122-40be-9874-21ea83841b2a ch=342 read=41177 start_time=2019-12-13T00:49:29Z barcode=BC01 runid=2c9cf7bc05858273f10e7d7ec552fc0bd742dc3e
CCAGTTACCTTGTTACGACTTCACCCCAATCATCAATCCCACCTTAGACAGCTCCTTCCTTGCGGATTTAGGCCACCGGCTTCGGGTGTTATCAACTCTCGTGGTGCTTGACGGGCGGTGTGTACAAGAACGTATTCACCGCGACATGCTGATTCGCGTTACTGGCGTTCCAACTTCATGTAGTCGAGTTGCAGACTACAATCCGAACTGAGAATGGTTTTATGGGTTTTGCTTCACCTCGCGGCTTCGCTTCCCTCTGCACCATCCATTTGTAGCACGTGTGGCCAGGTCATAAGGGGCATGATGATTTGACGTCATCCCGCCTTCCTCAACTTGTCACTGGCAGTCGCTAGAGTCCCAACAATGATGTTAACTAACGATAAAGGGTTGCGCTCGTTGCGGGACTTAACCCAACATCTCGACACGAGCTGACGACAACCATGCACCACCTGTATCTCCCGCTATAGCTATCTCTCCATCTCTGGAGCCAACTGTAGGTATCAGACCTGGTAAGGTTCTTCGCGTTGCTTCGAATTAAACCATGCTCCACCGCTTGTGCGGAGCCCGTCAATTCCTTTGAGTTTTGCATTCTTGCGAACGTACTACTCAGGCGAATTACTTATTGCGTTAACTGCAGCACTGAACTTTGACATCCAACATAGTACTCATCGTTTACGGCGTGGACTACTGGGGTATCTAATCCTATTTGCTTTACGCTTTCGGGACTGAGCGTCAGTTGCAGGCCAGATCGTCGCCTTCGCCACTGGTGTTCACTCCATATATCTACGCATTTCGCCGCTACACATGGAATTCCACGATCCTCTCCTGCACTCTGGCTGCCTGGTTTCACCATGAAACGCGGAAGTTAAGCTTCGGGCTTTCACCACAGACCCTTGCTGCCGCCGCCCTCTTTACGCCAATAATTCCGGATAACGCTTGCCACCTGCATGCCTGCTGGCACGTGGTTAGCCGTGGCTTTCTAAGTACCGTCACTCGGCTACCATTTCCTGTAGCCGCCGTTGCTATAACGGTTTGTCGAAAACCTTCTTCCTTCGCGGCGTTGCTCGGTCAGGGTTTCCCCCATTGCCGAAATTCCTGCTGCCTCCGTAGGAACAATATCAGCACCAATTGAAAGGTTAGCTGAAGAGACACCGACAGCAGCACCAGCAATACGTGAAAAGCTACAA
+
2(').3./5/9115..-%/094.564(0-/104712'+4,*7:0;0/0813456:798''))-*7$0-**09;;009-:0179294/..83330+-,,,/-44830&+&)*739:532,..66827))020'**..00770102455477123;0,+*(+%&%$%$%$0.0,'+,06.0.1)267((,0;031846532822620052+,.36843,78<,898<-5<:-*,3-8149455708,+6))+2.2:4010-,).58998393,(/-..*,/34-(+/.(+;::6/5--6<6-+-++...34**))*569-770+288:6/,-')(3),.7'1-1/..,10*+.)()+*08-.&''1*,*+(/)'(*,/848755+(**.-:,1///005821198,+-*2+.40.2268-)),'0321-0*38876-77(9898/0-.2212.-+*--.2)(#$&'*.(()+0.00-/523484553*+,')%+('*)(*)+-(&(-4:803/11/65<:988/1,.9-66:7&'0111;058--/588--8-'*.0,.270.%'0/'&.035464*+10,,/377-%'+5;/7/./--77-156.,-..*.1/''2/0+-./,0-...207/677:-'-,.546-,277//099/2/.-)(&,0035539765;9&+.53889;687777)52/,./3269/0++)/2)$%&%('+*+/93-(:8456.*(+)023,8+&('*).1..-0036727131//5;97:575560*&+*433456679112242190,).1/46764216751343/)((*+15/.-')3125,.-,,%*,571501502(,$$$'(()+))(*&**)(-81+'*-5/(998283,&(*&'')539/2/&,/+,0+-*%(**)*+22-001-&%%'.(0+1040/7,++-00-47./4'''%##%((,..,/*)***&414/,064976-+1)*),2'1'/767/+,..393328966;62,*&%'()4).$$'%%($%'.-0)+./((++,/8;4161524:97196..210-7.--463:89*790.861788**4932501/8*+((''33-//*06,1/2)&#%-+2,-+&'*+/+.&'%'+3',)1-,&'%'++(),-9185.(+%$%$&/02:1/2.40-101++(-+$%'$%#%
@6cfdb3e1-4d4a-4d71-afea-923b6e3bac90 ch=451 read=33885 start_time=2019-12-13T00:49:26Z barcode=BC01 runid=2c9cf7bc05858273f10e7d7ec552fc0bd742dc3e
CCGGTTGCCTCGTTACGACTTCACCCCAGTCATGAATCACAAAGTGGTAGCGCCTCCCGAAGGTTAAGCTACCTACTTCTTTGCAACCCACTCCCATGGTGTGACGGGCGGTGTACAAGGCCAGGAACGTATTCACCGTGGCATTCTGATCCACACGATTACTATGATTCCGACTTCATGGAGTCGAGTTGCGAACTCAATCCGGACTGACATGAGGTCCGCTTGCTCTCATGAGGTCGCTGCTGTATGCGCCATTGTGGCACGTGTAGCCCTGGTCGTAGGGCCATGATGACTTGACGTCATCCCACACCTTCCTCGGTTATCACTGGCAGTCTCCTTTGGTTCCAGCCGGACCGCTGGCAACAAAGGATAAGGGTTGCCTTTCGTTGGGGACTTAACCCAACATTTCACAACACGAGCTGACGACAGCCATGGCACCTGTCACGGTTCCCGTTGGCACATTCTCATCTCTGAAAACTTCCGTGGATGTCAAGACCAGGTAAGGTTCTTCGCGTTGCATCGAATTAAACCACATGCTCCACCGCTTGTGCGGGCTGTCATTCATTTGAGTTTAACCTTGCGGCCGTACTCCCCAGGCGGTCGACTTAACGCGTTAGCTCGGAAGCCACGCCTCAAGGGCACAACCTCGAAGTCGACATCGTTTACGGCGTGGACTACCAGGGTATCTAATCCTGTTTATCCCCACGCTTTCGCACCTGAGCGTGATCTTCGTCAGGGGCCGCCTTTGCCACCGGTATTCCTCAGATCTCTACGCATTTCACCGCTACACGGAATTCTACCCCTCTACGAGACTCAAGCTTGCCAGTATCAGATGCAGTTCCCAGGGTTTAAGGCCAGGGATTTCACATCTGACTTAACAAACCGCCTGCGTGCGCTTTACGCCCAGTAATTCCGATTAACGTACCCTCCATTATTACCCGCGGCTGCTGGCACGGGTTAGCCGGTGCTTCTTCTGGGTAACGTCAATGAGCAAAGGTATTAACTTTACTCCCTTCCTCCCCGCTGAAAGTACTTTACAACCCGAAGGCCTTCTTCATACGCGGCATGGCTGCATCGGGCTTGCGCCCATTGTGCAATATTCTCCACTGCCTCCCGTAGGAG
+
*('+00*1648639110044:6.985.-.13(*''57747585/1586.'(*,4))-/))//44;99&4547:3/2.137:710/'1;/+-.82*%**3365214+154/100-*-./0233)0.)--/5228757:529222;<8555531*,(//-7.-,/,&'*//,*),/585:99:/./.,-./101((988:6<5:(0-3/.-)+'()13307/+-2,)+-+,,'++++,/4*,-)*42473334;<.6.-*',*$*&*'('*,;-.7:;9+4)037594311.---/5/0144874363(,%*/5;:847(,04*-2.-0.2-0./07722:+*.0/6+',152;798502/8///24;-6/997/1.(,7(+().(&(%%#,46005//(--(+,+*/7+*+.*--12*&)(**/16--,')''&%'(,331011(/499844+%,&&$%%&)/55354/.-)-+199-2405.0-/-1299723/13;0/1059*:9:::<:69434,-,--''('3*<7:-'-,100+7((5+0-2-,.25(*$$%$&())1,37;7.016:5.2/31603/823'/-0-;87*+4892;863001528654/421+301*.*/%,0)-/2969.0/95002/70804(++*+.-*+*',11;7+,*3-3270533+/.&))(-,-0538456415;*&)(/32(+*,&./()426621,720---012;9799%*1715745,42,*22,//,6.12;1.-/,./..22322.1-299546;78841*.(--/310+(/41-/2200/13749972/108019)001396566569::<793,,/&-*%'&)'6,**(+&/8--12242.//+7,8,67963717788853441-+6''(602/,*-.-26..--7.871*()+5610*'5))7;08:)*6.%$((++/0-/30,+-''&/(&.3.16634/($'/--3;6466271.'/-.5+-3*+',+++07701,39,3;:9.;41-,.22/7.-//2189-.11100,-43/3:7;56.3*,.0*0*.+*,06510,,.4,65-4-+,22:7*1.*.120921.7+),-(,-/58/74*,0141//
@7a579916-f3f6-4ef1-abee-241ff6aa2119 ch=35 read=50444 start_time=2019-12-13T00:49:37Z barcode=BC01 runid=2c9cf7bc05858273f10e7d7ec552fc0bd742dc3e
CTCCACGGGAGGCAGCAGTAGGGAATTTTCGGCAATGGAAACTGACCGAGCAACGCCGCGTGAAGAAGGTTTCCGGATTGCTGACTTCTGTTATAAAGGAAGAACGGCGGCTGGGAAATGGTAGCCAGTGACGGTACTTTATTAGAAAGCCACGGCTAACTACGTGCCAGCAGCCCTTGATACGTAGGTGGCAAGCGTTATCCAGGTGTGGGCGTAAAGAGGGAGGCAGGCGGCAGCAAGGGTCTGTGGTGAAAGCCGGCTTAACTTCAGTAAGCCATGAAACCAGGCAGCTAGAGTGCAGGAGGGATCGTGGAATTCCATGTGTAGCGGTGAAATGCGTAGATATGGAGGGAACACACCAGTGGCAGAAGGCGACGATCTGGCCTGCAACTGACGCTCCAGTCAAAGCGTGGGGAGCAAATGGGATTAAGATACCCTAGTAGTCACGCCGTAAACGATGAGTACTAAGTGTTGGATATCCAAGTTCCAGTGCTGCAGTTAACGCAATAAGTTACTCCGCCACAGATAGTACGTTCGCAAAGTGAAACTCAAAGGAATTGACGGGGGCCCGCACAAGCAGTGGAGCATGTGGTTTAATTCGAAGCAACGCGAAGAACCTTTACCGGAATAACGACATACTCGCAAAGGCTCCAGAGATGGAGAGATAGCTATATATGAAGTCTACAGGTGGTGCATGGTTGTCGTCAGCTCGTGTGTCGTGAGATGTTGGGTTAAGTCCCGCAACAGGCGCAGCCCTTATCGTTAGTTACCATCATTAAGTTGGGGACTCTAGCGAGACTGCCAGTGACAAGCTGGAGGAAGGCTGGGGATGACGTCAAATCATCATGCCCCTTATGACCTGGGCTGCACGTGCTACAATGGATGGTGCAGAGGGAAGCGAAGCCGCGAGGTGAAGCAAAACCCATAAAACCATTCTCGAGTTCAGTTGTAGTCTGCAACTCGACTACATGAAGTTGGAATCGCTATTGTCGCGAATCAGCATGTCGCGGTGAATACGTTCTCGGGCCTTGTACACACCGCCCGTCACACCACGAGTTGATAACACCCGAAGCCGGTGGCCTAACCGCAGGAAGGGCTGTCTAAGGTGGGATTGATGATTGGGGGGTGAAGTCGTAACAAGGTAACCGG
+
577;34054(*-*+-1-//,/0+,',02//-'1,2-,-&*)(10,2424.0/11/19))(*),3),/+./;)5(+*$5&&%#&#(1:35/12./27+4*','*3-)2.,5*)&++/2/.78/.-7,&(((()'()'*),0,03.&,,*.0921230./,,-/22538:54.--6-%%%&),..)+*2+,4..9;89383/00,*0(.)/,22./8:7))(+0.**-058;20.)(*(.+)/5-6732-14/,.)(+,,),4,5,*,3-(3348/0,&&'(13,2./421211/..1127173().,*+61:6-.,4-9:78410-)/..0.*+.())0&($%$&'++0,-*+-61/0*00*1207/('),,2.6:88499/6/6/46713/-/*+*+*,1,++.&**'*(7,14(%--9:21-42+0-/+,-646;)*-31&&)*,.-26469<8/-+,((-.-/021/3/-10.//'.0'2*))..+-./8:78:172:262352722.)-&$(-3++4+)(&&'+'*-.088;62.3/($''04),9279**+)+//8890*77136''++122.0'.004*--,.,'+217-.-.25104,/.&-%%'*2-162/(-)'))'*/**'()+,2780888(*-5+-101-4,++./099-*)*+-/433/.,,())-'%'%&&'')+,0978845/026/275582256703/)&(**91225:3:35+*+97;419:''/,'-*(**+1.,/3--2./0/21102912637/$&)(%+,.+15..2453,(''%-0144390101133814563/*))++1-*+*221,,,,,35,/1-.23203+5:6-.621046:21.,,.,/+,),.03*12:78988-&)()/-+02-(+,,+-1,.3/0-*+-,.08(..:;11<2//8;;/;;87,43.&&'/78*+/4145650*'-*+.11+%''(*+1/2,-.9-/),,0032/12//22332;78.+-)*,.-&%*().-60).009425+9662.7232530/06/7:6556'0,12/0//.4-'%+'(')+3+)-0+40204-4.3,--3514%'&'(/-./240//.3.1.3:/-1.*).,-/162665).,3///4/)'''+,.-,16,(.,
@b8a8a972-2c46-413f-8539-ead28282d662 ch=310 read=55845 start_time=2019-12-13T00:49:43Z barcode=BC01 runid=2c9cf7bc05858273f10e7d7ec552fc0bd742dc3e
CTCCTCGAGGCAGCAGTAGGGAATTTTCGGCAATGGAAACCCTGACCGAGCAACGCCGCGTGAAGGAAGAAGGTTTTCGGATTGTAAGCTTCTGTTATAAAGGAAGAACTACAGGAAATGAGTAGCCGGTGACGGTACTTTATTAGAAAGCCACGGCTAACTACGTGCCAGCAGCGCGGTAATACGTAGTGGCAAATATCAGGTGTGGGCGTAAAAGAGGGCAGGCAGCAGGGTCTGTGGTGAAAGCCTGAGCTTAACTTCCAGTAGGCCATAGAAACCAGGCGGCTAGAGTGCAGGAGAGGATCGTGGAATTCCATGTGTAGCAGTGAAATGCGTAGATATGGAGGAACACCAGTGGCGAAACGACGATCTGGCCTGCAACTGACGCTCAGTCCAGCGTGGGGAGCAAACAGGATTAGATACCCTAGTAGTCCACGCCGTAAACGATGAGTACTAAGTGTTGGATGTCAAAGTTCAGTGCTGCAGTTAACGCAATAAGTACTCCGCCTAGTACGTTCGCAAATGAAACTCAAAGGAATTGACGGGGGCCACTGAAGCGGTGGAGCATGGTTAATTCGAAGCAACGCGAAGAACCTTACCAGTCTTGACATACTCATAAAAGGCTCCAGAGATGAATAGCCATATGAGATACAGGTGGTGCATAGTTGTCGTCAGCTCGTGTCGTGAGATGTTGGGTTAAGTCCCGCAACGAGGCGCAGACGCTTATCGTTAGTTACCATCATTGGTTGGGACTCTGGGCAGAGACTGCCAGTGACAAGCTGGAGGAAGGCGAGATGACGTCAAATCATCATGCCTTATGACCTGGAGCTACACGTACTACAATGGATGGTGCAGAGGGAAGCGAAGCCGCGAGGTGAAAGCAAAACCCATAAAACCATTCTCAGTTCGGATTGTAGTCTGCAACTCGACTACATGAAGTTGGAATCGCTGGTAATCGCGAATCCAGCATGTCGCGGTGAATACGTTCTCGGGCCTTGTACACACCGCCCGTCACCGAGAGTTGTGCTTACGAAGCCGGTGGCCTAACCGAGGAAGGAGCTGTCTAAGGTGGGATTGATGATTGGGGTGAAATCGTAACAAGGTAACCGG
+
.,6,-3-&-+*+1.-.00.0(-)18;61395684/*()*25++(')2*,&,23879;6644124040-).*+-/61,5/8+0,)*-.',.0/8-3/,-19/./+/,-**'(-&+*,00-0+,)),7-)0331+'&*)+/7--02)&,-,*--%%+%,.13-1122978:757001,+*',%$&(0.*&)*)'$'&$')/0&.0//00513532:0+('+..-(,++*12-,6.-.410173809900;73,*,-02.+-,-(*.221:69210*-333976:-'))*3,,..07663.&))-(+..210/0/9171..-,,,+.(0/4157//196646-,+'*,/4+523:;+7,9,*)1+&33510)--+5,5,5899733320/1122333'+()*2212*(,/16+('251542/3//08((+/4/333)%)+55568:7..*-)0(0(..575797;7:791517;,.887/03,,++,-+0-4,2+.+/+*-%/(*,53/121,.4677969,-,,2,.5<846989.,*-,0.6/6'*07-.7&+(),--33;87:13520//,0.8483,+,(*.'/.0/12()1))+.-39).,+./..444/0//%&,55*-94.7'(),-,/-'*'*,:..0562-',)*++8,,8730101*33:022889//00189979698768:343/99782/,0/0+(,,)/%%-)525')'*%('1-,+,-72031./4,43/2.&,,/*11.243,(((*-)*+,/7899-/-.-12-,,-:0/1-.1.740'.',/036/.37-./3;:77,41+20107:;875)(+041..%&%+,/.11.2:430438:9-)-0+,/,,)(2,.22--,,*-+-.)'+,57//:5116<<99::;<838+.1;662+:++,550+%%(&'*-/*+.2%+%*'*,+.0&+)*'*''(&1+3,,,53,*301-+.00257860*../5977753921347753.8.//2.-*/645<422200+&&'%'*2&&$%$$$(&()(.215/./.)*31/%$'+',+**()*21./-06+425:8.40,-00..7+/-),,*.)((%-,3-59*303:9726
@86e963f0-7200-4162-9948-4cf46d2af07e ch=123 read=65061 start_time=2019-12-13T00:49:43Z barcode=BC01 runid=2c9cf7bc05858273f10e7d7ec552fc0bd742dc3e
CTCTACAGGAGGCAGCAGTGAAGTGCACAATGGGGAGACCCTGATGCAGCAACGCCGCGTGAGAGTGATGAAGGTTTCCGGATCGTAAGCTCTGTCTTTGGGAAGATAATGACGGTACCCAAGGAGGAAGCCACGGCTAACTACGATGCCAGCAGCCGCGATGTTAATACGTAGGTGGCGAGAGCGTTATCCAGTTTACTGGGCGTAAAGGGGCGTAGGCGGCGGATGATTAAGTGGGATGTGAAATACCAGGCTCAACTTGGGTGCTGCATTCCAAACTGGTTATCTAGAGTGCGGGAGAGGAGAGTGGAATTCCTAGTGTAGCGGTGAAATGCGTAGAGATTAGGAGAAGAACACCAGTGGCGAAGGCGACTCTGGACTGTAACTGACGCTGAGGCTCGAAAGCGTGGGAACCAAACGGGATTAGACACCTGGTAGTCCACGCCGTAAACGTGAATACTAGGTGTGGGGGGGTTTCAACGCACCTCCCGTGCCGCCGCTAACGCATTAAGTATTCCGCCTGGGGATGCGGTCGCAAGATTAAAACTCAAAGGAATTGACGGGGACCCGCGCAAGTGTGAGGCATGTGGTTTTAATTCGAAGCAACTGAAGAACCTTACCTATGACATCCCTTGCATTACTCTTAATCGAAGTCCCTTCGGGGACAGGTGACAGGTGGTGCATGGTTATCGTCAGCTCGTGTCGTGAGATGTTGGGTTAAGTCCGCGAGCGCAACCCTTGTCGTTAGTTACTACCGGTAAGTTGAGGGACTCTAGCAGAGACTGCCTGGGTTAACCAGGAGGAAGGTGGGGATGACGTCAAATCATCCTTATATGTGGCGGGGCTACACGTGCTACAATGGCTGGTACAGAGATGCAATGCCGCGAGGTGGGCAAACCTAAAACCAGTCTCGGATTCGGATTGGCAGGCTGAAACTCGCCTACCATGGAACTGGAGTTACTAATGTCGCGAATCAGAATGTCGCGGTGAATGCACGTTCCAGGTCTTGTACACACCGCCCGTCACACCGCGAGAGTTAGCCACCCGAAGTCCATTGAGCTAACCACCAAGGAGGCAGCGAGGTAGGGTCAGCGGTGGGGGTAGTCGTAACAAAGACAACCGG
+
),0'&(%47/071/33146+%$'%'()./97635-')1371+++--.-,,*//--5+*,31/+')*+./--5015;**)+.+./574.)*,787705;2-85+21344:,,%,%*'')0*,...+4+*,*1/./4944/,*+)--+-/::6561247'((&)%*&****+-,3*5-021-.+(,-.4;4/3*$+%41+,/9;977779-*01.11432.,-/*+4273'3*:,77-3+/4351,,1**,4*06778/-*+*%/+9/25;:272'*(36:::/80..630.,..,+(..*(%,/+*$&'+-6,8-00+,0885/443766*0())0/0--)&(0-,22+&(++2-('+)+-9796--'+-3385---+,5610&)/-+,-/051/,+,+,1(&&',2485-3(,*)2941+45(1-)(&')+6'(22/-024-013:334:56(*&'2524/&)---2/89;;0.7;60+$+&+*-2-38(*7044136,,+7,3032/:12*.,4+6++-2///3(%(%,),***++,,+3,382503694(2*2.6-..-)-5517;1,-*)))%)'%%%/315/++-,2<<.:;9;.*,+$*/*/-+,3)+0/+,**/,&'')*//054.,4//-21--.,1+2,//(()$'.5)-9/.::./2&+,+.68'43447778587,8+%*43674566547787&9*++75/23061040+-./((+-,21/1158:/*++//1190./9432161''.,2*.3/(+/8-7+**')1***-/0898:646*.,8,05010-0+)-,2,36:64211/.12*+*,/595%)%#%())1*4*'0**+4//*,-,-.,/./400;::9:6644-,+++-36:645-10-(/+133.++:55./79<949666628)1'6+8.2&6((&'*586853<524:663&&),,.38+%,/2-.*02/.-*',%)+,212656412424780/./-,/72*,),,557'(9887191103-,)3-41;:/2767569'))***-/)%''&(--*)-61245-8---).-.0.*%+&*'-3+-2/%.+*)*)*+),.././0/,4,//+')&'386:9;37:*)')++.,41
@29a35558-bc26-4673-ab04-4d2f5ac12512 ch=7 read=38261 start_time=2019-12-13T00:49:57Z barcode=BC01 runid=2c9cf7bc05858273f10e7d7ec552fc0bd742dc3e
CTCCTACGGGAGGCAGCAGTGGGAATATTGCACAATGGGAAACCCTGATGCAGCAACGCCGCGTGATGATGAAGGTTTTCGGATGAAAGCTCTGTCTTTGGGAAGATAATGGCGGTACCCAAGGAGGAAGCCACGGCTAACTACGTGCCAGCAGCCGCAGTAATACGTAGGTGGCGAGCGTTATCCCGGATTTACTGGGCGTAAAGGGGCGTAGGCGGATGATTAAGTGGGATGTAAATACCCGGGCTCAACTGGTGCCATTTCCAAACTGGTTATCTAGAGTGCAGGAGAGGAGTGGAATTCCTGGTGTAGCGGTGAAATGCGTAGAGATTGGAAGAACACCAGTGGCGAAGAGCGACTCTCTGGACTGTAACGGCCTTTGAGGCTCGGCGTGGGGAGTAAACAAGTTAAGATACCCTGGTGGTCCACGCCGCAAACGATGAATAGGTGTGGGGGTTTCAACACCTCCCGTGCCGCCGCTAACGCATTAAGTATTCCGCCTGGGAATTACGGTCGCAAGATTAAAACTCAAAGGAATTGACGGGGACCCGCGCAAATGTGGAGCATGGTTTTAATTCGAAACAACGCGAAGAACCTTCGCGGCATCCTTGCATTACTCTTAATCGAGGAAATCCCCTCAGGGACAAGGTGACAGGTGGTGCATGGTTGTCGTCAGCTCGTGTCGTGAGATGTTGGGTTAAGTCCCGCAACGAGAGCGCAACCCTTGTCGTTAGTTACTACCATTAAGTTGAGGACTCTGAGACTGCCTGCCGGGTTAACCAGGAGGAAGGTGGGGATGACGTCAATCATCATGCCCTTATGTGTAGGAGCTACGTGCTACAATGGCTGGTACAGAGAGAGAGATGCAATACCGTGAGGTGGAGGCCAAACTTTAAAACCAGTCTCAGTTCCGGATTGTAGGCTGAGACTCGCCTACATGAAGCTGGAGTTACTAGTAATCCGCGAATCAGAATGTCGCCGGTGAATACGTTCGGGTCTTGTAACACACCGCCCGTCACACCATGAGAGTTGGCAATACCCGAGTCCGTCGGAAGCTAACCGCAAAGGAGGCAGCGGCCGAAGGTAGGTCAGCGATTGGGAGTGA
+
-+1((&$'-5,16,//0.63/65*.)(.+*-43.</.-&,++27),.1210..//1//36//-/0%.,,,.060/3:544)+'+%)(()*,76122198-50.2+,./,,0-/-2/-/0)0)3.-,.(.*+-+-0+*+1-6642/2'27.*,+*/+&'$'*3213917213-+&$%(&(./6314('+50.72+-0.0033235)+06.-.*+),23;;::231-((+099881-*15-0170-6878++&%&))'&%'((601*8849:;789522)%'**,05)5-'*&*(%)(1.3.6*8,)*666.-..495109/,*-*+&()**//)2(*),30166&0/.&%'*)('*,660.--+/3;56675340-..&&+(*'1)+,../-.3566(&$&'8'573409/1*/1687'&*'&&,*0-*+.1814090,+)+(%()*-07660394.-:13)/,()-+1+$'##$,'2450/02./0.216+,-02:1.*--+/2-&'))'./988('3*()3.4<<689967,-+*+-.227*0:7//7,)-.1/.&.*%'(((().3*49;.8:7;5*(-)*,(2/0.-/,,0*.*)*((,%,.+1-,,*,-50,--+-020.1)',)(*.(*.8-+2%9:03/64*21128,,--.685655564;012782*00036779787420+001<8;42612./77*,74,5(''&*,-68668+,+()+,)0)(,+*)&%++.081/.4//'3/)))+$'(,-47878/-('(0,0-,(+%&22-0)())/**0894854334/*,().3413//0)(*)+4543'1.%&'(13024752556367568:535.+*)'(&&()(-.--,-.6955/(1*'/+*/+005:2*+.**,+)+4,/101.*+/1/,01+2,(**,511,+&++35697-,,,,+,((*0.,((+,*-870020/00%%,,3-/*+.644560))'-/+*96594646-30.,0-(%&&')*,1;22:4.0410/080.,-)*+2.2,,0/-*18&'+***''*)&'&$%+,58675984&51*+0.--/'+)-*,+),*-*)'+)+-0/18252)*-+-
@f808d15f-83c5-4c30-b608-3f84e2e4b4af ch=133 read=38848 start_time=2019-12-13T00:49:56Z barcode=BC01 runid=2c9cf7bc05858273f10e7d7ec552fc0bd742dc3e
CGGGGCAGCGTGGGAATTTTCAGCTTAATGAAACCCTGACCGAGCAACGCCGCGTGAAGGAAGAAAGGTTTTGGTTGTAAACTCCTGTTATAGGGAAGCAGCGGCTGGGAAATGGTAGCCGGTGACGTTATTAGAAGCCACGGCTAACTTCGTGCAACCGCGGTAATACGTAGGTGGCAAGCGTTATCGGTAGGCGTAAGAGGGCAGGCGGCCTTAAAGGGTCTGTGGTAAACCTGAAAGCGATCCAGTAAGCCATAGAAACCAGGCAGCTAGGTGCGGGAAGGGATCGTGGAATTCCATGTGTAGCGGTGAAATGCGTAGATATGGAGGAACACCAGTGGCGAAACGACGATCTGGCCTGCAACTAACACTCAGTCGAAGAAGCGTGGGGGAATGGGATTAGATACCTATTTAGTCCGCCGTGAAACGGTGAGTGGGGTGTTGGATGTCGAAGTTCAGTGCTTGCAGTTAACGCAATAAGTACTCCGCCTGGTAATTACGTTCGCAGAATGAAACTCAAAGGAATTGACGGGGCCCGCACAAGCGGTGGGCGTGGTTTAATTCGAAGCAACGCGAAGAACATACCGGAGTCTTGACACATACTCATAAAGTGAGATGGAGAGATGGCTATATGAGATACAGGTGGTGCATGGTTGTCGTCAGCTCGTGTCGTGAGATGTTGGGTAGAATCGCAACGGAGCGCAGCCTTGTCGTTAGTTGCAAAAGCTGGAACTACCAGTAAACTGGAGGAAGGCAATCAACATCATGCCCTTATGACCTGGGCTACGTGCTGATGGATGGTGCGAGTACGCGAGGTGAAGCAAAACCCATAAAACCATTCTCAGTTCGGATTATGATCTGCAACTCGACTACATGAAGTTGGAATCGCTAGTGAATCAGCATGTCGCGGGTGAATGCGTTCTCGGGCCTTGTACACACCGCCCGTCACCTACGAGTTGATAACACCCGAAGCCGTTGGCCCTGGCCGCAGGCGGGTGGGATTGATGATTGGGGTGAAGTAACAAGGTAACCGG
+
*-10,+%,+&'$(()),6:71-+*((+**)(-&,610/25.+)$)-1.,/5**,12-..,/0((,.'0*73*&''2)-.9733455508/+*&,''&$%$1/./,,,-,,.+/18700.6),+,,/+.6&,)'$**'2.(,+-)(,+*+-**+(&)*&&%&-*-.*-.8742.2/2980.-2-2.,-2%.0&.416+9,(&-+)+)54+0(*$$$10/*44.0+(*+-&%(&(1.*,('$%$$&*(&(,('(1.011+,),-7.55/,---.+)+/4(61))(/)222486+8+8+874520.+*..2981290-*&&$'(*61-,*),(')'&(%*%-%()).43.+*,+,/.+**00/-*.)(&+,,('*-+.0/%((%)&'+,3512((&''-5://7)*23/39($(+('.-0/&()**%(+(*&(,((&)')+++,.51.-..8-&.+*06:48:440802,61-0*+*/,1--)++)-/0/,/202.)&&-''(33:756301210+0.139.93-1,43726)+/5-29()1-103&031041*,&-.//<;487:6-0(()-(0,/%&)''.(&%').-)%'*(/2.-,*'+.+201*.(,&*&'%$&,86+*(&-5-'///8220.,&0*-/88/6.,(+,)*/54/04(21,11157757511/-,/9/9.,2('(%%$(/&)(*5+*%%(+1.'2('((*7060-/36'1&-/(&(&')),--//.,()'*',,1.,/*/0+4.**)+%'')*-')&-,&%%%%&&-,3..-/'''%')'&$*-384642101&$&&%')+*%'-.+2-+,465/29524863,+/247757%44:4)4+1-+-189:68821--..,..-/,,-+/,)1.-,3//312(%)''++,,),*301243/.)*,3:8&4149717,221*,1-.*),..391-.''(/)'&%(*002-/**).4/*.3/)(*',50.706/8+,..(&#%$*)()/1+/77635,--./36566-.+&&'''//,--2.582679
@c9bb2e55-4c13-424e-8b1f-4e52385ddf89 ch=45 read=54727 start_time=2019-12-13T00:49:50Z barcode=BC01 runid=2c9cf7bc05858273f10e7d7ec552fc0bd742dc3e
CTCCTACGAGGCAGCAGTAGAAATTTTTCGGCAATGGGAAACCTGACCGAAGAACAACGCCGCGTGAAGAAGGTTTTCAGTTATAAACTTCTGTTATAAAGGAAGAACGGCGGCTACAGGAAATGGTAGCCGAGTGACGTACTGATAGAAAGCCACGGCTAACTACGTGCCAGCAGCGCGGTAATACGTAGGTGGCAAGCGTTATCCGGAATTATTGGGCGTAAAGGCAGGCGGCAGCAAGGGTCTGTGGTGAAGCCTGGTAACTTCAGTAAATATAGAAACAGGCAAGTGCGGGAGAGGATCGTGGAATTCCGTATTGTGGCGGTGAAATGCGTAGATATGGAGAACACCAGTGGCGAAGGCGACGATCTGGCCTGCAACTGACGCTCAGTCAGCGTGGGGAGCAAATAGGATTGAATACCCTGTAGTCCACGCCGTAAACGATGAGTACTAAGTGTTGGATGTCAAAGTTCAGTGCTGCAGTTAACGCAATAAATTGCTCCGCCTGATGTATTACGTTCGCAGAATCAAAGGAATTGACGGGGGCCCCGCACAAGCGGTGGGCATGTGGTTTAATTCGAAGTAACGCGAAGAAGTGCCACGAATCTTGACATACTCATAAAGGCTCTCCAGAGATGAATGTATATGAGATACAGGTGGTGCATAGTTGTCTCGTCAGCTCTCGTGTGTCGTGAGATGTTGAGTTAAGTCCCGCAACGAAGGCGCAACCCTTATCGTTGAATTACCATCATTAAGTTGGGGACTCTAGCGGGCGTGAACATAAGCTGGAGAAGGCGGGAGATGACGTCAAATCATGCCTTATATGACCTGGAGCTACACGTGCTACAATGAATTGGTGCAGAGGAAGCAGAAACCGCAGTGAAACAAAACCCATAAACCATTCAGTTCGGATTGTAGTCTCTGCAACTCGACGCCCATGAAGTTGGAATCTCGCGCTAGTAATCGCGAATCAGCATATGTCGCGGTGAATACGTTCTCGAGCCTTGTACACACCGCCGTCACACCACGAGAGTTGATAGCACCAGAAGCCGGTGGCTAACCTGGGAAAGGAGCGTCTAAGGTGGGATTGATGATTGTAAGGGGTGAAGTCGTAACACAAGGTAACG
+
-.2,,+*%)/+4103+%''%&*,)788-,&/4.70/,&))'05*+-64,),')*,433124026//(+(-.-01;90-'**+&)'())3869927.,)3+))++'-,/%21232246./(+0,*990//9/(%&'))'###%&%&-'%*++,./(*+,,-/82434/52680,0,)1-/*4-+:11187''*,/424913062-.1)3/('+&$,'),,((((*&)'%&,,*-,,*--+'/33)'%$))*%&((&+/:442/')(/+'-.-3'&'))+0832,.'&&&')++(6,)-+.9345)+*'&%1+57%.'+)&&'*//(4)+-)++++,'%)(''--*)%',.76-,-...*'&--96865564328280).)(+'(&(''&,$(-))%'*-343)'%&-0*&''/'2)%%))(*-*(&($'(*,,..05-,/22,-*,*((*+1.)&'''*+*-/0//'*.)'263133,+***',34/+*%'('('+'())+.-/',0,-*)'+).501251.)*'&&$%&,-''&$$()--.,(,,).')'%&')-5-)+*&'&'&01113:2;9193<)((&$#(..,*)+,&)'((%&%&()'+)#-%&(&(2255520.4-,-+*+(./,+*,''''%%$((,)**&%%%$(&/2-,,)(&%$()/0++*'(*,.*.-++&(+,--)*/....)*.+7,-%..0,('(*/('..,+''(&)((+-1.7+*+')++-5.-++*),6.//*7,4)(*+(+-*/.420)..-.((%&&&&%&%)'('(,*'''(-20.1*(+-4--)&)-)*+,/./%)%&%'(,+,.61/0,'()/*+%'*2231./-3-(()+)-,)((%&()*)+((%%*+'1200)*,-*5'*,;60-82*)/0)+))000,33;625./6./.0112./.,-0.-0,'*%))++1-0**,2&*'+)*)-++%%+(*+-/./*/+-35/'%&$%%*'()*)*+-'))&%+,097..+*.2++1()'(),.08)1.)*+)*+,.,*)+&&)0,(*/,%'$)&)',+(,)+(+&-)..71-)'(*+4,''%&'%'(+-+.*-+40//-*)()),*'&&%,*,)0+-1//3,.(&&&(11(.*/14,
@560cba1b-075e-4b94-9f9e-edb29c9880e3 ch=20 read=32160 start_time=2019-12-13T00:50:05Z barcode=BC01 runid=2c9cf7bc05858273f10e7d7ec552fc0bd742dc3e
CTCTACGGGAGGCAGCAGTAGAATTTTCGGCAATGGGGAAACCCTGACCGAGCAACGCCGCGTGAAGGAAGAAGGTTCCAGTTGTAAACCTCTGTTATAAAAGGAAGAACGGCAGCTACGGAAATGGTAGCCGGTGACGGTACTATTAAAGAAAGCACGGCTAACTACGTGCCAGCGGCCGCGGTAATACGTAGGTGGCAAGCGTTATCCGGAATTGTGGGCGTAAAGAGGAGCAGGCGGCAGCAGGGTCTGTGGTGAAAGCCTGAAGAAGCTTAACTTCAGTAAGCCATAGAAACCAGGCAGCTAGAGTGCAGGGGATCGGTAGATTCCATGTGTAGCGGTGAAATGCGTAGATGTGGAGGAACACCAGTGGCGAAGGCGACGATCTGGCCTGCAACTGGCTCAGTCCAGCGAAAGCGTGGGGAGCAAATGGGGATTAGAATGCCCTGGTAGTCCCACGCCGTAAACGATGAGTACTAAGTGTTGGATGTCAAAGTTCAGTGCTGCAGTTAAGCGCAATAAGTACTCCGCCTGGTATTACGTTCGCAAGAATGAAACTCAAAGGAATTGACGGGGCCCGCACAAGCGGTGAACGTAATGGTTAATTCAAGCAACGCGAAGAACCAGATCTTGACATACTCGCCAGGCTCCAAGTTGGAGAATGGCTATATGAGGATACGCAGGTGGTGCATGGCTGTCGTCAGCTCGTGTCGTGAGATGTTGGGTTAAGTCCTGCAACAGAGCGCAACCCTTATCGTTAGTTACCATCATTAAGTTGGGGACTCTGGCAGAGACTGCCAGTGACAAGCTGGAGGAAGGCGGGGATGACGTCAAATCATCATGCCCTTATGACCTGGGCTACACGTGCTACAATGGATGGTGCAGAGGAAGCGAAGCCGCGAGGTGAAGCAAAACCCATAAAACCATTCTCAGTTCGGATTGTAGTCGGCTGCAACTCTGACTACATGAGTTGGAATCGCTAGTAATCGCGAATCAGCATGTCCGTGAATACGTTCTCGGGCCTTGTACACACCGCCCGTCACACCACGAGAGTTATTAACACCCGAAGCCGGTGGCCTAGCAAAAGGAAGAGCTGTCTAAGGTGGGATTGATGATTGGGGTGAAGTCGTAACAAGGTAACCGG
+
,,1)(*&-5+-40/4,+*('&)&175.649618115.('.1/3**,3583.3673855;-0*-.+3+0-+(/+,2.2-(')52/09;9554+*(+,+*+10++/.403-,'+('+++./()',*10)*+,9/*2.--.-7,(),)/32**%**)())+**)*7.887913/1'*%&&.04050;0/611242.'*)--+350243:302(,-+*-...-4.+/25;,)'.-&+,78;:190..-((2/14230350*/1-*/77412'%&%$&&-(,3/.-)*/.(.;03213975;876.,,,,1-.0014001*+(7..&'(+.+6,4+0.1/,))(*57205/,,662..0,'*,-+1-)4125803/2--*,1,3156500/0,1/20044553(+$)'6.770+*)+&&&((-.1264('+-24/+'*.-)-1)''-1(58-+'()+,18/))213:779;44/-0*+()#'%$(,120;1;04/--+.)*/63146)(')+$,*,1,'*(--,/.+'.+-.43027238*)'&%,06;6/0.-,1673)61,11./**),+1-54422+%%),)*-/584/4,+,+02/5/1037685:5:6'+$)*&,(,*+2&'&&%&*'*)/'($)&*&-,+&%$'*2/.1),&)%*--,)(+6,.///2,,+&+).1+)#&$-**554434415//033555),.03031121110/24139*775114,--&%&*/*3&((*+372*06'%),-72292-5-.560--),*.**.*,(540041*'*+*()++**(*)),./1765/..04-/+(&)*+-05*4//11.//5473338877(/+&*()+-//<07;98224241230.*./30200044367.+)/*,/+0/12/39991,.**)..%),.1*/53-.3::15886;5370376:*/*5*+-+.0/&%(00535211+./9857&&$('+-7+,*-86544235956140-0050-5354/1*&)++0/)*-/744639776/9/--222789-45+*8,+++/8.//+*'+15-0-5.3+61*&'2*,63647/6,))%+*.20,+,))&')()-22140525;2.7))*-.142//5,.-3.--($%%(,07)4)496;-:
