# Supplementary material for: De novo species identification using 16S rRNA gene nanopore sequencing
Source: PeerJ. 2020 Oct 21;8:e10029. doi: 10.7717/peerj.10029 (PMC7585375; doi:10.7717/peerj.10029)
Supplement: Supplemental Information 2 — Contains raw reads. [file peerj-08-10029-s002.zip › pass_fastq_runid_2c9cf7bc05858273f10e7d7ec552fc0bd742dc3e_127.fastq]

@cd7040de-dbc4-4c81-8f87-46e2d4c7bc30 ch=122 read=61399 start_time=2019-12-13T00:50:14Z barcode=BC01 runid=2c9cf7bc05858273f10e7d7ec552fc0bd742dc3e
CCGGTTACCTTGTTGACTTCACCCCAATCATCAATCCACCTTAGACAGCTCGCTTCCTTGCGGTTGGGCCACCGGCGGGTGTTATCAACTCTCGTGGTGTGACGGGCGGTGTGTACAAGGCGGAGACGTATTCACCGCGACATGCTGATTCGCGATTACTGGCGATTCCAACTTCATGTAGTCGGTTGCAGACCTTTACAATCGAACTGAGAATGGTTTATGGGTTTTGCTTCCTCGCGGCTTCGCTTCCCTCTGCACCATCCATTTGTAGCACGTGGTAGCCCAGGTCGCCGGGGGCATGATGATTGACCGTCATCCCCGCCTTCCTCCAGCTCGTCACTGGCAGTCTCGCTAGAGTCACAACAATGGTGAGGTAACTAACGATAGGGTTGCGCTCGTTGCAGGACTTAACAACATCTCACGACACGAGCTGACGACAACCATTACCACCCTGTATCTCATATATCTCTCCATCTGCGGGCCTTTATGAGGTATGTCAGGGGCCTGGTGGAGTTCTTCGCGTTGCTTCGAATTAAACCACATGCTCCACCGCTTGTGCGGGCCCCGACCGATTTCGCTTTGAGTTTCATTCTTGCGAACGTACTACTCAGGCGGAGTACTTATTGCGTTAACTGCAGCACTGAACTTTGACGCATCCAGCAGCGTACTTTCATCGTTTTACGGCGTGGACTACTAGGGTATCTAATCCTATTTGCTCCCCACGCTTTCGGGACTGAAGGCGTCAGTTGCGACCGAGGTCGTCGCCTTCGCCGCTGGTGTTCCTCCATGCTCCATCTACGCATTTCACCGCTACACGCCGTTCACGATCTCTCCTGCACTCCTGGCTGCCTGGTTTTCTATGGCTTACTGAAGTTAAGCTTCAGGCTTTTCACCACAGACCCTTGCCGCGCGCCTGCTCCCTCTTTACGCCCAATAATTCCGGATAACGCTTGCCACCTACGTATTACCGCGGCTGCTGCGTAGTTAGCCGTGGCACTAATGAGTACCGTCACTCGACTACCATTTCTAGCCGCCGTTCTTCCTTTATAACGAAGTTTACAATCCGAAACCTTCTTCCTTCGCGGCGTTGCTCGGTCAGGGTTTCCCCCATTGCCGAAATTCCCTACTGCTGCCTCCCGTAGGG
+
63-1372453:,5**'*292-569,1/5665015/054483700/1*,--.&(-0611702098:+0/.1.014-+))#/'(3//247++*((137:9920121:9-/-+.23157:7557(1)()30446<7467.0,/123----*9---78333)('#'&''09.-+*+*1-,-/4343-%/2827)3&+%%%&(-,7.1,0983//',,-147;:-3*607881%*.:3/,.((')+074)+-/.5)13,,-07;9:98,-5+(*+++&-*-*+)((,4+*-0..)*'*.44,1/.-+,*')0''&$%(*:936;7)+21321+.+&+,+002/'))'--'-02,52141++.(*&')2,4+))(*'%&&*16331942210*/02813167:-9,')%-4*)'+++*)4/65531*-/020,*)*,1,+*(%'*/*/+.)*.-*11*((/-*+)*&+,.01115)*)*,1.)*),)(,+06./.,(&(%(%+5+..-)21+*&*+1**/-+-,)-/318,..60'(,.-2831+(()10345:58;01620246+-&/20&%$$&**22*+0++)*-+-0;977;<84800,,0/02//30/14468;44.,-**.,*24..-,6/7/43-&+,*85873.-+()*-&%%(('&$(#$$#&#'&'(/0,.*+0<0/42886789333)*&'-1,2/02383274///70%)*114)**,-5:56'99-/&%'))+97:8(*5'$'('53')**+)))+'-*,/..11')'''76:;7446779)/)(&%'+*).0436</-'/*--4-,&(()&&(0,%()+/.*.+1822-,,-0,,+,**)+0.201:9-520413013.00-.**/:00(,.01,-30277,''(+*,-/*54)&'&+/).+.),2/..01:4--02'%+./-,.3/49:/8.2.3548*'&%%$'&&,,..0.111:103+++-*.1896631-*,.)'),*,//*&&%'+,%%$%%)&)./,122*%%'+/5+5:*+$%'1416:6871302.*46-./44,*,)+-'$&---0+++.*+.,159:6/1*)&(&.02.:/0040121,014.;6+6860.1;,0.,-5-29494++.0,1,-/8.56.-.(,+(
@efbbdb03-a1e2-43b7-be63-1f895253f308 ch=117 read=77334 start_time=2019-12-13T00:50:10Z barcode=BC01 runid=2c9cf7bc05858273f10e7d7ec552fc0bd742dc3e
CTCCCTACGGGAGGCAGCAGAATATTGCGCAATGGAAACCTGATGCAGCAACGCCGCGTGAGATGATGAAGGTTTTCCGGATCGTAAAGCTCTGTCTTTGGGAAGATAATGACCCGGTACCCAAGGAGGAAGCCACGGCTAACTACGTGTAGCAACCACTTGATAATACGTAGGTGGCGAGCGTTATCGGATTTTACTGGGCGTAAAGGGCGTAGGCGGATGATTAAGTGGGATGTAAAATACCCAGCGTTGCTGCATTTCCAAACTGGTTATCTAGAGTGCAGGAGAGGAGGTGGAATTCCTAGACAGCGGTGAAATGCGTAGAGATTAGGAAGAACACCAGTGGCAGGCGACTCTCTGGACTGTAGTAACTGACGCTGAGGCTCGAGAAGCGTGGGGAGCAAACAGGATTAGATACCCTGGTAGTCCACGCCGTAAACGATGAATACTAGGTGTGGGGTTTCCAGCACCGTGCCGCCACTAACGCATTAAAGTATTCCGCCTGGGGAGTACGGTCGCAAGATTAAAACTCAAAGGAATTGACGGGGACCCGCACAAGTAGCATGGTTTAATTCGAAGCTTAACGCGAAGAACCTTACCTACCTTGACATCCTTGCATTGCTCTTAATCGAGAAATCCTTCGGGGACAAGGTGACAGGTGGTGCGTAGTTTGTCGTCAGCTCGTGTCGTGAGATGTTGGGTTAAGTCCGCAGCAGGCGCAACCCTTGTCGTTAGTTACTACCATTGGTTGAGGACTCTGGCGAGACTGCCTGGGTTAACCCAGGAGGAAGGTGGGGATGACGTCAAATCATCAGCCTTATGTGTAGGGGCTACGTGCTGCAATGGCTGGTACAGAGATGCAATACCGTGAGGTGGGCAAACTTTAAAACCAGTCTCAGTTCGGATTGTAGTGAAACTCGCCTACATGAAGCTGGAGTTACTGGTAATCGCGAATCAGAATGTCGCGGTGAATACGTTCCCGGGTCTTGTACACACCGCCCGTCACCATGAGAGTTGGCAATACCCGAAGTCCGTGAGCTAACCGCAGGAGGCAGCGGCCGAAAGAGTAGGGTCAGCGGTGAGGGTAAGTCGTAACACAAAGATAACCGG
+
+*4+&&1-+)2)053./+'('+/'-*()%+-510)--)/1+*,..1/.0-62/3:3553)'%%)''*,,0(*,77--+)),,+)*,67)*,.0.5224/16../.126854-6'''101/7(,,,,*.(/-$'&%(,1-.052643/10,--01)63%(%)*(+1,--646-0+,.**((./419100),*3662-/14401..49,.02.0/70:88;9885555538733/1.(+*,-)()+(&')(&0*,,0000900.295679/9...6**(*-./2/60,--/3-,+)*+2+1+.'(%'+0,0/2010190--597--))+--/141/*-//888./,),,$)(&).--/0/369575520(',-++,,,233/,(-/13,,%(*)+-9889/,-12:47/24,+,%'+(.-;3.,9-,-57936478675910,(+.0<7332.334231684-85.2.&&#%+'138;283&046:523-3-7-+),,08352795121*'*,+23:99-,,('(:*;;9.88:49,1--012433'67/0476.-,1,-)&%(&0/00.2:399;824-+)*(7-745)('')1,-*),27201)+1.03.56**,)+(.'%')(5.6/35-,'')+(+5*76(+321264/41135-0./431(%%(&6+82'*+.18,444477775'2--1576-6)00-7/8/071*-,.5.*+106579<//0*-/.//''+-*+,+3:43/&((-,)23../1/(+)**.67896621121:4844,%01/0.+,+,**593376799:;9;80/',,%%'%(%&)'1'),.18,10-.'*,/2'5/7..:55400/4,+(-)8704../;;886512354011<6127,176(50768975(*-5568505-'&%%%06+*//-082++)+*2-++..,*)33001(-*)'*-,1/1753/*,9533/--0///54212/41.(()*3-,//..100/.3:3/:6.,.-1.0/+('&'6+1+*5,,,/:1-.53232*0(((+-0834/-1)4*(,,+11094401))%$')()-.-/011-40'$*/-,'-')*-1/**$#$&&($*,-2638
@88713f42-67a4-41aa-b1da-91e423c21111 ch=312 read=66599 start_time=2019-12-13T00:50:22Z barcode=BC01 runid=2c9cf7bc05858273f10e7d7ec552fc0bd742dc3e
CTCCTGCAGGGCAGCAGTGGGAATATTGCACAATGGGCGCAAGCCTGATGCAGCCATGCCGCGTGCTTTGTGAAGAGCCTTCAGGTTGTAAAGTACTTTCAGCGGGAGGAAGGGGGGAGTAAAGTTAATACCTTTGCTCGGTGACGTTGTTACCCGCAGGAAAAACCAGCTAACTCCGTGCCAGCAGCCGCGGTAATACGGAGGTGCAAGCGTTAATCGGAATTACTGAATAAAGCGCACGCAGGCGGTTGTTAAGTCAGATGTAGAAATCCCCGGGGCTCAACCTGGGAACTGCATCTGATACGCAACAGGTCTCGTAGAGGGGGGTAGAATTCCAGGTGTAGCGGTGAAATGCGTAGAGATCTGGAGGAATACCGGTGGCGAAGGCGGCCCCTGGACGAACTGACGCTCCAGGTGCGGCGAAAGCGTGGGAACAAACAGGATTAAGATGCCCTGGTAGTCCGCCGTAAACGATGTCGACTTGGAGGTTGTGCCCTTGGGCGTGGCGGAGCTAACGCGTTAAGTCGACCGCCTGCGCGCAGGAAATACGGCCGCAAGTTAAAACTCAAATGAATTGACGGGGGCCCGCCTGACGGTGGAGCATGTGGTTAATTCGATGCAAGAACCTTACCCTGGTCTTGACATCCCACGGGGGGTTTTTTCAGAGATGAGAATGTGCGGCTTCGGGAACCGTGAGACAGGTGCTGCATGGCTGTCGTCCTCGTGTTGTGAAATGTTGGGTTAAGTCCCGCAACGAGCTGTACTTATCGCTGTTGCCAGCGGTCGGCCGGGAACTCAAAGGGGCTGCCAGTGATAAACTGGAGGAAGGTGCAGGGATGACGTCAGAGTCATCATGGCCCCTTACGACCAGGGCTACGTGCTACGATGGCGCATACAAGAAGCGACCTCTTGAGAGCAAAGCGGACCTCATAAAGTGCGTCGTAGTCCGGACTGGAGTCTGCGAAACTCCCGACTCATGAAGTCGGAATCCCTTTAGTAATGTGGATCAGAATGCCACGAGTGAATACGTTCGACGCTGTACTGCACCAATGCACCATGGGAGTGGGTTGCAAAGAAGTAGAGTAGCTAACAGCGGAGGGCGCTTACCATACAGCGTTCATGACTGAGAGGTGAAGTCGTAACAAAGGTAACCGG
+
)*44-*3*.0(((01(/106-++*+/.((&()2,0.&&$'*1*1976685//&,+12.75/.*+)&*)'%)',-'&((4343'4539,..1'%'&(,163../+1-*3,+3*241**%)*,68,2.5-203/20)(012''0,,.),)%'))-2)%*'+,,-**%%-*&,+0,,-28578://,.),..&'&*)2*)%$*/+0,())-&%&(-/0.,-(3/038363-&)',,*((*0-.*--+.-+60;2/909+.8+,091.'%(,++-44-)23-/07/507036020.+,+**3/-/1&*#%%%'/.5320/&)*)+/.383+,,2*5,0/+(0),(((+.0875386011980.(%)/0:91)-0+93/10-1*2++)-4,0/(-.:6.)-55/(',*))*00738*+8;96+&*)).-*))2-*,*%((*33.+-+$-++((-6(7:--1./.++3&%*97;;:2/,$&$'(41-1-1,)2/('$,)).),++(6-460++&*(..057532/1527/26517726843-*)'()+))(*(22*221--0(0,904/1-/858:211445646-461)&((%**))%*+1./9///*-.53,/5)429)+'+'('*&/.3-2.-67')+((*,71//01/6+*/051./((04:<.1,----8'&',//+*,,$)((++.860709653251/((,-89988684;88898622$'*.0286410/*.*+:2.561929182:--/5-5-*2.(')(&)-+,1&&5+00./:).-6;63-14+(64347:786)22)')/07:(-,,,08;26663-/,+/.80/%%,200667,,,--'(+/7585133,89+$%%&(-/1;43/01)()'(100&'(-11875736664/')(&)85644(%%'')'(*35,,1270+--0337:1.-.0014256819*1018993.--,,)($$)*.,0((&),),+,*5..-5(+*--4*()0+++.,&*&&'(*,/5//2247-+,,%'(+49,(,'-3.+&($'*+*()$$&%-0&')'--/413250%&'--')7*(--+%)(&,)((((()('-&/*/232--0*0/1.3+07%%&'&(*)*5/011.2-)%%'&'+)*6,.0/55877<+/-5363276
@00906d84-4cc2-4d82-a3ea-83b4c1fc70a5 ch=57 read=44275 start_time=2019-12-13T00:50:30Z barcode=BC01 runid=2c9cf7bc05858273f10e7d7ec552fc0bd742dc3e
CTCTACGGGAGGCAGCAGTGGGAATATTGCACAATGGAAGCAAGCCTGATGCAATACATGCCGCGTGTATGAAGAAGGCCTTCCAGGTTATAAAGAAATTACTTTCAGCGGGAGGAAGGGAGTAAAGTTAATACCTTTGCTCAATTGACGTTACACCCGCAGAAGAAATACCAGCTAACTCCGTGCCAGCAGCCGCGGTAATGCAGTGCAAGCGTTAATCAGATTACTGGGCAATAAAGCGCACGCAGGCGGTTGTTAAGTCAGATGCTTAGAAATCCCCGGGGCTCAACCTGAACTGCATCTGATACTGGCAGAAAGCGGAGTCTCGTAGAGGGGTAGAATTCCAGGTGTAGCGGTGAAATGCGTAGAGATCTGGAGAGGAATACCGGTGGCGGCGGCCCCTGGACGAAGACGCTGACGCTCGGAATGCAGCGTGGGAGCAAACAGGATTAAGATGCCTGGTAGTCCCGCCGTAAACGATGTCGACTTGGAGGTTGTGCCCTTGAGGCGTGGCTTCCGGAGCTAACGCGTTAAGTCGACCGCCTGGGAGTACAGCCGCAAGGTTAAAACTCAAATGAATTGGCAGGGGCCCGCACAGGCAGTGGAGCATGTTTAATTCGATGCAAGCGCGAAGAACCTTACCTGGTCTTGACATCCACGGGAAGTTTTTCAGAGATGAGAATGTGCCTTCGGGAACCGTAAAGGACAGGTGCTGCATGGCTGTCGTCAGCTCGTGTTGTGAAATGTTGGAGTTCGAGTCCCGCAAGCTTGAGCTCAAGCCCTTATCCGCTTCAATTTGCCCGGCGGGGTCAGGCCCGGGGAACTCCGAGGGAGACTGCCAGTGATAGAAGCTGGAGGAAGGTGGGATGACGTCAGTCATCATGGCCCGCCACGACCAGGGCTACCACGTGCTACAATGGCGCATACAAAGAGAAGCGCTGACACCTCGCGAGAGCAAGCGGACCTCATAAAGTGCGTCGTAGTCGGATTGAGTCTGCAACTCGACTCCATGAAGTCGGAATCGTAATCGTGGATCAGAGATACCCACGGTGAATACGTTCCCGGAGCCTTATACACACCGCCCATCCACACCATGGGAGTGGAGTTGCAAAGAAGTAGAGTAAGCAACCTTCGGGAGGGGCGCTTACCACTTTATGATTCATGACTGGGTGGAAATCCTTAGCAGTAACCGG
+
&'')'.'4,'--,*.-)*1.74-41)-(&',-/80,.%&%(+/,.357697-6+)))+./51)*')&*(*(+.&(*+.,34-7)%.006&)*1(&(&&''))-21,*--/6-)+*(&*-+&+,.7.*+001./104:/*,.),*/0/02173//--85+.,,1+')-+(*./,+,+0,+,2358464./.,-12./*0,/-,&%'''005600//:0/*+$),&0*/082,)'&&((('(+)$+*+*,'(&)5.$*)-*138///1*%*&('-50,365+-.,%*+2-237-,&*-0///.0--/3224695,*.+&%%(+)+-/,.021/,/+***-103130100720++..1631/75/1415-*)+,2767.),%)-+--4897:908,*'%)/-76)'-3853/5-..))'(),+0,2)2,*-**)+*,3*/(()+00)-)'*%+,1.),0&11*.3400-5.))1579;<761//),,,*-/7.0***,-(,*2.&'.)+47-0+,,+.-,+,/(-/1281.-/250,*.-.16;7;;7.2,'$'&*%..++--0,30;6<;66---9/52%(,*,',))+51,1.(*,--.31),,/,(,-/10)144779/--...2*%).//.0)).3--++/0,+-/.--+(,116*&(&*,/..09::12.*)*--.,+1.-58788756*45/31753660-7-5',)*,88//.-.878624))+567760,-10-+*-41,./8.2%%)0*)''&-.&%(&&&%&%&%-(&('&&--(()*+/1')0(,'(+-*)/4')'+-44.)&%'((,)+25(,++42,)((-0)-./222:*2...0.#&)&)677../),.23126,265662,-(*-176.-./36*&++&),/0914920*&''%(+8850*'').+6.68997886+('&(('*'&$**.&)316//.,,&*(3.*,0953844+((()'732/00384315(.'2++&')+37612./2426677/20(')))%2'**,.+/***-/67554/(*+/1.55,+/-22//86454306,*./,.3,3+$&))*+-.4.5:/,.7)&*45:78..*''&(*%(2:+3.8(&)'&&&(('(.'&'*505160&38++1400//2-((*(*.53%),-01/./.,.,,)*&'&(%$+,%&'(%0.)0296877
@08b77fc2-adc5-474f-8d4c-aad88b553d56 ch=135 read=42292 start_time=2019-12-13T00:50:46Z barcode=BC01 runid=2c9cf7bc05858273f10e7d7ec552fc0bd742dc3e
CCCTACGGGAGGCAGCAGTAAAGGAATTTTCAGCAATGGGGAAACCCTGACCGAGCAACGCCGCGTGAAGGAAGAAGGTTTTCGGATTGTAAACTTCTGTTATAGGAAAAGAACGACGGCTACAGGAAATGGTAGCCGAGTGACGATACTATTAAGCCACGGCTAACTACGTTAGCAGCCGCACGGTAATACGTAGGTGGCAAGCGTTATCCAGGTGTGGGCGTAAAGAGGAGCAGGCAGCAGGGTCTGTGGTGAAAGCCTGAAGTAACTCAGTAAGCCATAGAAACCAGGCAGCTAAGAGTGCAGGAGGAGGATCGTGGAATTCCATGTGTAGCGGTGAAATGCGTAGATATATGGAGAACACCAGTGGCGAAGGCGACAGTCTGGCCTGCAACTGACACTCAGTCAGCGTGGGGAGCAAATAGGATTAGATACCCTGGTAGTCCACGCCGTAAACGATGAGTACTAAGTGTTGGATGTCAAAGTTCAGTGCTGCAGTTAACGCAATAAGTACTCGCCTGAGTAGTACGTTCGTGAAACTCCAAGGAATTGACGGGGGCCCGCACTGGCGGTGGAGCATGTGGTTTAATTCAAGCAACGCGAAAGAGGACCTTACCAGATCTTGACATACTCATAAAGGCTCAGAGATGGAGAGATAGCTATATGAGAATACCACAGGTGGTGCATAGTTTGTCGTCAGCTCGTGTCGTGAGATGTTGGGTTAAGTCCGCAACGAGCGCAACCCTTATCGTTGGTTACCACCATCATTAAGTTGGGGACTCTAGCGAGACTGCCAGTGACAAGCTGGAGGAAGGCAGGGATGACGTCAAATCATCATGCCCCTTATGACCTGGGCTACACACGTGCTACAATGGATGGTGCAGAGGGAAGCGAAGCCGCGGGTGAAGCAAAACCGAAACCATTCTCAGTTCAGTTGTAGTCTGCAACTCGACTACATGGAAGTTGGAATCGCTAGTAATCGCAGATCAGCGTGTCACTTGGTGAATACGTTCTCGGAGCCTTACACCGCCCGTCACACCACGGAAGTTGATAACACCCGAAGCAGTGGCCTAACCGCAAGGAAGAGAGCTGTCTAAGAGTGGGATTGATGATTGGGGTGAAATCGTAACAAGGTAACCGG
+
43*),..92-/.-/-2(321+(-.(+-./.)&)*3:7'1,*',+/9/+)'-4./-+0-//45-/+.0.6*3-30+++/+9;72380.8-/09943:564.3,,),/-3+.)0331&2,2(&((&+*+-+,,13.()'&%(('&%%''(**(/*,)$%%'(./11384546010%,///83,/&&(++5122:575.613:76712108430)&00)+/298975:7,.&1+*,,),4,),-*/72,))(*+630/23.2712(,%&$#$%)&..68'*+)*((28,42.056-',.-***00/1-.3)*))-.+25466./*11-1$&&'&$&*,18765980018460000/.1431/&)*)/,-7-8,+''-'-+,))')+1216080223*00/00%*,0+135+,-..0(00&,.3;93&.,)3+.)//538(*(467828+())/:889<;8000(((*(,+.,,.11<6:/101,3,(*158+-/7899:%3230-,)))&((-&+%)+,(.313*--,-32434,+'(+.65.,/)'*',),65566-589-00-',(*(-.11461*)),11,,-51<<786.,&-#&'%((/-/2+&((),($%&'28+**--,51226-,,+,,*18-.3/23('')*..*('''11+.///536,+*(3-,.&()+17,1--.101./38++,1674444476856656877691913-1.71/,-33*,0,/)**,.9586<-+,,,:181(1).%()(+1.7:3;36).1027;+04654)%&&(+15408456865..1,-171/0*+,+12&,0339889998740+++-.9:.1:3/-:33309984/012..+*&*+//21131;45;.--))596.,-1(,*(('(.,1951,')(,00+,1<:459((2,.:9:<443-1-.**)6---97:8:9434001.-///045,)'$)/.606767140)/-6/00'*&'32-+,--7654(&%$%()10:444425/.//0'''#%%&)),245:81234.-..(,+))--.4/0//./)0,+(,.%+$(,)*,*(+)-,'*.(-*+.&''()+20*''***%*+.76/30-.22,9-201++)++%(*144554(***,3/.2:
@1b9fffbf-d110-43ae-98a3-71cbb3286e9d ch=157 read=41202 start_time=2019-12-13T00:50:43Z barcode=BC01 runid=2c9cf7bc05858273f10e7d7ec552fc0bd742dc3e
TGGTTTTGCTTATTTACGACACCCAATCATCAATCCCACCTTAGACGGCTCCTTCCTTGCGGTTAGGCCACCGGCTTCGGGTGTTATCAACTCCTCTCGTGTGACGGGCGGTGTGTACAAGGCCGAGAACGTATTCACCGCGACATGCTGATTCGCGATTACTAGCGATTCCAGCTATGGTGGTTGCGACCTAATCGGGCTGAGAATGGTTTTATGGGTTTTGCTTCACCTCGCGGCTTCGCTTCCCTCTGCACCATCCATTTAGCACGTGTGGCAGCCCAGGTCACTTAAGGGGCATGATGATTTGACGTCATCCCGCCTTCCTCCAACTTGTCACTGGCAGTCTCGCTAGAGTCCCCAACCTAATGATGGTAACTAACGAAGGGTTGCGCTCGTTGCGGGACTTAACCCAACATCTCACGACACGAGCTGAGGCGACAACCATGCACCACCTGTAGCATCTCCTTATAGCTATCTCTCCATCTCTGGAGCCTTTATAGGTATGTCAAGACCTGGTAAAGGAGTTCTTCGCGTTGCTTCAATTAAACCACATGCTCCACCGCTTGTGCGGGCCCCGTCAATTCCTTTGAGTTTCGATTTGCGACGTCACTACTCAGGCGAATTACTTATTGCGTTAACTGCAGCACTGAACTTTGACATCAACACTTAGTACTCATCGTTTACGGCGTGGACTACTAGGGTATCTGTCTATTTGCTCCCCACGCTTTCGGGACTGAGCGTCCAGTTGCAGGCCAGATCGTCACCTTCGCCACTGGTGTTCCTCCATATATCTACGCATTCCACCGCTACACATGGAATTCCACGATCCTCTCCTGCACTCTAGCTGCCTGGTTTCTATATGGCTTACTGAAGTTAAGCTTCAGGCTTTCACCACAGACCCTTGCTGCCCGCCTGCTCCCTCTTTACGCCCAATAATTCCGGATAACGCTTACCACCTACGTACCGCGGCTGCTGGCGTGGTGGCGGCTCAACGAAGTACCGTCACTCGGCTGCATTTCCTGTAGCCGCCGTTCTTCCTTTATAACAAGTTTACAATCCGAAAACCTTCTTCCCTTCACGCGGCGTTGCTCGGTCGGGGTTTCCCCATTGCCGAAAATTCCCTACTGCTGCCTCCCGTAGG
+
*&(+/-,$$))*19,%&(()%)%',-.0,,.//186,&--,30202%2021.23/,*-*-2332/169:4/7+5-177/:76.9--.8110/--,,,.+.63111-89114+,-234931031()&**0/-,+//,389254699;:;;888;887/0.:.0+-.000302*(&&&%&++')*('$$%$&&%,8,2'1-,+(*+3:663:5:*-09:60:93/47;756;6765483291/05-;:.,/-,,-256;851,,%$%*)-,0-,&*)+)0,*)-20-('''.,+05/-26/////1;2..68822-27-(2-2-2/..0/1--302257383337:7286553)*.-388-/4/72180..1/9227432/.'$%(+)-/+,-66776<356:75.4./'0.),.+***'(&'(()88/..-,((&'*0)13*4<4:7778;67951'(%&',-8:*2**,22000----*6867:75430--7,53*$%'',,,//12/45655/.4440(','*7;87<867/7)%(:**()*+4;;55/+-2.11-''/+/--++(&&+++-20''*.+80:35/82.&+/91)'%.,))**$))&%#%(()..,29:00.2.--/2)2+)*14353599:567-6379;6387114123,//&*+*-2++.56870/,9+''*+(,,.2,*2%(*)10.//--'&(.,--80*+*.6;,')(*5912.;;3300479792'(,3<57361-8/./22.*)&/,74322-,,,78678<:33444657698847471223(&-4..0+*(+%&&*(*/,55/012,1+))./322/,--,/.+012674481862120(*072/1-/0,*,(...)&*+1.'06./1+*-/.--.46:<.7-*+)).6-',-+*+++8-,.4:1+..-1+..21659457685542,*0,'6,,8-513*()2+482;4337/1-))'(-&&'&&%%%''$$$&&$*&).573++.0+20/'-&(20,(+%)%'*-55:243/,,2+'+.)(.,+)+),;;-62;33./3;;93:8;83325,0<713232:862-**+,-.,'+//*2:74796+,9-3''07820397*+45.++.+/6-88+-+,-.
@ee7fa493-92c4-4704-a6a4-f8435f9b67fd ch=110 read=82876 start_time=2019-12-13T00:50:42Z barcode=BC01 runid=2c9cf7bc05858273f10e7d7ec552fc0bd742dc3e
CTCCTGCAGGAGGCAGCGGTGAATATTACTGTGAACAAAGCCTAATGCAGCCATGCCGATGAAGAAGGCCTTCGGGTTGTAAAGTACTTTCGGGAGGAAGGGTAAGTTAATACCTTTGCTCGTGGCGTTACTGCAGGAAAAACTTCTCAGCTAACTCCGGTGCCCAGCAGCCGCGGTAATACGGAGGGTGCAAGCGTTAATCCGGAATTACTGGGCGTAAAGCGCACGCAGGCAGTTTGTTAAGTCGAGATGTGAAATCCCAGGCTCAACCTGGGAACTGCATCTGATACTGGCGCAAGCAGGTCTCGTAGAGGGGGGTAGAATTCCAGGTGTAGCGGTGAAATGCGTAGAGATCTGGAGGAATACCGGTGGCAGCCCCTGGACGAACTGACAGCTCGGGTGCAGCGTGGGGACAAGGCAGATTCGTCACCCACGGTACGTCCACGCGTAAACGATGTCGGCCCCGGAGGTTGTGCCCTTGAGGCGTGGCTTCCCGGAGCTAACGCGTTAAGTCGACCGCCTGAGAATTGCAGCCGCAAAGGTTAAAACTCAAATGAATTGACGGGGTACACAAGCGGTGGAGCATGTGGTTTAATTCGATGCAACGCGAGAACCTTACCTGGTCTTGACATCACGGGAAGTTTTCCAGGGATGAGAATGTGCCTTCGGGAACCGTGAGACAACTGCATGGCTGTCGTCAGCTCGTGTTGTGAAATGTTGGGTTAAATCCCGCAACGAGCGCAACCCTTATCCTTTGTTGCCAGCGGTCCGGCCGGGAACTCAAAGGGAGACTGCCAGTGATAAACTGGAGGAAGGTGGGGATGACGTCAAGTCATCATGGCCACCGACCAGGGCTACACACGTGCTACAATGGCGCAAAGAGAAGCGACCTCGCGAGGAGCAAGCGGACCTCATAAAGTGCGTCGTAGTCCGGATTTGGAGTCTGCAACTCGAGCTCCATGAAGTCGGAATCGCATAGTAATCGTGGATCAAGATGCCACGGTGAATACGTTCCCGGGCCTTGTACACCGCCCGTCACACCATGGGAGTGGGTTGCAAAGTAGGTAGCAACCTTCGGGAGGGCGCTTACCACTTTGTGATTCATGACTGGGGTGAAGTCATGCTCGGTAACCGGAAGAAGATGAGCGACAGGCAAGTAGAGTTAACCGCAAAGACGCGACAGCAGCACCAGCCAATGCAGCAGCACCG
+
('55,(,**3+231./-))'((&()+0)+.,'(&'(-/*)47+.4+.0211123*,&%$%%(**+1-517-.7)4-*'*+573.1'*4:*)(..*-4*)*(')'/),617///50971142'*('+)/*'(%%'$)),++(%&'&&(,,)-+.%&(('*%*&-''&+++-/7--0,*6--%+(.*13/0/376490113100,*--01102238562356/,-01++**'+-+)+360&,,,+./.'()+6./&+1,*384(26526135977;:6989888752--...7+1')*./,*&'-*/06176*(.1452*+*(,,---*(2860,+..0610052**''$$&)*+-22;.,4,+8103-')**)*+,.:81)-:79'%'.*,,1%/0-.&+*('('++,0%431'**+%$($($.%#$%&*/61-*&()$)+-4-'(()*')-'*++-/223,254.)/),0,;11038))*)),*&&)3566+8+'*1(++.1610/0-1+.)201/7:361))%'%%'&#*&337-232*)0,90370116020..1425126-::)''(*-/003.5670,..,0,-/65<;47.1*)*.-8751--*)))/-/./-07.1/00.5.+.31+''*/(/*,.67./1/1,+&/0321:22679;754.::,/./+.*'(*-%$(+-.416110153336+,-1/*'(+(*)')3//.3(-)'+4,/(*):.,-6-5(&-,-,4,89..-,.7-.8..4834;7254704'3*45,883745;87*/0/*-26::.4),,--,-/1-1:3/.,.106449;53978911030*-0233+*'&((%(,)+-:-/,3+0//,/,..-1475:.;+.-+&*(*'&'&''((1/232413-**(%(*14)+.5,,&(*)*2;61278589268843(-++25.0/+--/337010//*(')*99675.0,,-176876**'(+.218122::;::24-)*,-97-2,8788;:4:54/13+,116/2.)&')+/874;6020-,(+2.214+(%**333:5346+('(*++,$((3,5.:2-9.).5.5/1-5,.5-,33,)++,0949:8688880),*++))1',&&)+--,.78:680(&()(1+&&)+0-2)15325./'(&(1,/),(#%)*2*24)-()*(01.///241+.).+-')$)'&&'$%%$
@e33205a8-fee8-44b0-9682-5d1ace2d62a3 ch=434 read=59637 start_time=2019-12-13T00:50:55Z barcode=BC01 runid=2c9cf7bc05858273f10e7d7ec552fc0bd742dc3e
CCAGTTACCTTATTTACGGCTTCACTTTGATCGCAGATCACAAAGTGTTAAGCGCCCTCCGGAAAGGTTAAGCTACCTACTTCTTTGCAACCCACTCCCATGGTGTGACGGGCGAGATTAGTACAAGGCCCGGAACGTATTCACCGTGGCATTCTGATCCACGATTACTAGCGATTCCGACTTCGAGTCGGTTGCAGACTCAATCGGACTACAGCGCACTTTACGAGGTCGCTTGCTCTCGCGAGTCGCTTCTCTTTGTATGCGCCATTGCTTAGCGTAAGCCCTGGTCGTAAGCCGTGGTAGCTTGACGTCATCCCACCTTCCTCAGTTTATCACTGGCATTCTTTGAGTTCCCAGCCGGACCGCTGGCATAAAGGATAAAGAGTTGCGCTCGTTGCGGGGGACCAACCCAACATTTCACAGCACAGGCTGGCGGCAATGGCGGCACCTGTCTCACGTTTGAGGCACATTCTCATCTCTGAAAACTTCCGTGGATCTCAAGACCAGGTAAGGTTCTTCGCGTTGCATCAGATTAAACCACATGCTCCACCGCTTGTGCGGGCCCGTAATTCATTTTGAGTTTTAACCTTGCGGCCCGTACTCCCCGGGCGGTCGACTTAACGCGTTAGCTCCGGAAGCCACGCCTCAAAGGGCTGCTTTCAAGTCATCGTTTACGGCGTGGACTACCAGAATTATCTAATCCTGTTGCTCCCCACGCTTTCGCACCTGAGCGTCAGTGCTGATCCAGGGGCCGCCTTCGCTACTGGTATTCCTCCCAGATCTCTGCGTTTCCTGACAATGCGTAGCGGG
+
$&%)--'(&)'%15,$((%*+1*)(+3,),/4&&#'115*/),0,-,++0))*,3,*+--),())&+*..,()*-083358<-85+%%,2.80$'(3;60328230///055+)(%%/*'&,+73249/6&/(.()'(*,:1-.3*.1..)3,&%'(,4/%(()+901/,/3544+/)))+'&$'%*)+&/-.(,*,4868-:18(7-33-0$&'')$&&+'%**))-,+$%&&&(,-/0&%))*(*+,5-3550;9..24498:<956/&%"$%&%$$$%-4,+.445/2+((-)&((/)*%%'+*,-/654/7/.&,/-55.-1/03:4//3473331(('&&&%%'.3163,*-/218.2+)&&-+*((*.(-.5-76,($*/1/0-0+*)+,06-84.*+*&*0.1..5033<80110*1.6%-6521+103,2)(*+(&*)-69+,/9--*(*(/(('))1'/02;2+*)..../*,11**.*,/++24,,&+.-4477<68:82-+/08:7;924317//013$'+)./:879,0-3-.-/+&+,.+0*()',)/,,,($))1,851/::4,..562'+&*)+0,/+-61,++*++..1.%.15-7/.-+//311/00*,0,(+///&+&%&,-&()-414(3*054-/.''----7+333/01/::.-0,*),/9426025&-&)(--0213;9:;:94*%%&'.0,)++*+,,+)+)15./112269+12%%.,//6''3::038224--+$'&#'+-02/6:49.0/+&'022/)$"&%(/+'&#&%()5.41+)*'*$$&
@b20d11cb-8591-4867-b0a3-82632845c590 ch=110 read=82898 start_time=2019-12-13T00:50:51Z barcode=BC01 runid=2c9cf7bc05858273f10e7d7ec552fc0bd742dc3e
TTATCGATGCTTCGTTCAGTTACGTATTGCTGGTGCTGAAGAAAGTTGTCAGTGTCTTTGTGTTAACCTGCCTGTCCGCTCTATCTTCCGGTTACCTTGTTACGACTTCACCCCAATCATCAGCCCACCTTGAACGGCTCCTTCGCGCGGTTAGCTCACGGCTTCTGGTATTGCCAGCTCTGTGGTGTGACGGGCGGTGTGTACAGAGACCGGGAACGTATTCACCGCGACATTCTGATTCGCGATTACTGAAACAACTCCAGCTTCGTAGCCAGGCGAGTTTCAGCCTACAATCCGAACGGGCCAGTTTTAAAGTTTGGCTCCACCTCACGGTATTGCATCTCTCCTGTACCAGCCATTGTACGTGTTGGCCCTACACGCAAGGGGCATGATGATTTGACGTCATCCCCACCTTCCTCCCTGGTCAACGGGCAGTCTCGCTAGAGTCCTCAACAATGGTAGTAACTAACGACAAGGTTGCGCTCGTTGCGGGACTTAACTTTATCTCGACACACGAGGCGGCAGCAACCATGCACCACCTGTCACCTTGTCCCCAGTTTCCTCGATTAGAGTAATGCAAGGATGTCAGGTGTAGTGTTCTTCGCTGCTTCAATTAAACCACATGCTCCGCTACTTGTGCGGGTCCCCGTCAATTCTTTGAGTTTTAATCTTGCGACCGTACTCCCCAGGCGAATGCCCAATGCGTTAGCGGCGGCACGGAAGTGTTGAAACCCCCACCTAGTATTCACGTTTACGGCGTGGACTACCAGGGTATCTAATCCTGTTTGCTCCCCACGCTTTCGAGCCTCAGCGTCAGTTACAGTCCAGAGTCGCACTTCGCCGCGCCAGTGTTCTTCCTAATCTCTGCGCATTTCTGCTACGCTGGGAATCCTCTCCTCTCCTGCCTCCTGAACCAGTTTGGAATGCAGCACCCAAGTTGAGCCCGGGTATTTCACATCCACTTAATCATCCACCCTACGCTCCCTTTACGCCCAGTAAAATCCGGATGCCTCGCCACCACCACGTACGGCTGCTGGCGTAGTTAGCCGTGGCTTCCTCATGGGTACCGTCATTATCTTCCCCAAAGACAGAGCTTTACGATCCGAAAACCTTCATCCTCACGCGGCGTTGCTGCATCAGGGTTTCCCCATTGTGCAATATTCCCCACTGCTTGCCTCCGTAG
+
$$$%'%"&$'-0236:5(,1*&'$()---/3400)&))+1(*22-,;///+765602:/-10010010%%'&)*-+(*223335678455014,-+-,*6-,-2./,0..,223*3.117-+*5..(+,-,((*(&**135691&%()-130--00.(',)'+5/,/2+%.*&/0,),++'%(+20351121;9:3684422112(*,.;8156.3.-1&-*+,49/343325:77705;400.+12*0('''$&,8126)*+2375.5(,&((2742,..:8.).5-0/+)*,/.,'-*%-&'$%*.:<5.;623;./,+.66,-7.1/1/300.:---102/.,''*('(((77;363)%%'++((%%&(*.)*,+.)*,,(0311/,+,-.26;2.-011774279/+364;36011)+.(&#%,(+6731,2406221/&),-44/2.'()/)5;9,2239554340)12-)3(1+-,11663:22&411)))')))02))))++,-*,).--+()',,+*..'39/74556858868-,(/)4,++72/&$'+/5/45665522('(,/03365,-9,6+.12&/0130%.&).,''&$$(%'--0&*'.*:24:3300-(+,('+13104/..1-3,,.591-0;01/*,,34/0.9:<+89782:122899,501,667*./33*(4,&*().4255,.0,+,-5-//..-+'%%*,/04-,-*/667+&*+-),-,-5*'*).:3++0-,,534442103//.....1,40376/069+,311790(,+00;73141335/.///:;02/;00/629%*(+,**)*$*+-/268++$(&%*+(,-,318'(/300..)$(),21;90++,/)-%1108.31-1)'*+435743421/+*,'))+0.,+31<:0608015.//',*+010/:12-)1(-25//.::0---+1+$')*-4/30*//(+0)')++/009+..)(22/74()**0;,.0+0/./%&%()126-00')*')&+$$()01/-,0,,,*(+-40-,)(,.72494624%))-,-.61011/:2.1,6+77:*5,'(,'-(**009:,--216-,.584.8262997((*+0//17531901133.23&452+5-0675,0/,-(*((),-41:7.*0-,,-++04+4)'(&(
@422f5d57-bb04-4cf9-a0fd-c05d0464498d ch=69 read=46521 start_time=2019-12-13T00:50:50Z barcode=BC01 runid=2c9cf7bc05858273f10e7d7ec552fc0bd742dc3e
TTGTTATTACTTCGTTTCAGTTACGTATTGCTGGTGCTGAAGAAAGTTGTCGGTGTGGCAATGATTGTATGGTTCTGTGTTGGTGCTGATATTGCTCACACGGGGAGGCAGCAGTGGGAATATTGCACAATGGGCGCAAACCTGATGCAGCCATGCCGCGTGTATGAAGAAGGCCTTCGGGTTGTAAAATTACTCGGCGGGAGGAAGGGTAAAGTTAATACCTTTGCTCATTGACGTTACCCACGGAAAACACCAGCTAACTCCGTGCCAGCAGCCGCGGTAATACGGGGTGCAAGCGTTAATCGGAATTACTGGGCGTAAAGCGCGCAGGCGGTTTTGCTAAGTCCAGTGTAAGAAATCGGGCTCAACCTGGGAACTGCATCTGATACTGGCAAGCTTGAGTCTCGGCGTAGAGGGGTAGAATTCCAGGTGTAGCGGTGAAATGCGTAGAGATCTGGAGGGAATACCGGTGGCGAGAGCGGCCCCCTGGACGAAGACTGACGCTCAGGTGCGAAGGACGTGGGGCAAGCAGAGTTAAGATACCCTAGTAGTCCACGCCGTAAACGATGATACTAAGTGTTGGATGTCAAAGTTCAGTGCTGCAGTTAACGCAATAAGAGTACTCCGCCTGAGTAGTACGTTCGCAGAATGAAGCTCCGAAATTGGCAGGGCCCGCACAAGCGGTGGGCATGTGGTTTAATTCCGAAGCAACGCGAAGAACCTTACCAGGTCTTGACATACTCATAAAGGCTCAGAGATGGAGGAGATAGCTATATGAGATACAGGTGGTGCATGGTTGTCGTCGCTCGTGTCGTGAGATGTTGAGTTAAGTCCGCAACAGGCGCAACCCTTATCGTTAGTTACCATCGCATTAGGATTTAGGGGACTCCTGGCGAGACTGCCAGTGACAAAGCTGGAGGAGAGGCGGGGATGACGTCAAAATCATCATGCCTTATGGCCTGGGCTACACGTACTTTCTAATGGATGGTGCAGAGGAAGCGAAGCCGCGAGGTGAAGCAAAACCCATAACCATTCTCAGCGTTCGGATTGTAGTCTGCAACTCGACTACATGAAGTTGGAATCGCTAGTAATCGAATCAGCATGTCGCGGTGAATACGTTCTCGGGCCTTGTACACACCACCCGTCACACCACGAGAGTTGATAACACGAAGCCGGTGACAACCGCAAGGAAGGAGCTGTCTAAGGTGGGATTGATGATTGGGGTGAAGTGTAACGTAACCGG
+
'$-'(&*&'*15444<13/6/9//-533:55368558896.*-/+0-9/0-20)'%#$$$&%%&,*'(&()))*(,-/(+21*/.-1//0-*2+,+.'('*(.7,(+.-1/1-,+,40)2//16//-52923:10(+'&'28,*+,++,'*/1228930/.-.0,,2*%))+,.7547)896:52191),+()-%&&&+2.)-/+*./+.05/,223..,0*.0-,560&+*+)''+)'/5'&+(0-/2/*-294),+3+./76,5-084300-4//1-3/,6../*-,*((&)+++5304.-/*.0*0,23281252453-+**)&*&(/12829;*/3:96115(*)//2,($).3)0'+7768./080441*(+,*.122/.///:17/-,,%%&'**121,.*&'+,-.)1.8-2-)0*.-2')(*()+-.,//02-8-)):93.,*'*123:/-.0+,146:9516**&()&%+),-.8973.1982*//*)+,+*-(,-/*.08541/0-5,12210*%'.*&+,+,+101/.0266:*+,5665-9-)+2467:;:5/...(',-/342.4228383856610..2::12,**)+5143403/)+6//1*$'%+*./3.,.3-)'#(&'*+-38;9251-/104-4,,*.&')(+)/+&)%-1*+/)'+(*)/-016)%%$&,/.0488;0.0282'&''&&-+1/02151195/4/-37./0//04/..333597/.25+*(&()*()),*:74.**,--/.0/00,,*)-.00241535:84554&637344776/0367888:8833036+7++%*3;491439//0.9*284491-19+*+(+650:0+..*38/0+%)&))-(*(-3,''-+))0.9.*-('%&.-12220.,.-0/.3+**,33'+(&'$(.+'.35,07795441;;,+/,,.)*(/,)//0/656//1((*&+()')((07),),43180/-(*,/--&,(()%''',*197810/1--4.((*5:4/;5*+)(,207;532('),.576:3,:,,-8::5662/000/25857650-4,-2611711(''*,111+**(-26--/+1/23&')4.12<9692/6...0-+,004/02300+/5.06.,-033016(+)('&(2-*+.)()%*'(2(.62:-*&&)+0./.5)1,1,,*'+,146555:2937<645,++,-.7/2696020821/(*/45447777:
@d552d2c3-4271-4042-ba47-fc59f7ef44a9 ch=163 read=70339 start_time=2019-12-13T00:51:04Z barcode=BC01 runid=2c9cf7bc05858273f10e7d7ec552fc0bd742dc3e
TCACCCCAGTCGCCAGCGGATCACAAAGTGGTAAGCGCGCCCTCCCGAAAGGTTAAGCTACCTACTTCTTTTAGCCCACTCCCATGGTGTGACGGGCGGTGTGTACGGGCCCGGAACATATTCACCGTGGCATTCGATCCACGATTACTAGCGATTCCGACTTCATGGAGTCGAGTTGCAGACTCCAATCCAGTTCCTGACGCACTTTATGAGGTCCGCTTGCTCTCGCGAGGTCGCTTCTCTTTGTATGCCATTGTAGCACGTGTAGCCCACGGTCGGCAGGGCCATGATGACTTGACGTCATCCCCACCTTCCTCAATGGTTATCACTGGCAGTCTCCTTTGAGTTCCAGCCGGACCGCTGGCAACAAAGGATAAAGGGTTGCGCTCGTTGCGGGACTTAACCCAACATTTCACAACACGAGCTGACGACAGCCGCTAAGCACCTGTCACGGTTCCCGAAGGCACATTCTCATCTCCTGAAACTTCCGTGGATGTCAAGACCAGGTAAGGTTCTTCGCGTTGCATCAGATTAAACCGCATGCTCCACCGCTTGTGCGGGCCCGTCAATCCATTTTGTTTTAACCTTGCGGCCCGTACTCCCCAGGCAGTCGACTTAACGCGTTAGCTCCGGAAGCCGCATATCGAGGGCACAACCTCAAGTCGACATCGTTTACGGCGTGGACTACCAGGGTATCTGAAATCCTGTTTGCTCCCCACGCTTTCGCACCTGAGCGTCAGTCTTCGTCAGGGCCGCCTTCGCCACCGGTATTCCTCAGATCTCCACGCATTTCACCGCTACACCTGGAATTCTGCCTCTACGAGACTCAAGCGCGACATCAGATGCAGTTCCCAGGTTGAGCCCGGGATTTCATCTGACTTAACAAACCGCCTGCGCGACATGCCGCCCAGTAATTCCGATTAACGCTTGCACCCTCCGTATTACGGCTGCTGGCGCGGAGTTAGCCGGTGCTTCTTCTGCGGGTAACGTCAATGAGAGCAAAGGTATTAACTTCTCCCTTCCCGCTGAAATTGCTTTACAACCCGAAGGCCTTCTTCATACACGCGGCATGAAACGCATCAGGCTTGCGCCCATTGTGCAATATTCCCCTGCTGCCTCCCGTAG
+
;6-763,+-17%%%(')('***-./91,,,-+/+**+-,.534280,/1&'*1/6002689;81348-230(*+,92)+,890/9998656786775+2322/20+%,2-1(,+.-/',+3/0/2;19394139)$$(/2)++*33/04513677;662.11827903,--/1/1.7-/,18828(9(*10+14;0.&*.7/1-/09;347+7+*--,,/.&'+*23('-'*()++,,3-3,-/+%%%&(*.188,*+1.'),-./0,78,,53:4.-(&&,/18:7800-,)*+-,.//011758:++4-3)22')%&$&%.-+-556,7-,'56776*,,)'+/413,)*/03:6::1+01732)119'4-:::8/,2,0/')%%'&(+3212;83+,*,'+''*(5019/0)**-)),-,/1454585910/4%%')+12122.'+&(*488/96-,//342*436;999244110-+16,,8/::459<9:1765735:<3*6(&+*.,:99<1/0-+1///67%'-+0.<:9<(42.--.7;469/0/5-200*))+,+&+,1801/+144)*',+)-).,1,++01.6((+(,,936(%)(%$'*.0//02020-1,+----1.1.-,.*02'(&'&'&'&-.*+)*--'((+*1*0--,-,0271:4,-++*-,160/.*(+(1554560+%+''',52-97,'/,0.-+'+,-2;9-//+0*%#(%20/1*,-2124*/3)(+2-6/0:063032064)413415/-/(),3430/%+*--1601466+.-)./141271605/3*46/47.85351./2%('''''&'(())*-//-(+,-88.+4646/.,71+)5/)+6700761111/21305;959&&%$&'(*/..%&%'')+/,*+-597;3,++/5-43,/,*)-*/6*-3212/31*,*.+-.874+)$)(.'(/.,)+-.,*()/,01855556-*+/3412043.--*)+/.72).*+.-.('**(*24+/)47.)644/2**)%%%(%%'**,.-)+)00+48;77<87854*/--,54*+)))&%$&'./468-4+&(+/6/&(,*-,./0+,-.187,),06559-8:-,955
@961fdab5-de42-4906-832c-9a3f673f98eb ch=474 read=30719 start_time=2019-12-13T00:51:04Z barcode=BC01 runid=2c9cf7bc05858273f10e7d7ec552fc0bd742dc3e
CCAGTTACCTTGTTACGGCTTCACCCAATCGGCCCTACCTTCGGCCGCTGCCTCCTTGCGGTTAGCTCACGGACTTCGGGTATTGCCAACTCTCATGGTGTGACGGGCCGGTGTGCAAGACCAGGAACGTATTCACCGCGACATTCTGATTCATGATTACTAGTAACTCCAGCTTCGTAAGGCGAGTTTCAGCCTACAATCGAACTGAGACTGGTTTTAAGTTTGGCTCCACCTCGCGGCATTGCATCTCTCTGTACCAGCCATTTGTAGCACGTGTAGCCCTACACATAAGGGCATGATGATTTGACGTCATCCCCACCTTCCTCCTAGTTAACCCAGGCAGTCTCGCTAGATCCTCCAGCAATGGTAGTAACTAACGACAAGGGTTGCGCTCGTTGCGGGACCAGCAACATCTCTGCGACACGGTGGCAACCAACCATGCACCACCTGTCACCTTGTCCCCGAAGAATTTCCTCGATTAAAGAGTAATGCAAGGGATGTCAAAATTAATAGGTAAGGTTCTTCGCGTTGCTTCGAATTAAAACTTTATGCTCCGCTACTTGTGCGGGTCCCGTCAATTCCTTTGAGTTTTAATCTTGCGACCGTACTCCCCAGGCGGAATACTTAATGCGTTAGCGGCGGCACGGAGGTGTTGGAAACCCCCCGCACCTAGTATTCATCGTTTTACGGCGTGGACTACCTGGAATTATCTAATCCTGTTTGCTCCCCACGCTTTCGAGCCTCAACGTCAGTTACAGTCCAGAGAGTCGCCTTCGCCACTGGTGACTTTCTTCCTAATCTCTACGCATTTCACCCGCTACATAAATTCCCACTCTCCTCTCCTGCACTCTAGATAACCAGTTTGGAATGCAGCACCCAAGTTGAGCAGGTATTTCATCCACTTAATCATCCGCCTACGCTCCCTTTACGCCCAAATCCGGATAACGCTCGCCACCTACGTATTACCGCGGCTGCTGGCACGGCGTAGTTAGCCGTGGCTTCCTCCTTGGGTACCGTCATTGTATCTTCCCCAAAGACAGGCTTTACGATCCAGCCTTCATCACTCACGCGGCGTTGCTGCATCAGGGGTTTCCCCATTGTGCAATATTCCCCACTGCTGCCTCCCGTAGGAG
+
5/&+07)+448122.-+(2353*.,-,0-,)+.81((-'''+,60406752513,-+++58472/0143359/.,+2)/.//.:-.6.7,+*+*)/066-.,-/37/2(+/)(('(/43497(75031(.1440034166673676)*(//.&'33/;///(434521/.*+,.65&))&,)42-*-:,+'*1.214/9.0*)5702355899.4;6.*),0:8496385/1707567;775:34462/.-+/..+.,+,7/5:2*)+%*+*.**+,+34:/)+2.--/.3)/00.-,.0/1;=95685997/72-),/4289:..++--:+.$81,,27778853-((*'()+0620'*%'*5-.3/&-,3:644321114-.**.<030212.54-/(1-*0()#)&+(+-+*(&')/.543)('''((,**/.3;8:97469/.-$&,5'2/.6//0.0)%()'&(35-/0-120708/.)%')1310.9/06:488:/3/*%/(((*+)/*'+(/.:5750-/.*4(+,93*,,1*1+)'(%&&('%&(/.(*.&+-2-.-4(/2-57,+4589691&')*,-*4:<*/8/2-5,---70-&&(*297*../0/53:502/5-7.12548-,+*/-02/.01-).+*(3+,%24-136,5)#().4)**014;8583.-9:/-20:33378457+.&$&,(','*+666;685333;5-.11762.001-:2,),-288./',,68.02412277/,(((+*..//41(+3377',*+(&)*,(-,%).),))0*/461/34745:75''40**.('()-,30609*+023*+-+,*.3400,--/---///+)**0.98.607789////-;-,)))./-+4%-4415:024/3,$&3'0,*+)+.824:3)1++.+3+087...,(',05.-+0/48+1-,-688;<689/.0..1.7*0:23.9121522/($''+,.00331.)-/46/87798326303062//169::79.*('.4719:;1+831352/,+.5/+-0240'+%(*395345266/)-+,+2-/.<34400111/.9:,2:60;;,(:.,-6030.-10/794,-500//01/0;.-0**'&%
@309118ab-2019-46fa-bf26-4327eb81bd60 ch=319 read=57163 start_time=2019-12-13T00:51:04Z barcode=BC01 runid=2c9cf7bc05858273f10e7d7ec552fc0bd742dc3e
CTCCTACGGGAGGCAGCAGCAGGAATTTTCGGCAATGGGAAACCCTGACCGAGCAACGCCCGCGTGAAGGAAGAAAATTTCCGGATTGTAAACTTCTGTTATAAAAGGAAGAACGGCTACAGGAAATGGTAGCCGAGTGACGTACTTATTAGAAGCCACGGCTAACTTCGTGCCAGCAGCCGCGGTAATACGTAGGTGGCAAGCGTTATCAGGAATTAATGGGCGTAAAGAGGCAGGCGGCGGGTCTGTGGTGAAAGCCTGAAGCAGCTCCAGTAATACATGGGAAACCAGGCGGCTAGAGTGCAGGAGAGGATCGTGGAATTCCATGTGTAGCGGTGAAATGCGTAGATATGGAGGAACACCGGTGGCGAAGGCGACGATCTGGCCTGCAACTGACGCTCCAGTCCGAAAGCGTGGGAGCAAAATGGGATTAGATACCCTGGTAGTCGCGCCGTAAACGATGAGTGCAAGTGTTGGATGTCAAAGTTCAGTGCTGCAGTTAACGCAATAGAGTACTCCGCCTGAGCAGTACGTTCGCAAGAATGAAACTCAAAGGAATTGACGGGGGCCCGCACGAAGCGGTGGAGCATGTGGTTTAATTCGAAGCGAAGAACTTTCTACGAGTCTTGAGCATACTCATAAAGGCTCCAGAGATGGAGATAGCTATATGAGATACGGTGGTGCATGGTTGTCGTCAGCTCGTGTCGTGAGATGTTGAGTTAAGTCCGCAACAGGCGCAACCCTTATCGTTAGTTACATCATTAAGTTGGGGACTCTGGCAGGACACCCAGTGACAAGCTGGAGGAAGGCGGGGATGACGTCAAATCATCATGCCTGCGGCCCTGGAGGCTACACGTGCTACAATGGATGGTGCAGAGGGAAAGCTGAAGCCGCGAGGTGAAGTAAAACCCATAAAACCATTCTCAGTTCGGATTGTAGTCATGCAACTCGGCCTACATGGGGAATCGCTAGTAATCGCGAATCAGCATCGCGGTGAATACGTTCTCGGGCCTTGTACACACCGCCAAATCACACCACGAGTTGAGAAATGCTTGCAGAAGCCGGTGGCTAACCACAGGAAGAGGCTGTCTAAGGTGGGATTGATTGGGGTGAAGTCGTAACAAGGTAACCGG
+
,*)1)'0'7*)0+,+,*(+**-*+*.89.)6:85;5/+')*--/-++-180,*0//0-/2($''*++()/,/*,,&%')&++-6*2-,.::344:26437-)+3/*-,./,/2,&++*)**/025512900/8/%&+,+)(&''%%%(-/-',*(-...-60.0.++0*),'+)/(///7/77-4)*1,.:5803.,*,,192463:424%)+'&.'-*/1:87765;)'%.+,,4:615-./.,/875,(/'),+'*++..(&&%#&$'&$&*+'%%'')&)&*+*/41299&3///'()*+5'47,-).7258194/4,7.25$1(**&)++097-+1,(*332423...+116545..-4.92,8((*+)309732,/16061;166510,,,-/875)(*+-('-,))+3369.+..6;;70056/.3,-/666;-+,6./.46$+*0/156;57)$(&$()$*),023184:4:787671.099761.,'+/,-7/3(-'&+1.'$)&*(*,1,',0+++-30+0/0119/.+/%&-/.40:7/0329/(+$$)((*,0&32*6:3//-1',*)*50/2-&(('+'&+/*/84:5;4+'(%(((3+/2/*,-)'%'%&(*)-('*#&&**01//128-)/+-8)+(*+--:1/..(&'((.+-,'(0+.)'))+/61-2234969-34550+---3,.4778763335448.%--:39/576,.5+9+(.-/21*07/*1.11427+-.*&**,8,5,5+-2/-2833363+%((%),%&$)(*#&*+,05***),/,+)*.,302/(+,,2469997;+*+998/3$,)'%&'),/++23&%&*)))&()1240+//9234+-).).0/*&--++13(-+-,3+/5,./'+),*1++*38;/065)*-9:768+4:423&)+6.5.(2)().+.'$'*006244/3,,(**33-$&('107-00,./04011994;30*$&&)**,&+)+*5-,.-390-1',42*)0)+,3/1.19212'))())-+.1-.+,**)''%'+**)(,*'-%&**)064564+2()223&))'1-1&%())),210.7.607;:1-+(),/120&'(.**+6146261,112051305
@eb176bed-37c7-404c-8c97-788705a80141 ch=41 read=42058 start_time=2019-12-13T00:51:09Z barcode=BC01 runid=2c9cf7bc05858273f10e7d7ec552fc0bd742dc3e
CCGAGGTTACCTTATTTACGGCTTCACCCCAATCATCAATCCACCTTAGACGGCTTCCTTTGCGGTTAGGCCACCGGCTTCGGGTGTTATCAACTCTCGTGGTGTGACGGGCGGTGTGTACAAGGCCGGGGCAATTCACCGCGACATGCTGATTCGCGATTACTAGCGATTCCAACTTCATGTAGTCGAGTTGCAAGACTTCCTGAAATCCGGGCAAGGAATGGTTTTTTTGCTGCTTCACCTCATGGCTTCGCTTCCCTCTACACCATCCATTTAGTAGCACGTGTAGCCCAGGTCATAAAGGGGCATGATGATTTGACGTCATCCGCCTTCCTCCAGCTGTCACTTAGCGGTCTCACGCTGGAGTCACAGCAATGATGGTGGCTAACGATAGAGGTTGCGCTCGTTGCGGGACTTAACCCAACATCTCACGGCACAGGCTGGCGACGACCATGCACCACCTGTATCTCAAGCTATCTCTCATCTCTGGAGCCTTTGTAGGTATGTCAAGACCTGGTAAAAGGTTCTTCGCGTTGCTTCGAATTAGAAGCCACATGCTCCACCGCTTGGCGAATTTGATCAATTCCTTTGAGTTTTCATTTCTTGCAGACGTACACTATCAGGCGAATTACTTATCGCGTTAACTGCAGCACTGAACTTTGACGCAACGCCGTTACTCATCGTTTACGGCGTGGACTGCTAAATTATCAATCCTATTGCTCCCCACGCTTTCCGGGACTGGAAGGCGTCAGTTGCAGGCCAGATCGTCGCCTTCGCCACTGGGTGTTCCTCCATATATCACCGCATTTCCCTTGCTACGCCGTTCCACGATCCTCTCCTGCACTCCCTGGCTGCCTGGTTTTCTATGAGAAACTTACTGAAGTTAAGCTTCAGGCTTTCACCACAGACCCTTGCCGCCTGCTCCCCTCTTTACGCCCAATAATTCCGGATAACGCTTGCCACCTGCAATGTACGCGGCTGCTGGCGCGTAGTTAGCCGTGGCATAATAAAGTACGTCACTCGGCTGCACCATAGCCGCCGTTCTTCCTTTATAACGAAGTTTACAATCGAAAACCTTCTTCCCCTTCACGCGGCGTTGCTCGGTCCAGAGTTTCCCCATTGCCGAGAATTCCCCTACTGCCTCCGTAGAG
+
1)(&+(+,%-+,.&.+%&,.(+-0--001,,0/20435;07/*+)/,+.1+(''(,.)&&)*,&.-3%(017-/0-/.3/4)6,,'+-.//*%-/4/109/300*,/3146/01,+)*,-18:/-4/*0--),*+'()4124224762///(/)+(,,).,)+-.,.-)4.4*)&,033*0++))))&'.11+/+(-'*())'%%-&),-0&+%(&('+.10246016;7*($%#%0-413710$$)+*('+&+2//80.22)-),1'(,971:*%&''**&*,32)))*-+')0,,-007+/78+,$%()+,-3;8-.3799922)%('.4*)()(*$$$%'*&&&%$(+47/,'+*-/02)/')*&#%%%&&()+03.2*+**),2.-,.((&.-16--,.-5615.,+24-*0*4*62.-'0*211,%',))&(%'32.2.--+,&&+/-.*+(+/')'''-*,))'%%&',-,+,,-2*.286./6%*1..0/&.**)++1,14,/-+-//0-21:/)+6372,/.)+(+0/1190&%*0+)$'(&()%'(+*+-1+)1/)'&$'%$%$%..&$%(*043;.'(**(()199+938:)-,.-/&1'0')%()--**-.023().4+-%*'(*:9:24201/112/00)2+-.5+,***//(+(%''+)%.'$*65654*+-2&,%/,/15:576&0.*)++./.-+5./5)'.)'(*5/0+$((*/201'231(1%&'-/&))2264031.-(+**+-+-/.+++1895;50-.+-.4,(,*/38./37&..0*++'-+%())/)61+*+((+),&&$(',**&')./28320/.+*+$(),2((+323431.,./44+-'(,.,')*()'*,.0,+*(.70.(**,*).70361/%'*&(+.16;-*('))(06.-+..;6.*,1/&%,,-3,-,,034/0)7,:6.$*%&,'*1/(-+&$'&%($)'()*+**+9994,*(&'2229311571*-'&$'(.-/,+&##&'(6'+/.*--)%&#)%$%'''.-0517;,0+,*+/2,*,&&')'),3+)2.214(''*,')-3/5:.6.)+5-&+)*&22-4-+)01),/5))+$).82188+)/11261*+'0*3/.0)&'-''*)'26-13,&%
@3ec7ad81-1ddf-447a-9ef7-081d48410c9f ch=85 read=48948 start_time=2019-12-13T00:51:20Z barcode=BC01 runid=2c9cf7bc05858273f10e7d7ec552fc0bd742dc3e
CTCCTACGGGAGGCAGCAGTGGGAATATTGCGTGGGCGCAAACCTGATGCAACCATGCCGCGTGTATGAAGAGGAGCCTTCCCGGGTTGTAAAGTACTTTCAGCGGGAGGAAGGGGTAAAGTTAATACCTTTGCTCATTGACGTTACCGCAGAAGAAGCTACCGGCTAACTCCGTGCCAGCAGCCGCGGTAATACGGAGTGCAAGCGTTAATCGGAATTACTGGGCGTAAAGCGCACGCAGGCAGTTTGTTAAGTCAGATGTGAAATCCCCGGGCTCAGCCTGGGAACTGCCTCTACTGTAAGCAGAGTCTCGTAGAGGGGTAGAATTCCAGGTGTAGCGGTGAAATGCGTAGATCTGGAGGAATTACCGGTGGCGAAGGCGGCCCCTGGACGAAGACTGACGCTCGATTGCGAAAGCGTGGGAGCAAACAGGGGATTAGATACCTGGTAGTCCACGCCGTAAACGATGTCGACTTAGGTTGTGCCCTTGAGGCGTAGCTTCCGGAGCTAACGCGTTAAGTCGACCGCCTGGGGAGTACGGCCGCAAGGTTAAAACTCAAATGGTGTGGGGGCCCACTGCAAGCGGTGGAGCATGTGGTTTAATTCGATGCAACGCGAAGAACCTTACCTGGTCTTGACATCCACGGAAGTTTTCAGAGATGAGAATGTGCCTTCGGGAACCGTGAGACAGGTGCTGCATGGCTGTCGTCAGCTCGTGTTGAAATGTTGGGTTAAGTCCCGCAACGAGCGCAACCCTTATCCTTTGTTGCCAGCGGTCCGGCCGGGAACTCAAGGGAGACTGCCAGTGATAAACTGGAGAAGGTGGGGATGACGTCAAGTCATCATGGCCCACCACGACCAGGGGCTACGTGCTACAATGGCGCATACAAAGAGAAGCGACCTCGCGAGCAAGCGGACCTCATAAAAGTGCGTCGTAGTCGGTTAGATCTGCAACTCGACTCCATGAAGTCGGGCAATACGTAACGCA
+
--2-*)0'51--.*&,.,+2,,1(0-(2)*+)4/.))&*+.&,34656,12&8:77-77./.**+,,885)*)*&*/9546''056593236('()*/9:.),-/63-.2.,,4.+*+2.*)6.-((,,-77,-64,1+/$+,07/.6'),,..()'%%%*/5-.---4/018576910//-01802230.6//02*&&'(454255452412%/)%...//:;88616:5/143-0.0164/%-194,4458*-8..//-1))+,(+79+(57559*%)%$$.0/30/,*&)+,+012,,+()%'&')-*-57.0%-,)'&%(*-,1.*+20-3/....3,,-5.+,.74&'',77;104.+)*%#&'*6+4,*)+*+1),/087,+676.,-/+..440+)*)+*&+))-*23+&*-/6;/--.4<69&-2.*(2*,(*)-93(*3/..104/104.,-66-,,++',-2.,,+&,+)3//(24*)/0016/+,,-,*,,**.()+//8/-/.0363120./287772148*)())32973/328*9141;920012;803-,-,.165,0/)%+('').,/1;898.00.523226;829843&(*/2817,1(*3,.0-$&%(/63126606.*.355,**+-(+*-3915***--//.)(&'$((598582;:28/1,-++,.0206788;88786855599572),/.656.3)((*+1,2-16,3-3-1.6/**03*6//**+.2'11/.60114/8+*196885567;9444856,960734./,*.,'**.9070/00.122;45476-(++*-+.8:966445240.-)+039745001/,%((&'*./5113+'&%(*+4447251-,(++79567897*')%')(*666877/421//33134;77965576:-''**-+692/*+)+&)&/+*&./2716.//412489942.4.,/80--,-:7776,1')$%$
@0b4bdf3c-b755-4fa1-9f24-2222c355fb70 ch=137 read=50201 start_time=2019-12-13T00:51:30Z barcode=BC01 runid=2c9cf7bc05858273f10e7d7ec552fc0bd742dc3e
CCAGTTTACCTTATTTACGACTTCACCCCAATCATCAATCCACCTTAGATTGGCTCCTTCCTTGCGGTTCAGGCCACCGGCTTCGGGTGTTATCAACTCTCGTGGTGTGACGGGCGGTGTGTGCAGGCCAGGCTGTATTCACCGCGACGCATGCTGATTCGCGATCACTAGCGATTCCAACTTCATGTAGTCGAGTTGCAGACTACAATCCGAACGAGAATGGTTTATGGGTTTGCTCACCTCGCGGCTTCGCTTCCCTCTGCACCATCCATTGTAGCACGTGTGTAGCCAGGTCATAAGGGGCGATGATTTGACGTCATCCCCGCCTTCCTCCAGCTTGTCACTGGCAGTCTCGCTAGAGTCCCAACTTAATGATGGTAACTAACGATAAGGGTTGCGCTCGTTGCGGGACTTAACTTAACTTATCTCCTGACACGAGCTGACGGCAACCATGCACCTACCTGTATCTCATATAGCTATCTCTCCATCTCTGGAATGCTGCGATATGTCCAGAGAGACCTGGTAAAGGTTCGCGTTGCTTCGAATTAAACCACACATGCTCCACCGCTTGTGCGGGCCCGTCAGCTTCCTTTGAGTCTCATTCTTGCAATTGTGCTACTCAGGCGAATTACTTATTGCGTTAACTGCAGCACTGAACTTTGACATCAACATAGTACTCATCGTTTACGGCGTGGACTACTAGGGTATCTAATCCTATTTGCTCCACGCTTTCGGGACTGAGCGTCAGTTGCAGGCCAGATCGTCGCCTTCGCCACTGGTGTTCCTCCATATATCTACGCATTCACCGCTACACATGGAATTCCACGATCCTCCTGCACTCTAGCTGCCTGGTTTCTATGAAGCACTGAAGTTAAGCTTCCAGGCTTTTCACCACAGACCCTTGCTGCCGCCTGCTCCCTCTTTACGCCCAATAATTCCGGATAACGCGCCGCCTACGTATTACCGCGGCTGCTGGCACGTGGTTATGCGTGGCTTTCTAATAAAGTACCGTCTTTCGGCTACCATTTCCTGTAGCCCGCCGTTCTTCCTTTATAACGAAGTTTACAATCCGAAAACTTCTTCCTTCACGCGGCGTTGCTCGGTCAGGGTTTCCCCATTGCCGAAAATTCCCCTGCTGCCTCCCGTGGAG
+
,0&,,:,+.-+1),87,,11222/.-897)5-2.,-19034)-2.5*)&'*(304.)*-,+/,+,()*/+)-6/721,.*)2532;81//5//..+-/11103214134886:87.712/)''))*-0,%('')',.0<9888,.,--&)-1474000//&(+/02./0.,/01241,.**.,2',&'((++0233934*,731102;62.,-/*'('0329:5;<.00952:4'&(((*9+0(&'0+-7,,-6-62(&(,./15988;53090*)+)'+,-77/,,*6-(*',,*.*+*27+(&&(,+:8*+(/,,.18177*',*,2/3030*%&&&&,.*-0(.*)*/125//4,..//053+0(,)0+0--0/++,/-,.3)*+*0-+.309130465):)()'970,--/,&$$()&)+)*)'&(&(*0-0,+20/0%.(.0028;8:520/1,)(/''+/4271'%&(*,...424435:6531'((*&%%%&&$%+,6,.&(('('''),,:;86:8;6*0601-')),3/0067/.01/2:89;.+'(*+*),.0*-6+,(),/24,.+.5'%()'%&(-.''+-'&&+,1748;0*1*))$*&&&&(-)*.1.697+'&*')(0,*14-0--41-*.+--01*-/,12,,,/,.1579,50),''&()115884630(*)2,+,-3/00/+*%(()+,032/242/.*30'(-+4/')+,,410,:940,-,59783(*,,)--.-.8///541+++4,/2-,/7()),)2+,,:-*09.1398:85.403.4:0(,5/04/.+-*+-.2.3042,---+3,*-1-3/%'(+4-.../8:5889<84034+)'$')*-,0--.;06+//93,)27-296,,(+,),-348;.2-)+312900.+)),/8.--3:.,0,/++/4054:10--/,,*()$&&),%-10+0/0/.3*/8254:776770-*$'*0(.1.%&$(),1:14::-+1-+-3/&'%)2-1)')+*2*))'+.+19*/(%""%&7.++3;28;538352:833//0%%-(*3+))49/5-'+*'&)+4.:::5-80.4346;:9/;.-*.-41931,-+611:;7*1,+/0((04306+1/,*,----7.5:/*/&*)%
@750ebcff-78de-426f-9067-9b3f1c60b398 ch=4 read=27987 start_time=2019-12-13T00:51:29Z barcode=BC01 runid=2c9cf7bc05858273f10e7d7ec552fc0bd742dc3e
CAGTTACTGTATTGCAGCTTTGGAAGTTCGCCGGAATGCCAAAGTGGTAAAGCGCCTCGAAGGTTAAGCTACCTACTTCTTTTGTACTCCCATGGTGTGATGACGGGCGTGTGCAGGCTGGGAACGTATTCACCGTGGCATTCTGATCAGAACCGCTAGCGATTCCGACTTCATGAGTCAGGTTGCAGACTCCCAATCCAGGGCCAGGCCTTGCCTTTATGAGGTCCGCTTGCTCTCATGAGGAGTCGCTTCTCTTTGTATGCGCCATTGTAGCGTGTGTAGCCCTGGTCGTAGGGCCATGATGACTTGACGTCATCCCCACCTTCCTCAGTTTATCACTGGCAGTCTCCTTTGAGTTCCAGCCGGACCGCTGGCAACAAAGGATAGGGTTGCGCTCGTTGCGGGACCAACTTAATTTCACAACACGAGCTGACGGCAATACATGCAGCACCTGTCTCACGGTTCCCGAGCACATTCTCATCTCTAGAAACTTCCGTGGATGTCAAGACCAGGTAAGGTTCTTCGCGTTGCATCAGGGATTAAACCATGCTCCACCCAGCGTGCGGGCCCCGTCAATTCATTTTGAGTTTTAACCTTGGGCCGTACTCCCCAGGCGGTCGACTTAACGCGTTAATCGGAAGCCACGCCTCAGGGCTGTATCAGTGTTTACGGCGTGGACTACCGGTATCTAATCCTGTTTGCTCCCCGCTTTCGCACCCTGAGCGTCAGTCTTCGTCAGGGGCCGCCTTCGCCACCGGTATTCCTCCAGATCTCTACGCATTTCACCGCTACACCTGGAATTCTACCCCCCTCTACCTGAATCCAGGCGCCGACATAATTGCGTTTCCCAGGTTAAGGCCGAAGTTTCATCTGACTTAACAAACTGCCTGCGTGCGCTTTGCGCCCAGTAATGATTCCGATTAACGCTTGCACCCTAAATATTACCGCGGCTGCTTTGGCTGCGAAAGGTTAGCCGGTGCTTCTTCTGCGGGTAACGTCTTAAAGGTGGTAACTTTACTCCTTCCTCCCCGCTGGTAGCACAGCGAGGCCTTCTTCCTTACGCGGCATGGCTGCATCGGGCTTGCGCCCATTGTGCAATATTCCCCACTGCTGCCTCCCGTAGGAGCAATATCAGCACCAACAGAAGGTTAAAGACACCGACAGCTTTCTTCCCGGCACCAGCAATGTGCGTATTAACTGGG
+
(&)9-)(%&-)-1))$'%%'$$))('.'&#%#+'-*+'/)391.-.74/7**.0371.''%&30:-2$'')/6-/146(3)'&')&)*-3)+8387600+**,-+,*''&''$&&)(,$&+1.12998:76486..&+-.89862++-&&%'&$%'*113312804125695(1,%())')/.6..'))**.((+.++-%)'$'%%)))$&'&(++36.2*',()00.+3,**,-,0()0.0)%'*-,0408864;723554557;437-(*))&*10+(++-5/,1:99514*4772&(())*'*-3/224643/837,,.:5<6955468<7553./-154538400,+302(*-72.(+---0,/3176181.0029*2/3/1)-(*,,--/.226954.:8,'$)'&%%*,293-,,./.-3,+0.05375/01,*'-)/'3411023158201-/.47:*4+&'1./002;:::786531,&+02//669779;;;/..0,665704/.44/64:7:<955-2.-.898+**)&.-.:7141*,-/+'&+*'&&)()(+25,6971,/85:9<8-9;;,4110:;3-2-)(''(')($'(*,866+',&+)8861/++*2246847)*$%(.(-+&.4)--/767)&('(()&%**)%%$$)0(-.257866313'2&/&.''&%+,1165066,',*232*&)2:40)+)/1**++*324.,,,-292//1(*0401843928358:029'6678:9851**,26642512/2-1::838;./1//)0/,/*7*7+3+&-1:81-0/,')&&($%&,)%-()$%#$$&$%'+(.(,-/5-%%$+(-+,&%0*2-&(+(,;522677/+,,,6/6/*,,%'),)*,-.57-+./,*44087...2-*)+.52721/6/./.-/,(+*0/('(**)()*+:<8190/.1)*)',+'%&'('((*+9,+*7.*82114448<7635-0*)1987,&&%)56)3*')0,,+344+,.,33190/-850&()'$&%%&%&%&)(*)2/:7;5593&)(*,,.,.-,/-90106666&20//4*12083*-0)/+--;3339815/&+,,-/+-1-6:+,:32.*(+.7--/3*.-,/8/+5&&)0'+*342---.0760220+12::5817+)%..+0*%#%((*%*',--*(')%($$$$
@ea5a6336-5401-41a5-b0c8-12b69483c319 ch=165 read=75478 start_time=2019-12-13T00:51:25Z barcode=BC01 runid=2c9cf7bc05858273f10e7d7ec552fc0bd742dc3e
CCGGTTACCTTGTTACGGCTTCGCAATCATCAATCCCACCTTAGACTGGCTCCTTCCTTTGCGGTTAGGCCACCGGCTTCGGGTGTTATCAACTCTCGTGGTGTGACGGGCGGTGTGTACAAGGCCCGAGAACGTATTCACCGCGACATGTACGGTTCGCGATTACTAGCGATTCCAACTTCATGTAGTCGAGTTGCAGACTACAATCCGAACTGAGGAGAATGGTTTTATGGGTTTTGCTTCACCTCGCGGCTTCGCTTCCCTCTGCACCATCCATTTAGCACGTGTGTAGCCCATGAGGGCATGATGATTTGACGTCATCGCCTTCACTCCAGCTTAATCACTGGCAGTCTTCCGGGAGTCCCCAACTTAATGGTGGTAACTAACGATAAGGTTGCGCTCGTTGCAGGACTTGAACCCAACATCTGCGACGTGACGACAACCATGCACCCACCTGTATCTCGCTGGCTATCTCTCCATCTCTGGGCGCTTTATGAGTATGTCAAGACCTGGTAAGGTTCTTCGCGTTACTTCGAATTAAACCACATGCTTCCGCGGCGTGCGTTTGTCGGTGCTTTGGGAACGTTGTACGAACGTACTACTCAGGCGGAGTACTTATTGCGTGTACTTGCAGCACTTTGAACTTTGACATCAACACTTAGTACTCATCGTTTGCGGCGTGGACTGGGGTATCTAATCTATTTACTCCCCACGCTTTCGGGACTGACGTCAGTTGCAGGCAGATCGTCGCCTTCGCCACTGGTGTTCCTCCATATATCTGCGCATTTCACCGCTACACATGGAATTCCACGATCCTCTCACACTCTAGCTGCCTGGTTTCTATGGCTTACTGAAGTTAAGCTTCGGGCTTTCCTACAGACCCTTGCTGCCGCCTGCTCCCTCTTCCACGCCCAATAATTCGGATAGCGCTGCCACCTACGTATTACCGCGGCTGCTGGCGTATTAGTTAGCCGTGGCTTTCAATAAAGTACCGTCACTCGGCTACCATTTCCTGCTTAGCCGCCGTTCTTCCTTTATAACCAAGTTTACAATCCGAAAACCCAACCTTTCCCTTCGCCGGCGTTGCTCGGTCGGGTTTCCCCGGTGAAAATTCCCTGCTGCTCCCTAGGG
+
55152,12/03-6-,,.%*2%*(3-13979859/58.,41500-0.*(-24778764.71-02;8:*588;45:,9,,83+6/114:665.1,-++.13765067771983643010/+.*1-0/3)(&%*)*6977;7/32/4996*-)%')(-15621//120202/2768;,/,)(+3.11122467&&32:-4+.+0..1-;.-1))30-,&)*((+30534;</386;.,::/0176677:77334955;83445/:/*-3*/'*300/'%*.**(('**024*'(),.('$%%157-..-../57<;146999:-3'/-5;5+++-+*(()&(&()),*,%%&&)),'.%*')$'(/52&*$*+--,++*(''%'(+-16233043*2+:,0099:85:/,%52---'$''(%&,)(*,,($&)),,%(',--66+6;6510(+-*+/1+*..3533&%'',.01557658:66550376/,(()(*(.,+,,-66690)+/13---//*1-3:77;.+*)0,)*0*3++/0.0;:2/-*+1+,+*,)()))'(&(((*0,*,,('+&&''&(,),('$''%$#&).//)++3.-,--&&**).()+(.,8*/...-1&$&'))&'')+#-'',+,2-543-.0.39-.,$'*&(*&&*124673261(**.***131*.%*&&,)//44;2+*'*1,'+,2:;3)+'*-401,;84120,2328243<33(,,)(+.11185+4638668;,2,++/0;;;544;5788520-+,,-12;;/256333++((),21+'-/11-0.576644/*&(%*234356545:5793:71.-1-6,0--,7202,0.50-239729:62;50&%%')+7;<7-6,--238373.'((*63214/('$'()(%.)*12726'3,*(&*%(./28.-/)(,**-.0,297566457781+,*)+(0.14510252-7,)-.2,,7--/(&(*,8772*+.0+*(''+215;853.,')'()/0069999/1.1)+11/,2*.&++,-6:.2-6,+*(,30)0(&((($(.+16,3+,'+'2-3317/128/9.-),-,1&377,%&&%(3713/7/*(+,/./'(9*'%).2
@2eb5599f-1ef4-4918-a5b3-72f472417cb3 ch=123 read=65283 start_time=2019-12-13T00:51:38Z barcode=BC01 runid=2c9cf7bc05858273f10e7d7ec552fc0bd742dc3e
CTCCTACGGAGGCAGCAGTGGGGAATGTGCACAATGGGCGCAAGCCTGATGCAGCCATGCCGCGTGTATGAAGAAGGCACTCGGGTTGTAAAAAGTACCTTCAGCGGGGAGGAAGGGAGTAAAAGTTAATACTGTTGCTCATTGACGTTATCACCGAAGAAAGCACCGGCTAACTCCGTGCCAGCAGCCGCGGTATGCGGAGGTGCAAGCGTTAATCCGGAGATTACTGGGCGTAAAGCGCACGCAGGCAGTTTGTTAAGTCGAATGTGAAATCCCGGGCTCAACCTGGGAACTGCATCTCTGATACTGGCAACTTAGTCTCGTAGAGGGGTAAATTCCAGGTGTAGCAGTGAAATGCGTAGAGATCTGGGGGGAATACCGGTGGCGAAGAGCGGCCCCTGGACGAAAACTGACGCTGAGGCGCGAAAGCCAGGAGCAGGCAAGTTAGATACCCCGGTCTGGCCGTAAACGATGGGTACTAGGTGTAGGAGGTATCGACCCCTTCTGTGCCGGAGTTAGCGCAATAAGTACCCGCCTGGGGAGTACGACCGCAAGGTTGAAACTCAAAGGAATTGACGGGGGCCCGCACAAGCGGTGGGTACATGTGGTTTAATTCGACGCAACGCGAAGGAACCTTACCAGATGGCGGTGATGGACAAACCAGAGATGGTTCCTCTTCTTCGGAAGCCTGAAGCAGGTGGTGCACGGTTGTCACCGTCAGCTCGTGTCGTGAGATGTTGGGTTAAGTCCCGCAACGAGCGCAACCCCTATCTTATATTTGCCAGCGCACAGGTGGGAACTCATGAGACTGCCGCAGACAATGCGGAGAAGGCGGGGATGACGTCAAATCATCATGCCCCTTATGACCTGGGCTACACACGTACTACAATGGGGAGTTAATAGACAGGCTTGAGATCGCGAGATGGAGCAAACCCGAAAACACTCTCAGTTCGGATCGTAGGCTGCAAACTCGCCTGCGTGAAGTCGGAATCGCTAATGTCGCAGGTCAGCATACTGCGGTGAATACGTTCCAGGGCCTTACCGCCCGTCACACCACGAAAGTCGGAAGTGCCCAAAGCCGGTGGGGCAGCAGCCTCGGAGCCAGCCGTCTAAGGTAAAGTCGATGGGGTGGAATTTGAAGTCGTAACAAGGTAACCGG
+
,04+,-..+&+()*38862733,)/*)*+*,,-62220--+65-.:987774.-/41403*))**-.24601)*(('&&)+%.0112&*-6:4*)0/449<2)+&'0.''+('()-('((,16**11.1,+*&%)+*676)2*++705+)))$)+%(*$))(&)00+&%**00./188:7530..)())')(**-*&.).+,/*/0883650-/,*,()+'&&)*--.284514293//0/'-+..164(22:,+2444056((',))$%.2%+2,*4:877-3283489/98889910-*)*+--7.4-,/-(),')*,.77690,.14)*-'7(1./.062/'&(&&'&((25*,.9:1/)))12488:9.*.20/2150.)*&))''*-0.01;90*,4595/9<2+00/76888157531..21+,/(,.$*./**'&$$)5)-04,4''%&('3--4/6/99;9/.,-34,,,/1.)+./0020+*.-.1/,%./))*03---+-,/-(+.5*)*+*1-,'(&***7.-/5639/)&%&&+++0.$&()1-10*.8/.4857+-)++0,,---6;80-:,+..0.+.1/73(-&'%'',*&(,3;:297;878;9;90:33.-1*-,)0/---17&1))'%%&&,)*,/9-4-.*16++*,.257,./-*+,1,,,+)',))0)&%(+',*1-.07460/0191:1--'3-23/-*+*-,301,(,*+.58148.81/-%'()04)+42'81.24362*/+'')(++*)'(%+9*+0/,,)'&$&$,*,&%'(+122())$+&*026.---38:8;9671/+)'*,0/&37,-35983367;/.++,-.5-:73,,300167:60(%$%'*/,**&)-/121362'*''&*1*/'('-+0(+'%%$')/111--2213336.-25:'27/.0444.-+*++-.57873;69:7:7796658:;4555635.&++---0.++('))(..21)')$&((.*/5672/301+001,,-++477.52326)$*,%(%$#&,75596122,-+-,&('*/+()*+)**,--15-09747141/+--***00.+0**'&(&'5;2&36372,*'0*+176-././.)/(&+(*)+,3+)*)))9374553+//-07346/
@dede5b75-e9c9-4333-82db-fe495effcdf9 ch=107 read=67202 start_time=2019-12-13T00:51:38Z barcode=BC01 runid=2c9cf7bc05858273f10e7d7ec552fc0bd742dc3e
CTCTAGGAGGCGTGGGGATATTGCACATGGGCGCAAACCTGATGCCAGCCATGCGTATGAAGGCGCTGGTTGTAAAGAATACTTTCAGCGGGAGGAAGGGTAAAGGTTAATACGCATGGTATGACGTTACCGCAAGAAGAAAGCACCAGCTAACTCCGTGCCAGCAGCCGCGGTAATACGGAGAGGGTGCGTTAATCGGGTGCAGGCGGCGCGGTGATTTGTTCGGTGATGAAAATCCCCGACAACCAGACGCATCTGATACTGGCAACGAGTCTCGTAGAGGGGTAAATTCAGGTGTGTGAAATGCGTAGAGATCTGGAGGAACCTGCACCGGTGGCGAGGCGGCCCCCCTGGACGAAGACTGACGCTCAGGTGCAGCGTGAAACAAACAGGATTAAATACCTGGTAGAGTCCGCGCCAGCTGATAAAACAGGTTGTGCCCTTGAGCGTGGCTTCCATTCACGCGATTAATTCGACCGCCTGAGGGGCCTGGCGGTTGAAATATGAATTGACAGGGCCGCACAGCGGTGGGTATGCGTTTATTCATTGCGGAACACCACCAGTCTTGACGAGAGTTTTCGAGGGCGAAATGCTGCCTTCAGGAACATACGGGACTGATGCCATGACGCAATCAATCGATGAAATATTGGGTTAAGTCCCGCAACGAGCGCAACCCTTATCCTTTGTTGCCAGCGGTCGGCCGGGAACTCAAAGGAGACTGCCAGTGATAAACTGGAGGAAGGTGGGGATGACGTCAAGTCATCATGGCCCTTACGACCAGGGAGCTACGCACGTGCTACAATGGCGCATACAAGAGAAGCGACCTCGAAACAAAACGGACCTAAAATCCGTCGCTGGTGGAGTCAACTCGACTCCATGAAGTCGGAATCGCTAGTAATCGTGGATCAGAATACCACGGTGAATACGTTCCCAGGCCTTGTACACACCGCCCGTCACACACCATGAAGTGGGTTGCAAAAAAGTAGGCCGCTTGAAAAGCGCCTTCGGGAGGCGCTACCGCTTTGTGATTCATGACTAAGGGTGAAGTCGTAACAAGGTAACCGG
+
333/,'+''%$%$''1102+3-(($&(,+55-**//*5:997/*&$&&('%&'*'%$&%((**43560()5)'+1)%'(*()'&---//*3.'('&%.*(&')(,218170'*%'%(''($%%%(,,5,.*')(,),.(*,+%&'*.*)*(*'('04-18:<5-5225536-10,4,++03/+(*1*-,+,,6.7*+'*$'%0&,'%&&'')&*'))-5*%,)&&$$$$&&$&*.'*/0%&&').&%%'%((-030**-,./01/*.1*'%')+17/26-+,-3,0127332(/0/'&%''/96.//96/-,*,22282/2-*(%)(())*)*/103,'(+*4-622796+*041'&)(&2//0116676..+,&)(,-..2(')(+:.5(32&-)-750-,*%%&%%&%&(+&$'%($&#%#&%%%'((*'/..4+/,/80.)*&%$&#'+)(+'($(,)$&%&&$+%$$((()24524/((&(*(&*'$+'''&'&%*/&$$$&(,+1-/.(.,)'($(%$%%&'().3*'&%$&')20',-'$'%%%))()('**%(&'%'#'$$#$#%&&'+07,.,%)+((&'('%#%'(,()--&/.&,2''%&)+.))$'$)')($%'%&#$%$&%(%)'%#%$*+((&*1'+,,640***20,/3-3')-/*2.82:..50138069*)0+,7//1/8+7+954-8+-((*+.8*0+-*,45561---,-/17*/*+,*4*)(*%+&,0**3459885((*.0463*/,.,+&%$$%**8,&12+')+,+0(+,1.3,3*('0(*081(.**)+,/(*%(+),.6242.'&(/*,3/'+1:+2%%%'&%&&%%&$%##$%#&,'(('*++-0.3577734+*.)+/-6/212////&()))*4486+*,-),3/'54+4061//53+-,.2-.(%)-3,'1$&&+&('*2.0;0.0746-2(10&+$('(*'+,,:-..5:3/*()(0*,)%%*%#%')(%%%))/31+50,./,,&((14/,..*+1378:4//,+))*'2950-,-(*+0+)%*)*-0-186641
@c275a222-2fd9-46ec-b3a1-8ea9afe0ffd7 ch=30 read=39165 start_time=2019-12-13T00:51:31Z barcode=BC01 runid=2c9cf7bc05858273f10e7d7ec552fc0bd742dc3e
CGGTACCTTATTGCGACTTACACAGTCGCGAATCACAAAGTGGTAAGCAGCGCCCTCAGAGGATAAAGCTGCCTGCTTCTTTTTTACAGCCCTCCATGGTGTGACCCGGGCGGTGTACCGGCCAGACGGCCTGCCGTGGCATTGCAGTCCACGTTGCTGTGATTCCGGCAGATTCAGGTTGCGAATCCAATCCGGTTCGACGCACTTTGAGGTCCGCTTGCGAGGTCAGCTTCTCTTTGTATGCTCATTAACGTGTGTAGCCCACTGGTCGTAGGGGCCATGATGACTTGACGTCATCACCTTCCTCAGTTTATCACTGGCGGTCTCGGTTCTTGGCCGGACCAGCTGGCAACAAAGGATAAGGGTTGCCGCTCGTTGCGGGACAACCCAACATTTCACAACACGGGCTGACAGCCATTTTAACACCTGTCTCACGGTTCCCGAAGGCATATTTCTCATCTCTGAAACTTCCGTGGATGTCAGAGACCAGGTAAAGGTTCTTCGCGTTGCATCCAGATTAAACCACATGCTCCACCGCTTGTGCGGGCCCCGTCAATTCATTTGAGTTTTAACCTTGCGGCCGTACCCCCCAGGCGGTCGACTTAACGCGTTAACTCCGGAAGCCACCTCAAGGGCACAACCTCCAAGTCGACATCGTTTACGGCGTGGACTACCAGAATTATCTAATCCTGTTTTGGCTCCCCACGCTTTCGCACCTGAGCGTCAGTCGATCTTCGTCCAGGGTGCCTTCATACCAGTATTCCTCAGATCTACGCGTTTCACCGCTGCGCGCAGATTCTGCCCCTCTACGAGACTCGGCTTGCTGGTATCAGATGCAGTTCCCGGGAGGGCCGGGGTTCATCTGGCTTAACCGACCGCCTGCGTGCGCTTACGCCCAGTAATTCCGATTAACGCTTACCCCTCCGTATTACCGCGGCTGCTGTTTGGGGTTAGCCGGTCTTCTTCTGCGGGGTAACGTCAGTAGACGAGGTATTAACTGCCCTTTAGAAGTGCACACAGCGAGCCTTCTTTATACGCGGCGCCCAGGCTGCATCGGGCTACGCCCATTGTACAATGTATTCCCCTGCTGCCTCCGTAAGACAATATCAGCACCAACAGAAGAGTTCTTACCGAAGACGCAATAGCTTTCTTTAATAATGTGGCGAAAAGAAAGCGCG
+
$$$+%(.-/&+-%&'&'**&(&'&&*+%&)(.04+--0,'*%()%&'($&'&*1+./&+$/+0-(-+',,(+*+,-.7*+2614-$)*&,4/)/63-0321.1/5'(0571(%%%&+-+.).,%*#$%%%''&)'',+('$(&$%%&,/)#&&+(%'$%&).09401'(%'('2+(+22710''&*1)1+896+),'&&&.+-*)03(&%)+)//'(&&$%&%0+++,*..60-+-7.+020(%$&$)%%$((+)*&*)+-2/%**2976*+))/146;*+++,-))+)'(+)01465*-)*,-'*,.,63.+3-&((*++./14)'&(&1)*)'+0-/41)+((+0/412&2-2(//3.9--/52;/12017:23632,53-*,0,.'.+5+4:(((*42313&-3//0/.'&+($&&&%%%((*+*)+,-4123:97261)*0,1,&-()6-22858631,+.0,*7.88567322/.,'&(-.47.:--*,'1.5;89<978.5+'')+0'(',/-/;-890/0+&++4:248//11.245*,*+22'$')--:75'13712-9<:+.2.4.5/00624*+),1877,,.26/72/+(&''+)*'*((,,''(/+2/+-'))'+*+)(+,32/)03,4714)0,.2.1$)&*+3.68+**''()+44(&((1+)%&&2)-,&2-223-,/47*+%&&451,&(&)-.01,-,/4**)+1/34..0)&()*23.-/.0(-,+&&)('&'',+-.$+*,-8.//1.-0./-')))&,3)*,/2.13)1*/&()*'*,+/)142.-0204,%-),,.'%$#$$$%&%&(+,/45656(55659-+.0#%'*.+.46+,/*$)&$#$%&',-4+('06154/--,.-,*%&&$&')*((&-((/2/0-./5.2.*)*))-2,)0.1,2.1903:24,9--+.--&***/(*,/.(*,(3-,)1-44.%&'+0+'+*.*)')%(*(**-'(+*.%)')&'.().&(%&%%-)'-&)#&''(+-,()%%&*'')'(++-)-%4/-,'&'$$&%%'')/',&('*,3186(+20005/6+&**05052(&%'%&+,+06*-0**,4/7/-,-)(+++/,3-)(0-(%)30($$%&'%(+((,)-,+$&$(-6,)--'&$%',*&+'*%$./*/$*&&'''$&
@7aa5483e-502a-4069-84f1-95b62283f2d7 ch=100 read=86717 start_time=2019-12-13T00:51:44Z barcode=BC01 runid=2c9cf7bc05858273f10e7d7ec552fc0bd742dc3e
CCGGTTGCTTATTTTGACTTCACCCCAGTCATGAATCACAAAGTGGTAAAGCGCCCTCCCGAAGGTTAAGCTACCTGCTTTCTTTTGCAACCCACTCCCATGGTGTGACGGGCGGTGTGTACAAGGCCGGAACGCGTGATCACCGTGGCATTTCTGATCCACGATTACTAGCGATTCCGACTTCATGGAGTCGAGTTGCGGACTCAATCGGACTACGACGCACTTTATGAGGCCCGCTTGCTCTCGCGAGTCGCTTCTCTTTGTATGCGCCATTGTGGCGTATTGTAGCCCTGGTCGTAAGGGCCATGATGACTTGACGTCATCCCCACCTTCCTCCAGTTTATCACTGGCAGCAGTCTCCTTTGAGTTCCCGGCCGGACCATGGCAAAGGATAAGGGTTCGTTGCGGGACTTAACCCAACATTTCACAACACGAGCTGACGACAGCCATGCAGCACCTGTCTCACGGTTCCCGAAGGCACATTCTCATCTGCAGAAAACTGCGTGGATGTCAAGACCAGGTAAGGTTCTTCGCGTTGCATCGAACTAAACCACATGCTCCACACCGCTTGTGCGGGCCCAAATCAATTCGCTGAGTTTCATTCTTGCGAACGTACTCAGGCGGAGTGCCATTGCGTTAGCCTGCGGCGCTGAACTTTGACATCAACATAGTACTCATCGTTTACGGCGTGGACTACTAGGGTATCTAATCCTATTTGCTCCCCACGCTTTCGGGACTGAGCGTCAGTTGCCAGCAGGCCAGATCGTCGCCTTCGCCACTGGTGTTCATATATCTACGCATTTCCACCGCTACGCATGGAATTCCACGATCTCTCCTGCACTGGCTGCCTGGTTTCTATGGCACTGAAGTTAAGCTTCCAGGCTTTCCCTACAGACCCTTGCTGCCGCCTGCTCCTCTTTACGCCCAATAATTCCGGATAACGCTTGCCACCTACGTATTACCGCGGCTGCTGGCACGTAGTTAGCCGTGGCTTTCCCTAATAAAATTACCGTCACTCGTACCATTTCCTGTGGCGCCGTTCAACTCGCTTTATAACAGAGTTTACAATCCGAAAACCTTCTTCCTTCACGCGGCGTTGCTCGGTCAGGGTTTCCCCCGTGCCGAAAATTCCCTACTGCTGCCTCTCCCGTAGAG
+
31'.-.''+)$1/)&*,77;9,8/-'*,999887;61,./62015:387)(,177-,.6/,-.)+'7,5*./.7-)&%(/)+.57,-.-/0;0)*+2<6-24683//03-898170236669932031*.0-/./,*'&)&)-/128;76-;,1.1161&&'')+6+./..--&/.+/0-23;49::7//,.%%+18/2162/07)8*8*6/977598:77257<<662&-)06-,,3*)))*,.,/-(+-303/5)-)56,+++,**+++),/+*(*)&)$,**')+09/0;;:720-,'0288*++,./0332/03667633:<5.2;428/025345<:2348934-+)*(,/259556;.+)-/4,3.,)*/5460+&%')++3)3-7.6+./(&**(39553;964231)/-)/-923;-++-2480.-.02600//,6/-09.74527867:876544054;9;581-+.,2,'0/1:76868,*'''&,20,*-*-.1;;:;999200-0.*040-.,/-836;834+2-()226)+12115,70.0/:00/12,.+0.),1,24.6/3,64,%&&),1.4,*%(+0/42;6640:,0/./,(/-'.)**01799(+'()%'$(.(&'+2/*&*$%$+*0-%*,12:36:8245979*2,')%*+-())+,-5285,-,70009;799688*32*+,050320220/2<0..-556*+.11.60-)<94625726797/.9.(0/'+*+/,2-+-39948709/4/339;+21*'*-3983667621111::7180)*',6,1711'.-13/7-7-7-*+,.,,*-+46344&1&(*++4182376:3/'%&+0-,..+0,+080+(*//0+'-,)(*(+.'%(*1089:40511279:-,*'&+*//-/1:0-.,90*/0/79:90+-//54:87728/2426;72201.-2,4;572921257.9,+,-0002;22261753)++(+,)&-32389,2.-9:24.%'(+(&&*./5;83)&&'%,-,.4054)(%&(+$'38;11289'%((+35/14985,*047.234:79957.94-/.0/75122//14.2/1-9824;/39:6+%-(/-,*-)5)3-9.,-086651/4*+(/3)(6+*))
@85dad0af-bb9b-486b-9444-ad6dc7be2216 ch=34 read=46549 start_time=2019-12-13T00:51:54Z barcode=BC01 runid=2c9cf7bc05858273f10e7d7ec552fc0bd742dc3e
CCGTTTTACCTTGTTACATTCACCCCAGTCATGAATCACAAAGTGGTAGCGCCACTCGAAGGTTAAACTACCTACTTCTTTTGCAACCCTCCCATGTGGTGTGACCGGGCGAGGGTATGCGAGGCCGGGAACGTATTCACCGTGGCATTCTGATCCACGATTACTAGCGATTCCGACTTCATGGAGTCGAGTTGCAGACTCAATCCGGACTTCTGACGCGCACTTTATGAAGTCCGCTTGCTCTCACTTGAGGTCGCTTCCTCTTTAATGCGCCATTGTAGCACGTGTATTGGCAGCCCTGGTCGTAAGGGCCATGATGACTTGACGTCATCCCACCTTCCTCCAGTTTATCACTGGCGGTCTCCTTTGAGTTCCAGCCGGACCGCTGGCAACCAAAGGTAAAGGGTTGCGCTCGTTGCGGGACTGGCAACATTCACAACACGAGCTGACGGCAACCATGCAGCACCTGTCTCACGGTTCCCGAAGGCACATTCTCATCTCTGAAAACTTCCGTGGATGTCAAGACCAGGTAAGGTTCTTCGCGTTGCATCAATTCAACCACATGCTCCACCGCTTGGCGGCCCGTCGAATTCATTTGAGTTTTAACCTTGCGGCCGTACTCCCCCCAGGCGGTCGACTTAACGCGTTAGCTCCGGAAACCACGCCTCAAGGGCACAACCTCCAAGTCGACATCGTTTGGCGTGGACTACCAGAATTATCTGAAAATCCTGTTTGCTCCCCACGCTTTCGCCCTGGGCGTCAGTCTTCGTCCGGGGGGCCGCGCCGCCACCGGTATTCCTCAGATACGCATTTTCACGCTACACCTGGAATTCTACCCCCCCCTCTACGAGACTCAAACACCGGTATCAGATGCAGTTCCCAGGTTGGGCGAGGGATTTCCGCATCGACAACCAAACCGCCTGCGTGCGCTTTGCCTTAAATGAATTCGGTCGCTTGCACCCTCCGTATTACCGCGGCTGCTGGCACAGGTTAGCCGGTGCTTCTTCTGCAGGTAACGTCAATGAGCAAGGTGGCACTCCTTCTCCCGCTGGTACTTTACAGCCCGGTACTTCTTCATACGCAGCATGGCTGCGTAAAGGCTTTGCGCCCGGTAATGCCAAATATTCCCCACTGCTGCCGCACTCCCGTG
+
.+)*0/'(,/-6/09,+(,-'(*50,)/052335;9513.,1)(*//.'*016+-./*+/.5/713'///26/%,,9/2:8/+43&33+&/82(,+'*10.//13)2:;4,'.3+'$%%&%'-003-,+((+772821047..+,+'.91,./67602...7-//112/)2.232589;8023.*,--./21;4.+,-.67-9,6,1+-.3.2*+.311(+'*-33&%$(%,()2-//3-/232.$&%%'%*&(*0227)--,18,'(()/04;61/,%)./+../11%'*&(&,*03+)1498691.+2432.-,--,**),,/373101/52-/72816-/0/0297-./26635/*.0098319.+(5692,+-226:53856.:-+2)0&80,+/+23*,,).103/.2122;243;62)%#$&(4,15;++3342,//057554630/1--0.6/.,-+)/5,23875202.4/4:+),(0+0+0009.+..1587654760.5239778;;;89:10233:376.7-..7;93;30-+*.)+)+3'%$(#,+*/--.,,,-47/07.+*'.*)(&%)&#()%(*+8,06:8-)-*47-*6*..-,,%0.7(.01210:8:,'.32130/0-)''.*0++)+,''),.'6-05&1939799852/-92.,./64637'4,23588:5:7-40++-+..6;733/370-&$/+//2.(.10),15*+98,)+*067+)/-119**).,'%'+*0-41.+++1-6863.&+*-4.45..)-*+391-7*9/78<45/1'.13)-)+*/62+1*-(+*&+*,0.0210/2++%-075924012-)/+)/.125-+&&$-0+3.029459938.56<4;2.1.60,'13+&'.1%3/,1)(,.-,)'+,5..&'$$#$'&$$&&)232/03.&(&%&%$#$&.)6-+&*&&&)(-,,,060266,0-2/.12.+/,+,22.7-*%)%+-+5.-,9,630008,/8.2..%,)'&)+-6.8...3685)*%'(()&,+/**,-).5,&(')*,(**+.*+,&12,0+)'(+3/3;82)')()&/0+20422.+'--5*-2-/43'0281'+&+#%'%(&&'((*.1-))'%((&&$&)(&($('-6+(,&
@98ef4630-462e-4526-8916-f4886aca1e36 ch=53 read=57597 start_time=2019-12-13T00:52:02Z barcode=BC01 runid=2c9cf7bc05858273f10e7d7ec552fc0bd742dc3e
CTCCTACGGGGAGGCAGCAGTGTTGAGAATATTGCACAATGGGCGCAAGCCTGATGCAGCCATGCCGCATGAAGAAGGCCTTCGGGTTGTAAAAGTACTTTCAGCGGGGAGAGGGTAAAGTTAATACCTTTGCTCATTGGCGTTACGCAGAAGAAGCACCGGCTAACTCCGTGCCAGCAGCCGCGGTAATACGGGAGGGTGCAAGCGTTAATCGGAATTACTGGGCGTAAAGCGCAGGCGGTTTTGTTAGAGATCAGATGTGAAATCCCCGGGCTCAACCTGGGGCTGCATCTGATACTGGCAGGTCTCTCGTAGAGGGGTAGAATTCCAGGTGTGGCGGTGAAATGCGTAGAGAAGTCTGGAGGAATACCGGTGGCGAGAGCGGCCCCCTGGACGAAGACGGCCTCGGCGTGGGGAGCAAACAGGATTAGATACCCTGGTAGTCCACGCCGTAAACGATGTCGACTTGGAGGTTGTGCCCTTGAGGCGTAGCTTCCGGAGCTAACGTAAGTCGACCGCCTGGGAATACGGCCGCAAAGGTTAAAACTCAAATGAATTGACGGGGCCCGCACAAGCGGTGGAGCATGTGGTTTAATTCGATGCAACGCGAAGAACCTTACCTGGTCTTGACATCACGGAAGTTTTTTCAGAGATGAGAATGTGCCTTCGGGGACCGTGAGACAGGTGCTGCATATTGTCGTCAGCTCGTGTTGTGAAATGTTGGGTTAGAGGTCCCGCAACGAGCGCAGCCCTTATCTGTTGCCAGCGGTCGGCCGGGAACTCAAAGGAGACTGCCAGTGATAAACTGGAGGAAGGTGGGGATGACGTCGAAGTCATCGCGGCCCTTACGACCAGGGCTACACGTGCTACAATGGCGTACAAAGAGAAGCGACCTCGCGAAACAGAAACGGGCCTCATAAGGGTGGTCGTAGTCCGGATTGGAGTCTGCAACTCGACTCCATGAAGTCGGAATCGCTAGTAATCGTGGATCAGAATGCCACGGTGAATACGTTCCCGGGCGCCCATACACCGCCCGTCACACCATGGGGTAGGTGCAAAGAAGTAGGTAGCTTAACCTTCGGAGGCGCTTACCACTTTGCGTTCATGACTGGGGGGTGAAGTCGTAACAAGGTAACCGG
+
-54/-'+&),*'13-17814..'((%**0,*).+*(,+52/9431479-54+.374-.$((..'.*&'+-01-),+((,2041&3//612398*-3.-+4,)'),15:0**&+.&$%&())5+8+./045.-666-0.0.//-&$&%'0-.-'+-*-0705/.-.4.01726458022238706/8/5//,806((+++/.355.01/:393705.-//,/47833235;5+,(-'+,127184.)/0(&(%(-1)(*-+...22+.78+-/),5834490.4(&-0///0494454)')&&%%,,/25/556-+(+.4..00+6,7+2/06311,71.03/080..37/,)*%'++-45;-*--(6/69:580/)'()%'('').674+(-364...+*,)'-11&&&&'83*.'+&-68.4&89,5,+(++,0;.,3686659702359334;:0/./*+-.,,-1--*,./6+/+-1)+1...4000'124/3/2,,,-53++%''+)-/799979;98-)&&'-/)20,+.44)25173;:1-358971/,-,,)+*+53,14&%'&,-3.20855+)*)(0*3278<;2752,+,...5,--6++1*'(*).))121025540-+.-2.,-).*.*-5<;<,9+**+--461.6/(2,/7468,3:7595010-102%1+-25833/-)(.-11777*,--15672;10'*0,*)9-*.//6,'(($(,/()11.,)'+*'/,*/:/0/.,-**-501:4.53:28+7.5/.--)+7535,/1,,.28:8;431...09;402/+*(*0./++(*,10.04630$-()++022&''(()&$#$$(,7625854..,&(,/26411/600210,/8;9+()&)*&'45697301/-()+,'*-%++1*.**42436&'%(%%&&*+-321(/,)3*4))**-,**+/-//203446-.,*.**-'/*53733/-,.29455::;:19(()*+&0+$&)/*'&4*,:78;/4+).&-''&'$%&))-2-29/.21..+-536,))((&,)'%&&),$*)'-&(('&%&%%0-5:5:1-0(-30/20902/,+2.&&#'*--(),01//..,+(/*,.-.5-)*/-382736672/3
@e0ffc35a-5e93-4356-a78f-f46f91727b49 ch=101 read=76943 start_time=2019-12-13T00:52:12Z barcode=BC01 runid=2c9cf7bc05858273f10e7d7ec552fc0bd742dc3e
CTCCTACAGGAGGCAGCAGTGGGGAATATTGCACAATGGGCGCAAGCCTGATGCAGCCATGCCGCGTGTATGAAGAAGGCCTTCGGGTTGTAAAGTGCTCGGCGGGGAGGAAGGGGTAAAGTTAATACCTTTGCTCATTGGCGTTACCCGCAGAAGAAGCACCGGCTAACTCCGTGCCAGCAGCCGCGGTAATACGGAGGGTGCAAGCGTTAATCCAGGTACTGGGCGTAAAGCGCACGCAGGCGGTTTTGTTAAAGTCAGATGTAGCGAAATCCCCGGGCTCAACCTGGGAACTGCATCTGATACTGGCAAACGAAAGATCTCGTAGAGGTAGAATTCAGGTGTAGCGGTGAAATGCGTAGGGTCTGGAGGAATACCGGTGGCGAAGGCGGCCCCTGGACGAAGACTGACGCTCAGGTGCAGCGAAAGCGTGGGGAGCAAACGGGATTAAGATACCCTGGTAGTCCACGCCGTAAGCGATGTCGACTTGGAGGTTGTGCCCATGAGGCGTGGCTTCCGGAGCTAACGCGTTAAGTCGACCGCCTGGGGAGTACGGCCGCAGGTTAAAACTCAAATGAATTGACGGGGGCCCGCACAAGCGGTGGAGCATGTGGTTTTAATTCGATGCAACGCGAAGAACCTTACCTGGTCATGACATCCGCGAGTTTTCAGAGATGAGAATGTGTGCCTTCGGGAACCGTGAGACAGGTGCTGCATGGCTGTCGTCATCATTGTGAAATGTTAGGTTAAAGTCCGCAACAGGCGCAACCCTTATCATGGTGCCCAGCGGTCGGCCGGGGACTCAAAAGGAGACTGCCAGTGATAAACTGGAGAAGGTGGGGATGACGTCAAGTCATCATGGCCCTTACGACCAGGGCTACACCACGATGCTACAATGGCGCATACAAAGAGAAGCGACCTCGCGAGCAAGCGGACCTCGCAAAGTGCGTCGTAGTCCGGGTTAGGTCTGCAACTCAAACCATGAAGTCAGGAATCGCTGGTAATCGTGGATCAGAATGCCACGGTGAATACGTTCCCGGGCCTTGTACACACCGCCCGTCGCACCATGGGGTGGGTTGCAAAAAGAAGTAGGTAGCAGCCTTCGGGAGGGCGCTTACCGCTTTGTGATTCATGACTGGAATTGAAGTCGTAACAAGGTAACCGG
+
**0)()/%04-.300330153;9)3852831-/11;::;41002925;7110/00-0:0:888677654+0027(+3/64:87:1;:480.191,1'03-'&'*-0*(,,.,..*&(,97.500//015281..0/%-)2,470<00;3/0-,5-'+,()'*)%'**230049786::62433522.3../9/./0.,.-(*+9:96625737402'-&*%)+,52.(')66146633+3.07;)729:('5/073/19203+&'$$$%)-.*,45)&.1/-7020.+(13////./0221//1238291/+())/2%&&*+6650*'&+),.)-/-.,*)2./)(*+3854-91,,4894.--+/+-/-/)''&').&,+,71+./.-./.5:82-0957/2--.//.,*++,1&)+.30'(&')))**55699/(//1:/1%33)2+/()+886;..0973166+*+).)6656&-,---543/..1/0.42.://+89/#(&&)+(*)*,,2,0/-1/...414773230,/654.5:781++-0+''*+,++,/0+(-*(01<:3,20694-/0415134,3;9/.6,,-1201/01105/),-4521/-/4:)),)./54657::921+.1,/0880912757,/.$'&(+7860%+)&'*044-((()+300,.31-0&.+.358/(13/13311*)-.6,,/023...232712/77230('&$.-'(%)+(**65)264:19+,-89.2819%'0117-9/<4051++$'$$(*..+')*-42-*2-.)68918970:.)+++-.655700..+./0;3711.*&'*+/039;41787999:7436650//0-615,.*'().-3.17854,-%'&%''+-&&%(*0:64;978554577&&(&**)+775566541-&(*.*.2,')''+('43,*3378/-',*.-/().&,-&')*,1,0.*-,+'*'&*()+5,(*/&&*&&(,,/,((&*-012::;987+*)1,-8*))11/-.664:7718*)-4747595534320.0./95*-1%/+07$4%*'%-)5/1:120:93-$()()/12/-%)('-5/09(70,.0+1/1/3.0.)*1-.-338:;:4457745*&$)&'/,+,6&/%&'(.*/.074538
@47edbc66-cfb5-49d3-9e7e-35e7af665d67 ch=86 read=57018 start_time=2019-12-13T00:52:06Z barcode=BC01 runid=2c9cf7bc05858273f10e7d7ec552fc0bd742dc3e
CTCTACGGGAGGCAGCAGTGGGGAATATTGCACAATGGGCTCTGCAAGCCTGATGCAACCATGCCGCATTATGAAGGCCTTCCGGGTTGTAAAGTACTCGGCGGGGAGGAAGGGAGTAAAGTTAATACCTTTGCTCATTGTTACCCGCAGAAGAAGCACCGGCTAACTCCGTGCCAGCAGCCACGCGTGTATGCAGAGGTGCAAGCGTTAATCGAATTACTGGGCGTAAGCGCACGCAGGCAGTTTGTTAAGTGTAGAGATCGAATAACCTGGGAACTGCATCTGATACTGGCAACTTAGTCTCGTAGAGGGGTAGAATTCCAGGTGTAGCGGTGAAATGCGTAGAGATCTGGAGGAATACCGGTGGCGAGGCAGCCCCCTGGACGAACTGACGCTCAGGTGCAGCGTGGGGAGCAAACAGGATTAGATACCCTGGTAGTCCACGCCGTAAACGATGTCGACGGAGGTTGTGCCCTTGAGGCGTGGCTACCGGCTAACGCGTTAAGTCGACCGCCTGGGAGTACGGCCGCAAGGTTAAAACTCAAATGAATTGACGAAATTTGCACAGAGGCGGTGGAGCGTAATGGATTGGTGATTCGATGCAACGCGAAGAACCTTACCTGGTCTTGACATCCACGGAAGTTTTCAGAGATGAGAATGTGCGCTGGGAACCGTGAGACAGGTGCTGCATGGCTGTCGTCAGCTCGTGTTGTGAAATGTTGGGTTAAGTCCGCAGCAGGCGCAACCCCGCTTATCCTTTGTTGCCAGCGGTCCGGCCGGGAACTCAAAGGAGACTGCCGGTGATAAACTGGAGGAAGGTGGGGATGACGTCAAGTCATCATGGCCCACCCTGACCAGGGCTACCACACGTGCTACAATGGCGCATACAAGAGAGAAACTGACCTCGCGAGAGCAAGCGGACCTCATAAAGTGCGTCGTAGTCAGTTGGAGTCTGCTGGCGACTCCATGAAGTCGGAATCGCTAGTAATCGTGGATCAGAATGCCACGGTGAATACGTTCCGGGCCTTGTACGCACCGCCCGTCACACCATGGGAGTGGGTTGCAAAAGAGTGATGAAAACAACCTTCAGGAGGCACGCTTACCACTTTGTGGTTTCCATGACTGAGGTGAAGTCGTAACAAGGCAACCGG
+
*+/+021:91191160//0254)+**)*+(*+,241-0**)&%)*-2-3122886-0)2-7605.'%$%++,,,,)-,7374*32/.5./0/(')(/1-(,*-295(+2+2)21%''.:00./0.,-85-65,/76%&'''),2:-+,%&-(&+*()*-2*/,-,4.0186:8793./,,-+%)%)*...++&%$'(')(./491457:6957*(,-,,/::8441,,*')/067797150&.197-2-(*&(&($&''++.'$$%)1.:89<86333346774/00.22-+,+*,+1,-.00531*)&/24*-.(5)8*:((10.+*)+-/:.+07+,1568**,,.176;0-4-0500:8-0/.73(&((''(-464-*2656/,-+')*6345744779*))));:;;))*(29)4,5-*7+**,--:<329<:78836).,1656:<35/-.-0600124.250;4649;.-3.)/220/1633.4/...).2234283:25687775368357*(&&(10:342659(3+9/:<93::96/-,-3162476/.,,.*()''))(((')*++1*,-&0%&*)0&,''&)%%,--+,../1'0--./4)+/797:66;6778()&%%*,/18-/--+-+06<:9/..,,010548535/3&&*,00123911&$.+/%++/.024422-522./-,/9/22213534:222-6:0//9'2-/1,*+*.*+-238-,43242&86-)&'%((-.,3:-*13028**)*,+/00374063*)((+37,,+)*-09::4'2/.0-0851886-(,*0-4/6;;77:871000/0-/49;:6131/6-%('&$,.9.,09514/-(&'%'(3276.75750-/1454231,()(*&*,'(+./2757/4*(''&+66-..877666774;5238///./87729'++823++-,*&&(,5,**-.1/--),*++3+0-756332$%&-,./8::;9893/140039,+,/-)*30%61428+)3+2*)2-0/55557:.055,-112139562-+())-8407./.47,%(&*%%)(+1-&)(-+.)0+)..*1/*%1(003/32)-66*)'&+15(.42426910)%&+)-,)+4+'(++,-+..(+074/
@a0c43ab3-b803-4bc0-bacc-959ac1925698 ch=172 read=71192 start_time=2019-12-13T00:52:20Z barcode=BC01 runid=2c9cf7bc05858273f10e7d7ec552fc0bd742dc3e
CTCCTACGGGAGGCAGCAGTGGGGAATATTGTGCACAATGGGGCGCAAGCCTGATGCAGCCATGCCGCGTGTATGAAGAAGGCCTTCGGGTTGTAAAAGTACTTTCAGCGGGGAGGAAGGGAGTAAAGTTAATACCTGCTTGCTCATTGACGTTACCGCAGAAAAACACCGGCTAACTCCGTGCCAGCAGCCGCGTACGGAGGTGCAAGCGTTAATCAAATTACTGGGCGTAAAAGCGCACGCAGTTTTGTTAAGTCAGATGTGAAATCCCGGGCTCCAGCCGCAGAGACTGCATCTGATACTGGCAACGAGTCTCGTAGAGGGTAAATTCAGGTGTAGCGGTGAAATGCGTAAAGATCTGGAGGAATACCGGTGGCAGAAGGCAGCCCCCTGGACGAAGACTGACGCTCCAGGTGCAGCAGCGTGGGGAGCAAACAGGATTAGATACCCTGGTAGTCCACGCCGTAAACGATGTCGACTTGGGTTGTGCCCTTGAGGCGTGGCTTCCGGGCTAACGCGTTAAGTCGACCGCCTGGGAATACGGCCCGCAAGGTTAAAACTCAAATGAATTGATTTGCCTGGGCAGTGGAGCATGTGGTTTAATTCGATGCAACGCGAAGAACCTTACCTGGTCTTGACATCCACGGAAGTTTTTCAGAGATGAGAATGTGCCTTCGGGAACCGTGGACAGGTGCTGCATGAAAACATCGTCAGCTGTGTTGTGAAATGTTGGGTTTAAGTCCCGCAACGAGCGCAACCCTTATCCTTTGTTGCCAACCCGGTCGGCCGGGAACTCAAAGGGAGACTGCCAGTGATAAACTGGAAGGTAGGGATGACGTCAAGTCATCATGGCCCTTACGACCAGGGCTACGTGCTACAATGGCGCATACAAAGAGAAGCGACCTCGCGAGAGCAAACGGACCTCATAAAGTGCGTCGTAGTCGGATCTGCAACTCGACTCCATGAAGTCGGAATCGCTAGTAGTAATCGTGGATCAGAATGCCACGGTGAATACGTTCCGGGCCTTGTACACACCGCCCTCACACCATGGGAGTGGGTTGCAAAGAGGTAGGTAAGCTTAACCTTCGGGAGGGCGCTTACCACTTTGTGATTCATGACTGGGGTGAAGTCATGTAGGTAACCGG
+
*).'''*'02,-22.11+,0.79-+7/,6.(*''%)-62486./),++'(./,'/)*)'+*./1954544243/.33,061829529/;260,.285+(/*,,:;0+/-*5:*'--/5-2+(**0660/8/8,-/,())3-,-66-2,*+,,21+56,-/0*1+3,--/+%(1..1..134564/-+*))1+0(('''+.*..+.0/-/142:/9.+'$'*($)$49:888;4:.,-33./)+()'8;.22937+-99988/-&-51.-5-)1:71:'+%+(&(+*,*-5))''*30.//0021,(*'()((())*)+&%%),(),*+1/9*'1,+*++*0--,151//777263../..52.+++1/58:28..*)%&,-)..264976-*2..*'*'&(**)*--439--5:987-,*)*./;:68+++-3<69/)2&7+..6629;313::66362'+,1778:;:2/-.,0451,0,(+,,5/1239,,/-/220-,04+')+),)&),32.-)+062&('*,089-0;953,,)*-/'.82(&+,/-8397:9112;8;:0-+-.-.,..'%*&&&+./'2436/11/1-,-50:9487;8-,../302/-.31/382303.071&%)&(1,/07981.0.3.4-0975.100()*5320,41137798,:)-332:;440500406-.-./724*(*(''%/1373(..&)+.40/.23:61,1*&-0/4+-5-629**/17:5066488:8:226145..82-101904+/(+,453-001.5,4++66-3,+,*),-198661-+%))055782).(&&/',78687..)++,0)+15:81..)/7+()$$')7<3645(&''%/.14130;10:8666516680))(+,+,265535-*++''$'-9&34;564440/-.*)+/2/05.3/518,2+1087/7,-.75/.,/614393104(3(517,,($$$%0.03.--037818,+,3..34*+'1943;822./59+)777513,-,-**)0/-54+)1.4149896:.+**,7419122:-&()/-1,5/2&''()7+796;:1;2--3-52536126%/,//*+*.0255523583.63/,0,+,.*2(%%*,34:8778
@ce07ef2a-9736-43b6-92d4-bbca0d4c0d9d ch=392 read=42948 start_time=2019-12-13T00:52:21Z barcode=BC01 runid=2c9cf7bc05858273f10e7d7ec552fc0bd742dc3e
TTAATTATTACTTCGTTCCAGTTGCAGTATTGCTATCAAACCACATGCTCCACCGCTTGTGCGGCCCCAAATCAATTCATTTGAGTTTAACGCTTGCGGCCCGTACTCCCCAGGCGGTCGACAACGCGGTAGCTCCGGAAGCCACGCCTCAAGGGCACAACCTGGTCAGCATAGATTTACGGCGTGGACTACCAGGGTATCTAATCCTGTTTGCTCCGCTTTCGCACCTGAGCGTCAGTCTTCGTCAGGGGCCGCCTTCGCCACCGGTATTCCTCAGATCGCGACACGCTACACCTGGAATTCTACCCCTCCACGAGACTCAAACGCGGTATCAGATGCAGTTCCCAGGTTGAGCCAGGGTTCACATCCTGACTTAACCGACCACGCCTGCGTACGCTTTTAGTAATTCCGATTAACGCACCCTCCGTATTGCCGCGGCTGCTGGCTGGAGTCGCCAGTGCTTCTTCTGCGGGTAACGATCAATGAGCAAAGGAGATTATTAACTGCTCCTTCACTCCCGCTTCGAGATGCTGGCCGGGCGCTTCTTCATACGCGGCAGCGAAACTGCATCAGGCTTTGCGCCATTGTTGCAATAATTCCCCTGCGCTGCCTCCCACG
+
$$)&-'%,+%-25246:2/+)/*%%&%)*170./)+*',/13,,-/(2126,-,'),++--*)%&,/.)/4/0/81:10294///492*2+&&%%(())1+'%(%((/11+.019&5/+(%%'$)%&'((&(+//)((*.&-3./.186721+4////051+&&*,*&&&%&%($/31*.-64568:550/451666046723746:993;0-...+%(+,,,22-56,-2298986874/50//5)17:1/5.362999::)..%.256;02-0((*+,%&$%%%)()*)+&,--03.,,*&)(,24,)1%&),#)'+450,%)&'(()*20&*)./13577393(-+8+)&(2)'/3++.)')+./&'(**/-5--''142%+(,0$%$'&$(($)'&%%%&+20814..0..,,'--/6533)(%%*'&*(()3,,'--71.)&&+%%&$&*,(..(+0/-084435)4/1/6.-*,,*/+(&4201)'&&&%*((2)-'%*$')69/8.'''2+'#$$)&('))+**%$%+&*)*(&'(/'()(()&,(--93.&*),+'&$#')*,)632-0'$(+99).5-+/%(*+*)+.)03/(&&''(**-5.45*)/&
@85341045-ea35-4c91-8e0b-19e005e872dc ch=172 read=71190 start_time=2019-12-13T00:52:15Z barcode=BC01 runid=2c9cf7bc05858273f10e7d7ec552fc0bd742dc3e
CGTTTACCTTGTTACGGCTTCACCCCAATCATCAATCCCACCTTAGACAGCTCCTTCGCCGCGGTTAGGCCCACCGGACTTCGAGGGTGTTATCAACTCTCGTGGTGTGACGGGCGGTGTGTACAAGGCCCGAGAACGTATTCACCGCGGGCATGCTGATTCGCGATTACTAGCGATTCCAACTTCATGTGAGATCGAGTTGCAGACTACAATCCGAACTGGGGAATGGTTTATGGGTTTTGCTTCTCGCGGCTCCGCTTCCCTCTGCACCATCCATTTGTAGCACGTGTGTAGCCCAGGTCATAAGGGGCATGATGATTGACGTCATCCCGCCTTCCTCAGCTTGTCACTGGCAGTCTCGCTAGAGTCTAACTTAATGATGGTAACTAACGATGAGGGGTTCGCTCGTTGCGGGACTTAATAACATCTCACGACACGAGCTGACGACAACCATGCACCACCTGTATCTCATATAGCTATCTCTCCATCTCTGGAGCCTTTATGAGTATGTCAAGACCTGGTATTAAGGTTCTTCGCGTTGCTTCGAATTAAACCACATGCTCCACCGCTTGTGCGGGCCCCGTCAATTCCTTTGAGTTTCATTCTTGCGAACGTACTACTCAGACGGAGTACTTATTGCGTTAACTGCAGCACTGAACTTTGACATCAACACTTAGTACTCATCGTTTACGGCGTGGACTACTAGAATTATCTAATCCTATTTGCTCCCACGCTTTCCGGGACTGAGCGTCAGTTGCAGGCCAGATCGTCATACTCGCCACTGGTATATATCTACGTTTCACCGCTACACATGGAATTCCACGATCCTCTCCTGCCTCTAGCTGCCTGGTTTCTATGGCTTACTGAAGTTAAGCTTCAGGCTTTCACCACAGACCCTTGCTGCCGCCTGCTCCCTCTTTACGCCCAATAATTCCGGATAACGCTTGCCACCTACCACGTATTACCGCGGCTGCTGGCGCAGGTTAGCCGGTGGCTATTCTGCGGGTAACGTCAATGAGCAAGGTATTAACTTTCTCCTTCACTCCCCGCTGAAAGTGCTACACAACCCGAAGGCCTTCTTCATACACGCGGCATGGCTGCATCAGGCTTACGCCCATTGTGCAATATTCCCCACTGCTGCCTCCGTAG
+
,*,65/..1/-29-0+*/050.185-31499;796.:7,)7+5-**'1(,-767885''%(*.133/1975,+.0.,'.15+'$&*0'(*./00.+-..(),-/7111122/852,4.023389971.61*+123:54879<8-1+&&*+,))-*,12326/++,+-/--,)&))*,.;,2+/1951.,'&'&')**).,:25111,,-0.6-/,.7--,1./.)12229;;+5783579+-/-(+())(-72652./4.49+,6/','-3178:09:/.4//.+-//220/./+70',+))*+06,57116810.,*.4//19865032+(.85<9814()+1:466,451611188733461.//01)+,.-4-7.,,/,7.7.-,35--'+$&**.$'$)&)+--700048864740)')/-06542),234364/1345264469::<9932221*1/11456557-,,-,.12210111653473/030..32050()(()+13675//./25,(&+(()-*)(-409;:67-6+&%%%&&'+)*3;917,---.3466//9.0.2./27,-/27:3--565988349:6034:5128;52;23(%+4,50100/11-1'3+*-%+(+,2+3.,-0-6070788446-5689757;;3.-,--,0,').('+5458757739<5+0.51237/134343*&&$+*./155;525)+,:2.163;5),,--64.)3<;689633212/.329/0%.*-3101332:8''%%*0/6<51..,)&/-47988),%)/3,.3:.230.*+,-.**+,4,2+,*+/.511175331300**(*,0680037;5543.20..9.00804/.934-/.52*4:61;6/.15.0018:<.7---8894068711/05,,63:823/68+4-.1237.(3+1+*')&*/-14;117.))''**,)..-6:7.1-,,+,0+*(%(%)+)2//03+73,'),./2,./7)00/389657073206-0-*0,-+3+))'+/)+-7*8:-,--69..162.75-//..)(,,0.69-*,..339.3+,41641.(.-/,4-,*00./02223*79+5,%+158,,/3//0207444.7::2)+++/3268/37*-03
@7382c403-8115-4d1e-9b91-cced31f56323 ch=273 read=43452 start_time=2019-12-13T00:52:27Z barcode=BC01 runid=2c9cf7bc05858273f10e7d7ec552fc0bd742dc3e
CTCCTACAGGGGAGGCAGCAGTGGGGAATATTGCACAATGGGCGAAAGCCTGATGCAGCAACGCCGCGTGAGTGACGAGGCCTTCGAATCGTAAAACTCTGTCCTCAAGGAAGATGGCGGGTACTTGAGGAGGAAGCCCGGCTAACTACGTGCCAGCAGCCGCGGTAATACGTAGGGGCTAGCGTTATCGGATTTACACTGGGCGTAAAGGGTGCGTAGGCGATGCTTTCAAGTCAGGAGTGAAGAGCTACGGCTGTGCGTAGTAAGCTCTTGAAACTGGGGAGACTTGAGTGCAGGAGAGGAGAGTGGAATTCCTAGTGTAGCGGTGAAATGCGTATTAGGAGGAACACCATTTGCGAAGGCGGCTCTGGACTGTAACTGACGCTGGCACGAAGCGTGAGAACAAACGGATTGGATACCCTGGTAGTCCCACGCTGTAAACGATGAGTACTAGGTGTCGGGGGTTACCCCCCTCGGTGCCACAGCTAACGCGGTAGTACTCACTTTCTGGGAGGTAAAACCATGAAGTGAAACTCAAAGGAATTGACGGGGACCCGCACAAGTAGCGGAGCATGTGCTAATTCGAAGCAACGCGAAAGGGAACCTTACCTAAACTTGACATCAATGACATCTCCTTAATCGGAGAGTTCCCTTCAGGGGACATTGGTGACAGGTGGTGCATGGTTGTCGTCGAAGCTCGTGTCATTGAGATGTTGGGTTAAGTCCCGCAACGAGCGCAACCCTTGTCTTTAGTTGCCATCATTAAGTTGGGCACTCTACAGAGACTGCCAGGGATAGCCTGGAGGAAGGTGGGGATGACGTCAAATCATCATGCCCCTTATGCTAGGGCTACACGTGCTACAGTGGGTAGTACAGAGGGTTGCGCAAGCCGTAGGTGGAGCTAATCCCTTAAAGCTACTCTCGAAGTTTGTTGTAGGCTGAAACTCATACATGAAGCTGGAGTTACTGGTAATCGCAGATCCAGAATGCTGCAGTGAATGCGTTCCCGGGTCGCGCACACCGCCCGTCACACCACGGGAGTTAGGAGACGCCCGAAGCCGATTATCTAACCTTTTGGAAGAAGTCGTCGAAGGTGGAATCAATAACTGGGGTGAGAAGTCGGCGCAGGTAACCGG
+
,+/-*,2'*10-(00+)+*&01042&/,,.60,+,.4:769-,*-06-.8677745+++,7022:/-,0.)***&&+)'+(,/80,+.11*1&*6:+.899:;87503,/*-)+))(&)*(*)/.7..11,-'(*'/3.*2/..+*%%(*0*.7551113/2/1)''')-8875.,32,+,.640:211%-$1+,),*.0995674:81-:20./01$'+**&,((33*,98448-3))(+)+*&)**+++*.,)+)%'+0023/.,//21400:933456()//*-(*+333307/,*',(&&$()-1522*,(%&(*))+,-0974+'*')'((&&(%00--+,1-(,.)*5.+,**.-503900//./,.-)*+2021/010++&$%(*'()*-1/')''(3855*7*+,+))81-84..-,)(*+/((0.11/./6+-++-*+,+*./+788879-154,,6-1/66/)((%%3),/&-+/311)((*+12%--,,./$&(/,+448()+'%+31(+.$%#,(&)))83,,0/8-,-+.83878-'681185)**-/-+&&'&-)%)*$,%'()()3-80)))(')-,11102(('(((+)*)-,4-.1)(((*,937/'%$'),-2412+.,3-7:592---./4:0,54**461-64/8/6/467300008799:;9;4:))***7**)(,,753/23-01/11595-5(.60<743329++.025*)45375(46)&+),14:/./.:./9889/:/8,,.077-*-0000-*(''**75,.)+/55/7/*/9077.13.3/30/6631789:89833.--04757-:8.&'((*..11/20+)*+%'&((*,).0&1+4,--35887/.28071-+()-0-48451-,1/3-,..33-72,)117,+-/0000/5*+)'*/(&-*'&/09884,:4016&$%'&'**'(00680),)(('$'(*./15:6211-*,-087663/0%02**6--45789-,'011-%$$%'+,04.070,..--343/*(.,+,4,%/+)++/..5.+.1*01-1/;/00-/6450:;4+8,9)*''',-27)+0+2.1./3012811545697+**)%(')+/(&&%*0)4,2;:-5/
@a09e1619-25b9-4b37-9950-7aacc51790af ch=149 read=41187 start_time=2019-12-13T00:52:33Z barcode=BC01 runid=2c9cf7bc05858273f10e7d7ec552fc0bd742dc3e
CTCTAGGAGGCAGCAGTAATTTACACTTTCGGCAATGGAAACCCTGACCGAGCAACGCCGCGTGAAGGAAGAAAGGTTTTCGGATTGTAAACTTCTGTTATAAAGGAAGAACGGCGGCTACAGGAAATGGTAGCCAGTGACGTACTTTATTAAGCCACGGCTAACTACGTGCCAGCAGCCGCGGTAATACGTAGGTGGCAAGCGTTATCGAACTATTGGGCGTAAAGAGAGGCAGGCAGCAGCAGGGTCTGTGGTGAAAGCCTGAAGCCTTCAGTAAGCCATAGAAACCAGGCAGCTACGTCTGAGGAGAGGATCGTGGAATTCCATGTAGTTAGCGGTGAAATGCGTATGATATGGAGGAACACCGAAGTGGCGAAGGCGACGATCTGGCCGCAACTGACGCTCAGTCAGCGTGGGGAGCAAATAAGTTAAGATACCCTAGTAGTCCACGCCGTAAAAAACTGATGAGTACTAAGTGTTGGATGTCAAAGTTCAGTGCTGCAGTTAACGCAATAAGTACTCCGCCTGAGTAGTACGTTCACCATGAAACTCAAAGGAATTGACGGGGGCCCTGACGGTGGAGCGTAATGGTTTAATTCGAAGCAACGCGAAGAACCTTACCAGGTCTTGACATACTCATAAAGGCTCCAGAGATGGAGGAATAGCTATATGAGATACAGGTGGTGCATAGTTTGTCGTCAGCTCGTGTCGTGAGATGTTTGATTTAAGTCCCGCAACGAGGCGCAACCCTTATCGTTAGTTACCATCATTAAGTTGGGGACTCTGCTTGAGACTGCCAGTAGACAAAGCTGGAGGAAGGCGGGGATGACGTCAAATCATCATGCCCCTCGCTGACCTGGAGCTACACCTGCTACAATGGATGGTGCAGAAGGAAGCGAAGCCGCGAGTGAAAGCAAAACCCATCAAAACCATTCTCAGTTCGGATTGTAGTCTGCAACTCGACTGCATGAAGTTGGAATCGCTAGTAATCGCGAATCAGCATGCCGCGGTGAATACGTTCTCGGGCCTTGTACACACCGCCCGTCACCACGAGTTGATAGCTTGCGAAGCCGGTGGCCTAACCGCAAGGAAGGAGGCTGTCTAAGGTGGGATTAATGATTGGGGTGAAGAGTCGTAACAAGGTAACCG
+
,,,&',0/160-2,)))%*%)*$&&'('/)(%11925,)1,,:**)*2723511,*'-0,.5656843/8')-))402-0/01.1/,.05&./848719+,-8,2.59029718-0---67.2-*.--.'(*+3.&))-2714//08701:2.-10--1.-.48335647867410/071'*(+,,/-0:6815/-12/14.//16331()0-2-4/0760-,02'%((%)'(),11%21..-*)3.,-/.,-001.16'+1.+,*$*))10,-/35.2.()'%+02/;4464-()&#$(-&'-*-,)**,4178162/-3-9-/,)(($&*(+,4496.-73,/26-('&(+++(*)+)&2+).+')&'&,('&(+'*/2:3221+$&')'$')*,,+,))/-3+,.&($$%/$+2)(*,6881/'+)0+//2765;'&('((**+1(*,1//3702)0*-%&'++'*,*,0122886;7:56)/0/:/.392,)+&)-.75466667995954/+,,--182594.*,,.2678-3**%)&+-.19713897+,*,/1431545;9(-*'%(%*.7,-0%()$+%$(-+-67.6576(,///2(1-)(.,((,+-4--5:*)%)*5:466873453125:318415-))()*:85-*)'+*22111537765887:041/48788./**/:0755342//0+3786775888476246**(+54+-.,40''.-/4'&+)+*7577<8(5.-.40;2/1219<7771242400:/9922552-&$$#%&*,.012/%--*('%0-)%&'+,*.,-1.76366403459899:;400277:;9,9,(%($%012-..,,%%%(),+))'%%'++..,3724.)+,0,)&'(((*)-*,0(-1(()$&(*/6++,:<<85:4)('+685;;:9;657(.098*5(-3-//447899180117552%124495-7,7.6989644/11/*))*565.--*'+,./0))//9689<;7;77;6/8)-64-5-,,31*/+19-7:-+)*'+)-.-2100,,,-*///-0%'-+023315;14//8770101..*.(*%%&(,,.230(2.6491.4-20/141811.&))*,)('(76:::443,2.0535,
@4be6b5f1-fba1-4e14-8077-90a641ab4028 ch=497 read=48996 start_time=2019-12-13T00:52:28Z barcode=BC01 runid=2c9cf7bc05858273f10e7d7ec552fc0bd742dc3e
CTCTTACGGGAGGCAGCAGTAGGAATTTTTTCAGCAATGAAACCCTGACCGGCAACGCCGCGTGAAGGAAGAAGAGTTTCGGATTGTAAACCTCTATTATAAAGGAAGAACGGCGGCTACAGAAATGGTAGCCGAGTGACGGCTGCTGATAGAAACCACGGCTAACTACGTGCCAGCAGCCGCATTATTACGTAGGTGGCAAAATATCCAGAATTGGTAAGGCGTAAAGAGGGCAGGCGGCAGCAAGGGTCTGTGGTAGAAAGCCTGAAGCAGCAGTAAGCCATACAGAAACCCAGGCAGCTAGAGTGCAGGAGAGGATCGTGTGGAATTCCATGTGTAGCGGTGAAATGCGTAGATATCGGAGGAACACCAGTGGCGAAGGCGACGATCTGGCCTGCAACTGGCAGCTCAGTCCAGTAAGAGGGAGCAAATAGGATTAAGATACCCTAGTAGTCCACGCCGTAAATGAGTACTAAGTGTTGGATGTAAAGTTCAGTGCAGTTAACGCAATGAGTACTCCGCCCTGGAGTAGTACGTTCGCAAGAATGAAATCAAAGGAATTGACGAGGGCCCGCACAGAGCGGTGGGAGCATGAACCCAATTCAAACAGCGCGAAAAGGAACCTTACCAGATCTTGACATACTCATAAAGGCTCCAGAGATGGAGAGAGATGAAAGCTATATGAGATACAGGTGGTGCATGGTTGTCGTCAGCTCGTGTCGTGAGATGTTAGGTTAAAGTCCACCCAAGCAGGCGCAACCCATATGTTCATTTACCATCATTAAGTTAGGGACTCTGCTTGAGACTACCAGTGACAAGCTGGAGGAAGGCGGGGATGACGTCAAATCATCATGCCCCTTATGACCTGGGCTACTGCTACAATGGATGGTACAGAGGAAGCTGAAGCCGCGAGGTGAAAGCAAAACCCATAAACCATTCTCAGTTCGGATTGTGATCGCAGCTCCAGGCACACTGAGACAGGAATCGCTAGTAATCGCGAATCAGCATGTCACCCAGGTAGATACGTTCTCTCAGGCCTTATACACCGCCCGTCACAAAGTTAATGCTTACAGAAGCCGAGTGGCCTAACCGCAAGGAAGGAGCTGTATCTAAGGTGGGATTGATGATTGGGGTAGAAGTCGTAACAAAGGTAACCGG
+
*0003-.(43,-/-+,/..5-,)().7<9;-8-4,9,*)&+-*;/+*-46-((,3203:23266797535+,+)%)2/+&*+(9*%*06-09./,%),*-/5-**+.+.51'..+4)''(%&%+.(21../7.-)+,,-,+,**+,)(*,)$'&$'&&(+,,'*')(13243460/.*(.(')(-,+*&&(-/(-***.*++-)(**0)*-%%+(%%.*',1./.57-(%+--+-382.7.*.,-)(01+..&+-0*&%*-,)05,,-&$$%$'%'(07'25+,,'*(,1.//('(,++-1001,./01.44.-(0:/67.1(*'.,'7*9:,+)))-,./061-'+,(+-+,,,/731&(('0,.95448/01296107/53992//0/014493342)+(,%)&)**4)+,1'%%$&(('+.*'+,4:95(36000-&)%++18-+-1556794.//17)0'%$%$$((+,2433617292:950,,+*+21+((&&&&+/2120158,&'&)+-059-./&&&%'&,)*,11'6;6,---*(.-*'&%'*)/*))'(-+.-)*&//(0/)(-,,,%$+2(3601(%&&%&'(*)%$*,/80$),)*&.(-),3.(&&&1,061.3:0.'-+.3///31%-)++-/.)*))*7)))+,,6684,*)(*//-('&$$%,*)(()/0658.3..22-02:;8:8422...-&../01535722-*4*027514.8./3,,18/&+&''*&-,*//.21*241%)),+&0&&)3'(2++,+&&*(,)-,&48558764+*,))&,255-4-&*'&(*-))**:0/2.+0*2+)478.1542/243;700/448:+64-).+))()-6./2,,,*,'(,/(006127//,(*$&$&&*')(&'$&,))3<531+,,,+./(&,/93-17/&%',3*3/09315'/+32,.+9*'(%%**''#()*4'',2,()&')+++(('))//77./.,--4,,-655261+&-,'-)+/+30,'')*&(3./2125*+,-0+.133/.'%#$%(+(,3.'(*&&$)'&+.7/54*&$$$&%.)(/9*&'(+,1-*1:6;-/44))))(&%'(40/-,+&'&'),).-+/0,-.4909(/.()$)%&''(0465759)+*/,---00
@61731dc3-9085-4387-a0ee-5ae76053f237 ch=287 read=35638 start_time=2019-12-13T00:52:37Z barcode=BC01 runid=2c9cf7bc05858273f10e7d7ec552fc0bd742dc3e
CTCCTACGGGGGGGGCAGCAGTGGGGAATATTGCACAATGGGCGCAAGCCTGATGCAGCCAACGCGTGTATGAAGAGAAGGCCTTCCGGGTTGTAAGAATTACTTTCAGCGGGGAGGAAGGGAGTAAAGTTAATGCAACTGCTCATTGACGTTACCCGCAGAAGAAGCACCGGCTAACTCCGTGCCAGCAGCCGCGGTAATACGGAGGGTGCAAGCGTTAGTCGGAATTACTGGAGCGTAAAGCGCACGCCAGGCAGTTTTGTTAAGTCAGATGTGAAATCTGGGCTCCAACCTGGGAACTGCATCTGATACTGTAGCGCAGGTCTCGTAGGGGTACAGAATTCCAGGTGTAGCGGTGAATGCGTAGAAGTCTGGAGGAGGAATACCGGTGGCGAAGGCGGCCCCTGGACGAAGACTGACGCTCCAGGTGCGAAAGCGTGGGGAGCAAACAGGATTAGATACCCTGGTGAGTCCACGCCGTAAACGATGTCGACTTGGGAGTTGTGCCCTTGAGGCGTGGCTTCCGGAGCTAACGTTAAGTCGACCGCCTGGAAATTACGGCCGCAAGGTTAAAACTCCGATGAATTGACGGGGGTACACAGAAGCGGTGGGCATGTGGTTTAATTCGATGCAACGCGAAGAACCTTACCTGGTCTTGACATCCACGGAAGTTTTCAGAGATGAGAATGTGCCTTCGGGAACCGTGAGACAGGTGCTGCATGGCTGTCGTCAGCTCGTGTTGTGTTGGGTTAAGTTCGCAACGAAGCCCTTATCCTTTGTTGCCAACCGCGGTCCGGCAGGAACTCAAAGGGAGACTGCCAGTGATAAACTGGAGGAAGAGGTGGGGATGACGTCAAGTCATCATGGCCCCACATACGACCAGGGCTACACGTGCTACAATGGCGCATACAAAGAAGCGACTCGCGAGAGCAAAGCGGACCTCATAAAAAAGTGCGTCGTAGTCGGATTGGAGTCTGCAACTCGACTCCATGAAGAGTCGGAATCGCCAATGTGTGGATCAGAATGCCACGGTGAATACGTTCGGGCCTTGTACACACCGCCCGTCACACCGTAGAATTGGGTTGCAAAGAGTAGGTAAGCAACCTTCGGGGAGGCGCTTACCACTTTGATTCATGACTGGGGTGAAGTCGTAACAAGGTAACCGG
+
,.4.'&),074:59261454481;:)3:64:4,+)+0<79;60'007&32.-.31-0%*(($)'*,2220125.+*&'(*//1/1/).7906+*+)$(')*(+-27-*/.189('.(.),.''&*,4/(+*3,1%,')(.+)+-*1.--4235-04('(&--0%+*'(,0.+0.-+-++.7)-480.-.,,411-2-,0;///30.-0&(&51224/50-+/-',(/-2.497*)))5-98/()()'+*.*+3:9.71;:5,7,9.12800121('-52/,&&+1..:'4,02/,)*,&(0..133-,-.)+-,+,''%(&.)*+9:88.0*1),*4/.'0,/0,-6843'#''153,.0*-/232++()))*/2*,.(*(+)*24:7993933/6*3.411:4.)-141)*+(-1..13892;((5:8860/2/-.6:9;9((/19;66+73.8/.-63*3/((,)**+../4)-+/3589<4,+)*+--+()---2+$)-5/583;3-/+(,+&&((.,*/()*2+./,5,,*+*6-0451.7868611+).+.++-,7683747'5,644873./%$(+*1.3/212,665'&%(&,,'''*.092.''*&'(,-13<;087;612324;953/-/2)-6409+*.+*18:947.01345/./0-,-),4;1-++,,,;0,+*.))+6812.--8048597:74605(89:9::544*4+++988772+,--1381**'('02*7466525695,00341./,.84283./*)+(*,2,.//%+%''+3046553%0-*&+-1+:+,),&,*/3888221./01;11121.0-+*&'+1.-67//478989634.498973.,-314)&'%&&'*)6:188:5(()&'*,-094,3-,03/+-*-,05:('*('++**)***,('(&(/5'(+%5*356746699.1,-0054561334-2)0*/0++)*-03511.+-..0678;87-.-*),,0-71534''$.,2')#&)552-+'*.3471/0086+*71-/.2/0*.5:96;5510..*171.97./40.))1*+-(,*0,.475;5659.&&')+0-',+'(,2-.,4.+*(*'./*(-.4/22,+.2+*-3925300210/0(*))1*+-0247966/6/7:993:
@e222fcd8-04a6-4919-8fcc-95fa4fd6b18e ch=91 read=53247 start_time=2019-12-13T00:52:38Z barcode=BC01 runid=2c9cf7bc05858273f10e7d7ec552fc0bd742dc3e
CTCCTACGGGAGGCAGCAGTGGGGAATATTGCACAATGGGCGCAAGCCTGATGCAGCCATGCCGCGTGTATGAAGAAGGCCTTCGGGTTGTAAAGTACTTTCAGCGGGGAGGAAGGGGTAAAGTTAATACCTTTGCTCATTGACGTTACCGCAGAAAAAGGCACCGGCTAACTCCGTGCCAGCAGCCGCGGTAATACGGAAGTGCAAGCGTTAATCGGAATTACTGAATATAAAGCGCACTAGGCGGTTTTGTTAAGTCAGATGAAATCCCGAATCAACCTGGGAACTGCATCTGATACTGTAGCAGTCTCGTAGAGGGGTAGAATTCCAGGTGTAGCGGTGAAATGCGTAGAGAGATCTGGAATACCCACCGGTGGCGGCCCCCTGGACAGACTGACGCTCAGGTGCGAAAGCGTGGGGAGCAAACGGGATTAGATACCCTGGTAGTCCCACGCCGTAAACGATGTCGACTTGGGGTTGTGCCCGCTTGAGGCGTGGCACGGAGCTAACGTTAAGTCGACCGCCTGGGAGTACGGCCGCAAAGGTTAAAACTCAAATGAATTGACGGGGGCCCGCACAAGCGGTGGAGCATGTGGTTTAATTCGATGCAACGCGAAGAACCTTACCTGGTCTTGACATCCACAGAACTTTCCAGAGATAGTTGGTGCCTTCGGGAACTGTGAGACAGGTGCTGCATGGCTGTCGTCAGCTCGTGAAATGTTGGGTTAAGTCCGCAACAGAGCGCAACCCTTATCCTTTGTTGCCAGCGGTCCGGCCGGGAACTCAAAGGGAGACTGCCAGTGATAAACTGGAGAAGGTGAGGATGACGTCAAGTCATCATAACCCTGACCAGGGCTACGTCTTTACAATGGCGCATACAAAGCGACCTCGCGAGCAAAGCGGACCTCATAAAAGTGCGTCGTAGTCCCGGATTGAGTCTGCAACTCGACTCCCATGAAGTCAGAATCGCTAGTAATCGTGGATCAGAATGCCACGGTAGTCCCGTTCCGGGCCTTGTACACACCGCCCGTCACACCATGGGAGTGGGTTGCAAAGAAGTAGGTAGCTTAACCTTCGGGAGGGCGCTTACTGTGATTCATGACTGGAGGTGAAGTTGTAACAAGGTAACCCGG
+
*,1'$&+*0)(-)+./0148(36+,.-.07.-,/07..60,,.4834;67562/.*2037772.000253+*1+'*++.+23562;18:4477+*,+/.950).,,-4-),*,,'1/*),6524819111,05+)011,222,4/7/-87*.20332-)%'''))))+,1710284797.-(*)(+&*+*0,,411275.-++-07;9:9:;8<56'4+/-4-210.0,,'173)+'*%($&*75513<;/-:.9.24:360.*%'#%)(&+&&)+)31;88:91642223244121./1/(($$&))-,/2351,-485-1(0+1.0,)35752(21194217.,-082*((&'*,.+),,)-0.3/)$'',+&&%%'/.857,.981*)(,)++,-4403*,5676--*(+)543&1/(*-/:+6'87+1,&)4//73*),6430092(*437:87:;)61/00396//211,014;171130(,/.-,*-*(&(1*(*-.(-/20--+)-655:95)63,.(%$2)'&$&4-654268;*1,772753.05*::42245576749;92-4('(677777)311.*+,)+%(*229:267800010;68634&(/+.2/-/1.296,3---73235558./--19.48-5..-,../%.*5,3/128139+59,877857567827:5432,-&**0,./66312/024+,,,+47,-,8-544868/-93(,1*7***+,.22-38.02025-19,*4--582)1-1/543846+;74255867)(',(,//657-*-*)))-*)+,80.+**.2--'4/013466662.,/..54&'(&*+'&+,/9684,,'$&&(+,.**-1:71;0.022677-*(&(325544733/0-9.,-3933/45'%465*--35552*0+/4.*+,.%5'.*/0469330003436286)*12/7-//%*,202344,0026577993510,**3/06,+/'.-&,,*)+(-90+*622))0-//10335<99;7-/.+,127.3-'+''+*554:1317+'*)&(()-*(+,-/02245522;8.1775/-0-&'&'+..081675430/($'(&&'*'',+)-3./5'-,1332+01
@ea22ac10-8308-4adc-b298-72cd28655986 ch=362 read=64725 start_time=2019-12-13T00:52:39Z barcode=BC01 runid=2c9cf7bc05858273f10e7d7ec552fc0bd742dc3e
CTCCTACGGGAGGCAGCAGTGGGGAATATTGCGTGGGGGAAACCTGATGCAGCAACGCCATGTCAGTGATGAAGTTTCGGATCGTAAAGCTCTGTACAGGGGAAGGTAATGACGGTACCCAAGGAGGAAATACGGCTAACTACGTGCCAGCAGCCGCGGTAATACGTAGGTGGCAGGCGTTATCGGATTTACTGGGCGTAAAGGGCGTAGGCGGATGATTAAAGTGGGATGCAATGAAGTGCAGAACCAACTTGGGTGCTGCATTCCAAACTGGTTATCCTGAGTGCAGGAAGTGGAATTCCTGGTGTAGCGGTGAAATGCGTAGAGATTAGGAGGGAAGAACACCGGTGGCGAGGCGACTCTCTGGACTGTAACTGACGCTGGAAACCTCGAAAGCGTGAGGGACAAACGGGATTAGATACCTGGTGAGTCCGCGCCGTAAACGATGAATACTAGGTGTGGGGTTTCAACACATGGTACGCCATAACATTAAGTATTCCGCCTGGAATTACGGTCGCAAGATTAAAACTCAAAGGGCGGCGGGGACCCGCACAGTAGCGGGCATGTGGACGATTCGAAGCAGCACGAAGAACCACCTACATGACATCCGCTTGCATTACTCTTAATCCAGGGAAATCCTTCGGGGACAAGGTGACAGGTGGTGCATGGTTGTCGTCGGCTCGTGTCGTGAGATGTTGGGTGATCCCGCAACGAAGCAGAAGCCGCTGTCGTTAGTTACTACCATTGGTTAGGGACTCTGGCGAGACTGCCTGGGTTAACCAGGAGGAAGGTGGGGATGACGTCAAATCATCATGCTCCTTATATGGCGGGCTACACACGTGCTACAATGGCTGGTACAGAGATGCAATACCGTGAGGTGGAGCCAAACTTGGCAAGTCTCAGTTCGGATTTGTAGGCTGAAACTCGCCTACATGAAGCTGGAGTTACTGGTCGCGAATCAGAATGTCGCGGTGAATACGTTCCCGGGTCTTGCACACCGCCCGTCACACCATGAGTTGGCAATACCCGAAGTCCGTGAGCTAACGCAAGGAGCAGCGGCCAGAGAAGGTAAGTCAGCGGTAGAGGTGAAGTCATGGCTAAGTAACCGG
+
,--'%%))6-*1-+123137/30'-+,%0&&'&)$+((%(/+-;(),9761./-0223,&&&&$%('&&&&'()*9,)49636+,,2('*+2'*)(*+/21',,'&*&(.+*0-3*/-:/,-2.+/*,0+))-1235373305)5+/3404002/*)'&*(.)*+(),522574.-7-,*+)++**&:2))/010034430,+/,.(+-1294;9::84328**/,/+*-((%#(&%%%$$($((+)'-)'$#'/21+-28858131)1858:83,++*%$&$&&%$%,*('&(,.0/4-0'''))''%**.)2*(.-/01562.,,+,0,,3+*0++.**+-.06'2/3,*)))(&)*+.--,-2:80-'&##'#*$,*,/2+*)%'&'*&*.''')%'%)+'*-3441'9,*8*%&*,%(1(.84)''&-*&*+10347<:5.,(&(42443-553444;;/.:+.+2-,,((%))%*)..*(&%&%+&(()+.3920*/51,,)&*&((0,./(,,(%)2)143-0-.,8+),)&)+.'2:645:.'(&'$&&%&''.(,)*(*+1**'(,--*0+%+6%*%&',)).151),('(,&)'')%'+&$&+(&+'+('(+,23/6-0'&(.)*/-*09*76/586.78322//23237349-)*+,.103545441)(((0/057569;:98931405-'(((0-'&+*(0(('%('$')%)($%%&(,&'1)-.3*.+*-,)*-''((&*((%%&'*)('(+.54458110240701/1'2,)0.*-1..5:9134866534(+*,-86745/100)-)&()((''&,-11)+)*$)'*&,,-/34./9014221-+))++,-,,32.260)((*)0.0*,//)/,)-..,*'++./4-*-,.5/-'1/*&+*----.+8()(*&-1.++,-.72/-/1,)*4;32-)%''(*+-967.0+31446.4-51--2+'++6-14.,/,--/-(&%'(0422:9027,++/0'&'&().,3-+2/-.73*)**+18130*-.$)'-),.3(*%&%%)'*-..%%%$)*/--,%(%'&+,*.,++'.+.+//')-+4*''&*---1:;:7:
@1dcb5e56-263d-4946-ad61-c6ede6ea4ebf ch=240 read=73043 start_time=2019-12-13T00:52:45Z barcode=BC01 runid=2c9cf7bc05858273f10e7d7ec552fc0bd742dc3e
CTCCTACGGGAGGCAGCAGTAGGAATTTTCGGCAATGGGAAACCCTGACCGAAAGAGCAACGCCGCGTGAAGAAGGTTTTCCAGTTATGAAACTTCTGTTATAAAGGAAGAACAGCGGCTACAGGAAATGGTAGCCGGTGGCGGAAATACTTTATTAAAGCCACGGCTAACTACGTGCAGCAGCCGCGGTATTAATGCATGGAAGTGGCAAGCGTTATCCGGAATTATTATGGGCGTAAAAGAGGGCAGGCGGCAGCAAGGTCTGTGGTGAAAGCCCACAGAAGCAACTTCAGTAAGCCGCAGAACCAGGCGAGAGTGCAGGAAGGGATCGGTAGGAATTCCATGTGGCGGTGAAATGCGTAGATATATGGAGAGGGACACCAGTGGCAGAGCGACGATCTGGCCTGCAACTGACGCTCAGTCGAAAGCATTAAGGAGCAAATAGGATTAGATACCTAGTAGTCCACGCCCTTCATGATGAGTACTAAAGTGTTGGATGTCAAAGTTCAATTGCTGCAGTTAACGCAGTAAGTACTCCGCGCCTGAGTAATTGCGTTCGCAGAATGAAACTCAAAGGAATTGACGGGGGGGGGGGGCCCGCGCAAGCGGTGGAGCGTAATGGTTAATTCGAAGCAACGCAGAACCTTACCAGATCTTGACATACTTTCAAGGCTCAGGATGGAGAGATAGCTATATGAGATACAGGTGGTGCATGGTTGTCGTCAGCTCGTGTCGTGAGATGTTGGGTTAAGTCCCGCAACGAGCGCAACCCTTATCGTTAGTTACCATCATTAAGTTGGGGACTCTGGCAGGACTGCCAGTGACAAGCTGGAGGAAGGCGGGGATGACGTCAAATCATCATGCCTTATGACCTGGAATACACGTGCTACAATGGATGGTGCAGAGGGAAGCGAAGCCGCGAGGTGAAGCAAAACCCATAAAACCATTCTCAGTTCGGATTGTAGTCTGCAACTCTGACTACATGAAGTTGGAATCGCTAGTGATCGCGAATCAGCATCGCGGTAGATACGTTCTCGGGCCTTAACACACCGCCCGTCACACCACGAGAGTTGATAACACGGAGCCGGTGGCTAACCGCAGGAAGGGGCTATCTAAAGGTGGGATTGATGAAGTTAAGGGTAGGGGAGTCGTAACAAAGGTAACCGG
+
+/0403-/4/+.0/++,(','()%&/,561-(*00*('$&(-),2***4.4,*($(&+2-+-/5%$%&&&'&,++,,50-*)(..0.0014-()-(,$+*%'/.+),**)/70+/0.621+-+,'+/.-4710+0')%')&(($&('&),.61/383/((1;22+0,-1137566725)*)*&5+33-10)').)..0,-,+*)$,(2+/4/22/81,,)&,'%-(*/1'$+*//)-+,)*)'-.**68;333+*+*/'*,000)-+21/241,,1+')%%('&&*)))/(*'1-/%00+.)&(*-70-33++*(*247436++(2,887**-+&&&((5,8453,-(&*)(+37410226*++*,433752/&.304225946-9-(%&''/1::1111//3,)(*,.'-,---+-.0/315+-11,.'/*-+-*%*,:;:6&45+///*5566:++-546652'()/.&&*$%%()/)()**628:*.9181:1::68778203974&4&')6672354541/)'%#&(&)'*,15/1*.0-,%**0')'%+12:8616()6981570139:/+-(-,10-1--/-+),....)0.(&*&,-4.,(,).+*++-00511077*6497--'%*..3.,**/0.4.2.-3),(0-02/11640+-***),),-06*&,-35:(()+,0&00/0.-,&(),-452143&35.1264646446438046:984010000+'+:057*1(*322/-46((.-%2()+/225(50&)2+/0(10,*/.,29137,-7-30/8.89+-175/,%$&(,1,%''%&(0/153''(*62/.%&(*-)'197002345786:9123:922.32(,332+36/,*0)+10)+()*./242513;805///81,'-0,(.)-&',,/85.-,0+4+1,(*7<<73;+-26;<82:66;655,013+&*'1),/06985-4)+)++%(*5,,,,,3.40-7.5/:993/*'(**./..3/1213//0%**-612+%$1017559/-3-,.-')*$$$')+-4./31*+0+-+.3121')'',;*+.-30-3)-*/8;693,+'$'.13-/.-),-).300,'/035;(4-.2;3273/.,''%'0+,+-5+)+'))'%$(0+0--,.3'0,/058776
@f71b4d3d-7d7c-4449-b16d-0a045892b38c ch=168 read=67379 start_time=2019-12-13T00:52:38Z barcode=BC01 runid=2c9cf7bc05858273f10e7d7ec552fc0bd742dc3e
CCGGTTACGCGTACGACTTTACCCCAGTCATGAATCCACAAAGTGGTAGCGCCCGCTCGAGTTAAGCTACCTACTTCTTTTTGCAACCCACTCCCATGGTGACAGGCGAGGTGTGTACAAGGCCAGGAACAATATTCACCATCTGATCCCGTTACCGCGGTTCCGACTTCCTGGAGTCGAGTTGCAGACTCCAATCCGGACTACGGCCCGCACTTTATGAGGTCCGCTTGCTCTCGCGAGGTCGCTTCTCTTTGTATGCGCGCCATTGTAGCGCATTAATGCCAGCCCTGGTCGTAGGGCCATGATAATGACGTCATCACCTTCCTCCAGTTTATCACTGGCAGCCTCCTTTGAGTTCCCGGCCGGACCGCTGGCAACAAAGGATAAGAGGTTGCGCGCTCGTTGCGGGACTTAACCCAACATTTCACAGCGAGCTGACGACAGCCATGCACAGCACCTGTCTCACGGTTCCCAGGCACATTCTCATCTCTGAAAACTTCCGTGGATGTCAAGACCGGGTAAAGGTTCGCGTTGCATCAGCGAATTAAACCACATGCTCCACCGCTTGTGCAGGCCCCGTCAATTCATTTTGAGTTTTAACCTTGCGGCCGTACTCCCCAGGCGGTCGACAACGCGTTAGCTCCGGAAGCCACGCCTCAAGGGCGCAACCTCCAAAGTCGACATCGTTTGCAGCGTGGACTACCAGGGTATCTAATCCTGTTTGCTCACACGCTTTCGCACCCTGGCGTCGGTCTTCGTCCAGGGCCGCCTTCGCCACCAGTGATGCTCCAGATCTCTACGCATTTCACCGCTTCACCCGCAGATTCCTACCCCCCTCTACGGACTCAGAGCTTGCCAGTATCAAATGCAGTTCCCAGGTTGGGCCCGGGGATTTCACATCTGACTTAACAAACCGCCTGCGTGCGCGCACGCCCAGTAGTTCCGATTAACGCTTGCACCCTCCGTATTACCGCGGCTGCTGGCACGGAGTTAGCCGGTAACTTCTTCTTCTGCGGGTAACGTCAATGAACAAGGTATTAACTTTACTCCCTTCCTCCCCGCTGAAAGTGCTTTACAACCCGAAGGCCTTCTTCGCCACGCCGGCGTGGCTGCATCAGGCTTGTTGTGCAATATTCCGCTGCCTCCGTAGG
+
0.//1;-,%$%+&,,.,-/)%+('%))4535.9,+.(',.-)(''(&%%&'0/*$))*''()-8-121136,$-*131743*+--*2;**/+21-(,,)''&)%/63*&(*)()%*((,2-35:(+-+*-,,*)+,-.88-2/568/84+(0+)))%#&*.<95-*+.(%&$&*'(*.*+,-4--+.1328*9-;:779751/22((''&')+/680+*++&*52+-/.,-./,.''''((--053;1213;500110..0+0847;65232,/'-'&$'%%$%&1670/355,/+-)+/5++/(.+-)*++*01277/526:48/3(+,5;,+,;489-;,++503953:6114,/,3-/330421001003941.358+7/874-)'0+.0**')',+10,1//*74/*+-.,/1*0)85590.%%&%('),743246984259482.-.,.0008/344/.-.-56:.3'((1),').72.2453-0/**+*&'--8:677;1/*,+15538:586007/*/.--+--/4..+0.%$())/.23;481,(*-,-.10.60))())**,),1-56+').263;3(*8:6/1-5<<0/8-*+***4+9,&.+-0076.*.3.'+-0.)*(3-11+0,,,672811+1(-61445:8:2'151-%0032814(/0+*+..'0145.89--7.32238;786479001+..300&$*4,-,6;0*012$,'-+,/920/1,38+)-(%%)*',*)**))).**6:9-979;5:;89;67-%++)*(#&'+)))021020,1/105;<5150,+-++*0/%$$$(*,2.&(*819586-..,,+)%$%&'$'%-/1.20-../46**,0'0/212471+/.,8+-2-8',0+.'22--.0//0/-,*(+.4/27:6;4796678976/.&&%++.50.0473829,-*8,7*50-10,.23:468;68-4,,9<43-2../35/.*&(,,&)3./-3)*%)(((+5-4967;89996:224:64552400'%*/1,6./*/,-+163,0027)7<:956:86/299494./-.0:5-12/090,.303247<89<8'&%&,+,*+4/+0-2/-)+*36(4-)'%$(-,-2010-(0()%#%,)+124214191
@e34a1629-d6ce-4565-8b8c-a5023cbed6ea ch=495 read=56914 start_time=2019-12-13T00:53:08Z barcode=BC01 runid=2c9cf7bc05858273f10e7d7ec552fc0bd742dc3e
CCGGTTACCTTGTTACGACTTCACCCCAATCATCAATCCCACCTTAGACAGCTCCTTCCTTGCGGTTAGGCCACCGGCTTCGAATTATCAACTCTCGTGGTGTGACGGGCGGTGTGTACAAGGCCGAGAACGTATTCACCGCGACATGCTGATTCGCGATTACTAGCGATTCCAGCTTCATGTAGTCGAGTTGCAGACTACAATCCGAGCGAGGTTTATGGGTTTTGCTTCACCTCGCGGCTTCGCTTCCTCTGCACCATCCATTGGCCAGCACGTGTGTAGCGGTGTAAAGGGGCATGATGGTTGACGTCATCCGCCTTCCTCAGCATGCTGGCAGTCTCGCTAGAGTCCCCAACTTAATGATGGTAGCTGTAACGATAGGGGTTGCGCGCTCGTTGCGGGACTTAACCCAACATCTCACATTTTGAGCTGACGACAACCATGCACCACCTGTATCACGGTTCCCGAGCACATTCTCATCTCCTATGAAAACTTCCGTGGATGTCAAGACCAGGTAAAAGGTTCTTCGCGTTGCATCGGAATTAAACCACATGCTCCACCGCTTGTGCGGGCCCCGTCAATTCATTTGGGAACAACCTTGCGGCCGTACTCCCCCAGGCCGGTCGACTTAACGCGTTAGCTCCGGAAGCCACGCCTCAGGGCACAACCTCCAGTCGACATCGTTTGGCGTGGACTACCAGGGTATCCTAATCCTGTTTGCTCCCCACCGCGCCTGAGCGTCAGTGCCCTGGAAGGGCCGCCTTCGCCACCGGTATTCCTCCAGATCTCTACGCATTTCACCGCTGCAGAATTTCTACCCCCCCTCTACGAGACTCAAGCTTGCCAGTATCGAATGCAGTTCCCAGGTTGGGCCAGGGGATTTCACATCTGACTTAACAAACCACCTGCGTGCGCTTTACGCCCAGTAATTCCGATTAACGCTTGCACCCTCCCGTATTACCGCGGCTGCTGGCACGGAGTTAGCCGGTGCTTCTTCTGCGGGTAACGTCAATGTGAGCAGGTATTAACTTCTCCCTTCACTCCCCGCTGAAAGTACTTTACAACCCGAAGGCCTTCTTCATACACGCGGCATAGCTGCATCCGCCCATTGTGCAATATTCCCCACTGCTGCCTCCCGTAGGG
+
3-0+2-+3-2-(-/',/288:90889+61777:161006-+..-1/139/00007865...,.2:3901253-02/.,-,/(%&-'(*9.3---+..424600//03;:7783221,5883-,10(*(+34784570()((*+34554365+8++*3558;5)--017776.,+$+.2/44122379666493449:798959/4'('01&'$%%&'(-+925:<+/01:106766/,/,,5:/-.7-66232.1/073288*4*&&('&)-,-,+**($&)()%(%**4,++1.,395564&0,)*64412135)-16;8809*),2337544-++-.999797644/59;)1(),-+1**+-43)'%%&#$'*33510,21+23,,*+),-.0/8011;9304/5/91/*().113/-,(*,.0-/,0245551598:;--,,+2848:631...+.1::9164))..0112;979574501.$&'-796,-/,)*--73426874668<+22+-21,-12;96;97907.,-/-4+,&$'&:;79:2110///2,&*%%&**,-1345.286+(-/*5,9,&)($*+)'*(042,4,+*4-4-(/+/.*240*(/-.'/*-.1-.-.14/-04/8*./)0)-'()(/-+++1333%/81//02,5:51*((*+02646775:7034306;69747;293-0107((7;897661<9..1-.-+#(('(#,-*-(**663+.-%()*(-0'$)-,78206.6/39<20-/-,-;<87-6++*/00/13455615<0.038+,%$%$$&%,01*+,.13761-++(&$%%)),.7+1,117026&,+(-0($(''0)348420.2511(+/2(%,704+0:0-++*,01132433124969:&00/1567742*(&(%/,71++13567/4*))-9/;36/6+**+7:8178**602))/*)0-3/.-/-,+'(+-1),,0-,0/-39578;54723355;569;:9:.9,+&*+1.)0(1+1+5-.+..'(,6+1;7)**10/-.23/61-*.+.,65-/3.49-*,+)'''(5,5;7742/%,(*&0/-.+14.-.-+*%&')($(,'-*,',*.,1)./1-1399:859+78**7/60'
