# Supplementary material for: De novo species identification using 16S rRNA gene nanopore sequencing
Source: PeerJ. 2020 Oct 21;8:e10029. doi: 10.7717/peerj.10029 (PMC7585375; doi:10.7717/peerj.10029)
Supplement: Supplemental Information 2 — Contains raw reads. [file peerj-08-10029-s002.zip › pass_fastq_runid_2c9cf7bc05858273f10e7d7ec552fc0bd742dc3e_128.fastq]

@100bc199-33f2-41a2-8e6a-25a09cea23b8 ch=153 read=50966 start_time=2019-12-13T00:53:21Z barcode=BC01 runid=2c9cf7bc05858273f10e7d7ec552fc0bd742dc3e
CTCCTACGAGGAGGCAGCAGTGGGGAATATTACACAATGGGCGCAAGCCTGATGCATCATGCCCGCGTGTATGAAGAAGGCCTTCAGGTTGTAAAGTACTTTCAGCGGGAGGAAGGGGTAAAGTTAATACCTTTGCTCATTGACGTTACCGCAGAAAGCACCGGCTAACTCCGTACCCAGCAGCCGCGGTAATACGGAGGTGCAAGCGTTAATCGGAATTACTGGGCGTAAAGCGCGCGCAGGCGGTTTTATTAAGTCAGATGTAGAAATCCCCGGGCTCAGCAGGAACTGCATCTGATACTGTAACGGGTCTCGTAGAGGTAGAATTCCAGGTGTAGCGGTAGAAATGCGTAGAGATCGCGGAGAATTACCGGTGGCGAAGGCGGCCCCTGGACGAACTGACGCTCAGGTGCAGCGTGGGAGCAAACGGATTAGATACCCTGGTAGTCCACGCCGTAAACGATATCGACTTGGAGGTTGTGCCCCGCCCGAGGCGTGGCTGGAGCTAACGCGTTAAGTCGACCGCCTGGGAAATACGGCCGCAAGGTTAAAACTCAAATGGTCGGCGGGGGGGGCCGCACAAGCGGTGGAGCATGGTTTAATTCGATGCAACGCGAAAGAACCTTACCTGGTCTTGACATCCACGGAAGTTTTCAGAGATGAGAATGTGCCTTCGGGAACCGTGGGGTGCTGCATGGCTGTCGTCGAAAGCTCGTGTTGTGAAATGTTGGGTTAAGTCCGCAGCAGGCACAACCCCTTATCCTTTGTTGCCAGCGGTCCCGGCCAGGAACTCAAAAGGAGGCGCAGTGATAAACTGGAGGAAGGTGGGGATGACGTCAAGTCATCGCAGCCCTACGACCAGGGGCTACACGTGCTACAATGGCGCATACAAAGAGAAGCGACCTCGCGAGCAAGCGGACCTCATAAAGTGCGTCGTGAACCAGTTGGAGTCTACAGCTCGACTCCATGAAGTCGGAATCGCTAGTAATCGTGGATCAGAATGCCACGGTGAATACGTTCAGGCCTTGCTTTACACCGCTACCGTCACACCATGGGAGTTGCAAAAGTAGGTAAGCTTAACCTTCGGGAGGCGCTTACCACTTTGTGATTCATGACTAGGGCGTGTAACAAGGTAACGGAAGATAGAGCGTGAGCAAGCGGGGTGCTAAAGACACCAAACAACTTTCTTCCAGCACCAGCAATACGTAACTGG
+
-.2+****%-,*-3.-10-.1.66*,+,(0)&()-/97540+*+15)-2.,)*'&&$)(,%/7-,//,..23/0-(*+-514,,1%2122.107)(')(/6-.()(&0.)-+./+10)(+58058372%10+40+-65,/4.,-+10+26440&**'-/587,3.,.,)+/./2*81))11-//5.0+-,10..0240/.-/165/1-5+4++,'.*+1-01421)+//892))*++++1)'-.(799;,'372)(-1+,.1.,'%.-,*013&()'*,3,-,(1,55464232.'''-/220--)*%-)%&*..1--(+)-.*1-2-3,)2*2+,0232:.''.33./2/,&'((,,,$(*0-*$&('&0(*'*596,,-')(*.284+)/:5.*(.',.016778(.'(**)))(1&-(*'+2*-(',(+-++./,08*+/,--.4452424+,.87/2.00+.2/.,+*1.-/1.812208.+(*''((*,/5313.+-,)))-.5/++-./22/2247622471/',*22+,32954/-8.-.681:9-/06+2,--*)'&/.,+-.10+)/,&'*,07353;66:33/-//+0:76879/--..:-/,,./07&(*(*.+1,.51031-2-($()02+()+0'/)+7;10-,,,+6)((++858422131(210017661')'./0435/0++(,*0177+&'&&'*137875:0/,+,1*)203264:50-)-'#&0)4'&'&&,-'.85,.5333'&)()5.)/,--)(''(1*0407'1,)&((+0;0(+1,-2/0/$*+'+-4836683.-.,3,3-/6700479:88842279121&(',/.'&$(*,/9..78,3,+*&&)+,.(%,.7,3--,5777677.**(*-*-116656.'''%&*4(-09657586775.-.28863(2&%'*-$,'00,'+,,**&'$('214///0+.,1-,**',)0,/.22)/(*2*--62,3333))/-.1802.8212995:64-.$&+5-1*&$%%%()-/2+*(&())*/./-35474-1')-71240,(&)).,+.+(()*1-15060-8'&*1*.-2-,1.&)'./-/12362$)&%)+)''&$&&%&',./1+.-152-0/1-65&'(((*(&&/51.&)'-/&*%$'(.-*'+).*-/4.*&'003/-.,$'$%%-(+,.2/--2/.-%&$#$
@5812afd7-a038-4e77-85e9-fbb116e4c515 ch=76 read=48950 start_time=2019-12-13T00:53:33Z barcode=BC01 runid=2c9cf7bc05858273f10e7d7ec552fc0bd742dc3e
CTCCTACGGGAGGCAGCAGAGGGAATATTGCAATGGGCGCAAGCCTGATGCAACCATGCCGCGTGTATGAAGAAGGCCTTCGGGTTGTAAGTACTTTCAGCGGGGAGGAAGGAGTAAAGTTAATACCTTTGCTCATTGACGTTACCCGCAAGCACCAAGCTAACTCCGTGCCAGCAGCCGCGGTAATACGGAGGGTGCAACGTTAATCAAGATTACTGGGCATCACAAAAAGCGCACGCAGGCGGTTTGTTAAGTCAGATGTGAAATCCCCGGGCTCAACCGCAAGTGCATCTGATACTGGCAAGCTTAGCGGAGGTCTCGTAGAGGGGTAAATTCCAGGTGTAGCGGTGAAATGCGTAGAGATCTGGAGGAATACCGGTGGCGAAGGCGGCCCCTGGACGAAGACGAGCGCTCCAGGTGCGAAAGCGTGAGGGAGCAAACAGGATTAAGACCACCCTGGTAGTCCCGCGCCGTAAACGATAATCGACTTAGAGTTTGTGCGCGAGGCGTGGCTTCCGGAGCTAACGCGCGTTAAACGACCGCCACCAGAAGTCACGGCCGCAAGGTTAAAACTCAAATGGTCGGCGGGGGCCGCACAGAGACGGTGGAGCATGTGGTTTAATTCGATGCAACGCGAAGAACCTTACCTGGTCTTGACATCCACGGTTTCCAGAGATGAATGTGCCTTCGGGAACAGAGCGGACAAGAGTGCTGCATGAGCATCGCCAGCTCGTGTTGTGAAATGTTGGGTTAAGTCCCGCCAGCAGGCGCAACCGCTTATCCTTTGTTGCCAGCGGTCCGGCCGGGAACTCAAAAGGAGACTGCCAGTGATAAACTGGAGGAAGGTGGGGATGACGTCAAGTCATCATAGCGCCACGACCAGGGCTACCGTGCTACAATGGCGCATACAAAGTGACCTCGCGAGCAAGCGGACCCTCATAAAGTGCGTCGTAGTCGGATTGAGTCTGCAACTCGACTCCATGAAGTCGGAATCGCTGTAATCGTGGATGGGAATGCCGTGAATACGTTCGGTGCCTTGTACACACCGCCCGTCACACCATGGGAGTTGCAAAGAAGTAGGTAGCTTAACCTTCGGGAGGCGCTTACCACTTTGTGATTCGCATGACTGGGGTGAAGTCATGTACAGGTAACCG
+
-0022263:8-/7/(.-)+)++*+//-6/-0,-1271-),05/3641/0/12&4630062)*)**00231/(+(&&++,4/,:27<..8-()**,/.,)++36:*(0114/.(*)+57,-31*&&'%&3*,2231362,1,4-,8;3/3-($)(.)/-&)&**-..112/22//00005-0(&)-)*+2083+/-../2701./..++0'(&.2-03852,%()',+5:3,+53634271+--*19:7-2707),7377962)-6.+343,-,(%*.1*5.-/1'%&')002**+013432..0%&%%(&%'''*,-327687-'.33.*1,8/33**603.%$++/3/.-21,,176-+)(+879;0.5,,1025101,3..-.5-3-&/-;1.'0372)-,*+)'%%('%%*)(+30/+'0.((*132(*,(&&,53+0'+8-4.2..--(*/2001:/-***4-(*/1668:91.,,*+)),21,/+(,&*.6(*6+,&('%.2,-.30/37/.11.+./3930.**&*,,+&'%),3/69%+'(&'&%&(%('(,-+0/1)/.:4<;32341:630&&&)*,+/8:266,-451-%(%),),)*',,1/.,.56:9757;2/00.2693340/2(*1,)*()-95/),*.0..04771.-+--40,31.../,-+*),0,35572,0)(-0)&&&',.++5'((-.10,+))+))%'',218;466568:91:0/-05303496;75:67/605,)()+(1*)88796,58%(.,.17&%-&(-8./96464984/1423,85/945:/98(/)&%*434563541334<<;872+(**-)*)(,7+,6401100.(*-05:6&*(+.&+(%(+00;31-))%$'&%**.&%&%$#&'',+,.-17/(&$'*,../,,/./669246;719+*3503:3-09::87/64639%-%0&*&()*+'+'',01,,)(+'*('+.)*+,4/736/(&%$*5055:66/.&*('(*+95-$&(0.395742'+%$&'*(&')+.0/4;97<8660..*/:5881,&)+1+-.4/'-+)*+,()+5-3,:,9;88:.9)'./(&(++*.3-33:.,.0,180(*,/2366462/))*3-./'.%#$$'(*/052)&
@e743f2b1-19f5-4514-9ea9-77088cdee9c6 ch=181 read=72774 start_time=2019-12-13T00:53:32Z barcode=BC01 runid=2c9cf7bc05858273f10e7d7ec552fc0bd742dc3e
CTCCTGCAGGAGGCAGCAGTAGAAATTTTTTCGGCAATGGGGAAACCCTGACCGAGCAACGCCGCGTGAAACGGAAAGAAGGTTTTCAGTTGTAAACTTCTGTTATAAAGGAAGAACAGCGGCTACAGGAAATGGTAGCCGGTGACGAGATACTGATTAAATACGGCTAACTACGTGCCAGCAGCCGCGGTAATACGTAGGTGGCAAGCGTTATCCGGAATTATTGGGCGTAAAGAGAGGAGCAGGCGGCAGCAAGGGTCACCAATGGTGAAAGCCTGAAGCAACTTCGGTAAGCCATAGAAACCAGGCAGCTAGAGTGCAGGAGGGATCGTGGAATTGTAGCGGTGAAATGCGTAGATATGGAGGAACACCAGTGGCAGAAAGGCGGTGATCTGGCCTGCAACTGACGCTCCAGTCCAGCGTGGGAGCAAATAGAGTTAGATACCCTGGTAGTCCACGCCGTAAACGATGAGTACTAAGTGTTGGATGTCAAAGTTCAGTGCTGCAGTTAACGCAATAAAGTACTCCGCCTGAAGTGGTGTTCGCAAGAATGAAACTCAAAGGAATTGACGGGGGCCCGCACAAGCGGTGGAGCATGTGGTTTAATTCGAAGCAACGCGAAGGAACCTTACCAGGTCTTGACATGCTCATAAAGGCTCCAGAGATGGGGTAATATATGAGATACAGGTGGTGCATGGTTGTCGTCAGCTCGTGTCATTGAGATGTTCCAGGTTAAGTCCGCAACGAGCGCAAGCCCATATCGTTAGTTACCATCATTAAGTTGGGGACTCTAGCGAGACGCCGCCGAAGTGACAAAGCTGGAGGAAGGCAGGGGATGACGTCCGTCATCATGCCCCTTATGACCTGGGCTACACGTGCTACAATAAGGTGGTGCAGAGGGAAGCCAGAAGCCGCGAGGTGAAACAAAACCCATAAAACCATTCTCAGTTCGGATTGATCTGCAACTCGACTACATGAAGTTGGAATCGCTAGTAATCGCGAATCCAGCATGTCGCGGTGAATACGTTCTCGGGCCTTACACACCGCCGTCACCACGAGTTGATAGCCTGCCGAAACCGGTGGCCTAACCGCAAGGAAGGGAGCTGTCTAAGGTTGGGATTGATGATTAGAGGTGAAGTCGTAAAAGGTAACCGG
+
()-9007-6/+143355.120-16508;:<-:4::8;9550)*/.+;+**264/.-148856:5452*(('%',-1*&,,-,1::12'1)2*,/7366:56233//3;)0,25.071//,2-,,24))%0)),14,,,8,,((+-/(&#%)%,-&&.'/*)%())+*--84322..028334//1-+,5,.6/01758736309+14,.2384-6+),)()**1-778..-/5(%%&%+,'++./676;801/02*2.**$'&+).164&(,+).403/-**()(1,5&4.47589/3//.653:..6/..-,--'-'0.-,(&,0,019642,%%('$&)+-3864269-158/8012444-,.+0766/1,-,111%'./*10,&%(,128/9.7-))+/-./0/---)-)$,57%&$&)7.11'*.1:90--%')0')++,0:-)&01/6562-035:89;<66.')(+&)*--/*(*-4<8933022.100095333'((-30133422.1)7,56**0.0101/21.(($((''%'+:3-1/++1322-66-.79;5+/+025546*3:8/27'%%().523.3/.5*-/-41'()46:5:8<73.6.//).('/-2/*.02/3.&-/-,424190118847560049/-1--:()*')(92/'$(.+,**&&)*1/6580210479110/043:*-0/20&),.806.,-)0...26432/-)*350126+-2.*-/11)(/-.2/(%.1-)+-23,9,++14-25./,%*(,)*.+(-44+.*))(()*)-,.%()(,-%''))*-+'.*(*)-,+3+-3)4.'*./0-0379768(&+0145112598/,5.-,,2202654430+-().10/*1(*%)-.1687636-++.**+*,'&%)((+.650')%('*)*(,9:80:4,0/9;21:57:778247;903+,)%%-0475/0.-003786744,3+)4+-+4435-1/0015233,*--1,7'(&)'../-,-,40.05004559767,1-.(+('(+-,11--.*)*&(*,...-(.,-*(*+***+,%'*&+13541-2+&(,/7,2,.)-)+*-(%)01635,45(/+/(44203+++-)7+%''--2,0,++43.982*+-+185:41
@02be162e-b49c-43a3-b100-7cd3c1241590 ch=44 read=55107 start_time=2019-12-13T00:53:34Z barcode=BC01 runid=2c9cf7bc05858273f10e7d7ec552fc0bd742dc3e
CTCCCTACGGGGAGGCAGCAGTGGGAATGTGCACAATGGGCGCAAGCCTGATGCAGCCATGCCGCGTGTATGAAGAAGGCCTTCGGGTTTGTAAAAGTACTTTCAGCGGGGAGGAAGGGGAGTAAAGGTTAATACCTTTGCTCATTGACGTTACCCGCAGAAGAAGCTTTCGGCAACTCCGTGCCAGCAGCCGCGGTAATACGGAGGAGTGCAAGCATCCGGAATTACTGGGCGTAAAGCGCGCAGGCGGTTTGTTAAAGTCAGATGTGAAATCCCGGGCTCAACCTGGGAACTGCATCTGATACTGGCAACTTGAGTCTCGTAGGGGTAGAATTCCAGGTGTAGCGGTGAAATGCGTAGAGATCTGGAATTCTACCTCTACGAACTCAAAGCTACCAGTATCGGGCTGCAGTTCCAGTGGCACCAGCAATTCATCTGACAACAAACCGCCTGCTCCCTGCTACGCCCAATGAATTCGGATAACGCTGCCACCACGCTATTACCGCGGCTGCTGGCTTGCTCAACCGTGGCTCTAATAAAGTACCGTCACTCGGCTACCATTTCCTGTAGCCGCCGTTCATCCGCTTTATAACAGAAGTTTACAGTCCGAAAACCTTCTTCCTTCGCGCGGCGTTGCTCGGTCAGGGTTTCCCCATTGCCGAAAATTCCCTGCACCAACGCCGCTCGTAAAACGCCTAACAAAAAAAATTAAAATTTCAACAACACGTA
+
)+86)+37685.'*,-233)0134/-./'6)*,//9549310136-474548897-574520').155988758,+/.104445/8.09*+2889/12266:9-+,-589.(**+0,.3-$&(.6-+)0,2/-.5/+-6/098(/**+1.4.+30)(*').1+*.''(/,6+0*%'(+13231681.63.35386-.+'+-530//-%+-77/.,,.3/)1.2261,*((+-)'))03-.+-).*37:)64;735<0:)*18('672725:20585+054561726240/*--.1011:6000/./0/--0*,3+**,,6765.*07-552/414/,(27841040610-+*()+443)*,,./2011+-.30.%/,%'*()***)+*1.)#&'(-/0'//66'.,)%#&)+0,-(&'+*+*%)*'$%(+*-)'()'&$%%%%-1+26*-;612/06/*)*.+.18/.).(%'&*,1*//433/&''(()$&'%'%'(*-1/4///384-***&%%%$$$%&-.0202.,***&-1.11.(*-1923,'***40.,+1/,8;99:864///8/6.-7/++-*)$(-3**+2*.'&+&*0;9.0/+74*)-//2,+,0-150)0.0)/..283310.../7;57,0281;629;:.3;150-/5820-44,($'&+,200(+'$&%%%&*))&('+('$'&),/16+)%'&'''#(%%&+)/2/-&%$$$
@f35fcdf5-91c4-48d9-b9d6-cc06d875e523 ch=44 read=55095 start_time=2019-12-13T00:53:28Z barcode=BC01 runid=2c9cf7bc05858273f10e7d7ec552fc0bd742dc3e
CCGGTTACCTTGTTACGACTTCACCCCAGTCATGAATCACAAAGTGGTAAGCGCCACTCCGAAAGGTTAATACCGCTTCTTTTTTTTTTGCAGCCCACTCCCATGGTGTGACGGGCGGGGTGTGTACAAGGCCGGAACGTATTCACCGTGGCATTCTGATCCACGATTACTAGCGATTCCGGCCTTCATGGGTCGAGTTGCGAACTCAATCCGGACTACGACGCACTTTATGAGGTCGCTTGCTCTCGCGAGTCGCTTCTCTTTGTATGCGCCATTGTAGCACGTGTAGCCCTGGTCGTAAGGGCCAGCGATGACTGACGTCATCCCCTTCCTCCAGTTTATCACTGGCAGTCTCAGCACAGGTTCGGCCGGACCGCTGGCAACAAAGGATAAAGGGTTGCGCTCGTTGCGGGACTTAACCAACATTTCACAACACGAGCTGACGACCCAGCGTGCAGCACCACTGTCTCACGGTTCCCGAAGGCATTCTCATCTGAAAACTTCCGTGGATGTCAAGACCAGGTAAGGTTCTTCGCGTTGCATCGAATTAAACCACATGCTCCACCGCTTGTGCGGGCCCCGTCAATTCATTTGAGTTTTAACCTTGCGGCCGTACTCCCCAGGCAGTCGACTTAACGCGTTAGCTCCGGAAGCCACGCCTCAAGGGCACAACCTCCAAGTCGACATCTTTACGGCGTGGACTGCCAGAATTATCTAATCCTGTTTGCACTCCCCACGCTTTCGCACCTGAGCGTCAGTCTTCGTCAGGGGCCGCCTTCGCCGGTATTCCTCAGATCTCACGCATTTCACCGCTACACCTGAATTCTACCCCCCTCTACGAGACTCAAGCTTGCCAGTATCAGATGCAGTTCCCAGGTTGAGCCAGAGTTTCACATCTGACCAACAAACCGCGTGCGGCATACGCCCAGTAATTCCGATTAACGCTTTGCACCCTCCGTATTACCGCGGCTGCTGGCACGGGTTAGCCGGTGCTTCTTCTGCGGAAGTAACGTCAATGAGCAAAGGTGATGCTTGCTCCTTCTCCCGCTGAAAGTGCTACAACCAGAAAGGCCTTCTTCCTTACGCGGCATGGCTGCATCGGGCTTGCGCCCATTGTGCAATATTCCCCACTGCTGCCTCCCGTAG
+
552115.0608//7,+-%+392+30,)++0/&&&&*41/0150./1315('(&&0$&&3)&+5%**+,)%(%+(#'0)*3.3696872)%)+%28,*,-3;90285,)***4586**)-,0/1/0*4203-7-//,0--0,2.++.6.82:22262)-/314-.,/07.12-012277+))))$%+($('.+*,,*0-701&%459-8,,-)3.3-+('*11,.'*-79123--/*+'-,1,+-++,((&$()-)+.)-/32:6*-+,)-.0:.:,+''((%**(&&&&)411179917-/,323/$%')*+-,(*)+&&'++6-412*425///256<91129;402,&(+,-5,()%'')4501(-,53:5:57678778797:,319697)*/.1200-.,--/4232;193:14+,+,+)%(**+'(*,..0026544240,,&&&))&-'+(,+,-4&*(*.244.029:/9:7.,4,3./02136241-(+01.,3155346;8843624499;69770(2.3:88;;1101813445-.0304;4:;165733448779--./,098).3076-(*//83;526:6/0.6:;*4/1+0-+,/326)*33/201))26:'84/,*'%%.*,*+**,($((2+4,52,03/135947+3(30,+,039:39.+-02356730.-0)((*../99642,(,0/+/*5,55746;5754228)#&&),19:3+--1+9:**1.0/&-.008;433438;:989,-23-48477352+0-%(.0288:51''56760021106:93147.3+**).62.)0/1275725660.2/.1216488954-**)(,3&0.2/3'+-337499443.',2-6(&145&'&*)21/-/230)(&)%'*-1:31'#$&''&&$$$&%,,030/1278713%''--//32-3:*&)*/5526:,//5.-3313632255930-+.(1+*'++,),-(),0:2271-,0.+(%',.30/00070/-4306(-')&%*&'()%()+'+'('*),(23+-.2).%('&(1659--24*/-14/90165&*'''-0385854633/00..&55061(/,5;,)1/,++,----65.870(1113777:62:30/21
@4d2bf37e-01b1-4e59-b9cf-bf7bedcdfc3c ch=148 read=45689 start_time=2019-12-13T00:53:50Z barcode=BC01 runid=2c9cf7bc05858273f10e7d7ec552fc0bd742dc3e
CTCCACGGGGAGGCAGCAGTGGGGAATATTACTGTGGGCGCAAGCCTGATGCAGCCATGCCGCGTGTATGAAGAAGGCCTTCCGGGTTATAAAGAGTACTTTCAGCGGGAGGAAGGGGAGTAAAGTTAATACCTTTGCTCGTGACGTTACCCGCAGAAGAAGCATAATACAACTCCATTGCCAGCAGCCGCGGTAATACGGAGGAGTGCAAGCGTTAATCAGGAATTACTGGGCTAAAGCGCCGCAGGTGGTTTGTTAAGTCAGATGTGAAATCCCGGGCTCAACCTGAGACTGCATCTGATACAACGGAGTCTCGTAGAGTGGGAATTCAGGTGTAGCGGTGAAATGCGTAGAGATCTGGAGGAATACCGGTGGCGAAGAGCGCCCCTGGACAGACTGACGCTCCAGGTGCGGAAGCGTGGGGTAACCAGGATTAGATACCCTGGTAGTCCGCCGTAAACGATGTCGACTTGGAGGTTGTGCCCCTTGAGGCGTGGCTTCGGAGCTAACGCGTTAAGTCGACCGCCTGGGGAATTACGGCCGCAAAGTTAAAACTCAAATGAATTGACGGGGGCCCGCACAAGCGGTGGAGCGTAATGGTTTAATTCCGATGCAACGCGAAGAACCTTACCTGGTCTTGACATCCACGGAAGTTTTCAGAGATGAGATATTCCGGGAACCGTGAGACAGGTGCTGCATGGCTGTCGTCAGCTCGTGTTGTGAAATGTGGGTTAAGTCCCGCAGCAGGCGCAACCGCACTTATCCTTTGTTGCCAGCGGTCCGGCCAGAAGAACTCAAAGGAGACTGCCAGTGATAAACTGGAGGAAGGTGGGGATGACGCCAAGTCATCATGGCCCCTTGACCAGGGCTACACGATACTACAATGGCGCATACAAAGAGAAGCGACCTCCGCGAGAACAAAGCGGACCTCATAAGATGCGTCATCGGTAGTTAGGTCTGCAACTCGACTCCAGCAAGTCGGAATCGCTAGTAATCGTGGATCAGAATGCCACAGTGAATACGTTCCCGGAGCATACACACCGCCCGTCACACCATGGGAGTGGGTTGCAAAAGTAGGTGAAAGCCGCTTGGGAGGGCGCTTACCCTTTGTGATTCATGACTGGGGTGAAGTCGTAACAAGGTAACCGGAAGATAGAGCGACAGGCAGAGTAGGTTAACACAAAGACACCGACAACTTTCTTCCCGCTGTAATGCGTAACTGGG
+
+10)&*&).+')*(%'(+)'-3/+..,$4*(*-..17.,+-32&273567786046/0/2,+++*6767853')*,-45792(3:10,+.674%(%,)**).*)--193),201+00)&)+298*.,4,335189+*,--010-//.2*+0.*./0/0(+,('(&)$##$(&'&.($-'(700.//248.2+.),+,-1*4.,,%))22976784;3:34)--4.7.4565/.,(-23&)&((),,00%+0.6,+19.8+-.74**('%+1/*1-+'36640+).,-,%*,-188685-,,+,+0*)&)')+-,.)+*'('&*'%+&8*7%0-51.+./8:86,26,./43+****2316/,8./6336:/9//:6/-0+),.+;94*+.7-/('+*,,,226/7(',,(()))+*+657433*#(**'(28-/3.*/185:++243255-*(,-+/--5+-1336832))&2*+(-08'**34-&&+)(/645627/+*'(((**.3/,,/.0180-050/-,*-0+**('(&,('+.3/.'++.%/.239:3337.;;43454533438;6+13)().0/32358550&**%*&&'034<928619)'%*&*0$1&3()-*-4.+&'(,50733440++*,7:41346070216./)))(+8/,*+*&((+(,78*63:9:51626-24678:3323.7../8866*)))*878928,-,/41,).(012:761524*)*%)-*-/0/55(,+&(%(,0211)&10-/95590122:7523644''.,.'1+.62:.--+-027114-..//43/1/060-0-+2./1(013,222210500/442983101054-+-+-49*1773..-'''*($('&)),.%''(,./2550*)+(+,(),)**&+(%&*'')%'21/*-.9/++01++,1&&,*/)2-%*$*'%%))2+)-+.&%('(+,0.'*(-&&&(02+,3&3*3/400112339332:7:00/*,.:547,,,&24+-7/*0*,425,&*%$%#&'))**-4/1:2++,)+02530*/-('',5/..))-/+(%+)+/,()))'($(&'&/18-/5105635016,/9401126<79984876685.0,///2100'&$#-).0699394:.0350.420..),,.-&((+'++(./41134:,+-,/6765262+06,,458,)(('%#)4-&-*(--((%$#
@1747c979-50e2-466b-af5f-12570ee99201 ch=121 read=52304 start_time=2019-12-13T00:53:48Z barcode=BC01 runid=2c9cf7bc05858273f10e7d7ec552fc0bd742dc3e
CTCCTGCAGGAGGCAGCAGTAGGAATTTTCGGCAATGGGGAAACCCTGACCGAGCAACGCGTGAAGGAAGAAGGTTTTCCAGTTTATAAACTTCTGTTATAAAGGAAGAACAGCTACAGGAAGTAGCCGAGTGACAGTACTTTATTAAGAAATACGACTAACTACGTACCAGCAGCCGCGGTAATACATGGAAATTGTAAGCGTTGTCCAGAATTATTGGCGTAAAGAGGAGCAGAGCGGCAGCAAGGGTGTTAAGCCTGAAGCCTTCAAGTAAACCATAGGAAACCAGGCAGCTTCGACGCAGGAAGGGATCGTGGAATTCCATGTGTAGCTGACTGAAATGTGACATGGAGGTACACCAGTGGCGAAGGCGACGATCTGGCCTGCAGCGACGCTCCGGTGAAAGCGTGAGGGAGCAGATGGGATTAGAATGCCTGTCCACGCCGTAAACGATGAGTACTAAGTGTTGGATGTCAAGAGTTCAGTGCTGCAGTTAACGCAATAGAGTACTCCCGCCCTAGGTAGTACGTTCGCAGAATGAAACTCAAAGGAATTGACAGGGGAGGCCCGCGGCGGTGGAGCATGTGGTTTAATTCGAAGCAGCGCGAGGGAACCTTACCAGGTCTTGACATACTCATAAAGGCTCAGAGATGGAGAGTAGCTATATAAGGATACAGGTGGTGCATGGTTAGTAAGCTCGTGTCGTGAGATGTTGGGTTAAGTCCGCAGCAGGCGCAAGCCCATATCGTTAGTTGCACCATCATTAAGTTGGGGACTCCTTGAGACTGCCAGTGACAAAGCTGGAGGAAGGCAGGGATGACGTCAAATCTCATGCCCCTTATGACCCTGGGCTACACGTGCACCACAATGGATGGTGCAGAAGCCCGAAGCCGCGAGGTAGTAAAACCATTCTCAGTTCGGATTGTAGTCTGCAGCTCTACATGAAGTTGGAATCGCTAGTAATCGCGAATCAGCATGTCGCGGTAGATACGTTCTCGGGCCTTGTACACACCGCCCGTCACACCACGAGAGTTGTGATAACACCCGAAGCCGGTGGCCTAACGCAAGGAAGAGGCTATCTAAGGTGGGATTGATGATTGGGAGTGAAGTCGTAACAAGGTAACCGG
+
-0431%4(/1*063224328020+/1794.+71.71()(')),'++*,.31/+-1*(&$$$&),/.4/.(,.'*,51))'&*)7)())(,'*1-2-00-*-00(-*0000*%('&(++,'%$&%(+-,(())+1/')+,.385004--'+.,+-,)$)+-3032:15/)+(((++,.%&'',*.--.-2-+0,--0/-/+%&%&'$(*',&/'0-//-)%%%''*)%%-,',--'&&$'*)&--.0)3,(%+**,),.,+,.$(&%+&%%&&''$()'(&(%..(202/1*&'&%0&*&))+,-+**(0./05&6(+,)7+45//.-+(%%%$'%()*,2**,$($$%&''%(%#),,+*,(1,-+')6(4-331(*30++-.0-),+&*%$'(*-/)(%&%)-+**.2'$),*%,,//12)622931+)--'0$%%&(2+--07649;64-*.1-./..679132093:3534.(+&'-789+'.')**.,+3+,%.(..80,))(*,4385,,35+(&)--,+++.*-94+,0,.9:7/28//.17*+)('+*%$#%'05-(+*13(%%%%'(--/5+./.2,(-11::996<4./1))+%)&+%$&((--421*)*'%*#'&10005883332+,..(/8277/-../::/.)&()*111021+.(-*1*,-/31036100/1,)(&$$)*(())/+,.0./642127837&163;73/,5.'**'/-,24356**-16&,(,1241+'1.)-/1:4;:82:.&++5*88*121+#&%%&.-//(*+(*./+*,/*(),57212/41842783114686999<921),')*.4*).,)(&()+)(',-.0/+''%(&($$$%'4754-(()))()&''(''*)&-++29331(0+$$##%04.8;478747/148515..5-00354,,-0'*+2546221/5,/0+.),110676500/,,-3-,84..$*%*)++&')40*',()***1113&+23639231-,+&-2//55%')%''+-*//)(''1*(%$&*+*.*+-+(*-+06.41,,0'&&%,&,//**++'$*((%'*2.60)(+(/5.,8*,+.*6,.2+(&',-+)*)(%&1-16)5-5:79,8
@5b05fbc9-2a84-40ab-9c94-8edbdd0efe64 ch=159 read=53452 start_time=2019-12-13T00:53:47Z barcode=BC01 runid=2c9cf7bc05858273f10e7d7ec552fc0bd742dc3e
CTACGGGAGGCAGCAGTGGGAATAATATTACAATGGGCGCAAACCTGATGCCAGCCATGCCGCGTGTATGAAAGGCCTTCGGGTTAAGTACTTTCAGCGGGAGGAAGGGTAAAGTTAATACCTTTGCTCATTGACGTTGCCCACCGAAGCACCGGCTAACTCCGTTACCAGCAGCCGCGATACGGAGGTGCAAGCGTGCAATCAGATTACTGGGCGTAAAGCGCACGCAGTTTGTTAAGTCAGATCTTGAAATCACGATAAGCCGCAGGGCTGCATCCTGATACTGGCAAACGAGAGTCTCGTAGAGGGGTAAATTCCAGGTGTAGCGGTGAAATGCGTAGAGATCTGCTGGAGAATACCGGGTGGCGAGGCGGCCTGGACAGACAACTCAGGTGCGAAAGCGTGGGAACAAACAGGATTAAGACGCACCGGTAGTCCACGCCGTAAACGATGTCGACTTGGGTTATTGCCCAGCAGGCGTGGCTTCCGGAGCTAACGCGTTAAGTCGACCGCCTGGAGATGCAGCCGCAAAGGTTAAAACTCAAATGTAGATTGACGGGGGCCCGCACCAAGCGGTGGAGCATGGTTTATTCGATGCAACGCGAAGAACCTCACCTGGTCGGCATCCACGGAAGTTTCAGAGATGGCTTCAGGAACCGTGAGACAGGTGCTGCATGGCTGTCGTCAGCTCATTGTGAAATGTTGGGTTAGTCCGCAACGAGCACCAACCCTTATCCTTTGTTGCCAGCGGTCCGGCCGGGAACTCAAAGGGAGACTGCCAGTGATAAACTGGAGGAAGGTGGGGATGACGTCAAGTCATCATGGCCCTTACGACCAGGGCTACACGTGCTACAATGGCGCATACAAAGAAGAAGCGACCTCGCGAGAGCAAGCGGACCCCTCGCAAAGTGCGTCGTAGTCCGGATTGGAGTCTGCAGCTCCGACTCCCATGAAGTCGGAATCGCTAGTAATCGTGGATCAAGAATGCCACGGTGAGGCCATTCCCGGGCCTTGTACACACCGCCCGTCACCGCCAGAAGTGGGTTGCAAAAAAAGTAGGTAACAACCTTCGGGGAGGGCGCTTACCGCTGTGATTCATGACTGGGGTGAAGTCGTAACCAGGTAACG
+
-,-0.560-1./%1)0+')*(.1060-4.'-0453551022618/+*)+&($%#,*1-(56//.,*++,&*+'%)+00150;2-1/0*.,-0;84.222:1,...-)**,.:9,.:47202+/1,+45809-+,..7:306+(.-(+'$&%+1)1,--20.25(+.)-/,)/-,-0(&%')$('+)-))'%%&')-(%%$#())*+0--..57105/38**))($$&%$(5;3*5,9.347&(%*'*,'1.,12())'&)-%-+(*%**(($$()+0*..54''$%,,.3).)*&&'(-,/02-,)+),*)/(5*5..*-3/32'10299/93-,-2232-,*,--0/))//-.'('())(-'&'*(')()..)-)(*979','/()))-+/2+*))+0..-//*0,*',-*0))42.,)&&%('$'$('+,1-/23/$++10148;2++++(00--+2,+)'*/&,,)21+%&&%+-*-.16003-(-+(&(-2-*'&'),'+)+7763746865*&*52'3&012**),+(1*9.;:8334452-+'(&++1-024687+48*%+%-&)&-/66780'**++,0/90/.8011313660--(,7,.75744+.6,-.,)&%'*20++...'%-.561))*,.'*&&&/($00,)-'(((&*-3*2000140'%++-/2358988)+,++'.++,34673.6/85539-/210,-.,0((,+%/&-'-.%,()+8((2)(,,'((('')12.(1+0..:929236681**0'+,169:935----7:61230.5.-3-1-1:95698871+0)2-25799253122'%&()*+/2,58961,+%')/1796-5-+(2214-0(,.4'&-*%)&&&*12/25321)&)&*31,-/3208/0-1&'08736:;;;9688850*,+*8+6,,,.024/'$')0&&&)*4/,%'%--,./.51624-,/*..05012::7662()()--+/.,0-1/)%)''()-/-1.)0/1%(&#').-..06*-,)%&$$(.&&&$&'%('(-5496664541,+)*)3+*4/.01/'))$',1-)-40513/7.05(),**-/13211'$$'%+30/.2.,+*&*++/'&&*($%%%
@67f69658-2c88-41d2-8d16-c06d2d22baf8 ch=109 read=79263 start_time=2019-12-13T00:53:56Z barcode=BC01 runid=2c9cf7bc05858273f10e7d7ec552fc0bd742dc3e
CTCCTACAGGAGGCAGCAGTGGGGAATATTGCACAATGGGCGCAAGCCTGATGCAACCATGCCGCGTGTATGAAGAGGCCTTCCGGGTGAAGTACTTTCAGCGGGAGGAAGGAATTAGTTAATACCTTTGCTCATTGACGTTACCACCAGAAAAAGCTTCAATAACTCCGTGCAGCAGCCGCGGTAATACGAAGGAGGAGTGCAAGCGTTAATCAGATTACTGGGCGTAAAGCGCACGCAGGCGGTTTGTTAAGTCAGATGTAGAAATCCCGGGCTCAACCTGGGAACTGCATCTGATACTGGCAAGCGAGGAGTCTCGTAGAGGGGTAGAATTCCAGGTGTAGCGGTGAAATGCGTAGAGATCTGGGAGGGAATACCGGTGGCGAAGGCAACCCCCCTGGACAGACTGACGCTCAGGTGCGAAAGCGTGGGAGCAAACAGGATTTAGATGCCGGTAGTCCACGCCGTAAACGATGTCGACTTGGAGGTTGTGCCTTGAGGCGTGGCTTCCGGAGCTAGCAGCGTTAAGTCGACCGCCTGGGAAGTACACGGCCCGCAAAGGTTAAAACTCAAATGAATTGACGGGGGGGCCTGGCGGTGGAGCGTAATGGTTTTAATTCGATGCAACGCGAAGAACCTTACCTGAATGCTGACATCCACCAGAACTTTCCAGAGATGGATTGGTGCCTTCGGGAACTGTGAGACAGGTGCTGCATGTGTCGTCAGCTCGTGTTGTGAAATGTTGGGTTAAGTCCCTGGCGCAGAGCGCAACCCTTATCGCTGTTGCCAGCGGTCCGGCCGGGAACTCAAGGAGACTGCCAGTGATAAACTGGAGGAAGGTGGGGATGACGTCAAGTCATCGCCAACCTGCGATTACTGCACGTGCTACAATGGCGCATACAAAGAGAAGCGACCTCGCGAGCAAAGCGGACCTCACAAAGTGCGTCGTAGTCCAGTTGGAGTCTGCAACTCTGTCCATGAAGTCGGAATCGCTAGTAATCGTGGATCAGGAATGCCACGGTGGGCTGTTCGGGCGCTTATACACACCGCCCGTCACACCATGGGAGTGGGTTGCGCAAAAGAAGTAGGTAACCTTAACCTTCGGGAGGCGCTTACCACTTTGTAGCTTGTGATTCATGACTGGGGTGAAGTCGTAACAAAGCCAACGG
+
--.()+0%25,04-+33469327.).*,5.-+-.-:216/*&*08*2;6444453*171048833676755.00&(&,*3405**))&&''%'%()+3.+0/.88**//4,*%%(%&()/)6*,-.49,+11)(%/,/..,7'*,&)&((/-)-,&''*.+--.6/.,,))(**'-/-52*+(+-.&')5''%(*((*%*++35613*(+)-0//(%,6/119;875156-,./101.1+-.,*12:733913,02*.4673,+/4,)36/+)'*)5+72:5480,*,2000-.+*+//1635222(,)%))),-2388:8/-+0+)(31/213/.&15222222.8/*-6-*03891-,,,14583(&-.)-1/7;97,+1+*-)'/-1*)0/2/40*,448(*2011134557+-89:9-,.)((33572)*/2;3.&(*'05+)-40%'(%*'(*-59*-.246671*,+--,-/))*&%(+''*29,/+.,,+(&+)+-1/1-/+9+-+..,+-$'$&'2.813-22-/3758:644+(&$'((&(-//3++524(6-7;7<<9778-:2,*)-1/4(4--1851+*)%**//541-**,,4*/-.4/;</.82,(%%)')'$)(-(+2),384430070,(((##),+87682'-&')563-7.-+++..14972.6.9/97:030)7646338662433--0/&-0.,,,*'*,0486./0129:76;521+..()3;45528251182)%(**)*(&)')$&*'/7116436%&4+/:88:557/762,/0/5,79*487954&.&,+2698;1220032,(('+51/6-++'(&+02+/501//1-(*,10;:+0*)&+)'$'&('$%%$$)&(/001.,1563220,355.678,+)(,*),398952*0('**0:**-03/18-,%)-40..-1)**&('))4&$)).((()+.0%,%&+,+,&-+/.2.2.--6-3./.-,/1../321137689:://&/)34;947240+,,(%&(+,%/(.(),+'+)-+,+/7429/,.200-/40613+'%)(012:)+&*1:5+'+,)*'-+*+&*&'(.,43264)7)(2703190/8925576/)%%#$$&'..487454464460,***(''&%(&+'-0)&&$.)1)5
@256c49ff-9a5f-4033-a64b-589211580159 ch=88 read=75261 start_time=2019-12-13T00:53:56Z barcode=BC01 runid=2c9cf7bc05858273f10e7d7ec552fc0bd742dc3e
CCGTTTACCTTGTTGACTTCACCCCAATCGCTGACCCTACCTTCGGCCGCTGCCTCAGCGCGGATTAGCTCACGGACTTCGGGTAATTGCCAGCTCATGGTGTGACGGGCGGTGTGTACAAGACCAGAACGTATTCACCGCGACATTCTGATTCGCGATTACTGTCGCTCAGCTTCATGTAGGCGAGTTTCAATACACAATCCGAACTGAGACTGGTTTTTTTAAAGTTGGCTCCACCTCACGGTATTGCATCTGTAGTACCAGCCATTTAACAGCACGTGTAGCCCTGCATAAGGGGCATGATGATTTGACGTCATCCCACCGTTGCCAGGCAGTCTCCTTCGATCCTCAGCAATGGTAGTAACTAACGACCAGGGGTTGCGCTCGTTGCGGACTTAACCCAACATCACGACGAGCTGGCGGCAAACCATACCACCTGTCACCTTGATACGAGGATTTCCTCGATTAAAGAGTAATGCAAAGGGATATCAAGTGTAGGTAAAGTTCTTCGCGTTGCTTCAGATTAAACCATGCTCCGCTACTTGTGCGGGTCCCAAATCCAATTCCTTGTGAGTTTAATCTTGCGGCCATGCTCCCCAGGCGGAATACTTAATGCGTTAGCGGCAGCACAGTGTTGAAACCCCACACCTAGTATTCATCGTTTACGGCGTGGACTGGGGTATCTAATCCTGTTTGCTCCCCACGCTTTCGAGCCTCAGCGTCAGTTACGATCCAGAGGAGTCGCCTTCGCCACTGGTGTTCTTCTACAATCTCTACGCATTTCACCGCTACACTAGAATTCACTCTCCTCACCGCCTGAATGAGTTTGGAATGCAGCACCCAAGTTGAGCCCGGGTATTTCACATCCCACTTAATCATCCTACGCTCCTTGCGCCCAGTAAATCCGGATAACGCTCGCCACTGCGTATTACCACCGCGGCTGCTGGCGTAGTTAGCCGTGGCTTCCTCGCCAGGTACCGTCATTATCTTCCCCAAAGAGACAGGCTTTACGATCCGAAAACCTTCATCCTCACGCGGCGTTGCTGCATCAGGTTCCCCATTTGGTGCAATATTCCCCCCACTGCTGCCTCCCGTAGAAGACAATATCAACACCAACAGAAGGTTAACACGAACGCAGAACAGCTTTCTTCAGCGCAGCAATACGTGAAAGA
+
/2),7**3523((&('*+-*&-48+2--.&&)*,26()-9:887/)(0&-.,/.+*$#%(*+3,02056:1/009679:/,)*)'&3(,1-*&'(+*,3-+,0227/147+('')***,+*-.25/0,62.858;5129/4::93464/,+182224-6-*))&%%$*,,($*.8/+1.0./31.,-,70**)&''(',2.9)'(40//,-017597027;3.29)*24+'*,2103266/0021(-&')01,*''&)*+/9023;.78''$&$'(&,.+)(''++,'%(*+08,2/.,8.----73;2..499888(.*#&''+&$'''+-.111413$$-%'&*1612/02/82/6,+)((()+57,+))&&+.0)&'*,-034436/,*4))*-,)*+)*).**($%&$&&&()+/-.(')(,*05,((+/+574564,/),)(&'$&'&*&&.9:0646519093,(**-0631495)-,1-3*5564-4./,./,-4)+6:84:4...13%-05),&*(01:9+-)*(,.040131,0*%*//'-./565%'(*-)3-264-0.&&%%(,42132212,,&%0*+2,.,/0-((,**+4/7561211102.,*-%''%(*+*-,-&***.,)1;7294/%,*,-+)(6+173137406/)+,/++-051-*'*,+,-.413468934-73&&')2:3,-+,7:845789540/+..07-,1/..12/6)')()(''(-15.(---45)031./02764-)(%%*0.122--//2//4945690451-**('+(*-4./33311**+%')&)*)%%0+()&4;22-51376100),0+..*-.,,%61-*-)+*.9-+(.*,/)($$%%.+12('*''+,.035*+,')(*.($&+24.,../40328945..'--)-%$'%*++4*.*%1)0053222-,-**)(*317-&%$$*,.,,+,&&'&)+'*../28785*37.127+690(670*++-6.*//(-,&'((*))(*./2-5588889*//%**,)3.00<66212++2(.1.5,44,),1(,('%+++++1422;990&()*-/)+'&)7)+85*)&%(/-3,--0.).&%.-630-15)3,:)7&$&(+16(''((,,/+-.7/.-22,/1.3-'-+0,)+)$#(''$%
@409eac10-fd29-4e20-893f-4e8bfe4ea187 ch=135 read=42483 start_time=2019-12-13T00:53:55Z barcode=BC01 runid=2c9cf7bc05858273f10e7d7ec552fc0bd742dc3e
CCAGTTACCTTGTTACGACTTCACTGATCGCCAGATCACAAAGTGTGCAGCGCCCTCCCGAAGGTTCGCTACCTACTTCTTTACCCAGCCCACTCCATGGTGTGGCGGGCGGTGTGTAAGGCCGGAACGTATTCACCGTGGCATTCTGATCCACGATTACTAGCGATTCCGACTTCATGGAGTCGAGTTGCAGACTCAATCCGGACTACGACGCGCTTTATGAGATCCGCTTGCTCTCGCGAAGATTAGCTCTTTGTATGCGCCATTGGCGTGTGTGTAGCCCTGGTCATGGGGCCATGATGACTTGACGTCATCCCACCTTCCTCCAGTTTATCACTGGCAGTCTCATGCAGAGTTCCCGGCCGGACCGCTGTAACAAAGGATAGGGTTGCGCTCGTTGCGGGACTTAATGATTTCACAGCCTGAGCTGACGACAGCCATGCAGCACCTGTCTCACAGTTCCCGAGGCACATTCTCATCTCTGAAAACTTCCGTGGATGTCAGACCAGGTAAGGTTCTTCGCGTTGCATCGAGATTAAACCACGGCGCTCCACCGCTTGTACGGGCCCGTCAATTCATTTGAGTTTAACCTTGCAGCCCGTACTCCCCAGGCGGTCGACTTAACGCGTTAGCTCCGGAAGCCACGCCTCAGGGCACAACCTCCGTCTGGTATGTTTACGGCGTGGACTACCAGGGTATCTAATCCTGTTTGCTCCCCGCGCTTTCGCACCTGAGCGTCAGTCTTCGTCCAGGGGCCGCCTTCGCCACCGGTATTCCTCCAGATCTCTACGCATTTCCGCCGCTACACCTGGAATTCTACCCCCCTCTACGAGGACTCGGCTTGCCGGTATCAGATGCAGTTCCCAGGTTGAGCCCGAGGTTTCACATCTGACTTAACAAACCGCCCGCGTGCGCTTTACGCCCAGTAATTCCGATTAACGCTTGCCCTCCGTATTACCGCGGCTGCTGGCACAGGGTTAGCCAGTGCTTCTTCTGCGGGTAACGTCAATGAGCAAAGGTATTAGCTTTACTCCTTCCTCCCCGCTGAAAGTGCTACAACCCGAAGGCCTTCTTCATACGCGTGGCTGCATCGAACTGCGCCCATTGTGCAATATTCCCCGCTGCTGCCTCCCGTAGGAG
+
()%),6-2070,7-))+%+.10()*)+/6%'%''*+,+1143./-.,'$%()29+/-0)'()'++6'-,.+,)('(+3,67-%-((&(-9*)/00,)+073.*+/-466235+-.-+,',,2)+(-,-::97<767<8;0:001;;54445)')*'3)++,+./248:30.+/0:/+,,'$)*/./1.5.0&+001,..,0/6379934322,.&)..3.1.+(&'11*/0112283547++()&)$&&&,,+1++/,2.-('/+/+'&.,6.--,'.,-06+)8:92)+(+/4195/.-../2051358:::-:.,(-3/85*+03/00:3/0/-+**3+&*-+++%$$%$&')143/)))+(516864525%&'%-6+0.215(,**91322122/6--,798-8,2*(&%(.,&$&#$&%$%'.-./009030+/4364511102:45650227158:37.*)'*,*,01:66764./+.*25/+/257:789<;:.-.'+*6:-57-8+',2:77<.'-..9...0-('%),/.:723''%*((+*.0-02-+-),,/427-48,)/0))).-+69:...8;;0;465.,-*,1;1*2-24602)*2;:289642-/122244,5,+'22/406,5+.2(+*.)-*')6-+*-777:58)&*+$%&'(/0-;2(,-6..//5-./100%-,(+-2987;64110.4*)+)32/)$-+0.:92+,-3;34/0788322//08/,*.('374*54003.7022823609578;97.4))*001254066766<:4&&10545-2)1537534352226/755.-06420%,*.*,()&(+1-/5(-/,-00368991986271+-2182/3.2+($+(*8,-.00011/,''(0,2433.7/.4.&)*028201:7/2.30((%')&/4.')'23-23))''&-/3137(,(())5;5638456933+)&+(11**0+,/0'23()+.,0/410.06+,1;9788)0*)(%(,3,.1..1.,&++61((*)4.76/+478.,.3.24.-346523/2.63+,/00755724;89:0/-*)+)3/0.1,++,,('0,/3/:5*)3),,4+;,,,370/-%/0.-../7/7:+,512*'(
@57d1177a-d22c-4aa8-befa-7f7bdf4b182b ch=433 read=57207 start_time=2019-12-13T00:54:15Z barcode=BC01 runid=2c9cf7bc05858273f10e7d7ec552fc0bd742dc3e
CCGGTTACCTTGTTACGGCTTCACTAATCTATCAATCCACATGGAGCGAAGCTCGCTTCGCGGTTAGGCCACCGGCTTCGGTGTTATCAACTCTCGTGGTGTGACGGGCGGTGTGTACAAGGCCCGAGGCAATATTCACCGCGACATGCTGATTCGCGATTACTAGCGATTCCAACTTCATGTAGTCGAGTTCGCAGACTACAATCCGAACTGAGAATGGTTTTTATGGGTTTAGCCACCACCTCGCGGCTTCGCTTCCCTCTGCACCATCGGTAGCAGCGATATTAGCCCAGGTCATAAAGGGGCATGATGATTTGACGTCATCCCCGCCTTCCTCCAACTTGTCGCTGGCAGTCTCGCTAGAGTCCCCAGCAATAGTAGTGGCAACCCCAACGATATAAAGGAGGTTGCGCTCGTTGCGGGATTAACCCAACTTATCTCCACGACACAGGCGGCGGACAACCATGCACCACCTGTATCTCGCCATAGCTATCTCTCCATCTCTGGAGCCTTTATGAGTGTGTCCAGAGACCTGGTAGTAAGGTTCTTCGCGTTGCTTCGGGTAAACCACATGCTCCACCGCTTGTGCGGGCCCGTCAATTCTGGCACGGTTTTCATTCTTGGCATTGTACTACTCGGTATGGCCGTTAACTGCAGCACTGAACTTTGACATCAACGCCAGTACTCATCGTTTCCACGGCGTGGACTACTAGAATTATCTGGCCCTGTTGCTCCCCACGCTTTCGGGACTGAGCGTCAGTTGCAGGCCAGATCGTCGCCTTCGCCACTGGTGTTCCTCATATATCTACGCATTTCACCGCACATGGAATTCCTGATCCTCTCCTGCACTCCTAACTGCCTGGTTTCTATGAAACGCTACTGAAGTTAACTTCAGGCTTTCACCACAGACCCTTGCCGCCTGCTCCTCTTTACGCCCAATAATTCCGGATAACGCTTGCCACCTACATTATTATTACCGGCTGTGGCGTAGGTTAGCGTGGCTTTCAATAAAAGTACCGTCACTCGGCTACCGCAATTTCATAACCGGCGCCGTTCTTCCTTTATGACAGGAAGTTTCACCCAATCCGAAAACCTTCTTCCTTCACGCGGCGTTGCTCGGTCAGGGTTTCCCCACATTTGCCGAAAATTCCCTACTGCTGCCTCCCGTAG
+
*-%,.4'-+-,)3,*++&,-3/3.)+2,-&(*20811-')(-*,(%'$%'%)*0&(./+((++07.18:9025.3++4,*0*'+0-4.4..-0,-+.,0.1254749:633-+*+**//()))))'&&&)('-./;1/14*.,('$&$$('&363.20126/.,'%%-.38,*)'(*,324553341,'*)/&$-&)*....2:71-+/821-*)-/-5838;4*+,/7+19+((,*$&)(10)164*1-./+(+2.04)+,-))%&%%%&&%)%'%$%'(10'((%&/+))/3/.,+6/*(+2/-.-//0239<...944788/83,*264;0****/+-./,02.1+2,+&)*-/7,,**+.//.430+%+/0-**.&.-$%()*/,+'+()(+-+%-0(4,,-//802254664;34/75++**(*'&%.$%&&'+)++*..,2.0&)0079/-&(*3349374533824845000006&&$%&%'),-/010.040271/-,0'+-/-7,$#%&%,(*&*/&(&)*+2+&%&)%-*/(3-::99<7475,9,.-6/*(%+&,3,0--.526670/4//-0,*./3,62551*11&-*6.(,*)(+,,/99,7367*,-+,+&('$($&'')+&)'$$('-,73332,,-1+)++'1,1'%-660--1&672,,(+)')''(()&(:5/9*('%(,2,,,.63/0'-./'(,20+,,-(')(''$.4*-+:67.$)'(76)/+;:7321/*-((*0.9---$&,.//0:;:72-+.5+66268/2119644+,('+/0353776565533;5/-/3(*%').+*-,-3.++,./0(+./0732*%()-4*)-*((.2/245;:0+$&$))%,)*)(-)*..+5).'%&''%***07.-,./,0,/327.0**,.*7.+*+*--)*05-(+*-.+,1,,-1422547972211/3006'(&'%)&0)(-,*.//2/-('&&%&&(((&'))5++,()-)&')('*+(510+$-*.9667$(+/-2-,'+'%&%&*/+,')'&*&&$''/+*)0)+).++/,)(&),'((()&,)'&'/+*.1.8,(,--+,028447.&(,,',*+.43340--./1868+/93.:+/.'&''')6--.2-+./00.42+&$&('+.*,2),40+105
@c7514600-4dae-4163-9893-0a0f51c3d701 ch=31 read=135798 start_time=2019-12-13T00:54:16Z barcode=BC01 runid=2c9cf7bc05858273f10e7d7ec552fc0bd742dc3e
CCCGGTTACCTTGTTACGACTTCACCCCAATCGCCGAATCACAAAGTGGTAAGCGCCTCCCGAAGGTTAAAGCTACCTACTTCTTTGCAACCCTCCCATGGTGTGACGGGCGTACAAGGCCGGAACGTATTCACCAAATGGCATTCCTGATCCACGATTACTAGCGATTCCGGCTTCCATGGAGTCGAGTTGCAGACTCCAATCCGGACTACGGCCTTGCGCACTTTAGGGTCCGCTTGCTCTCGCCTTGAGGAGTCCTTTGTATGCGCCATTGTAGCCCAGCGTGTGTAGCCCTGGTCGTAAGGGCCATGATGACTTGACGTCATCCCACCTTCTCAGTTTATCACTGGCAGTCTCCTTTGAGTTCCGGCCGGACCGCGCTGGCAACAAAGGGATAAGGAGTTGCGCTCGTTGCGGGACTTAACCCAACATTTCACAACACGAGCTGACGACAGCCATGCAGCACCTGTCTCACAGTTCCCGAGCACATTCTCATCTCTGAAAACTTCCGTGGATGTCAAGACCAGGTAAGGTTCTTCGCGTTGCATCGGAATTAAACCACGTGCTCCACCGCTTGTGCGGGCCCCGATCAATTCATTTGAGTTTTAACCTTGCGGCCGTACTCAGCAATGCAGCCACG
+
:*(+*0-+696;309-+,+-150.1/1.',+,'(%&.8350435-,,2:766,,())*.41++0,+.+10,*132796135933;9-02&20(&+/-$*-1/01747*6*&'&&1-4194.*..2./0/08/+,-,/-//20/106((*/13-*+-66;644./0125:331+/05,)().)+,--0++,.*/&&,+(,)4-62*1038711/&+$%&&'&'&'*0'$&+3,1+&'6)()-,,,')$'%''+*%*++(&3.*--./116<738+)&%).+(,/0-/1*%'(11*(15::6.2'/22,-+,+-.+)*+,,.22456+98-*68754,/+.2;2/0354113/(3872:90:6*'11-3&&&)(/21650-'*..8,-&+270*441738+1%*09-/(,,2-5.***422-.++#*(%-4148;)-/+-'+*1.14/2313869-../&.%)*,-/0:///1..-0'66;4:,)'*)(,).7345121503,,57404539/45+,,,58/4256<+/*),-.33;9:<966+*&(*225+)&&))67::://(*&+,.''-4+/-/-0*4-21-66+&%&%*3.92*--))(..78/383-5..-1334.+',+*%&(,7.0+&&(&$$$
@0e2d2477-57b7-45ee-a7bc-6ea830b29256 ch=90 read=46251 start_time=2019-12-13T00:54:12Z barcode=BC01 runid=2c9cf7bc05858273f10e7d7ec552fc0bd742dc3e
CCGGTTACCTTGTTACGGCTTCACCCCAATCATCAATCCACAGCAGACTCCTTCCTTGCGGTTAGGCCACCGGCTTCGGGTGTTATCAACTCTCGTGGTGCTTGTGACGGGCGGTGTGTACCAGGCCGAGAACGTATTCACCGCGACATGCTGATTCGCGATTACTAGCGATTCCAACTTCATGTAGTCAGTTGCAGACTACAATCCGAACTGAGAATGGTTTATGGGTTTTGCTTCACCTCGCGGCTTCGCTTCCCTCTGCACCATCCATTGCTTAGCACGACGTGTGTAGCCAGGTCATAAGGGGCATGATGATTGACGTCATCCCCGCCTTCCTCCAGCTTGTCACTGGCAGTCTCGCTAGAGTCCCCCAACTTAATGATGGTAACTAACGATAAGGGTTGCGCTCGTTGCGGGACTTAACCCAACATCTCGGCTTGAGCTGACGACAGCCATGCACCACCTGTATCGCCTGGCTATCTCTCCATCTCTGGGCCTTTATGGGTAATGTCAAGACCTGGTAAGGTTCTTCGCGTTGCTTCGAATTAAGCCATGCTCCACCGCTTGTGCGGGCCCCGTCAATTCCTTTGAGTTTCATTCTTGCGAACGTACTACTCAGGCGGAGTACTTATTGCGTTAACTGCAGCATGAACTTTGACATCAACACTTAGTGCGCTCATCGTTTGCGGCGTGGACTACTAGGGTATCTAATCCTATTTGCTCCCCACGCTTTCCGGGACTGAGCGTCAGTTGCAGGCCAGATCGTCGCCTTCGCCATGGTGTTCTCCATATATCTACGCATTTCACCGCTACACATGGAACTCCACGATCCTCTCCTGCACTCTAGCTGCCTGGTTTCTGCCGGCTTAGGTTAAGCTTCAGGCTTTCACCACAGACCCTTGCCGCCTGCTCCCTCTTTACGCCCAATAATTCCGGATAACGCTTGCCACCTACGTATTACCGCGGCTGCTGGCACGTAGTTAGCCGTGGCTCTAATAAAATTACCGTCACTCGGCTGCACCATTTCCTGTAGCCGCCGTTCTTCCTTTATAAAGCAAGAAGTTTACAATCCGAAACCTTCTTCCTTCACGCGGCGTCGCTCGGTCAGGGTTCCCCATTTGCCGAAAATTCCCTGCACTGCCTCCCGTAGAG
+
35,3-9.085;2280-/&*/8380:;.-.-07554:082*,')'.*++//437,+'(*-5935%2455.04053597-300.1101;.8.-.+/0449/+#&$&'..32679473454376+-1/3+)'*)415995;112=5;343347:9878:8/3688;63334498;<14.-,.51.0-01267$1'6*,,/11...289742352))+,/40357;:.76<50:95-38;747;167.0.-4:83435/81/1-,,,186:88475*&(()))'&'$&(+'/&&%&((()600/.2,/3803884564/46+-356788097-+284767524.(**3-.168/8..)220+3458310220898*-1./54755465756511464:::0)04129/35300029471944/5/5.01(1+21545/1+&$%&'1-/0&1..-.'2752//-2567:57779:/2.0*1135877758;8974125--107.*')&'%)&*)0960*--3:-.7-7/-/2862910131:*01;7342:2/((/51-,1118128/3160214083531(())062:4&+-0))22;9317914946+&%)'+(--++./(0./(&'&''(.,,:00041505055/...((*.1,499+,,.5:3-1%(*(&).(,'-,0-1462:6(/+745598-67466.10.,--545552--./:1+.02:;-*,+,6902.4;82/2346454851420037281(+0.///017:9::54.%%%*0,-/)()1/1166:974501,1:7../865621*/.16:9:859+++-./0866788767../0/256778<8988;8/-)+'-))-0(+,(511./385(/6-0**-247./..58:-2*&++-6;1/.,27.*20:3/130/*-0.09:43+3-5;:<:856515:6694360623:5673204.//010:/-.011618//075:-(',&',,+085'1*'44445024.0-+)%'&+.13;8486741136/6:9:<4171(*2-+/(*'$(.)&())-76+,.515&'0/*6606/0::68;-*+**(1.11/((,04;34069525+8:7*.5)*1500::312-/(&%(&*,,07074)+723$%
@293269f2-9e57-4128-9164-f2e09e655a8b ch=433 read=57219 start_time=2019-12-13T00:54:25Z barcode=BC01 runid=2c9cf7bc05858273f10e7d7ec552fc0bd742dc3e
CTCCTACGGGAGGCAGCAGTGGGAATATTGCACAATGGAGACCTGATGCAGCAACGCGTGAGTGATGAAGGTTTTCGTAAGCTCTGTCTTTGGGAAGATAATGACGGTACTTAAGGAGAAAGCCACAGCTACTCCCCGATGCCAGCAGCCGCGGTAATGCGTAGGTGGCGAAGGCGTTATCCGGATTTACTGGGCGTAAAGGGGCGTAGGCGGATGATTAAGTGGGATGAAATACCGAGGCTCAACAGGTGCTGCATTCCAAACTGGTTGTATCTAGAGTGCAGGAGAGGGAGAATTGGAATTCCTAGTGTGAGGTGAAATGCGTAGAGATTAGGAAGAACACCAGTGGCGAAAACGACTCTCTGGACTGTAACTGACGCTGAGCTCAGCGTGGGAACAAACAAGGATTAGATACCCTGGTAGTCCACGCCGTAAACGATGAATGCTAGGTGTGGGGGGGTTTCAACGCCTCCGTGCCGCCACTAACACATTAAAGTATTCCGCCTGGGAGTACGGTCGCAAGATTAAAACTCAAAGGTGACGGGGACCCGCACAAGTAGCGGAGCATGTGGTTTAATTCGAAGCGAACCTTACCATGACATCGCCGCGTTACTCTTAATCGAAATCCCTTCGGGGACAAGGTGACGGAGTGGTGCATGGTTGTCGTCAGCTCGTGTCGTGAGATGTTGGTTAAAGTCCCGCAACGAAGCTACGCAACCCTTCAATCGTTAGTTACTACCATTAAGTTGAGGACTCTGGCAGAACTGCCTGGAGTTAACCAGGAGGAAGGTGAGGATGACGTCAAATCATCATGCCCCTTATGTGTAGGGCTACACACGTGCTACAATGGCTGGTGAAGTGCAATACCGCGAGGTGGGGTAAACACAAAACCAGTCAGTTCAGTTGTAGGCTGAAACTCGCCTACATGAAGCTGGTACTAGTAATCCTTGTGAATCAGAATGTCGCGGTGAATACGTTCAGGTCTTGTACACACCGCCCGTCACACCATGAGAGTTATGCAGAGTCCGTGAGCCTTTAACCGCAAGGAGGCAGCGCTGGCCCGAAGGTGGGTCAGCGATTGGGGTAGAAGTCGTAACAAAGGAACCCGG
+
')0-(&.)2.())*.10.01296,431553-).-853/(')05++,987.011/+()*,-'((+-0/.1/2-30.+/34)(),5555/12).4..0',)'*((**'/.*($#('/+**'))(...0'1/.*'+,12.()+-0:2210/2,++++)*$%$,+.108.50-+1/)0-.30.,1(*,(140+/278566169*-33/-1684974943+)(/&((**57++)+02+&21+',+-12*('%-301122988/:-:97000759.,+,,+*)+-.17863,)&0/&'(&%,&-(1+5+:...2++%%#+)&%(.,))--.20,),/0,2402.+2.,-(,+-.3*'*/,'*,--.-,')/7398442/+&*).+++**.,2+))**./62-/.+&+'(*10/.9-/0769:/114623.5.&)*/557:922.-.//74(.-.05455527563,280/*)(&)).0320/+(&0./')30223,3,:2+(--/65:22-&#-')%*&,-;7826-++-2)6::5268//*'%1,)*+19738;5./.4,''('//0,+*+30-*,/1:8-7586,,0%)*,-*%%'%'%&(+,064-%((%%&)+(*,+/-7.75**)-(+95,40'-4%0,31*0./23+&%(*.851122&437///113(,-**)(&)*-//../2+/'-009.0**+23+*214-))'&'&#)*1..0-(*/(&(+-,3///8410.'1,(+*-*,/.,,0227865.3.0-(,.1112351*&*'-+56450,0*+,+7.-,101746--,.3883559778,230*.0/0273/%+/2+--+)(%'*0174233723:997,&&'''*328;87851-,*.&)&+-*$)6/*&%+18-6:3000'--8/(+*,)+668430/4.035+4+**/(-)*(&&+(+&#%&($))3/0++2,,.08563-/97484'*$+*1)9/03..82)-5+*,0+,+,'-+06*77)(3----.50..**&*.('%$'&&%)*/,+,)*,,)),&+'+'%&2..0*,/,,,.)*&(%''.+-*((%%'+)+,+.-*2,-3/**(')'&'(&((.//6,(*(+,/)+(
@d6a00322-1e47-4443-a735-77cf5a258b27 ch=495 read=57079 start_time=2019-12-13T00:54:24Z barcode=BC01 runid=2c9cf7bc05858273f10e7d7ec552fc0bd742dc3e
CCGGTTACTTGTTCGGCTTCACCCAATCGCTGACCCTACCTTCGGCCGCTGCCTCATGCGGTTAGCTCACGGACTTCGGGTATTGCCAGCTCTCATGTGGTGTGACGGGCGTTGTGTACAAGACCGGGAACGTATTCACCGCGACGTTCTGATTCGCGATTACTAGTAACTCCAGCTTCATGTAGGCGAGTTTCAGCCTACAATCCGGGCTGAGACTGGTTTTAAAGTTTGGCACCTCGCGGTATTGCATCTCTGTACCAGCCATTGTAGCACGATGTGTAGCCCACATAAGGGGCATGATGATTTGACATTCATCCCCACCTTCCTCAGTTAGCAGGCAGTCTCGCTAGAGTCCTCAACAATGGTAGTAACTAACGACAAAGGGGTTGCGCTCGTTGCGGGACTTAATAACATCTCACGACACGAGCTGACGAGCAACCATGCACCACCTGTCACGCCTTGTCCCCGAAGGGATTTCCTCGATTAAGGTAGTAGGGATGTCAGGTGTAGGTAAGGTTCTTCGCGTTGCTTCCCGAATTAAACCACATGCTCCGCCTTGTGCGGAATTACCGTCAATTCCTTTGAGTTTTAATCTTGCGACCGTACTCCCCAGGCGGAATGCTTAATGCGTTAGCGGCGGCACAGAGGTGTTGAAACCCCACCCTGGTATTCATCGTTTGGCGTGGACCTGGGGTATCTAATCCTGTTGCTCCCGCTTTCGAGCCTCAGCGTCAGTTACAGTCAGAGTCGCCTTCGCCACTGGTGTTCTTCCTAATCTCTGCGCATTTCACCGCTACACTAGAATTCCACCTCCTCTCCTGCACTCTAGATAACCAGTTTGGAATGCAGCAAGTTGAGCGGGTATTTCACATCTGACTTGGCAAACTTTGCGTACGCGAAGCCAATTTCCGTTAACCTCCATGTACACGCTGCTGGCACGAGGTTAACCGGTAGCTATGCGAGGAGCAGCGTCGGCGAGCAGGCCAACCACCCCGCTGAAGTACTTTACGGCCCGAGGGCAACTGCTGCGCAGCTCCGGAAGCCGCCGGTATTTTACGCGGCTATTCCCCGCTTTTTTTTCCGTAGGGCTTATCGGCACCGGCT
+
96262:,*,.)085/(,1**&'&$-216-,+((*55/-185:5*&%$&)/,/./0,.*,,01:-**-,+,08578:903330.5///$)*+011--,),3165335/70*)*0%2(+.223,),1)30.015766<82/*(+)%&&++.+-0443/210/5++%%$'''',,))),.82788875:30*.1:,-30582112--,()'&,),*-305:93<<5,8)+,60,((&,-3422.*/(+,,-/03.-,,.780//7/-83)(++*)1110+-'&'%&(('((+,(-46-045--0.*08*)),*(.(1-412-$)*.21/-*%)-)'%((,50/-.--4,++,*+./16430%((.)--+*-/0.&&2*544358'2.5*.-./435550:00.;85++(,&%'+(*+*,,),./1'0))/,,+*+-)'*052:46/,),1,260375+0.-,*+,,779*'(1'++'+0+25-04&5'(&&%&(#$%(-.,/-0.*,'(+29253))-/.6//30.0255--/4/(('-)0,1<83:0/$/)(,,((+'&)'-34***'+)%')+-158795*.2,+))18;+00./65124798%6&,.068)+130,(.))&'&$*.-.3281/063:324/%&&+,,2,/31-22'/.))&+.)(&/.27;4334330&,*,(2*201,''.2,*,.0426314,*0*&)(71+*,.982268::9:668500+0-,)&%%()+,*-,../-+/006<25369677;14-1(%-911-/((,2424<40.07+-001/231')*2*61&)*)++*1156.-/*,-.-.,16596:1:999080:76--'())'-+(''-)011.38*-.//2-++*)+'&$&'*(''**$&&)$%%'#%'%'&)&*+(,-'(&(%(%%&$$%$$$&$&((++,--+)$''%*')%%#(%)&$%$%*%(')%%(''%(''((..',(()*,&%&%&&%)&%(&&&$%('*(&'%'%%$#$*%(%'((+*')')+0//,%%%$%$$%&%'(%$$&%%&$'$&#)))$%&&'(&'%%*(*+,($&,/5.9+1.-&%#$%%$$%&'+84+*&)(&''%
@92263925-8e37-4b70-85f8-effc2dca8459 ch=172 read=71432 start_time=2019-12-13T00:54:25Z barcode=BC01 runid=2c9cf7bc05858273f10e7d7ec552fc0bd742dc3e
CCGTTTTGTTGACTGCAGTCATGAATCACAAGTGGTGACGCCCTCCCGGGATTAAGCACCTACTTTGCAGCCCTTCCATGGTGACGGGCGGGTAATGTGCAGGCGAACGTATTCACAGTAACTTCCTGATCCCCACTAGCGATTCCGACTTCATGGAGTCGGAGTTACCGGGCATCCAATCGTTTGACACGCACTATGAGGTCCGCTTGCTCGCGGGTCGCTTCTCTTTGTATGCGCCATTGCTTGCACGTGTGTAGCCCGTTGAGGCCGCCTTGATGATGACGTCATCCCCACCTTCCTCCAGGTTTATCACTGGCAGTCTCCTTTGAGTTCCAGCCGGATACGCTGGCAGCAGGGATAAGAAGGGTTGCCGCTCGGTAGGACTTAAACGCATTTCACAACACAGGCTGGCGGCAATACATGCAGCACCTGTCTCACGGTTCCCGAAGGCACATTCTCATCTGAAAACTTCCGTGGATGTCAAGACCAGGTAAGGTCGCTGCGTTGCATCGAGATTAAACCGTATCCACCGCGTGCGGGCCCCGTCAATTCATTTGAGTTTTATTGCGGCCCGTACTCTGGGCGGTCGGCGCTTAACGCGATTAGCTCCGGAAGCCACGCCTCAGGCACAACCTCAAGTCGACATCGTTTACGGCGTGGATTCTGGGGTATCTAATCCTGTTCCTTGCTTTCGCACCTGAGCGTCAGTCTTCGTCAGGGGGGGCCGCCTTCGCCACCGGTATTCCTCCAGATCTCTACGCATTTCACCGCTACACCTGGGTCTACCCCTCTACGGGACTCAAACGCCGGTATCAGATGCGGTTCAGGTTGAGCCCGGGGATTTCACATCTGACTTAACAAAACCTGCGTGCGCTTCGCCCAGTAATTCCCGATTAACGCTTGCACCCTCCACCGCGAAACCTTGGCACAGGTTAGCCGGTCTTCTTCTGCGGGTAACGTCAATGAGCAAAGGTATTAACTTTGCGCTTCCTCCCGCTGAAAGTACTTTGGCCCGAAGGCCTTCTTCGCCTTTTGCGGCGTAACATCAGGCTTGCGCCCGATGTGCAATATTCCCCACTGCTGCCTCCGTAGGAGCAATATCAGCACCAACAGAAGGTTTAACCTGACGCACCACGACCAGCACTTTCTGGCGCAGCAATACGTAATGGCAG
+
-&%'''&$,,)('(%&'((..011777.3,()+-+,'&..262,13+.*0&1'')'('+20.-492)-,&.,'%')/*)/)'''',46'*+&&'')$(#(&/*)%&-0,./4:1-,&*+-*&#'''')2//)(((./.01527:042347:7133.(,+.&.&)16)1,/1).%)-,5.91)*.+*))%)$&$%+%&'%/..11,..-***+'),(/,.*-03221182--.//336:56-+&$##$$(),,)''%(,*''$''%,1,6'('&(%$'%%')-.'-%,-/6:.+9:8;50*/(&-*00*(../1)*('&+.02732:50+254/2(*.3+4/%$&$&*-/1)(*%',+223/)'%'*+09+.)((2.$''#&)&'*(-(%)%%&+1--))-.,),%%13.2(0//31.*)(%$%'((.-.2&'(+**(..697.2)))&+,216065,+-,./.+.6830151925:1/.&,0,1288;3565.*-(&&'*-23.6-+++/6((&'2,6;786&-$'(+*..--(-*42:3368/**,)/.902497-.-/66(&'&'*/,00))6&/.0%%*0027+*,&''(%)+.,,+*%0)++-.,/.(*('.3/212:945*/*(015.212(0+356783130040*)*40001/'*%&%$)/)-023129489,+,***'&%'54,.+,-11+++145893343394425+.-17:5+983494;7)*,,29/7223;4311(&$732201-31213;:3237+,.(+'+2431%'),+063,)51231890887/,%'&,,(32558015978+8795-4.6-*(512)/8:/-/94,,..-2-,-0024436;9,0/+,1/./-,+1+,'+0,(*.276;12*+,.4-0-**2)+,1.5+,+.),/,-%%&%%%&%)''#%%1-+..-75)0+(*3/34.2..,-+++.*'*-3112&165:)/)'#((((()+,,/(*.,/*,32*+870./-(,'--02*+/0(')++0289<99;9./'%&++(*+('%$'*%'+-,3721501,9:-'%,,22211.+03659,$'()-.**(*05*+'-+().1.-,-.&/10193&7((,()-*5%&#'&'(*'')(.,'*+/.%)$%#%(()'%'*($*('.'%&&.+*&#'&'%%%
@147f3e61-11e1-499b-9ba4-01e2e589d3da ch=219 read=44434 start_time=2019-12-13T00:54:20Z barcode=BC01 runid=2c9cf7bc05858273f10e7d7ec552fc0bd742dc3e
CTCCTACGGGAGGCAGCAGTGGGAATATTGCACAATGGGCGCAAGCCTGGTCGCCATGCCGCGTGTATGAAGAAGGCCTTCCGGGTTGTAAAAAAAAATTACTTTCGAGGGAGGGAAAGGGGTAAAGTTAATACCTTTGCTCATTGACGTTACCCGCAGAAGAAGCACCGGCTAACTCGTGCCAGCAGCCGCGGTAATACGGAAGTGCAAGCGTTAATCGGAATTACTGGGCGTAAAGCGCACGCAGGCAGTTTTGTTAAGTCAGATAATAATAATGAAATCCCGGGCTCAACCTGGGAACTGCATCTGATACTGGCAAGCTTGAGTCTCGTAGAGGGTAGAATTCAGGTGTAGCGGTGAAATGCGTAGAGATCTGGAGGAATACCGGTGGCGAGCGGCCCCTGGACGAACTGACGCTCAGGTGCGAAAGCGTGGGGAGCAAACGAGTTAGATACCCTGGTAGTCCGCCGTAAACGATGTCGGCGGAGGTTGTGCCGCTTGAGCGTGGCTTCCGGAGCTAACGCGTTAAGTCGACCGCCACCAGGGGAGTACGGCCGCAAGGTTAAAACTCAAATGGTGTGGGGCCCGCACAAGCGGTGGAGCATGTGGTTTAATTCGATGCAACGCGAAAGGGCGCCTGGTCTTGACATCCACGGAAGTTTTTTTTCAGAGATGAATGTGCCTTCGGGAACCGTGAGACAGGTGCTGCATGGCTGTCGTCAGCTCGTGTTGTGAAATGTTGGTTAAGTCCCGCAACAGGCGCAACCCCTTATCCTTTGTTGCCAGCGGTCCGGCCGGGAACTCAAAGGAGACTGCCGGTGACTGGAGGAAGGTGGGGATGACGTCAAGTCATCGCTGGCCCTTACGACCAGGGCTACACACGTGCTACAATGGCGCATACAAGAGAAGCATTGACCTCGCGAGCAAGCGGACCTCATAAAGTGCGTCGTAGTCCGGATTAGGTCGTGCAACTCGACTCCATGAAGTCGGAATCGCTAGTAATCGTGGATCAGAATGCCACGGTGAATACGTTCGGGCCTTGTACACCGCCCGTCACACCATGGGAGTGGGTTGCAAAAGAAGTAGGTAGCTTAACCTTCCGGGAGGGCGCTTACCACTTTGTGATTCATGACTGGGGTGAAGTCTCGTAACAAGGTAACCG
+
*,0++/.08/+241.110065:0*/,0662-.*.-,4;65/1782680.')%$')76135,,//1645330+.--&17717(+55/9-,.76.,*,+(+,'+-9:/)&,0,)00&2,,,51)*,80,9-7.435,03,)667266433-3.-15.-//231++.(*+9:-81-0///+''()3,//-,.0.030+9+,'),*(&*,012*,.,6-4,-.+0+/,1.456<:;10020++.0+..1/274%.-9;,2393511:+,-1&))-+*+**+01.-362*159993(370+2//,/134325*+/889/5,)*0))))+*..227872+'.-),)+(3+1.*+721),/22954/37-+0++-*)(.188:/+/-+6-./4+1+'))(+%'*')(*(.1:98-+-+,,,96788438/0*)/2+,/440*13'+026/0+)-020*2348:,-5221367,%(,.07;6+,+++835.-'3*+-05/0246%&,(*(+,.163.//))-6+./048211,1/92/071&..*/.)+/*0-0+')++2.416.3/*2/.9.81)*(*25+*((()''*2,/:+*/044677.788:/,+)))+.46;71:5;70010059567(*.+&*--&(%%&')')5+028950-/++,+*.6:9<48.8.-.00121104653:2822916.9;8;71413--323488745+(%*-/0568155679:53610235/--;<987;631-65)(/.,2())'%)*+-.-+).+/1.080-,0*,1/143861(2-160:/4//875;+5-+-..2376+/'%(**90-2,,2.42583'0027:78733/477:5(&$'**-))(%%%'14245/.(('++,//,481012865:846200230(((*,'*$%&+24777652./+38232;879--++.:51569997+0+,*/'3)07/&.20.)00.30.-,)*,13537313/.1(+/')3**+%+60810/,..--28/09879.*-/7212;82815-3&(/602211+,+-//6;1/3366-02.-8:0*)*+114;41175*(*.**..63+$&%&4+5972:'55+*-200132603910/8/-/267;69942200,2)),++)++)/.114018.7+3*+$'
@f0f86855-9a1f-4c25-8faa-6e057e202cec ch=116 read=74398 start_time=2019-12-13T00:54:48Z barcode=BC01 runid=2c9cf7bc05858273f10e7d7ec552fc0bd742dc3e
CCCTACAGGAGGCGCGAGGAATTTTCAGCAATAGAAACTGACCGACGCCGCGTGAAGGAAGAAGGTTTTCAGTTATGAACTTCTGTTATAGGAAGAACGGCAGCTACAGGAAATGGTGGCCGAGCGGTACTTTATTAGAAAGCCACGGCTAACTACATTACCCAGCAGCCGCGGTAAGCCGCATGGAGTGGCGAGCGTTATCAGGTGTGGGCATATAAAGAGGAGCAGGCGGCAGCAAGGTCTGTGGTGAAAGCCTGAAGCTTAACTGGTGAGCAGGCGGCCGGTGCAGGGAGAGGATCGTGGAATTCCATGTAGCGGTGAAATGCGTAGATATATGGAGGGCACGGCGAAGGCGACGATCGGCGCACGGCACGGCTCCAGTCAGCGTGGGGGAGCAAATGAAGTTAGATACCTAGTAGTCCACGCCGTAAAACGATGAGTACTAAGTGTTGGATGTCAAAGTTCAGTGCAGTTAACGCAATAAGTACTCCGCCTGGGTAGTACGTTCGCCAAAGAAGAATGGGAAACTCGAGGTGACGGGGCTGGCGGTGAACATGGTTTTAATTCAGAAACGCTGCGAAGAGTGCCTGAGTCAGGCATACTCATAAAAGGCTCAGAGATGGAGAGATAGCTATATAGAGATACAGGTGGTGCATGGTTGTCGATGAAACAAGTATTGGTGAGATGTTCGGTCACAGCAGGCTGTACCCATGTTGATTACCATCATTGATAAGTTGGGGACTCCTGGCGGTGCGGTAGACAGGCTGGAAGGCGGATGACGTCAAATCATCGTGCCCCTTATGACCTGGGCTACACACGTGCTACGGTGGATGGCGCGAGAGGAAGCGAAGCCACGAGGTGAAACCAAAACCATAAATTCTCGGTTCGGTTGTGATGGCTCGGCTTCACGAAGTTGAATGCTAGTAATCGCGAATCAGCATGTCGCGGTGAATACGTTCTCGGGCCGCACCGCCCGTCACACCGCGAGAGTTGATAACACCTGCCCGAAGCCGGTGGCTAACCGCAAGGAAGGCTGTCTAAAAGATTGGGATTGATGATTGGGGTGAAGTCATGTAGTAACCGG
+
-/)'(**,/%&&%%$$%&&,)07:2/*.63:5(&)+)'./*-*(%&%'*,--/,+-+-1.'+(++2;51/'(),&'%&.103*,+,2-),)-+5(,//-.-').+/513.13/,()+%+-.**2(&((&'++,+61.',,,+,,()+-..120/*()*+*62+)-.-*.)''(*'(-%)-%*&/).)()+//*-89455224(++,-20993)/,*.1)'&2*),-2386%53./+-(*-323,,/53)-()')8---7.--,3**+)$%&'&/'*(*(()%)**''%*+*'*&(.,-6,+(&'(//1/%-(+*,-.3232::326:6:235/.&).,&,-)-$%%'%'(.'++.23/./+)**&)%$',*('*(()/++-%'%%&889;;5)(+-:;--(&&('1+-2785:.-/6/146/)+()&'(*./+**)*)*),&)*+.,033;6:6;788192+,982379:+4/,-*($&.634//101349663'$$&)),13715.+&,)12&&-+',.50''*.2,,,')*-..'&',+%$($'%).(($'*)))(-6<2,9463&''*%')-,))&)+'''''))$$')**$.)*-,,-0125868--5333'(),-.:9)(''(-&,./.11.,,,--867&)'-*4122330649..*'$%$**(,+&$'&((&%%'$)*'&)'$&$)%$%$&&$**(%&'&**+'&%%)(&.7/2.++*(*'%'*(&+,8'251-0,.*(((%('%#&&+)%$&*%'.,*/+.,(0+-*)+*+,.156;8441,(%%%('),-70/-/710(**%%%)**)++..4-+-&'%&%+86;854%%)%-(),)/&(,),*&(,,,+*()2(*+589,,*&&&&$(%()-(.-2%+)0+*))'*%()+*'&())(%&&)(&+(')./+&)*-15999/10191/'')-4355580:687:8*835;86.&,),&$%&*+*,77*+-/005711+'(%'+8*,).)))+/+,/1/))-*-54:*,))'+,.3()*)*+(+),-,&.*,/;30$'&**50)8(')01849144+(&')++-$)$'$()*.5367
@1e1c1a7f-475c-429f-bcb2-1e153d38dc5b ch=362 read=65070 start_time=2019-12-13T00:54:46Z barcode=BC01 runid=2c9cf7bc05858273f10e7d7ec552fc0bd742dc3e
TTGGTATTACTTCGTTGATTACGTATTACTGTGGTGCGAAGTTATCCAGGTATCTTCCCGTGTTAACCTACTTGCCTGTCGCTCTATCTTCCGGTTACCTTGTTGCGACTTCACTGATCACTTAGATCACAAAGGTAGTAGCGCCACTCCCGAAGGTTAAGCTACCTACTTCTTGCAGCCCACTCCCATGGTGTGACGGGCGGTGTGTACAAGGCCGGGAACGTAATTCACCGTGGCATTTCTGATCCACGATTACTGGCGATTCCAACTTCATGGAGTCGAGTTGCAGACTCAATCCGGACTACGACGCGCGCTATGAGGTCCGCTTACTCATGAGTCGCTTCTCTTTGTATGCGCCATTTGTGGCGTGTGGCCCTGGTCAATAGGGCCATGGTAGTGACATCATCCCCACCTTCCTCCAGTTTATCACTGGCAGTCTCCTTTGAGTTCCCGGCCCGGACCACTGGCAACAAAGGATGGGTTGCGCTCGTTGGGACTTAACCCAGCATTTCACAGCAGGCTGACGACAGCCATTACGGCACCTGTCTCACGGTTCGAAGGCACCAATCCATCTCTGGAAAGTTCTGTGGATGTCAAGACCAGGTAAGGAGTTCTTCGCGTTGCATCAGATTAAAACCACATGCTCCACCGCTTGGCGCATTTAATCAATTCATTTGAGTTTCTTGCGGCCGTACTCCCCAGGCGGTCGACTTAACGCGTTAGCTCCGGAAGCCACGCCTCAAAGAGACTGTACTCAAGTCGACATCGTTGCGGCGTGGACTACCAGGGTATCTAATCCTGTTTGCTCCCCACGCTTTCCGGGCACCTCAGCGTCAGTTACAGTCAGAGAGTCGCCTTCGCCACTGGTGATTTCTTCCTAATCTCTACGCATTTCACCCGCTACACTGGGAATTCCACTCTCCTCTCCTGCACTCCTAGATAACCAGTTTGGAATGCAGCGCAAGTTGAGCCCGGGTATTTCACATCCCTTAATCATCCGCCTACGCTCCTTTACGCCCAGTAAAATCCGGATAACGCTCGCCTACGTATTACCGCGGCTGCTGGCACGTAGTTAGCCGTGGCTTCCTCCTTGGGTACCGTCATTATCTTCCCCAAGACAGGCTTTACGATCGAAACCTTCATCACTCACGCGGCGTTGAAACGCGTCAGGTTCCCATTGTGCAATATTCCCCTGCTGCCTCCCGTAGGAG
+
%*111*+&#%%*$&$%%%/91318638,00/)(+)($%&$&()&(3%%*+(*//*1,.&(*.)(.*.5./+7*+7945684844-+-(*',*1-6.-5615(0+%*--//4-)*%&&',*((&'&3230201+''(%3++'&)/3&(*/4.+--+-%5&1)01164/*..4/)'#')&.8.*,+5<5,2441.***//689)4./,''(*/;5:70*)',*,533'4.446:6615/.-8*,02325*)**3-6*+((--.4776),',11:,.15+,,++/02401).+028/9,.(+(&&3.,02-,,*+'(+')*)-*(-(''++&))(&*++10,()),1654;2(')*,-+/872<+)'&*,+-.+)*-4-.898.&$&'%074-$'(&&$&%%'(&***+55800366936/4+,-8<7/12,22/6/)06766./75202582,*,..5)-,*-2&/*/-***-.1&4-52*-/15121345538113/,.,0)30()%.04:/.,))')$),,,--66,5/027+4%'(*,+,9;8810/.+-()19+*+'&*)-5,6*+6:.753121-,-)+,5''%)(,,*$*//3257***'(+-),(,742542565++)++..'**,+,590<<010025524,-4-2..)&$%$$*($'')(&,(.+,.6,+)1.4/-,1-.-628*2-./-:;3*297&20134.0+2...1,(-('*.3*0/.8+02,.,.82455*(%-%0++,,-/003-/0/56477,7*$%*'*+76:863&(+)12/+/27518117:63:0*+/6/3-$())7;.-*+6830,0/6-00015(+0.-.3137*+*,)'++/02.1*.29'1-*)&'%)+20:39*)020//+52367/598*278))/5/1232%1%0'1-24,-01/3755125542*,*3,-.7971219,62;93050059454*3*&((5.0004,+05,),0))(')-22)&-,1.115896597684761'&++'+*12+%&&(.61,,1353867+3867.13//0/1053/6:03/:/.--+,.)%,,33445/.08,07:66,3+**'*(++)+)4454.**-,22353:;+40/00438839/%(*)-+*1.'+&*,-025,-//')()+/,*1(%('&103225*,-,5+31*.2)1),.:667,81.&''/-*+.*.90..*-+)-
@330e3eef-8c4f-49bf-af02-d702899cbd0d ch=179 read=66873 start_time=2019-12-13T00:54:46Z barcode=BC01 runid=2c9cf7bc05858273f10e7d7ec552fc0bd742dc3e
CCGGTTACCTTATTTACGACTTCACCCAATCATCAATCCCATGGAGCAGCTCCTTCCTTGCGGTTGGGCCACCGGCTTCGGGTGTTATCAACTCGTGTTGTGACGGGCGGTGTGTACAAGGCCGAGAACGTATTTCACCGCGACATGCTGATTCGCGATTACTAGCGATTCCAACTTCATGTAGTCGAGTTGCAGACTACAATCCGAACTGAGAATGGTTTTATGGGTTTTGCTTCACCTCTGACTGGCCTCTGCACCATCCATTTGCTTAGCACGTGTGTGTAGCCCAGGTCATAAGGGGCATGATGATTTGACGTCATCCCCGCCTTCCCTCAACTTGTCACTGCTTGGTCTCGCTAGAGTCCCCAACAATGATGGTAACTAACGATGGGTTTGCGCTCGTTTGGGACTTAACCCAACATCTCCGGCGACTGACGACAACCAGCCGCACCACCTATCTCCTTATAGCTATCTCTCCATCTCTGGAGCCTTTATGGGTATGTCAAGACCTGGTAAGGTGCTTCGCGTTGCTTCGAATTAAACCACATGCTCCACCGCTTGTACGGGCCCAAATCAATTCCTTTGGAGTTTCATTCTTGCGAACGTACTACTCAGGCGGAGTACTTATTGCGTTAACTGCAGCACTGAACTTTGACATCCAACACTTGGTACTCATCGTTTTACGGCGTGGACTACTAGAATTATCTAATCCTATTTGCTCCTTTACGCTTTCGGGACTGAGCGTCAGTTGCAGACCAGATCGTCGCCTTCGCCACTGGTGTTCCTCCGCTATATCTACGAGCAATACGTAATACG
+
3).61-%'%&'&/6+*,*&,.67586.-0.1;;:9</;9,+5.-'%()'),296:92,1'+,4/7)5375-.5/80098/1,,)0012616...+,,',,-232+57-.7/0232/0/31/4('+.48767259*+%,)(+,.:7:7641,12/.24.8.--4./--,8-8(/(,.201576-,++'*+3-*-.0211134<:5.+'(/.0423:787:;<-888<94;<9./1.--52/*$&$')#&&,'+-)/12:79;:52;5,(.('(+'+.00/+-,+.-,8/+-767&()2)*1-,19112106;300377888193*-789598,*8&*&')+,8/20-+-+0-65-.+,--()++054(5&&'4+/1557448545:6512,/0.3*(+-/1432:/&)-*./,.'.*).31884+.&'')'&*06(7668784-+$%%"%#&'&''(&+)-1+..2327899:533127780-,'*0'*02-58./+41/0024135448;658-6'2%+$),-0,104,++7.6+,/5-9:514,.)01344:42/+(*(+,)24776943800167680)(*)+.%'1:865:<485/1&'5:/5277010+$(&&+'(()*,-8*0,)*-0141256-*++$-%)&+*-9.,-8-29)6+2(++-+10348:797087;)+*4--.:9989:8652')$0')+888:8:75)80($(*0+%'&).+*/;.0*:94333043698'406+(+'))6/43785;97::8-.(.0-2201./5542047))))./22745,+33/20*/4(+&##%#
@d9d903e0-d050-46e7-9233-70b86ee953e3 ch=98 read=63279 start_time=2019-12-13T00:54:56Z barcode=BC01 runid=2c9cf7bc05858273f10e7d7ec552fc0bd742dc3e
CTCTCCTGGGAGGCAGCAGTGAAATTTCGGCAATAGGGAAACCTGACCGAGCAACGCCGCGTGAAGAAGAAGGTTTTCGGATTGTAAACTGTTATACGAGGAAGAACGGCGGCTACAGAATGGTAGCCGGTGACCCGATACTTTATTAGAAAGCCACGTAACTACGTTGCCAGCAGCCACTTGACCAGCACGAGTGGCAAGCGTTATCCGGAATTATTGGGCGTAAAGGAGCAGGCAGCAAGGTCTGTGGTGAGAGCTACAGGCTTAACTTCAGTAAGCCATAGAAACCAGGCGAAGCTAGAGTGCAGGAGAGGATGTTGGGTGTGTAGCGGTGAAATGGCAGGCTCATATGGAGGAACACCAGTGGCGAAGGCGAGCAGTCTGGCCTGCAACTGTCAGTCCCAGCGTGAGGGCAATGGGATTAAGATGCCTAGTGAATCCACGCCGTAAACCTTGATAGGTACTAAGTGTTGGATAATATCAAAAGTTTGATGCTGCAGTTAACGCAATAAGTACTCCGCCACCAATTAATTGCATTGCAGGAATGAAACTCAAAGGAATTGACGGGGGCCCACACAAGCGGTGGAGCGTAATGGTTTTAATTCCGAAGCAACACGCGAAGGGAACCTTACCAGATGTGACATACTCATAAGAGCTCCAGAGATGGGAGAGATAGCTATATATGAGATACAGGTGGTGCATGGTTGTCGTCAGCTCGTCGTGGGATGTTGGGTTAAGTCCCGCAACGAGCGCAACCCCTTATCGTTAGTTACCATCATTAAGTTGGGGACTCTATGACCGGTGACAAGCTGGAAGGCGGGGATGACGTCAAATCATCATGCCCCTTGACCTGGAGCTACACGTGCTACAATGGATGGTGCAGAGGGAAGCCGAAGCCGCGAGGTGAAACAAAACCCATAAAACCATTCTCAGTTCGGATTGTAGTCTGCAACTCGACTACATGAAGTTGGAATCGCTAGTATTAATCGCGAATCAGCATGTCGCGGTGAATACGTTCTCAGGCCTTGCCGCACACCGCCCGTCACACACCACGAGTTGATAACACCCGACCGGTGGCTAACCGCAAGGAAGGGCTGTCTAGGTGGGATTGATGATTGGGGTGGAAGTCGTAACAAGGTAACCGG
+
(,-,.51,/0,0233'.#))&(+*+2*)/11-''&+0)'-,,/()(+(&&+,053/./)+('&'(%***1.021:410.0+4.--/6(*+)+500/''&,/,6/2434:739666741*2,-()+,25)201,1(&%%**)*-*+.4/*-*)')-/0'%'&'',-,(-(,2-+1+)+-#&&$(((%($&##$$'*,0,/4235593,3,0+)*.-)0.0.+*)..8).-'**'+/*((+-,*4-23+&*,*))&)&)''('%&')*5+%&+&')-+2*.810,*(/1,+(0+*()-'')%,$(%$%$-.)&(0,)(**&*+&&%&%'%/004..,-(('%$$-,))&$&)*11-.*-./5991556:-*('('%%%'(&'/0-.1/9-11+,1.()-(&(-(%&&&000'1*(018.'1,)7*3-146&33*(),)&&%'((*,2:374410-+/**+)&.+.09:56789;:55+&&('02-63),+-&($(&)*+9*4461510-2+*)()*)++/.+-+%)(-*&1,).'$'$'(&'',)+'&%'(&,*/.5)/+--3-326*298/.7.%()+(,(*).)-6.24)1+1-/30:;0095/7'%()',342&3.**.)),&&&)(,*(/1&&.1(+,/21.((*+11,('&--,4,()**-,*)*'(((*6*--,.1/1(),&&'-&2034644457752,.,&&+**,),-.+)**+*'(&)/./8,)00954.206)''''%&&%,-11,666.-5244,:+)))*,15,68.9/2,3+6,9;45740+&#$$&$&$((/+0.**--++&+4/+,5618699720/-)/1103-02/87)()*)69779+,,)()''**34.+2/810:77940264-(,+('''(*),0,39360*5++,*,,*,772.7+(((9:74:::<984**,1)-+)0,,,-320/*++0./1/-130410203+0.&'*05522210*&+%-)44++..7//----3(..+.+21-,1-,/'-6045&-*.*,+'.0-1/204;.383264*-),+/2-.,,-/)&$')*()+('**.,0,,2.1++./.+105'-'')',//).0+((1*+6+*1+*'./.13112))**,'',21488965/515257-6
@1d2cf96b-daf7-493d-87e1-e5a7079ac376 ch=459 read=36098 start_time=2019-12-13T00:55:08Z barcode=BC01 runid=2c9cf7bc05858273f10e7d7ec552fc0bd742dc3e
CCAGTTACGCGTTACGACTTCACCCCAATCATCAATCCACCTTAGACAGCTCCTTCCTTGCAGTTAGGCCACCGGCTTCGGGTGTTATCAACTCTCGTGGTGTGACGGGCGGTTGTGTACAAGGCCCGGAGAACGTATTCACCGCGACATGCTGATTCGCGATTACTAGCGATTCCAACTTCATATAGTCGAGTTACGGGCTACAATCCGAACTGAGAATGGTTTTATAAGGTTTTGCTTCCTGGCTTCGCTTCCCTCTACCATCCATTGCTTAGCGTGTGTAGCCCAGGTCATAAAAGGGGCATGATGATTTGACGTCATCCCGCCTTCCTCCAGCTTGTCACTGGCAGTCTCGCTAGAGTCCCCAACAATGATGGTAACTAACGATAAAGGGTTGCGCTCGTTGCGGGATAACATCTCGACACGAGCTGACGACAACCATGCCACCTGTATCTCATATAGCTATCTCTCCATCTCTGGAGCCTTTATGAGTATGTCAAGACCTGGTAAAGGTTCTTCGTTGCTTCGAATTAAACCACATGCTCCACCGCTTGTGCGGGCCCCGTCAATTCCTTTGAGTTTCATTCTTGCGAACGTACTGCTCAGGCAGATTACTTATTGCGTTAACTGCAGCACTGAACTTTGACATCCAACGCGAGTACTCATCGTTTACGGCGTGGACTACTGGAATTATCTAATCCTGTTGCTCCCCGCTTTCGGGACTGAGCGTCAGTTGCAGGCCAGATCGTCGCCTTCGCCACTGGTGTTCCTCCATATATCTACGCATTTCCTGCCGCTACATGGAATTCACGATCCTCTCCTGCACTCTGGCTGCCTGGTTTCTATGGCTTACTGAAGTTAAGCTTCAGGCTTCACCACAGACCCTTGCTGCTGCCGCCTGCTCCCTCTTTGCGCCCAATAATTCCTAGCAGCTTGCCACCTACGTATTACCGCGGCTGCTGGCACGTATTAGTTAGCCGTGGCTTTCCCAATAAAGTACCGTCACTCGGCTACCATTTCCTGTAGCCGCCGTTCTTCGCTATAACGAAGTTTACAATCCGAACCTTCTTCCTTCACGGCGTTGCTCGGTCAGGGTTTCCCCATTGCCGAAAATTCCCTACTGCTGCCTCCGTAGGAG
+
/2**,)(*&'%)*(+438:53/766*5-4557,,)*,6*---4*(/2'&'(19.594/533&.3-*6:86/25/71196583/--52326'011....18:876785675+*4*'.,-.456/594(/)$*'++/554;5455332243458;:37432683250/0.221,514,3-0280++*)$&+-,'2.;+/','/-*&*--1--2320/-.3217/;9<0--3',$&&*&%&/'*%''4+190+-.4/5++.3/687;;:76/,','((-,212--///8.*,0+*&%-0-'(328041.0/0(/6*),1499,+4.+12:9<89921/0.1/*-1-2-0))%+)/+/+048+,/0575*1(',,00472;349111:176860+*+-,0-.1559-9-,,.984247434340++067.+0001,6/'//34;63(3.,08.5888883,+.//30220--.+1810./--3/+-5-38((()&)+-..582000227364.82-4299832)')%*0<7207.6,965;45*)(+)43.15--0-,.76'32,40&%)*.5293+.0-,-/6;.)+5-.5.-./)6/570/7$''((27/''+.*.,3-+9../749484874-123789;<86:9335780-11+%&$&&)&0/141///3+#%')'--2341/&&&$'')*-*./3/8.0+,'7/-.2/85+'+-9-00;;87755786860,4,%*$&-/7/.177,561-3,4/6:<5431')(+55853946599::9385645<.-%%'-317)))&&',)'5)-,,*+0043668755-+,+.,(12318239:3;20003-)()++/501/./813-25:6'76,.2*,28/1008:9/1.+*&'*+/3;05;2212,9.,/2:7&/+,++./,.509/-%%(+&*)2-,35)+1+,-&0++613;52.2148-(.*'$)).023/015--.:2:893.00(++,12494+//0+*+,,135/8,,,1:36;5,2,,.../4-87:;;88<6.-64+1('&(('*/8)**1-4)%-(+33:67:857;-)**+.00;7779'7662354-:.+6;;,.<24875;9:4/84-)((*,04354,50)+'0,.+
@55223cda-1c5d-47ca-9c7c-a566b083a784 ch=2 read=20849 start_time=2019-12-13T00:55:04Z barcode=BC01 runid=2c9cf7bc05858273f10e7d7ec552fc0bd742dc3e
CTCCTACGGGAGGCAGCAGTGGGGAATATTGCACAATGGGCTGAAGCCTGATGTATACATGCCGCGTGTATGAAGAAGGCCTTCGGGTTGTAAAGTACTTTCAGCGGGAGGAAGGGGTAAAGTTAATACCTTTGCTCATTGACGTTACCGCAAGAAGAAACACCGGCTAACTCCGTGCCAGCAGCCGCCTTGTGTACGGAGGGTGCAAGCGTTAATCAGATTACTGGGCGTAAAGCGCACGCAGGCGGTTTCGTGTTAAGTCAGATGTAAATCCCCGGAGGCTCAACCTGGGAACTGCATCTGATAGCGAGTCGTAGAGGGTAGAATTCAGGTGTAGCGGTGAAATGCGTAGAGATCTGGAGGAATACCGGTGGCGAAGGCGGCCCCCTGGACGAAGACTGACGCTCAGGTGCGAAAGCGTGGGGAGCAAACAGGATTAGATACCTGAAGTCCACGCCGTAAACGTCGACTTGGAGGTTGTGCCCTTGAGGCGTGGCTTCGGAGCTAACGCGTTAAGTCGACCGCCTGCGGTAAAAAAGGTTAAAACTCAAATGAATTGACGGGGGCCCGCACGAAGCGGTGGGCATGGTTTAATTCGATGCAACGCGAAGAACCTTACCTGGTCTTGACATCCACGGAAGTTTTCAGAGATTGAGAATGTGCCTTCGGGAACCGTGAGACAGGTGCTGCATGGCTGTCGTCCAGCTCGTGTTGTGAAAATGTTGGGTTAAGTCCGCAACGAGCGCAACCCACTTATCGCTGTTGCCAGCGGTCCGGCCAGGAACTCAAGGAGACTGCCAGTGATAAACTGGAGGAGGGTGGGGATGACGTCAAGTCATCATGGCCCGCACGACCAGGGCTACACACGTGCTACAATGGCGCATACAAAGAAGCGACCTCGCGAGAACAAGTGGACCTCATAAAGTGCGTCGTAGTCCGGATTGGAGTCTGCAACTCGACTCCATGAAGTCGGAATCGCTGGTAATCGTGGATCAGAATGCCACGGTGAATACGTTCGGGCCTTGTACACACCGCCCGTCACGCCATGGGAGTGGGTTGCAAAAGAAGTAGGCGAAAGCTTAACCTTCGGAGGCGCTTACCGCTGATTCATGACTGGGGTGAAGTCGTAACAAGGTAACGG
+
((/+))+075+,1/1554362*2)--2052(,++-,+.0*(%#.)&08465.*,*($'*-99:00./,102/1.)*,*--3.2/+601.+-170,.//0;70&(%(0--0-/0,4.'(+;4-3+9*,-9-52,(237432../.2303:,-2'%.)$'&$#%))&'))021512/1070...,*04+,&&%''%&&&*3.,*&''*-3576383825&,*)4-13;<7824/730.././163-+)&-$'*%%*)-235177,2663+++1)+14.,1**,,7828211+540-3411101*)&%&%&&%('(())*(0..21*3*2)5)+741*++*,+%''**();974,,,014451,2-,3./68684-3+,+/*.-.60984**.2060/3//01212566924:8988480../7548-*).4804(,+'5+/'2399;1/.-+.030213::9::**)(''++2/),,13,6.-.38//0./07312394416*/,)*002../*1,7-023./69888('$&%#)+594+0/185<<82885810-0/40369)5;94.7/+++0(*,)+01010((*0)+4;6687;6223/43(2/001.'*2673724:898944622498722337.7,.8;-42)&&#+$'&&(*23968:8;6-8.1636383.104+6--.::99796:99881)'*)(,/146646:33/5/6+0/37202,8060161)+0)2%%-/296,49*$(5/858+,41/:01:2311952.1.10,6566445.1(4*/015551)./-002:;5662,10*+/+,'-*'$&('2367,(),,.1+(('(+/*%'$%&*,5/0,-/021,+)+++123.4584273120103/3&%&&$(*55501.--&%'(())&$-823334&&0910.11./88:9817'*+$7)61-/0127160001)*,/1967700../+7.75721.(*(''*+5664668212643770.&./**63374545)0+%&(*(+3./0-030/;4008-/)02/2290**,/4)2;-6.78*').,-,2*%$)((%%%%4(1(,8918(-//1332./9)*))'.6/%.*.47413+*(,+',62149556)3-143+7
@ca2983bb-6965-4dae-8993-51d9fe07ce0b ch=34 read=46863 start_time=2019-12-13T00:55:03Z barcode=BC01 runid=2c9cf7bc05858273f10e7d7ec552fc0bd742dc3e
CCGGTTACTTACGACTTCACCCCAGTCATGAATCACAAAGTGGTAAGCGCCCTCCCGAAGGTTAAGCTACCTACTTTGCAGCCCACTCCCATGGTGTGACGGGCGGTGTACAAGGCCAGGAACGTATTCACCGTGGCATTCTGATCCACGATTACTAGCGATTCCGACTTCATGGAGTCGAGTTGCGAACTCAATCCGGACTACGACGCACTTTATGAGGTCCGCTTGCTCTCATGAGGTCGCTTCTCTTTGTATGCGCCATTGTAGCACGTGTGTGTAGCCTGGTCGTAAGGGCCATGATGACTTGACGTCATCCCACCTTCCTCAGTTTATCACTGGCAGTCTCCTTTGAGTTCCCGGCCGGACCGCTGGCAACAAAGGATAAGGGTTGCGCTCGTTGCGGGACTTAACCAACATTTCACAACACGAGGCTGACGACAGCCATACGCTGTCTCACGGTTCCCGAGAGTACATACTCATCTCTGAAAACTTCCGTGGATGTCAAGACCAGGTAAGGTTCTTCGCGTTGCATCGAATTAAACCACATGCTCCACCGCTTGTGCGGTACGATCAATTCATTTGAGTTTAACCTTGCGGCCGTACTCCCCAGGCGGTCGACTTAACGCGTTAGCTCAGGAAGCCACGCCTCAAGGGGCGCAACCTCCAAGTCGACATCGTTTTACGGCGTGGACTACCAGGGTATCTAATCCTGTTTTGCTCCCACGCTTTCCGCACCTGAGCGTCGAAGTCTTCACGCCCAGGGGGGCCGCCTTCGCCGGTATTCATATACCAGATCTCTACGCATTTCACCGCACGGAATTTCTACCCCCCCCTCTACGAGACTCAAGCGCAGTATCAGATGCAGTTCCCAGGTTGAGCCCAGGGTTTCACATCTGACTTAACAAAACCGCCTGCGTGCGCTGCCCGCTTAGTAATTCCGATTAACGCTTGCACCCTCCGTATTACCGCGGCTGCTGGCACGAGTTAGCCGGTGCTTCTTCTGCGGGTAACGTCAATGAGCAAAGGTCAGTAAGCACTCCTTTATCCCCGCTGAAAGTACTTTACAACCCGAGGCCTTCTTCATACACGCGGCATGGCTGCATCGGGCTTGCCCATTGTGCAATATTCCCCACTTGCCTCCCGTAGG
+
32-1.5)((((*--26;5)314)*-04(,)()**-/.6)(')-)*)&+'-./--1,('+./2747,.*)*0)'+(.3(,-'4//(+*36/&.-4123436)58642/-*&../4.7.(6979879445//1;399;979882122*,%)+.6;54422344:<;:8688;82430)+,0/2-3,),/.300/0110(4-5898877834//1;9132/+/0.1-/.0--,-03('*)*(-,-051496497./047979;63:/++++%)-/..+('))*.4)+6:;56/)+03:;51./-,-/39712&+-39;1/(,3259434)-,73-.,+/1/80102246+)462227628,+,.30:61-.010;012379&/+-166)21,3.0+,--*0,,-6:732/10,..+)*++870012472/,(,,011102'3216;3841,)*+-488475::8885,+'&'$(+,.+)-(47710/+/77-12639569846357/.0338&.+,-,-08;86<;9:402'..47//0.0/9'16)(')(),46/12..20+-2)/(%#$#%(/(-/502195..-9:4,32030//346805,//028/(,,30:22/-)('*%'()+,.),-./(')%(%-/-0129636/,----.24424/4(7,01217878;908<3+.1+)**/:96666;441.//11-/:34755,9:3-..-7.(*-,/4/0*+.589654*+&&'&(&'*+06)%)',0-'-.769243**)(),*-1'+2-/67%(%&#'(((00.)))$,)*,1:00')&$&#'-,4+6,)*().488;89/-/441.223646+4)--2*-312:358;49388;54,125-8-+/16.**+*/:-,'**23123.8.;-90<::8;12/**,023.+)()+-)(,'(,-0788:80--9+;-,,,4-,-/19700836/4.-662/41/0,*+.***,)&'.(*+770:0..6/55;78786</.30-+-4+:,,-2-22'*%&$%&(&$$%%&&*%$'$#(*26.)0/.-)(%*$)),*)*+,04+*.,/095:57;87532-2253;3%/(//0-00231,*,2-+-:5+.6-12813221.57-(%&'%%(,(06++717*
@9bdc6771-d548-45cb-8eb6-1a1b8312393f ch=123 read=65748 start_time=2019-12-13T00:55:11Z barcode=BC01 runid=2c9cf7bc05858273f10e7d7ec552fc0bd742dc3e
CTCCTACGGGAGGCAGCAGTGGGGAATATTATTGCACAATGGGCTTTTAAAGCTGGTACAGCCATGCCGCGTGTATGAAGAAGGCCTTCAGGGTTGTAAAGGAGTACTTTCAGCGGGGAGGAAGGGAGTAAAGGTGTACCTTTGCTCATTGACGTTACCCGCAGAAAGCACCGGCTAATAGGCAGCAGCGCAGTAGCTACCGGAGGGTGCAAGCGTTAATCGGAATTACTGGGCGTAAAGCGCAGGCGGTTTGTTAAGTCAGATGTGAAATCCGGGCTCAGCCTGGGAACTGCATCTCTGATACTGGGCAAACTTGAGTCTCTCGAGGGGTAAATTCCAGGTGTAGCGGTGAAATGCGTAGGGGTCACGGAGGAATACCGGTGGCGAAGAGCGGCCCCTGGACGAACTGACGCTCAGGTGCAGCGTAGGGGAGCAAGCAGGATTCAGATACCTGGTAGTCCACGCCGTAAACGATGTCGACTGGAGGTTGTGCCCCATGAGGGGCGTGGCTTCCGGAGCTAACGCGTTAAGTCGACCGCCTGGGGAGTACGGCCGCAAGGTTAAAACTCAAATGAATTGACGGGGGCCCGCACAAGCGGTAGGGCATATGGTTTAAATTCGATGCAACGCGAAAGGAGAACCTTACCTGAATGTGACATCACGGAAGTTTTCAGAGATGAGAATGTGCCTTCAAGGGACGTGAGACAGGTGCTGCATGGCTGTCAGCTCGTGTTGTGAAATGTTGGGTTAAGTCCGCAGCAGGCGCAACCCTTATCCTTTGTTGCCAGCGGTCCGGCCGAGATCAAGGAGACTGCCAGTGATAAACTGGAGAGGAAGGTGGGGATGACGTCAAAGTCATCATGGCCCTTACGACCAGGGCTACACGTGCTACAATGGCGCATACAAAGAGAAGCTGACCTCGCGAGGCAAGCGGACCTCAAAGTGCGTCGTAGTCCCGGATTGGAGTCTGCAGCTCGACTCCATGAAGTCGGAATCGCTAGTAATCGTGGATCAAATGCCACGGTGAATACGTTCGGGCCTTGTACACACCGCCCGTCACACACCATGGGGTAAGGTTGCAAAAGAAGTAGGTAACTTAACCTTCGAACACCACTTTGTGATTCATGACTGGGGTGAAGTCGTAACAAAGGTAACCGG
+
')+../4-52+.52130-.0288.+3/18:+/*$(*)1,,-((&%$&%,0+)+(.+)&%(%*./257/,,-0-////42./-/1/./-*$1.--735173&*%%'-.-79-,003;;,)-0-++1-''(,,')(($&)-//2('./343:32+)0*%-+)),(),)($'//)(&(*01/&'&(',+,)()+),*,+('%)&1),+('.+/33/0-1/3/0)')+(/-/007765110:5*+-.(-45))'(&%&)+205922332437:6*.+',42230&29375-+**.--.//-&'*+.0715,)).2205.-+**--/,+)',24*+1,80;,*'('((3/00.72225-,,:76(/*'$&$%&*0+05*4.1::2746/+.-/)*,///4<7/,598-)(,(')*++23551654..--.1/(+/+(++02&.(-.&+'%''2026;,/976484*)+0187889110/.%*+*+0628015.634/1:6+&+*-*1,/.38/7--5/*3..,/.2855564133')4.0375797215((()*5,84,*,562900173'11323..-1405044+)56,16,*1.2/31316-*++),-/,10517/+/-1:0./00:544/1442-(+)''(0/.-.4;8956603*.06+-))*(%&(,::52///0085/+//.26571/-*)%(,('*)+)%),.),/:67666709/.-320/00005670:0.-/5-+,180+-,807/54,')+(0&&3645,&-6,.2034.070--8//:/000974-/5//)$'%)*02)1'*.07:::/0-,+.164155.+'&*(,,.215;;437427676/.(&*,6760*,(./(''%%,.19632200,*(*-24763226126+')*,2719+(('*+'*)+/6788150+(-.3:*+2;4/-*'&()'(.65558;8718++.2,5/5/-./.04'*$''31.134976202,,/)+.366+*+&,.-,,-.53/.01%%+)'2+%()1.33;9194374+466/6...2.-,)/843;403953,-+-3.2*+*')),.-/8-0..+*%**%'#'%((&''%3+1,*-,('+),//+/.77..678989955661*/1-306/,('+,2/05(/+*2+7+:9
@2c1860a2-4c2d-49a0-9ef4-ac22381da2fe ch=488 read=50760 start_time=2019-12-13T00:55:19Z barcode=BC01 runid=2c9cf7bc05858273f10e7d7ec552fc0bd742dc3e
CTCCTGCAAGGGGAGGCAGCAGTGAGAATATTGCACAATGGGCGCAAGCCTGATGCAGCCATGCCGCATTAATGAAGAAGGCCTTCGGGTTGTAAAGTACTTTCAGCGGGGAAGGGTGAAGTTAGCAATACCTTTGCTCGTGGCGTTACCCGCAGAAAGCACCAGCTAACTCCGTGCCAGCAGCCGCGGTAATACGGAGGTGCAAGCGTTAATCAGGTGGGCGTAAAGCGCACGCAGGCAGTTTGTTAAGTCAGATGTAGAGAAATCCCCGGGAGGCTCCAACCTGGGGCATGGTAATGGCAAGCTTGAGTCTCGTAGAGGGTAGAATTCAGGTGGCGGTGAAATGCGTAGAGATCTGGAGGAATACCGGTGGCGAAAGGCGGCCCCCCTGGACGAGCGCTCAGGTGCGAAAGCGTAAGAACAGGTTAAGATACCCTGGTAGTCCACGCCGTAAACGATGTCGGCTTGGAGGTTGTACCCTTGAGGCGTGGCTTCAGGCTAACGCGTTAAGTCGACCGCCTGGGAGTACGGCCCGCAAGTTGACAAAATGAATTGACGGGGCCCGCACAAGCGGTGGAGCATGGTTTAATTCGATGCAGCGCGAAAAGATTGCTTACTGGTCTTGTTGACATCACGGAAGTTTTCAGAGATGAGAATGTACCTTCGGGAACCGTGAGACAGGTGCTGCATGGCTGTCGTCAGCTCGTGTTGTGAAATGTTGGGTTGGTCACGCTTGAGCGCAACCCTTATCCTTTGTTGCGCAGCGGTCCGGCGGGAACTCAAAGGAGACTGCCAGTGATAAACCGGGAGGAAGGTGGGGATGACGTCAAGTCATCATGGCCTGATGGGGCTACACGTGCTACAATGGCGTATACAGAGGGAAGCGTGGAGTGCGAGCTGGAGCGAATCTCACAAAGTACGTCCTAAGAGATCCGGATTGGAGTCTGCAACTCGACTCCATGAAGTCGGAATCGCTAAAGTAATCGCAAATCAGAATGTTGCGGTGAATACGTTCCCGGGCCTTACTGCCCGTCACACCATGGGAGTAAGGTTGTACCAGAAGTAGATAGCTTAACCTTTTGGAGGGCGTTTACCACGGTATGATTCGCGGCTGGGGTGAAGTCGTAACAAGGTAACCGGAAGATAGAGCGACGTGAGCCGTGCAGAGTTAACCTACTTTCGTAACTTTCTTCAGCACCAGCAATACGTAGCC
+
3485/(1,&*(1,(.01122(01(%))()(-+//133,,03-2/23:.21--/,,+,,4049/53..%))%&'(1/,-,,/,1132(3366-.)/&%(')/:.-.+)-/-''(*-*-,/1.050'+$''(/6.:9./77*5,&/-/..3:0)-,+/,'#&(*-))+,/0/0:647/2),*//.6)&(')*)''(.)+,)'&)2351308261.0(')(*26989785.104,4-6/682.63:701964219-.1970,))(-.0*1/5((0/&++,08(5)773-.6+)('&$$$$$&((-.'*,,-'++-5768/+&+*&(*'**+,'$/&(&-,.22-14.+.-00-,-)*01380+7/*95158&32262,,/+%+)+*4296:1,/2/-)(&--241*)+,.2,.)*&)++&%($$%--041/+.0976:--1.1/12/+*,15:9::<71/..-011)(('/*-/-20-.&293.7-&))').-83475+-32035/-,*-607-476687.33-.1*(')*-,.83*&(*%(*(&%%&2662,2,5,1**(-6017+(-*,.,-2-5204,,-,1..+3.)/,:.2242,1%,*.,,,*''$($$'+*)**/-5-8)''(),1576(),0//+.78630,+*)()*+4;668+7:534+7625287840326-/4888967886<60012/5735657830/2-,..32-/.:1986*(&(*','%&&'%12242508-.400.'(4-+1945251*1/723/.,(&,+,),/6&.,)+&**77887+10--//5,685.)',+-3.737::850....917/,,15:9-1/*+)''*,)+64,*+*(,,-04)+/4745;75588-72/*..)*-'*.0,(%'*+-*,5621-)'*+/98611/04:7).+-)-1(',)%('&,55-2-30/,''&+.//.4.,,**/137&)((,,,-395:79665.4*&(,544/77;510*+,4-.3512.6343;302174441,5+,''$#%&'+,+&)+--.081727-*())(3)5---729-++*$%''.5%))**2+561:;22901721,85*%0*,/062../24<61,-%&(.27,++0*--//35143,./010702/*(%(%'(**+-%%(*,-06.+0))*)-+5(&$))%$&&%#'%')-/29826;7//,-,:/451:1.11&&$%#
@1f79a737-cf8f-4356-8c40-9b80c9e1cbd1 ch=94 read=67515 start_time=2019-12-13T00:55:30Z barcode=BC01 runid=2c9cf7bc05858273f10e7d7ec552fc0bd742dc3e
CCGGTTACTGCGACTTCACCCCAATCGCTGACCCTACCTTCCGGCCGCTGCCTCGCGCGGTTAGCTCACGGACTTCGGGTATTGCCAGCTCTCATGAATGACGGGCGGTGTGTACAAGACCCGGGAACGTATTCCGCGACATTCTGATTCGCGATTACTAGTAACTCAGCACTTCATGTAGGCGAGTTTCAGCCTACAATCCGAACTGAACTGGTTTTTTTAAAGTTTGGCTCCACCTCGCGGTATTGCATCTCTCTGTACCAGCCATTGTAGCACGTGTGTAGCCCTACACATAAGGGGGCATGATGATTTGACGTGTCCCCACCTTCCTCCTGGTTAACCCAGAGCAGTCTCATAGAGTCTCAACTTAATGGTAACGACAAGGGTTGCGCTCGTTGCGGGACTTATGCTCACGACACGAGCTGACGACAACCATGCACCACCTGTCACCTTGTCCCCGAAGGATTTCCCTCGATTAAGAGTAATGCAGGGATGTCAAGTGTAGGTAAGGTTCTTCGCGTTGCTTCGAATTAAACCACATGCTCCGCTACTTGTGCGGGTCCCCGTCAATTCCTTTGAGTTTTTTAATCTTGCGACCGTACTCCCCAGGCGGAATACTTAATGCGTTAGCGGCGGCACGGAGGTGTTGAAACCCCCCCACACCTAGTATTCATCGTTTACGGCGTGGACTACCGATTATCCTAATCCTGTTTGCTCCCCTTTCGAGCCTCAGCGTCAGTTACGAATCAGAGAGTCGCCTTCGCCACTGGTGTTCTTCCTAATCTCTACGCATTTCACCGCTACACTGGAATTCACTCTCTCTCCTGCACTCTAGATTGACCAGTTTGGAATGCAGCACCAAGTTGAGCCTGGGTATTTCATCCCGCCAATCATCCGCCTACGCTCCTTTACATGATAAATCCGGATAACGCTCGCCTACCACGTATTACCGCGGCTGCTGGCGCGAAGTTAGCCGTGGCTTCTCGTGGGTACCGTCATTATCTTCCCCAAAGACAGAGCTTTACGATCCGAAAACCTTCATCACTCACGCGGCGTTGCTGCATCAGGGGTTTTCCCCATTGTGCAATATTCCCCTGCTTGCCTCCGTAGAGGGG
+
87426*'(&'.-..210,110)5.72()-+-.;++)3/./+()'0213554873+()*-.7-,,4-.%,(.,322110**(/+,8--'+(+()+/2())-.47::8868532,*&+*(-5.*-4/9008:99*-%%(..2+27..0-2/$$(++0:00,-&)-30.2)$*&*/,5545696265516:1-,*,)),-1:57//6-,,,163;955346<3.46///:-/-6458-196762501/15--.1//-,+.0645:555:-7-,(,-.*72566&),/2:-)).../02'-25/./0411///2;-*&()+(,,6;2,38181.*-)(&0,8.-.3('*'*,-8:888&*&)&'')),(')&)-2./-,(&'**,.+05.10...0/44391214701/+(%$&'(,.117-34444/10115560766-++)/50572242+.(&()+88:,,('((&,1//8++-356-2,*+0116++-(*6.+.09:1,1234102113,2/:7:<:88604./157.///00<9::///---.5801-*+/,,.32/69-/)(+,.1+6/:5--92-+26.;6<15:3-30,.257;&5%0-252).18942541..*-,2.13759111185)40-1/3/-/-022-0:125634,*'+0170.2445<57:867<;+.00.247;776,7)+#/)--3'(,2.02134<5+/1/:/-/<653276989+',,-9155:4/'&&(+-*,,,,225<::<:8:<69:7;776<8::0.*+5.//40%-*+.2;2.24936954230(-/+10*%&(*.-.,)+7323.0/022,--1-01;387<82.3/369544+4/*,..35518:89:5/0.:-.-(+0-%''.51658965:51-/./2:6/7,()'***,16+,-./102277.122$%$##&'&'(,/..*+('*+//798.:+*'*&&(*,0/.-71827-.8.53,($)%-%0325870:000949:;+38/.0641,,-+86()**,21*.15,,24<79994898,0./086245..1/.//1'053*-::+/69,+41&0'(*-**-4,./+)++($'*+)0.*,2/+))+&
@88c367d9-41ec-4fc6-95f5-7bdb0785e2f4 ch=273 read=43624 start_time=2019-12-13T00:55:28Z barcode=BC01 runid=2c9cf7bc05858273f10e7d7ec552fc0bd742dc3e
CCCGGTTACCTTGTTACGACTTCACCCCAGTCATGAATCACAAAAGTGGTAGCGCCCTCCAGGGGTTATTAAGCTACCTACTTCTTTACCAACCCACTCCCCATCGGTGTGACGGGCGGTGTGTACAAGGCCGGGAACGTATTCACCGTAGCATTCTGATCCACGATTACTGTGATTCCGACTTCATGGAGTCGGAGTTGCAGACTCAATCCGGACTACGGCCTTGCGCTTTATGAGGTCCGCTTGCTCTCGCGAGGTCGCTTCTCTTTGTATGCGCCATTTAGCGTGTGTAGCCCTGGTCGTAAGGGCCATGATGACTTGACGTCATCACGCACTTTCCCCTCCAGTTTATCACTGGCAGTCTCCTTTAACCGGCCGGACCGCTGGCAACAAAGGATAAAGGGTTGCGCTCGTTGCGGGACTTAACAACGTTTCACAGCACGAGCTGAGCAGAGAGCAGCCATGCAGCGCCTGTCTCACGGTTTCTACGAAGGCACATTCTCATCTCTGAAAACTTCGTGGATGTCAAGAGACCAGGTAAGGTTCTTCGCGTTGCATGGAATTAAACCACATGCTCCACCGCTTGTGCGGGCCCCGTCAATTCATTTTGAGTTTTAACCTTGCGGCCGTACTCCCCAGGCGGTCGACTTAACGCGTTAGCTCGACCACGCCTCAAGGGCACAACCTCCAAGTCGACATCGTTTGCAGCGTGGACTACCAGGGTATCTAATCTGTTTGCTCCCCCACGCTTTCCGCACCTGAGCGTCAGTCTTCGTCAGGGGCCGCCTTCGCCACCGGTATTCCTCGAATCTCTACGCATTTCCGCCGCTACACCTGGAATTCTACCCCCCCTCTACGAGACTCAAGCTTGCCAGTATCAGATGCAGTTCCAAGGTTGAGGCCAGAGGTTTCACATCTGACTTAACAAACCGCCTGCACGTGCGCTTTACGCCCAGTAATAATTCCGATTAACGCTTGCACCCTCCGTATTACCGCGGCTGCTGTACAGGTTAGCCGGATGCTTCTTCTGCGGGTAACGTCAATGAGCAAAGGTATTAACTTTACTCCCTTCCTCCCCGCTTAAATGCGCTTTACAACCCAGAGGCCTTCTTCGCTACGGCATGGCTGCATCAGGCTTGCGCCCATTTGTGCAATATTCCCCACTGCGCCTCCCGTAGGAG
+
;+)/3/9-/869.5/'*+&-002.4:;1125:/00085303*88'++255))(&&0**.&%'+)(/+&+(+(++/+.30-451-671%.10'.4+%'(./3)$&&,,00126747-+&-+,/,.(-34/+2+&2-(&($&(160.4/+&$'()9:912297-'+*..9,-**%+//,+*('*+**'-,-)*+-.*(-2;49.2/1//10-/408261/..&+&%&-*$'3:;.65/1800..22711/2,7210(1,1)')5+3/*((('('**+28;78:1&&)&'*(('+-/8-,264/201(.043650(*-**,0:/0/4877/4$*%*&+*210.+,-0632084,/3.1/-.-%+,.21*076-1,+'++.-5/893546975.647*809894*)/,4+),(+095/.*&)03,+/)*&)+-++.83-,.-%//0.-,++*'&'(&(&&++++/-,2..&''$&,.0324.-.0135+,.+,')'/+.%/*08./5489:990--0.30*&&'*576...,('*,,:;659..(1+596:<:79857+*'*()/(.,1<;9;/.+,,./18116,+,,+-,6,4,253()),)7.32+,29*0-4/;;--/0,/,,,18370501.368,*09677//.-*0,5.6/2*+.(,+.*)/11-.(-0.545155*,12300*/-2138777969952:2&)(**+3/7235220.32/0../-.0../*33)(-./8960'+),,95.)$&'(,()(('+*+4443252007)*-521.&+++////6,,3'41,3:1435&$,++:76453436;/1'(+('*/,,&()+/3/106/325/0371122+()&'++/010-)-/80/9'2244:-,-100)24/.-)&+')+&',)47')&-)18620/032),,03443466235149611(,-024''&&&),,01+''''+).03:71./130;6.0.8,-,083224&7)*:37:,./706670/%),&///1-,04,-','*0.::<:897+/**/::949,:02.-/31'/)/-2-1+*-45())-0*+218.458-((*'-/')&*$'*.0*+/)2,)&%((-*4071396%%$%%&%,,.031135*01%35426(*)07-)8.-+502-//24;4:7,&(&'*)-2.73(-&'(*($
@6f733311-839e-4f75-b474-c081e47c06b5 ch=100 read=87264 start_time=2019-12-13T00:55:42Z barcode=BC01 runid=2c9cf7bc05858273f10e7d7ec552fc0bd742dc3e
CTCCTACGGGAGGCAGCAGTGAGAGATAATGCACAATAGGCACCAAGCCTGATGCAGCCATACCGCGTGTATGAAGAAGCCTTCCGGGTTGTAAAGTACTTTCAGCAGGGGAGGAAGGGAGTAAAGTTAATACAACTGCTCGTGGCGATTACCGCAAACTTTCTCAGCTAACTCCGTGCCAGCAGCCGCGGTAATACGGAGGGTGCAAGCGTAATCGGGTTACTGGGCGTAAAGCGCACGCAGGCAGTTTTGTTAAGTCAGATGTGAAATCCCGGGCTCAACCTGAGACTGCATCTGATACTGGCAACGGAGTCTCGTAGAGGGGTAGAATTCCAGGTGTAGCGGTGAAATGCGTAGAGATCTGGAGAATACCGGTGGCGAAGGCGGCCCCCTGGACGAACTGACGCTCAGGTGCAGCGTAGAGCAAACAGGATTGCGATACCTGGTAGTCCACGCCGTAAACGATGTCGACTTGGAGGTTGTGCCCTTGAGGCGTGACGCCGGGCTAACGCGCGTTGGAGTCACGACCTGCAAATTGCAACCGCAAGGTTAAAACTCAAATGAATTGACGGGGGCCCGCACAAGCGGTGGAGCATGTGGTTTAATTCGATGCAACGCGAAGAACTTTACCTGGTCTTGACATCCGGGAAGTTTTCAGAGATGAGAATGTGCCTTCAGGAACCGTGAGACAGGTGCTGCATGGCTGTCGTCAGCTCGTGTTGTGAAATGTTGGGCTAAGTCCCGCAACGAGCGCAACCCTTATCCTTTGTTGCCAGCGGTCGGCCAGGAACTCAAAGGAGACTGCCGGTATTGATAAACTGGAGGAAGGTGGGGATGACGTCAAGTCATCATGGCCCCTTACGACCAGGGGCTACACGTGCTACAATGGCGCATACAAAGGAAGCGACCTCGCGAGCAAGCGGACCTCATAAAGTGCGTCGTAGTCCGGATTGGAGTCGCCGCTCGACTCCATGAAGTCGGAGATCGCTAGTAATCGTGGATCAGAATGCCACGGTGAATGCACGTTCCAGGCCTTACCGCCCGTCACACCATGGGAGTGGGTTGCAAAGTAGGTAGCTTAACCTTCGGGAGGCGCTTACCACTTTGTGATTCATGACTGGGGTGAAGTCATGGCTAAAGGTAACCGG
+
&'20&(.)31),24.-/'')($*'&**.&.&*++...(710-1'5,/5;:9953.-%1,21'56+200/522%',%((&*02-4('7877+1174+.--.70.154&312-*,2,,+-+&)*/6,*)/-''(((%%&%(66352./-&4,06:(.+&($%'&%*1.0/+--+.576932,))((&)(&($%'(1//105,&-&(*,-()+)&(+).(-&'1+//9<7723371..0,'+'-(,21072:;9.8;98.28*566//,/3-*6.)/68788053/,***.111.+.4,+-223450,-+*)*(**--366950447+-++)2-18*+9;962-..063/)2/()876.-,+,0+)+*(-%+-.194897740.0,/+3/2993-,+3./*&)*,,.26869..855.*..)/%*&(';<::89/,3(#%%'/-37-+451-10)),.3;793;63.++**,1,-&(-5/3020(2-.8.-20142-*&&&&&.5*/')(.80..//0834((*.+%'+,00%%&'(*(*+/1,2:.434)4,95<;62555<..-042521917<:2+71*++.26/4/:45+)+,*,'+-46<;198;+$&*-61&/,,*'+)//.599.5;75352/-+**,672*.-)/*.582/,-*+,77743612478709/&9:598:7;95565279865210121;5.-/--32()+.96843;3/,/2,-/0;1;69346.2280-.//,)*+-/458/**(+-.00,51+-3,20/.46;/7+75:,83/466,18*01./128754&//&('&&).:94435/..-1,1/+.4014568474)'--37;6),*,-50)(*)(()4-,30/()(('%(()2690/12/.830-....05(*%()*+067:85/,)'++5936442555533391125:9874947.8(,*(,+/()+*.(((,-/1.,./082359544608.+-/.044-251611189988711.436:9/1/602296%+')*439'#4940,*,.305;0/32+/./33:84-*)*,567;8542('')24..)(((0-696;829-(*+*161601:/,03**4345:77777743+52.+1,++1$1(11109.1205;::69
@33e2108e-332e-4a12-aa4c-7350312ca4de ch=14 read=33876 start_time=2019-12-13T00:55:39Z barcode=BC01 runid=2c9cf7bc05858273f10e7d7ec552fc0bd742dc3e
CTCCACGGGGAGGCAGCGGTAGAATATTACAATGGGCGCAAAAAAACCTGATGCAGCCATGCCGCGCGTGTATGAAGAAGGCCTTCCGGGTTGTAAAATTGCTGGCCCGGGGAGGGTAAAAGTTAATACCTTTGCTCGTGGCGTTACCGCAGAAACACCGGCTAACTCCGTGCGGCCCAGCGCGGTAATACGGAGGTGCAAGCGTTAATCGGAATTACTGGGCGTAAAAGCGCACGCAGGCAGTTTGTTAAGTCAGATGTGAAATCCCGGGCTCAACCTGAGACTGCATCTGATACTGGCAAGCTTGAGTCTCGTAGAGGTGGGAATTCCAGGTGTAGCGGTGATGCGTAGATCTGGAGGAATACCGGTGGCGAAAGGCGGCCCCTGGACGAACTGACGCTCCAGGTGCGAAAGCGTGGGAGCAAACAGAGTTGATACCCTGGTAGTCCACGCCGTAAACGATGTCGACTTGGAGGTTGTGCCCTTGAGGCGTGGCTTCCAGGCTAACGCGTTAAAGTCGACCGCCGTTACGGCCGCAAAGGTTAAAACTCAAATGAATTGACGGGGGGCCGCAAGCGGTGGAGCATGTGGTTTTAATTCGATGCAACGCGAAGGAACCTTACCTGGTCTTGACATCCCGGAAGTTTTCCAGGGGTAGAATGTGCCTTCGGGAACCGTGAGACAGGTGCTGCATGGCTGTCGTCAGCTCGTGTTGTGAAATGTTGGTTAAAGTCCGCAACGAGCGCAACCCTTATCCTTTGTTGCCAGCGGTCCGGCCGGGAACTCAAAGGGGAGACTGCCAGTGATAAACTGGAGGAAGAATTAGGGATGACGTCAAGTCATCGCCGACCAGGGCTGCTACAATGGCGCATACAAAGAGAAGCGACCTCGCGAGCAAACGGACCTCATAAAGTGCGTCGTAGTCCAGTTGGAGTGCAACTCGACTCCATGAAGTCGGAATCGCTAGTAATCGTGGATCAGAATGCCACGGTGAATACGTTTGCAGGCCTTGTACACACCGCCGTCACACACCATGGGAGTGGGTTGCAAAAGAGTAGGTAGTAACCTTCGGGAGGGGCGCTTACCACTTTGTGATTCATGACTGGGGTGAAGTCGGCAAGGTAACCCGG
+
-,0(&+&-31+233012&-.$*-6/--*))*4..:/,+-724991-(*,,.042,*-20329:641-0134-(((.%()-+73211,-9518/-071'/&#%)&.)'(/26)%*,),-8:++0142247069/.877&4&,+--8*,3*+''*('&',1-+))..1/12/20.*+,.+%110,,),,/,*.13/-/-1354/2605.4-2+/./1/0226;8646289.+**,(*./0380-1094/397:/1:+.07554694+0-,,2356/5-5,-*$'/-/00012712222412,02'(&%)%))*+/3//)$.(**-(,(-80++01/.&&(*,3)(+'(444,,,./963.-*(.-165596.4+***(),/-8.;4-&*110*'-,234433/4)(02.--.-30-.35:;6*.//5-,')%')+(+'(08/(*1.01350)-.3:9988+./-.-2185,2,4--/1-9-0)7+%#%*(551,+*3-.,+)$*))+14.--.1238**60/.*1--2(++%+$,34++0/'*(0..9;:,/./:...2030..5,+-69.,+%*'.-/2+)-*'&+$/%(*.2;:-567;21,--::9835/05/(/**'(%'*1./-./070//3.5+)*,*-,-39/((&&&(%%%((),+/&165:6(87262:833/326(55656:21/0.3./066579001114003;33/-15+..8/6-6-8++/5&&)365,,--2./*..,*+,-1+,0))/6/0.,+,0960(2+0,.5.2./:944-'0.,$,$2.(4613.-.//-)-38/-0,-.'%$+%%441067898990/.258&&$%%&'4)'./*,--/+-./7,-+++.'((++5/''&+))*886827)1+,)*-:.15:857874-6:6*302/250338/2+)*..0+(&*).010161'122636381../)3.21424332032//-/,1601/./86513*.+40-,9655/26'(-&+*0(****,+,.-2:579+,0-,())..9949.+*--642912/59+%'()(..**(&*/-+*0-,60)-33+,/,1+*04(*24+*42262113478531/()*(&(',**)-'-(*.+04*05
@63d4f4f9-cc77-4a44-bd72-aef6df693783 ch=67 read=56654 start_time=2019-12-13T00:55:38Z barcode=BC01 runid=2c9cf7bc05858273f10e7d7ec552fc0bd742dc3e
CCAGTTTACCTTGTTGCTGACTTTACCCCAATCATCAAATCCCACATGGGCAAAGCTCCTTGCGGTTAGGCCACCGGCTTCGAAAAGATTATCAACTCTCTCACAGTGGTGTGACGGGCGAGGGTGTGTACAAGGCCGAGAACGTATTTCACGCGACATGCTGATTCGCGATTACTAGCGATTCCAACTTCATGTAGATGAGTTGCAGACTACAATCCCGGAGCTAGAATGGTTTTATGGGTTTTGCTTCACCTGAAGCTGCTTCCCTCTGCACCATCCACCATTGGCACGTGTGTAGCCCAGGTCATAGAGGCATGATGATTTGACGTCATCACTTCCTCTGGCTGTCACTGGCAGTCTCTCGCTTCAGTCACAACGTAATTGGTAACTAACGATAAAGGAGGTTGTAGAAAGCTCGTTGCGGACTTAACCAACATCTCACGACACGAGCTGACGACAACCATGCCACCACCTGTATCTCATATAGCTATCTCTCCATCTCTGGAGCCTTTGTAATTATGTCAAGACCTGGTAAGGTTCTTCGCGTTGCTTCGGAATTAAACCATGCTCCACCGCTTGTGCGGCCCCGATCGAGATTCGAGTTTCATTCTTTGCGAACGTACTACTCAGGCGAGTACTTATTGCGTTAACTGCAGCACTGAACTTTGACATCCAACGCCGCTCATCGTTTACGGCGTGGACTACTAGAATTATCTAATCCTGTTGCTCCCCACGCTTTCGGGACTGAGCGTCAGTTGCAGGCCAGATCGTCGCCTTCGCCACTGAAGGTGTTCCTCCATATATCTACGCATTTCCCGCGCTACACATGGAATTCCACGATCCTCTCCTGCACTCTGGCTGCCTGGTTTCTATGGCTTACTGAAGTTAAACTGGGCTTTCACCACAGACCCTTGCTGCCGCCTGCTCCCTCTTTACGCCCAATAGTTCCGGATAACGCTTGCCACCTACGTAATATTACCGCGGCTTAACGGCGTAGTTAGCCGTGGCCTTCAATAAAGTACCGTCACTCGGCTACCATTTTCTCCTTAGCCGCCGTTCTTCCTTTATAACGAAGTTTACAATCCGAAAACCTTCTTCCTTCGCGGCGTTGCTCGGTCAGGGTTTCCCCCCATTGCCGAAAATTCCCCTACTGCTGCCTCCGTGAG
+
00(1.91+,-0-,27,)%)&,.3)(5::(4+,.01.+.)(03''))30413/1+()*1()(%&,3+605/&%'4)00**0./060(('*-),+2.-,-,*(%$&%&*..022//./81+*%+-,++.*+)1-02-8,('&(,,+-,0;1.,0(+*++.3--**+40--./23810224485808*2),121&,**,-%''.66;46113361347515+.+&%(''())(/,6;;-/108126:1+,1:1*/*&$.*'(,-&(3+4,*+*&)(-0::53+()%+(%&,'-/053/,--5./,-110(''%'..0-,,--.&.8***+,12480)-,-57300'.,//8564303.---+*)(($%+)%')('%&)&'$$$&-((%0,/,0424,,-0:(+)$*3/4+$$$)+&&**3.39/36;00564125,/-./020$%*-013434/03%+&'*597;62),&%.-,-401467849&.,-03010004336756885/12*,57082&))/(1./-5664459;7+11/+0.6;2381.1-1/)*+-+&()&+'182/20*),-17-/0,,5--,+$)%)+/'%&*+)+&)1,/'',.78515:3..'&&%%47+6...//671268+'(+'++1+.301317+4+--/%%&&),03:/390*0:991)3/1&)%$*,,(*-11;.&'++**+1;30.(*%((*+,2-113351020&18).//79,+2/+29*0&123%)*.4:9;:353801-0(/...9:4/2/025/6548<44.-+((&():569347565756998978529,1/)%,+//30)+'-)(.&7',(()*3441/0+.5665+,,..'00/13:562:<9+323(6428,.,--..3657,/13083881-./5/3147:<97;454569&,.((*,+5(),3:.+,,813*/(*$/..1/5/8873,*)'*.5039323.2'&))-80/711*0'$%&&%(%()0/40,**0-./-1//-2''.//9.,..3:88.*,-+4))'&+-+9::+4+(%&%%%0(*+/,05+/(,'(/*+-535&&+(.;4-.,4,++)+7:6/97;78<9./3-'(&*,+2-++230;5:,/362;7308::-+-1.1:0/4673:2:0)(-/3113218-/0+,'()
@60e853f3-0976-4722-8f8f-a4d62d212902 ch=475 read=39985 start_time=2019-12-13T00:55:37Z barcode=BC01 runid=2c9cf7bc05858273f10e7d7ec552fc0bd742dc3e
TTGTTATTGCTTCGTTCAGTTACGTATTGCTGGTGCTGAAGAAAGTTGTCAGTGTCTTTGTGTTAACCTGCCTGTCGCTCACTTCCGGTTACCTTGTTACGACTTCACCCCAGTCATGAATCACAAAGTGTAGCGCCCTCCCGAAGGTTAAGCTACCTACTTCTTTTGCAACCCACTCCCCATGGTGTGACGGGCGGTGTGTACAAGGCCGGAACTATTATTCACCGTGGCATTCCTGATCACGATTACTAGCGATTCCGACTTCATGGAGTCGAGTTGCAGACTCAATCCGGACTACGACACTTTATGAGGTCCGCTTGCTCTCGCGGGTCGCTTCTCTTTGTATGCGCCATTGTAGCACGTGTGTAGCCCTGGTCGTAAGGGCCATGATGACTTGACGTCATCCCACCTTCCTCAGTTTGGATCACTGGCAGTCTCCTTTGAGTTCCCCGGCTGGCCGGACCGCTGGCAACAAAGGATAAGGGTTGCGCTCGTTGCGGACAACCCAACATTTCACAACACAGGCTGACGACAGCCATGCAGCACCTGTTTCACGGTTCCCGAGCCGCAATCCATCTCTGGAAAGTTCTGTGGATGTCGAGACCAGGTAAAGGTTCTTCGCGTTGCATCAGATTAAACCACATGCTCCACCGCTTATTGCGAGGCCCCGTCAATTCATTTGAGGTTTTAACCTTGCGGCCCGTACTCCCCAGGCGGTCGACTTAGCGCGTTAACTCCGGAAGCCAGCCTCAAGGCACAACCTCCAAGTCGACATCGTTTACGGCGTGGACTACCAGGTATCTAATCCTGTTTGCTCCCGCTTTCGCACCTGAGCGTCAGTCTTCGTCAGGGGGCCGCCTTCGCCACCGGTATTCCTCAGATCTCTACGCATTTCACCGCTACCTGGAATTCTACCCCCCTCTACGAGACTCAAGCTTGCCAGTATCAGATGCGGTTCCCAGGTTAAAGGCCGAGGGATTTCACATCTGACTTAACAAACCGCCTGCGTGCTTACGCGCCCAGTAATTCCGATTAACGCTTGCACCCTCCGTATTACCGCGGCTGCTGTGGAGGTTAGCCGGTGCTTCTTCTTGCGGGTAACGTCAATGAGCAAAGGTAACGATACTTCTCCCCACGCTGAAAGTGCTTTACAACCCGAAGGCCTTCTTCATACACGCGGCGCGGCATCAGGCTTGCGCCCATTGTGCCAATATTCCCCACTGCTGCCTCCGTAGGAG
+
%))+)&)($+-/,+-0,&++3..&3')//0:899;;<<91-./+,-7332%-0133137133110//()')(,,..032-'(+-.//33;23/5/,..()-35661+246,./2426323451636.(+()*-/./56/35/*+4.32:()(+,89:7689;:4:<5.0404;9)+./781*.-6532/044;6,+++-34567973638(1%&$'&+--8.-,70+,-8445;1,+,-/.%(*,091332.0339:6/1124948961*-+-,.-2.-.*)65568<09(7+762.-0'-#((-1.02225/60,,.6+...*+',%%',3.00;0:958.&$%'';:;;.7-**+./-/2112///13<335::9.2,'.17284622/.+-*1-/./2429/:5-/:8;9968+-/;1')%'*(0/-:/.-/-,04-56%&-4557;+,-,&+''&.-*0.//25550.+10*.-661.)*2-8675887526-'&''(,+12,0-.+4;,+-,3-.,7(,65444/,(,)-/3/218763338374:,+&(*'26*.)((,,1,-195<:5685435.21..0986639;77779+,0166/10,.3),./98:<:663272+354((,1/0:59<112302338492/*/'')004'%.1096+(-,&/(9.88<7-,-,0<<-6;37/7/1-806++.'**.34/12:4642141111)'''),.,)%((*%)'&(*-0$%')++.)1-.-04957/4)/--/31)667886;9.0/9445974/3232.0(''+1/-1-29-/3:-,01/:-)+1;1./7218+&%787/8-.178<;682**/99,992360:777:(,+*8-00767-1)*/87768675705;41-31,-+(+*)-+0*2/532227264*-.-.4577588-)(*-822-&(-*+,445522&20817/*226-(+&-+26'$)+1'/50---./2344-4-:-;89+7468:621/'&&%&)*+-(34-(,,/3-80,,.3-5,,,133/0*.5++.3)2//91593539477973(*1+0,1(((3,080/07.679+0(#&,1--06420/*.,+--,+4(($/)0((%%#),2/-715/&,)-0561*'.&*-+2-01116/+,2/24;9<67;57753.2012,*%$(')*,-,30.+-%().;8006.'%&&*2,-//158.(+-.30.68299+.49+,-
@3f37bb0b-f3cd-45fb-9096-e43824b0c897 ch=159 read=53708 start_time=2019-12-13T00:55:51Z barcode=BC01 runid=2c9cf7bc05858273f10e7d7ec552fc0bd742dc3e
CTCCTACGGGAGGCAGCAGTGGGAATGTGCACAATGGGCGCAAGCCTGAGTCGCCATGCCGCGTGTATGAAGGCCTTCGGGTTGTAAAGTACTTTCAGCGGGGAGGAAGGGTAAAGTTAATACCTTTGCTCATTGACGTTACCCGCAGAAAGAAGCTCAGCTAACTCCCGTGCCAGCAGCCACTTGATAATACGGAGGGAGGTCTGGCGTTAATCGGAATTACTGGGCGTAAAGCGCAGGCAGTTTGTTAAGTCAGATGTAGAAATCCCCGGGCTCAACCTGGGAACTGCATCTGATACTGGCAAGCTTAGTCTCGTAGGGGTAGAATTCAGGTGTGGCGGTGAAATGCGTAGAGATCTGGAGAATACCGGTGGCGAAACTGGCCCCTGGACGAAGACTGACGCTCCAGGTGCAGCGTGGGAGCAAACAGGATTAGATACCTGGTAGTCCCACGCCGTAAACGATGTCGGCAGGAGGTTGTGCCCCGCTTGAGCGTGGCTTCCGGAGCTAACGCGTTAAGTCGACCGCCTGGGAGTACGGCCGCAGGTTAAAGAGCTCAAATGAATTGACGGGGGGCCCGCACAAGCGGTGGAGCATGTGGTTTAATTCGATGCAACGCGAAGAACCTTACCTGTCTTGAGCATCCACGGAAGTTTTCAGAGATGAAATGTGCCTTCGAACCGTGAGACAGGTGCTGCATGGCTGTCGTCAGCTCGTGTTGTGAAATGTTAGGTTAAGTCCTGACGAGCGCAACCCTTATCCGCTGTTGCCAGCGGTCGGCCGGAACTCGAGTACCAGTGATAAACTGGAGAAGGTGGGGATGATCAAGTCATCATGGCCCGCCCACGACCCAGGGCTACACGTGCTACAATGGCGCATACAAGAGAAGCGACCTCGCGAGAGCAAGCGGACCTCATAAAAGTGCGTCGTAGTCGGATTAGAGTCTGCAACTCGACTCCATGAAGTCGGAATCGCTAGTAATCGTGGATCAGAATGCCACGGTGAATACGTTCGGGCCTTGTACACACCGCCCGTCACACCATGGAGTGGGTTGCAAAAGAAGTAGAGTAGCAACCTTCGGGAGGCGCTTACCACTTTGTGATTCATGACTGAAGTGAAGTCGTAACAAGGTAACCGG
+
.24/*.306+*,,,*)*)--.4//,)$)#%('/60/1-,+-0+())'''&%%$%&+++..,,,/.0-((*)'.,64:5/;61:.*6/&%'%&+:80+01+.5.*0/..15-12:411407012507,+026'/..&/0/5*-0,*.).00(&++')./*,,-.3.-/5*+63581)+&')%$&(&($)/+,,4230//.*.-+&'*+)*3.3/-./-5-4-2226:821,6:4+--.$)13*/546.5577587-*)()*.)+5.+/58/&08567715:4579)12....-5//132389:91,+),)(*003879)2(/+0'.%/(20,.962.)3/-.5--941+++++*)(,/2373.,&-53/2.2/03*()'%'%$)(;0-+26761-3-.-.0110..3+',002.*+*+/39-(*-5:(8'260-2+*,1*22*/:9:90:1($)'153159(-.../:/6--*..)++08051712*()+)*%&&),*0-.-/*1*+-,123//1228420575679023//1*'''**088501+2/./4:-$(%*13+6.*)+1.604451783)1/)',,005787<76/*,*4432475<:16463//..045766303,,+*(')+-511.,)%(*,-114*'(/-)-).7742,-%'+2,-,2)0518:82/)'+-767522-6''*,152*)'(+856/77650.*--057225++*-70/108&,-,2.-*,-+(')2()*+08545:+0--12/+-4119,.9667/673.%)'-(.*,85(%''(,7(2011768(11241/*,/4238;9/2.-,-(&&'*-9:7948/42'+-)&)+.+-('1*+-&%'$'.0383344:4/0..0/0..6*&&'*,)+1532141+-+*(,-38/0(.)+4/6576:8',)()-/7174866++'..+,')*/..1--1272%.')2')+/...3263423*'''(+2../89;9:66//186476)/1952'1,/:7829)/78/8//06.-,),5.4:2.30..+,32553*('&*-4;,.1;5('*)()))&().&)*1-0595'5*)05/1425/2.)+48203566321..120)&%***))))4/46887:+6./95224
@baadac36-c2c9-4bba-bd3e-9c379d8ddfe8 ch=163 read=71075 start_time=2019-12-13T00:55:53Z barcode=BC01 runid=2c9cf7bc05858273f10e7d7ec552fc0bd742dc3e
CTCTACGGGAGGCAGCAGTGGGAATGTTGCACAATGGGCGCAAGCCTGATGCAGCCATGCCGCGTGAAGAAGGCCTTCCGGGTTATAAAAGTACTTTCAGCGGGGAGGAAGGGAGTAAAGTTAATACTGCTGCTCATTGACGTTACCGCAGAAGAAGCACACCGGCTAACTCCGTGCCAGCAGCCGCGGTAATACGGAGGTGCAAGCGTTAATCGGAATTACTGGGCGTAAAAGCGCACGCAGGCGGTTTGTTAAAGTCAGATGTGAAATCCCGGGCTCAACCTGGGAACTGCATCTGATACTGGCAAGCGAGTCTCATAGAGGGGGTAGAATTCCAGGTGTAGCGGTGAAATGCGTAAGAGATCTGGAGGAATACCGGTGGCGAAGGCGGCCCCTGGACGAACTGACGCTCAGGCGCGAAAGCGTGGGGAGCAAACAGGATTAGATACCCTGGTAGTCCACGCCGTAAACGGTGTCGACTTGGAGGTTGTGCCCTTGAGGCGTGGCTTCCGGGCAACGCGTTAAGTCGACCGCCTGGGAATTGCGGCCGCAAAGGTTGCATCAAATGAATTGACGGGGGCCCGCACAGGCGGTGGAGCATGTGGTTTAATTCGATGCAACGCGAAGAACCTTACCTGGTCTTGACATCCACGGAAGTTTTCAGAGATGAGAATGTGCCTTCGGGAACCGTGAGACAGGTGCTGCATGGCTGTCGTCAGCTCGTGTTGTGAAATGTTGGGTTAAGTCCCGCAACAGGCGCAACCCTTATCCTTTGTTGCCAGCGGTCGGCCGGGAACTCAAGGGAGACTGCCGGTAAACTGGAGGAAGGTGGGGATGACGTCAAGCCATCATGGCCCTTACGACCAGGGCTACACGATGCTACAATGGCGCATACAAAGAGAAGCGGCCTCGCGAGAGCAAGCGGGCCTCGCAAAGTGCGTCGTAGTCCGGATTGGAGTCTGCAGCTCGACTCCATGAAGTCGAATCGCTAGTAATCGTGGATCAGAATGCCACAGTGAATACGTTCCCGGGCCTTGTACACACCGCGTACACCATGGAGTGGGTTGCAAAAAGTAGGTAGCTTAACCTTCGGGAGGGGCTTGCTACCACTTTGTGATTCATGACTGGGGGTGAAGTCGTAACAAGGTAACCGG
+
(**'(((*1'+1,-..,555;6+4-&6***.//:55;63+004)29.---,0.-303979654.,*,+(&'+,/5785'+)*)0'+,87+-2.-+69-*.,,26*(,/.,.0,+,,/:3./,/&$$%$%'+,.13))+(*,,4-*01&+((.''-3*./534503.--50568688:0/..+035-0+,*,&'(,-5-0.)))))')&(+-2-1,04.4/235:9651++'+%&'+,%,*/-442*:561-.7272145.-,0.+*47))93-,368:50,1//.3++00000./1../301003312././/44897:3-),224)+,).+2+:()36-/,022.540133,/05,1(')--+/.-2,,))+.-45455563.-4.631//540,7987217///-,*..0047868%(&%+'12103()&**2,-,,.'7-2,330574--5344671./.3;989<:5544/0+2.,-)++%('/2./06<1/300-.2667:54.5.-*''%&(+-+4-9,,.//04:881)'('&%*'$(-024.0/9)0//-%%#(,-::..,.421/2.7<:,47+(.*++&,*-1.1.-//50.(+008147:;20011:98516**)(+0.07//697:9:342003782*+,*1(/*07;41-+,./08844;53:79::78*8262:<:;:3544./4322965242867787074./0276/-//+*++),-+0.(885:755806-+.059)+42111+23)'.-/2('4-)1--685556;491374+88.733:**).,)1149959&())/9899/,3,,0(.*&*/4.11336762.'.1667,..028./.,-025<89;9:2.+')(&),10/+2-,44326666715+'(%'*(+/%0757543++**,:,++2324866,,05+.9577887:8819)1-,0/0-**++134/(1121//*1*(),7,,+6))-,.++--*204-..00:95:--/94798.0%0445:94531335-/5.1-4100664526:43(,+-.1736-1))*.4*-3'/,:9-(&*'**+++,.,5-7334-&2/+',.+*))()/*//)..661-+-2/4654344.246+//,7/00689:99:/42462547
@644f18df-35a0-44ad-9daf-134b83c27a82 ch=240 read=73343 start_time=2019-12-13T00:55:52Z barcode=BC01 runid=2c9cf7bc05858273f10e7d7ec552fc0bd742dc3e
CTTTGTGCTCCTACACGGGGCGTGAGGAATATTGCACAATGGGCGCAAGCCTGATCACAGCCATGCGCGTGTATGAAGAAGGCCTTCGGGTTGTAGTACTTTCAGCGGGGAGGAAGGGAGTAAGTTAATACCTTTGCTCATTGACGTTACCGCAGAAGAAGCACCGGCTAACTCCGTGCCAGCAGCCGCGGAAATACGGAAGTGCAAGCGTTAATCAGGTGCTGGGCGTAAAGCGCGCAGGCGATTTCGATGCGTCAGATGTGAAATCGGGCTCAACCTGGGAACTGCATCCTGATACTGGCAAGCTTGAGTCTCGTAGAGGGTAGAATTCCAGGTGTAGCGGTGAAATGCGTAAGTCCTGGAGGGATACCGGTGGCGAGGCGGCCCTGGGCTGAACTGGCAACTCAGGTGCAAAGCGTGGGGAACTAAACAGGATTAGATGCCCTGGTAGTCCACGCCGTAAACGATGTCGACTTAGGTTGTGCCCTTGAGGCGTGGCTTCCGGGCCTAACGCGTTAAGTCGACCGCGCCTGGGAATACGGCCGCAGGTTAAACTCAAAATGAATTGACGGGGGGCCCGCACAAGCGGTGGAGCGTAATGGTTTAATTCGATGCAACGCAGAAGAACCTTACCTGGTCTTGGCATCCACGGAAGTTTTCAGAGATGAGAATGTGCCTTCGCGAGACAAGTAGAGACAGGTGCTGCATGGCTGTCGTCAGCTCGTGTTGTGAAATGTTGGGTTAAGTCCGCAACAGGCGCAACCTTATCCTTTGTTGCCAGCGGTCCGGCCGGGAACTCAAGGGAGACTGCCAGTGATAAACTGGAGGAAGGTGGGGATGACGTCGAGTCATCATGGCCCATACGACCAGGGCTACACGTGCTACAATGGCGCATACAGAAGGCATTCTCGCGAGCAAGCGGACCTCATAAAGTGCGTCATGTGAGTCGGATTGGAGTCTGCAGCTCGGCTCCATGAAGTCGGAATCGCTATTAATCGTGGATCAGAATGCCACGGTAGATACGTTCCCGGGCCTTTGTACACACCGCCCGTCACACCGGGTAGGTTGCAAAAGAAGTAGGTAAGCTGGCACCTTCGGGGCGCTTACCACTGTGATTCATGACTGGGGTGAAGTCGTAACAAGGTAACGG
+
'((((%$%)*)%%')*(-.(&'&&&+),.--9..+,.-44&2***-7:08;88841$%)).13+))''*(()+-020)+,*/035851;78:32,,--*53+*,..,+1,*-,-.'0)&()16+3,4-211-)+*,-031493/3-4-*-,(+**0*&,(((45/3.,+00,.27.2++**+/.-1003+')-+-25-+)%(',*7926.9.9.76.0'.$%$'-((*.*+(''*.)1+11/%'0//&&'+$#%'''23.-,(-7,*)%)--051,3:48;67156122,2)))01.18080//'(&%*(,-036,2/+)*0--1&.)3,.,)./''+*--.44+.4+*-41-0*(')''19-/73+/200'*+4('*(/103.54&&(''&&'&$&')*)(&-.2,/)-%$$('$%&+%(')')+*/4/1%-+'-/+)-/,36(+88857761/235;89:<6+**+'6540*)&&-.20//223&(*+,*3,,+410506&,.+*-,162/-+2/4.-003//.+-*0952,'-'',.+1..)+)-3/836.,,0+42,12-62823301546-/1,*+*1/10117678),-'0((+056;8195:75453263326+*/*).0,*'')+1./15-1*&+./07,()*(&)-.5;82.))*+4/,.-/05882-+.,)(,%.,)$&$'#'(+.0(,0436776231(*%$,52660000289/+/)+,158--.41:76976-,4,)+0-7&+--+,-&,&((*+:/+60/.;--8415/543+65644;917/1-'().*(*-:99982..)'(*/217:4./-.//622::11386:885&')-/488,1%0.64$$%&')1:462521++%(')+06553820733665.,($''%&&$&%'(0)+-,,+11)+-.,,8666688),*+,0674964('().&5$9)&,'(,-(*,/&//1'(*-18684,/..1/8/643)+&$*&0*+1-485810--.3357-+-*232-5/0.4002*()/.0-03,+...*+&-35353)+0442220/&'&274<34467.&).*+-.1,-*&(&%%)%0-168-8/++*+1/-5:*,1+.02552#$%%)-851*+)--+,2**,-+2101.2,2&+
@e1bfecbf-ccf0-4341-98e6-906a937c4cd3 ch=100 read=87310 start_time=2019-12-13T00:56:03Z barcode=BC01 runid=2c9cf7bc05858273f10e7d7ec552fc0bd742dc3e
CTCCTACGGGAGGCAGCAGTGGGAATATTGCACAATGGGCGCAAGCCTGATGCGCAGCCATGCCGCGTGTATGAAGAAGGCCTTCGGGTTGTAAAAGTACTCGGCGGGGAGGAAGGGTAAAGTTAATACCTTTGCTCATTGACGTTACCGCAGAAGAAGCACCGGCTAACTCCGTGCCAGCAGCCGCGGTAATACGGAAGTGCAAGCGTTAATCGGAATTACTGGGCGTAAAGCGCGACGGTTTGTTAAGTCAGATATTAATCCCGGGCTCAACCTGGGGCATCTGATACTGGCAAGCTTGAGTCTCGTAGAGGTAGAATTCCAGGTGTAGCGGTGAAATGCGTAGAGATCTGGAGGAATACCGGTGGCGAAGGCGGCCCCCTGGACGAAGACTGACGCTCAGGTGCGAAAGCGTGGGAGCAAACAGGATTAGATGCCCTGGTAGTCCACGCCGTAAACGATGTCGGCAGGTTGTGCCCTTGAGGCGTGGCTTCCGGAGCTAACGCGTTAAGTCGACCGCCTGGGAGTACGGCCGCAAGGTTAAAACTCAAAGTGAATTGACAGGGGCCCGCACAAGCGGTGGAGCATGTGGTTTTATTCGATGCAGCGCGAGAACCTTACCTGGTCTTGACATCCACAGAACTTTCCAGAGATGGATTGGTGCCTTCGGGAACTGTGAGACAGGTGCTGCATGGCTGTCGCCAGCTCGTGTTGTGAAATGTTGGGTTAAGTCCCGCAACGAGCACCAACCCTTATCCTTTGTTTATGGCAGTCCCGTGGGGAACTCAAAGGGAGACTGCCAGTGATAAACTGGAGGAAGGTGGGGATGACGTCAAAGTCATCATGGCCCTTGACCAGGGCTACACGTGCTACAATGGCGCATACAAAGAGCGACCTCGCGAGCAAGCGGACCTCATAAAGTGCGTCGTAGTCCGGATTGATCTGCAACTCGACTCCATGAAGTCGGAATCGCTAGTAATCGTGGATCAGAATGCCACGGTGAATACGTTCGGGCCTTGTACACACGCCCGTCACACCGTAGGTGGGTTGCAAAAGTAGGTAGCTTAACCTTCGGGAGGGGCGCTTACCACTGTGATTCATGACTGGGGAGGTGAAGTCGTAACAAAGGTAACCGG
+
,-.)).,/1.*273.0.+,/.,,)1,,74+**+585.6-,*,5:/1816681.%&'%'(+,.:988785535662..-+.-8899,75-.$&)28.)*('0,'+&+03+(.**))+'))1--.0140,.+)-.*0561.6,,-*42*/7+0.--*'.,)+9::65212.,,.+-/25..0.,-11295:626112503+--434.,-,1-3++,,.4+4,-/;;;78661;++,/50+0,95;80602+,-0,*+*$(&,(,034)3889:888;6382-,--4(')++3335.0.'*+)(',)-05677,'+,&+.)0,2-0+,+,)%&)+5962&01*348971+*///0:2-4/(71142.1+,50&&.)++(30662,)-3*/&&('+),.-.011313:;;:7386*-897:5,/01;26/-)%/+.*/2&56*.197001453445;899:/52011465*)(,.5/--438-0//0142443411/1'1'**+448110-0120/34/10/6::966.&&*&*)3,1,0/7383:2;:40/,+-((./6161444)+,0,/7*')%()3+/0:674*-.*2+.1/9;9(''/-0/23-/%-+.--'-+282902+**,/454/&1249601014943;86(,++-/132(5+2240587/5-85+)))./2'**+)41767;::894<54388:;;200.036418//08;811081941810-//7((+47:+*--'/)2(6;403+./'',((./'%('),'506.&)$)*3'0,.55/1'2-(()22442,++,/5888,128-*4+(/+,/5::31113789819*+398;:890735+'&&)5:22.3,-+*'**+148500/,.91-//039:7)%'''2/6858,1,+,)-8)..7304675656+)*38::98;9852)/,+5*(%+-334131120&/.-4/0.71006/6478733..*).,,,9::997734194498*,,532270-.-074)1.502/..1/..'*(121/5755358'/'**'*.34:012;//(-*3-++&('&2,665;82;4-077*-/-2-+34')2*+689;9765664546)),.,2-3*)(().523:/-7/2:9:77
