# Supplementary material for: De novo species identification using 16S rRNA gene nanopore sequencing
Source: PeerJ. 2020 Oct 21;8:e10029. doi: 10.7717/peerj.10029 (PMC7585375; doi:10.7717/peerj.10029)
Supplement: Supplemental Information 2 — Contains raw reads. [file peerj-08-10029-s002.zip › pass_fastq_runid_2c9cf7bc05858273f10e7d7ec552fc0bd742dc3e_129.fastq]

@6523ac4f-e42a-47a8-b02f-9c41493d3c2e ch=219 read=44595 start_time=2019-12-13T00:56:18Z barcode=BC01 runid=2c9cf7bc05858273f10e7d7ec552fc0bd742dc3e
CCGGTTACCTTATTTACGACTTCGCCCCAATCATCAATCCACCTTAGACAGCTCCTTCCTTTGCGGTTAGGCCACCGGCTTCGGTGTTATCAACTCTCGTGGTGTGACGGGCGGTATGTAAGGCCGAACGTACTCACCGCATTGCTGATTCGCGATTACTAGCGATTCCAACTTCATGTAGTCGAGTTGCAAGACTACAATCCGAACTGAGAATGGTTTATGGGTTTTGCTTCACCTCGCGGCTGCTTCCTCACCACCATCCATTGTAGCACGTGTAGCCCAAGGTCATAAGGGGCATGATGATTTGACATCATCCCCGCCTTCCTCAACTTGTCACTGGCAGTCTCGCTAGAGTCCCCAACTTAATGATGGTAACTAACGATAAGGTTGCGCTCGTTGCAGGACGCAACAACATCTCACGACACGAGCTGACGACAACCATACCACCTGTATCTCCTTATAGCTATCTCTCCATCTCTGGAGCCTTTATGAGTATGTCAAGAGACCTGGTAAAGGTTCTTCGCGTTGCTTCGAATTAAACCACATGCTCCCACCCGCTTGTGCAGGCCCAATTCCTTTGAGTTTCATTCTTGCGAACGTACTACTCAGGCAGACACTTATTGCGTTAACTGCAGCACTGAACTTTGACATCCAACGCCCAGGTACTCATCGTTTTACGGCGTGGACTACTAGGGTATCTAATCCTATTTGCTCCCCACGCTTTCGGGACTGAGCGTCGGTTGACCAGATCGTCGCCTTCGCCACTGGTGTTCCTCCATATATCTACGCATTTCACCCATACACGCTTAGATTCACGATCCTCTCCACCACTCCTAGCTGCACCGTTTCTATGGCTTACTGAGGTTAAGCTTCAGGCTTTCACCACAGACCCTTGCTGCCGCCTGCTCCCTCTTTACGCTAATAATTCCGGATAACGCTTGCTACGTATTACCGCGGCTGCTGGCACGTGGTTAGCCGTGGCTTTCTAATAAAAATTACCGTCTCGGCTGCATATGACCCGCCGTTCCTTCCTTTATAACGAAGTTTACAATCGAAAACCTTCTTCCTTCACGCCAGCGTTGCTCGGTCAGGGTTCCCCATTGCCGAAAATTCCCTACTGCTGCCTCCCGTAGGAG
+
5,'',.&+122+950.12(134/%/12*1127664/6/15(,302*,(1(*,23)-*+(+3,-97424-19:;35000+-4,/2*,.;/0,2))(*''$-&(,-446849730+(')(&((-.1.*+))*8//1869:4*&%+*45;78:4+*.*4.+,%&'*.5624*-*-.63697878970./31-.,'(-0,$&+1300-165510+-0/357;:.::;0547.+-/81129253/,()+.027/1+*&&'%,,;:54,12))*,+(+-)(%$&)0).)-+92**'')392235000/*4;++/2.34981550*-23:16-/'-+3-..;685:44299626221++-0-373*++&%%1*/./+1,,/9/..54200/+.1392/,*0,.7;1.*354-$).&13,345682+,.))$(&&*2331375-5,3,(*&(,2481/2/0077(3)*-14455:76525666885581+-666;4./--(/*++520(')-.276532/8.,20<95;978708.//73&(*;*::23/-------:6))0-,&)0*-.-5&606.+&1*9.24;90046<;528;+.7*-''8765'4/--./1545%*+)&)+,+1.-.-8.8.241-+)*'-+,))(/0,++4/2/(3-.)-+()0.--5566883439++/0:2339:796556*550546644:4550-/;*)+/845,.,,-5<:62<981-*)(*+,.'.2)(%*-+*,./3;;887/7323975,:86696;633603135888579:39<<0-25)%%%''(%%%$%)-)1+&*+/17//.+,)$*)$((1/--+,+++$)*('1,+($%'+(.6012.'&*-70.%&%*((+.,)'-)$&('+-99::4183423492774..+05,+-2:0.303(-.+'/.1304122.,*'('%%())13634957:65475687-8,*(,.0-+0//.683352.+,-*(,--4:7-0.6+4310*&(&&&%#$$%%$&(+7(*28/48-*-3.-*/2010/0''/)*34*,1.,0),12+587;0300//85()&'%$)+,+5+-.0/:66,0/'+,-35+)1.*1;759975;/8*((--,,').1,5:--3-6,+)
@7c2d0c82-bb02-4884-9468-a21fbdd7c54c ch=505 read=50174 start_time=2019-12-13T00:56:11Z barcode=BC01 runid=2c9cf7bc05858273f10e7d7ec552fc0bd742dc3e
CTCCTACGAGTGGGAATATTGCACAATGGGCGCAAGCCTGATGCAGCCATGCCGCGTGTATGAAGAGGGCCTTTAGGGTTTTATAGTACTCAGCAGGGGAGGAAGGGAGATACAAAGTTAATACCTTTGCTCGTGGCGTTACCCGCAGGCGCTCCGTGCCAGCAGCCGCGGTAATACGGAGGTGCAAGCGTTAATCGGAATTACTGAGGCAAGCGCACGCAGGCAGTTTGTTAAAGTGGTCCCAGGCTCAACCTGGGGCACATCTGATGCCTGAAGCAGGTCTCGTAGAGGTAGAATTCCAGGTGTAGCGGTGGGAGAGTACTTAGAGATCACTGGAGGAATACCGGTGGCAGAAGGCGGCCCCCCTGGACGGAACCCGGCGCTCAGGTGCAGCGTGGGGAGCAAACAGGATTAAGATACCCTGAGTAGTCCACGCCGTAAACGATGTCGACTTGGAGGTTGTATGCGCCAGGGCGTGGCTTCCGGAGCCTAACGTTCGAAGTCGACCGCCTGCAGAGATGCAGCCGCAAGGTTAAAGCTCAAATGAATTGGCAGGGGCCCGCACAGGCGGTGGGCAGCATGTGGTTTAAATTCGATGCAACATGAAAAGGAACCTGGTCTTGACATCCACGGAAGTTTTAGAGATGAGAATGTGCCTTCGGGAACCGTGAGACAGGTGGTGGGCTCGTGTTGTGAAATGTTGGGTTAAGAAAGTCCCGCAGCGAAGCAGCACATCGCTTTGTTGCCAGCGGTCCTGGCCAGAGACTCAAAGGGAGACTGCCAGTGATGGCTGGAAGGTGGGGATGACGTCAAGTCATCATGGCCCGCCACGACCAGGGACTACACGTGCTACAATGGCGCATACAAAGAGAAGCGGCCTCGCGAGAGCAAGCGGGACACCTCATAAAAGTGCGTAAGTCCGGTTAGATCTGCAACTCATCCATGAAGTCAAGATCGCTAGTAATCGTGGATCAGAATGCCACGGTAGATACGTTCCCGACGCCCATACACCGCCCGTCACACCATGGGAATTAGGTTGCAAAAGTAGGTAGCTCCGGGAGGGGCGCTTACCCTTTGTGATTCATGACTGGGGTGAAGTCGTAACAAGGTAACCGGAAGATAGAGCGGCAAGCCGTGGGGTTAACACAAAGACACCGGCAACTTTCTTCCAGCACCAGCAATACATGTGGCACCAC
+
&(('&%'%$&&'.-,23/60/.233:624/,,/14,05/.-/.+.%,)&($))(*,-+,&'&)(%')'*+(((&%(,$63/&**)())+.,''%%(*0--.2)+*.(())+(,/92+0202/-3:/;:..54'1*+,)'0)/8.,&(&$#$&,/53479611/,052.-,++-0+(,)10/3/0--*()-7,9+,-'-+,4-344.&)%%&%%''*(-+.*-/,'1784).714)'%)&&+.-).57893-272184/-++*+5))+/',$$&*(%)%*&((*+/.,'&-**-'/,1:/1,+4,+*+**).-*31*)&&%&()+('++.26--*/-*/***+'/4,2,),-('*+&-.-70/9/,&',-*+'*(&,&&((.-105..410-.++(.,,.('(+:906-8;/711(+-0)293/0&)*.343)&(*.3-.,7+/022/5543/**,/*++.+(%%%$,+,4)-46/..00,.1/+,,++0((0&)$().+)))*,(+082471/)*,%&&((3./28*-4//*+%./0%0034;/.0*,.),+-(356--/,*--/*'&&(*$))*((&('.+,)539/./&1/3-.00/2'1'&(-2.)&('%))'),0427324662.)+*-()(-52*&()+,;331/630304//-,'1-47767893948(1%$$$$'))*.112&3/+,04:73308'/.,14('**'('(-++0*')%%%$&$)*()+-0**+.+*-2.070//).'''&+&%$'%('.03838),5**./15451(,*('&'%(&),)-).+(,-+./66863321,01373%%%((-*$*+%')-/63/.)%&&()'+,.48411151130/1222/75-))(*,),.,774+)*)()('*040036(('$'2../-/5:,2354,.&&&)0-),2,&'&'),602(///&)/4.,-((()(()'&+)').*+-1777486657863145791-//63)'3,./+/950*&(((07*$)()(1,1386134-/./7/1),()(,1.1235/0/,,(%)).-(*))('**28)**1-.-//0./11/8202136:51,+,//*,/'''+1)-/0579964,0*.+0+(1+1+-.3//0128655(12--,/*()*'$%%',-&(%*+362&,-)')*/45/8()*2,5-,-626/'.'*)%$$&#&$"#
@43c15b4d-8d19-45fb-b092-a0aa16631e39 ch=460 read=36729 start_time=2019-12-13T00:56:36Z barcode=BC01 runid=2c9cf7bc05858273f10e7d7ec552fc0bd742dc3e
CCAGTTACCTTGTTACGACTTCACCCCAATCATCAATCCCACCTTAGACAGCTCCTTCCTTGCGGTTGAGCCACCGGCTTCGGGTGTTATCAACTCTCGTGGTGTGACGGGCGGTGTGTACAAGGCGAGAACGTATTCACCGCGACATGCTGATTCGCGATTACTAGCGATTCCAGCTTCATGTAGTCGAGTTGCAGACTACAATCGAACTGAATGGTTTTATGGGTTTTGCTTCACCTCGCGGCTAGCTTCCCTCTGCACCATCCATTGTAGCACGTGTGTAGCCCAGGTCATAAGGGGCATGATGATTTGGCGTCATCCGCCCTTTACTCCAACACTGGCTGTCTCGCTAGAGTCCCCAACAATGATGGTAACTAACGATAAGGAGGTTGCGCTCGTTGCGGGACTTAATAACGCATCTCACGACACGAGCTGACGACAACCATGCACCACCTGTATCTCATGGCTATCTCTCCATCTCTGGAGCCTTTGTAGTATGTCAAGACCTGGTAGGTTCTTCGCGTTGCTTCGAATTAAACCACATGCTCCACCGCTTGTGCAGGCCCCGTCAATTCCTTTGGGGTTTCATTCTTGCGAACCTTGTACTACTCAGGCGGGTACTTATTGCGTTAACTGCAGCACTGAACTTTGACATCAACGCCAAAATTGCCATCGTTTACGGCGTGGACTACTGGGGTATCTAATCCTATTTGCTCCCCACGCTTTCAGCCCAGGCGTCAGTTGCAGGCCCGGATCGTCGCCTTCGCCACTGGTGTTCCTCCGCTATATCCTGCATTTCACCGCTACACGCCCGGAATTCCACGATCCTCTCCTGCACTCTGGCTGCCTGGTTTCTATGAAGCTACTGAGTTAAGCTTCAGGCTTTCACCACAGACCCTTGCTGCCTGCTCCCTCTTTACGCCCAATAATTCCGGATAACGCTTGCCACCTACGTATTACCGCGGCTGCTGGCACGTGGATAGCCGTGGCTTTCTAATAAAGAAGTACCGTCACTCGGCTACCATTTCCTGTAGCCAACCGTTCTTCCTTTATAACAGAAGTTTACAATCCGAAAACCTTCTTCCTTCACGCGGCGTTGCTCGGTCAGGGTTCCCCATTGCCGAAAATTCCCTACTGCTGCCTCCGTAGAG
+
.+$*/8-18/9,.7+-/)34:6041/)031702368/78+,820/))/0*(+*/61-0/+8/0,615(&34735928--5.-72/.030002-..0./14378543+1+/08:6833-068862-3(%-1944987;4,051335858799:8:;704/1/5-,-./033:;511&,/3014011//7.//.:./*/,,+*)3335()..'$++'648;;-.436,18;-3339123:780./*('&()**6:*)1''(*+)-/07255,*(()(*.0333,,,0/+(0,.-1,2+.8;42++*-./08<0..-.3-.../(**'+83%-,0(+%)&'2)32433/+-.,.-'(++*782*))+3.015292112348844/,(+,%,12;898975126'$*2.6/6.0*(*0-+/./475..,,)+-./76622200-0-3/386655:.101/.0233-%($%(,/0./.)00*,,,-+/6-/142:3*-.+/%,)3/48,-14.*00,)/4:7731*..10--2131.3060<99:,**.+//0811.)*,++,/6'/0097+)././464)++&(,+(-860/:<65824/01,'&$(*24810.2),78-.')&')()1444253433866+432497://66:/.0.-4+4-&)%&(&%,'',**-958<;.45;926497986891972234543:,6-,&-6,(,22663,....5/,$&%%%&&36878.,5,%($('.,),41999998:931/-31246:;:8::69446%%)+-88/*,+-%/380'-,-/0,.*0*0.+%(.'1*95*)))-2,+,+/7997/203,+544454.0407,+%%%)&%$%-$)&)*)*235,0/7-%3-,58:0230+-,265:/01*+%%&'&'*-+5-+/.6601306-,,*-224+)-./28122-:--5-+4.614()'(+/3722/;2115.2.,+0/0/2'&#&-1127871;8/./5.)),&))',-.9891.-0/696608:26;36211..,-+'(*.-3:.05/,,2-,+063--*(()47./3422++09;8398;88<8665.'*&)(++112//2101/.0-8393-9:0+03155.,0/./*82+('*((-+**/,7576/.)'
@ebe63cf1-170e-4880-9bee-7c7b8c1542f6 ch=134 read=38587 start_time=2019-12-13T00:56:40Z barcode=BC01 runid=2c9cf7bc05858273f10e7d7ec552fc0bd742dc3e
CCGGTTACCTTGTTACGACTTCACCCACAATCGCTGACCCTACCTTCGGCCGCTGCCTCGCGGTTAGCTCACGGACTTCGGGTATTACCAGCTCTCGTAGTGTGACGGGCGGTGTGTACAAGACCGGGAACGTATTCACCGCGACATTCCTGGTCGCGATTACTATTAACTCCAGCTTCATGTAGGCGAGTTTCAATACCACAATCGAACTGAACTGGTTTTAAAGTTGGCTCACCTCACGGTATTGCATCTCTCTGTACCAGCCATTGGCGTGTGTAGCCCTACCACATGGGGTATGATGATTTGACGTCATCCCCACCTTCCTCTGGTTAACCCAGGCAGTCTCGCTAAGAGTCCTCCAACAATGGTAGTAACTAACGACAAGGTTGCGCGCTCGTTGCCGGGACTTAACTTAACTTTATCTCACGACACGAGCCGACGACAACCATGCACCACCTGTCACCTTGTCCCCGAATTTCCTCGATTAAAGAGTAATGCAAAGGGATGTCAAGTGTAGGTAAAGGTTCTTCGCGTTGCTTCAGATTCTGTGACCATGCTCCGCTACTTGTGCGGGTCCCCGTCAATTCCTTTGAGTTTTAATCTTGCGACCGTACTCTCCCCAGGCGGAATACTTAATGCGTTAGCGGCGGCACGGAGGTGAAAACCCCACACCTAGTATTCATCGTTTGCGGCGTGGACTACCGGGAGTATCTAATCTGTTGCTCCCCACGCTTTCGAGCCTCAGCGTCAGTTACCAGTCCAGAGAGTCGCCTTCGCCACTGGTGTTCTTCCTAATCTCTACGCATTTCACCGCTACGCTAGAATTCCACTCTCCTCTCCTGCACTCTAGATAACCAGTTTGGAATGCAGCACCCAAGTTGAGCCGAATTATTTCACATCCCTTAATCATCCGCCTACGCTCCTTTTACGCCCAATGGATAACGCTCGCCACCTACGTATTACCGCGGCTGCTGTGGCGTAGTTAGCCGTGTGGCTTCTCATGGGTACCGTCATTATCTTCCCCAAAGACAGAGCTTTACGATCGAAAACCTTCATCACTCACGCGGCGTTGCTGCATCAGGGTTTTCCCCGATGTGCAATATTCCCCACTGCTGCCTCCCGTACAGGAG
+
4234/9///6/-37.0024;<:505/(*/86932000493,-.:8:06050.21310//(+-64822365441968785,764.11'-*((/0355'3$465787*/1()-1(*)--./641189)79076693730+-,'&)('+/58&(.&4**/3324/.+(+)2*120,*+,)2))+-.24;31()29..,&'&*%&*5-,-((.631.+.9968;<,-:/109);+.1**0..+0,(*-19...005320136362/.32+8,(&.)/4551,,,6.**-3/2'(&(-1.0/-,--..:4-.5589:*:50*+/.0329462393:2-18.,087555/(+.134'().*,)),-/*)'2,28944442104152//.,/.39***++214+3,),(269654623($$),,-44-,,,.(+-./45/,0072;;;:;766:263/*10-262930/32-9-.-25,%)(-8815761,1.00,)'((+3///55,.98396450'''/4),))1;+-/2646644761/,-1/,&*%++'%#&()143-,.+07..4&)+(*)+/.3646/4-,-238986-/4..311;;..3/,2--,3274/6/120*29://3:;6919,')(&,3/4624*+++,982910147/*')(*86+/0-+%)(+')-0269:53555084'(*--2;;;89878:681(+-25822:26--4/&**524-).104<:0-+3299412436:3.6**.,/219()*.-*.019885;7699&.068999;115/2/06234986656.2;0.28:47633(,*%*'5)6-5()(,-3355641014-101032703/50087;/0,./.53001+30+./+2,+('0,%&&4)*3<70///,5+%%('8(/097+,4/3476625,)3:2.233:,*'-,.+/8:87579:;8/474665525815:892<321846().-++(,-:...8-4+'%..110(*%+&*#%$3*678,4/-,/6+-17*52*+/5633331:8,++++/'(27.355;44563776/0-,*(%('*&+,/..2/'54,697,17:.&$(&'$$(*+/12,-25+/332.-,/+.67+/.,%/,)%
@cc931ca0-320a-4f9f-9b35-9188274b2fdd ch=181 read=73187 start_time=2019-12-13T00:56:38Z barcode=BC01 runid=2c9cf7bc05858273f10e7d7ec552fc0bd742dc3e
TTGTTGTACTTTAGGTTCAGTTACGTATTGCTGGTGCTGAAGAAGTTGTCAGTCTTTATTATGCTTTCTGTTGTGCTGATATTGCTCCTACGGGAGGCAGCAGTAAGGAATTTTTTCGGCAATGGAAACCCTGACCGAGCAACCGCGTGAAGGAAGAAGGTTTTCAGTTATGAAGCTTCTGTTATAAAGGAAGAACGGCGGCTACGGAAATGGTAGCCGGTGACGTACTTTATTAAGAAAGCCGCGGCTAAACTACGTGCCAGCGTATGATAATACGGTGGCAAGCGTTATCAGGTGTGGGCGTAAAGAGGAGCAGGCGGCAGCAAGGTCTGTGGTGGCTGGCTGCTTCAGTAAGCCATAGAAACCAGGCAGCTAGAGTGCAGGAGAGGATCGTGGAATTCCATGTGTAGCGGTGAAATGCGTAGATATATGGAGAGGCACCAGTGGCGAAGCGACGATCTGGCCTGCAACTGACGCTCAGTCCCGAAAGTAAGGAGCAAATAGGATTAGATACCCTAGTAGTCCACGCCGTAAACGATGAGTACTAAGTGTTGGATGTCAAGTTCAGTGCTGCAGTTAACGCAATAAGTACTCCGCCACAGGTATACGTTCGCAAGAATGAAACTCAAAGGAATTGACGGGGCCCGCACAAGCCGGTGGGCATGTGGTTTAATTCGAGCAACGCGAAGAACCTTACCAGATCTTGACATACTCATAAAGGCTCCAGAGATGGAGAGATAGCTATATGAGATACAGGTGGTGCATGGTTGTCGTCGGCTGTCGTGAGATGTTGGGTTAAGTCCGCAACGAGCGCAACCCTTATCGTTAGTTACCATCATTAAGTTGGGACTCTACTTGGACTGCCAGTGACAAGCTGGAGGGAAGGCGGATAGTCAAATCATCATGCCCTTATGACCTGGAGCTACACACGTGCTACAATGGATGGTGCAGAGGAAGCGAAGCCGCGAGGTGAAGCAAAACCCATAAAACCATTCTCAGTTCGGATTGTAGTCTGCAACTCGATACATGAAGTTGGAATCGCTGTGTGAATCAGCATGTCGCGTTGAATACGTTCTCGGGCGCGCGCACCGCCCGTCACACCACGAGTTGATAACACCCGAAGCCGGTGAAGCACAACCGCAAGAGGAAGGAGCTGTCTAAGGTGGAAGTTGATGATTGGGAAGTCGTAACAAGGTAACCGG
+
%'%21-0../1)#'',,0(/7/.,%,&*-,/778:79983,(*)',3002'55*,-&#*('&$&/,//907--('*+,--*9,*+./1/13+52+,3/.7*))**&,(-*42;81-4080,611-&--*;4//032-+.,'&**'(&%%%&('-*'0-//26/.1&-)4&-&'&%(/;66/6//+8;,4.3104703/--3.,-.(*(0,-78.--5-15//.%&$$'165,4-0*),-*)-3+-'&%$%%$'30212481/-+''('*-.0))&(($,+-(/.,-559677,0'+'/)6.-,+39)((40)1+02787;:5/1,&1,1162//1/*&&&)&%%#$($''-.-1.17331--04-8/.1---,+))*-..2458.-*07.00-95*2)3*::7510-*)++/71.0,/)+,65856632034-+)&*&''*-18918/(&&'*.95-*.,*-.24//,/-(*,-357783.06(*',/(&)((2*((+01.-//5,02++5435:*+-02+,,0/(*,2:8444-,*+/--*+*1.*))+30<18.2+-,)-)+:7135;;:99/263/&.).17346(.(.0,&&(($$&%)**'()+/9:41+'+.555/96-.554,**(,*1010+31.07*((+--510(/+,'))---+*-41:5594:5('%('4.41,.1*+,.())+-2).%*'1/0156557+*'(*6-,,94<)*+,--:9.-,,)11&33348466776200)),-098787:9:9:1385+)%&&)'()(*1447:/;.7732788,-61+-/38,)433885591/1101./2-,0./8<::3./704-/1-52./11(&&&&*(/-2043+/126753,--.,)4/'1-150/1'&$%&&175236::6:(93('1-.,.0:/6,()*1,.,*(*++9:8598;87<::277/.-,',+)+)-)+/+-5..,&-+)'-($(3::/361+),:;6284591/0'+0:77.+9*),)+22102.4/0.*'(*+,5315025958;9954-''$#%+.-/+*-.0.12//&/316;97;71:1/13875/0&%'))/5.05,.2766562.0*+*,1,,/172-01+))/%*/065.(%$%%%.61(+*3+((+--7,.(*+:8453./-.-,(*$&/10112+7-26/-'&'+.33/3/509368;980
@f02bedcb-ed3d-46a9-96f9-52ff5af1a9c2 ch=97 read=60247 start_time=2019-12-13T00:56:38Z barcode=BC01 runid=2c9cf7bc05858273f10e7d7ec552fc0bd742dc3e
CCGGTTACCTTGTTACGACTTCACCCCAATCATCAATCCCACCTTAGACAGCTCAGCTTCGCGCGAGTTAAGGCCGCGGCAGATTGATATCAACTCGTGGTGTGACCCGGGCGGTGTGTACAAGGCCCGAACGTATTCACCGCGACATGCTGATTCACGCGATTACTAGCGATTCCAGCTTCATGTAGTCGAGTTACGGGCTACAATCCGAACTGAGAATGGTTTATGGGTTTTATGCCTCGCGGCCAGCTTCCTCTGCACCATCCATTGCTCTGGCACGTGTGTAGCCCGGTCATAAGGGGCGTGATGATTTGACGTCATCACCGCCTTCCTCAACTTGTCACTGGCAGTCTCGCTAGAGTCCCAACCAATGATGGTAACTAACGATAAGGGTTGCGCTCGTTGCGGGACTTAACTAACTTTATCTCACGACTGAGCTGACGGCAACCATACTGCACCACCTGTATCTCATATAGCTATCTCTCCATCTCTGGGCCAACTATGAGTATGTCAGAGACCTGGTAAGGAGTTCTTCGCGTTGCTTCGAATTAAACCACATGCTCCACGCTTGTGCGGGCCCCGTCAATTCCTTTGAGTTTTTTCATTCTTGCAGACGTACTACTCAGGCGAATTACTTATTGCGTTAACTGCAACACTGAACTGACATCAACACTTGGTACTCATCGTTTACGGCGTATTGGACTACTAAATTATCAATCTATTTGCTCCCCACGCTTTCCGGGACTGAGCGTCGATTTAGGCCAGATCGTCGCCCTTCATGATTGTTCCTCCATATATCTGCGCATTTCACCGCTACACATAGATTCCACGGTCCTCCTCTCCTGCCTCTAGCTGCCTGGTTTCTATGGCTTACTGGGGTCGCTTCAGGCTTTCACCACAGACCCTTGCCGCCTGCTCCTCTTTACGCTTAATAATTCCGGATAACGCTTGCCACCTACATTACCGCGGCTGCTGGCACGTAGTTAGCCGTGGCTTTCTAATAAAGTACCAAGTATGGCTACCATTTCCTCGCAGCCGCCGTTCTTCCCTTTATAACGAAGTTTACAATCGAAACCTTCTTCCTTCACGCTGGCGTTGCTCGGTCAGGGGTTTCCCCATTGCCGAAAATTCCTACTGCTGCCTCCCGTGGGG
+
0'4-3602545070--.*,+3,-,15,--14,,+2--19**/.-///4*%)()9))(%&*'))*+%*)1*+-.34%()'&$*'(+&(+,..2-.-0),*+-(#&%*)++20228//053.68:.197++*-*,43+72157215445:89761410%--02427.(*'&%)(755(*%*,4/(1+-0478/'(*.%.*1&--*%*.),32265/*,)+1-*+&*+)-.:14:9/./&..-03--+'($&%$%'*(332.--1*/-*)0/,+,')'/,-./0441010840)0,-,/&)(261++%,,/008;500178761/%)*,/113.*-.+0-,0)+,)642423481*32253../10(%-(*%,-0./12:846332885564002/+606145421://)5-1.7.6+'%,('')-*-++,)++%'&+,*,-//64,1/3.601&,%#'&+725:/-)).035(.-0&//0,-,..57<5552**30(%('%&0()+('*-0241($&*/2:81565+,.',6;6798-2+,-%-5/8,-*6)8868<665200024,-+,+1-/00&1%/25++++082:7225/12462;8;,:57;131/0.05624//+&&(.%,68)*)0)')2-+4.-.-3/7/65773+0+.-05,*1++1677,1-$)'&%(*''+.3577274(*)1.1+&)(+,230,01)%%%-*.-%(),&'.3,).,673,)+*+17/.)0;:702-*)),15(&06(%&'',&'08:9::6-5.,./))''-()3/;0/10*34,++*(()(,008;0,0+*13,,*,&)$(*,-6-'(*-843/2*)**+,*-/+*+%&'*-/372293;31*-1.4-2.)2''(*&+'$%(/+'/+*,)'(+.1,./2666110-./+/:112058,//6.'+,%'$4(-21516/51743++'*/+-3:14*)&&&)++04/5.7..+./1-)(+(/+44;6558(0'(''+/+*-50320*/*1.'(#$##$%$'%+.-38-,))%%%%'-8/5;76,*&*-5*,3/,./41**0**59,/2:/*'+,*,0,4&27*96;.(+&&%)%3-5.--45,:79*.7:,/<-/79/&(()142/6770646)(-..1765941:1,/%.(%
@fc143c05-f066-4c40-a1f1-58b203d02272 ch=165 read=76473 start_time=2019-12-13T00:57:00Z barcode=BC01 runid=2c9cf7bc05858273f10e7d7ec552fc0bd742dc3e
CCGTTACCTTGTTACGACTTCACCCCAATCATCAATCCCACCTTAGACAGCTCCTTCCCTTGCAGGTTAGGCCACCGGCTTCAGGTGTTATCAGCTCTCGTGATTGTGACGGGCGGTGTGTACAAGGCCAGGCATATTACGCGGCATGCTGATTCGCGATTACTAGCGATTCCAACTTCACGTAGCGATGGTTGCCGGGCCTTTACAATCCGAACTGAGAATGGTTTTATGGGTTTGCTTCACCTCGCGGCTTCGCTTCCCTCTGCACCATCCATTTAGCACGTACTGGCCCGGTCATAAGGGGCATGATGATTTGACGTCATCCCGCCTTCCTCAGCTTGTCACTGGCAGTCGCTAGAGTGTATGGTATTGCTTAACGATGGGTGCGCTCAGGACTTAACCCAACATCTCACGACACGAGCTGGCGAGCAACTGATTGCACCACCTGTATCTCATATAGCTATCTCTCCATCTGGAGCCTTTATGAGTATGTCAAGACCTGGTATTGGGTTCTTCGCGTTGCTTCGAATTAAAACCCGCATGCTCCACCAGCATTGCGGGCCCGATCAATTCCTTTGAGTTTCATTCTTGCGAACGTACTACTCCTGACGGAGTACTTATTGCGTTAACTGCAGCACTGAACTTTGACATCCAACATGGTACTCATCGTTTACGGCGTGGACTACTAGGGTATCTAATCCTGTTGCTCCCCACGCTTTCGGGACTGAGCGTCAGTTGCAGGCCAGATCGTCGCCCTTCGCCACTGGTGTTCCTCCATATATCACCGCATTTCATACACATGGAATTCCGATCTCTCTCCTGCACTCGCTGCCTGGTTTCATGGCTTACTGAAGTTAAGCTTCGGGCTTTCACCTGAACCTTGCTGCCGCCTGCTCCCTCTTACTTGAATTCCGGATAACGCTTGCCACCTACATTGTTACCGCGACTTAACGGCGCGTAGTTAGCCGTGGCTTTCTAATAAAGTACCATCACTCGGCTACCGGCTCACTGTAGCGGCCGCCTGCGTTCTTCCTTTATAACAGAAGTTTACAATCCGAAAACCTTCTTCCTTCACGCGGCGTTGTCGGTCAGGGTTCCACGGTGCAGAATTCCCTACTGCTGCCTCCCGTAGAG
+
68+4,+5080/29010.012237590262568424.49-.943600/5(*-88941;5+00-2'66*7-1796-.0/.('*%"/.--2/+,*'$')''))'*)-0.-.034::241,.00)(&&'/).*&))&&)'*,&+))))-/352,/.2.3-200/7---+*,)+2/9',$(*/+%)*+)'))(+-/+0+/*./()$(**./2;614,.330.),(/+-,9;;03445*4;:+..5.(+33537.:..:3,,1-271/26665649;;90.1'&(''*)+$&'**-,()%%((),/06:252201222984../5779-:8,*).271.-.)+,000160312;0.*++**30$($&$$%('0,%&%%&')1-7411./&%&'%&%$$,))(*)0)/1-+,./14,+*++0020--/.00(%'')*''+$%&/')+/11+.4.33244584676624691---+3:5010*.$&,)'')*+.*+,..025.103360,+*%(*'/10:98;:58/5+*+6/4*)+/,0;;517'#'(),.,/+(,($&&$*&'*/1+1.'%')+-71;621843157;<969;131//029978266////&%(+/22---,//4.12,--/9695555-56(-()1:22::///579'*-/-0)/1./121-,,36;/22;3339:878311&034035545:12-)&.5*,-2;;/.31/39.0,::767/*&++666909.)%('+*%+281//0,23')2+26<4533-*-3799459131112-&'+),+./))%&')))+.008+8+*)&%*)*+..-68*+/%'()'')(++&'.-63.()),+25/24./)+-5-+(*-6.(3746;6.,/3)*&+($(...0248/32,./.78-,40+%'%%&%%'(0+3.32.+-+,-.-/.&/+,*-*-/(,5+-9/-+$'*'(&(+0,&/*/346;7677419007:7-),+%,-)'**3.*//+443273*'-($&$'($%$#(%%%'.08230'%)*/2+,*,),.+*1126/,.++/;;/02;;72,-3122;9<88:764:-)+&.(*))++$(,+1-3(*//04)'#$&$'(+&&/*-+171+*-,,.//67.69.+1.,&%
@fe984cfa-cc39-4b98-80f1-7c2e8a9cabd8 ch=70 read=49225 start_time=2019-12-13T00:57:00Z barcode=BC01 runid=2c9cf7bc05858273f10e7d7ec552fc0bd742dc3e
TTGGTGTACTTCGTTCCAGTTACGTATTGCTTCTTTTGTGTTAACCTACTTGCCTGTCGCTCTATCTTCCGATTTACCTTGTTACGACTTCACCCCAATCAGCTGACCCTACCTTCGGCCGCTGCCTCCTTGCGGTTAATCACGGACTTCGAATTATTGCCAACTCTCGCTGGTGCTTGACGGGCGGTGTGTACAAGACCGGAACGTATTCACCCGCGACATTCTGATTCGCGATTACCTGGCTAACTCCAGCTTCATGTAGGCGGTTTCGGCCTACAATCCGAACTGAGACTGGTTTTAAAGTTTGGCTCCACCTCACGGTATTCTCTCTGTACCAGCCGATGGCAGCACGTGGTAGCCCTACACATAAGGGGCATGATGGTTGACGTCATCCCACCTTCCTCCTGGATTAACCCAGGCAGTCTCGCTAGAGTCCTCAACTTAATGGTAGTAACTAACGACAGGGTTGCGCTCGTTGCGGGACTTAACCCAACATCTCACGACACGGGCTGACGACAGCCATGCACCACCTGTCACCTTGTCCCCGAAGAAATTTCCTCGATTAAGAGTAATGCCAAGGGATGTCAAGTGTAGGTAAGGTTCTTCGCGTTGCTTCGAATTAAACCCACATGCTCCGCTACTTGTGCGGGTCCCCGTCAATTCCTTTGTGAGTTTTAATCTTGCGACCGTACTCCCCAGGCGGAATACTTAATGCGTTAGCGGCGGCACGAGGAGGTGTTGAAACCCCACACCTAGTATTCATCGTTTACGGCGTGGACTACCAGGGTATCTAATCCTGTTTGCTCCCACGCTTTCGAGCCTCAGCGTCACCAGTCCAGAGAGTCGCCTTCGCCACTGGTGTTCTTCCTAATCTCTACGCATTTCACCGCTACACTAGGAATTCCACTCTCCTCTCCTGCACTCTAGATAACCAGTTTGGAGATGCAGCACCCAAAGTTGAGCCCGGGTATTTCACATCCCTTAATCATCCGCCACGCTCCCTTTACGCCCAGTAAATCCGGATAACGCTCGCCACCTACGTATTACCGCGGCTGCTGGCGCGTAGTTATGGCTTCATCCCCTTAGTGCCATCATTATCTTCCCCAAGACAGAGCTTTACGATCGAAAACCTTCATCACTCACGCGGCCGCTGCATCAGGGGTTTCCCCATTGTGCAATATTCCCCTGCTGCCCCTTGCTCCGTAGG
+
%#--1(,%/5364.5//*//:'1-5/05+,,9.099-*.2.8*4+8.-+2++8:8899-3/-,,/29;45.+-4-*,051/28,,0'//40.896(7.66&'*/.03;0,*-.-55377;6:;:9:78+-+)$*))(*$'($&&((8694++(.)'1..9-0',+211(&(,,*+$'&*+418766;444664899/146(8)7/4778;6057)+21/0,24/12114/./3.4/*/+,'+'*+/,3*,*+.188/0+00291.,(1-+/09/./2395/+(*.-,(),*++0,2;<,6:3/5<623/+.3,-:55255:43.4,-..125788-/+-,*%'%%$#(&%&&-(&&&&/5+)+-.+0/2,036/)***'(**,7../344:7.22+-7:<78111+.1(1*(%(.)),79(589892343&)+-/7./-2),*/*,..-+,3/'+,.+0545+&-,.:/2378:62:-++561,,-0,2.+-,--0122&)-0024'(243425336+%+'$(%&)+0.225634-1/12--0*)%(++)''))/48625562927))+-/0/+1*4)2:,;;8::840000,2++,&+*07141/&%(.'(*6:5''+0-2;.47.+00155,7,+,00.4.024806446:9+,25.5095/77.+,/-(6:9+3941.0'%&()806-/./89,%223/+4++*+'&,-001.8+*),.40'++)++''*%'.-.22+),'031-()+17-*()&*/-/3527;7(,+0.236442116929920169858358+.1:.-/-6+)$*(./83,,--5823,*511/$'*'')1++()''(,-5:78<:79:#($&&3*,8537.4,-578662(/./..:<327/,,,/13574/(.(0+/-,-02100-0+.785734565.-/.*+*0/57<<4.+%(,0.+--(,+')+,+51/.*1('*45647<<0354/6.,(1/907313<64+***/1;2)241,22/82((*-2824/92:;7;866::8:;78:777.512966;7160007678.-+.(,.067')(1./51%*121++,(+)',.+./208233:/;9;.63/1432.13196/****,'(3810125138:**)*&.-,*,.(%&)&()+/(0/0+.80-3:2,.8321031//3)78+('),21,(&&%$#(*45.3..(
@a814feac-63a5-4ff5-a26c-e7fadd418501 ch=497 read=49512 start_time=2019-12-13T00:56:57Z barcode=BC01 runid=2c9cf7bc05858273f10e7d7ec552fc0bd742dc3e
CCACCAGGGCAGCAGTGGGAATGTGCACAATGGGCGCAAACCTGATGCTAATATGCCGCGTCATGAAGAGAGGCCTTCCCGGGTTGAAATTACTTTCAGCGGGAGGAAGGGAATTAAGTGTACGCGCTCGTGGCGTTACCCGCGGAAAACGCCAGCTAACTCCGTGCCAGCAGCCACTTGATAATACGGAGGGTGCAAGCGTTAATCAGGATTACTGGGCGTAAAGCGCGCACGCAGGCAGTTTGTTAAGTCAGATGTGAAATCCAGAATCGCTCCTGGGAACTGCATCTGATGCTGGCGAAAGCGGGTCTCGTAGAGGGTAAATTCAGGTGTAGCGGTGAAATGCGTAGAGATCTGGAGGAATACCGGTGAAGGCGGCCCTGGACGAAGATTGACATCAGGTGCGGCCCCGTGGGAGCAAACAGGATTAGATACCCTGGTAGTCCACGCCCGTAAATATCGACTTGGAGGTTTATGAGGGCGTGGCTTCCAGACTAACGCGTTAAAGTCGACCGCCTGGAATTTGTGCAAAGGTTAAAACTCAAATGAATTGACGAGGGCCGCACAAGCGGTAAGACATGGTTTAATTCGATGCAACGAACCTTCCTGGTCTTGGCCCGACATCACGGGATTTTCAGAGATGAGAATGCCTTCGGGAACCGTGGACAGGTGCTGCATGGCTGTCGTCAGCTCGTGTTGTGAAATGTTGGGTTAAGTCCGCAACAGGCACCAGCCCTTATCGTTAGATTACCATCATTAAGTTGGGGACTCTGTAGGACTGCCAGTGACAAATGGAGGAAGGCGGGGATGACGTCATCCCCATGCCCATATGACCCGCCGACTACGTGCTACAATGGTGCAGGAGGAAGCCAGAAGCCGCGAGGTGAAGCAAAACCATAAAACCATTCTCAGTTCGGATTACGATCACCAACTCGACTACATGAAGTTGGAATCGTAAAAGTAATCGCGAATCAGCGTATCTGGTGAATGCGTTTCTCGGGCCTTATACGCCGCCAAAATCACACCACGAGAGTTGATAACACTGAAACCCGGTGGCCTAACCGCAGGAAGGAGCTGTCTAAGGTGGGATTGGTGCAGAATTAAAGTCAGTAACAAAGGTAACCGG
+
**$'&%+*&&)./,.2-/+((&#&%&(,-8113-**../)()++'.+*&)&&(&%)&'-+*$$%#('&(&&*(.32.50*2:71+''))**(&(+)*-..,6,(-,*.--,&$*&*')()'&(''%'&*)(,1-&(&%(-)&''-*001+%.+%*)'$($(-3-1-0/+)++*4.%&&%''*$$$$(*-))*%(%'),')(/*6*77&79.30*+).1/*&*'-,('%'$&&+'))*+(&429**-8-1,+*&()2&&&*2**/)&$'')'$$%'%%'.)')22222/-)**)&($$&&(+2,(,'+&('(),3.,(+)**-(6):/0603,*),,/66/03,*))(*))**,,0*,/(+',+,334222/*-)2,1+50,$(,-5-*%&%&%(#&%*,*(0,(('*)''&(,&+((%+1842)4604'$).,/04()+)1))+-2//013&&&)20/*,.)*,5/0.,,.()%%&*'*1+-***.-06*.$()(+/3//1/.625),35.017-11()+&$)('$$%(,3)../14:82.-/+,2.-+326243(%**%,*$&%'+0(+&+*(&*%-%+&,+7.0326++*+*33&&&%',**&'%$%'+(&&)'($#%&*.+,%('0*(+9;10..*-,.,-*,10*''*.-+3,6,9:7+/)-,/743266-4/0/0/--+()+.,/.//.*'/+')5/9-*&'&'-20436-077*,036''()%0')%/1,,3/1106/0*'../231-1*,1/1,/5189-/.1-)%$%'+1.0',/.1324366))*,),('(.02-:;655556+&')')))%#$$%%%'-+./,1/)&%$'$$$#'&(54-(%($*$'&+*),(&-)(*&)%%$**',2,.))**-+,1$)*25+03)*,250/625:200*,.9740-2,%*''20%'&&%.+-//.*)(''&(('+--,.0-/''()))$%)++/&&..610)(+(/(''#'&+,5:2&2-19)+//'.+****&%$&$+*(('-24+1/)-+/.*,,--+*0-,,.,&&$%#*&,,,2)4+7-)*''2625*+)(+*.,/*+132,+%--*.0+4/+7')$'$#%)%%)%,/-++,'(%(&&(,*--01,9--*
@7fdd8c47-350c-4dd0-b4c0-4d0695d813f9 ch=100 read=87467 start_time=2019-12-13T00:57:08Z barcode=BC01 runid=2c9cf7bc05858273f10e7d7ec552fc0bd742dc3e
CTCCTACGGGAGGCAGCAGTAGGGAATTTTTCGGCAATGGAAACCCTGACCGAGCAACGCCGCGTGAAGAAGAAGGTTTTCGGATTGTAAACTTCTGTTATAAAGGAAGAACAGCGGCTACAGGAAATGGTAGCCGAGTGACGTACTGATAGGAAGCCACGGCTAACTACGTGCCAGCAGCGCGTGGCGTAGGTGGCAAGCGTTATCGGAATTATTGGGTAAAGAAGAGGGCAGGCGGCAGCGGGTCTGTATGGTGAAAGCCTGAAGCTTAACTTCAGTAAGCCATAGAAACCAGGCAGCTACTAGAGTGCAGGAGGAGGATCGTGGAATTCCATGTGTAGCGGTGAAATGCGTAGATATATGGAGGAACCAGTGGCAGAAGGCGACGATCTGGCCTGCAACTGACGCTCAGTCGAAAGCGTGGGGAGCAAATAGGATTAAGATACCCTAGTAGTCACGCCGTAAACGATGAGTACTAAATTGTTGGATGTCAAAGTTCCAGTGCTGCAGTTAACGCAATAAAGTACTCCGCGCCTGATAGTACGTTCGCAAGAATGAAACTCAAAGGAATTGACCTTACACAAGCGGTGGAGCATGTGGTTTAATTCAGAAGCAGCGAAAGAACCTTACCAGGTCTTGACATACTCATAAAGGCTCAGAGATGGAGAGATAGCTGCCATAGAGATACAGGTGAAGTGCATGGTTGTCGTCAGCTCGTGTCGTGAGATGTTGGTTAAGTCCGCAACAGGCGCAACCCTTATCGTTAGTTACCATCATTAAGTTAGGGGACTCTAGCGAGACGCTGCCAGTGACAAGCTGGAGGAAGGCGAGGGATGACGTCAAATCATGCCCCTTATGACCTGGGAATACACGTGCTACAATGGATGGTGCAGAGGGGAAGCGAAGCCGCGAGGTGAAGCAAAACCCGCAAACCATTCTCGGATTGTAGTCTGCAACTCGACTACATGAAGTTGGAATCGCTAGTAATCGCGAATCAGCATGTCGCGGTGAATACGTTCTCGGGCCTTGTACACACCGCCCGTCACACCACGAGAGTTATTAACACCCAGAAGCCGGTGGCCTAACCGCAAGGAAGGAGCTGTCTAAGGTGGGATTGATGATTGGGGTGAAGTCGTAACAGGTAACCGG
+
()--+-/.80,,-.+--,)1-/6/,10641.17;:8965.*2,+8()-569548876856:,0120&&'/*),/)-0853.)7*03)*-4,0384:0900/99,.+2+*+.,$+/&110+++-)*.+(-,+-132'&')+9844/10(&,-)-*3,.0-/2955597989685732-2-**))(&''($''*344975746080//8*7*/,/)0-1,((-5,)-+*),0.-/9;3610**,)1613465352120231),)())*)*/00/*,4-)+.6817903.-0912;546,*))('%'++/0.262-')++,-0/0,(+,.1-1/2610/00-.//3:835:3136:7867732)+,/)-)*'(((/0910&&.*)2/8890/-)&'$&''%,07633100212%3.2*,1.,.37579.)-03985).4,-2/'(,87/9()'01462-$('-2-06::1+%'),,..25.5'.'(-5/538564385031:&(+931/223-8,:-;67-:-,3))-,1112.1*43+*))--52436:9061.*)*+0-4+/*.)46*1')(-()+&%$%&#$&'(**8666&(+.3/..40;;29897)',+*,*)0..7)'*3/0.2,/+*+(-/66-211249879.5:0/727:)'(+.08/.++(..1/0/%&&%'(%)+0447-2,,'(&'*'(+733-7-+./46')+.38988850..-.211:.1)730//4-&*-*0&)51144*5()*-+12334-)*,(*1.11%$/*&,2/+532-3134*(-/**,,+')++-)**-./5684668:22.+/.40'$).10347966.,,'&//504650+6221,4,((('(%%)//2-.388387;88;9:98511//).,,,*/,.),,*/557)*.-,//9+-.:;+5-($&-474::::97648-/1*+,/586856634787874624476318272:9921//%*&%&-,014:61/-//4678796754364%6.3.--8+324050//3200.19405*)...008-,-,++&),,()*3,3325.))-.*/8456472:(*4685041.1/4.)''(8676679,818:301,)*,.5271790-,/-,,4)*&$&$(&(5,8/-4
@bb081bca-5f9e-46b4-8dee-ebe640270f4e ch=384 read=40301 start_time=2019-12-13T00:57:07Z barcode=BC01 runid=2c9cf7bc05858273f10e7d7ec552fc0bd742dc3e
CTCCTACGGGAGGCAGCAATGGGGAATTTTCGGCAATGGGAAATAACCGAGTAGCATAGCGTGAAGGAAGAAAGGTTCCGGATTGTAAACTTCTGTTATAAAGGAAGAACAGCGGCTACGGAAATGGTAGCCGAGTGACGGTACTTTATTAGAAAGCCACGGCTAACTACGTGCCAGCAGCCGCCTGAAGTATACGTAGGTGGCAAGCGTTATCAGGAATTATTGGGCGTAAAAGAGGGCAGGCGGCAGCAAGGGGTCTGTGGTGTTAACCCTGAAGCTTAACTTCAGTAAGAAGCGCAGAAGCCAGGCAGCTAGAGTGCAGAGAGGATCGTGGAATTCCATGTGTAGCGGTGAAATGCGTAGACATGGAGGGAACACCAGTGGCGAGAAGGCGACGATCTGGCCTGCAATAGCCCGACGCTCCAGTCAAGCGTGGGAGCAAATAGGATTAGATACCTAGTAGTCCACGCCGTAAACGTGAGTACTAAAGTGTTGGATGTCAAAGTTCCGGTGCTGGTTAACGCAATAAGTACTCCGCCTGGAGTGAGTACGTTCGCAAGAATGAAACTCAAAGAAAGGAATTGACGGGGGCCCGCACGAAGCGGTGGGCGTAATGAAAGGTTTTAATTCGAGGCAGCGCGAAGAACCTTACCAGGTCTTGACATACTCATAAAAGGCTCCAGAGATGGAGAGATAGCTATATGAGGATACAGGTGGTGCATGGTTGTCGTCAGCTCGATGTCGTGAGATGTTAGGTTAAGTCCCGCAACGAGCGCAACCCTTATCGTTAGTTACCATCATTAAGTTGGGGACTCTAGCGAGACTGCCATTGACAAGCTGGAGGAAGGCGGGGATGACGTCAAATCATCATGCCTTATGACCTGGGCTACGTGCTACAATGGATGGTGCAGAGGGGAAGCGAAAGCCGCAGGTGAAACAAAACCCATAAAACCATTCTCAGTTCGGATGTAGTCACCGCTCGACATACATGAAGTTGGAATCATGAAGTAATCGCAGACCAGCATGTCGCGGTGAATACGTTCTCCGGGGCGCGTACACGCGCCCGTCACGCCACGAGTGATAACGCGAAGCCGGTGGCCTAACCGCAGAGGCTGTCTAAGGTGGGATTGTTGGGGGTGAAGTCGTAACAAAGGTAACCCGG
+
*)0&'&.'86*-7-%,,.'.'),(*)18;5--9..2/.&$%&'&'%,*)')))*,%%%$%(-,+2-//+',)'1.98101/,9-/0;;955;463220021*,(+/,/52*--+10-,+)(+2++50.-06.'&'')+)&'('%&'&'.3,&*.*+-.-.140/.2'(*..24821),+,4.'($#%(%%',*'-/0104-1+*+)(+,7..-6)(-$%(+)./29:9787;5,'(-0/,.6755('#+%,++58,./23//4.,+(%*'(---.,)''&.(*-0/&()+)$(&$(%&+(+*'-3.0103(../((+/*+*)'((*4/353:9,7+5+984520.,/113987161,-;962++(&$)0,,),-22386/6.2-+))&(())66862111,,1,0))+*''%$*''*32020.((,16,./001*0+),,:;:40+*(0(&).2109'%-323535,0.3:889;:3****&-*+.*.**.03;5;9:58823'*,51+%..*(%(--..(/),-4-5-%,$)+23.2552+%%'%&)*.//3<42221.1851074.076:,(+*('(++1+,++**31,.5-(**+%(*)+8:864/**..4/+,-*).+;<00848/+(,(*$%&))*,)'(/-5/8./0)3832.3**)(,/654*1,47-085.4'()/003962//+30156766231/(-+666&0+,.28+,-978393347660455-($'%,-03331386/9*.1/028*,05+-04+/'$(&'--159','(+765<707107;8;:73:2-*,+.79-/030/%$%'(+137-6+&*&&)9321--2-*/)+,.4,'56+.4*)%$*0/:5/24:8+(#)((+,-//4;384-11.+'**+6599:99936333454/*.13-,3.+'****,477$)+*+/4&./9971;3+-)/5-+736;527*238:5+)+)*(30.&)&&(+,*)(%(*,.42/4,+0-1-50/&(&'(%)+/.//4('($%&&**21478:6:877;400.09540'...'(+)%(((&(&(*.*)*00/1%0*'(($%%%&&&%%$($&'*198:8807+)./3*(&'&%(0/..46448-324;933++(+*893+/+/(%+-).++*,.*)4,/828-.6
@07a95de5-6def-4fba-82c8-2992a23fac7a ch=30 read=39519 start_time=2019-12-13T00:57:04Z barcode=BC01 runid=2c9cf7bc05858273f10e7d7ec552fc0bd742dc3e
CTCACAAGGAGGCAGCAGTGGGAATATTGCACAATAGGCGCAAGCCTGATGCAGCATACCGCGTGTATGAAGAAGGCCTTCGGGTTTGTAAAGTACTTTCGGCGGGGAGGAAGGGAATTAAGTTAATACCTTTTGCTCATTGGCGTTACCACAGAAGAAGCACCAACTCGTGCCAGCAGCCGCGGTAATACAGAGGAGTGCAAGCGTTAATCCGTTACTGGGCGTAAAGCGCACGCAGGCAGTTTTGTTAAGTCAGATGTAGAAATCCCAGGCTCAACCTGGGAACTGCATCTGATACTGGCAAACGAGTCTCGTAGAGGGTAGAATTCCAGGTGTAGCGGTGAAATGCGTAGGAAATCTGGAGAGTACCGGTGGCGAAGGCGGCACCTGGACGGGCTGACGCTCAGGTGCGAAAGCGTGGGGAGCAAACAGGATTAGATGCCTGGTAGTCACGCCGTAAACGATGTCGACTTGGAGGTTGTGCCCGCTTGAGGCGTGGCTTCCCGGGGCTAACGCGTTAAGTCGACCGCCTGAAGTGCAGCCGCAAAGGTTAAAACTCAAATGAATTGACGGGGGGGCCCGCACAGGCGGTGGAGCATGGTTTAATTCGATGCAGCGCGAAACCTTACCGATGCGGAAACATCCACGGAAGTTTTCAGAGATGAGAATGTATGCCGGGAACCGTGAGACCCAGGTGCTGCATGGCTGTCGTCAACTCGTGTTGTGAAATGTTGGGTTAAGTCCGCAACGGCACCAACCCCACTTATCCTTTGTTGCCGCCCGGTCCGGCTTCGGGAACTCAAAGGGAGACTGCCGTGGCTGGAGGAAAGGTAGAGTTGACGTCAAGTCATCGCGGCGCCACGACCAGAACTCTACGTGCTACAATGGCGCATACGAAAGCGACCTCGCGGAGCGGACCTCATAAAGTGCGTCGTAGTCCGAGATTGGAGTCACAACTCGACTCCATGAAGTCGGAATCGCTAGTAATCGTGGATCAGAATGCCACGGTGAATACGTTCCCGGGCCTTGTACACACCGCCAGTCACACCATGGGGAGTGGGTTGCAAAGAAATGCATTAAAAGCAACCTTCAGGGAGGCGCTTACCACTTTGTGATTCATGACTGGGGTGGCAGAAGTCGTAACAAGGTAACCGG
+
+-.&'(%.,,/5.377*++,2)*7,.31(,,,.3/%&45/537,/503-.&('$%#$$(/,0256:::98-)-,,429338*4+/2-.629,*-.00;84*5,.48,(-,/,-.*&)**12+-333102-,*)'&&+,%.'3)6-2/,.2()((/-%)(%&$&&%$')0++.380/0/.--++&,+7..,-',))(&)*(,//,-..:.9-0%%%/)++0824554:4+-./*.,.,*+&'.-6::107,.,28/-/0+++*.31(2/*#0)((0(1+*&$(-02212/00/((*-//,.&%'-''&$*),+.1:12(..6.2)---0.++243-(()*.02,-7.-.7864+&.)*-.39.*(%%'&(&'(**/))+-,,+(*(%+.'+/.0*,)/23422334))/123--*&)(,;945-(*-4<;:-90)-,++75.64+,9:58:71303:8::8040/002:711/5061551;..0061))'&&$**015,655/5,',1-'',5800/.0656..-,(0504.+())&*'-(042/134,&3.3089810047..+/05065620046,+(-'$%&&('())1*50%')+1/+.;9/3091//0)5($'&(&&*'()**%&&&%++.&'%&$'(--/,.*,),+.4;6)(**+,0220192++%'$))(2/-0/633/(+++'()+228::789:2734256670/(..86862:,-.381//29%2./-*/+-+5+,,+-%)&&.&,+008+%(2-433)%+.-.5013++($0+-4-2,*)%,,5.))'',,5+,*.(,,/530$&$$#%'/-,1-,1','+%*&,(1+.1765.+),3265/-'()'-,#&((15+(&)'''#&(+,3874,5++&--/16100*-))'+-66955.3-)''*,754366404:3/357667893515,'%''3,3+*++,$)),123534500,*),+*)8,20423333)1029565;93948//(,)+6.*.1720086-6249073+351+,,*-..-.+-/**&(&',+.*-4/219:(((*.6453/-,/)%)'%(%$#*%,.,&%&),**./-(04/(-.(,.6--:;)))*()1,./50765575322&&''&%'**(),057:*9-++,2836*'
@aa3a2e81-7e3a-4d29-bc3b-964e75d14cd7 ch=156 read=46373 start_time=2019-12-13T00:57:04Z barcode=BC01 runid=2c9cf7bc05858273f10e7d7ec552fc0bd742dc3e
CTCCTACGGGAGGCAGCAGTGGGAATATTGCACAATGGGCACGAGCCTGATGCATCATGCCGCGTGCTGAGCAGCTGGGTTGTAAAAAATTACTTTCAGCAGGAAGAGGCCAGTTCATACTGCTCGTGGCCGCAGAAGAAGCGCAGCTAACCGTGCCGTACTGACCGGTTGCAGCGTAAATCAGATTACTGGGCGTAAAAGCGCACGCAGGCGGTTTCGGTAAGTCAGATGTGAAATCACGAACCAGCACAGGGCGCATCGTGCGGCGCAGGAGTCTCGTAAGGGGTAGAATTCCAGGTGTGGCGGTGAAATGCGTAGAGATCTGGAGGAATACCGGTGGCGAAGGCGGCCCCTGAATGAACTGACGCTCAGGTGCGAAAGCGTAGAACAGGCAGGATTGAATGCCTGGTGCGTAAAACGTCGTAGAACTTGGAGGTTTGTGCCGGTGGCTTCCGGAGCTAGCGTTAAGTCGACCGCCTGGGAATGCGCAGGTTAACTCAATGAACGAGGTTACTGGCGGTGGAGCATGTGGTTTAATTCGATGCAACGCGAAGAACCTTACCTGGTCTTGACATCCACGGAAGTTTTCAGAGATGAGTATTAGCTAGGAACCGCGGTGGAGTGCTGCATGGCTGTCGTCGAGAAGCTCGATGGTGCAGGACGATTCGCAGCAGGCACTAACCCTTATCGCTGTTGCCAGCGGTCCGGCCGGGAACTCAAAGGAGACTGCCAGTGACCAGCTGGAAGGTGCAGAGATGGCGTAGTAAGCCCCGCCGACCAGGGCTACCACGTGCTACAATGGCGCATACAAGAGGCGGCCTCGCGGGGCGCAAAGCGGACCTCATAAAGTGCGTGTGGTCGTTTGAGTCCACGACTCCGACTCCTCCCGGAATCGCTGAAGTAATCTCGTGGGTCGGTACGCGATGGTACGTTCTGACCTTACATACACACCGCCCGTCACACCATGGGGTGGACGCGAAGTGAGTAGCAACCTTCGGAGGACACCACTTTGTGATTCCATGACTGGGGTGAAGTCGGCGCGGGTAACCGG
+
12/.%(,,5-,040154(-0035*3,,21--')3+,0:/.&,&'*31001,**%%&)(/2413-+&$$&'$%$''',0'4.*+-4922/./.-005,*-+'.0),)()'($$)'0,-*$*((-21(+$$%%#.)).+'**(*)(%)*''%&#&&#$$%%%'%$%$#'''*(&%++*'$+(&*(*)+.,/67;6865550,-//12403(*-/&516.*'(,+1,13,/--&%')11-+&&(%&&%&%'(*%..'%$&&/0**'&()'$(''%$$'&+,+-+&+*2,11&.+/8/.-1431.'-**(((%),():9:.-()*456;:01,+('$(+0347;6-/('*10-8:3.+,$*%+,-*+--/3679169::83160**,0..)'*'%%)*-/),$(+54453''&%%%$&$&'$*($$&+&%'(()(()%(*-5,&)'(%+'%&'%%%(+(-(%+,)).+3,8.115*.0823-'%&%%''%'*0,*-+)'%&'(('&($&('&)%%%$'$%(*36879-00.42)).5886;792124,32-)*0-//((*+4363484508:4;433736+(),0*0-38:13-,,,+.*)%'%&%#%&*(*2+*.'%%+/,-0)&&'(+-.++*-,.15779:/.%'&%&0//%(+$###$*'-+%((/*&'+',&'''%(',306+)*),,*/2(/6),*+(.+3.11/307*/-.*+1502)1-*,+**(*,*+-()%'(*,,,*+-&1&%%$&%*,*-%#$&#%'&('+-/(&((((3+,(+/-/,-,'))(''('(+3/,8/+,&%$%)*%&%'&&'('(/(+%(+*'(,,1.*-.:45614()+0++435-0...10+**/()$(*+'%')&,),+'(+-0(*,'')(*.33,.)+''&'-61/)())&(%*''%%#'&%'&((+)**')-)('&*''&$%&)+/,.+0971:8112-.-.1('(,3.+,/'(*(&*+%*&%&'&$%'+*,,28/-()'(+-27(/+31-.3437)+%'(%'(%*)*'))+*-1.6.*(*.('*(,)/4
@087e192e-a59b-4471-94a4-810d6680f478 ch=12 read=33574 start_time=2019-12-13T00:57:03Z barcode=BC01 runid=2c9cf7bc05858273f10e7d7ec552fc0bd742dc3e
CTCCTACGGGAGGCAGCAGTGAGAATATTGTGCACAATGGGGAACCTGATGCAGCAACGCCGCGTAGTGATGAAGGTTTTCCGGATCGTAAAGCTCTGTCTTTAGGGAAGATGGCGGTACCCAAGGAGGAAGCCACGGCTAACTACGTGCCAGCAGCCGCGGTAATACGTAGAGTGGCAGAGCGTTATCCCGGATTTACTGGGCGTAAGGGGAGCGTAGGCGGATGATTAAGTGGGATGTGAAATACCCGGGCTCAACTTGGGTGCTGCATTCCAAACTGGTTATCTAGAGTGCAGGAGAGGAAGTGGAATTCCTAGTGTAGCGGTGAAATGCGTAGAGATTAGGAAGAACACCAGTGGCGAGAGCGACTCTGGACTGTAACTGACGCTGAGGCTCAGCGTGGGGAGCAAACAGGATTACCCTGGTAGTCCACGCCGTAAACGATGAATACTAGGTGTGGGGGTTTCAACACCTCCCGTGCCGCCGCTAACTTTTATTAAGTATTCCGCCTGGGGAGTACGGTCGCAAGATTAAAACTCAAAGGAATTGACGGGGACCCGCACAGAAGTAGCCGGGCATGTGGTTTTAATTCGAAGCAACGCGAAAGAACCTTACCTACTTGACATCCCTTGCATTACTCTTAATCGAAATCCTTCGGGACAAGGTGACAGGTGGTGCATGGTTGTCGTCAGCTCGTGTCGTGAGATGTTGGGTTAAGTCCCGCAACGAGCGCAACCCTTATCGTTGATTGCTACCATTGGTTGAGGACTCTGGCAGGACTGCTGGGTTAACCAGGGAGGAAGGTAAAAGGGATGACGTCAAATCATCATGCCCCTTATGTGTAGGGCTACGTGCTACAATGGCTGGTACACCCAGAGATGCAATACCGCGAGGTGGAGCCAAACTTTAAAACCAGTCTCAGTTCGGATTGTAGGCTGAAACTCGCCTACGTTAAATGGAGTTACTAGTAATCGCGAATCAGAATGTCGCGGTGAATACGTTCCCGGGCCTTGTACACACCGCCCGTCACACCATGGGGTGGGTTGCAAAAGAAGTAGGTAGCTTAACCTTCGGGAGGGCGCTTACCACTTTGTGATTCATGACTGGGAATTGGGGGGGTCAACAAAGGTAACCGG
+
-1.()-10;0),/)-0013:1(.)3,*2+'-+,--242/44-(--.*,045784614.,.7+***%))*)+,13)3+:1-1'/*67868960,-.2778669-'04(+'&%''0*&,2(-,'+.**(0,-3,/3)*')&&*+014757687-,,,/34*.*,,1(&'()12-(**.26*(%),,3.**-&('0&05.,-/-0045546'//-)0/14**.2,87:9/6+/,,++5331/,01:<6058,+20117)*(''&3874.**++417,79;28;899763.,*'()..-30.)%+)(-+,/1.0-0.)(+40.+++++3-+19+*+012-+(&%.*'03.5(*22/39&32.6,+)%%*)4,---,0969788:2000067744-3932.,+)('&+//&+-.;.6&56+/.((//+110,3.51)-/19:;;;630./-0.-(+*+08897)79:./;10(*+.26309*+1,1*+2,...--'%&%&'++.*+-.0;4:79;/2.)&%$-)0/;7/,--3.+4+40/3-.741,*)(+10404-)6701:...23.&'&%&&).((.,-0.-./.0;<018363,-++,/.0-,0*1-'(..-.**0*$&(.4/045.96-,700-8-++-.-0//,+*)'+'(0+-,*1*166546335908019976746.*)(+*7698-//0098577684/-3330:2;81615,,6/&%-0,6%%.1334247.,/)/2.7*($*(&,1167*5+')3+++660035**)(%&-/1611$(-4*6/4-4*+5('/0*+-**%*-,&++,7566262210-.1/../.1990*6))(('&%)03()*+*8875550900:777:332+1.,*+,..17/://.:8-.-,3.024'*/409..253/994-.-,.038-15765;409//-1654,(.)&+)&,*'&&$&&+)'&(('*1;56+&(((*'&'))+8/0./,,,341-/-643092001.6.5.,488/8.--2/--)0866;:511,.+1416/.-**+467;13)81)&(*)*+0/..,,,+3.183;40;52,2,.,.0/.330,-(**.2689877223336/)'+&.--/.+'-.27/06(.-/188;/6
@1b0e8b5f-189a-4c31-952d-afa1cea02ad2 ch=32 read=45744 start_time=2019-12-13T00:57:17Z barcode=BC01 runid=2c9cf7bc05858273f10e7d7ec552fc0bd742dc3e
CCGATTTACCTTGACTTCACCCCCAGTCATGAATCACAAAGTGGTAAGCGCGCCCTCCCGAAGGTTAAGCTACCTACTTCTTTTGCAACCCACTCCCATGGTGTGACGGGCGGTGTGTACAAGGCCGGGAACGTATTCACCGTGGCATTCTGATCACGATTACTAGCGATTCCGACTTCATGGAGTCAGTTGCAGACTCAATCGGACTACGACGCACTTTATGAGGGTCCGCTTGCTCTCGCGGAGTCGCTTCTCTTTGTATGCGCCATTTGTAGCGCATTATTGTAGCCCACAGGTGTGGGGCCGCAGTGATGACGTCATCCCACCTTCCCCAGTTATCACTGGCAGTCTCGCTGAGTTCCAGCCGGACCGCTGGCAACAAAGGATAGGGGTTGCGCTCGTTGCGGGACTTAACCCATTTCACAACACGAGCTGACGACAGCCATGCAGCACCTGTCTCGGTTTGAAGGCACATTCTCATCTCTGAAGCTTCCGTGGATGTCAAGACCAGGTAAGGTTCTTCGCGTTGCATCGAATTAAACCACATCCACCGCTTGTGCAGGCCCCGTCAATTCATTTGAGTTTTAACCTTGCGGCCGTACTCTCCCCAGGCGGTCGACTTAACGCGTTAGCTCCGGAAGCCACGCCTCAGGGCACAACCTCCAAAGTCGACATCGTTTACGGCGTGTCGGACTGCAGAGATTATCTAATCCTGTTTGCTCCCCACGCTTTCGCACCCTGAGCGTCAGTCTTCGAGGGGCCGCCTTCATACCGGTATTCCTCCAGATCTCTACGCATTTCACCCATACACCTGGAATTCTACCCCCCCTCTACGGACTCAAGCTTGCCGGTATCAGATGCAGTTCCCAGGTTGGGCCCGGGGATTTTCACATCTGACTTAACAAACCGCCTGCGTGCGCTTTTACGCCCAGTAATTCCGATTAACGCTTGCACCCTCCGTATTACCGCGGCTGCTGGCTGGAGCCGGTGCTTCTTCTGCGGGTAACGTCAATGAGCAAAGGTATTAACTTTACTCCTTCCTCCCGCTGAAAGTGCTTTACAACCCGAAGGCCTTCTTCATACGCGGCAGCCCATCAGGCTTGCGCCCATTGTGCAATATTCCCCTGCTGCCTCCCGTGGAG
+
33)%.8*,--'/,1124,--487,,+/206109831226*)*2762/++(**02)*)+''0,0**-0-),.&/1+',.5/2;:--0/*098')*-80/1633344463:8435)*+3267622739%642642246:75591.('*+/37*+,34')+10<01*+**)+2321/.3383055*))*,(31;262200/.*9,1(2,:9868-835,229;42---4,337241:-.-.,2144)&)+20329.010590/2457686+-1'%#%'.//.6.)5+++&//4+$%#,)'**$)()**'&$%)('((--7889737.)11--337-+)+5(+,698663'36213'(,,+44:02,..2*433635.7/.3(149.848/-)25,5-.3+./865:551;82/0/0*()&&)5.-,1122+/3483-,++-884.5:5:8622324;557718(,-:*+++')%(+-.9337556542-+*&*35301.1701032.0-./7/190.3*4+:7+.,,02/;00/78+*0111961/&(%(&,+0/*)-(),-3&2+531)%)-0.8/848</-.-:<<.574.4/..1829,1/.0.,.:;6,.60*49663.6,.$+*.--1/*/1//1.-/)-334668840/91/*-1/5/,5-/5-*-44/606884;5+--7,+*)&&(/,,-))((+&'5+./4+0-,183,58+$+)-85,02/.13+++1022)#')11247/,,,+)''$'34455*33.7.'').5,5217-0-*/-*+24434*)**,-.950,38(&+)-./-,0+**-.1235237610256,5*,-498/+)+1.)/+'*11.9)*-6345672110*+0-25228/,*182./890-0.1241,)$'&4+720406--,')*0/4-+())*)(++-4,&*/+0/7.-+,0/1093150..-/81/38+4-+8./:608/..771:.*&./--4;55+))+*.267658799557534704000.76:*1,--3-1+'+/(#('**-914.24.*/0/,10,,*./33*-/0150((+-029/2+-0,0+--)+((%$$'&(),,,271/-$*+.;2+3.++)0-74343856/)*.,,*-(-1+))+)*$
@ab73f696-c41f-4814-8be4-36fe4810760e ch=145 read=47920 start_time=2019-12-13T00:57:17Z barcode=BC01 runid=2c9cf7bc05858273f10e7d7ec552fc0bd742dc3e
CCGGTTACTTGTTGCGACTTCACCCCAGTCATGAATCTAAAGAGTGGTAAGCGCGCCCTCTCCGAAAGGTTGAGCTACCGCTTCTTTTGCAACCCTCCCATGGTGTGACGGGCGGTGTGTACCAAGGCCAGGAACGTATTCACCGTGGCATTCTGATCCACGATTACTGATTCCGACTTCATGGAGTCGAGTTGCAGACTCAATCCGGACTACGACGCTATAGGGTCGCTTGCTCTCGCGAGGAGTCGCTTCTCTTTGTATGCGCCATTGTAGCACGTGTGTAGCCCTGGTCGTAAGGGCCATGATGACTGACGTCATCCCCACCTTCCTCCATCACTGGCAGTCTCCTTTGAGTTCCCGGCGGACCGCTGGCAGCAAAGGATAAAGGGTTGCGCTCGTTGCGGGATAGCCAATAACATTTCACAACACGAGCTGACGACAGCCATGCAGCACCTGTCTCACGTTCCCGAAGGCACATTCTCATCTCTAAAACTTCCGTGGATGTCAAGACCAGGTAGGTTCTTCGCGTTGCATCGGGTAAACCACATGCTCCACCGCTTGTGCAGGCCCGTCCAATTCATTTGAGTTTTAACCTTGCGGCCGTACTCCCCAGGCGGTCGACTTAACAGCGGTGGCTCCGGAAAACCACGCCTCAGGCACAACCTCAAGTCGACATCGTTTACGGCGTGGACTACCCTTATCTAATCCTGTTTGCTCCCCACGCTTTCGCACCTGAGCGTCAGTCTTCGTTCAGGGGCCGCCTTCGCCACCGGTATTCCTCAGATCTCTACGCATTTCACCGCTACACCTGGAATTCTACCCCCCCCTCTACGAGACTCAAAGCTTGTCAATCAGATGCAGTTCCCAGGTTGGGCCAGGAGTTCACATCTGACTTAACAAACCGCCTGCGTGCGCTTTACGCCCAGTAATTCCGATTAACGCTTGCACCCTCCGTATTACCGCGGCTGCTGGCACGGAGTTAGCCGGTGCTTCTACTGCAGGTAACGTCAATGAGCAAAGGTAATAACTTTACTCCTTCCTCCCGCTGTTTACAACCAGAAGGCCTTCTTTACGCGGCATGGCTGCATCGAGGCTTGCGCCCGGTATTACTAATATTCCCCACTGCTGCCTCCGTAGG
+
6-,04(%&%%'+)%'..177203781236858504,+(,(,'%')&-1/-)**+*.440.,.+'+3+)*7,*)'*,,2*'(4*819:8021/27.)/81,6.),-/4477;:020--1//04(1.,9-3(560845:::97254312200589-//375()*)/3.+(*+,45((%//2/,)+.$&()222170504899:2;2002715*+.2))%%&#$$&++-1+.,/)**+-/-01+))(*,,,.31252592/+-/02:::317-+,11123/01,,.0:4+-:9:9//.'1436:75-/,,(')+,179997/131,285;78//)-,5261/8,,+./490370.1+5)*))&+72;486123040'(++3+04-.8:)--5/9././/153601,8.***&/)))&-,.25<:///2.735000/.1%4512..221866.&-),4/.03--'(++34:8,+.),,*./23-)-19950'*,-)-/73:6766/.)..365677).,*()./:3595/5.5.,-335*1)0'0.//,)*035226//6+-+,,-(,%.4.7/)+.'8+:<:4:<9/0,6;;,131/4/--0,(%$&%)*632-&,*0,7/..1.+*)%&'()+%,'..03'4,,3/++0*.127320260///5,1*/)1*118273450930'**//089;652,//&,-,//31:2486-73-)---351%++/-;8/1827:000455883///3,*%&,:424930413//,+*.945:.4112<6/38++*+'-,1065647<:6038.00,,,.558-,-1/1314143;82,/10-1+&+*/84/0)),.311.4///./68+,(&(4-1)*.,+030*1($.)%)16))*+,1/10/.20313::6;89;:::8764..-58-//-0))).079<30.-/1-1.0019..-172,13+,-,0%0932040114,6+)(-.0*,,4-(**(-8/0.*')#$#&'%+(*0;:99:-1-.-)35;,,,-)*,(+*---+.-27+6-**.20'/'&%&$&(/.57)).(03.')'%%%$'(((-//086;777846,('*,20/'*(33+*%.%*+%'&.3/3332/4/,1///,++&$(((0+3,
@ba498b3c-182c-4e5a-be96-45115691e82d ch=162 read=68203 start_time=2019-12-13T00:57:27Z barcode=BC01 runid=2c9cf7bc05858273f10e7d7ec552fc0bd742dc3e
CTCCTACAGGAGGGCAGCGATGGGAATCTTCCACCAATGGACGAAAGTCTGACGAACAACGCCGCGTGAGTGATGACGGCCTTCGGGTTGTAAAGCTCTGTTAATCAGGACGAAAGGCCTTCTTGCGAATAGTTAGAAGGATTGACGGTACCGGAATAGAAAATACACGGCCTAACTACGTGCCAGCAGCCGCGCAGTATTACGTAGGTGTAGCGTTATCGGGAATTATTGGGCAAAAGCGCGCAGGCGGATTGGTCAGTCTGTCTTAAAAGTTCGAGGGCTTAACCCGTGATGGGATGGAAACTGCCAATCTAGAGTATCGGAGGAAGAGAAATTGGAATTCCTAGTGTAGCGAGGTAGAAATGCGTAGATATTAGGAAGAACACCGATTGGCAGAGAGCGACTTTCTGGACGAAAACTGACGCTGAGGCGCAGCCAGGGGAGCAGGCAAGGTTAGATACCCCGGTAGCCCTGAAAGCGTAAACGATGGTACTAGGTGTAGGGAGGTATCGACCCCTTCTGTGCCGGAGTTAACGCAATAAGTACCCCGCCTGGGGAGTACGACCGCAAGGTTGAAACTCAAAGGGTGTGGGGGGCCCGCACAAGCGGTGGAGTATGGTTTTAATTCGACGCAACGCGAGAAGGACCTTACCAGGTCTTGTTGATGGACCCAGAACTGGGAATGGTTCCTCCTCTTCCGGAAGCCAGAAAACAGGTGGTGCACGGTTGTCGTCAGCTCGTGTCGTAAGTGTTGGGTTAAGTCCGCAGCAGAGCGCAGCCCCTATCTTATGTTTGCCAGCACTTCGGGTGGGGAACTCACTTGAAGACCGCCGCAGACAATAATGCGGAGGAAGGCCGGGGATGACGTCAAATCATCATGCCCCTTATGACCTGGGCACACACGTACTACAATGAGAGGTTAATAGACGGAAGCAATACCGCGAGGTGGAGCAAACCGAAACCTCTCTCCAGTTCCGGATCGTAGGCTGCAATGCCTACGTGAAGTTAGGTCCTTGCCATCGCAGGTCAGCGCCTGCGATGCGTTCCCCGGGCCTTATACACACCGCCCGTCACACCACCACGAAAGTCGGAAGTGCCCAAAGCCGGTGGGGTATTAACCTTCAGAACCAGCCGTCTAAGAGTAAAGTCGATGATTGGGGTGAAGTCATGCCAAGGTAACCGG
+
--/+)+,%63*+2+./(2(%))..&,*+2;2''0,,216814+,84.387667.)0*172%,.(()*%'()*+..37.4253;53<58:*028+*/0/0--42;36-7996')1*--293:03.-0++,**/11)*)&(3*,5+'+*4//186845,($)+-)#$%().-0'&/5332434/4.**)(+4-()#$$()*%.-2216-3-+&()-//:345(-+&&+')20-/)()+2/-,./,+'(+,'-$+)$++32366887-4-00.**065+%.48/4-5*58-,8111/9966)&0,*,05171504())&)+-190+)*('''(%-+',*&(-(12.0+*/42+)++,%(*)*%,.)156977684+1*',/-**.1--300(1)6+/,--)'(+*,*-70/39;8962:8.,.,)*&),/(-/..+'')+1*04-%12/1516,,(),'(7623650+4/1039''(+)'%((-/95,,--0/--/7055510/*4,+,+)/2-/%.64,-;333,+,'.4+,/86/2-/.601.-0+67/&%+(/.1-'&&),-,153,,./)/-701;624949*-+$*&%%.694+***&,(+,0010812*(()+,-,,5;,79682221244.3+/),$**+.130.1*++(,),+4-,/3--.4908(&+13220((&%&(''))-.-.601275*2./2,08-*)*),(-+7-.7470000155226808*+.3664120-/&&('(.).3*4;76/+4)'**$/))$&($%%$('+(()1-1---358)(+&%)1136670940026(/*)')%%%$&)+&))'$))(-(*-,,.&,1,,-.6-,**)*()()493.05788999:,-.89:89-10*(-512068:35-))&)((()(75846+8+**%'$))-.-4-,-250./0+//50.0./++(*),.,+--9;284)*12,,---.*3')*43:-)123;3925842,-&$$&)..-.+--5/,60(*%'./,/((*,,.%)'(,+-)'(()/-2,(&)*3260574(*,//-1-'),/&-+/5075//20/0-/-'+*(+*,(*(++(,(,*,/65/26:046491176,+&&)*1191;/$(%('-*,.4146+,,))+,-751480111/:2271,-/05144+-()'(',,*4155,4
@8271aa77-8cc1-4228-926d-28d43290623d ch=99 read=70828 start_time=2019-12-13T00:57:27Z barcode=BC01 runid=2c9cf7bc05858273f10e7d7ec552fc0bd742dc3e
CCGGTTACCAGCGTACGCTTCACCCCAATCATCAATCCCACCTTAGACAGCTCCTTCCTTGCGGTTGGGCCACCGGCTTCGGGTGTTATCAATACTCGTGGTGTGACGGGCGGTGTGTACCAAGGCCGAGAACGTATTCACCGCGACATGCTGATTCGCGATTACTAGCGATTCCATTTCGCTTCAAATATAGTCAGAAGTTTTGCAGACTACAATCGAACTGAATGGTTTATGGGTTTTGCTTCACCTCGCGGCTTCGCTTCCCTCTGCACCATCCATTTGTAGCACGTGTGTAGCCGTCATAAGGGGCATGATGATTTGACGTCATCCCCGCCTTCCCTCCAGCTTGTCACTGGCAGTCTCGCTAAAGTCACAACAATGATGGTAACTAACGATAAGGGTTGCGCTCGTTGCGGGACAACCAACATCTCACGACACGAGCTGACGACAACCATGCACCACCTGTATCTCATATAGCTATCTCTCCATCTCTGGAGCCTTTATGAGTATGTCAAGACGCCTGTTAAGGTTCTTCGCGTTACTTCAATTAAACCACATGCTCCACCAGCATTGCAGACCCCGTCAATTCCTTTGAGTTTCATTCTTGCGAACGTACTCTCAGGCAGGTACTTATTGCGTTAACTGCAGCACTGAACTTTGACATCCAACACTTAGTACTCATCGTTTTACGGCGTGGACTACTAGGGTATCTAATCCTATTTGCTTCCACGCTTTCGGGACTGAGCGTCAGTTGCAGGCCAGATCGTCGCCTTCGCCACTTCGGTATGCCTCATATATCTACGCATTTTCACCGCTACACATGGAATTCACGATCCTCTCCTGCGCTCTGGCTGCCTGGTTTCTATGGCTTACTGAGTTAAGCTTCGAGCTTTCACCACCAGACCCTTGCTGCCGCCTGCTCCCTGCACGCCCAATAATTCCGGATAGCTTGCCACCTACGGCCATTACCGCGGCTGCTGGCGTAGTTAGCCGTGGCTTTCTAATAAAATTACCGTCGCACTCGGCTCACCATTTCCTGTAGCCGCCGTTTCTTGCTTATATAATGCTGAATCCGAAAACCTTCTTCCTTCACGCGGCGTTGCTCGGTCGGTTTCCCCATTTGCGAAATTCCCTACTGTGCCTCCGTAGAACGG
+
87/527(('$('(+(+-011-//7:0-03:9100:.97*'/'+((*0/.--..2266----,.1.0*)&%&&-*-*)+1.17,+*)1*-+0)*&'(+0759767789/;:8/4---,./0124.86/()+-44599:<2111%,,.:998780/.2,.07-9-+*+*,,206,3&%%&$#$%&-&,*)'')'(22(()')-499.3)*32..,1-+,)*45,,,-)0:9;85867/0860-45<89:<99--040/6,(*2-15/,./-,*1.:777159)*5//-++//12.+--2,./65517+43-044.-+*&/0''$+,1258;27/*,57729+*4/..06;673+-.228779767,,,+(+-/,**-)),0--157:9260017574.2'.0,-4.02778*8,++1.'/+/*0&-,453400*,-1335213212345579:9<68'1+/815723556213',()$&'-01443235,-,,-51.(*142:1-./----0(+/(3*.-(-50.0-20)1+;77;43333637:;7505/:9799222400007016&*)%&)'+%)',22)(+-014:6/.21.*14;:879<98963/.34,.))(&&()246%'$-'(-+,18//'/2,,'(*0055*./04866:51-.*+-/0,,+,/-*-*,/7846673;</+/,1002::977435,1)).*..42:13')(.-(#$'),,(*-+0:..,;3156768:9;1,5282510231-/25545:450,3/,-/$%(*+'1*&$#$%%'&(+026998:9:2;::,8589.-3**+)*/2472521(+.045510,+,.0-%)*,+&-)*+2.049393.)&+,1/43,+'*,(..4/-0098)%'('))*'**%%&*.*13**0//399:67;742/22,(''&(')'&','+2260.704''$&%&'11,/0)&($&()',++5+((',+342-4*)'''.)1'%&-,20.**.-,**5,.87()*$.4555$*%++//+(+(&)/)0:,4443,.*..0441.4,((('&(&%&()/((',,..1..+)067+1/2524772366&0%++1/033/.-2&4/,()'2+694)$&+))&&&(-*2+3**-/58889828:+.*.-2-)&
@a9943e76-56ba-4ae5-a395-6f2ce4cef5fc ch=476 read=28159 start_time=2019-12-13T00:57:22Z barcode=BC01 runid=2c9cf7bc05858273f10e7d7ec552fc0bd742dc3e
CCTTGTTACGGCTTCACCCCAGTCATGAATCACAAGTGGTAAAGCGCCCTCCCGAAGGTTAAGCTACTTCTTTTGCAACCCACTCCCGTAGTTGTGACCCGGGCGGTGTGTACAAGGCCCAGGAACGTATTCACCGTGGCATTCCTGATCCACGATTACTAGCGATTCCGACTTCATGGGTCGGTTGCAGACTCAATCCGGACTGACGCACTTGCGGTCGCTTATGCGAGGGTCGCTTCTCTTTGTATGCGCCATTTGTAGCACGTGTGTAGCCCTGGTCGTAAGGGCCATGATGACGACGTCATCCCCACCTTCCTCAGTTTATCGCTGGCAGTCTCCTTTGAGTTCCCGGCCGGACCGCTGGCAACAAAGGATAAGGGTTGCGCTCGTTGCGGAAACAGCAACATTTCACAACACGAGCTGACGACAGCCATGCAGCACCTGTCTCACGGTTCCCGAAGGCACCAATCCATCTGGAAAGTTCTGTGGATGTCAAGACCAGGTAAGGTTCTTCGCGTTGCATCGAATTAAACCACATGCTCCACCCGCTTGTGCGGGCCCCGTCAATTCATTTTGAGTTTTAACCTTGCGGCCGTACTCTGGGCGGTCGACTTAACGCGTTAGCTCCGGAAGCCACGCCTCAAGGCGCACAACCTCCAAGTCGACATCGTTTTACGGCGTGGACTACCAGAGGTATCTAATCCCTGTTTTGCTCCCCACGCTTTCGCACTTGAGCGTCAGTCTTCGTCAGGGGCCGCCTTCGCCGCGGTATTCCTCCAGATCTCTACGCACTTCACCGCTACACGTTCTACCCCTCTACGAGACTCAAGCTTGCCAGTATCAGATGCAGTTCAGGTTGAGCCCGGGGTTCTATCTGACTTAACAAACCGCCTGCGTGCGCTTTACGCCCAGTAATTCCGATTAACGCTTGCACCCTCCGTATTACCGCGGCTGCTGGCACGTAGTTAGCCGTGGCTTCCTCATAGATTTACCGTCATTATCTTCCCCAAAGACAGAGCTTTACGATCCGAAAACCTTCATCACTCACGCGGCGTTGCTGCATCAGGGTTTCCCCCATTGTGCAATATTCCCACTGCTGCCTCCCGTAGAACAG
+
/71:000'')$/1:8/955../2:47649441013*-*3''2*&)-1:(+/.,))'-,-6,,$)*%)+3.19;/.15/,:7)*+/7,%'$''*-01.8/,1::98:4330368:;2:273'/-7-.8666:5150/008323;51---.3*)++142/-,&--/06:5;7233;3.024//,,*471445:99.1-,//01./0/,*'($&..-3*6141+0)&&&*'',//.10228298375)++269:;<4:6)),+.-,/-,.1/.//55,,38:;691.,268;88,+,,))%&(./5872/3+),3066634124<.,,)#&(.**)/2336,04--335512-'-4.5:58;8:6271/1229.161:95.7649,42789485456017.//012587/;1,+./0625'$0,*+*27183126/52577435:6987..,-*66;30*'(/(.33797;6;83010.,24+13;;::998;;6::76899;78205.'/+843.,*+*1-./:::/*++('*(++('*,+--22139)()-)*,43.-0098,))*/3070+099011.6;;-8:18/9.2)5390500,-%*.46*75//./04441.0,,2*,,.3'0*-/+/83558:957(--0&''(984:/4+74./88864653624)%*-2015:;5894583(&((,)*.89;738((*+37/-./418,)+0/.;3..2)+-,-056321--.0063&25'-::43868140/.4+%,&0,./10/,2')*8432*-01..)+001568-.,++(0*+:78+::4.35856415345+((&(,2.28))**.8-/./..-1.31(*-4-*(./8')*),21*%(+60.-/.30517:8:;47<89:88862-2-*)1/.,.**.08223.++444336/80..13:11390355<67:709///-*-)'&#)*32987548624..(+/-(+,$&%%'*-/*/755566:455:.;;<-08/.150*&/./62(*+-0.(%'.31.8699::92441*,,..8122<5710/01:,772496-368,)+2+03:4:4312220$('')%&(+05;202+,(+**&
@ae5e0859-1073-4824-ac1d-2794285cab4a ch=146 read=51435 start_time=2019-12-13T00:57:21Z barcode=BC01 runid=2c9cf7bc05858273f10e7d7ec552fc0bd742dc3e
CCTTGTTACGACTTCACCCCAGTCATGAATCACAAAGTGAAAAATTGCGCCCTCCCGAAAGGTTAAGCTACCACTTTACTGCAGCCCACTCCCATGGTGTGACGGGCGGTGTGTACAAGGCCGGGAACGTATTCACCGTGGCATTCTGATCCCGCGATTACTAGCGATTCCGACTTCATGGAGTCGAGTTGCAGACTCAATCGGCTACGACGCACTTTATGAGGTCCGCTTGCTCTCGCGAGGTCGCTTCTCTTTGTATGTGCGCCATTTGTAGCACGTGTGTAGCCCTGGTCGTGACCATGATGATGACGTCATCCCCACCTTCCTCCAGTTTATCACTGGCAGTCTCCTTTGAGTTCGGCCGGACCGCTGGCAGCAAAGGATAAGAGGTTGCGCTCGTTGCGGGACTTAACCCAACTTATTCTGGCAGGCTGACGACAACCATGCAGCACCTGTCTCACGGTTCCCGAAGGCACATTCTCATCTCCTGAAAACTTCCGTGGATGTCAAGACCAGGTAAGGTTCTTCGCGTTGCATCAGATTAAACCACATGCTCCACCGCTTGTGCGGGCCCCGTCAATTCATTTGAGTTTTAACCTTGCAGCCACGTACTCCCCAGGCAGTCGACTTAGCGCGTTAGCTCCGGAAGCCACGCCTCAAGGGCACAACCTCCAGATCGACTCGTTTACGGCGTGGACTACCAGGGTATCTAATCCTGTTTGCTCCCACGCTTTCGCACCTGAGCGTCAGTCTTCGTCAGGGGCCGCCTTCGCCACCGGTATTCCTCCAGATCTCTACGCATTTCACCGCTACACCTGGAATTCCTACCCCCCCCCTCCACCACCCGAGACTCAAGCTTTGCCAGTATCAGATGCAGTTCCCAGGTTGAGGCCCGGGGATTTCACATCTGACTTAACAAACCGCCTGCGTGCGCTACGCCCAATGAATTCCGATTAACGCTTGCACCCTCCGTATTACCGCGGCTGCTGGCACGGAGTTAGCCGGTGCTTCTTCTGCGGGGTAACGTCAATGAGCAAAGGTATTAACTTTACTCCTTCCTCCCGCTGAAAGTGCAACCCAGAAGGCCTTCTTCATACACGCGGCATGGCTGCATCGGGCTTGCGCCCATTGTGCAATATTCCCCACTGCTGCCTACCGAGGGG
+
1628-01--/078<90744-1145+--.4573855000.&'()()('&$)/1-.3-*,5*,0,:45%)+.50%*-*&$$)-0-)26)'*+89.%(()+)+.29+0:3.+*/122246:+,8,).00./,,)*(&(1+44/(//4;6887292&'./+5-,,655677::95+-203-(*,.$(*00273;23278942-4-*+-),4355-,)#&#%((0013640-')/+++))((%%&&+203266:10+-0-,2,++*,178:-40+&$$&(&-./352/0.-55/0896/2(,59'+*+**(&(,-8880-987+24;9/6-+,1/11<,++:17040..14213++6-,,/2--%'(2-6286588;992(-4<.//;:53)#'(1-(-)*.44/5-.-993(,)-(+*&,(+0/,68*(&(+'*,.,0)++,/4/4;26*,,352482355++*+.950//&&-).5/.335;8887:872,+*)*))+.418.09;96),.*9169<,6*+*0()*'&%+))-+/0',-,.)'(+,06347/3248::2/,.1,/..0257682863'&*+,87;745;61+/5:;+1//-+./0.-//'%&,*,,;99.&0&.$+*5202-/+%+,-/6/'.6601.1++*/71225;9956(12-.10839/4+,''--+*)('*,60++/00/789741+060)(%()+326:7.6.--:30201:6-03+69.*2236:2/-11.125340072149&*56,340060:479;88625225<932.**)265444-447,8;-,,24+/9452330010/2*&&'%.0486350*++%%('',*)+,0.+,003%-.0))//)(,+-/+.5:19676573.+/(*'&&/+04..54.*/8.)*+,-4/.*%'(5-:541/*((&&.25762*)0%*09.++)*(.(2/171023/01.-2.**+-6503;36336039676:7421-2-+*1/6(+-30047*90//604682324,2/+**+,+.8493-'+*+9,41+'(&*&).-.&,,2/+85&')35*/,-01,++&'%$+*&&&1+16297;57<83434,0///95769;:887-66'96038-../:6,11-0671;110.89;-+--,/1106506,,)/41/
@172e85f4-8bf9-401b-8eaa-17538ae26fff ch=181 read=73294 start_time=2019-12-13T00:57:21Z barcode=BC01 runid=2c9cf7bc05858273f10e7d7ec552fc0bd742dc3e
CTCCTACGGGAGGCAGCAGTAAGGGAATTACCGGCAATGGAAACCCTGACCGAGCAACAACGCCGCGTGGAAGAAGGTTTCCAGTTGTAAACTTCTGTTATAAAGGAAGAACAGCGGCTGAAATGGTAGCCGAGTGACTGTTACTATTAAGCCACGGCTAACTACGTGCCAGCAGCCGCTGATAATACGTAGGTGGCAAGCGTTATCGGAATTATTGGGCGTAAAGAGGGAGGCAGGCGGCAGCAAGGGTCTGGTAAGCCACAAACGCTTCAGTAAGCCATAGAGCCAGGCAGCTAGAGTGCGGAGGATCGTGGAATTCCATGTGGCGGTGAAATGCGTAGATATGTGGAGGGAACACCAGTGGCGAAGGCGACGATCCTGGCCTGCAACTGACGCTCAGTCGAAAGCGTGGGGAGCAAATAGGGGATTGGAAATACCCTAGTAGTCACGCCGTAAACGATGAATTACTAAGTGTTGGATGTCAAAGTTCAGTGCTGCAGTTAACGCAATAAAGTACTCCGCCTGAGTAGTACGTTCGCAAGAATGAAACTCAAAGGGGCCGACTGGCCCGCACAGAAGCGGTGGAGCGTAATGGTTTAATTCGGAGACAACGCGAAGAAGAACCTTACCAGGTCTTGACATACTCATAAAGGCTCAGAGATGGAGAGATAGCTATATGAGATACAGGTGGTGCATGGTTGTCGTCATCGTGTCGTGGATGTTGGAGTTAAGTCCCGCAACGAGCAACCCTTATCGTTAGTTACCATCATTAGGTTGGGGACTCTGGCAGGACTGCCAGTGACAAGCTGGAGGAAGGCGGGATGACGTCAAATCATCATGCCCCTTATGACCTGGAGCTACACGTGCTACAATGGATGGTGCAGAAGCGAAGCCGCGGGTGAAAAACCCATAAAACCAGTTCGGTTAGCCAGTCTGCAACTCGACTATGAAGTTGGAATCGCTAGTAATCTCGCGAATCAGCATGTCGCGGTGAATACGTTCTCGGGCCTTGTACACACCGCCCGTCACACCACAGCTGATAACACCTTGAAGCCGGTGGCCTAACCGCAGGAAAGGCTGTCTAAGGTGGGATTGATGATTGGGAATTGTGAAGTCGTAACAAGGTAACCGG
+
,,/5124.5/.253/34-,0-(*/-'%*''+*..+3<42,+-(/:/--04-+,*),&),/)%('$&'()(1-(..-.5:)0)*)6.-,695136263/6001:(2)02*059/20.'(&(%,0)00/.**'%%()&%$%&'%&(+.5,5+')()+0/-,.1/0/1349972/1--03(/*,)&&%%&))502,2,0*,0*-,6/.,1-0./1/./42:97.-13*&',0.)).-55997;936735)35046664&('.,+-'))'%)+10*-,-4.04.,,%'+/*+9<9.33220*.1-33-+1+*,,.451,1-;.:-.,'%(+,42+,),(23;;9110..&'),',2)18337:367/3-(+(.)61/+)%*,)+3:5<244/4///4411110774(+--*+/355:-*,.:;/.'+.0,+1,%&).0..5:++-662222/455702)*+'%'**+&,*),8853678<8:9:67656/.0971-/+,*.25/:/4,2/1392/-(&)()/51*.*+1%'().45569;:8-70+.8797<:7793;+.23+('*)+&/*.61*-,./%(()+.633:/22*-))+/73;94:467)/)'(&++-,.*.,'*((&,,21726:45865474558989831+-60*3,/1)))*)222(''')5(76668477634/.122832988866'25:14722/)-2376685/.',-25:14%)082,+,11)*7625-('*.+58818565.7...3933;789226135940885-&*)+&+,'(**-7725/+,.-.1.)+,03.-+(-+11.61-*0/00237;2+*+++/++5;4*/:33003:167%'($'),-)+-0+*(-/-5<9978773')*'(/)+0+.578.+++,.3-.*+/,,24:9.++,)6:7)*)+)*.--,45866421234++()),0/,9/909999656-2-6-,'&*),74935*+-3578:9:(6556<989-5.--5,+634341221.1.2:32:41386522/++'&%%')012/%*&#$').*07:9:8733//05/)+.2--0&&&32545347+*1+9.-9-44,,+6*31,(&+)&&',-,/73797746-203;8779
@c861affc-5274-47d9-b3a3-4c218f06400a ch=476 read=28167 start_time=2019-12-13T00:57:34Z barcode=BC01 runid=2c9cf7bc05858273f10e7d7ec552fc0bd742dc3e
CTCCTGCGGAGGCAGCAGTGGGAATATTGGACAATGGGCGGCCTGATCCAGCAATGCCGCGTGAGTGATGAAGGCCTTAGGGTTCTCAAATCTTTTACCCGGGATGATAATGACAGTACCGGAGAATAAGCTCGGCTAACTCCGTACCAGCAGCCGCGGTAGCCACGGAGGAGCTAGCGTTGTTCCGGAATTACTGGGCATAAAGCGCACGTAGGCGGCTTTGTAAGTCAGAGTGAAAGCCTGGAGGCTCAACCCCAGGACTGCCTTTGAGACCATCGCTTGAATCCAGGAGAGGTGAGTGGAATTCCGAGTGTAGAGGTGGTCGTAGATATTCGGAAGAACACCAGTGGCGAGGCGGCTCACTGGACTGAGTATTGACGCTGAGGTGCGAAAGCGTGGGGAGCAAGCAGGATTAAGATACCCTGGTAGTCCACGCCGCGATGATAACTAGCTGTCAGGCACTTGGTGCTTAGGTGTACAGCTAACGCATTAAGTTATCCGCCTGGGGAGTACGGTCTGGAATTAAAACTCCGGGCGGGGGCCTGCGCAAGCGGTGGAGCATGGTTTAATTCGAGCGCGCAGAACCTTACCAGCGTTTGACATGGCCGGACGATTTCAGAGATGGATCTCTCTTCCCTTCGGGACGGAACACAGGTGCTGCATGGCTGTCGTCAGCTCGTGTGTGAGATGTTGGGTTAAGTCCGCAACAGGCGCAACCCTCGCGCTGAAGATTTACCATCATTTTAGTTGGGGACTCTAAAGGAACCGCCGGTGATAAGCCGGAGAGGTGGGGAATGACCTCGAGTCCTCATGGCCCTTACGCGCTGGGCTACACGTGCTGCAATGGCGGTGACAGTGGGCAGCAAACTCGCGAGAGTGCGCTAATCTCAAAAGCCGTCTCAGTTCAGTTGTTTCTCTGCAACTCGAGAGCATGAAGGCGGAATCGCGCTGGTAATCGCGGATCAGCGTAGGTGAATACGTTCCCAGGCCTTGCACACCGCCGTCACACCATGGGAGTTGGGTTCGCGAAGGCGTTGCGCTAACTCGCAGAGGCAGGCGACCACGGTGGGCGCGACTGGGGTGAAGTCTTAACAAGGTAACCGG
+
,.2,)&+1/(*+1)74(02.0,()**.//119,6..:7-.+,*456:22-,.0:87:377771....-1*,+++2+1**()(*-&$%&)(((*790-17,+46:2/.-,1+*&-(*-/0,1-+-.7/2)&%)*%('&0*-.2-.3)79-,*)*6,))&%))&**$((-).'('*-,,-.4;4448'4)*+-6/119/-*',)+2*.2224308/6.+(&())'(.3-041*&&((.,+$,0004%)()88893::1.0420./384;91.0*-..10/,4,,13-5+,10+,(-,+&%/064251511,,./...*$0++/+'(-3678878893;69//2286;433461)%0)-(/,-//026:7962&')+12//00233435723(*,*()+3224)+&-06%5)7907/2'()919;-.19322253+..0)'%',5455520-(-24479*.-,',),+)&&%'$%//-0%%+((+-35313'&*6//20)*()'.-751.'&$,(++;92-.('%(%24.%*(+&')/)(28902:620#&(2)+,(4)2(.//***).5&-&.*&(*++-)/-,/.-,(++,+)++,5:4,/1434'+)/1/0313<42'(+..4;;9631..*-./90244*55(*,2-43.0*/*2,./7666276757866823334,/+)&*+.*-785<3722632-,33)+4(6'(/1187:4:4,+,/)-4-)&&$3*'&+.-/009;9+&/16)883,1.,*14-/-13471397:50+**,)57660/*,,+262)((&(,*&(*%))+-131.,)0.6)*,),02+/75:555,,())/164*66;62:4287778')+-99:/.459;787644*(&*+42--3/435655;2+',-3987707172$*(,'-7+/177571.2452/-*,-,+-+1*5,4::;99.0',-&11.6...;8;887,)0*-(+',-19.+,+0237,%.(.&%%&)+--10.72-.511/3:42*53+,/8.88496%/'(,&(*,,3/.-2+3,+,8...*+**3)341,+/2/1%&2'*+,+'((+,014/*&&&%%$%&.)..3.507;::7+
@20c16402-285a-4925-9026-b190e87a65d5 ch=149 read=41487 start_time=2019-12-13T00:57:29Z barcode=BC01 runid=2c9cf7bc05858273f10e7d7ec552fc0bd742dc3e
GGGAAGCAGCCAGTAAAGGGAATTTTCGGCAATGGGGAAACCCTGACCGGCAACGCCGCGTGGAAAGGTTTTCGGATTGTAAACTTCTGTTATAAAGGAAGAACGGCGGCAGGAAATGAAGCCGAGTGACGATGCCGCTGTGAAATGCGGCTAACTACGTGCCAGCAGCGCGTGTATGTGGTGGCAAGCGTTATCAGGTGTGGGCGTAAAAGAGGGCAGAGGCGGCAGCAAGGTCTGTGGTGGCCTGACTTAACTTCAGTAAACCATGCGGCAGGGCAGCTAGAGTGCAGGAGAGGATCATTAATTCCATGTGTGGCGGTGAAATGCGCACGTAGATATGGAGGAACACCAGTGGCGAAGGCGACGATCTGGCCTGCAACTGACGCTCAGTCAAAGCGTGGGAGCAAATAAGTTAGGTACTGTTAGTCCGCGCCGTAAACGATGAGTACTAAGTGTTGGATCCAAAGTTCAGTGCAGTTAACGCAATAAGTACTCCGCCTAGGTAGTACGTTCGCAAGAATGAAGAAACTCAAAGGTGACGGGGCCCGCACAAGCGGTGGAGCATGTCCCAATTCGAAACAACGCGAAAAGAACCGCAGGAATCTTGACATACTCATAAAATCCCAGGATGAAAGATAGCTATGAGATACAGGGTAGGTGCATGGTTGTCGTCAGCTCGTGTCACGAAGTGAGATGTTAGGGTTTAAGTCCCGCAACGAGCGCAACCCTTATCGTTAGTTACCACCATCATTAAGTTGGGGACTCTGGCGAGACTGCCAGTGGCTGGAGAGGCGGGGATGACGTCAAATCATCATGCCCCTTATGACCTGGAGCTACACGTGCTACAATGGATGGTGCAGAGGGAAGCCAGAAGCCGCGAGGTGGTAAACCCATAAAACCATTCTCAGTTCGGATTGTAGTCTGCAACTCGACTACATGAAGTTGGAATCGCTAGTAATCGCGAATCAGCATGTCGCGGTGAATACGTTCCTCAGGCCTTGCACACCGCCCGTCACCACGAGTTATTAACACCCGAAGCCGGTGGCCTAACCGCAAGGAAGGAGCTGTCTAAGGTGGGATTGATGATTGGGGTGAAGTCGTAACAAGAACCGG
+
**(+(,*&)*)*,-/)'.3,).+279/5975:52(&%'*+)-+//14/---,5.-.8160)'&)((.+4:2.0&-)2.-/:;7/.2.01.1'''+/)+-.)02-+/++'&#('*)'&%%%$(2'%&&()&'(+(.10+*'*$()%$$%&%),37244768740/-/-23/1*'')())&&,%*/102*,,17424-..*))-76+,.:63*((.15/((&'*1.6/,-0,,(0)./870+.&((+)//-/000./5-%'))-'//,.'('+*((0-2,)*+)',)*09//,''(07.25/0/)4-;3:35/+((&0+/44/.1-*&'%&'))/+-1**+*/012-52.80212320..4+406;921-,+/.292442*3././+..--/05+++').:8;8()++48.&)(-*,(+/*0'$(+%,)-&'(&.3.0270,+*+,-+.-/27103418'&#'((310/2920/.-+'+0040314-500%((),35:5651.1*(($**.1675&&,1/.61,)+$)0/426/.',($%$((,..-1((*-/-0,/.1./0,--).),*')).-;0.00.123-&(%&13)&*,,)#(%,*(()&(*()+-+/122244870+2.*%(/-/&,.''),)&+00.&(+-./5,42))')*,-313'5.9-.,,,*((('%$&&((%&$)'&(//176535%/)%4+,(-,0/7)),.7:++-++,0,64*.,,.4439+/08-*(((,01714/3...6,1702482/,***)012432(&&&&('&.1+)&')(*.9+,*+,*-236;:0100015',)(&+++-/25858.***2./-/,*-31+,-2/0.--799:88/-*3,+,*+&($*('*****)-,+.(&*)%)+**,67807785;326-./)),**.,-/0588556..&&',(543553'*-+40:09:88%%'').5:67.235745.-/26345460::7:8755462.((('-./,**$''(*-*',)**5/,-)*,,3-5,*.00/..-5+('%$+-),*481.+/1473742.2//*)&()4232236133596..3,..1-:.5582,&*,))*))-(*-(*/82266
@5c3e66dc-8c9b-4e7b-b696-02e8db3a16b3 ch=10 read=24175 start_time=2019-12-13T00:57:28Z barcode=BC01 runid=2c9cf7bc05858273f10e7d7ec552fc0bd742dc3e
TTCTTCAGTATTACTTCGTTCAGTTACGTATTGCTGGTGCTGAAGAAGTTGTCAGTGTCTTTGTGTTAACCGCACGCCTGTCATCTATCTTCCGGTTACCTTGTTACGACTTCACCCCAGTCATCAGCCACACCGTGGCAAGCGCCCTCAGTTAAATACCTGCTTCTGGTGCAACAAACTCCCATGGTGCTGACGGGCGGTGTGTACAAGGCCAGGAACGTATTCACCACCAGCAATGCTGATCTGCGATTACTAGCGATTCCGACTTCATGGAGTCGAGTTGCAGACTCAATCCAGTTTGAGATAGGGTTTCTGGGATTGGCTTACCGTCGCCGGCTTGCAGCCCTCTGTCCCTACCATTGTGACCGTGTAGCCTGGCCGTAAAGGGCCGCCGGTAACGACGTCATCCACCTTCCTCCGGTTTGTCACCGGGCAGTCTCATAGAGTTCCCACCATTACGTGCGGCAACTAAGGACAAGGGTTGCGCTCGTTGGGACTTAACCAACATCTCACGGCACAGGCTGACGACAGCCATGCAGCACTGTGTTCCGAGTTCAGAGAGCGCAATCCATCTCCTGGAAAGTTCTCGACATGTCAGGCCAGGTGGAGTTCTTCGCGTTGCATCAGATTAAACCACATACTCCACCGCTTGTGCGGGCCCAAATCAGTCGCTGGGTTTCCAGTCTTGCGACCGTACTCCCCAGGCGGCAGACAACGCGTTAAGCTTCGATACTGCGTGCAAATTGCACCCAACATCCAGTTCGCATCGTTTTAGGGCGTGGATACCAGGGTATCTAATCCTGTTGCTCCCACGCTTTCGTGCCTCCAGTGTCGGTATTGGTCAGGTAGCTGCCTTCGCCATGGATGTTCCTCCTGATCTCGCATTTCCGCTGCTACCAGGTGCCTACCCTCTACCACACTCTAGTCGTCCAGTATCCACTGCAGTTCCCAGGTTGAGCCCAGGGCTTTCACAACTGGACTTAAACGACCACCTACGCGCTTTACGCCCAGTAATTCCGGTAACGCTTGCACCTTGTATTACGCGGCTGCTGGCTGAAGTCAGCCGGTGCTTATTCTTTGGGTACCGTCATCCCAACCAGGTATTAGCCGGCTGGATTTCTTTCCCAACAAAGGGCTTCACAACCCAGGCCTTCTTCACCCGCGGTATGGCTGGGATCGGGACTTGCGCCCATTGTCCAATATTCCCCTGCTGCCTCCCGTAG
+
&$$&&'$&*)+.+..0-*,12+..9/10880:...87754711/).-)17112(876747:3*//,+-*-'&(%*-.,,+('$)*66776:12'-*7+.517-1/,,1.2284&128-,.19,0.%,./,0/37-.*)+10+/153*+-%*)38:3/03:7286:76485456169<65.6:.-95:95'(')97<;806222-1*-25--1,%02(*-),+-80%()%+,-'33944./..3558//-6-///...2/6:785689;9666,*)*1*+-3:/2*,-.01+9+:,%++-'*(,.5,2.31;03.077+0**''+++0:899455.4-0/,.1348-*)&'+/40((*/,3+*%$%$&&'()),-2*-353/1.+-()'')&%&(+++.))*02,-./.2(,44/0+),'-,7<:244*+*)+('#%&)+1++'%*)333:6(.-'0++,-+$&)++((,,14/60741-4+0*&)*,/1213'-1+&&%0&1)/.2662+*(*,%0,-,+0-,*(*))+236915/31.0+,*.4348.)))4043((((&+*'-(1+397732.**06+35.4:8::8554517/1)6,:-)(+&&%(9<:::73210,-0210*)-+6+:173,*+/)2349471+**'+-14/62./-((*-1*(**%%+&,3-;5-4.02101*()*+2,1/11,0.-*..1-3,''/,).+...00/'()-30001.145788//&,*/,*-.-//-1171;/)()))%-+142;<<,*44,.232.+''(,)2.(+,.655:6784*4)$&((-+%)'),301-039:37'*,4--)(,'%(*.-09)*9322431597<:99;786;9;8;;9332612,73-))//1950($''%&&$)0(.,+,1((*/7411)+/7-.),--./256464-*03436,&*/03478;8;1.2+9+**,52*&279.87-+%&((+%.011112996549;169555*-()(4+)-+84-)0148:;3/,')*794/4.$*%*('('(++3,/(*,73358170-*,'(**-+-3839/.(,'&).((+(-3,,+2324550;2.--.2/.3.).2,-/+/*)*36+07.*76,*00,///4+068059//./.1/)()3/:191197778*),,../1/1-.,7*.93'/&')1-,.6/;9+,2-..*..--/*541**',)(),(13+,)%'
@25236675-100c-41b4-8093-e3ac52a1ed99 ch=475 read=40148 start_time=2019-12-13T00:57:45Z barcode=BC01 runid=2c9cf7bc05858273f10e7d7ec552fc0bd742dc3e
ATCGACCGCCGTTCGATTTTGTATTCTGGGTACCGAGAAGTTGTCGGTATGCTGGTAACCCTGCACGCCTGTCCGCTCTATCTTCCGGTTACCTTGTTACGGCTCTGATCATGAATACCGTGTTGGCGCTGTCGAAGGTTAAACACTACCGCTTCTTTGCAGCCACTCCCATGTGGTGTGACGTGCCATACCCAGGCGGGAACATGTACCGTGGCATTCTGATCCACGATTACTAGCATTCCGACTTCATGGAGTCAGTTACCGGAGCTCAATCGGACTTCGACGCACTTTATGAGGTCCGCTTGCTCTCGCGAGGTCGCTTCTCTTTAGCGTGCGCCATTGTAGCAGCCTGGTCTCGTAAGAATGCATGATGACTGACATCCCACCTTGTGGATTTATCACTGGCAGTCTCCTTTGAGTTCGGCCGGACCGCTGGCAACAAGGATAAGGGTTGCGCTCGTTGCGGGACCAGCAACATTTCACAACACGAGCTGACGACATGCAGCACCTGTCTCACGGTTCCCGAGAACGTCCTGAAAACTTCCGTGGATGTCAAGACCGAGTGATGAGTTCTTCGCGTTGCATCGAATTAAAACCACATGCTCCACCGCTTGTACGCGGGCCATCAATTCATTTGAGGACCTTGCGGCCGTATTGCTCCCGAACGGTCGACTTAACGCGTTAGCTCCGACCACGCCTCAAGGGCTGGCCTCCAAGTCATCGTTTACGACGTGGACTACCGGGGTATCTAATCACCACTCCCCACGCTTTCTGAGCGTCGATCTTCGTCAGGGGCCGCCTTCGCCCTACCGGTATTCCTCCAGATCTACGCATTTCGCCACCTGGGTCTACCTCTACGAGACTCGGCGCCAGTATCAGATGCAGTTCCCAGGTTGAGCCGGAGGTTCACATCTGACTTAACAAACCGCCTGCGTGCGCTTTGCGCCAATCAATTCCGATTAACGCTTGCACCCTCCGTATTACCGGCTGCTGTGGCGGTTAGCCGGTGCCTTCTTCTGCGGGTAACGTCAATGAGCAGGTATTAACTGCTCCTTCCTCCCCATGAAAGTACTTACAACCGAAGGCCTTCTTCGCATACGCACGCGGCATGGCTGCTCAGGCTTGCGCCCATTGGTATTTTAATATTCCCACTGCCGCGCCTCCCGTAGG
+
""$%$#%,0711.+(%5-)&%$$&(%$'-)*)/)+&%''%++'***')%)'*))&($&''%'$%$*(,+.///%#&&')&//34,2(/*2,2709/,0'(+*&&&$%,.-$%'&''#%%$''%*(/+,,.)(&%$$'()')&$%#%$$&%#'+,('**&*-'('&))58-*-*(*,''&&#&)+('$$#%&,'$152%/&-(1)*$-&-3+*/*(+..,/,-/5*)))217..+'**)49653678:8688(()+*%&,,*./))(#',-+5,0$,%%%*%&(+35,--96()(%+'+264414.///*1+,.%.*,)%%&(,-..88'''$)-.0483481+&)('),/()'-+'(*/--*)..()(+,/--(''%$&((*1+*/,--),&2$432..0&6151*.*,,562274*'.055%,-/+/3.,''+*.'++'//-/*-))-14462,***,125282:7.''*%0),-37-&'%'+-00-,*+,/0/14)/)(),.02--2.-/*(.'*.68;57+&((**.+0/'*/3992/421+,-9;7644.('(((('&'&))-(&-,702;:67.0)(())-)'*+,198,9-+,++*/--7.41+*'&((&('+,3036+/8*'.02/4:3-()$(()(+(,.+0+((&*&$%$)-&((/.+*-///13747-,+*+&+(**3&'((**.03:56/4)..)))%('.0&2+*)*$&'(',)%'('+/86853229*,),)2./.+,8./&'&%*/,996(,*,06+)''*.5560+--/*1163:(+32'-*'(%%&)*11)%#%'*(+,7;.2+,)((-,++)**4//7/+&((*-10,/'*'#$(()30'2-&*),0)+&&%*)'+3769%*+217477924.(,,6--)*2*()$+++3))+++-121-0(3(),3257379302245811+/5*-%&%'(.(++1.+'%(,,.4,-,5))*+.44..(*./3,()')-*..11/*)'#%)*....,,(*%''*+.19110017426985331601(((+(2,21743.0$--/'(-+204/1*(+)-3.(.'*%&)+-014+,125155;232(&&$%')$*%-,313344.0),$''+%)(,,5,2,12(%+*+&,&-,*'*2**,.26.(-,%,*$%**22*:.0/(17
@71c08bc2-6069-4eb1-aa2e-50727614f9ba ch=451 read=34313 start_time=2019-12-13T00:57:42Z barcode=BC01 runid=2c9cf7bc05858273f10e7d7ec552fc0bd742dc3e
CCCTGGGAGGCAGCGGTAGGAATTTTCGGCAATGGGAAGCCCTGACCGAGCAACGCGTGAAGGAAGAAGGTTTTCGGATTGTTAAAGCTTCTGTTATAAAAGGAAGAACGGCGGCTACAGGAAATGGTAGCCGGTGACGAGTGCTATTAGAAGCCACGGCTAAGCTACGTGCCAGCAGCCGCGGTATACGTAGGTGGCAAGCGTTATCCGGAATTATTGGGCGTAAAGAGGGCAGGCGGCAGCAAGGGTCTGTAGTGGCTGGAAGCTTAACTTCAGTAAGCCATAGAAACCAGGCAGCTAGAGTGCGGGGAGAGGATCGTGGAATTCCATGTGTAGCGTTGAAATGCGTAGATATATGGAGGAACACCAGTGGCGAAGGCGACGATCTGGCCTGCAACTGACGCTCAGTCAGCGTGGGGAGCAAAGCCAGGATTAGATACCTAGTAGTCCACGCCGTAAACGATGAGTACTAAGTGTTGGATGTCAAAGTTCAGTGCTGCAGTTAACGCAATAAGTACTCCGCCTGAGTAGTACGTTCGCAAGAATGAAACTCGAAAGGAATTGACGGGGTACACAAGCGGGGAGGTGGGCATGGTTTAATTCGAAGCAACGCGAAGGAACCTTACCAGATCTTGACATACTCGCCAAAGGCTCAGAGATGAAGATAGCTATATGAGATACAGGTGGTGCATGGTTGTCGTCAGCTCGTCGTGAGATGTTGGGTTAAGTCCCGCAACAGAGCGCAACCCTTATCGTTAGTTACCATCGTTAAGTTGGGGACTCTAGCGAGACTGCCAGTGACAAGCTGGAGAAGGCGGGGATGACGTCAAATCATCATGCCCCTTATGACCTGGGCTACACGCGCTACAATGGATGGTGCAGAGGAAGCGAAGCCGCGAGGTGAAGCAAAACCCATAAAACCATTCTCAGTTCGGATTGTAGTCTGCAACTCGGCTACATGAAGTTGGAATCGCTAGTAATCGCGAATCAGCATGTCGCGGTGAATACGTTCTCGAACGTACACCGCCCGTCACGCGAGTTGATAACACCCAGAAGCCGGTGGCCTAACCGCAGGAAGGAGCTGTCTAAGGTGGGATTGATGATTGGGGTGAAGTCGTAACCGGGTAACCG
+
,*&%$&(%(-+../(-2/-)),,5:8-49718/-+)(*&,/((+04/02023/-+-,21,70103')-.31:631181.5(&.-2,(219..$-+%&/65,)**)',2..4,,.-,.0*()(0/,65,.*+0+0/124'$%*++-),./%))'23(*)%./.-$(%*+/3348123.(25)(($*+,-228-8,*6,)-+)+.29606.3.6.1/*0,57933/20,''/20*1888240(-*/,-500..0,'&%&%%)((*'&'('1*(''$&%.0,+2/49.,55-1;-.22,*./++.//06'68)(++/3238384-/,0-<;,,**)'%(()(('.63-249986720/*.1/-5,/5234731/.1,')&*,6671///./10./,.-/%.,,.//667)*-0)++/.(+6-((,26-&(')//,-%((0.,/2.'-0/1221)-+-((-4;7.,*-,*011/022*-1263//0'.1190-2<;751.,)+-%)*/*,-%1&6+03)/*+-15.175,'#''.//146<:3201*-201)33,/0++++&'+*..213.14)&&,)--2-,,/+'&(&)**'(%*&*29;/67:5++*%)4,411/22++-136/-(++(+$*+070/.0++//0&&&35*1-419()&)+5('*(*8-,,,,/33/.13222/,/,4979999897966777-'()*44435777337838-*,-944/2.6+,13.6%%%()4131082-1/03.9..-/;11;8::93925-11*263-1812.+,-,,0/6636.125--4+*/0930)&&,,1-37/-.47956768334677+0,/4.*,7/,*+091665/+)*(*)+*-/123304;9:88555-/*,*+,,4*.*),933($&&*(2-*,2:3)3:1,/19;65::9;526*,/;958.2/('&)*-,)).),-83(--,,23-:-+8.6/9;9:966111/6/,(+,+6/2)+,//667.6/21/00./0.263251++-##$&'-012:./2741//-/.)-))*755+.0,%%(+&)86:5715.),(/+('()()-)*(*+/232,03-315.+%*+0115321.064-0/4()*()5421)/**2:96-
@e3d67ddf-0fff-4e4a-9635-9b885d50724e ch=19 read=32417 start_time=2019-12-13T00:57:41Z barcode=BC01 runid=2c9cf7bc05858273f10e7d7ec552fc0bd742dc3e
CAGTTTACCTTGTTACGACTTCCCCACCCCAATCCTTTATTCTTCGGCCGCTGCCTCCTTGCGAGTTAGCTCACGGACTTCGGGTATTGCCAGCTCATGTGAATTGTGACGGGCGGTACAAGACCAGGAACGTATTCACCGCGACATTCTGACGCGATTACTAGTAACTCCAGCTTCGTAGCAGAGGCGAGTTTCAGCCTGATCCGGAGCTGAGACTGGTTTTTTAAAGTTTGGCTCCACCTCGCGTTATTGCATCTCTCTGTACCAGCCATTTGTAGCACGTGGTAGCCCTACATAAGGGGCATGATGATTTGACGTCATTACCTTCCTCCTCGTTAACCCAGGCAGTCGCTAAGTCCTCAGCAATGGTAGTAACTAACGACAAGGTTGCGCTCGTTGCGGGACTTAATAACATCTCACGGCGAGCTGACGACAACCATGCACCACCTGTCACCTTGTCCCCAGAGACTTGTTCGATTAAAGAGTAATGCAAGGGATGTCAAGTGTAGGTAAAGGTTCTTCGCGTTGAATTAAACCACACATGCTCCGCTACTTGTGCGGGTCCCCGTCAATTCCTTTGAGTTTTAATCTTGCGGCCATCCTCCCCAGGCGGAATACTTAATGCGTTAGCGGCTTGGCTGGAAGTGTTGAAACCCCACACCTAGTATTCATCGTTTACGGCGTGGACTACCAGGGTATCTAATCCTGTTTGCTCCCCACGCTTTCGAGCCTCAGCGTCAGTTACAGTCAGAGTCGCCTTCGCCACTGGGTGTTCTTCCTATAATCTCTGCGCATTTCCGCGCTACACTGAGATTCCCACTCTCCTCCTGCACTCTAGATAACCAGTTTGGAATGCAGCACCCAAGTTGAGCCTCGTTATTTCATCCCGCCCAATCATCCGCCTACGCTCCTTTACGCCCAGTAAATCCGGATAACGCTCGCCACCTACGTATTACCGCGGCTGCTGGCGTAGTTAGCCGTGGCTTCCTCCTTAAATTTGCCGTCGGTTATCTTCCCCAAGAGACAGGCTTGCGATCAACCTTCATCACTCCGCGGCGTTGCTGCATCAGGGTTTCCCCATTGTGCAATATTCCCCACTGCTGCCTCCGTAGGAG
+
*&-.-)(-/21-06',-.0433+3,(+30.(/+1%%+(&+')*-*(.-.)+*-19786.6()()+1/..333/029667972;2-,+2,/21'/03*,*&(((*.)+/385;84'&&$&+/.069+),*)+78.30,+/2.2118373/&'$'(,+,-&$%&(((-),-1,))+,//))(%++,)-,/.'+291*)(&($$&+6-+),&,224376::890;7;//7).09,.--13003843*)',+*3*())*0210-22787:/--3,250&$$'+-004..***,26+++*+/-(140/02--011499-,.254--#%-4/768/3/-$*),-'3*('024(),2)-404*.87430%-+2,*,+)',,-*-365538,&,)*9,.-..5)52,*+68+*0+0-*1)))*,*++.1//&&(+*.&+,6790:;760/./70872/54243/510122($%''%&'(&&&+.-7.90,*,-.173/259,79-745983%/%%&*//28)+-63-'+,02+4,'%+++)/'&+)*,,.40/,/,%'3$'2)-.15(16/846**-2697882.540-*7<<*60/,0.&%%&%(((''()55*-+(&&)/65)/2+5*+,2116+.+*-()'.*,*-,+).**+*(')$-11*&)(,+'*'')/./09:-96+$')-*++.868603*(++)+,/043+4544419/++..772*/*/47652377;88/,///7-223.///21(')++.152,1.)06,4233'*+387:54.'&(,0--,+''))+'08+0(%)&*/)+)-)$%&'3.74*%(),.//-.-,+,*&),10/461+28271:;/0+.*&+(+1-20/.-,-2''/22/%*,))9;01310/,&&$$)&)%&(.//673-0001711:1'.,-3.'),.6200.12330/0).065:;23920434-5.,7;61621232/2'&&&'57.-,4.788;7711/-0.3.)*&,)%%/4561('6*+,::1:98(+(&)+-+*,*&')$%'))-)*+1/42223'')2,)+%.)/.9-/.1001,+25-8;2036,+68--$,'*,0148381).2121++('*5,-+,('%
@f6454374-d706-48a3-8c50-1d2ad2af931c ch=329 read=35755 start_time=2019-12-13T00:57:40Z barcode=BC01 runid=2c9cf7bc05858273f10e7d7ec552fc0bd742dc3e
CCGGTTACCTTGTTGACTTCACCCCAGTCATGAATCCCACCAAAGTGGTAAGCGCCCTCCCGGTAAGCTACCTACTTCTTTGCAACCCACTCCCATGGTGTGACGGGCGGTGTGTACAAGGCCGAGACTGTATTCACCGTGGCATTCTGATCCACGATTGCAGCGATTCCGGCTTCATGGAGTCGAGTTACGGAGCTCAATCCGGACTACGACGCTTGCTTTATGAGGAGTCCGCTTGCTCTCGCGAGTCGCTTCTGCTGTATGCGCCATTGTAGCGTGTGTAGCCCTGGTCGTAAGGGCCATGATGACTTGACGTCATCCCCACGCTTCCAGTTTATCACTGGCGTCTCCTTGGTTTAGCCGGACCGCGGCAACCAAAGGATAAGGAGTTTGCGCTCGTTGCGGGACTTAATACATTTCACAACACGAGCTGACGGCAATACATGCAGCACCTGTCCACGGTTCCCGAAGGCACATTCTCATCTCTGAAAACTTCCGTGGATGTCAAGACCGTTAAGGTTCTTCGCGTTGCATCAGATTAAACCACATGCTCCACCGCTTGTGGAGCCCATCAATTCATTTGAGTTTTAACCTTGCGGCCGTACTCTGAGCAGTCGACTTAACGCGTTAGCTCCGGAAAAGCCACGCCTCAAGGGCACAACCTCCAAGTCCTCGTTTACGGCGTGGACTACCAGAATTATCTAATCTGTTTGCTCCCGCTTCGCACCCTGAGCGTCAGTCTTCGTCCAGGGGCCGCCTTCGCCACCGGTATTCCTCCAGATCTCTGCATTTCATACCTGGAATTCTGCCCCCCCCTCTACGGGGCTCCAAACGCCATTATCAGATGCAGTTCCAGAGTGGGCCAGGGGATTTCACATCTGACTTAACAAACCGCCTGCGTGCGCTTACGCCCAGTAATTCCGATTAACGCTTACGCCCTCCGTATTACCGCGGCTGCTGGCACGGAGTTAGCCGGTGCTTCTTCTGCGGGTAACGTCAATGTGAGTATTAACTTTACTCCCTTCCTCCCCGCTGAAAGTACTTTGCTGGCAGGCCTTCTTCATACACGCGGCATGGCTGCATCAGGCTTACGCCCATTGTCGCAATATTCCTGCTGCCTCCCGTAG
+
3.0.36+-'),%*&'&-.4-.,201.37823/-4/2)'$(&.-,+.17,24+-2550,21+&**.2*++(1)&$),:+8:)(34-68/,/0.90.16965555617..+30/0-/+01()$(&%%*&('$&)-;5042+5*/)'+/6*+,+.*()0+7,%(*,0448;633,-2,-%'&,$'()-*-0.)/)*)(,50'6'*-5-22)*+/+.%+-+'+1:/,0++0*(,+2&$&,/++-0/3,+-'))--445--%#'#&)'*+59<637/.--.)(-0)(+)-0,(25::0/20,37.:45/.-,+--3.015698939;0')$'&*,((*.83-.1,-+,(%&'(45)+(''12(&'5,6:63*('&1*0&.%;61-8.976*+%)8;(*83245429121991/3-/%##&',1-.02/61/0/..014476514)&%%&)',++,+24144/''*.7:.<1((*),40*-//7315674331228:714:53567<;;5554345.)(''1,)-5:7494240070-.02%%*/,3;80-*,,20456823:/,1+*+-0,+10'%02491;1(+56.0.:;<+6153,20/2-83,.000.)*&'*)01126030302342/5/+-0.147304.%'++/16:66-*.6++,-876.+-'/.-/,*')+-31--.80//7;88889:11&).,,14/1323*+,:.+,,31*%(,-.37459'')459866/2269;95-3+*0:;1380282;744525916201:4-,/'((,,+-,&(*&+7*-%%&.(51--*/-73/4376:95-57978-:9+,-5(*)'*(++)(../:+,1837+2,/.))*'(&)*+/)%.0-2*/43*&(*.0.+**,145347945*091687645/).)$)+./+)+/0*3.,%$&*-,-,))*'&,(+51,.4,),.3/46320512495;/-&)'1%&3/,+.2(61/0:29:=833-+2/+.621041901'$%*)+8/6/+.0-*-./:-.55()+/4,(+71/6/--+*.++%*&'**&(+,:7:879::974)/.//*'%)+43323445156202&../:-().+-,(,*..-0/-*%&(-.4:,87,*;65
@bd8483ca-1da7-45db-ae54-be8b8a3e4aa7 ch=124 read=69860 start_time=2019-12-13T00:57:53Z barcode=BC01 runid=2c9cf7bc05858273f10e7d7ec552fc0bd742dc3e
CTCCTAAGGCAGCAGTGGGAATATTGCACAATGGAAACCTGATGCAGCAACGCCGCGTGAGTGATGGTTTTCCGGATCGTAAAGCTCTGCTTTGGGAAGATAATGATGGTACCCAGGAGGGAAGCCACGGCTGCTACGTGCCAGCAGCCGCGCGGTAATACGTAGGTGGCGAGAGCGTTATCAGTAAAGGGCGTAGGCGGATGATTAAGTGGGATGTGAAATACCCAGCAGGCTCAACTTGGGTGCTGCATTTAAACTGGTTATCTAGGTGCGGGAGAGGAGAGTGCATTCCTGGTGTGGCGGTGAGAATGCGTAGAGATTAGGAAGAACACACCAGTGGCAGAGCGACTCTCTGGACTGCTGACGCTGAGGCTCGAAAGCGTGGGGAGCAAACAGGATTAGATACCTGGTAGTCCACGCCGTAAACGATGAATGCAGGTGGGGTTTCAACACCTCCGTGCCGCCGCTAACACGATAGAGTATTCCGCCTGGGGAGTACGGTCGCAAGATTAAACTCAAAGGGAATTGTGGGGACGCACAAGTAGCGGGCATGTGGTTTAATTCGAAGCAACGCGAAGAACCTTACCTACACTTGACATCCCTTGCATTACTCTTAATCGAAATCCTGAGGGGACAAGGTGACAGGTGGTGCATGGTTGTCGTCAGCTCGTGTCGTGAGATGTTGGGTTAAGTCCGCAGCAGAGGCACCAGCCAATCGTTAGTTACTACCATTAAGTTGAGGACTCTAGCGAGACTGCCTGGGTTAACCAGGAGGAGGAAGGAATTGGGGATGACGTCAAATCATGTGCCTTATGTGTAGGGCTACACACGTGCTACAATGGCTGGTACAGAGAGATGCAATACCGCGAGGTGGAGCCAAACTTTAAACCAGTCTCAGTTCGGATTGTAGGCTGAAACTCGCCTACGCTTGAAGCTGGAGTTACTAGTAATCGCGAATCAGAATGTCGCGGTGAATACGTTCCCGTACACACCGCCCGTCACACCATGAGGTGGCAATACCCGAAGTCCGTGAGCTAACCGCAAGAATCAGCGGCCGAAGGTAGGGTCAGCGATTGGGGTAATCGTAACTGTAACCGG
+
-.0,)+/,;4755210293)1.'1((+-.08550',/),'''012425051/2;/859*((&&($%)(.75/03102212342.,-,+)+/892:,+)*1,/1)()+-/.-61*,.0-23.+0,.612+2*($(),-278::5&-,-4/(/'**+*4../824)1++374%$(&&(64931.&&')3*/76,31./+8%('+)$+-03-52:98/-+(,711(15(''&',/5603))+*.781/,*'*),*&)1578988:2467458865&91..'.4*+&***)%0+14,,63,(%+*8:70*&+('&)--))*)*02'0+*+-/61./(.-,,-5:5*((/,598721+-/2,/.($$&(,+-0.(76136-*-(*+55:99*(+-;<99/9.+9*-.999:;*,785661/+,-14/121+,+)+-161++*)((').40;57314347347*-18368:'&(+''%%%(,'%''),8:8:8985482''&*+54887232(%)-*-:044.1:+++,%%('(&'*01-,%('&)('(,-,210,*-%/(/)1-04282+/.%+3-3010030288:472362/.,++//./4343*0())-25/(+&'*+5.1+&(0(*'$$$&0-3254/1/-.46&.(*-585659883+++++($&''(27864312265680504;738,.-212(.,$-(*)*0*.22+&/3(---,0/-*3-,,848<.:-7+2-0*&105451.)'''(+3011172.33092/2.-46.,*'/)+',))).*+896655454789;943&($%#%%%')+,.)+/39978242-')+*23713/7--2//075360/+)()*0161;111:752/-+,//)*21:;..4:66<;5756966:./4;,.4,.1./167662+79-.:99942/$$($),6+,-8800/:/1*,-537232851:1201243112/2&,20.9857(*&&%$$&*1.103;6290./4033375+**&%)*('%''&,4,(*,,/1./243/001:2:+++.%%'&&$-+./02.)++013310./('**'0*.,-(-&*(+(+)&%(&')).-/1
@d72901b0-76e7-47ba-8552-4f2d0f337ab9 ch=297 read=60712 start_time=2019-12-13T00:57:48Z barcode=BC01 runid=2c9cf7bc05858273f10e7d7ec552fc0bd742dc3e
CCGGTTACCTGTTACTTCACCCCAGTCGCCAGATCACAAAGTGGTAGCGCCACTCCCGAAGGTTAAGCTACTACTTCTTTGCAGCCCCTCCCATGGTGTGACGGGCGGGTGTGTACAAGGCCGGAACGTATTCACCGTGGCATTCTGATCCCACGATTACTAGCGATTCCGACTTCATGGAGTCGAGTTACCGGGCCTCAATCCGGACTACGACGCACTTTATGAGGTCCGCTTGCTCTCGCGAGTCGCTTCTCTTTGTAATGCGCCATTTGTAGCGTGTAGCCAGCCCTGGTCGTAAGAGGGCAAAAGCGATGACTTGACGTCATCCCACCTTCCTCCAGTTTATCACTGGCGATCTCCTTTGAGTTCGGCCGGACCGCTGGCAACAAAGGATAGAGGTTGCGCTCGTTGCGGGACTTAACCCAACATTTCACAACACAGGCGGCGGCAGCCATGCAGCACCTGTCTCACGGTTCCCGAGGCATTCTCGGCTTCCGTGGATGTCAAGACCAGGTAAGGTTCTTCGCGTTGCATCAGATTAAACCATGCTCCACAACGTGCGGGCCCCGTCAATTCATTTTGAGTTTTAACCTTGCGAGCCGTACTCCCCAGACAGTCGATAGCGATTAGCTCGGAAGCCACGCCTCAAGGGCACAACCTCCAAGTCACGACATCGTTTACGGCGTGGACTACCAGGGTATCTAATCCTGTTTGCTCTACGCTTTCGCACCTGAGCGTCAGTCTTCGTCCAGGGCCGCCTTCGCCACCGGTATTCCTCAGATCTCTACGCGTTTCACGCTACACCTGGAATTCTACCCCCCTCTACGAGACTCAAGCTTGCCGGTATCAGATGCAGTTCCCAGGTTGAGCCAGGATTTCCTGACTTAACAAACCGCCTGCGTGCGCCTGCCTTAGTAATTCCGATTAACGCTTGCACCCTCCGTATTACCGCGGCTGCTGTGGCTGGAGTTAGCCGGTGCTTCTTCTGCGGGTAACGTCAATGAGCAAAGGGTATTAACTTCTACTCCCTTCCTCCCCGCTGAAAGTACTTTTACAACCCGAAGGCCTTCTTCATACGCGGCATGGCTGCGTCAGGGCTTGCGCCCATTGTACAATATTCCCCACTGCTGCCTCCCGTAGGAG
+
44163;23:9:-,'(*71+/%$#'(22*,+,,0110:6;6///0(+(**03'**/70++1,0/646-+*()+*,.5-6:4-75&41,*+-70012620...03993.-++,212-442353/.4)6526.5.--0342,10/2;533626''#'',0)()*')),,.,/-+36796.10-*+,+*&1,9..1--)*5/2,931/03065.4644)+&')/.+-134605.+*1**+1106.(+)-,0.018173131))'&''*)-4.64)')&'**,,3$'%()+0;009;;:58,++%1,10,74)%%*(0237887665667190)$/+9677-/2-..56+,+'))'%#'$*+5:1612*+.32*')++6956-+++151/3005)7.893+)+,,;2320./-23011;504364.52*/0/*/5,).,4*.,5'371-.*/-'%',+5838(210363514+.)+)43:.3*'((-)-0741),((*209469:41)+-,1100.-)*(*-*1.978<74661801049,,-4/4:4*)'*)0004//-)-%.'*,4-.883-071:5<853:;3041/;;3,70.,2,0,&)/.//.01/13,,.-0'2331.((&))&,',*-.3',,*(03--+-0/115+8,+)*426940,-/,//%()126:94385(*&---88730+((&$,+(0-2455:041.,39+)*',$&+,-.514&').2041)0)**&0)&()(*/4,,777/80/2.6135:486(444:<7946)*---0135644&.;85/3,.113/4661(*(-*+-25/456.,:868-(23342-*$'(**4:(./*.2301147%79<4:6-.).*,&)4,$&&&.8---++',-0320%'1--*/-,,--.47.-%%$&&'&*+4265411/02908/../4,--/9-/28+0-/923;6130..+)0+)*.(%,5*,.3,(+-'/+++5-49<9977,4.-.*2.-.-710/68650)(%/%)+()('(&'%().3+1;:8*:86,+-32,3-(-()+,*'(*),,0*())(--66;56;7+-+0*30:3/2596522%0-&,+&(*)(*-7:.+9/*,%),**+71444/&((()+)-2,44')3.4,+(
@2e50b9aa-43c9-4241-a053-a2923df9fb83 ch=28 read=35691 start_time=2019-12-13T00:57:47Z barcode=BC01 runid=2c9cf7bc05858273f10e7d7ec552fc0bd742dc3e
CTCCTACAGGAGGAGGCAGCAGTAGAATATTGCACAATGGGCTGAAAGCCTGATGCAGCCATGCCGCGTGTATGAAAGAAGGCCTTCGGGTTGTAAAGTACTTTCAGCGGGGAGGAAGGGAGTAAAGTTAATACCTTTAGCATTGACGTTACCCGCAGAAGAAACACCAGCTAACTCCATTATAGCAGCCGCGGTATTAATACGGAGGAGTGCAAAGCGTTAATCGGAATTACTGGGCGTAAAGCGCACGCAGGCGGTTTTGTTAAGTCAGATGTAATGAAATCCCGGGCTCAACCTGGGAACTGCATCTGATACTGGCAAGCGCGAGTCGTAAGGGGTAGAATTCCAGGTGTAGCGGTGAAATGCGTATTATTAGAGATCTGGAGGAATACCGGTGGCGAAGGCGGCCCCTGGACGAGAACTGACGCTTCCAGGTGCAGCGTGGGGAGCAAACAGGATTAGATACCCTGGTAGTCCACGCCGTAAACGATGTCGTGGAGGTTGTGCCCGCCCAGGGCGTGGCGCGGAGCTAACGCGTTAAGTCGACCGCCTGGGAGTACGGCCGCAGGTTAAAAACTCAAATGAATTGACGGGGGCCCGCACAGGCGGTGGAGCATGTGCTTAATTCGATGCAACGCGAAGAACCTGCCTGGTCTTGACATCCACAGAACTCCAGAGATGGTTGGTGCCTTCGGGAACTGTGAGACAGGTGCTGCATGGCTGTCGTCAGCTCGTGTTGTGAAATGTTGGGTTAAGTCCCGCAACGAGCGCAACCCTTATCCTTTGTTGCCAGCGGTCCGGCCGGAACTCAAAGGGAGACTGCCAGTGATAAACTGGAGAAGGTGGGGATGACGTCAGTCATCATGGCTGCCCTTACGACCAGAATACACACGTGCTACAATGGCGCATACAAAGAGAAGCGACCTCGAGAACAAGCGGACCTCATAAAGGTGCGTCGTAGTCCAGTTGGAGTCTGCAACTCCCGACTCCATGAAGTCCGGAATCGCTAGTAATCGTGGATCAGAATGCCACGGTGAATACGTTTGGTGTACACACCGCCCGTCACACCATGGGAGTGGGTTGCAAAAAGTAGGTAGCTTAACCTTCGGAGGGCGCTTACCACTTTGTGATTCATGACTGGGGTGAAGTCGTAACAAAGGTAACCGG
+
.01/.01.71-/.'1435&7&/.-,1/.*2,*'/13;545./-*.4-&.14225452%&'(*(8:.-+)+/46787,&(/(//9150)/109/+37-())(94*+,-+++4-+/,,-*/)%&(/<63.2/,('%%'('')+(,/--0,7-,1;..0-*0,',0*+-10%////4//14+6+)(*-01*55,-&),*(+-./.-+-*.)%++4358'(++6.7.21/300/2./0:;9:7773.((/624164540&3/;<-2687721;)*-/,*)(&%(10)83-.985/1,11956:5575845442,)())*.332,2**$%)(+/0106,,,42*0,7-8/;((6**(##&(/4123;9636,/())%(+((((0034;0/5.-5449:79130-,/5)0,+(-0,'+1111,&-(*()**2/))+2')200.**,,,5335+'*+1:/6077/23)(3-04;)*59767197-/5681038+-,,,&0+*$&*',+.0-.-97+&*('$(23041)-+)+-/),.+/0./51/503,363&7:79:874*&$((+)080/*1)0/:19<<729:7<;4.,,0-225.)*-)17,*+14+8:95;94,)+*)/)*&$&(//2930*..399936+.6-/600-&,52,,383933262.&')()'&$++()*.003-*(3+(+*,5252)5363350,*',154397986.,+,+5899985751122477,7,**-+.-+-;/*252;6514181.3329-.0/-/..14++-+-;4186/.611:3+2+4251*428.3,6./6,;...'&).05065...)'')*2,-.93)-,*,-()///00/575.((-./2.'(&&&$"&('(*&'*,.8&.&()+.*+%)*,-/7554734;/./-.4962(&(%)(()11-0*)%%')(,.4(.+/-.2.-))21-%)*134476686/7(%),-/(((*.42648303-)(114685-+,)(+7/+,)324000&00/911170./.1,,,12010)-)3112;634-57.,%&&('-./-3:7/:1+-202/28'1)5,)().510826087+*&'*-5-,'(&'6,272:1-.'-2/3.0/4./1),.92./235;00000545891.//.++*'%&*(+1+)/+344514
@74c6b662-7407-403d-b83b-b62e5f9cc045 ch=203 read=44298 start_time=2019-12-13T00:57:46Z barcode=BC01 runid=2c9cf7bc05858273f10e7d7ec552fc0bd742dc3e
CCGGTTACCTTGTTACGACTTCACCCCAATCATCAATCCCACCTTAGACTCCTTCCTTACGGTTAGGCCACCGGCTTCGGGTGTTATCAACTCTCGTGGTGTGACGGGCGGTGTGTACAAGGCCGGGGCAATATTCACCGCGACATGCTGATTCGCGATTACTAGCGATTCCAGCTTCCATGTAGTCGAGTTGCAGACTACAATCGAACTGGAAGTGGTTTTATGGGTTTTAATACCTCGCGGCTAGCCCTCTGCACCATCCATTTGTAGTACGTGTGTGTAGCCCTGGCCGTAAGGGCCGCGTGGCGTAAATACCCACCTTCCTCCGGTTTGTCACCGGCGGTCTCGCCAGTTCCACCATTACGTGCTGGCAACTGGGACAAGGGTTGCGCTCGTTGCGGGACAACAACATCTCACGACACGAGCTGGCAGCCATGCAGCACCTGTGTTCGAGTTCCCGAAGGCACCAATCCATCTCTGGAAAGTTCTCGACATGTCAAGGCCAGGTAAGGTTCTTCGCGTTGCATCGAAGATTAAACCACCTTCTCCACCGCTTGTACGGGCCAAATCAATTCCTTTGAGTTTCAGTCTTGCGACCGTACTCTCCCCAGGCGGCAGACAACGCGTTAGCTTCGATACTGCGTGCCAAATTTTAACATCCAGTTCGCATCGTTTAGGGGCGTGGACTACCAGAATTATCCTAATCCTGTTTATCCCCACGCTTTCGTGCCTCAGTGTCAGTGTTGGTCAGGTAGCTGCCTTCGCCATGGATGTTCCTCCTGATCTCTACGCATTTCACTGCTACAGGGTTATACCCTCTACCACACTGGTCGTCAGGTATCCTGCAGTTCCCAGGTTGAGCTGGGGCTTTCCGCAGCGGACTTAAAGAAACTGACCACCTACGCGCGCTTTGCCCAGTAATTCCGAGTAACGCTTGCACCCTTCGGCGTATTACCTGCGGCTGCTGGCACGAAGTTAGCCGGTGCTTATTCTTTGAATTTCCAACCAGGTATTAGCCGGCTGGATTTCTTTCACAACAAAGGGCCTTTACAACCCGAAGGCCTTCTTCACCCACGCGGTATGGCTGGATCAGGCTTGCGCCCATTGTCCAATATTCCCGCTGCTGCCTCCCGTAGGAG
+
-.+9+:,,56604:023156;6429;/019857549265()0'*(*(,,,/70306,6./'258*0555154.3.1651960/,6./.,))*()('+4431+*.0*,*(*,/-,/01299-/6-'1101/*101;6018+112334003..02.&(&'*)*+-+),++,51*+$+,3/&()'*(*.7&&+0+*./03444.3/-/**3443((&$&%+59;.3429,671'))*)/:35,).)(,()*72.-/.,+042898487*).&-./042,+))(-,-38,,/233243'*.0/7'%($&)+00,-*)&(-0),26;;:933.42;931/.0-+2,+(*'&%###%),42:+.8+0+'+/06988:00+..0:54'%'(/2.2----1771<11063408*4(**610,-,///+*)&%&(+-+122494820/00.63/+--.*/+-/8:495--2('+%,)8059616:7866/21,./:5512,-)++2456,55:22-+.(+-,8.-5/.8/35+-156+*)'*-8.;:4:-+$*+.247.11++2(,-'/-*'('&&(+1297;555:95022::214-+/*+/1*59221--0*58:+.19-4-,%&)'&+**)*/.,,.08312/-..,.++)$#*(%''&'-(('()*&)291-.)/977:6+,59966748-&,)*,+/'(,**,4((5<96432,54+,/7;/)-,--;923766:693583/4,*+)..0.,.%)2-,14440.)-)(*4)((3+38;;76422///2240'(*+/05:15,-0110)+&*,((%&(*+4**+4458-0%.)$.2332.%*)+.+/,)+7+213+)&%,332-'-+)*050+(+,-+&(%%''&'(0803.&*-')&*)86035533--(*&%%&%%()%'%%&&1/5.-+024985080,,,/891;6130./,-/*+'&$().-.167/2'&'&&()-*))2/'31//13/07+/0'*%$(%$(+*+,40441*+.**-2-/+,/.&8-+(+*((&(-227;,+301%(+(&**/1:1.,(-)1869538-*-2,*0/12844467356;:;;-5840812218-&-5-.4(3,2335986(..//44684/31,-271*+
@8ffe56d4-93d4-41ac-a1ec-fb643df59251 ch=382 read=53490 start_time=2019-12-13T00:57:58Z barcode=BC01 runid=2c9cf7bc05858273f10e7d7ec552fc0bd742dc3e
CCGGTTGCCTTGTTACGACTTCACCCCAGTCATGAATCACAAAGTGGTAGCGCCCACTCCCGAAGGATTAAGCTACCTGCTTCTTTTGCCCACTCCCATGGTGTGACGGGCGGTGTGTACAAGGCCCGGGAACGTATTCACCGTGGCATTCTGATCCACGATTACTGGCGATTCCGACTTCATGGAGTCGAGTTGCAGGCTCAATCCGGACTACGACGCACTTTGTGAGGTCCGCTTGCTCGCGAGGAGTCGCTTCTCTTTGTATGCGCCACCATTGTAGCACGTGTGTAGCCCTGGTCGTGGGGCCATGATGATGACGTCATCCCACCTTCCCTCAGTTTATCACTGGCAGTCTCTCCTTTGAGTTCCCGGCCGGACCGCTGTGGCAACAAGGATAGGGTTGCGCATCGTTGGGACTTAACAACATTTCACAACACGAGCTGACGACAGCCATGCAGCACCTGTCTCACAGTTCCCGAAGGCACCAATCCATCTCTGGAAAGTTCTGTAGATGTCAAGACCAGGTAAAGGTTCTTCGCGTTGCGCCCGAATTAAACCACATGCTCCACCGCTTGTGCGGGCCCCGTCAATTCGGTACAGTTTTAACCTTGCGGCCATGCTCCCCAGGCGGGGCTTAACGCGTTAGCTCCGGAAGCCACGCCTCAAGGGGCACAACCTCCAGAAGTCGGCATCGTTTACGGCGTGGACTACCAGGGTATCTAATCTGTTGCTCCCACGCTTTCGCACCTGAGCGTCAGTCTTCGTCAGGGGCCGCCTTCGCCGCCGGTATTCCTCCAGATCTCTACGCATTTCACCGCTACACACGATTCCTGCCCCCTCTACGAGACTCAGAAGCTTGCCCAGTATCAGATGCAGTTCCCAGGTTGAGCCCGGGGTTTTCACATCTGACTTAACAAACCGCCTGCGTGCGCTTTACGCCCAGTAATTCCGATTAACGCTTGCACCCTCCGTATTACCGCGGCTGCTGGCAGGTTAGCCGGTGTTTCTTCTGCGGGTAACGTCGAGGCAAAGGTATTAACTGCTCCCTTCCTCCCCGCTGAAAGTACTTTACAGCCGAAGGCCTTCTTCGCCCACACGCGGCATGGCTGCGCATCAGGCTTGCGCCCATTGTTACCGTATTCCCCTGCTGCCTCCGTGAGG
+
4(()-4$,020)-+'(,,15:431;;2+.06997//..)-*/0-..763,///5+',+2-)'%&(+'3*71&))*1/-%-3;7365.&+3/)++39($0*5666446394.,72562305483:67+/8.1).8776:445:52810/.0920001)'())/,+,1'**-257:53156:71560),+))*1-:45&-*..21941(4-587463/2,/)-21)&&&'*,-/,()/*()++*&*(**$'(-&'7.12.190/6676958:/+3,11,)'((&(,--.*+--09/-38.-,-+-235.$%&')*)'(--389/.10/,127<*9,)+-.1<...<9;232.&)**./,1//73.-168552%0070:6680..)))2.0'329+8090),,,9//++&(**5)+(.),.-01-08580;+**+0//-.-..,15254--),1.4760.0/-88*-588768479;383+*-*2/&1&6,85-0965024-14-21-**)*'--,+.00737:;385327'++0927<878.34-+'**((+,/.6;14;25532458:201++--.0/305-74-'%),.45:3((*$(%+-9;.7566-8,+*.-.&+%+)8::-*3.+*1)'(*.0:133/5..+.-/+0..1,0746457572717;,,,/0566/7()$&&()3/&01254065,*0-.-65:0//.7,&50-0106/17577/1;/006;3+///8734''(-4*,(+/27878999<:578/4;;7/53495:643,$+)1-,,5635(.***000044665750;8/,0.))0&*(*$&(-464(+)35761-23.,()-/175&&%''(,..22)')-,+/(47789398270.#.)(.11,8/+*0,)+/,*0044-3+*,-/4282498/3**+,-02478/./82/2/:5-)*+-28;26/,1-1.//,6++-*72+****0/.:(.5415111866.&'&*0.4/016/5458=;89<955002/,.68778'&'+*07(+%0'+/1+*3+/118+7;662516.,/8905-*)(%%%%&%&'1.../113:9:85;6/32,)+'-)--6021.-*+..')*/3(....0365162)--$,*).,'+,.+67,+)),.-33043)'&%''
@8c329630-bf45-4ea6-acc4-226ffcf14b69 ch=148 read=46034 start_time=2019-12-13T00:57:55Z barcode=BC01 runid=2c9cf7bc05858273f10e7d7ec552fc0bd742dc3e
CTCCTACGGGAGGCAGCAGTGGGAATATTGCTGTGGGAAACCTGATGCAGCAACGCCGCGTGATGATGGTTTTCGGATCGTAAAGGCTCTGTCTTTGGGAAGATATTGAAGCGGTACCCAAGGAGGAAACCACGGCTAACTACGTACCAACGGTAATACGTAGGTGGCGAGCGTTATCGGATTACTGGGCGTAAAGGGAGCGTGACGGATGATTAAGTGGGATGTATTGAAATACCCAGGCTCAACTTGGGTGCTGCATTCCAAACTGGTTATCTAAGTGCAGGAGAGGAGAGTGCGATTCTAGTGTAGCGGTGAAATGCGTAGAGATTAGGAAGAACACCAGTGGCGAAGGCGACTCTCTGGACTATGACGGCGCTGGAGGCTCGAAGGCGGTAAGGAGCAAACAGGATTAGATACCCTGGTAGTCCACGCCGTAAACGATGAATACTAGGTGTAGGGGTTTCCAACACCTCGTGCCGCCGCTAACGCATTAAGTATTCCGCCTGGGGAATTGCGGTCGCAAAGATTAAAACTCAAAGGAATTGAGGGGACCCGCACAAGTAGCGGAGCATGTGGTTTAATTCGAAGCAACGCGAAAGAACCTTACCTACTGCAGCATCCCTTGCATTACCTCTTAATCAGGAAATCCCTTCGGGGATAAGGTGACAGGTGGTGCATGGTTGTCGTCAGCTCGTGTCGTGAGGATGTTGGGTTAAGTCCGCAACGAGCGCAACCCTTGTGGAGTGGATTACTACCATTAAGTTGAGGACTCTGGCAGAGACTGCCTGGGTTAACCAGGAGGAAGGTGGGGATGACGTCAATCATCATGCCCTTATGTGTAGGGCTACACACGTGCTACAATGGCTGGAGTACAGAGAGATGCAATACCACCGCGAGGTGGAGCCAAACTTTAAAACCAGTCTCAGTTCAGGCTGAAACTCGCTACATGAAGCTGGAGTTACTAGTAATCGCGAATCAGAATGTCGCGGTGAATACGTTCCAGGTCTTGTACACCGCCCGTCACACCATGAGAGTTGGCAATACCCGAAGTCGTGAGCCCCAACCGCAGGAGGCTTGGCGGCCGAAGGTAGGGTCAGCGGTGGGGTGAAGTCGTAACAAGGTAGCCGG
+
*.10*+,'42*.62388.361+)('(,6.)(%$&%+)'+*3;*+/646424/9111;8866)'))'*(-/46,32:79621291,4.03755-280&0.)++133320)(+.0842/7.-,/4+,.(-'++))1*+,464402.1*4*-%*(,.411295400/+.0.-1454476-8*2)30(*080,/07::,156&().1-.//645944544286;:9+(%%('(09400643+-2113.),*0,42358755030**19:5110-0,,-..((*(&&.+))&+.))$')'%&(/,3*),-+'%')/41/22-+,0113/.-,-0)04)0,/74/23-..--+***+108770.,')35231'*(%'((-.131*&.5/67)+)%')(+++&*(&(//978+-,$-,**4337;/-041*/10.++,.82/751,()---97/71/*0+/0)-324+:+1)+%))4535266:;.07'((2())110;2*&)(-3.5,2:64-)%'&('%-(403,.,3+(')(2+.-)+958.1.-..,,(+38/0291***(*&$'$-*4,)+,67.+/01;:-7495*.-&*421..,.2''%*.(*''.1)&'$%'$*./1291-511,20,,0,+(,.808(*0)2.+4:*.---7902230(,'('&&)((2+-,6566471020.01&,+.7578897840++-7/41&--.2)()+02-/43700+-322%1.'())'&'$&))*(,7,3.,.0+,315,4..(3/4411*(*+(&')+0000133,++4-/,,/36/+-++/,*27:835-+-.--)/*./-0&'&37+-+,,6631.3./2211/.,///6,**),9234213(%()/150-+++-+34361../$+*.,,(*&'(*&('(:;:50620;<:4:777888%.)*)%(+55,49**23+-+**.1.,+**032*-.63436554633-,/.603-*+14677110660.7504///1''.7106/./***+.86;7344,0,050.-*)*+.,/+)081.-6/+,4/*+'(&'0-850)*11376/,(&$$%&*+-/12-(-)*)0++)/-5-.00'3*.1/)*,+(*1,/-.,&&&(+,,4+/+
@c1916331-3df9-404b-a62f-b963f4d6cf78 ch=192 read=78799 start_time=2019-12-13T00:57:55Z barcode=BC01 runid=2c9cf7bc05858273f10e7d7ec552fc0bd742dc3e
CTCCTGCAGGGAGGCAGCAGTGGGGAATGTGCACAATGGTACCAAGCCTGATGCAACCATGCCGCGTGTATGAAGAAGGCCTTCGGGTTAGCAAAGTACTTTCAGCGGGGAGGAAGGGAGTAAAGTTAATACCTTTGCTCATTGACGTTACCCGCAGAAGAAGCACCGAAGCTAACTCCGTGCCAGCAGCCGCGGTAATACGGAGGTGCAAGCGTTAATCAGGTTTACTGGGCGTAAAGCGCACGCAGGCAGTTTTGTTAAGTCAGATATAATGAAATCCCCAGGCTCAACCTGGGGCATCCTGATGCACTGGCAAACGGAGTCTCGTAGAGGGAATTGCAATTCCAGGTGTAGCGGTGAAATGCGTAGAATCTGGAGGAATACCGGTGGCGAGCGGCCCCCTGGACGAACTGACGCTCAGGTGCAGCCGGTAAGGGAGCAAGCAGGATTAGATACCCTGGTAGTCCCACGCCGTAAACGATGTCGACTTGGAGGTTGTGCCTTGAGGCGTGGCCCCGGAGCCTAACGCGTTAAGTCGACCGCCTGGGAATGCAGCCGCGAGGTTGAAACTCCAGATGAATTGACGGGGAGCGCACAAGCGGTGGAGCATGTGGTTTAATTCGGTAGCGCGAAGAACCTTACCTGATCTTGACATCCACGGAAGTTTTCAGAGATGAGAATGTGCAGCCAGGAACCGTGAGACAGGTGCTGCATGGCTGTCGTCAGCTCGTGTTGTGAAATGTTGGGTTAAGTCCGCAACGAAGCGCCAACCCCTTATCGCTGTTGCCAGCGGTCGGCCGGGAACTCAAAGGGAGACTGCCAGTGATAAACTGGAGGAAGGTGGGATGACGTCAAGTCATCGCGAAGCCCGCCGACCAGGGCTACACGTGCTACAATGGCGCATACAAAGAGAAGCGACCTCGCGAGCAAACGGACCTCATAAAGTGCGTCGTATCCAGTTCCAAAAGATCTGCAACTCGACTCCGGCAGAGTCCGGAATCGCTAGTAATCGCGGATCAGAATGCCACGGTGAATACGTTCCCGGGCCTTTGCACCGCCCGTCACACCATGGGGAGTGGGTTGCAAAAGAAGTAGGTAGCTTAACCTTCCGGGAGGGCGCTTACCACTTTGTGATTCATGAAAGCTGGGGTGAAGTCGTAACAAGGTAACCGG
+
,0170+-%-.,&).**01*-1,74+)))2700027985)$'.)4//541-,.,000292:89854563434544.-+-*1,2,5(:6250/+70,()*,2:+-')*.59+(-+-,,4,&+*/4/.4819.*-+(+-+467-7---4*,)),64+.).,-',+%(,.+&&%&+*-++-33/529<8483354,-(-*...-0-/+())3222.2+-)---)&+')/((*99:65/1./)'')--/+/**37%308:-13814/241477/-*)&&,+*',49++1867:726.++11)))+,'')(+',%)+0/,*)%*+0)++,.5*+,)'-++((-)%(&)'/*,,0931/.0/362/.2%&'*+84/+-0327-*6-,9/,3-)1146+,(*+(11:890,1998)',*())+)++.0688)(&%$,&))*(**((&.14+3-)-&6).)22.64//67664260)).-590.2:8./..+3761(%%))*++1.--%0*'+,,-1-/)+((%*&.),,0))2+,(-((.,3+226168164456.%,.%/%.1-++(&.-.1&-0.0,-()$2102042647/79)$'(*/(--2030654+)++(/')(/19758630).)+(,)/-/5..73.2.-03./*2+-1-//267.+./4,4,-9:5.,))),72-,+/-15$-%(,,*655671/3.-/15*//17::8721/888999124+,.0346,0+'*))()%'34&,+.-1+/.0-*,0+4()))*(/./)34.'-,,.:356-4.-451,..7/8-0/0)381933:77(.()%'(0$'.*'+-,,.285755/,.,+3,3/02-,)*.2/..-)-//'22%&*((&)/+(+,')*:11)),+%)&)')*.+-/154).-/176'004*(*(*.+,/13978350/+.09*7087892/0./85-.332--('%+-+%,)-'&,3.(%$,//381-0011.-*-&%%&$&''(--253:9:...+,21...*/2:3.3)*,5677/+.091'*++(+*112)'&.+,,'(%$&(+5428&&*++4/30-/./.)%'&%,/.;,,-83-%')(**.,+.$)'(/-42118)*87.-421/,2*+4:0/28,,3247:752''+'&(+*'(%&''(),.*+*-((('*.-627+2
@6152bb7a-a8d0-4d3f-933c-f64e91f9379a ch=129 read=47555 start_time=2019-12-13T00:58:05Z barcode=BC01 runid=2c9cf7bc05858273f10e7d7ec552fc0bd742dc3e
CCAGTTCCCTTGTGCGACTTCACCCCAATCATCAATCCCACCTTAGACAGCTCAGCCTTGCGGTTAGGCCACCGGCTGAAAGGTGTTATCAACTCTCGTGGTGGAAGCGGGTATGTGCAAAGGCCGGGGCAGTATTCACCGCGAACATGCTGATTCGCGATTACTAGCGATTCCAACTCCATGTAGTCAGGTTGCAGACTGATCGAGCTGAGAATGGTTTATGGGTTTTTTGCTTCCTCGCGGCTGCTTCCCTCTGCACCATCCGACAGCGCGCGTGGTGGCCCAGGTCATAAGGGGCGCTGATGATTTGACGTCATCGCATAAGCTTGTCACTGGCAGTCTCGCTGTTCAAGAGTCCCCAGCAATGATGGTAACCGATAAAGGGTTGCGCTCGTTGCGGGACTTAACCCAACATCTCACGGCTGACGCGGCGACAACAATGTTGCGCCTGTTATCTCATATAGCTATCTCTCCATCTGGAGCGCTTTATGAGTATGTCCGAATATAGTAGGGTTCTTCGCGTTACTTCAGATTAAACCACATGCTCCACGCTTGTGCGGGCCCAAATCAATTCCTTTGGTTTTGCAATTTCTTTGCAGACGTACTCTCCAGGCGAACCGCCGTACGTTAACTGCAGCACTGAACTTTGACATCCAACACTTAGTACTCATCGTTTTGGCGTGGATTCTGGGAATTATCTAATCCTATTTGCTCCCCCCACGCTTTTTCCAGGACTGGAAGCGTCGAGTTGCAGGCCAGATCGTCGCCTTCGCCACTGGTGTTCCTCCCATATATCTACGCATTTTACCGCTACACATGCGTTTACGATCCTCTCCTGCACTCTAGCTTGCCTGGTTTCTATATGGCTTACTGAAGTTAAGCTTCGAAACTCACCACAGACCTTGCTGCCGCCTGCTCCTCTTTACGCCCAATAATTCCGGATGGCGCTTGCGTATTACGCGTACGCGGCGTAGTTAGCCGTGGCTTTTGATAAAGTACCCGTCACTCGGCTACCATTTCCTGGCCGCCGTTCATCGCTACAACGAAGTTTACAATCCGAAAACCTTCTTCCTTTGCGCAGCGTTGCTCGGTCAGGGGTTTCCCCATTGCTGAAATTCCCTGCTGCCTCCCGTAAGG
+
50),2/67(1+(1%(),..0,)+'*',+.0'(*/.+20*)2/02/02/%302.'$$%&+*/,020,-.0.(+)-('&&++('%2$'*(*1,&---)+-110,,-)'(&'('&$'&*%++2*+1,*++'%,%%(-00-*,,'&&%&%/027565796576425-(()),.5909)/&(%'&$'$%(+,4'*-0:24&1%*&&$(*'%(*)+'*(/-31275-65:360;9:1+-1;/,((%#%$&'.03.22*+3+**(+0392*'$#$''(((**,)-*+*.,2'+-.,&,+/)57))$$&&(/015:3.%/255*,&$%##&&%+/6344000364-/01**10''%)%)'((/,/42))&&(8.00228455.0))+59(,*-08.24708-3///1:82/,..*.+'+)*-..**$(+)*')*3+,+035,.3))&%%$''$'(*)'&,-.,-%'(,-*'('(755)+-43((,,-.)&%&'+,1$*))+,)*&)-(('1-24(41--.+1515898:9)5$(*71('-1.0944,')(--./890.*+1,./16)1)10,(-)*+.0/0.&+/+//-10)#$$''/-)--&&)'))**0*'($%'&',2-)),'%$&$&,&)+1/3.-078738155671.136-..4.:*2*/'*+,,./.0343883/79,.0-./43+(-%%$&%&&-1.22208//1-*/3*$')2-;75,(,*,,4:/*-'$8:0/0/((%&'857'''0,%)$+'%%()..+*-129637335;8799:889;88368,-:9:699.--(*$&&&*(,30665.,-'(&%&-0&#)&)21833167+-50210)'$%(,,097938;4-,-2/200.-/'&'(**),:/3*-+1+%()%()+.1524./58455/.0105346/+,-57++/6-).-+,&0(*789;436649'.)%&&&%('.+-6)-&(),)+%'+-)%'&*,,+),..321+(''$$*./70*1*/5+)+,+--0(-*/&5.*0403*.+00506+)1-&&&(#$)&)0*,*0+*4:-)+1003.-19<9797:89;3++1)$((*'*.-//,+/0/:-/(,57/2:-.9<1(1)')#$(.-,0,/(&&2344:184)+5-&+-
@f5cf8223-2df0-4b18-b38f-323cdb9bbd74 ch=244 read=95602 start_time=2019-12-13T00:58:03Z barcode=BC01 runid=2c9cf7bc05858273f10e7d7ec552fc0bd742dc3e
CCGGTTACTTGTTACGACTTCACCCCAGTCATGAATCACAAGTGGTAAGCGCCCTCCCGAAGAGTTGGCTACCTACTTCTTTGCAGCCCACTCCCATGGTGTGACGGGCGGTGTGTACAAGGCCAGGAACGTATTCACCGTGGCTGGCATTCGATCCACGATTATAGCGATTCCGACTTCATGGGTCGAGTTGCAGACTCAATCCGGACTACGACGCACTTTTATGAGTCCGCTTGCTCTCGAGGAGTCGCTTCTCTTTGTATGCGCCATTGTAGCCTTTTGATGTGTAGCCTGGTCGTAAGGGCCATGATGACTTGACGTCATCCCCACCTTCCTCAGTTTATCACTGGCAGTCTCCTTTGAGTTTCCGGCCGGACCGCGCGTAAAGGATAAGGGTTGCGCTCGTTGCGGGACTTAACCCAACATTTCTGGCTTACAGCGACAGCCATGCAGCACCTGTCTCACGGTTCCCGAAGGCACATTCTCATCTCTGAAAACTTCCGTGGATGTAAAGACCAGGTAAGGTTCTTCGCGTTGCATCGAATTAAACCATGCTCCACCGCTTGTACGGGCCCCCGTCAATTCATTTGAGGTTTTAACCTTGCGGCCCGTACTCCCCAGGCGGTCGACTTAACGCGTTGTTAGCTCCGGAAAGCCACGCCTCAAGGGCACAACCTCCAGAAGTCGACATCGTTTTGGCGTGGACTACCAGGGTATCTAATCCTGTTTGCTCCCCGCGCTTTCGCACTTGAGCGTCAGTCTTCGTCAGGGGGCCGCCTTCGCCACCGGTATTCTCAGATCTCTACGCGTTCGCTACGCAGATTCTACCCCTCTGCGAGACTCAAGCATGCCAGTATCAGATGCAGTTCCCAGGACAGGCCGGGGATTTCATCTGACTTAACAAACCGCCTGCGTGCGCTTACGCCAGTAATTCCGATTAACGCTTACCCATAGCATTGCGGCTGCTGGCTGGAGTTAGCCGGTGCTTCTTCTGCGGGTAACGTCAATGAGCAAAGGTATTGCTTTACTCCCTTCCTCCCCGCTGAAAGTGCTTTACAACCAGAAGGCCTTCTTCATACACGCGGCATGGCTGCATCCAGGCTTGCGCCCATTGTCACCAATAATTCCCCCCACTGCTGCCTCCGTAGGAG
+
+4572/+*/+,04./0369:5/69600034,.02432/15-)+-751,)+,17/,02-*+0+&)/2(',/.6;9223:2//)$'$$(..')+0:/.16233358:3::86:432/11212)8+1%0.)(%%(,/7546:2**%$$+)/+./,(+/1+')*)0*'))*,)$661/.+.08101/,)*-.+12916+,,.+2(-*8(3,54,,000312,,.28,(.+)**48552801/1/*$%(($&()01181970;0,-8431.56279/..,*%'*,++-.(2)+-.1:/3::923/(1:::;8...,+,,,-+,.2668-;8/*2375;5848++-91+/3486662(+45551297../2<114-4/.044-2++''%%*/*5.:,:-0251:45/553539452;75/.0/,02)0-3.69**+%&'%%'*-'+-23223;3;82.,,+3/86887411/4664:-(&(()+-+22::9:79868671:;7/282:457<9530('+*//:415+/*(+.887;;692:222777'(,./0<446-)*//0.,5..(0)*+*.*'&&3820)-/295;6+.80-,-*:<<.1(//01-03447**912.200((001-033478505.,-..+)(++**,-0447/5.+06.114;98433840*..48:04--'(((*22(6266.2/-(./,):5;560015)996001005805,-.193*,009:0%+))03,-,+&)++,+088::364230../1-16;:3182388<9611&''-,--4;30:--.006.')/))&-'(&(1)+%)%*)-8,1-59-*+/-(3.-03378')')%('.,)'**/2*+.768266795-)1-&%$-)4-)87+(187.,12220*&%-4/7;7:<46:77825*/.+4-%,(*(((0/15;.))-2;3;1.-,-'/4.$'$$$$)&%),0037:;35+%)-'(2,,.894;9457:7:<:878278//87668)4/005539)-'&%)&$&)/2--+/8+4;860745.+./506,-//))(((.0,27+*-,/0,$$(&(5-5631'+(),..(,+-*)''&).()7;66957/:6+$**'(%&0(1,+/*4,.-455,$(*-.1136583474:2//
@9157a837-f21f-4095-94d7-daf3e5bbf1f4 ch=167 read=70782 start_time=2019-12-13T00:58:26Z barcode=BC01 runid=2c9cf7bc05858273f10e7d7ec552fc0bd742dc3e
CCTACGGGGAGGCAGCAGTAAAGGGAATTTTCAGCAATGGAAACCCTGACCGAGCAACGCCGTGAAGGAAGAAGGTTTTCAGTTGCCAAGCTTCTGGTATAAGGAAAGAACTGGCAGCTGGGAAATGGTAGCCGAGTGACAGTACTTTATTAGAAGCCACGGCTGTACGTGCCAGCAGCCGCGGTAATACGTAGGTGGCAAGCGTTATCGGAATTATTGGGCGTAAAGAGGCAGGCAGCAGCAGGGTCTGTGGTGAAAGCCTGAAGCTTAACTTCAGTAAGCCGCAGAAACCAGGCAGCTAGAGTGCAGGAGAGGATCGTGGAATTCCATGTGTAGCGGTGAAATGCGTAGATATATGGAGGAACACCAGTGGCGAGGGCGACGATCTGGCCTGCAACTGACGCTCAGTCGAAAGCGTGGGAGCAAATAGGATTAGATACCCTAGTAGTCGCCGTAAACGATGAGTACTAAGTGTTGGATGTCAAAGTTCAGTGCTGCAGTTAACGCAATAAGTACTCCGCCTGAGTAGTACGTTCGCAGAAGAATGAAACTCAAAGGAGATTGACGAGGGGCCCGCACAGGCGGTAGACATGTGGTTTAATTCGAAACAGCGCGAAGAACCTTACCAGATCTTGACATACTCATAAAAGGCTCCAGAGATGGAGAGATGGCTATATATGAGATACAGGTGGTGCATGGTTGTCGTCAGCTCGTGTCGTGAGATGTTGGAGTTAGAATCCCGCAACGAGCGCAACCCTTATCGTTAGTTACATCATTAAGTTGGGGACTCTAGCAGGGCTGCAGTGAAGCTGGAGGGAAGGCGGGGATGACGTCAAATCATCATGCCCCTTATGACCTGGAGCTACACGTGCCACAATGGATGGTGCAGAGAGCGAAGCCGCGGTGAAGCAAAACCCATAAAACCATTCTCAGTTCGGATTGGCAGTCGCCGCAACTCGACTACATGAAGTTGGAATCGCTAGTAATCGCGAATCAGCATGTCGCGGTGAATACGTTCTCGGAGCCTTGTACACACCGCCCGTCACACCACGAGAGTTGATAACACCCAGAAACCGGTGGCCTAACCGCAAGGAAGAGCTGTCTAAGGTGGGATTTGATGATTGGGTGAAGTCGTAACAAGGTAACCGG
+
('()1-48+)-0+),,,.1,*'),)(*,39.*'*,0401,'-,*4++-/21--,,-/.+-.*.++/-011*-1-109:4-'*++'&&3.'//900/+/2/44*//4*,15/(*-&$&&(1//+21*,0-/144)'(),+5%-.-,496,320&)+'*-*,0++(%)(*4776924-++3-,-,2,/./.4355/6/1001--.109-,.(.&(+)-32/1)')+0:,*$+((&30*%32/..,+7754-++((.--73-.61,0,)'+(4)-.0.%,,-0'**()*)-4+.700431010()**(31(73/+)+748:6:5,2+0+730-+--,-11.97/091-1497657543-152*./*0/.1-(332;/-)(-5/0.+**+*%''0,0.,.('$$%*+124&1/+(,2-.0289;4,(.0920++.(2-*,28-69))+795771&''(*.4'/)'+&'&*(12897:6574646564/:/.3;932410)-.().,0*.'.+0+-*'(,1236-0543/.,,,./52370.//()0*,39102&*+,.7---*')1//,+*&(364172*+(*(&(()(%$((+,/.+.27<;095:1'(/.+-6864/04,/58749-4+'%'&$,*+,-(%%(**0-661++/0/5,-+..0186,+**+6&3554333/31124616-5.327754322.70-.3668.///04655603111,578;64'*./-%%$'0+&$%()*()*,/18/651-5.//0610.10*+*.04192.,..+4753664.'---,3*)&(*+((&(&)*44.,0.'*&*3.%14,256788889;40129813).+)'*+),,,08/25'++1++'(),358112779;78.1344+*')$')+.0,2877*()+//+.5:;67;640789/9:99;/.+))+18,-'4(($%&+*($'%')/+3576555267834')281639796322014545,/52924(*,457898423113<765143221-.&)-&&*).,/-1-/1/150142//-0-(+*))')34*+//62.54,$&%(''2-765:11.0:6;3800-1('(&**3555-40-.0*++$-+'$'.)'+-..+'&*0+,,%+&%'*+(/-/320,/
@ea5fb64b-492e-4563-8f8d-b8f3e1555c54 ch=382 read=53506 start_time=2019-12-13T00:58:22Z barcode=BC01 runid=2c9cf7bc05858273f10e7d7ec552fc0bd742dc3e
CCGGTTACCTTGTTTACGACTTCACCCCAATCGCTGACCCTACCTTCGGCCGCTGCCTCCTTGCGGTTAGCTCACGGACTTCGGGTATTGCCCAGCTCTCGTGATTGTGACGGGCGGGTGTGTACAAGACCAGGAACGTATTCACCGCAACATTCTGATTCGCGATTACTAGTAACTCCAGCCTTCATGTAGGCGAGTTTCAGCCTACAATCCGAACTGAGACTGGTTTTTAAAGTTTGTAGCTCCACCTCACGGTATTGCATCTCTCTGTACCAGCCATTTAGCACGTGTGTAGCCCTACGCAAGGAGGCATGATGATTTGACGTCATCCCCACCTTCCTCTGGATTAGCAGGCAGTCTCGCTAGAGTCCTCAACTTAATGGTAGTAACTAACGACAGCGCGCTCGTTGCGGGACTTAATAACATCTCACGACACGAGCTGAAGGCGACAACCATGCACCACCTGTCACCTTGTCCCCGAGTTTCACTCGATTAAAGAGTAATGCAAAGGGATGTCAAGTGTAGGTAAAAGGTTCTTCGCGTTGCTTCGAATTAAACCACATGCTCCGCTACTTGTGCGGAGTCCCCGTCAATTCCTTTGAGTTTTAATCTTGCACGACCGTACTCCCCAGGCGGAATACTTAATGCGTTGCTTGGCAGCACGGGAGGTGTTGAAACCCCCACACCTAGTATTCATCGTTTACGGCGTGGACTACCAGGAATTATCTAATCCTGTTGTTTTGCTCCCCACGCTTTTCGAGCCTCAGCGTCGGTTGATCAGAGGTCGCCTTCGCCATGGTGTTCTTCCTAATCTCTGCGCATTTCACCGCTACATAGAGATTCCTCTCCTCTCCTGCACTCTAGATAACCAGTTTGGAATGCAGCACCAAGAAGTTGAACTGGGTATTTCACATCCCACTTAATCATCCGCCTACATCCTTTACGCCCAGTAAATCCGGATAACGCTCGCCACCTACGTATTACCGGCTGCTGGCACGTAGTTAGCCGTGGCCTCACTTTGCCTCCTTGGGTACCGTCATTATCTTCCCCAAAGACAGGCTTTACGATCCGAAAACCTTCATCACTCACGCGGCGTTGCTGCATCAGGGTTTCCCCATTGTGCAATATTCCCCACTGCTGCCTCCGTAGGAG
+
65552823617'.8/*+,.360-(,78(2*+,2312149.()0/1**''47,0000620$*')*--(/-*+/433770/235(631/-0'0,%)$('+*,')&&,,'(,-7.08444**./1447700138),-)*,3:79;1,/1,/15878<578+9*)&'*+-2(/.&&+/,-.20+))%(.118774722--./;80/-/-/137<5:'%.()54348688:.9;;1/77078-,-&/./29348.,&).10&.,+-18610-*038181..4035:($''&-,,-1++-*//*$')'+*)*($+****().-)82(',-*/162489/.3:6;9624)&3$5&,$1*,20/00676++-.'*-/0422.+*&(.1/+-+)$*(&%'*.630.*()+,++0111;23/840()(+&%&)'+,-33+-3.4-3-(-+-0)')+*4564&3848*.&2/104.15757;4;211--&''(-770+,,.2-:,9-,),-*,(*)./3').5.25::6,/156906.-3-(.,:;95;523.9/--690'(,0,<<8:/*(((+,-02**)&'+*.,.00/'))/49,-054757,),360/54<;5,5./38.*%&))8820..//:94-08107573.1-4*5+-281-%%%%0-,)**&&'+(%(,2-2/+)6..67.0*.03;4215-0.,*4555<9/2/6/008:772/00))(*(-../1,,9.,1--**',15.,/-210-'++,+9;--246788-,--*..(.270028()((*233766<99:8#&(.*&+328;+.*,1//12.'*++,2;<326926701'')'*&*2.2/+...--./31101,)(*))-5-0'3./30;3395996521/+.*+*%',+,7-($.'231111<8,(+*);6+&+-.27388298*.:*()'*0&&/'$+('*(()./5,01/625779968::8::01.)++(-/81.00*-+0/3/3)'#((/051/,,//363521/2&(()((*&)/,--(2+-+39587,80-/71//69-+-)(,*2+6019:244454++/,.//75:69:;3433.213/;//-;./15578926952;024;.*,5),0559564<,799*.,)**)-2/185787-,*
@261a537b-caf7-4dac-8fee-c43d851187ba ch=113 read=57875 start_time=2019-12-13T00:58:34Z barcode=BC01 runid=2c9cf7bc05858273f10e7d7ec552fc0bd742dc3e
CCGGATTACCTTGTTACGACTTCACCCCAGTCATGAATCACAAAGTGGTAAGCGCCCTCTCGAAGGTTAAGCTACTACTTCTTTGCAATACTCCATGGTGTGACGGGCGGTGTGTACAAGGCCAGGAACGCTTGTATTCACCGTGGCATTCTGATCCACGATTACTAGCGATTCCGACTTCATGGAGTCGAGTTGCAGACTCCAATCCGGACCACGACGCACTTTATGAGAGTCGCTTGCTCTCGCGAGGTCGCTTCTCTTTGTATGCGCCATTTGTAGCACGTGTGTAGCCCTGGTCGTAGGCCATGATGACTGACGTCATCCCCACCTTCCCTCAGTTTATCACTGGCAGTCGCTGGTTCCCGGCGGACCGCTGGCAACAAAGGATAAAGTTGCGCTCGTTGCGGGACTTAACCCAACATTTCACAACACGAGCTGACGACAGCCATGCAGCACCTGTCTCACGGTTCCCGAAGGCACATTCTCATCTCTGAAAACTTCCGTGGATGTCAAGACCAGGTGGAGTTCTTCGCGTTGCATCGAATTAAACCACATGCTCCACCGCTTGTGCGGGCCCCGTCAATTCGGCGAGTTTTTAACCTTGCGGCCCGTACTCCCAGGCGGTCGACTTAACGCGTTAGCTCCGGAAGCCACGCCTCAAGGGCACAACCTCCAAGTCGACATCGTTTGCGGCGTGGACTACCGAATTATCTAATCTGTTTGCTCCCACGCGCACCTGAGCGTCAGTCTTCGTCCAGGGGGCCGCCTTCGCCACCGAGTATTCCTCAGATCTCTACGCATTTCACCGCTACGCCTGGAATTCTACCCCCCTCTACCCGAGACTCAAACGCCGAAATTATCAGATGCAGTTCCCAGGTTGAGCCAGGGATTTCACATCTGACTTAACAAACCGCCTGCGTGCGCGCACGCCCAGTAATTCGATTAACGCTTACCCTCCGTATTACCGCGGCTGCTGGCACGGAGTTAGCCAGTGCTTCTTCTGCGGGTAACGTCAATGAGCAAAATTATTAACTTTACTCCCTTCCTCCCGCTGAAATTACTTTACAACCCGAAGGCCTTCTTCATACGCGGCATGCTGCATCGGGCTTGCGCCCATTGTACAATATTCCCCTGCTGCCTCCCGTAG
+
2/00+/.(-0-4-,5+.,(34:50896,.0986754:74)-,3/--1864*&&(*;,.//2/25-1/534/53.2()04957<9/+,%&&))56/0152523457<;714312*-,.--0428+35-3*%'('+.'0(.#&(),+6/12<9600/-('),264/-.--463888,+*44968:8..-.80-3/9-1'*+505'5(+5.20040$&(.01411062(()''%'+-*+,.-.650/()+*.00--/9/843.04.01///.4:588)&$$%)(-..373,**/2,+('02441%'))')(,++*(,+,3799:2269-,/71772)*4(*-1))2138//,+*)*)%&')++.6.&('),8006)()-,,0,35;/,3/969,()'$%#&*,33622/:82.--0-,1-,+-/280../::3.0'&1145640/1/05318-5230-180460//./2799131,-)2+.*+-09/.41.-,+,+/41/4597;35:<::-,,3-559;.4,,')%(9<86<7344/801079-,/.0.:09;//1105435.07,*'**(*,.4+56.).17/91.++&(&&--:;8/182518-20403-,1/0028-+498-96721143636773152/130++*,'$1-)+'*.-856+93/-//539/2*3,0020.-///2161'(*--.685412343(&(-),-6259781/2:-&,,5;5,0/1/356:11(6:8;;79:888877/((-391*(%#&'*-,,/0(0.))*+,;<4435+,/33..+*01732<;--0;0:9/1'/.-30/0.1,(',0977-*64.2'(,,23468373515($'''+)016*.0757166:32*$1,4,*%,4($32-+12,++,015-,+*-*1197988:2685571602''#$%,,.84..231652(*,1-*('(1+'3472590219008<60500077.4-*')*1'),1.-/4&/.+-/:.3;349921)(,69777/80006822+*-2.420.--32(+..7/-620+37-'+2&).((*$)*+/()*&--'&**,,8:7;88</*+***,,430.,+%%)*,9)99034/241;6+..()')*./069130/,/-+'''*/7),846
@700cb7fe-10d7-4121-af3e-2e15bd65730a ch=99 read=71026 start_time=2019-12-13T00:58:31Z barcode=BC01 runid=2c9cf7bc05858273f10e7d7ec552fc0bd742dc3e
CTCTACAGGAGGCAGCAGTAGGGGAATTTTTTTTCGGCAATGGGGAAACCCCTGACAACGCCGCGTGAAGGAAGAAGGTTTTCGGATTGTAAACTTCTGTTATAAAGGAAGAACAGCGGCTACAGGAAATGAGTAGCCAGTGGCGGTACTTTATTAAGCCACGGCTAACTACGTGCCAGCAGCAGCCGCGGTAATACGTAGGTGGCAAGCGTTATCCAGGTATTGGGCGTAAAGAGGGCAGGCGGCAGCAAGGGTCTGTGGTGAAAGCCTGAAGCAACTTCAGTAGCCATAGAAACCAGGCAGCCAGAGTGCAGAGAGGATCGTGGAATTCCATGTGTAGCGGTGAAATGCGTAGATATATGGAGGAACACCAGTGGCGAAGGCGACGATCACAATGCAACTGACAGCTCAGTCGAAAGCGTGGGGAGCAAATAGGATTAGATACCTAGTAGTCCACGCCGTAAGAAGCGATATTAGGTACTAAGGTGTTGGATGTCAAAGCTCAGTGCTGCAGTTAACGCAATAAGTACTCCTTTGGTAGTACGTTCGCAAGAATGAAACTCAAAGGAATTGACGGGGGCCCGCACAAGCGGTGGAGCATGTGGTTTAATTCGAAGCAACGCGAAGAACCTGAGTCTTGACATACTCATAAGGCTCCAGAGATGGAGAGATAGCTATATGAGATACAGGTGGTGCATGGTTTGTCGTCAAGCTCATTATCGTGACATTGGGTTAAGTCCGCAACGAGCGCAGCCTTATCGTTGAATTACCATCATTAAGTTGGGGACTCTGCTTGAGACTGCCAGTGACAAGCTGGAGGAAGGCAGGGATGACGTCAAATCATCATACCCCTTATGACCTGGGCACACGTGCTACAATGGATGTGGTGCATAGGGAAGCGAAGCCGCGAGGTGAAGCAAAACCCATAAAACCATTCTCAGTTCGGATTGCTTGAATCGCAACTCGACTACATGAAGTTGGAATCGCTAGTAATCGCGAATCAGCATGTCGCGGTGAATACGTTCTCGGGCCTTGTACACCGCCCGTCACACCACGAGAGTTGATAGCATGACCGGTGCTAACCGCAAGGAAGGAGCTGTCACAAAAGGTGGGATTGATGATTGGGGTGAAGTCGTAACAAGGTAACCGGAAGATAGAGCGACAGGCGGTAGGTTAACACAAAGACACCGACAACTTTCTTCCCAGCTGTAATGCGTAACTGGG
+
&(,%%''-,)+*(,-0023/*+-/"#($&'((**24954:12/,)(.0,34)$)*),-/-3:77874.1+,*-&*+(,+483..8-0/+-5<967:65--(')//++*.**/5/).-511145(4/*41*4('(*,62&)*,&+'%((*+,.)+(-)%'(()0910/50-,-+,068-++'+,,-//-/12-:-.,9554420/90160132;2+,&#+%*)+//6870/11.)).1--/696191/...'06712122052349835;832,'(&'(-3.**),)-5/3104;96:358521/8,+%'+/0')&'(/11120:32.1.:.;654/./-.32871'*,&&30/)(*,,525792/2.1-2460330521/0+.+.30/00.+),(*'4,0/11*-(&)'.(,/9**+,*+++')1+'+,9:1,&+('/*--5558:))+7477672447:-11,&+)&)+'*'('))-+.34--///2/;1913..-,4+)*+,/*5+,/03..4.4.32137355,2+...*+.(+)*)%,*006:7-/),)-671(*/(+72/,)(''*),(+*473/.8.+-*/164618330*-,//,,/42;9-42:3201&00)82.-32).))*)('(*+6:53+++)*445864.507/2+)'():9:/+++,.478879762337768)./**0101.2,-./,)-3123-(%%$'*+0..+)(&#$$)(((2/701/12,&++./((-1.,-$*,*1011/23,,--/-/85:;/9/:.,5-79;.,+++5&/,0,.,206/5/-0125886.....*,')+*,0'1611.38;753),,,.167*/+152+*20228;<998+*'))-/2344)*,,,8:6+(&&'/')(*,+3(.+*,+3**29,).*0+,,02--)),5+.8/12;:8.96771/119;<;69+9*)&&%%%%'')+*.-/05+321244/3/.-;0:0;9:533+120200('''-/0/-.+//4324/90-00,%.+/3/165795.-*%((*+-0.18-*//).+32132)(''8...,1$,$#(',2(*0)*+*738537,3007**'*,33/.''294+,.1170*4)().0,9-/061-.01.221446458(6,2:998:7;677.,(,,.-+%'&$$'')/-++%%&&'-6,,,-.5;66.)&)+65/.30)'$&(+,*/++(0&),((%$$$
@8dc18d5c-dfa6-4647-9018-079a31694069 ch=395 read=41343 start_time=2019-12-13T00:58:29Z barcode=BC01 runid=2c9cf7bc05858273f10e7d7ec552fc0bd742dc3e
CTCCTGCAGGGAGGCAGCAGTGGGAATATTGCACAATGGGAAACCCTGATGCCTTAACGCCGCGTAGTGAAGGTTTTCCGGATCGTAAAGCTCTGTGTCTTTGGGGAAGATAGCGAAAGTTGCCAAGGAGGAAGCCACGTAACTACGTGCCAGCAGCCATGATAATACCGTGAGTGGCGAGCGTTATCCAGTTATATGAATAAAGGGCGTAGGCGGATGAGATTGGGATGTAAGAATGCAGGCTCCAGCAGGTGCTGCATTCCCATTCCAGTTATCTAGGGTGCAGGAGGAGAGTGGAGTGATTCCTGGAGTGGCGGTGAAGTGATGCGTGAGATTAGGAAGAACACACCAGTGAGAGCGACTCTCTCTGGACTATGTGACGCTTTAGAGCTCGAAAGCATGGGAGCAAACAGGATTAAGATACCCTGGTAGTCCCACGCCGTAAACGATGAATACTAGGTGTAGGTTTCCAGCACCTCCGTGCCGCCACTTCTTGCCATTAAGTATTCCACTTCTCTGGGAATTACGGTCTAAAGATTAAAAACTCAAAGGAATTGACGGGACCCACACAATGGCGGAGCATGTGGTTTTAATTCAAACAGCGCGAAAAGACCTTACCCTCACTTGACATCTCCTTGCATTACTCTTAATCAGGAAATCCTTCGGGACAGGTGACAGGTGGTGCATGGTTGTAAATCTCAGCTCAGTGTCGTGAGATGTGGGTTAAGTCCTGTGAGCACCAACCCTTATCGTTAGTTACTACCATTAAGTTGGAGAGGATCTGGGCTGCCTGGGTTAACCAGGAAGGAGTGGGAGGATGACGTCAAATCAATCACATGCCTGTAAGGCTACACATTACTACAATGAGCTGGTACAGAGATCCCTACAATGCCATGAGTGGAATGACAAAACCAGTCTCAGTTCAGTTGTAGGCTGGAAACTCTGGCCTACATGAAGCTAGGTTACTAGTAATCTTGAATCAGAATGGTGAATACATTCGGAGTCTTATACACCGCCATCCACTGAGTTGGCAATGCAGAGTCCATTGAGCTAGCAAAGGCAGGTAAGTCATGATTGGGGTAGTCATGCTTTCGTGTAACCGG
+
)'(+*$-,.2(',*,1/('''()),,5+0,)'/,1--(1+&*,.71/137--(()('&'(3*,+*')(''((-,1-+.*+0045*/*+&&&(420/).00:7)59.'(')&$(('./)(+)%***-).)0+)4,-0'(%&&*-0,50-+-(&()*)/+()&$'-('&%$$%&'))*2*%&',,20,)0)%'*,&%%&'$$%'+)(+**,11676592,*%&$/&+.*(+*'((&)0-+/(14../(,$&$)(+*653535:1:,-050(%'(3,112.*)%'$$%+(&)+'(%)),+$$%&)'('&%*(&')('%'/*+,(%%'&,,.11))),/-+.7-5,*,(%'$(*'))+%%&(*-01/*'((*)/()+.(&$&'&,&'**-''%%&'*'''(%'%((/-)**8:9-1./).++*'*+&12)((-+,2071'%(%&&'()-'(&(*+'//.32,2140.'44,974.-&,,-4-.),-//-%).%()-'(&#%''054-&(%'.,/&(''%&%((,,&'%++2-5-,$%''&',(0543.-./.7+*/'0/5//-(23,14+$&%&*0'%%%)-'%%(+024/+75,04.82*)(((')$&'+0-&'0,'0().1')+)'()+,/133+0-(,,,++.)*)(/-0-2/%(()-/+-((($(---/),)++./,--.2675776&,.1*,)1//*%&%&++1$'*(,0)3/-231-.(,&-3'(&)*700/*)))',,*)*4.,1*+**/07131--.,).*)0.'+*,*'$((*(&%%%&&)&3143201/+,+*,-*)'*'*)$&''4.*+-,-%&&(*33;90/++()%(&'$)*%$%&$)'((.)'(%(&&(-))--)%&)+*)&&),,+)&)*2/')'-(*&%'*%'(&()1/0**/+0*458.32/04++-236/+),,*+//0002(-5,*01+'--/,.0/0&%$%&20231/,/+-344.-*%'+)2*-)'())&'+--80,1*.24(,)..-5-&)'+#'&$&%&&0)$%#%'(-+)&%/20.0,'&((-*(2,./444-++,-)+&%$(',.&))*%(*'0((*(&%$&'%%&$$(*('&(%#%%(,*-
@e8cc504e-1ef1-4954-9821-b422df64053c ch=132 read=42435 start_time=2019-12-13T00:58:41Z barcode=BC01 runid=2c9cf7bc05858273f10e7d7ec552fc0bd742dc3e
CTCCTGCGGGAGGCAGCAGTGGGAATATTGCACAATGGGCGCAAGCCTGATGCAGCCATGCGAAGAAGGCGCTGGTTGTAAAGTACTTTCAGCGGGGAGGAGAGAATTAAAGTTAATACCTTTGCTCATTGACGTACCACAGAAGAAGCACCGGCTAACTCCCGTGCCAGCAGCCCGCGGTAATACGGAGGGCGCAGCGTTAATCGGAATTACTGGGCGTCCAGCGCACGCCAGGCAGTTTGTTAAGTCGATGTGAAATCCCCGGGCTCAACCTAGAACTGCATCTGATACTAGCAAGGTCTCGTAGGGGTAGAATTCCAGGTGTAGCGGTGAAATGCGTAGAGATCTGGAGGGAATACCGGTGGCGAAGGCGGCCCCTGGACGAAGACTGACGCTCAGGTGCGAAAGCGTGGGGAGCAAACGGTTAGATACCTGTTAGTCCACGCCGTAGCTGATGTCGGCGGAGGTTGTGCCCCTTGAGCGTGGCTTCGGAGCTAGCGTTAAGTCGACCGCCGCCACCAGTACGGCCGCAAAGGTTAAAACTCAAATGAATTGACGGGGAGCCCGCACAAACGTTGGAGCATGGTTTAATTCGATGCAGCGCGAAGAAGAACCTTACCTGGTCTTGACATCCCGCAGAACTTTCCAGAGATGGATTGGTGCCTTCGGGAACTGTGAGACAGGTGCTGCATGGCTGTCGTCCGGCTCGTGTTGTGAAATGTTAGGTTAAGTCCCGCAGCGAGGCGCAGCCCTTATCCTTTGTTGCCAGCGGTCCGGCCGGGAACTCAAAGGGACTGCCAGTGTCGCTGGGAGGAAGGTGGGGATGACGTCGAGTCATCGCAAGCGCCCGACCAGGGCTACACACGATGCTACAATGGCGCATACAAAGAGAAGCGACCTCGCGAGCAGGACCTCATAAAGTCGTCGTAGTCGGACTGGAGTCTGCAACTCGACTCCATGAAGTCGGAATCGCTGGTAATCGTGGATCAGAATGCCTTACGGTGAATGCGTTCGGGCCCTTGTACACACCGCCCGTCACACCATCAGGAGTGGGTTACTGCACCAAAGAAGTAGGTAGCTAACCTTCGGGAGGGCGCTTACCACTTTGTGATTCATGACTGGGAGTGAAGTCGTAACAAAAGGTAACCGG
+
()17.*3(4,(*0--0,&(,.3.(-*'3*(*)*-//3721/017,58787851.%.-0.,&$+.'++-)*%&&,+)://.72+--139:9122.*4)'3-(&%)'(+)12.+3/111/1/77/.7774775/5*1'/.&()(1+%+)$).00-.-,-6./06-/88,,+..//23,,/3/.120,123../,3&)*(++3-3-3523.2/5/3466,)%'(*)--//**%%#&%(*&237-+.916097./10.*+55*-56*+4:786114-/$*,11800//02120-/+&++(&&('(*643(./1),.(,+-9-4)201.)(**.977489//176-+,++546:2..1+.50,01'*)4$%&*,+4-1-192.-56/.**+'-+-./11445'*-..0&'((),/:8;9*)//0;&7+-0/.*1171:.,''(*43401369,)&%%&,-05655)()%%4*/:.0-552%&(('1/02084448(-)),(*%-+803*-,./005301$)+*-'&$))3,939.265*,6+6.::75585:94336463240070%(/8+')'((+'%&)(0)*)*+++13;:5:7<5223140&../3,0)*0./14,&&'+6--%*+2-+*-.147&&*)'*%#-3,0,/.//0169*/1.6302:8-9+:;553431.*..4)*.:9::0/+,)(%')+8738(*),-:88304.-.258-242+-40;06/519-,./'3(')(+&)'&)/+.2137449940;0093766:7320617-615/1894:,+*)&+446831.*&'&((.2*',,)/+0-089/46523-+.%)..1375(')&&(%+*)',+51.4431/.-+'()%+,80018887:757779997/((&()()88::9942.,')$*'&++,64839-)'&*/.'&'()92:3:98()*,22497267863.-.1-4702--.&1+636/*)(3*,7554:9:98930143+-'$%*,/78150/)23426&&&'%$$%&'),(*',-227)',-0214:30()-))(+.2249(,%#%$-'.82&(+%&%+)&$&%&-*897<:1;4,15')'(0),4.,.7:922457<8754366991,**++-),01348164/+,0/099;.4
@58e1c81a-b432-44d7-b143-6143a590b416 ch=15 read=42374 start_time=2019-12-13T00:58:53Z barcode=BC01 runid=2c9cf7bc05858273f10e7d7ec552fc0bd742dc3e
CTCCTACGGGGAGGCAGCAGTAAGGGAATTTTCGGCAATGGGGGGGAAACCCTGATGAGCAACGCCGCGTGAAGAAGAAGGTTTTCAGTTGTAAACTTCTGGTATAAAGGAAAAGACGGCGGCTACAGGAAATGGTATGGTGAGCGATACTTATTAAGCCACGGCTAACTACGTGCCAGCAGCCGCGGTATACGTGGTGGCAAGCGTTATCGGAATTGTAGATAAAGAGGAGCAGGCGGCAAGGGTCTGTGGTGGCCACAGGCTTAACTTCAGTAAATACATAGAAACCAGGCAGCTAGAGTGCAGGAGGATCGTGGAATTCCATGTGTAGCGGTGAAATGCGTATATGGAGAACACCGGTGGCGAAGGCGACGATCTGGCCTGCAACTGACGCTCAGTCCCGAAAGCGTGGGGAGCAAATAGGATTAGATACCTAGTAGTCCACGCCGTAAACGATGATTACTAAGTGTTGGATGTCAAAGTTCAGTGCTGCCGGACAACGCAATAGGTACTCCGCCACCGAGTAGTACGTTCGCAAGAATGAAACTCAAAGGAATTGACAGGGCCCGGTGGAGCGTAATGGTTTAATTCGAAGCAACGCGAAGAACCTTACCAGGTCTTGACATGCTACTCGCAAGGCTCCAAGAGATGGAGAGATAGCTATATGAGGATACGGTGGTGCATGGTTGTCGTCAGCTCGTGTCATGAGATGTTGGGTTAAGTCACAACGGCGCAACCCTTATCGTTAGTTACCATCATTAAGTTGGGGACTCTGAGACTGCCAGTGACAAGCTGGAGGAAGGGCGAGATGACGTCAAATCATCATGCCTTACTGGCCATTACACCGTGCTACAATGGATGGTGCAGAGGAAGCGAAGCCGCGAGGTGAAACAAAACCCATAAAACCATTCTCAGTTCCGGATTGTAGTCTGCAACTCGACTACATGAAGTTGGAATCGCTAGTAATCGCGAATCCAGCATGTCGCGGTGAATACACGTTCTCGGGCGCGCACCGCCGTCACACGAGGATGTACCCAGAGACCGGTGGCCTAACCGCAGGAAAGAACTGTCTAGGTGGGATTGATGATTGGGGTGAAGTCGTAACAAAGGTAACGG
+
,.33012,14-+,/*)')'-.')*(&)(*3;+01:854622553+',4/2:1/..'./'337201514201..(*-()4+5-8:6*%,-+('*25-3800-)/+++,,&**60&'&)%.,./--/3+0/,5/*.2-(()00.+$%'&$$%%$%%/.1(.1.1.2/'(1)/142804---43371581924.$.+-'/(+.-/*'(+1/-/3&0()/)')$+()31)(-./')*%3+***).0+3/-073+1++($%%$')*-((%%#%)*,(*216-+$.-/++030593955)*,-.+*./24187+,3,-30891404024*0++)&',.2:965:/-.587661243,+(1..21%(0,1,++.,028820%'*5193:3:9754/1/,()()(,05)'(),+**77663/&,+3::3(,0)00/136134*(-6-34+*(-,063479--,(%&%(&(*/1*/),.511-4355(/.-/97064/.--1'.,&&+2.1-3--*,&)(-+4*,91&'#''&)(,-132420..1'&2651194/289:+*&*),4/68%21-(+),+447-./'0')+,5182//2:8.-4&/06501(*2),54*.)&)%)(&*)&&+/232&&''+,/&(03/4221)0))''*785+*((*/),./1400/)*).,.,.0/.3110443160-..//,')++6%6*-/)/./00;230(02060)()*%2250**+-1666;4.3339633,&-+,3:7::67840,//28930232++---04342%,-.03/.,-,42/3.))+.+*+).085887788;8-21466911-0+)&*,1/.&&()*,/1-./1002484-614411,5))(+*(+)+-1414946,(-.''*)'+152%/7-,12:5020/7:98918827%()%.'&%+*2132/----2%&$(()-.,2/+3.:.565643-))*2'(&%%*+43/.+/07799969)41*+.-'-),./9+++*.','&$(*07-8:,-,*,+-(&)'%)&)*,.)&&(%%)1054/8,1+/--(((-,3,-%((/+/1430(+117<;8/6++,/.22.460-+++(*+*-.6.48+/7452/''
@3375e9e8-f93d-408b-9f19-739c9cf1c4e6 ch=350 read=36114 start_time=2019-12-13T00:58:51Z barcode=BC01 runid=2c9cf7bc05858273f10e7d7ec552fc0bd742dc3e
CACGGTTACCTTGTTACGACTTCCGCACAATCTTTGACCCTACCTTCGGCCGCTGCCTCCTTGCGGTGGCTCACGGACTTCGGGTATTGCCAACTCTCATGGTGTGACGGGCGGTGTGTACAAGAACCGGGAACGTATTCACCGCGACGATTCACTTGATTACCTAGTAACTCCAGCTTCATGGGCGAGTTTCAGCCTACAATCGAACCCTGAGACTGGTTTTAAGTTTGGCTCCACCTCGCGGCATTGCATCTCTCATGTACCAGCCATTGTAGCACGTGTAGCCCTACGCCAAGGGCATGATGATTTGACGTCATCCCACCTTCCTCCTAGTTAACAGGGCAGTCTCGCTAAGTCCTCAACTTAATGGTAGTAACTAACGGCAAGGTTGCGCTCGTTGCGGGGACTTAACCCAACATCTCACGACACGAGCTGACTGACAACCATGCACCACCTGTCACCTTGTCCCCGAGAATTTCCTCGATTAAAGAGTAATGCAAAGGGATATCAAGTGTAAGAGTGGAGTTCTTCGCGTTGCTTCGAATTAAACCACATGCTCCGCTACTTGTGCGGGTCCCCAAATCAGACGCTGGCATTTAATCTTTGACCATGCTCCCCAGGCGGAATATACTTAATGCGTTAGCGGCGGCACGGAGGTGTTGAAACCCCTGAAGTATTCATCGTTTACGGCGTGGACTACCAGGGTATCTAATCCTGTTTGCTCCCCGCTTTCGAGCCCCAGCGTCGGTGCAGTCAGAGAGAGTCGCCTTCGCCGCTGGTGTTCTTCTAATCTCTACGCATTTCACCGCTACACTAGAATTCCTCTCACTCTCCTGCCTCTAGACCAGCCGGTTTGGAATGCAGCGCAAGATTGAGCCCGAATTTCATCCACTTTAATCATCGCCTACGCTCCTTTTACGCCCAGTAAATCCGAGGATAACGCTCGCCACCTACGTATTACCACGGCTGCTGGCACGTAGTTAGCCGTGGCTTCCTCATGGGTACCGTCATTATCTTCCCCAAAGACAGAGCTTTACGATCGAAAACCTTCATCACTCACGCGGCGTTGCTGCATCCAGGAGTTTCCCCATTGTGCAATATTCCCCTGCTGCCTCCCGTAGGGAG
+
1$&'*+1-/.0-+04&+,.,1+1+%+(+.524)--**,6-(*,'&)(()/2/34347/1#&&)+.52)-*((#)*,98670,7//,23+...).-,(*-1670/-./62::6-10.1/*(()&$'003+/1'&)',,151&0-,./(/.)110'+&(,-./*-&&$1*/*,*6-*+,-4('())40/.//:8/*343,*-/62:0283*()+0/129:42;;/01**,'&'./54.084645483(5(+-53//-)'&'&)(+-'-3-,:-.**++'--.--).-7,'&)$'),.*))23...//59;20053365*76+)0.1:470/1*)/03/&-).-//...-+-,,,6//0891424,*)0+,3810.+-,-*/+++$('$.*)324/3.546:/4+24-+-3-4,31,,/+*****-.1220534251./.+./5769;6530.15.27360/.8/090//.-&'((&(+467977719097)('*+1(4&..4).5208'44,,(+-/1(&%'()+)*/956:0.*,-8112:30--./13,--+,--+*+++*,..,-0/204'/+,023)''%&'+'##&&)%('')0.-7-.13%&(,:.701.366-*,30,10720--+,0-3/775,2')(&1.-20/-,0)+,+/10'+/&-(''*&*''+.1:724433::02+7,+,6937755715,&((+/.24149444<4-/+752(%%%&+,&',6//)*).-,/',+$*+.61,(*)*),-00298395249153343*5937:824:765,'$&&)+/880.5626868312).&3)3.3-/2/(+,-+16,+-*+44322&++-/1&7096.70:981+*)%,%(%)*&'&*/9+(%&)-2//252&)+,',5./(*+'''&$%#$&(*-1+&#('&&%&$$&-((+.+&+0,/1450010/8978;86778455121$*+/,.2:-:+'$'&))*0.,-13..)+*,3.754')')')&0&$+-*4.-.65:+142.4*),(*)$%'14801--,)',4840-)(*-34687612144:635623587577()1.$,/84305-'*.*-/./1,.1-87-(*+-)(,*(36.,20/2'*'
@b17e8273-6ab3-4ca6-94a6-eb22baa784fb ch=460 read=36849 start_time=2019-12-13T00:58:49Z barcode=BC01 runid=2c9cf7bc05858273f10e7d7ec552fc0bd742dc3e
CTCCTACAGGGAGGCAGCAGTGATTTTCGGCAATGGGGGGGAAACCCTGACCGAGCAACGCCATGATGAAGGAAGAAGGTTCGGATTGCTTGTAAACTTCTGTTGTTATAAGGAAGAGCAGCGGCTACAGGAAATGGTAGCCAGTGACGAGAACCGCGACCAGAAGCCACGGCTAACTACGTGCCAGCAGCCGCGGTATGCAATGAGTGGCAAGCGTTATCCAGGAGATTATTGGGCGTAAAGGGGAGCGGGCGGCAGCAGGGTCTGTGGTGAAGCCTGAAGCTTAGCTTCAGTGGCCATAGAAACCAGGCAGCTAGAGTGCAGGAGAGGATCGTGGAATTCCATGTGGCCAGCGGTGAAATGCGTAGATATATGGAGAACACCAGTGGCGAAGGCGACGATCTGGCACAACTGACGCTCAGTCAGCGTGGGGAGCAAATAGGATTAGATACTAATGGTCCACGCCCAAGTAAACGATGAGTACTAAGTGTTGGATGTCAAAGTTCAGTGCTGCAGTTAACGCAATAAGTACTCCGCACCGTGGTAGGTTTGCCGGGGAATGAAACTCAAAGGAATTGACGGGGGGCCACTGAAGCGGTGGAGCATGTGGTTTAATTCGAAGCAACGCGAAGAACCTTACCAGGTCTTGACATACTCATAAAAGGCTCAGAGATGGAGAGATGGCTATATGAGGATACGATTGGTGCATGGTTGTCGTCAGCTCGTGTCATTGAATGTTGAGTTAAGTCCTGGCGCAGGCGCAGCCTTATCGTTAGTTACCATCATTAAGTTGGGGACTCTGGCAGACTGCCGGTGACAAGCTGGAGGAAGGCGGGGATGACGTCAAATCATCATACTTGCCCGTGACCTGGGCTACACACGTGCTACAATGGATGGTGCAGAGGGAAGCGAAGCCGCGGTGAAACAAAACCCATAAAACCATTCTCAGTTCGGATTGTAGTCTGCAACTCTCGACTACATGAAGTTGGAATCGCTAGTAATCATAGTCCAGCATGTCGCGGTGAATACGTTCTCGGGCCTTGTACACACCGCCGTCACACCACGAGTTGATAACACCCGAAGCCAGTGGCTAACCACCGCAAGGAAGGGCGCTGTCTAAGGTGGGATTGATGGTGGGGTGA
+
0/0/,-0',5+(/5*0//*-.'6/::5-5:93911/62/'%.0--4-+,,/-)+&-/79677&%%%(**0-1++(-).32:11,+4,('%$$$%(&%')+++/-'0-,+2,+))+&(%+'--*50127153*4*&()(1379-0124,)'%)(&###%''+'%*(#'(',.5/-.,),$'(+55/---,044,-+(++++1,)+((+*1+-(.*/1.7/*0(%)*''&,,)-.17655042,)*1+$&'&/2)-,)&-,+)42,//72,/.,/2)09821/&')*,*+/220/.)&035972/4608384422331/,004:56/+'&*+*---4/,-.-:.7)*%$$(28.//.8765;3//265768877/246-+(/*+6:79/5/.++,-32:881/11170-,-15/&(*-/434-(*'%&)*-/67+*//1;55.12*.00254)*%&%&%%()(%&&''%'(()&&)..00+,'))..99580:0:0;;367793/297669998721213282--//.10)/++.27/)%)%&()*((%)-6.+*)+-))%&'%)+*,-41/+-++0.-,-/+289:*/,%&$%*(&)22730),-%.&)-65;;69894*0)$)4(2*,---*/-.4-6./4*,',,3:30010.2330.350,*3/02*&%)+88-,,+*32*1../62.*)*+,542-+02-0213350529/10,(&&()(.++/12'0)**+,)5'&#'-7091.9.+--+'-)'++%+))/'(,+-7567422524;797*..)(--7-.8756672283/-//0362'++,*-0,*,,:206037490/(-+225687767<93/.-,$&#((('()')*+-3;6699840.**(*-3488546647;6743334&)',/*+/-1-0.(18*,.60/,4*..<;7195./5;;96;::<726*-/:9)2&1+-.20././+1'+)-)-1//0%(%)&-+*5.7+,*+,20,,')*))+$%%%)*''+,.:79:8:.463496687;:844)003050..5301-)'%'&(+/0/-/0-/,'(&*,.03.,+.5,*.1(07*21.//'),0*$,))+/6).+3+-+*'*--10).)1*-3::511---/')+2/*+(.
@cac605fa-dde7-40bc-b989-62fe84352e8b ch=15 read=42372 start_time=2019-12-13T00:58:50Z barcode=BC01 runid=2c9cf7bc05858273f10e7d7ec552fc0bd742dc3e
CCGGTTACCTTGTTACGGCCCCAATCATCAATCCCACCTTAGACAGTTCCTTCCTTGCGGTTAGGCCACCGGCAAGATTGTTATCAACTCTCGTGGTGTGACGGGCGGTATTATTACAAGGCCGGGGCAGTATTCACCGCGACATGCTGATTCGCGATTACTAGCGATTCAACTTCGTAGCCAGTCGAGTTGCGGGCTACAATCCGGGCAAAGTAGTTTATGGGTTTTGCTTCACCTCGGCTTGCTTCCCTCTGCACCATCCATTGTAGCACGTGTGTAGCCCAGGTCATAAAGGGGGGCATGATGATTTGACGTCATCCCCGCCTTCCTCCAGCTTGTCACTGGCAGTCTCGCTAGAGTCCCAACTTAATGATGGTAACTAACGATAAGGGTTGCGCTCGTTGCGGGACTTAACCCAACATCTCACGACACGGCTGACGACAACCATGCACCACCTGTATCTCATATGGCTATCTCTCCATCTCTGGGCCTTTGCCAGAATAATAAGAGACCTGGTAAAGGTTCTTCGCGTTGCTTCGAATTAAAACCATGCTCCACCGCCCCATTGCAGGCCCCGTCAATTCCTTTGGTTTCATTCTTGCCGAACGTACTACTCAGGCGAATTACTTATTGCGTTAACTTCTGGCACTGAACTTTGACATCCAACGCACTTAGTACTCATCGTTTACGGCGTGGACTACTAGAATTATCTAATCCTATTTGCTCCCCACGCTTTCCGGGACTGAGCGTCCGGTTGCAGGCCAGATCGTCGCCTTCGCCACTGGTGTTCCTCCATATATCTGCATTTCCGCTACGCATGGAATTCCACGATCCTCTCCTGCACTCTAGCTGCCTGGTTTCTATGGCTTGCGGTTAAGCTTCAGGCTTTCACCACAGACCCTTGCTGCCGCCTGCTCCTCTTTACGCCCAATAATTCCGGATAGCAGCACACCTACGTATTACCGCGGCTGCTGGCGTAGTTAGCCGTGGCTTTCTAATAAAGTACCGTCACTCGGCTACCATTTCCGCAGCAGCCGCCGTTCTTCCTTTATAACGAAGTTTACAATCCGAAACCTTCTTCCTTCACGCGGCGTTGCTCGGTCAGGGTTTCCCCATTGCCGAAAATTCCCTACTGCTGCCTCGTAGGAG
+
'),&7/'*9/.(.*$+,*.76.,--0/458;52:+*0,/.+005165;0+.31-)/+--84-)+0:713++''%)''0+)5-..200..0122759555314,168573&6,+6--.5)1/0-).&%.)'+.2/.-7//144;:;999878<967:819000.20/'1((&%(382&'%%&((,03*(.*4./-2-43476<63.(*%%$%&&))08<;.66<47;<,12372049*)'%&+(),79/90./5.0/265:;-+4.%%')-./.1.2*)+*/0,)/1213657*4.;76,532/-+)'033/1028895574(&'&),/9,05//024013)2/.20-.01.52120+,--0-),-/0305/-../201.---1++,+-3*23//++)+664-7,,+3/22-/../0*-2.01642+-.*20/010/0(-/12407:24())4.0350-,-/2.7&)+2'002/0,//0.*)+0/-%(,(*//10%$$'&$%&')*)-&&*,/7030/10*+4-<981.()'/+))/-0))*-+):;:264*+4560,1)&'%%%)+2)'&,(085*&00245;8/34.**35++)*4.6.)0)(*3159/0''+,0')2.%%&)%%',(*/+*++1-9+(*3&%&++,665791372,-0683.2-,%('++0.--'.10/33-88,%+-0/018:6661611*%*---.0145,5.,-0<4./2897.*+)*07/-'(12002102.6;4.022801-,+/./-7785,4)+3162%%+*2335429169+05-//3887-/3).:*2/*+202*2/0/.(&0+1)'(*2-6../,,311-&,*,---02167-.5/:4//0337237.)'(*,31)-.40&)41.74*(+.)+&,/7:5170128::67<,,,,4:/399227/0,'-++)-,.1'7(:.,+-'(('(),6.//./77:69,++--/00::3:2106939.018&1+8/39,)&-2,5;3.2&23.//-.00-7-.+44-/:60-%'%''+,0807;8;<6152..68//00.*)**.8:00142/-*/1)/38;8:<:625,%('),20041..23)9.7*.:,2<508:1+,;,.-,-1,2)-04-'%(**234321/('*-&*%
@f7ae096e-0b3b-4b1a-8bb0-fe6c5c0d570d ch=67 read=56964 start_time=2019-12-13T00:58:59Z barcode=BC01 runid=2c9cf7bc05858273f10e7d7ec552fc0bd742dc3e
CTCCTACAGGAGGCAGCGGATGGGGAATATTACTGCATGGGCGCAAGCCTGATGCAGCCGTGCCCGCGTGTATGAAAGGCCTTCAGCTGTAAAGTACTTTCAGGTAAGTTAATACCTTTGCTCATTGACGTTACCCGCAGAAGAAACACCGGCTAACTCCGTGCCAGCAGCCGCGGTAATACGGAGGTGCAAGCGTTAATCCAAAGGTACTGGGCATGCAAAGCGCACACAGGCGGTTTGTTAAGTCCGGATGTAGAAATCCCGGGCTCAACCTGAGAGACTGCATCTGATACTGGCAAAACTTGAGTCTCGTAGAGGAAATTGCAGAATTCCAGGTGTAGCGGTGAAATGCGTAGAGATCTGGAGGAATACCGGTGGCGAAGAACTGACCCCTGGACGAACTGACGCTCAGGTCTGCAGCGTGGGGAGCAAACAGAGTTAAGCAGATACCCTGGTAGTCCCACGCCGTAAACGTGTCTTCGACTTGGAGGTTGTGCCCGCTTGAGGCGTGGCTTCCGGAGCTAACGCGTTAAGTCGACCGCCTGGGGAATACAGCCGCAAGGTTAAAACTCAAATGGGTGGTGGGCAATAATGGTTTTAATTCCGGTACAACGCGAAGAACCTTACCTGGTGTGACATCCACGGGAAGTTTTCCAGAGATGAGAATGTGCCTTCGGGAACCGTGAGACAGGTGCTGCATGGCTGTCGTCAGCTCGTGTTGAAATGTTGGGTTAAGTCCCGCAACGAGAGCGCAACCCTTATCTTTGTTGCCAGCGGTCGGCCGGGAACTCAAAGGGAGACTGCCAGTGATAAACTGGAGGAAGGTGGGGATGACGTCAAGTCATCGCGAAGCCCTGACCAGGGCTACACGTGCTACAATGGCGCATACAAAGAAGCGACCTCGCGAGAGCAAGCGGACCTCGCAAAAGTGCGTCGTAGTGCCGGATTGGAGTCACCGCAGCTCGACTCCATGAAGTCGGAATCGCCTTCAAAGTAATCATTAGTCAGAATGCCACGGTGAATACGTTCAGGCCTTGTACACACCGCCCGTCACACCATGGGAGTGGGTTGCAAAGAGTAGGTAGCTTAACCTTCGGAGGGCGCTTACCACTTTAATGATTCATGACTGGGGTGAAGTCATAACAAAAGGTAACCGG
+
,115,/3*55-/2/./1---2144)-2.-02(*'%#&('1-+),58.3855485,,)2)++(2-++326---1/'1+).,++)%%%#&*'-2(()**,0$$$&()*/+.,1,-.9/76+*778/6--(++-//181-/,.1*&++%,,03(31+4***72'1%,*%)*&./('(''*1*&'*-6024/2484/0./.2,*-*+*')&)$+)-(&$&(((...((''&&%((-7:197;:56<77271))/-+++&%*.,(1.))56*,8(4,/+'$&&)+5323224.--,&--.2.)-*'&%$($*+++())'%&'&&('*)),2-/-2,:)(22/,**,,.62.*-.*12:910%((0027-*0,/5033:3:/32/*,(+(+++/$185,,/611,)1*/.//3589/18)&$$$(&'*0+)5-)//10)',)'+.0-.'-.+/229<226:744705+*+,5199:;-.*&%'$(-'(./0615--/.900)41*&-,/-.,200.16/..0-1-,-0++.****,:.:,27..1969;87:0&*')'+&*2*)*.3.529+,..),67<21-0&$&%#-,*'''('&)5.8;:+'1(3*+0)'()/-0/21/4--3206.*+/**(+&)(*66660-0-0)&''/590,)**-./84,,1--4857:232+9;.:1:7962555/34-----5475846680/00.1/013647/*-1++149*574;3-)+.2'%&+00-%&'))+0..171+0./+3,+'-/-23/.-120:(8,5/78,2./54<-*/.*-..367-+,,+000/,,-33,*+*0-111795-()*00/2+),,/175%%$$%$&'&$&'99/9:7660,&(*+356*---,,*)*-0117,0)&(('*0-/+,3/..*+''&-4*03;7/6.,$%/4.(((,/-*&%'$%),/+/0,/1,.*('-&'&$&(%)**&$&(1,/+,,1++,(5/7-0'+(+++)+(')+5//).,)*((')&**+470,3+++8<9041226'*073/4,0-/)-+/751:7//3,.)23+1+.,))*'-/16./.8.&&(),3--,**()3+,***+)0',/.//*6**6:/,17)%$'(/210&/(*+1110--,+3--,%,-51.61'2)-365;27
@7507eb72-a9b1-45ab-a8cb-7f06d85f06ae ch=146 read=51586 start_time=2019-12-13T00:59:06Z barcode=BC01 runid=2c9cf7bc05858273f10e7d7ec552fc0bd742dc3e
CTCCACAGGAGGCAGCGGTAGGAATTTTCGGCAATGGGGAAACCCCGACCGAGCAACGCCGCGTGAAGAAGGTTTTCCGGATTGTAAACTTCTGTTATAAAAGGAAGAACAGCGGCTACAGGAAATGGTAGCCCAGTGACGGCTGCGTTATTAAGAAAGCCACGGCTAACTACGTGCCAGCAGCCGCGGTAATACGTAGGTGGCAAGCGTTATCGGAATTATTGGGCGTAAAGAGGAGCAGGCGGCAGCAAAGGGTCTGTATGGTGAAAGCCTGAAGCAACTTCGGTAAACCATAGAAACCAGGCAGCTAGAGTGCAGGAGAGAGGATCGTGGAATTCCATGTGTAGCGGTGAAATGCGTAGATATATGGAGGAGGAACACCAGTGGCGAAGGCGACGATCTGGCCTGCAACTGACGCTCAGTCAGCGTGGGGAGCAAATGAAGTTAAGATACCTAGTAGTCCGCCGTAAACGATGGTACTAAGTGTTGGATGTCAAAAGTTCAGTGCTGCAGTTAACGCAATAGAATTACTCCGCCTGGTAGTACGTTCGCAAGATGAAACTCAAAGGAGATTGACGGGGGGGGCCCGCACAAGCGGTGGTGTGGTTTAATTCGAAGCAACGCGAAAGAACCTTGCCGAGTCTTGACTTTATACTCATAAAAGGCTCCAGAGATGGAGAGACCTTATATGAGATACAGGTGGTGCATAGTTTGTCGTCAGCTCGTGTCGTGAGATGTTGGGTTAAGTCCACCTTGGCGCAACCCTTATCGTTAGTTACCATCATTAAGTTGGGGACTCTGCTTGAGACTGCCAGTGACAAGCTGGAGGAAGGCAGGGACGACGTCAAATCATCATGCCCCTTATGACCTGGAGCTACACATGCTACAATGGATGGTGCAGAGGGAAGCGAAGCCGCGAGGTGAAACAAAACCATAAAAACCATTCTCAGTTCAGTTATGGTCTGCAACTCGACTACATGAAGTTGGAATCGCTAGTAATCGCGAATCCAGCATGTCGCGGTGAATACGTTCTCGGGCCTTGTACACACCGCCCGTCACACCACGAGAGTTGATAGCTTACCCGAAGCCGGTGGCCTAACCGCAAGGAAGAGCTGTCTAAGAGTGGGATTGATGATTGGGGGGTGAAGTCGTAACAAAAGGTAACCGG
+
/2*(&&%-1(++(*/-(),+*''-+49545;9/32-*(&'+,,,+()376./),.(3*/3,,-**+'%)((./3/-/.43/17/349423637.6---383(..13/362&/*,+++23&+(--,+5521/83,(,-/322+%&++''(%+*+'&-0,)/1,+/,,+2/-.)+)(*+:41--)72-,0,-4-.-1.5658427212120900/8%,*)-)%*'/-++/619*'&40)+*/35/+4.%0,/3+)-7/1,,'&(),**-2.,186*-(%&&(&-+409894(3010-,/420966810&--%)((),4)33+,)**.-*,-/4+*0,3:3;..,,)*)+-0:324:61-/12389942.23:/13).1*9223:5674:4,+3*0.6984434-.4766686(.(*+65+)*()04(&&''-,/*$)+5730&&%()1,.+0966:+*,/)-,6('-224682.../)(+*.54..00/:191:6:34;5++8:960/-...6)5/7.6/4316/.*.),((*00305:85))&),,235;52651,/121:8/,/'.+(*'(('4313&*-,,2962:,-//2,-*--4)+'''-)44:+1+275./+),80622()%%))2,%%(*-6'()//0/+))&+++,.01176776,,204;,++++.888+'&('''()*/666467626+2-.1857:::+288/+..550%&(*978633/028684,42,577289*,86$)%')-,,(**(-6.)/-13234001:45:8883161,//4-69257..*&(-,.//5794:5111/*)/+'+,4/.60,))**&)49)(()+2386<;45496'*%(,,.+900.13708-)*)2,,('$**.//42723654+,-*.10-,0,(.+-)+,*/:50.,0,10,4.,.::08:-139::/1/78:86;489:8%4)1'-%*0255730./+)(()&+$-'(61/9/51945--+0/.17232999;29'%+1+/+-/-1'2667;8696747/0+1/0406/./210/1:23;-/43//+/700/+*'*6))*&&$)'))1)'(*.*.76:516.4++)0-+-13)/**('&&1./11/(((,-093,1,+,--218--364..+*2+,,16564651(*',(),*45
@93ab45c3-1659-46c5-92a9-bf9ad057ce6c ch=360 read=74427 start_time=2019-12-13T00:59:06Z barcode=BC01 runid=2c9cf7bc05858273f10e7d7ec552fc0bd742dc3e
CTCCTACGGGAGGCAGCGAGGAATTTTTTCGGCAATGGAAACCCTGACCGAGCAACGCCGCGTGAAGGAAGAAAGGTTTTCGGATTGTAAACTTCTGTTATAAAGGAAGAACAGCGGCTACGAAATGGTAGCCGAGTGACAGTACTGATAGAAATACGACTAACTACATTTTTAGCTTAGCCATGATGACGTAGGTGGCAAGCGTTATCCAGGTGTGGGCGTAAAGAGGGCAGGCGGCAGCAGGGTCTGTGGTGAAAGCCTGAAGCAACTTCAGTATTCATAGAAACCAGGCAGCTAGGAGGATCAGTGGAATTCCATGTGTAGCGGTGAAATGCGTAGATATATGGAGAGACACCAGTGGCAGAAGGCGACGATCTGGCGCAGCGACGCTCAGTCCCGAAAGCGTGGGGAGCAAATAGGATTAGATACCTAGTAGTCCACGCCGTAAACGTGAGTACGCAAGTGTTGGATGTCAAAGTTCAGTGCTGCAGTTAACGCAATAAGTACTCGCCTGAGTAGTACGTTCGCAGAATGAAACTCAAAGGAATTGACGGGGGCCCGCACAGGCGGTGGAGCGTAATGGTTTAATTCGAAGCAACGCGAAGAACAACACCAGGTGTGACATACTCATAAAAGGCTCCAGAGATGGAGAGATGGCTATATGAGATTTGTTGGTGCATGGTTGTCGTCAGCTCGTGTCGTGAGATGTTGGGTTAAGTCCGCAGCGCAACCCACTTATCGTTAGTTACCATATCATTAGTTGGGGACTCTGGCAAGGACGCTGCCAGTGACAAGCTGGAGGAAGGCAGGGATGATGTCAAATCATCATGCCCCTTATGACCTGGGCTACACGTGCTACAATGGATGTGCGGAGAGGGAAGCGAAGCCGCAAGGTGAAACCAAAACCCATAAAACCATTCTCAGTTCGGATTGTAGTCTGCAGCTCGACTACATGAAGTTGGAATCGCTGGTAATCGCGGAATCAGCATGTCGCCCGGTGAATACGTTCTCGGGCCTTGTACACACCGCCCGTCACACCGGTTGATAACACCTGCCCGAAGCCCGGTGGCCTAACCGCAAGGAAGGAGCTGTCTAAAGGTGGGATTGATGATTGGGGGGGTGAAGTCGTAACAAAGGTAACCGGAAGATGGGCGACAGGCAAGTAGAGTTGGCACCCGCAAAGACACCGACAGCTTTCTTCAGCACAGCAATATTAACTACCACC
+
)+/)&+,,83*,/.,*)&%&'))+0137*758.3.+,,+,*.2-*+-1;1655233.3:666889:602-(,.)(,3:9--.9.03.010)+5/8809///;<--(.)(250%-,(0/341*'+3*,()+-/7)))))**'+/,,+%%+*&-.('(()*,/583324*/0,($%%%%%&&3($%%$(#$'*1-2/.1:2289:01/.-3()636-4.0-*((,+('(,--.-3960:60**(+27212435:4305,*07.+-+()+(,.3/,.,-%&&))0.076083118//.-)+,&+2,33%+-513030/.)-+.-/././75-16-,29:::9;83/'*/5**)()66473445;5&&+,.41973200.)2)($)('()**)++0*+-02+'(('(../+.1*'*,8:73,2-*9*'(**%&%(),/-2263(-.07669<57)&%$&)'4()..-024895885971,())2:.0/1-'++**,.0,2.2-7),)'))++7+-21)(((%()*.76:3,-+&0,-529-12448,)(()3/445-5:9/*52,,,10122&0-08,//)-)((064<:8:694)*,'*4-2/,+*-'-0*($'&)++-**),--/3,(+(*0-.63.)2/.0(*((-/082/*'%//-7768831//'%)'%&))..:5555(74;022566./.-..1037253/.---041663;390611)&&&$$+*+.:4))2+--743621170,-&&),-,8-/,/849;/51,*(')*+)--*,'*-/21.,***)15,.*++(+(*),-*&-2-2./..+13487345;;4:7/93*+,,.978:71+),/,-)+(,.4/*,++()1&*&)(.)3+(&)*(),',&'-*--+-15.52/6/'-&-)*%):2.-*-372579<548/3781.2*//..2496/%0.-13+*'&'&(.//6.-424499573463921501/54*-(*+/0112353,-*((.756;75767<66500848193333-/+07,88,+4201/1/&%**'(,,.,)-0),1*))/2056)%'*'4,8139967-4(0++,))'))(')')+0,-3/7;30724454)+'*)..20-0-&&('314/+('*)../223+.-42/0,),++749(01(+&'))+'(46.1,+-.)%(04//),.295983(++8:.7:0+)*++-*,+'%'(+.-).#&%#%"
@0d4c2480-1a27-41b5-8c44-f8427bf0d500 ch=70 read=49371 start_time=2019-12-13T00:59:05Z barcode=BC01 runid=2c9cf7bc05858273f10e7d7ec552fc0bd742dc3e
CTCCTACGGGGAGGCAGCAGTAGGGAATTTTTTTCGGCAATGGAAACCCTGACCGACAACGCCGCGTGAAAAGGTTTTCCAGTTATGGCTGTTATAAAGGAAGAACAGCGGCTACAGGAAATGGTAGCCAGTGACGATGCTGTTAAAGCACGGCTAACTACGTGCCAGCAGCCGCGGTAATAGGTGGCAAGCGTTATCCGGAATTATTGGGCGTAAAGAGGGGCAGGCGGCATGAGGGTCTGTGGTAGAAGCCTGAAGCTTAACTTCAGTAAAGCCATAGAAACCAGGCAGCTAGGGTGCAGGAGAGGATCGTGGAATTCCATGTGTAGCGGTGAAATGCGTAGATATATGGAGGAACACCAGTGGCAGAAGGCGACGATCTGGCCTGCAACTGACCTCCAGTCCGAAAGCGTGGGAGCAAAATAGGATTAGATACCCTAGTAGTCACCGCCGTAAACGATGAGTATTAAGTGTTGGATGTCAAAAGTTCAGTGCTGCAGTTAACGCAATAAATTACTCCGCCTGAAATTAGTACGTTCGCAAGAATAACTCAAAGGAATTGACGGGGGGCCCGCACAAGCGGTGGGCATAATGGTTTAATTCGAAGCAACGCGAAGAACCTTACCAGATGTGACATACTCATAAAGGCTCCAGAGATGGAGATAGCTATATGAGATACAGGTGGTGCATGGTTGTCGTCAGCTCGTGTCGTGAGATGTTGGGTTAAGTCCACAGCAGGCGCAGCCCTTATCGTTAGTTACCATCATTAAAGTTGGGGACTCTGGCGAGACTGCCAGTGACCAGCTGGAGAAGGCGGGGATGACGTCAAATCGTCATACGCCCATGACCCTGGAGGCTACACACGTGCTACAATGGACGGTACAGAGGAAGCGAAGCCGCGAGGTGAAATAAAACCATAAAAACCATTCTCAGTTCGGATTGTAGTCTGCAGCTCGACTACATGAAGTTGGAATCGCTAGTAATCGCGAATCAGCGTAATGTCGCGCGGTGAATACGTTCTCGGGCCTTGTACACACCGCCCGCCACACCACGAGTTGATAACACCCAGAAGTGGTGGCCTAATGCAAGGAAAGGCTGTCTAAGGTGGGATTGATGATTGGGGTGAAGTCGTAACAAGGTAACCGG
+
.-1*+/809:+),/-,0-*+.0+4/+0-58:;0.33<97;80+/.*3.*)(..1+(*,5113;221(')+*,',*21+3''*27()(&')+-3104:++*,+)075-23195402+/(1**(47/./5/(*-.-/(&&(,.''(+0*(),*1***-2-,,3-5043/11/+31201/-5..%++,0747:,-//9535'&1&%)((-018/..)55-&%+,)+(+,3**&%#$%&+2-,.1/-+&.%%-*')32,2,)'&%/'*013',-65++26.+./06527776..'--&/2+*+/(5,*+)/7,,+.00*5)3*09-.-(')&)*-53+0/+*232/('-/12245.+0+-8336:03.3.-&'---43:;:6565.4-6/778610,++))+/*),/9(&-4,,8899;.*)(.53,,.*-'8+.+3476;((--6/2/0$%(),2336:84+&*,())),--**,25<8;6722)&)+)-.+2)-/.///1')*88985769545(,((),12,16.-)'$($&('%&%/8/*'.3)(/*-+,,98:*,+((+,00534:7+*+5-,-'1/5+..+--+)''(,'*65696,4282*-,&*+'--+,/2/3;3..0,09&&-,&+'*+,,).00'('21-4037)+*--./720/0*'-..6+++)*03//0539337764675/45002880+/..77100001-,()+.0806/2.,*'&*)')/.30189501%,)&)(*,7.2/**.&(0-670'(/+8/*/..48/.1253-*),0445754700.--('(,--./,+)*..309:60567859956-./075',&*$'&$(//134*++.'*((**+**+,//34,,/.9//:643-+&+%*'*'),()(+2,088622.3.-,1&$(,4.-.&&'-/1,.268<76703588/:1/9///670./--&..933662656.3/,3/)**0*-')'+,-24120456;88-).)-,+*)(&*-/*174/.*014.50--/02.33/5+,)+-005;17;1-25*+/25,0---+/'%'%##$&%&&$)'$$''+-6.((-&&$*''*(,)%%%&&$)*-1/*-+4:9003..++,-6-650//-3...,--/102*5,.6:;:/
@d9ba02d3-682d-4664-9d7e-8b7a8b1268ce ch=240 read=73626 start_time=2019-12-13T00:59:04Z barcode=BC01 runid=2c9cf7bc05858273f10e7d7ec552fc0bd742dc3e
CCGGTTACCTTGTTACGACTTCACGAAATCATCAATCCACAGCCAGACAGCTCCTTCATTGCGGTTAGGCCACCCGGCTTCGGGTGTTTATCAACTCTCGTGGTGTGACGGGCGGTGTGTACAAGGCCGGAGAACGTATTCACCGCGACATGCTGATTCCGCGATTACTAGCGATTCCAAGCCTGCATGTAGTCGAGTTGCAGACTACAATCCGAACTGAGAATGGTTTTATGGGTTTTGCTTCACCTCGCGGCTTCCTGGCTTCCCTCTGCACCATCCATTTAGCACATTAGTGTGTAGCCCAGGTCATAAGGGGCATGATGATTTGACGTCATCCCCGCCTTCCTCAGCTTGTCACTGTAGTCGCTAAGTCCCCAACTTAATGATGATGGTAACTAACGATAAGGGTTGCGCTCGTTTGCAGGACTTAACCCAACATCTCACGCTGCAGGCTGACGACAGCCATGCACCACCTGTATCTCCTTATAGCTATCTCTCCATCTCTGGAGCCTTTGTAGTATGCAAGACCTGGTGGAGTTCTTCGCGTTACTTCAGATTAAACCATGCTCCACCGCTTGTGCGGGCCCAAATCAATTCCTTTGAGTTTCATTCTTGCAGACGTACCTCAGGCGAATTACTTATTGCGTTAACTGCAGCACTGAACTTTGACATCAACGCCAAGTACTCATCGTTTACGGCGTGGACTACTAGAATTATCTAATCCTGTTGCTCCCCACGCCGGGACTGAGCGTCAGTTGTAGATCGTCGCCTTCGCCACTGGTGTTCCTCCATATATCACGCATTTCACCGCTACGCCGATTCCGATCCTCTCCTGCACTCTAGCTGCCTGGTTTCTATGGCTTACTGAAGTTAAGCTTCAGGCTTTCACCACAGACCTTGCTGCCGCCTGCTCCCTCCTTACGCCCAATAATTCCGGATAACGCTTGCCACCTACGTATTACCGCGGCTGCTGGCGTAGTTAGCCATTAACTCTAATATAAAGTACCGTCACTCGGCTGCCATTTCCTGTAGCCGCCGTTCTTCCTTTATAACAGAAGTTTACAATCCGAAAACCTTCTTCCATCACGCGGCGTTGCTCGGTCAGGGTTTCCCCATTGCCAGCTTCCCTACTGCCTCCGTAGGAG
+
46/+23,.45/)+)&+,.38;3)/$-%&*+::566/7.()**)&'(-.'/1//%')&&,/)+893:/145-'2-)3--.,2(620-1:-,-1.',-0,03465,)%&(.+72349344213674336,)''(/-.-.01<///:/869:998::9.5,-))+/02403/.//.1130*,'%&%%#&%)+-14660020922,1233150918'(,60,-,'+.020:9:.-./<1579-016.+&,*(2,**/,)-/(',324056**1*$)),2-/::6-/'%',+-..5/*)'*).-+34*(***,442+',5085-,**($-9(*+,*3482:.3,&('),+*,.*&*-*%+401-.$'*,+('*+''&*.*&)%()).-.+++)*+)%&&%(+22++++0)*+*/7062662229.,*'22-,3644-1),*(+,,,+'(&$%#%$)+..0+/./52%36-3.---2+.6**+++677*0,-1(554484430584321./51./441:.*+/('*126*.1934/+)*&+&(3737;/++*.+&)-/-%&../.:9/94116640&.-.+,()-.1)30//,(+-.2,818/&%*&($/.45.-09/3-,//1778:422/1)+*1%*+.2),-1-0:00+.2/3.2364'1/12458*.))*23,8641/%'%)'''*+,,5/5*)/8+,'/,--2;9650-/(*%&)),55668-8+*&(,'))-//)%('&));:5764-*,034&517.**(+09496560100-5:998.0006;8433878776,-)*'+)175312503,,,)*(,()0',((+0011227462'(*-+(/3378867:4;6214717+2,((-+)+),2-*&)-82(1621981/2-,.-1271,0+,1/31/6:546/57-+1(0()*1-4.---../9,30609753**7*+31'/20%31443<425100210//01.--,-600,+.,)+('&)).+/4--)-42-16999:8./1,.('&$').1:111..*++6,42225676:63/6/,,341,**&'/7713-5,+,*.56./)+*('&)&(.((+///43-:.-,250;78.45047(2570+/7+2('$%%(/-+($)(+,+)6..00/(*$
@11ca08ee-85df-473a-a8f8-7649b662f0c7 ch=197 read=40346 start_time=2019-12-13T00:59:04Z barcode=BC01 runid=2c9cf7bc05858273f10e7d7ec552fc0bd742dc3e
CGGTTACCTTGTTACGACTTCACCCCAATCATCAATCCCACCTTAGACAGCTCCTTCCTTGCGGTTAGGCCACCGGCTTCGGGTGTTATCAACTCTCGGTGTGACGGGCGAGGTATTGTACAAGGCCGGAGACGTATTCACCGCGACATGCTGATTCGCGATTACTAGCGATTCCAACTTCATGTAGTCGAGTTGCAGACTACAATCCGAACCTGAGAATGGTTTTATGGGTTTTGCTTCACCTCGCGGCTTCGCTTCCCTCTGCGCCATCCATTGTAGCACGTGTGTAGCCAGGTCATAAGGGCATGATGATTTGACGTCATCCCGCCTTCCTCCAACATCACTGGCAGTCTCGCTAGAGTCCCCAACTTAATGATGGTAACGATAAGGGTTGCGCTCGTTGCGGGATAGCCCATCTCACGACACGAGCTGACTGACAACCATGCACCACCTGTATCTCCTTATAGCTATCTCTCTCCATCTGGAGCTAACATGATATGTCAAGACCTGGTAAGGTTCTTCTTCGCGTTGCTTCGAATTAAACCACATGCTCCACCGCTTGTGCGAATTGCGTCGAATTCCTTTTGAGTTTCGTTCTTGCTTGCGAACGTACCTACTCCAGGCGGAGTACTTATTGCGTTAACTGCAGCGCTGAACTTTGACATCCAACACTTAGTACTCATCGTTTACGGCGTGGACTACTAGGGTATCTAATCCTATTTGCTCCCCACGCTTTCGGGACTGAGCGTCAGTTGCAGGCCAGATCGTCGCCTTCGCCACTGGTGTTCCTCCGCTATATCTACGCATTCACCGCTACACATGGAATTCCACGATCCTCTCTAGCTGCCTGGTTTCTATGGCTTACTGAAGTTAAGCTTCAGGCTTTCACCACAGACCCTTGCTGCCGCCTGCTCCTCTTTACGCCCAATAATTCCGGATAACGCTTGCCGCCTACATTACCGCGGCTGCTGGCACGTAGTTAGCCGTGGCTTTTCTAATAAGTACCGTCACTCGGCTACCATTTCCTGTAGCCGCCGTTCTTCCTTTATAACAGAAGTTTACAATCGAAGCCTTCTTCCTTCACGCGGCATTTGCTCGGTCAGGTTTCCCCCCATTGCCGAAAATTCCCTACTGCCTCCGTAGAAC
+
0++/6)+348003),..33752/;:0+0-00998:0:6**-())*.*4/123-*+5//10+,(.-4&+366,-,,,+254.9//.38343+&--.-,,(*/.157,/*()$(&+*4.*-&&/+-/50+,'')/*106:769<782333368788/:/,.--.8.1223552982*/)./.,(*''&&)-*&'01+-+,634452:73.-/2/)(),.07751::;//0.:059:+/24;1.19380/042/6-&(3-1:4+.02636978:9.8:-000/*+..18331-1..)50.--./-74+88223349<7113468:0;9-,5:6;59:3/0(,'-..1.3---998885391./110:;)1++1.4/31230-+,-+1112302))2..0458412..0:4,''$&%()/00.+/0/0/0/051)-$&(**030373673239250/.-,306:)0++.266767660..)17041+(,+(**&$$((---.767956349:+,&&&&1+;6321-433/.)0*&+7.5-1,0,5<8;;433578:::47:--2/-/88)*%(%#%%)2)5)6,55/99+.,-083868;618*')*)-+,:95900())-.0()599+'(&++*.-(2))*./803/000./.)2348;78;;./0600)+-+*+-+&0234898:676;1,0/93337:677344+*)-*./10/4/.)+*/70*.+598*12.//962':5676664799:364:5637709//0982669::7;859;8668:89:8:4137(&%*.0998*0..)263),40/0/-))%)',0'6,7,(*)-.-2)))**345:9:;03-1583110-/149-/5./,,176.-.889.7:6693-,22/1128;;271.///0))302203+;3.44)%''('&-5.07:1:-8-566586516.26))'(&,(1**69041679998*9*&(+-+/1.,+2-57+.&%&)()(.*'.-')+.645636752343156,8;,1($$$&++2.3880:.-3,0-53...61-*,)(14,)-/7.6'*,'244:66:9:0;7..,+*,)$%)'%')*1<21&97.9:40;:;1.3;,19--+013-95,($'%%'1.4:8:24*&/
@f5ee557a-649d-4cd5-8c56-b0bc7742a5ef ch=138 read=49502 start_time=2019-12-13T00:59:17Z barcode=BC01 runid=2c9cf7bc05858273f10e7d7ec552fc0bd742dc3e
CTCCTACGGGGAGGCAGTGGGAATATTGCAATGGGCGCAAGCCACGACTCGGCAGCACCGCGTGTATGAAGAAGGCCTTCGGGTTGTAAAGTACTTTCAGCGGGGAGGAAGGGAGTAAAGTTAATACCTTTGCTCATTGACGTTACCACAGAAGAAAGCACCGGCTAACTCCGTGCCAGCAGCCGCGATACGGAGGGTGCAAGCGTTAATCAGAGTTACTGGGCGTAAAGCGCACGCAGGCGGTTTGTTAAGTCCAGATGTAAGAAATCCCCGGGCTCAACCTGGGAACTGCATCTGATACTGGCAAGCGGAGTCTCGTAGAGGGTAGAATTCAGGTGTAGCGGTGAAATGCGTAGAATCTGGAGGAATACCGGTGGCGAGCGGCCCCCCTGGACGAACTGACGCTCAGGTGCGAAAGCGTGGGAACAAGCAGGATTAGATACCCTGGTAGTCACGCCGTAAACGATGTCGACTTGGAGGTTGTGCCCGCTGAGGCGTGGCACCGGAGCTAACGCGTTAGATCGACCGCCTGGAGTACGGCCGCAAAGGTTAAAACTCAGAGTATGAATTGACGGGGGGCCCGCACGAAGCGGTGGAGCATGGTTTAATTCGATGCAACGCGAAGAACCTTACCTGGTCTTGACATCCACGGAAGTTTTCAAGAGATGAGAATGTGCCTTCGAGACCGTGAGACAGGTGCTGCATGGCTGTCGTCAGCTCGTGTTGTGAAATGTTGGGTTAAGTCCCGCAACGAGCTGTACTTATCCTTTGTTGCCAGCGGTCCGGCCGGGAACTCGAGGAGACTGCCAGTGATAAACTGGAGGAAGGTGGGGATGACGTCAAGTCATCATGGCCCTTGACCAGGGCTACACACGATGCTACAGTAAACATACAAGAAGCGACCTCGCGAGCGGACCTCATAAAGTGCGTCGTAGTCCGGATTGGGTGCAACTCGACTCCATGAAGTCCCGGAATCGCCTGAATAATCGTGGATCAGAATGCCACGGTGAATACGTTCCGGGCCTTGTACACCGCCCGTCACACCATAGAATTAGGTTGCAAAAAAGTAGGTAAGCAACCTTCGGGAGGGCGCTTACCACTTTGTGATTCATGACTGGGGGTGAAGTCGTAACAAGGCCGG
+
,/.2+++-'2*''*+-.6+53*1/(5)'*4+-55463666(-)&&&&#%&$$$$$%&.1,025799812/&*)'),.4:55;:8;5+81)&)**0:9.&+)*05-(.+2.*53()*,561213--(-')+*)./0%3&')7.7/+/-%++,2.(,.))+-152732485487*,070.././6.3***()++1/.-(+,14/032+4+,(*%'$&,,,/139::774;3/086/52519:6(/7;7-0213.16**+*,++)(&.3.--67.*6861:(0,1/2985555222248233237/-*).&*-*(++/.4680/*1/502****+4**520*+,,,:0./11.02882,+,/2881.5,432673'*,+2-****+362687-+.518&%3/000.0101,-.**)&)(&)*11-**(+,+0$*+,-*7+,'0-22:1*)((*/25/0236256;20.,.-5645/7/2....12-/+48.$&+,/5876*,&$$.,/2))*275322,*-&(**,6576899/3*%&')3,210.32((,0083;9-32,+%&$'%&&'-0/5222/884)22+)4/4')+))(*),4,-+-2+-99/575:/,--,13+3/1-0803775/4-.3/4-210,)((),--,00-),)/:4,,)((+,3366459847166682,&).,47971416%/,/25976/-.,,-17768812100*3./;42,/80,337/78192...31)(-,,1+).,%%$$'/+201)*3,-4:45<7776962(2*323::49561))/,)-.1799:000..33<:999301+*/-/*059//5442-)+)*+.05;8.11+65(&().6844867520.-*++'*,5,+*'%'-3++)'(,+-%(')+;4998841../.4;86986)*-31017989857760-),1*1,./,(&((+,006-/.4511/01--/00.33856-.'%%%,*-/011886747/,+1./40/0+++)2+,,5..*((..-01-6,+)*'+./17+-461535:14,))&,'%0.7;13772*(+'()2++.+*+-2/+186,;50//+/077:47:*0172/2246;67643585992*-+.+++./77/+3,)).460
@225dee9f-d676-44b2-990a-25975477e04e ch=182 read=79011 start_time=2019-12-13T00:59:13Z barcode=BC01 runid=2c9cf7bc05858273f10e7d7ec552fc0bd742dc3e
CTCTACAGGGGAGGCAGCAGTGGGAATATTGCACAATGGGCGCAAGCCTGATGCGCAGCCATGCCGCGTGTATAAGAAGAAGGCCTTCGGGTTGTAAAGAAATACTTTCAGCGGGGAGGAAGGGGAGTAGGTCAACACCTTTTGCTCATTGACGTTACCCGCAGAAAAGCTTTCGGCTTTAACTCCGTGCCAGCGGCCGCGGTAATACGGAAGTGCAAGCGTTAATCGGAATTACTGGACGTAAAAGCGCACGCAGGCAGTTTGTTAAGTCAGATGTGAAATCCCCGGGCTCAACCTGGGAACTGCATCTGATACTGGCGCAGGAGTCTCGTAGGGGTAGAATTCCAGGTGTAGCGGTGAAATGCGTAGAGATCTGGAGGAATACCGGTGGCGAAGGCAGCCCCTGGACGAGACTGACGCTCAGGTGCTGGCGTGGGAGCAAACAGAGTTAGATACCTGGTAGTCCACGCCGTAAACGATGTCGACTTGGAGGTTGTGCCCTTGAGGCGTGGCTTCCGGGCTAACGCGTTAAGTCGACCGCCTGGGAATACGGCCGCAAGGTTAAAACTCAAATGAATTGACGGGGGCCCGCACAAGCGGTGGAGCATGGTTTTAATTCGATGCAACGCGAAGAACCTTACCTGGTCTTGACATCACGGGAAGTTTCAGAGATGAGAAGTGCCTTCCAGGAACCGTGAGACGGGTGCTGCATGGCTGTCGTCAGCTCGTGTTGTGAAATGTTGGGTTAAGTCCGCAACGAGCGCAGCCTTATCCTTTGTTGCCAGCGGTCCGGCCGGGAACTCAAAGGGAGACTGCCAGTGATAAACTGGAGGAAGGTGGGGATGACGTCAAGTCATCATGGCCCACTTGACCAGGGCTACACACGTGCTACAATGGCGCATACAAGAGAAGCGACCTCGCGAAACAGCGGACCCCTCGCCAAAAGTGCGTCGTAGTCCGGATTGGAGTCTGCAACTCACGACTCCATGAAGTCGGAATCGCTAGTAATCAGGATCAGAATGCCACGGTGAATGCGTTCCCGGAGCCTTGTACACACCGCCCGTCACACCATGGGTGAAAGAAGTAGGTAACAGCCTTCAGGGAGGGCGCTTACCACTTTGTGATTCATGACTGGGGTGAAGTCGTAACAAGGTAACCGG
+
'(*&&(&*1//(.41167544+,*+...)/)+*+365/873044917;9863/)#$&&/+7767:/0.//13.'($+(&.*+,885;2%,..5/.52.$&'('+*/38.)''-79,*.,-/*22-$&)-+*+&%#$%)*,0/)*444(,)+$,)/,)63,*2.-0*,($$%))0+1((,'0-004+-/014.&*%1,526/;,1...:51/(--01:95783;1;11)1005033244(,/0669,12//-.,0+-63578;;-2150+.9066754,*26),560)3977:5*68649511136651/))('$)%'%%$%%,(&--///%&$*+6,12,1.12,,*/0.,$$&$)+)-.00-+/38..*+)/029302//2./36.33.52&'/(00&24350*+793.+*)/+*+--98901552-&+((*2)-+'),7955.+')0/+)0/66:)+,6,--031103756762//.1017852.1.2+-.0824264&'*)*240134:44-6(*.&')27,,+-1:77,,-+*35038902)&%'(7164328786;5;6222*,10::01.21844449<:,39,'+&*-2/2.90/6,--+22--:;0.63:/-.//;:::68.18-/5/+*)(-7.3/,-.70/0775+,(6*3*)4<8.((),-0./'%'')+.0,./)(88.7517:91.-/+36879:33221;99876346)/00089214---296350;+3/281/**1-(2101(&21131%,((++.6-+40(+0-.3033262/00405+:5.978959/,0(&'%)('4.-..,//15.001/+0+*.,.-,7:369:9:9983/022344*.08/97&&$#&'4;013./-++*)&***/1100/:0/9858775/3/'(&(+++0000/1.-,1-+--)+-:6562-24*-*637,++.4675677868'4.'.)*&&&)3467/9/-,&)(())05/12270/1+4/965)&(',+10/)$,2.27*+*.-4:6,0/768560&,+2.13-..%)/)*/,+./'/-06+48-*02232262.10('$&')%)*(*-,2).*(*'040:5&.5,*/3/.,/.5,2:0-19++1035:400.*,)'(((((),**,,-0471/+/-/67483
