# Supplementary material for: De novo species identification using 16S rRNA gene nanopore sequencing
Source: PeerJ. 2020 Oct 21;8:e10029. doi: 10.7717/peerj.10029 (PMC7585375; doi:10.7717/peerj.10029)
Supplement: Supplemental Information 2 — Contains raw reads. [file peerj-08-10029-s002.zip › pass_fastq_runid_2c9cf7bc05858273f10e7d7ec552fc0bd742dc3e_13.fastq]

@cfe42616-48f3-4106-8a97-3b2ec55198d3 ch=416 read=12867 start_time=2019-12-12T19:16:19Z barcode=BC01 runid=2c9cf7bc05858273f10e7d7ec552fc0bd742dc3e
CGGTTACCTTGTTACGACTTCACAGTCATGAATCACAAAGTGGTAAGCGCCCTCCCGAAGGTTAAGCTACCTACTTCTTTTGCAACCCACTCCCATGGTGTGACGGGCGGTGTGTACAAGGCCGGGAACGCGTATTCACCGTGGCGTTCTGATCCACGATTACTAGCGATTCCGGCTTCATGGAGTCGAGTTGCAGACTCCAATCGGACTACGACTTGCACTTTATGAGGTCCGCTTGCTCTCGAGGTCGCTTCTCTTTGTATGCGCCATTGTAGCGTGTGTAGCCCTGGTCAGGGCCATGATGACTTGACGTCATCCCACCTTCCTCCAGTTTATCACTGGCAGTCTCCTTTGAGTTCCAGCCGGACCGCTGGCAACAAAGGATAAGGAGGTTGCGCTCGTTGCGGGACTTAACAACATTTCACAACACGAGGCTGACGACAGCCATGCAGCACCTGTCTCACGGTTCCCGAAGGCACATTCTCATCTCCTGAAAACTTCCGTGGATGTCAAGACCAGGTAAAGGTTCTTCGCGTTGCATCGAATTAAACCACATGCTCCACCGCTTGTGCAGACCCCGTCAATTCATTTGAGTTTTAACCTTGCGGCCGTACTCCCCAGGCGGACTTAGCGTTAGCTCGGAAGCCACGCCTCCAAGGGCACAACCTCAAGTCGACATCGTTTACAGCGTGGACTACCAGATTATCTAATCCTGTTTGCTCCCCACGCTTTCGCACCTGAGCGTCAGTCTTCGTCCAGGGGCCGCCTTCGCCACCGGTATTCCTCCAGATCTACGCATTTCACCGCTACACCTGGAATTCTACCCCTCTACGAGGACTCAAGCTTTGCCAGTATCAGATGCAGTTCCCAGGTTGGGCCAGGGATTTCATCCGACTTAACCGACCGCCTGCGTGCGCTTGCCGCCAGTAATTCCGATTAACGCTTGCGCCTCCGTATTACCGCGGCTGCTGGCACGGAGTTAGCCGGTGCCTTCTTCTGCGGGTAACGTCAATGAGCAAAGGGTATTAACTTTACTCCCTTCCTCCCCGCTGGTACTTTACAACCCAGAAGGCCTTCTTCATGCCGCGGCATGGCTGCATCAGGCTTGCGCCCATTGTGCAATATTCCCCTGCTTGCCTCCCGTAGGAG
+
)&*',&*,0-+39%104798/(+'(*967.'3,524-5(*,3+4,3),-2;33.5,)--387<9:.44377+*(1,51:;4+--)4/-'++182.468722113199131--2--)+,-3/28)7-2..&(&(&+4002:,,*,(%(,135573.+./1/:-+)***,13;6,-+*.85:::5./0/0*.19.5799852.2028-8141),,))'&+-)+.:<10.%+)),0/0.:,++.((&&,646./170443<92233456:7)31/0,33310.,+)(++*)+-,)$)+*.3.+,,,+,+*.,.267891583.288<8740,/03<0))*))1/9/*,010:7,7))%*527('*814:77644,4,,7879;)6.50-&++01/2;11(*0++5+++.;9503/1)'(+,20;6..117701+&('')**-,*1/*2:0:35315348543445-2-1/1-4-)/722/0002;9775520./.*/53)/064;68;<;;8//.4.55:/3.,..%*&*.2-315862/,,,.:('-+,86,''(),98947+)-1+//2+...%0%02/)/05497<857:51+2.:;..90111//3:76173304372,/8.3*,-2++&+,.0.-.13(1+2+085777;14(5,4;9.-..98945,2-22221/2964<,&*(,-,.3977657:/,*.-*+0/38/5+,-4;4+03176,).)()5,))*'/5,-+--%00/.554:9517)(399012*-0/87:::3/0.4/2397:06'&%2000(-78.8;--147036--,-50435.63760930-,00,5+$+-/078*''',7*+43*'/)*-79:;8:499:57-+*+---&0/-&-2,-1:,,)**21423434/*)229239477655/,,1*&)(%&%$&')48;770206,5+()*)'*%-3+/0)'*.4//2-/1:8998411+&-&*$&4///69196++'+1:9<999975326:87873732(.279-*.3+.0825-.31+-/52)484040:8.)*)(&*')--*%)'%.,')&+*(*,.32,0/+'($*'(++2/*)+012/000318:358)+-2:0*6.(*$%,313625:6)(%((',-.,.8.,').++,
@c841529b-1051-4394-8607-e095b54aea46 ch=249 read=11010 start_time=2019-12-12T19:16:18Z barcode=BC01 runid=2c9cf7bc05858273f10e7d7ec552fc0bd742dc3e
TTCTTTTTTTTTTTTTTTTTTTTTTTTTTTTTTTTTTTTTTTTTTTTTTTTTTTTTTTTTTTTTTTTTTTTTTTTTTTTTTTTTTTTTTTTTTTTTTTTTTTTTTTTTTTCGGTGTGCTTCGTTCAGTTACGTATTGCTGGTGCTGAAAGTTGTCCGGTGTCTTTGGTATTAACCTGCGCCTGTCGCTCTATGGCCCGGTTACCTTGATACGACTTCACCCCCCAATCGCTGACCCTGGCAAACCGCTGCCCTCCTTGCGGTTAATCACGGACTTCAGGTATTGCCAACTCTCATGGTGTAGCGGGCACGGTGTGGCCGCAAGACCGGGAACGTATTCACCGCGACATTCTGTTCGCGATTACTGGTAACTCCAGCTTCATGTAGGCGAGTTTCAGCCTGAAGACTGAGACTGGTTTTAAAGTTTGGCTCACCTCACGGTATTGCATCTCTGTACCAGCCATTGTAGCACGTGTGTAGCCCTACACGCAAGGGCATGATGATTTGACGTCATCCCCACGCTTCCTCCTGGTTAACCCAGGCAGTCTCGCTAGAGTCCTCAACTTAATGGTGGCGACAAGGGTTGCGCTCGTTGCGGGACCAATAACATCTCACGACACGAGCTGAGCGGCAACCATGCACCACTGTCACCTTGTCCCACGAAGGAATTTCCTCGGTCAGGTAATGCAAGGGATGTCAAGTGTAGGTAAGGTTCTTCGCGTTGCTTCGAATTAAACCATTATCCGCTACTTGTGCGGGTCCCCGTCAATTCCTTTGAGTTTTAATCTTGCGACCGTACTCCCCAGATATCTTAATGCGTTAGCGGCAGCACGGAGGTGTTGAAACCCCCCACTTCATGCATCCATCGTTTGCAGCGTGGACTACCAGGGTATCTAATCCTGTTTGCTCCCACGCTTTCGAGCCTCAGCGTCAGTTACAGTCAGAGTCGCCTTCGCCACTGAATTGTTCTTCTAATCTCTACGCATTTCACACTTCACACTAGAATTCCATCCTCTCCTGCCTCCTAGATAACCAGTTTGGAATGCAGCGCACCCAGAGTTGGGCCAGATTATTTCACATCCCTTAATCCCCGTCCGCCTACATCCTTTACGCCCAGTAAAATCCGGATAACGCTCGCCACCTACGTATTACCGCGGCTGCTGCGTGGTTAGCCGTGGCTTCCTCCTTAGGTACCGTCATTATCTTCCCCAAGAGACAGGCTTTACGATCCGAAAACCTTCATCACTCACGCGGCGTTGCTGCATCAGGGTTTTCCCCATTGTGCAATATTCCCCTGCTGCCTCCCGAGGG
+
%*')('('((''((((((((((((()(((()(())))(()())))))))))))))))))))))))))))))))))))))))))))))))))))))))))))))))((%(''((((.+-06612::'65713/0,12004:8/-..++/(),912.),.-/04085),+)+(.&*('$&%'1--/.,../((($&)+(+-0.-5132-&/(,-'/06.--06:<+..07-//-.38,)*)&+/+23133/30),80.5//+0-/0.,,01-6---60)-1/*.+&/--))()(+,.38664./0,51*#&-)1')(&%$#*(4-322'0).*--601;9225.019579:1/-0,3'*,/47311'.+-6/0.4***+30'3((*+.-./23<935676.')&%(-./.882323.;8/,:2.2;433545)*715/0*&3()4//,+)+,-1977;665:587-)(*+*+++*+()*,260*+.,/))0*.762352/.,),6)(),-66836+-(&)$'*20734)+',,4//.3,,382*+/0/2&$((()*+081./,((*0,.0-(%&''()14+1+/1)+,-/6*:)***76*'%*)*+-+,,23,&'+,95632753-&/0/,*--2824'-'.1/+()..23212//-6*%))'),+'++5:.36./%*%%''(+,0/-50+68261220&.135430.(,)51<:5<434718,//74,*,/+3;:53,,&'*1-+.324/:./.2&17,864)*,.,440.*,/1/.+3;;,170-2/+.157:-300+188+,,&$%'$$$.(767426111/7,%*++240+*)*+34./9440:54+%%*,,'*$%&&'())9+62*$/)22229:613+4,*-%%-*310081591064.%$%(('),./.::0+)3/88:589899129-...+/1)'((*22996;8683--*,++1--9<9924')0*+-2-+-+.16;;614(**-&%''00.()),000&()(('()'&%($&',)''335254/4/9.*+,141-,')&*'-+(+++,.0+)(+,',$,''/:20.23,93)))/-56,2)$*98,/'%%)&*1*))&#''44'&()-64*/1-41880.1.103166567/.00324903:4-3---.-&%&()*/600+//13,75534),3,+,,,41/39/65051.//1.1::-//&()+3-)1*)*((./,-1+)+384295<,,*/'*+3,..-/0/019/.,,,..91.,..99+6283(,,)2,./91017823.*+//016+4-)+'0-+
@cc6f5087-1109-4d4d-a3f8-de75d639d706 ch=323 read=12142 start_time=2019-12-12T19:16:24Z barcode=BC01 runid=2c9cf7bc05858273f10e7d7ec552fc0bd742dc3e
CTCCTACGGGAGGCAGCAGTGGGGAATATTGCACAATGGGCACAAAATACAACCATGCCGCGTGTATGAAGAAGGCCTTCGGTTGTAAAATTACTTTCAGCGGGGAGGAAGGAGTAAAGTTAATACCTTTGCTCATTGACGTTACTGCGAAGAAACACCAGCTAACTCCGTGCCAGCAGCCGCGGTAATACGGAGGATGCAAGCGTTAATCAGATTACTGGGCGTAAAGCGCACGCAGGCGGTTTGTTAAGTCAGATCGTAAATCCCCAGGCTCAACCTGGGAACTGCATCTGATACTGGCAAGCGGAGTCTCGTAGAGGTGGGAATTCGTTAGCGGTGAAATGCGTAGAGATCTGGAGGAGGAATACCGGTGGCGAAGGCGGCGGCCCTGGTTGGTGTGACGCTCAGGTGCGAAAGCGTGGGGAACAAACGGATGCCCTGTTAGTCCACGCCGTAAACGATATCGACTTGGAGGTTGTGCCCTTGAGGCGTGGCTTCCGGAGCTAACGCGTTAAAGTCGACCGCCTGGGAATGCAGCCGCAGGTTAAAACTCCAAATGTCGAATTGACGGGGGCCCGCACAAGCGGTGGAGCGTAATGGTTTAATTCGATGCAACGCGAAGAACCTTACCTGGTCTTGACATCCACGGGAAGTTTTCAGAGATGAGAATGTGCCTTCGGGAACCGTGAGACAGGAGTGCTGCATGGCTGTCGTCAGCTCGTGTTGTGAAATGTTGGGTTAAGTCCGCAGCAGGCGCAACCCTTATCGCTGTTGCCAGCGGTCCGGCCGGGAACTCAAAGGGGAGCTGATGATAAACTGGAGGAAGGTGGGGATGACGTCAAAGTCATCATGGCCCGCCACGACCAGGGCTACACGTGCTACAATGGCGCATACAAGAGCGACCTCGCGAGTAAAGCGGACCTCATAAAGTGCGTCGTAGTCGGATTGGAGTCTGCAACTCGACTCCATGAAGTCCGGAATCGCTAGTAATCGTGGATCAGAATGCCCGGAAGAATGCACCACGTTCAGGCCTTGTACACCGCCGTACACCATGGGAGTGGGTTGCAAAAGAAGTGAGTAGCTTAACCTTCGGGAGGGCGCGCTTACCACTTTGTGATTCATGACTGGGGGTGAAGTCATGGCTCAAGGTAACCGG
+
.-7.*(6-.+%,+,.10-..-,50)3.-30-,03396&+&%&(,4/(&%&&&%**+.7.0/--**),+.5&'/(/29766&0)5(.17/&/++,282-',*-/3+(-+..(*&')+74.-8-7-/04-22./34(6&%'+*4)&'#&''*.&+*&')*(%(**11..1720.-3-.6++,7-4,4-000/60502833-,16*-.1/4/42(0'*.+./0;800089/*+*0.3498:;7(5371*0946233+*,+$&(*21(-79,/3985:*4.722-+(+0144465555645212.-3+1)*%&(*33)))'&+&('5(4(5(,',)''*.:1-0:2/29:55..,--1285---(4+*..7888:8-7+**3070,-()(.2*$-*%%(&$$&((12205/3:32+)+0*+,57338.*+*,657*7*,,/4'(-**+,4465000/+-(1+*+,+(+.1651/1.,1-3.--122&&%)%1///01644/1'.+*0211845686047-.661167/08/66/(***--&,.(++,500/(+.)*6(75*)'&&*+-51006,'470.85.//338682:33-,,--..3/05594,90;9+**'(.)500359239:04.,031461/.0++-/321-.+2)(+)04;2/.--..;::77;660(--,3,*22597<7--+,,.&.($*+32:98888978777557-//019:649334339/./51574;672565153-7*&-./64+34)(-,1/+*,),4/1867-0++*)/,/3)2101046-1)*(2,%&*+,(*)*+/68555/+,+)1+5/02:702443.33/6--058;922/1.2(%)'$'+/1<43-*(&&(%))-285(021/3:98978351-&(')1/0;99770,*$,/)+54:77997))16+1169889063654(2+4.--)+,/1233824544678:58,0+++0).10756532.012:35,,00-00-1092,7*$'&(%&+-.&+**(%'%+*0'(-0-*,&)((*-3+67,/&(,.5374,+()(,556<898;7*&-)((&%)'+23072403,0,090,.5.,,.*+03049,+27,*0005;:9..---4'-.'&*)-(*+,+,''#$())8375734-
@f6074f24-c8ac-4e1a-bf10-dba2867f3ed8 ch=49 read=13330 start_time=2019-12-12T19:16:23Z barcode=BC01 runid=2c9cf7bc05858273f10e7d7ec552fc0bd742dc3e
CTCCTACGGGAGGCAGCGATGGGGAATATTGCACAATGGGAAACCTGATGCAGCAACGCCGTGAGTGATGAAGGTTTTCGGATCGTAAAGCTCTGTCTTTGGGGGAAGATAATGACGGTACCCAGGAGGAAGCCACGGCTAACTACGTGCGGCAGCCGCGGTAATACGTAGGTGAGCGTTATCCGGATTTACTGGGCGTAAAGGCGGATGATTAATCAAACCTAAATATCAAATTGGAATTCCTAGTGTAGCGGTGAAATGCGTAGAGATTAGGAGAACACCAGTGGCGAAGCGACTCTGGACTGTAACTTGACTGAGGCTCAGCGTGGGGAGCAAACAAGTTAGATACCTGGTAGTCCCACGCCGTAACGATGAATACTAGGTGTAGGGGTTTCAACACCTCCGTGCCATGCATTAAGTATTCCGCCGCAAGGAGTACGGTCGCAAGATTAAAACTCAAAGGTGTGGGACCCGCACAAGTAGCGGAGCATGGTTTAATTCAGTACGCGAAGGACCTTACCTACACTTGACTCCTTGCATTACTCTTAATCGAGGAAATCCCTTCGGGGACAAGGTGACAGGTGGTGCATGGTTTGTCGTCAGCTCGTGTCGTGAGATGTTGGGTTAAGTCCGCAACGAGAGCGCAGCCCTTGTCGTTAGTTACTACCGTGGGATTGAGGACTCTGGCAGAGACTGCCTGGAGGTTAACCAGGAGGGAAGGTGGGGATGACGTCAAATCATCATGCCCTTATGTGTAGGGCTACGTGCTACAATGGCTGGTACAGAGAGATGCGATACCGTGAGGTGGAGCCAAACAAAACCAGTCTCGAGTTCGGATTGTAGGCTGAAACTCGCCTACATGGCTAAGGAGTTACTAGTAATCGCGAATCAGAATGTCGCAGTGAATACGTTCAGGTCTTGTACACCGCCCGTCACACCATGAGTTGGCAATACCCGAAGTCCGTGAGCCCCAACCGCAAAGGCAGCGGCGAAGGTAGGGTCAGCGATTGGGGAGTGAAGTCGTAACAAAGGTAACGG
+
+-521373:3*-1/.,,%$*,37)4856/:.,*,./,1,''**0.&')133+---,..05*(,++*)./.55063;7.207565+(.83//123295350'+16-)()-,0920*2086/5**(+-+,'(-+/6,.,6/0/822-40531+10/,26+.&1,1...979.5,+,**+0:0-,0,-+,168--0587987)'%'',/7688,7*.$$#$$'&$%%&&(%&#%%%#/++/+5,5)*-676400,,.,11:7/*,./1,,*+--%.)*+,+1798.3309+)+))0034+,,).63..-,.'$$'#&%'*+.+,)(()*1.66*(,./;,780007+*,+-89*-.-.-/,5(',/::2--'$%'(,471/30,516-2%+,0*.652.+0.3515%#%%)($&%'$&+,)')*799.,2+#&%&**%(*022:97+,0-),.6/<95079-7).'+&$%+-/09,**&'$*%&'**+/&+-+1/,,<:06353(&#"$&&&+,(*-6040/4:621'%)&)*,+/..///-5-+--+..1.-.,+..+3/+/;63:80+0,0243)2-359.6--6;5:85900/8+*+*'*++213010.../4685686-;-987;77282.(*-991.*'*+(**'07.2///7041//1:22368:-2+**$*)&%/5.2432/+)*()+-.9887532(('.*&'*'),*&/5.)1-2.6;:,/58898999;:5658867.12*)*),0111.0980-*+''-9:67594450464226,-)((+,*)%%)-.88777.*-*7-'(0/11)')-7:48,3///,&('/77+/*080102533/6;0.46538332587:65)'(,)--8.//1661412,101938-..54034.0.0244878858991167.8-,----...178127331246/,++(4-6.*6+*-5/,-3//1)*.'%,0(('2-41485,&)&%&--13-*+,).+,,/)*).033+0./55,(+,-//,-+)()11/5%*&&*321.
@1fd6ff55-d643-4442-bfa2-63a6a4632a91 ch=317 read=14588 start_time=2019-12-12T19:16:29Z barcode=BC01 runid=2c9cf7bc05858273f10e7d7ec552fc0bd742dc3e
CTCCTACGGGGAGGCAGCAGTAAGGGAATTTTCGGCAATGGAAACCCGGCCGAGCAACGCCGCGTGAAGGAAGAAGGTTTCGGATTGTAAACTGTTATAAAGGAAGAACAGCGGCTACGGGAAATGGTAGCCAGTGACGTACTTTGATGAAAGCCACGGCTAACTACGTGCCAGCAGCCGCGGTAATACGTAGGTGGCAAGCGTTATCCAGGTGTGGGCGTAAAGAGGGGCAGGCGGCAGCAAGGGTCTGTGGTGAAGCCTGAAGCTTAACTGGTAAGCCATAGAAACCAGCGGCTAGAGTGCAGGAGAGGATCATTGGAATTCCATGTGTAGCGGTGAAATGCGTAGATATATGGAGGAACACACCAGTAGCGAAGGCGACGATCTGGCCTGCAACTGACGCTCAGTCCCGAAAGCGTGGGAGCAAATAGGATTAGATACCCTAGTAGTCCACGCCGTAAACGATGAGTACTAGAAGTGTTGGATGTCAAAGTTCCGGTGCTGCAGTTAACGCAATAAGTACTCCGCCTGAGTAGTACGTTCGCAAGAATGAAACTCAAAGAAAGGAATTGACGGGGGCCCGCACAAGCGGTGGAGCATGTGGTTTAATTCGAAGCAACGCGAAGAACCTTTACCAGATCTTGACATACTCATAAAGGCTCAGAGATGGAGAGATATTATATGAGATACAGGTGGTGCATGGTTGTCGTCAGCTCGTGTCGTGGATGTTGGAGTTAAGTCCCGCAACAGAGCGCAACCCTTATCGTTAGATTACCATCCATTAGAGAAGTTGGGGACTCTGCTTGAGACTGCCAGTGACAAGCTGGAGAGCGGGGATGACGTCAAATCATCATGCCCCTTATGACCTGGGCTACACACGTGCTACAATGGATGGTGCAGAGGAAACTGACGCGAGGTGAAGCAAAACCCATAAAACCATTCTGGTTCCGGATTGTAGTCTGCAACTCAGCTACATGAAGTTGGAATCGCTAGTAATCGCGAATCAGCGTACGCCCGGTGAATACGTTCTCGGGCCTTGTACACACCGCCCGTCACCACGAGTTATCCAAGAAGCCGGTGGCCTAACCGCAGGAAGAGCTGTCTAAGAGTGGGATTGATGACTGGGGTGAAGTCTCGTAACAAAGGTAACCGGAATGAGAGCGACGAGCGAAGTAGGTTGGCACGAACACCGACAACTTTCTTCCAGCACCAGCAATACGTAACTACCACC
+
*+44135068,(-3,*/.-001*-2-144996/.509225-/5-.0)++-6/1...3--37*+..9866600.3.,.0;.*06,.1-03,)+('12..,33'/)4-.57(+)'/+-.6(*'/.+*21-*.11(+,./2+(((+*&%'))-14++.)+(-*+..4436672:;54302.*)**2//5/+/123.20.80194652;2.3($/),)0+896658;,&%+0/3101602;834-+'1540/1,,2*)*1*)2:571.))*(5)'+'+,16-5836-,3;+4,''))/.04/.//.+%,2'*)07678&7'1)/,3,1-%'+,()(---87,/)-'./75,)*-..*-/6,*'*/011.4437-,,,+.1,.-1;2111/(*+5,43559131..%,+5/36.)()*0.++/16:90101;96)37-3..)/058:*+-.6/2372,//0766:<4.-(*)(***21*)+()+-084869337*.+,+44%)'$&01885-9,6+7-,1+*.0-1)/00303531++,(*/1664;3+/,*+4;8039/.78.6-'*-))*--327687;<9+-71/,.//64549661+.-.3-'(*25;697963/5++,&,)20490276608))13((&&$)'',876,21/.1290,4/38(((**990.)(',-,&--.-233./-,/*7**7:6+*&&(&-7(,6460'**+;4857730/0-52231/%(21320379)*0-)0))%)*0,.$322/6011647.-%2,13;673(')****&'').1.8;42410*&#'&()445607:211.0/79/0006+*%'(.5:812267688683.1(*/450082+-)***+8;99-)+.30,*&()*2102,2.-3/..43/,'&(%)&(,(%)*33451+1-,-09,,-8:1278025::+56/23'#&'-*)(0/.13-1/37757746322*0//-//1/81094959:9:2/)('(*//1,0208--(('$&#''*'&(('+.95(,((0101/,*+*+*,.-1121580482.,-*/+)+*+216&).',&%*('--+65590-(,01/*-&),(*()*+2635126'($-$+3231//.,(--/56-'),*))*),027;718++002-9.+))('(%&&(-.89''46$&%'%((),(&$&%()*')-07632/)+190/642-*+,.451+.3).)20162*)$%%$$#
@e6daddce-2902-484e-ba05-4bb8c2ccb84a ch=146 read=11902 start_time=2019-12-12T19:16:29Z barcode=BC01 runid=2c9cf7bc05858273f10e7d7ec552fc0bd742dc3e
TTAAAGCTACGTTTCAGTTACGTATTGCTGGTGCTGAAGAGAAGTTGTCCGGTGTCTTTGTGTTAACCTGCCTGTCGCTCTATCTTCGGTTACCTTGTTACGACTTCACCCCAGTCATGAATCACAAGTGAGCGCCCTCCCGAAGGTTAAGCTACCTACTTCTTTGCAACCCTCCCGCTGGTGTGACGGGCGGTGTGTACAAGGCCCGAGACGTATTCACCGTGGCATTCTGATCCCCGATTACTAGCGATTCCGACTTCATGGAGTCGAGTTGCGAACTCAATCCGGACTACGACGCGCTTTATGAGGTCACTTGCTCTCGCGAAGGTCGCTTCTCTTTGTATGCGCCATTGTAGCACGTCAGCCCTGGTCATGGAGCCGCGATGACTTGACGTCATCCCACCTTCCTCCAGTTTATCACTGGCAGTCTCCCCTTTGAGTTCCCGGCCGGACCGCTGGCAACAAAGGATAAGGGTTGCGCTCGTTGCGGGACTTAACCCAACATTTCACAACACGAGCTGACGACAGCCATACGGCACCCTGTCTCACAGTTCCCGAAGGCACATTCTCATCTCTGAAAACTTCCGTGGATGTCAAGACCAGGTAAGGTTCTTTGGTACATCAGATTGACCACATGCTCCACCGCTTGTGCGGGCCCCAAATCAATTCATTTGAGTTTTAACCTTGCAGCCGTACTCCCCAGGCGGTCGACTTAACGCGATTAGCTCCGGAAACCACGCCTCAGGGCACAACCTCAAGTCGACATCGTTTACGGCGTGGCTACCGGGGTATCTAATCCTGTTTGCTCCCCACGCTTTCGCACCTGAGCGTCAGTCTTCGTCCAGGGGCCGCCTTCGCCACCGGTATTCCTCAGATCTCTACGCATTTTGCACTTCACACCTGGAATTCTACCCCCCTCTACGAGACTCAAACTTTACCAGTATCGTTGAGTTCAGGTTGGTAGGGATTTCACATCTGACTTAACAAACCATACCAAATTGCGCGCATACGCCCAGTAATTCCGATTAACTTGCTTGCACCCTCCACCGTATTACCGCGGCTGCTGGCTGGGGTGGCCGGATAGCCTTCTGCGGGTAACGTCAATGGGCAAGGTATTAGCTTTACTCACCTCCCCGCTGAAGTACTTTACAACGAAGGCCTTCTTCATACACGCGGCATGGCTGCATCAGGCTTGCGCCCATTGGGCGCATCTTCCCCTGCCCTTCCCGTAGGAG
+
%#&&%%&$#%(0;*-*-./,.1650:0/.00-.72032,+)('&*+**-&+,126618:11-6-6,43+%*#&$'&(*,-0,03865%23:,/407007+1224.3/+.44.*-084665:32.--)('(%&)01805.75,,3+--346)-64582,)*4,,.,(+-)22)(-2+*/0160676696:95(*,&(')*-44/7,7,*'23..214<78:;491;1.0://11,-*)&&)/+%.**))'$-:054+,.+*&.+/)+,.01.3+%*&'45;:8<05,002950-1235,((),801562-,,"(-+*+-.,0+*+*(-326012614.59.*+,+,976;523'''*)'''$$'(,.+-9:97*1+-&*5.'(,.-,*%)%');3211,5/)(2-6917+-0/.1;+*+9'.+/..,374050-((0++147;7:+(*2+:;98;4327214*..5+.-760.,+2*8.32449679655;686603/065.10.07-*)+-*0/0-+-,///4868225:47+,&)()/2,,(//-/),'08;1:3(,)-,42445<7698877500098,,8-0:./;<;;589/349:;60/,)*.3.4+1.'&%$%()21'%&*%$+---+*-'+143.0/&&-)),044645,,(44,*-*1/<958<9/120;;0,2/,/+%($'))(+(0+799,.274.542/,142421/,*%'$++/1.&.*))&'*$&(295/0)52.//299;58)*(+.3443587183(-)4..+5-+,359)261,-0---7-3''*&***02.695'+,-.743,-'($%'&(')*.),.01::75:(*0+4.45+042420-,',+-1113:5637,-/7759:5535,899*&.$+,1,)+,/6451.2.:/31568980,/()+*).237:,2(+..%%,+&23.42+)&%$)-*,(*)),3.+'+*,&67*.)*.212//+.,6-7(*.))&&')++++,--..1'(#%$*)13.--/-0/5/5112612))%&$&%(*./82..1%(*./013/284.4.--43.4(%%)./(*)+'%)*%'%$%'(0/67787.,07865579784332,.+*',-(%*,4-+,./*-4+320,./))+*&+**37-+.0+(*-1.2.5/52381.2/0&-+-&20&/*3---1,.2)+*)+(*,256+',()&$#$%&'&'*+76+'&,+'+-,:.,2580/*
@f76e0657-427b-45e8-83ee-7bc98cff9aad ch=94 read=14144 start_time=2019-12-12T19:16:26Z barcode=BC01 runid=2c9cf7bc05858273f10e7d7ec552fc0bd742dc3e
ACGGTATGCTTCGTTCAGTTGTGCTGTTATCCGGAATTATTGGGCGTAAAGAGGGCAGGCGGCAGCAAGGGTCTGTGGTGAAAGCCTGGCTTAACCGGTAAGCCATAGAAACCAGGCAGCTAGGGGTGGGGAGAGGGATCATTGGAATTCCATGTGTAGCGAGGGTGAAATGCGTAGGTATATGGAGGGCACACCAGTGGCGAAAGGCGACGATCTGGCCTGCAACTGACACTCAGTCCAGCGTGGGAGCAAATGGATTAGATACCCTAGTAGTCCACGCCGTAAACATTAGGTACTAAGTGTTGGATGTCAAAGGACAGTGCTGCAGTTAACGCAATAAGTACTCCCGCCTGAGTAGTACGTTCGCAAGAATGAAACTCAAAGGAATTGGCAGGGGCCCGCACAAGCGGTGGAGCATGTGGTTTGAACCGAAGCAACGCAGAAGAGGCCACCAAGGTCTTGACATACTCATAAAGGTAGAGATGGAGAGATAGCTATATGAGATACAGGTGGTGCATGGTTGTCGTCAGCTCGTGTCGTGAGATGTTAAGGTTTAAGTCCCGCAACGAGCACCAGCCCTTATCGTTAGTTACCGTCATTAAGTTAGGGACTCTACTTGAGACTGCCAGTACGTAAGCTGGAAGGCAGGATGACGTCAAATCATCATGCCCTGCGGCCTGGGCTACACGTGCTACAATGGATGGTGCAGAGGAAGCGAAGCCGCGAGGTGGAAACAAAATCCATAAAAACCATTCTCAGTTCGGATTGTAGTCTGCAACTCGACTACATGAAGTTGGAATCGCTAGTAATCGCGAATCAATGTCGCGGTGAATACGTTACCTAAGACCCTTGTACACACCGCCCGTCACACCACGAGTTGATAACGCGACCGGTGGCCTAACCGCAAGGAAGGAGCTGTCTAAAGGTGGGACATTGAAGTTGGGGTGAAGTCGTAACAAGGTAACCGG
+
"'3)***$,2062238&,-,&,)*-87:552.11/-2.)4-763+,*10+'(-1++-592(3-,-.0)1470/,,,...++(.*.8+-&%%',*)*'0.17+6:)*,,.650:87;.-+**&'*((&$'*.'*+,3-235%8'6(.).)172432.((,,.+-3+10+-0))611+-,..37885/--&)+.-2:67:2:-+.,(3/754.----(),/92777622122&46:7614)''((4'--)+/6:96'*&+)++0544:2.)+,,,23612,++','/,*%,&$(+,-1368,0548585:88868))($&(+/5972975272423638/-.(-(*+07-,3462**+&)*,034:4/.3))37321;502:26,*-'(+-/*4,2092.7.**..79463597/-..30,(*,,1)'')***.'),1*1.1**3-(+%%$&&,*+)*-.1050*,0311221453-$'(%&()1191,*)(.+,,--34(-1234347-5.-0/3)+0653280/0335,3346596784:3/4.2127++)0,5')'(),-&$(.).&('++81)$*3,.4344+28-'(.,6:799334/++2,&1523676,(*1+.//423-3.+*+&&()(*'+-1+-&()2*.3++568889893,-09:,4%01('%&++36261/--,.)+*+-1,0121757377886961,-(*+,0+,3./77811-2-.&+,(-*((($%))*+9881149:;879347:8.6/48355897124182226/,*,,75-,1+*6/9/978698%86898713((3.(('((5514*.001:722)+(&,2*+*,%/5'6,,,62..--655;:2477822*)*).*+.---2-/,,*).*.+*274533:55020113-5+/(*+/+2204:+/0.*'+$#%())(#&'('*,)*)0-**.-.15535-000/410.
@cdb8a4dc-8c33-4555-bf13-c79880fdcfe2 ch=443 read=14020 start_time=2019-12-12T19:16:31Z barcode=BC01 runid=2c9cf7bc05858273f10e7d7ec552fc0bd742dc3e
CCAGTTACCTTGTTACGACTTCACTGATCGTGAATCACAAAGTGGTAAGCGCCCTCGAAGGTTAAGCTACCTACTTCTTTGCAACCCCTCCCATGATTGTGACGGGCGGTGTGTACAAGGCCCGGGAACGTATTCACCGTGGCATTCTGATCCACGATTACTAGCGGTTGACTTCATGGAGTCAGGCTGCGAACTCAATCCGGACTTCGACGCACTTTATGAGGTCCGCTTGCTCTCGCGAGGTCGCTTCTCTTTGTATGCGCCATTGTAGCGTGTGTAGCCCTGGTCGTAAGGGCCATGATGACTTGACGTCATCCCCTCCTCAGTTTATCACTGGCAGTCTCCTTTGAGTTCCCGGCCGGACCGCTGGCAACAAGGATAAAGGGTTGCGCTCGTTGCGGGACCAGCCAACATTTCACAACACGAGCTGACGGCAGCCATGCAGCACCTGTCTCACAGTTCCCGAAGGCGCAATCCATCTCTGGAAAGTTCTGTGGATGTCAAGACCAGGTAAAAGGTTCTTCGCGTTGCATCGAATTAAACCACATGCTCCACCCGGCGTGGGCCCCGTCAATTCATTTGAGTTTTAACCTTTGACCGTACTCCCCAGGCGGTCGACTTAACGCGTTAGCTCCGGAAGCCACGCCTCCAAGGGCACAACCTCCAAGTCGACATCGTTTGCGGCGTGGACTACCAGGGTATCTAATCCTGTTTGCTCCTACGCTTTCGCACCTGAGCGTCAGTCTTCGTCCAGGGGGGCCGCCTTCGCCACCGGTATTCCTCAGATCTCTACGCATTTCCACCGCTACACCTGATTCTACCCCTCTACGAGACTCAAGCTTGCCGGTATCAGATGCAGTTCCCAGGTGGGCCAGGATTTCACATCTGACTTAACAAACCGCCTGCGTGCGCTGCTACGCCCAGTAATTCCGATTAACGCTTGCACCCTCCGTATTACCGCGGCTGCTGGCGGGTTAGCCGGTGCTTCTTCTGCGGGTAACGTCAATGAGCAAGGTATTAACTTTACTCCTTCCTCCCCATGAAAGTGCACAACCCGAAGGCCTTCTTCATACACGCGGCATGGCTGCATCGGGCTTGCGCCCATTGTGCCAATATTCCCCACTGCTGCCTTTCCGTAGGAG
+
1+&(22/3535(11)-24880.-.)*.093:55100,2,6+-1/1348-22798-3(*.*1,:46(111593/3491231-21(172,-16/*,-*0++()).&)1667022/2235.5317.1:979758271/.3:080:1/250)*,31*%)*-.60-+',-+-8-,*/052441,'*)0'+154/.&&./071</:*-.,)')'(*/..'+-36(,+****-*(*--+,//01+,/.+..-,.5/4745:6-.,--..1:584,))*.+4363101191/39:91/3*../,*%%'$)*-()))(436988:5-('**,0).0<:670*00.:21199:74.990,02052--40317&6737313/.(339)9/::3*.101:/1/22783;231:8--&%$+&.+873;3/.144706*%142.+,,+20/36/56904534:8754./+-.47:082,07087698;8:979301323270*,51+,-.953+1215369805//74/)++,8+..,+1/20//325+%+)+,7,07.//14444,+6-''&&(%(.0483.*-1/86;7)-,),0-8<<,443++)%$$'.&.*,,188.&264+6632822212/-/-,.%')*8)(+(-*-0.105;60,01*70/$)+.0216).+0226/4/46709-&)'*./57966634703-*/-/1312+//(*2;2(,++'$%)(-2:80.1+29/01478+*(**-09129/((,-239010060.6/.11/36/7667<988:/.0//;79464545987))2744530&(&%(*(334'871,+/,+/225657610.+/.,39&&.().//5:8989969.-*-,)&*,6-&()&/573323495332253523955,+2,...0333(('%%*)-,34+*-//33695-.8.8/;3226+-,.7655/)-007135//+5./-*.&#+'/,+8.//:.2.()*1+5;978829:238:788.90/*5438(6-%0'&&(+/*)--3:+:;54/671,1364')%&&%&*0+6)+.1123:9;88<9110/'.,.+-)'+*.,/(*-02&68517*+'/3.%,0'*'&(-:.//07670,0/,,(*-*&--282556.-'
@4b788471-635e-4c7b-a2c6-5593fdbf6470 ch=139 read=12468 start_time=2019-12-12T19:16:30Z barcode=BC01 runid=2c9cf7bc05858273f10e7d7ec552fc0bd742dc3e
CCGGTTACCTTGTTGACTTCACCCACATTCATGAATCACAAAGTAGTAAGCGCCCTCCCGAAGGTTAAGCTACCTACTTCTTTTGCCAACCCACTCCCATGGTGTGACGGGCGGTGTGTACAAAGGCCAGGAACGTATTCACCGTGGCATTCCTGATCCACGATTACTAGCGATTCAAACTTCATGGAGTCGGTTGCAGACTCAATCGGTTTCCTGACGCGCACTTTATGAGGTCGCTTGCTCCTCGCGAGGTCGCTTCTCTTTGTATGCGCCATTGCTTGTACGTGTAGCCCTGGTGCGTAAAGGGCCATGATGACTTGACGTCATCCCCACCTTCCTCCAGTTTATCACTGGCAGTCCTTTGAGTTCCAGCTGGACCGCTGGCAGCCGGATAAGGGTTGCGCTCGTTGCGGGACTTAACCGGCGGCACCGCAACACGAGCTGACGGCAACCATTGCAGCACCTGTCTCCACAGTTCCGAAGAACAATCCATCTCTGGAAAGTTCTGTGGATGTCAAGACCAGGTAAGGTTCTTCGCGTTGCATCGAATTAAACCACATGCTCCACCGCTTGTGCAGGCCCCGTCAATTCATTTGAGTTTAATGCCCCGCGGCCCGTACTCCCCAGGCGACTTAACGCGTTAGCTCCGGAAGCCACGCCTCAAAGGGCACAACCTCCAAGTCGACATCGTTTACGGCGTGGACTACCAGGGTATCTAATCCCTGTTCGCTCCCCACGCTTTCGCACCTGAGCGTCAGTCTTCGTCCAGGGGCCGCCTTCGCCACCGGTATTCCTCCAGATCTCTACGCATTTCACCGCTACACCTGGAATTCCCCCTCTACGAGACTCAAACGCCAGTATCAGATGCAGTTCCCAGGTTAGGCCCGAGAGTTTCACATCTGACTTAACAAACCGCCTGCGTGCGCTTTTACGCCCAGTAATTCCGATTAGCACCCTCCGTATTACCGCGGCTGCTGGCTGGAGTTAGCCGGTGCTTCTTCTGCGGGTAACGTCAATGAGCAAAGGTGACTTTACTCCCTTCCTCCCCGCGCAAGTACTTTACAACCCGAGGCCTTCTTCATACACGCGGCATGGCTGCATCCAGGCTTGCGCCCATTGTGCAATATTCCCCACTGCTGCCTCCCGTGAGGG
+
+1-52;*+87;6--''(.97/1*%%'%$-036/60//65860+,*++3,*++01)+-,*(-+*.+62..//7896479:51970+)%)%-6-()+570/96431,,.66;99(2/00+15884+./.81.2-3018::<96720044246830/./22.,.-.05.0.0./--120%&%(,3/7777+*,+)--)*,++6545(2+-(*&**)((+51,.&*$'+0.,01/232/'(4*--54114++-+*,-.*.241532;:,1/613*26241&%'%&#%'-,-.--3;6,.*&%()+,.'15994--,,00.,--,+-'(*806+.,.288564-/')+588234544231&,+/,+2,,+.061-(&&%)*2430362;30%1%*,-,*(*(+.:/5357:3540.29754.4)&$'&(,)%%$&%#%&&&*,02833/./0-00&+(')*+-..//8833101.-+,*,4,7*%()&$%(-/*+24465/368063.0:753139787::143584)*+(/-.-:;87<8667090//36'',0-3906+-,-72344.-8-/++'*,47)421760,054:8<93580.0/2:7'0&%'&&%#()*,0+,311142/-&.++46.9-:,3030.6+%'*.,2*.+&06*,/7<8567)4;7212366:37(/*0223/30366162,,-51129;9:9696,7.*..13)(,,+7.,07:745.585--0+.16822656963+*(.01.3478:9681.,19908747:9<;9::049.,+-/<664/)**,..572+1/.(080*)-2,220112/.--/)/)++673+,+)+/.308/9)985668&0132:400101515262-)0-).'2705+)(&$-'6--)**,,+++,-02336::6:+3,*+557652+,++)-/.89.*44437462.,)'&&',.5435;5967:790//1711,+-,/+'0-++30.*1*),7021-+2,+3461-(),)8687665568859(3)*)'++63-*+/4-088+,3::/*-%').()(),,('(,&37)(,,316392288+-**'-1,0-,)..012/+%&))&---031255;0/.6(+(++;00145:;6*-0//0..3+20''+''%'&
@13a71166-a035-47ec-a435-2647ab4cb8da ch=497 read=12882 start_time=2019-12-12T19:16:33Z barcode=BC01 runid=2c9cf7bc05858273f10e7d7ec552fc0bd742dc3e
CTCCTACGGGAGGCAGCAACTGAGAATTTTCGGCAATGGAAACCCTGACCGAGCAACGCCATTGAAGGAAGAAGGTTTTCGGATTGCTTAAACTTCTGTTATAAAGGAAGAACGGCGGCTACAGGAAATATGTTAGCCGAGTGACAGTACGTTATTAAGCCACGGCTAACTACGTGCCAGCAGCGCGGTAATACACGTAGGTGGCAAAGCGTTATCCAGGTGTGGGGCGTAAAGAGGCAGGCGGCAGCGGGTCTGTGGTGAAAGCCTGAGAAGCAACTTCCAGTAAGCCATAGAAACCAGGCAGCTAGAGTGCAGGAGAGGATCGTGGAATTCCATGTGTAGCGGTGAAATGCGTAGATATATGGAGGAACACCAGTGGCGAAGGCGACGATCTGGCCTGCAACTCCAGTCCCGAAAGCGTGAGGAGCAAATGGGATTAGATACCTAGTAGTCCACGCCGTAAACGATGAGTACTAAGTGTTGGATGTCAAAAGTTCAGTGCTGCAGTTAACATAATAAGTACTCCGCCTGAGTAGTACGTTCGCAAGATGAAACTCAAAGGAATTGACGGGGGGCCCGCACAAGCGGTGGAGCATGGTTTTATTCGAAGCAACGCGAAGAACCTGCAGGTCTTGACATACTCATAAAGGCTCAGAGATGGAGAGATAGCTATATATGAGATACAGGTGGTGCATGGTTGTCGTCAGCTCGTGTCGTGAGATGTTGGGTTAAAGTCCCGCAACGAGCGCAGCCCTTATCGTTACCATCATTAAGTTGGGGACTGGCGAGACTGCCAGTGACAAGCTGGAGGAAGGCGGGGATGACGTCAAATCATCATGCCCCTTATGACCTGGAGCTACACGTGCTACAATGGATGGTGCAGAGGGAAGCGAAGCCGCGAGGTGAAGCAAAGCCCATAAAAACCATTCTCTCAGTTCGGATTGTAGTCTGCAACTCGACTACATGAAGTTGGAATCGCTGGTAATCACGAATCAGCATGTCGCGGTGAATACGTTCTACTCGGGCGCTGTACACACACCGCCGTCACACCACGAGTTGATAACACGAAGCCGGTGGCCTAACCGCAAGGAAGGAGCTGTCTAAGGTGGGATTGATGATTGAAGTCGTAACAAAGGTAACCGAAGATAGAGCGACAGGCCGTGGGGAGTTAACCACAAAGGAACACCGACAACTTTCTTTGCTTTCCAGCAATACGTAATGGCACCG
+
,-1/+-0/:60184,.//)+&%*''(+25/*0:55;42/+.+,/'')2560001186424%('(010*,+)0.),)9530.9*2*&$(&9983371+)./--66)/+-.,17-*,*+3-.0613+---**,,1,**/:)**+,,4%-1350:0-7,10)+30,2---6842/00016:5+/,---3/3/311.1(+,1/0*,.8/-2'(+-2:312(&0)+)+)07212377**'++*&-5*/00-..*/6-1023(*,-,860073/.&(+$'''(-.-(((--7.8;774+.2,)%-161.///0./1118576.-*/6/8:8;:2/222133432/'+-.3874+16+,277756821,.19126-7546:.7504/---1-69920/0010:0:03++&'&)()-/8((*-10,-03.%1*(/09<<8086-1.))31469++)-/1:9512/1:447<;60.1+)),,-444454598:23//-/69,,/<:8920.++--00/0*,&%-9/0536..-/2,/61-,,,-275648;700+''-**,((2281;-0-+/-1+()())//),2,)*-//2576;88.-.+)***);<-28;9-./)+0+422-.+(,*&*)$+%.''&*0,//./-,.7899;2+6578(()-./853.-,535/00154.()-,57669,5..5;:::73.),5)-4225'1../542/,,/2259;83:1.,411:,.0,--*,/+2+*00-0/*2:.2/+.5346-2:-.5-25/.,.2-8;8/-*%(((),./456.,*((*(21-.02.*+*+1.760::.258910101:9244:98913<8+-801024:/1+()(./3-0.**/1/22724;731*,+,-((-.'-+*))')).623/+-.+*1,)+6:4'020())1:711;915--,,2*-0;7+1$3'&$,-344%-*%+*--),--011308/029289./+,,,.(,////4.,866.'.(*)+/.2)&,+*37-544;0-'**-3:92''''(12./.0/59.10'*257554/1---(2**+---'/(),36864*,',*(**-'(,*'-++++(&()-,117361334;734-,--.+,.*(.//0/66:78<(0,13::6+.-*+6)))*,347./+('*+(-))$')*'&*((+18*,(,(*57620//*'.5**13+().2+-+*)-/53.5.,/,%%$%$$%$
@446cd8db-69fa-4afd-8902-e8b5e2c8a1ec ch=477 read=11790 start_time=2019-12-12T19:16:32Z barcode=BC01 runid=2c9cf7bc05858273f10e7d7ec552fc0bd742dc3e
CCGGTTACCTTATTGCGAGCTTCACTGATCGTGAATCACAAAGTGGTAAGCGCCCTCCCGAAAGGTTAAGCTACCTACTTCTTTTGCAACCCACTCCCATGGTGGCGATGACGGGCGGGTATTAATACAAGGCCGGAACGTATTCACGTGGCATTCTGATCCACGATTACTAGCGATTCCGACTTCATGGAGTCGAGTTGCAGACTTCAATCCGGACTACGACGCGCTTTATGAGTCCGCTTGCTCTCGCGAGTCGCTTCTCTTCTTGTATTTAGCGTGTGTAGCCCTGGTCGTAAGGGCCATGATGACTTGACGTCATCCCACCTTCCTCCAGTTTATCACTGGCAGTCTCCTTTGAGTTCCCGGCCGGACCGCTGGCAACAAAGGATGAGGGTTGCGCTCGTTGCGGGACTTAACCCAACATTTCACAACACAGGCTGACGACAGCCATGCGGCACCTGTCTCACGGTTCCCGAAGGCACCAATCCATCTCTGGAAAGTTCTGTGGATGTCAAGACCAGGTAAGGTTCGCGTTGCATCGAATTAAACCACATATCCACCGCTTGTGCGGGCCCGTCAATTCATTTGAGTTTTTTAACCTTGCGGCCGTACTCCCAGGCGGTCGACTTAACATGATTAGCTCGGAAGCCACGCCTCAAGGGCACAACCTCCAAGTCGACATCGTTTACGGCGTGGACTACCAGGGTATCTATCCTGTTTGCTCCCCACGCTTTCGCACCTGAGCGTCAGTCTTCGTCAGAGGCCGCCTTCGCCACCGGTATTCCTCCAGATCTCTGCCATTTCACCGCTACACCTGGAATTCTACCCCTCTACGGACTCAAGCTTGCCAGTATCGGTCACGGTTCCCAGGTTGAGCCGGGGATTTCACATCTGACTTAACCGACCGCCTGCGTGCGCCCCAGTAATTCCGATTAACGCTTGTACCCTCCGTATTACCGCGGCTGCTGGCACAGGTTAGCCAGTGCTTCTTCTGCGGGTAACGTCAATGAGCAAAGGTATGCTTTACTCCCTTCCTCCCCGCTGAAGTGCTTTACAGCGAAGGCCTTCTTCATACACGCGGCATGGCTGCATCAGGCTTGCGCCCGTGTCGCAATATTCCCCACTGCTGCCTCCGTAG
+
25*-3/-4/0-$0-+.'%%'-54*.%&&66,801543(00-+++*..,**-.26.+26*)''%))*03-)-,%03/+02791<<2-88816-)+*27*,4.-*&%%)$+.068;:843''&('&%(*3477::71:/932:09..%0+13:777:3/1379934355:440-+,006<996688:8655/(&*+54-9-+-373542.*2,0.4/83+*+)*-*+%%**)(/+'0.331233/.,./113.),+..33928146&)(%&$')&%&,*2//,(+-.97-09:8.4-+/586845012/.0/113.,()+.-::+-34615,-./,32/+5,$+()0.-185780-6211577/0()-/1.734/*--1:871989-5152&)-2)8-'*$#)0/7;885;934334-4/*/3180:5-*,17756&'66577793,'').1507(410150356//-.'*6,28-)*(-,75/9/;0:76440+.5449823;4.-&+-231/1,+++.+*0./'%/+-42.0/-7///54,-/0/3;9;800/.*'(,)-1++/+(.),-7/40&$)*3;8;826;:0//84;;;.0854531.)/821456213/,./9,/2*)&'(.1.*$&((+-,,/26*3,4-/811//3+.).)9-+&*/95:35(8.248555456549,*),10145:787150***(,+/2,-+087.69.+/,071+()()/98-'(',0++&,--2412333;8741)*'2-/478<8<:9;<45<+2,+-8-)+-*+,5531,'%(&(2:5349;6791202:76,1+2-25,9761,/.-.-*,29:62,/.6.2-.4765)+((*26+9:;583.///4.*018&14++1;71+,-.0)*,)*('%,&%/6;7::9::9985*)%&(*,13:5:130//33336280-'*146564/2.1//5:95251103:+:'%(&)))+*&/,'22013:3:<:99952'(-9751..--08-47:*-,*%+%')//-/-2;,5;995.:;0*41)+,'+%)*,)%%%%').0.//14768<8()*++1023<8685951//006%(&'',%*+7:)&'%%$$'++*,..156/-/0147558347./2'
@96a21d7d-33b9-43fa-b5bf-3ec8a6337a9a ch=401 read=10144 start_time=2019-12-12T19:16:32Z barcode=BC01 runid=2c9cf7bc05858273f10e7d7ec552fc0bd742dc3e
CCCGGTTACCTTGTTGACTTCCACCCCAGTCCTTAGATACAAAGTGGTAAAGCGCCCTCCCAGAAGGTTAAGCTACCTGCGCTTCTTTTGCAACCCACTCCCATGATTAGCTGACGGGCGGGTGTGTACAAAGGCCCGGGAACGTATTCACCGTGGCATTCTGATCCACGACTACTGTGATTCCGACTTCATGGAGTCGAGTTGCAGACTCAATCGGACTACGACTGCTTTATGAGGGTCCGCTTGTCTCGCGGTCGCTTCTCTTTTGTATGCGCCATTGGCACGTGGCTGGCCCTGATCATGCAGGGCCATGATGACTTGACGTCATCCACCTTCCTCAGTTTATCACTGGCAGTCTCCTTTGAGTTCCAGCCGGACCGCTGGCAACAAAGGATAAGGAGTTGCGCTCGTTGGGACTTAACCCAACATTTCACAACACGAGCTGACGACAGCCATGCAGCACCTGTCTCACAGTTCCCGAAGGCACCAATCCATCTCTGGAAAGTTCTGTGGATGTCAAGACCAGGTAAAGGTTCTTCATGCATCGAATTAAACCACATGCTCCACCGCTTGTGCAGGCCCCGTCAATTCATTTGAGTTTAACCTTGCGGCCGTACTCCCAGGCGGTCGACTTAACGCGTTAGCTCCGGAAGCCACGCCTCAAAGGGCACAACCTCCAAGTCGACATCGCTTACGGCGTGGATGCAGGGTATCTAATCCCTGTTTGCTCCCCGCGCTTTGCGCGCCTGAGCATCAGTCTTCATCCAGGGGGGCCGCCTTCGCCACCGGTATTCCTCAGATCTCTACGCATTTCACCGCTACACCTGAATTCTACCCCTCTACGAGACTCAAGCTTGCCGGTATCAGATGCAGTTCCCAGGTTGAGCCCGGGGATTTCACATCTGACTTAACAAACCGCCTGCGTGCGCTGCATGATAATTCCGATTAACGCTTGCACCCTCCGTATTACCACCGCGGCTGCTGGCAGGTTAGCCGGTGCTTCTTCTGCGGGTAACGATCAATGAGCAAAGGTATTATCTCTCCCTTCCTCCCGCTTCAAATTGCTGGCCCAGGCCTTCATACACGCGGCATGGCTGCATCAGGCTTACGCCATTGTGCAATATTCCCCACTGCTGCCTCCCGTAGGAG
+
07,014/.3416006.--/11)$)('&))43$(&'%()(,-66364:294-))&')/++1('%.,)1,635,00/37-%(#%9*-898-'/,3490&()1:5*)*#)()()**-+3670,+)(+++,0/68*29.6-+4-351&('-1/018181:10082''(,4-'('(*,'&&$'(,.152..2273254-$')*)'31:04+0,..2*8.0/7441),+$(%$&-1;45-,*4,.2'**-.++-./,-2922)+01-/.-7;..)))+,558*7+()+&).2.%$$'&-.+)%%/1'+%$&*/15.-.+...,(''(*979;:83-)--6856.5)+1<9133/.1.;/..4237.01,'%1538))&--1427941.3/.4/97:*12237./+&)04260-..--7/34*''&,(,,)-.865:4,%%+'-+.)).++-,..0-.,5/4927/73227-03671.0..802.*().()*.17193/**,142258286-.0//345;9828877669:)-4,51))30;68<3*/('(..'(,0+.6,9,-.,3/001.%-++,/5,//3&06084..34(7,;159<;5225;;410%&%()-22329320263,0876877767191:14405-,)-./50--.+/2$+(++-0+4(-+&(&&,(.+-2)-')+00/146-''*')+0922364%&#&&,'%.,/3436,66,)/5:+(++21+'%,))+.(&&&'%-..'%+))+0%-),-7.(3)+(,/837+97113.24/++)0-28521..'+,''001188663530;9--0/,.-)1.01/*%003/-..881(/2235578765-*+0/6124'100-8/,,--.477:260,08.:($*61)&&(*#-)%())*-/./00232634;94857:4./..02,,/,-)+'&-330302.12-.+,).-1+,,08-.1,(8+,:331(,5,/211.+)1')()+-2-+*/3.82.//606;/&(,-/)*.-,+&)/+6/3,466:(.-./-6+*))'**3./854*66*',*-''*&)&$$&$%+()'*+%$##&(('(%*(**--+//5633342;+-:72-%*(28*-30143-9/,0,147,%*-'(.+-4.4:0+,*++'%
@3ee133f1-c93a-4c8b-9590-6b30905cc8cc ch=69 read=15060 start_time=2019-12-12T19:16:40Z barcode=BC01 runid=2c9cf7bc05858273f10e7d7ec552fc0bd742dc3e
CCTTGTTACGGCTTCACCCCAGTCATGAATCACAAAGGAAGAGTAGCGCCCTCCCGAAGGGATTAAGCTACCTACTTCTTTTTACCAACCCACTCCCATGGTGTGACGGGCGGTGTGTACAAGGCCAGGAACGTATTCCGCAGTAACTCTGATCGATTACTAGCGATTCCGACTTCATGGAGTCAGTTGCAGACTCAATCCGGACTACGACGCACTTTATGAGGGTCAACTTGCTCGCGGATCGCTTCTTTGTATGCGCCATTGTAGCACGTGTGTAGCCCTGGTCGTAAGGGCCATGATGACTTGACGTCATCCCCACCTTCCTCAGTTTATCATGGCAGTCTCCTTTGAGTTCCAGCCGGACCGCTGGCAACAAAGAGGATAAAGGGTTGCGCTCGTTGCGGGACTTAACCCAACATTTCACAACACGAGCTGACGACAGCCATGCAGCACCTGTCTCACGGTTCGAAGGCCACATTCTCATCTCTGAAAACTTCCGTGGATGTCAAGACCAGGTAAGGTTCTTCGCGTTGCATCAGATTAAACCACATGCTCCACCGCTTGTGCGGGCCCGTCAATTCATTTGAGTTTTAACCTTTGCGGCCATTACTCCCCAGGCGGTCGACTTAACGCGTTAGCTCCGGAAGCCACGCCTCGAGGGCACAACCCCAAGTCGACATCGTTTACGGCGTGGACTACCAGGGTATCTAATCCTGTTTGCTCCCACGCTTTCGCACCTGAGCGTCAGTCTTCGTCAGGGCCGCCTTCGCCGCGGTATTCACCAGATCTCTACGCATTTCACCGCTACACCTGGAATTCTACCCCACTCTACGAGACTCAAGAAGCGCGGTATCAGATGCAGTTCCCAGGTTGAGCCCGGGGATTTCCTGACTTAACAAACCGCCTGCGTGCGCTTTTGCGCCCAGTAATTCCGATTAACGCTTGCCCTCCGTATTACCGCGGCTGCTGGCACAGGTTAGCCGGTGCTTCTTCTGCGGGTAACGTCAATGAGCAAGGTGTGCTTTGCTCCTTCTCCCCGCTGAAGTACTTTGACGAAGGCCTTCTTCATACGCGGCGTAAACGCGTCAGGCTTTACGCCCATTGTGCAATATTCCCCACTGCTGCCTCCGTAGG
+
696:218,,)&(-,:+840),,075663:442668'+('(%&'&-372679-4.*)-1(,+%3)4-),,055*))(1-,//-*')&)$1.-&))29..86942')++-6:743//1.157431729)78776-2028/($%$$&'&&).*+,,,&(*//0/012558;99+*)**31883,--/271;12/022425971(2035,,,*,/&+&)+4;33/.,*)*-&&)0+)**+.0.-+,/.0/1/2,/,.5300-18-8-,+./1020,/33),.0:5//(0'()+(0795;::77/.+*/**,212574535)+8:8;9/12*-/8001900*5.*.44462241,'+---&$%24+5189458181/,/06*($*()/.,'.32/.*++777568//-3)&)+,12.9)-,/-18**%%,/--123578605566335729.0,1101:31/.-.-//8879,.1,,.*)+23;86868653,)+31)*3-9:556688488602899169730-31::;<;;;87:14589%&)+(;<:9/-+-,,--7:134.,1,,-26-*,+/&%')&7):..492-+.-9<3-;/817,+//.0/)/+*.1589,+110,524430601+/.0.2.,$()+.1/0.-57+/./9981$--1.0/525;;/,-2333*324583<42113/.-.+(/0..2)/-)**,+)*3158879:,+4.69/*2-.,;;0-2.2832*/////3458:<9668(.74/933527;*6*'*'//.364(1-,+./.122(001,3;-**--,.135426//1-3243:.:854'*(((*-/,4-446-.%)'%),/&/*007(6698:9:99583,-,..)(/52)+4/-*02)0.((--,-1039<;9<89;9;;9;39..-42--1-33,)+,27598/-.//.4,,)&$$-/*+3:4937636;681<2229905*'+(*.-7.+-0*-,%&)027<64262844786%662811/6644(+,'.(*,0*%))/:0880-:7/+98.2.'%$%$&&+&,()/-212/61189'-'('**2-**-+$*%(',1-77508*)++.1)$(,(-34292343935/,.-,,*+3737-)%%),
@1ab2a8b6-44cc-4000-a960-e49023c6fa13 ch=18 read=7591 start_time=2019-12-12T19:16:38Z barcode=BC01 runid=2c9cf7bc05858273f10e7d7ec552fc0bd742dc3e
CTCCTACGGGAGGCAGCAGTGGGGAATATTGCACAATGGGCGCAAGCCTGATGCTGTATGCCGCGTGTATAGAAGAAGGCCTTCGAGACGCAAAAGTACTTTCAGCGGGGAGGAAGGTAAAGTTAATACCTTTGCTCATTGACGTTACGCCCGCAGAAAAAACGCAAGCTAACTCCGTGCCAGCAATAGCCGCGGTACGGAGGTGCAAGCGTTAATCGGAATTACTGGGCGTAAAGCGCACGCAGGCAGTTTGTTAAGTCAGATGTAATCCCCATCAATACCAGGAACTGCATCTGATACTGGCAAGCGAGTCTCGTAGAGGGGTAAATTCCAGGTGTAGCGTTGAAATGCGTAGAGATCTGGAGGAATACCGGTGAGCGGCCCCTGGACGAAGACGGCGCTCAGGTGCGAAAGCGTGGGGCAAACAGGATTAAGACACGGTAGTCCCGCCGTAAAACGATGTCGGCTTGGAGAGTTTGTGCGCGCGAGGCGTGGCTTCCGGGGCAACTAACGCGTTAAGTCGACCGCCTGGGGAGATACGGCCGCAAGGTTAAAACTCAAATGAATTGACGGGGGGCCCGCGCACAAGCGGTGGAGCATGTGGTTTAATTCGATGCAACGCGAAAGAACCCCGCTACCTGGTCTTGACATCCCGTTTTCAGAGATGAGAATGTGCCTTCGGGAACCGTGAGACAGGTGCTGCATGGCTGTCGTCAGCTCGTGTTGTGGAAATGTTGGGTTTAAGTCCGCAACGAAGCGCAACCCTTATCCTCAACTGTTTGCCCAGCGGTCGGCCAGGAACTCAAAGGGAGACTGCCAGTGATAAACTGGAGGAAGGTGGGGATGACGTCAAGTCATCATGGCCCCTTGACCAGGGCTACGTGCTACAATGGCGCATACATAAAGAGAAGCGACCTCGCGAGGCAAGCGGACCTCATAAAGTGCGTCGTAGTCCGGATTGAGTCTGCAACTCGACTCCGGGTCGGAATCGCTAACATCGTGAATCCAGAATGCCACGGTGAATACGTTCAGGCCTTGTACCGCACCACCAAATCACACCGTAGAGGAGTGAGTTGCAAAAGTAGGTAACCAACCTTCGGAGGCGCTTACCACTTTGTGATTCATGACTGGGGTGAAGTCGTAACAAAGGTAACGG
+
011*+.3+64+-2--44205-05*/41.4/.,011;7452/))--).2//+3(&$&&++/1753121154((3*(*,)2-6290)'+++%)06-&%*&')+0.+//,05,(.3,,05+-6/,,255205.75-*3573791/10),&&',1,,)&'+,/.0)**3+,)+++2-./,&/(*/.(&%&#()*/)&%$#%*+.+*)),/0*)(+495:54163607/100/,*,16:30212*1*0*253//6<1*2830/46/4320-'4'*01*(*&(%%$&%'/.1117886261+,)&*347400$))--00*.420-'.,/)(,-7./1+,575-++(*+*'(19.-.766/.+&)/00990050539;99:00))(')(/1-(3646)(,&.41+0/117/0/--1((22*+024951-7<89(6.+6+,&&$&%%&%%&..1.((-+240;6*++,.-455-/2.61..&+,6-*0*+')&'&(,615.2:1.2+'-3'('%&*038888)0010.466792,01-537-('))14/:07.83/,1072;;85666:9832111046106:8-24,(*())+36.,0+*&.'(,00-+.43<;5;664,./0054222225.(.17.2*&(0.2;899;506-./418.&%'+8/-))*++9642250//*586885::0927.8.-/45-+12.,***+-..-,*++)++.477986,9-,,/)%)1(+01'*+)5135.004'**(/$$&&'+,033;4-4300/*+&$')(+2)'*.-&-+.,*'+)0,'+40445624),,-'**-0184.,,)+01;::980,1..4+2,'.1/-275.-'('++176;832'0.52'*)(+32345640,-(&).7448;8587565+(('%03+')').)).6474400+*'(0*)(/6:57944($)9806;;9;:3:44/1*+-(6+*&*+,627-5.005334/*+-/*,)4/:58**'&$'(-.186.816)***+-090./.5667;::;6273),75/2)%%'))&*'21(/0,/,,-10/04'.&+$')&')'&*12-/3<4)&'')-,052-2/36656+/(.10100**,,&+--+(--18;8564455320(**,...6599:678)/809591*
@2027dc7e-5ab0-4a22-b974-e1275b39c0fa ch=202 read=10989 start_time=2019-12-12T19:16:37Z barcode=BC01 runid=2c9cf7bc05858273f10e7d7ec552fc0bd742dc3e
CTCCTACAGGGAGGCAGCAGTGGGAATGTGCGCAATAGAGGCAACCCTGACGCAACCATGCCGCGTGAATGAAGAAGGCCTTCCGGGTTAAAGTTCTTTCGGTAGCGAGGAAGGCACTTAGTTTTAATAAACTAAGAATTGAATTGACGTTAACTACAGAAGAAGCACCATGCTCCGTGCCAGCAGCCGCGGTAATGCAGTGCAGGCGTTAATCGGAATAACGCTAGATAAAGGGCACGCGGGCATTTGACTTAAGTGAAGATGTAGAAAGCCCCGGGCTTAACCTGGAATTACGCATTTCATACTGGGTCGCTGGAAATACTTTAAGGGAGGGGTAGAATTCCACGTGTAGCGGTGAAATGCGTAGAGATGTGGAGGAATACCGAAGGCGAAGGCCCGCAGAATGTACTGGCCGCTCATGTGCGAAAGCGTGGGGAGCAAACAGGATTAGATACCTGGTAGTCCACGCGCAAACGATGTCGATTTGGGGTTGAGCTTCGTTGGCGCCCGTAGCTAACGTGATAAATCGACCGCCTGGGAGTACGGCCGCGGTTAAAACTCAAATGAATTGACGAGGGGCCCGCACAAGCGGTGGAGCGTAATGGTTTAATTCGATGCAGCGCGAAGAACCTTACCTACTCTTGACGCCAGAGAACATTCCAGAGATGGATTGGTGCCCTTCGGGAACTCTGAGACAGGTGCTGCATGGCTGTCGTCAGCTCGTGTTGTGAAATGTTGGGTTAAGTCCGCAGCGCAACCCTTATCCTTTGTTGCCAGCGATTTGGTCGGGAACTCAAAGGAGACTGCCGGTGATAAACCCCGGAGGAAGGTGGGGATGACGTCAAGTCATCATGGCCCAGCCCCGCCACAGTAGGGCTACACACGTGCTACAATGGCGTGTACAGAGGAAGCGGAAGTGCGGCTGGGCAGATCTCACAAAGTACGTCTAAGTCCGGATTGGAGTCTGCAACTCGACTCCATGAAGTCGGAATCGCTAGTAATCGCAAATCAGAATGTTGCAGTGAATACGTTCCCGGGCCTTATACACCGCCCGTCACACCATGGGAGTGGGTTGTACCAGAAGTAGATGAAAGCAACCTTCAGGGGGGGCGTTACCACGGTATGATTCATGACTGGGGGTGAAGTCGTAACAAGGTAACCGG
+
'*,/-02+-70+/41-0/-+1*/-*,+(0+-/7191%(&,/---2:0-,,104/)00+-)+-1/111085/8,&(-*0-7680+-9+1(*&%),1/3;94,7-,,20..%+*.3/%'$#&'3;;+.6/02+,.-(%)&*'''*--7-7+0(+.6557''*+'-2--*10'$$)+15./338307034537.2*.,+$-'.*,7&%79808/8/6196923--$((')++-+)/495)/,-*672',.*(*(**,(+,,-')(653&',26,,482*4700/3/16-+/&*))''$',/73.58344361012881.(-++*,-77-'16*(+/./-+/+2.61201011++++6:8.(,.&(1340...02989,*1*-:6/7)),(&.'*/-(,,0(&'&))205856/2+-''*00433/45103.**,--1.*(&./'+),,/(0,))0157;142400244*-/*$$)***,-./;::53:,-.,()003567/*+1+*0+-,6/,*+.00001//1235;9-,)+-6469734+&'(/-**+($$'**85<93/12(-,+(.)2*765-(+3+).4('))+),),,544/,,-,.//-349;:.25970,/)'&%'%*.*0+*//+1+,5:1..--/4...-.6210+..*/45..))),.:77+2+/,83/9+-6:%02,2012//(-06240189933132;777:9456%'(+69981:00/135/.128;758...01/.21+.++'&-31/7234.31-*6,(-((+./.496/:68,75*5+,313+-*')+149;:7661112<:18,(*/-2,,3.0.)153035697771.,/16:856531+,$')*--(,,--,0,+/0/3541..'*,,-1,+5675.2../5157/,')'&&)+/,+*+,./50..4946*)42210.0/4/*++../15565.7).,'3,3,+/02100.0/0/3/456824./-,,5)5,955311+2-9.+($$*3301/,,41+7413&653.:2/3673384,5+-(,)%')+&'*.18*)-/,1038134.,**)-3-0500/.52-,,**,154$''&$%(5/87;7'7,/88/-4439,06/307669+).*(.462641+1*&*))+(-32997757-615;692:
@7c50b2d9-9c75-4f5c-b6c7-f142ff13390f ch=221 read=12245 start_time=2019-12-12T19:16:51Z barcode=BC01 runid=2c9cf7bc05858273f10e7d7ec552fc0bd742dc3e
CCGGTTTACCTTGTTACCACTGATCATGAATCACAAAGTGGTAAGCGCCCTCGAAGGTTAAGCTACCTACTTCTTTACAACCCACTCCCATGGTGTGACGGGCGGTGTACAAGGCCCGAGGAACGTATTCACCGTGGCTTCTGATCCACGATTACTAGCGATTCCGACTTCATGAGTCGAGTTGCAGACTCCAATCGGACTACGACGCACTTTATGAGGTCCGCTTGCTCTCGCGAGTCGCTTCTCTTTGTATGCGCCATTGTAGCACGCGTGTAGCCCTGGTCGTAAGGAGCCATGATGACTTGACGTCATCCCACCTTCCTCAGTTTATCACTGGCGGTCTCCTTTGAGTTCCCAGCCGGACCGCTGGCAGCAAAGGATAGGGTTTGCGCTCGTTGCGGGACAGCAACATTTCTGCTGAGCTGACGACAGCCATGCAGCACCACCGGTTCCCGAGGCATTCTCATCTCACAAAGAAAACTTCCGTGGATGTCAAGACCGGTAGGTTCTTCGCGTTGCATCGAATTAAACCACATGCTCCACCGCTGTGCGGGCCCGTCAATTCGTTGAGTTTTAACCTTGCGGCCGTACTCCCAGGCGGTCGACTTAACGTTAGCTCAGCCACGCCTCAGGGCTGTGCCAAGTCGACATCGTTTACGGCGTGGACTGCCAGGGTATCTAATCTGTTTGCTCCCCACGCTTTCGCACCTGAGCGTCAGTCTTCGTCCAGGGCCGCCCCATACCAGTATTCCTCCAGATCTACGCATTTCACCGCACTACAAATTCTACCCCCTCTATGGGGCTCAAACACCCGGAAGTATATCGATGCAGTTCCCAGGTTAGGCCAGGGATTTATCCCTGACAACAAACCGCCTGCGTGCGCTTTACGCCCAGTAATTCCGATTAACGCTTGCACCCTCCGTATTACCGCGGCTGCTGGCACCGGAGTTAGCCAGTGCTTCTTGCGGGTAACGTCAATGAGCAAAGGTATTAACTTTACTCCTTCCTCCCCGCTGAAAGTACTTTACAACCCGAAGGCCTTCTTCATACACGCATGGCTGCATCGGAAACTGCGCCCGTTGTGCAATATTCCCCACTGCCTCCCGTAGAAGGAG
+
1,--/8-,2/9/.27-)+*--357847639872324,,./77820114:1/4'(((-,3//+/039;2289;16:2'..--1*&')53'$&)0*,-478-313.,)'*).361287((#+*&&($&%(')*46-2)*(*-*)./;:1),-+1/--0,2388:<:95699::/0*%,.0'&13:46324513*7,/7*9/63'--.0-,%),..'*++1641.&(/**+-+*0--)'.-0'),-/,)18*,1567:98:557/*())'2238951.-,70)/788*1*'1/)+8;88223/-')'&(;9;;92667*.89<8913*+,850038:.9..379977-41--14:/72-%/-66;6978777;34)43;,516.3(5.09)+23555070-))/+*%($+'&*-/8/**+,111354435863..1716/7-/..))%'%4+:28.-)+)/.369+)/2884/()*-)$)+,+*+138474748779.1365+*+,(&,,958;866854/0013*(*-*9:674-*,,,//56254.-+(+'0+6338.)-//95-*&+)/,11;<2/91.4-,,&092(4,..4<3*.004876301/13.-.,0,---9+&*0&..0/0+*)333413)/+//-.2/25577339;033865789410%,0,.'&/*.2)),45756<8%.,045($-(,+6620336;566798942/0/1993511/2783-*.*(+%%&+(,-//09:5.5+,,5444,0/3-/62-)-1(,(*(')(*5242,018993-0-*%$()%)+.-/+-*/0*-*''$''('(&*+22;:9:9351-.*.+%*526,.,*%51,*-1/(')***618:8:;78:8::88770.2:8065186//5889;98242;/5,')*(++,.64..1%,'**+4<:6261-,..4-+&*%&,$'0.,,2/076/015-6.-,3:62171,0739320666;+.+/+2))%&/+*%,-08/42'():6,,657)3,)+-0095//.&.-++-1121:7<78<:/0/0&.*,),,30.--..9*)('%%((,6574&2../33-8/0/4488-')$$&(&.0+,;4)'(''&&
@87463794-04e2-4fa9-bfe0-b8ff9ff96a95 ch=28 read=11341 start_time=2019-12-12T19:16:50Z barcode=BC01 runid=2c9cf7bc05858273f10e7d7ec552fc0bd742dc3e
CCGGTTACCTTGTTACGACTTCACCCCAGTCATGAGTCACAAAGTGGTAGCGCCCTCCCGGAGTTAAGCTACCTACTTCTTTTGCAACCCACTCCCATGGTGTGACGAGGGTGTACAAGGCCGGAACGTATTCGCCGTGGCATTCTGATCCACGGTACTAGCGATTCCGACTTCATGGAGTCAGGTCGCGAACTCAATCAGTTACGACGCACTTTATGAGGTCCGCTTGCTCATGAGTCGCTTCTCTTTGTATGTGCGCCATTGTAGCACGTGTGTAGCCCTGGTCATGCAAGGGCCGCGGTAACGACGTCTCCCCACCTTCCTCAGTTTATCACTGGCAGTCTCGCTGAGTTCCCGGCCGGACCGCTGGCAGCAAAGGGATAAGAGTTGCGCTCGTTGCGGGACTTAACCAACATTTCACAACACGAGCTGACGACAGCCAGCCCAGCACCTGTCCACAGTTCCCGAAGGCACATTCTCATCTCTGAAAACTTCGTGGATGTCAAGAGACCAGGTAAGGTTCTTCGCGTTGCATCAGATTAAACCCACATGCTCTTCGCTTGTGCGGGCCCCGTCGAATTCATTTGAGTTTAACCTTGCGTATGCTCCACAGGCGGTCGACTTAACGCGTTAGCTCCGGAAGCCACGCCTCCCAGGCACAACCTCAAGTCGACATCGTTTACGGCATTGGACTACCAAGGGTATCTAATCCTGTTTTGCTCCCCGCGCTTTCGCGCACCTGAGCGTCAGTCTTCTGCGTCCAGGGGCCGCCTTCGCCGCCGGTATTCCTCAGATCTCTACGCGTTTCACCGCTACACCTGGAATTCTGCCCCCTCTGCGAGACTCAAACGCCAGTATCAGATGCAGTTCCCAGGTTGGGCCAGAGTTTCACATCTGACTTAACAAACCGCCTGCGTGCGCTTTACGCCCAGTAATTTCCGATTAACCTTGCACCCTCGTATTACCGCGGCTGCTGGCACGGAGTTAGCCAGTGCTTCTTCTGCGGGTAACGTCAATGAGGTATTAACTTTGCCCCTTCCTCCCGCTGAAAGTGCTTTACAACCCGAGGCCTTCTTCATGCACGCGGCATGAAACGCATCAGGCTTGCGCCCGTTGTGTAATATTCCCCTGCTGCCTCCCGTAGG
+
02..23-0827(.)&+3349932+5:9*./7/0+,/00344:3.2141.,.*//,+,&'++%**7-7*,+,11&)+/6,997'**-&/2.%'(451,..74423.0*(-60++---69.-7++).--030130'./,1,6//274++,-4700-#/&---,.-38<8;6344:47893./01(,/./,/-/70.,).061)3'&',-514,1084025347464,*-*(*+,%&*+,--&'/)--/1:62345-+*./26./6//,,,$&-113-,--/7501987.72,1)*,&02-.+-+''&'*,-/4/177*,89:;5425)+,90-/10765;5*58978%&1,,07819-085*)1(*2,.///../559,-1;126+,%*00./277876:48/:112131+)),)/.2:0.245//)+,,*,,0',.(23'''''+.(%&'%,*)$+,-,.%98;695..4042.//294565774,'+-45,-6/1.33404455))%')*;;3363+*(.-94251-.,+;..,66))1223<:9;*&*)+*//)&)*)-/6/00456-761+%*-&(,)5+48:75124;:6702*0*)'%$%%+,//),)135%2...6.:-7-00/.0/(,-0.+/.,/'.50215515+'%,/,-/27550/',(,.589+7956;:+.,2*')/.0,-.'.)+&(&&+),.,2/.1/002<;/123//2/,1/..770).',,23++,.9666'31650.(&)()5-./592.7127-12*/.').+9/6772413.-33333*%*+*&0820037022+-'+-)+(-*241-%/575,'+)&-++0002513-,&(+)+.239334756586:50-,-/0,,1,6,%'(*.7/.(/,01.00-,-0(&(+'+.-495451,&$&*+4:452-.*'&))-6:(14---4-,)%'+')&-54.1.145844511.6)''$'*&%$)')$).)$'3*'0/.346.0/--2831++/7868:/9((%'%'(102.*,(*).5++0;32,67-).0//4.--&,,-3*,-3,72.-+2.7671-+1..'.&*)),5/-/2011,,./05+68669056/:1%**))&$)3+*+3+31-*-./*,1.-8*,3/0(
@fea3f586-4006-46d9-a3b6-1f10af05ec18 ch=308 read=14677 start_time=2019-12-12T19:16:53Z barcode=BC01 runid=2c9cf7bc05858273f10e7d7ec552fc0bd742dc3e
CTCCTACGGGAGGTAGCAGTGGGAATATTGCACAATGGGCGCAAGCCTGATACATACATGCCGCGCGTGTATGAAGAAGCCTTCGGGTTGTAAAGTACTTTCAGCGGGGAGGAAAGGGAGTAAAGTTAATACCTTTGCTCGTGACGTTACCCGCAGAAGAAGCACCAGCTAACTCCGTGCCAGCAGCCACTTGTTAATACGGAGGGTGCAAGCGTTAATCGGAATTACTGGGCGTAAAGCGCACGCAGGCGGTTTGTTAAGTCAGATGTGAAATCCCGGGCTCAACCTGGGAGACTGCATCTGATACTGGCAACTTGAGTCTCGGCGTAGAGGGGTAGAATTCCAGGTGCTTGGTGAAATGCGTAGAGATCTGGAGGAATACCGGTGGCGAAGGCGGCCCCTGGACGAAGACTGACGCTCAGGTGCGAAGCGTGGGGAGCAAACGGGATTAGATGCCCTGGTAGTCCCACGCCGTAAACGATGTCGACTTGGGGTTGTGCCCTTGAGGCGTGGCTTCCGGAGCTAACGCGTTAAGTCGACCGCCTGGGAATTACGGCCGCAAGGTTAAAACTCAAATGAATTGACGGGGGCCCGCTGAAGCGGTGGAGGCATGTGGTTAATTCGATACAACGCGAAGAACCTTACCACCTGGTCTTGACATCCACACGGAAGTTTTTTCCAGAGGTAATGTGCCTTCGGGAACCGTGAGACAGGTGCTGCATGGCTGTCGTCAGCTCGTGTTGTGAAATGTTGGGTTAAGTCCCGCAACAGGCGCAGCCCTTATCCTTTGTTGCCAGCGGTCCGGCCGGGAACTCAAAGGGAGACTGCCAGTGATATAAACTGGAGGAAGGTGGGGATGACGTCAAGTCATCATGGCCTACGACCAGAATACACACGTGCTACAATGGCGCATACAAAGAGAGAAGCGACCTCGCGAGAGCAAGCGGACCTCATAAAGTGCGTCTCGTAGTCGGATTGGAGTCTGCAACTCGACTCCATAGAAGTCCCGGAATCGCTAGTAATCGTGGATCAAGAATGCCACGGTGAATACGTTCCCGGGCCTTGTACACACCGCCCGTCACACCATGGGAGTGGGTTGCAAAAAGAAGTAGGTGGCTTGGCCTTCGGGAGGCGCTTACCACTTGATTCATGACTGGTGAAGTCGTAACAAGGTAACCGG
+
*/4..1505,'*+')--)-.'-(,+-,.3*++*8,-:;7.-.3:368//$)&&(%$&)+3795632..104776-(.))1/,+')121-')-0,)+)(-13)*++)4:-)/*+.+,30&()/<5-0//..02/1.*'-/2)4++..-+*/-*,/,+/*%*($%%*)*.//.4//27465843.)#%''$'&&*+'1(+).-2+-0.--.*(&'*-607-1$+&%''-.99<8978582--.0,/-0+340237:2,-601.09-.--++,19-,3,+/681-1*).,*)*($%(,:3333320000303&$%$$'%)'+,,++-,,/43,(,1-+'*(.,/20'(71.-%$$.(21185/01621,++,/34:/,3,,4/.14/7..7/-,8*5+123980),7*0-,2+))*+,24506(+922,**,)*-36;:+)--7;98/::/6/.-54-87/.18878084+&+*//89:9%623445976-8,4/),,60.,.4/,2/./74687:31/1-0/(,/,-:/...-//2+.35389383.(*&*%,),--824,0-)/-17-79.,.8)891/124242527;;5/92&,(',+(*.75693354(*&&(./6+6/8-(%,*53-4.2,/5(-65.3-+/*).3027771;1223333+*%'.,10/25<9;,)&&''*(.+1,/533:3:3&6/4,9:680,/-.'-012367601*,-5566528)*-44/10810/705:/-3;15243640/26*+4528/.26402)66,..-344-390250384545:70.1/1+4:*5./999;+0-)&++67670.-*()*)%-,30212/0-.2.4/336,6654758:621347;72/4.4/**+--,2,-).('(''*,/2187577;717768771667.)*('&'')*2-4862--)('&()&%%)*-+-/55--+0*-724.-+',,1.615)1)3.2,+--558-6+,,9688787/0&%)*)*.*(-51744)))''3453326683300'',42471/0/763.500056390+++)-++,(&&&)*025-39,.9612017---/*('(,1+.0()1;51,%)*'(/4..)0+)(&%''*1/+2,)1412/40-47+*0+-.59854402(,)%$-++66365/--5(6/0310/2
@3cafe8d9-891e-4d33-9286-a8fea14e829a ch=52 read=13153 start_time=2019-12-12T19:17:04Z barcode=BC01 runid=2c9cf7bc05858273f10e7d7ec552fc0bd742dc3e
CCGGTTACCTTGTTGCGACTTCACCCAATCATCAATCCCACCTTAGGCCAGCTCCTTCCTTGCGGTTAGGCCACCGGCTTCGAGATTTATCAACTCTCGTGGTGTGACGGGCGGTGTACAAGGCCGAGAACGTATTCACCGCGACATGCTGATTCGCGATTACTAGCGATTCCAACTTCATGTAGTCGAGTTGCGGGCTACAATCCGAACTGAGAATGGTTTTATGGGTTTTGCTTCACCTCGCGGCTTCGCTTCCTCTGCACCATCCATTGTAGCACATTATTAGCCCAGGTCAGGGGCATGATGATTTGACGTCATCCCCGCCTTCCTCCAGCTTGTCGCGGCGATCTCGCTAGAGTCCCCAACTTAATGATGGTAACTAACGTGGGGTTGCGCTCGTTGCGGGACTTAACCCAACATCTCACGACACGAGCTGACGACAACCATGCACCTGTATCTCAATAGCTATCTCTCCATCTCTGGAGCCTTTATGATGTCAAGACCTGGTAAGGTTCTTCGCGTTGCTTCGAATTAAACCACATGCTCCACCGCTTATTGCGGGCCCAAATCAATTCAGCGAGTTTCATTCTTGCCGAACGTACTACTCAGGCGGAGTACTTATTGCGTTAACCGCAGCGCTGGACTTTGACATCAACACTTAGTACTTTCATCGTTTGGCGTGGACTACTAGAATTATCCTATTTACTCCCCGCGCTTTCGGGACTGAAGGCGTCAGTTGCCAGGCCAGATCGTCGCCTTCATACTGGTGTTCCTCCATATATCTACGCATTTCACCGCTTTACGCTTGGAATTCCACGATCCTCTCCTGCACTCTAGCTGCCTGGTTTCATATGGCTTACTGAAGTTAAGCTTCAGGCTTTCACCACAGACCCTTGCTGCCGCCTGCTCCTCTTTACGCCCAATAATTCCGGATAACGCTTGCCACCTACGTATTACCGCGGCTGCTGGCACGTAGTTAGCCGGCTTTCTAATAAGTACCGTCACTCGGCTGCCATTTCCTGTAGCCGCCGTTCTTCCTTTATAACGAAGTTTACAATCCGAAAACCTTCTTCCTTCACGCGGCGTTGCTCGGTCAGGGGTTTCCCCATTGCGAAAATTCCCTACTGCTGCCTCCCGTAGGAG
+
16.01:,.141*/1(./*22:23574/72:8::66177.-5/5/.-&0/-/36546211,6-312/5%116/),+/-.575.$+%*))(..03,+++,'4+,0,(+085::7/51108:99)4/3,+-/53.2.5<868:454577977:202;24886381.,),,-../,,,,/1648977....**,,2+/(/'/&')*1./-(*1/.-+1,1/4-::-*./2:4/9:2,03:346:896737//60./0.080411001947:;548((()('('1,*4+)*/.*(-+)&),26/.-+++*+.278104689:66:80'(),0.645435-8,,,4('%(&*',-993/1/&+.+797-+0+-.0..+(--11+2-..6.)+%(--2/./1347434/&*,/-0143033,20457673.01//*+&''++-)8435547;32(*&'&$%)+0351(&))*+00-+)(%)2.1841235+-.0-34++('&(+1*1-34:6510//-339,++((*,,9%--:0.2+5+:;9:;.--.3455:35:-//5&*++2,/,*&%*-.,.&1*:+,,+'$./;:858;.5.,/'&&1..1050,,---88853-//-,0-)0/,)-,0-4*(&(&-,$))*,(+0782236873,*%'&')*0-+08./888)-*')012578323.264/1-4-.-+.+*,5-',,.52*'+*+3931/<;833'&')(/25:4.9-,.+*0.*4//.000/8424.40$'%./26226675488+.,-..,/,434*3:8304/&%'*($*('&%1*1-3/2-'(().4+,.575373(-/.$%'./036)+63;6.)./3-:00832/+()).4.)'-083),56340*&(*&)(*,8<170/.3344.34-...5:22762.0/0/.-8.09::53255:585101-+/+'/.3243840:104+,.-,.99:39.),+-2855/**))*(*7,0*,2048,4249788)+,,+61+%23-5;6661,+**,7097755-,-10287../;6((-*-82,/5;:8,*+1531;89402+))32.211/70-1/,.652713'-6743;73884).+'('*6683909.+-35443006-4:)+9/6,*&
@42b7ae2d-044a-4c75-b577-f4e2fd812a54 ch=142 read=12926 start_time=2019-12-12T19:17:07Z barcode=BC01 runid=2c9cf7bc05858273f10e7d7ec552fc0bd742dc3e
CCGGTTACCTTGTTACGGCTTCACCCCAATCGCTGACCCTACAGCCGACCGCTGCCTCCTTGCGGTTAGCTCACGGACTTCCGGGTATTGCGAAAGCTCTCGTTGTGACCGGGCGGTGTGTGCAAGACCAGGAACGTATTCACCGCGACATTCTGATTCGCGATTACTAGTAACTCCAGCTTCATGTAGGCGAGTTTCATTACAATCGAACTGAGACTGGTTTTTAAGTTTAGCTCCACCTCACGGTATTGCATCTCTGCTTTCCAGCCATTGTAGCACGTGTAGCCCTACATAAGGGCATGATGATTTGACGTCATCACCTTCCTCTGGTTAACCCAGGCAGTCTCGCCTAAGTCTCAACCAATGTATTAACTAACGACAAGGGTTTGCGCTCGTTGCGGGACAGCAACATCTCGACTGCAGGCTGACGACAATACCACCGCAATGCCTTGTCCCCGAAGGGATTTCCTCGATTAAAATGTGCAGGGATGTCAAGTGTAGGTAAGGTTCTTCGCGTTATCGAATTAAACCACATGCTCCGCTTCTTGTGCGGGTCCCCGTCAGTCCCTTTGAGTTTTAATCTTGCATTAAATGCTCCCCAGGCGGAATACTTAATGCGTTAGCGGCGGCACGAGGAGGTGTTGAAACCCACCTAGTATTCATCGTTTACGACGTGGACTACCAGGGTATCTAATCCTGTTTGCTCCCCCCACGCTTTCGAGCCTCAGCGTCAGTACAGTCAGAGTCGCCCAGCTAGCCATGGTGTTCTTCTTAATCTCCTGCGCATTTCACCGCTACACACAGAATTCCCTCTCCTCTCTCCTGCACTCTAGATAACCAGTTTAAGATGCAGCACCCAAGTTCCAGGCCAGGTGTTCACATCCCTTAATCATCCCGCCTACGCTCCCTTTACGCCCAGTAAATCCGGATAACATCGCCACCTACGTATTACCGCGGCTGCTGGCGTAGTTAGCCGTGGCTTCCTCCTTAGATTACCGTCGTGCTTCCCCAGACAGGCTGCGATCCAGGCTGGCTATCACTCTGCAGCGTTGCTGCATCAGGGTTTTCCCCGGTGGTAATATTCCCCACTGCTGCTTGCTCCAGGG
+
4')')($+'''$)/,--(+/.1+2//(+.12()+,%0-(%%('%+%&$)('&-%)*+.()(&*(''(&(//.,03755849)12/.+/,+0&')'%'(.()).*(*---.,67338*,-('#((((027*81,/,%)*,;,$&)'.15:68;8765360*,1/70//,0()*.-++/++.1:1+0,,/,6/5254;61*-$%)16/3&***)(++1/-*3-;<:536147/&,/143*-925%),01211--.110.,('-.0-11046430&&&)(')**'&'(+2+()*)(.2-6736.----65<6341'/23.5(..391'''$%$(%1(2)%%)&-2-,*(,&'&(+))).()++*'/./()$('-+.--/,-3637-5.17)(,'+,513:./(71/*($)&''(*+-0'))*(,''1555553++,)($--(,)$&)+)&()(**.978/025+,+(15-42/2301,.0.''%$$&''/2165331/).-,*)2*-'0-7;67;836/-)$&($&(-*18.-(%&%')%)*'%)-+,*-)'&%-.2,/&*&(*2)&-)6).651/.6;<-24301.+%$)$(+('&(*+./*)0572868,*%$%0-025464.0-00-/81/++*'+'),+-.,&(+'**(%.*++**-79867723;7+,..2767957868:76612125125.0.,,34-)/041;52,(+'*.1-1)*-88.0))()+.+&,*--557*)(,)-0/,)(')))'20+))/4469611''%/*)*3/'(&/.02.:+0.//)(0&&&(&((&+)2,36''*(,2/1)*)3303722/,)))-51..6,0/:0')'-6',&(($.+)+&*%*'(&*,6,%1*,&59-+++,14(('.-/.-185(*9:7785607-'(1+%-+13)%&,877.0/3334976-5749966:7770522:47862:32394,3()(*(3-/)*.-,.).-074323-7,,'%))(36766/3+130438*)(.2''101,-&&-4*$()'$$%%'+,-'*%%&&'%/3315002.---.213,.75..67*''/'/*..++4/0***%((&'&%&%$#(+6.'4+*
@7661a755-c512-467c-90a6-5ba3892f43ab ch=197 read=13240 start_time=2019-12-12T19:17:15Z barcode=BC01 runid=2c9cf7bc05858273f10e7d7ec552fc0bd742dc3e
CTCCTACGGGAGGCAGCAGTAAGGAATTTTCGGCAATGGGGAAACCCTGACCGAGCAACGCCGCGTGAAGGAAGAAGGTTTTCCGGATTGTAACTTCTGCCAAAAGGAAGGAACGGCTGGAAATGGTAGCCGGTGACGAATACTTTATTAAGCCACGGCTAACTACGTGCAACAGCCGCGGTAGCGTAGAGTGGCAAGCGTTATCCGGAATTATTGGGGCATGCAAAAGAGGGGCGAAAGGCGGCAGCAGGGTCTGTGGTGAAAGCCTGAAACGCTTCCAGTAAGCCATAGAAACCAGGCAGCTAGAGTTTAGGGAGAGGACCGTGGAGATTCCATGTGTATGATGAAATCGCATTAGATATATGGAGAACACCAGTGGCGAAGGCGACGATCTGGCCTGCAACTGACGCTCAGTCCAGCGTGGGGAGCAAATGGGATTGAGATACCCACAAGTAGTCCCGCCGTAAACGATGAGTACTAAGTGGTGGATGTCAAGAGTTCGGTGCTGCAGTTAACGCAATAAGTACTCCGCCTGAGTAGTACGTTCGCAAAGAATGAAACTCAGAATTGACGGGGGCCCGCACAGCGGTGGAACATGGTTTAATTCGAAGCAACGCGAAGAACCTTACCAGATGACATATTCATAAAAGGCTCAGAGATGGAGAGATAGCTATATGAGATACAGGTGGTGCATGGTTGTCGTCAGCTCGTGTCGTGAGATGTTAGGTTAAGTCCGCAACGAGCGCAACCCTTATCGTTAGTTACCATCATTAAGTTGGGGACTCTGGCAGGGCTGCCAGTAAGCTGGAGGAAGGCAGGGATGACGTCAATCATCATACCCCGCCTGGCCTGGGCTACACACGTGCTACAATGGATGGTGGGAAGCCTTGAAGCCGCGAGGTGAAGCAAAGGCAAAACCATTCTCAGTTCGGATGTGGTCTGCAACTCGACTACATGAAGTTGGAATCATGCAGTAATCGCGAATCCAGCATGTCGCGGTGAATACGTTCTCGGGCGCGTACACCGCCGTCACACCACGAGTTGATAACGCGAAGCCGGTGGCCTAACCGCAGGAAGGAGCTGTCTAAGGTGGGATTGATGATTGGGGGGTGAAGTCGTAACAAGGTAACCGGAAGATAAGGCGACAGGCAAGTAGGATTACTTACAAAGACACCGACAACTTTCCTTTCAACAATATGAAAAAAAAAAGA
+
/03/&)+-8/-/)+/00(..,'0*/12;<904:728104.*%(+*00,+.6245/128646;,4463452604+,/*20;94.(,*(0,-+,+(,-+*(('&*-)*'&('(+,+%0*()))//,,150127.320%.)(+*(+189,5/4/.69.-./-,/1()-./1.2*-/.+,2)+'()%$&%())'((4+*)3+.1353.:+-.++--(/,254)*+.*(075(&&*---.,.1)/385872530*6454443,/,,,0,,/:51,)%'#%+,0+)/296-16284-/71/966970-,,,*)&*))%.5+)*+020339558)$(0,3424/1,///..0/034*)'+)2,,,65,+''+,**'*,-9;2776950,0,1+/7843442171918874333263/00-+,.'&*+,4-%*+'++0;:4&23**)&&%&'%-3*$%''()/0.51+*4289:;90)&*('&)&--16(5)%*.453151-.))+7:7%00*(*+,*-0//,+')-,*,0*,-/16:24;65+./,(/+/18;2/033+)/487/8:01.'%&'-4./0,285-.6('))*'---2306&00.1537<:0.01,*+)&+.'+((()0-080406116&'$&&136878;853691)&/-.0'')+,2:.,++*2220000425--465595887/8//076%.0-'(,4/6*+.6878615-./114707/)(1.:1'&()(&),,0''20'-0.781-4.00/02(%*,*/;666*2,4,-4..8:214663)30-))&/3458-331)(*-:-*0-(-+/.$(/,.//372/.*.)-*,-/0'1,.*#$%%*&5+152,1210,,(**)++.(--32355575/)&'%%&))*+*1.*.<70.)2(**22,-,-+%%.*158,884:2/4(,1;7,+&,'*&048/00.4123767756(')+0+-14.10/0&'$&%%,.51215428/7*)+0),.01&4).//,/)&$%'+'+,*))*%%&,),-.13:5-.2)1-7435/((')()-286*3++.1295;6404')3:49*+++0-5-)(('+&-3.01.2.6:2.22//,+',.-.52-(+*+-+*/6718114-4*075/00,1,+0*(+*624644996.+,+.1'0)&')(-.4840045:72031.,.2,*%%&&.))-6/'&%#''-9:7831.&&
@6b781f0a-599c-4e4d-8acc-40f29e7cb0d1 ch=395 read=12067 start_time=2019-12-12T19:17:13Z barcode=BC01 runid=2c9cf7bc05858273f10e7d7ec552fc0bd742dc3e
CTCCTACAGGAGGCAGCAGTGGGAATATTGCACAATGGGCACAAGCCTGATGCAGCCATGCCGCGTGTATGAAGAAGGCCTTCGGGTTGTAAAGTACTTTCAGCGGGAGGAAGGGGTAAAGTTAATACCTTTGCTCATTGACGTTACCCGCAGAAGAAGCACCGGCTAACTCCGTGCCAGCAGCCGCGGTAATACGGAGTGCAAAAGCGTTAATCAGACACTGGGCGTAAGCGCACGCAGGCAGTTTGTTAAGTCAGATGTGAAATCCCCGGGCTCAACCTGGGGAACTGCATCTGATACTGGCAAGCGAGTCTCGTAGAGGCATTCAGGTGTAGCGGTGAAATGCGTGAGATCTGGAGGAGGAATACCGGTGGCGAAGGCGGCCCCTGGACGAACTGACGCTCAGGTGCGAAAGCGTGGGAGCAAACAGAAGTTAGATACCTGGTAGTCCACGCGTAAACGATATCGACGGAGGTTGTGCCCGCTTGAGGCGCAGCTTCCGGAGCTAACGCGTTAAGTCGACCGCGCCTGAAGATACGGCCGCAAGGTTCCTCAAATGAATTGACGGGGGGGCCCGCACAAGCGAGTGGAGCATGTGGTTTAATTCGATGCAACGCGAAGAACCTGGTCTTGACATCCACGGAAGTTTTCAGAGATGAGAATGTGCAGCTGAGACCGTGAGACAGGTGCTGCATGGCTGTCGTCAGCTCGTGTTGTGAAATGTTGGGTTAGAGATCCGCAGGCGCAGCCCTTATCGCTGTTGCCAGCGGTCGGCCGGGAACTCAAAAGGGAGACTGCCAGTGATAAACTGGGAAAGATTAGGAGATGACGTCAAAGTCATCATAAGCCCCTTACGACCAGGGCTACACACACGTGCTACAATGGCGCATACAAAGAAGCGACCTCGCGAGCAAACCGGACCTCGCAAAAGTGCGTCGTAGTCGGATTGGAGTCTGCAACTCGACTCCATGAAGTCGGAATCGCTAGTAATCGTGGATCAGAATGCCACACGTGAATACGTTCGGGCCTTGTACACCGCCCGTCACACCATGGGAGTGGGTTGCAAAAGAAGTAGGCGAAAGCAACGCTTCGGGAGGCGCTTACCGCTTTGTGATTCATGACTGAGGTGAAGTCGTAACAAAGAG
+
./4,+%))./(-42,99/1/+-*+.3/610/454<76:0.'-47-58465,.,('1/377:1//.,/2.1140*/+./38337(94462.38/*//.49///010:8,-.*.,43+&+10,.020/.33-:9./97(2)*)531712;+,01/1/',)&(,4//90-.0./4:6926*')/-1262818,2.-,8*0&'(1008,*)1.220102'*'%,348<8963::0/--*,+/*(,../7:2*..;/548()))&'&.4,*358--4975.+%*$$&)+'%(43232242/0111423/*+&(+'(),/449))'(%#$()5.07500../0:54361-&()%''%'00584.31+//.1/1676:85;4,,3-5+2'683,//702'&0/****+0..)+0/233175,-1646.),.9:*51''(',1.+.0-15**4-+,0.+%*+-257:9,+++&-.,(,)1-153;10/300%*+/++,8/23(0/0200+--,-24:255.5/7,/110(3++,*/*%&)-'*,+,'-.+-..0/,5+*%,1-;8***0-5058206890,,.,+-)10--,)%)-0600/.,*)&*+31274<8//000:.9/5016.0(,+))78628102677.-/6,1,*3<;/:1/.//252/-3..566+-//02155:9;;99/.,/4:9::33331:00//0733(,,.38982:/.,.12//.4*+218+%'&$)33))'('--..&,(&&&'(++-.,1<+,778::;--.,1(-0+-7348285',.*',,44622,..../1:,/++)*)0'((0-)30..0:99:655,1+.459:8,,&%%.2,''''(+-1;03,((),-'+)*')-/3541207/,6444777887)&)(%'%$&-(-,+((%(')%-,/01211.''/82)+989899588949*.)4,4/0011427-(-./*+-77:68/7.--6*7.713++*%'*.9352301-,1078;:490+,('&,*,;8661446'.675.4*'),+/7405*(*,..+-0,-05*(%*+046:2032,)%,)(+(+)$$(''&'*3/')0,1*51++0/0070.01%*,(1-.,-.:./0,,.//'-,,,-0/02$1$&&'(/%&'
@5b0b5056-e99d-4e59-991d-7a6e5f44bf5e ch=471 read=12356 start_time=2019-12-12T19:17:13Z barcode=BC01 runid=2c9cf7bc05858273f10e7d7ec552fc0bd742dc3e
CCGGTTACCTTGTTACGACTTCACCCCAATCATCTATCACCTTAGGCGGCTGGCTCCAAATGGTTTACCTCTCACCGACTTCGGGTGTTACAAGCTCTCGTGGTGTGACGGGCGGTGTACAAGGCCCGGGAACGTATTCACCGCGGCGTGCTGATCCGCGATTACTGAAGTTCCCGACTTCCATGTAGGCGAGTTGCAGCCACAATCCGAACTAGGACTGGCTTTAAGTTAGCTTGCCGTGCCGACTCGCGACTCGTTGTACCAGCCATTGTAGCACGGTATTAGCCCAGGTCATGGGGGCATGATGATTTATTTACGTCATCCCCACCTTCCTCCAGTTTATTACCGGCAGTCTCGCTAGAGTGCCCAACTAAATGATGGCAACTAACAATGGGGTTGCGCTCGTTGCAGGACTTAACCCAACATCTCGGCTTACGAGCTGGCGAGCAACCATGCACCGCCCTGTCACCTCTGTCGAAGAAACTCTATCTCTAGAGCGGTCAGAGGGATGTCAAAGAACCTGGTAAAGGTTCTTCGCGTTGCTTCAGGTCAAGCCGCGCTCCACCGCTTGTGCGGGCCCGTCAATTCCTTTGAGTTTCAACGCGCGGTCGTACTCCCCAGGCGGAATTAATGCGTTAGCTGCGGCACTGAGTCCGGAAAGGACCCAACACCTGGCACTCATCGTTTACGGCGTGGACTACCAGGGTATCTAATCCTGTTTGCTCACGCTTTCGAGCCTCAGCGTCAGTTACACAGACCAGAGAGCCGCTTTCGCCACCGGTGTTCCTCCATATATCTACGCATTTCACCGCTACACGTAGATTCCACTCTCCCTTCTGCACTCAAGTTAAACGGTTTCCAAAGCGTACTATGGTTAAGCCACAGCTAACTTCCAGACTTATCTAACCGCCTGCGCTCGCTTTACGCCCAATAAATCCGGATAACGCTCGGGACCTACGTATTACCGCGGCTGCTGGCACGTAGTTAGCCGTCCTTTCACCAGTGATTACCGTCACAGTGTGAACTTTCCACTCTCACACTCATTCTTCTCTTACAGCAGCAGGCTTTACGATCCGCCTTCTTCACTCACGCGGCGTTGCTCGGTCAGACTTCCATCCATTTGCCGAGATTCCCTACTGCTGCCTCCCGTAGGG
+
01&+08+.335+40.-1235:94632-/5010,0+0*.'.*052394443/:.,$(%).7/,0,7)(/5.,+--076578980:87628/1--***,)./28:8665696;;677/.0&-563-2-',5.69504,0-+(*,%)+8/00:876614,'))+2-**((%%%-.29-./11:.).75857:7876181,*,3*#&),12/-0641%&.12192,3://)'*4+-*0.)0+*("'))*+,33376998324001;7225<2671/.00,-*'((+)'()',)-)..,/&'182/65123226;/%&'&#')+/71;57,/284<:5.6,$,9<9.11.370920121//('),'+,--0510+.04:243409//87455724/+'.-)+6/34556.6-%'%-2.**(2*,/+,*)**187/2($$()+,010202+(&/-1095989781/52//35846:556436++))*0.3446774310/--012;553.,-6,7768859.()400.)-346*.8/<97<758416*,-1-'-&)'**&,*&(')*0()24-..--04417*:8,(./34/6//,86//1:;<6430*(($(**-/4././-+')1:96.,%/)-+../405/.-*().,43475,...&+)21'3*::1--3.89:304.-.124:9518:*.1743746569278-431./262/:1077167.)%&)&+)00;:303359/7./1228',5+('++//739-,+(',3811.;9/-/,)0//;775;801195668788:894643:;715:58704-1..0-019.-(*).,18,+00/37,426)2-050:69*73:5/5(4/**-71&)+349187715.&(%''''*,0/0*+-95351,+*,,.*(/.60725461105-#&%)*)07-55.)1404-3321./00+8:6351023820601:550:1105/6,+'+,55:6;1118/475*4/-'*()+-+(,0+1645/-.+/:8867972;408(--.-0'4)1/2-57-/;44.10.+*%&*%0'*3./8:(0235,4'(,.516<83342+0/-00..173-/3-919455479,-*.01+11()59-*%'*-07)')33012.02+06-.91/.(
@d2dabe2f-78bb-4118-9977-117aa9283665 ch=388 read=12110 start_time=2019-12-12T19:17:20Z barcode=BC01 runid=2c9cf7bc05858273f10e7d7ec552fc0bd742dc3e
TTCGGTACTTCGTTCAGTTACGTATTGCTAGTTGTCCCGGTGTCTTTGTATTAGCCTTTCTGTTGGTGCTGATATTGCTCCTACGGGGCAGCAGTGAGAATATTGCACAATGGGAAACCTGATGCAGCAACGCCGTGATGAAGGTTTTCAGGTCGTAAAGCTCTGTCTTTGGAGATAATGACGGTACCCAGGAAGTACGGCTAACTACGTGCCAGCAGCCACTTGGTATTAATACGTAGGTGTGAGCGTCGGATTTACTGGGCGTAAAGGGGCGTAGGCGGATGATTAAGTGGGATGTGAAATACCCGAAGACAACTTGGGTGCTGCATTCCAAACTGGTTATCTAGAGTGCAGGAGAGGAGAGTGGAATTCCCTAGTGTAGCGGTGAAATGCATGTGGGAATTAGGAAGAACACCAGTGGCGAAGGCGACTCTGGACTGTAACTGACGCTTCAGAGGCTCGAAAGCGTGGGGAGCAAACAAGGATTAGATACCCTGGTAGTCCACGCCGTAAACGATGAATACTAGGTGTGGGGGTTTCCAACACCTCCGTGCCGCCATGGCATTAAGTATTCCGCAAATTACGGTCGCAAGATTAAAACTGCAAAGGTGTGACGGGGACCCACTGAAGTAGCGGAGCATGTGGTTTAATTCGAAGCAACACTGAAAGAACCTTACCTACTTGACATCCCTTGCATTACTCTTAATCGAGGAAATCCCTTCGGGGACAAGGTGACAGGTGGTGCATGGTTTGTCGTCAGCTCGTGTCGTGAGATGTTGGGTTAAGTCCCGCAACGGAAAGCGCAACCCTTGTCGTTAGTTACTACCATTGGGTTGGGGACTCTAGCGAGACTGCCTGGGTTAACCAGGAGGAAGGTGGGGATGACGTCAAATCATCATGCCCCTTATGTGTAGGGCTACACACGTGCTACAATGGCTGGTACAGAGATGCAATGCCGCGAGGTGAATGACAAAACCAGTCTCCAGTTCGGATTTGGCAGGCGCTCGCCTACATATGAAGCTGGAGTTACCTAGTAATCGCGAATCAGAATGTCGCGGTGAATACGTTCCCGGGTCTTGTACACACCGCCCGTCACCATGAGTTGGCAATACCCAGTCCGTGAGCTAACCGCAAGGGAGGCAGCGGCCGAAGGTAGAAAGGGTCAGCGGTGGGGTGAAATCGTAACAAAGGTAACCGG
+
&)&+'-)++31''*9*-,:22,/)*+*-3/027/04+**-*,/22<9-,%(*%'+-18:17638373667./0+/,*+-43,-/,4*(&$*0.01*&)*/1,6.(((*-8,2-'*/+0:)*,::9.....0*.($''*))+.(--33+3*-0*+--))+')*06455284*+(%'-/630+0-33)51((./.)'%()+*+(.,0102&7*,7404034/'%%$'%)(**-*,,8652(+()&*+10,*+(0,.66,-391--)(,,'(.33.0002776;;;;1;06-123:98653,06.-&4('&('%$%%$&$$'+)'$))(0#$'*,/15/476*9,,-64..-,.1222,,'+(*%((-+-'%'%+,('(,/12-.--6434;5103'.')%)&%'/+)46/4/'-**.8134-7,*+)(*.0*,)-)-:787(43/.-..-,*'(&('(,4+//)+1/+149:98*+(/64*)6+**'*,+)*/)0;.1+0010016./359889;78/000/:.&,,*47:::6:;:1.;,1(4)*'-1/682652-'**%&$%)+/27714115-)&')-)-,(-0;:4**02-0-:+:3)-($%()*)(+(&&(1-.840370%(&''*$%'(*-1(+.0542455:25;8;1*.+&&)%&$'%&*-.),-('&&)+-&(%)&($./209-4,,-68900/--/0002++'%)'''26+2:3/:6)246+.,)+88.4/.5:88888//07*),3568./...22689890.',2457--0,951-21:--.:58420-*+-,:353:1/112:43711/:111468'.)')((0)(0,*3232(+-,,/12./02,-52.-.-.0580,4+--,&-'-30/34675567;5012::7840;8/,;420101155701.-,,&),-146468;:998876458-,,,,988:;/.1,+201-2..+91101--.5,17::861(*+294)/%5)()'%)**+$+*4+,,)**--45232*0.*,%),&&'$%('((1..,1./547/.//,/21-0'.542;8190.5+*)(353.0')*,-+215;459535322-)++--08292395,62)'..4866798988;8,+,56)/'('('(+./853-1*0-.+*0-').*--/15133-+00,,.-'+1169:460),,*699:10
@f689a432-f6c7-4642-bb04-4b0396243e09 ch=211 read=11830 start_time=2019-12-12T19:17:28Z barcode=BC01 runid=2c9cf7bc05858273f10e7d7ec552fc0bd742dc3e
CGGTTACCTTGTTACGGCTTCACCCCAGTCATGAATCACAAAGTGTGTTAGCGCCCTCCCGAAGGTTAAGCTACCTACTTCTTTGCAACCACTCCCATGGTGTGACGGGCGGTGTGTACAAGGCCCGGGAACGTATTCACCGTGGCATTCTGATCCACGATTACTAGCGATTGCGACTTCATGGAGTCGAGTTGCAGACTCAATCCGGACTACGGCGCGCTTTATGAGTCCGCTTGCTCTCGCCGAGTCGCTTCTCTTGTATGCGCCATTGTAGCACGTGTGTAGCCCTGGTCATGTAAGGGCCATGATGAGCAACGTCATCCCACCTTCCTCCAGTTTATCACTGGCAGTCTCCTTTGAGTTCCCGGCCGGACCGCTGGCAACAAAGGATAAGAGGTTGCGCTCGTTGCGGGACTTAACCCAACATTTCACAACACGAGCTGACGGCAGCCATACAACACCACATCTCACCGGTTCAGAAGGCACCAATCCATCTCTGGAAAGTTCTGTGGATGTCAAGACCAGGTAAGGTTCAGTTGCATCAGATTAAACCACATCATCACCGCTTGTGCGGAGTCCCCGTCAATTCCTTTGAGTTTCAACCTTGCGGCCGTACTCCCCGGGCAGTCAACTTCGCGCGTTAGCTTCGTTACTGAAAACTGTTCCCAACAACCAGTTGACATCGTTTAGGGCGTGGACTGCCAGGGTATCTAATCCTGTTGCTCCCCACGCTTTCGTGCATGAGCGTCAGTACGGGTCAGAGTTACCTTCGCCATCGGTGTTCCTCCGCATATCTACGCATTCCTGCTACGCGAATTCCATCCCCTCTACCATTACTCTGTAATGCAGTCACAAATGCAGTTCCCAGAGTTGAGCCAGGAACACATCTGTCTTGTAACCGCCTGCGCACGCTTTGCGCCCAGTAATTCCGATTAACGCTCGCACCATTATTACCGCGGCTGCTGGCGTAGTTAGCGGTGCTTATTCTTTGATGCCGTCATGGGCCCCTGTGTTAGAAGGGCTTTTCGTTCCATTGCAAGCAGTTTACAACCGAAGGCCTTCATCCTGCGCGCGGCATTGCTGGGTCAGGCTTTCGCCCATTGTCAAAATTCCCCACTGCTGCCTCCGAGGAGCAATATCAACACCAACAGAAAGGTTAACACAAAGTCACCGACAACTTTCTTCAGCACCGGGTGCTGAAGAGTTGTCGATGCTGGTGTACTGGTGCTAATATTAACTCCGCAAAGAGCAGCAATTAATAATGCACAATGGGCGCAAACCTGATGCAGCCATGCCGCGTATTATCAGGCAGCTTCGGGTTTAACAAAAAGCTACTCAGCGGGAGGAAGGGAGTAAAGTTATGCCTTTGCTCATTGACGTTACCCACCCAGAAGAGAAGCACCGGCTAACTCCGTGCCGGCAGCCGCGTACAATACGGAGGTGCAAGCGTTAATCGAATTACTGGGCGTAAAGCGCACACCAGGCGGTTTGTTAAGTCAGATGTGAAATCCCCGGGCTCAACCTGGGAACTGCATCTGATACTGGCGAGTCTCTCGTAGAGGGGTAGAATTCCAGGTGGCGGTGAAATGGTAGAAGGATCTGGAGGAATACCGGTGGCGAAGGCGGCCCCTGGACGAAGACGACGCTCAGGTGCGAAAGCGTGAGAACTGCTGGGGTAAATACCCTGTTAATCCACTTAATAAACTGTCGACTTTGAAGGTTATTGCCCCTTGAGCGTGGCTTCCGGAGCTAGCGTTAGGTCGACCATACCAGAATTGCGGCCGCAAGGTTAAAACTCAAATGAATTGACGGGGGCCGCACGAAGCGGTGGGGCGTATGGTTTGATTCGATGCGAAAGCGCAACACCACCTGATCTTGACATCCACAGAGCTCCAGCGTGTGCCTTCGGAAACTTTAATGAACGAATGCTACGCTGGCAATCGTCGGCTTCGTGTTAATGAAAATGTTGAGTTAAGTTTGCAACGGCTTATGGCTATCCTTGTTGCCAACGATCCCGTACTGACTCAAAGGAAGACTGCCATTGATAAACTGGAATGAGGATGACGTCCGGAAATCATCGTAACCCCTTATTCCAGAACTACGTATAACTATGGCATCATACAGAAGCGATATCACTGACGACTCAGCCGAATTATCATAGAAGATAGATGCTCGACTTCCATAGTCGGGAATGCTGTCGTGAATCAGAAATACCGCGATACGTTCGGGCCTTGTTTACACCGCCCGTCACACCATGAATGAATTTGCAAAAAAACGAACAGCCAACCTTCGGGGAGCACTTACGTGATTCATGACGGAATGTCATCAACAAAACGGCGATACGAGCAATAAATTAACAGACACCATTAACATAACCGGCAAAGCCATAACG
+
6)+/9).5)./08010/0/4,(-49/+,:61120744446:6,++)'(''&'&/3('),)(+,,--038,00/15/'+*.'-2.(,,&1+)*,57)+003+/1456308,+.213,268;:3/86*&462675::941.1.+.-5/017,,..05&')+,.:-()++51%-&#%))1253721.((,))'(,*)*&%,*),+-,/*303713526/**%%(,**.0()*.0-...+,-/550.+)(,-/$(-5+*&+*&,+/0335933/))'*-,-/.05**++,4/-0885(1)+.4-006987/.-)&#$%'(*-195474+3:6:46/3(),9<731+%'(),+)+,.+/.-840159;2;,-,7.02153/-3.5//913:+/,81*0(%,1,3./..)...800-9:1.3.3-.1-+1-+/3*%&).74210/0015585-42/482/,..'2238,--,/21$%$)*9--$&''&'(&)*.608;8:786777085.4;99915:;9687163328()/.,(4+57)%&23/0201(((,,0:34412358:58+,5/./2,013)-$%&/34-./15,/*543;91*12;96/1.4,5-./253,0++,0*,*&-1-,650/&+/2.',,.215+**.,.*8,',77163*+/576)/-+/04;46-/.80-/1+.)+0<577799::;754&3714/,1/1487;779854;.0-29:.*,--2;83382000/13641+'&+(-&5641&)'(0+$,,+,:69:58:4;89:997125-/678::54,)*$290,+),//*'(&%.,5475-,;;0)65,46'4*'&'(''''(*0/--,+))'++-,//00013'()%'2-+*.04)05*),&*(.1125652(,(5,:16;57702.1..051$%'..+)+,.2873-))2-/.,**1/%-"&)(,+*47/16/0.80.++,*-+*/051,)(,*7.0010/0:1460+(+%/73687877-1.-,++0%.6-,,)*&$$*-/1)-40*-+5,*,,2*-176:0-,4'8((-(0+6:6:59;;9871++)*,7154:1368;7893691/732,)**((*,,4'2120169:0+.1/11115),%&$,'('*/700174,313788:4-0+++.-02).*-05,,$&&,03815.(%('&','%*,-36)8773120+*)''**&(+*%(%&((#("$%&&&')'))(&''(&'$$$(%$&),(($%'($(((2*0(()-+'*+(4,,(,'0/456'30'''-),,.475469;6.'(%'/03,(**-)%)-/:38727'((%.65-*%$&%%+(*/0*6/*,))'*/)&),/67543,($+)35.+-/.(1)+&5/5/-33+&+)&%',(('%((&*+4/3-,'0+,.77,++-,&30/057+*))*)*4../62-*/+...5-0329-5--()--1.//884+,-/67/.'*&().51799788;<-9-:.56:358600'),*&-,.+.4100:48:;97;65332,-++-1./100,.&'#$&++./,-./*)$,-+'('**+1-.)'.*(&'&)232193,-%$%',,&('+,980,.,(---4724614//-3-6/1/33/+-/698)&*&+)&()1556%02./1/+/-))222)%&&%&$%*'-,')*,1,/,4.)('('&&-)%%&&,+,,,%))('('%$&*%'(-)-09-0-(+0.()0,.015625.-,0'5.(+2'''-+3,*')'*+1&%&%')*('(&-)(+/:2*(*6,0-0.2:6.--/'&---3/51102/697+--()',%)()+36328011*+&(+64:8('../0-2(/,*..&(('&$$$%%#))++%)$&%%%'(00-&&%%(%**7('%#'*'-%,2494,,'&$$')(()/-(),&%&'#$%#$%$#%$%$%&(222++'+.210.,0,.)')(-0,%).,)+1,2+*0.)'*,/.'&$$$%&'$%'&'+'(2+2,&'(+),*++3.)$%#$$%&+/3/7-+*('(&)++02''0,-.2700--&('"#(&,))',*-,.'&%'%$()*-/,2--/,*&$&&./5+*-+''%$&%$$%(&&')+.*)))'&&&)+&)($&'%%#((%(%(%(&%%&%'&+(%($,(%((%''$((&))&''(#%*+//./12-&)%&/0+2))&&$%'%&')))('(+)$))(($((%%$(&&'*.61**.-*+.%(.((++35(74(&+)'+&**&(%$+'(*',-'#&'*.1.),$$&$#%$)&+()&(*)+.''&%($&$$#&&(-+///&''%%&&%&)%'(%)'&'*-2/)()%'&$$$&'$$$'&&&%%&%&$$%%&')//*,)&%&$'*+-'%$%%&%#%&$$)&#$
@e70bf4b3-67cd-4790-ae1b-ac9e7dc902a7 ch=222 read=12231 start_time=2019-12-12T19:17:31Z barcode=BC01 runid=2c9cf7bc05858273f10e7d7ec552fc0bd742dc3e
CTCCTATAGGGGAGGCAGCAGTGGGGAATATTGCACAATGGGCACCAAAGCCTGATGCGCAACCATGCCGCGTGTATGAAGAAGGCCTTCCGGGTTGTAAAAGTACTTTCAGCGGGGAGGAAGGGGAGTAAAAGTTAATACCTTTGCTCATTGGCGTTACCGCAAATAACATGCTCCGTGCCAGGCAACCGCCGGTAATACGGAGGGTGCAAGCGTTAATCGGAATTACTGGGCGTAAAAGCGCGCAGGCGGTTTTATTAAGTCAGATGTAAATCCCCGGGCTCAACCTGGGAACTGCATCTGATACTGGCAAACTTGAGTCTCGTAGAGGGTAGAATTCCAGGTGTAGCGGTGAAATGAAGATCTGGAGAATACCGGTGGCGAAGGCGGCCCCTGGACGAAGACGACGCTCAGGTGCGAAAGCATTGAGGAGCAAAACAGGATTAGATACCCTGGTAGTCCACGCCGTAAACGATGTCGACAGAGGTTGTGTGCCTTGAGGCGTGGCTTCCGGAGCTAACGCGTTAAGTCGACCGCCTGGGAAATACGGCCGCAGGTTAAAACTCAAATGAATTGACGGGGAGCCCGCACAAGCGAGTGGAGCGTAATGGTTTAATCCGATGCAACGCGAAGAACCTTACCTGGTCTTGACATCCACAGGATTTTCAGAGATGAGAATGTGCCTTCGGGAACCGTGAGACAGGTGCTGCATGGCTGTCGTCAGCTCGTGTTGTGAAATGTTGGGTTAAGTCCCGCAACGAGCGCAACCCTTATCGCTGTTGCCAGCGGTCCGGCCGGGAACTCAAAGGGAGACTGCCAGTGATCCCTGGAGGAAGGTGGGATGACGTCAAAGTCATCACATGGCCCTTACGACCAGGGCTACACGTGCTACAATGGCGCATACAAAGAGAAGCGACCTCGCGAGAGCAAGCGGACCTCATAAAGTGCGTCGTAGTCCGGATTGAGTCTGCAACTCGACTCCATGAAGTCGGAATCGCTAGTAATCGTGGATCAGAATGCCACGGTGAATACGCGTTCCCGGGCCTTGTATACACACCGCCCGTCACACCATGGGAGATGGGTTACCCAAAAGAAGTAGGTAAGCTTAACCTTCGGGAGGCGCTTACCACTTTGTGATTCATGACTGGGGTGAAAGTCGTAACAAGGTAACCGGAAGATAGAACTGACAGGCAGTAGGGATTGCTAAAAGACACCGACAACTTTCTTCAGCACCAGCAATACGTAACCCCGTA
+
-.6--*.%)--+&--(%)()-.,55)*1++2+$(&',011874-8+70**799210'&&(+*081989424314545101',()*35456)3:96:58999/+1..0::1000-+5,*,*.+-1.,)*+/7/(%)+040344053,-28*1+2*364925:+4,'(&$$%%''+.0234463%''+.&18/**7,,150/00-,.*)**.13042072815)--+3,568;;98+*57,*(+.2'0((-1+/064)%1.3.458,-/732''+(,/2**36213+701/57+1-,676313++-3348.3,,5&))()(-.-,.011,)03/00//2002--..,211//081045))''+)+34031/,*0352243+340.-,.32-3/753+/9.7&$'(*)())5767).'()3*/1+'+&-&'%-+&).00.&&(+0*0')'.-6592.05501220/134;9:780,++,)331.-*'%*(15(.('','$&*,3569847.//0(-).'///3/-0(),59.37789;760/+(')(&)'3-66+*+,,0051;<89:99<;932,7+01:47:3%&51*(0./.))('%')/.)+,%3243699820:17700122;::760-1+-316/623;999:91:101754'&()15,0;<61.,-././.+0/,)+-.74;-+3,.328286.446346777911((*0./1311/+(*+,748-5,,,4165..0:003495717385/1488,).-.44138-)2-23*+611;51:222)65206/83074,+++03:+-*)%*)42220-,*)*)*+)),1.-1-4-6+)+,+1+//12609/.1880/++*-+0.5,+2.//+5-)/;:9710*-/35987050/-7323778415-'(%('%%)*14565.-)(''+9:786;220..*+-6413:;9:93655-4/+/&.+-*,-,+,./0334'(+667-.,.1-/2,//.-.*+)&&,.++-7575344568:9:9,((0++77<9--*+*2311+'262+1''%%&)*,-.26.2:1-00//-20)-*+-&*+,.5.+:*,++-25)%*(&)(-0/2*$%%&6-695:6-:2+06/253502:.1.83./344-423755/,+)*)+*+*+,2257;868+3-05/-02.800//++(+%(+8.4,)+'(()-((1,**.*8:0,0426+(/--*).0/35<:.011184/426123-,.)++*%%#%
@b72b305e-8f11-437a-bacd-35e94a01b6a8 ch=414 read=12718 start_time=2019-12-12T19:17:29Z barcode=BC01 runid=2c9cf7bc05858273f10e7d7ec552fc0bd742dc3e
CTCTACGGGAGGCAGCAGTGGGAGAATATTGCACAATGGGCGCAAGCCTGATGCAACCATGCCGCGTAGTGATGAAGGTTTTCCCGGATCGTAAGCTCTGTCTTTGGGAAGATAATGACGGTACCCAGGAGGAAGCCACGGCTACGTGCCAGCAGCGCGGTAATACGTAAGGTGGCGAGCGTTATCCGGATTTACTGGGCGTAAAGGGGGGCGTAGGCGGATGATTAAGTGGGATATGGCAAATACCCGGGCTCAACTTGGGTGCTGCATTCAAACTGGTTATCTAGAGTGCAGGAGAGGAGGTGGAATTCCTAGTGTAGCGGTGAAATGCGTAGAGATTAGGAAGAACACCAGTGGCGAAAGGCGTCTCTCTGGACTGTAACTGACGCTGAGGCTCAGCGTGGGGAGCAAACAGGATTAAGATACCCTGGTGATCCACGCCATGCGCTGATGAATACTAGGTGTGGGGGGTTTCAACATCCCGTGCCGCCGCTAACGCATTAAGTATTCCGCCTGGGGAGTACGGTCGCAAGATTAAAACTCAAAGGGATTGACGGGGACCCGCACAAGTAGCGGAGCATGTGGTTTTAATTCGAAGCAACGCGAAAGAACCTTACCTACACTTGACGCATCCCTTGCATTATGCTCTTAATCGAGGAAATCCCTTCGGGGACAAGGTGACAGGTGGTGCATGGTTGTCGTCAGCTCGTGTGGCAGAGATGTTGGGTTAAGTCCCGCAACGACGCAACCCGCACTCGTTAGTTACTACCATTAAGTTGAGGACTCTAGCGAGACTGCCTGGGTTAACCAGGAGGAAGGTGGGGATGACGTCAAATCATCATGCCCTTATGACCTGGAGCTACACGTCCACAATGGATGGTGCAGAGGAAGCGAAGCCGCGGGTGAAACGAAACCCATAAAACCATTCTCCCGTTCCGGATTGTAGTCTGCAACTCACGACACATGAAGTTGGAATCGCTGGCCAATCGCGAATCAGCATGTCGCCAGTGAATACGTTCTCGAGGCCTGTACACACCGCCCGTCACACCACGAGAGTTGATAACTTGCCAGAAGCCGGTGGCCTAACCGCAAGGAAAGGGGCTGTCTAAGGTGGGATTGATGATTGGGGGGGGTGAAGTCGTAACAAGGTAGCGG
+
))+%')-78/-5+,./-3457.*''+++01.****54)676,5/7+4:777412,+.2/78::9969(()+-/++-+1-;66.,'.,878466.+--34776198-5,+'*,+.4/.-10650-2(+*8*..---45+)+'',+.056991.+&+(()((*-)((+,-8(.---2,*+11:4;4/4,0.-.75,-3;<95408;0+-0/30/7995755;669.7.8/134810/&,&%#&)()+/1'*24643)2),..2//2687869,-)7.6:9030..1.,)*--02043,.-/6,**+,.5.8-(*+01:84....65/171.26:95/-,,-0-2402,)/,18845.4..(,+'(,0/((,-.-038---.318.,,.--120+05-42((),0*/-+&,.1:44.).&-)''',6478'),+1&&,-***)/,&(&&'&*)*--.80',)()1.587::77+5;/+*')&+46++:68157;877664230624.-.02;20+/63477.'()*53*,-+-33..103;:625738,)(')/51690/:526:9.,+01/,,+,--5'++,.+)++2<;-979:5/4--.77877,,/*&&'*/3104:43/,+-/./-*-./19-1*))&/(#$#%'&*+,-0.+*)')+0+,8/2;74::03888/70008-43..1/4....35;235888123343620++''(*,-17:<9;6685/..23((..0%+/0504/47+))%')*7-:---0-*'+0408391415,#0+*2446.12(%''',.7941'+*70808440-1/(+*.,.794133699::5:41269989*97,*93/,(0-,/2*+*-.*')()'%%(0977722//.22,2&+,*/-.,2,*393/+(-)-02'*%+3-3:8236;:67;695409*)**-&'0++3+--/1687807,,+*%&&(++/.3+3++1;1.2...*)))&('%&,1).,.46:22223895.3,%.433;+,-+/510.*'.)95*+54421038+03.+--.002-+*)&,%((2+++,-+)(%.''$''(..+/61735)*+14.321++*-)*,+(*9677625+4,2;/.3.-,.0(4+506/5.6.3,3,**009;9820(/''&.*-
@dbe0f547-57ea-47b9-a542-d53d92f69a20 ch=280 read=14902 start_time=2019-12-12T19:17:29Z barcode=BC01 runid=2c9cf7bc05858273f10e7d7ec552fc0bd742dc3e
CCGGTTACCTTGTTACGACTTCACCCAATCATCAATCCCACCTTAGACAGCTCCTTCCTTGCGGTTAGGCCACCGGCCGGGTGTTATCAGCTCTCGTGGTGTGACGGGCGTTGTACAAGGCCGAACGTATTCACCGCGACATGCTGATTCGCGATTACTAGCGATTCCAACTTCATGTAGTCGAGGTTGCGGACTACCAATCGAACTGAGAATGGTTTATGGGTTTTGCTTCACCTCGCGGCTTCGCTTCCCTCTGCACCATCATTGTAGCACGTGTAGCCCGTGGGGCATGATGGTTGACGTCATCCCGCCTTCCTCCAACTTGTCGCAGCAGTCTCTTTAGAGTCCCAACAATGATGGTAACTAACGATAAAGGGTTGCGCTCGTTGCGGGACTTAACCCAACATCTCACGACACGAGCTGACGACAGCCATGCACCACCTGTATCTCATATAGCTATCTCTCCACCTCTGGAGCCTTTATGAGTATGTCAAGACCTGGTAAGGTTCTTCGCGTTGCTTCAGATTAAACCACATGCTCCACCGCTTGTGCGAACCCCGTCAATTCCTTTGAGTTTCATTCTTGCAGACGTACCACTACTCAGGCAGGTACTTATTGCGTTAACTGCAGCGCTGAACTTTGACATCCAACACTTAGTACTCATCGTTTACGGCGTGGACTACTAGGGTATCTAATCTGTTTACACTTTCGGGACTGAGCGTCAGTTGCAGAGCCAGATCGTCATATCGCCACTGGTGTTCCTCATATATCTACGCATTTCACCGCTACGTAGATTCCACGATCCTCTCCTGCACTCTGGCCTGGTTTCTTATGGCTTACTGAAGTTAAGCACCGGGCTTTCTACAGACCCTTGCTGCCGCCTGCTCCCTCTTTACGCCCAATAATTCCGGATAACGCTTGCCACCTACAGTATTACCGCGGCTGCTGGCACGTGGTTAGCCGTGGCTTTCAATAAGTACCGTCACTCGGCTACCATTTCCTGTAGCCGCCGTTCTTCCTTTATAGCAGAAGTTTACAATCGAAACCTTCTTCCTTCACGCAGCGTTGCTCGGTCAGGTTCCCCCATTGCCGAAAATTCTGCTGCCCGGCCAGGAG
+
9((%-.*+-6-%/,$%()/284552.,3.00:97:5093)---2./063676,-/3/3)3121*)*$(.7;7532,-+/64422622./'+++)*027664+*(,(+./,2.*/)-.82524..55.744<747824////066554071*+.2494510110-5:14.++.31+/+,.-0,+*(*,4*/(,)())/%9&-./-6236635:5697<;/69;81;;0-035.118-7+/.6008.-/0.68)+0%&('*1.67607('&+)))+,0-+*7-&'((+,)**2.-.+)-1./2424:0<:0-9:::80-/)-.+,.+./(,(./.11.+)+-&&+,**/%%.&(*,()+2798800'),3.-0041'5'.4*+-666229,..;10,121,10(.)2242--',---))*'-,0/02/-./$180578789*/632421.4+&&)*0499962///0)*04035562/395;/--0.../169920/+1654331/0339750*&%%'&$&/,2'%,/-:974.+,,3/112.-5.))/,-/15+%$$%&()+-796;5.-31..06<;52:<77867/04.'($'*)*))+130367'*&*(+1+&.'&*.0547368+**(&($&'&&00-+043/9'/%6+,-/+/2/121167/86,%)*1.025;772000./.,3/02,07110&(28(*',47:72;64522236778461<12.0(*0501133310%(&++07;:9:75//2326)-%2,15986.22228<90579++,*,%&$&'5+9/'),02,0,,*.55--%)(2**,(('),9/)%&'*++(&&*(-003/.16.,%(%)-'5724:5/++,*)7:;605*($%))+.4/14.4-)*4/::/01-.*.-/49:51.315:7471.2/.4;578,+*&$))0.(.,*-052336060,#+'*&3.5.-,..20-)*,*)*5*.1&,*-9765'-02162.-59-9;90110)))0.13979;216102:4-,*'.+)+'(.:.)(242,&+)&*)-10:;987<5-1))$/,+1++,77)411'.1.-/:;7/.3437920452-4-++-0*-2))*))*-(('
@1447e7b1-1e9f-4ff6-9fb3-5a79bba98cf6 ch=380 read=15540 start_time=2019-12-12T19:17:34Z barcode=BC01 runid=2c9cf7bc05858273f10e7d7ec552fc0bd742dc3e
CTCTACAGGGGAGGCAGCAGTAGAATTTTCGGCAATGGGAAACCCTGACCGAGCAACGCCGCGTGAAGGAAGAAGGTTTCGGATTATGAAACTGTTATAAAGGAAGAACGGCGGCTACAGGAAATGGTAGCCAGTGACGAATACTGATAGAAAGCCACGGCTAACTACGTGCCAGCAGCCGCGGTAATGCGTAGGTGGCATTATCCGGAATTATTGGGCGTAAAGAGGAGCAGGCGGCAGCAGGGGTCTGTGGTGAAAGCCTGAAGCAACTGGTAAGCCATAGAAACCAGGCAGCTAGAGTGCAGGGAGAGGATCGTGGAAATTCCATGTGTAGCGGTGAAATGCGTGATATATGGAGGAACACCGAAGTGGCGAAGGGCGACGATCCTGGCCTGCAACTGGCAGCTCCCAGTCGAAAGCGTGGGGAGCAAATGAAGTTAGATACCTAGTAGTCCACGCCGTAAACATTGAGTACTAGGTGTTGGATGTCAAAAGTTCAGTGCTGCAGTTAACGCAATAAGTGATGCCACTCCGCCTGGCTAATTGCGTTCGCAGAATGTAAACTCAAAGGAATTGACGGGGGCCCGCACAAGCGGTGGAGCATGTGGTTTAATTCGAAGCAACGCGAGAAAGAGACCTTACCAGATCTTGACATACTCATAAAGGCTCAGAGATGGAGATAGCTATATGAATACAGGTGGTGCATGGTTGTCGTCAGCTCGTGTCGTGAGATGTTGGGTTAAGTCCGCAGCAGGCGCAACCCTTATCGTTAGTTACCATCATTAAGTTGGGGACTCTGGCGAAGCTGCCAGTGACAAGCTGGAGAGGCGGGGATGACGTCAAATCATCATGCCTTATGACCTGGGCTACACACGTGCTACAATGGATGGTGCAGAGGGAAGCCCGAAGCCACAGTGAAAGCAAAACCCATAAAACCATTCTCAGTTCGGATTGTAGTCTGCAACTCGACTACATGAAGTTGGAATCGCTGGTAATCGCGAATCAGCATGTCGCGGTGAATACGTTCTCGGGCCTTGTACACACCGCCCGTCACACCACGAGTTGATAACACCCGTGGCTAACCGCAGGAAGGAGCTGTCTAAAGGTGGGATTGATGATTGGGGTGAAGTCGTAACAGAGTAACCGG
+
*+,)))$+34.(.623586645(((,28336945420(&**)-1+*+468,('''*,-3:576778;11+2%+&/(9:5..2&5/.1(('$&(&).-.06,2..4,/3.)40%22++,)*'*,)+13-,,2..011***%&,,//-*)'%(+(%*1-//40..50-,--.59;742002037/8/+4-&/,,1060-))%())+-'0*(*-,-165;976.81+((.-%+-43:96971++-*6:*..9655863/32.095603.--,*+'*-13%+,012268,4+387.,*-.522347812&,'+)18030-.021-/,4./'*'+())+,/7643;.,*-*))+++-'+2436639302)(.*(*/46+++*.,+62*0232--26693123.--0(/&%+,1*((.,/&'),*+/2315+',-9;94)#%)(1+.978:;)',./1394)-138558;96*.)&'(,*01-'*-.;::;99883754,-.47+-1:99::786:442++160,('(((+)(&),,/4-04,+&$&0)8*),75:7*+.,.61,(+49/1:8;1+/).808581396.,8-,,)--2071967-*+*','+,6485-9.;6(*)&'01650)'$..)&%'%(.+3--6&'')%+.-/14.).,/+/.81-5-./-.%'*21+,+,.4999552430.216,6./422*('+'0630253797998:69891010056908/0365;771064(+/&4**/139966<8)1222070/-2402:9;:3-6.1+/206:621112/0.%)*&-2-.-*+.-+%/.,./14-+)+/1)+5:2889:88:8;21146623(0+',021179650),/20+*(*+6470.+3*+39320-+0.6*)-,',,*.(($*((08*-%((')-(,./9<80:6+**9;59888;76834743-7,1.*-33889742//020-,*&'+-./3.,:..+,-/799)7233013941900()+.66781637544979:78;667.(44005/.,-,-+0841<701510/12,/++,*.(),0()$(')'**01(*553133,2.5(,')*..0/.0:**//1;91/5+,-0.3:2881,.,/,,-04455+*&%&/47468
@d62e4ac5-7b3a-4115-8189-1c2fb3b0794c ch=395 read=12131 start_time=2019-12-12T19:17:34Z barcode=BC01 runid=2c9cf7bc05858273f10e7d7ec552fc0bd742dc3e
CAGTTACGCGGTGCGACTTCACTGATGCCGAATGCAAAGTGGTAAGCCTCCAGTTGGCTGCCTGGCTCGCGCTGCAACCCACTCCATGGTGCGGCGGTGTACAAGGCCGGAACATGACTGCTGGATCCACGATTGCGTTCGACTGCCGAATTCGGTTGAGCTCAGTCCGGACCGGCCGCGCGCCAGAAGTCGCTTGCTCTCGCGAGGTCGCTTCTCTTTGTATGCGCCATTGCTTAGCGTGTGTAGCCCTGGTCGGCGTAAAGGGCCATGATGACTGACGTCATCCCCACCTTCCTCCAGTTTATCACTGGCAGTCTCCTTTGAGTTCCCGGTTACGCTGGCATGAGGATAAAGTTCAATTCGCGGTTATTTCTAACCTGACTGGCGACATTGTACGGCTGTCTCACGGTTCCGGTACATTCTCATCTCGCAACTTCCGTGGATGTCCGGGGCCAGTGGTTCTTGCGTTGCGTCGATTTAAACCATGCTCCACCGCTTGGTGGGGCCCCGATAATTCATTTGAGTTTTAACCTTGCGGCCCATGCTCCAGGCGGTCGGCAACGCGTTAGCTCCGAGGCCCGCCTCGGGCTGCTCCGGTCGTCACGTTTGGCGTTGTTGACTACCAGATTATCTAATCTGTTGCTCCCACGCTTTCCGCGCCTGAGCGTCAGTCTTCTCCAGGGGCCGCCTTCGCCACCGGTATTCGCCAGATCTCTACGCATTTCACCGCTACACCTGGAATTCACCTCACGGGACCAAGCTTGCCGTGTCGGTCGGTTCCCAGGTTGGGCCAGAGTTCACATCTATTAACAAACCACTTCGCGTAGCGCGAAAGTAATAATTCCGATTAACCTTTGCACCCTCCGTATTACCGCGGCTGCTGGCGGGTGTGGTCGCTATTCTGCGGGTGGCGTCAATGAGCAGATGCTGCTCACTTCTCCCCGCCGTACTTTTTGTGACCTTCTTCTTCGCGGCGCGGCCTCAGAGCGCGCCGTACGTATTCCACGCCGCCGCGCCGTAGG
+
6%),,')%)&&)(*'&)0)'$%%&)*)''((&($').2-04853***$%(*+,0/+)--&.+('%%&&()),/1-/'74,**)1,&)&''()./++'%%''+*1-/5+0)+')&&(&&'&#$%&)-/-'&&&+&%%&&**'&'(*&%&&*(+%((*('$%'')$&(-&2,&'%&$%$$%((&&$%$(%+)-%(.**)*+*/-/-+,-/-&)++-.+18,+1144524:536+%&%%','+./.-0-05,',102/-,-116(+2/58///0--*)))),4879936:0,*-.3.5/2*,.8<///;773822.67633,/3*)&)(&''''+&(#%&'((%%###',*9+4)#%'&#$&06313,-),%*.,)%)./0')%(')*&&&'&($$%$%%#%&#%$%&$'*.,,%%%%%%&%/+))(%&''*%(&+*0--&'%/.(***-&+0+&-,&'(+(%'$&&$&'*0,,%++)+,23(1*-)$$#$(+.**-)(**(%$')+--*'$%%'*1+43+,2.*)+08,(''(////,(,5.-%)(-*/*%'.,)+'$'((,*+'''(/*(*,,+&%)',*'$&%'')-(($&&,*)(+'&%&&&(++-((*9-9+*%,,..1+13)*)0-321/-503-)06/1/06,%))*-9/.)()049001687/2-./77:5./++4;;.4:++'('(()0*.4-423312%&-)),,*,)*+-+.(1;74357-,1(((,/-*.-/0,+$*)''&())+'%'+*&+,,(-,&.)-1.0($')()$$##+&'&%((,*%*%**4))+,-0/&&'+,+),515'&%%&%''$%%&%%#(''&)')(,+17060.00,+-,+61+.-262001+//5726;4-5---45*.'((-&*((&)%$%&''-6545835-+&(+,+,,1/0140$(%&%$&'%+,&,--++.&(&$%%&'$')-/.('$'$$$(&$((&%%&&')&&)*-&(%$%'(&(+**)'#''#&%&'+,)($&#&'$&&')'+*(),3-
@d6101b48-6990-4639-93bf-aa5766c964de ch=145 read=10421 start_time=2019-12-12T19:17:41Z barcode=BC01 runid=2c9cf7bc05858273f10e7d7ec552fc0bd742dc3e
CAGTTACCTTGTTACGACTTCACCCCAGTCATGAATCACCGTGGTAAGCGCCCTCCCGAGTTAAGCTACCTACTTCTTTGCAACCCTCCCACGTAGTTAATGACGGGCGGTGTGTACAAGGCCGGGAACGTATTCACCGTGGCATTCTGATCGATTACTAGCGATTCCCGACTTCATGGAGTCGAGTTGCCGAACTCAATCCGGACTTCTGACGCACTTTATGAGGTCCGCTTGCTCTCGCCGAGTCGCTTCTCTTTGTATGCGCCATTGCGCACGTGTGTAGCCCTGGTCATGCCATGATGACTTGACGTCATCCCACCTTCCTCCAGTTTATCACTGGCAGTCTCCTTTGAGTTCCCGGCCGGACCGCTGGCAACAAAGGGATAAGGGGTTGCGCTCGTTGCGGGACTTAACCCAACATTTCACAACACAGGCTGACGACAGCCATGCAGCACCTGTCTCACGGTTCCCGAAGGCACATTCTCATCTCACAAGCTTCCGTGGATGTCAAGACCAGAGTGGAGTTCTTCGCGCGTTGCATCAGGTCGTATGCTCCACCGCGTACGGAGGCCCGTCAATTCATTTGAGTTTAACCGCGATAGCCGTACTCACAGGCGGTCGACTTAACGCGTTAGCTCCGGAAACCACGCCTCAAGGGCTTAACCTCCAAGTCGACATCGTTTGGCGTGGACTACGGGTATCTAATCCTGTTTGCTCCGCTTTCGCACCTGAGTAAGTCTTCGTCAGGGCCGCGCTTTATACCGGTATTCCTCAGATCTCTACGCATTTCACCCGCTACACCTGGAATTCTACCCCCCTCTACGAGACTCAAGCTTTGCCAGTATCAGATGCAGTTCCCAGGTTGAGCCCGGGATTTCACATCTGACTTAACAAACCGCCTGCGTGCGCTTTACGCCCGAATTCCGATTAGCGCACCTCCGTATTACCGCGGCTGCTGGCTGGGTTAGCCGGTGCTTCTTCTGCGGGTAACGTCAATGAGCAAAGGTATTAACTGCTCCCTTCACTCCGCTGAAATTGCTTCACAACCCGAAGGCCTTTATTACACGCGGCATGGCTGCATCGAACTTGCGCCCATTGTGCAATATTCCCCACTGCTGCCTCCCGTAGGAG
+
2&1)3,-/20.18,2379962.466///280411871+.((*,2/32,.0350,02(($(+/4+,..3250+05;.8:/*,-'*''())*&((,&'+-)**,66.;964810.*-,/2-1-2-)404132387<435;36473.110024-,'(+++,8324-,.3.7)-467:7676.-.-.-),,-)1,(&,+*2,;20(2./.,,)(+-1++').4--42+-*,/-**0*)%*,6620+*&*(+)-4/34/4;1/341%)+/3/9.'$$%&(+-/5--0043/'(7.-%&%'*..-..-+/.0.14899:/<2*&+.04786140.090-027888:4233365//333337339+')5..3,,2-/634+,-,39,'00,+6/+25)3-*,-.13348113;633///*/0***,..:3,,/1:857()211235340/,-)((')((--16344554,0082;7:8-.0120,-.1:87972/.)&(*('(/71/0161/-*.1*7-040,(%(-(+&)75.+/-,0*&))++./68&+&,$#%&*,34/*','&'&)*2./'(%.4/*,/5;:<9/470+--.:;.,+&%&('''+.3,,,))'#''(25*74750++,.-,+-/+1/./34)&'))&063656<990.+.'%##+)2413(2*),1514112.+-(*(-,5,-'%-')&-(/-/1/.0,----/:5,/312)+1972./-2./+%$%%&%)77;973;)-23,6-,%'./**)&((,4055:6715(*,52***)*1434<92'(3,.61,.&.535300020,-036541.12,20-32123.*%)-1,*/534455655897989919+)&,0.6,%/1.)*/4.4;:424437,,,+4010.,1452-12/.42480/*2,((10/3*%&''7,/-(1'&#$&)'1713825216'3:7826-++-324/.,)+-.--4.3.-(),<-:<;9887:6/056312240007719--0-'*),()($)+.7..78())47(/72.5,++%,11.*-0,86-)+,-()%''('+0--*.)(.2002294///,/9.()(,'$',0:6..7+.&,&0('++,)-,-/-,*&'*,,.2/./27/)*
@0ff559d7-b3b1-438b-8d08-c49941ecdf63 ch=143 read=14754 start_time=2019-12-12T19:17:48Z barcode=BC01 runid=2c9cf7bc05858273f10e7d7ec552fc0bd742dc3e
TGCTTCGGTATGCTTCGTTCAGTTACGTATTGCTCCTGAAGCCTTCCAGTGACCATAGAAACCAGGCAGCTAGAGTGCAGGAGAGGATCGTGGAATTCCATGTGTAGCGGTGTCGCGTAGATATGTGGAGGAACACCAGTGGCGAAAGGCGACTGGCCTGCAACTGACGCTCAGTCGAAAGCGTGAGGCAAATGGGATTAGATACCCCTGTCACGCCGTAGCAGTAGGTACTAAGTGTTGGATGTCAAAGTTCAGTGCTGCGTTAACGCAATAAGTACTCCGCCTGTAGATAATTACGTTCGCAGAATGGAAACTCAAAGGAATTGACGAGGGGCCCGCACAAGCGGTGGAGCATGTGGTTTAATTCGAAGCAACGCGAAGAACCTTACCACCAGGTCTTGACGTACTCATAAAGGCTCAGAGATGGAGATAGCTATGAGATACAGGTGGTGCATGGTTGTCGTCAGCTCGTGTCGTGAGATGTTGGGTTAAAGTCCCGCAACGAGCGCAACCCTTATCGTTAGTTACCATCATTAAGTTAGGGACTCTAGCGAGACTGCCAGTGACAAAGCTGGAGGAAGGCGGGGATGACGTCATCATCATGCCTTATGACCTGGGCTACACACGTGCTACAATGGATGGTGCAGAGGGAAGCGAAGCCGCGAGGTGAAGCAAAACCCGTAAAACCATTCTCAGTTCGGATTAGCCAGTCTCTGCAACTCGACTACATGAAGTTGGAATCGCTAGTAATCGCGAATCAGCATGTCGCGGTGAATACGTTCTCGGGCCTTGTACACCGCCCGTCACACCACGAGTTGATAACACGAAGCCGGTGGCTAACCGCAAGGAAGGAGCTGTCTAAAGGTGGGATTGATGATTGGGGTGAAGTCGTAACAAGGTAGG
+
%"$$%(*5120269;8997:.-6*(*++/11++-.63/0.*)*+1,'$'%'*,6,.,*0410934::24320*++)/0132,)+171.625--2,7-;:31/.++./03:9751,--/&)*,*+))-.-6/0988;;+--/63,,)**2-432(*/071898-5111.,-,-0387*-,))*770%,+'*8;/1:5+3+)(,-)42,%$$%$')*77&()&*'&.()(,+-/23.165;696979879215:;7784411-+)1+))&)'(+1-*+)*(,5,,4(($$$'*(&0((,2221.,.'+..1&+1-*.7**(&)'+./979.%-648.:0./1322/*,.*)1*.01/.*+1+40*3067+*+('.2768559,/67.-((+')-10.53+)((),+)%-013338-/52/2&&(./16-*)'&(./02++(-*659,60163101274159+,.'('$&,-;9:999060005799<6;96;28+)+,4*)-..5'%(()++'09-0.,.873:232;54;675-7-7.307'0430132$$&&),/4559:;22100112.'*+./-4..,,.-)'-+-7421.*,*-.01888/3*'--6448:574.121331.//3367462923;67777641-)),)((')((2./6552-/.-/15+-098-/98./9<<59:429456358;:13+0/,,-.)+,-416716.-,/.462/001409-01.-**+.100.0,4.-.110.947/*,,.24502/4668;:9:4676,.*/2407/,,-./1936;76794614-+,)++)5+-,000*/'(.+,+/-,640..7*.*.,5-2/3(-&')7/.-,/8(/.7484+,-&&&&&/*&6933.7.--43/07897).+%(&
@296e6ea1-b275-4655-833f-bf11cb49aa12 ch=91 read=12549 start_time=2019-12-12T19:17:58Z barcode=BC01 runid=2c9cf7bc05858273f10e7d7ec552fc0bd742dc3e
CCGGTTACCTTGTTACGACTTCACCCCAATCATCAATCCCACCTTAGACAGCTCCTTCTACATTGCGGTTAGGCCACCGGCACGGGTGTTATCAACTCTCGTGGTGTGACGGGCGGTGTGTACAAAGGCCGAACGTATTCACCGCGACATGTTGATTCGCGATTATAGCGATTCCAACTTCATATGATCGAGTTGCAGACTAATCCGAACTGAGAATGGTTTTGTGGGTTTTGCTTCCTCGCGGCTTCGCTTCCCTCTGCACCATCCATTGTAGCACGTGTGTAGCCCAGGTCGCCAGGGGCATGATGATTTGACGTCATCCCGCCTTCCTCTCCAGCTTGTGTCACTGGCAGTCTCGCTAGAGTCCCCAACAATGATGGTAACTAACGATAAAGGGTTGCGCTCGTTGCGGGACTTAACCCAACATCTCACGACACGAGGCTGACGACAACCATGCACCACCTGTATCTCATATAATCTCTCCATCTCTGGAGCCTTTATAGGTATGTCAAGGCCTGGTAAGGTTCTTCGCGTTGCTTCGAATTAAACCGCATGCTCCACCCGCTTGTGCGGGCCCCGTCAATTTCTTTGAGTTTCATTCTTGCGAACGTACTACTCAGGCGAATGCCCATTGCGTTAACTGCAGCACTGAACTGACATCAACGCCAGTACTCATCGTTTTACGGCGTGGACTACTAGGGTATCTAATCCTATTTGCTCCCCACGCTTTCGGGATGAGCGTCAGTTGCAGGCCAGATCGTCGCCTTCGCCACTGGTGTTCCTCCATATATCTACGCGTTTACCGCTACACATGGAATTCCACGATCCTCTCCTGCACTCCAGCTGCCTGGTTTCTATGGCCCTACTGAAGTTAAGCCGGGCTTTCACCACAGACCCTTGCTGCCTGCTCCCTCTTTACGCCCAATAATTCCGGATAACGCTTGCCACCTACGTATTACCGCGGCTGCTGGCACGTAGTTAGCCGTGGCTTTCTAATAAAAGTACCGTCACTCGGCTACCATTTCTGTAGCCGCCGTTCTTCCTTTATAACAGAGTTTACAATCCGAAACCGCTGCTGCTTCGCGGCGTTGCTCAGTCAGGGTTTCCCCATTGCCGAAAATTCCCTACTGCTGCCTCCCGTAG
+
83+.02.1558/29+.//18:9*833)(-+.-1,/,+1:),:819/0-7)1/-,--100./-/+,/4768..737-/703.-0),&,%'/-/2571..*.179:88778:2:98*44563,++/1,452.,*,*-:9:./...69632'2-40//6<8,02-4-**+,11*8,3(0'(*''')',''2212.2/./7800&)+.7*&+.-.,,+*/,/7,9;9&4084/65+((*.')*.)++/--30%&3-191//212149:;:728:,,///.01456630*22*)0332,0)'-23..45444445</./:553314/-(+0.4-,%)).1---0+&($(2./,+-.0585/55685,++)+%'$-&++8-..14452721240(*/&6/*1./300588917:/35;826/8/...*-.067662+.0(0&--'**4//+)*,.77;<7820*0615:45734420&++,-'''3346:884413483231285(.++2/01578512*12+&)*/.213:3875+///1)./-,*1-9.;;98;'-...0008/45,)()()++&0-/042*)+.461;3//6.)(*3;:.6:</4-+)&$(*,,+*+%+,/+.::-,,*))(%&+*+,1/717032*)&'#&&('+,%')1763/2/*-%(+-.488798366:)++,/./;:;65523301131665/6/+5,-+9:1+.*/,(&&)*,.840,:82'()-21430629+1',/-4/01897:998:48557:0665831090602:465669997/.(%)-,$,12595/-*(,/,),,3/9-/1241/..-/2012./-)*)*230481375;:/2122.97**'20./..-6.6*2(*5964:7427622127:<3/9..-,-.&'-+1/((..:723+4+'-2,*/-5.+3020-200/7/.9,,3,),0/3549212-/,600092;1.).-/143;2126061600761+0400;7*'0*/6244+,/1.2/,'//,4;21/120/18-2;;;:96:60.40,.2:5.*-+,32)++9./%%.1-11&&($#*#%))*'(*-12.5*'/.)323*35.3:-08:7.38578201.7-7.6.(()**8877:/84)*915
@710aa4df-348d-40d9-9307-3ff9c73b9ebb ch=409 read=12025 start_time=2019-12-12T19:18:06Z barcode=BC01 runid=2c9cf7bc05858273f10e7d7ec552fc0bd742dc3e
CCTACGGGAGGCAGCAGTGGGAATATTGCTGTGGGCGCAAGCCTGGTGCAGCCGTGCCGCGTGTATGAAGAAGGCCTTCGGGTTGTAAAGAGTACTTTCAGCGGGGGAGGAAGGTAAAGTTAATACCTTTGCTCGTTACCCGCAGAAAGCACCGGCTTCAACTCCCGTGCCAGCAGCCGCGGTAATACGGAGGAGTGCAAGCGTTAATCGGAATTACTGGGCGTAAAGCGCACGCAGGCAGTTTGTTAAGTCAGATGTTTGCCGAAATCCCAGGCTCAACCTGGGAACTGCATCTGATACTGTAAACTTGGAAGGTCTCGTAGAGGTAGGAATTCAGATTAGCGGTGAAATGCGTAGAGATCTGGAGAATACCGGTGGCGGCCCCTGGACGAAGACTGACGCTCAGGTGCAGCGTGGGGAGCAAACGGGATTAGATGCCTGGTAGTCCGCCGTAAACGATGTCGACTTGGAGGTTGTGCTTATGAGGCGTGGCTTCCGGAGCTAACACGCGTTAAGTCGACCGCCTGGGAAATACGGCCCGCAAGGTTAAACTCAAATGAATTGACGGGGGCCCGCGCACAAGCGGTGGAGCGTAATGGTTTAATTCGATGCAACATGAGAACTACCTGGTCTTGACATCCACAGAACTTTCCAGAGATGGATTGGTGCCTTCGGGAACTGTGAGACAGGTGCTGCATGGCTGTCGTCAGCTCGTGTTGTGAAATGTTGGGTTAAGTCCGCAACGGCGCAACCCTTATCCTTTGTTGCCAGCGGTCCGGCCCGGGAACTCAAAGGAGACTGCCAGTGATAAACTGGAGGAAGGTGGGATGACGTCAAGTCATCGCCAACCCCTGCGACCAGGAATACACACGTGCTACAATGGCGCATACAAAGAGCGACCTCGCGAGAGCAAGCGGACCTCATAAAGTGCGTCGTAGTCCGGATTGGAGTCACCTGCTCGGCTCCATGAAGTCGGAATCGCTAGTAATCGTGGATCAGAATGCCACGGTGAATGCGTTCCCGGGCCTTGTACACACCGCCCGTCACACCATGGGAATTGGGTTGCAAAAGAAGTAGGTAGCTTAACCTTCGGAGGGCGCTTACCACTTTGTGATTCATGACTGGAGTGAAGTCATAACGGTAGCAG
+
/-0/316/(,:/*00//*47(0,-&,)(())'(-.((/1942922775..,4.1338;477535234/6'(*+/.5.6.-+-/8(,620''')(+,46*'**4:93)&*-)'()'-31,-2-1-.061:70**)&(%%+/)%''%)'''('),)--/2--3.-05**33350/-).5/45/9,/.**/031-,&(*-..-)+,,/2.,/&.++3.56659542-.0/(-.0&,(+-094(+,86-7.9.236/..0,,+%&%$%(**)-1.'..//50234-17/07123323250//-044*'.-&%&,(*)*0./2661+('(''$*&**,4-*)&.)'((+3./.83..2555-.,,+/.5.*,&&)*-5-7'('&+3,:/+)4789-0+)*,**--1223+,544.-...431.-$')/;890:9*+(+)11)56+/20.../*(*.01141.-..-351'1.7+4-1,0+))'&&$$'+*08147+.,)*+)0)++.,.71(-+,0358315868:;48;4350)0/,-3.2.7-+*1++,-1/99-15+681/.33587809;4,49-(('(%(&),//8446/-0+0**--44<:6:6;4/0013907/-))&((%%'+631/3,5(((*+477454684-1:+1*)()))2364/8/9/4472:50;867466431455*3../6/****27689988983433556324.,,173..3.*)1,44:-38/)-2)''''(,+.0:214235+*2-)0/.4:201-,/0/5057),--.,-:907,,-'*,2799;122/02294.//5,.1,/)/),4/77678668+1.24480%&$-&.4-)%$'%&)..0(&'&&(),&(,*+,,+27855653525)504(%'&&*+,-4300.+)&%(0+/17911&'+//596-/57::85677/8,,+'2(1(()*,()(%(+.+,),)4-,,+..-/1.9094622,,,-04579:96+34+,.1+*/))2198201-)+,478+)&165201-**,(--3811:--44031378985,&&&'*0+.2%-&)6,%(&'(,.--,,,)(1+/02:4-.(+.,/-/,.-17.1380-/257:74112898/))))0/,.0&1-0/-*'''(%,
@2c482fe6-6ad2-484d-85b6-fb113ff76419 ch=192 read=16535 start_time=2019-12-12T19:18:04Z barcode=BC01 runid=2c9cf7bc05858273f10e7d7ec552fc0bd742dc3e
CTCCTACGGGAGGCAGCAGTAAGGAATTTTCGGCAATGGGGAAACCCTGACCGAGCAACGCCGCGGCGTGAAGGAAGAAGGTTTTCCAGTTGTAAACTTCTGTTGCCAAGGAAGAACGGCGGCTGGGAAATGGTAGCCGGTGACAATACTATTAAGCCACGGCTAACTACGTGCCAGCAGCCGCGGTAATGCGTAGGTGGCAAGCGTTATCCAGGTATTGGGCGTAAAAAGAGGGCAGGCGGCAGCAAGGGTCTGTGGTGAAAGCCCGAAGCAACTGATAAGCCATAGAAACCAGGCAGCTAGAGTGCAGGAGAGGATCATTGAATTCCATGTGTAGCGGTGAAATGCGTAGATATATGGAGGAACACCAGTGGCGAAAGGCGACGGGCCTGCAACTGACGCTCAGTCCCGAAAGTAAGGGGCAAATAGGATTAGATACCCTAGTGTAGTCCACGCCGTAAACGGTGAGTACTAAGTGTTGGATGTCAAAGTTCAGTGCTGCAGTTAACGCAATAAGTACTCCGCCTGGTACGTTCGCAAGAATGAAACTCGAAAGGAATTGACGGGGGCCCGCACAAGCGGTGGAGCATGTGGTTTTAATTCGAAGCAACGCGAACCTGAATCTTGACATACTCATAAAGGCTCAGAGATGGAGAGATAGCTATATGAGATACAGGTGGTGCATGGTTGTCGTCGGCTCGTGTCGTGAGATGTTGGGTTAAGTCCGCAACGAAGGCGCAACCCTTATCGTTAGTTACACCATCATTAAGTTGGGGACTCTGGCAGGGCACAGTGACAAGCTGGAGGAAGGCGGGGATGACGTAAATCATCATGCCTTATGACCTGGGCTACGCGTGCTACAATGGATGGTGCAGAGGAAGCGAAGCCGCGAGGTGAAGCAAAACCCATAAAACCATTCTCAGTTCGGTTGTAGTCTGCAACTCGACTACATGAAGTTGGAATCGCTAGTAATCGCGAATCAGCATGTCGCAGTGAATACGTTCTCAGGCCTTGTACACACCGCCCGTCACACCACGAGTTGATAACACCCGAAGCCGGTGGCCTAACCGCAAAGGAAGAAGGCTGTCTAAGGTGGGATTGATGATTGGGGTGGGGGGAATCGTAACAAGGCCGG
+
.00/.04.992246666(3.4)*-).0893-,6).,++((()---;3./49:7657582/17-00&(,//0312/6),1)1,7.-/1020:0.095+,,'++(+&)).+*,-2.393'0*+(($*-0+32.3++./23,-,.-5)&-'),&(*,('(*+1050)+417///00:;7/6,245417003,,&1),(*.,2.*./*:1710-.((0,-(,33:86.3269/-(+,100/3;8742,-.,,*312-///.3/%(,,)/2,)++)*0(*$$$,06(.-,-..48/8;116410//.-+0+.-../)+'-*))*&5'+(1*819(/*/,+,..,54107-++986/035440366.--+34476(23.7.)(%&'.346-())2:555700,++,,222&&'+%'&('&&(+*1.)*,-;<21+/(/...2646;*)&()&)*.43-)/-7576:;,55:61.*++*+/0/3/4150660061;525:513331135436220.#%&')'**.010,,),-**'(((40,+)),'(,--0+8/+,-%-*''**(1+--7347/+061*+++,-()-;668--,,.-).50;<.19588+.0./6-73*,/*),*)-10%.,,-642021/'&091-6309)*+,.97,(()(21455554-.334773:54756:889::1*/+)43441'212330012.20000388;145452*))*(&)276)*&(-+'10*.,(-0.087671/3.**)(*-1433:351.8)5:418663-5/-.+).-.-+.+-,5401122-//,/.020)5606554--$-.*+,4531%63).10/179501+,+-0/0,.33.-./413;:;989::-,(-(,,*-1384697920-0,-,3+,.60)%((',647.,02:;778-31:)*'3(%)%&222//1+.-3442/--,--/1*.*)++014321'-+-/..0434;/6')+..146,4%-,,00.498:;6,9*-77706./063434;88<0242**',++,*'(%**,,10/(/+,)))./5278417-*+/.4.658,.6.2)'&'%%&354247)0.382+,)()-/(3+232,+,174.'))*+875531.&%)(12
@a8003026-0e3f-4003-b03e-a808c9c8060c ch=469 read=12556 start_time=2019-12-12T19:18:14Z barcode=BC01 runid=2c9cf7bc05858273f10e7d7ec552fc0bd742dc3e
CCCAGCCTCCTACGGGAGGCAGCAGTGGGGAATATTGCACAATGGGCTGTGATGCAGCCATGCCGCGTGTATGAAGAAGGCCTTCCGGGTTTGTAAAAATTACTTTCAGCGGGGAGGAAGGGAGTAAAGTTAATACCTTTGCTCATTGACGTTACCCGCAGAAGAAACCGGCTAACTCCGTTGTAGCCGCGCGGTAATACGGAAGTGCAAGCGTTAATCGGAATTACGGGCGTAAAGCGCACGCAGGCGGTTTGTTAAGTCAGATGTGAAATCCCCGGGCTCAACCTGGGACGTGATACTGGCAAGCTTGAGTCTCGTAGAGGGTAGAATTCCAGGTGTAGCGGTGAAATGCGTAGAGATCTGGAGAATACCGACGGCAGAAAGGCGGCCCCCCTGGACGAAAGACTGACGCTCCGGAATTAAAGCGTGGGGAGCAAACAGGATTAGATACCCTGGTGGTCCACGCCGTAAACGATCTCTGTCGACTTGGAGGTTGTGCCCTTGAGGCGTGGCGGAGCTAACGCGTTAAGTCGACCGCCTGGGGAAATACGGCCGCAAGGTTAAAACTCAAATGAATTGACGGGGGCCCACTTTAAGCGGTGGAGCATGGTTTAATTCGATGCAACGCGAAGAACCTTACCTGGTCTTGACATCCACGGAAGTTTTCGGGGATGAGAATGTGCCTTCGGGAACAGGACAGGTGCTGCATGGCTGTCGTCAGCTCGTGTTGTGAAATGTTGGGTTAGTCCCGCAACGGCACAGCCACTTATCCTTTGTTGCCAGCGGTCCGGCAGGAACTCAAAGAGACTGCCAGTGATAAACTGGAGGTGGGGATGACGTCAAAGTCATCGCCAGCCCTGACCAGGGCTACACACGTGCTACAATGGCGCAGCAAAGAAGCGACCTCACTTGAGCAAGCGGACCTCATACAAGTGCGTCGTAGTCGGATTGGAGTCTGGCGACTCCATGAAGTCGGAATCGCTAGTAATCGTGGATCAGAATGCCACGGTAGATACGTTCCGGAGCCTTGTACACACCGCCCGTCACACCATGGGGCAGTTGCAAAAGAAGTAGGTAAGCTTAACCTTCGGGAGGCGCTTACCACTTTGTGATTCATGACTGGGGTGAAGTCGTAGCTGGGTAACCGG
+
4/+'$&&)+6.16,7:*.72+664587;8++,,+--***,0:9892*%$&)+.)).&-346-8835586746880--,*.-;8;/))./47,.1-:.&(()')02/)$(*/69&(,+,,+4+&))294-2-8-01:089/,444398.,.)/*)32'%1'(+,$''%&*))**0..-54'.)''+,.5+/*&(0,30//4/,,%,(./353764241/0,5-,0,%*,5867780)'&+0,../,68.'./0.)5.-))).'&33,*,+03--893*45101,&1-(*+*%'%'%'(*+,/2+--'')')),,014636'&+/,*+-..2,4-.2/3,'')+-7788<954625-,+*,78896.,'.)(-*'*+&.+%&--*-0.))*2653+()123))+'%&&#+%1/2.7).))%(%'())+02888**,.1:-/))*$1)..2759<-/8:867493,./0812-*%'%()()*''/0225/8/0+101<4427:+4.--15344./,(+%),01:10.+/72*'*,-64/,2/2430')*'(&+'31:-/30-03:4:9-4678;0..1657467),67-18*%''&$-2.416662*)**///3;9475;32+--92&1*+/17(*44(*'(.624166381448951---5,4-,7;30-9:135+)'(+,,5467566%7151,*(.*1/304,/'&')*18668::8:6.010951,)+)**)+)*+-9/:836***2+(',2.+-'%$&(&3+$%('&(,*+55+.30381076763..'%&/24535/17*('++-78::5.,(++4;255-)()(,.2532./2403//3)+66584)*(%&*+*&,-084,,.31/-)(&((*+2840.400:400,%)(,)%%&%'+,.533%,***+-*1;366;76:62())%,.-.67776665658.4.1004)-,*)++*,,1/0*',-00..1)3,1.0542010081219889992+)00295.55:7)(-(')*051+).&0892;2205/315;173,+.,+-./69115.(&$+)0+12;6,&(*&(),1-0(''++6,4344;5;8-013003/,.,'0069//0468767733*')(%.(*,..52*($''+0*,698:*2
@f3744084-7f39-41a7-b5f3-4f7411ce2725 ch=303 read=12689 start_time=2019-12-12T19:18:26Z barcode=BC01 runid=2c9cf7bc05858273f10e7d7ec552fc0bd742dc3e
CTCCTACAGGGAGCAGCAGTGGGAATATTGCACAATGGGGAAACCCTGATGCAGCAACGCCGCGTGAGTGATGAAGGTTTTCGGATCAAAAGCTCTGTCTTTAGGGAAGATAATGGCGAGGTACTGGAGAAGCCACGGCTAACTACGTGCCAACAGCCGCAGTAATACGTAGGTGGCGAAACGTTATCCGGATTTACTGGGCGTAAAGGGGCGTAGGCCCGGATGAGGTC
+
((-/)*/).0,$)*6)61,)'(''&%)++())+/:6520'(-..</+-4670/+.14//28//02-,,,+/0//.')-93*1-;,+())0+&(.5554/282),1*,.,/.0.,.(-&&&&(%%%&)'%('(-4)*&)'&()+*+000,583%/.*.1/.+)*,)((*&'%(&%)+(***&,.8..+8+2*):2*),,&,..5565*-1+,,-,+&&0*(*7**'$&&%$
@aede9afa-8991-48a1-bca1-1c9058de2ed4 ch=350 read=13565 start_time=2019-12-12T19:18:31Z barcode=BC01 runid=2c9cf7bc05858273f10e7d7ec552fc0bd742dc3e
TTGTTATGCTTCGTTCAGTTACGTATTGCTGTGTCTTTGTGTTAACCTACTTGCCTGTCGCTCTATCTTCCGGTTACCTTGTTGCGACTTCACCCCAGTCATGAATCACAAAGTGGTAAAGCGCCCTCCGAAGGTTAAGCTACCTGCGCTTCTTTGCAACCCACTCCGCTGGTGTGACGGGCGGTGTGTACAGGCCAGGAACGTATTCACCGTGGCATTCTGATCCACGATTACTAGCGATTCCGACTTCATGGAGTCGAGTTGCAGACTCAATCCGGACTACGACGCACTTTATGAGGTCGCGCTCTCGCGAGGTCGCTTCTCTTTGTATGCGCATTGTAGCACGTGTGTAGCCTGGTCGTAAGGGCCATGATGACTTGACGTGTCCCACCTTCCTCCAGTTTATCACTGGCAGTCTCCTTTGAGTTCCCGGCCGGACCGCTGGCAACAAAGGATAAGGGTTGCGCTCGTTGCGGGACTTAACCCAACATTTCACAACGAGCTGACGTGACAGCCATACGGCACCTGTCTCACGGTTCCCGAAGGCGCATTCTCATCTCTGAAAACTTCCGTGGATGTCAAGACCAGGTAGGTTCTTCGCGTTGCATCGAATTAAACCACATGCTCCACCGCTTGTGCGGGCCCCGTCAATTCATTTTGAGTTTTAACCTTGCGGCCGTACTCCCCGGAGCGGTCGACTTAACGCGTTAGCTCCGGAAGCCCACGCCTCAAGGGCACAACGCCTCCAAGTCGACATCGTTTACGGCGTGGACTACCAGGGTATCTAATCCTGTTTACTCCCCACGCTTTCGCACCTGAGCGTCAGTCTTCGTCCAGGGGCCGCCTTCGCCACCGGTATTCCTCAGATCTCTACGCGTTTCACCGCCACCTGGAATTCTACCCCCCTCTACGAGATCAAGCTTGCCAGTATCAGATGCAGTTCCCAGGTTGAGCCAGGGGATTTCACATCTGACTTAACAAACCGCCTGCGTGCGCTTACGCCAATAATTCCGATTAACGCTTGCACCCTCCGTATTACCGCGGCTGCTGGCACGGAGTTAGCCGGTGCTTCTTCTGCGGGTAACGTCAATGAGCAAAGGTAATTAGCACTCCTTCCTCCCCGCTGAAAGTGCTTTACAACCGAGGCCTTCTTCATACGCGGCATGGCTGCATCAGGCTTGCGCCCATTATTGCAATATTCCCCTGCTGCCTCCCGTAG
+
'%-(''')/2;6564;03260104.3/..65523*02++43573449/,//..0733571699976341+,)-.8-.586317',.+15;761983)-./,3319897877-,,.7-16.*,/29()2)&)1'--856+0.+./+%)&(3()45+233-193+,.1.'&'%(,'&)*/*/7505,,,06/4)-505(3-5--878883/03/,/++-:;;86774)'))+2533,++++398865599<9899.++++)&,20+.114252,8.1,216932223879.+13.+3(&'''&&)&&+-74**'$+)((*+)1)11056(*),,)%&(/5..030,--.0552-*//)-344022(18;:;99222/-,/-,,600**,4-*/88:94-/+'*-9.-259:;4:301467612:50-/12/10,5000;255+++1-/3+27:.82860--33-))*(33954:232:9/)&',',)),/./29.,-.2(1**-///0++$%&,,,5/56)5(63226../0/3114287-7,+--'-*'//0989:7888750.21*'(/',*),1.21522522:<62933178<:;<;::/0**+*+5''1132;:4.,+,402.2/)-,+,-.-003.23.2-)'++'(,34.5;:,5209<;+59405/*-347505666+77-)-'),/63234-8-:-876/22/050;-8*5--0:0,.00622+'16.-+-656(,018,,'+,.648.6784;9132:022466/-(*'$40*-.06/11.274519,&)-.38-')))*:/,-2167+++478;411104;983:(*6;<542-105;6;:/-4-.3011;6705'),7655,+,,)$+1*4*.2&'%'1+22-5,2..*+02268/.13210./.1(0114/:00956866:079;9:9::<69+,4:/<///59++1-,)25:100002011.21524&)11337976664511,0.',0.1()((,+;.7433535423-7,--5<958;3881;11977293349610,%&*,&(12/./9376+,0819<999:61-+-3;8970800/3379*,.(,&+),,0,..196:;.07/3,-0-*)./*.(,..,())'*&&&--/75956<988--+,,/,$+(//1/0-03&98.3/,++18-)16&1($0(8-.)/.51-++..--+(22+,93.
@0486b4e1-c927-4382-b297-8dabed3a5c6e ch=303 read=12694 start_time=2019-12-12T19:18:29Z barcode=BC01 runid=2c9cf7bc05858273f10e7d7ec552fc0bd742dc3e
TTGTTATTGCGCTTCGTTCGGTTACGTATTGCTGGTGCTGAAGAAGTTGTCGGTGTCTTTGTGTTAACCCTCTTGCCTGTCATCTGCTTCCGGTTACCTTGTTACGACTTCACCCCAATCGCTGACCCTACCTTCGGCCGCTGCCTCCTTGCGGTTAGCTCACGGACTTCGGGTATTGCCAACTCTCATGGTGTGACCGGGCGGTGTGTACAAGACCAGGAACGTATTCACCGCGACATTCTGATTCGCGATTACTAGTAACTCCAGCTTCATGTAAGGCGAGGTTTCAGCCTACAATCCGAACTGAGACTGGTTTTAAGTTTGGCTCCACCTCGCGGCATTGCATCTCTGTACCAGCCATTGTAGCACGTGTAGCCCTACATATAAGGGGCGCGATGATTTGACGTCATCCCCACCTTCCTCCTGGTTAGCAGGCAGTCTCGCTAAGTCCTCAACTTAATGGTAGTAACTAACGACAGGGTTGCGCTCGTTGCGGGACTTAACATCTCACGACACGAGCTGACGACAACCATGCACCTGTCACCTTGTCCCCGAGTTTCCTCGATTAAGATACGGATGTCAAGTGTAGGTATTAGGTTTCTTCGCGTTGCTTCAGATTCAGCCATGCTCCGCTACTTGTGCGGGTCCCCGTCAATTCGGCTGAGTTTAATCTTGCGACCGTATGGGCGGAATACTTAATGCGTTAGCGGCGGCACGGAGGTGTTGAGAGCCACCTAGTATTCATCGTTTACGGCGTGGACTACCAGGGTATCTAATCCTGTTTGCTCCCCGCTTTCCGAGCTATAACGTCAGTTACAGTCCAGAGAGTCGCCTTCGCCACTGTGATCCTAATCTACGCATTTCACCGCTACTAGATTCCTCTGTCACTGCACTCTAGATAACCAGTTTTGGAATGCAACTTAAGTTGAGCCGGGTATTTCACATCCCACTTAATCATCCGCCTACCTCCTTTACGCTGTGCAAATCCGGATACCGCTCGCCACCTACGTATTACCGCGGCTGCTGGCGTAGTTAGCCGTGGCTTCCTCCTTGGGTACCGTCATTATCTTCCCAAAGACAGAGCTTTACGATCGAAAACTAATATTACTCACGCAGGCGTTGCTGCATCAGGGTTTCCCCATTGCAATATTTACTGCTGCCTCCCGTAGGAG
+
)()))(..*+&)+5..,,-(.0/++-0+5.(*12784462-.'*((26547-:13431:1-.2.8.6.5'((%%)275444&(*)*+2.03.-1.+0-02,1/')++..20-415)0-763411)1/%%',**,,.-00/02/1312--2+//927122674421&-587-5012.:/-/0%(()))%*-/-..034++533**3).-//4022+5*%.,.-+*0,,4.(,/0368739;21325;6455356203/1,4---6--(,,2.*/,+.+03,,+)*4;1//-3+**,-7.5*(,5221227386,46-(.'-*8*/702260296724062'4**+233///./48;323/,/*''%--..))'&'*,;2)),-,.'*(,/3**)'+.00+38-+.16798/<37.,/53:17*1.,2+,)&%,)-11*///23%%,&%$))-,0,6-2//.--5*&++3955786+&,((230:45254537;-.*6.3)((*)*..547+-0**)))&+*,-,/847*5$)(,(.'+)%&21/1/3/..430%&'$%.2+2011-6*0&%%'$%)426*4657688894/.,,,,)3*9/559.*+,,4+--61'&'0)$+$),(,*.015166/-6,+*-+041-.*()++/*(+.*)$$'&&55:/6/530-*)*&02)+'%%)02294;2)++()%*((),+),0.80-6/./28-2-,.68-'%'%++%*3*)*//1<989:05;/,/.:/..663,,+,5+-*&(12756:7786.47.&'**'%(&'.4++**'*,#%'(()*113,:/-.0105('(-*)+,,1483;:4.1),)-&%#%$('/-121.74514:73.13,/,***'&*+,+(()'#&)%,+,+'+*-...670:0</1:9;+173:855&%&((+*,-1,,-1.*+)-).89/,-.,48,$(-)01011661%*,+*,&(+1/6,(,(&%%)%%'&%**)1.--&*&$*.//0-)50547153/6..3/2/921,,0,)*'')2371-01+0*)&&)()(,'))+*'-(/3158-:---3*)/.%75+*20/,)**.30'*--,1(+44,,&&%'(*'()22+,%+%,10*+*(')&'(-6/2502;.0334*..+)0-,&,3%',0/21.,''+4*(968./)
@1ed6f342-d820-4a52-b3e3-f4e40366e725 ch=419 read=15785 start_time=2019-12-12T19:18:43Z barcode=BC01 runid=2c9cf7bc05858273f10e7d7ec552fc0bd742dc3e
CTCCTACAGGCAGTAGGGTACAGCAATGCGTGACCGAGCAACGCCGCGTGAAAGAAGGTTTTCGGATTGTAAACTGTTATAAAGGAAGAACGGCGGCTGCAGAATGGTAGCCAGTGACCCAGTACTATTAGAAGCCGGCTAACTACGACGCAGTAATACGTAGGTGGCAAGCGTTATCAGGTGTGGGCGTAAAGAGGGCAGGCGGCAGCAAGGGTCTGTGGTGAAAGCCTGAAGCTTCAGTAAGCCGAAACCAGGCAGCTAGAGTGCAGGAGGATCGCGGAATTCCGTAATGTAGCGGTGAAATGCGTAGATATGGAGGAACACCAGTGGCGAAGGTGACGATCTGGCCTGCAGCTGACGCTCCAGTCAGCGTGGGGAGCAAATGGGATTAGATACCCTAGTAGTCCACGCCGTAAACGATGGGTACTTACTAAATTGTTGGATGTCAAAGTTCAGTGCTGCAGTTAACGCAATAAATTACTCCGCCTGAGTATACGTTCGCAAGAATGAAACTCAAAGGGAATTGACGGGGGTACACAAGCGGTTAAGACGTAATGGTTTTAATTCGAAGCAACGCGAAGAACCTGAGTCTTGACATACTCATAAAGGCTCCAGAGATGGAGATAGCTATATATGAGGATACAGGTGGTGCATGGTTGTCGTCAGCTCGTGTCGTGAGAGATGTTGGAGTTAAGTCCTTAAGCGCAACCCTTATCGTTGAATTTACCATCATTAAGTTGGGGACTCTAGCGGACTGCCAGTGACAAAACAGGCCAGGGGATGACGTCAAATCATCATGCGCACTTATGACCTGGGCTACACGTGCACAATGGATGGTGCAGAGAAGCCGCGAGGTGAAGCAAAACCCATAAAACCATTCTCGAAGCTCGGATTGTAGTCTGCAACTCGACTACATGAAGTTGGAATCGCTGGTAATCGCGAATCAGCGTAATAAAAGTGAATACGTTCTCGGGCCTTGTACACACCGCCCGTCACCACGAGAGGGCAATACATGTATCCGGTATTGCTTCGTTCCGGTG
+
.//31..&(&%%&,++-('%%#&$/*+*%$%%$3.--++,40.30**+'*(*(&)+)2.:51/(.+4../1-$'%$&-,/1/(.,.2+/+*&*)+0/.%-,+).*-2-(+**$++*)0(+&((()+(00.(,*',0(.,.-4-/&&&#%*,,,,-&'(../*/((0./53-.-*.**-&((,*1/7643626*'&.,.*&-,).0.&**(&+,.../.,.54-53,*/2/.&*#'&(&%%'+*)4'&)+)394390+--.*)'**--'.*'*1+-7+1,*1,0.47+..+//++./-81//10,-.011037**-1-2//52138/201/,*)(*(%),+---..406//0.-)-,./*(((*()+/(+)*,0*(*)'$+2-6-%+,(..,&-.23:++(2244/61&+,644-*)*'**,.3*,%(+)%*/0.(,++094:4726319.+.:4+),+-2233.6.0&(&.,*)***-(&'(+/',(##&%*$()*,2:9772-,'.).-5/33149,*-*,.30321,%(($'$&&+-1+.),)4++)+2.10702.;<;,896;2'+,%,10200**(%%'()*+(-00/*))('+*011-1,2*.9//0'+),+,:5+-,,4+.0257751/,*-+,568&.&.)7,-.021,5,*+76520-//402*++)+.,*++.87/;*,%).408/-/($%0,)(()+'47011//3.8-+-*32*(24,/3,8,0)+/,'02/+5420$&%('(4535.1.1-1/,,%&$$-%)&#&/47/643542227501286(('*$(%'*/230/46*-1**)(+'*+0*(%',8--/,,10/0-&&'$&))-320.,*,.,*1&**8:108/')*3831;65;//.'('#&(/05,/0)-00223443.-,.*+,3.,-/.*--,6/60:55345)7132////*(/+*%%()+,1/,--)$&./:857123//2&0)0+-*'(')*/-08))'*)((()*'))'&&))*(610/1&,%#$$%'+,,*+*(,+././15'-*&&
@43979f7b-d89c-4aba-bdd6-cf2ca23eb635 ch=93 read=14258 start_time=2019-12-12T19:18:53Z barcode=BC01 runid=2c9cf7bc05858273f10e7d7ec552fc0bd742dc3e
CTCCTACGGGGAGGCAGTGGGGAATATTGCACAATGGGCGCCTGATGCAGCCATGCCGCGTGTATGAAGAAAGGCTTCCGGGTTGTAAAGAGTACTTTCAGCGGGAGGAGTAAGTTAATACCTTTGCTCAGTGGCGATTACCCGCAGAAGAAGCACCGGCTAACTCCCGTGCCAGCAGCCGCGGTAATACGGAGGTGCAAGCGTTAATCGGAATTACTGGGCGTAAAGCGCACGCAGGCAGTTTGTTAAGTCAGATGTGAAATCCCCGGAGCTCAGCCTGGGAACTGCATCTGATACTGGCAAGCAGGTCTCGTAGAGGGTAAATTCCAGGTGTAGCGGTGAAATGCGTAGAGATCTGGAGGAATACCGGTGGCGAAGGCGAGCCCCCCTGGACGAACTGACGCTCAGGTGCGAAAGCGTGGGGAGCAAACAGGATTAGATACCCTGGTAGTCCCACGCCGTAAACGATGTCGACTTAGGTTGTGCCTTGAGGCGTGGCTTCCCGTTAACGCGTTAAGTCGACCGCCTGGGAAATTACGGCCACCAAGGTTAAAACTCCAAATGAATTGACGGGGGCCCGCACAAGCGGTGGAGCATGTGGTTTAATTCGATGCAGCGCGAAGAACCTACCTGGTCTTGACATCACAGAACTTTCCAGAGATGGATTGGTGCCTTCGGGAACTGTGAACGCAGGTGCTGCATGGCTGTCGTCAGCTCGTGTTGTGAAATGTTGGGTTAAGTCCCGCAACGAGCGCAACCCTTATCGCTGTTGCCAGCGGTCCGGCCGGGAACTCAAAGGAGACTGCCAGTAAACTGGAGGAAGGTGGGGATGACGTCAGAGTCATCATGGCCCTTACGACCAGGGCTACACGTGCTACAATGCGCCACAAAGGCGACCTCGAGAACAAGCGGACCTCGCAAAGTGCGTCGTAGTCCAGTTGAATCTGCAACTTTCAAACTCATGAAGTCAGGTCCGCTAGTAATCGTGGATCAGAATGCCACGGTGAATACGTTCCCAGACTGTACACACCGCCCGTCACACCATGGGAATTGGGTTGCAAAGAAGTAGGTAGCAACCTTCGGGAGGGCGCTTACCGCTTTGTGATTCATGACTGGGGTGAGAAGTCGTAACAAGGTAGCGG
+
+./3.+3()2,'(+)*,23::+,/0-01++')+20*/)%%+*/00861/'0012249243524440./'*+(-*))+*(17102)-//)&'&*)-/91-*.+-6*&()&().6/105...:2560.665&-/-*.-(5))41((.,-1*&)(&+,0..../12/024)+7-27/////34260:1-8/+/.2020(+*+,./0-9,8,1'0(*-*-223;:950581+,25.101+0-+)-8<:53921188$',445+.1+)/67-.4%'*.5(%(,(*2*11448753/,&)228827)+&$%$+')*1266/0&+(3-/-8212+*1-.,+'-,1:1+15,+0366011-/121;:0-0*3-+-.'+(--,)-.)(+*(+8.587,.7966.,5.//0/2225%35445,.-++.25/:2,'-.17'*+/,*6*++64569+,/521106+*%//48445;<7889677-*+.+%10/6//.40*0104816:/6-,.0)$&'*,0./-,2-8-660..2049:60*'&'%%%&)*1..&.',+.1/20:95.04'890.,1/80747.6;00/70+-./37&6).,--*,,140,*0377374:.--.-53766410+'/-.*('-13323,2,++660/..3*+2-03...**+,-:97-20'0356715/,6////76+(&%$$,()38:;;98675;99:::999-..-/33419/.-083//..'0-29,&&()')'-07800+-.65/40&%&%),$%*&)9./,,,,4;95,5+62.8:5:435+/,+.%)+0989;--..9<487:()*'*154-114-8989-,,)%%&)3298/23.6/'($#%(+.2(78732**&((13794887500*+(*+3:/)++-205-,'$((')/1()*965755+-1;7-/89977687923,$-*1')/..2./*%(+)))'(*//2',),,-.*'&)*-1222$%%)../0;:;:855..555:8,.)3:20200308907.%.'-)+/1300-14-/95'265655378/'('&.(-431:2518.(+,+,0/1,+&('2+2255-9.)06,80,,))-*().+1.16783/,.+-054994100'(+%*43988757).*&',,/
@1fbdd5cb-0376-4508-bcbd-35be76825d04 ch=465 read=7987 start_time=2019-12-12T19:18:59Z barcode=BC01 runid=2c9cf7bc05858273f10e7d7ec552fc0bd742dc3e
CGGTTACCTTGTTACGACCACCCCAATCATCAATCCCACAGCAGACGTCCCTTCCTTGCGGTTAGGCCACCGGCTTCGGGTGTTATCAACTCTCGTGGTGTGACGGGCGGTGTGTACAAGGCCCGAGCGTATTCACCGCGACATGCTGATTCCGCGATTACTGGCGATTCCAGCCTGTAGTCGAGTTTACGGGCCTACAATCCGAACTGAGAATGGTTTACTATGAGTTTGCTTCACCTCGCGGCTGGCCTCTATATCCATTTTGTAGCACGTGTAGCCAGGTCGCCAAGGGCATGATGATTTGACGTCATCACGCGTACTCAACTTGTCACTGTAGCAGTCTCGCTAGAGTCCCCAGCAATGATGATGGTAACTAACGATAAGGGTTGCGCTCGTTGCGGGACTTAACCCAACATCTCGGCGGCGGCGGCAGCCATGCACCACCTGTATCTCCATATAGCTTCATCTCTCCATCTGCAGACGCGCGATATAATAAGACCGCAAAGTAAGGTTCTTCAGCGCTGGTGGCCGTAAACCCGCAGCTTGTGCGGGCCCAAATCAATTCGCTGATTTTTTCTTGCGAGCGTGACTACTCCAGCGAATTACTTATTGCGTTATGCAGCACTGAACTTTTGACATCCAACGCCAAAATTGCTCATCGTTTACGGCGTGGACTCTTCGGGTATCTAATCCCTGTTGCTCCCCACGCTTTCGGACTGGAAGGCGTCAGTTGCAGGCCAGATCGTCGCCACTGGTGTTCCTCCATATCGCATTTCCTGCGCACCACATGGAATTCCACGATCCTCCTGCACTCTGACTGCCCTGGACTTTGAAACTGCAGAAGTTAAGCTTCAGGCTTTCACCGCAGACCCTTGCTGCCGCCTGCTCCTCTTTACGCCCATTAATTCGGATAACGCTTGCCACCTACGTATTACCGCGGCTGCTGCTGGCGCATGTGTTGTGGCTCAATAAATTACCATCGCTCAGCTACCATTTCCTGCCAGGCACGCGTTTCTTCCTTTATAACGAAGTTTACAATCAAAACCTTCTTCCTTCACGCAGCGTTGCTCGGTCAGGGTTTCCCCATTGCCGAGGGTGTCCTGCTGCCTCCGTAGGAG
+
4+1+9+/,4,(14&((&&(..782.352111.9111)&)'('-1/2+,*5,4;8//-%')1)3(-12615701,/03&-.,,-1113+*-*+(()35655/.+*(36.,)(*-,+*%*%')(/+*+(0,004<865602155*)*+11)3),&)*)+3,+'%#%%,-1773,(,(&'*-035-&+*1&$))*&.(%$#)1*,3,*2543212;764765$*/031&2185.03;436;8823/1(&#%())*&$%((+%%$&(,&&'*-*.0+*))(/1((/11%'%/().1/+-,-..-6<621.**'*+,&*&(%&$%'++3+./-.43230((*+)034/6412/&*)+,59,,%'(1)*)(')+05021//2932030/,1./023455876:56-:11('&+&0&')(-/14670/-*')+,'(%&'$-606-.*.537852--001/+')),%&&()'),-,+).0,+,'$$#+(+)+'())*+-(&%+2/02,%%%&%&),.)0-564,($%$&')*+&%%$%$%%''*)%#%$()+/*//3,(,/0,.5701-727-%%&''.+'&*)..4--&%*.%&&%')+,,2*')$&')+)*)/*).)&('-+*))*(+++556/-%%%%$''.010)/&*&*&-0.,*0+-.34883269//-52*)/-))+%'(&).,+-.--*,-86,,&47.016.+,*+**79(&(+(1/-''%%&()*+%,1)(*,-4322....)21+2<8877989:<:210++.1-/',*2:42)(&)'+%('&(()6.4-4-.+())/234130//)%())$$$(+,05**/3+)('%$$&%%&%&%'()(,14/+.0321395497+-.9*+**,6:120+(%',++.8311/06+-287-.*1,&$'%-//52+-+%)&*#$$&%,-(...,0.113725:78463.*)'')),-.*.,,,'&'))'(&&'&(+.05+0,)34/03&+*.%.--(4523962,'&)+&)%-&*')((0,+.4.,01,*0.50+)2*,73*-+3,*+66,0549-,2+0-3.,./0*111/;,,--,12604:2/;3+391,.5/1--'('&'#'*,*,.004424/&-//*,'
