# Supplementary material for: De novo species identification using 16S rRNA gene nanopore sequencing
Source: PeerJ. 2020 Oct 21;8:e10029. doi: 10.7717/peerj.10029 (PMC7585375; doi:10.7717/peerj.10029)
Supplement: Supplemental Information 2 — Contains raw reads. [file peerj-08-10029-s002.zip › pass_fastq_runid_2c9cf7bc05858273f10e7d7ec552fc0bd742dc3e_130.fastq]

@964fd2b5-d8f1-4da2-9f3d-dcec90d8f95a ch=116 read=75052 start_time=2019-12-13T00:59:34Z barcode=BC01 runid=2c9cf7bc05858273f10e7d7ec552fc0bd742dc3e
CCAGTTTACCTTGTTACGACTTCACCCCAGTGCGGTCACAAAGTGGTAAGCGCCCTCCCGAAGGTTAAGCTACCTACTTCTTTTCAGCCCTCCCATGGTGTGACGGGCGGTATTAATGCAAGGCCAGGAACGTATTCACCGTGGCATTCTGATCCACGATTACTAGCGATTCCGACTTCATGGAGTTGAGTTGCAGACTCAATCGGACTACATTGCCTTATGAGGGTCCGCTTGCTCTCGCGAGTCGCTTCTCTTTGTATGCGCCATTGTAGCACGTGTGTAGCCCTGGTCATGGGGCCATGATGACTTGACGTCATCCCCACCTTCCTCCAGTTTATCACTGGCAGTCTCCTTTGAGTTCCCAGCCGGACCGCTGGCAACAAAGGATAAGGGTTGCGCTCGTTGCGGGACTTAACCCAACATTTCACAACACGAGCTGACGACAGCCATGCAGCACCTGTCTCACGGTTCCCGAGCACATTCTCATCTCGAAAACTTCCGTGGATGTCAAGACCAGGTAGGTTCTTCGCGTTGCATCAGGTAAACCACATGCTCCACCGCTTTGTTGCGGGGCCCCGTCAATTCATTTGAGTTTTAACCTTGCTTACGGCCCATTACTCCCCAGGCGGTCGACTTAACGCGTGCTCCGGAAGCCACGCCTCAAGGGCACAACCCAAGTCGGCATCGTTTACGGCGTGGACTGCCAGGGTATCTAATCCTGTTTGCTCCCACGCTTTTCGCACCTGAGCGTCAGTCTTCGTCAGGGCCGCCTTCGCCGCAGTATTCCTCAGATCTCTACGCATTTCACCCGCTACACCTGGAATTCTACCCCCCTCTACGAGACTCAAGCTTGCCGGTATCGAGATGCAGTTCCCCAGGACGGGGTTTCACATCTGACTTAACAAACCGCCTGCGTGCGCCTGCGCCCAGTAATTCCGATTAACAGCTTGCACCCTCCGTATTACCCGCGGCTGCTGCGGCAGGGTTAGCCGGTGCTTCTTCTGCGGGTAACGTCAATGAGCAAAGGTATTAACTTTACTCCCTTCCTCCCCGCTGAAAGTACTTTACAACCCGAAGGCCTTCTTCATACACGCGGCATGGCTGCATCAGGCTTGCGCCCATTGTGCGATATTCCCCACTGCTGCCTCCCGTAGGAG
+
57-/090-0253027.3300020.747/&,,*''&))((+/)**-7160*,/2::502&&*)'2.640&++.9:0*+*2*23/))(&./-,161)*+427799:0676024/00/.-&/,4/53/(,'+++355;<:7:;23383/326*+,811+--.18111)20,*7:572123<49983-.-:.-+3../#'(189.:./.744.,,$'&%'%%&&)*(+.*1200528112437+..%')***0-//54;:0,/+/778<94:1-,--,0/0-+**-(/6-(0398)8-5865200+++*+0/50126999718:-/4:9;8705(*,79/++,./5786*57668-+2,*,1647:1)-/6-90.-.0259644668,61-)+'*.**--0/11547;351;86''(3*41++'-..91.-/264-.((/000../-/(/08.5/50(-%*..34456144::;58.*)*-(235<6356:7,*+-6992599:85585313242879:0:/.1*9-<<9<;9:84;01113*-'2)3.10364100088117-.--''(((+,1*'11.(+.1699:85282//12<</136,,($%.(+-3028.&/)*-.278,*077)+2335/5,3++*(&'%%'+)2*-,%)-)*%*++5270;3/.+1,33+,,-./*%'(+3-9:.$5+85558;:76(44.97511-/.+8//4344<9011/93*,-*6<;,72-%,/+55678:917878<9528',97900916:9034,/(+,-23/012+*.009793513)39()-03/-3:4725645/1.0//'%*05654*/556..12121-+**,7.06&./---'()+946$+&'&&((%.0/5,24*,0('(*148863,0,4+%****4+1-***+546//'),0-50&(/2136;54/./2+0-&()1..,01;7-6++,435/29*)1-82--)(&'*&(%.0+/-+*1,451&)3147<87898:.-142.-/-920/6/37(-),+3-/)+.04.011:22882++690.4:;695..,+45)((-'-+''+-.1&&%'(:;;43,,%((+./+**+732---*+'/75651584<8//,$'%&('(+91969/,/976654818;*,9-6-('
@b7cb1880-b8b9-47d5-8914-ee0bc61ef1f1 ch=3 read=25411 start_time=2019-12-13T00:59:30Z barcode=BC01 runid=2c9cf7bc05858273f10e7d7ec552fc0bd742dc3e
CACCTGCAGGAGGCAGCAGTGGGAATATTGCACAATGGGCACCAAGCCTGATGCAACCATGCCGCGTGTATGAAGAAGGCCTTCGGGTTAAAGTACTTTCAGCGGGAGGAAGGGTAAAGTTAATACCTTTGCTCATTGACGTTACCCGCAAATACCGGCTAACTCCGTGCCAGCAGCCGCGGTAATACGGAGGTGCAAGCGTTAATCAGGTACTGGGCGTAAAGCGCACGCAAGCGGTTTGTTAAGTCAGATGTAAATCCCGGGCTCAACCTGGGAACTGCATCTGATACTGGCAAACGAAAGGTCTCGTAGGGGTAGAATTCCAGGTGCTTAGCGGTGAAATGCGTAGAGATCTGGAGGAATACCGGTGTGAGCGGCCCCTGGACGAAGACTGACGCTCAGGTGCGAAAGCGTGGGAGCAAGCAGAGTTAGATACCCTGGTAGTCCACGCCGTAAACGATGTCGACTTGGAGGTTTATTGCCCTTGAAGGCGTGGCTTCCGGAGCTAACGTTAAGTCGACCGCCTGGGAGTACGGCGCAAAGGTTAAAACTCAAATGAATTGGCAGGGCCCGCACAAGCGGTGGAGCATGTGGTTTAATTCGATGCAACGCGAAGAAGAACCTTACCTGGTCTTGACATCCACGGGAAGTTTTCAGAGATGAGAATGTGCCTTCGGGAACCGTGAGACAGGTGCTGCATGGCTGTCGTCAGCTCGTGTTGTGAAATGTTAAGTCCCGCAACAGCGAGCGCAACCCCGCGCCTTATCGCTGTTGCCAGCGGTCGGCCGGGAACTCAAAGGAGACTGCCAGTGATAAACTGGAGGAAGGTGGGGATGACGTCAGAGTCATCATGGCCCTTACGACCAGGGCTACTACACGTGCTACAATGGCGCATACAAAGAGAAGCGACCTCGCGAGAGCAAGCGGACCTCATAAAGTGCGTCGTAGTCCCGGATTGGAGTCTGCAACTCGACTCCATGAAGTCGGAATCGCTGTCGTGGATCAGAATGCCACGGTGAATGCACGTTCAGGCCTTGTACACACCGCCCGTCACACCATGGGAGTGGAGTTTGCAAAAGTAGGTAGCTTAGCAACCTTCCGGGAGGGCGCTTACCACTTTGTGATTCATGACTGGGGTAGAAGTCGTAACAAGGTAACCGG
+
'#&((%('-/),3/.11.+33:6163,6.+)*,+7216+((,*00,16.//00/1&5084..))+./567767,).++/197;604**+*,3/111-230*00*43++1,///'(+;8237382153,45/068,1-*)+--9./8+).+((&)4,&(+*/701173224.,*-003627,1/,:...4/-+&&)7797990;,:,0('(*%(*154546777./..,.*/+,,/107;:/0;15/673/0*(+,0*)073,6976817382520+../233331011-23'($'+)))+-*+,330667+0+5,44+7+8,/**191-%)%&',621,37--46961)*'%*+4893-.*.0,..+-++%&'''*-2<6/.8995,2.+,.-.,))*(,&15333,0-*+-03&5*()+:;,4.-$&(+()1517:3.098769966768:768;:0///.531++,+1-0--.8)'1+);8,1923'7,87706.,.*)((&&'),+,,,501.17014.,34/-(&&&&'-+)2)).4).70949;7346491--+.0//&3&205*7,*-*..334202.0)*)-2-,.41;:18654)+/0085423021),0,/00616020./0++.1007781'')'6*2,.0::31,*+.-(+*+(044749;867(78)64778.*337569777:/4250:69566558/022356125-,-.2/*).1&)*/-50,.132(&('&,0+4.,/40)'(')'''*+6''8*,;33800//8+6-832/8'1222:*2+,1*/0099:8//-,--4;8668.,2-/4.523:;2796887774%')-758702/-0+&'%&(+,2;555533-.$&(*+,,254,3042/63-,,--988+'('+))*4311350.--,,).04./.836866555;723/////8::9:.5,-1)5*3,--//046,)***+&0//-'+))+*,-/82844%%'%%&':8::9810284158/,/,-+-50)-(,,/781799+6*)*122325;369712/..-0+)*)*-))*,1),,8+)2-/+'$('4+)%((''(#(+5-)+1.),7.,16-54161/5/,.48+)'')4;8)))+.53::5,+)-))*0&*%&.),-2+.81797
@0ba6dbf7-6ddc-418e-ade1-683de31076e4 ch=433 read=57953 start_time=2019-12-13T00:59:42Z barcode=BC01 runid=2c9cf7bc05858273f10e7d7ec552fc0bd742dc3e
ATCGAACGCTTTAAGGTTGGTTGCATGTTGCGTTGCTGAAAGTTGTCCCGGTGTCTTTGTGTTAACCTACTGCGCGCAGCCAACTCTATCTTCCGGTTACCTTGTTGCGACTTCACCCCAGTCATGAATCACAAAGTGGTAAGCGCCCTCGAGAGTTAAAGCTACCTACTTCTTTGCAACCCACTCCCCATTGTGACGGGCGGGTATGTACAGGCCAGGAACATTATTCACCGTGGCATTCGATTCACGATTTTGCTAGCGATTCCGACTTCATGAGTCAGTTGCAGACTCAATCCGGACCGACGCTTTATGGGGTCGCTTGCTCTCTTGGTGCTTCTTTAGCGCCATTGGCAGCACGTGTGTAGCAGCAGAAGTCGTAAGACCGTGATGACTTGACGTCATCCCACCTTCCTCCAGTTTATCACTGGCAGTCTCCTTTGAGTTCCCCGGCCGGACCGCTGGCAGCAAAGGATAAAGGGGTTGCGCGCTCGTTGCGGGACTTAATAGCATTTCACAACGCGAGCTGACTGACGAAAGCCATCACCAGCATATCCCTGCGAGCACATTCTCATTCGAAAACTTCCGTGGATGTAAAATTTGATAAGGTTCTTCGCGTTGCTTCAGATTAAACCACATGCTCCACCGCTTGTGCGGGCCCCCGTCAATTCAACTGAGTTTCATTCTTGCGAACGTACTAACAGGCAGGTACTGGCCGCGTTGCTTTGCAGCACTGAACTTTGACATCCAACGCTGGTACTCATCGTTTACGGCGTGGACTACTAGGGTATCTAATCCTATTTATGCAGCGGGACTGAGCGTCAGTTGCCAGGCCAGATCGCCTTCGCCACTGGTGTTCCTCATATCTACGCATTTCACCGCTACATGGAATTCCACGATCCTCTCCTGCCTCGCTGCCTGAAAGGACACATGGCTTACTGGTTAAGCTTCGAAACTGCCACGGGCCGCTAACACCGCCTGCTCCCTCTTTACGCCAATAATTCGGATAACGCTTGCCACCTGCAGTATTACCGCTGGCTGCTGGCGCGGCGTAGTTATGCGTGGCTTCTAATAAGTGCCGTCACTCGGCTATACTGCCAGCCGCCGTTCATCCCCTTTATAACGAAGTTTACAATCCGAAAACCTTCTTCCTTCACGCGGCGTTGCTCGGTCGGTTTCCCCATTGCCGAAAATTCCCTACTGCTGCTCCCGTGAGG
+
$($'$$&$(.37..120/-*-)&(&)%,.,-+3,,-8.0.*(--*,.('')%%'(),)'-+-**,.,(%'''*('%&&%&$)%.,115704+/(-+2;026/3*,(&(,,204/+013-,-01+212794/1,,,(-.8024*,*-()*,)&(%*1456+&++).30./23-/1)(+.&,2*(++13+&$&-*-/270.01'+($%'%%$&'*./3-1943/'.():<845:--(*..182*')'('(,,/(%&$%&&')/24<33101391'((',-.*538,0)+.//.)+-//%-*&%+)+&,,31.04)8567/-..*()*('%'(')+-+2-.4'%$&$/4//.,&''))*-----''&'($$%$%*)(015,8.(&.,%,(,.-+,++.(5479:3:5)+666:70113053<...0/001:2*,-.,40(0/+).0+-.-*(,---:652*'*)100+1/1'+/*,23,+*++,/-,,,,--1-3+*,362.(&%'$#'$)'(51,,..1*')'&./.-.,),+.%)'&$'()(%$'%&'-'(&'*+'%$'&%,++...6-&'%''(%)-.1+-520/-.5++'',51+)2*)'*',)-.2/%'**,0.0)(+//$'+*,1:044.../44422*-/14390.*/*+%)./1(&+5498:4)(+,11.6;,,79<61812.),/,3,+))$%'*.1$''**+.))%$%'(-($&**($)),,*+-.17*)4**(-'(,'-%(%&%'(-,+..-065298,./752098343.3531.01567.6.-,))',4,&&#(&'/(68110/(168;7$))/%1)'-232.+).,)+-)./15:5455655760'(+&&(&')(.*0,186+.14-**%&%&**-'4*/)&')+/.0.//34*-0'((&')+4/&((*,'()*((../1.01)-)/23:,,%&&+-'&%#%'#*)')$+'24%%((()'+*(-4*))-,2)+-10'$%&&$+(,(1*.-(2.-*&*)*.,/23&+-,*/&%'&$$#'+(.016332.351-**),**,/128.,*,),,)(*)''))(/+&*'-744,&'))0)'&#$%++*,))&,*014046)'+),-)+1**,()-')+)174'**310--1:;74:6;45;6205/&)&('.,200....-6..,6,13.334*+821604290243.)'%())+,%*)/40-/)(-+
@0186fe63-3808-494f-824b-c2dd9bfc4cd3 ch=136 read=233483 start_time=2019-12-13T00:59:37Z barcode=BC01 runid=2c9cf7bc05858273f10e7d7ec552fc0bd742dc3e
CCGGTTACCTTGTTACGACTTCACCCAGTCATAGATGCAAAGTGGTAAGCGCCCTCCCGAAGGTTAAGCTACCTGCTTCTTTTGCAGCCCTCCCATGGTGTGACGGGCGGTGTGTACAAGGCAGGAACGTATTCACCGTGGCATTCTGATCCACGATTACCATGATTCCGACTTCATGGAGTCGAGTTGCAGACTCAATCCGGACTACGACGCACTTTGAGGTCCGCTTGCTCTCATGAGTCGCTTCTTTATGCGCCATTGTAGCGTGTGTAGCCCTGGTCGTAGAGCCATGATGACGACGTCATCCCCGCATTCCTCCAGTTTATCGCTGACAGTCTCCTTTGGAGTTCAGCGGACGGCGGCAAAGGATAAGGGGTTGCGCGCGCTCGTTGCGGGACTTAACCCAACATTTCACAACACGGGCAGCGGCAATACATGCAGCACCTGTCTCACGGTTCCCGAAACATTCTCATCTGAAAACTTCCGTGGATGTCAAGACCAGGTAAGGTTCTCCGCGTGCATCGGAATTAAACCACATGCTCACCGCTTGTGCGGGCCCCGTCAATTCATTTGAGTTTTAACCTTGCGGCCGTACTCCCCAGGCGGTGAGCTTAACGCGTTAACCGACCCACGCCTCAGGGCACAACCTCCATCGACATCGTTTGGCGCGTGAATTTCTGGGAATTATCTAATCCTGTTTGCTCCCACGCTTTCCTTTTTTCCCTGAGCGTCAGTCTTCGTCAGGGGCCGCCTTCGCCGCAATTATTCCTCCCAGATCTCTACGCATTTCACCGCTACACCTGGAATTCTACCCCCCTCTACGGACTCAAAACGCCGGTATCAGACAGTTCCCAGGTTGAGCCCGGGGATTTCATCTGGCTTAACAAACCGCCTGCGTGCGCTTTTACGCCCAGTAATTCCGATTAACGCTTGCACCTCCGTATTACCGCGGACTGCTGGCGCAGGTTAGCCAGTGCTTCTTCTGCGGAGTAACGTCAATGAGCAAAGGTATTAACTTTACTCCAGCTCCCCGCTGAAAGGTACTTTACAACCCGAAGGCCTTCTTCCTTACGCAGCATGGCTGCATCAGGCTTGCGCCATTGTGCAATATTCCCCACTGCTGCCTCCGTAGGAG
+
56./10-3-5-,49,12479;9136,')*,--%&+)%%'(-'(+73--+,-53(**4.))*(..314(/-+.3+'(3-/686+),+,/5+)-1($*'(.))+497;:040.-0*,.0/-.0,).(,**+*+2733566828324:614480-'((*1(&*##')/051'*',.5//567-,-./0349.2+-+,-43<81105087233)2-/%*+/,*%.'&(,)-/5,-//.1$)(')).+-01.-10++*+'(-,-71-*+,'',*)%&(00**-675555++-4854/-../43+522734*5.,&(%,/-52/*+./73-.1)*.-,,+,-225((*'&*%(-0,$&(-+)$(&%&&&,.(1.8830*)-)/6)-*+*+()-'(*223.:72*,+0++)%(%()/64,-*/%()+*('('*-.+-0('')++5721323:67555///.75,/0(&&'&'-/9886000/,2;:8137/4/04*+++4507599;406/+,-1/:689+'&%%#&&*,()+',+2;99:.1-**(*,*,,)+-+/017).0.01+(+00:7;909<92.+28:-+.-,0-,,1513-3/001*)')288.-0)&%),)4(,,2-/,.--&''(/3(-.08612*87111288:2.&'),637-//./0(++-0)31-(%+0*&%#''&$.(+-3//31455477,&*+14/).,+.;.0++-0.-')()'*+,/0564888786026-579-6:35:46637.)--(/)%-150..4.+,245432010404900+82(()),*12/312022.226.4463-//&*)+,4560.'&%'+3**+,-:1+(%&++0/-))1806-%26.')//0).9/..+-1+&))2.6.0133:25955668954--,-*/0,-,+*(-.61<4500/,--,)*-(&)#+1,15,801:79<5/,*&*--1-8.-,6-/307/008-30+,3.2/53259--%'(28300+6++/)1068/*4,-+0-1*+1/&02**)%(*.284(&/010+)(')'+.-),32270)**.,687,+5++#&%&((*%/0*.,)),,/0.0*.674702158**5.10539642-477/-/0,*%()()-2()+1.*+
@9ba4f8ae-b5cd-4bd3-8d4e-12a5f80488c5 ch=245 read=74761 start_time=2019-12-13T00:59:51Z barcode=BC01 runid=2c9cf7bc05858273f10e7d7ec552fc0bd742dc3e
CTCCACCACGGGGGGGAGGCAGCAGTGGGGAATATTGCACAATGGGCGCAAGCCTGATGCATACAGCCATGCCGCGTGTATGAAGAAGGCCTTCGGGTTCAAAATTACTCAGCAGGGGAGGAAAGATGGGGTCTTGCTCGGTGGCGATTACCCGCAAGAAAGCCTGTACTCATTGAAAGCCGCGGTAATACGGAGATTGCCTGAAGCGTTAATCAGATTACTGGGCGTAAAGCGCGCAGGCGGTTTGTTAAAGTCAGATGTGAAATCCCCGGGCTCAACCTGGGAACTGCATCTGATGCTGGCAAGCGGAGTCTCGTAGAGGGGTAGAATTCCAGGTGTAGCGGTGAAATGCGTAAGGATCTGGAGGAGGAATACCGGTAGCGAGCAGCCGGACCGAAAGACTGACGCTCAGGTGCTGCAGCGTGGGGAGCAAACGGGATTAGATGCCTAATCCCACGCCGTAAACGATATGGGCGCAGGATTCTTTGGAAGCTGCGCGACCGAAAGTCGACACCGGGCCATTGCATAAGGTTTAAAACTCAAATAGATTTGGCGGGCTAACGAACGGTATGGTTGTTGGTGGCGGGCTCTGGTGCGCCAGGTTTTGGGAGTGAGAATGTGCCTTCGGGAACCGTGAGACAGGTGCTGCATGGCGACAATCGTCAGCTCGTGTTGTGAGAATGTTGGGTTAAGTCCCGCAGCGCAGTACCCTTATCGCTTTGTTGCCAGCGGTCCGGCCGGGAACTCAAAGGAGACTGCCAGTGATAAACTGGAGGAAGGTGGGGATGACGTCAAGTCATCATGGCCCCTTGACCAGAATACACGTGCTACAATGGCGCATACAAAGAGAAGCGACCTCGCGAGAACAGCGGACCTCATAAAGAAGAAGTGCGTCGTAGTCCGGATTGGAGTCTGCAACTCGACTCCATGAAGTCCGGAATCGCGCTAGTAATCGTGGATCAAGAATGCCACGGTGAATACGTTCCAGGCCTTGGCATGCCCGTCACACCATGGGAGTGGAGTTGCAAAGAAGTAGGTAACTTAACCTTCGGGAGGCGCTACCACTTTGTGATCCTTGACTGGGGGGTGAAGTCGTAACAAAGGTAACCGG
+
+,1-&())*-,/22/*(,0*(10,,.,+0,+,-*1-'(%'*/))&&$&',+),+(**)()%%$&'&.,62104,.+--22355-&)+)527835,0)*1(/.'&'&%%-++--(,(-,)-0/4(()+(*.*21261346((*-)+)(.,/22+%'('$+)')++*(*&)*+$%%$&*)),402-2.)1*%**+(*$*%%'%#%,&')-4.5/76&+%&)*-')/6:91560*''('(%+,/&46;4+4,141/0:(*,86-&+.()/493+5:546+20--889-76688666-,,+(4464/./')(/()+-(*1601&327.--%/)01.'(2;78700/-3/-.60,.2534),,1/113853.+5/17///0/4-&*((()(+%3.&)'.*'*2,),+/0115401%+,+''$%$*'(*/')4+'**9;35,;8+,+,'21%/(&%++16+(0.22068;<///('#%((+#&#'&&++&%$#%%(&$%%&'&''&)(&)('$)*+%%$'%')%$%#&($&&()(''-0,-42(+&('*)'&'%/)(+(&'$#$$'%&&$#$'$$$&&(')%)''&()('&&'&)'%$$%$$#%%$()(-.)&,(&&%%()+2-(-*/-3-/,7/-(5-)*(')-62579677430-/+'$$%)'()679000007871900/1'+*&)*9-422727+05()(*&'(&)$'%&(*&*'))-)'+)))01-173240625,3+/+&.(-(+...3*++-++---3)'((*4559011272.3-3.3.-046/657:86337.2:9:4$*')*00(&()+-:0.+2.)+$''236.'%(()'))*54679:4*()(-,**./.1.6.40,(-**5)1061./062834,&)*()-*,.33434795-9,+..,(&)&)+0223-+--006667913423/..+2/2:7701&'*'*,-500/54*433+*)08617*)+(..-041.40438('08631/)%$#%$(0,,213201,+-,/,)()+3'*22*.++*&*)()+3-+.()'*11471:2%80+04*'$'(..&(*)'($%'(3&')(,2664772*-*),'()+761/.1'1-32652.6
@748a69ec-745e-4d18-b52d-c627729c6218 ch=92 read=54291 start_time=2019-12-13T00:59:46Z barcode=BC01 runid=2c9cf7bc05858273f10e7d7ec552fc0bd742dc3e
CCGGCGGATTTACCTTGTTGCGGCTTCACCCCAGTCATGAATCACAAGTGAAGTGCGAAAGCGCCCTCCGAGTTGGCTACCTGCGCTTCTTGCAACCCCTCCCCAGCGGTGTGACGGGCGGTGTGTACAAGGCCCGGGAACGTATTCACCCGTGGCATTCTGATCCACGATTACTAGCGATTCCGACTTCGTAGGTCGAGTTGCAGACTCAATCCGGACAGCGCGCTTTATGAGGTCCGCTTATCTCATGAGGTCGCTTCTCTTTGTATGCGCCATTGTAGCACGTGTGTAGCCCTGGTCGTAAGGGCCATGATGACGACGTCATCCCCACCTTCTCCAGTTTATCACTGGCAGTCTCCTTTGAGTTCAGCCGGACCGCTGGCAGCAGGATAAGGAGTTTGCTGTCGTTGGGATGACAACATTTCACAACACGAGCTGGCGAGGCAGCCATACGGCACCTGTCTCACGGTTCCCGAAGGCACATTCTCATCTCTGGCTTCCGTGGATGTCAAGACCAGGTAGGTTTCTTCGTTGCATCGAATTAGTACATGCTCCACCGCTTGTACGGGCAATAATTCGGGCAGGTTTTAACCTTGCTGCGGCGTACCCCAGGCGGTCGACTTAACGCGATTAAGCTCCGGAAGCCACGCCTCAGGAGGGCACAACCTCCAAGTCGACATCGTTTGCAGCGTGGACTACCAGGGTATCTAATCCTGTTTGCTCCACGCTTTCGCACCTGAGCGTCAGTCTTCGTCAGAGACGCCTTCATACCGGTATTCCTCCAGATCTCTACGCATTTCACCGCTACACCTGGAATTCTACCCCTCTACGAGACTCCGGCTTACCAGTATCAGATGCAGTTCCCAAGGTTGGGCCAGGGGATTTCACATCTGACTTAACAAACCCGCCTGCGTGCCTTTTACGCCCAGTAATTCCGATTAACGCTTGCACCCTCCATTATTACCGCGGCTGCTGGCTGGTTAGCCGGTCGCTGCTTCTGCGGGTAACGTCAATGAGCAAAATTATTAACTGCTCCCTTCCTCCCCGCTGAAAGTGCTTTACAACCGAAGGCCTTCTTCGCGCGGCATGGCTGCATCAGGCTTGCGCCCATTTGTCCGCAATATTCCCCACTGCTGCCTCCCGTAGG
+
0'*&#).'.2)$,/-1(1-%*,62282*1+,'('4458420./(*3+()+((&)%%#))&&,,18-01-)%%'&$(--,13*)+))*+'%&(+.&02)),-/5($'&*2'***(31:9615434257679.83:(2::6:945751/*1/+*,.+++022-,--.)%''1182235454*2-''-+.00.(-'+/02*)1.;./&&5.--)*),-*.(+&'(&($(*,0+-.,*-..+*).,&'('())++1,,+()-.-.*3:+(,.2378:;/63*&&+,-03234/233372,,274-1,)(+&+1..,,-)*)&')+231-325,-09632)***-8<:567575141--//07.,4,,,3+3+)).0+3188..)))&$&'&(+).-,),((50)%(&$*22140-3.*+&*.&/..81,*,...--))*'(0/1*((&*1036+.')(4/+)'%%&-07.1.88;6:.*-'.,,'10257+,.:996*,'')1/%'&).5725625689<,4/.()-+8.-02*,'&$&')+%(+4')###)).-1150/6024/7-.%++*'%&&')()*$&***')/+99-/-1**)%$#'&+()#'#(-2-+17:5;98983312.+**)$*&+&&(+05-1)1$&(*+05:8-,)/&)20++-0132-9.)135211227873:5&/$))++121.2,1414,&/*..65;558876;/-.-40%()+0:84474660/05668600,+.-,267)(),--.2:565')*/6.4/12;3'('2*)),,/-1.557794+*')++36/212/+),1&4*55,53/.-./-04274578+0---2%-0.&2))+--.-*.-,.1,1*,&-+0.&)/4/,2-.*)8/***+,-03213476887646:+-875551-%,&%'(%'(/43-.12478<3423394:4///3,.+/74.45%2%'3119<6/4///:9933,)*+-)++00)-,+/03/23<25/3-300187692420/154391'/303,2)(+&+,2;01879//42*(000,.'&'%)+-'&)/)8('-,*4/:4;55;*$&')040255866333331695.*&((15+&*.*',)&$'',*/23242.&++*)&%(,+14)(3)+)
@eba92ce2-a9ba-4970-a57f-6e4bff7fee3f ch=148 read=46180 start_time=2019-12-13T01:00:01Z barcode=BC01 runid=2c9cf7bc05858273f10e7d7ec552fc0bd742dc3e
CTCCTTTCTGGGAGAGCCTTGGTAAAGGGAATTTTCGGCAATAGAAGCCTGACCGAGAGCAACGCCGCGTATGAAGGAAGAAGCGCACCAGTTGTAAACTTCTGTTATGAAGGAAGAACGGCTACAGGAAATGGTAGCCATTGGCAGCACTTTATTAAGCCACAATTCTTCGTACCCAGCAGCCGCAGTATGCGTAGGTGGCAAAGCGTTATCAGAATTATTAGGCATAAAGAGGGCAGGCATGTAAAGGGTCTGGTGAAGAAGCCTGAAGCAACTTCAGTAAATGCCGAAACCAGGCAGCTAGAGTGCAGGAGAGGATCGTGGAATTCCCATGTGTGGTGGAAATGCGTAGATATATGGAGGAACACCAGCAGCGAAACGATCTGGCCTGCAACTGACGCTCAGTCCAGAAAGCGTGGGGAGCAAATAGGATTAGATACCTAGTAGTCCCACGCCGTAAACGATGAGTACTAAGTGTTGGATGTCAAAGTTCAGTGCAGTTAACGCAATAAGTACTCCGCGCCTGAGTAGTACGTTCATGAATGAAACTCGAAAGGAACAGCGGGGCCCACAAGCCCGGAGCATGGTTTAATTCGAAACAGCGCGAGACATACCAGGTCTTGACATATAAAGGCTCCAGAGATGGAGAGATAGCTATATATGTAGGGCCACAGGTGGGTGCATGGTTGTCGTCAGCTCGTGTGTCGTGGATGTTGGGTTAAGTCCCGCAGGCGCAGCCCTTATCGTTAGTTACCATCATTAAGTTGGGGACTCTAGCGGACTGCCGGTGACAAGCTGGAAGGCGGGATGACGTCAAATCATCATGCCCCTTATGACCTGGAAGCCACACACGTGCTACAATGGATGGTGCAGAGGAAGCGAAGCCGCGAGGTGAAGCAAAACCCATAAAACCATTCTCAGTTCGGATTAGCGATAAACTCGACTACATGAAGTTGGATGGCAATCGCGAATCGGCATGTCGCGTGAATACGTTCTCGGGCCTTGTACACACCGCCCGTCGCACCACGAGAGTTGATAACGCGAAGCCGGTGGCTAACCGCAAGGAAGGCGCTGTCTAAGGTGGGATTGATGATGATTGGGGTGAAGTCGTACAAGATATTAACCGG
+
()0'))(%&(36++%(*$&&*,.90),40*.-678,1831:1()**)*1/./,,)(')*,504(+'$$&#$%&)*),./',,()%(%0*%.-2'(*43-1:1631,''&(-**),(,,*',*-.4--&-+)-.43)($$%++/(4($&$#,-+*.30+$&)*)''%*%&&&$&$))(('/-*07+.&--13'2.11+2-06124+*//050---))+/4+1,+-9/*+08+)(-+))-,/)%%'%+-&0674/,-,.//0&*-).1/0-*%&),,-1,-,.270)&)()-1313/685/./.),%'*66275,+).82/9(+..5-5-.9,)++&'#%&+,'-20,.565,+66661479-*),--69+***%'(**-+-.46735975365621+,&%&'*/2318&'%,.*&'*/'&3+)*-:<;3*1,'/,--..-590/-42236++%,'*(')+76.,),')'++0198484592112-..2::/0;31.0/0).6++)((*0*+,'%(').3+),+07.0')*/28786563''++.--06*+:)'/,)('*((&,*(*+()+'$('3()1-/1-/**-/,6;95840-',-&'(%**/*)(+'%&&),+-5221841011-(+22)3235(,()*.058,**)+,087/.,+)''&%&-60)($%&.-+'(#2#(',-.4-&+/-01,&'()6831-/0(*.(37567+-1/7.0++/3((/-/88531+47+,-).84/:/+//-4/*++*-3,2./7.79)-+,+*#&%'),00'0-'*)(&%**(./6..+-../65/769:9:78872,*,-&0&/01.+8//.20,***'%&)'%&('&'*,3.,*--+0*,*0%,.'()*'-)/****1,+48+/./.0((+'%+142*-31,+/*($%%&&))+,-+096.,',%&$'%$%$&'))*()),)+,.//,*,1+'(&$%%$&(+(+*,.,)&*),8743&'&%&&&$#&'553370235+1*)'(*&(%(+)137356'0.21./++*)*05'()**+$,%&)*/4(,*,+*&**.,*+--/0,1*/((*0.45-5/+*,+0.'-)+,,()&('.*---&*),---/+(&''-)')'$%,-.3,1
@b35bb528-22fa-4a3c-b679-bd54205dade7 ch=165 read=76919 start_time=2019-12-13T00:59:57Z barcode=BC01 runid=2c9cf7bc05858273f10e7d7ec552fc0bd742dc3e
CAGTAGGAATTTTCGGCAATGGAAACCCTGACCGAGCAACGCCGCGTGAAGGAAGAGGTTCGGATTGTAAGCACTGCGGTATAAAGGAAGAACGGCGGCTACGAAATGGTAGCCAGTGACGATACTGATAAGCCACGGCTAACACGTTGCCAGCAGCCGCGGTAATACGTAGGTGGCAAGCGTTATCGGAATTATTGGGCGTAAAAAAAGAGGGCGGAAGGCGGCAGCGAGGATGCAATGGTGGCTGAAGCTTAACTGATAAATAGCTAGAAACCCTTGTGAGCAGCTAGGTGCAGGAAGGATCGTGGAATTCCATGTGTAGCGGGCGAAATGCGTAGATATATGGAGGAACACCTGGCAGAAGGCGACGATCTGGCCTGCAACTGACGCTCAGTCAGCGTGGGGAGCAAATAGGATTAGATACCTAGTAGTCCACGCCGTAAACGATGAGTACTAAGTGTTGGATGTCAAAGTTCAGTGCTGCAGTTAACGCAATAAGTACTCCGCCACAAATTAGTACGTTCGCAGAATGAAACCGAGAACTGACGGGCCGCAAAGCGGTGGAACATGGTTTTAATTCGAAGCAACGCGAAGAACCTTACCAGGTCTTGACATACTCATAAAGGCTCAGAGATGGAGAGATAGCTATATGAGATACAGGTGGTGCATGGTTGTCGTCAGCTCGTGTCGTGAGATGATGGGTTAGTCCGCAACGAGCGCAGAAGCGCATCGTTGGTACCATCATTAAGTTGGGGACTCTAGCGAGACTGCCAGTGACAGAAGCTGGAGGAAGGCGGGGATGACGTCAAATCATCATGCCCCTTATGACCTGGGCTACACGTGCTGTGGATGGTGCAGAGGAAGCGGCCGCGAGGTGAAGCAAAACTGAAAACCATTCTCAGTTCAGTTGATCTGCAACTCATTCCCCATGAAGTTGGAATCGCTAATCGCGAATCAGCATGTCGCAGTAGATACGTTCTCGGGCCTTGTACACCGCCGTCACACCACGAGTTGATAACACGAAGCCGGTGGCCTAACCGCAGGAAGGAGCTGTCTAGGTGGGATTGATGATTGGGGTGAAGTCGTAACAAGGTAACCGG
+
'$''(+++./688/6;86<65,%++);*,.385444569:6:<7878707+/,-(((++5**8-1/,(-+$&%&$#&('/0665.1+0+*154,1/-5..--()/2,-0../71()*,0-,*.&*-&&/*-(,...-.--060')%&&$(**+,,(/+(**'(.*..645415226,4.**11;303)/-*2*)/--/+)+5653061+('/*++(.('+-*-70--*&(+*&($(&-),/''%&%'+0(*(+-,**'&'),&$%%&()*/83/2'*(%((&$%$%)+0*)()+--)(')+(017<9,2+3+4611-*)&%((&,(&&+)'(+12239:987/162-51)93)*'&(.+&')''2.652../00-6+2*,/0'+'(*9899:133**'),126:-),.::;/.2:/6/.-96494426656-7.(*13875:;76.,0,)+,-38986896;7944+-,-30--1;,.1882132167778772:11/,/.3543,/0%%&&%)$)*66748::204(*46*''%%(&*%%%&()%$)-)-("%&)(,-2;646.&++-3+:<<-98892*/0++**++20181061-04/06/'1,.4.-/89744443416.,4335*))*+:831*+&'(&&/065234222,02+010..3-,-821581175660/23422..00231/24'#($(+,*%'.3-+-2.,%%(*$2&&)*'()**++.14)%'$&'&(1178842/:-3884655.+')$'..177962232670%(*)+89-*2,)*-.3&8:6343395563:85547/**&+*(%&(*+//1705873-,-+,,01010.-86898-+***(-+)*'&))-+)+)),.+-+-$,'()%$%#&)-5/653600/*.+2-&'()'#10.)-,)((($&*'+**&.)+0.0;070;6664.0,,-3875:5/..//:58959121'&657979;858)4*0+*)'(&)*.2,62)***0032+.,-.,2-,/2,+',$&+)*34;2336*,2623/0-,,*,+&&)(-+-*/+,0.03().+*+-.0320681/*/,,-8477::48)6.4567.*
@71b0eb24-dda8-43a5-b6c0-51e06b3ea71d ch=124 read=70207 start_time=2019-12-13T01:00:09Z barcode=BC01 runid=2c9cf7bc05858273f10e7d7ec552fc0bd742dc3e
CTCCACAGGAGGCAACCACGGTGGGGAATGTATTACTGTGGGCGCAAACCTGATGCAATATGCCGCGTGTATGAAGAAGGCCTTCGGGTTTGCCGGTACTCAGCGGGAGGAAGGGGTAAAAGTTAGCCACAGCAACAATTACGACGTTTCCTGAGAAAACAAACTTTAACTCCGTGCCAGCGAAGCCGCGATACGGAGAATTACAGAAGCGTTAATCAGATACTGGGCGTAAAGCGCACCGAGCAGTTCGGCCAAGATCAGATGTTTGAAATCCCGGAGAAACAACCGCAGGGGATTGCATCGATACTGGCAAGCGAATTCGCAAACTGAAATTCCAGGTGTAGCGGTGGGGGCCGTAGAGGATCTGGAATACCGGTGGCGAGGGCGGCCCTGGACGGGCGACGCTCGGTGCGGCGTGAGGAGCAAACAGGGTCCAGATACCTGGTAGTCACGCCGTAAACGATGTCGACTTTGGAGGTTGTGCGCTTGAGGGGCGTGGCGGGAGCTGTAACGCGTTGAAGTCGACCGCCTGGGGAGGTGCGGCCGCAGGTTAAAAAACTCAAATGAGATTGACGGGGGCCGCACAGGCGGTGGGCATGGTTTATTCGGTGGCATGGAGAACCTTGCCTGTCTTGACATCCGCAGAACTCAGGAGATGGATTACGAATTGCCTTCGGGAGCATGAGACAGGTGCTGCATGGCTGTCGTCAGCTCGTGTTGTGAAATGTTGAAGTTTAAGTCACGAGCGCAACCTTATCATTTGCCAGCGGTCGGCCAGAACTCAAAGGAACTGCCAGTGATAAACCTGGAGGAAGGTGAGGATATGACGTCAAAGTCATCATGGCCTACGACCAAGACTGCGTGCTACAATGGCGCGCCTGAAGAGAGCGACCTCGCGGGAAACGAAAGCCGGACCTCGCCAGGGGCCGTCGTAGTCCGGATTGAGTCTGCAACTGACTCCATGAAGTCGAGATCGCTAGTAATCGTGGATCAGAATGCCACGACAGATACGTTTGGGCCTTGTACGCTTTCGCTTAAAATCACACATGAGATTGGGTTGCAAAAGAAGTAGATAACAACCTTCAGGAGGCGCTTACCACTTTGTGATTCATGAAGCTGGGGGGGTGAAGTCATGGCACCAGGTAACCGGAGATGAGGCGACAGAGCAGTAACACAAGGAGAACACAAACAACTTTCTTCAGCACTCCAACAATACGTGAAAAAGA
+
(/7($'$*,),)('(&&$'(,)&&&&'%%$$$(&$(''((.1-)+/0(/+*+)*'&&%$&*(14..,--65/*'&%*()2.639557/17,&*$&$&&&'*(+,+7/+-)*&+1+&&*32*,2**%(%$&&$%&%%''*(&&(*/*+*%((%'&%(('&%'.)+),(,*,,/.)2)--))*%(&$'*''&'((.--.)(&.),.('-*)+1..1.**&)*+**))-++*./41*+')&(('((.%245)*%*'''$*.0,-35,''%&-52'0-+)1.)++(),'-+()'*(((%*(,-23-')+/030/).'%%%%$*&'#$$$$&)(+-,,0/'(5,))$%'./754(+(%$%&%%)%'**86),')%.-8342.-.-.+++*,.)2.)(5889/,)))$('.00+/,+*&0...+'*'$&(+/1/(--&(+(%&)*).3-075+0/-$((2;776:44,*)%'&)))).*./'()*)%(&*$''&''%))()+''$&%,)&$$&#&'...0-02'(($'%%','&+'&)57.')&'&/)110*,.)4.:56973,'$%/09.,)().-/12&+45,.+%))++08428771-+,(*&%&%&).+(+''$&%&)/,-..+,+/'/40.)&%'((,--2)%'()+'*),%(+(&%&,/00*''&$$)(*//18++-)%')&++.1,,*)+0,-,,,*,,1,+,/55540.1146866:430)/4)(4*&%%++72/1+&'$%%&('$')%'$&%&)-%(+,*-420-/+,+-(/'')),...*/+,1,5000110443444831,,5.-1+,*+'&'&-7/410//01+/%'&%'(')%$'-+/,)(,--673')*-)%)&'(,*%%%$&**(()%*&%%)'%'%'%'&)+'*,,0,,&**(-'*00'-'(+.49++#$%$(*&$%(%&'()045//-3)1)+'**+'%%&#'$')),.)%$'%%(&(&&&%&'&(/'*,+/--,')0+,3.2264,0+%&'*(%%10(*(*'#'*)02/3,,)-%&)('$#%'&$'('''()'++11,++.)-0&)&&(-23)'++(*''$%*')*+**+/,&0.)++)+--1-/3&+)/4*+2571.+)(+*(),1730/.+-,,*)**%*%$%#%%%)/-/343*+-'))()()*(%$$&'&(%&&*+-(**,('&(*+-(.'*.(%&(-36.4:7-/0..*0(+&+,1)'&%$$)'()&#%
@506b40ce-adaf-48de-ade3-df9140830ff3 ch=20 read=32663 start_time=2019-12-13T01:00:05Z barcode=BC01 runid=2c9cf7bc05858273f10e7d7ec552fc0bd742dc3e
CCGGTTACCTTGTTACGACTTCACCCCAGTCATGAATCCTGAAGTGGTAAGCGCCACTCCGAAGGTTAAGCTACCTACTTCTTTTGCAACCCACTCCCATGGTGTGACGGGCGGTGTGTACAAAGGCCGGAACGTATTCACCAAATGGCATTCTGATCCACGATTACTGGCGATTCCCGGCCTTCATGGGTCGGGGTTGAACTCAATCCGGACTACGACGCGCTGTAGCTTGCTCTCGCGAGGTCGCTTCTCTTTGTATGCCATTGCCCGGCACGTGTGCTTAGCCTGGTCGTAGGTGTGACATTGACCGACGTCATCCCACCTTCCTCAGTTTATCACTGGCAGTCTCCTTTGAGTTCCCGGCGGACCGCTGGCAACAAAGGATAAAGGGTTGCGCTCGTTGCGGAACAACCCAACATTTCACAACACGAGTGACGACAGCCATGCAGCACCTGTCTCACGGTTCCCCGAAGGCACATTCTCATCCCTGAAAACTGCGTGGATGTCAAGACCAGGTAAGGTTCTTCGCGTTGCATCGAATTAAACCACATGCTCCACCGCTTTGCGGGCCCAAATCGAATTCATTTGATTTTAACCTTGCGGCCGTACTCCCCAGGCGGTCGACTTAACGCGTTAGCTCGGAAGCCACGCCTCAAAGGAGGCACAACCTCCAAGTCGACATCTTGGCATCGGACTACCAGGGTATCCTAATCCTGTTGCTCTACGCTTTCGCACCTGAGCGTCAGTCTTCGTCCAGGGCCGCCTTCATGCCAGTATTCCTCAGATCTCTACGCATTCCACCGCTTTACACCTGGAATTCTACCCCCCTCTACGAGATAAGCTTGCCAGTATCAGATGCAGTTCCCAGGTTAGGCCAGAAGTTTCACATCTGACTTAACAAACCGCCTGCGTGCGCTTGCCTTGCGCCCAGTAATTCCGATTAACGCTTGCACCCTCCGTATTACCGCGGCTGCTGGCACCTTGGAGTTAACCGGTGCTGCTTCTTCTGCAGGTAACGTCAATGAGCAAGGTACTTTACTCCCTTCCTCCCGCTGAAAAGTACTTTACAACCCGAAGGCCTTCTTCATACACGCCCGGCATGGCTGCATCAGGCTTGCGCCCATTGTGCAATATTCCCCACTGCTGCCTCCCGTG
+
+*)-2.-45+5('*(+//037305683017721**)*,)('(.'),454++,-65'+-.,'*2),+2*)(,--26123988.66914/7.95(*+0:6),013/)*)/099859601//)51:+287-.8*7526),(($,'&'')1,--971.2565**+,..:..-&('*+519:+4,-),1/%&%-))+*/2)..(),,62,2.7367/.-+-3)3+.-+-))'(*-4.-0/-2030*-125/21846-/4-+-+,---)46)*-(*01.1014/+&'&()07-4;:74/-)'&'&)+1&***)(%$%)*6671365*-81:1)+-,1281./243141,*++/12,)210148;+:-',/(0-1/2359<48//99*0.2862().*+++/13286/5,--5&)&)0-72/.322;/--/79735-+*'(..0))++7)+1+2',.(.0),--./,/,697047))+/,0/.0*1:0244.60')*,44/-+*+'-/934.++'.0458.,/,+0-1/:791-++)-5.0125(%)**4;838(((*68887/01&%(&&%+%6081-'((*,(-+.</45:/,*1981*+)(-0--.,71%*)*,228+(,&54843-/.322.*((((-/0138)/-.%//$''194406'5-*+-*%'(219+6-/-553102/10&&&'%$&%*-865+4*'03/.-,0(,2860,,,2<,0,/$&+,..:42*,.8;752//.0136778;874:(-+1/,--374373617:(++&*25447-.386666576:59:8-),*%)+,/,.12424340514214388:3+,(%'+..-&()'*/.-1*&)(&23118716*0-:/7/)1055%&125$'''(,:0+*+,,9444/4-5.1:;84<5831//.121,,0($&$((%,1142,+-467;30/+2+.),*,-40443<2/36*../614;8131//42129/+.&%%**%(7,-$60'50.*)&*.011:6603$1,.38578809321.0*2()/&&&+,'*-,8109550041+082/4.'&+(+/44+)0-12/'*+(*:;9<76:612/1+-+''&((21810,('()*8,651/0,./093,/4*/'&)/.,/+44:4(+...3317217.-//
@258177cd-e943-4aab-9f43-4208cea9705c ch=136 read=233717 start_time=2019-12-13T01:00:16Z barcode=BC01 runid=2c9cf7bc05858273f10e7d7ec552fc0bd742dc3e
CTCCCAGGAGGCAGCAGTGGGGAATATTGCACAATGGGGGGGAAACCCTGATGCAGCAACGCCGCGTAGTGATGAAGGTTTCCGGATCGTAAATGCAATGTTTTGGGAAGATAATGACGGTACCCAAGGGGAGGAAGCCACGGCTAACTACGTGCCAGCGGCGCGAAACTAATACGTGGGTGGCGAGCGTTATCCAGTTTACTGGAGCGTAAAGGGCGTAGGCGGATGATTAAGTGGGATGTGAAAATGCACCCGGGCTCCAGCGGGTGCTGCATTCCAAGCTACATCTAGAGTGCAGGAGAGGAGAGTGGAATTCCTGGTGTAGCGGTGAAATGCGTACTTAGAGATTAGGAAGGACACCAGTGGCGAAGGCGACTCTCTGGACTGTAACTGACGCTGAGGCTCGAAAGCGTGGGGAGCAAACAGGTTTTAGATACCCTGGTAGTCCACGCCGTAAGCGAATACTAGGTGTGGGGGGTTTCAACACCTCCCGTGCCGCACTAACGCGGTAAGTATTCCGCCTGGGAGTACGGTCGCAAGATTAAAACTCAAAGGAATTGACGGGGACCCGCACAGAAGTAGCGGGCGAAATGTGGTTTTTAATTCAGAAGCAGCGCGAAGAACCTTACCTACGCCCGGTATCCCTTATCCATAGCCAATCAATCCTTCGGGGACAAGGTGACAGGTGGTGCATGGTTGTCGTCGGCTCGTGTCGTGAGATGTTGGGTTAAGTCCGCAACGAAGCGCAACCCGCATCGTTACTACCTGCATTAAGTTGAGGACTCTGGCAAGAGACCTGGGTTAACCAGGAGGAAGGTGGGGATGACGTCAAATCATCATGCCCCTTGTAGGGCTACACGTGCTACAATGAAGCAATTTTGAAGAGATGCAATACCGTGAGGTGGAGCCAAACTTTAAAACCAGTCTCAGTTCGGTTGGCAGGCTGAAACTCGCCTACATGACTGGAGTTACTAGTAATCGCGAATCAGAATGTCACTTGGTGAGTACGTTCGGGTCTTGTACACACCGCCGTCACACCATGAGAGTTGGCAATACCCGAAGTCGAGCTAACCGCAAGGAGGCAGCGGCCGAAGGTAGGAACCTGCCGGTGGGAGATGAAAGTCGTAACAAGGTAACCGG
+
+*+)'%.3.-4..1665.201'-+*-2/,,/029766353*',201:+,.8856++--1.)))),..&&*))+,14-60;.3(8,986())()'((*-,+016+'2.**(**&'%'(*-73/16-//+-,,,+/+3-340/+1,,.54667577810.,-&)(*'&&$&(+(/,1.015../,*)(,21240/2)#*)6.+-/6/'*+9451,**+--652849<::1,0-2/)0+5,-,,%#,./4*)+,31,278717'('*(7598:1///349(4-).($'))01/,)++42-63/.-38,+*,,0-3,5+52('(*-2/00186/%).''-'.('+*(('''5)'46++.255889577/3,-,417324.---*55:5766712---,023540.823/%)**()-2349.,-12<4332.5;:)-.655392+.4403-4,%*.087735),()+-//0,/524435868,.3;+/'(&-.+16*,677/(*$%%1*2-/&(/-2.22464.&+3414(%'%&(1829,323.,./38:677878,,)*+..858/7;5534/,-021&&'(*1233/,)&()'''+,3/8<50+6.65$&+*&((%(&,,.60263(+))07122120(,,(,-.)'))&'(&&''%)'/)-+%'*,6*3929;-466/0/-.57,0..4::9::;5,8+++876.(,.+7110123:9767655<5;989871494-/035.-'*-77758;/-/+04-3-*+.--*%&()4733*+:2/273355.)-,,.(%'%%%$&1/22/0/4/63.0/.2.613:;36446:89::;8344:973.-45.)))%$+/,4//,)+*(./-+')&)*)&&(+1.57+')*))+,,1138212:2//()'(-:/.1*;;1.08/-9:.2434555:/0300/+,+)(*+//015/:6/096:8222121.123*()+9---,.5/6//,133936-.097562%'&%2*5.--..:4374%/4675;5632.-&+2.22-+-+-+47655*)()0/1-+371,23+))+-/0%%,/,--4()*4.()&*,*-0/4/5./.2,5.025/0-,&'&*/3166/))&-./2-+/2-1.-%,0),*057675
@ba6d8612-05c4-4c7f-8912-295b007016c9 ch=310 read=56706 start_time=2019-12-13T01:00:15Z barcode=BC01 runid=2c9cf7bc05858273f10e7d7ec552fc0bd742dc3e
CTCCTACGGAGGCAGCAGTAGGGAATTTTTTTCGGCAATGGGGAAGCCCTGACCGAGCAACGCCGCGTGAAGGAAGAAAGGTTCGGATGTAAACTTCTGTTATAAAGGAAGAACGGCGGCTACACAGGAAATGGTAGCCGAGTGACGGTACTTTATTAAGCCACGGCTAACTACGTGCCAGCAGCCGCGGTAATACGTAGGTGGCAAAGCGTTATCCGGAATTATTGGGCAAAGAGGGCAGCAGGCGGCGAAAGCGAAAGGGTCTGTGGTGAAAGCCTGAAGCAACTTCAGTAAGCCGCAGAAACCAGGCAGCTAGAGTGCAGGAAGGATCGTGGAATTCCATGTGTAGCGGTGAAATGCGTAGATATATGGAGAACACCAGTGGCGAAGGCGACGATCTGGCCTGCAACTGACGCTCAGTCCCGAAAGCGTGGGGAGCAAAATAGGATTAGATACCCTAGTAGTCCCACGCGCCGTAAACGATGAGTATAAGTGTTGGATGTCAAAGTTCAGTGCTGCGGTTAACGCAATAAGTACTCCGCCTGAGTAGTACGTTCGCAAGAATGAAACTCAAAGAAATTGACAGGGGCCCGCACAAGCGGTGGAGCATGGTTTTAATTCGAAGCAACGCGAAGAACCTTACCAGGTCTTGACGCATGCACATAAAGGCTCCAGAGATGGAGGAATAGCTATATGAGATACAGGTGGTGCATGGTTGTCGTCAGCTCGTGTCGTGAGATGTTGGGTTAAGTCCGCAACGAGCGCAACGCCCTTATCGTTAGTGCATCATTAAGTTAGAGACTCTGCTTGAGACTGCCAGTGACAAATGGAGGAAGGCGGGGATGACGTCAAATCATCATGCCCCTTATGACTACAATTTTGCATGCTACAATGGATGGTGTTTAAGAGGGAAGCGAAGCCGCGAGTGAAGCAAAACATAAAACCATTCTCAGTTCGGATTTGTAGTCTGCAACTCGACTACATGAAGTTGGAATCGCTGGTAATCGCGAATCAGCATGTCGCGGTGAATACGTTCTCGGGCCTTAACACCGCCCGTCACACCACGAGAGTTGTGCTGCAAGCCGGTGGCCTATCGCAAGGAAGGCATATCTAAGGTGGGATTGATGATTGGGGTGAAGTCGTAACAAGGTAACCGG
+
+11//350.(*))',-+.0))-(/-39:;<3088;7886363(+*(,2),-2597716362,2-*)))-,6/4+-(.-(1*68-*2*)#(+2446:67-6--,89/.,-.)-4-'1./91,++))',)30-,0121166,*++-21-00.-1:7)2.3/49:23/2--/126678:994322-/150.6,*,)+(4-.*++,0811:+,20330.4(4+21/2)0+/-(&*,+''.0*('(($'1138.&'''()&&%'.46223645;621**(+-.-,''+/)'$$'$)/3:3:;((*)05/1</333+))))%'(*-0*13)++30350+-)(%)&'&&)).,**+,7;867<8458874123//)-3,++(+,,11-66190%%('(0/1022221--/3.2335.//0/4331.16/0(&+,*,0261--''%).191/2+.'5',(.-43;++/7721/22,$++,).5369<:/...''(**.0+-,0/<3:3:8664:314;956868877,3.1.10*.3:63/*,-1146450.(',11+1*,+8:51,3((4323095///24*&()*++**5%.36-47/*.-/16360/-3.)-+(//0/;80--.-',,3./0185,+7.,1/.)*()+/(,'('.1,/-),+-+.(,)'28-3;7-60)*--.5:20-)+*+)()*++&%*+1254655:78:888784168-.4858**-775568:9:9967875;57/405.,*0'&)216%&22.+(.$%/61,0014,8++'+#&')7/04+2).+&)#*)()+*')*-,/048:8:5-11//+44&(/1.1**.+21-9;2585668999<7/0/43%((+/0/,3,*)'')$$$$'''$"%'*-/((*5;5791118-*+(&'(((,.))-*.0240143/)'()(1-)*2:7/2&'+8;20479<678+21:625*)6,)+98:9:88413330,+-)+-/103,/.:0787821,))).-,-0.43937...(-.194/,-(()-'#&+7:634,/,-%$(&+&*+0-2:+/265646840/++&)07/1-,/-.5747:183).1)(&&'',,1'(%$&('$((..00/''-(1/+-/,,/0*1*&*+-*--0**)$,)**,0)./155:63
@ae494b81-a8ef-4578-8656-cdf45a01af61 ch=150 read=44142 start_time=2019-12-13T01:00:27Z barcode=BC01 runid=2c9cf7bc05858273f10e7d7ec552fc0bd742dc3e
CTCCTACAGGGAGGCAGTAGAGAATTTTCGGCAATGGGGGAAACCCTGACCGAGCAACGCCGCGAAGGAAGAAGGTTTTCGGATTGTAAACTTCTGTTATAAAGGAGAACGGCGGCTACGGAAATGGTAGCCGAGTGACGGTACTTTATTAAGCCACGGCTAACTACGTGCCAGCAGCCGCGGTAATACGTAGGTGGCAAGCGTTATCCGGAATTATTGGGCGTAAAAAAAGGGGCAAAAGGCGGCAGCAAGGGTCTGTGGTGAAAGCCTGAAGCAGTAAGCCAACCAGGCAGCTAGAGTGCAGGAGAGGATCGTGGAATTCCATGTGTAGCGGTGAAATGCGTAGATATATGGAGGAACACCAGTGGCGAAGGCGACAATCTGGCCTGCAACTGACGCTCAGTCGAAAGCGTGGGAGCAAATAGGATTAAGATACTCTAGTAGTCCACGCCGTAAACGATGAGTACTAAGTGTTGGATGTCAAGTTGAGTGCTGCAGTTAACGCAATAGAGTACTCCGCCTGAGTAGTACGTTCGCAAGAATGAAACTCGAAAGGAATTGACGGGGGGCCCGCACAAGCGGTGGAGCATGTGGTTTAATTCGAAGCAACGCGAAGAACCTTACCAGGTCTTGACATACTCATAAGGCTCCAGAGATGGAGAGATAGCTATATATGAGATACAGGTGGTGCATGTCGTCAGCTCGTGTCGTGAGATGTTGGGTTAAGTCCGCAACGTGCGCAACCCTTATCGTTAGTTACCATCATTAAGTTGGGGACTCTAGCGAGACTGCAGTGACAAGCTGGAGGAAGGCGGGATGACGTCAAATCATCATGCCCTTATGACCTGGGCTACACGTGCTACAATGGATGGTGCAGAGGGAAGCGAAGCCGCGGTGAAACAAAACCCATAAAACCATTCTCGGTTCGAGATTGTAGTCTGCAACTCGACTACATGAAGTTGGAATCGCTAGTAATCGCGAATCAGCATGTCGCGGTGAATACGTTCTCGGGCCTTGTACACCGCCCGTCACACCACGAAGTTAATAACACCCGAAGCCGGTGGCCTAACCTGAGAAGGAGTTGTCTAAGATTGGAAAGAGTTGATGATTGGGGTGAAGTCGTAACAAAGGTAACCGG
+
//3..15'15,()+'&'(&&%'**/:<748<050/372.)'+0,//+,.;9988:996359*)(&-+1.4))+.3.9420'3&10/./2'/12441331158+2-1/0/2(730/,()*)()-/+48/..9.*))()-*'%$$%'*+*.5/+$*,.1(01121.001563482..+*7.24/200:53535-/,,4/.6..:4944311+1+*1+(---69879<87/5-)*.0))+/.-*31472+2,4,*,/+.532/-.*,1/-9;7-+&#$#$(,/&($+*354575-(./+*+,-:9473./-26258699/5.5/4;78653',..485.47,*,/555144/.'),2)-12:---2.74531*1-).6431'(,-)+/283457664531/0004733$')('+-58<5*-/.3//../)5*0-/0/.//,0/0188.9+)+24:58:<73.*./-02-2705+-/69486;79914+.*%%(*6.-+,+.5642/'*,2//()()+.069129/-%')-'1'*)2+.)/-4*,4435;0242%--)+,+/358681,04.),1-'(&***'0)1728./.,.+*-15<9197;7+,*'+*'-,-+,,),.0*.)'.'(-4455843423/31.('%%*'*+:(*+,,/272-))(....244.-+().-)*)&('''-26326562+-/13,/../5600/-.11/15505'*20924313*(),)*'/)+%,-,47.-3,/0/:00/49339622.0635-6.)/431662,&&''+-.//.-&**./441+,/59./3+2.75148-64551552650115537518(..-0.-/3,,0,,..3+..,-100608/0935;:::;820,0(,+)1-1/-3<:80-+/,8*,*64(-81(*/9;14:-6,)*''&&&7-&'&.-./.599:6290//5,,/0/038382.0213887:433)*-,//019415/0//423012+,((+,37589265215&./0+,5,025134-054,0-+,,460..))(*/*'*(+)(00*+,1+-.*0.*.,-+0533--'&*(*(&+-8//.(,,)*/0.),+('$'+,)-..86:072)*&'/'*278872-1'.,15831+3
@6a50e4a5-8ee4-4e8d-95ec-a9ad49d2b288 ch=114 read=69408 start_time=2019-12-13T01:00:25Z barcode=BC01 runid=2c9cf7bc05858273f10e7d7ec552fc0bd742dc3e
CTCCTACAGGAGGCAGCAGCAGAATTTTCGGCAATGGAAACCTGACCGGTAACGCCGCGTGGAAGAAGGTTTTCGGATTGTAAACTTCTGTTATAAAGGAAGAACAGCGGCTGGGAAATGGTAGCCGGTGACGATACTTTATTAGAAAGCCACGGCTAACTACGTGCCAGCAGCCGCGGTAATACGTAGGTGGCAAGCGTTATCCGGAATTATTGGGCGTAAAAGAGGAGCGGAAGGCGGCAGCAGGGTCTGTGGTGAGAAGCCTGAAGCAACTTCAGTAAACCATAGAAACCAGGCAGCTAGAGTGCAGGAGAAGGGATCGTGGAATTCCATGTGAAATGCGTAGATATGGAGGGAACACACCAGTGGCGAAGGCGACGATCTGGCCTGCAACTGACGCTCAGTCCCAGCATTAAGAGGCAAATAGGATTAAGATACCTATTAGTCACGCCGTAAACGTGAGTACTAAGGTGTTGGATGTCAAAGTTCCAGTGCTGCAGTTAGCGCAATAAGTACTCCGCCTGAGTAGTACGTTCGCAAGATGAAACTCGAGAATTGACGGGGGGCCCGCACAAGCGGTGGGCATAATGGTTTAATTCGAAGCAACGCGAAAAGTACCAGGTCTTGACATACTCGCAAAAGGTTCCAGAGATGGAGATAGCTATATGAGATACAGGTGGTGCATGGTTGTCGTCGAAAGCTCGTCGTGAGATGTTGGGTTAAGTCCCGCAACAGAGCGCAACCCTTATCGTTAGTTACCATCATTAAGTTAGGGGACTCTGAGACTGCCAGTGACAAAGAAGCTGGAGGAAGGCGGGGATGACGTCAAATCGTCATGCCTTATGACCTAGGCTACACGTGCTACAATGGATGGTGCAGAGGAAGCGAAGCCGCGAGGTGAAACAAAACCCATAAAACCATTCTCAGTTCGGATTGTAGTCTGCAACTCGACTACATGAAGTTAGATCCGCTAGTAATCGCGAATCAGCATGTCGCAGTGGAATACGTTCTCAGGCCTTGTACACCGCCCGTCACACCACGAGAGTTGATAACACGAAGCCGGTGGCCTAACCGCAAGGGAAGGGAGCTATCTAAGGTGGGATTGATGAGGATTGGGGTGAGGTCGTAACAAGGCCGG
+
.486225%54+.3+*,,',,*)(**6;756<87612-.3+2:)*,781/-154149242,-%,*(-/)-,;82.(2$5)((-2(,0726032/069/00/3/143&300/)'&))+/0,1)*+-7/+.--.)&'()04;7,5.-',,)).5033132432/+,,-36:5'*''5+4508-,0--/98:09//3010/23060-1-7,+,.-),*'+86783;.)()0-)+.01.10921+&)./(*7+5420--0.,+%)('-&&**)'()++4**'**2.(&''**)-:6/6/0660..+()))+56752-+*%*4.6--,-.+9*:*:5&&'$&+,('&)*,046,)*(,-/.,.431524;5664:/,++(+*.8/+*-0--84:3898732334776/(')*,*(-/*:*/''')('+-7-+,4'2+-*,.8452&&'))+53&()-735486/**)&&')231),*./.<3:4;88319-,13;'(+;545566720.)--33944&)(*.2491464/)+--,6-..620,-+*(-0-13%.0,(+&),006562077.).4-,..1*-+.0965-*,%.)+,377:5.7161,)2*+,-722126.-#'%)))',.+3,)'(+++023*//52.+217;.**)*.09..--3+44443')//021-1%*'.*5/66797:4:/11550+)))(+0134*&6*,-2984<3;8793//404)(*,(*&&%(-56787;8.:611.195426109233)03/&,+.(186.986((&&(-099::223231:1(&)+*-76*&++)'-**&110-3678)('567.0/997916/,,..678;)(*022('&('314301.7./0-+()*(+--)+-)/*+(++(*,,)+'**&)+--,19<57<8--09:73488;513+-/8:25+4,+-98::936151//')+424134.6)*+%(().0*+/0*+-3221452:/2(()+-/177:1346-7-.7856;534++46-/,----,-.&06602545349/30+)&)4-*)+)*().()..0849.3)9+(,776.+-(1/+57+0+()**%.,,23-245;907-,-))'*($+)''*))(%+((*447833(*),'))
@0c4088c4-6e47-4d75-99d2-135d0dedfac5 ch=392 read=43493 start_time=2019-12-13T01:00:23Z barcode=BC01 runid=2c9cf7bc05858273f10e7d7ec552fc0bd742dc3e
CTCTACGGGAGGCAGCAGTGGGAAGAATATTGCACAATGGGCGCAAGCCTGATGCAGCTTCATACAGAAGAAGGCTAACTAGGTTGTAAAAAGAATGCCTTTCAGCGGGAGGAAGGGAGTAAAGTTAATACCTTTGCTCATTGACGTGCACCGCAACACCGAACTAACTCCGTGCCAGCAGCCAGTATTGTGGAGGTGCAAGCGTTAATCGGAATTACTGGGCGTAAAGCGCACGCAGGCGGTTTGTTAAAGATGAATCTTGAAATCCCGAATCTCAGCGAACTGCATCTGATACTGGCAAGCTGGAGTCTCTCTCGTATTAGAGGGTAGAATTCCAGGTGTAGCGGTGGAAATGCGTAGAGATCTGGAGGAATACCGGTGGCAGAGAGCGGCCCCTGTGGACAGACGGCGCTCAGGTGCAGCGAAAGCGTGGGGAGCAAACAGAGTTAAGATACCCTGGTAGTCCACGCCGTAAACGATATCGACTTGGGTATTGCCCAGCAGGCGTGGCTTCCGGAGCTAACGCGTTAAGTCGACCGCCTGCAAATACGGCACCGGGGTTCAAGCTGGTGAATTGACGGGGGCCCTGGCGGTGGGCATGTGGTTTAATTCGGTAACGCGAAGAACCTTACCTGGTCTTATCCACGGAAGTTTTCGAGATGAGAATGTGCCTTCGGGGAACCGTGGGAGACAGGTGCTGCATGGCGGCTAATCGTCAGCTCGTAGTGAAATGTTGGGTTAAGTCCACCGGCAGGCGCAGCCCGCGCCTTATCCTTTGTTGCCAGCGGTGCGGCCAGACTCAAAGGGAGACTGCCAGTAAACTGGAGGAAGGTGGGGATGACGTCAAGTCATCATGGCCCGCCGATGAGGCCACATGCTACAATAGCATACAAGAGAAGCGACCTCGCGAGAACAACGGACCTCGCATAATAAAAAAGTGCGTCGCTTGGTCAGTTGATCTGCAACTCGGCGCTCCATGAAGTCGGATCTCGCCTTTAGTAATCGTGGATCAGAATGCCACGGGTTTACGTTCCAGCGGGCAACACACACCGCCACCGTCACCGCGTACACCATGGGAGTAGGTTGCAAAGAAGTAGGTAGCAACCTTCGGGAGGGCGCTTACCACTTTGTGATTTCGCATGACTAGGGTGAAGTCAGCGCCGAGTATGCTCTGG
+
//1+-.'6.**,+*11../.70+*',))&.('()*,5/20((*-13+27-//0*(&#$%&#$$##'&,)'+*.(*$%$&)%+.40(*/75,*%%%$#%'(..,'*)+2,(0-)'1.+')(*3/-/6.8../5/3/+/48'6&'%(()$(%*/()+1-21/*'%$&)/*/470436.-)&%%%$#%'$(&'$*0.01--2697:/4/1**.%),)2-.04::71/.286/32523053/,%&)-3,*05561.'++/))&(%%*2-)/+'&$$%%'&&&(&)043/00014011213-0**)%&$+*)(*//.-+++),))'+(()&%)&&*)3'*()-6621/0/.2.-&+,,(*)++,+/-..6532.-,.2/47:135/9/*''(')*-,-472''(+1/*)((('%&$(),++(*()%'&'))+()-.04:-*/36:+2,*)*.1-()+4149../755482.),,1679083++1-),**/.-4-4**&(((13*&('$/*(('*0/-)0),*/,0/.1.-../421-/457:;35*&%$'''$$$&''&)-)'((*(&'&%&$$%&'&(&-)+-,099+1+($&&%(&%((%+)*(&(,*2+,*,*4/',-,.*+,-4+)1,)(''*30582/.-,*.0$&./,6-,86+(+)-)-+-*+1--0/11/33(25*+3/1..&&)&)*3,/1/..6210(,('%%$'&$#%)+;/00/-&&#&$%%)-')15*1).-/4./23&)-*1(%&*(,--)0/'%'#&$''*+6'(0+*.9129586-,,$'-,/3&),-0249'31+'+*01.26('''*--,/)',*,201+053,./-.-010.**,-:;7*+('&+'#()(*+&&',,-')&2153.121.+,/00/775+***+*,113-.0+*+*&*'')(&*/+26/-++*),+*27;41+0/--,.,'$%%%'+*(/,/,*-09882720/*%,(.01,+30,0,,0&(&'''+&&%%'('&())(+)+49---,(&..19500+($(+-+-+-0,((*/..,,%&(*+*++.7051'))+,.(-&%$%#%'(/43503(&'(%242;)*,3+&)'',(+(('$'(*+3201+70)++..05.6-.7&-.82-011/9,4&'%%('*,)*(+*&&-),0((($&%$$&''(&#&$%).
@6a544e51-feda-4ad3-acbd-6c8c88ab21e9 ch=35 read=51658 start_time=2019-12-13T01:00:34Z barcode=BC01 runid=2c9cf7bc05858273f10e7d7ec552fc0bd742dc3e
CTCCTCGGAGGCAGTAGGGAATTTTCGGCAATGGGAAACCCTGACCGGCAACGCCATGAAGGAAGAAAGGTTTTCCAGTTGTAACTTCTGTTATAAAGGAACGGCGGCTTCCGATAGTAGCCGAGTGACAGTACTTTATTAAAGAAGCCACGGCTAACTACGTGCCAGCAGCCCGCGGTAATGCGTAGGTGGCAAGCGTTATCCGGAATTGTGGGCGTAAAGAGGGCAGGCGGCAGCAGGGTCTGTGGTGAAAGCCTGAAGCTTAACTTCAGTAAGCCATAGAAACCAGGCAGCTAGAGTGCGGGGATGGTAAATTCCATGTGTAGCGGTGAAGGAAATGCGTAGATATATGGAGGAACACCAGTGGCGAGGCGACGATCTGGCCTGCAACTGACGTAGTCAGCGTGGGAGCAGAAGCCAGTTGAAACCTGTCAGTTTCAGTGGTTAAGTGGTGGACCGGCA
+
,47636*1'))'%,2,).),4199;.1:95;522-(,**2+*+*.'*''.200/*&((07.2,.&+-'-+56/)3*'*)2+(*/(*4-0/*5.//5,''*,/(63/1)'+()(,/*/,'+.-)(''',*%'**)*&)&/,12*&*+).0-/.9000959685768:/,/+,.2,*-/--4+-'50-0.1..30.1.1031/-1-)+-+0*&-)5663005,)),1/./7;74:4,*)&)03-*./0/733043/065562..-20-*2.2'2034-66)'%%-54,85597*312,.),+,(*,+*(303-/46/93,%'&&((&***01130,&*,+)+9:8999972%+/6,(.(2/59+)*)0/1&%+0*,5/+(..8494;4983.)))')*'%$*'%%&)96'/'(+*$)$$'%%(/-*)+&)$#$##%(+0&&$$$&$$$$#%''&&%$$####$#
@910d2f42-f58b-47a6-8d7d-bb1cb4658534 ch=161 read=61903 start_time=2019-12-13T01:00:43Z barcode=BC01 runid=2c9cf7bc05858273f10e7d7ec552fc0bd742dc3e
CTCCTACGGGGGGAGGCAGCAGTGGGGAATATTGCACAATGGGCGCAAGCCTGATGCAACCATACCCTTTGATCATATGAAGAAGGCCTTCGGGTTGTAAAGTACTTTCAGCGGGGAGGAAGGGTAAAGTTAATACCTTGCTCGTGACGTTACCCGCAGAAGAAGCACCGGCTAACTCCGTGCCAGCAGCCGCGGTAATACGGAGGGTGCAAGCGTTAATCGGAATTACTGGGCGTAAAGCGCGACGGTTTGTTAAGTCAGATGTGAAATCCCGGGCTCAACCTGGGAACTGCATCTGATACTGGCAGAAAACGGAGGTCTCGTAGAGGGGTAAATTCCAGGTGTAGCGGTGAAATGCGTAGAGATCTGGAGGAATGCATACCGGTGGCGAAGGCGGCCCCTGGACGAAGACTGACGCTCAGGTGCGAAAGCGTGGGGAGCAAACAGGATTAGATACCCTGGTAGTCCACGCCGTAAACGATGTCGACTTGGAGGTTGTGCCGCTTGAGGCGGCTTCCGGAGCTAACGCGTTAAGTCGACGCCACCAGGAGCCACGGCCGCAAGGTTTAAAAACTCAAATGAATTGACGGGGCCCGCACAAGCGGTGGAGCATGGTTTAATTCGATGCAACGCGAAGAACCTTACCTGGTCTTGACATCCACAGAACTTTCCAGAGATGGATTGGTGCCTTCGGGAACTGTGAGACAGGTGCTGCATGGCTGTCGTCAGCTCGTGTTGTGAAATGTTGGGTTAAGTCCGCAACGAAGCTACAACCCTTATCGCTGTTGCCAGCGGTCCGGCCGGGAACTCAAAGGGGCTGCCAGTGATGATAAACTGGAGGAAGGTGGGGATGACGTCAAGTCATCATGGCCCCGCGACCAGGGCTACACACGTGCTACAATGGCGCATACAAAGAGAAGCGACCTCGCGAGAGCAAGCGGACCTCGCAAAGTGCGTCGTAGTCGGATTAGTCTGCAGCACCGACTCCATGGGGAATCATGTAATCGTGGATCAGAATGCCACGGCGGACTGAATACGTTCCAGACCTTGTACACACCGCCCGTCACACCATGGGAGTGGGTTGCAAAGAAGTAGGTAGCTTAACCTTCGGGAGGCGCTTACCACTTTGTGATTCATGACTGGGGTGAAGTCGTAACAAAGGTAACCGG
+
(*021'403524+(-/+/24/134::++,+-0.,+,/.;22:20-.0003:2331/,-&1,45-52'&*$'&'$$$%&().'*))-)0/64()(1*$)')'%**.4:.1(**,39*(.-(*--(),67+,5-5,01619+121**)&03/<1/:/.11/-,&+(&(,,,,('&0(()0(+-:9;5361122....-/3/.013.--*,-183245/;/9-9%.(+..013<<:;:8894/.-,'%)&-2:6-.934-48365810.-52,/30+533454766,,1*+*+:00/+*+**+,-0030/)257+1*)''(.--11/3''-44)(,)/-/1-,7;63-..//)1'+00*,/:85..-**,,5302,(.-')('+35/51176.-1-30)-2<80+47--,*.**)+,-86728*+7561((('(*11053)(,-89+4'86/.3,+/0018.*-21()+,002/36/11:7.-*)&*+/0,'(-,)*,.8/1+22&()(*+/1,.0-./1.1,.*-22934411620,00142+10)/(),'&&)-%(,,.)&*+&++)+&)*-,/,-96;://,,-.--,,.7/.4*,3332034.435.--,),.*-<;.95;1-.//6:8:880/2,,/,.)++,1-/6221:578872**+-220+.5../.)*+..(0#-'&+503:7:84;5/.,,))--038.06:/.((&)-19677::84.)''(..41591..3;0.4594:5,4,/,--+(,/'1*('&'&$,070;0,1126&(/,19-197173;5411.4.2980911869*0..)-.05/%*+&(++//6<;000300'+*+-+6;45-4,./9:99/1347:7*')&&&1-$'')*:5278820-**')**-1366.:.-21022;:997,)+'+)()7366892511*+%+,*'(,:65568/14;71378887.62226',&2++--.&#''%&#%)+,445925-..))412%&#$&'*,./2;445-.0:78::00*)(,(#&+,132132427*%-%01+3*-++*,-1;51:8..62/-.5+2010()*/345;454:-'(-*+)1*&*'&&%3)41540)21)0,+5225/2:486;933236;50/01461523*(/*)+2.--878;)3,4575746
@067387ca-6ede-4c36-99f5-330c65c340b3 ch=433 read=58066 start_time=2019-12-13T01:00:38Z barcode=BC01 runid=2c9cf7bc05858273f10e7d7ec552fc0bd742dc3e
CCTGGAGGCGTAGTGGGGAATATTGCGCAATGGGGAAACCTGATGCAACAACCTGCCGTCGAGTGATGGTTTCGGACCGTAAAGCTCTGTCTTTGGGGAGAATAATGGCCAGTACCAAGGAAGCCACGGCTAACTACGTGCCAGCAGCCGCAGTATACGTAGGTGGCGAGAGCGTTATCAGTTTACTGGGCGTAAAGGGAGCGTAAGGCGGATGATTAAGTGGGATATGGCCAAATACCCGGAGGCTCCAGCTTGGGTGCTGCATTCAAACTGGTTATCTAGAGTGCAGGAGGAGGTGGAATTCCTGGTGGCAGCGGTGAAATGCGTAGAGATTGGGAAGAACACACCAGTGGCGAGGCGACTCTCTGGATATGACTGACGCTGAGGCTCGAAGCGTGGGAGCAGGCAGGTTGGTGCAGTGGTCCATGCGTAAACGATGAATACTAGATTGTGGGGTTTCAACACCTCCGTGCCGCCGCTAACTTGCATTAAGTATTCCGCCACCAGGAGTACGGTCGCAAGGTTAAAACTCAAAGGGTGTGACGGGGACCCGCAGTATGAACGTAATGGTTTTAATTCGAAACTTAACGCGAAGAACCTTACCTACACTTGACATCCCTTGCATTACTCTTAATCGAGGAAATCCCTTCGGGGACAAGGTGACAGGTGGTGCATAGTTTGATCAGCTCGTGTCATTGAGATGTTGGGTTAAAAGTCCCGCAACGAGCGCAACCCTTGTCGTTAAGTTACTACCATTAAGTTGAGGACTCTAGCGAGACTGCCTGGGTTAACCAGGAGGAAGGTGGGAGATGACGTCAATCATCATGCCTTATGTGTAGGGCTACACGTGCTACAATGGCTGGTACAGAGGGTACGTACCGCGAGGTGGGGCCAAACTTTAAAACCAGCCCAGTCTCAGTTCGGATTGTAGGCTGAAACTCGCCTACATGAAGCTGGGTTACTAGTAATCGCGAATCAGAATGTCGCGGTGAATACGTTCCCAGGTCTTGTACACACCGCCCGTCACCATGAGAGTTGGCAATGCCGTCCGTGAAGCTAACAAAAGGCGCTGACCAGAAAGGTAGGGTCAGCGATTGGGGGGTGAAGAATCATGTTTCTAAAGGTAACCGG
+
')',+)***+'*),.67)/60-','&%(*8/089-)/+/6/24:895+-2*+$$$&&*+)&&%&)+-'),30,.:5:96605)*-0174783;9155('&')/,,))&*&#&''3+*)-*'''&++*++**0510//)-$,,,&(&'--()'--.*+.12,-*.243-,*'-027:436',,:50337877--44+)/-$()1.,*,0238662-/03069676*-(*,'%#/4+*)04/'/&&)+,*-($).,/013*-225050+,82115/22//,+&)*-/13283.-&$'*.1-6,6,67540++%''+,272,*86+*,*)'(((%*&'-1.0--()10/02/135:4/-&(('+*-02,56+4-('%()*//0.044*4732))+)).0589/('*(&),)*+-++('#$$&&'.+0*%%$'(+/1./,().+..%*$%(&/()-.464-<96.-0,05043).475/38)--+0'&'*+52839+047:49341&($%)&%%'(668620-.)0.0;1;<;8:943+(/),'+,.1-,76418-(+'&'%%(')++,,++/3-9<32;9;9104,)%#4+646//.+,2/.5--592/..*,01024)7-(&**,++6'()-..//01&('&'++*+3,,57049/278/,.,,12*+,-09868787336,)(+--/34561/21%/')((+4/6.22619/6.((+-0,*+(*+,,55685+1+$&'&,6041***3620/13:87;73,3*'$,'//11*')***//1777;87;,7,8+1/10.*0,0728570(%)+635855'1+)+9:<9:087,023,3/.%741.//.(*+,/898899/+--,.22141.*)*$%$)(*(*)'*+'+.**.2*/22:60-1,+29.0-')')'().444+0.8146026030.,++-(8,+743384123544623570')9/..+0045473843:88)2.42277.1-+(),53673/8-,-)-520.1)(*-'0/373376..1./01/.+)%(-/,.+.&%"%')012231.*',143)&(*))+)&&&)'**'(.2*,.-,)/3,12684.6..---+'*)(($'%+,(/%(+)'',+(,+*2:41,*
@27a41a6e-b149-4aca-bb44-018f6d437118 ch=165 read=77052 start_time=2019-12-13T01:00:53Z barcode=BC01 runid=2c9cf7bc05858273f10e7d7ec552fc0bd742dc3e
CGGGATTACCTTGTTTGACTTCTTTAATCATCAATCCACCTTGAGCAGCTCCGCTGCCTTGCGTTGCAGGCCACCGGCCTGGGTGTTATCAGCTTCTCTGTGTGTGACATGTACAGGCCGGAACGTATTCTGCCACCCGACATGCTGATTTCGCGATTACTGGCGATTCCAACTTCGTAACAGTCGAGTTGCAGACTGGTAATCCAGACGAGAATGGTTTTATGGGTTTTGCTTCTCGCGGCTTCGCTTCCTCTGCCATCCATTGTAGCATGGCAGATCGCCCAGGGGCATGATGATTTGTCCGCCTTCCTCCAACTTGTCACTGGCAGTCGCGGTCCCCGGCAGCAGTGGTGACTTAACGACAAGGGTTGCGCTGTTGCGGGGACGCAGCAACATCTTCCACACGACACGGGCTGACGACAATACGCTGCACCACCTGTATCTCATATAGCTATCTCTCCATCTCTGGAGCCTTTATGATCCAGAGACCTGGTAAAGGTTCTTCTGCTGAATTAAACCACATGCTCCACCGCTTTGTGCGGGCCCCGTCAATTCCTTTGGGTTTCATTCTTGCGAACGTACTACTCGAGCGAATTACTTGGCCGTTAACTGCAGCACTGAACTTTGACATCCATACTTAGCTATCGTTTGCAGCGTGGACTACTAGATATCGTCTATTTCCCCACTTTGGGACTGAAGCATCAGTTGCAGGCAGATCGTCGCCTTCGCCACTGGTGTTCCTCCATATGTCACGCATTTCTGCCGCTACGTGTGGAATTTCACGATCCTCTACTGCACTCTGGCTTGCCTGGTTTCTGCTGGCTTACTGAAGTTAAACACCAGGCTTTCACCACAGACCCTTGCTGCCGCCTGCTCCCTCTTACGCCCAATAATTCCGGATAACGCCGCACCTGCGGCCTGCGGCTGCTGGCACGTAGTTGGCAGCGGCTTTCTAATAAGTACCGTCACTCGGCTTCACCATTTCCCTGCGTAACGCCGTTCGCTGCCAACGAGTTTACGATCGAAAACCTTCTTCCTTCACGCGGCGTTGCTCGGTCAGGTTTACGTGCCGAAAATTCCCTACTGCTGCCTCCCGTGGGAGCAATATCGCGCACCAACGAAGGTTAACGAGAACCTGCCAAACGCCG
+
)'*%&,),1617/.2'(*+,)&$$$)2,2)&'&+,/*&+*-+%%+,,.0000((0**(&''(,**&$%)+*+*/+-+)%#(.-*'+**,5($(',*+)++-+*(*-5*$%#$#%$&.2/-(..5.3',2(&$,*%.**)--78114.&1+&#%(,/11&-.*5372:./,,',3.915310,+.0-(.17+4*.0732'')0+-+''%#'(--3044499,%(*3/2:9,)+2-,,2-3.501:312302.)))(*(-.18.9-)()&'&%%&(%)*0.'))'%)161,20////3))'$%-+'+2/578)1**'--0///')')0-*,/.(&)%%'((%&%)*')&'*+-+**'%&*-222+460441:41..0-05+*'/2(''$()&02521-+-+-'&(&'*.1-6&-,0/21-,$&12)((&')/./.2,.0310/224:0400)22665332/4835541.10%*223:2(+('-0'))%%.08501*/.)*117//3(%$%%(,+0//6+01-.&4).10.,06*,.5)(+5655,:7-(/15,65:1'*/,))),90,.6:2331120(3.-&('%(/.*',-&%')&%$&&(,07+3.7+'()+&./.45403)('&)248/4,+&'*,+)%%$#&)(-6*$*&.-/35:654,,)$+&(&(&$(-*$((%'1/)&')/('23/22.*&'%&)+%).+',()26()-/.$(%#%&&)'*.7((+04478;4802()-,.$)'$%%&%'.-,('+600.*,*+''&))(,,'(&)./31,++)$*((1,0.2+,3)&$$&$#'2+:-0.-($%((--,.23/.-073802')-+1/-,24//2703228::011+*)),36.+&$')-63,,/4+/,/.**3,--6/0)2.02--*')'#%#&((%&%%%%$&$&$%&'(.-0*&-..3/7-+(''%%)''(27*22720.')*49885044313,()'(.1*4;+34)''&$#$%((+216:+#$$#&'/**+,)+5.')%(*.**398287:2171/38504030611-5-,-//943(/.*,&$%%'(.-*+4873/76/)+,.//5302+-7+,*%/-+),3...50('%)$,(1,6&'(*+09.)''%&&&%##$%%''%&#%%$
@9d549f05-2d0f-40fe-a0d4-afbb7c96f156 ch=419 read=65451 start_time=2019-12-13T01:00:51Z barcode=BC01 runid=2c9cf7bc05858273f10e7d7ec552fc0bd742dc3e
CCGGTTACGCTGTGCGACTTCACCCCAATCATCAATCCCACCTTAAGACAGCTCCTTCCTTGCGGTTAGGCCGCGGCTTCGGGTGTTATCAACTCGTATTGGTGTGACGGGCGGTGTGTACAAAGGCCAGAACATCACCGCGGTGACATGCTGATTCGCGATTACTAGCGATTCCAACTTCGTAACAGTCGAGTTGCAATTTACAATCCGAACTGAGAATGGTTTATGGGTTTTGCTTCACCTCATGGCTTCGCTTCCCTCTGCACCATCCATTGTAGCACGTGTGTAGCCCAGGTCATAAGGGCATGATGATTTGACGCGTCATCCCGCCTTCCTCCAGCTTGTCACTGGCAGTCTCGCTAGAGTCCCCAACTTAATGATGGTAACTAACGATAAAGTTGCGCTCGTTGCGGGACTTAACCCAGCATCTCACGGTACGAGCTGACGACAACCATGCCTACCTGTATCTCATATAGCTATCTCTCCATCTGCGGAGCCTTTGTAAGAGTATGTAGAGACCTGGTAGGTTCTTCGCGTTACTTCGGGTAAACCACATGCTCCACCACTTGTGCGGAGCCCCGTCAATTCCTTTGTCATTCTTGCGAACGTACTACTCAGGCGGAGTACTTATTGCGTTAACTGCAGCACTGAACTTTGACATCCAACACTTAGTACTCATCGTTTACGGCGTGGATACTAGAATTATCTAATCTGGCTTGCTCCCCACGCTTTTCCGGGACTGAGCGTCCGGTTGCAGGCCAGATCGTCGCCTTCGCCACTGGTGTTCCTCCATATATCTACACGCATTTCACCGCTACATGGAATTCCACGATCCTCTCCTGCACTCTGGCTGCCTGGTTTCTATGAAGCCTGAAGTTAAGCTCAGGCTTTCACCACAGACCCTTGCTGCCGCCTGCTCCCTCTTTACGCCCAATAATTCCGGATAGCAGCTTGCCACCTACGTATTACCGCGGCTGCTGTGCGTAGTTAGCCGTGGCTTTCTAATAAAGTACCGTCACTCGGCTGCACCATTTCCTGTAACCGCCGTTCATCAACTATAACAGAAGTTTACAATCCGAAACCTTCTTCCTTCACGCGGCGTTGCTCGGTCAGGGTTTCACATTGCCGAAAATTCCCTACTGCTGCCTCGAGGGAG
+
854/6.++,,''%%&)),.:2.610'0+./.0,2.-/3+%+&*).,-.1+--.17696/..-.11-7*,4::3.*)'-2)'440/.3010720,,+,$*(0*3453582:8728111,0/,..,.:58+*+&)*),379.1*'++.35560.0016/-/+--822/-//01:17*-().74.0.&+0347-'**/&2'5,<7126;53.-1880.-*.3/116<;1508/3:6,*-9/755:65)(+,+313./1/16+,4/.-+.3046836943111./000-+*')(+()+212/4((03718.--,+(*1-*)*)')/0037:2.59898520*,/1/3..035.2)(%''**44551++.-0:;.-000/2/--299868455798:91:9-0-8+/-.//0/;..-720,+-.*0-()$*,01//%&'&((.+,+,+,*0136837:49/44-..3//23688:-50129:::9643.4:6752)*(*$(.,*+($&&+(()*+/(+(%&%')*)'*-,)24977;:99845(.134&)%,(236+,++---.67125&-'+.0/6*+&+/74))01486884-:,%&+-18.9.-.*'787981/.,-1&(03)-'(*/.32)3**,+6,7+06--+--,76649/067++,/01(0'&#'&(.--/256365429.**(-..5736)+.50.'%-'(*535818)('%'+(+*26:/(,,/-7:--(2963310*')&(2,/04;41*).07141(+-2001*,,+-8:3443300337768:*,,-0456.3+2.427;3*-/80,2,-&))02,7-:912.-.-5.2/2.02.%'')+)--.299.611:7.*+/0)*$($#$-)(6+3*&(**$,1-031+/4802016::+,,((&)-2,-..(**-30-1.95,-23:.1.238:05/4/78-*0&'*2813447:626./-2//6932,7-..4.2%'*.25810,+.-.18:.1;:/008-.3)(,.2+,19.00+-+++--+,2*1;+6-++23*10(-/18;,()(&%&'&*)-/&'*('2;('-2782('+)%/049767/1-50&-,-/4357;5555//18.9;66;8/$''(,/890/54408/;-((1+)(&&(*(0''*/())
@5ea43432-fdba-499b-94ea-d1bf888e8582 ch=162 read=68664 start_time=2019-12-13T01:00:48Z barcode=BC01 runid=2c9cf7bc05858273f10e7d7ec552fc0bd742dc3e
CCGGTTACGGTACGACTTCACCCCAGTCATGGATCACAAAGTGGTAAGCGCCCTCCCGAAGGTTAAGCCTGCTTCTTTGCAACCCCACTCCCCATGGTGTGACGGGCGGTGTGTACAAGGCCCGGGAACGTATTCACCACGTGGCATTCTGATCACGATTACTAGCGATTTGACTTCATGGAGTCAGGTTGCAGACTCAATCCGGACTACGACGCACTTTATGAGGGTCCACTTTGCTCTCGCGGGTCGCGCTTCTCTTTGTATGCGCCATTGGCGTGTGTAGCCCTGGTCGTAAGTGCCATGATGACTTGACGTCATCCCACCTCCAGTTTATCACTGGCAGTCTCCTTTGAGTTCCCGGCCGGACCGCTGGCGAAACAAAGGATAAGGAGTTGCGCTCGTTGCGGGACTTAACCCAACATTTCACAACACGAGGCTGACGACAGCCATGCAGCACCTGTCTCACGGTTCCCGAGGCACATTCTCATCTCTGAAAACTTCCGTGGATGTCAAGACCAGGTAAGGTTCTTCGCGTTGCATCGAATTAAACCATGCTCCACCCAGCGTACGGGCCCCGTCAATTCATTTGAGTTTTAACCTTGCGTGGCCGTACTCCCAGGCAGTCGACTTAACGCGTGCTCAGGAAGCCACGCCTCAAGGGCGCAGCCTCAAGTCGACATCACGTTTACAGCGTGGACTACCAGGGTATCCTAATCCTATTTGCTCCCCGCTTTCCGGGACTGAGCGTCAGTTGCAGGTGAATCGTCGCCTTCGCCACTGGTGTTTCATATATATCTCGCATTTCACCGCTACACGTAGGATTCCACGATCCTCTCCTGCACTCTAGCTGCCTGGTTTCACCATGGCTTTACTGAAGTTAGCTTCAGGCTTTCCACCACAGACCCTTGCCGCCTGCTCCCTCTTTACGCCCAATAATTCCGGATAACGCTTGCCACCTACATTATTACCGCGGCTGCTGGCGTAGTTAGCCGTGGCTTTCTAATAAAGTACCGTCACTCGGCTACCATTTCCCTTGTAGCCGCCGTTCTTCGCTATAACGAAGTTTCGATCGAAAACCTTCTTCCTTCACGCGGCGTTGCTCGGTCAGGGTTTCCCCATTGCCGAAAATTCCCTGCTGCTGCTTGCTCCGTAGAAG
+
/6-3.9'+''+'++-..2-/4792/046454(410/11/,++,41/()*,:<3/452,,1.0,5/7&*)(&*)5-5<9,31(354))*-5/1*./9::9988845/1/**'*(&'**7./56(,/(3*-))*--+%/)'(-31:31263'(()+%'(/0:1/2$'&+*02,-/34:50244)*+-*+326.2,-31/0.2/1+202552332764.02:912/-(1,/12,..0**-,-+/))*&/,*),)+-6183296+-.004578'*'&&-*,24+&+.4;201/5335613457811--0/.3344+,((*79/4,'+).2*+-2:9/0067011..18887.220+*,390/(&*14.96;768,;,'%)((.16)60:933/*&*,2./-35984921075.*,((%-)')'0&.74*.//2.,-,*(+514),*'-/+/0.108451019/2574543559509)(&.+0...1:878795723))253.191:6:6954*./-4267/)*()%&*(-:22:53442911050*)),129+/,*+./004.55)),.../4041091'',,.:6;535;/,)*0;<-6:2.1/-./%$'*1,.-$%$%%,095+7854327474..,+,)*)*$)(-*&/.,--2988.)0631(-+%.6.6,7-22258333&'*1683/,00/;89895-6.,.('/+01--2:451+*1:1-013,+)&'37/,.5;;88441/0276+//4+/%('%&)09:6;;88729234<99;;:907:(-')*++.435&-,302;2/&(.,/251/0*+'-('4/30.,,..5+,///3110-000221477674583:2/%%%$&%&'(-)(*0,)')+0))+,74&37*18+*((04132136<02+'*+'+*.(')-1*)0*/*(,./1*&')05573/023./#,&'('$(%&*1..0.-2,/0.4:24*7,,-:;361.0/080--17/542-171*,/0148/*+.2:753-,-.-41118:,5;,7.&'''*+,.9/7;67<5460**++*(&(&%.&))&##%(*),.30385:53526.8.),%&(2,.-8../0,800,53.-:)3773./:126./(&%*(21-)#')+/1-,+(%+,5521*'&%'
@e41e7ac2-2c4d-4a37-83c5-5bb3e60102c3 ch=7 read=38872 start_time=2019-12-13T01:01:01Z barcode=BC01 runid=2c9cf7bc05858273f10e7d7ec552fc0bd742dc3e
CCCGGTTACCTTATTTTGACTTCACCCCAATCGCTGACCCTGCCTTCGACCGCTGCCTCCTTGCGAGGTTAGCTCGCGGACTTCGGGTATTGCCAGCTCATGGTGCGACGGGCGGTGTGTACAAGACCGGGAACATTGCCGCGACATTCTGATTCGCGATTACTAGTAACTCAGCTTCATGTAGGCGAGTTTGTACCACAATCCGAACTGAGACTGGTTTTAAAGTTTGGCTCCACCTCACATTGCATCTCTCTGTACCAGCCATTAGCACGTGTAGCCCTACATAAGGGGGGCATGATGATTTGACGTCATCCCACCTTCCTCCTGGATTAACCAGAGCAGTCTCATAGAGTCCTCAACAATGACTAACGGCGAGGAGTTGCGCTCGTTGCGGGACTCTTAACATCTCACGACACGAGCTGACGACAACCATGCACCACCTATCACCTTGTCCCCAGTTTCGATTAAGGAAGTAATGCAAGGGATGTCAAGTGTAGGTAAGTTCTTCGCGTTGCTTCGAATTAAACCACATGCTCCGCTACTTGCGGAGTCCCAAATCAATTCCTTTGAGTTTTAATCTTGCGACCATTACTCCCCAGGCGGAATACTTAATGCGTTAGCTCAGAGCACGCCTCAAGGGCACAACCTCCAAAGTCGACATCGTTTACGGCGTGGACTGCAGGGTATCTAATCCTGTTTGCCTCCCACGCTTTCGCACCTGAGCGTCAGTCGTCTTCGTCGGGGCCGCCTTCGCCACCGGTATTCCTCCAGATCTCTACGCATTTCCTGCCGCTACACGGAATTCTACCCCCTCTACGAGACTCCAAGCTTGCCAGTATCAGATGCAGTTCCCAGAGTTGAGCCCGGGGTTTACCACATCTGGCAACAAACCGCCTGCGTGCGCTTCGCCCAGTAATTCCGATTAACCTTGCACCCTCCGTATTACCGCAGCTGCTGGCTGGAGTTAGCCGGTGCTTCTTCTGCGGGTAGCGTCAATGAGCAAGGTATTAACTTTACTCCTTCACTCCCGCTGAAAGTACTTTTACAACCCGAAGGCCTTCTTCATACACGCGGCATGGCTGCATCAGGCTTGCGCCCATTATTCCGCAATATTATTCCCCACTGCACCGCACTCCCGTGAAG
+
*+(+'0-&()*+&*20/+/18:8(.+.(1*+,,+--(56.('*%&+'%(,&+/3232,0023((*%((+,++222,-07./1711-(*&1++340(01**,.-6267788::77820-+-,/877893,84-50'++$')(+.1738:834*7++*//(0**,3'0//311/''(,0-'1*)')-(*+./71'(&)&-.9<:6..398844254::4878,/6632;2110298//9-0&,&)0$*+/3-++(,2478;434:(+'$#'$)*+)*(*.1,&))+'.4*.2281659---''18**.2.1/0/*+-),;4;;6137-.5(0,.)2,)*-./875300,0-..03333-0(&*+&&%$%5*62*.'&,+$).0'*&*,//04-((4/./1(+-1/-//03+%&+,0335.1143)21020,15(2+/,/-,5++%..+.-0-,+964+','13(%%,&)&)&&(#&'+/0397,;93979:45,5.08151.0+.77430.203-(,8.3++0031<:;;342329545*),&&,(*'),&((*+**/,,1+0-01409:1023;<0-3+)-*$(*./8&)%&*,569,,3:6699970--,,(*&#%+())203'(&'+*,*07554./7**-.0894/6*/3+*.13*1013-68-%+)2/234/.-,+0-/-)((((+074660-2<1+*)*48.),*)-0,-00(/945577799.2/)+126<9832(696-5889847.1515//1/02<940.,,-/--.+-./0526<50'%%)/.1/-+'(%',(3,412152-.-7633/0/001*0+-*./313,(('')+-00213.99;57-&'%)-833408/++*,),'$('*)+55-6)(%**+-+)-.055688:88,,/0((-1+)-.365:53/'0($$%&(+),+76..993867:78-*,%--0290;.,+/2')1410275:433857:;9::744.+)-../41:341985.*-+,26--).5,'*,/4,90--,:;0+99125+*+*),24+./.-042&')+*793;33:86710,.-..005271/++,,,;'+8440+--2;7-04(,1-+&(-/0,/,'./.131*,..-*/2(*$)+.8,**#'&%
@f61cf55a-b834-4a67-b98f-dac57bc59f59 ch=9 read=18982 start_time=2019-12-13T01:00:54Z barcode=BC01 runid=2c9cf7bc05858273f10e7d7ec552fc0bd742dc3e
CCGGTTACCTTGTTGCGACTTCACCCCAGTCATGAATCACAAGTGGTAAGCGCCCTCCCGAAGGATGGCTTCTACCTACTTCTTTTTTTGCAGCCCACTCATGGTGTGACGGACTGGTGTGTACAAGGCCGGGAACGTATTCACCGTGGCACTCTGTCCACGATTACTGAGTTGACTTCATGGAGTCGAGTTGCAGACTCAATCCAGTTCACGACGCACTTTATGGGAGTCCGCTTGCTCTCGCGAAGTCGCTTCTCTTTGTATGCGCCATTGTAGCACGTGGTAATAGCCTGGTCATGAGGCCACTTGATGACTTGACGTCATCACCTTCCTCAGTTTTATCACTGGCAGTCTCCTTTGAGTTCCCAGCCCGGACCGCTGGCAACAAAGGATAGAGGTTGCGCTCGTTGCGGGAGCAACCCAGCATTTATCGAGCACGGGCTGACGACAGCCGTACAGCACCTGTCTCACACGGTTCCCGAGGCACATTCTCATCTCTGAAAGCTTCCGTGGATGTCAAGACCAGGTAAGGTTCTTCGCGTTGCATCAGATTAAACCACATGCTCCACCGCGCGGGCATCAATTCATTTTGAGTTTTAACCTTGCGGCCGTACTCCCCGGGCGGTCGACTTAACGCGTTGGCTCGGAAGCCACGCCTCAGGGCACAACCCCGCCTCCAAGTCGACATCGTTTACGGCGCGGACTACCAGGGTATCTAATCCTGTTTGCTCCCCACGCTTTCGCACCTGAGCGTCAGTCTTCGTCAGGGGCCGCCTTCGCTACCGGTATTCCTCCAGATCTCTACGCATTTCACCCGCTGCTGGGTGCCCCCCCTCTACGAGACTCCAGGCTTGCCAGTATCCAGATGCAGTTCCCAGGAGTTGAGCCCGGGGATTTCACATCTGACTTAACAAACCGCCTGCGTGCGCTTTACGCCCAGTAATTCCGATTAACGCTTGCACCCTCCATTACCGCGGCTGCTGGCTGTGGAGTTAGCCAGTGCTTCCTTCTGCGGAATTCAATGAGCAAAGGTATTAGCACACTCCCTTCCTCCCCGCTGAAGAAGTGCGCACAGCGAAGGCCAGCCTGCTTCGCGCCGCGCGGCATGGCTGCATCAGGCCGCCCATTGTACCAATATTCCCCTGCTGCCTCCATTGG
+
4617/7*+++2)/3(*,'04:77/562*-24*+'(*,-.0%'&*)1/.)()*,4.,**('&)(0+4','')&$&,2.,3/2.235483,,-.'-1,$%%(%(15674222+1)-&2-55764/881611/.6644.&(%*.-05;84922,,*)(()+)&''..3++&&%')&)$)010,/7.****)&*,,)++,...4,:-4+')(-&%(,*)%&#&)(2/11&,&)*,+,114//04,1,-.,(*0.),7-3411;4*++,,+),3062-%((**/.*,&'+&&%'-.*/877+.+*1.25+%('()++*+*2-..1933.-)+&&&*))0'&,8:916789:2;2'1:93:3.64((3670'&&)35*27-.5.4546./&+58(3/93.'%**5:07586975922/+(%&(.-*&$$$%$)*,+--+&*+-.(,+'&().++)+&2,)2'/,02.45.((&**++'**33;-31**,/(+,.1996867640)'&&&$'//5..27;998871+66765351/-)+03768423212+++.6((*0)9:::;122323426--*%#%&'*'%$*(%('*((+/.*++,7::*0,,'(+*)0-51.066.668/&0516110632.0-**),--+'.+/(+'))(+,&+*138/.)52//0/-031(&*2,2-0-136344155425+%%'0+./7;757798-7/*../7334025222:,,0/0891*-*+2;--)*(.1.--377:96671420059+/15*//./83930,%+/3/4245866.2/)*133510122414::3-26(%%&&*(/+**'*.29:5.234/4335660:'-$$(')'*-(++,,7(*+8814)00259-*))&'-6,*+63(**(*$+(%&$'(003,+%&&1,35936:53720428663,+)($,(('&(./379:95302.1../15.++(-10'*'$'*&*/*+2--.336++(%%$')%%,6+)--*-;111//,/61-,0-)'%*'&)+++-134;)1*0.0.)&'$%)-..:01;88/741+/16966,-('(%)$%$$&%)&)+(0*'(&'('&%&'2-/)/+&)+,(0044471102267&1(+'&-87,/9*.)4*2+/000130+-,04..5*10%*(,(
@c2366468-1ca4-4cd9-acc6-c304a46df6f1 ch=136 read=233799 start_time=2019-12-13T01:01:10Z barcode=BC01 runid=2c9cf7bc05858273f10e7d7ec552fc0bd742dc3e
CCGGTTACCTTGTTACGACTTCACCCAATCGCTGACCCTACCTTCGTACTGCCTCCTTTGCGGTTAGCTCACGGACTTCGGGTATTGCCAACTCCTCATGGTGTGACGGGCGGTGTGTACAAGACCAGGAACGTATTCACCGCGACATTCTGATTCGCGATTACCTAATCAACTCCAGCTTCTTGCAGGCGAGTTTCAGCCTACAATCCGAACTGGACTGGTTTTAAGTTTGACTCCACCTCACGGTATTGCATCTCTCTGTACCAGCCATTGTAGCACGTGTGTAGCCCTACACATAAGGGGCATGATGGTTGACGTCATCCCCACCTTCCTCCTAGTTAGCAGGCAGTCTCATCTAAAGTCCTCAACAATGGTATAACGACAAGGGTTGCCGCGTCGTTGCGGGACTTAACAACATCTCACGGCACGAGCTGACATTAACCATGCACCACCTGTCTGCCCAATCCCCGAGAGAATTTCCTCGATTAAAGGCAATGCAAGGGATGTCAAGTGTAGAGTAAGGTTCTTCGCGTTGCTTCAGATTAAACCACATGCTCCGCTACTTGTGCAGGTCCCAAATCAGACCCCGAGTTTTAATCTTGCGACCGTACTCCCCAGGCGGAATACTTAATGCGTTAGCGGCGGCACGGAGGTGTTGAAACCCCCCCACACCTAGTATTCATCGTTTACGGCGTGGACTACCAGGGTATCTAATCCTGTTTGCTCCCACGCTTTCGAGCCTCAGCGTCAGTTACAGTCAGAGAGTCGCCTTCGCCACTGGTGTTCTTCCTAATCTCTACGCATTTCACCGCTACACTAAGATTCCACTCTCCTCTCCTGCACTCTACCGATAGCCAGGTTTGGAATGCAGCACCCAGAAGTTGAGCCCGGGTATTTCACATCACTTGTCATCCGCCTACGCTCCTTTACGCCCAGTAAATCCGGATAACGCTCGCCACCTACGTATTACGCGTGCTGGCACGTAGTTAGCCGTGGCTTCATGGGTACCGTCATTATCTTCCCCAAAGACGAGCTTTACGATCGCCTTCATCACTCCGCGGCGTTGCTGCATCAAGGTTCCCCATTGTGCAATATTCCCCACTGCTGCCTCCCGTAGGG
+
38*/1//83932/:./.35598.2/+*/22/25///4-+0196972((+(&*((.0(513+&)(-,/773/104,,..0'+*+-32.86361-1'),*2,41,&')+1665.1*,001.242,335'6./665996;869<4664625;5577858)+.3360-*+,,)%$$%&++))*2/-*)&%#'%,++-+91,,+1*&((/+,.+*,4.+0)1441,1:9+('%/90*&*+/8-/63/.0.62-2-,-978762*116589667<5580**+*',./361244492--1.+.0.1-1653774554,28,-/78891388-,.58<7823)*)-4-)&-(+28+120/0&%%%&'((+,52,0(((-)(&'%&&(+15664+2*21(*'&(%*,/11./.7.()+&/')%%%%'()++01(012236222'-&%+142;9;5212:3671321--0.'+(*132))'$(&*'-85010/-&.'.10-1(-2)&/0++.-)-%+*-/(*.0.,')+/1.33;838/*+*,*(,4:4&&/,3-;:/2++++,,,5:856.+..*-.2'38273/.1.,,**)**+')))1<</6:34/8...63/,(')/17:,*06615260+'((/,/01537+*()-*.///03/-/21032/3<:79968-/&*).*')((+0;1)*()*52-05;89::<:4445:35+)+*/6209-2)**6:9-2-28/)-,,2:/1((/2661.-0//1-..2*+,..7+***(*+7397686355&/.-0/26;9:3:''3955475'50536<:6579301/0.20.+),/7,,),.1()630/0,+/0&,./'')+*,*($&$&(+-6638.7.,++**%,,,*'+)).3112150-30///;80120/1$))))***++((/6445676:107*%+1082'+.01'0055:499;:89996::0-0))/45+1+)+))(&%/1(0&',-0(3.9---81/4-)(+*',)+(*&.86663170128688:,00))-,,)/12;7,/01('%$(1759:://')('(.32.6.--31/,131+3143*894'./,-0.4/-.40275/,01015337.6;*)72*('
@3778a116-4a46-40df-b47d-9c8763f4139a ch=90 read=46965 start_time=2019-12-13T01:01:10Z barcode=BC01 runid=2c9cf7bc05858273f10e7d7ec552fc0bd742dc3e
CTCCTACGGGAGGCAGCAGTAAATATTGCACAATGGGCGCAAGCCTGATGCAGCCATGCCGCGTGTATGAAGAAGGCCTTCGGGTTGTAAAAGTACTTTCAGCGGGGAGGAAGGGTAAAGTTAATACCTTTGCTCATTGACGTTACCGCAGAAGAAGCACCGGCCTTTAACTCCGTGCCAGCAGCCGCGGTAATACGGAGGTGCAAGCGTTAATCGGAATTACTGGGCGTAAAGCGCACGCAGGCAGTTTGTTAAGTCAGATGTGAAATCTGAGCTCAGCCACAGGAACTGCATCTGATACTGGCAACGAGGTCTCGTAGAGGTAGAATTCCAGGTGTAGCGGTGAAATGCGTAGAGATCTGGAGGAATACCGGTGAGCGGCCCCTGGACGAAGACGGCGCTCAGGTGCGAAAGCGTGGGGAGCAAACGGGATTAGATACCCTGGTAGTCCACGCCGTAACGATGTCGACTTGGAGGTTGTGCCCAGCGAGGCGTGGCTTCCGGAGCTAACGCGTTAGATCTCTGCA
+
+018+/3-;1/-0-450%./69//-90/.122;819973889+11...4+.,(/4085:40....39:950+..,4/9727+9749452;7-*/+,01,+&(--48-*.,.5-0'(,:4,2.0./-0-47,%'()*2/2/5439131&)((,)%*+%(41110/$&(+,3/1/5-1+/33.20054651523:54527221+358:-009.6,..'0-*5,,.9/:8/077<7355613,2(,4-+)-2-*2374.19669:8724:6//$)&)*3--$3($&'0,--/26653310/1/2-6,,.((&&''1227838*'+/*/,0/13.3-077/(&'*17351:7264330..,-0199-,3+*++-/7181.+0.41.:90'.428/***)+&&('105/29676-*-+')**.-0*&)+7;3/-:../.')0/12<)*1:333597+-13:./.2*+'(&*+22.2-6-23/4;4413(((--*)05357)2-/52-**'&'*.2/01-+/)('('&&%')%
@96a62e50-b900-4df4-a99b-4e223d21e895 ch=90 read=46963 start_time=2019-12-13T01:01:06Z barcode=BC01 runid=2c9cf7bc05858273f10e7d7ec552fc0bd742dc3e
CCGGTTACCTTGTTACGACTTCACCCCAATCATCAATCCCACATAGACAGCTCCTTCCCCTTGCGGTTAGGCCACCGGCTTCGGGTGTTATCAACTCTCGTGGTGTGACGGGCGGTGTGTACAGGCCAAGAACGTATTCACCGCGACATGCTGATTCGCGATTACTTGATTCCAACTTCATGTAGTCAGGTTGCAGACTACAATCCGAACTGAGAGATAGTTTTATGGGTTTTGCTTCACCTCGCGGCTTCGCTTCCCTCTGCACCATCCATTGTAGCACGTGTAGCCCAGGTCATAAAGGGGCATGATGATTTGACGTCATCCCCGCCTTCCTCTAACTTGTCACTGGCAGTCTCGGCTCGAGTCCCCAACAATGGTGGTAACTAACGATAAGGGTTGCGCTCGTTGCGGGACTTAACAACATCTCCTGACACGAGCTGACGGCAACCATGCACCACCTGTATCTCCTTATAGCTATCTCCATCTCTGGAGCCTTTATGAGTATGTCAAGACCTGGTAAGGTTCTTCGCGTTGCATCGAATTAAACCGTATACACCGCTTGCGGGCTGTCCAATTCATTTGAGTTTAACCTTGCGGCCGTACTCCCCAGGCAGTCGACTTAACGCGTTGGCTCCGGAAGCCACGCCTCAGGGCACAACCTCAAGTCGACATCGTTTACGGCGTGGACTACCAGGGTATCTAATCCTGTTTGCTCCCCACGCTTTCGCACCTGAGCGTCAGTCTTCGTCAGGGGCCGCCTTCGCCACCGGTATTCCTCGATCTCTACGCATTTCACCGCTTTACACCTGGAATTCTACCCCTCTACGGACTCAAGCTTGCCGAGTATCCAGATGCAGTTCCCAGGTTGAGCCGGGATTTCACATCTGACTTAACAAAACCGCCTGCGTTGAAAAGCACGCCCAGTAATTCCGATTAACGCTTGCACCCTCCGTATTACCGCGGCTGCTGGCGCAGGTTAGCCGGTGCTTCTTCTGCGGGTAACGTCAATGGGCAAAGGTATTAACTTTACTCCCTTCTCCCCGCTGAAAGTGCTGGCCAGGCCTTCTTCATACACGCGGCATGGCTGCATCAGGCTTGCGCCCATTGTGCAATATTCCCCACTGCTGCCTCCCGTAGGAAC
+
48*-16,.-5-)2*)*4123711/30*+4.72//+-+16-+-()&(/556660/74921*-2354938,,7/;67+5*)3:43;/.-0301/22..)&'*+543//./44:;:9:651/+*+&(*,*(*,-./$)%',.*,5/-+*1116:;9-9,-*4406)'%%$,,2/:--&+.127989::89')-3-,.+,/-,*+,1.5,,7;76,+***.1+)898(+-482/:;4.46<656;67)++255;7/2371:7-.+()(,20:92,-5)03320/+(**&')*(),,-/6678,-9;266.--.-68;+-%,&&(,+84-%&(.27676-$,('/)',335516010643/&$$&'(*-+421',%&(5,/50-2//54559722321+2.0,%*&(1237:04,:35/4-1)(),+,-.131,/0.'*,-/146366.44--3240037:25:45555656(.'&).'(),3312277:7244/)*0*---*3,()+--+04,..01;553+1+2.:;6536)52-600025)+.3.4;64/$%&'%((.1.,1*(*-.,+)$))(-308)$()(,,15<:.9612//(+(+'%))-+698-/291'**-,0,,*.-+**),+&',,/(.,+.).1/11496..3:3---.5/4-1('(),')*00133890../-247;75543:30((0*,,*-+,686148+*63599+(-12/98.+.,15,--+057802.-+/,649**9:.3867:4;:796023,4135<6865&')+-11&.-1-4<;3.41)).))(.)37432*1*4+,,0910*7542/,,198/.&(&&'04(&'),50,+.2964*..822)+0131-++3+*&-&170/*((/01233343630:7+4;00906704)%&(*'%&#(&./+()+-25<35023/5..-150+-&/5/-2'-'0-426,,+*(&./7,8+)$&%--01../6*3,$&)/*571122/.(.2954223946(156;.112+110/,,).)-+19(624)+3*+02854:213'*'&%+&(*5.75;24;4540-',,/1731321/111*46'84,1+'+1.:5*0.+.66212550843-+-0.-&(,-++;0./26,/-+
@32b5ca2e-e171-4b95-aaae-2c2cb2449304 ch=119 read=146900 start_time=2019-12-13T01:01:04Z barcode=BC01 runid=2c9cf7bc05858273f10e7d7ec552fc0bd742dc3e
CCGGTTACCTTATTTACGGCTTCACCCAATCATCAATCCCACCTTAGACAGCTCCTTCCTTGCGGTTAGGCCACCGGCTTCGGGTGTTATCAACTCTCGTGGTGTGACGGGCGGTGTGTACAAGGCCGAGAACGTATTCACCGCGACATGCTGATTCGCGATTACCTAGCGATTCCAACTTCATGTAGTCGAGTTGCAGACTACAATCCGAACTGAGAATGGTTTTATGGGTTTTAGCTTCACCTCGCGGCTTCGCTTCCCTCTGCACCATCCATTTGTAGCGTGTGTAGCCCAGGTCATAAGGGGCATGATGAGTTTGGCGTCATCCCGCCTTCCTCCAGCTTGTCACTGGCAGTCGCTAGAGTCCCCAACAATGATGGTAACTAATAACGATAAAGAGGTTGCGCTCGTTGCGGGACTTAACCAACATCTCACGGCCACGAGCTGGCGACAACCATGCACCACCTGTATCTCAGCTATCTCTCCATCTCCTGGGCCTTTATGAGTATGTCAAGACCTGGTAAGGTTCTTCGCGTTGCTTCGAATTAAACCATGCTCCACCGCTGTACTGCGGGCCCCGTCAATTCCTTTGAGTTTCATTCTTGCGGAGCAGTACTACTCAGGCGGAGTACTTATTGCGTTAAACTGCAGCACTGAACTTTGACATCCAACGCAGGTACTCATCGTTTACGGCGTGGATACTGAATTATCTAATCCTATTATTTATCCCCACGCTTTCCGGGACTGAGCGTCAGTTGCAGGCCAGATCGTCGCCCTTCGCCACTGGTGTTCACTCCATATATCTACGCATTTCACCGCTACACATGGAATTCCACGATCCTCCTCCTGCGCAAGCTGCCTGGTTTCATGGCTTACTGAAGTTTAAGCTTCAGGCTTTCACCACAGACCCTTGCTGCCGCCTGCTCCCTCTTGCATAATAATTCCGGATAACGCTTGCCACCTACGTATTACCGCGGCTGCTGGCGCATGTTAACCGTGGCTTTCTAATAAAGTACCGTCGCTCGGCTACCATTTCCTGTAGCCGCCGTTCTTCGCTTATAACAGAAGTTTGCAATCCGAGAAACCTTCTTCCTTCACGCGGCGTTGCTCGGTCAGGGGTTTCCCCATTGCCGAAAATTCCCTACTGCCTCCATTAGGAG
+
.0)./0.563:01:/++.)+.*)(+(%,62977214+/0))1+2.,)+*))--098;8141/1(-,925935.1...+013,3++..711.%$('(&(),/$$&'*+44;:262../,1++04/86.,*).500867:7687&*,0559:;;;:9<8/410/7,-'(&''+,/1/,.+.152&.(,+472+,/.9/1.72778:7;50)',343.+*,.,9/979-,.,0.5:6(&&',.037945()+5/2:2(*00171-120../537:6268)++**,&/*'%$$&/-+*-/./3223-7:058855521/4:+.'((**,-56/*68:<383.1//.21/038991;1./553362//.-2/,'/'))1,*,337/-'&''&'-2,---2/(*$',2;13176973;01,724.4/4,/.+-167764+,-'1'%&),30,0(/127202800//+4,,382222034,)')(-2121,0414700('+,**6394*-,/1236568420//0,./117+4-;:77211.4/-/7:4'(,...<88;..6883.+/.&&+**')#(('00-797-45786:7.5:/0%-3;//9;<6170002,./..0--0-/23.776*-))+,*0+)9....6.-...355.5645663/-667,/084826/2'*$(%'%**0345.482&--3046850)($$&&&.+/02107/.0+(+,)*.)%))5:6'.-*/;.,,5<:655*(''&)*(614-//50/+**-..6;71:;)65438<89::7/.171%'*39.1786895'***)4<:4-174680/*/+/025-8-81)+,-024301/19888**0*'-32463575;74./-:01://.,)&'+*$(&'(*.1&)+,*54,$&'')+35580-0*,),06/26.,..15,*+/0%,#&&-)87:8305340*.0-.1/*0,*0/422-2/292480-0/..33-8--,0*(%&'),+6.749.2::)&1+,9:3(0*)14++$&&&$%%&&+424;/-*$$)'(+8.5;9;<.3/('(,.+-*0*&'2*,1<<0,-&-1/+)&*.+154;89;::3<40222'6748.,,+0)4.5(.5444<069:715:5470*+,/*.00*(%)'',&$,'$-&'0/)*
@4d339a7e-2f60-412e-813d-9a4969dfdcc6 ch=362 read=65911 start_time=2019-12-13T01:01:03Z barcode=BC01 runid=2c9cf7bc05858273f10e7d7ec552fc0bd742dc3e
CGGTTACCTTGTTACGGCTTCACCCCAGTCATGAATCACAAAGTGGTAAGCCTCCCGAAGTTTAGCTACCTACTTCTTTTTACCCAACCCTCCCGTAATGGTGTGACGGGCGGTGTGTACAAGGCCCGGGAACGTATTCACCGTAGCATTCTGATCCACGATTACTAGCGATTCCGGCTTCATGGAGTCGAGTTGCGGGCTCAATCCGGACTACGACGCACTTTATGAGGTCCGCTTGCTCTCGAGTCGCTTCTCTTTTGTATGTGCGCCATTTATGGCACGTGTGTAGCCCTGGTCGTAAGGGCCATGATGATGACGTCATCCCCACCTTCCTCAGTTTATCACTGGCAGTCTTTGAGTTCCCGGCCGGATTACGCTGGCAACAAAGGATAAGGGTTGCGCTCGTTGCGGGACTTAGCAACATTTCACAACACACGAGCTGACGACAGCCATGCAGCACCTGTCACCACGGTTCCCGAAGGCACATTCTCATCTCTGAAAACTTCCGTGGATGTCAAGACCAGTGGGGTTGCTTCGCGTTTGCATCAGATTAAACCACGCCGCCACCGCTTGTGCGGGCCCCATCAATTCATTTGAGTTTAACCTTGCTGGCCATGCTCCCCAGGCAGTCGACTTAACGCGTTAAGCTCCAGGAAGCCACGCCTCAGGGGCACAACCTCCAAAGTCGGCATCGTTTTACGGCGTGGATTTCTGGGAATTATCTAATCCTGTTTGCTCCCACGCTTTCGCACCTGAGCGTCAGTCTTCGTCCAGGGGCCGCCTTCGCCGCATTCCTCCCAGATCTCTGCGCATTTCCGCCGCTTCACCAGATTCTACCCCCCCCTCTACGGGAACAAACGCCGGTATCAGATGCAGTTCCCAGCAGGTTGAGCCAGAGTTTCACATCTGACTTAACAAACCGCCTGCGTGCGCTTGCGCCCAGTAATTCCGATTAACGCTTGCACCCTCATGTTACCGCGGCTGCTGGCACGGAGTTGTGATTATGTCTGGGTGGCATCGTAGGCAAGGGTATGCTTTACTCCCTTCCTCCCGCTGAAAGTACTTTACAACCCGAAGGCCTTCTTCATACACGCGGCATGGCTGCATCGGGCTTGCCCATTGTGCAATATTCCCCTGCTGCCTCCCGTAGGAG
+
)(&12),/:/+16)*++)417/732-(,.1#$&'200%()10-1/10-'(0-/10*(.))13&%%%/&(0/26894.762-(+*'+((%%$&2*%+&')+///12697;:6460//(+'*.2.508),2//112070<1008.5'-.1262212441+--0472-.)1011464:1&/3/6)+//,,-.-)*-.,..2/0)+-;55147145/045730-.4;:22.)01+1/,+2*)**,0,*)/-1*-102331;;,,/0/+'.349;83<*&&**./3424532112;116888-2.5+69:;6.-.-*../089::::,385+03366802&20:+,-<.44252-0+*+)&,+03:3:/..2+4/-,'$*1490:0/(209-337/3+(.-*..12348060//0823--.*&/',-24:8/-//,3./-/+,-,,,,02391019088924222;572.*-1,/099<57,)+*--,)+*05534330.,-$&',,+,:08349<;;56126,/73,-1.+,(,+%%)&(&.,68'&+,-9+*,,3/;:4;40&)+%*+*00/215/003784112+%)++,+//(+1+,1.693+22/3-)&&*-122.,-,0-,+$/6:/5586845444332*/)2)*,-0*&+'**$,4)+,170/'+/8*+'/086:15'0+0'013-32365947(#(&/.'0(/&7/(''&+)(&+)*-43/;018736<5.13494),+,/521+.)21/1/67790//0/164.00+)479.8989:6;7*)($()*321,+*&((0102/'')(*+0:,/-'+/,**)&#%#)&**/.,%-/25:67,()&'+)*-++-/42./3(''1*+.,0279:38:;.:/('&')//2-&*.,&($**71/-,,/2,-*$$%2,26;:2;5/.()..14.,)0-'+(*+((,/156::4446957/)-/-.-*,5,,,$%$&'),6,-28778:-9*)$')+&)/)%&&&*%&&$)++,*'&&-.&+)&)%%)')0'----+)&)*,),,1;1+57+*080*868-5***..385+-1,83*%''**--.0)*0224,0)..0/:1//20.-,-,..&0,*)*(,.*$*,&.)+,1//4380--,('%&'.,05.,,'-*)-
@02e08f9e-170a-443f-8716-4e652e9c921f ch=152 read=58982 start_time=2019-12-13T01:01:24Z barcode=BC01 runid=2c9cf7bc05858273f10e7d7ec552fc0bd742dc3e
CCGGTTACCTTGATACGGCTTCACCCCAGTCGCCAGATCAAAGTGGTAAAGCGCCCTCCCGAAGGGATTAAAGCTACCTACTTCTTTTGCAACCCACTCCCCGTAAGGGTGGCCCGACGGGCGAGATTATTATTACCAAAGGTCAGGAACGTATTCCACCCGTGGCGTTCTGATCCACGATTCTAGCGTTCGACTACATGAGTCAGGTTGCGAACTCAATCCGGACTACGACGCACTTTATGAGGTCCGCTTGCTCTCGCGAGGTCGCTTCTCTTTGTATGCGCCATTGCTTAGCGTGTGTAGCCCTGGTCATAGAGGCCGCTGGTAACAATCATCCCACCTTCCTCCAGTTTATCACTGTGATCTCCTTTAAGGTTCCCAGCCCGGACCGCTGGCAGCAAAGGGATAAGAGGGGTTGCTCGTTGCGGGACTTAATAACATTTCCTGCTTACGAGGCTGACGGCAGCCATGCAGCACCTGTCTCACGGTTCCCGAAGGCACATTCTCATCTCACAAGAAAACTTCCCGTGGATGTCAAGACCAGGTAAGGATTCTTCGCGTTGCATCGAATTAAACCACATGCTCCACCGCTTGTGCGGGCCAAATCAATTCATTTGAGTTTTAACCTTGCGGCCATCACTCCCCAGGCGGTCGACAACGCGATTAGCTCCGGAAGCCACGCCTCAAGGGCGCAACCTCCAAGTCGGCATCGTTTACGGCGTGGACTACCAGGTATCTAATCCTGTTTGCTCTGCGCTTTCGCACCTGAGCGTCAGTCTTCGTCCAGGGGCCTTAGCCACCGAGTATTCCTCAGATCTCTGCATTTCACCGCTGCACCTGGAATTCTACCCCTCCTGCGAGACTCAAACACGCCCAGTATCAGTTCACGGTTCCCAGGTTGGGCCCGGTTTCATCCTGACTTAACAAACCGCCTGCGTGCATGCTTGCGCTGATAATTTCCGATTAGCAGCACCCTCCGTATTACCGCGGCTGCTGGCGCAGGTTAGCGGTGCTTCTTCTGCGGGTAACGTCAATGAATAAAATTATTAACGCCGCTTCCTCCCGCTGAAGTACTTTGCAACCCGAAGGCCTTCTTCATACACTTGGCATGGCTGCATCAGGCTTGCGCCCATTGTACCAATATTCCCCACTGCTTGGCCTCCCGTAGGAG
+
6,')5)&)%'&'$,*)(*%%'&%()((&&*)(+&%'%%%')&&*.6//41)(*03('+*)'*1*1**/./82''+,1.*%()+'+/.*,,.'..)$**/0,,%'%%),(('&&&&*..(140($'$(&&.-.,/+1.12(3**,*423-*%&$,++(&-.++*)&&%03/+,-310&*)')'%$#((+-7+%'(($%(),))))'(,1+&(''42255<600-+((,(,,''$%#'(,&%&&((*/3$%&-())0105,.-)*,).-03/,1,1272345.-.20383,&)&$(/+-/4...//:/.4985,0&&',0-4*(((',-.&&'%&515--&+,.4**.2//-54.+0-,**(%&&(*:8,23)(*(.1-0)%%.00.-4/3:34.2,,-%016,-.2.+5/((),-(,*%))1004-.+:6,/.1-0),00*69*)##$%&&()&&*(522&3./2/%08-42.+-,,05-&11),%&*62:13,*()(+,)))*1,,0888.-#$(-%*132-06,64,-7;83*+*.2,,2<8090,2&(%9,979645336/0161&+)2-3;918$%%)*,2//*,-()*,.,+.+2.0/(-104-/.9435:7--,28:..2/3,2,')*-''($$')3:9-00.,&)2+))+)2/-.,&-,-.//1'&*()),3/345;9-60)4**%-+4-;15,*,)*+*,2/17419-$$*)*)-*1-)*),.'.-/.04-.2.14-04;.+-*+$#('(.53,&)$)()+,-.**,,,/04994.6++,).)%#'$$$'()/-'%'*+::02/1'(10+)(&&*+4;,*'+*',.0222843-*+(,**(/542+5-+)+)*.248)%&$&&'*,0,'+1/0/'+-,+*-'17905--013/&*/42,-2.8*,+)+&'(&&&%+%&%&%,/.0/'(+*,.2()(''&%&%&(()(%%&*(2202360&.&%('*-*+34-/..2,.0-.3/./99746/).%)))-*,,',)+,6:546,''*%-31166544/,.)&'$,1-(',)4.1+/)++%&-(-(*,6/,0*),*(0**.0+#%'$,.*(('+*16283075/0**(''(,*--.162.,-./;069203).//76(*0-,&&(1--)))2371&)('''%&)040081./-0('&
@fbfb5973-d547-41d1-b3b8-3b6b35146dd0 ch=135 read=42888 start_time=2019-12-13T01:01:35Z barcode=BC01 runid=2c9cf7bc05858273f10e7d7ec552fc0bd742dc3e
CTCCTACGGGGAGGCAGCAGTGGGGAATATTGCAATGGGCGCAAGCCTGATGCAGCCATGCCGCGTGTGTATGAAGAAGGCCTTCGGTTGTAAAATTACTTTCAGCGGGAGGAAGGGAGTAAAGTTAATACCTTTGCTCATTGACGTTACCGCAGAAAGCGCGGCTTAAAGGCAGCCGCGGTAATACGGAGGGTGCAAGCGTTAATCGGAATTACTGGGCGTAAAGCGCACGCAGGCAGTTTTGTTAAGTCAGATCTTGAAATCCCGGGCTCAACCTGGGAACTGCATCTGATGCGAAAGCGAGTCTCGTAGAGGGGGTGGGAATTCCAGGTGTGGTGAAATGCGTAGAGATCTGGAGGAATACCGGTGGCGAAGGCGGCCCCCCCTGGACAAAGACTGACGCTCAGGTGCAGCAGTAGAGGAGCAAACAGTTAAATTTCCCTGGTAGCAGTGCGCCGTAAACGATGTCGACTTGGAGGTTGTGCCCTTGAGGCGTGGCTTCGGAACTAACGCGTTAAAGTCGACCGCCTGGGGAAATACAGCCGCAAGGTTCACAAAAACTCAAATGAATTGACAGAGGGCCACAAGCAGTGGAGCATGTGGTTTAATTCGATGCAACGTGAAGAACCTTACCTGGTCTTGGCATCCACGGAAGTTTTTCAGAGATGAGAATATTGCCTTCGGGAACCGTGAGACGAATTGCTGCATGGCTGTCGTCAGCTCGTGTTGTGAAATGTTGGGTTAAGTCCCGCAGCGAGCGCAACCCTTATCCTTTGTTGCCAACGGTCGGCCGGGAATGAGGAGACTGCCGGTGATAAACTGGAGGAAGGTGGGGATGACGTCAAGTCATCGCCAGCCCTTGACCAGGGCTACACACGTGCTACAATGGCGCATACAAAGAAGCGACCTCGCGAGAACAAGCGGACCTCATAAAAGTGCGTCGTAGTCCGGATTGGAGTCTGCAACTCGACTCCATGAAGTCAGAATCGCTAGTAATCGTGGATCAGAATGCCGCAGTGAATACGTTCAGGCCTTACACACCGCCCGTCACACCGTAGGAGTGGGTTGCAAAAGAAGTAGGTAGCTTAACGCTGGGAGGGCGCTTTACCACTTTGTGATTCATGACTGGGGTAGAAGTCGTAACAACCGG
+
-13,-07.55+'*,,,/0/05457,,0,-5,+*,)+,+)),/56(/2./.0/1/$%'+++-*('()..+.12433'*,,./52,,'+)4*(24+$-'&(-161)443:4*,6/716,))*151,*2-1-022/63,,//,3++'+%3.',1*+(%+'%&''&&$%$$*&%%&&)*./05-8,/..+-10/*)&**50.1342302.//3.14112;;:1/03571+,-368593241'62;<,&/*-*.02+,.-&&&',/,(90*'/.11/.+2.20:826510/.,/'&&(''&%%&$'('(((&'+1(-(+333(*+5).*//0+%440/)*,--)3.*.2:83/.,,-0/98*+5*67.:;:;:+)('*0'.+*0300290-'*-02+1,)),#%%-&),0*(.+-)(&)$&,**(-++,/1;+3&0,---&+&$)/+--11)%%$(*$&&*'()4,+*/.0.2885.3.6/66/7./''-)*(+('%('..-.+-./(.*'+-+)**+,+119*+76337;4674668+)-+++6*377+.,1**-2+*/.2-/,))+,41/0.727229'(*')+&'$&%.,228:90-.-.0'*&27<8494;900100::989-,4+,3,-'&')2,777,0)*'**/71/0,5(3)+8;9.21-,,.,.,(,.+'-('.4.64/98071:8:76726&%$+%()500011;:98:93/2(*.789:87;2..48/2-25*243937/.61)(*)&)'*-10*.%32)**+-3.+/0-.90000*017674465.:81,*&'+,)005567;&860122;,7780.4-0425401973868:7882,,,-6;7&&'$)+,'%$%'87466642//+*(++14420249629889782789)%'&'*446476+/-*%)%&+,%*)0.221145555..,/-..53878.9)1,84832+,,,085663333/22.-(,(0.,-2'/++,/2132/11411398:66531/61/0+%'%,.-/:;8:45:8*0/4,1+')-.,.5+/51&*,),,05)0(+)%%').+.912075.%((')&*'((+++,311*'-+4.),2*--+-*'(.3,.080,,%&+).+++++/53/)(&&+)+,/3435,*.-2.8
@249f6708-0770-4799-a078-0f590212ccf1 ch=190 read=78696 start_time=2019-12-13T01:01:33Z barcode=BC01 runid=2c9cf7bc05858273f10e7d7ec552fc0bd742dc3e
CAGTATTACTTCGTTCAGTTACGTAATTGCTTCAAGTGCTGAAGAAAGTTGTCAGTGTCTTTGTGTTAGCTTAGCACCAATTTGGTGCTGATAATTGCTCCTACAGAGGCAGCGAGTGGGGAATATTGCACCAAATGGGGAAACCCTGATGCAGCAACGCCGCGTGAGTGATGAAGGTTTTCAGTTAGTAGCTCTGTCTTTGGGAAGATAATGTGGTACCAAAAGGAGGGAAATACGGCTAACTACGTGCCAGCAGCCGCGGTAATACGTAGGTGGCGAGAGCGTTATCCGGATTTACTGGGCGTAAAGGGGCGTAGGCGGATGATTAAGTGGGATGTGAAATACCCGGGCTCAACTTGGGTGCTGCATTCCAAACTGGTTATCTAGAGTGCAGGAGAGGAAATTAAATTCTAGTGTAGCGGTGAAATGCGTAGAGATTAGGGAGAGAACACCGGTAGTGGCGAGGCGACTCTCTGGACTGCTGGCGCTGAGGCTCGAAAGCGTGGGGAGCAAACAGGATTTGAATACCCTGGTAGTCCACGCCGTAAACGATGAATACTAGGTGTGGGGTTTCAACACTCCGTGCCGCTAACGCATTAAGTATTCCGCCTGGGGAGTACGGTCGCAAGATTAAAACTCAAAGGAATTGACGGGGACCCGCACAAGTAGCGGAGCATGTGGTTTAATTCGAAGCAACGCGAAAGACTGCCTACATGACATCCCTTGCATTACTCTTAATCGAGGGAATCCTTCGGGGACAAAGGTGACAGGTGGTGCATGGTTGTCGTCAGCTCATGTCGTGAGATGTTGGGTTAAGAACAGCTGAGGCTGCTGTTGGTGCATTAAGTTGAGGGACTCTAGCGAGACTGCCTGGAGTTAACCAGGAGGAAGGTGGGGATGACGTCAAATCATCATGCCCATATGTGCGGGCTACACACACGTGCTACAATGGCTGGTGAGAGGATGCAATACCGTGAGGTGGAGCCAAACTTTAAAACCAGTCTCGAGGTTTCAGTTGTGAACGAAACTGCCTACATGAAGCTGGAGTTACTAGTAATCGTGAATCAGAATGTCGCGGTGAATACGTTCCCGGGTCTTGTACACCGCCGTCACACCATGGTGGCAATACCCGAAGTCCGTGAGCTAACCGCAAAGGAGGCAGCGGCCGAAGGTAAGTCCTTGATTGAGGTGAGAGAGAAATCGTAACAAGGTAACCGG
+
"&$&'.++-422.4:1*+./,,,+*$.*((*-)+'*($'0(*3(,+,)..&+0+,.(,+45+&(''*)%%&$%$%%))*(-,*+.+.0...--'0''((4)$#(')%-+)(+.%%'(-:;-/61(/**-&)'*)+&+,.*)21-96//476.-&)''+*.4/2356)++,/.,./-12:;50'*(.*'()&'-/56620:5(12*-,//0/,)(*-+)6,)4-(*,',-'+/'''(-*+&(+*-,/1,+4.)0..-5/6:27,3,)(,+,1(/+//+)))#*114832/)3)'67)*6699763553.+55-,,'/014-149410607178;;687:87:;86076)/.+,0+('*(.8:98:::87915.677500,3-)*31)+))(00/11)+&(''%'&++*2)//(*,84/0223:43481.,+-,***))+-*26)(%%'&%'),5)-+$',(*%*(+*-.).--/,05;55/($%&&''*+1*/,334).-)),/1++1-*+03:56&23(//'%'%+%)-*)6+,,9.7,')-39569;:5//...98622,,1,,)/.2,-:21(-*&'*16))--1156887673342)()+-301+073499.)+,-37::5270.**+--<;659847,--)/+-,(*(39538:2-,-233,.,-0/8,./-21/265:95:35/)/+*+51545559,++'%'*,)(*)*,14867/)/.//586./.,-1.1/1+)--)%'+-3-43*4910428+*,-/02./2/2:8710.077:560-()'*+,,*2254571,-20.7:7985)()'(&&%&&/-*-(&%$#$&&((%&%%#'')%-(3+*/9*8663/*')()+,.*.6:622%'2+-',**11,12,2,1.,4:22..056789;0/0*).+*(),*%')+,''(*15251-+*'((+-/-2//0111-)*++)'&$%%'((+..000.26-/.-,+..5/0094;6,+3,)46:0;759:9-,%.-/772.-2.,+((%(&')&)**,.+,--.102..6770//0,+)&/01500166362,(),/2145/4(1111;:78569730370/.23.0130//-1/+.432010./,)+%*+**,--7,**,)-29491,0115668,,+0),*))&',--*1/-.+/)0+0),**+,/+-/5/+02.,+(('('',,()257;::;/40177;,0
@2c9bbb15-4acb-478b-9e3c-6611a41ee388 ch=66 read=53237 start_time=2019-12-13T01:01:29Z barcode=BC01 runid=2c9cf7bc05858273f10e7d7ec552fc0bd742dc3e
CCGGTGCCTTATTTACGACTTCACTAATCATCAATCCACCTTAGACAGCTCCTTCCTTGCGGTTAGGCCACCAGCTTCGGGTGTTATCAACTCGTGGTGAGCGGGCGGTGTGTACAAGGCCGGAGACGTACCGCGACATGCTGATTCGCGATTTTAGCGATTCCAACTTCATGTGAGTTGCAGACTACAATCCGAACTGAGAATGGTTTATGGGTTTGCTTCACCTCGCGGCTTCGCTTCCCTCTGCACCATCCATTGTAGCACGTGTAGCCCAGGTCATAAAGAGGGGCATGATGATTTGACGTCATCCCGCCTTCCCTCAACTTGTCACTTTGGCAGTCGCTAGAGTCCCCAACTTAATGGTAACTAACGATAAGGGTTGCGCTCGTTGCGGGACTTAACCCAACATCTCACGACACGAGCTGACGACAGCCATGCACCACCTGTATCTCCTTATAGCTATCTCTCCATCTCTGGAGCCTTTATGAGTATGTCAAGAGACCTGGTAAGGTTCTTCGCGTTGCTTCGAATTAAACCATGCTCACCGCTTGTGCGGAGCCCCGTCAATTCCCAGGTTTCATTCTTGAACGTACTACTCAGGCGAATTACTTATTGCGTTAACTGCAGCACTGAACTTTGACATCAACACTTAGTACTCATCGTTTACGGCGTGGACTACTAGGTATCTAATCCTGTTGCTCCCCACGCTTTCCGGGACTGAGCGTCAGTTGCAGGCCAGATCGTCGCCTTCGCCACTGGTGTTCCTCCATATATCTGCATTTCACCGCTACACGCTTAGATTCCACGATCCTCTCCTGCACTCTAGCTGCCTGGTTTCTATGGCTTACTGAAGTTAAACTTCAGGCTTTCACCACAGACTGCTGCCGCCTGCTCCTCTTTACGCCCAATAATTCCGGATAACGCTTGCCACCTACCGTATTACCGCGGCTGCTGGCACGTAGTTAGCCGTGGCTTTCAATAAAGTACCGTCCTCGGCTACCATTTCCTGTAGCCGCCGTTCTTCCTTTATAACGAAGTTTACAATCCGAAAACCTTCTTCCTTCACGCGGCGTTGCTCGGTCGGGGTTTCCCCATTGCCGAAAATTCCCCTGCTGCCTCCGTAGG
+
87*01&'$&'%0.'#&)+**0)),&&-.47;:.8,.,),,-/++,(''()78691232/25:11)-71+*9)%.,,10+3622.6-..0+-,-)*1'&%$*86:423::9741.0763979770*..$*'/-...;:9:8967559.(()#.'&%$%(+.00.+/*-00256,,+++394538999819113/-.97-++)053677:;-01;6502*,.57.0;:945/63490,-2/3<5/3'(+35:99:-,.-'&&()*12-+*(),0,),.//*0*4**',3731890-,,,06.005-,)%(44.*374:0:++..+,.3/01.-+4,/,./111/19532217;;,./+*,--*&%&&%),685400.1)111:2427::77:-.'51402030,-(-1122273*./.0.0.+///0+45185(4:46*/).+)/*''+-3268%,(*1/4565755204;47431137-/265:/,-0../,1111+*&(*+::871+)-+6.;:9;9/6-5.+-783'+(+(+'(%),())')%'2,+,)(.+..0((065-((+-515.&&%'//<:939;.2.-+22%-(*,++,.,547)3)4)+,-4)1+)*/*9,8-86-,,,*04/1:66:9../517*5+++2+&,6015659988<6//055436;786./,)(1*()*()3.02)'..)*,82-)&)(*.;-2)-25(**,'-/..5.6/:/00.010//87/.///9:8<979;779784679:9579-*/37886.0*+2;1098/010/'-$%%$$)+(42/,--379,-.(+24771212-+...6:;9999;91112/9209/13+,+)-.5.&--/0.680670.+,.-//8*+%%&)).64:)'%&%/7+-4;6243-/--11/+/-.,.5/88982209/3;//:/2-()+-7659;9819001405-+*,-1-4/:0//8595:4098,)0,5;10305846655.4.,,/4:19<;522//,-.9/6:593*)(,('*+*22,,&&((.</*26:963,267,8:7;896;:-97(0-2(34.6...6:'9,6+2862<-3:;168<378/-/31.78/3/**-/002038,028.
@64bc5d9e-8c7a-4aaf-b6e5-5e372ab0bc30 ch=88 read=76914 start_time=2019-12-13T01:01:40Z barcode=BC01 runid=2c9cf7bc05858273f10e7d7ec552fc0bd742dc3e
CCGGTTACCTTGTTGCGACTTCACCCCAGTCATGAATCACAAAGTGGTGGCGCCCACTCCCGAAGGTTAAGCTGCCTACTTCAGCACGCAGCCCACTCCTTGGTGTGACGGGCGAAGATGTAAGGCCCGGAACGTATTCACCGTGGCATTCTGATCACGATTACTGGCGATTCCGACCATGGCTGAGTCGAGTTGCAGACTCAATCAGTTCTGACGCTTTATGAGGTCCGCTTGCTCTCGCCGAGTCGCTTCTCTTTGTATGCGCCATTGTAGCGCGTGTGTAGCCCTGGTCGTAAGGCCATGATGACTTGACGTCATCCCCCACCTTCCTCCAGTTTATCACTGGCAGTCTCCCTTTGAGTTCCAGCCGGACCGCTGGCAACAAAGGATAAGGGTTGCGCTCGTTGCGGGACTTAACCCAACATTTCACAACACAGGCTGACGTGGCCATGCGGCACCTGTCACGGTTCCCGAGAGCACATTCTCATCTCTAAGAAAACTTCCGTGGATGTCAAGACCAGGTAGGTTCTTCGCGTTGCATCGGAATTAAACCACATGCTCCACCGCTTGTGCAGGCCCCGTCAATTCATTTGAGGTTCTTGGCCCGTACTCCCCAGGCAGTCGGCTTAACGCGTTAGCTCCGGAAGCCACGCCTCAAGGGCACAACCTCCAAGTCGACATCGTTTACGGCGTGGACTACCAGGGAGTATCTAATCCTGTTTGCTCCCCACGCTTCGCACCTGAGCGTCAGTCTTCGTCAGGGGCCGCCTTCGCCACCGGTATTCCTCGAATCTCTACGCATTTCACCGCTACCTGGAATTCTGCCCCTCTACGAGACTCAGAAGCTTGCCCGGTATCAGATGCAGTTTCAGGTTGGGCCAGGATTTCATCTGACTTAACAAGCGCCTGCGTGCGCTTTTGCGCCCCAGTAATTCCGATTAACGCTTGCACCCTCCGTATTACCGCGGCTGCTGGCTGGAGTTAGCCAGTGCTTCTTCTGCAGGTAACGTCAATGAAGCAAAGGTATTAACTACTCCTTCCTCCCCGCTGAAATTACTTTAGCCGAAGGCCTTCTTCATACACGCGGCAAACTGCATCAGGCTTGCGCCCATTGTGCAATATTCCCCTGCCTCCCAGGAG
+
+,241503333+.,$$)(+070.5890.145*+/,531+3*0*++-,*',,*-3)%()-(()&'%-*3/,*)(%*'&&((3*%***+*,.'..(%(*1))**02640153871,&%(%'%&%&,,30&)+&0,*014;656:484;65487.//60&)++02/0+))'+38;830077*,)('.,*+,-)&/06*0''-,.5/:/4$)%&'(+-,'*+3911.---/10/119122432+(()&(++-.6//00/86----,,*-4&+()+./.))--.1-/./0;+,7:9801.(,/-3*+**(&&&'**-279;80-685.,/2043)(--+,9<;1544553721132155(--+*-+4+,*%)050:21'))-051-)124(62917./,1-9/0.56746820+7.4*+(0(1,)-0/0-6-+$$'%&$&&&4723441)('2,*7&,)00/34--,-*-25;80.+(''&'('+-/973///..0,-*',13-.122:46::;:433311088/34)&(*0<9:<:7881800/69,'*%,((.)*0+.+.-./32*-1-.*3*)*,%(,5:74+/7399<968:0/))(-+$%#((52,+.,**-78+-012%,+,-%).(/&('&&&+).04/.*+())13,.04817)/-30((.0//.*/(8,5766164468297&*-+-*0-524322/(-0)'',*,1+2,,,'(&'''##%&)0*$(''&%),+'.*&)$/21221332394.33*/13,-2./3/-*%&%#)*+..*1,2-11&&445573+31337<8230/+/1+.&&(/3'3*0,%381*-4425.&-,139(%('%'+,(43*)0.017*34545)02:')**1.7-/..&%,0-.83-.33600./2320,,$'&*)&&'(',-,.-.,*'(',,-*)*/284:3-,0262630.5-,,/.9.+//',,.946;682;444;7361/20,,0,*(*%%)*+-4848<8767.3--355589594/((')38*/*+-+/*-),*-,9;-588+0;7+(++%(-'*(''((%'&/-%&*++.31:88<9782/*.)*+1+++&%$%'),9(.*'(*'+)-/6+21-/$,)-)+65163(&'*,.372+0..,
@8f4e9d07-5aaa-409b-b702-82688040b2ec ch=382 read=53732 start_time=2019-12-13T01:01:38Z barcode=BC01 runid=2c9cf7bc05858273f10e7d7ec552fc0bd742dc3e
CCCTGCAGGAGGCAGCAGTGGGGAATACTGCACAATGGAAACCCTGATGCAGCAACGCCGCGTGAGAGTGATGAAGAAGGTTTTCGGATCGTAAGCTCTGTCTTTGGGGGAAGATAATGGCGGTACCCAAGGAGGAAGCCACGGCTAACTACGTGCCAGCAGCCGCGATAATGCGTAGGTGGCGAGCGTTATCGGATTTACTGCGTAAAGGGGGCGTAGGCGGATGATTAAGTGGGATGTAAATGCAAAATAGCAGGTGCTGCGTTCCAAACTGGTTATCTAGAGTGCAGGAGAGGAGGTGGAATTCCCTAGTGTAGCGGTGAAATGCGTAGAGATTAGGAGGAAGAACACCGGTGGCGAAGGCGACTCTCTGGACTGTAACTGACGCTGAGGCTCAGCGGCAGTAGGGAACAAACAGGTTAAGATACCCTGGTGATCCACGCCGTAAACGATGAATACTAGGTGTGGGGTTTCCAACACCTCCGTACGCCGCTAACGCATTAAGTATTCCGCCTGGGGAGTACGGTCGCAGATTAAAACTCAAAGGAATTGACGAAGCCCGCACAAGTAGCGGGCATGGTTTAATTCGAAGCAACGCGAAGGAACTTTACCTACACTTGACATCCTTGCATTACTCTTAATCGAGGAAATCCCTTCGGGGACAAAGGTGACAGGTGGTGCATGGTTGTCGTCAGCTCGTGTCGTGAGGATGTTGGGTTAAGTCCGCAACGAGCGCAACCCTTGTCGTTAGTTACTACCATTAAGTTGAGGACGCTCTACTTGAGACTGCCTGGGTTAACCAGGAAGGTGGGGATGACGTTAAATCATCATGCCCCTTATGTGTAGGGCTACACACGTGCTACAATGGCACAGTACAGAGATGCAATACCGCGAGGTGGAGCCAAACTTTAAAACCAGTCTCAGTTCGGATTGTAGGCTGAAACTCGCTACATGAAGCTGGAGTTACTAGTAATCGCGAATCAGAATGTCGCGGTGAATACGTTCGGGTCTTGTACACGCCCGTCACACCATGAGAGTTGGCAATACCCGAAGTCCGTGAGCTAACCGCAAAGGGGCAGCGGCCGAGTAGGGTCAGCGATTGGGGTGAAAGTCGTAACAAGGTAACCGG
+
30+(&+%/6/273*441164)/**,.+0/..0227560-5/-83-+,/..//018657;2131/*'&'),-/.+2(*++/,893/0;4985/950013443++1*-49-))5-*(*'$$'),0/325(0)3..00-1,.401-7...6474667787.+0-,.3(('$*/,,+3'/%)(),8/,,22326(','(+28)&(%%#')/5**13/,459953.13/2863;68489<;871-+,1*+-*''&$'%'$1///4:53+162';::437304),,/42256688:.*(%)*'(&*')/)4-08(),571-,.-00336;6335:66.-*,.2-45,)&'((/4,,.3'220600-6-5.713221-.2500//4510.-,)'()))+*..+)(())'%'('**(&&+*3/(++)()''(*:7/261175&&163.03591012/+('*,321*,*&*'0+-0:7//:*6+5)1.05144*%$%%-5/216+)'+)0566151395736:98:5('(*-/2;97'(++'6*7;;44:;9:-1-025475+++(&)..+.+2/-*+)))-*)0.25-/:805171,1-%,0$-(&+,41)-+),-,,57530//30856376(-*()*2+**.,/.1./0.--,+11+,6*3::5;;8496:*,.+.06$(*,.997755/7460.//23/333428544.-+*)/13-35.+/0321,-1-(+.&-%%+/.35+1-&&'%(+*8---5:34348<74935,6-*(/1-0%6655&.110/26456575692/6./,1-.407*4/39;155446)//*+()-+,,,,+40*(+/.014236966652---+.118:98719000.%&$5/045.,++,0;3;323;7++).+-///.182<:27:-6;;,;;74:86902468*1*9,-.013//1,94,/6/.,)-.003,,+//0-,2934468-8,,,65447595-*2-),+,342227:6031254)258/;...31*+&-.75773435988520-.1211/.5/--5-),4.1.,.024/8++035047:+(()&%&)(3+3*)%,,,+*,,225440/5/43)))-')&-.1788454&--,536)5
@67a65dad-d086-42a6-80b6-fc2652a87cac ch=4 read=28420 start_time=2019-12-13T01:01:51Z barcode=BC01 runid=2c9cf7bc05858273f10e7d7ec552fc0bd742dc3e
CCGATTTACATATTTACGGCTTCACAGTCACGAATCACAAAGTGGTAAGCGCCCTCCCGAAGAGTTAAGCTACCTACTTCTTTGCAACCCTCCCATGGTGTGACGGGCGGTGTGTGCAAAGGCCAGGAACGTATTCACCATTAACTCACGATTACTAGCGATTCCGACTTCATGAGTCGAGTTACTTGAATCAATCCGGACCTGACGCACTTTATGAGGTCCTTGCTGCGGAGTCGCTTCTCTTTGTATGCGCCGTTGTAGCGCGATGTGTAGCCCTGGTCGTAAGGGCCATGATGACGACGTCATCCCCACCTTCCTCCAGTTTATCACTGGCAGTCTCCTTTGAGTTCCCGGCCGGACCGCTGGCAGCAAAGATGGGGTTGCGCTCGTTGCGGGACTTAACCCAACATTTCACAACACGAGGCTGACGACAGCCGGCCACGGCACCTGTCTCACAGTTCCCGAGCGCAATCCTCTGGAAAGTTCTGTGGATGTCAAGACCAGGTAAGTTCTTCGCGTTGCATCCAGATTAAACCACATGCTCCACCGCTTGTGCGGGCCCCCGTCAATTCATTTTGAGTTTTAACCCGGCCCGTACTCCCCAGGCGGTCGGCTTAACGCGTTGGCTCGGAAGCCACGCCTCAAGGGCGCAACCTCGAAGTCGACATCGTTTACGGCGCGTGGACTACCAGATTGCCTAATCCTGTTTGCTCCCCACGCTTTCGCACCTGAGCGTCAGTCTTCGTCCAGGGGCCGCCTTCGCCACCGGTATTCCTCGAATCTCTACGCATTTCACTTACCGCTACCTGAATTCTGCCCCCCTCTACGAAGTCTCAAGCTTGCCAGTATCAGATGCAGTTCCCAGGAAGGTTGAGCGGGGATTTCACATCTGACTTAACAAACCGCCTGCCATTAAGCACGCCCAGTGAATTCCGGTGCCTTGCACCCTCCGTATTACCGCGGCTGCTGGCTGGAGTTATTGCTTCTTCTGCGGGTAACGTCAATGAGCAAGGTATTAACTTGCCTCGCTTCCTCCCCCCCTTTGAAGTACTTTTACAGCCAGAGGCCTTCTTCGCCCACGCAGCTGCCAAGCTGCATCAGGCTTGCGCCCATTGGCAATATTCTTACTGCCTCCGTAG
+
,,'&-8(&&&((*/,*,+&)(%&&((.5434+*6//((-0.*,,2/00,--0751390*+&'%&)/+4+000673333817;8.6714:5+,66./796650011:73/4456,+''(-),,5/(6874)(('*:6344'-*/(/)+)+)(3,*(+))+**.9185577:7./(%%()$%,(.))*(+-2./(1,4-1021,.113*+'+,,4./0/02/3*(/)*)&&(&#'(((+2/4440;7--1224342,11++',*%''$)$('$),1<..;;::/5/--+.+630-*)((((4567889027,'+-577700()-182,,-+&(/,/((,-.;5745-*,0052&())'1/1;8854061*&038,()/'(/22;661334,9,++36&*%%%($-&&)02/5;1+0-2.+)+,)+,22726778//03*%+*$()2...3-057--+,,::249))$&'&/)8-30--579194/3;610(,1./..,'%),01.5001&0.5')-')0/1635879)&&0628;656+.0/./.0--26*+1/.1640.++1550/55+338929:;+4342;;4,&,(&)/-50.24506690&.43043300+/()$(')''+'.-51&-).-5923026311)0362,13923-2%'.)*+16746775;62218.,,.066,&&'.7*/%-'#+0*/.*2/+-.9)()+667.%)*,0;8722151&'(&.055,,--,-+)*8('18:2.65670;222;.6/*.+)*.+%-0))434586/1/0036,)%&'#"--(/*)*'&&&+1,42,30344+010+/)*)(''122:&010/54*)/**.*,/:69686327+%'(%&'-+1-(1-,-1,,074-+-.1210.1/517048517/570,..(/+)&$%#'&.0*&(+&((+,+)')/*+++-&),148-1/-,)0-).2--00/076/4*'%/,*+03)+'&&/..293221&,++,2.--.)&)%%-/03.10-.+-((-..421/'*1+,../3689*'&.-&),%*(&'&&#'',%/*%(+,11963./2/)*((&($'%'($%&#''%&(%&%+3%*)''&#&&-75)+)(%(.:565;)(&())(*,)0+*+-0
@dc1ba50c-d3b8-44fb-b0c4-4c077fa16cfe ch=180 read=72917 start_time=2019-12-13T01:01:51Z barcode=BC01 runid=2c9cf7bc05858273f10e7d7ec552fc0bd742dc3e
CTCCTACGGGAGGCAGCAGTAGGGAATTTTCGGCAATGGGGAAACCTGACCGAGCAACGCCGCGTGAAGGAAGAAGGTTTTCGGATTGTAAGCTTCTGTTATAAAGGAAGAACAGCGGCTACAGGAAATGGTAGCCGAGTGACGGTACTTTATTAAAGCCACGGCTAACTACGTGCCAGCAGCGCGGTGATACGTAGGTGGCAAGCGTTATCGGAATTATTGGGCGTAAAGAAGAGGGCAGGCGGCATATGCCATGGTGAAAGCCTGAAGCTTAACTTCGGTAAGCCATAGAAACCAGGCAGCTAGGTGCAGGAGAGGATCGTGGAATTCCATGTGTGGCGGGGTGAGAATGCGTGAAGTATATGGAGGAACACCAGTGGCGAAGGCGACGATCTGGCCTGCAACTGACGCTCAGTCAGCGTGAGGCAAATGAGGATTGAATACCCTAGTAGTCCACGCCGTAAACGATGAGTACTAAGTGTTGGATGTCAAAGTTCAGTGCTGCAGTTAACGCAATAAGTACTCCGCCTGAGTAGTACGTTCGCAAGAATGAAGCGCTCAAAGGAATTGACGGGGGCCGCACAAGCGGTGGTGGAGCATGTGGTTTTAATTCAACGCAGGAACCTTGGAGTCTTGACATGCTCATAAAAGGCTCCAGAGATGGAGAGATAGCTATATGAGATACAGGTGGTGCATGGTTGTCGTCATCGTGTCGTGAGATGTTGGAGTTAAGTCCCGCAACGAAGCGCGACCCTTATCGTCCAGTTACCATCATTAAGTTGGGGACTCTGGCAGAGACCTGCCAGTGACAAGCTGGAGGAAGGCGGGGATGACGTCAAATCATCATGCTTGCCTTATAGGCCTGGGCTACACACGTGCTACAATGGATGGTGCAGAGGGAAGCGAAGCCGCGAGTGAAAGCAAAACCCATAAACCATTCTCCGGTTCGGATTGTAGTCTGCAACTCGACTACATGAAGTTGGAATCGCTAGTAATCCCGCTTGAATCCAGCATGTCGCGGTGAATACGTTCTCGGAGCCTTGTACACACCGCCCGTCACACCACGAGTTGATAACACCCGGCCGGTGGCTAACCGCAAGGAAGGAGGCTGTCTAAAGGTGGGATTGATGATTGTTGGGGTGAAGTCGTAACAAAGGTAACCGG
+
*.376682;94330/12/15..+,$$(-/5-6;75<555+'(+/.;334985435242.4;58683-*+(--'*,+.2934...+0-'/)+%*/++-).,,/78,+)'%'-,5(/-.0.188,-**0,+860./60%%&')&(&%$$&(.+*6-81,),0./13100.,1'./01894-4&322335/*'*$0-04395090+1)+/33206(/(++/*0154433228-')((&*,*-,99,1+)'+*-**%+(*375154./883/,')+)/')193&5258+4611323:81;12/(&&')0/1./211/+,*.50394833+1/638(-(.,*,1,,*)-,**%(-+**-+$&&%**.(+-*(,*(22490(+,,4**+*)).1110/5543*383680-**+,30124183,&')*6.)**+,884(%.((10--7331:,(%')*3356.0/185353(''*,*()))-..48:393936500+((&()/3)+.89956+4/6.5+)(+-+1.,..1298-/201(*-/354546<744/))/54/+(**-0027<.1,3.7,20535:6/4++))+-334--(*.012)/.,-+'+/241''&*,+.20,1(+**(-)+'''$&+,1:67767(77866:94-,5449')+&(*888-+++,3/86544230%-)*,7,4-.8:94112279;589799.26698997986+.53695,&*.:693-78+).,','%&'(+-,+09/+501/*+(%(,0/.7;9994506-*).&074/4354.1/''&))0**+.2+++(()1*+,.19/03-3371*+2/4446:8998<:11155/,%+-)*15/610#)'.3/3:88720**%(()*+'&-)/-39/0-,-71/*(*/*+/,5004//6,-*(*,/16+-.092/0:4(*/985:86:3.4*',497.*'+1*,-07987720-../+00/2473;22/:/8.857/+***-3.+70-$&'%',3+5+)+//833889/-,,,2.+00/8112*1%(-'')%'')&)'0854;700323149-.,--*7//0442(/()),/413315.+,/,/,+0+***/*.((**.+/-*-7*/0.474(-+**--2/7'((('+,*)-,)*4277:87;(,,01:99-9
@6c3dff83-4148-44ca-98d9-aeebd81c8dd1 ch=138 read=49756 start_time=2019-12-13T01:01:47Z barcode=BC01 runid=2c9cf7bc05858273f10e7d7ec552fc0bd742dc3e
CGGGAGGCAGCAGTGGGGAATTTTCGGCAATGGAAACCTGACCGAGCAACGCCGCGTGAGCGGAAAGAAGGTTTTCCGGTTATGGCTTCTGTTATAAAGGAAGAACGGCTACACAGGGAAATGAGTAGCCGAGTGACGGTACTATTAGAAAGCCACGGCTAACTACGTGCCAGCAGCCGCGGTAATACGTAGGTGGCAAGCGTTATCAGCGTGGGCGTAAAGAGGAGCAGGCGGCAGCAAGGGTCTGTGGTGAAAGCCTGAAGCAACTTCAGTAAAGCCATGAAACCAGGCAGCTAGAGTGCAGGAGAGAGGATCGTGGAATTCCATGTAGCGGTGAAATGCGTATATGGAGGAACACCAGTGGCAGAAGGCGACGGTGATCTGGCCTGCAACTGACGCTCAGTCGAAAGCGTGAGAGGAGCAAATAGGATTAGATACCTAGTAGTCCACGCCGTAAACGATGAGTGCTAAGTGTTGGATGTCAAAGTTCAGTGCTGCAGTTAACGCAATAAGTACTCCGCCTGAGTAGGTACGTTCGCAAAGAATGAAACTCAAAGGAATTGACGGGGGGCCCGCACAAGCGGTGGGCATGTGGTTTAATTCGAAGCAACGCGAAGAAGAACCTTACCAGGTCTTGACATACTCATAAAGGCTCAGAGATGGAGAGATAGCTATATGAGATACAGGTGGTGCATGGTTGTCGTCAGCTCGTGTCGTGAGATGTTAAGTCCGCAACGAGCGCAACCCTTATCGTTAGTTACCATCATTAAGTTGGGGACTCTGAGACTGCCAGTGACAAGCTGGAGGAAGGCGGGGATGACGTCAAATCATCATGCCCCTTATGACCTGGGCTACACACGTGCTACAATGGATGAAGATTGCAGAGGAAGCGAAGCCGCGAGGTGAAACAAAACCCATAAAACCATTCAGTTCGGATTAGCCAGTCTGCAACTCGACACATGAAGTTGGAATCGCTAGTAATCGCGAATCAGCATGTCATGACGTGAATACGTTCTCAGGCCTTGTACACACCGCCCGTCACACCACGAGTTGATAACACCCGAAGCCGGTGGCCTAACCGCAAGGAAGAGTCTAAGGTAAGGATTGATGATTGGGGTGAAATCGTAACAAGGTAACCGG
+
3/2)'(,.,55.3-'(+&+(07:517:75843/).,-354368212139757;.-,-,&%%%&(,)(//./181,.*'**7*0+++,30626222:<,-))))/+**/+)+-,)02,(,2./5%&').05)$%&&)+'')&'((*,,$')+*,5)2-7---7/54737-9:548+**8+213/4222;78908/05300133/9/,,'&)'3*:897527-*).0&,-39;;8;8.1,/(+27.,/--186-67-+276-0)'')$*031-/155-'('))')4315,--,&-,.-(%'(0/(1+)*+,*-4/4:-60/+10:1*)*)&%**8;95576///34462312/39184148.5,3**''/*.528993-**+,,257686897.--,,//.,1.118'*-,)+34*&%%*)%-.:;5405:/50))+*+06*),566684/168:649;71.+-+)*-'1338484140206220375/6975264466773444455536456*6+++19/1973,-.+*((+52378/149('/----/2+1662,/,20526564..73-19..124444768981,,,*()*+4:5181830-4(.,(-++-,4(*0*,4506/-3:%-&*&*++/087666656,7108467))*,.181/+,)0/-56647699878976,--/.0-.//;892<000757.01136/+/.+--4022518--.-1-)+5-9%%10.50&.82.745623300/912755747;86004069.,,'('&&+,-6264010/0131/0052./0.5104)-3-0213899:48,./9::67.37,+/93203671-655321/.),00355337420934/0-*)1+./--+.),*)-&(+(.631.**)-,+2(-/<<74<:2549:833560+&(*0428-5-*()&)*:9:89201212,/-055323..919299:58845/6///('34:691/0/0546))(%%')239,,,,8<9/.&.379483///.-,+0+,46)021211+**(++)1...150.08***2',1)15385')5:7:02.3*0,-)'$&'(&%)%)%'-)+5)*+++-:-5//&(*/3-+,768999222/686517
@74aa3f1f-fde4-4270-a4c1-d5379061f8ee ch=433 read=58229 start_time=2019-12-13T01:02:01Z barcode=BC01 runid=2c9cf7bc05858273f10e7d7ec552fc0bd742dc3e
CCCTGCGGGAGGCAGCAGTGGGAATATTGCACAATGGGCGCAAACACAGTGCAATACATGCCACCGTGTATGAAGAAGGCCTTCGGGTTCATCAGAATTGCTCAGCGGGGAGAGTAAGTTAATACCTTTGCTCATTGACGTTACCCGCAGAAGCACCAACTAACTCCGTTACCCACAGCAGCCGCGAGTAATACCGGAGGGTGAAACGTTAATCAGGAATTACTGGGCGTAAAGCGCGCAGGCGGTTTGTTAAGTCAGATGTGAAATCCCCGGGCTCAACCTGAGACTGCATCTGATACTGGCAAACTTGAGTCTCGTGGTAGAATTCAGGTGTAGCGGTGAAATGCGTAGAGATCTGGAGGAATACCGGTGGCGAAGAGCTGGCCCCTGGACGAAGACTGACGCTCCAGGTGCGAAGCGTGCTGGGGAATAAACAGGATTAGATACCCTGGTAGTCCACGCCGTAAAGCGATAATCGACGGAGTTTGTGCCCGCTTGGCGTGGCTGGAGCTAACGCGTTAAGTCATTACGCCTGGAAATTGCAGCCGCAAGGTTAAAACTCAAATGAATTGACAGGGGCCCACTTTACAAGCAGTGGAGCATGGTTTAATTCAGATACAACGCGAAGAACCTTACCTGGTCTTGACATCCCACGGAAGTTTTCAGAGATGAGAATGTGCCTTCGGGAACCGTGAGACGGAGGTGCTGCATGGCTGTCGTCAGCTCGGTGTTGTGGAGAAATGTTGGGTTAAGTCCCGCAGCAGAGCGCAAACCATATCGCTTTGTTGCTTAGCGGTCCGGCCGGGAACTCAAAGGAGACTTTGCCAGTGATAAACTGGGAAAGGTGGGATGACGTCAAGTCATCGCGAAACGCCGACCAGAGGGCTACGATGCTACAATTAAGCGCATACAAAGAGAAACGACCTCGCGGAGCAAGCGGACCTCACAAAGTGCGTCGTAGTCCCGGATTAGGTCTGCAACTCGACTCCATGGTCGGAATCGCTAATAGTGGATCAGAATGCCACGGTGAATACGTTCCCGGGCCTTGTACACCGCCGTCACACCATGGGAGTAAGGTTGCAAAAAGTAGGTAGCTTAACCTTCGGAGGCGCTTACCACTTTGTGATTCATGACTGGGGTGAAGTCGTAACAAAAGGTAACCGG
+
('+%&*,35..3001+'))(,0*0.*0..,,009534-+(++/(*))&(,'*,&&$),,./*$&%%&-0,1222()*--174:4(-+1,%$%%&%(&&('*10),0(-6*)'%%&((')7-7-,.,+/.*-./.753,5,6,,36.*-)'+)%'(-+)'))%((+,&%.**34.++*+**',)#($%%&*2.).*'(%*,)+&'/*)-425322(*)'(/*,,,,41..518))++.,*$(*+-8598-6,8+/03%%0323-,6/,.44/-101151(+'&(%+*)+)+--5+**,-.424,13&()')***--/2(*)'%.&1(4-338553/...762062*+,-+-**)+..1;0.5-.-*),.,41.8/((1*).114-497+(.61/--**,,..-1+/.3,-.1.2/()*&&*))$#%'(,&,%,3.,--)%/6//1445;003.*,-+//&+)/52747*'()**''*,/*+%($'46*,5-71)%)+'+,,-.2.*&)++&+/096140,0+/+..&%((,137220+*'''$'$+--%*((1.18361/,071;9776779878&&'1+08/''()&$&('(-'568++++-.*-*23/946./.23'3/21*).07(*30.2/,0727:807,+,-027/-,004-1,-3:83--/-/:52.+/-'3(*+-.0,22./18+3+&*+/')(.,)*-**+'*)'(,+02677')*,')$%'+++'*+)%+,-*114,333624-02.(%(((,+**+-.437(/*%*,-1'(+,/,3.-*&%&%)1842216/5'6409442//))/('+*+(+,69+++)),07(++--%-)))*()..)//-.,,-//,./.1/('(&&#*#))(*00''&*+-((),'),)/-**((*0)))*,,+''*',(&'$*,*,-05989532)%&''&(*5762.**%&)35)+-3-4521426/2+0//30++-,,5%/)-++.*'--/41-)()*+2)0.2).%*)*($)153333+)2.(3.'+-4.'&30+0.0801/*/&&#$$&&))%*3,68./6((*4.86%6-)'&',-../***642,-.*,,),&)((2,576:6(1))+)%&+'(--(+/1+'))()**$'(*-456/*&&+(&,-*('&').4,*20137.50
@8a24c581-293f-49b9-a3d8-6969330713aa ch=377 read=61477 start_time=2019-12-13T01:02:07Z barcode=BC01 runid=2c9cf7bc05858273f10e7d7ec552fc0bd742dc3e
CTCTCGGGGAGGCAGCAGGGAATGTGCACAATGGGGAAACCTGATGCAGCAACGCCGCGTGAGTGATGAAGGTTTCGGATCGTAAAGAAGCTCTGTCTTTGGGAAGATAATGGCGGTACCCAAGGAGGAGGAAGCCACGGCTAACTTTACGTGCCAGCAGCCAGTATTACGTAGGTGGCGAGCGTTATCGGATTTACTGGGCGTAAAGGGGCGTAGGCGGATGATTAAGTGGGATGTGAAATACCCGGAGGCTCAACTTGGGTGCTGCAAATTTCCGACTGGTTATCTAGAGTGCAGGAGAGGAGAGTGGAATTCCTAGTGTAGCGGTGAAATGCGTAGGGTGGGAAGAACACCAGTGAAGGCGACTCTGGACTGTAACGCGGCGCTGGGGCTCGAAAGCGTGGGGTAAACAGGTTAAATACCCTGGTAGTCCGCCGTAAACGATGAATACTAGGTGTGGGGTTTCAACACCTCCGTGCCGCCGCTAACGCATTAAGTATTCCGCCTGGGGAGTACGGTCGCAAGTTAAAACTCAAAGGGAATTGACGGGGACCCGCACAAGTAGCGGGCATGTGGTTTAATTCGAAACAGCGCGAAGAGCCTACCTACCTTGACATCCCTTGCATTACTCTTAATCGAGGAAATCCCTTTGGGGACAAGGTGACAGGTAGTTGCATGGTTGTCGACTCGTGTCGTGAGATGTTGGGTTAAGTCCCGCAACAACCCTTTAATCGTTAGTTACTACCATTAAGTTGAGACTCTAGCGAGACTGCCTGGGTTAGCCAGGAGGAAGGTGGGGATGACGTCAAATCATCATACCCTTATGTGTAGGGCTACACGTGCTACAGATGGCTGGGTACAGAGAGATGCAATACCGTGAGGTGGGCCAAACTTTAAAACCAGTCTCGTTCGGATTGTAGGCTGAAACTCGCCTACATAGAGCTGGAGTTACTGGTAATCGCGAATCAGAATGTCGCGGTGAATACGTTCGGGTCTTGTACACACCGCCCGTCACACCATGAGAGTTGGCAATGCCGGGGTCCATTGAGCCGCAAAGGCGGCGGTAGGAGTCAGCGATTGGGGTGAAGTCTAACAAGGTAACCGG
+
+)+./,%)+%*,*$+*%()(**,%3&(&''**(-1*&-,-3))*3122/3631163-*051**)++(-.1+10;6/6;9::6155,&()(*+14460980+..*-*--04/,(0+30,/5)-'(('+,&*(),'))*+%&%)(*).*,,43658;22)*&&%$'-+)('(11-**-,5.&&2124:405*6++10+,/7:72,/27*-*))+,2339:89566.8.9.275;;7643,/5-+)3/(+*&,5+.405,./,56855.+*%''5.*0%%023469:420-))**)26681/+'/,*((+-12323,3-,-763//013756073//53061)))%-4/4*(34359365537/8355633215887772.+%&,%/-/01-40026,,31)*.9548,).2-1*(*+.-(+*,-7./230./1.2'/+4169.('),-/81017/67:::8<9/+923+,*&(&(,0+-*/1353/,1.427773:40*..1632.34673,(''+,33:99033.()0(08365421)(-+)..0+--'283479,+*)+('$%%((-0,/*2'*+42<:4;8;83+-&))))((*,,)-(,'&'.1213*.+,*34018(+)+-377334-6-2,*1')()*(,)3;027*'/6-)(++*0..04++./*,5)%%&*+/0700-*&+-714685&8)*,57.7-,*0/6()&,34((*.(31/22*%)&)*,-,5-,+4812223:.6.5++1/*&+*0642,..()*,/679;99<707,+,7/61-3.++.--66;967756414580//+0023%20)(,,/-.+-,..11310*,(()()%%%&(('**+-5(*-262/,+,-/1508011:894..-+,1*.-*11*((%+/5.::9785*))-1/,6*3-,.:3944/:;0/85--,('(%(')+-/29.--7:455&/..102.1/,812''&*(,+*%'*-./285)4.1+3)-12,5///332205;8880.-./102958630/.1/+-*+78(8+(',()32&1&''&(,+117*,*''-)*.210)$+/,*(++&/)-/-(,*0**+4/0766:+82124769
@802a78c7-348d-4180-b713-7f4d4c0a3e97 ch=124 read=70518 start_time=2019-12-13T01:02:14Z barcode=BC01 runid=2c9cf7bc05858273f10e7d7ec552fc0bd742dc3e
CTCTACGGGGAGGCAGCAGTATTAGGGAATCTTCGGCAATGGACGGAAGTCTGACCGAGAAACAACGCCGCGTAGAGTGAAGAAGGTTTTCGGATCAAAAGCTCTGTTGTAAAGAGAGAAGAACGAAGTGTGAGAGTGGAAAGTTCACACTGTGACGGGTATCTTACCAGAAAGGGACGGCCCCAACACGTGCCAGCAGCCACCCCGGTAATACGCTGGGCCCAGGCGTTGTCGGATTTATTGGGCGTAAAACGAGAGCGCAGGCAGTTGGAATAAGTCTGAAGTTAAAGGACTGTGGCTTAACCATAGTACGCTGGAAACTGTTTTAACTTGAGTGCAAGAGGGGAGAGTGGAATTCCATGTGTAGCGGTGAAATGCGTAGATATGGAGGGAACACCGGTGGCAGCGGCTCTCTGGCTTGTAACTGACGCTGAGGCTCGAAAGCGTGGGGAGCAAATGCGATACCCTGGTAGTCCACGCCGTAAACGATGAGTGCTAAGGTGTTAGACCCTTTCCGGGGTTTAGTGCCGCAGCTAACGCGTCGCTTACTCCGCCTGGGAGTACGACCGCAAGGTTGAAACTCAAAGAAAGGAATTGACGGGGGCCGCACAAGCGGTATTGGAGCATGGTTTAATTCGAAGCAACGCGAAGAACCTTACCAGATCTTGACATCCCTCTGACCGCTCTGAGATAGAGTTTTCCTTCGGGACAGAGGTGACGGAGTGCATGGTTGTCGTCAGCTCGTGTCGTGAGATGTTGGGTTAAGTCCCGCAACGAGCACCAGCCTATTGTTAGTTGCCATCATTTAGTTGGGCGCGGGCTGCCGATGTAAACCGGAGGAAGGTGGGGACGGCGTCAAATCATCATGCCCATATGACCTGGGCTACACACGTGCTACAATGAAAACAGGTACAACGAGTCGCAAGCCGGTGACGGCAAGCTAATCTCTTTAAAGCCAGTCTCAGTTCCGGATTATGAGCTGCAACTCGCCTACATGAAGTCAGAATCGCTGAAGCAATCGCGGATCAGCGCCGCGGTGAACACGTTCCCGGGCCTTGTACACCGCCCGTCACACCACGAGTTTGTAACACCCAGGAAGTCGGTGGGAAGTAACCTTTAGGAACCCAGCCGCCTAAGGTGGGATAGATGATTAGGGTGAAGTCGTAACAAAATTACCGG
+
-01543*8;*).9/-22*,,)(*(-4+231/420.:44;779233-/+)*3(*+4:+(&(,((01.-/701(2''%')*01(+.,+163--/6.-.213-%(-.545;23/',*,**',-/0720*'+1261/-+-./.+.-(*4513/0///1/0(1*,-/,2.+.2**.60(405/,+0&&%0+-,,,0411-,-.279)/%&%*',543-1,((+(,'('&'5808/(+/(50156+,1)69863054+/1+()(+444063.205&+*),85200'&(+(/-3+)(2(/06+.+'&'+--347+..03-131-'.,.23689,,,()(,(-.3598))*26,(('))+,8,9-:;3100.-./--50100/,++4579:9/.(('/3-03147161.11-+)*(+,+1/*,1.+-3*-17544698888459524&&'&'*-877:.+-/07*)&&()1.39++8;:7813,),.5954799/-%)+-134222*1/1.2/.0468,3:-141::16<<-11891.,,)+)(%%%(&,&&$$$%'088,.)'%,&(%,*,,47724**.1/3.-9202/67+'**('()),*,-907:0)0-(,+202./0,+),-1*(*+*,...67/71;8//2-.199671150163.5..4:1)%)),/0076128622//159..)++++/44'')*1::/4:9;:1;:89,.)2**,78)*&''-//0053712367/**,+017467'9,.19:77;6;78;850-13()2147''*,,1-'&0)$&2..-6-.,9/1;:;:3895'-/15131&%&(((*.04,%+$*+4--8/9-/1-2.30)07611/10..44<---777.,%'%%#)',,27/)')*'*-,)+')'*)-((./33/(+*)(&&'(+,1'4/+--.-768'-.()/,/++)(*0%+++2-++'$'#'-0(-,,+./04/04;1(1-*7+$*&&++,(--/+,--01()+--2-,++,*2-0-,%*)(&'&'+7//.449,+,**11237620((%')$),,5./**./0,0+'(),(*-.168330//,14-0/+1/8.*+*30%4((&)'%('(7492()0'&&(180%%&$&+*/(,,'((15//0,/5+935;87:64340+3*)-.'%$&+'(/-/0427-'%'*+8:59
