# Supplementary material for: De novo species identification using 16S rRNA gene nanopore sequencing
Source: PeerJ. 2020 Oct 21;8:e10029. doi: 10.7717/peerj.10029 (PMC7585375; doi:10.7717/peerj.10029)
Supplement: Supplemental Information 2 — Contains raw reads. [file peerj-08-10029-s002.zip › pass_fastq_runid_2c9cf7bc05858273f10e7d7ec552fc0bd742dc3e_131.fastq]

@14e594f7-8462-4c8b-88b1-879ea285618c ch=126 read=79654 start_time=2019-12-13T01:02:28Z barcode=BC01 runid=2c9cf7bc05858273f10e7d7ec552fc0bd742dc3e
CCTTGTTACGGCTTCACCCCAATCATCAATCCACCTTAGACAGCTCCTTCCTTGCGGTTAGGCCACCGGCTTCGGGTGTTATCAACTCTCGTGGTGCTTGACGGGCGGTGGTGTACAAGGCCGAGAACGTATTCACCGCGACATGCTGATTCTTGGTACTAGCGATTCCAACTTCATGTAGTCGGGTTGCAGACTACAATCCGAACTGAGAATGGTTTTATGGGTTTTGCTTCACCTCGCGGCTTTAATCCTGCACCCATCCATTTGTAGCACGTGTGTAGCCCAGGTCATAAGGGCATGATGATTTGACGTCATCCCCGCCTTCCTCCAGCTTGTCACTGGCGGTCTCATAGAGTCCCACAACTTAATGATGGTAACTAACGATAGGGTTGCGCTCGTTGCGGACTTAACCCAACATCTCGGCGAGCTGGCGACAACCATGCACCACCTGTATCTCATATGGCTATCTCTCCATCTCTGGAGCCTTTATGAGTATGTCAAGACTATAGCAGGAGTTCTTCGCTGCTTCAGATTAAACCATGCTCCACCGCTTGTGCATTTTATCAATTCCTTTGAGTTTTCATTCTTGCGGGCAGCTACTCAGGCGGAGTACTTATTGCGTTAACTGCGGCACTGAACTTTGACTTCAACACTTAGTACTCATCGTTTACGGCGTGGACTGCTGAATTATCTAATCTGTTGCTCCCCACGCTTTCGGACTGAGCGTCGGTTACAGGCCAGATCGTCGCCTTCGCCACTGGTGTTCCTCCATATATCTACGCATTTCACGCTACGTAGATTCCACGATCCTCTCCTGCACTCTAGCTGCTGCCTGGTTTCTATGGCTTACTGAAGTTAAGCTGGGCTTTCTACAGACCCATGCTGCCGCCGCCCTCTTTACGCCCAATAATTCCGGATAACGCTTGCCACCTACGTATTACCGCGGCTGCTGGCACGTAGTTAGCCGTGGCTTTCTAATGGTACGTCACTCAGCTACGCGAACACCAGCCGCCGTTCTTCCTTTATAACAGAAGTTTACAATCCGAAACCTTCTTCTTCACGCGGCGTTGCTCGGTCAGGGGTTTCCCCATTGCGAAAATTCCCTACTGCTGCCTCCGTAGGAG
+
/748/+)'(*/+,2-0-8;0-0.0/444;38:./6.7../.01343(++1.,//04/2-'(2792563536;94832-2///.8---545.83832%(&)*5263/-.)*',*,-.46,/51+'*(3258/20/-6:588999951.)&,&%$%)(+*+--,../0/0-)&)-.8.5367676*8-4113-0-0.0488911,)2./753575/./.<0046<.7::/+,,4,-0745/./,)(+&+'')((()%),,*./8082,)1.10,01130-,./,5,(*7,,,450,92-593321.7<:645678;:0;5.+9;8;795/+*,02:1--..-02,)-.-**%'%**-0.5,&(+0+,+0*)*3657412-..4.../*,-4+779756422;+*/7.+*'3(6/)++/)3462+)()+-0''(),254)5;4..-+39366)(+*-.0-*-,-0764540..+054355347:..050:0,,1-//1836926350,+)%*+.&.%(6;54;6,++$*-*)0.1/60<:6983/1119247./11.0242/55-)+'%'%)+(497--/098*4058,4-,,-,).&%&(&'-.+,/.(,()+*)-,*/3.-%+(4+7879-/445676:8898-,+,((+')$')((.,+06558989;.,,342259:510&)%&%(+-,-./14..(%-/)++322)%('(:9,1'7'+732(.-/0+848,-**424-..1008701//2115<65727/02;484/3.0066885+64757;;0+.'))))'*,.427.-('()+2300.37.24+--.25330/,&(-019;3<:0-23.92/7%//0.,*2-7/&3/0.-*+.-(&$'(+098,'2()*11850-'),.,/,89./125,--,-4/6/2747;7740001/240331-5232/9)+,&).3/000-67.*-+-78493235-*,'(160($&%$%.))-),00123)*)($)('**+,''$)$1-(*367:8772,'/-*+1/1++00/2:6014;15*(-.))+'+%)-(,0/)+,/0:331;246:6;74&/33501+,/68*)/)*(,16.4717-*'*+,00//6-5:+-24)&(
@ed924cb8-595b-4570-b06b-ae70ff12a26c ch=163 read=72040 start_time=2019-12-13T01:02:28Z barcode=BC01 runid=2c9cf7bc05858273f10e7d7ec552fc0bd742dc3e
TCACTGATCATGAATCACAAAGTGGTAAGCGCCCTCCCGAAGGTTAAGCTACCCTGCTTCTTTTGCAACCCTCCCATGGTGTGACGGGCGGTGTGTACAAGGCCGGAACGTATTCACCGTGGCATTCTGATCCACGATTACTAGCGTTCCGACTTCATGGAGTCGAGGTTGCAGACTCAATCCGGACTACGACTTCGCGCTTTATGAGGTCCGCTTGCTCTCCATGAGGTCGCTTCTCTTTGTATGCGCCATTGTAGCACGTGTGTAGCCTGGTCGTAGAGGCCATGATGATGACGTCATCCCACCTTTATCCAGTTGTCACTGGCGTCTCCTCTGAGTTCCGGCCGGACGCTGGCAACAAAGGATAAAGGTTTGCCGCGCTCGTTGGGATAGCAACATTTCACAACACGAGCTGACGACAGCCATGCAACTGTCTCACGGTTCCCGAAGGCACATTCATCTCTGAAAACTTCCGTGGATGTCAAGACCAGGTAAAGGTTCTTCGCGTTGCATCGAATTAAACCATGCTCCACCGCTTGTGCGGGCCCCGTCAATTCATTTGAGTTTTAACCTTGCGGCCCGTACTCCCCAGGCGGTCGACTTAACGCGATTAGCTCCGGAAGCCACGCCTCAAGGGCACAACCTCCCAAGTCGACATCGTTTGGCGTGGACTACCAGAATTATCTAATCCTGTTTGCTCCCCACGCTTTCGCACCTGAGCGTCAGTCTTCGTCCAGGGGCCGCCTTCGCCACCGGTATTCCTCCAGATCTTTACGCATTTCACCGCTACACCTGGAATTCTGCCCCCTCTACGAGACTCAAACGCGGTATCAGATGCAGTTCCCAGGTTGAGCCGGGGATTTCACATCTGACTTAACAAACCGCCTGCGCTTTGCGCCAGTAATTCAGATTAACGCGCACCCTCCGTATTACCGCGGCTGCTGGCACGGGTTAGCCGGTGCTTCTTCTGCGGGTAACGTCGTGAGCAATTAACTTCTCCCTTCCTCCCGCTGAAAGTACTTTGGCGAAGGCCTTCTTCATACACGCGGCATGGCTGCATCAGGCTTGCGCCATTGTTAATATTCCCCACTGCTGCCTCCCGTAGGAG
+
)-)/%%',9753244302213-0/4240-/037//.2,*.,/.1/5-,//256*+&/161.7;1*.4)44*(49/).0331&*&229:2620.1,.).50.+7+.)-,,998925&)-+*2-+'.1*%))20/-00017+..,,,,+641003144135'&((%&''+*.,0('88:93<74021010330-+(%)&(%((,/((+,/4/1,''&*%&('%%(#&))+.03033:2986::0224687:;716)%%'''*+-/3/0.,/4+0554)2&((/52946,-,)(&*458885.5/-)0,,*'&,+)''+-&*,(+*--..../695622*48536)4.018-.%'/*.,0-069*7.773/'(-)/'%&$%%*+/207.../)&'&-('-.58,&##%(+*/,//0../.*.10.-,))%+*&/1-2471,.-7:75*/(*.+,0&+-.1.-.-/,)'*162.0329--266:-25,1-.4:568869'4,3;7.<0//62:)++--,)/(31:10+(((())%%-)++*,+//4,,+15,)0021*174'063.%&68;(5,5*7101326:+,;44048:0-24815764+1-/.0-..+&0**,.//.)-+0,141557;::1./,(&&(,-0608-(.2*/32365,+++-%))01::;7994861-)%1&)+94.9..2/00:4.12:891-+)+455145116222*/6920/.-1517805+/53+0.-1..92-2.+.7/:988;8717''(21)**(%+*,,1:84133,-5+,,11./*(*((%&"(126--,*+,(*/5569*1*..1/87778/0111:3670,,,(+1.0)(./+'/3+*1;90,2/3521*.,0/4236000&,0..0,+-0+%'''((*--126.$(%+*)&(&&%&$--3/1836768.37.//7788713+)%(),)+0-/39)8/,-/.17:8766441*,22031))((-0&&&,***,*&&'4..63,+/6.)77744-,-,.1-+,+*/100/032+**(+-346053649534--'%%&%*2-5522/,-*,2159.-+&(+-/4052.&*+,5443:30:+,222')$
@c382d55e-c682-4095-83a5-043e307e4429 ch=140 read=42111 start_time=2019-12-13T01:02:27Z barcode=BC01 runid=2c9cf7bc05858273f10e7d7ec552fc0bd742dc3e
CCCGGTTACCTTGTTACGGCTTCACTGATCATGTGAATCACAAAGTGGTAAGCGCCCTCCCGAAGGTTCAGCTACCTACCGCTTCTTTTGCAACCCACTCCCATGGTGGCGGGCGGTGTGTACAAGGCCGGGAACGTATTCACCCGTGCTTCTGATCCCGATTACTAGCGATTCCGACTTCATGGAGTCGAGTTGCAGACTCAATCCGGACTACGACGCCTTTATGAGAGGTCGCTTGCTCTCGCGAGGTCGCTTCTCTTTGTATGCGCCATTGTAGCACGTGTAGCCAGCCCCTGGTCGTGAGGCCATGATGACTTGACGTCATCCCACCTTCCTCAGTTTATCTGGCGATGCTCGCTGAGTTCCAGCGGACCGCTGGCAATAAGGATAAGGGTTGCCGCTCGTTGCGGGACTTAACCCAACATTTCTGGCACAGGCTGACGGCAGCCATTACAGCACCTGTCTCCACGGTTGAAGGCACATTCTCATCTCTAGAAAACTTCCGTGGATGTCAAGACCAGGTAAGGTTGTGCTTCGCGCATCCGGGTAAACCACATGCTCCACCGCTTGTGCGGGCCCCGTCAATTCATTTGAGTTTTAACGGCCGTACTCCCCAGGCTGGTCGACTTAACGTTAACTCCGGGAAGCCACGCCTCCAAGGGCACAACCTCCAAGTCGACATCGTTTTACGGCGTGGACTACCAGGGTTATCTAATCCTGTTATTTTGCTCCCCACGCTTTCGCACCTGAACGTCAGTCTTCGTCCAGGGCCGCCTTCGCCACCGGTATTCCTCAGATCTCTACGCATTTCACCGCTTTACACCGTTCTACCTCTACGGACTCCAAAGCACCGGTATCAGATGCAGTTCCAGGTTGAGCCAGGGATTTCACATCTGACTTAACAAACCGCCTGCGCGCCGCCCAGTAATTTCGATTAACGCTACCTCCGTATTACCGCGGCTGCTGGCGCAGGTTAGCCGGTGCTTCTTCTGCGGGTAACGTCAATGAGCAAAGGTATTAACTTTGCTCCCTTCTCCCCGCTGAAGTGCTTTACAACCCGAAGGCCTTCTTCATACACTTGGCATGGCTGCATCGGGCTTGCGCCCGTTGTGCAATATTCCCCACTGCTGCCTCCCGTAG
+
77*/031.4/+2/25&-1--485761.043/-'*,-765),*2*,.9:8:8/1126-*/+((/,1402$'''%&)5('/,&+/71298.-/11-4)'(*7:)+1150/)+,8735422542/11.-2.5(0,2,.062484,64))+&%&*+.//17*'%&)*,+10/1867;450&/0-.(*(*$),-1023936+,5457-915,5052++,00.(($%*()+12'%*/,.$',*,-00.0**('-114(-027632;4024/*+).6/14,*)**).).,+*$&&'(2+-(''*15,-%(,-28.+,--,11/4/125::9.:.+&-.2:6724,-.;70-,(&)*)$+%').%$&('.00,&%(/-7589+0--,,/.'3+,09/6.01/1;20)*-38/9/..187404/0*)'&)/+&&+1*,&)(')%(*+,.(.----,2/(.$%)/22/54-/3332*)*-*+&&''(.+.433:8798:631/''+276/1/43+.8;9805604136;2525/5+2-+&('(0/1(('),04&+,&0*626:/00099984017,-./,-/,,-(244-,.4778;75170-*1/9:,+&)('&0-/-./238,*,23+1/55512/0,%((+,3'+,0/(0*+/(*,%'&-2-6(/(2931'-136946',*+,.3)4332.549+),,7/.+10-.40./()'&(0-543142,)*+/0(-051(*+088/&0,+.:.0%%&).(((%)'+,22323;9791((003/936:;;867903;,5556;8:57'(-22221%0,--1960/27(**6(('$(''*0&))/3&*(&*(,/057&3/-,/.52*//1::347989869411,-1373,+1-(280,/:/,(**12(*,1224646;28:23/+*+'(%%%$'.**-.0249(0)*/1410...'/.,1'%+()204;59/:00091:0+&-*)..60006/:/-.6/89<:816,57329643-+-+,8557:*.7..--.)'-1)$+--6//64*-91++87504*),3.12&+)),,*'(&&)(&&-+8;8%%&*&'%%-*//05:9944110171./4+1-89-&.4/036292210335-(*)&(,*34,74**/./
@98e3bb94-c851-4890-98cb-a2c66e688a30 ch=240 read=73917 start_time=2019-12-13T01:02:26Z barcode=BC01 runid=2c9cf7bc05858273f10e7d7ec552fc0bd742dc3e
CTCCTGCAGGGAGGCAGCAGTGGGAATATTGCACAATGAAACCCCCCTGATGCAGCGCCGTGAGTAAGGTGGCGAGCGTTATCGGGTTTAGGCGTAAAGGAGCGTAGGCGGATGATTAGTGGGATGTAAATGCAGGCTCAACTTGGAGTGCTGCATTCCAAACTGGTTATCTAGAGTGCGGAGAGGAGTGGAATTCCTAGTGTAGCGGTGAAATGCGTAGAAGTTAGGAAGAACACCAGTGGCGAGCGACTCTCTGGACTGTAACTGACGCTGAGGCTCGAAGCGTGGGGAGCAAACAGGATTAGATACCCTGGTGGTCCACGCCGTAAACGATAGATACTAGGTGTGGGGGTTCAACACCTCCATTACACGCCGCTAACGCGATAGAAACCGCCTGCAGGGGAGTACGGTCGCAAGATTAAAACTCAAGGTGTGAGGGACCCGCACAATGGCAGGTAGCATGTGGTTTAATTCGAAGCAACGCGAAAGGAACCTTACCTACACTTGACACATCCCTTGCATTACTCTTAATCGAGGAAATCCTTCGGGGACAAGGTGACAGGTGGTGCATGGTTGTCGTCAGCTCGTGTCTAAAAGGATGTTGGGTTAAGCCCGCAACAGGCACCAACCCTTGTCGTTAGTTACTACCATTAAGTTGAGGACTCTGGCGAGACTGCCTGGGTTAACCAGGAGGAAGGTGGGGACCGGCATCAAATCATCATGCCCTTATGTGTAGGGCTACACGTGCTACAATGGCTGAGTACAGAGGATGCAATACCGTGAGGTGGGCCAAACTTTAAAACCAGTCTCTCAGTTCGGATTGTAGGCTGAAACTCGCCACCTACATGAAGCTGGAGTTACTAGTAATCGCGAATCAGAGATATGTCGCGGTGAATACGTTCCAGGTCTTGTACACACCGCCCGTCACACCATGAGAGTTGGCAATACCCGAAGTCCGTGAGCTAACCGCAAAGAGGCGGCCGAAGGTAGGGTCAGCGGTGGGGTGGGGAATCGTAACAAGGTAACCGG
+
./2:544*42+'-5-*//)13298171(/,*)*)-**/$).&,1++'))021+*''&*))(&&#%%(+)*2**''/.54:444).(0,,'(*,/349,3+(++*,((/4399./*+)/-76<::0.,-/7.(-&*)(*.-)(%%+($'(3376656333+.-.136*-.1/30/*.-02*2''%*'$&(+..,3-33.'/+)))*..871-*&**121/'(()/521/,-,-1//23)+/00*(('()+.../,159562531-+)*,54431*15/2:*-+''..438++-/9;-65,-'7))&))&04-*-34)),1+)+*350/03/2.,))*.88863010134791,+91+0--.9186%/'%)$')/501..40,*'''(#'%%&**16-('&)**&(%,*..977475/-*4*;<;9567,*(*''&&#,18,06)%(%%$(('%&$*(%%'(***)-2/755:8;,(**%*.**&')(+)((*)(%$%$'($%'''0)+,/-)+.0&(*/)-+./)&,+*00629'''((++)-51:2-78-365,3++*23&'*+.5443443515221558/1223331-,&'''%'+-.291(361:3:24:3*+/)4'(0/*//*.0:118050(./-'6*)*+'(&',*1+.3*&%4-65786(22/03644/2()08204//.,+1.02+-*)/,,05+)#%*))*-/)*',/66745'24*,,,-4442-073/4-,'+'*/72432511402/&()+9/.+.//69899)(+)+23-1+,231,0:;</79.4:;88:78806405(*-:60401.(+(+-(&''1-,,/%&%%))'()*).22**--0'(7+,,302,4,,-.///754&*&&)0&-&/,')*+*+)())*.132('-824-1(+*//.,/961:3/1611/1931-*)**2.*,*0,,%:5**(.*,-6342277.6-3++,26&&&&$%)1-/,+*)**,)0(*+2132/503,())00+'(*0/8:;:97.5.69:948
@3a3ac82f-683f-48a2-a2c3-aa06ce1b30cb ch=142 read=39506 start_time=2019-12-13T01:01:37Z barcode=BC01 runid=2c9cf7bc05858273f10e7d7ec552fc0bd742dc3e
CTCCTGGGAGGCAGCAGTGGGGAATATTACTTTTAATGGGCGCAAGCCTGATGCAGCCGCGTGTACATGAAGAAGGCCTTCCGGGTTATGAAGTACTTTCAGCGAGAGGAAGGGGAGTAAAGTTAATACCTTTGCTCATTGGCGTTACCCGCAGAAATACCGGCTAACTCCGTGCCAGCAGCCGCGGTAATACGGAGAAGTGCAAGCGTTAATCAGATTACTGGGCGTAAAGCGCAGGCGGTTTGTTAAGTCAGATCTTAAATCCCGGAGCTCAACCCACCAGGAACTGCATCTGATACTGGCAAGCTTAGTCTCGTAGGGGTAGAATTCCAGGGTGTAGCGGTGAAATGCGTAGAGATCTGGAGGAATACCACGGTGGCGAGCAGCCCCCACTGGACGAAGACTGACGCTAAGGTGCGAAAGCGTAAAGGGGCAAACGGGATTAGATACCCTGGTAGTCCACGCCGTAAACGATGTCGGCTTGGAGGTTGCCCTTGAGGCGTGGCTTCCGGAATAGCGTTAAGTCGCCGGGGAAGTACGGCCGCAAGGTTAAAACTCAAATGGATTGACGGGGGCCCGCACAAGCGGTGGGCATGTGGTTTGAATTCGATGCAACGCGAAGAACCTTACCTGGTGCGAGCGTAAAGGTTTTCAGAGATGAATGTGCCTTTGGGAACCGTGAGACAGGTGCTGCATGGCCATAGTGGCTCGTGTTGTGAAATGTTTGGTTGATCCACAACGAAGCGCAACCCTTATCCTTTGTTGCCAGCGGTCCGGCCGGGAACTCGGGAGACTGTCGGTGATAAACTGGAGGAAGGTGGGGATGACGTCAAGTCATCATGGCCCGCCGACCAGGGCTACACGTGCTACAATGGCGCATACAAAGAAGCGACCTCGAGGCAAGCGGACCTCAAGTGCGTCGTAGTCCGGATTAGATCTGCAACTCGACTCCATGAAGTCCGGAATCGCTAGTAATCGTGGATGAATGCCACGGTAGACGTTCCCGGGCCTTGTACACACCGCCCGTCACACCATGGGAGTGGGTTGCCAAAGAAGTAGGTAAGCAACCTTCGCGGAGGCGCTTACCGCTTTGTGATTCATGACTGGGGTGAAGTCTAACAAAGTAACCGG
+
-122())(%**,225/01.37-,5/-2.*'())'-.+5:41.001),02469500%&&&(522,&%$$&)-'+*.,65427',0*.,**)-.',+,/2.($&%'%)%,/)0*-5/&)+-77.1262520,+//-/42+2---...622;4-.,%'**'0/213//,8---4558/3,,,-'01+.*-*(2-'-,/,(%$+.)/4;69.6.0.01&-,(/&))057-)%())(**-(1-(*,-:.,/918.6;355620218.*272*0%),42(+*+'$'$%42344666417++-/.1.5..11%')))*013784.+)4,-.1*2,3/.,15+)%$'*24;7-,/*+45993.,-/17977*+1-5..3.&()-,-*''&++*.1;88*%(*+8::2.4(*)-.))'%%&&.+6671.5-)*//'.+)/**+,90/'(($3)('/.14;,,57623161')+171386,-,*+*1-/-(&%('$'$)*'(4-.6/-290556734.3*/-/5)*(+'4765154')%(*3&(%&)-.'/67/338)307-8:6467.;218;519/00+.:7.57(%&&*,5-/'$'*)++2610-,&)'&+(..8236259:713.04+-46729/1:6/-*)*+*(--118.)+.9;8.++,..1--**)0.067<7093638:8:50614)4-/267762-.')%#$'*..566965214*,)(0'''&'%*+*.*)),*').'3%$%'*6/4.584*7-./%%*)&2.-0;67665643001,+2.+1.04&-3+/367'17&4312*)*,+560+,&'%''*(-833866978720*/23:8232.45(#%$'(19,/5/.+()#((+-/2+++&+&)'+/33/1(.)$'('+**.4-*%$'-+16(2/6471//51/08999931/,.,'4/.30-)&,-73701//++,-.61*+,*,**+(..4;885540/.230249991)%('('*.,..6(()%()*224/)0.2..3,.2200,2:19;--87320290468/)(*'*0/:,,(14/'*)))+.1-1-+-4,+$%'%'&.-*('((&*(',*((/+)),,-:.;332135594,.,1..-0*.-.48/+*.43449
@8bcaabe7-47e4-4323-a773-1cf91c337e78 ch=43 read=49991 start_time=2019-12-13T01:00:37Z barcode=BC01 runid=2c9cf7bc05858273f10e7d7ec552fc0bd742dc3e
CCATTTCGGCTGCTGATGGCTGACCCTACCTTCAGCCACTTCTCCTTGCGGTTAGCTCTGTGGACTTGGGTATTACCAGCTCTCATGGTGTGACGGGCGGTGTGTACAGACCAGGAACGTATTCACCGCGACATTCGATTCATGATTACTAGTAACTCCCAGCTTCATGTAGGCGGTTTCAGCCTACAATCCGAACTGAGACTGGTTTTAAGTTTACGGCCACCTCGCGGTATTGCATCTCCTCTGTACCAGCCATTTGTAGCACGTGTGTAGCCCTACACATAAGGGGCATGATGATTTTGACGTCATCCCACCTTCCTCATAGTTAACCCAGGCAGTCGCTAGAGTCCTCAACTTAATGAGTAGTAACTAACGACAAGGTTGCGCTCGTTGCCGGGATAACAGCGCTATCGACACGAGCTGAGCGAGCAGCCAGCCACCACCTGTCTGCCAATGCTGAAAGTTCCTCGATTAAGAGTAATGCAAGGGATGTCAAGTGTAAGTAAGGTTCTTCGCGTTGAATTAAACCACATGCTCCGCTACTTGTGCGGGTCCCAATCAATTCCTTTTGGTTTGTCGACATACTCCCCAGGCGGAATACTTAATGCGTTAGCGGCACGGAGGTGTTTAAAACCCCCACACCTAGTATTCATCGTTTACGGCGTGGACTACCAGGGTATCTATCCTGGAAACATCCCCCCACGCTCCGGCCTCAGCGTCAGTTACAGTCAGAAGTCGCCTTCGCCACTGGTGTTCTTCTAATCTCGCATTTCACCGCTACACTGGGAATTCCACCTCCTCATCCTGCCTCCAGATAGCCAGTTTGGAATGCAGCACCCAAAGTTAAGGCCCAGGTGTTTCACATCCCCGCCCAATCATCCGCCTACCACGCTCCTTTACGCCCAGTAAATCCGGATAACGCTCGCCACCTACGTATTACCGCGGCTGCTGGCGCGTAGTTAGCCGTGGCTTCCTCCTTGGGTGCCGTCATTATCTTCCCCAAAGGAATAGGCTTTACGATCCGAAAACCTTCATCACTCACGCGGCGTTGCTGCATCAGGGGTTCCCCCATTTGTGCAATATTCCCTCCCGTAGGAG
+
50$('%%*)))&)(((*$##$$%-11.038870%),,'+,5-22306./(6.1-+,-+&&&)0()-(&)(()-)%**($)())**-,)++.-22/;9648643//-0'(34:/3.0-.9998<..090520-+,0*&').'%%,-161230)*-45-;/()128;:/2/---50&00;60//4:6789;19''-81101+02::09;;-+)..7'$&'$%&',712**'(,,11-..0240**,210+.5-01;097.,.,0.**+,19754329+**+,(,--3)597083222073::40013.*),+/*&')+82533/1)-200(.)*+.681+.(&(*)((((,3,-'1)--1-,+%'(*..17001759698,/6/845365765;2.)/670./),#$%%%''*0-//(,./243.''*-''*-'/((%(''--.5933/*$%*)&''''(()/)&.3-35564/2./(()*,,+%026)5,.2&6720-3-,*%&(*.,82:98<:55/.),%,(+,;076/)---//33('+%&*-,2-0,2(()+(%&'(,81:843;;-12/03)*,'$#%'$)*-:<6*2437:6;1*-8,6/3)('+'&(&'*('.+.-.2.014**,0..4990),-,.,..644;656674<3..++-3.2;68766:2+(&*%)*(+)*1.(&)(%&%(-.:86*')'')()'++415-.0//71306/00582,&()('*-1/2---5.-7847755<9922')0)*))(--1;5/.02.0-++)*&$'&+(/,.2%%''*,-.%*1,((+)(('$(&(%$**./1;:-020/1/$%%$*)'(((&()%&(*-%%#1/-')5,,--.+321*&((&./-0*198149101.*/+--.-*.4+--0.1')*.63026789::;9777669;4682-1/(+-7./3/1/:33//,.*(%&'&&(-933492382++,*))+%*'*/(-),9699408./08089:.14-+)-+*,+100:4//0/32+(.35,6121669:39960323194/5301.-,-.7..4/00-3985*)21)-6695;4-4&)''%14(+90/**$
@79870729-492c-4274-9840-a87a12f844a0 ch=58 read=55529 start_time=2019-12-13T01:02:55Z barcode=BC01 runid=2c9cf7bc05858273f10e7d7ec552fc0bd742dc3e
CCGGTTACCTGTTACGGCTTCACCCCAGTCACGAACCCGCCGTGGTAAAGCGCCCTCCTTGCCGGTTAGGCTACCTGCTTCTGAGACCCGCTCCATGGTGTGACGGGCGGGTGTGGCCGCAAGACCAGGAACGTGTTCCTGGCATGCTGATCCGCGATGCGATTCCGACTACACGCAGTCGGAGTTGCAGACTGCAGTCGGACTACATTGGTTTTGTAGGTTAGCTCCCCTCGCGGGTTGGCAGCCCTCTGTACCAGCCATTGTATGACGTGTGTAGCCCCCCACCTATATAGGGCCATGAGGACTTGACGTCATCCCCACCTTCCTCCGGTTTGTCACCGGCAGTCTCATTAGAGTGCTCAGCTGGATGTGGCAACTAATGACAAGAGTTTGCGCTCGTTGCGGGATGGCAACATCTCACGACTGCAGGCTGACGGCAGCCATGCAGCACCTGTGTGCAGGTTCTCTTTCGAGCTGATCCCATCTCTGAAACTTCCTGCCATGTCAAAGGTGGGTAAAGGTTTTTCGCGTTGCATCAGATTAAACCACATCATCCACCGCTTGTGCGGGTCCCGATCAATTCCTTTGTGAGTTTTCAACCTTGCGGCCGTACTCCCCAGGCGGTCAACTTCACGCATTAAGCTTCGTTTACTGAAAGCTAATTCCCAACAACCAGTTGACATCGTTTAGGGCGTGGACTACCCAGGGTATCTAATCCTGTTTGCTCCCCACGCCTTTCGTGCATGAGCGTCAGCAGTACAGGTCAGGGGATTGCCCTTCGCCATCGGTGTTCCTCCGCATATCTACGCATTTCACTGCTACACGCGGAATTCCATCCCCCCCTCTACCGTACTCTATTATGCAGTCACAAATGCAGTTTCCCAGGTTGAGCCGGGAAGGGTTTCGCATCTGTCTTACATAACCGCCTGCGCACGCTTTACGCCCAGTAATTCCGATTAACGCTCGCGCCCTACGTATTACCGCGGCTGCTGGCATGGTTAGCCGGTGCTTATTCTTACGGTACCGTCATGGGCCCCTGTATTAGAAGGGGCTTTTTTTCGTTCATTACAAAGCAGTTTACAACTGAAGGCCTTCATCCTGCACGCGGCATTGCTGGATCAGGCTTTCGCCCATTGTCAAAATTCCCCACTGCTGCCTCCCGTAGAAC
+
3.*/0:..-((-.%-/,34;618/0)''977/-.0+86-5:49/1(,/)(*+7:3457/5,/5'4,8),**'%(&%$$$'%%'*,.4;3./11.'*.875,,0-'4603.('''''&%#$''%-,,'.+-/-&/,42*'$*)(*,6987783-,--0'(&)'193--+,'%'&)253887,'&(-6.00:870/.%&/003266.*%*)/.863)&-(--(1(()*199615.3(/97:2821(4:12258817:///6+7)(%$'&''(,,.--/242:63,*/1/00/,--799:)*,&16,*,-+039011++64/)-33;65./0/1-65,..,,+--++.--/1',))'&).-341+&*+'(25.,%($&'*-,400/0.)%',.94*.%&-++8--'-2*)%#%-(%,../.,%'+,1$%)%'*../.2023+%+4*3),(''&-+0+0,..31276788-7;,,,+(&&&'-16*+888877/82-/25,(),101247.7.*1)(-)*05+-.0:;9:.78542&*,-9/.003.;473)'*+21/3/*,0&)+*./.0.5+)+)'%'))),*,/*13.,&/+10:3''1+5,1.)-/608.7110/670'0)%%')3)4,083,1*+%),+(')-72-/6-+0.227/'+42454+.),/8/9.6'/)9-0114.,).,$(.+++,-80/1)1)'('(&/)+,02956877398)+*.46*$(%'*-340-201-.)+-3344'$$%&++2)3524&)/31)2.+69,4;6559466(0612998449.016::98232337<;1+-./0322)/..+*'*-004//3/14761-24361-,()//-))&%+)3,2-,+,497225272:+.5-).3-6.//2.%+('%))/.5,+'+,-,%%()3+**&&)+0526<61/,,'-*-33,)*+/61,-.4789.0*).400.012545'14.,*/(1+,;78;886:773/.3-,&+%+01,./5%2.+,1.35<64722-+*,19665(-,60743+'('%((&'*+).22*+356;9514880(-/*-)/,(*(3484.*+%)$',.-//...-,03.-+,%,+2193+182589933/(13-,7-62295(,+,3339550.169//132454541/60-/3.,3-
@d42fb03a-13ac-44fd-abaf-704dfe4daafa ch=157 read=42040 start_time=2019-12-13T01:03:04Z barcode=BC01 runid=2c9cf7bc05858273f10e7d7ec552fc0bd742dc3e
CTCACGGGAGGGCAGCAGTGGGAATATTGCACAATGAGCGCAAGCCTGATGCAGCCATGCGCGTGTATGAAGAAGGCCTTCGGGTTGTAAGAGTACTTTCAGCGGGAGGAGGGGTAAAGAGACCTTTGCTCATTGACGTGCAAATACCAGCTAACCGTGCTTAGCCGCGGTAATACGGAGAATTACAAGCGTTAATCGGAATTACTGGGCGTAAAGCGCAGGCAGTTTTGTTAAGTCGAATGTGAAATCCCCGGGCTCAACCTGGGAACTGCATCTGATACTGGCAAACGAGTCTCGTAGGGGGGTAGAATTCCAGGTGTAGCGGTGAAATGCGTAGAGATCTGGAGGAATACCGGTGGCGAAGGCGGCCCCCTGGACGAAGACTGACGCTCAGGTGCAGAAAGCGTGGGGAGCAAACAGGATTAGATACCCTGGTAGTCCCGCCGTAAACGTCGTCGACTTGGAGGTTGTGCCTTGAGGCGTGGCTTCCGGAGCTAACGCGTTAAGTCGACCGCCTGCAGAAATACAGCCCGCACCGCG
+
-,,$&)11+*5,1/31-/2296,4/28520.0195-%*+(*,5*61//./342*352701*,-2.-*+-+0()*,--67;715559*(-)&'&&&(,5,-/0/.4-')2((-(&(+0*%&&&'%%.''+,.+3,+).%$$&%+'$%,)%))'$#''&(%$$$'%(&%%'**/,--83/.-'(*)'*-3134481814.64416023::45556:6*,.0-298(62:7-,6.5*/-/().10/()2+)-76,++))),.0+,)**&,,-911/.0301224230--3)((&%&()555+2(508,2320403.+'/2//11321853&(.()/:821-,.-.4792.,-1.6889;826,+-,((--52941,/22--)*)'(*(---*--3*,9:84('++)&'*2649-,/11;+4/46+1/')++)..'%&+,*+.5-''0/932,*())(&(*0/2-5/2+-,.5.0,2*'*+,).),).1215.)0-,+).24/+-(+,1++/164794692'$%%(*''&,&&2.*&($%)$%%
@93ce4d26-2901-4c25-9e25-7a62417b120b ch=300 read=72428 start_time=2019-12-13T01:02:56Z barcode=BC01 runid=2c9cf7bc05858273f10e7d7ec552fc0bd742dc3e
CTCTACGGGAGGCAGCAGTGGGAATATTGCACAATGGGCGCAAGCCTGATGCTGTCATACGCGTGTATGAAGAAGGCCTTCGGGTTGTAAAATTTCAGCGGGAGGAAGGGAGTAAAGTTAATACCTTTGCTCATTGACGTTACCGCAGAAGAAACACCAGCTAACTCCGTATAGCAGCCGCGATGGCCACGGAGGTGCAAGCGTTAATCGGAATTACACTGGGCGTAAAGCGCACGCAGGCGGTTTGTTAAGTCAGATGTAGAATCCCCGGGCTCAACCTGGAACTGCATCTGATACTGGCAAGCTTGAGTCTCTCGTAGAGGGTAGAATTCCAGGTGTAGCGGTGAAATGCGTAGAGATCTGGAGGAATACTACCGGTGGCAGGCGGCCCCCTGGACGAAGACTGACGCTCAGGTGCGAAAGCGTAGAGGAGCAAACAGAGTTAAGATACCCTGGTAGTCCCGCGCCGTAAACGATGTCGGCAGAGGTTGTGCCCCTTGGAGGCGTGGCTTCCGGAGCTAACGCGTTAAGTCGACCGCCTGGGAATACGGCCGCAAGGTTAAAACTCAAATGAATTGACGGGGGCCCGCACAAGCGGTGGAGCGTAATGGTTTAATTCGATGCAACGCGAAGAACCTTACCTGGTCTTGACATCCACGGAAGTTTTCAGAGATGAGAATGTGCCTTCAGGAACCGTGGACAGGTGCTGCATGGCTGTCGTCGAAAGCTCGTGTTGTGAAATGTTGGGTTAAGTCCCGCAACAGGCGCAACCCTTATCGCTGTTGCCAGCGGTCCGGCCGGGAACTCAGGAGAGTGCCAGTGATAAGCTGGAAAGGTGGGGATGACGTCAAGTCATCATGGCCCTTACGACCAGGGCTACACACGTGCTACAATGGCGCATACAAAGCTGACCTCGCGAGAACAGAAGCGGACCTCATAAGTACGTCGTAGTCGGATTGGAGTCTGCAGCTCGAGCTCCATGAAGTCGGAATCCGCTAGTAATCAGTGGATCGGAATGCCACGGTGAATACGTTCGGGCCTTGTATACACACCGCCCGTCACACCATGGGGAATTAAGGTTGCAAAAGAAGTAGGTAACCAACCTTCGGGAGGCGCTTACCACTTTGTGATTCATGGCTAGGAATTGAAGTCGTAACAAAAGGTAACCGG
+
&,-((+(54*.61/3312.37/)/,,6/.,01-<..7,)*,.4.3;8725*(*%+-&)(..32423,0-+-'))-108878,:909---/.)++(%%(+/52(*2,3*.(&*,.97419/8,).),3*)359364.-/./5,15)+*,1+&+(%%*.2&.+*,.,,52(0&')-132441--&)&$'&(*.2+-+*,23.02015.3*-)./)1(&)&)524-+.*;6.).-,(,+/16;:53342(0,4.338456:84+&0...0/),4588:/4/+).),0/./...6)*,000515/.1(***+()(((((//44+&.0,/0)--,1+.-.73.&%&'.60328//.165//-,,11290.4.06,')%$)('-%',)'&)))-*/33,+-7720-.++*--,/.//03340.,')0,)*..),%)')'-9;63)+''++)'*,714;,,396+,,+.(&'&-528:;4600.*.01&/%+%'(2933*73+%%%&*$'.00269114-(-,*-./0212341634-0655581131-)(*(',4*30-*,16-76:1:75*+,.4;6608260*5'-8:303,()'+.3,5043581231/221296;8191:2--0126053-,3/-367170/6950,-.04/0059:,++19,5,*7:3/)'(*-:88103/-1226684,66233..,0())+*-00110---,465565425(''+$',0560://.32::4268/645641.1/2*+.7/9''41162&-0'&+*..,,.,0,,04//01717//10,(-(-*333++(()&()-0++-,.--/6'-/5832)+8-.9<647545245/-,0368634/5.-(%%#%'(9;768:16/.+)%('*..3-3-3/-0,,..//4**&&$(+-.300+()'(&%*0%*)(,,/-0/35,+1(')'+114450526'2'2.1.*++,-./'.,**)((*,.0-/+'%*&(&3-716'(+0.,,1.'&&%&27886%0(1/352,.-4.''6./0.152(,123/7--,0++)-+2:60:4../+,*/644&*,)%%(('((,-2./169-%(('))(-*+.*(''-32210;4-12*,*6**6/+*-.++657:;943%&','*()&,((-0+,5,,,3/-55*0.11515*/
@fbf39731-588f-484a-9973-e69dce9fe97a ch=165 read=77392 start_time=2019-12-13T01:03:11Z barcode=BC01 runid=2c9cf7bc05858273f10e7d7ec552fc0bd742dc3e
CTCCTACGGAGGCAGCAGTGGGAAATATTACTGGGCGCAAGCCTGATGCAGCCATGCCGCGTGTATGAAGAAGGCCTTCGGGTTGTAAAGTACTTTCAGCGGGGAGAAGGGAGTAAGGGAGATTAATACCTTTGCTCGTGACGTTACCCGCAGAAGAAGCTTCAGCTAACTCCGTGCCAGCAGCCGCGGTAATACGGTGCAGCGTTAATCAGGATTACTGGGCGTAAAGCGCACGCAGGCATTTGTTAAGTCAGTGTGAAATCGAACCAGCCTGGGAACTGCATCTGATACTGGCAAGCGAGTCTCGTAGAGGGTAGAATTCCAGGTGTAGCGGTGAAATGCGTGAGATCTGGAGGAATACCGGTGAAGGCGGCCCCTGGACGAAGACTGACGCTCAGGTGCAGAAGCGTGGGGAGCAAACAGGGGATTGAATACCTGGTAGTCCACGCCGTAAGCGATGTCGACTTGGAGGTTGTGCCCGCTTGAGGCGTGGCTGGAGCTAACGCGTTAGTCGACCGCCTGGGAAGTACGGCCGCAAGGTTAAAAACTCAAATGAATTGACGGGGCCCGCACAAGCGGTGGAGCATGTGGATTCGATGCAACGCGAAGGGCCTTACCTGTCTTGGCATCCACGGAAGTTTTCAGAGATGAGTATTACTTCGGGAACCGTGAGACAGGTGCTGCATGGCTGTCGTCAGCTCGTGTTGAAATGTTGGGTTAAGTCCGCAACAGCCCTTATCCCCTTTGTTGCCAGCGGTCGGCCGGGAACTCAAAGGGAGACTGCCAGTGATAAACTGGAGGAAGGTGGGGATGACGATGATCGTATGTACCCGACCAGGGGCTACACGTACTGGCATACAAAGAGAAGCGACTCGAGCAAGCGGACCTCATAAAGTGCGTCATGGCCAGTTGGAGTCTGCAACTCGACTCCATGAAGTCGGAATCGCTAGTAATCGTGGATCAGAATGCCACGGTGAATACGTTCCCGGGCCTTGTACACACCCGTCACACCATGGGAGTGGGTTGCAAAGTAGGTAACAACCTTCGGGAGGCGCTTACCACTTTGTGATTCATGACTGGGGTGAAGTCATGGCTCGGTAACCGG
+
0143*+.,3),505486540&(-)++)0,'**+.--(-03*3<667988/&/3.3+-667744435432(*(,+5--3,.6.58-/38((0,,.5630553:;+**,*(0,%'(/(*,*'(&.*-8.56:,830/02).0-2.5/.191%.((-+&**'*,01+--+-.,-35-.4:72/0--.2+/*4/04102)*&&()'*.0:0804)*'%*4+007:998868/,+),(*(*)*(&'+22./:./,08+((),+-54-/)&(*+.,2869;7,501101116121115230/+))'(,0/145661)/21')&0*2./0-29820./.2856,25-.186''(*,55:80.2.31598571//*00-/6585+'-62..-&())+,,-*()%*.7///%%+''(.,,(3-&+-3<49-+/*)$3(&(7456;35;764+0&*+0360002(-+)++542*../20,--.../87<6,,()++03122,30..-*%*,+))),-.3..28666975-%&'&&%%)(-.3530.4+/0,519010-186;7523042546,644.;2/001124060132&'))('&%&#0.,....172862,-5,&'1729.1/./)(..(0/*373./0.)-).5<5/))'*/7.,'(%'(&-.634;90718564'+&((**,28:9978574346:5740,--309,4-*.9,*+:16/32914/-3*(,/'2*%,4'(.*02.++,.5%+/14;2*21:5:)8-33;9.85595:*),*%)(2.)1.'.00135:1/.2,)+)),,-.-78303/.,+'''%('$%$&$(%(,()-/:581-*,+*+(*)+&(($%&+,2666)')&()()810%&$$%.26/24;76832)+.22+-03/54+*++'.1.4/4+**++)))1+--7.*-,-0-0//2--/%.(1,/,01111/6010.4/..6/*))*(.)*,/5/*(.+--,.20,*-///../,-010-+/2-1142323;8995,())/411:6020(&'&.-,/)-(/.8627)71)*1/.223039-./71,/34693((()'%&+0,/.,4,+*'-+&&'&%*)+538+6
@8a5ce9a0-f3a2-41b3-8db0-992f0ea40e22 ch=165 read=77390 start_time=2019-12-13T01:03:08Z barcode=BC01 runid=2c9cf7bc05858273f10e7d7ec552fc0bd742dc3e
TTTGTTTGCTTGTCACGACTTCGCCCCAGTCATGAATCACAAAGTGATGCAAGCGCCTCCCAGAAAGGTTAAACACCTTTCGCCTTTTGCAACCCTCCCCATGGTGCTGACGGGCACGGTGTGTGCAGGCCAGGAACCCATCACCGTGGCATTCTGATCCACGATTACTAGCGATTCCGACTTCATGGAGTCAGGTGCAGACTCAATCCGGACTACGGTACTTTATGAGGTCGCTCGCTCTCGCGAGGTCATCTTTGTATGCGCCATTGTAGCACGTGTGTAGCCCTGGTCGTAGGGGCCATGATGACTTGACGTCATCCCACGCTTCTCCAGTTTATCACTGGCGGTCTCCTTTGAGTTCAGCGCGGACCTGCGCTGGCAACAAAAGGCAGGGTTGCGCTCGTTGGGACTTTAACCCAACTTATTCACAACACGAGCTGACGACAGCCAGCAGCACCTGTCTCACGGTTCCGAAGGCACATTCTCATCTCTGAAAACTTCCCGTGGATGTCAAGTTGGTAAGGTTCTTCGCGTTGCATCGAATTAAACCACATGCTCCACCGCTTGTGCAGGCCCAATCAATTCGTTTGAGTTTAACCTTGCAGCCCACGTACTCCCCAGGCGGTCGACTTAACGCGTTAGCAGCTCCGGAAGCCACGCCTCAAAGGCACAACCTCAAGTCGATCGTTTACGGCGTGGACTACCAGAATTATCTAATCCTGTTTATACGCTTTCACTGGGCGTAAGTCTTCGTCCGGGGGGCCGCCTTCGCCACCGGTATTCCTCCAGATCTCTACGCGCATTTCACCGCTACACCTGGAATTCTACCCCCTCTACGAGACTCAAGCTTGCCAGTATCAGATGCAGTTCCCCAGGACAGGCCAGAGTTCACAGCCCTGACTTAACCGAACCGCCTGCCGTGCGCTTTGCGTATTAATTCCGATTAACGCTTGCATATCCGTATTACCGCGGCTGCTGGCACAGGTTAGCCGGGTGCCTTCTGCGGGTAACGTCGAATGAGCAAAGTGTGCTTTACTCCCTTCCTCCCCGCTGAAAGTGCTTTACAACCCGAGGCCTTCTTCATACGCGGCATGGCTGCATCAGGCTTGCGCCGGTAGCCTCGCAATATTCCTGCTGCTCCCGTAG
+
/.&'(,'%'&$$'*&*++1374+.-71)+09.1/,720)-*3,,)*'*(*)&%&&+(&+*(%&*-+),-+'0(*+,+$&(()(*)04/./,1/8-'*98*)7151/%(),3)---$))0*-,&&#%&-33:133')'&%&&-(/5.329748;3.0039/...8/:.(('''-/2;44567987442+))*,(*+.*/0889984:-8'4(5544,(''$&$&)(*,)-'''&+01/2/1-213-'&*.3**)+14+.03+)&**%-.,*',,'+++-.(()+/;106::8'1&)**'&&)+./*,&'(++/3323,23,+%)&'&'''*%#&&&%(,7366060&38775.54+'&.43,$&%%(/935,$%)*/,3.-.*0/84(*'%',./09/5+148-3+260/.++&*&+)&,*&&&&640*,---++'&+200//0,.//40*$&')**0.++3.04/65:49(+%'(031-326<84545/3.1,.88/.9100&)*,5453,.(&&-+*)((.+/.668:533.1...352('+.,3;802''%'&)'09245.0,1-..1%,*-2(('(/)1+83'3:80019;;.9/5-70/+278*%'$-&.-/79.-1/60::97630304..++,,',+)&()++20--$%%%**-4/225+.6*-..7282/44),1*'&)+,13,-/3229991/1,//+)-*1215402/0.++.-;.$#$)$*/3,*'))&+41)*&((*45;56*.'*-068.00-...1-,4*(0)-/322823/.-),-.*,)-'0+1/2-6;9-359)...225979/3+4+5534994/*./.1..3358952+11822/+--/88168968)6712+*)',+$%'+004)*$(05*')&*/4+()++1411.$%%%)6268-.,3-./71+./*$$%&&()3,8;52115221/()-'''%%(*00.22.8,.4+.-81101+.)(%&#-+(-,'*0,+,('&$&().-1&25468643-'*)(*)%(.0)'''%$%&+.(+*25*4700/088,('%%&*(%*%$()*',-139.,,'//06957;755+,*)*-,*/.%$$$&(*0$&%(,2-0/47-1+'$&%&&&()3/*-+++)0//+-+27+,5*1
@d51fcf2e-f887-4b53-9eb2-bb501ee3b491 ch=297 read=61020 start_time=2019-12-13T01:00:01Z barcode=BC01 runid=2c9cf7bc05858273f10e7d7ec552fc0bd742dc3e
CTCCTACGGGAGGCAGCGAGTAGAATATTGCACAATAGGCGCAAGCCTGATGCAACCATGCCGCGTGTATGAAGAAGGCCTTCGGACATAAAAGTACTTTCAGCGGGAGGAAGGGTAAAGTTAATACCTTTGCTCATTGGCACCGCGGAAACACCGGCTAACTCCGTGCCAGCAGCCGCGGTAATACGGAGAAGTGCAAGCGTTAATCGGAATTACTGGGCGTAAAGCGCACGCAGGCGGTTTGTTAAGTCAGATGTGAAATCCCCGGGCTCAACCTGGGAACTGCATCTGATACTGGCAACTTGAGTCTCGTAGAGGGTAGAATTCCAGGTGTAGCGGTGAAATGCGTAGGATCTGGAGGAATGCCGGTGGCGAAGGCGGCCCCTGGACCAGACTGACGCTCAGGTGCGAAAGCGTAGGGAGCAAACAGGGGATTAAGTACCTGGTAGTCCCGCGCCGTAAACGATGTCGACTTGGAGGTTGTGCCGAGGCGTGGCCGGAGCTAACGCGTTAAGTCGACCGCCTGGGAAATTACGGCCGCAAGGTTAAAACTCAAATGAATTGGCAGGGGGGCCCGCACAAGCGGTGGAGCATGTGGTTTAATTCGATGCAACGCGAAGAACCTTACCTGGTCTTGGCATCCACGGAAGTTTTCAGAGATGAGAATGTGCCTTCGGGGAACCGTGAGACCGTGCTGCATGGCTGTCGTCAGCTCGTGTTGTGAAATGTTGGGTTAAGTCCCGCAACGAAGCGAAACCCTTATCCTTTGTTGCCAGCGGTCGGCCGGGAACTCAAAGGGAGACTGCCAGTGACTGGAGGAAGGTGAGGGATGACGTCAAAGTCATCATGGCCCCTTACGACCAGGGCTACACACGTGCCACAATGGCGCATACAAAGAGAAGCGGCCTCGCGAACAAAGCGGACCTCATAAAGTGCGTCATGTAGTCCGGATTAGGTCTGCAACTCGACTCCATGAAGTCCCGGAATCGCTGGTAATCGTGGATCAGAATGCCACGGTGAATACGTTCCCGGGCCTTGTACACCGCCCGTCACACCGTAGAGTTTGCAAAGAAGTAGGTAGCTTAACCTTCCGGGAGGGGCGCTTACCCTTTGTGATTCATGACTGGGGTGAAGTCGTAACAGGTAACCGG
+
//43./2'4+(++-.65(&&*%()-)052,++-3:2%180'236-141.%0*..',&/)(+9.32/--*,.4.&)+*),--4-/*&%(&)19-+.,(+01,,-..74**'&%+*&)(24//8.8.-0.59.+/0,+.0-/+*+*&)'*-/-0(0+'101/5./0/./3684/4/137391:2.9000691**,)*137643),,6.37&0+-/4/325:8734151*+,+%,*-%*,*',,4,,3:88.0:,1,+))&)+()120),('&(--)0+**.*/-/0000/54./.+-0//*+(&%$&#%&)12688,*/3,/+,(0+./-*1/-+'%)*6;5.-.(*,,,*('(%*++0-+8/,41%50/66/9,++-,-+(+,*..,2619(,----,,31346532498(),*'')(&*-.'+-1;55',3-('9),'(+/09)*4-23207+'+02765::444//)***,.0918//+1/,-051+'/1.4-&%&&)*,-/422.,))2.7-.00/+20-12,,&'&&&(',+8.:-6836(/,32:8.-.2./00,,+/-0+0(2.821++3/,,-10257.6/0'&,-12/*+43<:396:5011128.4'4.,/*+++)'#&(0*0.)*'%'&(2151-/-/)**,4:76.,,-.9/.)*-..5039788(02(+*07/23401/$./1686455,)(-&+6581)()+/46/./*+-,961137/165;54/203(#,%%'(+*&$$))+.35.7122.394+19/2..(++4)/,5/.*960611:18*/2++//27577544/./(+-/0.-,0,++*09,5665989183()./184'*+2154,.1))),976298853//.*,-*)+*)*2/.17324553776*))(),&''%+/4413/('(+80/03<95886//7<866787::04+)&*)6)9*-9-'*'+,510,)-/062578856.6--+8,'&*%$%*.05*0./400077.-./6/,71220(,-525676475759+,+/56/8..-6/./0,5:0386/.,+0(((+&*)4++.-9/&((((/0*,&0,.-/,/6090'*97-.27621,2,(0*&*72.3457:7(1)()+(/-***-,*)+,.6802+/-296806
@ff781028-819d-49e5-aa99-d8d72919c64c ch=171 read=72635 start_time=2019-12-13T01:03:22Z barcode=BC01 runid=2c9cf7bc05858273f10e7d7ec552fc0bd742dc3e
CCGGTTACCTTGTTGCGACTTCACCCCAATCATCAATCCCACCTTAGACAGCTCCTTCCTTGCGGTTAGGCCACCGGCTTCCGGGTGTTATCAACTCTCGTGGTGTGACGGGCAGTTAGTAGTACAAGGCCGGGAACGTATTCACCGCGACATGCTGATTCGCGATTACTAGCGATTCCAACTTCTTAGTCGAGGTTACGGACTACAATCCGAACTGAGAGAATGGTTTTATGGGTTTTGCTTCACCTCGCGGCTTCGCTTCCCTCCTGCATCCAAATTTGTAGCGCATTAATTGCTTGGCCCAGGTCATAAGGGGCATGATGATTTGACGTCATCCCCGCCTTCCTCCAACTTGTCACTGGCAGTCTCATGAAGTCCCCAACTTAATGATGGTAACTAACGATAAAGAGGTTGCGCTCGTTGCGGACTGGCAACATCTCGACACGAGCTGACGACAACCATGCACCACCTGTATCTCCTTAGCTATCTCTCCATCTCTGGAGCCTTTATGAGTATGTCCTGGTAAGGTTCTTCGCGTTGCTTCGAATTAAACCACATGCTCCACCCGGCAGCATTGCGGGCCCCGATCAATTCCTTTGAGTTTTCATTCTTGCGAACGTACTACTCAGGCAGATGCCTTATTGCGTTAACTGCGGCACTGAACTGACATCAACACTTAGTACTCATCGTTTGCGGCGTGGACTACCAGGGTATCTAATCCTATTGCTCCCCGCGCTTTCGGGACTGAGCGTCAGTTGCAGGCCAGATCGTCGCCTTCGCCACTGAATTGTTCCTCCATATCTACGCATTTCACCCAGCAAATTCGATGCCGCTCTAGCTGCCCTGGTTTCTATGGCTTACTGAAGTTAAGCTTCAGGCTTTCACCACCAGACCCTTGCTGCCGCCTGCTCCCTCACTACGCGCCCAATAATTCCGGATAACGCTTGCCACCTGCGTATTACCGCGGCTGCTGGCACGTAGTTAGCCGTGGCTTTCAATAAAATTACCGTCACTCGGCTACTGCATTTCCATAATAGCCGCCGTTCCTTCCTTTATAACAGAAGTTTACAATCGAAACCTTCTTCCTTCCGCGCGGGCGTTGCTCGGTCAGGGGTTTATTGCCGAAAATTCCCTACTGCTGCCTCCCGTAGGAG
+
621.6/+((,,+8-&+-(,/./-+37/-031+,,-8186)(,*,+(+-)(&%'01+742-7),+.-3%(45.,6*0,*//-&7;,,+16102+3-.../37877764565052$,.('(-*'+,4-3..1-/(**2/5:759213:365575767776586)))*1+2210000/8-3)*$*)1&,')*810.-+71'/#,.97576;74.-1751%')$)*.-3377;,1209-69;./13:133;35.,/736<556870:6,.('$)&'8-&*',--)+*..(*&.'(&+'&'+(+*/.+*-300++,(-38./0.--.-35</,*-.04955::**177:9808(5(-372424521622350..&*)(**),47+-**,-.1/.041/01-,-31-+*-10*,$)),-*+-.47171++(,%%&'*,*&*)-/4500226453555572321.5.**))*/4.3848556658(+*)',-0302001424442371)+00-30*,,%'('(')+'%&%%'&'*-84:<957150/06:7)(2026<8;<333312230,82)'+*()*'.)*+390755+&')+357;73/69/,24:;-:9:<-8,,,4154.6-22./22.079//1/*+&%&)143480;07.3.+'+,-9898(',():67:050+-,-((.+-14335/.5+%)//,+--31-+%&#&..(()*-*+733'(%')&**/;7+%,'(,.*/-;941./'11()*+,060/-0&0.--787478794/5112.),('**(-*..3-16+(($&))*.0513;62()3)#'+()10.,*()#&('+,-.-+.1387)'(./85.-+'(-*-5/54/4.+7,0)(,/71&070.63+%')(*+-,18</70,,./0;799644425&')&'(%)(,%,,'*6,-47;0638396965336142062-*-+-14:4392.2/./::92/,&*)./7583238,3.1('(&$-+032,%/&(4.464+./1262-('$$(&(-./+&('%%%'0/+03+,:,'),*,-44+,2780*-*),69++*04/+065.43501:42.11%$&&)'()-,/0/0602.00(-02+020).4-2850733,030.*&*++-+*--)04,,217-,,
@cb5de7ed-7779-486a-a6c8-2021c3c7c888 ch=384 read=40614 start_time=2019-12-13T01:03:19Z barcode=BC01 runid=2c9cf7bc05858273f10e7d7ec552fc0bd742dc3e
CCGTTACCTTGTTGCGACTTCACCCCAGTCATGAATCACAAAGTGGTAAGCGCGCCCTCCCGAGTTAAGCTACCTGCGCTTCTTTTTTACGCAGCCCACTCCCGTAGTTAGCTGACGGGCGGTGTGTACAAGGCCGGGAACGTATTCGGCATTCTGATCGATTACTGGCGATTCCGACTTCATGGAGTCGAGTTACCAGACTCAATCGGACTGTTGCCTTTATGAGGTCCGCTTGCTCTCGCGGAGTCGCTACTCTTTAGCATGCGCCATTTGTGGCACGTGTGTAGCCCTGGTCGTAAGGGGCCATGATGACTTGACGTCATCCCACCTTCCTCAGTCTATCACTGGCAGTCTCCTTTGAGTTCCCGGCCGGACCGCTGGCAACAAGGATAAGGGTTGCGCTCGTTGCGGGACCCAACCCAACATTTCACAACACAGGCTGGCTTGACAGCCATGCAGCACCTGTCTCACGGTTCCCGAAGGCATTCTCATCTCTGAAAACTTCCGTGGATGTCAAGACCAGGTAGGTTCGCGTTATCGAATTAAACCACATGCTCCACCGCTTGTGCAGGCCCCGTCAATTCATTTGAGTTTTAACCTTGCGTATTACTCCCCAGGCGGTCGACTTAACGCGTTAACTCAGGCCGCCTCAAAGGGCACCAACCTCAAGTCGACATCGTTTACGGCGTGGACTACCAGGGTATCTAATCCTGTTTGCTCCCCGCGCTTTCGCACCTGGTGTCAGTCTTGCTTCGTCAGGGCCGCCTTCGCCACCGGTATTCCTCCAGATCTCTACGCATTTCACCGCTACACCTGGAATTCTACTTACCCCCCTCTACCCGAGACTCAAGCTTGCCAGTATCGGATGCAGTTCCCAGGTTGGTTGGGCCCGGGGATTTCACATCTGACTTAACAAACCGCCTGCGTGCGCTTTGCGCCCGATGAACCGATTAACGCTTGCCCTCCGTATTACGCGGCTGCTGGCGCGGAGTTAGCCGGTGCTTCTTCTTTGCGGGTAACGTCAATGAGCAAAGGTATTAACTTTACTCCTTCCTCCCCGCTGAAAGTACTTTTACAGCCGAAGGCCTTCTTCATACGCGGCATGGCTGCATCGAATTGCGCCATTTGATACCAATATTCCCCACTGCTGCCTCCGTAG
+
4*'&*'*(+)$3/((*(+586,1,,'''-.,-,*5330203/*/,606813,+),.+*1+(''**-41233013+(,'((8&3697:,*0*-+&.2+&)*094,/1521),'(*.24761*0,-.+02269-01.(.3)-0)*'&))'-.0654332//().-/07*41./7915.)-030-1+(())/.123:216%(,21.,.+1.9/+($&*)++08811/*+&).-*,3/-,-/.3.42*$&''+*/&),,06-%&'+302249.87*+.*-,&+-/13+&)*2722:;64+/''+36535*+)(++.//920/1+-)),3/&-/287914+(*++899246030)*,-.0(&()+026957326454;52:///1:1006/+)5*0*&.,(.,+.2244,5/./0960.)&.*/2*+0*(+3)+)+2)-,-).520/1')(('+,+3-36-0.4344:9821/2052:9321*'&%(*.,)/5244744140/15/,203;-/8;87,.+')(+2;7771)(+22565024+,.'(2162<;99-)-,.//41050,,.(-*'(%+)03.((-14:7<82390-,+497'2*/)))((&'&&(&)(19:1/089.84-***//1/+++***%$%'-&-//4./30514,-41/*-&2((--.)8-766,301364:9(-,0./138+)**/,,421/0174383.8/.0;.))*11,*(+-+05+)$(&15*)&%')22:8-.+'(6+7679,-))'/-.0)-.))'%2(&,3./6:/*.&')344473-36734<61.18///..*-1-,)3(5,63/*(&%*,3272.0-+.'(*)-/468/4&-/0/48.02238.55637377704,*05.7)+)*)0-4.'*264-.66,$++-284423462167212,./1246463/*0+))2*))&%&)('&(%%(080;1,*.)%/6522604-3.+-01*1-..407+)'+()%)6--,2.+.,(&,,-04*,0))/290/035587/6,+*--29,/80535-/((-+%-.151:8213596+098)4.',').53((&($.)&'0-14:9<99)+'&'+'*08547363300021)%%'+...44%(/''&*&)&0-333/87:-+.65651/6-101.//
@1dd7306b-9eda-4e3b-9174-0984f151887f ch=395 read=41713 start_time=2019-12-13T01:03:27Z barcode=BC01 runid=2c9cf7bc05858273f10e7d7ec552fc0bd742dc3e
CTCTACGGAGGCAGTAGAATGTGCACAATGGAAGGCGCAAGCCTGATGCAGCCATGCCGCGTGTATGAAAGAAGGCCTTCCGGGTTGTAAAGTACTTTCAGCGGGGAGGAAGGGAGTAAAGTTAATACCTTTGCTCGGTGAGCGTTACCCGCAGAAGAAACACCAGCTAACTCCGTACCCAGCCGCGGTATTACCGGAAGTGCAAGCGTTAATCGGAATTACTGGGCGTAAAGCGCACGCAGGCAGTTGTTAAGTCAGATGTAGAATCCCCAGGCTCAACCTGGGAACTGCATCTGATACTGAAACGAGTCTCGTAAGAGGGGTAGAATTCCAGGTGTAGCGGTGAAATGCGTAGAGATCTGGAGGAATACCGGTGGCGAAGGCAGCCCCTGGACGAAGACTGACGCTCAGGTGCAGCGTAGAACCAAACAGGATTAGATACCCTGAGTAGTCCACGCCGTAAACGATGTCGAAAAAACGTGCCCTTGAAGCGTAGCCGGAGCCAACGCGTTAAGTCGACCGCCTGCAGGGTACGGCCGCAAAGGTTAAAACTCAAATGAATTGACGAGGCCCGCACAAGCAGTGGAGCGTAATAGTTTTAATTCGATGCAACGCGAAGAACCTTACCTGAATCTTGGCTTCCACGGAAGTTTCAGAGATAAGGAATGTGCCTTCCGGGAACCGTAAGGACCAGGTGCTGCATGGCTGTCGTCAGCTCGTGTTGTGAAATGTTGGGTTGAAGTCCGCAACGGTGCAACCCATATCGCTGTGCCAGCGGTCCGGCCCGGGAACTCAAAGGAGACTGCCAGTGATAAGCTGGAAGGTGGGGATGACGTCAAGAGTCATCGCGTACTTACGACCAGGGCTACGTGCTACAATGGCGCATACAAAGAGAAGCGACCTCGCGAGAGCAAGCGGACCTCATAAAAGTGCGTCGTAGTCCGGATTTGGAGTCTGCAGCTCGACTCCATGAAGTCAGGAATCGCTGGTAATCGTGGATCAGAATGCCACGGTGAATACGTTCGGAGCCTTGTACACCGCCCGTCACACCATGGAGTAGGTTGCAAAAGTAGGTAGCAACCTTCGGGAGGGCGCTTACCGCTTTGTGATTTCATGACTGGGGTGAAGTCGTAACAAGGTAACCCGG
+
*,-1,,-2'+/,(**%,&*)(/)(*-/6336'&&%$$(0,*1.21122,**4+86486+//12352123*%+,.,143162'6737.2083&,(),7-,',+).4-).*(()1,(*+,2-+,30/-,--,0*+568*,**+''0240/8-,/,*1*'*/,()00'//.-9.//7/.(8.+'(,)'-3**,%(%)%+)+(+)(+(-'*+0,/,*++6.021-112:632064.''((&-+/0674*-25$+*4+349.-./.4,&+()332+&-267902372.20,10/000/1,+,/)..-%('))'(*,,11155+'+101.0,/,1*;**25/.%$'(294,0/+*/-&+$&&)//8892-),(1+-1.),+*,,+,'(*((,463--.7680.-)++(*).*.,514866/+..*003.(.,06/33*)&/6//17379'()%%&'(./)),.28437:,343425*),(153-+*-'.-('*(%#$$++&)*'*-*$'(,%-+.,.1,,)-.-/3/.65++'(-*'%%'('/.//20(/-697<<6843,,/+'(*-*-(,-&1*,1*&--23602,1//)*++).(*+'-/9<,,+*',)*,/39762)),*').,*-+)3;63.3.++)(%%$&'-*++,%'(.475,,'*+3)(*,*,-+-,16235*-98595520.(.*.0*%(&(,99765608011896782133477180./+-1/+.08,,03-+.,*,0.,-/6-.('%,*1/;7*/,/0--/,/-07/1/1812+/*11)0905/.5537+0/(+.19938.-//047///0;:7-2,,.7:53-***+/44)'',--3;7(''#$(&%()+,6:08650/--))*1..13:403002448696,(*''(%'2148121/-+(*(,16-03+(*&'1453;7()747588221/1/)--)-1((*()+-213)(--0-/0767230.1.//+()*()6-.,+*'0,--3658100/2191/3)*,&(0('64286976(/$(31.0*-+.-/546970130/,,3.15/*))'.-10./5:+*&&&,((*%((+-/0.2'64)+251344**4)*,.-3.04291&($)**.0-21*)()+,-344221/2.3/243)',3
@92d258f0-87ab-4dc6-8662-d40c2994c503 ch=141 read=42184 start_time=2019-12-13T01:03:37Z barcode=BC01 runid=2c9cf7bc05858273f10e7d7ec552fc0bd742dc3e
CTCCTACGGGAGGCAGCAGTGGGGAATATTGCACAATGGGAGGCCCTGATGCAGCAACGCCGCGTGATGAAGGTTCCGGATCGTAAAGCTCTGTCTTTGGGAAGATATGTGGTTGCAAGGAGGAAATACGGCTAACTACATTACCAGCAGCCCGCGGTAATACCGTAGGTGGCGAGGCGTTATCGGATTTACTGGGCGTAAAGGGCGTAGGCGGATGATTAAGTGGGATGTGAAATACCCGGGCTCAACTTGGGTGCTGCATTCCAAACGCTGGTTATCTAGAGTGCAGGAGAGGAGAGTGGAATTCCTAGTGTAGCGGTGAAAATGCGTAGAGATTAGGAAGACACCAGTGGCGAGCGACTCTCTGGACTGTAACTTGACGCTGAGGCTCAGCGTGGGGAGCAAACGGGATTAAGATACCCTGTGGTAGTCCACGCCAATGAAGCGATGAATACTAGGTGTGGGGGTTTCAGCACCTCCGTGCCGCCGCGCTAACGCGTGAAATGATATTCCGCCTGGGAATTGCGGTCGCAAGATTAAAACCCAAAGGAATTGACGGGGACCCGCACAGAAGTAGCGGAGCATGTGGTTTAATTCGAAGCAACGCGAAGGAACCTTACCTACGACATCCCTTGCATTACTCTTAATCGAGGAAATCCTTCAGGGGACAAGGTGACAGGTGGTGCATGGTTGTCACGTCAGCTCGTGTCGTGAAGAGATGTTGGGTTAAGTCCCGCAACAGGCGCAACCCGCTGTCGTTACTACCGAGGACTCTATAGCGAGACTGCCTGGGTTAACCAGGAGGAAGAGGTGGGGATGACGTCAAATCATCATGCCTTATGTGTAGGGCTACACACGTGCTACAATGGCTGGTACAGAGAGATGCAATACCGTGAGGTGGAGCCAAACTTTAAAAAGCCAGTCTCAGTTCGGATTGTAGGCTGAAACTCGCCTACATGAAGCTGGAGTTACTAGTAATCACTTGAATCAAATGTCACTTGGTGAATACATTCAGGTCTTGTACACATCGCCCGTCACACCATGAGAGTTGGCAATGCCCGAAGTCAGTAGGCTAACCGCAAGGAGGCAGCAGCAGCAGCCGAGGGTAGAAGTCAGCGATTGAGATGAGAATCGTAACAAGGTAACCGG
+
104,(()'26/241/11339.35(0+-.7/-+,-/42.0-$'('-1+-19814)-/+++-)'%&$''./1306274*1*./0)0+,+&*..54631:5+5,)-*..*+,%''&$"&'*+.()%*(*'//01..-+''()'.)(28+-,++230,062.:./-)**-.710064--++/467-,,*,'/6-+,.4-++',./-(.-./8875528488.5.9-455<;65110/473027)-776.-**)-2,83167;7617.6,3/((&,-9,:++*++.+.0012+/*%*(.-))+,+0/0.5+/('*/11***)41-,03-+++/1.0*&)&.,(,1*''..445(01--+&%-.982...--0:4866544($$()4330//-1*)+)+--5579*()+:90-'01'/--((*003<60/('*012487..+,(+'+(0*))-./04,**++.0310*(.23*7;8()%')1818647995347(-*++.'**,+0+(0.()++,-7/6*-+)()&'%.)(,0912.454/..)+1:4-75-6.,++-34433--42067-++/00&(&'((./02'+-$0()015:1../703+3+-/+31+*3,*&))2,+.')*$%&))14777-2,++'3''),,21/0.0**&%)*+*/+(*+%.57-./0++(+(*+,2-+4/.-04474863..')*0**)+'0/214414.-0+%')./59/14070--109,-1672--476:627;+&'*),/.03.--.,/+',0,/0/-+&&(,-/0138669639*/)4+47/34*-5)-)**,,.7:44654588/61.,--483+%*&)&(+10.+-.5531.,++)++-+26.4/:/,50005/.,-*,,,-20692:111994/-.2*-2/0.91<776:90<:32&5:989666-.0:-6:008./01:37,()-&)115:541550.,*+--.,,1;22031//:10(+&&()//'+)((&)(&)''-*0/1:4/.&-12(*33113./0/,***,,/63.-.,.-0967/+)(*52/1.0:3'17)'('&'0((+)'/,3392**,2.**%(*)-,))(&%)'%)),--016.0'&')(++342%7',%/)(/+()**,()&''+0)3-0:3:-*
@8f56ea05-3004-4dce-b7de-3cc58c1ea49d ch=451 read=34637 start_time=2019-12-13T01:03:44Z barcode=BC01 runid=2c9cf7bc05858273f10e7d7ec552fc0bd742dc3e
CCAGTTACCTTGTTGCGGCTTCACCCAATCATCAATCCCACCTTAGACAGCTCCTTCCCTTGCGGATTTAGGCCACCCGGCTTCAGGTGTTATCAACTCGTGGTGTGACGGGCGGTGTGTACAGGCCGGGGCGTATTCACCGCGACGCTTGATTCGCGATTACTAGCGATTCAACTTCATGTAGTCGAGTTGCAGACTGCAATCCGAACTGAGAATGGTTTTATGGGTTTTGCTTCACCTCGCGGCTTCGCTTCCTCTGCACCATCCATTGTAGCACGTGTGCGCCCAGGTCATAGAATGATGATTTGACATCATCCCCGCCTTCCTCCAGCATCACTGGCAGTCTCGCTAGAGTCCCAACTTAATGATGGTAACTAACGATAAAGTTTGCGCTCGTTGCGGGACTTAACCCAACATCTCACGACACGAGCTGACGACAACCATGCACCACCTGTATCTCATATGGCTATCTCTCCATCTCTGGGCCTTTATGAGTAATATTAGACCTGGTAAGGTTCTTCGCGTTGCTTCGAATTAAACCACATGCTCCACCGCTTGTACGGGCCCCGTCATTCCTTTGAGTTTCATTCTTGCAGACGTACTACTCAGGCGGAGTACTTATTGCGTTAACTGCGGCACTGAACTTTATCAACACTTGGTATCGTTTACGGCGTGGACTACTAGGGTATCTAATCCTATTTGCTCCCCACGCTTTCGGGACTGAGCGTCAGTTGCGGAGCCAGATCGTCGCCTTCGCCACTGGTGTTCCTCCATATATCTACGCATTTACCGCTACATGGAATTCCACGATCCTCTCCTGCACTCTAGCTGCCTGGTTTCTGGCTTACTGAAGTTAAGCTTCGGGCTTTCACCACAGACCCTTGCTGCCGCCTGCTCCTCTTTACGCCCAATAATTCCGGATAACGCTTGCCACCTACGTATTACCGCGGCTGCTGGCACGTAGTTAGCCGTGGCTTTCAATAAAGTACCGTCATCGGCTACCATTTCCTGTAGCCGCCGTTCTTCCTTTATAACAGAAGTTTACAATCGAAAACCTTCTTCCTTCGCGGCGTTGCTCGGTCGGGATTTCCCCATTGCCGAAAATTCCCTGCTGCTGCCTCCGTAGGAG
+
4/',5.-890;/08,30(12:36074*1/43::7;708/)+()'()192233378273(,)&(/,*4.-,037:)*9*,5--31&48420611/3)+*+)/098978897;9612,,--.*+0/302,5+*,(+-/:659<8754+(&#"(&00..//-;,/0+'.2+,313)3-2:48:8877876582<12/5001%*+2.1/,+2+))***+**,+<<22711*4:;++-;-:.8--+&&)02360+-2/47*+122227355:.70**-/,*+**/,'&&-0*(056535-.,-*,../.6:0,)')-/9.7:7)(/49<932/*+'-(23--*))*,142,30250--.*55-,,-/,1--.280;,0..+29//,,71)('*))1277606;.31;832.4----+,&/23470+-,-0&30122554691:303;2:33.33469246455990732&88678543/498:9612+*(*+-38,..'(*0*+',''&/*-,'&('&(+/877<866515'-.40)+.//5;;47222312458113*'**-.%3'+'.1,'&)))+///,8//536<;64:<442/0()6603&4,+-..79;:-2+)+)-20+:/-/-6.2-120-,&&'34557)&&$%'6.00+*,()-)**+*7<;-52;6668:99975622-+--23011043/)+3,(*,925.*-+.2;;11<96621-5546,,),**)'/&+/6-12:999986928359;669545/4;.5678/3//-2277955.5:2.9:11.*,&&(-+-)2)*(*+-128650784/1$'(-)%.455794798;952141/;///-1,*6+/&')./.)24.5:-,137.1//76;.0/,-012915:00/06:551;800417203189:68*6/873675/7/.883672&0,...712:6/5/./55,6+*%.,/'445..08--1,(/1*')2,5;5,0/21/3*''&'+,)'-4,7:086441.'+0+/1267,*-*'*-+*3245))/)*-:0,*3../')031/96988;/-,5-(4*3.+/---57/816&47.3;-5::4-1327;1639.8.95,'$))(-.,,317;/46:1.-
@d18ff246-7703-4fde-a159-0d398a0adc88 ch=461 read=39956 start_time=2019-12-13T00:59:02Z barcode=BC01 runid=2c9cf7bc05858273f10e7d7ec552fc0bd742dc3e
CTCCTACGGGAGGCAGCAGCGAGAATATTGCACAATGGGAAACCTGATGCAGCAACGCCGCGTGAGTGATAAGAAGGTTTCAGATCAGCAGCTCTGTCTTTGGGAAGATGACGGTACCCAGGAGGAAGCCACATTAACTACGTGCCAGCAGCCTTGGTAATACGTGAAATTGTGAGCGTTATCGGATTTACTGGGCGTAGAGGAGCGTAGGCGGATGATTAAGTGGGATGTAAATACCGGGCTCAACTTGGGTGCTGCATTCCAAACCCGGTTATCTAGAGTGGGAGAGGAGAGTGGAATTCTAGTGGCGGTGGAAATGCGTAGAGATTAGGGAAAGACACCAGTGAGGCGACTCTCTGGACTGCCTGCTGGCTTGCTGAGGCTCAGCGTAGAACAAAACAGGATTAGATACCCTGGTAGTCCGCCGTAAACGATGAATACTGGTTCAACACCTCCGTGCCGCCGCTAACGCAGTAAGTATTCCGCCTGGGAGGTACGGTCCGCAGGTCAAACTCAAAGGAATTGACGGGGACCCGCACAAGTAGCGGAGCATGGTTTAATTCAGAAGCAACGCAGAGAAAGAGCCACACTACATGACATCCTTGCATTACTCTTAATCGAGGAAATCCCTTCGGGGACAAGGTGACAGGTGGTGCATGGTTGTCGTCAGCTCGTGTCGTGAGATGTTGGGTTAAGTCCCGCAACTGAGCACAGCCTTAATCGTTAGTTACCTACATTAAGTTGAGGACTCATGAGACTGCCTGGGTTAACCAGGAGGAAGGTGGGGATGACGTCAAATCATCATGCCCCTTATGTGTAGGAATTACACACGTGCTACAATGGAGCAATACGTATC
+
'(32-.3+68-.1.-.0*,,)(*)/*(1.**&,2;664+(.++6(),66786/5,,)/5)(,-,)))*)((*&**,*04+)),/0*+%%'./278596077+0*+)'+''(()86-35-*-3-,,.,*/1-*%%(++00./+/-30...&,*%$%&*$&--,./($%&$)&)&''00437100'/%/3,).07;63))'%%.(')*763/6119786-3)2.((,61,/61(-3('15)32349--),*..,('('',-070./,%*&&&+*8.0077,+,.-/0(('00*-+,-142432100(1')),431'(,*+*//1,+**'3)&.4(++&&*0155((%'$%*'&+,/3335670-/,/5.-&(,'&$%'(323123-(&%%',',**,2-+'((421.-%('+(,6(*.**),+5-(+647(/)'()/--93/31(+'()*+-)/4076)-,1-)0.(,--++(,,&1).)/13;.,*.+--43)&%+')+,*1'&('.3-..7567857*.*,/01668-6910051,,,0/))*)./+/$)*0+)*(,*,4-1)&%+$$0/'1,.''*%+.'%&&(%%(++'''$(().0/1/).-./20%-(+245435,*)')(&)07.-94&04+./5/3...89,0++2-2.//74962..**4/..//:81142/762122/28/*,)8+51.65,(,..+*++(*$&$&'))*,'*+227**/2-+($%%')01-*-*))111554+-13357767:782*,-+()+(,/)3-.,+'+*)0.3468:8895;1/0364030623.,210020411'%&&%$&()'(-1259694:44-.++,9,''($$"#
@e6abcb60-3049-4290-bd61-40d7125964f6 ch=29 read=36683 start_time=2019-12-13T00:58:55Z barcode=BC01 runid=2c9cf7bc05858273f10e7d7ec552fc0bd742dc3e
TTATTGTACTTCGTTCGGTTGCGTATTGCTGGTGCTGAAGAAAGTTGTCGGTGTCTTTGTGTTAATACGCGCTCATCTTCCGGTTACCTTGTTACGGCTTCACTCCAGTCATAGATCACAAAGTGGTAAGCGCCACTCCCGAAGAGTTAAGCTACCTACTTCTTTGCAACCTCCCGCTGATTGTGACGGGCGGTGTACAGGCCAGGAACGTATTCACCGTGGCATTCTGATCCACGATTACTAGCGATTCCGACTTCATGGGTCAGTTGCGAACTCAATCGGACTACGACGCTATGAGGTCCGCTTGCTCTCGCGAGGTCGCTTCTCTTTGGCATGCGCCATTGTAGCGTAGCCCTGGTCATGGGGCCATGATGACTTGACGTCATCCCCACCTTCCTCCAGTTTATCACTGGCAGTCTCCTTTTTGGTTCCAGCCGGACCGCTGGCAACAAAGGATGGGGTTGCGCTCGTTGCGGGACTTAACCCAACATTTCACAACACAGGCTGACGACAGCCATGCAGCACCTGTCTCACAGTTCCCGAAGGCGCAATCCATCTCTGGAAAGTTCTGTGGATGTCAAGACCAGGTAAGGTTCTTCGCGTTGCATCGAATTAAACCACATGCTCCACCGCTTGTGCGGGCCCCGTCAATTCATTTGAGTTTAACGGCCGTACTCCCCAGGCGGTCGACTTAGCCTTGTTGTTAGCTCCGGAAGCCACGCCTCAAGGGCGCAGCCTCCAAGTCGACATCGTTACGGCGTGGACTACCAGAATTATCTAATCCTGTTTGCTCCCCGCTTTCGCGCCTGAGCGTCAGTCTTCGTCCGGGGCCGCCCAGCCGCCACCGGTATTCCTCAGATCTCTGCGCGTTTCACCTTCACCTGGAATTCTACCCCTCTACGAGACTCAAGCTTGCCAGTATCAGTGCAGTTCCCAGGTTGGGCGGGGATTTTCACATCTGACTTAACAAACCGCCTGCGTGCGCGCCGCCCAGTAATTCCGATTAACGCTTGCACCCTCCGTATTACCGCGAGCTGCTGGCACGGGTTAGCCAGTGCCTTCTTCTGCGGGTAACGTCAATGAGCAAAGGTATTAACTGCTCCTCCTCCCCGCTGAAAGTACTCTACAACCCGAAGGCCTTCTTCATACACGCGGCGCTGGCTGCATCAGGCTTGCGCCCGTGTGCAATATTCTGCTTTTGCCTCCCGTAGAGGG
+
"""%'&+'--700036'8/5--+0.442269;9869640+.0,/,7+,/,83530-3/,1+4+1($$&%%&'&,&)08-:*)((-(,133/02-./'//70/0100)*/5*)&(144345:413./,++,,-41%))6.()-1'&)1+7,'.-036/)/-44296.,3)5-)+0()+',&)*),-252:94(./././135/4*0230-),-1;856:0759546:9--.012'*,.09222524543;420.2170*+--'(+,-2/&.32889-40-1*3/8632330,.+,11+/.,42//+/,-.1-1*(.--0+.-22:05.45-)*))+.669;809++&,+%***281,08;8'1&',(,83,++)'*-5:677799;:2<9-&025-7--0)*-6;612466456317::94,,/,(&**'+%)(()*-.-565544622-23:)1-,,.+-*.-))*+*3.30..08:3-8-8+91),-/..6-,.089746((0....35,0/-413:7:45545:57960/-.*46:0.*+-1,54563823989787799496./977644:876711/.+38315115-4464674-/+.+,,125('0/11;6;;-++,+%(23+.6---+-.-2265262'&,5.40;1:9<:331:;4,+-)+)/.25608:95(+.3'(*00/,-)$%&&%(+)-$%&))--.014-5+/3(,,/751*/+0,+#$&'+.-3)6,8986/6576628)*&.-/6./($*%'**1').+,-4(*3365334;-()*4--(&&,37++,(,(&(%.2200-0055:5684/*9:744-10*%$%%$%((-5.9677:61/4(*-65464-645-6;2/.0,)2'),215.:-6.66*884.44630,*4)000)))+/2*,6&++-.1-+*(+(,09/7-)*+)2/2.3%**($/-.))()*--0/*++(304481991577677862+*$&((+4.-+2366:5750706/-,+4*)**-64./7,*/43.-0,.,)*)+888.1+&('+%)&(*18)//''&**72<8879+05/0.44573833399:;--4--*)+&%+$&(,&,,/0.;8-+6832+)&)'.0244452/10*+//5377<99<777/,%*)+,2-)&'''''&(&,2+.9557...0:1&1)../41+*/-,.,,263'*28+45))-/,&,*,
@06d4b4eb-4f6f-4b60-981c-bc8ebfa1b529 ch=181 read=73485 start_time=2019-12-13T00:58:56Z barcode=BC01 runid=2c9cf7bc05858273f10e7d7ec552fc0bd742dc3e
TTAATTTTCGTTCAGTTACGTATTGCTAGGAATTGACGGGGATTGCACAAACGGTGGATGATGGTTTAATTCGATGCAACGCGAAAAATTGCCACCCACCTTTGACATGGCAGGGAAGTTTCCAGAGATGGATTCGTGCTCGAAAAGAACCCGCACACAGGTGCTGCATGGCTGTCGTCAAAGCTCGTGTCGTGAGATGTTGGGTTAAGAGATCCCGCAACGAGCGGCGCAACCCTTGTCATTAGTTGCTACATTCAGTTGGAGCACTCTAATGGACTGCCATTGACAAACCGGAGGAAGGTGGGGATGACGTCAAGTCCTCATGGCCCCTTATAGGTGGGGCTACACGTCATACAATGGCTGGTACAGGGTTTGCCAACCGCGAGGGCTAATCCCATAAAACCAGTCGTAGTCGGATCACCAGTCTACAGCTCGACTGCGTGAAGTCGGAATCGCTAGTAATCGCGGATCCAGCATGCCGCGGTGAATACGTTCCCGGGTCTTGTACACACCGCCCGTCACACCAAGACGGGTCTCGCCAGAAGTAGGTAGCCTAACCGCAAGGAGGGCGCTTACCACGGCGGGGTTCGTGACTGGGGTGAAGTCGTAACAAGGTAACCGG
+
')%#)''&,%.5236/-++*-/6/,,(*&)*-02237)21-%'$&)-/08&+*&,*;.85.54.1<93:7;5101.22/.,-)+753))'&%#&.26./++3*),4*,./-*.0+(1**5.-))(+,/::83450,-+003()*)%&''(61+,(**)).1.02554764;88796-51*,)*+.2/5445384/23428778818//&&'%)6/)'---3+#%%'))+.170;3.4112-8--,/5///./00;;40614,'),01201.--,+*+9887+-,+-45;6;96.+-+,--*--052167::5871*+05/-.*)(*/4,'-*+-3(/+/:;78753+-(+,353/1/*2,--88501-,+/-9,-684+/3*,,&,*''+/..97**87:;;8;9./...6413-;381(-,,1355/3+(.+058757:7602/--1()//124300/.31001976700'().+0327-0(00028868-/-0-*3110.0.,./--/-097/;6/.310(1(3+304.70/..3-164(,)''.),())**-+*-,+/-'/.+-,,-.402/1502386)/550:78755...451+-.+))+)0-0-05,1.-50744
@eae0077f-af18-4086-86dd-b02c58cca2be ch=147 read=48010 start_time=2019-12-13T01:03:57Z barcode=BC01 runid=2c9cf7bc05858273f10e7d7ec552fc0bd742dc3e
CCGGATTACCTTATTTACGACTTCACCCCAATCATCAATCCCTGTAGACAGCTCCTTCCTTGCGGTTAGGCCACCGGCTTCGGGTGTTATCAACTCGTGGTGTGACGGGCGGTGTGTACAAGGCCGAGAACGTATTCACGCGACATGCTGATTCGTTACTAGCGATTCCAGCTTCATGTAGTCGAGTTGCAGACTACAATCCGAACTGAGAATGGTTTTATGGGTTTTGCTTCACCTCGCGGCTTCCTTCCTCTGCACCATCCATTGTAGCGTGTATGGCCAAGGTCATAAGGGGCATGATGATTTAATCCGCCTTCCTCAGCTTGTCACTGGCAGTCTCGCTAAGTCCCCAACTTAATGATGACTAACGATAAAGGTTGCGCTCGTTGCGGGACTTAACCCAACATCTCACGACACGGTGACGACAACCATGCACCACCTGTATCCTTATAGCTATCTCTCTCCATCTCTGGAGCCTTTATGAGTATGTCAAGACCTGGTAGGTTCTTCGCGTTGCTTCAGATTAAACCATGCTCCACCGCTTGTGCAGGCCCGTCAGTCGCGAGTTTCATTCTTGCGGGCAATGCCCTACTCAGGCGAATTACTTATTGCGTTATGCAGCACTGAACTTTGACATCCAGCACTTAGTACTCATCGTTTACGGCGTGGACTACTAGGGTATCTAATCCCTGTTGCTCCCGCTTTCCGGGACTGAGCGTCAGTTATGAGCCAGATCGTCGCCTTCGCCACTGGTGTTCCTCCATATATCTACGCATTTCACCGCTGCACATGGAATTCCACGATCTCTCCTGCACTCTGGCTGCCTGGTTTCTGCCAACTACTGAAGTCAAGCTTCAGGCTTTCACCACAGACCCTTGCTGCGCCTGCTCCTCTTTACGCCCAATAATTCCGGATAACGCTGCCACCTACGTATTACCGCGGCTGCTGGCGCGTAGTTAACCGTGGCTTTCTAATAAAGTACCGTCCTCGGCTACCATTTCCTGTAGCCGCCGTTCTTCCTTTATAACAGAAGTTTACAATCCGAAACCTTCTTCCTTCACGCGGCGTTGCTCGGTCAGGGTTTACATTGCCGAAAATTCCTACTGCTGCCTCCGTAGAG
+
/,+1%1.-/3/1$)-+%%*+1580-.10+,2-/0118;382(%*2/0574565689:91/0/08369349:;578-/+./4'53,,-,+--4)*)+*15:7831244::7141132/27982)*%&(-.3/1339<956210/2/60///.251..4-**+*,*/58/.+&*2736979:7:94542:23277664041042-*0/0./+,1.*,/69.246;-99:,357;555:65,)+--+2)+*//30553347;:;;991;0/-./*+0/))(,.-,)-0/55841),50066/000/30)&((-00258;8:980432601267304--.2236--3)))++69.+.,//21443))&''03/..119*+,)/,.06894752.-7+//20-++)(.08531/.(+-,/.0+(&')0-&/0)181812*5435:43.&(&$%$'*./12563/-,,+2:44643+-/()775:600++)),/45985778:916.5)5/:67;746111*,-0)*()4(3:257-(())*((---..4-.',(/005*(+-+')%$&&)*.83/+.41/7/0&.49787&61*),.02%324&)*.)*+.-,00--*1%&),--22.1567;10;3/.2012),).)&(&%%)%&&(02213;8)//733457425334.1.+,/2777;816*,)38,..*0'$'.89.*+9969962/0126-,2.%&&%(.50./1118985:4:48;<6586644599658:11133682-212*7<,()-'))2&1.2'/,-.(7,71-..135),/79352/0/3.-98779;89;8<;43,*&+&'0,.1/*+())+)&.173*+934;;5789./..2.:-.8/.025-./,()*57226<8-31042+3,-135*2242:53.&&-'+8-432+1'0)+8239201222-++.-+(/).118//%1024/0*),.+).-+342(,.349:7(((***+%-,+/86-,.1---7.45:79<0/0--*0++/1'0('+((,37./1:74((,+'135;789;4495/2.-.5/023.-/1/;2;)*3&(-,()+/,,/-+.0-+6634-%---2410-+26*-32-(
@be55f790-fade-4103-a2bb-f2d32429a0a9 ch=17 read=27086 start_time=2019-12-13T01:03:50Z barcode=BC01 runid=2c9cf7bc05858273f10e7d7ec552fc0bd742dc3e
CTCCTACGGGGAGGCGGCAGTGGGGAATGTGCACAATGGGGCGCAGAGCTGGTATGCCGCGTGTATGAAGAAATTCGGGTTGTAAGTACTTTCAGCGGGAGGAAGGAGTAAAGTTAATACCTTTGCTCACTGACGTTATTACCCGCAGAAGAAGCGCAGCTAACTCCACGTGCCAGCAGCCGCGGTAATACGGAGGGTGCAAGCGTTAATCGGAATTACTGGGCGTAAAGCGCACGCAGGCGGTTTGTTAAGTCAGATATGAAATCCCAGGCTCAACCACAGGAACTGCATCTGATACTGGCAAGCCAGGTCTCGGCGTAGAGGGTGGCATTCCAGGTGTAGCGGTGAAATGCGTAAGTCTGGAGGAATACCGGTGGCGAAGCTGGCCCCCTGGACGAACTGGCAGGTGCAGCGTGGGGAGCAAACAGGATTAGACACCTGGTAGTCCACGCCGTAAACGATGAGCTTGGAGGTTATTGCCGCTTGAGGCGTGGCTTCCGGAGCCCCAACGCGTTAAGTCGACCGCCTGGGAATTACGGCCGCAGGTTAAAAACTCAAAATGAATTGACGGGGGCCCGCGCAAGCGGTGGGCATGTGGTTTAGTTACCGATGCAACGCGAAAGAACTACCTGGTCTTGACATCACGGAAGTTTTTCTCAGAATGAGAATGTGCAGCTAAGGAACCGTGAGACAGGTGCTGCATGGCTGTCGTCAGCTCGTGTTGTGAAATGTTGGGTTAGGATCCGCAACGAAACCCTTATCTTTGTTGCCAGCGAAGGTCGGCCGGGAACTCAAAGGAGACTGCCAGTGATAAACTGGAGGAAGGTGGGGATGACGTCAAGTCATCATGGCCCGCCGACCAGGGCTACACACGATGCTACAATGGCGCATACAAAGAGAAGCGACCTCGCGAGAGCAAGCGGACCTCATAAAGTGCGTCGTAGTCAGTTGAGTCTGCAACTCGACTCCATGAAGTCGGAATCGCTAGTAATCGTGGATCAGAATGCCACGGTGAATACGTTCCCGGAGCCTTGTACACACCGCCCGTCACACCGTAGGAGTGGGTTGCGCAAAAGAAGTAGGTAAGCTTAACCTTCGGGAGGGGCGCTTACCGCGCGATTCATGACTGGGGTGAAGTCGTAACAAGGTAACCGGAAGATAGGCGACGAGCAGAATGAGTTAACACAAAGGCACCGACAACTTTCTTCAGCAGCAATACGTAACACCGCA
+
(,-+*,0025-)-61&44033--3)()&$)&('/+7.195()*+.%)(+&(%$&/'463488885**0)%++%,&')6549++0+'')+070.)11+80)*+-*))%%&,/++197:5570570.6793100/204,))**/42.0+*/*%+*%*'.)),./2011/)*)--.,+*))&)+(+&&***)+-+0-**+-05866871;1917)))(.+1229;963342,)()/$,&-%*.0/72:622711-05&(('%'&23++00,'/23794-2/'((24574/....,.**+//757/1.&,)$&%((331,+-0--*,+&%(*&%+,7''72'&*-//2745281..20.00..05;.+/*'8327779,.**'*(&)*-,,2310),57:0*)/$),/'0-.-)))),4202+(*-2:-9458-11./2/03766:944342),07567:;431+*''%()'/,&,(0*&)*).2%',**(,3,)+*5/101'2)*)10.(-+-(+')*+)%+,-,7<8:73.1(,)-+)*))+0,..+7/:/6632/33.98),-33331162/9:4,81)-*/1637680-))(.1-*+11:8,'1*$%&&(..-1/,*))+2((3,*,+'21-446150+..0.11141..+474+&(*,')(')(,,300633(-.*/,*+0/5;8:6)235&-+-/.+**(*./,*,*'**-,/00354-5-&.*+64.04;193/,(&)(+0.)+01.,&)'-1/*./,,+3,+31-282+/'%&*../(2,03;8-6126)+)+.*,-.724-,)-*--12)1-..-0+-++',.881288798916.)+0,.+&)-+21*$'((+.50+366620*+(**+./14-046.4//.4443554*()&*('&(((,150,*'&&()22+)-222765..4;5257:998386858(+,.&$*++*(,%*(-,(),54()-0/1..0+/+6/01240011822.,-899:30/5324-,-.8533;739.7+83*00'*/*+0.-0200-294372./1-.-03.1+,)(&&24236&-+-/36*&+''))8//0('&'(6)*(+,-/6/)(+-,+,*))(+0''&$*-899882.10/)-))*-/./2,))//41+)-*3.9;:2;126,1.,.;;7578,'($&&%(..*$$%'+/&)&4164,)%((*+5868;3,-/-,/,:.008*/$'#$$#%%
@ec59d16a-9537-478f-b8a1-6e178b650925 ch=495 read=58179 start_time=2019-12-13T01:04:04Z barcode=BC01 runid=2c9cf7bc05858273f10e7d7ec552fc0bd742dc3e
CTCTGCGGGAAGCAGCAGTAGGAATATTGCACAATAGGCGCAAGCCTGATGCAGCCATGCCGTGTATGAAGAACCTTCGGGTTGTAAAGTACTTTCGAGGAGGAGTAAAGTTAATACCTTTGCTCATTGACGTTACCCGCAGAAGCTCCCGGCTAACTCCGTGCCCAGCAGCCCGCAGTATACACGGAGGTGCAAGCGTTAATCCAGGAATTACTGGGCGTAAAGCGCACGCAGGCAGTTTTGTTAAGTCAGATGTGAAATCCCCGGGCTCAACCTGGGAACTGCACATCTGATACTGGCAAGCGGAGTCTCGTAGAGTGGGAATTCCAGGTGTAGCGGTGAAATGCGTAGAGATCTGGAGGAGGGAATACCGGTGGCGAAGGCGGCCCCTGGACGAAGACTGACGCTCAGGTGCAGCGTGGGGAGCAAACAGGATTGAATGCCTGGTAGTCCACGCCGTAAACGATGTCGGCTGGAGGTTATTGCCCCGAGGGGCGTGGCTTCCGGAGCTAATGCGTTAAGTCGACCGCCTGGGAAATTACGGCCGCAAGGTTAAAACTCAAATGAATTGACGGGGGCCCGCACAAGCGGTGGGCATGTGGTTTAATTCGATGCAACGCGAACCTTACCTGGTCTTGACATCCACGGAAGTTTTCAGAGATGAGAATGTGCCTTCGGGAACCGTGAGACAGGTGCTGCATGGCTGTCGTCAGCTCGTGTTGTGAAATGTTGGGTTAAGTCCCGCAGCAGGCGCAACCCTTATCCTTTGTTGCCAGCGGTCCGGCCGGGAACTCAAAGAGACTGCCAGTGATAAACTGGAGGAAGGTGGGGACGTCAGTCATCATGGCTGACCAGGGCTACACGTGCTAATGGCGCATACAAAGAAGCGACCTCGCGAGAGCAAGCGGACCTCATAAAGTGCGTCGTAGTCGGATTGAGTCTGCAACTCCGGCTCGAAGTCGGAATCGCTGGCCAATCGTGGATCAAAATGCCACGGTGAATACGTTCCCGGGCCTTGTACACACCGCCCGTCACACCATCAAGTGGGTTGCAAAGTAGGTAACAACCTTCCGGGAGGGCGCTTACCGCGTGATTCATGACTAAGGGTGAAGTCGTAACAAGGTAACCGG
+
+,-1.2&1.*&(+*//--/'24074/60./55394%..*(,29)6844588/,%,*55448312568632))+)(+-1+472902092(1+-.:9.%$((&('%((*/0+./1//-20,2.,348438223,5,)64+(/-'+($&&0*'(.1(*+,,5//1+51*'.-,+12,&&($(*+&)'&)0))&*#&)--143:39/4'%)'/,00/005552538<9.533.4-557;:&93986//6,,(*-'(*111/.680.39-(5:882415/24795649.-'*+33,+,,-<:.5,++&((+'().-558.-(-)-3(0)0*2-,4:864,4358551:9245860....156;1--+&/-'4,8506-/.**&)'),.1''4;2),-758-,+*-01000588920623-1-*+,*'**$(%.5+2+*)&5+&&61+42,/,+')+0-+0/295415(+%&'%++-'(%&/))+1:).-(/)'%)%05041./&/0-1/1/+*++.9...:204040786799252+-1,*-)+)-.113)*+5759531874.363,5++-,/,,(3&/88)4.(&)$&&&&'.42123330,)-22:6,61:8.----:68(''''+'&%$&)(,06514.00338-))*'&(*-4:73--*(*...1/74250474:51:7-5599:606/2',+,-.;98388;:99//011*..1276/70**229:4-6.21-/9/2470:/-/3'.'(,+$()0-<.4.--50-62,-7/3/..5-6421/6042<;/9567-6(,(+*13)63//0,-/1;::::9,1,++,../1,())-.-&&-33792/-/+&(((''0-(*,20,/*+15.0)*,600232553:)%((&*:7786520/++)*-98467;77:76445:33011798(0)+.2*3+21.'()*399090./(+&,)/*+/-*8)/-4/2-..0-**2:.//00;955*4)**/03*,&-016;6/3-.513+.+-.7393435340360+700..),+78,++*%&)',34:4125,((+/41-)+',,64;0)070-21+,(*.+/29)-%(*-2;78+*))$&%++*,),+,,65757554*2.217'2.
@25c2036d-2f6b-4592-8a8e-2edc7ab21394 ch=142 read=39624 start_time=2019-12-13T01:04:02Z barcode=BC01 runid=2c9cf7bc05858273f10e7d7ec552fc0bd742dc3e
CTCCTACGGGAGGCAGCAGTAGAATTTTTTTTCGGCAATGGAAACCCTGACCGAGCAACGCCGCGTGAAGGAAGGTTTTCGGATTGTAAACTTCTGTTATAAAGGAAGAACAGCGGCTACAGGAAATGGTAGCCGGTGACAGTACTTTATTAAAGCCACGGCTAACTACGTACCAGCAGCCATTAATACGTAAGGTGGCAGAAGGCGTTATCAGGTGTGGGCGTAAAAAAAGGAGCAGGCGGCAGCAGGGTCTGTGGTGAAAGCCTGAAGCAACTTCCAGTAAGCCATAGAAACCAGGCAGCTAGGTGCAGGAGAGGATCGTGGAATTCCATGTGTAGCGGTGAAGAATGCGTAGATATATGGAGGAGGAACACCAGTGGCGAAGGCGACGATCTGGCCGCAACTGACGCTCAGTCCCGAAAGCGTGGGGAGCAAATAGGGGATTAGATACCTAGTAGTCCCACGCCGTAAACGATGAGTACTAAGTGTTGGATGTCAAAGTTCAGTGCAGTTAACAATAGAAATTACTCCGCCTGGTGGCTTCGCGGTGAAACTCAAAGGAATTGACGGAGCCCCGCACAAGCGGTGGAGCATGTGGTTTAATTCGAAGCAACGCGAAGAACCTTACCAGGTCTTGACATATGTAAAGGCTCAGAGATGGAGAGGAATGGCTATATGGTTGGAGTGGTGCATGGTTGTCGTCAGCTCGTGTCGTGAGATGTTGGTTAAGTCCGCAACGGGGCACCCAGCCCTTATCGTTAGTTACCATCATTAAGTTGGGACTCTAGCAGGACGCTGCCAGTGACAAGCTGGAGGAAGGCGGGGATGACGTCAAATCATCATCACTTATGACCTGGGCTACGTGCTACAATGGATGGTGCAGAGGGAAGCGAAGCCGCGAGGTGAAGCAAAACCCATAAAACCATTCTCAGTTCGGATTATGATCTGCAACTCGACTACATGAAGTTGGAATCGCTAGTAATCGCGAATCAGCATGTCGCAGTGAATACTCGGGCCTTGTACACACCGCCGTCACACCACGAGTTGATAACACCCGAAGCCGGTGGCCTAACCGCAGGGAAGGGAGCTGTCTAAGGTGGGATTGATGATTGGGAATTGAAGTCGTAACAATTAACCGG
+
(*+++/4.:922642233383/&,&175:/0.513),3/1/.3).9,*,.291-/216436<7979815+.(-',(142+,0(/+,,586009/4337457:,2.19.286-3+2,*)./,2-04/,.)(()-5&6,,+*%**+-.;2-6/0(+'*-')*2.01402-//1)*(%('*,7-'0+3,./:7./)*'(*//-+.)&*+.7/009(/)(&++29865851+2+)-+%*,+121.30..-()155512).)*((/1*-73+.(&&(2+07/.-.-59+5:1/.,07.15655/)(**+,--14526())/7137-./,--2.39..+,+/-11092//-%(.+.19886782/(+./.2-&%('*,-1.045291-,))++-2000-/**/,,&'(**33895646(++5+'%'(&)01748;1*-,.:;/%./,-*+6**+,-4;)+/787818*(-/1:74:762101+)),./2231883;3923-,*(+)+2.8+-...(-8+/%(*,+,$()'+(().5868;976+&&#&''%'&)''&/+(7729-+*(+./01.(+%'610)()*-'.,-/744-+-,+,('*++1:/;6:4.-2-/11613..*)..+'&%(,4-,7/0.3.,,((&'#$&*+.7369**)++::82.&.'+++-10.+)'&)&')*,'()1521222&,4,,,877811111521221564/48679,/)839/-4/'*/.7'..(*&/&&')0/*,2+014/7.+*8/8;68954:0(+,,*44*,)(&%&($(/,+%(*,98//0/0537/0120.2--2.61./3*,00/447758.01663*))$%%&&(-+0626512'&'$(.04557:89:95-,*.8./)(*('('*&&*)+120+&-.,+//%+176.1.,%&(89,0676;1/0((*2931//.(*''--/./,+./05)31/0//+'*&(-/.043610/..-/0.00652:4/))+-5456/6*1378*('''.)00/0)+,/00/0.29579--10--05--*++,*%%*+.+(/,($%&)/609528/()2467305*8+,,+/'&'*51572/.//-.7.115,--.+4-(0*&$*&'51-2302564/*.*3,6869
@ce0a4f72-5aa9-4522-9902-ea89509ad357 ch=323 read=41243 start_time=2019-12-13T01:04:01Z barcode=BC01 runid=2c9cf7bc05858273f10e7d7ec552fc0bd742dc3e
CTCCACAGGGAGGCAGCAGTGGGGAATCTTCCGCAATGGACGAAGTCTGACGGAGCAACGCCGCGTGGTGATGACGGCCTTCGGGTTGTAAAGCTCTGTTAATCAAAAGGTTGAAAGACCTTCTTACCGAATAGTTAGAAGGATTGACGGTACCGGAATAAGCCACGGCTAACTACGTGCCAGCCGCGGTATTAATACGTAGGTGGCAAGCGTTGTCCCGGGAGTATTGGGCGTAAAGCGCGCGCAGGCGGGTGGTGATCTGTCTTAAAAGTTCAGGGCTTAACCCCGTGATGGGATGAAACTGCCAATCTAGGTATCGGAGGAAAGTGGAATTCCTAGTGTAGCGGTGAAATGCGTAGATATTAGGAAGAACACCAGTGGCGAAGGCGACTTTCTGGACGAAGCGACGCTGGGCGCGAAAGCCAGAGAGGCAGGCAGGTTGAACACCCCGGTAGTCCTGGCCGTAAACGATGGGTTACTAGGTGTAGGAGGTATCGACCCCTTCTGTGCCGGAGTTAACGCAATAGAGTACCCGCCACAGGTACGACCGCAAGAAACTCAAAGGAATTGACAGGCCCGCACAAGCGGTGGAGTATGGTTTAATTCGACGCAGCGAAGGACCTTACCAGGTCTTGACATTGATGGACAGAACCAGAGATGGTTCCTCTTCTTCGGAAGCCAGAAACGGGTGGTGCACGGTTGTCGTCAGCTCATTAATCGTGAGATGTTGGGTTAAGTCCCGCAGCAAAGAGCGCAACCCTATCTTATGTTGCCAGCACTTCCGGGTGGGAACTCATGAGAACTGCCGCAGACAATGCGGAGGAAGGCAGGGATGACGTCAAATACATCATGCCCCTTATGACCTGGGCCGCACGTACTACAATGGGGAGTTAATAGACGGAAACAATACCGCGAGGTGGAGCAAACCGAGAAACACTCTCTCAGTTCGGATCATGGGCTGCAACTCGCCTGTGAAGTCGGAATCGCCTAGTGTCGCAGGTCAGCATACTGCAGTAGGCCACGTTCCAGGCCTTGCTTTACACCGCCGTCACGCCACGAAAGTCGGAGGTGCCGGTAGGTTAACCTTCGGGAGCCAGCCGTCTGGAGTGCAAAGTCGATGATTGGGGTGAAGTCGGCAACAAAGGTAACCGG
+
/05+%&#*2-&*20./1007398-*1.5947/,,.61260/-//*,477794,.(./-214:6656.')))/-.,./6/696%8746,'-+)&()2.,&.+20-16/*'*).(-1*'''(,4-.5/04-.6591910.242202/0.0*.,,/358584-*#&&()-+++-2&()*+.659.'--)-)%.%)&'(-/856837402/08788.:.-/,(.3+('**0--1,2157;50/../.235493+,()+&'')*.558/0-13,(&),7%0*++2.5./:8)*2..//90-,-'0.')00//*212,,)+-642.,,'%)%&%(*/+1--+)+569712228765:41/5455698425%,/02)+)')04-,0/5.-,+*1-465-54-/377,&1,$,++-23565-,+*'*-0+-7**)%$)'*#%*,$*(*+('$'&313,*4144253-16946761',)-0-0)-('**%(*103,44,+)**027-37/+-2/011,343-+)11323596:60)('(*+75'(&&&%((()5165,)*+,$07+,9941*)&+*-.667*+)*30)(%+,1575873)('&)))0.6/558:7738*)(&&%%&((+,/,/,-/*,..-./,,,+1,+*-2863730335/.),-::;;:622,-,*.,,,3.5./0/(,728-6.-56830--/638223874*,.08.1+2*,-%/'+'*-252*57675207/82*,.&1&-(%$**0-5-42-+0231611,30.2:4+///501&*0'**,'/-.;:334*%'(''%(&$&%%,*3(++953-2/15076'13602881101196)$'()930'544,+3,-,-23154++%$&%('-.14789::956,'(2.--++*06*)),&)+5,77;3/,((*,,/*(*)208/**'.1,,-.,++,,1,/2:96;442'4)25447906.//1-)%$'**3--/.75878(*&'%%)'+-+2'),-1.111267656(41,./7701/12:**6987/5)%%&&'++.4066,-+*.568,/*+3/*/1%0(&)*,65+-&$(&%(.-35262./2,*2,.'3,752)%&&%(',.2++/75676303.8:4-0/4001.,())*+3+2.02:1400
@90920651-7fc9-49ae-b58f-dc0e96b7d572 ch=188 read=76355 start_time=2019-12-13T01:04:03Z barcode=BC01 runid=2c9cf7bc05858273f10e7d7ec552fc0bd742dc3e
CTCCTACAGGAGAGGCAGCAGTGGGGAATATTACTCAATGAAACAGGCGACCTGACCGCCGCGTATGCTGGGTTGTAAAGGTAAGCGAGGGAGGGAAGAGGAGTAAAGTTAATACCTTTGCTCGACGTTACCCGCAGAAGAAACACCGGCGAAAGCCTAACTCCGTGCCAACTTAGCCGCGGTACGGAGGTACAAGCGTTAATCGGAATACGGGCGTAAAGCGCGCAGGCGGTTTGGTAAAGTCAGATGGCGAAATCTGGGCTAATACACCAGGGCTGCATCTGATACTGGCAAAACTTGGTCCTCGTGGTAGAACTTCAGGTGGCGGGTGAAATGCGTAGTCTCTGGAGGAATACCGGTGTGAAGGCGGCCCCACGGACGATGACGCTCGGTGCGAAAGCGTGGGGAGCAAACGGGATTTAGATACCCTGGTAATTACATAAGCGTAAACGGTATCGACTTCGGTTGTGCCCCTTGAGGCGTAAGCTTCCAGAGCTAACGCGGGGT
+
$')('',%-0+-(*104083580.5,-31238+''%*'*)$)&'&&&+%&%$%%&,&$%$#%&'%%%%$'../+()+.%&$$%)'(*%01*&+-)*-)&)(%&'+,+)+,/-+/03/83,.21/(2./++/.('*)',*%++')&+)(%%'*,.&,%%)')'11)+,.+**(('*)0/-()'&%))/&)-&%&*.)*3.4-,)%(&'%&$%+04.'&(+-&*%'$%$%''**+1.&'-%(&#%%%',-&)'$',-()&(&&%'')(&''(*&,0,+(((&()'(*+,-035/-3*&&$$&'')./12(+(('.'.#(*-'+00+*&('%+),44--//,'&$%(+,3/,2.*9,,-.*6.0'(,1,520'330+%&356,/%$($&&%$%(),('%&('()*,,(-)%*,8;69-9/+-/+**.216:,,-3.)')(*.-.+'+*++11$*&%&%%&,-+,*)*)**'*'..,&&$$)).-,)+**+/12+()*)+,1,+%&&(&&#
@3cb93f13-7a89-4ee5-b54f-67436c5e788b ch=62 read=112998 start_time=2019-12-13T01:04:09Z barcode=BC01 runid=2c9cf7bc05858273f10e7d7ec552fc0bd742dc3e
CTCCTACAGGAGCAGCAGTAGGGAATTTACCTTTTCGGCAATGGAAACCCTGACCGAGCAACGCCGCGTGAAGGAAGGTCGTTATGGCTTCTGCTATAAAGGAAGAACGGCGGCTACAGGAAATGAGTAGCCGAAGGTGACGGTACTTTATTAGAAGCCACGGTAACTACGTACCAGCAGCCCGCGGTAATACGTAGGTGTAAGCGTTATCGGAATTATTGGGCGTAAAAGAGGGCAGGCGGCAGCAGGGTCTGTGGTGAAGCCTGAAGCAACTTCAGTAAAGCCATAGAAACCAGGCAGCTAGAGTGCAGGAGAGGATCGTGGAATTCCATGGCGGTGAAATGCGTATTAGATATGGAGGAACACCAGTGGCAGAGCGACGATCACCAGGCCTGCAACTGACGCTCAGTCCCGAAAGCGTGAGGGGCAAATGGGATTAAGATACCTAGTAGTCACGCCGTAAACGATGAGTACTAAGTGTTGGATGTCAAAGTTCAGTGCTGCAGTTAACGCAATAAGTACTCCGCCTGAGTAGTACACGTTCGCAAGAATATGAAACTCAAAGGAATTGACGGGGGCCACACAAGCGGTGGAGCATATGGTTCAATTCGAAGCAACTGAAGAACCTTACCGAGTCTTGACATACTCATAAAAAGGCTCCAGAGATGGAGAGAGATAGCTATATGAGATACAGGTGGTGCATGGTTGTCGTCAGCTCGTGTCATTGAGATGTTGGGTTAAGTCCACAACAGGCGCAACCCCTTATCGTTAGTTACCATCAGTAGGACTCTAGCGAGACTGCGCCAGTGACAAGCTGGAGGAAGGCCGGGGATGACGTCAAATCAATGTACCCCATATGACCCTGGGCTACGCACGTGCTACAATGGATGGTGCAGAGGGAAGCGAAGCCGCGAGGGTGAGAAGCAAAACCCATGGAAACCATTCTCAGTTCGGATTGTAGTCTGCAACTCGACTACATGAAGTTGGAATCGCTAGTAATCACGGTCAGCATGTCGCAGTGAATACGTTCTCAGGCCTTGTACACACCGCCCGTCACACCACGAGTTGTGCACCCAGAAGCCGGTGGCCTAACCGCAAGGGAAAGGAAGGCTGTCTAAAGGTGGGATGATTGGGGTAGAAGTCGTAACAAGGTAACCAG
+
&'-+'%,+14)+,.56/23.'-)%&&2*&('&(+3/4;3260/,,-,/3..-14601/022.*,.-222/*.*-*,')&%')0,.*,&(304455247:*/,51,-2-(0,)1-.17)*'+-,+/***,/05+-)*-0..((&'&(.0+(,,+&/-(02.,))'-/.034)*#)&(',-+5/)(*+,,/+*,1055/0/-,13)-.22+*-&+.+/-+3-8787.+962)(%/+*,,4886:7213(17,0125,-&(&')&+0/(*(&'.0.0-,+.458+&56/,0/17109+-(*%('*,*(++64/75),*.3.0103,-+)/73301/''.:0,/:.-2661++*))652475-23*3012925-4(&&&$');;;///.'(#$%&-61222,+*++-'++/-2,9,*'..)(,-10),0,*),:<5,9:4261*'*.,.6,,*+%)(+')+.645:;6.-%)%''),*'+1,0032525:566/8,)0++*//1*%'*(-.16.2.10410(')*-.25)0,+**,+(+,..'*+457((+(&)+,'&&'+/**0/90,.2263767/-80)-+%(*--2./,1/15.,,(+%(*3;;9998:5+-,+-0++)(+0(*3-%%')-/&%+,.-0)+,100222.+2860--54-7(&&())013,-+))*,*(%')-.-2/+/.--6*4-.313*++.-67;00100+$&&(988654+1///169478650.814./43&)+*6.041-0/1199+,93335/7*')+)0<9;:#&+%(0./34++*,(&--*+&)&*-*,,...6*)*+:/-1//6020((4912348:5666931/-'(',&)&'&$&''((/)(%(+685,,$)%()+23.&..956;83('')+0,),(&&%%)+13/48-./-./&,+.&-*(,.8;73<913.'+32-7-9;//8/6632(3(23032898668272221**+%(-.,-*(+,+./227555/,-)&''%''%&%%))+4/1326&6678:744,6,,,748882/2*)()*-/3:4/92,-0-//2320./+,-'&$%$+)'(&*))/;*-,(*,-%&&,*')*,*-))+,*,&&%'(2381,18+,+0.,)'*&'*-/570/''()+-/-1-'$&&')*011*))
@0b6a2d9c-9374-4d7c-bccf-c82d3ca71f28 ch=123 read=66145 start_time=2019-12-13T00:58:02Z barcode=BC01 runid=2c9cf7bc05858273f10e7d7ec552fc0bd742dc3e
CTCTACGGGGAGGCAGCAGTGGGGAATATTGCACAATGGGCGCAAGCCTGATGCAACCATGCCGCGTGTATGAAGGCCTTCGGGTTGTAAGAATGCTTTCAGCGGGAGGAAGGGGAGTAAAAGTTAAACGCTGTCATTACGACGTTACCGCAGAAGAAACACCGGCTAACTCGGTACCCAGCAGCCGCGGTATGCAGAGGTGCAAGCGTTAATCGGAATTACTGGGCGTAAAGCGCACGCAGGCGGTTTGTTAAGTCAGATGTGAAATCCCGGGCTCAACCTGGAACGCATCTGATACTGGCAAACGAGTCTCTCGTAGAGGGGTAGAATTCAGGTGTAGCGGTGAATGCGTAGAATCTGGAGGAATACCGGTGGCGAAGGCGGCCCCTGGACGAACTGACGCTCAGGTGCAGCGTGGGGAGCAAGCAGGTTAGATACCCTGGTAGTCCACGCCGTAAACGATGTCGACTTGGAGGTTTGTTGCCCATGAGGCGTGGCTTCCGGAGCTAACGCGTTAAGTCGACCGCCTGGGGAGTACGGCCGCAAGGTTAAACTCGAAATGAATTGACGGGGGCCCGCACAAGCGGAGTGGAGCATGTGGTTTAATTCAATGCAACGCGAAGAACCTTACCTGGTCTTGACATCACGGGAAGTTTTCAGAGATGAAATGTGCCTTCAGCCGTGAGACAGGTGCTGCATGGCCTGTCGTCAGCTCGTGTTGTGAAATGTTGGGTTAAGTCCCGCAACGAAGCGCAACCCTTATCCTTTGTTGCCAGCGGTCCGGCCGGGAACTCAAAGGAGACTGCCAGTGATAAACTGGAAGGTGGGGATGACGTCAAGTCATCATGGCCCACGCCGACCAGGGCTACACGATGCTACAATGGCGCATACAAAACGCGACCTCGCGAGCAAAGCGGACTCATAAAGTGCGTCTCGTAGTCCGGATGGAGTCTGCAACTCGACTCCATGAAGTCGGAATCGCTAGTAATCGTGGATCAGAATGCCGGTGAATACGTTCCCAGGCCTTGTACACCGTCACACCGTAAGTGGGTTGCAAAAGAAGTGAGTAGCTAACCTTCGGGAGGCGCTTACCGCTGTGATTCATGACTGGGGAATTGAAGTCGTAACAAGGTAACCGG
+
$((')*'39/)-6+/5420349;-/76.9.-,120933;60*/-7-500123675).0355684668723+*,)&))3017)7310*&'+(-++%+(,0)%,+%97)+4+4+45*%()/6:0+-,0)%(&(&&)+*5-%%&%(')/,-7*,,,.,'*)%%'+4,40/.2/.,''&%/)(&/010300,/,//1.3')'''()64414/6+4,-/-0/.0115/0-/,79:;9221/'.)-*//2+./5)&5(8+43:,.096/.99-)2.*.8986703/20,2%&&$'),2401233815/.+&'')-2-,+*,.36,)*..0*.,//1/2-.832.///571*#%'),28753456;:0-1.)5,,00+0.(*$&%**1.4/5984()553'$2.//01::98'5532)*+,*/((//'.069'0.//,4,,-1-18++00/,,00-',,/5/19;69333.184/*'&/+*,,*.'&*((38.$,&''*,0-/1,-.1,8-0/1)+50.-/28661664277(423485*%)*,.3-:1./15/8008<9/97+020-/04767787:;9.13+*,,-4644..%()/7//.(,(*,4/:7-50631877:;9:+*'+.,/6562623;76876440.22-2)*(/-%'')3872++$%-302(4(*,,,869-$%/*&2+./58234567:998:661''%)**77548::770/5.--+-/*+2;15/./../6/7-+-427,(('),80/07/,4+--('-)(/1/3;5030813&/,03-712148968+.,),/26..)'%''*,05-,,20/))-0'376/8667701-.-137:932,3391&*$(''),513513**)&'(&++4/125765997:87654.*'%&(*-.0463563.00:),579,,*-317<5/478710')-42912'2-10-('(+,,-/02.,3455788-.,1-*,8*+//45**,(*.04587::;::52*,44352,--..9649439.+((.:604.'%%'(-3046--+0,*0+)(,,2-3714369.%)(''''((*()'1-313;907+''.,*.05*(&$&+0145:;86533554*)'$&*()4,,+-++-313:(3,1111+2
@06a0a84f-d662-487e-94ed-d81ae5988dfc ch=122 read=63088 start_time=2019-12-13T01:04:31Z barcode=BC01 runid=2c9cf7bc05858273f10e7d7ec552fc0bd742dc3e
CTCCTCAGGAGGCAGCAGTGGGAATATTGCACAATGGGGAAACCGTGCAGCAACGCCGCGTGAGTGATGAAGGTTTCCGGATCGTAAAGCTCTCTGTCTTTTGGGGAAGATAATGGTACCCAAGGAGGAAGCCACGGCTAACTACGTGCCAGCAGCCGCGGTAATACGTAGGTGGCGAGCGTTATCGGATTTACTGGGCGTAAAGGGCGTAGGCGGATGATTAAGAGTGGGATGTAGAAATACCCGGGCTCAGCAGGTGCTGCATTCCAAACTGGTTATCTAGAGTGCAGGAGAGGAGAGTGGAATTCCCTAATTGTAGCGGTGAAATGCGTAGAGATTAGGGAAGAACACCAGTGGCGAAGGCGACTCTCTGGACTGTAACTGACGCTGAGGAAACGAAGCGTGGGGAGCAAGGCCCACGGATCAAATACCTGGTAGTCCACGCCGTAAACATTGAATACTAGGTTGACAGGGGTTTCCAACACCTCCGTGCCGCCGCTAACGCATTAAGTATTCCGGAATTGCGGTCGCAGATTAAAACTCAAAGAGATTGACGGGGACCCGCACAAGTAGCGGGCATGGTTTAATTCGAAGCAACGCGAAGAACCTTACACCTACGCCGAGCATCCCGCCTTGCATTACTCGCAATCAGGGAAATCCCTTCGGGGACAAAGGTGACGGAGTGGTGCATGGTTATTAGTAAGCTCGTGTCGTGAGATGTTTGGGTTAAGTCCCACAACGAGCGCAACGCTTGTCGTTAGTTACTACCATTAAGTTGAGGACTCTGGCGAGACTGCCTGGGTTAACCAGGAGGAAGGTGGGGATGACGTCAAATCATCATGCCTTATGTGTGAAGGCTGCTACATGGCTGGTACAGAGAGATAAATACCGTGAGGTGGAGCCAAACTTTAAAACCAGTCTCAGTTCAGTTAGGCTGAAACTCGCCTATGAGGGCTGGGTGCAGTAATCGCGAATCAAGAATGTCGCGGTGAATACGTTCAGGTCTTGTACGCACCGCCCGTCACACCATGAGGTTGGCAATACCCGAAGTCCGTGAGCTAACCGCAAGGGAGGCAGCGGCGAAGGTAAGTCAGCGGTGGAGGTGAGAGAATCGTAACAAGGTAACCGG
+
(*6813171+10,./.(*--58+52,1/)**,1:6595+)/*.()+'+($$&%''.1////)'&))+,,--+,(7).'3,626-12;0((*)+*/17294.%&*()&')-.*##&&%++/*.+.)&-(),,-81)(%$%&$#%'(,.0684,42031'-(**2611354-+/,.0/(*56.3.-,3&-)18/.389:701/65*.,)++636888<::9/9-4)')&''-66971+&*/,/-0..)/1,...'.&,3-02656'35-.,26789544/0211+-0137+:,(+(,-)*(***+.*6*/1''-&/((''**353214701626.-,**0/'/6*38215867904,5,+*./)/2485411,01+.2602-,+&,+3/021'((&&&(&'(+,189:;/,0/60))+(&$$%*&))*26..08,/7844/45*,*.'''5:86,.0/0:5310++-''((($*1142;43'6)/243196+,-05-0.#%'*-3-/-/12--//28+(')'*.*%,.7-6)+,')*-0:::8769:,)%(%**+/0*/8.50:0)+())'''&()&)(*%2545;:27496+/*').(1,,(('''-+-,+''(-2))*(-2+)000/35+')',,,-.4.,++)$$(.+*'20)).*(/;528808<6567:)10-..1&/$&)/4766176756*).(&+,4(.126867889:879:349/,0/1.-+/-3.(&%'&(%'/3.43*1#&&.,.//6/)+.5./3378/5:44.7.+*/9/750-&.,))..038::978,4-4,2.-4,)0(,**.*.4;9022568786;9000:936-40*,-,-+,&(**+)''')1)()()0/118313.-,,(*&),37001;774+0**41+.08/8/-(2)'06-9;779857568<7*/-+(*3686.8813988-(-++-261578-(,$&'-+.422)*'(103-))4:651,&('-*-/;7-4&*16*/78404++*,%((.+-45))++'+)35576/++*6.6.164,2;,*-3..0/27112000337552.+4+(,00.%*(*)*)&*'--*/,.)(*)(/(0#)*+,-''&&'**(,+,,//)4,8;:;1:
@4411ba14-9a9b-46cc-ba7b-9254ccb913ab ch=198 read=49271 start_time=2019-12-13T01:04:32Z barcode=BC01 runid=2c9cf7bc05858273f10e7d7ec552fc0bd742dc3e
CCGGTTACCTTATTTACGACTTCACCCCAATCGCTGGCCTACCTTCGGCCCGCTGCCTCCTTGCGGTTAGCTCACGGACTTCAAGGTATTGCCAACTCTCGTAGTGTGACGGGCGGTGTGTACAAGACCGGGAACGTATTCACCGCGACATTCACGATTCGCGATTACTAAGTAACTCAACTTCATGTGGGCGAGTTTCAAAGCCTACAATCCGAACTGAGACTGGTTTAAAGTTTGAAATACCTCGCGGTATTGCATCTCTCTGTACCAGCCATTTGTAGCACGTGGTAGCCCTACATAAGGGGCATGATACGACGTCATCCCCACCTTCCTCCTGGTTAGCAGGCAGTCTCGCTAGAGTCCTCAACTTAATGGTAGTAACTAACGACAGGGTTGCGCTCGTTGCGGGACTTAACTAACATCTCGACACGGGCTGACGACAACCATGCACCACCTGTCACCTTTGTCCCCGAAGGTTTCCTCGATTAAGAGTAATGCAAGGGATGTCAAGTGTAGGTAAGGTTCTTCGCGTTGCTTCGAATTAAAACCACATGCTCCGCTACTTGTGCGGGTCCGTCAATTCAGCGAGTTTTAATCTGCGACCGTACTCCCCAGGCGGAATACTTAATGCGTTAGCGGCGGCACGGAGGTGTTGGAAACCCCACACCTGAAGTGTTATTCATCGTTTGCGGCGTGGACTACCAGGGTATCTAATCCTGTTTTCGCTTTCGAGCCTCAGCGTCAGTTACAGTCCAGAGAGAGTCGCCTTCGCCACTGGTGTTCTTCCTAATCTCTACGCATTTCACCGCTACACTAGGAATTCCACTCTCCTCTCCTGCACTCTAGATAGCCAGTTTGGAATGCAGCACCAAGTTGAGCCTGGGTATTTCACATCCCCACTTAATCATCACTTGCTCCCTTTACGCCCAGTAAATCCGGATAACTCGCCACCTACGTATTACCGCGGCTGCTGGCGCGTAGTTAGCCGTGGCTTCTCCTTAGGTACCGTCATTATCTTCCCCAAAGACAGAGCTTTGATCCGAAACCTTCATCACTCACGGCGTGCTGCATCAGGGTTTCCCCATTGTGCAATATTCCCCTGCTGCCTCCCGTAGG
+
;5(58:/1,0-+66101158:;32/630.516-..0+25/34;:;:360:+*02.-1/1.6.,--/7)(()*43205,**.)-',+1.1/+15/')+)+,'3%0400010.7:87:97852*0-+-142+:2222::.6..*-,((,.10670%%&%,6013545:2541+&(.+++/+**2.3550/-6341+14;-.,/,)+-)+*0++.+*/232/055695:3;;/8/..72'(+(%)/63302'(1,0-+*,-/77,.(),(.32235/17+)+)*,,0//,'()*+2/'(,,*,*,79118642+&$)+646799/9;/+071;9303,+'0,4&)((*,+.78857.123,.13461+)'(,*0-++-+*-01:6677510/-)+/*534355886<444<:763110**-4/77756212042'+./4265181()''(./031/91988644.13,*..1/(*,+)'*2)2/.//-9-/+'()).)*,+;,,./.:7994,...1073201/50;97;7/0/10-.171031/2/<;04<25249996+***+)/'&-,.1:63.''+/5:5;3'*+21/588)3.0+-++768;5.,,+799++0251362102.0.5/9996;7677;51.+(*785-5*,-:5&07-.97,(,*/1.&(*'((*+'.63584549+(*(.-00894,-/3;653.12465,7,+3.*-2,(%$'2454-03:100-+/0085-9-,,144/+*))('&&%)20413;8899*,-.2,,3746:0,*/798673110205982136-12/0'*+(2+,..7.8*,,,-.)*,,00-,-,,/13/.5-/$3()*.443899811)&&#$$1/,-2%&%//((*'$$)0(+//0-742,((*)/)**%+%#%)&&(-58(,3.&-).+'&%&(-*+/.2160*-*)*,.1-3513748.7.-340.0/..34/5,(%+*,/*'-$&-.13.223,*'+(-+&413,.779:/:/-.00.07:*06++.1*&(-(,+'(032''0/+03187779778/%'&)(%'%%()+/44/.946;-07;4*.1(/.0496253526/('*+(*)(+54/167+
@b6710a25-e1b3-4e5d-93fc-f97544f0e495 ch=10 read=24429 start_time=2019-12-13T01:04:30Z barcode=BC01 runid=2c9cf7bc05858273f10e7d7ec552fc0bd742dc3e
CAGTTACCTTGTTACGACTTCACCCCAATCGCTGACCCTGCAGCTGACCGCTGCACTCCTTGCGGTTAGCTCACGGACTTCGGGTATTGCCAGCTCTCATGTGAATTGTGACGGGCGGTGTGTACAAGACCGGGAACGTATTCGCGCAACATTCGTTCGCGATTACTAGTAACTCCAGCTTCATGTAGGCGAGTTTCATTACTGAAATCCGAACTGAGACTGGTTTAAAGTTTGGCTCCACCTCACGGTATTGCATCTCTCTGTACCAGCCAAATTTAGTAGCGTGTGTAGCCCTGCACTTAAAAGGGGCATGATGGTTGACGTCATCCCTCCTGGACAGCAGGCAGTCTCGCTGAGTCCTCAACTTAATGGTAGTAACTAACGACAGGGTTGCGCTCGTGGACTTAACCCAACATCTCACGACACGGGCTGACGACAACCATGCACCACCTGTCACCTTGTCCCCGAAGGAATTTCTCGATTAAGAGTAATGCAAGGGATGTCAAGTGTAGGTAAGGTTCTTCGCGTTGCTTCGAATTAAACCACATGCTCGCTGCTTGTGCGGGTCCCACGTCAATTCCTTTGAGTTTTAATCTTGCGACCAAATACTCCCCAGGCGGAATGCTTAATGCGTTAGCGGCGGCACGGAGGTGTTGAAACCCACACCTAGTATTCATCACGTTTGCAGCGTGGACTACCAGGGTATCTAATCATTTGCTCCCCACGCTTTCGAGACTGAGCGTCAGTTGCAGGCCAGATCGTCGCCTTCACCACTGGTGTTCCTCCATATCTACGCATTTCACCGCTACACCTTGGAATTCGATCCTCTCCTGCCTCTGGCGCAACACCGGTTTCTATGGCTTACTGAAGTTAAGCTTCCGGGCTTTCACCCTTGCTGCCGCCTGCTCCCTCTTTACGCCCAATAATTCCGGATAACGCTTGCCACCTACGTATTACCGCGGCTGCTGGCGTAGTTAGCCGTGGCTTTCTAATAAAGTACCATGCTCGGCTACCATTTCCTGTAGCCGTTCTTCATAACAGAAGTTTACAATCGAAAACCTTCTTCCTTCACGCGGCGTTGCTCGGTCAGGGTTTCCCCATTGCCGAAATTCCCTGCTGCCTCCCGTAGAACCC
+
0$+,8'0718116',-'16;6/,00+--,-,'**-/7,)(*'%''*+-5*+*(+'+.3&()+,08161006/../2.-+,..878/80.6:0*-,+(''(()*$%',++.16+898766420.)/**-358*0-'-/*//131%-&))12019/)+330,,+5-3230-.081.1,*,12799:9828974./084&(3+**&&(2*+./),33320212::78<7.:)+8;1).,.:846<9735175-1-,-448642/4411.1++,+(*+)/-')()+-('''&$&)+45'&)&%$$372(*06.)29100005.--0.554()()&3610,($%$'+.48+11468+**%(().)+-,)))()'''(+,-//+*%),94220)*.-:.258731*%.-*+,--/-*'$$(),,./11.3/2+,20-.-./.)*$0+97-,*..238267445412...21*,15/-+*29,,.++,,0.0))++-611163*32054876.%*$#%*/-//+1/934:/*,-.2//254++,0.2;:82-+,.0111,,(('%%'++5+71/50'%)(/0798;5609;0//7;<)/52.7.,-211-00((%+,/972)//12/,/+&)0)31344151//43:62832331.,(*+64*01&10-&('-*+/()-+8/.),$(',62*+),--53765746804,*1,./+))**%)//***/52-,.,,2371,&+&*--..4888891:/0/7327+,/210671763;88941,,-6+05781,.0(*+*'''*(*,0:9345834,*)&($(%+')(-,3+,-5.--,/4/..++-/153*-()*()-,0.;;254515.-5,.0.2,,/713%,+9*,'5:6/;/+&*.+,*&(**/6/0,('*'82)*.36.,2,+)&+2,59:8745684330/,5.-94/14+,*&()+/.7;22.6...1712.))((+/*++6/.7-*.340.-4*.4,)/+*+%)(,-1/1...6<854-.*+)((),()-4.21+$&&&----2./6-++4126'))23086956;5(/3,&,-./41-2.+)01-8//+9915:04964-,5**('+./*/2:+'$((',3*59-)1'*.-1)'
@fa7c9603-6608-4d80-97e5-001f704022d5 ch=26 read=26270 start_time=2019-12-13T01:04:29Z barcode=BC01 runid=2c9cf7bc05858273f10e7d7ec552fc0bd742dc3e
TTGTTGTACTTCGTTCGTTTGTATTGCTGTGCTGAAAGTTATCAATGGTGTCTTTGTGTTAGCTTAACTTTCTGTTGGTGCTGATATTGCTCCTACGGGAGGCAGCAGTAGGAATTTTTTCGACAATGGGAAACCCCGACCGAGCCGCGTGAAGAGGAAGAGGGTTTTGGATTGTAAACTTCTGTTATAAAGGAAGAACGGCGGCTACAGGAAATGAGTAGCCGAGTGACGGTACTATTAGAAAGCCACGGCTAACTACGTGCCAGCCGCGGTAATACATGGGTGGCAAGCGTTATCGGAATTGGGCGGCAGAGGAGCAGGCGGCAAGGGTCTGTGGTGAAGCCTGAAGCAACTTCCAGTAAGCCATAGAAACCAAGGTAGCTAGAGTGCAGGAGAGGATCATTGGAATTCCATGTGGTGAAATGCGTAGATATGGAGAGACACACCAGTGGCGAGAGCGACGATCTGGCCTGCAACTGACGCTCAGTCAGCGTGGGGAGCAAATAGGATTAGATACCCTAGTAGTCCATGATGAGTACTAAGTGTTGGATGTCAAAGGATGCTGCAGTTAACGCAATAAGTACTCCGCCTGAGTAGTACGTTCATAAGAATATGAAACTCAAAGGAATTGACGGGGCCACAGAAGCGGTGGAGCATGGTTTTAATTCGAAGCAACGCGAAGAACCTTACCAGGTCTTGACATACTCATGAAACCAGAGATGGAGATAGCTATGAGATACAGGTGCATGGTTGTCGTCAGCTCGTGTCGTGAGATGTTGGGTTAAGTCCGCAACAGGCACCAACCCTTATCGTTAGTTACCATCATTAAGTTGGGGACTCTGGCAGAGACTGCCAGTGACAAGCTGGAGGAAGGCGGGGATGACGTCAAATCATCATGCCCCTTATGACCTGGAATACACACACGATGCTGCAATGGATGGTGCAGAGGGCGGCGCGAGGTGAAATGGCCGCAAACCATTCTCAGTTCGGACAGTCTGCAACTCGACTACATGAAGTTGGAATCGCTAGTAATCTTGAATCAGCACCTGTGCTTGGTGAATACGTTATGGGCCTTGCTTTTACACCGCCCACGTTACACCGAGTTGATAACACCCGAAGCCGGTGGCCTAACCGCAAGGAAGGGCTATCTAAGGTGGGATTGATGATTGGGGTGAAGTCGTAACAAAGGTAACCGG
+
%&.&($*))3+,,2/2)+-'$$'+-(/,)*%*0//2&)(7./,,%((.,-11181.113-,%&&&(&(--+(.)-3,2/68:875+-*(*+1'#%(&+/()++-01228/4,),02<<;.+,%)+2002(*-)0880.395)&%'(+,-.-2-)(-+,,&&(*)(&&#+)-2-/015..5/56122//3;....0-21+(-))-*+,.,/',++**'(*/338'&'(+/0,''%&(')++(,-**/.-+-,--251224,3-02.'/7),+8-0//.0-3(1+,-8-/2-,+/,++9)0+*3*)(6+*+)+(%0-&**00-*&)(+(+193302/21/)(2()5570-*))()),+()0123,3;2,&%-/+3*.'(&$%&'-.--//23654))&+,+,-&/()&,&/(10,((&)(81.40+,498656,+,*-.,')/,-.-0812205,**(%*+990///07374;03567500/0,0/1+)*%*%'')&'')$**07:4.03*-3.-2764:,*%)),-7.-'&(*-,+-.-/23024/3;2937-3357-%)$+'(&+2/325/4/114730&''().6;00/.&%-.-3610.186$(),&'2,'()/:813869-+.)-1041'(.,&%%%'0'))),-/11/*,,*,+)+;8/3954+()('*103/0+.715:9:8;663-'()-2:455::6521+,((-,**(((),66,,(*)*,00,/)*-7432'-&()62622/5--++,+).12647656+1'*+/2/3904/0:75-,1/(+0()&%(-&2(.%898/:10144:542;335-1168:93./639:555540$+*%)(-/280611/3232580233.,2-))*//.78/48734))-78..-355.+)-110+84,++9,71/)*,.333//-,*'))1/(,1968;621*),.4-*,('&+)('*&&)*-+)-)$%&'%%%'//*487;5471372/*5.34,50369/6/,+*-.0/6779190-;09/:8623745/6-*&&&)684-*%&$%'%$&%',2+((''*&%')/801&(#/%%*$$$%%$'),382150&)'--./40*%%((0+++.'+)/)'%(+%(*)+-0725()./2/344*5//.-(')%*/,,,0003:9111-/00:0:/68610/30020476/-3.)0-394713
@692d10f7-e0c7-447c-a68d-7f54fa7df551 ch=59 read=59037 start_time=2019-12-13T01:04:40Z barcode=BC01 runid=2c9cf7bc05858273f10e7d7ec552fc0bd742dc3e
CCGGTTGCCTTGTTACGACTTCACCCCCGGTCATGAATCACAAAGTGGTAAAGCGCCCTCCCGAAGGTTCAGCTACCTACTTCTTTTTGCAACCCACTCCCATGGTGTGACGGGCGAGGTGTGTACAAGGCCCGGGAACGTATTACCGTATTGGCATTCTGATCCACGATTACTAGCGATTCCGGCTTCATGGAGTCGAGGTTGCGAACTCAATCGGACTGACTTGCACTTTATGAGGAGTCCGCTTGCTCTCGCGAGGAGTCGCTTCTCTTTGTATGCGCCATTGTAGCGTAGTAGCCCTGGTCGTAGGGGCCATGATGACTTGACGTCATCCCCACCATCAGTTTATCACTGGCAGTCTCCTTTGAGTTCCCGGCCCGGACCGCTGGCGGCAAGGATAAGGGTTGCGCTCGTTGCGGGACTTAATGGCGACCTGCTTACAGGCGCTGACGGCAGCCATGCAGCACCTGTCACCACGGTTCCAGAAAGGCGCAATCCATCTGGAAAGTTCCTGTGGATGTCAAGACCAGGTATTAAGGTTCTTCGCGTTATCGAATTAAACCACAGCTGCTCCACCGCTTGTGCGGGGACCCAAATCGAATTCATTTGAGTTTAACCTTTGCGGCGTACTCCCCCCCGGGCGGTCGACTTAACGCGTTAGCTCGGAAGCCACGCCTCAAGGGCACAGCTACTCAAGTCGACATCGTTTACGGCGTGGACGCTGGGGTATCTAATCCTGTTTGCTCCCGCTTTCGCGCAGGCGTCAGTCAATATCTTCGTCAGGGGCCGCCTTCGCCACCGGTATTTCTCGGTCGTTTCACCGCTACACCTGGAATTCTACCCCTCTACGAGACTCAAGCTTGCCAGTATCAGATGCAGTTCCAGGTTGAGCCCGGGGATTTCACATCTGACTTAACAAACCGCCTGCGTGCGCTTTACGCCCAGTAATTCCGATTAACGCTTGCCCTCCGTATTACCGCTGGCTGCTGGCACGGAGTTAGCCAGTGCTTCTTCTGCGGGTAACGTCAATGAGCAAAGGTATTAACTTTACTCCTTCCTCCCGCTGTACTTTGCAACCCGAGGCCTTCTTCATACGCGGCATGGCTGCATCTTGAACTTGCGCCCATTGTGCAATATTCCCCACTGCCTCCGTAGAGACAATATCCCAGCACCAACGAAGGTTAAACACAAGACGCAGGCTTTCTTCCCAGCACCAACAATGCGTAGCC
+
0+/)9,&2040.27%-2579;7617:9+&5564776;1///18/-,.8913'(+,36.+1.*(*0',&.$&(*+14730435-/2.)+*,.//8/'()99*%0*&(')*.9585,+&&*&*+)+)+072461)..1+1001--/%,/()$&*-2.25<:83221*()+*/1+&+*..++.8./,&,5-96555*+,--++0,7,-%&6/-/)1/504,,()'('&&'%+/7844..)+%()-((*/1++,.,2*,((()&)*/.135.0.-96+,--&/149),2))+++&(%&%&((+*)+47663().4-+,$%'(,-+/-2.128::9:29;5+,,('**-/<-,*,+*)+-.,00,*,,+/0023962:1.32('-;5373463:/-)*0*/.564-.,(-;5412,*,*'()8<97616-2&%$'%$%$%&(++),,01-$%(1054.//&++246.,,+*/2-**%#,&&+&54.8)%&-+*+1-/74:689.377122-*+,5-+)*+-877377774489/04-++.(*,5+:0.898:/45-+.*(.--05%*&#$%#%)(*665/17/518.3-/,/,'%-,,).,,3$)(9,:49<3.165;:355429***5('$%$)(5/3990+%2,0,1-6672/3/4./,++&')-,0))++&+-*/03:920&+*''$'%%%%$'*.-4,455+.,-.5/:((*-/.-0/602***'**(*,++),-12-0085,+1,89.'1/77-%&$%#'#%(,-%*.&)&%%''2579:;209:3-81152:657958+/))%(,*'&%($&&#%40//3613.,+'+0+./--*1((&*32/,9723101/155,*%()((3+'(--23-17767(3/,,*%-1491/2.6+,03+)9;:3-,+/.&))*)*0106;:98478678871.-*)*(%*+1/*)+,07454-,(1*2,2--.(&)-')),(1-/:323+)&)2,003404.,..2%))-)''$#')*68<87;788:397105434/,%$%&()+2)*'+(*-,-))0+$%)-4-892405+&%%$#$&(,+%/.3-73+(.-/65;87:754/4&-)146557430/-/(%')'),-+/011:,)/1)0-.0633659894%(%%&((.6/110(&)),...9,6+'(,&-'4.2%))')-3-4613322**.%,$(''(3116:2/))+,*2)-&&)-,*/.*'&(#
@a319576b-8fe7-4ace-9c69-6c3f2b19a813 ch=152 read=59341 start_time=2019-12-13T01:04:31Z barcode=BC01 runid=2c9cf7bc05858273f10e7d7ec552fc0bd742dc3e
CCAGTTACCTTGTTACGACTTCACCCCAATCATCAATCCCACCTTAAGACAGCTCCTTCCTTGCGGTTAGGCCACCGGCCGGGTGTTATCAACTCTCGTGGTGCTGACGGGCGAGGGTATTATTGTACAAGGCCCGAGAACGTATTCACCGCGACGTAATGCTGATTCCGCGATTACTGCTTGATTCCAACTTCATGTAGTCAGGTTGCGGAGCTACAATCCGAACTGAGAATGGTTTTATGGGTTTTGCTTCACCTCGCGGCTTCGCTTCCCTCTGCACCATCCATTTATGCGCAGTATTGTAGCCCAGGTCATAATAAAGGGGCATGATGATGATTTGACGTCATCCCCGCCTTCCTCAACATCACTGGCGGTCTCGCTACAAGAGTCCCACAGCTTAATGATGGTAACTAACGATAGAGTTGCGCTCGTTGCGGGACAACCAATCTCACGACACGAGCTGGCGAGCTTTAACCATATTATTGCACCACCTGTGTATCTCATATGGCTATCTCTCCATCTCCTGGGTATTTGCCAGGTATGTCGAGATAGTAAAAGTTCTTCGCGTTGCTTCGAGATTCACCCAAACCACATGCTCCACCGCTCATTACGGGCCCCGTCAATTCTGAGTTTCATTCTTGCGGGCAGTACTACTACTCAGGCCGGAGTACTTATTGCGTTAGCTGCAGCACTGAACTGACATCAACGCCAGGTACTCATCGTTTGCAGCGTGGACTACTAGAATTATCTAATCCTATTTGCTCCCCACGCTTTCCAGGTTCAGGCGTCAGTTGGCAGGCCAGATCGTCGCCTTCGCCACTGGTGTTTCCTCCATATATCTACGCATTTCCACCGCTACGATTCCACGATCCTCTCCTGCGCTCCTGGCTGCCTGGTTTCCTGTAAAGAGCGCAGAGTTAAACTTCGGGCTTTCACCCACCAGACCCTTATGCGCCGCCTGCTCCTCTTGCGCCCAATGATTCGGATGCTTGCCACCTGCACGTATTACCGCGGCTGCTGGCGCAGTAGTTAATAGCCGTGGCTTTCTAATAAAAGTACCGTCGCTCCTGGCTACCGTTTCATAGCCAGCCCGCCGTTCTTCCTTTATGAAGCAGAGTTTACGAGTCGAGAGCCTTCTTCCTTCCGCGGCGTTGCTCGGTCAGGGTTTCCCCATTTGCCGAAATTCCCCTACCACTGCTGCTCCCACCAGGAG
+
4-+,4.-5..-)/2&&'%+171%,''&/,23492421.7,(+&-+)'+&.,+,-/.///&$%(*.-4-+*-*+&)2,*)'&-11..-,0++**),(+*,/86-'()*0/89++)()&*$('*.-'-%+-4-.72((),.0..//60558:/1642)-,11/223*.(+),-0/12--0)+*-.3424(-)-/5/,-+-.-55+.)0''*),&%+('-/403-,.30.*)'*/-/,02.(,-180.8;.,.-,,(,548+*,/,01/.07/081+-2.,+,2-28.,27-%%%&%)%%))-0),.+73+*,4--+,/-).0*)-10,*-01,*)++-/2)'(7446:7/430(*)%'(%*+*-)))*&)''*(',*+-4-+.'$),&&'(+0*)--%)*),-.-*-+1-,'&''&)++))&&)-4*-,..-+1+(%(+((&'&&$''*).-)*-&,*./()+00.-+'%%$(#'%(&&'%''(/50..15/14/.,(+,0,*+$'()*677821)*).8-,+))))*,$%$'*,)//.0,3,/.4-&()(&'%&),('(*73120+.-.-(,2),%'''.)*(+-(.50/0(*+.-342/,-,%').-/1)-%.)-)(&$*4164--$&',/9/,*+5*.*)+0.0-,+-+*%'*.+-.,)''&%.(&'*0+7+%0'(+,/**$&)&&'%&)6668+*.((-,-/)0+*1*&'')&')*201,04+%)$)&),,2-.3033'*&*+/651--5/04/-22)')(+22/,/,,351*'''&&&&&*)*))0,.2,+%(&,'$&))-/0.54.,'&''')0.01341,+7)2++/0+1/131/%%)+.-/7.0'&.,)+''%&%--41$&(),1-,,,-/**,(,+0--.301239556/93.-+++02)'%%&%'%(').-4.()*()(06,.7/++.0-%(&'+*(($%$$$$%%&)*.1/,+--6+++0%'')'%,+,*()0+)5-'&$$$#'&&+(%$%#%)++-/)-.(((+),43/4)'')%'(*.2.+#&%)-01/4.(+/,(//1,-10*'))+**)+&(*,($*2--*/2)394+&*&%&%'(/2*(/-45:2***()6+**$(&%)''&'55*&(&&%'*(*%&%,(-.-2712-3-))**,,,4)&%()1275(484-:-/44,,.:.+1,'*)('5/0/(&%&(#&%&)*,--00*$)',+&(#
@2c0a87b3-14c5-42c1-a85e-ceaf62ef0f4f ch=115 read=68399 start_time=2019-12-13T01:04:46Z barcode=BC01 runid=2c9cf7bc05858273f10e7d7ec552fc0bd742dc3e
CTACAGAGGCAGCAATTAGGGAATATTGCACAATGGGGAAACCCTGATGCAGCAACGCCGTAGTGATGAAGGTTTCCGGATCGTAAAGCTCTGTCTTTGGGAAGATAACGGTACCCAAGGAGGAAGCCACGGCTAACTACGTGCCAGCCGCGGTAATACGTAGGTGGGCGAGCGTTATCGGATTTACTGGGCGTAAAGGGAGCGTAGGCGGATGATTAAGTGGGATGTGAAATACCCGGTCAACTTGGGTGCTGCATTCCAAACTGGTTATCTAGGTGCAGGAGAGGAGGTGGAATTCCTAGTGTAGCGGTGAAATGCGTAGAGATTAGGGAAGAACACCGGTGGCGAAAGGCGACTCTGGACTGTAACGGCCTTTAAGGGCTCGAAAGCGTGGGGGCAAACGGGATTAGATGCCTGGTCCACGCGTAAACGATGAATACTAGGTGTGGGGTTTCCAGCACCTCCGTGCCGCCGCTAACGCATTAAGTATTCCGCCTGGGAGTACGGTCGCAAGATTAAAACTCAAAGGGAATTGACGGGGACCCGCACAAGTAGCGGGCATGTGGTTTTAATTCGAAGCAGCGCGAAGAACCTTACCTACCGCCCGGCGCCCTTGCATACTCTTAATCCGAAATCCTTCGGGACAAGGTGACAGGTGGTGCATGGTTGTCGTCAGCTCGTGTCGTGGATGTTGGGTTAAGTCCGCAACAGAGGCGCAACCCTTGTCGTTAGTTACATTAAGTTGAGGACTCTGGCGAGACTGCCTGGGTTAACCAGGAGGAAGGTGGGGATGACGTCAAATCATCATGCCTTATGTGTAGGGCTACACGTGCTACAATGGCTGGTACAGAGATGCAATGCCGCGAGGTGGAACCAAACTTAAAACCAGTCTCAGTTCGGATTGTAGGCTGAAACTCGCCTACATGAGCTGGAGTTACCTGACATCGCGGGTGGGAATGTCGCGGTGAATACGTTCCCCGGGTCTTGTACACACCGCCCGTCACACCATGAGAGTTGGCAATACCCGAAGTCCCGTGAGCTAACCGCAGGAGCAGCGGCCGAAGGTAGGGTCAGCGGTGGGGTGAAGTCATGTTTTCTGAGTAACCGG
+
*$&'$)$,+'$)((&-)&0,&*++,2.,.&349772-'(,-3<51./1010(/001,1+()%')*-2+)&**5:3.'4-223264;3,,./424035/&.0,1''&$#$*//0/5+,(3++/,+4,.3(,,1-/1400010541-&(*&$&+-/.8/007718/.3,,+(',5134++.'.(-84-./..),**00*)0*%((--((664:221,5,2-,..3+*7442204.,20''$',.2+0-28++,286736;+2.68069454425*)())-0.42-*&/)'))(-+0+3)6/(%+/-+(0-/700,1-*+:982$'%$4+.38/*/,-20/4;5;/9..-/0,)*645310/052466460*'(*(()%*&)04-12)**,(+.2484.+')7/,%,..12/124/24))'*0.**)+,,::;0/00/5876452173325964,9/3'(),,091762548:124()'**.&.),+.)'()548:,1:762.((((17;99131.,-,8.<<989955),+)&$+''&*+&16-0:5/-.//-'(#&&+,,.).'+).)4:**2-12&*,&)-%((*+05.,/0*''(--()*%%*)%*'*&,*(()*,,2&0002323-3&&))+',8,40,523643/4/005002/28654996678/26602,-.//'*%'(*/.*..004(364;43045/.1437%'&(./1-1*/2/.0.187/;/+/.'-+3-5*,-,/&6/1/22(&))&&-*./+/('&/)/-/10:.81/50.0.,/-48745545466791/048736*1-).///1/.+0950++)'((''(()7393186775346.,.,+3444;433735..*/*-1'%(*69;0..3;;7/:1111050459220*5+('*-1232+(%$'($&%$$%'*(%+,-32-*2,)+&%%$$%%('*1/))%+%,)6067380:7.,74232527..,/300,4,)(+,-1*670-32*,00.-.7221*)&(4,.--.91/.85+,,')-4)+96764.1(.*(++*+())+...515/1-*,+,--+,-.04..5-0.-(+-0,.206.031.0+(')).76986
@c0e7b20d-6208-418a-a16e-c36f74bd93f5 ch=111 read=75885 start_time=2019-12-13T00:57:02Z barcode=BC01 runid=2c9cf7bc05858273f10e7d7ec552fc0bd742dc3e
CCGGTTACTGCTTGATATTTGACTTCACCCCAGTCATGAATCACAAAGTGGTAAGCGCCCTCCCGAAGGTTAAGCTGCCGCTTCTTTGCCAGCCCCTCCCATGGTGTGACAGGCGGTGTGTACCAAGGCCCAGGAACGTATTCACCGTGGCATTCCTGATCGATTACTAAGCAATTCCGACTTCATGGAGTCGAGTTGCAGACTCAATCCGGACTACGACGCTATGAGAGTCCGCTTGCTCTCGCGAGTCGCTTCTTTGCATGCGCCATTGTAGCAATGTGTGTAGCCTGATAATGGGGCCATGATGACTTGACGTCATCCCACCTTCCTCAGTTTATCACTGGCAGTCTCCTTTGAGTTCAGCCGGACCGCTGGCAACAAAGGATAAGGGTTACCGCGCTCGTTGCGGGACTTAACCCAACATTTCACAACGCAGGCTGACGACAGCCATGCAGCACCTGTCTCACGGTTCCCGAGGCACATTCTCATCTCAAAAGAAACTTCCGTGGATGTCAAGACCAGGTAAGGTTCTTCGCGTTGCATCCCGGAATTAAACCACATGCTCCACCCGTATTGCGAGCCCCGTCAATTCATTTGAGTTTTAACCTTTGCGGCCACGTACTCCCCCCAGGCAGTCCGGCTTTAACGCGTCCGGAAGCCACTCAAGGGCACAACCTCCGGTCGACATCGTTTACGGCGTGGACTACCGGGTATCTAATCCTGTTGCTCCCCCACGCTTTCACGCACCTGAGCGTCAGTCTTGCCGTCCAGGGGCCATAGCCGCCACCGGAAGGTATTCTCCAGATCTCTACGCATTTCACCGCTGCACCTGGAATTCTACCCCCCCCTCTACGAGACTCAAACGCAGTATCAGATACAGTTCCCAGGTTGGGCAGGGGATTTCATCTGACTTAACAAACCCGCCTGCGTGCGCTACGCCCAGTAATTCGGTGCCCACCCTCCATTATTACCGCCCGGCTGCACTTTAAAGCTGGGGTTAGCCGGTGCTTCTTCTGCGGGTAACGTCAATGAGCAATTATTAACTTTACTCCTTCCTCCCCGCTGAAAGTACTTTGTGAAGGCCTTCTTCATACGCGGCATGGCTGCATCAGGCTTGCGCCCATTGTACCAATATTCCCATGCGCCTCCCGTAGAG
+
*+(+/3&(&%$+&'&&$'&'((+086+885+./12()()361*0,3.+-0724/)))-1(*,)(++1*3*324(.-%('%'8-04:6*-((%//.())6.*-.*-,/265%481./,-/.012),'-+23('1/8018689<999:7747234;41..-..,-/2,.2+*-.+26;784447:88760))*+++23841..//03*7*6*1,011342%)'(&&())&%*-/)'(0,)(*+,3('(&(+**,-,))/+*-.34659;315)($$&%')$&&),-.031,%#%%$*',1266.--.2/+*+'(*310++++4/-388.1)(*')+65013/7030.-387793292,+230($)-*43468788:;04(/7;1/4/25&)+*(*%(''+./1323:771742-,.1.-1-.2279;9/-../.&-%'+-.569856-14634+/()+/48-03413/1/27466*((.)/+*%&)(((+0544+/.(%-0+./858567;::99:-../+0%/102/.-3056:.,,,+0),-,3+*,.-0/2/86.7*-++-./47,2.''%(*001-&(597)'--(-./145:701/3;;1,30-1/)*0..10'&$+(*,8/73/('('+(,..$,,)*.*582.,*-01..+(&()&*'2)7)980//..*.-/+(+.)(&(%'(**35),0//.57<89:8::(1'(+-*((*)/0+%&)#',-49:3)++.074,%)%&'*,&')&)--($$)'*(&+1,,0,,1;;4.,$$$#%%#&)(.6*)%')('%'%&',,-*,-54/,'-+-,0;20386&*%#&+3;89/5/5023-6/7/746/.3*&--),+'(.,0')),'+-35:-,-)%)(*8;373,.180',00&**04*18003-0(*,.1.3036:2.3-,19332+.)0+*,'+/.0*+*44879-/'*%&$'',71--*%/)(2*).5**&&)1-,+*$'')%)*'&$#&,)(*++&+*-1-'(./..7/-+0&332/8,,--.1//368,2.4-3.-)*,-+*--9;+;9860:5++441-3)(,',/0+'&%'.*-,*,/123/$%&)(+/8234798844345&47600+,*36/*18-.%-'*(('-/.0*%'&'&*+*/:0+-/($&
@00297ac8-b6b6-41a4-bf20-a2363ea572ad ch=155 read=51455 start_time=2019-12-13T01:04:57Z barcode=BC01 runid=2c9cf7bc05858273f10e7d7ec552fc0bd742dc3e
CTCCTACGGGAGGCAGCAGTGAGATATTGCACAATGGGCGCAAGCCTGATGCAGCCATGCCGCGTGTATGAAGAAGAGGCCTTCGGGTTGTAAAAGTACTTTCAGCGGGGAGGAAGGGAGTAAAGTTAATACCTTTGCTCATTGACGTTACCCGCAGAAAAGCACCGGCTAACTCCGCCGCCCAGCCGCGGTAATACGGAGGTGCAAGCGTTAATCAGGAATTACTGGGCGTAAAGCGCACGCAGGCGGTTTGTTAAGTCAGATGTAATGGCAATCCCCGGAGCTCAACCTGGGAACTGCATCTGATACTGGCAAACTTGAGTCTCGTAGGGGTAGAATTCAGAGTGTAGCGGTGTCGCGTAGAGATCTGGAGGAATACCGGTGAAAGGCAGCCCCTGGATGAAGACTGACGCTCAGGTGCAGAAAGCGTGGGGAGCAAACAGGATTAAGATACCTGGTAGTCCCACGCCGTAAACGATGTCGACTTGGGGTTGTGCCCGCTGAGCGTGGCTTCGGAGCTAACACTTGTTAAGTCGACCGCCCCTGGGGAGTACGGCCCCGCAGGTTAAAACTCAAATGAATTGACGGGGGCCCGCACAAGCGGTGGAGCATGTGGTTTAATTCGATGCAGCGCGAAGAACCTTACCTGAGTCTTGACATCCCACGGAAGTTTTCAGAGATGAGAATGTGCCTTCGGGAACCGTGAGACGGAGTGCTGCATGGCTGTCGTCAGCTCGTGTTGTGAAAATGTTGGGTTAAGTCCGCAACAGGCGCAACCCTTATCCTTTGTTGCCAGCGGTCCGGCCCGGGAACTCAAAGGAGACTGCCAGTGATAAGCGCTGGAGGAAGGTGGGATGATCAAGTCATCATGGCCCATACGACCAGGGCTACACACGTGCTACAATATGGCGCATACAAAGAAGCGACCTCGCGAGCAAGCGGACCTCATAAGTGCGTCGTAGTCCGGATGGAGTGCAACTCGACTCCATGAAGTCGGAATCGCTAGTAATCGTGGATCCAGAATGCCACGGTGAATACGTTCCCGGGCCTTGTACACACCGCCCGTCACCACATGGGAGTGGGTTGCAAAGAAGTAGGTAGCTTAACCTTCGGGAGGAGCGCTTACCACTTTGTGATTCATGACTGGGGTGAAATCGTAACAAGGTACCGG
+
+,54++0*/1*+42/00+/3/$.*(+7/++),0978;32026:48:5223132'06+++8,11112766214**($%')0436535:28244:9+'.+,/8:2)0.-68(&+(*(),(%')-.5./71.*'-()7,)'*,4/9++*.,;.,6--./3.*1.%*&(-,)))-2./0:**&&%$%$.171)+&'))*)/17312.,-.4364965643',)-022/0447785789700..',,/+1++).283,8,:-668.03.,)+''''&)4)++0+,/&**9:654934751-3555556301114.8+(2-&''(&%&'(34762.),''(*)0,62-*%'(,//1,5-+)*%$&'2***))21140+.+(2-+02--(+),.*-2*(-,2--378:31/)-0),.*$'(+0*2../'%-.('026666,&)*/6*,(44&5+4**,:7:<50--++-,.+).17;68:<921111446/60./..*--/1,:6,%'&&&/.152..2-4(2%+-.33.%+)()-+07*,7306,,8-(&)'.3*&'*)1/3/:2,--/(0,55<:6266-90,+3434227(09;5/4)'+$'&-'().0/8334*4),-62;72449/+*,.02)302034'*//6.4.0:53/22)'%&%/05.3.*-4.-.+/6<7,-,,,,;975/8/.0379887,711548,/43334'0&'(//534545974334379131114476<443182403.;/:85535,/00-.1&947::786337--.-/1++70*2.-8;6555;82*2*35'(+,*)(8928,*+&&')-+/7,-0./221'.+..76,,+,-+4./31+,+++,.))+/9:92,*)3.*$'&'+-4<35.,,+(('((-+.26778594())**.2345510)%*((+6885897500--2<357<9:875')*5)/787975887/8'.(*--*)**)*-&,-73,,)25---2,+,74849670/-(&)()*-8894416+-/.60147041:22197.20227(**136223002401/.5(3/-,(*$'&&'+,.2+*)))+/-,)*)2.%)'&(.14,0'*,-0/298;:/:3,,'&&)-+0,+55+339801379<9566575/330/21;746(++,20/+-.*)/:7
@ad0fd7cf-b62e-4227-8b07-5e52c5a76cd2 ch=58 read=55791 start_time=2019-12-13T01:04:58Z barcode=BC01 runid=2c9cf7bc05858273f10e7d7ec552fc0bd742dc3e
CTCTACGGGAGGCAGCGAGTGGGAATATTACTGTGGGCGCAAGCCTGATGCAGCCATGCCGCGTGTATGAAGAAAGGCCTTCCGGGTTGTAAAGTACTTTCTAAGCGCGGAGAGAAGGGAGTAAAGTTAATACCTTTGCTCATTGGCGTTACCCGCAGAAGAAGCACCAGCTGCTCCGTGCCAGCAGCCACTGTGTAATACGGAGGTGAAAGCGTTAATCGGAATTGGGCGTAAAGCGCGCAGGCAGTTTGTTAAGTCAGATGTGAAATCTCGGGCTCAGCCTGGAACTGCATCTGATGCTGGCAAGCTTGAGTCTCGTAGAGGGGTAGAATTCAGGTGTAGCGGTGAAATGCGTAGAGATCTGGAGGAATACCGGTGAAGGCGGCCCCTGGACGAGACTGACGCTCAGGTGCGAAAGCGCCAGAGACAAAGCAGGATTAGATACCTGGTAGTCACGCCAGAAACGATGTCGACTTGGAGGTTGTGCCCTTGAGGCGTGGCTGGAGGAAACTAACGCGTTAAGTCGGCCGCCGCAGGGGTACGGCCCGCAAGAGTTAAAACTCAAATGAATTGACGGGGGCCCGCGCACAAGCGGTGGAGCGTAGTTCGATGCAACGCGAAAAGAACCTTACCTGGTCTTGGCGGCATCCACGGAAGTTTTCGAGATGAGAATGTGCCTTCGGGAACCGTGAACCCAGGTGCTGCATGGCTGTCGTCAGCTCGTGTTGTGAAATGTTGGGTTAAGTCCCGCCTTGAGCGCAACCCTTATCGCTGTTGCCAGCGGTCGGCCGGGAACTCGAGAGACTGCCAGTGATAAACTGGAGGAAGGTGGGGATGGCGTCAAGTCATCACATGGCCCCTTACGACCAGGGCTACACGTGCTACAATGGCGCATACAAAGAGAAGCGACCTCGCGAGAGCAAGCGGACCTCATAAAGTGCGTCGTAGTCCGGATTAGGTCTGCAACTCGGCTCATGAAGTCGGAATCGCTGGTAATCGTGGATCAGAATGCCCGGTGAATACGTTCCCGGGCCTTTACTGCCCGTCACACCATGGAGTGGAGTTGCAAAATCGAGGTAAAGCAACATTCGGGGAGGCGCTTACCACTTTGTGATTCATGACTGGGGTGAAGTCGTAACAAAGGTAACCGGAGGATAGGCGACAGGCAATGGGAGTTAACACAAAGTACCGACAACTTTCTTCAGCACCAGCAATGCGTAACTGCG
+
*-2')+)40(*/),21'&'(+*,)0.)4.***+**0.,*+/1&/422*((+,'*'((.385660//-.,/1')+*+/09527().*+5/,292)*(**.,)#*''')*-30%&&(&++)&'(.70*+'(-)*,/130/677)6)+%-*-4019,'*,-35,.0,,&35-*)($&')*,67:,(*(&$&(%)'%'$&*-,0337,.,*(*)(*.127+/+.%/%%(&5486575;4+.*,',*59-(**/6+.514+/703780-&)3)'&$'(*))*4+,13698-435787,)&%'*(0,.,+..).0.-,./.-1357/+..0-+-&5*6/5,111-*(++02/--..()*870/,,,01181,2,*50097563+('(+-+.212,).28--.'(/(),-0223178964+**))0((*,.(&*/-42'0%,1)6/++.//6:3282)/32&(&'%(%*)%1./001964-0+3+)*++2-/,77)(1.0.4.0)*'&%(,)0'-0*)+0/11/*(4,.,,()&1(',($''+*-(,,+1,1/++182,++3-49;65896;;544686:6:/-370,6.+,),,/1156.789;111'4&))8,/./(1/%.(+(+72,(+,0727(,)'',-...,(+*,,,05,+-..')'*179/&(*+061122.++%'%**.(5,)0359:5**,,&)07779988899;785//,-.-./567743821,//),.9;3963946,+24'&)%&'),,//12,44,-7265+*,*(0.1;4264:27(5-1061.2/1/.(,&*'*)),4351//014.,+/.*,++-(/+/5:63.,+,+,1))%*,88/++(+4/58/$%$&'),/-,6860+*)%&(*)('%''(,),+0566*-74'%'%(*),/*12.5+/.++(*,33+.0:54542)*-82/07964411-/0-.3.,4-&)(((*&,,1./+/%+)*)(+*5-,/'0*503//.&/3743467688631--30)6-'(+,+10-%/0212-,+1+-&&&(%(((,41+,.--,42&&'(#''+1(((2)2*00&($%%&&%',+')(''$((-,05+%)3/3428128&+/3,,2146:665426500-+*.430131(*3624+,0&'5+7.-+2234-137110-+1,/0,,)&$(,+(%(''*,'(#(/20-4,().-**58:5/000.)++-92+1+*-&'$#$#
@ced5a4dd-e301-40b8-8b37-873c5d052c6e ch=169 read=50357 start_time=2019-12-13T00:56:46Z barcode=BC01 runid=2c9cf7bc05858273f10e7d7ec552fc0bd742dc3e
CCGGTTACCTTATTGTACGACTTCACCCCAATCGTGAAATCCCACCTTGGACAGCTCCTTCCTTGCGGATTTAGGCCACCGGCTTCGGGTATTTATCAACTCTCGTGGTGTGACGGGCGGTGTGTACAAGGCCGAGAACGTATTCTGCCGCGACATGCTGATTCGCGATTTAGCGATTCCAGCTTCATGTAGTCGAGTTGCAGACTACAATCCGAACTGAGAATGGTTTATGGGTTTTGCTTCACCTCGCGGCTTCGCTTCCCTCTGCACCATCCATTGTAGCACGTGTAGCCAGGTCATAAGGGGCATGATGATTTGACGTCATCCCCGCCTTCCTCCAGCTTGTCTGCTGCCAGTCTCGCTAGAGTCCCCAACTTAATGATGGTAACTATTGTAACGATAAGGGTTGCGCTCGTTTGCGGGACTTAACCCAACATCACGACACGAGCTGACGACAACCATTCACCACCTGTATCTCCCATATGGCTATCTCTCCATCTCTGGAGCCTTTGCGGTATGTCAAGACCTGGTAAAGGTTCTTCGCGTTGCTTCGAATTAAACCACACCGCTTGTGCGGGCCCCGTCAATTCCTTTGAGTTTCATTCTTGCAGACGTACTACTCAGGCAGGTACTTATTGCGTTAACTGCAGCACCGAACTTTGACATCCAACGCCCAGGTACTCATCGTTTACGGCGTGGACTACTAGGGTATCTAATCCTATTTGCTCCCCGCTTTCCGGGGCTGAGCGTCAGTTGCAGACCAGATCGTCGCCTTCGCGCCACTGGTGTTCCTCCATATATCTACGCATTTCCACCGCTACACGCCCAGATTCACGATCCTCTCCTGCACTCTAAGCTGCCTGGTTTTATGGCTTACTGAAGTTAAACTGGGCTTTCACCACAGACCCTTGCTGCCGCCTGCTCCTCTTTACGCTAATGAATTCCAGTGCTTGCCACCTACGTATTACCGCGGCTGCTGGCGTAGTTATCGTGGCACTCTAATAAGTACCCGTCACTCGGCTACCACCATTTCCTGCTTAGCCGCCGTTCTTCCCTTTATAACAGAGTTTACAATCCGAAAACCTTCTTCCTTCACGCGGCGTTGCTCGGTCAGGGTTTCCCCATTGCCGATTCCCTACTGCTGCCTCCGGCCAG
+
1),*06/3524%.)',*,.589<96144.*3+,''&/2-(,-,)+''&%''+(((),46792.2//23+53-,5788/171811:2,6..(.7+*.2-'+,,23489765,+.//98304-../268:93:550)(,524889:6004602*()&(67::/9./,30035(%()/07:37/*..3/*+*-01570-00:-0')(,0177<:42+-..1,--0724899/+-'35-<;*)./;/13649255734;.+,6,99,*94)+%'-969:24:('((('.)*)($(*++,110)-*(24:/8740/00/7;300365687.3-,)048:9967.--,1.,-,$%)++-.*12.(,135000101++&.')+0'6&('3384510-*)'#&)*4/11/').,/8473433119**/&642.305,50*,2.//0%)022/1115432&21+41627-4*(&1--4/3543389+0''-/00:44486654796552(+3/,+)'+1(''++.-837860566;871238).-095:543323-%.7880//4*2872:./,/1*,5145691732:2))0148879/.3-)'/4;9828:,+600-247'4)+),/351438%,(((,0/*3---,2-8-775,)))$*/.185/99.-3452512.*)&$&+'((0122:99191+,-84,--1,11464)03//143&,)*59511:2.034:0)'('''),,::345343479:5281-0-.%.(&&%'+3873/+('().-1703599),/3*/279,.254788798909<96')170697514,+()*'++5,%%(,+3,,/+,0125323/,.0(*--98047/43*(+-40/81441',((.4.(*%'*612;/)(+/+---29<.7-(+./3;48:634337--12,(...0).*$)(-(*''%'%&&(.19+-707867/40-1201632299:34-)%$)+*'%.-//.,'(++*+3-,,%++-0+.:.*,,-5730,*('-,16<,4+%%&&++-08)+9-0;16:3<1,45025:7,+-*0<;075:54-*/12-/314186;9+:701/1-882/-((*+5;8;05;64;44471+-4/5.('*,+3++.34.-*+.1/411'%&)*
@67d10842-c51d-46cd-8ccc-4e7979580b38 ch=76 read=49739 start_time=2019-12-13T01:05:06Z barcode=BC01 runid=2c9cf7bc05858273f10e7d7ec552fc0bd742dc3e
CTCCTACAGGAGGGAGGCAGCAGTAAGGAATTTTCGGCAATGGAAACCCTGACCGAGCAACGCCGCGTGAAGGAAGAAAGGTTTCAGTTGTAAACTTCTGTTATAAAGGAAGAACGGCGGCTACAGGGAAATGGTAGCCAGTGACGTACTTTATTAGAAAGCCACGGCTAACTACGTGCCAGCAGCCGCGGTATTGGCGTAGGTGGCAAGCGTTATCAGGTGTGGGCGTAAAGAGGGCAGGCGGGTCTGTGGTGAAAGCCTGAAGCAACTTCAGTAAGCCATAGAAACCAGGCAGCTAGGTGCGGGAGAGGATCGTGGAATTCCATGTGTAGCGGTGAAATGCGTAGATATGGAGGAACACCAGTGGCAGAAGGCGACGATCTGGCCTGCAACTGACATCCAGCGTGGGGAGCAAATAGGATTAGATACCCTAGTAGTCCACGCCAACGCTTGATGAGTACTAAGTGTTAGCGGATGTCAAAGTTCAGTGCTGCAGTTAACGCATAAGTACTCCGCCTGCCAGAGTAGTACGTCAGAATGAAACTCAAAGGAATTGGCGGGGAACGCACAAGCGGTGGAGCATGTGGTTTAATTCGGAAGCAACGCGAAGAACCTTACCAGGTCTTGACATACTCATAAAGGCTCCAGAGATGGAGAGATAGCTATATGAGATACAGGTGGTGCATGGTTGTCGTCAGCTCGTGTCGTGAATGTTGGTTAAGTCCCGCAACGAGCGCAACCCTTATCGTTAGTTACCACCATCATTAAGTTGGGGACTCTAGCGGAACTGCCAGTGACAAGCTGGAGGAAGGCAGGGATGACGTCAAATCATCATGCCCCTTATGACCTGGGCTACACACGTGCTACAATGGATGTGGTGCAGAGGGAAAGCGAAGCCGCGTTGAAGCAAAACCGCAAAACCATTCTCAGCAGTTCAGTTGTAGTCTGCAACTCGACTACATGAAGTTGGAATCGCTAGTAATCACTTGAATCAGCATGTCGCAGTGGAGCCGTTCTCAGGCCTTGTACACACCGCCCGTCACACCACGAGAGTTAATGCTGCAGAAGCCGGTGGCCTAACCGCAGGAAGGAGCTGGGGTGGGATTGATGATTGGGGTGAAGTCGTAACAAGGTAACCGGAAG
+
'(/*'(2'1/)*-.)04-72640*0(,(1,3:<:50943664,)-**6.%%%/,+*()+/+&,--4580-/*1,/+.1*--09//'*(7)/0:833:374/8001:+/,150.20)0-2-..663/1)+30/0+*)).-%)*-6428/.050--6-(,.+,.611,,*(&%#*%&(+493011/100++'**&&()*+*.-*1.16445121/8667&/')$-&8842.6+)'',1.1/+,)(+3.2342/21.-46122*,,-&,$$&6+9/117.'*('('(+/019674---+++*0.3/'0-('&)-))-,.2,4+7+550001/.+.-.40,24.-67667533212-,0,+20-60--4181,+*))'(,70//00248696807//,,))(',(&'*+///5*,'-8:83.17/60/.77519)),113495323.0++(%%%%&%&(%'(++066125300',)/5/178701)*,9:85;1111157270*)&&()/0,1,..09212.)(((&%&**/0/2023#(%+)*,6-+0525...+//-+&,-13,##(&)(.,3235879:-//,1../76;8888:6/'++$+'&(')(+,'/1/91;009'.././5.01787877874;0+4319((()*+7831+,*-,+-,,+.45621+&%)&)+,8:97722+,+6/68348//00///(-/+2.09:482-0,4351-6.*()*(++3474333497-:1018(:&%&9,./-).246:7;64-5/49;/3887554524+65837/--0./12*(*-260/))-*/-'-.1,12577789;3..07755/18,/-6111476441+)+,-)*%(+,47---,04481-+')*-,,,*(*+(+,+*,,/7-,+%$'%*+02'-/;9-4:'(-:;22368;881*)'',,75%)+*'((/697733311233577879408-.3118769/.0....61.--1,-/707+)/44361&($'))(%(/2//6...&47503.(--*/0-3;56<7011-3,7,+,++)&*-1,5+,%'(-))--+,.)*,114/.4879)0)(-01*&%*-*&'&'+,4912,*,,+21:064)'(./..//01/101,3//5.,,*.&&
@b6f78866-35ee-4242-84f9-6b66b848bb24 ch=181 read=74237 start_time=2019-12-13T01:05:06Z barcode=BC01 runid=2c9cf7bc05858273f10e7d7ec552fc0bd742dc3e
CCGGTTACCTTGTTACGGCTTCACCCCAATCATCAATCCCACCTTAGACAGCTCGCTTCCTTGCAGTTGGGCCACTACGGCTTCGGGTGTTATCAACTCGTGGTGTGATGGGCGGTGTGTACAAGGCCCGAGAACGTATTCACCGCGACATGCTGATTCGCGATTACTAGCGATTCCAACTTCATGTAGTCGAGTTGCAGACACAATCCGAACTGAGAATGGTTTTATGGGTTTTTGCTTTACCTCGCGGCTTCGCTTCCCTCTGCACCATCCATTGGCACGTGTAGCCCAGGTCATAAGGGGCATGATGATTTGACGCGTCATCCCGCCTTCCTCCAGCTTGTCACTGGCAGTCTCGCTTCAGAGTCCCCAGCAATGATGATGGTAACTAACGATAAGGGTTGCGCTCGTTGCGGGACTTAACCCAACATCTCACGGCTACGAGCTGACGACAACCATGCACCACCTGTAGCTATCTCATATAGCTATCTCCCTCTCTGGGCCTTTATGAGTATGTCAAGACCTGGTAAGGTTCTTCGCGTTGCTTCGAATTAAACCGCATGCTCCACCGCTGTGCGGGCCCCGTCAATTCGCTTTGAGTTTCATTCTTGCGGGCAGTACTACTCAGGCGGAGTACTTATTGCGTTAACTGCGGCACTGAACTTTGACATCAACACTTAGGTACTCATCTTTTACGGCGTGGTTACTAGGGTATCTAATCCTATTGCTCCCCACGCTTTCCGGGACTGAGCGTCAGTTACAGGCCAGATCGTCGCCTTCGCCACTGGTGTTCCTCCATATATCTGCGCATTTCACCGCTACATGGAATTTCACGTCCTCTCCTGCACTCTATTGCTGGTTTCTATGGCTTACTGAAGTTAAAGCTTCAGGCTTTCACCGGACCCTTGCCGCCTGCTCCTCTTTACGCCCAATAATTCCGGATAACGCTTGCCGCTACGTATTACCGCGGCTGCTGGCACGTAGTTAGCCATGGCTTTCCTAATAAAGTACCGTCACTCGGCTACCATTTCCTGTAGCCGCCGTTCTTCCTTTATAACAGAAGTTTACAAATCCGAAGCCTTCTTCCTTCACGCCCGGCGTTGCTCGGTCGGGTTCCCCCATTGCCGAAATTCCCTACTGCTGCCTCCCGTAGGAG
+
/,,//:12060-06../,145540::/,--18444:3//-*-*1.//775777.$&)*2.3.-.&5*8%-078+-0$')-*,4/&672,3---6/*/01.9:;:662345:667;99863/31.2/05-+'.))0(,,20..4415458799:;756;5699747++&$&)-24:/0-(*,-/-.177678.(.,-(*%,&.-/2130,+-1-+(*')2..028<+,-(8306;62-007/,.543..0,,*/*3449192..,**),2/559045-,,,0020/(,+4,*-.//-.0+*.414683320,1:0../,(+13:8:).,4438&%*,-)%(&**.0844291235541+-2+-,%%&)07:-+%()/(&'+*-)&')'00558300023*/5.3/*)-5758<,22;5/3130(1)(*,06743,)*,)((*+/28611304.98'9;49.-,.1/09./+'$%+./767(2*,&566600/.,)(/031+-,148:5..)'%)',(*+++*.66,%,+.'2*9<87;:18281%),//(-,,-.;5;;455..//9:349((,**5825.430-,,+../4/%'.21.+45;;7+96/13/0//++),0-10+/01(44204,-.,*0+):/002:-7($%'*'234788::33;;0++*,/(3,)++)')+++2365:.-.*&%'*0.0326&(*-/24/,202228:7651,3.)+.5<<20400+92,(08:-/&'$)'&($)*-+$((*-,6011:98;86361938:<9994*,+/3152394435454,&**.-.583058.1-+.-+/0)'(*)&$')--/,/*+2134.///)&))(+2484;92../-63080//-*&'.126+&,-6-(-40.87/,-,&++1:/4/+.-,152++*.2+-(4($(*+/(0),899;6230023621,7-,7+$&&.026/50-.+('+'(&#$'&)('.-.2548/-.0%--704;7)(%(.029-*,$,1.0612432854363%/9755.+**+/708986/.(+.('0322363'&)&).1(&((+),.)''%#$%%',.6664;7+,++-,+033.:,,-.,+..&''*0-8;:/.2615.),*+2.28.)*--,.0047.5:-.;52*,'
@9bf9cad0-45df-40fe-a4f6-d845ee770cc1 ch=497 read=50359 start_time=2019-12-13T01:05:02Z barcode=BC01 runid=2c9cf7bc05858273f10e7d7ec552fc0bd742dc3e
CCAGTTTACCTTGTTGCGACTTCCTTGCCCCAATCATCAATCCACCTTAGACGATGCTTCCTTGCGGTTGGGCCACCGGCTTCGGAGTGTTATCAACTCGTGGTGTGGGCGGGTGTGTAGGGCGGAGACGTATTCACCCGCGACATGCACAGTTCCGCGGTGCTAGCGATTCCAGCTACGTAGTCGAGTTGCGGACGCTACAATCGAACTGGGAATGGTTTTATGGGTTTTGCTTCACCTCGCGGCTTCCTTCCCTCTGCACCATCCATTTGTAGCACGTGTGTAGCCCAGGTCATAAAGGGGCATGATGATTTGACGTCATCCCGCCTTCCTCGAAAAGCCATCACTGGCAGTCTCGCTAGAGTCCCCAACTTAATGATGGTAACTAACGATAGGGACGCTCGTTGCTGGATAGCCCCAACATCTCACGACACGAGCTGACGACAACCATGCACCACCTGTATCTCATATAGCTATCTCCATCTCTGGGTATGGAGTATGTCAGACCTGGTAGGGTTCTTGGCGACCTTCAGATTAAACCACATGCTCCACCCAGCATTGCGGCCCAAATCAATTCCTTTGGAGTTTCATTTCTTGCAGACGTACTACTCAGGCGAATTACTTATTGCGTTAACTGCAGCACTGAACTTTGACATCCAACACTTGAGTACTCATCGTTTACGGCGTGGACTATAGAATTATCTAATCTAATATTTGCTCCCGCGCTTCCAGGACTGAGCGTCAGTTGCAGGCCAGATCCTCGCCCTTCGCCACTGGGTGTTCCTCAATATCTACGCATTTCACCGCTACGCGTAGATTCCACGATCTCCTGCCTCTGGCTGCCTATGGTTCCTGTGGCTTACTGAAGTTAAACTGGGCTTTCACACAGACCCTTGCGCGCCTGCTCCTCTTTACGCCCAATAATTCCGGATAACGCTTGCCACCCTTTCACGTATTACCGCGGCTGCTGGCGCGTAGTTAGCCGTGGCTTTCTAATAAAGTACCGTCACTCAGCTGCACCATTTCCTGTAGCCGCCGTTCTTCCTTTATAACAGAGTTTACAATCCGAGCCTTCTTCCTTCACGCGGCGTTGCTCAGTCCGGGGTTTCCCCATTGCCGAAGGAATTCCCTGCTGCTGCCTCCG
+
2.)-/:.+..0/*1.*,/)+*-)%%&%/78*-0/12888;186*,//4312-'$)#&.,2((((*+308'2/1.-3*0+(&&'+-&)+*//../4+(,/*.*/*)%'+.),.,'++-)&(-..(,&%,61522/.*02**1-,+0351**((,/-)*-.),&'''().-425+-$&(%$$'&),++*,07),'/+.*-.1,4,,1&&,($&.,(/+-)04;.01*42952,)+.:657955'&+3/16-'*5/:0-/,+..1647552/82*)),--.12/.+),-02+*-/..2/62(.56,,$&'),--/:0,-1(/0--,-/).43832-,%+**'$%$&)0)...2/,+3417435,&'()+-+&(&))+./.+,,././)2.15.--*+'-*&'(+-..4-**(-2)*,(+32..*-+,,)*(--/0).,+3-+,&)+,44+59.100.3:220.++**)%&'(,,**+,02,,,1.302-2.2&$$$$)&&)*/%,.%)(*(%%#$#./0-1'''%&&'%&&),2/*)-)0896/,+,3.223/*3-(%%&%*,+()++.2()(*+'1*6/+-0-**&)-840,,2)(.)(*-.21+)'&+$%&'%36+)+'-''(5-+4-,,,3),&)+0/(/.&.015;67;8/01001(.'*%'''$%+)'.++,1(--:90....07861//-)&(%%-'()4543+(''(*'*1+'-*32+%,(+-2,-&42.+.*&,--.746/;./*/010+*,,*&,..34%*.-058-010/(**081'(()*(*215052424;65,03)/75643(&'')272-*++/++),,0,-')+816775251-0589/3''%&'('','+-.1.+6-/+&)*,45022.,)))+,5548,.))))+.08.--,14+,18/-32/7..-,+6,:,3051778/-,/,)+1*4,&%$&%%&',,-5038/.,7032444-,*)'1+.6,+')**+17-388,21+(.3,&0),8521&,.2(,,*')',4,07001-../,.4),,*/2-397+,.++.755''*)-:3,--221/('&**),)1/20)/5/30..10/11-,/1&672.399+7:.652-'.9033+,(&%*(2*,3*($()*03/,+,/6+
@98c466da-15fa-4ed3-b1d4-d325fa66641f ch=339 read=54213 start_time=2019-12-13T01:05:12Z barcode=BC01 runid=2c9cf7bc05858273f10e7d7ec552fc0bd742dc3e
CAGTGGGGAATGTGCACAATGGGCGCAAGCCTGATGCAGCCATGCCGCGTGTATGAAGAAGGCCTTCGGAAGGTTGTAAGAGTACTTTCAGCGGAGGAAGGGTAAAGTTAATACCTTTGCTCGTGGCGTTACCCGCAGAAGGCAGCCCAACCTCCGTGCCAGCAGCCACTTGTCCGGAGAACAGCGTTAGTAATCAGGATTACTGGGCGTAAAGAAGCGCACGCAGGCAGTTTGTTAAGTCGAATAATGAAATCCCCGGAGCTCAACCTGGGAACTGCATCTGATGCACTGGCAACGGAGATCTCGTAGAGGTAGAATTCCAGGTGTAGCGGTGGTAGAATCTGGAGGAATACCGGTGGCGAAGGCGGCCCCTGGACGAAGACGACGCTCGGAGTGATGCGAAAGCGTGGGAGCAAACAGGATTAGATACCTGGTAGTCCCACGCCGTAAACGATGTCGACTTGGAGGTTGTGCCCTTGGGCGTGGCTTCCGGAGCTAACGCGTTAAGATCGACCGCCGCAAGTGCAGCCCGCAAGGTTAAAAACTCAAATGAATTGACGGGGGGGCCCGCACAAGCGGTAGACATGTGGTTTTAATTCGATGCAACGCGAAGAACCTTACCTGGTCTTGACATCACGGAAGTTTTCAGAGATGAGGAGTAACCTTCGAACCGCGAGACCCAGGTGCTGCATGGCTGTCGTCAGCTCGTGTTGAAATGTTGGGTTAAGTCCGCAACGAGCGCAACCTTATCTTGTTGCCAGCGGTCGGCCAGAACTCAAAGGAGACTGCCAGTGACAAGCTGGAGGAAGGTGAAAGGGATGACGTCAGAGTCATGGCCCACTTCCAGCCAGGGCTACACGTGCTACAATGGCGCATACAAAGAGAAGCGACGCGAGCAACGGACTACATAAAGTGCGTCGTAGTCCGGATTGATCGCTCGACTCCATGAAGTCAGAATCGCTAATATCGTGGATCAAATGCCACGGTGGTTCCGGGCGCCCGCCACACCGCCCGTCACACCGCGCCAGGAAGTGGGTTGCAAAAGAAGTAGGTAGCTTAACCTTCGGGAGGCGCTTACCACTTTGTGATTCGCCTTGACTGGGGGTGAAGTCATAACAAGGTAACCGAATGCGTGACGAAATGGAAAAAGGTTAACACAAAGACGCGACAGCTTTCTTCAGCACCAGCAATACGGCAG
+
&&.00/-'('(%/()*)0++)773/236.17/.11..+')0,2/21,,(*%))..64-,-+-,4888(1'&))+-)*&,%%$%')1:6)0.00/+2-/',)&'')+&'(/,+)('+2--5561),%'(-%$))'%'''('%'&&(/*'+))')-/+,+,'%'(')4+'%%%$%&&))*-*-*%-/-4.&%$).-/(/-(2,/127/)&((-20$())*+-$*(-'(58)559,)'-+,),/%'(+(,,-.4-*.:81+,'').()'*,.17,+**)34435/012)-(,,,)'+,,*+)&$''-+',))&.-,+),,-/.0.27741+/-.5+,()+(*+/0341.3(0*+9:99:82:,*,),1/.*31.++,,2-&,*)+)((')897*/'%'&%(++.275-./,11**--:;28+-3&.+*),1066+05222272*'..35.045(*-),&')1.*((/,,+.+4+.146&&)'*''(-+*,+-/)(*)&*1-)+***1-1*('-.26:938901/'%'%(%/*2-....(()3-6:93132'*'%$*+/7/5622364.'**))4455555072%-)*,0)/.20<<02:8;0//003353//*/,)010*%&%((&&$%$(*..1680./08+2*+655.)))*/./..%(&)*.1..10+&)*9460/125,+,/4989653()(%%%%'..57-//0036(,('')+'),71856363,05-&&-)*%&-/++/02.(+,'&$%%+++30./.4:.1//3()))('+209...*,-0-14,+*+'(%(*%-/.1'))-.)/2*)))(.++,-143382%($(('///.6.$(''-,,23<22('.-(*$('+-70-/+)+)/+/033+519/)*(*+)()+,,/10,0-4..73,)#'&)9;93444277%,%''()1**6,/0/-++*,++.00546.)%(*)%())22/..,'+'+,0449/,.-+/)*:4,--2+'((()%)*'*)++*&'$%)-083/;9..752*/,&((,)%0.+)*,07/08354:8+&*))+,-30-,-,-22/+*/-)0-).23662701800121.1347:+')'('&%)*(,52+,,/,+,,%%06468/7.3-3*,176(#('*+.))00-1),1/.(*.-4/3.00/8)(,/&--122$,,*-&%'$$+-./915546,**')%%#
