# Supplementary material for: De novo species identification using 16S rRNA gene nanopore sequencing
Source: PeerJ. 2020 Oct 21;8:e10029. doi: 10.7717/peerj.10029 (PMC7585375; doi:10.7717/peerj.10029)
Supplement: Supplemental Information 2 — Contains raw reads. [file peerj-08-10029-s002.zip › pass_fastq_runid_2c9cf7bc05858273f10e7d7ec552fc0bd742dc3e_132.fastq]

@96a51e0c-7cc1-40c8-b1c1-91e3bcad8947 ch=3 read=25661 start_time=2019-12-13T01:05:20Z barcode=BC01 runid=2c9cf7bc05858273f10e7d7ec552fc0bd742dc3e
CCGTTGCACGACTTCACCCCAATCATCAATCCACTGTAGACGGCTCCTTCCTTGCGGTTAGGCCACCGGCTGGTGTTATCAGCTCTCGTGGTGTGACGGGCGGTTATTGTACAAGGCCGAGAACCGTAATTTGCGCGACGAAGCACTGATTCGCGATTACTAGCGATTCCAACTTCATGTAGTCGAGGTTGCGGGCTACAATCGGGCAGAATGGTTTTGGCGGGTTTTGCTTCATAGCGGCTTAGCTTCCCTCTGCACCATCCATTGTAGCACGTGTGGCGAAAGCCCGGGTCATAAGGGGCATGATGATTTTGCGACGCGTCATCCCGCCTTCCTCAACAATGCTGGCGATCTCGCTGAGTCCCCAACTTAATGTTGGTAACTAACAATAAGGGTTGCGCTCGTTGCGGGACTTAACCAACATCTCACGACACAGGCTGACGACAACCATGCACCACCTGTATCTCATATGGCATCTCTCCATCTCTGGGCCTTTATGAAGATGTCAAGACCAGTAAGGTTCTTCGCGTTACTTCGAATTAATCACGCTCCCACCGCTTGTGCGGCCCCGTCAATTTCGCGCAGGTTTCATTCTTTGCAGACGTACTGCTCGGGCGAATTACTTATTGCGTTAACTTTTGCAGCACTGAACTTTGACATCCAACTGCTTGGTACTCATCGTTTACGGCGTGGACTAGGGTATCTAATCCTATTTTGCTCCCCACGCTTTTCGGGACTGGAAGGCGTCGGTTACCAGATCGTCGCCTTCGCCACTGAATTCCTCCATATATCTACGCATTTTCACTTGCGCTACACGTAGATTCCACGATCCTCTCCTGCACTCTGGCTGCCTGGTTTCCTATGGCTTACTGAAGTTAAGCTTCAGGCTTTCACCACAGACCCTTGCTTTGCCATACAGCCCTCTTTACGCTAATAATTCCGGATAACGCTTGCCACCTACGTATTACCGCGGCTGCTGGCACGTAGTTAGCCGTGGCTTTTCTAATAAAGTACCGTCACCCCGGCTACCATTTCCTGTAGCCGCCGTTCTTCCTTTATAACGAAGTTTACGATCGAAACCTTCTTCCTTCACGCGGCGTTGCTCGGTCAGGGGTTTCCCCATTGCCGAAAATTCCTACTGCTG
+
1*+&$$##%()-1931-.,*&.+.-367:..+%%*%)%&(,'1',-4+9322622/947&/(&'(./10*()0(&,---;-&.-.275654*+,5795;:/+)0%&)3()$++.0+5,*+)*)*%$&%+&('#%'(.*1*)(%&#($'(.81*)///;1./)../).,.'.)-12433220054+)(0.9*1)0(-++,.9.7,.**$*'0+/8/:8,(&&.730981+.29*%($%),-)+.&%'-116)+33-112:9;:954/*('$%&*-.1-+&$%**'&(+)(-++-0023,/)(+&*(*,.'366,*)*)('(*,983:6*(.*-0-,.1/,1,-)&)+-4+)(,,32)('%$&(/.-'--+*,/0/,/-,-0184331+05)'()-.0,)*')798/3+,*:3.'$$-(,',*121.*+')*()*1*,,+#''8415667:12).-1.*/*))//12000100'&'%))--,044433022,(+0/46()))'%&'%,+*/0.,+%*./2,2.::8;978600'(1+8+*(.&''&*&*$((-5,+.:+0-8)(%&''-05,*,3&-(8,*((%&&+43<643::272('.*,/1-4261(/00,:96,*-.-+*/--843518170)03,(&('..&.03'++/0-)+-170*0&''%&)&+,0./220256296+,)2,,.69++(%,0,0/1266:14&(*803)&))040,*-/118;..(94,*,*()(',(/65-8-9**-+,066799-,,(,*+0015,-%%(+*520.,/0545765535/3890(%'*(')&'*'))++1.-02235././20.*-+/544,$'()(%),/24622-./+&(*')(,,,/%)/+*3,-660-/366+12+-*))%-,*++/014(*$##$&,).*$$%%'%,-&(*/2+(1'(&++157;34.415;87510/2.28358436351731-5-,-2114000))*,-00435/-/.+303--1.'%%'+(,+&%)(0+*0/*424,0-+/+/3(,1/-0//./01819812:)2)*&)/-)+,/,&#&'.96))&*,(%/0)064:69;7//61*3/5-754/6**+-0/7810,*)-8128;2,1/.73,,14,,-.-()+++001
@0d26ceec-e9d9-459e-b85c-0437ecd5c9f0 ch=163 read=72421 start_time=2019-12-13T01:05:21Z barcode=BC01 runid=2c9cf7bc05858273f10e7d7ec552fc0bd742dc3e
CTGCTCCTACGGGAGGCAGCAGTGGGAATATTGCACAATGGGGAAACCTGATGCAGCAACGCCGCGTGAGTGATGGTTTTCGGATCGTAAAGCTCTGTCTTTAGGGGAAGATAATGACAGTACCCAAGGAGGAAGCCACGGCTAACTACGTGCCAGCAGCCGCGGTTAATACGTAGGTGGCGAGCGTTATCGGATTTACTGGGCGTAAAGGGAGCGTAGGCGGATGATTAAGTGGGATGTGAAATACCGGAGGCTCAACTTGGGTGCTGCATTTCAAACTGGTTATCTAGAGTGCAGGAGAGGAGAGTGGAATTCCTAGTGTAGCGGTGAAATGCGTAAGTTAAAGAAGAACACCAGTGGCAGAAGGCGACTCTCTGGACTGTAACTGACATGAGGCTCAGCGTGGGGAGCAAACAGGATTAGATACCCTGGTAGTCCACGCCGTAAACGATGAATACTAGGTGTGAGGGGTTTCACG
+
#)',--.'(.*99)-6/16855657.),,.420-0-00/33)&(+**1*+.667768451*03/024++*++2-*'(+801/9279791:0**/064536;9(320,(.+-.05-,(+%++(*,*01+,(-,)/*06,-*0*,.446353669;2.-++0;58,02&'(-.805'++*0//-29995;524)2&*--*+0,**+*-/40+46%++37:7:75;9774160*(*2:;68::66:83244)5-1646/5,+1,/2/04810//0:)..:859:71800/0/*(,/0677/*)(.4,,)+,2/4/4-2('*04/&&'&)42./6.,02852&$')08'%()%+.//7:567,9,'',,,2-511/0/.28:8855./4334/4(*,.,//,''%&)0%(2+%+,9:.627:-2/,+6567:,.060'&,./+.45:559:81/.//17-)+)&.4305/+)3,*681.&'#
@8533d012-38ef-4ed7-8a30-0320b31adcfb ch=53 read=59336 start_time=2019-12-13T01:05:33Z barcode=BC01 runid=2c9cf7bc05858273f10e7d7ec552fc0bd742dc3e
CTCCTACGGGAGGCAGCAGTGAGAGATATTGCACAATGGGCGCAAACTGATGCAACCATGCCGCGTGTATGAAGGCCTTCGGGTTGTAAAGTACTTTCAGCGGGGGAAGGGAGTAAAGTTAATACCTTTGCTCGGTGACGTTACCCGCAGAAGAAGCACCGGCTAACTCCGTGCCAGCAGCCGCGGTAATACAGGAGGGTGCAAGCGTTAATCAGAATTACTGGGCGTAAAGCGCACGCAGGCAGTTTGTTAAGTCAGATGAAATCAGGCTCAACCTGGGAACTGCATCCTGATACTGGCAAGCTTGAGTCTCGTAGAGGGTAGAATTCCAGGTGTAGCGGTGAAATGCGTAGAATCTGGAGGGGCCACCGGTGGCGAGGCTGGACGAACTGACGCTCGGGTGCGAAAGTAAGGGGAGCAAAAAACAGGATTAGATACCTGGTCCCGTAAAAAAACGATGTCGACGGAGGTTGGTGCCCTTGAGGCGTGGCTTCCAGGGCTTCGCGTTAAAATTAGGCCGCCTGGGAAGTACGGCCGCAAGGTTAAAACTCAAAAATGAATTGACGGGGGGCCCTGGCAGTGGAGCATGTGGTTTAATTCGTGCAACGCAGAAAAGAACCTGGTCGCCGAGCATCCACGGAGGTTTTCAGAGATGAGAATATTGCCTTCGGGAACCGTGAACAGGTGCTGCATAGCTGTCGTCAGCTCGTGTTATTGAAATGTTTAGGTTAAGTCCGCAACGCGAAACCCTTATCCTTTGTTGCCAGCGAGTCCGGCGGGAGCTCAAAGAGACTGCCAGTGATAAACTGGAGGAAGGTGGGGATGACGTCAAAGTCATCATGGCCGCACCCGACCAGGGCTACACGCACGTGCTACGATGGCGCATACAAAGAAGCGACCTCGCGAACAAGCAGGGCCTCATAAAGTGCGTCGTAGTCCGGTTAAGGTCTGCAACTCGACTCCATGAAGTCGGAATCGCCCAAAGCAATCGTGGATCAGAATGCCACGGTGAATACGTTCCAGGCCTTGTACACACCGCCCGTCACACCATGGGGTGGGTTGCAAAAGAAGTAGGTAGCTTAACCTTCGGGAGGGCGCTTACCACTTTGTTGATTCGACTGGGGTGAAGTCGTAACAAGGTAACCGG
+
.145,%-(61,/2.0354561$'%')3-5/,,,.1;44973287:+40/04542629393894732340((,**4..0.,--+0,,-2:4,.//29:1,..0581&'&(4,&))1430.62:1345+74,-32&%))&''-.*10,*.,,.*'+*(+55/4.-,71019657780.,+),00)4*1,0.-+1&0&'**'+*.-0.01491:24&/-.20556940+,.1:63456/10224;958585*--//106%'&'&(.0)/%),278132'(+5.3///..//0-,-/223903)')$&'()(*,,-6,.2,(.0+-.*3*5+/.*0/206/00.32,.5.*.1805((3001:75./)*0,+6+10+2,*)#)&'&),43+'-+)**,/245%,&%&'')))'*()).3+),,8/4,5,4(50--/(&*.'0-')&((+*)24452732.//0-173'.,3+10-01*+$((&'')(24/08360/3/)'*+&%%($%'('(%'''''''(*-,.4./4-((&*(),)4,361,22223<;27893<:5*,,0/2.435,-465--*($&)/&04&,&$/,-)*+2,7-6.-....24842')$%*1.*'('*+)16-,()''&%*1/6/'*),&''()('(&()*+,,+'&$(%-+(-14:70;73768+*'',2020079-,+''%)()*/269:46889740.-'+(()+/,/16'&066:8/,,0)*,0/+$%$**'/94/90015289*+0.26211*%&&*(+(+%)'($*/+)+'(%'/15775123/123<::::6.-.,1,*/'1862889750+12)(127972*2'3)#%$'((&)*91+2,+'%&#&&('-.16840-+,-084345691:2*&))%())+*+2170/'.,-*,(--'*0.3**17-,,057786886/8-(&6.**'%()969-8,-.4.0/0400004/01.70547.2)(/+)'&-2///6469964*)-0162*-&,-.2;8897747'&1*3*.++,1,++,19-99,)2111../+/*./,)*31.0'.-77-%')'(&&$*'&&((4*54586,:,(-+*0+)*')02(*,-*%+'()2/+,*33074.+*+/*-,.013301060481:08
@2a34de7c-c8bd-4699-929c-e5e068e2fee8 ch=136 read=234185 start_time=2019-12-13T01:05:32Z barcode=BC01 runid=2c9cf7bc05858273f10e7d7ec552fc0bd742dc3e
CTCTACGGGAGGCGCGAGCAGGAATTTTCGGCAATGGGGAAACTGACCGAGCAACGCCGCGTGAAGGAAGAAGGTTTTCAGTTGTAAACTTCTGTTATAAAGAGAACAGCGGCTACGGGAAATGGTATGAGTGACGGTACTATTAAGCACGGCTAACCGTGCCAGCAGCCGCGGTAATACACGTAGGTGGCAAGCGTTATCCGGAATTATTGGGCGTAAAAGAGGGCAGGCGGCAGCAAAAGGTCTGTGGTGAAAGCCTGAAGCAACTTCAGTAAGCCATACAGAAACCAGGCAGCTAGAGTGCAGGAGAGGATCGTGGAATTCCATGTGTAGCGGTGAAGTGCGTAGAGATCTGGAGGAATACCGGTGGCGAAGGCGGGCCCCTGGACGGAGCTGACGCTCAGGTGCAGCGTGATAAGGGGCAAACAAGTTAGATACCCTGGTAGTCCACGCCGTAAGAAGCGATGTCGACTTGGAGGTTGTACGCCAGAGGCGTGGCCACCGGAGCTAACGCGTTAAGATCGACCCGCCTGAGGGGTACGACGGCCGCAAGGTTAAAACTCAAATGAATTGACGAGGGCCCGCACAAGCGGTGGAGCATGTGGTTTAATTCGATGCACAGCGAAGACCTTACCTGGTCTTGACATCCACGGAAGTTTTTCAGAGATGAGATGTACCTTCGGGAACCGTGAGACAGGTGCTGCATAGCTGTCGTCAGCTCGTGTTGTGAAATGTTGGGTTAAGTCCCGCAACAGGCGCAGCCTTATCCTTTGTTGCCAGCGGTCCGGCCGGGAACTCAAAGGGGCTGCCAGTGATAATAAACTGGAGGAAGGTGGGGATGACGTCAAGTCATCATGGCCCTTACGACCAGGGGCTACACACGTGCTACAATGGCGCCTGAGAGAAGCGACCTCGGGTAAGCGGACCTCATAAAAGTGCGTCGTAGTCCGGATTGAGTCTGCAACTCCCGACTCCATGAAGTCGGAATCGCTAATAATCGTGGATCAGAATGCCACGGTGAATACGTTCCAGGCGCGCCTTACACACCGCCCGTCACACCATGGGAGTGGAGTTGCAAAAGTAGGTAACTTAACCTTCGGGAGGAGGCGCTTACCTTTGTGATTCATGACTGGGGTGAAGTCGCTAACAGGTAACCGG
+
//0()*))0')20,+'$%%&))).+794..9199962/(*.+*,,+-2.3.058989;4315540201-(,-),,32.*(--8.46;:00:07625/13:.))(&-)'*+*5-/.2()&*+,,352-*)%'')**%%%$','++7,,-)).*+*0-*),.04:52,*+3,./(/+.0/.2(./51,/,1..8902.3/.-4(*+,+/-*/.1;4211383*&'002/2425/:5.57+0,&....01-.*-./:80096+**%'##'0-5-0126)**%$&&**,68-5003-,++,1-+.-/2133*(+.8478193.+.0/253.-,*++-/3;92--/.43642.)*,989;9110/878:7898-4-)*(++/0-(062+.6899(+($),.//134514845-+++,00'*'',/*()*2+/*'-(1+,54449.,/40-.-.-+-)/*'),*',*%+,.0166511/6//*+()*&(#(&(*'('+),+.+1/(&).+1)+/+.84545030'$%**3239*,5973&,(&$'&&'%('*+4370,102:7778459::;44((.*)())'/852;0&.'(*,)+(45582/.01--/77<9687:7556&%''(.1+*(&###$$'-51/52,/+*&1245113.,-,+17;<37-,++,.-*%)//1*7502.+21218;9:76636'/296787551(.//066352/011;9981:1005:52-3/.12.6,306/7++-1*4''398:7-74/444:2-31*/--8<71619.4*;*8,5;733232()&))'%32338100,+)).+129235.+1,-60./,/355898:96520-245875768684/2*+(+-)(,24:11+*&'$')*720.0092/21,/'&&(%'&)(&(520/./,(*##)&),9846,+((.5;/,.68799888604(,,+0)*(+-/97609../-,+./-3*'*&/--01'+*3./6631'--*+-4343000-//8439700+66//84,7282:+,900,-'*%&')++,+/867;4576---0.3-2/*'++22'+.7+-)394,,+-***&'''.*34.5/-:0+2.%-2.1415,*,(140279;<;9533443*0*)*4-'12.)+0/-+.0,.759,/
@2aee979b-3fe3-4d58-b8d2-556abaadc0ee ch=22 read=53031 start_time=2019-12-13T01:05:44Z barcode=BC01 runid=2c9cf7bc05858273f10e7d7ec552fc0bd742dc3e
CTCCTACGGGAGGCAGTGGGAATGTGCACAATGGGCGCAAGCCTGATGCAACCATGCCGCGTGTATGAAGAAGGCCTTCGGGTTGTAAAATTACTTTCAGCGGGGAGGAAGGGAGTAAAGTTAATACCTTTGCTCGTGACGTTACCCGCAGAAAAACACCGGCTAACTCCGTGCCAGCCGCGATATTACGGAGGGTGCAAGCGTTAATCGGAATTACTGGAATACAAAAGCGCGCACGCAGGCAGTTTGTTAAGTCAGATGTGAAATCCCCGGGTTCCAACCTGGGAACTGCATCTGATACTGGCAAGCTTGAGTCTCGTAGAGGGGTAGAATTCCAGGTGTAGCGGTGAAATGCGTAGAGATCTGGAGATACCGGTGGCGAGCGGCCCCCTGGACAGACCCCGACGCTCAGGTTAGCGTGGGGAGCAAACGGGATTAAGATACCCTGGTAGTCCACGCCGTAAACGATGTCGACGGAGGTTGTGCCCTTGAAGTGGCTTCCGGAGCCTAACGCGTTAAGTCGACCGCCTGGGAGTACGGTACCCAAAACTCAAATGAATTGACGGGGCCCGCACGAAGCGGTGGAGCATGTGGTTTAATTCGAAGCAACGCGAAGAACCTTACCGCCGGCATCCTTGCATTACCTCTTAATCGAGAAGCCCTTCGGGGACAAAGGTGACAGGTGGTGCATGGTTGTCGTCAGCTCGTGTCGTGAGATGTTGGGTTAAGTCCCGCAACAGGCACCAACCCACTTGTCGTTAGTTACTACCGATAAGTTGAGGACTCTAGCGAGACTGCCTGGGTTAACCAGGAGGAAGGTGGGATGACGTCGTCATCATTACCCCTTATGTGTAGGGCTACACACGTGCTACAATGGCTGGTACAGAGAGAGATGCAACCGCGAGGTGGAGCCAAACTTTAAAACCAGTCTCAGTTCAGTTGTAGAGGCTGAAACTCGCCACCACGCGAAGCTGGAGTTACTAGTAATCGCGAATCGAATGTCGCGGTAGACCGTTCAGGTCTTGTACACCGCCCGTCACACCATGAGAGTTGGCAATACCTGAAGTCCGTGGCTATTAACCGCAAAGGAGGCAGCGGCCGAAGGTAGGGTCAACGGTGGGGTGAAGTCGTAACAAGGTAACCGG
+
+213/02,5.+)2123/,51.30'7$*,00:99;852559)581002133).301.75./134620/20&))*0.6254&6436),+1-((-()*05--00/6:,(//.1-6-%()072/0233015.9:,+99:450//).4.43*+2..//*//*-15,2/0/802/,+,/4/.-5/,)*'))((*,'.*,-++,/46,-+.08/22$-(%1,01263&&'''//+(%&*++,36263584*25:6.5;7856:/12660')5.+-59*,4772;'7*574*4/+2131....))+(&'(&%%+)$(,/.,-0025/00,),23,./245571,-1855*)))::30''.'(+98/.,,-65332.,,)36:52748.*)*),22:;7*(4532*,05**&)*023/0*.(*%(&*+:27:/*,./<.:&/.)1,2)),848;94449662:8,.79:566<2..+++561/1-4..0/:15338**))'%&')2/1011*/.0/1./40//0/825*/2*-.769<;94'(%%$+%#+&()(-6:4./1/930//,6,-.)2/2-1:,)*%*$''&(1955:/11-/.&'-3;<1:744*-.+/78867(*6')52-.)'+,(-2*(*/35&*'&))1*'**))12222*)('&%&&),-33/8:54574*,1,138.2204653678353:/3921,(()+;79877675-,,--/:0;33824105:)*.117$('(&,&0)23+$&.(/0;657221:1.-021*(.-/*/,++06/531/)00()+,19:::88;6081110/0-+/.071923;:*,779782(+2154*.'%/51+,5/00887246645.-))')*.59979797775852113200-)()**3/*.)%(+---*-,/1'--22;:56<26;:4.5166867.12:6&.(8..)+&**1285;8339671'('$&&('&&),544*.0;0./,),,0./-310867//8513653(0-$',#$)*57,084323-/**')*'*141265657;74-,)%&(/*414843260*/***7(*,'*,./&)+11++,5;*02*+..-0.,.7../5,110-/-**2,3.'1(*+**,/+')-036;9:8+7+.21247
@3b94b806-f17a-4c75-a768-bfff98fab27d ch=85 read=50208 start_time=2019-12-13T01:05:43Z barcode=BC01 runid=2c9cf7bc05858273f10e7d7ec552fc0bd742dc3e
CCGGTTACCTTGCGACTTCACCCCGATCATGAATCACAAAGTGGTAAGCGCCCTCGGGATTAAGCTACCTACTTCTTTTGCAGCCCACTCCCATGGTGTGACGGGCGGGTGTGTACAAGGCAGGGGCAATATTCTGCGTGGCATTCGGTCACGATTACCTGGCGATTCCGACTTCATGGAGTCGGTTACGAACTCAATCCGGACTGCGAGCGCACTTTATGAGGTCCGCTTGCTCGCGAGTCGCTTCTCTTTGTATGCGCCATTGTAGCGCGTGTGTAGCCTGGTCGTAGGGCCATGATGACGTCATCCCCACCTTCCTCCCAGTTTATCACTGGCAGTCTCGCTTTGAGTTCCAGCCGGACCGCTGGCAACAAAGGATAAGGTTGCGCTCGTTGCGGGACAACAACGTTCTGTACAGGCTGACGACAGCCATGCAACACCTGTCTCACGGTTTCCCGAAGGCACATTCTCATCTCTGAAAACTTCCGTGGATGTATTAAAGACCAGGTAAGGTTCAACCGCGTTGCATCAGATGAAACCACATGCTCCACCGCTGTACGGGCCCGTCAATTCATTTGAGTTTTAACCTTGCGGCCGTACTCCCCAGGCGGTCGACAACTGCGTTAGCTCGGAAGCCACGCCTCAAGGGCACAACCTCCAAGTCGACATCGTTTACGGCGGACTCAGGAGTATCTAATCCTGTTTGCTCCCCACGCTTTCGCACCTGGGCGTCAGTCTTCGTCCAGGGCCGCCTTCATGCCGTTATCCTCAGATCTCTACGCATTCACCGCTACACCTGGAATTCTGCCGCCCCCCTCTACGAGACTCAAGCATTATCAGATGCAGTTCCCAGGTTGGGCCAGGGATTTCATCACAACAACAAACCGCCACGTGCGCTTGCGCTGGTAATTCCGATTAACGCCTCCGTATTACCGCGGCTGCTGGCACGGGTTAGCCGGTCTTCTTCTGCGGGTAACGTCAATGAGCAAATTATTAACTACTCCTTCGCCGCTGAAAGTGCTTTACAGCCCGAAGGCCTTCTTCATACGCGGCATGGCTGCATCGAACTGCCCATTGCAATATTCCTGCCTCCCGTG
+
7.-+45*-,3,'(0/0500+/,-&$$()*+--3.--.6:1014982,,-.29'+.**3)6+7-**,,35//347,478,&/.+-6)&),26,*11874,-15/47--,()+/+,(*,'2)+$,*$$)(%(*141+**&*+33,1-*'$)*,,,-11,0*&$**016;34)(+-1/,-2+)+,,&,*,&+''20296;74./400.,**'&)(+#(*,&%''(/2*5(''.+')*,-84&)(*).0503/15/+4/41436:/25((&''&)*0-&'(),/:*/01100&,4759///.///220014-::.*7:764))/-**./<---<58513.('//.3''(('&$(-+&''(///0;:99984933.993)609934-5-1((',3447645195/,()-,)*$*3,)'&&(%-.--.+/.&01%-0*1(-*&1/36226*')'))-(72/30/1112.&(*3<36967701'')11-.1745579;75*''**75,,69<165-4+.+07''&'*),-24/0020(*,-$+0(8:-'*./2329035()%'+%3/3(--)%*--9.7-'(1,-.022+'*,($'&%&&*'-),)*,99;/,)*-/1652.+$&%&&&(')(&,.4*0*1+193556:774115/,,+0*)(),+4*.//87935582:8'+-,&+)%$'&$)(&'*,+3*,77,*.4298-0,499/)-,0,89/,126:,,*00/,-,578563109'(61/.0*+1-20&&%(+%,(&*5534**-.-11/.002/6:.+0:256/3).,+*+)(/60-()&&+/493..1*%-1.44467/4*1+/2/03+-/114798.8-)&/+)*&,+3-&-,1)19)*)))')(')+52:;4;;)/($&+)*+(&(%$'*))&))-43705-/0+)(('*/.432433+(-*)+1'(+156-0)).+-((3,+,3071,,.-9<:98855/-38323-8--,4+/')&',&)(&%%+&+,58*46#&(&*3//5+((&%&%%&((%.,((+(/*595<67<825,-(+*50..1.0//1*//&&,-2,2-*%,)()',,%/-,.'(***.7.*,*
@afd795f5-1287-464e-849d-04ee5c777df8 ch=143 read=49809 start_time=2019-12-13T01:05:56Z barcode=BC01 runid=2c9cf7bc05858273f10e7d7ec552fc0bd742dc3e
CTCCTGCAGGAGGCAGCAGTAGAATTTTCGGCAATGGGGAAACCCTGACCAGTGCCAACGCCGCGTGAAGGAAGAAGGTTTTCGGACTGTAAACTTCTGTTATAAAGGAAGAACGGCGGCTGGAAATGGTAGCCAGTGACGGCTGCATTAAGCCACGGCTAACTACGTGCCAGCAGCCGCCTGATAATACGTAGGTGAAGCGTTATCCGGAGGTATTGGGCGTAAAGAGGGCAGGCGGCAGCAAAGGGTCTGTGGTGAAAGCCACGAAGCAACTTCAAGCCATAGAGAGGCAGCTAGAGTGCGGAAGGATCTCGTGGAATTCCATGTGTAGCGGTGAAATGCGGCGTAGGTATGGAGGAGGAACACCAGTGGCGAAGGCGACGATCTGGCCGCAACTGACGCTCCAGTCAGCGAAAGCGTGAGGAGCAAATAAGTTAAGATACCCTAGTAGTCCCACGCCGTAAACGATGAGTACTAAGTGTTGGATGTCAAAGTTCAGTGCTTGCGGAGATCAACGCAATAAGTACTCCGCCACAAAAGTGGTACGTTCGCAGAGATGAAACTCCAAAGGAATTGACGGGGGCCGCACAAGCGGTGGAGCATGTGGTTTAATTCGAAGCAACGCGAAGGAACCTGAGTCTTGACATACTCATAAAAGGCTCCAGAGATGGAGATAGCTATATATAGACCACAGGTGAAGGTGCATAGTTGTCGTCAGCTCGTGTCATTGAGATGTTGGGTTAGTCCCGCAACGAAATTTCCTTCCCCTTATCGTTAAGATTACCATCATTAAGTTGGGGACTCGCCGCAGAGACCACCGACAAGCTGGAGGAAGGGCGGGGATGACGTCAAATCATCATGCCTTATGGCCTGGGCTACACACGTGCTACAATGGATGGTGCGGGAAGCGAAATGTGCCGAGGTGAAACAAAACCCATAAAACCATTCTCAGTTCGGATTGTGGTCTCTGCAACTCGACTACATGAAGTTGGAATCGCTGGTAATCGCGAATCAGCATGTCGCGGTGAATACGTTCTCGGGTATGGCGCACGCATACGTCACACCACGAGTTGATAGCACCCGGCCGGTGGCGCAGGAAGAAGGCGCTGTATCTAAGGTGGGATTGATGATTGGGGGGGGTGAAGTCGTAACAAGGTAACCCGG
+
(*02(&'(++%*/+,..(02/%/*.9:516;6191*-.+&-.-40+*+)%'$'%%&-,/./0+-++,(***-**2,/1.6/++,+(+101/3/-/424&&%%%..&.,*))151(.++(**)((.)*/4.+-1.&-0/0/.'%$"$#%&,-'**$&)&+%*+1)**(-./<7252+44,-'$)**(&*+324/4/*%('(2008750**+()&($''*1-*++.6*('+-*,),2/1//-12/5).401/0//266,3-(')'%(,,''*$#'-)('*-/7+*++*''*)+(&''''*,-+,(.((/511.*,'2,...0.04-./.-+../364218401,.)(,,)/&(%&).*-+%(+(.4698455070'(,',..3/..0312534'*+.-/.,.-12.)),/.&%&&+)))+)'$%+'(%(.1,*,1+/03+,.978<+)*,..1173,'.*.0137;86.*,,+-/*,-211776;7:5:666,5.*0++)(-'*.0'*)-+'')*+++$+,-,-)')'')14-/.&%+-+')+')),./123()())&*2,+//,*-)+,*''*)/)446.032&11'(),(0(*,1227*,-,.,*-26;8576;0)'(&((,.-*)-,)*++*(&%$$)(121/0'((+,123773,.3114,,,(*-5/*))*4-&'().-+)($++01,0%---+(&()**044',3+)-97892/455,1%-.&1(*-1884,5'14-/&%).4(%%($'%%'&$&&'&((-37--646:-8,/(''2+.8;675+3,6,0.6(3500)(&#$$%&%%(*.+*%*$%%#(*'-.:8000,1.6-0-797//24734/3:6-.-.)(&#,*(7.+,)1'$).,,---**%)-556-%+*--/51.,,*(%'('('())'+&%#''*'&&&&.)+0'*.9:,590)'*)-),,-3:621).-174:/.7-1.-.,,*225.,,++()*-+-&-*0-,503(&(*1))+(*-/3476940/+-*,1242//27(662287-966:55617.,*(&%%%)(0+/.1,///--.+/+)*()*(-+)+*(-**&&(%+(%)+&%$$)(-/17&'&')*&'+++&*-,-/'.)*25247//..+5/3.//-&0+,,//..40./4225(*+'*)5(/.
@089066fa-cf5a-4360-9ff5-6a7c1dfe1fe8 ch=398 read=41368 start_time=2019-12-13T01:06:08Z barcode=BC01 runid=2c9cf7bc05858273f10e7d7ec552fc0bd742dc3e
CTCCTACGGGGAGGCAGCAGTGGGGAATATTACTGAAACCCTGATGCAGCAACGCCGTGAATGGAAGGTTTTCGGATCGTAAGCTCTGTCTTTGGGAAGATGGCGGTACCCAAGGAGAAGCCACGGCTAACTACGTGCCAGCAGCCGCGGTAATACGTAGGTGGCGTTATCGGATTTACTGGGCGTAAGGCGTAGGCGGATGATTAAGTGGGATGTGAAATACCCGGGAGCTCAACGGGTGCTGTTCCAAACTGGTTATCTAGAGTGCAGGAGGGAGAGTGGAATTCCCTAGTGTGGTGAAATGCGTAGAGATTAGGAAGAACACCAGTGGCGAAGGCGACTCTCTGGACTGTAACTGGCGCTGAGGCTCGAAAGCGTGGGGAGCAAGCAGTTAGATACCCTGGCAGTCCACGCCGTAAACGATGAATACTAGGTATTGGGGGTTTCAACACCTCCGTGCCGCCGCTAACGCATTAGAGTATTCCGCCTGGGAGTACGGTCGCAAGATTAAAACTCAAAGATTGACAGGGACCCGCACAAGTGAACATGGTTTAATTCGAAGCAACGCGAAGAACCTTACCACTTGACATCCCTTGCATTACTCTTAATCAAGGGAAATCCCTTCGGACAAGGTGACAGGTGGTGCATGGTTGTCGTCAGCTCGTGTCGTGAGATGTTGGGTTAGAGATCCCGCAACAGGCATAACCCTTGTCGTTAGTTACACCATTAAGTTGAGGACTCTACTTGAGACTGCCTGGAGTTAACCAGGAGGAAGGTGGGAATGACGTCAAATCATCATGCCCCTGTGTGGGCTACACACGTGCTACAATGGCTGGTACAGAGAGATGCAATACCGTGAGTGGAGCCAAACTTTAAAACCAGTCTCAGTTCGGATTGTAGGCTGAAACTCGCCTACATGAAGCTGGAGTTACTAGTAATCGCGAATCAGAATGTCGCGGTGAATACGTTCAGGTCTTGTACACCGCCCGTCACACCATGAGAGTTGGCAATACCCAGAAGTCCATCGAGCTAACCGCAGGAGGCAGCGGCCGAAGGTAGGGTCAGCGATTGGGGTGAAATCGTAACAAAGGTAACCGG
+
.//**12033*(051178669487*+)*-0)'(%&%%('4(),.659057618%')%((&$&&)')(/+4.+2*9076515/().3422.69/).*(&'%&)..09:6/9/+)//)+&'())&)-,*+*..005465:600.-.312161,9,--:5/%**%((%&+*,*9*1,082/250-12)1--,2/48;9::9;99954545/56<8554633:4/,27'+((&&$)).)'(4646-+(+//(99966692:112/01/3568255-,0')()),,-0,*,**(*+1)(%(*5014-)(++-2,+)*/+*78/7-+6577:677481(',%)*652///+05;8:8:97--*-$%&('*++4245&&'('*----4,)+-:9%1%)&0*.9987;/,30109473,-/4:7::;3.--*%'*)%%%&)&*%/'69:5,/6*,.+..9:8:8259998:;89979)&&"'%$%(&'*8545+.6217+)%,)++:83&%*,,..3-;:.1236:*('.*+(2%3:847<912/0-)%'&')-.11.8;8/7588,.+*)/122-+31+364/*+()-'%)&))747/4.,/,--0.)(('0,4-46'(&)*'-/)-6)380,2,262-0//46./003;96625--1-,-:661-../34647889740221.:*6347/*(&*23(($*-*1&&,-&'274:5-4///-300-20.*+-2//525,4-&&.1.1,+'$&)()+11387540//(*5-/&()(*-,2/06,7012*%*++-28773;62347756.71,)&%*'%)$$()+10/)+0232,*'-022620.*))23/.,++0/441<1019630---01*),,26-,3/.4:;56:747535$(,4-(4)6+,.7//-++-8.-176753444345.,-.;80+-633402.1/--05209343,*-/13415-75.-9/094627%+-4-5.-..//0365<:016/3)387430+(,-3)0,+5/*11)&',)().($(&%&2584851--0)5).5/.660726,/3.40).-2.31.0-,0/1892++-**-4236:196,*+)2-2)-.
@39924e43-335e-4288-b721-73f901750ed1 ch=350 read=35951 start_time=2019-12-13T00:54:35Z barcode=BC01 runid=2c9cf7bc05858273f10e7d7ec552fc0bd742dc3e
CCCGGTTACCTTGTTACGGCTTCACTGATCACTTCACCAAGTGGTAAGCGCCCTCCCGAAGGTTAAATACCTACTTCTTTTGCAGCCCACTCCCATGGTGTGACGGGCGGTGTGTACAAGGCCCGGGAACGTATTCACCGTGGCATTCTGATCCACGATTACTAGCGATTCCGACTTCGTAGGTCGAGTTGCGAGACTCAATCGGACTACGACGCGCTGTGGGAGTCCGCTTGCTCTCGCGGAGTCGCTTCTCTTTGTATGCGCCATTGTAGCACGTGTGTAGCCCTGGTCGTAAGGGCCATGATGACAGCGTCATCCCACCTTCCTCCAGTTTATCACTGGCAGTCTCCTTTGAGTTCCCGGCGGACCGCTGGCAACAAAGGATAGGGTTGCGCTCGTTGCGGGACTTAACCCAGCATTTCACAGGCTGACGACAGCCATGCAGCGCCTGTCTCACGGTTCCCGAAGGCACATTCTCATCTCTGAAAACTTCCGTGGATGTCAAGACCAGGTAAGGTTCTTCGCGTTGCATCAGATTAAACCATGCTCCACCGCTTGTGCGGCCCGTCAATTCATTTGAGTTTTAACCTTGCGGCCGTACTCCCCAGGCAGTCGACTTAACGCGTTAGCTCCGGAAGCCACGCCTCAAAGGGCACAACCTCAAGTCGACATCGTTTACGGCGTGGACTACCAGAATTATCTAATCCTGTTTGCTCCCACGCTTTCGCACCTGAGCTCAGTCTTCGTCAGGGGCCGCCTTCGCCACCGGTATTCCTCCAGATCTCTACGCATTTCACCGCTACCTGATTCTACCCCTCTACGAGACTCAAATGCCAGTATCAGATGCAGTTCCCAGGTTGGGCCAGGGTTCACATCTATTAACAAACCGCCTGCGTGCGCTTCGCCCAGTAATTCCGATTAACGCTTGCACCCTCCGTATTACACCGGCTGCTGGCTGGAGTTAGCCGGTGCTTCTTCTGCGGGTAACGTCAATGGGCAAGACGTAACTTTACTCCCTTCCTCCCCGCTGAAAGTACTTTACAACCCGAAGGCCTTCTTCATACACGCGGCATGTGAAACGCATCGGGGTTTCCCCATTGTGCAATATTCCCCACTGCTGCCTCCGTAGGAGCAATATCAGCACCAACAGAAGGTTAACACAAGGGTACCAAACCCAACAATGGCACCAGCAATGGCCGCA
+
53(-(*2'*0.8/.6/..*.060*---1130/2++'-&.+-/29176,/585),-10*+.'*(4/5+)&-4128:975;8/*41(190,-.0;5-058223767075.-3,.51317992084.-8.8..77548335623/31.17437648-(+/0,;,,,-**)*,505025897(2%,%(*4131:./*()%5681:.60:8:87787754((($)*&.$'(12233:,-.-,,('((&(*+%-0437-6:-)%&(-858<836+))*+,.0/13'%'+06--79::/20)17:6;89/.*(((')+13793355+1:6;9727+-/7;5002067081*.1105/043.,218/2++30-414:7732400,449.21:960,+0.**+..2438353998/6.1+.*)%+,0.9-+'))*/9954,,,0-2444624255'13335660/0.49;.40+,1323.457;6134875430.772/11/**,3;:8-333/2,4<2241.2,10;76:4121,6...79%%+/,1;459'))*-48350)+-,+/(*&%$%'%*,2:5<4$',)*+30;<119673921100-+-/1,397-),%(&(,605.0.1/10//121+.,3+++)/(*.&()/84526,.9-,*),'0*03*-(++32314876<9$0'./125:5984994.,+++,/02/9118858<9032585+.-/372113.373,,'*+11/...51679+168+791/4-4,/19.17/-+/3;9843-,-344455696876<0/(+0211./,(,&)')+.-6+/-97372%4(/24'+$(&+20%2'*-024947525://))),*0)4+1,#*/,.:*+4334-'%%-.28:948,/:544343.-(*'%&/4+*-/27/7/2-,5,1,0-,03-145<7287,0131))$('*(/0;;/:-+'/-(*30./18*4/+/4359<::39,0,+*%-../-6.3%''(%)#$%(%'()1,(*,,830214*+9:0-055387133/96/('+4.96-,5,5-21--4-,662,)*%&'))/.,&'&(%&&((,0(540+8+17:2**6)-(6*3,..4844-*,*,+0.06584/351))**.---17.,,+1.4-3)(0+29183522021&/'&),.&(0-.&'%'%()&,+*-5,-/+0+.&+%#&$
@862b2b73-d417-4652-8bff-9daa59a8b436 ch=157 read=42237 start_time=2019-12-13T01:06:17Z barcode=BC01 runid=2c9cf7bc05858273f10e7d7ec552fc0bd742dc3e
ATCAATTGCTACTTCGTTCGATTACATATTGTATACGGGTGCTGATTATCGCTGTGGCAAACACTCGCGCTTTAAACTCTATCTTCCGTTCATGACACGACTTCCCCAATCGCCATCCACCGGGCAAAACCAGCTACGCGCGGTTGGAAGCCCACCGGCTTTCAAAGGTGTTATCGCTCTCGTGGTGTGACGGGCGGATGTGTGCGGCCAGAACATATTCACCGCGGCATGCGGTCCGTTACTACCAGTTTAACTTCATGGTCGAGTTGGTTCTATTCGGGCTGAATTCGTTTTCATGGTTTCACTCAAACCGCCCTCTGCGCATCGGCAGCGCATTGTGCCGTGGTCGAGGGCGCGTGGTTTATCAATGCACGCCTTCTCCAGCTTGTCGCGGCGGTCTCGCTAAGAGTCCCCAACTTTCAAACAATGGTAACTAACGATAGGTTGCGGTTGGGACTTAACCCAACATCTCACGACTTCGGCTGGCTTTGACAGCCATGCACCACCTGTATCTCCTTAGCTATCTCCGCTCTCTGGAGCCTTTATGGAGTATCGCAATTCGGTAGGTTCTTCCGTTACTAAATTCAACCACGCTGCTCCCTCATTCTGGTCTATTCGCGAACGTACTACTCAGGCGAATTATTGCGTTAACTGCAGCGCTGAACTTTGACATCCAACACTTAGGTACTCATCGTTTACGGCGTGGACTACTAGAATTATCTAATCCTATTTACTCCCCGCTTTCGGGACTGAGCGTCAGTTGCAGGCCAGATCGTCGCCTTCGCCACTGGTGTTCCTCCATATATCTACGCGTTTCACCTACGCCGGGCTACACGATCCTCTCCTGCCTCGCTGCCTGGTTTTCTATGGCTTTACTGAAGTTAAGCTTCAGGCTTTCACCACCAGACCCTTGCTGCCGCCTGCTCCCTCTTTACGCCCAATAATTCCGGATAACGCTTACCACCGCTGCTGGCGTGGCTTTCTAATAAAGTACCGTCACTCGGCTACCACCATTCCTGTAGCCGCCGTTCTTCCTTTATGAAAACAGAAGTTTACAATCCGAAAACCTTCTTCCTTCACGCAGCGTTGCTCGGTCAGGTTTCCCCCATTGCCGAAAATTCCTGCTGCCTCCCGTAGGAG
+
%)'***+&&&#'&*(,0*)%$&(&),,),+$&$%&(&*%#$###$-&%('%&''$%##%,)+$&$$$(&&%$&&'&&))&(+,*-*)'-&'$%$$%%&('((/),,''&'(#$%'(*(#'%&+*.)*'&(''$&)$'$%%'(-*3(-&%$('&$++()&&)((-3)*&'$'*)+-(**+)('''((''(%%&,(.+1--*+)(&&&&'(%+)+)%)(./--//(+%&*%'%''*&('%'-('($%$#''1)''(.**$$&&'.)&''&&&*'%#&$))'*&%$%%$&$#&)*)&&'*,'(-,&#(%%$%$)%&)5,()%$''(++,%&%#&%#%#'&((('*&%%'''%&*/*,,(,-./02,))*)2)%&$(%*))+)//+-$**1,..',)*)'&''/02252())--/54(.()&(&%&*(&&'++.*,-+,58--&%%**.*'&'',(*-4-21515.6.+,,+./**%&&&')(-*0,&&$#(,('(()$1,983536:57:3230//.0'.''(./-10*+%#$'(+)))+&+4,45+$)%'&%)$'&#$''+,+%'&%''(,'+2+*%-+$'*')&,%%')*(%&%$)*,.1/$$##$%$#&%%%&$+%%$)+-5821.30,//00797.(%)'&+*+,-6,4+++**&(*%/027;66<8/.*/2/)2+2-+.-%*)*25988:969<:,,*0-(2*4(()%')-)%*'1+-.24;6611+55+$-.3<7+()+))(,7,*&'+-36416',5-'.)*120%-03356;78627426:,/.33635/81'+-+16658896410&18,0)).,+.)+(()%#(&'(+,/344/.),0++51.0,-+001/0-.4-+./+)%$$$%&(455:5-9-://1256(',)*52//71.1',.<9<307//056:4684223-9+-11;8015/60.0.3845230354-,*&''+%1+&-&$%&'44340,)(*01:633/6/0:5-0133560&&('$%#%%+(%(*'),.,)(+*,/4.12.4:./,1,-2,+*&)*+,-/)-)(2:/*.)1--))0:;4296:68787+87130/$,,-.-,,-.3746/24,;3.864-,/52/5++556,221''*')*-+-8-,0-1/-,
@5cbd4757-f361-4fd5-a4e3-39a1c3b0d9cf ch=2 read=21281 start_time=2019-12-13T01:06:12Z barcode=BC01 runid=2c9cf7bc05858273f10e7d7ec552fc0bd742dc3e
CCTCCTACGGGAGGCAGCAGGAATATTGCACAATGGGCGCAAGCCTGATGCAGCCATGCCGCGTGTATGAAGAAGGCCTTCCGGGTTATGGAAGTACTTTCAGCGGGGGAAGGGAGTAAAGTTAATACCTTTGCTCATTTGGGCGTTACCCGCAGAAGAAGCTTACCGGCTAACTCCGTGCCAGCAGCCGCGGTAATACGGAGAAGTGCAAGCGTTAATCAGGTTACTGGGCGTAAAGCGCGCAGGCGGTTTGTTAAGTCAGATGTGGTTGGGCTCAACCTGGGGCACAGGATCTGATACTGGCAAAGCTTGAGTCGTAGAAATTGCAGAATTCCAGGTGGTGAAATGCGTAAAGATCTGGAGGAATACCGGTGGCGAAAGGCGGCCCCTGGACGAAGACTGACGCTCAGGTGCGAAAGCGTGGGGAGCAAACAGGATTATACCCTGGTAGTCCACGCCAAAGCGATGTCGGCAGGTTGTGCCCGCTTGAGGCGTGGCTTCCGGAGCTAACGTTAAGTCGACCGCCTGAGAATTACGGCCGCAAGGTTAAAACTCAAATGGTCGGCGGGGGCCCGCACAGAGCGGTGGGCATAATGGTTTAATTCGATGCAACGCGAAGAACCTTACCTGGTCTTGGCATCCACGGAAGTTTCAGAGATGAGAATGTGCCTTCAGGAACCGTAGGACAGGTGCTGCGCTGGCTGTCGTCAGCTCGTGTTGTGAAATGTTGGGTTAAGTCCTGGCGGCGCAACCCTTATCCTTTGTTGCCAGCGGTCCGGCCGGGAACTCGGACTGCAGTGATGGCTGGAAGGTGGGGATGACGTCAAGTCGTGTCATGGCCCCGCCTGATACCAGGGCTACCACGTGCTACAATGGCGCATACAAAGAGAAGCGACCTGCGAGAGCAAGCGGACCTCATAAAGTGCGTCGTAGACCGGATTGGAGTCTGCCAGCTCGACTCCGTGAGTCGGAATCGCTAGTAATCTCGTGGTCAGAATGCATTGAATACGTTCCGGGCCTTGTACACACCGTACACCGGTGGAGTTTGCAAAAGAGAAGTAGAGTACTTAACCTTCAGGGAGGGCACTTACCACTTTGTGATTCATGACTGGGGTGAAGTCGTAACAAGGTAACCGG
+
&''+())3-78,.4./0,+-'*))475,+**.2/(36-**()'/223474+,%*)2/.40,/---//555.+,*(,*2-:1(075/8'.&$)'%,)*-87,)+)/31.)((*-(&''+2+)/52.*&.++2..7783673'.))(*.*7/)).-/22+,*&'&&(.2'+.,,4.0175727/+-,+.2-1.1/.+8,&,032-)%')&(&*)+3-<,;-9*.*-'%*',-*'*-46-.,*-*+).86305:5*1+/*017,,466*)$&'+4:8984-35312.('#$#&&*,1/.13*,)*,/46*(*+/(''(*&*)(*(%)&''(')+-,2'),('&)&+-8/,-3665;6),./132/.&**+410031/0,,*0),0..,1:8/,/8:://2+++*,-34536&)8;0/&**'(014/23)(-.0,---.(%.+,-+08*-4:::9899/1.--*,1&+,,-.403,0,3.+523*2/+(-,0-//950.+---.-./0+..+3*+,+/06+//..963764/)'&&(&)+04480422)--/484111468651-,(''',655*,/0*+,/,**(*-200.()'''-.35994163961134/1).+3*+4),34605./.)/'(&$$$&(448600++')+-35,'()**,-..4:44,)-.//.)67357++*&&-+414789:;:5&&%+*--.0045402110,*)..-42154--/300.+7./),-,$''%(&'%'+*)-...,-3+)2-,1:23;88545-4+1+30386-0//3'*##(%'')+2*)$''-+,((*137873,-052*.+))*.0)+%&$$%)-,/0($('$&&$%+(%+22+*(*&&(),-29896;65;:5631-2480'(&((()4+3**&#&&()+-19/228547664*71-&0,3120-2*)%)/+/&-*,-,/120./%%&()765555/&+%%&)-(3*++0212-0/38/-()*0/)*,,./-,,.$$''(2,..,..0**30-$%%')+-+-%)&$$&+',+('(0/&(2;..39;8+&)#'((.-.'*)('(--3286<7)-8+-05.1%,%&*.6/1091./58:<6432'45532()+/,(-20400.03'2+1856*)
@850e3197-d9bb-42c9-a9c4-be2c498dcbec ch=475 read=39854 start_time=2019-12-13T00:53:52Z barcode=BC01 runid=2c9cf7bc05858273f10e7d7ec552fc0bd742dc3e
CTCCTACGGGGGCAGCAGTGGGGAATATTGCACAATGGGCGCAAACTGATGCTTATCACATGCCGCGTGTATGAAGAAGGCCTTCGGGTTGTAAAAGTACTTTCAGCGAAGGAGGAAGGGAGTAAAGTTAATACCTTTGCTCATTGACGTTACCCGCAGAAAAACACCAGCTAACTCCGTGCCAGCAGCCGCGGTAATACGGAGGGTGCAAGCGTTAATCGGAATTACTGGGCGTAAAGCGCACGCAGGCGGTTCGGTAAGTCAGATGTAAGAAATCGGGCTCAACCTGGGAACTGCATCTGATACTGGCAAGCGAGTCTCGTAGGGGTAGAATTCAGGTGTAGCGGTGAAATGCGTAGAGATCTGGAGGAATACCGGTGGCGAAGGCGGCCCCTGGACGAAGACTGACGCTCAGGTGCAGCGTGGGAGCAAACAGGATTAGATACCCTGGTAGTCCACGCCGTAAACGATGTCGACTTGGAGGTTGTGCCCGCTTGAGGCGTGGCCGGAGCTAACGCGCGTTAAGTCGACCGCCTGGAAGATGCAGCCTGGGTTAAAACTCAAATGAATTGACGGGGCCCGCACAAGCGGTGGAGCATGTGGTTTAATTCGATGCAACGCGAACCTTACCTGGTCTTGACATCCACGGAACTTTCCAGAGATGGATTGGTGCCTTCGGGAACTGTGAGACCCAGGTGCTGCATGGCTGTCATCAGCTCGTGTTGTGAAATGTTGGGTTAGTCCGCAGGCACAACCCTTATCCTTTGTTGCCAGCGGTCCGGCCGGGAACTCAAAGAGACTGCCAGTGATAAGCTGGGAGGAAGGTGGGGATGACGTCAAGTCATCATGGCCCCGCCGACCAGAGGGCTACCACACGTGCTACAATGGCGCATACAAAGAGAAGCGAGCCTCGCGAGAGCAAGCGGACCTCATAAAGTGCGTCGTAGTCCGGATTGGGTCACCAGCTCGACTCCATGAAGTCGGAATCGCTAGTAATCGTGGATCAAATGCCACGATACGTTCCCGGGCCTTGTACACACCGCCCGTCACCATGGGGTGGGTTGCAAAAGAAGTGAGTAGCTTAACCTTCGGGAGGCGCTTACCACTTTGTGATTCATGACTGGGTGAAGTCGTAACAAGTAACCGG
+
,0.3-,.*45**))34357489,*4-(1+(((*14332/--.271.*)(''&'%&'&&&(,,72//,.-002252.**),+87,9,665:68489-(/**(,2*)+,+,2//*0*1)/5+'&,):10,8,8-/11161+,/+(-+)*/-/202:/(*%%-+(++*-54)*/+0-,,3,/255932-,*0*02+,)*10../-),*,,,107.1144/2.1,524565::;:53012:60310-0.35797/./.&&%,,8+47013982)+&(--)/*18891/+0.,.6-),1477647*+-6-5-3,+66(+(%**-/244+.-4*,1%2'0+1),;851,..0862490-//568..+++/094153*2.3764:-2,+)*4*5.2.563-'*1-8'(/(*11122788915664()''):770(*.3;+6(90,:,/*10.45*'((&&((6312038334<99-,--.98871917/144;-2/67/+2.6,*06..-(&'('+)*/,-7.--,+.+5/0.38458837572.+,(+,'7(582*,2/203;;82786<:65284944**66-290--031+0218677)./+.*+,32<:5:2:/-,//:111/-,.,)/+.,/31451,'(($&(*0)'''1-1)/9*,'(*'&'002+3,(,3,09:5:498473375743/5))(1-/.4624511400233&61*...38853911/06/*,/5+*)+,*,75,$+&%*-')/0/.%&&),9.*/+(*(*:,,**(2012555/+9131/3507+)%*'1/2461--*,,23(---3)++((,.41,43+*:522333/,*)/266%'*1402+%+&&'261*'.0-(((+'$&$&'1,/2-6191--+),-2)506''&&'*))+%$04.2&()&(&''*-()-87:9655+7-(')+345537211.*/0(0---**+&&'&$*//132238.0332104*5,/.0+)('(*/5011:9:800,3/-.48('&'(12539.-*-4060*/-.141/,/7*81+%)(#%+&)%'%&&-5.3;89:;:*(,0&,(),1/++)+1/27572'64+.0*)).*+58*,01-,4367;889++')*60+)+*',2,0/21-2&(')*-..
@9cfdbae9-d29a-40dd-b4e8-22dc8767a49d ch=10 read=24491 start_time=2019-12-13T01:06:31Z barcode=BC01 runid=2c9cf7bc05858273f10e7d7ec552fc0bd742dc3e
CTCCTACGGGAGGCAGCGTGGGGAATTTCGGCAATGGAAACCCTGACCGAGCAACGCCGCGTGAAGGAAGAAGGTTTTCCGGTTGCGAAACTTCTGTTATAAAGGAGAACAGCGGCTACAGGAAATGGTAGCCAGTGACGTACTTTATTAGAAAGCCACGGCTAACTACGTGCCAGCAGCCGCAGTAATACGTAGGTGGCAAAGCGTTATCCGGAATTATTGGGCGTAAAGAGACAGGCGGCGGCAAGGTTCTGTGGTGGCCTGGAAGCTTAGCTATTAAGCCATAGAAACAGGCAGCTAGAGAGTGCAGGAGAGGATCGTGGAATTCCATATGTAGCGGTGAAATGCGTAGATATATGGAGGAACACCAGTGGCGAGGCGACGATGGCCTGCAACTGGCCACTCAGTCCCGAAAGCGTAGAACAAATATTAGATACTGGTAGTCCACGCCGTAAACGATGAAGTGCTAAGTGTTGGATGTCAAAGTTCAGTGCTGCAGTTAACGCAATAAGTACTCCGCCACCGATGATACGTTCGCAAGATGAAACTCAAAGGTGTAGGGCCCGCACAAGCGGTGGAGCATGTGGTTTAATTCGAAGCAACGCGAAGAACCTTACGTCTTGACATACTCATAAGGCTCAGAGATGGAGAGATGGCTATATGAGATACAGGTGGTGCATGGTTGTAGTAAAGCTCGTGTCGTGAGATGTTGGGGTTAGTCCGCAACAGAGCGCAGCATATCGTTAGTTACTGCATCATTAAGTTGGGGACTCTAGCAGAGACTGGTGACAGAAAACGGAGGGAAGGCGGGGATGACGTCAAATCATCATGCCCTTATGACCTGGGCTACACGTGCTACAATGGATGGTGCAGGAAGCGAAGCCGCGAGGTGAAGCAAAACCCATAAAACCATTCTCAGTTCGGATTATGATCTGCAGCTCGACTACATGAAGTTGGAATCGCTGGTATCGCGAATCAGCATGTCGCAGTGGAATACGTTCTGGGCCTTGTACACACCGCTTCCGTCACACCACGAGTTGATAACACCCGAGCGGTGGCCTAACCGCAAGGAAGGGCTATCTAAGGTGGGATTGGTAGTTGGGGTGAAGTCGTAACAAGGTAACCGGAAGATAGAGCGACAGGCAAGTGGGATTCGGGAGCACCGACAACTTTCTTCAGCACCAGCAATACGTAAAC
+
**.0))/'++)+*))*)*()&)(&$''(*,::1;11/(.-+;,*)+7-7762230.27./-,--1-2-2,./.,3;9-0'1-..&#&)-+)+/+-+/.,,71&0&+).46+43286411*0+*00,1410042&))))'#''(',&),(($*())310/5/..1401-0.0-5..%'(*-(-.%21.7//0700.6//3--5((+-7:819,(0+*,,).-254.+-/6+''**.,395393&0./2'*(,+0/--+,')).)-.'*&&'%)#%%%&*4/027.1*)(*(,-27745331)'*'-..+*/-))(.2.-.-2/+5)7+870*$%&(*+0185,20+*0..,0+-144),/)(0,02.,.2.4519-*+)*//60($*+(--014496-5*-))-0*'%*,3)'.8,+456'/'((-962./.&'()*30,+1-.44,(,034/238:3211,*)(*(-/38/4/07+6.977601(**5:01345455..9.8.93422///),*+,75.1.%&&''+''-+,()/7310+).0/2:204968-.*.+)%03)44(&**+1/./+..-1'(*)*%(*4195.6/:7/-0*-/040/./1,,,**&%#%'*1.6//-/-,+**$%)/)2./1+*+,-2:6,+*(-.*67566479846616(,+0/92//(*+636,+(',,6**11345400'0)+.8857:10+&-'$%'*-'+--4%''()7,)&(&--/76482-4+)(#$(),:66:66-0-*486+--,+&++'))+-66-/-++**$+)%$%**(,))/20761;;125242233296-2,06%$%&)%+(*/1/46-+0)*$%'%'*-03,&..646;;<78766,2+*,*+,5.-6:67/+/+()./&-/;;52:1+-/8;3:8:9<50.%,-430.):)#)&&..-+,'%)*60+2,+-..,01..714.22076-)))+.3%'()/+4,,-&-+-/082457-4.04862-+)*0-5./-,+/1-/+12'*))).*,///&+5+.--1/+))(,00.,+*&(%$*/+',.,*.402**,,,+).)//,.)3423,1+)(13**6*-*$&+0.25-,-0/--.+2/./02*.).1.95532.//,'&''('(1472,+$'*5/+-)'%%&&$*.05/,,,((,11/390'&'&(0+--,9,)+*%%%$$
@0bbb0edb-8cb4-4088-9bf5-f50cfad37bbd ch=94 read=68818 start_time=2019-12-13T01:06:46Z barcode=BC01 runid=2c9cf7bc05858273f10e7d7ec552fc0bd742dc3e
CCCCGGTTACCTTGTTACGACTTCACCCCAATCTATCCCACCTTAGGCGGCTGGCTCAAATGGATTTACTCGACTTCGGGTGTGGTACAAACTCTCGTAGTTGGCGGCGGGCGGTGTGTACAAGGCCGGGAACGTATTCACCGCGGCGTGCTGATTACTGGCGATTCCGGCTTCATGTAGGCGGGTTGCAGCCACAATCGAACTTCAGAGACTGAGCAAGGATGCTTGCCGTCACCGACTCTGCGACTCGTTGTACCAGCCATTTAGCACGTATTATGCAGCCCAGGTCATAAGGGGCATGATGGTTGACGTCATGCCTTCCTCCAGTTTATTACCGGCAGTCGCTAGAGTGCCCAACTAAATGATGGCAGCTAATTAGAGTTGCGCTCGTTGCGGGACAACTTAACCTCACGACACGAGCTGACGGCAACCATGCACCACCTGTCACCTCATCCCGAAGAAGGAAAACCTATCTCTAGAGCGGTCAGAGGGATGTCAGACCTGGTAAGGTTCTTCGCGTTACTTCGGAATTAAACCATGCTCCACCGCTTGTGCGAATCAATTCCTTTGAGTTTCAGCCTTGCGGTCAATGCTCCCCAGGCGGAGTGCTTAATGCGTTAGCTGCGGCACTGAGTCAGGCGGGACCCAACTTTTTCGCCTCATCGTTTACGGCGTGGACTACCAGAATTATCTAATCCTGTTTGCTCCCCTTACCTTTTCGAGCCTCAACGTCAGTTACAGACCAGAGCCGCTTTCGCCACCAGTGTTCCTCATATATCTACGCATTTCACCGCTACACGTGGAATTCCACTCTCCCCTTCTGCACTCAAGTTAAACAGTTTCCAAAGCGTACTATGGTTAAGCCACAGCCTTTAACTTCAGACTTATCTAACCGCCTGCGCTCGCTTTACGCCCAATAAATCGGATAACGCTCCGGTTCGTACTGCGGCTGCTGGCACGTAGTTAGCCGTCCTTTCTGTTGCCGTCACAGTGTGAACTTTCCTCCACTCGTTCTTCTCTTACAACCAGGCTTTGATCGAAAACCTTCTTCACTCCACGCGGCGTTGCTCGGTCGGACTTCCGTCCATTGCCGAAGATTCCCTGCTGCCTCCGGCAGGG
+
086,3/7/.3,5,'06$+$%$',)%+,.++0.3+-.64,*2.12268-2---564367:.-.+$-+%#%(*,+-3.403)+*$%$#$'+45-++*.-+&)-'*)'+,*(45.06//../,/574423&59-864876<778<99659765321-0.+*,%00427;576//60:9997/666+*'1.+.-.//'*,3-1..2,+)''$&(,74,)'(%*(0%-').-(4757'#&.*111/%&&+,089557/0-483.-*-39*)()'*')%)('&$'$%51,,/52/+(.+,,1-+.7111/-2810/+(***$+(,4-1,/2'22;6*-3*-7083+243(&*%)*)+012,0,+/:;;1//-3/..$&%&$(&+*'.,115466877:43-1.3/2.)%$3,54/0.2236/2++20555*.&'('*+..,324:129-054222240437.+-%%))*,).0-'()(-20.)(%%&+7:883,+,7277363&&--.*,..**/.3:9:9424429*-/33%)/&4)<<936+)).+-2(+60516011+(&(+11:4:1*+041*.1;3-/*5-10./235-&&'$+*4;93-077/-)*+,-06/7222.2/.*.029292001-$()+$(,)'1/.-)'+))()),*)$&)(006742:-,,.5../3:78716523),0-,.:35;71,,-.7-'*,621'()),-*68-.-16998,,%+,99694;3.2),,10*--/8*,/94944.-1/'4289;;532%',23999895757<52136355,)%'$+%+(*,,,1'')+08.4,+050++%)('$%*.+6:2:/33<6/1/3.,-%4'*++0.+,24323+(*).0*()&,.*/--012031/045686846;566-.0-,3/8:005042.30,-()./9486:8774;'-(++)&&$%$&)*-,*(,/00--,,87323.%-1116/+8.-2/*'%'))))(*)561/('3117322-(&%(*638:558-*'*)(&(%%#')/-26,)(+*++,32+51:57<80001($(*)-*)*24(()*/145&0045947246852:02/,/-+-614/+)+,621231.(&#%+*)
@6885cc32-73e8-450b-bcb0-9c6302e40bde ch=382 read=54092 start_time=2019-12-13T01:07:04Z barcode=BC01 runid=2c9cf7bc05858273f10e7d7ec552fc0bd742dc3e
CTCCACGGGAGGCAGTGGGGAATATTGCGCAATGGGGCAACCCTGACGCAGCCATGCCGCGCGAATGAAAGAAAGGCCTTCCGGGTTGTAAGAAAGTTCTTTCGGTAGCGAGGAAGGCGGTGGATTTTGGTAATGGAATAGGTGATTGGCGTTAACTACAGAAGAAGCACCGGCTAACTCCGTGCCAGCAGCCGCGGTAATACGGAGGTGCGAGCGTTAATCGGAATAACTGGAATAAAGGGCACGCAGGCGGTGACTTAAGTGAGGTGTAGAGAAGCGGGCAACCTTACAGGAATTGCATTTCATACTGGGTCGCTAGAGTACTTTAGGGAGGGGTAGAATTCCCGTGTAGCGGTGAAATGCGTAGAGATGTGGAGGAATACCGAAGGCGAAGGCAGCCCCTTGGGGTCTACTGACGCTCATGTGCGAAAGCGTGGGGAGCAAACAGGATTAGATACCCTGGTAGTCCACGCTGTAAACGATGTCGATTTAGGGGTTGAGCTTTAAGTTTGGCGCCCGTAGCTAACGTGATAAATCCCGACCGCCTGGAATTTTTTTGGCCGCAAGGTTAAAACTCAAATGAATTGACGGGGGGGCCCGCACAGGCGAGAAGTGGAGCATGTGGTTTAATTCGATACAGCGCGAAAGAGCCTTACTCATGACATCCAGAGAACTTTCCAGAGATGGATTGGTGCCTTCGGGGCTCTGAGACAGGTGCTGCATGGCTATCGTCGGCTCGTGTTGTGAAATGTTGGGTTAAGTCCGCAACGAGCGCAACCCTTATCCTTTGTTGCCAGCGATTAGGTCCAAGGAACTCAAAGGGAGCTGCCGGTGATAAACCGGAGGAAGGTGAGGGATGACGTCAAGTCATGTAAGCGCCACGAGTAGGGCTACGTGCACAATATGGCGTATACAGAGGGAAGCGATAGTGCGAGCTGGAGCGAATCTCACAAAAGTACGTCTAAGTCCCGGTTAGGTCTGCAACTCGACTCCGAAGTCAGATCGCTAGTGATCGCAAATCAGAATGTTGCAGTGAATACGTTCGGGCCTTGTACACACCGCCGTCACACCATGGAGTGGGTTGTACCAGAAGTAGATAAGCAACCTTTTGGAGGGCGTTTACCACGGTATGATTCATGACTGGGGTGAAGTCATGGCACAAGGTAACCGG
+
((/&%(&25,/4/'+,,55+)//3-3-1/23;98;97;37/6/))+0////231835/1.))*+4/,.0'%**)--36493*18+-,*,./'*10-2;:8;4+.+((*+))-)+4/82&$'&'$789)%%&*++)+*-,,230/2/4.&(+&.,1-1/4)(2+)--++993330//4//185809:61,*).,%'&*(140-.29136011..32604.4,/*50934630.)&%'****)-*07560175/./,,*0*6+.-/&,./02.*+%(()-,/**)0.,,+&((*(*'.)+-+2;0.4767557324599&(($*(*,:7*/7)'+2/,+--)**525,./240110:988;0./5991/.-/3779/,2*-+++,()'(-12+,5,..1/803,*/,).()('%)(*%))+,315578721420035469*'--8:2.(9:.02-)1248:1027766787-0039879;;9/.///9617;5(023)-,,)/0072))*168+81/27*(.*//..2---,0/0:.*/('+/5989610-&(%',+-*'1-480436(,*95<<768:/;;41318297:4*16:6+07+)).*,)-,)'&'(%),,')*(,&*,00:7393;3-,0-0/).(+().+(('*&%$#%&&%(+.281:+--24.1/1;21.,+*)*1-0'8'+-545:724%2*)*()()&.*-+/228:752(*()&&&*349/2--,657-7--%&'*+))//-11.9.-))+.'*.*5*())*2/*3;608668&%0*+090376555/31-,202()%,*.1253'-)'++&),49:92731215<:0:4/-4).+-/.)%+33/547:995++).204*)'&%*&,+,/+*,-.69721./().0%).-/,-+9//0:8886-,*-('*%+)+.5/1.+(*,052.+,-//940*,++/790,/,,)*+66726/-('((+%&()+878/+.*+'(,)/&%&'(*4**101/10)+2..0.+-/.*),)0%0''*;02&3556:8:;8:7:(,3892:0215330394.-***-245;5662/..08709.3-4*)(-)*+.+(('(#*,,,&)++',.((/.131<0+.81438457::7;3&10132/27.,*0+*+63/2&%#'(1)5.4:574:
@888fad2d-028a-4956-bccd-a9e006f777ef ch=276 read=45610 start_time=2019-12-13T01:07:10Z barcode=BC01 runid=2c9cf7bc05858273f10e7d7ec552fc0bd742dc3e
CTCCTACAGAGCAGCAGAGTGGGGAATATTGCACAATGGGCGCAAGCCTGATGCAGCCATGCCGCGTGTATGAAGAAAGGCCTTCGGGTTGTAAAGTACTGGGGAGGAAGGGGCAAAGTTAACCTGCTCATTGACGTTACCCGCAGAAAAACACCGGCTAACTCCGTGCCAGCAGCCGCGGTAATACGGAGGGTGCAAGCGTTAATCGGAATTACTGGGCGTAAAGCGCACGCAGGCGGTTTGTTAAGTCAGATGTAAGAAATCCACGGAATGGGAACTGCATCTGATACTGGCAAGCGGAGTCTCGTAGAGGGGTAGGATTCCAGGTGTAGCGGTGAAATGCGTAGAATCTGGAGGAATACCGGTGAGGCGGCCCCTGGACGAAGACTGACGCTCAGGTGCAGAAAGCGTAGGGTGACAGGATTAGCAGATGCCTGGTAGTCACGCCGTAAACGATGTCGACTTAGGTTGTGCCCGCTTGAGGCGTGCTTCCGGGCTAACGCGTTAAGTCGACCGCCTGGGGAAATACGGCCGCAAGGTTAAAGCTCAAATGAATTGACGGGGGGCCCGCACAAGCGGTGGAGCATGGTTTAATTCGATGCAACGCGAAGAACCTTACCTGGTGCCAGCATCCACGGGAAGTTTTTCAGAGATGAGAATGTACTTCGGAACCGTGAACCCAGGTGCTGCATAGTATCGTCAGCTCGTGTTTGTAAATGTTGGGTTAAGTCCGCAACGAGCGCAACCCTTATCCTTGTTGCCAGCGGTCCGGCCGGGAACTCCAAAGGGGCACCGGTGATAAACTGGAAGGTGGGGATGACGTCAAAAGTCATCATGGCCCGCCCACGACCAGGGCTACACGTGCTACAATGGCGCATACAAAGAAGCGACCTCGCGAGCAAAGCGGACCTCATAAAAGTGCGTCGTAGTCCGGATTGGAGTCTGCAACTCGGCTCATGAAGTGGAATCGCTGGTAATCGTGGATCAGAATGCCACGGTGAATACGTTCGGGCCTTTTACCGCCGTACACCGCTAGGTGGTTGCAGAAGAAATGGTAGCTTAACCTTCGGGAGGCGCTTACCACTTTGTGATTCATGACTGAGGTGAAGTCGTAACAAAGGTAACGG
+
,//40/,''%'((/-+''')-79,,5/+/1-,,04;9450.,*/2(,65658962.35399:866563414213+--)/.17150-:99;42491))()'*.,-(,0-0/.+('.,%'*)'$$&%&*-0168537011-05,',--,0)0,('*)')**10../4./39:354/-.%'*,0-.1--06/-*)).-143-.,./,/01016/4125632/..239-../0.013(+/+'1124.0969259',.5630')&*(%''$(&(%$#$'//1//31114*+-446151/2/&)))&)*.*-248.(,342,+--+8,:**0710.0343;7.57,+12958//-.0578.,*-131977;**$'((,*++10/9944**.),/./1/.2221-()/5('/0+*,/2'**&$%'(%,4*..*$%'()+&05-/43//,.'*,164-3/**0,-(,+,+**))1+4.(+,/1*%))))-,/,-,*')-)((*'))10,,))0/4-,...::99:40,-,')+*$$'+2031789/63:251&+,-,11,./:1:0272/793-11+)*,-',)+-631.*%$)*-,.;:393;/.-/0986874123/253314*18220-'%$$&''+,*)-+0)()(/4::-2++)),.///*.)&($&('*-/2:78881+*+3+,178444337-('%#*+346,...17:7/4++.29:/--2-/56:89168/,-/&1'&'')56.78-..,.0*+1-16/234'62905-505707/+1+27,6/)+-,(%(0.&+(&''.49572)+*')**0120378:954-74/)45566&(+-28+%'&&$').0:24791--*()**/3//2372,1,-0668888'%)('*20/34666320/49))*/4533//+,/24+-/35623,--7/8,,+(2+2.*,--/6-3++*5)',.+'))-.-.470877**(&)0/934198:76622,/.4:2(1)21-.7448*4))&,000.1/*(),(/.,,%-/37'(+&,+%'(,++)&'+*(,.&%($&()),.4++&&)..71*/4/4-8,)47&),.**76106-+)*(-*,*((+((-+,,,.''+)-**''%$%).
@050eb523-0e34-42d7-94bb-e2bbf8ca25d1 ch=213 read=64578 start_time=2019-12-13T01:07:11Z barcode=BC01 runid=2c9cf7bc05858273f10e7d7ec552fc0bd742dc3e
CCGGTTACCTTGTTACGACTTCACTGATCATGAATCACAAAGTGGTAGCGCCTCCCGAAGGTTAAGCTACCTACTTCTTTTTTGCAACCCTCCCATGGTGTGACGGGCGGTGTGTAAGGCCGGGAACGTATTCACCGTGGCATTCCGATCCACGATTACTAGCGATTCCGACTTCATGGAGTCAGGTTGCAGACTCAATCGGACTACGACGCCTTATGAGGTCCTTTAACTCTCGCGAGGTCGCTTCTCTTTGTATGCGCCATTGTAGCACGTGTGTAGCCCTGGTCGTAGGGCCATGATGACTTGACGTCATCCCACCTTCCTCCAGTTTATGCTGGCAGTCTCCTTTGAGTTCCAGCGGACCGCTGGCAATGGATGGTTGCGCTCGTTGCGGGACTTCGCCTGCAACACGAGCTGACGACAGCCATGCAGCACCTGTCACGGTTCCCGAGCACATTCTCATCTCTGGAAACTTCGTGGATGTCAAGACAGGTAAGGTTCTTCGCGTTGCATCAGATTAAACCGCTGCTCCACCGCTTGTGCAGGCCCGTCAATTCATTTGAGTTTAACTAGCGGCCCGTACTCAGGCGGTCGGCTTAACGCGTTAGCTCCGGAACCACGCCTCAAGGGCACAACCTCAGAGCATCGTTTGCGTGATTTCTGAATTATCTAATCCTGTTTGCTCCCCACGCTTTCGCACCCGCAGGCGTCAGTCTTCGTCCAGGGGCCGCCTTCGCCACCGGTATTCCTCCAGATCTCTACGCATTTCACCGCTACACCTGGAATTCTACCCCTCTACGAGACTCAAGCTTGCCAGTATCAGATGCAGTTCCACAGGTTGAGCCGGGATTGCATCTGACAACAACCGCCGTGCGCTTTACGCCCAGTAATTCCGATTAACGCTTGCACCCTCCGTATTACGCGGCTGCTGGCAGGTTGGCGGTCTTCTGGGGTAACGCGCCAATGAGCAAAGGTATTAACTTTACTCCCTTCCTCCCCGCTGAAAGTACTTTACAACCCGAAGGCCTTCTTCATACGCGGCAAAACGCATCAGGCTTGCGCCCGTTGTGCAATATTCCCCACTGCTGCCTCCCGTAGG
+
1.).08+0//0-/7.00.6675/3%%&/4./014-,)*)*'&),41')'$'+'60.++1-.+/3,.126485026;496<5<+685+40+(/;,.289::978828//'*****+*+(5/5&6./..36559502*+,,./.09-,))+6/,-++/7/2,-,-,33.-+*,-0403661/008..*-,%,(+-./02/..-6(&($%*+,)-$(%(*.*/)&*'&+()(**-+-&'('((*+&),6.112::-./12479;78<///0-,--,-.++,-71*+8<<:4704583602223.,+,+**/../&'-5)),0.5+'*++%--:+-245.3/+*-..49+*1'')5559&%),0957721023+3*(%'%%&*',+00889337,,(21.'($##$$$#,-,,),(&1221221/1/+.0-2.322323601/.).1;9823('('&)1.36314432*%0))-2''&''&).882011/+.,2(,/1-,,00:7:6524451.//02+(-3/7<893$'*&)/1:129./.3+../(/,46*'-./;:<6'2:50009:--*(&%*.,'/-*+72211%*.95;:9)(((*/3035.010.0312/,)(')(,-3:8855+94)),045036+*'&,.3517:*''(&(%(-)('&&('/)--,.1.033,57,(2-6:8-(++*3;..34*/2'$&%-69888('*+,:2*)--)-881/2002/9110-,4/3:556;43.2*/(*+102567240278024612403145/20404423+430-,.,*+++45539,1),+2+-0)./076/55637388./'$&(-306+&,5,)-,&%&%&%((&&&*-)%&(((&)(''-73-0.-(../3-)')*20704222/+.*(*0,*+-.63/.-''$%$#&(+/757561'%-'.*/++0/./,('(&$',/)),,+*+'**/*)+2-546+**+'*.,2.18701169,293.1-:7)()+)&/-'(*-362&,,+0/(*-,./199;67;76*(+').20&,.+'%'&-.%-/'(&$%'(5)&*,**.,5.//989470'***--.49-74+-,)/-
@cc67b848-95ae-45a4-9ce3-252ce044e9ac ch=4 read=28625 start_time=2019-12-13T01:07:18Z barcode=BC01 runid=2c9cf7bc05858273f10e7d7ec552fc0bd742dc3e
CCGGTTACATGGTGACACTTTAATCATCAATCCACAGACAGCTCCTTCCTTGCGGTTTAGACCACCGGCTTCGGGTATTATCAACTCTCGTGAATTGTGACGGGTGTGTACAAGGCCGAGAACGTATTCACCGCGACGCGTTGCGTTATGATTTAACTTCATGTAGTCGAGTTGCAGACGCTACAATCAGGCAAGGAATGGTTTTATGGGTTTGCTTCACCTCGCGGCTTCGCTTCCCTCTGCACCATCCATTTGTAGCGTGTAGCCCAGGTCATAAGGGCGCTTGATGATTTGACGTCATCCCGCCTTCCCCTCCAACTTGTCACTGGCAGTCTCGCTAGAGTCCCCAACAATGATGGTAACTAACGATAAAGGAGTTGCATCGTGCGGGACTTAACCCAGCATCTCGCGACACGAGCTGGCGAGCAACCATGCACCACCTGTATCTCATATAGCTATCTCTCCATCTGGAGCCTTTATGAGTATGTATCCAGAGACCTGGTAAGGTTCTTCGCGTTGCTTCAGATTAAAACCACATGCTCCACCCGCTTGGCCGGGCCCGATCAATTCCTTTGAGTTCTTGCAGGGCATTTTTCTCAGGCGGAATTACTTATTGCGTTAACTGCAGCACTGAACTTTGACATCCAACGCCCAGGTACTCATCGTTTTACGGCGGACTACTAGGGTATCTAATCCCTGCTCCCCACGCTTTCAGGACTGAAGGCGTCAGTTGCAGGCCAGATCACGTCGCCTTCGCCACTGGGTGTTCCTCCATATATCTGCCGCGACACGCTACATGGGTCCTGCCACTCTGGCTGCCTGTTTTCTATGGCTTACTGAGTTAAGCTTCGGGCTTTCACCACAGACCCTTGCGCCTGCTCCCTCTTTGTGTTCCGGATAACGCTTTGCCACCTACGTATTACCGCGGCTGCTGGCGAAAGATAGCCGTGGCTCAATAAAATTGCAAATCCTCGGCTTCTACCATTTCCTGTAGCCGCCGTTCTTCCTTTATAACAGTTTACAATCCGAAAACCTTCTTCCCTTCACGCGGCGTTGCTCGGTCAGGGTTCCCCATTGCCGAAATTCCCCTGCTGCTGCCTCCCGTAGGAG
+
(,%&(4''##%&%&%&%')/-)/+,+256954,)'&&('&'()89103+0**+(/-0,),(,++-3+3/185,3,*(.-*,,-(/.211-+/&')+))+*,%+*.022/144.0427)%,,601999;622.&&%%%'&,.-+,0/,&&%&*+&-*,,+*%)&')+*,'))/,+,3530*),+).32+%''(%%)))-*,,28<10527.1<8-.//.,/7680.01./61//),,2++0/)-,.45:::498-%&&(,(+*())*),,/314(*+,-54-%(-'))--/1:6,-.,-14-9:.*:<::90)//171,0/4002(,+*,,'-3337,)2&(*//1+-)-&-.82++6292/3(*/0//.0/.&))%)3))(%)+'&*+,361,++-*,'(('.1-.*+%,--0(0'&,+,/.((+%*1(8/6867670/300-1*)))+%3((*0/1/226536:.030-.*,21252+0-&'(+%$&&+-+-*,-0283,0204.42:55:5344/3-..2,+*,2,4:8+61.-..-//98-05-*+,,-'&%*.)-1&#))+648:/%%(*,',-7+0.--%/-'))-046,4465/99)()'(&'(3)&/'(*1142+/0)0$///675./,2-3..0451/11-)0+'(++(*/231776958+)(+)')+'65354*)-,---4,.6/2(&%$%*387,'+)*44-,%::655*+))*5515),,6./-364910100%&(,,38627213<7536-&**/;1))*4,.-13++(%(%%%%##%**./02))&*$-&%&#$%#''*((%%'()*))0895.++-.3-15(/1.,),-7,-/272&/623:7/-/.+/+/09;/.1()$(&)&*)11*((01&%%$&++-,6,)-$'%&*12*-4,+)&%(&/*-+*.,*2.:0109-8)'&&(+#(''&,)(,&&'%&'(*07,&*('+*-/00))*+6+*1)()+2,2;33-)''(()-++,),5.(,,0+23,-,.$''(,/+-084/(')-77+6.6/.36.',6.-101297.9.--60-//)(-1-60*482'(.&'+*-18,90:6-(%)'(,+*+/-080+.&,&)&
@e6edaa53-020b-42a5-bdd0-87540cbd47b7 ch=99 read=72261 start_time=2019-12-13T01:07:13Z barcode=BC01 runid=2c9cf7bc05858273f10e7d7ec552fc0bd742dc3e
CCAGTTTACCTTATTTGCACTTCACCCCAATCGCTGACCCTACCTTCGGCCGCTGCCTCCTTGCGGTTAGCTCACGGACTTCGGGTATTGCCAGCTCTCATGGTGGTGTGACGGGCGGTACAAGACCGGGAACGTATTCACCGCGACATTCTGATTCGCGATTACTAGTAACTCCAGCTTCATGTAGGCGAGTTTCGGCCTACAATCGAACTGAGACTGGTTTTAAAGTTTGGCTCCACCTCACGGTACATCTCTCTGTACCAGCCATTGTAGCACGTGTTAGCCCTACACATAAGGGGCATGATGATTTGACGTCATCCCACCTTCCTCCCTGGTTAGCAGGCAGTCTCGCTAGAGTCCTCCAACTTAATGGTAGTAACTAACGACAAGGGTTGCGCTCGTTTGCGGACCAACCCAACATCTCACGACACGAGCTGACGACAGCATGCACCTGTCACCTTGTCCCCGAAGGGATTTCGTCGATGCAAAGAGTAATGCAAGGGATGTCGAGTGTAGGTAAAGGTTCTTCGCGTTGCTTCGAATTAAACCACATGCTCCGCTACTTGTGCGGGTCCCCGTCAATTCCTTTGAGTTTAATCTTGCGACTGTACTCCCCAGGCGGAATGCTTAATGCGTTAGCGGCGGCACGGAGGTGTTAACCCCTGCACACCCTAGTATTCATCGTTGCGGCGTGGACTACCAGAGTTATCTAATTAATCCTGTTTGCTCCCCACGCTTTCGAGCCTCAGCGTCAGTTACAGTCAAGAGAGTCGCCTTCGCCGCTGGTGTTCTTCCTAATCTCTACGCATTCACCGCTACTTTCGGGAATTCCACTCTCCTCTCCTGCACTCTAGATAACCAGTTTGGAATGCAACGCAGTTGGTGAATTTCACATCCCTTAATCATCACGCCTACGCTCCCTTTACGCCCGAAGTAAATCCGGATAACGCTCGCCACCTACGTATTACCGCGGCTGCTGGCACGTAGTTAGCCGTGGCTTCCTCAACCGTTACCGTCATTATCTTTAAAGACAGAGCTTTGATCCGAAACCTTCATCACTCACGCAGGCGTTTGCTGCATCAGGGTTTCCCCATTGTGCAATATTCCCCACTGCTGCCTCCCGTG
+
0/&-(8,$('*+(,9+%*'),5.,344+//-1*)0--0:/,,047:9.3+7)-.12964-1//02/8...:91&&*/+76:7-.'**3//63.--,,++/-.'(151565790542,0)&)***.22(34,3..644;0/16.10.1/216-//:<7566303+*+)++3---2+)()051696421453341:42)604/./3;18)-154/.*/199.385'+*&'%21-60654.25461.*)($$&-41//*0254260.1:327.-+.//01,.)&'*.7,)*,+*.-01,,50.16...-,4:000235200570),19;3838/&&%&**-%2()276886254401%&()2651,-0+--4-.76543-4-+*/610/107*2-,2,/6898142)'))'&&&.(,)',*1257861344630.(+*+,+/,*,)+//0,-').#$'404-4-,+:79++-.'*('144/-/*-%+$((-('(**+*-+/,-*66+0007**+,,4,.1+.7(,+6;78/-+--./),014*(/-/1;882)(&'%&).5044/102-0-0',5,/-0+*+20-+/.0-9/,*,(&$/:57.8---4651-*,..:<7*-36/-8-+&-,+,2-1142;,,,,63(51,1..(++,*.,(++94(&#'&(&*,)(&*,/5<:794-41))'-,)/2;765+38-.%*,,-/5+*'+)../355018.+..5;:4*.-01;5/&(176/31232277738*0+-0-''&&++./26<94:8660(.,41107;7858.)+6/368311-+$-/-267.+-%&')*%'(%1'4+::,++++/002.33,-4...0,..892:19,8*6-*23785-.&*$,$(*+,)0*&&-0,,*))'*)((+2/86'62*/-/2--1,1025+-.(#()--*$&&&*,03,,001/.+2,-79;:<<51322378/8/.8<8/1.,,032-/*%(+0/54;4346350++-0-%++''-0-12/4:652(*+*+-,*$(1+*23.+-.'..)',//)(..&,.-607894554./.,%-*0518))-))))*:,5864:46681%%,(,+.,7000.3150*./.-+)+*(*,,*)%
@a2556de8-df21-4a52-a64d-7e20b5ad822b ch=124 read=71353 start_time=2019-12-13T01:07:36Z barcode=BC01 runid=2c9cf7bc05858273f10e7d7ec552fc0bd742dc3e
CTGAGTGTACTTCGTTCGGTGCGTATTGCTGGTGCTGAAGAAAGTTGTGGTGTCTTTGTGTTAACCCTGCGCGCTGTCGCTCTATCTTCCGGTTACCTTGTTACGACTTCACCCCAATCGCTGACCCTACCTTCGTACCGCTGCCTCCTTGCGGTTAACTCACGGACTTCGAGGTATTGCGCCAGCTCTCTCATGTGACGGGCGGTGTGTATAAGACCAGAGACGTATTCACCGCGACATTCTGATTCGCGATTACTGGTAACTCCAGCCTTCATGGGCGAGTTTCGGCCTACAATCCCGAACTTTGAGACTGGTTTTTTAAGTTTGGCTCCACCTCATGACATTGCATCTCTGTACCAGCCATTTGTAGCACGTGTGGCCCTGCACATAAGGGCATGATGATTTGACGTCATCCCCACCTTCCTCTGGTTAACCCAGGCAGTCTCGCTAGAGTCCTCAACAATGGTGTGGCTTAACGACAGGGTTGCGCTCGTTGCGGGACAACCCAACATCTACGACACGAGCTGACGACAACCATGCACCACCTGTCACCTTGTCCCCGAAGGGATTTCCTCGGTATTAGGGATGTCAGAGTGTGAGTAAAGATTTCTTCGCGTTGCTTCGAGATTAAACCACATGCTCCGCTACTTGTGCGGGTCCCCGTCAGATTCCTTTGGTTTTAATCTTGCGACCATTACTCCCAGGCGGAATGCATGCGTTAGCGGCAGCACGGAGGTGTTGAAACCCCACACCTAGTATTCATCGTTTACGGCGTGGACTACCAGGGTATCTAATCCTGTTTGCTCCCCACGCTTTCGAGAGCCTCAGCGTCAGTTACAGTCCAGAGAGTCGCCTTCGCCACTGGTGTTCTTCTAATCTCACACGCATTTCGCACTTACACTGAATTCCACTTTCCTCTCCTGCACTCTAGATAACCAGTTTGGAATGCGGCACCAAGTTGAGCCGGGTATTTCATCCGCCAATCATCACCTACGCTCCCTTGCGCCTTGGTAAATCCGGATAACGCTCGCCACCTACGTATTACCGCGGCTGCTGGCGTAGTTAGCCGTGGCTTCCTCGCGTGGGTACCGTCATTTATCTTCCCCAAGAGACAGGCTTTACGATCGAAAACCTTCATCGCTCACGCGGCGTTGCTGCATCAAGGTTTCCCCCATTGTGCAATATTCTACTGCTGCCTCCCGTAGGG
+
$%'&&($*&,.713458*.,%()+-11117;.....410*-2.,3-(%&)*'(&*3*&)),,*$.1&'&()--04356110/2383434.2/21116/8+/.*-4/3342*.0,+*1-9..--,5;++-.:643,*%1.46777:77/.4021-:*-%,+...6:88931-(,)0),.*)*,,,'+*,,*())*+*+,//52426410+0'&)/'+,0&''(,)'*+.6448;6885727:43559;5121.11*+,&40230/1,*&(&+,5%,%,+100/4<)-,5/0')178-9/+,))*'&&(*+12/064.75<,3/).</1/344855521##&$$%*4.0256301+.159656-*+4*,.,,,'(.+,((%.1.+,-(,0-4*-/6+78/.,-,6863468898/834-,,/0/.9+*(%*.300-7+(+36/123/825-.)+,.05//,*()'''')%*$&&(-120//)+'+)0.287899636/-,6)*).,.*'+1/121.*-++-*-+-4654.0.)/8877(5(+),5,67057/+,-+/,+069,+--(('%+2.265,-%*''(')-329899,+())0-*%*+0+(''/5''/---2817)/1:-,+++.2.;55.-++1//03:575343:4548'-1/169,*,8*%(8,9529+*',7:,/0..44112)+/*0-,/6372*,).20032%#'()87571,+.+*).1/540,+,+-/9/6;17<9/),,17)$(,/0/.,---34/,66:98:8:888443,2.-*)+0+/737:796<932//+.)#''',2.,/,-'-0796+,.+),+,-1-.,-36')*))%(*/*-/*0--/;1493633486827,/741/,*+*,-0.9;,,#+&'*&$'(,)'/)7)60%'*+'',*.04622-*+,-355933-/)+/177,.+-,,,,300230111944,:,','1+)42,.-1+),012./)20(,-*.502/2-'*(%''+,--/.6792*-/1037160./61./2-15.*,'''3*(4+++.2.559-;++*++440--011;9--5,,%*+'%'((2)+&78657/*7++,-/1/8:/-/&(),4/----26004566/0:;748862020%$+--012+5//-80//20/21*)*'*,)/5::/,/80/.+2(,-5.-$&*/0574240.5*,-'.,%
@fab88c8f-5eee-4105-b36b-dd1d865cbc27 ch=475 read=40878 start_time=2019-12-13T01:07:43Z barcode=BC01 runid=2c9cf7bc05858273f10e7d7ec552fc0bd742dc3e
CCGGTTACCTTATTTACGGCTTCACCCTATCCTTTGACCCTACCTTCGGCCGCTGCCTCCTTGCAGTTAGCTCACGGACTTCGGGTATTGCCAACTCTCATGGTGGGCAGTTGTGTACAAGACCAGGAACGTATTCACCGCGACATTCTGATTCGCGATTACTAGTAACTCCAGCTTCATGTGGGCGAGGTTTCAGCCACAATCGAACTGAGACTGGTTTTAAGTTTGGCTCCACCTCACGGTATTGCATCTCTGTACCAGCCATTGTAGCACGTGTGTAGCCCTACATAAGGGGCATGATGGTTGGGCATCATCCCACCTTCCTCCTGGATTGGCAGGCAGTCTCGCTAGAGTCCTCAACTTAATGGTAGTAACTAACGACAAAGGGTTGCGCTCGTTGCGGGACCAACCCAACTTTATCACGACACAGGCTGACAGCCATGCACCACCTGTCGCCTTGTCCCGAGGATTTCCTCGGTCCGGAAGTAATGCAAGGGATGTCAAGTGTAGGTAAAGGTTCTTCGCGTTATGAATTAAACCACATGCTCCGCTACTTGTGCGGGTCCCCGTCAACTCCTTTGAGTTTTAATCTTGCAGCCAAATGCTCCCCAGGCGGAATACTTAATGCGTTAGCGGCGGCACGGAGGTGTTGAGCACCTGGTATTCATCGTTTGGCGTGGACTACCAGGGTATCTAATCCTGTTTGCTCCCCACGCTTTCGAGCCTCAGCGTCCAGTTACAGTCGGTGCTTAGCCTTCGCCACTGGGTGTTCTTCCTAATCTCTACGCATTTCACCGCTACTTCTAGAATTCCCACTCTCCTCTCCTGCTCTAGATAACCAGTTTGGAATGCAGCACCCAAAGTTGAGCCCGGGTATTTCACATCCATAATCATCGCCTACGCTCCTTTACGCCCAGTAAATCCGGATAACGCTCGCCACCTACGTATTACCGCGGCTGCTGGCACGTAGTTAGCGTGGCTTTCTCCTTGGGTACCGTCATTGTAACCACAAGACAGGCTTTACGATCCGAAACCTTCATCACTCACGCGGCGTTGCCGTAAGTTTCCCCATTGTTGCAATATTCCCCTGCTGCCTCCCGTGGGAG
+
03).39,--7,*74.+-...131149+))'(*%')(*-50*+,;9:9,6/9.5654833/40/0+473(+,-1345806897/300.121670.-+++,/46432362',.+)-03)+251321'66.555:89<6030...2637:)%+-.61345458334-.10(.1/--.16:921/,+5851,*,,:,-,++)'(.7/1()5754/.6/-..,.)$4,22;616566+,7/6524444'1)*+--34358:9:83248,4,(%*+,,-,,.0..'109.,*+,'+-(.64225/,(%+,0$')2+++++.2+(,0-1-,,/6,(2%-'%#+'.081121-2)+*-&'()597130-.20,+'+(+/3473338+)*).;*13:3:43144583;32.1.+-)/,-31).%&'&&'*&+-./03&/30*++*'.2814++&-603939885624300485)(*/(17+53342,.,%*()'&*+*0)'/),8,8888871/358--+-48-/31;8593+1..3'*)*2,4/:478.++/.//075631030-017-2-(/7:.016271128078/,.7;;,/7/+/())*+-*')'&$')3::,--3-+6184+(++--002-6-++2.80-3/-/,,(*),,0.&'(((*/+%+/.2<:69:090+,20//06357169665/005856968643084*,/236+,/-**)*+3234880--.-/7'()931245/4'.,&&)&'),.,1/./2,,-05*++.:464:'*-4---.&$*+1-4:;2132-2,''',(&%&&*,/.7)%0/1.120214.+*,(+)**12-(..'34<:0.0++47/44118,./())5'((/2-.,)-&+5+-&/.1/2%+*41663+$(*+,//47:4,83.0.71,,136766/1+3,:685(+11270.302464644835800/64799180*%((*--4-)%*)+-71.9:-07***+0,,-1:357153')'''''),,)+,--1448:330010.+--(.+'(.114-010)-+-,3/1/3)*,'('((*4.347,(6/')((+.6//-4-/.-*-...68/0:0-/.8/-,
@4cf8a0de-4d49-4184-906d-637a8dc962d0 ch=160 read=63182 start_time=2019-12-13T01:07:40Z barcode=BC01 runid=2c9cf7bc05858273f10e7d7ec552fc0bd742dc3e
TTGTTACTTCGTTCAGTTACGTATTGCTGGTGCTGGAAAGAGTTGTCGGTGTCTTTGGTATTGCTTGCTGCGGTGATGTATCACCACGGGAGGCAGCAGTGGGAATATTGCACAATGGAAACCCTGATGCAGCAACGCCGCGTGAGTGATGAAAGGTTTTCGGATCATTAAGCTCTGTCTTTGGGGAAGATAATGACGGTACCCAAAGGAGGAGCCACGGCTAACTACGTGCCAGCAGCGCAGTAATACGTAGGTGGCAGGCGTTATCGGATTTACTGAATAGGGCGTAGGCGGATGATTAAGTGGGATGTAGCGAAATACCCGGGCTCAGCTTGGGTGCTGCATTCCGAACTGGTTATCTAGAGTGCAGGAGAGGAGGTGGGTACAATTGTAGCGGTGAAATGCGTAGAGATTGGGAAGAACACACACCAGTGGCGAAGGCGACTCTGGACTATGACGCTGAGGCTCGTGGGGAGCAAACAGGATTAGATACCCTGGTAGTCCGCCGTAAACGATGAATACTATAGGTGTAGAGGTTTCAACACCTCCGTGCCGCCGCTAACGCATTGATATTCCGCCTGGGGTACGGTCGCAAGATTAAAACTCAAAGGAATTGACGGGGACCCGCACAAGTAGCGGAGCATGTGGTTTTAATTCGAAGCAACGCGAAAGACCTTACCTACATGACATCCCTTGCATTACTCTTAATCGAAATCCTTCGGGGACAAGGTGACAGGTGGTGCATGGTTGTCGTCAGCTCGTGTCGTGATGAGATGTTGGGTTGATCCCGCAGCAGGCGCAACCGCGTTAGTTACTACCATTAAGTTGGGGACTCTGGCAGAGACTGCCTGGGTTGCTCAGGAGGAAGGTGGGGATGACGTCAATCATCATGCCCCTTATGTGTAGGGCTACACACGTGCTACAATGGCTGGTACAGAGATGCAATACCGTGAGGTGGAGCCAAACTGAAACCAGTGCTCAGTTCAGTTGTAGGCTGAAACTCGCCTACATGAAGCTGGAGTTACTAGTATCATAGTCAGAATGTCGCGGCGAATACGTTCCAGGTCTTGTACACCGCCCGTCACACCATGAGAGTTGGCAATACCAAGAGTCCGTGAGCCCCAACCGCAAGGAGGCAGCGGCCGAAGGTAGGGTCGGTGGGGGTGAAATCGTAACAAGGTAACCGGG
+
$)))'$&),&'/8.'+-+(,,//45334/%*(),4%.(&%&)+-*(,-4667.67,+(*&0+$%&'$$%'$'&$&&'(+%)(&))+,6<8005/&10/0867,*++22-*))(-7///-0),9-.1688821118334200040(%''%++.1*+/,97.5092+,)*341,./4513//36/89++*,.1/+**'('%($'('/4(/)*,(%%*'&(+%+,454548.712:0-,*+.*.$,,5-..9355.51/4/')22-8.-,6,/*-86--04&.'(&,-1+-,.887<965132623949:54/&%%$$&'(),16/+66567+$)(),4+-/2//..9/2,+5989:1510-/),*-../2135-,'**'((*)+'%$'('2'&&$(+-(*(*)(),0470-'(#+%)2265/(*+**'*'+5174440()(()236///..7..//50,.*,++*)%&##$#%).)&)+8;2/'.5+0/+-4524:0.2:987395+.86588610-.*)(&***-)*-5540,-'2-,312,*.00712./358:9;:500..*(*$&&%$)(/-))(+.-05,)++-44++$)&*)+0-09;8455*.+,*-,.0,'%&+06/7;50.+/.*)**..-5&*,+-,,.01;;-78692*,*$'*%(%&').'%++-)(&)(%(,(*)(+3227.,.--/43/02/304035-)'+&);6<8.5921.8.--,,.0078514-/-11//4013:878.+05654555&/%%'+/07838903+,)&'(()(%+))30/55(+,'(&$%%'*++12/0236:213.&((.-(33/.65,*))&('./3578:648/%2%&'-)--*2..5./..6;3332323/,0.)+12219+:93-.51322.-*.05043200+.1359867493.2021-,/2/.-*)6673:2126789704/07///:53+(&$+00.6543'))-*2588(*---,307122.871.00//-++-/0.3-.,-/(*03103201)+-%&(),.,/-2124622/74((2/./0217'$0.0)*1,/3+*,-*1;702734458300*)%'+7*4*.-,)7*,''',-/-),))*5++&3+:9752-00(,.-*,,..20/00141.0430('$(+12/),+'+)&+01010340924;7:-6+
@d32bb64b-e561-4b86-8d56-e5c43cc9540c ch=22 read=53157 start_time=2019-12-13T01:07:40Z barcode=BC01 runid=2c9cf7bc05858273f10e7d7ec552fc0bd742dc3e
CCGGTTACCTTGTTACGACTTCACTGATCATGAATCACAAGTGGTAAAGCGCCCTCCCGAAGGTTAAACTACCTACGCTTCTTTTGCAACCCACTCCCACATGGTGCTGACGGGCGGTGTGTACAAGGCCGGGAACAGTATTCACCATTGGCATTCTGATCCACGATTACTAGCGATTCCGACTTCATGGAGTCGAGTTGCAGACTCAATCCCGGACTACGACGCACTTTATGAGTCCGCTTATATCGCGAGGTCGCTACTCTTTGTATGCGCCATTGTGGCACGTGGTAGCCCTGGTCGTAAGGGCCGTATTGACTTGACGTCATCCCACCTTCCTCAGTTTATCACTGGCAGTCCTTTGAGTTCCCGGCGGACCGCTGGCAACAAAGGATAAGGGTTGCGCTCGTTTGCAGGACTTAACCAACATTTCACAACACGAGCTGACGACAGCCATGCAGCACCTGTCTCACAGTTCCCAGAGAGCACCAATCCATCTCTGGAAAGTTCTGTGGATATCGCAAGACCAGGTAAGGTTCTTCGCGTTGCATCAGATTAAACCACATGCTCCACCGCTTGTGCGGGCCCCCGTCAATTCATTTGAGTTTTAACGGCCCGTACTCCTAGGCGGTCGGCCCAACGCGGAGCTCCGGAAGCCACGCCTCAAGGGCACAACCTCAAGTCGACATCGTTTACGGCGTGGACTACCAGGGTATCTAATCCTGTTTGCTCCCACGCTTTCGCACCTGAGCGTCAGTCTTCGTCAGGGGCCCGCCTTCATACCGGTATTCCTCCAGATCTCTACGCATTCACCCGCTACACCTGGAATTCTACCCCTCTACGAGACTCAAACTTTGCCGGTATCAGATGCAGTTCCCAGGTTGGGCCAGAGTTTCACATTGACTTAACAAACCGCCTGCGTGCGCGCACGCCAGTAATTCCGATTAACGCTTGCGCCTCCATTATTACCGCGGCTGCTGTGGCACGGGTTAGCCAGTTCTGCTTCTTCTGCGGGTAACGTCAATAAAGGTATTAACTTTACTCCCTTCACTCCCCGCTGAAAGTACTTTACAACCCGAAGGCCTTCTTCATACACGCGGCATGGCTGCATCAGGCTTACGCCCATTGTGCAATATTCCCCACTGCTTGCCTCCCGTAGGAG
+
4/)0/;.03*1&),&'()+273-,'$%+5/0,)/110403(*)(/*/(&')5;43/21+-..+(*44*(++47-''%&:)83:;4-13275,*,-4;6(('+5110'**02,24...(,/..245-..-.*5/4*-((..191,-/+3-'.3-162)+-,0)$'-./6,/()(./27<5830,/+**/0.*++-'%(.,03526:82/2-0.(31887210/0++()-/7/1/(+)52,+0*%($&&%''$()1/*)3'*,03;:4461++'+*437/+(,+,0.+.(*)(-0//19:9(0&$04847'0&',*+..11111567/7.,(1229:946/12<---<6:52+*'*03)-1+*(-0:/9--/0);/3.&(/(0,-)547'5,7753*62/2)+(/04619*-1%881.4-0).1*2022:3.0/40/.40/0,2-016/622362302*/0036((,77413+47<33)*+./',.4081:1:;7944344629516<86569<98'+*$'(**1652/810-,20:449:7:05/++-/3%(%('*1),6-,(,-1874.07++,,+,0.-0+-884((///1152+--)'%2.;;1/-/*)*4,,65407/*+4265:5+$%(('..400*&$%+4/'(+%%(/42557855.1+96+&./54857+3,346597:96597)+*..025;452./0+40,/02:676867752<:.1236)',+-/93211)0923/16580./008<975:,,6:0.6)*-4,1/%&(+5*6356<9741()(/103200244+78/,34+(*4(*,-*)('(+-6.3+293*)&''-0/32022881)(*+*.231005726786778796:3,----./+9-%%()-8/,,)%)('()/+-*(('008341*))(+/1-,''$)',))%+)+/611../50411/21--(,3,/*&8()9;59;12-:010980&())(4+.(*)((0+$(*)'.146;89<88995,%%'*1..+)('&'&(&($,(+*),/.+--99*2,+$))/14-++7//5/*+++260+.-(+0.**.-.1;473157430.%,)--4//0588:65467569-7,'-51:6+-2,0-0,9/0/0599-(*)'(&''()*,7+-2240,)
@56106519-ece1-4cf0-b0ad-3d57b0f8edf0 ch=156 read=47145 start_time=2019-12-13T01:07:39Z barcode=BC01 runid=2c9cf7bc05858273f10e7d7ec552fc0bd742dc3e
CTCCTACGGGGAGGCAGCAGTGGGGAATGTACGTAGGAAACCCTGATGCAGCAACGCCGCGTAGTGATAAGGTTTTCGGATCGTAAGCTCTGTCTTTGGGAAGATAATGGCGTACCCAAGGAGGAAGCCACGGCTAACTACGTGCCAGCAGCCACTTACGGTAATACGTAGCGTATCCGGATTTACTGGGCGTAAAGGGGCGTAGGCGGATGATTAAGTGGGATGTGAAATACCCGGAGCTCCAACTTAGATTGCTGCATTCCAAACTGGTTATCTATAGAGTGCGGAAGGAGAGGTGGAATTCCTAGTGTAGCGGTGAAATGCGTGAAGTTAGGAAGAACACCAGTGAAAGAGCGACTCTCTGGACTGTAACTGTTGCTGAGGCTCGAAAGCGTGGGGAGCAAACAGGATTAGACCCTGGTAGTCCCACGCCGTAAACATTGAATACTAGGTGTGGGGTTTTCAACACCGTGCCGCCACTAACGCGATAGAGAGTATTCCGCCTGGGAGTACGGTCGCGATTCAAAACTCAAAGGAATTGACGGGGACCCGCACAGAGTAGCGGAGCGTAATGGTTTTAATTCGAAGCAACGCGAAGAACCTTACCTACATGACGTAGCGCTATAGTAATCCTTCGGGGACAAAGGTGACAGGTGGTGCATGGTTGTCGTCAGCTCGTGAATGTTGGGTTAAGTCCGCAACGAGCGCAACCCTTGTCGTTAGTTACTACCACAAGTTGAGGACTCTAGCGGACTGCCTGGGTTAACCAGGAGGAAGGTGGGGATGACGTCAAATCATCATGCCCCTTATGTGTAGGGCTACACGTGCTACAATGGCTGGTACAGAGAGATGCAATACCGTGAGGTGGAGCCAAACTTTAAAACCAGTCTCAGTTCGGATTGTAGGCTGAAACTCATACCATGAAGCTGGAGTTACTAGTAATCACTTGAATCAGAATGTTGCGGTGAATACGTTCCCAGGTCTTGTACACGCCCGTCACACCATGAGGTTGGCAATACCCGAAGTCGTAGAATGGCGGAGGCGCTTAAGAGGTAAGTCTGGCTTGTTAAGTGAGAATCGTAACAAAGGTAACCGG
+
,-2,+.1.69*',--657469583(())$'#%%&$)&*-*-3(*+-.-.*)-.1101700(+'(-,-*)**-06:8.16640$-'&'(,/-&--.75)15())/*,0,.*')*(.6*/2,.+,'+**06,,*/,-/6276700+1-)'&%',,(&'%'(-+.2+,074+(.*$('*-),+*,57,-40.'(+29;,+13/2**(,-46<:9843545)5(.4276511860&3((-1%(+.6),)+-2)/'4(),9665843/9::9899/://.,+***&*-,)*'*(+-(('')*0.4-7.02+)-//.,-02960--,)017+')*'*/-+*((*,3335:0400*)*'(*,/60.--*.32/.3-142/2)'(**/-',1.16/,..+,/789:+)*-,&,'&/7,2+&&%')+*08755095*&++0869;<86(.)&'&&%((027788+456+:1),))+),''*44/)2.',,/1...+$(&&&$&&)*/9/4/7:436+((*+.8..-%*)%(,&.67214466--,+,1.5.5*166**0-*+&++&''(+-./,**++4%&-,5.;<533140-/0//3/2/0110+'.2.2.,00))*,../5-0%#'%&&%&%$')&'.7.95+7:11406(*/),39-5345/-%*+-2847344761**++)*'(%&((37+11-9484270//214*+*-.57786-+3/2474:3/40+***04*/+2+3,1&870-/+&&'')+(.11./--04354518112-6+1-/51-5862433877:993444,,,-(172+/:45343-0*.,,/,.'*-/2:70-3-*4///.+*+-4+*))(-,+/171..4/024/3,-3/.1-883//32.8;72:99:2/1)+:8:6:,5-,,022113-.*(.-//-*)**'(*()*%$$)-/-.30+,-,--(-**.0:1201+00%60,.(776696474791+(&197040()*+$'&040,34322223+()'*,5'0+/92017-,*///014')%$'&$%'('&'%%%%%&(%&&%+(')((&%(*)-+.+(+')()''&)+3666454-*1.3:7;79
@f71621b7-6d38-42c7-81ee-1939180da6e0 ch=10 read=24541 start_time=2019-12-13T01:07:58Z barcode=BC01 runid=2c9cf7bc05858273f10e7d7ec552fc0bd742dc3e
TCACTTTGATCGCCAGATCCACAAAGTGGTGGCGCCATCTCCCGAAGGTTAAGCTACCTACTTCTTTGCAACCCACTCCATGGTGCTGACGGGTGGTGTGTACAAGGCCCGGGAACGCGTATCGACTACCGTGGCATTTCTGATCCACGATTACCAGCGATTCCGACTTCATGAGTCGGTGCGGGCGCTCCCGATCGTACGACGCGCACTTCGCCAGGGTCACTTGCTCTCGCGAGTCGCTTCTCTTTGTATGCGCCATTTGTAGCACGTGTAGCCAGCCCTGGTCGTAAAATTGCGCGACTTGATCATCCCACCTCCCTCCAGTTTATCTTAGCGGTCTCCTTTGAGTTCCCCGGCCCCGGACCGCTGTAGCAAAGGATAAGGACTGCGCTCGTTGCGGGACTTAACCCAACATTTCACAACACGAGCTGACGACAGCCATGCAGCACCTGTCTCACGGTTGGGCATTCTCATCTCGAAGCTTCCGTGGATGTCCAGAACCAGGTAAGGTTCTTCGCATCGAATTAAACCCATGCTCCACCACCGCTTGTGCAGGCCCCGTCGAATTCATTTGAGTTTTAACCTTGCGTACGGCTCCCCAGATGACAACGCGTTAGCTCCGGAAGCCACGCTTATAAGGGCACAACCGCCAAGTCGACATCGTTTACGGCGTACCAGAACAATATCCTGTTTGCTCCCACGCTGCTGGGCGTGTCTTCGTCCGGGGGCCGCCAACCATACGGTAGCTACCAGATCTCTACGCATTTCACGCTACGCAGATTCTACCCCCCTCTACGAGACTCAAACGCCAATTATCAGATGCAGTTCCCAGGTTTGACCAGGGATTTCACGCATCTAACAACAAACCGCCACCTGCGTGTGCGCTTGCGCCAGTAATAATTCCGATTAACTTGCACCCTCCATGGCCTGCGGCTGCTGGCACGGGTTAGCGAGGTCTTCTTCTGCGGGTAACGTCAGGCAAAGGTATTAACTCCCTTCCTCCCCGCCAGAAAGTGCGCAGAAGGCTAACGCGGCAGCATGGCTGCATCAGGCTTGCGCCCATTGTGCAATGGCCCCGCCTCCGTAGAAGGAAC
+
91+++'/,.16%%$''//1,%.-32---++%$%&(/'+.03(('+*(*++,('(22661*,,4,3::+204/9+)+-02,--72)$&(*4,0*(+/,00,--.1/1444/)4226/'&%$$%&$%&''+1.--20--7,((+,,5.*+//21,(&#'&))1.7(*+/063%,'$()*5-.))&/+.&+)-'%$'*++'''),-./*,'+,0%(-0%)6'*,$&((%')(,-%&''(*,%'2,4405:.)*'+,557;396,)+)--*-.(''$'-0./17()-00248-,$#$#'(-+-(%$$%&-.:/59-)1/2251+.4./0<2+.+,)%)/'00438027.,,169913&*&-/2.+42662212*/.027,1)%&$%'1&(&''&'+.+4**+,9910+()&)+(,(.//;1//563600,)+)+.-,*((&(-.4658/00-/8/02/()#%(0-,**(),-5130&&(%%%'&%'3031257;3+$&%'%$$)/5040.-*)00;60*&%'/03-*---2:396((((**1,%%$$+)-*+&),,.%/(-30(+.1&'&&/*11;31++,,*%,)-*+/,-*)'*),,,501+&&(&&%$'0*))*.4/0381.+.&&$)+)*%())-++'10,++,420*#%&)*)*,55/+,+(,01/1,)&$&&*823,+&&$%&*+/1609*+1-93+$&&%&%(((.60('$#$&&3./*')+1.),)%&&('+-+-*/*)%%$%$#%%&',---&%)53642:3/),')%%'$&&((,($%&+/76/('(('++-/21892614.*++)+,//030132365630.+&)*)+)+,/,&*/1*085+(*&('+*$&'+*)(&(42:2/-'**(')&''(*-'%($#%(%$'%)(''+0-43.1$0''&((-+.//4311+()&&%()*&'**,4:9-3*'((*()&$%$'%*'((.+,3,+535,0(&)+3./'$&%&.-*''*&,*(&',060/)+(&)65.+24)(,0-/4'&%'$'.'*'&'%%%&-+-(&()+1098))*))3&3/,,*%''28.(,3)//.0-+%#&))'#'%(/2,.(*)'')+.-
@cbe26359-5185-489e-8b13-8790ee0998c5 ch=198 read=49421 start_time=2019-12-13T01:07:57Z barcode=BC01 runid=2c9cf7bc05858273f10e7d7ec552fc0bd742dc3e
CCGGTTACCTTATTTACGACTTCACCCCAGTCATGGTCACAAAGGTGGTAAGCGCCCTCCGAAGGTTAAGCTACCTACGCTTCTTTTTTGCAACCCACTCCCATGGTGTGACGGGCGGTGTGTACAAGCCCGGGAACGTATTCACCGTGGCATTCTGATCCACGATTACTATGATTCCGACTTCATGGAGTCAGGTTGCAGACTCCAATCCGGACTACGACGCACTTTGAGTCCGCTTGCTCTCACGGGAGTCGCTTCTCTTTGTATGCGCCATTGTAGCACGCATTAATTATGCAGCCCTGGTCGTAAGGGCCATGATGACTTGACGTCATCCCCACCTTCCTCAGTTTATCACTGGCGGTCTCCTTTGAGTTCCCGGCCGGACCGCTGGCAACAAAGGATAAGGGTTGCGCTCGTTGCGGGACTTAACCCAACATTTCACAACACGAGCTGACGACAGCCATGCAGCCTGTCTCACGGTTCCGAAGGCACATTCTCATCTCTGAAAACTTCCGTGGATGTCAAGACCAGGTAAGGTTCTTCGCGTTGCATCGAATTAAACCACATGCTCCACCGCTTGTGCGGGCCCCAAATCCGATTTGAGTTTAACCTTGCGGCCGTACTCACAGGCGGTCGACTTTAACGCGTTAGCTCGAGCCACGCCTCAAGGGCACAACCTCCAAGTCGACATCGTTTACGGCGTGGACTACCAGGGTATCTAATCCTGTTTGCTCCCCACGCTTTCGCACCTGGAGCGTCAGTCAGCTACGTCCAGGGGCCGCCTTCGCCACCGAGTATTCCTCGATCTCTGCGCATTTCACCGCTACGCCTGGGTCTACCCCCCCTCTACGAGACTCAAACGCCGGTATCAGATGCAGTTCCCGGGTTGGGCCCGAGGATTTCACATCTGACTTAACCGACCGCCTGCGTGCCGCTTTACGCCCAGTAATTTCGATTAGCCTTGCCCTCCGTATTACCGCGGCTGCTGTACGGAGTTAGCCAGTGCTTCTTCTGCGGGTAACGTCAATGAGCAAAGGTATTAACTTTACTCCCTTCACTCCCCGCTGAAGTGCTACAGCCCGAAGATGCTTCCTCATACACGCGGCATGGCTGCATCGGGCTTGCGCCCATTGTGCAATATTCCCCACTGCTGCCTCCGTAGAACAATATCAGCACCAACAGAAGGTTAACACAAGACGCCGACCGGCATAGCACCAGCACCAGCAATTACGTAACGGCA
+
/),.421980-'//--64667/.,0)'&'&64&%&)-+,./6)*''.763/,+,.673.,%'+),+628-//-0/)'(&())*-/:3;+242+14.)++2;*+7745,''*/0230./-,.+.,0.3'00*)..0;63755;814:77151//58/12.5(')-.3111+'%)*.8.5.158;80210),-4&&+.,-./.8532(5+.5.204:544545.-')02()'+)/0,.,:+--.,+&(,-('*+,)/.0/0-0:9//1000,38056((')(&)%'&('&$*$#$#%)(++)&-221/0,).561:57--*)(**,+.12/.-.19;8,1528,*),)),<9368.2/-*)(&+.(,)-,(%'*416;/./4-688:;7:02.,,,.,3)1./.-.)++,6-229:;68;53391-''',)/+(,,/*,7.,,-36915025556554*//,7/49550*-*%%(004213-7,2+(/3.5.../.:+),11333111890--*$(**+;9:89;452/*++.4331*32766;79:-7,&+++.+)/.01;99;....37765*/,(%%%'+,/..0+1,.*0('+'&%,())'-29;.711/1,03:893:1.0'"%$*.5)77733.-5(210-//-6.,,.-&('.31325:55*.,8.--,/8/8*1+0,134.,,*-1/3;.()(/*,-0434208:342,1037628001/-/2.*(,-872',*,-3*,&'%*+./($)--,*%--&$$&(%*,-//+389129-/+*-/)+(&+-('*(.9</61.),-1360'223159/,(0-004//&071..&(%()*/3895413213-)0+1985/')$-*(++-544233236:917)''/*'&'*//4(((&+(/71+'**--/.,('&.(($$02748:68974-,+(&%$&$+)00*(+,21,9,4.01.,&*%'''.42142()*(.+0955*:)**02/&(-.2&(,**+,8*420102//7999966/-,4--1-)%*(((449*-/,*,0.(,/5301.,3/094&&'/69/-17+6***)+)%&)%03+)+2+%'$%),2/01+*(+(,-22:1&/)11/,/+,0).,/26).52;/.0800-1/9332387:2*''"$$&(+*06-0)3*/,-(--87002.11596,,4+/102231+00,)++).,()(%'%&%&$#$#'-'*..9:0--*'/'+-10/+($$%%
@9b206add-49bf-4f70-bb22-bd28baf7d14d ch=80 read=66691 start_time=2019-12-13T01:07:55Z barcode=BC01 runid=2c9cf7bc05858273f10e7d7ec552fc0bd742dc3e
CAGTTTACCTTTATTTTGACTTCACCCCAATCATCAATCCACCTTAGACAGCGGCTCCTTCCTTGCGGTTAGGCCACCGGCTTCAGGTGTTATCAACTCGTGGTGTGACGGGCGGGTGTGTACAAGGCCGAAGAACGTATTCACCCATGCTGATTCGCGATTACTAAGCGATTCAACTTCATGTAGTCGAGTTGCAGACTACAATCCGAACTGAGAATGGTTTTATGGGTTTTGCTTCACCTCGCCAGCCGCTTCCCTCTGCACCATCCATTTGTAGCACGTGTAGCCCAGGTCATAAGGGGCATGATGATTTGACGTCATCCCCGCCTTCCTCCAGCTTGTCACTGGCGGTCTCGCTAGAGTCCCCAACTTAATGATGGTAACTAACTAACGATAAGGGTTGCGCTCGTTGGGACTTAATAACATCTCACGACACGAGCTGACGACAACCATGCACCACCTGTATCTCATAGCTATCTCTCCATCTCTGGAACTTTGTGAGTATCAAGAGACCTGGTGGAGTTCTTCGCGTTGCTTCCGATTAAACCACATGCTCCACCAGCGTACTGCGGCCCCGTCAATTCCTTTGGGTTTCATTCTTGCGGCAGAAAGCACTACTCAGGCGGATACTTATTGCGTTAACTGGCACTGAACTTTGACATCAACACTTGGTACTCATCGTTTGCAGCGTGGACTACTAGGGTATCTAATCTATTTGCTCCCCACGCCGGGACTGAGCGTCAGTTGCAGGCCAGATCGTCGCCTTCGCCACTGGTGTTCCTCCATATATCTACGCATTTCACCGCTACGCCCAGATTCCACGGTCCTCCTGCACTCTAGCTGCCTGGTTTCTATGGCTGAAGTTAAGCTTCAGGCTTTCACCACAGACCCTTGCTGCCGCCTGCTCCTCTTTACGCCCAATAATTCGGATAACGCTTGCCACCTACGTATTACCGCGGCTGCTGGCGTAGTTAGCCGTGGCTTTCTAATAAATTACCGTCGCTCGGCTACACCATTTCCTGCTTAGCCGCCGTTCTTCCTTTATAACAGAAGTTTACAATCGAAAACCTTCTTCCTTCACGCAGCGTTGCTCGGTCCGGGGTTTCCCCATTGCCGAAAATTCCCTGCTGCTGCCGCTACCGTAGGGCAATATCCAGCACCAGCAATGCGTAATA
+
:%,*6/,..88+(4,(&(+12::1:::)5+-/644.6*0/'+)-,+-22-..'++,2996:2)1+-1315237;;03601-/12+54./+-,,+-+)+/(0)&++-/357;:50/*+/64445994.9-*'**0543:89<6067()415:;110-+,-,01/100&()+'-2.(,)4.6),&(&&'1'&,,61105244357:07()375-')&(--290<<3/53;41<<3/22;234732*.)(',*&(.0.6/-.-),+-0.007377,,*),.+,./')&)*/)'/+,+./.1/671.1834434492-.2425809.-)+.83;/+,-+3&*2---475-1'((65548232/()+*-''%(%'&$-&)(+.///11210*&&.*/00206.-20:344663/22,(0.06/4,(+*.02684.011300-'-,/.-..(,0-*+/32444:32./)+&*,2301,'*0..-//170-./53466..)*()(-+*,+*+-%*'*-.6722+.')(,9;99<867213*0245&'*071<:;;100//2255+-+#%'(4.-(+(,-187.,.3.709425;80',,4.-49;/41-,,.'$&)*($&%(*'*.2---4'0*+*,./-04-.-.200-.,%&)-3158337---:8/9(2+'()&&+,,065476.84-(+'00188:653(((()&&+*--55:452,45+'-,055.,,')*'7:7997574455374:22/6527,/.1//688:627436<9:9::99:;:857:153679988868149954776::/0(-*'+,//92'&)+4-.301/-3.)***3+12448;8969<9.0./(&'&$&,(+050'-,+(%(/-061../1*-+,1;<8-4,-.37988:,*)*-7.,57--70.*&./.05:62+;.+%$'(,,4-2501/(*-.066;55;5.6...973330/00*,:32270071/253*+.4235(-*(17536'.04/:1/))%**&+/*2,(%$&%('1(+9<3::.,3./081/3272.+-)'/:-+10822+/38.9;8;87<953:8252/&...//&&')'',5)(1601<9.6:3.35.38507841/78+(%(&'(&$++&*0-250)&(+*..521/9*)*//0:02-2.-,6-)*(#&
@8e6ba6e2-48d7-4bd8-875c-f2194580034a ch=457 read=24142 start_time=2019-12-13T01:08:12Z barcode=BC01 runid=2c9cf7bc05858273f10e7d7ec552fc0bd742dc3e
CCGGTTGCCTTGTTACGACTTCACCCCAATCGCTGACCCTACGCTGACGCTGCCTCCTTTGCGAGGATTAGCTCACGGACTTCGGGTGGCTCTCGTAACTGGTGGGCGGGCGGTGTGTGCCGACCAGGAACGTATTCACCGCGACATTCTGATTCGCGATTACTGGTAACTCCAGCTTCATGTAGGCGAGTTTCAGCCTACAATCGAACCTGAGACTTCGGTTTTTTTTAAAGTTTGGCTCCCTCACGGTATTGCATCTCTCTGTACCAGCCATTTGTAGCACGTGTGGCCACATAGGGGCATGATGGTTGACGTCATCCCCACCTTCCTCTGGTTAACTGAGCAGTCTCGCTAGAGTCCTCAACTTAATAAAAGTATTAATAACGACAAGGTTGCGCTCGTTGCAGGACCAACCTTCTCCGACACGAGCTGACGACAACCATGCCGCGTACCTTGTCCCCAGAAGTTTATCGATTAAGGAAAATGCAAGGGTGTGGGAGTGTGGGTGAGTTCTTCGCGTTGCTTCGAATTAAACCACATGCTCCGCTACTTGTGCGGGTCCCCGTCAATTCCTTTGAGTTTAATCTTGCGACCACCGTACTCTAGGCGGAATACTTAATGCCGTTAGCGGCGGCACGGAGGTGTTGAAACCCCCACACCTAGTATTCATCGTTTGGCGGCTGGACTACCGGGGTATCTAATCCTGTTTGCTCCCCACGCTTTCGAGCCTCAGCGTCAGTTACAGAGATCCAGAGAGTCGCCCTCGCCACTGGTGTTCTTTATAATCTGCGTTTCACCGCTACGCTAGGAATTCCACTCCTCTCCTGCACTCTAGATAACCAGTTTGGAATGCACAGCACCCAAAGTTCAGGCGGTTACCATCCCGCCCAATCGATTCGCCTGTATATGCTCCTTTACGCCGAGTAAATCCGGATAACTCGCCTGCATTATTACCGCGGCTGCTGGCGTAGTTAGCCGTGGCTTCTCCTTAGGTGCCGTCATTATCTTCCCCGAAGACAGAGGCTTGCGATCCGAAAGCCTTCTTCCTTCACGCGGCGTTTACTCGGTCAGGGTTTCCCCCCATTACCGAAAATTCCCCCCACTACTGCTGCGCCTCCCGTAGG
+
+((',-#*,*.%1*$&-,04833/590,088342105;40,*##&%$')-.522111.4,*))#.*)1(&)++1,0/8369::095'(%'&/*,*/)(''+.0*$(+.88234/230-$&$'&+-&*)(-31867<55693/.///9:855/320'()+-1,,-'22495514,,,00612/-+,2/,.,-8:431482/1163512/51++*))'.3.'-(054:9:,0:0*1:3+''&+/)+,42+0*)+-++.++,,-.258376*--7/-7+'%'')*.-,*('&&%$%%%%&-0/-082/.,(/***:79:9,232**-*+2/7232,*(*,(+*%$36667534(-++),--060-.*''%,)+,1)'%&$)'-)-/4230*)$*+-6+,+-,*-+2.-'58/(#/&*&$%%&'%%%%&&%$*('(%),-53+,1/-*/,*.%+$+(**)*6,+'$&'%'&,*(/1.,4-3/-**,,.(/01,*0()&(%,,',++*&-((('*./207.**,/-*-91:/.,4+<;556..02233491/1-+/-+-'2&03+/76,/16879:7359600.7;9-7./-5))(+0-),*)+45..)&'+,/7876612011++++)0-++/0:513313.7369695;11812756*&(&*/,(')+/;677*%,-&*.0,*(*0:641/33)*-,,1470600533.26)&*)775/*-,.2;6.----&'(&-.006./9.,-(('(&+4()*-+&**+/7;:4779:12227035;.73+%''-'''%'&),0+),514720%).&))+)0,34(+-0**/179777-/.++-./6463512297-.&.-$&%&'')+/1..2*+*0%&+*)('.)&'())-5*'*'%-3..(%+*.014-'%$))+*.,6-.1+(.)-(%&'(-1//305343//-,-..1($,%,()19.0-,,03/003.3%'(*+6/;)'(--/35//1.'(()'',(+&(++./14311472744-&)*))3(-%)%(((#$&',.2+.*(&/78;888:87;7-0,./413/7)&,.2,513')100:.20875,+-303:50695077081,*''&(,+*,--.,,///-+),).)
@59138e0d-b327-4f29-bde2-b5f7b419ca9a ch=460 read=37465 start_time=2019-12-13T01:08:07Z barcode=BC01 runid=2c9cf7bc05858273f10e7d7ec552fc0bd742dc3e
CCGGTTACCTTGTTACGACTTCACCCCAGTCATGAATCACAAAGTGGTAAGCGCCTACGAAGGTTAAGCTACCTGCTTCTTTGCAACCCTCCCATGGTGTGACAGGCGGTGTGTACAAGGCCAGGAACATTCACCGTGGCATTCTGATCCACGATTACTAGCGATTCCGACTTCATGGAGTCGAGTTGCAGACTCAATCCGGACTACGACGCACTTTATGAAGTCCGCTTGCTCTCGCGGAGTCGCTTCTCTTTGTATGCGCCATTGTAGCACGTGTGTAGCCCTGGTCGTAAGGGCCATGATGACTGACGTCATCCCCACCTTCCTCCAGTTTATCACTGGCAGTCTCCCTTTGAGTTCCCGGCCGGACCGCTGGCAGCAAAGGATAAGGGTTGCGCTCGTTGCGGGACTTAACCCAACATTTCTGCTTACGAGCTGACGACAGCCATGCAGCACCTGTCTCCACGGTTCCCGAAGGCACATTCTCTCATCTCTGAAAACTTCCGTGGATGTCAAGACCAGGTAAAGGTTCTTCGCGTTGCATCAGATTAAACCACATGCTCCACCGCTTGTGCAGCCCCGTCAATTCATTTGAGTTTTAACCTTGCGGCCCGTACTCCCCAGGCGGTCGACAACGCGATTAGCTCGGAAGCCACGCCTCAAGGGCACAACCTCAAGTCGACATCGTTTACGGCGTGGACTACCAGATTATCAATCTGTTTGCTCCCCACGCTTTCGCACCTGAGCGATCAGTCTTCGTCCAGGGGCCGCCTTCGCCACCGGTATTCCTCCAGATCTCTACGCATTTCCACCGCTACACCTGGAATTCTACCCCCCTCTACGAGACTCAAACTTGCCAGTATCAGTGCAGTTCCCAGGTTGGGCCAGGGGATTTCACATCTGACTTAACAAACCGCCTGCGTGCGCTTTTACGCCAATGAATTCAGATTAACGCTTGCACCCTCCATTACGGCTGCTGGCTGGAGTTAGCCAGTGCTTCTTCTGCGGGTAACGTCAATGAGCAAGGTATTAACTTTACTCCCTTCTCCCGCTGAAAGTGCTTTACAGCGAAGGCCTTCTTCATACGCGGCATGAAACGCATCGGGCTTGCGCCCATTGTGCAATATTCCCCTGCTTGCCTCCCGTAGG
+
31-003/2708*/++,6088;87/7;9,146('()773332;70/.91/-''&(%%#)'),./(7*/'('%*+)(-702:70.63.090)/92/876767647%4852740.,--0765:8;,15,)'%*'))6-/2042.496./1974.0015:32,))*+46;643344;49:11*+*20.33;450/78891;3;/(1%%%*+,-3.3023:;01-2--.82&+0*((+,+2-0,($*//+./61211::34664567<96;20++*',-/25-/01260*+,,0'2'%,.31:5.--)((&&()979;781494*-26425,..,*28))0<1:444114:9718,/761019650***-*3422323170,+%).5-+2,+4.+/&)-+-+-12&6-+,2942,+,0.*30,23-18.+(&%%$()++2200/0,,,//604:51110/4:465553,,.089374,)&'&,('*+12+),+/-36432..131+,1--89:<9911132254;****)7(.,9;0)...2260'/225,,..3.1).)*,/-,--/()05-2-/)+'(%(-490.35&7):-+8;</752;<3.:17.6/1+349*-600*1:8+-436/:552/+&&'(++&0(+,123(.*.(.4/.+,309.5+81/0/295614)1,344'5223026:560;2227:777456*((),-0//4/.)+/:6,0/49:.)/*)15+,0337:32*%+.%(,++20486792-+.+3*,2.1:/:2129/0+&.)+/9/')*)*,441013*,,,(/94,**/548976/4878/2/2023/649991-12-0&&++.65)+&++3,.9-00&('(',$*%042597/27/2),,8-&(-),$025+*)+.8+**(('1,77:5263461122374.-..-()*)&%'$(%-(9,3))*617:74/2/,-0288./-)*(&'(*+221-0-)%+,(*1,)&''&+--.8.988+)**,','1/7777-;../488:',(((4.-*020(++16)-.-*-40-::96:100)-,--+*+'+(+++1079:77<85,+-))/3-)+*&(((())-/'5755:.--07/$&.'-+-18546460.(''(*'+14/6:.0503%
@4b6667fa-916b-45b7-ab69-8052c3ece1f0 ch=113 read=58858 start_time=2019-12-13T01:08:15Z barcode=BC01 runid=2c9cf7bc05858273f10e7d7ec552fc0bd742dc3e
CCGGTTACCTTGTTACTGACTTCACCCCAATCATCAATCCCACCTTAGACAGCTCCTTCCTTGCGGTTAGGCCACCGGCTTCGGGTGTTATCAACTCTCGTGGTGTGACGGGCGGTGTACCAAAGGCCCGAGAACGTGATACCGCGACATGCTGATTCGCGATTACTATGCTTGGTCCAACTTCATGTAGTCCTCGAGTTGCAGACTACAATCCGAACTGAGAATGGTTTTATGGGTTTTGCTTCACCTCGCGGCTTCGCTTCCCTCTGCACCATCCATTTGTAGCACGTGTGTAGCCCAGGTCATAAAGGGGGCATGATGATTTGACGCGTCATCCCGCCTTCCTCCAGCTTGTCACTGGCAGTCCTCGCTAGAATTTAACAATGATGGTAACTAACGATAAGGGTTGCGCTCGTTGCGGGACTTAACCAACATCTCACGTACGAGCTGACGACAACCATGCACCACCTGTATCTCATATAGCTATCTCTCCATCTCTGGGTATTTATGAGTATGTCAAGACCTGGTAAGGTTCTTCGCGTTGCTTCAGTAAACCACATGCTCCACCGCTTGTGCGGGCCCAAATCAATTCCTTTGAGTTCATTCTTGCGAACGTACTTCTCAGGCAGGTACTTATTGCGTTAACTGCAGCACTGAACTTTGACATCAACATAGTACTCATCGTTTACGGCGTGGACTACTAGGGTATCTAATCCTGTGTATTTGCTCCCCACGCTTTCCGGGACTGAGCGTCAGTTGCAGGCCAGATCGTCGCCTTCGCCACTGGTGTTCCTCCATATATCTGCACGCATTTCACCGCTACACATGAATTCCACGATCCTCCTCCTGCACTCTAGCTGCCTGGTTTCTATGGCTTGCTGAAGTTAAGCTTCGGGCTTTCACCACAGACCCTTGCTGCCGCCTGCTCCCTCTTTGCGCCCAATAATTCCGGATAACGCTTGCCACCTACGTATTACCGCCTTTGGCACGTAGTTAGCCGTGGCTTTCTAATAAAATTGCCGTCACTCGGCTACCATTTCCTGTAGCCGCCGTTCTTCCTTTATAACAAGAGTTTGCAATCCGAAACCTTCTTCCTTCACGCGGCGTTGCTCGGTCAGGGTTTCCCCATTGCCGAAATTCCCTACTGCTGCCCTCCCGTAGAGGAG
+
55*,2.,2836&-/''&**.0443488*,4-2153261/83,.*.1/1//-+,,,&'))+2/./.749.1661*-.+**-.0(8+,+20//*7***401003314,+)1%.374.,(*)*-08*44/8(('%))*'(%(,(,0'0)-/259::5,2*,+41/04./++'&%$#4)410/005954430--.,,'(()1)7.0.2232034952,,1870..+.,+0+7;;.012<32;7)$(*+,+1147/*0**282..2.41.+0**+,.4/35;-/4/+1---++-/.,,)%,.((&,(**886:(+3:62485.,,-/5861*1)&*35;,;9/)736/5-,1,.&(&&%,,'+,14/./1-&),.02,'.(-42*0*,9/..64:5786687621-3/.553:253777658+*%/40*'&,))%--5576761,)$&)/06556579:;727;5631,19.07-03/62770422*5534557528;45755554+(%&)((1,-,-,4//.-/.26<769*7,/.::455214305(0186/)./::7/+-.84444421-,,.3/0./()')+,%)(*+483;1''*++++)7/&06((&'(,-6/-/1-,.()*(116&'%''*1*(/**+1283838661340457891187330459+-0(+-//68;;99871<,'*043579:474)0/&6:84445++73480..)+&-.((,*634-,.-.38*0(-7;546317:7:9/66:12.'',,%-..87;;9;;:<5344'./08547;5658;678856/($+&,+-*24'')+/+.3+.,.,.*'30543*,.012)*1+,4644/&+*).+**,()++-20::2++./1+1+')&+%%)';,0(('0''12)48)*234--,/99;6/5.../266;;2.-)/.++319.'+(,+(-/+*1/3.14:32254/,3-,88/273.0-/-//,02**$%+)'&&$'(/.2561+,*'-,4+/4-*',2-.97'/'%++./3()..+70-,/7.3992363.--01.181:;997941870/314/)'*-1:8%0)0/--*+35,79<,6,3,6;5*.++',,.+8///4(-')(.2-27,.870+.:00++0-/-./1))#'(+44.31)(69.,932))(&'
@3e39bc53-e814-4a51-a1da-4ade0b4c06a2 ch=377 read=62241 start_time=2019-12-13T01:08:24Z barcode=BC01 runid=2c9cf7bc05858273f10e7d7ec552fc0bd742dc3e
CGGTTACCTTGTTACGACTTCACCCCAATCATCAATCCACCTTAGACAGCTCCTTCCTTGCAGTTGGGCCACCGGCTTCGAGGTGTTATCAACTCTCGTGGTGTGACGGGCGGTGTGTACAAGGCCGAACGTATTCACGTATGCTGATTCGTTACTAGCGATTCCAACTTCATGTAGTCGAGTTGCAGACCTGGTCGAACAAAGAGAATGGTTTTATGGGTTTTGCTTCACCTCGCAGCTTCGCTTCCTCTGCACCATCCATTGTAGCACATTAGCCCAGGTCATAAGAGGCATGATGATTTGACGTCATCCCCACTTATTCCTCCAGCTTGTCGCGGCGGGTCTCATGCAGTCCCCAACAATGATGGTAACTAACGATAAGGAGTTGCGCTCGTTGCGGGACTTAGCAACATCTCACGACACGAGCTGACGACAACCATGCACCACCTGGCATCTCATATAGCTATCTCTCCATCTCTGGAGCCTTTATGAAGAGTATGTCAAGACCTGGTAAGGTTCTTCGCGTTGCTTCGAATTAAACCACATGCTCCACCGCTTGTGCAGGCCCAAATCCAATTCCTTTGAGTTTCATTCTTTGATTTTCTCAGGCAATTACTTATTGCGTTAACTGCAGCACTGGACTTTGACATCAACACTTAGTACTCATCGTTTACGGACTACTAGGGTATCTAATCCTATTTGCTCCCGCTTTCGGGATGAGCGTCAGTTGCAGGCCAGATCGTCGCCTTCGCCACTGGGTGTTCCTCCATATATCTACGCATTTCACCTTTATGGAATTCCTGATCCTCTCCTGCACTCCTAGCTGCCTGGTTTCTATGGCTTACTGAAGTTAAGCTTCAGGCTTTCACCAGACCCTTGCTGCCGCCTGCTCCTCTTACGCCCAATAATTCCGGATAACGCTTGCCACCTACGTATTACCGCGGCTGCTGGCACGTAGTTAGCCGTGGCTTTCTAATAAAGTACCATCACTCGGCTGCATTTCCGCAGCCGCCGTTCTTCCTTTATAACAGAAGTTTACAATCCGAAAACCTTCTTTTGTAGAAGGTGCGGTCAGGGTTTCCCCCATTGCCGAAAATTCCCTGCTGCTGCCTGCCTCCCGTAGGAG
+
5,5,:-091;-1,)()%),.*(,+1(0+56315.9*3+&'&-(()-,,1222++4./).,-%-..''''',3/3-+/2,(%+'2126223/4,+++.148;9:999:1710'+)),(+-.9<-755-+)*36/6-,*+(#%'),-77281--8/10'3375:904/)+&,,',())),,+)---+,-/011*'$)($%$$'*(%'',2/1198<035,22,70.(,,9.+./.0*)$')/71.//6.5/0.)*),*/07;/61+*),,*+'0)*'-1,&.(*)'()*)%3,23:222005:3./1533226-3*%&'%#/*09.7))&')*+-1*.+/+(&&*%*+&)%%''))37/,**,5101458743./1431.-'&,(&*/9)-.518.))'%(0.0.-/*%,(*+1/..,(-/.124578992021+68.7:57433521:244%%&)())-04420235842335;9920-.22.05.4:6-0/.,(')+.23884/.02750*+,/072;71,)%&**0-/095(.'-)19762-(*007878347.,0-+)()%0/670+/++.'7*:<845992*/2:41/12+,-'%$+,53257-49-.+**((,()0+*+0/:5:5784233.642*0/39112889:.81.+.+*)((*+-297/892''(+'10-/21/'%/(*+89;81.--.;1.1/8.)(**93/.;+'$%%24680(..212..545133775453393;667:0346/&)+2565.34%(-14452%1+,-2;3-')$$%%&0+0)/+1./(,/557,,+,)+-/-/.2../6777895634980425*33/1)+*+/.-5+)(%*073+143/50,&&)()*69.2/+-../6027311/1-)*.+&)(20)1.-579:2-3/37686/-0.+8;64:435/425:5681-..,-38.4-+*../&63,*(+*03340---'(,3056+')%'))./0222083.(.+-726*'&'(+*+,3/7<:9:5+*/-.0/;1/(*++.77(*,787301871.4/54195+'%%%'&'%&$$'&-8'*95/93-6:;0+.:52/*+.1/034;/0385('*$%&#$,.,28)*1+/'*$
@5a20d09c-07df-4a4b-8bc0-854bccf44326 ch=141 read=42459 start_time=2019-12-13T01:08:22Z barcode=BC01 runid=2c9cf7bc05858273f10e7d7ec552fc0bd742dc3e
CTCTACGGGAGGCAGCAGTGGGAATATTACTGGGCGCAAGCCTGATGCAGCCATGCCGCGTGTATGAAGAAGGCCTTCGGGTTGTGAAGTACTTTCGGCGGGGAGGAAGGGAGTAAGTTAATGCAGCATCGTGACTGCCCGCAGAAGAAGCGCAAACTAACTTTCGCGACTGCCAGCAGCCGCGGTAATACGGAGGTGCAAGCGTTAATCCGGAATTACTGGGCGTAAAGCGCACGCAGGCGGTTTGTTGATCAGATGTGAAATCCCGGAGCTCAACCTGGGAACTTTTAAAAATACGATGCTTGCAGCGAAGCGGAGTCGTAGAGGGGTAGAATTCAGGTGTGGCGGTGAAATGCGTAGAGATCTGGAGGAATACCATTGGCGAAGGCAGCCCCCCCTGGACGAACTGACGCTCAGGTGCGAAAGCGTGGGAGCAAACAGAGTTAGATACCCTGGTAGTCCATATGATGTCGACTTGGAGGTTGTGCCCATGAGGCGTGGCACCGGGCTAACGCGTTAAGTCGACCGCCGCAAAGGAAGGAGTACGGCCGCAAGGTTTAAAACTGGAAATGAATTGATGGGGGCCCACAAAAGCGGTGGAGCATGGTTTAATTCGATGCAACGCGAAGAACCTTACCTGGTCTTGACATCCACGGTTTTCAGGGGGAGATGAGGAATGTGCCTTCGGGAACCGTGAGACGGGAATTGCTGCGTGGCTACATCGTCAGCTCGTGTTGTGAAATGTTGGGTTAAGTCCGCAACGAGCACAACCCCTTATCCTTTGTTGTTGCCAACGGTCGGCCGGGAACTCAAGGAGACTGCCAGTGATAAACTGGAGGAAGGTGGGGATGACGTCAGGTCGTCATGGCCGCCACGACCAGGGCTGATGCTACAATGGCGCACAAGAGAGCGACCTCCCGCGAGAGCAAGCGGACCTCATAAAAGTGCGTCGTAGTCGGATTGGAGTCTTGCAACTCGACTCCATGAAGTCGGAATCGCCTTCCGTATCGTGGATCAGAATGCCACGGTGAATACGTTCCCAGGCCTTGTACCGCACCGCCCGTCACACCATGGGAGTGGGTTGCAAAAAGAAGTAGGTAGCTTAACCTTCGGAGGGCGCTTACCACTGTGATTCATGACTGGGGTGA
+
/45100.66,.6/.24025698+53-21&*-/.-,),33-3534365+,$/)2104907633434452**++(--/-2/3-/-*&%')',)-.7:3.:1198*+,)'&(+'&&)(&%.)5))$2%&(%())4-*+3.36'(+(',*%))&&$&%)'%%%$'/70/()&&&+018366405647360/)&'((/21-,&%(')*+/1010.)/-/1+2++,4:954344,*),1&+(*''*1*57:8),)&&))(3/0),),,6(02.+0),-68999:6/8.22)))'%.488/-,*(,-'((%#$$')&*)%''(&()/*,,.-%.44.3&0*131$-&)),%)().+-/71./0...-,-1177881,,*./475''3,0)')5)10-1433:86.+,783.+2-/..+,'(,-/2--+$('&((641/)(%)5728..++,1,*+'%'.*,/5-,,052..+-+,-(.61++%'060040:0211:2$&)-/34773/.'+&('(').65342/606/8675::46++,22.&'((*-&&'+*-,2,%&'&-+'5,1;7*)($'*,*+/*(.(''%'-46,')'&',33,*/.(+35'**,/3/03948491++.010&,))%(+'*,*(%$'/+-2*--25322449-'''%164,.&'/2/+%*(+%%('')(&-*-8483.//.,57352.-($#'(&))+-./45151/-)'()*5/66,-./0693.6,+++,.)*.5)54972:4787+-137,*+)%+.-170()5.00%&-)&2,(+.,/76&.4----/+,(4.1-.182-+.*,,-0100...-./7;:7882.-(&%()'.36--.//068.5(0575;90,'$)'%),(*+039+11,-*)**)+3250;10,+**)/2)&&&%**435558'-()+((($)).*,086643-%%)/7,*..1586.8(667-8-2,&&#&)')(#(/&113-+,)--+-*-,,+7)7-845++('))($$#&(./590/0))-1-555--(-,-48589416052&1,520)$'(+/,0146+9:,+:4/0/1857+)(%'(.346;782;73,%)+'-,1../'(*.413;8;714((,&40.20.47&).(+44462)'*%**%110)*)
