# Supplementary material for: De novo species identification using 16S rRNA gene nanopore sequencing
Source: PeerJ. 2020 Oct 21;8:e10029. doi: 10.7717/peerj.10029 (PMC7585375; doi:10.7717/peerj.10029)
Supplement: Supplemental Information 2 — Contains raw reads. [file peerj-08-10029-s002.zip › pass_fastq_runid_2c9cf7bc05858273f10e7d7ec552fc0bd742dc3e_133.fastq]

@5eafc9b6-dbba-4c80-beb0-6336afe24e35 ch=373 read=63290 start_time=2019-12-13T01:08:38Z barcode=BC01 runid=2c9cf7bc05858273f10e7d7ec552fc0bd742dc3e
CTCTACGGAATGAACAGGTGTAATGCTAACTCCGTGCCAGCAGCCGCGGTAATACGGAGGTGCAAGCGTTAATCCGGAATTACTGGGCGTAAAGCGCGAGCGGTTTGTTAAGTCAGGTAATAGCAATCCCGGGAAGCAACCTGAGAACTGCATCTGATACTGGCAGCAGGTCGTAGAGGGTAGAATTCCAGGTGTGGCGGTGGTAAGAGATCTGGAGGAGGAATACCGGTGGCGAAGGCGGCCCCTGGACGAACTGACGCTCAGGTGCGGCGTGAGGAGCAAACAGTTAGAATACCCTGGTAGTCCACGCCGTAAACGATGTCGACTTGGAGGTTGTGCCCTTGAGGCGTGGCTTCCGGAGCTAACGCGTTAAGTCGACCGCCTGCGATACAGCCGCAAAGTTGAAAACTCAAATGAATTGACGGGGCCCGCACAAGCGGTGGAGCGTATGGTTTAATTCGATGCAACGCGAAGAACCTTACCTGTCTTGACATCCACGGAAGTTTTCAGAGATGAGAATATTGCCTTCGGGAACCGTGAGACGAGGTGCTGCATGGCTGTCGTCAGCTGGAAGTGTTTGTGAAATGTTAAGTCCGCGGCAGGCGCAACCCTTATCCTTTGTTGCCAGCGGTCGGCCGAGACTCAAAGGAGACTGCCAGTGATAAACTGGAGGAAGGTGGGGATGACGTCAAAGTCATCGCCCAGCCCTACGACCAGGGCTACCACCGCGATGCTACAATGGCGCATACAAAGAGGACGACCTCGCGAGAGCAAGCGGACCTCATAAAGTGCGTCGTAGTCAGTTGGAGTCTGCAACTCGACTCCATGAAGTCGGAATCGCTAGTAATCGTGGATCAGAATGCCACGGTGAATACGTTCAGGCCTTGTACACACCGCCCGTCACACCATGGGAGTGGGTTGCAAAAGTAGAGTAGCTTAACCTTCGGGAGGGCAACACCACTTTGTGATTCATGACTGGGGTGAAGTCGTAACAAGGTAACCGG
+
%&*&%*##%%##$%#%$$%#$$%$"#%*1+/0,+.88:(561+35*-/6609*+-,/13/++/)-*..11(*,.0'.'&-,.//58.--3090*+*+%'46013;/.3743.25%(&+'&&$&'+-)2/**,,$$%&)1*)$%$&&0.022212.,*,$'$(&')')$)&''348+'-3+..)/,0,1(',)+)))2.38:*%%''())))++.7./+)/-+60156441/-,/,4/4/122.3-*+0,,,***((*53425%*300.'+++7.&/,(,-/7).%'2-*'),+006)*2::87.6,(*27:425;:8222129400.3,0*-11913157('+,0,7468/60/3+-*0)*,/15-.//0:59.6:976212-&&"$%((/,.2./00.&.-3,-578*-4/9-,,//.7.-/,085-6,,.,51*1248864%+3/52,///39.307/00102717,---2+*,,(&$%*-/.,-.2/&0457,+,/+-*',:</4))*,..21-.3..23'+%'$(/903/9;9:53446+',)8788882+.*))&-**..))*(+&('%&$-,'&%%(**'.19*0-//)(**42,,+)(-//.5+.63160,7-)2-+.+%&&,2,4.(2)'&),,28)5+1*(*+:999;,-.--57;04449*-,)+,/2/69101898566-6++/4499)()$$',*('$&,/39451/.-,2/&()&)*(+,333.7..,3/.1110457))&&&$$'+,8673,+)'%&'35/13:)*%('336:44402-/3394718%0)8,''((,2+..64/3/33499,0.6..-4.44435,0,,+.064437)13385229526912'34*,7234/140,.58150+,1101.02-,5./2755339243;1,+,'1/5:365:0&&('&$%'%%&&'2+:97;8-:-*,)%'%%&(+.,.3:1+,/15<:74100/+**')*.-,,//469847-3/0:7;./
@8f698ac9-9225-4fe6-9f10-2f7ca00257c1 ch=350 read=36523 start_time=2019-12-13T01:08:52Z barcode=BC01 runid=2c9cf7bc05858273f10e7d7ec552fc0bd742dc3e
CTCCTGGAGGCAGCAGTAGGGAATTTCGGCAATGGGGAAACCCTGACCGAGCAACGCCGCGTGAAGAAAGGTTTTCCAGTTGCAAACTTCTGTTATAAAGGAAGAACGGCGGCTACCACGAAATGGTAGCCGAGTGACGTACTTTATTAAGCCACGGCTAACTACGTGCCAGCAGCCGCGGTAATGTACGTAGGTGGCAAGCGTTATCAGGAATTATTGGGCGTAAAGAGGGTGAGCGGCAGCAGGGGTCTGTGGTGAAAGCCTGAAGCAACTTCGGTAAGCCATAGAAACCAGGCAGCTAGAGTGCAGGAGAGGATCGTGGAATTCCAGCGGTGAAATGCGTAGATGGAGGAACACCAGTGGCGAAGGCGACGATCTGGCCTGCAACTGACGCCTCAGTCCAGAAAGCGTGGGGAGCGATAGGATTAGATACCCTAGTAGTCCCGCCGTAAACGATGAGTACTAAGTGTTGGATGTCAAAGTTCCAGTGCTGCAGTTAACGCAATAAGTACTCCGCCTGAGTAGTACGTTCGCAAGAATGAAACTCAAAGGAATTGACGGGGGCCCGCACAAGCGGTGGGCATGGTTTAATTCCGAAGCAACGCGAAGAACCTTACGAGTCTTGACATACTAAAGGCTCTCAGAGATGGAGAGATAGCTATATAAGAGATACAGGTGGTGCATGGTTGTCGTCAGCTCGTCGTGAGATGTTGAGTTAAGTCCGCAACAGGCGCAGCCCTTATCGTTAGTTACCATCATTAAGTTGGGGACTCTGGCGAGGACTGCCAGTGACAAGCTGGAGGAAGGCAGGGGATGACGTCAAATCATCATGCCCCTTATGACCTGGGCTACACACGTGCTACAATGGATGAATTGCAGAGGGAAGCCGAAGCCGCGAGGTGAAGCAAAACCCATAAAACCATTCTCAGTTCCGGATTGTGATCTGCAACTCGACTACATGAAGTTGGAATTGCTAGTAATCGCGAATCAGCATGTCGCGGTGAATACGTTCTCAGGCCTTGTACACCGCCCGTCACACCACGAGTTGATAACACGAAGCCGGTGGCCTAACCGCGAGGAAGGGCTGTCTAAAGGTGGGATTGATGATTGGGGTGAAGTCGTAACAAGGTAACCCGGAAGATAGGCGACAGGCAGAAGTAGGTTAACACAAGGCACCGACAACTTTCTTCAGCGCAATACGTAACTGCGGG
+
,+/,&)(%*,+441*,++()'))-5/+)4.01/.*-+&-.-;201-59.-.2/30./4)((&)'&%,-(.(17503()+/2(%*2,+0/231384469,((*+*/43+50.92/,,&(*'%'.'(60./08(((*+152/23389/233.&+),+0-..7967885620**+---241.---/''$**../2)*/-7/5;55449551+((*'/*(+*/663,,,+''&+0''&%21/93.0+(&3.7//021291*.,+*,./.(%&%'*(/,.(..,&')+44.,,/,.9285*'()*,.*,/+-./)&((/95682:640002*$%$$%,/0-56**-756433()(-,(12461).-171''('+/399996521.-'''/.2342)+%&'+-.106((%**(')30+20&*%%%**/,0.01/(--12;++156432.24+.38::<:6*',*+,..49:66876770//.468<3126*+,120)%'((1070+0&&/*)''%'+001503697/341354966.,+-0)*-4+,)'&'*51/*+*.033546,18-(*5-*+,02213.31,-&')+(')+/46564'&'/&)**-*,,03*,,.''&'+%&',/..*,,.-*(&(40.61+..2$%%)007:-,+*+,)0454533)'&&)*98:504-,0.099:'080(,//7:66520,,**.,+,,/002,%+*7+2-,5,()0'4+,/1332&161,8///.6/..671+0+*+-3:630.6+27603/4&(+*($)*137784,/1..,/2.002-,/(++-1,'325,9989:./-//,*,,,-()).5.,),)1/.29,.623300,)')'(2640-3.,030/7'&))*,8.,-1+.6.0.)+/,/4/-.&0,1,00),/7..,52*-/;:81:29<7--,,3<1*21+1-%*))00./20'3300-0245433-2+-030-4/8/22)222930&'((824)+,/076616&,,++61/0+-2.--)-,,'&'(+/..02/3:2-./,--1*(**344.,,+-)-()('').47:89/8,*0:4613-,1*0,+0-0+.22+38+/636;1-:+*+.-*/0-21((*0///812484')*2*/329*10.1/44),.-069,7982'(''*+.4040202-2,(*+-.6.4423./7435;,*++%5+92041*2&&'"&$#$
@2e2a973c-6a83-4613-90cd-9df45b5c03d2 ch=42 read=52524 start_time=2019-12-13T01:08:51Z barcode=BC01 runid=2c9cf7bc05858273f10e7d7ec552fc0bd742dc3e
TTGGTGGCCGCTTCGTTCAGTTACGTATTTGCTGGTGCTGAAGAAGAGTTGTCGGTGTCTTTGTGGTGAATGGTGGTGGTGATGATGATGCTCTATCTTCCGGTTACTTATTTACGACTTCACCCCAGTCATGAATCACAAAGTAGTAGCCGCCTCGAAGGTTAAGCTACCGCTTCTTTTGCAACCCTCCCATGGTGTGACGGGCGGTGTACAAGGCCGGGAACGTATTCACCGTGGCATTCTGATCCGATTACTAGCGATTCCGACTTCATGGAGTCGAGTTGCAGACTCAATCCGGACTACGACGCACTTTATGAGGAGTCCGCTTGCTCTCGCGGAGTCGCTTCTCTTTGTATGCCATTGTAGTAGCACGTGTGTAGCCCTGGTCGTAAGGGCCGCATGATGACTTGACGTCATCCCACCTTCCTCCAGTTTATCACTGGCAGTCTCCTTTGAGTTCCAGCCCGGACCGCTGGCAACAAAGGATAAGGGTTGCCTCGTGCGGGACTTAACCCAACTTGTTCACAACACGAGCTGTTGTGCAGCACCTGTCTCACGTTCGGCGCAAATCATCTCTGGAAAGTTCTGTGGATGTCAAGACCAGGTAAAGGTTCTTCGCATTGCATCGGAATTAAACCACATGCTCCACCGCTTGTGCGGAGCCCCGTCAATTCATTTGAGTTTTAACCTTTGACCGTACTCCCCAGGCAGTCGACTTAACACCCGTTAGCTCGGAAGCCACGCCTCAGGCACAACCTCCCAGTCGACATCGTTTGCAGCGTGGACTACAGGAGTATCTAATCCTGTTTGCTCCCCACGCTTTCGCACCTGAGCGTCAGTCTTCGTCAGGGGCCGCCTTCACCACCGGTATTCCTCAGATCTCTACGCATTTCACCGCTACCTGGAAATTCTACCCCCTCTAGGACTCCAAAGCTTGCCAGTATGCTAGATGCAGTTCCCAGGTTGAGCCCTTTCACATCTGACTTAACAAACCGCCTGCGTGCGCTTACGCCCAGTAATTCCGATTAACGCTTGCCCTCCGTATTACCGCGGCTGCTGGCACGGAGTTAGCCGGTCTTCTTCTGCAGGTAACGTCAATGAGCAAAGGTGTGCTTCTCCTTCCTCCCCGCTGAAAGTGCTGGCGAAGGCCTTCTTCATACACGCGGCGTGGCTGCACCAGGCTTGCGCCCATTGTGCAATATTCCCCTGCTGCCTCCCGTAG
+
$"*&'%&$$$'.5-+.4,(31902,0'+-+)5799988976.()*'(+.6.0149635-.3,&'&%&%$$&(''+*'(%%&$%(''''&#$%&-.016/0*))./'%&&%-/&&,,+//3-()'''('.0-1++400,./5))+%+*(%&'$*'&,&(/*.3-6/),-'+('(*('+//(%+)&,-+'/5-+7676-)+.12:960+***)1871-4/(75.40074260/18(5(*),-56/.0.1)''3-+-6/+,..597/,,.596022('(*/%%+,.-/((/5010:05'6-76.++,,2/0+-0682610.+')+151352000034..1*'()-'(1-010493%)'*')('-.)(&'$',+,/--01.-010;/,0470)-((0,-.5&&&(*+,)))+()*,,344,90-(-2/138*.))*3:,*,;7502*)&-0323&'&'(+/460.()+/&*4)-922326.2)/7:-,5/743'-+-,()%')'.,,1;94.3-1--3+*+(+)%/1.(*0342423552'&'#'(*/2345;454600-/,**(%%)'+,5''-)*22.03949813;99878:9945743565970911:.*3278780&'#%$%',.23212.2.;689-13313314-.5,0.0+**-),$)/74)(12274:626:812//:;4-40('%#'%04.411.355))-5827620,0///),&,&'(+400045-4.6/23-//5;72,-,+**124:5+-,+*12/02134178-)/+*)+*.341/(*(*+&*,0443393612068-)-,.78,-.../7/.,0.2+++,/4576+6427:8678*/*/).)&(%&&%&1.-.8'643596807(()('(('(+*.16;/.)*&&'(+-0.41')%(,*.-36555)'%%))+,.0'3+)&(***1)$&((/'&*%)*,.479:.93,'/1./)&).5*+3/**&(*,0202.4/907;942(,0+-/.02.,)*($().5/,.132690,-.2533.))(&(-0.-./+/)0)')&&(+3127821.+'**+&*0+)).)(,-)(,,5<6542+,2-187456320,((&(*(***)-)(((&&)**237,544*.1412/,*-(+$%$%&((,-055:-//,*.-.*,,-+&&(,085634215*379593524;7-20./3718111-35-,+,.6455042&(&%)
@78b39eba-99d4-4f4e-a550-d487edc64c6a ch=34 read=48341 start_time=2019-12-13T01:08:49Z barcode=BC01 runid=2c9cf7bc05858273f10e7d7ec552fc0bd742dc3e
TTAAAATTGCTTCGTTCAGGTTACGTGTGCTGGTTGAGAAGAGTTGTCCGGTGTCTTTGTGCTTCTGTTGGTGCTGATGTGCCCCTACGGGAGGCAGCAGTAGGGAATTTTCGGCAATGGAAACCTGACCGAGCAACGCCGCGTGAAGGAAGAAGGTTTTCCGGATTGTAAACTTCTGTTATAAAGGAAGAACTGGCGGCTACAGGAAATGGTAGCCAGTGACGGTACTTTATTAGAAAGCCACGGCTAACTACGTGCCAGCAGCCGCGGTAATACGTAAGTGGCAAGCGTTATCCGGAATTATTGGGCGTAAAGAGGGGCAGGCGGCAGCAAGGGTCTGTGGTGAAAGCCTGAAGCAACTTCAGTAAGCCATGACCAGGCTGCTAGAGTGCAGGAGAGGATCATTGGAATTCCATGTGTAGCGGTGAAATGCGTAGATATATGGAGACACCAGTGGCGAAGGCGACGATCTACAGCCTGCAACTGGCGCTCCAGTCCCGAAAGCGTGGGAGCAAATGGGATTAGATACCCTAGTAGTCCACGCCGTAAACCTTGATGAAGTACTAAGTGTTGAATGTCAAAGTTCAGTGCTGCGATTAACGCAATAGAATTACTCCGCCTGATAGTACGTTCACTTAAGATGAAACTCAAAGGAATTGACGGGGGCCCGCACAAGCGATTGGAGCATGTGGTTTAATTCAAAACAGCGAAGAACCTTGACATACTCATAAAGGCTCCAGAGGATGGAGAGATAGCTATATGAGATACAGGTGGCGCATGGTTGTCGTCAGCTCGTGTAAGTGAGATGTTGGGTTAAGTCCCGCAACGAGCGCAACCCTTATCGTTAGTTACCATCATTAAGTTGGGGACTCTGGCGAGACTGCCAGTGACAAGCTGGAGGAAGGCGGGGATGACGTCAAATCATCAATGCCCCTTATGACCTGGGCTACACGTGCTACAATGGATGTGGAAGCGAAGCCGCGAGGTGAAACAAAACCCATAAAATCCATTCTCGGATTCGGATTGTAGTCTGCAACGACTACAGAGTTGGAATCGCTAATAATCGCGAATCAAGCATGTCGCGTGAATACGTTCTCGGGCCTTGTACACACCGCCCGTCACACCACGAGTTGATAACACCCAAAGCCGGTGGCTAACCACCGGGAAGGAGCTGTCTAGGTGGGATTGATGATTGGGGTGAAGTCGTAACAAGGTAACCGG
+
'",-&&%'&'+((*/25%,+*.,.,--+**/.-.'(&&)&&(*.6130./515653:/+--)*.-873:342344:38(5)+/0(%&++7-*0,./33&./,(+()*.6:;.7<89:70*)+)03---/.++-(.8778:.1&(-234511,0-007;:61)2*,00//08,3383980;00/0**.+2+./-)/.//600/3/40,1-+223../9),,.09)22-.05*)4,*&,*(+04/2/:...8162213/3720,*+2*&(').,6000774/2537269267010/.3-5)(,*'/+554//+52,&&*.11.051/5+++--3,/660/0768:65164.-1/-(&&&(&)4*5%,,37&::331-1++3:983232.0/014382-)*,3026%+(64.5.6.;2/.-+**++,100&)-(+;99567887//.+((,/003+/+5..,..)0,3760//.,$(%.0;488762/-+-'*..--.00+-*,62./236:4+-/0;86*45-/1-.24/39)))14()),-*++5:565:.-$&%&'2*+++.1588414105-)0223921-./6528:0/('&&#5(3*1+0.822*,)+)'*.09462+-,,(%*(,05<.'(&%-*),//-52.0992(+(%'-/..41-52)-5.)+*...(*,%0(,++./-.-,.55<:797:6'(,**'%''*+''('$%'&)+)+*//0'(*3*3-5.8'(((),+330-)*(,,%-/./3242/.12683221-33559:886955678827878+*+($$%)*11672820/.-314,118+.3529++21254/3:3-436687<2,7,*051383150-+/.2;;113343/-*)&-/47788/////4/-++-55..4*-/41-,(+&'556678:;734494+()*+0+,)-.0225713/-,***&')*31.(,.4000,'&#%%',*0/+3-.9781/,0-,+,')'&(+'-6..399/)-+*38555/7,44413020..**/.,,-*+$%).()'%$**04231869)),)&')*,..757<35+.,0287,0%%&)),994:77:766-2+2*(+)*+.+.'/-,4;:365110//&)+*.+.+,,3:7,--(*-5,-7/:,0...2:19/2525,+*)(&(*-++*'()/0064)3*(*-./.8-0,*,*,+,,7375871/-.,1628/,
@61e0877c-9bd1-4eba-8055-afcd031ac341 ch=190 read=79788 start_time=2019-12-13T01:08:48Z barcode=BC01 runid=2c9cf7bc05858273f10e7d7ec552fc0bd742dc3e
CCGGTTACCTTGTTACGACTTCACCCCAATCATCAATCCCACCTTAGACAGCTCCTTCCCCTTGCGGTTAGGCCACCGGCTTCAGGTGTTATCAACTCTCGTGGTGTGACGGGCGGTGTGTACAAAGGCCGAGAACGTATTCACCGCGACATGCTGATTCTAGCGATTACTGGCGATTCCAGCTTCATGTGAATCAGGTTACGGGCTACAATCCGAACTGAGAATGGTTTTATGGGTTTTGCTTCCACCTCACTTCGGCTTCCAGCTTCCCTCCTGCACCATCCATTTAGCAAGCGCATTAACCTTGCGGAGTCATAAGGGGCATGATGATTGGCGTCATCCGCCTTCTATCTAACATACTGGCGTCGCTAGAGTCCCCAACTTAATGATGGTATGCGATAAGGGTTGCGCTCGTTGCGGGAACAACCCAACATCTCACGACACGAGCTGACGACAACCATGCACCACCTGTATCTCATATAGCCTATCTCTGTCTCCCGGAACCTTTATGGGTATCGCCAGAGACCTGGTAAGGTTCTTCGCGTTACTTCAGGTCGGCCTGCTCCACCCGCTTGTGCGGGCCCCGTCAATTCAGCAGGTTTCATTCTTGCGAACGTACTACTCAGGCAGATACTTATTGCGTTAACTGCAGCACTGAACTTTGACATCCAACGCTTAGTACTCATCGTTTACGGCGTGGACTACTAGGGTATCTAATCCTATTTGCTCCCCACGCTTTCCGGGACTGAGCGTCAGTTGCAGGCCAGGTCGTCATAGCCACACTGGTGTTCCTCCATATCACGCGTTCACCGCTACACATGGAGATTCACGATCTCCTGCACTCCTGGCTGCCTGGTTTTCTACTGGCTTACTGAAGTTAAACCGGGCTTTCACCACAGACCCTTGCCGCGCCTGCTCCCTCTTTACGCCCAATAATAATTTCCGGATAACGCTTGCCACCTACGTATTACCGCGGCTGCTGGCGTAGTTGGCCGTGGCTTTCTAACGAAAGTACCGTCAACCGGCTACCATTTCCTGTAGCCGCCGTTCTTCCCCTTTATAACAGAGTTTACAATCCGAAAACCTTCTTCCTTCGCGGCGTTGCTCGGTCAGGTTTCCCCATTGCCGAAAATTCCCTACTGCTGCCTCG
+
62/.40+/./.).,)*)+35950759+.,./49746-57))1,,/./15/((),88809.)0+),5526+0686013%1./73&-+(%&,)++*&.1403154996./25+46/13-/1011/26)3*3+-$)).,18679556;5667::;:;::805,)(+/-//7-10%/0119:43.$+0-7230.&'.-1'1,4-*0(/,-)+*/7410.011/)+')-,07/9</.0+,(*99-)+0./,',,-/)-+-)(''')+(&(),./2,*/4*+,(-4133/*+0('&((('()3.1-.%%$#$'())%'(,-*--+382134110.&00')*(,(-020(+/042-.-+&'$'%%%)(+'%%%&&''&'()-244,+-(&)*4))())&*%$$(/..4.-7014//./-35795626*,*+--5-+.02++)&&(*--5/2556432'1.+3475<7:4434768:87667666',$$$()(')9/3/*%(**.(&,.-(14.20-.()--.3%&%%%&''0.7/+*+)(&*-589:7.01.6'-.81*(')&&$)&$%-.16(+5)''(''(3+,-).61)&)/0:8:.+*)%&.1;7-./8-4-,,1.04+./0.++-/-051+'+**+.-+1*&'&0*4,453.*,.)1-+&*+.-*,,2-25'7+.,-/-'10133525674::00/834551,,..26,.)).-1233:35620291*-/2190'*,-)50((*695550,00/58574;34135190*(,**//%&''*((+*.43421/1.+)+01/))&$'&%$*++56;589741/(,0/*%),,*$&(./1044242&''-''%,-/145+*()/7,.,''(*-+,/-///'.'*1,0()('076189-,//+..356<24-(($&*)+2.--,56,.54;3//2/2.+**-+,,1.6*//020521*''+'%)('-6.0315-4-&(+(),:--.7**&'&+%+*''%.*4808*+0+('**)%)*(')&,,*+((&*)+)++(0,)2:92335+0+-/.052:6./../0,,97//.(5,'()6;4/--60.,)*0442;7<66598+34+0+2/0.:000849--)//4;648:9+.40.+'+01,452:-*)-,+-..3;77(
@2234999b-43a7-4e05-856e-f08f20899e7f ch=136 read=234496 start_time=2019-12-13T01:09:06Z barcode=BC01 runid=2c9cf7bc05858273f10e7d7ec552fc0bd742dc3e
CCGGTTACCTTGTTACGACTTCACCCCAGTCATGAATCACAAAGTGGTAGCGCCACTCGAAGAGTTAAAGCTACCTACTTCTTTGCAACCCACTCCCCATGATGTGACGGGCGTTGTGTACAAGGCCAGGAACGTATTCACCGCGGCATGCTGATCCGCGATTACTAGCAATTCCGGCTTCATGCGGGTGGTTGCAGCCTGCAATCCGGGCAGAATGGCTTTCTGGGATTGGCGCCTCGGCTTCGCAGCCAGCACCATCCATTTGTAGCATTGTAGCCCAGGTCATAAGGCATGATGATTTGACGTCATCCCACCTTCCTCCGGTTTGTCACCGGCAGTCACCTTAGAGTGCCCAACTGAATGCCTGGCAACAAGGTCAAGGGTTGCGCTCGTTGCGGGACTTAACCCAACATCTCACGACACAGGCGCTGACGGCAACCATGCACCACCTGTCACTTTGTCCCCGAAGGAAAGCCCTATCTCTAGAATTGGTCAAAGGATGTAAAGACCTGGTAAGGTTCTTCGCGTTGCTTCAATTAAACCACATGCTCCACTGCTTGGTAGGGCCCCAAATCAATTCCTTTGAGTTTCAACCTTGCGGTCGTACTCCCCAGGCCCGGAGTGCTTAATGTGTTAACTTCGGCACTAAGGGCGTCAGAGCTAACACCTAGCACTCATCGTTTACGGCGTGGACTACCAGGGTATCTAATCCTGTTTGCTCCCCACGCTTTCGCGCCTCAGCGTCAGTTACAGCAGACCAGAGAGTCGCCTTCTTCGCCATAGTTCCTCACATCTCTACGCATTCACCGCTACGTGAGATTCCACTCTCCTCTTCTGTACTCAAGTCTCCCGGTTTCCAATGACCCTCCCCGGTTGAGCCGGGGCTTTCACATCAGACCAAAGAGACCGCCTGCGCGCTTGCCTTAATAATTCCGGACAACGCTTGCCGCCTACGTATTACCGCGGCTGCTGGCGCGTAGTTAGCCGTGGCTTTCTCGTTAGGTACCGTCAAGGTGCCGCCCGAACGGCACCTGTTCTTCCTAACAGCAGGAGTTTTACGATCCGAAACCTTCATCACTCCGCGGCGTTGCTCCGTCAGACTTTCGTCCATTGCGGAAGATTCCCTACTGCTGCCTCCGTAGG
+
734019-/,/.*05)-.+.*,-')+,'&%778997;.-,./4,++,)*'&()-3),-0)-**%)033;*,665794/69<25<;.61+/0+%('+6971.-..-65682-+()'*)-,//457):/7&3406116569657;8:6<9899::8895-*+'(.,*)++,/25:96513-/50,-)))/),)-,3-0.12:1461:22/()&*%()125;62;93158300,*(%$-+*+*1+487-40&00(%$#++-.6731;+,+*++$,(''*+*6+%)'(101/&-,)*7001119<3-0478/0//2*.;<7.5,*10-30<3/26467*422310.3-..)'(*+/26.01037/86..$#&,-*'&(*,,+,-/(,,./-/.-6.36;661772.1/3,,-*/13/24552445434$'32,-23453%32'2914,+(/.12:1753&+,211,211*&)()''((&)2-(*/1110.&'&2+9/7629(2-11,)(0/,0/8))2100.40;88<733,3,))-2,$*'/+;70,'***+--4/+,,)+,/-044666834))))(**--:251:;2006<1+-20/1.,.98853712-48:./5,8((*)()+)'*(/'($%%&*++-162.8.-.40-/0.,692-(),+0,1***&'(,-+03458988<://2/-.2751.0-./.332-&*-+.:43(+1/:/,/3.890).,-2:/0%%(+23654978:67.:*''(('*1-71-,+)+-..21/++(//355))$%.(5001()-015245889-8:/*-)()+&*(%*++,475-++*,..61/11//24*112050324065'-1;/.)0*./*67*+/881-8180&2576:9.--0*'$&'12&-,1&,()('+)7,,7-8781/+,.)%&$'(,,//+62/608003+,',-1-11(,11-22312903:5.2.-.3341.,**'-+-5+**8/*4,0,,72--11.7-/./,658::70134,--/12)(+)/&-..8956:<79700-/860'%&((')-38-&&+-04-)172/4+2,++)%)*,%&(/62404111/('%&%)*,/8805878.53.22734234/65+&%'()/0348298/0/6/
@421a0a2c-99e9-4a1f-bc90-373a2cdb9436 ch=98 read=65285 start_time=2019-12-13T01:09:04Z barcode=BC01 runid=2c9cf7bc05858273f10e7d7ec552fc0bd742dc3e
CTCCTACGGGAGGCAGCAGTGGGGAATATTGGACAATGGGCAGAAAGCCTGATCCAACAATGCCGCGTGAGTGATGAAGGCCTTAGGTTGTAAAGCTCTTTTACCCGGGATGATAATGACAGTACCGGGAGAATAAGCTCCAGCTAACTCCGTGCCAGCAGCCGCGGTAATACGGAGGGAGCTAGCGTTGTTCAGGAATTACTGGGCATAAAGCGCACGTAGGCGGCTTTGTAAGTCAGAGGTGAAAGCCTGGAGCTCAACTCAGAACTGCCTTTGAGACTGCATCGCTTGAATCCAGGAGAGGTGAGTGGAATTCCGAGTGTGGGAGAATTCGTAAGATATTCAGGAGAGAACACCAGTGGCGAAGGCGGCTCACTGGACTGGTATTGACGCTGGGGTGCAGCGTAGGAGCAAACAGGATTAGATACCCTGGTAGTCCACGCCGTAAGCGATGATAACTAGCTGTCCGGGCACTTGGTGCTTGGTGGCGCAACTAACGCGGCCAGTTATCCGCCTGGGGAGTACGGTCGCAAGATTAAAACTCAAAGGAATTGACGGGGGCCTGCACAAGCGGTGGAGCATGTGGTTTAATTCGAAGCAACGCGCGGGAACCTTACCAGCGTTTGACATGTCGGACGATTTCCAGAGATGGATCTCTCTCTCTTCCCTTCGGGGACTGGAACACAGGTGCTGGCTGTCATTCAGCTCGTGTCGTGAGATGTTGGGTTAAGTCCTGGCAGGCACGCAACCCTCTTGCTTTAGTTACCATCATTTTAGTTGGGGCTCTAAAGGAACCGCCAGTGATAAACCGGAGGAAGGTGGGGATGACATCAAGTCCTCGCGGCCCCTTACGCGCTGGGTACACACGTGCTACAATGGCGGTGATGATGGGCAGCAAACTCGCGAGAGTGCGCTAATCTTCAAAAGCCGTCTCAGTTCGGATTGTTCTCTGCAACTCGAGGCATGAAGCCCGGAATCGCTAGTAATCGCGGATCAGCATGCCGCGGTAGATACGTTCCCGGGCTTTGTGCACCGCCCGTCACACCATGGGAGTTGGAGTTCACCCCGAAGGCGTTACGCTAACTCGCAAGAGGCAGGCGACCACGGTGGGCTTAGCGACTGGGGTGAAGTCGTAACAAGGTAACCGG
+
+-51-.0(85.22-/--.-0.30'()&+)3344:3:43734+*-/,(*/,-..6(7+87;767722460(()).-*,4-44504)+10:1428*(+-(4;:+,31,*599++,)*0--*0*+.058*9720.91)('+*,,*++,7;6378*++,+,+-0-3804/7113,,--...*(*',0./22/:1022%+())-*/156<99877;6325201/0-/+--80-45.+),,-3((*,7.0360,-5550(*,18202/2+-)0/2:::6;;5.//.--.235+*-*+,8-9**8;0-+),*+),,./3.5/05../133'8-**10000.00-,/0/03(%1,+(('&,1116223/6-+*./72-63357898:56632611:66776656:912+-**)4,/&'&+4904479.6..*0/108.,/85348--(,+238896(2//,*,,-5//0788643%'+/*'-,*5/++*,&/,,(-&#),'//68524$,.)**-7444989;8563&(&+*+/876/5/'),,8-<;7266+.)-+--5-3(3+6:;211,*)(.,2)+-8/1:001.41-/05<:/:1:1'')$(++31211%3&1(16.5.03011019:,+,277/9)3+68-;;*:-..**+..:/-/---../0.7007/.46.9://656;841)+)*,5-)--125562$)%$&),,1898887:88478,48-012647./3'%%$++/24'/+-.)390+))(%$'))%&(0)0.&(,,0;;,(-:1+,0))(($+60,1-747589'6-,-,23**-+0()**,-2+.37(./,-,,,1)'$&-0)+((+,/32*+2--+/.2655'&'()+*.-.06224/6-(-,.610+%)*-3:86325545.23**(()+,/05655384669/466,)-/03213,20:3)-&/**7;75567806//--+*)+%$&%%(*.,&,+++0--*')*11/001464581122389723+3,&%644828.4)().0/023*2+.-062861.//00*-511-51++10-/))032*110())2,31/8+%)*+0.4/00477,+(*)+$&--.435.1.-+,35332.../*/-'**(')/-,/9030,005-6/31/0/6
@81d605dc-953d-47a3-ba13-b059a978f450 ch=165 read=78377 start_time=2019-12-13T01:09:08Z barcode=BC01 runid=2c9cf7bc05858273f10e7d7ec552fc0bd742dc3e
CTCTACGGAGGCAGCAGTGGGGAATATTGCACAATGGGCGCAAGCCTGATGCAGCCATACCGCGTGTATGAAGAAGGCCTTCGGGTTGTAAAGTACTTTCAGCGGGAGGAAGGGTAAAGTTAATACCTTTGCTCATTGACGTTACCAGAAGAGGCTACCGGCTTTAACTCGTGCCAGCAGCCGCGGTAATACGGAGGTGCAAGCGTTAATCAGGATTACTGGGCGTAAAGCGCACGCAGGCGGTTTGTTAAAGTCAGATGTAGAAATCCCCGGGCTCAACCTGAGGGCTTCATCTGATACTGGCAAAGCGAGTCTCGTAGAGGGTAGAATTCCAGGTGCTTAGCGGTGAAATGCGTAGAGATCTGGAGGAATACCGAGTGCTTAGCGAAGGCAGCCCCCTGGACGAAGACTGACGCTCAGGTGCAGCGATAAGGGCAAACGGGATTAGATACCTGGTAGTCCACGCCGTAAACGATAATCCCGGAGGTTGTGCCCCTTGAGGCGTGGCTTCGGAAGACTAGCGCGTTAAGTCGACCTGCAGAGTACAGCCGCAGGTTAAAACTCAAATAGATTGACGGGGCCCGCACAAGCGGTGGAGCATGTGGTTTTAATTCGATGCAACGCGAAAGAACCTTACCTGGTGCCGAGCATCCCACGGAAGTTTCAGAGATGAGAATCATGCCTTCGGGAACCGTGAGACAGGTGCTGCATGGCTGTCGTCAGCTCGTGTTGTGAAATGTTGGGTTAAGTCCCGCAACGAGCGCAACCCTTATCCTTTGTTGCCAGCGGTCGGCCGGGAACTCAAAGGAGACTGCCAGTGATAAACTGGAGGAAGGATGACGTCAAGTCATCATGGCCCACTTGACCAGGGCTACACACGATGCTGGTAGCATACAGAGAAGCGACCTCGCGCGAAACAAGCGGACCTCATAAAGTGCGTCGTAGTCGGTTAGAGTCTCTGCAACTCGACTCCATGAAGTCGGAATCGCTAGTAATCGTGGATCAGAATGCCACGGATGAATGGTCCCCGGGCCTTGTACACCGCCCGTCACATGGGGTAAGGTTTTCGAAGTAGGTGGCTTAACCTTCCGGGAGGGCGCTTACCACTTTAATGATTGTGACTGGGGTGAAGTCGTAACAAGGTAACCGGAAGATAGGCGACAGGCAAGTAGGTTAACACAAGGAACACCGACAACTTTCTTTTCAGCAATACGTAACCGCA
+
&(,()(./*.10/22*02340,+2.*0,+,-/1:433,,)025*-8777756'$$&&,&/-*-,/1346524)+/,1485:5.;7190-16('&(*/:7..00,7,(-),)0/)()4.+,506./0058/-346115/01/6-$*')'.,)('%&$&)0)*((---*('*(,.6/-,*'+..5-0)'/..-126/.-,-,87+-0120200(******-28;985661+'&*-)-,0+)/0-459605699-/8;123640-+/6-,736+&+)'),(0+2.'$+0*%$$%(-.1,-0023,)'),/(-+%'')36778+)-3+/0,,+.+7((2/1-%(%$%$)+('&*('&)(*-%**-.8580/0'4)*44.&&'*,&'%'(+++,)..(249:9/+/837.0/++-,-),+-.0)1-.,'$)'&$-*(-.+*+438(0/(2-/,32228,/44,*+*)%)(36669<9:21//').''*+)-*11*,+.3/&&&'&/+,()*90371+2)&%%&%$$%',,-417-322***('(+%&''%%%(04+.-(.*8672*.269;:5&&*-,,,(&,2-28.,/$'%&&,%-.-,'(*34/.003<;+374910/005:7944-/6(&-/7;7;661)'%'$(&&%),/39.(%+*,(''*311--')*10**)(''%'%)+./5*98999:895,111/488:;<88770:010:9668)*,/4663/3,,+18.,+,.(0043683278,,11686789784149318555/,48,.834:5040854/812./-,)-48+:*+)&)*67::;5754556:2/,.,+-('(*/+.787-,.-,,-.396*(&((,+#%&')*-:/,*),-,-()',+&)+22-*%&&)00445+-()1)+258212)---,+'*)+0)1,9.4))+/2091129:988,,+544,/.1'&%(,***/078955500,)/3++.,/+--385857&))(+--8///;9;9884/1:768.'*-,(+)+*($$()46&()&/-/,&+*,%'(,/1((()))&&%('()&')*-/--+(-+'*)))')'',-)./3-07)76*'16-2-.20.59),-2+(*-)&)(%&--12,**'%&'-)+-))-7550.--4:7;800/+/1&()+*5511762.$''%,(5,8-2305'/+01283./2-3+,66-..)''(#&'.)-1,(,''%$%$
@f1751e31-bd76-4920-8e7f-9e79ca24a9a0 ch=391 read=40322 start_time=2019-12-13T01:09:27Z barcode=BC01 runid=2c9cf7bc05858273f10e7d7ec552fc0bd742dc3e
CTCCTACGGGAGGCAGCAGTGGGAATATTGCACAATGGGGAAACCCACAGACAACGCGCCGCGTAGTGATAAGAAGGTTTTCGGATCAGCCAAAGCTCTGTCTTTGGGGAAGATAATGGCCAATTTGCAAGGAGGAAGCCACGGCTAACTACGTGCAGCAGCCACTTGTTAATACGTAGAGTGGCAGAGCGTTATCGGATTTACTGGGCGTAAAGGGAGCGTAGGCGGATGATTAAGTGGGATGTGAAATACGGGCTCAACTTGGGTGCTGCATTTCAAACTGGTTATCAGTGCAGGAGAGGAGAGTGGAATTCCTAGTGTAGCGGTGAAATGCGTAGAGATTAGGAAGAACACCAGTGGCAGAAGGCGGACTGTAACTGACGCTGAGGCTCCGAAGCGTGGGAGCAAGCAAGTTAGATACCCTGGTAGTCACGCCGTAAACGGTAGATACTAGGTGTGGGGGGTTTCCAGCTTGCCTCGTGCCGCCATAACGTGAAAGTATTCCGCCTGGGAGTACGGTCGCAAGATTAAAACTCAAAGGGATTGACGGGGACCCGCACAAGTAGCGGAGCATGTGGTTTTAATTCGAGCAACATGAAGAACCTTACCTACACTTGACATCCCTTGCATTACTCTTAATCAGGGAAATCCCAGCGGGGACAAGGTGACAGGTGGTGCATGGTTGTCGTCAGCTCGTGTCGTGAGATGTTGGGTTAAAATCCCGCAACAGGCGCAACCCTTGTCGTTAGTTACCATTAAGTTGGGGACTCTAGCGGACTGCCTGGGTTAACCAGGAGGAAGGTGGGATGACGTCAAATCATCATGCCCCTTATGTAGCAGGGCTACGTGCTACAGTAGCAGTACAGAGTGCAATACCGTGAGGTGGAGCCAAACTTTAAAACCAGTCTCAGTTCGGATTGTAGGCTGAAACTCGCCTACATGGAAGCTGGAGTTACTAGTAATCGCAAATCAGAATGTTGCAGTGAATCTACGTTCCCAGGTCTGTACACACCGCCCATCACACCATGAGAGTTAGCAATGCAAGAAGTCCGTGAGCTAACCTGGGAGGCAGCCGAAGGTAGGGGTCAGCGATTGGGGGTGAAGATCATAACAAGGTAACCGG
+
),2//250<:3361-/.+.+/4,())(,+,,../64430*$'*&7*&'')%)-4.*,'-'$%&%-+*))(+('*-00291,669971(%&#-,,*-.11'3.12.'-2*)''*-(%%$'+()(051)-+0(0')0(0*-2%&((*+683312%3&(*-/,+/.(&'$'(%,&+,9.30+(+,020--//0135000*,&43++0/%.1/567;-),-$++&0+))+.:9852*40.(-)3850(''-764*2%*-.16,/).*01))*042220:/0)78887508((%$&&)*/50*,(0.*)%$+&2*3.--,))*+(((+,*20..76212210+,,)2*$-,/0)+/./9///030,'',)('(*&&',366200.-.%')0)62,2/*&))'(./',*')013/3-&)*12*0079;./783*('*),++))*/668,0-,,54-,')/)1(-(3886,.1'1++'('''/4.1*)+2-,5/)))/,&+$**)$((+866-/2159-((+-706513781/.2/2:33/1231).,''.6024()15.5:1+,+-.0,.+--+-(*+23-),.0<<.094-,&)(+/++$$&)+)',*,'')-420-(&$#-&,,.17++++,.2.+,++232326-/0)*-*)/-'#''(.42-/273823453.4..996542*033-25748/1267271-/()++40586<4;242.1/'+-00,.0*4)*00.1.(*3.*3)./-9--+:/+-6-3853-3/65<5.-22+&$%&-)1((18678-3,)$-')3.,4/*+,%+'0405678899996+**-.99/:4/.*411/0-'$'+102+*+'(/2/-++&)%%$%'*%.'%%%%%&+2//2:60/*+(.,.%)-.:;))+($+397095355/6(),18(0(7*,-34/..1/79113*/,*(**//('('(.01,&3-..432,3*,0%(*0.,-0.,23+27.00451)')('(*,..4,*+.4214*,2512.28-/3*%22,.../-/.,*(*5)%((*522-0(')))-.810&'33.1*1.'(.&'()''(*(-0.*/(+&((&%&*,/3,0/+1/)&)%&(&',-++0773203/5:8625
@79689828-02f6-46a5-b281-26fdb5bbd903 ch=122 read=63665 start_time=2019-12-13T01:09:27Z barcode=BC01 runid=2c9cf7bc05858273f10e7d7ec552fc0bd742dc3e
CGGGAGGCAGCAGTGGGAATATTATTGCACAATGGGCGCAAGCCTGGTGATGCAGCCATGCCCGTGTATGAAAGAAGGCCTTCGGGTTGGCAAAATTACTTTCAGCGGGGAGGAAGGGAGTAAAGTTAATACCTTTGCTCATTGACGTTACCCGCAGAGAAGCTCCGGCTAACTCCGTGCCAGCAGCCCGCGGTAATACAGGAGGTGCAAGCGTTAATCGGAATTACTGGAATAAAGAAGCGCACGCAGGCAGTTTGTTAAGTCGGATGTGAAATCCCGGGCTCAACCTGGGAACTGCATCTGATACTGGCAAGCTGGAGTCTCGTAGAGGGTAGAATTCCAGGTGTAGCGGTGATACGTAGAGATCTGGAGGGAATACCGGTGGCAGAAGGCAGCCCCTGGACGAACTGACGCTCAGGTGAAAGCGTAGGAGCAAACAGGATTAAGATACCCTGGTAGTCCACGCCGTAAACGATATCGACTTAGGTTGTGCCAGCAGGCGTGGCTTCCAGAGCTAACGCGTTAAGTCGACCGCCACAAGAAGATACGGCCGCAAGGTTAAAACTCAAATGAATTGACAGGGGCCCACTGGCGGTGGAGTATGGTTTTAATTCGATTTTGTACGAAGAACCTGGTCTTGACATCACGGGATTTTCAGAGATGAGAATGTGCGGGAACCGTGAGACAAATTGCTGCATGGCTGTCGTCAGCTCGTGTTGTGTGAAATGTTAGGTTAAGTCCCGCAGCAGAGCGCAACCCCACTTATCCTTTGTTGCCAGCGGTCGGCCGGGAACTCAAAGGAGACCAGTGATAAACTGGAGGGAAGGTGGGGATGACGTCAAGTCACATCATGGCCCGCCCACGACCAGGGCTACACGTGCTACAATGGCGCATGCAAAGAGAAGCGACCTCGCGGGAGCAAACGGACCTCATAAAGTGCGTCGTAGTCCCGGTTGGAGTCTGCAACTCGACTCATGAAGTCGGAATCGCGCTAGTAATCGTGGATCAGAGATGCCACAGTGAATACGTTCCCGGGCCTTGTACACACCGCCCGTCACACCATGGGAGTGGGTTGCAAAAGAAGTAGGTAGCTTAACCTTCCGGAGGGCGCCTGCTTTGTGATTTCGCTGACTGGGGTGAAGTCGTAACAAGGTAACCCGGAAGATAGAGCGACGAACCGTAGGTTAACACAAAGACGACAACTTTCTTCAGCACCAGCAATGCGTGAAAAAAAAAACA
+
3*02+)2.4120/0+**),.,//&.(''..3..491.(+.1+23,*&+),,)+*'),,)&81(&(*2-.,-/(%)++329378-9318+,*28-**+(''+++)/.-58,(+6+0)1+%').6:./0/0.2370:4/19.&)'*$.+,411:/.1+)*%')'(0+),/---401-*().0)))+++21,+020./,-+.).5+-/*+-0/*2((-11.1+21-6/)*'&(%)+07-'*0,-086615*340-05<.)5,6,./7'2.13+%%-*(,*(&).,281321,&*)()%$&('-5+*+///825019-*%)*'(*43646//(1/+(+)+.,1-//051/++))(-$%$%&0/22//.0289:0,/,,,4/163-..,6.))0.07,,,291.+./-,,,+*((()(*+,+2.,+'))(*,,)+1(,.1:81,.+(1..4*./076)*425,'-+1,.)*,-/2::40,1+085304.%,*)/35-7.((+++)))).,,4+2+(+,,---1+(+*.,2+-.15689/0,(,0-))'(()*+-/1(*++&/'2+0;:3386-.,,---/.++/(01/(10(%*%&)*,6624)%#&),.03;*575:4('.)+(*)'++,,+.).-,.47536223.),)+-**%0:;43,-),-84/,0/-05,,'-+2769540)++-,&$3'(,::902.*..028589/1111874/8-../.-,-)*31(1/28,3-215*$))'*''%(*-234745)$&$$'(4)*3*+18100---4:8/0-6.+*,(+338+4&3)'(*/((.100/099;;;-*0,+),)*1,27--,1345725*(*-+)*/1'*,5193(,-*')*3/:0069-+()(*)/045./'(-)003645)*60)'*(++().(&*'+/..''&'(34'.5;77:98886;6/077787577808))*/01-.)*+/43,5+++1.,/43)/)-***317276534,,))(*,5./0:8666/,&''+7233,/(/1/'4-/8353/0+.1/0131-***(*+.5,4:.,134433961/3,(*(0553</5382)%*+'**0,()%'**,*,+6/7&+0(+/-,()''&*,2623204:3.&&&'*113--**+&-+,-24577981823661)192;557-,(/*-./--)/'(*)5010/---0/2,,-011101,190+4;-,++(&')'-(;,,.'+()*,0524.+'&%
@0b28a555-6819-4af2-9fc0-61bda3180a90 ch=159 read=55422 start_time=2019-12-13T01:09:38Z barcode=BC01 runid=2c9cf7bc05858273f10e7d7ec552fc0bd742dc3e
CCAGTACCTTGTTACGACTTCACCCCAGTCATGAATCACAGAAGTGGTAGCGCCACTCCCGAAGGTTAAGCTGCCTGCTTCTTTTTGCGACCCACTCCCATGGTGTGACCCAGGCGGGTGTGTACAAGGCCAGGAACGTATTCACCGTGGCATTCTGATCCACGATTACTAGCGGTCGGCTTCATGAGTCGGTGCGGACTCCAATCCAGTTCTGACGCGCTATGAGGTCCGCTTGCTCTCGCGAGTCACTTCTCTTTGTATGCGCCATTGGCAGCACGTGTGCCGGGTCGTAAGGGCCATGATGACGTCATCCCACCTTCCTCAGTTTATCACTTCTGGCAGTCTCCTTTGGTTCCCGGCCGGACCGCTGGCAACAAAGGATAAGAGGTTGCCGCGCTCGTTGCGGGACTTAACCCAACATTTCACAACACGAGCTGACGGCAGCCATGCAGCACCTGCTCACGGTTCGAAGGCGCATTCTCATCTCTGAAAACTTCCGTGGATGTCAGGAACCAGGTAAAAGGTTCTTTGTTGCATCGAATTAAACCACATGCTCCACCGCTTGTGCAGGCCCCGTCAATTCATTTGAGTTTAACCTTGCGGCCGTACTCCCAGGCGGTCGACTTAAACGCGGTAGCTCCGGAAGCCACGCCTCAAGGGCACAACCTCCAGAGTCGACATCGTTTGCAGCGTGGACTGCAGAACATCTAGTCTGTTTTGCTCCCCGCGCTTTCGCGCCTGGGCGTCAGTCTTCGTCGGGGCCGCCTTCCATGCGGTATCTCCAGATCTCTCGCATTTCACCGCTACACCTGGAATTCTACCCCTCTACGAGACTCAAGCTTGCCGGTATCGAATGCAGTTCCCAGGTTGGGCGGGAGTTTCGCATCTGACTTAACAAACCGCCTGCGTGCGCTTTACGCCCAGTAATTCCGATTAACGCTTGCACCCTCCGTATTACCGCGGCTGCGTAACAGGTTAGCCAGTGCTTCTTCTGCGGGTAACGTCCAGTGAGCCAAAAGGTATTAACTTTACTCCCTTCCTCCCCGCTGAAAGTGCTTTACAACCCGAAGGCCTTCTTCATACACGCGGCATGGCTGCATCAGGCTTGCGCCCGGTGTGCAATATTCCCCACTGCTGCCTCCCCGTAG
+
-(&*,./738/0,')**55;5.3+-)+,498:889:9221%*(*+58+'(()-0')*4+(*/12:-:+1*,($+*&045;42;:3./-'$$&''*+7/(%+*/-56505'&#05/.')((,'--799*63614:893.1008.*,0.1+5335:86785<1-...471,-)'-)1,2.'1387345')+))&(%$)*/--1&7*82+-030-&*++(*$%1*,4104012,*'(*+-1/4*4)*//-%.40521062.05823348*6,)'&$('&*(,'*'$&./.*++0,++.+.0+*))*)-39443.97)&6+6<8818()*98./.1+*))),50.16215*.1()+,7.1)),,-4668712447.1(,58*2-2.,-((,)/+')%+.346721530*5+//0/0))%%..967;7.--/4213200444464,,(*-,12/1,02)/4)(')*,.,30-,%&'))''*+3964543121231995065:8/04;;:456-**2*8<47;378-).-:;438+'')*5599.0.002<::100/;12228122*()'').0'1./;8-*89585<847;3.0.3;;046221/*+&&',.-/14;:-6582:899758512(,*+)()*+/51(2.*7*+5,/03:882.+2+,,.2,03-/'-''%$$&(+3553/92-/+..--4;866+4(+*20363,(',*((,.:,,-./58+%+*,/840+,&+(%(+33863000/2:6559(::6.2//1+..()3'6-8,+))(-((*8400/+)+./7<92.27*+(((')140-*()4)+&*.*/*+(())+056940/)**+'.)')-)04('-.-2'325+8+(),*/+.44%0)'*58).&))0211,11556476617.39469621,(%%%&&,,2/.*+,//1.1-.,4-8-8**0,*+./98679/6207.194/3.,**%'%((,$**(-./99&65013728:78::33+*+0.-,1',$.,0/2'353(+)*/1/.&+,24,-.4;/2;;850;8-*15.-/-))%*5.30-/&4.)&(+-4299<98<8.1.,&,+./5-05695624344&7,+3,(-)11')%*+(((0/..353780&(((++)-*(+(**20/.
@32ad0f70-9414-42fd-ad82-06206ee24e0b ch=189 read=82152 start_time=2019-12-13T01:09:35Z barcode=BC01 runid=2c9cf7bc05858273f10e7d7ec552fc0bd742dc3e
CGGTTACCTTGTTACGACTTCACCTGGCATCGCTGACCCCTCCACCGCCCCAACCGCTGCCTCGCTTGCAGCGTTGTCACGGACTTCGGGTATTGCCAGCTCTCATGGTGTGACGGGCGGTGTACAAGACCCGGGAACGTATTCACCGCGACATTCTGATTCGCGATTACTAGTATCCAGCTTCATGTAGGCGGTTCAGCCCACAATCGAACTGAGACTGGTTTTAAAAAGTTTGGCTCCACCTCACGGTGTGCATCTCCGTACCAATGCGTGTGTAGCCCTACACATAGGGGCATGATGATTTTGACGTGTCACCCACCTTCCTCCTGGTTAACCCAGGCAGTCTCGCTAAGTCCTCCAACAATGGTAGTAACTAACGACAAGGGAGTTTGCGCTCGTTGCGGGATAACATCTCACGACACACGAGCTGACGACAGCCATGCAGCACCTGTGTTCGAGTTCCCGAAAACGCCAATCCATCTCTGGAAAGTTCTCGACATGTAAAGGCCAGGTAAGGTTCTTCGCGTTGCATGGGTAAACCACATACCCACCGCTTGTGCGGGCCCCGTCAATTCCTTTGAGTTTCAGTCTTGCGACCGTACTCCCCAGGCGGCGAACTTAACGCGTTAGCTGTCTACGGCTTGCCAAATTACCCAACATCCGAAGTTCGCATCGTTTAGGGCGTGGACTACCAGGGGTATCTAATCCTGTTTGCTCCCCACGCTTTTCGTGCCTCAGTGTAGTGTTGGTCCAGGTAGCTTGCCTTCGCCATGGATGTTCCTCTGATCTCTACGCATTTCACTGCTACACCAGAATTCCATACCCTCTACCACACTCTGATCGTCAGTATCCTGCAGTTCCCAGGTTGAGCCCAGGGCTTTCGGACTTAAGCGACCACCTACGCGCTTGCATGGTAATTTCGAGTAACGCTTGCACCCTTCGTATTACCGCGGCTGCTGGCTGAAGTTAGCCGGTGTATTCTTTGGGTACCGTCATCTTAACCAGGTATTAGCCGGCTGGATTTCTTTCCCAACAAAGGGCTTTGTGGCCTTCTTCACCCACGCGGTATGGCTGGATCGGGCTTGCGCCCATTGCCCAATATTCCCCCTGCTGCCTCCCGTAGGAG
+
2%,(,*5.6.*6*++6589<:38/%&'''))&$%'#(,,&&*)&+)$%%(%)((&%)*(-./.((&&%*#&%(&,',,*,0822258)60/,0/-220)**-//+--6.45778'675.31443.,6.093*(0-'&&&&&6<6235///1104557527;757:671,.-+)/,*.))+.074(+'&)+73426:,+025'%-,503*.7955(+.99:6:<<-06840,/<93:5.71),:49553662611,*&''(&,,..,##&&%)%'%%&)0-,()*-,2-/+*+*)*),.231,41+(%'()$&$%2.*',0.:87+80-/1*,,')#%%+10--002710/1/*/78//)-'..80',1*)*-'''**55635-)2+&-58('**+)283;1.-7/(%&*'.//.,&(*)+*)(('&1667731.4335:373542334<78859;74246727('*)&&+%)*/2197256630'-)/013;99:7641,(,(3+7:8;10.+-1(.*<879,&&$'''(++,'$*(23'.(**,(+6-+6714493502183156+&)0177;8,41,+035;;6467051*-,+))(++--667,(165'1.-*0,-.21733+2**$&''*)'(+.+''$$,)++&-)'-0/-41871+)-,,2;5../113386+.45**&+))')+292//1*,02878;9976-75+(-+395*14/,074*43999:54$*''('+023;6:2:)(7,*'&'*+)386<:541+.38798:;652204479684466875<:5*,.//3*+(20-,'/1153$%')77--+,19/,&)*+)'',-538'++/14.*,0068:1;-*.3441*.,81'+-**+42-.63.0-2/'*)'&&'+(&$)*.**,+$'&'**+3/89((&&'(2786-4,)*.0:30:916.3/.8;992:222912'%$),+*-6/./2&+*)*(,96495,,**+9:47989*&$*&.3'3+.*.1,,/8.912271+;:(-.*',(+'),3+./'+-0/).,,,-,1.2;87380*+(*%*).//:011:468+6914201.79,''.))+),2,-/809780**...1731;)-5770&)
@2c884f28-d8dc-43f2-bc22-dde42bc934ea ch=159 read=55419 start_time=2019-12-13T01:09:36Z barcode=BC01 runid=2c9cf7bc05858273f10e7d7ec552fc0bd742dc3e
CTCCTACGGGAGGCAGCAGTGGGAATATTGCACAATGGAGGCGCAAGCCTGATGCAATAATACCGCGTGTATGAAGAAGGCCTTCCGGGTTTGTAAAGAATGCTTTCAGCGGAGGAAGGGAGTAAAGTTAATACCTTTGCTCATTGACGTGCCGCAGAAGAAGCGCAAGCTAACTCCGTGCCGGCAGCCGCGGTAATACGGAGAGGTGCAAGCGTTAATCGGAATTACTGGGCGTAAAGCGCACGCAGGCGGTTTGTTAAGTCAGATCTTAGAAATCTGGGCTCAACCTGGGAACTGCATCTGATACTGGCAAGCTTGAAAGGTCTCGTAGAGGGGGGGGTAGAATTCCAGGTGTGGCGGTGAAATGCGTAGAGATCTGGAGGAGGAATACCGGTGGCGAAGGCGGCCCTGGACGAAGACGGCACGGCA
+
'+24128*33+.42/0/,-2*1/)2*/,3,--.3;863++0-/548(31,,-10,*$#'0*).512340231'(-%()*3185/5*,-.,2)'..6,(+/-%/469/*+)-*&)),++2.()*+95++5.5,.0/63/,224'1*)''&*$&&()0.03*,-((#'$$'(,-1./1757748%0-,-1.0273/31//371//%(')*6-)()+7:6967-31,1/$.&&+1.44495,.0003233731+/.8:,7+9+665*+*0)/0'(-64,,%.3656;1*3:46<26219433230/./)20.+)--**))**'%()++136733+2+3-612(()1&0)71-(11/.('(',2/6283007--&&')+357;.,4,*,&.,*-..+57451)--(,3)//8*)08,+(+)))-.)0#%%%$$
@1f146850-8fe4-4582-8b53-79ad41ed704d ch=111 read=78275 start_time=2019-12-13T01:09:33Z barcode=BC01 runid=2c9cf7bc05858273f10e7d7ec552fc0bd742dc3e
CTCCTACGGGAGGCAGCAGTGGGGAATATTGCACAATGGGCGCAAACAGTGCAGCCATGCCGCGTGTATGAAGAAGGCCTTTGGGTTGTAAAATTACTTTCAGCGGGGAGGAAGGGGTAAAAGTTAATACCTTTGCTCGTGGCGTTACCCGCAAACACCAGCTAACTCGTGCCAGCAGCCGCGGTAATACGGAGGTGCAAGCGTTAATCGAATTACTGGGCGTCTACGCAAAGCGCGCAGGCAGTTTGTTAAGTCAGATGTGAAATCGGGCTCCAACCTGGGAACTGCATCTGATACTTGTAAACGGAGTCGTAGAGGGTAAATTCCAGGTGTAGCGGTGAAATGCGTAGAGATCTGGAGGAATACCGGTGGCGAAGGCGGCCCCTGGACGAAGACGGCGCTCAAGTGCGAAAGCGTGGGGAGCAAACAGGATTAAAATGCCTGGTAGTCCACGCCGTAAACGATGTCGACTTGGAGTTTGTGCCTTGAGGCGTGGCTGGAGCTAACGCGTTAAGTCGACCGCCTGGGAGAATACGGCCACAAAGGTTCCAAAACTCAAAATGAATTGGCAGGGGCCGCACAAGCGGTGGAGCATGTGGTTTAATTCGATGCAACGCGAAGAGGGCATACCTGGTCGCAGCATCACGAACTTTCCAGAGATGGTTAATTGCCTTCGGGAACTGGCAGGACAGGTGCTGCATGGCTGTCGTCGCTCGTGTTGTGAAATGTTGGGTTAAGTCCGCAGCAGGCGCAACCCTTATCCTTTGTTGCCCTTGGTCCGGCCAGGAGCGAGGACTGCCAGTGATAAACTGGAGGAAGGTGGGGATGACGTCAAGTCATCGCAGCCCCTTGACCAAGGGCTACACGTGCTACAATGGCGCCGCCTGAAGGCGACCTCGCGAACAAGCGGACTCATAAGAGTGCGTCGTGGTCGGATTAGAGTAAAACCAGGCTCATGAAGTCAAATCGCTAGTAATCGTGGATCAGAATGCCCGTGAATACGTTCGGTACGCCCGTCACACCATAGGAGTGGATTTTTTAAAATAAGTAGCTTAACCTTCGGAAGGCGCTTACCTTGTGATTCCTTGACTGGGGTGAGAGAGATCATGTAAAGTAACCGGAAGATAGAGCGACAAACAGAAGTAGGTTAAAGTTATACCAAGTCTACGCTGCTTAATACGTAACGTA
+
+)0/,-))'*%''(%$%$%(242(+()'-.,+,-.6879/,*&+(%$$%)*+,'.0/1-.&%%(*2234.00'*)+*/($$#.76595625.+*,/2/;:-(/-029*(//(*+20(((28,--808037:/;8..21+1&212171-2.)***.',1-&+++31/.0)(*12-)*)&1+'*&(+/90.0263002131,(,,38.4,+&&(0+2434+))%('&#'%'/4-/,.-&&%%')&2687,2:3/+.4,.0324124,+*(3../8&2(5-53::473///006++-.)(+&)%),((+)'()+,-7(&+4-23'6(5+)*2886-,0-',--6;4-222-)(,''00134.-0-7309615./-)(.+)+'%'*141*6811'+,+/(.('&#%'%#'&&(%*-)(204).3))++:;,5&5+*7*/))**$02,/896535)(*3241..81244778840-.,,,&).6,,301,')*)-/-/1,*()'*(*-112*(&')&((),02357(/1..3+,')(-.63420&.-3(*3%)(*,794455124++('*0.5)5(1/4-35**+,//..1:85,)**4555650.)+00:6333133*0)-((('%)++0(++,21/0+*&(%%+0,.$%&(+(*20.+)(')+7.*()$$*')-4368/1-,/--01.)).03.-12322///00:40//++52&%(,51-4-+0014,-./:22+.,1/-/1.%'&&)*034)/+.-6.*.--3.5:/+99.50'+..0301.4.6'2-%%$#()-145679231/011:::::3/71-/./.-.32/6667,,))&+*,+.-%&%*+.)&$#'(/,0+(--0/+,'(+1254-.5//-,+(*&$&,(().)-*/13947773-(,(+(*)7,-681131'((*05775(0*,--)0)2+.&'%*&*-*'%)%)),/13/.0--0+1401-//,0012/2)+07772-%(&'$)''$((-4338569(&%$#(&)+,+.-)++-30/.,'%'(&--/4:88&,*+'&&$&+,3-3-8-532/*(,).*0+&++(&)'%'%')*.,%$$%(()((',(+(('&%&&*-.&*$$')'$(+8693:49123213(,+,,*)&,*(,-%))+.2,60*'*'&'*+502-0.,*0,+,&%&$,)+***(0''$#%
@8fadc759-eac5-47c0-b6af-a97890307f8a ch=83 read=56030 start_time=2019-12-13T01:09:52Z barcode=BC01 runid=2c9cf7bc05858273f10e7d7ec552fc0bd742dc3e
CCCGGTTGCCTTGTTGCGACTTCACCCCAATCGCTGACCCTACCTTCGGCCGCTGCCTCCTTGCGGTTAGCTCACGGACTTCGGGTATTGCCAACTCATGGTGTGATGACGGGCGGTGTGTACAAGACCAGGAACGTATTCACCGCAACATTCTGATTCGCGATTGCTAGTAACTCCAAGCTTCATGTAGGCGAGTTTCCGGCCACAATCCGAACTAAGGCGCTGGTTTTAAAGTTTGGCTCCACCTCACGTGTGCATCTCTGTACCAGCCATTTAGCAGCACGTGTGTATCCCCTACATGGGGGGCATGATGATTTGACATCATCCCACCTTCACCTGGTTAACAGGCAGTCTCGCTAGAGTCCTCAACTTAATGGTAGTAACTAACGACGAGGGTTGCGCTCGTTGCGGGACTTAACCCAATATCTCACGACACGAGCTGACGACAACCATGCACCACCTGTCACCTTGTCCCCGAAGGATTTCCTCGATTAAAAGAGTAATGCAAAGGGATGTCAAGTGTAGGTAAAAGGTTCTTCGCGTTGCTTCGAATTAAACCACATGCTCCGCTACTTGTGCGGGTCCCAAATCAATTCAGCACGAGTTTTAATCTTGCGACCATTACTCCCCAGGCGGAATACTTAATGCGTTAGCGGCAGCACGGAGGTGTTGAAACCCCCCACACCTAGTATTCATCGTTTACGGCGTGGACTACCAGAATTATCTAATCCTGTTTTGCTCCCCACGCTTTCGAGCCTCAGCGTCAGTTACAGTCAGAGTCGCCTTCGCCACTGAATTGTTCTTCCTAATCTCTACGCATTCACCGCTACACTGGAATTCCACTCCTGCACTCTAGATAACCAGTTTGGAATGCAGCACCCAAAGTTGAGCCCGGGTATTTCACATCCCACTTAATCATCCGCCTACGCTCCTTTACGCCCAGTAAATCCGGATAACGCTCGCCACCTACGTATTACCGCGGCTGCTGGCGTAGTTAGCCGTGGCTTCCTTGGGTACCGTCATTATCTTCCCCAAAGACAGAGCTTTACGATCCGAAAACCTTCATCACTCACGCGGCGTTGCTGCATCAGGGTTCCCCATTGTGCAATATTCCCCTGCCTCCGTAGGAG
+
7/**'.)$%$'+).5+00/22//%((*&--.//0+*)183-)/&&'(,-//15695724-.,,,/'&(&,01/0218253,*./00,2.+7+-%())'56630)(%''(*028707333421.21,-6&$962733955:,'*.(-.4847:76779:7/+,*:)$,/+.-3,.-:.-&)*/95)(&'(+30/1-28(+'&(,,)*-630,+00'&.(&%&%%*132;<2.:1.2:2/1-.37,/53633(/%*'*...-.+/533-)*3-43;-$(%',+*-..3-+)&'/32*&&)*+%-/00,/0.)+/.51:7/.2(577-;60,6931/$%*&%,///'1.-0,&()+02..2.,.123874-5,+102/877455171103,-*.-&+182:45343444959.5//$$$6(,1*+)&*,+..',.-/./047984-3438877;497656915:460/&,().,,-36+.//.+%3/+885644.80;/+',,*1+**.06**/5-:9:;8369730-,(+5.,,.32/1.*()*+301363*)+.+1;594,'()(%)13,.611.4-/-3+,*+.31)'+07385;-*))&(''/,;<0.91.0.+*-*)-(*&$(*994'-377397940/1103366151/.11+)$-*(1+/'('*(/-)&11)593/((+029/2+248<866709;4(*'//0179687063.0&+*1/2230:11651/52,&.*7:7.*.+,29..,,12::94444472334011/04))*++./311002372250+(-*,5<9:072+,**(.4344,/*18.),:76000..1*.,.0.05+/..*('+'++0*,+27484:368;7$&%.1%1))*++1+,3-)-+$$&)&$'*'*&,8.,,./,74*&*--0066357<79;99:8:871+73-/-77,*,.065/1'/(%'(.43560+,/,2845862-0)*6;35/8-,+.,3(*()*67;22260923,)*(%('&-.,*.6343.5/./4803-*'384/330/,0,7:-),,,,2('.07/.')&()9.--,-(+,*-)*,3300233435./000-854++2-%.'))4100+88,'(%)'(+-+++'.+$
@4a63bf24-11ff-40bc-9aee-21cfe107a39f ch=128 read=86062 start_time=2019-12-13T01:10:17Z barcode=BC01 runid=2c9cf7bc05858273f10e7d7ec552fc0bd742dc3e
CCGGTTACCTTGTTGCGACTTCACCCCAGTCACGAACCCGCCGTGGTAGCGCCACTCACTTGCCCCGGTTAGGCTACCTGGCTGGCGGACGCTCCCATGGTGTGACGGGCGGTGTGTACAAGACCGGGAACGTATTCACCGCGGCATGCTGATCGCGATTACTAGCGATTCCGACTTCACGCAGTCGAGTTGCAATTTCTGATCCGGACTGACTGGTTTTATGGGATTAAGCTCCCCCTCGCGGGTTGGCAACCCTCTGTACCAGCCATTGTATGACGTGTGTAGCCCCACCTATAGGGCCATGAGGACTTGACGTCATCCCCTTCCTCCGGTTTAATGCCGGCAGTCTCATTGATGCTCAACTGAATGTAGCAGCTAATGACAAGGGTTGCTCGTTGCGGGACTTAAGCAACATCTCACGGCACGAGGCGGCGTATGCAGCACCTGTGGTGCAGGTTCTCTTTCGAGCACGAATCCATCTCTGGAAGCTTCCTGCCATGTCAAGGTGGGTAGGTTTTCGCGTTGCATCGGAATTAAACCACATCATCCACCGCTTGTGCGGGTCCCCGTCAATTCCTTTGAGTTTCAACCTTGCGGCGTACTCCCCAGGCGGTCAGCTTCACGCGTTAAGCTTCGTTACTGAGAGAACTAATTCCAGCCAGTTGACATCGTTTAGGGCGTGGACTGCAGGGTATCTAATCCTGTTTGCTCCCCACGCTTTCGTGCATGAGCGTCCAGTACAGGTCAGGGAGTTGCCTTCGCCATGGTGTTCCTCCGCATATCTACGCATTTCACTGCTGCACGCGGAATTCCATCCCCTCTACCGTACTCGCCCATGCGGTCACAATGCAGTTCCAGGTTGAAGGCCAGTTTCATCTGTCTTACATAACCGCCGCGCTTTGGCAGTAATTCCGATTAACGCTCGCGCCTACGTATTACCGCGGCTGCTGGCGTAGTTGGCGGTGCTTATTCTTACGGTACCGTCATGGGCCCCTGTATTAGAAGGAGCTTTTCGTTCCGTACAAAAGCAGTTTACAACCCGAAGGCCTTCATCCTGCACGCGGCATTGCTGGATCAGGCTTTCGCCCATTGTCAAAATTCCCCACTGCTGCCTCCCGTAGGAG
+
/*,+0;45819..0%).248<82702**+973851*73-)553514+.*,,10&))0$'*)(,.,+/17324;78465+%##%'*')-'*(,,22.&)))%'(++01;9869-,+,*/173..0***+&.41657<:57:793;444:999865+,.-/3--/113608;484/00:0+,.//00030043020,-.)%'(./1)0.1*((*-78</:;3-0451*1&'%$(/-779/-/1345862./-.'181/15586683.7;363336665541120-%,036.*.01+)(*027:**,(/1./:0//70547,803.*/63155/-44''&**16'1-,-620-'(*+,516901)//7295535...%**.-.-,0..(0,-0)-+/26:4(209.*-()'#%%$')013.&'*&')+'%/)(('$&$).),*+,-:8651((/(/*+15;675067/+,..-/)*111--.487663-0%(*5++*.,5,)())*+,0.37,*&%*.8;809991:///36*)+(/-4:,21**+,9798602/,.2.133:4:50-..+*1258910(-,0/.56<:83(12/4113+++0011715*(,-*.331,+/1820011-4..%&&+2//80,03/,$*&/*+40310/*(&+/+,-1/*/,245462,*0.+-1-4-)+$'%-.+1-./67:486./59--7/954+,+(+-52.03011114.130.'&(0.31::89+-,)$'.-*3816:59,+)&,,-+6-0-38012379998:69+9;*,$&*',+),+-01/+.,/34400052-+2-13:4.(--0$$&)-5241521358:),0/07.0*&,0/))/(0*3*%*-9/0235636060-,010749(,((+'))-'$$(%))0*6..''(/3/724588/1&+)''3-1,/6/395406.0-,+0(()*'/-3)/-*.)**5+/89/01*.19657:757%&095-54-*-1,3/.-/4*+&('8;<,12774723886;9(*.096:3//2.58.),),*024:6787441*$)&&(/-258112./..(%*&'.80.31:;--4339/;97332:;4-/.--//1:-8:,,9-*(,$
@3f4524f2-4189-42d6-9dea-6f355354ed82 ch=120 read=79757 start_time=2019-12-13T01:10:17Z barcode=BC01 runid=2c9cf7bc05858273f10e7d7ec552fc0bd742dc3e
CTCCTGAGAGGCAGCAGTGGGAATATTGCACAATGGGCGCAAACCTGATGCAGCCATGCCGCGTGTATGAAGAAGGCCTTCGGGATTGTAAAGTACTTTCAGCCAGGGGAGAGGTAAAGTTAATACCTTTACGCTCGTGACGTTACCCGCAGAAGAAACACCGGCTAACTCCGTGCCAGCAGCCGCGCGGTAATACGGAGGTGCAAGCGTCGGAATTACTGGGCGTAAAGCGCACGCAGGCGGTTTGTTAAGTCCAGATGTGAAATCCCCGGGCTCAACCTGGGAACTGCATCTGATACTGGCAAACGAGTCTCGTAGAGGTAGAATTCCAGGTGTAGCGGTGAAATGCGTAGAGATCTGGAGGAATACTACCGGTGGCGAAGAGCGGCCCCCTGGACGAAGACTGACGCTCAGGTGCGAAAGCGTGGGGGGAGCAAACGGGGGGATTAGATACCCTGTTAGTCCCACGCCGTAAACGATGTCGGCAGGTTGTGCCCTTGAGGCGTGGCTTCCCGGAGCTGGGCAGAGTCGGCCTGATGCAGCGCAAAGTTCAAACTCAATAAGATTGACGGGGGGCCCGCACAAGCGGTGGAGCATGTGGTTTATTTGATGCAACGCGAAGAACCTGGTCTTGACGCTCCACGGAAGTTTTCAGAGATGAGAATGTGCAGCCTGGGAACCATTAGGACAGGTGCTGCATGTCGTCAGCTCATGGATGGTTAGAATATGACAGGCGCCTTGCTCATTGCCGTCAGGCAGGAACTCAAAGAGAACTGCGATGATAAACTGGAGGAAGGTGGGGATAGTAATCATCAGCCAGGGCTACCACACATTTCTGGTGGCGCATAAGAAGCGACCTGCGGGAGAGCAAGCGGACCTCATAAAGTGCGTCGTAGTGGTTGATCTGCAACAAACTCCATGAAGTCGGAATCGCTAGTAATCGTGGATCAGAATGCCACGGTGGGCCGTTTGACGCAGCACACCGCCCGTCACCGCCGGGTAGTTTGCACCCGAAAGAAGTAGAGTAACAACCTTCGGGAGGCGCTTACGCGCGTTCATGACTGGGGTGAAGTCGTAACAAGGTAACCGGAAGATAGAGAGCGACGAGCCGTGGTTTAACTGAACACCTAACCTCTTCCAGCACCAGCAATACGTAACTACCACC
+
+*,'$$$(&+,.,/0++0'0/).-.7/.-123;:49/-*.58-39323050.$&%)*'6744344757773+.-//49988*62'+*)+.3+&3(*.7++))*&#/5.+')&**)-4,.-8/9.*/0+0&#&(*32++)*..11-273*,)).,$0*-/00/-/-.0,))++.0134'*74367/1-).20.5//021-03+468535---%,*&0+014:;9980550*,-*%*()')(('43;332:43./9)'*.0003/43--8;5*8:8874)1623;8272466510&&''$,'*9733%.&%-/02679/0'/-)$&.0.00'(7:411+-./89../,*00423.....6370-1.+72-,%%.-.//&22,1,*$'',6,766/)0469624.0.*,129:7:13,,,)+')()*.-/.60.,(**19+2%,703,,.2'',)$1:,,.)*)*/32)*4358-.,22/../.,--&+(+0,:...4:2/2**0+++,583..%'',)'(')%'%%&&%&($&#(&#&%$%'''))*'&%()1'-.)(*',(%$*&,..6381'*7:315'()-.+*(*+202.(--06224356.($&%'(1272*)((&''&)%)*((12+1*+&-&()/60.,)&((+39/3.+*+--/,+)+*.714(()+(+0*1,24)1*+(/+-+*/.00930)&(&()24/-/0/%()%%((**)#&%####%$$#))''&$$%$%%'$&&%$#&&$%'(&$/*-/.2326+)%''&)0**%$&(*-3:7556.+.,*.,+.+0703.(&(+-/24'(%$'7/./.,,**&&('*)+0''))&$$&%#%$$))$()%)+-1-)'$+-'&(',-18/119483450-25+-435753.4+-+*0++*(*,.--+)'&-2+.09./*.,++-&0&,.1143%+(-,,,+,1:644*,.:88:5-/,35'.)*-'**&'#$$%%'(')&***-5-/+.+,-(,**/&%$%,3.&(%/)%$0/+%'&%$&%%&')%'+*.(,/.&23+-6-+/()$'&(&((.786422-+/1.(*)/***7*1()--5(3,399:5//.-13.(((&(,976)(++(+,&)&.+.**%'&)**/)#$'$('+.36,++,,020451;0.//0)(()$&&#%#
@da11c696-9bb0-477f-82f2-372ca40c9f0f ch=192 read=80920 start_time=2019-12-13T01:10:16Z barcode=BC01 runid=2c9cf7bc05858273f10e7d7ec552fc0bd742dc3e
CCGGTTACCTTGTGCAGCTTCACCCCAGTTGTGATTCCACCTTCGGCGGCTTCTTCCAAAGGTTAGATGAGTCGGCCGGGCGTCTCAACTCCGTGGGTGTGACGGGCAGTGTGTATGCAAGACCAGGAACGTACCGCAGCGTTCTGATCTGCGATTACTATTAACTCAGCTTCATGTAGGCGAGTTTCGGCCTACAATCCGAACTAAGGTAGCTTTGGGATTAGCTCCACCTTACGGTAGCAACCCTCTGTACCCGACCCAGCACGTGTGTAGCCCTAAGCATAAGGGGGGCATGATGATTTGACGTCATTACCTTCCTCCAGGTTATCCCTGGCAGTCTCTCTAGAGTGCTTAACTTAATGATGGCAACTAGAACCAAGGAGTTGCGCTCGTTGCGGGACTTAACCCAACATCTCACGGCGGCTGACGACAGCCATGCACCACTGTCACCCAATGTCCCCGAAGGCTCTCGATTAAGGAGATGTCGTTGGATGTCAAGCAAATTAAGGTTCGCACGTTGCTTCAGATTAAAACCACATGCTCCGCTTCTTGCGGGTCCCCGTCAGGTCCTTTGAGTTTCACTCTTGCGAGGCCACTTCCCAGGCCAGATGCCAATGCGTTAGCTACGGCGCGAAGGGTAGCCCCCCGACACACCTGGTACTCATCGTTTGCAGCGTGGACTGCAAATTATCTAATCCTGTTGCTCCCCACGCTTTCGTGCCTCAGCGTCAGTATCGGGCCAGTGAGCCGCCTTCGCCACTGGTGTTCTTGCCGAATATCTGCAGATTTCACCTCTACACTCATGATTCCACTCACCTCTCCCGAACTCAAGATCTTCGGTATCAAAAGCAGTTCTGGAGTTGAGCTCCAAGTTTCACCCCTGACTTAAAGACCGCCTACGCACCCTTTGCGCCCATTGTTCGAGCAACGCTGGCCCTTCATGGCTACCACCCGCGGCTGCTTTGGCTGAAAGTTAGCCGGGGCTTGATCTTGCGTACCGTCATTATCTTCCCGCTGAAAGGCAGCCCTAGGGCCTTCATCACTCCGCTGGCATGGCTGGATCAGGCTTGCGCCCATTGTCAATATTCCCCATACTTGCCTCCCGTAAAG
+
22&--4+.101&-$)%)*.3.-899/0,5*&''&.+-%&.(***),-.2/286708+93)*3*4///5&&'+,*21.,.*,(-015.+0221+.*).0/5322'/30+0220-.--*3380/25,.4/-,&%(.0+/%&(&*0.766887896140-)())).,/,**'),61*1**++1/..,8;.*'.7..+*(*+0'&*423))'&%&%()/0/34-.1,*+).((.030'-&+%%-,1-4;73522/,0/*+..'&',-/0///-+,)+11)*16-/-/87(0729.55:332116;6/01-40&($&+85;:7,.&'+'1/+,48../:201610/-/0,*%&,%$&&++*),),)*+.,5/.101.%&.0'3++.&+4833244555;14.94/,2,/)/0*-&01//)(&(-+*,)*,1,12382+41-+&(%*//11277(6)'*+,'6608+&'%'$&&*(-0.2/23)4).///-*&0/11/-*/.-)&('+')((().0-,*(%'(.-*',,.*++4,0:9/23(.(*)(+--&*.*%$$%%'*))+34*%*+&(%(),+.()*-.;74,-//1222-)&''%%*03.,)&.(,(%*''%*%'*-(0,0+)*,,%.-4.&.&%)'--,.*4395/-'))*.)-2**&,+/022872182%./2555595/.+(**,+4/200-51342-/-&+*898.010..40/1828534223324222289.2*-/,,220/65,.52:88::23551623;514',**)1.054&$.&'*-9:0.56.03&2/203')('3822-../(*/,/,391*+8128.-++,-981*32451.79,+,-39;610-%'5-+)00*5+++/.9,-.741))*+&%%(,-..-2'+011413205(-0'$''16-%'(&,//*+-65/5*)(%$)''&-&%*'('(&('$-)*+548700+-))+&%$%).+-,70/19.8.*,,*&&&%&&'()'$)*)+-.192227174)$%%%()(()+*(08*)%2/6..+.,.40..-/%%'(+,-+.-*).1:873/,3//8.00/;:00810134356.8571((((,**.2//4,-+--'*
@d79f6b76-603c-422d-9193-4129919b8ba8 ch=185 read=77231 start_time=2019-12-13T01:10:25Z barcode=BC01 runid=2c9cf7bc05858273f10e7d7ec552fc0bd742dc3e
CTCCTACAGGCATGATGGGGAATATTGCACAATGGGGGGGAACCCTGATGCAGCAACGCCGCGTGAGTGATGAAGGTTTGGATCGTAAAGCTCTGTCTTTGGGGAAGATGTGGCGGTACCCAAGGAGGAAGCCACGGCTAACTACGTCCAGCAGCCACTTGATAATACGTAGGTGGCGAGCGTTATCGGATTTACTGGGCGTAAAAGGGGAGCGTAGGCGGATATTAAGTGGGATGTAAATGCGGGCTCGATTGCTGCATTCAAACTGGTTATCCAGGTGCAGGAGAGGAGAGTGGAATTCCTAGTGTAGCGGTGAAATGCGTAGAGATTAGGAAGAACACCAGTGAGGCGACTCTCTGGACATGACTGACGCTGGGCTCGAAAGCGTGGGGAGCAAGCAGTTAGATACCCTGGTAGTCCACGCCGTAAACAGTAGATACTAGGTGTGGGGTTTTCAACACCTCCCGTGCCGCCGCTAACGCATTAAGTATTCCGCCTGAGGAGTACAGTCATAAGATTAAAACTCAAAGGAATTGACGGGGACCCGCACAAGTAGCGGAGCATGTGGTTTAATTCGAAGCAACGCGAAGAACCTTGACATCCCTTGCATTACTCTTAATCAATCCTTCGGGGACAAGGTGACAGGTGAACATGGTTGTCGTCAGCTCGTGTCGTGAGATGTTGGGTTAAGTCCCACAGCAGGCGCAACCCTTGTCGTTAGTTACTACCATTAAGTTGAGGGACTCTGCTTGAGACTGCCTGGGTTAACCAGGAGGAAGGTGGGATGACGTCAAATCATCATCCCGCACCCATGTGAGGAGCTACACACGTGCTACATTCAAACGTTTGAAGTACGTACGCGGGGCGGGACTGAAACTTTAAAACCAGTCTCAGTTCCAGTTCAACCAGGCTGAAACTCATACCACATGAAGCTGGAGTTACTAGTAATCGCGAATCAGAATGTCGCGGTGAATACGTTCAGGTCTTGTACACACCGCCCGTCACACCATGAGAGTTGGCAATGCGAAGTCCGTGAGAGCTAACCGCAAGGAGGCTGGCGGCCGAGGTAGGAGTCAGCGGTGGGGGGGGGTGAGAAGTCGTAACAAGGTAACCGGAAGATGGGAGCGACAGGCAAGTAGGTTAACACAAAGACACCGACAACTTTCTTCCTTTCCAGCAATACGTAACTAC
+
/16/+)3%/,()-,,)+,,)))+'+1))&*+3006415.**2-6111.1')%$$+6*),5-014(()*)*.(+4**.1)$5*8859/2)*+-56683/12*37,*))+-,./0,(1.)1/*+1,2*+)*++04-0-1/1053+*+('%&&'%)+0,&'(%)$.-.,,/55/6/--8-('1-4.2)*+***074..56979673;5**15-&--2999485.,,&(,11163773431&./*(0&10++2-&,()+411028/(4555:9651/4+,+**14430,*)05-+**,-30514/1,%'.,*'++'021,02,,1861+,+*4+,/-,1+,2328623+%&(((+)./44..-4-0/+)'*+/0.-.//,*'+/'+))),/2814-&'//8'-+.*4-+.017;4019966/91*,138316863%))('+)('))08455(43-,46*1.2./2971:+,0..,$'*()),.+'%&)+..)*+-5.5038+-%-'&%)'+&()3'&/.,+-&01360069<+0+/2251/5-087/4;5*+',.,*))+0+0(./2/-,.0,:8295:3*-,(,7170.+-,*0&'&%%).38827-0,,,/10--/22715//*/-16)03'3:/8785-401272//..,/-,*)64923358735565*,&''&(()+3487;(603:162177'$'&#&'&0--./-28-/,'+7.4//,30-,**/75371-)5**$,65.532/***))'(-357784/5,0,1*2829:,/5,2///,55.3::9886582/4697,+-0)%,),-2,//++())%(+5*)''$',3-('%''*+(*.'*&.0-((')'#(&(%'&%(*,&%()%%(,,.62,08//212.244675:134,+&%(.-+(&'''+,-)+.3*(-)'&+.-**&%&,))+117/--6+++./1/202),/1:492./22776,0(321185683782'/25/3/+,..21/07-.81035+203566.+*&(/1)+*+,*')$&((*98120*(()*20:1/)**(2**+'%%&/.19961-+**),)$%(*,*-*'.(*)%&)+-+.+,%+((,65895953,0-*../,506)(*(1(%''&().76720,.-0/5.4/5/2/5+*/049;:901-*-7/-491%%)'')&&''')'3.*-')&$$
@591dead6-6faa-462f-a45a-1fc035950553 ch=445 read=64315 start_time=2019-12-13T01:10:22Z barcode=BC01 runid=2c9cf7bc05858273f10e7d7ec552fc0bd742dc3e
CTCCTACGGAGGCAGCAGTGGGAATAATATTGCACAATGGAAGGCTGCAAACCTGATGCAGCCACAGCACCCGCGTGTATGAAAGAAGGCCTTCCGGGTTGTAAAAGTACTTTCAGCGGGGAGGAAGGGTAAAGTTAATACCTTTGCTCATTGACGTTACCCGCAGGACACAGCTGACCTCCGTGCAGCAGCCGCAGTATTAATACGGAGGTGCAAGTGTTAATCCACTGGGCGTAAAGCGCACGCAGGCGGTTTTGTTAAGTCAGATGTGAAATCCCCGGGCTCAACTGGGAACTGCATCTGATACTGGCAAGCGGAGTCTCGTAGAGGGTAGAATTCCAGGTGTAGCGGTGAAATGCGTAGAGATCTGGAGGAATACCGGTGGCGAGCGGCCCCCTGGACGAAAGACTGACGCTCAGGTGCGAAAGCAGTGGGGGGGCAAACAGGATTAGATACCCTGGTAGTCCACGCCGTAAACGATGTCGACTTGGAGGTTGTGCCCCTTGAGGCGTGGCTTCGGAGCTAACGCGTTGAAGTCGACCGCCTGGGAGTACGGCCGCAAGGTTAAAACTCAAATGAATTGACAGGGGCCCGCACAAGCGGAGCATGTGGTTTAATTCGATGCAACGCGAAGAACCTTACCTGGTCATCCACGGAAGTTTTCAGAGATGAGAATGTGCCTTCAGGAACCGTGAGACAGGTGCTGCATGGCTGTCGTCAGCTCGTGTTGTGAAATGTTGGGTTAAGTCCACGAGCGCAACCCTTATCCTTTGTTGCCAGCGGTCCGGCCGGGAACTCAAAGGAGACTGCCAGTGATAAACTGGAGGAAGGTGGGGATGACGTCAGAGTCATCGCAAGCCCCTTGACCAGGGCTACACGTGCTACAATGGCGCATACAAAGCGACCTCGCGAGAACAAACTGGCGGACCTCATAAAGTGCGTCATGGTGGATTAGGTCTGCAACTCGACTCCATGAAGTCGGGATGTATTTAGTAATCGTGGATCAAGAATGCCACGGTGAATACGTTCGGAGCCTTGTACACACACCGCCCGTCACACCATGGGGTGGGTTGCAAAAGAAGTAGGTAGCTTAACTTCGGAGGGCGCTTACCACTTTGTGATTCATGACTGGGTGAAGTCGTAACAAGGTAACCGG
+
-123/.534',.+*330-0/;8290//,).///355.,-,&&('''&%)1)031/,.(.0')''&**+*11('+,.0678219*'*/+,.1(00(.7621(',/*''(/,48/-+0/*8;-,.-+),,+)*48.183821..(0-,-50&&)+)00-5.-61+,(23/.''%')+-%,1-.424585311+60')%&**1*.'+,3.4*-,*+48:5587517,,#,+45<:4346;9-25.',(-116:-78<<042928079./34.-),01..81,'5874//,,+*1--/12444471..011/7(',,()+-*+,-287:4+&-00./**)*0-.*12,*-)*-0:8,)**(4503.*++,,11<3141,30296/2,0,)'**,+838671+/366)*+*(*($)$++.-5-2,,+('%&%)(&+0*++*/,+12<79,57)2+,*3458:+,181***,2,.47<:;;<51/...2.,))*-,3'+*--.0+:6+&(')*00-2428536.&+)*,-.0--/3-5%'&()5339:33.)*0,(&))1*1/:.126)2.3**+)&',,9711,3/3-15',174-5/,,.30+(),*%')&.'*+86;9284:31(..620211,*,(-05:7933.&&'('%&&.(*'''(*.2:36*)*,+.-+()1+$(),423/(3766993/-+.)3%'*8435,///-:652544240,/02'2(.3+,.19912.3*336;321/6/&'&'),+.2/27417334('.))2,-8<532*0,-4-520-4..-,464;-2/*,./99:92-,**+146778:/-2-5/250:9116530*)),&()/6586()%%'012)))),520:462/,-'*&))*)(&+3.0:9453239,,)'%326:9;540,+&&&&,('#&&%)1,02/312496240////'30.(++(.3*)0/0345.',-,-)//47(*..2./2*4)+,&+%('&('(+000011800.0(*3977:1-.'4466<:9:5,++(*(*,%('&(**)*(-,/0&'(+*+//2/2:7924/))'.524*+,34(')'(*2370/%'&%+)(()+-0'(/*32/4/.46&.+46-.346;693122115,)*.2126245888619467660+
@68e9f696-5758-44e3-8b53-a2fe414be342 ch=185 read=77225 start_time=2019-12-13T01:10:20Z barcode=BC01 runid=2c9cf7bc05858273f10e7d7ec552fc0bd742dc3e
TCACCCCAATCATCAATCCACATGGGTAGCTCCTTCGCGCGGTTAGGCCACGGCTTCGAAAAGGGTGTTATCAACTCTCGTGGTGTGACGGGCGGTGTGTACAAGGCCGAGAACGTATTCACCGCGACATGCTGATTCGATTACTGCTGATTCCAACTTCATGTAGTCGAGTTGCAGACTACAATCCGAACTGGGGAATGGTTTTATGGGTTTTGCTTCACCTCGCGGCTTCGCTTCCCTCTGCACCATCATTGTAGCACGTGTGTATTTAAGGTCATAAAGGGGCATGATGATTTTGACGTCATCCCGCCTTCCTCCAACTGTCACTGGCAGTCTCGCTAGAGTCCCCAACTTAATGATGGTAACTAACGATAAGGGTTGCGCTCGTTGCGGGACTTAACATCTCGACACGAGCTGACGACAACCATGCACCACCTGTATCTCATATATGGCTATCTCTCCATCTCTGGAGCGCTGAGTATGTCAAGAGACCTGGTAAGGTTCTTCGTGTTGCTTCGAATTAAACCATGCTCCACGCTTGTGCGGGCCCAAATCAATTCCTTTGAGTTTCATTCTTGCGGATGTACTACTCAGGCGAATTGCTTATTGCGTTAACTGCAGCACTGAACTTTGACCAACACTTGAGTACTCATCGTTTGCGGCGTGGACTACTAGGGTATCTAATCCTATTTGCTCCCCACGCTTTTCCGGGACTGAGCGTCAGTTGCGAACCAGATCGTCGCCTTCGCCACTGGTGTTCCTCCATATATCTACGCATTTTCACCGCTACGCATGGAATTCCACGATCCTCCTCCTGCACTCTATGCCTGGTTTCTGCATGGCTTACTGAAGTTAAGCTTCAGGCTTTCACCACAGACCCTTGCTGCCGCCTGCTCCTCTTTACGCCCAATAATTCCGGATAACGCTTGCCACCTACATTACCGCGGCTGCTGGCGTAGTTAGCCGTGGCTTTCTAATAAAGTACCGTCCGCTCAATACCATTTCCTGTAGCCGCCGTTCTTCCTTTATAACAGGAAGTTTACAATCGAAACCTTCTTCCTTCACGCGGCGTTGCTCGGTCAGGGTTCCCCATTGCCGAAAATTCCCTACTGCGCCTCCCGTAG
+
1.-.762-2252125;096)+(&&+()'++-0)))*(,/01555,*-'''**-+./;/361)&).%(*+-.:.*/-,,-,.5///988:6993..*+-,7568:-944/'-)-(#()27223;/11307::;:4(0((''*-+,/+*''*856*.',.11..088574/,01/,*%'+.2246;:50/180+()+*)/,**,1;,./192/::6)12:3211*'%%(/*+6-*+.10:4011++'*2/57+8,((())*4003,*'&&'&)&1)324/.5)++43,33.///,531,()*./69-:4*(51.80/,1+.,*-),3984240/164/6544*-+-.-32,,*(+'2(().)+24363437001040.3/13/-,/.255:2*--3-)+)3+2/21+-)--353311.//3326/14;8:998:<8680*&)+-29,-2301,4255975443178:30../%&'##(%%()+9456+'')*+-4..7825,61;889624339,0194.3.7.881')*)+//0,))%*+,,--1&+7/5.-35/0/32810,35/)*.:.,39<552/02:24420-.&()+)31**+),*%*/*.170101;140433.12*1,,+.(&(%)++(..-%'+'&$&*((,/271/,8+&+/731-+.(+7561-('$,(,3(+3552*'+.,*--.9:0+00416;/,,3;:314-*)6678593:01**,45-.28711..683/-,074568;98:935/3.%*+-232-*/,/-*2;:0038./1,)%(&)+--+2..)')+,-3-,*1..100.*,+,0-.03;78689.**(($&&%$%%&*614/-917,'-6+8.45,3:0,341./,-./7-1.,+&'-.+..,+,,283.77//7-,'',4,-215.-11175,(&$&&(/4-/6014/7+,02+.-/-06444-+*-.38442734748003-,)2.459/',-36507)&,2+(%&(19+6;+330.(((+-/2:/9.)),-105.,*200+-'*)(,98--//3-)15.566:7606-1:7+1.1+854494443-./0%0///-5:;/,.801/,05827907*(+33/000461:60064
@1d3e86e5-cc5e-422d-979a-06fc3ccee177 ch=32 read=46647 start_time=2019-12-13T01:10:35Z barcode=BC01 runid=2c9cf7bc05858273f10e7d7ec552fc0bd742dc3e
CCAGTTACCTTGTTACGACTTCACTGATCATAGATCCACAAAGTAGTGGCGGCGCCCTCCCGAAAGAGTTCGCTACCTACTTCTTTTTGCAACCCACTCCATGGTGTGACGGGCGGTGTGTACAAGGCCCAGGAACGTATGCCGTGGCATTCTGATCCACGATTACTAGCGATTCCGACTTCCTTGAGTCGAGTTGCAGACTCAATCCGGACTACGACGCGCTTTATGGTCCGCTTGCTCTCGCGAGGTCGCTTCTCTTTGTATGCGCCATTGTAGCGTGTGTAGCCCTGGTCGTAAGGGCCATGATGACTTGACGTCATCCCACCTTCCTCGGTTTATCACTGGCAGTCTCGCGCACAGTTCCCGGCCCGGTTCGCTGGCAGCAAAGGATAGGGTTGCGCTCGTTGCGGGACTTAACTTAACGCATTTCACAACACGAGCTGGCAACCCAGCCATACGGCACCTGTCTCACGTTTGAAGGCACATTCTCATCTCTAAACTTCCGTGGATGTCAAGACCGGTGATGAGTTCTTCGTTGCATCGGAATTAAACCATGCTCCGCAGCGCGGGCCCCGTCAATTCATTTTGGTTTGTACTTGCGGCCATTGCTCCCCAGGCCCGGTCGACTTAACGCGTTAGCTCAGAGCCACGCCTCGGGCTGAAAGCCTCAGGAGTCGAGCCATCGTTTATGGCGTGGACTACCAGGGTATCTAATCCTGTTTGCTCCCCGCGCTTTCGCACCCTGAGCGTCAGTCTTCGTCCAGAGGGCCGCTTCGCCACCGGTATTCCTCCAGATCTCTACGCATTCACCGCTACACCTGGAATTCTACCCCTCTACGAGACTCAAGCTTGCCAGTATCAGATGCAGTTCCCAGGTTGAGCCCGGGAGGTTCACGCTTAACAAACCGCCGTGCGCTCTACGCCCAGTAATTCGATTAACCTTGTACCCTCCGTATTACCGCGGCTGCTGGCTGAAGGGTTAGCCAGTGCTTCTTCTGCGGGTAACGTCAATGAGCAAAGGTATTAACGCTCCCTTCACTCCCGCTGAAATGCTTTTAACCCGAAGGCCTTCTTCATACACGCAGCGCGCCAAACGCATCAGGCTTTGCGCCCATTGTACAAATATTCCCCTGCTGCCTCCCGTAGAG
+
7+$)(1'-3.30/8./1156:2-.'&&1811,+344((+/2+*+(-**+)(**,778/81,**1+($)16,/010785.4481//,((#')+.6,((()(')+547577:5<:4370/-+204:85868+&,,&)*$&$&$*-.3.4/+1810233/+&()-03//1002)%17/1//34:5),+((0/1(()8/+,((0%''&((2.637:97698850%-11*&%')+,3/-1-*+./4530.(,),+.2485632:5138:7668;589,(()+()*/*'',+70+-8790510-694935/./,*+*0.34854415:7.48:;8823'30:+/0:787452'+-'%$$$#&$$&*2.6:/+217,'2,/)*+,+)%,*-/8-2/44.-,*.3/0/76632932.:32/,/)+&&',,,&'&-2..00200(-)&)*+0%($$)%'(*,1.206)412184476//&(+*/.,.1/4.++.1;7332/1851+),)+73:8:;<::77965674,'&%&%&$%)059::8122003351-0,-//:478.+-3331%+'&''()010:8.)/1)6/:661;:+01+2+'(')-,,./918'3')+047;2./4-1,'-8866425262773620.0/3&*)'+6/446977'-*)%$())&-,'*%',&))))()./,-1((,'%&%)*,.06+,..27.31.0//2-/822-/32:9*+)/:9*$*(*-:1124/2:(),15:919*/057:95/8)*+(0422+&*.+989;569'+,(*.+.*.()*/.,+,*,003-6:+*.3,/733117235,1-4*,,.8/.+21/23256533%&%)-8*-7234.25245979/77<6:312829,*219'())'('*3-'-),/0000*-5/4&(+()))$%(*8340-11(+//356/.+4,*(***/,/,052.089:.6.,25.-.122778/,'((&&-13/6./09*6624696:<9864/10./921580232-8059(,),+-1.'+%((-1'0:5+,*::+*65,/.&)')+33(-&,-'$((+42;9<9997'.*,),*,%.-)'&&'%'*,*+,02*//-)11,.3/;:*-5/.(--,&&)-022.*./29358-70)*304&%
@723751e4-ff38-460f-b901-50b5c6ccfe7b ch=66 read=54184 start_time=2019-12-13T01:10:45Z barcode=BC01 runid=2c9cf7bc05858273f10e7d7ec552fc0bd742dc3e
CCGTTACCTTGTTACGGTGACTTCACTGATCATGAATCACAAAGTGGTAGCGCCCTCCCGAAGGTTAAAGCTACCTACCGCTTCTTTGCAACCCACTCCCATGGTGTGACGGAGATTATTATTACAAGGCCCAGGAACGTATTCACCGTGGCATTCTGATCCACGATTACTAGCGATTCCGACTTCATGGAGTCCGGTTGCAGACTCAATCCGGACTACGACGCACTTTATGAGGTCCGCTTGCTCTCGCGGTCGCTTCTTTCATGCCATTTGTAGCACGTGTGTAGCCCTGGTCGTAAGGGCCATGATGACTTGACGTCATCCCCACCTTCCTCAGTTTATACTGGCAGTCTCCTTTGAGTTCCCAGCCGGACCGCTGGCAACAAAGGGTAGGGTTGCGCGCTCGTTGCGGGACTTAACCCAACATTTCACAACACGAGCTGACGGCAACCATGCAGCACCTGTCACGGTTCCCGAAGGCACATTCTCATCTCTGAAAACTTCCGTGGATGTCAAGACCAAGGTAAGGTTCTTCGCGTTGCATCGAATTAAACCACATGCTCCACCGCTTGTGCGGGCCCCAAATCAATTCATTTGAGGTTTAACCTTGCGGCCGTACTCCCCAGGCGGTCGACTTAACGTTAGCTCCGGAAGCCACGCCTCAGGGCACAACCTCAAAGTCGACATCGTTTTACGGCGTGGACTGGAATTATCTAATCCTGTTTGCTCCCCACGCTTTCGCACCTGAGCGTCAGTCTTCGTCAGGGGGGCCGCCTTCGCCACCGAGTATTCCTCCAGATCTCTACGCATTTCACCCGCTACACCTGGAATTCTACCCCCTCCTACGAGACTCAAGCTTGCCGGTATCAGATGCAGTTCCCAGGTTGAGCCCGGTTTCACATCTGACTTAACAAACCTGCGTGCGCTTTACGCCGGTAATTCCGATTAACGCTTGCACCCTCCGTATTACCGCGGCTGCTGGCTGGAGTTAGCCGGTTCTTCTTCTGCGGGTAACGTCAATGAGCAAAGGTATTAACTTTACTCCCTTCCTCCCCGCTGAAAGTACTTTAGCGAAGGCCTTCTTCATACACGCGGCATGAAAACACATCGGGCTTGCGCCCATTGTGCAATATTCCCCACTGCTGCCTCCCGTAG
+
5812921/6..14**+()(+-09842)))2712032541654.--.8,.')-1210-30+*..5-5*2+&))+/51*3/-.30-7:4+./)33/)*,-92/067335729('$&#)')(*).+,-;9535<+-48.561345<:995-,(*,,,7..,/.11+-./26..*(**'-1:150//.,20576/-..'),(7-65998892;/:'7,22.*,-.-+1.,020-00213690.*8)*+11.4,),)'%&)/.'(&'%%%&,-*::*)*+,-,0005+($()382.39:825/.*44650.,-/,+())*,647893359,-2:07/2+4+*-:0+.%.*+2.//989:5392/0372..))/14499:;477191.301;,065.)+*)+2++*++/26658564<:5-.+,'+'%'*+,18,+).,',+-/16455454463'171515+3444:5/-,(+2:9;77.+.41.-)+,041,-/2588/-053,12618779<;;78553,-493.)0+46,73;:9<1//.,611188/.1224;75;///.01136239,).*)*57&84857-+..+1(1,5.25;90.**+881/-'%$&%,)/++.,*(1.,+.046&/1533/416151622*./0+2..1++0**/28961/670//100014(:-+22433./2.947*+++1..117+*'%'+*2,,-5032038:84<3'''&(('&)(*287415/4:001)242245669<;558-.-673237252020/29016('(),8778*+%$$0/224-,-./26;71*/.)',,***+2/25'&&*+622::62,)('"$('1/24640&('&'32-92557*/.124499;87)*/7/:00147))*(3.-,-.044331203238:/11..8686/.(('&'0*+)%*./396:0,*0..04526.,,+263/02+31283375305012;/;,($(*%)09110,'),&&,0-5;9221/0('*12/22-3.,,,,8:)+.-//00))215-,,+3--57(*,.7,(*3.31-%-'(+*%$%(%(/+439,5,,662224-21.--,&''%''%%%*+-8'344/6,--/94*/4,0571;1.,139;6+/4/00006/8:,-2*2
@6cb49aa2-5992-402b-87dc-1d17bae76768 ch=11 read=29607 start_time=2019-12-13T01:10:44Z barcode=BC01 runid=2c9cf7bc05858273f10e7d7ec552fc0bd742dc3e
CCGATTTACCTTGTTGCGAACTGCTGATATCTCCATGTTGGCTGGCTCAAGGTTACCTCACCGACTTCGGGTGTTACAAACTCTCGTGGTGTGACGGGCGGTGTGTACAAGGCCGGAACGTATTCACCGCGGCATTGCTGATCCGCGATTACTAGCGATTCCAGCTTCATGCAGGCGAGTTGCAGCCTGCAATCCGAACTGAGCTTTAAAGAGATTTTGCGACCTCGCGGTCTAGCGGCCTCGTTATTACTTCCATTGTAGCAGCACGTGTGCAGCCCAGGTCGCCAAGGGGCATGATGATTTGACGTCATCCCGCAGCCTTCCTCAGTTTGTCACCGGCAGTCTCGCTAGAGTGCTCCAATAAATGATGGCAACTAACAATAAGGAGTTGCGCTTTGAGTTATTAACATCTACGTACGAGAGCTGACGACAGCCATGCCACCTGTGCTTTGTCCCGAAGGAAAAGCTCCTATCTCTAGGTGGTCAAAGGATGTCAAGACCTGGTAAGGTTCTTCGCGTTGCTTCCGAATTAAACCCACATGCTCCACCGCTTGTGCGGGCCCAAATCAGATCCTTTGAGTTTCAACCTTGCGGTCAGTACTCCCCAGGCCGGAGTGCTTAATGCGTTTGCTGCAGCACTGAAGGGCGGAAACCACTCCAACACTTAGCGCATAATCGTTTTACGGCGTGGACTGCCAGAATTATCCCACCAATCCTGTTTGCTCCCCGCGCTTTTCCAGGCCTCAGCGTCAGTTACCAGACCAGAGAGCCGCCTTCGCCACTGGTGTTCATCCATATCTACGCATTCACCGCTACGTAGATTCCACTCTCCTCTTCTGCTCAAGTCTCCCAGTTTCCAATGACCCTCCGGTTGAGCCAGGGGGGCTTTCTATCAGACTTAAGAAACCGCCTGCGCTCGCTTTACGCCCAATAAATCCGGACAACGCTTGCCACCTACGTATTACCGCGGCTGCTGGCACGTAGTTAGCCGTGGCTTTCTGGTTAGATACCGTCGAAGCGTTCAGTTACTAACGTCGCCTTCTTCTGCTGTAAGGAGTTTTACGATCCGAAAACCTTCTTCACTCACGCGGCGTTGCTCGGTCAGACTTTCGTCCATTGCCGAAGATTCCCTACTGCTGCCTCCCGTAGGG
+
'%('741+,-./(1(')'%%*,*,**&'%&&$%%$%%%$)',./;4904&/)(3),445.6:0/7764.868,8.-.0)+''+'(,136532.384;:6875462467954452384:978/6/.+4.()*+*(.--,.0-,,0+-/-3/..655798;48&$()142.*,5388/,*,,6+/179:33,0,*0-.3661)+&%&9;46)((+*/.*&&'(14599454921*%,+)$&'(1/24,,-,/6076(+*&%&&(&((()*-.3/)*,,5+)-443)*)//,48,-040011+471,.158865:1)#($#&(*94516(+-93,,'%.''))*454/00/0/-,,,+,.3(9),4:40//3/90-0,,.1,4,),*0-'+2513('2+')#(&')'*1,)+*&%&('$$&(/.../,1%))()&-7457285.06146,&+1.+,0*('*,)*)-+&&),10)+/0/-*)())*213+1&3011+0-/-),/91'+++.+33<:958,0.4*&*1+1++,-/-7<9::))-.,+-,18-.7,/.8-2-+'--,0,.0++++'%)*%&*+1136<47173./--.1943%&&(/0479+-044'((&(),,--.6-)*),3))456611.&+++-0+,--*(-1(02&''.'1(,%(+/+((&&%)((+,)+4:,3/50/+4,5,10(.+$+&&/-3.68,),,-3-39032;2(,,296+&.),/79*+'%'*,/(-,+/.+.)*,1-1+()8663/.+)07:56:04--/72567:+.5:.)/057:975.-../79<,-8736,++&'#'%/)06%),43383-.6-/472313/35239/+,4<:+--7+,,8:7.5,(,.0(&+1+)..,-**+,54++**,,,533/3*&,.&7737:01.,.,.-./96/0,.*'-5..6/-//541./461*3,*39..3-/115316017240700//1,1,)+-11709/..7/5(65/92/09<7;1/0000;656%&)''-.7++64;231500.01#$%++.,.((%'(''&&+-&(*092*-,-.0-).39-376:204,)+,0()+.0;30310058+0,/./222:4.061(,943;50.-(+.,33*'&)+,,+,-.-26*,9652&
@3084acc2-fdf4-4921-8ec5-fa342e9f60f6 ch=29 read=37319 start_time=2019-12-13T01:10:39Z barcode=BC01 runid=2c9cf7bc05858273f10e7d7ec552fc0bd742dc3e
CTCCTACAGGAGGCAGCAGTAAGAATTTTCGTAATAGAAACCCTGACCGAGCAACGCCGCGTGAAGGAAGAAGTTTTCGGATTGTAAACTTCTGTTATAAAGGAAGAACAGCAGCTACAGGAAATGGTAGCCAGTGACGTACTTTATTAAAGCCACGGCTAACTACGTGCCAACAGCCATGATGTAATGCAGCGTAGGTGGCAAGCGTTATCAGGAATTATTGGGCGTAAAGAGGGAGCAGGCGGCAGCAGGGTCTGTGGTGAGCCTGAAGCTTAACTTCAGTAAGCCATAGAAACCAGGCAGCTAGGTGCAGGGAGAGGATCGTGGAATTCCATGTGTAGCGGTGATGCGTAGATATGGAGGAACACCGGTGGCGAAGGCGACGATCTGGCCTGCAACTGACGCTCAGTCAGTAAGGGGAGCAAATAAGTTAGATACCTAGTAGTCCCACGCCGTAAACGATGAGTACTAAGTGTTGGATGTCGGTTCAGTGCTGCAGTTAACGCAATAGAAGTACTCCGCCTGAGTGAGTACGTTCGCAGAATGAGCTCAAAGGAATTGACGGGGCCCGCACGGCGGTGGAGCATGTGGTTTAATTCGAAGCAGCACGCGAAGAACCTTACCAGGTCTTGACATACTCATAAAAGGCTCAGAGATGGAGAGATAGCTATATGAGATACAGGTGGTGCACTGGTTGTCGTCAGCTCGTGTCGTGAATGTTGAGTTAAAAGTCCCGCAACAGGCGCAACCCTTATCGTTAGTTACCATCATTAAGTTGGGGACTCTAGCGAGACTGCCAGTGACAAGCTGGAGGAAGGCGGGGATGACGTCAAATCATCGTGCCCCTTATGACCTGGGCTACACACGTGCTGCTACAATGGATGGTGCGGAGAGGAAGCCGAAGCCGCGAGGTGAAGCAAAACCCATAAAACCATTCTCGGATTCGGATTGTAGTCTGCAACTCGACTACATGAAGTTGGAATCGCTAGTAATCGCGAATCCAGCATGTCGCGTTGATGCGTTCTCGGGCCTTGTACACACCGCCCGTCACACCACGAGTTGATAACACGAAGCCGGTGGCCTAACCGCAGGAAGGAGCTGTCTAAGGTGGGATTGATTGGGGTGAATCGTAACAAAGGTAACCGG
+
)'630.0-01++.-,.*&**.'&&,'172-,')(+'(()&,5)*,/8743)1.,)(,.+))+)(5*,-/&(''.2853/0.9/54778/0707/60//9;,)).1'-.4.55/46503*/++/-)3/4245:+//1/.''&(+.,*/.1--),2./-60/-2+,+/*4)223&/..7.***),(*,)*,9-553432304544867080,,*'&+'&+*(,,07710079+('.1+)*+&.,),;6248/)/1*.*+./.+&*+2964/2-,,,3**7+/,-.3:*680,*(0081;7665,,./))*(,/*,4)'&)070.4&1+//.6/6:40/.++,,+.3&&)&'0/013////,5/130757:;,1*0+*(,5.65946-,...272:49804...23/0-1*,.0('&)'((0*'*,17824-2+7+,.8528-.*./08/7/)++.2/.5;9/.--))'.*,,010533<6746545)409/+-2034663608/6./0162.+.*&,(+,.0-1400((+()+,-268:7200'(13--%*/2/2-++,-14102+45,/4+'*()'-/19652&)*0855539;9.92++(+/'+*&.%/.54580475002-.++)++-/548:773788-/,2*(.,*+-&&*-.:98,*)),6-0///6565424234313351/.)$')%508/01788./225163585//),/-3+*(*.7-71++-+/1-.2)5(,4558724:.(,+341430.2+%,-*56+3-5.23729;263422&3430020-+)*&,1128654566.,0)+/,1/(097-+'&**66232/3279/9419/$%%%''&-.1/43..)/-*'))*-+++,-/45956:8850102*0)''('&+'+&'+-'(),+.&-)((//'-4;;55;6()*40&/1275439+/&2,-/-*0-/008:99927///4/-,-,-66**+(,.(/)+,013.*&((++,'(*,30.'),11/,-/,,+)&'#)%''/9235)0/43)/+,-////263178./63301412,-+(-*++432-3*+23472779.7,,/-2/-3/.1+3,,(*,350.*/0'+,+57,.,)'03&10-*%('%)*,,776:*.-/07.2.5
@88d82811-a49b-4f17-89de-fcf64a3bdcec ch=55 read=51822 start_time=2019-12-13T01:11:02Z barcode=BC01 runid=2c9cf7bc05858273f10e7d7ec552fc0bd742dc3e
CTCCTACGGGGCAGCAGTGGGGAATATTGCACAATGGGCGCAAGCTGGTCTGCAACCATGCCGCGTGTATGAAAGGCCTTCGGGTTGTAAAGGGTACTTTCAGCGAGGGGAGGAAGGGGTAAAGTTAATACCTTTGCTCGTGAAGCGCTACCGCAGAAGAAGCACCGGCTAACTCCCGTGCCAGCAGCCGCGGTAATACACGGAGGGTCTGGCAAGCGTTAATCGGAATTACTGGGCGTAAAGCGCACGCAGCCAGTTTGTTAAGTCAGGTCTTAAATCCCGGGCTCAACCTGGAACTGCATCTGATACTGGCAAGCAGTCTCGTAGAGGGTAGAATTCCAGGTGTAGCGGTGAAATGCGTAGAGATCTGGAGGAGGGAATACCGGTGGCGAAGGCGGCCCCTGGACGAGACTGACGCTCGGAAGGTGCGAAAGCGTAGGGAGCAAACAGGATTAGATACCCTGGTAGTCCACGCCGTAAACGATGTCGACTTGGAGGTTGTGCCCTTGAGGCGTGGCTTCCGGAGCTAACGCGTTAAGTCGACCGCCTGGGGAGTACGGCCGCAAGGTTAAAACTCAAATGAATTGACGGGGGGCCCGCACAGAGCGGTGGAGCATGTGGTTTAATTCGATGCAACGCGAAGAACCTTACCTGGTCTTGACATCCAGTTTCAGAGATGAGAATGTGCCTTCGGGAACCGTGAGACAGGTGCTGCATGGCTGTCGTCAGCTCGTGTTGTGAAATGTTGGGTTAAGTCCCGCAGCGAGCGCAACCCTTATCCTTTGTAGCGGTCGGCCGGGAACTCAAAGGAGACTGCCCGTGATAAACTGGAGGAAGGTGGGGATGACGTCAAGTCATCATGGCCCTTGACCAGGGCTACACGTGCTACAATGGCATACAAAGAGAAGCGACCTCGCGAGCAAGCGGGCCTCATAAAGTGCGTCGTAGTCCCGGATTGGAGTCTGCAACTCTCGACTCCATGAAGTCCCGGAATCGCTAATAATCAGAATGCCACGGTGAATACGTTCCCGGGCCTGTACACACCGCCCGTCACACCGCGCCAGGAGTGGAGTTGCAAAAGAAGTAGAGTAGCTTAACCTTCGGGAGGGCGCTTACCGCTTTGTGATTGGCGAGAATTTGAAGTCGTAACAAGGTAACCGG
+
.,5)((),-1*-+43.35372'-*+04410112630/))*()*(*.()+%'*,.&.3165;667533503103(1-69758/4422%'(1,(*(*+,1;/.+53.%,200*,4-,/+*&)(3812505,,-/*28,-79)-))%()-/3-61))&&/*%*)&()7070/,6--,91''/*-6,.4448603)+&((,+0(,+.(*,++(()%$'),771:/:/7(2-)5('+()5342124---,-),'(($%/&1.;1-3:97365))%+(-*'+1()**'.3407(7-8248/6.0--*-../1456322-0/%'&)*/26717)'.2-11+2-3,3))/2034110193.241,..86320.1489:6/0,'.-+*20784496),''(0*.+)+/;70,866+&'))-+((((+,1%.&',0053**+))+*1&).0'*,.;16(68..6,./768<934;:77474,.36:776:0/../,2:8:;/3/5,-+1.&0*+9(+''&,,.-128007,00-+-.66;665131/-/33354717796:4+%)+/038582854272;5;:6697872-.-1-9..14(+15--9.-.,3'&)(+%334:110,-)(,23<;/78<.---,:68311&'*(,0./--,/2.230./51339+7)%&-46/+++./5620(1**113:956*75.82:9;85347+034568878:8;88632234-./126954:41)*0,+.9606,4601+,,3')+*',++--182217/(,,.1-.-(%$&&+,1/926351<:-922926,)+'+,6651:0/201117-102.)++)4-0/.771,/65975335*.6345163-4+&$#$%(,,001/&&'%&%))*(),,61,+)&'+,/2*'(&)*'(--,/01.1//.021%''*$1,,5&%1:613898863521.5,',3(2'+'%&*+55-/'*)-),/35050))+..--5('*2.546-/'%%')(((&'(6202*%(-6165;81615082.+1--**(1/1.1/4;8-:7./4++'+*&($%+()/(**/-,*1:),,64)&+*'*()&((*'&'%.'.1298/:2+074413272474,+'**0.*3+**/'$'%$).+*/-*-7/24:778+7-149992
@41cf9596-e97c-45c0-9f39-6752496de3a0 ch=156 read=47327 start_time=2019-12-13T01:10:58Z barcode=BC01 runid=2c9cf7bc05858273f10e7d7ec552fc0bd742dc3e
CTCCTACGGGGAGGAGGGCAGCAGTGGGGAATATTACTGGAAACCCTGATGCGTGGTGGTTTCGGATGGCAAGCTCTATCTTTGGGAAGATAATGAGAAGCCAGTACCCAAGGAGGAAGCCCACAGCTAACCATGCCAGTAATACGTAGGTGGCAGGCGTTATCCAGTTTACTGGGCGTAAAGGGGCGTAGGCGGATGATTAAGTGGGATGTGAAATACCCGGGCTCAGCAGGTGCTGCATTCCAAACTGGTTATCTAGAGTGCAGGAAATTGGAATTCTGAGTGTAGCGGTGAAATGCGTAGAGATTAGGAAGAACACCAGTGGCTAATCTCTGGACTTGGCTGAGGCTCCAGCGTGGGAGCAAACAGGATTAGATACCCTGGTGGTACGCCGTAAACGATGAATGCTAGGTGTGGGGTTCAACACCTCCCGTGCCGCCATAACGCATTAAGTATTCCGCCTGCGATTACGGTGCCAAGATTAAAACTCAAAGGAATTGACGGGGAGGACCCGCACAAGTAGCGGAGCATGGTTTAATTCGAAGCAACGCAGAAGAACCTTACCTACACTTGACATCACTTGCATTACTCTTAATCGAGGAAATCCCTCGGGGACAAGGTGACAGGTGCTGCATGGCTGTCGTCAGCTCGTGTTGTGAAATGTTGGGTTAAGTCCCGCAGCTTGACGCAACCTTATCCTTTGTTTTAGCGGTCCGGCCGGGAACTCAAAGGGAGACTGCCAGAAGTGATAGAAGCTGGAAGTTAGGCGACGTCAAATTCATCATGTACTGACCAGGGCTACACACGATGCTACAATGGCGCATACAAGAGAAGCGACCTCGCGAGCAAGCGGACCTCATAAAGTGCGTCGTAGTCCGGATTGGAGTCACAGCTCGACTCCGCTAAGTCAGATCGCTAATCGTGAATCCAGAATGCTTACAGTAGGCATTCCCAGACTTTTACACCGCCCGTCACACCATGGAATCAGGTTTTGAAAAGTAGGCAGCAATAACCTTCGGGAGGCGCTTACACCACTTTGTGATTCATGACTGGGGTGAAGAGTCGTAACAAGGTAACTTGG
+
&'-)()5-87+',-&)0.0.22/15449-*2--/6'-)+*'))0;//.%%&%$'*)(*(&()+*6,0$(%*'&)*0/+121:8.85-5-1005/)($&'')-'.2'.'&,*.+),/,/+/5('/*./.+(('&(%%$##)*++,0023/3./20'*162(5-+-**+1;62249988639:.+21.+15459659689.6-3*02'685,)'&,2,*&15*,2.-.7.++'266720/./2/8*99623551543,*.)*037845,++&()%'(,.3.-*''+(*(*,-662383-/0:7.,+**///279856:8888+1,+'%#%$&&*(/0300,)&&&%'%(.*-2%&%%&&(()&%)/4.3(32,3..-13234))+01(*-&)*273343/*''*+496'.--18888.79.+8-1+203428/()+,13/14&''%'&,&'.++)+,4824115-+&$%-&+,%36/&'./)%0'8<;758969.4.1445768333*'()/795//,0-))*(,-'*&')-/0*+::181-)')(*-76644%%+(((/506/-38100,-+1,*.132$),)',./0+*+,-106/5+*)(+,+(/4,+83*62676121..15,-/989,+,+)&0/0567433,22669:626,++-72/,0.74334430/55(*-,%('')&*%(($*%#$(),+18/)*4,*,--,-..-3618%46*523106'.*'&&+55.6,&%(&+*-..1&**&*/1**%&%'$('%&$*64650')((,.*%%&%$&)(+,3.3:82/,*%&$&&&)&%((--745721100*%,-'('*('+/,,56:674)(+03/160.-.,3456:5//353685557541'/%7*6+)*)*$'&%,-6112626()'&*',,'%(*+%&((*,,'-'%,.3**'(&'%&'%#%&)+$'(-*//.,+'*')%%%$&(+-2+26-+34.2036./+,'%%'$0,*.)%#*+,('('+&$%%&')&)/.55:7.9,()'%'())%**/5*.,81-//000,('(002211)*)+/(')+53138:95-4/02)$$),
@0dbf407e-bcae-49f0-8b66-b313b21f690d ch=374 read=53731 start_time=2019-12-13T01:10:56Z barcode=BC01 runid=2c9cf7bc05858273f10e7d7ec552fc0bd742dc3e
CTCCCTGCAGAAGGAGGCAGCAGTGGGGAATATTGCTGTGGGAACCTGATGCAGCAACGCCGCGTGAGTGATGAAGGTTCCGGATCGTAAAGCTCTGTCTTTACAGGGGAGATAATGACGGTACCCAAAGGAGGAAGCCGGCTAACTACGTGCCAGCAGCCGCGGTAATACGTAGGTGGCGAGAGCGTTATCGGATTTACTGGGCGTAAAGGGGCGTAGGCGGATGATTAAGTGGGATGTGAAATGCGGAGGGCTCTTGGGTGCTGCATTCCAAACTGGTTATCCTGAGGGGTGCAGGAGAGGAGGGTGGAATTCCTAGTGTGAGGTGAAATGCGTAAGTTAGGAAGAACACCAGTGGCAGAGCGACTCTGGACTGTAACTGACGCTGAGGCTCGAAAGCGTGGGGAGCAAACGGGATTAGATACCCTGGTAGTCCACGCCGTAAACGATGAATACTGGGTGTGGGGTTTCAACACCTCCGTGCCCGCCACTAACGCGAGAGTATTCCGCCTGGGAGTACAGTCCTGAATTAAAACTCAAAGGTGGCGGGGACCGCACAAGTAGCGGAGCATGTGGTTTGAAGCAACGCGAAGAACCTTACCTACACTTGACATCCCTTGCATTACTCTTAATCGAGGAAATCCCTTCGGGGACAAGGTGACAGGTGGTGCATGGTTGTCGTCAGCTCGTGTCGTGAGATGTTAGGTTAAGTCCACAACGAGCGCAACCCTTACGTCGTTAGTTACTACTATTAGAAGTTGAGGACTCTGGCGGGCTGCCTGGAGTTAACCAGGAGGGAAGATGGGATGACGTCAATCATCATGCCCCTTATGTGTCAGGAGCTACACACGTGCTACACAATGGCTGGTACAGAGAGATGCAATACCGCGAGGTGGAGCCAAACTTTAAAAACCAGTCTCGGATTCCAGTTGTAGGCTGAAACTCGCCTACATGAAGCTGGAGTTACTAGTAATCGCGAATCAGAATGTCGCGGTGAATACGTTCCCGGGTCTTGTACACCGCCCGTCACACACCATAAAGAGTTGGCAATACCCGAAGTCCGTGGAGAGCCTAACCGCAAAGGAGGCAGCGGCCGAAGGTAGAGGTCAGCGGTGGGGTGAAGAGAATCCGTAATACAAGGTAACCGGAAGATAGAGCGACAGGCAAGTAGGTTAACACAAAAGGTGTGGCTTTCTTCAGCACCAGCAATACGTAACTACCGCA
+
*+/1(*/1.*%))0+070)/112338:,,,'&*)&('&(*0.-.4:**,333313278469/.00*))''()*15/73:.(2-3865201/)*,.)*)(.1,&()(0,+(()+0%.($'*1-*.3).1'3*0/**)(*+')),153545365774/10)64--22.9./,755/10.051..'%,/.5-)+,(,*4751336767427;,-35.02913788<99819180%/(-121.$%,61.*4)-*)/+-.,3,5;0/.38445511..+*++2435&,+*()&--+)))+)-*(((.*%+(%'%(((/-*)'*,5.-&$'/**+0,*11762(((,-3848003.+20/:8582''(--465322352328799634//-/0126:70/&*(&&.069;:)+*/0;'6&86,/-*)..259')367*(,01&*+/679:;,-,,,)*//$&$%*&++-,222,84.-.0/05101,.+56*(00((*,(+&&&'%%',02:0,).//*2-'()(/+/')&$%$,)/+::--01)-&&$-()*)3:5/47).-./*'&'*+'/$(*782004.1(%&&'-5.4-4.06+.64./115942-+)(')*/,1-:./---.3/++,-.3/2./-))&(*,(/,)124+,46370-,,-12713734:9:;997423//1581.---3299::/301378,7+&,2*())&)*,&*)'/().1427/75*((#%%)2033/,02/055780723')*,-3,),4,212+'+)+.,.//49983,-/4.5.:02/)-/*(-0140.3+*08:866-1-/088*-(13/(,+*,*3))'*+4&)-143//+--0,1**.1)7*)5---2,0'-)),++,.299:;979:571*-1+.0)-,51:-)-40.7:802;97731+-*'(..*&)+,)*2177961;40285573../,-08//,6+**342100.-0921('1295773581/01045;995:4.0005/.(*02111720++),/03:803853./-/0,',/*&&*)1-0-+6-,/4*),1/-36,/7-,))'+('(757-207+.5*+*'$)//93311//.+.('+.+0)***&,*21,*(('&(%%&)+&&(+)''*.5(3/6:965822/187,--/.57259884),&(+*4*-)'',13()%&(##$&(1.-190////75/-.*'/*,)''&)&$%%$%%
@16c8006e-062f-4466-a592-c39a5603ef3c ch=248 read=55471 start_time=2019-12-13T01:11:27Z barcode=BC01 runid=2c9cf7bc05858273f10e7d7ec552fc0bd742dc3e
CCGGTTACCTTTATTTACGGCTTCACCCCAATCATGTCCACCTTAGACGGCTCCTTCCTTGCGGTTAGGCCACCGGCTTCGGGTGTTATCAACTCTCGTGTGACGAAGGTGTGTACGAGCCCGAGAACGTATTCACCGCGACATGCTGATTCCGCGATTACTAGCGATTCCAGCTTCATGTAGTCGAGTTGCAGACTACAATCCCGAACTGAGAATGGTTTTATGGGTTTTGCTTCACCTCGCGGCTTCGCTTCCTCTGCACCATCCATTTGTAGCACGTGTGTAGCCGGATCTGCCGGGGCATGATGATTTGACGTCATCCGCCTTCCTCCAACTTGTCACTGGCAGTCTCGCTAGAGTCCCCAACTTAATGATGGTAACTAACGTGCAGGTTGCGCTCGTTGCGGGACTTAACATCTCTGCGACGACGACAACCATCTACACCACCTGTATCTCATATAGCTATCTCTCCATCTCTGGAGCCTTTATGAGTATGTCAAGACCGTAAGGTTCTTCGTTGCTTCGAATTAAACCACATGCTCCCACCGCTTGTACGGGCCCAATCGAATTCCTTTGCGAGTTTCATTCTTGCGAACGTACTACTCAGGCGGAGTACTTATTGCGTTAACTGCGGCACTGAACTTTGACATCCGGCACTTAATTACTCATCGTTTTGGCGTGGACTACTAGGGTATCTAATCTATTTGCTCCCCACGCTTTCGGGACTGAGCGTCAGTTGCAGGCCAGATCGTCGCCTTCGCCACTGGTGTTCCTCCATATATCTACGCATTTCACCGCTACGTTCCACGATCCTCTCCTGCACTCTAGCTGCCTGGTTTCTATGGCTTACTGAAGTTAAGCTTCAGGCTTTCACCACAGACCCTTGCTGCCGCCTGCTCCTCTTTACGCCCAATAATTCCGGATAACGCTTGCCACCACGTATTACCGCGGCTGCTGGCGTAGTTAGCCGTGGCTTTCAATAATTGCCGTCACTCGGCTACCATTTCCTGTAGCCGCCGTTCTTCCTTTATAACAGAAGTTTTACAATCCAGCTTCTTCCTTCACGCGGCGTTACGTTGCTCGGTCAGGGTTTCCCCATTGCCGAAATTCCTACTGCTGCCTCCCGTAGAAC
+
37'5/;1/0),('+7*%*2+.4950877,0.,.'1&((+(.()**/32'2137:26;,++).)/(4(.38:02947./8.$1'0'*42+*-*(*,+)(+'')10,))))*+./-*-'&073'+(,+0,38454103814679688;7:051/+'+-1.4.-,1//4+6:*+)&,/431//678:1,+.30-/49864)4+2/-0()/243-+()--013;:.-1.;71;;2-025236:4/,--41280./3.14)+3433478:;;817-+++*))+&*%('')(,(%(+-,'('()&20.1/-...25;4//3889:9:0-066;:1.5.*,*+1*..+-,/5/./6405..1-.013,/-'(,,+./00/0//52472.*,*(&&%$'-+7*--104428+1+1*(%%$)(3211.*,+-.+),./008858;50/%%).2;456444456793622'45-.2.37359211/,.5/%')%$%$&(,**,.:78:.507,(&')+,+2867:7/3/'.3:2..2052<9:;3330,-+25*(-4/2.7-*%(&'((.-&)+.%.(.6/.-2)'')(..<;307.+2..//./-('&(%&&+,2788(1'(,.+4,(0)')-1/5/2426383*/)*.+,709-,-243,(**%')(-%0(&*-..01,5-+')(*()-.+0/*-0,.4(),0977744*%+,''**272-'+))+7/-)377774356552(33924023.6112:827422-0--18;212*.0129311/7011779883757.8;-1(*314+)&%%-)+')*,.0--0177434*,-/-.(*-1:;79::;:4335.))+,&)+-,/-.541)1576-6923:4,'*-../16:<627./046;36;733036*-39923083-/+-/12400131/2+.--3..8,')'&'&.0/.+,+)-195669.9,,+,,132.-06177907:/)(2'-(,&$+,/05.0//-632'3.(2;-/8///../4-392760.863/6-,+-03*).*).9;00241240&/.12/616:0;.+,+/*./,,+$%'-+**./7:9;')&++5+/::/35:688458:/964//44466456./31.053&('
@cfd78050-316a-4ca7-8675-5b629a36471b ch=140 read=42613 start_time=2019-12-13T01:11:21Z barcode=BC01 runid=2c9cf7bc05858273f10e7d7ec552fc0bd742dc3e
CGTGGTGGCGGGCAATATTCTGCGTTAATTCCAGTCAATGTCTTCTCATCCGTGGTCGTATCAGTCTCCGTTGGTAAATCATAAAACGCCATGGCGGTCGCTGGTCTTCCAGCAACAGTGGTGGCTAACGCGATAGGGGTTGCGCTCGTTACGGGACTTAACCCAACATCTCGACGAGCTGACGACAACCATGCACCACCTGTATCTCATATGGCTATCTCTCCATCTCTGGAGCCTTTGCCAGGTATGTCAGAATATAGTAGGTTCTTCGCGTTGCTTCCGAATTAAACCACATGCTCCACCGCTTGTGCGGGCCCCGTCAATTCCTTTGAGTTTCATTCTTGCGAACGTACTGCTCCAGGCGGAGTACTTATTGCGTTAACTGGCACTGAACTTTGACATCCAACGCCAGGTACTCATCGTTTACGGCGTGGACTACTAAGGGTATCCTAATCTATTTGCTCCCCACGCTTTCCGGGGACTGACGTCGGTTGCAGAGTGTCGCCTTCTTCGCCTGGTGTTCCTCCATATATCTGCGCATTTTACCGCTACGCATGGGTTCCACGATCCTCTCGCATCAGCTGCCTGGTTTCTATGGCTTACTGAAGTTAAGCTGGAATTTCACCACAGACCCTTGCCTTACTTCTCCCTCTTTACGCCCAATAAGCAATTCCGGATAACGCTTGCCACCTGACTACTGCGGCTGCTGGCGCGTAGTTAGCCGTGGCTTTCCTAATAAAGTGCCGTCACTCGGCTGCATTTCCCTTAGCCGCCGTTCTTCCTTATAACAGAGTTTACAGCGAAACCTTCTTCCTTCACGCGGCGTTGCTCGGTCAGGGTTCCCCATTGCCGAAAATTCCCTACTGCTGCCTCCCGGG
+
)+-()+($#$$$((&''*'&$$%%%#$$*$###$'%$###$#$%$$$#$$$$&&$'$$$$%$%$&%$$#%$#&&$&)&&&$#%(02,))+%%&)(,.,0)),.%1$%&(%&')**&'(+*)'&%&+,3.,)+-,,+102.9*.0339417'-*70,,0/1/*3)+-20/0-1))**+367756879/2-5/4,,+/115:44666774,0./536(+07:9699./-.,/0/%&.*)*(&$#%'/1146881(('()*'',&+0.;88<301--2*-/71&)(,+.3;185)**.,/038),7--/2-156,,,+41)(*-*6-7,+,143036;:749<0.810+*,**9230,+*-++.'612,,+*+1,.05/0,8-2&&''')*--189558:7898:0.020*+(%)*--7877;<83;:,-+8,--786462412(.0(,)+,''18682.67-+013.8*%)*+/8-1+-65**+,-(..-(&%4(()*+$&''-.0503-'(-,-.0%&(3,,214-10(+*-/986)4-.,299-,/7-.0--%.')'17186/*+%#&(71-)'$%$&&$))/32702:2;52257++**/.2306//16./'+,)&%$+/0+,/0-/+),.1*.-*,(%%#(*-/.,71+..62+--.*'.,**-%'*/+,1,2-;01)+(+,3.28130'''%('()*+1...8847-,*++10718/.,2,./904:0+'*08+39.&.&*449:../1/3,)'(&*/,0.'*&&&)-+/:799859,().+/2)6**,,-73''&))$/1+486;78;868;4.0..1-504422662;69*3833/-893)/--;:039:12,5/&%$&'&*(*.3,3/$,-'
@1ef6ceb0-c8ec-4d22-85ea-8526e0cba0ca ch=9 read=19286 start_time=2019-12-13T01:11:32Z barcode=BC01 runid=2c9cf7bc05858273f10e7d7ec552fc0bd742dc3e
TTGGTTACCTTGTTACGACTTCACCCCAATCATCAATAATCCACCTTAGACCGGCTCCTTCCCTTTGCCGGTTGGGTACCGGGTGTTATCAACTCTCATTAGTTGGCGACGGGCGGTGTGTGCAAGGCCGGAGAACGTATTCTGCCGCGACATGCTGGTCGCGATTACTAGCGATTCCAGCTTCATGAAGTCGGGAGTTTGCGATTTTAATCCGGGCGAGAATGGTTTTATGGGTTTTGCTTCACCTCGCGGCTTCGCCCTCTGCCATCCATTACTTGCAGTGTGGCCAAGGTCATAGGGGCATGATGATTTGATCATCAACCTTCCCCTCCAACTTGTCACTGCTTAGTCTCGCTTCGGTCCTAACAATGGTAGTGGCTTAACGCGATAAGGGTTGCGCTCGTTGCGGGATAACCCAGCATCTCACGACACGAGCTGACGACAGCCATTCACCCTGTATCACGGTTCCCGAAGGCACATTCTCATCTCACCGGCTTCCGTGGATGTCAAGATAGGTAAAGTTCTTCGCATTTACATCAAATTAAACCACATGCTCCACCGCTTGGCGGAGGCCAATCGAATTCATTTGAGTTTTAACCTTGCGGCCGTACTCCCCAGGCGGTCGACTGCCTGTTAACTCCGACCACGCCTCAAGGGCACAACCTCAAGTCTCGACATCGTTTGCAGCGTGGACTACCAGGGGTATCTGAAATCCTGTTTGCTCCCCACCTTTCGCACCCTGAGCGTCAGTCTTCGTCCAGGGCCGCCTTCGCCACCGGTATTCTCAGATCTCTACGCATTTCACACTACCTGATTCTACCCCTCTACAGGACTCAAAGCACTTAGTATCAGATGCAGTTCCCAGGTTGGAGCCCGGGGATTTCACATCTGACTTAACAAACCGCCTGCGTGCGCTTTGCGCCCAGTAGTTCCAGTTAGCGCTTGCCCTCCGTATTATTGCGGCAACGGCGCAGGTTAGCCGGTGCTTCTTCTGCGGAGTAACGTCAATGAGCAAGGTATTAACTTTACTCCTTCCTCCCCGCTGAAGTACTTTTACAACCCGAAGGCCTTCTTCATACACGCGGCATGAAACGCATCAAACACGCCCGGCTGTACCATGTTACCTCCAGCGAACAATATAATATAGAAAAGTTGCGCAAAGGAACACCGACAACTTTCGCTTCAGCACCAGCAGTAGTAACTACAA
+
2('-+7.1//1)15&--'12:5-/.20*4-3%*%((&)1+/+'(%(%&(',,'002576475'+2/**&+,.2'+'+.151,-++/)%'+00.--./*/.(++()'%((*'122/3110,,*+*(/.11/'%(((),36:;51*497775312.-/1(/-&(,0/7../--//,7710++,+/'$'%&0,-+),,)*45,),+%-(%$+'+6+)'(.**,.3375:4;()+(96/;<2***.**.3+-''*1,285*(-/*+.*0.-830%&&$'*'%&%&*++(*-(()-*86*)*)/4*.'()*-..19.('*-346%$'+,/430-,/)/)--1.0210,-$%$')420,'),**(%++'%&%'*,*',.%,)((()(*%&%&++/00(1/2813123303:*)+4.,%))++&)',./050+./07573200--+,,.20&15(.%%$('%&'+).1/32:89552+*0-2+-32375-/27310%(-.1-.6.--35:798:831,++&('*-41.26/0-))+'-/&%)'(*06,/-%,&)+)**+'+,99,.;1-2)1&%()%&%%&$%+,'+*,;-68<950-4<<-7:6232.-.133-021217:2+0/5)6680-)(&())((*(('(/%%(),+..19863/+0))*+004821)(&)*'+-0624555</*+)-,-35:545&+(%+./)..212%+-*(./0/3;,***764,,+()50/')'//((,*%(-44477633/*-.''---)989768547.)1+,//+,*))10578510/*0-0-05.-)*(++()&%)-/230'2/.-,./++%,-*.18..+&)'(*()'+),/,.///05::;3;-'.++-*&'(2:&)(-1&/1,*,*,05544.3.3/238/405:<.,,-,372,-,)&*((*('*++'-.1+((+.*+,**-,+/8,+17-4,/4*5(%''$%$%&)0*(*&,,0.--11*0--.;/::<:731,1%**1544:949555885.,-*')+(((+/+(-.29-8932/94*)52-//(*)())(%'*/+35+)++-229897277/2,-*--119502-%%$&%&'(,+4/1&0)-*&%(()&*%(((+#&$$'*',0((&%%&().()('*(*&$$-0)%'**$%"$/1,0*1-,&1-+*./2,380+$&+*+()+*5/-))'$&$%&)%&%#$"%
