# Supplementary material for: De novo species identification using 16S rRNA gene nanopore sequencing
Source: PeerJ. 2020 Oct 21;8:e10029. doi: 10.7717/peerj.10029 (PMC7585375; doi:10.7717/peerj.10029)
Supplement: Supplemental Information 2 — Contains raw reads. [file peerj-08-10029-s002.zip › pass_fastq_runid_2c9cf7bc05858273f10e7d7ec552fc0bd742dc3e_134.fastq]

@2a983c7a-a1e3-4cdc-9375-9543387322e8 ch=9 read=19284 start_time=2019-12-13T01:11:29Z barcode=BC01 runid=2c9cf7bc05858273f10e7d7ec552fc0bd742dc3e
CCGGTTATTTACGCGACTTCACTGATCATGAATCACAAAGTGGTAGCGGCGCCCTCCCGAAGGTTCGCTTCTACTTCTTTTGCACGGCCCCTCCCATGGTGTGACGGGCGGGTGTGTACAAGGCCGGGAACGTATTCACCGTGGCTTTCTGATCCACGATTACTAGCGATTCCGACTTCATGAGTCGGTTGCAGACTCAATCCGGACTGACACTTTGAAGTCCGCTTTGCTCTCATGAGTCGCTTCTCTTTGTAATGCGCCATTGTGGCGCGTGTATGGCGCCCTGGTCAGTAAGGGCTATGATGACATGGAAACGTCATCACCTTCCTCCAGTTTATCACTGGCAGTCTCCTTTGAGTTCCCGGCCGGACCACTGGCCTGGATAAGGGTTACTTATCGTTGCGGGACCAACCCAACATTTCTGCTTACGAGCTGACGGCAATACCATGCAGCACCTGTCACGGTTCCCGAAGGCACATTCTCATCTCTGAAACTTTCATTAGATGTCACAGACCGGGTAAGGTTCTTCCAGCGTTGCATCCAGATTAAACCACATGCTCCACCGCTTGTGCGGAATTTTACATCGAATTCATTTGAGTTTAATTCGAAGCAACGCGAAATACCTAACAAACATCAATATTATCTCATGAAATCGGAAGTTCCTTCGGGGACATTGGTGACAGGTGGTGCGCTTGCGTTGGCGTCGTCGAAGCTCGTGTCGTGAGATGTTGGTTAAGTCCTGGCAGGCGCAACCGCCGATAACAGTTGCTTGCCGTCATTGGATGGTCTGGGGAACTGCCGGGACGGGAAGATTGAGAACCGACATCAAAATCATCATGCCCCTTATATGAGACTACGTCTAATAACGCTCTAAACGACTCGCGAAAACTGGCGGAACCTCATAAAGATGCGTCATCCAGATGATCTGCAACTCGCTCCCGTAGTCGGGAATCACTGAAAATGTCGTGGACGCCCGCGACCATCTGCCTATCGGAAGATGGTTACCGTGGAAGTAACTATTCTTCGGGAGAACGCTGTGATCATGACAGAATAATCTGGCAAAACAACCGACTCGAACGACAGGCTATTAAAATTTCGCACCGACCCTTTCGCTCCGCTATCCCCATAAAAATAACCG
+
7*/&3-$+-%#'()328:;803&&'.////0500/036))'*&%((('$$&,37.475-.2/4+4,&&*,.+*-41,991+*+'&%$.0-%()410336442300/74.02'((0**(&)&-//2+623/04667<:78;8782&#&$&'(,585-//057456)433007/4.345-+'(%$))+(-+2.0/18738,.(/'),//+*)'$&%&%$$$,(,&$%%()&&('75&&&'(++*,5-10*21)%&&(.038:<.9+*'&(('*+0.-%%&%&'-1(&&'()'&'*(/36655/.)(%$$#')+).++4633()$'''**11.3.00;1.-./0059544986721:500638.1*)1.++2+-/'*&'$&$#$'(+&$,02+2%'&'*,14281,187+*&)(20*-*/1/:2.('&)+*,,/4777787464(%%'%&-()'.2025/+1.+2273908+)).)(*%'(.3.-.02320'()((&-3+(%''%(,-&''$'$''''%*%+&)'-)9:976*''+,48111,4)()*.$01)49,.-023338,.1*)(%,'$',+&#&*+)$'()*%+*10415;:1011;:396:6'''&%--1..%)-*$&('%''&&))(*-0*2,)),)+**+++*&&'(*-0()*.520/**(6;7.2(*.0-/11/&*))075820,*()+*1,.%*)./22.%%&%(*9751464433000-/-,-'1-6-.5+$%$)''*,%%&%)(%'$'(+,+)&&)+&&%$$$%%)**6+&)(,'&(&#*,,(%#$%$&$',-%$(+('(('+)*))&*'$%++,,++//)(')55,,&-0/',($&&''%(')%%&%%%%(1/2,+''&&',)+&'&$%&#'&$%'%())(&&&)'*(()-*./+''+-/3))%'''')*-(*+31.0,1+-,)+-42')2*+//')(,1.0(.'',++'&$&&(((('%#%-*'+)%)&$&'%#''$%'&*-,&&((&%/(()%%&&*'&$')'&'$&&(*1.(2*'(($&"%$#%%%+*))*,*&&((,,-.-,'&%)-2&'%&&%''%%&((%(+,,*&$$'#(%$$$#$%$%$&$)**'+(&%&$&#%&$&%%(&'%''&#$%&'%'&&'%&&
@7658b54d-4048-4275-950e-288b9fb5f00b ch=188 read=77314 start_time=2019-12-13T01:11:49Z barcode=BC01 runid=2c9cf7bc05858273f10e7d7ec552fc0bd742dc3e
TCGTGCTTACCGTTCAGTTACGTATTGCTGGTGCTGAAGAAGTTGTCGGTGTCTTTGTGTTAGCCTGCGCGCAATGGCTCTATCTTCCCGATTACCTTATTTACGACTTCACTTTAATCATCGAAATCCCACCTTAGACAGCTCCTTCCTTGCGGTTAGGCCACCAGCTGGGTGTTATCAACTCGTATTGGTGTGACGGGCGGTGTGTACAAGGCCCGAGAACGTATTCACCGCGACATGCTGATTCCGTTACTAGCGATTCAACTTCATGTAGTCAGGTTGCAGACTACAAGTCCGAACTGAGAATGGTTTTATGGGTTTTGCTTCACCTCGCGGCTTCGCTTCCCTCTGCACCATCCATTGCTTAGCACGTGTGTAGCCAGGTCGCAGGGGCATGATGATTTTGACGTCATCCCGCCTTCACTCCAGCTTGTCACTGGCAGTCGCTAGAGTCCCCAACTTAATGATGGTAACTAACGATAAAGGGGTTGCGCTCGTTGCGGGACTTAATAACATCTCCGCGACACGAGCTGACGACAATATTTTTCACCTGTATCTCTATGGCTATCTCTCTCCATCTCTGGGCCTTTGTAGGTATGTCAAGACCTGGTAAGGTTCTTCGCGTTGCTTCGAATTAAACCCATGCTCCACAGCGTGCCCAAATCCAATTCCTTTGAGTTTCATTCTTGCAGACGATACTACTCAGGCAGATTACTTATTGCGTTAACTGCAGCGCACAGACTTTGACATCAACGCTTAGTACTCATCGTTTTACGGCGTGGACTACTAGGGTATCTAATCTATTGCTCCCCACGCTTTCAGGACTGAGCGTCAGTTGGAGCCAGATCGTCGCCAACTTCGCCACTGGTGTTCCTCCATATATCTACGCATTTCACCCGCTACACATGAATTCCGATCCTCTCCTGCACTCTGGCTGCCTGGTTTCTATGGCTTACTGAAGTTAAGCTTCAGGCTTTCACCACAGACCCTTACTGCCGCCTGCTCCCTCTTTACGCCCAATAATTCGGATAGACGCTTGCCACCTGCGTATTACCGCGGCTGCTGGCGCGTAGTTAGCCGTGGCTTTCAATAAAGTACCGTCACTCGGCTACCTGCATTTCCTGTAGCCGCCGTTCAGCCTCGCTTTATAACAGAAGTTTTACAATCGAAACCTTCTTCCTTCACGCGGCGTTGCTCGGTCAGGGTTTCCCCCATTGCCGAAAATTCCCTGCTGCCTCCCGTAGGAG
+
#"$&%&('$&%),1,*.01-,./-,8-./444336961()))*0112)0-,//0:9.120/-'/..,.'+(+6*(,'*-32.00-/4-()$-&&/.-/(.8701/&+,2-+./851922293,0/**-71,.*/2.-/)..2274-368)6..+.(7,08:9/0*%(((-532.-1...8...0&2$'+0165-,0/.87613224259990)-+/)),)420(1,.;979;3769:5:88952643(*,2+-.&..0.653),(+,,)**00126$').+'.*2(/1,0(+'+0)((+-()*,-1.061:;-/47:6.;;.,.503//4./...31194/154682-002.&*-0/29130(%,'()0./23300-.-1..272/)*'-48-/361222-764((*++3./+.5/(*')21&()23/.,2-*,,(***2/,*++)).1/-/.29:-(%'%&3-321446-/&*&.,5+,2':--21,183401132674*0/4+(''-(().+00:29(%)/0//0+.,*.610*&&%%$%(-/0,,-.710//.544$&)%12---,+****35.2758*,401.27.%/%**+-./01*)+23<:99844*5/879<623.-./05:,(&*+1/<7:7+.((..77/2),2,/'.,+&)((,)*))8+)/1*)%*,8*.48;-7-,.%&+,$%&(-,*(*,7795*)(+(&'-.*7,)+-1171553,)**%)$%''5317-+-24545.,%''&*,..1334882706($)*62239;388654+(2/21246271-('*,)+*183.++((46*)&02,/)*,%,.66,/9.&+().15221315511,'%%'&')38-159;89::6**+6.1-0/657574869<;90:3(&(+&'%)%('&,+339-//.1--,./0/0)*+,/)64224;68::<:54454:85<3444-)+0924,/.4/&47.-65..05+.+*115&('#'')/339<9777-6-/+43-,7.81(*(&-+/.4*5-4(%()%&'')4-%,,*&&&*(0-,6912.50203.4*)'*(,%(+.),//.62:)44.&(2+46,*++22//-&,,-)&$&#'''')+1<73511/0048/1512.(&%(%')')14-,,/12('*(+.891'..*++$'-.*4:;97;977;-''''-331531165/50.*/61/<009;7,/2:+1*,/.57-163,*+-./-,+.4)(2-4(*,
@e1e8e130-80a6-49a2-88d5-07de6751ab69 ch=66 read=54309 start_time=2019-12-13T01:11:47Z barcode=BC01 runid=2c9cf7bc05858273f10e7d7ec552fc0bd742dc3e
CCGGTTACCTTGTTACGACTTCACTGATCATGAATCACAAAGTGGTAAGCGCCCTCCCGAAGGTTAAGCTACCTACTTCTTTTGCAACCCACTCCCATGGTGTGACGGGCGGTGTGTACAAGGCCGGGAACGTATTCACCGTGGCATTCCTGATCCACGATTAGCGACTCCGACTTGTGGAGTCGGGGACGAACTCAATCGGACTACGGCCCCGCACTTTATGAAGAGGTCGCTTGCTCTCACTTGAGGTCTTCCACTCTTTGTATGCGCCATTGTAGCACGTGTGTAGCCCTGGTCGTAGGGCCATGATGACTTGACGTCATCCCCACCTTCCTCCAGTTTATCGGCAGTCTCCTTTGAGTTCCCGGCCGGACCGCTGGCAACAAAGGATAAGGGTTGCGCTCGTTGCGGGACTTAACCCAACATTTCACAACACGAGCTGACGACAGCCATTACGGCACCTGTCTCACAGTTCGAAGGCACCAATCCATCTCTGGAAAGTTCTGTGGATGTCAAGACAGGTAAGGTTCTTCGCGTTGCATCCAGATTAAACCACATGCTCCACACCGCTTGTGCGGGCCCCGTCAATTCATTTTGAGTTTTAACCTGCGGCCGTACTCCCCAGGCGGACTTAACGCGTTAGCTCGGAAACCACGCCTCAAAGGGCACAACCTCAAGTCGACATCGTTTACGGCGTGGACTACCAGGGTATCTAATCCTGTTTGCTCCCCGCTTTCCTGAGCGTCAGTCTTCGTCCAGGGGCCTTCGCCACCGGTATTCCTCCAGATCTCTACGCATTTCACCGCTACACCTGGAATTCACCACCCCTCTACGAGACTCAAGCTTGCCAATTATCAGATGCAGTTCCCAGGTTGGGCCAGGGGACTTCACATCTGACTTAACAAACCGCCTGCGTGCGGCACGCCCAGTAATTCCGATTAACGCTTGCACCCTCCGTATTACCGCGGCTGCTGGCACGGGTTAGCCGGTGCTTCTTCTGCGGAAGGGTAACGTCAATGAGCAAAGGTATTAACTTTACTCCCTTCCTCCCCGCTGAAGTACTTTACAACCCGAAGGCCTTCTTCATACACGCGGCATGGCTGCATCAGGCTTGCGCCCATTGTGCAATATTCCCCACTGCTGCCTCCCGTAGGG
+
22,-1-,9515-02*(+&+2:6+.&&&893744988848:0--1:87-+,,;84.4.+()((*)-1/20/-.0/-0432847***+&.(%&*)02,)/06023455051-()+&)).4776.91,(.()$,+,'%**-03.-(-,-2:2)*,/0-2)++)3)'%+-246541*-*)(-0+))*+(*()'(++0232.:/5)7+542./*().)&&%(,321450-*%.*+0+-.4,----1%%&%((,,+-)1-($&'(36,'*(*.356;-31+(&))*..*,-,)**..-,1788142(156:74220/,*(***-,.0/1/89,)1-8947.3)+-0:0,+0)),347553(),*()+5826,+.0,120;:8442:1/+.07&6/7147*105/,-+,03.4.,-2;70+)*/-/0,./032910022.2.11/5/88463/5/-/5%4'+*&+*)20124563/1/1450)-,/6324503/48.49::57002/.12.0,/1<9:1541()0+&&).-//33;98<:80.24.2319'&'*1*:9562''),/0.03*+,-4//4/-.05+-.04//*,70:5<72087*,.+/;<-0./++)//906'))++48:.0-638976201.+)*&&)')+*0,*-+&./+-,.51207+-8.,+,345835241125442544175%)(.,068:633(1+(0('.*.1458456556<6/...-,)&(.9.-(),4674172310073790-+/16(-)&'-./8243.211353.,.(((0113:9332315<71/12+,+**,4966.0-0./%%&$+42/264/61+/,(+353-,0-)9*&(1-009413433898;4;2,2.9..).,-),767.1/1+**,.3+-.+-+7.97;44925:2223321)%&%,,/4/++1225:33004-+&*&)*('((.20-20(+,)2+01-+.-,-.+/,/+(+)0-00--1:)64/0272;;9854--&&+-/-/4668.4,..551:9)230+2+4)),2/(--.8-1941,483(1370.+%(%%''((*,74:5115344846317532/-&,,02:656697-,,,,<08;86;47537.)-/-.3,8+++624::/+---53568/88)+845/*
@2afbe91d-5a8d-490f-a88a-5f5332d54c6d ch=163 read=73282 start_time=2019-12-13T01:11:57Z barcode=BC01 runid=2c9cf7bc05858273f10e7d7ec552fc0bd742dc3e
CCCCGATTACCTTGTTACGACTTCACCCCAGTCATGAATCACAAAGTGGTAAGCGCCCTCAGTAAGCTACCTACCTACTTCTTTTGCAGCCCACTCCCATGGTGTGACGGGCGGTGTGTACAAGGCGGGAACGTATTCACCGTGGCATTCTGATCACGATTACTGGCGATTCCGACTTCATGGAGTCGAGTTACGGAACTCAATCCGGACTGACACACTTTGTGAGGTCCGCTTGCTCTCGCGAGTCGCTTCTCTTTGGCATGCGCCATTTGTAGCGTGTGTAGCCCTGGTCGTAGGGCCATGATGACTTGACGTCATCCCACCTTCCTCCAGTTTATCACTGGCAGTCTCCTTTGAGTTCCCGGCCGGACCGCTGGCAACAAGGGATAAGGGTTGCGCTCGTTGCGGGACTTAACCAACATTTCACAACACGAGCTGACAGCCATGTAGCACCTGTCACGGTTCGAAGGCACATTCTCATCTCTGAAAACTTCCGTGGATGTCAAGACCAGGTAAGGTTCTTCGCGTTGCATCGAATTAAACCACATGCTCACCGCTTGTGCGGGCCCGTCAATTCGTTTGGGTTTTAACCTTGCGGCCGTACTCCCCAGGCGGTCGACTTAACGCGTTAGCTCGGAAACCACGCCTCAAAGGGCACAACCTCCAAGTCGACATCGTTTTACGGCGTGGACTACCAGGGTATCTAATCCTGTTTGCTCCACGCTTTCGCACCTGAGCGTCGGTCTTCGTCCAGGGGCCGCCGCCACCGGTATTCCTCGAATCTCTACGCATTTCACCCGCTTCACACCTGGAGATTTACCGCCTCTGGAACTCAAGCTTGCCAGTATCAGATGCAGTTCCAGGTTGAGCCGGGGATTTCACATCTGACCCAGCTCGACCGCCTGCGTACGCGCCAGTAATTCCGATTAACGCTTGCGCCCTCCCGTATTACCGCGCGGCTGCTGGCACGGAGTTAGCCAGTGCTTCTTCTGCAGGTAACGTCAATGAGCAAGGTATTAACTTCTCCTTCCTCCCCGCTTCGAAGTACTTTACAGCCAGGCCTTCTTCATACCGCAGCATGGCTGCATCAGGCTTGCGCCCATTGGTAATATTCCTGCTGCCTCCGTGAGGAG
+
520))'0*'*,0.-24(-/044:518570./394776930++())%('(-+,(*+16')+'&&(&(+)**)&(-50--57618:/.11&08,%-/.7+.28421*,)-.79839,+*&%#&''..2*061:303%%/-.4177240/08673300%&%%'(,-,'('/.3:863,01626784/-//+%'/&$+'+/'*31+3,5,4/*,%'(0.,%+.-+%'(*)-/22/-1+**,-12142-..--/14,1+2400*'+2/233:52:101+/0**.0++.//9501997+.(*478<8776/.).08557989929/+)04-42-.01*,03++43.00554)5556:839;/-/6.83)()),150)))*+*&$)&)1.-351.3)+14,5,*',-/0/+*+0;971/01--.)+-//:0-,-12/-+)'.+/./1+/05-3,)'*+*20-+'*,-79:16()-+0,//01:87889765+02::84675:234;685898578:9(++*)&0*9;::;978.5/00799.8.0/0<::;55&0'$)+,..-,2-+-785/,//((---('+++()$()-+56.+-18/5+++.81/133-674*-5:;/40/001../.+*+*-.0+127.1,-'*//134;36)4)7;-,*,686:17)2+.01737678,78;,2-,)))*/1/,+,-11.*)..0/(+'(9:8198-,0+-'$()+/72214229///--23+)&*+9;:608'&*+-.,5+++&'+)-6.852396425())**322'21338<:2*.5*)..2))*)599.,'%#*%#$)'#+0&+*+*',.58','*+2,/5&.//18734433443,5,))7-7-)+5,)+//)6.*++,.2711*5-*$$$*++18:(*''),-+'+&&%&$,-4597:3101.;/8/()-)()&.5521:.-1.3.-5,+(')*5/229.6,+%()*%(6///5;/950012.7;82//&04469301.11..--,-*+-.+***&*/1--47.6460-52)$),)'%(*&**),+'$%$&%$''-+864.00-'(%)'(*.242211--*-./0'/0/22+-2/;5+.--(-+1+1.0,(%%'&'.1064.+&&*,)(
@121c2f36-7f35-46de-8bac-f5b0a88ade9f ch=43 read=51440 start_time=2019-12-13T01:12:11Z barcode=BC01 runid=2c9cf7bc05858273f10e7d7ec552fc0bd742dc3e
CTCTACGGGCAGCAGTGGGAATATTGCACAATGGGCATAAGCCTGATGCAGCCATGCCGCGTGTATGAAGAAGGCCTTCGGGTTGTAAAATTTCCGGCGAGAAGAGGTAAAGTTAGCAATACCTTTGCTCATTGACGTACCCGCAGAAGAAGCACCGACTACTCATTACCCAGCAGCCGCGGTAATGCGGAGGTGCAAGCGTTAGTAGAATTACTGGGCGTAAAGCGCACGCAGGCGGTTTGTTAAGTCAGATGTGAAATCCCCAGGCTCTGCCTGAAGACTGCATCTGTCTGGCAGCAGGTCTATTGAGGGTAGAATTCCAGGTGTAGCGGTGAAATGCGTAGAGATCTGGAGGAATACCGGTGGCAGAAGGCGGCCCCTGGACGAACTGACGCTCAGGTGCAAGCGTGGGGAGCAAACAGGATTAGATGCCTGGTAGTCCACGCCGTAAACGTCGACTTGGAGGTTGTGCCCATGCGTGGCTTCCGGAGCTAACGCGTTAAGTCGACCGCCTGGGGAAATACGGCCGCAGGTTAAAACTCAAATGAATTGACGGGGGCCCGCACAAGCGGTGGAGCATGGTTTTAATTCGATGCAACGCGAAGAACCTTACCTGAATAGCGGCATCCACGGAAGTTTTCAGAGATGAGAATGTGCCTTCGGGAACCGTGGGACAGGTGCTGCATGTCGTCAGCTCGTGTTGTGAAATGTTGGGTTAAGTCCCGCAACGAGCGCAACCCTTATCGCTGTTGCCAGCGGTCCGGCCACAGGGGAGCTCAAGGAGACTATATTGATAAACTGGAGAGGTGGGTGACGTCAAGTCATCATGTACCACGATGGGCTACACGTGCTACAATGGCGCATACAAAGAGGCGATCTCGCGAGCAAGCGAGACCTCATAAAGTGCGTCGTAGTAGTCGGATTGAGTCTGCAACTCGGCTCTGAAGTCAGAATCGCGCTAGTAATCGTGGATCAGAATGCCACGGTGAATACGTTCCGGGCCTTGTACACCGCCGTCACACCGGCGGAGTGGGTTACCTGAAAGTGATAGCTTAACCTTCGGGAGGCGCTTACCACTTTGTGATTCATGACTGGGAGTGAAGTCGTAACAAAGGTAACCGG
+
+++''()))'',.&*+-5,+*+/63-,,-/4-.((&'',,&/0./2844++,7-5'4/)+,0//00-.5*+0,117738+478:32,0)()1.6)(&#&%&&(&&((+/55,,0)%'+*((*,,5.-677.5/.)('*%0-)'0-/30',+(+&-('%'(&&'-&*)$,3)()*).12//*'.+4,-0-.,/.(342-.0),''%)&'-).,/008970.-,3,(*+.).+12303+-0:8,02.,*+0)+/2*''+0.*024)%&%$&%%%)*(%%&&*12565,+*(&%$%$%($&%)'((''*)(&/,'&&++2./,')-600,-10174/+34-.000.,))*557;0.40)5.//5-6/664+)+/)/-*)4:4,+0736&&.+---30124/22*))+)*+/67;:)*),9;,7-89070,*-.&1,--51,-1/3),-2;99:;81-&',1.3.4-.221;12-38/)(&((*36+&&**-/**,,.304563<49.52557;7874161'*-..*2*28235323092;90//1582..-558202/7:7-04-(*)+*%./(-.2/,-+-0,+0<;,152;0001/71%.++005.-4121603;97+-'"#%*)-461().//),,,1721/.('*75643922311-1+*'82032733-+003./1-++,-/,.-)//6-',--:9:82:1.**(''002.455;04160,2*-.&3'%&''-,+07.,7./0$%0'-913;92:3;78/1/,,%&&.1-*))-.*))((%'&&%$#$'(,-05;99:8/*&%&$('*&%'*,-472,+++2;61/,&%)(%(+,+'*.)+..,-)+-28887;72653622(246('&&'((*++57660.,*07)0--0,043322182/159986+3%'(%//3,6*5.-&)*+0230,01-'&'&&%$(&'',%)+340,-('&%(**1-..46:435/0159786-2*22))73,1-.0:-(1....0--.10231..)+++//01%%%''&((.9-2*&)'%%&&&#$&%**()+*0+-3022(1/,.12,*.*'())..80/2346:4573332-/1%&'(+++,3/-/355:(,)-0612).
@1458d61c-be44-40eb-bc14-797d22f52e08 ch=91 read=55159 start_time=2019-12-13T01:12:20Z barcode=BC01 runid=2c9cf7bc05858273f10e7d7ec552fc0bd742dc3e
TCGGTAATGCTTCGTTCCAGTTACACGTATTGCTGGTGCTGAAGTTGTCGGTGTCTTTGTGTTAGCGAAAACCTGCGCTGTCGCTCTATCTTCCGGTTACCTTGTTGACTTCACCCCAGTCACTTGAATCACAAAGTGGTAAGCGCCCTCCCGAAGGTTAAGCTACCGCTTCTTTTGCAACCCACTCCCATGGTGTGACGGGCGGTGTACAAGGCCGGAACGTGATCACCGTGGCATTCCTGATCCACGATTGGCGATTCCGACTTCATGGAGTCGAGTTGCAGACTCAATCCGGACTACGACGCGCTATGAGGTCCGCTTGCTCGCGAGGTCGCTTCTCTTTGTATGCGCCATTGTAGCACGTGCATAGCCCTGGTCGTAAGGGTATGACTTGACGTCGCCCACCTTCCCTCCAGTTTATCACTGGCAGTCTCCTTTGAGTTCCCGGCCGGACCGCTGGCAACAAAGGATAAGGTTGCGCTCGTTGCGGGACTTAACCCAACATTTCACAACAACACAGGCTGACGACAGCCATGCAGCACCTGCTGCGGTTCCCGAAGGCACATTCTCATCTCTGAAAACTTCCGTGGATGTCAAGACCAGGTAAGGTTCTTCGCGTTGCATCGAATTAAACCACATGCTCCACCGCTTGTGCGGGCCCCGATCAATTCGAGTTTTAACCTTGCGGCCGTACTCCCCAGGCGGTCGACTTAACGCGATCCGGAAGCCACGCCTCAAGGAACAGCCTCAAAGTGAGCATCGTTTACAGCGTGGACTACCAGGGTGTATCTGATCGCTCCCCACGCTTTCGCACCTGAGCGTCAGTCTTCGTCCAGGGGCCGCCTTCGCCACTGGTATTCCTCAGATCTCTACGCATTTCACCGCTACACCTGGAATTCTACCCCCTCTACGGACTCAAGCTTGCCGGTATCAGATGCAGTTCCCAGGTTGAGCCCGAGGATTTCACATCTGACTTAACTCGACCGCCTGCGTGCGCTTGCGCCCAGTAATTCCGATTAACGCTTGCGCCCTCCGTATTACCGGCTGCTGGCACGGGTGGCGGTGCTTCTTCTGCGGGTAACGTCAATGAGCAGGTATTAACTGCTCCCTTCCTCCCGCTGAAAGTGCTTTACAACCCGAAGGCCTTCTTCATACGCGGCATGAAACGCATCGAGTACGCCCGTTGTGCAATATTCCCCGCTGCTGCCTCCCGTAGAGGG
+
%$,+,.*+%34:51461-+,1/.-(*,1-7...951/13&(,)'01104)8171*0+*+53)5&'(',*+.-/,-.%')(.12588789998760-5.,1,3,*,')*-5:7/762-,*22('(',.337558;724254*(*)%'*--/5,(**+.-502,./,0,')+*.1::0/354277)*+2:8025756789919841/--.0374,2-*+*+++'-'',')-9205//-8;,0/1246/)**(-(%%*-77<893266:64570+,,-'&+/,&+(),+,8-;13-21.0///435*+%),-.800/032.+.)%)+,23/.,.+-%&51,.+02.(*++-/9:<8891++-.,/1/41$&)*,91/189:1/24&+$&'(('&&'(&''))$'.,'072:03'),),-6<72248:;:;6234439'&/*)(,-202(+(6,4968779:;;:90697,,6-05*5*2/.0-004,:,+(.670(%%,'0*')(..07/---5)%+()-/*+411878780//9078:;2-/.11-&%$"%**4:493005185453493035:2//--.87511669746:679;;94689;103026296;9:9/-//.51.,.0,,,0+13(--*(())+230*..,.,3.//5/1.486-,+-.087&&&$%19<*292.0-,-/0+/-//0.876-.288-9554/3153711,)$*-001,2**.)./169:25&+%(,''')(2,9,)-*)%(*-8238;+-%../99;753,1+-&+&(*''((('**+%')3/7.*+**24/0..*0433'1068-'-++.2-//;*,047/.4.080:327;/1++((*.86828++/22234542313<:1/00'(4*/132/0-3-4/4602686/,761-*)),483.(*,.-1:*013.1./0;21018;23.,-6.9'%'-+''%+,(/7-+,-./10..++-*)%'$&%*(78<8554+,*))-,$,-51.),,16982721240-.*)++&*'/1017;5566;/5.-,,.:4445/,0(0*+)&'(43001<1;<:8756;:3483235/4,*+%()).-/.40.*5.1366(7945/55,,667162'.$*,0/**)*)50+-,.-488<79<85613*1/81---,.,++-,01&&()'**27/)0-,.:141//4-:63)#+,**2).5309..111)+'(
@8ddfb8c2-c3fa-43b2-b807-78d146082938 ch=78 read=69372 start_time=2019-12-13T01:12:28Z barcode=BC01 runid=2c9cf7bc05858273f10e7d7ec552fc0bd742dc3e
CTCTACGGGGCAGCAGTGGGAATATTGCACAATGGAAACCCTGATGCAGCAACGCCGCGGCGTGAGTGATGAAGGTTTCGGATCAATGGCTCTGTCTTTGGGAGGAATAATGACGGTACCCAGAGGAGGAAGCCACGGCTAACTGCGTGCCAGCAGCCGCGGTAATACGTAGGTGGCGAGCGTTATCCGGATTTACTGGGCGTAAAGGGGAGCGTAGGCGGATGATTAAGTGGGATGTGAAATACCCAGGCTCAACTTGGGTGCTGCATTCCAAACTGGTTATCTAGAGTGCAGAAGGAGAGGAGAGTGGAATTCTAGTGTAGCGGTGAAATGCGTAGAGATTAGGAGTTACCAGTGGCGAAGGCGACTCTGGACTGTAACGGCGCTGAGGCTCAGCGTGGGAGCAAACAGAGTTAGATACCTGGTAGTCCCACGCCGTAAACGATGAATACTACTAGGTATTGGGGTTTCAACACCTCCGTGCCGCCATAACGCATTAAGTATTCCGCCTGGAATTACGGTCGCAAGATTAAAACTCAAAAGATTGACGGGGACCCGCACAAGTAGACATGTGGTTTTAATTCGAAGCAACGCGAAAGAACCTTACCTACACTTGACATCCCTTGCATTACTCTTAATCGAGAAATCCCTTCGGGGACAAGGTGACAGGTGGTGCATGGTTGATAAAATCGCTCGTGTCGTGAGATGTTGGGTTAAGTCCCGCAACGCAACCGCGTCGTTAGTTACTACCATTAAGTTGAGGACTCTGTGAGACTGCCTGGGTTAACCAGGAGGAAGGTGGGGATGACGTCAAATCATCATGCCCCTTATGTGTAGGGCTACACACGTGCTACAATGGCTGGTACGAAGATGCAATACCGTGAGGTGGGCCAAACTTTAAAACCAGTCTCAGTTCGGATTGTGGAAACCCGCCTACATGAGAGCTGGGTTACTAGTAATCGCGAATCAGATGTTGCGGTGAACAGACACCGGGTCTTGTACACACCGCCCGTCACACCATGAGAGTTGGCAATACCCGAAGTCCGTGAGCTAACCGCAAGGAGGCAGCGGCCGAAGGTGAGGTCAGCGATTGGGGAGTGAGAGATCGTAACAAAAGGTAACCGG
+
***%')++--+.3333:5:7.64061,+,*3--.-(/-*8+*+-0/401117312-'&*%%'-(&&&'+,.9:/40:9139360&$&$(),,9874/89.6,)'&)))130.+--51/./-*))--(+**,'&&').0--/-22&5//36,*))%+.,(+(+,///.4443322/9/,,/-1774-7+.,+1841365311138:.+.5/&*+4355::8;88641816188;:7::83-3/)).3,%,.,)/.)&%%/442----.77989,::88:.62../10--//277)$'(*(*)./+*$%)+.(,00-.-*-($$))./-,08,+,;9:85-,*3*+)'&')/*-.+../1*,,1+/,-/.1222;9961*/((&('+-1002637//.//22:5,/22:-6*-%&.5+*../19+-67553:6)%+)076449:4/+--000.&*+.-+0-4(-+5663+;1/),+)1+)09+,/**'.0,-../*.+---.+./4;:;88:652%())(.0862+-.-%(//0<;96783;4'+$)%&%)(69,(,0((*,.0,()%'%,05558-8;<-3:3:53,/*.-%-+),-1*'((*+,/--2(*,,-10////-67+/7+++-0*--,304/44+)*&&*&*1,1:6/7:/))/-+40125),**4;:60/0.23.+%')--()*)+,001/13271,*,/55;4756:892/94)(.+(**+-)21%&&*-0/7/-.:443469006502.-*)0.0133331333669:9;99<95;742.-42/5/0+0(*)38626677622,2+/0265-5)-2-*.,,,161.0/4.**+++.*-./498577:75:922*))1'',*'/08/;/-0813520302-*+,394313,'1361:279777+58<7*5%6**+&&&)'*5))/10.1210+%(*+52(00:0110224677+.++/661.12(53/0164.*()%%$%$&(),11',.-/04//-/5/01*'.225447/1/+*')-6&('(-,-.960./0/210.,)(+$&),78981)2)./-,-+-1/0230*+$(',2+2*),.*3+45/*&**&(&'&'(*.0*+++0+(/-23:887:
@f2454cdc-2107-43ea-8a56-af8e6000db82 ch=126 read=81395 start_time=2019-12-13T01:12:27Z barcode=BC01 runid=2c9cf7bc05858273f10e7d7ec552fc0bd742dc3e
CTTGCTCCTACAGGAGGCAGCAGTGGGGAATTTTGGACAATGGGCGAAAGCCTGATCCATAATGCCGCGTGCAGGATGAAGGCCTTCCGGGTTGTAAACTGCTTTTGTACGGAACGAAAGCTCCTTCTAATACAGGGGGCCCATGACGGTACCGTAGGTCAGCACCGGCTAACTACGTGCCAGCAGCCGCGAAGTAATACGTAGGGTGCGAGCGTTAATCCAGATTACTGGGCGTAAAAGCGTGCGCAGGCGGTTATGTAAGACAGATGTAGAATCCCGGAGCTCAACCTGGGAACTGCATTTGTGACTGCATGGCTGGAGTACGGTAGAGGGGGATGGAATTCCGCGTGCGCGGTGTCTCCGTAGATATGCGGAGGGTACCGATAGCGAAGGCAATCCCTGGACCTGTACTGACGCTCATGCACGAAAGCGTAGGAGCAAACAGGATTAGATACCCTGGTAGTCACGCCCTAAACGATGTCAACTGGTTGTTGGGAATTAGTTTTCTCAGTAACAGAAGCTAACGTATGAAGTTGACCGCCTGGGGAGTACGGCCGCAAGGTTGAAACTCAAAGGAATTGACGGGGACCCGCACAAGCGGTGGATGATGTGGTTTAATTACGGCGCGAAAAACCTTACCCACCTTTGACATGGCGGAAGTTTCCAGAGATGGATTCGTGCTCGAAGAGAACCTGCACACAGGTGCTGCATGGCTATCGTCAGCTCGTGTCGCGTGAGATGTTGGGTTAAGTCCGCGAGCACCCAGCCCTTGTCGTGGTTGCTACATTCAGTTGGAGCACTCCTGACTAAGGACTGCCGGTGACAAACCGGAGGAAGGTGGGGATGACGTCAGAGTCCTCATGGCCCTTATAGGTGGGACTACACGTCATACAATGGCTGGTACAGAGGGTTTGCCAACCCGCGAGGAGCTAATCCCATAAAACCAGTCGTAGTCCGGATCGCAGATCTGCAACTCGACTGCGTGAAATCGGAATCGCTAGTAATCGCGGATCAGCATGCCGCGGTGAATACGTTCCGGGTCTTGTACACCGCCCGTCACACCATGGGAGCGGGTCTCGCCAGAAGTAGGTAGCCTAACCTGGGAGGGCGCTTACCACGGCGGGGTTCGTGACTGGGTGAAGATCGTAACTGGGTAACCGG
+
*)''(,35/13'61+23/3552+7,,1/*.-01-/9676:88<87/.1/*-5022212(&'))),)*(-/-&'/7683330444363)+/26<,.8<8:21...1..0/8,5.5($(()'(-5758/++'&#$#,167.,80-/3362:8763*)&&#(''(**,41./*,0-//226718*++,+452.)'%&()++)-.13.,)*/6.,,-,324204'))006033:9584429;,-447/.-/)+.--919/0)205+-0357:6,(&).*+/1,1(+-2745585:<03//58827;9-3235633343642&))%,)-+633,*-640+11:08/3./4,2570(&'',*((((-*)*.2442-...0.-('(&&('**&+))-1(4,26-3;/.7,)$%*%*%+'*,.47787800,-)./*),--)0*&),;;58,:--2-0018750(#%(&)*15),,6;*+35.//)++///-01484;45:87/-++,)--;;:48;,/00-1)).+*)**.+,'#$%*))5:5646//4//76*'(*++1+5+++.0/103,/7.-/2-7-,-)/1:29:58<879;7.-,.3+*+.-4:<:96532/157<:,',($%'&**5203*,(26070/:+*2-5;-+,811*2'*-..-1;7/-**+--491.4/375344,,6-+//+0/20333336/543258776646,.,/3788556669:91/+(.147789709/864879-.90''%'*-&1'(&&(*'+)**7&.%)(.)+))0362;)+.01+),)/2,1)%$$$&%%++3676890964789<8:812*+0+0++/*5972332100/+%')/083/)-(/3<3.855-141079*.+%*%((,/89891;1056/.,*,5)***.,)5+(+-+*-3/*(*',)(((*11,9:-*+&*/00:*456/22542+0-222'.&)),-9881801179:<::02+'&$(+(,--,0133/+0),--.329989-0111733010;889;:9:.7-4*&460+.+'''))0332;5*,''*.0979577(,.%7743'0.-.-')(&))+,.0.37++6/)%'.2-,'&('.,2,/2-0-**'*56584124345642(*(+*-364+.('%&'/+299;48
@b875b873-7581-450a-addb-f0574c171791 ch=94 read=69448 start_time=2019-12-13T01:12:25Z barcode=BC01 runid=2c9cf7bc05858273f10e7d7ec552fc0bd742dc3e
CTCCACGGGGAGGCAGCAGTGGGGAATATTGCACAATGGGCGCAAGCCTGATGCAGCCATGCCGCGTGTATAAAGAAGGCCTTCGGGTTGTAAAAGTACTTTCAGCGGGGAGGAAGGTAAAGTTAATACCTTTGCTCATTGACGTTACCAGAAACACCAGCTAACTCCGTGCCAGCAGCCGCGGTAGCCACGAGAAGTGCAAGCGTTAATCAGGATACTTTGGGCATGCAAAGCGCACGCAGGCGGTTGTTAAGTCCGAATGTGAAATCCCCGGGCTCAACCTGGGAACTGCATCTGGTAAGCGAGTCTCGTAGAGGGGTGAATTCCAGGTGTAGCGGTGAAATGCGTAGAATCTGGAGGAATACCACCGGTGGCGGCCCCTGGACGGGCCTGACGCTCAGGTGCGAAAGCGTGGGGAGCAAACAGGATTAGATACCCTGGTAGTCCACGCCGTAAACGATGTCGGCAGGAGGTTGTGCCCTTGAGGCGTGGCTTCCGGAGCCTAACGCGTTAAAGTGACCGCCTGAGAATACGGCCGCAAGGTTAAAACTCAAATGAATTGACGGGGGCCCGCACAAGCGGTGGGCATGTGGTTTAATTCGATACGAAGAAACCTTACCTAGTCTTGACATCACGGAAGTTTTCAGAGATGAGGATGTGCCTTCGGGAACCGTGAGACGGAGTGCTGCATGGCTGTCGTCAGCTCGTGTTGTGAAATGTTGGGTTAAGTCCGCAGCAGGCGCAACCCTTATCCTTTGTTGCCAACGGTCGGCCGGGAACTCAAAGGAGGGGCTGCCAGTGATAAACTGGAGGAAGGTGGGGATGACGTCAAGTCATCATGGCCCGCCACGACCAGGGCTACACGTGCTACAATGGCGCATACAAAGAGAAACGCGACCTCGCGAGGAACAATGAGCCTCATAAAGTGCGTCGTAGTCGGATTGGGTACAGCTCGACTCCATGAAGTCCGGAATCGCTAGTAATCGTGGATCACCACGGTGAATACGTTCCCGGACTTGTACACACGCCCGTCACACCATAGAATTAGGTTGCAAAAGAAGTAGGTAGCTTAACCTTCGGGAGGGCGCTTACCACTTTGTGATTCATGATGGGGTGAAGTCGTAACAAAGGTAACGG
+
-.,+&''04,*/31///./20/2)-*+1431.&&&'&)0.-*-04,/1,.-0..,())0-./31346664459+'*0,1279<9/964921.790-2235;<7.00089*)//-'*)(/:1+/-1.-.0564,(*,,+.2--/62;1,.(%)'&%'-1)&.-,500051578:2221-674523..%&%$'((&(')*633/-.0/412/1&-()*+**)+241/(+'*)3,+,/1133300542-9:--718.40(&(420-+.4*+/79,(001494,,'$#('.(,1111185,'-+0&,&%&*-366-/(%126*())3,30((*+,**)+*000.+60-,.00-)(+.227-+,(+***/+(..01+&,**4.;5+(5869,'&*(('-.2235,-6534*+31*+-0,13+(-..:,1%--(2,1,016862+,6764,6-**,.3357:7.---,;/2--&,*(--/92227<2374338/-,*--010..0*-0)*7;733,4,9-+((('-529:53&()+*/33777133&0,+6,9:63683;00..120114.2:9-19,+//2.)%+%$+*1/012.,-36<;6:7;1/0/$3'++&+2.-53924/.&+*-.223520/%&+)*+*/5;9.+***+91.0)0213,)..36):96::;9;96744&/&&)569877-&%%)%*,498/12237:08210327812/;0.')9370/75)*-'1%%2348665600303402;-,/9,,*0(,(,*7'0+6/:8/723946+-.)++**-.13:12/..-040-./.*++-726404847999987654+./01/&'&'()'#('&'+/.:+00-+-.-+,01447554944:733222682('+&)+&()')(+/0635-+-')(*'%$'%)/25511066678:8:9*0,-.6'2%3+/0%%%&&$+..11388756/9/.-7'0+,/-0-0+&$&+0012:9;82&$.),-.//1:;9665224*)).(-+(*.42//*.--83--6()+4932%,$(&''073932256+'*+))/.4--()$$+'10076.:/'+2,34191/61*--.4,,.26/-%%)'*',2/.-/.++*).-3/07&-&'((((.
@e931f968-c6c5-439b-a18a-39937c202bc0 ch=124 read=72070 start_time=2019-12-13T01:12:33Z barcode=BC01 runid=2c9cf7bc05858273f10e7d7ec552fc0bd742dc3e
CTCCTACGGGAGGCAGTGGGGAATATTATTGCACAATGGGCGCAAAGCCTGATGCAGCCATGCCGCGATGTGAAGAAGGCCTTCCGGGTTTATGTAAAGTACTTTCAGCGGGAGGAAGGGAGTAAGTTAATACCTTTGCTCATTGACGTTACCCGCAGAAAAACACCGGCTAACTCCGTGCCAGCAGCAGCCGCGGTAATACGGAAGTGCAAGCGTTAATCGGAATTACTGGGCGTAAAAGCGCGCGAACTGTTAAGTCCAGATGTGAAATCCCCGAACAACCTGGGAACTGCATCTGATACTTTGGCAAGCGAGTCGTAGGGGTAGAATTCCAGGTGTAGCGGTGAAATGCGTAGAGATCTGGAGGAATACCGGTGGCGGCCCCTGGACGAACTGACGCTCAGGAGTGCAGCGGTAAGGGGAGCGACAGGATTAGATACCCTGGTAGTCCACGCCGTAAAGCGATGTCGACTTGGAGGTTGTGCCCTTGAGGCGGCCTCCGGAGCTAACATTAAGTCGACCGCCTGGGAGTACGGCCGCAGGTTAAAACTCAAATGTGTTGACGGGGGCCCGCACAAGCGGTGGAGCATGTGTAGTTTAATTCGATGCAACGCGAAGAACCTTACGGTCTTGACATCCACGGAAGTTTTCAGAGATGAGAATGTGCCTTTGAACCGTGAGACAGGTGCACCGTGGCTGTCGTCAGCTCGTGTTGGCGGGAAATGTTAGGTTAAGTCCGCAACGAGCGCAACCCTTATCCTTTGTTGCCAGCGGTCCGACCGGGAACTCAAAGGGGAGACTGCCAGTGATAAACTGGAGGAAGGTGGGATGATCAAGTCATCGCCAGCCCACCCGACCAGGGGCTACACGTGCTACAATGGCGCATACAAAGAAGCGACCTCGCGAGAGCAAGCCGGACCTCATAAAGTGCGTCGTAGTCCGGATTGAGTCTGCAACTCGACTCCATGAAGTCAGGAGTCGCTAGTAATCGTGGATCAAATGTTGAATACGTTCCAGGCCTTGTACACACCGCCCGTCACACACCATGGGGTGATTTTAAAAAGAAGTAGGTAACAACCTTCGGGAGGGCGCTTACCGCTTTGTGATTCCTTGACTGGGGTGAAGTCGTGGCCTAAAGGTAACGG
+
(()())+'**(+()'()*.2-)0+,.-'+.((./0;784+*(,/9.++2-++,./1*040433.-*)%''+++-),-+52808402;517.(*$#,,%(&*(.89-&)((-,-.,,+(.,%'),8+3.3.2237496013319/-())*//094&0&),2'++'*0.)--,5.,)6*(.&%$%)*$('(*5,02,6.-6/.044*(-*,48513.1-3,*/441-1(()+9;796..56.,,,,+1(&%&')+513./8))*-.,-./71,49:+,'&)(,-72687-40/32323/./.-...(+%$.,%)'')*,+-)1*6-.//.1/10/%44446354391/181/1556200*)/0490)*,%-,/.4/3.)*%'(183++36440-1044445565%*(',+*&($$$$**))*1,%)&&%'%./(2(+,66*173*/--,4065*-.199937,&,,,--.67732521(-+-6*,.7+)*/0/11)')&*)-(2(**+2*(&$&%/,/15437++5*%%)*'%')3(230''&((+*+065-27/5+)(%&*'&'**&00+,5*)*4658582845:011/,+*''(,5:9698:/..-,01320/(/*&&***).(+$'&()2/13797.*,,.)-*-:;8-.,)')/001,405625318/,&+*458,+,-1,132-,$'*&-+,*,'-014/++,-7552230('&)'*+'(.22&/72;952096,0334,-0/--4/00+)+(/0+./)(0-28;6163627*'$5,/:9-711:67))3*'%++43414///0332/++,0/,51(5-3315-+(%%()2,-23799'($$)13,'/*(-*1-,+/1/035)'('(459893500413487588:+&()&)5/2/..123,+'+,:;64'4+66988786;7258:2686886-5.+/,8--+./03897977521344,(('+*++6&+('(*.()2*+,6...8;9:8331*(&&((*2;97844/4('.'/&'*%(')),,1/,42(+31/1+-+/6+,).,%$'$'+)('354+%'%&)(6+++%((*20/442;3,2642.,1,+44))/.*+4564:3%.'(+41.+.,,-,2-..(.%%'$'*7*+/3182*/
@f3aca925-f606-4453-9836-f3732a9559b5 ch=27 read=34379 start_time=2019-12-13T01:12:44Z barcode=BC01 runid=2c9cf7bc05858273f10e7d7ec552fc0bd742dc3e
CCGGTTACACCTTGTTGCGGCTTCACCCCAGTCATGAATCACAAAGTGGTAAGCGCCACTCCCGAAGGTTAAGCTACCTACTTCTTTTGCAACCCACTCCCTTGGTGTGACGGGCGGTGTGTACAAAGGCCCGGGAACGTATTCACCGTGGCATTCTGATCCACGATTACTAGCGATTCCGACTTCGTAGGTCAGGTTGCGGGCTCAATCGGACTACGACTTTGTAAGGGTCGCTTTATGTCGCCGAGGTCGCTTCTCTTTGTATGCGCGTTTGTAGCAGCACGTGTTGTAGCCCTGCTGGTCGTAAGGGCCATGATGACTTGACGTCATCCCCACCTTCCTCAGTTTATCACTGTGATCTCCTTTGAGTTCCCGAGAAGCCCGGACCGCTGGCAGCAAGGATAAGGGTTGCGCTCGTTGCGGGACAGCAACATTTCACAACACGAGCTGGCAGCCATGCAGCACCTGTCTCACGGTTCCCGAGGGCACATTCTCATCTCCTGAAAACTTCGTGGATGTCAAGACCAGGGCAGGTTCTTCGCGTTGCATCAGATTAAACATGCTCCACCGCTTGTGCGGGCCCCGATCAATTCATTTGAGTTTTAACCTTGCGGCCGTACTCTGGGCGGTCGACTTAACGCGCACGTTAGCTCCGGAAGCCACGCCTCAAGGGGCACAACCTCAAGTCGACATCGTTTACGGCGTGGACTACCAGGGTATCAATCTGTTTGCTCCCACGCTTTCGCACCTATGAGCGTCAGTCTTCGTCCAGGGCCGCCTTCGCCACCAGTATTCCTCAGATCTCTACGTATTTCACCGCTACACCTGGAATTCTACCCTCTGCGAGCTCAAACGCCCGGTATCAGATGCAGTTCCCAGGTTGAGCCCGAAGTTTCATCTGACTTAACAAACCGCCTGCGTGCGCTTAGTAATTCCGATTAACGCTTGCACCCTCCGTATTACCGCGGCTGCTGGCTGGGTTAGCCGGTGCTTCTTCTGCGGGTAACGTCAATGAGCAAAGGTATTAACTTTACTCCCGCTACTCCCGCTGAAAGTGCGCACAGCCCGAAGGCCTTCTTCATACGCGGCATGGCTGCATCAGGCTTTAGCCCATTGTTACCAATATTCCCTGCTGCCTCCCGAGGG
+
32(-2.+)'*0.4,2+%'+',/24.-5:7,1310333:63.0/7)-))/.,'&(-7:,.-1)((.1//1/,)())+,-'&(35-7::,4417.85+++1/',+1-61027815985910/12358:)4187(*0(0))$&(+432793920/((*6////6.)+*)/-%,31342/312..*./6-)-')..1++45800-+&&()*-,2+,((%#$&%((./)%%&-23/1*++4*&(%*.-/++,)+(+%',34822:5.//-)'%%&'+'&'$%&%(,-322-.(++-+06(&'&*-/341-4+)(---()((//,,+1-.1689:1:41.*-:0:56,0,*/0/+425562,*+.45:8098012861-()'&)))+7-085:522040/&%&'&//611+.,*,-''%&()506012;24/,'-,.-.47+,**-&)'+,478+.'+)57943/3.-.+,71-3220,/2::;50*+(05.+*-+283,-1411.'((,//.**/'')-996/220/-)&,)-)&%%').-86:7144-;+,,01'&-9,94/,.-,1239569..//--.)+01,41(&''+)0-;74298..+8;;'1,1-2-++1053+)++)+$',2.0..-3+/.20310.%%%').0-&+*/*3++,#(((0/1723.,087*.*//0.1.0*0)-.0200366073(+'0-//19444-57.4-)/.00&'(%&&-52)/0-7.)-+-.:4/')(,/-&&'$'/,01..003<;83;,,664482283:845810913223*.)%(,,/2214/-.'0./;-,+62...*+),/+,.1)4+2'&+.),,-%'&&%(04-/---32-)()*,2'(+,.7888;3<2-1;/;*)+-4-&$%')9--,')+*+*,13638:8:85:777:08))&&$$((//45:00,-61492%'5*--/1:6.33,22/902902/7/10322/,&&+1*0..21%40(+/6/483012.7512:857838432012:+.**+.5-.).83+/.57(&(*$&'17-*760/1(+,')%&&&%'*2)')(3+98:<87<70100-..6/())*)++,),.&26-2.&%%+*,&-*%*&$(&*+.//576+(-.1../+0*(*(,-,
@bfa5f83f-4d1e-40ad-8b3b-5451e920e871 ch=183 read=88739 start_time=2019-12-13T01:12:52Z barcode=BC01 runid=2c9cf7bc05858273f10e7d7ec552fc0bd742dc3e
TCACCCCCCAGTCATGAATCACCAAAATTGGTAGCGCCCTCCCGAAGGTTAAGCTACCTACTTCTTTGCAACCCACTCCCATGGTGCTGACGAGGTGTACAAGGCCAGGAACGTATTCACCGTGGCATTCTGATCCACGATTACTAGCGATTCGACTTCACATGCGGTGGTTGCGTTCAATCCGGACTTCGACGCTGTAAAGGGTCAGCGCTCTCCGCGAGTCGCTTCTCTTTGTATGTATTTGTAGCACGTGTGTGGCCTGGTCGTAAGAACCATGATGACTTGACGTCATCCCCACCTTCCTCCAGTTTATCGCGGCGAGTCTCCTTTGAGTTCCCGGCCCGGATAAACGGCGGCAAGGATAAGGGTTGCGCTCGTTGCGGGACTTAACCCAACATTTCACAACACGAGCTGACGACAGCCATTACAGCACCTGTCTCACGGTTCCCGAGGCACATTCTCATCTCTGAAAACTTCCGTGGATGTCCAAGACCAGGTAAGGTTCTTCGCGTTGCATCGAATTAAACCACATGCTCCACCGCTTGGTAGCGGGCCCCGATCAATTCATTTGGGTTTTAACCTTTGCGGCCAAACGCACTCCCCAGGCGGTCGACAACGCGTTAGCTCCGGAAACCGCCTCAAAGGGCACAACCTCCAAGTCGACATCGTTTACGGCGTGGACTACCAGGGTATCTAATCCTGTTTGCTCCCCACGCTTTCGCACCTGAGCGTCAGTCTTCGTCCAGGGGCTGCCTTCGCCTTCAGTATTCCTCCACATCTCTACACATTTCACCGCTACGCATTAGATTCTGCCCTCCTAAAGTACTCTAGCGACCCGGTATGAAATGCAATTCCCAGGTTAAGCCGGGGCTCACCTCGCAGAAGTCACCGCCTGCGTGCCCTTTACGCCAGTTATTCCGATTAACGCTCGCACCCTGTTATTACCGCGGCTGCTGGCTGGAGTTAGCCGGTGCTTCTTCTGTAGTTAACGTCAATCCGCCTAGTCTATTAAAACTAAATGCCTTCCTCGCTACCGAACTTTACAACCGAGGCCTTTGCTTCATTCACGCAGCATGGCTGCGTCAGGTTCACCCCATTGCGCAATATTCCCCCCGCTGCTTGCTCCGTAGAACAATATCAGCACCAACAGAAGGGAGGTTAACACAAAGACGCCGATGGCTGTTTAGCGCAGCAATACGTAGCCGCA
+
-++3,;99+///1..//731,/+/9.'.''(.-()*05)*14.*,*0+-,31,.//785379;+30)%++&+)(&)*.91,...,-&(),9/+.1++-13982.8.+5.,,+%(&()('1+3,1***3-,))*42+(**+-)'(*.)+-0794--/43+*(*.+++2+,0+,+))'-,-/*3++.6/)(&&$'$)(2.11*,-()(()+(2.52/'),-+0-0-.,-*+).9,,.-1*)''/,&&$)().-.(*('&+/,-/9:92,/))%&*,+-/0-,*+0-,/3/,..,111--/35785+.(('+33,-.&%)+)&''),.1'++(&'233/7,++,*'),.-/*%)*40/620/(4*003+/0-8..-437/50.-21,*('&+(.,(..5048((%,-00/10/5332000-22385+7&%&$&++/8/111-/+-1;8:/.*%%1(/-,.09,()*+-3/4+-685/160101587:758(((+,;;75:5,-,2-988:836.2/--144*3*1,2;1%&'*2310009013%%%%*(*%'%*.,/30)&&*,-8/;2.4:9-+*19:+573.-/*&((,1.(&)%')&*(10,(+--727451661/)%')//.+-.0)3+//&.2&++13/9*270/'.1.24.4+0+.138774755281&+-6479;9334--)&-'%+).12062+/-.-:2,-+,()&(,/02952/0)1222056899.---3:86,:()199/381898;867:7</&(+(')+()*0-/11452,%***+1910)-/,/602/0'1($%+*,4+%-2-*)-)+5/)0(+.0-+++,136)1,.-3.*5.*78;::269.-/31560-00%00+-+,&+(&($&%&)+')+-3914:/.--+/196/73*+-22)*,;.1924/-1.6.84555./+33*(#&+)-2,0/&''+*/1:723.')(%'08/./9,63,//605<56465.1:9954667;6,)$()-*0473.7/5;:20107.+,471<85577;;8,'((')+.-)(+'-'&'(-)((+(''(,*,/;7/213+-,++.89:88887+33*4%&168.*,1***+(*'(,20/971(%&%#&'&%()291424(-++/.135++*)(-)*+((-*(,'&()-4120*248/+,-**''$((('&%&&#%(,%1&))1.-&0++*%+($$%
@0eba6f8f-57c1-45af-a2ae-4ccd9a5fa72c ch=27 read=34381 start_time=2019-12-13T01:12:50Z barcode=BC01 runid=2c9cf7bc05858273f10e7d7ec552fc0bd742dc3e
CTCTACGGGGAGGCAGCAATTAGGGAATATTGCACAATGGGCGCAAGCCTGATGCAACCATGCCGCGTGTATGAAGAAGGCCTTCCGGGTTGTAAAAGTACTTTCAGCGGGGAGGAAGGGGTAAAGTTAATACCTTTGCTCATTGACGTTACCGCAGAAGAAACACCGGCTAACTCCGTGCCAGCAGCCGCGGTAATACGGAGAGGGTGCAAGCGTTAATCGGAATTACTGCTGGGCGTAAAGCGCGCAGGCGGTTTGTTAAGTCAGATGTAAATCCCCGGGCTCAACCGCAGGAACTGCGTGATACTGGCAACGAGTCTCGTAGAGGGTAGAATTCCAGGTGTGGCGGTGAAATGCGTAGAGATCTGGAGGAATACCGGTGCTTGAAGGCGGCCCCCCCCCTGGACGGAGCGGCGGTGCTGGCGGTAAGGGAGCAAACAGTTAGATACCCTGTTAGTCCACGCCGTAAACGACTTGGAGGCTGTGCCCTTGGTGTGGCTTCCGGGACACAACGCGTTAAGTCGACCGCCTGGGAGTACGGCCGCAAGGTTAAACTCAAATGAATTGACAGGGGGCCCGCACAAGCGGTGGAGCATGTGGTTTAATTCGATGCAACGCGAAAATTGCCTGGTCTTGACATCACGGGAAGTTTTCAGAGATGAGAATGTGCCTTCGGGAACCGTGGGGACAGGTGCTGGCTGTCGTCAGCTCGTGTTGTGAAATGTTGAGTTGAGTCCGCAGCGAGCGCAACCCTTATCCTTTGTTGCCAGCGGTCCCGGCGGGAACTCAAAGGAGACTGCCAGTGATAAACTGGAGGAAGGTGGGGATGACGTCAAGTCATCATGGCCCTTGACCAGGGTACCGCACGTGCTACAAGCGCATACAAAGAGAAGCGACCTCGCGAGCAAAGCGGGCCTCATAAAGTGCGTCGTAGTCCGGATTGGAGTCTGCAACTCGACTCCATGAAGTCGGAATCGCTAGTAATCGTGGATCAGAGATGCCACGGTGAATACGTTCCCGGGCCTTATACCCACACCGCCCGCCACACCATGGGAGGTTGCAAAAGAGCAGTAGCTTAACCTTCGGAGGCGCTTACCACTTTGTGATTCCTTGACTGGGGTGAAGTCATGGCGCAAGGTAACCGAGATAGAGCAGCAGAGCCGTGGGGTTAACCACAAGGAACACCGACAACTTTCTTCCTTTCCAGCAATACGTAACGCA
+
*-0+.//77+)163.00///1,*-**52.70/054384398/.-/8.0;::9:152/1417&670211121233/)+*'(*-//-)18738352::.,2*+/7,.+//,,4,'-)(*)-,.,/93308/9/235186/054/00--0.,013:8;.-6-(-0(+668+4222314422357;.55..596--*+),-')+3,*%-3+6/4)0+..-8-9.4.40+1.,--.%(,46675892/2-.*+%'-**1+05/0826+/9),151+*,,*016.&+2+,*7,7-$%%./-+..01&+(),06-02-1'())*,//0-/.($0,3*.%0)2904--.,,())(3840/0-*+,,1-+,(&./98,)*)'/+.4.+%-)()++.0','*-,.5867/0,,/6990+&%('(&*&0%'$*)',()((,0,),02:6.'*,.,,3331;401,7-/-74(+(4842582+-+)))&+$%&)1176/9+21*-,'+-56625)(,,''$(+,.+)(2.5+)-./47735/*+.'&')+.5/7-,,(.-7/92::.576;:894/3/-*.&).16)4/'$'%),003.3323,..-2-)')*0:798;0.----/&-,8./4/))&&*+(+&)*.21239:3())3.*0*,8941/-+,-01/..1-(/,48595,89286757,*)+'3'(-((&()1/1.46578010,.+,/6;24.1:3/6491'+3+&%()/-,+)','&)*-41'33$'**/83-4/)-85690222858/(.)+&8314/14&')--+-.38984--,-+/',*)-28--3+./716982*-14857564/27690&)(.-3++*').6*+*%%$+,',),,-386.+.+'+-.+0+235()*(**)*213:783,+-'+(1((*5422503344;4,.69542)/-305,).%.+-+(*++'&(),//0133486**--0./1-3+238..-,,129343988647,&%%&*018.4.660.6566,2/31-0026425+)&+-,).05:,484,-4022497055+&))+713382*&(%#$$%((('(/+0/299.6-161/2.5-07&+.-++344,1+$&%(%*+*(-.+,,-*+0&(*.-,/27)1.066701)+0))&(*+)+)%$'.*)0(,,&--+)+)'*+1*0)+*+146706.,,61/1:5*''%+(,0.7..)7/,*&&$%#
@87c1cddf-5216-41e5-8066-0d0ed53bac22 ch=22 read=53465 start_time=2019-12-13T01:12:51Z barcode=BC01 runid=2c9cf7bc05858273f10e7d7ec552fc0bd742dc3e
TTGGTATGCTTCGTTCAGTTACGTATTGCTAGAACCCACCTGGTCTTACGACATCCACGGAAGTTTTTTCAGAGATGAAATGTGCCTTCGGGAACCGTGAGACAGGTGCTGCATGGCTGTCAGCTCGTGTTGTGAAATGTTGGGTTAAGTCCCACCCAACAGGCATAGCCCTTATCCCTTGTTGCCAGCGGTCGGCCGGGAACTCAAAGGAGACTGCCAGTGATAAACTGGAAGGTGGGGATGACGTCAAAGTCATCATGGCCTTACGACCAGGGCTACACGTGCTACAATGGCGCATACAGAGAGAAGCGACGACCTCGCGAGAGCAAGCGGACCTCATAAAGAAGTGCGTCGTAGTCCGGTTAGGTCTGCAACTCGACTCCATGAAGTCGGAATCGCTAGTAATCGTGGATCAGAATGCCACGGTGAATACGTTCCCGGGCCTTGTACACCGCCCGTCACACCATGGGGAGTGGGTTGCAAAGAAGTGGGTAGCTTAACCTTCGGGAGGCGCTTACCACTTTGTGATTCACTTGACTGGGGTGGGGGGGGAATCGTAACAAGGTAACCGG
+
$&-()'%#'+*2),2.+/33./.3.20-0+,.5/00+,28354-.,0((+23449-+-6+,,*3/:1:*./,/01.0-)+--879<9:9.:748579983787304011:9989784-+)*%)**+22337/-+-03.28;6;98<943376+(4-,.,1*+,,)'(%/.((6-/45),**5;,072132:782:37/67-0-.243**-'+*+-.21'//--/-*&'(,))()*)089-1588752/)/+**06;:56/-./*+)**+2973:53**)&'-.369655633:75610-,)%)()()%'(*('&*)(+//0/+)')*71(03778:894559.(&'++.0787695104.-+'0%))))%(+-&12-0+24322..,.+,,/83715135%./3956197:667+,-:86850/,1.++734631807-'013:1:000646;)98,*5300-0+((&'*'&'*+2(/-')06,')((*'0///%+++,+.+-**/8/'+*'((-*+8<0//;2/011271+&'&(%,-675,+.%%)*((%$)-.2451-,))),1:5:37
@01598215-0171-49f0-b1a3-1529115803dd ch=5 read=31833 start_time=2019-12-13T01:12:49Z barcode=BC01 runid=2c9cf7bc05858273f10e7d7ec552fc0bd742dc3e
TTAACCAGTTACGTATTGCTAGTGCTGAAAGTTGTCAGTGTCTTTAATATTCGTTGGTGCTGATATTGCTCTACGGGAGGCAGCAGGTAGAATGTGCACAATGGGCGCAAGCCTGATGCAACCATACCGCGTAGCGCTGAAGAGGCCTTCGGAGTTTATAAAGAGTACTTTCAGCGGGGAGGAAGGGAGTAAAGTTAATACCTTTGCTCATTGACGTTACCCGCAGAAGAAGCGCCAGCTAACTCCGTGCCAGCAGCCGCGGTAATACGGAGGGTGCAAGCGTTAATCGGAATTACTGGGCGTAAAGCGCAGGCAGTTTATTAAGTCAGATGAAATCCCGGGCTCAACCTGGGAACTGCATCTGATACTGGCGGCAGATCTCGTAGAGGGTAGAATTCCAGGTGTAGCGGTGAAATGCGTAGAAGTCTGGAGGAATACCACCATTGGCGAAGGCAGCCCCTGGACGAAGACTGACGCTCAGGTGCGAAGCGTAGGAGCAAACAGGATTAGATACCCTGGTAGTCACGCCGTAAACGATGTCGGCGGTTGTGCCCTTGAAGGGCGTGGCTTCCGGAGCTAACGCGTTCGATCCGACCGCCTGGGGATGCGGCCGCAAGGTTAAAACTCAAATAGATTGGCAGGGGCCACGCACAAGCGGTGGGCATATACCGTGGTTTGAAATTCGATGCGACGCGAAGAACCTTACCTGGTCTTGACATCCACGGAAGTTTTCAGAGATGAGAATGTGCCAGCCAGGAACCGTGGGACAGGTGCTGCACTTGGCTGTCGTCAGCTCGTGTTGTGAAATGTTGGGTTAAGTCCCGCAGCAGGCGCAACCCTTATCCTTTGTTGCCAGCGGTCCGGCCCAGGAACTCAAGGGAGACTGCCAGTGATAAACTGGAGGAAGGTGGGAGATGACGTCAGTCGCGCCACGACCAGGGCTACACGTGCTACAATGGCGCATACAAAGAGAAACTGACCTCGCGGAGCAGGCGGCTCGCCAAAGTGCGTCGTAGTCCGGATTGGAGTCTGCAACTCGACTCCGCCAGAGGTGGAATCGCTAATATCGTGGTCGGTACGCATTGAATACGTTCAGGCCTTGTACACACACCCATCACACCATGAGTGGAGTTGCAAAGAAATGGAAGTAACCCAACGCTGGGAGGAGGCGCTTACCACTTTGCTTGATTCATGACCAGAATTGAAGTCATGCTGGAAATGAAAACCGG
+
####$)(+,700'1)1+)+2%/22474,+,((.).3-/42533:5,*-$&&%#+((-3*45////,.***/+'0&33'&+((++')*,,.,2-+-+*,02:8791/+--2'+266886,,%,'''&.3**())),&,-121)()+(-+,%)-')/4)&*+3-'%$&(.060,),+*27,*1-++*+*'%)+1.+-5.;546+-30./45&5'*%2.01/19.,/'*0-)+.()&32,021)&)*-.(0%*+(.+'+4-45321/0-(.2,,)(%-'+-,+.,3,5,.-.111323843-'&$#&(()*-21154&2,/'(4-4+./30*('&$(+**-)*4////0&/.,+'+-()1100177444423+-%('&%&$**,,+.*,(.,-)+&0*/01(*44252022-/+(*,(*-2:75./+*+,-640,(++)&*(%/)$)&-)2212-/.)./831+09971.,,-../0////2++5615+,1&'1+'-*'(/,6/7'67+2,((2135;.,3960'/4)++4:577:41-.-)+-*%('&./')'*0*+-,/,+.52575:4433.)-(*+4432//).*%'(*2'()*,058:876('*%.,464340//2013<93+*''++)&($*&''%$(+0+1*$'%(')-.*,*01//((&'',%-)'%(*.3($++&-,))*+,/1073,+0-'-,0)*&%')&')/(+))(66483+-.0()'+46.)*())*70/.-6026/2(#%(,(.4&&(,-.((+*+(-+.12894.),'-(+,-58587,/01236/361.')'&'%,(&-.,6/-)+++)'*')-,,-0.8132:1,1035)(2*&1*%-)&').2/,-*7-6*%22384,,&%'+''(*43+1,'+../37;71117.,,),**'/3,%*'+02/..*&()%$$%&,(,,/09333,,*()&(')-36021'0,10/3543554(&(%+/'')+'-&%%$$%(%%%$&%#&$&&($%$240*.+*&++&0)+-,*/.,9.&)'$)-/003-,-2-.1565*).+)(')+,+(%'(&*+.2/(++((%)'&'&%$(%))3/--5213+137),/5/-+&()/-/+-(-2,&20),,.4-+*&&&&)%'12+.).*$)(%))(((&&)&'%$(+*%%$(-1*+)%+,,0123/26%+)('$%)'(+7;6//*((&)**'-&%/-)+.(.,--,),,))()(*+'&'*
@9175e0ab-6610-44b9-8f27-f1e2c951e516 ch=475 read=41290 start_time=2019-12-13T01:13:01Z barcode=BC01 runid=2c9cf7bc05858273f10e7d7ec552fc0bd742dc3e
CTCCTACGAGGCAGCAGTGGGAATATTGCACAATGGAAACCTGATGCAGCAACGCCGCGTAGTGATGAAGGTTTTCGGATCGTAAGCTCTGTCTTTGGGGAATAATGACGGTACGCAGGAGGAAGCCACGGCTAACTACGTGCCAGCAGCCGCGGTAATACGTAGGTGGCGAGCGTTATCCGGATTTACTATGGGCGTAAAGGGAGCGTAGGCGGATGATTAAGTGGGATATGTGAAATACCCGGGCTGCCAACGGGTGCTGCATTCGGCTGGTTATCTAGGTGCAGGAAGTGGAATTCTAGTGTAGCGGTGAAATGCGTAGAGATTAGGAAGAACACCAGTGGCGAAAGGCGACTCTCTGGACTGTAACTGACGCTAAGGCTCGAAAGCGTGGGGGCAAACAGGATTAAGATACCCTGGTAGTCCACGCCCGTAAACGATGAATACTAGGTGTGGGGGTTTCAACGCAAAAGTGCCGCCGCTAACGCGGTAAAGTATTCCGCCTGGGGTACGGTCGCAAGATTAAAACTCAAAATTGACGGGGACCCGCACAAGTAGCGGAGCATGTGGTTAATTCGAAGCAACGCGAAGAACCTTACCTACACTTGACATCCCTTGCATTACTCTTAATCGAAATCCCTTCGGGGACAAAGGTGACGGGTGATGCGGTTTGTCGTCAGCTCGTATGCGTGAGATGTTGGGTTAAGTCCCGCAACAGGCGCAACCCTTGTCGTTAGTTACCATTAAGTTGAGTTCTACTGCGAGGACTGCCTGGGTTAACCAGGAAGGTGGGGATGACGTCAAATCATCGCCCCTTATGTGTAGGGCTACACGTGCTACAATGGCTGGTACAGAGACAATACCGTGAGGTGGGAGCCAAACTTTAAAACCAGTCTCAGTTCGGATTGTAGGCTGAAACTCGCCTACATGGCTGGGGTTACTAGTAATCGCGAATCAGAATAAAAGCGGTGAATACGTTCCCGGGTCTTGTACACCGCCCGTCACGCACCATGAGGAGTTGGCAATACCCGAAGTCGTGAGCTAATAACCGCAAAGGAGGCAGCGGCCGAAGGTAGAGGTCAGCGATTGGGGTAGTCGTAACAAGGTAACCGG
+
*21,.011&,+().//036;.*--*/...344:551(.)'&%&*211-++1-4469)*+*%+***/-02,/367143;111./1+'(*,320(&''.2+((()+,()*-086.)$('(0(++)++32-0/8//.620/0-23343+/-/74+,0../'''/--+-,,171+)3234;2.1+,*):/(()((*/4774239.*63%)+5644685;:;;92925167<90.)*',+.22,+2,('0.+*$&%(%(%22646423121*&%+..-31./54/-*,05+3-)%)*0+6+8+8*,,812/00.;0/.8501376)*++/13-33334412)3,.000950.-')+1043444256:684*)+)'**,,/3127*6035403,**+56;;/++-6*-'32)-2-+),289<50-/,--.55(*),')),.75501111:732303122538;8-2;83*'*$($)+)$%&+3/3876549513'%-$&,*/08795,071+++()).(,,8309-,,//0<;461*+,*&*,,+1,39247;.-,/0+*%)&*(*)&*,321/0,(1*45:7122,15,84.-00)0471600771..-..-..01246+'/*0248110001.2.((('''(3+3;72990.-,2).,*-./,6+('$'$#'(,9.336,,+))/26-1-,*+,,.',,4294.90526116171+-.47%%*,015,662-413482;/.,)(-)-.2.&())(*&'**%%&'&'(%())+;:9:89<656777920/++,3/0/66,.+-0016/0,,.39)%&(*.,62102/+&+)(*-0/),))-54+1-7,/..,-555/,*()%''/.0277,.&)((-7*%*134;86186.;<514367325//395-7,3.,-*.0/.3-89./9383.-../.0*))('$,0')+%-)2))+866395860+*,$%''**(,,-/1067648.)('46623300/212771;2028//&+'.304320,)*2010,1-.*28+,(.)+,-31/32./+',../.177'/(&'%')-//504014+4+,*&-%)*%%%'',)*')+(&%()),(('+-)&2.5587-
@fbcdeed9-a98d-4e98-82d7-a4c106f12f13 ch=434 read=62659 start_time=2019-12-13T01:12:56Z barcode=BC01 runid=2c9cf7bc05858273f10e7d7ec552fc0bd742dc3e
TTGGTATGCTACGTTTCAGTTACGTATTGCTGGTGCTGAAGAGAAAGTTGTCCGGTGTCGCTGTGTTAACCACTTGCCTGTCATCGTATCTTCCGGATTTACCTTGTTACGACTTCACCCCAATCATCAATCCACCTTAGACAGCTCCTTCCTTGCGGATTTAGGCCACCGGCTTCGGAGTGTTATCAGCTCTCTACGTGGTGGGACGGGCGGTGTGTACAAAGGCCGGGGCAATATTCACCCGCGACATGCTGATTCCCCTTGATTATAGCGATTCCAACTTCATGTAGTCGAGTTGCAGACTACAATCCGAACTAAAGGGAATAGTTTTATGGGTTTTGCTTCCTCGCGGCTTCTTCCCTCGCATCCATTTGTAGCACGTGTAGCCCAGGTCATAAAGGGGCATGATGATTTGACGTCATCCCGCCTTCCTCCCAACTTGTCACTGGCAGTCTCGCTAAATTTTGTAGTAGTGGTAACTAACGATGAGGTTGCGCTCGTTGCGGGACTTAACCCAGCATCTCACGACACGGGCTGACGGCAACCATACCACCTGGCTTATCTCATATAGCTATCCTCTCCATCTCTGGAGCCTTTATGAGTATGTCAAGACCTGGTAAGGTTCTTCGCGTTACTTCGAATTAAACCACATGCTCCACCGCTTGTACGGGCCCAAATCAATTCCTTTGAGTTTTCGATGCCTTGCGGGCAGTACTACTCAGGCGGAATTACTTATTGCGGTGCTTCTGGCACTGAACTTTGACATCCAACACTTAGTACTCATCGTTTGCAGCGTGGACTACTAGGGTATCTAATCTGTTGCTCCCACGCTGGGACTGAAGGCGTCAGTTGCAGGCCAGATCGTCGCCTTCGCCACTGGTGTTCTCCGCATATCTACGCATTCCACCGCTACATGGGATTCCACGATCCTCTGCACTCTGGCTGCCTGGTTTCTATGGCTTACTGAAGTTAAGCCGAACTCACCACAGACCCTTGCTGCCGCTGCTCCCTCTTTACGCCCAATAATTCGGATAGCAGCGCACCACCACGTATTACCGCGGCTGCTGGCGTAGTTGGCGTGGCACTCTAATAAAGTACCGTCACTCGGCTGTACCATTTCCTGTAGCCGCCGTTCTTCCTTTAACGAAGTTTACAATCCGAAACCTTCTTCCCCTTCACGCGGCGTTGCTCGGTCAGGGGTTTCCCCATTTGCCGAAAATTCCCTACTGCCTCCCGTAG
+
%%1-*%$$$%%''08++,513)--204300374(*),+,0**'*,/)/,*+5'.+/'0-')/+---2-0,)&),/,.641--',.299:9:/2+.3)10+&/.6/*0,'*))*/-1/6480)3*3-+,-519-)+(9.//3.*),/4731/)2../31*-:9229:/,4.2/-4/7-3%))2.9/0/+',++-)&%('*'(.)65652985++'')**(&)+,)*,+,/(&(&$(+4:1,-1+*+,./122991(,)05.%&&&(+$$&%#%(/27313.-/5.-++..*01%$)/,$/)+.844745813-)2/103(+2+%$&%(-/2+,.0:6.8;1,/00/&(-(,(*(*++-5-4+*.,-11392/4+),*.-+,+*,*(*/61-0331/02.(-0,**3302332;95-.//579/;8-,4679/0)-.+,(&.($*(&''*0.0144+3/02&%,%,,(%)'%%%'..50+,,((&))-+&%),09/234485482*/1)%$&&0(47,,-2550++)-/1333)''),..1/.3-2-7,/&--*00*)&%'+./056,.+,*+-0235*,/9993530//17)+1/07,')'&++,4.00,/24560/1240)22;89:957414'-0,,&(/3/5;6:5..-///01604:-,0-+-+-0.+.,(),(*+.)./3,37-+&'645+1+%-%&((*.1*-)++,32443415)263,**%+&'*13+4,,+,).&()0*'+10./-,+/...5--/691*/'($)+*+*'(,78799096/).&001249398556/3+(0-/1/.())&$%)(+,)7,#(*,++334311,%%,(//7)-3-)++.,2/..4:9-58$&$&&+,20.08751139522((*)*/162565718;*1+./*++(++++)*,01+)',,0100((%%'%++-1-73338:7899;:30'*(&&()(,,+)**..3/-1++()-.1234-/(157;/5/*,&(,1.0.%%')/-*..9/(,111*-+).+7-;+;4/)&*$%&(-,15()(().--*1,1825.8/109:562-(&+,*)&%'((),%''(%,//06+'))-56682363341/*&&)2.10,-*-)''(-3/48342-).+%%(')).%&**1;6/,1-.3&%%(*&*+50536/**05/++*(.--*2.,,494;876/76-2<038;/-.:0-00.03.,5+6/)'(&&&)**43+*2+.
@d3109f77-ac8b-4f07-b1c9-533bc9cfc97f ch=120 read=80095 start_time=2019-12-13T01:12:47Z barcode=BC01 runid=2c9cf7bc05858273f10e7d7ec552fc0bd742dc3e
CCTTGTTGACTTCACCCCAATCATCAATCCACGCTGACAGCTCCTTCCTTGCGGTTAGGCCACCGGCTTCCGGGTGTTATCAGCTCTCGTGGGTGTGACGGGCGGTGTGTACAAGGCCCGAGAACGCGTATTCACCGCAACATACTGATTCCAGCGTTACTACTTGATTCCTTCATGTAGTCGAGTTGCAGACTACAATCCGAACTGAGAATGGTTTTATGGGTTTTGCTTCACCTCGCGGCTTCCTTCCCTCTGCACCATCATTGCTTAGCACGTGTGCTGGCCAGGTCATAAGGGGCATGATGATTTGACATCATCCCCGCCTTCCTCAACTTGTCACTGGCGGTCGCTAAGAGTCCCCAACTTAATGATGGTAACTAACGATAAGGTTGCGCTCGTTGCGGACCAACCCAACATCTCATGACACGGCCTGACGGCAACCATGCACCACTTAATATGTATAGCTTTATCTCCATCTCTGGAGCCTTTATGAGTATGTCAAGACCTGTTAGGTTCTTCGTGCTGAATTAAACCACGCTGCTCCACCTTGTGCGGGCCCGTCAGCTTTTGAGTTTTTTCATTCTTGCAGACATTAATACTACTCAGGCGGAGTACTTATTGCGTTAACTGCAGCACTGAACTTTGACATCAACGCAGGTGCTCATCGTTTTGCGGCGTGGGCTACCTAGGGTATCTAATCTATTTTACTCCCCACGCTTTTCGGGACTGAGCGTCCAGTTGCAGGCAGATCGTCGCCTTCGCCACTGGTGTTCCCTCCATATATCTACGCATTTCACCGCTACATGGAATTCCACGATCCTCTCCTGCACTCTGGCTGCCTGGTTTCTATGGCTACTGAGTTAAACTTCAGGCTTTCTACAGACCCTTGCTGCCGCCTGCTCCCTCTTTACGCCCAATAATTCCGGATAACGCTTGCCACCTACATTATTACCGCGGCTGCTGGCGTAGTTAGCCGTGGCTTTCTAATAAAGTGCCGTCACTCGGCCATTTCTGTAGCCGCCGTTCTTCACGCTTTATAACAAGTTTACGATCAATATGCCAGCTTCATGGCGTTGCTCGGTCAGGGTTTCCCCGGTGCGAAAATTCCCTACCTACGCAGAAC
+
/2*3&0-((),/-,/78*/1141221513/((%%#'$(')*,168986+4-1/011,3678125/2./10)4:30.11,,*($,,1...415)-.5322,42208631.+),.*...-),&)-40+./039;5016-/&(-+))*+-/36.&&%)*09-,-'*,0+,+*'%%+*,/././/00..00*(%&+21/219451,-..-*(((.*.*8990,-/<-8;;-+006/+.720&&)--,1+')6-7/,0111123306*--(&&%'(0/00//.'$%%$,($(&+-320+*184.14...(&17'++3111.*054,-/52940-.*()+,/07*00.43)4983432/&%'(.7:,,(%$#,)*())+.01*226:600/,1)5*4/12369132*&+++**-(,'&'%&',./-%$'$&$%')($$,#*'&0/70;-2/2.0)%&$#*****#''+/,-++0+--+,3)-64316/./685:8,2($**,8++,*'.*2641,-))1-986/,''$$'%&()(3545-,-'')%')0,(,'**)*0007-4:/)).&&''*)&$%)//<3;-5348059(+.355%.&2,4/0.+',.&',++/+*.*-06-6/-.1/4/4.03.,+-),,-09026**+5626*6/+.()*++456:::,962*&+*1.)-+-%''&('&)/0.113555967/(*)&&$%%681*(+)')+.*1);540-...64/2(*,2:.1*364+.033/47141320044(-228677277()-+(-1458999:9:45<..,.127+**&'&*+)0/20//.1557672+)+/+&**,1)535/0,%')+172.-20.,*()+)%)'6+4'//50&/22/8/*'(+-6-75((*'*-.6:4692././9302198234/2+/+*7:754.10590.0.,7/-21*.2.*2')-+.'&,*(3/8//)(')('&&&)*310/1+*'.-,12('(,)-0(&$#'&*+0./10*+)''-2./+,-//03-06,+4)(,)$(&'')**)(%'(+)*/*%$$&'''&$'('+-'())*-(()0,-.3//..-1.3020//;33:4)%%')/,-36011/6.*()'$#'$%%',-/
@4c38734a-17b4-47d0-be17-1165b99260e0 ch=69 read=47807 start_time=2019-12-13T01:13:13Z barcode=BC01 runid=2c9cf7bc05858273f10e7d7ec552fc0bd742dc3e
CTCCTACGGGGAGGCGGCAGTGGGAATGTGCACAATGGGAAACCCTGATGCAGCGCCATGATGATGATGAAGGTTTTCCGGATCGTAAGCTCTGTCTTTTGGGGAGAAGATAATGGCAGTACCCAAGGAGGAAGCCACGGCTAACTACGTGCCAGCAACCCATATTAATACGTAGGTGGCAGGCGTTATCCGGATTTACTGGGCGTAAAGGGAGCGTAGGCGGATGATTAAGTGGGATGTGAAATGCGGGCTCCAACTTGGGTGCTGCATTCCAAACTGGTTATCTAGAGTGCAGGAGAGGAGAGTGGAATTCCTAGTGTAGCGGTGAAATGCGTAGAGATTGGAAGAACACACCAGTGGCGAGCGACTCTGGATAACTGACGCTGAGGCTCGAAAGCGTGGGGAGCAAACAGGATTAGATATACCCTGGTAGTCCACGCCGTAAACGATGAATACTAGGTGTGGGGGTTTCAACACCTCGGCGCATAGCGCATTAAGAGTATTCCGCCTGGGGGAGTACGGTCGCAGATTAAAACTCAAAGGAGTCGGTGAGGGACCCGCACGGTAGCCGGAGCATGGTTTAATTCGGAAGCAACGCGAAGAACCTTACCTACACTTGACATCGCCCATTACTCTTGTCGGGAAATCCCTTCGGGGACAAGGTGACAGAGTGGTGCATGGTTGTCGTCATCGTGTCGTGAGATGTTGGGTTAAGTCCTGTAGGCGCAACCCTTGTCGTTAGTTACTACCATTAAGTTGGGACTCTGGCAGAGACTACCTGGGTTAACCAGGAGGAAGGTGGGGATGACGTCAAATCATCATTACCCCTTGTATGTGTAAGGGCTACACACGTGCTACAATGGCTGGTACAAGGATGCAATACCGCGAGTGGAGCCAAAACTTTAAGGCAATCTCAGTTCGGATTGTAGGCTGAAACTCCTTACCACATGAAGCTGGAGTTACTAGTAATCTCGCGAATCAGAATGTCGCGGTGAATGCGTTCGGGTCTTGTACACCGCCCGTCACACACCATGAGAGTTGGCAATACCCGAAGTCGTGAGCTAACCGCAAGGGAGGCTGGCAGCCGAAGGTAGAGATCCAGCGATTGGGGTGGGGGGAAATCGTAACAGGGTAACCGG
+
,,2&'(-&/5,)12-'000995;8*553910/.04024*&*+/7+(+)1-,(%')14/,,,)(&**./-.2./0:7.-&,-./23496./01737-479-,16**'')*0-06,-&(%+-004+..,2+**()(++%'(,0*./13330.-0*)(*+%20(&,'),--../24021/3:6,+3657;8/6)4(*470+-201151079.,11%*+26549413/0313/+*-12;9--)+(/683)1)+0-.0*-&(+(+)')*/3;9/78*,12+,,771900/301//1378:80/+.2+,*)+-,)./3140-14-*)--*200/68565255)'((-)(0).)*--')&+).0301))(%)56///./72/-.+-,.*)**+77:978-,+)('22299'(*-7967-27+2-,,3-,')/540054344:4&(&'(*+-//+)*,')31-.,',.0/14:83,1:0/)-,/17/-%&#$'#%%&('()0530(%&'(*238.070/550,')*,32:62&'('.626<;77999;,/)#'&&'+-*(-4,208)(((('((''*'(,,(,)/202;:387;6*(&%%'()*'((*0-)4//*+(*011/.-0/1-0-/+)*+*&*+(%+'+(%'&&**'++).;)215&.75/32-1,,,64)(%&(13/--/2/728222443/0321011)5-018982:1653357-,6*%'%&'22-4285;4+2/.0+-6.,..,.015;85;62,0**./*../,%)'''()+,1&27634*,-.,-0-2421*,+')*,78023++('(01;/-,,.--0*(1:8+-4&*)-+/-+1'*,%(*22--(*,126115182/0/*-(+(-/**+''0..2.,-,'*&&(*38(+-.1:9+44;76.('*&')(*1-13:6)-%0)+--085520/*)3+()-+,,+)+2.0-+,01:..-8///164230-).'%)'+*2-*)-//453744/014.-..8:5(.,)*/80116/0.-.88-1300.-,/8370/,%).-/)(03-&**((+0.+3*,+)(/1285:480,/2*)'%+&()((+/54832310)*()1.*+,13)7*(,.'*.5--+&'''(.0,156,9874283809
@e54ba3f2-b3d3-47d2-9780-edfa4e7bec12 ch=101 read=80141 start_time=2019-12-13T01:13:06Z barcode=BC01 runid=2c9cf7bc05858273f10e7d7ec552fc0bd742dc3e
CCGGTTACCTTGTTACGACTTCACCCCAGTCATGAATCACAAAGTGGTAAGCGCCACTCCCGAAGGTTAAGCTACCTGCTTCTTTTTTTGCAACCCACTCCCCGTGGTGTGACGGGCGGTGTGTACAAGGCCCGGGAACGTATTCACCGTGGCATTCTGATCCACGATTACTAGCGATTCCGACTTCATGGAGTCCGAGTTGCAGACTCCAATCCGGACTACGACGCACTTTGAGGTCCGCTTGCTCTCGCGAGTGCTTCTCTTTGTATGCGCGGTGGCGTGTAGCCCTGGTCATGGGGCCATGATGACTTGACGTCATCCCCACCTTCCTCCAGTTTATCACTGGCAGTCTCCTTTGAGTTCCGGCCGGACCGCTGGCAACAAAGGATAAGGAGTTGCCGCTCGTTGCGGGACTTAACCCAACATTTCACAGCACGGAGACTGGCGACAATACTTCACAACACCTGTCACGGTTCCCGAAGGCACATTCTCATCTCGAAAACTTCCGTGGATGTCAAGATCAGGTAAGGTTCTTCGCGTTGCATCAGATTAAACCACATGCTCCACCGCTTGTGCGGGCCCCGTCAATTCATTTGAGTTTAACCTTGCGGCCGTACTCCCAGGCGGTCGACTTAACGCCCGTTAGCTCCGGAAATTGCCTCAAGGGCACAACCTCAAGTCGGCATCGTTTACGGCGTGGATACCAGGGTATCTAATCCTGTTTGCTCCCCGCTTTAGCACCTGAGCGTCAGTCTTCGTCAGGGCCGCCTTCGCCACCGGTATTCCTCAGATCTCTACGCATTTCACCGCTACACCTGGAATTCTACCCCTCTACGAGACTCAAAGCTTTGCCGATTATCAGATGCAGTTCCCAGGTTGGGCCGGGGATTTTACATCTGACTTAACAAACCTGCGTGCGCTTTACGCCCAATGGTGGTTAATGCTTGCACCCTCCGTATTACCCGCGGCTGCTGGCACGGAATTTAGCCAGTGCTTCTTCTGGGTAACGTCAATGAGCAAAGGTATTAACTGCTCCCTTCCTCCCGCTGAAGTACTTTACAACCCGAAGGCCTTCTTCGCTATTACACGGCATGGCTGCATCGGGCTTACGCCCATTGGTGCAATATTCCCCACTGCCTCCCGTAGGAACAATATCAGCACCAACGGATTAACACCGGAACACCGACAACACCAGCCAGCACCAGCAATACGTAGCCCGCA
+
.,&&+1+0402,-6,0/023:6297800126.4/.1/0-/196...502-)**43&'(-''(.1.73:77,--,321*//949249;60241/197)*+1490)+(/105525)683,00''&,)01;*8182,1-0..66749///;094943569)+-67)&(,-2:444/12237;8,.077:89995---,&'(*4100387635((&-30647997677956/100-')/233.,*3**+10.1.--&'$').02/./82,//1/0+-'&*&'&()('**04,(.:99%4)0577;871010-/.5033,-+,-.::,+:;9;8.-+(((-7-+04878060-/32263344..0;;2-0-.)7078898-4,,03236+,7-/1&1/-.-,(,.,)'))+:221<:70210--.*00/,18++*+*(-.0,-&(%+,/)00&,0&&%$&(%%%&&'(06**+*'/2:68+()(+2/0222.5;63412*)($'),*(30:;789<:6*).(,*+*0)-**-'5,9;66;0/+,00.-/03&'*3*;;5:3///233340-60/.//-14589-67641179:9<826;:6447;8380-/*&'.*91-8//.,'%&0843330.-,-2311/.+**/30.0-2)-(+)%($%+948//*4.../276816+5-461*44,/*+./,-07001732'(+6/7/),,.//07232557<5)/,215)$$)(&')+,/210/7989:2400.6135912062:8:;8<7456,.9'201535:0/.).230-0249:57<51*+0-0110/0856/;.9.75/62*-++))+-06868574+)++3.02+'%*&)+:.018786774382--,/..+)1()360,.64+(*,.42131/33525:405//:8972./3962358/+))''&)%('+127//.4,,,/60/1(&**,5/28(().+**,--++)&,)+%$+)+'+,3077232725..'+04016-.87383**)605))',)+2-)()%(+-;4+483,88++70+6+'+'+.3++,19381-,0.3196;36:6&'(),**(&)*+3444:77010+2+16636&/.1:7/-,'&'$&(/-13+/65+%'&$&,--;7+.03*)*-/52/2421325611,*.&-,*3*,.'%'&)-4782%,0)'&'&(#%'%*/02.,-,39/)/0-)$*$'$'$
@a58e31b0-6639-40b4-a950-1f1872edf46c ch=15 read=43257 start_time=2019-12-13T01:13:21Z barcode=BC01 runid=2c9cf7bc05858273f10e7d7ec552fc0bd742dc3e
CTCTACGGGGAGGCAGCAGTGGGAATATTGCACAATGGGCGCAAGCCTGATGCAGCCATGCGCGTGTATGAAGAAGGCCTTCGGGTTGTAAAAGTACTTTCAGCGGGAGGAAGGGTAAAGTTAATACCTTTGCTCGTGGCGTTACCCGCAGAAGAAGCACCGGCTAACTCCCGTGCCAGCAGCCACTTGATAATACGGAAGTGCAAGCGTTAATCAGATTACTGGGCGTAAAGCGCACGCGGGCAGTTTGTTAAGTCAGATGTGAAATCCCCGGGCTCAACCTGGGAACTGCATCTGATACTGGCAAACTTGAGTCTCTCGTAGAGGGGGGTAGAATTCCAGGTGTAGCGATGCGTAGAGATCTGGAGGAATACCGGTGGCGAAGGCGGCCCCTGGACGAAGACTGACGCTCCGGGGTTTTTTTGGCGGTAAGGAGCAAACGAGTTGAATGCCTGGTGAGTCCACGCCGTAAGCGATGTCGACTTGGAGGTTGTGCCCTTGAGGCGTGGCTTCCGGAGCTAACGCACGTTAAGTCGACCGCCTGGGGAATTACGGCCGCAAGGGTTAAAACTCAAATGAATTGACGAAGGGGCCGCACAAGCGGTGGAGCATGTGGTTTAATTCGATGCAACGCGAAGAACCTTACCTGGATGCTTGACATCCACGAGTTTTCGGAGATGAGAATGTGCCTTCGGGAACCGTGAGACAGGTGCTGCATGGCTGTCGTCAGCTCGTATTGTGGTGGGTTAAAGTCCCGCAACAGGCGCAACCCTTATCCTTTGTTGCCAGCGGTCCGGCCGGGAACTCAAAGAGGAGACTGCCAGTGATAAAGCTGGAGGAAGGTGGGGATGACGTCAAAGTCATCATGGCCCTTACGACCAGGGCTACACACGTGCTACAATGGCGCATACAAAGAGAAGCGACCTCACTTCGAGCAAGCGGACCTCATAAAGTGCGTCGTAGTCCCGGATTGGAGTCTGCAACTCGACTCCATGAAGTCGGAATCGCCCCAGTAATCGTGGATCAGGAATGCCGCGGTGAATACGTTCCGGGCGTACACACCGCCCGTCACACCATGGGAGTGGGTTGCAAAGTAGGTAGCTTAACCTTCGGGAGGCGCTTACCGCTTTGTGATTCGGCTGGGGAGGTGAAGTCGTAACAAGGTAACCGG
+
)*.,,/%,4-*-0+)/033.*+)),0)),'()*3++/53//697+473458751&111681010//3*+.0.&(**30:7;93:65851399,)+2,8;.,()*2:+&+-(,,2))*53))40703432:3.054&1*31104.-5/&-''*,(++&/067-700.70/15+,335,+++*46,$(&&''*1+.,2/.-%))*))*+/03:3:47-*)*-*/:;:77/2253,-/0+0/6&24/%.140+5.80--8)).222+,50*/54)'31++-,34;2294.312000011.332:9280-3),-++),--.0*02/1-+,+039/7711202-*)2141/-1-,*,%)&)(*--./1.0/-.-.3138;5;//*+*,.(,+--4/.)(-460+1+)+//004776.&(,))+/1350*2+*-.*2.(&)'-8;&3%%)*-%&74'57.145))*+36)+)+*+,*-'/14669:750001/-,2/817+8.*(-*(.3,2//.-2/8'0+.-/0510,*%'(/072./85491/524852*(*,-/218886939)7,340;<7399:<9331838..--,0,27.3+)*-//68547540),-,-*'-43<;6;9;0/./0:886330/3/044120+/7/0')+))+/+-.4275120'()+;*--8.3211(%-()354797:1,7.09271:64668168899:0.-*+,--997463(*,0;7906/+()%&%..2/.-.+-.4**./1/&,1.16272:4-511318;0*5**28.--/.85-3343-;6.468:150)%+)()*6668:1110123+'%('))*+.*,./-29;958799695/-(')*-,,,,+5.8.+)'&()8;22.--..-*+)-//3564**))(/124455489)')%)((-/+6:96,,(('')(*.9474;78944.-,41-04979942754.+(-,*5.24+---0811//.2+).55934101./14868771,)())+3.5/00:97000.4,00/295*,(,**(0,04,8+/('*'&&'+/.//2703;514734459060).&%*052370-*+)&&*.**+.,-,5-262:4,9**-1./002.1.++0//,/12483)*+.+/2)%)+*-60-/1-,.4/27.800.75-4
@97048784-64c1-4af4-a2a7-350ad7a4b8d4 ch=69 read=47809 start_time=2019-12-13T01:13:19Z barcode=BC01 runid=2c9cf7bc05858273f10e7d7ec552fc0bd742dc3e
CCGGTTACCCTGTTACGACTTCACTTTAATCGCTGACCCACCACCTTCACGGCCGCTGCCTCCTTGCGGATTGGCTCACGAGCTTCGGGTGTACCAGCTCTCATGGTGTGACGGGCGGTGTGTACCAAGACCGGGAACGTATTCACCGCGACATTCTGATTCGCGATTACTAGTATCAGCTTCATGTAGGCGGGTTTCGGCCTACCAATCGAACTGAACTGGTTTTAAGTTTGGCTCCCTCACATTGCATCTCTGTACCAGCCATTGTAGCACGTGTGGCGGCCCTACACATAAGGGCATGATGATTTGACATTCATCCCACCTTCCTCCTGGTTAACAGGCAGTCTCATGATCCTCGCCAATGAGGCGTAACTAACGGGCAAAGGTTGCGCTCGTTTGGGACCAACTAGCTTCGACACGACTGGCGACAACCATTACCACCTGTCACCTTGTCCCCGAAGATTTCCTCGATTAGGTAATGCAGGGATGTCAAGTGTAGGTAAGGTTCTTCGCGTTGCTTCGAATTAAACCACATGCTCCGCTACTTGTGCGGAATGCAATCAATTCCTTTGAGTTTAATCTTGCGACCGTACTCCCCAGGTGGAATACTTAATGCGTTGGCGGCGGCTTTGAACCCCACGCCTAGTATTCATCGTTTACGGCGTGGACTACCAGGGTATCTAATCCTGTTGCTCCCCGCTTTCGAGCCTCAGCGTCAGTTACAGTCTGATCCTTCGCCACTGGTGTTCTTCTAATCTCTACGCATTCACCGCTACTTCAATTCCACTCTCCTCTCCTGCACTCTAGATAACCAGTTTGGAATGCAGCACCAAGTTCAGGCCAGGTATTTCCTCCCTTAATCATCCGCCTACGCTCCGCTTTACGCCCAGTAAATCCGGATAACGCTCGCCACCTACGTACGGCTGCTGGCACGTAGTTAGCCGTGACTTCATCATGGTGCCGTCGTTATCTTCCCCAAGACAGGCTTTACGATCCGAAAACCTTTCATCCTCGCGGCGTTGCTGCATCGGGTTTCCCATTTGTGCAATATTCCCCACTGCTGCCTCCGTAG
+
.++-4915:510/3%-106894---3-0703+-113/91&&%)4:8<4,-,(,4/4642822,2-,-&5$1)%-/--+-)(+*,25&,-('*%+-.$++/.1/44-*'(()-*0*()1--1/.4.*.//68:'4+/:00728:979210/46/7;(*--,72014/10-.14/41/1+',,4/*/,+(264*(/.6-/'/-,)(+*%&,,&%&'$)&,)0439:;'+'():+2)2396(+--0$(&%%-.//*+(2-031163106++)(('+*.,++&&%+*7*()-+.&&*&//2140.,+(+0:31/3+)/%-*/22+/210.%*,%$%(&.)(*%(-6458321***(+443-&&/*3*&%&%'%((-.1744)&(3.2(/,/1+)))+.225&())()',)*&&%()(+)((&''%'(*,.)('('33(3%$-,*-3-3-+',*)0...(($&-('%(,)87343313*)'(-:0.-/)142777;6/,,,,-/6004265:725.$'&+1,1382)))0,*20)+)(*20432**+-//.8//,)+)&&)$)%)+/+6.75**/.--.6:5*3*)./*,0/3:/802.477)(,*&.*+.,+-/,.3/,+,/*)+*)-,-+&%%#'''(64+&)&*%')).12;6.453067-.1:.000980-%)%')&$'+.1-+((0++,55&/.277.(+.62+)*%+/-/,).)*-*+,5.1,.0,#'$)+&'))+1824659345;7535)*0/176522*+*374)+2&'+%')+('0,315./0.(++)***&&')),,.054695:59390<<0847545505*4,(&&&%%(+,/-%&$*&.1-0+&+*&((/,01010--161*+*--04%&,)&&/,46.+/0296/5/5.00/43/3676:;-2.+'*%*$'&/-/06401,'*+/36,8$&'''(&%+,/.%-/'*),(&07441&2)$((,4379,2102703966;:6521101*,//'01,2,(,,2)),'++.25/9,++,-.//'2.1;/-.+)58+,65868535.756,)-.*++&'$(*&)()+
@7b8b04b1-1f2e-4e4d-8188-deea199bc73a ch=68 read=45649 start_time=2019-12-13T01:13:18Z barcode=BC01 runid=2c9cf7bc05858273f10e7d7ec552fc0bd742dc3e
TTGATTTACCTTGTTGACTTTACCCAATCATCATTCCAGCAGACCCAGCTCCTTCCTTGCGGTTAGGCCCTTTGGCTTCGGGTGTTATCCAGCTCTCAGTGATTGGCGGGCGGTGTGTACAAGGCCGAGAACGTATTCACGCGACTGTGCTGATTCGCGATTACTAGCGATTGGCTTCATGTAATTCAGGTTTGCGATTTTAATCCAGAGCTGAGAATGGTTTGTGGGTTTTGGCGCTACCTCGGCTGCTTCCCTCTGTATCCGACATGGCATGTAGTCAGGTCATAAGGGGCGTGGTTTGTCATCCCCGCCTTCCTCGACTTGTCATAGCGTCTCGCTAAAGTCCCCAACAATGATGGTACTTTAACGATAGGGGTTGCGCTCGTTGCAGAACAGCAACATCTCGACACAGGCTGACGACAACCATGCACCACCTGTATCTCATATAGCCTCCATCTCCTGGGGCCAGCTGTATGGTACCATCAAGACCTGGTAAGGTTCTTCGCGCTAGAACAAACCACATACTCCCTTACGCTTGTGGGCCCAAATCAATTCCTTTGATTTCATTCTTGCGGACATTTCTCAGGCGAGTATGTGCGTTAACTGCAGCGCTGAACTTTGACATCCAACAGCTTATGGCCTCAGCCATTTACGGCGTGGACTACTAAGACATAATCCTGGCTTTATCCCCACGCTTTCGGGACTGAGCGTCAGTTGCAGGCCAGATCGTCGCCCTTCGCCATGGTGTTCCTCCATATATCTACGCATTTCACGCTACACGCGTTCCACGATCCTCTCCTGCACTCTAATGCCTGGTTTCACCTATGGCTTGCTGAAGTTAAAGGCTTCGAACTCACCACAGACCCTTGCTGCCGCCTGCTCCCTCTGCAGCCAATAATTCCGGATAACGCTTGCACCTACGTATTACCGCGGCTGCTGGCATGTAGTTAACCGTGGCTTTCTAATAAAGTACCGTCGCTCGGCTACCATTTCCTGTAGCCGCCGTTCTTTCGCCTTACTCAGAGTTTACCGTCCGAAAGGCAGCCTTCTTCCTTAAAGCGTTGCTCGGTCCCAGGGGTTCCCCATTGCCGAAAATTCCCTGCTGCTGCCTCCCGTAGG
+
1&%"/)($%$&%%)&'%&*,(&)('&++/9,))&&()$$('(,4-')'(*/2+30).**+%+3+#)&'$$$''+.-062)0+*))6..,')),.'&%$$)').0*,').63///)---'236*12.+$(-6327456303')+*((&'&&,*(2;3./2/-5+%&'')+',($$)-30-0-,-'.+.''-,1(&$'%-+('$%('+%)))+(&&'')&)+7:/'(,3108:0+*'##'$((&&%#$%$&2-1;100.&%'+10-..&%%('%%%$%*),%*,2202)',532-+*+,2+&%&)0.2:8)(297/2)()''&'''+4%$'&%&(&21/1-02**2.770*(('1+,-/-*,&%*15395///(*)-)2767466747<,0$0(+/-)004561/)-*+,.1('155531///21253877.1734:3732443512.))')./4467803(&'.,),)&&))$%$'%&%&())13-//+0)*(''),0/172062''%$&&&,-.4:354,+--,-+51'*+)**,0./**')'+**/1-/06675&*+*)%-7-,-320/3,-)',.(++1,001467($%%%&$,&+,0520*)+*',,&-,-07.167+-28833/&-,#%$$"$#%%%&&($*,&0-,&',,,-946+//04/-&)$#&)+4./1.+)&),+)*00/+&(&'*-),)97140/%23476(0,(%'#*'+/0256756830-%'(*%&'$%)0058:82025-/./0441)/-)&*.//,-(*-'(()()(,652///3-6.*+41...1.0/.)+(+-7;4776<74()'%%($#$%%%%$%'*(.,0*()0/6:6&%.132133-/.1/.+%&%#$&&/0,43535408/*+.+.$%&%*0/.1/261*.,2/5/*'%$#&'*/-.2565.4/1:675:7875/1&(',()*/.5.+,..6/0+*0($$++/07('('++*+*%())-)*+*11+.4-)%)%&$&-6268249048(($%%&%#%%%%%&+-1+%'&')+((,,+'*--&/30622./%(,(/-&**0++(-/%/,+1($)-12-50875+1724-(-56935171)')(%')'+1,/(('+()(
@245251c6-5b68-406a-a439-c956d5a51660 ch=469 read=41108 start_time=2019-12-13T01:13:28Z barcode=BC01 runid=2c9cf7bc05858273f10e7d7ec552fc0bd742dc3e
CCGGTTACCTTGTTACGGCTTCACCCCAGTCATGAATCACAAGAGTGGTAAGCGCCCTCCCGAAGGTTAAGCTACCTACTTCTTTGCAACCCACTCCCATGAGATTGGCGACGGGCGGTGTGTACAAGGCGGAACGTATTCACCGTGGCATTCTGATCCGATTACTAGCGATTCCGGCTTCATGGAGTCGAGTTACCGAACTCAATCCGGACTACGACGCACTTTATGAGGTCCGCTTGCTCGCGAGGTCATCTCTTTGTATGCGCCATTGTAGCACGTGTGTAGCTGGTCGTAAGGGCCATGATGACTTGACGTCATCCCACCTTCCTCCAGTTTATCACTGGCAGTCTCCTTTGAGTTCCCGGCCGGACCGCTGGCAACAAAGGGATAAGGGTTGCGCTCGTTGCCGGGACTTAACCCAACATCTCACGACACGAATGACGACAGCATGCACCACCTGTATCTCATATAGCTATCTCTCCATCTCTGGAGCCTTTATGAGTATGTCAAGACCTGGTAAAGGTTCTTCGCGTTGCTTCGAATTAAACCACATGCTCCACCGCTTGTGCGAACCCCGTCAATTCCTTTAGTTTCATTCTTGCGAACGTACTACTTTCAGGCGAGTACTTATTGCGTTAACGCGGCACTGAACTTTGACATCCAACACTTAGGTACTCATCGTTTACGGCGTGGACTACTAGGGTATCTAATCCTATTTGCTCCCACGCTTTCGGGACGAGCGTCAGTTGCCAGGCCAGATCATCGCCCTTCGCCACTGGTGTTCCTCGCCTGTCACGCATTTCACCGCTACACCTTGGAATTCCACGATCCTCTCCTGCGCCGCCTGGTTTCTATGGCTTACTGAAGTTAAGCTTCAGGCTTTCACCACAGACCCTTGCTGCCGCCTGCTCCCTCTTTACGCCCAATAATTCCGGATAACGCTTGCCACCTACGTATTACCGCGGCTGCTGGCACGTAGTTAGCCGTGGCTTTCAATAAAAGTACCGTCACTCGGCCACCATTTCCTGTAGCCGCCGTTCTTCCTTTATAACAGAAGTTTACAATCCGAAAACCTTCTTCCTTCGCGGCGTTGCCGGTCAGGGTTTCCCCATTGCCGAAAATTCCCTACTGCTGCTCCGTAG
+
76364;34:/:'-*'+1%0291.0''&((6657521/0.--))'))(&3('&')22,-+())+-.++..*'*./273/018/62+'*+-0:-+,-3;5...*&(..*((,.0*99679545122/13143(',()4655:0*+2,2182,,0.+/0+0'&'22,**(+-/236/2-'-9.900/,)+,200000(/('%,.36+:01*30145-0310+-),.91,.11-1-,+)+,,)))+)&*&,**+&((,/.20),/2/347972:/,*-,*.--0200305-/)455+8**'$,,&++-/.010202327636/87+-53:87410/1189-./778240001/-0318/--46/6+&))-)9698;5480:00156;/*161747/0()-+-+-66,8,'-(+8843050+-+'-0146440%(+(/+-+'*'+.6315**6472435;49<76,)*)*,+,-4341221133498463./148,.018<7.30+''((&),.5-05:608556*-6.;:9<:6643-&*3-1,,)+/4<::0/./546716/05-//9/417'%%&'***44/306,''($&*2:9549;437-/&%24'6+./,**'),/382+'%)(*.-*/-+/)*-0''$&&5-/074893/65,,1;:1+-('$&#$%(')+568000/0;8*,(.-0.6::99813(54.-.57/20/49.1096())-95++++3:41.:70-'&/5795',1.+2((,4/,+-172,12+8/)&.,+19514*769:99'(''+-+'(&&*,13880.(261/2**&+(**,(.*1-3/+++-04345037441)))%()*+10:9/-/.*/*/('(**6.-0903)./:6,574,30.,/1*,,1418,/0-,/569684,'**-4,-*52*)0,44,16047605/1038867.-/0+24016*-/*-++5120.,2///69:05---139:7;2,*%%(,0)(*)&).*399*'+)+1353.245',)('.+-,93-32341227078563,+,-&()++13.2.,+/*+5:155975,*-33.162628;987:6(+****0*'&'$,-1%/7*5<*176+019443..3-2,:/7.)&*+*/+'('03*+/-
@34d9a74e-d0f5-4301-a24f-114971e9c313 ch=153 read=52913 start_time=2019-12-13T01:13:24Z barcode=BC01 runid=2c9cf7bc05858273f10e7d7ec552fc0bd742dc3e
CCAGGTTGCCTTGTTACGACTTCACTGATCATGAATCACCAAAGTGAAAGTGAGCGCCCTCCCGAAGGTTCAGCTACCTGCTTCTTTTGCAGCCATACGTAGTTGTGACGGGCGGTGTACAAGGCCCGTATTCACCGGCATTCGATCACGATTACTAAGTTTCCGACTTCATGGAGTCGAGTTGCAGACTCCAATCCGGACTGCGACGCACTTTATGAGGTCAGCTTGCTCGCGAGTCGCTTCTCTTTGTATGCGCCATTGTAGCACGTGTGTAGCCTGGTCGTAAAGAGGCCATGATGATGACGTCATCCCCACGTTTATCACTGGCAGTCTCCTTTAGGTTCCCGGCCGGACCGCTGGCAACAAAGGATAAAGGTTGCGCTCGTTGCGGGACTTAACCCAGCATTTCTGGCAGGCTGACGGCAATATGCAGCCCTGTCCACCGGTTCCCGGGCATTCTCACATCTCCTGAAACTTCCCGTGGATGTCAAGACCAGGTAAGGTTCTTCGTTGCATCGAATTAAACCACATGCTCCACCGCTTGTGCGGGCAAATCAGTGCCGGTTTAAGCAGCGCAGCCCGTACCCCAGGCGGTCGACTTAACGCGTTAGCTCCGGAAGCCACGCCTCAGGGCGGCTGTCTCCAGAGTCGGCATCTGTTTACGGCGTGGACTACCAGGATATCTAATCTGTTGCTCCCCACGCTTTCGCACCTGAGCGTCGATCTTCGTCAGGGGGGCCGCCTTCATACCGTTCATCAGATCTCTGCATTTCACCCGCTTTACTTATAGATTCTACCCCTCCTGCGAGACTCAAGCTTGCCGGTATCAGATGCAGTTCCCAAGGTTGGGCCGAGAGTTCACATCTGAAGCTTAACAAACCGCCTGCGGTGCGCTGCCGCCCAGTAATTCCGATTAACGCTTGCGCCCTCCGTATTACCGCGGCTGCGGCGCGGAGGTTAATGGTCTGCTTCTTCTGCGGAGTAACGTCAATGAGCAAGGTATTGGCTTCTCCCTTCCTCCCCGCTGAAGTCGCACCTGGCCAGGCCTTCTTCGCCGCGCAGCAGCGGCCATCGAACTGCGCCCGTTGTGCAATATTCCCCGCTGCTTGCTCCGTAGGG
+
00$+*)+&.&&&',+$(+)37++')+001.'-++-..*,)/.****+,'))'%*+-..,-10,*+&*+.6)+''((04,,&&'#$$%'*/.(./**%&$'%'-(+&))'+0.0)6.11)066+6,8,()*,;4//6/6//06,%&(,$%((..+*')&&*23.1-./2<:8977+,,,((-,2-.*+31-3'-*30(4.463.4624(+$&.5*)-*&0,//((*..*-12*,+)/+.*+,,/02/97)((&%)*4,*.+)+(&'$'*002.*+*4-(*:881540)*'2-685600-,*&'0176892465($&$&81/0,(**087044334.,/)%'-/44-(*)-,678:588746,+*,,3'/)5252'.***),')+1.8.+%+46/+/,1-27+(&+,-:40.-1/'(01.00500/5.-'/,*)(*(,(.44)%,&-(5904+))+)+(,.,-**,012/+%%)2*(-0,9,,/9;44/3635145:.3206),*5944/*',0--035)(,,/0:954,*)($'*02,01+,.1.,-/55/+*-,-1,(./3%./47.(&$&%%&%%#)0,'%+&)'(&%(($+.5:630./02/..**-,)--001//1+.20436851,)43.(&'%$%&'-)*%&&*.,&&')*#$*45(*)-/32654//')+**)(./43435.5+)4.(*72661(,(*.811--)-,)+)231-+)'*,9;8407$(/32.(&'&)'%%%$%$'&%(*,&.1+,-*))(%%'&)//-&02''**)*((*,,-,-(/212&21-'*-)*)+,*-,67/71&()*,5:185759+++..0*0.<05(-)++.+(+.+-*('$(+3))+,+.,+)&&'*'6,0/5/-.---''()'+,/,+-%()(*/*&),(/,4*-++1(4))())&')%.41-1510.5/.8:01./*$'&()*'*'.&)*.2/*((%)'&%(,638<9712,0$'''-+,16191-)*++1),,*,1&/./-())50-5732.6-)(01))(%(#$%$&%%'&0(&&**7595676+0*%(**(**$&'-0--(*-1-()+''(*+)&)/+/150/...5006.&(&$')&'().+)&$(,-
@18d1197d-36f9-4a74-9e2a-c65709c67791 ch=82 read=52564 start_time=2019-12-13T01:13:38Z barcode=BC01 runid=2c9cf7bc05858273f10e7d7ec552fc0bd742dc3e
CCGGTTACCTTGTTACGACTTCACCCCAATCATCAATCCCACATAGACAGCTCCTTCCCGCGCGGTTGGGCCACCGGCTTCGGTGTTATCAGCTCGTGGTGTGACGGGCGGTGTGTACAAGGCCGAGAACGTATTATTCACCGCGAGCATGTACGATTCGCGATTACTAGCGATTCCAACTTCATGTAGTCGAGTTGCAGACTACAGTGAATTTCAGGAATGGTTTTATGGGTTTTTTGCTTCACCTCGCGGCTTCGCTTCCCTCTGCACCATCCATTGTAGCACGTGTAGCCCAGCATAGGGGCATGATGACGACGTCATCCCGCCTTCCTCCAGCTTGTCACTGGCAGTCTCGCTAGAGTCCCCCAGCAATGATGGTAACTAACGATAAGGGTTGCGCTCGTTGCGGGACTTAATAACATCTCGACACGAGCGGCGACAACCATGCACCACCCTGTATCTCATATAGCTATCTCTCCATCTCTGGAGCCTTTATGAATATCAAGACCTGGTAGGTTCTTCGCGTTGCTTCAGATTAAACCACATGCTCCACCCTTGTGCGGGCCCCCGTCAATTCCTTTGAGTTTCATTCTTGCGAACGTACTACTCGGGCGGGAACACTTATTGCGTTAACTGCCTTTGAACTTTGACATCAACACTTAGTACTCATCGTTTACGGCGTGGACTGCTAGAATTATCCTAATCTATTTTGCTCCCCACGCTTTCCGGGACTGAGCGTCAGTTGCAGAGCCAGATCGTCGCCTTCGCCACTGAATTGTTCCTCCATATATCTACGCATTTCACCGCTACACGCGGAATTACGATCCTCTCCTGCACTCTAGCTGCCTGGTTTCTATGGCTTACTGAAGTTAAACTTCAGGCTTTCACCACAGACCCTTGCTGCCGCCTGCTCCTCTTTACGCCCAATAATTTCGGATAACGCTTACCTACGTATTACCGCGGCTGCTGGCGCGTAGTTAGCCGTGGCTTTCAATAAAGTACCGTCACTCGGCTACCATTTCCTGTAGCCGCCGTTCTTCCTTTATGATTTACAATCCGGACCTTCTTCCTTCACGCGGCGTTGCTCCGGTCAGGGTTTCCCCATTGCCGAAAATTCCTACTGCTGCCTCCGTAGG
+
9'/*2514-9,(,*'))/37<32.9;0,0487;:9633:1,.(.&+/-,.0399979+)%(),06+6&'%&%*58.5.,.*(-*+...-,,'+,1-17:84434738:85:.3223274.2/2.('&++-773/:-.7616764.*&$,+)%#%('.1.-..--2++,/,.1(7.9+.),-6079788999850910023621(%%)(&&(&*))%''%'&-.98<.132;89199;.'*+9-249587715-*+,&)021<1121.--032:::279+-232&.00-*('-/*+%'&%)'073047560,++).218980:.,(-)'.-1)+.*(+/7//067304/,054*-.01/')+++2-'%($&+1*++.3:749233:9766//*/((4,+)-,20:/+++3/1-5*/(&*/.-41)+()*/3.*/+'--.(.7-7;6812-76349')+52349:+1137310**))*-.11321.,/.+,5/37/))%'((&123367645,(+()169548446.3)$&2*3&&0//4<;6<0//,,-,47)0+%#&)1/2)0/-7981017497;873493///:/.298.01----9848-46/232&3.+&)'%%%)+.--/3.,(*&,.02/1+--+**+/434//043-)+)%%)&()*%(-0/5888;;..*0,..6:744(0,,)(&+)*+-,,,7++**.22,'+,2630)+,+0;2.41;9554200,/10*4-;14,*',07456::464696585461%&$'$$+'(.9.2-39--,,,663.34548<<1.10-0610.0)))-(&((&')+-01554/+,,,%+)0+',,.07906,6780)')(//37046.&%)/:230-.35(,2/286/+./,1257;<19-*++)/2')+,+0/02./09812324/..)*/);.5(;,22/(&%%$$(.+,006150/14/73;54220/)'%+).,50:,+*6,8291130*,-02:6,3038572&'*,7765/7:30;8/21/+++-+*//2:<+/*)&(**)++*2:5/139460+)&&)*0/7<:93:754//*2.3./**+.*4/5:,013.<419:++78988126:/1/21*,03458885/87(/,01
@34ab6d20-66f8-49f4-8201-2d172a35cbde ch=7 read=39578 start_time=2019-12-13T01:13:36Z barcode=BC01 runid=2c9cf7bc05858273f10e7d7ec552fc0bd742dc3e
CTCCTACAGGAGGCAGCAGTAGAATTTTCGGCAATGGGAAACCCTGACCCGACAACGCCGCGTGAAGAAGGTTTTCGGATTGCTGAAACTTCTGTTATAAAGAGGAAGAACGGCGGCTACAGGAAATGGTAGCCGAGTGACAGTACTGCTGATAGAAAGCCACGGCTAACTACGTGCCAGCAGCCGCGGTAATACGTAGGTGGCAAGCGTTATCGGAATTATTGGGCGTAAAAAAAGAGGCAGGCGGCAGCAGGGTGCAATGGTGAAAGCCTGAAGCTTAATAAGCCATAGAAACCAGGCAGCTAGGTGCAGGATCGTGGAATTCCATGTGTGGCGGTGAAATGCGTAGATATGGAGGAACACCAGTGGCGAAGGCGACGATCTGGCCGCAACTGACGCTCAGTCGAAAGCGTGGGGGGTAAATGGGATTAGATACCTAGTAGTCGCCGTAAACGATGAGTACTAAGTGTTGGATGTCAAAGTTCAGTGCTGCAGTTAACACAATAAGTACTCCGCCTGAGTAGTACGTTCGCAGAATGAAACTCAAAGGAATTGACGGGGGCCCGCACAAGCAGTGGAGCATGGTTTAATTCGAAGCAACGCGAAGAACCTTACCAGGTCTTGACATGCATAAAAGGCTCGAGATGGAGAGATGGCTATATGAGATACGGGTGGTGCATGGTTGTCGTCAGCTCGTGTCGTGAGATGTTGGGTTAAGTCCCACCCGGCGAGCGCAGCCCTTATCGTTAGTTACACCATCATTGGTTGGGACTCTGGCGAGACTGCCAGTGACAAGCTGGAGGAAGGCGGGGATGACGTCAAATCATCGTGCCCTTATGACCTGGGCTACGTGCGTGGATGGTGCAGAGGAAGCCAGAAGCGCGGTGAAGCAAAACCCATAAAACCATTCTCGGTTCCGGATTGTAGTCTGCAACTCGACTACATGAGTTAGGAATCGCTAGTAATCGCGGAATCAGCATGTCGCGGTGAATACGTTCTCGGGCCTTGTACACCGCCCGTCACCACGAGTTGATAACACCCGGAAAGCCGGTGGCCTAACCGCAAGGAAGGAGCTGTCTAAGGTGGGGATTGATGATTGGGGTGAAGTCGTAACAAAGGTAACCGGAAGATAGAGCGACGACCGTGGGAGTTAACTTTTAAAGACACCGATAACTTTCTTCAGCACCAGCAATACGTAGCGGCA
+
*1/-*,.-3400+-1/2.'3)*&.(342-*1,.5250*)/-08.10143)*&,3110273343,0,)-.%,):5,)(3%6&$$$#),*+-2/30310/--.('*.-5-/85*74.921-0+.*-2,,6540/05&%(*--0$$%$$$$&)()+,(,1-)/4,.3/,,+)'*(+0/025156/134'(+**/).,43/1)0*8:402+.709///'.('.($,(6,*)-396621,)'&(+-*-5007/(*+*+2--*.--,/32..+/,.,%%'-%&'%-().1'+,&&)(,6+2934831211++*(+-+3/+).&+--1-2.395-+)())0-185,,--(+/20**42*/10.500:22672454:4200,0/176657727'''$'&,-/-//-06.,-./*+,+++031,53+('-9:3,52+0-+,6668:,),,,92303+6699/-)(,('$(%+,23-1,-5.6,0/0/290-2;9(35-**-.46,:+1*(,*2,-51512146*.20,()++.41337<9/.+(&-/*/5+,/453.)-&/,3./0+283+,60***+/..4'018--,,)*%&):1,-1/4*,2(01.2'*(*,,'-+&'(')'')(+',**-15-(*%),74),1.15&)+-.8,+*(&00.0-..2163112.,/%.2+(-3(*,847.9///676$)'+146234/4.+0-81900)/603,.-20(&/.,-/0&'1/.--(44*+/,0..+2%)+*')&*0,/2+++&,,7.67./00,-++,-5431249.60110''&),4-*3-*307313821573/-+..9644+11,3)/-+*3./0362+-/5./-.)*.7-.(/,-76675))',+/1,0)%%,)&('(**(+,7-.02.))-+(-08;804-.5998&27;1+*,'0*(&&(,,-252&335/0/.-//1,((3/&)*-2/1%%))*,1)((+,,(-../0012369967'-+,,579979<98:4/-5***%'&)%),169,+.*(+)'+)*,*1222305*74))&,*''-46432/3)'.(.)+-.2.+0./2,-,079867;(6,288/,-,*+*&%.0-/3,)**6++,4877655),7,297<685-**+#''.-.,''()+*.0*&$(,0(.$#$%&+0.,/0265'%'**)*0-0/2***,,,8---.9/&.0(($%#$%$
@2d1ab397-ca26-4888-b8c7-a6715132c30d ch=365 read=65658 start_time=2019-12-13T01:13:34Z barcode=BC01 runid=2c9cf7bc05858273f10e7d7ec552fc0bd742dc3e
CTTCCTACGGGAGGCAGCGGTGGGGAATATTGCACAATGGGGGGAAGCCCTGATGCAGCAACGCCGCGTAGTGATGAAGGTTTTCAGATCGTAAACTCATCTTTGGGGAAGATAATGGCCGGTACCTTAAGGAGGAAGCCACGAAACTCGTGCCCTTCGCCGCGGTAATACGTAGGTGGCAGGCGTTATCAGTTTACTAGATAAAGGGAGCGTAGGCGGATGATTAAGTGGGATGTGAAATGCCCGAATCAACTTGGGTGCTGCATTCTAAACTGGTTATCTAGGTGCAGGAGAGGAGGTGAATTCAGTGTAGCGGTGAAATGCAGAGATTAGGAAGAACACCAGTGGCGAAGGCGACTCTGGACTGTAACCGACGCTGAGAACCGAAGCGTGGGAGCAAACGGGGTTAGATACCCTGGTAGTCCACGCCGTAAACGATGGTCTACTAGGTTATTGGGGGTTTCGGCACACCCGTGCCGCCAGCTAAGCATTTGAAGTATTCCGCCTGGGAATTGCGGTCGCAGATTAAAACTCAAAGGGAATTGACGGGGACCCGCACAAGTAGCGGGCATGTGGTTTTAATTCGAAACAGCATGAAGAACCTTACACTTGACATCCTTGCATTGCTCTTAATCGAAATCCCTTCGGGGACAAAGGTGACAGGTGGTGCATGGTTGTCGTCAGCTCGTGTGTCGTGAGATGTTGGGTTAAGATCCCGCAGCGAGCAACCCTTAATCGTTAGTTACTACCATTAAGTTGAGGACTCTAGCGAGACTGCCTGGAGTTGTAGGAGGAAGGTGGGGATGACGTCAAATCATCATAGCATATGTGTAGGGCTGCATTTTCACAATGGCTGGTACAGAGATGCAATACCGCGAGGTGGAGGCCCAAACTTTAAAACCAGTCTCAGTTCGGATTGTAGGCTGAAACATACCATGAAGCTGGGACTATAGTAATCGCGAATCAGAATGTCGCGGTGAGTACGTTCAGGTCTTAGCACACCGCGTCACCGCGAAAGTTATACCCAGAAGTCCATGGAAGCTAACCGCAGGAGAGCGGCGGCCAGAGGTAGGGTCAGCGGTGAGATGAGAATCATGGCTAAGGTAACCG
+
,-623..2)9/+**($&&'0-+**&+(((/)&*-.295,/,+)&&)(/3))**-+++1.3,,%./0302%&*))*+,0/,/4/)%'+110(&*.0-01/236:3%,1*)((.,/(((%*'&('%)'%$,(0()'((,(-/*(&'&%%$%$)&*/&)*%(),(*(-+,*+*101//1.6//-1798.:.,/'.,9((*3$&//02.'--%+,243/.1,630/,-213041:76654*,24.(34(*'')*+-,24072535766558..42../253943331,-.11319,*',,(+(%&+)/+.&'(&%%'++1/+&(&&$$&%*)*-3&12460396058015360()'%)+++)(*((:6534320)%(*,.--,+*-21,,+*'(-.9;5*-110,*%**(*0*+-//47(*0-/',.00-/..,,../)*-.4/)+*+(,**,)1&',11555*.2+%*()&'$)*&'/.05&&)$$%''&$'%(+'%(($+,58583580+(%&$+%&#*(0-%%*')-+7;:0213-8+)-)./51420/+1),/95,+).+)()'*,.,))-2/*+1.9;/-6/812(,&*+'6,+,,-(%*0+),)*'(),**.4.7,+**+-//'+,))'*+/+'&&(%&5+-53,35*-206+)0*..4&,-,.5945040*4;.35745/0123-.'-)427847-/2769.68/9-1'(*-.+',&$&&&&**-/2''%'')+5271.02//2013//:39,40/.1311223%))--0/+*))..18(+,)#$&*)(+,,6+/*(/21022567889</+,.+-%'$$&(++...)'('(%$%$&$)&&&(%',0.+,)%%.&(+6/.../6142.-01+,+*))+-/)+'*,))&%'(&&+444,'*()*58/03:556..4--,/600,./*'%$%'*+-3.1-..2/*&#((%)')+1230255;881*(*.24768385))*++83314%+561-0&()'*'*)%&())')++.)++(),524*6--%&*)++.,&/''))()304/2')))-))%(*&,,0301&''*,2.,1.-./0+)&,,'2,03.+*/,7'-%#%'*.(2+.41/.
@c10f3ea1-9ed8-46b4-bba6-dc92183cef04 ch=61 read=65505 start_time=2019-12-13T01:13:32Z barcode=BC01 runid=2c9cf7bc05858273f10e7d7ec552fc0bd742dc3e
CTCCTACGGGAGGCAGCAGTAGGAATCTTCATTGTGGAAGTCTGACCGAGCAACGCCGCGGCGTGAGTGAAGAAGGTTTTTCGGATCGTAAGCTCTGTTGTAAAGAGAGAAGAACGCGAGTGTAGTGGAAGTTCACACTGTGACGGTATCTTACCAGAAAGGACGGCTAACTACGTACCAGCAGCCACTGATATGCGGTCCCGAGCGTTGTCCGGATTTATTGGGCGTAAAAGCGAAGGCGCAGGCGGTTAGATAAGTCTGAAGTTAAGGCTGTGGCTTAACCAGGCACGACCGTTTAGCAGGTGCAGAGGGGAAGTGGAATTCCATGTGTAGTGAAATGCGTAGATATGGGAGGCGCGGTGGCGAAAGCGGCTCTCTGGCTTGTAACTGGCGCTGAGGCTCGAAAGCGTGGGGAGCAAACAGGATTAGATACCCTGGTAGTCCACGCCGTAAACGATGAGTGCTGGAGTGTTAGACCCTTTCGGGGGTTCAGTGCCGTAGCTAACGCATTAAGCACTCCGCCTGCGGGAATTACGACCGCAAGGTTGAGCACCAAAGGAATTGGCAGGGGCCCACAGGCGGTGGAGCATAGTTTTAATTCCGGAAACTGGCGCGAAGAAAGGAACCACCAGGTCACCGAGCATCCCTCTGACCGCTCTAGAGATAGAGCTTTCCTTCGGGACAGAGGTGACAGGTGGTGCATGGTTGTCGTCAGCTCGTGTCATTGAGATGTTGGGTTAAGTCCCGCAACTTGAGCGCAACCCCTAATGATGAGTTACCATCCATTCAGTTGGGCCTCTAGCGAGACTACCGGTAATAAACCGGAGGAAGGTGGGGATGACGTCAAATCATCATACGCCTGGGCTACACGTGCTTTCCACAATGGCTGGTACAGCGAATTCGCAAACCGGTGACGGCAAGCTAATCATCTTAAAAGCCAGTCTCGAGTTCGGATTGCTTAGGCTGCAACTCTCGCCTACGCCAGTCGGAATCGCTAGTAATCGCGGATCAGCGCCGCGGTGAATACGCTCCCGGGCCCCTTGTACACACCGCCCGTCACACCACGAGAGTTTGCGCCAACACTTGAAGTCCGGTGCAGAAGAAGAGGTAACCGTAAAGAACCAGCCGCCCTAAGGTGGGACAGTTAGGGTGAAGTCCTTAACAAGGTAACCGG
+
),,+&%))/4,-41.11,.0013202228/$$%'')*(+*.032222/0.3382.3:'/00.20-&')+-.&)1(2);8;-:7;9:935/,+,.97418.)+1/))(((+-,05/))***),1+**,///+.:436.43433050322204+*0,*(02)+/,0+7-118243529,5/),/,-/2#($&$*.&&(&(*(*(&&.2,6+,,8*')'598,/0846624777,0+*+*)1.5;5:911809113595,.0//.4*/*4-04404%&+%$%(&/&%$%$$&''&%$)+)'*../42213*(+1/.)*--.0201..1+.,+'$%%%(*6-+-5688345+))+-')&$#)'+*++*&'()(*(1.0/1,*($$$%((++,((&+%&(1132113%'&'*.23979+',,88./%),(5-0*220384,.5433-3+%)/28416970.*,.%'(*,0+3&(*23622359,16++,597///1,.1/0(++./0/23+(**,909)5-..09.7.+)&%*(%$)'((,,01&((%4.29/+'(&,*0/*))')++0'.$&.-'&''$(((-.18,3+'&'&)(+1;<*77681'*('($)$$$''(&)3%'*+&)+*.1(*/,**)*&)-()(-)+16)).)+(/.,/004633445,-),-+66,40,+'/4+3,+)+***.0,050-,0*-02)77;7787672246744453/06/./.4748/211:15,-69'(/11,***+')),*2+-)('**,))**((+6+29/22.)-2/+*/8+243&,-,*(()*,..4*-7,7-/5,/1.0714.+(%$(,*16920'*,028-1/&*.,04+.%*%)+*23-0))(%&'*&&&&&(%%(-:1272310+,,()(&%&(/,-//1&265:8866-21*(%&%'+((&)*.-19;.,-:.87542$%-39131.12-'(%%))((),()*-0'($()').//40234&0(''..007351811199<76-*&*'*-))&'+,1;7.3)//0*)04-52,&)((+/0,,)31*2.)'/,***/*)*)))')(21()%'&*%&$&##&%%'&5-20/-&&%(+&)('&-,33.896410()')+93.3725:**,.1,+)'(&#%'-40-0..)*1),1&)*.,878)5,3;895:
@48412726-f780-4075-9538-d0966fb17737 ch=134 read=39283 start_time=2019-12-13T01:13:47Z barcode=BC01 runid=2c9cf7bc05858273f10e7d7ec552fc0bd742dc3e
CTCTACAGGAGGCAGCAGTGAGGTACGGCAAATGGGAAACCCTGACCGAGCAACGCCGCGTGAAGGAAGAAGGTTTTCGGATTGTAAACTTCTGTTATAAAGAAGAACGGCGGCTACAGAAATGGTAGCCGAGTGACATACTTTATTAAGCCACACGGCTAACCACATTGCCAGCCGCGGTAATACGTAGGTGGCAAGCGTTATCCGGAATTATTGGGCGTAAAGAGGGCAGGCGGCAGCAGGGTCTGTGGTGAAAGCCTGAAGCTTAACTTCAGTAAAGCCATAGAAACCAGGCAGCTAGAGTGCAAGGGAGAGGATCGTGGAATTCCATGTGTAGCGGTGAAATGCGTAGATATATGGAGGAACACCAGTGGCGAAGGCGACGATCTGGCCTGCAACTGACCTCAGTCCGAAAGCGTGGGGCAAATAGGATTAGATACCCTAGTAGTCCACGCCGTAGGTACTAAGTGTTGGATGTCAAAGTTCAGTGCTGCAGTTAACGCAATAAGTACTCGCCTGAGTAGTACGTTCGCAAGAATGAAACTCAAAGGTGACGGGGGCCCGCACAAGCGGTGGGCGTAATGGTTTAATTCGAAGCAACGCGAAGAACCTTACCGGAATATTGACATGCTCCATAAAGGCTCCAGAGATGGAGATAGCTATATGGGGCCTGGTGCTGTTTACGTTTGTCGTCCAGCTCGTGTCGTGTGAGATGTTGGGTTAAAGTCCGCAGCAGAGCGCAACCCTTATCGTTAGTTACCATCATTAGTTGGGGACTCTAGCGAGACTGCCAGAAGCTGGAGAGAGGCGGGGATGACGTCAAATCATCATGCCCCTTATGACCTGGAGCTACGTGCTACAATGGATATGGTGCAGAGGAAGCCGCGGCCGCGAAATTAGCAAAACCATAAACCATTCTCGAGTTCGGATTGTAGTCTGCAACTCGACTACATGAAGTTGGAATCGCTAGTAATCATAGCGAATCAGCATGTCGCAGTGAATACGTTCTCGGGCCTTGTATGTACGCACCGCCCGTCACACCACGAGAGTTGATAACGCCCCGTGGTGGCTAACCGCAAGGAAGGAGCTGTCTAAGGTGGGATTGATGAAGTTGGGGTGAGAATCGTAACAAGGTAACCGG
+
))(,+-%.*'+**-0-+,.)(,+'&'%&,+-*(-0(+0.-3,+,3480/12051/2:221/-,+,0-,'*)-22;870+-'3'$('-,),/65/7/,-.0(&')'/76./,*('&$%+**01+.441127((*+,4/(,+,.53+..1-+-30/)*---,1-*(('(6005+*))%%'%.-.--/:46)**+-'&+++9344110324-,/+'/)--.,,+27+''+++*)550-4-)+**-540.-./.545385..415-,(''')%&(,,')+07/-/4))*(+3*02+*1/..+**)*/0/,.',*,(-*,5..4+,+))).,69*,68843320:332;733774--52./'*07.+2,6-+./,/53;30.4+4.:::5365315+0)*+/-($)%)('()105''+20*+/0)-**(&(''((-'5*0.7746:,)%+---273),479(-#&'**,4743232133466;917*+/:75-7/12886/4.2--./30/14.,',+++-+&(*-/+.-,-.27623+-*).,-(41+,4*,*'%**)3/5:9*04,+.')**'('))('(*,0.2/398<;76886)(.),/.3.//17./42/26+3+'*))+%.0.1920'433)()+0,-2.,0'((-..;;0.--*&3443+)()(---4&()&%%+*,.)'()-57)($%(0)&*-/275.+)'**&0-546.6.,132437/.227*,-.0+*+..0655181+5--)*/)%*04(($&&1.90.,.6-692,.0.)$''(,-./4522*%'(&&,/.+*%%%),))04-./0/*),-/61,,,0:794.4**./..--38565&*'&'('123./0.3111/+&()(014,,%*&+&&--%&'&.,-..('#''%$*09:33:,-:<:-:8:1/2+(&(*;94/-2,++,/198980,0.1.+,)&$*+.,1,-30/+*,0,-,)(**61/&&(++./7/+((*+878824%,-00-**++3:750,*-+1,4**''$',*'*'*.-154003,1034+,-*''(0/,,-0**%('*)(**-+,42()/,/02+*/3.1(*$'(0043+6/()2.46,30.//.*&()2)21-),*)),,21664//5,338::585
@535a2690-520d-4a78-9818-174bb2c5c91a ch=457 read=24328 start_time=2019-12-13T01:13:44Z barcode=BC01 runid=2c9cf7bc05858273f10e7d7ec552fc0bd742dc3e
CCGGTTACCTTGTTACGACTTCACCCCAATCATCAATCCCACCTTAGACAGCCTTCCTTGCGGTTAAGGCCACCCGGCTTCGGGTATCGCTCGTGGTGTGACGGGCGGTGTGTACAAGGCCAGGCCGTATTCACCGCGACATGCTGATTCGCGATTACTAGCGATTCCAACTTCATGTAGTCGAGTTACCAGACTACAATCCGAACTGAGAATGGTTTATGGGTTTTGCTTCACCCTCGCGGCTTCGCTTCCCTCTGCACCATCCATTGTAGCATTATTAGTAGCCCAGGTCATAAGGGGCATGATGATTTGACGTCGCATCCCGCCTTCCTCCAACTTGTCATAGCAGTCGCTAGAGTCTAACTTAATGATGGTAACTAACGATAAGGGTTGCGCTCGTTGCGGGACTTAATAACCTCGTACGAGCGACAACTGCACCGCCTGTATCTCGCCTGGCTATCTCCATCTCTGGAGCTATGAGTATGTCAAGACCTGGTATTAAGGTTCTTCGCGTTGCTTCGAATTAAAACCACATGCTCCACCGCTTGTGCGGGCCCCATCAATTCCTTTAGGAGTTTCATTCTTGCGAACGTACTACTCAGGCAGTGCCAATGCGTTAACTGCAGCGCTGAATTTTGACATCCAACCGCCAAGGTACTCATCGTTTACGGCGTGGACTGCTAGGGTATCTAATCCTGTTGCTCCCCCACGCTTTCGGGACTGACGTCAGTTGCAGGCCAGATCGTCGCCTTCGCCACTGGTGTTCCTCTCCATATATCTACGCATTTCACCGCTACACATGGAATTCCACGATCCTCTCCTGCGCTCTGGCTGCCTGGTTTCTATGGCTTACTGAGGTTAAGCTTCCAGGCTTTCACCAGACCCTGCTGCCGCCTGCTCCCTCTTTACGCCCAATAATTCCGGATAACGCTTGCCACCTACGTATTACGCGGCTGCTGGCACGTAGTTATGCGTGGCTTTCAATAAAGTACCATCGCTCGGCTACCATTTCCTGTAGCCGCCGTTCTTCCTTTATAACGAAGTTTACAATCCGAAAACCTTCTTCCTTCACGGCGTTGCTCGGTCGGGTTTCCCCCGTTGCCGAAAATTCCCTACTGCCTCCCGTAGAGG
+
2,102:46414--3''(%(-:0+1:9,34498995852:6-/+,)+(-*+(,$$(,,,-,-'/28'-,1.,'+-',''-,('&%'$&'$&'))24977224816:844.+-),)*,)//34**--)$'(+-+,2:2.*,*-2575762;1&(*&'+&(+(%'(*,,+(('(&'*)*))''&(*+,5-%-*(.143334:5+++/11,+)()/.599<;687<//9;2*36-,(4.*,722130397234345)+54*.&+4994/087,,-.0)5*)-*&'%'+0/,*)0../033(05/.77000.)29++./,)*)-/+;7/)698<621.(/'&.+)-5&&'.-(-33,011,-//-)+/**)/*++/1142330037320224*42/91769:98/9/-(40,.6.2*%)/,*-/()%&')+./+1+0$%%&'0+-6/42011/00&&%*$,/0182116/.-../05'%'%#&&$+--7348.627884*'*(*/-./52<;:<9243/2+,.01)/)0)-48109121512102,07363:2424*-(,/2,'+0.63;9829)%'(%+.91/&/8291.+))-.-40.-,*,/+,15''((*&'$+)32+8,9.433/-0'(&('$)16+000450).(,''-+-*-*)+/.04::25;1+,.2-/-08721%..'352356716-,1-,-2:,...7;8.-//00952+8834.*)05::80;//-)*30700199376584.5//0:679:85-39.6,/.202203024,)+*-,0;6457://')++./24.)((6-2-/*/02833/160131768+/***42734648-(&&,*2//5-0-//1619*)').13)(*-)*11.)*'&&+.-*.))*018,240///34.*'1.))43-0+-1677;542030302//+0.+39116-,-./23;30../85:99/8-,+1.//622,(')*,292174*&0*-4-,,/27054%,/41-/+'.//4951/143437:116/368)1+)(.**.)-,&)-)*5.&'*0,,1*+3:2455;67:740:,&),0771;112717,&*.(096/652'&(-(+)(+8:96675)*''%%'++29--80+*(*
@6a403b8b-3de3-4cbe-95c7-fa3e0cde0ddb ch=47 read=51975 start_time=2019-12-13T01:13:44Z barcode=BC01 runid=2c9cf7bc05858273f10e7d7ec552fc0bd742dc3e
CCGGTTGCTTGTTGCGGCTTCACCCCAGTCATGAATCGCAAATTAGTGGCGCCCTCCCGAAGGTTAATACCTGCTTCTTTTGCAACCCACTCCCGTGGTGTGACGGGCGGTGTACAAGGCCAGGAACGTGATGCACCGTGGCATTCTGATCCACGATTACTGGCGATTCCGACTTCATGGAGTCGAGTTGCAGACTCAATCCCGGACTACGACGCTGCTGTAGGGTCGCTTATGTCGCGAGGTCGCTTGTATGCGCCATTGTAGCGTGTAGCCCTGGTCGTAGGGCCATGATGACGACGTCATCCCACCTTCCTCAGTTTATCTTTGGCAGTCTCCTTTGAGTTCCAGCCCCGGACCGCTGGCAACAAAGGATAAGAGTTGCGCTCGTTGCGGGACAACCCAGCATTCTACTTTGAGCTGGCGACAGCCATTACTGCCTTTTCTGTCTCACGGTTCCCGGAAGGCATTCTCATCTCTCTGAAAACTTCCGTGGATGTCAAGAGACCAGGTAAGGTTCTTCGCGTTGCATCGAATTAAACCATGCTCACACCGCTTGTGCGGGAGCCCCGTCAATTCATTTGAGTTTTAACCTTGCGGCCGTACTCTGGGCAGTCGACTTAACGCGTTAATCGGAAGCCACGCCTCAGGGGCACAACCTCAAGTCGACATCGTTTACGGCGTGTGGACTGATTATCACAATCCTGTTTGCTCCCGCTTTTCGCTGGGCGTCAGTCTTCGATCCAGGGCCGCCTTCGCCGGTATTCCTCGAATCTCTGCGCATTTTCACCGCTACACCTGGAATTCTACCTCTACCGGGCTGGCACAATTATCGGATGCAGTTCCCAGGTTGAGCCAGGGGATTTCACATCTGACTTAACAAACCGCCTGCGTGCGCTTTACGCCAGTAATTCCGATTAACGCTTGCACCACTCCGTATTACCGCGGCTGCTGGCGCAGGAGTTAGCCGAAGTGCTTCTTCTGCGGGTAACGTAATGAGCAAAGGTATTGCTACTCCTTCCTCCCCGCTGAAAGTGCGCAGCCGAAGGCCTTCTTCATACCGCGGCATGGCTGCATCAGACTTGCGCGCCCATTGTGCCTGCTGCCTCCCAGCGGG
+
10'*.0&&*&%+)$'+(+394(0,,($%-/*--/674)/.1*-+(*))*)',0.+,+''',*2+8+('&*+(%*4+.0/-((,/,67,)..1/'&,(-(&$(%)'.)'*)*'((-+'/3.8%/+)*.,,*+,&'$+4/8513/21+%&(,0(&(*+2,(+2/1-./726'('..-*$$(*&()1++*4+++%11258+;/9.,,2.6332334,,&&%/'&%&(+)+'')'')$)+),&',%''%$#$$%(-.1::7(.((%')*)-()')+7,-1877/-++2546+/.--,,,)*,,.175/*.)/7240((+(*-;,**248,3--+*--*-&&.)+03691**..87+-/059/./30341.41(+0.751+$'-+)+**3.35;56.:8611,2.()&)%-+*'%(),'(*65-.()+,,&%))'-'%'$$(%%%&&))*-677261898061&+('))*').2,-,240.*(*)))*'*+1,.*07;99/..)('()*/+)++--0+40;64:434649./0+3+,2133<842'().0.&()/4),,3).(/)/*%'284)*3434271)/60-.,693*00.&'))*+/-1+2-+))$%'),(/454888746211030/),/*/+0+.3)-,/02.*,+'%%&%+-/4/2&**.....)010.4+%')0-./,'*/.-()%++22(#$'(*00/-/60)-.8,*(,*46.*%''(%&,-456700/.)**-3'&574/5.1703.+++)%*(,414/5'&,,,33,),*))-58,2146125+.(,/.01+,,0'(#,,(++(+%),%'%'$%"$&'*')+0+23444.01,1/((,--.,-+3-$*...)6951///0/'(('&(-(-+574723:2676644))'&(&*'((+)+-3026/--32284,*.+++'.-$'+0814114/14*)(-/..//02/'+%,+$(3.,,..*)'*((*1/031...4-50.10/%(&0)+&($-6-+((&(&$&/(*.28/7834/:71-45,1-')0)*$&&%)/((&*'+''.+231,-,.'&''(*(*)-)'&'%-.%'('&$#%(*0.6-(,0*&#''%(*)')&&-/'$)+(+(
@7cb9623d-a080-423a-b2c8-1d1c7bda14bc ch=273 read=44739 start_time=2019-12-13T01:13:40Z barcode=BC01 runid=2c9cf7bc05858273f10e7d7ec552fc0bd742dc3e
CTCCTACGGGGAGGCAGCAGTGGGAATATTGCACAATGGGCGCAAGCCTGATGCAGCCATGCCGCGTGTATGAAGAAGGCCTTCGGGTTGCAGCAGCAAAAGTACTTTCAGCGAAGGAGGAAGGGAGTGAAGTTAATACTGCTCATTGACGTTACCTAGAAGAAGCACCGGCTAACTCCGTGCAGCAGCCGCGGTAATACGGAGGGTGCAAGCGTTAATCGGAATTACTGGGCGTAAAGCGCACGCAGGCGGTTGTTAAAGTCCAGATGTGAAATCCCCGGGCTCAACCTGGGAACTGCATCTGATACTGTAAGCGAAAGGTCTCGTAGAGGGTAGAATTCCAGGTGTAGCGGTGAAATGCGTAGAGATCTGGAGGAATACCGGTGGCGAGGCGGCCCCTGGACGAACTTGACGCTCAGGTGCGAAAGCGTGGGAGCAAACAGGATTAGATACCCTGGTAGTCCACGCCGTAAACGATGTCGACTTGGAGGTTGTGCCCGCTTACGTGGCTTCCGGGCCTAACGCGTTAGTCGACCACCTGGGAAGTACGGCCGCAAGGTTAAAGCTCAAATGAATTGACGAAGAGGGGCCCGCACAAGCGGTGGAGCATGTAGTTTAATTCGATGCAACGCGAAGAACCTTACCTGGTCTTGTCCACGGGAAGTTTTCAGAGATGAGAATGTGCCTTCGGGAACCGTGAGACAGGTGCTGCATGGCTGTCAACTCGTGTTGTGAAATGTTGGGTTAAGTCCGCAACGAGCGCAACCCTTATCCTTTGTCGCCAGCGGTCGACCCGGGAACTCAAAGAGGAGACTGCCAGTGATAAACTGGAGGAAGGTGGGGATGATCAAGTCATCATGGCCCCTTTCCCGACCAGGGCTACACGATGCTACAATGGCGCGTACAAAGAGAAGCTTGACCTCGCGAGAGCAAGCGGACTCATAAGGGTGCGTCGTAGTCCGGATTGGAGTCTGCAACTCGACTCCATGAAGTCAGATCACTAGTAATCAATGGATCAGAATGCCACGGTGAATACGTTCCCAGACGCCTTTTACACCGCCCGCATCACACACCAGCAAGTGGGTTGCAAAGAAGTAGGTAGCAACCTTCGGGGAGGGCGCTTACCACTTTGTGATTCATGACTGCAGGAAGTCAATCACCGACAACTTTCTTCAGCACCAGCAATACGTAACTTCCATA
+
/303*+-099)',3024/,,-/31,1/.80.-1/2204;31-./1).22635562%.2//./+*(-323.-.04+,/-3178;909332*(('&$'%,75+%4(++77+(())&&+*'-+-+-0''*($(*')/420''%%&)-)/.-./*..(*((&'-.%),*-656/6/,.+,+55/342*11138613.8/.9323+/+,,()'&*(+,2694532'/.'/,/01:<;9768/+)'*/%/%2()-4.258+2-32+*+2(*+5632-.,1++361'555/7)4.917845350///0:5112+042&&*+*+.+'**..*-2422+-+-))+'.+00++/810,/001:54595/01620**)*.104/,0+//.1256;928,))))+*-/;5,/5874'&+''(+),,+)-&,()*)(-*&*(/0%2''(,78)-*4/-10*+,--7:)*19753455*,27:215;522-,*///52110,'+)--*+-97,(**'$&*-,-(&&'%''#(&)/2./0.3,)'5+**3(%(,*-/*$$$%&)&/.5/4/.**,/+7.%,-6*:++*(,+4+-/203*%.466-6.'))*,+*-%-035/110533&66<:6:8;.--.-9:98270182265332/1:6641((($)310118**5+187.,()+,-621,*//+8.095;5%2+.(56233/304*0+*-..2856(87,+++*-00:9:739210-+3**2.'44/9.1.02..4327+)-./84809,-.-.3,)1*),10:<7'4+3073*:5,*(***,::690'%()%('35949+-,,-07<;888;//4.639566:82,,++,,**,.5::0106/54)'&$'(&*,4425350*&&&''(**3112,8*,+,,8834430)&(%')%%(')(0.-1,720,+*-.3.0261('*'(*0+.,/198957601-4,'.%3*1-)**(%&))%---)(+055102,3-,.%-+,/+-)++,)%+*'&+/0104+--96797/53;60-32+1144/,*'-*-(($%$##%').-&&%&#&&)'%)*..2/+'&'&('*/64,*-,30%')')).1,)(*'(///92197*&06.61/11,03%*-1/(,/2773*+0**)%$%%$%&###$#$#$)1+0/)&+,75.087*-././'-/08345410-(&%&%##%
@c2814a33-980f-403d-a140-449f003d66e8 ch=439 read=67813 start_time=2019-12-13T01:13:50Z barcode=BC01 runid=2c9cf7bc05858273f10e7d7ec552fc0bd742dc3e
CTCCTACGGGAGGCAGCAGTGGGAATGTTGCACAATGGGAACCCTGATGCAGCAACGCCGCGTGGTAATGAAGGTTTTCGGATCGTAAAAGCTCTGTCTTTAGAATAATGTGGTACCAGGAAGGAAGCCACGGCTAACGCTACGTGCCAGCAGCCGCGGTAATACGTAGGTGGCAGGCGTTATCCAGTTTACTGGAAGTAAAGGGGGCGTAGGCGGATGATTAGAATGGGATATGAAATACCCGGGCTCAACTTGGGTGCTGCATTCAAACTGGTTATCTAGAGTGCAGGAGAGGAGGAATTCTAGTGTAGCGGTGAAATGCGTAGAGATTAGGAAGAACACCAGTGGCGAAGGCGACTCTGGACTGTAACTGACGCTGAGGCTCAGCGTGGGGAGCAAACAGGATTAGATACCCTGGTAGTCCACGCGTAAACGATGAATACTAGGTGTGGGGGGTTTTCCAACACCTCCATTACGCCGCTAATAACGCATTAAGTATTCCGCCTGGGGAGTACGGTCGCGAGATTAAAACTCAAAAGGAATTGACGGGGACCCGCACGGCAGCGGAGCATGGTTTAATTCGAAACAACGCGAAGAACCTTACACCTACACTTATCCCTTGCATTACTTAATCGAGGAAATCCTTCCGGGGACAAGGTGACGCGGTGGTGCATGAAGTTGTCGTCAGCTCGTGTCGTGAGATGTTGGGTTAAGTCCTGGCAAGCGCAACCCTTGTCGTTAGTTACCATTAAGTTGAGGACTCTAGCAGAGACTGCCTGGGTTAGCCCAGGAGGAAGGTGGGGATGACGTCAAATCATCATGCCCCTTATGTGAGGCTACACGTGCTACAATGGCTGGTACAGAGATGCAATACCGCGGTGGGGCAAACTTTAAAACCAGTCTCAGTTCGGATTTAGCGAAACTCATACCACATGAAGCTGGAGTTACTGGTAATCGCGAATCAGAATGTCGCGGTGAATACGTTCGGGTCTTGTACACACCTTCCGTCACGCCATGAGAGTTGGCAATGCCGAAGTCCGTGGGCAATAACCGCAAGGAGGCAGCGTGGCCAGAAGGTAGGGTCAGCGATTGAGGTGAAGTCGTAACAAGGTAACCGG
+
+,//,)..750170/020/1(.*,--&1,,+-0/;533/(./:()+5541.-/01.%0401123,-)1-./8-31:922)9/:865075**.2::90.))$',).+*#))%',+))*)+1/1,'')*/0+.-3--/3.-0-+-(/)-4011//11&''(+*./0069725/31/((68133/.0)(*&3.,-6,)(($+/5+(-1310/204:87:992.2.,'('*0:;9-'('%'/'-14+*1674/4.,00&+%)'(,897847&63459/-7-/377-./237642,*&,+()&'***)*)*50,,--25...:8667864&)$$3(+.-,0+*247:9//..50),/*238975654:688886:555+,**((),2+42%**,./0:3),.1<;8280*-1101657<-,5:7056,($))+..3;;3,(,.2;:5430,618879;98+-;;36*6,5368577'2&#''.5')*-++054&,-/258.24593,')(&()2,(()*736+*'')&$'%$/67-0462;7)0.2447301-(65,16.)+(+%+*('(+-*+,/1/.3;:.424.**1*+,7433247'++.**)''&*0+,+*).)((,+*-0///3,('*&/+./,,*)+-*(25-((&&)6/3600,4+0.0&''++,6488881''*.80224780001199888./.+.44-0++)51715-174...**&()+..*+/+*-./:438/+-+++</;/;/63:0/052444,)*+(*+,,:::9;999300*$%&''04,*-++.++369215442,*+.;:4426/2/-1.-*,001,+'$,-*-/+)*+,42,-+1,,6:76/71120-.++1220<000747.7744,).0932.65/97749999999389<:+5'2*&$'''',(&&(%'''&'()///7//09.-*9//1-&541711141.,*....67.0,-14:778:8)1+,/5/5..+:-,,6623001'(')'00--)+-,,,+(')7*))*/62'25)&+*--0.1%*)'&'(,+1-*/25-1,))((,-+&'*)/&')+).,.*0***3185+2)'$..,-+/-.5,1/315:0934:87.4
@d2a7f458-2ce4-451e-99df-387a31aba3d1 ch=82 read=52596 start_time=2019-12-13T01:14:04Z barcode=BC01 runid=2c9cf7bc05858273f10e7d7ec552fc0bd742dc3e
CTCCTACAGGGAGGCAGCAGTGGGAATATTGCACAATGGGCGCAAGCCTGATGCATGCCGCGTGAAGAAGGCCTTCCGGGTTGTAGTGCTGTCAGCGGGAGGAAGGGGTAAGTTAATGCGCTCATTGACGTTACCCGCAGAAGAAACACCAGCTAACTCCGTACCAGCAGCCGCGGTAATACCTGGAGGTGCAAGTAATCGAATTACTGGGCGTAAAAAAAGCGCGGCGGTTTGTTAGTCAGATGAAATCCCAGGCTCAGCCTGGGAACTGCATCTGATACTGGCAAACTTGAGTCTCGTAGAGGGGTAGAATTCAAGGTGCTGGCGGTGAAATGCGTAGAGATCTGGAGGAGTCACCGGTGGCGAAGGCGGCCCCCTGGACGAAGACTGACGCTCAGGTGCAGCGAGAAAGCGTGGGGAGCAAACGGGTTAAGATGCCTGGTAGTCCACGCCGTAATGTCGACTTGGAGGTTGTGCCGCGGGGCGGCTTCCGGGCTAACGCGTTAAGTCGACCGCCTGGGAATGCGGCCGCAAAGGTTAAAACTCAAATGAATTGACGGGGCCGCACGAAGCGGTGGAGCATGTGGTTTCCAATTCGATGCAACGAAGAACCTTACCTGGCATCCACGGAAGTTTCAGGGTGAATGTACCTTCGGGAACCATGAGACAGGTGCTGCATGGCTGTCGTCGAAAGCTCGTGTTGAAATGTTGGGTTAAAGTCCCGCGAGCGCAACCCTTATCCTTTGTTGCCAGCGGTCCGGCCGGGAACTCAAAGGGGCTGCCAGTGATAAACTGGAGGAAGGTGGGGATGACGTCAAGTCATGTGGCCCCGACCAGGGCTACCACGATGCTTCCACAATGGCGCATACCACAAAAGCGACCTCGCGAGAGCAAGCGGACTCGGCAAAGTGCGTCGTAGTCCGGATTGGAGTCTGCAACTCGACTCCATGAAGTCGGAATCGCTGGCAATCTGGATCCCAGAATGCCACGGTGGTACGTTCCAGGCGCATACACACCGCCCGTACAACGGTGGTTTGCAAAAGAAGTAAAATTAGCTCTTAACCTTCAGGAGGCGCTTTACCACTTGCTGATTCATGACTGGGGTGAAGTCGTAACAAGGTAACCGG
+
.-1,''+(-5,*-..*11,-0)('-))%(%#%%'+3/7:84165;.57.-.)$'''+,6-((()(.*-/-..3281.-2007*/-('%'%%'%&,)),,'./+2*52*),6+,:.8-+'&&$'*6,.*52040194,1((,)'-*&%$&&#'()/.--54-7()+,'3327804,()+**$'%&-,(,)(*0.,*).734$&&'*+..7775.-.56/0)'&'%&'+/,412($'%''--&('*&(1*)/42&05112*)/6.08-2,,2122250-+-%)&),,-10--0-,-/.&'%'(-),.3-/-%.).3,)'/+31')).//8.(&((&+834*((*+/23:8,*($&((&),,++,,*(.,)*3&12891++0467*))&(*&*(+*./2,5--,.&&%%&$-+/,.01486+&'.,952+-*&*'($'($01)+10(((+0*-579/3()%%(++*,.2))&').700002''*'&$#&'(*+.'+(),-0+*((')-53*,0/0297:;78:****',&*3,*+-3(2,9;5;92.012;:30110-+,,)78+10,/12%)*(*.601+')(%-'(,206()&0)685.-0)*'&().3-,176070072//,045)*,13.2-/69.,+'%$'((-,3%.53/4-92+/2943,.011$,*)**-24.+,-*,165778()((&)*0.11/2+)*/(*/:.5352)4.+.07*''%%')+/10472+1-134-75-.1046,,-).0//)/0/2:717/.3+7-+1.**,)./+--./24:54432,.+(+*.**356/797:963.$)+,&)%$&&'&&&%),4+3-//.*,)'(&%*')&'(((+4:8/7412/-))&'(538--.628940,*+)&*$,.-*,0845..+&'+0*-,1.433699990/04,9/6---/13661323475752/')''&()-../--0,,(%%#'4.,$'(**4+(++/68663//*2'(%%(1/2+.(&(%%$%%)&,(*(05128/.*&&&$%')'),)+%%&-47*',,(*,4-)&&'&((#$$&'057<7-2/).0,+)(&$#()%((&%%%(-6:7832122476/,-01./448:744:)8//:/:/9
@62b4fcc7-7b4c-4bdb-8eff-d627dc3baf62 ch=92 read=55765 start_time=2019-12-13T01:14:12Z barcode=BC01 runid=2c9cf7bc05858273f10e7d7ec552fc0bd742dc3e
CCGGTTACCTTGTTACGACTTCACCCAATCATCAATCCACAGACAGCTCCTTCCTTGCCGGTTGGAGGCCACCGGCTTCAGGTGTTATCAACTCTCGTGGTGTGACGGGCGGTGCACAAGGCCGGAACGTATTCGCGCGACATGCTGATTCGCGATTACTGGCGATTCCAACTTCATGTGGTCGAGTTGCAGACTACAAATCCGAACTGAGAATGGTTTATGGGTTTTGCTTCACCTCGCGGCTTCGCTTCCTCACTGCTGCATCCATTTGTAGCACATTATTGTAGCCCAGGTCATAAGGGGCGATGATTTGACGTCATCCCCGCCTTCCTCCAGCAATCGCACCAGCAGTCTCGCTAGAGTCCCCAACTTAATGATGGTAACTAACGATAGGGTTGCGCTCGTTGCGGGACTTAACCCAACATCTCACGACACGAGCTGACGACAACCATGCACCACCTGTATCTCGCTAAGCTGTCTCCATCTCTAGGCCTTTATGAGTATATCAAGACCTGAGTAAGGTTCTTGCGTGCTTTAGATTAAACCACATGCTCCACCGCTTGTACGGGCCCCGTCAATTCCTTTGAGTTTCATTCTTGAACGTACTACTCCAGGCGAATTACTTATTGCGTTAACTTCTGGCGCGAACTTTGACATCCAACGCCAAAAGGTACTCATCGTTTACGGCGTGGACTACTGGGGTATCTAATCCTATTTGCTTACGCTTTTTTCCGGGACTGAGCGTCAGTTGCAGGCCAGATCGTCGCCCTTCGCCACTGGTGTTCCTCCATATATCTACGCATTTCCCGCCGCTACACATGGAATTCCACGATCCTCTCCTGCACTCTAGCTGCCTGGTTTCTATGGCTTCGCAGAGTTAAGCTTCGGAAACTCACCACAGACCCTTGCTTGCCGCCTGCTCCTCTTTACGCCCAATGAATTTCCGGATGGCAGCTTGCCGCCTGCGTATTACCGCGGCTGCTGGCGCGTAGTTGGCCGTGGCTTTCTAATAAAGTACCGTCGCTGCCATTTCCTGCTTGGCCGCCGTTCTTCCTTTATAACCAGAAGTTTGCAATCCGAAAACCTTCTTCCTTCACGCGGCGTTGCTCAGTCGGTTTCCCCATTGCCGAAAATTCCCTACTGCTGCCTCCGTAGGGCAATATCCAGCACCAACAGAAGTTAACACAAGACGCAAACAGCTTTCTTCCGGCGCACCAGCAATGCGTAACTAC
+
.,'0/9*,2*03/3,,)()*1*,081.415432.5+**'%%'(1*.0/0//60)-,*))(218(-&%'+3-04/0,024.344-3./0906/*))))27:960215-389/8/,+&'*0*148+*+&)),,.;5(///0585751,-(,)++30,21.0-&,,,+520'-'((,1/.,(%+..-.419332968815'3012326::861/140/68;:-34;399:+/037466:25)*,2.090-.-../-/))(%)'(-./2548/-'*(+,,1(-*(%-+20/39*),2..&*(,'+-*)++,-).63024689:69:<7-/77:583240*--)*,%,')+)*)+-/054,*1%(+,+0-,&,(*+-,1...44:98877887/./.'0.3:02389907;.53;21((&0(03+.'//25/.-..57542160..*-/361/3;/54225;5893233221.%%'&%'''$'%&(**-..-'%*'/44:8,0++*,,6%56/44*0*(()')-3,40:00,+))(%%&(%)&),+::8/0-()++,,5:135/.0.-.'1*0'+43,01989:;9/36/,,33<7226:--,+(2./50240003'&5:9,&(*'&'-)*7+,,-3+-*'*+'&*&)%'&'+'%'&'*9428'6(0(+&*+*(&(,$+02246115901)-,0.6;9740(&%0/.,011/1:/0+,*16+'$(&&(.+17;.;-1+5;9,)$')/1357011<3411214/029;698-5.()++,37,),(+(+/98856735589;9:78681:;,34('-+556'-*++/00,0,5-4+,/155/--+0421/%)'+7+/0--.-).339850+1/,)()&%&)&**-657*//44&.&%'*/.%06+.*+334('&&(&%&(**,0-*'((*(*,0(%))11-,+,(+&23)+(3.8.))*%)'(()26-02+&,,-/80+571..210))0*-*('&&&*(7%0.6+6-,(),+'),-12/-(,+0:740&%'%/3.4:83(&$%'%(*5646908:::<8++,+)//300+*'&&&-+$+)-,-(&*,4.9;1<11994-81//22/50.20..33-121,5-91/7;3+./,27,+343+415,+)-../4468062(,*2-**01+,08'(*0028439-+0+).0+0--.,2./0./()50/+01:92557,-++'+%./-12//-(%&'*%&###
@6436ee13-c211-48fe-9d67-f4022a82fb2e ch=486 read=85601 start_time=2019-12-13T01:14:08Z barcode=BC01 runid=2c9cf7bc05858273f10e7d7ec552fc0bd742dc3e
CCGGTTACTGTATTTACGACTTCACCCCAATCATCAATCCCGCACCTTAGACGGCTCCCGCTTCCTTTGCGGATTTAAGGCCACCGGCTTCCGGGTGTTATCAGCATATTTTATTAGTGTGACGGGCGGTGTGTACAAGGCCGAGAACATTCGCCGCGACATGCTGATTCGCGATGCCAGATTCCAACTTCATGTAGTCGAGTTGCAGACTACAATCCGAATTCGAGAATGGTTTATGGGTTTTAGCCACCTCGCGGCTTCGCTTCCCTCTGCACCATCCATTGTAGCACGTGTGTAGCCCAGGTCATAAGGGGCGCATGATGATTTGACGTAATCCCGCCTTCCTCCAACTTGTCGCAACTTGCTTTGAAGTCTCCTTCGATCCCCAACTTAATGGTGGTAATAACGATAAGAGGAGTTGCATCGTTGCGGGACTTAACCAACATCTCACGACACGGGCTGGCAGCCATTACACCACCTGTATCTCCTTATGGCTATCTCTCCATCTCTGGAGCCTTTATGGAATATGTCAAGACTTCTGGTAAGGTTCTTCGCGTTGCTTCAGATTAAACCACATGCTCCACCGCTTGTGCGGGCCCAAATCAATTCCTTTGAGTTTCATTCTTGCGAACGTACTACTCAGGCAGATACTTATTGCGTTAACTGCAGCACTGAACTTTTGACATTCAACGCCAGAGTACTCATCGTTTTACGGCGTGGACTACTAGGGTATCTAATCCTATTTGCTCCCACGCTTTCCGGGACTGAGCGTCAGTTGCAGGCCGGATCGTCGCCTTCGCCACTGGTGTTCCTCCATATATCTGCGCATTTCACCGCTACGTAGGTTACGATCCCCTCCTGCACTCTAGCTGCCTGCTTTTCTATGGCTTACTGAAGTTAAGCTTCAGGCTTTCACCACAGACCCTTGCTGCCGCCTGCTCCTGTACGCCCAATAGATTCGGATAGCAGCTTTGCCACCTACGTATTACGCGGCTGCTGGCGTAGTTAGCCGTGGCTCTAATAAAGTGCAAATCACTCCGGCTACCATTTCCTGTAGCCGCCGTTCTTCCTTTATAACAGAAGTTTACAATCGAAACCTTCTTCCTTCACGCGGCGTTGCTCGGTCAGGGTTCCCCATTGCCGAAATTCCCTACTGCTGCTGCCTCCCGTAGGAG
+
0..704.+&$0&'/-$%))-/9.,/991.5)+$(*/9*64*%*%('*(()51(4.015)'+5,8/(/+*/./*5/)*',+(((.**4+,/3'/12,)+2-.++&('''*,1,%**%())))')(-464.**.%&+.261637,$*(%&$'&)%**+-/06687887-3.,))++,**%&*)*2/2..,/428972.)/0263452236762*406333*+)()1*'+)0-..085-0.93299('%&'+0645/-/3.1952338+3+)+....58499:278)*--,++*,/23222-:/++50*$),+(.0.0+-/1344-)3:-,-8'-(((48/);-4,0+,1-/+/.4/01,/-1'%%%%&%%#'%$(210*+4-(%*464+.0+/,1+,(-+%,,,4(,1/.2/0+*%).(*1)((#&$%)/+.1:8.)3+/(*-)/,0/1//*-0'0+..,.+-,&-&(10,+'%&*.,,6./-1,./381-2.0089.14881.32/3:98455').-,1/*-*.('+,,*.3.2/.-(*,*+531-.11;:9<8244/*&(1**'&-+-3;7.6/212.&)1++44,+0+*,',-8533-,35.//62;6/2822(*,;<:8:<83:21*(1111.-/(++.(+03$&*+'+-/,9/005493303.7351-122:;7463-/02/6;1134(*&%%'$.&+,/156918;)()),-//::1..(*-'-/+.12447;846/*0;0,.,/74*/+-,;.,,4;;9640+476974526*0)*(+*--898453.0///./6;8896.003;7467:67798855+312,6;,,137.1+)+-+).&'*&(+,,541/04656611113/244467/+.,00-../46;659242-)'(+;56(*.-+)15-.91-*--*..24;<431--,.16234-+(+,+'#$$'+,30-0-,))103*40*)')%&&(')).-(0+--026051//02421263-3**((&2/8,--8+0060.-%1*,55***$($%&'*')**'.+/0/88%087-24510/02/276:;1270**++**,,1+')()/;3*(0,,-%+/*553824;77372.0/-+4..5-*+-0/911./4/55)132,04(,254282/50((,0-,+*(**019*8:*);58+.'
@fee1454a-9e4e-4342-a610-1bf215b83521 ch=348 read=46488 start_time=2019-12-13T01:14:21Z barcode=BC01 runid=2c9cf7bc05858273f10e7d7ec552fc0bd742dc3e
CTCCTACGGGGAGGCAGCAGTAGGAATTTTCGGCAATGGAAACCCTGACCGAGCAACGCCGCGTGAAGGAAGAAGGTTTTCCGGATTGTAAACTTCTGTTATAAAGGAAGAACAGCGGCTACAGGAAATGGTAGCCAGTGACGATACTTTATTAAGCCACGGCCCAACTACGTGCCAGCAGCCGCGGTAATACGTAGGTGGCAAGCGTTATCCGGAATTGTGGAAAAGTAAAGAGGGGCAGGCGGCAGCAGGGTCTGTGGTGAAAGCCTGAAGCTTAACTATTAAGCCATAGAAACCAGGCAGCTAGAGTGCAGGAGAGGATCATTGGAATTCCATGTGTAGCGGTAATCCGTAGATATATGGAGGAACACCAGTGGCGAAGGCGACGATCTGGCCTGCAGCGACGCTCAGTCCCAAAGCGTGGGGGGCAAATAGGATTAGATACCCACAATGATCCCACGCCGTAAACGTGGTACTAAGCGTTGGATGTCAAAGTTCAGTGCTGCAGTTAACGCAATAAATTACTCCACCTGAGTAGTACGTTCGCAAGAATGAAACTCAAAGATTGACGGGGGGCCCGCACAAGCGGTGGAGCGTAATGGTTTAATTCGAAGCAACGCGAAGAACCTTACCAGATCTTGACCTTTCTGCAAGGCTCCAGAGATGGAGAGATAGCTATATGAGATACGGGTGGTGCATGGTTGTCGTCAGCTCGTGTCGTGAGATGTTGGGTTGATCCCGCAACAGGCGCAATGCTATCGTTAGTTACCATCATTAAGTTGGGATACTAGCAGAGATACCAGTGACAAGCTGGAGGAAGGCGGGATGACGTCAAATCATGCCCCTTATGACCTGGGCTACACACGTGCTACAATGGATGGTGCAGAGGATGCGAAGCCGCGAGGTGAAGCAAAACCCGCCGCCATTCTCAGTTCGGATTGTAGTCTGCAACTCGACTACATGAAGTTGGAATCGCTGGTAATCGCAGATCAGCATGTCGCGGTGAATACGTTCATCGGGCCCTTGTACACACCGCCCGTCACCACGAGTTGATAACACGAAGCCGGTGGCTGCAGGAAGGAGCTGTCTAAGGTGGGATTGATGATTGGGGTGAAGTCGTAACAAGGTAACCGG
+
')*./25389,)07-)%&)(+**+(,+25103,4*,..-24-3;.//131*++*,99,5.*2551/0.2,&&*)+3.;53.)7,1230118//0805305112:2,3.5.25,%))-(2-00.+(),-,589/0/;+66750+),+**0+)1.1(%'),.1/53--2043769551/*+*-4/6/5../8/./322/708327945459506((,'(*-$-(-,/75))(-*()*032/08996;:102,)4101121162-./0*-3.('&%&()-)(*)1442.28))+*.2..566::0//+%%&)+03561.*)26-78)3+3-0*2)1*,..101/.-,)1*/*,))-.8;:87366924-+1115946416/++5+40632.*,/'/*90*)-,'++).(*.,,1626,07.+06::55/.&),56*&,+(2(*+)(&***'()',%%-.0(&//4:6525*+)'&,4247864542;495;878-80.0:837:76544,,2,8,978.00.,'-''*.12',4+-+-//14577796340*+18773:4/00.,(''(-*2334873*/8*--033634-01-+)')'(*()1::<231410(.+&)031-(+.0-196807/.4*)(*$*'%#%%'+(%##$'')0.-;(*)*+,,910,--42298742,.1334678(-(,+333544076:788787./015776653..,-03021-1&&#%$*5.''-127%&/-&((%$#$&***)*,))/,+7;711/09780722*,,/)&&'(,&'%'')'24'/.,0573.0-/1.-/,104208732./-,01$'&((*,),--)+--0559;88.,/./......*-.1-*1+*1627854631/*2045985/7//4560,0/*)**'*-<;+2:+&(*./757;654/0/82..).)*+*..++*.*(12354+--./5407,./:0997721,')+286649+*12%$,//3+/'%(/5641732443:0'-1-)+71+1311473314<88<8572011065542/--+.()&/+-.+17,*%%%$##%&++++,+&*./348549(-+-210.5+,,/,6./'6,**)*(*.2880977-5/297943
@e815e5d7-cf2e-46c6-8327-8fa21bc775fb ch=176 read=77751 start_time=2019-12-13T01:14:19Z barcode=BC01 runid=2c9cf7bc05858273f10e7d7ec552fc0bd742dc3e
CTCCCTGCAGGAGCTAGCCAGTGGGGAATATTGCACAATGGGCGCAAGCCTGATGCAGCCATGCCGCGTGTATGAAGAAGGCCTTCGGGTTGTAAAGTACTTTCAGCGGGAGAAGGGGAGTAAAGTTAATACCTTTGCTCGACAGCGTTACCCGCAGAAGAAACACCGGCTAACTCCATTACCAGCAGCCGCGGTAATACGGAGGTGCAAGCGTTAATCAGGTGCTGGAGAATGCAAAGCGCACGCGGTTTGTTAAGTCAGATGTGAAATCCCCAGGCTCAACCTGGGAACTGCATCTGATACTGTAAGCTTGAGTCTCGTAGAGGTAGAATTCCAGGTGTAGCGGTGGGAAATGCATCGCAGAGATGGAGGAATGCCACCGGTGGCGAAGGCGGCCCCCTGGACGAACTGACGCTCAGGTGCAGCGTGGGGTAAACGGGATTAGATGCCTGGTAGTCCACGCCGTAAACGATGTCGACTTGGAGGTTGTGCCCTTGAAGGCGTGGCTACCGGAGCCTAACGCGTTAAGTCGACCGCCTGGAGATACGGACCGCAGGTTAAACTCAAATGAATTGACGGGGCCCGCACAAGCGGTGGAGCATGTGGTTTAATTCTGGTACAGCGCGAAGAACCTTACCTGGTCTTGACATCACGGAAGTTTTCAGGGTGAGAATGTGGCCCAGGAACCGTGAGGACAGGTGCTGCATGGCTGTCGTCAGCTCGTGTTGTGAAATGTTGGGTTAAGTCCGCGACGGAAGCCTCTTCGCTGTTGCCAGCGGTCCGGCCAGGAACTCAAAGGACTGCCAGTGATAAACTGGAGGAAGGTGGGATGACGTCAAGTCATCATGGCACCACGACCAGGGGCCACGATGCTACAATGGCGCATACAAGAAAACGACCTCGCGAAGAGCAAGCGGACCTCATAAAGTGCGTCATGTGGTCGGATTGGAGTCTGCAACTCGACTCCATAAGTCAGATCGCCGTAATCGTGGATCAGAATGCCACGGTGAATACGTTCGGGCCTTGTACACACCACCCGTCACACCATGGGAGTGGGTTGCGAAACGGTAACTAACCTTCGGGAGGCGCTTACCACTTTGTGATTCATGACTGGGGTGAAGTCGTAACAAGGTAACCGG
+
)*05))01-,&'&(&$&(&))-&.1--55*-/,+-03:4).*'&()(%&(&*,/11926775236//011623558,,4-508776%0129++,/-**-.19;.',,286+*%*.00*))*-5++,9-;0120093-/4/($%$-/,2-*/4-(*()/*)--+-.45+,+*,-,.02)0'$'''.-,,.0,*-().2//120.+,,0:8557-6,4,43.1.-&,)-*(&&&'%*)+/+,,+&+&'''+64.31410592259740)2.(,10)'38898...-)*---//2233331/032145.21(,,++)+,-*005&*%+(++,...1,)*11.+('+..600,'+,*,-/&,$$#&(*--/./-70.93)21+030:3/0()+-.32470884+*097/-,,(-..3777732721*%)),3.675-5996)87.30..75/67/26.%%.26/2249556:-.,-,*2335./,,-*-10813049-.,,%*+0/13-)+-,8:70-*0*+38555/5/6..157-72/3841+&%()*/(+%+1+-,*8.67;;.775;40/.739021,68,-6))+'+'.(+-7463,0116345:5:70425+%(,*1--(*%&&(-,.24735-/*'('*+2.,)+'00*-04-741;<..*-/)*)+))0++')(*)*(.1+/06+,&$,+0/,.(0,,,()*+0:56469584)22378801600129-++07*1**.)-*-2.('-,0.&$%')2,,,,*(,-0/,%'$(&&(('+(/(.+%('/')9948(-'%+6684/..,/26;70/1.*)-),-/,-44,13555875+++-6;8)*(&&&+)%'**,2&()&#&$#&''++13-0041)--()'%'(),&*(**+),477:47,-%'&(*99132:6680113284.24536611-+*0/5)3*1.-'&(,-/+1**,1.)'-034)(.,*00'(-01/0+*,,0003:9885802388672'*-6533;8590/80(469604.//311143.064//30//082971/)++)20093)(+)$%%&%&(*+),033;6/8,(,0+,,2+,31+.046/.003:8875153/*4.++/.,+)&('&((0+325;8:51
@24c393ee-8822-4c0f-9f13-2b3ad22b2c96 ch=377 read=62972 start_time=2019-12-13T01:14:18Z barcode=BC01 runid=2c9cf7bc05858273f10e7d7ec552fc0bd742dc3e
CCAGTTACCTTGTTACGCTTCACCCCAATCATCAATCCACCTTAGACAGCTCCTTCCTTGCGGTTAGGCCGGCTTCGGGTGTTATCAACTCGTGGTGTGACGGGCGGTGTGTACAAGGCCGAGAACGTATTCACCGACATGCTGATTCTACGCGATTACTAGCGATTCCAACTTCGCCAGTCGAGTTGCAGACTACAATCAGACTGAGAATGGTTTTATGGGTTTTGCTTCACCTCGCGGCTTCGCTTCCCTCTGCACCATCCATTGTAGCACGTGTGTAGCCAGGTCATAAAGGGCATGATGATTTGACGTCATCCCCGCCTTCCTCCAGCTTGTCACTTTAAGCAGTCTCGCTAGAGTCCCCAACTTAATGATGGTAACTAACGATAAGGGTTGCGCTCGTTGCGGGACTTAACCCAACATCTCACGACACAGGCTGACGACAACCATGCACCACCTGTATCTCCTTATAGCTATCTCTCCATCTCTGGGCTTTATGAGTATGTCAAGACCTGGTAAAGGTTCTTCGCGTTACTTCAGATTAAATACATGCTCCACCGCTTGTGCGGAGCCCCAAATCCAATTCCTTTGAGTTCATTCGCAGACGTACTACTCAGGCAGGTACTTATTGCGTTAACTGCAGCACTGAACTTTGACACCCAACGCGGAAGGTACTCATCGTTTACACGGCGTGGACCACTAGGGTATCTAATCCTATTGCTCCCCACGCTTTCGGGACTGAGCGTCAGTTGCAGGCCAGATCGTCGCCTTCGCCGCTGGTGTTCCTCCATATATCTACGCATTTCACCGCTACACATGGAATTCCACGATCCTCTCTCCTGCACTCTGGCTGCCTGGTTTCTATGGCTTACTGAAGTTAAACCAGGCTTTCACCACAGACCCTTGCTGCCGCCTGCTCCTCTTTACGCCCAATAATTCCGGATAACGCTTGCCACCTACGTATTACCGCGGCTGGCACGTAGTTAGCCGTGGCTTTCAATAAAGTACCGTCCTCGGCTACCTGCATTTCTGTAGCCGCCGTTCTTCAACTTTATAACAGAGTTTACAATCCGAAAACCTTCTTCCTTCACGCGGCGTTGCTCGGTCAGGGTTTCCCCATTGCCGAAAATTCCTACCTGCGCACCACTCCCGTAGGAG
+
*)$%+-'*0-7219/,&(,7204+1).//025//3-.6/102.+,160./.496;7-3-(*7615''%(*-.,295,800*9+**/1///3)*29888000/*+,-8777357:968286*)/--,,--5<8579657677:9;:.+'%$&(+/.3:4/-'()//1812/0-373$$$&(852/52;/412365488;78((+//.,(+2.2-:8-&*+7;.5::0,/1:.%-404.+/2/2:6/./3.9103722129223504:-.,/../+*+*(*))0,*,7111889(34.).-,/0545=20085678-9.-*-/87:57122***+203/,+)(&$#$&(,*576556/.110489(0)+,0.3-028/0,)*+/5:83302(20*+915/0,.,.2,+*.+/*5+0'0&&)-1452,+(+,6)()%*50.1,2789:0:<8:54(47.-1(*/1779;)2**($()+.003547;6644212,&%%(((*+'&&(+(+,2,,*-0.09236*056:88:978321%/248&'+*-+8,+*+,623438457///2-/23,/%),30.''**2'.)-6-*)+,,+3385440.'('&12178844324+,0/')%''.02,3/--)8+2*120-,*+%//1-1+))(+,1//2+.,102,4-/)++,/---018/:,&&$'*301159797,34&+-(*+..(3/4/2*(0/(+.8;:042///95.&54/,*+,-4-,1+//6/0****72/.0.,3.,.//52597(.'*&+*.59,+,)()023868897869<;88:1/-,)*)+'(&+)'0+)*$%(/131-,+.228776&222*(./.*,-*+.09:13406.+/-*,//),/05..%+($43+.6.--,-&'((22:7-7-..0499;;60--/7-.493'-*)'&.,/233/3*5+::9920-8+)2/(,3,56678/;//:752+.,-++(,','/*4-.05+,-4*()*(-/,2:1'0,-742+))+389610(&&&'082/)),/020+1037::780&''++.*-.05-%&'5<8055:71+)-58/586;77<914940243575091-+..(.-/+2,4,;.135-,10,1().746,.3,**+0(()&''++*-//:.,069-.,
@ecd77f2e-437b-433e-85df-0486bb93f7fb ch=131 read=49170 start_time=2019-12-13T01:14:18Z barcode=BC01 runid=2c9cf7bc05858273f10e7d7ec552fc0bd742dc3e
CTCCTCAGAGGAAGGCAGCAGTGAGAATATTGCACAATGGAACAAGCCTGATGCTCATGGTCGCGGTTATGAAGAAGGGCCTTCAGGTTGTAAAGTGGTTTTTTCGCTTGAGGAGGAGAGGAAGAATGAAGATATGCTCAATGACGCATTGCAGAAGCACCAGCTAACTCCCGTGGTTAGCAGCCGCGCGGTAATACGGAGGTGCGCAGCGTTAATCAGATTGCACAAAGCGCACGCAGGCAGTTTTGTTAGGATCGAATCGCGAAATCCCCGACTCAACCACTAGAACTGCATCTATTCAGCGAAACTTAGTCTCGTAGAGGGTAGAATTCCAGGTGTAGCGGTGAAATGCGTAGAGGTCAGGAGAATACGCCGGTGGCGAGCTTCGGACGACGCTCGGAGTGCAGCGTGGGGAGCAAACAAGTTGGAAATACATGGTAGTCACGCCGTAAACGATGTCGACTTGGAAGTTGTGCCCGGTTTAGCAGGCGTGGCCGAACTGGTTTACGCAGTGATCGGACCGGCCGCAGGTTAAAACTCAAATGAATTGACGAGGCCCTTTAAGCGAGAATAAGGCATGGTTAAAATTCGATGCAGCACGGGAGAACCTTACCTGAATGGTTGGCATCTGAGAACAGAGATGGATTTTAGTACCTTCGGAACTATGGCGGACGGTGCTGCATAGCTGCTCGTCATCGTGGTATGAAATGTTGGTGCGAATCCCGTAACGAAGCGTTTAACCCTTATCGCTTTGTTGCCAGCGAGGTCCGGCCGGGAACTCGGAGACTGCCGGATGATAGAAACTGGAGGAAAATTGAGGATGGCGTAAGTATGTAAACCCGCAAAGCCAGGAGTTCACGGTTCTTACAATAGCGCATACAAGAAAGCGACACTCCGCCGAAGCTCGCCGAGACCCTCGCTCAAAGGTAAAACCATGAAACCAGATTAACTCGACTCATAGGGATAAGAATCGCCAGCGAATCAATAGATCAAAATACAATGGCTCTATTCCAAAACGCCACCGCCCATCCACCTGGAAATTAGGAATTTCGTAAACCGCTGGGAAGATGCCACCCCCAGGTTGGTGGGTGGGGAGGGAG
+
',8433')&+,&')-,',,$'&%&**/+-4-%+*+..-0.%$%*-(-0.2,(&$$&('%&%&)(0)*%1264/&*++254016.(05/1'$'-(%#'')+/37+)%$$#%$-)',+(&%(()+()**)*'%%)$'$&'+)&)+00/.&)'#%$$((&'+/2'321-:/-06()0.-)&()21'210.+)&0-//,-0-)'*%*%&%'*).1/3,/,+(*((,&,*),-'$&&*')+.''''&),49+$1*)'&%*-()-+$$%).31)*%&$(%'&(')+,'('&)'&&%#%%'(&$&&%$'-%')&%&&&&)()+&)*)&.--),/224+4+$-'('#$'()0.+**0)*--.,+'*'())4+*)'%%%'-1,-*)&/*)%$$$%%*.,*')+0136&-$$$'&&'()0&*+('+*3-+)64)*.*'-))$$($'/7700*,).+48677;420()&)()*(((1'0((,/'++0,&('')(%''&*0+4'(%&$(()'),()+'$'')$%/)++*()$$$$$0-%%)&*(.)57+223*::./-0-0//6,)330)'&%%**+,++'%%(%$(*,+/,-'+&)(%)''(,.,/-&-','/,()(')(),-/1..*0,&*)')'0..,%&(&+')(()).40.'1.,((&,&/7420&/***&&'('&-)&&$&)(),/1*'+(*+&%''$&%$$%#&&***++-4./.-**%($#%%%)-,'&'&&0)(%((*..-**)(%')+1/+**,,%5.*/.-./*%(&)10)03.&0*,*-&&''&%*('',)**)').)+'*)%'%))('**31(*&%$.(('$&%$&&&$''&#$&('%*&"$$%%'.3+++&&&%%$%('.(%&'').1,122%0%%$$,1%*-*%'%'*$&&*)(,((*($(),)*)'(&,,8--,&%&&*-,(+),02**-'*$)+&((%'$%#$$().&()(*$$$&,+-)+-*.*($#%$'#$%&*('(%&&'+-..85,$$$$$'(+(*''%')&($'*(*#(&$(-.03)&()%$'&#&()&%(''&')).)&&$%%&%)%#%$#+((''$##%%%(-++&#&&&%'&#&&%#%)(%%&'&#$
@6878c777-d7da-4f5f-af5e-8dc3a52e919a ch=398 read=41776 start_time=2019-12-13T01:14:16Z barcode=BC01 runid=2c9cf7bc05858273f10e7d7ec552fc0bd742dc3e
CTCCTACGGGAGGCAGCAGTGGGGAATGTGCACAATGGGAAACCCTGATGCAGCAACGCCGCGTGATGAAAGGTTTTCCGGATCATGCATCTGTCTTTTAGGGAAGATAATGGCCGGTACCCAGGAGAAGCCACGGCTAACTACGTGCCAGCAGCCCGCGTATGCATGGAGTGGCGAGCGTTATCCCGGATTTACTGGGCGTAAAGGGCGTAGGCGGATGATTAAGTGGGATGTGAAATACCCAGGCTCCTTGGGTGCTGCATTCCCAAACTGGTTATCTAGAGTGCAGGAGAGAGGGAGGTGGAATTCCCTGGTGTAGCGGTGAAATGCGTAAGTTAGGAAGAACACCGGTGGCGAAGGCGACTCTGGACATGGCTTGACTGAGGCTCCAGCGTGAGGCGGCGGATTAGATACCCTGGTAGTCCACGCCGTAAACGATGAATACTAGGTGTGGGGGGTGCCACCTCCGTGCCGCCGCTAACGCATTAAGTATTCCGCCTGGGGGGTACGGTCGCAAGATTAAAACTCAAAGGAATTGACGGGGACCCGCACAAGTAGCGGAGCATGTGGTTTAATTCGAAGCAACGCGAAGGGCACCTACACTTGACATCCTTGCGTACTCTTAATCGAGGAAATCTCCTTCGGGGACAAGGTGACAGAGTGGTGCATGGTTGTCGTCAGCTCGTGTCGTGAGATGTTGGGTTAAGTCCGCAACGAGCGCAACCCTTGTCGTTAGTTACTACCATTGGTTGAGGACTCTAGCGAGACTGCCTGGGTTAACCAGGAGGAAGGTGGGGACGTCAAATCATCATACCCTTATGAGGGCTACACACGTGCTACAATGGCTGGTACAGAGATGCAATACCGCGAGTGGAGCCAAACTTTAAAACCAGTCTCGGATTCCGGATTGTAGGCTGAAACTCGCCTACATGGAAGCTGGAGTTACTAGTAATCGCGAATCAGAATGTCGCGGTGAATACGTTCCCGGGTCTTGTACACACCGCCCGTCACACCATGAGTTGGCAATACCCGAAGTCCGTGAGCTAACCGCAGGAGAGCAGCGGCCGAAGGTAGGGTCAGCGATTGGGGTGAAAGTCGTATTTCTAAGTAACCGG
+
.001.043:3)*,-/30+)-)/5(,)('-,,*12:5*)%&)*(+2-..660/-/46668<5524%$&$'.(/,15.-,017.32'-&%'''+27.864&$23++,*/,2*)&()&'(**.0,*,,*(('%**((/(%%2)--,/13560-..,-37)(++*/-,-%)$(%'((,,./.031;0-0-*,1+.73-.16:776794,.*-./783943;:;:909++)+-8;774.%,4*+'.&'&3;78.%'))7395767789;14).5.111',6),275((*,-803(&-&*(+.**+,+14143514(*-0.,)&)*4931-)-)*33/0+)(/)241402--,8,&765;5017,738600///.+(&))&'''($&%-+263.4''%$&%'%+*+'+-+,'/)()/455:0./50/+,.')+15967:<::,+--.:6+,*)*688822725),+.*&-4/98-077009;22*.&'%+'+-,*)++-58:34:47687-(++-/;98,-2/+*2-2;;129927)-+,.-1056/4;7.7;,+/6860//.05,,'.--,*)-./985:594-,'&*25543-23***+'++(')&(*+013653)(.-.1502//-3-7/1+)-))&+&*),0-7733:5588./-+,44/(%*+.:8999:14351246775778889:997;98554+.)*1.7268/164(*.(+$'(-.:929;-/.,-,*-+'()1))*16:346-/-,**0.8775+(+-()+-4788:858,4-9-3913.,3()&(%(&,4*+)+*537,,.45913)77,*0()&&,4333631/+./03753111.0:9876556*(*((./.7...5677/+,,06022;5:21370.87117899727*,(07.(3,,8-,.)0,--1,94./2,.*+,/.,+()*'(/15++0/.-2&+,+-./,011:791/14139:7:081'&547942:-())0001594400./(4978;34687867920/0,0++*,5;7/74/(&*+,.352..,,12515+00//-'').-0/153200/+/++)0,*.1778/:.4493.-1-,),,%4'),.*151-.2;:;::
@83745d71-50b9-47d7-921e-8912518c64e7 ch=273 read=44779 start_time=2019-12-13T01:14:33Z barcode=BC01 runid=2c9cf7bc05858273f10e7d7ec552fc0bd742dc3e
CCGGTTACCTTGTTACGACTTCCGTCATCATCCCACCTTAGACGAAGCTCCTTCCTTGCGGTTAGGCCACCGGCTTCGGGTGTTATCAACTCTCGTGGTGTGACGGGCGGTGTGTACAAGGCCGAGAACGTATTCACCGCGACATGATTCGCGATTACTAGTAACTCCAGCTTCATGTAGGCGAGTTTCAGCCTACAATCCAGACAAGGACTGTGGTTTGGATTTGGCTCCACCTCTTGGTATTGCATCTCTCTGCTTACCAGCCATTGTAGCACGTGTAGCAGCCCCTACATAAGGGGCGCATGATTTGACGTCATCCCCACCTTCCTCCTGGTTAGCAGGCAGTCTCGCTAGAGTCTCAACTTTAATAGTAGTAACTAACGACAAAGGAGGTTGCGCTCGTTGCGGGACTTAATAACCTCTCACATTTTGAGCTGACGACAACCATGCACCACCTGCGAAGGGTACTCGATTAAGAGTAATGCAAGGGATGTCAGAGTGTAGGTAAGGTGGGGATGACGTCAAATCATCATAGCAATACGTGGCA
+
1)+*)2%(,.+(),'*-,.%&%$$//1/+)(-4+*2306///4*+*(,469-2/+-/-022-9/2676135/81/*)&1*/*.401313210(*.2/540110,+1-+40//100/+/*/342)&(),/'+-0<765934-++(,*,,4.,.4042,,.+10/2102+)&)1624.,**,/-*(*+6+-**0//.+07,5+&-%...).-02+').*.)(*'19-*-1117+,6.,%&//15/.+++-0,+*)))(.(%*.,/2:1741))))(-*.))%)(*+,11*(''%%'&*,1((%&'**&,*))+,-46772;:/,9:8</40092.,(,+)5,3-,-41.'-+.0+)'+(/*(''%'-&.*+%+()&(+4330/*))+37)0+(,-11++*//0041/1+6452704,*,/*'('&)')&%&%%)'+,).%(**-315:53++(-.*+,('''*3,+%%$%&()*.8-3()(((&+$))(+5,330-2-&'(,15+15,.-..029;0298777//,52/0.10,)(((*<0/12)%((&
@6b98ad54-bf5b-4cb2-830b-932bd84defeb ch=362 read=67855 start_time=2019-12-13T01:14:28Z barcode=BC01 runid=2c9cf7bc05858273f10e7d7ec552fc0bd742dc3e
CTCCTGCAGGAGGCGGCAGTGGGAATATTGCACAATGGAAAACGGCTGTTAAGCCATGCGCGTGTATGAAGGCCTTCGGGTTGTAAAGTACTTTCAAGCGAGAGAGGATAAAGTTAAATACCTTTGCTCACATTGACGTTACCCGCAGAAGAAACACCGGCTAACTCCGTGCCAGCAGCCGCGGTAATACGGAGGTGCAAGCGTTAATCGGAATTACTGGGCGTAAAACGCACGCAGGCGGTTTGTTAAGCCAGTCTTGAAATCCCCGGGCTCAACGGACTGCCATCTGATGCTGGCAAGCTTGAGTCTCGTAGAGGGGGTGAATTCAGGTGTAGCGGTGAAATGCGTGAATCTGGAGGAATACCGGTGGCGAAGGCGGCCCCCTGGACGAAGACTGACGCTCAGGTGCGAAAGCGTGGGAGCAAACAAGGATTAGATACCCTGGTAGTCCACGCCGTAAACGATGTCGACTTGGAGGTTGTGCCCAGCAGGCGTAGCTGGAGCTAACGCGTTAAGTCGACCGCCTGGGGAATTTGGCCGCAAGGTTAAAACTCAAATGAATTGACGGGGGCCCGCACAGGCGGGTGGAGCATGTGGTTTAATTCGATGCAACGCGAAGAACCTTACCTGGTCTTGACATCAGTTTTCAGAGATGAGAATGTGCCTTCCGGGAACCGTGAGACAGGTGCTGCATGGCTGTCGTCAGCTCTCGTGTTGTGAAATGTTGGGTTAAGTCCGCAACGGAAAGCGCGAAAAGCCCTTATCCTTTGTTGTAGCGGTCCGGCCAGAGACTCAAAGGAGACTGCCAGTGATAAACTGGAGGAAGGTGGGGATGACGTCAAGTCATCATGGCCTACGACCAGGGCTACACGTGCTACAATGGCGCATACAAGAGAAGCGACCTCGCGAGCAAAGCGGGAGAAGCCTCATAAAGTGCGTCGTAGTCGGATTGGAGTCTGCAACTCAGCTCCCATGAAGTCCAGGTCGCTAATAGTAATCGTGGATCAGAATGCCACGGTGAATACGTTCCCGGGCCTTACCGCCCGTCACACCATGGGAATTGGGTTGCAAAATACGTAAGCAACCTTCGGAGGGCGCTTACCACTTTGTGATTCATGACTGGGGGGTGAAGCGTAACAAGGTAACCGGAAG
+
*,58457011'+0-'23/+++.+*.-119-**-.5981(&&$&+'))%'*,+%(*,,+0,-/35534+0-)+.44:408658-,05(+--++17-+.))'%'%'(('),)05*+51:0/22,08.-6-/%&&-++*1-9//294,,&,,*%-**-./+'++,1811/2.-/2:,,,++12(,%''*(%&(*5+-)''))'&(*938387$.(+.,,0.0:87569<:6/11%+'*'/55-.25)*,*+,#%%&$*%*((-2/*/45+/757960&.&*),..2(*-:*,.9+82600.+%%#$%%*+./887-+(+/06,-'&*)-6',--*))/.01//182--133-,+-15:601,,/./7757042.,12/7,6*5797-,698950/./-000/2415**-()('*+)&(+7.6-)*%57,22)/+*9-3*0/98:-,0975460*(,-3:69::3/.*.079/,**(,'%-(2:01*00,()((-0,*)&)'&&*%**-,5201119481987789+5500.,(%$(&((&).+//2+0)3,9:52634.*('&.21303*1741.7+''(*++33*+++-/'(*')&'(*7::-:5:-*'+%'.423-+-+*,2/-*+-/751&&).52/1388',6;8,80*++,-986595464571.3'/9:19198;:8878/0247999822/2-.,67333100-.)-04300*++17700281544724,/02+,.86+',(%(((3-/65))-6..667821:0'39)&+/00:6132*-)'&&%+106/;50.+,,,---3+..----01.884.(-*3-6/.8:45921.,-/./+.0.01*,+40/%&)+,58.1+/+20(%'%'()/'+,00+41/112226-)*'(+'((*.9770.,*&''(&&''--*&')$',)(&'2:7+,-..055:9959+2*4,/*+)-06874534/)'*&..,././-&'+'$*%$%#$&%$(')*/84659:;.,-+-06447-&)(0-009;7:57044+00374,-(+35264,..-.,/507584*(-(1692;/0.50*)%(&&*)$'(5-423/,/,-.+/1144056&,+0--4123921--,./2,-,/)./+5,.12552*,-1/2668+707)
@79867661-1eaf-4fa9-a8a8-c11e7fe684c4 ch=488 read=52481 start_time=2019-12-13T01:14:41Z barcode=BC01 runid=2c9cf7bc05858273f10e7d7ec552fc0bd742dc3e
CCCGGTTACCTTGTTACGACTTCACTGATCATGGATCACCAAAGTGGTAAGCGCCCTCCCGAAGGTCGCTTCTACTTCTTTGCAGCCCACTCATGGTGTGACGGGCGGTGTGTGTACAAGGCCGGGAACGTGATACCGTGGCATTCTGATCCACGATTACTGGCGATTCCGGCTTCATGAGTCGAGAGTTGCGAATCAATCGGACTACGACGCACTTTATGAGGTCACTTGCTCTCGCGGAGTCGCTTCTCTTTGTTATGCGCCATTGTAGCACGTGTGTAGCCCAACCCTGGTCATGGGGCCATGATGACTTGACGTCATCCCACCTTCCTCAGTTTTATCGCAGTCTCCTTTGAGTTCCCGGCCGGACCGCTGGCAACAAAGGATAAGGGTTGCGCTCGTTGCGGGACAAACCCAACATTTCACAACACGAGGCTGACGGCAATACATGCAGCACCTGTCTCACGGTTCCCGAAGGCGCATTCTCATCTCTGAAAACTTCCGTGGATCCAAGACCAGGTAAAAGGTTCTTCGCGTTATCAGATTAAACCACGCTTCCACCGCTTGTACGGGCCCCGTCAATTCATTTGAGTTTTAACCTTGCGGCCCGTACTCTGACGGTCGACTTAACGCGTTAACTCCGGAAGCCACGCCTCAAGGCACAACCTCCAAGTCGGCATCGTTTACGGCAGTGGACTACCAGGAGTATCCTAATCCTGTTTGCTCCCCGCGCTTTCGCACCTGAGCGTCAGTCTTCGTCAGGGGCCGCCTTCGCCACCGGTATTCCTCCAGATCTCACGCATTTCACCCGCTACACCTGGAATTCTACCCCCCCCTCTACGAGACTCAAAGCTTTGCGCAATTATCAGATGCAGTTCCCAGGTTGAGCCCGGGGATTTCACATCTGACTTAACCGACCGCCTGCGCGCCGCCCAGTAATTCCGATTAACGCTTGCCCTCCGGCAATACCGCCTTGCGGCTGCTGGCACGGAGTTAGCCGGTGCTTCTTCTACGGAGGTAACGTCAATGAGCAAAGGTAATTAACTTTACTCCTTCCTCCCCGCTGAAAGTACTTTACAGCCAGGCCTTCTTCATACACGCGGCATGGCTGCATCGGGCTTGCGCCCATTGTGCCAATATTCCCCACTGCTGCCTCCGTAGGAG
+
70(++).+/406/.3,--*/22.-.*-,23-//'251)-'//*)+/541*)*,-1+,-.,*+,/,+)%''(),$(50.::.*52(36*(.+/()'(,*+,.4/8980551.-.-.&27:+323*))(-,)-&'.&+.+3122/12402551)&)(11:342'1.,-39160&13;6$&&&,..0,+),/857-(,)*),*-*-8653467722--19:)+)),.,0(-/-,---12-/1($(.-+.0/,22/57-*/....-05157.,.//-,.,*'&&%'++()'..,).495%0)/56-;88765-)('),-2477919+/'01390,*-)),7/)(-+'*(*.165)*6/1+/138:/-.2-792'(()(/..66579+4,5634,.,30.1*,-646:66&951/))&*-,+,01092-,-.)/-,,+'+64536485-6,,-1325(/112:567667372;:35.)).+)(($-+1;./447541/+-22,.316;569:,,)'(+,//7/1/-852*),2<:984/01.-.++''/-1.<;::/,%'(',+(+.-/-7/1+6&2-/52(%*/-73:633;;323/;;2.://-.*)..22,-++++,%'%,(3588908/9/76705/(&&','3+.0),1,0018301'2,,+-1601-,*6-0342&11122/9*&''&%$&)-5455/10,2)*'+,-*+)-/,/21007+'--279+%*,/.791.1128-/(*,6/:*+-/.97648(*7:/86).71;879;04817213;531,-,-.72.(%()*)/97/.2:)+895716957415160,.026/1+30/144613453*+%&&'(+.'$$&('&.*236.77962*/08184,,132)&,0.'+-+($-.-+-.//3001/202+,'(+6912-,+,)+%'*),,+,/1448<511/6+/&%$&%$#&'+)..0)&'%,)/4-.%$&&'()*-8-+,-('-,.*+,20013.81-.1439<7312,3(*,11877805,'($((/80+3-.+0,-+(*/,(+-169::83144,+-2.,/((+&)++)%('%(&**0,829/31%)0+,&*((.0.$*&,../0000/2/+,1+,,89.*6-,+&&%1(,-46713,*,-,./021278/244&)&
@47b82072-758a-4155-9f07-366f28b3b313 ch=113 read=59500 start_time=2019-12-13T01:14:40Z barcode=BC01 runid=2c9cf7bc05858273f10e7d7ec552fc0bd742dc3e
CCGGTTGCCTTGTTGCGACTTCACCCCAATCATCAATCCCACCTTAGACGGCTCCTTCCCTTGCGGTTAGGCCACCGGCTTCGGGTGTTATCAGCTCGTGGTGGGCGGTGTGTACAAGGCCAGAACGTATTCACCGCGACATGCTGATTCGCGATTACTAGCGATTCCAACTTCATGTAGTCGAGTTGCAGACTACAATCAGACTGAGAATGGTTTTATGGGTTTTGCTTCACCTCGCGGCTTCGCTTCCCTCTGCACCATCATTGTAGCACGGTATTGTAGCCCAGGTCATAAGGGGCATGATGATTTGACGTCATCACTATTCCCTCCAACTTGTCACTGCTTGATCTCGCTAAGTCCCCAACTTAATGATGGTAACTAACGATAAGGAGTTTGCGCTCGTTGCGGGACTTAACCCAACATCTCACGACACGAGCTGACGACAGCCATACACCACCTGTATCTCATATAGCTATCTCTCCATCTCTGGGCGCTTTATGATATGTCAAGACCTGGTAAGGTTCTTCGCGTTACTTCAGATTAAATACATGCTCCACCGCTTGTGCGGGCCCCGATCAATTCCTTTGAGTTTCATTCTTTGAGCGTACTACTCCAGGCAGATTACTTGGCGTTAACTGCAGCACTGAACTTTGACATCCAACGCCGTACTCATCGTTTGGCTGGACTACTAGGGTATCTAATCCTATTTGCTCCCCACGCTTTTCCGGGACTGAGCGTCAGTTGCAGGCCAGATCGTCGCCTTCGCCACTGGTGTTCCTCCATATATCTACGCATTTCCACCGCTACATGGAATTCACGATCCTCGCACTCCTGGCTGCCTGGTTTCTGTGGCTTTGCTGAAGTTAAGCTTCAGGCACCACAGACCCTTGCTGCCCGCCTGCTCCTCTTTACGCCCAATTCCGGATAACGCTTGCCGCACCGTATTACCGCGGCTGCTGGCACGTAGTTAGCCGTGGCTTTCTAATAAAAGTACCGTCACTCGGCTTCCACCATTTCCTGAAAGCCGCCGTTCTTCCTTTATAACAGAAGTTTACAATCGAAAACCTTCTTCCTTCACGCGGCGTTGCTCGGTCAGGGTTTCCCCCATTGCCGAAAATTCCCTACTGCTGCCTCCCGTAGGG
+
842325%/')('))$*225771+179,0/475665:5181)-..1--14&5466990;:*0+*+5.7-/-335*,6,4-,2/(6610/3/1/&'(*,'+.4246103200112.3.5166&%(,,-0547<747:5769;9::9997190+,3.30..00,.118:./,--16330-/,*.3//12:23/8666673;04%'-.1++*2..814;</297:*7;:0-13:656835+*.,+5/7/01,12**3-./024476(-,&'./+&)'$)$1'*)+*0-))-412/3/-/43/07:666527<6234.88807&)($-2*4+-,/--*--(,1%1,+')()'-/750-+)/*-543'3-+*+.--++.-93332297/-'*%%/*%(28()43457576*+-48.&('+'))'/1233222%'((*,3205433'25462*382501010-0/+,*+/5784743+33334.54595563201341*()1680--*,*0/.-0*,56<959878)3-<96:65723.),1.-'%-+02:*&$%',+344/.5/43350-,,,**.75-,&(+.83:634;0-(+9:+-8980/1,,-&4/4//+)*+-()456%'()%#$'$(*-+,-6-566-+,,#.%',6.04*'''%+,-/%+%&&*)&)/-,.2)-,&%'(-.8112110&,-)*,436260+.-+/9/).21:;5+./00;;+*'-55/204767756/72:-2'*-.0..2::4::79525427;74624),1650024+1.2430((*+..3;8.+$+034600&,)/,)6+,%'(*-41/)#%#').((.12241-,02.76-'''$$'+,+$,,-)-)+9/**+4:7$'++(-)%.*.09<424/.1048*+57.-..86121:7,01./-/-7914262:86622/6,/5$,$&'%*)/2+6:534424547/2,),-/08541.1/134:2192/'(---99)*0-26244)).,1.++-+('0,(,434(&%.-)&(.08:89</*))'(1.+./.2/,-+*.;8/23;0/')/0.''%(*9<:33:868662:617200440:691447-:7-6:9*)-4,2-++014.-96+*-1336998:5.+)(),,)-
@c58ef0da-7ae7-4b54-a45d-0094bee420b8 ch=109 read=82878 start_time=2019-12-13T01:14:39Z barcode=BC01 runid=2c9cf7bc05858273f10e7d7ec552fc0bd742dc3e
TTGGATTTTACCTTATTTACGACTTCACCCAGGTCATAGATACCAAAGTGGTAAGCGCCCTCCGAAAGGTTAAACACCTACTTCTTTACAGCCACTCCATGGTGCTTGACGGGCGGTGTGTACGAGGCCCGGGGCAATAACGTGGCATTCTGATCCACGTTCTGCTGCGTTCCGGGCTGGAATTAGGTGCAGACTCAATCAAGGACTACGACGCTGATTCCGCTTGCTCGCAGGGTGGCTTCTCTTTGTATGCGCCATTTAGCAGCACGGTAGCCTGGTCGCTGGGAGCCGCGTTGAACTTGACGTCATGCACCTTTATCCAGTTTATCACGCTGAGTCCTTTGAGTTCCCGGCGGCCGGACCGCTGGATAAGGAGGTTGCGCTCGTTGCGGGACCCTAACCCAGCATTTCACAACGACTGACGACAGCCATTACGGCACCCATGTCTCACGGTTCCAGAGCGCCAATCCATCTCCGCAGAAGAGAAGTTGCATGGATGTCGTCCGATGGTTCTTTGAACATCGAATTCGGCTCCCCTTGCTCCACCCAGCATGCGGAGCCCCCGTCAATTCATTTGAGTTTTAACCTTGCGGCCGTACTCCCCGACGTCGAACTTAACGCGGTGTTAGCTCGGAAACCACGCCTCCAGGGCAGCCTCCAGTCGACATCGTTTGGCGTGGACTGCCGGGGTATCTAATCTGTTTGCTCCCCACGCTTTAGCACGCCTATCGGTGCTTCGTCGGTTTACGCCCAACGCCACCGGTATTCTCAGATCAAAACGCCCTTTGCCTGGAATTCTACCCCTCTACGAGGACTCAAGCGCCAGTATCCGGATGCGTTCCCAGGTTGAGCCCAGGGGATTTCATCTGACTTAACGGGCGCGTGCTTACCGCGCCTGATATTCCGATTAACGCTTGCACCTCCGTATTACCGCGGCCGCTGGCTGCGTGTTAGCCGGTGCTTCTTTCTGCGCGTGCAATCAATAGGCAGAGTGTTAACTTTGCTCGCTTCCTCCCGACAGGTACTTTACACCCGAAGGCCTTCTTCGCCGCGCGGCATGGCGCATCAGGCTTTGCGTCCGGTATTGCAATATTCCCCACTGCTGCTTTCGCTGGAG
+
)''('046)(1334'06+*,,%))(%'+-&%'%'/(((*+&'))033./&)*+(&(*.5/..+((+)+,,2/.))'.60/26:,67,#&&$'+%)*0,'%$'*'%'&*'(276537732'*%&&&*0.9'(.)%*&%''$%$&'31.46+*/044+()),2.,*+*'$)''%%&'%%#$&$#&%$*(''+*,4323+2-+%$+),4+((%%&%%,*$,&0**)1(&&,/,,'-*%'#%%+.,0,/1+%(),-0/3:205'%%&&+(&&%$''),/-3853+'+'-)&%'('&''&'+()&&*+0//.)-(,*-*-*('++,.12;-,,,$)(*,,'(+,)',+'(.-5/8.,-.&./0-5/84**%()((10+.&)),2+.+,/.00301+6.&&+'&*&-(%'&-..72/-.+&.,*,-.-,/1//016+0&'+/61.+*&%)(**+/)(''+((('(',*+/-17376354-.*$%&(,+''%()),,&'$&+1.0,,(%',((%(',+1'&'%)&(((+8+/(/&##$')-/-'(&#$),1)11'%$$$&%,(+&&0557**13198874692//11::2+2/2.3..+,80.0---23/+()*-()&&''$#-).+-&)&%&)+*.2.'))+'.0,.,/342.)1201*)1331)(',/5665680154(,+,,(.&$)(.%,*(%%'))+,*,-**/;4)-+173*%'$$%&$%&'')'+0-128(/+')/*2.))&&&'&$'%*-&*$)%*-.0-+,+,791-1()*+*+./+/*+,&((&%,.().+/,5+-..34)'&$%()$(-)*-0(*'*(*&&$+)24*-$&(%%&)1+))'//,3&$#&&&$*+/2.29*+)'(()**,,1+*('%%$&&*('+'$)+*,(,.((((((+,3+--6/8-,+3))*%(%%),+-+0-(++')'+)2)(%&#$(&%($%(,+'.3+1,((/*.,0)&%&)))&%$%$+,++$##'&-'&'&%&''),(1/'$&')'((($%'--(%$$%%$(%())$%%#&&'*,/.001460371((''().*1/.-0+*%()22&)%%$%%%(),4-(%&%))))/2./1/879.()&%%$$%$$%&%$&,.()
@1abec752-28de-43e1-8d77-a0fa977c4300 ch=188 read=77684 start_time=2019-12-13T01:14:38Z barcode=BC01 runid=2c9cf7bc05858273f10e7d7ec552fc0bd742dc3e
CCGGTTACCTTGTTACGACTTCACTGATCATGAATCACAAAGTGGTAAGCGCCCTCGAAGGTTAAGCTACCGCTTCTTTTACCAGCCTCCCATGATTAGCGACTGGGCGCGGGTATGTACAAGGCCGGGAACGTATTCACCGTGGCATTCTGATCCGATTACTAGCGATTCCGACTTCATGGAGTCGGGCAGAACCAATCCGGACTACGACGCACTTTATGGTCGCTTGCTCTCGCGAGTCGCTTCTCTTTGTATGCGCCATTTGTAGCACGTGTGTGGCAGCCCTGGTCGTAGGGGGCCATGATGACTTGACGTCATCCCCACCTTCCTCAGTTATCACTGGCAGTCTCCTTGCTGAGTTTCGGCCGGACCGCTGGCAACAAAGGATAAGGGTGCGCTCGTTGCAGGACTTAACCCAACATTTACAACAACACAGGCTGACGGCAGCCATTACGGCACCCTGTCTCCTACGGCACATTCTCATCTCTGAAAACTTCCGTGGATGTCAAGACCAGGTAGGTTCTTCGCGTTGCATCAGATTAAACCACATGCTCCACCCGCTTGTGCGGGCCCCGATCAATTCATTTTGAGTTTAACCTTGCGGCCCGTACTCCCCAGGCGGTCGACTTAACGCGTTAGCTCCGGAAACCACGCCTCAAGGGCACAACCTCCAAGTCGACATCGTTTTACGGCGTGGACTACCCAGGGTATCAATCCTGTTGCTCCGCTTTCGCACCTGACGTCAGTCTTCGTCCAGGGGGCCACTTCGCCACCGGTATTCCTCCAGATCTCTACGCATTTCACCGCTACACCTGGGAATTCTACCCCCCTCTACGAGACTCAAACTTGCCAGTGATGCAGTTCCCAGAGTTGGGCCGGGGGGGATTTCACATCTGACTTAACAAACCGCCTGCGTGCGCTTTACGCCCAGTAATTCCGATTAACGCTTGCACCCTCCGTATTACCGCGGCTGCTGGCGCAGGTTAGCCAGTGCTTCTTCTGCGGGTAACGTCAATGAGCAAAGGTGCTTTACTCCCTTCCTCCCCGCTGAAAGTACTTTACAACCCGAAGGCCTTCTTCATACACGCGGCATGGCGCATCAGGCTTGCGCCAATCGCAATATTCCCCACTGCTGCCTCCGTAGG
+
.8-7/:42/3.,36&+--37;:48%%(/4,..066325151--18675),-1:0.1003090:20-01/-*())*(144)#*')&26+-0+*/-)-*&&%&&)&*-&1-+*(%'#%$*+88:3/9.)0-123/-)*3.454-.+//45/8//1332-(3+&*0(*,-.991.'%'0*:7334,,,+()')#*)(('++61-22142*)./3.1)&&()*.-.*.)--8/.,-*/-2&&**+*+-3040/81,03436668/73().+00,000./-*&&&((.91,3:94',$))++&'($('))++./60/0257:078:1/271634+2)(+3),-7:7875-012273-2'(**+-8;*-&+*)*.-1668:99.1*,2;,0/4/4-02)&$('*-.332)+$243.0./../)133./52''()%(')*5&&7666665,--&*)&**,4/82/17),77.)+$%#'&'((646;347554521/+384+2923235:99724333887)*1//./.;+29979260'/118.+-2/6<96-**+87888.+8.)'*-,.,,+/4/232*+*..-70:22995((&*2991663720+'-052.-,-/36;-+2;9.9877604041455519/./344//0.'-1-012:68-5,:7/,0-608/8+3--./4594893:36,&*(-,,03;787-0'%'..')))',*)/20.25+-/,'$%&24/..',*(%%*+1/....6;9749&)(343*21#,(./0;<10;'7464726,1)&'323204)2.0(/5)($*,)*0,.146321%+'4+5324082/.026563/5558968'10402)*'&(-2454687183+-&(04-2)/)',,+-()&-91*()+/5/-****;.56711638:111/145///61)/2/6**+752581*,.62:292/10*+,.7734520.-4+-30,4,,,5416-+$*$2-3+))2,'22--2.-401848,34028435212//,527<+/(,$&'22(+,.8-114+,.9;8+14/,/))*),01-(*.,36*&'.0,0-1.58<:6645.313(4/..0)'$&(,.399516%(&+'$$&&&*,93320624.-130.-))&'+80425.
@04e82666-214f-4889-bf4d-c2dfb3ba8be0 ch=143 read=50484 start_time=2019-12-13T01:14:38Z barcode=BC01 runid=2c9cf7bc05858273f10e7d7ec552fc0bd742dc3e
CCGGTTACTTTGTTGCAGTACCCCAGTCATGAATCACAAAGTGGTAAGCGCCCTCAGGGTTGGCTACCTACTTCTTTACGCAGCCGCCGGTGCTGGCCGGGCGGTGCGCGGGCAGAACATATTCACCGGCGTTTCATTCCGTTACTAGCGAATTCCGACCCAGATCCGGTTGCAGACTCAATCCGGACTACGCACTTTGCCAAGTCCCGCTTGCTCTCACGGTCTTCTCTTTGTATGTACTAAAATTTGTAGCACGTGTAGCCCTGGTCGTAAGGGCCATGATGACGATGTCCCGCACCTTCCTCGGTTGTCACTGGCGGTCGCTGGAGTTCGGCCGGACCGCTGGCAACAAAGGATAAGGAGTTGCGCTCGTTGCGGGACAACCCAACATTCACAGCAAGCTTCCCAGAGCTGGCGGCAATACGCCTTACGCTTTGTCTCCGCGATTCCCGAAGGCACATTCTCATCTCTGAAAGCTTCCGTGGATGCTGGACCAGGTAGGTTCTTCCGCGTTGCATCAGGTCGTACGCCACCGCGTGGGGCCCCGTCGAGATTCATTTGAGTTTTAACTGTACGGCCAGCCTGGAGCGGTCGACTTAACGCGTTAGCTCCGGAAGCCCGCCTCAAGGGCTGCTCTCCAGTCGACATCGTTTACGGCTACGTGGACTGGAATTATCTAATCCTGTTTTACTCCGCGCGCCGGCATCAGTCCTTTTAAATCCGGGGGCCGCCTTCATACCGGTATTCCTCAGATCTCTACGCGGCCACCTTCACCTGGAATTCTGCCCTCTCTGTGAGACTCCAAACGCGCCAGTATCAGATGCTGCAGTTCCCGGGTTGAGCCCGGGGATTTCACATCTGACTTAACAAACCGCCTGCGTGCCTTTGCCTTGGTAATTCCGATTAACGCTTGCACCCTCCCGTATTACCGCGGCTGCTGGCGCAGGTTAGCCGGTCGCCTTCTTCTGCGAACGTCAATGAGCAGTAACTGCTCCCTTCACTCCCCGCTGATGCTTACAACCCGAGGGGCTTCTTCGCCACAGCATGGCTGCATCAGGCTTACGCCCATTGTGCATCTTCCCCATAACCTCCCGTACAATATCAAAGCACCAGAAAGTTCTTCCAGGCCGACAACTTTCTTCGGCACCGGCAATTGTGCGGCCGGCA
+
87(114+-,87.,)&&$$'(-171,%-+()),--.476;511++'*+(++./%&'%*)'0)%&&()+1-*/04,+-*%&$&#'+'#&%&&)'''($*('-,%+&&%$%''31+')'*+*+*+)&$&%$$$'(..)%)&+'&((''()*,%''*.((''-/&$$%'-)).(3$&#')*(,+:00+11.+$$&&'%).0*%%&*'))+-+(*,+)+111,$%'()(/0,.,330-0//*)$%#)-,((-+%%&(++111-,*(+/*)159978/3&/356.0-+)'$'&*)&),/,$,%*'-42203&)3*&(('01/:/)1--)+)''%%,))(++./12240/.2/0,+203++(()*'))$'//,.-27:87:04.602-.'/*)*(-036,$%&%(&($')+%'%&&-(*.04*+'*1-,+.))%(&%)$%(,)(,21+%$(&#,((*(',)-)+)+%'0+,.132.,$&&''#',*-**45800&$#$*88;64812)4-;8632'),*4)((-/-'*$)$$(%&$()&*)'&&%%)+*,2.)'))&*&)906(-3****/88+,-*(('(*-('%$#%$#$+&')&65562..1./+,-+,2+,/2.2/3+4(,/'&*+,011+-''%%%&%$%%),+-,-0,/25074,*-,+(%''()3-420**&)+,1+(+1*-4*'+68,),(2(%&))'&)(*+%0-*',,,.791+3,,,6)378+.*%(+-0.&&&/-,0./4<23,4)*-1/,-&''$$&$&$%,+151-03-2-,).(**'-1+%'&%%&*,,12518*,(+)).'**'-1435*,.1*-%$*(*+./2*)1)*'%#-10')-61-.;90.//,0'()-.112.-0,('$'((+-*+(($&'&%(''(%'104393(((/+1821.4.))(./,*.0))*'))&,0++,+*-11120,)+%*)*.++/7/7+'$&&))2460('('-20-,0152/**+*$&%$%,%)-/7/03,'(*,5,-+1)(%&$&&''()(2,*)&'+($(*0,-0,#&%#'*-0%&&&%%%&)*6.571/2&.,25-$..&)%$(&&)-,10.$$%%%&&(2'&'$$&)(%)+*+'&)$%%%$-+&*(.'%&&'''*)*)(.)'*'),%(),+.,&-,')(&%+')+,*)&%$%&$%
