# Supplementary material for: De novo species identification using 16S rRNA gene nanopore sequencing
Source: PeerJ. 2020 Oct 21;8:e10029. doi: 10.7717/peerj.10029 (PMC7585375; doi:10.7717/peerj.10029)
Supplement: Supplemental Information 2 — Contains raw reads. [file peerj-08-10029-s002.zip › pass_fastq_runid_2c9cf7bc05858273f10e7d7ec552fc0bd742dc3e_135.fastq]

@90fcefd6-e864-45d8-8728-045d4e0a815e ch=189 read=82934 start_time=2019-12-13T01:14:34Z barcode=BC01 runid=2c9cf7bc05858273f10e7d7ec552fc0bd742dc3e
CCGGTTACGCCCCACATTTTGACTTCACCCACAATCATCAATCCACCGCCAGACCCACAGCTCCTTCCCTTGCGGTTGGGCCACCGGCTTCGGGTGTTATCAACTCTCGTGGTGCTTGACGGGCGGTGTACAAGGCCGAAGAACACGTATTCACCGCGACATGCTGATTCGCGATTACTAGCGGTCCCAGCTTCCATGTAGTCAGGTTACGGGCTTCACAATCCAGACACGAATGGTTTTATGGGTTTTGCTTCCGCACCAGCGGCTTCGCTTCCCTCTGCACCATCCATTGACCAGCACGTGTGTAGCCAGGTCGAGGGCATGATGATTTGACAGCGTCATCCCTTCCATCAACTTTTAATCTCTGGCGATCTCGCGCTAAGTCACAACTTAATGATGGTAACTAACGATAAGGGTTGCGCTCGCGTTGCGGAACAACAACATCTCACGACACAGAAGGCTGGCGAGCAACCCATGCACCACCTGTATCTCATATAGCTATCTCTCCATCTCTGGGCCGATATGGCAAAGGTTCTTCGCGTTGCTTCGAGAGATTAAACCACAGCCCTTCTCCACCAGCATTGCGGGCCCAAATCAATTCCTTTGAGTTTCATTCTTGCGAACGTACCTACTCAGGCGGAGTACTTGGCCAGCGTTAACTGCAGCACTGAACTTTGACGTCAACGCCCAGTACTCATCGTTTACGGCGCGTGGACTACTAAGGGTATCAATCTATTTGCTCCCCACGCCGGGACCACAGGCGTCAGTTGCAGGCCAGATCGTCGCCTTCGCCGCTGGTGTTCCTCCATATATCTAATTTCACCGCTACACGTAGATTCCACGATCCTCTCCCTGCGCTCTGGCTGCCCACTGGTTTTCACATGGCTTACTGAAGTTAAGCTTCAGGCTCACCACAGACCCTTGCTGCCGCCTGTCCCTCTTTACGCCCAATAATTCCGGATAACGCTTGCCACCTACGTATTACTTCGCGGCTGCTGGCGTAGTTAGCCGTGGCATAATAAAGAAATTTGCGTCACTCGGCTGCATTTCCACCTGTGAAAGCCGCGCCGTTCTTCAACATAACAGAAGTTTACAGTCGAAACCTTCTTCCTTCACGCGTTGCTCGGTCAGCGGGGTTTCCCCATTGCCGAAATTCCTAGCTGCCTCCATGGG
+
50'.4*(''*03-')#&(%%+))*,)(+++%))/,3395.4134'+'#%+%&-.4+%*(,-/2.*,-0*,.*-(927()--1-31)'%%'-&/(,),,--:/8.../2355:0/*,(+,,&79.-/-/.+),(,-/2((')(.*&)*+,9-,,88/0+&'-*+...-072,,,,/./..&++-*,))&$%%%''(&,+./133&)-70+/('$*($&&'+0(,&%$/+#%%%%)-328<7.712'41-(')0/*'#%#&$&$%(-+,.+(*3,0:2-05---5.8::9-/1'$%+*/.,--.03.*&(+*('/./-&/52277011113;1+,4'-/0157&.*)&,*'$(**+((,00+*)%)()%()--21/2,,&(-/,+++#&(-),*1)+,13./102/164665635+,.1948442.',-*8..-,*&%'-+),-/++&($'('+%(&&,(+../.,)'(&*-,.4+)*)++-1')))),*,('-,.01+()--2,+*'+-+-0/--$%$&$'&()$$$$%-)+*3945;6,/.,(')102*'%''(/.0:71/+*'')'*(0/269,2+&'*&(+,0185,0+-2*+.+80:0,.56-./-73338;4/8,/,159,-)+))&)+.)*10*&(%**)+,+(-,%%')*/-+((,*())$&')*20120-.0-41051..+))+-,&)(,-/*83+%,(**())+,604-)('+)&&'),00'/*-*(20)',+053*(++.)%),''$$%$+2/567--00+-&-(/9777::40/*,&%')*/2%*+*%(',8/542713365))$$%*.4/),*&(()**,.,/(*)7/-++))+*7/0)+-''&&$'(*-*134.2,'%%&/,/88++%%$.-1,/.*,3..+*5.4-$'%')%'((--/01+.-/239+.*'(*)*,*.2.(,/40,.20)&(%&&%-+/169;14/5033)1*++.+2,,4,)*./0,+&&&&(('*+1-/0123.-*)&2/4,),/*(-%%$%*,+40.$'('%/)%&(*0+./006+)$*$(+6)'$(&'''&'('%)''*(,,')7.-.+,')*)+'))&)(',9,)*+',(&,+--.6935<64541)*'%%%&%''9344,%$$(.121;,376+(,2*,*),1.,03($%#%%%)*)0(#$'*(
@076378de-923c-4e31-998e-0635f2160383 ch=123 read=68383 start_time=2019-12-13T01:14:50Z barcode=BC01 runid=2c9cf7bc05858273f10e7d7ec552fc0bd742dc3e
CTCCTACGGGAGGCAGCAGTGGGAATGTGCACAATGGGCGCAAGCCCGATGCAACTGCCATGCCGCGTGTATGAAAGAAGCCTTCCGGGTTGTAAAGTACTTTCAGCGGGGAGGAAGGGAGTAAAGTTAATACCTTTGCTCATTGACGTTACCCGCAGAAGAAGCACCGGCTAACTCGTGCCAGCAACCCGCAGTGGAGGTGCAAGCGTTAATCCAGATTACTGGGCGTAAAGAAGCGCACGCAGGCGGTTTGTTAAGTCAGATGTGAAATCCCCGGGCTCAACCTGGGAACTGCATCTACGATACTGGCAAGCGGAGTCTCGTAGAGGGGTAGAATTCCAGGTGTAGCGGTGAAATGCGTAGAGATCTGGAGGAATACCGGTGGCGAGAGCGGCCCCCTGGACGAAGACGACGCTCAGGTGCGAAAGCGTGATAGGAGCAAACAGGATTAGATACCCTGGTAGTCACGCGCCGTAAACGATGTCGACGGAGGTTGTGCCCGCTTGGGCGTGGCCTTCCAGACTAACGCGTTAAGTCGGCCGCCTGGAATGCGGCCGCAGGTTACTCAAATGAATTGACGGGGGCCCACTGGCGGTGGAGCATGTGGTTTAATTCGATGCAACGCGAAAGAACCTTACCTGAATGTGACATCCACAGAACTTTCCAGAGATGGATTGGTGCCTTCGGGAACTGTGAGACGGAGTGCTGCATGGCTGTCGTCAGCTCGTGTTGTGAAATGTTGGGTTAAAGTCCGCAGCAGGCGCAGCCCTTATCCTTTGTTGCCAGCGGTCCGGCCGAGACGCTCAAAGGGAGACTGCCAGTGATAAACTGGAGGAAGGTGGGGATGACGTCAAGTCATCATGGCCCCTTGACCAGGGCTACACACGTGCTACGTAAGCATACAAAGAGAAGCGACCTCACGAGCAAGCGGACCTCATAAAGTGCGTAATCCGGATTGGAGTCGCAACTCGACTCCATGAAGTCCGGAATCGCTAATCGTGGATCAGAATGCCACAGTGAATACGTTCCGGAGCCCTTGTACACACCGCCCGTCACACCATGAGGAGTGGGTTGCAAAAGAAGTAGGTAGCTTAACCTTCGGGAGAACGCTTACCACTTTGTGATTCATGACTGGGGTGAAGTCGTAACAAGGTAACCGG
+
*,/1/024;.-2.0/11./0088+42-0))&+,4//:654447.58/,21010&*($')//21..01:8401304)$('%+1/.8,*88590026+',.-097-&*(,07*'.),(*.+&&'+2,+080914653:71373,3-,-811.*,-()1*+2,',.)+/7;/8/,//..4'(+3---*'',-(()&&'%''),+(-.0031183808&'++)8,./;<:6205:/&&)+//2'-*+,091&35;9+4/8-767588:74,,),)-32-.579;;679;9:<:6:7221221)'(,.21460.(,*&''&&)*,(+.11+&-117352.3.//&(78832,,+,7230550129840../1672*)/)/9+-11,83/2.()&))..71:93**5;69*+,+,6.&0045:,26232(')(()21,)-&,))*.2;3802,((1./1458<-.387761+%''*),--.6<--*&(-/7/+*(0)+)04(.+09,%)1)+)1*+'('*',+2'%)*,+,1,,.).+9//073(1-&&%(*0)1,*-,)(.0-0'0'7'%(5.:96414252672:<9167*$,')*.(4435-10-625483;:797:64,//878400/17)'167626/2631-04)1*.1995++,.258+3;+-.,+,..08;03131254:4;648.2,-99971003&.$%'666-(*-,911198835**+--37323/)-0464/585:96:09),,73)+0..)*..,/.)/95)2//,&&&'&3)&%$&'-,64756753-'*))%+/,0:.*/+),/1347:645/113<;:996*+/*2-63369,266899872*+,-*-,--,7.53.,0)+0:667642.+))')++27910-,)'(*224687-)))*.'),433+*%((+*+09554;99:86540;,,*))&(&$''2),(9+/-#%&%#'(*+111&.-/779.3/-,3'1-5:7853/++,-/721.//1126531+))%2255<8995960/)-$)-7*.1*./54535:02:2.1544139330'.(&()'4429-3/:7,'+.**-(.)-/+.-8-282:2/;,+)'(/*,,2,37+.+:90189:;868330//62,,(-1,3223546/5*5,6:;:;9
@bf7d077f-2c2b-415f-8970-7bbba3b0cd95 ch=24 read=58955 start_time=2019-12-13T01:14:45Z barcode=BC01 runid=2c9cf7bc05858273f10e7d7ec552fc0bd742dc3e
CCGGTTACCTTATTTGACTTCACCCCAATCCGCTGGCCAGCCCCGGCCGCTGCCTCGCGCAGTTAATCACCGGACTTCAGGTATTGCCAGCTCTCGCGGGTGTGACGGGCGGCGTGTAGAACCAGGAACGTATTCACCGCGACATTCTGATTCGCGATTACTAGTAAACTCCAGCTTCATGTAGGCGAGTTTCATTACCACAATCCCGAACTGGAGACTGGTTTTAAGTTCCACCTCATGGCATTGCATCTCCTCTGTACCAGCCATTTGTAGCACGTGTAGCCCTACATAAGGGCATGATGGTTGACGTCATCCCACCTTCCCTCCTGGATGCTTAGGCAGTCTCGCTAAAGTCCTCAGCAATGGTAGTAACTAACACGGCAAGGTTGCGCTCGTTGGCAGGACTTAATAACTTTATCTCGACACGAGCTGACAGCCATGCACCACCTGTGCCTTGTCCCCGAAGGGATTTCCTCGATTAAAGAGTAATGCAAGGGATGTCAGAGTGTAGGTAAGGTTCTTCGCGTTGCTTCGAATTAAGCCACATGCTCCACTTCTGTGCGGGTCCCCGTCAATTCCTTTGAGTTTTAATCTTGCGACCATTACTCCCCAGGCCCGGAATACTTCGTTAGCGGCGGCACGAGTGTTGAAGCCCCCCACACCTAGTATTCATCGTTTACGGCGTGGACTACACCAGGGTATCTAATCCTGTTTTGCTCCCCACGCTTTCGAGCCTCAGCATCGGTGCCAGTCCAGAGTCGCCCTTCGCCACTGGTGTTCTTCCTAATCTCTACGCACATTTCCGCCGCTGCACTAGAATTCCACTCTCACTCTCCTGCACTCCTAGATAACCAGTTTTAGGTCACAGCACCCAAGTTGAGCCCGGGTATTTCATCCCAGCAATCATCCGCCTACGCTCCCTTCACGCCCAGTAAATCCGGATAGCGCTCGCCACCTACGTATTACCGCGGCTGCTGGCGTAGTTAGCCGTGGCTTCCTCATGGGTACCGTCATTTATCTTCCCCAAAGACAGAGGCTTTACGATCCGAAGCCTTCACTCACGCGGCGTTGCTGCATCAGGTTTCCCCATTGTGCAATATTCCTGCTGCCTCGGCCAGAACCC
+
10(/-6./+/.&/1&($).5.1303--2,6.)+/4-2,)'((*),&.'',211./2$&(+$,.-&$++-/-040+-+.%2/.('##)((',-./.(&+2)(*''(,274*,-*(-(&%%'*49%3+2557967:1012-2727-27116,8+*(),/04--*''*')')*.))&&$%('.,1&)%$'*,-70,(()+13./-://)&&'3401(')./,.,6<;5.7,5/1*+7545)'/+23/6+--235,)+-.,-,,://0:.;;0*(&*++-,+*)()-5/)%))(31+.7-661254,5-,'.%+*+.174*++,615,'**+,1)*$%'&)112*,-62844515,,054.0+%+(3-48/---16--16.%+*,.*,*0-8,,*,+.'31'*'&.51.4.5-,'%(&(')+,(*'')-/(&()(+++-&.204/001:/.+'%''*-,/-/0&+''(&(&&%*/2,1,+),/+38,'&&**4.2374)51.8+56/)&(')1*,)*+')+0:77:7//,-0(*.83-/.5/52)60*++-(+()0%*1/+(%'&2*66639;2.3649898+/4*+.2/<;7*7..1//08268'.%$(,7:8-.4801.,2-8-+,-*('*-,+)-''('%$$(&)'(.1%'1'-3447.&('*%)+(*,1<9867147810)2011595/*')'-5)-4.0065231051/.*7<2+10835*'*++164,,+233+++)+***&+*&*),-/:(()*+)0+33.+76699(.1,03(-503.0+).//-../*.,+)+)0;*1+'*'(*,*+*+4*)(),.27..-,)*&''*(*.+,.-..0'(*,..8/:05268:*%2**)$&%++&+)(*(((4(&+73*/42.,-8-.*+-)*$%&).,1*).7/34-(,,.-37)2;/(+'+.+)*,/5,+86486-&$&&+-0-35),72&102127.24,+6//.876-1,+)&),-.-/,)+)/1251501(0&-*)(.7,/1.04').751207,)/()410)%'+*//)&(*+,5*'(($&&-0/-./+&)((())-29/.--,.04*5,+76267.&-2)/*,1,0,0*(%'%+-,,.*.'-).,-,3-.(
@afaf21a6-1bb4-4828-832d-427b3c248024 ch=133 read=39885 start_time=2019-12-13T01:14:43Z barcode=BC01 runid=2c9cf7bc05858273f10e7d7ec552fc0bd742dc3e
TTGGTGTGCTTCGTTTCGGTTGCGTATTGCTGGTGCTTTGAAGAAGTTGTCGGTGTCTTTGTGTTGGCCTGCGCTTGTAAAACTGTCTTCAGGTTGCAGCGTTGACGCCCCAGTCACATGTGGATCACAAAATTAATTGGCACGGCCTCCCGAGGTTAAGCTGCCTACTTCTTTTTTGCAACCCACTCCCCATGGTGTGACGGCGGGGTGGGCCAGGAACGTATTCTACGTGGCGTTCTGATCCACCGCTGATTCCGACTTCATGGAGTCGATTCTGAACTCCAATCAGGACTGCGGGGTGTTGCTCTCTGGCGAGGGTCGCTTCTCTTTATGCGCCATTTGGCGGCGTGTGCTTAGCCCTGGTCGGTAGGCCATGATATACCTTCCTCAGTTTATCACTGGCGATCTCGCTGAGTTCCGGCCGGACCGCTGGCAACAAAGGATAAAAGTTTGCGCTCGTTGCGGGACTTAACCCAACATTCACCGGCACGGTGACGACAATTTCGCCGCAGCACCTGTCTCACACGGTTTGTGCGGTATTCTCTGTCGAAGCCAGGTGGGGATTCTTCGCGTTACTGGCGCATCGAATTAAACCATACTCTTCCCTTGTACGGGCCCCGTTCGAATTGTTTGAGTTTTAACCAGTACTCACGGGCGTTAAACGCGTTATCCGGAAACCACGCCTCAGGCACAACCCAAGTCGACATCGTTTACGGCGTGGACTTCACCAGGGTATCTAATCCTGTTTGCTCCCCACGCTTTCGCACCTGGAGCGTCAGTCTTCGTCAGAGGGGCCACCCAGCTACATACCGGTATTCATGGATCTCTACGCATTTCACCGTTTCACCTGGAATTCTACCCGCTCTACGAGACTCAAAGGCGGTATCAGATACAGTTTAGGTTGACCGGGATTTCACATCTGAACAACAAACTGCGTGCGCTGCGGATGATTCCGGTCGTGCCTCCGGTATTACCGCGGCTGCTGGCACGGAGTTAGCCAGTGCTTCTTCTGCGGGTAACATTAATGGGGCAAAATTAATGGCACTCGCTCGCGTGCGCAACCCGAAGGCGCTGTACGCGGCATGGCTGCATCAGGCTTAAACGGTTTAATATTCCCCTGCTGCCTCCCGTAGAG
+
$%/'&&##$%(',,5(.-/6.*-+2-.6012::71/.,201.++'&)/014,968763:2)$%%&%'()&%%%%('$%'*'%%&#&$'*&#,).+',()+)'&&%&$+17-//0/-,.0.*3203**+)-/'*(-%2&&''$)()/+&,/+)*,3(:17)-,&+*&&),2257:6;,660(.:1+-,1390'+*.***02305,.0($$$%%36-35/81/666/-($(((&+(),+(%((/*)&(%$$&((5+'&'(-42331..)*+1/.41%#'&(*()'/,21&.%###$#$&*$&'()+,2,*''&%$%%+,3/-+-,1+0+--&')***271.4(.(&+'''*(*&$'%&'130++240*(&&))476-++)''(/22510*,(**8/,021))&((&%&'(+&&*(*.2614,103.620/.014820,14:*8-996;4(+*7.+../1.148.2.762.4/5--8.-.7+2+)%(&)&'%%'%(+233+4/+-2(*%&'&+(0//.4./.+-/'(''*5.1&'$%&)&$&+/,-+&$$#$$#$10.)(.&(**%1+22:969.8,$%#$&$%')02-0-8,:;836&'$&'&-+)'&$$%&$)'*+-,,*(('#$%$&#$&+)'%%+65)*&'##$##''(#%).(%&%#(),'&''&++),+-*,.%17/21384)'*)'**+-*&(),--00387;;5389&/&-)**,1+&)(''/*,.)&0)+,21;344+-083)-108:3*/--/:5223.470+)')*78.+(**/-89--&($)12811&1+'&#&&'(&%(,+,0+*.6*')(*)+,+,+'+*++,2//,.*(()%(%(1,../.311.*),'#%(*0/1.,/0/7857''&%''&'--3368*6*3093,.02-*,23&15*-:8*(%()411*+)*)'''%$%'(/0,**&%$%&(&%&)-+2&+(,'$%$'*,0)&&**,.+03/30<3329/8)(%+()#'*-/008%40-/4/6895462-(1*/)(#&%(&'%)($#%(*&'''$(*&'%%%&#%)*(((%$%$&')+)('**.(.('(%%$()++1010/.-,,,+)+/).-.)(&$$%$&&,+3.,0.785.,+--+.,+27*+5+.((
@ff3d3154-313b-4edf-8baa-cbb600e8451d ch=348 read=46508 start_time=2019-12-13T01:14:41Z barcode=BC01 runid=2c9cf7bc05858273f10e7d7ec552fc0bd742dc3e
CTCCTACGGGGGGGGGGAGGCAGCAGTGGGGAATATTACTGCACAATGGGCGCAAGCCTGATGCAACCATGCCGCGTGTATGAAGAAGGCCTTCGGGTTGTAAAGTACTTTCAGCGGGGAGGAAGGGATAAAGTTAATACCTTTGCTCATTGGCGTTACCGCAGAAGAAGCACCGGCTAACTCCGTGCAGCAGCCGCGGTAATACGGAGGAGTGCAAGCGTTAATCGGAATTACTGGGCGTAAAGCGCACGCAGGCAGTTTGTTAAGTCAGATGTATGTGAAATCCCGGGTAACCTGGGGCTGCATCTGATACTGGCAAGCGAGTCTCGTAGGGGTAGAATTCCAGGTGTAGCGTTGAAATGCGTAGAGATCTGGAGGGAATACCGGTGGCGAAGGCGGCCCCTGGACGAAGACTGACGCTCAGGTGCAAGCGTGGGAGCAAACAGGATTAGATACCCTGGTAGTCCACGCCGTAAACGATGTCGACTTGGAAGTTGTGCCCGCTTGAGGGCGGCAGCTTCCGGAGCTAACGCGTTAAGTCGACCGCACAAATTACGGCCGCAAGGTTAAAACTCAAATGAATTGACGGGGCCCGCACAAGCGGTGGAGCATGTGGTTTAATTCGATGCAACGCGAAGAACCTTACCTGGTCTTGACATCCACGGAAGTTTTTTCAGAGATGAGAATGTGCCTTCGGGAACCGTGAGACAGGTGCTGCATATTTTGTCGTCAGCTCGTGTTGTGGTAGGTTAAGTCCGCAACGAGCGCAACCCTTATCCTTTGTTGCCAGCGGTCGGCCGGGAACTCAAAGGGAGACTGCCAGTGATAAACTGGAGGAAGTGGGGATGACGTCAGAGTCATCGCTGGCCCGCACCACGACGGGGCTACGTGCTACAATGGCGCATACGAAGCGTAAATCAGTCCCGGATTGGAGTCTGCAACTCGACTCCATGAAGTCGGAATCGCTAGTAATCGTGGATCAGAAGTACCACGGTGAATACGTTCCAGGCGCCGCTTTTACACCGCCGTCACACCATGGGAGTGGGTTGCAAAAGAAGTAGGTAGCTTAACCTTCCGGGAGGGCGCTTACCACTTTGCGTTCATGACTGGGGTGAAGTCGTAACAAAGGCTAACCGG
+
*-00+-0-16461342)'.,0167759417.-80+1+%'%%((*.--9;63134703512//('(%--52,30,-/.3544362,---3291541:86:6/86,*2021::3065359,)..03.2-)))..,-5-6.//,)'+*003%*'0'11.8+03.00.2-)..%(*+/%0,.-7-125-,'&')+1.11130:2060011/.-($))2053./006.6./+,2+0-/1/56.0118:5-000).+.1/51)/3::,606*2374777/*((&)&(++'17++(%%+,0121:52/*-14795011.1516118/4.+-,-.269*1+4,/.+(3)/)+)174.'&**'$%'*1,*./43--,,,4.-/1+30)0554481;4/:/,-*..,5(88+&+3378-+.**+---777782-2-(%)&&)(32;.++-49*-),.$/)**/114:13;<95570((**-110189:323./.,,-.503*&)--+-374*%()(+(/,%'&&%$**-2/2-0,-023:40/0.6-1)--785643/43-*,&')3730.11.+/-1-0/3++.57:5336577678;:73:0+++.041238632'+,.0-+.54<:24464,-0019264523:)+66:19--8/727643.*/247403.4-,,10;:;,1-*)+.85401711335;6954;;.1075553447(+-268;8835'%(1.-472041444.&+%-,(*-/*&,*-*,*))31--26:2247181845-,3,0/+)51/2847:6777;72,-.)-4.0101838+//'').0568:3731103976882+/+'**-,6:859672/452+*+./265(%'*(.3+%'&++)*+/2(378+*)*(+,28486:6-80./,)$$%')&&##$$$%$,,,..*-3,2(-*)*+-3*/.,,-3545598562510030648594-,*))0../,7/:/00/*+(((,/,*,070')01686657'&*02%%$%%$$$$(*/1:,.'%&$$(.185952))%+(.*+7/2267,&(+*+()*+(%'$%0*9873:(,4-*23/-/:1;11:2.42.''&++(&,,255644&&',*)**(*,567:'1(*,091;76
@bc8dfe4e-4221-4795-958d-078b3627be6a ch=439 read=67936 start_time=2019-12-13T01:14:57Z barcode=BC01 runid=2c9cf7bc05858273f10e7d7ec552fc0bd742dc3e
CCGGTTACCTTGTTACGGCTTCACCCCAGTCATGAATCACCAAAGTGGTAAAGCGCCCTCCGGGGAGTTAAGCTACCTACTTCCTTTACAACCCACTCCCATGGTGTGACGGGCGGTGTGTACAAGGCCAGGAACGATATTCACCGTGGCTGATCCACGATTACTAGCGATTCCGACTTCATGGAGTCGAGTTGCAGACTCCAATCCGGACTACGACGCGCTGAGGTCCGCTTGCTCGCGAGTCGCTTCTCTTTGTAATGCGCCATTGTAGCGTGTGTAGCCCTGGTCGTAAGGGCCGTCATCCCCACCTTCCTCCAGTTTATCATGGCAGTCTCCTTTGAGTTCCCGGCCGGACCGCTGGCAGCAAAGGATAGGAGTTTGCGCTCGTTGCGGGACTTAACCCAACTTCACAACACGAACTGACGACAGCCATGCAGCACCTGTCTCACGGTTCCCGAAGGCATTCTCATCTCTGAAACTTCCGTGGATGTCAAGACCAGGTATTAAGGTTCTTCGTTGCATCAGATTAAACCACATGCTCCACCGCTTGTGCGGGCCCCGTCAATTCGTTTGAGTTTTAACCTTGCGGCCCGTACTCCCCAGGCAGTCGACTTAACGCGTTAGCTCCGGAAGCACGCCTCGGGCTGTATCAAGTCGACATCGTTTACGGCGTGGACTACCAGAATTATCTAATCCTGTTTGCTCCACCCACGCTTTCGCACCTGAGCGTCAGTCTTCTTCGTCAGGGCCGCCTTCGCCACCGGTATTCCTCCAGATCTCTACGCATTTCACCGCTACACCTGGAATTCTACCCCTCTACGAGACTCAAACTTGCCAGTATCAGATGCAGTTCCCAGGTTGAGCCCGGGGATTTTACCACATCTGACTTAACAAACCGCCTGCGTGCGCTTTACGCCCAGTAACTCCGATTAACGCTTGCACCCTCCGTATTACCGCGGCTGCTGGCGCAGGTTAGCCGGTCTTCTTCTGCGGGTAACGTCAATGAGCAAAGGTATTAACTTCTCCTTCCTCCCGCTGAAAGTACTTTACAACCCAGAAGGCCTTCTTCATACACGCGGCATGGCTGCATCAGGCTTGCGCCCATTGTGCAATATTCCCCACTGCCTCCCGTAG
+
,-&,.6'.66;,6,*+)*))5.-0..,-.587871711.5(5762359654)&**/4)-2''&(($(,.4/0,+,.00/1173.872(-./58-*..0-**,,9887679159330*.-+.388:5905*/&0'('&*.6931/1.1+/),--03-*++,.7'//.00207872213490012,((()75-9,,,347707&2(/0(6.7::7672-++(''&$'%'1/'*.3&*,/,2*%)),21081/..2,&''(+.98:<.6.-+--/,-34/0/03:6007::114'+-,&%%%$/.934.)/0*.57401.00;81122)'(*$10-,3,0;0.-78969*.*10*6169572711.)128+6/763+0+,86((/,,/1119110882.4/4-.3.,'+-.,023732412/')((01-810262246,//,196743*+*+5:817,+)*/000/+387:8::8:,)02')072;35:;9:79:614637%'&,%%'&'*,4;88;721812389-+//.*;46:54066754+*2,,*)&)+33/53242,,/5'2+80-7:4-/+6;<-191.5-,-001;.-6/1+3::-14:/(+,-3112212,-,*-.*-306.4*2+)*'-*1887*)(,(&''),*1+/2.0/00360:9,-/.*)(+110/06:86-6-9-6677:53311.:-)(/+'%+/*%)()-56,*-,/2)**(*-/6,/0//)/+51214+/:9-;22516559;103+0.01;32/.+**,..685465779<<---<-562552934.:-9.7/(3420-1723.*0/25730)(&&(/)%+2349243766388/:-')03450.182.)*..&1-2(%'('')1297534354489)77138++,,,11233:;+11/4,,$(&%(+7-..525210/5-(*,0:8252-0*+,)-/*,0///9818+(','+,,8.((%)%*)+816:7779871/3;851015/217854(-(**,00/(,/$%(73;84/61.*0/2-/,$)$(,2/,0/)*('%$.*+2,77<78<1-,,,)/133;4422510-//..+/4218.103<725:4644451.21/44.%'&%&'(47(*<75
@fa095f76-7640-4838-94e8-a2f539264c64 ch=433 read=60122 start_time=2019-12-13T01:14:56Z barcode=BC01 runid=2c9cf7bc05858273f10e7d7ec552fc0bd742dc3e
CCGGTTACAGCGGTACGACTTCACCCAATCGTCAATCCACGTAGACAGCTCCTTCCTTGCGGTTAGTACACCGGCTTCGAGATGATCAACTCTCGTGGCGTGACGGGCGGTGATATTACAAAGGCCGAGAACGTATTCACCGCGTGCTGATTCGCGATTACTAGCGATTCCAACTTCATGTAGTCGAGTTACGAACTACAATCCGAACTGAATGGTTTATGGGTTTGCTTCACCTCGCGGCTTCGCTTCCCTCTGCACCATCCATTGTAGCACGTGTGTAGCCCAGGTCATAAAGAGGGCATGATGATTTGACGTCATCCCGCCTTCCTCCAGCTTGTCACTGGCAGTCGCTAGAGTCCCCAACTTAATGATGGTGAAAAACTAACGATAAAGGGTTGCGCTCGTTGCGGGATAACAACATCTCACGGCACGAGCTGACGACAGCCATGCACCCACCTGTATCTCCGCCATGGCTATCTCCCCGTCTCCTGGAGCCTCTGTAGGAGTATGTCAAGACCTGGTAAGGTTCTTCGCACGTTACCTCGAATTAAACCACATGCTCCACCGCTGTGCGGGCCCCGTCAATTCCTTTGAGTTTCATTCTTGCAGACATTACTACTCAGGCAGGTACTTATTGCGTTAACTGCAGCACTTTGAACTTTTGACATCCAACACTTAGTACTCATCGTTTACGGCGTGGACTGCTAGAATTATCTAATCCTATTTGCTCCCCCACGCTTTCCGGGACTGAGCGTCAGTTGCAGGGCAGATCGTCGCCTTCGCCACTGGTGTTCCTCCATATATCTGCACTTGTTCACCTGCGCTTGATTCACGATCCTCTCACGCACTCTAGCTGCCTGGTTTCTATAGCTTACTGAGTTAAGCTTCAGGCTTTCTGAACCCTTGCTGCCGCCTGCTCCTCTTTACGCCCAATAATTCCGGATAACCTTTGCCCACCTACGTATTACCGCGGCTGCTGGCGCGTAGTTAGCCGTGGCTTTCAATAAACGTCACTCGGCTACCATTTCACTGTAGCCGCCGTTCTTCCTTTATAACAGAAGTTTCAATCCGAAACCTTCTTCCTTCACGCGGCGTTGCTCGGTCAGGGTTCCCCCCATTGCCGAAAATTCCCTGCTGCCTCCCGTAGGAG
+
58008/((%$')&,'23577:4*,*'+-887961604,(($&#$&'(-./.0194)'*+--63.&$(%&&.6-7./5--%)$('''*.3...,,&,)*(+66897;98+4-+)+(/+')/0(/*0*&),164/437:6/00)')%$%()+516*--.3/.''').,,08.2.+,.501,),+166('/,7-0('-,,.+0-,1()-1,()(,'06/49,./:50;5,/55-+-416703,,173/00/.5.,221//21.127//5.,,,*&'&')))))*+.(&*+,10315+)(+.4/0---..-28/,.2688:1:7.(-+052-*1-))*/++,832224,+,,,)+*0.-0-3:;,10.+1+3)))(-))$++.50./12+)))(4)(-2,8-++.-01.-++-371))'((*),,805).,//---000,)(//+3.26;45+,&-.**31,-./1301*'()*(+))*565,.)(%(,616(*55'+12////--*-$&'0*,,6000121**/0++)./;68:9*,'*(0+&*++/),,0-'(&.*,-./-0/01,.6+,))*.4'.2342*)*//66741.75//3*9---*/170/1*//2+-,,,-,,.0,.68*-')(*,*%+&$'*/0*)*1-+*,+&)+&+,790297*+22153/2*-%'&'*(+-03446785;9230:32357+&&#$''+*)0.233313005-)42-),-/742.&*)+.6/0+242.620+&*133/96;42.*3-000554412/255:1,-3,.,+$1+-5141272560/00.*.&('((/5((.1)))&$$$',07.$%(-/3+*+),$&'(&'&&#'$&/026238195/,/0&/--3)-..&''.,))*174059419)'&$&33:031-0367/+.7.45359*+192.1/40)1//.,8;1+2-00&(*%&+''.4,-190333563702.+**++066/8.*()'*(-3//-48/8-*'&&%$-'*'%#'(*-.002.3.+&+)&/54/(%(&%')10/4876;6591%%'**0083,()'&*/'&)(*-$$.+(244823;634;601./(3-,..*++*)*,0-40(,,&,3680++7.21+,6:4.'-(&%)*.-13026(,5.2*(%
@4ac035a2-8822-4752-8ef2-a5375020394e ch=124 read=72385 start_time=2019-12-13T01:14:55Z barcode=BC01 runid=2c9cf7bc05858273f10e7d7ec552fc0bd742dc3e
CTACGGAGGCAGCAATGCAAGGAATTTTCAGCAATGAAACCTGACCGAGAGCAACGCCGCGTCGTGAAGGAAGGTTTTTCAGTTGTAAACTTCTGTTATAAAAGGCGGCTACAGTGTGTATTGACAGTGCACTGATAAATACGGCTAACTACATTACCAGCAGCCATGTTGTAGAGTGGCAAGCGTTATCCATATTGGGCGTAAGAGGGAGGCAGGCGGCAGCAGGGTCTGTGTAGAAAGCAGGCTTAACTTCAGTAAGCCATAGCAAACCAGGCTAGAGTGCAGGAGAGGGATCACGTGGAATTCCATGTGTAGCGGTGAAATGCGTATATGGAGAACACGGTGGCGACGATCTGTACCAACTGACGCTCAGTCAGCGTGGGGGCAAATGGGATTAGATACCTAGTAGTCCACGCCATGTGATGAATTACTAAGTGTTGGATGTCAAAGAGTTCAGTGCTGCAGTTAACGCAATAAGTACTCCGCCACAGGTAGTACGTTCGCAAGATGAAACTCAAAGGAATTGACGGGGGCCCGCACAAGCGGTGGGTTAATTCGAAACAGAACCTTACCAGGTCTTGACATCATAAAGGCTCCAGAGATGGAGATAGCTATACGGGTACAGGTGGTGCATAGTTTGTCGTCAGCTCGTGTCGTGAGATGTTGGGTTAAGTCCCGCAACGAGCGCAACCCTTATCGTTAGTTACCATCATTAAGTTGGGGACTCTGGCGAACTGCATTTGGCGTCAAATCATCATGCCCCTTATGACCGCGACTACACACGTGCTACAATGGATGGTGCAGAGAGGCAGAAGCCGCCGAACAAACCATAAACCATTCTCAGTTCGGATTATGGTCTGCAACTCGACTACATGAAGTTGGAATCGCTAGTAATCGCGAATCAGCATGTCGCGGTGAATACGTTCTCAGGCCTTATACACCGCCACGTCACACCGAAGAGTTGTGCTTACCGAAGCCAGTGGCTAACCGCAAGGAAAGGAAGCTGTCTAGGTGGGATTGATGATTGGGGTGAAGTCGTAACAAAGGTAACCGG
+
($%&,*'%''',,-61//1,1.,..9;9,01749-*&*)(4(+0632*('&*433115(%&&&),-68/)++'.,97;,3(**:...;6216,)'-*++7,+'''&'()'('%$&$('+,08./1226.1$*&&'(((+&))+-.,40//47021-20...*,-0&&%)'&'&&(().++6;1451;11-.)(*/139740)6,'&+2,*/*1,/6/+2-,,*)+47421--))%%*,(()&)'(*,.((0*2-./99489,++)*-./*+'(&&'.+&+-./(50,+*06,210)()2-*2)4*::1-++)''((''(*,83/.5,...'(.*&)),,*,,(%'('//,-0+*)()&)(,+54467866615*+&''433160++.:;6'31-05/267237)'.348:86)*(*)+,)&')*)%#'%'+-./1655<7;7813/14,(&(8:966-,)%(+&-7/7/64,3-+/.%-(*+68257+,+,14055464489,1-&()()/72./249-))''(-42.'-55.06,#&$%+7275;968,10)32:*&/.&''')(',*-+-2/088867332.0145381,32+3)(),--91+)*+*)),.0/$&'($$$$'+,-199:9::20371.11350-...757522(1*+-55/41(434:05.2.5'$(,'1$%+,/4226<8,8544,3--*2/.4/--.,282+-+10:;126653)+&'$%$'$&$&)#%$&%*+5;8033:::;5://,+041/,.-'%&(-/./+,&,/346//+6((-,*/+-189/.++$**)&%,()/++.+%#$$%*,*0+-47-*/9:<989+344;,5+4-&.'2564-5*&(3,-4571110//2..8021327342'2,3,--9:6392/,./&+&&(12(4553:3)201:1/2-6:9250+.'),/5.62$%(*322000,*&%')2/'($$%%%-'%(+(/:(1,')('-,/2(,..).-:(*&&'&*+.33')+0++,+*2.+,-.&4,08;7-.2/..80/24630%1*/033726
@35ca9c7f-1c1e-4cf7-9ddf-a21e5a462252 ch=67 read=58419 start_time=2019-12-13T01:15:12Z barcode=BC01 runid=2c9cf7bc05858273f10e7d7ec552fc0bd742dc3e
CTCCTACGGGGAGGCAGCAGTAAAGATTTTCGGCAATGGGAACCCTGACCGAACAACGCCGCGTGAAGGAAGAAGGTTTTCAGTTGTAAACTTCTGTTATAAAGGAAGAACAGCGGCTACGAAATGGTAGCCAGTGACGGTACTTTTATTAAATACGGCTAACTACGTGCCAGCAGCCGCGGTAATACGTAGGTGGCAAGCGTTATCCAGATTGTGGGCGTAAAGAAGAGGGCAGGCGGCAGCAGGGGTCTGGTGAAAGCCTGAAGCAACTTCGGTAAGCCATGAGAAACCAGGCAGCTAAGAGTGCAGGAGAGGATCGTGGAATTCCATGTGTAGCGGTGAAGTACGTAGATATATGGAGAACACCAGTGGCGAAGGCGACGATCTGGCCTGCAACTGACGCTCCAGTCAGCGTGAGAACAAATAGAGTTAGATACCCTAGTAGTCCACGCCGTAAACGGTGAGTACTAAGTGTTGGATGTCAAAGTTCAGTGCTGCAGTTAACGCAGTACTCCGCCTGAGTAGTACGTTCGCAAGGGCTGAAACTCAAAGAAAGGAATTGACGGGGGGCCCGCACAGAAGCGGTATGGTTTAATTCGAAGCAACGAAGAACCTTACCGGAATCTTGACATACTCATAAAGGCTCCAGAGATGGAGGAATGGCTATATGAGATACAGGTGGTGCATGGTTGTCGTCAGCTCGTGTCGTGAGATGTTGGGTTAAGTCCCCACCCAATGAGTACCAGCACTTATCATAGTTACCATCATTAAGTTGGGGACTCTAGCGAGACTGCCAGTGACAAGCTGGAGGAAGGCGGGGATGACGTCAAATCATGTACTTACTTATGACCTGGAGCTACACACGTGCTACAATGGATGGTGCAGAAGCGAAGCCGCAATTGGCTCATTGCCAAACCATTCTCAGTTCAGTTGTAGTCTGCAACTCGACTACATGGTGGAATCGCTAGTAATCGCGAATCAGCATGTCGCGGTGAATACGTTCTCGGGCCTTGTACACACCGCCGTCACACCACGAGAGTTGATAACACCCGAAGCCACGTTGGCCTAACCGCAAGGGAAGGAGCTGTCTAAGGTGGGATTGATGATTGGGGGGTGAAGTCGTAACAAAGGTAACCCGG
+
-520'&)'27-+/24457,)+*)%'$)'./02:,8,)(()&)07.-.6680+%.02/*/1+-.0/01.-.)&*-)029441,,/-+,57554:22.2//087+,+2,*/*+&..)3--''++08/19.,-7-%+,-%+)))(*-,.'(-.32,++*2+++58688:6:672225---8-2151.0.(.0-3'3+4956:897191+1+&*&(+&,(2988-66*%)''(1.00+,744;5130/)69),--.43.+/0,/6/-)&'''1*,8,&/.9<&790/*)&*0,.279;9/--.-*+,/026,80+,(.4034688-0-2.3;300/-+,.-710&()%)(..0169854&)'(+&',.0496775:5/--*)(*461/0/+2-1/4565563433+,)+,*+-0)&(*+.&)*-289:4.(%%-:/01765:').,5/021**,3793458/0)&(&&*)*+3340445:5534148261-1880/3..+,-,-.1.8/6,+%+(,-/2+,4-(&&'&(,*0.731/3/,(*(%&)+33-08*0*&+/+*.,,/../21-894,09,**/1+&*%$%&&$'..//66596;6,0-,-.',*)+(*.,((()071++(*&-*)45:200/0()/7.13205))''*-.6/-.'%)+/53323*+)*,5789/520473/0/6774733,-,-).//.0-*--(.+..023091.+)6-)()+*.(%*+('$$$$&%')**-.-.11--,',%&**(59,21-/;4203705:626323),,'(*-1512&-+-.41/7%-03.,3--2.41/282344698988:4/..0++**1*(%&&**0047*,2%')/20/-*,--0112-4-,46481+5-.*.)')/(,,$3912&*)+,''&&&$$$&(,13.36:<92:-0362++-,++326987/2+--214685736.3/-1/2140//)./20//3:87:2/*&))+,7552,6,,-:70101;9891/787061227/53597:;9;611012/-,.('.-5,--035,38+(+('01&(()/.3.**/7552633,/+-6**&''11750-+/01697/0/+-./:-9+4012)*)***,-3256564)-1*0457,-4
@707e8732-7378-4bcd-b19b-dd0252f698e7 ch=104 read=85208 start_time=2019-12-13T01:15:10Z barcode=BC01 runid=2c9cf7bc05858273f10e7d7ec552fc0bd742dc3e
CTCCTGCAGAGGCAGCAGTGGGAATATTGCACAATGGGGAAACCCTGATGCAGCAACGCCGCGCGTGAGTGATGAAGGTTTTCGGATCGTAAAGCTCTGTCTTTGGGAAGATAATGACGGTACCCAAGGAGGAAATACGGCTAACTACGTGCCAGCAGCCGCAGTAATACGTAGGTGGCAGGCGTTATCCAGTTTACTGGGCGTAAAGGGGCGTAGGCGGATGATTAAGTGGGATGAAATGCACCCGGGCTCAACTTGGGTGCTGCATTCCAAACTGGTTATCTAGAGTGCAGGAGAGGAGGTGGAATTCCTAGTGTAGCGGTGAAATGCGTAGAGATTAGGAAGAACTACCAGTGGCGAAGGCGACTCTGGATAACTGACGCTGAGGCTCGAAAGCGTGGGGAGCAAACAGGATTAGATACCCTGGTAGTCCACGCCGTAAACGATGAATACTAGGTGTGGGGTTTCAACACCTCCGTGCCGCCACTAGCATTAAGTATTCCGCCTGGGGAGTACGGTCGCGGAATTAAAACTCAAAGGAATTGACGGGGACCCGCACAAGTAGCGGAGCATGTGGTTTAATTCGAAGCAACGCGAAGAACCACCACCTACACTTGACATCCCTTGCATTACTTTCTTAATCGAGGAAATCCCTTCGGGGACAAGGTGACAGGTGGTGCATGGTTGTCGTCAGCTCGTGTCGTGAGATGTTGGGTTAAAGTCCCGCAACAGAGCGCAACCCTTGTCGTTAGTTACTACCATTAAGTTGAAATTAGCAAGGACTGCCTGGGTTAACCAGGAGGAAGGTGGGGATGACGTCAAATCATCATGCCCTTATGTGTAGGGCTACGTGCTACAATGGCTGGTACAGAGAGATGCAATACCGTGAGGTGGAGCCAAACTTTAAAACCAGTCTCAGTTCGGATTGTAGGCTGAAACTCGCCTGCATGAAGCTGGAGTTACTAGTAATCTTGAATCAGAATGTTGCGGTGAATACGTTCCCAGGTCGCATACACCGCCCGTCACCGCAGGAGTTGGCAATGCCAGTCCGTGAGCTAACCGCAGGAGAGCGGCGGCCGAAGGTAGGGTCAGCGATTGGGAGTGAAGTCATAAAGTAACCGG
+
'&01)(*,+'.,+)00..4,8+/,-/80//2+5++482(*5+4;--.7756,(,,//-16',))+-'(())010/4,1-;:4+)6,681+74+*+,,.,51772173*//3358432*.;:6:3/&,),()+).-)/,/-,*0)'',.02356010,---,(&('(%%%)'6,5+,4;5*+565471.4+(+1850340++.04790+3612772659394/.-1.34)5+/+(''*,+*-.&,.))**))++*(('*0020989968/1*496769-8,++30&+'*)-*)./,*(-*'(%'&'**2804.-.863010.401.672577:9--+)1.+/1()'(()()2:111161'%**)(+4////39736/.---6,/--0,30-0).-'(-/+522+//26<841(*$7*1+11/8;-+6./.467302458458<8-)-//0;8665-66444(685)6,.*,,*-3-16(-*-0.27(*))$((++3-1244;4702747;8*%&'(3.9/.('()*)-*3:860123;,)*%%**)(')',.*+2//-/0-0,,++.-))((./+0263;:477:7,30'(*'(''((+)+0.-'+*&()$%')+-5//15553,-0),)3(()-09/-214/86-.+,.+)05)699/795268:,72657**)+/23/00--749334777/////576660600/45:6<6<170.0.,/99*)22/-&&'(+,.6067+**&+..24*%+)$&'(/2.6/9-50('*&%+&%&%&$%+*,213613830708/7'0*'),*..314;;168:82-,.174125;;9:.2-*+4111710152221//*-,.///.7-(0,-/,+&+)))()*,/239862652,+)-(,3:,/3:4;964863;;944558753'+,7++.(4+**&-.015056/,.+,+)&)+//-()+06.-+,<,,.31.3/,*''+3:8:845:7408./+5335;85647899.'-'*)$()-(*(/,3/:0./5,-426*1+)(.*2)*263(7,'*225-6)&+-)+3..-+,'0)+$'((1,-,,//10/1./247//*110+2/582**,.-.'*-.306-+,.576..
@4451005f-3dd2-4fac-a056-73c1fc2f061a ch=445 read=64987 start_time=2019-12-13T01:15:22Z barcode=BC01 runid=2c9cf7bc05858273f10e7d7ec552fc0bd742dc3e
CCGGTTACCTTATTTACGACTTCCACCCCAATCGGCCCTACCTTCGGCCGCTGCTGCTCCAGCTGCAGTTGGCTCACGGACTTCGGGTATTGCCAACTCTCATGGTGTGACGGGCGGTGTGTACAAGACCGGGAACGTATTCACCGCGACATTCTGATTCGCGATTACTAGTAACTCCCAGCTTCATGTAGGCAGGGTTTCCAGCCTACAATCGAACTGAGACTGGTTTAAGTTGCTTGGCTCCCACCTCACGGTATTGCATCTCTCTGTACCAGCCATTTGTAGCACGTGTGTAGCCCTACACATAGAATGATGATTTGACGTCATCCCCACCTTCCTCCTAGTTAACCCAGGCAGTCAGAGTCCTCAACAATGGTGACTAACGACAAGGGGTTGCGCTCGTTGCGGGACAACCCAACATCTCACGGCACGAGCTGACGACAACCATGCACCACCTGTCACCTTGTCCCCGAGGAGGATTTCCTCGATTAAAGAGTAATGCAAAGGGATGTCAAGTGTAGGTAAGGTTCTTCCTTTAGCGTTGCTTCGGAATTAAACCACATGCTCCGCTGCGTGCGGGTCCCAAATCGAATTCCTTTGAGTTTTAATCTTGCGACCGTACTCCCCAGGCGGAATACTTAATGCGTTAGCGGCGGCACGGAAGTGTTAAGAGCACACCTAGGTATTCATGATTTTGCGGCGTGGACTACCGGGTATCTAATCCTGTTTGCTCCCCACGCTTTCGAGCCTCAGCGTCAGTTACAGTCAGAGTCGCCTTCGCCACTGTGAATTTCTTCCTAATCTCTACGCGACATTTCACCGCTACACTGAATTCCACTCTCCTCTCCTGCACTCCTAAGATAAGCAGTTTGGAATGCAGCGCGGGACGGGCGGTATTTCACATCCCACTTAATCATCCGCCTACATGCCTTACGCCCAGTAAATCCGGATAACGCTCGCCACCTACGTATTACCACCGCGGCTGCTGGCGTGGTGGCCGTGGCTTCACCTCGCGGGTACCCATCATTACCTTCCCCCCCCAAAGGAACAGAGCTTTGATCCGAAAACCTTCATCACTCACGCGGCGTTGCTGCATCAGGGTTTCCCCCATTGTGCAATATTCCCCACTGCGCCAATGGGAG
+
87383;120/3(06-,00'22-)(&+98*,(()1,1.)(,-4043-338-35,+&%()0''&(%'*(.1.(,014112.)*13320+,--9./9240/,(&',/4,./56:5654,.-+3-.230,,/47*77071//,-4,.06-011917;2452616-01/80./6*655:515,'&')-/558788850'/.'),,-.)-1810329+2'(*),(+1403324<8/2--3)%&*+116.1+)-801(*,6-,.-.09996510.0.(--++-//.3.*,)//-.*0-00,/.11-)*+,,//**$$%(*./+73*'*,/168+;74**./,3--)-*,%.4-3*17.,/7.%-,*$&%')+1-*&''+://2+&''(/421/21/267*19010566-4-,,3:85).+//*0.-11563))-&)&)++1+-/&.27:6&6;3743.49352.//,+-.-/+-334-,*,&&*(&*326:6866392.,)**-.520144))2/77474/&(+./50/,'&))/1/69/$#%&%&)+-;*00:.-+,)--4;8:;54/456788.-')*,2-11:91-2(-/++,*-.5.6'%-(*.23;</.70.6.--*),,%+'))988*,27719696)-..//533,4%%&%)3.-611112''**-/),*)('%&)(.-,)'*+.09-&*(&,3:3*,/835687204135'/)+.17-7,,66675<70112-/,)-.02:72))'+''+)+/67:5/8...678+('''-.29;6;::;<3541)'&#+1()9,1((09542-..0--,+*-/576357'&(&'()(&*+2*40*-23-0**-11--,/+.-3))/((*)&%&)+3.:;1.6.-55.**%&(+'((',*)*)&)-2--+-/.06,&(-+-4.2/68:13.)()$%$'&)**,24:4/03,)$(*22315664.03.4:;66;5564751:/*(%),14261239:4/*++)'.%(')),6.,.1.&)((,&()0,-+77()23-0,(/,3;7071;08,831++'&&*'')&*'%&)42'',372.3/5/38-+,+*$)(*+2-0/7+,,,-0033684/:.,1//-%'.'.-/.;2121:00.,01,+%)((%*&,*)(
@d7af8d62-c81a-43b6-8085-60ce46d99b53 ch=24 read=58989 start_time=2019-12-13T01:15:22Z barcode=BC01 runid=2c9cf7bc05858273f10e7d7ec552fc0bd742dc3e
CCGGTTACATGTTGCGGCTTTACCCCAATCATCAATCCCACATAGACGGCTCCTTCCTTGCGGTTAGGCCACCGGCTGGTGTTATCGCTCTCGTGGTGCTTGACGTGTACAAGGCCGAGAACGTATTCACCGCGACATGCTGATTCGCGATTACCGATTCCAACTTCATGTAGTCAGGTTACAGACTACAATCCATTTGGAGTAGTTTTATGGGTTTTGCTTCCCTCAGCGGCTTGCTTCCCTCTACCATCCATTTGCTTAGCACGTGTAGCCCAGGTCACAGGGCACTGGTGTTTGACATCATTACGCCTTCCTCCAGCTTATCACTGGCAGTCTGCCTAAGTCCCAACTTAATGATGGTAACTAACGATAAGGGTTGGCGCTCGTTGCGGACTTAGCAACATCGACACGAGCTGACGACAACCATACTTTTCCACCTGTACTTATCTCATATGGCTATCTCTCCATCTCTAGGGCTGTAAAAGTATATCAGGACCTGGTAAGGTTCTTCGCGTTGCTTCAGATTAAACCACATGCTCCACCCGGCTTGTGCGGGCCCCAAATCAATTCAGCACAGAGTTTCATTCTTGCAGACGTACTGCTCAGGCCCAGATTACTTATTGCGTGCTGCGGCACTGAACTTTGACATCCAACGCTTAATTGCTCATCGTTTGGCGTGGACTGCTAAGTCATCCTGTCCCCACGCTTTCAGGATGACTGGGCGTCAGTTGCAGGCCAGATCGTCGCCTTCGCCACTGGTGTTCCTCTCCATATATCTACGCATTTCACCGCTACACGCTGATTCACGATCCTCTCCGCATCTGGCTGCTGGTTTCTATGGCTTACTGGAGTTAAGCTTCAGGCTTTCACCACAGACCCTTGCTGCCGCCTGCTCCTGCCAATAATTCCGGATGCCGCTTGCCACCTACGTATTACCGCGGCTGCTGGCACGTAGTTAGCCGTGGCTTTCTAATAAAGTACCGTCACTCGGCTACCATTTCTGTAGCCGCCGTTCTTCCTTTATAACGAAGTTTGCAATCCGAAACCTTCTTCCTTCACGCGGCGTTGCTCGGTCAGGGTTTCCCCATTTGCCGAAATTCCTGCTGCCCTCCCGTAGAG
+
4++,)1*+$&$$%$$*''))'(+35,-,,/./238226,%($)')-,(0-/2+0,,++1012419,1434/1..,,,**(%+)')$%+-.-*''&&*&%($%##%(%&'*143,5*&%)(/1.5239302.+,+./00677763;20,--2-%,'&&87'/,-*//:664/2521(+-08(5'0,12/+3+).%%$(&%%%&($,06:+)-)/4-882(+-.+1*(+%''(*(%%$*+7.:4./-'2+,/597-9.+%($$%'%***&$$&+,)(.53,)'$,2+*')$*&$$*-)('(&0.*-&'($%&&((*)4'(&&&%%(2-3200/)---&&(&')-++.-,,(&$%1+1/.2/.,++./.+/0../)+/*)4&''%((-.18++-3,,1+**0004)))%&0.01/00+.&((*+5,2*%(%&')-)-.-051.*)%)+./701++,,*214220/.,.))*,--/'.2('%%%*,+)&(*,%10,1-&%)*)1/0)-*585360/1*3,$(453*),+8-;67/,-,10456.-6-*$'%(&(*.-04.*/,)+-+**,3/95'&&&(%'%),924377*)+-.+.77/5254.0/1('+.0+%#*1*,,10.272335421'+(--0270-623143./++.(7*4'*('($0&$'/1286+5-(*0-*++0.74*33.(')()*+)(%*(+9/-10-26+1%.1-'&$''&(-2468-,1.-,523/60./11.8636+3,,+591&*(./02:73--+.59:9877761213147;4.184660.*,''&''+,*()()03620'+%#&#%%&,*/,,---1.93/,..(0,1,**'&%'(-:25,/.03+-724722-.2-/1389;1.4+./68:244-(,*,&$#%%'&)-4/.,-7.50'%$%)*1*23-11.%/.2005/291-1.-.587,-($('/-.1:22281768.,-0+')1(/0('.,3878.,++.)4,0)22).35.*&%%)*-+186825-64.-1+)&*&&'(++-/($'+721+&)/-./0326:9539/),**(/-22:../1)-(,*8763;.13/2--0*)-/+*,)+**(('**)*,+)08),2$&$&
@baa2ba08-3222-4435-8a27-785ec013b18f ch=59 read=60502 start_time=2019-12-13T01:15:23Z barcode=BC01 runid=2c9cf7bc05858273f10e7d7ec552fc0bd742dc3e
CTCCTACGGGAGGCAGCAGTGGGGAATATTGCACAATAGGCGCAAGCCTGATGCGCTGTATGCCGCGTGTATGAAGAAGGCCTTCGGGTTGTAAAGTACTTTCCAGCGGAGAGGAAGGAGTAAAGTTAACCACCTTTGCTCATTGGCGTTATACCAGAAGAAGCACCGGCTAACTCCGTGCCAGCAGCGCGGTAATACTGGAGGAGGTCTGGCGTTAATCCAGATTACACAAAAAGGGT
+
)+03//3&9:100.+//,/6,28++-,63:1/,0*5/).0.,.38,5:42+2%&'++*,-.(5246441311241'-(-)897<90:649,+.2+/14,18--))*+5,*((.).,*-&%&+31-/..+%')0-28-,567(8(2',,5/&$$(%+(,0(,+()34-++,*..,-3914651/-,',,+,1-*3**%*$++(*)')*+**-11.7.7.28(&)%'%(+$&&-,*&'+&#
@3dd2b4e8-dcd7-47e2-8270-45b6b233c44a ch=78 read=69682 start_time=2019-12-13T01:15:18Z barcode=BC01 runid=2c9cf7bc05858273f10e7d7ec552fc0bd742dc3e
CTCCTACGGGAGGCAGCAGTGGGGAATATTGCACAATGGGCGCAAGCCTGATGCAACCATGCCGCGTGTATGAAGAAGGCCTTCCGGGTTCCATCAAAGTACTTTCAGCGGGGAGGAAGGGGTAAAGTTAATACCTTTGCTCATTGGCGTTACCCGCAGAAACACCGGCTAACTCCGTGCAGCCGCGGTGTACGGAGGGTGCAAGCGTTAATCAGGAATTACTGGGCGTAAAGCGCACGCAGGCGGTTTCAGTCAGATGTAGAAATCCCCGGGCTCAACACAGAACTGCATCTGATACTGGCAAAACTTGAGTCTCAATGAGGGTAGAATTCCAGGTGTAGCGGTGAAATGCGTAGAGATCTGGGAGGAATACCGGTGGCGAAAGCCCCTGGACGAAGACTTGACGCTCAAGGTGCAGCGTGGGGAGCAAGCAAGTTAGATACCCTGGTAGTCCACGCCGTAAACGATGTCGACTTGGAGGTTGTGCCCTTGAGGCGTGGCTTCCGGAACTAACGCGTTAAGTCGACCGCCTGGAAATACGGCCGCAGGTTAAAGAGCACAAATGAATTGACGGGGCCGCACAGGCGGTGGAGCATGGTTTAATTCGATGCAACGCGAAGAACCTTACCTGGTCTTGACATCCACGGAAGTTTTTTCCAGAGATGAGAATGTGCCTTCGGGAACCGTGAGACAGGTGCTGCATGGCTGTCGTCAGCTCGTGTTGTGAAATGTTGGGTTAAGTCCGCAGCAGGCGCAACCCTTATCCTTTGTTGCCAGCGGTCGGCCGGGAACTCAAGGAGACTGCCAGTGATACTGGAGGAAGAGGTGGGGATGACGTCAAGGTCATCATGGCCCACCCACGACCGGGAGCTACACGTGCTACAATGGCGCATACAAAGAGAAGCGACCTCGCGAGCAAGCGGACCTCGCAAAGTGCGTCGTAGTCCGGATTGAAGTCTGCAACTCGGCTCCATGAAGTCGGAATCGCTGGTAATCGTGGATCGGGAATGCCACGGTAGACCACGTTCCCGGGCGCCGCGCACTTCCGTCACACCGTAGAATTAAGGTTGCAAAGAAGTAGGTAGCTTAACCTTCGGGAGGCGCTTACCGCTGTGATTCATGACTGGGGTGAAGCGTAACAAAGTAACCGG
+
/101,.1*23*,50-34//0+07-,00416..(//-*'1-20257.264330/-,&*,'&$'%(*)+)('*,.0)+-+00117+)08,0-)(%&%+*(%.),,;80),+,5:.+/+0+/7/+-.8,)0*:*..812;0/385*++.),(3,).7)*,-'*(&&'*-*/..062679*)(%'+5-7/6-+%**,0,+('(,,15113.306056,*)'%-()+::<;:2428,**,3,/-/'(//.,34'$'*13(+.623/-.66+122+*25678323-/./.9577756650011102.*/72()+)(*)-(*'-*-*)0.,22&.*.//,,25441,,,+7211:7235;8,***+:9796&'**)-/48849.1/-*,2,,/89.)0648($((*,-*)*+(/02*,-1))'&')*2*)2,+/127%.-)-*6+-09+15*)15+0*(*6&+/1979;;75,-,+.1122.0/,*0-192348<4/6/-.7*,55:7622/*-)&++,)**+)++))'*,2/:6/38575*57+-3/555,--,90:12,&&%$#&(27**(',&()*)+4134),,/,(-.-447,*+*-2,--1)-0/1.-.1110&102456-/03525,.,&(&-'(())6454/)+.1*1++.<2:.6(*+*,-64/**7+-769:263.++%&114870435%8---::65)'(7,8888775%)*+277112),*-14*++0*/6696..-0-')('*++4657-'-920613533:.,194421003:69'5+5.;603013(()-+002884/'+))'&&'(15..+-+()++.-370-1:9:882/'*%&%')605-.43)'+-*%((-.',2**--/**()(4596466599;:89521016'&(&(,)--23147430/,-1;/24;778551025'0./16758:8844,,2,7-,0-,/1331../11220013/0/)*)*,+21447/.3&(+,412-3.'../'5-(*.)2)%)'.)()3&&'()0.**)'.*)&*%$%#&&(-/-6/0101.17'/'(&&(''%7-6:3429.'*.++,1,,,*''(0)78577*3*$**)5023,01).+-131694122366451(*,61//1,3-*)($')3;9:8;
@345bb4b6-802f-4ea6-933a-b1e1957a706f ch=110 read=86827 start_time=2019-12-13T01:15:30Z barcode=BC01 runid=2c9cf7bc05858273f10e7d7ec552fc0bd742dc3e
CTCCTACGGGAGGCAGCAGTGGGAATTTTCGGCAATGGGGGAAACCCTGACCAAGCAACGCCGCGTGAAGGAAGAAGGTTTTCGGATTATGAAACTTCTGTTATAAAGGAAGAACGGCGGCTACAGGAAATGGTAAGCCGAGTGACGGTACTTTATTAAAGCCACGGCCCCAACTACGTGCCAGCAGCCCATGATATGCGTAGGTGGCAAGCGTTATCCAGGTGTGGGCGTAAAGGAGCAGGCGGCAGCAAGGGTCTGTGGTGAAAGCCTGAAGCAACTTCCGGTAAGCCATAGAAACCAGGCAGCTAAGAGTGCAGGAGAGGATCGTGGAATTCCATGTGTAGCGGTGAAATGCGTGAATATGGAGGAACACACCAGTGGCGAGGCGACGATCTGGCCTGCAGCCTGACGCTCCAGTCGAAAGCGTGGGGAGCAAATGGGATTAGATACCCTAGTAGTCCCGCCGTAAACGTGAGTAAAGTGTTGGATGTCGAAGTTCAGTGCTGCAGTTAACGCAATAAATTACTCCGCCTGAGTAGTACGTTCGCAGAATGAAACTCAAAGGAATTGACGGGGGCCCACACAGAAGCGGGCATGTGGTTTAATTCGAGCAACGCGAAGAACGGAATGTGACATACTCATAAAGGCTCCAGAGATGGAGAGATAGCTATATGAGATACAGGTGGTGCATGAAGTTTGTCGTCAGCTCGTGTCGTAGAGATGTTGGGTTAAGTCCCGCAACAGGCGGCGCAACCCTTATCGTTAGTTACCATCATTAAGTTGAGGGACTCTGGCAGGATTGCCAGTGACAAGCTGGAGGAAGGCGGGGATGACGTCAAATCATCGTGCCCCTTATGACCTGGGCTACACGTGCTACAATGGATGGTGCAGAGGAAGCAGAAGCCGCGAGTGAAGCAAAACCCATAAAACCATTCTCAGTTCGGATTGTAGTCTGCAGCTCAGGCTACATGAAGTTGGAATCATAGTAATCGCGAATCAGCATGTCACTTGAGTGAATACGTTCTCTCCGGGCCTTATACACCGCCCGTCACACCACGAGAGTTGTGCTTGCAAAGCCGGTGGCCTAACCGCAAGAAGGAAGGGCGTTAGGATTGATGGTGGGGTGAAGTCGTAACAAAGGTAACGG
+
+123/03&96/030146(44%0*-*.235/2:121+-2.*'',/.3,,.66;03,0-5.)-7-//2242-//,(**'0-;987/5/12'0'*,()//33+12-+57).-/6..56%,()((('**,.+00++5/)'(,0('(*--8+:944498.22/1--19020/3('%/+344849678..,))40)$$'%)+,&2035+7-,4348//-,04.;*)0)%'),88-05:7++(%+/,.50.2014*3-,4.,*))/.30,01-*.12-+)(('%(',))&0-59189.2+)*+&2:1175/400/)''+,0377:/0-086/.*/6*6*:*;:4331.,-///942'*/(*065'%&'&*'+*/-215/0+/7252320))*--6-80/0/.497;7541&-)(+'-'),.,,//+$**''(768:8+&)-2::9%86+9,,)33(08.('34,-,/-(',./35:82))*&&&*(&*+63;5:39638)+++5<:+0258999-66:14.&()(((')&(')1340377/,,--498:86:5-0.)(223-67..99;6+0),/-434+7;;242-%*(/)'(&((/,-,)0*++32;648589,-)./7721007*+))')88864/.2350.++*+,&&&)),2-**)+-:983--+0.4*,.2623342587842500765533+(&(/9+,76787/12344710/-.%%**,371:18315332064'%,-%2-,-.+&(*-/,15*)*+,94340/.413;:;9-7.8./7./$.0:/45*'$&%$)'$*&&-4+,+'*),/*++,0+2,05297*39:-98893477:2.0388125/:/---.-//02*+3321-,)*+.13,...635;9:588974.())'('*&%+()0912+%(**0.%)4:;74;4)),7901856;768,-0<:/7/25112539631+%+,5(*-,%%(-/.6..19281:98(**))0-----0.71-+(,+6285(**(''(*'&/+-4445.--+-'-2/0505'-*,-/2429812736066-0-*)&)37),%(-+/+01*)14/98736)+7;86023/(*,+/-2').,+,-&-4-12,+,,).'(*,*.3.----356-.91,2/473-0
@3737b698-fd8d-4dec-a99f-1a3bbcb7bf0a ch=10 read=24798 start_time=2019-12-13T01:15:28Z barcode=BC01 runid=2c9cf7bc05858273f10e7d7ec552fc0bd742dc3e
CTCCTACGGGAGGCAGCAGTAAGAATATTAATGGGGAAACCCTGATGCAGCAACGCCGTGATGATGAAGGTTTTCGAGGATCCGTAAGCTCTGTCTTTGAATAGCGGTACCCAGGAGGGAGGAAGCCCGGCTAACTGCGTGCCCGTAGCCACTTGGTAGTAATACGTGAGTGGCGAGCGTTATCCCGGATTTACTGGGCGTAAAGGGCAGGCGGATGATTAAGTGGGATGTAAATACCCGGGCTCAGCAGGTGCTGCATTCCAAACTGGTTATCTAGAGTGCAGGAGAGGAGAGAGTGGAATTCCTAGTGTAGCGGTGAAATGCGTAGAGATTAGGAAGAACACCAGTGGCAGAAGGCGACTCTCTGGTTTGTAACTGACAAGGCTCAGCGTGGGGAGCAAACAGAGTTCCCGGAATACCCTGGTAGTCACGCCGTAAACGATGAATACTAGGTGTGGGGTTCAACACCTCCGATGCCGCCCGCGCTAACGCATTATTCCGCAGGGAGTACGGTCGCAGATTAAAACTCAAAGGAATTGACGGGGACCCGCGTGGCAGGCATGTGGTTTTAGTGAAGCAACGCGAAGAACCTTACCTACGCTTGACATCCTTGCATTACTCTTAATCGAGAAATCCCTTCGGGGACAAGGTGACAGGTGGTGCATGGTTGTCAATGGCTCGTGTCGTGAGATGTTGGGTTAGTCACAACGAGCGCAACCCTTATCGTTAGTTACTACCATTAAGTTGAGGACTCTGGCAGAGACTGCCTGGGTTAACCAGGAGGAAGGTGGGGATGACGTCAAATCATCATGCCCCTTATGTGTAGGAGCTACGTGCTACAATGGCTGGTACAGAGAGATGCAATACCGTGAGTGGAGCCAAACTTAAAACCAGTCTCAGTTCAGTTGTAGGCTGAAACTCGCCTACATGAAGCTGCGTTTAATGTCATGAATCAGAATGTCGCGGTGAATACGTTCGGGTCTTGTACACACCGCCCGTCACACCATGAGAGTTGGCAATACCCGAAGTCCGTGAGCTAACCGCAAGGAGCAGCGAAGGTAAGTCGGCGGTGGGGTGAAGTCGTAACAGGTAACCGG
+
-033+%)*04./6.21-,++&*+.3/'/*'(*+/+%*+.1;*+.5655*))-..--+((((+*.-.-2/40::951026041(),2*-..9765.35()'%#$%+.74.6,*$--)0.,'.*)3*,4)1//...-+'+%*&*(&&')+..'''$)%*'$()0.,0-2''(*032%()..47,/41))1&040,.298865444)-+'%&+967;::950711/46;;5650)43+&2.((03868+),-.59992/112/7,9:5999(/.)*92'((*,10+4/,+(0/'(&(%')*,.,0+0)*+,-+(%--*42,28**.8870.,,)1)&6604,+//29/(,-23/)(,)%)*.06653)-1**,'%**/-&&%'%&1-21*(((+934.+'**:6.-&)%)&*--*&)'+*+09--160--+,(,)+./008*,&%)%%,+(,+(0.-.33791.8,,2.01940,*'*)290/1($$%(,-3)%'&()).(/&#$%.1('%()+,...11.+--3/;:3-,-01*1,0-2.+,/)/:547<8.0+/,'%$'.024101.1:3*'&)()/+-+).'(*+,),/51-+**,+.10137245988.-2*,*-/&,**1++&+,.).*-.)+5,59.-.7.0454)2+,38.40..,3,-.66949+,(%'/'()-345356650%,-1,6028511-**,)+/++('*+*-/139-++&)(%.)%',+)-.177,3-7-,0.-,1325563-41-***+-7:9;87:2062/0502.+4/38/800593231676780:6238::89'64.*.212497665-'**+-.*,274557:76:863.*).0.-**,04:,;+++::992*-,00%()*-.,+,,2880++,+-*)(*,3:1&/)2*+,/66615;//86/88/1213150.-('''+/-)1,+,3)+-/0/3-/073-..-.+1,,-:988.383'-+,./900/.+-+0714:4200***2)+,,11/,4,(%%+/..44''-/(-.555442321001*2+*(,&&,*).()3-5..&1().84.*1-7731,,,(*,))&$$#'')+59981
@c9b5ad1f-ccc3-4918-b491-22252d234e90 ch=136 read=234978 start_time=2019-12-13T01:15:28Z barcode=BC01 runid=2c9cf7bc05858273f10e7d7ec552fc0bd742dc3e
CCAGAGGTACCTTGTTACGACTTCACCCCAATCGCTGACCCTACCTTCGGTAAACACTCCTTGCGGATTAGCTCACGGACTTCGGGTATTGCCAACTCATGGCGTGACGGGCGGTGTGTACAAGACCCGGGAACGTATTCACCGCGACATTCTGATTCGCGATTACTAGTAACTCCAGCTTCATGTAGGCGAGTTTCAGCCTACAATGAAATCGAACTGGGGCTTTGGTTTGAAGTTGGCTCCACCTCACGGTATTGCATCTCTCTGTACCAGCCATTTGTAGCACGGTATTGGGCCCTACACATAAGGGGCATGATAGTTGACGTCATCCCCGGCCTCCTGGTTAACCCAGGCAGTCTCGCTAAGAGTCCTCAACTTAATGGTAGTAACTAACGACAAGGGTTGCGCTCGTTGCGGGACAACCCAACATCTCACGACACGAGCCGACGACAACCATGCACCACCTGTCACCTTGTCCCCGAGGATTTCCTCGATGGAAATGCAAAGAGGGATGTCAAGTGTAGAATAAGGTTCTTCGCGTTGCCCCTGAATTAAACCACATGCTCCGCTACTTGTGCGGGTCCCCGTCGAATTCCTTTGAGTTTAATCTTGCGACCGTACTCACAGGCCGGAATACTTAATGCGTTAGCTGACGGCACGGAGGTGTTGAAGCCCACACCTAGTATTCATCGTTTGCGGCGTGAATACAGGTATCTAATCCTGCTTGCTCCCCACGCTTTCGAGCCTCAGCGTCAGTTACAGTTGGAGAGTCGCCTTCGCCACTGGTGTTCTTCTAATCTCTACTACACGCTACACTGGAATTCCACTCTCCTGCACTCTAGATAACCAGTTTGGAATGCAGCACCCAAGTTGAGCCCGGGTATTTCACACCCCGCCAATCATCCGCCTACGCTCCTTTACGCCCAGTAAATCCGGATAACGCTCGCCACCTACGTATTACCGCGGCTGCTGGCGCACGTAGTTAGCCGTGGCTTCACTCCTTGGGTACCGTCATTATCTTCCCCAAAGACAGGCTTTACGATCCGAAAACCTTCATCACTCGCGCGGCTGGCGTTGCTCTCAGGGGTTTCCCCATTGTGCAATATTTCCCACTGCTGCCTCCCGTAGGAG
+
4((''&$+'-/0:+1+*+4579:6.655,/402(*/.014*)+,1/63)*%'&#%#')-.04(*.+&(*,*+15455721220+&%.&+)(/+--/00),+82337996::8153.0,135896669(':50532889<868<79946,-0:-./4;3./435:334-52181-1-+*--72+4-/02643)-2:((,,2,*')(.)*,/-+-./7753(6---.(.5/5,)#$)&3,;1267,.922%2'/1+2,,-782/-,+/2769:668:699.+,+/0-3,/0+3*(-(0,(',,*-((10.,4*((&)**%'36)**,347,;74(%$'+'/0./1212)33+$-+,-4573:64./+)(+,3.-,,**,)1,/1500265866694413-**+.,5-.-02545;0+/-('+0-3+).'(',*.*')+*.*,&$0387-65-)+')(*,+,+405590/..,8.14/0158/0+13*,87,7/..-0&&*%'(0265-)&+,7176888,1.1/%'&$)*.'-+838<:464.7*./,))($$$&)1-77222210015/02+-0/,.162-((-77.//2(/,1.,./47//14;;/:432611289;5.--,,%%(*15656374).1-0-016.5*(&(%+*,*/,,0/5/-//009)--$+/*&*//8.-.577;8798.1,(&&+,(+%($&$$&$*((*,.,20/4883458./-05:2+.-2/9:1-/223121*66892.8-,,$/4(,(+*)-036;;:<:8:715587/360.10/(*4324461.'&'%(%%%%&,--%)*+/,/-*+,,/616,,$**212,/1607:576<;084:7320/0(0('',*/-,-370+.0-31296.-0'/33.)-.409993<:.3;98722/2-.5+*/0-9+*$,&07()075:9889256759:1090.1.0..2,/6/-100010-2+*(,&,+/--7+)(405657102/%%$+%%%+)%'%/7476*7+*+110328+..++2/0/2/.83'')+22**.6841:9<::;;799-'*((+1+((1--0-*)**0/*058*1:.078/*.7-/-2081,'.*$&+'-,+,,+./,01,)-*1/&&
@63bb68b6-5c91-4b48-b819-9dc193f46986 ch=29 read=37578 start_time=2019-12-13T01:15:38Z barcode=BC01 runid=2c9cf7bc05858273f10e7d7ec552fc0bd742dc3e
TTAGTTCAGTTACGTATTGCTGATTGCTGAAAGTTATGGAGTCTTGGTGCTGATATTGCTCCTACAGGAGGCAGCAGTAAAGGGAATTTTCGGCAATGGAAACCCTGACGAGCAACGCCGCGTGAAGGAAGAAGGTTTCGGATTGTAAGCTTCTGTTATAGAGAAGAACGGCGGCTACAGGAAATGGTATTTAAGTGACGATACTTTGATAGAAAGCCACGGCTAACTGCGATGCCAGCAGCCGCGGTAATGCGTAGGTGGCAATTATCCAGATTGTTGGTAAAGGGGCGGGCATAAAGGGTCTGTGGTAAGCCTGAAGCACTTCAAATAGCATACATTCCGGGCGGCCAGTGGGAAGGATCGTGGAATTCCATGTGTAGCGGTGAAATGCGTAGATATATGGAGGAACACCAGTGGCGAAGGCGACGATCTGGCCTGCAACCGACGCTCAGTCGAAAGCGTAGAATAGTGGTTAGAATGCACCGTGGTCACGCAAATAAACGATGGCGATGCTAAGTGTTGGATGTCAGGATGCTGCGTTTAACATGGCCGGTATACTTTGGTACGTTCAAAGAATGAAACTCAAAGGAATTGACGGGGCCCGCACAGGCGGTGGAGCATGGTTTAATTCCAGTAACGCGAAGAACCTTCTTGACATGCTCATAAAGGCTCAGAGATGGAGAATGGCTATGAGATACAGGTGGTGCATGGTTGTCGTCAGCTCGTGTCGTGAGATGTTGGGTTAAGTCCGCAACGAGCGCAACCCTTATCGTTAGTTACCATCATTAAGTTGGGAGCTCTGGCAGAGACTGCCGACAAGCTGGAGAAGGCGGGGATGACGGTAAATCATCATGCGCTTTATGACCTGGGCTACACGTGCCACAATGGATGGTGCAGAGGAAGCGAAGCCGCGGAGTGAAGCAAAACCCGCGAAGCCATTCTCAGTTCAAGTTTGGTCACAGCTCGATACATGAGACGAATCGCTAGTAATCGCCGAATCAGCATGTCGCGGTGAACCGTTCTCAGGCGCGCACGCCCGTCACACCACGAGTTGATAACACCCGAAGCCGGTGGCCTAACCGGTATCTAAGGTGGGAGTTGATGATTGGGGCAGCCGTAACAAAGGTAACCG
+
####$-',,385549334%')+*1*(***--(++1*-&)%#%#&&%63668-..)/+**/1/+-/)34.0++1*5*)--,'*+'((,1.)0*504;662-70.6.)+&%%'&*-),+690/01232./1/+0.050:+-,0'2+*+--%)*+(/)2+,+'%)'+-,/63)/+*1.1370/-(1/,+)&&'(%''&%)'-(&..+,*,(+,+)-).(05+-.11(*20+$)(&+,8800-**.1,/274.5,&+015-6-075/.+5.,-(&)&+&&&%)'%*0&(*,('*+))$'-4*'+/+(%%''1)'-&(,4.,)$&$',+,&)%%'%)%&&(('+,))*%%&&'%$&(&)')*(3-69,5)&.+1;596544/.///1442),2)*388405322/257012,6./9:44400/*+6*2-7790-.-)-026104488:6794789023('-,),,*&&&(&$%%#%&(*($(-,(,&)(&%$$'(%)%))--.4903-(+))(*)-%24491354<591/)-..&*%-),,'*))0()(*$%%&$#%()('&&%$#&%%#$%(,*(*'&'--,01*&),,3.*,*--,1183683+3)'()*)$%)'(,,3&++)0013;050765%($&)0-2535924+++%(%&+-.52.'//.--/82+2237'('))56.*+++41/+)&%'(,-35:/4/-.2---14468<348767/122348669872,,-277:3//.9*(%(*/*,4271+-.010-18-(--.0+4+%&*+%/7235.0.++)4+)+-&(+22+,''%'(*///%%$&&'2103371-)()+/-,/2/.++()($%*4+*+()'$%%'$%&&%'.++00)+3241.1',++,.**)1,,6;55472331/,/.)/*-)--,58352'%')(5-$(,1<825*()$'*)/0,5:438/3371)'+**&)*3.).-+122/+')+/5,''('&%+.00102021811--&*0637+.167536+4%-*,-(%)*,6336+++*(%$&%(&.2+.14/2134-.+,.*6..00)(&)&*&+-*.513/1/1+,2*.$'$#%''%++**4*/($(+/,.01768226*$'%&+/38:466*(+*.96:2
@ac79a330-33f6-4a62-b67a-013827fc80c6 ch=188 read=77838 start_time=2019-12-13T01:15:48Z barcode=BC01 runid=2c9cf7bc05858273f10e7d7ec552fc0bd742dc3e
CTCCTACCGGGAGGCAGCAGTGAAATATTGCACAATGAGCAAGCCTGATGCAGCCATGCCGCGTGTATGAAGAGGCCTTCGGGTGTAAAGTACTTTCAGCGGGAAGGGTAAAGTTAATACCTTTGCTCATTGACGTTACACAGAAAAGCACCGGCTAACTCCGTGCCAGCAACCGCGGTAATGCGGTGCGAAGGTGTCGAATACTGGGCGTAAAAGCGCACGCAGGCGGTTTGTTAAGTCGGGTGGCGAAATCCCCGAGCAACCTGGGAACTGCCATCTGATACTGGCAAGCAGCGGAGTCTCGTAGGGGTAGAGAGTTCCAGGTGGGGTGAAATGCGCTGAGATCTGGAATACGGTGGCGAAGAGCGACCCCTGGACGAAAGACTGACGCTCAGGTGCAGCGTGGGGAGCAAACAGAAGTTAGATACCCTGGTAGTCCACGCCAAGCAGCGATGTCGGCAAGGAGGTTGTGCCGCTTGAGGCGTGGCTTCCGGAGCCTAACGCGCGTTAAGTCGACCGCCTGGGAATGCATTGCAAGGTTAAAAAACTCAAAATGAATTGACAGGGCCCGCACAAGCGGTGGAGCATAATGGTTTAATTCGATGCAACGCGAAGAACCGCCCACCTGGTCTTGACATCCACGGGAAGTTTTCAGGAAGTGAATGTGCCTTCAGAGACCGAGACAGGTGCTGCATGGCTCGTCAGCTCGTGTTGTGAAATGTTAGGTTAAGTCCGCAGCAGGCGCAAGCCTTATCCTTTGTTATAGCGGTCGGCCGGGAACTCAAAGGGAGACTGCCAGTGATAAACTGGAGGAAGGTGGGGATGACGTCAGAGTCATCATATTGCCCTGACCAGGGCTACCACACGTGCTACAATGGCGCATGCAAAGAGAAGCGACCTCGCGAGCAAGCGGACCTCATAAGTGCGTCGTAGTCCGGATTGAGTCTGCAACTCGACTCCATGAAGTCGGAATCGCTAGTAATCGTGGATCAGAATGCCACGGTGAATACCGTTCGGGCCTTGTACACACCGCCGGAAATCACACCATGGGAGTGGGTTGCAAAGAAGTAGGTAGCTTAACCTTCGGGAGGGCGCTTACCACTTTGTGATTCATGACTGGGGTAGAAGTCGTAACAAAGGTAACCGGAAGG
+
*1.,,+-(,/2,(.1)44),/+&+2.0/2+*)*.-12'+**2*1864554-,,8-:840*-/05221362,))(-,39953*,),/46.'0'(*0+*',-.70())+*,,/+*-,1-+(36,8/**47315-,..01,,$)(*,700+-/82'/,-,8.//107,0&)(--&1.*,&,-343('+)&'(&&'&&&&++&&%)(,,/1,,/,.67.0113031668<;98:<;45959+,,'.).%$$#&()&+-+&(%'+4657428122/-)*))(+,+-0+//510,*'&%+)'*%').,034,.'*()(*%(')*7:'*16220,0,./:7443*&++,'),),.00)+%3&&,*3,,0,()**(&,,)%*-1-+'')(+-/001.//..(2*%&$((*-4696)('*1417.-/++-5--.2/49((0+..5*1-&(-/,$$$%'&*',.'641))&%',(+.-3%1(),%'1+313:643.521-.+,/,,2*&))(()())-417-78516969;853.(-)++&&$(*,75:5;79954,..,/33+331:.:.00+64,-/)'+*.)0+-.964/*-./1-../74;615374,')(-.)22++1.)+*.*(.21-/:-348:080//4/3+)+,4)3*-29:21.1**%&&..-,2457:8:6()&)*+&)(1,2,+1389::8-,.))&--77//0127863821.12.))(0&35588631:9-/608,**'',0)(,,+,,()%%&+)6..,,010:15/:37/<919117+1(-1+)+.-13293140136<8668/-0+-+/+,6;;531-/0065*%%(+65983-(&$&+0'',43</5890320*,.(0.-/2:672812:83524&2/9.()&+))*5*3532,.)()%,8.02;66765--)+((.4887363311.--+:,(%()+589-'..098799758040/.42848672323//12003:99754()(2007/-//80.-:74987778)685.7-,,1111/6:667'*+,++216467'9/82+,-.62394869,&)))+-/4/)&%%$0)213;93<0.//))%*+-+1.&+--/),,-:;:82/././672,('+''--*%&-*19*+*12:79210')*
@2551651f-3317-4e71-a2e8-b40ea122627c ch=187 read=72049 start_time=2019-12-13T01:16:06Z barcode=BC01 runid=2c9cf7bc05858273f10e7d7ec552fc0bd742dc3e
CTCCTACGGGAGGCAGCAGTGGGAATATTGCACAATGGGCGCAAGCCTGAAGTGCAATAAATGCCGCGTGTATGAAGAAGGCCTTCGGGTTTAAATTACTTTCCAGCGGGGAGGAAGGGTAAAAGTTAATACCTTTGCTCGGTGGCGTTACCCGCAGAAACGCCAACTCCGTGCCAGCAGCCGCGGTAATACGGAGGTGCAAGCGTTAATCGGAGTGCGGCGTAAAGCGCACGCAGGCGGTTTGTTAAGTCCAGATGTGGTAGATAACCTAGGGCGCTGCATCTGATACTGGCAAGCTTGAGGGAAGGTCTCGTAAGGGATTAGAATTCCAGGTGTAGCGGTGAAATGCGCGTAGAGATCTGGAGGAATGCAGAGTGGCGGCAGCCCCTGGACAAAAGGCAATAGCTCCAGGTGTGCAGCAATAGAATAAACAAAGTTGATACCTAAGTGATCCCACCATAAGCAATCGGCTTTGGAGGTTATTGCCCCTTGAGGCGTGGCACCGGAGCTAACGCGTTAAGTCGACCGCCGCAAGTACGGCTGCAGGTTAAAACTCAAATGAATTGGCGAGACACAAGCGGTGGGCATGTGGTTTAATTCGATGCAACGCGAAGAACACCTGGTGTATCGTTTCCAGAGATGGATTGGTGCCTTCGGAACTGTGAGACAGGTGCTGCATGGCTGTCGTCAGCTCGTGTTGTGAAATGTTGGGTTAAGTCCGCAACGAGCGCAACCGCTTTATCCTTTAATTTTACAGCTTTGGTCAGCCAGAACTCAAAGGAGACTGCCAGTGATAGGCGCTGGAGGAAGGAATTGGGGATGACGTCAAGTCATCATGGCCCGCCCTGACCAGGGGCTACACGATGCTACTGTGGCGCATACAAAAGAGCGACCTCGCGAAACGGGTAATATCATAAAGTGCGTCGTAGTCGGATTGGAGTCTGCAACTCGGCTCCATGAAGTCAGGAATCGCCCCAGTAATCGTGGATCAGAATGCCACGGTGAATACGTTCCCGGAGCCTTGTACACACCGCCCGTCACACATGGGAGTGGAGTTTGCAAAAGTAATTGCTTAACCTTCAGGAGGCGCTTACGCTTTGTGATTCATGACGCTGGGGTGAAGTCGTAACAAGGTAACCGGAAGATAGAGCGACAGGCAAGTAGATTCGCACAAAGGTACCGACGCAACTTTCTTCGCTTTGTAATACGTAACCGCA
+
)+20+,/*/+'-+-'0/-/224,)-(+-/,+-.08129,+**25%39-,)($'&/'%%(/0)%-83513.,(,-4:00405263830:537(*,'*''),/++'$(+169/*,3,,.,'(/28+-/00,,+00171,04,)(+1(6.70-073*('$)'&$$-)%%'&+-(0132*/3//1408-:-,8112393-0//-+.*,11110-2$,&&'3/3*)+44/*)),2/101&*02&1/62*.346./8()'(.,,%'%$&)&&%,+&'()%,(.1231+)+**05684943/**(')&'***').+*('&)%%)21'.'&(**1+/,)011,)*++/663-4/-+,-)+-/0314587:0-5./92'+%%%%&&'&,(('),52*(+)'((,,)''&'%#$$&&-(&+,'&&%$$$%%$&'&)'%%.'249/,,+()(%*)')((*+.,/2+#'(''')*002.,'*,..30844-1.',*(.,+&'+*,/2-153(+&*0/2,---/1-'&%)%+,135649*&(&%.,*$+'*)'%&(..1657422/-/6/,/+,&)0)($$&%%#%%'*((,,2135563500296;3--.0753757-0-+++-('%$&'*.,4&&$$%*)'%*)))(()*,7,0%9)11//40013*5,:887640205.07;44322&(''($%+2178&((*++-105.0248-)%*2+.26:75/458+,-14)(+-)0-)*/&(),(()70251''-+*&%&&()')(.0./$('&)(.0212*0(/,+-/02224*/,+(()'',(*,//+*))*,.+--.+)323348:8/0+4,2980/'(*22;6)**%$(//,.'-2).)((&''%))0.&&$$'%&&&)+,.3364)%*$&)*,868670*(%'%,.*,''',/+,396,.26554556818)5+/1)'&'*,0'1'+*001(0//-,/1+5+**%2*0243,/''%'%*-6///:9,3232018/..(#*-/016;7,84719.+/2',/./2-..101/5:51:+,00'(),-2./*(()%,'(27-,'672+%(&%(&$&0(7,382:3%5*(*1-))(&&,'()(*+5558;7531/1'+/+(/++*.+*+5489:989(6+28758945/./+)(*+*++))573/+*%'&.+&"$%)+3)-'$)14-*1/0*'+).*'+)&$&,0-*$'.*.1/&,'(&$$%
@421ffd32-503d-4eba-9517-ed3c49330e0d ch=91 read=55530 start_time=2019-12-13T01:16:02Z barcode=BC01 runid=2c9cf7bc05858273f10e7d7ec552fc0bd742dc3e
CCGTTACCTTGTTACGACTTCACCCCAATCGCTGACCCTACCTTCGGCCGCTGCCTCCTTGCGGTTAGCTCACGGACTTCGGGTATTGCCAGCTCTCATGTGGTGTGACGGGCGGTGTGTACCAAGACCGGGAACGTATTCACCGCGACATTCTGATTCGCGATTACTAGTAACTCCAGCACTTCATGTAGGCGAGTTTCAGCCTACAATCGAACTGGGGTTGGTTTTAAAGTTTGGCTCCACCTCACGGTTATTGCATCTCTGCCTGCCAGCCATTGCTGGCAGTGTAATGATTTGACGTATCCCACCTTCTCTAGTTAACCCAGGCAGTCAGAGTCCTCAACTTAATGGTAGTAACTAACGACAAGGGTTGCGCTCGTTGCGGGACTTAACCAACATCTCACGACACGAGCTGGCGACAACCATGCACCACCTGTCACCTTGTCGAAGGGATTTCCTCGATTAAAATGAAATGCAGGGATGTCAAGTGTAGGTAAGGTTCTTCGCGTTGCTTCGAATTAAACCACATGCTCCGCTACTTGTGCAGGTCCCCGTCAATTCAGCACGAGTTTTAATCTTGCGACCGTACTCCTTGGCGGAATATAATGCGTTAGCGGCGGCGCACGGAAGTGTTGTTGAAACCCCCACACCTAGTATTCATCGTTTGCAGCGTGGACTACCAGAATTATCTAATCCCTGTTTGCCCCACGCTTTCGAGCCTCAGCGTCAGTTACAGTCCAGAGAGTCGCCTTCGCCACTTTGGTGTTCTTCCTAATCTCTACGCATTTCACCGCTACACTGGAATTCCACTCTCCTCTCCTGCACTCCTAGATAACCAGTTTGGAATGCAGCACCCAAGCTGAGCCCGGGTATTTCACATCACTTAATCATCCGCCTACGCTCCTTTACGCCCAGTAAATCCGGCACCATACCTACGTATTACGGCTGCTGGCACGTAGTTAGCCGTGGCTTCATCATAAGGTACCGTCATTATCTTCTTTAAAGACAGGCTTTACGATCCGAAAACCTTCATCACTCACGCGGCGTTGCTGCATCAGGTTTTACTGTACCAATATTCCCCTGCTGCCTCCGTAGGAG
+
17,-7-0317.09*11478;93211+0,65('*,,1;+++31475-5363:987758125/01:53/.-,)(*21/**+'*-,/+./.12'%)(*()$%%',00/-.--&6816;651..,-/01/121/3*///,/01<9681+/18878;54412+0()-//9/445-/..,--)(%(#))6.6889752545*7<.,13180-..5,2-05-,)((')+*++8<4.:.+4/(-/-.47+.80,(*)'0.-23--./-*)'&$$((/++,7-/4/*('%$##$$$%(()+'/:,..-)+',.84,.2144(*(%+*03//93,-76'-,((,,-23/4,5*(,,-00130../.2,-.103256:)744;-0/114428011;8706/2,)%*),,,,0-')-,302.,,321+0/-3867;2.,&*2/-40280--0/02004./..-'&15.0*+-&.*3-:731+--+(('&'0.3113322&5+.4142/+.00;88;:57628,//80)'2+24<58:-..,//07<781*).(*)**$00.1)*&%)++75<7,--')*//9<<.786-6/&)1139'5*+,18..3-+9:42/%'*0,/307-++.1/,*/,&)'*)($$*-*/,).3-.761744*&*,.51+,-+.31.564-72(*%13349764477;4-'&.)-.387:097))7-;2+09:.*($'899/689:::;/,0009887<44/-/2)*+10.0330870<1113,))'(.3406:8971')08434763546-2:-+,80028271))%%)*/9051345412///33631+0-1('$'./277;061:4389:8364),))'&/,.3.+%.(.*+6820.93./3358,-1*0*)+397-/6:5/2,/167+77/-,,*)')-/57,5/**&#$-$%'(2/35)0.2))*(,,,*)*+.+&,.44,5+&)-1-2-/-,/+&+-,+(&)(++/9+-*((7+44/3*'&$(/*./0,,))+1.*-,+14(%,,,,*-',,./8233/('$&%,(.-722033556,-0//)%&),,1//+**+.00474*)*,/015/79+,,72-.
@4cfc001b-01e6-4087-adc5-dc1855894065 ch=87 read=71901 start_time=2019-12-13T01:15:59Z barcode=BC01 runid=2c9cf7bc05858273f10e7d7ec552fc0bd742dc3e
CTCCTGCAGGAGGCAGCAGTGGGGAATATTGCACAATGGGAAACCCTGATGCAGCAACGCCGCGTGAGTGATGAAGGTTTTCGGATCGTAAAGCTCTGTCTTTGGGAAGATAATGACGGTACCCAAGGAGGAAGCCACGGCTAACTACGTGCCAGCAGCCGCGGGTAATACGTAGGTGGCGGCGTTATCCAGATTTACTGGGCGTAAAGGGGCGTAGGCGGATGATTAAGTGGGATGTGAAATACCCAGCGGGCTCAACTTGGGTGCTGGAAATTTCCAAACTGGTTATCACAGAGTGCAGGGGAGAGGAGAGTGGAATTCCTAGTGTAGCGGTGAAATGCGTAGAGATTAGGAAGAACACCAGTGGCAGAGGCGACTCTCTGGACTGTAACTGACGCTGAGGCTCGAAAGCGTGAGAGCAAACAAGTTAAGATACCCTGGTAGTCCACGCCGTAAACGATACTACTAGGTGTAGAGTTTCCAACACCTCCGTGCCGCCGCTAGCGCATTAAAAGTATTCCGCCTACCTGGGAATGCAGTCGCAAGATTAAACTCAAAGAGATTGACGGGGACCCGCACAAGTAGCGGAGCATGGTTTTAATTCGAAGCAACGCGAAGAACCACCTACACCGACATCCCGCTTGCATTACTCTTAATCCGAGGAAATCCCTTCGGGACAAGGTGACAGGTGGTGCATGGTTGTGGAAATCAGCTCGTGTCATTGAGATGTTGGGTTAAGTCCACAACGAGCGCAACCCTTGTCGTTAGTTACTACCATTAAGTTGAGGACTCTGGCAGAGACTGCCTGGGTTAACCCAGGAGGAAGGTGGGGATGACGTCAAATCATCATGCCCATATGTGTAGGGCTACACGTGCTACAATGGCTGGTACAGAGAGATGCAATGCCGCGAGGGTGGGGCCCAAACTTAAAAACCAGTCTCGGATTCGGATTGTAGGCTGGAAACTCGCCTACATGAGCTGGAGTTACTAGTAATCCCGCGAATCAGAATGTCGCGAGTAGATACGTTCCAGGTCTTGTACACCGCCCGTCACACCATGAGAGTTAGCAATACCGAAGTCCGTATGAGCTAACCGCAAGGAGGCAGCGGCCGAGTAGGGTCAGCGGTGATTGGGGTGAAGTCGTAACAAGGTAACCGGAAGATGGGGCGACAGGCAAGTAGGTTAACACAAAGACACCGACAACTTTCTTCTTTCAGCAATACGTAACGCG
+
,.7-*%&%0-(-20/2403957.'*()/22-+)+.45/2,).,.;/014:871+004523+(&(2*))*).///205-6/0..95886597*&--451747;9162*,+-,122013+8807(%&+..+0,*1+2.*(-((*-))%'+)),08444158823*++,.4-,+,,+1/,2,*+0/1-:/..&&*&11.-/1:9524354+,52/-03369./6.280702+-.3;;:920+.2.,%1,*$&%(,4/7:2.-..0:30,-,+*)**(14../86-10-.,++.$%)0/124816.+,,-*/+'(%)/.+0)1)6+,,46/)(+),2.33881/022,**((4,.603/,*3.135-.,,,++,-/-,()+.-,(.05134356/--.-30142/14379&((***-+(%(%'33;-73*+-./.-.0559.,077321540113:689;7,+,,+,)*,-0134572/+-+4,3'0(64493582524/)3/00.-&'(*(6.10.($%$*),5/36-%%##%+(('($0+226$'&*'&&'(*%*,148,)&(*2/002,59705;5()(+*(&*),,//*,((*-*6:;,795:3$(*'*62313()-&(*+)&----+'+**)36,:7+%)-,-0-2-(*+).,/-50'''*((/+(/<5+1.&,02556*5*--4*3++5070019*-1/*-%(*'&(((()+047558-0.-.06813/16-3044/110%0125-**,.32659./.-.952;3.10..458889<92*0)*&1,5554+(*(&((+.0236:88;.2*+%,)$%0/.01/2.5.'-87.3577244386/116755'/,(%&()),/-36779771)*,--30142<66:9983112/--*()(**+0//-:610.))*)-*(.*--(08:/2019;:-38878741&5%8-8(3%5,44469983%/.).,'(.72.+('%&(+.00)+-2.33,',*+,3/-(*..8362/073.25/5)%'))*1-,-.0/4(&074381018778864;-041-,+,2293-,&(34*(&&'*(1)%'/),3/&.'),-).11939-111,2,363346/8/,)&))*.2.+,2150410,1/+795/)++(,61420),+.12698;,2-)*.244)(&%%'235-1-,-(,5/8...//093/..,,++++/,*49*),*'())***02;3011)+''#$%
@70389c00-ff83-413c-8a80-8d770235e169 ch=106 read=66106 start_time=2019-12-13T01:15:51Z barcode=BC01 runid=2c9cf7bc05858273f10e7d7ec552fc0bd742dc3e
CCGGTTACTTGTTACGACTTCACCCCAGCCGCCAGATCACAAAGTGGTAGCGCCACTCCCGAAGGTTAAGCTACCTACTTCTTTTTGCAACCCACTCCCATGGTGTGACGGGCGGTGTGTACAGGCCCGGGAACGTATTCACCGTAGCATTCTGATCCACGATTACTAGCGATTCCGACTTCATGGGTCAGGTTACTTGAACTCAATCCAGACGACGCACTTTATGAGGTCCGCTTGCTCTCGAGGAGTCGCTTCTCTTTGTATGCCATTTGTAGCGCGTGTGTAGCCCTGGTCGTAGGGGCTGGCGATGACTGGCGATAATACACCTTCCTCAGTTTACTGGCAGTCTCCTTTGAGTTCCGGCCGGACCGCTGGCAACAAAGGATAAGGGTTGCGCTCGTTGCGGGACTTGACAACATTCACAACACGAGCTGACGACAGCCATGCAGCACCTGTCACGGTTTGAAGGCACATTCTCATCTCTAGAAAACTTCCGTGGATGTCAAGACCAGGTAAAGGTTCTTCGCGTTGCATCGAATTAAAACCACGCTTAGCACCGCTTGTGCGGGCCCCGTCAATTCATTTTGAGTTTAACCCTTGCGGCCGTACTCCCCAGGCGGTCGGCTTAACGCGTTAACTCCGGAAGCCACGCCTCAAGGGCACAACCTCAAGTCGACATCGTTTACGGCGTGGACTACCAGAATTATCCTAATCTGTTTGCTCCCCACCGCACCTGAGCGTCAGTCTTCGTCCAGGGGCCGCCTTCGCCACCGGTATTCATCAGATCTCTACGCATTTCGCTACACCTGGAATTCTACCCCCCCTCTACGGACTCAAGCCTGCCAGTATCAGATGCAGTTCCCAGGTTGAGCCAGGGGTTTACATCTGACTTAACAAACCGCCGCCGTGCGCTTTTACGCCCAGTGAATTCCGTTAACGCTTGCGCCCTCCATTACCGCGGCTGCTGGCACGAGTTAGCCAGTGCTTCTTCTGCGGGTAACGTCAATGAGCAAAGGTAATGCTTTTCTCCCTTCCCTCCCCGCTGAAAGTGCTTTACAGCCAGAGGCCTTCTTCATACACGCGGCATGGCTGCATCAGGCTTGCGCCATTGCTAATGTTCCACTGCCTCCCGTAGGAG
+
6557/+'()*&15),0*4531,-030+./2&&'*+6/.../9201161/'(*-0&((2/**06+1*215-0/.230-25;78;;8*'32/4:0)-+18,+443*)&&(53:853754+(()'+,/-41)39655)+*1+++65--&.003:4////1+(,/.2/,-,,,--26;1*+)*.0,$&&-)()%(*.3%'%&(-:7982:02/')$&'(20/,--.)),03150++((*)#*/0+)(%)'')*2.127280560--,.+,)(02)+-+..).(**+&%''+3+)-795-*&+,-(%%'&')+-+)''%%%&'**,*(**/5/403),,+/8**20241/13102309/-+.-,,('(7*;;8::9::39/0)068)858.1(/-/2;44.,7-,6402/;52/1*(%(-/-06:)*1/3401+(1.1//..).2,3756282/846:5-10(*(&$%$',3(3-(334;4/235444/'&.-14+-568754910000--/007240273(..((+,377871:0109:)(0-0.::-77*($%$%(%++--*,1,..-/4501:3))//497;82,46///3.:/3003(.,,*).9/+/**,033-&+)*&8783&-.,4,/,,+-.1*)(0+/+--'.1--*./05)'06/.+.3968./13/22/).))-95:9())/,/18;487788/-))1/..3()594:105;))-.289.'**%'+/6332773632334695-2.)*-0-,-63/6/7155:245341.)-)%+0().333455423-4;2-)+,/0-2;8914141354604;90**,-&0+0+48997-05,+-,$++,34003434498<041*,-7-*&&)'%')*'-+&$((345330./12/166780//&)+/060/,0/0+)-+23+)&'%**(500)*-,*&$'))()$+.-,/-)+))/--,,0.157254203*$+,+**5,%+))*.</;<987.&+,+/67577.-)*',327(//,+&-$&(),*,-29+5299//.94,,44))2/(.&(..)),-%/($'+-/-+'*,.5/*+-+'**+)-/45586,,+++5'7625913166%&)%&+-//'2-')%(&%)*',2+,907+-&
@4a529da2-40cd-4f38-a51c-92cd684dce4d ch=80 read=67849 start_time=2019-12-13T01:16:11Z barcode=BC01 runid=2c9cf7bc05858273f10e7d7ec552fc0bd742dc3e
CTCCTACGGGAGGCAGCAGTAGGAATTTTTTCGGCAATGGGGAAACCCTGACCGACAACGCCGCGTGAAGAAGGTTTTCGGATTGTAAACTTCTGTTATAAAGGGAAAGAGCGGCGGCTACGGAAATGGTAGCCAGTGACGATACTTTATTAAGCCACGGCTAACTACGTGCCAGCAGCCGCGGTAATACGTAGGTGGCAAGCGTATCCAGATTATTGGGCGTAAAGAGGCGGCAGCAAGGGTCTGTGGTGAAAGCCTGAAGCAACTTCAGTAAGCCATAGAAACCAGGCAGCTAGAGTGCAGGAGGATCATTGAATTCCATGTGTAGCGGTGAAATGCGTAGATATATGGAGGAACACCAGTGGCGAAGGCGACGATCTGGCCTGCAACTGACGCTCAGTCCAGCGTGGGGAGCAAATAGGATTAGATACCCTAGTAGTCCACGCCGTAAACGATGAGTACTAAGTGTTGGATGTCAAAAGTTCAGTGCTGCAGTTACCAATGAAAGTACTCCGCCTGGTGAAGTACACGTTCGCAAGGAGGAAACTCGAAAGGAATTGACGGGGGCCCGCACAAGCGGTGGAGCATGTGGTTTTAATTCAAGCAACGCGAAAGAACGCCTGGAGTCTTGACATACTCGCAAAGGCTCCAGAGATGGAGAGATAGCTATATGAGATACAGGTGGTGCATAGTTTGTCGTCAGCTCGTGTCGTGAGATGTTAGGTTAAAGTCCGCAACAGAGCGCAACCCTTATCATTGGTTACCATCATTAAGTTGGGGACTCTGCTTGAGACTGCCAGTGACAAGCTGGAGGAAGGCGGGGATACGTCAAATCATCATACCCCTTATGACCTGGAGCTACACACGTGCTACAATGGATGGTGCAGAGGAAGCGAAGAAAGCCGCGAGGTGAAGCAAAACCCATAAAACCATTCTCAGTTCGGATTGTAGTCTGCAGCTCATTTTATGAAGTTGGAATCGCTAGTAATCGCGAATCAGCATGTCGCGGTGAATACGTTCTCGGGCCTTGTACACACCGCCCGTCACACCACGAGAGTTGATGTACCCGAAGCCGGTGGCCTAACCGCAAGGGAAAGGCTGTCTAAGGTGGGGATTGATGATTGGGGGTGAAGTCGTAACAAAGGTAACCGGAAGATAGAGCGACAAGTAAGAGTTAACACAAGGAACACCGACAACTTTCTTCCCAGCGCCAGCAATACGTAAAAAGA
+
-/12115196*-2/-//(323,.*1/8;9<,88:-1,+220)',)5:+-/651,.+-%+')+&((*,03,()(+);952'/&4)./2:42494805/.*9/'.-),.*'*./'2/.76431,++4--9:/..61&'()+)&&'()+1*)3//)&(+/2.6,++/,1/12458;86821))&'%-)*'('++/0230/6.36.0163.7+$*)/),8-98730+10'&%()2.2/'#'()+14.0042,.,+,2..196+,(''&&'.-6,0099+8:55/,.6619/8;700--+(*,-333/,'--.0-&2&)(.+32:.-++--%.//8000:501297999965036.+1--93339455780./.(,*08/.../8:88:7778./..-+((),)+*0)(&&$)%(+**-/;;<4336,6+++8785;'(*)*-041-%().:58.98**)*,,./,,1602343;495:783504)&)05*+-,++*-&..-$*++0,%('+%)(+/68624,('').)&)*)%+,098--+(*('&&&'(-.2%*-*'(..03213-/87+14(')-.8;886:67,)**&5*,.04<;.387.-'*&')*+,2)+5+((3*''&&%)%&)).1/,-'&$&','(082,5-,1+-()*.98-))*+0-10.+,--/-..4779/6..9:5779:74961/42115/00/0)'-+0)+,./78568'/.-*07,*/1/*/1.5)(*+-/6:886*&))+3-12(().*/3./0.:07,3-6*4742564/&%&%'(,34357:/4535571*+*0+,.'*,,20'-551%$&(+43:633274230/61*+1,,),-7++.%$)+++*)')**//1035;9988:::::7+2)*.*0(,$%,$()().3673-/-,-05(/+8:72:8./1:<84898:6554790:(7(6,,,*/2333((%&'0''))%&*-.4.,7,4,816014/./-,/.**(*:81/),+0010,/)0---7.4758:3153341,.-(,0223353143,011'+).0),,)(&)6**))#%&*()+-1./64:-2)3)+0//+(+/'0/(0-$(*./763+1,*(1)31/)*8/243,7,682-'---6...379:/00++4-1:181/00-11.)),-,)((,*,/+(&*-81813+5-('/(+681.*,/1-098/3.0('&++%1--,./8102'&-*'*($%
@52b3ce89-c253-405b-8c70-82985f9c9b01 ch=147 read=48901 start_time=2019-12-13T01:16:10Z barcode=BC01 runid=2c9cf7bc05858273f10e7d7ec552fc0bd742dc3e
CTCCTACAGGAGGCAGCAGTGGGAATATTGCACAATGGGCGCAAGCCTGATGCAGCCATGCCGCGTGTATGAAGAGCCTTCCAGGTTGTAAAAGTACTTTCAGCGGGGAGGAAGGGGTAAAGTTAATACCTTTGCTCATTGACGTTACCCGCAGAGAAGAAACACCGGCTAACTCCGTGCCAGCAGCCACATGATACGGAAGTGCAAGCGTTAATCAGGTGCAGGCATGCAAAGCGCGCAGGCATTAAGTCAGATGTGAAATCCCGGGCTCAACCGCAGAGACTGCATCTGATGCTGGCAAGCTTGAGTCTCGTAGAGGGTAGAATTCCAGGGTGTAGCGGTGAAATGCGTAGAGATCTGGAGGAATACCGGTGGCGAAGGCGGCCCCTGGACGGGCTGACGCTCAGGTGCAGCGTGGGAGCAAACAGGGGATTAGATACCTGGTAGTCCACGCCGTAAACGATGTCGACGGAGGTTGTGCCCTTGAGGCGTGGCTTCCGGAGCTAACGCGTTAAGTCGACCGCCTGGGGAGTGAGCCACCAGGTTAAAACTCAAATGAATTGACGGGGCCCGCCTGGCAGTGGAGCGTAATGGTTTAATTCGATGCAACGCGAAGAACCTTACCTGGTCTTGACATCCACGGAAGTTTTCAGGAGATGAAGAATGTGCCTTCCCGGGAACCGTGGGACAGGTGCTGCATGGCTGTCGTCAGCTCGTGTTGTGAAATGTTGGGTTAAGTCCGCAGCAGGCGCAGCCCTTATCTGTTGCCAGCGGTCCGGCCGGGAACTCAAGGGAGACTGCCGGTGATAAACTGGAGGAAGGTGGGGATGACGTCAAGTCATCATGGCCCGCCACGACCGGGGCTACACGTGCTACAATGGCGCATACAAAGAGAAGCGACCTCGCGAAACAAGCGGACCTCATAAAGTGCGTCATGGTCGGATGGAGTCTGCAACTCGACTCCATGAAGTCGGAATCGCTAGTAATCGTGGATGAGATGCCACGGTGAATACGTTCGGGCCTTGTACACACCGCCCGTCACACCATGGGGAGTGGGTTGCAAAGGCTGGTGGCAACCTTCGGGAGAGCGCTTACCACTTTGTGATTCATGGCTGGGGTGAAGTCGTAACAAAATTGCCGGAAAGATAGAGGCGACAGGCAAGTAGAGTTGGCACAAAGACACCGACAGCGGCA
+
-.221.4&6.+1--14323764-))),-4.,**1*)-+'''*/808<4///,+)$&*.228:461221,542+*()28535&$(+09)+0:7-*5/*.2+,)**+4:0),3/,/9.)+,8422506/01:/;7./5420:001070-472.00-+'*)%()'&23.)+*+1/11130299901-*,3,#&$%%%&$'('.'(+7799784.5/6/41./2//&22/%.%%.0333,/(+*.54'*-1,457477710/1:7.5'+,2775.,'+'(*-,'&,//-.-.;5000'/345641))((*)/011514..)018*-.*3+//('3+*'(),22.9/-.73,,-10,,,,-266;6/15,4129867,)*()/,+0+&(931,+,3,,))(),..15346-1600,'+*-21:/*+,3:0703())'--/,/112:,-+,,/62+,.37;:::8.+*(**1030/.32355:56075'&,,*180568989:0,+/%,-41900/0-6,((00378;9::0/66+$&%&(%-0$'&&(-,5+35.++0/:71/+//0//1&085/5)%(''+-0&69870/0(.%''+*489376;8324340//-.4270370---()&('1/1/:101781'),0.'*)*3:2015++/75.1')*/,/567:727*)3:9.629793&-.1/68:99:8767/;1119:775)++.37961:0///,3+*13+2+4,-&&'*2.00&3%*.(+6.&*7*)+,..31386872.3.224034160,/(&+32)('*-%))/6770)..+,.'*--142/2.16-4/.9:0475466763+),-.;8..)%'))&,.&'*00/).401(%(&(,/48-,..'.,20.1034954'&(%'%'((..2120710.2046-..698345++0:-/,-...3).**)*+6.2+&')+568756334)())-,*+070/06'-+..2252/,--/-,-226+,*+&+0**+%++0/33;4%2/357*5661--%'()*.-1757:54561124:052-4)&')+:698,7-.**%#%&'*(-,*+,.-46,;0++%%'')(((-1),1.))+,76;4,*,).0/00,(,*0--+&%%+)/0,**.,/21:19*,,,.'%*,+1.6*152*'')+''**3%%%')+71+)./0.+*-'&*%$'&
@eed14e3d-c0b1-4403-ae19-6433e8628b2d ch=104 read=85381 start_time=2019-12-13T01:16:10Z barcode=BC01 runid=2c9cf7bc05858273f10e7d7ec552fc0bd742dc3e
CCGGATTGCCTTGTTGCGACTTCACCCCAGTCATGAATCACGAAGTGGTAAGCGCTCTCCCGAAGGTTAAGCTACCTGCGCTGGCACGCAACCCACTCCCATGGGTGTGACGGGCGGTGTGTACAAGGCCCGGGAACGTATTCACCGTGGCATTCCTGATCCACGTTACTAGCGATTCCGACTTCATGGAGTCGAGTTGCAGACTCAATCCGGACTACGACGCACTTTATGAGGTCCGCTTGCTCTCGCGAGGTCGCTTCTCTTTGTATGCGCCATTGTAGCGCAGTGTGTAGCCCTGGTCGTAGGGGCCATGATGACTTGACGTCATCCCACCTTCCTCCAGTTTAGCATCATAGCGGTCTCCTTTGAGTTCCCAGCCGGACCGCTGGCAACAAAGGACTGGGAGTTTGCTCGTTGCGGGACTTAACCCAACATTTCACAACACGAGCTGACGGCAGCCATTACAGCACCACCTGTCTCACGGTTCCCGAGCACGATATCATCTCTGAAAACTTCCGTGGATGTCAAGACCAGGTAAGGTTCTTCGCGTTGCATCAATTAAACCACATGCTCCACCGCTTGTGCGGGCCCATCAATTCATTTGAGTTTTAACCTTGCGGCCGTACTCCCCAGGCGGTCGACTTAACGCGTTAGCTCCGGAAGCCCACGCCTCAGGGCACAACCTCAAGTCGACATCGTTTACGGCGTGGACTACCAGGGTATCTAATCCTGTTTTGCTCCCCACGCTTCGCACCTGAGCGTCAGTCTTCGTCAGGGCCGCCTTCGCCACCGGTATTCTCCAGATCTCTACGCATTTCACCGCTGCACCTGGAATTCTGCCCCCCCACTCTACGAGACTCAAGCTTGCCGGTATCCAGATGCAGTTCCCCAGGTTGGGCCGGGGATTTTCATCTGACTTAACCGACCGCCTGCGTGCGCCTTACGCCCAGTAATTCCGATTAACGCTTGCACCCTCCGTATTACCGCGGCTGCTGGCGCAGGTTAGCCAGTGCTTCTTCTGCGGGTAACGTCAATGAGCAAGGTGTGCTTCTCCTTCCTCCCGCTTAAGAAGTACTTTGGCGAAGGCCTTCTTCATACACACTTGGCATGGCTGCATCAGGCTTGCGCCCATTGTGCAATATTCCCCACTGCTGCTCCCGTAGGG
+
6-,-%7*%181:/1*&)*$124/-399.//34)*((551*0+*()),/.5.)*&++2/3-,*.0/01431+/0057,)*((4$('&))+,%0.(%++69--66;,+,8445043,,.(+,/0*267**05-+57644,,+,2./1;7;5;5457;.13:82,&%%&1'()*),./693,,+0363%++*()**(%)1724+3*1**(*).*1//,4''13540--3.*&+%&**)-)'(.2-01011/00-)..2*,-2/50460'&*+-445;./5,,).-(+#'*,03.02096)*641%)%'04:48332240..-6/01337:.4:2+/129,1...//2;8*('%&)0+**')(*+3.*),+,,.3713*$*/*2224847415002.47'2,1*))0+'*53)&(+)*6---5<:10/-/+3-,+*,/*81+,0.*/-/,,,',.001(,++9,*8*&,*,--.,$()/05826,.2;9;1)'((.+%''(+',--/002131784.275:03;;864//-6.734449-6///4<99<:33.1++,557+3,5.<79:./02011-0-.-*,2,)1,,,23+1*%&*,/4:946;5.--0;;3-7.7-8/,-,80+-.0-287.2177(420100.2.4++-+0+/(,-/2(-&+&+-().--//0&(2-,-/6556682,,.014522471<1&-)0/236:131)+'%1.)*),*%.+03333558+',-716.(,,-/0//.*/403+,/21.-../5;7157,*476:66:1;2../*1-/.-.5--(,&'*887777476827<6002502.*--261/+/+1000%/+-/21.#)(+++-/%*)68722%*'++32)/0004')*./-/(5663,-'',*.,.3-5+)0-,&//,-,,/2.//002341**./0,.+$$&&(42),')&#(((+(&%'*/7935,+-4.540032/0119..0/0465911/+(+(().344-'$&#((+**&'$$&'&).,+3<989959+*687573230,+5159+32/.**.+$&+30886.49-%%&$''&+**.,/177-.+''&)&)*,0/4540//,*)$%&&++12*:*)'+,-14/341.6,.+13)%*/*-.-2...5.546-$&'(4522-58+(4-,(%
@79839ba9-3546-477d-a09f-abc3e968de4c ch=76 read=50510 start_time=2019-12-13T01:16:07Z barcode=BC01 runid=2c9cf7bc05858273f10e7d7ec552fc0bd742dc3e
CGGTTACCTTGTTGCAGCTTCACCCCAATCGCTGACCCTACCTTCGGCCGCTGCCTCCTTTGCGGTGGCTCACGGACTTATTGCCAACTCTCATGGTGTGACGGGCGGTGTGTACAAGACCAGGAACGTACTCACCGTTACGATTCGCGATTACTAGTAACTCAGCTTCGTAGGCGGTTTCAGCCTACAAATCCGAACTGGACTGGTTTTAGAGTTTGGCTCCACCTCACGGTATTGCATCTCTCTGTACCGTGATGACAGCACGTGTGTAGCCCTACACATATGAGGGGCATGATGGTTGACGTCATCCCCACCTTCCTCCTGAATTTAACCCAGGCAGTCTCGCTAAGTCCTCAACTTAATGGTAGTAACTAACGACAAGGGTTGCGCGTTGCGGGACTTAACCAACATCACGACACGAGCTGGCGACAGCCATGCACCACCTGTCACCTTGTCCCCGAGGGGATTTCACTCGATTAGAGTAATGCAAAGGGATGGTCTTAGGTAAGGTTCTTCGCGTTGCTTCAGATTAAACCACATATCGCTACTTGTGCGGGTCTCCGTCAATTCCTTTGAGTTTTAATCTTTGCGACCGTACTCCCCCAGACGGAATACTTAATGCGTTAGCGGCGGCGCAGGAAGTGTTGAAACCCCACCTAGTATTCATCGTTTACGGCGTGGACTACCAGGGTATCTAATCTGTTTGCTCCCCACGCTTTCGAGCCACCTCAGCGTCAGTTACAGTCCAGAGAGTCGCCTTCGCCACTGGTGTTCTTCCTAATCTCCTGCGCATTTCACCGCTACACTGGAATTCCACTCTCCTCTCCTGCACTCTAGATAACCAGTTTTGGAATGCAGCACCCAAAGTTGAGCCCGAATTGTTCATCCCGCTTAATCATCCGCCTACGCTCCCTTTACGCCCAGTAAATCCGGATAACTTTGCTCGCCACCTGCGTATTACCGCGGCTGGCACGTAGTTAACCGTGGCTTCCTCCTTGGGTACCGTGTTATCTTCCCCAGAACCAGGCTTTGATCGAAAACCTTCATCACTCACGCGGCGTTGCTGCATCAGGGTTTTCCCCATTGCGCCAATATTCCCCACTGCTGCCTCCGTAGGAG
+
/*0.025252.00*)&()/50.--)()9-0063315:2//2;9;*0(1*01/,-**/+'-+00202(&&)+125:5-/0.-7-.634/.-'*()*8875546'50.04*++--.%16-118,.-(00')&**-)(&$%%'(.05;534773<222755/(*(-,-38:-&+)*87*1-:4--046/,+'*((,&&.**,,,/005818<2(&()/2*,,011:7898.'--42.2.-.++*+),*.04-6*(%%$'$#$$*($&((*,*'%,17-+*/+1%%&"%&*36902211001230148778:89:**778<97332/-*)),'*$*$&(0843677686564,*..3+/+7205-6.0860/01:7569520306)/--8-.--,-600.9741..-+*(.(+'('&(,14-41.2/,-)*('+*).820$-&*938777795351711-5:0+)12.+')40/%''*.,0(&%*()-420.-41*15-2012'-**,10/..31:76;855020'-176**-1-;:6450,-1'(+.5644/8-0.6)57454673355834310;0./54761-7/,19,(+01./)+*+.28:6('$'*/227.,+-,/2./0-,5..050-*+)&$$+('(*-,6-())%.2,,&,1***.12;87891751)**73338:/0//570+/)0.4445466554<6123368.*...0850120-+'++.//120777/:...658-*(')*(/0110,.-+18;676614.1843:10++40/.)&%$&+-11;61-143785412.--..011,*,--./,/345:662))*+30.331.333499:+6321/..,..-./.(41//8121//'&'$-&&1,)()+0-$')',2.114:914;63787088)/75,0-42-())-/4+/*4/5-.'&',)&),-.3/.6-*'*%&)*.,4;73130001-'+),+.2,,$-+.+)'))++-,.%%#'/0.,.///%+5148:0931(&'-*2-+*'-.60++,5-/79/212220-+&('-,211-3,-,7.-,--029.-51)369-79:,-9+*)(+-80..-224.)+,/1451835:,.66)+&
@60213a81-8656-4ad1-beb1-a201db8ef99d ch=188 read=77900 start_time=2019-12-13T01:16:16Z barcode=BC01 runid=2c9cf7bc05858273f10e7d7ec552fc0bd742dc3e
CTCCTGGGGAGGCAGCAGTGGGAATATTGCACAATGGGCGCAAGCCTGATGCAACCATGCCCGTGTATAGAAGAAGGCCAGCTGGGTTATAAAAGTACTTTCAGCAGGAGGAAGGGAGTAAAGTTATCCTTTGCTCATTGACGTTGCCGCAGAAGAAGCACCGGCTAACTCCGTGCCAGCAGCCGCGGTAATACACGGAGGTGCAAGCGTTAATCGGAATTACTGGGCGTAAAGCACGGGCGGTTTTGTTAAGTCAGATCTTAAATCCCCAGGCTCAACCTGCAGGAACTGCATCTGTTACTGCTTAAACGAGTCTCGTAGAGGGGGTAGAATTCCAGGTGTAGCGGTGAAATGCGTAAGTCTGGAGGAATACCGGTGGCGAAGGCGGCCCCTGGACGAAGACTGACGCTCAGGTGCGAAAGCGTGGGGAGCAAACAGGATTAGATACCCTGGTAGTGCGTAAACGATGTCAGCACAGGTTGTGCCCCGCTTGAGGCGTGGCTTCCGGAGCTAACGCGTTAAGTCGACCGCCTGGGAGAGTACGGCGCAAAATTTAAAACTCAAATGGATTAGGCGGGGGCCCGCACAAGCGGTAGACATGTGGTTTAATTCGATGCAACGCGAAGGAACCTTACCTGGTCTTGACATCCACGGAAGTTCAGAGATGAGAATGTGCCTTCGGGAACCGTGAGACAGGTGCTGCATGGCTGTCGTCAGCTCGTGTTGTGAAATGTTAGGTTTAAGTCCGCAGCGAGCACAGCCCTTATCCTTTGTTGCCAGCAGGTCGGCCCGGGAACTCAAAGGAGACTGCCAGTGATGGCTGGAGGAAAATTAAGGGATGACGTCAAGTCATCATGGCCCTTACGACCAGGGCCACACGATGCTACAATGGCGCATACAAAGAGAAGCGACCTCGCGAGAACAGCGGACCTCGCAGGTACGTCGTAGTCAGTTGGAGTCTGCAACTCGACTCCATGAAGTCGGAAGTCGCTAGTAATCGTGGATCAGAATGCCACGGTGAATACGTTCCCGGGCCTTGTACACACCGCCCGTCACACCATGGGAGTGGGTTGCAAAAGAAGTAGGTGAAAACCTTCAACCTTCGGGAGGCGCTTACCGCTTTGCTGATTCATGACTGGGGTGAAGTCGTAACAAGTAACCGG
+
/,5(%&+1()/,/.00/096;7/-+)0)**-,6./0874126:*4745540,-'*)/,)1,'(+,..,'(.,&)')*04541/.0/--%+.56+),,-0:4-**&&/)%*++.'1,')*+:4.0.''%$$$$'/-,%(*)(,+.+$24-0.-2.--1*+),0.30/+3,+-:28490..-,/81*-*2,,&&&''-00+/(()*(%)*)3+7+24'/**0.0312/+*()(*($&#&')-/,(657()2232029))+2+)*+./*//*(&0941:*7/70.(&+0/20+++++12&--$$+)*/,/4.-*&)+.,/223,'-123+--'-,-//)(77520./025..*2/.,)(%''&&*,6-+2,3954685:615.,*)**'(,)00.+5799040/+,..--,--/%(,++,++.,))0/-47*)/00<48)54+9,,-76647(,485(''%&%+,7/0,''%)*&''%$&*+*0.-171/**($#'$0+,131:3314&5),.,55.....06351677719/04..2*(''')-+)'%$-$%()'.,146313998.**'+,.&)&-&/5:4*4--0.30+/+0,,%2+-*.*)*/.9*356:00-.*.1021-*0+%$&$%(*0,151/1444844594;/()**),*-2*/,+,-*,-,53/**,14799.:81:9;87-&)(&%**+.0654464822256578+1244/0&0/%'()13,-09.2.88)..*/10,/1-7*),,),**552,4--/..6302;4382'0#*.21(.,0(+4-,-2371-)+)(**11)4-./,*('%$()30)-(*,&'*&'%,3,7766665425+089;934..46)&+(**(0***(*)(%'&''((&&&&--6.,1+')**+889.))'*+()2//3243.-)&'%)-%-.50-//.$,$,*),7588495968'+'6-6.//.)'*-(++/&(,756,/)+**+7&,)(%),..,''*.51249:95221.-1/.43,.,5656;908.184')-3560./+-+,)*(,123:7.--,--28)1)4.+(*(-+04,/-56,'*-*+/.0/$,))(**%$%((/3397.:*(07/3242/40*,.)&%%%))*-63/.*..'*&%,().,,/$+%')++)+398:17
@4f90c6b2-9235-4078-90e8-be74795ef403 ch=273 read=44905 start_time=2019-12-13T01:16:46Z barcode=BC01 runid=2c9cf7bc05858273f10e7d7ec552fc0bd742dc3e
CAGTTACGACTTCACACAGTCATGAATCACAAAGTGAAAGGTAGCCTTGAAAGGTTAAGCTACCTAAGCTTCTTTTGCAACCCACTCCCATGGTGTAGCGACGGGCGGTGTGTAGGCCAGGGCAATATTCACCGTGAATTTCTGATCCACGATTACTAGCGATTCCGACTTCCTTGAGTCGAGTTGCCGAACTCAATCCGGACTACGACGCACTTTATGAGGTGCGCTTGCTCTCGCGGAGTGCTTCTCTTTGTATGCGCCATTTAGCACGTGTGCTAGCCCTGGTCATGGGGCCATGATGACTGACGTCATCCCCACCTTCCCTCCAGTTTATCACTAGCAGTCTCCTTTGAGTTCCAGCCGGACCGCTGGCAACAAAGGATAAGGGTTGCCGCTCGTTGCGGGACTTAACTTAACATTTCACAGCGCAGGCTGACGACAGCCATGCAGCACCTGTCTCCACGGTTCCCGAGGCATTCTCATCTCTGAAAACTTCCGTGGATGTCAAGACCAGGTAAAGGTTCTTCGCGTTATCAGATTAAACCACATGCTCACCGCTTGTGCAGGCCCCATCGAATTCATTTTGAGTTTTAACCTTGCGGCCATGCTCTGAGCGGTCGACTTAACGCGTTAGCTCCGGAAGCCAACCACGCCTCGAGGGCACAACCTCCAAGTCGACATCGTTGCGGCGTGGACTACCAGGGTAGTAATCTGTTTGCTCCCCACGCTTTCGCACCTGAGCGTCAGTCTTCGTCCAGAGGGCCGCCTTCGCCACCGGTATTCCTCAGATCTCTACGCATTTCACCGCTACACCTGGAATTCTACCCCCCCCTCTACGAGACTCAAGCTTGCCAGTATGGATGCAGTTCCAGGTTGGGCCAGAGTTTCCTCTGACTTAACCGACCGCCTGCGTGCGTACGCCCAGTAATTCCGATTAACGCTTGCACCTCCTGTATTACCGCGGCTGCTGGCTGGAGTTAGCCGGTCTGCTTCTTCTGCGGGTAACGTCAATGAACAAAGGTATTAACTTTACTCCCCTTCCTCCCCGCTGAAAGTGCTTTACAACCCGGAGCCTTCTTCATACACGCGGCATGGCTGCATCAGGCTTGCGCCCATTGTGCAATATTCCCCACTGCTGCCTCCCGTAGGG
+
'(')&$$*,37/.)*%((*0.,/.-572,/.56*,*(++%(%%%&&%%)-9*-)*1'(),,,.2-+&#%)&&)*+)')+%.0/')'87,%1(20-'&&'+2-*.4*+*'+-0-(%$'&%-)%'$$+-.4//1:12+&&)0(*1137:,'(((2-++.&-)&)1*/)))./7/(-)&%200+-.3.'),'&23462<47*21-/-()111(.),/86120.))($(()1)()+,55.6*(')+-/21.0+22,'./03786.,++'%&'&3.('%%%&((-4*'/:83$'&(.0-3//,,+)&%&&(337880;66-+-24,/-+*3,,+9:1+32/-/&.-)-00-..,20*+.9/:+*,982;88500')1..(779(4+600,*.)*..+*+223319.+,44,%%$)%)+)/,.*-60...,..)-'&777622.*/,248563400.-/8164434'(--23710***,,.'(,4354311*),-6:83687:67:96877675125<346249*.,:<:8<:664+,*--)),.,3<;690012000.*.7.013/0/6%(&014,(*7.7.7/7/7;;+2-00;<3.6/-++'(*),*')%***'&%-..//.0.-.258556/.4/,.01(1+(/$&%*'2.3678765*(+-+(,+/144*4)2(()),,/0200+4'2.63348:4.///7/01*-+0-0740()060(+,/650).+,,971-0059./1398:;67886:76.;,,0&-*(/.%)*(,448;.3*1,/05;9535++/3367++.5765<93259433/0/3857/8,2/,,).141510,.2679+&/-/47,4,,/,,6+)+**(&)+225+25.6'%4*4)')6/8(,%+(8+2-**))('&%-'(((+'(%)/+-1./)$$#%',)'%(*,.16:03/01819.,*(&&'(1-,-(+,6032/4;2212168961,'#',$%*'*+3400-&(&,/619<9998+++0044013262231874(,(-*..3,)))(%*)762,37744.93,+776193++&+14/,+0.470/-),-52824;877..&,*+++*$'''(),-./2'))))+.012:2)-/)-,-400015/771)00--.,-5*79**724/.
@b1467cc1-e25c-43d1-be34-9cfe4a458dfc ch=141 read=42852 start_time=2019-12-13T01:16:45Z barcode=BC01 runid=2c9cf7bc05858273f10e7d7ec552fc0bd742dc3e
TTGCGTATTGCTTCGTTCAGTTACGTATTGCTGGTGCTGAAGAAGTTGTCGGTGTCTTTGTGTTAACCTGCGCAATAGCTCTATCTTCCGGTTGCCTTGTTACGACTTCACCCCAGTCATGAATCACAAAGTGGTAAAGCGCCACTCGAGGTTAAGCTACGTACTTCTTTTGCAACTCCCCGTAGTGTGACGGGCGGTGTGTACAAGGCCGGGAACGTATTCACCGTGGCATTCTGATCCACGATTACTGGATTCCGACTTCATGGAGTCGAGTTGCGAACTCAATCCGGACTACACGACGCACTTTATGAGGTCAGCGCTCTCGCGAGGTCTTCTCTTTGTATGCGCCATTAATAGCGTGTGTAGCCCTGGTCGTAAAGGCCATGATGACTTGACGTCATCCCACTTCCTCCAGTTTATCACTGGCAGTCTCCTTTGAGTTCCCGGCCGGACCGCTGGCAACAAAGGATAAGGGAGTTGCGCTTCGTTGGGACTTAACCAACATTTCACAACACGAGCTGACGACAGCCATGCAGCACCTGTCTCACGGTTCCCGAAGGCACATTCTCCTCTGAAAACTTCCGTGGATGTCAAGACCAGGTAAGGTTCTTCGCGTTGCATCAGATTAAACCACATGCTCCACCGCTTGTGCAGGCCCCGTCAATTCATTTGAGTTTTAACCTTGCGGCCGTACTCCCAGGCAGTCGACTTAACGCGTTAGCTCCGGAAGCCACGCCTCAAAGGGCACAACCTCAAGTCGACATCGTTTACGGCGTGGACTACCAGGGTATCTAATCCTGTTTGCTCCCCGCTTTCGCACCCTGAGCGTCAGTCTTCGTCAGGGGCCGCCTTCGCCACCGGTATTCCTCAGATCTCTACGCATTTCACCGCTACGCAGATTCTACCCCCCTCTACGAGACTCAAGCACCCGGTATCGATGCAGTTCCCAGGTTGGGCCAGAAGTTTCATCTGACTTAACAAACCGCCTGCGTGCGCTTACGCGCCCAGTAATTCCGATTAACGCTTGCACCTCCGTATTACGCGGCTGCTGGCACGGAGTTAGCCAGTGCTTCTTCTGCGGGTAACGTCAATGAGCAAAGGTATTAACTTTACTCCCTTCCTCCCCGCTGAAAGTACTTTACAACCCGAAGGCCTTCTTCATACACGCGGCATGGCTGCATCAGGCTTGCGCCCATTGTGCAATATTCCCCACTGCTGCCTCCCCGAGGAG
+
%(()&)(,+&-76612:8)5..+,,4+2+(%&,53678661+-*'10//:7;88770:6-..*7,8-9-&('&()'&'(+522596-5,,)3*),()-&.+&)//47;640)'&'%35*/,+--,(+,1.**,4340+%'):;,-+-%%**0/,**-.-0*/(.04*064,*,/,*(245,&+%.0)&'),3;:374//00278974526)68.8521**+&$0-2227405;:654823.0/11:01///-/9676,107/*)*,(*,-03/8.--*)8428*;//0,4-5///(+/.0.2.12;<134.3.-+%&'%'(+12002-*,,./<8973<7//346768;93<,4,..6/--+*,+,18*+9::98815(-179553330+.-2.1269890:5.',,416+,./,583-02'2216501599;2590.0-/184*09233:-70-/68:05+05;)0//0510**$-19121-,,.//817762655449,2*(,5-*,-/5102)(5645.,*%')%%()*+5)1.+,/,1631-+-+0203*'*040422346;4/5+--32.2.)-0618,.7;::559+51757(01226(5/<66:8120/4../2/(%+0/4<;9;/0//1013/-1-***',.24)2++++'%(*-79<514574.10;;..)0*,+0-0+31-/21+1/-(-/+$((++8.9-8-4121.1+,-.3*1-*+%)(+45694303*/64-./047:68),+336(4./275;6)*,))+.0;99976:42-).-43355465440;-,-/-01)%%$$%**,'-4)((*)*655//*+.,+.03)*/6//7714.3.2/-*1-0:6.8,3*-/(*/5559978683/:;-.8756+',$&&(-*5.)(*+4473,-2131.22259,6$3&/+')(.*,,1/345589056+,+.-/56849-'&&'+:+.425+,+'()0.38:99;06:/./.-231.1/+...)07/-01367,6,,/401/.-,0-+,*.5,022405.&)%'**),33231-)+).%',)%%)()-.,-3199<975702--27978718100578:++*)+/1-.'(+%#'(7:,5;4---99+*122244,+))**(%$'%+(('(-*+&+,60595463/*+''*'%$$%$$%'((.5-18438/11061&,*)*)-+1,/167.4+$'+,565240288,/*.,%*
@b9ca8849-65fa-4174-8ae7-ffe07b129181 ch=111 read=79640 start_time=2019-12-13T01:16:46Z barcode=BC01 runid=2c9cf7bc05858273f10e7d7ec552fc0bd742dc3e
CTCCCACCAAAGAAAGGGCAGCAGTGGGGAATATTGCTAATGGGCGCAAAGCCTGATGCAGCATATTACCCGCGTGTATGAAAGACCCCGCTTTCGGATATAAAGTACTTTCAGCGGAGGAAGGGGAGTAAAGTTAATACCTTTGCTCATTGACGTTACCCGCAAACGCTAACTCGGTACCAACACGCA
+
),(/2%''%%%$**'&'%((+,&+.'$&&()+)++$()&%'*1)(%*/1+$/1)*,1**'''$$('''55/',,,0342.***''-/(++,16(((+'*'(+*&&&&)*&+,&))-/)()+.+0,($%&*)('&-)6-//*-4+*23)#'%%(2-11*11(#'$$%%$))+)-.)'%*&*(+&'%&$%$
@ede1dfee-35f1-4d76-8a87-b3ed33bc62a9 ch=123 read=68640 start_time=2019-12-13T01:16:44Z barcode=BC01 runid=2c9cf7bc05858273f10e7d7ec552fc0bd742dc3e
TTGGTAATACTTCGTTCAGTTACGTATTGCTGGTGCTGGCCCAATGTCGGTGTCTTTAATATTGCCTTTCTGTTGGTGCTGATATTGCTCCTACAGGCAGCAGTAGGGAATTTCGGCAATGGGAAGCACAGCCGAGCAACGCCGCGCGTGAAGGAAGAAGGTTTTTCCAGTTATGGCAGGCGACTACAGGAAATGGTAGCCAGTGACGATGCTGATAAGCCACGTCGTGCAGCAGCCGCGGTAATACGTAGGTGGCAAAGCGTTATGGGGTGTGGGCGTAAAGAGGAGCCAGGCGGCAGCAAAGGGTCTGTGGTGAAAGCCTGAAGCAACTGGTAAACCGCCAAAACCAGGCAGCTACCAGAAGTGCGAGGAAGGATCGTGGAATTCCATGTGTAGCGGTGAAATGCGTAGATATAACTGGAGGAACACACCAGTGGCGAAGAGCGACGATCTGGCCTGCAACTGACGCGCGCTCAGTCGAAAGCAGTGGGGAGCAAATAGGATTAAACCCTAGTCCACGCCGTAAACGATGAGTACTAAATTTGGATGTCAAAGTTCAGTGCTGCAGTTAACGCAATGCATTACTCCGCCTGAAGTAGTACGTTCGCAGAATGAAACTCAAAGGAATTGACGGGGGCCCGCGCAAGCGGTGGAACATGTGGTTTAATTCGAAGCAACGCGAAGGAACGCACGGGGCGCCGACATACTCATAAAAGGCTCGGGGATGGAATGGCTATATGAGATACAGGTGGTGCATGGTTGTCGTCAGCTCGTGTCGTGAGATGTTGGGTTGATCCGCAACAGCAGGCGCAACCCTTAACGTTAGTTACCATCATTAAGTTGGGGACTCTGCTTGAGAGACTGCCAGTGATGACAAGCTGGAGGAAGGCGGGGATGACGTCAAATCATGCCCCTTATGACCCTGGGCGTACACGTGCTACAATGGATGGTGCAGAGGCTGACGCGGGTGACGAAAACCCATAAAACCATTCACCAGTTCAGTTGTAGTCTGCAACTCGACCATGAAGTTGGAATCGCTAGTAATCGCGAATCAGCATGTCGCCAGTGAATACGTTCTCGGGCCTTGTACACACCACCCGTCACACCGAGAGTTGATAACACCCGAAGCCGGTGGCTAATACCAAGAGGAAGGAGCTGTCTAAGGTGGGATTGATGATTGGGGTGAAGTCGTAACAAAGGTAACCGG
+
%%2+-)$(+33;51339))+(++)0++4./08:999,2)+&'$&'')1+5412/098&&($*$#'((0/+0-6--,85624442.8-..1-)*0/30/,12'475-*(&'-/,)/5,0--53((('(&)(,/61615403.-)))'.')-1./*)*',*(-)59:5.0)0.81--%$&&&.((&&)0+/'(+-,+-,+,100033/+*'*(21,,/*+$&($'(),%($%#(&'(.,..(/.3,-*411125063235+,.082('')'$%%((368879:*(&2/'.-')391610+1-03(/15///21193-2/()2789..))(''&$%*'*&()%&&'(-*()'.00+.-+)(%%%%%)(++)%+,(,)0-144:501/4,3+('%()+-00074**5/*5554()..-,(.)*++(++)6323/3:44.3-+(+.(%)*8771111-054;435543222)&(&&&().*++1'*.,'-%&+'+++%*,8;923-4*.2*)%&)')'*-/1-//2:88;<;5524*)'*)*,7,%0+'5-:5+22/7-/208),/01367686,1()$&).*''(')%)*4513455+)&*''%'*-3;:89620766/77/.219..*')*-43948:7/*5/&*&,,1++*)-'0*'01321356:,596;2*,+'*38968'(*''(&($+)/'.*'(%+-*,//-'*+,.-2:7,*6.02$+--)9*)'('%,,-02/26445504%5/01774443*255237767-./0156)++)+01114+8,330/+'&'+*',.2,%%$&(,//04/57+*)$#)*,10/.757:7040/715+1*.182-/20-&$##%&&'(+03/310/,**+,6710+,-/1-3)/+/73(57946457799:;9122;,52.&(**/7576,+-1+)%&$%%()2384404217;772+./4-,))(%$'$)(')))$&%$$0/--/62)*,49-:9.9-+$'.+0:49$+(-*-59:9656112,*&'&&$$%+)*1:453634*&&%().,--..,+61.,,..0110'(%'*435<98969<8785552---''(()*-/4'28//84/1(+)($)%$$'&(,.-,&-)*%&/'+0*%-*2/*+&&$&$-(&''++-++%&&(*4/+0-,+6/2.,/5,.//,9.-$'+),+2,--/40-*+/*+%)'**+43
@5f5508aa-7e5e-4798-a807-24e55269c96a ch=495 read=59801 start_time=2019-12-13T01:17:02Z barcode=BC01 runid=2c9cf7bc05858273f10e7d7ec552fc0bd742dc3e
CCAGTTACCTTGTTACGACTTCACCCCAGTCATGAATCACAAAGTGGTAAGCGCCCTCCCGAAGGTTCGCTACCTACTTCTTTTACCCAGCCTCCATGGTGGCAGCCGGGCGAGGTGAGTATTACAAAGGCCCGGGAACGTATTCACCGTGGCATTCCTGATCCACGATTACTGGCGATTCCGACTTCATGGAGTCAGGTTGCGGAGCTCTTAATCCGGACTACGACGCACTATGGGGTCGCGTACTCATGAGGTCGCTTCTCTTTGTATGCGCCATTGGCACGTGTGTAGCCCTGGTCGTAAGGGCCGCGATGACTTGACATCATCCCACGCTATCCAGTTTATCACTGGCAGTCTCCTTTGGGATTCCCCGGCCGGACCGCTGGCAGCAAAGGATAAGGGTTGCCCCTTTCGTTGCGGGACTTAACAACATTTCTAACACGAGCTGACGGCAACCATGCAGCACCTGTCACGGTTCCCGAAGGCACATTCTCATCTCTGAAAACTTCCCGTGGATGTCAAGACCAGGTAGGTTCTTCGCGTTGCATCGAATTAAACCACATGCTCCTGCTTGTGCGGAGCCCCGATCAATTCATTTGAGTTTAACCTTGCGGCCGTACTCCCCAGGCGGTCGGCATAGCGTTAACTCCGGAAGCCACGCCTCCAAGGGCACAACCTCCAAGTCAGCATCGTTTACGGCGTGGACTACCAGGGTATCTAATCCTGTTTGCTCCCCGCTTTCGCACCTGAGCGTCAGTCTTCGTCAGGGGCCGCCTTTCCGGTATTCCTCCAGATCTCTCCGCATTTCACCGCTACACCTGGAATTCTACCCCCCTCTACGAGACTCAAGCTTGCCGGTATCGGAGAGTCACAGTTCCAGGTTAGCCAGGGGATTTCCTTATCTAACCAACGAGCCGCCTGCGTGCGCTTACCTTAGTAATTCCGATTAACGCTTGCGCCCTCGTATTACCGCGGCTGCTGGCACGGAGTTAGCCAGTGCTTCTTCTGCGGGTAACGTCAATGAGCAAAGGAACTTTGCTCCTTCCTCCCGCTGAAGGTACTTTACAACCCGAAGGCCTTCTTCATACGCGGCATGGCTGCATCAGGCTTGCGCCCATTGTGCAATATTCCCCACTGCTGCCTCCCGAGGG
+
8*&+33/3.7-+0/+,//68<9198:,-.7658758843434-)--505*+,,4:4/41*)*1*+1-((())+3-/24:0840%$)&((%01(/+'('''''%&$-+(470-$**('%$(&*)%,)+&/+,/(,2.*-,77162.+1/)''(**406-+,330*&()*-,*-2+5577561/+'-/62$'(,&)).'+24:*.&2(')('$%)+(,-/5360-+./0&*&%(&)()-((&((&&%'')%%+)+--.,.40886.88-.031245;.8.,*,()-.161,,,02.+.6653-2(-3666&&,+-.,213//*.,/0.9.+%+*--((*0-/2<:567566,1,,.9889036.'..*:.,9;4.51/-7/35102.(',&,3:,0/9878)..*4++2-''-))01:2/,89-+/3/()'1,71;5*(,11.0-'2120.00/0/',.---40,0024+)''%',537170,,,-+.),.271,-/49651,1/1,+,,.2*)76:.,+**/02115+,(*-,33=2311-864/****6)(0-1/757:12&.*.+-%%$'+)(/-/0.')632'&'*+.52:513:60*.387,7200/-)+&'()+.2350;-'*:4-3221.-&%&%'(//0&../+,-+.'-22445;06(/*102-(+*3.9/8.0/44.&,..8894<8//21/125:876423-363,036715126551<60031:5*)+-31-***/3//0787985741170.46/068+2/&(')+*1)***+8:9740(*,2,+,%')'&''+2/.299022/0.2634.0,30/225.488-*5516*$0/477.*(,-7-.0'.//87+3+($%'%&*(--711(*.0*%)'&&(++,'35)*%%%)+0*&(+''%'$$%**',1//22127+*('%(&'&''+.66995//3415-++5+++%.0+,,$(&*0,19641301267741-3//*-22-,(0$**025958;7655+-**17500/400-*,(.8+(-+)(+,(',+08+:74-35-*3501*+)0(()+'''0*/.(&**+118551/11.**+(*,1,,31.,.../131884-.-43172%*3(7*,10..2-964.*('%'',-3,2/)++,/-
@936a6cb9-3f54-46b4-9c4e-87284f2bc754 ch=110 read=87084 start_time=2019-12-13T01:17:03Z barcode=BC01 runid=2c9cf7bc05858273f10e7d7ec552fc0bd742dc3e
CAATCCCACAGCCAGACAGCTCCTTCCTTGCGGTTAGGCCACCGGCTTCGGGTGTTATCAACTCTCATTGTGACGGGCGGTGTGTACAAGGCCGGAACGTATTCACCGCGACATGCTGATTCGCGATTACTAGCGATTCAACTTCATGTAGTCGAGTTGCAGACTACAATCCAGTGAGAATGGTTTTATGGGTTTCACCTCGCGGCTTCGCTTCCCTCTGCCATCCATTTGTAGCACGTGTGTAGCCAGGTCATAAGGGGCATGATGATTTGACGTCATCCCCGCCTTCCTGCAACTTGTCACTGGCAGTCTCGCTGATCCCCAACTTAATGATGGTGGCAACTAACGACAAGGGTTGCGCTCGTTGCGGGATAACCCAACATCTGCGACACGGTGACGACAATATGCCTGTATCTGCATAACGCTATATCCATCTGGGCTTTATGAATAATGAACAGGTTCTTCGCGTTGCTTCGAATTAAACCACATACTCCACCGCTTGTGCGGGCCCGTCAATTCTTTGAGTTTCATTCTTACGACATTACTACTCAGGCGGAGTACTGTGCATTAACTGCAGCGCATTTGAACGACGCATCCCAGCGCCAGGTACTCATCGTTTACGGCGTGGACTACTAGGGTATCTAATCTATTATTTGCTCCCCACGCTTTCGGGACTGAGCGTCAGTTGCAGGCCAGATCGTCGCCTTCGCCGCGGGTGTTCCTCCGCTATATCTACGCATTTCACCGCTACGCTTAGATTCCACGATCCTCTCCTGCACTCTGGCTGCGCACAGACATGGCTTACTGGGGAATTTAGCTTCAGGCTTTCACCACAGACCCTTGCTGCCGCCTGCTCCCTCTTTACGCCCAATAATTCGGATAACGCACTATTTTGCGGCTGCTGCGGCGACCAGCCGTGGCTTTCGCCAGGCTGTCCATAACACCTTTTCGCAACCGCCGTTCTCGCAAGTTTACAATGATCCGAAAACAGCCTTCTTCCTTCACGCGGCGTTCTTCGGTCGCGGTTTCCCCATTTGCCAGTTCACCGCCTCCATTAAAGAATATCAGCACCAACAAAGTTAACGCAAACCTGATGGCATATTCAGCGCCGTAGCGGCGGCGGCA
+
953273,,1))),,-15,.00/9295-,/-.2929-,5/.-7.695566+71/)*%%&'---))()$/'()425+568896540126814&5-)(,*/2746;555;46201/1222127:64681-6*,,,--0-54,)+*084+0+,-.13/2.4/+-%&(&&%')6-7+'&+'').0.404;<,-.-)(#$$&&6,77-./806:7&*1,45*(..+-+,045.*3&%#$$%%(*.,-*'&(/.')010&&0/+5:2-/8-+,,,3;8)'()*455/;8,*588172))--0+/../95788:23121--%%$%%*,992*&'%&0+'())+*+*))&&'+/.31/(-'././933.000069,/0985,/&34+0)32510,--.067.))*)3,'',$"#%$**((/((((%%$%%%%%&'#(%)(''+*&(*%%%''#&$)/*5&%%%'%%'-3967:42332,&*2+6*+-1+0;4672300(--28)+2**7+(+'-)4//6.((')+-+**.($$*23&,+,84+(%''.1(1()-0,%$$%)-,-0)&''(*'$%%#+%%$'(((%('&&%+32*')))'+''#(*)&%(+%&%%'('),30458-.36.-*./.99:7984553(52001755:47)++-*/80,-/1;;5,3.-08/1+:8882.*3/6671.8.--'/,-,,-2669::8:6666479-)).)(./:98678%%(*,7773/30125<:1022++1&)%&&%*+33:41+-+*+-)*-112225.011.*65410**'(%'+***)**-*$%$&(*+'')*'%%'(,4-3:/78.,&()&)(+/47-/-,-4259.24,+,,/3/.06;742.+%%0*..(2,2/772500*,%&##&''((),,*+,+)&%'%%%%$)#%(0,213',/)%$'&&&$#'$&*,%%%$$$)&%(-,1&('&'+-.+*.*(%$#'(+*-3900..+&*-*(&.35,3%%'*+305:988;5..,-)-'($$%'(((+*)&%*(*,()*)%()0.'$$'&*%%#%&&).,33())(''&&()+-/,//0594,2..((()($$$'$%')+')'%%$&#$%'*)*$'$$####%%**''%%%%$&
@a9a30e6b-2993-4109-84e5-a5f3c93f6972 ch=384 read=41266 start_time=2019-12-13T01:16:59Z barcode=BC01 runid=2c9cf7bc05858273f10e7d7ec552fc0bd742dc3e
CCGGTTGCAACGTTACGACTTCACTGATCCATGAATCACAAAGTGGTAAGCGCCACTCCGGTTGCTTCCACCTACCGCTAACGCGGCCCACTCCCATGGTGTGACGGGCGGTGTGTACAAGGCCGGGAACGCGTATTCACCGTGGCATTCTGATCCACGATTACTAGCGATTCCGACTTCATGGAGTCGAGTTGCGAACTCAATCCGGACTACGACGCACTTTATGAGGTCCGCTTGCTCTCGCGGGAGTCGCTTCTCTTTGTATGCGCCATTTGTAGCACGTGTGTGTAGCCCTGGTCGGCAGGCCATGATGACTTGACGTCATCCCACCTTCCTCCAGTTTATCACTGGCAGTCTCCTTTGAGTTCCCGGCCGGACCGCGCTGGCAACAAAGGATAAGGGTTGCGCTCGTTGCGGAGGATAACCCAACATTTCACAACACGAGCTGACGGCAATACGCAGCACCTGTCTCACGGTTCCCGAAGGCACCAATCCATCTGGAAGTTCTGTGATTCAAGACCAGGTATTGAGTTCTTCGCGTTGCATCGAATTAAACCACATGCTCCACCGCTTGTGCGGGCCCGTCAATTCATTTGAGTTTTAACCTTGCGGCCGTGCTCCCCGGGCGGTCGACTTAACGCGTTAGCTCCGGAAGCCACGCCTCAAGGGCACAACCTCTTGAAGTCGACATCGTTTTACGGCGTGGACTACCAGGAATTATCTAATCCTGTTTGCTCCCCACGCTTTCCTTTGCCACAATCAGTCTTCGTCAGGGCCACCTTCTGGTATTCCTCAGATCTCTACGCATTTCACCCGCTACACCTGGAATTCTACCTCTGAGACTCAAGCTTGCCAATTATCAGATGCAGTTCCCCAGGTTGAGCCCGGGGATCACATCTGACAACAAACCGCCTGCGTGCGCTTACGCCCAGTAATTTCCGATTAACGCTTGCGCCTCCCGTATTACCGCGGCTGCTGGCACGGGAGTTAGCCGGTGCTTCTTCTGCGGGTAACGTCAATGAGCAAGGTATTAGCTTTACTCCCTTCCTCCCGCTGAAAATTGCTGCAACCCGAGAGCCTTCTTCATACACGCGGCATGGCTGCATCAGGCTTGCGCCCATTGTTAATATTCCCCACTGCTGCCTCCCGTAGAAG
+
0.&*..),)%*%'($&*),200*)%'$*)(%(,+440+/,**)+.73-*&&'12'))2*,,12'+-6.-*-6(%)2.01*'(&&'$)),'+*/85-01&+&%')1/26/*((-0257359,657*60165.(*457<859:.109112;8,,,-6-+,+/33/24046755:..+++-2)$+,.)*+,0384:34-,6+,0*3..,.1/31*,13442.119;//01,-050-.///128596-++,',-..2281613;4..1235489.35(&&%&'*-/+,+*+-*+*251-/+10/*)'143968210.,+*+*+089/.''/*%,17979/4(*-477./04621++'134444-87108:66;6+4113:8791/',.31367449'+**(8-),/.6-,&),4.7/-0,0&*((&(*,0+.&,'(1.+((-)-&,'(//00-22)0-.)%&$%&*+-88767622*0'/.4,4'')&%&%).,3/7::98/))')*(-7530,-%+++(/-36;141/(-()*58;86;978/;///899.*0-23:861,--,,6414+-3,/04-/.-&,(.6*(77495:4*/1,+*.3:;-7910.2+.272+')$)(-58,-2641:32212/2362100.6,./0:(5+,1(,3(+23;62.,/76.%-,1/62($$%*)(+7406154296;*++01//358721%/+*1)&'(++0054:56625.6((,)/84,/.,.1721)(('$,0$'(,01.400092889),472.$+),*%#%(+*-744,0)*/7.-'&%--244;5839:)).+**/1944-5-4.32,,+)*(*+,-1881-()*,+++,&1),.84225-23684632($)+01+)/50**.72)**'*../0/13.516::9<//+,0472*)('0(().11-+'+*4,800/1,0/..//-5/,,,/5-24'(+*1.,6;797<8977,7&%%)+((#(.1(*+1)32*/1306:6967+/+*/2/013163342671-///.2,((/3*(,,-6,0/4)'46.-88-/+2+-0)))$*-.26,'&%$*/74957:8-,)-&,(--71)**5.0.0101115,3,&)*/67+1,()&')**,3.563+1-,,4*05+5:,*80)''%
@287edd3f-5ddc-49a4-9b7d-25d104dc18d3 ch=488 read=52675 start_time=2019-12-13T01:16:59Z barcode=BC01 runid=2c9cf7bc05858273f10e7d7ec552fc0bd742dc3e
CCGGTTACCTTGTTACGACTTCACACAATCATCAATCCCGCCTTCAGACGGCTCCTCCTTGCGGTTAGGCCACCGGCTTCGGGTGTTATCAACTCGTGGTGTGACGGGTGTGTACAAGGCCCGAACGTATTCACCGCGACATGCTGATTCACGTTACTAGCGATTCCAGCTTCGTAAGTCGAGTTGCAGACTACAATAATCCGAACTGAGAATGGTTTTATGGGTTTTGCCCAGCTACACCTCGCGAAGCCGCTTCCCTCTGCACCATCCATTTGTAGCACGTGTGTAGCCCAGGTCATAAGGGCATGATGATTTGGGCGTCATCCCGCCTTCCTCCAGCTTGTCACTGGCAGTCTCGCTGCGTCTAGCAATGATGGTAACTAACGATAAGGAGTTGCGCTCGTTGCGGGATAACCAACATCTCGACACGAGCTGACGACAACCATGCACCACCTGTATCTCATATAGCTATCTCTCCATCTCTGGAGCCTTTATAGGTAATATTCAAGACCTGTAGGTTCTTCGCGTTGCTTCGAATTAAACTACATGCTCCACCGCTTGTGCGGGCCCAATCCTTCCTTTGGGGTTTCATTCTTGCAGACGTACTACTCAGGCAGGTACTTATTGCGTTAACTGCAGCACTGAACTTTGGTATCCAACACTTAGTACTCATCGTTTACGGCGTGGACTACTAGGGTATCTAATCCTATTTGCTCCCCACGCTTTCGGGACTGAGCGTCCGGTGCAGGCCAGATCGTCGCCTTCGCCATAGTGTTCCTCCATATATCTACGCATTTCACCGCTACATGGAATTCACGATCCTCTCCTGCACTCCTAGCTGCCTGGTTTCTATAAAGAAACTACTCAGAAGTTAAGCTTCAGGCTTTCTAGACCCTTGCTGCCGCCTGCTCCCTCTTTACGCCCAATAATTCCGGATAACGCTTGCCACCTACGTATTACCGCGGCTGCTGGCACGTAGTTAGCCGTGGCTTTCTAATAAAGTACCGTCATCGGCTACCATTTCCTGTAGCCGCCGTTCTTCCTTTATAACGAAGTTTACAATCCGAAACCTTCTTCGCGCGGCGTTGCTCGGTCGGTTTCCCCATTGCCGAAAATTCCCTACTGCCGCCTCCCGTAG
+
5-*022-0291-2*())).574,0$++81327648043%#(%%&$%(,*&2/12.,2($&&'+2-8.287:015/60.2/&++,*.-,.-6-++.*/99872001-.+'+-'+),332.7/%'(-.(**.75678/0*(*+-7878/7:1--,.2.03/10,(3300(&/371%&$%&,-.-.5/'.'0'322402$$&,.()1754341496763;92&%&-,/39/)*)'(+,0*-)-2/1)(&%'%++&(-,36,+3.,,-004447369.-*)*-,1113-,'*++:3*,986).(,*574771000-./((+(,,024-:;-*465:48404---/500../-+**+,-1/20/-)&((('&$$'.)-23251380./7/8816+3,),1:12186985:342:11/0*.+104887..'&)2443011/-.0+3899;545717:01301535568%0')'0010966617:4687603.-.793:90/).2.,+-(-+(,1/0162/-*)0+824:75721/),0/2,2,0-/1.-))*++-2341+*'&())***+././*('((+%&')&&+**(,(/9-125:040...222+)()*),.1'315'+&*'*0+,4+**(2*1+/..1*),)+--0/-17.*+*-),,2,0&'(''*'&(+/-23/5<,'*..--3284*,**+&3642444.20/40,&-.)(0/488/,,,,5:9-&97145895:681+*/1+.1484;5//11/:7('%#&**0643-343689:545%(%(+367696877<63.69-3,,+*+(0*)/4,(+,(21-,/)+1.02.014())./2399242197+))*'-+$*,''($'$&*&+)(0-9./1297,*--/6.-'%&248/12--%&'.+/20*++,57.-*20*+,+,).202357/416194).(+.5(*4/33.12*1+0--02-/+5-.-/3/-)%+,-/11500280546,43*'$)-++53*,028340)++''(*)-.+*099931/-+/1+16890-'-+/.5410063''3)*5905/7//+*12.654/2.3-+,**)+*..1-,021*))).,7129:0-283,1&&2;:+:187++-,+,)*16/66----/
@a97fbff2-7a3f-4814-8c20-a8138022c092 ch=86 read=59426 start_time=2019-12-13T01:16:59Z barcode=BC01 runid=2c9cf7bc05858273f10e7d7ec552fc0bd742dc3e
TTGCGTACTTCGTTCCAGTTACGTATTGCTGGTGCTGCTGAAGAAAGTTGTCGATTGTCTTTTATTGTTGTAACCTGCGCGCAATGCGCTCTATCTTCCCGGTTACCTTGTTACGACTTCACCCCAGTCATGAATCACAAAGTGGTAAAGCGCCCTCTCCCGAAGGTTAAGCTACCTACTTCTTTTACCAGCCCACTCCCATGGTGTGACGGGCGGTGTGTTACAAGGCCCGGGAACGTATTCACCGTGTTCTGATCCACGATTACTAGCGATTCCGACTTCATGGAGTCGAGTTGCAGACTCAATCGGACTACGACGCACTTTATGAGGTCCGCTTGCTCTCGCGAGTCGCTACTCTTTGTATGCGCCATTTAGCCCAGCGTGTGTAGCCCTGGTCGTAGGGCCATGATGACTTGACGTCATCCCACCTTCCTCCAGTTTATCACTGGCAGTCTCCTTTGAGTTCCAGCCGGACCGCTGGCAACAAAGGATAAGGGTTGCGCTCGTTGCGGGTTTTAACCCAACATTTTCACAACACGAGCTGACGGCAGCCATGCAGCACCTGTCTCACGGTTCCCGAAGGCACATTCATCCTCTGAAAACTTCCGTGGATGATGTCAAGACCAGGTAAGGTTCTTCGCGTTGCATCGAATTAAACCACATGCTCCACCGCTTGTGCGGGCCTCCGTCAATTCATTTGAGTTTAACCTTGCGACCCGTCCCCAGGCGGTCGACTTAACGCGTTAGCTCCGGAAGCCACGCCTCAGGGCACAACCTCCAAGTCGACGCATCGTTTACGGCGTGGACTACCAGGGTATCTAATCCTGTTTGCTCCCCACGCTTTCGCACCTGAGCGTCAGTCTTCGTCAGGGCCGCCTTCGCCACCGGTATTCCTCCGGTCTCTACGCATTTCACCGCTACACCTGGAATTCTACCACCCCCCCCTCTACGGACTCAAGCTTGCCAGTATCAGATGCAGTTCCCAGGTTGAGCCCGGGATTTCACATCTGACTTAACAAACCGCCTGCGTGCGCTTTACGCCCAGTAATTCCGATTAACGCTTGCACCCTCCGTATTACCGCGGCTGCTGGCTGGAGTTAGCCGGTGCTTCTTCTGCAGGTAACGTCGAAGAGCAAAGGTATTAACTTTACTCCCTTCCCCCCGCTGAAATTACTTTACAACCCGAAGGCCTTCTTCATACACGCGGCATGGCTGCATCAGGCTTGCGCCCGTGTACCAATATTCCCTGCTGCCTCCCGTAGG
+
'*('%*(-/964581++-/8./0514/1186820,.),-/.-'+,)/,4+,./'.***)/46*,26204(&)*-/*)(%&&('**)++..7//449;.3(+**2-/5840/5'*)((-0+-+67.*0:8575476302)40.06:774()+235/-.)1,'((,*/+881/002683-+)1%$$$##)&').82),+09(+;:66.11550;97/54++(-')+892988.04-*2*+0/0<856;2-'+-,**+0-.*,,-2954/'...6;8;:20324/*,.''),+,*.)3'1''786807...765---//611,/-7;0000.3-034103,,,/+-(&(%(),325,-.,1:00:9:9:9:;629)%()(''-/&)&*&))*,46/1899,.-*2675)*++-.,10636:8468/570,077<76543225</./966-6--(4/.*)((10.049520+.185;::;9887:703229.72871/)/,/8,.-287473-,,5)-,-,//+/,./8-/22+/.42/3-1,,2/584,,(+-(+**,.311202;67765.,.-79;541..5350)))293..2')*-++.42-0536445-,)()//399488882721(()00:86<;9:7:646++*')&/'8;;8;551/.//25-/6.3170329-3/.,/37676,0160.4;7-449;01/4817+.-'.7,&,169.-0-+/*)102.02//,+()-1--../-2..7.071322:60&2900./.6-4+4*.(*+,2(+$)*,74289.+-*'((,3145(+,*/.(-.0737<:;:8-76-*,.1;;2--,,8:;44535;65479796,1113;9717'*4;.979;0;:899265/.--/1:096/)+1+0,3-00109<:304.&%&&+*,/.11,/-1,,-/,'-*./210+)+(%&&)..68,('),301;,14236..-..;198986+,3617.&04+'+37+/;:403345443.4.8-304/8;46:41112221*+++%../74*+.03:;7601253647314,++.6,.97,2.31063((+3897707-&$)0&(04002717/--4/38;999:.25/510074'+'%(*.-;,0./13937,.3*'+-4<5,8:2::9++-(((*)*.*)+.*)*3067-+-223597<98<9874/)//-20/.2341---..8-66216.264:.')%&(05/201126.+',.4135.79),,*-&
@18770507-4403-4efd-8ed9-a496c1cda257 ch=476 read=29475 start_time=2019-12-13T01:17:10Z barcode=BC01 runid=2c9cf7bc05858273f10e7d7ec552fc0bd742dc3e
CCAGGTTACCTTGTTGCGACTTCACCCCAATCGCTGACCCTACCTTCGGCCGCTGCCTCCTTTGCGGATTGAAAGCTCACGGACTTCGGGTATTGCCAGCTCTCATGGTGTGACGGGCGGTGTGTGTACAAGACCAGGAACGTATTCACCGCGAGCGCATTCTGGGATTTCGCGATTACTGAAGTAACCAGCTTCATGTAGGCGAGTTTCAGCCTACAATCCCGAACTGAGACTGGTTTAAAGAAGTTGGCTCCACCTCACGGTATTGCATCTCTGCGCAGCCATTTAGCACGTGTGCAGCCTACACATAAGGGCATGATGGTTGACGTGTTACGCTTCCTCCTGGTTAACCCAGGCAGTCTCGCTAGAGTCCTCAACTTAATGAGTAACTAACGACAGGGTTTGCGCGCTCGTTGCGGGACTTAATAACTTTATCTCACGACACGAGCTGACGACAACCATGCACCACCTGTCACCGTATTACGAGGATTTCCTCGATTAAGAGTAATGCAAGGGATGTCAAGTGCAGGTAAAGGTTCTTCGCGTTACTTCGAATTAAACCACATGCTCCGCTACTTGTGCGGGTCACAAATCCAATTCCTTTGAGTTTTAATCTTTACGACCGTACTCCCCGGGCGGAATGCTTAATGCGTTAGCGGCGGCACGGAGGTGTTGAAACCCCACACCTGGTATTCATCGTTTACGGCGTGGACTACCAGGGTATCTAATCCTGTTTGCTCCCCACGCTTTCCGAGCCTCAGCGTCAGTTACAGTCAGAGTCTTCGCCGCTGGGTGTTCTTCCTAATCTCTACGCATTTCACCGCTACACTAGAATTCCACTCTCCTCTCCTGCACTCCTAGATAACCAGTTTGGAATGCAGCACCCAAGTTGAACCCGGGTATTTCATCCCGCCAGTCATCGCCTACGCTCCCTTTACGCCCGAAGTAAATCCGGATAACGCTCGCCACCTACGTATTACCGCGGCTGCTGGCACGTAGTTAGCCGTGGCTTCCTCGCCAGGTACCGTCATTATCTTCCCCAAAGACAGGCTTTACGATCCGAAAACCTTCATCACTCACGCGGCGTTGCTGCATCAGGGTTTTCCCCCGATTGCAATATTCCCCACTGCTGCCTCCCGTAG
+
3,)1*)5(,003,/4.033448/&'&%&+&**%&&&'39-*'/0288.01108975/11'%-*/.)*&../+-/&'*0-/-6-//41564/0/80391)./.01'0-1..,+,-.78502()*+,(++03/-254))&*))-..2;767:68.-'-(++/5/++-*)01))././.5-/+,(''*.224.//1:7-1,)*1620//.:1.*+--&%%*+/4.()/100-.2222456:3,2+'''(01024976,-8+-,,,),+6+))+++3*)(%%*(*,3)/5*$(*)22233*('&*)'),/33551*58-.0//00*1/--25/,,'(,%&.--1*05-,.5++%/*)*3:7557767$$))')),04.2+7+0+5*+&$((*42157....-(3++0('''')+*/08:.2.6.0+2+5+++2,-61())0.+.1),).,-5456451+1001711**(//17877/-(-&%$#%#$''*('$482.3123.7-/-&&''-656350*74151333/.0+&&)/*,0'/022125/./,4-+,4:4-*2-3/<:9322063569:/.0)*0,+--*,-4+,$&,13,/,2.4:34-5:6452<<1.80-./'$(+.0:+8-.-578*&2330:8;0,-0.093563921292;2194332-)/,1013''/$232)$&'-/,,2256;4303)+/90,(.-.78;8898973:1+-.172487644/3:2+12.76.,00.2<02)''53875/.0/070426/1,/43-*))(*.07697&'%&-.-.2:61*-((,')*123245878<;67::67726140/.(0*2-,)**+/0+-2./32/-*+*0()(+0-,*-.).7:;2+*)(%)().-25.1.-/+%&*30.+0./,6;..0*3/,&**'%))&(,*+9.+/,.614+*67--5466%&%&)35732.5264421/357132-04**.*+)*3.2921242235/7,,&,),(1271*04.25:3595,12&'($,//.2915854933+,1+79+54/,/2*+502;7,/0/100((+,(,40:39;;10//(++*'*,+2-*($$%$)6*78.369+13;7'%$*&*-293143447-*+*)+-+.1,79)+-(-
@1b815b46-4f9d-4ab4-8328-f3ae57d367ad ch=12 read=34455 start_time=2019-12-13T01:17:17Z barcode=BC01 runid=2c9cf7bc05858273f10e7d7ec552fc0bd742dc3e
CTCTACGGGAGGCAGCAGTGGGAATATTGCACAATGGGCGCAAGCCTGATGCGCGCGTGTGAAAGGCCTTCGGGTGCTGTAGTACTTTCAGCGGGGAGGAAGGGGTAAAGTTAATACCTTTGCTCGTGACGTTACCCGCAGAAGAAGCACCGGCTAACTCGTGCCAGCGGCCGCGGTAATACGGAGGGTGCAAGCGTTAATCGGAATTACTGGGCGTAAAAGCGCACGCAGGCGGGTTTTGACAGTCAGATGTGAAATCCCCGGGCTCAACCTGGGAACTGCATCTGATACTGGCAAAACGAGTCTCGTGGTCAGGTGTAGCGGTGAAATGCGCGTAGAGATCTGGAGGAATACCGGTGGCGAAAGGCGGCCCCTGGACGAAGACTGACGCTCAGGTGCAGCGGTAAGAGCAAACAGGGATTAGATACCCTGGTAGTCCCACGCCGTAAACGATGTCGACTTGGAGGTTGTGCCCGCTTGAGGCGTGGCTTCCGGAGCTAACGCGTTGATCGACCGCCGCAAGGCACGACGCAGGTTAAAGAAACTCAAATGAATTGACGGGGGCCCGCACAAGCGGTGGAGCATGGTTTAATTCGGTACAACGCGAAGAACCTTACACCTGGTCTTGACATCCACGGGAAGTTTTCAGAGATGAGAATGCGCAGCCCAGAACCGTGAGACAGGTGCTGCGTGGCTGTCGTCAGCTCGTGTTTAATGAAATGTTAGGTTAAGTCCCGCAACAGGCGCAACCCTTATCCTTTGTTGCCAACTTGGTCCGGCCCGGGAACTCAAAAGTACCAGTGATAAACTGGAGGAAGGTGGGGATGACGTCAAGTCATCGCGGCCCGCCACGACCAGGGCTACCGTGCTACAATGGCGCATACAAAGAAGCGACCTCGCGAGCAAGCGGACCTCATAAAAGTGCGTCATAGTCCGGATTAGGTCTGCAACTCGACTCCATGAAGTCGGAATCGCTAGTAATCGTGGATCCAGAATGCCGCGGTGAATACGTTCCCGGGCCTTGGCACACCGCCGTCACACCGTAAGTGGGTTTACCGCAAAGAAGTAGGTAAGCAATAACCTTCGGGAGGGCGCCTGCTTTGTGATTCATGACTGGGGTGAAGTCGTAACAAAGGTAACCGGAAGATAGAGCGACGGAAATGAGTTAACACAAAGACACCGACAACTTTCTTCAGCACCAGCAATACGTAGCGCA
+
)+,*+-,86-.2/.5533859/(.-+5,,+.0/;22310/47814:5+')%%(++-/+**')-&*(*0878091.%($$$$'',.17:-+,,1:;.(+..2+240,-93/.//0,/43,23*,/7'2)+.726).2*)2-/02$+*$'$'(*),+-6,).+/89;.-((&/)1317.5/..7/0-+-),()++()*-+2))+%,)'0)))895667869:0*+.,&*)-+-,(&.+,,)&%#&(*,26667/0)+-,+335,,034474/6('''*'+/466555/--.),0.2**0/)*+*&&'%%%$&%%#&+411)())6;81185../..)/0.../166:/.4-.6168646.3.-+,1&*(,*/-50/+0683/,,&2-/---/033(./.-/%(*(%(')$(&(/20/,-*($(,)'*,459)+,2/.,,16*'.,02.1481+((($)*.-*+'(*'**221/+-.'$&'%)(,.-/03/,-/-.-0,./22.,++*8,+*33++1*)/)$#%$&%%$$%%)%'&/44604,$)-,2384:5.'(,-011215::./2,,0*.,/.0/9205-,-,.*-+1*(.)-1'-+&0.'*)*).6+,7515-)(',620+0)))+-2306+&)-2*(((/::3/)((+.-+,)+/.-/,.)-01*$'()45372.347359565,+*&)+6/1187575)+/056778<,+%.+-+/,.30%17496714/5/-/3.6&&0228393:20501223;202<01950)('3++7*(&%)('04080/0.99*,002:)..-.33<68891.2*/,.4-441*10333-)-/.-03585&&((+/*%++&)+.1<3954/0)*&%'++,++6<98<923012312'&,+*,372512+*+*&)-7/43:4453-*).34)237976*$*(*.-*)1%7*'-(*+3231823340//06/1060//6184:687330.0...//748828')*-//-4/*((%,,3:7251.4.50/633*,**')*++0916:+,52.--.%+%'')'--19)%(%%%)--&'(%&'/0*)'#$&%%)1.5334)65,/31,*,.,,*+,($*(,,62//0023343**+(*(*2.-,(&)..&*,-2.//5/:.02+*+*)-*0%%&'((+-+-04031239-),.163,-..0//:923<6/////63792;201.-+%($&$
@7244050d-f2f2-47bd-b959-e64499235224 ch=300 read=74553 start_time=2019-12-13T01:17:15Z barcode=BC01 runid=2c9cf7bc05858273f10e7d7ec552fc0bd742dc3e
CTCCTGCAGGAGGCGGCAGTAGGGAATATTGCACAATGGGCGCAAGCCTGATGCGCAGCCATGCCGCGTGTATGAAGAAGACCTTCGGGTTCAAAGTACTTTCAGCGGGGAGAGGGAAGTAAAGTTACCTTTGCTCATTGTGGCGATTGCCTGGAAAGGCACCGGCTAACTCCGTGCCAGCAACCGCAGTATCACGGAGGGTGCAAGCGTTAATCAGATTACTGGGCGTAAAGCGCACGCAGGCAGTTTTGTTAAGTCAGATGTGAAATCACGGGCTCAGCCTGGGAACTGCGTCGATACTGGCAAACTTGAGTCTCGTAGAGGTAGAATTCAGGTGTAGCAGTGAAATGCGTAGAAGTCTGGAGGAATACCGGTGGCGAAGGCAGCCCCCTGGACGAGACTGACGCTCCAGGTGCGAAAGCGTGGGGAGCAAACGGGATTAGATACCCCACCGGTAATTCACGCAGCAACGATGTCGACTTGGAGGTTGTGCCCTTGAGGCGTGGCTTCGAACTGGCGCGCGTTAAGTCGACCGCCTAGAGATGCAGCCCGCAAGGTTAAAACTCAAATGAATTGTGGGGGTAAGCGGTGGGCATGGTTTAATTCGATACAGCGCGAAGAACCTTACCTACCAGTCTGACGCGTCACGGAAGTTTTTCAGAGATGAAGTGGCGCGGCACGGGAACCGTAGGACAGAATTGCTGCATGGCTGTCGTCAGCTCGTGTTGGTGAAATGTTGGGTTAAAGTCCGCAACGAGCGCAACCGCATATCCTTTGTTGCCCATGGTCCGGCCAGGAACTCAAAGGAGACTGCCAGTGATAAACTGGAGGAAGGTGGGGATGACGTCAAGTCATCATGGCCACTACGACCAGGGCTACACACGTGCTACAATGGCGCATACAAGAAGAAGCGACCTCGCGAGAGCAAGCGGACCTCATAAAGTGCGTCGTAGTCCGGATTGGAGTCTGCAACTCGACTCCATGAAGTCGGAATCGCTTCAGTAATCGTGGATCCGAGAATGCCACGGTGAATGCGTTCCACGGGCCCCAGCCCACACCGCCCGTCACACCGTAGAAGTGGGTTGCAAAAGAAGTAGGTAGCTTAACCTTCGGGAGGCGCTTACCGCGCTGTGATTCATGACTGGGGGGTGAAGTCGTAACTGGTAACCGG
+
20/2+*)).-*.4.&.-%+-$27./87291/.1259972*)(+11+/300(+(*&+,-0423189344/-.-.,-2&)((%/2161,2.'($)0.*,,,46,,(-***3,()(*4)*%')/3)*&)%+,-4'%&&*$4%)%)&((#&$$'(%&')*'&''$)&(*+-.83363149695*7303804(0///'%',*)**(++166462433447&-+(.),14:663554-),,-,,*-)*22%.7<<.%262/+-5125620''..))&(&'-''%'&/,)(0+))'-)+%*('(+'9616/.33+.+)&'*,*,*,))''((,.'6(+('*+2+&%''&-...88/+313.,0+')*+7-*,+)20/4+/./.2-++.)--*./665.,0779-*),,442/+1+3)$,*,+1,-/*,--)&'/1'*-2;39'00-.5/0270601)&)((++%((''$&&&%&'-)*(')&+()*+-03.()+-8/015:(+10+.1--400)&''')+)**(((+,,+0,8-68676964683%($)+)0..*//*)-0/22491;;4166.0420+0.*&'%*.1**(-())'%'+(+'+)*+:201::/..-%/)%+*,,.1,/56222,--)#%%%'((%&$'$%#()),+/+3.0:;922-,,-.71/%'&%&'*+'+*$%&,(*&.)*++)5,11&'$'*(111213.1,)%-/383//013'3'+,,&$'&,0)(0+*.132..')*-,*-./,%%&)-*1'3.((),./64-54,.0++.'$%&/0735,1)()',(,7707,(.(*-36790---+../2)-/4-),(*,(+,248.36977,46-4*28996-.+/.1$%$#&&(27201+22--'&%'%&569578<84865877454*(,&&+*++.+0253-..)**+-35--/71.32/446;30304420,-.1.2,*,)8+4))(''''+*(./,-,--66.1*$&''*,0-857.,)($$(+)-+,+468(,*((%),3//*%#)&-,*+70(-)*/.)%'(.*-%&$&'**)%**-115<5412/.-13(0)&''),-745;787:7*&))(*++3/,+.//5/12201'/1+,**()+)+/2,,&%++)*-293332000)20,,()(*/)+-1,*+(&'('(/.3./
@a03c4cfb-aac5-4a3a-b5b4-9217a24e0df6 ch=312 read=80542 start_time=2019-12-13T01:17:33Z barcode=BC01 runid=2c9cf7bc05858273f10e7d7ec552fc0bd742dc3e
TTGGATTACCTTATTTACGACTTCACAATCATCGAAATCCCACACCTTAGACAGCTCCTTCCTTGCGGTTGGGCCACCGGCTTCGGGTGTTATCAACTCTCGTGGTGTGACGGGCGGTGTGTGCAAGGCCGGAACGTATTCACCGCGACATGCTGATTCGCGATTACTGTGATTCCAACTTCATGTAGTCGAGTTGTAGACTACAATCCGAACTGGAATGGTTTATAGGTTTTGCTTCACCTCGCGGCTTCCTTCCCTCTGCACCATCCATTTGTAGCGTGTGGCCAGATCATAAGGGCATGATGGTTGACGTCATCCCGCCTTCCTCAACTTGTCTGGCAGTCGCTAGAGTCCCCAACTTAATGATGGTAACTTAACGATAAAGTTTGCGCTCGTTGCGGGACTTAACCCAGCATCTCACGACACGGGCTGACGACAACCATGCACCACCTGTATCTCATATGGCTATCTCTCCATCTCTGGAGCCTTTGCTTAAGGTATGTCAAGACCTGGTAAGGTTCTTCGCGTTGCTTCAATTAAACCACATGCTCCACCGCTTGTACGGAATGCCCCAAATCAGATTCCTTTGAGTTTCATTCTTGCAGACGTACTACTCAGGCAATTACTTATTGCGTTAACTGCAGCGAACTTTGACGTAACCTTGGTACTCATCGTTTACGGCGTGGACTACTAGGGTATCTAATCCTATTTGCTCCCCACGCTTTCGGGACTGAGCGTCAGTTGCAGGCCAGATCGTCGCCTTCGCCACTGGTGTTCCTCCATATATCTACGCATTTCACCGCTACACATGGAATTCCACGATCCTCTGCACTCTAGCTGCCTGGTTTCTATGGCTTACTGAAGTTAAGCTTCAGGCTTTCACCACAGACCCTTGCTGCCGCCTGCTCCCTCTTTACGCCCAATAATTCCGGACTTGCCACCTACGTATTACCGCGGCTGCTGGCACGTAGTTAGCCGTGGCTTTCTGCGTCAACAAATACCATTTCCTGTAGCCGCCGTTCTTCCAGCATAACGAAGTTTACAATCGAAACCTTCTTCCTTCACGCGGCGTTGCTCGGTCAGGTTTCCCCATTGCCGAAAATTCCCTACTGCGCCTCCGTAGGG
+
4)'+&/,',*.,*.:-)*/,.06-../977683+0.,+37''.*2,/++*-/&++77+0+/+0/,.2728'3547/08-4,*.+%/4,+,*-..3)--0,-1377653234*/31)2,1123&6695274)0,+..125;3234/120/,***77)+(*'/1041*)(%%)*326(,(*./7-//24157-+--62234333-5205/-)+/((''()*/5475,0//.18;-+***,).822-*,2,.6-)(1,<.,,851/-.-0193861&('+-0..+,&(%))).,*/.1+67*'.,---&5.,.668770:3+*001+.&'*-2-.1./57483+/13$'))(*+-1982,3+.-4+-,+1+0.&$'('5---,-03,),1,,4245888;675:9/01322/:0+&/010.-%'*+.)0&+40-/-17584(4:476557;/07.154576/**))%-/0377987732,1)0077(*3/23)&$&%('+(01:749+6/79;-,**,,1/4;99;858625,1287'0*7.<;9<55455666:125,04666.41,*))$,),)*,../'%)/+/.4;<3/14:;917:*,2-.,,.-'9,-152643/62'5)-)+0,-/2-..24725550*)'*/5/6:.)&%%(*/,('((+,.4579::8176(**.//98:05*,/403-),+66249776.,51+(1-753-+.--1:/0-;;85-)$%,367693;0/''&+1//1553870-.&**/2:1/113346;7:55803367.0**/12/173.),2.1842-/'+&(*(1/32-.-06632++(*&--00+3442/-++/-56/252*2-1//080/+)4+:+02232*6964730052,0,.269.2/,-0015+.,*+/018(+.180,,)0,*02.254/9(7,/009,25*1++-002,4/,370319591//..+&*),1154.-/0,/+)'%&'%&#&'*/%#$%(%$&*4-7<8400//2136049+6((112(&)-.2182&%-(*50--.&)*'+/'24497:4::*65./)-(0//4-)')+,-,..*+)7-1:;9+3.+62+,+*.*2.;/++1.*)&*+059,*(,.-
@288ae4d6-0068-4f65-9332-bc90ba70fc0b ch=476 read=29502 start_time=2019-12-13T01:17:33Z barcode=BC01 runid=2c9cf7bc05858273f10e7d7ec552fc0bd742dc3e
CTCCTACGGGAGGCAGCAGTAGAAATTTCGGCAATGGAAACCTGACCGAGCAACGCCGCGTGAAGGAGAAGGTTCCGGATTGTAAACTTCTGTTATAAAGGAAGAACGGCGGCTACAGGAAATGGTAGCCGGTGGCCGACACTTTATTAAGCCACGGCCTTAACTACGTGCCTTGGCCATTAATACGTAAGGTGGCAAGCGTTATCGAATTATTGGGCGTAAAGAGGAGCAGGCGGCAGCGGGTCTGTGGTGAAAGCCTGAAGCCTAACCAGTAAGCCATGTAGACGTAAATTGCAGGAAGGATCATTGGAATTTCCATGTGTAGCGGTGAAATGCGTAGATATATGGAGGAACACCAGTGGCAGGCGACGATCTGGCCTGCAACTGACGCTCAGTCGAAGCGTATGGGGCAAATGGGATTAAGATGCCTAGTAGTCACGCGCCGTAAAACGGTGAGTACTAAAGTGTTGGATGTCAGTTCAGTGCAGTTAACGCAATAAGTACTCCGCCTGAGTAGTACGTTCGCAAGAATGAAACTCAAAGGAATTGACGGGGGCCCGCACAAGCGTTGGAGCATGTGGTTTTAATTCGAAGCAACGCGAAGAACCTTGCAGGTCTTGACATACCATAAAGGCTCAGAGATGGAGATGGCTATATGAGATACAGGTGGTGCATGGTTGTCACGGCTCGTGTCGTGAAGATGTTGAGTTAAGTCCGCAACAGGCGCAACCCTTATCGTTGAATTACCATCATTGATTGGGACTCTGGCGAGACTGCCAGTGACAAGCTGGAGGAAGGCGGGGATGACGTCAAATCATCATGCCCGCGGCCTGGGCTACACGCGTGCTACAATGGATGGTGCAGAGGAAGCGAAAGCCGCGAGGTGAAACAAAACCCATAAAACCATTCTCAGTTCAGTTGTAGTCTGCAGCTCAGCTACGGTGGAATCGCTAGTAATCGCGGAATCAGCATGTCGCGGTGAATACGTTCAGGCCTTTGTACACACCGCCCGTCACCGAGTTGATAACACCCGAAACCGGTGGCCTAACCGCAAGGAAGGGCTGTCTAAGGTGGGATTGATGATTGGGTGA
+
001+(',*)-')-+..,)*,,&*,--94/1;456342(,,&-,..,.&&2446879;6734005/3,),.,032+*+,,.5-12:854;4603001;;..)&(')*+&0--/-()+*,.,2/,421&.--,/-,'-(&&(/13;:0081/$')*+0**%'%/(./-.)+%'&&&'(1+((*--,+10/0(4,4/6,.+&%%')(+.'')-)(--037741:7-++,,)'*/477264/02/2/'))..084504..083271/34-0)+%$*/.-+5.)*&&%'#*%))*(,((+,24+*,3676,3,-(+',0*+(&'&+*1-00&3444:8.,)*('(-/12)-0-**')++-174*-())%&+-3-3--.+(.0.53302/++-0/(**-'%%'$&)&),,')(,-*(+;76(12,4,1'()2'*(('.1./-*'(%((*/,/*3533'&,$&+-.04591-0.-//3,-*,'+(*76',++-+-/:4944061066(-((,*,(/,)&(+,..4*55696120),48973:934:07,-***/*102/65/)+5*(+(,1800))(.()*')%$&**5;<139391/*2,-/7612,.2.178.5-(-*,&))4645762+'(*+,4+/.105,+*,,-0*'))/.7775545+,665.7'0-.27636/-1,06.,,'+(4244(4+..+6/14002825.%21:43-074,.2)7))+-+12&+,%'**-00.2((.2405<8:7/11)').(335686..'&%)+,13388/*-++-3)()+<2/0-.3+51'/621778:80/89.03//0**$''%##)&05,*&%&''()10137556.5586584557876(*())-/,,-*,(',1231+/,,,24)01:;816*+//7:..912;8*+$*)82**0+'(++-,-+.''&*),)+)('(&('),.66.,*+,,0/00793&.)').025678779(220142130070%*,-)).))30401/2424:73-,$('''.,52147-,*12,*,512.0-+2/3.,/3553736+0..(+)).&11/*0+5-3:6204.//2,8,21--./
@060152fa-c0f3-4851-b912-fb7a31527d9a ch=457 read=24437 start_time=2019-12-13T01:17:30Z barcode=BC01 runid=2c9cf7bc05858273f10e7d7ec552fc0bd742dc3e
CCGGTTACCTTGTTACGACTTCACTGATCGCTGACCCTACCGGCCATGCCTCCTTGCGGTTAGCTCACGGTTCGAGGTATTGCCAGCTCCCATGGCGTGACGGGCGGTGTGTGTACAAGACCAGGAACGTATTCACCGCGACATTCTGATTCGCGTTACTAGTAACTCCAGCTTCGTAGGCGGTTTCAGCCTACAATCCGAACTGAGACTGGTTTTAAGTTTGGCTCCACCTCGCGGCGTGCATCTCTCTGTACCAGCCATTGTAGCACGTGTGTAGCCCTACACATAAGGGGGGCATGATGATTTGACGTCATCCCCACCTTCCTCCTGGTTAGCAGGCAGTCTCGCTAAGAGTCCTCAACTTAATGGTATTGACTAACGACAAGGGGTTGCGCTCGTTTAGCGGGACTTAATACGACACGAGCTGACGACAACCATGCACCACCTGTCACCTTGTCACGAAGGTTTCCTCGATTAAAAGAGTAATGCAGGGATTATCAAGTGTAGGTAAGGTTCTTCGCGTTGCTTCGAATTAAACCACATGCTCCGCTACTTGTGCGGGTCCCCGTCAATTCCTTTGAGTTTTAATCTTTACGTAAATGCTCCCAGGCGGAATGCTTAATGCGTTAGCGGCGGCACGGAGGTGTTAGAGCCACCTAGTATTCATCGTTTGCGGCGTGGACTACCAGGGGTATCTAATCCTGTTTGCTCTACGCTTTCGAGCCTCAGCGTCAGTTACAGTCAGAGAGTCGCCTTCGCCACCAGATTGTTCTTACAAAATCTCTACGCATTTCACCCGCTACACAAGATTCCCGCTCCTGCTCCTAGATAACCAGTTTTGGAATGCAGCACCCAAAGTTGAAGGCCGGGTATTTCACATCCCACTTAATCATCCGCCTACGCTCCTTTACGCCCAGTAAATCCGGATAACGCTCGCCACCTACGTATTACCGCGGCTGCTGGCGTAGTTAGCGGCTTCCTCATGGGTACCGTCATTATCTTCCCCAAAGACAGAGCTTTACGATCCGAGCCTTCATCACTCACGCGATTGTTTGCTGCATCGGGTTTCCCCCATTGTGCAATATTACACTTTAACACTCCACGTG
+
.3./'3+294:439-.,(-08511(')-*)-..,,8/+,7/6-0/$)+2443$&'()-,/),,23211-,04-*&(&,(2,,2,-*,-39),526/.12/4+45,/6235+,'+*-144148(642621886:3,273111229;8232775,*)'1*,-+/.0+-.2*'))-++&)%)'$'++03203574487;71-+.888734469:-:;<02.009(3/..18+.33310-0/*3-..83200*42635:978:151/,.1+()+,5/-%*,/4*))+(*-.1(,,527,453211,&17**+-2588:0295+03574:557**.3(%&%*2550678692350*&&'*100031,-..021*)'&%%$$&-*443654.7801301.111//5'$('.77/21-3'(%#$++))+*,267244095.5<43/-+.6(*-(*..+/-+-*((%''('(')22.0.00:4346-*'%*)/.-)(),3/+0'(*0/'-,01(0+,+-,4/;:9:802307)-.73-'.,.2;:7<4420/(*1)),533383537/.4/-375+07::9;8+./--).-:<-184052(%,'()/-,,424:./,50296:6'(&&--003108312-72*2-),,/,252304('-$,/&*+,),+.2;879:283.&),.1118914223:1335+43455273270*//(&.-*$%('-.970(*-3:77/0000;8647010455-*+,)-238::7;8698/00&(%,-*1623-%%',/,,-377176868<;417:+),.+*)(&''-*.+8)%-.44,--*+&')',*/2/30497<,42+/0-5155013-.40-1/,,&',02*/)-*1781.10,96,&),,03/1087304:5355763'(/,&1*44((*+/---,-1139998243669902914737051.7:14,9.//5.6++'((.26/.*))''''''('+)0)(&0)*)82;222:83894*16.-/131.32050,-//33)(+$'/.3.534(0,2)+(()%,)'/9*+530001,,32/;7-888/),0,0-,-))&(&$'%&%&&'&+%)*63&(++(
@dfff96be-3cb1-49b8-bdee-4238802196a1 ch=89 read=44598 start_time=2019-12-13T01:17:39Z barcode=BC01 runid=2c9cf7bc05858273f10e7d7ec552fc0bd742dc3e
CTCCACGGGAGGCAGCAGTGGGGAATATTGCACAATGGGCGCAAGCCTGATGCAACCATGCCGCGTGTATGAAGAAGAAGGCCTTCGGGTTGTAAAGTACTTTCGGGAGGAAGGGGTAAAAGTTAATACCTTTGCTTTCATTGACGTTATACCCGCAGAGAAAAGCCTGTTACTCCCGTGCCAGCAGCCGCGGTAATACGGAGGTGCAAGCGTTAATCGGAATTACTGGGCGTACAAAGCGCACGCAGGCAGTTTGTTAAGGTCAGATGTAAAATCCCCGGGCTCAGCCTGGGGAACTGCATCTGATACTGGCAGAAGCAGGTCTCGTAGAGGGGTAGAATTCAGGTGTAACGGTGAAATGCGTAGAATCTGGAGGAATACCGGTGAAAGGCGGCCCCTGGACGAAGACGGCGCTCAGGTGCGAAAGCGTGGGGAGCAAACGGATTAAGATACCCTGGTGTGCCGTAAACGATGTCGACGGAGGTTGTGCCGCGGGCGTGGCTTCGGAGTAACGTTAAGTCCGACCGCCTGGGGAATACGGCCGCAAGGTTAAAACCAAAATGAATTGACGAGGGGCCCGCACACAAGCGGTGGAGCATGGTTTAATTCGATGCAACGCCGAAAGAACCTTACCTGGTCTTGACATCCACAGAACTTTCCAAGAGATGCGGATTGGTGCAGCCTGGGGAACTGTGAGACAGGTGCTGCACTTGGCTGTCGTCAGCTCGTGTTGTGAAATGTTGGGTTAAGTCCTGGCAGGCGCAATATCCTTTGTTGCCAGCGGTCCGGCGGGAACTCAAAGGGAGACTGCCAGTGATAAACTGGAGAAGGTGGGGATGACGTCAAGTCATGCATGGCCCGCGCCACGACCAGGGCTTTCCGTGCTACAATGGCGCATACAAAGAAACGCTGACCTCGCGAGCAAACGGACCTCATAAAGTGCGTCGTAGTCCGGATGGAGTCTGCAACTCGACTCCATGAAGTCGGAATCGCTAGTAATCGTGGATCAGAATGCCACGGTGAATACGTTCGGGCCTTGTACACCGCCCGTCACACCATGTGGGAGTGGAGTTGCAAAAGAGTAGGTAGCAATAACCTTCGGGAGGGCGCTTACCACTTTGTGATTCTTGACTGGGGTGAAGTCGTAACAAGGTAACCGG
+
.-/'')+51*/,*)13005-48/+3-*,-)+-1395.,.()/3601:6635.-.'+)2224521/1./.,,1.&))&)*+/-75100573;+.9:*&'()18,,',.(.-.).0+&(*99.**9.:0/0,/6('(.(./-5--+0-10.$%'.+(+1,,&*--,%)()(''%')34*,977921-,+0,),)+*3*+'102,//+269779,9+5+440/0-2-,.05:;612/-15,(),145467597-2/610/7.3.50733344,+*/+)302+(36748()+8/735..77311//2/-/('&(&'''%**'(.0001241571-35-**+1+/,-,)+5330**./554077./3982.))'(+/4+***/-680:/...30)0*'',..)-/678.5/--77540668*88322*1.++.27.65-)+/3:66,.$.),*),3/15)+021'&%-,457;9,+++(89-,*(,,2-//022-,''&.4146/2))(%)-)&(*-++*043141(*,499:7+,03('&()34666045829,7-:71+*)0.)('(,46213,%0776/3-+,,,,,1000)--//*,-,00/0:51713.,*-%&%$''*''1/)*004.3.-38.1*,*.,+*,.53/,+'))-).80++3+**,+5-),*'.*)),&+$&('"&.2)0/.)'%%%0/2-7689;73/''&&*('''/216.,+,,64574;410,+/-.6<6;97<6../02-.054/64%(&&&(02'%*-(19-273454:.4(+'+&*&-'*3546-./,),+-11291-1+.00//,-621.',,00465(*1:7:864/0+-+&)$#&'&,.3)$&#()$&(**)(/-)''(%'('-172*)(***.*+,./3666)%''%(%$$*+4343+.)))(+8'21942876,+08-.0.234445533/(--++()'()+/2258330-,..58573/2..0,40402*++**+1---9;2,,,,0)()+'+'(+/9433;0-/.553+235./-*+)**,2-1'')20./.081-+(/5,))*48,-2;*01;3,&&(*%**')%'%+(-,,**-0+:3.14-1/.3.+.*$*)02--333/*&)((*&/7;50122*/1279766+,)',:8987
