# Supplementary material for: De novo species identification using 16S rRNA gene nanopore sequencing
Source: PeerJ. 2020 Oct 21;8:e10029. doi: 10.7717/peerj.10029 (PMC7585375; doi:10.7717/peerj.10029)
Supplement: Supplemental Information 2 — Contains raw reads. [file peerj-08-10029-s002.zip › pass_fastq_runid_2c9cf7bc05858273f10e7d7ec552fc0bd742dc3e_136.fastq]

@1b6fa335-831f-40f5-a846-efe7eb2c16d5 ch=89 read=44616 start_time=2019-12-13T01:17:51Z barcode=BC01 runid=2c9cf7bc05858273f10e7d7ec552fc0bd742dc3e
CTCCTGCAGGGGAGGCAGCAGTAGAGTGCACCTAAACGTGGGGAAACCCTGACCGAGCACCGCGTGAAGGAAGAAGGTTTTCAGTTGTAAACTTCTGTTATAAAGGAAGAACAGCGGCTACAGGAAATGGTAGCCGAGTGACGGCTACTATTAGAAATACGGCTAACTACATTGCCAGCAGCCGCGGTAATACGTAGGTGGCAAAGCGTTATCAGGTGTGGGCGTAAAGGGGGGGCAGGCAGCGGGGTCTGTGGTGTTGAAAGCCTGAAGCAACTTCAGTAAGCCATACAGAAACCAGGCAGCTAGAGTGCAGGAAGGATCGTGGAATTCCATGTGTAGCGGTGAAATACGTAGATATGGAGGAACACACACCAGTGGCGAAAGGCGACGATCTGGCCTGCAACTGACGCTCGGTGGCGTAGAGCAAATGGATTAAGGCACCTAGTAGTCCCGCCGTAAACGATGAGTACTAAGTGTTGGATGTCAAAGTTCAGTGCTGCAGTTAACGCAATGAAGTACTCGCCTGAGTAGTACGTTCGCAAGAATGAAACTCAAAGGAATTGACGGGGGGCCCGCACGAAGAAGCGGTGGAGCGTAATGGTTTAATTCGAAGCAACGCGAAGAACCTTACCGAGATGTCGAGCATACTCATAAGGCTCCAGGATGGAGAGATAGCTATATGGATACAGGTGTGGTGCATGTTTGTCGTCAGCTCGTGTCGTGAGATGTTAGGTTAAGTCCGCAACGAGCGCAACCCTTATCGTTAGTTACCATCATTAAGTTGGGGGGACTCTGGCGAGACTGCCAGTGACAAGCTGGAGGAAGGCAGGGATGACGTCAAATCATCATACCCCTTATGACCTGGGCTACACGTGCTACAATGGATGGTGCAGAGGAAGCGAAATGCGAAAGGTGAAACAAAACCCAGCAAAACCATTCTCGAAAGTTCGGATTATGATCTGCAACTCGACTACATGAAGTTGGAATCGCTAGTAATCGCGAATCAGCATGTCGCGGTGAATACGTTCTCGGAGGCCTTGTACACCGCCCGTCACACCACGAGTTATTAACACCCGAAGCCGGTGGCCTAACCGCAAGGAAAGGAAGCTGTCTAAAAGGTGGGATTGATGATTGGAGTGAAGTCGTAACACAAAGGTAACCGG
+
.1/.%$%&*-*'%+-.2(3%44-*%''%(&*2/0893-1(,*((.,193-,15-,,',$/2)--3504.+-+(-.+/3:92/%+'8,579021814-4-+-89)3.10*088)65.4)&&((,*-3+-4/.)*-*('()*++*)%)%'+&)0-'--,)+,,./++%'*/1)5*&,+*//.04,+*+'--10.166-/,+/5413+''+*2/03+2214655311'),,&'125.-0&(+'&**(,1...,,*'&0'))(-)*,./+).+()-,).+1)./+3+07562.((+12-4438,&***)+(-.55183-&02,+//0,0+.*9.93421+%**+.:,),4-*0498413/.///,4.+9//.+-/07&**+)'%'*,*-,2520-.*+/1/264.3,*)*)))*+.)**&&&*)$)&)(19;23:3380++))'(2-.-0,..,.)(-;98:;45++.**())..1..04485,0356942,-.6:0130.,*.&)+020.&4'/*%)&)),-.3,/686-00-)0./37;601/((1--0.9/-399:,0+0-.,+,--+.96-+,)&)%%%))%*(()5//670,0/5264558:6195:3+-+)*.'.*))..).13,./)5))$((-%&%&)34498998/104)6,38()*,,/87-)(&()(/00-,')---/23.421.+*1.''%('&-+*//212,,-..652.0-+.,'*5,3+&/32420..68*)-)-().-.00.22++--.9.7..+04.093110-322).+)'038,3351.'*&*+/58776;531--..2.23450+)(**50(795344465777972336744*40+),,.-00732&-1310-(,,/352--/814:6785665,+)*((+')&)-+(,//),*+,5.28.,59;473+%&%/9;56;669659((+**/::09,7+'(%%/1407.600.///0.///-90.17271:78677,5-8,--'))..1.**,.75578:05/-.455647;438-*$*++-310.+++,0/55,,,-,6562//./2-/++)1+1)3+)(+1,086,,+.*))6*,(&)++-1+5(&+%%'*00/.,+10.&&3)82121,,))$(&-,%'*-05/0022/--(&./(1)03:887/
@9d78ee40-31fb-4279-be93-4444356d0a3c ch=117 read=81634 start_time=2019-12-13T01:18:02Z barcode=BC01 runid=2c9cf7bc05858273f10e7d7ec552fc0bd742dc3e
CCGGTTACCTTGTTACGACTTCACCCCAATCATCAATCCCACCTTAGACAGCTCCTTCCTTTGCGGATTGAGGCCACCGGCTGGTGTTATCAACTCTCGTGGTGACGGGCGGTGTGTACAAGGCCGAGAACGTATTCACCGCGCGACATGCTGATTCGCGATGCGCGATTCAACTTCATGTAGTCGGTTGCGGAGCTACAATCCCGAACTGAGAATGGTTTTATGGGTTTTGCTTCACCTCGCGGCTTCGCTTCCCTCTGCACCATCCGGTTGTAGCACGTGTGTAGCCCGGGTCATAAGGGGCATGATGATTTGACGTCATCCCCGCCTTCCTCCGCTTGTCACTGGCGATTCTGCTTCGAGTCCCCAGCTTAATAGTGGTAACTAACGATAAAGGGTTGCGCTCGTTTGGGACTTAGCAACATCCACGACACGAGCTGACGACAACCATGCACCCACCTGTATCTCGCCATGGCTATCTCTCCATCTCTGGAGCCTTTATGAGCATGTCAAGACCTGGTAAGGTTCTTCGCGTTACTTCAGATTAAACCACGGCGCTCCACCGCACAACGTGCGGGCCCCGTCAATTCCTTTGGAAGTTTCATTCTTGCGAACGTACTACTCAGGCCGGGCCGCCG
+
3/&-,:,.,6+),+)**+46;681994/8588:859-46,+1/-2.0140255876940+2,+1380,2&%,*15)+0/,+/,3+,.300,7,,+/--.00')))0.624.200/.224;96+9++%**.-/544;878/,,+,*'&,.279988;8//1*0))'')*20-(*+/42.1.+$,.+).1;34*-&%*201,0*,,('$&('*+-2966)/.,*,-/4+-47-,.153.1:761509335.(&-&11.+-0+.)054651+%1/(**,+++-++.0./0,5/'2864420,3980/47122229:4,.-3778:/8:/*66681.*+(%(-*-/;88/5-()&'%''('('$''+,/99/&+*,,3*)%&-03/.0/028632.74(+2/26-)()-./03(&))%(*(%&',(+456&%&**+*,--0641-,))+./2;18410-7-*.30/,,10+,%&%&'%,/1972++)41,./16467./1+70,'.,)('-0038.534495/(+*'*+,;99;7443.8)-.90&%-.,*0/11)')&$%()-8//6*,&*+*0%5((**+.54-*-1499::92:80+'%(27;/38<506//--75&5(,**+++$)'%&+'&&&$%%$
@2bd0b79e-84aa-49fc-9e75-3d6afbd5a766 ch=31 read=137262 start_time=2019-12-13T01:17:56Z barcode=BC01 runid=2c9cf7bc05858273f10e7d7ec552fc0bd742dc3e
CTCCTACAGGAGGCAGCAGTAAAGGAATTTTTCGGCAATGAAACCCTGACCGAGTAACGCCGCGTGAAGGAAAGAAGGTTTTCGGATTGTAAGCTTCTGTTATAAAAGGAAGAACAGCGGCTACAGGAAATGGTAGCTGAAGTGATACTATTAGAAAGCCACGGCTAACTACGTGCCAGCAGCCGCGTGTGTAGGTGGCAAGCGTTATCAGGGTGTGGGCGTAAAGAGGGCAGGCGGCAGCAAGGGTCTGTGGTGAAGCACAAACAACTTCAGTAAGCCATAGAAACCAGGCAGCTAGAGTGCAGGGAGAGGATCGTGGAATTCCATGGCGGTGAGAAGTACGTAGTATGGGAGGAACACCAGTGGCGAAGGCGACGATCTGGCCTGCAACTGACGCTCAGTCGAAAGCGTGGGGAGCAAAATAGGATTAGATACCTAGTAGTCCACGCCGTAAACGATGAGTACTAGAGTGTTGGATGTCAAAGTTCCAGTGCTGCAGTTAACGCAATAAGTACTCCGCCTGAATATTTTGCAGAATGAGAGCTCAAAGGAATTGACGAGGGGCCCGCACAAGTGGAGCATGTGGTTTAATTCGAAGCAACGCGAAGAACGCCGCCGGGTCTTGACATACTCATAAAAGGCTCAGAGATGGAGAGAGATATTTGCTGAGATACAGGTGGTGCATAGTTTGTCGTGGCTCGTGTCGTGAGATGTTGGGTTAAGTCCCGCAACAGCGGCGCAACCCTTATCGTTAGTCACCATCATTAAGTTGGGGACTCTAGCGGACTGCCAGTGACAAGCTGGAGGAAGGCGGGGATGACGTCAAATCATCATGCCCCTTATGGCCTGGAAAGCTACACACGTGCAATGGATGGTGCAGAGGAAGCGAAGCCGCGGTGAAGCAAAACCCATAAAACCATTCTCGGTTCAGTTGTAGTCTGCAACTCGACTACATGAGTTGGAATCGCCTAGTAATCGCGGAGAATCAGCATGTCGCGGTGAATACGTTCTCAGGCCTTGTACACCGCCGTACACCACGAGTTATTAACGAAGCCGGTGGCCTAACCGCAAGGAAGGAGCTATCTAAAAGGTGGGTTGATGGTTAGGGTGAAGTCGTAACAAAGAGTAACCGG
+
*),2-%-'28+----11//310(*&*(/6:9-.-4/.81-%)*)7../1670*(','(%('&*)-..//(.,(%))),.5,,/-/,5/(/*,%(+:5707)*(+47(.+0.,/52(54)4//-1(*'-.+,/1/&'%$'&%&&)(&(*+(+//(/3*(3600-))%.),**,,.-.0+(*)).($$%&&(&(&%*+077770--/2,.1$)+%&%,)479779;2'',,,0.781-40.13...732200/44+(**%'$''*(''((*(,',-37$*-03113761:33870//.*+(*)()&(.,',(27/5/,00/23546*))**+(,4,,*&(#$#&%$%%&%'(.,(.--4/026(..''(,.31:8:991/21158698773./,//2.23357)*#&(/)*-32&2+)'.1:;04/35024,).,55:...566760.024;:9:;7/-(*,,01124/(''',0931/2176/1*++38'),<:::::12240)/.1563))%)%'(111150*+&'$('%&')**.9860'+%*),-3*)'(''-+*-)&,/1//8-'*'%&%&&/,'**+.)*,45<8453:1,1//05)1//026-*2.()+(*/)+(+,.600//0*112.0,1.+-3039((%)-561-+))+-/,)#&&$&&%*').-.228336520/)$&$%&&*$-&%)*+9'7*,278.'+(-+153&./8372.31))1143(((+.,1+2*21+).+.1-3.**'%(00377118.*-*2,79.0404,%*(,*(52242+0012679588:730.)(()'+.6423369891***,.0/225.-+)%*%%(.&/4+.0)(%%&)---+''''')/-21944.--2370-15+4.+')/*/70-3-)'(0$'(/-)197/,28:-6861</.-()+./**--+,368723301012666622..+0(*///.862**&(&-,,*+,,--.,*'+0+&'+,1136./110)*8435369535)40.,*+''%&%)&'.0+2/-./1),**,(0&(%(%)%(,*-6(00/,2,*.41+%)*1',-0(+((*1%200152*(&$&**/-)(*-%13),*&'+*/,.02675522+&%'(((,,+/
@37af93f4-938d-4bc3-9326-eb48d9a61aff ch=26 read=26850 start_time=2019-12-13T01:18:06Z barcode=BC01 runid=2c9cf7bc05858273f10e7d7ec552fc0bd742dc3e
CTCCTACGAAGGAGGCGCGTGGGAATAATATTGCACAATGGGCGCAAACCTGATGCAGCCATGCCGCGTGTATAGAAAAGAAGACTGAGTTTGTAAAGTACTTTCAGCGGGGAGGAAGGGAATTAAAGTTAATACCTTTTAATAAATTTGGCGTTACCCGCAAACGCCAACTCAAGTGCCAGCGGCGCGTGTAGGAGGTTTGTGAAATCCGGAATTACTGGGCGTAAAGCGCACGCAGGCGTTGTTAAGTCAGATGTGAAATCCCGGGCTCAACCTGGGGCATCTGATACTAGCTTGAGTCTCGTAGGGGTAGAATTCAGGTGGTGAAATGCGTAGAGATCTGGAGGAATACCAGGCGGCGGCGGCCCCCCCCCTGGACTGAAGGCGAAACGCTCAGGTGCGAAGCGTGGGAGCAAACAGAAGTTAGATACCCTGGTAGTCCACGCCGTAAGCGATGTCGACTTGGAGGTTGTACCCCAGCGAGGCTTCCGGAGCTTCGCGTGGTGGCGTTAGAACCGCCTGGGGAGTACGGCCGCAAAGGTTAAGAAACTCAGAAATGAATTGACGGGGGGCCCGCACAAGCGGTGGGCATGGTTTCATTCGATGCAACGCGAAGAAGAACCTTACCTGGTCTTGGCGGCATCCCACGGGAAGTTTTTAGAGATAGAATGGCCCCAGGAACCGTGAGACAGGTGCTGCATAGCTGTCATCCAGCTCGTGTTGTGAAATGTTGGGTTAAGTCCCGCAACAGGCGCAACCGCCTTATCCTTTGTTGCCAGCAGGGTCCGGCCGGGAACTCCAGGGAGACTGCCGGTGATAAAGCTGGAGGAAGGTGGGATGACGTCAGGTCATCATAGCCCTTGACCAGGGCTACACGTGCTACAATGGCGCATGCAGAAAGCGACCTCGCGAGCAAGCGGACCTCAAAGTGCGTCTGGGCCGGATTCCGGTCTGCAGCTCCGACTCCATGGAAGTCGGAATCGCTAGTAGTCTGGTGGATCCAGAATGCGGTGAATACGTTGGGCCTTGTACACCGCCCGTCACACCATAGGGAGTGGGTTGCAGATGGGGCAGCAACGCTGGGAGGCGCTTACCACTTTGTGATTCATGATGACTGGGAGGGTGAAGTCGTAACAAAGGTAACCGGAGAAGGGTAAGGCGACAGGCAAGAAGTGATTCGCGCAGGCGCGGCTGCGCTGGCACCAGCAATACTATGCTTTACCG
+
./40-,-&'***(+(&$$'('1--.+-()%-*''(*272-&$$$(-52/7335544.',-,/,4126665644&'/5-+&'''%%$$#,+53+',1*''&+35:/-.-)57-')+*.+1,)),)9981/.1-+(6*,,)$'%$+/)0.')%*(2.,06)),.-,-$-('$'')'($(.00/-+&%$%''(%&#((%'$$##%&%,*&&'%&,'$.&()01:853661+)),0,+*,),1/,*($)7/*+.3,-/:47/0/4*72,)53006/.14/)26..-*-()*3*/+%&('(++0124616,64,+,-/,0.14-)(((%'4-57..0/1,+***./33,*1+185255%2,(-(')'&,**)-.124.,.-5.(%'(*(%*((+)+,/355)5.1/$&((+-3-0-,%-0827.,)))-4))0//01+),552224634589121)%'()+.0762423,0+,--8./+.')(#$&(%()'%-*(,+))(,%$$$&'(&%$$&%.,-*00870380141''$%%-%-700247*/+/0/0$,'+102)$*.,+-,-1.347/151.'+0.'+'('''*(..11'%%&)*+/,$)+12-)++,/.426223(*))+./***)-23,.///..,&&'''24+*(1/6,*,'.40,(('''),++-1'%%&)+(&+++.196:98899027110.--./(50/+/2'-(&(-.1289628-)+-86012;200/9341708+*.004&&+,.46*2(%&$'(/.2-,/-&)/+.0.-/%,.1*0'.&9/-67072+1&$(+((+./214+)'')/.-3/*+)0)))+-5.616;504627663,'&()677&%%%&''&()*+)&/-1.)**'(/,-,/.668669-,,'&$&&%).*')((20.03.+).)38&/17767,*''%)*,.)**#&''&'(+$+'*)')%'$&*(+-+-*+/477936,(*,**,(6*465((&&%(%'('$&'&,4.+4&'((((,.(.111;8-3,./5+65/4.''')'/734;2034./)-2,*&(.)&'*/2&)71*'$(%***'$'&.,--&$(,23(.3-27/8,.6*,/:4124448331-+'(),-003+/5,/.32115..-0,06+,312876*4,((*..)+,,*,0375.)(13'&('%%'#**$$$$%%*(').&&&$#%$%+)+)(+3-07293-/$%&%$()%$&&#
@f9b7d564-06ec-45f1-92a6-b2858f0633e5 ch=139 read=49745 start_time=2019-12-13T01:18:02Z barcode=BC01 runid=2c9cf7bc05858273f10e7d7ec552fc0bd742dc3e
CGGTTGCCTTGTTACGGCTTCGCACAGTCATGAATCCGCAAAGTGGTAAAGCGCGCTCCCGAAGGTTAAGCTACCTACTTCTTGCCTTCCACTCCATGGTGTGACGGGCGGTGTGTACAGGCCCGAAGACGTATTCACCGTGGCATTCTGATCCACGATTACTAGCGATTCCGACTTCATGGAGTCGAGTTGCAGACTCAATCCGGACTACGACGCGCACTTTTATGAGGTCGCTTGCTCTCGCGAGGTCGCTTCTGCTCTTTAGCGTATGCGCCATTGTAGCGCGTGTGTAGCCCTGGTCGTAAGGGCCATGATGACTTGACGTCATCCCCACCTTCCTCCAGTTTATCACTGGCAGTCTCCTTTGAGTTCCCGGCCGGACCGCTGGCAACAAAGGATAGAGGTTGCGCTCGTTGCGGGACAACCCAACATTTCACAACACGAGCTGACGACAGCCATGCGGCGCCTGTCACGGTTCGAAGGCACCAATCCATCTCTGGAAAGTTCTGTGGATGTCAAGACCAGGTAAAGGTTCTTCGCGTTGCGTCAGGGTACAAACCACATGCTCCACCGCTTGTGCGGGCCCCGTCAATTCATTTTGAGTTTTAACTGCGGCCATGCTCCCCAGGCGGTCGACTTAACGCTGATTGGGCTCCAGGTACACCTCAAGGGCACAACCTCCAAGTCGGCATCGTTTACGGCGTGGACTACCAGAATTATCTAATCCTGTTTGCTCCCCACGCTTTCGCACCTGAGCGTCAGTCTTCGTCCAGGGGCCGCTTCGCCACCGGTATTCCTCGAATCTCTACGCATTTCACCGCTACACCTGGAATTCTACCCCCCCCCTCTACGGGGCTCAAGCTTGCCGGTATCAGATGCAGTTCCCAGAGTTGAGCCGGGGATTTCATCTGACTTAACAAACGCCGTGCGCTTGCCGCCCAGTAATTCGATTAACCTTGCCCTCCGTATTACCGCGGCTGCTGCGGAGTTAGCCAGTGCTTCTTCTGCGGTAACGTCAATGAGCAAAGTGTGCTACTCCTTCTCCCCGCTGAAATTGCTGCAACCCAGGCCTTCTTCGCCTTTGGCATGGCTGCATCAGGCTTGCGCCCATTGTGCAATATTCCCCGCGCCGTAGGAG
+
3,050(3/11-07..-*02:8241///114211723'$(*20+-07256*''(*'**1)((-/.40:69,/.(69/./2/).*%,*&('*%')/2*+.2226554358124+,.,1+..(,+2''''&''%%&+/-.2735)3409;/033362+-,-07..,&,+113;64/.02:3899/**+,(&',)#+$)(*++0,+4-6/10()*/020/,+'*-03,()(%)*).)++.*++,22./,'(*(**-/2,2%)++13+$&&&%'+,;7:<//6---/.+*...2.---.8--6:99382/*,.5440//.-,'(--05899:2:35-%+..707.,.-.0:801255404/',0006..1/,-2979;0-/1148.-($%/(6-3/28;*6.*()'%,+20--,*',*-:666;31,+*.-)-+-*.6*,-/745.0''-+-.-/629368<6:9/,.-%3720--&*/:9:3,-/,..'--/5,198::96895//-*/;0/.03/+*%,-45557<43410:+++1988<836(-+((&+##,*%%%%.5.59./0/02035',.,+2,+,8961(..,(*)+&1(:/)+330+-0/::*+&$%'(,0,/&+%,+0882(,3.-7631'*,*4-2++&'&0)+)*+/00'+%&%(%,2/0.*/8////8898/6*0*0141,235860:*)*/4034297110/10-%&,)*.13,-,-200/<*)--052-.0014:664526:45+'+,+,37777<:4/;*(/891/.(,+.--0.%.*'2355;83**'(/...53./)-.26:2,,*)-303038442022515.627104:93/2323/5.%++-,(&))/-0/1...5:-.1::;6::</:,'(&(/8-*)1*)45-)/8..666-.0104272:;51%%&&'*1/+/)#%'&.4++.20/2/0)).+*(&')**26002:.4023/4:7,3+++4350)+)((+.--13&46457;9:<:99170,)')*()*/.//577;,,($,''+(-/::09701692,0**/-(.,)**()-,42*'*.071801;61,*%$#')53657444899:46903.*++.5**20,/%+%2(&-/467*$%#'('615.--
@a48471cf-f050-462c-bd34-1431b749cc93 ch=488 read=52762 start_time=2019-12-13T01:18:23Z barcode=BC01 runid=2c9cf7bc05858273f10e7d7ec552fc0bd742dc3e
CCGGTTGCCTTGTTGCTGACTTCACCCAGTCATCACCGAAGTGGTAGCGCCCTCCCGAAGGATTAAGCTACCTGCTTTTGCAACCCCTCCCCATGGTGTGACGGGCGGTGTGTACAAGGCCAGACGTAGTCACCGTGGCGTTCCCGTTCACGGTGCTGGCGATTCCGACTTCATGGGTCGGTTTGCAGACTCAATCGGACTACGACGCACTTTGTAGGGTCCGCTTGCTCTCGCGAGGTCAGCCTCTTTGTATGCGCCATTGGCGTGTAGCCCTGGTGTGGGTATGATGGCTTGACGTACATCCCACCTTCCTCAGTTTATCACTGGCAGTCTCCTTTGAGTTCCCGGCGGACCGCTGGCAGCTTAAAGGATAGAGTTGCGCTCGTTTAGGACAGCAATAACATTTCTAACCACGAGCTGACGACAGCCATGCAGCACCTGTCTCACGGTTCCCGAGGCATTCATCTGAAACTTCCGTGGATGTCAAGACCAGGTAAGGTTCTTCGCGTTGCATCGAATTAAACCACATGCTCCACCCGGCAATGCGGAGCCCGTCAATTCATTTGAGTTTTAACCTTGCGGCCCGTACTCCCCCCCGGGCGGTGAACGCGCGTGCTCCGGAAGCCACGCCTCAAGGGCGCAGCCTCCAAGTCGGCATGGTGCGACGTGGACTGGGAGTATCTATTCCTGTTTGCTCCCCACGCTTTCGCACCTGGGCGTCAGTCTTCGTCAGGGCCGCCCAGCCGCCACCGGTATTCCTCCCGAATCTCTACGCATTTCACCGCTACGCGCAGATCCTACCCCTCTACGGAGACTCCAAGCTTGCCGGTATCAGATGCAGTTCCCAGGTTGGGCGGGGATTTCACATCCTGATAACAAACCACGCCTGCGTGCGCTTTACGCCCAGTTCCGATTAACGCGCACCCTCCGTATTACCGCGGCTGCTGGCTGAGTTAGCGTTAACCGGGTAACGTCAGGCAAAGATTATTAACTTTGCTCCTTCCTCCCCGCTTCAATGCTTTTACAACCCGAAGGCCTTCTTCATACACGCTGGCATGGCTGCATCAGGCTTGCGCCCACATTTATTATTTTTCTGCCTCCCGTAGAG
+
53*,,4(.112)6)&&$'$'+52-030-/33(()),('/((*143/(),-5.+1-*)+.(.%5)&'*,.240&%'*081.50-006/+/54-'/*22/./23)551'1//.)-146717,)%)'-,(&%-+.08.5)'$$(),,'%','%&*)+'(%&&%))/,,*//37:6,-02)*&&**1+)0)*/6697;6:*6/3/+*'&)+.(-.56%(%-/%(-*'*..*,01,/**)(+,+,+)+**-.::212.&&%(/-.-)*'&('')+.://254*('+'&(()))'$&'(*)2-.(/3,58*'4-0749.1&++4))('*2108,(+./08.+1+))(+)18-,+&)-+&',/0371/&*()380+206)''-,0,-.498475.&-2/1&'%--),/031:,-&')+&%'*+342.)1-++*+9-5946-..-.5,.3/*/+.*277+3)*%/*,%)+'&+&$&)&%,.548./5<9:85910025;&++.,,,00757<9251710/455''%)&%&+35*),+,..58/06(*()&#(&1',$%22+&,-*7/;847;,+)(26/)-313621/6/72*)*))*2+-563.)4550-+'(+,-.+,&*&)*,00---)-1+.039886+4661,,().+)/'4-1//*,-&+&(-%(+0511711+*'*(&$)+3*%$(&())*.;0+0/4-,)#(()053533133,,'88111/066475003(++-++(+'%%$&%#%()/745436;28.4'&%&00/234232315;1/-./-0221.-),&)-).*%&-.3--1445-)$)022:&4-$**)*37(2--/7.35968374/02+&0/39248/-0.*-.871.1*'%&&%(*+6-16942)/*//,/340-,'%&%%%/*0,''%*-.2.-4..,'('&'%+40.0415219004+((*(''*,/1//.,-3.0/200'##%$*+4.1:854*%)%&..(%$))*0/3,*.++(3053)3./0-25+%('$$*)('*-,-)'(+,162--//03;9;6//+++-,'*$'))1-126:87666--(/865913243*&'',:&$)&&'//0,,0-.6-38-+3./,*
@7ba9d3f5-a23c-4874-80ed-79f32737b5d7 ch=273 read=44989 start_time=2019-12-13T01:18:23Z barcode=BC01 runid=2c9cf7bc05858273f10e7d7ec552fc0bd742dc3e
CTCCTACGGGAAGGCAGCAGTGGGAATATTGCTGTGGGCGCAAACCTGATGCAACCATGCCGCGTGTATGAAGAAGGCCTTCCGGAGTTGTAAAGTACTTTCAGCGGGGAGGAAGGGGTAAAGTTAATACCTTTGCTCGTGGCGTTACCCGCAGAAACCGGCTAACTCCGTGCCAGCAGCGCGGTAATACGGAGGTGCAAGCGTTAATCGGAATGCGGGCGTAAAGCGCACGCAGGCAGTTTGTTAAGTCAGATGTAAATCCCCGGGCTCAACCTGGGAACACTGATACTGGCAACCTGAGTCGTGGGGGGGTGCAGAATTCCAGATTGTAGCGGTGAAATGCGTAGAAGTCTGGAGGAATACCGGTGGCGAAGCGGCCCCTGGACAGACTGACGCTCAGGTGCGAAAGCGTGGGGAGCAAACAGGATTAGATACCAGTAGTCCACGCCGTAAACGATGTCGACGGAGGTTGTGCCCTTGAGGCGTGGAGCTAACGCGTTAAGTCGACCGCCTGGGGAGTACAGCCGCAAGGTTAAAACTCAAATGGTGACGGGGGCCGCACAAGCGGTGGAGCATGGACGGTGATGCAACGCGAAAGAACCTTACCTGATGCTTGACATCCCACGGAAGTTTTCAGAGATGAGTGTGCCTTCGGGAACCGTGGAACCGAAGGTGCTGCATGGCTGTCGTCAGCTCGTGTTGTGAAATGTTGGGTTAAGTCCGCAACAGGCGCAACCCTTATCGCTTGTTGCCAGCGGTCCGGCCGGGAACTCAAAGGGGACTGCCAGTGATAAACTGGAGGTGGGGATGACGTCAAGTCATCATGGCCCTTACGACCAGGGCTACACGTGCTACAATGGCGCATACAAAGAAGCGACCTCGCGAGCAAGCGGACCTCATGAAGTGCGTCGTAGTCGGATTGGAGTCTGCAACTCGACTCCATGAAGTCGGAATCGCTAGTAATCGTGGATCCAGAATGCCACGGTGAATACGTTCAGGCCTTGTACACACCGCCCGTCACACCATGGGAGTGGGTTGCAAAGAAGTAGGTAAGCTTAACCTTCGGGAGGGCGCTTACCACTTTGTGATTCATGACTGGGGTGAAGTCGTAACAAGGTAACCGG
+
)*40,.0,55/'+',*-.///23*(+0.71,-++,,5.-%/*4)2,32230*,%*'-,(-*)*.224(++2-')((..42/6-))$*,-'+/71')+.4;86/1108:-(-+.,,0,&(,;7021-/--.-4:.+454)3-*/+36,/9((*+&)(%*-.7/,/---/((,.13/*+)+,,619,3,,,62:415/314657/7,5*-.+4').%,+142334:/***,&,)049<:.65;10.:/6-48&'02.)*,+)-371-650/22+.&%&*'(&%&*))+-./3.)&&&&&&(%())))*++,+('('''&+'0),'**)/+'%(++-411),1)*033.+,(')*-72.2+3//98;19+2))'))%$()+2.(&()(+)*'-&(''$''*/3:970*,*(++43'-74(,/0<88*::/30(,*)'*&&(/.0315.029;99992/.//.390'))/+/2192532:,2.-)**(&&&*%,1)*321130:16,26669;6798967*&'%'-,,64./0*304;8;883286<++)&'+-1/-1+%'*&)(*+/,/(672,)*)'*''%%')**-.//747*+,.0-(,14.1))5'$$%(%$&%**55075))-0+,*)/46-3())-,62*(*,-+.&(4..:9485855*&%)-'%*('**0::;:9:9<:;;;:668%()+17872;111+14+*/5'122812*)+*)-1-4&&*+,/33884-4-.-&&1((,40331013916(4+5109726336793+1)-(77698021.-/0:5777.'*'%,8;855564/./-31667;7)+,0282*/'&+./;76996/++&'*/02962510/1.*,),.0-,(%&))-.1345858.*,'.4+010-10,969/8.-.878432236/9(+)2-0))+,779:4833301778969656223,/-+-0*+*%()+.+.,11:646()1(+*/1,'),64-,./'00557)-565140/,/+,*0755:400321./0(*)03..00742:2216-',(())-*)(+%(**4+263;6*7-)+.*+,.0.)/1,/051.0458;77-,-,,0-0,-,+4...4767449*704:9;8:
@90468c48-2e8d-4f37-886e-e8cf7f5a3a6c ch=15 read=43621 start_time=2019-12-13T01:18:45Z barcode=BC01 runid=2c9cf7bc05858273f10e7d7ec552fc0bd742dc3e
CTCCTACGGGGAGGCGGCAGTGGGGAATATTGCACAATGGGCGCAAGCTGATGCAGCCATGCGTGTGAAGAGAAGGCCTTCGGGTTGTAAAGTACTTTCAGCGGGGAGGAAGGGAGTAAAGTTAATACCTTTGCTCATTGACGTTACCAGAAGAAGCACCAGCTAACTCCGTGCCAGCAGCCGCGGTAATACGGAGGTCTAGCGTTAATCGGAATTACTGGGCGTAAAGCGCACGCAGGCGGTTTGTTAAAGTCAGATGTGAAATCCCCGGGCTCAACCTGGGAACTGCATCTGATACTGGCAAACTTGAGTCTCGTAGGGGGGGTAGGAATTCCAGGTGTAGCGGTGAAATGCGTAGAGATCTGGAGGGATACCGGTGGCGAAGGCGGCCCCCTGGACAGACGGCCTCAGGTGCAGCGTGGGGAGCAAACAGGATTAGATACCTGGTAGTCCACGCCGTAAACGATGTCGACGGAGGTTGTGCCCCGCTGAGGCGGCTTCCGGGCTAACGCGCAAAGTCGACCGCCTGGGAATGCAACAGGTTAAAACTCAAATGGGTGACAGGGGCCCGCACAGGCAGTGGAGCATGGTTTAATTCGATGCAACACTTGAAGAACCTTACCTGATCTTGGCATCCACGGAAGTTTTCAGAGATGAGAATGTGCCTTCTGGAACATGAGACAGGTGCTGCATGGCTGTCGTCAGCTCGTGTTGTGAAATGTTGGGTTAAGTCCGCAACAGGCACAGCCCTTATCCTTTGTTGCCAGCGGTCCGGCCGGGAACTCAAGGAGGCTGCCAGTGATATAACTGGAGGAAGGTGGGGATGACGTCAGGTCATCATGGCCACTTGACCAGGGCTACACGTGCTGCAATGGCGCATACAAAGAAGCGACCTCGCGAGGAAACAGCGGACCTCATAAAGTGCGTCGTAGTCCGGATGGAGTCTGCAACTCAGCTCCATGAAGTCAAGGATGCTAGTAATCGTGGATCAAGAATGCCACGGTGAATACGTTCACGGGCCTTGCATACACACCGCCCGTCACACCATGGGAGTGGGTTGCAAAGAAGTAGGTAGCCAACCTTCGGGGCGCTTACCGCTGTGATTCATGACACGGTGAAGTCGTAACAAGGTGACGGAAGATAGAGCGACGAGCAAGTAGAGTTAACAAGACACCGACAGCACTGTAGCACCAGCAATACGTAACGCA
+
*)3+'./.65)'0/*'/..8-210()+.,4///344;932-+%)-/&,'')*+,-(/00..,()')--.%&&**,.05687-:2651-00'),-//89-+***),-'+.-,*3+()*3<7,.03/-.6+68*)348.10//3/70.53'*/*'*+$0/42&()&&$''261379:424,3594-)**+0-//52,/)&&%%,-.497873&+,)8+./868.'(-287+2452212-.02,64:;,//71**03&).1&)%'.-).46+-69:981*2.++))*')1....2+++++;766224'+()+)*,/36742)'.-0.())3+'('),((1,,,+',,/-(*'(&&&*+,0-+*,.6680+23('%$*22302520-/,0.0327972*-847231/-(+&'+..665)/)*,3)/2'&*(:;,6)794/4.*-.$*%(-16888:/(**.:779:22/)-,232..*0'+(-*./1743+&'%)(24*)().*0+(,,-(((,*.&$%)((-.,,0:02:1566(.)+..,/1)7,96:9/552*+''))%,*,/'/40+*,($'##$-0/,001/+..*0/01962-0.,'&+**/)/),+-,0/)+3/,-+*/7/(%&%%&)'4436+%&'*&)(+:863-)*,.--,,.51/435:6<6200()-(*,-/02-438076650/+301278727+-0342213;3235;73,47,5214+*')+4*-307*./.)**).1+(/-246-66//62382455:74-4.3/'95/10/(&'(+&)*(*+06,0,,++&&)*22443/3-+,)'3:;547978554*'))+*../00*''#&%$&&)+'0/+,+,,'+-,013)109126/+-++&/.-*&(**-138;69.0/,*))(().(*/964852*)-01+04558703*,+')),(-0*(())%%(+%,+*%%**56,022..-/)&*+.*+))(,.17676;997610*)(4,-2./4.8322;989359+$''+).$#$#&)+*,)++0842:+*/1/42/52,-81+,,09555*1*0+&+)'(-,*'(%(&,+.0.43%25/,&'3).41),0-0157:850.*+&&,+**+/-)%).05011('$''-452833/+)&**,60%%)*.)(()*'*0.-()%&'')*-*.'20+1++*'(&+-.,/-)./6.-20*+&&#%$
@79c37afc-c904-47b9-8974-b0464c5ae912 ch=115 read=70193 start_time=2019-12-13T01:18:54Z barcode=BC01 runid=2c9cf7bc05858273f10e7d7ec552fc0bd742dc3e
CGGGAGGCAGCGGTAGAATAATTGCACAATGGGCTTAAGCCTGATGCTGTAATACCGCGCGTGTATGAAAGAAGGCCTTCCGGGTTGTAAAGAGTACTTTCAGCGGAGGAAGGGAGTAAAGTTAATACCTTTGCTCATTGGCGTTACCCGCAGAAAGAAGCACCGGCTAACTCCGTGCCAGCAGCGCGGTAATACGGAGGTGCAACGTTAATCAGGAATTACTGGGCGTAAGCGCAGGCAGTTTGTTAAGTCAGATGTAGAAATCCCCGGGGCTCAACCTGGGAACCACATCTGATGCACGCTTGAGTCTCGTAGAGGGTAGGAATTCCAGGTGTAGCGGTGAAATGCGTAAGATCTGGAGAGGAATACCGGTGGTGAGGCCCCCTGGACGAACTGACGCTCCAGGTGCAGCGTGAGGGAACAGGATTAGATACCCTGGTGGCCAGTCCACGCCACCGTAGAAACGATGTCGACTTGGAGGTTGTGCCCTTGAGGCGTAGCTTCCGGAGCTAACGCGTTAAGTCGACCGCCTGGGGAAATTACAGCCGCAGGTTAAAACTCAAATGAATTGACGGGGGGCCCGCACAGGCGGTGGGGCGTATGGTTTAATTCGATGCAACGCGAACCTTACCTGGTCTTGGCATCACGGGAAGTTTTCCAGAGATGAGAATGTGCCTTCCGGAAACCGTAGGACAGGTGCTGCATGGCTGTCGTCAGCTCGTGTTGTGAAATGTTGGGTTAAGTCCGCAAACAGAGCGCAACCCTTATCCTTGTTGCCAGCGGTCCGGCCGGGAACTCAAAGGAGACTGCCAGTATTAAACTGGAGGAAGGTGGGATGACGTCAAGTCATCATGGCCCTTACGACCAGGGCTACACGTGCTACAATGGCGCATACAAAGAGAAGCGACCTCGCGAGCAAGCGGACCTCATAAAGTGCGTCGTAGTCGGATTGGAGTCTACGCTCGACAAAGTCGGAATCGCTAGTAATCACGTGATCAGAATGCCACGGTGAATACGTTCCGGGCCTTGTACACCGCCCGTCACACCATGGGAGTGGGTTGCAAAGAAAGTAGGTAAGCTTAACCTTCGGAGGCTACCACTTTGTGATTCATGACTGGGGTGAAGTCGTAACAAGGTAACCGG
+
'(20'*-+*((''%#&'*()'(()*+-+60--&%%%+*-182/,/-*)((&--,28,,-'-/4768559+'*+)+*1*/,*.871:110;0%&),--.34-%&'(-&),,-,6-&()0<7*+555301&&,()234*4*0&3106/-5-*+(*.(*%)&&,-1)''(')2*,-801.0,*+-,00'0'-/0200234//+,')*&**9.7.13(*'$%++(,-6899746/'(&))*33/37;7.1405,/:7677/0/$,+)'898*)1(*-88/(/2.296.1'($()+1-*(($&$&%%$$('*)*')-77+',)'''/&/(.-1&'.0**()*,)3))-:7232++''(--14950*&**+4.0220400%$(%'&(073.)/3,6'&2+///-..,0('2;:8)'''%5&%'-(*&+,(-)8,.+2265;0--()&,()*./16-0/0(%(*(,+&/-+/.,-,360%+*(0-+,,.,)%()0)161///155&))((+)/0./04320/00/:28-67768878;9764'(%$,''+'247.00,6265;970,.(*+(('*73:0912:::+04&#&%&''&)+0/173-++,+0355:36:7<6-,/,.7887445730-0,.5312841,,'+(0..0)7,1-+0890.())+--:40/+/.-./050.+**-+82.773,(.,6468720---026:7888864+)**+97965933.+,.)*-;*267<884260&))+%,&&)(*0,.(*4//0**+*,0)/945;657+984*.0/7.;03/0::33'.,(+,199:1-.+'''0971227/-1,2/212:7367897744/-.127700056:,*'&&').53742.)((%'+4464052:32::89::9968*()'*(&'&&)215.3.-,,08012:74945336561438465/4)436&.%6)1&()+0*(-*,,-31*()''+,+41755.0.*('))**%'(%'')-*(***'(%%&+3/*+966:2354&&/'3-,.'%$(&/5,46-+23.0/15363-2%'(+1,)(%(*-/&)*)&''/..2('&'(8+896:5)1'*+('),/%))*+)+,.-30'()*/4258/.*3+**4378;77;,80497;87
@09215537-e14c-44a9-b6e3-1a80c9dfa758 ch=1 read=20505 start_time=2019-12-13T01:19:05Z barcode=BC01 runid=2c9cf7bc05858273f10e7d7ec552fc0bd742dc3e
CCGGTTACTTGTTTGACTGCAGTCGCGGTCTCACCAAAGTGGTAAGCGCCATCCCGAAGGGTTAAGCTACCGCTTTCTTTTGCAACCCCTCCCCATGGTGTGACGGGCGGTGTGTACAAGGCCGAGACGTATTCACCGTGGCATTTCTGATCCACGATTACCAGTTTCCGACTTTGCGATTGAGTTGCAGACTCAATCCGGACTACGACGCACTTTATGAGGTCCGCTTGCTCTCGCGAGGTCGCTTCTCTTTGGCGCCATTGTAGCGTGTGGTCGTGAGGGCGCTGATGACGACGTCATCCCACGCCTTCCTCCAGTTTATCACTGGCGAGTCTCTCATGGGTTCCCGGCCGGACGCTGGCAGCAAAGGATGAGGTTACGCTCGTTGCGGGACTTAACCCAACATTTTCACAGCACGGGCGGCGACAGTAACGCCGCAGCGCCTGTCTCACAGTTCCCGAGGCGCAATCCATCTCTGGAAAGTTCTGTGGATTAATAGGAATGGCCAGGTAAGGTTTCGCTGCGTTGCTGCATCCAGATTAGGAAGCCACATGCTCCGCTTGTGCGGGCCCGTCAATTCATTTGAGTTTTGCTTGCAGCCCGTACTCCCCAGGCGATTGAAGCAACATGATTAGCTCCGGAAGCCACGCAGGGCGCAACCTCAAGTCGACATCGTTTTACGGCGTGGACTACCAGAATTTATCTAATCCTGTTTGCTCCTACCACGCTTTTCGCTTTTCAGGCGACGTCAATCTTCGTCAGGGCCGCCAGCCATACCGGTATTCCTCCCGGTCTGCATTTCACCGCTACACCTGGAATTCTACCCCTCTGAGACTCAAGCACCGGTATCAGATTACGGCCGGACGGTTTCCGGTTGACCAGAGGATTTCATCGGCAACAGCCCCTGCATTATGCGCTTTACGCGCCCAGTGGCGTTTCCGATTAACGCTTGCCTCCGATATTACACCGCGGCTGCTGGCTGGAGTTAGCCGGTGCTTCTTCTGCGGGTAACGTCAATGAGCAAAGGTGGCACTCCTTCCTCGCAGTAACACAACCCAGGAGGCCTTCTTCATACACGCACTTGGCATGGCTGCATCGGAGAAACTGCGCCCATTAGGTACGTATTCCCCTGCTGCCTCCCGTAGGAG
+
/+/1.7,+.-+38('&)%%,((*-&$)&**'(%'%/4(**0,,%$%%'-5+*1)(')*)1)+*'((**'+)%',.0..672.-0)840(())('%+,+1*+-.8',5211***1+++.-...+(&')**+)2,,,63-1-7/-.6(*--.02,**)-1/--*&(%,00/0'++*$%%(#(%&%(,2+3/0654.,.-0.23386452%.%'$(,0,+./+-1040-.0.)),-+/+,.*-0-/.11905262(($$$$&'),'''')&%$$$/./('&%(*%$%##''&)*,)&,/145.:6.&-)/23800.1-&,19.,.<89839/,',+))))&$&%&(+-.5,.+2,18.+&%%$&)&((-9+3.41*(/1-6%//54884;34/961/501+0.++))$)*((,,/.)/-2'161*)&''(%)*%$%%'%&'$')*,02469..-.*+4,1+))&*.+.86:687+/32*,55,*))+3111.11.--...)+*-30.2/2&+,-.,.*+*)%%%&%&&*+&((),)-..+,,6*%)&&(%')'((40'&(&#()&'*+*.5-66,),-4;9<:/960,'&/59+'&&%&'&*-.*'($(()342+07+.$*%&*&%++/,$$&&.%%$%&0)+*((&*,&'''(.-*(%+236:770+*,**),+/01753(')(1.02896410361.')*0)'(0*-2128322:8*,./&$#&%%'))569+,%(*,./+*+4-,%)(*(+))*/62216-7:80:2/-%$%''(+.1*1002;25*.*%)&(&$#()*46-029///+,))*)%(+&-6..%,*,+))&))65585)(%(&,/).-/05)(+1%$&%$%%&)+*&.)0''$)+(''$)0-,(*-'/3//00,)''''')%&(&%$$&'-400-2-,.11)**-*+0/()),&%%&'&%&$*/,-0.-*0)&+*(1((%+(,)%($''%').*--5.6-)&+.&'-+*)-.),*))+''%')1120653360002361,+&,1/+('%%$$$**38/744-,%$%$#$$%'++--0+',-(*)+*%&((31111.(+'*%&%'*4-*.)('))-/26(0%$$%#$($'//;/*1-%*+*(,%(+/162/'&&($%()*29**634//&
@4cac0250-0992-45f5-8c08-b3082165e229 ch=82 read=53051 start_time=2019-12-13T01:19:02Z barcode=BC01 runid=2c9cf7bc05858273f10e7d7ec552fc0bd742dc3e
CTCCTACGGGGAGGCAGCAGTGGGGAATATTGCACAATGGGCGCAAGCCTGATGCAACCATGCCGCGTGTATGAAGAAGGCCTTCGGATTGTAAGTACTTTCAGCGGGGAGGAAGGGAATTAAAGTTAATACCTTTGCTCGGTGGCGTTACCCGCAGAAGAAGCACCGGCTAACTCCGTGCCAGCAGCCGCTGACGGTAATGCGGAGGAGTGCAAGCGTTAATCGGAATTACTGGGCGTAAAGCGCACGCAGGCGGTTTGTTAAGTCAGATCTTGAAATCCCCGGGCTCAACCTGGGAACTGCATCTGATACTGGCAAAGCTTGAGTCTCGTAGGGGTAGAATTCCAGGTGTAGCGGTGGAAATGCGTAGAGATCTGGAGGAATACCGGTGGCGAAAGGCGGCCCCTGGACGAGACTGACGCTCAGGTGCAGCGTGGGGAGCAAACAGGATTAGATACCTGGTAGTCCACGCCGTAAACGATGTCGGCTTGGAGGTTGTGCCCTTGGTATGGCTTCCGGAACTAACGCGTTAAGTCGACCGCCATAAGGAGTACGGCCGCAAGGTTAAAACTCAAATGAATTGACGGGGCCGCACAAGCGGTGGAGCGTGGTTTAATTCGACGCGAAAAGAACCCACCTGGTCTTGACATCCACAGAACTTTCCAGAGATGGATTGGTGCCTTCGGGAACTGTGGACAGGTGCTGCATGGCTGTCGTCAGCTCGTGTTGTGAAATGTTGGGTTAAGTCCGCAACAGGCGCAACCCTTATCCTTTGTTGCCAGCGGTCCGGCCGGGAACTCAAAGGGGCGCTGCCAGTGATAAACTGGAGGAAGGTGGGGATGACGTCAAGTCATCATGGCCCCTTACGACCAGGGCTACGATGCTACAATGGCGCATACAAAGAGAAGCGACCTCGCGAGCAAAGCGGACCTCATAAAGGTACGTCGTAGTCGGATTGGAGTCTGCAACTCGACTTGAAGTCGGAATCGCTAGTAATCGTGGATCAGAATGCCGCGGTGAATACGTTCGGGCCTTGCTGTACACACCGCCCGTCACACCATGGGAGTGGGTTGCAAAAAGAAGTAGGTAAGCAATAACCTTCCGGAGGCGCTTACCGCTTTGTGATTCATGACTGGGGTGAAGTCGTGACGAGTAACCGG
+
/52**-1.48.+062.-./.7+65.)0++4-***)-,-/554458:69:89488;524:380:9+,112655462-10.7285:6.6'//+.01-.*++30*'**259,(-2.4-3-%'((3940.8-3**+&&'.10/3*-2/)11.6.-6,,00,.-'**()258-8-+,-))+/(,*,.,46.006(,%(%*,-..)*(4(-)/+&-.-0,(.321740-0+5,8/9/77::5:94:<7,13457474033/617-+3/8/007+,,3%(+)2:830482+69:::584445<918117566:20000422-'.3)'(+*++2321777-,)-*)+)1+5*:**4850**-,.6.,%0-()01981/.-.14::52422943871/,//.,+/(../13093,,4984+)%)3113467740+-.-,%**/8.-0+('./606(92.10**-))09,0651231+(+16;767<;//./*..-)*%&*-)*,/7567;<.7+4))$)'&&),*&*(-%).2.+++,0546/55.1..((&%'*()'''*).,7,/)-.4,,1-8725-.98<///%'(+-,--,92.9)+,-.,+,-/1/5*(($&')+;706065+),,+./4.*'&(**&&+-((%+/.40./3346./3449/.80/**),--:65*8+1*/--6198*;322/03*,-.*-0698:;76543853366536+,.14500+4**)---,-8:1675:87,,1+(*0-8*,00),,+/:/*./04(*3)'-3/183%2'*+8-6-9.+34++*/,'+(.**')',.*24+00,,//:75652/4.+1,2/5:7,0877:976)2)16687.,&/420&(&&')12;08:9)&&'%%('*+)//9225301,,+.31)&)%((*02579--())'())3,+26:436442129)/**(/012587747,,)1*,'&'*,889-5--.+%''&(*2+*-+7-822((&&*60711/6787792117643,(*'641)2//678/8'+65101)#'&**.'//3956:625122128),*0+'()+544;424;81+%(.(''*('-(&'+/(,0.2380*21+2806050.44').++,3458;9/0./02079+*%()&(('-%()'#'(3:9;28
@cc059d5e-f910-4fb3-b6a2-92018c2be3e3 ch=124 read=73114 start_time=2019-12-13T01:19:14Z barcode=BC01 runid=2c9cf7bc05858273f10e7d7ec552fc0bd742dc3e
CCAGTTACCTTGTTACGGCTTCACGATTGTGAATCACAAAGTGAGCAGCGCCACTCGAAAGGTTAAGCTACCTACTTCTTTGCAACCCGCCATGGTGTGACGGGCGGTAGTGTACAAGGCCCGGGAACGTATTCACCGTGGCATTCACGATCCACGATTACTAGCGATTCCGACTTCATGGAGTCGAGTTGCGAACTCAATCCGGACTACGACGCACTTTTGAGGTCCGCTTGCTCGCGAGGTCGCTTCTACTCTTTGTATGCGCCATTGTAGCACGTGTGTAGCCTAGTCGTAAGGGCCATGATGATGACGTCATCCCACCTTCCACTCAGTTTATCACTGGCGCGAATACCAGCGAGTTCCCAGCCGGACCGCTGGCAACAAAGGATAAGGGTTGCGCTCGTTGCGGGACTTAACCAACATTCACCAACACGAGGCGGCGTGACAGCCATTCAGCACCTGTCTCCGGTTCCCGAGGCACATTCTCATCTCTGAAAACTTCCGTGGATGTCAAGACCAGGTAAAGGTTCTTCGCGTTGCATCAGATTAAACCACATGCTCCACCGCTTGTGCGGGCCCCGTCAATTCATTTGAGTTTAACCTTGCGGCCGTACTCCCCAGGCGGTCGACTTAACGCGTTGTTAGCTCGGAAGCCACGCCTCCGGGGCACAACCTCAAGTCGACGCATCGTTTTACGGCGTATTGGACTACCAGGTATCTGTCCTGTTGCTCTACGCTTTCGCACCTGAGCGTCAGTCTTCGTCCATGGGGCCGCCTTCGCCACCGGTATTCCTCCAGATCTCTACGCATTTCACCGCTTCACCTGGAATTCTACCCCTTCTACGAGACTCCAAACTTGCCGGTATCAGATGCAGTTCCCAGGTTCAGGCCGGGGATTTCACATCTGACTTAACAAACCGCCTGCGTGCGCTTTTACGCCCAGTAATTCCGATTAACGCTTGCACCCTCCATTATTACCGCGGCTGCTGGCACGGGTTAGCCAGTGCTTCTTCTGCGGGTAACGTCAATGAGCAAGGTAATGCTACTCCCTTCCTCCCCGCTGAAGTGCTTTTAGCCCGAAGGCCTTCTTCATACACGCGGCATGAAACGCATCGGGCTTGCGCCCATTGTCTACTAATATTCCCCACTGCTGCTGCCTCCCGTAGAGG
+
35(0.7/2919-./+-/)00-*'*%$'&&()*2../1.6,)./*(&+&)*:3(**0(*.&0*/407+-+,/87078;0699,01/43+%,.*+3;;;9766(66-3-+(&((/).3057./)+'/*)+02//://0:5:6:66786%&*0042++,+1;023)10(,,:.73/02:2324'()-.((-180103:9770;22+32470/.01625-,089+'(+)./+,-/9---1%(('+***-.2.++&&&&,3.')+,.-+09248*)+-/-12013&%%'(%)(1-1)*+1,--26+,++,-)%',-55..+03-)648:00'++/*(+:9-./8981)'''%%*.()+('))+.0/2*'$(-)2.7:;:9;7<725319)3+/0002600201012367<205360/405,1/,02.7:.&2%3)7-5&'0*+)-(-*-063448*1%''%+(.+)*11.-+00290/(')-*7.224;85655421-&&*/,*1.:4459;8731712489<558586./61<:9<:7775934379,*.0/1;59;665100056365../.-1/+(,).54(&+)*-44146:8320861,1.1/1//,)'*.42304/3--05:4;98410111100/*)(%*++,426)5+3&(*'+,/1/2)+59/..12-1304)5,55601+-*-/3707.)--4/.*%()/,011)/.'.*-*--(%)-23,-.(--+))+,.4::6..*,2+++,559:77898<9799879.996994460;356<66:*,+,-;9200+**.-,,++(,-//3;-,+61()(,%&+.54-2,509883<1*,.-.03/-/-..0(/)+%'%&.8&1-.((%&'+,:89949;6/3101'$.43.)5:23/8.((+,/34100124324514:29<7665565.((&%$#&'.83-.588899.,+6+5/55/6.+,-169534*0+,.601;23-*',,000/+%)&3107//0;(84./0119;9749&0.-175238180-,&541+1/-./,-0+-,.6+/;372-::-'**'+*(*)('((%''/6,--113287;99<9.3--+0/32/,'&')*'&'))+9+//4372663;9018*('$$'$(*./421::,%''')'&(*.08+3;626/1'(&
@1e6e52b9-eba0-4c35-8929-3239aa543524 ch=101 read=81113 start_time=2019-12-13T01:19:21Z barcode=BC01 runid=2c9cf7bc05858273f10e7d7ec552fc0bd742dc3e
CCGGTTACCTTGTTACGACTTCTGCCCCAGTCATGAATCACAAGTGGTAAGCGCCCTCGAAAGGTTAAGCTACCTACTTCTTTGCAACCCACTCCCGTGGTGTGACGGGCGGTAATGTACAAGGCCGGGAACGTATTCACCGTGGCATTCTGATCCACGATTACCTAGCGATTTCCGACTTCATGGAGTCGAGGTTGCGAACTCAATCCGGACTTCTGACGCACTTTATGAGGTCGCTTGCTCTCGCGAAAGAGGTCGCTTCTCTTTGTATGCGCCATTGTAGCACGTGTGTAGCCCACACCAGTCGTAAAGAAGGGCCATGATGACCTTGACGTCATCCCACCTTCCTCAGTTTATCACTGGCGGTCCTTTGAGTTCCCGGCCGGACCGCTGGCAACAAAAGGATAAGGAGTTGCGCTCGTTGCGGAGTTAATAACATTTCTAACACGAGCTGACGACAGCCATTACGGCACCTGTCTCACGGTTCCCGAAGGCACATTCATCATCTCTGAAAACTACGTGATGTCAAGACCAGGCAAAGGTTCTTCGCGTTATCGAATTAAACCACATGCTCCACCGGCGTGCGGGCCCGTCAATTCATTTGAGTTTTAACCTTGCGGCCGTACTCCCCAGGCGGTCGACTTAACGCCGATTAGCTCCGGAAGCCACGCCTCCAAGGGCACAACCTCAGAGTCGACATCGTTTACGGCGTGGACTACCAGGGTATCTAATCCTGTTTGCTCCCCACGCTTTCGCACCTGAGCGTCGATCTTCGTCCAGGGGCCGCCTTCGCCACCGGTATTCACAGATCTCTACGCATTTCACCGCTACACCTGGAATTCTACCCCCCTCTACGAGACTCAAGCTTGCCAGTATCAGATGCAGTTCAGAGTTTGGGCCCGGGGATTTCACATCTGACTTAACAAACCGCCTGCGTGCGCTTTACGCCCAGTAATTCCGATTAACGCTTGCACCCTCCGTATTACCGCGGCTGCTGGCACGGAGTTAGCCGGTGCTTCTTCTGCGGGTAACGTCAGCAAAGATATTAACTGCTCCCGCCTTCCTCCCGCTGAAAGTACTTTACAACCCGAAGGCCTTCTTCGCCACGCGGCATGGCTGCATCAGGCTTGCGCCCATTGTGCAATATTCCCCGCCTTGCCTCCCATTAGGGTG
+
3-10/4./6270/5/01235;40+340((*+--5338.-,+-*$)(0-0('(+-6,-.),,&)0,810+.1,---&,+2,162+)'('+*'--.4-&-,46554691:9+/)''''(,,.462847-3)/*,2,'$)')4.750100408()+693022091/-.-.-/1+3:,52./080989:7/0013/,0-6+0,/975023.6,+.,,)-($(*0+.'*,/+'.,+.1,1')+:/10/'..0/.-&'))+*+*.313955;:43--*+(/14:4-**'(%-.1160//0/8*()&'%(*65567/*%(&)--562000113+(*-,025874+4-('0/2:7927()+:82375643:4*47223:;54389090*3.0.4342,465:7302/98)-0,834*,%)26*.1778641+*',&(1-0(%'))+-5*('+/2/2--246//..&,,'**,.(&(&+*+4,*%.151'))//:0)*).-..,+++146&-078947350;;/+'#''&((()9:15516---7*80)*,1345:545+-)&*4&(+,-2;34+&*)41134307+('()'%&+1+.7)*46*2,.+*/064417:;)0-0,3200/,.*(-9891896*/361:-'(&'+/1/..2&(%+&+-/-5-6,*5*-7/246:.8),'27-)(+041401,*&(')1//./000;9---3.--477120/)'-'%,+01,.864332.93,-.557/+./12973032470/../2450/-,,8.517+'8:9264.0:1<::;<7852/0/0,)&*)/37335430-.'09+'(.,,4344%.'&'%)'-+/+*21561./0-%',-0/-..,&&(.613;'55449324531(*,,/&(%)-4./+35+(&-*-(570.-*+/20100/41619;;89+/0.../015./155/4432--,.38580*+/1516/-)'$**.-7,1/2-1/1,*+'(/.91102/03-'++-&)-8/+,/.0+,-:-.41/39:575-+2..04*'*+2+)%**..3'&+$),5+/$'().13,48.)-2+()(&''(++)(*,(/,().)/+')+-+165'&'%('+*4//.-/,-.8*77%.**+3/152<8)0+&*(,)--23;.334&,++0+)++40(%)+*/0'&'
@476a6618-2ba0-4d59-ad19-8ec2ea70e6fd ch=126 read=82605 start_time=2019-12-13T01:19:20Z barcode=BC01 runid=2c9cf7bc05858273f10e7d7ec552fc0bd742dc3e
CCGGTTACCTTATTTACGGCTTCACCCCAGTCGCTGAATCACAAAGTGGTAAGCGCCCTCCCGAAGGTTAAGCTACCTACTTCTTTGCAGCCACTCCCATGTGGTGTGACGGGCGGTGTGTACAAGGCCCGGGAACGTATTCACCGTGGCATTCCTGATCCACGATTACTAGCGATTCCGACTTCAGCTGGAGTCGAGTTGCAGACTCAATCGGACTACGACACTTTATGAGGTCCGCTTGCTCTCGCGAGGTCGCTTCTCTTTGTATGCGCCGGTGGCACGGTGGTAGCCCTGGTCGTAGGGCCATGATGACTTGACGTCATCCCCACCTTCCTCAGTTTATCACTGGCAGTCTCATGCAGTTCCCGGCCGGACCGCTGGCAACAAAGGATAAGGGTTGCGCTCGTTGCGGGACTTAACCCAGCATTTCTGGCACGGCTGACGACAGCCATGTGCAGCACCTGTCTCACGGTTCCCGAAGGCGCATTCTCATCTCTGAAAACTTCCGTGGATCTCAAGACCAGGTGAGTTCTTCGCGTTGCATCGAATTAAACCACATGCTCCACCGCTTGTGCGAGACGTCGAATTCATTTGAGTTTTAACCTTGCGTGGCCGTACTCCCCAGGCGGTCGACTTAACGCGTTAGCTCGGAAGCCACGCCTCAGGGGCACAACCTCCAGAAGTCATCGTTTACGGCGTGGACTACCAGGGTATCTAATCCTGTTTGCTCCCCACGCTTTCGCACCTGAGCGTCAGTCTTCGTCAGGGGCCGCCTTCGCCACCGGTATTCACTCCCAGGTCACCTGCGCATTTCACGCTACACCTGAATTCTACCCCCCTCTACGGGACTCAAGCTTGCCAGTATCGGATGCAGTTCCCCAGGTTAGGCCCGGGGTTTCTTTATCTGACAACAAACCGCTTGCGTGCGCTTTACGCCCAGTAATTCCGATTAACGCTTGCACCCTCCATGCGTACACCGCGGCTGCTGGCTGGGTTAGCCAGTGCTTCTTCTGCGGGTGGCGTATTGAGCAAAATTAACACTCCTTCCTCCCCCGCTGAAAGTACTTTACAACCCGAAGGCCTTCTTCATACACGCGGCTGCATCGGAGCGCCCATTTGTTGCAATATTCCCCACTGCTGCCCTCCCGTAGG
+
4*&1.5)/,1,'08+)*(*./6209590+-10&&(++5++***1*+,07842-/049614''&(&)'%+(((+.77:7,67:25<7,./)6/%''5</*1,)/,-.-.0./861*3,+,02+1883839+/,0*-,9:-3-,+062226111:6'+*//0.(++1-;0..211528:++*+-343)+)'))$)/0'$+1)*+,+9876*6.5/;49432//+&+,09551-,'**/),.1-0441-&%*'+'')+,+263.1/*&)*,12461'%().*+*,%)*%$%&.58--766021+38181))*)(*+-5133+112-844,),50924,/()-<-,-<9:0600/59950$$#$$)-/3;..-/)9/:9989705/.'-16+52:834/3)*6590336213...9962131+01('%'%(-3-'++*''+,-256777:424;13./--,--.8830/14/./,08191.+,2026+-02:22238786**-238249684867'+&0034788;.9-*&&,.8.474-/&,/,./78.20202<;69./0002212,.0*,/..**+*%'$&&)(%+'5+6-110+*-.;;5-95918/0,(%(+,*,+.1.:</.298+6/./352827254-5,-,127-,.+)4745.7/,,*(2:,-'.354:3//.*+-+,968875;6/0094236:242/0/(51.1/.075;640,,&)&&*+-56,'+.-1;/1'''/,,,03502+(**'.41606--7:,5867;8<9789/.4(1*.085()),,'$(%'(#(1.011875<21)0(+/(,-4951*336,)&,+023.-0024/*5(/9953+/.5136--0,-/(,+,+./036752*%.0,1&*.*3.+,-*.8*&))&*+.'%&%)4,50)++%'%%%')-.--+--.-2045/+(-)2+853132/1.,,2.5+,*-3*-5+((%$&*)**-0./29710,-,.+',/*.-+*0/'79-..:/9;702225-&&&&''%(&)%/02,(%(')%)%&(/30966.*3;6,+0/4.5,*+%,/0/-0/./61+(+-1/85;55;940-+()%&))(*,.///(-$%*,.83++8./0(),+4,&**86:/+.0/.5/02())62,-,5+
@ddbe4f62-0c6c-41ff-b2c9-f154c565db67 ch=111 read=80210 start_time=2019-12-13T01:19:46Z barcode=BC01 runid=2c9cf7bc05858273f10e7d7ec552fc0bd742dc3e
CCGGTTACCTTATTGCGACTTCACCCCAATCGCTGACCCTGCAGCTAAACCGCTGCCTCCTTGCGGTCAAGCTCACGGACTTCAGACGCTCTCATGGTGTGACGGGCGGTGTGTACAGACCAGGAACGTATTCACCGACGTTCTGATTCGCGATTAGTAACTCCCAGCTTCATGTAGGCGAGTTCAGCCTGCAATCGAACGGACTACAACTTCGTTGAAACCACCTCACGTGTGCATCTCTCTGTACAGCCAAATTGTAGCGTGCGCCGCATAAGGGCATGATGATTTGACGTCATCCCACCTTCTAGTTAACCCAGGCAGTCTCGCTAAGTCCTCAACAATGGTAGTAACTAACGACAAGGGGTTTTCCGCTCGTTGCCGAACAACAACATCGGCCACGAGCTGACGACAACCATACCACCACCTGTCACCTTATTGAAGGTTCCTCGATTAAATTAATGCTGGGGATGTCAAGTGTAGTGGGTTCTTCGTTGCTTCGAATTGAAACCACATGCTCCCTTCTTGTGCGGGTCACAATCAATTCCTTTGAGTGAGTTTTGATCATCGACCGTACTCCCCAGGCGGAATAACGAAATGCGTTAGCGGCGGCACCGGAAGTGTGTGAGAAACCCCCACGCCTAGGTATTCGTAGTTTTACGGCGTGGACTACCAGGTATCTAATCCTGTTGCTCCCCTCGCTTTCGAGCCTCAGCGTCAGTTACAGTAGAAGATCCAGAGAGTCGCCTTCGCCACTGGTGTTCTTCCTAATCTCACGCATTTCACCCGCTACATGGAATTCCACTCTCCTCTCCTGCTCTAGATAACCGGTTTGCCGTGCAGCACCCAAGTTGAGCCCGGGTATTTTACATCACCAATCATCCGCTACGCTCCTTTACGCCCAGTAAATCCGGATGCCTTTCGCCACCACGTATTACCGCGGCTGCTGGCGTAGTTAGCCGTGGCTTCCTCATGGTACCGTCGGTATCTTCCCCAGAACTGGAGGCTTTGCGATCCGAAAGCCTTCGCTCACTCACGCGGCGTTGCTGCGTCAGGGGTTTCCCCATTGTGCAATATTCCCCACTGCTGTACCGCTG
+
,),/1613,5+%+,&)*&,061+2,(%.+23111.-08,)$+%&&$%),01)(5),72350501/14#)*'(.11403+).5(%&#$$'++..%-*11-0369/3.+3/+.130''&&&,*(0,0-0*),-8+()'&$$%'*(',.182)//*1*'*1/101.4.,-1384)/*)),2-..,28-+245)&*/.23-,0.&(+-)(''&%+(('(+&%'%(('+0+,&)('&%$''1210/.0-)&&%$(%%&%*%$%$'*(+**$%$#$()/,)/.,+*)-+,-2:--.71259.31,).(+'%&$%&&,*5.*)-266573-310123(+./-.,)+///+(((++*'')0416/87,,21*+1/-&+(,+9525.&%#'%()(''%%'(('('&(-,,33,+*/0(02(*1)/'+,(/,()&(&/+'*+*+$&#%(+,'-/,*),'(+*(,(*)3,5,+')*.)-/69:1)*,+.+'+&(**879/+,)+-0.67,',*,&-0*,1+../-((-,&&,'((+,).(13--$&&,*-.84:5*+./'%'&(#)(1:5%(*($&%*)/4)++/-/46)+08603*2.%%$%*+(),/&4-+*2,4+&**%-&+'&&'&%((('&(&*,,/87,)+&/2,(),,/1:6*2&(09:+23178889;9821/.(,''&*)*041472-52*.,694-3530284+,,-153-&(*+020163./)%($&*()+*9))*,+%)+.2994;0/07'&'%&*&+3+,624(+2.-0($')(*68-431:.-263-()()(',/58+,20')/*,+04...,,,(*15/70:+758,())'*&((*+&.+,-0*0*)),60---+,%(//)%(''%$)(0,20&).'&&&$((+358+8:,.229**,38:711//.)*''+).0.&&'',($&$*)*:679761-+*(*,.**(/,413(007101-+232+')#(&)*%,6451%%++..0,163,%))++('($()(76)%'(,/3+',-*%+)01/),-1&'*,&+()%.0/4;355.-&+)&.4//,4,258-(*+))&''++*+,.140'++)&%###&&$%&)
@5ee560db-43b4-4b09-a4b7-1a0571b8cce1 ch=339 read=55327 start_time=2019-12-13T01:19:57Z barcode=BC01 runid=2c9cf7bc05858273f10e7d7ec552fc0bd742dc3e
CCGGTTACCTTGTTACGACTTCACCCCAATCTGACCCTACCTTCATTGCTGCCTCATGCAGTTAGCTCACGGACTTCGAATTGCCAACTCTCATGGTGTAGCGGGCGGTGTGTACGAGACCGGGAACGTATTCACCGCGACATTCTGATTCGATTACTAGTAACTCAGCTTCATGTAGGCGGTTTCCTACAATCCGAACTGAGACTGGTTTAAGACGACCCACCTCACGGTATTGCATCTCCTGTACCAGCCATTTGTAGCACGTGTGTAGCCCTACACATAAGGGCATGATGATTTGACGTCATCCCCACCTTCCTCTAGTTAGCAGAGCAGAAGTCTCGCTAAGTCCTCAACTTAATGGTAGTAACTAACGACAAGGGTTGCGCGTTGCGGGACAGCAACATCTCACGACACGAGCGGCGGCGAGCAACCATGCACCACCTGTCACCTTGTCCCGAGGGCTGCTCGATTAAGAGTAATGCAAAGGGATGTCAGGTGTAGGTAAGTTCTTCGCGTTGCTTCAGATTAAACCACATGCTCCGCTACTTGTGCGGGTCCCCGTCAATTCCTTTGAGTTTTAATCCTGCGACCGTACTCCCCAGGCGGAATACTTAATGCGTTAGCGGCGGCACGGAGTGTTGAAACCCCCACACCTAGTATTCATCGTTTACGGCGTGGACTACCAGGGTATCTAATCCTGTTTGCTCCCCCACGCTTTCGAGCCTCAGCGTCAGTTACAGTCCAGAGAGTCGCGCCACTTCCGGTGTTCTTCCTAATCTCTACGCATTTCACCGCTACACTACAGGAATTCCACTCTCCTCTCCTGCACTCTAGATAACCAGTTTGGAATGCAGCACCCAGAGTTGAGCCGGGTATTTCATCCCTTAATCATCCGCCTACGCTCCTTTACGCCCGATAGAATCCGGATAACGCTCGCCACCTACGTATTACCGCGGCTGCTGGCGTAGTTAGCCGTGGCTTCCTCCTTAGGTTACCGTCATTATCTTCCCCAAAGACAGAGCTTTGATCAAAAAAAACCTCCATCACTCACGCGGCGTTGCTGCATCAGAGTTTCCCCCATTGTGCAATATTCCCCCTGCTGCCTCCGTAGGAG
+
994546./3.432:-1234570./:8/*/-,),)-:1++3340/&*((*+*.754*2()%..*%)*+4346;998:8+*&0''+.7,)()(*.234/2%)*32::4613/22467626758*784974998<2027053488:88-/,9*((*+:44+*-147436'(-/97788859:5/.04(('(344;82)+2066555878:39<9+(&(('(..++897745314045/.011.98+-22496331,*,+*)'+,'/1332+--+10,))-.,0220.74/69/000/3:/,,14579-768./184:6823)'-26/-.,)%)-&''*).1384110,)).5+./1*.*2*.351.009753/&010.3*,-.-3,+**()4.*+5*)'&&.*-/44530*-,,-11-,0,*(%+'+)*&,276---)203,)1)&*.,./-.-,,10('&..*)'&(')8+:+1*)%(),9///;5+.967-++-'+*)*-,,3+*((+<:8.-+,..4,-.7/,+.,9.<:99/10----093570,0.+-.-,.1-/35+(-/.8181()230/*9;<-5:353,,*++.3./...:78-,0+,)++-+),,+./-*255/-,+.30*6-,-*+(++33:0,65/8:6*)+)+2,+.246;:78775;:///655:9;98863712,&+/66329435563;6-.1.6:9//4100:4/*++)773/00028364:231144&(%%&'',-59788(*(,&'&,(,.:18:/-,2866551355757<;6383.11+-&*)'&$)&,+/40502210,)-33411251222)*)-25;6<48399,3787610.0*70()&()-666132)2/0.05-/.*--)&)+4/58;:1/4339665683-/+#%'(*&%&)*',)*.,6/475943477356,.,)+,*--60/8;7.6...9807+-*,+//3/./2453624;:96/'''%,00*)66144,33)-48.6;:(/,'),'-+(+*,+*(-/8-0.*(-2-0088/...0233-0/-....0;0102211-''%)+61.8::/(*2/1386;66671;67.++.,.0526:2565.+%
@c02b5f70-fe2a-48d1-99ce-fc06e792e0aa ch=139 read=49910 start_time=2019-12-13T01:19:54Z barcode=BC01 runid=2c9cf7bc05858273f10e7d7ec552fc0bd742dc3e
CCAGTTACCTTGTTACGACTTCACCCCAGTCATGAATCACCAAAGTGGTAAGCGCCTCGAAAGGATTAAAGCTACCTCTTCTTTTGCAACCTCCCATGGGTGTGACGGGCGGTGTGTACAAGGCCGGGAACGTATTCACCGTGGCATTCACAGATCCACGATTACTAGCGATTCCGGCATGGAGTCGAGTTGCGAACTCAATCCGGACTACGACGCACTTTATGAGGTCCGCTTGCTCGCGAGGTCGCTTCTCTTTAGCTATGCGCCATTGCTTAGCACGTGTGTAGCCCTGGTCGTAAGAGGGCCATGATGACTTGACGTATACGCTCCAGTTTATCACTGGCAGTCTCCTTTGAGTTCCCGGCCGGACCGCTGGCAACAAAGGATAAGGGGTTGCGCTCGTTGCGGGACTTAACCCAGCATTTCACAACACGAGCTGACGACAGCCATGCAGCACCTGTCTCACGGTTCCAGAAGGCACATTCTCATCTCTGAAAACTTCCGTGGATGTAAAGACCAAGGTAGGTTCTTCGCGTTGCATCGAATTAAACCACATGCTCCACCGCTTGTGCGGGCCCCGTCAATTCGTTTGAGTTTTTTTAACCTTGCGGCCGTACTCCCCAGGCGGTCGACTTAACGTTAAGCTCCGGAAGCCACGCCTCAAGGGCACAACCTCCAAGTCGACATCGTTTACGGCGTGGACTACCAGGGTATCTAATCCTGTTTGCTCCCCACCTTTCGCACCTGAGCGTCAGTCTTGCTTCGTCAGGGGCCGCCTTCAAATTATTCATCAGATCTCTGCATTCACCGCTGCACCTGGAATTCTACCCCTCTACGAGGACTCCGGCTTGCCAGTAGCCAGATGCAGTTCCCAGGTTGAGCCAGGGAGTTTCACATCTGACCAGCAGGCGCCACCGCGTGCGCTTTACGCCCAGTAATTCCGATTAACGCTTGCACCCTCCGTATTACCGCGGCTGCTGGCAGGTTAGCCGGTCTTCTTCTGCGGGTAACGTCAATGAGCAAAGGTATTAACTGCTCCTTCCTCCCCGCTTTGAAGTACTTTACAACCCGAAGGCCTTCTTCATACGCGGCATGGCTGCATCAGGGCTTGCGCCCATTGTGCAATATTCCCCACTGCTGCTCCATGAGG
+
./&00601212*/1+,.188;9.7::++)--+/),1.1)1(434//2:42+*,-03+/()*'*)$0)..('*(&))&('.*876*)**%0*,-3-,014**00679*7970.+(+-,*.,-1:47&32.61/631410332749636<*%%$%&*4-,.-//7-..--/008:535**#'))'++00496<45'&360:(9-41344:0.../426.+.6.-37637231,,-/)*,/&&-++-*/,//8/7447(&$$'(*::9;</:.*),*()*'202340,.08:901;:7(3('(%,0044%%+&+++++.,*/.,'&''#$&*(&(.30,+/-0.82/./115:3283,,06:.'&()0,8:594511.:+.(.5:/.2/25',,++-4--)--/0-3-,,:10//03,3.()%-/-8,+'&)%++52/24543550.-+.+1322/10045/23881/01;;0:'&&,()&&%(./877978866552:882696:,.6;0+&%(+-+52:0)-*.+*10;598705506///-4*)0/04;:70*)**$%()&',/,-1,+/.2-60/64,(+-%4(:,',5-)(0.028;7*1-2013*,4070230--.-+++/764600/+*,,)%%&+*)(*+/-.)-++&.)(*,/4444012/+')*&0816)4.4643,2.3111:600-5111242(+,/7475+./02-),,054-69)'+-2882),((61./1-14./+,.344312+0'$%4+5443()+-)+-+-1-3&'('-*,10.%+-/065.,))),&-40*-7)))#'*3966-0+3*)-),52().+%-*'+.//41&()+.6-2.),,)*)-''%)(/239058/)015.+%)/*%*+)$)*63/.122/((&+,)(.)(+/(+'$&&&'*1232,44.+2374/*../58:3'(+0-2-0/11&%&&,,+,,1+,+,-),/*/.5.439,/('&**,-+,13))+%+828;8)*+++++.454404/..,/0*.'+&,')')%%/(-377174310:7+(&),$$*+)+(/.64,-20361,+/03.)/82:<;9:7200,42)..+-.+,,('&(.4.13----30*,3012363203,368-(+,)++**/23&*&&/*
@6b614281-6542-41f2-99d5-5d9691ed11d7 ch=145 read=49947 start_time=2019-12-13T01:20:21Z barcode=BC01 runid=2c9cf7bc05858273f10e7d7ec552fc0bd742dc3e
CCCGGTTGTTGCGACTTCACCCCAATCATCAATCCCACAGCAGACAGCTCCTTCCTTGCGGTTAGGCCACCGGCTTCGGGTGTTATCAGCTCTCGTGAATTGTGACGGGCGGTTGTGTACAAGGCCGGGAACGCGTATTCACCGCGACATGCTGATTCGCGATTACTAGCGATTCAACTAATAATAGTCGAGTTGCAGACTACAATCCAGACGGGGAATGGTTTTATGGGTTTTGCTTCACCTCGCATGGCTTCGCTTCCCTCACCATCCATTTAGCCAGCACGTGTGTAGCCCAGGTCATAAGGGGGGCATGTGATGATTTTGACGTCATCCCCGCCTTCCTCCAACTTGTCACTGGCAGTCTCGCTTCGATCTAACTTAATGATGGTAACTAACGATAAGGTTGCGCTCGTTGCGGACTTAACCCAACATCTCACGACACGAGCTGACGCCATTGCACCACCTGTATCTCATATAGCTATCTCTCCATCTGGAATAGCTTTATGAGTATGTCAAGACTATAGTAGGTTCTTCGTTGCTTCGAATTAAACCACATGCTCCACCGCTTGTGCGGGCCCAAATCAATTCCTTTGAGGTTTCATTCTTGCGAACGTACTACTCCAGGCGAATTACTTATTGCGTTAACTGCAGCACTGAACTTTGACATCCAACACTTAGTACTCATCGTTTACGGCGTGGACTATAGGGTATCTAATCCTATTTGCAGCAATACGTAATACC
+
:6(0(/*%')%'&%-/7.+*672-538797.6+05*(-'%%*+.4,21148066-),,-7:/9./674)+-/.+,-.)3/--3-.06,*,,,+.*0+*(0'(&))/'.3/+'((%('*-56:2/60184,1+)))/143107-%/-,(,--2,2100)*,++-4,/04259974.''',)+,&'*.037**,)1,715523/0,8,1*&&6705/(+--:05;<2/55;6078/+-0;/-0524//&&-,-301-.5+88,*-+/.;:::76:.((%&')..1333-)'))-.*+1643/147*3878+31/,*,.0122<;./3734403/:9-)112823-.(4'*-4-1150.(/,..5663,.0/+)$)0')))+)1,++,,3/.1.-.2146645+4521..*,./07845-6*)*10,32+./022740)+,0485+*,(+,-5''()+*%)&(''-0-023668:'3*-,,*++./331454//0+32+,+,-.5,))%$'),036::776+'%++./0-45:98/.)+,&,162(*,0/0;705)+,.,//2:30/++/,.-,,*0*-0*+/./0,7026-+2+*'),38914:<64822($*,*/(+,,241*+288&&).))*.-.-:00/1-+%(*2,+,,&/003904:0.13717(0&*('+*-/43./037874;,&&),+.99;65.,%%(1-./24&))+340(58*+6211./**+,*.&$$%$
@3326ae74-09ac-4598-9fad-8524aaed29a7 ch=61 read=66442 start_time=2019-12-13T01:20:17Z barcode=BC01 runid=2c9cf7bc05858273f10e7d7ec552fc0bd742dc3e
CTCTACGGGAGGCAGCAGTAGAAATTTTCAGCAATGGAAACCCTGACCGAGCAACGCCGCGTGAAGGAAGAAGACACCGGATTGTAAACTTCTGTATAAAGGAAGAACGGCGGCTACAGGAAATGGTAGCCAGTGACGATACTTTATTAAGCCACGGCTAACTACGTGCCAGCAGCCGCGGTAATACGTAAATTGGCAAGCGTTATCAGGAATTATTAAGGCGTAAAGAGGCAAGGCGGCAGCAAAGGGTCATAATGGTGAAAGCCTGAAGCTTAGCTTCAGTAAGCCACTTAAAGAAACCAGGCAGCTAAGAGTGCAGGAGAGGATCGTGAATTCCATGTGTAGCGGTGAAATGCGTAGATATATGGAGGAACACACCAGTGGCGAAAACGACGATCTGGCCTGCAACTGACGCTCAGTCAGCGTGGGGAGCAAATGAGTTAAGATACCCTGGTAGTCCACGCCGTAAACATTACTAAGTGTTGGATGTCAAAGTTCAGTGCGCCGCAGTTAACGCAATAAGTACTCCGCCTGAGTGGTGATTCGCAGAATGAAACTCAAAGGAATTGACGGGGGCCCGCACAGAAAAGCGGTGGAGCATGTGGTTTAATTCGAAGCAACGCGAAGAACCTGCAAGGTCTTGACATACTCATAAAAGGCTCAGAGATGGAGAGAGATAGCTATATAGGATACAGGTGGTGCATAGTTTGTCGTCGGCTCGTGTCGTGAGATGTTGGAGTTAAGTCCCGCAACAGGCGCAACCCTTATCGTTAGTTACCATCATTAAGTTGGGGACTCTAGCGGACTGCCAGTAATAAATGGAGAGGCGGGGATGACGTCAAATCATCATGCCTTATGACCTGGGCTACACACGTGCTACAATGGATGGTGCAGAAGCGAAGCCGCGAAGGTGAAGCAAAACCCATGAAACCATTCTCAGTTCGGATTGTAGTCTGCAACTCGACTACATGAAGTTGGAATCACAAGTAATCGCGAATCAGCATGTCGCGGTGAATACGTTCTCTCGGGCCTTGTACACCGCCCGTCACACCACGAGAGTTGATAACACCCGAAGCCGGTGGCTAACCGCAAGGAAGGGGCTGTAAGGTGGGATTGATTGATGATTGAGGTGAAGTCGTAACAAGGTAACGG
+
-+,'$$(-+)-),122/,0/%.++,5;9,,,+40.2,+2,,:6))+21..&-/.-+091224138/2(.&(''%$$,,(5%9+-/8:/44:4/-*+,35,,,-)(.2/&1*,,,*--&%%),*)46/.+.)&()*&+(+,,,036,*713-3110(.0.264557&3$'--...,2/3/(..1:1//).*((*',)+')&..08423(()'&-+&12.*2042217)'&'*--)-.,+(&$('+3*+0/+,%&'%(***%%%&((*()))')+-,',.1/((+,/(-)%$&$*+,'))++10072-,...(().//6215)*(,+,,,-1&&,--:74101-0232082,,40+-3447798773433++*,.,-/,/2'('.(*'+0)&--.31400,+0,8-453..,-(.346846((&'&55678(',-8;-,&%*&-+'''+*07*)&,-.342(&(*68799;:6%0+(%''''(,5++''*/2503),.75.-2--&&+-.02573*0&(,)(%)'/*/143.23.)))+--+$&+7--03/0980&--*6546++,)52625804:7.16.'+()'$*,-,'.)/./,)--040&(+9;:48360-,1.//.1-.''*(-/*,+#+&',(.--40002-+-,.,./4-,*2/66)()++:9:+)'&(,,7.2233,+(&())112(0.-.443222,282().,/42&333527566,7-./354450-'*4559,-57,+,-&/.3:94805/:44:/..,10..1:67;:;;649540.9,684131/.%-*(+)-312+*,/'%%),-+/0,+(((''*-))*+2:9;::<;65416-/+/,+(&()%+4/2635631,*&()),,)().,*073:93644)-'('/.-5.0768,.*&*+,+4(./;;7395,+&+3(('(170/1&/)2.,5*1.-/6885+*.''%'(622-+,))*,/,024221/)%&(''',61106.+4.4)+//23552,)))+495/52-6)'((),40.4/1($$&'/60690121++*.*-00-,,(0&($.25-*/3*+,5,.8180210+,52.)+/2,1.4.24)+##&(-(./6:31.3+)-.*+-)'*,+'00+*++)+,2558669*4//,5).
@a7685ebf-365c-4330-886a-e5f0363e67cf ch=163 read=74659 start_time=2019-12-13T01:20:30Z barcode=BC01 runid=2c9cf7bc05858273f10e7d7ec552fc0bd742dc3e
CTCCTACGGGAGGAGGCAGCAGTGGGGAATATTGCACAATGGGCACAAGCCTGATGCAGCCATGCCGCGTGTATGAAGGCCTTCGGGTTGTAAAAAGTACTTTCAGCGGGGAGGAAGGGAGTAAAGTTAATACCTTTGCTCAGTGACGATTGCTGCGAAGAAGCACCAGCTGCTCGTGCCAGCAGCCGCGGTAATACGGAGAAGTGCAAGCGTTAATCAGATTACTGGGCGTAAAGCGCACGCAGGCGGTTTGTTAAGTCAGATGTAGAAATCCCCGGGCTCAACCTGGGAGCCATCTGATAGCGAAAGCTTGAGTCTGTGGGGGGGTAGGGTGGGTGTAGCGGTGAAATGCGTAGAGATCTGGAGGAGGAATACCGGTGGCGAAGGCGGCCCCTGGACGAAGACTGACGCTCAGGTGCGAAAGCGTAGAGAACAGAACAGGATTAAGATACCCTGGTAGTCCACGCCGTAAACGATGTCGGCAGGTTGTGCCGCTTGAGGCGTGGCTTCCAGGCCTAACGCGTTAGAATCGACCGCCTGGGAAATACGGCCACAAGGTTAAAAAACTCAAATGAATTGACGAGGGCCCGCACAAGCGGTGGAGCATGTGGTTTAATTCCGTGCAACGCGAAGAACCTGGTCTTGACATCACGGAAGTTTTCAGAGATGAGTGTGCCTTCGGGAACCGTGAGACAGGTGCTGCATGGCTGTCGTCAGCTCGTGTTGTGAAATGTTGGGTTAAGTCCGCAACAGGCGCAACCCTTATCCTTTGCTGCCTTGATCCGGCCGGGAACTCAAAGGGAGACTGCCAGTGATAAACTGGAGGAAGGTGGGGATGACGTCAAGTCATCATGGCCCACGACCAGGGCTACGTGCTACAATGGCGCATACAAGAGAAGCGACCTCGCGAGAGCAAGCGGACCTCGCAAAGTGCGTCGTAGTCCGGATTAGGAGTCACAACTCGACTCCGCAGTCGGAATCGCTAATCGTGGATCAAGAATGCCACGGTGAATACGTTCCCGGGCCTTGTACACACCGCCCGTCACACCATGGGAGTGGGTTGCAAAAAAAAGTAGGTAACTTAACCTTCGGGAGGCGCTTACCACTTTGTGATTCATGACTGGGGTGAAGTCATGAGTAACCGG
+
+/.1024,85*,.&.2/-11005299).-,)-3--461;21;5/(/00&3.66586/.*1.2213.('%*'-5++,+)/.65874;:5928/;8.-,0*()*+0(+++6;,+/1*,+,(&&&*<3,1.6.5465081-087'.+-%*)&/&%'&)0()/'*,'(+0*&%'*%$*+2778910.--221-6,,+%&$)(1+($&--0197787///.+/&+)./-.59;61/.+7/,,00)-*0.052(5+2..3:9848:33671.)&+./-224*)073794046316,+%,,),0,*++'&&)*05)**,,-/131+(%&&*.+*-'.,+)(,.//+++,2:2.090.3865-*+**/1030-0,*/+-0./6939.9.-,/3+0,/,5;60,48351-+)2,////7889/25222/.5.(()''++(-226+./1+75*1--()+877;/,-6..-*1'$&*29578;572021326+++.-14/0289'(,&&%,+&+(.)(-*/(#)((()./-*+())*)-/021-8:6::99:.*--,17597/'/07141317914/.077;:22.819158'$+1+,30-,---/-*,++.-.$%()/0072;:498;7.,-..640*/*,7)*508--564/8./-00.,.&.&.&(6;62***++61.--/27981.2*467456.0('))+2/2,+*+(,,-,2*%&').26-/00199247-,*.**)+.31688:99107.*,/,4'',,,-2/9:0311353064*$((+%$&&$,-+2018,4*,0//259,,.,%(-/258300/.129881222-0-0-0-+-/..-445779760-.1687.003241*,.23;27/1)'''&*+.7--.5.1-*+,**2775+,'+)'(1+6968-/.,))%+19246944998''./*''-28883..-.32,6012*(*&(*+$&'+)///-1110+(+++-)8/0,0))*))**3::810.0')495593.0,765696463518(((.+0')('(*-*-/2:51;4.03121285878,('(&224:/549:66-)*''**++.)'&'0+02167(6/..434190/79./14**3358;9893121-,-/($'*&(2'()&0.498:)6
@9089de46-da35-4648-b358-f51d8c873169 ch=119 read=150211 start_time=2019-12-13T01:20:29Z barcode=BC01 runid=2c9cf7bc05858273f10e7d7ec552fc0bd742dc3e
CAGTTTACCTTGTACGACTTCACCCCAATCGCTGACCCTACCTTCGGCCGCTGCCTCCTTTGCGGTTAGCTCACGGACTTCGGGTATTGCCAGCTCTCATGGTGTGACGGGCGGTGTGTACAAGACCAGGAACATATTCCACCGCAACATTCTGATTCGCGGTGCACAAGTAACTCCAGCTTCATGTACAGGCGAGTTTCAGCCTACAATCCAGGCGAGACTGGTTTTAAAGTTTGGCTCCACCTCACGGTATTGCATCTCTCTGTACCAGCCGAACTGGCAAGCGTGTGTGGCCCCTACATAAAGGGGGCATGATGATTTGACGTCATCCCCATCTGGTTAACCCAGGGCAGTCTCGCTAAGTCCTCAACCAATGGTAGTAGCTAACGATAGGGTTGCGCTCGTTGCGGGACTTAACCCAACATCTCACGACACGAGCTGACGACAACCATGCACCACCTGTCACCTTGTCCCCGAAGTTTCCTCGATTAAGAGTAATGCAAAGGGATGTCAAGTGTAGGTAAGGTTCTTCGCGTTGCTTCGAATTAAACCCATGCTCCGCTACTTGTGCGGGTCCCCGTCAATTCCTTTGGGTTTTAATCTTGCGACCGTACTCCCCAGGCGGAATACTTAATGCGTTAGCGGCAGCACGGAGTGTTGAAACCCCACACCTAGTATTATTCATCGTTTACGGCGTGGACTGGGGTATCTAATCCTGTTTGCTCCCCACGCTTTCCGAGCCTCAGCGTCAGTTACAGTCAGAGAGTCGCCTTCGCCGCTGGTGTTCTTCCTAATCTCTACGCATTTTCACCGCTTCACTAGAATTCCACTCCTCTCCTGCACTCCTAGATAACCAGTTTGGAATGCAGCACCCAAGTTAGGCGGGTATTTCCACATCCCACTTAATCATCCGCCTACGCTCCTTTACGCCCGAAATAGAAATCCGGATAACGCTCGCCACCTACGTATTACCGCGCTGCTGGCACGTATTAGTTAGCCGTGGCTTCCTCCTTGGTACCGTCATTATCTTCCCCAAAGACAGGCTTTACGATCGAAAACCTTCATCACTCACGCGGCGTTGCTGCATCAGGGTTTCCCCATTGTGCAATATTCCCCACCTTGCCTCCCGTAGGAG
+
-)1-8**04-2,.$&&'-.57-843,1422+-..-050,'*&%%.'-11678889995/85*,&36/--/012339//779-1.1-3//850+00++++-6897445721,(+./14443537-058.0-(-)%((/6/(&.1+.35979;9667773*,-((%'&',.()/3304*)*018764*(&&&14/+),,82-+.31202*9-1(%/(6-.3556860;</094+3<60701-/,/716./1410/4/006250-*02547.'''$%(&&$'()+,(*)+./,()+**.+'(++'25*+*52,./71120-6;6112184627-,'&')'&*)//-.21,-./.,.-,-0%$%*()*+42,+*,++--''-&&(,-/,.36--'-,210:///0.375:31/854314110/),.+--+++)+..1)1223753042(62128,1351361363770/0:-:0/055&&'&&+1106./..2.11(()+),12789(288378996202230010---/.725.+*++0*)+625+4+2,0:077(*,,4557((*$*..,/87)461,570+/3/53:774:92)).9:,/:01/7/01675-,),,22/**--42686636,*--+-61-7,,+//-'3202.*(((+-8+(0,,571%.,.6000/*-+)49213323:9+/0:788:;631)*%$,(,,53:400,,-6.*-0262/'*(+1815')+68967./0113+1.8./*,35,(*+)+,-3993;5459*/.+2../:88;.2,.797885357949:9,7494)**')).2)-).,3.4&)+/&&+--/,,,)**+.-10676068/249-2+3.-2.--,%+*,*,/111/311+'.)+750,((*-/1.%),)/-557;91318/,//31:/+8/-6300-')-),&%.,**/5282:1:100:9489335*)-,.436&042-+(*,/024.%.(+)%-+41:.-.8-/6.-260401+2',*+,:876851;-0183999.59/0302163453)+,-,-,+273097<79:;4442)*))*3.64:0239/,00.2)3/:516:5,/4,0.236556/878-(*%&%&+612;4145-)''
@5ddb5239-7ba8-4e9d-ad87-12000032ead7 ch=182 read=82596 start_time=2019-12-13T01:20:24Z barcode=BC01 runid=2c9cf7bc05858273f10e7d7ec552fc0bd742dc3e
CTCGGGAGGCAGTGGGAATATTGTGCACAATGGGCACCAAGCCTGATGCAGCCATGCCGCGTGTATGAAGAAGGCCTTCCGGGTTGTAAAGTACTTTCAGCGGGGAGAGGAGTAAAGTTAATGCAACTGCTCATTGACGTTACCCGCAGAGAAAGCACCGGCTAACTCCGTGCCAGCAGCCGCGGTAATACCCGGAGGGTGCAAGCGTTAATCAGATTACTGGGCGTAAAAGCGCACGCAGGCGGTTTGTAGATCCAGATGTAGAAATCGATCAACCTGGGAACTGCATCTACGATACTGGCAAGCGGAGTCTCGTAGAGGGGTAGAATTCCAGGTGGCGAGGTGAAATGCGTAGAGATCTGGAGGAGATACCGGTGTGAGCGGCCCCTGGACGAAGACGTAACAGGTGCGGCGTGGGGAGCAAACAGGTTGATACCTGGTAGTCCGCCGTAAACGATATCGGCTTGGAGGTTTGTGCCCCGCCAGGGGCGGCTTCCGGAGCTAACGCGTTAAATTAAACCGCCTGGGAGGTACGGCCGCAAGTTAAAACTCAAATGAATTCGGCGGGTACAAGCGGTGCGACATGTGGTTCCAATTCGATGCAACGAAGAACCTTACCTGGTCTTTGCGACATCCACGGGATTTTCAGAGATGAGAATGTGCCTTTAGGAACCGTGAGACAGGTGCTGCATGGCTGTCGTCAGCTCGTGTTTAATGAGAATGTTGGGCTAAGTCCGCAACGGCGCAACCCTTATCCTTTGCCAGCGGTCGGCCAGGGAACTCAAGGGAGACTGCCAGTGATAAACTGGAGGAAGGTGGGGATCAAGTCGTCATGGCCCACTTACGACCAGGGCTACACACGTGCTACAATGGCGCATACAAAGAAGCGACCTCGCGAGAGCAAGCGGGACCTCGCAAAGTGCGTCGTAGTCCGGATTGGAGTCTACAGCTGACTCCATGAAGTCAGAATCGCTGATAATCGTGGATCCAGAATGCCACGGTGAATACGATTCCCGGGCGCTGCTTTACACCGCCGTACACACCATGGGGTGAGTTTTAAAGAAAGTAGATAGCCAACCTTCGGAGACGCTTACTGCCTGGCTGATTCTGACTGGGAATTGAAGTCATGCTCTAAGAGTAACCGG
+
.0710)&*'%#(&383*1.'-)%*,,-23<87:84)5*6.-304878632&3///)59533333123.1(((*24:893'5<87:777<3,.423;9*'**.59+*%'++&'',950.02/-+/+(+/..12024114817009+-10+,%'(($&$%('*-&%$'(25+.680.00./57,1.4-.6//3(+-.++.&''-/437-8,4,22&,)'-)-47;4423653'%&%&%(&()(,-&019(%&$$$)0))*()))''.0//-(%'*,.481072,4.,+++*)&$$#(0-5215217)+*-()()(*-40/'401*)()(,+-:..-+*/'%%%&+++0:-,232/,*,++566;.,2+))//17/1.*.$&&$%''/76+)-3267.7,,,+(&$&%,)(%''((*4*03)*(,61&')*2+,*,((+-,08322.7.,13-,-15.,+*%()(''%'+,+-.+3.)(&*)'%$'%%&,*%$'('*,/0+.*&+.06..+*..2*-*-,-&)*04;:591((''())*+$%$&%)'*(150114598.---.*('%#+,'$&),700/.-#$+&))**(+,45(-).*3)+,11+,&'%(-',2/4/0&(&(*+,+04+'+(%)+12522..*'-78/,'')+,80.+)+,,3-*''&&&.)/+2807--./4%*(*&&%%&&('**../+()*#'')-34333**-*+)%)('22946/*)'((*.10247740-(./534./71,20'*((&&(+.182.(-,/(68(4:558/)+2+((*35378.10../0566/1.++))*)(-)-*'%)'22,/1'32,/2,64)%(.)%&'(:.-13523/,()%'&,*--+,165.61+-,+)-/0,$('(+6678,.'(''&&'(52.-,'0*6756&&1:8/,+,++2255410',,)4-',$&)))%&($(''((+38/0+1*))/3-/503-0-+)),,,-(')&$)+&+%)&*%++)-,46./*(''%')./.-*0//+*)%%$$$&)-.2*/($''((*(.3,/+..)'($)10)&*02&),)'*')&,''*&*)+)*+/(*&)%+(++/*+*')%$$&%(((++'''%&*&++%$/&(,,)+,-40300').&&%)-7064+
@a3356853-689f-40a0-b556-b3f824e349c4 ch=163 read=74661 start_time=2019-12-13T01:20:34Z barcode=BC01 runid=2c9cf7bc05858273f10e7d7ec552fc0bd742dc3e
CCGGTTACTTGTTACGACTTCACTGATCGCCAGATCACAAGTGGTAATGCCCTCCAGTAAGCTACCTGCTTCTTTTGCAACCCACTCATGGTGTGACGGGCGGTGTTATTACCGACCCGGGAACGGCCTTCACCCGTGGCATTCTGATCCACGATTACTAGCGATTCCGACTTCATGGTCGAGTTGCAGACTCAATCGGACTACGACGCGCTTTATGGGGTCGCTTGCTCTCGCGAGGTCGCTTCTCTTTTGTGCGCCATTTGTAGCACGTGTGTAGCCCTGGTCGTAAAGGGCCATGATGACAATCATCCCCACCTTCCTCAGTTTATCGCACCGGCGGTCTCGCTGAGTTCCCGGCCGGACCGCTGGCAACAAGGATAGGGGTTGCGCTGCGGGACTTAACCCAACATTTCCTGGCAGGCTGACGACGGCCATGCAGCACCTGTCTCACGGTTCCCGAGGCACATTCTCATCTCTGAAAACTTCCGTGGATGTCAGACCAGGTAGGTTCAGCCAGCGTTGCATCGAATTAAACCACATGCTCCACCGCTTGTGGGGCCCGCTCAAATTCCATTTTGAGTTTTAACCTTGCGGCCGTACTCCCCAGGCGGTCGACTTAACGCGTTAGCTCCGGAAGCCACATATAAAGGGCACAACCTCAAGTCGACATCGTTTACGGCGTGGATACCAGGGTATCTAATCCTGTTTGCTCCCCACGCTTTCGCACCTGAGCGTCAGTCTTCATCCAGGGGCCGCCTTCGCCACCGGTATTCTCCAGATCTCTGCGCATTCACCCTTTGCAGATTCTACCCCTCTGCAGACCAGAAGCTTGCCGGCATCAGATGCAGTTCCCAGGTTGAGCCCGGGGATTTCACATCTGACCAACAAACCATACCGTGCGCTTTGCCAATGTTCCGATTAACGCTTGCGCCTCCGTATTACCGCGGCTGCTGGCTGGAGTTAGCCGGTGCTTCTTCTGCGGTGCGTCAATGAGCAAAGTGTGCTTTACTCCCTTCCTCCCCGCTGAAGTACTTTACAACCCGAGGCCTTCTTCATACGCAGCGTGGCTGCAGGCTTGCCCATTGTGCAATATTCCCCACTGCTGCCTCCCGTAG
+
43*(0)&**-(,('(/,35++$(#%$/0''$'%752.1..)+12,,%$(44-+-&$&+0,)+*,-4,*45:22:9/.+,%/00'))-'('-0-,//029855.0()*(,.,,)-$*-'&22015#%%&(.-..33*+/:7,-6-,1104-*,,..6*,,,/2859;53248:<9,-)(&,&%-,+(.%''(-3'9+1-9/2+*-1/0//(*-+0)**',,+/,029.000.3-.)(++./0347-0.,7;+*+*+37;64:*++),,(.(*()'++-133127871450).--,-$%'$)(*)%'++/00271).5*143-4)-3;+,-8,/')%&%'(&)+/2(+..)+.77:4/9716:8;469536124362*6/,%%(---9,.+*&'&,2.-.8.6++)%--*(,1(/'').-&%*&())74(,)),)),'+*11)26346971),+34722-((*,+--0796123555/)&)-2317857234;95''#''1486362*&+)5&$#')&&'(+/+-+.2)%/*0-<9;<454534436450+(%&*'''.,.*$$$%*&'&())(%*-,(++-5:</56373822,8460.-.,;:;0./711//09835454++'(/,-,672-2+/.'1713$$%,(2,3;61113:4:31(&&')6*7497-76.&+(2///616,,-/,3,)2-.0447344/-)42).008;3,115397758699123,/4883467697',5)(755,36355596668024/40/1;528''(..,000./,,*180(++())%$%$-/*6*(%,15-*20%1%4,0*+%&%%%('(.+*+%*-/*,01239;:93;/$---70,-3.)/56/+2:;-,(),5,,)+&/,98;:89$$$'))).01/--''%$*'+&)5,,++0122844421.-/5.5:6:649/3.,-+.,/0483-'%'*'%.,,.584:9344;45;.+-.-''()-665852/0)1:+)($&#%&)((-,38*7;982707/*-0//,''&),++&',.-.+)*(+/6393384+*&)&/)22&3)77837+.7/,7--25,/.&(3/8///886442),,*-//08041*,5//
@3fc98f4f-206d-4973-af39-d8e432ec4688 ch=114 read=72254 start_time=2019-12-13T01:20:48Z barcode=BC01 runid=2c9cf7bc05858273f10e7d7ec552fc0bd742dc3e
CCGGATTACCTTGACTTCACCCCAATCATCAATCCCACCTTAGACAGCTCCTTCAGCGTTTAGGCCACCGGCTTCAGGTGTTAACATCAACTCATTGGTGTGACGGGCGGTGTGTACCAAGGCCGGGGCGTATTCACCGCGACATGCTGATTCGATTACTAGCGATTCCAACTTCATGTAGTCGAGTTACGAACTACAATCCGAACTGAGAATGGTTTTATGGGTTTTGCTTCACCTCGCGGCTTCGCTTCCCCTCCTGCACCATCCATTTAGCAGCAGCACGTGTGTAGTAGCAGGTCATAAGGGGCATGATGATTTGACGTCATCCGCCTTCCTCCAGCTTGTCACTGCTTGGTCGCTAGAGTCCCCAACTTAATGATAGTGGCTTAACGATAAGGGTTGCGCTCGTTGCGGGACTTAACCCAACATCTCGGCGACTGACGACAACCATCACCACCTGTATCTCATATAGCTATCTCTCCATCTCTATGGGCCTTTATGAGTATGTCCAAGACCTGTTAAGGTTCTTCGCGTTGCTTCGAATTAAACCCACATGCTCCACCGCTTGTGCGGGCCCCATCGGTGCTTTGAGTTTCATTCTTGCAGACGTACTACTCCAGGCCGGAGTACTTATTGCGTTAACTGCAGCGCTGAACTTTGACATCCAACACTTAGGTATCATCGTTTACAGCGTGGACTACTAGGGTATCTAATCCTGTTGCTCCCCGCGCTTTCGGGACTGAGCGTCAGTTGCAGGCCAGATCGTCGCCTTCGCCACTGGTGTTCCTCCATATCTGCGTTTCCACCGCTACACATGGAGATTCCACGATCCTCTCTACGCACTCTGGCTACTTCTATGGCTTACTGAGGGTGGCTTCAGGCTTTCACCACAGACCCTTGCTGCCGCCTGCTCCTCTTTACGCTTAATAGTTCCGGATAACGCTTGCCACCTACGTATTACCGCGGCTGCTGGCACGTAGTTAGCCGTGGCTTTCAATAAAGTACCGTCGCTCGGCTACCATTCCTGTAGCCGCCGTTCTTCCTTTATAACAGAAGTTTACCAGTCGAAAACCTTCTTCCTTCGCGGCGTTGCTCGGTCAGGGTTTCCCCCATTGCCGAAATTCCCTACTGCTGCCTCCCGTAGAG
+
1.(0(-0)+*/)('''.&#,26*2.:73233:303.*--/,+,27,554.'+(%#$&($&+(,26;45000-290&06+)*+(#$(,*6+**+%1'.)63--05-7668875500*1'0*3845-0(%++/.2<5+431344::;;:886631/1160//,.02070,.,+.042766840/2+'.16+/(%(0,*/1021'',0-+*,*.536,980+.01:258:2,.4:*%*.*925,511:35684633,.,*,001695::;99;6,-)(&((*+(+(.**)'((%%()*16564521)393.4745555471+,/.234,6*$&&&(*+,/.-++..,/8112-*,)-+//2675*+.-046*2,+,-.5++),&23-0-.,++((,-.,,.+,../..//067345;85415000.&+&)(5445++,0.,22-33)502-7-/0-24010))++.06:-3./,-.46877778;9::750*'%+%&&(,*&'%'-00,,-.)4,-./3*,&*)+*20989;834104(01:2).(2'8:5/2)%('(')*,5-.3*-/0.*'*(00065.*,1*(.(*)*,*)37<;838:.8-,,.079-3044/0.++*141*,(*&+)*../081103311-0//(()%()/0:6568001532-2/-&'+(%**&'*),/477<9,,',,.94:783411*0/)*+-./2:763/%47,0+574)$)..0:22'2($#((,37698)417+-()+,1../873652895:747:1.02878:<984/.'('('+,+%,3,1*&*.+1621)-+./.)')+4+'&*-456733,+'%('*)++-4397-&))'%$&')3/14/0-/%&('(&)'+/.,2:14:41013)*++33930834457339<:55018*,2:7...)&$+*+(&+.,012296953317017,.7-/2/254410/,-,70008978,(,+,+02611280202./57,//-66/,,-/787.%,-/-601189/71+'*&$'&(''+.44<*+(+(.3.--,0/.,1-,191*,''%+1&'4941;:<:9879,,.(,'2/,-0**42*2,3-+7-59..8;;.*183954+04+.370)%)*+23228-66-*400')
@d1fc9bc3-2cd5-427b-a8c9-c9ab78910561 ch=107 read=70583 start_time=2019-12-13T01:20:47Z barcode=BC01 runid=2c9cf7bc05858273f10e7d7ec552fc0bd742dc3e
CCAGTTACCTTGTTCGGCTTCACCCCAATCATCAATCCCACAGACAGCTCCTTCCTTGCGGTTAGGCCACCGGCTGGGTGTTATCAACTCTCGTGGTGTGACGGGCGGTGTACAGGGCCGAGAACGTATTCACCGCGACACTGATTCGCGATTACCTTTAGCGATTCCAGCTTCATGTAGTCGGTTGCGGTTGTCTTGAACTGAGAATGGTTTTATGGGTTTCACCTCGCGGCTTCGCTTCCCTCTGCACCATCGCTGCTGGCACGTGTAGCCCAGTCATAAGGGGCATGATGATTTGACGTCATCCCCGCCTTCCTCAACTTGTCGCACTGCGTTATTAGAGTCCCCAACAATGATGGTAACTAACGATAAAGGTTGCGCTTCGTTACGGGGCCAACCCAGCATCTCGATACGAGCTGATGACGACAACCGTACCACCTGTAGCTATCTCGCCATAGCTATCTCTCCATCTCTGGAGCCTTTATGGGTATGTCAAGACCTGGTAGGTTCTTCGCGTTACTTCGAATTAAACCACATATACGCGTTTATCAGTTCCCTTTGGTTTCATTCTTGCGAGCACTACTCCAGGCGGAGTACTTATTGCGTGCTGCAGCACTGAACTTTGACATCCAACGCCAGGTACTCATCGTTTACGGCGTGGACTACTAGGGTAATCCTATTTGCTCCCCACGCTTTCCGGACTGAGCGTCAGTTGCAGGCCAGATCGTCGCCTTCGCCACTGGTGTTCCTCTATATCTACGCATTTTCACCCGCTTTACACATGCGATTCCACGATCCTCTCCTGCACTCCTGGCTGCCTGGTTTCTATGGCTTACTGAGTTAAGCTTCGGGCTTTCACCACCAGACCCTTGCTGCCGCCTGCTCCTCTTTTGCGTAATAATTCCGATTAACGCCTCCGTATTACCGCGGCTGCTGCTGGCGCAGTCAACCCGGTGCTTCTTCTGCGGGTAACGTCAATGAGCAAAGGTAACTTCTCCTTCCTCCCCGCTGAAAGTACTTTACAACCCGAGGCCTTCTTCATACACGCGGCATGGCTGCATCAGGCTTGCCGCCCATTGGTACGTCTTCCCCACTGCTGCGCTCCGTAGAGG
+
2/.0.;-07/:/0:51+0080))(''*0,/,0/+1-/,,)'*./0,('&*(,/,%%'*,2:383288;47:/5//.6-+,.5122)%-//)*/45*/*'')1-/62*('%&(,+'.(**'((%,**-%061.0*)''#%#(*22191/0734,()%&',')+/0402.*%+//735778-./'00/%%&%)(*+)%$*-11,,)%,0.363;;50425.3922*,833.1.7/099./0,0/-+6401/1-'('#$('%%'.)021/,(%&()%%&)+5546+377377000002<1--:898:4398**464<9543,'+*.+10(.&'''''(&''()+--+111),&00:---.48885103530/,''')/+1((&'('/+10,-+5.$.(++-*&(#%(-.32'$'&&(*.44,+&+,2315,&23$&%,)13,$%%%$$'*+868'((**)+*,-3/-/+-744410-02//795;1..*-'%))+-8242450.+,.+(*3<99<5222/8/01:6,///1.87:5/0.0*(%&$$%&,'%%&&(-0,(&&('&'*46,-/6+*'&$&%$&$'1..+/*&.(+&-)&.()))*/610/,)*,*,,(+('+*381.0++,87410/01&&$%'))+020-021384-/0:667:;4885642*)(&,3.0**%54')/+363,&*)+,6.0'4,'-&'(,1319,./820*+-/.**--+//0097/7527;5657/634643.,)'()+0...-.2/::02572*%&'%$&&'*,+,.+,/;0401/04350.,+)%%&#'(--,*6314494887<;4441/)((*(-,/0+0.0+&*,6-%,1..44/.01,.+//068+-.,+//17269401.12/02981++'%%'(.51925010)+%%$+))0))((*1.2;26675,*))*336,+&*$-.30)3,(*1/*1360282478'*++/664444442,*3/6./1/,()..&'/6-94**041,*..3/3+'(&*-3-,323/8.))**698;1260-411*../15112398300--1'-,)*))**)36-*/,*'(&'%&'('./5.&(((*%%&#&)4:03,0(0,
@79f676ec-ab5a-4b0a-960e-5db9e8ce81ca ch=78 read=70186 start_time=2019-12-13T01:20:47Z barcode=BC01 runid=2c9cf7bc05858273f10e7d7ec552fc0bd742dc3e
CCGGTTACCTGGTTACGGCTTCACCCCAATCATCAATCCCACCTTAGACAGCTCCTTCCTTGCGGTTGGGCCACCGGCTTCGGGTGTTATCAACTCTCGTGGTGTGACGGGCGGTGTGTACAAGGCCGAGAACGTATTCACCCGACATGCTGATTCGCGATTACTAGCGATTCCAGCTTCGTAGCCAGTCGAGTTGCAGACTACAATCCGAACTGGAGAATGGTTTTATGGGTTTTGCTTCCTCGCGGCTTCGCTTCCCTCTGCCATCCATTGTAGCACGTGTAGCCCAGGTCATAAGGGGCATGATGGTTGACGTCATCCCCGCCTTCCTCCAGCTTGTCTGGCAGTCTCGCTAAGTCCCCAACTTAATGATGGTAACTAACGATAGGTTGCGCTCGTTGCGGACTTAACCCAACATCTCACGACACGAGCTGACGACAACCATACCACCTGTATCTCATATAGCTATCTCTCTCCATCTCTGGAGCCTTTATGAGTATGTCAAGACCTGGTAAGGTTCTTCGCGTTACATCGAATTAAACCACATGCTCCACCGCTTGTGCGGGCCCCGTCAATTCCTTTGAGTTTCATTCTTGCGAACGTACTACTCAGGCAGATTACTTGTGCGTTAACTGCAGCACTGAACTTTGACATCCAACACTTAGTACTCATCGTCTGCACCGTGGACTGCTAGAATTATCTAATCTGTTGCTCCCCACGCTTTCGGGACTGAGCGTCAGTTGCAGGCCAGATCGTCGCCTTCGCCACTGAATTGTTCCTCCATATATCTACGTTTTCACCGCTACACATGGGTGCGATCCTCTCCTGCACTCTAGCTGCCTGGTTTCTATGGCTTACTGAAGTTAAGCTTCAGGCTTTCACCACAGACCCTTGCTGCCGCCTGCTCCCTCTTTACGCCCAATAATTCCGGATAGCGCTTGCCACTGCACGTATTACCGCGGCTGCTTTGGCACGTAGTTGGCTTTCTAATAAAGTGCCGTCCGCTCGGCTACCATTTCCTGTAGCCGCCGTTCTTCCTTTATAACGAAGTTTACAATCCGAAGACTATTTCCTTCACGCGGCGTTGCTCGGTCAGAGTTTCCCCATTTGCGAATTCCCTACTGCTGCCTCCGTAGGAG
+
/-///5.086613:/1+(+**97::90/606///70817,)-+,.-.26&76675696,+*&(/71:%1*+.-13,-*).*5:976080/.-+,,+(*+13:79455/,3-(.037634560.)-*)'(+-,,)'$(&'%0*())+013:;:76:5233,5-)**&*+.,44/,%*)&,)&*)(*/.486724/;++)**10+/,423-)/8:8:00.0145096:.,./:56:<,,159/&(-,1-4//73344:*6-/03-3,1880./6+01.-$*,/.,%&&(,*,4//-,2+16;2.2/...0%40),8555680;4+*146;9:662./.120051.2//077153654/*,.5+')&&%$.))))*3/.42.,/50430)'))-')+-/136:5+291705.)-/+,),310+*)++2/.0..684341138989;3-(2*+5414778635'*..-/003656211)5525:91--2&),&$%&%+((*,-979:4767465)1.2*0-;<:891.*)2.&-/04'&,/,2;85/,+,--00774560,,-**2622.241(%*-/95:4++22.,03;:85:;54733''993936745775899&,()&''-,',(-),.9/88851321456;8337900/782(/&)$'%%((()-240226984+-+((''*9373*11--'((-+2243840'%,.*,./9:7+1000:42+997555879773&27%'(.).+7435777;9898473142+.',,1-4-1:7.-/0))'().4.)-&+.2*--53+/3010002+0%'$&&(),()*/17530'.,,----165946:3;:11222:37:3541.0+1,7*-.5:9-140.1*+*0-24.059;.4.-.43591534-.-.5)+507/,.++&%-1-359:111328,(,')---3.',&$'%%+-01:10;2021.)**,-*-,+(,-/4)*(*)-.72)')///8/*.&+/4-,&%(0.+-*,*2412:5/2/-()-08.4:49812/50.48*+/42-,3+.81-3/:10&%)(%)','/4*..561*-,+.80/21..12.9330.)*)4+4;;20+4.&&%*,*5.43*)*'&')(-4392-0694/'
@09c6cca0-a38a-46ca-95f6-f8cc41dadece ch=136 read=235424 start_time=2019-12-13T01:20:54Z barcode=BC01 runid=2c9cf7bc05858273f10e7d7ec552fc0bd742dc3e
TTGTTATTGCTTCGTTTAGTTACGTATTATGGATTGCTGAAGAAAGTTGTCGGTGTTTTTTTTGTGTTAACCTGCCTTTTTTGTCATCTATCTTCCGGTTACCTTGTTACGACTTCACCCCAGTCATGAATCACAAAGTGGTAAGCGCCCTCCCGAGTTAAACTACCTGCGCTGGCGCAACCCACTCCCATGGTAATGACGGGCGGTGTACAAGGCCAGGAACGGCGTATTCACCGTGGCATTCTGATCCACGATTACTAGCGATTCCGACTTCATGGGTCGAGTTACCAGAACTCAATCCGGACTACGACGCACTTTATGAAGGGTCCGCTTGCTCTCATGAGTCGCTTCTCTTTGTATGCGCCATTGCTTGCACGTGTAGCAGCCCTGGTCGTAAGGGCCATGATGACTTGACGTCATCCCCACCTTCCTCAGTTTATCACTGGCGGTCTCCTTTGAGTTCCCGGCCGGACCGCTGGCAACAAAGGATAAGGGTTGCGCTCGTTGCGGAACTTAACCAACATTCACAACACGAGCTGGCGACAGCCATGCAGCACCTGTCTCACGGTTCCCGAAGGCACATTCTCATCTGAAAACTTCCGTGGATGTCAAGACCAGGTGGAGTTCTTCGCGTTGCATCGAATTAAACCACATGCTCCACCGCTTGTGCGGGCCCAAATCAATTCATTTGAGTTTTAACCTTGCGGCCGTACTCCCCAGACCCCGACTTAACGCGTTAGCTCCGGAAACCACGCCTCAAGGGCACAACCTCAAGTCGACATCGTTTGGCGTGGACTACCAGGGTATCTAATCCTGTTTTGCTCCCCACGCTTTCGCACCTGAGCGTCAGTCTTCGTCCAGGGCCGCCTTCGCCGCGGTATTCCTCAGATCTCTACGCATTTCACCGCTTCACCGTTCTACCCCCCCCCTCTACGAGACTCAAGCTTGCCAGTATCAGATGCAGTTCCCAGGTTGAGCCAGAGGTTCACATCTGACTTAACAAACCATACCGTGCGCTTTACGCCCAGTAATTCCGATTAACGCTTGCGCCCTCCGTATTACCGCGGCTGCTGGCGCGGAAGGTTAGCCGGTGCTTCTTCTGCGGGTAACGTCAGTAAAAGGTATTAACTTTACTCCTTCCTCCCGCTGAAAGTACTTTACAACCCGAAGGCCTTCTTCATACACGCGGCATGGCTGCATCGGGCTTGCGCCCATTGTGCAATATTCCCCACTGCTGCCTCCGTGGGG
+
%*)1*(-*%**-*').8+,0/&-)1((/(+'*#2&&&)+1/+/+*'(+,+:'62101:5;8</&2)*72226-%'%%%)*+)),3*,.0076807+-+35-05,/)+3-..'1130+4/3)*,053644:86),-83134876-+--77.,24+)(.-76;*10,25-*(%%+&&'%)*0094'((53-$-&-.%$%*.53776-1,'()-883489-2,(*-)3,/4243/.16387:667<:-//95/-,)),6,.---,016:7:6455:5,///*+,)'1.9(*(%'(+.-2)7/1/.4/50*'*+-',&)-582421.,120681+2+'(01/3%%,%*+/+.2.444.5-''()./15;/6.+))'$%&''('(&&%'),4.)/9991633*14794422/.,'%$(*:57888089.+4;4<7965)3.:/..4577252*8644-$*-)).05926/%00205878665282//226*7.9987,40//*)$#(*060009;17..-2228).-114,,015424+&/-..+)*')./34167912223;8889,,)*2;9<40(()&%++(.22;424())$$+373/698:566<84,.0-82566*-')#&&,/:37<867/6/..344(&++*/:98:675789998/00+-5-/12432.23/(+-+,,73<7328(*,41;<1./3-4/--2-645-+-+888*--&/'(%()-.11/+*+,+3///18)6+.0(,50112:47+).52,.-,/+',3.6.47600./0)+*'++./679600+17.2(&/*101341694/:;6(*,-,25,),,,++/.2505;3588:86714222;4607(&566+6-.0+1.,286808455<5245**-//8977879.9;7*028)))-&%)*-2701121510/35.20-+.%(((*,2,2-,0-,4/,.//99//233:8389.94*075:5'123*+(+*06,+--,/521,1-6-316-))&''&&%$%&%%%%&'/).-*+/143:;3.-/072723040./-3:7473,/24:4596565531010+)%)*)%&)(//2329.6,++6.88<897661))/62,-,+'*40-''%-'+.1+)042)/12:3:86,88.)1))+*&*)*)/1.(+-',%(',*,*//16.0711712+/,/-6133762511124-97539-.-39.+74&,*+-/.,30/47/(*(((**33.67)''-)%
