# Supplementary material for: De novo species identification using 16S rRNA gene nanopore sequencing
Source: PeerJ. 2020 Oct 21;8:e10029. doi: 10.7717/peerj.10029 (PMC7585375; doi:10.7717/peerj.10029)
Supplement: Supplemental Information 2 — Contains raw reads. [file peerj-08-10029-s002.zip › pass_fastq_runid_2c9cf7bc05858273f10e7d7ec552fc0bd742dc3e_137.fastq]

@6b77ef20-1f96-44dc-9a26-b251bb34a6ca ch=91 read=55949 start_time=2019-12-13T01:20:51Z barcode=BC01 runid=2c9cf7bc05858273f10e7d7ec552fc0bd742dc3e
CCGGTTATTTACGGCTTTACCCCAGTCACTTGAATCACAAAGTGGTAAGCGGCGCCCTCCCGAAGGTTAAGCTACCTGCTTCTTTTGCAACCCACTCCCATGGTGTGACGGGCGGTGTGTACAAGGCCCGGGAACTATTATTCACCGTGGCATTCTGATCCACGATTACTAGCGATTCCGACTTCATGTAGTCGGGTTGCAGACTACAATCGAACTGAGAATGGTTTATGGGTTTTGCTTCACCTCGCGGCTTCTTCCCTCTGCACCATCCATTTAGCACGTGGTAGCCCAGGTCATAAGGGGGCATGATGATGATTTGACGTCATCCCGCCTTCCCATAACTGTCACTGGCAGTCTCAGAGTCCCCAACTTAATGATGTTAACTAACGATAAGGGTTGCGCTCGTTGCGGGACAACCCAGCATCTCACGACACGAGCTGACGACAACCATGCACCACCTGTATCTCATATAATATCTCTCCATCTCTGGAGCCTTTATACAGCAGATATGTCAAGACCTGGTAAGGTTCTTCGCGTTGCTTCGAATTAAACCACATGCTCCACCCAGCAGTGCGGGCCCCGTCAATTCCTTTGAGTTTCATTCTTGCGAACGTACTACTCAGGCGAATTACTTATTGCGTTAACTGCAGCACTGAACTTTGACATCAACATAGTACTCATCGTTTTACGGCGTGGGCTACTAGGGTATCTAATCCTATTTGCTCCCACGCTTTCCGGGCGTCAGTTGCAGGCCAGATCGTCGCCTTCGCCACTGGTGTTCCTCCATATATCTACGCATTTCACCGCTACGCATGGAATTCCACGATCCTCTCCTGCACTCTAGCTGCCTGGTTTCTATGAAACTACTGAAGTTAAGCTTCAGGCTTTCACCACAGACCCATTGCTGCCGCCTGCTCCTCTTTACGCCCAATAATTCCGGATAACGCTTGCCACCTACGTATTACCGCGGCTGCTGGCACGTAGTTAGCCGTGGCTTTCCTAATAAAATTACCGTCACTCAGCTACCATTTCCTGTAGCCGCCGTTCTCCTTTATAACAGAAGTTTACAATCCGAAAACCTTCTTCCCTTCACGCAGCGTTGCTCGGTCAGGGTTTCCCCATTGCCGAAAATTCCTACTGCTGCCTCCCGTAGAGGAG
+
/0+'++'/7-%*),)*/*(/57-,./0%'+)..:75/324)**+222/--)))+-540(*('*--*.,30-.568:1+2080664*),+%070(**67-'///.56565,9665;99754*1252032()**''+&%)''1)++;<:545113:443472*)))+2-,,80431/36232.//5000254567003(1,//2452131;.0,/89710,/.2)019;-98;71;:4-15546:98:7545.-,*'+-5-*32201265:985*)$&%*)0)-)%'(',5+*17786,8-*/55-21,+*)()+-/2<92.//007.90*(*-',/2,$*#'#((..775050//532*'(*)+/56)(-&&&.+**+*,(*.,2376733.+(*//+7///867/4/,,2:530.,,,*)&651/./-243200/-0--,,,/18809;.-))$4-12:42/-/03810+,,()*-/.--/888775473./2).3*()'''&&%%')(--032.0258.+*(),.52:99<:68/4/--191&&+1+0;592.--134/4/*-/)&((%(,&/+2-376+(.5586;0'(+''%&7<0/69;42402.-57,+**),-..3679(&&*%&'5--7...122111534012368991,-62-.195/)('%*(*,-/00.22.89;,,,./...5/+,//020.+*/-05/21,3,**1;/+-,3;3,4201:.3*)/0-/08&63:55,//.40019989860,*0,38;58879877;1,0/823387::.--+-12:5313927863&/,.0+-+1-8(%&()34412/277.+&)).*)-000461393:.2'(,/)+'*-+15050/2:5/-./87)58.68.,.0.,+.+-1;0,.1/.1112&(,-/1127022;8.0.32-.3/2778.,302..*))****00*-1*+,&.,/0/884.4...88:/9.*,./'5/:-..90:19,09*3)))-))/-&)*)45445.-.*&()+36:69;8880-*()-4-1947;+*,)(0+,-355++5..3:9-11884,)+02)-347693<:)5;,(+*,'000.4-..40649712,-;2.8;6126/01/0:97/;..+*-012::7860;2/-0)%+((+
@6bfd410c-2c4a-4302-9e9a-d0dd440789eb ch=310 read=58173 start_time=2019-12-13T01:20:50Z barcode=BC01 runid=2c9cf7bc05858273f10e7d7ec552fc0bd742dc3e
CTCCTACGGGAGGCAGCAGTAGGAATTTTTTTTTTTCGGCAATGGGGGAAGCCCTGGCGAGCAACGCCGCGTGAAGGAAAAGAAAGGTTTTCAGTTATAAGCTTCTGTTATAAAGGAAGAACGGCTACAGGTAGCCAGTGACGGTACTATTAGAAAGCCACGGCTAACTACGTGCCAGCAGCCGCGGTAATACGTAGGTGGCAGCGTTATCGGAATTATTGGGCGTAAAGAGGGCAGGCGGCAGCAAGGGTCTAATGGTGAAAGGCACGAAACGCTTCCAGTAAAGCCACAAAGCCGAGCAGCTAGAGTGCAGGAGAGGATCGTGGAATTCCATAGCGGTGATGCGTAGATATATGGAGGAACACCAGTGGCGAGGCGACGATCTGGCCTGCAACTGACGTAGTCGAAAGCGTGGGGGCAAATAGGATTAGATACCCTAGTAGTCCACGCCGTAAACGATGAGTACTAAGTGTTGGATGTAAAGTTCAGTGCTGCAGTTAACGCAATAAGTACTCCCGCCTGGTAAAGTACGTTCGCAGAATGAAACTCAAAGGAATTGACGGGGGCCCGCACAAGCGGTGGAGCATGTGGTTTAATTCGAGCAACGCGAAGAACCTTACCGGAATATTGACATACTCATAAAGGCTCAGAGATGGGAGAGATAGCTATATGAGATACAGGTGGTGCATGGTTGTCGTCAGCTCGTGTCGTGAGATGTTGGGTTAAGTCCGCAACAGAGCGCAACCCTTATCGTTAGTTACCATCATTAAGTTAGGGACTCTGGCAGAGACTGCAGTGACAAGCTGGAGGAAGGCGGGATGGCGTCATCATGCCCCTTATGACCTGGGCTACACGTGCTACAATGGATGGTGCAGAGGGAAGCGAAGCCGCGAGGTGAAACAAAACCCATAAAACCATTCTCAGTTCGGATTGTAGTCTGCAACTCGAAAACTACATGAGGTTGGAATCACGCTAGTAATCGCGAATCAGCATGTCGCGGTGAATACGTTCTCGGGCCTTGTACACACCGCCCGTCACACCACGAGAGTTGATAACACCCGAAGCCGGTGGCCTAACCGCAAGGAAGAGCTGTCTAAGGTGGGATTGATGATTGGGAATTGAAGTCGTAACAAAGGTAACCCGG
+
-00((+00:5//2,,-,+/0*1+--18;:;-856906698795355,%))'/1&&(%')*+/33221,(.270.+.)-0/'%-*%/+9;:;3(.)/*-,0&.2548344114;*../++/+++.+117'.('(..9'+,./3',.*+,&(./%)()*,310510128-,.308160///-3474510+/++-:88501/0710),/230/1%/(*0,(3+*+*'')02,)',('+&(-,(**'**/-,5.,)&%')184--**%++$&''&$(&(,2.$(&'+8+(--)*+,)%+((%%(+%+-,,*,-15022(*(070..-./.6.7.1*$$#%(,-%%,&'41.+/.0.0134/,0%*')224/35-5-)*'(&*./))))'*008006160/...())+/4')/3((.105683*-56.*,0)-,+*558:4)%$)/++014.1149559;:4'$*('')*02421564;5:4841-*.+-9:55.----90136566525/113*1++*+5-,3654.+--)'*./58.,+*/)+765-16-.89;2-0,041434..3(&)/0))).25.634346&),0.,*--4<94989:./+00+,$%'+.*,2785945:&)&%'%.1.01870444576;0/6145,,+,-27:(()+)213220/2/244477562394487,+)**.6:344468034486:87668--,.2*06&)3.;73/313(++/1('%(,64242:4,124565:541801946962;1*,/.'396.1430,.-*'''*7514+-5677321128/./'*()*()-((*-2.+(*,/264*-)'%.)+-778;53-()++-**%-)-1467868;894789:0.*00-+1,--/303:89/..4/016'-2<<26;6253:-)&&'07678169<:17)3*))0177334*(&%$%++,,./133655450<-5-531+/-0./.+/---523.2/1*%&'-.9735040-,68(6249653+0121-2./-+&+*/846<52494757514.,*')+0*,.-*,'+.*$'*(.52:,7(9-%%,-.)/,1*)&())),,244/3-4.5360-//,./1345594*.12.4///2,.,(229+.,*-71:-4.
@09d76e3c-cf76-4d30-b83f-5ac3268ae242 ch=43 read=52661 start_time=2019-12-13T01:20:49Z barcode=BC01 runid=2c9cf7bc05858273f10e7d7ec552fc0bd742dc3e
CTCCTACGGGAGGCAGCAGTGGGGAATATTGCACAATAGGCGCAAACCTGATGCAGCCATGCCGCGTGTATGAAGAAGGCCTTCGGGTTAAAGAGTACTTTCAGCGGGGAGGAAGGGAATTAAAGTTAGCCACCTTTGCTCGGTGACGTTACCCACCAGAAACAGCTAACTCCGTGCCAGCAGCCGCGGTAATACGGAGGTGTAAGCGTCGGAATTACTGGGCATGCAAAGCGCGCAGGCAGTTTGTTAAGTCAGATGTAGAAATCCCCAGGCTCAGCACGAGGAACCGCATCTGATACTGGCAAGCGAGGTCTCTCGTAGAGGGTAGAATTCCAGGTGTAGCGGTGTCCATCCAGAGATCTGGAGGAATGCGCCGGTGGCGAAGGCGGCCCCTGGACGGAGCTGACTGGCTCAGGTGCGAAAGCGTGGGGAGCAAACAGGATTAGATACCTGGTAGTCCGCCGTAAACGATATCGACTTGGAAGGTTGTGCCCTTGAGGCGTGGCTTCCCGGAGCTAACGTTAAATTTGCGACCACTTGCAAATTACGGCCGCAAGGTTAAAACTCAAATGAATTGACGAGAATTGCGGTGGGCATGTAAGTTTAATTTCGATGCAACGCGAAAAGAACCTTACCTGATCTTACGGCATCCACGGAAGTTTTCGTGATATCGATGTGGGATGATCAGACCTCAGTGATAAACTGGAGGAAGGTGAGGACGACGATGGAAGTCATCGCTGTATACGGCCAGAACACACGTGCTACAATTAAAGCATACAAAGCGACCTCGCGAGCAAGCGGACCTCATAAAGTGCGTCGTAGTCGGATTGGAGTCTGCAGCTCGTCCCGCTTGAAGTCGGAATCGCTGATAATCGTGGATCAGAATGCCACGGTGAATACGTTCGGGCCTTGTACACACCGCCCGTCACACACCATCAGAATTGGAGTTGCAAAGAAGTAGGTAAGCTTAACCTTCGGGAGGGCGCTTACCACTTTGTGATTCGTGACTGGGGTGAAGTCGTAGCTGCAAAAGGTAACCGG
+
0113+'-*4/(+-+001.-41-3.(2/*7,**,*7+,%)/,$&,-&996556164/4:5:8:326542201243&'((//6555%4))((*0%''()(0)&&#)*%75*(+,//),)%&)'000*.,/%''(.5+16,.54''1,).304)+/+)-5*%*)&%$'*)*)*,45257:<8653152/+'**-8-**03.12-/079-0+*.'10)3-.,+'(*1140/090--)+(+)210156:0,0724)-3&&*)%&'#,-+*332))-3335&&*'()''(*145--..83233252900(1*.'$.*/.-.+407%-$2/-*,)2*8+;,)(/*+++,-/3,)%')&&%&&&***//*3,*)))-+)+&*.(,*.3/--2.6+--370)(.327+0(&*3210%)))'.(0721/*43+*128649+)2249-4(69-01*,24,48*.653400/(-06::;48111+/42%,(**-*(2*8813/39,-2.).4-.8-844733.0+-')34221-15:/16+%'+++-#&&&$(*)())*.5863.--&0)18+8:7643*:.++7-7.8660+)'$&&&&&*0,+++-420*,+0::41081/.123397644.-52+'.*0)(''+)%(%,),+%%*&5552((*,/$%)+,+*###$$&$$#####$%######%$$$&($$$$$++012<;:9:;('-(-,.+,%/3/27).-))$$%'&&&')-','&&%%''&,2-/.,.*.-*,'(+0-*)-'&$)+0*.120'+)'''--22384/--**/.)*-1/05356/694.36:986325628(1(.0.+()*,,/,%&&'&'*.*)%++*+0+**1'5,723-0*(''/-,-6:8;545+-0:767)&)2//&%,*0/7878'//.,0.,,0-*,,084:;)-92)/),*24$&$(%)*+.--'+6;/631+$(''(-+/-0&%&&&2,134:81:-).6*.5414-04)*/7++744392221-33211('',,*+1+*(&&##$,/2,-//69:769
@5c5a100b-f4ff-4a48-b39a-2c95a3addb84 ch=138 read=51448 start_time=2019-12-13T01:21:03Z barcode=BC01 runid=2c9cf7bc05858273f10e7d7ec552fc0bd742dc3e
CTCCTACGGGAGGCAGCAGTGGGGAATATTGCACAATGGAAACCTTGATGCAGCAACGCCGCGTAGTGATGAAGGTTTTCGGATCGTAAAGCTCTGTCTTTGGGAAGGTAATGGCAGTACCCAAAGGAGAGCCACGGCTAACTACGTGCCGCTTAGCCGCGGTAATACGTAGGTGGCAGGCGTTATCCGGATTTACTGGGCGTAAAGGGGCGTAGGCGGATGATTAAGTGGGATGTGAAATACCCGGGCTCAGCAGGTGCTGCATTCCAAACTGGTTATCTAGAGTGCAGGAGAGGAGAGTGGAATTCCTAGTGTGGCGGTGAAATGCGTAGAGATTAGGAAGAACACCAGTGGCGAGCGACTCTGGACTGTAACTGACGCTGAGGCTCCGAAAGCGTGGGAGCAAACGGGGATTGGTACCTGGTAGTCCACGCCGTAAACGATGAATACTAGGTGTGAGGGGTTTTACCTCCCGTGCCGCCGCTAACGCATTAAGTATTCCGCCTGGGGAGTACGGTCACTTAAGATTAAAACTCAAAGGAATTGACAGGGACCCGCTGTGGAGCATGTGGTTTAATTCGAAGCAACGCGAGAGACCTTACCTTGACATCCCTTGCATTACTCTTAATCAATCCCTTCGGGGACAAGGTGACAGGTGGTGCATGGTTGTCGTCAGCTCGTGTCGTGAATGTTGGGTTAAAGTCCCGCAACGAGCGCAACCCTTGTCGTTAGTTACTACCATTAAGTCGAGGACTCTACTTGAGACTGCCTGGGTTAGCCAGAAGGAGGAAGGTGGGGATGACGTCAAATCATCATGCCCCTTATGTGTAGGGCTACACACGTGCTACAATGGCTGGTACAGAGAGATACCGTGAGGTGGGCCAAACTTAAAAACCAGTCTCAGTTCGGATTGTAGGCTGAAACTCGCCTACATGAAGCTGGAGTTACTAGTAATCGCGAATCAAGTCGCGGTGAATACGTTCCCGGGTCTTGTACACCGCCGATCACACCATGAGGTTGGCAATACCCGAAGTCCGTGAGCTAACCGCAAAGGAGGCAGCCGGCCGAAGGTAGGGTCAGCGGTGGGGTAATTAAATAACAAAGTAACCGG
+
.-3()'/(/4,/10223389460&+()&-((*../2/1.(-,(+*-,-/23424/60019/,+(%%)(,-.76/0.99301,/286,:6*')*6779579919.+**)',))*)*'-/-.4/.3+,)')'&*)()'%&&%%(+*++,/.('')+*-1:3900,/...;67*-,-.40$&585/:./,*-,,3:7-./09543/4:0)31,,.01238.95::5352/.15;:7775/*83+(020+17231+*,(/3967876/66.1*+(.06/7...;9.-,-,0/-1,+../2.+%(-0.7-7(8*)$++,+'30051./71,./786--,*0,/74.+**1036:-56/-)(&)0151---,236411-3+*,'*',+-&,-**),'*-*(./17;/.--8:*5%+('#*,&($#('(1783301((+37922787.--01589/00-063/-(%-44++-+%)28105/-0589358...0301240811)..0;:95571/32*'(+,-04..)+,+-.),,2,<;/48926,0,*+3+,*0%.96,2/($'*&%'(&/0/64347195281;30//,/003/))'&&'),+*'%)'&.+/18:48.0.,+'0-+-1/200//,&(&')*370/6;63/4.+-*+./.,4,,8968997978667675&(*,87867760-&/177<29618+9.0,7.((35/1,+/42,2*786+1,553,5(&+,*,006</:-1(+-0)).07666.%)2)*+3578898215))&)$5,/,,)),*.007173.6:7/757999:9;1//1478:1-1+%+'(*6633550..*((('&(')546+62723;::8442682-+)+,-&0'(,,-/426+*),2;;5682:76244688323)48<9(3&2*./...)%&*0)*+2+5*)(%+./(.*+.-2',.:...&.....0,-..1022+,,-(.)0+..;9-6+4++(*'192208,-++()*&''((+,/42360-,+),-9/:0562155/)(*++12,-998754;5;4768)6,-2/-)./%,(1+*.))*..,*)*+4363'5(+3/'%%'#%&%&))*+35,,-78576
@69a05f67-484f-4ea0-8966-39c8eb9479f5 ch=53 read=61409 start_time=2019-12-13T01:21:03Z barcode=BC01 runid=2c9cf7bc05858273f10e7d7ec552fc0bd742dc3e
CTGCTCCCTCTGGGCAGCAGTGGGGAATATATTGCACAATGGGGAAACCTGATGCAGCAACATACGTGAGTGATGAAGGTTCGGATCGTAAAGCTCTGTCTTTGGGAGATAATGACGGTGCAAGGAGGAAGCCACGTATCACGATGCCAGCAGCCGCGGTATGAGTGGCGAGCGTTATCAGATTTACACTGGGCGTAAAGGGCGTGGCGGATGATTGAGTGAAATACCGGGCTCAGCAGGTGCTGCATTCAAACTGGTTATCTAGAGTGCAGAGGAGAGGAGAGTGGAATTCTAGTGTAGCGGTGCAGAATGCATGAAGATTAAGACACAGTGGCGAAAGAGCGACTCTGGACTGGCTTGACCTTCGAGGCTCGAAAGCGTGGAGCAAGCAAGTTAGATACCTGGTAGTCCGCCGTAAACGATGAATACTAGGTGTGGGGGTTCCAACACCTCCCGTGCCGCCGCCGCGGTAAATATTCGCCTGGGAGTACAGTCGCCAAGATTAAACTCAAAGGAATTGACGGGACCCGCACAAGTAGCGGAGCATGTGGTTTAATTCGAAGCAACGCGAAGAACCTTACCTGCTGTGCTGCATTACTCTTAATCGAGGAAGTCCCTTCGGGGACAAGGTGACAGGTGGTGCGCGTGGTTGTCGTCGCTCGTGTCGTGAGATGTTGGGTTAAGTCCCGCAACGGAAAGCGCAAGCACTTATCCGTTAGTTACTACCGTAAGTTGAGACTCTGGCAAGGACTGCCTGGGTTAACAGGAGGAAGAATTGAGGATGACGTCGAAATCATCATGCTTATATGTGAGGCTACGCACGTGCTACCACAATAGCTGGTAAAGAAATGCAATACCGCGGAATTGAGCCAAACTTTAAAACCAGTCTCAGTTCGGATTGTAGGCTGAAACTCGCCTACATGAAGCTGGAATTACTAGTATCGAATCAGAATGTCGCGGTGAATACGTTCCGGATGCTTGTACACACCGCCCGTACACCGAGGAAGTTGGCAATGCCCGAGTCATGACTGGCTTACCGCAGGAGACATGAAGGTAGGGTCAGCGGTGGGGTGAGAATCTTATTTCAGGTAACCGG
+
*((+,.2+('$(*(',/-(,.143.)1/-1)2,.//3173231()/*04)))-,4,//.+/%&&(*,.('))*---0+*28)*878:5649-&+,9974238436*((32172110120%/'-',)0++0,/4/0.*+0+%'(',,14./.**-6,./%%#$%%(*-/,(%+/639444&,'*2)&(%&(+))''&(,,*/2//+'(',0/*)&.'%$$$'+56/057-,*(),)$'$)+)**0/-//71)8*+---46+-065.*./15/.+'.***--+'%&)+-./03.+('(&&&)).*)%%)$,**+/--)**'&4()&&%%%))12130++-(%%(-/36.*+-+*/+'#%##&$,*,1))(,/-25*,,,'*,372&''*7$+&&(*1-(,/-4.+34721)-(',2-014++*,-.4:6578.2///3-/1/+100,-)+,.5/75)+76770/8+.*$'$$%$%$%$'(*(-0-,-.%$'%/).0.%*&/-&(-,063/.,16)&%%%,(+$$&,+,+3('(&()(')).2-/&)+*.)+-31:61/0*'$''%+,2/%,%'/+.4/-%&%'&%#%%&)(+,*--,6)**+-.1025&$,',)&)-6+1:5.37'3123/30134$(%',43,,'%%().2.*//,1+$&+)*,--2)5--,./+7.(43/-,.(0.4)*-0.0*+*)'())*&'%'$&&$'(3&(05--01*/'&)&$().(+(%$)'336415.-*'(-.82470481131./'%-(*/01'$$*%().4/41431,)%,,,)-/22+/'$%%&*.+*)'&))*/)+&'#(')*,+**(('-)'++,-0)'%(($''&''*,4/0/1-/.&+'.*'&*)32984063.587-/+-3634,-/60,0&0+,-//565404,)1*.21-(+*++4/..-+')&*($%%$'-(&&')5-+'()-,-3736384//30(2-/27*(.&)$'+,+))('()/516;1,1'*&(''&)&'&'.6.8/175+26-),+*/+,+,,+(++.*)*)'))*)&&&-'*)')))*'02101/211)3*0)%('*'+(*%&)%+,'%%**-,5-506
@8775f54b-2188-46e3-9119-5c21902a5e61 ch=41 read=44508 start_time=2019-12-13T01:21:02Z barcode=BC01 runid=2c9cf7bc05858273f10e7d7ec552fc0bd742dc3e
CCGTTGCCTTGTTACGACTTCACCCCAATCATCAATCCCACCTTAGACAGCTCCTTCCTTGCGGTTAGGCCACCAGCTGGGTGTTATCAGCTCTCGTGGTGTGACGGGCGAGGTGTGTACAAGGCCGAGAACGTATTCACCGCGACATGCTGATTCGCGATTACTAGCGATTCCAACTTCATGTAGTCCCGAGTTGCAGACTGAAATCCGAACTAAGGAATGGTTTTATGGGTTTTGCTTCACCTCGCGGCTTCGCTTCCCTCTGCACCATCCATTTGTAGCACGTGTGTAGCCCAAGTCATAAAGGGGCGCGTGATTTTGACGTCATCCCCGCGCCTACCTCCAGCCTTGTCACTGGCAGTCCTTCAGTTAACTTAATGATGGTAACTAACGATAAGGAGTTGCGCTCGTTGCGGACTTAACCCAACATCATCACGACCACGGAGCTGGCGGCAACCATGCACCACCTGTATCTCATATAGCTATCTCTCCATCTCTAGACCTTTATGAGTATGTCAAGACCTGAGTAAGGTTCTTCGCGTTATCGAATTAAACCATGCTCCACCGCTGTGCGGGTATCAGATTCCTTTGAGTTTCATTTCTTGCAGACGTACTACTCCAGAGCCAGGTACTTATTGCGATTAACTGCAGCGCACTGAACTTTGACGTCAACGCCGTGCACTCATCGTTTACGGCGTGGACTATAGAATTATCCTAATCCTATTTGCTCCCCACGCTTTCAGGACTGAACGTTGCAGGCCAGATCGTCGCCTTCGCCACTGGTGTTCCTCCATATATCTGCGCATTTCACCGCTACGCGGGATTCCACGGTCACTCTCCTGCACTCTGGCTGCCCGGTTTCACTGCCAAACTACTGAAGTTGGCTTCAGGCTTTCACCAGACCCTTGCTGCCGCCTGCTCCCTCTTTACGCCCAATAATTCCAGATAACTTGCACCCTCCGTATTACGCCGCGGCTGCTGGCGCAGGTTAGCCGGTGCTTCTTCTGCAGGTAACGTCAATGAGCAAAGGTATTAGCTTTACTCCTTCCTCCCCGCTGAAAGTGCCTACAGCCAAGGCCTTCTTCATACGCGGCATGGCTGCATCGAACTGCGCCCATTGTGCAATATTCTGCCTCCCGTAGAAG
+
04,+2*+)/(%0/),-+,-4,*--.+-425575-5,/6.+0+,**+481110.)+,,*'+,132*7*+488-.*')*+13)*,18333''((+,.271411-,.21:90.)*'-(.+-,0'-,413,-/,40,036-,)30/177:38/---,34,&))(1.00./)+/.8:/1/.-/6.+,+/.)*-*(+.138/22-11.+-23.4..28.-&&(*+--032;:5-1093/78++.6.1&*,)+())1/161+-12096.2/,,%,,334:475,))(,*$)--03.*&--60,)*+-2162*49:22.,++-./87--14564**-,,+),()&'",'(5)($)()++-1)'&'')'+-/%'2)'$+'+(%$%0*//391)+,-.-495/.-,1+.%*/.-.12143493-15)(&'&$&%%)&'(*,-1.-,*'+&#%&'&(+,,0,''1/.18,145039439.-)(,.76(+,*)'')-1344159644312%+((./4*)-&%')*2&24))-*.4.+&%(-(.*8867;2/.)/($%$%)-+0195,+$((-/.,)-/((+'+(,'-%$$''&%).-1*).,''.0;93149-,5++,-,*((.,.--)*.*+,$'.(%*&('+.,+02-+*%.&(&&,&((**(0'./554.)))**4)0.22014302/.&&(/899348+(*,400/76,*)%%&'*(-+.+0)()*-130++6.&)'412)%())/6./-29.20+*64.1/,.,0.-4-.3;9%65)2/100-242*0'-**.6/0-2735688852*)&**/;/,*0++,.$($$+*++/3.0+*0***'**,//30/-*)+-4*541-.''(-+77-(((%&$()%$1)+76'3)*-((*+1,'/.)-2')$%$(**12)2,**(+05130-,--15,-4,2.*,-/+''((-20:.)%-2,*%()+*++378457.6-/+%)%,3-1/60327756/'/+../,+(++'20./-(*('&&&)$-*-373156.5/-*,019)/(+**)'$&&&'%+)88/82$),-0*(--.&00&/&'$&(/.&2+,,-000+1/152/,--*,(.+*+0654444760)&%'&201:6(-4-0.20:1%)&&&)*1-67.(2-*)+)
@bc8004c4-239f-48a4-acf9-376ceab8d40d ch=185 read=78662 start_time=2019-12-13T01:21:20Z barcode=BC01 runid=2c9cf7bc05858273f10e7d7ec552fc0bd742dc3e
CTCCTACGGGGAGGCAGCGGTAGGGAATTTTCGGCAATGGGGAAACCTGACCGAGCAACGCCGCGTGAAGGTTTTCGGATTGTAAACTTCTGGTATAAAGAAGAACGGCGGCTACAGGAAATGGTAGCCGAGTGACAGTACTGATGAAAGCCACAGTAACTACGTGCCAGCAGCCGCGGTAATACGTAGGTGGCAAGCGTTATCAGATTATTGGGCGTAAAGGGGGCAGGCGGCAGCAAGGGTCTGTGGTGAAGCCTGAAGCTTAACTGGTAAGCCATAGAAACCAGGCAGCTAGAGTGCAGGAGAGGATCGGTAGATTCCATGTGTAGCGGTAAATGCGTAGATATGGAGAGGAACTTACACCAGTGGCGAAGGCGGCAATCTGGCCTGCAACTGACGCTCAGTCCCAGCGTGAGGCAAATAGGGATTAGATACCCTAGTAGTCCCACGCCGTAAACGATAGTACTAAGTGTTGGATGTCAAAGTTCCAGTGCTGCAGTTAACATAATAAATTACTCCGCCTATAGATGAAATGCGTTCGCAGAATGAAACTCAAAGGGGTGTGGGGGGCCCGCACAAGCGGTGGGCATGGTTTTAATTCGAAGCAACGCGAAAGAACCTTACCAGGTGTGACATACTCATGAGGCTCCAGAGATGATGAATGGCTATATATGAGATACAGGTGGTGCATGGTTGTCGTCGCTCGTGTCGTGAGATGTTGGGTTAAGTCCCGCAACAGGCGTAACCCTTATCGTTAGTTACCATCATTAAGTTGGGGACTCTGGCGAGACTGCGGTGACAAGCTGGAGGAAGGCGGGATGACGTCAAATCATCATGCCCCTTATGACCTGGGCTACACACATACACTACAATGGATGGTGCAGAGGAAGCGAAGCCGCGAGGTGAAGCAAAACCCATAAAACCATTCTCAGTTCGGATTGTAGTCTGCAGCTCGACTACATGAAGTTGGAATCGCTGGTAATCTCGCGAATCAGCATGTCGCAGTGAATGCACGTTCTCGGGCCTTGTACACACCTTGCGTCACACCCTGGTTGATAGCTTACCCAGAAGCCGGTGGCCTAACCGCAAGGAAGGAGCTGTCTAAGGTGGGATTGATGATTGGGGTGAAGTCATGTGTAGCTAAGGTAACCGG
+
0141.020-71-14.(/,,966--*)+-8;:/183271252',2+1<*,-:95-04658/05..20,+.).+47/+04020-.0(+)*3--*.,--.9-&),,62-).+1///9:661.74,-*--.10**+).42%&*'/0*+-$),.,/0..'%-)/,.)+,./5,&$$$/,001.1/.60//1/-+/,1506434.6...7%')-*(-/1::7647<,))32,517:706+')*,)/7.,,0,.*0,$)*(+167.4-++)0&+()%3/;,3:043/.66/8/07+,,,,+))**873/*&'&)6/18+,,&%,+/2944.+(('++-/+(0-*,87877861+,)(*&+)%()$$')*/,*-4382-.509-5,,*.+++)45979.2'+%((.+,,../215,))*)+*),.44;94.336./4((+,-6;,+-1874.86(&,*/4035;82()1**,-1132.330;190926557002/;---;2866963202+*$&+31263-,***46-181(&'*,,)+*&(%/03:6+*-(*//-,)&++-*7*',.)+)+'-/76.*-)')+-.+.10557212,,/+.9<12122//*2(-+$-'&()1)()1-)%%(+6*)(+%&'+/752320('&&''*(.&&'')+.-+'&',.&4798750').+5079;44534/1$&()&&*+'+:872'(+.,/.163745021(+-&)(+0.00/72,+4315/25445620;010//587<714205;9::.;/3*+1,06:-/2,+(&$%(01554-0&(),0+3*((+/-)*)*-+-(*//-36998867:-,,30/,.(770()''#('0601653110.-*+,+))%&%'*)2//9885549982,11,2,-+1+)5:360*..,//8./.93,281%'.59+;;99;889379;729.20//2793/*,&%'*(0+233779221/09240433122'-)/)*,&,),*)/+,+)-+/+''$)%32-'+))+*,-/7549,1-,,+-),-/21.-,%%$%$)+%()-3$$%'&+*))+$'%&%,)('')/&+4)5&&),0()-,3,,/*+')*+*&''3+2110(0+2-65).-*+-.*3+/33.-),,+,922/.((&#&').,5/29:998
@c5cea391-141d-48b6-98b0-abab24e7020e ch=390 read=45838 start_time=2019-12-13T01:21:14Z barcode=BC01 runid=2c9cf7bc05858273f10e7d7ec552fc0bd742dc3e
CTCCTACGGGAGGCAGCAGTGGGGAATATTGCACAATGGGCGCAAACCTGATGCAGCAGCCATGCCGCGTGTATGAAGAAGGCCTTCGGGTTGCCAAGAATGCTTTCAGCGGGGAGGAAGGGAGTAAAGTTAATACCTTTGCTCATTGACGTTGCCGGCTAACTCCGTGCCAGCAGCCCGCGGTAATACGGAGGGTGCAAGCGTTAATCGGATTACTGGGCGTAAAACGCAGGCGGTTTGTTAAAGTCAGATGTAAAATCCCGGGCCAACCTGGGAACTGCATCCTGATACTGGCAAGCGAGTCTCGTAGGGGTAGAATTCCAGGTGTAGCGGTGAAATGCGTAGAGATCTGGAGGAATACCGGTGAAGGCGGCCCCCTGGACAGACGCTCAGGTGCGAAAGCGTGGGGAGCAAACAGGATTAGAATACCTGGTAGTCACGCCGTAAAACGATATCGACTTGGAGGTTGTGCCCACGCCAGAGGCGTGGCTTCCAGAGCTGGCGCGTTAAGTCGACCGCCTGGGAGTACACGGCCGCAAGGTTAAAACTCAAATGGTGGCGGGGGCCCGCACAGGCAGTGCGGGCATGTGGTTTGTTCGTTACAGCGCGAAGAACCTTACCTGGTCTTGGCAGCATCCGGAAGTTTCAGAGATGAGAGTCGCTTCGGGAACCGTGAGACCAGATTGCTGCGCATGGCTGTCGTCAGCTCGTGTTGGCGAAATGTTGGGTTGAGTCCCGCAACAGGCGCAGCCCTTATCCTTTGTTGCCAGCGGTCCGGCCGGGAACTCGAAGGGGCGCGGTGATAAACTGGAGGAAGGTGGGGATGACGTCAAGTCATCAAGCCCACCCGACCAGGGCTACACGTGCTACAATGGCGCATACAAAACGACCTCCCGCGAGCAAACGGACCTCGCAAAGTGCGTCGTAGTCCGGATTGGAGTCTGCGAAACTCTGGCTCCCGCCGAAGTCGGAATCGCCGTAATCGTGGATCAGAATGCCACGGTGAATACGTTCCAGGCCTTACACCGCCCGTCACACCATAGAATTGGGTTACAAAAGTAGGTAAGCAACCTTCGGGAGGGCGCTTACCACTTTGTGATTCATGGCTAGTGAAGTCGTAACAAAGGTAACCGGAAGATAGAGGCGACGAACCGAGTAGGTTAACACAAAGACACCGACAACTTTCTTCAGCATAGCAATACGTAACTGGG
+
'(,)''+&1.+2/.0331/9//4(/...7000564;66;431379&9;88340-*)(')*)-+&-146710.')))-()++//6348*4)'#&('*&''''$)277+'**.18,&+,)0,51&)+-98/30401.5,2/,,5563292212%$#%%/70--1--.-+0,04*-,*,6,--041-4//.75,*54033450,-,.,3*+,-*(/)+,08:83)(*+*%*',).3;7::<8+9*90,-38013953**..&)2-**%&&*.*.+++-+-.27765,**015-4-3,,,2+-*%'(,9:9:-1/7+))$,,+./-,5251,/124<:1070,-351--.--03131+*)(1.07977,-$%)0),-,396.,6948#(((#%'-'/)++1-./)+*595:9*&--:<37*70,8+,',--,57*-)($&%()*+.0-)+-0+,*(,%024803/./+*.18*+&/0(%+&(&$&%('&(&'.-/63'&'&&(*),*)+,/-1)-.7486:-.*((*+(&*(*'++5151963/.420:6--0268..3(((*,&48:,42)(+)++)+*+082+0,.,&+%%%'%'('+-'&+&%'+,.),,282152---+/7/,43.-'+'&$(--111%)$%'1;860/+---.+*'%)&%$''2'879:9:78/'&()*(-&1&%%'$&'*(-.:7:999335/001189635-&%)%&,''.+*-(&&&'$((-*+32/6)+/0/21)19+0,-/7&'4,*40.050.007410/5.2-..+')+*%&'+251*./'+.,-.0893112-1+++/-.4;;54785761223067--&%$&(0+%*()(+-;598652/*(*'(3476324005/-0,-//0+.,(,425+2/.)//5*5/2*,361./-/('/4,17693342335/8,(.&9*())+,--+*'))&*4430/-..,)*00$)/+./08/511((&&'-100123:8674/07724/++-6465;9:;7515'$/)3,2,)*1357-:6+,1)**/0142.'&*'-3)0*%')),(%'),4.1)%'-4565:4+9-)36/3/2/9/0:34097//2128/,,+%*.&''(&&%)**33756;)3,4520,,,.1134-.%),-//,'*(3('%$&('..+(&%'.091-136::663//,.74126/((('%+$+&-,/0454+(($$#
@95c6614f-61d7-4e3e-82e8-a4180b20e649 ch=495 read=60336 start_time=2019-12-13T01:21:46Z barcode=BC01 runid=2c9cf7bc05858273f10e7d7ec552fc0bd742dc3e
CTCCTACGGGGAGGCAGCAGTGGGGAATTCACGGACAATGGGCGAAACCTGATCAACAATGCCGCGTGCAGGATAGAGAGCCCTTCGGGTTGTAAACTGCTTTTGTACCCGGAACGAAAAAGCTCCTTCTAATACAGGGGCCATGACGGTACCGTAAGAATAAGCACCGGCTAACTACGTTATAGCCAGCCGCGGTATACGTAGGGTGCGAGCGTTAATCGGAATTACTGGGCGTAAAGCGTGCGCAGGCGGTTATGTAAGACAGATGTGAAATCCCCAGGCTCAACCTGGGAACTGCATTTGTGACTGCATGGAGTACGGTAGAGGGGATGGAATTCCGCGTGTAGCAGTGAAATGCGTGAATGTACGGAGGAACACCGATGGCGAGGCAATCCTGGACCTGTACTGACGCTCATGCACGAAAGCGTGGGAGCAAACAGGATTAGATACCCTGGTAGTCCACGCCTAAACGATGTCAACTGGTTGTTAGAAATTAGTTTTCTCATTAACAGAAGCTAACGCGTGAAGTTGACCGCCGCCAAGGGGAGTACGGCCCGCAAAGGTTGAAACTCAAAGGGAATTGACAGGGGACCCGCACAAGCGGTGGATGATGTGGTTTAATTCGATGCAACGCGAAAAACCTTACCCACCTTTGACATGGCAGGAAGTTTCAGAGATGGATTCGTGCTCGAAGAGAACCTGCACACAGGTGCTGCATGGCTGTCGTCAGCGTGTCGTGAGATGTTGGGTTAAGTCCCGCAACGAGCGCAACCCGCGCATTAGTTGCTACATTCGGTTGAGCACTCTAGTAGGACTGCCGGTGACAAACCGGAGGAAGGTGGGGATGACGTCAGTCCTCATGGCCCTTATGACCTGGGCTACGTTATGCTACAATGGATGGTGCAGAGGGAAGCGAAGAAGCCGCGAGGTGGCTCGCGCCAAAAACCATTCTCAGTTCGGATTGTAGTCTGCAACTCGGCCCACATGAAGTTGGAGTCGCTAGTAATCACTTGAGTCCAGCGTGTCGCGGTGAATACGTTCTCCGGGCCTTGTACACACCGCCCGTCACACCACGAGTTGATAGCACCCGAAGCCGGTGGCCTAACCGCAAGGGAAGGAGCTATCCTAAGGTGGGATTGATGATTGGGGGTGAAGTCGTAACAAGGTAACCGGAAGATAGAGCGACAGGCAAGTAGGTTAACACAAAGACACCGACAACGCA
+
121.),-)17,*031-23237677((%*&$%&1:776;8243+'2-'6-65656+3.3;8-1,'(&)'*-3:75&%''%%05).66-9364&..3)0/-..482/61/)''*+,,)+143+)+/24.5,),*'*-)445.,-*-5792975//000*+17220.1146-2+*+0/2062/0('''&('*-1165312,&-,)&+10/.2148880;/:/6)*/'1--/4::7761592-./05665.3342*5+))*-,)*06'(,..2/16..166-)1..,0,)05.097/92200-/:1**000--,%+&)&'&(:4:4+)&,/---;:/7.8.44--./44516212,/0-*-.66,,11/21435.,),+,79:////8.--)-575254(,:88;:331/*.%.()+/23,,%(*-53+-363:-(*,8<68%9-,9+,'1,33;00554558:91201:)+7,/,-..27/63737.9'1-'%&'''2+,/:;11./((,/)1&%++'*(+0.-./+'(.*-0*)-.24,%1*2.-+*'&$+),+117,)+.4,+,./++/.*+-*0*()*'*,+))(%025)'*('$('+.1013;66;:977642394:3456:0/,0*223621//8:;-305/.097*-,*.**,372811*31*1++99-(%$,3453,33269798;457+,+.43:3/.((%('223335333013014::..*&%'(+-699976345/3/391423-,*13''-1,6*))('+//06&&')+*,1,*-.+*+'-,/912717('/2*//1*)&+(&1-6817.1.-.365<;9<,0(,+.2/0+/44-78847543.,33213163537,/,+-:89;88941'&(%*'&)(+-/-3-,4;8766446-/-/3+.,,-.,*'))),1773305-20..313''%28<:-6:161/-7(3181/7+4+(+)*+((&-55652/'+*+(,-.314.0450,./5596/33285/$(%$'&$&))(()&)(*+,6496679:*9611,+*-/47955522482618456<7367,3148,10023-***,$*&+*'&(+',3098792/-.654.+1,/-'-(),$'())101*,124,03.*03+)'''/00041'))0/,-5././223)2.4895+(+''3+,&%)0*+2-1291+)**77586844036)..1+5623*/('#&$
@7be3a7da-a492-40d9-9f9a-9b6d4947dd60 ch=97 read=63492 start_time=2019-12-13T01:21:45Z barcode=BC01 runid=2c9cf7bc05858273f10e7d7ec552fc0bd742dc3e
CCGGTTACCTTGTACGACTTCACGGTCATGAATCCACAAAGTGGTAAAGCGCCCTCGAAGGTTAAGCTGCCTGCTTCTTTTTGCAACCCACTCATGGTTGACGGGCGGTGTATACAAGGCCGGAACAATATTCACCGTGGCATTCTGATCCACGATTACTAGCGGTGTTCGACTTCATAGGTCGGTTACAGACTCAATCCGGACTACGACGCACTTTATGAGGTCGCTTGCTCTCATGAGGTCCTTCTCTTTGTATGCGCCATTGTAGCGTGTGGCCCTGGTCGTAGGGCCATGATGACTTGACGTCATCCCACCTTCCTCAGTTTATCGCTGGCAGTCTCTTTGAGTTCCGGCCGGACCGCTGGCAACAAGGGATAAGGGTTGCGCTCGTTGCGGGACTTAGCCAACATTTCACCAGCACAGGCTGACGACAGCCATGCAGCACCTGTCTCACGGTTCCCGGCACATTCTCATCTCTAAGCTTCCGTGGATGTCAAGACCAGGTAAGGTTCTTCGCGCGTTGCATCCGAATTAAACCACATGCCCCCACCGCGCTTGTGGGCCCCCCGTCAATTCATTTGAGTTTAACCTTGCGGCCGTACTCTGAGCGGTCGACTTAACGTGAATTAGCTCCGGAAATACGCCTCAAGGGCACAACCTCCAAGTCGACATCGTTTGGCGTGGACTACCAGGGTATCTAATCCTGTTTGCTCCCCACGCTTTCGCACCTGAGCGTCAGTCTTCGTCCAGGGGCCGCCTTCGCCACCGGTATTCCTCAGATCTCGCATTTCCGCACTTTACACCTGGAATTCCTACCTCTACGAGACTCCGGCTTGCCAGTATCGGATGCAGTTCCCAGGTTAGGCCAAGTTTCACATCTGACAACAAACCTGCGTGCTTACCGCCCAGTAATTCGATTAACGCTTGCACCTCCGTATTACCGCGGCTGCTGGCACGGAGTTAGCCAGTGTACTTCTTCTGCGGGTATCAATGAGCAAGGTATTAACTGCTCCCTTCCTCCGCTGAAAGTACTTTACAACCGAAGGCCTTCTTCGCCCACACGCGGCATGGCTGCATCAGGCCTGCGCCCATTGTGCAATATTCCCCGCTGCTTGCCTCCGTAGG
+
*+-9-,*.*)*()$&'''()&#*(/-3-0//934)&*-0*&++.,08.*+--:2-1'((./095-))(%--.*,-4,-140)$''&()(%(',+*)0***,//587&21,.())-480350-3+0,--.-.-,+.7'8)/+,/53*)*.0*')**10+-//,..(/$(+.)*+1,-)*&*((*,.33&1,+1112-9-.++-/,+)*,,/+-&..3-,/2-.-,/%),.,-3423*))+(*/120923/891/102-///926:))))+)(.,('+1'&,899//1)488:2710.-+++,+.//./0.78/*42685501,-1<:.11%*(-*)'.00-+&+(*%-))('(*,**,(-61330:1(,571)600.7.-,)*8154284.6/...:0.),*,(-2)+152;.+')%,%0.0&+1767432).))+,-6,/.././5-/120/./2:8:03')&%&../3--..96,,$%'(*1540)/28212,2+))/.<../+*)0/315040.--+*0,,,130()-0-.,480,+*+312;;:))6/('&'%*'))308387/*//50--:665:0-+'.<9,:,*'(*,0767%.(+,/'''27%66641/5.4./)(&%&/)+024/,//+0'$(*.39992-3950/121,0,4*1,212123269-72*(,-0:9;566479(7600296215114212:9/3+772,(,-,1://*+%./+,(.476930./113508+*556,9:67;5<6654.-0,4/3474702&'0//.3-/)37+,&%'&'(**)/.1845.4.6,7***45(.1//*')+755%%$,-4.28)*++,/&00228566://((-3/2&&*2*)&,*9*-*..00())-*1-398-/((-1.++$'$')'+3*)+-20664+.0;262.+/-)+)-2-03-.144049.,1.--57657/&/).''4,+*()&..*&$(--107..-.),*+*,-.20117733)6+.(+,('*$))-6(5-/-*1/(*/0/3/*+*).1-%(***,)*/*--62;.)/2/30,*.(--/.63468:84//.//(/18:85607:+(.6+-&+*2+%/-344-*,***)&&(*),+(*,/*
@71656173-3426-45f4-b280-78fc88633a3d ch=136 read=235482 start_time=2019-12-13T01:21:46Z barcode=BC01 runid=2c9cf7bc05858273f10e7d7ec552fc0bd742dc3e
CCGGTTACCTTGTGCGAGCTTGCTGATCATGAATCACAAAGTGGTAAAGCGCTTCCTCCCGAAGGTTAAGCTACCTACTTCTTTTGCAACCCACTCCCATGGTGTGACGGGCGGTGTGTACAAGGCCGGGAACGTATTCACCGTGGCATCCTGATCCACGATTACTAGCGATTCCGACTTCACGGAGTCGGGTGCGAACTCAATCCGGACTACGACGCACTTTATGAGGTCCGCTTGCTCTCGCGAGGTCCTTCTCTTTGTATGCGCCATTGTAGCACGTGTGTAGCCCTGGTCGTAAGGGCCATGATGACTTGACGTCATCCCACCTTCCTCCAGTTTATCACTGGCGATTTGAGTTCCCGGCCGGACCGCTGGCAACAAAGGATAAGGGTTGCGCTCGTTGCGGGACTTAACCCAACCATTTCACAACACGAGCTGACGACAGCCATGCAGCACCTGTCTCACGGTTCCCGAAGGCATTCTCATCTCCTGAAGCCTCCGTGGATGTCAAGACCAGGTAAGGTTCTTCGCGTTGCATCGAATTAAACCCACATGCTCCACCGCTTGTGCGGGCCCCGTCAATTCATTTTGAGTTTAACCTTGCGGCCGTACTCCCCAGGCAGTCGACTTAACGCGTTAGCTCCGGAAGCCACGCCTCAGGGCACAACCTCAAGTCGACTCGTTTACAGCGTGGACTACCAGGGTATCTAATCCTGTTTTGCTCCCCACGCTTTCACCTGAGCGTCAGTCTTCGTCAGGGGCCGCCTTCGCCACCAGTATTCCTCCAGATCTCTACGCATTTCACCGCTACGCCTGGAATTCTACCCCCCCCCCTCTACGAGGACTCAAGCTTGCCGGTATCAGATGCAGTTCCAAGGTTGAGCCCGGGGATTTCATCTGACTTAACAAACCGCCGTGCGCTTTACGCCAATGAATTCCAGATTAACGCTTGCACCCTCCGTATTACCGCGGCTGCTGCTGGCACGGAGTTAGCCGGATGCTTCTTCTGCGGGTAACGTCAACAAGGTATTAACTTTACTCCCTTCCTCCCATGAAAGTACTTTACAACCCGAAGACCTTCTTCATACGCGGCATGGTTGCATCGGGCTTGCGCCGATACCAATACCTGCTGCCTCCCGTAGG
+
/1',..+1,1,&/&+)&(),3%..-,1203.2,)))+2440019376-*,(+(/.5)11,*-2.-1-6.+/+,/..1255.655-()+7.92()*/:1-+/','&(,1,190-,('('+*.78061-&5/341/42280-.7./111184523483+(**.01/2/,)-.-7743113685),/2--./-.-'+.%%1022)3,0-/21:6233240-)*-5:.51+.,,11-03:./..*,((+'.-..%&**223;812354758<:1;0.+/-),,-0100.1-72+,/11203-,0967))++,./2061239789,97-*329:562/0./1:7.00,230:10(1////27-56-.7240:6:83443;::4988(6-61*&0332.+,''2*)+)*+4:98-8,5*/-*.+.&(5;/---54531))&$&();9932-40532(('(*:9441/0.-/*5765//,*)--/09;77989704(&&%&'/4668788:;;6:9968466'.))/5-63;::<:66373338:9-+0.04<2:;+***.,)+-)(9/0,1,+,57&43587-,06-85:62176*-+23::*6+3,6-+-.1.,0-/-4/0,+-51&544655.7.9/242.70/049*5,01+030235:821+9.-,,04/4.5&.),--1++.03:0%+*/011:9953348.4,(**/2-00.0501.99,/1-632,*,,-68,--14367798:475658;869:.127,89+.95;6513'+.&1267;9:11&&&7676421436338:657956523/28772414/2)',277:3661-23105($-(2387+*'('(),/(*-./9324777478,:.*(-.-7..06/'(//,)/95//00422...3038:467)+*)'-1.+..'$,()')',%/*.43''((*6-:7///1./016.-01)&'*3.4;782;3.(---4462.+-)*&'0:*$%'&*',,-7089<8,..-.742.0-/+(&%'-(+').+/--04,')*07004800.8/%)))2**+*2198./1008/&',&$/50999<91*)*&(+2/345218./,..&8:445/004+((*',%,&'$-*'/00/01,14+,745(
@d9da1207-dd52-4f82-bc46-f2b3b0fcadc3 ch=182 read=82737 start_time=2019-12-13T01:21:43Z barcode=BC01 runid=2c9cf7bc05858273f10e7d7ec552fc0bd742dc3e
CTCCTACGGGAGGCAGCAGTAGGGAATTTTTTTCAGCAATGGGGAAACCCTGACCGAGAGCAACACCCGTGAAGGAAGAAGGTTTTTCAGTTGTAAACTTTCTGTTATAAAGGAAACAGCGGCTGGGAAATGGTAGCCAGTGACGAGGAATACTATTAAAGCCACGGCTGCTTCACGTGCCAGCAGCCCGCGGTAATACGTAGGTGGCAAAGAAGCGTTATCCAGGTATTGGGCGTAAAGAGGCAGGCGGCAGCGGAATACCCATGGTGAAGCTGAAGCAACTTCAGTAAGCCATAGAAACCAGGCAGCTAGAGTGCAAGGAGGATGGTAGATTCCATGTAGCGGTGAAATGCGTAGATATGGGGGAACACCAGTGGCGAAGGCGACGATCTGGCGCAACGACGCTCAGTCAGCGTGGGGAGCAAATAGGGATTAAGATACCCTGATTACGCGTAACCGATGAGTACTAAATTATTTGGATGTCAAAGTTCAAGTGCTGCAGTTAACGCAATAAATTACTCCGCACAAGGTAGGAAATACGTTCGCAAGGAATGAAATCAAAGAATTGACGGGGCCTGCGGCGGTGGAGCATGTAGTTTAATTCGAGCAACGCAGGGAACTTTACACAGATCTTGACATACTCATAAAGGCTCAAGAGATGGAGAGATAGCTATATGAGATACAGGTGGTGCATGGTTGTCGTCAGCTCGTGTCGTGAGATGTTAAGTTAAAGTCCCGCAACGAGAGCGCAACACTTATCGTTAGTTACCATCATTAAGTTGGGGACTCTGGCGAGACTGCCAATTGACAAGCTGGAGGAAGGCGGGATGACGTCAAATCATCCGTACTTATGACCTGGGCTACACATTACTACAATGGATGGCGCAGAGAGCCAGAAGAGCCGCGAAATTGAAGCAAAACCCATAAAACCATTCTCAGTTCGGATTGTAGTCACCGCAACTCGACTACATGAAGTTGGAATCCGCTGTCGAATCAGCATGTCGCAGTGAATACGTTCTCAGGCCTTATTACACCGCCGTCACACCACGAGGTTGATAACACTGAAGCCGGTATTTCAACCGCAAGGAAGGGCTATCCTAGGTCGGTTGATGGTGGGGTGAAGTCATGTAAAAGGTAACCGG
+
%)-0(*.&42+/21322-./*).*'+-016974+)&'*-,+(&'&),):3))),+,('&(*2//)-)%%')/,+1..,/,*.-97:+6&)))&',-('-))),/')**95'/()+'+*/,0*($')(..))06/..5.**)*-.-&/,''*&)*(1//3,)-3),*(()#%,+(%''%%((()//)*2/+--4.100/951,-+)//.-3+'),+/.-2.+,)&-&(&*/.0/2,-3:,'%/+113954920+/(*&&)%(%#'/.01+,.((,)'%%%)*)+'1*-//+'(+0950073094880/..-.''+,/24(1--+'&%&(''(-,3-2'*&'%+-1621/8/.+1/.-./.,,(*,,,)-+,17245.0,+),+--305,'*()*,***1,/+,.%+).$()&'&&(037:-(*,9<;//1*/'0*-)*,8559&%%%'&'(')%'*/,5,--.-.102265./2*13*1429788484./52-)()+1222/,0.7.61.7../+(-((*/40+,+*-+&&'%*&++,+011685*,.-,.'-2./0'*-&((%%))-32401)&''%+)%1/0644/*,*00-+%/,2-/1.50&'$'&$'&)&$''&$&'(*)++-*++.$)**,-0012213426*-5076.)()./:86,++)-:0////734/0/00222.5002--/121134035253.,-.1011141533037*67-(.1/61,,140**0.(*)'(&))353(.$)*.....4.+'--+7:713.+12,(*.2097.13/,+,**++-/0+...(,/,/24-+++/.'('')+**'-.(.2251/06<92315.&&&#%%%*+7678/+260441./(,'$%**1/4.0:662854410+*%''&&%,(%))15+*)('+))%**&)27-*,0**(--,+,001:/,/*+.64)4*00+('*--*+*),2234:7221-,//../-6122271.+&''%(*'(,384/224445+/&.023:979/50004&315503(,()((+,)15012-/.0.**')(&((%()'-(&)$$**',+0(+$&''%/+6/(+(&)*./),)**&//&')*-)%(''%&&()$)(+.')(-)((+&'$$$(/(,)*/-2941
@e393d7c8-4337-49bf-a23c-536fde30d1f0 ch=10 read=24998 start_time=2019-12-13T01:21:45Z barcode=BC01 runid=2c9cf7bc05858273f10e7d7ec552fc0bd742dc3e
CGGGAGGTAGCAGCGAGAATATTGCACAATGGGCGCAAGCCTGATGCAACCATGCCGCGTGTATGAAGAAGGCCTTCGGGTTAATAAAGTACTTTCAGCGGGGAGGAAGGGAGTAAAGTTAATACCTTTGCTCATTGACGTTACCCGCAGAAAAGAGCTACCAGCTAACTCCGTGCCAGCAGCCGCGGTAATGGAGGTGCAAGCGTTAATCGGAATTACTGGGCGTAAAGCGCACGCAGGCGGTTCGCTAAGTCAGATGTAATGAAATCCCCGGGCTCAGCCGCAGAGACTGCATCTGATACTGGCAAGCTTGAGTCGTAGAGGGTAGAATTCCAGGTGTAGCGGTGGGAAATGCGTAGAATCTGGAGGAGGAATACCGGTGGCGAAGGCGGCCCCTGGACGAACCTTGACGCTCCAGGTGCGAAAGCGTGGGGAGCAAACAGGATTAAGATGCCCTGGTAGTCCACGCCATAAACGATAATCGACAGGTTATTGCCCTTGAGGCGTAGCTTCCGGAGCTAACGCGTTAAGTCGACCGCCTGGAATGCGCAAGGTTAAAAATGATAGTTGACGGGGGGCCCGCACAAGCGGTGGGCATATGGTTTAATTCGATGCAACGCAGAAGAACCTTACATAGTCTTGACATCCACGGAAGTTTTCAGAGATGAAGAATGTGCCTTCAGGAGACCGTGAGACAGGTGCTGCATGGCTGTCGTCAGCTCGTGTTGTGAGAATGTTGGGTTAAGTCCCGCAACAGGCGCAACCCTTATCCTTTATTTATAGCAGTCCCGGCCGGGAACTCAAAGGAGGCTGCCAGTGATAGAAGCTGGAGGAAGGTGGGGATGACGTCAAGTCATCATAGCCCTTACGACCAGGGCTACACGTGCTACAATGGCGCATACAAAGAGAAGCGACCTCGCGAGGACCTCATAAAAAAGTGCGTCGTAGTCGGATTGGAAGTCTGCAACTCGACTCCATGAAGTCCGGAATGCTTAGTAATCGTGGATCAGAATGCCACGGTGAATACGTTCCCGGGCCTTGTACACACCGCCCGTCACACCATGGGAGTGGGTTGCAAAAGTAGGTAAGCAACTTCGGGGAGGGGCGCTTACCACTTTGTGATTCATGACTGGGGTGAAGTCGCTTAACAAAGGTAACCGG
+
--80'**,,00'00/..152143,++-8;:86,,+,8;35:66592./%''+,%0++0596645630**,*0.:7:5/0..0/0/09()*+.09+*$+(,15*)/.'&+-,'((04.-,/15122*,,+*348-5.2)54361184-./002,+%)&'%$'))%'(.1.00-./59;,))()./-(+((*''-*(.)*(*/,/010.4-+,'-,,1.014<;8:798:3--330202-185+169+*''&-*34,,-+)'%#$%+.,)/246-,+,-++$+'$&%&(*-..-.+,;877718433...(*,..-001252-'222,.(8)9):**59430//,///1*').+()623/,--/1;<:50)'/+-9./0,.,*1,)'++(1*,/,94.+-311&%0.**,)(.,/-1)+59676'%%&**546;;**-.2:)0*61*2))().7'38.,/753476-*,.04)+/7:.221*)+-,))%)/-4)/++7<303/.1://5&)'&(,))***,/00/,-)'0(,).0025416:84/./,*1+-1.)-29/870'%%'(),030140*,46+/,+(*-0043+/-,/.,+/315539;94:69-,,--:::866&%'''(+,))'$%$+&/1733.+0223/&',,./.05;553+,-0./-)(/432563.041(1.(%)04684&0)1+134-*,+013399.----87767798966;33/-%.+,.4<6989;970022*),/,-(*3702557<8,4001,05)'393++)*-,144-(*%)('-30756776,..))***19903.-../&+)%*35/-1(()*)(39:225413--/00.126;:23+.05+()))/15967336600(*-01472324/*4.-.22/224)'(')+)*154544/0)$((+-2004690:-1*/048787498846%-'-+2,,((+./470501174778:6-,,,)+,'(.')'%%'''(.-4/0-3/*..0-./7855,+--54++.(&()4,54+'-'+'('()011204;028--020/,,1(,,2-())/613:565:/(''(22,3+)*-/(&**+67+(+2/+)((*('($#(,03--046<6545688235/,+0---7.%)%/*,/7*--68;984,
@a293c6f5-94b7-484a-b3fe-b34f84cb81a2 ch=159 read=56768 start_time=2019-12-13T01:21:41Z barcode=BC01 runid=2c9cf7bc05858273f10e7d7ec552fc0bd742dc3e
CTCCTACGGAGGCAGCAGTAGGGAATTTTCAGCGTAGGAAACCCTGACCGAGCAACGCCGCGTGAAAGAAGAAGGTTTTCGGATTGTAAACTTCTGTTATAAAGGAAGAACGGCGGCTACAGGAAATGGTAGCCAGTGACGTACTTTATTAGAAGCGGCTAACTACGTGCAACAGCCGCGGTATTAACACACGTAGGTGTAAGCGTTATCGGAATTATTGGGCGTAAAGAGGGCAGGCGGCAGCAGGGTCTGTGGTGAAAGCCTGAAGCAACTTCGGTAAGCCATGAGCCAGGCAGCTAGAGTGCAGGAAGGGATCGTGGAATTCCATGTGTAGCGGTGAAATGCGTAGATATATGGAGGAACACCGGTGGCGAAGGCGACGATCTGGCCTGCAACTGACACTCAGTCGAAAGCGTGGGGAGCAATGGGATTAGATACCTAGTGGTCCACGCCGTAAACGGTAGGTACTAAGTGTTGGATAAAGTTCAGTGCTGCAGTTAACGCAATAAGTACTCCGCCTGGAGTAGTACGTTCACCAAAGGAATGAAACTCAAAGAAAGGAATTGACGGGGGCCCGCACGAAGCTGTTGGTGGAGCATATGGTTTTAATTCGAAGCAACGCGAGAACCTTACCAGGTCTTGACATACTCATAAAGGCTCCAGAGATGGAGAGATAAGCTATATGAGATACAGGTGGTGCATGGTTGTCGTCGGCAGCTCGTGTCATGAGATGTTAAGGTTAAGTCCCGCAACAGGCGCAGCCCTTATCGTTAGTTACCATCATTAAGTTGGGGACTCTGGCAGGACTGCCAGTTGACAAGCTGGAGGAAGGCAGGGATGACGTCAAATCATCATGCCCCTTATGACCTGGGCTACACACGTGCTACAATGGATGGTGCAGAGGGGAGGCCCGAAGCCGCGGGTGAAGCAAACCCATAAAACCATTCTCAGTTCGGATTGTAGTCTGCAACTCGGCTACATGAAGTTGGTAGTAATCATGAATCAGCATGTCGCCCAGTGAATACGTTCTCGGGCCTTGTACACACCGCCCGTCACACCACGAGTTGATAACACCCGAAGCCGGTGGCTAACCTGGAAGGCTGTCTAAGGTGGGATTGATGATTGGGGTGAAGTCGTAACAAAGGTAACCGAGGAATGAGAGCGACGAGCAGAAGTAGGTTAACACAAAAGACATGACAACTTTCTTCCAGCACCAACAATGACCATGAAAAAAAAGA
+
/12'(*--3(+.*),,,-+'()'&&-)*((%)(',.+(%*-(9+*-/53-,+,/25107*,*.-,1(')*&++,73;991.5+1./3592+*,'')0//08:+3+16*-0,).,-600/3(+)'./*0/-))),'+-//211.*+**(,.-&*))+,-++0.123614*0/'0,-/0),(),&%(,3,,,(,/213/.+$(4-.-3...6.7/416-3/274/,*/7-&',)),,9783:1,,,+)400/53,/-,*')('),,/.2)+%%&*'**,46727:,++-&+))0653223..(,.6620+)&)2+..-+/0+0+5,44*-'*(((*)-5301:-,,2236679995663+-.+:76::9;27-,)'(*-98541*.164748498900////*+)-,.+0$''&(*,+&(,)'(,(,*'13.9.*(,-*40,(24'++,2'+,1849;;66'%)')*--330''*%+325,+(1.-/:867,,,++1/,8),$()*1-,/.*.+./26131'''&%'&'/*./51/%,&,)(&**32526:23658+'*.))+*(3,778&5950//(%&%+%)*'')('*,-74+*))&)&*.55;;08;8;7((*&),(414./+.-/**+)/+&&)--.0/.-')+124527;0.5-,0*+*,-..82/-)'202''*-2653%&'*+784)7((-1-/29254612444-*,*(.,,-01654&))),2641//+0+:.9.1/74().1)4,-42-.-*3.*,/-03437**1+'*('*5-:-7,3/5-99-0332-',+-,,')('31/2457596-,-.8;..3+2-61'8:247678633353/119:67211)+/82+**2,,,*)+),-0-*,..,,')(3,-;9887:998'.&,,*)'&'('&',,+1741.)+)-.8*,*23/960-08<95:9:;555056:9,+(*1%)(+441413,/+.+(-01358-3-*+8'.)('(+..)#$%)517-,/01465)+((&)(((++,.,-66/6(+25.3---9723149.69,+/1.114,++(+)(.,.-6:://0+*,2(187:7201))%*&$''+'*(''876704-2*+,2*-3+--0,8.0/.**-22136245286;,-..3:7.-*)'**+,%&&,++-.,-17+$&%&'232431/0/0280+(*)''+),+&).40/110-)*--,/.''-1.**'('%%)**/2-+(#%
@fb0e6946-218e-4205-89bd-ec47c6614cc6 ch=12 read=34640 start_time=2019-12-13T01:21:54Z barcode=BC01 runid=2c9cf7bc05858273f10e7d7ec552fc0bd742dc3e
CCCAAAAAATCACGTACTTCGTTCCAGTTGCATTATTGCTGGTGCTGAAGAAGTTGTCGGTGTCTTTGTGTTACTTCCTGTCGCTCTATCGCGGTTACCTTGTTACGACTTCACCCCAGTCATGAATCTGCAAAGTGGTAAGCGCCCTCCCGAAGGTTAAGCTGCCACTTCTTTTTGCAACCCACTCCCATGGTGTGACGGGCGGTGTGTACAAGGCCCGGGAACGTATTCACCGTGGCATTCTGATCACGATTACTAGCGATTCCGACTGTGGAGTCGAGTTGCAGACTCAATCCGGACTACGACGCGCGCGAGGTCCGCTTGCTCTCGCGAGGTCGCTTCTCTTTGTATGCGCCATTGGCAGCACGTGTGTAGCCCTGGTCGTAGGGCCATGATGACTTGACGTCATCACCTTCCTCCAGTTTATCACTGGCAGTCTCCTTTGAGTTCCAGCCCGGACCGCTGGCAACAAAGGATAAGGTTGCGCTCGTTGCGGGACTTAACCCAACATTTCACAACACGAGCTGACGACAGCCGTACAGCACCTGTCTCACGGTTCCCGAGGCGCATTTCTCATCTCTGAAAACTTCCGTGGATGTCAAGACCAGGTAAGGTTCTTCGCGTTGCGTAGATTAAACCACATGCTCCACCGCTTGTGCGGGCCCCGATCAATTCATTTGAGTTTTAACCTTGCGGCCGTACTCCCCAGGCGGTCGACTTAACGCGTTAGCTCACGGAAGCCACGCCTCAGGGCACAACCTCCAAGTCGACATCGTTTACGGCGTGGACTACCAGAATTATCTAATCCTGTTTGCTCCCCACCGCACCTGAGCGTCGGTCATCTTCGTCAGGGGCCGCCTTCGCCACCGGTATTCCCTGAATCTCTACGCATTCCACCGCTACACCTGGAATTCTACCCCCCCTCTACGAGACTCAAGCTTGCGGTATCAGATGCAGCTCCCAGGTTGAGCCAGAGGTTTCACATCTGACTTAACAAAGCCGCCTGCATTGCGCTTTTGCCTTAGTAATTCCGATTAACGCTTGCCCTCCGTATTACCGCGGCTGCTGGCACGGGTTAACCGGTCTTCTTCTGCGGAGTAACGTCAATGAGCAAGGTAATTAACTTTACTCCTTCCTCCCCGCTGAAGTACTTTGTGAGCCTTCTTCATACGCGGCATGGCTGCATCAACTGCGCCCATTGTGCAATATTCCCCTGCTGCCTCCGTGGG
+
-0$78;5.+#%$%%'$*,/.-/47)&+9/(-'1)+06//07::722/./*,++.5/./+727706:7,.*-1./,'+)'/1555535*2+&'*0-6./.4.&55'+./143/--891',/00776://&&)123/.08657,//6,'++,()-1.7,8.-',,&40%-)1+-8;7/362).83,-/091.251522159277624.00//-233,613+.50)*,'(*25/./8/92:222;61112,)***40222223449;995225.-'*%'(,)'0-8/0*+1-21-:50+-3'$/(+465,,)*))*(++..,*('%$%*+1../,(+,.+)*.,00*3:,+7676533.+.+)'()+,*,--/3.,-,04,/6554)2++22692,,-///0/40013753/2,144757-5()+4<..-:8:031.-//..-'.42-,/5432..23+/2)/4788/:/-*229*0,,&(++0.:13++-/-3...4995.6*0''%$)((%,4)(-./'314-+/)./028582027%0&0+++,621156*+&'+518560*((*0*0-07),2434560,,++.//465968:<9979::799:;563722.6252%(/11*2+)*%-'&+/.068-<254412126-/90.2-+.23.92148-)),+)6+9.(3:821,8;;(7*2,3,,*2+-+)/*+-1/0*&',,/31662.1-5/0))(+4%22//%(,.-2%*,-.05:31)('%'('0+4+30-0./487981561295.015,049;654,462*&%+&)+5206137255:1+.,793-$)'&'(+2.0.489:8.82)%-.2:2-02/0-4.00/374;9776+1((+65204-,$&'265799722212:8.-4.+),+105;7841224/3+303,31+')%'*+,1203450)+.+,,%)*,9:43441*')))/4/,.524/,00,%)%-)-8,.+,-4421.-/.2/.26,,1:68:755'5')*,)/,,'%)$$('*1279;7424352511-3-(3002-'(++.:.8.-.69676:11.*%-%01422'26154.-8./6988:32)+*14:790.&+()340/*/,.)-..6+/2,(++1,+00.2-66/(/*(+*%)',230('&&15:3;5472.1)*(*)71%()..125555,-(('+*00)%'-'/+,/11147.2.+(+,***%&**/0'3*
@88997b82-590f-47d0-bfcd-d12b1c82abbe ch=34 read=49713 start_time=2019-12-13T01:21:52Z barcode=BC01 runid=2c9cf7bc05858273f10e7d7ec552fc0bd742dc3e
TTGGTGTACTTCGTTCGGTTACGTATTGCTGGTGCTGAAGAAGTTGTCGGTGTCTTTGTGTTAACCCTGTCGCTCTATCTTCCGGTTACCTTGTTACGACTTCACCCCAGTCATGAATCACAAAGTGGTGGCGCCTCCCGAAAGGCTACCTACTTCTTTGCAACCCACTCCCATGGTGTGACGGGCAGTGTGTACAAGGCCAGGAACAATATTCACCGTGGCATTCTGATCCCGGTTATAGCGATTCCGACTTCATGGAGTCGAGTTGCAGACTCAATCCGGACTACGACGCGCTTTATGAGGGTCCGCTTGCTCTCGCAGGTCGCTTCTCTTTGTGCGCCATTTAGCGTGTGTAGCCCCTGGTCGTAGGGCCGCATGATGATGACGTCATTACCTTCCTCCAGTTTATCACTGGCAGTCTCCTTTGAGTTCCCAGCCCGGACCGCTGGCAACAAAGGATAAGGGGTTGCGCTCGTTGCGAACAACAACATTTCACAACACGAGCTGACGACAGCCATTACGGCACCTGTCACGGTTCCCGAAGGCACATTCTCATCTGAAACTTCCGTGGATGTCAAGACCAGGTAAAGGTTCTTCGCGTTGCATCAGATTAAACCACATGCTCCACCGCTTGTGCGGGCCCCGATCAATTCATTTTGAGTTTTAACCTTGCGGCCGTACTCCCCAGGCGGTCGACTTAACGCGTTAGCTCGGAAGCCACGCCTCAAGGGCACAACCTCAAGTCGACATCGTTTACGGCGTGGACTACCAGGTATCTAATCCTGTTTGCTCCCCACGCTTTCGCACCTGAGCACGTCAGTCTTCGTCCAGGGGCCGCCTTCGCCACCAACTCCTCCAGATCTCTACGCATTTCCACCCGCTACACCTGGAATTCTACCCCCCTCTACGAGACTCAAGCTTGCCAGTATCAGATGCAGTTCCCAGGTTGAGCCCAGGGGATTTCGCATCTGGCTTAACCGACGCCTGCGTGCGCTTTTACGCCCAGTAATTCCGGTTAACGCTTGCACCCTCCGTATTACCGCGGCTGCTGGCACGGAGTTAGCCGGTGCTTCTTCTGCCCAGGCCAACGTCAATGAGCAAGGTATTAACTGCTCCTTCCTCCCCGCTGAAAGTGCTACAACCCAGAGGCCTTCTTCATACACGCGGCATGGCTGCATCGGGCTTGCGCCATTGTGCAATATTCCCCACTGCTGCCTCCATG
+
%"1'($)%*/902147'+4+++78629122;:::66530*+,)/20031:688+81+*61.6-4*)&&&07756,.).-5600.4.9/0549.2/--535450+0--())2:--.00..+.65412///%..,,*)-,)(*+((*()229,-/9;.694*/0*/:.%'(8:*-7.)-*,../+203%--10,..016+658*52(','*-),2.+-5/72;878;76665:.%&&*&%$(('),),30//0334774)&&(*+(-.1.0-21222*3./-/1..+'())*'/$'*.0.2+,)-,*8*()/5)*,.03(,&*')+*-/6.7124*(%&(/06.+0&%%((*+31//00:8/24:76502),+-+&'%))+--,(+-1165')%',4:<9832/0.580-435653/0,/01173-45-*.0086-$,*1*3++--,2357/2)/68)8/87)(*250/4+.)-.7709.-)*5,-)/&*)018-+*+.2/..,*2*.///.%'(&'('+'(+.0-.402300,,066:5:60,.-/..//38016,()&%''$*2-64345;9:8,,*+)0.4228537(,/0999<;:;02.+*,11'(-+0.<::<67488919((..)+/-/117461177,)&*)&,(5,40:3*(&,,9;-092,7++*1'314543,698,./69198.-,+0/0+1/0,/.,,-.1,/0/,-2*,-0641-(087//00:2813,1,1153434445:9//-61229750//16,/.+.36225108220<:0251:2,$.,.09;513/59.0+0*(**-2*..12:9..3.+6::.74---)-,.19./5&&)--0/0*,,322/-.,.0639<43''37,+/10003822.1/00++(219774044342/3./163+**05+-4,(1*+.,679797::75:2-/31632082,&)064..:9/+010,'$#&$%1*,)*'.'*1+-01420.)(&%&(+--,'))+-/88.3-&,..233-5+((*0-+),8/4135272113:6768.5,*'/**%&-.+,.3(34/01;18:72,4-(&12./4053683830,.045*3/-1/7,,/'.-28,:94,41-,/232/3)),((-(*+3,.-&').,.38979:84211+/--&,-/1130002133'46446,./02&,-(.--/613427792,.)((')3555-$)$
@680d540e-bb06-446d-a549-f6f66c54a079 ch=7 read=40117 start_time=2019-12-13T01:22:13Z barcode=BC01 runid=2c9cf7bc05858273f10e7d7ec552fc0bd742dc3e
CCGGTTACCTTGTTACGACTTTGATCATGAATCACCAAAGTGGTAAGCGCCCTCGAGAAAGGTTAAGCTACTGCTTCTTTTTTGCAAAACCCACTCCCATGGTGTGACGGGCGGTGTGTACAAGGCCGGGGCATGTTCACCGTGGCATTCTGATCCACGTTACTAGCGATTCCGACTTCATGGAGTCGAGTTGCAGACTCCAATCCGGACTACGACGCGCACTTTATGAGGTTTGCTTGCTCTCGCGAGGTCGCTTCTCTTTATGCGCCATTGTAGCACGTGTGTAGCCCACGGTGCCGGGGCCATGATGACTTGACGTCATCACCTTCCTCAGTTTATCACTGGCAGTCTCCTTTGAGTTCCCGGCCGGACCGCTGGCAACAAAGGATAAGGGTTGCGCTCGTTGCGGGACTTAACCCAGCATTTCACAACACGAGCTGACGACAGCCATGCAGCACCTGTCTCACGTTCCCGAAGGCTTTCATCTCTGAAAACTTCCGTGGATGTCAAGACCAGGTAAGGTTCTTCGCGTTACGCATCGAATTAAGCCACATGCTCCACCGCTTGTGCGGGCCCCATCAATTCATTTGAGTTTAACCTTGCGCGGCCCGTACTCCAGGCGGTCGACTTAACGCGTTAACTCCGGAAGCCACGCCTGGGCACAACCTCCAAGTCGGCATCGTTTACGGCGTGGACTACCGGAATTATCTAATCCTGTTTGCTCCCCACGCTTTCGCACCTGAGCGTCAGTCTTCGTCCAGGGGCCGCCTTCGCCACCGGTATTCCTCCAGATCTCTACGCATTTCACCGCTACACCTGGAATTCTGCCCCCCCTCTACGGGGAGACTCAAGCTTTGCCGGTATCAGATGCAGTTCCAGAGTTGAGCCCGGGGATTTTCACATCTGACAGCAAACCGCCTGCGTGCGCTTTACGCCAATGTGAATTCGATTAACGCTTGCACCCTCCGTATTACCGCGGCTGCTGGCGGGGTTAACCAGTGCTTCTTTGCGGGTAACGTCAATGAGCAAAGGTATTAACTGCTCCTTCCTCCCCACTGAAGTAGCACAGCCGAGGCCTTCTTCATACGCGGCATGGCTGCATCAGGCTTACTTGTTGTGCAATATTCCCCACTGCTGCTTGCTCCCGTAGGAG
+
1'(+3:+0333.2-('&$$(&)&(-2')('445,.&/17-06:872.//2:3,)''%*+))*+702(+(')(&''0))1858,***01*++)',,2-))*+.0.(')22:9235.+*))'/33426/,6/),%/$12//282817012;722131+'((*0.0/.041029/0-*-190+/+,(((//-749$0(-.336'8+94(5.55430304./,,',*-52)*''&(*('*2),,--74+-))(-,0()+218079/'0+,/0:428/)(++$,)(),%$$&.2.(*),*)$&*134/6/0./-,(),-,-/++079626/5-1.-2+,-:3//112200-,,//)(&)+++,/373/),+0+6.7;:78808/,.348.7/810*++,)5+/++./78;453862/..+*,''(%/+.78/,,-/)+12//1,+---775,,0../.++,.2;7:654.&'+-727-(((*&'((+0-3356220587059760/743/(*))*.03;705/-.-2/:99<400-/.(.-/246.2+4*&'&.+*+,-.//43-0,+,-(.&(&-55/874-35-82;658;2./07;;-/3.5-++.'*105()-.606*+386%31/-,+,+/.--.*(+(&+,114.0-+14110.)%,.1//00838.4*++,..-(,-2564:9,,,433775139533(3.)3))+8-.+4382126(&+*.50**,+-0;742547843316788%),*/.--43+(271,776888:869:337.534.9/1+3+++2221/2//)+'-66+/17.154544:43/.31420'113584--/-+2/1.,*-0378**&,,7)*75&03107345989398;35*)(+3,+%14.')354).3/(''+-66/+(&%)+6754;00*(()*000-+0/-,1-3.*)+('%**/-12435350)*5*,,+.444485882:10733.30/*%&&%((+.'+&$"'(&0+''5*(')%&)+0,+.-,07749654776<././.0.1(&.$)*16*563,457-%()&+*$.%%&&''&.)'(-*574;45;9/+,.*+/,,),-2-534+3427;62.'&$#&'&&+).&,*1156255%'(&''&)*%%''87*,614/*)
@766875de-1916-42c9-8eaa-91d33b1e084f ch=119 read=150475 start_time=2019-12-13T01:22:11Z barcode=BC01 runid=2c9cf7bc05858273f10e7d7ec552fc0bd742dc3e
CCGGTTACTGCCGGTACGACTTCACCCCAATCATCAATCCACCTTAGACAGCTCCTTCCTTGCGAGTTGGGCCACCGGCTTCGGGTGTTATCAACTCTCGTGGTGTGACGGGGCGGTGTGTACAAGGCCGGGCGCAATATTCACCGCGACATGCTGATTCGCGATTACTAGCAACTTCATGTAGTCAGGTTGCAGACTACAATCCGAACCGGGGAATGGTTTTATGGGTTTTGCTTCACCTCGCGGCTTCGCTTCCCTCTGCACCATCCATTTGCTTAGCGTGTGTAGCCCAGGTCATAGGGGCATGATGATTTGACGTCATCCCCGCCTTCCTCAACTTGTCACTGGCAGTCTCGCTAGAGTCCCCAACTTAATGATGGTAACTAACGATAAGGGTTGCGCTCGTTGCGGGACTTAACCCAACATCTCACGACACGAGCTGATGACGACAACCATGCACCACCTGTATCTCATATAGCTATCTCTCATCTCTGGAGCCTTTATGAGTATGTCAAGACCGGAGTTCTTCGCGTTGCTTCGAATTAAACCGCATGCTCCACCGCTTGTGCAGGCCCCGTCAATTCCTTTGAGTTTCATTCTTGCGAACGTACTACTCAGACGGAGCACTTATTGCGTTAACTGCAGCACTGAACTTTGACATCCAACACTTAGTACTCATCGTTTACGGCGTGGACTACTAGGGTATCTAATCCCTATTTGCTCCCCACGCTTTCAGGACTGAGCGTCAGTTGCAGGCCAGATCGTCGCCTTCGCCACTGGTGTTCCTCCATATATCTACGCATTTCACCGCTACACATGAATTCCACGATCTCTCCTGCACTCTAGCTGCCTGGTTTCTATGGCTTACTGAAGTTAAGCTTCAGGCTTTCACCACAGACCCTTGCTGCCGCCTGCTCCCTCTTTACGCCCAATAATTCCGGATAACGCGCTTGCCACCTACGTATTACCGCGGCTGCTGGCACGTAGTTAGCCGTGGCCTCAATAAAGTACCAAATCCCGCTCGGCTACCATTTCCTGTAGCCGTTCTTCCACTTTATAACGAAGTTTACAATCCGAAAACCTTCTTCCTTCACGCGGCGTTGCTCGGTCAGGGTTTCCCCATTGCCGAAAATTCCCTACTGCTGCCTCCCGTAGGAG
+
70(*4*%'%$'%*',)+-.16:2-063*.2*4-0:8:488*,00/0+44-),,/6273+))()*%'07&265208-6.-06218410.0,,+-*--2./2789864457-8500..+,--,(+-1/122'*($&**)-/9;7459145//0007:201/,()(+)4+(&%'(%&(.11//-..278$(*./+/)1*--*,/.05)(/62*),.-&*/0-:8;-+-:;334/&')983118153102,-7-//9+:4,*3+**).10333.53))%(&&&/*/21+)**-.(')...+,/--3-//6233305:5//25889;-95--98:5:202+1)-*.//)(/&++.36602122))+,++362)+(%%+/+)&+,/.-5/,0-,+.//4,223:/0/00664;2308...-.230.+*'()(+3701../45'&0/+,+-..2,,/807:41///49779412/2398.0/0.22436454340332123,))01/77-./,.//236633345415+.2;88<9782/200144,.-8+<;7/;)/0+*++99113-/0-+.,-&15.82*'/0056960/55++.9<<548;628231020/0464//00)+%2-.((*+,.1-/2/0-3/50557/-..-7886/*6/+*12728'6)/*,-2-011375110-047'-%-.176:487676-/(-+/052/:.13)(//93-12354,(+*+1:+1%.41.())()65844*:)((/4-4/.066187::;8;968:5796655894723967677885576967<:4/063445-,-))(%,+,5-+++..*((),0.13,101-*/0.05:2597;30+*.0/-3/-.4/20//8/3+-,5.(4861:4-+/2+./.8;<.5+(&0*.:9:<400/-7,,2694,--/6.3//5/9:170805432/2*2-6/197693/21242:219*+1../00059/*/+.565:53490),''$*&-*.1://2*)*063,39++330%'''#()*69:761)'$%*-36850+.*%%'(+*2031%',',2++34;:4.-/8;3057:67<:76;6+.---200.:..-3(:,2--*)+;,39:3-080+4*)371.*61)(.01,/./04+57*)5/9-))
@01f87aca-d7a5-4d68-8cf4-ac0745fc68de ch=469 read=41571 start_time=2019-12-13T01:22:08Z barcode=BC01 runid=2c9cf7bc05858273f10e7d7ec552fc0bd742dc3e
TTGTTATGCTTCGTTCGGTTACGTATTGCTCTCCTTGCGGTTAGCTCACGGACTTCAGGTATTGCCAACTCTCATGGTGTGACGGGCGGTGTGTACAAGACCAGGAACGTATTCACCGCAACATTCTGATTGCCGCGATTACTAGTAGCTCCAGCTTCATGTGAAGCGGGTTTCAGCCTACAATCCGAACTGAGACTGGTTTTAAAGTTTGGCTCCCTCACGGTATTGCATCTCTCTGTACCAGCCATTGTAGCACGTGTGGCCCTACATAAGGGGCATGATGGTTGACGTCATCCCACCTTCCTCCTGGTTAACCCAGGCAGTCTCGCTAGAGTCCCAACTTAATGGTAGTGGCTTAACGACAAGGGTTGCGCTCGTTGCGGGACTTAACCAACATCTCGACACGAGCTGGCGACCATGTGCCACCTGTCACCTTGTCCCGAAGGTTCCTCGATTAAGAGTAATGCAAGGGATGTCAAGTGTAGTAGGTAAGTTCTTCAGCGTTGCTTCGAATTAAAACCACATGCTCCGCTACTTGTGCGGGTCCCGTCAATTCCTTTGAGTTTTAATCTGCGACCGTACTCCCCAGGCGGAATACTTAATGCCGTTGGCAGCGGCACCGGAAGTGTTGAAACCCACACCTAGTATTCATCGTTTGCAGCGTGGGACTACCGGGGTATCTAATCCTGTTTGCTCCCCACGCTTTCGAGCCTCAGCGTCAGTTACAGTCCAGTCGCCTTCGCCACTGGTGTTCTTCCTAATCTCTACGCATTTCACCGCTACACTAGAATTCCACTCTCCTCTCCTGCACTCTAGATAACCGGTTTGGAATGCCAAGTTGAGCCGGGTATTTCACATCCCGCCAATCACCCGCCTACGCTCCCTTTACGCCCAGTAAATCCGGATAACGCTCGCCACCTACGTATTACCGCGGCTGCTGGCACGTAGTTAGCCGTGGCTTCCTCCTTGGGTACCGTCTTATCTTCCCCGAACCAGGCTTTGATCGAAGCCTTCATCACTCGCGCGGCGTTGCTGCATCGGTTTCCCCCATTGTGCAATATTCCCCTGCTGCCTCCCGTAGGAG
+
%,,-)&+#+.611169(25.+--10,4-57614+-+,.0819-..,+,,7:35686*332.*+-///)++131+2/..../25./**%-+35345536.*3925,'..-028<7342-/0-778;:74/1,&&%&'*(*/)+*--02'202,+-15;:8888(&&((//();3.,/070478;83(),0.--..12983689,/70.1;6663355-*-*4,2/).+,/67786544/1*1**+8919;-.0/-*,./1,)+.1*)&,''+3,795315/..),52*,2610-,3:8,1;:;:7.50.,4341*-++(,36.8/.---/21&(*)03),)(+.+5-140+),(**(.,/.,)+68.51/903257872;33,;93+/*0)'$$#$$%&()(()(+/-.111760,)(*.&-*,,(/+$%))%2./80,0)&%*(('*/+4.14:693/)))'*),,,2.-89287::5-.--,,$*)+1/0(0.8271.'(*./6.0179,--6-2;;048230565/6+**)('-(')12*12-180+/5*8/:34188.-*3<<.273//,+,,50*0)012;;0-3986646/..///3++(%&))+('%%')/+(,%)+&)-(*.:.-56.6.')*-*&'%'%,70..32.82,/+10.,25,&()*06+1.(+(*++2:7;9-.9<8,227-3)%)*)78+1$&(-337&&),-93/8/.,*+,1(*,87465454046589;;:.:.-9/8'(1:0/..-*-)*)0599679,//../06/*&-)/'-*,./06(+--)().,+,+0)*,11**+-&5.4.*&'0,)-)-,0.6-,/35.84//-;:.-..-81*'''-:0744;21591/1-/35;*20)(2+71+(++.2.5,)3;4:6754254*-)'0,0'0-0-03*3:88/;00/2,2*'$')+&07*((:*0867++.*(*-&0(*32..0;63+',).543312+&*33./+0(/+)',,)%(&$021621/,***-&(*,.50-46(*'%&'+)-.,66,4791++4(&%())+-752,))(%&$&(((+84./17),)
@64a4c6ac-3e47-4a63-b9a2-fc9bcb416a87 ch=365 read=66627 start_time=2019-12-13T01:22:19Z barcode=BC01 runid=2c9cf7bc05858273f10e7d7ec552fc0bd742dc3e
CTCCTGGGAGGCAGCAGTGGGAATATTGCACAATGGGCGCAAACCTGATGCAACCATGCCGCGTGTATGAAAGAAAGGCCTTCAGGGTTGTAAAGTACTTTCAGCGGGGAGGAAGGGTAAGTTAATACCTTTGCTCATTGACGTTACCCGCAGAAAAAGAAGCACCGGCTAACTCAGCAGCCGCGGTAATACGGAGGGTGCAAGCGTTATCAAATTACTAGATATAAAGCGCACGCAGGCAGTTTGTTAAAGTCCAGATGTGAAATCCCCGGGCTCAACGAACTGCATCTGATACTGGCAAGCTTGAGTCTCGTAGAGGGTAGAATTCCAGGTGTAGCGGTGAAATGCGTGAGATCTGGAGGAATACCGGTGGCGAAGGCGGCCCCCCTGGACGAACCGGCGCTCGTTGAAAGCGTAGAGACAAACAGGATTAAGTACCTGTCGTCACGCCGTAAAGCAGTAGCCGACTTAGGTTGTGCCCCTTGAAATGGCTTCCGGAGCTAACGCGTTAAGTCGACCGCCACAGGAGGCCACGGCCTGAGGTTAAAACTCAAATGAATTGACGGGGGCCCGCACAAGCGAAAATTAAAGATGTCGTTTAATTCAGTACAACGCAGAACCTTACCTAGTCTTGACATCCACGGAAGTTTTCCAGAGATGATATTGCCTTCGGAACCGTGAGACCTGGAGTGCTGCGCCGGCTGTCGTCGAAGCAATGGCGCGAAATATTTGATTCCGGTCCCTGTAGGCACAGCCTGCTCCTTTGTTGCCAGCGGTCCGGCCAGGAACTCAAAGGAGACTGCCAGTGATAAACTGGAGGAAGGTGGGGATGACGTCAGTCGTCATGGCTACCACGACCAAGGGCTACACACGTGCCCTGGCGGCGCATACAAAGAGAAGCGACCTCGCAGGCTGGCGGACCTCACATAAAAGTCGTCATAGTCCGGATTGGAGTCTGCAACTCGACTCCATGAAGTGAATCGCTAGTAATCGTGGATCAAGATGCCCACGGTAGACTGCGTTCCAGACGCGCACCGCCCGCATCCACACCACATGGTAGGTTGCAAAGTAGGTAACAACCCGGGAGGGCGCTTACCACTTTGTGATTCATGACTGGGGTGAAAGTCAATAACAAAGTAACCGG
+
337734:0,,,,*2,)*,)0+,.2195/-+-171/4122368++(#&$/$'*)7+4//8866346756561+%,+'/./+&(%#/1*,3-,.74,1-//::.(+&*.4.+030/14*(..+22/1-..0091.38:19110931601:./121280.)$*'&'-1407/.-8/-,$()+'/2,*&*+262135-,,(&))+45*+&+/'((-(+)-()*&)%)((045-354.101&',.%.3:2+/*72**.7'*+:1.)()3/+146,,/..072)/('2,72211/-)))*+9-3''(#&*())////1.14'$02)+.)-,,8-20593/,),-/76-12-+1031,.-.388:3/2/-/'').44112.*))(.-0383564*).525+(-/23**)(''(&$&)-*((12.($&'*68'6/&-$3'*'%%%*'#$$$&'()*)35()*.,%,)$0)*-747626+.21923+54/&'**+%#$'(+,+/)2+'),65;733--613*,01)54.0-%(%**'&&*((++,/)$&%(%7+,994/483965,,*-*,%.*1794-9-+*.0/3)2'+)'%&$$%%&%'%)&+/99-86:/%*.-),')'*,%),,(&$(+*,%.0/)//56986.,.-1).(*47*5'()---/.+)(,-,3:6:7.0*/-831-''),&&&('('+*/&--100(-(',.+.,%,*#'(+((,+(&%+()**/.'*$,+'%'(///)**)$*)($''&))($$'($&.+(,6./95)4(3,1*)'2+(*-*/123.5,-4)',,0./61*.(**,2(.*2)()$*)(*(/694,322*(%%%&(+%*'&$+'((%,)'()/-7.,)*/,/.-))%().-37*(+'$+1//20/../7*&)$('%%&((07746014,''&'*:57.+,'(,12:,&%'&%,*%+,-17/+.'6)))&),,.%.(1+46466536$$((,')((3.3-./,,.-7000::9;98-'&('$%&&(*.540/,+($()27:('/-(%%#%(/8105)%%'+/*'*)/,('%')4+%-012)+)-0-,&**,.(,'()'((3,)--')(*/8/11&*581.0257;7122-55594+-*++*&))(%'*,*,3/,.184*20
@8ec8491e-d69a-48f2-a762-2fae3011c8eb ch=143 read=51098 start_time=2019-12-13T01:22:17Z barcode=BC01 runid=2c9cf7bc05858273f10e7d7ec552fc0bd742dc3e
TTGGTATGCTTCGTTCAGTTACGTATTGCTGGTGCTGAAGAAAGTTGTCCAGATGTCTTTGTGTTAGCCTGCCGCCTCATCATTCTCTTCCGGTTGTTCGACTTCCGCCCAATCGCTGACCCTGCAACCCCAGCCGCTGCCTCCTTGCGGTTAGCTCACGGACTTCGAGTGTACCAAACTCTCAGCGGTGCTTGACGGGCGGTGTGTACAAGACCCGGAACGTAATTCACCTGCGACATTCACAGTTCGCGATTACTGTTAACTCAGCTTCGTAGCCAGGCGAGTTTTGTGCAATCCGGGCGAGACTGGTTTTAAGTTTGGCTCCACCTCACGGTATTGCATCTCTCTTAATACCCAGCCATTATAGCACGTGTAGCCCTACATAAGAGGGGGGCATGATGATTTGACGTCATCCCACCTTCATCTCAGTTAGCAGGCAGTCTCGCTAAGTCCTCAATAATGGTAGTAACTAACGACAAGGGTTGCGCTCGTTGCGGGACAACAGCATCTCTCACGACACGCAGGCTGGCGACAGCCATGCACCACCTGTCACGCCTTGTCCCCGAGTTCCTCGATTAAAGAGTAATGCCAGGGATTAATGTCAGAGTGTAGGTGATGGAGTTCTTCGCGTTGCCTTCAGGTAAACCATGCTCTCCCTTTACTTGTGGGTCCCCGTCAATTCCTTTGAAGGTTTTAATCGACCATGCTCTGAGCAGCGGAATACTTAATGCGTTAGCGGCGGCGGCTTTGAGTGTTGAAACCCCCCACGCCTAGTATTCATCGTTTACGGCGTGGATTACAGGAGTATCTAATCCTGTGTTTGCTCCCCGCGCTTTCGAGCCTCAACGTCAGTTACAGTCAGAGGTCGCCTTCGCCACTGGTGTTCTTCCTAATCTCTACGCATTTCACCCGCTACGCACTGGAATTCACTCTCTCCTGCACTCTAGATAATAGTTTGGAATGCAGCACCCAAGTTGAGCCGGGTATTTCACATCCCGCCAATCATCCGCCTACGCTCCTTTGCGCCAGTCGTCGGATAACGCTCGCCACCTGCGTATTACCGCGGCTGCTGGCACGTAGTTAGCCGTGGCTTCCTCCGTGCCGTCATTATCTTCCCAAAGACAGAGCTTTACGATCCGAAAACCTTCATCACTCACGCGGCGTTGCTGCATCAAGGTTTAAATTGCAATATTTTACTGCTGCCTCCCATAG
+
&%*'&%%%,.422439(-.9+/.3/70-,/60877775,'*-()+,(+2''&'''1'/3,)4312)(+0+*,(',-+'&,,$&(&%$%$$$%&(-')26+.3575)&-/0(0).++--,-4-(,/.+*-,+&-/4&**'/322)+,+--+,*+'.//%)%*&)+.1)&')(/$,),**)+,**))'&()(&&(*)+078338-...025403)6/',-(,+)1*'3,,&('%(+.02,44.&''(4/.),-*3,*'%%'&'$*).$*)*32('&'%%&0430)-25:+/,(&*,++'+-*)*-.1123,5<;,44*+903---52.272413-/2./4//176310-.&'&''1,'(./6*/+%%%&'%,+-+(')*2-((+*(2+)',+2571+*+*,//7:<8536424:/4.*)365,,'*)+&'+7-&,1-/1/&*43041111+))/))),($*+/'/.(-2/0++,..34533-6,/9+*''(+/06//+71/&%%()$(+.-,,''$(()*((&(',6433'2/01.)/8/-+*(-2&(,*.3201,+*+-+.879.(&%+0-5342-7/441'*)++',))&))1/).%&%(&)+''%&(,*&+&''&,-/*+.:89<978514,+//75$.&()7847)0'%'&'+*'+3(''&%**,2.-778212553401'))%&%')(058*/+('$$'($3%++,)(&&&$())'.))+')(.*++-,,2+.+'+().++1,*//.--./,8)'*(+,425/(*',**&'(+/;95863.9-)*482222/+('%+',,'(*/2557;781-+)&+4/)++534/&+)*-84.-016764,+-,,-%+1--./636(''(')*+**+-,375+)0'+-*.5.110(',.24.-+*+13+39/,-/5**.,*+&*(++),(*+)+%(')('&'&%%%#&(*.''34/(&&+,7/78474/*&((%0))-.(/+*)(*+&/101084-++-/-3.%&%,,--(/4)(*'&%'%%)21,72))&&$&#*$'),-:988650110.01.04,(-,/009-0,()053332516/&)*-/34*)(2'$'%'(+*,%'*(*+'*0898,50*-47846,-7/,-*1(&+.-56-///-0((-,41+48;:7890110),.0.900/9..,,,0/3.*)+/70*-$.)$$+/-')&$#'*-+.-*0.*2.(%*&&
@8244bf8a-ed13-4c61-8e3e-b6ebc7c39cbf ch=312 read=82528 start_time=2019-12-13T01:22:14Z barcode=BC01 runid=2c9cf7bc05858273f10e7d7ec552fc0bd742dc3e
CTCCTACAGGGCAGCGGTAGGAATTTTCGGCAATGGGGAAACCCTGACCGAGCAACGCCGCGTGAAGGAAGAAGGTTTTCAGTTGTAAACTTCTATTTATAAAGGAAGAACGGCGGCTACAGGAAATGGTAGCCGAGTGGCAGTACTGTATTAGAAAGCCACGGCTAACTACGTGCGCCAGCAGCCACTTGATATGCATGGGTGGCAAGCGTTATCGATTATTGGGCGTAAAGAGGGCAGGCGGCGGGGTCTATGGTGAAAGCTGAGCTTAACTGTTAAACCATAGAAACCAGGCAGCTAGAGTGCAGGAGGAGGATCGTGGAATTCCGTGTGGCGGTGAAATGCGTAGATATATGGAGAGGTTACCAGTGGCGAAGGCGACGATCAGCCTGCAACTGACGCTCAGTCAGCGTAGAGGGGAGCAAATAAGTTAGATACCCTAGTAGTCCACGCCGTAAACGATGAGTACTAAGTGTTGGATGTCAAAGTTCAGTGCTGCAGTTAACGCAATAAGTACTCCGCCTGGGTAGTACGTTCGCAAGAATGGAAACTCAAAGGGATTGATGAGATTGCGCAAGCGGTGGAGCATGTGGTTTAATTCAAAGAGCGACGCGAAGAACCTTACCAGATCTTGACATGCTCATAAGGCTCCAGAGATGGAGAGATGGCTATATGAGATACAGGTGGTGCATGGTTGTCGTCAGCTCGTGTCTGTGAGATGTTAGGTTAAGTCCGCAACAGGCGCAACCCTTATCGTTAGTTACCATCATTAAGTTGGGGACTCTAGCAGGACTGCCAGTGACAAGCTGGGGGAAGGCGAGGATGACGTCAAATCATCATGCCCATATGACCTGGGCTACACGATACTTTACAATGGATGGTGCAGAGGAAGCGAAGCCGCGAGGTGAAGCAAAACCCATAAACCATTCTCTTAGTTCGGATTGTAGTCTGCAACTCGGCTACATGAAGTTGGAATCGCTAGTAATCGCGAATCAGCGTCGCGGTGAATACGTTCTCAGACGTACACACCGCCCGTCACACCACGAGAGTTGATAACGCGAAGCCGGTGGCTAACCGCAAGGAAGGAGCTAATAAGGTGGGATTGATGATTGGGGTGGAAGTCATGCTTTCATAAAGGTAACCGG
+
+,-/.+3/233-06((&''/,**03+'-2887:650.('++/<4000.4(((0044.14'')(%(((*03&(&,+094.1)0*8(/.1,/04/.&)+**/3:++**,.154%+&&())/0)-*01,,0,)$+1-&'(++(1'/2-),$''0,.$(+*(,5./-12348433300--'+/.133.58(&&%&'--/(0&*%/-,.-)59+.659432-.-6,0/577610231($,-+*),-+))&&+/./..,2354)*')%)$$%&%%$-(,,+.-44)'('&)'-3..811770/00&-'*+.4544.-)(.//15072-.,*-01&,$&%&%0464031--46421572,*+.+,+((%%&),4*1/220/.6,4/9:,,+,++.1113480//00345563340&&&(,)+)**.''''.1/)(('+6-,/354;(((4555/60&)-29589;580/0-*(.(')'%*+0/7*.)+166++')*32)*-34756319130/,+0--('')*,-19*-861,+,('*(/*+-3-/-/.1776(.1++7624+-,()+/(''(&*%%%%'&*.3-*-**1,*,+&+&+-44;;8:18-((%&'&&%'(%&(+2,+21,1-+5-,.2521.,-.1-((&#'(*)),+,-(((+,-<;-,**)0,),--56685044236515/*/001795322+,-5/0%(&),)2*,)$%&%')/207/%+.-6.'%')0./1+6--74382229.0/-0/5.8...921523768;73112/8;35572,&))'+215708,'+--35.*(*+1463+)--6,.$,&**9899:6897.1165,4--2,%()'')+076830$%&%&((-)+-*,++0/.7<:94,,0320*/-*-+,+*2..723.%2.,,7-,+.8864;7105;73999<55*+(%(37438-2/-)+-.6567-2-..4-1-,,-.8./.12925547--.'+./856,1..621)))'()684;4/)7-07112)((&*%'$&%,*.-293264//0*/,.2(+*&*('*,)*+121'.%&,$/9120&.-+,313/110**%)')%'&&(%+*+,/509521.,,-/105*..')''*(')3&(%%'))(#$'*(*)+2:5/06
@19d110a3-f725-4c32-81c6-3f3f94501ff6 ch=147 read=49466 start_time=2019-12-13T01:22:29Z barcode=BC01 runid=2c9cf7bc05858273f10e7d7ec552fc0bd742dc3e
CTCCCTACGGGAGGCAGCAGTGGGAATCTTCGGCAATGGGGGCAACCCTGACCGAGAGCAACGCCGCGTGAGTGAAGAAGGTTTTCGGGTCATAAAGCTCTATTTGTAAAGTCAAAAAAGAACGAGTGTAGAAATTGAAAGAGTTCACACTCTTGAGCGAGTAAGCTTACACCAAGAAGGGACGAGCTAACTTCCGTGCCCAGCCAGCCCGCGGTAATACGTAGGTCCCGAGCGTTAATCCGGTTATTGAATAAAAGCGAGCGCAGGCGGTTTTGATAAGTCTGAAGTTAAAGGCTGTGAAGCCAGCCATAGTTCGCTTTGGAAACTGTCAAACTTACCCGGAGTGCAGAAGGGGAGGTGGAATTCCATGTGGCGGTGAAATGCGTAGATATATGGAGAGACACCGGTGGCAGCAGCTCTCTGGTCTGTAACTGACGCTGAGGCTCGAAAGCGTGGGGAGCGAGCAGGATTAAGATACCCTGGTAGTCCACGCGTAAACGATGAAGTGCTAGGTGTTGGATCCCTTTCCGGGATCAGTGCCGCGCTAACGCATTAAGCACTCCGCCTGCAGAATTACGGCCGCAAGGTTGAAACTCAAAGGAGATTGACGGGGGCCGCACAAGCGGTGGAGCATGGTTTAATTCGAAGCAACGCAGAGAACCTTACCAGATCTTGACATCGATGCTATTTCTAGAGATGAAGAAGATTGCCGTGATTACATCGGTGGGTGCATGGTTGTCGTCAGCTCGTGTCGTGAGATGTTGGGTTAAGAATCCCGCAACGGCGCAACCCCTATTGTTAGTTGCCATCATCCAGTTGGGCACTCTAGCAGAGACTACCGGTAGCCGGAGAAGGTGGGGATGACGTCAAATCATCATGCCCCTTATGACCTGGGCTACACGTGCTACAATGGTTGGTACAACGAGTTGCAGTCGGTGATGACGGCGAGCTAATCTCTTAAAGCCAATCTCAGTTCGGATTGGCTGCAACTCGCCTACATGAAGTCAGGAGAAATCGCCTAGTAATCGCGGATCAGCACGCGCAGTGAATACGTTCCCGGGCCTTGTACACACCGCCGTCACACCGAGAGTTTGTAGCTTGCAGTCGGTGAGGTAACCTTTTGGAGCCAGCCGCCTAAGGTGGGATAGATGATTGGGGGGGTGAAGTCGTAACAAGGTAACCGG
+
/+/3+**1)1+'*-*+0)((((*('%'+:<95;/2/-/6:6.,7,442--.4.--'*&-624227--/1)&'()--)-0+/36,*.,()'*',.-'$%&+,),44..-1-**,2/683*+(,,%%&'())),'()&(&,)'()00.&)%'(&'''%)+('(*+,%&$%&(*+1+-&*+%,/-.'&)..3-,1++(()*.-)%'+&''+40()%').8.01363/31334)(-/310&%).(')/7%)*)%$'*10*++)'.,(&%/1325.58/-068:01.,+-.,2335*6110)'&+,%./.*2957788;8---33/.12+2354444/+(*%(%(%&$)+.2.,,*)14+)+&&1,6,7,95-*+%',,/544160--376824721+-14++&&)+,66085.(&&%&%3,.--+/2777::98/./.-4346886:766+22**236/(*+#'*&&*32-6*912(*+538:(*8:70+26)),11))).3-./0+-'))439549723;4:5211)-52.0002%/*22-,/))-'%%%#$&&&((..&+')).5357+*(%,%))**-54895668*71730:4/077:-**'%'2*+*1(5:9/13*++*(*)*48687,/*%*&(.:;-97:/'*.*.21737%%&((&-')'%*&''')',202361,%%(*10-092--,+--/*&)*%(*'$('*.1*'($*$')./'&(%$',(---52/61-/926856551,0--35623122659/0//8(4'(*-05))+.+-)-,/7783:2*)*,4)0*&'.**9<8::8:07-/,9-41.')++-(''%()+0//%*+*%$%$'/0.**))+,-)*26154797::9:9122::8875;512:54012925820/-+'*+-4/157190/829+0/24282,)+*10/())+-1,(&()--+&#%$(/-/724.)').67%+(1-01/7(+.<8530/1,-+//103-/0217431./..5./0-340,(+0)-05')-/0/4+*&(+53/,&'($-)*(*$(,+,0/-//.5/5*.57608/-.22//.1:454.20-.,*(&%))+/93,&(%*/.-)+)*,/:1/++,.1250246*(0,-4:-(-4-00..8/806:42325777607*,..0+/5406/0/2334502,9.541.21
@0a073737-6003-4a02-a806-219bfefa83e4 ch=240 read=75621 start_time=2019-12-13T01:22:33Z barcode=BC01 runid=2c9cf7bc05858273f10e7d7ec552fc0bd742dc3e
CCAGGAGGAGGCAGCAGTGGGAATGTGCACAATGGGCAGCCTGATGCAGCAACGCCGCGTGAGTGATGATAGAAGGGACCCCTTCCCGAATCATAAAACTCTGTCTAGGAAGATAATGGCGGTGCCAGGGAGGAAGCCCCGGCTAACTGCATTACCCAGCAGCCGCGGTAATACGTAGGGGCTAGCGTTATCCGGATTTACTGGGCGTAAGGTGCGTAAGGCGGTCTTTCAAAGTCAGGAGTGAAAGGCTGCAGCTCAGCCGTAGTAAGCTCTTGAAACTGGGGGCAGGTGCAGGAGAGGGAAGTGGAATTCCTAGTGTAGCGGTGAAATGCGTAGATATTAGGAGGAACACCAGTTGCAGAGAGCGGCTCTCTGGACTGCCAACTGACGCTGAGGCACGAAAGCGTAGAATAAACAGAGTTAAAGATACCCTGGTAGTCCGCTGTAAACGATGAGTACTAGGTGTCGGGGGGTTACCCCCCTCAGTGCCACAGCTAACGCATTAAGTACTCCGCCTGGGAAGTACGCTCGCAAGTGGAAACTCAAAGGAATTGAAGCGGGGACCCGCACAGTAGCGGGCATGTGGTTTAATTCGAAGCAACGCGAAGAACCTTACCTAAGCTTGACATCCAATGAGCTGTCCTCCTTAATCAGTTCCTTCAGGGACATTGGTGACAGGTAGTGCATGGTTGTCGTCAGCTCGATAGAGATGTTGGAGTTAAGTCCGCAACGAGCGCAACCCTTGTCTTTAGTTGCCATCATTAAGTTGGGCACTCTAGAGACTGCCAGGGATAACCTGGAGGAAAGGTGGGGATGACGTCAATCATCATGCCCATGCTTAGGGGCTACGATAAACACAATGGGTAGTACAGAGGTTGCCAAGCCGTAAGGTGGAGCTAATCCCTTAAAGCTACTCTCAGTTCGGATTGTAGGCTGAAACTCGCCTACATGAAGCTGGAGTTACTAGTAATCGCAGATCAGAATGCTGCGGTGAATGCGTTCCCGGAGGTAGCAATACGTAACCCCGCA
+
.+&(''-/+./.056346-,+(*/-3++,,1:2163)&$(+0//1135(.1.,+/61435$%(()++)-/,*)'**'&+,(&$&--*'%,(('&+176234665+&%**((+..++)(-.&56*40%(2.*-((+'/31++5..,2.,+(,*1&65.+01/013.4.6.-80/088.-16,4432762<20/,++(//)()-3986568-*,++3314(..-+9974;73+9,-1523-***+470/426,5,12330-541312462000.9//255124:4/,/).,-/2+33,'+&*,)+++,--*+'/*(&()(&&+*+5,..7.-,5/2/.05,6+%4,+1,,96385.407..()*)&.+./,,01/1392/,,%&)%+,-.0')('(,0.13/+*&(%&(&&)%(,&+'+,-,8-41&-,.0292+/78344.($%$&&(.4-0/0***+(55/2.-%*1,0665*07,014982+3(*,8951301633+*%&%()5.32121/2+/554950,-/167787+0*&&(%(*''*131:/*/*-4+,&%')%*07.5:4(*&'()+*,.%+%-(,*+-58:8.*1*')+**-1,1/0117326741402:443(0/4/005-:'-')**%(%&)/&(.2846352(*4563*0.%.88/4*6+3+336:.3,-%57,+++)56;234+442)111+#)''')*:81:)-$'3<47045/+0338%&../6768<614.0-7:74/6//:<676*.121-6/6785-/,/++,,-+887861-76-/583,)+)&/+.0'**+-4:01755533207*,/88/0%+&&$*)..3,--,(('()&')'&&%')+4115***,+(('*$+(-/,213.157562+00068.-//591;;,417:7**&&(-/05/34;6170-7-/+3-./55;6158540.-,-.0/.*+01:--*6++*-,+1--.252.1110*',,.012.&..+-52.3-/.72+/5,-/))+*072+1++*&'&$$$%$
@5c9a58e1-aadc-4cbe-b8ad-a5b51f270510 ch=116 read=78331 start_time=2019-12-13T01:22:32Z barcode=BC01 runid=2c9cf7bc05858273f10e7d7ec552fc0bd742dc3e
CCGGTTACCTTGTTACGACTTCACCCCAATCGCTGACCCTACCTTCGGCCGCTACCTCATTGCAGTTAGCTCACGGACTTCAGGTATTGCCAACTCTCATGGTGTGACGGGCGGTGTGTACAAGACCGGGAACGTATTCACCCGCGACATTCTGATTCGCGCGATTGCACTAGTAGCTCCAGCTTCGTAGGCGAGTTTCCGGCCACAATCCGAACTGAGACTGTACGGTTTTAAAAAGTTTGGCTCCACCTCACGGTATTATCTCCTGTACCAGCCATTTGTAGCACGTGTGTAGCCCTGCATAAAGGGGCATGATGATTTGACGTCATCCCCACCTTCCTCTAAGTTAACCCAGGCAGTCTCGCTAAAGTCCTCCCAACTTAATGGTAGTGGCTTAACGACCAAGGGGTTGCGCTCGTTGCGGGACTTAATAACATCTCGGTGAGCTGACGACAACCATTACCACCTGTCACCTTGTCCCGGGGGATTTCCTCGATTAAAGAGTAATGCAAGGGATGTCAAATTAATAGGTAAAGGTTCTTCGCGTTGCTTCGAATTAAACCACATGCTCCACTACTTGTGCGGGTCCCCGTCAATTTGCCAGGTTTTAATCTTGCGACCGTACTCCCAGGCGGAATACTTAATGCGTTAGCGGCGGCACGGAGGTGTTGTTAAACCCCCACACCTAGTATTCATCACGTTTACGGCGTGGACTACCAGAGGGTATCTAATCCTGTTTGCTCCCCACGCTTTCGAGCCCCTCAGCGTCGAGTTACAGTCAGAAGGTCGCCTTCGCCGCTGAATTATTCTTCTAATCTCTACGCATTTCACCGCTACATAGATTCCACTTTCTCCTCTCCTGCACTCTAGATAACCAGTTTGGAATGCAGCAGCACCCAAGTTCCAGGCCGGGTATTTCACATCCACTTAATCATCCGCCTACGCGCTTTACGCCAGAGCAATACGTGGCCCC
+
20,),,(.030.16),*)*.1-.39;.//./'&),,/:**,8,6+/)9*924/++.-3&2*)+%-4+**-./-/-623152%677236+27/1+**)*%,*21(2-.1/1722*(((*6/6/6/22/(9-944::880/*//,,44/1019620-463'))%)((-$%'-,-''(&,,0.,,,.2($%&(:86206;-48/526-./:64314642-0/1.2))$'**06;-29:6-*2:2/302290-5,.+050-+,)$'(()%))0*0.--5--04,),*,+)---12/../2;6+),+*39-*1.+*,,+,.((26,+-11677/:57-)/52968/0(',),/,-2/,*-0/),,.-624,.+'+136-2+',.,1+7+**)&&'*('')(..6537*2-)337-;.//867658.3*/86/2.1)%&,(0/.+-,)+04666645*&*-574*/%&20,2024564510..-71+,491*),:45676507/01/&$'('1)+.65)5604/./11(,*&(&%(.,,7(,+19357213417-/06/,%(('7:55/,,,22837.'--00/3.**+++5.19:/,/0,'.,'&.($,,265*122020..027:,,.0-063+.2.'0,37&,+,.0))+)0/-+.*/1*-+'*))(+1.///,./*.4-865)%((-3-+**,.81/25',+.1/))-++,6785542597-(-1-01/6./:/86/1386)-*:97+))+*48,-0/.,3+.2/-...0/&&'1/,+)-,.+).)(++,.:;7<8566&+)+$%*)(7:713,&(-.11/,+/0767<.--4--,2(/(%&'(),6/$(-(..1176655)$$'%-,0&#('%**')+-,64++-*()*&),(./-.3*/+)',))(*)/-*+*/+-;;0//),*)'),,/4-.)+,:687***')%&)(&'+/05)*1420:2+0.,%$(&&#
@4ed87399-fe96-4f83-a7b1-e1a013f742e2 ch=342 read=42891 start_time=2019-12-13T01:22:46Z barcode=BC01 runid=2c9cf7bc05858273f10e7d7ec552fc0bd742dc3e
CGGTTACCTTGTTACGACTTCACCCCAATCGTTGACCCTACCTTCGGCCGCTGCCTCAGCGCGGTTAGCTCACGGACTTCGGGCATTACCAGCTCTCGGTGTGACGGGCGGTGTGTACTGGACGGGCGCTGCCGCGACATTCTGATTCGCGATTACTAGTAACTCAACTTCGTAGCAGGCGAGTTTCAATACAATCGAACTGAGACTGGTTTTAAGTTTGGCTCCACCTCACGGTGTGCATCTCTCTGTACCAGCCATTGTAGCACGTGTAGCCCTACATAAGGGGCATGATGATTTGACGTCATGCTTCTCAGTTAACCCAGGCAGTCTCATGAGTCCTCAGCTTAATGGTAGTAACTAACGACAGGGGTTGCGCTCGTTTGCGGGACTTAACCCAGCATCTCACGACACGAGCTGACGACAACCATACCACCTGTCACCTTGTCTGAGGGTTTCCTCGATTAAGAGTAATGCAAGGGATGTCGAGTGTAGGTAAAGGTTCTTCGCGTTGCTTCGAATTAAACCACATGCTCCGCTACTTGTGCGGGTCCCCGTCAATTCCTTTGAGTTTTAATCTTGACCGTACTCCCCGAACCGGAATACTTAATGCGTTAGCGGCGGCACGAGTGTTGAAACCCCACCTAGTATTCATGTTTGCGGCGTGGACTACCAGAATTATCTAATCCTGTTTGCTCCCCACGGCGACCTCAGCGTCAGTTACAGTCAGAGTCGCCTTCGCCACTGGTATTCTTCTAATCTCTACGCATTTCACCGCTACACTAGGAATTCCACTCTCCTCTCCTGCACTCGATAACGGACGGAATGCAGCGCAGAGTTGAGCCAGATTTCACATCCCATAATCATCCGCCTACGCTCCTTTACGCCCAGTAAATCCGGATAACGCTCGCCACCTACGTATTACCTGCGGCTGCTGGCACGTAGTTAGCCGTGGCTTCCTCATAATTTACCGTCATTATCTTCCCCAAGACAAGGCACACGATCCGAAAACCTTCATCACTCACGCGGCGCGTTGCTGCATCAGGGGTTTCCCCATTGTTGCAATATTCCCCCCACTGCTGCCTCCCGTGGAACAATGTCCAGCACCAACAGAAGGTTAACACAAAGACACCG
+
.+7,8..103,.4-01122;2.737+/0.13771117-**-96;08/4,(+*).))*+))&)*4,5-..898996122.-59:9/:/(893011*&'%'.,.01-*56004+,/,%%%$(($,'+&(%'*)/0-123449;9:98:<937866:0//+,-,.&'+)&(.,70.*--,58/,+,*:840&%&(*/15*,:86763777:6:;<-;914<0//,-3+,43664768402/26110..00/+&,-,-03+42'((*)&(,*,(''*.0&'))'-/*(0/,17-..//290,-5774..(*.0-0)&)*510-3-(/92+,,.22*++*)*2744)&).+..//3-,*-4832352)-.*--.*,5./-.+-,/0*+0)4-/1113015-+'022541+.//110--.,/0/2326586;,,(--&)..25836-/-+++$%%&)%22/12.22,7+1-**-+8-..1-0,83/9811&('-+%%)../6*0.2:87:501/,7).,5,')-0/1;8:;.),22997.0472.//&0*.*340177&$(**79:80012/0.420+-0,)'%)-,3)+,00377.('.,%1+1:421131526782:122-2539765*''(,2822:2/0)&'*2301444;3,/.+4-()+-.--2988606/'.*.,1/0/116457368<.*(&*674'&'&'(23012,.//39384:332669/,,,++-488::787.,,,,-%*3/056-.85541/)//222;*)'/-(',*..0333,1,6,5/&)*-3/**++46,.8(''$%$&%$&''%%()2,-6/...)7+)++7..,.8.&)%*,*+544027-&)+10872::059.174537/-2,+53/1+&&++*2)32356120/,/30-561.,((+-0-9.+.+'(*.4456804/,%+*,)-3(((9*:70-++0.**+(0*().(%074674171129//.3*2-*,/5*'&($$(/-//120/44),(*&)(*+4445+--307..+,/6,----0-.&-224.:0227-%%1&.)*,.5/019:0<4:--0500./17.53+)'&*(&*..+&%+''')'.03846-/42.5-5,/&,)-')--8;;7
@818d5468-0a4a-41f6-9a68-0ae528ac2103 ch=143 read=51122 start_time=2019-12-13T01:22:44Z barcode=BC01 runid=2c9cf7bc05858273f10e7d7ec552fc0bd742dc3e
CCGGTTGTATTGTTACGGCCACCCCAATCGCTGACCTACACCTTCGGCCGCTGCCTCCTTGCAGGTTAGCTCTCCGGGACTTCAGGTATTACCAACTCCTCCGTGAGTGTGAGCCAGGCGGGGTAGTAGTACAGGAACCAGGAACATATTCACCGCGACATTCTGATTCGCGATTACTAAAGTAGCTTCAGCTTCATGTAGGCAGTTTCAGCCTACAATCCGAACTGAGACTGGTTTTAAAAGTTTGGCTCCACCTCGGTATTGCATCTCTGCCGCCAGCCGGTAGCGGCACGTGGCAGCCCTACGCAGGGGCATGATGATTTGACGTCATCCCGCAGCCTTCTCCTGGTTAACCCGGTGATCTCGCTAGAGTCCTCAACTTAATGGTAGTAACTAACGACAAGGGTTGCGCTCGTTGGGACTTAACCCAACATCTCACGACACGGGCTGACGCGACAACCATGCCACCTGTCCGCAACGCACGAAGGTTTCTCGATTAAGGTAATGCAAGGGATGTCAGGTGTAGGTAAGGTTCTTCGCGTTGCTTCAGATTAAAACCACATGCTCACGCGCTACTTGTGCGGGTCCCGTCAATTCCTTTGAGTTTTTAATCTTGCGACCGTACTCCTGGGCGGAATGCCAATGCGTTAGCAGCGGCGCAGGTGTTGAGCCACACCAATTCATCGTTTACAGCGTGGACTTCTGGAGGTATCTAATCCTGTTTGCTCCCCACGCTTTCGAGCCTCAGCGTCAGTTACAGTCCAGTCGCCAGCCTTCGCCACTGGTGTTCTTCTAATCTACGCATTTCACCGCTACGCTAGGAATTCCATATCCTCCTCCTGCACTCTAGATATTGGTTTGGAATGCACAGCACCCAAAGTTGAGCCGGGTATTTCATCCCGCGCCAATCATCCGCCTACGCTTTCCTTTACGCCCAGTAAGTCGGATAACGCTCATCACCTACGTATTACCGCGGCTGCTGGCGCAGTTAGCCGTGGCTTCCTCCTTGGGTACCGTCATTATCTTCCCCAAGACAGGCACGATCCGAGACCTTCATCACTCACGCTGGCGTTGCTGCATCGAGGTTTCCCCGTTGTGCAATATTCCCCACTGCTGCCTCCAGTAGGG
+
1.+).'%*&)+')*(+,,+*&,,.'-*-.+---.16*+-(,659+((3,()+*,1-0,.,&,$.(.+'(+,3(+((+'',.51-0**%,&'.1%'#(/,'/-()'$&()-+,-4($240),-')$'()'*')'()-*2964++''')/0.-$''))+-22799::99;8/14347/1.1,)&()$)*0)'(-1:2'0&%()*3%+,;54/0-0**+-:0-.,/.-,*++.15.,7:9-02/&),7,+))+83,.402'././2113,++**)*'&,/)()*)*)'*)&)'%'&+(&%%(01.+&)$%'.0/+)(+,043&43(*11787718-+&)%&&()//-,,+/6.4-)+)%&(%)%+-+.)()%'++,/0.,-)(')014.,0%)-0720/-./06//+4(0-./.225545/10(((',**)%)'(&&&()(331/*,()**%(%$%')/14-+,*('(&$+/112.&%(&&&''$$&)(()'5-**12.3+-'-*-02212/-*2/-0.00,,*+&*((*'*())+056:3.2.4-+,322&'+0+4/.-*,*)'('((*&))*')--//5)0+.(54038*,5511444,/62./11<;6+380.0.'(()-.(8)++,&$&-/./2351+)&+/..2413--/%10+0*)(',+*140)*%()#&$'%'''',--279<7/0+1111/61*&)()-++%%**-133;//10+,6,-.-256/%())3;,-,,/6847/000/51/31/+++)/%''&&%(&&&'-*,,'*-&,,.21/3921.,'(.321'.-.+4:,)*++'(*+0112-,',(3)4)$'%++.+1,.78523-1/0)''-,&&%&(063.3/40*)'+&%%$$#$-+++/:12*6*'-***23,%%)&(&$'&'&-.44542-,04./0,+,*-20,5)()403,(*.,,&-0,90534413+*$%'),.+),'+(+++0602163400.1-,$%$(*.-+270944124220+&'',/,-(/-()-,48-1/234-5(*(%'#%'&&%&)%)(+''(&$%**01731232.2.*$),+02://+,,&))&$2/-9*142+&10-/26485347086-*--0/./1711.&*+//))
@b301ab09-96ea-4e29-9dd5-5f54522fa7a1 ch=97 read=63602 start_time=2019-12-13T01:22:43Z barcode=BC01 runid=2c9cf7bc05858273f10e7d7ec552fc0bd742dc3e
CTCCTACAGGAGGCAGCAGTGGGAATATTGCAATGGGCGCAAGCCTGATGCAGCCATGCGCGTGTATGAAGAAGGCCTTCGGGTTATAGTACTTTCAGCGGGGAGGGAAGGGGTAAAGTTAATACTGCTGCTCATTGACGTTACCCGCAGAAAAACACCAGCTAACTCCATTACCCAGCAGCAGCCGCGAGTAATACGGAGAGGGAGTGCAAAGCGTTAATCAGATTACTGGGCGTAAAGCGCACGCAGACAGTTTTGTTAAGTCCAGATGTAAATCCCGGAGCTCAACTGCAGAGAACTGCATCTGATACTGGCAAGCGAGTCTCGTAGAGGGAGTAGGAATTGGGTGTAGCGGTGAAATGTGAGAGATCTGGAGGAATACCGGTGGCGAAGGCGGCCCCTGGACAAAGACTGACGCTCAGGTAAAGCATTAGAGGGAGCAAACAGGATTAGATACCCTGGTAGTCCACGCCGTAAACGATATCGACTTGGAGGTTGTGCCCTTGAGGCGTGGCTTCCGGAGCTAACGCGTTAAGTCGACCGCCTGAGTACGGCCGCAAGGTTAAAACTCAAATGAATTGACGGGGGCCCGCACAGAGCGGTGGAGCATGGTTTAGTTGATGCAACGCGAAGAACCTTACCTGGTCTTGACATCCACGGAAGTTTTCAGAGATGAGAATGTGCCTTCGGGAACCGTGAGACAGGTGCTGCATGGCTGTCGTCAGCTCGTGTTGAAATGTTGAGTTAAGTCCGCAACAGGCGCAACCCTTATCCTTCATTTGCCAGCGGTCCGGCCGGGAACTCAAAGGAGACTGCCAGTGATAAACTGGAGGAAGGTGGGGATGACGTCAAAGGTCATCATGGCCCTTACGACCAGGGGCTACACGTGCTACAATGGCGCGTACAAGAGGAAGCGACCTCGCGAGCAAGCGGACCCATAAAGTGCGTCGTAGTCCAGTTGGAGTCTGCAACTCGACTCCATGAAGTCAGGAATCGCTAGTAATCGTGGATCAGAATGCCACGGTAGACCGTTCCAGGCCTTTTCGCCCATCACACCATGGGAGTGGAGTTGCAAAAGAAGTAGGTAGCTTAGCCTTCGGGAGAACGCTTACCGCTTTGTGATTCGCGGGGTGAGGGTCGAACAGGTAACCGG
+
+/01/-.&47-04-(**',./9040.+3+)-1/039874530&),0004442019195645586857320(*+*.18416'1,5+)((&))(+((*#&&%+01),3)+*++(%)+65.412/*&)()*0/.33&)''',,/7+.-,(/.101*-+)+./*,-*2---51'2.),'&%''(*+*01/')'%%&,...544/''()*%'&'&*4+)*,2;3:36'-*'2)((()-5047;3)+,-.3.4)('%&++87.+,836.24+*+..*.,/5*15-)-&)+5..'&#$%'('*&+,/-0001-038783/2-.*$&%(,).04+0*&$*2*$'(0/(&%*&&,/)'('(./655385/--%%&(+-888:-*2.)5229804-3/.-.1*-.*12;6,&.20&(,(&2033..&&%('1)'%&&)+++./)&+0.*,,1<99/890/4,%./14:-,08321194*,/1999;<17-'*)+++-+/-4---,*1)-,27+*0*'/+)::7:5522/(,'(+56932100823+,1()+964)'%$#$%++004)/.02-5.5;9,,-633/+*).-7//1,&44-*.-(*(()''''',-36.//+-+.,8/(&$*)*.245%3(),,4+/5643326<9866604/-,000+,181/1-/9:740.'*+60-.)/))(')$&%+)667:::8//&),82/4123789798501//0350))*+278/2,)+,+)$*-)$-19693097),5/6&*21251*09,-+,,7227,((50./87.3/6332001)*3--7125.4/*+'++11+6--.,+//9/-,-03.)(')*/.,586/6789665//,(,,359802..-4*('$%'(0/,/..*)***$(+,/.0,023340034342333')'(','(+01443+0*(.-08/123%'%$$&.82-245+,-*+266+/$)'2-1)*++/*.0&.,/*,.036,-)/*)).&+).1*+%&#('%'4.10653657201:8797,0/11+/''&(-1.('0++()+++*)16)%201215;89583,,+-0)+3.'+(*0*$))'.'/('(''(**(05/53.8/+*&)0,,0.+22.,/)-,1147;9,*,(''.,(()&++5570)*5368::58
@87215bc7-fb62-4a40-bad4-92ed11bfb753 ch=374 read=54544 start_time=2019-12-13T01:22:55Z barcode=BC01 runid=2c9cf7bc05858273f10e7d7ec552fc0bd742dc3e
CCGGTTACCTTGTTGAAAACTTCACCCCAATCTATCAATCCCACACTAGACAGCTCCTTCCTTGCGGTTAGGCCGGCTTCGGGTGTTATCAACTCTCATTGGTGTGACCCGGGCGAACGTGCGCAGGCCCCGAGGCATGGCTTCACCGCGGTACATGCTGATTCGCGATTGCCAGGTTCCAACTACATGTAGTCGAGTTGCAGACTACAATCCGGGCAAGAATGGTTTTATGGTTTTGCTTCCTCGCGGCTTCGCTTCCCTCTGCACCATCATTGTAGCGCGTGTGGCCCAGGTCATGGGGGCATGATGATTTGACGTCATCCCGCCTTCCTCCAGCTTATGCTGGCGAGTCTCGCTAGAGTCCCAGCTTAATGATGGTAACTAACGACAAGAGGTTGCGCTCGTTGCGGGACTTAACCCAACATCTCGACACGAGCTGACGACAACCATGCACCACCTGTATCATATAGCTATCTCTCCATCTCGGGCCTTTATGAGTATGTCAAGACCTGGTAAGGTTCTTCGCGTTGCTTCGAATTAAACCACATGCTCCACCGCTTGTGCGGGCCCAAATCAATTCCTTTGAGTTTCATTCTTGCAGACGTACTACTCAGGTACTTATTGCGTTAACTGCAGCGCGACTTTGACATCCAACACTTGGTACTCATCGTTTACGGCGTGGACTACTAGGGTATCTAATCCTATTTGCTCCACGCTTTCGGGACTGAGCGTCCAGTTGCAGGCCAGATCATCGCTATTCGCCACTGGAGTGTTCACTCCATATATCTACGCATTCCACCGCTACGTGATTACGGAAGTCCTCTCCTGCACTCTGGCTGCCTGGAACACCTTGGCTTACTGAAGTTAAACCGGGCTTTCACCACAGACCCTTGCTGCCGCCTGCTGCTCCCTCTTTACGCCCAATAATTCCGGATAACGCTTGCCACCTACGTATTACCGCGGCTGCTGGCACGTATTGATTAGCCGTGGCTTTCTAATAAAGTGCAAACTCGGCTACCATTTCCTGTAGCCGCCGTTCTTCCTTTATAACCGGAGTTTCAATCCGAAAACCTTCTTCCTTCCGCGCAGCGTTGCTCGGTCAGGGTTTCCCCCATTGCCGAAAATTCCCTACTGCTGCCTCCCGTAGGAG
+
756070/6507+.+'(+-,()*)*/8:0/52/&(*0.7..92+-)&(*,884784892873*5.00291*)110/,,-.0(540..2.0.31..011*0,0/2-((&&&'%131*$$%%(&&%'&)))*+'('*).-.,'&/*.+-7*1+&&$%'**,..*7**''+%*%%,(%''*0-)0(0/(-&.)+-.113/03:55,,+()(*)',4,*.(,$$&&''0/:8<12484-75***+****-.-3/-28/))''/5--55.,,-4-000/94.,..**)*)('&),,*-544'($*1:1/68,,,,-9<61033446,66-*3;8<865/1,))*)*-.)%'.(&&')-.9536/+*,*,'&%$%$'*.-+,2273/0./,+*(%%))&&)).:,.-/.0319,-/;9565752,*$.+0112454&.*.&&%$*-.31178:9820(*+2;404///.11*-//'24),2443/253551,%+&(-056,**'&**--11++-/0:/.660+/01;88::5984.,,5.9/30212<:8---,0/*+-*(/,-*4*)+06(1-3.)13312153:5,00.++04<:538;/-:.0+,67-0-.''().#(%&$(2*+9///.8,2*./361/1++0++77+./00.9)7*1('&&&+/0233399:1;8..072139;776'*)*/94244644;60/.&.8(',*-'')+-.;1/);8754/-00./1))+3:5658.7--+122+3/)(%&*,,/6<8755)$(,,68*#&$*+*125335)+/./2551)(10&'&#%&#'#&%#%$&&&$&*+),+.469:3301,*23210-*+-&.,,,)0'/)*06+-.-/.*1'+)%(-)7880:5,+01,/00::<393--%&,0.8:42%)%-/18+-.198/0,2/*./*.348-305/23633/7//9<32:13214125/242439132449-)',,-)-)($0/,$%))*+1-.250'+4.09+((#-%$%'*203/+*,1,3:3340,+,,.5/4968;1150,),))01:742+$%&(,)),)+/-/483.&%&&+6*)+730+-+-+/01.9+//-6-,-(8810:306:7.&'(&(*),1512+:4*'(+--.6575/7:))7(//*(
@6f6a042f-a878-4863-b535-2748dde1559e ch=445 read=65821 start_time=2019-12-13T01:22:52Z barcode=BC01 runid=2c9cf7bc05858273f10e7d7ec552fc0bd742dc3e
CCGGTTACCTTGTTACGACTTCACCCAGTCATGAATCACAAGTGGTAAAGCGCCCTCCGAAGGTTAAGCTACCTACTTCTTTTTGGCCCCTCCCATGGTGCTGACGGGCGGTGTGTACAAAGGCCGGGAACGTATTCTGCCGTGGCATTCTGATCGATTACTATGATTCCGGCTTCATGAGTCAGGTTGCAGACTCAATCCGGACTACGACGCTTGCTTTATGAAGGTCCGCTTGCTCTCGCGAGTCCTTCTCTTTGTATGCGCCATTGTAGCACGTGTAGCCCTGGTCATGTAAGGGCCATGACTTGACGTCATCCCACCTTCCTCCAGTTTATCACTGGCAGTCTCCTTTGGAGTTCCCGGCCGGACCGCTGGCAACAAAGGATAAAGGGTTGCGCTCGTTGCGGGACTTAACCCAACATTTCACAACACGAGGCTGACGACAGCCATGCAGCACCTGTCTCACGGTTCCCGAAGAGCACATTCTCATCTCTGAAAACTTCCGTGGATGTCAAGACCAGGTAAGGTTCTTCGCGTTGCATCGAATTAAACCACATGCTCCACCGCTTGTGCAGGCCCGATCAATTCATTTGAGTTTTAACCTTGCGGCCGTACTCCCCAGGCGGTCGACTTAACGTTAGCTCCGGAAGCCACGCCTCAAGGGCTGGCAAGTCGACGCATCGTTTACGGCGTGGACTACCAGGGTATCTAATCTGTTTGCTCCCCACGCTTTCGCACCTGAGCGGTGATCTTCGTCCAGGGGGGCCGCCTTCGCCACCAGTATTCCTCCCAGATCTCTACGCATTTTACCGCTACACCTGGAATTCTACCCCCTCTACAGGGGCGTAAAGCTTGCCAGTATCAGATGCAGTTCCAGGTTGAGCCCGGGAGTTTCACATCTGTTAACCGACCGCCTGCGTGCGCTTGCGCCCAGTAATTCCGATTAACGCTTGCACCCTCCGGTATTACCGCGGCTGCTGGCGCGGAGTTAGCCGGTGCTTCTTCTGCGGGTAACGTCAATGAGCAAAGATGCTTGCTCCCTTCCTCCCCGCTGAAGTACTTTACAACCCGAAGGCCTTCTTCATACACGCGGCATGAAACGCATCGAACTACGCCCATTGTGCAATATTCCCCCTGCTGCCTCCGGCCAGGAG
+
021-3/.695:111++**-.:0,1-,(-06/-..-15334-*).6129/,/147200-')+'')+)-)-..26.*0497.892)&%%&*++,5-*.-30*'*(+75;:5/+()-.12:65(/-,,-56.0./4383.&$*)*1-401284555/0#%)*11/+')+2;611'.091%&&$(**(,-/:0229;:67-9-.-+-+-0.+200))%%%(.50.211&0+531//.5,-.104*-*'(()$')')+,991188771264170+(,,)--./0//1:634;:7.5&)(+-477:-/)**0512388997258*-0152601+,.1:1357,+4).,+.3323-23**))-5438*-*0(8678659:8;701004(1)+,16*2967;46.,411-8-.-650,--.+,.,/426.95*(+.//,.*$')-,/('(*,3.6466.3/10118.26715+,/68;791),-,')*48668734377)'''087)+7-9:24:;66.211*2%55.00.+*(,/54,.0.4-9-,,344+&1*0/;*,()+,.../9;46;3504'/*.%23291'()(-//2.)/3.-+5.<<-,90747.1-085-.-32623*-/%337436606,0(**,7.,.52/42.3,.0053689860205/--//04045821,+).0929.))'(%)(04/465582542223980:-0*+,;;0255:80*,00196314.5:550420,10,,,..4371-,/0966(43045283156&(&$+667:95/..'**001074,//0.3<<9+99),/-10051224020*,).2974+0/'-&)+0%&$%-1*)+/0/3())1-.273699:9:;/5+*/-7,+(307).43&)*9**$')111%)(.*/'(0797;:*)*)*04(%$##&',,(&(*),,1.)*-/9011-+-+(+*499265'()*5538;71410176.6*)%)('%),)'(8)&2.,-/.,-.7535)43136656709222444;)(&**+//'*,07,2:6:,602-+-+*.,(,+,04/*-0038-)*,-.678<65;5/100&/,02;5021()('(*,13,)&*,'-,.3,&+*'+',()2222497/*,,-1-1733+*+,0-.,**
@604d7d15-1d8b-4b73-a0f3-638b03c1db6f ch=365 read=66671 start_time=2019-12-13T01:22:52Z barcode=BC01 runid=2c9cf7bc05858273f10e7d7ec552fc0bd742dc3e
CCGGTTACCTTGTTTACGGCTGCCCCGTCATCAATCCCACCTTAGACAATCCTTCCTTGCGGATTCGTTGCACCGGCTTCGGGTGCTTTATCAGCTCGTGGTGTAGCCGGGCGGTGTAATACAAGGCCGAGAACGCATTCACGCGACATGCTGATTCGCGATTACTAAGCGATTTAACTTCATGTAGTCGAGTTGCAGGGCTACAATCCAGACTGAGAATTTATGGGTTTGCTTTACCTCGCGGCTTCGCCCTCTGCACCATCATTGTAGCACGTGTGTAGCCCAGGTCATAAAGGGCATGATAGTTTGACGTCATCCCCGCCCTTCCTCCAGCTTAATCATAGCAGTCTCCTTTAGAGTCCCCAGCAATGATGGTAACTGGCGACAGGAGTTGCGCTCGTTAGGGACTTAACCCAACATCTCACGACACGAGGCTGACGACAACCATACACCACCTGTATCTCATATAGCTATCTCTCCATCTCTGGAGCCTTATGAGTATGTCCAAGACCTGATGGAGTTCTTCGCGTTGCTCGAATTAAACCACATGCTCCACCGCCTTTGTGCGGGCCCCGTCAATTCAGCGCAGGTTTCATTCTTGCGAACGTACTTCTCCAGGCGAATTACTTATTGCGTTAACTGCAGCTTTGAACGCGACATCCGCCGTACTCATCGTTTTGCGTGGACCTACGGGTATCTAATCCTATTTGCTCCCCACGCTTTCGGGACTGAGCGTCAGTTACAGGCGGTCCATCGCCTTCGCCACTGGTGTTCCTCCATATACGCATTCACCGCTACATGGAATTCCACGATCACTCTCCTGCACTCCTAGCTGCCTGGTTTCACTGCTGGCTTACTTCTGAAGTTAGAAGCTTCGGGCTTTCTACAGACCCGCCAACGCCGCCTGCTCCCTCTTTGCGCCCAATAATTCCGGATAACAACACATACCTACGTATTACCGCGGCGCAACGGCACGTAGTTAACCGTGGCTTTCAATAAAGTACCGTCACTCGAGCTGCCATTTCCTGTAGCCATGTTCTTCCTTTATAACGAAGTTTATAATCAAAAGACAATACCTTCACGGCGTTTCGGTCCAAGTTCCCCCCATTACTGAAAATTCCCTACTGCTGCCTCCCGTGGGAG
+
0(1+2,&,,,/+.2,'')&)+&(1--*02455$(*&*-*.127112,.''+4.20,)+)+*3%+'('(.+*)-2*6./75-80)%#&(()-4/'+++)-/320'%%)&(0+-)'-%(&*)-035,650--(31123240.(-)/+'$)*56:989;:6..(5(((&)&&'.(22&*+(184798979;9+(013/0*+*%'-)-1912&&$**$'%)(,+4/..:;25;0+.460.1545570900;4,+**'*----03388,27,*,--,./025/-*/,6),)/,1/303*087.40///$)5:-/-0258880<6,+6:.9;87430+/0/2(',-()(,0127/--&%)&+)+,+04-+%&$+-**,-/,..)*''$&&&(',-+,-2+,+/48.5,()4/0.-/+,*-*,-03/.'(%'+/831-,3(+,4*563:9/40(,$*+-6346444380362440**+)-3//.-0446--+).-&%'$&&&)/*)(+-*-5'5*9853%(#'%,%(8;99:90209.,)3.)(0*3,;3.)(*,301135)+3-0**41(/+(('%(/0--167787-%&&$##**+:3/18;1/601*+26+1*)*/)*,'$)((*,-/.,,./)-,')*.24../*--%)))--13*&$)*944:9*,3+0*0233:90845(((*)74/-&&$&%,),-31.-1+2.,+-92,./65.+*/.,0:'.+54120,+563/1(*-2,-+(''))*0')+-''%&((028*-+1.1,,/,&'.)#$$%%&'2.7/))/+'(.%)#%**..201+)**641&')0035-,0&++/*(&'('+.-*1/-36/&(*,&&)/+,2,(&'%%(01(.'(%(%%%&)&'(*',0*''&&*+102)&(+''%&)**-*(()*-4**/3;9)1+,*)0*+233515.1.0*%)'%(%'&((+4-/1$,')5'05-0/5.+-.0//3*%)((*+/,-&,-),))%%&&$-+349-+2'/)(,*()*,,%&())--/37:41'(&&(('%%&*2225-((,.,/171%'*'+:.)')',,-01)'&&&&&%)+19,'))('(&&*50251(0*.0761:95.*,0,(&&'+2/..44-(()*+-1233018-)(&-(++
@50da81b2-fd61-4c54-b40b-a301759ecd28 ch=126 read=83185 start_time=2019-12-13T01:22:50Z barcode=BC01 runid=2c9cf7bc05858273f10e7d7ec552fc0bd742dc3e
CCGGTTACCTTGTTACGGCTTCACCCCAATCGCTGACCCTGCAGCCTGGCCCGCTGCCGCCAGCGCGGTTAGCTCACGGACTTCAGGTGTGCCAACCATGGTGTGACGGGCGGTGTGTACAAGACCAGGGCGTATTCACCGCGACATTCTGATTCGCGATTACTTAAACCAGCTTCATGTAGGCGGTTCAATACCACAATCCGAACTGAGACTGGTTTAAGTTTGGCTCCCTCACGGTGTGCATCTCTGTACCAGCCATTTGCTTAGCACGTGTGTAGCCCTGCACATAAGAGGGCATGATGGTGACGTCATCCCACCTTCCTCCTGGTTAGCGGGCAGTCTCATAGAGTCCTCAACTTAATGGTAGTAACCAACGACAGGGTTTGCGCTCGTTGCGGGACTTAATAACATCTCACGACACGGCTGACGACAACCATGCCACCTGTCACCTTGTCCCCGAAGGGGATTTCTCGATTAAAGAGTAATGCAGGGATGTCAAGTGTAGGTAAGGTTCTTCGCGTTGCTTCGAATTAAACCACATGCTCCGCTACTTGTGCGGGTCCCGTCAATTCCTTTGAGTTTTAATCTTGCGACCGTACTCCCCAGGCGGAATACTTAATGCGTTGACGGCACGGAGGTGTTGAAACCCCCCCACCCTGGTATTCATCGTTTACGGCGTGGACTACCAGGGTATCTAATCCTGTTTGTACCCACGCTTTCGAGCCTCAGCGTCAGTTACAGTCCAGAGAGTCGCCTTCGCCGCTGTTCTTCCTAATCTCTACGCATTTCCACCGCTTCACTGGGTGCTCTCTCCTGCACTCTAGATAACCAGTTTGGAATGCAGCGCAAGTTGAGCCGGGTATTTCACATCCCGCTTAATCACATCGCCTACGCTCCCTTTACGCCCAGTAAATCCGGATAACGCTCGCCACCCATTATTACCGCGGCTGCTGTACGTAGTTAGCCGTGGCTTCCTCCTTAGATTTGCCGTCATTATCTTCCCAAGACAGAGCTTTACGATCAAAACCTTCATCACTCGGCGTTGCTGCATCCAGGGTTTCCCCATTGTGCAATATTCCCCACTGCCTGCCTCCCGTAGAAGACAATATCCCGAAAGCACCAACAGAAGGTTAGCAATACGTAACTGGG
+
*2.,15.0809-.5,.---.6+*-15/+3.92334,86,($*&%.+&)*08)*33642/6.-,+(*&..1-./5/*,.214787/320'-(2/-&)*(*49877689699632*,//0459:./00*2/+(*002<;49;,/115&(5034*.0-,/3-7.(&##%%&&,)+-1;7,402517103*7.0,*+-/-.251/1%%(*+)(//-.819<22/)*:1&-+/07,.1.2-/8*.++,7686224468112;/1:0*'&$&'-,,/.14*''&85-($+*,-13+)&41+*'&,'((&,'()5655,75-)/214894570.0*-,&-%/.-*38632&(%'*,-674..(*/-/12263+./-1'%.0/0120(*-,:0.0121456:565;8/13,(%&(3*3..)*',./321)0,**)-./1315<4:+99565.)%*&..01./243*-1+*+()$023/*+*+0-20,'&'(+5--*'(-139::94'.)-/06.,*%5+96,-66011/60129/,*+*30;::4.(+2/1119445,-*++...-&1)6;.+2306153/.89/071:<-194417//.*22&1((+0;</+578328510130.4.01--,*'.370.1085564070/%.4(0845..+-/'(&+./5:88;:95<90.0--.56:652'0/*.)&**-1*-9232//32+$(%)+*(+,/1961/178:83011149'182025670*))))'+,018:8<959:161134.4.7/(+310.4412020)91(*&/0'((/'(*+++%)%'(()**-52/+)&'(2-.10052;062;714.6-,+*()#*&)).6/,)0*)113/59.,*),.32.&&&%0/5,)&)+2)((&)+7,+2,&.3,(*&'&%(,/750.22./))-00.125473'+(($('(/:02:2217665615))/00//9///95).&%&,70934+-,*,)/++&-5353+04,0343-,+-0(*(**)./0;;3.....',2/+:9<:9::10//)42-6/))('&%(*+*,636;/16:+*59-0&,+**,76644-&'(')&').10.81,.1,(((+()1/2.9(&'-01(++074791/3*)609+(,)1/03213+*$##$
@2097b4ea-24bc-4bc2-8b5c-e13d680e42a7 ch=124 read=73657 start_time=2019-12-13T01:23:00Z barcode=BC01 runid=2c9cf7bc05858273f10e7d7ec552fc0bd742dc3e
CCGGTTACGCTGTTGCGACTTCACCCCAGTCATGAATCACCAAAGTGGTAAGCGCCCTCCCGGGTTAAGCTACCTACTTCTTTACCTTACTCAATTGTGACGGGCGGTGTGTACGGGCCAGGAACGTATTCACCGTGGCATTCACGATCCGATTACTAGCGATTCAAACTTCATGGAGTCGAGTTGCAGACTCAATCGGATAGAACGCACTTTATGAGGTCCGCTTGCTCTCGCGAGGTCACTTCTCTTTGTATGCGCCATTGTAGCACGTGTAGCCCTGGTCGTAAGGGCCATGATGACTTGACGTCATCCCACCTTCCTCAGTTTATCACTGGCAGTCTCCCTTTGAGTTCCAGCCCGGACCGCTGCAGCAAAGGATAAGGGTTGCGCTCGTTGCGGGACAGCAACATTTCACAACACGAGCTGACGACAGCCATGCAGCACCTGTCTCACGGTTCCCGAAGGCACATTCTCATCTCTGAAAACTTCCGTGGATGTCAAGACCAGGTAGGTTCTTCGCGTTGCATCGAATTAAACCACATGCTCCACCGCTTGTGCGGGCCCATCCATTTTGAGTTTTAACCTTGCGGCTGCTCCCCAGGCGGTCGACTTAACGCGCTAGCTCCGGAAGCCACGCCTCGAGGGCACAACCTCAAGTCGACGTCAGGTTTACGGCGTGGACTACCAAGGAATATCTAATCTGTTTGTAACTTTCGCGCCTGAGCGTCAGTCTTCGTCCAGGGGCCGCCTTCGCCACCGGTATTCACTCAGATCTCTGCGCATTTTCACCTTTACACCTGGAATTCTACCCCCTCTACGAGACTCCGGCTTGCCAATTATCAGATGCAGTTCCCAGGTTGAGCCGGGTTTCACATCTGACTTAACAAACCGCCTGCGTGCGCTTGCGCCCAGTAATTCCGATTAACGCGCACCCTCCGTATTACCGCGGCTGCTGGCGCGGGTTAGGCGGTTAGCTTCTTCTGCGGGTGGCTCAATGAGCAAAGGTATTAACTGCTCCTTCCTCCCGCTGAAAGTGCCCTACGAAGGCCTTCTTCATACGCTGGCATGGCTGCATCAGGCTTGCGCCATTGTACCAGTATTCCCCACTGCTTGCCTCCCGTAGG
+
01.3.8((%'+(*+&)..145+(-47+)*-/,2--852*.'/*&)*+0.+-(*,374/11')(**646154476/258;+78.'32.0++,1-'0.-+435/560.5+-//.&-&//%'(262.+**+162221&0.74660.&&',24.*+1400//..,0230-.**/+2%'*-*,--&'324&-$$340,.-+-+4*)%%%%(&)'*,24.01)/&)50(..,***,06+*(%)((.$)+8-786<913533.,.5/2:0.-//)*++**+,.52+/289.5---...-+-+/0.++-++-73776/83/&,..336)0)*.<,,+:47241.+153.85),6*+*+-2))'+-/'.1/69/-0'%%'&(3,,2-424)2006.0)./0+8-,-)..$$%'*32856;6-.,--,(*$&*.,/-//0200431964/&)&0*2247.1,,078311*'+).410657:8896861304/290,023:889<77-,.-*()*;1820&,30:87;8./'&'&*02:,)/.-4;7.8..,-0111/-3702.30104-1-19/)-2:61:;9.235<<8.93/2.,,.1**)-2/273*04011//480303/,+-))*+,27/111.2*/76715654,&,++'*..33623&+(+,60858-)'+2::0-1---979.-'$&**,'(%&./6674732332-($###%,16.+/)064537878922454751,:(&056,.2-,2-31..,*0..6-0294-*-1-.132/*($&'*)679,2).)&,,(++26,1*,(8,30+/340.+12*30132264),,-/:+1+'%,+,.3--12./(019:9-+260/*(.11(44-:*,+*)*0100/-01429<:6<36613443/.*&((%(0-9-(*0/-/600.005/4.-,,.-082+66+.016158-*++++12:11-,+02&'+&)()*)&%($%'235:6711-.'$$$$*/)8,0.4577-*4+.-,1*(/)./6/)+.-*46,(0660:/,,4.(&$%'%&))-/96;56<989.0%'%)++,1687755355(*,,1+*,247%))(('/+&%--,30142&)(&(&%),2*4:+*8'6*
@a7d24852-de59-45d9-8324-5f39b0c5c50a ch=128 read=88463 start_time=2019-12-13T01:23:11Z barcode=BC01 runid=2c9cf7bc05858273f10e7d7ec552fc0bd742dc3e
CTGCTCCTACGGGGAGGCAGCAGTATAGGAATTTTTTCGGCAATGGGGAAACCTGACCGAGCAACGCCGCGTGAAGGAAGAAAGGTTTTCCGGATTGTAAACTTCTGTGTTACGCAAAGGAAGAACGGCGGCTACAGGAAATGGTAGCCGAGTGACGGCTACTTTATTAAGAAGCCACGGCTAACCAGCAGCCGCGGTAATACGTAGGTGGCAAGCGTTATCCAGATTATTGGGCGTAAAGAGGGCAGGCGGCAGCAAGGGTCTGGTGAAAGCCTGAAGCAACTTCAGTAAGCCATAGAAACCAGGCAGCTAGAGTGCAGGAGAGGACGTGGAATTCCATGTGTAGCGGTGAATGCGTAGATATGGAGAGGAACACCAGTGGCGAAGGCGACGATCTGGCCTGCAACTGACATCAGTCAGCGTGGGGAGCAAATAGGATTAGATACCCTAGTAGTCACGCCGTAAACGATGAAGTGCTAAGTGTTGGATGTCAAAGTTCAGTGCTGCAGTTAACGCAATAAGTACTCCGCCTGAGTAGTACGTTCGCAGAATGAAACTCAAAGGAATTGACGGGGGCCGCACAAGCGGTGGAGCATGGTTTAATTCGAAGCAGCGAAGAACCTTACCAGGTCTTGACATACTCGAGGCTCCAGAGATGGAGAGATAGCTATATGAGATACAGGTGGTGCATGGTTGTCGTCAGCTCGTGTCGTGAGATGTTGGGTTAAGTCCGCAACAGGCGCAACCCTTATCGTTAGTTACCATCATTAAGTTGGGGACTCTGGCGAGGGCCTGCCAGTGACAAGCTGGAGGGAAGGCGGGGATGACGTCAAATCATCATGCCCCTTATGACCTGGAGCTGCACGTGCTACAATGGATGGTGCAGAGAGGAAGCGAAGCCGCGAGGTGAAGCAAAACCATAAAACCATTCTCAGTTCGGATTGTAGTCTGCAACTCGACTACATGAAGTTGGAATCGCTAGTAATCGCGAATCAGCATGTCGCGGTGCGTTCTACTCGGGCCTTGTACACCGCCCGTCACACCACGAGTTGATAACACTGAAGCCGGTGGCCTAACCGCAAAGGAAGAGGCTGTCTAAGGTGGAGGTTGATGGTTAGGGTGAAGTCGTAACAGGAACGG
+
$*&())&$&,'37+).2./*5)-,*$')&))/9<<<414741:216,'(+,/4.//5745367:957:34,2117/+0+(,.+&-+8;2,-7-*4)%,06422:20--%*)$''(,3/+.26*031(4.,4/128+.(+0**58***.*,+,,-260'#%((-4,),40.%**)3700.93))&,(*))'+-,,.2323()+857.1++,../(''*12/.1,+*),+&/)*/-*)+50,'&,*)*+8;:5:5)3-0(/510+,-,+(/)'(-646*-(((-+-*(&&*4;29:67401863;9594.,...212236,23+,(+-%%'+/4,1.5.;32132,,,,26,(***-262/,+,,,20,+*-*-1.178-022;7528/4034///0/+/'(''()100**&&%'*++-.(()*../74+./0<;7558/11,+25)17)*/666717*,/9;97:;90.(**/**+',*+54526473;;8:479-/798,,-12799387;661('.,,47*,+,+02)-/+*(()'&')*38:5))*(-;53057/04+0,,)'+0/8690/790/,$''+,*'(+/-06,//-4238<84353.+-.)(&%&&13(-.-'*)+36),,146851525.412.(+(-,1'&')))4463-*'0.%4441*)(&(336493797362..(-+/15--52/1.006888471&,*(*,32/8.762:1.0286+.939))/.--3/30*()(.041800/93388;;/3/3.20906:10158+/*))$-.-,%')231233574-+,,6:,*/.)/.41-9:86873555533,--3891402:+,-<10.25:494*,+'&)(*)*.74506//8:74/0/.5--(&%-)+,),('-&%((*++--,12:+23<<687-.3;;9496;<776(/01.++'-$%'&%-27801---33+++')./-3.)5)(.+779324'22030106+)565+34468892*+'&$()18.,%()*59:8.3/,.+,)0+,5;5354//+-+$(**,+,'(.+)'$&%(0--6:1/+/,,,0/11-)+15-(++/'&+-/0,/.)+4/40)/(,,-/,+*.*0.,5:8/,,,*+1//10-/*3,850.
@13c4a2e6-41a7-4e75-9033-c20ec1fa00e8 ch=6 read=37430 start_time=2019-12-13T01:23:11Z barcode=BC01 runid=2c9cf7bc05858273f10e7d7ec552fc0bd742dc3e
CTCCACAGGAGGCAGCAATGGGAATTTTCGGCAATGGGGAAACCCTGACCGAGCAACGCCGCGTGAAGGAAGAAGGTTTTTCAGTTAGACTTCTGTTATAAAGGAAGAACGGCGGCTACAGGAAATGGTAGCCGAGTGACCAGTGCACATTAGAAGCCACGGCTAACTACGTGCCAGCAGCCGCGGTAATACGTAGGTGGCAAGCGTTATCCAGATTATTGGGCGTAAAGAGGGGCAGGCGGCGGCAGGGTCTGTGGTGAAAGCCTGAAGCAACTGGTGGCCATAGAAGCCAGGCAGCTAGAGTGCAGGGAGAGGATCGTGGAATTCCATGTGTAGCGGTGAAATGCGTAGATATATGGAGGGAACTACCAGTGGCAGAGGCGACGATCTGGCCTGCAACTCAGTCCCGAAAGCGTGGGGAGCAAATAGGATTAGATACCCTAGTAGTCCACGCCGTAAACGATGAGTACTAGAAGATGTTGGATGTCAAAAGTTCAGTGCTGCAGTTAACGCAGCAAGTACTCCCGCCTGGTAGTACGTTCGCAGAATGGGAAACTCAAAGAAAGGAATTGACGGGGGCCCGCACAAGCGGTGGAGCATGGTTTAATTCGAAGCGAAGAACGCACCGGAGTCTTGACATACTCATAAAGGCTCCAGAGATGGAGATAGCTATGAGATACAGGTGGTGCATGGTTGTCGTCAGCTCGTGTCGTGAGATGTTGAGTTAAGTCCGCAACGAAGCGCAACCCTTATCGTTAGTTACCATCATTAAGTTGGGACTCTGCTTGAGACTGCCAGTGACAAGCTGGAGGGAAGGCGGGGATGACGTCAGAATCAATAATACTTACTATGACCCTGGAGCTACACATTTTAATGGATGGTGCCGAAGCCGCAATTGAGAAGCAAAACCCATAAAACCATTCTGGTTCGGATTGTAGTCTGCAACTCGACTACATGAAGTTGGAATCGCTAGTAATCACTTGAATCAGCATGTCGCGGTGAATACGTTCTCGGAGCTATACACCGCCAATCACACCACGAGAGTTGATAACACCGAAGCCGGTAACTAACAAGAAGGGCTATCCCACAAGGTGGGGGATTGATGAAGTTAAGGGGTAGAAGTCGTAACAAGGTAACGGAAGATAGAGCGTGAGCAAAATGGGATTAACACAAAGACACCGACAACTTTCTTCCAGCACCAGCAATACGTAACTGG
+
//,*''$34*.//-5432.0,(*(,/0/74954951.,''++.;,-.06432375%3#$$$&))+(()*.5+*+*0/7882,'**)%%--0.//..4-//73+2-3+16/1.,)00++,',(/3++240,-05(&)*-,.)+3-)+$$&(*(&++)23+,)0+-,20213/2/28//0./45.*((),)+,612.*-*,-).1&*--8-*,())+,2,0068932114)''),0,++/5,*-''/))/90//35//74//1.,13//-0+++&,*.(*'&)/-,+++)%-468:/-...32')*4-++.,)*&29/28484-.,1,5:-.-//,%-,262315522466102221345.,,'+1+.*+.63708.-,,-.337670/00/0205+.,-'/-:661:,+)*.+-.68456(&*+894+%/-*//-*4454;(*.35,-../-0047357<92.*,('(((66.*,(($('5:.:1;9:1465-..88+-0432333221/-,)+*&&/2)2,..6-''02100.*$*(*-6;6+-0-.854*)),.-1741*$&)(&())1+/03++22,&*'$%')+13334/30(00*--,,:;052;2,1/&('*+)'*+$%'+-))''(1,/,/263/220$$')()(('(')*&)-7/()(**,***/0()+,+13-4.-47767787:0+)+-143//001/13486744224319/&*)304-.5*&)/12.,/*)(,.%/0++3-12/90004:447505*,-3./41'07-256400-5...2-.,.50125769:3343,++,'-)03.*+.-124466561+0++&-(&*.)*(,)&&((,,69;')45&*,1,*('$)'%#/*35<:;3+&&'%%+1-/5,+%%&&&*')-'*)02.*1-%3&7:51338*,&%(07362.2-*),-3&),3/./0.--./07733-1*,,*'(*-3110//0/6/-'())*.-,,/-//167855()())0.4865;5441)+%&%')*//13%%$&&)*.003-+,+)(&)49.../12-/,''&%/434,*(+)+0).)')**,,-.%22+)%%-1*11.31.+%,-,-+*+('.*,'*.,&'%(*1-.1,)*,---*3+./.+1.1.11-----(&((3164)'/-'(%0*44/./-61./44762461-)06*+926))*,-,2-*,+7*'()(*$%%##
@d83c742b-623e-4dae-8b4e-ba626417211d ch=32 read=47504 start_time=2019-12-13T01:23:09Z barcode=BC01 runid=2c9cf7bc05858273f10e7d7ec552fc0bd742dc3e
CCAGTTTACCTTATTTACGACTTCACTTGTCATGAATCACAAAGTGGTAAGCGCCCTCCCGAAGGTTAAGCTACTTCGCTGCAACCTACTCCCATGGTGACGGGCGGGTGTGTACAAGGCCCGGGAACGTATTCACCGTGGCATTCTGATCCACGATTATAGCGTTCCGACTTCGCTAAGGTCGAGTTGCAGACTCAATCCGGACTACGACGCTGGTCGCGCGGGTGGATGGCTGTTTGTGCGCCATTGTAGCGTGTTAGCCCTGGTCGTAAAGGGCCATGATGACTTGACGTCATCCCACCTTCCTCAGTTTATCACTGGCGGTCTCCTTTGAGTTCGGCCGGACCGCTGGCAACGAGGATAAGGGTTGCTCGTTTGGGACTTAACCGGCATTTCACAACACGAGCTGACGACAGCCATTACAGCACCCTGTCTCACGGTTCCTGACACCTCTCATCTCACAAACTTCCGTGGATGTCAAGACCAGGTAAGGTTCTTCGCGTTGCATCGGGTGTTCAAACCACATGCTCCACGCTTTGTGCGGGCCCCGTCAATTCATTTGAGTTTTAACCTTGCGGCCCGTACTCCCCAGGCGGTCGACTTAACACGTTAGCTCCGGAAGCCACGCCTCAAGGGGCACAACCTCCAAGTCGACATCGTTTGCAGCGTGGACTACCAGGGTATCTAATCCTGTTTGCTCCACGCTTTCGCACCTGAGCGTCAGTCTTCGTCAGGGGCCCGCCTTCGCCACCGGTATTCCTCCAGATCTCTACGCATTTTCACGCTACTGCAGATTCTACCTCTACAGGGCTCAAACGCCCAGTATCCAGATGCAGTTCCCAGGTTGGGCCAGGGGATTTCACATCTGACTTAACAAACCAACCGCCTGCGTGCGCTTTACGCCCAGTAATTCCGATTAACGCTTGCACCCTCCATTATTACCGCGGCTGCTGGCTGGAGTTAGCCGAGTGCTTCCTTCTGCGGGTAACGTCAATGAGCAAAGGTATTAACTGCTCCCTTCCCCGCTGAAGTACTTTACAGCCCGAAGGCCTTCATACGCATGGCTGCATCGGGCTTGCGCCCATTGTGCCAATATTCCCCACTGCCGCACTCCGTAGGAG
+
0/%,.7-,26/4&.0(&.+'..02(*('(*/.522:10/046*,*-6321+-.37+*,5)((+%'++-()'&%'%1&%)()..30:*+,-24.+//+))(+.564)2--.564684509141+4.0.0,)(*+**1/562;3208.*(),/.')()/1,&+,+,(.(.*14787&%-,+0..0,)+/...,-+-,.,*((%/,/+***,#%$%$(),,%'$%%,)'''$&$#%$"&%#$$%537;678('(+-,,-($%'2/./7:;810-''*036:76332.--+---045790566*/84037.412/94./200/082(8987802800.)1).(-+2593()+210/&)&(%%,.9146*-*(,/+,*)()%*6:531300-2)2+)16**+-2-.+-)(10120)*#%%)+2(5%$)/00/29+,520')(++424*)#''(%))'),.088.,$&)2203668/19;;967816876664:.4-0/;::89+())*:33348&001166//2382,*(+)./67()&'+*++225(6-331,,.079987,49/*)+0;;+/20-/,+,2239)*904/666/-/375:852,.-4/92020.4-,-01*51/3-04+.02:620')07+*$(2(-()+*7*/103(42466066)+*../05;68324;03*&2+.4031,1+,,/:,*,,3*(++,0<9301+43/0-1558889:99;8784)0-*('(((074987772462:201;3511--,144353343525:;2,*,*---)%%'&,(*.()%((()-&/'42*-+.*81/./6,)..(-0'(*2322'./73;2/153644547(+/)-&48;.-+./3//*..1233))0/)&&-,56:8998850+(*)*)01.63--3468;3..+0,-,-,+7+,-.092024&0')0;00;:5251128943*%(-&)25.-04*$&&&$$%&(-724122643588797/8/.,4644+)*&%*),('.%)+31)08,5/,+3204.'*+.040(**'0.*)*///.,,*,*0'(%&%/174****+7'1*,,4-11/:1'*3,,).,3--.;9279+%&'%'%&'$')17,,)-)((
@94a162f8-9f67-4621-bddb-3eb6c544a5e1 ch=155 read=52980 start_time=2019-12-13T01:23:08Z barcode=BC01 runid=2c9cf7bc05858273f10e7d7ec552fc0bd742dc3e
CACCCAGTCATGAATCACAAGTGGTAAGCGCCACCAGGTTAAGCTACCTACTTCGCCCACTCCATGGTGTGACCGGGCGGTGTGTACCAGGCCGGAACGCGTATTCTGCCGTGGCATTCTGATCCACACGATTACTAGCGATTCCGACTTCATGAGTCAGTTGCGAACTCTCAATCGGACTACGACGCACTTGTGAGGTCTGCAGCGCATCCTCGCCTTCTCTTTGTATGCTCGTTGGCACGTGTAGCCTGGTCGTAAAGGAACGCGGTGACGTCATTCCTCCAGGCATAACGTCTCCTTTAGCGGTTTCCGGCCGGACCGCGCATCCGGAATCGGCTGGTGCATGCGTTGCGGGACTTAACCCAACATTTCACCAACACGAGCTGACGACGCAGCCGTATACAGCACCTGTCACGGTTCCCCTGTTCTCATCTCGAAAGCTGGCGTGGATGTCGAGACCAGGTAAGGTTTGTGCTGCGTTGCATCCGAATTAAACCACGTATACGCGGGCCGATCGAAGATTCATTTGAGTTTTAACCTTGCGGCCATTCCCCTGACGGTCGGAAGGCTTAACGCGTTCAGCTCCGGAAGCCGCCTCAAAGGAGCTGCAACCTCCAAGTCGACATCGTTTACGGCGTGGTTCTACCATTTAATCCTGTTGCTCCCCACGCACCGCGCACCTGAGCGTCGATCTTCGTCAGGGGCCGCCTTCGCCACGGTATTCCACTCCAGATCTCTCTACGCATTTTCACCGTACCTGGAACCCCCCCTCGCCAAAGGACGCAAACGCCGGTATCAGATGCAGTTCCCCAGGTTGAGCCCGGGGATTTCACATCTGACTTAACAAACCGCCTGCGTGCAGCCACTGCGCCCAGTAATTCCGGTGGAGCGCCCTCCGTATTACCGCGGCTGTGGCTGCGGGTAGCCGGTGCTATTTCTGCGGGTAACGTCAATGAACAGGTATTAACTGCCTCCCGCTGAAGTGCTGCAACCCGAGGCCTTCAATACACGCGGCGTGGCTGCATCAGGCTGCTGTTGTAATATTTCACATAAACTTTTCCGTAAAGAACGTATCGGCACCAACAGAAGTTAACACAGGCACGAGCACCTGCTGGCACCAGCAATGCGTGGCGGC
+
%$**'&&&($%''*++++/2(--0+-()*34;/-0)(0+938,12,/)%$%(*0''&&(.,0,&&&'*'*+,5'188/12.(,'*(+''.(5)(+'.(&'%&%&((&%+/,+,('&,1/012,3*$'%''(+3)'%'(//25734/)+1-,*.-%'(((+.)$&(%'(+().*1,4):3772200232'((&%%'(,%&'#$&$$&%(%)+&)*()'&)*.+05+&($%#$%%$*$$%%#&%&&$&&,+&&++.-)(*())%'+))(&%&%$&$%'+.)'(1&$*%&$$$$$&((00,,/'%$$&,+92/-,+*'3/00*('%$%&('))'&$%$%$''''$$$&&0114461:4/.),*7+7/-,//0952-.-/*)%%&#()(+*.//0$%'%,($'&&%(%+333945-+%*+652/0&%%#*3-,-*.++'$)('$(**.*,/1434317(&()*.&1,,,&/(--,%(%%&&#&)'&')+0/)*,.-0:905,-()'%#%%%&&&%%$$)*))+&(-*-&.4,,+&.)'%/*0&&'(*/.1-$&(*1..$&%+(2-/((&&%&%%$+(,)')&+),.018)('&%$''%''()1-,(-(%*1-.01+-,1,1+020-%+)*+)02)$*)(*'(%**0*'%(&$*0*3-07))'-*,.,425(#''(&'-),',(..,-(5776-'%((.,2222*+10'&($(*,+*(*,%)()*++22)'*./*))-.,,,,+,*+&'&,5791*)+$%#+*20+'$%'-24.*,/(&&&*)'*('%$&,0+,0/+-+-87*,/-,,,+/-.+/(%+/.+++*31'.3//).0.*)*,.+***(('+(*+1+/4)*&'(-++('%$)%#%&&-+02,+'-*.,3+*..01)&&'#('*(45*-4/,).,2-0+)''''+-+)''-'*&'*)*)1,+3)*0/,)))*2.//8322/./.-2'.-'-),,.+&)&$((&43+,+,(),+-((*%)),/5+&&-1/,*.&('*+1*/+*-*)%&(.*-**'+,$)+()**%&&%$#%',*/5,(&&%$-+&$$%&%&''-,-'&*'*+--0-&()'+)-(/,)+%)$(##%%&(**(%(($%'$'(&%&%&0-*,*)(++.+)+))'&)%#"
@fc28ae23-21fe-4ee3-a0ea-5fe1f0f062ff ch=117 read=82401 start_time=2019-12-13T01:23:29Z barcode=BC01 runid=2c9cf7bc05858273f10e7d7ec552fc0bd742dc3e
CTCCTACAGGGAGGCAGCAGTAGGGAATTTTTTTTTCGGCAATGGGAAACCCTGACCGAGCAACGCCGCGTGAAATTTTCCGGATTGTAAACTTCTGTTATAAAGGAAGAACGGCACAGGGAAATGGTAGCCGAGTGACGGTACTTTATTAAGAAATACGGCTAACTACGTGCCAGCAGCCGCGGTAATACGTAGGTGGCAAGCGTTATCCAGGTGTGGGCGTAAAGAGGAGCAGCGAGGCGGCAGCAGGGTCTGTGGTGAAAGCCTGAAGCAACTTCAGTAAGCCATAGAAACCAGCAGGCAGCTAGAGTGCAGGAGGAGGATCGTGGAATTCCATGTGTAGCGGTGAAATGCGTAGATATATGGAGGAACACCAGTGGCGAGAGCGACGATCTGGCCTGCAACTGACGCTCAGTCCCGAAATGAGGGAAACAAATAGGGATTAGATACCCTAGTAGTCCACGCCGTAAACGATGAGTACTAAGTGTTGGATGTCAAAAGTTCAGTGCTGCAGTTAACGCAATAAGTACTCGCCCACAAATCGGAGTACGTTTGTTCGCAGAATGAAACTCAAAGGAATTGACGGGGGCCCGCACAAGCGGTGGAGCATGTGGTTTAATTCCGAAGCAACGCGAAGAACCTTACCGAATGTGACATACTCGCCAAAGGGGCTCCAGAGATGGAGAGATAGCTATATGAGATACAGGTGGTGCATGGTTGTCGTCGAAACAAATTGTCGTGAGATGTTGGGTTAAGTCCCGCAACGAGCGCAACCCTTATCGTTAGTTACCTCGGTAGGATTTAGGGACTCTAGCGAGAGACTGCCAGTGACAAGAAGCTGGAGGAAGGCAGGGGATGACGTCAAATCATCATGCCCCTTATGACCTGGGCTACACACGTGCTACAATGGATGGTGCAGAGGAAGCAGAAGCCGCGAGGTGAAGCAAAACCCATAAAACCATTCTCAGTTCCGGATTGTAGTCTACCTCGACTACATGAAGTTGGAATCGCTAGTAATCGCGAATCAGCATGTCGCGGTGAATAAATTCTCGGGCCTTGTACACACCGCCCGTCACACCACGAGAGTTGATAACACCCGAAGCCGGTGGCTAACCGCAAAGAAGGAGCTGTCTAAGGTGGGATTGATGATTGGGAGTGAAGATCGTAACAAGGTAACCGG
+
*,/+*-1',),&*1.,0+**,,--',(+1344/541,1;.4.,.*'%).)++-.452,.++.6535<386()%&%+-21,,3-+;+-.8;512:2:/7...:;+*+.,+11*'&''+*3)&*0/,77*))2))()*+51*%)'),',)30.(%,.)*,76500240333376:;545//0,'('&(2)(&++*/0..3009:898591+1*$,'*)/.772233;)'&5.)+($(()%*,,2.,$110.76410+*././2991164+1*((+((+0-+116:*7:776/.65.80+'(-6364433++,003-0/)+)'.0259)3)(.'1+;9/--,.**++/91-)/*'%&*,006852,/1814218567;010.3/,,(&(.++/////.001,'(*/./000567680.3.3*')*''&'*(&*-).6::6,-/+).0/01656;')-1233:14***-71,9<8..*.&))+./6934545<176.,-.29:/./17)+/35666550904*))($&*-).,-/8/43'(+(&%&(%&&#&(81,-&&*8344.(+/.13:403158-,*-+3.6172477/-3+()%(&1'(*:668010'.(*,15<;08729*)--+.02423&(*)**)-2/-35%%((%,+-153.0./(*(//(-21*-31/,,,./964*)))*4*4665647786854615546:84320'1/9-/.-.+&((()**%+(**-,.35592.03.4529596161,*/004/.43331-270+1/1221500/2+++)+'(/*&+$1-'',62-.31/+'(&'(+0-,+&.(&'(+06.1&((%%)+0*,(')*/+,652+766775565:--.898135/75,.:53,+-:.9:6-)*+-/,003264267;9976655865-,).+'-'*$%+''.94,,*.)1--:033;<72;7,+18;829::<65647957)0,.12+.05886),)*(1,*/%((*()&(*6'-*,,1--*./218110650911+./0198768/53+.5/')&1*406+466,8,,-330103:88<527767578210/+(/28-.+.+,%/('&).*-657,5)-)*.341225*&('))%+/'(2504)2,87::316./04,8,/2.())--''&..-*,-+.7)))*)197:
@7ed0cc04-7418-4410-be1f-7997b5c1172b ch=226 read=64868 start_time=2019-12-13T01:23:28Z barcode=BC01 runid=2c9cf7bc05858273f10e7d7ec552fc0bd742dc3e
CCGGTTACCTTGTTACGACTTCACCCCAATCATCAATTCCCACCTTAGACAGCTCCTTCCTTGCGGCGGTTGAGCCACCGGCTTCAGGTGTTATCAACTCTCTCGTGGTGTGACGGGCGGTGTGTACCAAAGGCCGAGAACGTATTCACCGCGACATGCTGATTCTGGTGCCATGATTCCAACTTCATGTAGTCGAGTTGCGGAACACAATCCGGAGCTGGTGGTTTTATGGGTTTTTGCTTTACCTCGCGGCTTGCTTCCCTCATCCATTGTAGCACGTGTAGCAGCCCAGGTCATAAAAGAGGCATGATGATTTGACGTCATCCCGCCTTCCTCCAGCTTGTCACTGGCAGTCTCGCTAAGTCCCAACTTAATGATGGTAACTGGCAGTGGGGTTGCGCCGTTGCGGGACTTAACCCAACATCTCACGACACGAGCCGACGGCAACCGCTACACCACCTGTATCTCATATGGCTATCTCTCCATCTCTGGAGCCTTTATGGTATGTCAAGGCCTGGTAAGGTTCTTCGCGTTGCTTCAGATTAAACCACATGCTCCACCGCTTGTTTTGGGCCCAAATCAATTCAGCACGAGTTTCATTCTTGCAGACGTACTACTCAGGCAGGTACTTATTGCGTTAACTGCAGCACTGAACTTTGACATCTTAGTACTCATCGTTTACGGCGTGGACTACTAGAATTATCCTAATCCTATTTGCTCCCCACGCTTTCGGGACTGAGCGTCAGCTGCCAGGCCAGATCGTCGCCTTCGCCACTGGTGTTCCTCCATATATCTACGCATTCCCGCCGCTACACGCTGGAATTCCACGATCCTCTCCTGCACTCCTGGCTGCCTGGTTTCTATGGCTTGCTGGAGTTAAGCAGGCTTTCACCACAGACCCTTGCTGCCGCCTGCTCCTCTTGCGCTTAATAATTCCGGATAACGCTTGCCACCTACATTATTACCGCGGCTGCTGGCGTAGTTAGCCGTGGCTTTCTAATAAAATTACCGTCACTCGGCTACCATTTCCCGCCAGCCGCCGTTCTTCGCTATAACAGAAGTTTACAATCCGAAACCTTCTTCCTTCACGCGAATTTGCTCAGTCAGGGGTTTCCCCATTGCCGAAAATTCCCTACTGCTGCCTCCCGTAGAGGGTG
+
22*11:).,2,+64*-.+45:56169+,-2001.*/'(,6-*/*+,++.,)026665770(.--,3,/1,2)%-/6,.6-5-,4.%.,,))3--,2)+*+++./(0&+/%%(-36985.4.01+/',)85/.1/2--/0843526;535732456.436586720'+,,))'$&)(04/.-&,//30.00-.1*,(-/72(+)&$$#%(,-4+&*%%(&-)//6,8:,*(',318;8.'%&)&&0-0+&&*(&'($)-0/8+'+*,8;55:,**+,*/131.)(%&+,67--4332/53-)'&1./,+*,-.46<744727898193*,09;94-2+*)0.3+//+'+$,-)045/2+*-.1+.5:--&('(--./041352-*(&()'&&%,2707./*+-(,,*),28.**$+)73+.*/./.'-)2/(.+,,%5.0//02'++'.*'&&%*(/2135202,..41'++//6655433206878563762&&)*)00./333474783-0'04.5..,(/018458579648&.083+*+7,7<:97,*,005525,./&&((')(($076554%'')*489:1'&&&)&%-4;9../9)*.+,&'0.()&()*,06679:%($%$')(,042312010.04.-++%+-+-1+-59.../2/),&(,,-688986191+(++)+606))//25,((%),+,2((2;3561&73&(//365,)+),.853-3635312476892233/4++2522*1372/0228;9<:769',++(3+,/60-16&,++09984644)3.1/'%++,,3--(,%$&.-/*3,9,)**346424434534+-,.,*+5666:;8:81::,.2..*())%'&'($*(1+,&)$*.-,50,'(((+0044;/3.,-1-/.+/51.0.27)*,+%'&),/.6/.6380(2-24.)+'(,*',+*./),,-.7060,683509//,*,,*+**+473--06003/*.5-*%),+091&.++5:53.%**,-60,)0,*/9*.+%%%$'(02,-6.8;99<7.-./0363**0++1;2-,0003*).34.84:33:8729.'+**'$$/)((//.%&/-'0216/;14;:3.1:5872.032.42/+*)+0/0524617:-.7./)*(%&$
@496bde5f-5428-47bd-adbf-5026d673ef27 ch=82 read=53661 start_time=2019-12-13T01:23:23Z barcode=BC01 runid=2c9cf7bc05858273f10e7d7ec552fc0bd742dc3e
TCACCCCAATCATGACCCTACCTTCGGCCCGCTGCCTCTTGCGGTTAGCTCACGGACTTCGGGTATTGCCAACTCTCATGGTGTGACGGGCGGGTGTGGCAAGACCAGGAACGTATTCACCGCAGCATTCTGATTCGCGATTACTGGTAACTCCGAAAGCGCTTCATGTAGGCGAGTTTCAGCCTACAATCCAGCTGGACTGGTTTTAAAGTTTGGCTCCCGCCTCACGGTATTGCATCTCTCTGTACCAGCCATTTAGCTGGCACGTGTGGCTACATAAGGGGCATGATGATTTGACATCCCCACCTTCCTCCTCTGGTTAACCCAGGCAGTCTCGCTAGAGTCCTCAACTTAATGAAGTATTGACTAACGACAGGGGTTGCGCTCGTTGCGGGACTTAACCCAGCATCTCTGACACGGGCTGACTGACAACCATGCACCACCTGTCACCTTGTCCCCGAAGGAATTTCCTCGATTAAGAGTAATGCAAAGGGATGTCAAGTGTAGGTAAGGTTCTTCGCGTTGCTTCAGATTAAACCATGCTCCGCTACTTGTGCGGGTCCCGTCAATTCCTTTGAGTTTTTTTAATCTTGCGACCAACCGTACTCCCCAGGCGGAATGCCAATGCGTTAGCGGCGGCACGGAGGTGTTGAAACCCCTACACCTGAAGTATTCATCGTTTACGGCGTGGACGCAAGTTATCTAATCCTGTTTTGCTCCCCACGCTTTCGAGCCTCAGCGTCAGTTACAGTCCAGAGTCGCCTTCGCCACTGGGGTGTTCTTCCTAATCTCTCTACGCATTTCACCGCTACACTAGGAATTCCACTCTCCTCTCCTGCACTCTAGATAACCAGTTTGGAATGCAGCACCCAGAAGTTGAGCCAGATTTTCATCCCACTTAATCATCCGCCTACGCTCCTTTACGCCCGAGTAAATCCGGATGTAGCCATACCACCTACGTATTACCGCGGCTGCTGGCACGTAGTTAGCCGTGGCTTCCTCCTTGGGTACCGTCATTATCTTCCCCAAGGCGAGGCTTTTGATCGAAAACCTTCATCACTCACGCGGCGTTGCTGCATCAGGGTTCCCCATTGTGCAATATTCCCCACTGCCGCCTCCCGTAGGAG
+
0.*-152*1.2&'''+80,%4+,/113181/24841(-+3.11./.)*556137;566;5095530612;1&/,-./%-).-..015+/5415)*.40&$(&*&39(:3*3/3:99<6060,-+(/+/73.0/7;85//.3/11/&0/160,2)&'*)'')+001,*),/148+)-2;20'++-)+--927/'%%'/41767.9<:-09..0;-2,+,;9,)324512+..,*.+-44432/-221+-/*+79789.,(*&&(-*0366-'*)'()&%25,381.51--/--/:30+,(+*7:,,27:<840/.(%(()*-.*1.+*176*,-006-.1-(*,01500)**/-.11('&%')+)&$'+.2/100+&/2..7/5566765;)'+121,5+2+,9.-%7454*+$'(3/1((234523%),9647<3-+-*/70281773/2----.:99-,+.+''*.746/0358-4+/&))+/9444:9,+47+1/.73)))/024./-,/30:318.+-//7,--90&'+.+378682*,0+/1+,/.**,*..138902:4+166:690+)/2/043247<1,1511/5---1*))%+-,6/0.399(/+8.4:880))$+*52332-,*))*).60%.02*+))+35./:21/1-&'+),4,-0-+,.2;872/.4:0**/*,-:7:44'+++'')*,981;125262;;2*,+/::..0,/2:2-)(++.//,-..035701,,(,/6%')+,/107649568<46550(*,+)1'*2.3--640.--+0236651<5118925423024***'0+6/410-1.1(.//11*,.(+),,((312(3:/309606668810...,4-*'++)-(%%'15$('.)0)+'++++%'()12./0,:3/16/,,$#&-*,5+&.+0-+''')/4.-.-,,+*&%%%$*&'&()(-,)'+,0*3*()&%(),,/44./('&+,06/9.--7:6;71.2+-$&(%&%%*3,-/946,'*0+-,1.589-4+/4.&&)((''&#&**,%)/4,:<9<:89;555.'((*+,,/6;/0../337378570/885*-2+-07/;0007145.'*+*('%,+*28**54*)'%
@77d14462-16e5-4e1e-b098-828dd473438f ch=41 read=44707 start_time=2019-12-13T01:23:41Z barcode=BC01 runid=2c9cf7bc05858273f10e7d7ec552fc0bd742dc3e
CCGGTTACCTTATTTACGACTTCACCCCAGTCATGGATCACGAGTGGTAAAGCGCCACTCCCGAAAGGTTAAGCTGCCAACTGGCACGCAGCCCGCTCCGCTAATTGTGACGGGCAGTGTGTACAAGGCCGGAACAGCGTATTCACCGTGGCATTCCTGATCCACGATTACTAGCGATTCCGACTTCCTTAGGTCGAGTTACAGACTCAATCCGGACTACGGCCGCACTTCGCAAGAGTCCCTTGCTCTCCATGAGTCCTTCTCTTTGTATGCGCCATTGTAGCACGTGTGTAGCCCTGGTCGTAAGACCCACTTGATGACCCGTCATCCCCACCTTCCCTCCAGTTTATCACTGCGGG
+
.)'+,;,-224*43)&---)&&$)/9:4.139..0-02-*)(&'')21/5,).057&(*05*)-4)(*-665((&#&%)()*(%%$)%+(*18-%+(++(',))/)*,664-/-+%+2..)/*02,5,6-(,(.,-55353*4/+-/),-32/486),044-+%)*,/0-.2103779:791179;6#(%%(,+0&%*1('(%+&302.9/++.8/4-(%'$'%''%*)-%'+')%',*6(()-(,-./.)),./331'(.*.+)-((.,-(+*.4.2-')(*+%)10--*'&&(-,+0655//+*+&,4),.0,**('&'%%%'11.1*-*)/6.376)+9')+8;6,13011*&%&&
@b60fb8cf-eba5-4e44-bd2c-335bfb2c2e03 ch=97 read=63714 start_time=2019-12-13T01:23:32Z barcode=BC01 runid=2c9cf7bc05858273f10e7d7ec552fc0bd742dc3e
CTCCTACGGGAGGCAGCAGCGGGGAATATTGCACAGTGGGCGCAGGCCTGATGCAGCCATGCCGCATTAATATGAAGAAGGCCTTCAGGTTATAAAGTACTTTGGCAGGAGGAAGGGGAGTAAAGTTAACCTTGCTCGTGGCGTTACCCGCAGAGAAGCACCGGCTAACTCCGTGCAGCCGCGGTAATGGAGGGTGCAAGCGTTAATCGGAATTACTGGGCGTAAAGCGCACGCAGGCAGTTGTTAAGTCGGATATGAAATCCCGGGCTCAGCCTGGGGAACTGCATCTGATACTGGCAAAACTTGAGTCGTAAAGGAGGGTAGAATTCCAGGTGTAGCGAGTGAGAATGCGTAAAGAAGTCTGGAGGGAATACCGGTGGCGAAGGCGGCCTTGGACGGGCAAGCGCTCAGGTGCGAAAGCGTGGGAGGCAAACAGGGTTAGATACCCTGGTAGTCCACGCCGTAAACGGTATCGACTTGGAGGTTGCCTTGAGGCTGGCTTCCGGAACTAACGCCGTCGACCGCCTGGGAAAAATTACGGCCGCAAAGGTTAAAACTCAAAATGAATTGACAGGGGCCCGCACAAGGCAGTAGGTATGTGGTTTAATTCGATGCAACGCGAAGAACCTTACAGATGTGACATCCCACGGAAGTTTTCAGAGATGAGAATGTGCCTTCGGGAACCGTGGGACAGGTGCTGCATGGCTGTCGTCGAAACCATGTTGTTGTGAAATGTTGGGTTAAGTCCCGCAACAGGCGCAACCGCCCATCGCTGTTGCCAGCGGTCCGGCCAGGGAACTCAAGGGGAGACTGCCAGTGATAAACTGGAGGAAGGTGGGGATGACGTCAGGGTCATCCTTGGCCCATACGACCAGGGCTACGATACAATGGCGCGAAGCGACCTCGCGAGGAGCAAGAAGCGGACCTCGCAAAAGTGCGATGTTGTGGTCAGTTGGAGTCTACCGCGCTCGGCCCGAAGTAGATCGCTATTAATCGTGATCAGAATACCACGGTGAATACGTTCAGGCCTTGTACACCGCCCGTCACACCATGAGGGAGTGGAGTTGCCAAAAGAAGTAGGTAACTTAACCTTCGGGTACTTTGTGATGATTGCTGGCTGCGGTGAAGTCGTAACAAGGTAACCGGAAGATGGGGGGAGCGACAGGCAAGTAGGATTAGCACAAAGGCACAAACAACTTTCTTCAGCACCAGCAATACGTGAAAAAAGA
+
*)541+1(-40.-..0/&0.+30(,.-&6'&(&)$()&451130.4.(*+//+--(16367980.$)&(&(*+32/(+(,*,++($#.1/1,,,20.14129/+%%$*&&,++-+32.,,./98+,00+,+*2*-56(**23*3+*/4-)-,),$'(&(*..'-,*.),)35230,((+-,,+*)-'&%('*+&(&)*('(*3.4.33,/0+7*',+-867,46;7-..0&-*/0796.2*6,//5-226%/*2'-)),-),60,45----)555//2)*114122343..-((+*+)14.'(*)))/,*&').+'&&+/,/.(0,11/-).(1*))+++%'&&(%))..0/01+0%)**)-)0/)++',-1256.0++-+)*,)**(+41(/-5.8&10,''%('))-236555*,/*&,12/32&&&(,,(+)/,)/.,+//0/91+-74+).),&+-187788&0($1))*-++,,,-'*,)-,0'%&'$,(%(-))0*2**(,&(0/.-&%$%&')./2./.-/40*)()'*,+-'+/0'-//'(-091<;5221.::,./1120.,5)012.)6,((*(+&'&&%)**2*)*101.0.:728,7,*+0/0;;524-.1)-2/),'&*))*.&.(*,56/2,),3,/+*4<<9-*))*+6/0.,50/1677738+:3505434.+1.6+2-200.///1.411-34221*('&%$&)+..+./-/+))+')574944347+/,2.-.3'4''0/0721+3$()+-14'&6*+7/0:555052.2/5.5)24(-,+41'%&,,+$+&5537;7670/00:877790/3-,./-.587-'++/.561-*&'*-43%)(+*-95%+'()02/)-/1,,++)%)(,-3122/('%&(((-+-323/1,+*(''(.)%(*'*,821546((187*+.,$&&((,&*0+556.-3-/(()-.2)20--)10+&$&*(%$$((%'((+010(((-),.(')%(,-'**+%'$%'/1/3(697914:6(068/7/.*,--/95283)*/,,).5-+,''))&**/2%)/.+/)663*'))''','&((&'(1.75263'4,)()''($'('*-0/3)($-+-+-&*,+*-+(*,')'),-0,118<697600,.1-162,('(.--.%%*1&%&)+**%1)*$((,+6+*))((''2-/+*-40.9:4-..-/7/1.10+)+*+'+.0.,)$%
