# Supplementary material for: De novo species identification using 16S rRNA gene nanopore sequencing
Source: PeerJ. 2020 Oct 21;8:e10029. doi: 10.7717/peerj.10029 (PMC7585375; doi:10.7717/peerj.10029)
Supplement: Supplemental Information 2 — Contains raw reads. [file peerj-08-10029-s002.zip › pass_fastq_runid_2c9cf7bc05858273f10e7d7ec552fc0bd742dc3e_138.fastq]

@b57b6ba1-772f-4c3a-8e02-fafc4ad07aed ch=310 read=58429 start_time=2019-12-13T01:24:14Z barcode=BC01 runid=2c9cf7bc05858273f10e7d7ec552fc0bd742dc3e
CTCCTACGGGGGCAGCAGTGGGAATACTACACAATGGGCGCAAGCCTGATGCTGCAACCATGCCGCGTGATGTATGAAGAAGGCCTTCGGGTTTGTAAAAAATTACTTTCAGCGGGGAGGAAGGGAGTAAAGTTAATACCTTTGCTCGGTGACGTTACCCGCAGAAGAAGCTTACCGGCTAACTCCGTGCCAGCAGCCGCGGTAATACCGGAGGTGCAACGTTAATCAGATTACTGGGCGTAAAGCGCACGCAGGCGGTTTGTTAAGTCAGATGTGAAATCCCCGGGCTCAACCTGGGAACTGCATCTGACTGGCAGCAGGCCTCGTAGAGGGTAGAATTCCAGCAATAGCGGTGAAATGCGTAGAGATCTGGAGGAATACCGGTGAAAAGAAGGCGGCCCCTGGACGAACTGACGCTCAGGTGCAGCGTGGGGAGCAAACAGGATTAAGATACCCTGGCCAGTCCACGCCGTAAACGTGTCGACTTGGAGGTTGTGCCCTTGAGGCGTGGCTTCCGGAGCTAACGCGTTAAGTCGACCGCCTGGGGAGGTACGGCCGCAAGGTTAAAACTCAAATGAATTGACGGGGGCCCGCACAAGCGGTGGAGCATGTGGTTTAATTCGATGCAACGCGAAGAACCTTACCTGGTCATGACATCTGGAAGTTTTCCAGGAGAGAATGTGCCTTCGGGAACCGTGAGACAGGTGCACATAACAATCGTCAGCTCGTATTTGTGAAATGTTGGGTTAAGTCCCGCAACGAGAGCACCAACCCTTATCCTTTTGTTGCCAGCGGTCGGCCGGGAACTCAAAGAGACTGCCAGTGATAAACTGGAGGAAGGTGGGGATGACGTCAAGTCATCATGGCCCCGCCACGACCAGGGCTACACACGTGCTGCAATGGCGCATACAAAGAGAAGCGACCTCGCGAGAGCAAGCGGACCTCATAAAGTGCGTCGTAGTCGGATTGGAGTCACAGCTCGACTCCATGAAGTCGGAATCGCTAGTAATCGTGGATCAGAATGCCACGGTGAATACGTTCCCAGGCCTTGTACACACCGCCGTACACCATGGGGTGGGTTGCAAAAGAAGTAGGTAGCTTAACCTTCGGGAGGGGCCTTACCACTTTGTGATTCATGACTGGGAGTGAAGTCGTAACAAGGTAACCGG
+
-..+''+*-33.,./0.0218*0+(*,.'+')-54231.,13:&9<9111005364'494750,*)(%&%+*/*.030+--+//74:5+4/09-)+-3875.,6-//;7-)+*07;,+2..--1-')(.9,*.5-5./1,89-,24-)+-,+0/51/3;+.4,+3+$*)#$%%'0*,)*(.)++5303-3/++-,+2-343:/6/-*/(,,0,201.,*().*7*,.'&.1/011799:88982,120'-).0496-85:5/0713/2822562.+12++248++38899581602:72123/////2/)&*&))+(/'(11529852*',+.(''+,/13+,%#'('+-,0//*++*(23513/-++1238,)+'(,,257.3-,+.1+&('+1-&-1<5.,66141/0.,++*'*+.)04-*(%&'44999)))+191/*29.1//')+7317&(,/*,+.250/1149889<81,*-396.-/-/-.0-2..((/,(/,,(31238571120-./,./26:877/814+032137479:7/47**('*+45-*)'+06/62:7;;***+-34-+),-27660182+.7+)**20433+/-.5.01261-/40800349,+*+*553414-/6)*559/9/.10-0+(%$(',//+%*1,1+,5913)*5-++'))0,9989;9<:)982667787/5-1)+,.+*'(*.,,./((),..--..912)69,*-)+24//3:,302934-.08()/204/)&',-%5&0&230.81452+.1+*.502;6465:44/433065,+()*5:*+$)(07276000.024;<9893.3/)1+/,/4725867988847*/.,//.+-,405,&(&%'*/0;7501/++,++./03222223:1*/+()),/327*()&*)'(/05757621.,,+.17(.//+/,-2/34:81646688((+((5+1-.7.-)+)+'))&*')*+--78466/5-+-'0./,//32(3411//198;746-,-2,57304-5.++:959-9,-++*,36021..-.())04369,,.213812(/+)(,300926298-%))),*/++,,,-/60263;65<2-.60-*))/+5;./093/2579;9842033311(')+/-,,212000//)'+2:5935
@8abf4f2e-724b-4359-a6b9-b9f75940f02d ch=119 read=150788 start_time=2019-12-13T01:24:23Z barcode=BC01 runid=2c9cf7bc05858273f10e7d7ec552fc0bd742dc3e
CCAGTTTACCTTGTTACCTTCACCCCAGTCATGAATCACAAGTGGTAAAGCGCCCTCCCGAGTTAAATACCTACTTCTTTTGCAACCCTCCCATGGTGTGACGGGCCCGGTGTCAGCCGCAAAGGCCAGGAACAGTATTCACCGTGGCATTCTGATCCCACGATTACTAGCGATTCCGACTTCATGGAGTCAGGTTGCAGACTCAATCCGGACTGACGCACTTTATGGATCCGCTTGCTCTCTGCGGGAATCGCTTCTCTTTGTATGCGCCATTAGCGGTGTGTAAGCCCCTGGTCATGGGGCCATGATGACAAACGTCATCCCACCTTCAGTTTATCACTGGCGATCTCCTTTGAGTTCCCGGCGGACCGCTGGCAACAAAATGGGAGGTTGCCTCGTTGCGGGACTTAACCCAACATTTCACAACTTACAGGCTGACGGCAACCATGCAACACCTCTCACGGTTCCCGAAGGCACATTCTCATCTCTGAAAACTTCCGTGGTCATCAAGAGACCAGGTAAGGTTCTTCGCGTTGCATCAGATTAAACCACATATCCACCAGCGTGCGGGCCACGTCGAATTCATTTGAGTTTAACCTTGCGGCCATTACTCCCCAGGCCCGGTCGACTTAACGCGTTAGCTCCGGAAACCACGCCTCGAGGAACAACCTCAAGTCGACATCGTTTACGGCGTGGACTACCAGGGTATCTAATCCTGTTGCTCCCACGCTTTCGCACCTGGGCGTCAGTCTTCGTCAGGGGGCCGCCTTCGCCACCGGTATTCCTCAGATCTCACCACGCATTTCACCGCTACGCAATTACCCCCCCCTCTACGAGACTCAAACTTGCCGAGGTATCGGATGCAGTTCCCAGGTTGGGCCAGAAGTTTCGCATCTGACTTAACAAACCGCCTGCGTGCGCTTTACGCCCAGTAATTCCGATTAACGCTTGCACCCCTCCGTATTACCGCGGCTGCTGGCACGGGTTAGCCGGTGCTTCTTCTGCAGGTAACGTCAATGGTAAAGGTATTAACCTCCTTCCTCCCCGCTGAAAGTACTTTGGCCCAGAAAGGCCTTCTTCATACGCGGCATGGCTGCATCGGGCTTGCGCCCGATGCCAATATTCCCCTGCTGCCTCCCGTAG
+
-*$*52'(3302*-*$&&'/-++31+(037,+(+--./.01/2586153'(+,6/,/.,)')(027-''+/(*./7-665)&(-+/90+08/*52/.++-02'.)*&&).*)&#&$$$$'*0,,.30&06-1/&'*+-/-*,--.(-0.002(),08/)$(),.3(-0.,+-),).-2/1192554*'''(%))--,/,1//,-,2--*1-0*)()+,1$).0*(*))%+5:3.4.%&+++(%&&(.(*+,../06.64264*,-/3576:/1(%%&$(*&+$$*-(-/,&*,*,/'((+*,,333-+(''%$%%))237.93(&.&-()'1/;0..:22-.+(*.00-00.23/,-2281,%'&&*)-1,-+2+/30132+&)(0/)++-+')%'(4-7..)51-'$#(#2*)*)-,.5+*&&('()&#&%'95412234.2)%')+#)$%&'+*''&,(+*3/8)2+&'(-04.11281-010/-*,.178..3,22)*.,-.(()(('))(').(...2+3.855;5435/.***+3%)*'),34..*)((%(,2-/-%$$%&%%(-+02#%'-0+1'*..&+3-,.169/--*)())+2632&.'(*+752*(,+1+(-520+*'(*-/**)*+,-*+.1/.*++%-2+.'+(,,)&('&(&)00645(%'+*-'&&+-32;+()*6364064/+)/+-%%$.'**.181410//9./+66.$)()13./&'#('%%'++//2(++2272546%)244.38621/1-/4;580,///0813.1'(/,+'(&,*),+-02;80.16**)&'#&))('&,+..423-+-.)+*(.,0/7)-()*,,0-%%&&,-15'0//+.,.0//*'(+.+61*-6,%&(''+9).&**11122/211-*.508:145201*+(*'',+('4)74'(++)0,.1*&'+6,5/+*)*((&)0/*)0/*.-/933:0--/-.27-5*)'*+0)+,+,.4'1,*,2/:86*(&($0)(,76302)/--'%&.'2)./)*)'''(+4+452,2:6))-0(*/*%,&)*,,''')''&).+)+45490/8,*'(*(,.52.04977..,--&.)*('$((/6,)%%$$$.*223,64-))),,,/6-40+*.-3
@9e971b4b-ed17-43af-bb64-2a08c2230f25 ch=101 read=81849 start_time=2019-12-13T01:24:19Z barcode=BC01 runid=2c9cf7bc05858273f10e7d7ec552fc0bd742dc3e
CTCCTACGGGAGGCAGCAGTGGGAATATTACTGCAATGGGCGCAAGCCTGATGCGAAGCCATGCCGCGTGTATGAAGAAGGCCTTCGGGTTGTAATAAAGTACTTTCAGCGGGGAGGAAGGGGAGTAAAGTTAATACCTTTGCTCATTGACGTTACCCGCAGAAGAAGCACCGGCTAACTCCGTGCCAGCAGCCGCGGTAATAGGAGGGTGCAAGCGTTAATCGGAATTACTGGGCGTAAAAGCGCACCAGGCGGTTTGTTAAGTCGGATGGCAAATCCCGGGCTCAATACCATTGCATCTGATACTGGCAAGCAGGTCTCGTAGAGGGGTAGAATTCAGGTGTGGTGAAATGCGTATTACTAGAGATCTGGAGGAGAATACCGGTGGCAGAAGAACGGCCCCTGGTTGAACTGACGCTCAGGTGCAGCGTGGGGAGCAAACGGGATTAGATACCCTGGTAGTCCACGCCGTAAGCGATGTCGACGGAGGTTGTGCCCTTGAGCGTGGCTTCCGGAGCCGCGCGTTAGATCGACCGCCTGGGAAATACGGCCGCAAGGTTAAACTCAAATGAATTGGCAGGGGCCCGCACAAGCGGTGGAGCATGTGGTTTAATTCGATGCAACGCGAAGAACCTTACCTGGTCTTGACATCCACGAGTTTCGAGATGAGAATGTGCCTTCGGGAACCGTGAGACAGGTGCTGCATGGCTGTCGTCAGCTCGTCATTGCAGCTGAAATGTTGGGTTAAGTCCGCAGCGAGCGCAACCCTTATCGCTGTTGCCAGCAGGTCTCGGCCGGGAACTCAAAGGGGCCAACGACGGTAAAACTGGAGGAAGGTGGGGTAGTGGGAGATCATCATGGCCCTTACGACCAGGGCTACACGTGCTACAATGGCGCATACAAAGAGAAGCGACCTCGCGAGAACAAGCGGACCTGTAAAGTGCGTCGTAGTCGGATTAGGTCTGCAACTCGACTCCATGAAGTCCGGAATCTAGTAATCGTGGATCAGAATGCCACGGTGAATACGTTCCCGGGCCTTGTACGCACCGCCCGTCACACCATGGAGTAGGTTGCAAAAGAAGTAGGTAGCTTAATAACCTTCAGGGGAGGGCCTTACCGTGATTCATGACTGGGTGAAGTCGTAACAAGGTAACTTGG
+
-/2.,*/09.)/-)&+)*-/36,.''),,,.99:;<;:;4.-./9.6;::::70&''%&$'),66/-,-*-/0363.+.(-*5357.:345.,)((/81/3434;51'.+-68)(/-./+12+&(*26*+3:4:3&211.)(-/9/:.-*/.,7/-;)(3))/(&.)(+567-.+*-.2771.1.-1*--..1,+,/7/2.-*+-,-0*+,21,+,,6+4)+,(./)0-011:;88561:9++,*.%,%',6:8:6<<05;:8244*3++/&$',/(*,)).&%)/,('(*,'+**-2345-/./.434/02'+%+)*+'('**)&/*,''(.+/-.5(*1/,)+456387-)(((&')%'))(++,-999200)+%()(*2,*322)&&&-+()(0(*.60*)*))'*2/-.,,.0046-0966+%&(+3-)6,&)-16.7,:7124.(-/68;-+/300124/').79663.()(+,*+,-.1/413505/1+62'%'&%//0512/2,/++)&&(%#%%')/-)+./0349904:46:0+2.-763661$&&(+-.5/4,)*-.:633&'('')**)38,23,*.+3.00349870,.-00&%&,/360247..-..854322126/189625/1;998:52/,(*+16/-.*'*,48+'()+/0/&-0-//(-(+20.54+22*)0,(303+*,./12//00/844376327/0122670&.'#$#%*)022.-507.,459532547%.((-014536466<.-.--1%%6():01:5*1&14**)0/)43)0*1*+41)5.*02),('&'($&'&(,37+567,*/*--0-,277-.*(,*.+*(*).9::202467*)*&&).0:.98942)*%''14::8;2<2/9766011259*)+),-*+623779560+**),99455;50-(%(.40*-+,,/0*(%+,/+5*7.-*3/1//2.0...13355856213.,0'3+49)*(&%0-9///;:;8652--7538.,-(-/0185562,02,-'2667493424(2/45,/642455656925/((&)%056:*7,85*%+'%(%&(.,%(%$.'%+,+/088'-/.,&+.(($'&)//&&,.4:885411.+-*(&(,(*0.326349'6+01+&%0(
@62747054-9ffb-4c77-9229-48477f1825b3 ch=123 read=69769 start_time=2019-12-13T01:24:29Z barcode=BC01 runid=2c9cf7bc05858273f10e7d7ec552fc0bd742dc3e
CCAGTTTACCTTGTTACGACTTCACCCAATCAACTGACCCTACCTTCGGCCGCTGCCTCGGCGCGATTGGCTCTCACGGACTTCGGGTATTGCCAACTCTCATGGTGTGAGCGGGCGGTGTGCTGGAACCAGGAACGTATTCACCGACATTCTGATTCGCGATTACTGGTAACTCCAGCTTCATGTAGGCGAGTTTCAGCCTACAATCCGAACTGAGACTGGTTTTAAAGTTTGGCTCCACCTGGTATTGCGCCTCTCTGTACCAGCCGTTGTAGCACGTGTGTAGCCCTACACATAAGGGCATGATGGTTGACGTCATCCCCACCTTCCTCCTGGTTAGCAGGCAGTCTCGCTAGAGTCATAAACTTAATGGTAACTAGCTGACAAGGGTTGCGCTCGTTGCGGGACTTAACCCAACATCTCACGACACGAGCTGACGACAACCATGCACCACCTGCTTATCTCATATGGCTATCTCTCTCTCATCTCCTGGAGCCTTTATGAGTATGTAAGACCTGGTAAAGGTTCTTCGCGTTGCTTCGAATTAAACCACATGCTCCACCGCTTGTGCAGGCCCGTCAATTCCTTTGAGTTTCATTCTTGCAGACGTACTACTCAGGCGAATTACTTATTGCGTTAACTGCAATGAACTTTGACATCAACACTTAGTACTCATCGTTTGCGGCGTGGACTACTAGGGTATCTAATCCCTGTTGCTCCCCGCTTTCGGGACTGAGCGTCAGTTGCAGGCCAGATCGTCGCCTTCGCCACTGGTGTTCCTCCATATATCTACGCGTTTACCGCTACATGAATTCCACGATCCTCTCCTGCACTCTAACACCTGGTTTCTATGGCTTACTGAAGTTAACTTCCAGGCTTCCGCCTGAACCCTTGCTGCCGCCACTGCTCCTCTTTGCTTAATAATTCCGGATAGCAACGCACCTACGTATTACCGCGGCTGCTGGCGTGATTAGCCGTGGCTTTCTAATAAGTACCATCACTCGGCTGCATTTCCTGTAGCCGCCGTTCTTCCTTTATAACGAAGTTTACAATCAACCTTCTTCCTTCACGCGGCGTTGCTCGGTCAGGGGTTTTCCCCGTGCCGAAGAATTCCTACTGCTGCCTCCGTAGGG
+
,)'*-92,0536126.21)01*'#%$$-*+))%&')*-90+'+/0552132)-12494,%%%),($/,(,)*++-,/18/-%%.-)*0'*)+070,,-..20640-+&&$&)'05111*,,*$%&'()-4(0/.631789<3.-,)$'+/873346;66443452110,//4022*)+,6:6465458560/.0;6.//8054161-++),622120659806<<413'*.72)(&(29+.7/-/(*.1,+$$&&'()/-('+2-/09028-))+*&-,../+&(,,91*)-,(*+.2(030+.-...(08-005789+8-0),083746134--)'*()-)-083220.1)(()*+//)$$(($%*'2.,+*+)53,(''$,*0/'04.29664667,6-,-1;8616.2*+*)-*),,1/.-..4756324456556267,5675//.50/.4--,.504478/431&00/2888,+)()(-'*+)+.(+-+-5.6;,+.*'())($&*-.058303439.,0/81200,1,6*&)3-5+&,+/3;98:/2/23334:88:2216/238(0,31($,,1778715720-03<:87:<19/,.''/.&'''&'()+*+..&,*4)))/*+8*&,*+601.0)-%%%)+3117501694:+5/2/2.,/75469998638.(()11234:887779&/*(.,33050+,6-,),0(++073+(*73+0(7753-,'&().3/,3.(-''++61106-)+.-1011005<98:99.37::74271247672/+-**%(+)'*447745,*(&1/60(%&()117/0/3542-*+++.'&'&.427:8<9.//.-//2/,,-1,++/0,+(('''&2611//(#&&%%())50'0-./99:443&()()-/-)),/($%$%*--47::22454,-%*'$+)+*-5/01.3140,,+(*)10;:;3;,+(())1-**3,.4.62/;9.+6..1-(,(*,(.-*./***+*'(&'-7.1./.,,1/.2528<84<563;</0/84%(*',86+,-741&./62:7:<:85;835320600-;0/027220&0510265)3675'-.2-,//$0&9*60/,/0-----.-0713/2)&
@64fc766b-7e5a-4382-b02d-74f969c1bd87 ch=163 read=75161 start_time=2019-12-13T01:24:37Z barcode=BC01 runid=2c9cf7bc05858273f10e7d7ec552fc0bd742dc3e
CTCCTCTGGGGAGGCAGCGGTGGGGAATATTGCACAATGGGCGCAAGCCTGATGCATATGCAAGTGGCTATGAAGGCCTTCCGGAGGTTTATACAATTTTTTCAGCGGGGAGGAAGATGTAATACCTTTGTCATTGACGTTACCCGCAGAAAACTTACCATTAACTCCGTGCCAGCAGCCGCTGATGGCCACGGAGGTGCAAGCGTTAATCGGAATTACTGGGCGTAAAAGCGCGCGCAGGCGGTTTGTTAAGTCAGATGTAGAAATCCCGGGCTCAACCTGGGAACATCCTGATACTGGCAAGCGGAGTCTCGTAGAGGGTAGAATTCCAGGTGGCAGCGGTGAAATGCGTAGAATCTGGAGGAATACCGGTGGCGAGGCGGCGACCCCCTGGACGAAGACTGACATCAGGTGCGAAGCTGGGGGGGAACAAACAGGATTAGATACACCGGTGATCCACGCCGTAAACGTCGACTTGGAGGTTGTGCCCTTGAGGCGTGGCTTCCCGGAGCTAACGCGTTAAGTCGACCGCCTGGGAAATACGGCCGCAGGTTAAAACTCAAATGAATTGACGGGGGCCCGCACAAGCGGTGGAGCATGTGGTTTAATTCGATGCAACGCAGAACCTTACCTGAGTGCTGACATCACGGAAGTTTTCAGAGATGAGAATGTGCCTTCGGGAACCGTGAGACAAGGTGCTGCATGGCTGTCGTCAGCTCGTGTTGTTGGCGAAATGTTAGGTTAGAGATCCCGCAACGAGCGCAACCTTATCGCTGGTACAGCGGTCCGGCCGGGAACTCAAAGGGGAGACTGCCAGTGATAGCTGGAGAAGGTGCAGGGTGACGTCAAGTCATCATGGCCCTTACGACCAGGGCTACACACGTGCTACAATGGCGCATACAAAGAGAAGCGACTACTCGAAGAGAGCAAACGGACCTCATAAAGTGCGTCGTAGTCCGGATTGAGTCTGCAACTCGACTCCCATGAAGTCAAGTCGCTAATCGTGGATCAGAATGCCACGGTAGATACGTTCCCGGGCCTTGTACGCACCGCCCGTCACACCATGGGAGTGGGTTGCAAAAGAAGTAGGTAAGCTTAACTTCGGGGAGGGCGCTTACCACTGTGGTTCATGACCGGGGTGAAGTCGTAACCAGGTAACCG
+
*,0610&++.($))/./5(16/20'+*+,*1+*+/0;87;764630).2-/.-*+(&)),21&()&$%%.''-+)+),++0'-'(+2)-%%&$$'&'''+2+1,./488*).)*&'$'$&(.//0++2.('(*3/.(&$'&(/1)),*+-2+&%&%$%&%&&.)-/88,-2311.,,%1*('$&'*'*+**,..,+/*02/2012081;17-42,020127721162::/-00-%,(*((+.(1173'+/&&&/0(.0741.*.54*42,(--13984:;9670*%)''(*)*,.'+'0()0*$)&((+//2554&*%/3-/('0*1)3'%0*(%'&'(*69:--65,.132(('/165:.-1)1//35757436/)&.+.-*&*'/510*+58::,+)%+...+,%*.&1+,))%((%%$(*.,.)(%'-07-13491450---%*%'&(%&&''',&)+./--7;2..+)+++000.+,+2-%1'+,'&())001-/,7+*12'(+')&*--0/1343456-053/5489;853*((&'&0&(,0*.+&+35/;96)('5620.*%/''(()/63,/6.*,&++01309238-01.4)*-,.;;296:3//234:6800%+*6,5/5())$&&$%%&',--/+0++05+4++35*1+,,--:1,*---)2-059<8-0/)1-3//.,-,,1++*/,,/22221541.121740.//,'*&(+&)')%%&*0.++.3%,257-%'%$*/75,/6),&'.+3+/&*%'*),1$%&%&%$&%##'-+102507'9422-)'.6-,.,+()*+1446-/.-..''(*--+'('-)'%%'.3*)*-00//((()***30.-..1)&&$&*+8:*58840.,+,,-+),06,2050(431265774:,())++)(+(($#&((%%%%&$&&,,4'.1953722//..%-),+/01/837.8+,,+,0.)*,.//,///04456/79*,7+2*))/+''*-+*'&(((,03998961133,-**+0*))&))(**17,+*-448205//02(/,067/;9//,('%%((*,4.''$'0../02379+(*0/0.2101()()','()1,/*2-()0++,(*+)51(2//06;:77(),+/+*-3-)&,(%*++-,00('*.-2586/
@7bf90d40-6782-4982-bbed-758d6beb45d4 ch=106 read=67159 start_time=2019-12-13T01:24:35Z barcode=BC01 runid=2c9cf7bc05858273f10e7d7ec552fc0bd742dc3e
CTCCACCACGGGAGGCAGCAGTGGGAATATTGCACAATGGAAACCCTGATGCAGCAACGCCGTAGTGATGAAGGTTTTCGGATCGTAAAGCTCTGTCTTTGGGGAAGATAATGACGGTACCCAGGAGGAAGCCACGGCTAACTACGTGCCAGCAGCCGCGCGGTAATACGTAGGTGGCGAGCGTTATCAGTTTACTAGATAAAGGGGCGTAGGCGGATGATTAAGTGGGATGTAGAAATGCCAGGCTCAACTTGGGTGCTGCATTTCCAAACTGGTTATCTAGAGTGCAGGAGGAGAGTGGAATTCCTGGTGTAGCGGTGAAATGCGTAAGAGATTAGGAAGAACACACCAGTGGCGAGAGCGACTCTCTGGACTGCCAACGACGCTGGGCTCGAAAGCGTGGGAGCAAACGATTAGATACGGTAGTCCACGCCGTAAACGTGAATACTAGGTGTGGGGGTTCCAACACCTCCCGTGCCGCCGCTAACGCGTAGTATTCCGCCTAGGGGTACGGTCGCAAGATTAAAACTCAAAGGAATTGACGGGGACCCGCACAGAAGTAGCGGAGCATGTGGACAATTCGAGCAACGCGAAGAGACCTACACTTGACATCCCTTGCATTACTCTTAATCGAAATCCCTTCGGGGACAAGGTGACAGGTGGTGCATGGTTGTCGTCAGCTCGTGTCGTGAGATGTTGGGTTAAGTCCCGCAACGAGCGCAACCCTTGTCGTTAGATTACTACCATTAAGTTGAGGACTCTGGCGAGGGCCTGGGTTAACAGGAGGAAGGTGGGATGACGTCAATCATCATGCCTTATGTGTAGGGCTACGTACTACAATGGCTGAGTACAGAGAGATGCAATACCGTGAGGTGGAGCCAAACTTTAAAACCAGTCTCAGTTCCGGATTGTAGGCTGAAACTCGCCTACATGAAGCTGGGTTACTAGTAATCGCGAATCAGAATGTTGCGGTGAATACGTTCCCGGAGTCTTGGCATACACCGCCCGTCACACCATGAGAGTTAGCAATACCCGAAGTCCGTGAGCTAACCGCAAGGGAGGCAGCGGCCGGGTAGGGTCAGCGGTGGGGTGAAGTCAACAAGGTAACCGG
+
*./+(+()*1:.)11.12354939/0//517/..13630'(,1-..//873.)&(,0..//'+&%)%(**-5--585.0-:2982/360)+./41./250(1.*(((+++,-,.1/62)1+'(*.**'(((/.),-.1226/0//,,).2,/--(5/')'&,,+7233:27/.-.065*+0117:643*.,84//2$'((.;3(3//223+'))/9;;853720.13:2662/0'(20+(5)$30088+0)*./877696565,:*0+06425714700344)*-,,.,-'),+'(%((3.4.5+51+*3.,./01287-.1*)*4432(()*(0,,11-+,/94/.*-4-55685.+)%(*++.343125:473-0)-')+/101.134185+,/.*,-/5;0,./:;810-5/.,64,,)-)*-365.057;8:;;,/''%'-+*+*,4789837:0+.-9)3(5145478(&4),215:1123+*%''&&%&)3:4:468(%)-/')*62:61/1.0,+0,1;;214554-.,*+,./04.4:127:6--+,+')'()'*++1')-05637/++/:1;4*+)+-676722,)&$$('%)*+%'(++75610&&&(*431.../25/5./*''*&)4./84/8:11,01)1/1321.6.171.0//1465*-.236)+,/032254(60+***%/30:86;60.-13((,/%1%%1439689;807322'-2+)&/+*,758;5/6-0*2-+*19/5640'31(%+**0+,174/5-.,(*-)0-*0+.+*02-5687401-6(,/9:99*52'+..,,)')(+',)'+%'$(*-+4--5:761')*+7/.+**+,87744//172*,'))(+/&.+4-5.+.0.0313/5378455,./-0+1))8*+*&05274/:6/1:867.')(+-/-)*-(*&))/0///2+++&&&''.+..-,,.-8/-,--//6:85645514+-,()*+3-+$&&+)**2.5094+.223249.-,+,+,-2(110:,*+/+'),)*1889643532334,/.-02+&)**0/..,,'(((,+++--.0)20(4&,.,+)-*)(0(%&-3)7,5;;:69
@d28d327e-b9d8-4c72-a317-e9e6a01c8475 ch=365 read=66502 start_time=2019-12-13T01:21:14Z barcode=BC01 runid=2c9cf7bc05858273f10e7d7ec552fc0bd742dc3e
CGGTTACCTTGTTACGACTTCACCCCGGTCATGAATCACAGTGGTAGCCTTCCAGAGGTTCAAGCTACCTACTTCTTTTGCCAGCCAACTCCCATGGTGTGACGGGCGGTGTGTAAAGGCCCAGGAACGTATTCACCGTGGCGATGATCCACGATTACTGCGGCGTTCCGACTTCATGATCGAGTTGCAGACTCAATCAGTTCACGACGCACTTTATGAGGTCCACCCCATCTCGCGAGGTCGCTTCTCTTTGTATGCGCCATTTGTCGCTTTGATATTGGCCAGCCCTGAATAAATGGGCCATGATGACGACGTGTCTCCCCACCTTCCTCCAGTTTATCACTGGCGGTCTCCTTCAGGTTCCCGGCGCGGACCACTGGCAACAAAGGATAAGGGTTGCGCTCGTTGCGGGACTTATTTCCACAACACGAACAGGCGTGACCATGCAGCACCCTGTCTCGTTTGAAGGCACATTCTCATCTCTGAAAACTTCCGTGGATGTCAAGACCAGGTGGGTTCGCGTTGCATCAGTCGACCATGCTCCGCTTGTGCGGGCCCCCGTCAATTCGACACGGTTTTAACCTTGCGTTCTCCCAGGCAGCGGTCGACTTAACGCGTTAGCTCGACCACTATCGGGCACAACCTCCAAATCGACATCGTTTGGTTCTGGAATATCGTGTTTGCTCCCCGCTTTCGCACCTGAGCGTCAGTCTTCGTCAGGACGCCGACCACCGGTATTCCTCAACAGATCTCGCGTTTACGCACCGATTCTACCCCCCTCTACGAGACTCCAGAAACGCCGGTATCGTGCCGGATTCCCCAAAGTTTAGGCCAGAGAGTTTCACATCTGACGCTCTGCAAACCGCCTGCGTGCGCTTTACGCCCAGTAATTCGATTGGCAACGCCCTCCGTATTACCGCGGCTGCTGGCTGGGGTTAGCCGATTAACTGTTCTGCGAACTGGCGATCAGTGAGCAGGTATTAACTTCTCCCTTCCTCCCGGAAAGTACTTTACAACCCGGAGGCCTTCTTCATACACGCGGCATGGCTGCATCAGGCTTAGCCCATTGTGCAATATTCTGCCTCCCGTGGGGAG
+
-(//8(-&$%&/3$*.-67:.).54*',,/25324..(((''(+&))*&(-')%&&-+&.$/((*-)0)%#')7+30,&$%(*'1.$$')-1/**.1822/132:98471*)'(&'+.368.+6:894*.,30.-181261/.)*(+,1*'))+,2'&'&%*%%&*/*--14783)'(&(,,0,6,+,12321000,1,/16.&&,).(*&*-5-,+$*+1+0+#'%&&)*--0*+*(-')+01050.,09/--/./-/05.16-''$$$%&%&$(%,(%(&''+.90++&&)(*%#'+*7:422420-(),-+*%&&)*)+.-13481410)*-/9++,:13-1-,&65534)*.)$)056082,0-&)*4.3.&)&(2305226)20979708507-3-35786;23-8+*%'%%&.)++''+&(%$&$$'(+*'&#$%**++%,+)-*.0*&$%&&+))31+,/,*(&(*,533552/,**(*444/384:878:::4*)2))72-+'&&%+)&(%#&)+1'(&''$#%%%$/+-*+0-20&%'')%&'*0/-768-+141628/*('$$')(/0)460&'+(+)(**+/42)..$%*.(-+94533344344))0,,0//*,+,'(&&,--2.-++.187+3)((&'(().%/0*('$%%,''%$%&(.*-)%'&*7.-13400'%&'*+*&''/2/1./4/,+((*55:6-*,',1&($%$#%2+)3)++++506**+$)$''0)())'-%/4($&"$$(((,-404360063-,75241/32451(*'+*&(%'&%#,***+-'*'*)'-..30(**))*/*%.+3/&'()$'.;31.--*)&$###$'&##$),0**%(&&&)'',-+*/./+//.20--1483-+&%/(%$&%%'&),(*.('&))536<9/6/..456-6+&)+)&.*,&35)%.&$$%'%*,'&'+--1.')&''%('''*''%.))+(,+-.-)+,'(+-'(056.42-*%'+*&)'+-14,+,(1+'((%)*146;35;76,*,*+',).*'(*++,4433,'2,+.+&$('*(+0-2/2*6+(,4-%$''&496,0&--'&&
@02dc343e-20d7-4665-a909-a4145cbffdc1 ch=486 read=86570 start_time=2019-12-13T01:24:45Z barcode=BC01 runid=2c9cf7bc05858273f10e7d7ec552fc0bd742dc3e
CTCCTGAGGAGGCAGCAGTGGGGAAAATATTGCACAATGGGCGCAAGCCTGATGCAATATGCCCGTGTATGAAGAAGGCCTTCGGGTTGTAAAATTTCAGCGGGGAGGAAGGGGTAAAGTTAATACGCTGCTCATTGACGTTACCCGCAGAAGAAAACACCGGTAACTCCGTGCCAGCAGCCGCGGTAATGCGGAGAAGTGCAAGCGTTAATCGGAATTACTGGGCGTAAAGCTGTGCGCAGGCAGTTTGTTAAGTCGGATGTGAAATCCCCGGGCTCAACCTGGGAACTGCATCTGATACTGGCAAACGAGTCTCGTAGAGGGGTAGAATTCCAGTGTAGCGGTGAAATGCGTAGAGATCTGGAGGAATACCGGTGTGAAGAGCGGCCCCTGGACAGACTGACGCTCAGGTGCGAAAGCGTAGAGGAGCAAACAGGATTAGATACCCTGGTAGTCCACGCCGTAAACGATGTCGGCTTGGAGGTTGTGCCCCTTGAGGCGTGGCTTCCGGAGCTAACGCGTTAAGTCGCCGCCTGAAATTACGGCCGCAAAGTTAAAACTCCAAATGAGATTGACGGGGGCCGCACAAGCGGTGTAGACGTAATGGTTTAAATTCGATGCAACGCGAAGGACGCCTGGTCTTGACATCACGGAAGTTTTCAGAGATGAGAATGTGCCTTCGGGAGGAACCGTGAGACCTTGGGTGCTGCATGGCTGTCGTCAGCTCGTGTTGTGAATGTTGGGTTAAGTCACCAGCAGGCGCAACCCTTATCCTTTGTTGCCAGCGGTCCGGCCAGGAAAAGGAGACTGCCAGTGATAAACTATGGAGGAAGGTGGGGATGACGTCAAGTCATCATCTTGGCCCCTTGACCAGGGCTACACGTGCTACAATGGCGCATACAAGAGAAGCGACCCTCGCGAGAGCAAGCGGACCTTCATAAAGTGCGTCGTAGTCGGATTGGAGTCTGCAACTCGACTCCATGGAAGTCAGAATCGCTAGTAATCGTGGATCAGAATGCCACAGTGAATACGTTCCCGGGCCTTGTACGCACCGCCCGTCACACCATGGGAGTGGGTTGCAAAGAAGTAGGTAGCCCAACCTTCGGGGCTTACCACTTTGTGATTCATGACTGGGGTGAAGTCGTAACAAGGTAACCGG
+
--11..'0,&-2.077,3411/(*&.*)-.9.,,-.52'/*)$',1).4/111.,%)(*(&((+)**.02566%'*)+688.9)753:/23:0'',1)(*)-//)*..*+,/'&%%)-*+6-7++,&'4-/45519/,,+.0/08/.03)(+&),,--.02'*'-)**355858312,*)/+(()+-+'(&&)2+)&&+*-,.2,-,1-0--.%-'%2+4569:84152:/*)'&%$)&1&,.-&81;,,0825076*113+-%+,+)*25*-*&&'-.*/40-62*()((-.-70-..-209/.48&0-&()+03172/,+25-)-,0/202.+0')+...19-+-3++/3684.+*++.:88-+')-*+4*3**,$(*.(%))//2:70).,**$&+'(*-38888,),-//)-0,')+.(,'--,-//;650-5,00-,-219;,-19-)(-34*-**($)06/,+))),+2*(').,-.0190.(,)&$$%'&14147-/)&)'&(('*,33402244;8825*'+/-5/'''*(())..:2-*-61()'/2::7616'10-+)(%%5+//637;:104,,-**&()6.-''+.13(4'')+.16(,+-3;,+())0.,200104()&0+065550)'&&',.//-0/7.7-.8744.,,...720,613621%&(()13+*,*//951.).//,)+)++,.0,--015;89887784)333:8988;73./1()++',+,91.,-0%)(%'))).,6,3)/,*,5/01-/6*)9.,7<546-442*1044%01*3*)'*')+056771..,-.1:921%'++++*+0(1.2;;/037787882))*+15)%&&))((+-/(&('*/9.078.442-/)+/44364;56:2000.-110*+'(*)*7./-))/0,.('')*1-)*-:11)'(**649+,,+-..037-1.2'0'6+,(&()+,36.1..-*..667655..+)+0%1*4157:9//--30029797662,.8778*'*%./148-,,,68/0,)320306/.-0(*,283095++,//./754163+,,(--193569.')(%'(.1*+%)&&+0-'(+*-7.)+.1-12),//-*')+/2323134654(+(('/,*+*+-986:(5+1;:;7.
@52614bb6-9da8-40db-8cdc-3eb4aa567052 ch=512 read=55230 start_time=2019-12-13T01:25:01Z barcode=BC01 runid=2c9cf7bc05858273f10e7d7ec552fc0bd742dc3e
CCCGGTTACCTTGTTACGACTTCACCCCAGTCATGAATCACAAAGTGGTAAGCGCCCTCCCGAAGGTTAAATACCTTCTTTGCAGCCCACTCCCATGGTGTGACGGGCGGTGTGTACAAGGCCCGGGAACGTATTGCGGCGTTCTGATCGATTACTGGCGATTCCGACTTCATGGAGTCGAGTTGCAGACTCAATCCGGACTGACGCACTTTATGAGGTCCGCTTGCTCTCGCGAGTCGCTTCCTCTTTGTATGCGCGTGCTTGCTTTGATGTGTAGCCCTGGTCGTAGGGCCATGATGACTGACGTCATCCCCGCCTTCCTCCAGTTTATCACTGGCAGTCTCGCTGAGTTCCCGGCCGGACCGCTGGCAACAAAGGATAAGGGTTGCGCTCGTTGCGGGACTTAACCAGCATTTTGCAACACGAGCTGACGACGGCGTACAGCACCTGTCTCACGGTTCCCGAGCACATTCATCTCCTGAAGCTTCCGTGGATGTCTGCGAGAGACCAGGTAAGGTTCTTCGCGTTGCATGGAATTAAACCACATGCTCCACCAAGCGTACGGGCCCCGTCGAATTCATTTTGAGTTTAACCTTGCGGCCGTATACAGGCAGTCGACTTAACGCGTTAGCTCCGGAAGCCACGCCTCCAAGGGCACAACCTCAAGTCGACATCGTTTACGGCGTGGACTACCAGGGTATCTAATCCTGTTTGCTCCCCACGCTTTCGCACCCTGAGCGTCAGTCTTCGTCCAGGGGTGCCTTCATACCGGTATTCCTCTCCAGATCTCTACGCATTTCACCGCCACACCTGAGGTGCCCCCCACTCTACGAGGACTCAAACGCCGTCAGATGCAGTTCCCAGGTTGAGCCCGAGGTTCATCTGACCAACAAACCGCCTGCGTGCGCGCCCAGTAATTTCCGATTAACGCGCACCCGCATGTTACCGCGGCTGCTGGCAGGTTAGCCGGTGCTTCTTCTGCGGGTAACGTCAATGAGCCAAGGTATTAACTGCTTCCTTCCTCCCGCTGAAGTACCTGCCACAGCCGAAGGCCTTCTTCATACACGCGGCAGCTGCATCAGACGCTGCGCCCATTGTTTAATATTCCACTGCCGCGCTCCGTAGGGTATTATCAGCACCAACAGAAGGTTGCAAAGACGCGGTAAACAACGGCACCAGCAATGCGTAACGT
+
)0'))08.15.5-.-*+/(3382./25.'&+-)0./4--,-59/-+--+''%+,135*45,*&+(/+819&$&&)'*)*+,)/-&/73,--32-#+(/4001452761),*,,(+-.8949.9*&4+5,+$*&(/')%'%%'0..0-652041-'*&,0,,3442)+79;6%(&)%&',/-1/3+/--./----+,'05.,*&'+22*129953&&*,144-.,0*,-3052/,'*(-1111+,.-29/).,.+-'&%'%#$$&&''()'-,//1233:315996)+''*5,51-,+,*,)**+299:98/32($1,42.3()0,-180-/67847331541/,$$+(*57;26)'+-'5*760++9)7.-&036)61332&+5//0230577030-..:92+0,/)11**-)*)+'%(&%(),024710././-''$%#$'$('%(0'(,500/01669.5*&'-*+,,-5.-.00/(&')($()2-76770..-+-$$$$''*)*01%*%%&2)44:.0+(()*.)((*-(,/)1,3:24/*,,+,--67*/+%&'(,*'&%($*))(()*'0)7,60366/20-283.44609./-457)/)))+*++./27//-,+-/,/27141/)-.1-1../'*.',*1317(4-(4.(,.5;7:47.31657994866,:,%'$-,,-9:69978:-2))++./234786548<;+,,+23/*..34;8202006++.13889,,.,,1332/9('0//''&,/*0.*.+59(.3--,2&'*++,,+/00/4411.0/29+115:06:01+-(%'$**&#)..41-'))+')+,%-*2468'.(+'*((-.+,-//:.98264,,43640)-3,((%*.,,-,)*+,)0-*,.'*,2:148202021.&'#$$#%',-039(*.),,/.-*%&#%$,+(&&#%$)-(+412070/..,)'(%&,+2,,-3,75///:/7;6442(54./5:883.*)('&,(02)(.&'.0-*3(/3434287((,/,)11+.,(+*-+%$))%%(*/0(++2-5808108334.-',++-('%%%+,../0&&&)%&&&.)23/)6,(&(%%'(%'&&(&*-++''(')+26,,%-(%%')*+.*%'()465.7+(/'++*2'-),)+-/,(+&&'&$$#$&)12-1.)',).0,12''($#"
@5807560e-c304-4c1c-a4c7-a023bd80a3da ch=139 read=50238 start_time=2019-12-13T01:25:00Z barcode=BC01 runid=2c9cf7bc05858273f10e7d7ec552fc0bd742dc3e
CCCGGTTACCTTATTTACGACTTCGCACAATCGCTGACCCTACCTTCGGCCGCTGCCTCATGCGTTAGCTCACGGAACTTCGAGGTATTGCCAACTCTCATGGTGTGACGGGCGGTGGTAGCCTGAACCAGGAACGTGATGCGCGACGTTCTGATTCGCGATTACTGGTAACTCCAGCTTCATGTAGGCGAGTTTCGCTTCTAATCGAACTGAGACTGGTTTAAAGTTTGGCTCCACCTCATTGCATCTCTCTGTACCAGCCATTGTAGCACGTGTGTAATAGCCCTACACATAGGGCATGATGATTTGACGTCATCCCCACCTTCCTCCTGGTTAACCCAGGCAGTCTCGCTAAGTCCTCAACTTAATGGTAGTAGCTAACGACAAGGTTGCGTTGCGGGACTTAACTAACATCTCGACACGAGCTGACGACAACCATTACCACCTGTCACCTTGTCCCCGAAGATTTCCTCGATTAAAGTGTACAGGGATGTCAAGTAGGTAAGGTTCTTCGCGTTGCTTCGAATTAAACCACATGCTCCGCTACTTGTACGGGTCCCCGTCAATTCCTTTAGTTTTAATCTTGCGACCGTATACAGGCGGAATGCTTAATGCGTTAGCGGCGGCACGGAGGTGTTGAGAGCCCACACCTGAAGTATTCATCGTTTACGGCGTGGACTACCAGGGTATCCTAATCCTGTTGCTCCCCACGCTTTCGAGCCTCAGCAGTTACTGATCCAGAGAGTCGCCTTCGCCACTGGTGTTCTTCCTAATCTCTACGCATTTCACCGCTACACTGGGAATTTACTCTCTCCTGCACTCATAGATAACCAGTTTGGAATGCAGCACCCAAAGTTGAGCCTGGGTATTTCACATCCCTTAATCATCCGCCTACGCTCCTTTACGCCCAGTAAATCCGGATGCTCGCCACCTACGTATTACCGCGGCTGCTGGCGCGTAGTTAACCGTGGCTTCCTCCTTGGGTACCGTCATTATCTTCCCCAAAGAGACAGAGCTTTACGATCCGAAAACCTTCATCACTCACGCGGCGTTGCTGCATCAGGGTTTCCCCATTTGTGCAATATTCCCCACTGCTGCCTCCGTAGGAG
+
04'&*80*1*/+'0:*%(**0192%)$%*1-11220/1;,,-43582244249531410%%%&&-2&+-/)%%&'%),081(%.'+&,'$/)-)*+-+-4987641.00/9:648+*-+(')&&%'*+9488684120//*+(*,.3(*2)%)*387265437,**&)0.01.5.++/097*2--0376/12/;4)$'+,-.080/%'0643322/12+28,+4-+5<5.4/118161((#&%&(,-643204477970/-+(/))*00000-+./+(*&%$,,5*&&*++0./'47,68111103<***5'104/;25.,09:<864+)+%21901-0++0;7,.121844687+-.+,-+'(&&.,1...,+*&)--341.-*00+3+/*-+*;44'682*-)-%&-//*++*//,0136769983'1/&+0)9-)3$%-2+2/,,12013150.100'&&%%&*1241.2*+1*8.(%%$'%+(,4-0.+*'&&$'(+.0-.(1,;3252126782215-''*.+2<9:811..+++14))+%&.),+)1(50//790-2977762*)+*%(,9;-70/.10.0136<463-,.)2764:69/&+*)/1-,,/.-+++48000..2062561339-+%&'.4(&)-.6,,.,+-.;<8554/597,/210,108465468.0))((,2('4:7.0/*19*+3.7;1+./-53-/*+0998.('%#%(+)%%(&./+,+,,&*/.2242:58:9,.3.0**,7672:++*6-06664424/4771,..(*-*0.20&/).(2/(&++-**(*/,1.,,+0&(+3795649165<85604113--*$&&%,+((*++,-293592511901(+,.10(0*5,44286139:35867685/50(*++1''(014,,2023)(%''.2:;559...'/*+967;4272112/+1*)%--0.638++*/-3471.33-./+-.,031144221+253679.:84,/7+)&'.,,,(/+178+)++-/)(//0)045;::;;4353-.-,*2063<33366.6,%.-*+8+07;-+21))219-4',-05652,.223667:69'&*'+',$
@0b9c4946-7695-4024-a9ee-1f7cfd479a1c ch=19 read=33589 start_time=2019-12-13T01:24:53Z barcode=BC01 runid=2c9cf7bc05858273f10e7d7ec552fc0bd742dc3e
CTCTACGGGAGGCAGCAGTAGGGAATTTTTTCGGCAATGCAGAAACTGACTGAAACGCGTGAAGGAAGAAGAGTTTTCCAGTTGTAAAGCACCAATTTATAAAGGAAGAACGGCGGGCTACAGGAAATGGTAGCCAGTGGCAATGCTGATAGAAAGCCACGGCTAACTAGTACCCAGCAGCCGCGGTAATACGTAGGTGGCAAGCGTTATCCAGGTGTGGGCGTAAAGAAGGGCAGGCAGCGGGGTCTGTAGTGAAAGCCTGAAGCAACTTCAGTAAAGCCACCATGAAAATGTAGGCAGCTAGAGTGCAGGAGGATCGTGGAATTCCATGTGTAGCGGTGAAATGCGTAGATGGAGGAACACCAGTGGCGAGGCGACGATCTGGCCTGCAACCAATCAGTCCAGCGTAAGGGAGCAAATGGGATTAGATACCCTAGTAGTCACGCCAATGAGCGATGAGTACTAAGTGTTGGATATCGAGTTCAGTGCTGCAGTTAACGCAATAAGTACTCCGCCTGGGTAGATACGTTCCCTTAAGAATGGAAACTCAAAGGGTGACGGGGGGGCCCGCACAAGCGGTGGAGCGTAATGGTTTAAATTCAAACAACGCAGAAGAACCTTACCAGATGCTTGACATACTCATAGGCTCCAGAGATGGAAGATAGCTATGAGATACAGGTGGTGCATAGTTGTCTAAAGTAAACCGGTAATGTCGTAGGATGTTGGAGTTAAGTCCACCCAACAGGCGGCGCAACCCTTATCATTAGTTACCATCATTAAGTTGCAGGGACTTCCTTGGGAACTGCCAGTGACAAGCTGGAGGGAAGGCGAGATGACGTCAAATCATCATGCCCCTTATGACTGGGCTACACGTGCTACAATGGATGGTGCAGAGGAAGCGAAGCCGCGAGGTGAAGCAAGACATGAAACCATTCTCGAAGTTCGGATTGTAGTCTGCAACTCGACTACATGAAGTTGGAATCGCTAGTAATCGCGAATCAGCATGTCGCGAGTGAATACGTTCTCTCAGGCCTTGTACACACCGCCCGTCACACCACGAGTTGATAACACCCAGAAGCCGGTGGCCTAACCGCAGGAAGGGCTATCTAAAGGTGGGATTGACCAGTTAGGGTGAAGTCGTAACCAAAAGGTAGCCGG
+
+/1+*+*.0*)+)*,,,12---'+./1406.0/952.-$&'%'(&$$%%'$''$#%#$$&)/,021/,2-+'*31+)+'$&))#'&'($'&*(*$'''&*'+)*)+-)+5,',*.,&.018630-2.0/944.7-(,./0/110-..'(.*(*0/+-5.0+6...)('%%*)1,'')''(.-))('+21,+-(-/261+*%),(,4.9/.,,+1633413.'$)&*(%('(/,)/-('$&%%'),*,./2*,---4/.05/*(,#&)%&&(('*/43,)++&*%##$')'&&%'%0140-)(&$&((..'+/')+*35/60.-*4,56.+*)(%%)),500/7/,-.2561+*))'0++60+10.3-5)-'$13059-,+,.,+7181441*(''(',),,:)$'))0)%--&)$-+790*540.80,//15:'*-87355.$'')')(+'('++,+*)*)*0.23.063<31++&,0'')+41*+/98534)/01/+,*--3.//*++-/672440-+(),024471206)%'%*)*/52/)--)//2,*'-2*+*)-,47::5+03,%)&).((-(1,24&&+,.*+*(+&'%&(,,22%*+++&,*.&&/*).0.+-)%)%&),(%%%%((-..-11/'&&&(**3-))%'+:90/'(+2&.,.01./23457/24)+291102*63:+..0/4-&)')&++)$&&&'%'$$%'&*11..1*($).9.3-450&,((*(.%&('*)+,0.//:5+2322&/5..,3..0//5.,2-.)/,&%&-20.2,.*%&&(.+,()&$*,*,-.6./,''*0/.//'+&(%#%$)((+185100;:77562.0-1:4-.721/&/)+/+-/0/(**,/674,8,,9;78-1146--).),*+00-4./7,,-*2*.*2.%*+0'%-.+(,0)2:637201)***2.-&,)3*%*''/.((*&&*+35222/314,2,+09363756-0---./7/1*/01:87111-0-13&''%'*,,9.-.-18*-.21)575./($((0-/,27338*(**'))0./0-),)+''*%$$#'&(++/0,05/30,4-6)-.60)****,*'-,,-43224:4-317;:.6,*)(%()1,))-)+/&0()*&)''('.51((%+(%---.
@63390c64-876f-4c6f-bdae-843fae3429c4 ch=58 read=58194 start_time=2019-12-13T01:25:02Z barcode=BC01 runid=2c9cf7bc05858273f10e7d7ec552fc0bd742dc3e
CTCCTGCAGGAGGCAGCAGTGGGGAGATGTTGCACAATGGGGCGCAAAGCCTGATGCAGCCATGCCGCATTAATGTATGAAGAAGGCCTCCGGGTTTGTAAAAGTACTTTCCAAAGCGGGAGGGAAGGGAGTAAAAGTTAATACCTTTGCTCATTGACGTTACCCGCAGAGAAGAAGCACCAGCTAACTCCGTGCCAGCAGCCACTTGATGATAATACAGGAGGTGCAAGCGTTAATCGGAATTACTGGGCGTAAAAGCGCACGCAGGCGGTTTGTTAAGTCAGATGTAAATCCCCGGGCTCAACCTGGGAACTTCTCTGATACTGTAACGGAGTCTCGTAGAGGGGTAGAATTCCAGGTGTAGCGGTGAAATGCGTAGAGATCTGGAGGAGGAGGAATACCGGTGGCGAAGGCGGCCCCTGGACGAGCTTGACGCTCGGTCACCCGCGTGGGGAGCAAACAGGATTAGATACCTGGTAGTCCACGCCGTAAACGTCGACTTGGAGGTTGTGCCCGCTTGAAGCGTAGCTTCCCGGAGCTAACGCGGTGAAGTCGACCGCCTGGGAGATACGGCCGCAAGTTAAAACTCAAATGAATTGACGGGGGGCCCGCACAAGCGGTGGAGCATATGGTTTAATTCGATGCAACGCGAAGAACCTTACCTGGTCTTGACATCCACGGAAGTTTTCAGAGATGAGAATGTGCCTTCGGGAACCGTGAGACAGGTGCTGCATGGCTGTCGTCAGCTCGTGTTGTCGGAAATGTTGGTTAAGTCCGCAACGAGCGCAACCCTTATCCTTTGTTGCCAGCGGTCCGGCCGGGAACTCAGGAGACTGCCAGTGATAAACTGGAGGAAGGTGGGGATGACGTCAGGTCATCATGGTACCCACGACCAGGGCTACACGTGCTACAATGGCGCATACAAAGAAGCGACCTCGCGAGAACAGCGGACCTCATAAAGAAGTGCGTCGTAGTCCGGTTAGGAGTCTCTGCAACTCGACTCCATGAAGTCGGAATCGCTAGTAATCGTGAATCCAGAATGCCACGGTGAATACGTTCCCGGGCCTTGTACACGCCCGTCACACCATGGGAGTGGGTTGCAAAGTAGGTAGCAACCCGGAGGCGCTTACCGCTGTGATTCATGACTGGGGAAGTCGTAACAAAGGTGGCTTCGG
+
+-73/&0&21+/413773366;9))(*+&/('(**,5855.'&$'*-)',/,-,211/,2.//+/&%$#%%('*(-+)(),&+-*008,8-)+.,72-/-33()())25-2-'%%'))02(-1(++(*)&'(245***3,3,/11551)/0-',,*(-*2,(,3-'+++**0+&+)(,(,((+..261125,0*2,'%*%*/,&'%%($&'%(*0,-+*))%+()+817.0-303034()**-//359:88798:5)(../&.*/2,2/&5+20).-2+-.0),'*%&%))(-5;1&3986:174:658711.-2**).-//.//2%'''&,(*+*)&&++-%--+&('+(-+,3),363/&',,.41-*15-.0,.---,--,(,2(+/&+*(2-+70-0*)0.1&%()()*'*&1.,'-/767+'))*&''*(-,.-/2/*+1'%#%%+061,.258&0-33,00+-9869:-2:83325,*-02;256<5/,(),*-4,4,00-/2,+,-53&(&$&%$%&).&5566/1-,/*,.+/---61'*(''$$%,-996897564&&'-'-,230-/.*))54:940/.0:+*+5162868/6;81+/2.*-+-,+2..--1**+,21+0127<:095:4./11.4).*5,,4)+,-.,,),**(/+*&'()*--3/-/03.503;;;/+**-20/.+(**)(&(+.07&58/91863,%--/()012342-'-())'&+1169163334315.)*%'((,/)+2.,.+742.28+*++&1%&-214.+.9-,-,-1%%(((-203:0000994/0/0,'/**(--3,)-'*+.2467110/038:-8:;1/2,.-,/')(3+0//01023)(.15365--2)&#,-&&*,1210,887711-/.-/.*+44;76;1*-010644(%&%%''*)6875/.*'%%(+(&)2.2967'')6*&(*,,79888694442/--).&+(%(((')*/.0+/04559996466241011+0&'&)*3.3,6+*+%-'***4'(0)7.164&2)301295',*-2/52,577748344-),%)/--1232)-6186:.-)*+/**5,-15-))*/,))%&&+)&&(2)+-,%%&%'/5(+3,,13351013256,-*&%('//343&6/5&,&'(,--5,*-
@44e95c43-be12-4f87-9a54-760469156917 ch=180 read=76111 start_time=2019-12-13T01:25:25Z barcode=BC01 runid=2c9cf7bc05858273f10e7d7ec552fc0bd742dc3e
CCGGTTACCTTGTTACGGCTTCACCTCGCTGACCCTACCTTCGGCCGCTGCCTCCTTGCGGTTAATACGGACTTCGGGTATTGCCAACTCTCGCTAGATGTGACGGGCGGTGTAGCCTGGAACCAGGGCAATTCACCGCGACATTCTGATTCGCGATTACTAGTAACTCAGCTTCATGTAGGCAGTTTCAGCCGCAATCCGAACTGAGACTGGTTTTAGAGTTTGGCTCCTCATTATTGCATCTCCTGTACCAGCCATTGTAGCACGTGTGTAGCCCTACACATAAGGGCATGATGATTTGACGTCATCCCCACCTTCCTCCTGGATTAACCCAGGCAGTCTCGCTAAGTCCTCAACTTAATGGTAGTAACGACAAAGGGTTGCGCTCGTTGCGGGACCAACTAACATCTCGTACGGAAGGCTGACGACAACCATGCACCTGTCACCTTGCCTTGTCCCCGAGGGGATTTCCTCGATTAAAGAGTAATGCAAGGGATGTCAGAGTGTAGGTAAAGTTCTTCGCGTTGCTTCGAATTAAACATGCTCCGCTACTTGTGCGGGTCCCCGTCAATTCCTTTGAGTTTTAATCTTGCGACCGTACTCCCCAGGCGGAATACTTAATGCGTTAGCGGCGGCACAGTGTTGAAACCCCACACCTAGTATTCATCGTTTTGCGGCGTGGACTGCCAGGGTATCTAATCCTGTTTGCTCCCCACGCTTTCGAGCCTCAGCGTCGGTCAGAGAGTCGCCTTCGCCACTGGTGTTCTTCCTAATCTCTACGCATTTCACCGCTACACTGGAATTCCTCTCCTCTCCCCTGCACTCTAGATAACCAGTTTGGAATGCAGCACCCAAGTTGAGCCAGGTATTTCACATCCCTTAATCATCCGCCTACGCTCCTTACGCCCAGTAAATCGGATAACGCTCGCCACCTACGTATTACCGCGGCTGCTGGCGTAGTTAGCCGTGGCTTCCTCCTTAGATTTACCGTCATTATCTTCCCCAAGACAGGCTTTACGATCCGAGGCGCTATACTCACGCGGCGTTGCTGCATCAGGGTTTCCCCATTTGTGCAATATTACTGCTGCCTCCCGTAGG
+
,(/+1/.680:/08-42&23//,1+&'%&)+.1;0-034596070/-/..11.252802.493)'(',461308*&'%,&*,+115+.,-('&%&(+)**+,48&934)/*,+&&&&%%'(028'.'$(%$+*449:54527,784./+665+14347+,+&*-.*//2+,04:8/72458:9&./:-+,,0,%'(-+.1.168676777:;.97:/+%((/:905/,1+')$)(*091226602&&&&&)//23;4380.*-+'(--2822,,,7-++0.+///,-62,19.///09<60129798809<3,190;.5478836%6*8+96+*3612.028:589::388:6323**)1,-'**)(-,3,,2667*08.4/698:::86<33.730()-..+,0,--...''(-/&&&&)*22/4789918;34%+'-/..03'('##%()+++-;39,*(/1,*--;619994-3-21,)++.2;766.,,88486886,((**,+..)*+'-.837<967050,.462,,)/(%%$((+)11292/2/-01-,./(11,.77-3584:5:1*1872221:;*,,**2-+,114:-*)*(.67../'317584.+.+/-1033272132;2/1//0(.-24;51:83:;1)4+6/-0)*05;98::3:68+.0,85569;5.,'/-69/*--28559649/10:5,--2:9-),+*4;.***1899:3131/,&)('%(*300104673:7773-,.26245:88.1)%*4.13:9996864;11/26,*0&),.,),*-,6,1),13522/.7--,783212/2/37060:0:8<:53424650%+&*0,0-11655537(,'1'(65-,-.-5*'+'1.5676;725;8673403,()&*/1;1..762*-/'+'+.5314798;43:3612(1*,757922+9,,-;;3;22172:1//5549270175:35324/-,.1*&/9678148/2221348*23+-/+(,..:9/../01*((''*&&%$&$(*-163-5,,+59,..0.02915935;149;-*16(*51-7--(+'%()*13/06,29.-:38+
@73a2798b-5625-456c-9621-a514d195f6f4 ch=90 read=49369 start_time=2019-12-13T01:25:23Z barcode=BC01 runid=2c9cf7bc05858273f10e7d7ec552fc0bd742dc3e
CCGGTTACCTTGTTACGACTTCACCCCAATCGCTGACCCTACCTTCGGCCGCTGCCTCTTTTGCGGTTAGCTCACGGACTTCGGGTATTGCCAACTCTCATGAATTGTGACGGAGCTGGTGTGTACAAGACGGGAACGTATTCACCGCGACATTCTGATTCGCGATTACTAGTAACTCCATGTAGGCGAGTTTCAGCCTACAATCGAACTGAGACTGGTTTTAAGTTTGGCTCCACCTCGCGGTATTGCATCTCTCTGTACCAGCCATTGCTTAGCACGTGTGTAGCCCTACACATAAGAGGCATGATGATTTGACGTCATCCCCACCTTCCCTCCTGGTTAACCCAGGCAGTCTCGCTAAGTCACCTCAACTTAATGGTAGTAACTAACGACAAGGGTTGCGCTCGTTGCGGGACTGCTTAACATCTCGGCGGCGGCGACAGCCATGCCACCTGTCACCTTGTCCCCGAAGGGATTTCCTCGATTAAGAGTAATGCGAGACCTTCAAGTGTAGGTAAGGTTCTTCGTTGCTTCGAATTAAACCACATGCTCCGCTGCTTGTGCGGGTCTGTCAATAATTCCTTTGAGTTTAATCTTGCGACCGTACTCCCGGGCGGAATGCCAATGCGTTAGCGGCACGGAAGTGTTGAAACCCCACACCCTGGTATTCGCCGTTTGGCGGCGTGGACTACCAGAATTATCTAATCCTGTTTGCTCCCCGCTTTCGAGCCTCAGCGTCAGTTACAGTCAGAGAGTCGCCTTCGCCCGCAATTGTTCTTCCTAATCTCTACGCATTTCACCGCTGCACTGGGAATTCCACTCTCACTCTCCCTGCACTCCTAGATAACCAGTTTGGAATGCAGCACCCAAAGTTGAGCCCGGGTATTTCACATCCCACTTAATCATCCCGCCTACACTCGCTTTACGCCCAGTAAATCCGGATAACGCTCGCCACCTACGTATTACCGCGGCTGCTGGCGTAGTTAGCCGTGGCTTCCTCGCCCAGGTTACCGTCGTTATCTTCCCCAAGACAGAGCTTTACGATCCGAGAAGCCTTCATCCTCACGCGGCGTTGCTGCATCGGGGTTTCCCCATTGTGCAATATTCCCCTGCTGCCTCCGTG
+
61251</084:02:&,0-1270,.672-6/3%$()+4:/..:;:9:12/3+02105000;6*,,)+.+*/972/2,6.0+**)*)-'-)*9110.--//,5.*(++*+/15-/,,+.0826423.5430/3%+0,.0,5-19534;5652525965989<9566090.-/-.,2.-*+*&*+-02630111;61/0433//18*6)+/.-,.345:929<<-:904;022147:13974&&%)1/-1,,-0//.-+025/50.-06165+(+()*,)+-,.2*+)*-:5.--/-0-4*)$-,568001//385./02655-78:++344808)+16('1.:0.,'')/963344380435(&'($'(+//7..0/300././32:632400.1/'.041:21/11335<.2/921($#$$(&%#&(3022**++,+$%&%&&&-+3/)2++1;09/.-4-/50//(*&()-*,*(,4203320+1*.+***+,703*-%($%%*&'+('(-.**++*)+.074332,,54433.(%'**.55140//166-7-*)4)&+,*..//63/.%#'*.'%&(-*2+04--./7;9,800-://.-49(0./+1,)&22-(/*1,%(%,-+**',/,,-+3,-,.-*,+,.5:4.6/,-+)%-*/3**)(&(+52'''(+/+,+++&&)*,5424021.(*'.3269508/+3*).40(+./58)%'870+335799911212;4-:.,-5469,+*+&(),%%%&*(./5''($#/'*8:7663/,/801366443523;1.-,(%())+,-6/2(/(/5..%)(.,-*--2-02,(/1&,*21)+3850/19068<</53:8797611.:-/0')02///17(.0)++/67/+..,52*&(),081856/;+,2<732&,.0')++.*-//:.()145/1-3-5-:0**))*14<<99:.-,*,23:365/-/.-./+%'%')0,32621/-,-/40352,/1''''$('((+0/.,+&4/./37369:+62./2()(',47611//11-*+%('(*..0+,-,))-+1/1,3103;)+,,'&+3&5:/5:2.;:-)5/./59/;.//73;4+)--)(/5.67.*&
@d1115ad3-e4fc-4e01-815d-85fdac102c77 ch=78 read=70594 start_time=2019-12-13T01:25:30Z barcode=BC01 runid=2c9cf7bc05858273f10e7d7ec552fc0bd742dc3e
CTCCTGCAGGAGGCAGCAGTGGGAATATTTTAATGGGGAAACCTTGATGCAGCAACGCCGCGTGAAATGATGAGGTTTTCGGATCGTAAGCTCTGGCTGGGAAGATAATGACGGTACCCAAGGAGGAAATACGGCTAACTACGTGCCAGCAGCCGCGGTAATACGTAGGTGGCGAAGGCGTTATCGGATTTACTGGGCGTAAAGGGAGCGTAGGCGGATGATTAAGTGGGATGTGAAATGCCGGGCTCAGCAGGTGCTGCATTCCAAACTGGTTATCTAGAGTGCAGGAGGTGGAGATTCTAGTGTAGCGGTGAAATGCGTAGAGATTAGGAAGAACACCAGTGGCGAAGGCGACTCTGGACTGTAACTGACTGGCTCGAAAGCGTGAGGAGCAAGCAGAGTTAGATACCTGGTAGTCCACGCCGTAAACTGATGAATACTAGGTGTGGGGTTTCAACACCTCCCGTGCCGCCGCGCATTAAGTATTCCGCCTGGGGAGTACGGTCACCAAGATTAAAACTCAAAGGAATTGACGGGGACCCGCACAAGTAGCGGAGCATGGTTTTAATTCGAAGCAACGCGAAGAACCTTACCTACACTTGACATCCCTTGCATTACTCTTAATCGAGGAAATCCTTCGGGGACAAGGTGACAGGTGGTGCATGGTTGTCGTCAGCTCGTGTCGTGAGATGTTGGGTTAAGTCCCGCAACGAAGCGCAACCCGCCTGTCGTTAGTTACTGCAAAGTTGAGGACTCTAGCGAGACTGCCTGGGTTAACCAGGAGGAAGGTGGGGATGACGTCAAATCATCCCCTCATGCCCCTTATGTGTGGGGCTACACGTGCTACAATGAAAACGGTACAGAGGTCACAATACCGTGAGGTGGAGCCAAACTTAAAACCAGTCTCAGTTCGGATTGTAGGCTGAAACTCGCCTACATGAAGCTGGAGTTACTAGTAATCGCGAATCAGAATGTCGCGGTGAATACGTTCCCGGGTCTTGTACACCGCCCGTCACACACCATGAGAGTTGGCAATACCCGGGGAAGTCCGTGTAACCGCAAGGAGCAGCGGCCGAAGGTAGGGTCAGCGATTGGGGTGAAGTCGTAACAAAAGGTAACCGG
+
*&+)&&*'-0)),.4+1+/.*((),0,-.,(-,116/&*/3,2.6++,-*+,,265344**++++)-'(+.+.,./942016575(1'($$*)*+%%&'.2'.).016**%&'*)(,+)++).(+*,+*(+,,044542-(..126;00.-)81,-)1*000/7764(4&-,+*-'*,6.4/.+4(-(640.22.8632--6-)4.%*+88769..8/.43050/,./7767/0,-6-,%1,'47873**,-29889;::299*61866894541111+-)**-+&/)(&)+.2+&&/+2(*,82+(*).,.+*51)+09:/-,)(/0+1927-,1++14-00182),)'+34970//02485768/....4'(+*-.)*,0,-1-.'+)&)*::'4).%((1*/8.,-2*,5222786+-48;893/('&()221:300-+10310-62**3++()**-5074),536648:,-.0--335.3/39,./5:6131-&'(*./954%.&*('(8*9:9756;98*-(0,2.707/6;625;4.--/31/0../.3+-+*,.--;:01788-')+),76754/1-)(('%'&'+6,42--2.2-4127.*./,,)/1+-.+,.-/77*((&((&)28-774;;3665/+-+-3/,+,+695668:1111..141-()),:998776:97379809-308/3,-/28.-0125))(,-806+44,&'++.250:100/;..,+**/+(7,+(25/530*$)('((*,3437562++-,*,,)6/*1-/+.-*3;;/698886465<5/0+,3/0&&*,0.-97,,4112651'7;8554*()((56/&317,+.0+*)'.)+6,,+5,/+%('+./19730,-.+.7%)+*06:4112:93.304588865920321.8./*200144;613-'&%$%(+/.6///843'*57246+3225232686;776)),03564:-::869928//08'(-14110300./.0005994570,*+)2<9:1,+**2,4+*3--,061)54')(()7724&++110./1.)*%%&'')/.//233,1..44/..2254(1)1681.103-133530-/32).+0497854
@8575ab95-4a46-480a-978b-881b64de05b8 ch=122 read=65526 start_time=2019-12-13T01:25:29Z barcode=BC01 runid=2c9cf7bc05858273f10e7d7ec552fc0bd742dc3e
TTGGTATTGCTTCGTTCCGGTTACGTGTTGCTGGTGCTGAAGAAGTTGTCGGTGTCTTTGTGTTAACCTGCTTGCCTGTATCTTCCGGTTACCTTGTTGCGACTTCACCCAATCGCTGACCCTACCGTGCTGCCTCCTTGCGGTTGCTCACGGACTTCAGGTATTGCCAGCTCTCATGGTGTGACGGGCGGTGTGTACAAGACCGGAACGTATTCACCCGCGACATTTCTGATTCGCGATTACTAGTATCAGCTTCATGTAGGCGAGTTTCAGCCACCTGATGTTCGAGACTGGTTTTAGAAAGTTGGCTCCACCTCACGGTATTGCATCTCTGTACCAGCCATTTAGCAGCACGTGTGTAGCCTACACATAAAGTGATGATCATCCCCACCTTCCTCCTGGATTAACCAGGCAGTCTCGCTAGAGTCCTCAACTTAATGGTAGTAACTAACGACAAGGGTTGCGTCGCGGGACTTAATAACATCTCACGACACGAGGCTGACGACAACCATTGCGCCACCTGTCACCTTGTCCCCTACAGAGGATTTCCTCGATTAAAGGTAATGCAAGGGATGTCAAATTATTAGGTAAGGTTCTTCGCGTTGCTTCAGATTAAACCATGCTCCGCTACTTATTGCGGGTCCCCGTCAATTCCTTTGAGTTTTAATCTTGCGACCGTACTCCCCCAGGCGGAATACTTAATGCGTTAGCGGCGGCACGAGTGTTGAAACCCCCCACACCTAGTATTCATCGTTTACGGCGTGGTTCAGGGTATCTAATCCTGTTTGCTCCCCACGCTTTCGAGCCTCAGCGTCAGTTACAGTCAGAGAGTCGCCTTCGCCACTGGGTGTTCTTCCCTAATCTCTAGCATTTCTGCCGCTACACTAGAATTCCCTCTCCTCTCCTGCACTCCTAGATAACCAGTTTGGAATGCAGCGCCCAAGTTGAGCCCGGGTATTTCACATCCCACTTAATCATCCGCCTACGCTCCTTTACGCCCAGTAAATCCGGATAACGCTCGCCACCTACGTATTACCGCGGCTGCTGGCGTAGTTAGCCGTGGCTTCCATCCTTGAATTTTCGTCATTATCTTCCCCAAAGACAGGCTTTTTTACGATCCGAAAACCTTCATCACTCACGCGGCGTTGCTGCATCAAGGTTTCCCCATTGTGCAATATTCCCACTACTTGCCTCCCGTAGGAG
+
&$1*-*-++.241))60'.,48.0-.'06./045649:04+))(&*-.-5,:19:95;944-4-/,180%-3.,465.+'++/4/2-3.604404)/-'*.(01630330,/.0*****4:/*&/+*$%(*,.42/&**)*)+(+%&)2-//6/5661%/+.+3.*14.(.--,+%,.3233324-785683111239:83469-+0+-8989<6/2.(')+-/3.:,98979;3+*.(10/2.+().01)%+.40%,'()-2.+-+*7.)*+,('*,///0.+*&&&+,01214;9.*)++&+*4)/),.0',*))*+(-.*/,.189903')+57:000;09;)('(%**-/03510((-.2--,+,+)1-($&(/))(-'89/9;3,2528-1/3-+,*&0&&$'#%,230762.1$$'*).//2400(3((*5-00((%((&&*+55321-5,*()('&%$%%&(+64*(%$,*),2,+-/1-&(,+2+3*'+)341'/025-4-1*3),,'02+,2*.0323.0.--5,1($$('((,*',23/6*141:/11(,+-001,)*'*49,72555.'1(%)((1800-,14;87;6.43.6+-.73**/4/4;;362))+,34-.,(+7+&2')+--/-2::,+0448572(+-,,)+/9:,,9...4../34:,-,1207;7,*-+.)-3,,//.1-0.,3324//*5+*3,+++-&()*.7$%4&4268:)$&%)&'*&.*,57,/8909:,-/6.--.*%($%040013433935:909;*+93798*)-+,1:8+)+/7:8.-...54137:6.---./-++'*,00686<;9:<65420++/186225:+-384231-$'*)19+-))-5('0')(-63-,/-3.8)(*-/,+-(*)''+*-.3')-2463:5;486<;66463/1+.-)(*'))'++&'0/4(+111/0:6.*)++11.',-/3935*+17,0832233366/:712./0-),-3581.)3.4727211688:90170587966:/5;+//;//*(1'*&%(%31911.30602+'+%$%+,'''&&'+)'%+122//3/137.5::+55)**,),.2208-5'$$**,/1,/160288;877:.666-/..-2.12;/00/////3/+4,8.0581''1$0''(3))+10-*#&&#$%%),0/58)+;790*)
@7ecfd490-10fc-4df7-b67c-acd1e1f76013 ch=119 read=150931 start_time=2019-12-13T01:25:27Z barcode=BC01 runid=2c9cf7bc05858273f10e7d7ec552fc0bd742dc3e
CCGGTTGCCTTGTTACGACTTCACCCCAGTCATGAATCACAAAGTGGTAAGCGCCCTCCCGAAGGTTAAAGCTACCTACTTCTTTTGCAACCCACTCCATGGTGTGACGGGCGGTGTGTACAAGGCCCGGGAACGTATTCACCGTGGCATTCTGATCCTGATTACTAGCGATTCCGACTTCATGGAGTCGAGTTGCAGACTCCAATCCGGACTACGACGCACTTTATGAGGTCCGCTTGCTCTCGCGAAGGTCGCTTCTCTTTGCTTATGCGCCATTGCTTAGCAGCACGTGTTAGCCAGCCCTGGTCGTAAGGGCCATGATGACTTGACGTCATCCCCACCTTCCTCCAGTTTATCACTGTAGTCTCCTTTGAGTTCCCAGCCGGACCGCTGGCAACAAAGGATAAGGGTTGCGCTCGTTGCGGGACTTAACCCAACATTTCACAACACGGGCCTGACGACAGCATGCAGCACCTGTCTCACGGTTCGAGGCACATTCTCATCTCTGAAAACTTCCGTGGATGTCAAGGACCAGGTAAGGTTCTTCGCGTTGCATCAGATTAAACCACATGCTCCACCGCTTGCGGGCCCCGTCAATTCATTTGAGTTTTAACCTTGCGGCCGTACTCCCAGGCGGTCGACTTAACGCGTTAGCTCCGGAAGCCACGCCTCAAAGGGCACAACCTCAAGTCGACATCGTTTACGGCGTGGACTACCAGAATTATCCCTAATCCTGTTGCTCCCCACGCTTTCGCACCTGAGCGTCAGTCGCTTCGTCCAGGGGGCCGCCTTCGCCACCGGTATTCCTCCAGATCTCTACGCATTTCACCGCTGCACCTGGAATTCTACCCCTCTGCAGGGGCTCAAACTTGCCAGTATCGGATGCAGTTCCCAGGTTGGGCCGGGGATTTCACATCTGACTTAACAAACCGCCTGCGTGCTTGCGCCCAGTAATTCCGATTAACGCTTGCACCCTCCGTATTACGCGGCTGCTGGCGCAGGTTAGCCGGTGCTTCTTCTGCGGGTAACGTCAATGAGCAAAGGTATTAACTTTGCCTTCCTCCCGCTGAAAGTGCTTTACAACCCGAAGGCCTTCTTCCTTCATACACGCGGCGCTTGGCTGCATCAGGCTTGCGCCCATTTATTTTAATATTCCCCACTGCTTGCCTCCCGTAGGAG
+
4/&-2-'()*,)4,*+3/53--+001./0./)-))4554833,)',-//+'+)/64012.+,.,2.62/'&'+&(2*&*',(6;:./..(50+(+,18,.96**)))+&)/,/5/..,/239707,1))3418229;8<7,.215220-005-/264+$*-63011/,*,&,)),)'.+/5467.++,1)(++926.2/206'2)/.*/0172--13414,/19;23/')''(*)+3,)*+,+.&&%%&((,,,16298194.++,/..0335:151-%)%%&+%))%(*.*/(%%%%'(382.0525.4/2+255710-+/..,1++,979:9.8,2)'3.8;85103//2:-+,:6644'-.687947896015:01('+25-878702.2.-41315(4/3323'0,,.*-*,13)*++,0:9530500.3*..5229+*)*8662+*)'(%'&../-.'((+1,.---.5:5433/0+-,8626(*(,)&--.876756332/),9:33556:569<:8)11))(,097/.+.(')-0:48<8787/;/0/::+)/-2.<;5<///./114901.++)',*051.842+/3,71;5-05/,-.79<.641.+/-.2070-.340398)/48)973422/507/120/3.0125+4..8./5.00275657*08/-$').+2-1(4+0554626885<4.,,../76:2876684(1(4,3.5-*(/523/,+4-)*)104+(+.-/:8321+/200015456-.-+%(0,27/:('+677,99038.30039152.1..2<64.3'('000/01-01416:/+)+(%&,#+&)33*+)%,*//-2030*.3,)&+)+&.3763*(&&)20*../9:9:8:370673720)/)/*-7.3/(67.--89-+,,.0,-*''(0,/&&+/.459:7750.%'%#')0-)())&()*01.*2+0*1/-2.***260.3:59561//()11//265.'')*&--..-.4:)76//0:0:<:821-/,.-.1234*+*++6679/+6,/4-,''+/+)5+*687+90.(3--).**+')''%')**16-+-(-+77591(.'./;86830'.-0060)&&$(')*+/023*43/11-/076,&(-)(,-+.+6.01/865-$&%$'&&(./,65((315-,(
@f02efb41-49a8-49bd-88f9-972d9fda020d ch=59 read=61996 start_time=2019-12-13T01:25:43Z barcode=BC01 runid=2c9cf7bc05858273f10e7d7ec552fc0bd742dc3e
CCGATTTACCTTGTTAGACCACTGATCGCCAGATCACAAAGTGGTAAGCGCCCTCCCGAAGGTTAAGCTACCTACTTCTTTGCAACCCACTCCCATGGTGTGACGGGCGGTGTGTACAAGGCCGGGAACGCGTATTCACCGTGGCATTCTGATCCACGATTACTAGCGATTCCGACTTCATGGAGTCGAGTTGCAGACTCAATCCGGACTACGACGCGCTATGAGGTCGCTTGCTCTCGCGGAGTCGCTTCTCTTTGTATGGTTGGCGGTTGGTGGGTAAGGCAATGGGTTAATATCCCTTTGAGTTCAGCCGGACCGCTGGCAACAAAGGATAAGGTTGCGCGCGCTCGTTGGGACTTAACAACATTTCACAACACAGGCTGACGACAGCCATGCAGCACCTGTCTCACAGTTCGAAGCACCAATCCATCTCTGGAAGTTCTGTGGATGTCAAGACCGATTAAGGTTCTTCGCGTTGCATCGAATTAAACCACATGCTCCACCGCTTGTGCAGGCCCCGTCAATTCATTTGAGTTTAACCTTGCGGCCGTACTCCCCAGGCGGTCGACTTAACGCGTTAGCTCCGGAAGCCACGCCTCAAGGGCACAACCTCCAAAGTCGACATCGTTTGCAATGGACTACCAGGGTATCTAATCCTGTTTGCTCCCCACGCTTTCGCGCCCTGAGCGTCAGTCTTCGTCAGGGGCCGCCTTCGCCACCAGTATTCACTCAGATCTCTACATTTACCGCTACACCCGTTCTACCCCCCCCCTCACGGGACTCAAAGCTTGCCAGTATCAGATGCAGTTCCAGGTTAGGCCAGGATTTCTACATCTGACTTAACAAAGCCGCCTGCGTGCTGCGCCCAGTAATTCCGGTGTTAACGCCGCCTCCGTATTACCGCGGCTGCTGGCACGGAGTTAGCCAGTGCTTCTTCTGCGGGTAACGTCGGCGTAAAGGGTAACTTCTCTTCATCCCCGCTGAAAGTGCTACAACCCGAAGGCCTTCTTCGCCGCGGCATGGCTGCATCAGGCTTGCCCGTGCAATATTCACTGCCTCCGTAGAG
+
,)(%*61*,0420/7*))''')#%'*0,.521388.306///08127*.34:()-**),*)+*:06-10154/(-190496/21'0.($''85)),,979999:3;:707677.646871/6.(83652/*/4011..071318434:4456883/00048211013438<68.,,-617890,,--/./51./&-+,-83948/:6643/13//,-'*0,-)%***.+,//,,,-,*$&&&&'),')4,01/097,..'*'%$$&&)+)&(%%%,*'))+*.-0+'*'&&/+(%(-/++81&%*,22&*.31:58889343005435+4-6*-')+/6),),+,.-.0/1))*6+*-(/'&(-+1+44+*,.00/4,.733333709.,/:/:88-7636:-077--,--;:27*+(*)13:5737;.0846.3313(*523345:7724./0),/)'&*%)(-.3<9:<867566//011&'-5,;<::<22223322-,4./+.'('')%(0094((01295<657;65419<8.24/20..,658-5.--2--**)06+440/++/.3./..-1/+%&+2&'*)*(.02666:38.23:4///286304)/3,+06623334848-%)(&(-.'#&(*4-7315536))/./6*.2:/023.89/*.,-/960.0&12)'011896:.0298;978<23671156818/++-:)).&**/2:0&))+/0333201-0&',''+:522/-'/1*'+3+)(,.211394-+($&(00.'(*--(((+,*--*(/*+/'+-,-:&-*/*+'*+-+&)+.,%.0*.:8+''(*023..+.,5-0/95%0603:6,*&&&'*&./51.+,.188;971'/#%'.4/,,&#*.+-936.2,(0822/+))((--,+$*&.$'3+++5--,*'(,-03:6601'150042-+)&%$$#&)&(&&$('',+++./;3&+357..276,6/--()-%%'%0,+)++-3290:77;7-*'&')61-/-.,115567'72-/0(+-(&)%')6112<7-,.*,2157+0330'
@d72a620b-87aa-47ca-8569-e49f4fea184f ch=94 read=70399 start_time=2019-12-13T01:20:08Z barcode=BC01 runid=2c9cf7bc05858273f10e7d7ec552fc0bd742dc3e
CCGGTTACTTATTTACGACTTCCCACTTTAATCTGTGACCCCACTACAGCCCCGGCCGCTGCCTCCTTGCGGTTAGCTCACGGATTCGAATTGCCAACTCTCATGGTGTGACGGGCGGTGTGTACAAGACCAGGAACGTATTCACCGCAGCATTCTGATTCGCGATTACTAAATACAGCTTCATGTAGGCGGTTCAGCCTGCAATCAGACACTGAACTGGTTTTAAAGTTTGGCTCCACCTCACGGTATTGCATCTCTCTTGCCAGCCATTGTAGCACGTGTAGCCTGGTCGTAAGGGCCATGATGACTTGACGTCATCCCACCTTCCTCAGTTTATCACTGGCAGTCTCGCTGAGTTCCCCGGCCGGACCGCTGGCAACAAAGGATAAAGGTTGCGCTCGTTGCGGGACTTAACCCAGCATTTCACAACACGGACTGACGACAGCCATGCAGCACCTGTCTCACGGTTCCCGAAGGCACATTCTCATCTCTGAAAACTTCCGTGGATGTCAAGACCGTTAAGGTTCTTCGCGTTGCATCAGATTAAACCACATGCTCCACCGCTTGTACGGGCCCAAATCAGTTTAGTTTTAACCTTGTGGCCATTACTCCCCAGGCAGTCGACTTAACGCGTTAGCTCCGGAGAAAGCCACGCCTCAAGGGCACAACCTCCAAGTCGGCATCGTTTTGGCGTGGACTACCAGGGTATCTAATCCTGTTTGCTCCCCACGCTTTCGCGCCTGACGTCAGTCTTCGTCCGGGGGCCGCCTTCGCCGCAGTATTCCTCAGATCCTACGCATTTCACCGCTACACCTGGAATTCTACCCCCCCTCTACGAGACTCAAGCTTGCCGGTATCAGATGCAGTTCCCAGGTTGAGCCAGGGGTTTCATCTGACAACAAACCGCCTGCGTGCGCTTTACGCCCGGTAATTCCGATTAACCCTTGCACCCACGTATTACCGCGGCTGGCGTAGTTAGCCGTGGCTTTCTAATAAAGTACCGTCACTCGGCTGCCATTTCCTGCTTAGCCGCCGTTCTTCGCTTTATAACAGAAGTTTACAATCCGAAAACCTTCTTCCTTCACGCGGCGTTGCTCGGTCAGGGTTTTCCCCCCATTGCCGAAATTCCCTACTGCTGCCTCCCGTAG
+
4,..4/++0.'07,),+,.538..$(+(&(+(***)(&..1*%&'$).-117+.+1/,-20685600324217/-,...&.''$()*+'(+'&/',(+,/10.658565223-.1015/025379982133&**(./0857:6475-+*),.9;9995852.+,*/,,..,0*'%(()/06:6978646/))+3,,)3,*&+-37:3336,//31:79904:8+-12259:353886/08.459263+0+'*,))+))'.*$*/..52/68/.12213444*$&+(%'000110*.485<95111..0063353756082)%(&&(/)-3'00;--.<893530*+--.8%%-))1397,.,+-010/.2/344320.&.29(1.::37)/..211+)3/.80007<;5/4+0)-*&(%/03:73042-2+1++%014365570-1:2978233339110/0,+/(530+.,)+1.2.++,/8999797553-,-/..1457677;993650.-.0+'+)4--.++-05112231..-.6++.+3-;:8943148;:75000*...01,/.2605.-2,,..--63&*(5:*--.)+))*2.5.+5+)*.+755*-87-3320-'()/,14406220761'/*(%&)'').+//077742*43+,00238-7)3*/01/&43454475+325547875332,()&#',32-24247734;8,-+088/)01,+*+,(*%-1..%&&)*+./0345206')5:8-0777:7<99:0+,().,0;4547,,.014)),*+&-45.-/+&'-$&&02024,*)8+-/135:94--00.1,,/1679+*'*)3,-6&0.01:1351/0.0:48)(*/60;0.+9+$*,)+*7/,1)(&&'(+2-888,8/9;9::9:941(*'$&.+22+&21667:-*()2*1+4*',,'*-08.)--//865;<906///14.)'(...++/-685;33;82-30/9;4245997860,,+0,+*+/5--:4.3-,))*-.1913<970.&)+(**10+,/22,)+()3;3-/29.:)(034-697<8:<977;3+.-.,4222;4455-(02/7:4/;:0,/8;<2./;1,)(,621:+7-&%+)(*+,69069+-;4-
@e946b5db-7ab5-4196-afa6-2bc2195eac42 ch=124 read=74086 start_time=2019-12-13T01:25:50Z barcode=BC01 runid=2c9cf7bc05858273f10e7d7ec552fc0bd742dc3e
CTCCTACCACGGGGAGGCAGCAGTGGGAATATTGCACAATGGAAACCCTGATGCAGCAACGCCGCGTGAAGTGAATGAAGGTTTTCGGATCGTAAAGCTCTGTCTTTGGGGAAGATAATGACGGTACCCGAAGGAGGAAGCCACGGCTAACCGTGCCAGCAGCCGCGGTAATACGTAGGTGGCAGAGCGTTATCGGATTTACTGGGCGTAAAGGGGCGTAGGCGGATGATTAAGTGGGATGTGAAATACCCAGGCTCCAACTTAGGTGCTGCATTCAAACTGGTTGCTCTAGAGTGCAGGAGAGGAGAGTGGAATTCCTAGTGCTTAGCGGTGAAATGCGGATTAGGAAGAACACACACACCAGTGGCGAGCGACTCTCTGGACTGTAACTGACGCTGAGGCTCAGCGTGGGGAGCAAACAGGATTAGATGCCTGGTAGTCCACGCCGTAAACGTGAATACTAGGTGTGGGGGGTTTCCAGCACCTCGTGCCGCCGCTAACGCATTAAGAGTATTCCGCCTGGGAATTACGGTCGCAAGATTAAAACTCAAAGGAATTGACGGGGACCCGCACAGAGTAGCGGAGCATGGTTTAATTCGAAGCAACGCGAACCTTACCTACGCCGACATCCCTTGCATTACTCTTAATCGAAATCCCTTCGGGGACAAGGTGACAGGTGGTGCATGGTTATCCAGCTCGTGTCTGAGATGTTGGGTTAAGTCCGCAACGAGCGCAACGCGATAGATTAGTTACTACCATTAAGTTGAGGACTCCTGGCAGACTGCCTGGGTTAACCAGGAGGAAGGTGGGGATGACGTCAAATCATCATGCCCCTTATGTGTGGGGCTACACGTACAATGGCTGGTACAGAGGGTACGTACCGTGAGGTGGGCCAAACTTTAAAACCAGTCTGTGGATTCAGGTTAGGCTGAAACTCGCCCTACATGAAGCTGGGAGTTACTAGTAATCGCGAATCAGAATGTCGCGGTGAATACGTTCGGGTCTTGTACACCGCCCGTACACCATGAGAGTTGCTTAATGCAGAAGTCCGTGACTAACGCAAAACAGCGGCGAGGCAGGAGTCCAGCGATTGGGGAGTAGAGAATCGTAACAAGTAACCGGAAGATAGAGCGACAGACAGTAGGTTAACTGGACGCAGGACGAACGGGCGAACAGCCGTAACACGGG
+
+-.'''''')(36('.1-12845648/,0/-5/*)()+3,,+)-**8.013:77425597349*),+((&'(-)((-.4.5-:84,1<483,..5-**+125965<;085)+)*.-7-,+*0-4//.7-'())*(-+(/*.7)-,3-*+)%&,-06;4/30'12/,2++40106+/-+..183''*)+-7:5.6(.(30)%*&-1-24-9/)-2+)+,45.87795,+*.,14279;8551123;72(062./551:)0+/.0+)+,-1135/51.(75779:08*..,-+*+-.12/2/*,)15-,---2.8-8)8/**000%)$'(959.*,),''(-)*,7/26,0*,./01*-%+),30784:2))*,4577664060/099513-,.1212346594'&(&&44.01*%+,87(0'(,)*&&%73'7.(-;:776681337:999;40+*,/500///58:988:;97,38./**'./2;77863735:/,,+307578695(&')-,0:4838<;:;5(.(/+./;96)-++')/.0<;75738:..-5/01/-+&/3765:,(*+.,')'()1112'+,'32.2:3.64:4)')(*4072**(,(++,**)$&)()',(657/;0./-../.)*0)0-2.33.+11*+<62;90::-65/.,0-006)*./08:788::37.(-,+'**-655673341/6767:.331924-/92%-1+6+*.-%('((%&$%&%&%,((*4/..3267(/,-,-,7-*/6.43.*''./(0)1224:78;7593:4906*'1-)3-1/%/-1+2132233393112:865+984*+3-.-21)&102347+(&#&%&8<75:7777647/*)+,),(($()35453,/+*/,2043;90:7//6;;3<5:3/))$(+'0--()(*(%(+,-*26++55160)%'(./.3/***)//,228///%2,8,,++./0;8950332322-55;9.1.-,3*2+,(0.-*3,,*---/710-/*,+,'.52444.-./-,*/)&(,-/&&*-,-184/-'*+-,-%-*,+'*)++(*'&$''$%&'$%*-''*0'&0*29:0&&''%(&(&,0$,%%%&()-080'**++*../**2,4430-%-.&0*(.*6/1-),1*)&&$,'&$$$$%%,&*%#%'&''+'(*-+#$%"$
@789c8608-c3d4-4c39-9a76-42cb726244f5 ch=67 read=58822 start_time=2019-12-13T01:19:56Z barcode=BC01 runid=2c9cf7bc05858273f10e7d7ec552fc0bd742dc3e
CCGGTTACCTTGTTACGACTTCACTTGTCCACATCAATCCACCTTAGACAGCTCCTTCCCGCGCGGATTTAGGCCACCGGCTTCAGGTGTTATCAACTCGTGTGTGACGGGCGGTGTGTACAAAGGCCGGGAGCAGTATTCACCGCGACATGCTGATTCGGAATTACTAGCGATTCCAACTTCATGTAGTCAGGTTGCAGACTACAATCCGAACTGAGAATGGTTTTATGGGTTTTGCTTCACCTCGCGGCTTCGCTTCCCTCTGCACCATCCATTTGTAGCCAGCGTGTTAGCAGCCAGGTCATGGGGGCATGATGATTTGACGTCATCCCCGCCTTCCTCAACTTGTCACTGGCAGTCTCGCTAGAGTCCCAACTTAATGATGGTAGCTTCCAACGATACAAAGGGGTTGCGCGTTGCGGGACTTGACCAACATCTCGACACAGGCTGATGAAAGCCATGCACCACCTGTATCTCATATAAGCTATCTCTCCATCTCTGGGCAGCACATGGTATGTCAAGACCCTATAGTAAAGGTTCTTCGCGCGTTGCTTCAATTAAACCATGCTCCACCCGCTTGCGGGCCCCGTCAATTCCTTTGAGTTTCATTCTTGCGAACGTACTACTCAGGCGAATTACTTATTGCGTTAGCTTGCAGCACTGAACTTTGACATCAACGCCTTGAGTACTCATCGTTTACGGCGTGGACTACTAGGGTATCTAATCCTATTTGCTCCCCACACTTTCCGGGGACTGAGCGTCAGTTGCAGGCCAGATCGTCGCCTTCGCCACTTCAGATTGTTCCTCCATATATCTACGCATTTCACCGCTACGCATGGAGATTCCACGATCCTATACGCACTCTAGCTGCGGTTTCTGCCGGCTTACTGGGGTTAAGCTTCAGGAAAACACCACAGACCCTTTGCTGCCGCCTGCTTAACCACTTGCGGCAATAATTCCGGATAACGCGCACCTACGTATTACACCGCGGCTGCTTTGGCGTAGTTAGCCAGTGGCTTCTAATAAGTACGTATGGCTACCGTTTCCTGTAGCCACCGCCGTTCTTCCCGCTTTATAACAGAGTTTACAATCCGAAACCTTCTTCCCCTTCACGCGCGGCGTTGCTCGGTCAGGTTTCCCCATCGCCAGCGAGAATTCTGCTGCCTCCGTAAG
+
-6/02/,0,2,)0,(),-3710&&&%%&''%'./.7/.4/)+-00,..20122/(*2-0*&%&(),'.-().:4702/3-+,0.,1/-,0../001))('')'''110.97-.+%()%)&*(0,0015)1'%'*./0333/++*(')#$#%$&(*+00+$%').052221.-'0-/(4+138477421141%%0091423888732400313854/-+,0-0-7680.313,/69+&'+*-%)3*+#&&)(,12%'4+2:/-150.-032132,36-,+*+++)),(+(.&%%&%*.,**930*)&(-10+)**,--32:6..133498/;:/+;;:996,0(1)1+*,9.33/5,()**)'('''+)+(0-**))-*/-.,,006+'$&$''(+)))%0,)-/),02,+.*)()(+0..2:9.)(((&%$'%&().+-)()(*%+30(+%(%)%'&13320/.0604725+*)((/-)/.2+*+-663/2368632,+&&-%&$%%%&(++&+-/0721.))+(&$%''(*,/-'.,:77<:7-*)'(.+,/50&.(.,;92,('&,.10-46,))/())023172.+/40&/8041;<3021:4/+17)*-()/08604++*((+-,-59($(,&%&8)+5/,++/+-$%%%&''())76649-./+,.721,)*)(,)('('../355179175/&+%()**.6342-11+0011110**.(),-+/3((-+.13*#&$'/36,))26,-11/.-02.6*,././&/'*/)-+-/066-02/83042,())%&&(),.2;85412//26599:596731;/,)0.5241-*-,.13''(0+40+,,023'()(&($'$')*21241-*+1,851.&*$&$%%&&(--,,-)903-//7.'+*(+)&&'+2,./028:+//)%%$(,/128./&)(1'(&#$&%$%&%+&(('3).-(/,95-(*''%()*/,.026/7.)'(+/,-//.//,)/&)')*0*223-,.-&)+,((&($&,+--'&$$)'*''%((/-34'.8710+,)'')($'+&53::<,.3,0'%(**&)+4/6'(+)*2*'(',+-((*)-+/5867:6.--/47*)))(,-3/343**,,1100,20)50253+*23.--&)(($'$#%&&**.22-1)/3)+-+'
@969fbe0d-f39f-4d2b-b92f-5f3718a70742 ch=22 read=53932 start_time=2019-12-13T01:19:59Z barcode=BC01 runid=2c9cf7bc05858273f10e7d7ec552fc0bd742dc3e
CCAGTTTACCTTGTTGCGACTTCACCCCAGTCATGAATCCGCAAAGTGGTAGCGCCCTCGAAGGTTAAACTACCTGCTATTTTGCAGCCCACTCCCATGGTGTGACGGGCGGTGTGTACAAGGCCCGGGAACGTATTCACCGTGGCATTCACTGATCCACGATTATAGCGATTCCGACTTCATGGAGTCGAGTTGCGAGACTCAATCCGGACTGACGCGCACTTTATGGGGTCCGCTTGCTCTCGCGAGGTCGCTTCTGCTTTGTATGCGCCATTGTAGCACGTGTGTAGCCCTGGTCGTAAAGGGCCATGATATTGACTTGACGTCATCCCACCTTCCTCAGTTTATCACTGGCAGTCTCCTTTGAGTTCCCCGGCCGGATAAACTGGCAACAAAGGATAAAGGGTTGCGCTCGTTGGGACTTAACCCAACATTTCACAACACGAGCTGACGGCAATACAGCACCTGTCTCCACGGTTCCCGAAGGCACATTCTCATCTCCTGAACTTCCGTGGATGTCAAGACCAGGTAAGGTTCTTCGCGTTACGAATTAAACCACATACTCCACCGCTTGTGCGGGCCCCAAATCAATTCATTTGAGTTTAACCTTGCGGCCGTCTCCCCAGGCGGTCGACTTAACGCGTTAACTCCGGAAACCACCTCAAAGGGCACAACACCTCAAAGTCGACATCGTTTACGGCGTGGATTCACCAGGGTATCTAATCCTGTTTGCTCCCCACTTTCCTTTTACAGGCGTCAGTCTTCGTCAGAGGGCCGCCTTCGCCACCGGTATTCCTCCAGATCTCGCATTTCACCCTGCACCTGATTCTACCCCCCCTCTACGAGACTCAAGCTTGCCAGTATCGTTGGTTGGGACGTTGAGGTTTCACATCTGACTTAACAAACCGCCTGCGTGCGCGCACGCCAGTAATTCCCGATTAACGCTTGCACCCTCCGTATTACCGCGGCTGCTGGCACGGGTTATGCAGTGCTTCTTCTGCGGGTAACGTCAATGAGCAAAGGTATGCTACTCCCTTCCTCCCCGCTGAAATTGCTTTACAACCCGAGGCCTTCTTCATGCACGCGGCATGGCTGCATCAGGCTTTACGCCCATTGTTAACAATATTCCCCACTGCTGCCTCCCGTAG
+
40+*31*(/,6,,6:+/-,02:67287-*+77--*+062(%,,50,,-(())-.09..0)+.121547*(%'+.'#$0$.2.'$%)$&')'+,/93,,4/.0013-31+(*,*,.,1'.,42+6+'*2-3..020151/06/-1.,+490),--21-)%'**0,+'),/00:<58400/..-,.(&(*1.--/,'+*(&-121040,1,9-0../031*+%)/6+'(%*5,6731001--,0)0-5,,+2150126-,()*.-(+/1/0/05*31**./1.23247342.26)*1124568/)*0/++%''((')'()2-6.//+22+-/5((304927,0(*,<20032320-,&*+554++..)()+2,55-)4,*,0,+,0)*-16652668*517878(+***.*/-256,5)33.-)*+/,+-*,-&+-7/*'),+,*...554101/(,,,-,//11-1301433.)'(*87:41.*+..11--*.70/322403+$&,*&5+55)*.646,-./-4-10/19449(2.<89<757.5.(,)(,/-7;97-*+*)%//4.(0-00130206'41872(&')+--73;6137,+)+1:6062.2,))'(,)'&'*36:,(.68376520-*-,/.01706.,**,/0/,/&.*&)-,131+,//,()--*'(./3(8,+1,'&()..2/56,--712274*3(&$'')00.,./4%,(,24200;-+-(*55-%').+(&%%%$()*),,///)*277;:87:))$/4.66/+'#$%'*1*5-1.445<74-3***211,.&)*3;-*&*+***//0,))(,6-/13369;72.433/+*..5993.((&%&(&$%))-&)**)*+''(%##&$$&$*..1+'%'&)+0//..208/1887:0./'(***-0/)#%$&(,/*).002-)%%),01415/,/.*-13:3679082/90.1.+-+/111-0*)#&(.-1,*&'&&+-+-/-*0-,77715**.8-,,+/./0:7679*.+.&'$%&&(+13'0511,214.+-4..2(((&'))()//+06*(,).,97;6660'%#(%)-43;7764831.//02(74617/&++.1*(,0,,'&$**8-111697*'*('('&-.,28.-:66
@16dc5001-0085-4a79-b95a-8a30d47492a5 ch=495 read=60879 start_time=2019-12-13T01:26:09Z barcode=BC01 runid=2c9cf7bc05858273f10e7d7ec552fc0bd742dc3e
CCGGTTACCTTGTTACTACACCCCAGTCATCACAAAGTGGTAAAGCGCCCTCCCGAAGGTTAAGCTACCTACTTCTTTTTGCAACCCCACTCCCATGGTGTGACGGGCGGTGTGTACAAGGCCAGGAACGTATTCCTGTGGCATTCTGATCCACGATTACTAGCGATTCCGACTTCATGGAGTCGAGTTGCAGACTCAATCCGGACTACGACGCACTTTATGAGGTCCGCTTGCTCTCGCGAGTCGCTCTTTGTATGCGCCATTTGTAGCACGTGTGTAGCCTGGTCGTAAGGAGCCATGATGACTTGACGTCATCACCTTCCTCAGTTTAGCACTGGCAGTCTCCTTTGAGTTCCCAGCCCGGACCGCTGGCAACAAAGGATAAAGGGTTGCGCTCGTTGCGGGACTTAACATTTCAGCACGAGAGCTGACGACAGCCATGCAGCACCTGTCTCACGGTTCCCGAGGCACATTCTCATCTGAAAACTTCAGAAGTGGATGTCAAGACCAGGTAAAGGTTCTTCGCGTCGCATCGAATTAAACCACATGCTCCACCGCTTGTGCGGGCCCCGTCAATTCATTTGAGTTTTAACTGAAGCCGTACTCTAGGCGGTCGACTTAGCGCGTTAGCTCCAGGCCGCCTCCAAGGGCACAACCTCAAGTCGGCATCGTTTACGGCGTGGACTACCAGGGTATCTAATCATTTGCTCCCCGCGGCGCACCTGAGCGTCAGTCTTCGTCCAGGGGCCGCCTTCGCCACCGGTATTCCTCAGATCTCTACGCATTTCTACACCTGGAATTCTACCCCTCTACGAGGACTCAAGCTTGCCAGTATCGAGATGCAGTTCCCAGGTTGGGCGGGAGGATCTCACATCTGACTTAACAAACCGCCTGCGTGCTTTACGCCAATGAATTCCGGTGCTTGCACCCTCCGTATTACCGCGGCTGCTGGCGCAGGTTAGCCGGTGCTTCTTCTGCGGGTAACGATCAATGAGCAAGGTGTGCTACTCCCTTCCTCCCCGCTGAAAGTACTTTACAACCCGAAGGCCCTCTTCATACACGCAGCGCCGAAAACATCAGGCTTGCGCCCATTGTGCAATATTCCCCACTGCCTCCCGTAGAG
+
.5&+0.-4-7-)0/++++,)+'%$&%.+.+*'.+5-,+/2-34+)/,0595/32-.3-6,9/:%,,-384116210<;7-110+.85-(+,8902:975355563:9231..1.10/13*2/8(.+-,-/2/+50'&*-)2--/:7622445/0/+40..123456802)*)1141/45,)++-/653735.3232,,,*.)...0-)+123+.*,08<7742311.*),/5124532-,,'..(%'(&13,'-,1279:;292-+***)(+,/030//,5,''&&$&'/+(('%081,++,*,'&%'),-88954-153<60-.))51)%'&%(+/75226533('/)*-/8906-'*,/+8<8654535<54684/&)(%'00)*..0:-0034866:561;9.&%&**-).6)(%--11..+(--.223:8:034;3950(,+(,1-/3676475:913,''%3).)*+/8/040111/-32-/021*(),*(265:8670./24;294./1(.+2-78<:67725,.058&(,1,;;/9<875222248126,-+-,/*.&10750**.2&1(:.18;:6760:<'('%#&'('-0*+.3+.$&',+'54654-3.,,0//-10(.4/9'&0,--*.0,3(1)/4.+))-&&'(+06-052-658958<;,3554489;998606+.+(/,/1+'&*+,.40+/6.93'%'(((&+*06240./,+21462/1.-04+&2;9/60.1405668:-/,/,,,8;;;2:)*-6555,%+(*117--%&)/2820)1)49497849.)-.--.,-,026634,.-5//724767/./..:79979</7)/)/+/3131&+/$-,-//-/,+-.2'),(((5+156107.17544040216+%&*.,//-,&%(4,+,*+(*+***),455442641701:.4-335,**+&$$('*/+5(&)8/9800-1,-234230/)*.7/-'+.20232-.+((&+&.+,1,-,,95/7766097,*,/,+43+)&)*/0(//-.51((',(57.-.1<9771,)+()&)(&%%$,+,')&)).32+.2*/-8;-%(,((&((12430526(#&&&37-88(&3)'&%
@b3f252db-5860-44db-8bcd-6155a07c6259 ch=12 read=34816 start_time=2019-12-13T01:26:07Z barcode=BC01 runid=2c9cf7bc05858273f10e7d7ec552fc0bd742dc3e
CCAGTTACCTTGTTTCACCCCCCAGTCATGAATCACAAAGTGGTAAGCGCCCTCCCGAAAGAGTTAAGCTACCTACTTCTTTTGCAACCACTCCCATGGTGTGACGGGCGGTGTGTACAAGGCCGGGAACATTCACCGTGGCATTCTGATCCACGATTACTAGCGATTCGACTTCATGGAGTCGGTTGCAGACTCAATCCGGACTACGGCTTGCTTTATGAAATTGCTTTCGAGTCGCTTCTCTTTGTATGCCATTGTAGCACGTGTGTAGCGGTCATAAGGGTATGATGGTTGACGTCATCCCACGCCTTCCTCCAACTTGGCCACTGGCAGTCTCGCTAGAGTCCCCAACAATGATGGTAACTAACGATAAGGGTTGCGCTCGTTGCGGGACTTAGCCCAGCATCTCGCGACACGAGCTGACGACAACCACACCTGTATCTCATATAGCTATCTCCATCCCTCTGGAGCCTTTGTAGGTATCAGACCTGGTAAAGGTTCTTCGCGTTACTTCGAATTAAACCACATGCTCCACCGCTTGTGCGGGCCCCGTCAATTCCTTTGAGTTTCATTCTTGCAGACGTACGCAGAGCGGAGTACTCATTGCGTTAGCTGCATGAACTTTGACATCAACGCGGGTACTCATCGTTTGGCGTGGACTGCTAGGGTATCTAATCCTATTGCTCCCACGCTTTCAGGTTGAGCGTAGTTGCAGGCCAGATCGTCGCCTTCGCCACTGGTGTTCCTCATATATCTACGCATTTCACCGCTACACATGGAATTCCACGATCCTCCTCCTGCTCCAGCTGCACCAGCGGTTTCTGCCAGGCACTGAAGTTAAGCCAGGCTTTCTGCAGACCACGCCGCCGCCTGCTCCTCTTTACGCCCAATAATTTCCGGATGCTTGCTTGCCACCGCCACGTATTACCGCGGCTGCTGGCACGTAGTTAACCGTGGCTTTCTAATAAAGTACCGTCACTCGAGCTGCACCATTTCCTGTGGCCCGCCCGTTCTCCTTTATAACCGTTTACAATCCGAAAACCTTCTTCCTTCACGCGGCGTTGCTCGGTCAGGGTTTTATTGCCGAAAATTCCCTGCCGCTTGCCTCCGTAGGAAC
+
+'%).,).)'$%$$%2-1/533))(44&%%%136375:200172220127;6-50*(./(&%*.6.3(.-/380.34:52::3(1*6/4$,*23*$&',.+*,08,::8495432247732425&-)/)*#%),.37*6,..,48534567-)++/19,13,121.280,,0292-/11)(+*+,/3/023476816.-,/114.''(%&'%#%&(,*,++'%+(*+0:62(%++.+,07/644;5)*')')0+8/-*',.*,-,/-+'$**.1/1//20'()&'**-/'-.9+-.8996/5*)#)).429-(*,+4*(,'%#$$$)*+.-,162*3127.++,*357(+&,-5345:9;97:644:.--.2/27--*(*)21675;564:7*'$%'&/,***1(+,..(/0-0*,..1442/23*65*))'&$*('''(,-1.--)++),-16542-,-1'--3479.//02-(%#%%%*(+*('++;887331&,%,,75./'++*/,./:8.2.1,/73*)(')217488*,522230103(4-1-(((*,707:.*-4)*+41;2006.*4)(-$(**)'%'#%'(%),+.('*))-644;01-21*%'(&,%(,2501:/.-5435473,-'(+'(*/0+-,(+*&$..(',+'--%+/'+('0,2154553--,25),.190).-..;0/$/'*''$&&%'&,,312.)+,2-,-///0303437325;77343234616,/*,(/.26321)+*(+90/4:77713.2.0/.1/2241-***--3,/()/)%%&%&*&.,+))%&%'%(081:.*%$##&&(''.-0.2/.4/.*,-&.,+46810++'(+%&$$%))+.519<8665/0&%*,)&)+*1,--,89,:/-..2//()'&&&+)'-2+2/$%%&(-/15;459-,*1.67771-+(**22859410/(0)-,-3.*+/53,81.0469462(()(,%&(.&(%3*/695422.1-,/7,).7+.21.+'*07+*,666&-(73,-/;72()/:;8076:66;972:0)-.,/1./.:-,+,*8*0(+3(.3.%%).+,2--1883947+*$**(*(%%*)'36-0/+&*+4
@56996a85-393b-4b8d-a810-d5fd6d0dff69 ch=91 read=56453 start_time=2019-12-13T01:26:14Z barcode=BC01 runid=2c9cf7bc05858273f10e7d7ec552fc0bd742dc3e
CTCCTACGGGAGGCAGCAGTAGGGAATTTTTTTCGGCAATGGAAACCCTGACCGAAACAGCACCGCGGCGTGAAGGAAGAAGGTTTTGGATTGTAAACTTCTGTTATAAAGGAAGAACGGCAGCTACAGGAAATGGTAGCCGGTGACGAACACTTTATTAGAAAGCCACGGCTAACTACGTGCCAGCAGCCGCGGTAATGCGTAGGTGGCAAGCGTTATCCGGAGATTATTGGGCGTAAAGAGGGCAGGCGGCAGCAAGGGTCTGTGGTGGCACAAGGCTTAACTTCAGTAAGCCATGTAGAAACCAGGCAGCTAGGTGCAGGAGAGGATCGTGGAATTCCATGTGTAGCGGTGAAATGCGTAGATATGGAGAGGAACACCAGTGGCGAAGGCGACGATCTGGCCTGCAACTGACACTCAGTCAGCGTGGGGAGCAAATAAGTTAGATACCCTAGTAGTCCCACGCCGTAAACGGTGAGTACTAAGTGTTGGATGCCAAAGTTCAGTGCTGCCAGTTAACGCAATATTTCCGCCTGGAAGTAGTACGTTCGCCAAGAATGAAACTCAAAGGAATTGACGGGGGCCCGCACAAGCGGTGGAGCGTAATATGGTTAATTCGAAGCAACGCGAAGAACCTTGAATCTTGACATACTCATAAGGCTCAGAGATGGAGAGATAGCTATGAGATACAGGTGGTGCATGGTTGTCGTCAGCTCGTGTCCGTGAGATGTTGGGTTAAGTCCCGCAGCAGGCGCAACCCTTATCGTTAGTTGCCATCATTAAGTTGGGGACTCTGGCAGAGACTGCCAGTGACAAGCTGGAGGAAGGCGGGGATGACGTCAAATCATCATGTGCCTTGCGGCCTGGAGCTACACACGTGCTACAATGGATGGTGCAGAGGGAAGCGAAGCCGCGAGGTGAAGCAAAACCCATAAAACCATTCTCAGTCAGTTGTAGTCTGCAACTCGACTACATGAAGTTGGAATCGCTAGTAATCGCAATCAGCATGTCGCGTGAATACGTTCTCGGGCCTTGTACACCGCCCGTCACACCACGAGAGTTGATAACACCCGAAGCCGGTGGCTAACCACAAGGAAGGAGCTGTCTAAGGTGGGATTGATGATTGGGGTGAAGTCGTAACAAGGTAACCGG
+
)/0,)))%.0'.120552362.4--0299::/.20530;20/%)++1/,,078-0)())&*%)+%%+$%&*-2512-2*,0).)-/(3++5,,,99/44:36-3/--::,-+)*).0828-&,*)'''/*/4.-55-,%%$(*-.-1)&'''&)(('0-0%())*140004..0819871736;00,*+5,,-*+*(+,/0954,2.095751244933-/*0&%(0++2-9:;:8-990'',,'(',07262-/.0*06:1005449()%%%*)(%'&((2))+3,)02482::.,$))*.50131627./..-20288(36++)07467)7-,,*--9:2/-*+'&'*+22+.7**,:43.-()'(*-++'*+00/38:&6656+'()+2057..---20)-0./47.--,-6'315-0.*((),67,/)&'+/.'*'(**0-+1168<+*&&1)+2:1)(,,3:758:2+*',(&(,)-())()-7.8.6827-3483448/04:;825''*66310(,+/)'%&'++)/425)+))*))')++8:7+.&1)-.1/2//,/1966,.+-/418681042+*1-*,*/+1-/2:883..1-,.)*'&',0/22395.,,).37814004-.-.1/1(%$'&.0-./3,+%')2223)4+9:-,**+030-)+*0/233/./-.1337994:459:6/,-,249112211/.1-)&.-0////1*)*--0:%056;893472(*2(-.*(*+*-0,11**-,.776:4.6/%262899/:06,3:4;:.3532/%,+&')+//9::5////3987568;1/20/5/87059540-,3355.7,347:8++()$-,('&'*.*)*31*+,242/-&(+./20/26999;:;677845+*-0*+/(0((...278/2*0-.10(.66*&,7-,15:913988;686.001).+4001478877435564)34./00.71-9/606512-/1',..*.2*-$*+.-*+)..13*+()+375.///:333(676312103335:73;/.33**)*()+*)+)*+3,,-0.-)..*((/./748/302,276.&+,''(*/-*'''01-,$&)((/.::101,-./)6)654/-/.2.//10152261813;:849
@7f8394a2-1478-4cb9-82a9-ad5760e4578e ch=88 read=81797 start_time=2019-12-13T01:26:14Z barcode=BC01 runid=2c9cf7bc05858273f10e7d7ec552fc0bd742dc3e
CTCCTGCAGGAGGCAGCAGTGGGGAATATTGCACAATGGGGAAGCCCTGATGCAGCAACGCCGCGTGGCGTAGTGATGAAGGTTCGGATCGTAAAGCTCTGTCTTTGGGAGATAATGGCCAATTTTGCCAAGGAGAAGCCACGGCTAACTGCGTGCGCCAGCAGCCCGCGCTGACCAATACGCTGGGTGGCGAGGCGTTATCGGATTTACTGGTGCAAAGGGGCGTAGGCGGATGATTAAGTGGGATGTGAAATACGGGGCTCAGCAGATTGCTGCGTTTAAACTGGTTATCTAGAGTGCAGGAGGAAGTGGAATTCCTGGTCTTGGGAAATGAGATTAGGAAGAACACCAGTGGCGAAGGCGACTCTGGACTGCTAACGGCGCTGAGGCTCGAAAGCGTGAGGAACCAAACAGGATTGAATACCCTGGTAGTCCACGCCGTAAACGATGAATACCTACTAGGTGGTAGGAGGTTTCAACACCTCCCGTGCCGCCGCTAGCATTAAGTATTCCGCCTGGGAGTACGGTCGCAAAGATTAAAACTCAAAGGAATTGACGGGGACCCGCACAAGTAGCGGGCATGTGGTTTAATTCGAAGAGCAACGCGAAAGGAACCTTACACCTACACTTGACATCCTTACGGCCTCTTAATCAATCCCTTCAGGGGACAAGGTGACAGGTGGTGCATGGTTGTCGTCAGCTCGTGTCGTGAGATGTTGGGTTAAGTCCGCAACGAAGCGCAACCCTTGTCGTTAGTTACTACTGTTAAGTTGAGACTCTGGCGAGACTGCCTGCGTTGTCAGAGGAAGGTGGGGATGACGTCAAATCATCATGCTTGCCATGTGTAGGGCTACACACGTGCTACAATGGCTGGTACAGAGAGATGCAATACGCGAGGTGGAGCCAAACTTAAAACCAGTCTCGGTTTCGGATTGTGGCTGAAACTCGCCTACAGGCTGGAGTTACTAGTAATCGCGAATCAGAATGTCGCAGTGAATACGTTCCAGGTCTTGTACACCGCCCGTCACACCATGAGAGTTGGCAATACCCGAAGTCCGTGAGAGCTAACCGCAAGGCAGCGGCCGAAGGTAGGGTTCCAGCGGTGGGGTGAAGTCATAACAAGGTAACCGG
+
)*174.5(1+(//+)--,26433-*22.63,+*)2**&*'''(%/6)(++461.//1644690//)+(&((%((()+,26)0.9**98::.3161)*-2:896297.3*)*+2++)*++,*&.%$'$/+(,./+*())0/,,./344/.-&-.+()',/(,0103:+(*&&&')-+2,,+.+'(%/.,1..)).*888;88803-241-/0-(&%&+2).4++,-224:;7;453002-*+/-524.+,)-7-+(2%.09787/)0%-$-&)*311&//'())+-370900051-+..02-0*(*)('((5/8.7+4/*+-,%$%(''*)'(('**1./15/501/654:.335931+.(/-282-,,-0.4..&(+,')&++121,24156*)*((*0.,(-*&)&%*.0,%)-$-%')-+,3;.+06643-7-'*265658<96100.041&+'%$(),*,,)'$&-*$*+0681.),,.3*25)**,-*$(001,+')'++3,-0./056()2,19.*(**0.8571368''(-0.:;355619,-+.,3,,,*+)65599.++--,)(()-/'0,.1651466;809735),-%'&,.'.&&*+.'(&)(/-++)+,.2,+*(%((,-16/4-)-)*(()+*-.808/8,8-/2-4;8&,567232/,,,,.1+/**(12337:'57;14755/----4.6.03334302445;-412840-/03+/.23,+)*+.06,92&'&%-21-1('*0&'%$%$'').())..-0/3640&*))+-/17773-,%)-)%&($)&())()'(),64246665563431105635'0+/'+%%$$)('*-*)(+.20/+-,.1753/8/.(+)((3/06710,+-20786;513,//0,,,,3)++148/*'$.7;971/57862,1-4*008.7/,,))''*(2*///-/4(&%&$%%'/-*,07001/286666271-85865363.13./%.01.;412.0.1($4612/9/0,-&+'%,0/-1-)**-,*+*-*(+.2120/9/(,++),412779:1.,%()00*57446'&$$#'%*-,4445/5*,,)%,(-*)+-0'4)02+)'+0,-,'-,/-/2(+218868:
@06d5e25a-475c-40aa-b258-ea1c066c0146 ch=120 read=81802 start_time=2019-12-13T01:26:13Z barcode=BC01 runid=2c9cf7bc05858273f10e7d7ec552fc0bd742dc3e
CTCCTACGGGGAGGCAGCAGTGAGGGAATTTCAACAATAAAACCCTGACCGAGCAACGCCGCGTGAAGGAAGAAGGTTCGGATTGTAAACTCCTGTTATAAGGGGCTTGGCGGCTACAGGAAATGGTAGCCGGTGACGGTACTTTTATTAGAAATTACGGCTACAGCTACGTGCCAGCAGCGCAGTATGCATAGAGTGGCAGCGTTATGGAATTGTGGGCGTAAAGAGGCAGGCGTATGGTCTATGGTGAAAGCCTGAAGCTTACTGGTAACCGAAACCAGGCAGCTTCGAAGTGCAGGGAAGGATCATTAGATTCCATGTGTAGCGGTGAAATGCGTAGATATATGGAGGAACACACCAGTGGCGAAGGCGACGATCTGGCCTGCAACTGACACTCAGTCAGCGTGGGGAGCAAATGGGATTAGATACCCTAGTAGTCCACGCCATGAAACGATGAGTACTAAGTGTTGGATGTCAAAGTTCAGTGCTGCAGTTAGCGCAATAAGTACTCCACGCCTGAGTAGTACGTTCACCAAGAATGAAACTCAAAGGGAATTGGCAGGGCCCGCACAAGCCAGTGGAGCATGTAATGGTTTAATAATTCGAAGCAGCACGAAAGAACCTTACCAGGTCTTGACATACTCATAGCGAGAGATGGAGAGATAGCTATGAGATACAGGTGGTCATGGTTGTCGTCAGCTCTGTCGTGAGATGTTGGTAAGTCCACCGAAACAGCCCTTATCGTTAGTTACCATCATTAAGTTGGGGACTCTAGCGAGACTGCCAGTGACAAGCTGGAGGAAGGCGGGGATGACGTCAAATCATCATGCCCCTTATGACCTGGGCTACACATTTTCAATGGATGGTGCAGGAAGCTAAAGCCGCCCAGAAGTGAAACAAAACCCATAAAACCATTCTCAGTTCGGTTGTAGTCTGCAACTCATTTATGAAGTTGGAATCGCTAGTAATCACTTAGTCAAGCATGTCGCGGTGAATACGTTCTCGAGGCCTTGTACACACCGCCCGTCACGAGGGTGTCACCACGAAGCCGGTGGCCACAACACAGGAAGGAGCTGTCTAAGGTGGGATTGATGATTGGGGCGAAGTCGCAACAAAGTATGGAAGAATGAAGTGAGCAGGCCGATGGGAGTTAAAAGACACCGACAACTTTCTTTCTGTAATACGTAACTTGCA
+
+3561/4-44*'.+3282./.&&'(%**.66//1,+((&%')&))',,4-**,*.62.34056896133-2-.3.02;,-9276566930-./*+,,,-6&*-/'(2+3)++5/*+-+-,.3,*10,,,4,*/.-%-*0//.351))*+&$,+(*+-+/+-,.-.-,--0.9787/.,''*+))&(&)&'(+&)%&$'%%$&$%&$#$$'%$(%$('*&$$$')(%'',-((((&&&,,4/.+'+*114257*,2-.,/*(*(($'$))*%&%&+6437.+,)(&)*1'')&')(')+/-+2/.--.*8+)&0/7/6-,)+'(()).00,/2.*+,--866533+38862502+++*-3*,*'**(-*',+2952.32/7.0.-.65*,')((&&)+./23+,./1.,5*),.9;75&55-100(/085<,,-::98296(+/15&2'+6,***+(()*+73565888<6857'.5%+.+,9860703467337.,,+$'*.0-./--.(+(%))085-&,-.346895;3*.,,.+/323/80/05/3*,-+)--.-/*&12,17-&'%$''&)+%+1..)..03,,&'(,-384+,((+,0()(,%*$#$#%')1+(,0113/,.-%(*,+1/..236667511+&%$&&()+977+*))*4121,)&'',,-01.-0/16/%$*'/19)/3756(*++*%%',)-0,---*4.((,+-*+5*$)&&&&%'+&+1+/2///32:-*/+*0;3480212.-0-/57/54764%.-,-1026571.,-+/.+'&&'35./6+3394210.//4664458;,--+-*,+*,:7-,1//.018047335,,''$&%%$$-(*/8/.)(&%*,..*0&&$*+)(15,,'%'%(&&,)./&,8667275037<;69:99:819'+,85*+(-&+*+/.//0-0-.-(),)%(((,).,(&(/786430*0.000-$'&&&,(('#%#&%*,)0)0013<98826:755'&.,32)-1126/2026)051,.+)*''()%,''&$%%%('(/*+107*0)0&%%-,*$%&)**--/+,-//.20-,.-32;8.3.+-23207/.3)$&'('()%&&%),1*'('&'(,+'(2,'%%%&)-*1.+*,%&(+.,*%$('''.*+036740434520.*((,)&*&)(+*).$,*.(('$&%
@d0848df1-282c-41ab-8589-3db65fd3874f ch=488 read=53513 start_time=2019-12-13T01:26:27Z barcode=BC01 runid=2c9cf7bc05858273f10e7d7ec552fc0bd742dc3e
CCGGTTACCTTGTTACGACTTCACCCCAATCGCTGACCCTACCTTCGGCCGCTGCCTCCTTGCGGTTAGCTCACGGACTTCGGGTATTGCCAGCTCATGGTGTGACGGGCGGTGTGTACAAGACCGGGAACGTATTCACCGCGACATTCTGATTCGCGATTACTAGTAACTCCAGCTTCATGTGGGCGAGTTTCAGCCTACAATCCGAACTGAGACTGGTTTTAAAGTTTGGCTCCACCTCGCGCGGTATTGCATCTCTCTGTACCAGCCATTGTAGCACGTGTGTAGCCCTACACGCCAAGGGCATGATGATTTGACGTCATCCCACCTTCCTCCTGGTTAAGCAGGCAGTCTCATAGAGTCCTCAGCTTATTGGTGGTAACTAACGACAGGGTTGCGCTCGTTGCGGGACCAACCCAACATCTCGACACGAGCTGACGACAGCCATGCACCACCTGTCACCTTGTCCCCGAAGGGATTTCCTCCGATTAAAGAGTAATGCAAGGGATGTCAAGTGTAGGTAAAGGTTCTTCATGTTCCGGAATTAATTCACATGCTCCGCTACTTGTACTTGGTCCCAAATCAATTCCTTTGAGTTTTAATCTTGCGACCGTACTCCCCAGGCGGAATACTTAATGCAGATTAGCGGCGGCACGAGTGTTGAAACCCCCACCTAAGTATTCATCGTTTACAGCGTGGACTACCAGGGTATCTAATCTGTTTGCTCCCACGCTTTCGAGCCTCAGCGTCAGTTACAGTCAGAGTCGCCTTCGCCACTGGTGTTCTTCTAATCTCTACGCATTTCACCGCTACACTGGAATCCACTCTCCTCTCCTGCACTCCTAGATAACCAGTTTTGGAATGCAGCACCCAAGTTGAGCCAGGGTATTTCACATCACTTAATCATCCGCCACCACCACGCTCCTTTACGCCCGGTAAATCCGGATAGCAGCTCGCCACCTACGTATTACCGCGGCTGCTGGCGTAGTTGTAAACCCTCCTTAGGTTACCGTCATTATCTTCCCAAAGACAGAGCTTTACGATCCGAAAACCTTCATCACTCACGCGGCGTTGCTGCATCAGGGTTTTCCCCAGTGCAATATTCCCCACTGCTGCTCCGTAGGAG
+
/5+2/804232.07,..)12.1(//6+0200,-,++/7-+)-*()&')/31450-'(*&)-//),2),,520..190019;5820/+;-,90*//1)2.9,,,++4,:97433./1.(03/.366+46+755:8862&*&'))*,-.5:9:::;810-'3()+,-..11//373341732,+(&484()+)8.0.342**-.1324++%0')-15789:0:<//8./8;-6-1253/4;7811,)-,,+6/-,-/145++047676/./4-16*++*+,.034776222;4*+.+-)++0(*',---+,-007<9311./022:..)034658316.,18.0&"$$'+-'-0322(**)&(*,,),()*/+)+'-*-%(.17312.30/)*(...4..-014.70,,2:3.)%,)34)2+656.,-**.35+&3455555.66'1745,,$..448*+,*(.*)))+0.3*)(*)2,,.83297/))*2+1+*)*+,2565831/75686000/*--.03/-/0+,3.;8695)+'-21&)'+'.),'$$()/1366.50((/%(/)),('*(+,)).0)---0)4+90-2761.2097-.200.8...5::'-(+,.:40'++60422---7,-'+&%%(&,-')(*0.,3--.'$(()*3./971::8*).001*')31<32384297)+*,,,79;.*)'+('/,*0..2&''&%')091)--19.'*))-4.,/0299/0..//491-7-,-6735*))+*,27-6*+)-1$%(/365794303()-((32810(*+.7;/*.3,.6,0333)('(&4+&('*84/.//55111,.-2--+.:51216/279<,6:5;:61/0/.244+-+1..-,4.%+'$-)-:6,+(*,4%,*.84770./*(,,$&'%''(,()+/.,33*-+43'&&''+/&)56862001/3455897248-,,+-44935;786:2233:572,)&&0)'&('&%)-'+&&$%-).')3;899244001576:/-7601/,*+&)*12.42231+)-.,)*1-9445:4562()(++/..20//976466/47159:)81/($#'%*)+*)+*(07+)++()&%&&,4.123-')
@923e64e1-dacd-49f3-8159-dd32a9474511 ch=459 read=37744 start_time=2019-12-13T01:26:26Z barcode=BC01 runid=2c9cf7bc05858273f10e7d7ec552fc0bd742dc3e
TCACCCCAGTCATGAATCGCAAAGAGTGGTAAGCTTCCTCCCGAAGGTTAAGCTGCCTCGCTTCTTTTGCAGCCTCCATGGTGTGGCGGGCGAGATTATTATTGCAAGGCCAGGAACGTATTCACCGTGGCATTCTGATCCACGATTACTAGCGATTCCGACTTCATGGGTCGAGTTGCAGACTCCAATCGGACTACGACGCGCTATGAGGTCGCCTCCTTGAGGAATTCCTTCTCTTTGTATGCGCCATTGTAGCACGTGTGTAGCCCTGGTCATGGGCGTGATGGGCTCGACGTCATCCCCACCTTCCTCAGTTTATCACTGGCAGTCTCCTTTGAGTTCCCGGCCGGACCGCTGGCAACAAAGGATAAGGGTTGCGCTCGCTGCGGGACTTAGCAACATTTCACAGCACGAGCTGACGACAGCCATGCAGCACCTGTCTCACGGTTCCCGAAGGCATTCTCATCTCTGAAAACTTCCGTGGATGTCAAGACCAGGTAAGGTTCTTCGCGTTGCATCGGAATTAAACCACATGCTCCACCGCTTGTGCAGGCCCCAAATCGAATTCATTTGAGTTTTAACGCGCAGCCGTACTCTGAGCGGTCGACTTAACGCGTTAGCTCAGGCCTCAAAGAGGCACAACCTCAAGTCGACATCGTTTACGGCGTGGACTACCAGGGTATCTAATCCTGTTTGCTCCCCACGCTTTTCGCACCTGAGCGTCAGTCTTCATCAGGGGCCGCCTTCGCCACCGGTATTCCTCCAGATCTCTACGCATTTCACCGCTACACCTGAATTCCTACCCCCCTCTACGAGACTCAAAACTTGCCAGTATCAGATTGCAGTTCCCAGGTTGAGCCCGAGTTTCACATCTGACTTAACAAACCGCCTGCGTGCGCTTTGCGCCCAATAATTCCGATTAACGCTTGCACCCTCCGTATTACCGCGGCTGCTGGCACGGGTTAGCCAGTGCTTCTTCTGCGGGTAACGTCAATGAGCAAAGGTATTAACTACTCCCTTCACTCCCCGCTGAGAGTACTTTACAACCAGGCCTTCTTCATACACACGCGGCATGGCTGCATCGGAAACGCCCATTACGCAATATTCCCCTGCTTTCGTAG
+
://412.,.262531784$)(''%&$+&+)&$%&+0--(-3**,-,1,5/3.1/%.*(($)))'*+*2+/-,15*/6(+0-.*&)')1441)$$#,*&,($('$&&&*+++*298:8//-/1124:708///8<7668;81,-,.2944535577:;9-.',384%&)*-.0+*,*5/0()22/6(5)-.11954-+12-'+')51420/.*,$'$&)#$%&&,&+).40$*)*../:0+-/016568,/,,*...,10111,+,,0+--4874*)).,()$%$$%*')*2.57277:8269-).1/031(*123:6//,(('(,'+*+-69**2))*1/3692/36347///02-1-***008)5/783/*1-.;5869::89831/5+22,/-&-/82*5:+*&&)%*)*(()*,,**-%*/*,-+/(.-./129./1740/0099:790,./.11),0201266631&(/5213630-57:7;8983/--02-22347+4/;99<<9:,.()+639(-+*,01;4:;00114646)+/4-141/2-4%662.2,,05/0+3,3-0-287).-8::+-****).%13-(&&''(%$&4868:523.2123212-5+*)+,3*-&&)-037*+&/,**003/4/2/927/...-554169,,+6.-,15+00+.4.24/.--61+6--64098/,4-76,+++**575,50105;7888:92,2/259<:79;.267-<:45:.;868;+5314102;6-*0&((.///14355755;94241/460/+-620+203.**,215/3/.87462042351/84(++3-07&24466**(3())(*-9482.0041//215)'%(+9,+%*)00--'*()-2-.3138.4965699993.14+**&(%%+2./3580**-.627533/5--,2:7169)6*-/.6;3-5---89-8'&#''-,/+))2)&51004202-'*-1.040188789+-,,,473:)+&()/-11.0',,18+8;7%&'829..01-+(&'+%)*)'&'(&+(%&%%&-008<9+**+)*(-,00:455:422--,-.(&*((+354.%%**.,+0,-.4,560,,,(%%$%%$()
@c1b9a9d4-55c8-4fe0-be5c-8e2b3b5c6e17 ch=136 read=235841 start_time=2019-12-13T01:26:26Z barcode=BC01 runid=2c9cf7bc05858273f10e7d7ec552fc0bd742dc3e
CTCCTACGGGGAGGCAGCAGTGGGGAATATTGTGCACAATGGGCGCAAGCCTGATGCAGCCATGCCGCGTGTATGAAGAAGGCCAGCCACCGAGGTTGTAAAGAGAGTACTTTCCGGCGAGGGGGAGGAAGGGAGTAAAAGTTAATACCTTTGCTCATTGACGTTACCCGCAGAAGAAGCCACCAGCTAACTCCGTGCCAGCAACCGCGGTAATACGGAGGGTGCAAGCGTTAATCAGGTACTGGGCGTAAAAGCGCACGCAGGCGGTTTTGTTAAGTCAGATGTAGAAATCCCGGGCTCCTGGAACTGCATCTGATACTGGCGAAAGCGAGGTCTCGTAGAGGTAGAATTCCAGGTGTAGCGGTGAAATGCGTATTAGAGATCTGGAATACCGGTGAAGGCGGCCCCTGGACGAACTGACGCTCAGGTGCGAAAGCGTGGGGAGCAAGCAAGTTAGATACCCTGGTAGTCCCACGCCGTAAACGATGTCGACTTGGAGGTTGTGCCCAGCGAGGCGTGGCTTCCGGGCTAACGCGTTAAGTCGACCGCCTGGGGAGTACGGCCGCAAAGGTTAAAACTCAAATGAATTGACGGGGCCAGAAGCGGTGGGCATGTGGTTTTAATTCGATGCAACGCAGAAGAACCTTACCTGGTGCGGCACCCACGGAAGTTTTCAGAGATGAGAATGTGCCTTCGGGAACCGTGGGACAGGTGCTGCATGGCTGTCGTCAGCTCGTGTTGTGAAATGTTGGGTTAGAGTCCGCAACAGGCGCAACCCTTATCCTTTGTTTGCCAGCGGTCCGGCCGGGAACTCAAAGGAGACTGCCGGTGATAAACTGGAGGAAGGTGGGGATGACGTCAAGTCATCGCTGGCCCTTACGACCAGGGCTACACGATGCTACAATGGCGCATACAAAGAAGCGGCCTCGCGAGAGCAAGCGGACCTCATAAAGTGCGTCGTAGTCAGTTGGAGTCTGCAACTCGACTCCCGCTGAAGTCGGAATCGCTGGTAATCGTGGATCAGAATGCCACGGTGAATACGTTCCCGGGCCTTGTACACACCGCCCGTCATGGGGTGGGTTGCAAAGAAGTAGGTAACAACCTTCGGAGGCGCTTACCACTTTGTGATTCATGACTGGGGTGAAGTCGTAAGGTAACCGG
+
*031/.3,)3*&+/)-...67.-2+)/,,34(1**+(/253731-149%/0./37763'132535/.1,-0766211**(*+%&#%&'$)-+&.+14+.14*&'&)(,*)-:2-.,.*-%+061(&,-*+()*%'(.7/((*+//,*/*,2-+146)-)+%0''4-.6),0-(-,&*'%('%'*(*+,.2-//33357<2562)35/3.41-7-+-12012/./0:88;.4.4.43**&)$&&.59971759.++++*/-249::*0463)'2,6-135469;761,.2.,/60*..10-*+..(&$%%'(+1+))++1-.'&$(*'%()++-/1*-01++','+,./0/2..-29753/0008877;70012/*++))--/0940.-)(//0,3))-)+3,.(242'(-258(&2,-./0689929:9:80-0*+*75747)*',66*1)'+'1+.88837++/6632-20)(217;5127))--/-:964,-+-)&)*+;///.5*%%%*+,1./0,+)+,-)++&%(*/)))-/56112))((&,.2.13-(%&)+8/9/2+-/7-1+504:;8/19:91--,4.:14--,7-.+'%((,106210(*+5//252<;.*1-2-0/1.985524(&**'*&++(*(),**((').--,0-+)**(()(/18*+&&&'+202.,0/-0069658,704,311.**3-3(*0156676-.4:9:999990....37763:10*'++'(4-(*,.,/&%-,-,+-0*5.496/.0+59638567&%)),+2-*.53310230+*/104:91:989+5.-5+//08781'++*./25&3181.40*5*-1/86/0:98:98831-166:8&'%2)47*((('+-3--5:852,+%))'*,--+..510520/'&%%)-,''(&(*&'),.-0-++'),-927/+),()35455,*-/53998:8706&/,8-)&(*-,0411011625472,'$((+1.-2).-:7:/10'0/+0-..;03..0)()8479-&-+,'&'*%#('+03,-*215&'$'$)****051186/-3%%%+.%%(134:40-1-&**)*+.2,/)-/41.4:7)8'+411160.17,0491/145393231/00/11-,+-+**%%%%&.2.195839
@00473cc0-34e8-45e2-9967-418056335e2e ch=153 read=54196 start_time=2019-12-13T01:26:23Z barcode=BC01 runid=2c9cf7bc05858273f10e7d7ec552fc0bd742dc3e
CTCCTGGGAGGCAGCAGTAGGAATTTTTTTTTTTCGGCAATGGGGAAACCCTGACCGAGCAACGCCGTGAAGGAAGAAGGTTTTCCGGATTGTAAACTTCTGTTATAAAGGAAAAGAACAGCGGCTACAGAAATGGTAGCCGAGTGACGAAAACATTAAGCCACGGCTAACTACGTGCCAGCAGCCGCGGTATTAATACGTAGGTGGCGTTATCCGGAATTATTGGGCGTAAAGAGGGCAGGCGGCAGCAAGGGTCTGTGGTGAAAGCCACAGGCTTAACTTCAGTAAGCCATAGAAACCAGGCAGCTAGAGTGCAGAGGATCGTGGAATTCCATGTGTAGCGGTGAAATGCGTATAGATATGGAGGAACACCAGTGGCGAAGGCGACGATCTGGCCTGCAGCTGACGCTCAGTCGAAAGCGTGGGGAGCAAATAAGTTAGATACCCTAGTAGTCCACGCCGTAAACGATGAGTACTAAGTGTTGGGTGTATCAAAGTTCAGTGCTGCAGTTAACGCAATGAAGTACCTCGCCTGAGTAGTACGTTAAAGAATGAAACTCAAAGGAATTGACGGGGGTGCACAAGCGGTGGAGCATGTATGCAACTCGAAGCAACGCGAAGAACATACCGGAGTCTTGAAACATACTCATAAAAGGCTCCAGAGATGGAGAGATAGCTATATGAGGATACAGGTGGTGCATAGTTTGTCGTAAAGCTCGTGTCGTGAGATGTTGGGTTAAGTGCAGAGCGCAACCCATATCGTTAGTTACCATCATTAAGTTGGGGACTCTGTGAGACTGCCAGTGACAAGCTGGAGGAAGGCGGGGATGACGTCAGAATCATCATGCCCCTTATGACCTATAGATACACACGTGCAATGGATGGTGCAGAGGGAAGCGAAGCCGCGGTGAAACCAAAACCCATAAAACCATTCTCAGTTCAGTTGTAGTCTGCAGCTCGACTACATGAAGTTGGAATCGCTAGTAATCGCGAATCAGCATGTCATGGTGAATACGTTCTCGGGCCTTAACACACCGCCCGTCGCACCACGAGTTGATGCCGCAGAAACCGGTGGCTAACCGCAAAGGAAGGCGCTGTCTAAGGTGGGATTGATGATTGGGGTAGAAGTGTTCGTAACAAGGTAACCGGAAGCGAGCAGGCAGTAGGTTAACGCAACACCGACAACTTTCTTCAGCACCAGCAATACGTAACTGG
+
)*1-+)'*&+*(/1/),/-0**+49::</3767/44;2330/*('%)*);....35.+(&*%%&/2+,0/0./02*,1,3271--&+*%1**,8:5//7/7-:.-,190.,00*/(241)1-0.+*%%&%&+0()-,(,--''&'++.**,*)&''103+-2-*-,**05054621'--*,023795627+'(((,-/:67.-(&('))-422//-,/,2-.033:;87717)&&+/./.23--3.,2*2+)/7..(***--(*++)**%'$(&%%%0'*3-2*23..*/1+.()+1/-3/14/((//,**--87)*(&).32372+&,*/0801..*)**,5:6''-,'/1410&,(1.-/-+)1+,60/25.2,(+))-1)10593//.-*2*5,33*(%('))+%&(+*305*.1-*.020),''$)061/,.0555*34795,('*,..264'*-06354899+*)%)$.(*+48/37784.,*))$)//73,3--,2432-..&..3.3.**,('%'&%($&),1*.273%')&(+*/23+#&')15578<83,./5*0+/,2-/*+&.44*(&,+0244//1.16-,.&'%*)--1.3/01/+3)**&2'$+/0,*0-(,.0,')%%))0*(+()*/-,--.1.33.+,3012&'''*,-9,*('&-*&121074.&,),.:9:/://::97689-026)(.-('%&''(-/367886742447504/3))0+&*))-(&&*/0,/%500&.)-.39321/:/0,(,,,1./,-0.29;3/4651-$%'*+/899;)0/00962.//04+*/,0)-)')11.37372---%*-.22.,)+&-,,()+)*-+2+'##%%+-000.(*,-.+')+;<:;8;:::3.)./'''(,&)+*49,-,0**++)))496(.63/02<<92:8:<78805595-.1..-4370.*'(',-0566614/3.,1++6262;::7330./.401.01.53502323776())..-0:61556;879135-&(&((++-,/3&&&##%$&--10)*((((*')+%'%#+'')1&-3586/*)(*/.1,,48+)&+)+--+.-,01--'0+61731441444/413661-)$'(')'(-*,-36760(,),,2*00*&+(-($)&0,*('*+).)/.1-$*.1337:999550.54,082-,-*-52*/5/.,2320&)&$$
@1c38abcd-09bb-497b-b9d3-684adfa9ebbd ch=396 read=42438 start_time=2019-12-13T01:26:34Z barcode=BC01 runid=2c9cf7bc05858273f10e7d7ec552fc0bd742dc3e
TTCATATTACTTCGTTCAGTTACGTATTACTTGGTGCTGAAGAAGTTGTCGGGTATAACAATGTTAACTGCTGTTGGTGCTGATATTGCTCCTACGGGAGGCAGCAGTGGGGAATATTGCACAATGGGAAACCCTGATGCAGCACCGCGTGGTGAAGAAGGTTTGGATCGTAAAGCTCTGTCTTTGGGAAGATAATGACGGTACCCAGGAGGAAGCCACGGCTAACCCCACGGTGCAGCAGCCGCAGTATGCATGGAAGTGGCGTTATCCGGATTTACTGGGCATCAAAGGGAGCGTAGGCGGATGATTGGGATGTGAAATACCCGGGCTCCAGCAGGTGCCAAACTGGTTATCTAGGTCTGGGAGGAGAGTGGAATTCCTAGTGTAGCGGTGAAATGCGTAAGAGATTAGGAAGAACACCAGTGGCAGGCGACTCTGGACTGTAACTGACGCTGAGGCTCTAAAGCGTGGGAGCAAACAGGATTAGATACCCTGGTAGTCACATGCATGGCTTGATGAATACTAGGTGTAGAGTTTCAACACCTCCGGCACTAACGCATTAAGTATTCCGCGCAGGAGTACGGTCGCAAGATTAAACTCAAAGGGAATTGACGAGTTACACAAGTAGCAAGGAGCATGTGGTTTTAATTCGAAGCAACGCGAAGAACCTTACCCTTGACATCCCTTGCACTCTTAATCGAGGAAATCCTTCGGGACAAGGTGAGTGGTGCATGGTTGTCGTCAGCCTCGTGTCGTGAGATGTTGGTTAAGTCCCGCAACAGAGCGCAACCCTTGTCGTTAGTTACTACCATTAAGTTGAGGGACTCTAGCGAGCTGCCTGGGTTAGCAGGAGGAAGGGTAGGGGATGACGTCAAATCATCATACTTACACTTATGTGTAGGGCTACACGTGCTACAATGGCTGGTACAGAGAGATGCAATGCCGCGAGGTGGAGCCAAACTAAAACCAGTCTCAGTTCGGATTGTGGCTGAAACTCGCCTACATGAAGCTGGGGTTACAATGTCCGCGAATCAGAATGTCGCGGTGATACGTTCAGGTCTTGTACACACCGCCCGTCACACCATGAGGCAATACCCAGGGGAGTCCGTGAGCTAACGCAGGAGGCAGCGGCCGAAGGTAGGGTCAGCTTGATTGGGGTGAAGATCGTAACAAGGTAGCGG
+
$%$#%%(&(,8963587,62711/4,0+'(.('*6+,072.),)'*0%*+()%&'-,*+-(---/+)'%$%*)503.54500/0*.*))*.-,-.(55)-40.+1003336+-,,',)&&&'.62-6+(-(,-%%&&()(*()%02/11-0**+()()+--0-+&3254+0-8.+-0/656/9;/291,'&*)%($'&,'))*+)**),(+,)+)+.-,/+/')((')(&(&%%%&'*.+*.,**%++(&%'%(,0,-*(*%)*153/2*,,+041-.06841%+(3.',2*'**70-,.),-,-4-0,-4;73+1-,,3+'.7+,,))*-+((*(0*'&&$*)&*)++5.*+;74+***()-)')+'()**,-.,3+5'&''+(**+*0....71-,1540*''&(6-'1**(.192210*/-4,)'&('-/---,,+),25662,.)++1131-40+*,&).,&'32792)),0:)51+/'0*--2578;,((*))*))%(%&$$#$#%&%#$&+,29400-/17887-,*,+512(1,04356/'&&$(&.00./-1061-/.//.($%$%&))%&(+,*734,4260-2.4:4-,-45*()+'-+2.2.)$('&&(-/03--)''&')'()*54-)/+08;,3825.&(-#(2(1)*01934972,0&+(%$+)*145/6)-'&&$%,22909/0((&%*,+).8+65+-4+--1+'%&$&*-40+/55,92:12388/,-1.,.14589692224510/2.+225.1/9+,0618*)%'(1-0)4.)'1,//-6--*6/-.324:/60-*++42+27,74440&%%%''.014:79<:450$.(+,,,'&),1(&%/16,22361//0045-..80-,*,+()*''***-//&)*04/-.-*)*+,0.))*./5.42214.2381-+**,-).,2001732+()&+.+''-*1.('%).5739766548135:333-11,)*//1/2<0.5:42.*(()+,/,)(&&*+*)'&'.,+'()%#$',3231-.2/12/),(,(((+,.+-75**,'$%('*5534/11)-1/,.-,/.19353/1.-.31/35-(/('($&*.0+4+++..21.&()(.'%&'$0++-8,-2+/,,''-,,*(&')))'-/3(31/+,('%))4789966)2++,,&*
@58ebe169-3436-492a-98e8-b4b6ff0c2f78 ch=89 read=45338 start_time=2019-12-13T01:26:33Z barcode=BC01 runid=2c9cf7bc05858273f10e7d7ec552fc0bd742dc3e
TCGATATTACGCTTCGTTCAGTTGCGTATTGCTGGTGCTGAAGAAGTGGTCGGTGTCTTTGTGTTGCCTACTTGCCTGTCGCTCATAACCGGTTACCTTGTTACGACTTCACAGTCATGAATCACAAAGTGGTAAAGCGCCCTCCAGGTTAAGCTACCTACTTCTTTTGCAGCCACTCCCATGGTGTGACGAGTGTGTACAAGGCGGGAACGTATTCACCGTGGCATTCTGATCCGCGATTACTAGCGATTCCGACTTCATGAGTCGAGTTGCGAACTCAATCCGGACTACGACGCACTTTATGAGGTCGCTTGCTCTCGCGAGGTCGCTTCTCTTTGTATGCGCCATTTGTAGCACGTGTGTAGCCCTGGTCGGCAGGGAGGGTATGATGACTGACGTCATCCCCACCTTCCCTCCACAGTTTATCACTGGCAGTCTCGCTGAGTTCCAGCCGGACCGCTGGCAACAAGGATAAGGGTTGCGCTCGTTGCGGGACTTAACCAACATTTCGCAACACGGGCTGACGACAGCCCATGCAGCACCTGTCTCACGGTTCCCGAAGGCACATTCTCATCTCTGAAAACTTCCGTGGATGTCAAGACCAGGTAAGGAGTTCTTCGCGTTACATCGAATTAAACCATGCTCCACCGCTTGCGGGCCCCCCGTCAATTCATTTGGAAGTTTTGACCTTGCGGCCGTACTCCCAGGCAGTCGACTTAACGCGTTAGCTCGGAAGCCACGCCTCAAGGGCTGTAACCTCAAGTCGACATCGTTTGCGGCGTGGACTACCAGGGTATCTAATCACGCTCTACGCTTTCGCACCTGAGCGTCAGTCTTCGTCAGGGGCCGCCTTCGCCACCGGTATTCCGCCTCAGATCTCTACGCATTTCACCCGCCACCTGGAATTCTACCCCCCCTCTACGAGACTCGAGCTTGCCGGTATCGAATTAGAGTTCCCAGGTTAGGCCGGGGATTTCACATCTGACTTAACAAACCGCCTGCGTGCGCTTTACGCCCAGTAATTCCGATTAACGCTTGCACCCTCCATTAATATTACCGCGGCTGCTGGCAGGTTAGCCGGTGCTTCTTCTGGGTAACGTCAATGAGCAGGTATTAACTTTACTCCTTCCTCCCGCTGAAAGTACTTTACAGCCGAAGGCCTTCTTCATACGCGGCGTAAGCTTGCATCGAACTACGCCCATTGTTACAGCAATTCCCCACTGCTGCCTCCGTGAGGG
+
)(%$%%$$%'&),3.35;.*(*%$&%)'+++,+4-,-6999/+*(%('12317743.-4-*+','%+0)(+,-*-3.021-/()$&$$%*(1.5'**+/+/.(*,-27.-).'),97987:75.5,/3++./.23)(+149+-1($)''+4)*,+0.1+(+-9/088+'))$(((*134+,33:763346,%(')+)+.06+10.(.+.7448466/.08/403//178,-.115+.,./5-.)%)+,753.-'')*2)&)'&'*.,)*30-/*$(-.2,5/240746778896-1+)*/,)-//14/7)*0--.2/++**)'*(+.122/.((051&(&)*-.09488),*--+%)('(+$&%'+02./671(&%#.+(&++%$%%$''(('&(*979:92902+-144;16,,--+,%+72+)20*10.+-*2883760/0(-1(+&#'./,53741226:73,-0*,-0.1)+05.7.0(&++34:787<:7/6.1),',*510742&3.0514(,2//0012-5./04+$--/1/445;,/8874/315896:7,-110/,)*051/125913))+,,3-0230+-:::929976558;(,',%&'+&*7;86;744-3-%+.12.))+*-/(+,+)1235:79;6271//+-+./7::,+1504175-21,+&(''.;:-516./.--21822/./-285*/(/#-(*((&'%.(,)()*)%(//3*.*.*--)**074725/972-'$&)-0/1&,)-1-),++;/87.&/)42101*))+024/)***,.52.7)*'+'++,*+.-,2:5,./'--,-+398:96754247555)-69128587777472/30-6..5<+*&,.*.)*.7657/126751:1,+,3,'''&)+&&%&&-/100302896////)/)'*)*-((&$&+.0/7&&-'(*)'&*'$$*,4637--.110%)+4*)*-.%21)*'---.'(),4+7,526613%151122220.+*)(',+06--24657;91.(1.24.'(4(,-./83024$'%,&*'.1/7:1106223:+,((%-+-,,+56178589;98,-((-1.1897..+8,+)&%&'',+0/0-.140-.045.767-590+87630+)*).,.-))+(0,)*..3179<99<:87,,',+52120.)+0++,/03,+'')#'(0;9,30','#&'$%$#%''*-+(+00453/5038-0'&))'
@6753b7e8-96e8-4070-8725-de88545277e6 ch=310 read=58609 start_time=2019-12-13T01:26:52Z barcode=BC01 runid=2c9cf7bc05858273f10e7d7ec552fc0bd742dc3e
CTCCTACGGGAGGCGAGAATTTTTTTTCGGCAATGGGGAAACCCTGACCGAGCAACGCCACGTGAAGGAAGAAGGTTTTCGGATTGTAAACTTCTGTTATAAAGGAAGAACGGCTACAGGAAATGGTAGCCGAGTGACGTTGCGCATTAAAGCCACGGCTAACTACGTGCCAGCAGCCGCGGTAATACGTAGGTGGCGGCGTATCCGGAATTATTGGGCGTAAGAGGGCAGGCGGCAGCAGGTCTGTGGTGAAAGCCTGAAGCAACTTCAAGTAAGCCATAGAAACCAGGCAGCTAGAGTGCAGGAGAGGATCGTGGAATTCCATGTGTAGCGGTGAAATGCGTAGATATATGGAGGAACACCAGTGGCAAAGAAGGCGACCTCTGGCCTGCAACTGACTGGCATCAGTCCCGAAAGCGTGGGAGCAATGGATTAGATACCCTGGTAGTCCACGCCGTAAACGATGAGGTACTAAGTGTTGGATGTCAAAGTTCAGTGCTGCAGTTAACGCAATAAGTACTCCGCCTGATAGTACGTTCGCAGAATGAAACTCAAAGGAATTGACGGGGGCCCGCACAAGCGGTGGTATGTGGTTTAATTCGAGAAGCAACGCGAAGAACCTTACCAGATCTTGACATACTCATAAAGGCTCAAAGTGGAGAATGGCTATATGAGATACAGGTGGTGCATGGTATCGTCAGCTCGTGTCGTGAGATGTTGGGTTAAGTCCCAACGGAAGCGCAATACTTATCGTTAGTTACCATCATTAAGTTAGGGACTCTACTTGAGACTGCCAGTGACAAGCTGGAGGAAGGCGGGGATGACGTCAAATCATCATGCCCTTATGACCTGGGCTACACACGTGCTACAATGGATGGTGCAGAGGAAGCCCGAAGCCGCGAGGTGAAGCAAAACCCATAAAACCGATTTACTCCAGTTCGGATTGTAGTCTGCAACTCGACTACATGAAGTTGGAATCGCTAGTAATCGCGAATCAGCATGTCGCGGTGAATACGTTCTCGGGCCTTGTACACGCCGCCCGTCACACCATGAGAGTTGGCAATACCCGAAGTCCGTGAGCTAACCGCAAGGAGGCAGCGGCCGAAGGTAGGGTCAGCGATTGGGGTGAAGTCGTAACAAAGGTAACCGGAAGATAGAGCGACAGGCCGTGGAGTTAACGAACACCGACAACTTTCAGCACCAGCAATACGTAACTACCACC
+
)*31-,1(62+/1)(&((++.-+++0+4393292251()0+.8,**455-,/23::79;7754244.//.+.0.4/534+2-,0(')+1-,/-012382138,0.1201+++,)/0832*(-.+&/0-.06*++**/00.,)(%'&()/.+(31///91/19486842/32.(.*+/502,&)+2('*))4/1.)1+*)'$*&*)%/+&%-'(8+59:8660,()+&#*$,+*.:70,2&/0+++-)-115352/3:6.4-'(+*)-*+++$&)-+260442176192190....3-(,-27450-''27.88/72+0/1:20/-,-0/0331:221<633798459842.011.4.)41117//,-+*69/&()))1/0,%.-+0,2-2135300'%$$&%'$)+3849('(*-.*+0369.*&+&&(//./-&'14262')$'2()**,+0/6:65697.+)+&),)**346334/4//+//**,)),*+47130////4798;886.-0922,(++,5481*)$$$(&*+/124;9530*+1.65::67761+,*/-6.878.361.,6)')'+/33-3-)*(&)*+-&..77*9-91,+)*2'--(0.-/.1*.21/-0*-.&((*%-,,+.//,206'(.4//31332.''%()&*,..21143546796875623733663444+-.&0.341*-//7778677734132215&+/-421,-062,*/)'&())+,-'%'+,1444528212867:8:840800+1+'06.0.0-*%(-+/03856669-310+*+/),.05,,.*/,1..75-987898566<212-/16752:2/712/24:0373420..*')**66:881:01;:9874.,-*(.+(-*,,*)*4*,646+'+)+*15&*.;;94;9--%'01)/.*5-(&((-()*9<:16.0//.125::9544124653320.1,.,*.101-4-1((*+-/.4...5-1-,+../,2..44759768;824+*0335+986151-/26/738;*88+*81/..2525/))('6,*,.-80114()05014946765778;9;7-7//12133/67496.003,1,+./0.---3,'/**%('+*%&&'0.42957<,,,/3;9:9+/*)*67(**3278*(*4-/51.&(+3/.,**,*169::502--3*(%'()/6+,,*/0135.+%%'%&&$%"
@9d49b4e5-ef58-4320-880f-47be090a8b22 ch=61 read=67356 start_time=2019-12-13T01:26:50Z barcode=BC01 runid=2c9cf7bc05858273f10e7d7ec552fc0bd742dc3e
CTCCTGCAGGGAGGCAGCAGTGGGAATATTGTACAATGGGCGCAAGCCTGATACAGCCATACCGCGTGTATGAAGAAGGCCTTCCGGGTTTGTAAGGTACTTTCAGCAGAGGGAGGAAGGGAGTAAAGTTAATACGCTTTGCTCATTGACGTTACCGCAGAAGAAACACCAGCTAACTCCGTGCCAGCAGCCATGATACGGAAGTGCAAGCGTTAATCCGAATTACTGGGCGTAAAGCGCATGACGGTTTGTTAAGTCAGATGTAGAAATCCCCGGGCTCAACCTGGGAACTGCATCTGATACTGGCAAACGAAGTCTCGTAGAGGGTAGAAATTCCAGGTGTAGCGGTGAAATGCGTAGAGATCTGGAAGTACCGGTGGCGAAGACGGCCCCTGGACAGACTGACGCTCAGGTGCAGCGTGGGGAGCAAACAGGATTAGATACCCTGGTAGTCCACGCCGTAAACGATGTCGACTTGGAAGTTTACGTGCCTTAGGCGTGGCTTCCCGGAGCTAACGCGTTAAGTCGACCGCCTGGGAAGTACGGCCGCAGGTTAAAACTCAAATGAATTGACAGGGGCTGGCGGTGGAGCATGCAGTTTAATTCGATGCAACGCAGAAGGGCAGACCTTACCTGGTCTTGGCATCCACGGAAGTTTTCAGAGATGAGGAGAATGTACTTTAGGAACCAGAAGCCAAGGACAGGTGCTGCATGGCTGTCGTCAGCTCGTGTTGTGAAATGTTGGGTTAAAGTCCCGCAGCGAGCGCAGCCCTTATCCTTTGTTGCCAGCGGTCCGACTAAGGGAACTCAAGGGAGACTGCCAGTGATAAACTGGAGGGAAGGTGGGATGATGTCAGAGTCATCATGGCCCCGCGCCCACGACCAGGCTACGTGCTACAATGGCGCATACAAAGCGACCTCGCGAGAGCAAGCGGACCTCATAAAGTGCGTCGTAGTCCCGGTTGGAGTCTGCAACTCGACTCCATGAAGTCGGAATCTAGTAATCGTGGATCAGAATGCCACGGTGAATACGTTCGGGCCTTGTACACCGCCCGTCACACCATGGGAGTGGGTTGCAAAGAGTAGGTAACCCAACCTTCGGGAGGGCGCTTACCGCTTTGTGATTCATGACTGGGGTGAAGTCATAACAAGGTAACCGG
+
*,4-*$+$,3/+-3-+,,--7)/*)-2083222312/*-2/&(050496111,/0.3/./--+)-.12455*,-%)))1.+(),)2;25:-&((''%%&*04*,)('&(%+.,)-'+)(2+(++.4..19585&,$$&(()234+8--%3-6.-44(*+*0,&**%&*.3*(-,,1--/6/40.6,,.,))-'('*((*,//%)(00690423302.2,'%'*6+2284,-1568723*+&#(%.(/062)001+--1,,//**'%/1,..49/(23468/9243/.0*))-./011,**()+*.,,27+.()&(,-+1486,&,-,.&)'',)/*.%.&))(')(+,,+',1**3::5.(+&-1./10&''&)./62-21.-/+'++*441(-05..&'40...++++-,-:9:(&&&)8085'()-:<67-44+14.+--,.9,,223&()+-*-/18657:,42231571()&%')%')&0(%&)(',-)+%)+)))(++*(.-(+-)((,/+*)+.-515/522-/3151+).-&'&*+,-00/&+*(//95865,170;51,%%))1%3+264((%$%/-4.00-//3539335;61619.-..)+0***1('/'))%'&$&(-+4-/:55741(')((2283/13,4+*/97-..-*,-72-/')%***.*&*%*(&,1+03+&%*)(*))*-501-08/33;:989.5///45788455557862920.01.,.0;77212-8--12:3/1/&4*++**2,',30/7546&&*'(17*,71/029/1+))*&&%*,(0204/()).+&')23452%10//31723462+01-(++,*/44-411/,.2/%')+-.98451.520*+,+/3*%-.20)+''$#$&'540(),/831:3-,**)/+*'&%002:57/--)'((*76241854865/.6:9353401179678./**-)2./,..168872+*+'(3714*,,//,,-)1-8664)12('*,346602221/83693/34;611:3175342%-+3.-+,++,,,.+,4/247-.--+167:1*++-866;3658,'()*&.//52/0+..0,,//(5(&/4)2-.14/20&).,,+4012;25411322-1)))+,*+1%./4437,8.386855
@89e72879-cf09-46b2-b5ab-1911a3d439fa ch=22 read=54317 start_time=2019-12-13T01:26:54Z barcode=BC01 runid=2c9cf7bc05858273f10e7d7ec552fc0bd742dc3e
CCCGGTTACCTTGTTACGACTTCACTGATCGCCAGATCACAAAGTGGTAAGAAAGCGCCCTCCCGAAGGTTAAGCTACCTACTTCAACACCAACCCACTCCATGGTGTGACGGGCGGTGTGTACAAGGCCAGGAACTGTATTCACCGTGGCATTCTGATCCACGATTACTAGCGATTCCGACTTCATGGGTCGAGTTGCAGACTCAATCCGGACTTCTGACGCACTTTATGAGGTCCGCTTGCTCGCGAGGTCGCTTCTCTTTGGCAGCATGCGCCATTTGTAGCGTGTGTAGCCCTGGTCGTAGGGCCATGATGACTTGACGTCATCCACCTTCGCCAGTTTATCACTGGCAGTCTCCTTTGAGTTCCAGCCCCGGACGCTGGCAACAAAGGATAGGGTTGCGCTCGTTGCGGGACTTAACCCAACATTTCACAACACAGGCTGACGGCAGCCATGCAGCACCCTCTCCACGGTTCCCGAAGGGCGCATTCTCATCTCTGAAAACTTCCGTGGATGTCAAGACCAGGTAAGGTTCTTCGCGTTGCATCGAATTAAACCACATGCTCCGCTACTTGTGCGGGTCCCCGTCAATTCCTTTGGGTTTTCATTCTTGCAGACGTACTACTCAGGCAATTACCCAGTACCGCGTTAACTGCAGCACTGAACTGGCATCCAGCACTTAGGTACTCATCGTTTACGGCGTGGACTACTAGGGTATCTAATCCTGTTCCCCACGCTTTCCGGGACTGATGAGCACGTCGAGTTGCAGGCCAGATCGTCGCCTTCGCCACTGGTGTTCCTCCATATATCTACGCATTTCACCGCTACACGCTAAGATTCGATCCTCTCCTGCGCTCTAGCTGCCTGGTTTCTATGAAAACTGCTGAAGTTAGCTTCAGGCTTTCACCACAGACCCTTGCACCGCCGCCTGCTCCTCTTTACGCCCAATAGTTCCGGATAACGCTTGCCACCTACGTATTACCGCGGCTGCTGGCGTAGTTAGCCGTGGCTTTCTAATAAAGTACCGTCACTCGGCTACCATTTCCTGTAGCCGCCGTTCTTCCTTTATAACAACGAAGTTTAATCCGAAACCTTCTTCCTTCACGCGGCGTTGCGGTCCAGGGTTTCCCCCATTGCCGAAAATTCCCTACTGCTGCCTCCCGTAGAG
+
8+')(,0/105./)3+--399<6/.%%&+.*/+)*7530306((+39922$'%%+,23;01,*(&*).11166-/4144-%*'/%&#$#+'1(/6/'*(3*''75.//234/8822523/,,./660324'34)/)))-/341/321121/+:;1345521./..13./1*00//4;44125530..10(*,*''(***998717*914+030)')&'-1347./.<6,+()*+*55,-1/((''&)+).1+,+.0816354.*,*+01133668;5.:5.--++)(,.---*-/-*+3:9-1)+.72:66//-,,-.0,,-,235589*,74:1%/3+-2<.--;40+('(%5448/((+**'.37+*''+3/*-4.-'&&(/+-&13;*2-62(*//18-1/002208,1)8720120+/.(,.0**5-++,,)))-*-///..23*/-)-2/3462)112:*/.54423478648/+0*0/.,*-.274022678670/:94:9;98589;:90334558990/4.10-/60;:<;9995733/23'%,-,<;:5;00'*)*,4((+33,:,,-98677/)574),1286<765<:.,/4::+917/-/-*,&),5)+,574424'(02&+(+%.+('$-'))*.,2/1./0/511301345,*-++4204&-%.&('&%')*,43426674::++'-)-.898:61//*01,-/0625,-21(&%&'-.+&+*+,;22'30*+74,*$&%+-'()2/'(&,/((%*..7---//33.+,1*6/.0:5785958:::962301031110&+())2;8.47;58952(/)*)*+**041,-.4-)+),/3//,/0523499788345.6+*.0.--031+-&---2.-6-&(*+51-01*-5))+,2+0/089;/4/+*$&&'.0/27/00/36.-65,+20-.*-//+&46619;7:-,+*,.1027/1704628/3.,49887;89:;63,+'')12:.-.;.837339-*%&-..2)*.06999.,,,.084718;42;906211102/.50:770+0.0/73+)+0-*,,%%)'21)%))*&&1/-585987;:87<5).'*)-,0-4),+6/9(+5680<206::1(+1)-30+-/1/725((*-.+*)++,+194-2.,).
