# Supplementary material for: De novo species identification using 16S rRNA gene nanopore sequencing
Source: PeerJ. 2020 Oct 21;8:e10029. doi: 10.7717/peerj.10029 (PMC7585375; doi:10.7717/peerj.10029)
Supplement: Supplemental Information 2 — Contains raw reads. [file peerj-08-10029-s002.zip › pass_fastq_runid_2c9cf7bc05858273f10e7d7ec552fc0bd742dc3e_139.fastq]

@ca25f418-ae73-4c0b-8ded-cb5e3125ad4b ch=51 read=44359 start_time=2019-12-13T01:18:09Z barcode=BC01 runid=2c9cf7bc05858273f10e7d7ec552fc0bd742dc3e
CTCCTGCAGGGGAGGCAGCAGTGGGGAATATTGCACAATGGGCGCAAACCTGATGCAGCCATGCCGCGTGTATGAAGAGAACCTTCGGGTTGTAAAAGTACTTTCAGCGGGGGGAGGAAGGGAGTAAAGTTAATACCTTTGCTCATTGACGTTACCCGCAGAAGAAACACCGGCTAACTCCGTGCCAGCAGCCACCGCCTTGATAATACGGAGGTGCAAGCGTTAATCAGAATTACTGGGCGTAAAGCGCGCAGGCGGTTTTGTTAAGTCAGATGCCCAGAAATCCCGGAGACTCAACCTGGGAACTTCGGTGCGGCTTGCGTCCTGTATGGGGTAGAATTCCAGGTGTAGCGGTGAAATGCGCGTAGAGATCTGGAGGAGGAATACCGGTGGCGGCAGCCCCCCCCTGGACGAAGACTGACGCTCCAGGTGCGAAAGCGTGGGGAGCAAACGGATTAGATACCTGGTAGTCACGCCGTAAAACGATGTCGACGGAGGTTGTGCCCTTGAGGCGTGGCTTCCGGAGCCTAACGCGTTAAGTCGACCGCCGCAGGGGAGTACGGCCGCAAGGTTAAAACTCAAATGGATTGACGGGCCCGCACAAGCGTTGGAGCATGTGGTTTAATTCGATGCAGCGAAAGAACCTTACCTGAATCTTATTGACATCAAGTTTTCAAGAGATGAGAATGTGCGGCTGGGGCCATGAGACGGAGTGCTGCGCATGGCTGTCGTAAGCTCGTGTTGTGAAATGTTGGGTTCAAGTCCGCAACAGGCGCAACCCTTATCAACTGTTGCCAGCGGTCCGGCCGGGAACTCAAAGGGAGACTGCCAGTGATAAACTGGAAGGTGGGGATGACGTCAAGTCATCATGGCCCTTACGACCAGGGCTACGTGCTACAGTAGCGCGCTACAAAGGAAACGCGGCCTCGCGCGAGCAAGCGGACCTCATAAAGTGCATCTGAGGTCGGATTGGAGTCTGCAGCTCGACTCCATGAAGTCGGAATCGCTAGTAATCGTGGATCAGAATGCCACGGTAAGTTCCCGGGCCTTGTACACACCGCCCGTCACCGTAAATTAAGGTTGCAAAAGAAGTAGGTAGCTTAACCTTCGGGAGGAGCGCTTACCGCACGGGATTCATGACTGGGGTGAAGTCGTAACCGAGTAACCGG
+
++0-+&'%*20)&+++,21(03003,(.++00-,),,,4363///3/(%&+-/-*'%%-*53/5531120133571**&&%*)+..*4./211273'&*(./:5-*'+'2452,'.(**)/)&'*/58-4.2.++-/.6-+457+,1/*+'(++092$2&&-*&-,&',-4(*++-1150)*,271..)((0'%()$&%%%'$))0+-/3/-+''-187.3,0.2.+*&*++/,239:;7853783++-.,.7685'3.:7+)0-6,56914)($$$$(&2.)*--'-+(&%'),*'.3.(//&'%%%(%%'%&&''('&$%%%&---(,%(&'$%)(,+)*)'*.--))-/.70+13+*1.4+52,+++,989:1-.*'-+'('%***+3/6**(&$(5/6.1.-')/745--*+,.//018819''12.**%&&%'..4-490,.11:-2'2(+40-0/67:,-.11107),/385.;;0%4,-../,,()(1),*,/*+*-3,.,,-*6.77'1.,(,(+)')(.-070,**1,9//.+)*-9467'((/(,)')++61:380523,11:290)./1,,.+()%-3,.-.3047(''(((%%%'''.)*--3523,78;4897/0**,'(&$$%',+')-5251+-1,-$')'*'%%&(+-6))&%&)3;6-1*))++8+')),221*0(****31*&$$&**.,/&*%(*34-,+''#%(/,0,23123-/01757227//./-3-/08-2)('&/5.185#(()*-/1-%((&.0,*4.1-./-.*2*'(,%%%+7-0&0+02(73/3..2(,',/('(+45567-/1/02340678.0-...-67406324456/(*-03/.'&'(+.'''%&()05/48700++'),61(%)$-%.-34)')*+51))%'((''--,/5+,,1/-+,+)-8/30;45987335961-+,&,6..&'(.0*-(2+*'%%)-/0-+&,-921/.26/1/50/-6&3(00210./121800,329728)*)40,.&'(&0/,*(*.4,(0435223/.02.,(+/)/2(')+&*()+--,-.(&.)14%0&)6*%'(&&)/4++&%%%2)376:7-:9/-/%)(+-1/123*+%&)1'),.5-+.&-.86+*,0'2)++*++**$%#%',&135:
@9e2bf1ad-000a-48c5-a589-47c73fdc71cb ch=37 read=53159 start_time=2019-12-13T01:27:25Z barcode=BC01 runid=2c9cf7bc05858273f10e7d7ec552fc0bd742dc3e
CCGGTTACCTTGTTGCGACTTCACCCCAGTCATGAATCACAAAGTGGTAAGCCACTCTCCGAAGGTTAAGCTACCCTAAAAGCCTGGCACAGCCCTCCCATGGTGTGACGGGCGGTGTGTACAAGGCCCGGGAACGGCGTATTCACCGTGGCATTCTGATCCACGATTACTAGCGATTCCACGACTGTAGGTGGGTGCAGACTCAATCGGACTACGACTTGCCTTTGCCAGGAGTCATGTCGCGAGGTCAGCTTCTCTTTGTATGCGCCATTTAGCAGCACGTGTGTAGCCCTGGTCGTAAAGGGCCATGATGACTTCGGCGATCATACCTTCCTCCAGTTTATCACTGGCAGTCTCGCTACAGGTTGTGGATTGCGCTGGCAACCAGGACCGGTAAACTCGTTGCGGGACTTAACCCAACATTTCACAACGAGCTGGCGGCAGCCATGCAGCACCTGTCTCGCGGTTCCCGAAGGCACATTCTCATCTCTGAAAACTTCCATTGGATGTCAAGAGACCAGGTAAGGTTCTTCGCGTTGCATCAGCGAATTAAACCACATGCTCCACCGCTTGTGCGGGCCCCGTCAATTCGTTGCAGGAGTTTAACCTTGCGGCCAGAAGTATGCTCCCCAGGCGGTCGACTTAACGCGTTAGCTCCGGAAACCACGCCTCAAGGCACAACCTCCAAGTCGACATCGTTTACGGCGTAGTTCGGAATTATCTAATCCTGTTTGCTCCCCACGCTTTCGCACCCTGAGCGTCAGTCTTCGTCAGGCCGCCAGCCTTCGCCACCGGTATTCCTCCAGATCTCTACGCATTTCACTGCTACACCTGGAATTCTACCCCCTCCTACGGAGACTCAAGCTTGCCAGTATCAGATGGAGTTCCCAGGTTGAGCCCGGGGATTTCATCTGGCTTAACAAACCGCCTGCGTGCGCTACGCCCAGTAATTCCGATTAACGCTTGCACCCTCGTATTACCGCGGCTGCTGGCGAGGTTAGCCGGTGCTGCTTCTTCTGCGGGTAGCGATCAATGAGCAAAGGTGTGCTTCCTTCACTCCCCGCTGAAAGTACTTTACAGCGAAGGCCTTCTTCATACTACGCGGCGCTTGAAACGCATCGGGCTTGCGCCCGATTTATTCCCTCCGCTTTGCCTCCGTAG
+
8.&,0-%,.,6.22&,*&*&)((*131*+.20145:9300,*))*,.,+&&,-')()'/)'()+.-512*,,+.2(&&+)'')+**%%#$&$-.('--*%),5/2/.-1/96//62120036:;3:38*'+,*&,,41//1151+07.1-1./163()*+7701/-31..,,)+-1595)$%'$&)(%&,***/*1(*.740161;26*8/4-')(''()%'&&,(&&&#**&)+)%&%(-',*)+,('%&(.410-(',-.,*&&'/836:(&'&'-+),..3+&$%&)/%$+0,/1161)(+'()%&(**,)''%&*)-,%'&&&$+)1664.0///2<-+,0/6/6..-88768&&,$%#)&-)'#%'$,&$&%%''&&&*.'+)/+$#)%&,.)'-273:32084/),(*)+*'++-+,351,.0/0,+-024(,*'))'+,,.,0-01118545425339;8;350+(.-1.,0,0.,,412/-+,()++),.3**&4).+56236**)'+))0+041,(1-4:638313353/0./3%&'*&-&/'9489//,/+,++*)./1/.,*.*'*1,651.1.,*.-60'-)$#%')&*1:0./5211.,.-.)(&(&%'&('**1352&,*,'52+*)),(.'%$$$%(''(*2,2-.5&06/2368673219/../031,6,)(()+42504534:023.9///)1+*'')&'.--12536-///(370%+,0253(*),.86-(*-68**,-4878864874.,)+.,0/**&')($'($%'*+413-.,,,4;7931-++-00/3630--*0;30.0101//3649553333325327:74,3('%+%'$('*+,$%&0/5.16*-.-/5..))&'$')'1.*-/.-/(&032'.41+%10((-)*(('&)(0-1-25191260376640%%(%(,21**%)&'0+.,()./4/3/./-,.0081.1.00/3'13..(,+/244,,&&%))././/-1,*&*+'+/34:;988621((')+-/21/50100239+-),)+)&%'*//84&()216-,/33082&0'*.0-***'/)*0-1/00;18<7)(&&$%(*,/60*'&$&''$%%'(34):6316//-66,)$.+))0,3-((35--03-+14069*-3.
@9fa2550b-a967-47cc-a8fa-fe3d4d83e7ba ch=189 read=85037 start_time=2019-12-13T01:27:38Z barcode=BC01 runid=2c9cf7bc05858273f10e7d7ec552fc0bd742dc3e
CCGGTTACCTTGTTACGACTTCTACTGATCATGAATCACAAAGTGGTAAGCGCCCTCCCGAAAGGTTAAGCTACCTACTTCTTTGCAACCCACTCCCATGGTGTGACGGGCGGTGTGTACCGACCGGGAACGTATTCACCGTGGCATTCTGATCCACGATTACTAGCGATTCCGACTTGCTGGGTCGAGTTGCAGACTCCAATCCAGTTCGGCCGCACTTTATGAAGTCGCTTATATCGCGAGGTCGCTTCTCTTTGTATGCGCCATTGTAGCACGTGTGTAGCCCTGGTCGTAGGGGCCATGATGACGACGTCATCCCCAGTTTATCACTGGCAGTCTCCTTTGAGTTCCGGCCGGACCGCTGGCAACAAAGGATAAAGGGTTGCGCTCGTTGTGGGACTTAACCCAACATTTCACAACACGAGCTGACGGCAATATGCAGCGCCTGTCACGGTTCCCGAAGGCACATTCTCATCTCTGAAAACTTCCGTGGATGTCAAGACCAGGTAAAGGTTCTTCGCGTTGTCGGAATTAAACCACATGCTCCACCGCTTGTGCGGGCCCCGTCAATTCATTTGGTTTGCAACCGCGTACTCCCCAGGCGGTCGACTTCAACGCGCGTTAGCTCCGGAAGCCACGCCTCAAAGGGCACAACCTCCAAGTCGACATCGTTTACGGCGTGGATTTCTGGGGTATCTAATCCTGTTTGCTCCACGCTTTCACTGAGCGTCAGTCTTCGTCAGGGGCCGCCTTCGCCGCCGGTATTCCCTCAGATCTCTGCGTTACCACCGCTACACCTGGAATTCTACCCCCCCTCTGCACGAGACTCGAAGCTTGCCGGTATCAGATGCAGTTCCCAGGTTGAGCCCGGGGATTTCATCTGACTTAACAAACCGCCTGCGTGCGCTTGCATGATAATTCCGATTAACGCTTGCGCCTCCGTATTACCGCGGCTGCTGGCGCAGGTTAGCCGGTGCTTCTTCTGCGGAGGTAACGTCAATGAGCAAGGTATTAACTTCTCCCTTCCTCCCCGCTGAAGTACTTTACAACCCAGAGGCCTTCTTCATACACGCGGCATGGCTGCATCGGGCGCCCATTGTGCAATATTCCCCGCAACGCCGG
+
17.4/724.9-+16*//.+)+&$*/%%'/4-430632333;0-+(+)0'))2366,47,+.5(++-716*+($('$&*.:04;5/37,2<:*,-37.&0*.1-)))$-795(8321,.*,%)$)(('-+(*0221:333:7:,343788777-8+(+010:0-*,+.86:/5.*)*$('&)&/')'('*1*(,.01/.3'7,:4.%---(&$&#%&%),5720,-(*,51353'&$'*.0/.,102./12181282.1463836;6480,,-,*,**-/40336<328:98).')1682:45220-.,-/55676.02-*(33;8335666783/11400*.2**),3342(0*1,0&,)(**3:/1)/6:-+()+37),-4*,)+(11662;21+780*,+2).,).*2'174-/,1*,+2'$.-/3585'.1'%***2001(/10053),.5802.-,.5171011.9.,.4555421-474+/24;47:;::96;*4.33<53:/2:.,12:468.&&')($)(&'(&-).25-:124544569243,--0.434+0*.2/++/4384:5-3:5,(&,($$'(&%&%')'-,256.'00-'*-,3/,&%''&0-..,,2/--120*/,./)06242131129(20++-/0728/5*7-3441/113377<0.//:00179+,.((''.3.1012205159//4;,*+)21-0234914.432-43368-//334768:/286-2889;732).-&)-+6483331*-6,,./-++'(('&(#%&'/7367+0*-+()+++0/275911876/-..%*&(-0133/-(*,&'$()/2()*-.53./0//687.35*,0506-).0+)'/2,+4900-./40/..22526955;48;79:9991/'-'#'%%&'.076;8.--5+4/.+.0-+*(-2.27/7/1536:6313002893/,(+'--.3***6+4+))*.4:<9988,0%&')/28598698726847)6,/.611).,%(.6+.:935-81,)13*,/'*++..)('*$/3+&'.,2098<99<:%&&('++..72*2,)&,-/.56(*&&%)/2/.://.4473342567+"&$%%#%%%%
@69414716-ccf2-420e-b5cd-5f700d087610 ch=182 read=83671 start_time=2019-12-13T01:27:36Z barcode=BC01 runid=2c9cf7bc05858273f10e7d7ec552fc0bd742dc3e
CTCCTACGGGAGGCAGCAGTAAGGAATTTTTCGGCAATGGGGAAACCCTGACCGAGCAACGCCGCGTGAAGGAAGAAGGTTTTCGGATTGTAAACTGTTATAAAGGAAGAACAGCGGCTACAAGAAATGGTAGCCCGAGTGACGTACTTTATTAAGCCACGGCTAAATTACAGCGTAGCCGCGGTAATACGTAGGTGGCAAGCCCCGTTATCCAGGTGTGGGCGTAAAGAGGGAGGCAGGCGGCAGCAGGGTCTGTGGTGAAAGCCTGAAGCTTAACTTCCAGTAAGCCACAGAGAGCCAGGCAGCTAGAGTGCAGGAAGGGATCGTGGAATTCCATGTGTAGCGGTGAAATGCGTATTAGATATATGGAGGAGGAACACCAGTGGCGAAAGGCGACGATCTGGCCTGCAACTGACGCTCAGTCCGAAAGCGTGGGGAGCAAATAGGATTAGATGCCTAGTAGTCCACGCGCCAAACATTGAGGTACTAAGTGTTGTCAAAGTTCAGTGCTGCAGTTAACGCAATAAGTACTCCGCCTGGAGTAGTACGTTCGCAAAGATGAAACTCAAAGAGATTGACGGGGGCCCGCACAAGCGGTGGAGCATGTGGTTTAATTCGAAGTAACGCGAAGAACCTTACCAGGTCTTGACATGCTCATAAAGGCTCCAGGATGGAGAGATGGCTATATGAGGATACAGGTGGTGCATGGTTGTCGTCAGCTCGTGTCGTGAGATGTTGAGTTAAGTCCGCAACAGGCGCAACCCATATCGTTAGTTACCATCATTAAGTTGGGGACTCTAGCGAGACTGCCAGTGACAAGCTGGAGGTAGGATGACGTCAAATCATCATGCCCCTTATGACCTGGGTACACGTGCTACAATGGATGGTGCAGAGGAAGCGAAGCCGCGAGTGAAGCAAAACCCATAAAACCATTCTCAGTTCGGATTGTAGTCTGCAACTCGACTACATGAAGTTGAATCGCTAGTAATCGCGAATCAGCATGTCGCGGTGAATACGTTCTCAGGCCTTTGTACACACCGCCAAATCACACCACGAGTTGATAACTTACGAAGCCGGTGGCCTAACCGCAGGAAAGGAGCTGTCTAGGTGGGATTGATGATTGGGGTAGCGAAGTCAGCCTTCAAAAGGTAACCGG
+
+,2/,.3/60+//+-..-34..-),*-8;8-3-831-*+12*(1-2:1++)3-,*34487359/../0+11.5.+.,&.+85,1'2(7/3279*+2',+)*/1.'(++)-4+%+*)1,--.1(().-.7954151*(())+'/())*030+/*-)%&(()'**)*'%+&$''(*&$&'-4+/,4.1*)%*(.303105/293-0+)(.1///**12-..03,'&+*+*&&-/*%+/-.589695-1.,+22/..-0-+,+,66-/866(*''(''#&&*'((+-/5-52/.-&'%'%+04563,,-.(-+,+17/61*)(2,77:8;:3043415-,*,+('((0910/79./07,*(*'*-.-.+//-+2-(*)++-37:133/9/*-+(*102230./1.6.8.3351'*)*),*..23661(&++()*54585,$,(28;5642-/2,)-../:,-.65698/*(&'%$%(1/+()+'(''/+.0*+'))-3%./(8/.288201..+-/,2160//0/3-.,.'+(+,46/23+,(#&(&(+-067<95658((/641:7229-7*'(&&(3..1/0:7-17*%-%)+1*)*-*-2-//-/+-.52<857593-)(''-,423/00*)+-%(%&08*0')&++/5614&0030/15,400/;&**0053.()))+3)4212204-*'+(001256788956672725-'&)),-/33322/1213.(-,43373&.06581071),2/7%(-*,44*57.'.,/1709..+5-/75:6()(/*/(0(+.-/0431')(&(+.1679:122116.0,-+-,**'$%',+9781.-//75..*4415(53*&'%'))'11,**'&'('))+/0--..477973+.+.411++-(+()*(1(*,02-%(()/6*.-763)40)+/,623127:639*,/84,/*3,..37899:9362333,4503&'(+.-/6,+407+-05650900/70*-*-)+,01221+-)-,-1;655-320)(%/)70(/+)+/11225;645)*)(,+//10./,00-.---.&,)**/)*+-19272(0-)+/93704)3-(.3+-)++47210/&/),3/*-/,**,*,5/64))**)),**,.+&)'(,%+1,(+--2:795,
@95122072-d3b7-424f-8cc3-06a97a003a08 ch=136 read=235966 start_time=2019-12-13T01:27:42Z barcode=BC01 runid=2c9cf7bc05858273f10e7d7ec552fc0bd742dc3e
TCACCCCAGTCATGATCAAAGTGGTAAGCGCCCTCCCGAAGGTTAAGCCACCCTGCATGGCTTTGCAACCCACTCCCATGGTGCTTGACGGGCGGTGTGTAGGCCCGGAACGTATTCACCGTGGCATTCTGATCCACGATTACTAGCGATTCCGACTTCATGGGTTGAGTTGCAGACTCCAATCCGGACTGACGCGCTTTATGAGGTCCGCTTGCTTGCTCTCGCGGGAGTCGCTTCTCTTTGTATGCGCCATTGTAGCGTGTGTAGCCCTGGTCGTAAGGAGCCATGATGACTTATTGTCATCCCACCTTCCTCAGTTTATCACTGGCAGTCTCCTTTGAGTTCCAGCCCGGACCGCTGGCAACAAAGGATAAGGAGTTGCGCGCGCTCGTTGCGGAACAACCCAGCATTTCACAACACACGGGCTGACGACAGCCATGCAGCACCTGTCTCACGGTTCCCGAAGGCTTTTTTCTCATCTCTGAAAACTTCCGTGGATGTCAAGACCAGGTGGTAAGGTTCGCGTTGCATCAGATTAAACCACCATGCTCCACCGCTTGTACGGGCCCCGTCAATTCATTTGAGTTTTAACTGCTTGCGGCCGTACTCCCCAGGCGGTCGACTTAACGCGTTAGCTCCGGAAGCCACGCCTCAAGGGCACAACCTCCAAGAGTCGACATCGTTTACGGCGTGGACTACCAGGGTATCTGTCCTGTTGCTCCCCACGCTTTCGCACCTGAGCGTGTCTTCGTCAGGGGGCCGCCTTCGCCGCAGGTATTCCTCGAATCTCTACGCATTTCACCGCTACACCTTAGATTCTACCTCTACGAGACTCAAACTTGCCAGTATCAGATGCAGTTCCCAGGTTGAGCCCGGGGGGTTTCCGCATCCTGACAACAAACCGCCTGCCGCGTGCGCTTGCGCCCAGTAATTCCGATTAACGCTTGCACCTCCGTATTACCGCGGCTGCTGGCACCCGGAGTTAGCCGGTGCTTCTTCTGCAGGTAACGTCAATGAGCAAAGGTATTAACTTTACTCCTTCCTCCCGCTGAAAGTACTTTTACAACCCAGAGGCCTTCTTCATACGCGGCATGGCTGCATCAGGCTTGCGCCCATTGTGCCAATGTTACTGCCTCCCGTAGGAG
+
71-366./0/0*+*.++'(,,0285-'(*+9942-('((&'*,+-,)1;/82(&$'(*'%%*+0-55)6:-*.,-,*''(,,-,0*,--3881,1.--)(),+30'+5)883776<8674544--,5:126646+)+,417+/++,,+-8:5622581/'(&.1.6.00784527/1.2*7+6.-,0++*')+'($&(-/(+-*/*(.2.-.,'&)))()))+*+,'(%(*../9/66/59/(--/2948;77:0/124)311.---255./796%1%%3,,.8;81//--,+.'$&&'1/22040(+%%+/+/20.1<-,.<9:;5:4348889/140-/08-9+%(2(%)1.54344330-,.08*3-11-2.3&-20-.(,--/12666;6742&('+),(''$0.0;4/0**&&$('-(),201(//,32.5952/)'),-39816661..-/9/2.+)+,)**'),-.,.,./0./0/13::5010-)+112565780/025;*:*($&(+-)0-703880;///44&%0212;7.1&(+../1116020,,5*,-04/221960,16696:0./7/*+,/:<,)+&&&&(&'&((*+20.,+025+,4;.1.--2+),)0*1'*,,4/.1,;*0,-7,.3&('++///++33-+.-016/8'/(&&()0033+2586<;11/424659654/6620,,*,-.*(,27527<,-80:84*0-/0<:3/0049465.5--*..195769%*79:1.5348698884(/&.''(695733''../878788::9<;435:*+)()%)&'&)*3.:/4245133/212554.,*,&)(,,18-**%%%)*/112799;360,-3/4.-*00)-/+),*/4*0%$(-.-))+/31999<79;158-++&'+-02.-'(&%'+,32--376844'&(;/;8:0/21,,,8.726-2-0204;807///7765+**./.()$'/6/129+32/15849<:874&+/+168788.4+(('-04*,5-336+))+1,*+*/,+/44,085+064051-0,*-00'**+'./+%%(),127004:7.../+2,4.'(&(#$%+,15,4633826,89-).5.-+-'5)//05*,''(&&-2-/7581&)
@07dae13f-96dd-4511-a287-ccdcb51e1206 ch=44 read=59463 start_time=2019-12-13T01:27:40Z barcode=BC01 runid=2c9cf7bc05858273f10e7d7ec552fc0bd742dc3e
CTCCTACGGGAGGCGGCAATGCGGGAATTTTTTCGGCAATGGGGAAACAAGCCGAGCAACGCCGCGTGAAGGAAGAAGGTTTCGGATTGTAAACTTCTGTTATAAAGGAAGAACGGCGGCTACAGGAAATGGTAGCCAGTGACGGTGCTGATAGAAGCCGGCTAACTACGTGCCAGCAGCCACTTGTTAATACGTAGGTGAAAGCGTTATCAGGTGTGGGCGTAAAGAGGGGCAGGCGGCTGGCAAAGGGTCTATGGTGAAAGCCTGAAGCTGCTTCAGTAAGCCATAGAAACCAGGCAGCTAGAGTGCAGGAGAGGATCGTGGAATTCCATGTGTAGCGGTAGAAATGCGTAGATATATGGAGGAACACCAGTGGCGAAGGCGACGATCTGGCCTGCAACTGACGCTCAGTCCCGAAAGCGTGGAGCCAAAATAGAAGTTAGATATAGTAGTCCATACCGTAAACGATGATACTAAGTGGATGTCAAAGTTCAGTGCTGCAGTTAACGCAATAAATTACTCCGCCTGAGTATGAGTACGTTCGCAAGAATGAAACTCAAAAGGAATTGACGGGGGCCCGCGCAAGAAGCGGTGGAGCATGGTTTTAATTCGAAGGAAGCAACGCGAAGAACCTTACCGGAATCTTGACATACTCATAAAGGCTCCAGAGATGGAGATAGCTATATGAGATACAGGTGGTGCATGGTTGTCGTCAGCTCGTGTCGTGAGATGTTGGGTTAAGTCCGCAACGAGCGCAACCCTTATCGTTAGTTACCATCATTAAGTTGGGGACTCTAGCAGAGACTGCCAGTAAGCTGGAGGAAGGCCAGGGATGACGTCAAATCATCATGCCTTATGACCTGGGCTACACGTGCTACAATGGATGGTGCAGAGGAAGCGAAGCCGCGAGGTGAAGCAAAACCCATAAAAAACCATTCTCAGTTCCGGATTGTAGTCTGCAACTCGACTACATGGAAGTTGGAATCGCTAGTAATCGCGAATCAGCATGTCGCGGTGAATACGTTCTCGGGCCTTGTACACCGCCCGTCACACCACGAGTTGATAACACCCGAAGCCGGTGGCCTAACCGCAAAGAAGAGGAAGGAGCTGTCTAAGGTGGGATTGATGATTGGGGTGAAGTCGTAACAAGGTAACCGGAAGATAGAGCGACAGGCAGTAGAGTTAACTAAAGACACCGGCTCTTCAGCACCAACGTACGTAACGCA
+
)+73,,606/+,--.62*&/&$(&'))-1223/,/:,/.-34/('+'($&%0504./26868:80.0/-..,+0+-3/-38+,4:011,,.4..2203).-*-552.2.7(-0+(5./:1229.2,.5/,1://.7,'/001))$%$()++.+%*)'01'**++6155858265...,))+%''&&+(**11297//+)'&&'+2349545+0'($.'367686;3)()**)((.2,/*)%&'(08,)1931/&-*-/,-670195..-&&&#$%(%%)..1.2744))18/3:340,'(,--()+-15//*'&&,6133.0-*)),,-:4100,)*++-84&'+67-2899878977/23/.4.140003/2309-))-,0/790++,,056585556320001.24988.:/*'((''(+).,%).(/)''%'&&$&**'&&'#+&%++-33-$%&)4257992*)))(,%+,/)&)&,,:998392+,5924.--++/1047331,,-.-71'))(,-/3*,-))')+'&%%&*+707;6/*/.',:94(83.4:3:3*+*,-63:89-198-16+'*(*()&'+**43244,,-,21*.90%3,383(%)&()('+/%3.1115..2/-+-(+(',&$'.-2.22330/./265:5,853;'()&()993210*-111063897132134060/6774+--42:667764,--.2220234755,-331;3,51414+-68.,.+,'()+.22(/7/-7-+*+4+104956:654-2753,5,07;3/574+'()&()*,-303.&-,3))*+;412+,--/2))+/1/53798889;8554860*$(&')()))+,++.003-,)**-.0/,.2:58<::94506-*()&&')-*+4./0**+&*%('50$,)46./4/-034;9;49::;:757/0309&*($4(*+001/+*,+-,03750/+.&(/(-''*0258;993/1+,,.4455:8594.-)-+1023486:535;33407;334-8944360100/12519,*,.-210,*,+0/07+,-.2,(,-(),1.142,*.,-522;8;3515*(+(%')'.(.($()/+,4')1.4-.3-'/0-.//.600.-',*,-,.41569/08*5155360:0;556())))+*/')'.&%('')*-+.&&'%','(*155)+%))'+'(*0//4/&+(+,.0,,'($%$
@98070153-d19e-49fb-a4de-d61c158f9ec3 ch=28 read=37051 start_time=2019-12-13T01:27:38Z barcode=BC01 runid=2c9cf7bc05858273f10e7d7ec552fc0bd742dc3e
CCCACAGGAGGCAGCGGTAAAGGGAATTTTCGGCAATGGAAACCCTGACCGAGCAACGCCTGCCGTGAAGGAAGGTTTTCGGATTGTAAACTGTTATAAAGGAAGAACGGCGGCTACGGGAAATGGTAGCCGGTGACAGTACTTTATTAGAAAGCCACGGCTAACTACGTGCCAGCAGCCGCGGTAATACGTAGGTGGCAAAAGCGTTATCCAGGTGTGGGCGTAAAGAGGAGCAGGCGGCGGCAAAAGGGTCTGTGGTGAAAGCCTGGAAGCTTAACTTCGGTAAGCCATAGAAACCAGGCAGCTAGAGTGCAGGAGGATCGTGGAATTCCATGTGTAGCGGTGAAACGTAGATATATGGAGGAACACCAGTGGCGAGAGCGACGATCTGGCCTGCAACTGACGCTCAGTCAGCGTGGGGAGCAAATAGGATTAGATACCCTAGTAGTCCACGCCGTAAACATTAATTACTAAGTGTTGGATGTCAAAGTTCAGTGCTGCAGTTAACGCAATAAGTACCTCCGCGCCTGGTAGTACGTTCGCAAGAATGAAACTCAAAGGGGTGACGGGGGGGCCACAAGCGGTGGAGCATGGTTTAATTCAGAAGCAACGCGAAGGAACCTTACCGGAGTCTTGACATACTCATAAAGGCTCAGAGATGGAGATGGCTATATGAGATACAGGTGGTGCATGGTTGTCGTCAAAGCTCATTGTCGTGAGATGTTGGGTTAAAGTCCGCAACGAGCGCGACCCTTATCGTTAGTTACCATCATTAAGTTGGGGACTCTGGCAGAGACTGCCAGTGACAAGCTGGAGGAAGGCGAGGGATGACGTCAAATAGTATTTATATGACCTGGGCTACACGTGCTACCACAATGGATGGTGCAGAGGAAGCGAAGCCGCGAGGTAGAAACAAAACCCATAAAACCATTCTCGTTCAGTTGTAGTCTGCAACTCGACTACATGAAGTTGGAATCGCTAGTAATCGCGAATCAGCATGTCGCGGTGAATACGTTCTCGGGCCTTGTACACCGCCGTCACACCACGAGTTAACACCCAGAAGCCGGTGGCCTAACCGCAAGGAAGAGGCTGTCTAAAGGTGGGGATTGATGATTGGGGGGGTGA
+
-)(%))-.)+/.13508626-)-('+.134-,1+00/63,92,:,-,-06--*-5---04*)-,*+20540,*(()41*-/60180468-+1(-4325;,+-11(,52/5/'11145(1(,.-+.5.,,.7),))%*((-*((*''+,,',.*(34&(((-(,0132745164226345403.6.2/,*.+,113.181.6.-,023400+-(+-20528743341))(0.()*)/3-.5/-75+0.)-1.--12/1:43023./3./'/)(&&%)%')($-&'7;'89,+'(*11.2'11,+%+*--/111612/+(2*012921.1041:674531.00094('0)'02369975/340-9/06///45465:6..+*.103)()((%&(,+778:111117:::9565/))*-/,37/(,02;;2'35-0,,',-06;)(,465374,-158;9:;<67),,-(++*+1625851:190867865)*)9:00//,&*../915./,./5/0-%(#&''-*)-(+4..'(+-4399764-2.+,1975/9//17/3*,0*%+)+,0)-295)2,')1967)8879,/.*-.1-;8260:8)%*(&*1),*((,**'.+05.3./5(1%&*,,*()),04668511:6,678:))(*+:81+**()0--./.4/-,,-.2598661*((,3/,1:(),'1/'+'%'(1%-&()111..,.-+1,,795350((,0,')5782/04-/0//8305122-.--,3329<:;:0:03**1+-69+.055/)/-)%%*113359455352+)'')61-,(),*0/&%,04-1017545233''##%&(()/0148:;773++*))'()-+*'&)'').5020-+(+())'*%)'(*&(&)('/5.+-'0+(&%.)&*0975/96../5825858<661''34',)1(.,352+,,--00455553566,1-+-8-.,0178563013++.(+''-(3)*-(,*+-/518,.()&'(+/0..60788313&'&()/:497-1365453-.++-)1)/,&-(''%*&)09,51011/,1869.+-))&+)(%*+*'%',.34*,2)064++-/.//0,0/55/11*),*3
@34505948-99c7-4dac-a2b0-213905282e04 ch=113 read=61012 start_time=2019-12-13T01:27:56Z barcode=BC01 runid=2c9cf7bc05858273f10e7d7ec552fc0bd742dc3e
CCGGATTTACCTTGTTTGACTTCACCCCAATCGCTGACCCTACCTTCGGCCGCTGCCTCGCGGATTAGCTCACGGACTTCAGGTATTGCCAACTCTCATGGTGTGATGGGCGGTGTGTACAAGACCGGAACGTATTCACCGCGACATTCTGATTCGCGATTACTAGTATCCAGCTTCATGTAGGCGAGTTTCAGCTACAATCGAACTGAGACTGGTTTTAAAGTTTGGCTCCACCTCACGGTATTGCATCTCTGTACCAGCCATTTGCTTAGCACGTGTGTAGCCCACATGAAGGGGCATGATGGTTGACGCACGTCATCCCCACCTTCCTCCTCGTTAGCCCAGGCAGTCTCGCTAAGAGTCCTCAACTTAATGGTAGTAATAACGACAAGGGGTTGCGCTCGTTGTTGCGGGATAACCCAACTTATCTCACGACACGAGCTGACGACAACGCCGCACCACCTGTCACCTTGTCCCCGAAGGTTCCTCGATTAAGAGTAATGCAAGGGATGTCAAGTGTAGGTAAAGGTTCTTCGCGTTGCTTCAGATTAAACCACATGTCCGCTACTTGTGCGGGTCCCCGTCAATTCCGAGTTTTTAATCTTGCGACCACCGTACTCCCCAGGCGAATGCTTAATGCGTTAGCGGCGGCACGGAGGTGTTGAAACCCCACACTAGGTATTCATCGTTTACGGCGTGGACTACCAGGGTTATCTAATCCTGTGTTTGCTCCCCACGCTTTCGAGCCTCAGCGTCAGTTACAGTCCAGAGAGTCGCCTTCGCCACTGGGTATTCTTCCTAATCTCTACGCATTTCACCGCTATAGGAATTCCACCCTCCTCTCCTGCACTCCTAGATAACCAGTTTGGAATGCAGCACCCAAGTTGAGCGGGTATTTCACATCCCACCTAATCATCCGCCTACGCTCCATTTACGCCCAGTAAATCCGGATAACGCTCGCCACCTACATTACCGCGGCTGCTGGCGCATTATTAGTTAGCCGTGGCTTCCTCCTTGGTGCCGTCATTATCTCCCCAAAGACAGGCTTTACGATCCGAAAACCTTCATCACTCGCGGCGTTGCTGCATCCAGGGTCTCCCCATTGTGCAATATTCCCCACTGCTGCCTCCGTAG
+
0*,((+1.')++-%.0-)/18<8/9:8-0413&)+*,,9.,/22298.4.1(*,)++)*$#(+%//.0020+,09599:8&-,/.050236.-+**)*00+)+)))(*2436:64-*&(++3,-1-*'&1.2::9<4/392556:8:<75779::5/..3.0110**)&*&'(//94132103412136<:,%))'++./.0)+213/.0/0982676(561.2;..-..6,$(**-,-200/62./01354446364//271::**&(#$%*(0110/,))+3,*%&'+(+-).4700..--0)-)''+(+)+*.0:6299*'/1,65*).,+#,-,,)7/,+15946752857351*(,.20.+2)(/+-./-0*)'*/912756524.)1700833377:22.))/,-2;80&''&$#(*%(()*,+*)//1424+&22555696,*%(%&'%)&0*'-*..2858131.,)6:6*+(+&*2*98842420/(&((1,*(,-,,7313-..2'-+/2224019*-.1;64:401-1-++240&%,7+8:931/**-),33,/3+(*)))00)5/.776+-/1-,/'($'&2/6<7/.1/*3,++3368+,.*.)-.-870.387*'3(%&&%0).-...:--..7--.--122+---.-5-,742:1-',,...&)(/1<:366:7<;2337435596771420,0*-',.6320.2/++(')6-*1.499/+.-.09313236935-+++,/,717-.-0/8+,)*(&)+-0:4452169/2.25,+*9;3629*+0:00176254548<81.14.0((&'('.)1.21'3960241108/00800-00/04763332./15*/.720/1.12,24)-'')*-,'2)++0+6:0++*+-.62./8./9120/287694(.&$%''$*.-,44180'*,27,.524561**)*,14464132004/00.2954073678-8+(&)%)%'*''*-8--.81:2822715+-/3/%+)$+247952:*-/,:;<+450.012141134+..332/-.695,..118786762*)+1.01845...-.0((38----343+-.4,.(7+81655836,)(''*(/0,*2-*),.
@dae351f4-9cf1-4ddd-ac7a-c427ea987b4b ch=97 read=64262 start_time=2019-12-13T01:27:50Z barcode=BC01 runid=2c9cf7bc05858273f10e7d7ec552fc0bd742dc3e
CCGGTTACTGTACGACTTCACCCAATCATCAATCCCACCTTAGACGGCTCCTTCCCTTGCGGTTAGGTACCGGCTTCAGGTGTTATCAACTCTCGTGGTGTGACGGTGTGTACAAGGCCGAGAACGTATTCACCGCGACATGCTGATTCGCGATTACTAGCGATTCCAACTTCATGTAGTCGAGTTGCAGACTACAATCCGAACTGGGGAATGGTTTTATGGGTTTGCTTCACCTCGCGGCTTCGCTTCCCTCTGCACCATCCATTTGTAGCGTGTGTAGCCCAGGTCATAAGGGCATGATGATTTGACGTCATCCCGCCTTCCTCCAGCTTGTCGCTGGCAGTCTCGCTAGAGTCCCCAACTTAATGATGGTAACTAACGATAAGGTTGCGCTCGTTGCGGGACTTAACCCAACATCTCACGACACGGGCGGCGACAACCATGCACCACCTGTATCTCATATGGCCTATCTCTCCATCTGGGCGCTAGCAGGTATGTCCAGAGACCTGGTAAGGTTCTTCGCGTTGCTTCAGATTAAAACCCGCATGTCCACCGCTTGTACGTTAAATCAATTCCTTTGAGTTTCATTCTTGCGAACGATACTACTCGGGCGGAGTACTTGTGCGTTAACTGCAGCACTGAACTTTGACATCCAACACTTAGGTACTCATCGTTTACGGCGTGGACTACTAGGGTATCTAATCCTATTTGCTCCCCGCGCTTTCGGGACTGAGCGTCGGTTGCAGGCCAGATCGTTGCCTTCGCCACTGGTGTTCCTCCATATATCTACGCATTTTCACTGCTACACGCTAGATTCCACGATCCTCTCCTGCACTCTAGCTGCCCTGGTTTCTGGCTTACTGAAGTTGGCTGGGCTTTCACCACCACAGACCCTTGCTGCCGCCTGCTCCTCTTTACGCCCAATAATTCCGGATAACGCTTGCCACCTACGTATTACCGCGGCTGCTGGCGCGTAGTTAGCCGTGGCTTTCTAATAAGTACCGTCACTCGGCTACCATTTCCTGTAAGCGCCGTTATTAATCCTTTATAACGAAGTTTACAATCCGAAAACCTTCTTCCTTCACGCGGCGTTGCTCAGTTAGGGTTTCCCCATTGCCGAAAATTCCTGCTGCCTCCGTGGG
+
33062;67787/1526593(0*),,01///)+,,0,-51511073*'&)/48590(-/&'+)*,,($&&*)2,*)*($),++,1//1,'----258643.+**++/-,,..576;408.+*-055.535<889<46668.432363242.3754:1...,-0,3811-,,.9.''&(*.03(&,7<46/6'4()-18-3*'&,,(++0-&+--4389--./:727.&(-,.''*(.*)*)).6.)'+*+/-''&%%&*4059:,18**++)+)*+/+.1/29+'0763(**,+2:746./2106<6.-.')).+1.-)368<764/+-$&$%%)'%&%&(()+---2**1+(*,-0((#+(&('0,--/438536344833332204081//54658:452920,/+2)2-',./'0.+,*.023&2)&.,(-+135967951/1,,0-.1-3567770),(*&/.-+,/13657:7//.*2-+&&+&%()).1/0-,*))(--0875.)()+-/3<99:9/0.1,*+9/7%&+-,/;;5/;*+.*(&)/,+21(),+).%&$&$).1.0+80;968:63335;;458<426.2*(++'),*+-)*++&)&-.(*'-)*-/&2+,.6565453,)++%//13:28;:010324,/&,'&''(*(),4553884597*.)0,..99656&+3+-83334766:6510*/9.+/.645.%-,..363.<;4511-36789'50:0108/9/',234319.1547548;4548;667837269/1/1243,,/2532;;4-*,%'',,.)-((''',0+/)')*./046561+--/&')),'022-91('1469('%%$%&+'*33+**3+&(''&.21/4-,*0---/'***28<04/--/02969:011/33*+34-,9616+1+-5:6-8+6+;25.1.003.30/2,((*%/')3-27121:55522/('$()43842-*'$&)-.(&'%%(+-,*,((*-9089,-./.72/-5/+0:6062/,*('.+-504.$)'*'(,--44,-)*+**-)2;*(,(/2/,*+477/87;12426,:9.0..)**.,70006*.6.(-)-,9+1-/,,-:34/-./(*)*&(((+/-,1,01*-*/-
@ae9864f5-e5c0-4eeb-b170-61f8782be459 ch=142 read=40799 start_time=2019-12-13T01:27:47Z barcode=BC01 runid=2c9cf7bc05858273f10e7d7ec552fc0bd742dc3e
CTCCTGCAGGGAGGCAGCAGTGGGGAATATTGCACAATGGGCACCAAGCCTGAAGTGCAACCATGCCGCGTGTAGAAGAAGCCGCTGGGTTGTAAAGGCACTTTCAGCGGGGGAGGAAGGGAGTAAAGTTAATGCACCTTTGCTCGTGACGTTACCGCAGAAAACACCGGCTTCAACTCCGTGCCAGCAGCCGCGGTAATACGGGAGTGCAAGCGTTAATCCAGAATTACTGGGCGTATTAAAAGCGCAGGCGGTTTGATGAAGTCAGATGTGAAATCCCCGGGCTCAACCTGGGAACTGCATCTGATACTGGCAACAGTCTGTGGGGGGTAGAATTCAGGTGTAGCGGTGGAAATGCGTAGAGATCTGGAGGGAATACCGGTGGCGAAGGCGGCCCCTGGACAGACTGACGCTCGGGTGCAGCGGGGGCGGCAGGTTAAGGTGCCACCGGTAGTCCACGCCGTAAACGATGTCGACTTGGAGGTTGTGCCCTTGAGGCGTGGCTGGAGCTAACGCGTTAAAATCGACCGCCTGGGAGGTACGGCCGCAAAGGTTAAAACTCAAATGGTGAGGGGGGCCCGCACAAGCAGTGGGCATGTGGTTAATTGATGCAACGCGAAGAACCTTACCTGGTCTTGACATCCACGGAAGTTTTCAGAGATGAGAATGTGCCTTCGGGAACCGTGAGACAGGTGCTGCATGGCTGTCGCCAGCTCGTGGTGTGGGAAATGTTGGGTTAAGTCCACCGAAGCAGGGGCGCAACCCTTATCAACACGTGTTGCCCAGCGGTCGGCCGGGAACTCAAAGGGAGACTGCCAGTGATAAACTGGAGGGAAGGTGGGGATGACGTCAGTGTATGGCCCTTACGACCAGGGGCTACACGTACTGGCGCCTACAAAGAGAGCTGACCTCGCGAGCAAGCGGACCTCGCCAAAGTGCGTCGTAGTCCGGATTGGAGTCTGCAACAAACCATGAAGTCAGATCGCTGGTAATCGTGGATCAGAATGCCATGGTGAATACGTTCCCGGGCCTTGTACACACCGCCCGTCACGCCATGGAGTGGGTTGCAAAAGAAGTAGGTAGCTTAACCTTCGGAGGGCGCTTACCACTTTGTGATTCATGACTGGGGTGAAGTCGTAACAAGGTAGCGG
+
,111(&'%)1)%+)'%*++787991)3,114.-.20733:/.%+%,&,/,)((%'(,)+%0),+'*''',,,*))+*'+($-*$%0*236;321('&)%)-,87.*,0*/41*'-0)-,4+()).:5,.-/(&$('0144-+015/3/,.,54).)'('(,(+.*,403.*(-')%..2,/812.&*)'0514/5.*)')$*%'(&)+,65-34/212.02&(%%&1*-.3::66453..277(+,,.),0-(748-*%.$*')).+,//,+**2*(076)-554696252/.).-).:66536/.00-.3-%#&%''%(%%%('*((+),++4*8(0(.364+***5851&-1+,.2773/-,-.1091-30+.36)47102441((-+-)*/.962*-543(*0-)***()*)(31--+%('&&&($%(&*(/,-3*'*&'$*(%'$*)/)*138),37:579;2/.*,,5675318-0,/3,:-.*89)%(*+56.,+,((#)'**,138//./042;:-01288958976:/()')122720-/17(6-2:1:8,,33695015,,%5/696)15+*,-++((+%/1+*)*)0*+,5/7&$.%%'-+96/3.+/.4-/43.4,,0:1:78-3*,%++220+/.2,-+/:::6.-(*,610-.6223*21/-,)6;7:8;6:41425+10478874241.,())++6()'''7/+-&,&+&)%((*''*+'.(/)((()),#%%%(+(*(,,1*+(,//68/0.,+)(%&%(($%(-*-.+),-/++&'*13,25060055:*,/-),.1889;666334595111500-+))-,+2::6/./004-+')+)+')(,+0+*(%%()5;2043-20))&''*(+'(&'$%%$))-3)('%%&')+,-/.0+/+)&1/.,.19634.-&(&.5501:;:85.1&21),)-&5.0,)*+-05..&+//*(+*,251/.0'+''))-,0611:553:988775439669:24)***,77.63:801//1242.4+&'((('/433:5226,-)0536,))*(/6214///60'$(&')&*+-,*(()2,4:8;7,0(-/+,-.4.+16,+06-*/.13043,0476323**+-***00875+3,**&&((*6
@431ea380-de8c-4325-8290-96e077416b7f ch=76 read=51389 start_time=2019-12-13T01:28:05Z barcode=BC01 runid=2c9cf7bc05858273f10e7d7ec552fc0bd742dc3e
CTTGCTCCTACGGGAGGCAGTGGGGAACATTACAATGGGCGCAAGCCTGATGCAGCCATGCCGCGATGTATGAAGGCCTTCGGGTTGTAAGTGCTCAGCGGGGAGGAAGGGAGTAAAGTTAATACCTTTGCTCGTGGCGTTACCGCAGAAGAAGCGCCGGCTAACTCACGCCAGCCGCGGTAATACGGAGGTGCAAGCGTTAATCGGAATTACTGGGCGTAAAGCGCACGCAGGCATTTTGTTAAGTCAGATGTGAAATCTGAGCTCAACCTGGAACTGCATCTGATACGCAGCAAGCGGAGTCTCGTAGAGGGTAAAATTCCAGGTGTGGTGAAATGCGTAAGCTGGAGGAATACCGGTGGCGAAGGCGGCCCCTGGACGAACTGACGCTCAGGTGCGAAAGCGTGGGGAACAAGCAGAGTTAAGATACCCTGGTAGTCCACGCCGTAAACGATGTCGACTGGAGTTGTGCCGCTTGAGGCGTGGCTGGAGCTAACTTGCCCGGTCGATCGACCGCCTGAGAATACGGCCGCAAGGTTAAAACTCAAATGGTGTGGGGGGGGCCCGCACAAGCGGTGGAGCGCTAATGGTTTTAATTCGATGCAACGCGAAGAACCTTACCTGGTCTTGACATCCACGGGAAGTTTTCAGAGATGAGAATGTGCCTTCGGGAACCGTGAGACAGGTGCTGCGCATGGCTGTCAGTAAACAAGTGTTGAAATGTTGGGTTAAGTCCGCAACGGCACCAACCTATCGCTGTTGCCAGCGGTCCGGCGGGAGGCTCAAAGGAGACTGCCAGTGATAAACTGGAGGAAGGTAAGGGATGACGTCAGAGTCATCATGGCCCCTTGACAGGGCTACGTGCTACAATGGCGCATACAAAGAAAGCGACCTCGCGAGAACAGCGGACCTCATAAAGTGCGTCGTAGTCCGGATTAGGTCACCGACTCCATGATCCGGAATCGCTGATATCGTGGATCAGAATGCTTACGGTGAATACGTTCCCGGGCATATACACACCGCCCGTCGCACCATGGGAGTGGGTTGCAAAAGAAGTAGGTAGCTTAACCTTCGGGAGAAAACACCACTTTGTGATTCATGACTGGGGGTGAAGTCGTAACAAGGTAACCGG
+
$*&%'-/30/52:0-0.+,.-0580+0/*/,',)2)(/-*(*01,3299651/)*,0.20621,+%((1,00,,)(&//07*8711-'-6,*))-)))/)01('-5/-+3-%%(-;3./5,9,./,55,+557103(6025),-(.-+.2(*-'(,-3.30./1.'($$%4,++-)130:,1.-+8//-/.+00.(+,.1121-8*/2-1,/01586823153),+,.0155811&&/00/151,,/2#%,0014194)+#'&5328373/..*&-.-//007.--,*.+)&*+-'&'%&%(/03456/*&./)+3/2,316''4.-*('*(),-(*-../+&%%'4-((*,5347:7904**(+()**.1/73**-620,*.*(''&'*23/5976601+)-)650+2+()$.5&2,+&)+9+1)-/46:()***+-.-**+04:/059051+--280/+(+3)).1(,./0%%%$()270361-))()()-0-2.+3./4+((&#%%+337::679531/241---%.,*-**+./9.0./,-99;:220-.%'*03521,160.0-0-/02/779:/0/'%&'+*-2/9:+*+*+5..111:6:89429)+3365:44:4.*,(((*,01772./-3*(/)*6:52.--,,21005343457;9:91:8664.)((&,/1,-289:;62)+*,,9//-/(&%,&'%&##%&)/)((..*+/9,11/7972365,.000+++&0'*$0./035)*2+.,-8<8571932.625067*))+/2(/(*+%+*446:/.-.*,,,,,+.-.(,,)2,1-*)041/36999::&$%%(,,0+)((--93)*++-5*+,'))*+**+...8899997786226-2)(%&'')12568825/,''+$(+,0;00411('2;524556664:57/8(4,.16&,('(%'')*445,.163644*,(&))+-)&&')01799<855.+)3+%$$#((,.,-3;;293415+'*,),%((*)0--,2063<431-*,(+1,/11'&&'..(*948486*'+,'+,.5//((&'4*474:4%40)(&&&'&+,1+.,32,.012544000//2076+,),/+-5&/'(%-/)-)4<170:
@c47a8182-b769-4226-ad89-152844e628b4 ch=61 read=67499 start_time=2019-12-13T01:28:00Z barcode=BC01 runid=2c9cf7bc05858273f10e7d7ec552fc0bd742dc3e
CGCTTTGTTATTTACGATTTCACCCCAATCGCTGACCCTACAGCCCCGGCCGCTACTCCTTGCGGATTAGCTCACACGGACTGAATTATTGCCAGCTCTCATGAGTGTGACGGGCGGGTGTGTACCAAGACCAGGAACGTATTCACGCCGCGACATTCTGATTCGCGATTACTAGTAACTCCAGCTTCATGTAGGCGAGTTTCAATACCACAATCCGAACTGAGACTGGTTTAAGTTTGGCTCCACCTCGCGGCATTGCATCTCTCTGTACCAGCCATTTGTAGCACGTGTGTAGCCCTGCATGAGGGGCATGATGATTTGACGTCATCCCCACCTTCCTCCTGGATTTAGCCCAGGCAGTCTCGCTAGAGTCCTCAACTTAATGGTGGCTAACTAACGACAAGGGTTGCGCTCGTTGCGGGACTAACATCTCGACACGAGCTGGCGACAGCCATGCACCACCTGTCACCTTGTCCCCGAAGGGAATTTCCATCGGTAAAGGCAATGCAAGGGATGTCAAGTGTAGGTAAAGGTTCTTCGCGTTGCTTCGGAATTAAACCACATGCTCCGCTGTTATTGGGTCCCCGTCAATTCCTTTGAGTTTTAATCTTGCGACCGTACTCCCCAGGCGGAATACTTAATGCGTTAGCGGCGGCACGGAGGTGTTGAAACCCCCACACCTAGTATTCATCGTTTGCGGCGTGGATTCTGGGGTATCTAATCCTGTTTGCTCCCCACGCTTTCGAGCCTCGTCAGTTACAGTCAGAGAGTCGCCTTCGCTGGTGTTCTTCCTAATCTCTACGCATTTCACCGCTACACTGGGAATTCCACTCTCCTCTCCTGCACTCCTAGATAACCAGTTTGGAATGCAGCACCCAAAGTTGAGCCCGGGTATTTCACATCCCACTTAATCATCCGCCTACGCTCCCTTTACGCCCAGTAAATCCGGATAACGCTCGCCACCTACGTATTACCGCGGCTGCTGGCACGTGATTAGCCGTGGCCATCCTTAGGTACCGTCATTTATCTTCCCCAAGAGACAAAGGCTTTACGATCGAAAACCTTCATCACTCCGCGGCGTTGCTGCATCAGGTTCCCCATTTGTGCAATATTCCCCTGCTGCCTCCCGTAGG
+
'%$$$$#)))02/),+'57/3)+*+*+1.205200293+((&'*(((-)/)*+/)*+,))--1,2(0,)/2..*)%*+0.*(('&/)%.*)271'///01441&*,-34488982+)')'*),*.+11-.9:+//(-2689982)+(*-&*().&21,.//484026,:+&&(+(**0.+.*(*01:86864.2:343,18++%%()-(+-4411/-2965221438414:9-))+-+)'%'&,+299:787:44/3...2.433144.&&'(+1118:*-+),+&*--174434.8-'#+%%$'+093314000/&/9,.'/04521811)',5-5/9.17+.-)6)*(),7*(./1*.14,/,-..(+-.184302,,*4,-'++),*%+***2863,.(&2/+,.,-,-0643613%16.+-/./00.-/+(-.1+)+--1+1-()-*--&,$)(-2/55565627/3/'),//'((2*-'&$%%%&$%))*,)(/)'*'())(/..,91;;69:7./.))&(**2:*,21<889502-3+'*243,)2)102<95:00/..00661*('++$.&()/*.67)(-++4.776/50*++2:9*26-**(),2/59*+*,,8372).562515-()&%-/54.,3,(+-*/,(0++,+'%(+,,0-&,4*0786*%(*182+2233:158973:9,./5/02(5%4(0--43*)-/72/:016/,52*(-,3581*++,4990%'040((')**-/2/01.56*+.2-,/1.30035+)(.4-0542,*4('*-),543./)+')--**1/55533/34,1**--1/1*,,/44..015764/),+2../788565:288;:(.+*,,-+'&$&%)-,('(-..2044)21227;92,-..-91,,1*2,-.32:4,263466817:*1:2+0.55+((+010,-23758553012247-,6-..-%0&'7)-5,.,0./1721,'%)('('1+2124/)*$&&(*//(+$0+,-:;14:65;31489:9/4,$&$'*+6)2.)0+-97,.--./*,362/949411.&)(*'&(/30-4/'(+*6476(*)(*,16.,/9++3003..)+.-.-)'$'%'---51*+)+12
@6b571775-0dd5-40a3-b147-b77d8b816e86 ch=100 read=92070 start_time=2019-12-13T01:28:00Z barcode=BC01 runid=2c9cf7bc05858273f10e7d7ec552fc0bd742dc3e
CCGGTTACTTGTTACGACTTTACCCCAGTCACGAACCCTGCCCCGTGGTAATCGCCCTCCTTGCGGTTAAGCTAACTTTACTTCTGGCAGAACCACGCTCCCATGGTGTGACGGGCGGTGTAAGACCCGGAACATTCACCGTGACATTCTGATCCACGATTACTAGCGATTCCGACTTCACGCAGTCGAGTTGCAGACTGCGATCCGGACTGACTGGTTTTATGGGATTAGCTCCCCCTCGCGGGTTGGCAACCCTTTGTACCAGCCATTGCTGACGATGTAGCCCACTCGCAAAGGGCCGCCAGGATGACGTCATCCCCACTGCTTCCTCCAGTTTGTCACCGGCGAGTCTCATTAGAGTGCCCAGCTGAATGTAGCAATAATGACAAAGGGTTGCGCTCGTTGCGGGACTTAACCCAGCATCTCACGACACGAGCTGACGACAATGCAGCACCTGTGTTACAGTTCTCTTTTCGAGCACTAAGCCATCTCTGGCGAATTCCCGTACATGTCAAAGGTGGGTAAGGTTTGCGTTGCATCAGATTAAACCACATCATCCACCGCTTGTGCGGAATCCCGTCAATTCCTTTGAGTTTCAGCGACCATACTCCCCGGGCGGTCAACTTCACGCGTGGCTTCGTTACTGAGAAAGTGAATTCCCAACAACCAGTTGACATCGTTTTAGGGCGTGAACTACCGGAATTATCTAATCCTGTTTGCTCCCCACGCTTTCGTGCATGAGCGTCAGTACAGGCCCAGAGTTGCCTTCGCCATCGGTGTTCCTCCGCATATCTACGCATTTCACTGCTACGCGGAATTCCATCCCCTCTGCCGTACTCCAACAATGCAGTCACAGATGCAGTTCCCAGAGTTGAGCCCAGTTTCACAACTGTCTTACATTACCGCCTGCGCTGCGCCCAGTAATTCCCGATTGCTTGCACCCTACGTATTACCGCGGCTGCTGGCACGTAGTTAGTCGGTGCTTGATGTACGGTACCGTCGGTAGCCTCTTTATTAGAAAGGCCGTTTCGTTCCGTACAAAGCAGTTTACAACCCGAAGGCCTTCATCCTGCACGCGGCATGGCTGGATCAGGCTTACGCCCATTGTCCCAAAATTCCCCTGCTGCCTCCCGTAGGAG
+
7-4.:3))/*$12')-*.++)(/36*,-9201/+101)&$'(.(*,27669887862)*(&)./2;9;85.220/+),'(*4922060124683'*)-,6:-.;914.(((-,2642461--('..-)*-'*(&+*/.4,)').33478..097/+-,.1903.....::<;95687:60211))*+)-52:23.0788642231.213955547871;;0/45651/1.)*+7::4,132:560200/1314:/-52,/69<.-.($%&%&)**,/&((*&'(4+'(*-&'05-07536,-&$&,'.,0989:::35:1'+##%/*64443)40:4.0687:08.&%%'/.1/6/0(*+()-8))%112078981-..'(*/.00656,-7145.44788052/.06810---*04))&,-8776156.2220.7677386.)(%'&-(*,+-1./3.30+1,-/:9761:</1%%547:8::.0:3:984-,-,&&.4-74(+656675695;,-0-1740./1+1.'%&(*302143()../<<:6;+-/05:;:;5683-,0-.3-(0$$&370*+-174250(.+&%(/;2(*%&&''./.---2021*2678;8/1'),1,+...(*%/0474*-2+145/&)*)&+)-.1-291/)0072712030,/44560;<0.67:7644*.+2/14*-+++-/.335;6:956.</)*0.8:1*/-16;8102)*)+.4588;8(%*)+1:91;((*%('7'-6:9;;<<9:,0.,.5;3.11-*+*,556640//--;71,/.-/1-.(--,6+6+::6/5730)-/557&5)++2(6)9/8///001.*++-4656034:1;.**&(7--.2;40$*(:/,*.0-6536.6.,,+-/+0:89;752*).',,42*&%&(87752),)0(%(0+++),3/**,),.-5-/876091119-6+)(,-55+4+))..02++*1)**+&+*-*,-,.3895666-//5.66<<53;--/2.+,2646:8.48281(3-.57/)+*1.:.*)*)*)((+./0495:555:8240'-,-194568;899;9::'34.2,%+-49++.3'**/+,4:44+993+202223819:*,:462+*
@c2c0e6cb-ec18-4657-8e2d-cfbd8c42f223 ch=185 read=79550 start_time=2019-12-13T01:28:00Z barcode=BC01 runid=2c9cf7bc05858273f10e7d7ec552fc0bd742dc3e
CGCTCCTACGGGAGGCAGCAGTAGAGATTTTTTTTTTCGGCAATGGGGGGGAAACCTGACCGAGCAACGCTGCGTGAAGGAAGAAGGTTTCAGTTGTAAGCTTCTGTTATAAAGGGAAGAACGGCTACAGGAAATGGTAGCCAGTGACGGCTGCTGATAAGCCACGGCTAACTACGTGCCAGCAGCCGCGGTAATACGTAGGTGGCAAGCGTTATCCGGAATTGTGGGCGTAAAGAGGGCAGGCGGCAGCAAGGGTCTGTGGTGAAGCGGCTTAACTTCAGTAAGCCATAGAAACCAGGCAGCTAGAGTGCAGGAAGGATCGTGGAATTCCATGTGCTTGGCAGTGAAATGCGTAGATATATGGAGGAACACCGGATGGCGAAGGCGACGATCTGGCCTGCAACTGACGCTCAGTCCAGCGTGGGAGCAAATGGGATTAAGACACCTGGTAGTCACATAAGCAGCAGTGATGCCTAAGTGTTGGATGTCAAAGTTCGGTGCTGCAGTTAACGCAATAGGTACTCCGCCCTGTAGGTAGTACACGTTCGCAGAATGAAACTCAAAGGAATTGACGGGGGGGCCCGCACCAAGCGGTGGAGCATGTGGTTTAATTCGAAGCAACGCGAAGAACCTTACCAGGTCTTGACATACTCACGCCAAGGCTCCAGAGATGGAGAGATAGCTATATAGAGATACAGGTGGTGCATGGTTGTCGTCAGCTCGTGTCGTGAGATGTTGGGTTAAGTCCCGCAACGAGCGCAGCGCATCGTTAGTTACCATCATTAAGTTAGGGGACTCTGCGAGACTGCCAGTGACAAGCTGGAGAGAGGCGGGGATGACGTCAAATCATCATGCCCCTTATGACCTGGGCTACACGTGCTACAATGGATGGTGCAGAGGAAGCGAAGCCGCGAGGTGAAGCAAAACCCACATAAACCATTCTCAGTTCGGATTGTAGTCTGCAACTCGACTACATGAAGTTGGAATCATGGTAATCGCGAATCAGCATGTCGCGGTGAATACGAGCAATACCGCA
+
('++/.--22:1(-0-266*01**')*(5579/457*/29514//5777-(&,'06+,-681-245974789;:9:5.31*0,...75;8435.6,,--).2:572522185/*.)'*'-.,333386(.),,,-10*&*7+%(),-5+0*++03/..-1051'//2/2/4./.5+8-..,.,*-6.65)%*(&((.-1.7-.&4/1***/.20.3/8.1-/.-/06541..2(&%14---7097:9///*&-+..075.-,*-,0''''&%%)')0.4/0039*793510065*/(+/30222+-,-+04-61+&+)..89:;-8,6,67--+**%&%))-'-30099345:5/15641(+21-3.(3-144(.'--7,+++*118:5/..+'+-2;5::812-.037976*,.9,**+,1*7*(',8:;5(&)&2+-&''&&*,)/45-/-1(+&(,0*23/(%'%&%&#--'*'&'--105/1/03-1+,4;7/9954011046:/3.,--0,&,'))-,131/+(')%%*'(()&()'*,1:63832.1//(60,2553*0,./0.+(.&(()/.+26.*.-1.0-141:213'+-*200266:8/70:6**.$)0$0,*3084510,(()0.)'*-)/41-221.//.&-'*')*(-+,3(((,-.2:52,,*.-*465450.&'')2/.25.9/099899;:334//286-++,-;274684:5215685;16*6<792.86(*5557+*43420+-%'&'(+6,.&1&&)1,0096;6:.7.+*66+422'$%&*%,(//+4+)*00180.--.394,)(().,'7:75978977::;44477967.:32+*0.*)*.,--0)),./(*,2474344:79<8:),-,,.-*00,103(&+%*/,1+*'**-.3(./1+(.3,&&$%(19/979<0.0)+600&,(+0)-)*/*1*+130/.1/30//./,1,+51:2;;21*.+-,.512),()*(,(),+0/34+.,02349833-,(*,84/,)$%%
@6a6b7866-ad96-43eb-9d16-752f6caa9d1f ch=2 read=22014 start_time=2019-12-13T01:27:59Z barcode=BC01 runid=2c9cf7bc05858273f10e7d7ec552fc0bd742dc3e
CTCCTACGGGGGAGGCAGCAGTGAGAATATTGCACAATGGGGAAACCCTGATGCAGCAACGCCGCGTGGTGATGAAGGTTTCGGATCGTAAAGCTCTGTTTGGGGAAGATAACCCGGTACCCAAGGAGAAGCCACGGCTAACTACGTGCCAGCAGCCGCGGTAATACGTAGGTGTGAGCGTTATCGGATTTACTGGGCGTGCAAAGGGAGCGTAGGCGGATGGTCATTGAGATGTAAACCAGGCTAGCTTGGGTGCTGCATTCCAAAACTGGGATTTATCCTAAAGGGAGTGCAGGAGAGGGAGAGTGGAATTCCCTAGTGTAGCGGTGAAGTGCGTGAGATTAGGGAAGAACACCAATGGCGAAAGCTCTCTGGACTGTAACTGACGCTGAGGCTCGAAAGCGTGGGAAGCAAACAGGGGATTAAGATGCCCTGTTAGTCCCACGCCGTAAACAGTGAATACTAGGTGTGGGGTTTCAACACCTCCGTGCCGCCGCTAACGCATTGATATTCCGCCTGGGAGTACGGTCGCAAGATTAAAACTCAAAGGAGATTGTTGAGGGACCCGCGTGGCGGGCATGTGGTTTAATTCAGAGCAACGCGAGACCTTACACCTACACTTGACATCCCTTGCATTACTCTTAATCAATCCCTTCGGACAAGGTGACAGGTGGTGCATGGTTGTCGTCAGCTCGTGTGTGAGATGTTGGGTTAAGTCCCGCAACGAGCGCAACCCTTGTCGTTAGTTACTACCATTAAGTTGGGGACTCTGTGAGGGCTGCCTGGGTTAACCAGGAGGAAGGTGGGATGACGTCATCATGCCCCTTATGTGTAGGGCTACACGTGCCACAATGGCTGGTACAGAGAGATGCAATACCGTGAGGTGAACCCAAACTGAAACCAGTCTCAGTTCAGTTGGCGAAACGACTCGCCTACGTAAAGCTGGAGTTACTAGTAATCACTTGAATCAGAATGTCGCCCGGTGATACGTTCCCGGGTGCTTGCCGCCCGTCACACCATGAGAGTTGGCAATACCCGAAGTCCGTGAGCTAACCGCAAGGGAGGCAGCGGCCGGTAGGTCAGCGATTGGGGTAAGTCGTAACAAGGTAACCGGAAGATAGAGGCGACGAGCAAGTAAGAGGATTTAGCTTACAAAGGCACAAACAACTTTCTTCAGCACCAGCAATACGTAGCGGCA
+
,./,,+-.8900*/5/+*-1242)0,32,//*++/196682)&((*-)*+78672--*',,38124530///1+,3,/0:(0)9-880056*+001.-)&+-49,+,+,&'',-,.513/*%-0-1('**'+*#%)'+**(*534)1+,2-*/,-.9,4/62384&3'1&,*(*%*+.,/92218',(-78./7:;,*((#%.-)+2(')(4444:0.7/07*0($&$'#&$*$&&,('(&'%%%&$(.-+2.+-.66768:18*65/00*')',21+*0)&',*'*)%)))($0-&)&*/-&''*+/-,+0*40('&*(*)+/0293/*)&)+,22((&%+3&'-4'.,125899-6-,50,-.)%(*012+-95777881///.1'&*-.35103&*+**,/36:0)+++*4+0.1-.+(/'&),-2&.60+-0*')+4-((226;2.23.2')---:7066.3-+,,0895-;11*)-02946+*.240+-*$%&/-1)+&,&)&..,--.*8++*-,*),+42:55&*')&%-.0<;915415..1+'+1.(%&+'2:-2297)+)+')(&.(-.1/02145:.9450%%)()1*+*,*''+/26,**)-4/,+)%)'-.438.81,102326),+*+,0./('*'(:)7;5/-,06:)7-//7,4,,69444445664,,+*+3011034//-'.)+.35.5-1***511*--8)*.0,6&%1115745;/.0.0:6291.082323690152.-/2)(361684/0$'&,+-.,(2*,.52,-../.221,/0+,0-.288*+210/150-0-.%*++*,6123630/00&%%%(%')-,+,+*1644:6646457400,+*+,0/7321543+'%*&$%%'+5+0-%((%'14*0499848&**0-%))-,++(+0()'**+/+,)$#%$'(/,+2265''*,+,0)*')1-0'(&&((/.23,-263641/)),31///2347271,'))('*.&$%%%05.-4320/0514/,*()2/0/,2--+26(&(*(21/12/..200730/05/+1*(201233/:02,.,&-,,-111/)3),21,(+1'+/--.5539,8-5;9:9401-./&,%/.*-650/283)'(*0))(*'/.&(%&%&'*/1**',+-%&-(+'&,3305:5..,)*-*-2/70-+*'+&'#$%%
@184a791f-9cfc-406b-b412-b42c9d8da0ac ch=10 read=25226 start_time=2019-12-13T01:27:59Z barcode=BC01 runid=2c9cf7bc05858273f10e7d7ec552fc0bd742dc3e
CCGGTTACCTTGTTACGGCTTCACCCCAATCTATCAATCCTTAGACAGCTCCTTCCTTGCGGTTAGGCCTGGCTTCAGGTGTTATCAACTCTCGTGCAGGGCGCTGACGGGCGGTCAATGTACAAGGCCGGAGAACGTATTCACCGCGACATGCTGATTCGCGATTACTAGCGATTCAACTTCATGTAGTCGAGTTGCAGACTACAATCCGAACTGAGAATGGTTTATGGGTTTCCTTCACCTCGCGGCTTCGCTTCCCTCTGCACCATCCATTGTAGCGTGTGTAGCCAGGTCATAGGGCATGATTTGACGTCATCCTTCCCTCCAGCTTGTCACTGGCAGTCTCGCTAAAGTCACAACTTAATGATGGTAACTAACGATAAGGGTTGCGTTGCGGGACTTAGCCCGCTCACGACACGGGCTGACGGCAACCATGCACCACCTGTATCTCATGGCTGTCTCTCCATCACCAGGCCTTTATGAGTATGTCAAGACCTGGAGTTCTTCAGCGTTGCTTCGAATTAAAACCATGCTCCACCGCTTGTTGCGGGCCCCGTCAATTCCTTTGAGTTTTCATTCTTGCGGGCAATACTGCTCAGGCGGAGTACTTATTGCGTTAACTGCAGCACTGAACTTTGACATCAGCAGGTACTCATCGTTTTGGCGTGAGACTACTAGAATTATCTAATCTGGCTGCTCCCACGCTTTCCGGGACTGAGCGTCAGTTGCAGGCAGATCGTCGCCTTCGCCACTGGTGTTCCTCCATATATCTACGCATTTTCACCGCTACACATGGAATTCCACGATCCTCTCCTGCACTCTAGCTGCCTGGTTTCTATGGCTTACTGAAGTTAAGCTTCGGAAAACTCACCACAGACCCTTGCTGCCGCCTGCTCCCTCTTACGCTTAATAATTCCGGATGCTTGCTTGCCACCTACGTATTACCGCGGCTGGCGGCGTAGTTAGCCGTGGCTTTCAATAAGTACCGTCACTCGGCTACCATTTCCTGTAGCCGCCGTTGCTATAACAGAAGTTTACAATCCGAAAACCTTCTTCCTTCGCAGCGTTGCTCCGGTCAGGAGTTCCCCATTGCCGAAATTCCTGCTGCCTCCCGTAG
+
;,.,8806535015-/-+.1912097,/../%&(829//&&'(+,*&*+,86755.+//15835'+254,...3/2'252.6/-,0,0-..*,*)&%%)+&%%#%'*5,9:62.)*013434789/204(-&*+0-087842031133-5(8,,,,,03)'&'&+*)()&*.%)333,/*)*--30300120034:03'))--.3532.)&&*(+')+/414527:35)504.+%&'8+78:74-/&%&)++%)+0/:3-242445;7;:;78:3**(*()')(&%&0*+,410./*+133542*200./188510)$%&).+)51,-)***,/&)')&&(/2959540/*',,,$&'''''/10125050132,/7511106.8112+)(()*(+45/,..-%*)'$&''(*---./,-8533(2.)23---+-+,(*+%.(&&()--02&*$++,+/.--(-/-+,%*'&-'16278-/**$((-&,0)(),27/1***6;88;1%&(*9:+5595-.-8+5.,-,/4/-4531-02'(*,'20/++-*/+,))+.(5.8354:4,(.-9<-27:<322,/-(',$$('))$(,..67;.&+&+**01.08//.52715547365*122595586../476,$*%&*)-/5667812+)$0(*,&%$%'11++-*-%&+&'*1//.-,.+&%+*-,1:,(-555<73'.30110++*+)+,6/:/.-&))$))-57799675454130((('1156:381-,,0233661245941::.1&'(&'(&&%((+-3001206-.-0.2*))(()+,-),,-/.246170/503:1,**+*'&'&$)3215/,81-*-686(&)*)*)+/*+,(),.379,/-**,.13/362//0/8./-22),))*(*4+/::;-5*/*6%#%%'(.+%4/-3/1)1-,*,.(,.)-2941%&&/***--7-9--.96543.00.*.1/04&0(*1664*,.0,43648:89<987442-*''&,'*4-+,&'*.14)&)((.4/-,1/+2**29:6497;76+*#%%'%&%-.-1,*+.101428-61*,11,9<5+-814+*.+/+))'%$*-+07,7:++:44
@31f046d7-0200-43f5-9138-9a34934e8419 ch=176 read=79728 start_time=2019-12-13T01:28:09Z barcode=BC01 runid=2c9cf7bc05858273f10e7d7ec552fc0bd742dc3e
CCGGTTACCTTGTTACGACTTCACCCCAATCGCTGGCCCTGCCTTCCGGCCGCTGCCTCCTTGCGGTTAGCTCACGGACCGGGTATTGCCAGCTCTCGTGGTGTGACGGGCGGTGTGTACAAGACCAGGAACAATATTCTGCGACATTCTGATTCGCGATTACTAGTATCCAGCTTCATGTAGGCGGTTTCAGCCTACAATCCGAACTGAGACTGGTTTTAAGTTGGCTCCACCTCGCGGTATTGCATCTCGCCGTACCAGCCATTTAGCACGTGTGTAGCCCTACATAAGGGCATGATGATTTGACGTCATCCCACCTTCCTCCTGGTTAGCAGGCAGTCGCTAGAGTCCTCAACTTAATGGTAGTAACTAACGACAAGGGTTGCGCTCGTTGCGGGACTTAACCCAACATCTCGACACGGGCTGACGACAACCATGCACCACCTGTGCAGCATCCCGAAGGGCTATGGTAAAGAGTAATCTCAGGGATGTCAAGTGTAGAGTAGTTCTTCGCGTTGCTTCAGATTAAACCACATGCTCCGCTACTTGTGCGGGTCCCCGTCAATTCCTTTGAGTTTAATCTTGCGACCATGCTCCCAGGCCGGAATGCCAATGCGTTAGCGGCGGCGCGAGTGTTGAAACCCCCCCACACACCTAGTATTCATCGTTTGGCGTGGACTACCAGGGTATCTAATCCCTGTTTGCTCACGCTTTCCGAGCCTCAGCGTCAGTTACAGAGATCCAGAGTCGCCTTCGCCACTGAATTGTTCTTTCCTAATCTCTACGCATTTCACCCGCTACACTAGAATTCCACTCTCCTCTCCTGCACTCTAGATAACCAGTTTGGAATGCAGCACCCAAGTTGAACGATTATTTCACACCCCTTAATCATCCGCCTACGCTCCCTTTACGCCCAGCAAGGATAACGCTCGCCACCTACGTATTACCGCGGCTGCTGGCGTAGTTAACCGTGGCTTCCTCCTTGAATTGCCGTCATCATCTTCCCCAAAGACAGAGCTTTACGATCGAAAACCTTCATCACTCACGCGGCGTTGCTCGGTCAGGGTTTTCCCCCCCATTATGAGGAGAATTCCTTCTGCTGCCTCCGTAGGAG
+
4222+;,,81:+-5'*+.1061/,41+)',)(((,%39+(&-+641,*)/;18754:3657534'.,3,..3,*,,4*%&'),*++600/.%**/-.+2'4603/470:9515-,-,)%)''-/02-67*-('%*+6/,'(*..359;:89.;..-86343///%%)'*,)()+/30+1,-0181+/-874+340.--22,5''4:98543559680;8.21+01,-,..3-.6/0./020,2**+/00.-%)+'0*-4,.2:149&%&&&-322,*%%&))&%%(()10(0,+42/++'%1:4223/542.7*,(266;72,/(()()*))2,)1//1324533''(&'01308.0/2023./-0225/,-)//..,0*.1.:14255835:430:3/*,*2+42(200//,)''')06''3111255..2+8.04+.,1900-(%%$($%&#**)''*)//('($'(+((-/%*%)('(&)**/;:599971-+./0))&'(%)+1*40-./-0(%'9)4&&-//2;969100156767443.304,.-2&/5.889.-.164673)',&)&/4;9396102---02.%%%'$034,058+00267',&*001252:221-63.63,1*()()-1.2:1642-7.-(+*,/18/-.268;8032,//'/(+,;9:540/27.52/0/01-.4/:7)+1570,/+0$,(,.6-0)(+38:30.//16-%))('(*)((()3,**+--03878<9893)+&))'-*&31')4*-**02.-.-7032324;50,0.*)6616-31%-(0.33801..,030211.--*%++/01288585:232;90+*+,50/00-.63-)'-,('&'&%+('39.1*,,43-'''+.875::736/*+-(+-*51/74,-,+./+%,/+/+13.600181119-3:953+2./;139/.+2,./:1;0.-+-11/-'//-1+*)-..433.3.*&$)&%463899:937983;:;/181//2%&%,+/44/0/0.0%)*26)42:5:;;5721*/-215/10:666+)()*2-5--7;9.0215/1./3)'&%*''(**0,2(''''$'&%(()10,/+.)&&
@4ad084f7-085d-4ada-9649-5ad707c22790 ch=140 read=43647 start_time=2019-12-13T01:28:27Z barcode=BC01 runid=2c9cf7bc05858273f10e7d7ec552fc0bd742dc3e
CTCTACGGGAGGCAGCAGTAGGAATTTTCGGCAATGGAAACCCTGACCGAGCAACGCCGCGTGAAGGAAAGAAGGTTCCAGTTGTAAACTTCTGTTATAAAGGAAGAACGGCAGCTACAGGATAGTAATGATGACGGTATACTTTATTAAGCCACGGCTAACTACGTGCCAACAGCCGCGGTAATACGTAGGTGGCAAGCGTTATCGGAATTATTGGGCGTAAAGAGGAGGCAGGCGGCAGCAAGGGTCTGTGGTGAAAGCCTGAAGCAACTTCAGTAAGCCATGGAAACCAGGCAGCTAAGAGTGCAGGAGAGGATCGTGGAAATTCCATGTGGCGGTGAAATGCGTAGATATATGGAGGGAACACCAGTGGCGAAAGGCGACGATCTGGCCTGCAACTGACGCTCGGTCGAAAGCGTGGGGGGGGAGCAAATAGGATTGCAGATGCCTAGTAGTCCACGCCGTAAACGGTAATTACTAAGTGTTGGATGTCAAAGTTCAGTGCTGCAGTTAACGCAATAAGTACTCCGCCTGAGTGAGCCACCATAAGGGAATGAAACTCAAAGGAATTGACGGGGGCCACACAGGCGGTGGAGCATATGGTTTAATTCCGAAGCAACGCGAAAGAGCCTTACCGAACCTTGACATACTCATAAAGGCTCCAGAGATGGAGAGATGGCTATATGAGGATACAGGTGGTGCATGGTTGTCGTCAGCTCGTGTCGTGAGATGTTAGGTTAGTCCGCAACGAGCGCAGCCCTTATCGTTAGTTACCATCATTAAGTTAGGGACTCTATAGCGAGACTGCCAGTGACAAGCTGGAGAAGGCGGGGATGACGTCAAATCATCATGCCCCTTATGACCTGGGCTACACGTGCTACAATGGATGGTGCAGAGGAAATGACCGCGAGGTGAAAACAAAACCCATAAAACCATTCTCAGTTCGGCGGATTGTAGTCTGCAACTCGACTACATGAAGTTGGAATCGCTAGTAATCGCGAATCAGCATGTCGTAGTGAATACGTTCTCAGGCCTTGTACACACCGCCACGTCACGCACCACGAGTTGATAACACCCGAAGCCAGTGGCCTAACCGCAAGGAAGGAGCTGTCTAAGGTGGGATTGATGATTGGGGTGAAGTCGTAACAAGGTAGCCGG
+
,.4677095,07++,,%++)*)((/466/0968865-+1-,8+,/,341202568799*&'&&%&&&-.)%+))/10**&++4*,-73//7-2228556:*.+36-066385'/.*)*&)((&%'(&$%&'%,,.+(%%'$'')'(,'+(&'301/4//.6/007624()0.-,,4.236;4050/145,--,-1.0204508-,.(+5+4+.4/83777736''&0,'+6..*405;,)+*((,2*+,73//3/0/42126/-0(%&&+*+/+%&*(7%7812,),+--2529-,,,,2(('+-/2+5/*+%)7/26/942,+-+20:./+)'))+3-0.;/,,;:9:89955/+0-*,/,/3679;3660:)'(-'/,./((**)0))1292988,.+,,0.///+6/1)+/,*+),,.202.,-,-/2;:6,3.)0)%%$%''$*+*(+/-/657./,/746-6,2*(1+',)*.7876887<7;68.20.:1/2;:379781/,+,-401/021543+,+*.238342-,%)*''.+)'+2(('$./*(-+,.4800742-0+0+1200135;8,32%)*,*(*0-5..72212,%')-7:81140-&&/,-/2-.--*-7((*&+'%#$%'&*'++)),.86.+,+---..6+.++/''()*+987*)))*6562233.0)(+,*+*+&**+097874998281238891356532468698966772:(406)&&+-9),689&&3/)*,%35,).-12415//-;00:89::4:46,3-$'2-(5221&&%&')).257783,54243+,**,3-)**)195&786,85510113;20185525.178*.834246858956./-)++-033-2-4(&*&'/,*35)*(++*),&-/20-*))-,*()(,).189/5;51348713498<42-(+&+,*)%(+'+/)+--41'*,/800/()('(*,-617.1130/46946211301120979;77+-03311*)**-41+8+,--2:5.+%*218.7,--3-.*-/)((%'(.1,-'.035/0+..+2)*-/71)/+(())$%,'34344''00-(%-'+)'-))*')*+675220+**-89/+4))+0,70..8.-,--,,21,6.,0+,+++%-0+1
@d6c852e9-e3e9-4c79-ab9c-62738fdcf0d7 ch=27 read=35126 start_time=2019-12-13T01:28:24Z barcode=BC01 runid=2c9cf7bc05858273f10e7d7ec552fc0bd742dc3e
CTCCTACGGGGAGGCAGCAGTGGGAATATTGCACAATGGGCGCAAGCCTGATGCAACCATGCCGCGTGTATGAAGAAGGCCTTCGGAGTTGTAAAGTACTTTCAGCGGGGAGGAAGGGAGTAAAGTTAATACCTTGCTCATTGACGTTACCCGCAGAAGAAGCTTTCAGCTAACTCCGTGCCAGCAGCCGCGGTAATACGGAGAGGTGCAAGCGTTAATCCGGAATTACTGGGCGTAAAGCGCACGCAGGCGGTTTGGAGTCAGATGTGAAATCCCGGGCTCAACCTGGGAACTGCATCTGATACTGGCAAGCGGAGTCTCGTAGGGGTAGAATTGGGTGCTTGGTGAAATGCGTAGAGATCTGGAGGGAATACCGGTGGCGAAGAGCGGCCCCTGGACGAACTGACGCTCAGGTGCGAAAGCGTGGGGAGCAAAGCAGGATTAGATACCTGGTAGTCCACGCCGTAAGCGATGTCGACTTGGAGGTTGTGCCCTTGAGGGCGTGGCTTCCGGAGCTAACGCGTTAAGTCGACCGCCACAGGAGTACGGCCGCAAGGTTAAAACTCAAATGGGTGACGGGGGCCGCACAAGCGGTAGGCATGTGGTTTTAATTCGGTAGCACGAAGAACCTTACCTGGTCTTGACATCCGGGAAGTTTTCAGAGATGAGAATGTGCCTTCGGGAACCGTGAGACAGGTGCTGCATGGCTGTCGTCAGCTCGTGTTGTGAAATGTTAAGGTTAAGTCCTGGCAGAGCCTGTATATCCTTGTTGCCAGCGGTCCGGCCGGGAACTCAAAGGAGACTGCCAGTGATAAACTGGAGGAAGGTGGGGATGACGTCAAGTCTGGCCCTTACGACCAGAATACACGTGCTACAATGGCGCATACAAGAGAAGCGACCTCGCCCGAGAACGGACTCATAAAGTGCGTCGTAGTCCCGGATTGGAGTCTGCAACTCGACTCCATGAAGTCGGAATCGCTAGTAATCGTGGATCAGAATGCCACGGTGAATACGTTCAGCCTTGTACACCGCCGTCACACCATGGGGAATTGGGTTGCAAGAGACGACGGCATTCCGGGGGGGCGCTTACCACTTTGTGATTCGTGACTGGGG
+
,+4)')1&06++14/()*+*:2:0030208.--12;76820+/.3*-2+.,3220(/001/8914768867733)*(.,495;601(+/2)-.8,(++/2621)+&*23*&-/-6)34*--1:--/9+4)&+,-50235(1(),25180-7.(,)%)*$))$$%''(('((1-2345/0.,-*+-.'/558.:204...20..%)(*'**'(*2.7/7.4'(*.,./.0388,&'*,/)'()101-/(*.,(114,((%',,,.353445:7.183&*.-003/1.33:74767997998.././523/.)'+''')+1+126)0*.(&$&%#'$(,+,,%''1+62355,.021.*()'+,)-.'+/+-52434-2/.0-,*,)(*,*582+*0084-..0/1112542-(2,,86+*-+**3269;/+-.25+%0(68011.-02117/-,,(,.25+-.28477803..//19710.3/0+++,:-2536,+3.+,6.-,.40058+),3)-..3.0/6.32414767776466%+',*'''(1/1102637-72;3::2315(882/)%-)+,)-68.27/.///824+0.%+*))4./281<<,39682,%%%'(+/0),./2210224;76..+4./188,,(&*,)*(-;4/3(()+-:8552:78:999662,70060137524441387885441359699;;5730.0/2897583348<;7,4*)%4,7:03.013*.((+$((-'&$'&)*46/.4+/62350//083//0304-;79;::5062)+'''/,+'(*,01234<9577-*5*1129689;3233568986/01/,,*-2,)+)),-3;/1)*(&)$((-054476860:1017866..((&)('(-+-)*+,+%%&'&*&(,-,.'*'2084-0288984853900/.1+3+++(*--,)*)',/0,+-.11.+005.+0',+104.1&(#&',./88980/./-+3-.04+,,-,%&84493573'&,(--++.,(*0+14+/32224724+(''%$*%.57/7..)''$'$$&#&')('--*'())*---1,-+((,-%(&(1./14451.325541554
@7f03660b-7117-4fbd-827b-fd139af8cf04 ch=25 read=20326 start_time=2019-12-13T01:28:38Z barcode=BC01 runid=2c9cf7bc05858273f10e7d7ec552fc0bd742dc3e
CTCCTGCAGGGAGGCAGCAGTGGGGAATATTGCACAATGGGCTCAGCTGTATGCGTGTATCGGGCCTTCGGAGTTATGAAGTACTTTCAGCGGGGAGGAAGGGAGTAAAGTTAATACCTTTGCTCATTGACGTTACCCGCAGAAGAAGCACCGGCTAACTCCGTGCCAGCAGCCGCGGTATGCAACGGAGGTGCAAGCGTTAATCCAGGTGCACGGGCATAAAAGCGCACGCAGGCGGTTTGTTAAGTCAGATGTAGAAATCCCCGGGCTCAACCTGGGAACTGCATCTGATACTGGCAAGCGAAGGTCTCTCGTAGGGGTAGAATTCCAGGTGTAGCGGTGAAATGCGTAGAGGGTGA
+
./04-,/),.)&*.*474213/54*(+)+9210140:10-(()(&()+&)$$$&&&%&%(()(&,00/2*,&(1+&)')*$('*/78/,.+-/2*(-(,+)-'%'(.77118471/2.0940388/0.+'+,.313;6/0/./,'*,()-98/9//.6017+-;9:;5351,36*+/'-*'$(##$),)-&$$')'(*315140,**1/1(-''*42.(,098.).02)0*//127*/9;9,.705-58,,03-+&%.0+,215,%-3345286:68;4474411102*+,00;603,,,&'$'-(.0300,015*,,2./000404-,)0-,,..-./511245,/050-*%'''$$#
@963014ec-9d1c-44f1-8707-33fd0fcfad8b ch=77 read=48472 start_time=2019-12-13T01:28:36Z barcode=BC01 runid=2c9cf7bc05858273f10e7d7ec552fc0bd742dc3e
CTGACGCTGGTTCAGTTACGTATTGCTGGTGCCCGTGACAGTACTCCGCCTAGATAAAAGTACGTTCGCAAAAGTGAAACTCAAAGGAATTGACGAGGCCACACAAGCGGTGGAGCGTAATGTGGTGAATTCGAAGCAACGCGAAGAACCTTACCGGAATCTTGACATACTCATGCAAGGCTCAGAGATGGAGAGAGACCAGCTATATGAGATACGGGTGGTGCAGTTGTCGTCAAGCTCGGTGTCGTGAGATGTTAGGTTAGTCGCAACAGGCGCAGCCCTTATCGTTAGTTACCATCATTGAAGTTGGGGACTCTGGCGAGACTGCCAGTGACAAGCTGGAGGAAGGCGGGATGACGTCAAATCATCATTGCCCCTTATGACCTGGAGCTACACACACGTGCTACAATAAGTTGGTACTGAAGGAAGCGAAAGCCGAGGGTGAAGCAAAATCCATAAAACCATTCTCGAAGTTCGGATTACAGCGGTCGCAGCTCACGACCGGCAGAAGTTGGAATCATAGCAATAATCGTGGATCAGAATACCGCGGTGAGCCGTTTACGCCCTGTATCTCCCTTAAGGAATGGGGATTGCAAAAGAATGGATAGCTGAACGACACCCCAGGAGGGCGCTTACCACTTTGTGATTCATGACACGGAATGGACCAATAACCAAAGGTAACCGG
+
#"##$%&.((16/)20*),+/*4*++50..+,'$%$&#'&%**,.36'-)('$-)-40'$+(-,4;3%+).+($'(.92/16*1)+*)+-1313-&*($%%',./7563:77;14405.4.+)*(%%-)/1/.'0&*.(/,---4.17607//7;14+*+(-/*,43.'+(&%'%&),(0,.4((&')453-,)()**&%(+4424.23----,4,1,,*,**)%',)'(1(13//+...&$'$%%)&())+.,0-$+',''%%$$((+-%&-,)(($,*&-*./2/51.+6/.6<8:9-20'(1()0/8<525573241''-32585-++++0521)**/+)0-'*+0-+,2*62130,-27/,-.01.+*-,1-*,,-,/.09.29//0-(+**%,*,/044++)+)(&$&&%%$(%&*()0)/)/*-**.*'+('&+4*+(+*%*-64++38,0,9<83;:;<:88+,++5321-(4)&&%&-)2),%*''-,+&'&%+&'$#%%'('*1.6.333&%$%$''&,8243+*'0(4/).1/*'%$$')''($%$$&&$##$'%%$$$$%$'+/+/00(+&.*.'01)%-.%,+2+(%%%$*-*&'%'&&%%$$&%#*/0)$+)%(,)00.6.-9;.0.91*044884+0-/2+,%*$'%&)&%%%$&-0.'52,*4,5;6817
@a0894947-4394-4ddb-a20d-b61ee8a034f8 ch=87 read=73528 start_time=2019-12-13T01:28:34Z barcode=BC01 runid=2c9cf7bc05858273f10e7d7ec552fc0bd742dc3e
CCGATTTACCTTGTTGCGACTTCACTGATCATGAATCACCAGAAATTGGTAAAGCGCCCTCCCGAAGTTAAGCTACACCTGCTTCTTTGCAACCCACTCCATGGTGTGACGGGCGGTGTGTACAAGGCCCGGGAACGTATTCACCGTGGCATTCTGATCCACGATTACCGGTTGACTTCATGGAGTCAGTTGCGAACTCCAATCCGGACTACGACGCACTTTATGGTCCTTGCTCTCGCGAGGTCGCTTCTCTTTGTATGCGCCATTTGTAGCGTGTGTAGCCCTGGTCGTGGGGCCATGATGACTTGACGTCATCCCCACCTTCCTCCAGTTTATCACTGGCAGTCTCCTTTGGTTCAGCCGGACCGCTGGCAACAAAGGATAAGGGTTGCGCTCGTTTGGGACTTAACCCAACATTTCACAACACAGGCTGACGACAGCCATTACGGCACCTGTCTCACGGTTCCCGAAGGCCACATTCTCATCTCTAGAAACTTCCGTGAGTATCCAGAAGACCAGGCAAGGTTCTTCGCGTTGCATCGAATTAAACCACATGCTCCACCGCTTGTGCAGGCCAAATCAATTCATTTGAGTTTTAACCGCGTACTCCCCAGACAGCTTAACGCGTTAGCTCCGGAAGCCACGCCTCGGGCACAACCTCCAAAGTCGGCGCCGTTTGGCGTGGACTGCAGAATTATCTAATCCTGTTTGCTCCCCACGCTTTCCCGCACCTGAGCGTCGATCTTCGTCCAGGGGCCGCCTTCGCCACCGGTATTCCTCAGATCTCTACGCATTTCACCGCTACACCGCGATTCTACCCCCCCCCCTCTACGAGACTCAAGCTTGCCAGTATCAGATGCAGTTCAGGTTGGGCGGGGGTTTCCACATCTGACTTAACAAACCATACTGCGCTTTACGCCCAGTAATTCCGATTAACGCTTGCACCCTCCGTATTACCGCGGCTGCTGGCTGGAGTTAGCCAGTGCTTCTGCGGGTAACGTCAATGAGCAAAATTAACTTTACTCCCTTCCTCCCCGCTGAAATTGCTTTTACAACCCGAAGGCCTTCTTCATACGCGGCATGGCTGCATCGGGCTTGCGCCATTGTACCAATATTCCCCCCTGCTGCCTCCCGTAGGAG
+
+')).:103474)3(%)0./.3.+-*,-2934338,.%%#)'((''&5+504-+.13:,,+(''((++7/1(+'&'&090&019258:/367/;0))*.0)*04842279593,-.,-653489466.0)0570301776;6226(1(/+.0;4,--/0,()(*-8.06&*1**++(&0/44-)**()-*/++'(7418(:+:00,4-703254746+//8/#''*)1%%)'*00&%$'(),-0/.0:098.79-('(&'+57;-50)')((,)-0-,&&(-0.)-0)'%$&,1-+213/////648356698502/6.*.44:59/2*,*;2.*32687483349829608/,,022$)+51:676353150./200(436.5-+.2.:14460/+/-))+.'+--3+21*/10/4:+*-.345240/0.,,)+,$&+-06-4%%(',.-.679/.))&+-638/6+)+,*+)'',-27.,.047821%%',.--325//0(%*%)')+&)+(1.;017554,42:659767090/0969').1/1:8792.011226503-(*/*,/,/%/*.0%')+./43:863:60/-8;:(4+*'%#$$$)(000)*.'.%%'/124374*4+)*21/'*)*,&.1247774/+21//00829-1'4330.(&'*)+0'**')2/139:722,+)-,+0.1...3&)9:67,3,')*787.),*,,:7)/($%$&(())02,**,,/14420.2&(//5/030391;9898--1&3343<6606*+/54651'2,/.6<:156647811'*(%(),*8102438770772++.445244458806%%#$'48)34345'1'*#*)75:6+*.,,()*)&-,2,,42%%&&(121001/51717:966))')*-50*,-*)-*./+)./598:97-./6.1.),.*././92/18+0-/3037-)+,*,1551.)$(-&'4))):,$))&-.7-,0,/2307:7678.7455255+&&()*)()+('+,.:01:9/./:9,.85104(/(&(/89,033(3.,'(1*1-1-1+18866-1*-.9423474-//.02(44005./059++4%,'*/.6-/0;71965+'')1+-3)1;,*:77.0)
@f6236dcd-a6a7-484a-bf21-4f3b05ae41dd ch=89 read=45485 start_time=2019-12-13T01:28:45Z barcode=BC01 runid=2c9cf7bc05858273f10e7d7ec552fc0bd742dc3e
CCGGTTACCTTGTTACGACTTCACCCCAGTCATGAATCACAAAGTGGTAAGCGCCCTCCCGAAGACAGCTACCGCAGCCCACTCTATAGTCGTGTTGGGAACGGCATTGCCGTGGCATTCTGATCCACGATTACTAGCGATTCCGACTTCATGAGTCGAGTTGCAGACTCAATCCAGGACTCTGACGCGCTTTATGAGGTCCGCTTGCTCTCGCGAGGTCGCTTCTCTTTGTATGCGCCATTTGTAGCACGTGTGTAGCCCTGGTCGTAGGGCCATGATGACTTGACGTCATCCCCACCTTCCTCCAGTTTATCACTGTAGTCTCCTTTGAGTTCCCGGCCGGACCGCTGGCGTAAAGGATGGGGTTGCGCTCGTTGCGGGACTTAACCCAACATTTCTGGCACGAGCTGACGACAGCCATTACTGTACCTGTCTCACCAGTTCCCGAAGAGCGCAATCCATCTGGAAAGTTCTGTGGATGTAAGACCAGGTAAGGTTCTTCGCGTTGCATCGGAATAAACCACATGCTCCACCGCTTGTGCGGGCCCCGTCAATTCATTTGATTTTAACCTTGCGGCCCGTACTCCCCAGGCGGTCGACTTAACGCTGGGTGATTAGCTCCGGAAAGAGCCACGCCTCGGGCACAACCTCCAAAGTCGACATCGTTTACGGCGTGGACCTGGAATTATCTAATCCTGTTTGCTCCCCGCTTTCGCACCTGAGCGTCAGTCTTCGTCCAGGGGGGCCGCCTTCGCACCGGTATTCCTCAGATCTCTACTTACATTTCACCGCTACACCTGGAATTCCCCCCCCTCTGCGAGACTCAAAACTTGCCAGTATCAGATGCAGTTAGGTTGAGCAGGATTCACATCTGACTTAACAAACCGTTGCGTGCGCTTTGCCCAGTAATTCCGATTAACGCTTGCACCCTCCGTATCACCGCGGCTGCTGGCACAGGTTAGCCGATTCTTCTGCAGGTAACGTGAGCAAAGGTAATTAACTTTACTCCTTCCTCCCCGCTGGTACTTTACAACCCGAAGGCCTTCTTCATACACGCGGCATGGCTGCATCAGGCTTGCGCCGGTATTTAATATTCCCCACTGCGCACTCCCGTAGAACA
+
0(/+3/,11-6-2/++,)++2+)/22++.21'''&/0..028*)219661021553.5.)&)(&$%'0./-*)%)%'./)(,*.%$&$%$####*('.4331..+&('%))%)()-%&'))0018*%')*.0/0.//1248225)*18;9(+-(++-.3714./--.,+/*7/2-&.)%%''%+-1/1&/17:131*1200**+0/,-.//868/*(,.0,-7/65.65.+/-02467;4;:213./.-.00231))%-.-.7:9861/,598:76/.*)(,162242553,603*(-4/79;67)+-:<;054&.+*&)*-.2711:/,,06-9.'*3,2/62:41266:33,24(/+''&'+.+6./*233348333:9.*)*+(2*'*,211:/,%&'(%&(%()*--,-'4,006+2+**''')/-//45++)+%%*1:.-&''''%*+&3'5(.602210//*,,-38863396621-(',,</450/./21<96:010..3-/162*-$%((77;<322123344/18,..6.658.3,875,,/3/70:2/5:/.,/:;0-6/-5,+*1+/+''-*--213/&-12.:943.*%%.011/+(,''&&*(*,308*9-23)%')0/%*(0820+4-)*,32,0,.+40,,-..--,./3,8)#*(+*(++.,,&()-$%+'+*--3-55000672+./2&,(%&072**+&./)**)554636331830-1)&.,588+:63586<:24'+859677<9968-,..//.-%($$$&)-;6/,54(*-++&)-+.3./-+')-0332..0.)+(&.238/-,)%)+/-18&--'(($**..4,(/,&**,,,'*,'./%+'&&+,111,,+-.607340.('&('31-'(&'.1,)--'(/0498;4--002-.)&*,-*,(/97+.7(--++*3.-01:2339420(&))/.2,*'*%%%/*0396431-0511(+%)(-25(3+'+%''*''&',1+(--/34968-662-+-++,-*)52*(,*-,.*'((*+23,089<96400(-,./8454384/./--8,00+*,(+),-)&&%)((,..1:2636++,,*+()%))28*,720)&.1
@3547b1be-c8d2-4937-a2c1-b8d7025f8012 ch=475 read=42614 start_time=2019-12-13T01:28:45Z barcode=BC01 runid=2c9cf7bc05858273f10e7d7ec552fc0bd742dc3e
TTGGTTACCTTGTTACGACTTCACCCCAGTCATGAATCACAAAGTGGTAAGCGCCCTCCCGAAGAGTTAAGCTACCTACCGCTTCTTTTGCAACCCACTCCCATGGTGTGACGGGCGGTGTGTACAAGGCCCGGGGACGTATTCACCGTGGCATTCTGATCCACGATTACTAGCGATTCCGACTTCATGGGTCGAGTTGCAGACTCCAATCCGGACTACGACGCACTTTATGAGGTCCTTGCTCTCGCGAGTCGCTTCTCTTTGTATGCGCCATTTAGCGTGGTAGCAGCCCTGGTCGTAGGGGCCATGGCGACTTGACGTCATCCCCACCTTCCTCCAGTTTATCACTGGCAGTCTCCTTTGAGTTCCCGGCCGGACCGCTGGCAACAAAGGATGGTTGCGCTCGTTGGGACTTCCAGCAACATTTCACAATAACACGAGCGGCGACAGCCATGCAGCACCTGTCTCGGTTCCCGAGGCACATTCTCATCTCCTGAAAACTTCCGTGGATGTCAAGACCAGGTAAGGTTCTTCGCGTTGCATCAGGTAAACCACATGCTCCACCGCTTGTGCGGGCCCCGTCAATTCATTTGGTTTTAACCTTGCGGCCCGTACTCCCCAGGCGGTCGACTTAACGCGTTAGCTCCGGAAGCCACGCCTCAGGGGGCACAACCTCCAAGTCGACATCGTTTACGGGCGTGGACTACTGGGGTATCTAATCTGTTTGCTCCCCACGCTTTCGCACCTGGGCATCCAGTCTTCGTCAGGGGCCACCTTCCGGTATTCCTCCAGATCTCTACGCATTTCACGCTACACCTGGAATTCCTACCCCCCCCTCTACGAGACTCAAAGCTTGCCGGTATCAGATGCAGTTCCCAGGTTGAGCCCAGGATTTCACATCCTGACTTAACAAACCGCCTGCGTGCGCTTTTGCATAGTAATTCCGATTAGCTTGCACCCTCCGTATTACCGCGGCTGCTGGCACGGGTTAGCCGGTGCTTCTTCTGCGGGTAACGTCAATGAGCAAGGTATTAACTGCCTTCCTCCCCGCTGAAAGTACTTTACAACCCGAAGGCCTTCTTCATAGCCGCGGCATGGCTGCATCAGGCTTGCGCCCATTGGTACCAATATTCCCCACTGCTGCCTCCCGTAGAG
+
0'),-4+/4/6*,.'(),89<8-886,//078634:588879.,,-03((((%-.7-3))*.1-%*,704,123490/.*)--1)18;-0101-6/(*+0'((0/13234898;:88:665348:;97.:1(,43934,-,28767;8:,<,+,:6123763-/--02.0.,,--18;882144:412-)*)**0-/.-.7787-7)8+2:+2-/-.*),--(.'-/9;33654801/,0//02/1&('&'')),4.7441:1&)*-.0467.06'$'(),++*&'''%-32*,(+,*2'+/.-.,'''(+-*-./.00,/22607;0+16683--,-,/3<95679::-4+*+1158-,4./14895:2.12*42.12.87081/.44;-4.8+0&('&,.235*(&'180.)'+'*$+*1/64:31..2%#(&(-.***)(*.+%,,,.4274/....:;7710)*(**/-+(*),5*,434<84679781,+,,7:83969:43754836823556<8160/1)3/83.*,()*+311/66'3.-.555;///-,./46351,)-&)+03'./-6.%%)))::<9158,+*,7:/1/32'.....-2,*1/0-279/+-.+&-*/34*/+3+320+0*))-/1)-*++&031315964'-469+*.,/-3-03*4//0366828878;.,+)0+-/:7662/)&%%-.*,.37-0++*++190.33614,%(()-/1/)+),'%(+)+,05()+989<86.:)-76-20,2+0(++.6111;8761+,-/2329722130.:9,&*'*-/2*1'&$(+%6)5'(+:595905-&)*012273144'('##%()06)%.).2,00136677;376)+,+/)&00:)$'*&180-+-0)5*()*'''/.-5:27:19:89936+3,,00/)&*#&&(*06643*(&-&'$'('')+-5314:55.5--44335744-.*4*)'+'1/4***/-+30/0262:<8677561.-*'',108666::99)7-,/,/,,1)57)-886/6;0-296.0*(*&())'(,1'0.))08.8396<4167,-+*+(+,,50//1965/0000+56424)123;3+.,(%)&,'.+/004/22,,/1133072509+-312&'
@7911b4be-3006-454d-a7dc-6f423485674a ch=107 read=71479 start_time=2019-12-13T01:28:44Z barcode=BC01 runid=2c9cf7bc05858273f10e7d7ec552fc0bd742dc3e
CCGGTTACCTTGTTACTGTTCATGAATGCAAAGTGGTAACCACTCCCGAGTTAAGCTACCTACTTCTTTGCAACCCACTCCCCATGGTGGAAACCCGGGCCCGGTGCAGGCCAGGAACGTATTCACAGCGAAAAGTACTGATCCGATTACTAGCGATTCCGACTGTAGGTCAGTTGCAGACTGAAATCGGACCGACGCACTTTATGAGTCCGCTTATATAAGTGCTTCTCTTTGTATGCGCCATTGCTTGCGACATGGCAGCCCTGGTCGTAAGGGCCGCTGATGACTTGACGTCATCCCACTGCCTCCAGTTTATCACTGGCAGTCCTTTAGCAGGTTCCCAGCCGGGCCGCTGGCAACAAAGGATGAGGGTTGCGCTCGTTGCGGGACTTAACCCAACATTTCACAACACAGGCCAGCCATGCAGCACCTGTCTCACGGTTCCCGAAGGCACATTCTCATCTCCGCTTCAAGTGGATGTCAAGACTGGTGGGTTCTTCGTTGCATCGGGTAAACCACGTATACCGCTTGTTTGGGCCCCAATACGATTCATTTTGAGTTTTAACGCGGCCGTACTCTCCCCAGGCGGTCGACTTAACGCGTTAGCTCGGAAATATGCCGCTCAAGGCGCAACTCAAGTCGGTATCGTTTACGGCGTGGACTACCAGAGATCTAATCTATTTGCTCCCGCTTCCTGAGCGTGGTCTGCCGTCCAGGGCCGCCTTCGCCACCGGTATTCCTCAGATCGCTCACGCGCTACACCTGGAATTCTACCTCTACGAACCAAACGCCAGTATCGGTACGTTCCCAGAGTTGAGTTCACATCTGACAACAAACCGCCTGCGTACGCTTGCCGCCCAGTAATTCCGATTAACGCTTGCACCTCATCTATTACGCGGCTGCTGGCTTTGGTGGTGCTTCTTCTGCAGGTAACGTCAATGAAACGAAGGTATTAGCGCCGCTATCGCTGGTGCTTTACAACCCGAAGGCCTTCTTCACTTTGCGCATGGCTGCATCGACTACGCCCGGTGGCGCAATATTCCCCTGCTGCCTCCGTAGGAAC
+
**)'+5'*2/8/19,-00081,.,'&&$(+4.*.--),'*,%''56,(((,/60-./.851+2073472+/-70:/'((827,())'')&&(%&-*'00,2+*)'&'',343%1+/7537828/,+)''$'()'$%#$&(-.-0(**8,/-/--/47;54.**-&*%(+,,%,+4(0&)+,)'-*(%)+:3+)/02,/),+55/02/0,.(''2(%'$$&&'(%(,165131+%%*--(&&%$%&%&--.,+('&)&')(*,8-,0:66*4&'(/*09%%&&(,)**,.1143679-54/'*#$%%',,-/4;9113,//.2..++,+*03)((%&27747,*+1//.'*1/21132..12:,/-62&&(02,4.23789737.+.743.203.07//01/69-+,,./.,.+,&%$%&77374623210/&%*/--)+/99;,5''('))./01172(*,52/2&&%'+%((%+*:.70,-(*'&%(()('*.1754-**((((&)-'-')(/..-'($*)**-0*())&'&%&(&&*+*)0*&((',**+.;:1,.*030&&&($$'0/307.-**'04:/,3,/')&$()&''%&)&((*/,-0/3(0(/)%'%$''$((**,.,(#%$%)*++2,1--%%%'()*280.,//.25:--,&07**)()*0+07/-&&07/,//83'$%#$)))*,....&(&%$#(**/2,)578/5577451--.%'&*,53691201+,)+$%%+($'&.-/101+2624+2,3.1-)+%&(,)*'(+.(.*&%$))&..,,(*)($%)'-',(()'(.')'('/++(+4/((%*'+',,3.<39;.242,(+('&&%'((,2++24585;570036361+'&%%'&*+(+&%$&&,4),(*).+258867)%%%*/))&0+13;59<7645(100/5113717+,('*)%&&&%&&+&%$)&'+%%)(*+()$*&'%')*)$%**.6,*-(1)03295693(+*1(%%%$$%'--3243-)(%(*%--34,)%.&*)*)0**+4//20('&(''+/.293320,(()
@e6e55480-c2ef-4c25-80ec-7128101ce89d ch=396 read=42584 start_time=2019-12-13T01:28:43Z barcode=BC01 runid=2c9cf7bc05858273f10e7d7ec552fc0bd742dc3e
TTGGTATACTTCGTTCAGTTACGTATTGCTGGTGCTGAAGAAGTTATCAGTGTGTGTCGCTATTAACTGCTGTTGGTGCTGATATTGCTCTACGGGAGGCAGCAGTAGGAATTTTTCGGCAATGGAAACTGACCGAGCAACGCCGCGTGAAGGAAAGGTTTTCGGTTGCAAACTTCTGTTATATAAAGGAAGAACGGCGGCTACACGGGAAATGGTAGCCGGTGACAGTGCTATTAAACCACGGCTAACTACGTGCCAGCAGCCGCGGTAATACGTAGGTGGCAGGCGTTATCCGGAATTATTGGGCGTAAAAAAAAGAGAGGGCAGGCGGCAGCAGGTCTAATGGTAGAAAGCCTGAAGCAACTATTGTATAGAAACCAGGCAGCTAGAGTGCAGGAGAGGATCGTGGAATTCCATGCGTAGCGGTGAAATGCGTAGATATGGAGAACACCAGTGGCGAGAGAGCGACGATCTGGCCTGCAACTGACGCTCAGTCGAAAGCGTGGGGGAGCAAATGGGATTAGATACCCTGGTAGTCCACGCCGTAAACGATAGTGCAGAGGTGTTGGATGTCAAAGTTCAGTGCTGCGGTTCGCGCGCAATAAAGTACTCGCCTGAGTAGTACGTTCGCAAGAATGAAACTCAAAGGAATTATTGGGGACCCGCACAAGCCGGTGGGCATGTATGGTTTAATTCGAAGCAGCAGAGGGCGCTACCAGCATACTCATAAAGAAACCAGAAGATGGAGATAGCTATATGAAGATACAGGTGGTGCATGGTTGTGATAGCTCGTGTCGTGAGATGTTGAGTTAAAGTCCACAGCAGGCGCAACCCCTTATCGTTAGTTACCATCATTAAGTTGGGGACTCTAGCGAGACTACCAGTGACAAGCTGGAGGAAGGCGGGATGACGTCAAATCATCATGCCCCTTATGACCTGGGCTACGATGCTACAATGGATGGTGCAGAGGAAGCCCGAAGCCGCGAGGTGAAGCAAAACCCATAAAACCATTCTCAGTTCCAGTTGTAGTCTGCAACTCGACTACATGAAGTTGGAATCGCTAGTAATCGCGAATCAGCGTCGCGGTGAATACGTTCTCGGGCCTTGTACACCGCCCGTCACCACGAGTTGATAACACCCCGAGCCGGTGGCCTAACCGCAAGGAAGGAGCTGTCTAAGGTGGGATTGATGATTGGGGTGAAGTCGTAACAAGGTAACCG
+
%&3'+,-&0/40,-1...4.+,,.-1-,.:495122232*.*).5)03&1,,,)+)*)'&'$,()'&%$&''1-1/7567.//.)3&'(+,),&21'(+,753,00(**&*-7::,8.3:,<--/0.%*()*/4445559747;5:7-,1.).+1)')19992&3/6'''+()0,31,2($##%*-,(+(,)1683:.5/..,,(((1--0..751/032-600.5(11''&&+041(*((*',&')1-/-114/12-+-),03-4-,,+/,1:975-,,)+*%((--11//3%/,)*/+)/..995516571101(%&'&(-0/+//)-,+*+-'/2.,+*'*441&&/25+26/*+)&&$#$'%''%&&*&'**',*(18-+,,,,*),-65.60*((.94595:9/0.20397:9:9200/184248.-.545-,3,))),*.'10048-00041(&%%)&)*399332,,,3/:4742.1136500/-+--+#'''*,01*077*),,:;;.-2/*6+,,77.59)(''.*1+6*%(,.89:;;:/-')%'*%(%&''(*+3;6:/-'+,.0-,/9;13112226-.+*)+,//33/4/()*+,)+)-*-3/0&+/+.+-/.052//2,,45464986698;.2.,+,-%+()(5//19-*+.0+0)*(,&0%,&1*.),*,.248738575,+-'++(*$%&&'$&$&&),)**+'.*+-.*-.3*'-5-53((&&$%'.3--.+)0...537./**+4/5)1112860546896801&'**)-/2212585854451,35+%)-/-7-,-5.))&'*''*.113//33*06557456312403<:;:86;4/0.6/8:42565,%())*-/16030++)()-25/0021,/+,0*2.114,74364488;823+++,,&+44--734377:7485*))*(%)-:42-3*,9;55484,+))'/-+0+*''*,2./99-+,)*100;.5,6961;2'*+698+'&)*259'665/***3+$%)*18887413331*,0*+-00240.8191971*++*)++0/01:42600($&%'-,115224<93535:3482412--.(()**.5042150/.1---,.-+1/./100&.'&#&'%,67916+6&&152+*,,(.,,1*)%'(0031.,+.//&23375221-'4)-52,0,,-++-0255874*3,2:62+
@6ed11031-457a-4c6f-93c6-b5fdba1cfcf2 ch=25 read=20337 start_time=2019-12-13T01:28:54Z barcode=BC01 runid=2c9cf7bc05858273f10e7d7ec552fc0bd742dc3e
TCACCCCGATCATGAATCACCAAAGTGGTAAAGCGCCCGCGAAGGTTAAGCTACCTACTTCTTTGCAGCCACTCCCATGGTGTGACGGGCGGTGTGTACAAGGCCCGGGAACGTATTCACCGTGGCATTCTGATCCACGATTACTAGCGATTCCGACTTCATGGGTCGAGTTGCGAACCAATCCGGACTACGACGCACTTTATGAGGTCCGCTTGCTCTCGCGAGTCGCTTCTCTTTCATACTCGCCAATTGTAGCACGTGTGTAGCCCTGGTCGTAGGGCCATGACGACAGGCGTAATCCACCTTCCTCCAGTTTATCACTGGCAGTCTCCTTTGAGTTCCCGGCCGGACCGCTGGCAACAAAGGATAAGGGTTGCGCTCGTTGCGGGACTTAACCCAACATTTCTAGCACGAGCTGACGACAGCCATGCAGCATCTCCACGGTTCCCGAAGGCATTCTCATCTGGCTTCCGTGGATGTCAAGACCAGGTAGTTCTTCGCGTTGCATCGGAATTAAAACCACATGCTCCACCGCTTGCGCGGGCCCCGTCAATTCATTTGAGTTTTAACCTTGCGGCCCGTACTCCCCAGGCGGTCGACTTAACGCGTTAGCTCGGAAGCCACGCCTCCAGGGTACAACCTCCAAGTCGACATCGTTTACGGCGTGGACTGCAGAATTATCTAATCTGTTTGCTCCCCGCTGCTTTCGCACCTGACGTCAGTCTTCGTCAGGGGTACCTTCGCCACCGGTATTCTCAGATCTCTACGCATTCACCGCTACACCTGGAATTCTACCCCCCCTCTACGGACTCCAGCTTGCCAGTATCAGATGCCGGTTCCCAGGTTGGCAGGGATTTCATCTGTTCAACAAACCGCCTGCGTGCGCTTTACGTAGTAATTCCGATTAACGCTTGCGCCCTCCATTATTACCGCGGCTGCTGGCACGGAGTTAGCCGGTGCTTCTTCTGGGTAACGTCAATGAGCAAAGGTAATGCTTACTCCCTTCACTCCCCGCTGAAATTGCTTCCAACCCAGAGGCCTTCTTCATACACGCGGCATGGCTGCATCAGGCTTGCCCATTATTCTGTATTCCCCTGCTGCCTCCGTAGAG
+
96,2.)%%&,.(/*+784*1)230..18323+&')07),6313/3.7//)-+/14.(**1*/0+'-+(.0(++97-%0..1.-.054;:919/..01579;//63*2975:5.4317/./8-1595/6;533311,(**+03133311/,./,.,.1182781/&'',++-/,-&%-((+/-.441/0/542%,+,*14;8562*0)*,*(*/.+)**&&%%*)**,/6785-+'(%)$&&%')*+0+',(''&''(-/058820029.-7:98252+477843457/++%''0.+*%'(,(171911,2+,-9</..82704/..2454:5170)*19622*--2,530+*,-/283.301;+3,908,)474:67466767;564;82210/,00+-).(,1,*''(+****0011226072.37+--5112104::.--4;970/++/8064*+6+,42452*&&',/).449::79;17365;5193,+)80.220646467787')-&.*-<</49000035424.151001//04%67.80('014779503;91-/0::0-52132000139,,6/2/499--28:-:8772**,0./,,*+*)'+,1,*.+)372456;08'*&/+%(+335425(-*'-.,(.37889<8,/.1/.+-10%'&)&*(,*+*,+,*).-.229+&++5,(%#$%&)-77+$*%*,%(%./366898899011)()/(*(385;778/.7/2:3/253,2(*,11164*32437()%,*/..-,',0--+,//2061733994/-+,$((+1261(%**,3-17+*3)(+')/0+/'++2://*)/53.2-/%+51-0;83475/,*5)(*,(+5,/13752678631/*15')(%&')0937754125()(&(***.'-4/-47(1*-2,+1-*-),-2++0,.-+-'-$'4,--89'0.-/33368+'&)1.19:8::+9***757;)1*)*'*''((&+0/:.153*+*/63+)))')'%,&&')+''*+.5*'('**.65;79;:65/-(,++.--,1()&##&(*7'-,*,)'19))3-*2+(&$(),/199+((('(,.-23*.,+&&
@50988bae-8990-4bc7-b41a-80d56b96e596 ch=142 read=40855 start_time=2019-12-13T01:28:53Z barcode=BC01 runid=2c9cf7bc05858273f10e7d7ec552fc0bd742dc3e
CTCTACGGGAGGCGTAGTGGGGAATATTGCACAATGGGCTAAACCTGATGCAGCCATGCCATGTATGAAGAAGGCCTTCAGGTTGTAAGTACCACTTTCCAGCGGGAGGAAGGGAGTTAATACCTTTGCTCGTGACGTTACCCGCAGAAGAAGCACCGGCTAACTCCGTGCCAGCAGCCGCGGTATTACGGAGGTGCAAGCGTTAATCAGATTACTGGGCGTAAAAGCGCACGCCCAGGCGGTTTGTTAAGTCGAAGATGTGAAATCCCCGGGCTCAGCCTGGGAGCTGCATCTGATACTGTAGTCTCTCGTAGGGGTAGAATTCCAGGTGTAGCGGTGAAATGCGTAGAGATCTGGAGGAATACCGGTGGCGGCGGCCCCCTGGACAGGCGGCGCTCAGGTGCAGCGTAAGGGAGCAAACAGAGTTAGATGCCCTGGTAGTCCGCCGTAAACGATATCGACTTAGGTTGTGCCCGCTTGAGGCGTGGCCGGGCTAACGCGTTAAGTCGACCGCCTGGGGAATACGGCCCGCAAGGTTAAAACTCAAATGGGTCGGCGGGGGCCCGCACAAGCGGTGGAGCATGGTTTAATTCGATGCAGCAGGAACCTTACCTGGTCTTGACATCCACGGAAGTTTCAGAGGTGAAGAATGTGCCTTCGGGAACCGTGAGACAGGTGCTGCATGGCTGTCGTCAGCTCGTGTTGTGAAATGTTTGAGTTAAGTCCCGCAGCAGGCGCAGCCTTATCCTTTGTTGCCAGCGGTCCGGCCGGGAACTCAAGGGAGACTGCCAGTGATAAACTGGAGGAAGGTGGGGATGACGTCAAGTCATCATGGCCCTTGACCAGGGCTACACGTGCTACAATGGCGCATACAAAGAGAAGCGACCTCGCGAGCAAGCGGACCTCATAAGGGTGCGTCGTAGTCCGGATTGGAGTCTGCAACTCGGCTTTCCATGGGGAATCGCTGGTAATCGTGGATCAGAATGCCACGGTGAATACGTTCCCGGGCCTTGTACACACCGCCCGTCACACCATCAGAATTGGGTTGCAAAGAAGTAGGTAGCTTAACCTTCCGGGGAGGGCGCTTACCACTTTGTGATTCATGACTGGGGTAGAAGTCGTAACAAAGGTAACCGG
+
%)+./3+54()*,&'(*,,0-%/*++7,)(*,4:53-('&+7.,+)&+1550'.1034/(%'%)(,.79,*3*.*-,.1&53420-97+/3,($'+-).'')01:/)-)-*,.(&''*0),).,.41.1::.7323+1.-2;103-/0.(+-)*37.'))'-+-.3603&4733.,-1-.+*&++*+),-2+/.+).01241154636%-+(4+78;<7852757(*(+)&)'*)((,27549;</1:14.37)+1-.2564/2.+144*,2-+,.(&)((.,0,&,222118++-.&(%$#$'**2213461,/5,*-/*.,0.))162/.-1-3--.'*&'&+-1410/1488;8,-1)598:;8:-9,*,())**124/(0443%/.,060---0/.7+**(*.20'(,+')$/,725,*)+*8,+,-,5:3011,%%,+/*01645;32,,-&/8950./&,+-2-1-25,&(.*,,454453,*'%++,*09211//726/6/./3.01/,271'*'(+107.4**-++/52.6;8-5466:.--*&('*-/'079.0911122+&$%)))2.+--+30-2<9425;1000/31()'('-&)('(')-+),/1-:-+-5260,-11./-07/++,',(,+.1..2325286/-*)0.28173422034%+),02;88775;76687457..0446741:---06844.5()%//212/606)).,%-%(*)&+*+0-(+,-6)*2((-;.,('(),2,3-5*5.'-//7783,+(2+*+,/2472/1/./00-+)*15,.4*../.2::-*20254/00+*--355&%%&*1+)(&'*5-158-,**&+-33584/://6;322224467+)&$'&&'.-33;;2400*+/,()+864876,,+,'/)*-4885697401),--5,+*)+-02.0-./070+(&(&,1')*+.-*0-5533&4/501178988661&'),.1++,.0-+-91(940/..)04641..)**-*/.3:6360.0/./-/5+,%)%.'.),/22802.9/%'*'(0160.*-+./2..447'116.$)-*/,,-+)*+%(,71.1579;8787767464+*'&'%&'..0::89;+-.04:8859
@ddda8609-b805-4806-8716-24389ad034ad ch=85 read=52230 start_time=2019-12-13T01:28:50Z barcode=BC01 runid=2c9cf7bc05858273f10e7d7ec552fc0bd742dc3e
CTCCTACGGGAGAGGGCAGCAGTAGGGAATTTTTCGGCAATGGGAAACCCTGACCGAGAGCAACGCCGCGTGAAGGAAGAAGGTTTTCGGATTGTAAACTTCTGTTATAAAGGAAGAACGGCGGCTGGGAAATGGTAGCCCGAGTGACGATACTTTATTGAAAGCCACGGCTAACTACGTGCCAGCCGCGGTAATACACGTAGGTGGCAAATTTATCCGGAATTATTGGGCGTAAAGAGGCAGGCGGCAGCAAGGGTCTGTGGTGAAAGCCCGAAGCTTAACTTCAGTAAGCCATAGAAACCAGGCGGCAGAGTGCAGGAGGGATCATTGGAATTCCATGTGTAGCGGTGAAATGCGTAGATATATGGAGGAACACCAGTGGCGAAGGCGACGATCTGGCCTGCAACTGACGCTCAGTCCCGAAAGCGTGGGAGCAAATGGGGATTAGATACCTAGTAGTCGCCGTAAAACGATGAGTACTAAGTGTTGGATGTCAAAGTTCAGTGCTGCGAAGTTAACGCAATAAGTACTCCGCCTGAGTGATACGTTCGCAAGAATGAAACTCAAAGGAATTGACGGGGGCCCGCACAAGCGGTGGAGCGTAATGGTTTAATTCGAAGCAACGCGAAGAACCTTACCAGGTCTTGACATACTCATAAAGGCTCCAGAGATGGAGAGATAGCTATATGAGATACAGGTGGTGCATGGTTGTCGTCAGCTCGTGTCGTGAGATGTTAGGTTAAGTCCGCAACAGGCGCAACCCTTATCGTTAGTTACCATCATTAAGTTGGGGACTCTGGCGAGACTGCCAGTGACAAGCTGGAGGAAGGCGGGGATGACGTCAAATCATCATGCCCCTTATGACCTGGAGCTACACGTGCTACAGTAGTTGGTGCAGAGGAAGCGAAGCCGCCCGAGTGAAACCAAAACAAAACCATTCTCGAGTTCGGATTGTAGTCTGCAACTCGACGCTACGCGAAGTTGGAATCGCTAGTAATCGCGAATCAGCATGTCGCAGTGAATACGTTCTCGGGCCTTGTACACACACCGCCCGTCACACCACGAGAGTTGTGCTGCAGAAGCCGGTGGCCTAACCGCAAGGAAGGAGCTGTCTAAGGTGGGGATTGATGGTTAGAGGTGAAGTCGTATTAAAGTGGCGG
+
+*50,%2'5-'*'.521456(.,('1,*,.5981/7:95641)&'+)-/,+*026.-+(*.16977;454865120,,*-*+30834115-+1',,4//06+,*-1037;.+,,((/5.'.,+4,,')*/0,,2+)()7-('&&%%&(%$&()/71&-(&'('',4--0../58465757'.*'(+20-2-,801.4&++23*4-+.+)*'+,)(22(*1(',+),0/9966817*(&.,.-6;7494/201(489/32566912''%%*,'&)'%%&%0)*--,)-/02*.1343,-60-762-,'$%%(%*(+,'.-&&-2*01&0(.&/'0)43.//-+((+,/884,48+*-//,,1110&(*)(2*132147/1.00.,,3)1-6<0/./.1264821)**((./,(,,-/0-:.))-1-*,75/+)),,1<;/9;:)*,5-/18677/22746,4(,,01+89-.,)+-,+--37:66771:2:295624;713690/320/.&((0*.,3,0)02966622/0027/21--)(*%'.024774(0*&)07224:6/04+6-.+)0.6/2329:40+6.)**-*')-,6578201+2/61288::38794*-,)(410///06,.+.+,(&)&%)'))5303983/321/1/3.*1-/4(('$))*61*))(-9.64.-/./8758,-.23557:3458;4357125788++++,044688977588.:.'/)21-5*+34,./1,$)*)$+*'277.84555862,3--3969744653+3,28;,17701()*+,00188990221110+##$(/,.2,1065,28:396887778;7354/-),+,2-(*)()++23376,//030(*)),/-%%&&(#+((&**/470+0-+0,,-.2*04+0)''(+++02&,'1510)*110,537<980'()87:-1*8(%&%%-.366.5./04--%)(*+&&(*+(-/507967412.//283/-.**748.1111554&&+,163;4441272/3%25786:6665./,-,0814;:560,+)+-*+**&&)+(%&%(+(.+(*-(,4*)+(*(3/098.-.61.-..++'))1--,*02)1+051,)+/../)(3-+)'250021/02/-,&&-+(,(&)('+
@0ad20249-d0ce-4425-8471-83b6f4eb1f4f ch=219 read=46781 start_time=2019-12-13T01:28:48Z barcode=BC01 runid=2c9cf7bc05858273f10e7d7ec552fc0bd742dc3e
TTGGTAGCTCGCGTTCGGTTACGTATTGCTGGTGCTGAAGAAGGTTGTCGGTCTTCGTGATTGCTTCCGCTTGCCTGTAACTCTATCTTCCGGTTGCATGTTGCGAGCTTCACCCCAATCATCAATCCCGTAGACAGCTCCTTCCTTGCGGTTGGGCCACCGGCTTCAGGTGTTATCAACTCTCGTGGTGTGACCGGGCGGGTGTGTACAAGGCCCGAACGTATTCACCGCGACATGCTGATTCGCGATTACCAGCGTTCCAGCTTTATGTGAGTCAGGTTACCGGACTACAATCCGGAACGCTGAGAATGGTTTTATGGGTTTGCTTCACCTCGCGGCTGGCTTCCCTCTGCACCATCATTGCTTAGCGTGTAGCCAGGTCATAAGGGGCATGATGATTTTGAGCGTAAACCCCGCCTTCCTCCAACTTGTCACTAGCGGTCGCTAAAGTCCCCAACTTAATGGTAACTAAACGATAAGGGTTGCTCGTTGCGGGACTTAACAACATCTCTGACACGAGCTGGCTTGACAACCATACCTGTATCTCATATAGCTATCTCCATCTCTGGAGCCTTTATGAGTATGTCAAGACCTATAGTAAGGTTCAGCTGCCCGTTGCTTCGAATTAAACCATGCTCCACCGCTTGTGCGGGCCCCGTCAATTCCCTTTGGGTTTTACATTCTTGCGAACGTACTTCTCAGGCGAATTACTTATTGCGTTAACTGTACTGAACTTTGACATCCAACCTTAGTATATGCGTTTTTTTACGGCGTGGACTACTAGGAATTATCTAATCCTATTTGCTCCCCACGCTTTTCGGGACTGAGCGTCAGTTGCAGGGCAGATCGTCGCCTTCGCCACTATGGTGTTCCTCATATATCTACGCATTTCACCCGCTACGTTCCCTGATCCTCTCCTGCACTCTGGCTGCCTGGTTTCTATGGCTTACTGAAGTTAAAGAAACGCCAGGCTTTTTTTCACCACCAGACCCTTGCTGCCGCCTGCTCCCTCTTTACGCCCAATAAAGAAGATTTCTGGATAACGCTTTGCCACCTACGTATTACCGCGGCTGCTGGCGCAGTTAGCCGTGGCTTTCTAATAAAGTACGTCACTCGGCTACCATTTCCTGTAGCCGCCGTTCTTCCTTTATAACAGAGTTTACAATCGAAAACCTTCTTCCTTCACGCGGCGTTGCTCGGTCAGGGTTTCCCCGTGCCGAAAATTCCCTACTGCCTCCGTGG
+
%&*$%$%%**.3231-%'*2'+),)*0--.0.+023.+.%'((.*2,/*+&&%.,,)'(#'$#&'*('$&%%'.*)))&#*,42381+-*)$()(&&#&&&&#%(&(-0434268-.-5546659+/2)%&(-/.---.64597...'*,3/6'.587())(-./61)30.,1.//62(++**,*/09695549(5871(**))/,3/342.*3*''+-,3:6796,0:/1-**.-0278..-+*,--,5+,*'-./2/6,+&('*')*-,((*))(.7.:327(-'10356;441(('%''&)),*023692<<3077<86<:.56<64492/&&''''('%))*2,)./+-/06377571*'*'('*&++*&))''.5553520+/0/.17322&%326)'%(++/)'%'(+*.287).'$',20*,+',6./1(.//--,'*/2.')-.62.**)(&3*+',,.612/0++*/-.((*+)'%&'/(+++/.69619,5*.(/+430+-$'%,(('),/'('&&'*+8899<5(')*'+///088.3//)())+/345463.,+*,+)*6547966-)*-,-&.011134*)'0(03-..60:.'((),*'((-2,/226/0,1,172672.*),-**1300.1.107.,*+,,)&/037301+&)/)+3.186/&'(3<07//.2/4877///8056'322(',,+,,-4./6//.423+(''$&(**11,('&)+622.,.()$'%'*-,'*-*$*./306-*&()%,)+.:898732.*'**,.362)1314')+093+,/1()(&))+1:;+9,:96442015146044;46,-**3+.2.-)*)+6/6:734:302%'(2388<984/(%(-222,(+)+-.;61('40+)0&,+172*'#&(-/(*,,/0023*')*+(11227;89-9;-,21419507../,%)&)5.3-&*-'($'-./2000/05.**+4,'*&,,0//&%%()0+2.)-./.1.6-(('0,('-,+*&)(%','$*'%'.,,/..9::::9.--3('03044200,,..7/1;3-,,,,66900*(%)'+40.*+--1.--61/)*50391,+'****'&*,/76547845:7/1+*)-,2825;9::55831-2.++//-+'*(,<;343734,379,:;:<88;867;61433-3,-,5-..-,,./-6740<//8:-*&$+1.0896225.((#)(*,9/77,,,/
@2780ea3b-c31c-499b-8bab-2f1a28a74b3c ch=80 read=69792 start_time=2019-12-13T01:29:02Z barcode=BC01 runid=2c9cf7bc05858273f10e7d7ec552fc0bd742dc3e
CCGGTTACCTTGTTACGACTTCACCCCAGTCATGAATCACAAAGTGTGAAAGCGCCCTCCCGAAGGTTAAGCTACCTACTTCTTTTTGCAACCCACTCCATGGTGTGTGACGGGCGGGTGTGTACAAAGGCCCGGGAACGTATTCACCGTAATGGCATTCTGATCCACGATTACTGGCGGTCCGACTTCATGGAGTCGAGGTTGCAGACTCAATCCGGACTACGACGCTTTATGGTCAGTTATCGATCAGTTCTGTCGGATATAAAGGATAGGGTTGCGCTCGTTGCGGGACTTAACCCAACATTTCACGACACGAGCTGACGGCAGCCATGCAGCACCTGTCACAGTTCCCGAAGGCACCAATCCATCTCTGGAAAGTTCTGTGGATGTCAAGACCGGAGTAAGGTTCTTCGCGTTGCGTAAGTTAAACCACATGCTCCGCAGCATTGCGGGCCCCATCAATTCATTTTGAGTTTAACCTTGCGGCCCGTACTCTAGGCGGTCGATAACGCGTTAGCTCCGGAAGCCACGCCTCAAAGGGCACAACCTCAAGTCGACATCGTTTTGGCGGACTACCAGGGTTATCTAATCCTGTTGCTCCCCACGCTTTCGCACCTGGGCGTCAGTCGTTCGTCGGGGGCCGCCGCCACCGGTATTCCTCAGATCTCTGCGCATTTCACCGCTACACCTGGAATTCTACCCCCCTCTACGAGACTCAAGCTTGCCGAGTATCAGATGCAGTTCCCAGGTTGAGCCCGGTTCATCTGACTTAACAAACCGCCTGCGTGCGCTTACCGCCCGGTAATTCCGATTAACGCTTGCACCCTCCGTATTACCGCGGCTGCTGGCGCAGGTTAGCCGGTGCTTCTTCTGCGGGTAACGTCAGTGAGCAAGGTATTAACGCCCTTCCTCCCGCTGAAAGTACTTTACAACCCGAAGGCCTTCATACGCGGCATGGCTGCATCAGGCTTTGCGCCCATTGTGCAATATTCCCCACTGCTTGCCTCCCGTAGAG
+
-.*-/1+1442.,5&(*())4,+.7:/,.--)*'(660/1-2)))('$(%%*+-18-,/2++2.+0-735/3359:3-/.9/1:92-(,*(-1,(--29,,/32,..//262:8747---31./149*0610)-65-73153583237.1&')).**2.*$&%),&%',*3+**,(*(,0255-*/60:2-.-)+-10,++04+)',0-.0*0,1-0,)'%*+4/-*,*27./$#$###&%#$%%$&%$&-,+)&'&('$$$$%-*+.,11+03-612*//014:20*6/++*-.+/.*/02/69++-..)1/1+%,210-)*'''&(1,230//119:21/0)++00:740,+--1-1490802:68:87664/2/)0-,,.,-82688;/01567.-%'(+/.4/:87:856/6-,-*1*+')1/;867+--+,..2'$+%(('+--.01+531,&(*(+23811;;,+,06;0./16-41/3136)(0&,-/$%,54+8772/&'))%%'(4'*)+0'()(''.4&*,23375:*-7/-.002+*180/+34334.384653,+*'-+*13228&+*',),.1659/4/..04+,+4:7,-,+*88-.(+&+,)+,24567220/%)-10/-()3702,(*,&+,-04*5365//%+1))+0///,&/.0/5:<5/21-04+-),0/132123/212/367/,16.2*)-.16/0*%(,3,.5&%%**11467:77,5680/*(.-281/423+'*.1)**+200-..2015;98;356))))*70.(3*(,.+-.('',3+57++,,4-.)*').+,,,/96/47)1,.2.1,(+/7.++*-,+)%(%)**1--/:)91--.61:<:832397347622/'$'*+/222+0/,0'&$''2595;2../1/)*-+.51.01-21-%'(%('(&(&',131652)**&*(++')*--/,/.-2%.3/-.-(-/.86,,3+-(+).+,;2:79/'))&')%',3,39++96*&'
@3812319f-416a-4cea-bc86-78b4565abee0 ch=185 read=79658 start_time=2019-12-13T01:29:01Z barcode=BC01 runid=2c9cf7bc05858273f10e7d7ec552fc0bd742dc3e
CCGGTACCTTGTTACGGCTTCACCCCAGTCACGAACCCCGCCGGCGCCCTCCTTGCGGTTAGGCTACCTACTTCTGGCGAGACCCGCTCCCATGGTGTGACGGGCGGGTGTAAGACCAGGAACGTATTCACCGCGGCATGCTGATCCGCGATTACTAGCGATTCCGACTTCACGCAGTCGAGTTTGCAGACTGCGATCCGGACTACGACTGGTTTTGTAGGTTATCCCCCTCGCGGAGTTGGCAACCCTCTGTACCAGCCATTGTATGACGTGTAGCCCCGCCTATAAAGGGCCATGAGGACTTGACGTCATCCCCACCTTCCTCCGGTTTGTCACCGGCGGTCTCGATAGAGTGCTCAGCTGGATGTAGCAGCTAATGACAAGGGGTTGCCGCTCGTTGCGGGACAACCCAACATCTCACGACACGAGCTGACGACAGCCATGCAGCACCTGTGCAGGTTCTCTTTCGAGCACGAATCCATCTCTGGAAACTTCCTGCCATGTCAAAGGAGTGGGTAAGGTTTTCGTTGCATCGAATTAAACCACATCATCCACCGCTTGTGCGGGTCCCCGTCAATTCCTTTGAGAGTTTCAACCTTGCTGCGGCCGTACTCCCCAGGCAGTCCAACTTCACGCGTCGAGATTGCCTGAAAACTAATTCCCAACAACCAGTTGACATCGTTTAGGGCGTGGACTACCAGGGTAGCCTAATCCTGTTGCTCCCCCACGCTTTCGTGCATGAGCGTCAGTACACGGAGTCCAGGGGATTGCCTTCGCCATCAGTTGTTCCTCCGCATATCTACGCATTTCACTGCTACGCGCGGAATTCCGTCCCCTCTACCGTACTCTATGCATACGATCACAAATGCAGTTCCCAGGTTGGGCCAGGGATTTCACATCTGTCTTACACTTAACCGCCTGCGCACGCTACGCCCAGTAATTCCGATTAACGCTCGCACCCTACGTATTACCGCGGCTGCTGGCGTAGTTAGCCGGTGCTTATTTTAATTGCAAATCATGGGCCCCTGTATTAGAAGGAGCGTTCGTACAAAGCAGTTTACAGCGAAGATATCTGCGCCCCGGCATTGCTGGATCAGGCTTTTCGCCCGGTATCAAAATTCCCCACTGCTGCCTCCCGTAG
+
5423-)-,7-*7-,-2,+/.,,051,$%-1*.24:7::7+.,)&*+/5/255.5,0(0,4+29954561')%+*,--+(+--04+(.+33),./74031697;:532'&&*&-,139,/(.,.71..6./4:6838656.---.40*)+,/31-*,*(),,0963//02:623/224890-328+),%''&$&(.*-1,4247435636771489,-0+0*&.%++3::0+.-+(.$'2)0,21(1851490//0*-*0+%'().5542656,+**+49,%1,-+.0-++/307'''$-,')69222.17:16:;1,-4/;88754275=;232*+,&+)'*/.-,**+&,)./2487/*/00*54///)*)')*.9-.-13,*3-),.),*(,2925523/:1344/71-.,/50/./)+.0458,+7233,//*2278<599610112;332-+,3:9;8977<930.5../--;3352543321-.2)(,*5.&')0*6'32-9*(*&*+14))*/+2.72/'*).,./00*(+-,16-40)++45:;:1061/,/++,./+2.*552)$+0.63;512:1-/(%,/;8/,5..*,&%%)(,.20..-//0553*294)325'/'-301+,**-08)''#,*$-))+06221414152:01-9821-,-.;0/002:89<944505355933/)13,3.+.&$#'(104:9835.')+/786+&+++-70037/-++')-3/0.&((**)*'2&'(6**413,*..16;9;879;396*',,+.084/48136779621445.4:75/1111831+.--1400121:762420-76.7:686551-(%#%&)'2'%.-&'+..-09589::;3,-//5/&,2+&+4,+070/#%'*7-.1307.-*'&%4,8;59<887100-)(,#((50(&%&&(-9.732343457777/0&.31)),14233/3984251/+*.)+*''(0-5../60:43'-'$.'&#)&0('/'+*)0()-9/661-000)1-,+-,**$%&',+6(,31:<1-+*,49.--0+4''/*&'%))*),&/02/*,+'/-()::;767'5908:;.970;/-),,24)7/,,7/6:0,/2010/14205..168
@e3557e32-34d5-4a03-b05e-7684dc2b4b22 ch=187 read=73854 start_time=2019-12-13T01:28:59Z barcode=BC01 runid=2c9cf7bc05858273f10e7d7ec552fc0bd742dc3e
TCGCATCGGTAATAGCCTTCGTTCGGACATGCTGGTGCTGAAGAAGTTGCCATCGAACATCTTTGTATTCGCCTTTTGCCCCACCAATCGCTCTATCTTCCGGTTACTTAAATGCGACTTCACCCCAATCATCAATCCCACCTTAGACAGCTCCTTCCTTGCGGTTAGGCCACCGGCTGGGTGTTATCAACTCTCGTGGTGTGACGGGCGGTGTGTTACAAAGGCCGAGAACGTATTCTACCGCGACATGCTGATTCTGATTATAGCAAATTCCAACAACAGCAGTCGAGTTGTGAACTACTAAATCGGTAAAATGGTTTTATAGGTTTTACTTCTCGCGGCTTCGCTTCCCCTCACCATCCATTGTAGCGCATTATTGTAGCAGGTCATAGGGGCATGATGATTTGACGTCATCCCGCCTTCCTCAGCTTGTCACTGCCGTCTCGCCTAGAGTCCCCAACTTAATAGTCGTGCTCTTGTCAGGGTTGCGCTCGTTGCGGGACCTTGCTTATCGGCTTAGGCTGACAGCAGCAGCACCACCTGTATCTCATATAGCTATCTCTCCATCTCTGGAGCGCATTCGCCAGGTATGTCAAGAGACCTGTGGAGTTCAGCGCGTTGCTTCGGAGTCGACACATGCTCCACAGCTTGTGCGGGCCCGTCAATTCCTTTGAGTTTTCATTTCGCCCGCGGGCATTTCTCAGAACGGAATGCCGTTAACAGCCTGAACTTTGCATCCAACACTTAGTGCTCATCGTTTACGGCGTGGACTGCAGGGTATCTAATCTATTTGCTCCCCACGCTTTCCGGGACTGAGCGTCAGTTGCAGGCCAGATCGTCGCCCTTCGCCACTGGTGTTCCTCCATATATCTACGCATTTCACGCTACACATGGAATTCCACGATCCTCTCCTGCACTCTGGCTGCCTGGTTTCTGAAGCGCTACTGAAGTTAAAGCTGGGGCTTTCACCACCAGACCTTGCCGCCGCCCTCACCCCGCCCAATATTCCGGATAACGCTTGCCACCTACGTATTACGCGGCTGCTGGCGTGGATTCGCCGTGGCTTTCAACAGTACCGTCACTCGGCTACCATTTCCTGTAGCCGCCGTATTGCTTTATAACGAAGTTTACCAATCCGAAAACCTTCTTCCTTCACGGCGTTGCTCGGTCAGGGTTTCCCCATTGCCGAAAATTCTGCTGCCTCCCGGCCAAG
+
&###"%%&,)+('&%&')0-,/4,)*%%#$#$(*.+*&$&(*&*'$*'(-6123+&%%&)*.9,%)(+('#&&'),,*0/-)&*,*&.,*-./1679::84),.+&&&$$%)+*,-16:660.54--0464890;.0-'&/)36**34*322289;8&')+-+/*505:9;56,2)(((-')(,..0/2)..0+,-2.127799;233-,/'++*.*+-8:*3545+*+55+)*+,+('',404488:;:;;9,7)($'(-+)&&%'%&((+)&&#&$%(),,(,,/+(007,)''1,,'%%,..))%'$)10/,060;80..(1-179*&1-))'))*%&&*.($'+&160*-,)+..5<:/04,++,../%1'&))''&(&&'.-..0.),.)./0-./1.5:0+-333527146+.51;:789+,,-.+.,)*('%#$'(+.+1../'**+068*02-1/30--%*#&(#$'%&$%&)'./((4*,,/284.1*,*47+'$%&#$%''()%(&%&'')-.,'-&'((&'&%((.-,4.+)%&)*02*1./(22538266555(+02/-2-,,,)(#(,-,02*+**,631+'(%&)*44.-,,,%(59+$$((,,,,(,4/2')$%(&'%)&$'*)//4-%)%'&%&(-0158-44'&)++6/<92074.,4/:9,.*-/))%&%&&')'%'$%%'%')').*,))'%$#&&&--)&%%$)&'))*.//*+(%',).+5*+**'),%3377:91:51++-111;::522''&,*(0+*.**0-..+66,'*,.53+'+*,3665(+40/754/12688--3,,-22635013::6-++7-.471$$&'*236666701148)6-/063/,1/3457,*(+),2*+')().-0.1.37))*+,-''++160.-&**-)'*,),))*,))1*'%%''&(&'%&)/'*+(-+61,'.,)(/3)**(*(*/$'$%*%3/+)(,*'(*$(+(''$*+-('+))*+*(.,,&*+/--**(($$%)'#'&)).*,,/'$*((+50.(553.-(('**0/,.01(*+.+/75)-&#%%',/6/17/43,(+'&$((*-78,,-*-..02,/+%(%((%'+-**-.-*&))(0:4*-'0)010+,/6-4.6,,1:6-.**%)%,+.20..55,5./-1:64<138:5-0930/+-31+,.,((*((+-,1.(.-+))&)
@547c9804-4563-4544-bdd3-befd791ca256 ch=157 read=43687 start_time=2019-12-13T01:28:58Z barcode=BC01 runid=2c9cf7bc05858273f10e7d7ec552fc0bd742dc3e
CTCCTACGGGAGGCAGCAGTGAGTACGGCAATGGGAAACCCTGACCGAGCAACGCCGCGTGAAGGAAGGAAGGTTTCGGTTGCAAACTTCTGTTGGAAGAACGGCGGCTACGGGAAATGGTAGCCAGTGACGTACTTTATTAGAAAGCCACGTAACTACGTGCCAGCAGCCGCGGTATGCAGCCTTATCCGGAATTATTGGGCGTAAAAGAGGGCAGGCGGCAGCAGGGTCTGTGGTGAAAGCCTGAAGCCTTCAGTAAGCCGCGAAATTGAGCAGCTAGAGTGCAGGAAGTCGTGGAATTCCGTAATGGCCAGCGGTGAAATGCGTAGATATGGAGGAACACCGGTGGTGGCAGAAGGCTGACGATCTGGCCTGCAACTGACGCTCAGTCCAGCGTGGGGAGCAAATGGATTAGATACCCTAGTAGTCCACGCGCCGTAAACGATGAGTACTAAGTGTTGGATGTCAAAGTTCAGTGCTGCAGTTAACGCAATAAGTACTCCGCCACAAGTAGTACGTTCGCAAGAATGAAACTCAAAGGTGTGGGGGGGCCCGCACAAGCGGTGGAGCATGTGGTTTTAATTCGAAGCAACGCGAAGAACCTGAGTCTTGACATACTCATAAAGGCCCCAGAGATGGAGGATAGCTATATGAGATACAGGTGGTGCATGGTTGTCGTCAGCTCGTGTCGTGAGATGTTGGGTTAAGTCCCGCAACGAAGCGCAACCCTTATCGTTAGTTACCATCATTAAGTTGGGGACTCTGGCAGGACTGCCAGTGACAAGCTGGAGGAAGGCGGGGATGACGTCAAATCATCATGCCCCTTATGACCTATGATTTCTACACATGCTACAATGGATGGTGCAGAGGAAGCGAAAGCCGCGAGGTGAAGCAAAACCCATAAAAACCATTCTCAGTTCGGATTGTAGTCTGCAACTCGACTACATGGGGTGGGATCGCTAGTAATCGCGAATCAGCATGTCGCGAGGTGAATACGTTCTCGGGCCTTGTACACACCGCCCGTCACACCACGAGGAAGTTGTGCTTACCCGAAGCCGGTGGCTAACCGCAAGGGAAGGAGCTGTCTAAGGTGGGATTGATGATTGGGGGTGAAGTCGTAACAAGGTAACCGG
+
,-141/349/+1-,-,-+-,'&'&#$)+2/<116)+2-/:3,,-49335564979:04,/113,*+*)')(,,)*&#/(//.+)+*+.927-2+,*+,.034/4/,6+)*+&5/+0*.4*+**5-),10/2.()+2:7-311%,((+5.++'**144465863;2112/4514.,-*,+2'&%&'*12/,)/+)1*&-.0896/-30-*&',400344439.+,,(-645544),242/33011,-(&#$#%)&$)*5;)79&&%(+()))),-'(,,.+'+,/**+,+&)*&'')*0+4,33(-*(/$-+3*+,07.-25-0248:9566++)*'++*1+15:(13*&(,+/-*+-('(&+.-/-/.**+,1.58752100338896643('&'*1376((()6;54-1)++,03989;1-..33444-('&(+06333:2/('++*)+-.7965755;3413.231:3-24:+-/576285011-)-',*1,23.3*++-6)-/())*(.+237869<94//+).2131;82385;,-)0()&+-144-.52,.1459882;11:/0/*0,-/3/;;+0/446$'-'*//51/*+2(*/-.+)(0232//343-%)(*)),52()))*&%%&(--30,))(0/.---0-1/+2.35822402984/-.-017/254573463431./01777779/9.+'..3.2/2-/+*,,18**+**151/19.+,--671;.--0--+(**$%+.*-/.17<57766/1/-)(+.16231..-+'+./,++./+-/-1.21/98-587895779:7223::/.)))('***-0080-*&'%%''%&&'*+-2596532713;993665791-0++-+-,.3-++4.4.-+-+*--(,1;<9/51))-456-559:<889/4428)6-,.+,,144)&)(%*,.-(*+-.042-/0&&--),&)+0.))(%'+*++,/../-/,367996-*(*+**+.6;5570-/*755/7/./3202.5;2292+..-.,/3-/,+,&()(0*')&'),)31+',*(0;03.+3,()5/:-..(00)/**($''87542/1,008;:238.///.7352*-(+*2.,-2&/'+)).(2.5:89/6
@f4eb9f59-91f4-479e-8633-5c88a344805c ch=185 read=79656 start_time=2019-12-13T01:28:58Z barcode=BC01 runid=2c9cf7bc05858273f10e7d7ec552fc0bd742dc3e
CTCCTACGGGAGGCAGCAGTGGGAATTTTTGGACAATGGGCGAAAGCCTGATCCAGCAATGCCGCGTGCAGGATGAAGGCCTTCAGGTTGTAAACTGCTTTTGTACGGAACAGAAAAGCTCCTTCAGGGGCCTATGGCGGTACCGTAGATAAGCACCGGCTAACTACGTGCCAGCAGCCGCGCGGTAATACGTAGGGTGCGACGTTAATCGGAATTACTGGGCGTAAAGCGTGCGCAGGCGGTTATGTAAGATTGGTCTTGAAATCCCAGGCTCAACCTGGAACTGCATTTGTGACTGCATGGCTGCCAGAGTACGGTAGAGGGACGGAATTCACTTGTGTGGCAGTGAAATGTAGATGTGCGGAGGAACACCGATGGCGAGGCAATCCCTGGACTGCGGCGCTCATGCACAGCGTGGGGAGCAAACAAGTTAGATACCTGGTAGTCCACGCCTAAACGATATCAACTGGTTTGGGGAATTAGTTTTCTCAGTAACGAAGCTGACGCGTGAAGTTGACCGCCCGCAGGTACGGCCCGCAAAGTTTGAAACTCAAAGGAATTGACGGGGACCCGCACAAGCGGTGGATGGTTAATTCGATGCAACGCGAAAACCTTACCCACGCTGACATGGCAGGAAGTTTCCAGGGTGGTTCGTGCTCGAAGAGAACCTGCACACAGGTGCTGCATGGCTGTCGTCAGCTCGTGTCGTGAGATGTTGGGTTAAGTCCCGCAACGAGCGCAACCCTTGTCATTAGTTGCTGCATTCAGTTGAGGCACTCTATTGGACTGCCGGTGACAAACCGGAGGAAGGTGGGGATGACGTCAAGTCCTCATGGCCCTTATAGGTGGGAACACACACGTCATGCAATAGCTGGTACAGAGGTTGCCAACCCGCGGGGAGACTAATCCCATAAAACCAGTCGTAGTCGGATCGCAGTCTGCAACTCGACTGCGTGAAGTCGGAATCGCTAGTAATCGCGGATCAGCATGCCGCGGTGAATACGTTCCCGAGTCTTATACACACCATGTCACACCATGGGAGCGGGTCTCGCCAGAAGTAGGTAGCCCACAACCGCAGGAGGCGCTTACCGCGGCAGGGTTCGTGACTGGTGAAGTCGTAACAAAGGTAACCGG
+
*-00,-/.90-3216783466<./.4;;6,7735322211-(),+)/92.-.-22.45:76452/-//0.9;64+)-*.196.2%-,1/+.2;:875509;3+0/60:789))14,)'&).'('%$(79212)&'(()&00-4:32/(+*4//1/82/+*(-*./+3+)(-+/..-,,+(++./9/021/255-*(+,.//)-/7029,0'-+)/*22271+%%)183,./11/,/.1::09-4+,*/00+,1+&*+(&'(1780.,*&062283)0.,/212/1666396-./1383332*1..(,..,,+.,7(20/(%+.)(-3,3+4+.%%%&&(+*'.-(**++4'&&&&(00(.1191/2-*../5965412.())3.2;/57/)51%$'&&)(($)(+720-&'(%&+11'.+)',.9,30'.*8..06)51.0762022002.49-.996-..'.9-901,4090../),.04013;;<577/122)0*)3)**,*)(%&&())*-/,2/.0.6+&-&*'&%'*-31-+008.1.9,-&0/',98<*,(')-011**)2-448/--010*).+127400*..3(8/:2.,..120633.389.55360/9-*/$%1+,0/,+)(%&)'+,,9//,*+'+&$*-71/7147;.5+)+*-219,)(%%%*),0789987*),/,*(.148968879887855/-.--498:79-6.8.0,86((,/-6&&3425658<425-13,20...:(0.,2/073)135/'-).+.,,)(**'(.4226.)&,-237;8973.)0)*,'(('-6//344661/02,/7532(-(-,3*()),+230/-.*&#&''(&))-:4411.80%03/28+...-+1/*622,0'2/0/5)'-0(+,/137/:8,.24;820;1105/..,-.,9398+9+/25-/10220/,+037:85)-)*+1&+*0,-/14245110019572./$)*+1++(')-.-/2:63503/9.+'$'()4*%)**)*),)$%$))+,.0957/95+/11;+++./46:5*++((,-.,/*14.&(+4621,,)+&+/+5060.33'.-46':963;677000.060/0/)+-*())'(.*.4/49::94
@9a8dfa43-65cd-4134-b1f3-42571281041c ch=197 read=41791 start_time=2019-12-13T01:29:06Z barcode=BC01 runid=2c9cf7bc05858273f10e7d7ec552fc0bd742dc3e
CCGGATTTACCTTGGCTGCGACTTTACTGGTGTGATCTACAAGTGACTGGCGCGCCCTCCCAGAGTTAAGCTACCGCTTCTTTTGCAACCCACTCCCCATGGTGTGACGGGCGGTGTGTACAAGGCCAGGAACGTATTCACCGGCATTCTGATCACGATGCTGGCGATTCGACTGTAGGTCAGTTGCAGACTCAATCGGGCTAATTGCGCGGATAACGCTCTCGCAGTCCTTCTTTGTATGCGCCAGCACGTGTGTAGCCCTGGTCGCGGGGCCGCGTGATAAGCGTGTCCCTTCCTCCAGTTTATCACTGGCGGTCTCCTTTGAGTTCCCGGCGGTTACGCTGGCAGCAAAGGATGATAAGGGTTGCTGGTTGGGACTTAACCCAACATTTCACAACACGAGCTGACGACAGCCATGCAGCACCACGGTTCCCGAAGGCACATTCTCATCTCTGAAGCTTCCGTGGATGTCAAGACCAGGTAAGGTTCTTCGCGTTGCATCCAGATTAAACCATGCTCCACCGCTTGTGCATTTATCAGACTGTTTGGTTTTAACCTTGCCCGGCCGTACTCCCCAGGCAGTCGACTTAACGCGTTAAGCTCCGGAAGCCACGCCTCAGGGCACAACCTCAAGTCGACATCGTTTACGGCGTGGACTGCTCCGGGTATCTGGCTCTGTTTGCTCCCCACGCTTTTAACCTGAGCGTCAGTCTTCGTCAGGGGCCGCCTTCGCCACCGGTATTCCTCGGAATCTCTGCGCATTTCACCGCCACACTAGATTCCTACCCCCTCTACGAGACTCAAGCTTGCCAGTATCAGATGCAGTTCCAGGTTGAGCCGGGGATTTCACATCTGACTTAACAAACCGCCTGCGTGCGCTTTACGCCCAGTAATTCCAGTGCGCTTGCGCCTCCATTATTACCGCGGCTGCTGGCAGGTTAACCGATTGCTTCTTCTGCGGTGGCGATCAATGAGCAAAGATGCCTTTACTCCTTCCTCCCCGCTGAAAGTGCGCAGCGAAGGCCTTCTTCATACGCACGCGGCGGCTGCATCGACTTGCGCCCATTTGTGCAATATTCCCCTGCCTACGTAGG
+
7()(%350),+&'$$#'&'+'*.*&#&&%'*($$%''%$$&'&'')*+-+))++)+''++'%&%)-.57-3,*'''*+3/.7;//3.2/:+*-1.20,'+,47766675754254((%%'-331***$+'0''$*'/6//3504346:6+++'+#&&%&%''(+,-/0)('%%%#%$-+,.*41;26.021/.)*-1)/'''''&'&%'(),)'%$&%$$&)*,+%++.(*($(+($%&),.%&%$$**///34010019*((161,,*.+$''''*((%%%'$)))%'+3+*970,,/-/2<623568.7-*(%*'*/4*562-033491*/',&&%$')+43:4.%007(.+.+)+++.)0.,+*'&%+,+,-3+()&)&))**-652:+*)*2-*&'%%((-226959537:6866((,++,(+*1.:23,+-0,3///,/6*...00//'%&$%)-518445:542579/15;<68860-+1/;7:<926205*00.5'()/0309.3.'(&)*,.')*())(((')'-4-)+''+*).'&+,,-3:7)/,,(%%&+(%%%,.+,)--/170,589&210-),--06++)'(('&')1.'0.+7)-51212433,-03++1280623(.(+.188433-21.)++401+-.((.)+&1')-()+/0-+'%+-1,41,).-:560*-*,+460,.*(())(,,11/12212+)-0(-34-.,&'&'*..17+/+())&,'/*)+%%(&((+()'*-/-2<1.29:...*,+-/---5+-)*)05960-334745673792/,-2;029667774+,01..)/7-5-)+...,'2.5&---'13/+)+,-432/*)&6)'1507:/3:7110/,-)*..+%+*25.,135640.&#'*((%)*+(*#'%'*'#&''1,+26-*/)(*5'''%%%*/*70'/60&-($$(-*'()'''*')&''*++)+'(''(*)++'')(&$%(+(+-193;755/750*542.2()*(-$++)/,-5/5/3.2-1895527'*%('&(&&*-++.-)-.*(%())+-16/--4,+.',1-+*/3+1+($&((&$((+%*+
@5adaf6be-4277-40eb-8046-8a7b9f181540 ch=136 read=236113 start_time=2019-12-13T01:29:29Z barcode=BC01 runid=2c9cf7bc05858273f10e7d7ec552fc0bd742dc3e
CCCGGTTACTTGTATTTGCGACTTCACTGATCATGGATCTGAAAGTGGTAAGCTGCCCTCCCGAAGGTTAAGCTACCTACTTCTTTGCAACCCACTCCCATGGTGTGACGGGCGGTGTGTGCAGGCCCGGGGCGTATTCACCCGTGGCATTCTGATCCACGATTACTAGCGATTCCGACTTCATGAGTCGAGTTGCAGACTCAATCGGACTACGACGCACTTTATGAGTCACTTGCTCTACGCGAGGTCGCTTCTCTTTGTATGCGCCATTTGTAACGTGTGTAGCTGGTCGTAAGGGCCATGATGGTTGACGTCATCACGCTCAGTTATCACTGGCAGTCTCCTTTGAGTTCAGCCCGGACCGCTGGCAACAAAGGATGGGGAACGCTCGTTGCGGGACTTAACCCAACATTTTACAACACGAGCTGACGACAGCCATGCAGCACCTGTCTCCACGAGTTCCCGAGGGCACATTCTCATCTCAAAGAAACTTCCGTGGATGTCCATGAAGACCAGGTAAGGTTCTTCGCGTTGCATCGAATTAAACCACATGCTCCACCGCTTGTGCAGGCCCCCGTCAATTCATTTGAGTTTTAACCTTGCGGCCCGTACTCCCCAGGCGGGGCTTAACGCGTTAGCTCCGGAAGCCACGCCTCAAGGCACAACCTCCAAGTCGACATCGTTTACGGCGTGGACTACCAGGGTATAATCCTGTTTGGCTCCCCGCTTTCGCACCTGAGCGTCAGTCTTCGTCCAGGGGCCGCCTTCGCCACCGGTATTCCTCCAGATCTCTACGCATTTCACCGCTACACCTGAATTCTACCCCTCTGCGAGACTCAAACGCGGTATCAGATGCAGTTCCCAGGTTGGGCCGGTTCACATCTGACTTAACAAACCGCCTGCGTGCGCTTTGCAATGAATTCCGATTAACGCTTGCACCCTCCGTATTACCGCGGCTGCAGGCGCAGGTTAACCGGTGCTTCTTCTGCGGGCCCAATCAATGAGCAAGGTATTAACTACTCCTTCCTCCGCTGAAAGTACTTTACAGCCCGAAGGCCTTCTTCATACGCGGCATGGCTGCATCGGAGAAACTGCGCCCATTGTGCCAATATTCCCCACTGCTGCCTCCGTAGGG
+
:6*+*03))'%$,%)0&$),..,4(%&*)'+*,00'10-,'('')+06574+-'*-02/.3)'.)),*75;+530/0(%()3-184.--*.3/%')30*%*),/.,/3828::512,-*,'+&'-*1(()-'+).,/71,09-'.&)*2463++++3'$&.+5,(%+,+,,&/0/3-076:5,-,',**)&*,;24*1-22608/3-:2:9943-.**&*,1:55.+,+*%)0),-2-+$&&&)(**++)+-//102;.,,5523342+.1''&&&**,364-,*/'+177.11,-7:6;5.++*((22*+.++*&&#%'$(*-(*/,)*<9:2900,78747/-20/+,+2*$)-('+:387676/)'*--/7*3182)+1.$#$$%+,8,8*)+9665/7-3+2*-,4,35/('++0//3)$)&%'&46831160+-''&))+-/*.1510-')+)-1--.**')(*)/3(+*''*+860.*1*&()''''.1)*3;93,-.+'&%(*)*8;62:/2'1+8<99<;89716*,-27)&*+*<<9:;012235445.1,)*,+(((+&.4/7;8,*12290;111<50/,7;<.4:3130,-)/95//0010361+*.79(+*&+//5151/,-(%)--*/,/,/*18454265./,*+*+-3426/5+1(,0222414566;/''.*,()/51//+,()240.+-06*,5,,60+)''(423&%&(-+*331561345858743989<975:'*/0604988:8;656;12;.6210554-3-,+5887797978/57*--+*)--.42381.-13137)8;72++'%&,).-+-,066335043241235689075;39+)*2,5**-31(/,40../02//0,0,1,,(+50736;44541630,++,&*&'('-(-0.,+*3*+%*&(,)*+*078368,1/2/.48872:3333%51-&,(**0(2*34,53//0603;9:7946+'&)-00170226/383,2/22-1*(,'+-99(38,/58.27304+*,,/.75**&.-6,(,+*,5763-/1****+)--6/./182/./..2(-$$$&%'0*10088*2,+*.,(+1.0/23./+&***+--/71680-$'+&
@75aa78ea-4c93-4564-80fa-9c6f3eaf2f0b ch=492 read=67056 start_time=2019-12-13T01:29:24Z barcode=BC01 runid=2c9cf7bc05858273f10e7d7ec552fc0bd742dc3e
CCGGAATTTACGGTACGACTTCGCCCCAATCGCTGACCCTACCTTCGTAGCTGCCTCATGCGTTGGCTACGGACTTCGGGTATTGCCAGCTCCTCATGGTGTGACGGGCAGTGTGTGTACAAGACCAGGGCAATATTCACCGCGGCAATTCTGATTCGCGATTACCTAGTAACTCAGCTTCATGTAGGCGAGTTTCTGACCTACAATCCGAACTGAGACTGGTTTTTTAAGTTTGGCTCCTCGCGGCATTGCATCTCTCTGTACCAGCCATTGTAGCACGTGTAACCCTGCATAAGGGCATGATGATTTGACGTCATCCCACCTTCCTCCCTGAATTAACCAGGCGATTCATAAGTCCTCAACTTAATGGTAGTAACTAACGACAGGGTTGCGCTCGTTGCGGGACTTAACCCAACATCTCACGACACGAGCTGGCGACAACCATGCACCACCTGTCACCTTGTCCCGAGAGAATTTCCTCGGTCAAAAGTATTCAGGTGGTGGAGTTCTTCGCGTTGCCTTCGAATAAACCACATGCTCCGCACGCTTCTTGTACGGGTCAATCAATTCCTTTGAGTTTTTTAATCTTGCGATACGCTCTCCCCGGTGAATGCTTAATGCGTTAGCGGCGGCGCGAGGTGTTAGAGCCCCACACCTAGTATTCATCGTTTACGGCGTGGATTCTGGGGTATCTAATCCTGTTTTGCTCCCACGCTTTCCGAGCCTCAGCGTCAGTTACAGTCCAGAGAGTCGCCTTCGCCGCCGTTATTCTTCTAATCTCTGCGCATTTCACCGCTACTGGAATTCCACTCTCCTCTCACCGCTGGATAACCAGTTTGGAATGCCTTTTAAAGTTGAGCCAGGTATTTCATCCCTTAATCATCCTTATGCAACCCTTTACGCCCAGTAAATCCGGATAACGCTCGCCACCTGCATTACCGCGGCTGCTGGCGTAGTTAGCCGTGGCTTCCTCCTTAGGTACCGTCATTTATCTTCCCCAAAGACAGGCTTTACGATCGAAACCTTCATCTCACGCGGCGTTGCTGCGGGTTTTCCCCCCATTGTGCAATATTATTCCCCACTGCTGCCTCCCGTAGAACAATATATCAGCACCAACAGGAAAGGTGTAGCAAAGACGCGACAACAGCTGGCACCAGCAATACGCCCCGCA
+
0*())'+.-%'%'+$'*)+,945069+-,*.()-,*24)&'*(1**.''(.,,,**-&'&*+,4+++-$(+12466.%*,**0*(15(%%%'&&&$$(),*%&&&)30-%('&)&'%'*3142210$2+&(%&+*.64001)*+((*)2,/,,,.0-)+,**5(/,&*#%'(),7,.037779876.8*)&)/9/+%(&**,,/16/5/((.(((+*-,,0510;<;002+.45.9.--'&*+0033025.//00421.103120..12047+)***(,'&&&$$),))%,-./7&01-184443204*&'0.057*96,(255-1**/6*,0+-/1/,100+10)(/(''()/+1.1130*($$,)+*-,+-/2833331-)**--(,/)()-,1579583;95425.,*'')(*,-/./-/3++)**-6403&0178606<43,+(-04894773.0+*-,-2,+%&')('(,3842222)0*432($&%&$''*(('((,-*,9;8764+,,,,')*'+*'(')-95/;562/-*)+'$&%'$&'/'(1).&0-63+,$%'4353-.$')++*,/1<97+152**+%&(%$%$#%&((14:/-)#'&*(()**03277723%*).-1&-+)*'%+-***/().&,+,*%+(0+,,652560*02-,78**.0/+8.0&-+/*)42+/01/++4+131-::7-,.+35&$)&*09*1)'&)666724555:267<662670**+,-*-111::3:8488**$((3*/92698*-6//.2.(+*+.49/-+/+''2$&''(+)3-55.--,*.421-,(+)$'&%(.25363(+2:101.4620&'()(.*)(*80/049./&'(-/331/00$'&4*887891,/(%#%$$(-*,1+%,)+,)(--05.*2,3027181018223:*66,),(*++5802295:21*8)*),-2.9,,.906+%''*5./22.2'+0,-/94,+'3+)(218:0::-,.-,-0(*84862'*'&1+')($1*5:6++(%*&,(,,1.2/:111+(+0,/885./;;:+(.2-.,.).+-*-%*,.7;6-2222'(*0).5+,8440123/-)*(0-,&,,-6.80,.&+**)&*'*)#%$''(()&%).21-+'%'%-0/110-,-))0)/'($$$%$$
@936dc92d-df23-4fac-a090-710d05ef6b46 ch=240 read=76211 start_time=2019-12-13T01:29:35Z barcode=BC01 runid=2c9cf7bc05858273f10e7d7ec552fc0bd742dc3e
CTGTTGCTTCGTTCAGTTACGTAGTTGCACCCGAGACGCATTCACCGCAGCATTCTGATCTGCGATTAAGTAACTCCAGCTTCATGTGGCCAGTTTCAGCCTACAATCCGAACTGAATGGCTTTGAAGTTAAGCTCACGCGGCAGCAGCCCTCTGTACTACCCATTTGTAGCGTGTAGCCCTGGCATAAGGGGCATGATGGTTGGTAGTCATGCCCCACCTTCCTCCAGGTTATCATGGCAGTCTCTCTGATGCAGCAATGATGGCAACTAAGAGACAAGGTTGCGCTCGTTGCGGGACAACTAACATCTCATTTTGAGCTGGCGAGCAACCATGCACCACCTGTCACCAATGTCCCCGAAGAGCTCTCGATTAAGGAGATGTCATTGGGATGTCAAACAAGGTTCTTCGCGTTGCTTCAGATTAAACCACATGCTCCGCTGCGGGTCCCCGTCAATTCCTTTGAGTTTCACTCTTGCGAGGCGTACTTCCCGGGCAGATGCCGCCAATGCACGTTAGCTGCGGCACCGGGGGGTAACCCCCCGACACCTGGTACTCATCGTTTACAGCGTGGACTACCAGAGATTATCTAATCCTGTTTTGCTCCCCGCGCGCACCGTGCCTCAGCGTCAGTTACAGTCCAGAGAGCCGCCTTCGCAGCTGGTGTTCCTCCTGTAATATCACGCATTTCACCGCTACACTAGAGATTCACTCCTCTCCTGCCTCAAGTCTCCCAGTTCCAAACTACGGTTGAGCCGTAGCCTTTCACTCCTGACTTGAAAGATAAACCACCGCGCCCTTGCGTATTAAATCCGGATAACGCTAGCCTACATTATTACCGCGGCTGCTGGCTGTAATAGTTAATGGGGCTTCCTCCTCAAGTACCGTCATTATCTTCGCCAGGGACAGAGTTTTACGACCCGAAGGCCTTCATCACTCACGCGGCGTTGCTGCATCAGGCTTTCGCCCATTTGTGCAATATTCCCCACTGCGCCTCCCGTGGG
+
"&%'&$')0,/3:6/226/.*)%%)&$&$()')&+0.1567<8410,-%6879<5976674871%0)$$*,-1+-/''(/092.40))*,+&)):70(+6230-4.,4,((+*))*'*-62160'*'(*1+)(*./()'('''%((*+-93-.10.,/.+280,03,,0-011-20-./6/+&,+**,'-27)(&'&%(--/+1)'+'*,-3%-.2/+/63;9943/+0*+(+,0$$%'((.,+,,*+'(%,*+*(((3,,,+***.'..27($%.(,-*3*2,+**+021911/;3/'(%($0+5462,,,,18-.0521/()*)((1-3.17/-).//731042,-0(/),1722('%)'&$%')),((*,3.-0,./478816804552,10150331043<:9;603//,)&&&&('/,2,;900*)*3.///7*)*%%&,-0468-./76:7:7//36+)--:23(+,+8---++*,+/1136081-'10-',%+)))&*)1.---&)*.2---.-,*1,')%%(,25/4412/007.+27010*&'&((+,*0650:)(++,*(+-:666147--&&%.*00..-4/22333;;2(.,867/(-()%'&+.&4,26-323544876;5122127((*)*',27/.5-6201-/0015+*+/(3*-2)%**')-54%-+516:64')*((3$(&),&&''(8..&(*20.2/05541*-//5*,3/28/+.541))'&''&*.))-1'/08/601140;/-')*/0(**()')/1*)+((&%''#(+&'&)'#(%&(%'(*/2:844)5.77492--+**0/)(,,-302867:6/30//;:.7('%)*.(-(.-//'&&-1878:5402//022'/)*8359749343893'('%-44/.&)%(,16-),/,00)(*',62:9<8986+..0.323.9/.,:,,,//113*11./9;50/77..81)0-.+,*,/1300.'*+*)%)-)/8+*4,2/
@89e82411-5670-4188-b3f2-74827353cc56 ch=19 read=33761 start_time=2019-12-13T01:29:45Z barcode=BC01 runid=2c9cf7bc05858273f10e7d7ec552fc0bd742dc3e
CGGGAGGCAGCAGTAGGAATATTGCACAATGAGCAAGCCTGATTAAAACCATACCGCGTGTATGAAAGGCCTTCGGGTTGTAAAATACTTTCAGCAGGGAGGAAGGTAAGTTAATACCTTTGCTCATTGACGTTACCGCAGAAGAAACACCGGCTAACTCCATGCCAGCAGCCATGATAATACGGAGGTGCAAGCGTTAATCAGAATTACTGGGCGTAAAGCGCGCAGAGCGGTTTATTAAGTCAGATGTGAAATCCCCGGGCTCAACCTGGGAACTGCATCTGATACTGGCAAGCTTGGAGTCTCGTAGAGGGGTAGAATTCCAGGTGTAGCGGTGAAATGCGTAGAGATCACAGGAATACCGGTGGCAGAGAGCGGCCCCCTGGACAGACGGCGCTCAGGTGCGAAGCGTGGGGAGCAAACAGGATTAAGATACCTGGTAGTCACGCCGTAAACGATATCGGCTTGATTTGTGCCCTGAGGCGTGGCTTCCGGAGCTAACGCGTTAAGTCGACCGCCTGGGAATTACGGCGCAAGGTTGAAACTCAAATGAATTGACAGGGGCCGCACAAGCGGTGGAGCATGTGGTTTAATTCGATGCAGCGCGAGAACCTTACCTGGTCTTAATCCACGGAAGTTTTCAGAGATGAGAATGTGCAGCCCCTGGGAACCGTGAGACAGGTGCTGCATAGTATCGTCAGCTCGTGTTGTGAAATGTTGGAGTTAAGTCACAACAGGCGCAACCCTTATCGCTGTTGCCAGCGGTCGGCCGGGAACTCAAAGGGACTGCCAGTGATAAACTGGAAGGTGGGGATGACGTCAAGTCATCATGGCCCGCCACGACCAGGAGGGCTACACGTGCTACAATGGCGCATACAAAGAGAGCGCGACCTCGCGAGCAAGCGGACCTCATAAGTGCGTCGTAGTCGGATTAAAGGAGTCTGCAACTCCGGCTGAAGTCGGAATCGCTAGTAATCGTGGATCAGAATGCCACGGTAGATACGTTCCCGGGCCTTGTACACACCGCCCGTCACACCATGGGAGTGGGTTGCAAAAGAAGTAGAGTAAGCAACTTAGCCCGGGAGGAGCGCTTACCGCTTTGTGATTCATGACTGGGGTGAAGTCGTAACAAGGTAGTAACCGG
+
4/55*+0'&((&**&,--.6-9-))%%%#$%&#&*+*,1)*'($&'&%&))*&,()-044421()-)(+/.-./)6568+(/5:,.+0198/*,&%.2((1-*)(&&#%%0,1-2151.43.077-2,+(,+26329)+++0,%/+./267#%&--4../3(/+)*)+,+-/5''+%),2-+,(2(&))-/25122250.++())'1),,66:84245;5+,()')(*&(*'4599+3/5,//4/04841.070/1484'2545:.23:1-6*,(,--///.0/1125/6.-)($%%%')%&)-)+172+(+002.0*--6/21.350.*$**,401/7,+,8750.')(0.%$$+'(.-486(113:6-**)&(*0528:8-,243.(+-1.31/112',%+,0&&&%)*/+18()+-4:36+97.7-/--.1-49-.231241.1018658:30.-//38/&),(*&22((+*36.+-024457497533.-1(,,,/'())(4,8/*,.+--8358510*'&*(./-4/,.46+-0+)))),-4197-+'./4034$)46/,2)*+.+++*(,,1-)+(++)*&/0:9798:3011&-.*-')%%('++//300730,0)0&,'&&*(-21.1--9;/.+******(&'(*20(*',./,(#&4072:<8;53545,/+)&(),,(*%)'*33264'()*/25(//)*+.4.,./1**'+-5(+,00&//.6%),,,/3*15)'''*901312;0/6+-.0825+9/6191-6.577:*(+/,/8678224346678671/,+)6027:01332811.8233681.%'*1/5'%+)%')+5:)*1&)),.,-,**(*-2/-1.90/7302)*+/,3-()(*&'&'(&($''$&(+//23(10:66998452,'**-./9&3%0.4)2).3&())'$&(+98865105'3')'),-+-.'1.2175753...6110810000,/'-*43/)--4.('5344/.21++0,(*,/,*+./,,(*/)*43-,*))(.8+1.1,))*&3+1-,2-41)&(&'+++'''+'#'(+'(%$&/,)+6.-4*'*,-,3/,1/&*,-/-/1//5--01-2,,',)+)+))*3,-.221*()+)'&+64:6;
@74d8cd1f-6475-4283-8a2d-a49d89499dfd ch=505 read=53373 start_time=2019-12-13T01:29:42Z barcode=BC01 runid=2c9cf7bc05858273f10e7d7ec552fc0bd742dc3e
CCAGTTACCTTATTGCAGGCTTCACTTACAATCAGCTGACCCTACTAGCCCCGGCCGCTGCCTCGGGATTATCCGCAGACTTCAGGTGTGCCAGCTCTCATGGTGTGACGGGCGGGTGTGTACAAGACCAGGAACGTATTCCACCGCGACATTCTGATTCCCGCGATTACTAGTAACTCCAAGCTTCATGTGCGAGTTCCAGCCTACAATCCGAACTGAGACTGGTTTTAAAGTTTGGCTCCACCTCACGGTATTGCATCTCTCTGTACCAGCCATTGTAGCACGTGTAGTAGCCCTGCATAAAGGGGCATGATGGTTGGCGTCCCACCTTCCTCCTATTTCTTGGGCAGGTCATGGTCGCAAATGAAGTAGTAACTAACGTAAAGAGTTGCGCTCGTTGCGGGACAACCCAACTTTATCTCACGACACGGGCTGACGACAATATGCACCACCTGTCACCTTGTCCCCGAAGGATTTCCTCGATTAAAGAGTAATGCAAAGGGATGTCAAGTGTAGTGGAGTTCTTCATTTCAGATTAAACCACATGCTCCGCTACTTGTGCAGATTTGCATCAATTCAGCACGAGTTTTAATCAAAACCGTAACCGGTGGTGTATGGCGTTGGCAGCGGCGCGGAGATGTTGAAACCACCTAAGTATTCATCGTTTGGCGTGGTTTCTGGGGTATCTAATCCATATTTGCTCCACGCTTTTTTCAGGGGCTCGTCGGTTACCCAGTCCGGAGAATTCTTCGCGCCTGAAATCTCTGCGCATTTCACGCTGCTGAGATTCCACTCTCCTCTCCTGCCTCTAGATAACCGGTTGGAATGCAGCGCCGGACAGGCCCGAATTATTTCACGTATAATCATCCCGCTGCGACCGCTTTGCGGTAATTCGGTGCTTTTCTACGTATTACCGCGGCTGCTGGCGATTTAAGCCCGTGGCTTCCTCCTTAGGTACCGTCATTATGCCTGATTTGAGCTTTGCGATCCGAAGGCCTTCATCACTCCGCGGCGTTGCTGCATCAGGGTTTTCCCCATTGGCAATATTCCCTG
+
6*%,29,0.5.$1+%'&'(''*&$&%%%))4,.')+)*&4/*+'*$$$+--*,0.4%%)(,((*',(%)'&(+(%'$+'')./,-11&/'*31...-+-(+*%+%(*3517.0*2*++2,/-.+3/489335-0*$)),41+%+/*+++.3794+-.413&.,/3006-,*+'(,.-.5.,)(*,5953-.+,))/29'*)),.)&+,2.//&'-.,*.3244&/)2;;.80./8++))+46.0512(*//-..4/01530.((+.2663..18)6*('&*+*-/00/()'&&)*3*%+%$'(')-6.0-0++,,+5+)&&$&')().20625+1+*#$&&%%&%('.&&%(%&&%&'$#%&00/-)&((*+..1/023/+(+-*'&*,:00+')**.1((,51+*-+0/'&,$%),+,*++*.1/3-2)&00110234.2(%&%$(%)/*.5.0.-(3-064/68:+(-)&(#.0.*++/0/4,2.*'()+,..)*-.),35031307.'+&&%&,+-&*196)''%%+(&+*(0(+-)3**%'1-.006115)/.2-.%(((),5+#)*.5(2,9/,(&$%(&,,::1-4-+()'&'&$$$&'&(&&'(&''$&$%%%&&*)-(,//70)-')%%$&'04-,*''&&,80/-(*,.412.2108,*,-,/()'+.*().2,,0-3)*415.&+$(0*).+3*&)++,2123(,+&--)+(('')(%,&#'/-++-4(&('&%$,%#%'(%%$%$%#1.')+..,*/..(/60.%&&)+(+$$&')2010')*,+,0.0,,6./1.32,+)../+/2%0*4)3)833+***'0'+'$%++1.7),%',)&*0,+%'$%$$&94503/10))(%&%$&(%&&'(()('&(+-*)&()'(+,((%%$*),/060.3,(+,,-.((+('($+(%%((-/+*,'+,0.)%$(%%$*+22035776+70'($&%$&&+4-)(&&(+*$++.10+'('%%+)**,-05.21/''())(+-4./----.;/5:42;://291&-('$''/,,.31/+&'
@be42f358-5608-4b1d-a819-2a18e1a75188 ch=7 read=40519 start_time=2019-12-13T01:29:41Z barcode=BC01 runid=2c9cf7bc05858273f10e7d7ec552fc0bd742dc3e
CTCCTACGGGAGGCGGCAGTGGGAATGTGCACAATGGGCGCAAGCCTGATGCAGCCATGCCGCGTGTATGAAAGGCCTTCCGGGTTGTAAAAGTACTTTCAGCGGGGAGGAAGGGAGTAAAGTTAATACCTCTGCTCATTGACGTTACCCGCAGAAGAAGCACCGGCTAACTCCGTGCCAGCAGCGCGGTAATACGGAGGTACGCGGCGTTAATCCGGAATTACTGGGCGTCGCAAAAGCGCACGCAGGCAGTTTATTAAGTCAGATGTAGAAATCCCCGGGCTCAACCTGGGAACTGCATCTGATACTGGCAGGAGTCTCGTAGAGGTAGAATTCAGGTGTAGCGGTGAAATGCGTAAGTCTGGAGGAATACCGGTGGCAGAAGGCGGCCCCCTGGACGAACTTGACGCTCAGGTGCGAAAGCGTAAGAGAGCAAACAAGTTAGGTACCCTGGTAGTCCACGCCGTAAACGATGTCGACTTGGAGGTTGTGCCCTTGAGGCGTGGCTTCCGGAGCTAACGCGTTAAGTCGACCGCCTGGGGAGATACGGCCGCAGGTTAAAACTCAAATGAATTGACGGGGGGCCCCGCACAAGCGGTGGGCATGTGGTTTTAATTCGATGCAGCGCGAAGAACCTTACCTGGTCTTGACATCCACGGGAAGTTTTCAGAGATGAGAATGTGCCTTCGGGAACCGTGGACGGAACTGCATGGCTGTCGTCAGCTCGTGTTGTGAAATGTTGGGTTAAGTCCGCAACAGGCGCAACCCTTATCCTTTGTTGCCTTGGTCGGCCAGGGAACTCAAAAGGAGACTGCAGTGATAAACTGGAAGTACGGGGTCGACATCAAGTCATCGCGCCAAGCCCCTTGACCAAGAACTACACACGATGCTACAATGGCGCATACGAAGCGACCTCGCGAACAAGCGGACCTCATAAGAAGTGCGTCGTAGTCGGATTGGAGTCTGCAACTCAGCTCCATGAAGTCGGAATCCGCTGAAAGTAATCGTGGATCAAAGAATGCCACGGTGAATACGAATAATACCAAAAAAAAAGA
+
-13..14094,/71*63)0.+-*'(%$+(*'(++,260-*.07.6:32$-+,,'.01,-;998675447+2-))//6384',6339434:/*)--,-).-&(*(0/*&*(,'-1*%(*3810,5,7--..))*)123*2*+%1//2/.8/-0--/,(+*%(+12)*'''*+10,+.243/./.00/1-/-.1/-0+1+/)(&)'&*10218/7,2'6*:363346:7-,(*&#&'+,.((&%&+)-**+0$)/85'+3/2+.3%./653&%*-1*024,&1677*,(2).+1)0-7812222-+++).')%&$(&%&).,/63-,(-)..,/1021,-1/.)*+,159/-(%(*,,,,)(()+20,-,'2/17;8;90;/)).,/3/.1.470/),0441,-+,')%'#%&,1.6//.&'*+((,,1((%)($+29-2-),)0++)++9;74202/-/1-*,-08&2&,)'),-,4556/3,*,&'(-5*,,14)*-,.7663326-/./(3./,2./8655.5.6.225022000.,232)&(*0%-'(./)*&+)8-69:83387<;1/(0.1.0133987.73/0()(+)+'*)*-.0&(+01249/53+,-8;7)((%(,&)(,+.1(**-)((*/+,144316.,,-,;6)+-3++3**9;44(()/.133/.8102%10152*8/0817785,//(*.,,,.0443511066451-/0098970;/-,15/.-7,)55498:508//17.9(-988:1'19-.-+.3*,/)%-2,/+++1.441'%%$(/(((+24.84(*+)**+(%))),++,.23.32,+&(&$&)/,'&&)-&%%').)+1386((%&')**-52'())-006''(''*'*')%)('+$&+'+,3/,1,++)&$%$''&*+-44*)((('(,05,0)5-16574.6.&+(((34456*4*)+0'('/5+,'*+,*(.$%+//'&(,22'&&+*))2,*1(',')*31/20)*/4676;:6:972-)%(/1056-0+//1780,0$%)%*0-,*&*)(*42.,)$%
@201130a9-7f8c-4735-bacb-b6f0a3e44d61 ch=189 read=85339 start_time=2019-12-13T01:29:41Z barcode=BC01 runid=2c9cf7bc05858273f10e7d7ec552fc0bd742dc3e
CTCTACGGGAGGCAGCGGTGGGAATGTAATGCAATGGGCTGGAAGCCTGGTGCAGCCATGCCGCGTGTATGAAGAGAGGCCTTCCGGGTTGTAAAGATACTTTCAGCGGGGAGTAGAAAGTTAATACCTTTGACGTTACCTGAAACACCGGCAACTCCGTGCCAGCAGCCGCGTGACAATACCGGAGAGATTGCAAGCGTTAATCGAGATACTGGGCGTAAAACGCAGGCGGGTTTGTTAGTCAGATGTGATACGATAACCTGGGAACTGCATCTGGCAGAAACGAACCGGCGAGGGTAAGGTTCCAGGTGTAGCGGTGTCGCGTGAGATGGGAGAATACCGGTGGCGAAGGCGGCCCCTGGACGAACTGACGCTCAGTGCGAAAGCGTGGGGAGCAAACAGGATTAGTCCTGGTAGTCCGCGCCGTAAACGATGTCTCGACGGAGGTTTATGCCGGGGCGTGGCTTCCAGGCAGCGCGTTAAGTCGAGCTGCGCCACCTGGGGAGTACAGCCGCAAAGGTTAAAACTCAAATGAATTGACGGGGCCGCACAAGCGGTGGAGCATGTCGGTTGGTGTTCAATTACAGCGAAAGAACCTTTCGGTGCGACATACCGAACTTTCAGAGATGGATTGGTGCCTTCGGGAACTATTGGGACGGGTACCGTGGCTGTGGTAGCTCGATGGCAATGGGTTAAGTCCACACCCGCGGCGACTGCAGCATATCGCTGTTGCCGGCAGTCCAGCCGGAGCTTCGAGGGGAACGCCGATAAACTGGAGAAGAAGGTGGGGACGTCAAAATTATCAAAGCCCCTCACGACAGAGACTACACACTACAATGGCGCATACAAAGAGAAGCGACCTCGCGGGCAAGCGGATATCATAAAGTGCGATGGCGGTCGGTTGGAGTCAGCTTCTGACTTCCATGAAGTCGAAAGGTCGCTAATGATAAATGGATCCAAATGCCACGGTGAATACGTTCCAGACCTTACACACCATACACCGCCGGTGGGTTACCGAGAAGTAGGGAAGCGCTTATGCACAACCTTCAGAAGGGCGCTTACCACTTTACGTGATTTCAGCGACCGAGGTGAAGTGTCATGTGGCACGATAACCAGATAGAGCGACGGGCAGAGTGGTTAACACAGAACGCCGTTGGCTTTCTTTGGCACAAGCAATACGTAATGAAAGAAGAAAAAGGT
+
-.31*+)0,),+((.-(+.))&,+/)*%%'%.,3204(+&''(+&),)(&(%*)&397879533342.&('+,+)'&*')/*2404:76:3527,'&)+,3:0)&(&')('%&,-*.,--,8*.,&(+)+.++07/3*+*%%(0+,-40(%%(()6655707615,+)/))+'$%&$(('&()*,,,&&%-'%+')(++2/.--+%&%)1*//1/2/,./5($'%&(+&$'*'-.+$&&%(+,25683)''%%)'''+*+7889./,*'''#%%%$%(($**$%%&&&'),('%+.,)1))%('(,)*2,**+,)+)(&()&$$#%&*(((''''%%($).&.*/0.*+%)+/-)/.+++/-,&&$''*,.22445(0-/'&))'((43016++*.16'2-44*,&&##%%$(.++,14*'($&%%(.941+*(%'%%(*(+%(&.(+,(#$$(%$')(&('1213.1(%)'(&%&%((2.2--//))$&&&'&(''-(%&)+&%$%%)%)161723&.,+2.74(**,()1)(0/7/810.24.-2*+,.//(2-411.*(**3.,*'005%&,(-1+$%*%$$%$'&+/(&&&'#$%#&''$$#&%'$%$)%&'''+6'*)(()--1/),)*)+*05040'3/6844&*)&,0,-).*($&%$&+//0.')((*+,--)#'&#$&&&)0-//0,/2.,'(%)()(,)/0/0+'''&&)&)*+103310.)*(%*-%,...+*1'*,$&%$&%%&().'&&+&,('&'*.,/-.2+'(*'+**,(*,3*(-,/+55)&&$%&$%&'%'+6+***,,.2,))'%('''$%$%)0230.1*)))$&')*6-')%(('&33464655-+)/0,%,/81)*/.01563%,&''$&%%#&%'$(''&')$%%(%%&%(&$&%(*0,'$$)-.-.2**)'&'',*,,,00.--,,').//*+*-491,.'&'''((*1)),*,+2($&(-%&%%()+*/7%&%'%)(&&%&(++/*+)$*%%%&'%%($()(%$%%$$%#%&%&$$(&(&(*('&''()%'*)*%%')$''%"#'(00/38()'(&'%$#%&''&'('()+,,$'$%%(%%%%((,10)'',++**03//.'('*%(&&'&+03((*()+,(/*%&+''(#$%&+*()+&)-)%*+1-/-7)$)&&&&&&,.(%)-%.01+)&%"
@a39bdf4c-0d26-4792-8cfa-cc37b6fafcae ch=89 read=45563 start_time=2019-12-13T01:29:50Z barcode=BC01 runid=2c9cf7bc05858273f10e7d7ec552fc0bd742dc3e
CCGGTTACTTTGTTACGACTTCACCCCAGTCATGAATCACAAAGTGGTAAGCGCCACTCGAAGGTTAAGCTACCACCAAACGCACGCAACCCACTCCGCCGTTGTGACGGGTACGGCGGTGTGTTACAAGGCCAGGAACAGTATTCACCGTGGCATTCTGATCACATTGCTAGCGATTCCGGCTGTAGGTCGGTGCGAATCAATCAGATACGACGCTTTATGAGGTCCGCTTGCTCTCGCGGAGTCGCTTCTCTTTATGCGCCATTGGCACGTGTGTAGCCTGGTCGTGGGGCCATGATGACGTCATCCCCACCTTCCTCGAACATCACTGGCAGTCTCCTTTGGTTCAGCCGGACCGCTGGCAACAAAGGATAAGGGTTGCGCTCGTTGCGGGATAACATTTTAACACGGAGCTGACGACAGCCATGCGAAAATGTCTCACGGTTCCCGAAGGCGCATTCTCATCTCTGAAAACTTCCGTGGATGTCAAGACCAGGTAAAGGTTCTTCGCGTTGCATCGGAATTAAACCACATGCTCCACCGCTTGTGGGCCCGTCAATTCATTTTGAGTTTTAACCTTGCGGCCATTACTCTGGGCGGTCTGACTTAACGCGTTAGCTCCGGAAACCACGCCTCAGGGCGCACAACCTCCAAGTCGACATCGTTTACGGCGTGACTACCAGTGCTATCCCCACGCTTTCGCACCTGAGCGTCAGTCGCCGTCAGGGGCCGCCTTCGCCGCAGTATTCCTCAGATCTCTACGCATTTCACCGCTACACCGAATTCTACCCCCCTCTACAGAGGACTCAAACGCCGGTATCTGCAGTTCCCAGGTTGAGCCGGGGATTTCACATCTGACAACAAACCGCCTGCGTGCGCGCCGCCAGTAATTCCGATTAACGCTTACCTCCGTATTACGCTGGCTGCTGCTGGCACAGGTTAACCGGTGCTTCTTCTGCAGGTAACGTCAATGAACAGGTAGTAACTTCTCCCTTCCTCCCCGCTGAAATTGCGCACAGCGAAGGCCTTCTTCATACACGCGGCATGGCTGCATCAGGCTTGCGCCCATTGTGCCAATATTCCCCACTGCTGCCTCCCGTAGGG
+
-&(&,,'(+/(&(('((&'*1/*1*(&*+11'()(434//0/(')-/123.//0-(((1')-*5-7-.+./.20$%%'()''((+*/004;.%')0+*,+3,5)'),00''&$$+),3:465.4')+621.33,2.5..%')-.8-,-7266;869;876571+,&-+&,5001/)5410,)+-*-*,,+))+*(*%'-*,,..0)++'()+-*'*&*5++,2/00-1%(1)..8747.02($&*++/08+3-,0.')*.79<4;.-(($''')+)%'(-3++*-,,+%0.011((**,++,-.167:.5+),264/)''%%%%),+(-,)''%014490070*--,-%()41:87735/5:95*45;/2694.*06023-,+..2325//-861-.32*0+(#)$**-*)))0146442521473957&.(*)++66510105812&')/22,+&*),3*-.-:472511761/5258678<::699873699-2-+/-)&22<9:985681:00054*+/)-0/<982+))+&,,5--70,*.*)',.)0/'$,.-415305;:+))+-87'6(*'+.+,/636'-+*../$%(/5/850+*)&)&4)/,--+20./1.'1)*-++/.//0988.+46+%()+0448/7+//3556584788596++*40.00+-314/&*-%'##$(3/+.0..0;504537943/.1005*)%$#$&'(0),44,5831+*+,&&&&)&+,06713-1().4437501/0/4:/,,1/.//&)#'&''.,/,+(+,,01,-.-'3(+'*-)011.+/((,'(014'&%$&)+:321))/.4-*&(2)'/01(*01+&'+,10--,298:;588/5;4440145,+%'&%+*'),.1013.)+4.38/,*)((01)/,().0)%'%%&),+*)++,546/-))%'**3/(/4,/+$'+-/231167-/1+/66265+))'').(..(+$.&'%&&'(,3+28221396*)0))(%#($$'#$#$$)+'),*//8+884//''(+&-(*&10458873//...0320.2+1064+',,++++&.),-15/37-*--/.//14/390-2/1*-
@56ade561-45ae-480e-8a80-1f13de38c31d ch=134 read=39961 start_time=2019-12-13T01:30:05Z barcode=BC01 runid=2c9cf7bc05858273f10e7d7ec552fc0bd742dc3e
CCGGTTACCTTATTTGCACTTCACCCCAATCATGACCTACGCTTTAAACCGCTGCCTCCTTTGCAGTTAAGCTCTCACGGACTTCGGGTGTTGCCAACTCTCATGGTGTGACGGGCGGTGTGTACAAGACCCGGGAACGTATTCGCGACATTCTGATGATTCGCGATTACTAATCAACTCCAGCTTCATGTAGGCGAGTTTCAATACAAATCGAACTGAGACTGGTCTTTAAGTTTGGCTGCCGCTGGCATTGCATCTCGCCCATGCGTTGTAGCACGTGTAGTAGCCCTACACATAAGGGGGCATGACGTTTGACGTCATCCCACCTTCCTCTGGATTAAACCCAGAGCCAGTCTCGCTAAGAGTCCTCCAATAATGGTAGTAACTAACGCGACCAAGGGTTGCGCTCGTTGCAGGACAGCAACATCTCGACACGAGCTGACGACAACCATGCACCACCTGTCACCTTGTCCCCGGAAGTTCCTCGATGCAGAGTAATGCAAAGGATGTCAAGTGTAAGAGTAAGGTTCTTCGCGTTGCTTCGAATTAAACCACATGCTCCCGCTTCTTGTGCGGGTCCCCGTCAATTCAGCTGAGTTTAATCTTGCGACCAACCGTACTCCCCAGGCGGTCATAATGCGTTAGCGGCGGCACGGAGGTGTTGAAACCCCCACCTATTCATCGTTTACGGACTACCAGGAGTATCTAATCCTGTTTGCTCCCCACGCTTTCCGAGCCTCAGCGTCAGTTACAATCCAGAAGAGTCGCCTTCGCCGCACCAATTGTTCTTCCTAATCTCTACGCATTTCACCGCTTCTTCAGGAATTCCCTCCTCTCCTGCACTCTATAGATAACCAGTTTGGAATGCGCAAGTTGAGCCGGGTATTTCACATCCCTTAATCATCCGCCTACGCTCCTTTACGCCCATTGTCCGGATACGCTCGCCACCTGCAATAACTACCGCGGCTGCTGGCACGGCGGTGTAATGGCTTCCTCCTTAGGTACCGTGTTATCTTCCCCAAAGACAGGCTTTACGATCCGAAAACCTTCATCCTCGCGGCGTTGCTGCGTCAGGGTTTCCCCATTCCCGGTGCAATATTCCCCACTGCTGCCCCCCGTAG
+
1404/9*-213&-,&#'')-4.*-..)040/&$&$('&#*&')*&*/+5944444;785/5/+.%.1-0'&',-.-,.-6188:4(+1+)*+))+)')),*+-33*'%$&(*)26569322027779--38),10*020/--4-,223318:622,,)-297532,8,,,4./()'%'(/))')&+)1553./,&*'--84))&%$&%(&),$&0746654,0+2-1-3-*,*291)*(*%))%&%&('','%')+4)(%)'('('+%2911.0-',+,.+%%#&).51(())(-,510495('&%)&%'+/3-.2568:731,$'%%%&&+1--3'++/4*/'&&%'''&$'*435'*-,(().022*.'(%$+,,4842333265383./-).(11,642:0.,-..558)'#.*,(((+*),-.//,/02,4-&'%()*/406546<5;.-.6/147-039570-3-/032((&$%%(6)71*)'(%'((*(**-)'())&-,01611/2.32-*&&%&'/5)4/5.-2-)++0++,714,.-/.8;1::/+,-++,/5))+*-&',')*)+632/64((,-&3)9*$&('**26<<.;45).&%+14)*%)***))(*&(%%*++',,)&&+6///+-0.0649533+%%(&%(+,.07+%*-(670,(/.,(+*(#%(**77++/6124/3.'1,(+,,+(&-.6656213-*-0276,',+,/963'')4364.,+--43+-,)()('/2'(*0,%'(*008-3.**14(,)))+)-+%.602968),6122/.011311;+,06-(+.+(&$%&)(-(4+./'(+/-01,)('()*,/-,),-587553,056/231)'((&1+))+0*((,&,52422<;/-,+&/)'%-+016037536:4676667.+54(,(.+%#&'&**,,/*'$'%()*.7,-703+*&$&'&%$#'*)*.1-+,.*1*)%')''%&(%##&,*..1448,2*%&%01/-05-*)+.,.:92::;,02*(*%,.01.52*))*,++(-43)67798688)(*%*+6575:60.--(0+'+*)-7,155*(,,.('&(,-//1/-1/98:/&()+03/119:9+/13-
