# Supplementary material for: De novo species identification using 16S rRNA gene nanopore sequencing
Source: PeerJ. 2020 Oct 21;8:e10029. doi: 10.7717/peerj.10029 (PMC7585375; doi:10.7717/peerj.10029)
Supplement: Supplemental Information 2 — Contains raw reads. [file peerj-08-10029-s002.zip › pass_fastq_runid_2c9cf7bc05858273f10e7d7ec552fc0bd742dc3e_14.fastq]

@07092697-cde7-4437-95b4-fe77d67ccb7c ch=129 read=11616 start_time=2019-12-12T19:18:55Z barcode=BC01 runid=2c9cf7bc05858273f10e7d7ec552fc0bd742dc3e
CCCGGTTACCCTTGATGCGACTTCACCCCAGTCATGAATCACAAATTAGCGCCCTCCCGAAGGTTAAGCTACCTACTTCTTTTGCAGCCACTCCATGGTGTGACGGGCGGTATTGTACAAGGCCAGGAACGTATTCACCGTGGCATTCTGATCCACGATTACTAGCGATTCCGACTTCATGGGTCGGTTGCAGACTCAATCGGACTACGACGCGCTTTATGAAGTCCGCTTGCTCTCATGAGGTCCTTCTCTTTGTATGCGCCATTGTAGCACGTGTGTAGCCCACGGTCGTAAGGGCCATGATGACTTGACGTCATCCCCACCTTCCTCCAGTTTATCACTGGCAGTCTCCTTTGAGTTCCGGCCGGACCGCTGGCAACAAAGGATAAGGGAGTTGCGCTCGTTGCGGGATGTAACATTTCACAACACGAGCTGACGGCAGCCATGCAGCACCTGTCTCGTTCCCGAAGGCGCATTCTCATCTCCTGAAAACTTCCGTGGATGTAGAGACAGGTGGTTCTTCGTTGCATCAGATAAAGCCACATGCTCCACCGCTTGTGCGGGCCCCAAATCAATTCATTTGAGTTTAACCTTGCGGCCGTACTCCCCAGGCGGTCGACTTAACGCGTTAGCTCCGGAAGCCACGCCTCAAGGGCACAACCTCCAAGTCGACATCGTTTACGGCGTGACTACCGGGGTATCTAATCCTGTTTGCTCCCCACGCTTTTTTTTCGCACCTGAGCGTCAGTCTTCGTCAGAGGGGCCGCCTTCATGCCGGTATTCCTCAGATCTCTGCGCATTTCACCGCTACATAGGTGCCTCTACGGATCCAAACACCCAGTATCGAATGCAGTTCCCAGGTTTGAGCCAGAGTTCATCTGACTTGACCATACCGTGCGCTTTACGCCCAGTAATTCCGATTAACGCTTGCACCCTCCGTATTACCGCGGCTTAACGGCACGGGGAGTTAGCCGGTGCTTCTTCTGCGGGTAACGTCCAATGAGCAAAAGGTATTAGCTTTACTCCTTCACTCCCCGCTGAAAGTGCTACAGCCCAGGCCTTCTTCGCTACGCGGCATGGCTGCGTAGACTGCGCCCATTGTACCAATATTCCCCACTGCTGCTCCGGCGGG
+
7(%*--8--7(3**$.$)./0821*33:.//7:89737,+*-/55-4-/013:271:-)++(,)3.-*/067:7+42/+(+-(()++05(-.04$('0233334'04/10+&*'&+)--1*'*,'--./.5524;213;06210//44++,.3)(*,24;2-.'00438666/-02+,+*+1'(),&,-&%'(/-250:15)7.00-,.--.+%'..:11/3'),.60116-..1-3&()*(,+3--7/762;8//301314:499.+*+,+12245//+&),++1*)+)+-.,*-,*.,.,-,++*+,+-958:9/425.-27:;55/3+'+05(*/01-.-3*()+.:725;5.-1.15',+151;8744896:63,33:-+.9844(/+&-/5/10678-8,)(+1+))'-.6471:2/-.01106&&10213+,%'')+8-5(/,00//8+.61.+.,8-90+()),)%')094234641..,++.-*),*,--/2<74-/'(%)%'$+().66;42831/700.34-+&)%+'#37.,.036,1+&,6/2/5).,/+0+2/+((*)()10226-43,-0269806/2/2.0-029+/33-145/,087(54334-.+.--.4225,+,//4/5,7,-6/112;981-+42+(),-0/+2(1,111.,*)((*,86(()/+.*)')*,1+)2.)/08778;9:9156;9+/,25/.+,*,3.2*6.1.*)-+030/+-,-.-%*((+.,246()&+/14286592;3%%#,)0/-.2:7605)*,/.,(,'--0-28.)%)0(*&%&&%*'-,)+,++*''&(%)-)(('+&,0,$00+-(&(0.34.55<+,'))-*2(&$255*,%*)4.000//0116./.3&(&'**,/.//268+1054,$./7955550.8-1,-,-20---08/-/''*)0+%120242)'%-)-+/('*(1.+%(3:4435+)(%%%'*.51100/.1,./4.+-)5+66188188+-/-+4*,#'+0)&)*1()(,$&&.793,195*00(*'--)&((01(().,4.7762/'&++.),,)&$#&&%&'(((+(&%(%)1.8+,/0('$$$),-/1-624-,/...0-/-0'(%$(&%
@e2206d58-7d7a-4ff1-bb6e-d52a90b239f6 ch=165 read=16088 start_time=2019-12-12T19:19:01Z barcode=BC01 runid=2c9cf7bc05858273f10e7d7ec552fc0bd742dc3e
CTCCTGCAGGAGGCAGCAGTGGGAATATTGCACAATGGGCGCAAGCCTGATGCAGCCATGCCGCGTGTATGAAGCTTCGGGTTGTAAAGTACTTTCAGCGGGGAGGAAGGGTAAAGTTAATACCTTTGCTCATTGACGTTGCCACAGAAGAAGCTTCGGCTAACTCCGTGCCAGCAGCCGCGGTAATACGGAGGTGCAAGCGTTAATCGGAATTACTGGGCGTAAAGCGCACGCAGGCAGTTTGTTAAAGTCAGATGTAAATCCCAGGCTCAGCAGGAACTGCATCTGATACTGGCAAACTTGAGTCTCGTAGAGGGGTAGAATTCCAGGTGCTGGCGGTGAAATGCGTAGAGATCTGGAATGCACCGGTGGCGAAGCGGCCCCCTGGACGAACTGACGCTCAGGGTGCAGCGTGGGGAACAAGTTAGATACCCTGGTAGTCCACGCCGTAAACGATGTCGACTTGGAGGTTGTGCCCTTGAGGCGTGGCTTCCGGAGCTAACGTTAAGTCGACCGCCTGGGGAGGCACATGCAGGTTAAAACTCAAATGAATTGACGGGGAACCCGCACAAGCGGTGGAGCATGTGGTTTAATTCCGATGCAACGCGAAGAACCTTACCTGGTCTTGGCGGCATCCACAGGAAGTTTCCAGAGATGAAGATATTGCCTTTGGGAACCGTGAGACAGGTGCTGCATGGCTGTCGTCAGCTCGTGAAATGGCAGGTTAAGTCCCGCAACGAGCGCAACCCCTTATCCTTTGTTGCCAGCGGTTCCGGCCGGGCACAAAGGAGACTGCCAGTGATAAACTGGAGGAAGGTGGGGATGACGTCAAGTCATCATGGCCCACGACCGGGGCTACACGTGCTACAATGGCGCATACAAAGCGACCTCGCGAAACAAGCGGACCTCATAAAGTGCGTCGTAGTCCGGATTGGAGTCTGCAACTCGACTCCATGAAGTCGGAATCGCTAGTAATCGTGGATCAGAATGCCACGGTGAATACGTTCCAGACTTGTACACACCGCCAAATCACCATGGGAGTGGGTTGCAAAAGAAGTAGGCAACTTAACCTTCGGGAGGACGCTTACCACTTTGTGATTCATGACTGGGGTGAAGTCGTAACAAGGTAACCGGAAGATAGAGCAAACCAGAGTAGGTTAACACAAGGGGCACCGACAACTTTCTTCAGCACCAGCAATACGTGAAAAAAAAAGGG
+
++03/%+%5,+/-,*--(*+.5./,,'/*))*--756:88588849;8,,,,*''),3879358:99977,+*(&*22-:937/..80,,,+*,*/+*.-15,)-.-,10*,084.3/4/225.15-+*,+(2+,*52/2(,1%0*).+&+)$%%%(%'('1(+,55.169;12/-,4)+*4-+2..-55-0,&('00')*4.6.5-2*,(&*')*::614456:2123522131,31125:2&0305),-4666742-).'*-'$..2563$*'/*0..568876421124090042%(&&(&)*+,0597+)*/+*)1,20521,)1+*(&'')',.13.48-./9831101463,*,')'+'+/,5+),%')('+'.-557,+/4***+-++,+76899084*(+,.-1185:4*(''.*))4,*+-.7:*+232-0+4++,68:43.))()-009641.1.2*,',0;14437*)1,+/1+7.4,,201*/,+(+)3+,+-/9501-,,00/3+$$)0,)''(*,$%"$&++394<;3401-8;743424247126('&+/,+1.303231:78:./0%,$'*38<:7:4912*)..048757225*+055/-+-/0)13/,***)'(++466(*+-0,0)+5)3+)'(')1,//+))('&(**),+058183:663//-3-245/-&'(..,4,-.7889300.-&%%%&0..*&'&(,,1-11707.-/3+7**11212&168)....,**61+.9,-424411&--,//.+00-((,-2+.,'*,56::;2321139<6558/,0,,02410560+13387992-/35784'''$&'&$),.1:4;-()+2.,-+-275345;86;53444615-(%&&)+/14322.&+++4*24:85665,+15.**189:879:851)3,-8--)&')+-::473345477960008//.6+4/326--.&+-+6..*-310..,',/,/45.105347;97;.:*3)$)&,),*,,,,-*2:78:'')&&%'*(3/++%&)'-0+;.35:5(&)''((*%$&,'&)3,898<8.9/*/612382:23:2,69,+6589;8564332103++-15+**),*,*+-,.-8;5:23./.12/)('(,''0)%&$(',--0.2-32402'1+''(*)()..1+)0//1;6//.-/8/22/3/..++%'(+6563-*%$$
@d69afda7-ad94-41c9-a370-b2b033b396e2 ch=173 read=14677 start_time=2019-12-12T19:19:00Z barcode=BC01 runid=2c9cf7bc05858273f10e7d7ec552fc0bd742dc3e
CCGGTTACCTTGTTACGACTTCACTAATCATCAATCCACATGGGCAGCTCCTTCCTTGCGGTTAGGCCACCGGCTTCGGGTGTTATCAACTCTCGTGGTGTGACGGGCGGTGTGTACAAGGCCCGAGAACATATTCGCGACATGCTGATTCATGATTACTAGCGATTCCAGCTTCATCGCCAGTCGCGGGCTACGAAATCGAACTGAGAATGGTTTTATGGGTTTGCTTCACCTCGCGGCTTCGCTTCCCTCTACTTATCCATTTAGCGTGTGTAGCCCAGGTCATAAAGAGGGGCATGATGATTTGTCATCCCCGCCTTCCTCCAACTTGTCATAGCGGTCGCTAGAGTCCCCAACTTAATGATGGTAACTAACGATAAGGGGTTGCGCTCGTTGCGGGACTTAACCAACATCTCACGACACGAGCTGACGACAACCATGCACCACCTGTATCTCCTTATGGCTATCACCATCTCTGGAGCCTTTATGAGTATGTCAAGACCTGTGGGTTCTTCGCGTTGCTTCGAATTAAACCACATGCTCCACCGCTTGTGCGGGCTTACATCAATTCCTTTGGAACATTCTTGCGAACGTACTACTCGGAGCGGAGTACTTATTGCGTTAACTGCGGCACTGAACTTTGACATCCAACACTTAGTACTCATCGTTTTGCGGCGTGGACTACTAGAAGTCTAATCTATTTGCTCCCCACGCTTTCCGGGACTGAGCGTCAGTTGCAGGCCAGATCGTCGCCTTCATACTGGTGTTCCTCCATATATCTACGCATTTCACCGCTACGTGGAATTCGATCCTCTCCTGCACACCCTAGCTGCCTGGTTTCTATGGCTTACTGAAGTTAAGCTTCAGGCTTTCTACAGACCCTTGCCGCCTGCTCCCTCTTTACGCCCAATAATTCCGGATAACGCTTGCCCACCTACGTATTACCGCGGCTGCTGGCGTAGTTAGCCGTGGCTTTCTAATAAAGTACCGTCACTCGGCTACCATTTCCTGTAGCCGCCGTTCAATATCCTTTATAACAGAGTTTACAATCCGAAGACCTTCTTCCTTCACGTTGCTCGGTCAGGGTTTCCCCATTGCCGAAAATTCCCTACTGCTGCCTCCGTAGGAG
+
85376:13738107',/-3270)/02522322.:-0+')&,&+(*.143555763/5012:19+-/50)-()((//1,84/-2/-06/9.,+)+/4241014214:432834665789:.917())+)++'+03.,')&$%(,-18433:2$%0106.,)*,/984+1(($*17212./.8/-,0(+))-/&&''(*((*//30.../2734/6::/+,-;74::./1:067;94*(---291./8)3,,,32-(*&)*29//:(&'('2(+%$&(,/.(,++*,/1.,(&*22.+:5322221;4/156+841*14;:<9,+-*+)(*)*,1(*%--)*(+)+2*//0-066',%'+&.&&',-0863:2/0/)-4447*34./3..--24014-.2;7234,2(&$+(0//-+,,.1134322--,+)('*.298<67,++7-46311-,.1/3'&+,.+1/...,$**./440019*./0+35-/3+,-./*1221355853%')((:7:9:2424+(-67720/102<:::0011588885762001-.+--4.*3+'('-7/82;89/:8,/-./*-5.2///&&3.)--/.*./0&)$).&*$$(((+++0///7603.--26%85--4,/110.,+,31/:*7,.&(')+,/,03317647/8)%)0.+-.29687131'%(%')./4644.&0.'(/,:75-,.*.-8-0*37922011&033325.8+,+-3.8.//996++%&#$%().-0053136<97.8-(*/288-,--.758<:6414//101(3'/1'6).%&)0,-//88.0/--+241//,-259:66749911/22965;26823--5966.01:6-7:/8;--101-.99<18*),.)58323009+,2752/21-3,.,,9:;/:,6-:::<:7/5.+//(*14235553391280../.17760.-())+-7//092-5,+3;9120;10.+*+&11,-414402///167/8<;741/+-/17.2-*-,&('($,,)-1%$#'./..*,,5*((00/2-*,*)-497;79<986;6*-'(++,332547.497/:1/9;2027235429953886,+,-../--.6*59+-995,*
@3d98d21e-8cfc-4ca4-8db4-6aa435b2ad76 ch=318 read=13844 start_time=2019-12-12T19:19:05Z barcode=BC01 runid=2c9cf7bc05858273f10e7d7ec552fc0bd742dc3e
CTCTACAGGAGGCAGCAGTGGGGAATATTGCACAATGGAAGCAAGCGGTCGCTGTATACCCGTGTATGAAGAAGGCGCTGGGTTGTAAAGAAAGTACTTTCAGCGGGGAGGAAGGAGTAAAAGTTAATACCTTTGCTCATTGACGTTACCCGCAGAAAAAAGCACCGGCTAACTCCGTGCCAGCAGCCGCAGTAATACAGGAGGTGCAAGCGTTAATCAGGATTACTGGGCGTAAAGCGCACGCAGGCGGTTTGTTAAGTCAGATGTAAATCCCGGGCTCAACCTGGGAACTGCATCTGATACTGGCAAGCGAGTCTCTGTGGGGGGGGTAGAATTCCAGGTGTAGCGGTGAAATGCGTAGAGATCTGGAGGAATACCACCGGTGGCGAGCGGCCCCCTGGACGAAGACTGACGCTCCAGGTGCAGCGTGGGGAGCAAACGGGATTAGATACCCTGGTAGTCCACGCGATGTCGACTTGGAGGTTGTGCCCATGAGGCGTGGCTTCCGGAGCTAACGCGTTAAGTCGACCGCCTGGGGAGAGTACGGCCGCAAGGTTAAAGCTCAAATGAATTGACGGGGGCGCACAAGCGGTGGAGCATGTGGTTTTATTCGATGCAACGCGAAGAACCTTACCTGGTCTTGACATCCACGGAAGTTTTCAGAGATGAGAATGTGCCTTCGGGAACCGTGAGACAGGTGCTGCATGGCTGTCGTCAGCTCGTGTTGTGAAATGTTGGGTTAGTCCACAGCAGGCGCAACCCTTATCCTTTGTTGCCAGCGTTGGCCGGGAACTCAAAGGCTATGATGATAAACTGGAGGGAAGGTGGGGATGACGTCAAGTCATCATGGCCCTTACGACCAGGGCTACACACGTGCTACAATGGCGCATACAAAGAGAAGCGACCTCGCGAGCAAGCGGACCTGCCATAAAGTGCGTCATCGTCCGGATTGGAGTCTGCAACTCGTCCATGAAGTCGGAATCGCTAGTAATCGTGGATCAGAATGCCACGGTGAATACGTTCCCGGGCCTTGTACACACCGCCCGTCACACCATAGGAGTGGGTTGCAAAAGAAGTAGGTAGCAACCTTCGGAGGCGCTTACCACTTTGTGATTCATATGACTGGGGTGAAGTCGTAACAAAGGTAACCGG
+
*),**-&38115/,110465;6'0--071-(+*.++72**)*+0&('+,&(&%%$$'(12,*),35697.,.+-+-+.506.11,.08)%+()&,'-.:9-(++,-5,(/)1+1-&++.49,(4-2-135/9:.-867-7.-,4235.-2)*-,+4/453,'()+-+0--08041--0/4-+,)%%'(,+%((/,,+/%.(')/*$0+0+///41504*/)&+3-026765+(''*&,3212+/-/67&57;5+.438.18*''(&&',4)+/,)2687745/,,+-/-/05421384011-1338444'(&%'+**'*))''&&&''&&&%/&8*;,-+5('&&(+/300/52-/4:9610/0288;43,-))*350+10,6/3.,)*'(+849982+287;1/6..-)+,//2.4**7997-,,--8:;9*)+.38/6&01)+4,,-//0;4---.,**))%$&'&+,(2456.7-1+*.).,+,326/(&')352/..95535-30((*222-))'')1,-.2/125183*)03'&(&$''7498-(**)-/0301+%+,9+0-,,.,5.-+6'0671.++-/01461730,&**420-.42;;.-(0+--/097.6351270,1+(,))0613882/++&03440,./2,,+.:9641*)''++1-,/-,/24:343/:;071132///17-,242466534297879944*'''(967506//049:330:1:12,$&,-,')*&1+,797912092.6/221461*-0-/2*-*+(&()*,/97./*,1./%-())($%'+((+2:9698;./1*+0+/./49-035454450,**-29734-7/:210---/2;17;522/,*+)+-/243//3206:989884864**+(++(*++,632)*)'(,.:363902'$$'*)*,640544442&)$&&0)+,&7)7,,-.04680.00.+&,/35.2,,,3.3333821//.-50008:8;:::2)()*-63+.075//953967/8.*.00.++0+--/--.1:60;9+,42234737,**'(*02'(646798,%))(+*-)*+$))),,164(5%+-.+)/)*18,/2;0+,./8:7--'(()*&,46---45232168:868+++)-+.98.
@9f43aa7c-6ea2-44fb-880d-24e378f30cc5 ch=220 read=13480 start_time=2019-12-12T19:19:13Z barcode=BC01 runid=2c9cf7bc05858273f10e7d7ec552fc0bd742dc3e
CTCTACGGGAGGCAGCAGTGGGGAATATTGCACAATGGGCGCAAACCTGATGCAACCATGCCGCGTGTATGAAGGCCTTCGGGTTGTAAAAATTGCTCAGCGGGGAGGAAGAGTAAAGTTAATACCTTTGCTCATTGGCGTTACCCGCAGAAGAAGCTAACTCCGTGCCAGCAGCCGCGGTAATACGGAGGTGCAAAGCGTTAATCGGAATTACTGGGCGTAAAGCGCACGCAGGCGGTTTGTTAAGAATCAGATGTGAAATCCCCGGGCTCAACCTGGGAACTGCATCTGATACTGGCAGCGGAGTCGTAGAGGGGTAGAATTCAGGTGTAGCGGTGAAATGCGTAGAGATCTGGAGAGGGAATACCGGTGGCGAAGCGGCCCCCTGGACGAAGACCCGACGCTCAGGTGCGAAAGCGTGGGAGCAAGCAGAAGTTAGATACCCTGGTAGTCCACGCCGTAAACGATGTCGACTTGGAGGTTGTGCCCTTGAGCGTAGCCTTCCGGAGCTAACGCGTTAAAGTCGACCGCCTGGAATTACGGCCGCAAAGTTAAAACTCAAATGAATTGACGGGGGTACACAGAAGCGGTGGAGCGTAATGGTTTAATTCGATGCAGCACTTGAAGAACCTGGTCTTGACATCACGGAAGTTTTCAGAGATGAATGTGCCTTCGGGAACCGTGAGACAGGTGCTGCATGGCTGTGATAAATGTGTTGTGAAATGTTGGGTTAAGTCCGCAGCAGGCGCAACCCTTATCGCTGTTGCCAGCGGTCGGCCGGGAACTCGAGGAGACTGCCCGGTGATAAACTGGAGGAAGGTGCAGGATGACGTCAAGTCTCATCATGGCCCACCCACGACCAGGGCTACACGTGCCACAATGGCGCATACAAGAGAAGCGACCTCGCGAGAGCAAGCGGGCCTCATAAAGTGCGTAGTCGGATTGGAGTCTGCAACTCCGACTCCATGAAGTCGGAATCGCTAAGTAAATCGTGGATCAGAATGCCACGGTGAATACGTTCCCGGGCCTTGTACACCGCCCGATACACACCATGGGAGTGGGTTGCAAAAGAAGTAGGTAACCAACCTTCGGGAGGCGCTTACCACTTTGTGATTCATGACTGGGAAGTCGAAGTCGTAACAAGGTAACCCGG
+
-57526&:2.31/341000+361)00.+(''+,53).*('&).7*494...-+,&2,666:;67672420/++),+9887-:7*5%')4/(%+%$&0/)../8;-)-/-0*++,.52-0/1,'(*/-:1-266&6%1%841822;0,++&+*&))&)%'+,247'3)*4,*+,+2.))('.1422/('&''(+++(*&*,-5.6.4,+.*/.140.0/.42374,6341223++75'4.6/0162+')*,/047913+0862/8;7+89748.15977:605479:975-+*++0-.'%'%(&'%)--.10--+357+.*3.304),.+*('))+41314//+*+*))+*+/11;1..),.*-,4676*..,4/,,,%+)00742,*,411.*'((-(''&(%)+3(35343(&'(++768<5/014;(6*(*')*8*+.127;6-1...6776022488769/41+,+,,.,((&)(.0,0,,(&)+&&***+*,*%*-+0/112.)-+249-,+,-4.7--2.++*,27:3-*.++602.915/232%/36-::20457:98373736573564*&&*(,*%((+.37458010'2%%*,/29904/4/--0,14%3','',,0))&+'(4811.5*1264/-..3(2+.7:33--*))&+/3548689607(1:0:1561'(,+6%(.0/2321+534,++,+,+)-,&%,-/4+0)-8.,14<9:82934/25200.(2'*0-)(*$35508000-+..1:1180457:6-0*-(*860302-%'+,+,/16552()(***+.685::9.-2+3/7/.,+,4,)/-8755-*'++&'*33..*/,,*'*2*&'(0/8//.4+,**'-.1551..-8..643565661-)+'**(*,/3/6645/*)%$$(+%)+0232/1)*47941111158.7)/)1,,)()+5361420//(+76519....5--/,8196721/0,')01*),9;;<9650()23466/0*25..94120/5,*((/&-&'&%)()&('*1.'(*+,---*.669842(&).0)*715382+&)*()++&&(&*&+&/().,(31*25(&(1*-32-.22,+))+,8/882/00/1-$%('(&()(*94578778+6/2855(2.
@0b1f06cd-8a4c-42d2-a683-e81a4877f5b6 ch=133 read=13689 start_time=2019-12-12T19:19:12Z barcode=BC01 runid=2c9cf7bc05858273f10e7d7ec552fc0bd742dc3e
CTCCTACGGGAGCGGCAGTGGGGAATATTGCACAATGGGCGCAAGCCTGATGCAGCCATGCCGCGTGTATGAAGAAGGCCTTCGGGTTGTAAAGTACTTTCAGCGGGGAGGAAGGGGTAAGTTAATACCTTTGCTCGTGACGTTACCCGCAGAAAAACACCGGCTAACGTGCCAACAGCCGCGGTAATACGAAGTGCAAGCGTTATCGGAATTACTGGGCGTAAAAGCGCACGCGGGCGGTTCTGTTAAGTCAGATCATGAAATCCCCGGGCTCAACCTGGGAACTGCATCTGATACTGGCAAACGAGTCTCGTAGAGGGTAGAATTCCAGGTGTAGCGGTGGAATGAGAGATCGGAGGAGGAATACGTTGGCGAGGCGGCCCCTGGACGAAGACGACGCTCGGGTGCAGCGTGGGGCAAACAGGATTAAGATACCCTGGTAGTCGCCGTAAACGATGTCGACTTGGAGGTTGTGCCCTTGAGGCGTGGCTTCAGGCTAACGCGTTAAGTCGACCGCCTGGAGTACGGCCGCAGGTTAAAAAAAACTCAAATGAATTGACGGGGCCTGCAAGCGGTGGAGCATGTGGTTTAATTCGATGCAACGCCGCGAAGAACCTGGTCTTGACATCCACGGAAGTTTTCAGAGATGAGTATTGCCTTCGGGAACCGTGAGACGGAGTGCTGCATGGCGTCGTCAGCTCGTGTTGTGAAATGTTGGGTTAAGTCCCGCAACGACGCAACCCTTATCTTTGTTGCCAACGGTCCGGCCGGGAACTCAAAGGAGGCTGCCAGTGATAAACTGGAGGAAGGTGGGATGACGTCAAGTCATCATGGCCCCTTACGACCAGGGCTACGTGCTACAATGGCGCATACAAGAGAAGCGACCTCGCGAGAACAAACGGACCTCGTGCGTCGTAGTCCCGGTTGGAGTCTGCAACTCGACTCCATGAAGTCGGAATCGCTAATCGTGGATCAGAATGCCACGGTGAATACGTTCCGGGCGCTGTACACACCGCCCGTCACACCATGGGGTGGGTTGCAAAAGTGAGTAGCTTAACCTTCGGGAGGGCGCTTACCACTTTGTGATTCATGACACAGAGGTGAAGTCATAACAAAGGTAACCGG
+
*+2,'%(*.*&((&0-*186:8*+..0/5,+)+/,-,540013827631)211/+0315'54456721*+,.,&)**536796.95581488+)7-,2<;/03339;-)-3/,07/*)*(',/'+*)*4.::-/99&6+02.00-09724200333-,.43.-*.*'-'*+670).//89*4*1+)0)%'%&))**/::8;7603)*'00)1-2349<45085:7*+,..(+)+&)')+.1.&&'0*/)-.2+*00('*(-3+)+28.*340121:2;26.((,/01131410131<835,+4*/)'(*)(,,15)&-0)*+'4*0.7.-64/.,,00/.7,5-11)&'(*+-.--*,)(***+*+,))*2-)('*(4262;5,,4:81,0+))(*,-3444&5550.,,,.*526-526(2'14(3-.*)+..2:-.38624-4'-.558;70/,-*/01312322-1106/0-59----,47/166:5555%.(()0/0123180'&*-0334-.,%%*%$))--977010091728933-1.0/1,969/5,5+116)683+*&%('.),.+6//(--75,)*1.78393;60/213832--&'((&')'2(*''(/-.5//0475))*14-4.-9<31,+,.-0.+%+&/()3:992)3/-0-5330///6,&$+33932222585,23248,,-//26&./'*,259022720,+726+.,5('('&,--2,0/128/,/..+./)$.1-086+50651-20203<6.502/7;.+.))).2215/.-,+*,50.04.,2+13+5,/:9-2321.2254/178::56.5-4,()%%'+-05)+.,'$%&&/06633,++%()+..01037')'*,$+1.6767-+**&**-25'-+)*)6+*)(%*+,7/*())40*+)&).+*,,.299161001.0126354/5.--),,++2+-''&)(1;:<1110349766.-31810)2/.03590**427***)*,..//2:64;9012,/&*,))'+**).41/9,4/:/((-(%.3//,--7,3+,/.&5/+-2//02/4-/,)+/3.(-+,/:6*/,)*(**'&)&('.)-/4.44746<2.425:9:57
@f04227d7-2028-424c-8ce5-5fca53db6aa6 ch=399 read=13817 start_time=2019-12-12T19:19:09Z barcode=BC01 runid=2c9cf7bc05858273f10e7d7ec552fc0bd742dc3e
CCGGTTACTTGTTACGACTTCACCCCAGTCATGAATCACAAGTGGTAGCGGCGCCCTCCCGAAGGTTAAGCTACCTACTTCTTTTGCAACCCACTCCCATGTGGTGTGACGGGCGGTGTGTACAAGGCCGGAACATTATTCACCAATGGCATTCTGATCCACGATTACTAGCGATTCCGACTTCATGGAGTCGAGTTGCAGACTCAATCCGGACTACGACGCGCTTTATGAGTCCTTGCTCTCGCGAGTCGCTTCTCTTTGTATGCGCCATTTGTAGCACGTGTCTGGTCGTAAAGGGCCATGATGACTTGACGTCATCCCCACCTTCCTCCAGTTTATCACTGGCAGTCTCGCTGAGTTCCCGGCCGGACCGCTGGCAACAAAGGGATAGGGTTGCGCTCGTTGCGGGACAACCCAACATTTCCTGCTGACTGACGGCAGCCATGCAGCACCTGTCTCACGGTTCCCGAAGGCACATTCTCATCTCTGAAAACTTCCGTGGATGTAAGACCAGGTAAAGGTTCTTCGCGTTGCATCGAATTAGCTACATGCTCACCGCTTGTGCGGGCCCCGTCAATTCATTTGAGTTTTAACCTTGCGGCCGTACTCCCCAGGCGGTCGACTTAACGCCGTTAGCTCGGAAGCCACGCCTCAAGGGCACAACCCAAGTCGACATCGTTTGGCGTGGACTACCAGAATTATCTAATCCTGTTTGCTCCCACGCTTTTCGCACCCTGAGCGTCAGTCTTCGTCAGGGCCGCCTTCGCCACCGGTATTCCTCCAGATCTCTACGCATTTCACCGCTACACCTGGAATTCTACCCCTCTACGGGACTCAAGCTTGCCGGTATCAGATGCAGTTCCCAGGTTGAGCCCGGGGATTTCGCATCCTGACTTAACAAACCGCCTGCGTGCGCTTTACGCCCAGTAATTCCGATTAACGCTTGCACCCTCCGTATTACGCCGGTAACGGCAGGGGTTAGCCGGTGCTTCTTCTGCGGGTAACGTCAATGAGCAAAGGCCGCTGCTCCTTCCCTCCCGCTGGTACTTTACAACCCGAAGGCCTTCTTCATACACGCGGCAGCTGCATCAATTTGCGCCCATTTATTCACCCAATATTCCTTGCCTCCGTAG
+
%'*,0-&((,&62)+/(2.8/.0(('*&32,/./:86--00),+1++))(*+23:6/51)'**'))-480311353,13;43::/034,89-*/05;4/2-*,44842592145+71522133993:6801+.,',)*492).(*(-/:6882,)'(./*&(+./5000/00019:64/.58;7120(&()20023:26,4155.1/.0+21.)'(+,.302&)16,*+,+/-,++1.//045/-,(.,,,.0.53/)1,)+02248;;2:5*,----+2-.$%&'*9897895--698;70.*)'''+)*+66788.6-.+*.70/2)*+(),065,.07:-8+**6671-%'-,)+-73:3(1-+//4597997;50.+2:+*/8160*,3,-*-),2332;13-83403+84(0)*(-4*0()&&$&%)*0252-44+2527.04152450.227413&020/2-(,*)*().//;847599754,003-/1-1.-77;960215+-5<59:78;,.41;89;936/6.-.345%')*,0((('),,00+0+.,*(*')*.3/1,-/0+(*4297;843;400/8::+09092:3/2.7/./../.:;2,3/+*535111.30/+(*'%(.--///%+),$-6143485769(7-)%(+)),)(+,-.)'**-0-91)*4+/01884,-.1-3()0)*+8-7,+,/113;.*,-2;,(*,)4;8+4-.,/6*+//0699845546:8678'.55+:5696;7788027+4-/091823/,+,--4;:786807;:-63710213138563221429/483/)--*/&)-,197/,*--4130/../8:4240.-()0-341*/)-,*(305((2.1'37,-)+,06&&&%$%%3*:7759<8::9::83/-+*..1-0.85*'*+*.11-&&(-7/6.+(&%$('/5//1:363-8,-+-*-(&)*),((#),-6/2--/1115-.0809<50010751/2/./3140/0555:.(+&'(+*+-./45;-3,*.*,(0,-((')./.(++0+42%&),+2816/1812200(/+))(&%&'(*+-56(+)+**3.67((44,(0)($(%')4-..)-%##%(((26.134
@dce5d3e6-38a0-419d-9228-726edb0d1d78 ch=402 read=11764 start_time=2019-12-12T19:19:16Z barcode=BC01 runid=2c9cf7bc05858273f10e7d7ec552fc0bd742dc3e
CTCCTACGGGAGGCAGCAGTGGGAATATTGCACAATGGGAAACCCTGATGCAACAACGCCGCGTGAGTGATGAGTTTTCCGGATCGTAAAGCTCTGTCTTTGGGGAGAAGATAATGACGGTACCCAAGGAGGAAGCCACGGCTAACTACGTGCCAGCAGCCGCCTGATAATACGTAGAGTGGCGAGCGTTATCCGGATTTACTGGGCGTAAAGAGGGCGTAGGCGGATGAGGATTAAATTAAGGATGTGAAATACGGGCTCAACTTGGGTGCTGCATTCCAAACTGGTTATCTAGAGTGCAGGAGAGGAGAGTGGAATTCCTAGTGGCGGTGAAATGCGTAGAGATTAGGAAGAACACAGTGGCGAAGAGCGACTCTCTGGACTGTAACTTTGAGGCTCAGCGTGGGGAGCAAACAAGTTAGAATACCTGGTAGTCCACGCCGTAAACGTGAATACTAGGTGTGGGGTTCCAGCACCTCCGTGCCGCCGCTAACCATTAGAGTATTCCGCCTGGGAATTACGGTCGCAAGATTAAAACTCAAAGGAATTGAGGACCCGCACAGAAGTAGCGGAGCATGTGGGACACAATTCGATGCAACGCGAAGAACCTTACCTGGTCTTGACATCACGGGAGTTTTCAGAGATGAGAATGTGCCTTCGGGAACCGTGAAGTTGGAGTGCTGCATGGCTGTCGTCAGCTCGTGTTGTGAAATGTTGGTTAAGTCGCAACAGGCGCAATATACCCATCCTTTGTTGCCAGCGGTCGGCCGGGAACTCAAAGGAGACTGCCAGTGATAAACTGGAGGAAGGTGGGGATGACGTCAAGTCATCATAGCGAAGCCCCACCCGACCAGAAGGCTACACGTGCTACAATGGCGCATACAAAGAAGAAGCGACCTCGCGGAGCAAGCGGACCTCATAAGTCGTAGTCGGATTGGGTCTACTATCTCGACTCCGAAGTCCCGGAATCGCTAGTAATCGTGGATCAGAATGCCACGGTGAATACGTTCCCGGGCGCAGCACACACCGCCCGTCACACCGTAGGAGTGGGTTGCAAAGAAGTAGGTAACCCAACCTTCGGGAGGGCGCTTACCGCTGTGATTCATGACTGGGGGTGGAAGTCGTAACAAGGTAACCGG
+
&&,3012'14,-.,,-.-06()&()*(6+-...31(2+&(--+33+,17999.854535;1223,))*)-,*)-137+,'4,4882/60)''(///1.-55+44*)'*.+0/030/.6-721,2,*./-+2*--+0.--1./05500//.238;6)1//8/(*'$&$-0()&5+-0(%)*/:6%&89889554/,0(12-+-/4:9:897:1&%(.,//676:55;80.-++)1*60/0000)4-1)'%(,0,*0%-0-.3-2-/00620,.,//0352'8:...:,;///913)*+./-*1.)+).7*))*+3..+2*7*)&,*&*).86307+))+-7.++*)/*(53/2-.65)4',,-0.&&)&%&)334000.07;//-%,//)*,*+,/3--&(%%(4',.,(*-,6*..'**7,++,,),-+//001630),03;99;<82,,-.*)$%%*287766:92,0-(*#((/94673634++7-''&)$'%&')*('$&'*1+5798.+-&('*+(-.6+')+--+-0.0<;778968.,*'')'+%0-+-1,++.1.%&&'*.//1.(+,)0-,,2*((#%%%*1-,(,,/101/.+,2((-382:23:5257654211)32+-,4))*,3631.)''((++((1/*1.18:1;1:2918--..'%&'()))*++-000565855565/66-22113304400248/,)/305+8351-1'+*3:,/64-*,&$(*())'+24-09-*/0(.-+'+*2/5(0-2+774878:43*/*(*+66666---*+,67;99850..*,+/,+17826578459873/.*.-,+%**%'&%)'2+#)''(++3'&''+,00+,%(*1275-+1-,08/,-331674+(+'%)'&&,,/:86162.'&'*7.11:64664,/*''+74811.2)-(8+0,-.0.&'#$$&+,027+.''+++,4'%).-1+4(**.+,.73548:;;:95.(/,.:3.----*/42/2129.,+,,+.$'$%%',(+*/757<557755346&.()+%')/80/91215+%)'&,,02.+%,%$)110/00*6-'./-.0141/4+''/)*,,3/-')+&,*)*,,)))'+&()116763/*1)*2:5;4:
@698da865-d254-4b9e-8dec-04ded7be5f69 ch=81 read=9775 start_time=2019-12-12T19:19:22Z barcode=BC01 runid=2c9cf7bc05858273f10e7d7ec552fc0bd742dc3e
CTCCTATGGGGAGGCAGCAGTGGGAATGTGTGTGTGCACAATGGGCGCAAACCCTGATGCAGCCATGCCGCGTGTATGAAGACTTCGGGTTAATAAGAGTAAAAAACAGCGGGGAGGAAGGGTAAAGTTAATACCTTTGCTCGTGAGCGTTACCACAGAAAGCTTCCGGCTAACTCCGTGCCAGCATGCGGTAATACGGAGGTGCAAGCGTTAATCGGAATTACTGGGCATGCAAAGCGCACGCAGGCGGTTTGTTAAATCGATGTAGAAATCCCCGGGCTCAACCTGGGAACTGCATCTGATACTGGCAACTTGAGTCTCGTAGAGGGTAGAATTCCAGGTGGCGGTGAAATGCGTAGGATCTGGAGGAATACCAGTGGCGAAGGCGGCCCCCTGGACCGAAGACTGACGCTCAGGTGCGAAAGCGTCAGGGCGAGCAGGATTAGATACCCTGGTAGTCCACGCCGTAAACGTCGACTTGGTTTATTGCCCATGAGGCGTGGCTTCCGGAGCTAACGCGTTAAGTCGACCGCCACAAATTACGGCCGCAAGGTTAAACTCAAATGAATTGACGAGGGGCCCGCACAAGAAAGCGGGTGACGTAATGGTTTAATTCGATGCAACGCGAAGAACCTTACCTGGTCTTGACATCCACAAGAACTTTTAGAGATGGATTGGTGCCTTCGGGAACTGTGAGACAGAGTGCTGCATGGCTGTCGTCAGCTCGTGTTGTGAATGTTGGGTTAAGTCCGCAACAGAGCGCAACCCTTATCCTTTGTTGCCAACCCGGTCGGCCGGGGCAAGGGAGACTACCAGTGATAAACTGGAGGTGAGGATGTCGAAGGTCATCATGGCCCCGCCCGACTGCAAACGCTGCATACGAAAACGCAGAGAACGGCGTTTCATAGGCCGTGTGACCGGTTAGATGCAGCCGATAGCGGTCGGAATCGCCTAGTAATCACGTGGATCAGAATGCCACGGTGAATACGTTCAGGCCTTGTACTTTACACCGCCATCACACCATGGGAGTGGGTTGCAAAAGTAGGTAGCAACGGAGGCGCTTACCGCTTTGTGATTCTGACTGGGAGTGAAGTCGTAACAAGGTAACGG
+
*,0.,-3667,&((+'(***-.55)1-&,%'%(%')*+21;415/,'),0'-4(%$#''')%+*11+0))*.-144+&))%&+,3-.0-..&&)))&%&&'&*-+&'&&%+05.(-.*(0+),-78/20+1+,-,04,+246-5,*'*217+1,%+((-(&&&'&'&&%+,.6000((,%+1.-)$%%((/-.-*'&'.*,++,.57363150504'/,-1+*,-).()&($&'+/+.1511,...07*.6:8+27*+(++)&---%%/5+-347+/599:;0//705<:4967/3.+,----,2136*2*&'*++-//27569,(-/,//..01/2+++(()&'2545468/.00/0))+06,7/++(-,-)59+-+0,*()+&&$'(-5762*+666+(,0())))),-467*43874--/+,...')(,,*(+$*+13)3**+8778:345:811012,/45;979:+/*&'*/.5,)*-,)$.()55/$$%&*0+,'$*.2.2,3,-,.15;67891;06.66236-).)#%&%('+),&0/0&-,*/0253;63,,+584,(*-*/.,0*/783.0(&&)+++'*('%&-+)&***$+/33729;/./4<22121987534-,.*&-)&+')5;76**-163-4667,%%&'%)+)&&%#'((,,991,:+2+1/04253(4/300763''*+0&,&()88873342622*03...,-./70640;0*+(-+.02&375852+.5+%)-/3***++414)'($'%')84,55(.-,,..(.'),4*7*80,+*'$&%&(,)$'(*+'18/2/..07;5445.**)$&%,(%%&''$'&)5266971.(-004(%(&$%%&+%'%$$(('&%%$)))&(*)%&$#%%&(+/**'%()0--%%)&'&''&$&&(/)**$%%('*).'$%$%&&###(%')+0+4+,((&&%&)0+*(%*,.18405-/28679/,-(-..0:;782103&'00,/+&(%&)+))-.3:065),1/.-.705660))*+7/-67720+(%(&/-01$*&&'&&&%&))*--+31--2.-+//15<576479882)+*+*3-./4138545+2,114+7
@6b27386c-d51a-40d8-9da6-831df27cae2e ch=499 read=14304 start_time=2019-12-12T19:19:30Z barcode=BC01 runid=2c9cf7bc05858273f10e7d7ec552fc0bd742dc3e
CTCCACGGGGAGGCAGCAATGGGAATTTTCGGCAATGAAACCTGACCGAGCAACGCCGCGTGAAGAAGGTTTTCGGTTGTAAACCTGTTTATAAAGAACGGCTACAGGAATGGTAGCCGGTGGCAGTACTGATAGAAACCACGGCTAACTACGTGCCAGCAGCCGCGGTAATACGTAGGTGGCAAAGCGTTATCCGGAATTATTGGGCGTAAAGAGGGCAAGGCGGCAAGGGTCTGTGGTGAAAGCCTGAAGCAACTTCAGTAAGCCATAGAAGCCAGGCAGCTAAGAGTGCAGAGGAGAGGATGGAATTCATGTGTAGCGGTGAAATGCGTAGATATGTGGAGGAACACCAGTGGCGGTCTGGCCTGCAACTGACGCTCAGTCAGCATTAGGGGCAAATGGGATTAGATACCTAGTAGTCCGCCGTAAACGATGAGTACTAAGTGTTGGATGTCAAAGTTCAGTGCTGCAGTTAGCGCAATAAGTACTCCTTACAATTAGTACGTTCGCAAGGAATGGAAACTCAAAGGAATTGACGGGGGGCCCGCACGAAGCGGTGGAGCATGTGGTTTTAATTCCGGAAGCAACGCGAAGAGACACCGGAGTCTTGACTCATAAAAAGGCTCCCGGAGATGGAGATAGCTATATATGAGATACAGGTGGTGCATGGTTGCCATCGCTCGTGTCGTGAGATGTTGGGTTAAGTCCCGCAACAGGCCTCAACCCTTATCGTTAGTTACCATCATTAAGTTGGGGACTCTAGCGAGACTGCCAGTGACAAGCTGGAGGGAAGGCAGGATGACGTCAAATCATCCCATGCGCCATGACCTGGAGCTACGTGCTCACCAGTAGGATGGTGCAGAGGGAAGCGAAGCCGCTTGAGGTGAAGCAAAACCCATAAAACCATTCTCTCAGTTCGGATTGTAGTCTGCAACTCGACTATGAAGTTGGAATCTTTAAAGTAATCACTTGAATCAGCATGTCGCGAATACGTTCTCGGGCCTTGTACACCGCTACGTCACACCACGAGTTGATAACACTGAAGCCGGTGGCCTAACCGCAAGAGAGGAAGGAGCTATCTAAGGTGGGATTGATGATTAGAGGTGAAATCGTAGCAAGGTAACCGG
+
1(+)'''(,-*/2002+-'+(*','365+)6:10'&&)+%+(%%&&&)+*0387258++,&'*)&)*/-2863.*.(.$+*)$(&&%&&&$%,.+(-0.'.,,//,**')%&/-+,3-(42/%/%()%('(++&&*&%,(*+.///0301.1.21383,42247-.)+..-/&2.15/9---,+2*+-)..-+5,/0*//2-4576543647-'&+*+('')+-,0*'((*0+14556:76255..3//)/*+*-,/6/*-.27)25342-4.(4;66::24332+'&)+./70%,0+,)/4./,+)),-+**-/-*),*.7.+,690134445874-'(/,*-*(0.029,0)''%'((-$)),0,+124...**')*5*-0-)'($-')*+-(+*:;5)4.)/,//87438(*),,//2-"$$%',2*/-(*)'%&'.2235677<3:7846553.,,0856/.---6439*+&)(/-80040,+,,5.--+,,-+--*6.105//)*16*),/./(.0,-.0--+')&+*/,-.,/7:8,33*&*&)%'+(*29341),-1/,-.11<://7325)+''(#''%'%((*0*(%%'%(*'(%'))+(&%('+')*38-*'()+.+).*+++1.')*+4323422--&)(*+//66.6..9;88979856-&$%$',%'*,//-243966374-++$,+6.5-1-51+)./.6')'(&&()(,43.7033042-,//$&'')1,6-6,.0127:0-366.%--%&*,.5540/000..,-+**/8'(2.)--0/%+/.142/.//.800/..*-+))//%),)+.*7230*&((*++&(%'%-,/1')*+*4-/2*,,,.)%*//*6-.),,)*)$%$&)&,*()+2*,,:;33<7.,/87.8:9:40..)4-05;777*1,(*''569871500/1&('$%'(*)+1,-,../-3))')').530'+'&+-3,0**+$-*,,(''&%)'503:767-/4454623./.-(&&%%(,-6/1,0+)**0007212--)'*%&),+05/:0050-,//-,*,/.,+*)**()*(%'&,+-.116.5/49;6280114.7/)-'**)%*0(+,0,*/21/5556140+,
@e56f282c-9239-4aef-a206-f4afcc7ad077 ch=347 read=11909 start_time=2019-12-12T19:19:41Z barcode=BC01 runid=2c9cf7bc05858273f10e7d7ec552fc0bd742dc3e
CCGGTTACTGTATTTACGACTTCACCCCAGTCATGAATCACGAAGTGGTAGCGCCACTCGAAGGTTAAGCTACCTACTTCTTTTGCAACCCCACTCATGGGTGTGACGGGCGGTGTGTACAAGGCCGGAACGTATTCACCGTGGCATTCTGATCGATTACTAGCGGAGCTTCGTAGGTCGAGTTGCAGACTCAATCAGGACTACGACGCACTTTATAGTCCGCTTGCTTTCTCGCGAGTCGCTTCTCTTTGTATGCGCCATTGTAGCACGTGTGGCAGCCCTGGTCGTAAGGGCCATGATGACTTGACGTCATACACCTTCCTCAGTTTATCACTGGCAGTCTCCTTTGAGTTCCAGCCGGACCGCTGGCAACAAAGGATAAGGGTTGCGCTCGTTACAGGACTTAACCAACATTTCACAACACGAGCTGACGACAGCCATGTGCAACACCTGTCTCCGGTTCCCGAAGGCACATTCTCATCTCTGAAAACTTCCGTGGATGTCAAGACCAGGTAAGGTTCTTCGCGTTGCATCGAATTGAAGAGCTACATGCTCCACCGCTGTGCGGGCCCCGATCAATTCATTTGAGTTTAACCTTGCAGCCGTACTCGACGGTCGACTTAACGCGTTAGCTCCGGAAGCTCACCTCAAAGGGCTGGCCAAGCCTCCAAGTCGACATCGTTTACGGCGTGGACTACCAGGGTATCAATCATTTTGCTCCCCGCGCTTTCGCACCTGAGCGTCAGTCTTCGTCCGGGGGCCGCCTTCGCCACCGGTATTCCTCAGATCTCTGCGCATTTCACCGCTACACCTGGTCTACCCCCCTCTACGAGACTCAAACGCCGCATTATCAGATGCAGTTCCCAGGTTGAGCCAGGGATTTCACATCTGACTTAACAAACCGCCTGCGTGCGCTTTACGCCCGATAATTCCGATTAACGCGCCCTCCGTATTACCGCGTGCTGGCTGGGTCTGGCGGATGCTTCTTCTGCGGGTAACGTCAATGAGCAAGGTAATTAACTGCTCCTTCCTCCGCTGAAAGTACTTTACAACCCGAGGCCTTCTTCATACGCGGCATGTGGCTGCATCGGGCTTGCGCCCATTGTACAATATTCCCCACCTGCTGCTCGAGAG
+
5*&&(/'&%%)$*/*(./'56;314550--01,/,+6+-'*%'(%($((*-0011+++-)*(6+5.4..0118:86566+6;;,+0.)1..*#%%'%&)/),*-0462995-.*-0,.27852211,5+9.6;:-9,),5045;788;8/0111--.6/.+'%%()'$(.2/(,&')**+,-583427763/+/,/&+/--4,+-./..*,/66-.-220,+,04/++)1,02.-+*/+/&(5,9864;7--./03577507.*)()%(((*&$'&&).5/.0673+--*+2499,,,,-/,./-0187'&$$$(&/:8<9.*,(*8;;//.*(0*3/.174),&&.))+6889,(.6246892,,0*-,0&+6<1*0--++).,.6/1.237.7*%&$*4.-0)'%&$7*852;7,*+*'++-%(30-0/1314*(,8,0.(&./'1+13%&)1(,(*,::592./3-1--/02:856588;7543::72476956983545561577.7+6.,0+7-934:113211././5(((2&%)+&(&*&'+01./.-)(0,+*0,.05082232)((+-366;:79<2.,.1;<078/7.-*',0,34698/0&1,70//7.5.4.2333571*-,3)2,))%%%'$(((202)--0/*+%&%'%#$$(*&%)'(+6*657778;9101/.005;997469062-/11/*1.4,559,-.1064/**))..+&()(*600.0/48,(()*1;86/1+(5;9++''+43:5567011*4546:3803*,-4300,,.-.50<1,,2306744(0+),')(++.052.*&+,'522455785-)+(,*%(',*++:.-/000949<,:4./.,.*(/37(/21)/0,-*+,//212-2,2,'-3142+-.+,-.,,,)%%$%&,*-/**(0348<00.+9*;-1()&(..076+,+,0-20+++)(*-1*&%)0('&$&''*&*-,049590+)(&23311765680700-8758+11)),5.622./-39.;7216+'(*)'--'*,-167)+/2362*&''356;68<967/0+0,5//0013:554546:-84211&+)38-'-7'+*/051138:38.'*'%%&$&(&(&&(%&
@29772305-2f55-47c9-8033-99a05ffd1de8 ch=469 read=12825 start_time=2019-12-12T19:19:43Z barcode=BC01 runid=2c9cf7bc05858273f10e7d7ec552fc0bd742dc3e
CTCCACGGGAGGCAGCAATTGGGGAATGTGTGCACAATGGGCGCAAGCCTGATGCAGCCATGCCGCGTGTATGAAAGAAGGCCTTCCGGGTTTGTAAAAGTACTTTCAGCGGGGAGGAAGGGAGTAAAGTTAATACCTTTGCTCGTGACGTTACCCGCAGAAGAAGCACCGACTCGTGCCAGCAGCCGCGGTAATACGGAGGGTGCAAGCGTTAATCAGATTACTGGGCGTAAAGCGCACGCGGGCAGTTTGTTAAGTCGAATGTGAAATCCCCGGGCTCAACCTGGGAACTGCATCTGATACTGGCAAACTTGAGTCTCGTAGGGGGGGGTAGAATTCAGGTGTGGCGGTGAAATGCGTAGAGATCTGGAGGAATACCGGTGGCGAAGGCGGCCCCCTGGACGAAAGACTGACGCTCAGGTGCGAAAGCGTGGGGAACAAACAGAGTTAGATACCCTGGTAGTCCACGCCGTAAACGATGTCGACTTGGGTTGTGCCCGCTTGAGGCGTGGCTTCCGGAGCTAACGCGTTAAGTCGACCGCCTGGGGGTGGCCACAGGTTAAAACTCAAATGAATTGACGGGGGCCCGCACAGGCGGTGGAGCATGTGGTTTAATTCGATGCAACGCGAAGAACCTTACCTGGTCTTGACATCACGGAAGTTTTCGAGAGATGAGAATGTGCCTTCGGGAACCGTGAGACAGGTGCTGCATGGCTGTCGTCAGCTCGTGTTGTGAAATGTTGGGTTAAGGATCGCAGCTTGAGCGCAACCCTTATCCTTTGTTGCCAGCGGTCCGGCCGGGAACTCAAGGGAGACTGCCAGTGATAAACTGGAGGAAGGTGGGGATGACGTCAAGTCATCGCCAAGCCCCTGACCAGGAGCTACGATGCTACAATGGCGCATACAGAAGCGACCTCGCGAGAGCAAGCGGACCTCATAAGAAGTGCGTCAGTCCGGATTGGAGTCTGCAACGACTCCCATGAAGTCAAGATCGCTAGTAATCGTGGATCAGAATGCCACAGTGGGCCATTCCCGGGCCTTGTACACACCGCCCTCACCATGGGAGTGGGTTGCAAAGAAGTGGGTAGCTTAACCTTCGGGAGGGCGCTTACCGCTGTGACTGAGGTGAAGTCGTAACAAGGTAACCGG
+
-02/+.(0/*/500120&5'*5:-0:-*,&++++.0:75:85246:+:;66675-,)3+3-(/0+./10512358'&+*)+-2168,36419($)-73)*,-+4:-.+-.059-(+,36/5)'+,188.20604/.)*/*)1+/,/0*432701:812232-(**'+,9:)&&(+,.,07012.014091:-1//*614./1-0/25502,1-2-11('&')**2:;:65529..03-&+)*&275%55;/-021-*,6..+*#/()87/558.&17565-403.16-00.00..22633345.8,+59*+/+)',),*+12),',&-060010*2.04..7,+((0-/10*,/&'(()*+..-.///6201*+/-226.0,/--(*1).1&23955-*-480/+.&$-//0//121577:667*./*),0/2,0,)(*.4773.-,-//,2368<0/44323073*-01:76:<9200006961.3-0.+..,/-56*$&&%)%/3)-62766,8.***++55;111-2/9.436//64499:/90'&&)+/(%)('-+65<:56/0.520.(*.-,-6'28;10:3*-*++*,.+665903335/-.23<:0:6<0.--)*.&++1//5+,))'&&).5*-')+.7---406,-/2(0)+4625&()*./--+(*3+-899:7,5-99182:795+,./'..366877440711299572-///451,3-,,2'(+&'0719856'&+),.7(2*))&'&%),,215480*//01&&0+*/30395/5+56334958&:6/523:16*5*(*.6457;55/.**13,5672/3,/..83/99455356896.-./1578''$&&*5/2(%$'(0/26/0-,**&%'+3321151.30.100-1+&*)'*6222,+),,%&(#%.+004;9997622.0&'')*()*)('()6+)-$7(/*))*+,523*)(+./47)+8300,,,+&&&./*)'$%'1//19::71-/,,17778//,(,-''$,**-4120.34680:/0/5)103:186+(*(++.158-((*/775<158:-',+)*'.,-*,..324295;80;/+08702-7-,68'%%$&/,0/.'1,++11//42357968-8/798:29
@d7af82a2-e2ca-44d8-8276-58dc6c596ac4 ch=145 read=10814 start_time=2019-12-12T19:20:01Z barcode=BC01 runid=2c9cf7bc05858273f10e7d7ec552fc0bd742dc3e
CTCCACGAGGCAGTGGGGTATTGCACAATGGGCACAAGCCTGATGTAGCCATGCCGCGTGTATGAAGAAGGCCTTCGGGTTGTAAAGTACTTTCAGCGGGGAGGAAGGGTAAAGTTAATACCTTTGCTCGTGGCGTTACCCGCAGAAGAAGCACCGGCTAACTCCGTGCCAGCAGCCATGATACGGAGGGTGCAAGCGTTAATCGGAATTACTGGGCGTAAAGCGCGCACGCAGGCGGTTTGTTAAGTCAGATGTGAAATCCCGGGCTCAACCTGGGAACTGCATCTGATACTGGCAGAAACGGAGTCTCGTAGAGGGTAGAATTCCAGGTGTAGCGGTGAAATGCGTAGGCTGGAGGAATATACCGGTGGCGAAAGCGGCCCCCCCCTGGACGAAGACTGACGCTCAGGTGCGAAAGCGTGGGGAGCAAACAGGATTAGATACCCTGGTAGTCCACGCCGTAGCGATGTCGACTTGGAGGTTGTGCCCTTGAGGGCGTGGCTTCCGGAGCTAACGTAAGTCGACCGCCTGGGAGAAGTACAGCCGCAGGTTAAAACTGGAAATGGTGTGGGGGCCCGCACAGGGCGGTGGGCAATGGTTTAATTCGATGCAACGCGAAAGGGCCTTACCTGGTCTTGACATCCCACGGAAGTTTTCAGAGATGAGAATGTGCCTTCCGGGAACAGGACAGGTGCTGCATGGCTGTCGTCAGCTCTGTTGTGAAAATGTTGGGTTAAGTCCCGCAACAGGCGCAACCCTTATCCTTTGTTGCCAGCGGTCGGCCGGGAACTCAAAGGAGACTGCCAGTGATAAACTGGAGGAAGGTCTGGGGATGACGTCAAGTCATCATGGCCCTTACGACCAGGGCTACTACCGTGCTACAATGGCGCATACAAGGAAGCGACCTCACGCGAGCAAAGCGGACCTCATAAAGTGCGTCGTAGTCAGAGTTGGAGTCTGCAACTCGACTCCATGAAGTCGGAATCGCTAGTAATCGTGGATCAGAATGCCACGGTGAATACGTTCCCAGGCCTTGTACACACCGCCCGTCACACCATGGGAGTGGGTTGCAAAAGTAGGTAACAACCTTCCGGGAGGGCGCTTACCACTTTGTGATTCATGGCGGGAAGTCGTAACAAAGGTAACCGGAAGATAGAGCGACGAACCGTGAGTTAACACAAAGACACCGACAACTTTCTTCAGCACCAACAATGCAATGAAAAAAAGA
+
*+,*')('*../0*.+'%'(-,0-,.-8227--%-181774/%.-(,,3/5957.10./..+1235*),*.,8485/;.5-**12/)+,4-9:*(,,+*-)$),*-+/+)-9.--113015*+/*%'')%+')21-7.-92/2,,/-(,.(*,/+**)(7+,-77271380010/57%$&#$$%,.-,0)+),+*./04101..*1..310210+)(),097*+-3-/*.+*)0-+&6289+/-6*-,.+.01/-(-3-*270.44123/37856:3051266543/./46655%%%$++&(*-(*,006683-)//-00*3,4+9.%11,*(*,-0942-31,-1461-,*),,)./)12&)'10)(..4...1+)+-672527.4,,.627-1.,*///06898822633)(+)&*,-/'%/*(,.7743,93.02/03478:-*)*,)+0451469;34,'---.-26721-1.3-3-1.--*6.($%)$08*23920*&''&,.()*,/.*&#%&(*0,,170351071,'&&%((.),92..12-1/495(,(''/-+)+&'%)'/9944:/./.1-,,,+--3+,*)'''+/+53,05:--)*))((/+2./4+*,.542636:*,889856665285((1*0)5,/9;7.4--+--46.17720340-1,-+441.1*++,,'.,05841/.007244564980221(.*13210/87/.00:4822545028)(',/)62488584/3;537446,+30.16%281254;440141'1707007*,'+,,.-0//281340013992226.).)0(,(%&&/63+/08988963/113:9530/72*()$%'*/0(88888/.('*(&(+./.42820663754552.(&('$(,'0666%100.+')39**43;7430..01833589576665576+,%'./.)())*.--.96631010375400../5,5-412/,/,./0622*61//.0+),:971+'+*0012:8,810/4+('.34313..,,,,,08449300/***/-36.3/+++-733:554;/&'++4)()$&*0-5409)-83./4122/50.5;/.291.5447;0)),,,**'%%('*+685/.5-*4,2:86.4.4')+.))0-29:-,'-*,-%%('6/:066592,.1)3,.4637.196-756-.10082'21:2'*&#%&''-.,,)$%
@d86b396f-32ba-459f-b217-8ad1277f9dba ch=458 read=11080 start_time=2019-12-12T19:20:01Z barcode=BC01 runid=2c9cf7bc05858273f10e7d7ec552fc0bd742dc3e
CTCCTACGGGAGGCAGCAGTGGGAATATTGCACAATGGAAACCCTGATGCAGCAACGCCGCGTGAGTGATGAAGGTTTTCGGATCGTAAGCTCTGTCTTTGAAGGAATGGCGGTACCTTGGGAGGAAGCCACGGCTAACTACGTGCCAGCAGCCGCGGTAATACGTAGGTGGCGAGCGTTATCCGGATTTACTGGGCGTAAAGGGAGCGTAGGCGGATGATTAAGTGGGATGTGAAATACCCGGGCTCCAACTTGGGTGCCATTCCAAACTGGTTATCTAGGTGCAGGAGAAATTAAGATTCCTAGTGTAGCGGTGAAATGCGTAGAGATTAGGGAAGAACACCAGTGGCGAGGCGACTCTCTGGACTGTGGCTGACACTTCGAGGCTCGAAGCGTGGGGGGCAAACCAGGATTAGATACCCTGATGATCCACGCCGTAAACGATGAATACTAGGTGTGGGGGTTTCAACACCTCCACGTGCCGCCGCTAACACCATTAAGTATTCCGCCTGGGAGTACGGTCGCAAGATTAAAACTCGAGGAATTGACGGGGACCCGCACAAGTAGCGGGCATGTGGTTTTAATTCGAAACGGCGCGAAAGAACCTTACCATGACATGCCATTACTCTTAATCGAGGAAATCCCTTCGGGGACAAGGTGACAGGTGGTGCATGGTTGTCGTCAGCTCGTGTCGTGGTGTTGGGTTAAGTCCCTGAAACAGCCCTTGTCGTTAGTTACCTACCATTAAGTTGAGGACTCTGGCAGACTGCCTGGGTTGGCACCAGGAGGAAGGTGGGGATGACGATCATCATACCCCTTATGTGTGAGGGCTACACGTGCTACAGCTAAGCTGGGTAAGAGATGCAATGCCGCGAGGTGGAGCCAAACTTAAAAGCCGTCTCGGATTCGGATTGTAGGCTGAAGCTCTTCGAGCTGGAGTTACTAGTAATCGCGAGAATCAGAATGTCGCGGTGAATACGTTCCCGGGTCTTGTACACACCGCCCCGTCACACCATGAGAGTTGGCAATACCCGAAGTCGTGGAAGCTAACCGCAAGGAGGCAGCGGCCCGAAGGTAGGGTCAGCGATTGAAGTGAAGTCGTAACAAAAGGTAACCGGAAGATAGAGCGACGAGCCGTGGTGCTGCGAACACCGACAACTTTCTTCAGCAAGCAATACGTAACTACCGCA
+
../**.22:;02:2-44)57386-64/51/.+*3,,2,)+)0;0/01:9:444353/4:3444+)(*+24311.,26-*2/97862252*,./768/870,,1**(%%&&&.7/.0+&%'+-*.((+*.5034844461./2285321,1,--9+4/8-2-,,4(,'-++/0+)*.*60810.)-*+27/--234465239,*2)$()560194:<::9-:,8-07295866766<:7-82/)3/..8(5+)0*15**''&%)3-)16413365544683-,+/442*(*&(&))%&(0*8+++,197.--,-60/.75/169/3*++*0.-38'2--/.347913,4,(&*+,6540./.-1682-+&''%)*-.-%*(*%&(.3..1%))%'//4,-*+''(-(.)+.-).1./0445;)),'(&%,96354583/,*'((),./:6./+*+4455/886.-701-5///52/.'**1354279630-))$'++,1/$%&(775:32:317-((*)0,118056/-,5,8:9633.(,%%-*/4./1&224.09+#(%%)('((./*,'-+0/..-0;<12:7;5014+-(/,((((44)-/1*&&%*&&',,/))$))$&.)*,/065755-()*)/1*,5-/5-,6;2422.+-+-24%)*--6676565-/2-.15673456638455./,'(')2*25/7+1/6-.'%&%#$&'$.1-)0,/00:0/,;/-.'')2134:3*+,1.-/7075530)($()*/.2/+-760.*('%*+,+,*+,+.-303770)9..*(&(*675**&+37,),-,/50*'&.5-6542*+'(),+'()(+,(%'()/.)*+*)++-/6567203401.*..,15.../136/21708-%'&')*+7-0*4/3*7,+3(()-534-/,'(++'%%%&')78;1+1-,,43520(+/+.)(&'.,-,-.9665305%0245;;774548('+00.--)&%(*..+/50/79,,177857;7830,*,.0//,786129,)+1-/2472,++(--0-1/141/03)+1.).-,104*),3.60512++)),,/&2'(''&)/,+&)('**01087),../7333849111'+&+*,.,((-3&'++.,)&($&'&'&&(%&'+02.091.374+.00847272023+.%'##%&%&%
@a439eeea-711d-4eb5-a773-78b97373471f ch=260 read=11739 start_time=2019-12-12T19:20:00Z barcode=BC01 runid=2c9cf7bc05858273f10e7d7ec552fc0bd742dc3e
CCGGTTACCTTATTTACGACTTCACCCCAATCATCAATCCACCTTAGACGGCTGCTTCCTTGCGGTTAGGCCACCGGCTTCGTTATCAACTCTCGTGGTGTGACGGGCGGTGTGTACAAGGCGGGAGAACGTATTCACCGCGACATGCTGATTCGCGATTACTAGCGATTCCAACTTCATGTAGTCGAGTTGCAGACTACAATCCGAACTGAGAATGGTTTTATGGGTTTTGCTTCACCTCGCGGCTTCCGCTTCCCTCTGCACCATCCATTGCTTAGCACGTGTGTAGCCCAGGTCAGGGGCATGATGATTTGACGTCATCCCGCCTTCCTCCAGCTTGTCACTGGCAGTCTCGCTAAGAGTCCCCAACAATGATGGTAACTAACGATAGGGGTTGCGCTCGTTGCGGACTTAACCCAACATCTCACGACACGAGGCTGACGACAACCATGTGCACCACCTGTATCTCATGGCTATCTCTCTGGGCCTTTATGAGTATGTCAAGACCTGGTAAGGTTCTTCGTTGCTTCGAATTAAACCACATGCTCCACCCGCTTGTGCAGGCCCCGTCAATTCCTTTGAGTTCATTCTTGCGAACGTACCCTCAGGCGGAATTACTTATTGCGTTAACTGCAGCACTGAACTTTGACATCCAACACTTAGCTCATCGTTTACGGCGTGGACTACTAGGGTATCTAATCCTATTTGCTCCCCACGCTTTCCGGGACTGAGCGTCAGTTGCAGGCCAGATCGTCGCCTTCGCCACTGGTGTTCCTCCATATATCTACGCATTTCACCGCTACTTTTGTGGAATTCCGATCCTCTCCTGCACTCCTAGCTACTGGTTTCTATGGCTTACTGAAGTTAAGCTTCAGGCTTTCACCACAGACCCTTGCCGCCGCCTGCTTCTCCCTCTTTACGCCCAATAATTCCGGATATTAACGCTTGCCACCTGCACATTATTACCGCGGCTGCTGGCACGTAGTTAGCCGTGGCTTTCTAATAAAGTACCGTCACTCGGCTACCATTTCCTGTAGCCGCCGTTCTTCCTTTATGGTTTACAATCCGAAACCTTCTTCCTTCACGCGGCGTTGCTCGGTCAGGGCTTCCCCCATTGCCGAAAATTCCTACGCTGCCTCCCGTAGGAG
+
35&20:121/8*.42+++(-5*-+400'//232777939.(*%('+-..*0**&*,910011,.8-7//8;81250624:5+,2+-0/2////1,/2989672:),43/6./,(()-/6480.('&',-936022449;330-+2779:988;1(*,,.8/0+--./69,:*-'+*++%+%&%&)--144:4759688543412,,580/--+/623781:--06:4.875.14:346856/0152311&'(.21:+**322248769:754-&(&)*-*+-,04.-//.9-)-2/+()04,../-.21+74**126998/<5.+02:;::,8+*)-1/..1.0*.))(66546.,0+('(2047:*0&/.9.,-//833**'*'*))21/)+)//,-244778<.,3401021-28,.(46660/'),012/.$')0-/0/,(.1+38.3)''***/-/340214213+1'.13474+*))+51/0/3:9330+,,,,,++,-+,-452401)1.7;:9-/-)/%()+,--10719679.0/0/0133.43)(..8-217+742:5,+45270743/:9/-14;,/:<55512,'0-(,%(.**2/258,++%*&%(.0+7.//-9-6-5648222'.-,.3--6701441302,1(&&%'),-868784<92+2,,,889/0/0512*/++.17.0;/2/-,.9/++)281--0*,/:./*2;:761239:88-(**2454513))*-.04:8998583((*+.6776/1,0***(').457842413/3:51,00*,/(%&%&%&,30408065)+144446::775&')-((%+,+%,-.408;332302+/.++2,*+(,290-./47216(-.'(-20/0.01;<19/+,))-105860-)()+,6//0393.0+60*//,1/6/1+3-3,/)'0+33314)1-'.-4,.*)%-))://6;4611373.-/,($(),676:4449-0//)*1-+',.,6:00238:560'',*('&)%)*'+<054112434815;::0.10.0/551,')*.6345735-)04-/76:78;;84:-*--.393103.0395547'62244418:9-&/2+064/8:806.*&$*,+4*15.1;-,2//**(
@977c1663-65be-4f66-854b-46b7924a0726 ch=33 read=12138 start_time=2019-12-12T19:20:12Z barcode=BC01 runid=2c9cf7bc05858273f10e7d7ec552fc0bd742dc3e
CTCCTACGGAGGCAGCAGTGGGGAATATTGCACAATGGAGAGGAAACCCTGATGCAACGCCGCGTGAAGTGATAAGAAGGTTTTCGGATCGTAAGCTCTGTCTTTGGGGAAGATAATGACGGTACCCAAGGAGGAAGCCACGGCTAACTACGTGCCAGCAGCCATGACAATATACGTAGGTGGCAGGCGTTATCCGGATTTACTGGGCGTAAAGGGGCGTAGGATGATTAAATTAAGGATGTGAAATACCGGGCTCAGCAGGTGCTGCATTCCAAACTGGTTATCTAGAGTGCAGGAGAGGAGAGTGGAATTCCTAGTGTAGCGGTGAAATGCGTAGAATTAGGAAGAACACCAGTGGCGAGGCGGCTCTCTGGACTGTAACTGACTGAGGCTCGAAAGCGTGCGGGGAGCAAACAGGATTAGACACACAGTACGCCATGGCTTTGATAGATACTAGGTGTGGGGTTTCAACACCTCCGATGCCGCCGCTAACGCATTAAGTATTCCGCCTGGGGTACGGTCGCAAGATTAAAACTCAAAGGAATTGACGGGACCCCGCACAGTAGCGGGCATGTGGTTTAATTCGAAGCAACGCAGAGAACCTTACCATGACGTGCTTGCATTACTCTTAATCAGGGAAATCCGCTGGGGACAAGGTGACAGGTGGTGCATGGTTGTCGTCAGCTCGTGTCGTGAGATGTTGGGTTAAGTCCGCAACGAGCGCAACCCTTGTCGTTAGTTACTACCGTGAGTTTGAGGATCTAGCGAGACTGCCTGGGTTAACCAGGAGGAAGGTGGGGATGACGTCAAATCATCGCGTACCCCTTATGTGTAGGGCTACGCACGTGCTACAATGGCTGAGTACAGAGAGATGCAATACCGCGAGTGGAGCCAAACTACTAAAACCAGTCTCAGTTCCGGATTGTAGGCTGAAACTCGCCTGTAAGCTGGAGTTACTAGTAATCGCGAATCAGAATGTCGCGGTGAATACGTTCCAGGTCTTGCCCGTCACGCCATGAAAGGTTGGCAATACCCGAAGTCCGTGAGCTGGCCGCAAGGAGGCAGCCGAAGGTAGAGGGTCAGCTTGATTGGGGTGAGAATCGGCGTAACAAAGGTAACCGG
+
+0553460-)-,*'+.*11/95****+03,*(+-4760%(&('++(.2'''*/*,,/066;664--'$'**.*,,''--+/83-0*8/87-3.-)*-220-%*+/-9:2)/13242.../061-17/-/,1)*))-'+1//)4**+/.202245890./-)0)%&&&(-7/445506.4/.352228:2:2000.),&573035::810179,,1//,1.2,41680;/5*)**)&6/2-($#)3,-(++*2764,*$(#+.//10----1./.22---3/7///43.-//05498-,*,.)+)++/4-6-606,&./.-&*-(+,526:56796-,*,.5/18561046/7/)-6081.,)..*%,*00013:7978712--++,.,,28358/150,/24//.66)*$+0/*.)/4,/-+,0-)*%&%$(%,')**+*('%%&((-*'0*-*/(/-,-5/2/0+4.2',+349564-&*,3.(2.-,,-/,''&*+-(&((+5495582.,''((-*/.5,---'(0,6:7.0)-)8*)))(/328824:-198+)+,-+++,/115/++*)),0/9;-8791)),$&(%**.$%'((,+3.2/1812-.+%%#&(')+/-5,,,//50410(-4-))-*/.%%(%)07256/+-*$('++3*0***99;9:36.01333%%&%)(3.139:866677.:'/54:12+-54%()''#$'++00(38./30/0.130)3***6354-/,%'%%$'%++&)*+%'&((226999:635-/1.*/,+79.--+-(*&$*-1,.%*344317924382(&%+*.643,:54364453055443-+)+-/2434425//;222)*+-810.-,/.-4.;-,+3100-+))(-%)166:45'%(//2*(***-2557267;2(4..10-.21:2323<32460()'&'))'-275.+.3002754283307./2-,+*,9;:9815*4//,21/225/8'%/63((%%'4-+./..458&'%,+*(+5-,+*,1-*13-'')&*28+.*+2/*%$,/.0.**-()*(&*.)557.822.()+()-*&(%'**4.452*)**((**.)&().07.75)**)03/4)+
@1aba1d21-12b5-4889-a6aa-919254633f81 ch=188 read=16913 start_time=2019-12-12T19:20:18Z barcode=BC01 runid=2c9cf7bc05858273f10e7d7ec552fc0bd742dc3e
CCGGTTACTGTATTGCGACTTCACCCAATCATCAATCCACCTTAGACAGCTCCTTCCTTGCGAGTTAGGCCACCGGCTTCAGGTGTTATCAACTCTCGTGGTGTGACGGGCGGGTGTGTACAAGGCCGAGAACGTACTCACCGCGACATGCTGATTCATGATTAGCGATTCCAACTTCATGTAGTCGAGTTGCAGACTACAATCCGGGCTGAGAATGGTTTATGGGTTTTGCTTCACCTCGCGGCTTCGCTTCCCTCTGCACCATCCATTTGTAGCACGTGGTAGCCCGGAGTCGCCAAGGGCATGATGATTTGACGTCATCCCCGCCTTCCTCCAACTTGTCACTGGCAGTCTCGCTAGAGTCCCCAACTTAATGATGGTACTAACGATAAGGGTTGCGCTCGTTGCGGGACTTAACCCAACATCTCACGACACGGGCTGACGACAACCATGCACCACCTGTATCTCATAGCTATCTCTCCATCTCTGGAGCCTTTGTAAATTATGTCAAGACCTGGTAGGTTCTTCGCGTTGCTTCAGATTAAACCACACCGCTTGTGCGGGCCCAAATCAATTCCTTTGAAGGTTTTCATTCTTGCGAACGTACTACTCAGGCGGAGTACTTATTGCGTTAACTTGCAGCACTGAACTTTGACATCCAACATAGTACTCATCGTTTGCAGCGTGGACTACTAAGGGTATCTAATCCTATTTGCTCCCACGCTTTCGGGACTGGGCGTCAGTTGCAGGCAGATCGTCGCCTTCGCCACTGGTGAATTTCCTCCATATATCTACGCATTTCACCGCTACATGGAATTCACGATCCTCTCCTGCACTCTGGCTGCTGGTTTCTATGGCTTTACTGAGTTAAGCTTCGAACTCTACAGACCCTTGCTGCCGCCTGCTCCTCTTTACGCCCAATAATTCCGGATAACGCTTGCCACCTACGTATTACCGCGGCTGCTGGCACGTAGTTAGCCGTGAAAATAAAGTACCGTCACTCGGCTACCATTTCCTGTAATATACGTTCTTATCCTTTATAACAGAAGTTTACAATCCGAAAACCTTCTTCCTTCACACCGGCGTTGCTCGGTCGGGGTTTCCCCCATTGCCGAAAATTCCCTACTGCTGCCTCCCGTAG
+
/2*.,6+)'&+#*+&'*(,+,+*140-3/1010.0-37),8.70/05+1//,'+210*0/2/,.4/,487//:0+'$&&,&/6*(*,,,80).--,..756754366.04424***1098996/030*$&&%+%)*-474690304257.733,3)*''+,10&&%)*/:4/2+,4.:554434566342103.2179799884,+($'&%%+'.)029<<.67;06::0,36;:78:775.+..694**-//;424+,,56:8566+-0+%%%'(&++,.&&'')0.*+'))/*)*3.,(3*63330/)17-,.134567276,,083;2754-,)'(0*222532522388787893))*,1.)&/$'%$.+///0/&)')++4//451.*4./1,-+-/686:551:4',-0/3.6./.22/,+,*-001*6(+-..6544/73+3815.2-2954743455650+/(+0115////029988458-*)-,.2/',''(&((+::;71347:0/5/.(-0843:444416)/195+*0415<994*-*.0../1-13638382,),-/01-691'(-0/-(--2;:-:9:/+3+*+-.//.--30/.//.2670')%)'''+*0--.2634,')--0.10,/12295561-.1791)4-.&%&(&(+.1565/760&,(10118;798556+)/0-*/255/:*.**)63*)1,7;2*32.4;0.'745834(3577:*6561+1(-)&+)/004484.0/++.1./0160(($,1)675590425785.(.+.38<8254;36612.,-12*1)**..0161..0/3.--$*'*2&221-2),30:6/.0-0.**(&#%*)+(*101+/0:8+''(+-*-2379:4+*/+04883.42312049+.3;:3442/00713-653/214.7..-.8.-6/-315..(*+1912;7556669:57/.)-,-',00+*,1/**.,33,05)'+.2;999+,/0/:5549:06<7330/+*'(,-+/-40,'(&%'&%(((*144&$)'*.:2,,19/6,+.385./03/9<564:82/*(*(+)./422670;20(177);5,7::0,2857;5044/.5*/,*(('')(),/,17*+736
@e8390016-6106-42b3-b5f3-ed306424efa4 ch=33 read=12140 start_time=2019-12-12T19:20:16Z barcode=BC01 runid=2c9cf7bc05858273f10e7d7ec552fc0bd742dc3e
CCGGTTACCTTGGTACGGCTTCACCCCAATCGCTGACCCTACCTTCGGCCATACCTCCCTTGCGGTTAGCTCACGGACTTCAGGTATTGCCAACTCTCATGGCGTGACGGGCGGTGTACAGGAACGTATTCACGCACGACATTCTGATTCCGCGATTACTAGTAACTCCAACTAATGTAGGCGAGTTTCGGCCACCACAATCCGAACTGAGACTGGTTTTTTTAAAGTTTGGCTCCACCTCGCGGTGTGCATCTCTCTGTACCAGCCATTTGTAGCACGTCGTAGCCCTACACATAAAGGGGCATGATGATTTGACGTCATCCCCACCTTCCTCCTAGTTAACCCAGGCAGTCTCGCTTCAGATTATCAACTTAATGGTAGTAACTAACGACAAGGTTTATGTTGCGGGACTTAACCCAACATCTCTGACACGACTGACGGCAACCATGCACCTGTCGCGCCACGGTTCCTCGGTCAGAGTAATGCAAAGGGATGTCAAGTGTAGGTAAGGTTCTTCGCGTTGCTTCGAATTAAACCACATGCTCCGCTTCTGTGCGGGTCCCCGTCAATTCCTTTGGTTTTAATCGACCGGCTCCCCAGGCGGAATACTTGAAATGCGTTAGCGGCGGCACGGAGGTGTTGAAACCCCACGCCTAGTATTCATCGTTTGCAGCGTGGACTACCAGAATTATCTAATCCTGTTTGCTCCCCACGCTTTCGAGCCTCAGCGTCAGTTACAGTCAGAGGTCGCCTTCGCCACTGGTGTTCTTCTAATCTCTACGCATTTCACCCGCTACACTGGGAATTCCACTCTCCTCTCCTGCACTCCTAGATAACCAGTTTGGAATGCAGCACCAAGTTGAGCCGGGTATTTCACATCCCACTTAATCATCCGCCTACCTCCTTTACGCCCAGTAAATCCGGATAACGCTCTTACATTATTACCGCGGCTGCTGGCGTAGTTAGCCGTGGCTTCCTTAGGTACCGTCATTATCTTCCCCAAAGACAGAGCTTTACGATCAAAGGCAACCATCACTCACGCGGCGTTGCTGCATCAGGGTTTCCCCATTGTG
+
43433403/2+-%($*.'/.)(%'&+&3+-/12222384+*,%%('-+03%($,0+40*'./3,808+))**)+,2.76:6(6.,*/+*,-*'+./-./22733379:.::-.++*+')#,*4214887:/*+*+(*--00688.//7/7++,444:121)*'(%+(5)1&)(&%')%'+4,-,,);84+3,1%&'&'/.//))/2433,*,,.;69376<5.1;6.29105398.,3.0202310&*$&&&../.-0/2*+:445;/66,,--/-+,-&()++/06/-010.2579,.7:668:1121/1:3.07:9:96238.)*%'/+)'/+&%2-9-6+55-,74334236&'(.'%$&-',0.5.,1*4*+160'0,6-..050..2)(*-(-)&&)(.+,-651+2,-(0,)+2-/00/,(*,0.,-(+/1-12.1+--4.,),+170/)*&)$%%+,+&1.+623))(&'&&%'+/---52)/57397:88.-3/2.0,+-)--5;55:768160,.291''0254;74;.//.11131.)*'##%)),)1))-96+.358:9;9,12)+,,9;.09*,,,-9&&)-,)*('),.+0/:3'.,+'0**)+0+6+*)102.'5320/*'*)*-0312;72;6-%,+2671.711:7468.6<,,3246469;766014.0'(,()*961611-/,59,)0+94/+*+'(4/*0'),3-*.-,/-(%',,3./023:((*(,*/57:6:658711.03(():5723-2965689884666;+3-17)*9:23.1+'0,.-/0.2,-/253-.0/131/0%').**.06/1&4.352<9,*+-516553.,3+,*,13,*5,)2/,.99//(-.0-45+)+-/301149<68;3/-0*.*(/0086372)+.278343849801.)+*((&'&)+.-04/34./)2*015//')')(,,7--/6.+('&&)-*,)%0652664-..,7///85979,6:4,/35)-*-,75--/,/,.1,&','((./88566534/2,73/5/..33355517950:0+26-,+5*2(
@9e289b29-81db-40b3-bd1f-54b5fedfa312 ch=461 read=12419 start_time=2019-12-12T19:20:25Z barcode=BC01 runid=2c9cf7bc05858273f10e7d7ec552fc0bd742dc3e
CGGGGAGGCAGCAGTGAAGAATATTGCACAATGGAAACCCTGATGCAGCAACGCCGCGTGAGTGATGAAGGTTTTCCGGATCGTAAAGCTCTGTCTTTGGGGAAGACAATGACGGTACACCCAAGGAGGAAGCCTACACGGCCCCAACTACGTGCCAGCAGCCGCAGTAATACGTAGGTGGCAGCGCTATCCGGATTTACTGGGCTTGTCGCAAAGGGAGCGTAGGCGGATGATTAAGTGGGATGTGAATACCCGGGCAGGTGCTGCATTCCAAACTGGTTATCTAGAGTGCAGGGGAGAGGAGGGTGGATTCCTAGTGTAGCGGTGAAATGCGAGATTAGGAAGAACACCAGTGGCAGAAGGCGACTCTCTGGACTGTAACTGACGCTGAGGCTCCAGCGTGGGGAGCAAAACAAGTTAGATACCCTGGTAGTCCACGCCGTAAACGTGAATACAGGTGTGGGGGTTTCAACACCTCCCGTGCCGCCGCTAACGCGATTAAGTATTCCGCCTGGGGAGTACGGTCGCAAGATTAAAACTCAAAGGAATTGACGGGGACCCGCACAGAAGTAGCGGAGCATGTGGTTTTAATTCGAAGCAACGCGAAAGAACCTTACCTACACTTGACATCCCTTGCATTGCATAATCGAAATCCCTTCGGGGACAAGGTGACAGGTGGTGCATGGTTGTCGTCAGCTCGTGTCGTGGATGTTGGAGTTAAGTCCTGAAGCGCCAGCAATCGTTAGTTACTACCATTAAGTTGAGGACTCTAGCAGAACTGCCTGGGTTAACCAGGAGGAAGGTGGGATGACGCCAAATCATCATGCCCATATGTGGCCAAGGGCTACACACGTGCTACAATGGCTGGTACAGAGAGATGCAATACCGTGAGGTGGAGCCAAACTTAAAAAACCAGTCTCGGTTCAGTTGTGGGCGCGAAACTCGCCTACATGAAGCTGGAGTTACTAGTAATCGCGAATCAGAGATGTCGCGGTGGGCCACGTTCCCGGGTCTTGTACACACCGCCCGTCACACCATGAGTTGGCAATACCCGAAGTCCGTGAGCTAACCGCAAGGAGGCAGCGGCCGAAGGTAGGGTCAGCGGTGGGGGGTGAAGTCGTAACAAGGTAACCGG
+
()29-,2:2)44348/)%)(.)(4-,,,02:86)&)()9')+344+&&')1/.03.'(('%%%&')*0210482-.'008872158/-001515509:.79+-,,+(,-**,-1/.+,(+.,,,.*(/,,*(+)%&((*,3/++&,+-.-11334722.,-3-0'%')'012:69//-,370&)+-.01..&)*+,44/134(+&#$%($##'0+&/*%))99:56:97321/1232297;4632+)+0*035,**'&$62:8:8657719-::76435'.,20-/.*./02-61-,+,)-)'((')'(()6,--+021))*+25442962/*)&((+,+/66725600170514/.)),-(,&+*(+.//0384123217111*++,*0+2300/'()+,2+48+(,-445(54&+'-)+53108,,5::2552(%*)./02*02--4213-*)(.1344/889,6:5-+*++37.88.,667448;788986..(%-%.,,.02.83+.92484'*'+),-357()'*'),..174/1878(-**+,2/+0+9;91285..24,&)%%((.0,4'*))*''**)9<;3765.,/.--3(1,.016,),21-/,-14./0.(.+*+240;;./5,-,.7$&#%'7-7.)*0**50.66+.4),+,',*+,6812722;97778798:67878902222475402,-()*)).%*%)+9*5+//,-01,)+%''$$%'&'(426))(&%''&+))284-)-++,,446432-+**,(+,2:9:759339494944/,00*-).,26..-679.9-;:-0-,0/.3/392++--(-*&'&*&)1*.2/-,.(+.13897305/+43,2,++50.-++-.1486:655;980*))+/0+-.02<;.6-6.79:41367::86)+&+-(/+7++'.))),+*/.//789:231570/+,-40.&(/9,//'%&&/./,0-+711/+)%1..00-2'1/920+.)+*.8281(+%*+2644476434933:-.45///0762+-**--.,-93-3:.+-1233,+-)),/&&(*3+016(1-1/.'&&((-3-15)5.2-01-.-,/.'6*1654),)(%&&,,8:;889-6/19;95/
@4a26ec06-646b-41d7-b532-ed4d29b5b6e1 ch=155 read=13601 start_time=2019-12-12T19:20:30Z barcode=BC01 runid=2c9cf7bc05858273f10e7d7ec552fc0bd742dc3e
CCGGTTACAACGTACGACTTCACCCGATCCATGAATCACAAAGGAGTGGTAAGCGCCCTCCCGAAAGGTTAAGCTACCTACTTCTTTGCAACCCACTCATGGTGTGACGGGCGGGGTATTATTACCAAGGCCGGAACGTATTCACCGTGGCATTCTGATCCACGATTACCAGCCGATTCCGACCATGGAGTCGAGTTGCAGCGTTTCAATCCGGACTACGACGCACTTTATGAGAGTCGCTTGCCCTCGCGAGTCGCTACTTTGTATGCGCCATTGTAGCACGTGTGTGTAGCCCTGGTCGTAGGGCCATGATGACTTGACGTCATCCACCTTCCTCCAGTTTATCACTGGCAGTCTCCTTTGAGTTCCCGGCCGGACCGCTGGCAACAAAGGATAAGGGTTGCGCTCGTTGCCGGGACTTAACCCAACATTTCTGGCTTACGAGCTGACGACGGCCATTACAGCACCTGTCTCACGGTTCGAAGGCACGCTCTCATCTCTGAAAACTTCCGTGGATGTCAAGACCAGGTAGGTTCTTCGCGTTGCATCGAATTAAACCACATGCTCACACAACTTTGTGCGGGCCCCGATCAATTCATTTTGAGTTTTAACCTTGCGGCCGTACTCCCCAGGCAGTCAGAACTTAACGCCTTGTTCCAGCTCCGGAAACCACGCCTCAAAGGGCACAACCTCCAAGTCGACATCGTTTTACGGCGTGGACTGCAAATTATCTAATCCTGTTTGCTCCCCACGCTTTCCGCGCACAGGCGTCAGTCTTCGTCCAGGGGCCGCCTTCGCCACCAGTATTCCTCAGATCTCTACGCATTTCACCGCTACTGGAATTCTACCTCAGGAACAAACGCTGAGTATCAGATGCAGTTCCCAGGTTGAAGGCCGAGTTGCATCGATAACAAACCGCCTGCGTGCGCTTTGCACGCCCAGTAATTCCGATTAACAGCGCCCTCCGTATTACCGCGGCGCGGCAGGTTAGCCGGTGCTTCTTCTGCCAGGTAACGTCAATGAGCAAAGGTATTAACTTTACTCCCTTCCTCTTTAAGTACTTTAGCCCGAAGGCCTTCTTCATACACGCGGCATGGCTGCATCGGGCTTGCGCCCATTGTGCAATATTCCCCACTGCTGCCTCCCGTAGGAG
+
2/(+1.+),&+)-+/3147:52/2(%#&(*'+&(/+71667+.&$'*+123402248+///,+,4(,+1232-1016;6249:.8<:,/5,192,..2&'(+.3200109://,+*-'))'**(1+2+/*9)+1*6//125<644524160-07344325,(*,,/1+(('*,''-4;23+(,)$0,(%&)*/.119..'&$##&*-.0++,-1/0,('*+634/249:12.''%)-/0,7++7:-08552*--/.,8%)/51%'(+/./05):,++/,.(),.+*'*(&((./-,3865*2*+267;8/..-*,.,2//01266-2+(--7442/0++,/;+*,:--(((*(02228.24..0239-3(((0)62/+++.02335)56;-3/9/7,02/.923./00,7-+*)2:5.(**2+4/*+)*)36)(%%((&&()--300011602%/42+6)&*),,,/4156777-/0:4,1)*--*)&'%*+,,.2522,((-00-*./9:799<76+4464/07<3032,*.-722.-,--1411.78*)0014;895--.-.%),)))))(&&''&(%('.-/54*)*//788;5.398*20*7;<,41/'&')*,.-1,-/4/644*//95*626(&%%('$3*0++%$#&(*&)'*,40,,+,0+2;,,)+22386'+1-)(-3013.1./)*+.5/646769/8'%().-.64:341'/(&'(+),-(*3/055-85/'///+++')-)57*,'&(&*#&&'9577+)**+7<:4/4+*261-*+)+03:3+,)%,*&..24;9778,,111868786854<94468-/+**$%+,'-5,,(*(''$**&'%++'&$$$''(**44035767898/94-,/.1.('%'*,-))-18(+++,-.13876726;08:66726660/+.4(+%.*22-+22688<1))-1413.&**%-0/.16(-++657<715+)%$(((.**+2-,.8.6**+',88<8626'&**/0866706/./2434:,++0&(&$&%))($)*79*+8/01016.**&'%,))$%&12+),0/014.846<87802)1/2181112840///09(57437+../:0,.2(.,+1.-.:-887-)')%'()*,,-7.-2/4(*&
@48ed9c0f-df1c-426b-ab5e-cf857db46012 ch=319 read=17073 start_time=2019-12-12T19:20:29Z barcode=BC01 runid=2c9cf7bc05858273f10e7d7ec552fc0bd742dc3e
CCTTGTTGCGACTTCACCCCAGTCATAGCAGATCACAAAGTGGTAAGCGCCCTCCCGAAGGTTAAGCTACCGCGCTGCAGCCACTCCCATGGTGCTTGACCCGGGCGGTGTACAAGGCCGGAACGTATTCACCGTGGCATTCTGATCCACGATTACTAGCGATTCCGACTTCATGGAGTCGAGTTGCAGACTCAATCCGGACTACGACGCACTTTATGAGGTCCGCTTGCTCTCGCGAGGTCGCTTCTCTTTGTATGCGCCATTTGTGGCACGTGTTAGCCCTGGTCGTAAGCCCATGATGACTTGACGTCATCCCACCTTCCTCCAGTTTATCACTGGCAGTCTGCGAGTTCCCGGCCGGACCGCTGGCAACAAAAGGATAAGGGTTGCGCTCGTTGCGGGACAGCGAAAGCATTTTCACAACACGAGGCTGACGACAGCCATGCAGCACCTGTCTCCACGGTTCCCGAAGGCACATTCTCATCTCTGAAAACTTCCGTGGATGTCAAGACCAGGTAAAGGTTCTTCGCGTTGCATCGAATTAAACCATGCTCCACCGCTTGTGCAGGCCCCGTCAATTCATTTGAGTTTAACCTTGCGGCCGTACTCCCCAGGCGGTCGACTTAACGCGTTAGCTCAGGCCACGCCTCAAGGGGCGCAACCTCCAAGTCGACATCGTTTACGGCGTGGACTACCAGGGTATCTAACTGTTTTGCTCCCCCACGCTTTCGCACCTGAGCGTCAGTCGCTTCGTCCAGAGCGCCTTCGCCACCGGTATTCCTCAGATCTCTACGCATTTCACCGCTACACCTGGAATTCTACCCCCTCTGCGAGACTCGGCTTGCCAGTATCAGATGCAGTTCCCAGGTTGGGCCCGGGGGGATTTCACATCTGACTTAAACAAACCGCCTGCGTGCGCTTTACGCCCAGTAATTCCGGTTAACGCTTGCACCCTCCGTATTACCGCGGCTTACTGTGGCGCGGGTGTAGTGCTTCTTCTGCGGGTAACGTCAATGAGCAAAGGTATTAACTTTACTCCTTCCTCCCCGCTGAAAGTGCTGGCGAGCCTTCTTCATACACATGGCACGGCTGCATCAGGCTTGCGCCCATTTGTGCAATATTCCCCGCTGCTGCCCATAG
+
2,1,'1,$'*+69880765/,./70-&(')+226.4,2+*+-..-'&(*,50.+-,+,7186:77121(1'$%&%'%'-,.5)+*/,*&,,1,)$%$()-72'1720+**.+/1+)%.+)6-62/2.9/..654729324;855557,(*).141.+**+,+3,1+*),.)'$&&(%')-'&.3.,-(0.438-;/;+7-::8777/3(.$()+/+.112821../0;.1//+1*,-***10.2926621;4.0444679<0:5(''&*.-/22-4*)*2:1.1789+.+*%)'##'(,.5465656753574,,)'+:9<9:50**,1<645758:8:3*12)%$$&(+895;0..2(:/992/1/35214+18-'21893204400,.(*00.1412.:+/,*&/$'()%',378*0133,9231')+300.)((-167;8:52.///2;777729.+-.5:868/+.5.--.766:/0104210-,/13//154865:;98232(),,)/&+),-2(-,1549;:6947<24366-/.1.3<912-,**/0((07-/2/-/04&30647.)*-.0050.2;2**-385.4/61912.:1910//-9891..4:&8870.-3-4.2.-+0,%),,6&()*.,.13524)++52+.(,1457*5+/./1/,+*-2367<9.0*31133712258;39/'(+24*&(%((.6:./34.479,,1.,/;0./1-11*,*))+-4164+)+2,9660(**)**-687;8793/4339876*4'(++*,///410/,+).692/32)*9*-206/101/./,//1756.)0/%0)(.+//)&$)-0,08&)*,.;/-.0//468:2:61213/+(1*4,*183/++0;.-*0134111.5*/($&'),'.),.+,.4371,.0/4/11/6/,,0268:24-/0/5/2,-2..,+.8.-01).*+0.6<9-3(**(&&))%'(&%('('*'&&')*,6088;5.,')).+/64.)++600.7646&/,-/-6-4,/77+-,09+8840387--775084,/$&+&+++*+*50<89<:8712(-&'-*)'')2,--0008479360-.+03+(5.*(.)0(0+3302).,.14/,*'(%'%&&)
@05929871-e917-402c-9c40-349ea1046c4c ch=52 read=14051 start_time=2019-12-12T19:20:42Z barcode=BC01 runid=2c9cf7bc05858273f10e7d7ec552fc0bd742dc3e
CCGGTTACCTTGTTACGACTTCACCCCAGTCATGAATCACAAGGTGAGCGCCCTCCCGAAGGTTAAGCTACCTACTTCTTTTGCAACCCACTCCCCATGGTGTGACGGGCGGGTGTGTACAAGGCCCGGGAGACATGCTTCACCGTGGCATTCTGATCCGCGATTACTAGCGATTCAGAAAGCTGGAGTCGAGTTGCAGACTCAATCCGGACTACGACGCGCACTTTATGAGGTCCGCTTGCTCTCCCTTGAGTGCTTCTCTTTGTATGCGCGCCATTTAGCAGCACGTGTAGCCCTGGTCGTAAGGGCCATGATGACTTGACATCATCCCCACCTTCCTCCAGTTTATCACTGGCACAGTCTCGCTGAGTTTCCCGGCCGGACCGCTGGCAACAAAGGATAAGGGTTGCGCTCGTTGCGGGACTTAACCAACATTTCACAACACGAGCTGACGACAGCCATGCAGCACCTGTCTCACGGTTCCCGAAGGCACATTCATCTCCTGAAAACTTCCGTGGATGTCAGACCAGGTAAGGTTCTTCGCGTTGCATCAGATTAAACCACATGCTCCACCGCTTGTGCGGGCCCCAAATCAATTCATTTTGAGTTTTAACCGCGCGGCCGTACTCCCCAGGCAGTCGACTTAACGCTGATCGGAAGCCACGCCTCAAGGGCACAACCTCAAAGTCGACATCGTTTACGGCGTGGCTACCAGGGTATCTAATCCTGGTGCTCCCCACGCTTTCGCACCTGAGCGTCGGTCGCTGCGTCAGGGGCCCGCCTTCGCCACCAGTATTCCTCCGTCTACGCATTTCACCGCTACACCTGGAATTCTACCCCCCTCTACGAGACTCCGGCTTGCCGGTATCGAATGCAGTTCCCAGGTTGAGCCCGGGGATTTCACATCTGACTTAACAAAACCTGCGCGTGCGCTTTACGCCCAGTAATTCCGATTAACGCTTGCACCCTCCGTATTACCGCGGCTGCTGGCACGAGGTTAGTAGTGTGCTTCTTCTGCAGGTAACGTCAATGAGCAAGGTATTAACTTTACTCCCTTCCTCCCCGCTGAAATTTACTGGCTGAAGGCCTTCTTCATACGCGGCATGGCTGCATCAATTTAGCGCCCGGTACAATATTCCCCACTGCTGCCTCCGTAGGGG
+
41,1-800/7/+6.--7588;6,887-/03402/0:98254.3--,%'(*/520082,)**2/74/-/02796369;2:::,45642:/$&'26:+.39221424539910-)(,331),+(+-/4'/5-&&)+$%#%+,/345471:112<:778:9222/.18/0.-.//4:-,+'*+(&&*&($&(0--45:687999:93:24.4149755950..*++-06.,-412531))*,)%('(*,&%&%%&+*,-38353/94,-//,+..24:4.3&%%(%&'$&(,')&(+'()1344233.*248;/.,,.-/3662/0%*-10629--/76:26.2*,-282-0356613'%&'(5541$%1./0/9)29208432:2212998;13*,69*-,2*-*&.3.://,21.,*1-0*5/0..,1+,'*)-0/:3//1122+--+)'(*+/,)//#%'*,14+,**+6.22+&**-028403,(,2.1/0425833/396+*-,/4-,6.5324484657,*(*+,-27331/34<97;734.1,()++1&%-1/2;455*,(0,0//'$*,'**'),./.2-./2,%%'+0/96;729<<.011/;<9/524)+'++2/8$1',,/54.('*-'.467620/.*+(*+,--.'0(6)++),+556,('+0*()*394949(6+,13--10477498-,./,-*&)(+''''3:/..66028,,&%&$%&,-.660+1.1/:8/05-46013598;:*38-)).&())6&+2.,/4),6826515746:'.()++*&&&%&&'(-/15.6;:-256-/1/006;76/3/4047081423.+00*0-%.,060&+')/++17-40.),))5500./031+'(.0-3-'111+)01/(60,-).,171,,%&%4+52;93170--)**,-.+.05634.75-,/2475<90..2.,0-,..6..(/70134-*-,6//2/,0...377651,/+%()-)&&#$)(('%%$%(*4/30-%13..685764744.0/..+/,)-**('+.,&'()5//70-/.4:3+-7-/.(+'$%))+)%&(+/030,-//5,,'(&))*-45(*+734/.+-/%*&*+&()'14''$&%,)4*+.13171+/1.,/*)()39,/5,+))
@96ed5e94-9a44-4b65-a49a-be9280e282bd ch=57 read=13375 start_time=2019-12-12T19:20:46Z barcode=BC01 runid=2c9cf7bc05858273f10e7d7ec552fc0bd742dc3e
CTCCTACGGGGAAGCCAGTAGGGAATTTTTTTCGGCAATGGGGAAACCCTGACCGAGCAACGCCGCGTGAAGGAAGAAGGTTTTCGGATTGTAAACTTCTGTCAAAGGAAGAACGGCGGCTACAGGAAATGGTAGCCGAGTGGCAGTGCACTTTATTAGAAGCCACGGCTAACTTCGTGCCAGCAGCCGCGGTATTAATACGTAGGTAGCCGGCGTTATCGGAATTATTGGGCGTAAAGAGGGAGCAGGCGGCAGCGAAAGGGTCTGGTGAAAGCCTGAAGCAACTTCAGTAAACCATAGAAACCAGGCAGCTAGAGTGCAGAGGACCGTGAGTTATGTGTAGCAGTGAAATCGTAGATATATGGAGGGAACACCAGGTGGCGAAGGCGACGATCTGGCCTGCAACTGACGCTCAGTCGAAAGCGTGGGGAGCAAATAGGGATTAAGATACCCTAAGTAGTCCCACGCCGTAAACGATGAGTACTAAGTGTTGGATGTCAAAAGTTCAGTGCTGCAGTTAACGCAATAAGTACTCCGCCTGCGGTGGCGTTCGCAGAATGAAACTCCGAAGGGTAGGCAGGGGGGCCCCGCACCGGCGGGGTAGGGCATATGGTTTGGTTGAAGCAACGCGAAGAACCTTACCAGGTCTTGACGCCGCCATGAGAACCAGAGATGGAGAGATAGCTATGAGATACAGGTGGTGCATGGTTGTCGTCAGCTCGTGTCGTGAGATGTTGGGTTAAGTCCGCAACGAGCGCAGCCATATCGTTAGTTACCATCATTAAGGTGGGGACTCTGGCAGGGCTGCCAGTGACAGCTGGAAGGAGGTGGGATGACGTCATGTCATCATGGCCTGACCAGGGCTACCCACGTGCTACAATGGCGCATACAAAGAGCGACCTCGCGCGAGCAAGCGGACCTCATAAAAGTGCGTCGTAGTCCGGATTGGAGTCTGCAGCTGTCCATGAAGTCCGGAATCGCTAGTAATCGTGGATCAGAATGCCACGGTGAATACGTTCCCGGGCCTTGCCGCACCGCCCGTCACCATAGAATTGGGTTGCCAAAAGTAGAGTGGCAACGGAGCGCTTACCGCATGATTTCATGACTGGGGTGAAGTCAAACAAATTAACCGG
+
(),0,*0054-('')()))+*1+,,066791-73:04..,,+'),-34,-,55:32442-2/28*(*.--613/2(+)&*1:86.3.-7.40494..0,,*%%,40+/,0)).3+1--4/0/2//+-3+.72///50%%&(,&/).+()$&*.1*,6,&*)'+,-.121313-,0-0230/+)'&(1,-.)+****,+0/38881((%%*'*),)+/(*.(0+-//(-,18:76239-(&+3-%*,22966;602/''('*,+())-,22/3/++.-,))%&%*'*/-&1156(-///)*-30478697-0/-++,..88(,((*('(()(&++',--20*)))&33,+.,()./468855233/+1-+-4/049''*++30//61957:9000//69783.347122,,+-,:/1.7)).,(''-.08-*+,060.)),-*4-2&&,1'38--.2+,-..42)'-,1965752,)%&(,)+(0426/114<5849386679-,-891682114533:4212&'-5/4+%*')+16)-/*)$)%&&'%'+-2,+1(*33.*.''&,%%)(&(&($&&*&-+/)&$$$%%#&#%&+'&()'%&%.0../0+--1)2,'%*($)/%*5/434+,5+*014.4*-1,.-24483/0'(($%&&%#'')'(-()*-/;:2-*((-+&0//13/10366:266543-*++,998;788523(&&(+-.,3:8:65222003(-1-756..7,*+1481/55-,/&11*/.1282;2-1.),8-:9819/4+2+/2933343/)/-&*'#&&)+,')%)*-+-.175.))((**&)*''2377664&,$).2*+))%%('#'0/4++*)()'..*'+*2.442.0/-.8744331552*&&&'0.2660)*)*-*-,29-00974997563891))+,2268999330/1*0-/*++,-3..*%'&#$'')*/70//1+3-1/.44.2*+,-7010999856/*+**.:-+,2:999:2%/,-202.)-)-&%&')0,,-/6/1;+-26./837'-%'%'*-)1)*-*/91+'&(%&&)'()**'((%$++*1++9:,-*-/-28)*788788783(),+2+*)'&)+12'$0,8.3/4
@41d36fa8-548f-452e-8ecc-1e51d8e3d4ba ch=165 read=16576 start_time=2019-12-12T19:20:50Z barcode=BC01 runid=2c9cf7bc05858273f10e7d7ec552fc0bd742dc3e
CGGGAGGCAGCAGTGGGGAATATTGGACAATGGCAGAAAGCCTGATCCAGCAATGCCGCGTGAGTGATAAGAGAGCCTTAGGGTTGTAAGCCCTTTTGCAGGATGATAATGACGAGTACCGGGAGAATAAAGCTCCAGCTAACTCCCGTGCCAGCAGCCACTTGCGGTAATACCACGGAGAACTAGCGTTGTTCAGATTACTGGGCGTAAAGCGCACGTAGGCGGCTTTGTAAGTCAGAGGTGAAAGCCTGGGCTCAGCAGAACTGCCTTTGAGACTGCATCGCTTGAATCCAGGAGAGGTGGTGGAATTCCGAGTGTAGGGGTGAAATTCGTAGATATTCGGAAGAACACCAGTGGCGAAGGCGGCTCACTGGACTGTAGGTATTGTTGCTGAGGTGCGAAGCGTAGAACAAACAGGGATTAAGATACCCTGGTGCGTCCACGCGCCGTAAGCGATGATAACCTAGCTGTCCGGGCACTTGGTGCTTGGGTGGCGCAGCTAACGCGACAAGTTATCCGCCTGGGGAGTACGGTCGCAGATTAAAACTCAAAGGGAATTGACGGGGGGCCTGCACAAGCGGTGGAGCATGTGGTTTAATTCGAAGCAGCGGCGCAGAACCACCAGCGTTTGACATGTCCGAGGACGATTTCCAGAGATGGATCTCTTCCTTCGGGGACTGGAACACAGGTGCTGCATGGCTGTCGTGAAAGCTCGTGTCGTGAGATGTTGGGTTAAAGTCCGCAACGAGCACAACATAACGCTGGTTATCATTTAGTTGGGGACTCTAAAAGGAACCGCGGTGATATAAGCCCGGAGGAAGGTGGGGATGACGTCAGTCCTCATAGCGCACGCGCTGGAGCTACACACGTGCTACAATGGCGGTGACGTTGGGCAGCAAACTCGCGAAAGAGTGCGCTAATCTCAAAAGCCGTCTCAGTTCGGATTGTTCTCTGCAATCAAAGAGCATGAAGGCGGAATCGCTGGCGCTGACCATAGCCGGATCAGCATGCCGCGGTAGACCGTTCAGGCCTTGTACACACCGCCCGTACACCGGTTGGTTTACCCGAAGGCGTTGCGCTAACTCGCAGAGGCGAGCGACCACCGGTGGAGAGCGCGACTGGGGTGA
+
2.86./-//22/.4*34+,.)+)-1/9.2*(*$%&$*,)+,333373'.%1430/2212/.&%&')-,.'&)($)+).**2:367((*,'/4)000-).(3972,-)(.%$&('&(*1294;+))+),0.)%(+.)%(*+2/0/0&&&,'+97331043(*'&&'(.+//-+-(&*+-*('%%&()...9,273%*.*../,.56/:99;634355667,.+*+2.,2+&(*4,/400-1-+'1.1-0212'*+.-)(()-79::89**1*)*,./033222)(((*.2,:')72.-,,,()&)-+0*3(8)''**0+&+,1-),/2506/02-+-/0:993809./7758735.2/--17/:229221-&(07345+'&('%',,)+,*+/01,4243%&(&&))+./0118.4,22-*.3.'&)6569*'-('$$%(**&*+.2473266&.11.--.1-0)%')*--/0,3771(+*(6.;1-..-51/.0.-02&22451*'(*&*/)+8.,50)*0+,32'(%*,40;::460-//1.;;-37389-**+%%)$+$4+.73/(/52,+++3:.709550,-,12//)16:4/3294)-+')%((')(*,+,/+-*&(812445;.-.589772*('-0,02,/;/0,++'+%)'.*,,82:5:5174,5953769<:897820,+&*+/3330954575-)$)*(''*3,3132-.-(.45+9+3897809*,130,2/69()./&,+*((''&&#'+'+)1'((.3;7*53:3;:.201*),/1),,154)(*-20//.-)+*'-0.)-)1,//*/039:235365-.-('-34*.,)'%&%''+*.-1133%()2/0-+%'*,140.138423+*,*+('$''.3862.34:34459:21,('&'(,.1/2486866,43,,/444420*2251%.(-/-1:01021)1''&+,''$'(/4438-/+916977443'.'%$%'$*)&'+,-'2-45-(&')2067/244.(+'(((..,$''31060114/,+-4-45+'+'0//,,+&.*/+4)&30'))()0/4563331205/++)*(&&*)-&'./06.+%*$'$0)-)'(&/))+*,743.)%%(
@39de527e-d59e-4989-a560-c8fbe6d0684c ch=287 read=12362 start_time=2019-12-12T19:20:53Z barcode=BC01 runid=2c9cf7bc05858273f10e7d7ec552fc0bd742dc3e
CAGTTACCTTGTTACGACTTCACCCCAATCATCAATCCCACCTTAGACAGCTCCTTCCTTGCGGTTAACACCGGCTTCGGAATTATTATCAACTCTCACGTGGTGTGACGGGCGAGGTGTTCCAGCACCATAAAGGCCCGAGACGGTATTCACCCGCGGTGATGCTGATTCCGCGATTACTAGCGATTCCAGCTTCATGTAGTCGAGTTGCAGACTACAATCCGAACTGAGAATGGTTTATGGGTTTTGCTTCACCTCGCGGCTTCGCTTCCCTCTGCACCATCCATTTGTAGCACGTGTAGCCCAGGTCATAAGGGGCATGATGATTTGACATCATCGCCTTCCTCCAGCATCACGCGCGGTCTCGCTAAGTCCCAGCAATGCGACCGAGGTTGCGCTCGTTGCGGACTTAACCCAACATCTCACGACACGAGCTGACGACAACCATCACCACCTGTCACATATAGCTATCTCTCCATCTCTGGAGCCTTTATGAGTATGTCAAGACCTGGTAAGGTTCTTCGCGTTACTTCGATTAAACCACATGCTCCACCGCTTGTGTGCGGGCCCGTCGAATTCCTTTGAGTTTCATTCTTGCGAACGTACTACTCAGGCGAATTACTTATTGCGTTAACTGCAGCACTGAACTTTGACATCCAACACTTAGTACTCATCGTTTTGGCGTGGACTACTGAATTATCCTAATCTATTGCTCCCCACGCTTTCCGGGGCTGGCAGGCGTCAGTGCAGAGCCAGATCGTCGCCTTCGCCACTGGTGTTCCTCCATATATCTACGCATTTCACCGCTACATGGAGATTCACGATCCTCTCCTGCACTCTAGCTGCCTGGTTTCTGGCTTACTGAAGTTAAGCTTCAGGCTTTCTCCTGATTCCTTGCGCTTTCTCCTCTTTACGCCCAATAATAATTCCGGTTAACGCTTGCCACCTACGTATTACCGCGGCTGCTGGCGTAGTTAGCCGTGGCTTTCAATAAAGTACCGTCACTCGGCTACCATTTCCTGTAGCCGCCGTTCTTCCTTTATAACGAAGTTTACAATCCGAAAACCTTCTTCCTTCACGCGTTGCTTTCGGTCAGGGTTTCCCCATTGCCATTCCCTACTGCTGCCTCCCGTAGGAG
+
/'*--,3.3/-06...(40:0/0/2-,20888//4/.8)*1,6...96,---2-4-0-.102),(+&%$'0/.2--21(+(%(1)+912/70.+**)'//0-2---1,5%'-,/$**-+&-%#&'')-(%$+.+,,1/+('),,(''-*-+*3.()*)&%%*,*+''$)*,'*-///5-..,,,,,2325,(*/-4/2./0125../-9+-%)('(+,1979()2754)'&(*,128<4+278.9;:./23;001:1612*,+0/-'*0-183+,.00/177;85/*.)%(((,*-.*(&$%')+%+)+*/005*-0,+..+-//03;7-++&./1)2)'*37211./*+,*-/*-&%&%&'*'(.-/22*)*-)''(%&%%%&&%'$&$0,7945345649<0134020516/81.*60//.,)./00.2230111034.7676;132124--))%)(,-3348444447444-,))*34647-,)00-33-.+,,.-2,34322.6:41880(3-5:77;746507).10/)+,12875955574454;9:;00-3)+'),.*5,62'%+,%-).;/.7;;+'13;8259<64632(&,--3122..///366'-&1&&'-4,30./11758353.&./.563(0*,2--1:480-1/0,..0.032211144.66.)1/,,-07375431&*,0.101''+(),**.-)**842+.10/2801.5<;6982.+%'/33420&3,10212/:/..66498782021176301)-436;5842934377::7**)*)5<2/-22156/0*(,7,%(2+3*,-.01../-2330,%)*-0,/0101634:4;3)%$%$'0,/202*+1-20)++/,(/7406-)'&(&'((&&%%$$&$&))((-/3.-69.-6432104-./(*+.6.*.**.&$'()/+*/0%*.00544141/30)+,6.008/9)*(++6/3,,.25867/-11*(&$+/,*+06:758+,00-00104738;877444/009/6;39;1+21*,3+*00.1%%.'(4.%41:71(',42/254758<7*.-,'((*+/.+&(%&-0746*.300;326:1,,7**&$((')&'$%&(,-444.8;-,;98*-)
@6c3f1bf1-2ec7-4fba-b188-abc104e99523 ch=281 read=13229 start_time=2019-12-12T19:20:55Z barcode=BC01 runid=2c9cf7bc05858273f10e7d7ec552fc0bd742dc3e
CCGGTTACCTTATTTTTTGACTTCACCCCAGTCGCGGATCACAAGTGGTAGCGCCACTCCCGAAGGTTAAACTGCCTGCTTCTTTGCAACCCACTCCCCATGGTGTGACGGGCGGTGTGTACAAGGCCGGGAACGTATTCACCGTGGCATTCTGATCACGATTACTAGCGATTCCGGCTTCATGGAGTCGAGTTGCAGACTCAATCGGACTACGGCTTGCTTTATGAGGTCCGCTTGCTCTCATAGTCGCTTCTCTTTGTATGCGCCATTGTAGCACGTGTGTAGCCCTGGTCGCAAGGGCCATGATGACTTGACGTCATCCCCACCTTCCTCAGTTTATCACTGGCAGTCTCCTTTGAGTTTGTAGCCGGACCGCTGGCAGCAAAAGGATAAAGGTTGCGGCATTGCGGGACTTAACCCAACATTCTGGCACGAGCTGACGACAGCCATGCAGCACCTGTCTCACGGTTCCCGAAGGCACATTCTCATCTCTGAAAACTTCCGTGGATGTCAAGACCAGGTAAAGGTTCTTCGCGTTGCATCGAATTAAACCACATGCTCCACCGCTTGTGCGGGCCCGTCAATTCGACGAGTTTTTTAACCTTGCAGCCGTACTCCCCAGGCGGTCGACTTAACGTTAGCTCCGGAAGCCACGCCTCAAGGGCACAACCTCCCAAGTCGACATCGTTTACGGCGTGGACTACCAGAATTATCTATCCTGTTTGCTCCCCACGCTTTCGCACCTGAGCGTCAGTCTTCGTCAGGGGCCGCCTTCGCCACCGGTATTCCTCGAATCTCTACGCATTTCACCGCTACACCTGGAATTCCTACCCCCCTCACGAGACTCAGAAGCTTGCCAGTATCGAATGCAGTTCCCAGAGTTGAGCGGGGATTTCATCTGACCAACAAACCGCCTGCGTGCGCTGCCGCCCAGTATTCCGATTAACGCCCTCCGTATTACCGCGGCTGCTGGCGCGGAGTTAGCCAGTGCTTCTTCTGCGGGTAACGTCAATGAGCAAAGGTATTAACTTTACTCCCTTCCTCCCCGCTGAAAGGTACTTTACAACCCGAAGGCCTTCTTCGCATACACACGCGGCATGGCTGCATCAGGCTTACGCCCATTGTGCAATATTCCCCCACTGCTGCCTCCATTAGGAG
+
26*+.+&*&('%/,'&'%*+6774,502*-.99/2)0-1-)--4+.46----,15%'(3*()(*++-.09./,(./,'-1914<71211.8.%')605+&*,+.**+.84;75161..-.'*)2.:45-20*'./10380019):,;126;5...00(((%.3-0/0**-.0722,)14;59881+)+,)(.,4/2&((&$&4()2+5/85304+'%$$%&'((100+./-/.112+*+,--')(,//.0516631:6/0344889<99;52++)%('-%.''*35;2-..-&&'((-024321.-,-.-3.-.8799:;2984,05272613+,,:7//201+1+++576430173.-/*5('&%')(9.57/'(*&()&.,+35*-1,('(%+,+951-,-(26243;8720501-6+.-9-5/)&%%+)/,)21111.,',--190933*.,+-1,/76/.+-07433**(&$&.+(*(--('(1286733-9;9.6555+07987--*/.-02:518227+-3/5..,)#+&(,///35+,-4,::,63*)*--//3303412150358-4/.7*'*,396;4'&'),101<:<+,7-2,4/.(1820622/8/1)).55'4574320+3*++*//0117'5+*3*,3/22354-/+/630235:995..*0..1223537676<82420---3;99656;52$&,(),1.-(+85418/).0299.01/11631,,+09/1/(,0256576794335*,51+,+(,-3878:;467(1-.0:5725)*1223764847,690--.6''$$',.898324///))*7360/*,,'*--/76690%(($$$$%(&&'--/1'''**;8:9</9,**')20/&+/),**&0994466/,*+(/.94314:026128899:-,)&(*(+0.)(,.2:510020'&$%'.*)65++),.,5989/;//.3-3+)&&)*%'3.--29.:3//32,+0,--31960-,112439444663:.*+*,1//'(&'&+-/4:-1;5,.-::+,751/,(%%)(,190-557/74((/--097;89<6'(,,,,**(,+/0:5661911.0/00)78707(/.1;8+..,,(-.3233:236:/(+,+.,++2,34#()(*(*$
@374dab2c-2d4d-4168-aa36-f9f1d3058b05 ch=396 read=12397 start_time=2019-12-12T19:21:02Z barcode=BC01 runid=2c9cf7bc05858273f10e7d7ec552fc0bd742dc3e
CTCCTACGGGAGGCAGCAGTGGGGAATATTGCACAATGGGCGCAAGCCTGATGCAGCCATGCCGCGTGTATGAAGAAGGCCTTCGGGTTGTAAAGTACTTTCCAGCGGGAGGAAGGGTAGGATTGTACTTTGCTCATTGACGGTACCCGCAGAAGAAACACCGGCTAACCGTGCCAGCAGCCATGATAATACGGAGGGTGCAGCGTTAATCAGTTACTGGGCGTAAAGCGCGCAGGCGGTTTGTTGAATGAAATCCCGGGCTCAACCTGGGAACTGCATCTGATACTGTAAGCAGGTCTCGTAGAGGGGTAAATTCCAGGTGTAGCGGTGAAATGCGTAGAGATCTGGAGGAATACCGGTGGCGGCGGCCCCTGGACGAAGACTGACGCTCAGGTGCGAAAGCGTGGGGAGCAAACAGGATTAGATACCCTGGTAGTCCACGCCGTAAAACGATGTCGACTTGGAGGTTGTGCCGCCCAGGGCGTGGCCGGAGCTAACGCGTTAAAGTCGACCGCCTGGGAAATACGGCCGCAGGTTAAAACTCAAATGAATTGACGAAAGGGGCCCGCACAAGCGGTGGAGCATGTGGTTTTAATTCGATGCAACGCGAAGAACCTTACCTGGTCTTGACATCCACGGAAGTTTTTTTCAGAGATGAGAGTGTGCCTTCGGGAACCGTGAGACGTTGCTGCATGGCTGTCGTCAGCTCGTGTTGTGGAAATGTTAGGTTAAGTCCCGCGACGAGCGCAACCCTTATCCTTTGTTGCCAGCGGTCGGCCGGGAACTCAAAGGAGACTGCCAGTGATAAACTGGAGGAAGGTGGGGATGACGTCAAGTCATCGCAAGCGCACCGACCAGGGCTACGATGCTACAATGGCGCATACAAGAGAAGCGACCTCGCGAGAGCAAGCGGACCTCATAAAGTGCGTCGTAGTCCGGATTGGAGTCTGCAACTCGACTCCATGAAGTCGGAATCGCGTAATCGTGGATCAGAATGCCACGGTAGAATACGTTCCGGGCCTTGTACACACCGCCCGTCACACCATGGGAGTGGGTTGCAAAAGTAGGTAAGCAACCTTCGGGAGGGCGCTTACCACTTTGTGATTCATGACTGGGGTGAAGTCGTAACAAGGTAACCGG
+
*,5-,/31:2*+..(32//4299)/40.71/.235;87;82-2470261114574'6:7:79;2333578876,),*,2096881855:005:613./.44.)),/2;5*,0,*+/)))&)$-&#$#%'.**/09%8%('1*&)-.9115.-2,%,0*'),/)()&&&++/303.,,,)-21%$*'++7--.3.++(*+&''*-.+2+6*,(*-5.238:69777;5--01-1)125(94;9).4((&($-)+).(*'3244;-73657987:7833332300122-5%*0+-&(,+++.135+&-0.+)-&5(3,+,775/''((2826.71++5:97///01532,'***;//6.266*-*'*+'**55-+/:34-+(&'%&*+98889077552,15--265'(*')%+47)5+55/5/0+3488;100633288324469623;;0*+)('5550/*-&,+131934499,41+',+,*4,2')%((%'((1600011;.:,,273465382401,-22.894777065,3(8.;91+,(&'.((52232024/1&286,35)*+,1/33453844'.--,)'+1.;;,289;95575331314.,1*+0.),)).+*)+-34;7778980,./-/,+159;<3,72-**-,..)*&0,5-.5556/:6.57:55,**$&(('),0-236494,(,+*66-./0479/70..2+,0*((43&.1623/-.1/(&*$%)()(+-6222:000,,,%%.)*0.))0(**4956/;/40;/7./::/5(+'&()99;6;+111268<9766,*2++-),+/3764767867972133498%%((%**-+./*,/9)-15)'((%+,++*+--;74;1/...%353()()/)*,3265718/+*()+55/12;/3-,./+49-+878786587716)-,(+'1()*+.098/8/./02477977030.-1&3)/,/%%'(+2./-00+++0*((11572%'&*3-,-0/,404/7**8:870:00/4-.)-100:82133214:+.+43/./,676;897;/*')(/+),&%'(3-61:51<2.0.'*'(0+(18/21;834789:4.0-,-/+1100*.*))+/()2/05(2*.36759
@f807eebe-2e25-4956-89d6-33c316dda032 ch=207 read=14045 start_time=2019-12-12T19:21:15Z barcode=BC01 runid=2c9cf7bc05858273f10e7d7ec552fc0bd742dc3e
CTCCACGGGAGGCAGCAGGGAATTTTTTTTCGGCAATGGAAACCCTGACCGAGCAACGCCGCGTGGAAGGAAGAGGTTTTCGGATTGTAAACTTCTGTTATAAAGGCAGCGGCTACGGGAAATGGTAGCCGGTGACGTACTTTATTAAGAAAGCCACGTAGCTTACGTGCCAGCAGCCGCGGTAATACGTAGGTGTGGCGTTATCCGGGTATTGGGCGTAAAGAGGGCAGGCGGCAGCAAGGGTCTGTGGTGAAAGCCTGAAGCAACTTCAGTAAGCCATATAGAAACCAGGCGCTAGAGTGCAGGAGAGGATCGTGGAATTCCATGTGTAGGTGAAATGCGTAGATATATGGAGGAACACCAGTGGCGAAGGCGACGATCTGGCCTGCAACTGACGCTCCAGTCCAGCGTAAGGAGCAAATAGGATTAGATACCCTAGTAGTCCACGCCGTAAACGCGATGAGTACTAAGTGGATGTCAAAGCTTAGTGCTGCAGTTAACAATAAGTACTCCGCCTGGTAGTACGTTCGCAAGAATGAAACTCAAATTGACGGGGCCCGCGCACAAGCGGTGGAGCGTGGTTTAATTTCGGAAGCAGCGCGAAGAGACCTTACCAGGTCTTGACATACCCATAAGGCTCCAGAGATGGAGAGATAGCTATATGAGATACAGGTGGTGCATGGTTGTCGTCAGCTCGTGTCGTGAGATGATGTTGGGTTAAGTCCCGCAACGGTACAGCCACTTATCGTTAGTTACCATCATTAAGTTGGGGACTCTGGCGAGACTGCCAGTGACAAGCTGGAGGAAGGCGGGGATGACGTCAAATCATCATGCCCCTTATGACCTGGGCTACACGTGCTACAATGGATGGTGCAGAGAAGCGAAGCCGCGAGGGTGAAGCAAAACCCATAAAACCATTCTCAGTTCGGATTGTAGTCTGCAACTCGACTACATGAAGTTGGAATCGCTAGTAATCGCGAATCCAGCATGTCGCAGTGAATACGTTCTCGGGCCTTGTACACACCGCCCGTCGCACACCACGAGTTGATAACACCCGAAGCCGGTGGCCTAACCGCAAGGAAGGAGCTGTCTAAGGTGGGATTGATGATTGGGGTGAAGTCGTAACAAGGTAACCGG
+
,/1.&().0,.3-,-,(--'+*07:8:/2-/*362;32,)/,+;,-+,.;.3223:967:...*,&+*,,/0*-(0,6.*0+:1,7*,-85/-6.22281116)('''++%-*)(+&*+-.0-/11,,..),,/173401289/.20+&+,*%&'%&$&%%(*--/67779333/'690/-33/600099511/,'(+004943/((&#.')/'.5///75,)(,1-,*69943*)')+),.+)-145.5+*,0,,063+.'&%%)(.-301375%2-++-0,+.65-:126.**,+-.//64578..,-55797::,5+1+46'0(+)($*(',-:/--0,6.014++*447.25283237-44.5-&'1()-49:54543132:168494436556/6)*,28'&(-,-''30&+.2;;1+31(,,+*43)18''))*,6762)/+34./-+%'%%%&&'&'*//22%$%'(23994,66+-0.*+/079;:21323.048459252444623-%&')'-/046847*-*.)+2550772'(%&&'()&%&(,*17*)/)--//3/118987*+*&*+,6<30+.5+,..*/$-*//.,.,)'$('&(&(&*2..3.).*)+5/.',(%&*,/-82.4(()*+,1710--(211301/--/0+2*.-2,4/.7857737779623722/)++,525234563/+,)('*+.</;39470.-14()/247-)'&+**03&&,.0024:5441;004)2210415,,9(28+*+--3&11./13475/5,,-//604035:1/3/-1-//(482+144/-.//;900/54347/9-*.,)+,).2.0774650,/)+297/87:9::67665654/-,')(*(-/02:/0-*()',*)-$$+9;70<91-369*9998;666(0.854.,1,,--25752710111.*.//467283.50613848/10,*,,))-'++-551(*+022688//'/+)++(.1028747210/'(-*)**)*(.2/.5+')&%(),+/632000,4)*.073016,&(-((:3:7435)+11**,103.+-),'#()6422-0(1*0292.0,*++--5/47;632040/1689::7.2-,06342.
@2c522fb1-2ddb-4548-b2d4-5bb508240f5f ch=78 read=13541 start_time=2019-12-12T19:21:17Z barcode=BC01 runid=2c9cf7bc05858273f10e7d7ec552fc0bd742dc3e
CTCCTACACGGGAGGCAGCAGTAGGAATCTTCGGCAATGGACGAAAGTCTGACGAAACAACGCCGCGGTAGTGAAGAAAGGTTCGGATCGTAAAAAACTCTGTTGTTAGAGAAGAACAAGGACGTTAGTAGTAACTGAACGTCCCCTGACGGTATCTAACCAGAAAGCCACGGCTAACTACGTGCCAGCAGCCGCGGTAATACGTAGGTGGCAAGCGTTGTCAGTTTATTGGGCACAAAGCGAGCGCAGGCGGTTTCTTAAGTCTGATGTAAGCCCCCCGGCTCAACCGGGGAGGTCGTGGAAACTGGGGACGAGTGCAGAGGAGGTGGAATTCCATGTGTAGCGGTGAAATGCGTAGATATATGGAGGAACACCAGTGGCGAAGGCGGCTCTCTGGTCTGTAACTGACGCTGAGGCTCGAAAGCGTGGGAGCAAACAGAGTTAAGATACCCTGGTGAGTCCCGCGCCGTAAACGATGGAGTGCTAAGTGTTGGAGGTTCCGCCCTTCAGTGCTGCGAAAAACAACGCATTAAGCACTCCGCCTGGGGAATTACGACCGCAAGGTTGAAACTCAAAGGAATTGACGGGGGCCCGCACAGGCGGTGGGTATGTGGTTTAATTCGAAGCAACGCGAAGAACCTTACCGGAGTCTTGGCATCAGCGGCCACTCTAGAGATAGAGCTTTCCTTCGGGGACAAAGTGACAGGTGGTGCATGGTTGTCGTCAGCTCGTGTCGTGAGATGTTGGGTTAAGTCCGCAACGAGCGCAACCCTTGTGTTAGTTGCCGTAAACAGTTGGGCACTCTGGCGGAGACTGCCGGTGACAAGCCGGAGGAAGGTGGGATGACGTCAAATCATCATGCCTTATGACCTGGGCTACACGTGCTACAATGGGAAGTACAACGGAGTCGCTAGACCGCGAGGTCATACAATCTCTTAAAGCTTCTCTCGGATTTCGGATTTGCAGGCTGCAACTCGCCTGCATGAAGCCGGAATCGCTAGTAATCGCGGATCAGCACGCCGCGGTGAATACGTTCCCGGGCCTTGCACACCGCCCGTCACACCGAGTTTACCAGAAGTCGGTGAGTAACCTTTGGAGCCAGCCGCCTAAGGTGGGATAGATGGTGGGGTGAAGTCGTAACAAGTAACCCGG
+
$&('%%&&)/58,.5.-/0.-2,+),++-4;64;95;66;895274/./'('())...-(,$.,&&)&*'*)*0/%-,'2*49,095676896740+*-..)/2(,.,++).1(-/239,6.775;4*,'$,,10,'*//./81,*-.1/+'))*)-0736,)+10+/.--00.+,1...005342/.-,-0+./.6/.70/086512/.7/0788333)*,$),8+(..2:7+%()0-+,/0689;89;86;0;6,)+--)3324461-)0)*18/7+'.--430984:</).+)+,3-+-/+01682,()*,/055-,)(**',+0-5,3+.1,.0/-*+--,50.(-*((/34347889689:./4)40/28'*,.8.--+(/./50.-/+-/81015342.*..00133548536.-/*''..9<5),.09-2,+'+-2/-)*..47)*284'(,,73'&7475568;83/+,+(%)/,-//6+-048/,&)+.70703:4255)363212.)+'(0',,1/.023544/0*--24-/87775+&''(&+435:572--0+/1.92.0.10),*,/1454634;9-44++.,0&5:999;9;1/030+/24<914684+.,(+-/,)(+-,&()-/-0*,5)1&%*.01,((&,,(()))*/*-/.,*)(+21*,'&'%&(-1.774;;2355<600009-3,*-''*+,1581911178/%-*(,-.--,+,01366234..53:2)((*6,/4&6**),/:656;-+*$,),50309-167623,()-.70771././1,54*+%(13467//+-,0067'375,(1+,3.31368,.35:9999<8334:::;62+--+)-+2:45:74321+.--1764090/46,/*()-56.82,&''*/00''.3112/,/0021-&'(&''+,.317/+,04121-1&.$.+')42..8)&)+78433/0-..1.64,,,,+-3.,2846264500,&,,2---')+1125--./133:77+456857::584321-467,0*%),,,2/2182/164431/++-*94*.3%'+)*.,2-**',+/728-79-2,+.4-,-3/4:-,'4*.3:900/1464(3*7700/33124432.42+++1)8,)-7
@9ec0a0b8-cee9-4c0c-903f-dc9e71ae9f79 ch=142 read=13675 start_time=2019-12-12T19:21:19Z barcode=BC01 runid=2c9cf7bc05858273f10e7d7ec552fc0bd742dc3e
CCGGTTACCTTGTTGCGACTTCACCCCAATCATCAATCCCCACGTAGACAGCTCCTTCCTTGCGGTTGAGCCACCGGCTTCGGGTGTTATCAACTCTCGTGGTGTGACGGGCAGTGTGTACAAGGCCGAGAACGTATTCCTGCGACATAACGATTCCGTGCAGCGATTCCAACTGCATGATCAGTTGCAGACTACAATCCAGGCTGAATGGTTTATGGGTTTTGCTTCACCTCGCCGGCTTCGCTTCCCTCTACCACCATCCATTGTAGCACATTAATTGTGGAGTCATAAGGGGCATGATAGTTGACATCATCCCGCCTTCCTCCAGCTTGTCACTGGCAGTCTCATAGAGTCCCCAACTTAGTAATAACGATAAAGGTTGCGCTCGTTGGACTTAACCCAACATCTCACGACACGAGCTGACGACAACCCTTGCACCACCTGTATCTCATATAGCTATCTCTCCATCTCTGGAACCTTTATGAGTATGTCAAGACCTGGTAAAGTTCTTCGCGTTGCTTCGAATTAAACCACATTCTCCACCAGCATTGCAGGCCCAAATCAATTCCTTTGAGTTCATTCTTGCGAACGTACTACTCAGGCGGAGTACTTATTGCGTTAACTGCAGCACTGAACTTTGACATCAACACTTAGTACTCATCGTTTACGGCGTGGACTACTAGGGTATCATCCTATTTGCTCCCCGCGCTTTCGGGACTGAGCGTCAGTTGCAGGCCAGATCGTCGCCTTCGCCACTGGTGTTCCTCCATATATCTACGCATTTCCGCTACATGGAATTCGATCTCTCCTGCTCTGGCTGCCTGGTTGTAAAGCTACTGAGACGCTGAGCTTTCACCACAGACCACTTGCTGCCGCCCTCCTCTTTACGCCCAATAATTCCGGATAGCAGCACCTACGTATTACCGCGGCTGCTGGCGTAGTTAGCCGTGGCACTAATAAAAGTACCGTCACTCGGCTACCACCATTTCCTGTAGCCCGCCGTTCTTCCTTTATAACGAAGTTTACAATCAAAAAACCCTCTTCCTTCGCGGCGTTGCTCGGTCAGGGTTTCCCCATTGCCGAAAATTCCCTGCTGCCTCCCGTGAAG
+
2-**,4(.++*%**(-.-//;50779/-.14)/&2''201+&,&-(++.,34547878((*--,./4&$(.(''.,1,231$1/.-03355*'+./--02/4/,-0176<9:%3141.,'.3-)+)&(''''')-,/94.(-./260,(&&),121$'1$&$&',(*,+--)+'$(()&%-1+5/:*.*0.452417.3)$()-,0155326::+./;,648,)*/30,.-*)%&$,*,.52//13/73++,&+'&,2.1:4+-.,+%//,-(,+-)/'%&%&$'))++.)-1.)++***)$$0(&'4-/01282((/2066838-./316122344-*+),-12:*..,.-,41-&.)))&&$$%((+0/3656<(3,4;22--*'(4+,*)'*(-&2.)-+0-,,-+)(..415446322347388325'*'$)+1812:28878879(.,,--/04350//6;79856558-.3439+++((-/1636885547:+0'(28/*:5464255100(*)*('(,--2<89:,,&(&&,2*&-&('0/-8./&1--41,10.2064;463::2.128/39;/:...,,772416/-/00./653/*+))(1(*:/,-,-3544522.-0/04369-74-+./&25.7.&***)0./211/1107:1)('&',26:364245.4543356654./,/5/,04/;7,$*)*1:01+05-6222-0*,.365944.-/2:213;:69:47*0'()5926859789:36125-,',,,,+*12315:-0%%(056341.*-0/.)),,,1--+*),)-/)1,,-2-.,*0,%%$',$&)),./()(*))+-)&'&)(*..+&()+202$&'%#&%%''&--'%((&0352.0//62.12356574.6683.0*%&%(+-25784;527:/60;00,.,.**((&*-832341.4+(%%)'.).:/'&+*-4561*$'$$%'+')&'+4+3<4830**++.9,+.61126283-01+,5588)*.*.<816695-*+350&9:9667;:8321*,--**-/--/./-,,%-201<5-7:703:05803;;4.531)($'((24.47*,3&%&'
@e7d278c8-0f17-45ac-8218-1da10e56684e ch=266 read=13511 start_time=2019-12-12T19:21:24Z barcode=BC01 runid=2c9cf7bc05858273f10e7d7ec552fc0bd742dc3e
CTCCTACGGGGAGGGGCAGCAGTAGAATTTTCGGCAATGGAAACCCTGACCGAGCAACGCCGCGTGAAGGAAGAAGGTTTTCGGATTGTAAACTTCTGTTATAAAGGAAGAACAGCGGCTACAGGAAATGGTAGCCGAGTGACGATACTTTATTAAACCACGGCCTAACTACGTGCCAGCGGCCGCGGTAATACGTAGTGGCAAGCGTTGGAATTGTGGGCGTAAAGAGGGAGCAGGCGGCAGCAAGGGTCTGTGGTGAAAGCCTGAAGCTTAACTTCAGTATTAAGCCATAAAACCAGGCAGCTAGAGTGCAGGAGAGGATGTTGGAATTCCATGTGGCGGTGAAATGCGTAGATATATGGAGGACACCAGTGGCAGGCGACGATCTGGCCTACAACTGACGCTCAGTCAGCGTGGGGGCAAATAGGATTAGATACCCTAGTAGTCCACGCCGTAAACGATGAGTACTAAGTGTTGGATGTCAAGATTCCAGTGCCGCGGTGCGCGCAATAAATTACTCCGCCTGAAGTAGTACGTTCGCAAAAGGTGAAACTCAAAGATTGACGGGGCCCGCACAAGCGGGTATGGACACAATTCGAGCGCGAAGAACCTTACCAGGTCTTGACATACTCATAAAGGCTCCAGAGATGGAGAGATAGCTATATATGAGATACAGGTGGTGCATGGTTGTCGTCAGCTCGTGTCGTGAGATGTTGGGTTAAGTCCCGTAACGAAGCGCAACCCTTATCGTTAGTTACCCATCATTAAGTTGGGGACTCTGGCAAGAGACTGCCAGTGACAAGCTGGAGGAAGGCGGGGATGACGCGTCAAATCATCATGCCCCTTATGACCTGGGCTACACGTGCTACAATGGATGGTGCAGAGGAAGCGAAGCCGCGAGTGAAACAAAACCCATAAAACCATTCTCAGTTCGGATTGTAGTCTGCAGCTCGACTACATGAAGTTGGAATCTTTAAAAGTAATCATGAATCAGCATGTCGCAGTGCGTTCTCGGGCCTTGTACACACCGCCCATCACACCACGAGTTGATAGCACTGCAAGCCGGTGGCCTAACCGCAAGGAAGGGCGCTGTCTAAGGTGGGATTGGTGGTGGGGTGAAGTCGTAACAAGGTAACCCGGAAGATGGGCGACAGGCAAGTAGAGTTAACACAGAAGACACCGACAACGCA
+
((0'%'*(.0+),.,-,'460/0/(&(*243013//302*'+.)--+/1::.&+,-3311:543555:4620,0..,691+32.,3.-,17/.10/*)-/)(.0(4)1-*/41'0-)..,-/*.+-31.1830/0/)$&'*88*'/,-/8/+3-73&21,../2'&.20.+,.//4:,)(%*-3,+/+).6.'-*,'(()52::68260/*'&)&%),25432390)()..'+,.-++,200/01-299421',,+2--11,-6/,('%&))&%%&(&'$)',+5249921,'5-/977:5+1//00.11//-17/-),211.)4+,.,4.3-,1/*(-,.+**-38236;95352%*''.)'*'*,458/06-5+)'++46.,-..30136/'1/8+,,-,.002+./0&')*-235)),-5--%78,,2,-16568.*)-344564+-15:879<;810.,+-./22/(''-3<9;98/23/-'&300./11+,&&%*'*$%(,-41:232&-)*,/27015-*&(&'&)+,/1397/002+'(&'').3+,9,-)&',/.360'8028-***.081*)+&$%&'+%$#$(2+;5(*,04:569-055907/-6&(+,0377599545540-))'*0,-.'()*+-::20...3366312312(*--./63921811:97423/268,/86890/001-6/26890//0*428+/*.-8/,+57(+778631/0222151952845638;4/7-+(+))*3&(*3*-.2.9;/3546-/++)''')+9889;12221118,388-+3+18.7309:3493,))(*667;6112:9-/&/))&%''123;:78:54532-/-,1321-4..;11275788-,+/)0,+,)++*0501+)+*+14*+1:8-49411/483,9:9<858.03986/.2-+/))20.',('*,-(,,//012/710/4,3,67))(&,43)'++2,,(*/2729.*131012++%))'%'/6737-869210))))+,,194/3''*,*/,00,.,,-/310/,*,(+'%'&)&05388426''5-7/3455'+)(')))002154228+6-4;1,2*))()*(&,32/-0.-.50*+4-,2(/36749,*1*7-/7,/,)),-24631+**-(&*.122211)',**/-18812)1''$&$
@56106bec-1692-4914-82ef-9d3968e50832 ch=197 read=14032 start_time=2019-12-12T19:21:23Z barcode=BC01 runid=2c9cf7bc05858273f10e7d7ec552fc0bd742dc3e
CCGGTTACCTTGTTACGACTTCACCCCAGTCATGAATCACAAAATTAATTTAGCGCCCTCCCGAAGGTTAAGCTACCTACTTCTTTGCAACCCACTCTCATGGTGTGACGGGCGGTGTGTACAAAGGCCCGGGAACGTATTCACCGGCATTCTGATCCACGATTACTGTGATTCCGACTTCATGGAGTCAGGGATTGCAACTCAATCGGACTACGACGCACTTTATGAGGTCCGCTTGCTCTCCTTGAGTCGCTTCTCTTTGTATGCGCCGCCATTGTAGCATTGTACAGCCCTGGTCGTAAGGCTACATGATGACTTGACGTCATCCCCACCTTCCCCTCAATGATTTATCACTGGCAGTCTCCTTTGAGTTCCAGCCGGACCGCTGTAACAAAGGGATAAGGGTTGCGCTCGTTGCGGGACTTAACCCAACGTTTCACAACACGAGCTGACGACAGCCATCGCTTACTCACGGTTCCCGAAGGCACATTCTCATCTCTGAAAACTTCCGTGGATGTCAAGACCAGTGTTAAGGTTCTTCGCGTTGCATCAGATTAAACCACATGTGCTCCACCCAGCATGCGGGCCCCATCAATTCCGGTTTAACCTTGCGACGGCCTCCCCAGGCGGTCGACTTAACGCGTTAGCTCGGAAGCCACGCCTCAAGGGCACAACCTCCAGTCGACATCGTTTACGGCGTGGACTACCAGAGTGGCAATGTCTGGCTGCTCCCCACGCTTTCGCACCTGAGGCGATGGTCTTCGTAAGGGGCCGCCTTCTTCCAGTATTCCTCCAGATCTCTACGCATTTCACCGCTACCTGAATTCTACCCCCCCTCTGCAGAGCTCAAGCTGCCAGTATCAGATGCAGTTCCCAGGTTGGGCCAGAGGATTTCACATCTGACTTAACAAACCGCCTGCGTGCGCTTGCCACGCCCAGTAATTCCGATTAACGCTTGCACCCTCCGTATTACCGCGGCACAGGTTAGCCGGTGCTTCTTCTGCCAACGTCAATGAGCAAAGGTAGTAACTTTACTCCCTTCCTCCCCGCTGAAATTACTTTACAACCCGAAGGCCTTCTTCGCCACGCGGCATGGCTGCATCAGGCTTGCGCCCATTGTGCAATATTCCCCACTGCTTGCACTCCGTAG
+
35'..:-/0:0./7-./578;7601/-+,255632553-2.32.-3,),,)+)+,280+0.++3*2)*(;,-/42594036:0685)-,0071&'&))0%()+--1266-613+6/*)'+*458,/9/8)49749824.8..-4005557;81///18*-,(/+(**'%).38320-36--,').))+,(+3/'/*&()%+,.1302),)(+%')*4/0*-/8;43..,.+5))*05/12513&&%)'*(+,..-664.89./686715'(7:469+*-,.%($%%$&')+:4.17792561*.+(%,-0./0-+,*,*-/4663019:0.396285.*/+)(&*$*9+,/3870/.-,27449407.')-242+)*42/:256,*,(&)').0',5,7743*,,-4452556638,)(./2.1+0+--*.0-(,7511127715666423336,82127.0+&%$$#%))*+)+/315/+,,*,*),-/82,/18976741:951658959:;22/17-2/68:31&&2,2*--4:679/.2/04-./01&&,6):3.0946./.()*+01,,/0*+/015600((*-()*/087:3,-*/+-+/35/7,(($&$''()*5;2*-79(4472312536256161/)-.2-4-4,056888;7932-960011:66.5'()01205-0276;3)**+,+83:577%1.++&(%%%%&''&)+./&$%'(1227-(*(*366200.0,(&'*4/-)*(((%&0(%)%(-33-58*,++)*(*,)&)+,7;:9520+*+--764456898<787:;88520.*+)7-8/--/246974-43%.%%(',/7,($%(*29&11229323334655<,-(*0.6-('/8-),$,+,.58+)'*-3033/30511.434:588888.0*(&&(%#''(,/-6+'+/056;*.+-19350$&7(**,277648+-),*&'%%$,)'&*$.*,.,*0.&44,.)..4;32,*%*(3123.42326889*--*($*('&(-+(+,-7)7;60-294+-751+0),)''**('++017--24(*)0+8.3/-'((&)(.,4-)'(*+-14688(11,.6+/,68,(.+(*%)(,+-3.:::0%'&$&&%()%)-3977/2
@6b8ac3bb-933a-4503-8b43-2ad49a6e7caa ch=129 read=12128 start_time=2019-12-12T19:21:25Z barcode=BC01 runid=2c9cf7bc05858273f10e7d7ec552fc0bd742dc3e
CTCCTACGAGTAAGAGGCAGCCAGTGGGGAATATTGCAATGGGCGCAGCCCTGATGCAGCCATGCCGCGTGTATGAAGAGGCCTTCAGGTTGTAAAGTACTTTCAGCGGGGAGGAAAAGTGGATTAATACCTTTGCTCAATTGACGTTTACCCGCCAGAAGAAGCCACAGCTATCCGTGCCAGCAGCCGCGGTAATACGGAGGGTGCAAGCGTTAATCGGAATTACTGGGCGTAAAGCGCACGCAGGCAGTTTGGCTAAGTCAGATGTAGAAATCCCCGGGCTCAACCTGGAACTGCATCTGATGCTGGCAGAAGCGAGTCTCGTAGAGGGTGAATTCCAGGTGTAGCGGTGAAATGCGTAGAAGTCTGGAGGAATACCACCGGTGGCGAAGGCGGCCCTGGACGGGCTGACGCTCAGGTGCGAAGGCGTGGGAGCAAACCGTCACCCTGGTAGTCCACGCCGTAAACGATGTCGACAGGTTGTGCCCTTGAGGCGTGGCTTCCGGAGCTAATGCGTTAAGTCGGCCGCCTGGGAATACGGCGCAGGTTAAAACTCAAATGAATTGACAGGGGCCCGCACAGAAGCGGTGGAGCATGTGGTTTAATTCGATGCAGCGGGAACCCTTACCAGTCTTGACATCCACGGGAAGTTTTCAGAGATGAGAATGTGCCTTCGGGAACCGTGAGACAGGTGCTGCATGGCTGTCGTCAGCTCGTGTTGTGATGTTGGGTTAAGTCGCAACGAGCGCAACCCTTATCCTTTATTTGCCAGCGGTCCGGCCGGGAACTCAAAGGACTGCCAGTGATAAACTGGAGGAAGGTGGGGATGACGTCAAAGTCATCATGGCCCTTGACAAGTGCCGATGCTACAGCGCATACAAAGAGAAGCGACCTCGCGAAAGGCAAGCGGACCTCATAAAAGTGCATCGTAAAGGTCGTTAGATCTGCAGCTCGGCCCCATGAAGTCGGAATCTCTTTAAAGCCAATCGTGGATCAAGAATGCCACGGTGAATACGTTCGGGCCTTGTACACACCGCCCGTCACACCATGGGAGTGGGTTGCAAAAAAAGTGGGTAGCTTAACCTTCCGGGAGGGCGCTTACCACTTTGGCTGATTCATGACTGGGGTGAAGTCGTAACAAGGTAGCTCGGAAGATACAAACTGACAGGCAAAGTAGGTTAACACAAAGACACCCAAACAACTTTCTTCAGCTGTAATACGTAGCCACC
+
'-06112)$&'+*(%0*)&'(&'),'+)*)/0-4*&)(,1/30.))(%/2,('))''&$$%//-50,2-,(%&)../*(),//153%4639124:2/623.67.+.++380)+)(-0*)+&(%0*21247/3;0-141)&6*/*4(*1,.093/0)),73%+)%)%$)()++)(-,/137:85856876:4:44633641/()%&%&-*'(./:0:03(/1,3.3459;9;8799-)++0+0-21201+47;515024704907895.''.57230-'.8:999474-/46-,)'(*,.26440*/03;51(.)'(($()+08702('*+/*,*-+/0((530.&$')/.2.-63./3983,-(')+,88-,/(.-,-*(2.+,/.,)*(**1.3.44,&**,70)&&&((*%**.),6898/11*204+)--'-/794-%%&#%1/,*0//+.013/126:00190.---*66-+*$(,(1,5015(('%%+.(,*/,*-,-.,*++,55;5:9.7.9.56768742440**'*+,*2542.11-33,9:9,6664;90),+,00.2&.01,.7-(,.51.2/./10/2/)+++-*+-.5<93778,)')(()&&')()/.5+*0,++(++)1))&('35.)/.,)),)/<;41,++,,.//-09/*524:657,7143994552742*/1457/,--.144333:568/0123888/8,*'((+0;4:87778,.5%*+,3*',,-+/()532624/(28.'03**01,,-0-*2(/+.+)/0.0244(-&*+,--0340542344;;8789102/2/.-437-.013867607((,.456&(*/06+'(')++'&&"%'&,-003*('()*765344:-))'**%'*+-165**(')'#'0.('''&&+42654567,03./'-/05/5*.)+)//4,-+-,*))&&()4'%)()*'*-(+'))372-+('&$%&)0+&.10512298;21,.*(+600/)'(.1,*+40-44509*699171015311,26*08--3223226''$+**',&(),4')+7:3.*(&'&.,-,&(&'/).0-5.)2:/*/2,5.,4-+3:-0.99--+-./4:689545-/(((-,./+,-176/4),&'('%&$*,5.5--0-'-/*)(**0//50)+'')((-).-('(+,97/00/0-()*61/'/-43-+,)&&--/,0..-3-()$'&%&"
@c11b93dd-1c1f-432b-ac4e-a0b8b27cce48 ch=339 read=12787 start_time=2019-12-12T19:21:25Z barcode=BC01 runid=2c9cf7bc05858273f10e7d7ec552fc0bd742dc3e
CTCCTACGGGGAGGCAGCAGTGGGGAATATTGCACAATGGGCGCAAGCCTGATGCAGCCATGCCGCGTGTATGAAGAAGGCCTTCCGGTTGTAAAGTACTTTCCGGGGAGGGAAGGGTAAAGTTAATACCTTTGCTCATTGACGTTACCCGCAGAAGAAGCACCAGCTAACTCCATTACCCAGCAGCCGCGGTAATACGGAGGGAGTGCAAGCGTTAATCGGAATTACTGGGCGTAAAGCGCACGCAGGCAGTTTGTTAAGTCAGATGTGAAATCCCCGGGCTCTAGGAACTGCATCTGATACTACAGCAAGCTTGAGTCTCGTAGGGGTAAATTCCAGGTGTGAAATGCGTAGAGATCTGGAGGAATACCGGTGGCGGCCCCTGGACGAACTGACGCTCAGGTGCAGCGTGGGGAGCAAAACAGTTAGATACCCTGGTAGTCCGCCGTAAACGATGTCGACTTGGAGGTTGTGCCCATGAGGCGTGGCTTCCGGAGCTAACGCGTTAAGTCGACCGCCACCAGGAAATACGGCCGCAAGGTTAAAACTCAAATGAATTGACGGGGGCCACTGAAGCGGTGGAGCATAATGGTTTAATTCGATGCAACGCGAAAGAACCTACCTGGTCTTGACACCCACGCGGAAGTTTTCAGAGATGAAATGTGCCTTCGGGAACCGTGAGACAAGGTGCTGCATGGCTGTCGTCAGCTCGTGTTATTGAAATGTTGGGTTAAGTCCCGCAACGAGCGCAACCCTTATCCTTTGTTGCCAACTGGTCCGGCCGGGAACTCAAAGGGAGACTGCCAGTGATAAACTGGAGGAAGGTGGGGATGACGTCAGTCATCATGGCCCCTTGACCAGGGCTACACACGTGCTACAATGGCGCATACAAAGAGAAGCGACCTCGCGAGCAAGCGGACCTCATAAGTGCGTGTGGTCCGGATTGGGGTCTGCCGCTCGACTCCATGAAGTCCGGAATCGCTAGTAATCGTGGATCAGAATGCCACGGTGAATACGTTCCCGGGCATACACACCGCCCGTCACACCATGGGGAGTGGGTTGCAAAAGTAGGTAACTTAACCTTCGGGAGGGCGCTTACCACTTTGTGATTCATGACTGGGGTGGGGGGGGAGATCGTAACAAGGTAACCGG
+
+-1'&(.,2/-$-5./34116595*).++.0/.01/513:1.(,.-%+.0028+,/*25130/2++++,..034/)+,+0.7213(',/4./28,(,*,17)+&+-9+',2()'+)%'(:/,.212023089*)*++090.-3,4-*77.$&'&**&*+'(&+.&00-/)-*5-$-()/90,,//357...**5)**220.-,)&**.*5/+*0.2.0+..1/012/148;9:6486**,,+),(-0.40&379:31926.49,-0/,)%)-)).58/*567844&521.,))),.94..././+'&((+($%%$(%)*.-023*++-(('&-*(.)(30*(%$$,-**3.33..,..769/+6/,8669636'*'%%&/0-'(0:25+#%)),*+&)*,20611(('')5+681)../92).%*)6-+,-.:<21344...-,)-68;:<;811113954162535663733.5:.+11239578//+'&,(/4)*-+.7/11235742573.76361),,,/-(/-,78.815/51-+&05,9:24898;2/,,*/,..22384+('%%#$*''+1535/++*))'***03;<0:2;0-*00433545448((''..((0728552-*,&*').+%)(%*+'+*28942-,++,.*--+*-//466982<7374;9;83642-&2*413765563:9899944/./.-504-00%/*+7:400/:0:87989+.2;//263.,+*+-0.-0;8-61-.2,71.0:,6,+%,)0,03,6-6417927546).'-+,)..04459/00-.1220/++)&.*,-2865991.128:74-)(*0486..('.,+($%'(,939::71))%%%()0013124<75/-,-+,(,,2*()'*('(33.,/511.-**09798;84864)**4)+4744-.,,+.).+*00/9;822/(3+'*.11%0035-//2//.3'9+4204978/664545194-*,/+**,/15,)*..+%&1438105+20++'*%(&++.-08-1:-,--)**0.79722+''((0,3:6161,*&)'*.,0,)&&)*487;9*91*.2-0-0/2.29),+41./566:76..-..6/4-,/5403.1'*&%,-8844334.5.198;7:
@254293fe-a2e8-4016-b87c-7d4ba580e0a6 ch=35 read=13647 start_time=2019-12-12T19:21:24Z barcode=BC01 runid=2c9cf7bc05858273f10e7d7ec552fc0bd742dc3e
TTGGTAGCCTTTACGTTCCAGTTACGTATTTATCAATTCTATTAGTCTTGCTCCTACAGGAGGCAGCAGTGAGAATATTGCACAATGAAACCCTGATGCAGCAACGCCGCGTGATGATGAAGGTTTCGGATCGTAGAAACCTGTCTTTGGGAAGATATGTGGCAATTTTAAGGGAGGAAGCCACGGCTAACTACGTGCCAGCAGCCGCCGCAGTAATACGTAGGTGGCGAGGCGTTATCCCGGATTTACTGGGCGTAAAGGGCGTAGGCCCGGATGATTAAGTGGGATGTGAAATGCCCGGGCTCCAACTTGGGTGCATTCCAAACTGGTTATCTAGGTGCAGAGGAGAGGAGAGTGCGTTCCTAGTGCTTGGCGGTGAAATGCGTAGGGTTAGGAAGAACACACCAGTGGCGAAGGCGACTCTCTGGACTGTAACTGGCGCTGAGGGCTCGAAGCGTAGAGGCAAACAGGATTAGATACCCTGGTAGTCCGCGCCGTAAACCTTGATGAATACTAGGTGTGGGGTTTCCAGCACCTCCGTGCCGCCGCTAACGCATTAAGTATTCCGCCTGGGAATTACGGTCGCAAGATTAAAAACTCAGGAATTGGACGCACAGTAGCGGAGCATGTGGTTTAATTCGAAGCAGCATGAAGAACCTTACCACTTGACATCCCTTGCATTACTCTTAATCCAGTACTTCGGGGACAAGGTGACGAGTGGTGCATGGTTGTCGTCAGCTCGTGTCGTGAGATGTTGGGTTAAGTCCTGTAGGCGCAACCCTTAATCGTTAGTTACTACCATTAAGTTGAGGGACTCTAGCGAGACCTGGGTTGGCAACCAGGAGGAAGGTGGGGATGACGTCAAATCATCGCCTTGCCAATATTGTAGGGCTACACACGTGTCTGTGGCTGGTAGAGAGATGCAATACCGTGAGGTGGAGCCAAACTTTAAAACCAGTCTCAGTTCGGATTGTAGGCTGAAACTCGCCTACATGAAGCTGGAGTTACTAGTAATCGCGAATCAGAATGTCGCGGTGAATACGTTCCCGGGTCTTGTACACACCGCCACGTCACCATGAGAGTTGCTTAATGCCAAAGTCCCGTGAGCTAACCGCAAGGAGGCAGCGGCCGAAGGTAGGGTCAGCGGTGGGGTGAAGTCGTAACAAGTAACCGG
+
)).**(()&&+'%*+291+&+2+()%-%(%$$##%$&%$%&&$%$'%+($%(-0036'3+)*((.02/16+%)*-/-.2+,-)2))'%**(2-.-.00/+...75358/.32+*&&(*&(+),49632;466///%)(&%%-,323:6/*'(-)-**,+())&&&,%%&)/)3+(**'*(13..11.-.0%(*++/077/--,,7/'(&%((.00730477/3.,20,*))*2208//+-+,,,382.0/-089(&,-(,**+,56208((*84:9364632:08233/--.450*/1+.58771(2+)())3&%#)*3/7.3;;44478854+('),-,120,,+''',*)&$%&&)',.1--+51%%('&001:22*42**488/--')%'/0/2-.82//,08032260/-.//1444422.23644/'+&(&(/'$'*,)'*+-*.1('(&%()$*&(.+,926+30*6*+)00+/5+*)4..-.8-&+-22/..0+(&&))*+,,83276+4//,%)/720;/6))).//9699475502934665,,&(',-20'2(+/+')09688+)%-(*-8;;9020-+,.,-;<8,40,&+*%&'%*)''$%$%$&(&()/+)+,4655577<:31220+'*$$'%,$$--1*)326/4(.*$&**01388072,400.05-..-0/7/-5&&&$%'*2/'6:7194.0/-/59(&)+2;572.0//1/-00.6856767294873933+.4/9/-1215330464*-.'&*,),-.-5))()%')/600/5;11//26/8/6)1,9+*)8,7673/*----,*,,*024-4*/(*.+-)-//4,,/-0.,45+.745526:6;822275.,,*)&*''*.+2,+)%/5-321/+-)++,'%&%%*))$$'*&'')((+,6574;323:7/.+,)-/4+//5;;8./+&)68408677516(+-.,4,3.6,-,/0000370/56),,.0013306)/05.-*4/..4,4171..&(,1:766,-,*),,,805686;94744620-)11..-6'+*+*-/19681')*+0/02151--))/5/)%%.21%4,&(.*,47)+6+%*,'(,593851*6)051)-,,45/611.8/.-06+,,354+7,-2-*)*&(')%*(),/5)+-98;58
@fdd423fa-017e-4aba-b01f-5621263be8f8 ch=445 read=15487 start_time=2019-12-12T19:21:32Z barcode=BC01 runid=2c9cf7bc05858273f10e7d7ec552fc0bd742dc3e
CCGGTTACCTTGTTACGACTTCACCCCAGTCATGAATCACAAAGAGTGGTGGCGCCCTCCCGAAGGTTAAAGCTACCTACTTCTTTTGCAACCCCTCCCCATGGTGTGACGGGCGGTGTGTACAAAGGCGGGAACGTATTCACCGTGGCATTCTGATCCACGATTACTAGCGATTCCGACTTCATGGAGTCGAGTTGCAGACTCCAATCCAGTTCGACGCACTTTATGAGTCCTTTGCTCGCGGGTCATCTTCTACTCTTTGTATGCGCCATTGTAGCACGTCAGTAGCCAGCCCTGGTCATGGGGCCATGATGACTTGACGTCATCCCCACCTTCCTCCAGTTTATCACTGGCGGTCTCCCTTTGAGTTCCCACCACC
+
,..24;23317//3-./,/*1++/75-234730-,0,-+-,0+(()+.3('('(368//)+*--)()**-,'*+37;86/7/-350)+-.-360(*+.))$-')-+--/1-58--*(,.11-/99)597+/.2-.651)2',..)+,+*+2330./.2((,./36113335446260//::<:688+)*+-.02170/)/01-7'7)73)'+**'')///(,,1403.,..3%&('%)*+461,0*.*+,1/+(%&(*160+&)+248:;478)')++*/**$&#&$&)&()39-)4+..06//.*+3*-,-00,-**+,0238663883,/2/3/'%))(32;01238:936,(**+%,(').((%*-,9.)%)%#'#
@6297396e-ab3b-4028-b786-cdbd107cac87 ch=134 read=13978 start_time=2019-12-12T19:21:29Z barcode=BC01 runid=2c9cf7bc05858273f10e7d7ec552fc0bd742dc3e
CCAGTTACCTTGGTGACTTCACCCCAGTCATGAATCACAAAGTGGTAAGCCCTCCCGAAGGATTAAGCTACCGCTTCTTTTGCAACCCACTCCGTGTGACCCCGGGCGGTGTACAGGGCCGGAACGTATTCACCGTGGCATTCTGATCCACGATTGCTGTGATTCCGACTTCATGGAGTCGAGTTGCGAACTCAATCCGGACTACGACGCTTTATGAGGTCCGCTTGCTCTCGCGAGTCGCTTCTCTTTGTATGCGCCATTGTAGCACGTGTTAGCCCTGGTCAATGGGGCCATGATGACTTGACGTCATCCCACCTTCCCTCAGTTTATGCCAGCGGTGCTGAGTTCCGGCCGGACCGCTGGCAGCAGGGGATAAAGGAGTTGCGCTCGTTGCGGGACTTAACCCAACATTTCACAACACGAGGCTGACGACAGCCATTGGCACCTGTCTCACAGTTCCCGAAGGCGCAATCCATCTCTGGAAGGTTCTGTGGATGTCAAGACCAGGTAAGGTTCTTCGCGTTGCATCGAATTAAACCACATGCTCCACCGCTTGTGCGGGCCCCGATCAATTCGTTTGAGTTTTTAACCTTGCGGCCATTGCTCTGGGCGGTCGACTTAACGCATTAGCTCCGGAAGCCACGCCTCAAGGGCACAACCTCCAAGTCGACATCGTTTACGGCGTGGACTGCCAGGGTATCTAATCCTGTTTGCTCCCCACGCTTTCGCACCTGGGCGTCAGTCTTCGTCCAGGGGCCGCCTTCACCGGTATTCCTCCAGATCTCTACGCATTTCACCGCTACACCTGGAATTCTACCCCCCTCTACGAGGACTCAAGCTTTGCCAGTATCAGATGCAGTTCCCAGGTTGGGCCAGAGTTTCACATCTGACCAACAAACCGCCTGCGTGCGCTTTTACGCCCAGTAATTCCGATTAACGCTTACCCTCGTATTACCGCGGCTGCTGGCGCAGGTTAGCCAGTGCTTCTTCTGCGGTAACGTCAATGAGCAGAGAATTAACTTTACTCCCTTCCTCCCCGCTGAAAGTACTTTACAACCCGAAGGCCTTCCTTCGCTACGCGGCGGCTGCATCAGACTTCGCCCATTGTGCAATATTCCCCACTGCACCTCCGTAG
+
.7,/.;1211.*',*+.8;61/771,1488985;..,.04'*-1/0,+).-/-,1*((+).%0*1..1)(+'$)0.)8:9,552(08.%')*'&''*,-0+1+).7656),*#%%(4,32/4*65360410/6:48080/1:871100+)),%**(+*)'+.001'((11823450*+,,,+06;08)$+1485:931.3.0*)*(),(,*/50,,+,*430,-/.)+,-12))($('))),,/001:6+,&*)*+050/7**'0.,-./*+&%%+.1-0:85((**17-/.'+*+-312-7./..112+76+(203-:9,)6'(+:8,)&'&'+..2/(('()46280)0323:7::33-:-..%2)00/.)+(-)..&+4;35100/009+20:142/124042001)+2.*-*-%*)1('.'(30.12273049(,$&&-./:17873000,18836-+-)++//-31/6:7:9:989745183:31133-...79,3/235,4,,00222:32:624/6100127'$())/648;1111122/0,01*+/(,.-3+)&&&%$%(./.*2,*'*10*+0.5<</2467191/.-//%-'%+,-(('0,/.,..0/02,&,*,)(+%+*,,.2.+/&*-.1.27602(0+''')-60;38(2-13323606676;;.3184223930.*,.-4/+3026559486,+68-),.32.+'+-,1;;03316846.3556822223<8358')370.06/-/*),-760:5509/4.-+**-0/75635+314652147387+-*+.,0,2+2.5426232-*./3-5/')*-657,0+/,50*.43254472566.-*./242.+-31:/.15)&,%)*7(+(+,//+)(%$./95,'0:565/../060+,-/0.),,.40,.2448;3+++2-4.--+8)$./--2()*9--8<66454323.4,)(-+--1.-'*2&,1/03859;9885,*&'7:56/8-+((*,0,-'&(---++16934259+4:4.-330)-/3.)**()-2394,*-&.4**,-./2:70,'-6/##'#&&&*&%(.-546---+-,-/,&%.4,&)*''%&))(+1,457.&-//-'(*'-+)3.-
@7d5161f9-c716-45d4-ae37-f4d4dcc449f0 ch=160 read=14398 start_time=2019-12-12T19:21:37Z barcode=BC01 runid=2c9cf7bc05858273f10e7d7ec552fc0bd742dc3e
TTGTTGTACTTCGTTCAGTTGTATTGCTCTTGCCTGTCGCTCTATCTTCCGGTTACCTTGTTACGACTTCACCCAGTCATGAATCACAAAGTGGTAAGCGCCACTCCGAAAGGTTAAGCTACCTGCTTCTTTTTTGTACTTCCCATGAAGTTGTGACGGGCGGTGTGTACAAGGCCCGGGGCAATGATACCCGTGGCATTCTGATACACTAGCGATTCCGACTTCATGGAGTCGAGTTGCAGACTCAATCCGGACTACGACGCTTTATGAGGTCGCTTGTAAGTCCTTCTCTTTGTATGCGCCATTGTAGCACGTGTGTAGCCCCTGGTCGTAAGGGCCATGATGACTTGACGTCATCCCCACCTTCCTCAGTTTATCACTGGCAGTCTCCTTTAGGTTCAGCCGGACCGCTGGCAACAAAGGATAAGGGTTGCGCTCGTTGCGGGACTTAACCCAACGTTTCACAACACGAGCTGACGACAGCCATGCAACTGTCTCACGGTTCCCAGAGGCTACATTCTCATCTGAAAACTTCCGTGGATGTCAAGACCAGGTAAGGTTCTTCGCGTTGCATCAGGTGTTAAACCACATGCTCCACCGCTTGTGCGGGCCCCAAATCAGATTATTCATTTTGAGTTTTGGCCCGGCCTCCCCAGGCGGTCGACTTAACGCGTTAAGCTCCGGAAGCCACGCCTCAAAGGGCACAACCTCAAGTCGACATCGTTACGGCGTGGGACTACCAGGGTATCTAATCTGTTTGCTCCCCACGCTTTCGCTACCTGAGCGTCAGTCTTCGTCCAGGGGCCGCCTTCGCCACCGGTATTCCTCCAGATCTCTACGCATTTCACCCTACCTGGAATTCTACCCCCCCCCTCTGCGAGACTCAAGCTTGCCAGTATCAGATGCAGTTCCCAGGTTGAGCCGGGGATTTCATCTGGGCTTAACGACCCGCCTGCGTGCGCTTTACGCCCGATAATTCCGATTAACGCTTGCACCCTCCGTATTACCGCTGGCTGGGTTAGCCGGTGCTTCTTCTGCGGGTAACGTCAATGAGCAAAGGTAACTTCTCCTTCTCCCCGCTGAAAGTGCTACAGCGAAGGCCTTCTTCATACGCGGCATGGCTGCATCAGGCTTGCGCCCATTTGGTACAATATTCCTGCTGCTCCGTAGG
+
&&'.*(,+*1++)8--+7-5(+#,)-44609//87588113489:::491'./:')61:,0-%$**/3;40320,14701--940.//74..-355,-/079./-0*'-5'))*6-1*---34/+57944/.-+'))'')),1.+-.(&'+/-.1685:8034,-/)/**0959.5()()(1-0.--0-05)+4*2--.:6--,+%('+.)./01982&&%23:5365,)((&/.43:67/08898191032603233421*/*062300431611//(&##'&*&'.+641:9-/121556;/94((++.,...1651/0/:5)).3992-6+.7:7:7766610..2/0389::32693,044:8757367<-,,:/*)'-4'*,7587189)),451%),08;2976771:1.(438/-6.04*,.2(6---165426000990*))-)0.(-4260:0,&')&('*&'8899987(96&597522/////02./..,59;6''$&'&((&*,42;98982:(),87-+,((''.1:686750++,,<1,...2(.-679::2574:45166-2-0(&'+2484*(++/1/4((.1,00913184:.884*%&)*,'&(2+(+7432;;3,)*11/&((1/(3)+')/5:+15<98:8472.1..-.--.,6/,*,-000-,.).42367;989:)788423323)(/()')-45535553:,/.9//+---)54-01-.1*/,14567790/38('+,+50.%)*(+*),''%'05.0-056+)('(*3284/6,%-88934-.2/848:;26737434:3,-2**+55-,*($)*--287../3''$(&*-/2+4,6-)31671686,./+&)*&.-17664/-.3.-5*&1)*,+/5:99167;9;8.1/6-'&537+31/'01/053.+,''&''-'(%+)3,).0./31/652,''$$')24+**..32763311101/0/2/++)-21/69*,/1,*1-(+/-/+'+*(+**+.1-2/+,91::<:86737/-28334.8/./99884)*$)'+&-/++.+)+)+744,%*+,.4/*-++0()*&,**1,4095;65;85634-3/9434695556068098232,01-6-%(,'')-+23:232/0-&&*(&)(.7*,044
@c6c2eb0b-a51c-4564-a8f0-f4354786fd15 ch=83 read=14231 start_time=2019-12-12T19:21:39Z barcode=BC01 runid=2c9cf7bc05858273f10e7d7ec552fc0bd742dc3e
CTCCACCACGGGAGGCAGCAGTGGGGAATATTGCACAATGGGCGCAAGCCTGATGCAACCATGCCGCATTATGAAGAAGGCCTTCAGGTTGTAAAGTACTTTCAGCGGGGAGGAAGGGGTAAAGTTAATACCTTTGCTCATTGACGTTACCCGCAGAAGAAGCTACCAGCTATCGTGCCAGCAGCCGCGGTAATACGGAGGGTGCAAGCGTTGAAATCGGAATTACACTGGGCGTAAAAGCGCGCAGGCGGTTTGTTAAGTCAGATGTGAAATCCCCGGGCTCCAACCTGGGAACTGCATCTGATACTGGCAAACGAGTCTCGTAGAGGGGTAAATTCCAGGTGTAGCGGTGAAATGCGTGAGATCCTGGAGGAATACCGGGAGAGTAGCGAGAGCGGCCCCTGGACAGACTGACGCTCAGGTGCAGCGTGGGGAGCAAACAGGATTGAATACCCTGGTAGTCCGCGCCGTAAGCGATGTCGGCAAGGTTGTGCCCAGCCAGGCTGTGGCTTCCGGAGCTAACGCGTTCGCGACCGCGCCTGGGAATTACAGCCGCAAGGGTTTAAAACTCAAATGAATTGACGGGGGGCCCGCACAAGCGGTGGAGCATAATGGTTTAATTCGGTACAACGCGAAGAACTGCCTGGTCTTGACATCCACGGGAAGTTTTTCCAGAGATGAGAATGCCTTCGGGAACCGTGAGACAGGTGCTGCACATGGCTGTCGTCAGCTCGTGTTGTGAAATGTTGGGTTAAAGTCCGCAACGAGCGCAACCCTTATCGCTTTGTTGCCAGCGGTCCGGCCGGGAGCTCAAGGAGACTGCCAGTGATGACTGGAGGAAGGTGGGGAATGACGTCAAGGTCGTCATGTGGCCCCTTGACCAGGGCTACCACGTGCTACAATGGCGCATACGAGAGAAGCGACCTCGCGAGAGCGGACCTCGCAAGTGCGTCATGATCCCGGATTGGAGTCTGCAACTCGACTCCCATGAAGTCGGAATCGCTAGTAATCGGCGGATCAGAATGCCGCCACAGTGAATACGTTCCCAGGCCTTGTACACCGCCCGTACACCATGGGAGTGGGTTGCAAAGTAGGTAACAACCTTGGGAGGCGCTTACCACTTGTGATTCATGACTGGGGTGAAGTCGTAACGAGGTAACGG
+
.///&%%&'4:0-00.136025044**+*-03/.*/1:56:31+,14,/6/0011,,%5*6789531&.'&'+0,).-.6255;7%2102)%./*%)'*-/7,+,,+65(&2*/0+0/'(+<8,5,0,./0-99,,779437223214,-6**,/,-(&)(&(%%+-(%-.30/./.0--,41203.///./,,.33/.,)%('1155618-'+**)+(1,*/**+'+,3;8851927*(',,)0/-3.(46;203753.0-''()'+*-82,254*(,/-**)12/0+,12,4/.12326+**++6323004).*()'*/57854%0/3*,*&0'/,((2,..-,/12:346;70113--,*,0-)+30-1*))($)%&.-*)'&%$())**(,*-(745++/35-((,+///11445.88780/11298;6*',,2:6/&78,1,'*)**7;--3:12.,0/()*-10734(-*,-.8:212/..1.7*/+06-$&$$%.*)&+-30.21.-1-,+,003/.0.*/$$$*.67..(-30-'&(',++0+237.1//)/'1,'*-15,-3,8/..17/7/3347:61*21*)-,./4373966.'('$*+/.088:5042::-1/(,./211,04.0,)#%(*-/+*+(*.//.33-)+*1)+**)0;:,,((*+,-87-,6-+/-.-76076//1867,(-%**'.,5652,+'+-9:61138/14//3569:027/,*.4/,.254/),,/2.,052./.69.%30,.--.0(*,+-2'(,2/)2,,782655;57,/051-*.&%-110)2-)*-/4685-2+*)$$)-020+1-/0./.130)&%$++0+,(+((&,'%)'$&%%'(-2.(''')+;040/2-**($)*+23/.0153190,-*)((%)&''(-'*/25;:71.+))%%)+02/'&%#$'')(055,+%&($(-)+,2)/-))()*,+*+%$((+*,0//7/,0/9.--9*5*7-..1//+-.3..',),...612394,-'&,+)*',./0:846--10+&$-*31,,$&%((-5065-%(%'(..)/*53)),+.+-3-*.3(&((0,+/%()-+&''(+5,-/,((+'&)*'())&%*&(-1121/765753-*.*'*3267770&,)'&'407
@cc34d5c9-af22-4b57-88a9-2c090e84354c ch=404 read=12600 start_time=2019-12-12T19:21:38Z barcode=BC01 runid=2c9cf7bc05858273f10e7d7ec552fc0bd742dc3e
CCGGTTACCTTGTTGTTGGCTACCCCAATCATCAATCCACCTTAGACAGCCTCCTTCCTTGCGGTTAGGCCACCGGCTTCGGGTGTTATCAACTCTCGTGGTGTGACGGGCGGGTGTGTACAAGGCCGAGAACGTATTCACCGCGACATGCTGATTCGCGATTACTAGCGATTCAACTTCATGTAGTCGAGTTGCAGACTACAATCGAACTGGGAATGGTTTATGGGTTTTGCTTCACCTCGGCTTCGCTTCCCTCCCTGCACCATCCATTGCTTAGCATGTGTAGCCGGAGTCATAAGGGGCATGATGATTTGACGTCATCCCCCGCCTTCCTCCAGCTTGTCACTGGCAGTCTCGCTAAGTCCCCAGCAATGATGGTAACTAACGAGGTTGCGCTCGTTGGGACTTAACCCAACATCTCACGACACGAGCTGACGACAACCATCCACCACCTGTATCTCATATAGCTATCTCTCCATCTCTGGAGCCTTTAGCAGAGTATGTCAAGACCACCGTGGAGTTCTTCGCGTTACTTCGAATTAAACCACATGCTCCACCGCTTGTGCGGGCCCGTCAATCCCCTTTGAGTTTCATTCTTGCGAACGTACTACTCAGGCGAATTACTTATTGCGTTAACTGCAGCACTGAACTTTGACATCCAACACTTAGGTACTCATCGTTTGCAGCGTGGACTACTAGAATTATCTAATCCTATTTGCTCCCCGCTTTTCAGGTTGAGCGTCAGTTGCAGGCCAGATCGTCGCCTTCGCCACTGGGTGTTCCTCCATATATCTACGCATTTCACCGCTACACATGGAATTCCACGATCCTCCTGCACTCTGGCTGCCTGGTTTCTATGGCCTGAAGTTAAGCTTCAGGCTTCTACAGACCCTTGCCTTGCCGCGCCTGCTCCCTCTTTACGCTTAATAATTCCGGATAACGCTTGCCACCTACGTATTACCGCGGCTGCTGGCGTAGTTAATACGTGGCGCAATAAAGTACCGTCATAAGCTACCATTTCCTGTAGCCGCCGTTTATCCTTTATAACGAAGTTTACAATCCGAAAACCTTCTTCCTTCACGCGGCGTTGCTCGGTCAGGGTTTCCCCATTGCCGAAATTCCCTCTGCTGCCTCCCGTAGGAG
+
13/345,/*-)$(#%##%&%$$*-,(,1..+54-8-//'*&*'&&4/**3)).+,7.37212&601&,.86136021110'11001831,*(+)-)+*4/52442577:;20,+('+(+*,*6-.8-**,04126777326525555-2++.128:9571)1+)+6/468/945*2,1337886766:./,5,+,43531-,*3')).8741%))-/0,9<:.54753::*))2),,491/+++087444613,).6.,.012:5668381/'(%%',+3/1+*)-.0&-%')0../(+,4./0,++.-8:<6346677:83<:8.+-17855/4-,,..3+/038484+))(((-+5,+)()+:9+0$')2**,/0645.''-&((%(-,3---//553/-11.&%$1(6,*,-/1122.&',.268006344249898,67),$)&20++,+*0.32.0234443776:8998:;:;867560%'0***&$#%'&'')*0-55)')'%&&)'(*%&%)8<99<746113&0497+*---/892;01103771/$)-,,0/-087/)&))'%..,5,36-(26.)&,-73/.65++.((&&())64660,-*'(..%&).(()-6,/6..,2.3.0205(33/.-,+5207;,+-561(3-3.--2,0*+,45548663;.-0+///05;8992772.&&,+-./113/28342;7./+2-,)'(0:9(.&/-12,.25214(*-/'*()**3..066/0023639658<67899**.07*++13.115578854/0/0:21026/1/-.-),32100/1/''*+232654).+)(*)0*)55337;6885;:.,**'&*''(.,+2/4+')*+.'27365,$'*+,016.)-*+-,-,3812&'%)'.-19)+76<.*+((%$,/,39964415231640.3/-80/1/.,.(2(,2-3:50/0-.0.2..,-,*,1,3)*%+++-/-%',2,16/'-)+:8;,%'%'')*%1012953+-3/0-,/./2+1-)&,+017/-/-)-%',),751/160/+*./57,23503:963:84643,0,-.;667:1:79-1///3..483,24-/++2350:2:5)&%%*+/18-59-+7,0+++
@7ca7099c-24f3-4c84-a8f3-cce1d8673f10 ch=441 read=13967 start_time=2019-12-12T19:21:48Z barcode=BC01 runid=2c9cf7bc05858273f10e7d7ec552fc0bd742dc3e
CCGGTTACCTTGTTTACGACTTCACCCCAATCGCTGACCCTACCTTCAGCCGCTGCCTCATGCCAGCTCACGGACTTCAGGTGTGCCAACTCTCATGGTGCTGACGGGCGTTGCAGACCAGGAACGTATTCACCGCAACATTCTGATTCGCGTTACTACTGTGTAGCTTCATGTAGGCCAGTTTCAGCCCTACAATCCGAACAGAGACTGGTTTTAAAGTTGGCTCCACCTCACGGTATTGCATCTCTCTGTACCAGCCATTGTAGCCAGCACGTGTGTGGCCCTACGCATAAGGCATGATGATTGACGTGTCCCCACCTTCCTCCTGGATTAGCAGGCAGTCATAGAGTCCTCAACTTAATGGTAGTAACTAACGACAAAGGAGGTTGCGCTCGTTGCAGGACTTAACCCAACATCTCACGACACGAGCTGACGACAACCATGCACCACCTGTCACCTTGTCCCCGAAGAGTTCCCCGATTAAAGAGTAATGCAGGGATGTCCAGTGTAGGTAAAGTTCTTCCGCGTTGCTTCGAGATTAAACCATGCTCCGCTACTTGTGCGGGTCCCGTCAATTCCTTTGAGTTTTAATCTTGCGACCACCGTACTCCCCAGGCGGAATGTAATGCGTTAGCGGCGGCACGGAGTGTTGAAGCCCCCACACTAGTATTCATCGTTACAGCGTGGACTACCAGGGTATCTAATCCTGTTTGCTCCCCACGCTTTCGAGCCTCAGCGTCAGTTACAGTCCAGTCGCCTTCATGACTTCCTAATCTCTACGCATTTCACCGCTTCACTTCACGGAATTCCCTCTCCTCTCATATACTCTAGATAGCCAGTTTGGAATGCAGCACCCAAGTTAGTACGGTATTTTACATCCACTTAATCATCCGCCTACGCTCCTTTGCCCAGTAAATCCAGGATTAACGCTTTCATACCTACGTATTACCGCGGCTGCTGGCGTAGTTAGCCGTGGCTTCCTCATGGGTACCGTCATTATCTTCCCCAAAGTTGCTTTACGATCCGAAAACCTTCATCACTCCGCGGCGTTGCTGCATCCAGGGTTTCCCCCATTTATTACCCAATATTCCACTGCTGCCTCCCGTAG
+
6.))+4'.//1)(('&)(&)/+,)+-82*1./%&&((,-0-+0.*-'')/658784//.$(&)*,*,+-'+,4.8:;9))'-(.&30-,(''%%%)'*))&%'%%('(%'%%$$%%)47+70001::98<86881455867;99869;965/,4))'%)))*&$((-.4./23(%-&)%$',50..023(''*,3653015*'%)(,377-2<;-65.)+-0.456914945260443070116330//0.4-00..4937:(*)))%&(-,.00242/')//'*),$((+.4*62./..-)%14-/0/0&(-21.)+/.6767/0.,2&)%*$*'*-917++%+,%'),265/,-)(-(*'&),),-.5325943,449(.($*.+332.*--45920%630)((0+31+/,+,+*,-+.00634)&+1/0//06587895831+/70663484.17-7.-,(%$'-.&&#,/)8:-.,1.2/))*++6.///5-6611./0&)&&''(,)*03*+,309;1-,-03:456;90,'*0+9:6362*,0106/-6-.10.146+13./8)%')*14652-58-*+39;-7:32/6*,-545')),-,/,:;:,2114.1.,+$'&'&%%+*-*)(+.,(///73(%')/29*--(.234+'(&(&%%&*.<868917.$'%.2035767222914:955694/:*)/-.3;4-01.791+0-23<<:228:98:2-323:2749-..-,7'()**.43244$%'$%+4/-+095453/)-).**42/-03-.1/0#'(2('%(((*+*30().)*2/0+.$'%&$'')4**64/&.++.5;636/3.+,*-00-:2-2+4*%%#$%),)&++,)'),*4-%&1)1,45379968;989665/$&)&++12++021&,1.%-)+-&+)+*).*--+,,-5446.3--2,.86.4/..35-4*''&%),2*+2749::65425./%('+)+,50.0088;8779/:;;,,,')'&$'04:121232(&,34-/1+.,.,3&)*/)')&.+22612125407*+8723<518:9,*09/,.1%-()(+'%&%&&$'&(///0,+/7,,746
@6ef95cd7-a921-4388-b275-edfdd0f8c36c ch=270 read=12542 start_time=2019-12-12T19:21:49Z barcode=BC01 runid=2c9cf7bc05858273f10e7d7ec552fc0bd742dc3e
TTGATGTGCTTCGTTCAGTTACGTATTGCTGGTGCGGGAAAGTTGTCCGGTGTCGTGTTGCCTGCTTGCTGTCAGCATCACCGGACTGCCTTATTGCGACTTCACCCCCCAATCGGCCCTACCTTCAAGCGCTCTTGCGGTTAGCTCACGGGCTTCGGGTATTGCCAACTCTCGCTGGTGCAGGCCCGGGGACGTGTGTACCGAACCGAGGAATGCCAGAGCATTCTGATTCGCGATTACTAGTAACTCAGCTTCGTAGGCGAGTTTCATTTCTAATCCCGAACTGAGACTGGTTTCAAAGTTTGGCTCCACCTCACGGTATTGCATCTCTCTGCCCAGCCGATGCCAGCACGTGTAGCCAGCCCTACACATGGGGCATGATGGTTGACATCATCCCACCTTTATATGGTGGCAGGCAGGTCCCTTCGAGTCCTCAACTTAATGGTAGTAACTAACGACAAGGGTTGCGCTCGTTGCGGGATAACCCAACATCTCACGACACGAGCTGACGGCAACACGCACCACCTGTCACCTTGTCACCAGAAGAGTTTCTCGATTAAAATTAATAAAGGATGTCAAAGTGCGGGTAAAGGTTCTTCGCGTTGGCGCAGATTCAAAACCCGTATGCGCTACTTGTGCGGGTCCCCGTCAATCGAGATTCCTTTGAGTTTAATCTTTGATGACACTCCCAGGCGGAATACTTAATGCGTTGGCGGCGGCACGGAGGTGTTGAAACCCCACAAAGCTGTCGTTTACGACGGACTACCAGGGTATCTAATCCTGTTTGCTCCCCACGCTTTCGGTACCTCAGCGTCAGTTACAGTCCGGAGGTGGCGCTACGCCATGGTGTTCTTCTAATCTCTGCGCATTTCCGCTGCTAGGAATTCCTCCTCTCCTGCACTCCTAGATAACCAGTTTGGAGATGCGCTTTAAGTTGAGCCGGGTATTTCACATCTGACTTAACAAACCGCCTGCGTGCGCCCAGTAATTCCGATTAACGCTTGCACCCTCCGTATTACCGCGGCTGCTGGCTGGAGTTAGCCAGATCCTTCTTCTGCGGGTGGCGTCAATGAGCAAAGGTGTGCTGCTCCCTTCCTCCCGCTGAAAGTGCTACAGCCCGAAGGCCTTCTTCATACACGCGGCATGGCTGCATCGAACTGCGCCCGTGTGCAATATTCCCCACTGCTGCCTCCCGTAGGAG
+
%&)#-$)&-1752267*223+..1*.+))/07320+)&((*')/.0.%*))+((&%%+'%%'%#%)%)+,+--'(+$(&#%-)/)'$#*-/1&.6)-.-102+',)137+.*+*)*,-)'%)&'+'%$''&'(&&))*,4+5...3+$'-/(1370(210.22,770+/*)%&%&%+(&%%%),,)(((+)%&'()3.2..)*(.+/-&.'&&%%&)&&)()46;571.00-',*+)3,0/-'-)&*-/&((+*(%&&0330023;.)&&))'(')*2/('**+(&'(%'*/,+,+%%*')(-'*''+-*#&)).*,(%(%0')+645//+--*(&%%'+/''*$%$$$$$$%&$$#''%%&81*%()(($%'03)(#%'&)'',)%&)%+,.,70*'+&&,+*.'(%&%))*$(%%'%%,((&&(),-/0/,*,'0)&'3*+7:8447290.-%''))/&1,(+*(+().237;6626*-%)(.,(+*+--./-),.033400/114-/-%((%&&,*,,2/,1328840-'$%$)'%)%''-+'&()/+*(''(*%(,)(&&'%*)-'-+--%5+))%%($)(-+*+.,*/-4+(+,+0-3.&&'%&$'#.&$,06724%$#$'#''(+()+),'&(*/60.263+-(%&(***%(5,1''++*)/3;:+9.+).1&%#$%'%++050*2988:693$)%$))'&&&+)%'&)-.-60+-+/*-,.01/+/2,/5,'$&&)&$$'%)4/7:2)'($$&(%(+/-4,151//16-2.,023/46**./0-3.%)))11+0$(&$)*,6-.//+4')*.&&%%)++*)&''&'&(%'.&*+1-$$$&'%(*((..(+/-,++%#&()-.40/)&*,(*&'+(1)4+.,)+')/)+330-''(-)*&&4/.//2+,57)0,*&)+*(&$-37+5-4-,,-8+,)$,$(0.,*))/03/-/055;68:45:,7:76''&%%(/.)*,1284;0++-/71;622-8,..5;645;05-3/*,6-30;000722-)$)0%(31/./5+*/*+%(+:9<::9:/2)&()&&*3265410-5:,,(++*%&*$+,07--.-(*-60)-41,2))**(0'(+%21,+..//163:34;6+,%)')(22:4535523355660,--1)0129-*/(&%*)0.-./76:2)+.-/1001+2:,+3(00++
