# Supplementary material for: De novo species identification using 16S rRNA gene nanopore sequencing
Source: PeerJ. 2020 Oct 21;8:e10029. doi: 10.7717/peerj.10029 (PMC7585375; doi:10.7717/peerj.10029)
Supplement: Supplemental Information 2 — Contains raw reads. [file peerj-08-10029-s002.zip › pass_fastq_runid_2c9cf7bc05858273f10e7d7ec552fc0bd742dc3e_140.fastq]

@e81c785e-3744-4f29-84f3-8a1fa9f446b6 ch=433 read=62539 start_time=2019-12-13T01:30:14Z barcode=BC01 runid=2c9cf7bc05858273f10e7d7ec552fc0bd742dc3e
CCGGTTACCTTATTCCACGACTTCACCCCAGTCATGAGTCACAAAGTGGTAAGCGCCCTCCCGAAAGGTTAAGCTACCTGCCTTCTTTGCAACCCACTCCCATGGTGTGACGGGCGGTGTGTACAAGGCCCGGGAACGTATTCACCGTGGCATTCTGATCCACGATTACTAGCGATTCCGACTTCATGGAGTCGAGTTGCGAGCAATCCGGACTACGACGCGCGCGCACATGAAGGTCGCTTGCTCTCGCGAGGTCGCTTCTCTTTGTATGCGCCATTTGCTTAACACGTGTGTAGCCCTGGTCGTGGGCCATGATGACTTGACGTCATCCCCACCTTCCTCCAGTTTATCACTGGCAGTCTCCTTTGAGTTCCCAGCCGGACCGCTGGCAACAAAGGATAAGGGTTGCCTTTCGTTGCCGGGACTTAACCCAACATTTCGCAACACGAGGCTGACGACAGCCATGCAGCACCCTGTCTCCACGGTTCCCGAAGGCACATTCTCATCTGAAAACTTCCGTGGATGTCAAGACCAGGTAGGTTCTTCGCGTTGCATCGAATTAAACCACATGCTCCACCGCTTGTGCGGGCCCCGTCAATTCATTTGAGTTTTAACCTTGCGGCCGTACTCCCCGGAGCGGTCGACTTAACGCGTTAGCTCCAGTCCACACTCAAGGGCACAACCTCCAAGTCGACATCGTTTGCGGCGTGGACTACCAGGGTATCTAATCCTGTTTTGCTCCCCACGCTTTCGCACCTGAGCGTCAGTCTTCGTCAGAACCTTCGCCACCGGTATTCCTCCGAATCTCATACGCATTCCACCGCTACACCTGGAATTCTACCCCCCCCTCTCTACGAGACTCAAAGCTTGCCGAGTATCCAGATGCAGTTCCCCAGGTTGAGCCGAGGTTTCACATCTGACTTAACAAACCGCCTGCGTGCGCTACGCCCAGTAATTCCGATTAACGCTTGCACCCTCCATTACCGCGGCTGCTGGCTTGGAGTTAGCCGGTGCTTCTTCTGCGGGTAACGTCAATGAGCAAAGGTATTAACTGCTCCCTTCCTCCCCGCTGAAAGTGCTGGCAGGCCTTCTTCATACACACGCGGCATGGCTGCATCAGGCTTGCGCCCATTGGTACAATATTCCCCACTGCTGCCTCCAG
+
210+0-*,'(,&0+'%%'//37;.,.33+*,.1995131//+291+.1-,,+*++13*(*.*)05(()/-/(')++1.(#&),2,3:8,13729/&'(2;..3;;/-,'',,476.-6''(,-67:-7.7(.5:*61/5406//09477:8378:1.-///,-*+,3).*+((,06;61,,-9-9,-/,&())))../-.*''()+81024296350/,))))''&&#&(,*.+)%)0&(+/,/0311--,)--/1/1170641:5.-122346:.92)($'&2(+%(,2383-++143/1574,4&+*)1..-.400217434337635)0,-/85<9831*,*.70+159:4531-1278964:4../25-*)()+..437521419103127,-9-830..'(/,0-,40.034..)*3145/7-1*,)+*433:8-&/,2122(&2*988866+5&(*8584+,%+#,+,+/75.3-(+*3,.5<-+'&*+,**,061//./1,*.::7,.1/-/36455429.6389;-,,,,--2-+1998:09...357.1-.1.:259031333443)/+(&&%(+)2.8370-+-.86:3.,,1975.10;<1+-/-0-*,)/09/1///767.*+')+043273/6/8/2,+&''*%'*1($&%&&%)#(),)/),)().0718-2.4.4550../066.9-%))3234;;666344-.)&)+3457;376)+.37,+-01::*'+(+/:;0-0+11+*,455774776888217-./2384;7568,.6,9456983-3'&'00/32&+.2145894'',+*./4524956424150537271885*(**.020/.0.265/.(%%&%&'%&&')+,.,.-11555566579,017/;//)7)'%)(,6.+)++*,100-/23129:6:8/08/5658)(%$&%('(&%%$-)5.:.0**+-,*.'*(-)+*-5342/',,+/725586888/6)%(&-'&'1++-36,30,/7879<7444,710184.+).**+54449.*.*)'0*++*%)*/;4.75*)/60+-/87495/2+(.%&+%(..65:58<1/..,,-(--01;7777973/.../'18*/-+,-73)$'-,+*&+*6/.,,++*((+//13,0,*/*&+
@b2416ce8-1ad4-4f2c-af19-00f6880638ed ch=94 read=71641 start_time=2019-12-13T01:30:19Z barcode=BC01 runid=2c9cf7bc05858273f10e7d7ec552fc0bd742dc3e
CCGGTTACCTTGTTACGACTTCACTGATCATGAATCACAAAGGTGTAAGCGCCCTCCCGAAGGTTAAGCTACCTACTTCTTTTACAGCCGCTCTGGTGTGACGGGCGGTGTGTACAAGGCCGGGAACGTATTCACCGTGGCATTCTGATCCACGATTACTAGCGATTCGACTTCATGGAGTCGAGTTGCAGACTCAATCCGGACTACGACACGCCTTTATGAGGACTTGCTCTCGCGGGGAGTCGCTTCTCTTTGTATGCGCCATTGTAGCACGTGTGTAGCCCTGGTCGTAAGGGCCATGATGACTTGACGTCATCCCACCTTCCTCAGTTTATCACTGGCAGTCTCCTTTGAGTTCCAGCCGGACCGCTGGCAACAAAGGATAAGGAGTTTGCGCTCGTTGCGGGACTTAACCCAACATTCACAACACGAGCTGACGACAGCCATCAACACCTGTCTCACGGTTCCCGAAGGCTTATTCTCATCTCTGAAAACTTCCGTGGATGTCAAGACCAGGTGAGTTCTTCGCGTTGCATCGAATTAAACATGCTCCACCGCTTGTGCGGGCCCCCGTCAATTCATTTGAGTTTTAACCTTGCGGCCGTACTCTGGGCGGTCGACAACGCGTTAGCTCCGGAAGCCACGCCTCAAGGGCACAACCTCCAAGTCGACATCGTTTTACGGCGTGGATTCTGGGAATTATCCTGTTTGCTCCCCGCTTTCGCACCTGGAGCGTCAGTCTTCGTCCAGGGGCCGCCTTCGCCACCGGTATTCCTCCAGATCTCTACGCATTTCACCGCTACGCCTGGAATTCTACCCCTCTACGAGGACTCAAACTGCCAGTATCAGATGCAGTTCCCCGGGTTGAGCCGGGGATTTCACATCTGACTTAACAAACCGCCTGCGTGCGCTTTGCGCCAATTCCGATTAACGCTTGCACCCTCCGTATTACCGCGGCTGCTGGCACGGAGTTAGCCGGTGCTTCTTCTGCGGGTAACGTCAATGAGCAAAGGTATTAACTACTCCTTCATCGCGCAGTGCTTTACAACCCGAAGGCCTTCTTCATACACGCGGCATGGCTGCATCGGGCTTACGCCCATTATTCTTAATACACTGCTGCCTCCCGTAGGG
+
84323;+/536/07-21-45862....082521800/054,('&*)+,&(*3:5-2,))-0(,''$$&'+56740-3,(4:9,&*+&0+'(('$&(''*,232;;676*,-./-27:/724*+'%%)&')*4/0164859556<9955666,,+*0.-./.-136806'')')--.20-.-86387;571/3406+;-9(9+99.-,**'$(&(,-23-.+-()%%)&%&&'.1112(*+%(,)'(/-565092(&',+;8:;.6.-++0/,/.+278222854*+8;720.'-3562,++,--,/,7.004221-184*.+(2+*-0.01:800.,/.,3,.05564+-24/'+.2,/(*.128-5-,,1$&%&'*1;)6-::64+-%+.8)&+),12139,)*33/.-.--+,)-2047;1-144/+.+.888887907456:-,,&$**-5(),410*,.663792-.1*,'$%&(3-*,297432*,54-,4-0--/2;98689.4245:00+*-)*.;98;51305212889./.0.1/()%.,//.,).+2022/038-1,+12**),/.503-)*/(),0166,031/0.+).-0.)3).//')+0-1/,'('&)2,.//35/0231-62/5+//))&+3-5(2)2+,$&))-4-5&2)1342)4402((*4($%*3/1140)*,('&('(',),-25211;;+-.263.'+*;4/*+*.4,--),66:978:9:<:81:(*/+7/63-2727556.+5-/2/02610../,,..-.00266988<:3/10)-.*)%)&)',2(2,23(5:81.67643,-+.-3/,.)(0./7+,,.161244-2*16/71-(&0--1+()2+(-*.$347,**+,:6210.11715;:7<79866764552,0.*%.*0))),/-3+*..4.94/6/--1196/37)--/4/38354:8866,1(($)*3(*/-+,2+)-,*,.3/7<7866455/0/10.//2//10,5;(/*0////&&.&(+49/54&/1*+%'('+$(+/-(*,-061++/-106+3108111.0'-+-085&''2-3/1122%1.,-1&./1;5,0.%*.''&,&'#'%***,-+15+;6**+)*&%
@f0551ff4-84d0-44a8-986f-ec758f42fe0c ch=99 read=75858 start_time=2019-12-13T01:30:41Z barcode=BC01 runid=2c9cf7bc05858273f10e7d7ec552fc0bd742dc3e
TTGGTTGCCCAACGGTGCGACTTCACCCCAGTCATGAATCGCAGGTGGTAGCGCCCTCCGAAGGTTGACCACCTCTTCTTGCGGCCATACATGGTGTGACGGGCGTGTGTACCCCGGGAACAATGATGCCCGTGGCATTCTGATCCCCGTTACTGGCGTTCCAGCGGTCGGTGCGAATCAGTCCGGACTTCTGGCGCTTTATGAGGTCGCCTTGCTCTCGCGGAGTCGCTTCTCTTTGTCGCGTTTCGCTGGCGCGTGGTAGCCCTGGTCACAATGGGGCCATGATGACTGACGTCATCCCACGCTATCAGTTTTATGCTGGCGAGTCGCTGAGTTCCCGGCCGGACCGCTGGCAACAGGATACAAAGAGGTTGCGCTCGTTGCGGGACTTAACCAACATTTCACAACACGAGCTGACGACAGCCATGCAGCCACCTGTCTCACGTTTGCGAGGCGCAATCCATCTCTGGAAAGTTCTGTGGATGTCAAGACTAAGTGGGTTCTTCTTGCATCGAATTAAACCACATGCTCCACCGCTTGTGCGGGCCCCGTCGAGATTCATTTGAGTTTTAACCTTGCGGCCGTACTCCCCAGGCGGTCGACTTAACGCGTTAGCTCCGGAAGCCACGCCTCAAGGGCACAACCTCAAAGTCGACATCGTTTACGGCGTGGACTACCAGGGTGTCGTCCTGTTTGCTCCCGCTTTCGCACCTGAGCGTCAGTCTTCGTCCGGGGCCGCCTTCGCACCGTATTCCTCGAATACCGCATTTCACCGCTACACCTCAGATTCACCCCCCCTCTGCGGGCTCGAAGCGCAGTATGGATGCCCAGTTCCAGGTTGACCCAGGGTTTCACCTCTGACAACAAACCGCCTGCGAGTACGCCACGCCCAGTAATTCCGATTAACACCCTCCGTATTACCGCGGCTGCTGGCACGGAGCTAGCCGGTGCTTCTTCTGCGGGTAACGTCAATGAGCAAAGGTATTAACTACTCCTTCCTCCCCGCTGAAGTGCTACAAACCAGGCCTTCTTCATACGCGGCATGGCTGCATCGGGCTTGCGCCCATTATTCCGCCAATATTCCCCTGCTGCCTCCGTAG
+
'$%(*($,*&%#%%*'%(&$&)1+)+48,-.8823/(((('+%''%()&(''&*+*)2(%'',)*&&(((%)()'(,(''(+)*/+%%%($&&*'((***-2+'(&&'$$$()-(%(')&-),,-,.&*,(')'(&',1-,)**0++&)'-).0+3-+*&%%#$%+-*/'-,')(&%%$'$*(0%-%$&/'$,)*')(+7//432131&(((++-1105+*-'&)+/-043231.9*%(&&''),'(%%(,++*'()&(')+.40,/78(&$&(+)/2277.-,-*)('$)'305879)-*$'%'(&'*$(''&%')&),141''',-&'+)+78;14-.6242;59:6/0.:,1,-,(.)++(.+,(&+,+4+0.122219.1.::.*('(&.,+)&(/6+-**,),,3''3331/-,)-.-7.665-.%(%%+/.2222,&((*,(%&''0,4*0*0(*2..-)&.),-)%'/-)+'%(,)-(*,-1-)&((,)+).+-:5620%)'('*-&&--/1;:42.//0/0//.-1-()-,,2.1'-,+21+*,-&,$%;+7)/330,-/9:+.++$&&')1237)4-/*513*%,+,(/1,,+*+-.0-,-//4/(023140/1)+1*-+2.,,*/*7/,*./5.4.1%(&$%*(*94899387(--72447:886265002*,%)%$$%&(&.4-(+*23*(,,45..1*/2,--,5654)5535;9889%&&&%$%'---.*$%#&$%%)*//$*-%%-+$%&%')&*--1--++++.02/.$(&2/,+%)*/472)'&%$*&)&((*%()%'&)#&(%&&104*1)*).197))10,/)'%('%(5+36*(%,))+'+,-+4/5::9<89:+**&$%(%*')%$'+-/,)+,172822/05*-(*)1731472641811:400))*22408.-.-0,%*$$#(*%3/&(1315;3/.-'-)/,545643731.0*1:-+..+*++%',(+.8:-997-555,,.0+..*,./2),'&$)%'*.,55:55:5.2%))+,--+2154522133(88617./+54,&04*-/.'#&&')($**/.*)'')((.1.28,-01
@f487fb5f-89b8-4508-8263-7148ce481166 ch=99 read=75868 start_time=2019-12-13T01:30:47Z barcode=BC01 runid=2c9cf7bc05858273f10e7d7ec552fc0bd742dc3e
CTCCTACGGGGAGGCAGCAGTGGGGAATGTGCAATGGGCGCAAGCCTGATGCAACCATGCCGCGTGTATGAAGAAGGCCTTCGGGTTGTAGTACTTTCAGCGGGGAGGAAGGGGTAAAGTTAATACCTTTGCTCGTGATTACCGCAGAAGAAACACCAGCTAGCTCGTGCCAGCAGCCGCGGTAATACGGAGGGTGCAAGCGTTAATCGGAATTACTGGGCGTAAAGCGCACGCAGGCAGTTTGTTAAGTCAGATGTAATGCGAAACCAGCCTGGGAACTGCATCTGATACTGGCAAGCGAAAGTCTCGTAGAGGGGTAGAATTCCGATTAGCGGTGAAATGCGTAGAATCTGGAGGAATACCGGTGGCGAGCGGCCCTGGTTGAACTGACTCAGGTGCGAAAGCGTGGGAGCAAACAGGATTAGAATGCACAGTGATCCCGCCGTAAGCAATCGACGGAGGTTGTGCCCTTGAGGCGTAGCTGAGCTAACGCGTTAAGTCGACCGCCTGGGGAAATACGGCCGCAAGGTTAAAACTCAAATGACGGGGGCCCGCACAAGCGGTGGAGCATGTGGTTTTAATTCGATGCAACGCGAAGAACCTTACCTGGTCTTGACATGCAGACTTTCCAGAAGATGGTTGGTGCCTTCGGGAACTGTGAGACAGGTGCTGCATGGCTGTCGTCGCTCGTGTTTACGTGAAGGAAATGTTGGATTAAGTCCGCAGCAGAGCGCAACCCTTGCATATCGCTTTGTTGCCAGCGGTCGGCCGGGAACTCGAGACTGCCAGTGATAAACTGGAGGAAGGTGGGGATGACGTCAAGTCATCATGGCCCTTACGACCAGGGCTACCACGTGCTACAATGGCGCATACAAAGAGAAGCGACCTCGCGAGCAAGCGGACCTCATAAAAGTGCGTCGTAGTCGGATTGGAGTCTGCAACTCGGCATGAAGTCAACGGAATCGCTAGTAATCGTGGATCAGAATGCCACATTGAATACGTTCAGGCCTTATACACTGCGAAATACACCATGGGAGTGGGTTGCAAAAGAAATGGTAAGCTTAACCTTCGGGAGGGCGCTTACCGCTTTGTGATTCATGACTGGGGTGAGGGCGTAACAAGGTAACCGG
+
1045'%,)-50*,2115644:540)()*(*&++.441-)*+38/811..122:18:887874556451213.)***21654/+/&))$),(,-359;0.0/18:))0/--*)()).31-.62723608;/.:51)%$'.)%.,'*-,0,',,(*-/4-*(+*0031(().2--..,3635471//*+,+0*-)*,-4+-)+*3*0),-*..)0-///674557983--.-(1-238;:%07;1+-5-4,883565.,(+(#&&&)),02%5987;752/-,--/495565747436/''&*,(((.+,++/*)/+3)()2.40-0)'%+(()/166207:/-2/03(((*.:;;533,9..:935.,/.,++-/327)()'+0')/.,,**(2-.300/%',,*+0364-)**0462)91+6+&&*')%3,0)01--.41*(.+)+'%'')(((0*,*,)-+..-/659+-.,.0668+%''%&%%(+49566/3/1*-.+)+0569;9862&)&*(.01335-401/.625<<8878'.(-**-*1.3+16.,/.20,,.-15:,,-,42-,***6;3-205--./.-8,+)1*-6,*,+('&)-60071-/+,((%'#%%&((19+..)())(-/)*&4&00/1:762,9936301*(')*5%,*11560-()',&()+,66/'()-38260(%)*,(('')**/**,6,(%+)..0-92),.%1((()++(.&20)+&$&%%(*+,++(/+01.1,'&%'--0+7035<:5:44)''('-4652,-/-1110,12880/0-1,//&18602442133.+*+.79701'00/''%#%*+7947--/,+*)&((-,,1'.186642111/%.13+')')+(*76899873,+)((+%(,95676520/:;-/1022287:8:9:.8*0.()#'-.,-2//0-..5.'&&*0,-++)'')'''))--*..-7.//::786.,..6414411*/**3<959+0/-+)2.,4*&)'+%%%))$&)()&*',2/025,'()-7.50/.593(%''&&)711+''++5-556:5*1,'()&%&&+++55+.,.1-.579<;6656885:920&&'-'%),.699:.814::;3.
@cd65be09-27f2-465a-83ae-53496ca2e41a ch=139 read=50647 start_time=2019-12-13T01:30:45Z barcode=BC01 runid=2c9cf7bc05858273f10e7d7ec552fc0bd742dc3e
CTCCTACGGGAGGCAGCAGTAGGGAATTTCGGCAATGGAAACCCTGTCCGAGCAACGCCGCGTGAAGAAAGTTTTCGGATTGTAAACTTCTGTTATAAAGGAAGAGCTGGCTACAGGAAATGGTAGCCAGGTGATACTTTATTAAACCACGGCTAACTACGTGCCAGCAGCCGCGGTAATACGTAGGTGGCAAGCGTTATCCGGAATTATTGGGCGTAAAGAGGGCAGGCGGCGGCGAGGTCTGTGGTGAAAGCCTGAAGCTTAGCAGTAAGCCATAGAAACCAGGCAGCTGGAAGTGGGAGAGGATCGTGGAATTCCATGTGTGGCGGTGAAATGCGTAGATATATGGAGGAACACCAGTGGCGAAGGCGACGATGACTGACGCTCAGTCGAAAGCGTGGGAGCAAATAGGATTAGATACCCTGAAAGTAGTCCACGCCGTAAACGATAATTACTAAGTGTTGGATGTCAAAGTTCAGTGCCGCGAGTTAACGCAATGAAAGTACTCCGCCTGAGTGAAGTACGTTCGCAAGAATGAAACTCAAAGGAATTGACGGGGGCCCGCACAGAAGCGGTGGAGCATGGTTTAATTCGAAACGCGAAGAACCTTACCAGATCTTGACATACTCGCAAAGGCTCCAGAGATGGAGAGATAGCTATATGAGATACAGGTGGTGCATAGTTTGTCGTCAGCTCGTGTCGTGAAATGTTGGGTTAGGTACAACGAGCGCAACCCTTATCCTTTGTTGTAGCGGTCCGGCCGAGACTCAAAGAGACAGTGATAAACTGGAGGAAGGTGGGGATGACGTCAAAGTCATCATGGCCCTTACGACCGAAGTTTCTACACGTGCTGCAATGGCGCATGAAGCGACCTCGCGCGAGCAAGCGGATTACTCATAAAGCGCGTCGTAGTCGGATTGGAGTCTGCAACTCGACTCCATGAAGTCAGATCGCTAGTAATCGTGGATCAGAATGCCACATTGAATGCGTTCGGGCCTTGTACGCACCGCCCGTCACACCATGGGAGTGGGTTGCGAAGTAGGTAGCTTAACCTTCGGGAGGCGCTTACCACTTTGTGATTCATGACTGGGGTGAAGCGTAACAAAAAGGTAACCGG
+
+-/3246193/./0-00,'3--*%*'05214:7+4-..*--.124-*/&(.67551028-0,0,+2''*')-5424,6)0+)*35---8.6-6/-.44*)+(+'&'%#('(((**-)-.,-88/.+/&$'(&&'%&**,3,//3,(&',-/6000320,34669;5,1--/1,++-*/,,,113/--**+).4020331-4)/))),,'-+189610/8+('103./58,+-'&((&&041422./200/8423:74&(&&&&'(/+-/6<&8:-/(),3/-4(88-,*++',+%')(*-(+)-935:7:3-1-2.0/+1'-('&--5;9,,.*+44978011//(+.-+6/2;889:674552//3-33878+'%$%&'43301241611*,-*)*157:6+,/.:1/,15-.4+)-.&66((),,'&&&-/0/-/04967785-,)+'&+&$)12805648484946.1.-*+3/'),),&$%%&*)4.4,*,-7+)+,)'(%**/,(*())(''%)&&*/04:<9*)3+*+.,-'3++-206,()&&+('$#'/37*34*),+/(&+'*/09532+-.+.&)-::388/.)(5*(+,)+2(*+.(($$&&%&()(+**--56454-#&,5/,1.-7)))*+,72/)()*+8,53312-0233897834354877889(7+7//0388863667898897-+19.-.1:-.*+6()'(&,+.0+,2447689;,+0.16'&-/,//*%')+2:38(8'2)%%%*./3()%(%'(,()*)++/-/25550**(*)(.+252+144633.1.(*43174()'',-')'&&*+35&%%'-0(&&'''()*212'4/8008423.'&))'+.++-+./20.+*&)-8/32/(+%$&'('')**(*-/898)1*444'-(2+'*'%()-*.1//,-+,-10323.3/,,/()-//,-)+%+,/.2775,002))*77547,-%(+.483&0.121(584-0.,.3,$*)/5/5:+/;634148.311,+)(05419('$)(()007,&''&'/*/./77*:3-1/-++,)*1.+--54+.234;1*),%/0//411,2-*+4.5961;71*)+..205/6
@446a3322-d368-4d85-8662-a1b47bcae2b2 ch=310 read=58938 start_time=2019-12-13T01:30:55Z barcode=BC01 runid=2c9cf7bc05858273f10e7d7ec552fc0bd742dc3e
CTCCTACGGGAGGCAGCAGTAGGGAATTTTCGGCAATGGGGAAACCCTGACCGAGAGCAACGCCGCGCGTGAAGGTTTTGGATTGTAAACTGTTATAAAGGGAAGAACGGCGGCTGAAATGGTAGCCGAGTGACGGCTACTTTATTAGAAGCCACGGCTAACTACGTGCCAGCAGCCGCGCGGTAATACGTAGGTGGCAAGCGTTATCGGAATTATTGGGCGTAAAAGAGGGCAGGCGGCAGCAAGGTCTGTGGTGAAAGCCTGGTAGCTTCAGTAAGCCATGAAACCAGGCAGCTAAGGTGCAGGAGAGGATCGTGGAATTCCATGTGTAGCGGTAGAAATGCGTGTGTAGATATATGGAGGAACACCAGTGGCGAAAGGCGACGATCTGGCCTGCAACTGACCTCAGTCGAAAGCGTATGAGAGGAGCAAATAGGATTAGATACCCTGGTAATTCCACGCCGTAAACGATGATTACGATGTCGGATGTCAAAGTTCAGTGCTGCAGTTAACGCAATAAGTACTCCGCCTGAGTAGTACGTTCACAGAATGAAACTCAAAGGAATTGACGGGGGGCCCGCACAAGCTGATGGAGCATGTGGTTTAATTCGAAGCAACGCGAAGAACCTTACGGAATATGACATACTCATAAGGCTCAGAGATGGAGAGATAAGCTATATATGAGGATACAGGTGGTGCATAGTTTGTCGTCAGCTCGTGTCGTGAGATGTTGGGTTAAGTCCGCAGCAGGCGCAACCCTTATCGTTAGTTACCATCGTGCGAAGTTGGGGACTCTAGCGAGACTGCCAGTGACAAGCTGGAGGAAGGCGGGGATGATGAAGTCATCATGCCCCTTATGACCTGGAGCTACACGTCTGCTACAATGGATGGTGCAGAGGAAGCGAAACCGCGAGCAAAACCCATAAAACCATTCTCGGATGGATTATGATCTGCAACTCGACTACATGAAGTTGGAGTCTGGCGTCGCGAATCAGCATGTCGCAGTGAATACGTTCTCGGGCCTTGTACACACCGCCCGTCACACCACGAGAGTTGATAACACCCAGAAGCCGGTGGCCTAACAGGAAGAACTGTCTAAGGTGGGATTGATGATTGGGGTGAAGTCGTAACAAGGTAACGG
+
-310,-01:5)+3//14%1)(*,)--3::;/4:/8//2,*''*/*-0.-.2,.+&)&+67637;71,*,/)-'+*468-11'0-'++65884150029'5.),+)-4,.00,7-+)%(3()45,++8%%')--21'%&''13+).1+&*+(10,/.2*,,614383957;7440016053.185040017/7(6+-7,//+,131.,+-0**/+*2/168765968*'$*,*..3:8670./*1)(,44441.0,)+(-(.79.3//'(&))&+.6:)75(&%',*4..67-,+,,0'()+,7642.0*073/.')).-0/303*..1/-/1-20/*)+0.***&(%&'())/033235.,2-,:94:.-,-394,+,)*'-3:90./.,4/2,./154..-,,1/4-137%*+*),+2//,,,%)%(&'4:+..,1+/2.02889;/,,(&&('+,+%(-/5.1.2+**++**+(''&'*//8-829857+4/.3950//14653))4-/(84.7--0410//,/()3502.-..3...-58/**+*,:0.)/3+/89:,+))*+-6463(,34+/1($''+..*,(-%,12*,-+/**--6<:38494,5,+,86656559..31-/,+-/221-&'**.0-)21/))((*++-6+*')+999/,+),//*+.0852*($$&,/3367226129888981-9..+65776001/2284452++*'*77180*)*628.045*,0%3%,)()./&12//603-',+**4-+37156&5&('*.+.-1.<:4664-'++'%*&'%$,;077210)*()+4800/*.-75.89514**'+)0-.19;9)+)+/**/412478:660&())*+))*(&'')2*14823102)465765/2/,1*,--:;8:86(&$%(42,,0/+//:;71;98:868,4'0&2(1+$*&'56689-8--.98774445.6.+6-1)$%&'+,,+(*((*+-730--/0987956%5565:78:55;557157674:32./00/4935:7442..(-1.12(('(-5,,-.42'/**&')*(+8687637)')%('(*-/+&(+1.3314.-,-3:8006+,./-80128(&',*.//355,641-1,/5/-/
@64d220d3-9d6e-4a64-8a61-66fbb17df8f2 ch=151 read=52875 start_time=2019-12-13T01:30:55Z barcode=BC01 runid=2c9cf7bc05858273f10e7d7ec552fc0bd742dc3e
CTCCTGCAGGAGGCGACAGTGGGAATATTGCACCGTGAACGGCCTGGGTACGACCTTCAGTATGGCTGAAGGCTGGTTTAGTATGGCGGGAGGAAGGTGGTGTACGCGCATGTTGGCGTTTGCTACCGAGAAAAAGCACCAGCTAACTTTCCGTGCCAGCAGCCGCGGTGGCGGAGGTGCAAGCGTTAATCAGATTACTGGGCGTAAAGCGCACGCAGGCGGTTGTTAAAGTCAGATGTGTAAGAAATCCGGGCTCAACCGCAAGAACTGCATCGATACTGGCGAAAACTTGAGTCTCGTAGGGGGGGTAGAATTCCAGGTGTAGCGGTGAATGCGTAGAGATCTGGAGGAATACCGGTGGCGAAAGGCAGCCCCCTGGACGAAGACTGACGCTCAGGTGCGAAAGCGTGGGGAGCAAACAGGATTAGATACCTGGTACAGCCCACGCCGTAAAGCAATCTTTCGACTTGGAGGTTGTGCCCAGCCAGGCGTAGCTTCAGGAGCTAACGTTAAAGTCGACCGCCGCAAATTACAGCCGCAAGGTTAAAACTCAAATGAATTAGACGGGGCCCGCACCAAGCGGTGGAGCATGTGGTTTAATTCGATGCAACGCGAAGAACCTTACCTGGTCTTGACATCCACGGAAGTTTTCAAGAGATGAGAATGTGCCTTCCGGGAACCGTGAGACGGGTGCTGCATGGCTGTCGTCGCTCGTGTTGTGAAATGTTGGGTTAAAGTCCCGCAGCAGGCGCAACCCTTATCCTTCGTACTTAGCGGTCGGCCAGGAACTCAAAGGGAGACTGCCAGTGATAAACTGGAGGAAGGTGGGGATGACGCGTCAAAGTCATCATGGCCCGCGCCGACCAGGGCTACACGATGCTGCAATGGCGCATACAAAGAAGCGACCTCGCGAGCAAGCGGACAGCATCATAAAGTCGTAGTCCGGATTGGAGTCTACCAGCTCGACTCCATGAAGTCGGAATCATGGCGTCGTGGTCGGGGCCGCACGTTTGGTCGTTCCAGGCCTTGCTGCCGTCACACCATGGGAGTGGGTTGCGAAAGTAGGTAACCTTTGGGAGGACGCACCGCCTGTGAAATTCCACTTGGCCTAGGGTAGAATCATACTCGAGTAACCAGG
+
++3/+%*$+(&'%&)&)((('--(./+0*$().)-)'&*((..-++-(''&''))+-($&(%%%%%$%&)'(&$&(*-'&%$#%$%&&+(&,*('**''+,*'''$$$&%)%%%&&&'+1+%($$&%%&%,032-(,11.-),,--*-.0/0/2,793012),40-***&)&*-)(')*237780502025'+/+5-557+(*,)1.*(+)*%(&.)-/1).88-0184-.79&'%'%($)')&-4.(0)&,74665*,/$&'&)&/*,,-+--''+--),))%(331*,.-,-01154521%*)()'%$''(,*/),-5.0+)++/734,0,,-46-,,+,5869-',,*7314000.-51(*/*+1,&1.471-(*037*(.(5.0023::::'%15562370-.06226','.9;99*880/4*.2788:*+-,(&'),5-)0/37%-%'&&*+/+*/4-4-.''%5'./.,600-13*'%)'(.10*+)(+/-.'-%($,$'&('+/)6.-/.*)29068(/)(''(()%+1-0.22+4332;<30007;*)))+/-&'#(('1+75-((&,&+*.0/5021&*+3522386<:5:620,-.1+-%*(,*,+*,.,*))+-63237522447560+*.(****29:;21+)*,.-11/0:3&5)+7163*/:///7:77(&*-2&52625221247;9:99:662&%(+89-8,(*./892209/-*02.8/-/.6,*+,$('(+..23.58+/--/.'&*()*$(&&*+,-501'7+1'0**)/5414)**,'())),41&2.0//:<;789;/.5-3//-+.724430/*(*0.40'(,-28813.515,(*+-/)*,2*3...-))&('&)')(%*)'($''),533334+&)')-547:::76//,+.1().41--(.(0/11298166)/)*-0*3.21200(+-15-71''/002233580300+**+)1.2-...-3,)+**--)(')00)%$%(*,,.4)(&))&',2+&,*'%%'')+*33,..+/.385537*'((,546:50()(*&').,)*$'%%%%&,1&)'%%&($(($)(%$$$()(.31-$%%%+(0-))*,('%%*'(205*..-'%()/-7+$)(
@d57335c0-816f-48f9-a044-d4d069b8888c ch=14 read=35899 start_time=2019-12-13T01:30:58Z barcode=BC01 runid=2c9cf7bc05858273f10e7d7ec552fc0bd742dc3e
CCAGTTACCTTGTTGACTTCACCCCAATCGCTGGCCCACCTTCATTACGCTGCCTCCTTGCGAGTTAGCTCACGGACTTCGGGTATTTGCCAGCTTTCTCGTGGTGTGTGACGGGCGGTGTGTACCAAGACCAGGGAACGTATTCACCGCGACGTTCTGATTCGCGATTACTGAAGCCAACTCCCAGCTTCATGTAGGCGAGTTTCAGCTACAATCGAACTGAGACTGGTTTTAAAGTTTGGCTCCACCTCGCGGTATTGCATCTCTCTATGCCAGCCATTTGCAGCAGCGTGTGGCAGCCCTATGCACTTCAAGAACTTGATGATTTGACGTCATCCCCGCTTCACTCTGGTTAGCAGGCGGTCTCGCTAAGAGTCCTCCAACTTAATGGTAGTAACTAACATTAAAGGGGTTGCGCTTTCGTTGCGGGACTTGGCAACATCACGACACGAGCTGGCAGCAATACATTATTACCACCTTGCAATAAATGCGAAGGGATTTCACTCGATTAGAGTAATTGCAAAGGGATTATCAAAGTGTAGTGGTTCTTCGCGATTTACTTCGAATTGAAACCACATGCTCACTTACTTATTGCGGGTCCCAATCAATTCCTTTGAGTTTTAATCTTGCGACCGTACTCCCCAGGCGGAATGCTTAATGCGTTAGCGGCGGCACGGGTGTTGAAACCCACACTAGTATTCATCACGTTTACAGTAGGACTACCAGAATTATCTAATCCTGTTTGCTCCCCACGCTTTTTTTCGAGCCCCCTCCAGCGTCAGTTACAGTCAAGAGTCGCCTTCGCCACTGAATTGTTCTTCCCTATCTCTGTTTTACATTTCCGCGCTACACTTCCGAGATTCCACTCTCCTCTCCTGCACTCTAAGATAACCAGTTTGGAATGCAGCACCCAAGTTTGAGCCTGGGTATTTCACATCCCACTTAATCATCCATACGCTTGCGCCCAGTAAATCCGGATAACGCGCCACCTACGTATTACCGCGGCTGCTGGCGCGTAGTTAGCCGTGGCTTCCTATATCAGCAGATTTACCGTCATTATCTTCCCCAAAGACAAAGGCTTTGGTCGAAACCTTCATCACTCGCGCGGCGTTTGCTGCATCAGGTTTCCCCATTGCAATGTCCCCACTGCTTTGCCTCCCGTGGG
+
,.++:10512+*&%%%(074,2.-(/.+2%'+&$%%%$*')('$'$#&$&)$)))0)/)$'((*2.++-**'+--*-06.020-),/()250+()-*).,(*)-*+''%**1)-63./1()*+'+%+)(+()$'4.,/.)+,340-0.,-/.0'/7-/3./7/./1,4.,-(%)(%'&(')).0*'').5/,0)&(*653-/,:,-'%$&()10.0&(2300.,*(5**4:;,140,02+--,/75,06)-,1.0-,/-+*(*--.-,-$($,,++,**,0&%$#&&&()&((+)&$$)),)%#%$&$&-*&+)%'$%$#&%))*10,)-/2252,560+%(*)-&((.)*)/*()5(025.-)&''&+,*''%)*,1*/+*')((-)+.))'('%#&'-*+&'(/-'--1+1('(%%'(++.,201.92+**''#'&('&''').,-,..1,++-%-&',0/,-'%)'&-()7,(,'''$%(%%$&()((*)''*'&12,+$'(+0+2*(%''*-*0++,,.+'/+(0%*(&((&&''&$%&(()*0)33.+*%-/(')140((+5*%+/,,2++*+)(%)%&)'$$*'&2)*+48/..*('),.+40:2%&(,),+4;;-0+**++()+'*.&*)..499.)175.*3)*'*))6.211.10+*++80.6001,0,-+9/-37*-/)&)),+.),/172100&(*-8+%(&)('-.-787881.)).3.23317.1-*+/9-)+2094*'.-2301/:4.3.0.02+1/-0()+-//8.225//*(/2*)&'*+/2:5765278,0-+&(,+1:<:9/91)(+--.++*/31*&&).:01,+.*,-,+(('')%&&&(1,0.(')+,,*/1+/&%%*(,-2.*%),70;0:09/<2.-5.0-,*))(++*,'0(0-(+,/3,+2))(.5-.+**.0.*%%(&4)+,540+$$$&#%$%#&(*,&%&&*57,1-+*%'%&&$'%/+1.2-,,,*((+(172211.,**.*-,+//-/*.&(%,'+0-1-/0/''(0+,,%$(),*-30*.4004/.7+,-90865+-62*+)+.)+)%&%$'-)*'+0.153:33/3*,//%(&%)&')-3*'(+***,5+.30:+165.&'()'2,-%1)1:1'*/(-.02.27)86('5(2,
@11787386-8936-432d-b742-382774af9cea ch=124 read=74890 start_time=2019-12-13T01:31:08Z barcode=BC01 runid=2c9cf7bc05858273f10e7d7ec552fc0bd742dc3e
CTCCACAGGAGGCAGCAGTGGGAATATTGCACAATGGAAACCTTGATGCAGCAACGCCCGTGAGTGATGAAGGTTTTCGGATCGTAAAGCTCTGTCTTTGAGGGAAGATAATGGCGGTACCCAGGGGAGGAAGCCACGGCTACGTGCCAGCAGCCGCGTGTACGTAGGTGGCAGGCGTTATCGGATTTACTGGGCGTAAAGGGGGCGTAGGCGGATGATTAAGTGGGATGTGAAATACCCAGGCTCAACTTGGGTGCTGCATTCCAAACTGGTTATCTAAGAGTGCAGGAGAGGGAGAGTGGAATTCCTAGTGTAGCGGTGAAATGCGTAGAGATTAGGAAGAACACCAGTGGCAGGCGACTCTCTGGACTGTAACTGACGCTGAGGCTCCAGCGTGTAAGGAGCAAACAGGGATTAGATACCCTGGTAGTCCACGCCGTAAACGATGAATACTAGGTGTGGGGTTCAACACCTCCGTGCCGCCGCATTAAGTATTCCGCCTGGGAATTACGGTCACTTGAATTAAAACTCAAAGGAATTGACGGGGACCCACAGTAGCGGAGCATGTGGTTAATTCGAAGCAACGCGAAGAACCTTACCTACACTTGACATCCCTTGCATTACTCTTAATCGAGGAAATCCCTTCGGGGACAAGGTGACAGGTGGTGCATGGTTGTCGTCAGCTCGTGTCAGAATGTTGGGTTAAGTCACAACAGGCGCAACCCTTGTCGTTAGTTACTACCATTAAGTTGAGGACTCTGGCAGAGACTGCCTGGGTTAACCAGGAGGAGGAAGGTGGGGATGACGTCAAATCATCATGCCCTTATGTGTGTAGGAGCTACACACGTGCTACAATGGCTGGTACAGAGAAGTGCAATACCGTGGTGAAACTTAAAACCAGTCTCAGTTCGGTTGTAGGCTGAAACTCGCCTACATGACTGGAGTTACTAGTAATCATGAATCAGAATGTCGCGGTGAATACGTTCCGGGTCTTGTACACACCGCCCGTCACACCATGAGAGTTGGCAATACCCGAAGTCCGTGAGCTAACCGCAAGGAGAGCAGCGGCCGAAGGTAGGGTCAGCGATTGGGGGGGGGTGAAGTCGTAACAAAGGTAACCGG
+
)(,&&*&1/,0.,.11137681,/./15/,,+0--+*)*(+.,/+,-/3-44201*01))+&%'')*,,77,2360-3+2,00/,1,'&)*7861+03)'%,.)+&&())&+))()10-./++'*..&)+','(+*.-+./.748.9.3%8.//+&'%)$&)+473742271)(37467113,5*24.),-'(%$%)&(')13+*,-779;:6://+-0714.32993400(,3,(&.))&0477.2-+/2.30../0,./08-2,64:::91:100./-+*+*37760-,*./+,($&'-+.+6+/2*+-92/.,/-1,-28.,.,35.-+)*3.6:8/5--5-,.2-3.5*'*)/,78443,*+5-80-012/.-..7&(+0.0736/(()*+41+*(3-*,/5:&1)25*(.+(%0+15;.-3643465/&-+44769;;0/...094144.7976,468.154,1//28576/2,*,(,*'((+.310428::8033..1.'),)**+.+))*/*(+/303:96467+,')',,00178,5;:+82)&)((+)+*+-*+-330-,,(,/.272,0,*+/-0'(/14--523//)*.(+-.,-518:980;/,/,,+16-,,,+3,5,0)))()*()-<2/84,5941430/0.06933669;::(()().2,.15790024365110#''++21:100-801,-3'**,-(*/.26765;/),--2/40-,18333574').(-'(*&&-606640(''%%'),,025:655-0./&1))2/-2,'-*()(-,1:6(+200/7:989//0::956*48.-934263454,61'),.02..'&%)&0/036;86954,/./20+,(,(()),,6233;6383216;75081;;873467,)(&*.37*0(3*(+.4532+50-//113.-+,,+*%)(+'*1:110-0-.+-.++028673-,5479746(-/016557098-2'*11-2--.431102:41;9./7322255942-)*)5)-&/,,+030++.-.28.9254321915---0.4*+%&(,./+6+4+,)--,/4783+)(*))2,-*)/,(24,1/0/-/3/64886:*-.87;5;/8
@2b2d1cf6-6f74-4ab6-a238-6392e168eb30 ch=143 read=51792 start_time=2019-12-13T01:31:30Z barcode=BC01 runid=2c9cf7bc05858273f10e7d7ec552fc0bd742dc3e
CCGGTTGCCTTGTTGCGACTTCGTCGCTGACCTGCAACCCGACCCGCTGCCTCCTTGCGGTTGTCCACGGACTTCGGGTAGCTCTCGTGGTGTGACGGGCGGTGTGGCGCGAACCAGGGCATATTCACCACGGCATTCTGATTCGCGATTACTGGTAACTCCAACAAAGCAGGCCGAGTTTCAGCCTACGAAATCGAACCTGAGACTGGTTTAAGTTTGGCTCCACCTCGCGGTATTGCATCTCTGTACCAGCCATTTAGCCCAGCATTGTGTAGCCTACACATAAGGGGCATGATGGTTGACTCATCCCTCCGTTAACTGCAAGGCAGTCTCGCTAAGTCCTCAACTTAATGGTAACTAACGACAAGGGGTTGCGCTCGTTGCAGGACTCCTTATCTCACGACACGAGCTGAGCGGCAACCATTACCACCTGTCACCTTGTCCCAGAGGATTTCCTCGGTCAAAATGCAGGGATGTCAAGTGCCATTAAGGTTCTTCGCGTTGCTTCGAATTAAACCACATGCTCCCGCTACTTGTGCGGAGTCCCCGTCAATTCCTTTGAGTTTTAATCTGCAGGCCACGTACTCCCCAGGCGGAATGCCCAATGCGTTAGCGGCGGCGCGGAGGTGTTGAAACCCCACACACCTAGTATTCATCGTTTACGGCGTGGACTGCCAGGGTATCTAATCCTGTTTGCTCACGCTTTCCGAGCCTCCAATCGATTACAGTCCAGAGAGTCGCCTTCGCCACTGGTGTTCCCTAATCTCTACGCATTTACCGCTACACTAGAATTCCACTCCCCTCTCCTGCACTCCTAGATAACCAGTTTGGAATGCAGCGCAGGTTGAGCCCCGGGTATTTTCCCTCCCGCCGATATCCGCCTACGCTCCCTTTGGCGTTGATGAAATCCAGTGCTCGCCATACAGTATTACCGCGGCTGCTGGCACGTAGTTAGCCGTGGCTTCCTCCTTAGGTGCCGTCATTATCTTCCCCAAAGACAGAGCTTTACGATCCGAAAACTTCATCACTCACGCGGCGTTGCTGCATCAGGGATTTTATTGGCTGTCTTCCCCTGCCTCCCGTAG
+
*('2/8(/))/(.+))/03622(*-(&(+)'&&'.+'-&$%%-+**2011423*,//.-)'%&%(('(0456693'-+/((*,./.(-)15212697855,4/2-4('%)&(315&*'%')**,84-.+'')%)&+0*%*-3;83211.8-.-/-'.0.-1''$)((&$&%)+(&)'-0:6+*+6,2.--./)(.%%*-()*+/046744:7),018*.:/9894696833833227/+%+,-./+027;+/-7-36)%)'('&*,'***-*&$'-)''+((+)/)()/*+)()&()(0-,,&$&().1,%-)+3..*('$#&'(-.,.--,/()&-*(()*..4-*.,/0'&'()7234843210-(0+),601,0/409/--*36,+,&$&%(&./0,/002.0'()*,'$..%*/4//0,2,+13-06++,-(*'&,**-+*&&)''$'%$+*,-*+-()+(-))2*,88595:895++(%%#&(''',.1/0822264:.0061&((,+15,,-&'+*)+*7.)(/,-./-)/+.-1()*(695+./.80:0&&)'(%)*/-)+1**'&$#%%**''')&-,.)'&).451322.,++(./13531920//-(**+%..0+*/*+.9,-3*0;60'-*/)-**&2115975674366&)'*)'-*6,1.&/4055/1010./7202../;/+-(.#(&+183/2'(,16)-&+&'%('-3.0/112&'&''%().','///03702242.+/+*)''.0-/35*)(%%$&'&'.4*+3()%**&''(**1-%()412+*-/25.,,(*-1())136485:0107+'-+.0*++))&(%(&&''(),0&&(1/+,)6:-0.*&1*('0($%((**3*-/,-/.0-73(+/,(&&%+&%$$&,1++.'$+'%'((.23%&$'%)-009/.,,3487788141.*0135.9,)%)+,/385566456+2,)1*+&)(&+-*9.-.:92:98),,)++95++---:5-,*),-/)+/-*&%)*2254885+-)-'2000411388889,/4)%)%%%%'/&&$&%+(,1+**($(,5.62'&..0
@c442355f-2f82-4ee3-96f1-ae8003145153 ch=138 read=52265 start_time=2019-12-13T01:31:29Z barcode=BC01 runid=2c9cf7bc05858273f10e7d7ec552fc0bd742dc3e
CTCCTACGGGAGGCAGCAGTGGGAATATTGCACGATGGAAACCTTGATGCAACCGCGTGAGTGAAGAAGGTTTCGGATTATGGCTTCTGTTATAAAGGAAGAACAGCGGCTACGGAAATGGTAGCGAGTGACGGTACTTTATTCAGCCACGGCTAACTACGTGCCAGCAGCCGCGGTAATACGTAGGTGGCGTTATCCAGGTGTGGGCGTAAAGAGGGGCAGGCGGCAGCAAGGGTCTGTGGTGAAAGCCTGAAGCCTTCAGTAAGCCATAGAAACCAGGCGGCTAGAGTGCAGGAGAGGATCGGTAAAATTCCATGTGTAGCGGTGAAATGCGTAGATATGGAGGAACACCAGTGGCAGAAGCGACGGTGATCTGGCCTGCACAACTGACGCTCAGTCGAAAGCGTGGGGAGCAAAATAGGATTAGATACCTAGTAGTCCACGCCGTAAACGATGAGTACTAAGTGTTGGATGTCAAAGTTCAGTGCTGCGAGTTAACACCAATAAGTACTCCGCCTATGAGTAGTACGTTCGCAGAATGAAACTCAAAGGAATTTGACGGGGGGCCCACAAGCGAAAGTGGAGCATATGGTTTAATTCGAAGCAACGCGAAGAACCTTACCAGATATTGACATACTCATAAAGGCTCAGAGATGGAGAATGGCTATAGCGAATACAGGTGGTGCATGGTTGTCGTCGGCTCGTGTCGTGAGATGTTGGGTTAAGTCCGCAACGAGCGCAACCCTTATCGTTAGTTACCACCATTAAGTTGGGGACTCTAGCGAGACTGCCAGTGACAAGCTGGAGAGGAAGGCAGGGATGACGTCAAATCATCATGCCCCTTATGACCTGGAGCTACACCGCGTGCTACAATGGATGGTGCAGAAGAGGCAGAAGCCGCGAGGTGGTAAGCTTGCGAAACCATTTCACCAATTTCGGTTGTGGTCATGGTTGGAATCATGGTAAATCAGTGGATCAGGATATGCGTTCGGCGGGCGTTTT
+
%'..*,7083.-0.1-.&0/*0),)+0520.//..14/,0.+31:02232+%+)))'('&(*)/+%)()*,4*0(2)*5(*)//1:67-6-,-60+,)*,*220*1,2---10(.(33,-7.*)((&'--1449,+))(('''%)'+,01/4//0967685.0230/.-0422242.5//*444321/410/45337,&/*)+//:9:9443)'&)222/,0752;3+13,,-76222442120--3,/968+/)'()-,&0.69/5;**.-0863:6;;1)0/02,(/4//)6/,,)/527.2*+-/*/*909+,)(('$))0910+30*+;::966/))))),--+*'-'%%%))&%%)'',./,)$)),-315568.***(1/././66700'/+6'),-+-2339:1*..197*3&46-/10/88799+%..++.('')(++(),545625-,+,,6686453171626.435:2/06,/,534.-,$'*+3.81*.*0*+-0%1(*.472695/0-)+,,698958<31./*+12129:458/5,++(+,21++.-).77-28('(-101.(*&&(,5-00(*(**66;:593+/&*'(+616+--+.)(/-3.5,/+%*/)%/2-/0114787778;/,0//:((*,-;;8/,)*(%'(1..%'&&'+2,2/12315/01684622/02+**'(//47867880/.*+;849,3147250587)..35'%-0053.2;/*.--//2.,*2/.010432-217.091:;87687711.***.657::388779::...//-*&)-,5-61(975466776783;7246;:281868-+5.-,0/123-'()6+-&*%&))''*1/1+9--8//.--./%&0''&*()))-*)/28-,()%(&),%%$&)(*+$'*&-+'*+*$$&(+*.7/.(-*+%((##$$#&&'%&&'&&$%#$$&$&%&%$&(-)%%'%)&$###$%&######$$$##$###
@a17e0f91-0736-4898-b9b7-42e8fc0c14c4 ch=143 read=51790 start_time=2019-12-13T01:31:26Z barcode=BC01 runid=2c9cf7bc05858273f10e7d7ec552fc0bd742dc3e
CTCCTACAGGAGGCAGCAGTGGGAATGTGTGCACAATGGGGGAACCCTGATGCAGCAACGCCGCGTGAGTGATGAAGGTTTTCGGATCGTAAAAGCTCTGTGTCTTTGGGAGAAGATAATGACAGGTACCAAAGGGAGGCTAACTACATGCCAAAGCAAGCGCAGGTATGCAATGGTGGCGGACCATCAGGATTTACTGGGCGTAAAGGGGAGCGTAGGCGGATGATTAAGTGGGATGTGAAATGCCGGGCTCAACTTGGGTGCTGCATTCCAAACTGGTTATCTAGAGTGCAGGAGAGGAGTGGAACCTAGTGTAGCGGTGAAATGCGTAAAGTTAGGAAGAACACCAGTGGCGAAGGCGACTCTCTGGACTGCCAACTGACGCTGGGCTCGAAGCGTGGGGAGCAAACAGGATTAGATGCCTGGTAGTCACGCCGTAAACATTGATGCTAGGTGTGGGGGTTTCCCAGCACCTCCCGTGCCGCCATAACGCATTAAGTATTTCCGCCTGGGAGTACGGTCGCAAGATTAAAACTCAAAGGAATTGGCCCGCACGAAGTAGCGGAGCATGTAGGTTTTTAATTCAAGCAGCATGAAAGTTGCTTACCTACTTGACATCCCTTGCATTTACTCTTAATCAGAAATCCTTCGGACAGGTGACAGGTGGTGCATGGTTATTAAATCAGCTCGTGTCGTGAGATGTTGGATTTAAGTCCCGCAACGAAGCGCAACCTTATCGTTAGTTACTACCGGTAAGTTGAGGACTCTAGCAGAGACTGCCTGGAGTTAACAGGAGAGGTGGGATGACGTCAAATCATCATACCCCACACATATGGGCTACACGTGCTACAATAGCTGGTACAGAGATGCAATACCGCGAGTGGAGCCAAACTTTAAAACCAGTCTCAGTTCCGGATTGTAGGCTGAAACTCGCCTACATGAAGCTGGAGTTGTAATCCCGCGGTCAGAATGTCGCGGTGGAATACGTTCCCGGGTCTTGCCTGCATACGTCACACCATGAGAGTTGGCAATACCCGAAGTCCGTAGGACTAACCGCAAAGGAGGCAGCGGCCGAAGGTAGGAGTCAGCGGTGGGGTGTGAAGTCGTAACAAGAGGTAACCGGAAGATAGGCGACGAGAGCAGTAGGTTGCTGGGGCCTGACAACTTTCTTTCAGCACCAGCATGAAAAAGA
+
*-43.+)$-/(.0,-130.6*.*(,,(*()(**+/1/.34/'()*3&%&'**,3'05.3+16*..1+)&&(+,,--)-+5:70,338823385**+,.0..-0,46,040)'(%%+...++),%&%''/+*-)')&%&%'%,--+&)&(%*&*)*%'3*&'%&#&#$(&$'&$%&&%&)&('#$%%&(%('%,(&&--,21,(*,2,-/3+&**(&''-*09567355//(+)0,,-.2.)0*)&2++33030,)*-++0)/%((/0/1/5./9:::;7:76640*+&-+.0,7+(((*('&*')&%%-'&*00+&,,070.(('&):9-80('-)&+(((),--/13)./485..0/1376510/+049541,&&0)/002245564430))*(&),--12('*+999,0-4,01'('(%'''(,-00/4&'&+))(+/()%-'&%($&*)/5642(366,09).4(+'1037-99,)3,14.09,)***&)$&%##'+%+3'/,'+*'&)&(%**,-:97-.+))//2/:;3345.0,)).-2')&)'+((*+%*(&(&))$'($)34.0%.*-;<</99795*(*/...'(',)$%%%$$'%&(+%%'(**)7570:0,/+,+)+((-.+.,5,57*)%)'%'((/+*+%$((,*-14..0302303378740&(',++,/(-148797997:55452245.)%7*&+0(,/3,%&($(%%')*(/)()%&&&*../00-/2//-)+)%()*0)4+)&/-(666(%()'(()*/0/2854.+(,'(',-+/*+%))')-1068774147:423277*+&,).'$'%&'%$$(*1.+)*%').0./-)9**%-./&(,%)+*+)),/3193235/-+*,-.0'+*/162.++./667.213388944644(**$)*&,*+660-,60-2743,)*++0,/,**6.-(*51-+%%'10,*,),)+)2*--24711..*('.**14/./40,)++,,4+&'&#$&%(*,)/.,,*/301/.-++01-0+.('%3-)&)*',/+,-&+*+0+/(40),-7.,.)+'%')*,(/,..1,30//-)))10.-,&.(01*,.(')(&)0177763.)*(,./753,3,3-11(',*+-.(')%('&%$$((+)%%$$%'$&%$&('*('(+-(,3,.*,,*.0*)(%$$++)'%$%
@749d1fb3-bd7d-4d53-a77e-7c3b1faad5d7 ch=168 read=72078 start_time=2019-12-13T01:31:25Z barcode=BC01 runid=2c9cf7bc05858273f10e7d7ec552fc0bd742dc3e
CTCCTACAGGGGTAGCAGTGGGGAATATTGTGCACAATGGGCACAAGCCTGATGCAGCCATGCGCGTGTATGAAGAAGACTTCAGATTGTAAAATTACTCAGCGGGGAGGAAAGGGGAGTAAAGTTAATACCTTTGCTCATTGGCGTTACCCGCAGAAAACCGGCTAACTCCGTGCCAGCAGCCGCGGTAATACGGAGGGTGCAAGCGTTATCCGGAATTGTGGGCGTAAAGAGGGAGCAGGCGGCAGCGAGGGTCTGTGGTGAAAGCCTGAAGCTTAACACAGTAAGCCATAGAAACCAGGCAGCTAGAGTGCAGGGAGAGGATCGTGGAATTCCATGTGTAGCGGTGAAATGCGTAGATATGTGGGAGGAACACCAGTGGCGAAGCGACGTCTGGCCTGCAGCTGACGCTCAGTCAGCGTGGGGAGCAAATAGGATTAGATACCCTAGTAGTCCACGCCGTAAACGATGAGTACTAAGTGTTGGATGTCAAAGTTCAGTGCTGCAGTTAACGCAATGAAAGTACTCCGCACCTGGAAGTAAGTACGGTTCGCAAAATGAAACTCAAAGGGAATTGACGGGGGCCCACAAGCGGTGGAGCATGTGGTTTAATTCGAAGCAACGCGAAAGACCTTACAGATATTGACATACTCATAAAAGGCTCAGAGATGGAGAGATAGCTATATGAGATACAGGTGGTGCATGGTTGTCGTCAGCTCGTGTCGTGAGATGTTGGAGTTAAGTCCGCAACGAGCGCAACCCTTATCGTTAGTTACCATCTAAGTTGGGGACTCTAGCGAGACTGCCAGTGACAAGCTACAGGGCGGGATGACGTTAAAATCATCATGCCTTATGACCTGGGCTACACACGTGCTACAATGGATGGTGCAGAGGAAGCGAAGCCGCGAGGTGAAGCAAAACCCATAAAACCATTCTCAGTTCGGATTGTAGTCTGCAACTCGACTATGAAGTTGGAATCACTTCAAAGTAATCAGAATCAGCATGTCACCAGTGGGCACGTTCTCCGGAGCCTTATGCCGCACCGCCCGTCACACCGAGTTGATAACACCCGAAGCCGGTGGCCTAACCGCAAGGAAGGAGCTGTATCTAAGGTGGGATTGATTGGGGTGAAGTCGTAACAAGGTAACCGGAAGATAGAGCGACAGTAAGTTAACACAAGACACCGACATTTTCTTCAGCACCAGCAATACGTAAAAAAGA
+
+,.*%%'%'+,,%%*,-,/)061,54+24&2'')-286350+$**0'22-++(*)+%''++$&%'(*+100*++%')'$())1),&2)%'/-($*&&%'')**'061)+3(/)&-/+)*+/:8*.130257089/,341'.+)*(&(.+.83+.0.-+)'%'&'*(1.--454574:0-0'+*0),%)))-..0.2.-,&((+5.,-56;31.1)3')&/'3*889776:2*(+2+()*(-+*.6,+++'%+/7*-.5/.%-*.8,,2;88(0'&&&-'.+,-/24;,9;856/+99+80.----//1/.//01-,.)(.)48190.10/-.111:743/0**,-/512263-//03//13/-)&*.*(/,+1*''))3/9.-'*-,/002/(*.3669544.*+,-+0%)*/+++'&%').-24.&*..8//)49.40--73019)),4556363/014:297;462./1-1214996-,+.,40:96960/,*+50)(,+/5/6-.34301.4+6+%'((%+*,-2.'*)1(&%$'$%(+''(*-,'420(+-)&(%&99956168++.*+*..336.78.*0.'$%(1%3%)*--*,.0.,(*+48:09694%(*)+8/6%)*,6.+/0%,''*()31*.5/0181*./2%1(87,,42/8())++77.,+++/365786977/.010/1,,1,+485568(/8/..958878998293485:55267,45+*&*2738.13,,0437)')*+3/4/93161343272,1.,.5--,+&))+6.29:2786,+)(((++0045;1.,,+*/.''('('(('%(0.2210.),&'.04-40482,(+'(')*.)1:/15...+*(($)),'(')+/766:7752*/070...)/*-$%*,-1*)-*/+++.3*,-82,-97*,,2/*)(*/727916795)(),,&-))1135503--.)&'%&)+0,*0-0/3841&+.-,*,)%(''&&$$%),..+./,).-),.')/4-*+$''-24%&+).&',&(''+$.+',-/1+/-,'*-/10+,)')),()++-'%''%%'(');386)('&#+(,*(*/,/*0.)(&**-+(&)/))+2./5</,8)().7-11.*-+1,,,36667.-'*&)+-(0,,&&0++'(*-362,*(,(+*0*.,//02,,5.794(($&)0--.4.,/0+000(+--,-:7.,*(')'%$
@394f5a6d-448e-4e96-95b0-2f1b60531aea ch=139 read=50687 start_time=2019-12-13T01:31:24Z barcode=BC01 runid=2c9cf7bc05858273f10e7d7ec552fc0bd742dc3e
TTGGGTTACCTTGGCGCTACCCCAGTCATGAATCACCAAAGTGGTAGCGCCACTCCCGAAGTTAAGCTACCTACTTCTTTTGCAACCTCCATGGTGTGACGGGCGGTGTGTACAAGGCCAGGAACGTATTCACCGTGGCATTCTGATCCACGATTACTAGCGATTCCGACTTCGTAGGTCGAGTTGCGAACTCAATCGGACTACGACACTTTATGAGGTCCGCTTGCTCTCGCGAGTCGCTTCTCTTTGTATGCTGTTGTAGCGTGTGTAGCCCTGGTCGTAAGGGCCATGATGACGGCATTAATCCCCACCTTCCTCAGTTTATCACTGGCAGTCTCGCTTTGAGTTCCAGCCGGACCGCTGGCAACAAAGTTAAGGGTTGCGCTCGTTGCGGGACTTAACCCAGCTTGTTTCCACAACACGAGCTGACGGCAGCCATGCAGCACCTGTCTCCGCGGTTCCCGAAGGCACATTCTCATCTCTACCGAAAACTTCCGTGGATGTCAGACCAGGTAAGGTTCTTCGCGTTGCATCGAATTAAACCACATGCTCCACCGCTTGTGCAGGCCCCGTCAATTCCATTTTGAGTTTTTTAATCTTGCGGCCCGTACTCCCCAGGCGGTCGACTTAACGCTGTTAGCTCCGGAAGCCGCCTCCAGGGCACAACCTCAGTCGACATCGTTTACGGCGTGGACTGCCAGGGTATCTAATCCTGTTGCTCCCACGCTTTCGCACCTGAGCGTCAGTCTTCGTCAGGGGCCGCCCTTCGCCACCGGTATTCCTCAGATCTCTACGCATTTCACCGCTACACCTGGAATTCTACCCCTCTGAGACTCAAGCTTGCCAGTATCGAGATCACAGTTCCAGGTTGAGCCAGGGGATTTCGCATCTGACTTAACAAACCGCCTGCGTGCGCTTTACGCCCAGTAATTTCGATTAACGCTTGCACCCTCCGTATTACGCGGCCGCTGGCGCAGGTTAGCCGGTGCTTCTTCTGCGGGTAACATCGGCAAGGTATTAACTGCTCCTTCCTCCCCGCTGAAAGTACTTTTCTTGAAGGCCTTCTTCATACACGCGGCATGGCTGCATCAGGCTTACGCCCATTATTTTAATATTCCCCACTGCTGCCTCCCGTAGGAG
+
-&'''**%+((**%&$&$%())(-.143766997-5+)(&(+-11.//223'((36,*-++1.:0,-0/22-&*.31-377+.,)+.,1-').14100377;;:795553489:/6/2/&486:63865:1.183121-&,87745555+,,,3920,*,+,04:233045:3+++.4371039423('.008-1/4*3.02+*/0-&+',1-/0*+*+--))-+)*..021/,)-*.-/01/43148.--.,&)$-4'(*-0),684:663:5-.586(0%$/695:6.--**'(&&&$)%'&)875+35;8577+1)*-9-/148991<1,/+*&+&).-/.139241(+0529589.4.7..4245:,.*.*++.-,7+..278456334<9441713.5+*$(()'-5*++*,146/4354431---(+,(+/.1/0/0/*0++,/310'&*-847-,)*,/113/5-07-./1454.'%%$%+0//./90:49:<86.+%++107)0)',*).,848<3.-+*+*,//2))+/-3<9:8.//./22..*..0/00,000*32/85,%*,396;-)-0::214490<7<,694227../-25*%-&)*79;.138:(86522/123430+&')))&-.0-/0.2++.(*,10'&14,)-//867.5((-6674153)15,$',3/0013/-)(+.-.&%,*12.5..796340)+-0.))1,+/:,-()(/323.,,*./..---6/548)*.2)/3//6,7<910/*031../1<1+.2,+.-,*&'%'())07.)(//-.1,-'*+''()'0/37-::4-/)&(&-,47:4/-,2/.3;/-1./2,)&(,,*.,.4/2*&'+,0*&*2+%*146*.:--%*)/2*.&(-,3/58;87956:4696684/)*(%%(),5.**/14/:+,..8/1-,*+/.-.13:5,58*-25410121864581:-+&**.0.4..08-74(+1:353222335--/23'1(+%((-(,+,07+1++'+*0/175..-:60,;,/*2,)/,,377,,/+(+))(('-606<76775./-+&+++0197843023+13.1+&*)39,%$+&*'&&-,011728:0,04/.++-)(*4-+632*%(
@d3bada86-5c40-4f20-8fce-0fbcca2437ce ch=67 read=59891 start_time=2019-12-13T01:31:34Z barcode=BC01 runid=2c9cf7bc05858273f10e7d7ec552fc0bd742dc3e
CCGGTTACTGTTACGACTTCACCCCAATCATCAATCCTGTAGACAGCTCCTTCCTTGCGGTTAGGCCACCGGCTTCCGGGTGTTATCAACTCGTGGTGGGCGGGCGGTGTGTACAGGCGAGAACGTATTCACCGCGACATGCTGATTCGCGATTACTAGCGATTCCAACTTCATGTAGTCGAGTTGCAGACTACAATCCGAACTGAGAATGGTTTTATGGGTTTTGCTTCACCTCGCGGCTTCGCCCTCCTGCACCATCCATTGTAGCACGTGTAGCCAGGTCATAGAGGGCATGATGGTTGACGTCATCCCGCCTTCCTCTGGCTGTGCTGGCAGTCTCGCTAGAGTCCCCAACTTAATGATGGTGGCTTAACGATAGGGTTGCGCTCGTTGCGGGACTGTAACATCTCACGACACGAGCTGACGACAACCATGCACCACCTGTATCTCATGGCTATCTCTCCATCTCTGGGCCTTTATGAGTATGTCAAGACCTGGTAAGGTTCTTCGCGTTGCTTCAGATTAAACCACATGCTCCACCGCTTGTGCGGGCCCCGTCAATTCCTTTGAGTTTTCATTCTTGCGGGCAGTACTCGGGCGGAGTACTTATTGCGTTAATACCCAGCTGAACTTTGACATCAACTTAGTACTCATCGTTTGCAGCGTGGACTACTAGGGGTATCTAATCCTATTTGCTCCCCGCTTTCAGGACTGAGCGTCAGTTGCCAGGCAGATCGTGCCTTCGCCACTGGTGTTCCTCCATATATCTACGCATTTCACCGCTACACGCGTAGATTCCACGATCCTCTCCTGCACTCTGGCTGCCTGGTTTCTACCATGAAACTTGCACTGAAGTTGGCTTCGGGCTTTCACCACAGACCCTTGCTGCCGCCTGCTCCTCTTTACGCTTAATAACTCCGGATAGCCTTGCCACCTACGTATTACCGCGGCTGCTGGCACGTAGTTAGCCTGGCTTTCTAATAAAGTACCGTCCTCATTACCATTTCCTGTAGCCGCCGTTCTTCCTTTATAACAGAGTTTACAATCCGAAAACCTTCTTCCCTTCACGCGGCGTTGCTCTCGGTCCAGGGTTCCCCCCATTGCCGAAAATTCCTACTGCTGCCTCCGTAG
+
60,-22&'%&(+%')).3:7+890*03076:624)-/%&,*,34/3677--*-*.0,/0857%*0/-*0,//-17/-1;77131//311123.0,%)$)%%*3616:87844/2'/.-*(*/400546<879;00//2+3166989<94731.8-...+,,,112)1),154+2),*,.3.0119/00:986564<.6++(/*)*,+,3..53;:.+0/6+8:8-+-39255;53-(--),1.,,0,),)***',1289:5881-%-*)*/--*()0/&,.0/.,/&&.04/'**)*),11115767+*15+-17:4:10(%&'&%%')*--2/-./,',/.1)&(*--8;3+2--002+,,-+&'+0,.-)()**)0&0+*+%%'(+/,.0.,.80,*'&))0-.012/&(,.1/41'(&)/.13012&461/((%(.+.5456633/1#$&(&++//..*197936365-0.*..)%-)&+,-3333242029666332.620./.-58636(1352)(023//(1*&+*30222-+1,)*-+./261+''')'(*45,677/1:5//023:+-*05,,2./-,+++$+*.03'4)1++'())*3,+01.0/8+7)%%%'&#%(')*94598233600(.&'*',0...-$))+23.(,'(()).9468422,/0*(.-2767:/8,,),5001/94/+(,*:6-(72+&$$%)*+44372;,0,,-/1.,/10*.'(+)2/36:24645234;4,+/+06699999384646<8159;76722'.*+(+*+-/03.*)*+-28+,(,2241')))+).,((*,)33*811,)+'&(()(''&%&(.02/2/+3+'),0.4,680/:/--6.02128;</8,)*$'+-25;.--++3---3,*-/+&%.+&).,/../5/-,$(%&(',3+11*%-,2/32172.//9232651-*),.07:0/+)*(%&)()0,+.171494&3',845-'+*'(&&19/-:8.631-+-/1,3321;11;9.83/-4060((-(*42+/1:83*)036/4,+*,2116,1<72534/85051.-,-+.+804'**(+*2.6658*,-1154-,2--(./3++1401/118377-./.
@7d210c66-b3b0-4c36-8fcb-277a809558ff ch=53 read=62807 start_time=2019-12-13T01:31:47Z barcode=BC01 runid=2c9cf7bc05858273f10e7d7ec552fc0bd742dc3e
CTCCTGGGAGGCAGCAGTGGGGAATATTGCACAATGAGCAAGCCTGATGCAGCCATGCCGCGTGTATGAAGAAGGCCTTCGGGTTGTAAAGTACTTTCAGCGGGAGGAAGGAGTAAAGAGTTAATACCTTTATGTTGGCGTTACCCGCGGAAAAACACCAGCTAACCCGTGCCAGCAGCGCAGTAATACGGAGGTGCAAGCGTTAATCGGAATTACTGGGCGTAAAGCGCGCGCAGGCGGTTTGTTAAGTCAGATGTGATCCCAGGCTTAACCTGGGAACTGCATCTGATACTGGCAGAAAGCGCAAAGTCTCGTAGAGGTAGAATTCCGGTGTAGCGGTGAAATGCGTAGGATCTGGAGGAGGAATACCGGTGGCGAAGGCGGCCCTGGACAGACGCTCAGGTGCAGCGTGGGAGCAAACAGGATTAGATACCTGGTAGTCCGCCGTAAACGATGTCGACTTGGAGGTTGTGCCCTTGAGGCGTGGCTTCCCGGAACTAACGCGTTAAGTCGACCGCCTGGGAATACGGCCGCAAGGTTAAAACTCAAATGAATTGACGAGGGGCCCGCACAGAAGCGGTGGAGCATGTGGTTTAATTCGATGCAACGCGAAGAACTACCTGGTCTTGGCATCCACAGAGCTTTCCAGAGATGGATTGGTGCCGGGAACTGTAAGGACGGGTGCTGCATGGCTGTCGTCAGCTCGTGTTGTGAAATGTTGGGTTAAAGTCCGCAACGAAGCGCCTTATCCTTTGTTGCCAGCGGTCCGGCCGGAACTCAAAGGAGACTGCCAGTGATAAACTGGAGGAAGGTGGGGATGACGTCAAAGTCATCATGGCCCACTTGACCAGGGCTACACGTACTGTGGCGCATACAAAGGAAGCGACCTCGCGAGCAAAGCGGACCTCATAAAGTGCGTGCGTAGTCCGGATTGAGTCTACGCTCCCGACTCCATGAAGTCGGAATCGCTAGTAATCGTGGATCAGAATGCCACGATGAATACGTTCCCGGGCCTTGTACACACCGCCAAATCACACCATGGGGAGTGGAGTTGCAAAGAAGTAGGCAACAACCTTCGGGAGGAGCTACCACTTTGTGATTCATGACTGGGGTGAAGTCATGCTCTACAAGGTAACCGG
+
**/('%)+/23-+,+,/5,66*/53/50-,,*1*+.&%*)2)15/-(+**+')(+,-06.-,//33446.)++*414597+5/58560;,+,/+8;,+),,,0.*,*-+-+%&&*2+)((4,/-.,/6587,,**'))''+''-;0+-00263/+-.70,('+,6070,0178/0/'/0,,&***&''-/4-3/*/61,.,+..-,)+(+*)))*-/;7443.-52+-.-*,)-'+)++-02+''0&,)/01111/.$%-/1+%01'%%0)/1,-74.40-----8*)*)(-&%(**(-.(&&%&%&%'++)++.*-&+)+,*/,/+-%*&--.-..081,,)-*/033/+(+)35983/+)2-19378.9--,)')'*)/.,./3/'/3.6$,&*&)-1():11-/--04*0,(*,/.'-&48,5.,(.+%,0,043%-.02)+378997.---$(''))',*-&('10..)2*%%$%'*-+01395311'',*'-,/,+)''&(,-00246287159714.%((*73869.3/++,010:;:76:1;;906/6/526.%02-+-2,*-+.)&+),-/4/5.)--44,/-11;9097;50000166423+*-*')(*+/74260+.*)&...1.././).,-8,,)*))+.117*1.0((%$&+4,4,,67/+)/+44(4.1049877304337::77.+,,,76767;531363021<0763117+,.89-.6'3)(*)*%.2-6/0051;9-26/2:-.32:27'1*4213/3-./+0*,*')+04+40.143432-(-.58.--,0,2/.8;7.444967055**239::5354390&'))/13731.**&((&((,'*($'$*)+.-,/.05))&&)&)085755,/,++137*)-.;66855-+.7514665521452939&-*)1.-%''),07+/-4''*(/225'-(*.,,/(2/2/2*-***./0..183*32+*&(+213,&((&*''3137164/3++446.2,)+,,--,18.3//3601/1,/7*0'+(&%')*,&'4<+02:,%('&'%'&,2..*./63;209/+,,&)+0/2*%'+*)(5468:89741200052---,*+,(+'&&&%$$''+))1:28//
@a88946b5-f667-48bd-8635-df9a1d3b288d ch=444 read=75515 start_time=2019-12-13T01:31:42Z barcode=BC01 runid=2c9cf7bc05858273f10e7d7ec552fc0bd742dc3e
CCGGTTACCTTGTTACGGCTTCACCCCAGTCATGAATCACAAAGTGGTAAGCGCCCTCCCGAGGTTAAGCTACCTACTTCTTTTGCAACCCAGCTCCCATGGTGTGACGGGCGGTGTGTACAAGGCCCGGAACGTATTCACCGTGGCATTCCCTGATCCACGATTACTAGCGATTCCGACTTCATGGAGGTCAGTTGCAGACTCAATCCGGACTACGACGCACTTTATGAGGTCCGCTTGCTCTCGCGAGGTCGCTTCTCTTTGGCATGCGCCATTTGTAGCACGTGTGTAGCCCTGGTCGTAGGGGGCCATGATGACTTGACGTCATCCCACCTTCCTCCAGTTTATCGCGGCAGTCTCCTTTAGGTTCCCCGGCCGGACCGCTGGCAATAAAGGATAAAACGCGCTCGTTGCGGGACTTAACCCAACATTTCACAACTACAGGCTGACGACAGCCATGCGGCACCTGTCTCACGGTTCCCGAAGGCCGCATTCTCATCTCTGAAAACTTCCGTGGATGTCAAGACCAGGTAAGGAGTTCTTCGCGTTGCATCGAATTAAACCACATACTCACCGCTTGTACGGGCCCCGTCAATTCATTTTGAGTTTTAACCTTGCGGCCGTACTCCCCAGGCGGTCGACTTAACGCCGTTAGCTCCGGAAACCACGCCTCCAAGGGCACAACCTCAAGTCGACATCGTTTGCAGCGTGGACTACCAGGTATCTAATCCTGTTTGCTCCCACGCTTTCCGCACCCTGGGGCGTCAGTCTTCGTCCGGGGCACTTCTTCGCCACTGTCCTCAGATCTCGCATTTCACCGCTTTACACCTGGAATTCCTACCCCTCTACGAGACTCCGGCTTGCCAATTATCAGATGCAGTTCCCAGGTTGAGCCAGAAGTTCACATCTGAAGCAGCAAACCGCCTGCACGTGCGCTTTACGCCCAGTAATTCCGATTAACGCTTGCACCCTCCGTATTACCGCGGCTGCTGGCGCGGGTTAGCCAGTGCTTCTTCTGCGGGTAACGTCAATGAGCAAAGGTATTAACTTTACTCCCTTCCTCCCCGCTGAAATTGCTTTACAGGCGAAGGCCTTCTTCATACGCGGCATGGCTGCATCAGGCTTGCGCCCATTGGTACAATATTCCCCACTGCTGCCTCCGTAAAG
+
5/+,.1+1445/29-22*0/8240781+.182620765465;63539230''(662/1)(*))..455'...476052:2-891&-%$&(&%#&(/5--44032336328924:5676699911-1**,6.81/51100,032539444:24,+-/170%+1+8,,+2&'%*,050*)*-(+())-3)+(,/(1+7+/-/08684;650344.+**+-421)+*-)&')(,)(53.129330403()**.234013402+.2/(*(,/2389919:),0/-,(+,03785212;4139:7'2%*+*+*0,$(()&+*')()+967:9+77/'040:4407((+058)+,+)+5/14:8782283$*)-+(14+(),1*3.66253362/8.17)4/8-71-&'(1/137232//1<69.8,4*)+'++642:2...042%)-%(.-),05760.,0119.+0+)(,5(*-789698;::.2%&''*.+'')*/7,,224463-*+.0)*4-60./.,,-,0002/37;869647'1&+9<:953)--,+'(((2**1020;;5</-/+%+(,&)-(*--.($(+,)-47+**.*4,;1-323*..,4:<,:575.5/+.+85*,.,.779.'/*1+7613-)))033/.*,023)++/-.)+*&/,,.03947'5,.:2-//159417+6,77433024,72+'/&--/08;667/44*)%*)-/1285.4.--7*),+26.'*,*49,-((,128-'(*''+-274067742/.1*-8960(**,(,10031)(%%)(3,5+*-0(&(')/5:*'&,-))2+/*-/7:57605-,,()%.53/(82'-%$++2/6-.)''%&,+&),-+*+,-00//-4545;5-//6//+.06()&$%)7&'--,1)((+'&'#&(412:38;4)*$'*314-*+)**../.*)(+.83;12-,/7060+*/,)*+04521956.-+*07/2/80007.:+)'*)33.9,++:(77/00:09<877869989;6566+2,+,.69;*/--.///**,04-.1.9/0:84,785.-.0-.-++*&(()'%'((()&&++,/:69345+,/*,*+%3/)//43533334(352/5,/,4:.'*+*'&&*&%%'-0-270#')*99998196,-/&(&
@d100fd44-7f9b-4e29-ac86-c4d30e40b432 ch=444 read=75535 start_time=2019-12-13T01:31:56Z barcode=BC01 runid=2c9cf7bc05858273f10e7d7ec552fc0bd742dc3e
CCGATTTACCTTGTTACGGCTTACCCCAGTCATGAATCCTACCGAAAGTGGTAAGCGCCCTCCCGAAGGTTAAGCTACCTGCTTCTTTGCAACCCACTCCCCGTGGTGTGACGGGCGGTGTGTGTTGTCCACCGTGGCATTCTGATCCACGATTACTAGCGATTCGACTTCATGGAGTCGAGTTGCAGACTCAATCCGGACTACGACGCACTTTGCCAGGGTCGCTTGCTCTCGCGAGGTCGCTTCTCTTTGTATGCGCCATTTAGCACGTGTGTAGCCCTGGTCGTAAGGGCCGCAGTGGCTTGACGTCATCCACCTTCCTCCAGTTTTATCTGGCAGTCCCCTTTGAGTTCCAGCCGGACCGCTGGCAACAAAGGATAAAGGAGTTTGCGCTCGATTGCGGGACTTAACCCAACATTCACAACACGAGCTGACGACAGCCATGCAGCACCTGTCTCACGGTTCCCGAAGGCGCATTCTCATCACAAAACTTCCGTGGATGTCAAGACCAGGTAAGGTTCTTCGCGTTGCATCGAATTCGACCATGCTCCACCGCTTGCATTGCGGGCCCCGTCAATTCATTTGAGTTTTAACCTTGCAGCCCGTACTCCCCAGGCGTTGACTTAACGCGATTGGCTCCGGAAGCCACGCCTCAAGGGCACAACCTCCAAGTCACGACATCGTTTACGGCGTGGACTACCAGAATTATCTAATCCTGTTGCTCCCCCACGCTTTCGCACCTGACGTCAGTCTTCGTCGAGGCGCCTTCGCCCACCGGTATTCCTCCAGATCTCTACGCATTTCACCGCTACACCTGGATTCTACCCCTCTACGGGACTCAAGCTTGCCAGTATCGGATGCAGTTCCCAGGTTGAGCGGTTCACATCTGACTTAACAAACCGCCACCATTTCGCTTTACGCCCAGTAATTCCAATTAACGCTTGCACCCTCCATTATTACCGCGGCTGCTTTGGCACGGGTTAGCCGGTGCTTCTTCTGCGGGTAACGTCAATGAGCAAGGTATTAACTTTACTCCCTTCCTCCCCGCTGAAGTAGCGCACAACCCGAAGGCCTTCTTCATACACGCGGCGAAACCTCGGGCTTGCGCCCATTGTCGCAATATTCCCCACTGCGCGCCTCCGTAGGG
+
*()%*6-,-223,08&10%)+'&+366,115///-9*,&%%.-'-.+)./53/(%'(--'(*0(+)/*1.349,//++*)$'.3,5;9-+.%45.$&'84-*'*)')&&'.0-597648,+*$&&'%(,''2.+*.+**6:4788:70,-+-.6-.1-02,-,.*()0486446))+,/*),23%30355010213325143,-133371.4;7&&'(**((+'(*,(&)('+%'('+5/1(*50875,70+--0272252/4(&&'(++.00/0.-09724897+/+),1,*))*'./$$'*))*--886799,-:6-7*++'(+'.25-//.001.33412,,2//-26/1+()/)/201963.2'%,++34-118766'3-%)35,),,1630'3+,-4;95.4.2**-),.6.16)*/01625)(/0//,+)),33495989666536-/..-.,2)76/75**++*/-)0-2:25:0-,**,.1/+.9/9711:12605/1044:079,9---;<::<:155/8./0:9,2)2'%%+021--2113),-*+/)#$%-()+07/444,,-1/65;8/6:7-/20;<.,7+0,/+,&,/)*&1)**087-(0-23.1//-,+01/12.%4((+0/1)..-2-192322957++-93/*.0548/4*0)*+*'(+760567271-+0...88;69989:/,((*0-/045:5896-93*,91987.')&)-6-+)+-2:6643673001/3:5/)*)%11(*1/.10./.*(..-..07;:430-++0112210224-/::0-36-0102-1./),.-414*672,023-3'--,458-3.005217(+,/17'+&+',,58;/8+*./6/+(,+)(+4(')+.1+-03/6060.05:;640$((')+*%$%)))'-,/)&(,-(*,2-')',.,-/(**))+).2)+86.9--45269/2165-,*-+-,+)&(&(-..-+48(77-.1:17;7708,,-105../0-70100.2&/)3104..'(*%$()5:)9:2&,279**24+*'%%$%&$)%)'',5*)+*-*587:7786./-+%((&)&&''&$'*(,&*/,38/222;8,3/-),*,082329+343'*''&$&'+5-3.*,+1++
@4a8dc191-52c1-434d-94b7-ad65ab2ae8df ch=27 read=35309 start_time=2019-12-13T01:32:05Z barcode=BC01 runid=2c9cf7bc05858273f10e7d7ec552fc0bd742dc3e
CCGGTTACCGCGGTGCGAGCTTCACCCGAGTCATGAATCACAAGGTGGTAAAGCGCCCTCCCGAAGTTAAGCTACCTACTTCTTTTGCAACCCCTCCCATGGTGTGACGGGCGAGTGTACAGGCGGGAACGTATTCACCGTAGCATTCTGATCCGATTGCTAGCGTTTAAACTTCGGCAGGTCAGTTGCAGACTCAATCCGGACTACGACGCACTTTATGAGGTCGCTTGCTCTCGCGAGGTCGCTTCTCTTTGTATGCGCCATTTGTAGCACGTGTGTGTAGCCACAGTGTGGGGCCATGATGACTGACGTCATCACCTTCCCGCCAGTTTGTCACTGGCGAGTCTCCGCTTTTGGTTAGGCGGACGCAGCGGCAAAGGATAAGAGGTTGCCGCTCGTTGCGGGACTTAACCCAACATTTCACAACGAGCTGACGACAGCCGTACGGCACCTGTCTCACACGGTTCCCGAGAGGCACATTCTCATCTCTGAAAACTTCCGTGGATGTCAAGACCAGGTAAGGTTCTTCGCGTTGCATCGAATTAAACCCGCGCCTTCACGCTTATTACGTTAAATCAATTCATTTGAGTTTTAACCTTGCAGCCCGTACTCCTGAGCAGTCGACTTAACGCGTTATCCGGAAACCACGCCTCAGGGGCTGTGCCAAGTCAGCATCGTTTTACGGCGTGGACTACCAGGAGTCTAAATGCAGGCTCCACGCTGCGCACAGGCGATGCGGTGACCAGGGGCCGCCTTCGCCACCGGTATTCCTCCAGATCTCTGCGCATTTCACCGCTACCGGATTCCTCGCAGGACTCAAGCTTGCCAGTATCAGATGCAGTTCCCAGGTTGAGCCGGGGATTTCATCTGACTTAACAAAACCGCCTGCGTTAGCACCGCGGCTAATTCCGATTAACGCTTGCACCCTCCGTATTACCGTACGGCTGGAGTTAGCCGATTACTTCTTCAACGAGGCCAACGTCAATGAGCAAAGGTATTAACTTTCTCCTTCCTCCCCGCTGAAGTACTTTACAACCCGAAGGCCTTCTTCATACACGCGGCATGGCTGCATCGGGCTTGCACCCATTGTGCCAATGTTCCTGCGCTTTTCCCGTAGAACAATATCAGCACCAACAGAAGGTTGAAAGCACAAAGACACCATTAACTTTCTTCCTTTCCGGCAATACGTAGCTACCACC
+
43'3/8,0*%%&''$%&%'+046(.,*(&'+,2777:93&&*&*-&+.341*()-/1((+/)))&*)3/0,..-/1*)+06+460)*/+&,24((+5.)*/(*'&'&.0994,&%$%&&..437)5.512/.(/30(*-'.&*.&145--.102+(0*$)+%,)-'.(*.,(+&&%(&$'))/$,,++,&*/134,5---/226+'(()/65+/.87.0-+'++3'*/73757-0-1-&23//-/717755:5&)'*,:899.64+('%'''52000'($&&%%&%&$((%('././,&.'&+((%())*()*7+5',,0+1,&#),)+.82&,*'(')+*+)'))'&*%'%((%(*''%%%%)+%%%'%,,*.-++(208851-*..18/2'',34206-0(660))(/,.32,.,,18*'$#&$&&++-07242061026(,(.&1.,*,(*/10/,-).1:9:13-+*)'*0.,..2:3.2366653/.483/21/%%%'../232*)(.,:30102.).-935:8/3,5-,,268-1+5*9::0:/)+()%'%(%*&),)%-&#&(&'(12//-0-2*%%%'*,+--+&4*1,,.+**,6/&%''(+0)$$'+,-506+--3./&(&(()'$%(+.*,2).-&'$'%)+(,374/,)&#&),+)***-//66.6<<.,.-50376:776259/.'$$%%&%(%%#&$%$%%*,%'((.'**+%1/0733&*(%'$$$%**)-080-.0919<9882%')11024:66231-,365543(1)+)2;97693+&'#&&'*%(%'&%&&)(*,,/67./)+.++482446570268570575.54,/719+'022*+11**32+,13100.014152<:04;68:865&4+,()',))*('$%+,-711*++;.;4412...//8..25/1.--'(&&%#'*+($&.&).64333+%,(&*8/759,&$&%%%$'%-*860.,1++&%-/7,*-*))(-(*,0+'/023725,39;/+./(*&%''),,)'+,,03*)+.-104+402;7%&%*(,1201+*,,610)(()*%61*0*&(%(*($*)$(#(*(-*&1/-+)*-+'&&&()-)*+00(++,*..81)''%&,*'+*+/*.50/),*(%''+.61/02487'(',(*,5745:7*+-+12(./293'0.&(%&$#&&$$"
@0e54e5d0-5ab5-4489-a5a5-4f72ef7fa25e ch=318 read=67994 start_time=2019-12-13T01:32:03Z barcode=BC01 runid=2c9cf7bc05858273f10e7d7ec552fc0bd742dc3e
CCGGTTACCTTGTTACGGCTCACCCCAATCATCAATCCCTTAGACAGCTCCTCCCGCGCGGTTAGGCCGCGGCTTCGAAGATTATCAACTCTCGCGTGGTGTGACGGGCGGGTGTCATTGCAAGGCCCGAGAACGTATTCACCGCGACATGCTGATTCGCGATACTAGCGATTCCAACTTCATCAGTCAGTTGCAGACTGCAATCCGAACTGAGAATGGTTTTATGGGTTTTGCTTCCTCGAAGCTGGCTTCCCTCTGCGCATCCATTGTGGCGTGTAGCCCAGGTATAAGGAGCATGATGATTTGACGTCATCCCGCCTTCCTCCAACTTGTCACTGGCAGTCTCGCCATTCGCCAGTGGTAGCTTAACATTAAAGAGGTTGCGCTCGTTACAGGACTTAACCCATCTCACGGCACGAGCTGACGTCAGCCATCACCACCTGTATCTCATATAGCTATCCATCTCTGGAGCCTTTGCGGTATGTCAGACCTGGTAAGGTTCTTCGCGTTGCTTCGAATTAAACCACATGCATACCCTTGTGCAGGCCCAAATCAGATTCCTTTGGGTTTCATTCTTGCGAACGTACTACTCGGTAGAATTACTTATTGCGTTAACTGCAGCGCAGACTTTGACATCCAACGCCAGTACTCATCGTTTACGGCGTGGACTGCTAAGTTATCTATTATATTGCTCCCCACGCTTTTGGGACCGAGCGTCAGTTGCAGGCCAGATCGTCATAGCTAACCACTGTTGAACCGCCATATATCTACGCATTTCACCGCGCTACGCCGGATTCCGATCCTCTCACTGCGCACTCCTGGCTGCTGGTTTCTGCCAAAAGCTACTGAAGTTAAGCTTCAGGCTTTCACCACAGACCTTGCTGCCGCCTGCTCCTCTTTACGCCCAATAATTCGGATAACGCTTACCTACCGCGTGCACCGCGGCTGCTGGCATGCGTTAGCCGTGGCTTTCAATAAGTACCACCGTCCTCGGCTACCATTTCCACTGTAGCCGCCGTTATCCTTATAACGAAGTTTGATAAAGGCCCTTCCTTCGCGCGGCGTTGGCAATTGGGTTTACCCATTTGCCGAAATTTCTGCTGCCTCCGTAGG
+
6-/,/5.26/5*-*)*+((**++662,336554.*%)&$%$&&.*)-../6-6**&''',+,0*..6/)*+.,119+*'%'/*)./-8.)()(&')')'/-/46749/,))&#$'&%')&*+,./,41,+-/00575492..0()(*-244/*-/074-+*+.&)')'-14:812.-,+0,%$$'(,1.//4+0.3165(77::21..+),%*(,31242;8-),,4.09:-*+25.)'(&$$)*,03//.19,)+%$'$()*-4+/3)*(,-)/'&%%(4+'*$((++(.,%**,.,,00/385...279;/6:0-283:785/2+1+/2/1724,4+++563,/,+,+.2-()%)&'*(&%*+/311001-20*(&))1/--.013.3,'()020../.2//((),./),,''%((*4442-+)%%$$%#$')006/0100424556&/*,,,.-2/.+++10-((-&&(%$'')/-2/,,%)))+*-.,%/.'%)*-8549,'&()-%*114&&0,4-;:78//)*&%&(),2((2+/*+%+('**,54,.+)(7//-/761,04;7337;-2---+(.0,.,)*('),+%&$%)),*'*0-052//.101////1++011.,10172--3)/4'7)6*3)&*()+6759872:6(+&'(/88:882+31/')%,*000*+'$(%12,.+165.(,-*)))&)1-(+%()01106*,,8(%%')+201398041%&%$%&**.-344.+))+.+&%+))+-6670&*-+,&2;,)%(()*%(+/0..-,,+*7+.()+.60/./'((''&*(./-)'*((&,--5.'*('('$$)'*'$%)&(5*))&*;-2),-2,&--,*.,+,10+-,-47/1++,55794683././7/1.66,/,2.),,*+/*0/(3-22//((+'&(,%%('%&%)%*'+1,..24566-4''#$%%(-,*&*),.-*('()&(.+.4%.')/*27243)++%&''$+,)0:11/'),.0,13;489335*,0&')$'-0-()*'*-*)*,-3(%$%%(*5.53;5*.)+*-++1('"$$$'$)-0,3.%)0*(*-*).(%%'%&&%&)&)*---*03.0*.)
@a8c35742-5ef9-46df-b9d1-87235764eda5 ch=99 read=76027 start_time=2019-12-13T01:32:13Z barcode=BC01 runid=2c9cf7bc05858273f10e7d7ec552fc0bd742dc3e
CTCCTACGGGAGGCAGCAGTGGGGGGATATTGCACAATGACAAGCCTGATGCAACCATGCCGCGTGTATGAAGAAGGCCTTCGGGTTGTAAAGAATGCTTTCGGGGAGGAAGGGGGTAAAGTTAATACCCTTGCTCATTGATTACCCGCAGAAGAAGCGCAGGCAACTCCGTGCCAGCAGCCGCGGTAATACGGAGAGGTGCAAGCGTTAATCAGGATTACTGGGCGTAAAAGCGCGCGCGAGTACCTGTTAAGTCAGATGTGAAATCCCGGTATTACAGAACTGCATCTGATACTGGCAAGCGGAGTCTCATCGTAGAGGGGTAAATTCCAGGTGTAGCGGTGAAATGCGTAGAGATCTGGAGGAATACCGGTGGCGAAGGCGGCCCCTGGACGAAGACTGACGCTCAGGTGCGAAAGCGTGGGGGGGAGCAAACAGGATTAGATACCCTGTTAGTCCACGCCGTAAACGATGTCGACTTGGAGGTTGTGCCCGCTTGAGGCGTGGCTGGAGCTAACGCGTTAAGTCGACGCGCCTGGAGTACGTACGCAAGGTTAAACTCAAATGAATTGACGGGGGCCCGCACAAGCGGTGGAGCATGTGGTTTGGTGGTAACGCGAAGAACCTTACCTGGTCGGCATCACGGGAAGTTTTCAGAGATGAGAATGTGCCTCCGGGAACCGTGAGACAGGTGCTGCATGGCTGTCGTCAGCTCGTGTTGTGAAATGTTGGGTTAAGTCCGCAGCGAGAGCGCAACCCTTATCGCTTGTTGCCAGCGGTCCGGCCGGGAACTCAAAGGAACTGCCAGTGATAAACTGGAGGAGAGGTGGGGATGACGTCAAAGTCATCATGGCCTACGACCAGGGCTACACGTGCTACAATGGCGCATACAAAGGAAAGCGACCTCACGAGGAGCAAGCGGACCTCATAAAAGTGCGTCGTAGTCGGATTGGAGTCTGCAACTCGACTCCATGAAGTCGGAATCGCTGGTAATCGTGGATCAGAAGTACGGTGAATACGTTCCCAGGCCTTGTACACACCGCCATCACACCATGGGAATTGGGTTGCAAAGAAGTAGGTAACCCAACCTTCGGAGGCGCTTATCACTTTGTGATTCATGACTGGGGTGAAGTCGTAACAAGGTAACCGG
+
.53,%'+(,0%)*-/11/1958:89,99215/,,/03+)'**)%2/3121-,-%(),,.8.--,/./#&'4,&((*)4.5-8/:(,)$&43/%)'+%,-6(')+)*(-5,0-55-)*+42,,.0*().3,/-,+3/&.)*,**,3:.,.)*1,(.+()%)%&''.0-.-1)*,/---..*23*)%''.*)(-,40-(+0/2.88+-74432./&.**-8.32;;9:97283+*-02--),&$'%%(-,+2.7,327(-.010,,23--.*,+0/*,++,(&,00122..*))+,:240+*,%)('%&''43%.228/.)0-6*).*7,/2+)0417...,40//3690----,+--/77787..3-71/46.874830/4,4*.0.87/-4784*.+)*....,,,,./1651+'%&%((.,113982()'+.2(,,&+%7*/'+,+29400.8-.071/013:809:()/0004:83+''0)-//0812-76.),-1,,28),332/*'**%*3474120/2(-/-.%#$&(%./()'#%%%2/(%*'+,1)5-3/-'&(+597403141333/7;20+83&+&&*'&%'&**0((*0223-/-2'%$(()'*)*-0,-5,.6.3,0+-9/6.,.+/2-,0-/04,*.++22,'+++,-./.*,1-/423:55.,;8292859403..--030.,-.234;999::656,/1136732:100-//,-2:+12/701/265,-/&2*((%)(3-0+11'(((,7,,14*2..52.//2:77.-5/7/<907211+*''(%*)2350..,+..2:&0451*-*)'(-./17975877:541./)*/02;:46-/80''*,-920/3233.-%(+-.0:7324009312238688+)'')($'*((-/3.4/-+&&()8:/23;96755467;7,-047765355515(-(02/,)-0012,,&*)/),07797926011519486:120,('+///9:::9971''%&$$%(1.-.85-2./528-*.21/-2,,,+)**.7,1*&&.'+*.4-.,-*&%)&(3-1,)-+2-)***+&./,.,/.)05045:4(1(-20242822/))35+,32448/(+,-18771(**-*++106737/,-0-1+,**.
@8fb4153f-8d6d-4392-8bcf-ddea60e4ef50 ch=119 read=152173 start_time=2019-12-13T01:32:37Z barcode=BC01 runid=2c9cf7bc05858273f10e7d7ec552fc0bd742dc3e
CCGGTTACCTTGTACGACTTCACCCCAGTCATGAATCACAAAGGTGGTAAAGCGCCACTCGAAGGTTAAGCTACCTACTTCTTTTGCAACCCCTCCCCGTAGTGCTGACGGGCGGTGTGTACAAGGCCCGGAACGATACCGTGGCATTCTGATCACGATTACGATTCCGGCAGGTCGAGTCGCAGACTCCAATCGGATTTGACGCGCTTTATGAGGTCCCGCTTGCTCTCGCGAGTCGCTTCTCTTTGTATGCGCCATTGCTGGCACGTGTGTAGCCCTGGTCGTAAGGGCCATGATGACTGACAATCATCCCACCTTCCTCCAGTTTATCACTGGCAGTCTCCTTTGAGTTCCCAGCCGGACCCGCTGGCAACAAAGGATAAGGGTTGCGCGCTCGTTGCGGGACTTAGCAACATTTCACAACACGAGCTGACGGCAACCATGCAGCGCACCTGTCTCACGGTTCCCGAGGCACATTCTCATCTCTGAAAACTTCCGTGGATGTCAAGTTAACCAGGTAAGGTTCTTCGCTTGCATCGAATTAAACCACATGCTCCACCGCTTGTGCGGGCCCCGTCAATTCATTTTGAGTTTTAACCTTGCGGCCGTACTCCCCGGGCGGTCGACTTAACGCGTTAGCTCCGGAAGCCCGCCTCAGGGCACAACCTCCAAGTCGACATCGTTTACGGCCGTGGACTACCAGAATTATCTAATCCTGTTTGCTCCCCACGCTTTCGCACCTGAGCGTCAGTCTTCGTCCAGGGCCGCCTTCGCCACCGGTATTCCTCAGATCTCTACGCATTTCACCGCTACACCTGGAATTCTACCCCCCTCTACGAGACTCAAACACCCAGTGTCAGATGCAGTTCCAGGTTGAGCCCGGATTTCATATCCCTGATAACAAGCCGCCTGCGTGCGCTTTACGCCCAGTAATTCCGATTAACGCTTGCACCCTCCGTATTACCGCCGCGGCTGCTTAACAGGTTAGCCGGTGCTTCTTCTGCGGTGGCGTCAATGGACAGGGAGTATTAACTGCTCCTTCCTCCCCGCTGAAAGTACTTTCAACCCGAGGCCTTCTTCATACACGCGGCATGGCTGCATCAGGCTTACGCCCGATTGTGCAATATTCCCCGCCTCCCGTAGGAACAATATCAACTGCGCAACAGAAGGTTAACACAAGAGACACCGACAACGCA
+
.'&'07'*514(,)**++.9680:<6-1366542810/02:+**-.5.24)(,*,1&*)1++/+3.60.+,-+-,*+227118://.0)926.--59-(2%01+%&'*7/38558320-,++213/83-*-)))$%*(*2'2(0++/74,,,*-()*/40',*(.//&&%'#'),--,--./5/.8741,/0/3%/$'($'(0)-'+())%'&'+1.84+())()).2.,&')(+)/177;5754;7657880009-48(($$'++32145201009412487*.+*.163:88.//+*'()+*&%(*:/862*04818/*,)*1.6*-/18::4;434885603:,+*/0:376)016297:9+.995633&34;0041:86,',,6(*()'(+*,09371;6/'&%(&1-2264;7,,.,+0.0*(+1125886-1*+,2/221//%+)22,,2.-,+-.698883+,*,)*-*-5--129:97841:8517777889<87033.*&&)($*+0/74.+,-/32572))%&*--47(4)0,19:77...1/0007//8-32:3866361182++-1(0,1-,,244+)+/74'/+/)))**2122.-,,,9670&2+6196794,0+4-532-310,01/.)))'%.4')+*.+.)85.+..1/1.(.(0(..3'.,,-1296++*.*&))0:654+1'+(-(1)*,989;8;924492(+)/76,02/00:5601.29+.335:99....-8//-0)(/38584898<;::;+1/+.5.053303)),0--.//43647;:2128.,7),,02..,3*4-4()+1402--+))++,3256524+-%.)'&%%#&%((+/-/278+8-(*../+)2).''*#70+,775512,))++.823.,5/67:13::85/..240,.1.92,+/14152+)(3(:.6/,/,(+'*13.2:.5423--+)-,22232,,')&+('&(.,-+*0,-.)))+,2;;:88+0'&%'(((*(5.-)-*+0/*%((*+21.,-'++7;0;:5/763+-0--02'()%''&%$)%/6*),)10:,/75:888+,*+*12;611344554067+34/.)%&'14+)#0&&($'-.012:/6)%$((40;3/0-3,)%+19212.0'*$)+&++44.-8-01/425-+-,0''(,206868,5**#&$
@2bfc86cd-a9d0-4ca7-b2c3-ca7e87ad6697 ch=147 read=50264 start_time=2019-12-13T01:32:34Z barcode=BC01 runid=2c9cf7bc05858273f10e7d7ec552fc0bd742dc3e
CCTACGGGAGGCAGCAGTGGGAATATTGCACAATGGGCGCAAGCCTGATGCAACCATGCCGCGTGTATGAAGAAGGCCTTCGGGTTTGTAAAGAGTACTTTCAGCGGGAGGAAGGGAGTAAAGTTAATACCTTTCATTGACGTTACCCGCAGAAGAAGCACCAGCTAACTCCGTGCCAGCAATAGCGGTAATACGGAGGTGCAAGCGTTAATCAGGTACTGGGCGTAAAGCGCACGCAGGCAGTTTGTTAAGTCAGATAATGAAATCCCCGGGCTCAACCTGGGAACTGCATCCTGATACTGTAGCTTGAGTCGTAGAGGGGTAGAATTCCAGGTGTAGCGGTGGGAAATGCGTAGAGATCTGGAGGAGGAATACCGGTGGCGAAGGCGGCCCTGGACGAAGACGACGCTCAGGTGCGAAAGCGTGGGAACAAACGGGATTAGATACCCTGGTAGTCCACGCTGGCAACGTGTCGACTTGGAGGTTGTGCCCTTGAGGCGTAGCTGGAGCTAACGCGTTAAGTCGACCTGCGGTGGCGCAAGGTTAAAACTCAAATGGTGTTGGCGGGAATTTGCCTGGCGGTGGAGCATGGTTTAATTCCGATGCAACGCGAAGAACCTTACCTGGTCTTGACATCCACCCGGAAGTTTTCAGAGATGAGAATGTGCCTTCGGGAACCGTGAGACAGGTGCTGCATGGCTGTATCGTCAGCTCGTGTTGTAGAAATGTTGGGTTAAGTCCGCAACAGGCGCAGCCATATCCTTTGTTGCCAGCGGTCCGGCCAGGAACTCCAAGGGGCTGCGCCAGTGATAAGCTGGAGGAAGGTGGGGATGACGTCAAGTCATCATGGCCACCACGACCAGGGCTACACGATGCTACAATGGCGCATACAAAGAGAAGCGACACGCGAGAGCAAGCGGACCTCATAAAGTGCGTCGTAGTCGGGTTAGGTCTGCAACTCGACTCCATGAAGTCGAATCGCTAGTAATCGTGGATCAAGAATGCCACGGTGAATACGTTCGGGCCTTGTACACACCGCCCGTCACACCATGGGAGTGGGTTGCAAAGTAGGTAGCTTAACCTTCGGGAGGCGCTTACCACTTTGTGATTCGCGGCGGCTAGGGTGAAGTCGTAACAAGGTAACCGG
+
--()/&7/),,/.44*,./:6*1,'.+*./1160/02/*./3&/33002221*160668968650222581*.-+/2:9<82:.21)(&*8+&)$(%(-*/+(,,14/*.()*'..&()-250-6-7--2-44('&+1./2-8.*44,+3+,.-**0)*+.1&.,,/,+,0303057000*&&%%%)'*5-.-:57,-,+*++/,.1,;-;.7)-%*()+<<9;788:3.044-2/0))//)26<;./8/6.37&*-)*+)+/8901'))/278:;6269465,13226643.*))+-,8.-%&$###'$&'()*/,)+*+''('**0+0/,150-&$(+),,3,'-+++3383,*+),,,)3--..)-.,;648070/04..-9182-1-:.*/00.++0,.-*%,(-.0(-/./2/-0+'()5+20(&(.137+98,+('%1/(24,-/.1//03.$''(&&)'()+-($'*+0,5,5,.-+/4,.256'(4-1181/+)**(.+()+((&()-+/-2)*,/0+0*((#&$#$%(-2.1-3042991130/25+.,&&%'-)2'/)%&&((%-.*-*)(&&./,.-)0)12;7384:/*)*.04:9856459)-01+(%$&&$&%(+4:456:;;800,(--,2,-:<5.2///015.,0,,.3127375/65//18572+215.4876688742521022+133692233377007..*)/21-1.3*125978/0/1/1.)*%&+).10'14)./35*,4.%37('()(1,0-7./(/($)*-*%+-&40)2.***'(&)+(+-,12/1'-07307312-/,17;74755677761//3790$&%'%$$))&(*0/;2232*(')'-+'**.0000;0063/0.,.218+''&)*()13/'101/((&''77..1:33677778940214555+/-463(+()/&'((,447160/0()+238)+11,++,)&2,820.*,01823292'5510''-.-43&'(+)*'-64/60426&045011-/132324;619,.053445;5862.(&+,265;44240))-+4-+'())1'(&()3.8*)-3++,..026./-9833467:6%'*,*%+),)**(.+,...3%&()+6+4**49582/
@c73c6e52-cfc4-4ae9-9dba-7d2fe139825a ch=149 read=43481 start_time=2019-12-13T01:32:49Z barcode=BC01 runid=2c9cf7bc05858273f10e7d7ec552fc0bd742dc3e
CTCCTACGGGAGGCAGTGGGGAATATTGCACAATGTGGAGAAACAAACCTGATGCTTTAGCCATGCCGCGTGTATGAAGCCTTCGGGTTGTAAAGAATGCTTTCAGCGGGGGAGGAAGGGTAAAGTTAATACCTTTGCTCATTGACGTTATACAGAAACTTACCAGCTAACTCCATGCCAGCAGCCCGCGGTAATACGGAGGTGCAAAGCGTTAAATGTCGGGATTACTGGGCGTAAAGCGCACGCAGCAGTTTTGTTAAGTCAGATGTAGAAATCCCGGGCTCAACCTGGGAACTGCATCTGATACTGGCAGAAACTTGAGTCTCGTAGAGGGGTGAGCCAGAGTGTAGCGGTGAAATGCGTAAGAGATCGGAGGAATACCGGTGGCGAGGCAGCCCTGGACGAGGCTGGCTCAGGTGCGAAAGCGTGGGAACAAACAGGATTAAATGCCTGGTGGTCGCGTAAACGATGTCGGCTTGGAGGTTGTGCCGCTGGTGGCTTCCGGAGCTAACGCGTTAAGTCGACCGCCTGGGGAGTACGGCCGCAGGTTAAAACTCAAATGAATTGACGGGGGGCCCGCACAAGCGGTGGAGCATGTGGTTTAATTCGATGCTGCAGCGCGAGAACCTTACCTAGTCTTGACATCACGGGGTTTTGAGATGAGAATGTGCCTTCGGGAACCGTGAGACAGGTGCTGCATGGCTGTCGTCAGCTCGTGTTGTGAAATGTTGGGTTAAGTCCTGGCAGAGCGCAACCTTATCCTTTGTTGCCAGCGGTCCGGCCGGGAACTCAAAGGGGAGACTGCCGGTAATGCGGCGCTGGAGGAAGGTGGGGATGACGTCAATCATCATGGCCCCGCCACGACCAGGGCTACGATGCTACAATGGCGCATACAAAGAGAGGCGACCTCGCGAAACAACGGACCTCATAAAGTGCGTCGTAGTCCGGTTGAATGCCGCAACTCGGCTCCATGAAGTCGAATCGCTGGTAGATCCAGGGTACGCACGGTGAATGCGTTCGGGCCTTATGCACCGCCCGTCACACCATGGGAGTGGGTTGCAAAAAAAAATTAGGTAGCAGCAGCGGGAGGGCATACGCTGTTGATTCATGACTGAAGTGCTGAAGTGTAACAAAAGGTAACCGGAAGATCTCGACGACAGGCAAATGGGGGGTTAACACAAGGCACCGACAACTTTCTTCGCCAGCCATGAAAAAAAAGCGCG
+
,+),,/1*81,-,)(,+-39.-500820-/-1-+(,+()%((%)26'-)(()/,)&%$$#'(./.45-,,*'++++&&',,574)2409/130,&&&$#&((./+-.,7;3()+-*(**&')2*(+144347078+*+,)%+'(&2,/)%$&)*(1/')%%)2,+,,)0*+*6728234,,1///5++/*++,52+0,)'+*+-0/6,+,.2+*)%%%)+&,'(,((,..734'+%&$((&*&)%')(,%0+:6+'+3.3.543477/,&&.17*/.'(*')/01,/&%%,'0)*8/10--(&%&$'&)*)'$2-+,14.,,-,))/02-(.0/(&&&'(%((),+,&#&%)).+,79110-+-'&'&).-&0')(*-++/.27/1'&'%&)(&)+,+,165.+&*&(''%()/*/)+)*''(*'+/.)0))(--740),-&.++-,'&.*&+./&-.)'(&&(.)*)*++64/'&#$*+*+.0:/0+3-%%$)*'''%%')*,*(&*+1/-.2.6)-()*765798::5042((&))0-,31+,'+.-64;;468:8;:010151.(-+0454)44+)-+---,237569-//*4--)158++.()+*'($''&,)),***))-2-1.3+2*(%+0316000632$$(+('(.-'())+-02/0821867:6:8/8501-*)+)+,.0,--3/1./0895<5+))**01112240)$&)'4/069045:.2*3825042(#$&))(&')()+,++'/,..*+6/,/6,.-(&'&'&&'*(4-+65/677879+///)&)(0/'55-31$$($$&&(%'*.1-14+-+*(1:;/44358654+(**-01*+*.41.'$()&(*01:4786*'((&+,+'(()-:65:940'('*.1*(**((.,58798867/(1,*(%-0876745&&/6./.-/120*-+-/0&,*'&*&&(%&%#(-1.120(/0./'%&()%(,'%..+&'&##%%-/15'))%&'%'$%$'*125392*$&,1/*+&+'**()$'%*+/38823,+,*..))(,,)((,2305.--47-.*&))'**()(+*1/+1/12.8,*-43.%&&().+'*'))/,(+//)*'%)&(('$$$((&'%%&(()++))+.3822(+),(+*$%&((*+*+)*46791351*))$&$%%'&('()*+-4658/5,,/52..,)$'%)%''%&%264/30,(%%&$$
@d46446bd-3272-4fe3-875f-f1cb86c792bf ch=499 read=57376 start_time=2019-12-13T01:32:47Z barcode=BC01 runid=2c9cf7bc05858273f10e7d7ec552fc0bd742dc3e
CTCCTGCAGGAGGCGGCAGTGAGGAATATTGCACAGTAGGGCAAGCCTGATGCGAACCATGCCGCGTGTATGAAGAAGCCTTCGGGTTCAATAAAGTACTTTCAGCGGGGAGTGAGTTAATACCTTTGCTCGTGGCCATTACCCTGGAAAAACCTCGCTATCCGTGCCCCAGCAACCGCGGTAATACCGGAGGTGCAGGCGTTGAAATCGGAATTACTGGAAGCGTAAAGAAGCGCGCAGGCAATTTTATTAAGTCAGATGCTTAATCCACGGGCTCAACTGGAACTGCATCTGATACTGGCGAAGCGAGTCTCGTAGAGGGGTAGAATTCCAGGTGCTTCAGTGATGGCGGGAATCTGGAGGGAATGCCAGTGGCGAAACCCCTGGACCGAAGACTGACGCTCCAGGTGCGAAAGCGTGAGGGAGCAAACAGGATTAGATACCTGGTAGTCCACGCCGTAAACGATATCGGCAGGTTGTACCTTGAGGCGTGGCTGGGACTGGCAGCGTTAAAGTCGACGCCTGGGAATACAGCCCGCAAAGGGATTTAAAACTCAAATGAATTGGCAGGGGCCCGCACAAGAAAGCGAAGTGGAGCATGTGGTTTGCAATTCGATGCGCGCGAAGAACATACACCAGATGCGGCATCCACAGGATTTTCAGAGATGAATGTATTCAGGAACCGTGGGACAGGTGCTGCATGGCTGTCGTCAGCTCGTGTTAATGAAATGTTGGGTTAAGAATCCCGCAACAGGCACGCGAAAGCCTTATCCTTGGTCGGCCAGGAACTCAAAGGAGACTGCGCCAGTGATGATAAAACTGGAGGAAGGTGGGGATGACGTCGAAGTCATCATGGCCCGCCATACGACCAGGGCTACCACACGTGCTGCAATGGCGCATACAAAGAGAAGCGACCTCCCTTACGAGAACAAACGGACCATCTCCAGGAGTGCGTCGTAGTCGGATTGAAGATTGCCGTGGACCGGGGGGTGAGATGTTTCGGCGATGGTCCGGGGCGTGCTTTTGGTGCGTTATCACAGGCAGCCGCACCGCCCGTCACCGTAGAAGTGGGGTTGCAAAGAAGTAGGTAAGCTTAACCGGGAGGCGCTTACCGCAATGATTCATGACTGGTGAAGTCGCTAAAGTAACGG
+
**+1.).,/0*+.,%11++1.&.',-+)-(&&$&',-+)&%%(6&1421/.*,(&()*--&03462462/+((,'()'&*635'4757))&*191--0.69-//0++**$$%(%'(..1/3.5155**569*4,,')$&**37**/5-765()))(&'(&(.-'0'-(&$%'+*&.1.1*.,-7,'.'-1-.+&(()&,.-4-%*'&(*--*,,0,-../&$%%(44:+&()&(*,*,)987,+)24.&20-))*,0469,$%#10/1)#$)*0/-1).+-/1+1-.--,-,+((*&*&'&(%'+%''%'')+124/()+'.(*(&+(-+8)'('*%&%&$%&&''%(&&&+)(&()134/0/(,0.-40(*.+0..,+++1.+*03620)**&2/222401.4,(2,.+(%*)&''(&'#-2+%&(,701&,.)..&()(&,)%&($&(*/1&++/81-/65.,')$(+)0,&*''/+)$*'&((',+*3.+&)$'('(&$$&'%())9.,01.18.*.-.3*()(&&&%)'*01-,003)*,4'--&+289265-.+($$')*)%%&*-.)./*'+*,**&*-+'(+.*.),,,,+$.(*,361)$'&**9/--+%'%'$)&)+&'&)%%(,(+'*-00-,)01550''+%++(+01.*.--.--..--1-')---11)*1*)*)(/*++/4122512,..321(5746.&&&'+10/00'%&(-22/*4*(--/72)&%)')2)(,018)10&$('('$%%(**)/+.&$%$%(5/(/.0-25+644318,'*&'//1/0*.3./.-++*,,-39/296-*0*-0).(-,*)//88:620$)'*++*+(%'&'(&%#+'&&%''),4+-45120/-)*',+..0///1875954411++.4,'('))*+0.3711'%%%&(*))(&'03'-)/*$#%&&())(-+)&)),)+**,./02'1&6)(+''&,'%&##$&)&&%%'253+))&&%'%&)&$%%'&$&)(''(-0+&%%&%&'*'$&%$%(*')$''(*%,-(##%&$)(++(/-.,(*&+'%&'%,+*,/60+-+(+23,(*'&(%-,+0,'))+1+,%)--(,0-))4)'+)#&$$%*3382(()('&,)&$*+&//'%&+.,*)+&))0
@a79f66aa-5985-49b2-b976-2806c1344702 ch=185 read=80168 start_time=2019-12-13T01:32:49Z barcode=BC01 runid=2c9cf7bc05858273f10e7d7ec552fc0bd742dc3e
CCGGTTACCTTGTACGACTTCACCCCAATCATCAATCCACCTTAGACAGCTCGCTTTGTGCGGTTAGGCCACCGGCTTCGGGTGTTATCAACTCGTGGTGTGACGGGCGAGGGTGTGTACATAAGGCCGAACGTATTCACCGCGACATGCTGATTCGCGATTACTAGCGATTCCAACTTCATGTAGTCGGTTACCGGACTACAATCCGAACTGAGAATGGTTTATGGGTTTTGCTTCACCTCGCGGCTTCGCCCTGCACCATCCATTGTAGCACGTGTAGCCAGGTCATAAGGGGCATGATGATTGACGTCATCCCGCCTTCCTCAGCTTGTCACTGGCAGTCTCGCTAGAGTCCCCGACTTAATGATGGTAACTAACGATAAAGGAGTTGCGCTCGTTGCGGGACCAACCCAACATCTCGGCGGTAGGCGACAACCATGCACCACCTGCTTATCTCATGGCTATCTCTCCATCTCTGGAGCCTTTATGAGTATGTCAAGACCTGGTAAGGTTCTTCGCGTTGCTTCGAATTAAACCACATGCTCCACCGCTTGTGCGGGCCCCGTCAATCCGCTGAGTTTCATTCTTGCGAACGTACTACTCAGGCAGGTACTTATTGCGTTAACTGCAGCACTGAACTTTGACATCCAACGCAGGTGCATCGTTTACGGCGTGGACTACTGATCTAATCCTATTTGCTCCTTTACGCTTTCCGGGACTGAGCGTCGGTGCCAGGCCAGATCGTCGCCTTCGCCACTGGTGTTCCTCCTTATATCTACGCATTTCACCGCTACATGGAATTCCACGATCCTCTCCTGCGGCAATGCATGAAAAAAAGA
+
79495;445/4)&$$()02792764,04187,,+0(.3*.2/4.-./(%%)/))++'$)()+*,.,-728-14,/-2,0(71/*1,,,3//,+-+1375411264:96,%).),*,(+-.)&,)*-03.,3/+/06:6-09.23558:8::555;4)1,+,2(+-+,./1713,++()-*)2037:9,(+)2./',-/8677191-0,/99/.*(0../979101/:46::/,-32345:5740/2-.62,,(**+,/1:5;;:578)(*,-&(.0..'((.)+3.3,0(*,6:732---,,(-4*-.636:2494-12293;5/)%+.9///240/1.-/88473644+,.2/842.2216,8-..66:77763595-+..1*.+%+173//0-078;4739*)&#&.,,'-*(+*,-4.)'+&$#'&+,122'4947--,1,&()+))*,),--'&(&0///5577699747./045)-55498,2((,,-3*+*),./365/,,*'+*5268<0....,*,6.5+&+**:;9691.01/014-,4*))(-154624-264*))*-3/2/&'-*-24<523:<170/0*%)/+.-...-233589,+),+0/5./700/+/+/+/15/,/*-+((21599/12994+4,0%*'((($&'+5344-&')/+0079785561-*++/2:27)+,-90-/21&''*(*),3901,+880/-,*-//16)27')))122921299421.627999;<:9:6/+*..2./6/*.-.18730/&++.883133**5,/(()+,*0,4(%(+,040/+,2,+0-'.-1:423)0+'(,,*(%#&
@591d318d-dd21-453c-b628-1e6e0611d502 ch=29 read=38541 start_time=2019-12-13T01:32:43Z barcode=BC01 runid=2c9cf7bc05858273f10e7d7ec552fc0bd742dc3e
CCGGTTACCTTGTTACGACTTCACCCCAGTCCACGAACCCCGCGTGGTAAGCGCCCTCCCTTGCGGTTAGGCTACCTACTTCTGGCGAGACCCGCTCCGGCGGTGTGACGGGCGGGTGTGTACCAAGACCGAGACATTCACCGCGGCATGCTGATCCGCGATTACTAGCGATTCCGACTTCGCGCAGTCGGAGTTGCAGACGCTGCGATCCAGTTCTGACTGGTTTTGTGGGATTAGCTCCCCTCGCGGGTTAGCAGCCCTCTGTACCGGCCATTGTAGCGTGTGGCCCCACCTATGAGGCCATGAGGACTTGACGTCATCCCACGCTGCTCCAGTTTGTCACCGGCAGTCATTAGAGTCAGCGCTGAATGTAGCAACTAATGACAGGGTTGCGCTCGTTGGGACTTAACCCCAGCATCTCACGACACGGGCGGCGGTGGCCATGCAGCACCTGTGTGCGGGAGGCTCTCTTTCGAGCACGAATCCATCTCTGGGAAACTTCCTGCCATGTCAAGGTGGGTAAGGTTTTTTCTTGGTGCATCGAATTAAACCACATCATCCACACCGCTTGTGCGGGTCCCCGTCAATTCCTTTGAGTTTCAACCTTGCGGCCGTACTCCCCGGGCGGTCAGCTTCACGCGTTAGCTTCGTTACTGAAAACTATTCCCAACAACCAGTTGACATCGTTTAGGGCTGGACTACCAGGGTATCTAATCCTGTTTGCTCCCCGGCTTTCGTGCATGAGCGTCAATTACAGGTCAGGGGATTGCCTTTGCCGTGGTGTTCCTCCGCATATCTACGCATTTCACTGCTACGCGGAATTCCATCCCCTCTACCGTACTCTGGCCATGCAGTCTATCACAGTTCAGGTTGAGCCAGGAGTTTACATCTGTCTTAAACCGCCTGCGCGCGCTGCGCCAATAATTCCGATTAACGCTCACCTACGTATTACCGCGGCTGCTGGCGTAGTTAGCCGGTGCTTATTCTTACGGTATTACCGTCATGGGCCCCTGTATTAGAAGGAGCTTTTTTCGTTCCGTACAAAGCCGGTTTGCAACCCGAAGGCCTTCCATCCTGCGCGGCATTGCTGGATCAGGCTCGCCCATTGTCAAAATTCCCCCACCTGCTGCCTCCCGTAGGAG
+
+-.52:1110/+.6+..2*&)'(,26))*++''+*+2/62*+1.0*((+&%',-:+*0(&$$%%+*+-&5521236.&/+247361005448/+.151%)*/21100484:5514()()'))-)-/,(,(%&)).-39778;59286678.),+*-/**.-12.-.-/1418;400&13--&)&1()*0,'%)721*%+&+''0*,1582/%-*/)&,.268(::0)%$$,3*/)-(-,3;97/34469765%3-/)5.&*,/..'(5&42:+4.*)&*)++**%',31..173.,+(5549().-28,1/1.)/011((-1*%(%'$#'*.'(+4<:/.//904850/22,.71.+-.,,&)%))5-52+(')+,(--/2*)*(+(,(&'+-,-.00351772/4,.%/-/),%/22553.//&,''(()'+*('&&&%*/25331245;:7666405+6&&&%'+--.1939677/...-:22737611(%+)'-+,667868::43-1334*4/171,-5+52/;:;,0)+&)*'(*//,/*2)26+2.*+,12:685(*),0++)-%,''**(0078/.38:8:;644;8446:<;64322-4./.+52.:464515)&296/841/&,-1*++*0')+($%*-.).,'--/.562/22'6-6,/+702/8&-,:54448:658.)+213+.9664155/23,-./,,)2,/23083.)++/53','((/10./-..-)**/0860'1''+,3868.187-518*.)')*++)()+1+01776259-06/-2.5342314:85.//-.5/200./,2-7-84,;51)()&%),)+*.00/($$))+./..-*%%&()212632+),.,'%507)0)#*)1*(*,/33+3-/+%%%*5249778-,&*&(,$*+/6'*+.4.,*(&./;1:///+,',.*)13555<44:5.3-,+*)),,*,0/35;4338*6-,,2,259323((+))'-)(57251*--601<6,+44.06+-,'(''&*25;:=608534.+,-1,65-/(,*84-$+-)1/*().)-.16.-+%)44784/../,-/2+&'*///4$&*()').74,04/14195.101861.&('&&(()03//5+,10..+-
@6b203c1b-3eb8-4ae0-b3bf-1e5be2886edb ch=167 read=75732 start_time=2019-12-13T01:32:59Z barcode=BC01 runid=2c9cf7bc05858273f10e7d7ec552fc0bd742dc3e
CCAGTTACCTTGTTACGGCTTCACCCCAGTCATGAATCACAAAGTGGTAAGCGCCCTCCCGAAGGTTAAGCTACCTACTTCTTTTTGCAACCTCCCGTGGTGTGACGGGCGAGGGTGTGTACCAAAGGCCCGGGAACGTATTCACCGTGGCGATTTCTGATCCACGATTACTAGCAGATTCCACGACTTCGCCCAGGTCAGGTTGCAGACTCCAATCCGGACTACGAGCGCACTTTATGAGGGTCCGCTTGCTCTCGCAGGGTCCTTCTTTGTATGCGCCATTTGTAGCGTGTGTAGCCCTGGTCGTAAGGGCCATGATGACGACGTCATCCCCACCTTCCCTCAGTTTATCGCTGGCAGCGGTCTCGCTGAGTTCCCGGCCGGACCGCTGGCAACAAGGATAGGGTTGCGCTCGTTGGGACTTAACCCAGCATTTCACAACGACTGACGACAGCCATGCAACCTGTCTCACAGTTCCGAGAGGCGCAATCCATCTCTGGAAAGTTCTGTGGATGTAAGACCAGGTAAGGTTCTTCGCGTTGCATCGGAATTAAACCACATGCCACCGCTTTGTGCGACCCCGTCAATTCATTTGAGTTTTAACCGCTTGCGGCCGTACTCCCCAGGCGGTCGACTTAACGCGGTGAAAGCTCCGGAAACCGCCTCAGGGGCACAACCTCCAAGTCGACATCGTTTACGGCGTGGACTACCAGGGTATCTAATCCTGTTTGCTCCCCACGCTTTTCTTCCCTGAGCGTCAGTCTTCGTCAGGGCCGCCTTCGCCCGCAGGAAGTATTCCTCCAGATCTCTACGCATTTTCACCGCTACACCTGGAATTCTACCCCCCCCTCTACGAGACTCAAGCTTGCCAGTATCAGATGCAGTTCCCAGAGTTGGGCCAGGGGATTTACCACATCTGACTTAACAAACCGCCGCTTTACGCCCAGCAATTCCGATTAACGCACGCCTCGTATTGCCGCGGCTGCTGGCACGAGTTAACCGGTGCTTCTTCTGCCGCGGGTAACGTCAATGAGCAAAGATAACTGCTCCTTCCTCCCGCTGAAGTACTTTACAACCCAGGCCTTCTTCATACACGCGGCATGGCTGCATCAGGCTTACGCCCATTGGTAATATTCCCCACTGCTGCCTCCCGTAGG
+
-.*/.;,/26/*(1*--0.023.445,-.1:8940610-/&)*')$'/*''))670./0+))))).+-(,-/430-*.-44/873-+..')+(,-&%$&4221103/761,%++()%(%')-+/.'.*/.,.91140/3/200099502/-)+371*&&&20)&))/.8/0/+*(''+-1//&()+/3;5+-*)')((,((,+1/1**732.*0/10.0402+)('&%((*%*+-*%&&(*1020+&)*-++**),(($&))..((2),-,,**+)),,2+6.)(-).0)/--+***-/,.:;;10,0-+1035%$+&+*1123878898128/+/57788*-8*+,82-/4(-,0,,'*(&//347&&''&12-84,)3/6/8753565573/,(-*--0/*(+.--(,)***./,+)0*0/+1(32,.%0.09.--.,&&%#''00344/..5/051,+'0*446600./)18.1&&&%&*)3&2(8+17550.--.011.-/73,*%(0/310.0(+.4+-0.//,.0658:547131../35'/,+..0;971-()/)*'',/+*/+*(5*)*#*11,&/4286;5*065,.-2;;/..25)'%$'',,0-.-*,,/*)'&/11*31///,3/5//,,))'$(*(&'*10/.*/&-4(,,1+')47/,,/6495.9)-*,-00/.,-///70)'/())*-:844,.-*1.-/0131+.176550:/(+,824-*+))19:.,2-),()226757441.//80258.4-/*/(++-20486*'-$''$%)*+/9:2,4)*)01003-%-)+)00:-..7:334.0/2;8:3222411)3242962.-.+),,)1056:00*,*/,.,'&,)--359:89769<47)+,%&.1*&050'3.-)(/.*%',)*,//**)%%'0,/241/8&'&%%''(&+)++),/2196:62/-/1)+%$&$)%.((++,//4./0+*-60117-5*)$'''(+*,)0,'''%&%''(0-1*)&')*(-*/844561:21/6269*)'/*((.$(*571:),,56.)/1..1&,(*-21),-*00-(+1495<2133*++,&**,-6465574445344*0.+-)%')79.,/6-+++*)).,464*$&(&)+,.4-84**0,/'
@3e9ff924-05b6-4510-be87-4021d12204d0 ch=12 read=35115 start_time=2019-12-13T01:32:59Z barcode=BC01 runid=2c9cf7bc05858273f10e7d7ec552fc0bd742dc3e
CTCCTACGGGAGGCAGCAGTAAAATTTTCGGCAATGGGGAAACCCTGACCGAGCAACGCCGCGTGAAGGAAGAAGGTTTTCCAGCGAAACTTCTGTTATAAAGGAAGAACAGCGGCTACAGGAAATGGTAGCCGAGTGACGTACTTTATTAAAGCCACGGCTAACTACGTGCCAGCAGCCGCGGTAATACGTAAGGTGGCAAGCGTTATCGGAATTATTGGGCGTAAAGAGGGCAGGCGGCAGCAAGGGTCTGTGGTGAAAGCCTGAAGCTTAACTTCCAGTAAGCCATAGAAACCAGGCAGCTAGAGTGCAGGAGGAGAGGATCGTGGAATTCCATGTGTAGCGGTGAAATGCGTAGATATATGGAGGAGGAACACCAGTGGCGAGGCGACGATCTGGCCTGCAACTGACGCTCAGTCCGAAAGCGGTCAAGGAGCAAATAGGATTAGGCCACCTAGTGTCCACGCCGTAAACGATGAGTACTAAGTGTTGGATGTCAGTTCAGTGCTGCAGTTAACGCAATAAATTACTCCGCCTATGAGTAGTACGTTCGCAGAATGAAACTCAAAGGAATTGACGGGGGGCCCGCACAAGCGGTGGGCATGGTTTAATTCGAAGCAACGCGAAGAACCTTACCAGATCTTGACATACTCATAAAGGCTCAGAGATGGAAGATAGCTATATGAAGATACAGGTGGTGCATGGTTGTGTCGCTCGTGTGCGTGAGGAAATGTTGGGTTAAGTCACGCAACGAGCGCAACCCTTATCCTTTGTTGCCAGCGGTCCGGCCGGGAACTCAAAGGAGACTGCCAGTGATAAACTGGAGGAAGGTGGGGATGACGTCAAGCCCTTGGCCCACCCGACCAGGGCTACACGCTTCACAATGGCGCGCATACAAAGAAGCGACCTCGCGAGCAAGCGGACCTCATAAAAGTCGTCGTAGTCAGGTCTGCAACTCGACTCCAGCGAAGTCGGAATCGCTAGTAATCGTGGATCAGAATGCCACGGTGAATACGTTCGGGCCTTGTACACACCGCCCGTCACACCATGGGAAGTGGGTTGCAAAAGAAGTAGGTAGCTTAACCTTCGGGAGGGCTTGCTTACCGCGTGATTCATGACTGGGGTGAAGTCGTAACAAAGGTAACCGGAAGATAGAGCGACAGGCAAAAGTGGTTAACACAAAGACACCAAACAACTTTCTTCCTTTCCAGCAATACGTAACACGGCA
+
,00/+-1*40-/-/1,0-,-.1*2*7:927<6684142()/*17(+.78:46-0/5424;66486461.,1'++),090/0((*0$+*%'7/65.5..-47,)*.)',0,'//-4/12:753,51./8-+-8-*()&),-.-023;;,2,1*)&*0,0.74,2+*,()+.570/,+&*,1,-01,0/00;739(/+012.34/1035224/.1*6*+1029720295+')*.-,+.52383,0/+(-55.2242/2,*0-*%.22--)&'((/().,0'$*117*-65893/7:086989.,-.--,,)/((.0()*(*(,:-,*&))+-)/(+&$'&(%)**-/7289<964878978863001300,)-+-2/-4116527.+)*(*,310/0.,01/30&,*2,.3311213+3.9(&'*'''*)((-'++&**:;90%++),,.(&'*$&'(&')%)-1',-18798879426,-*-,345-422194837.,(+'*4889:9989:986521/++2.+.5&0((*./8454,,-)&,./445778;843524985095/0748.-,**3*))5017;;3.91*,)-+'(++,11/'(*12,169495;61.)*-0740-*.+-'0(*+((.,+'$+//6244776778777;0(/*/8)')*,87/.*+//.00003**%%&%'%&().468:888798779.,(''&'(+,4(($%%)&%''),(()8/-+((-/4.32&/(4235-.++/353/5+,2.0/''3/,0811:773442/1/5/3043+.29:7:(-+''315535,.--.1102013.-0(*7/8468850.,,++011'&-0''')(.2+%)(&&():34.54-))'(&*&,(&&-,*&1.-.)-353/67+%('&+-46978870/()07+00/-,-/-0.5:5)%,*+05320112'*++,95651,0/,0/11-**)')+)*4-405141/*'+,-600.323868()*5135842230-.3,)+-616%-576/9/.,+./.09708-.27443485531-'*).*/(-8/1368+(*-+,&*+,-++,*2)*%%'0/8,,*.*,-***,((/3+)+(+68;:89434*/-1-2./,*,1345874/'&-+-2-2+0)()/-,+(,198)&''&%(*($)*,)5/+)%&*2))&**/(+*-+-.*,43-5;-&'*(020/3/601263611#%##%%
