# Supplementary material for: De novo species identification using 16S rRNA gene nanopore sequencing
Source: PeerJ. 2020 Oct 21;8:e10029. doi: 10.7717/peerj.10029 (PMC7585375; doi:10.7717/peerj.10029)
Supplement: Supplemental Information 2 — Contains raw reads. [file peerj-08-10029-s002.zip › pass_fastq_runid_2c9cf7bc05858273f10e7d7ec552fc0bd742dc3e_141.fastq]

@838fcc80-9546-429f-b81a-f8ac7d2873e3 ch=11 read=30474 start_time=2019-12-13T01:33:12Z barcode=BC01 runid=2c9cf7bc05858273f10e7d7ec552fc0bd742dc3e
CCGGTTACCTTGTTGCAGCCACCCCAGTCGGCGAATGCAGAAGTGGTGAAAGCGCCCTCCGGTTAAAGCTGCCGCTATTTTACGGCCCACTCCCCATGGTGTGACGGGCGGTGTGTACAAGGCCAGGAACGGCGTTCACCGTGGCATTCTGTTTGATTACTAGCGATTCCGACTTCATGGAGGTCGAGTTGCAGACTCAATCCGGACTACGACGCACTTTATGAGGGTCCCGCTTGCTCCTCCTTGAGGTCGCTTCTCTTTGTATGCGCCATTGTTGTAGCACGTGTGTAGCCCTGGTCGTAAGGGCCATGATGACTTGACGTCTCCCACCTTCCTCAGTTTATCACTGGCAGTCTCCGCTGAGTTCCCGGCCGGACCGCTGGCAACAAAGGATAAGGGTTGCGCTCGTTGCGGGACTTAACCCAATTTCACAACTTCTTGAGCTGACGGCAGCCATGCAGCACCTGTCTCACGGTTCCCGAAGGCATTCTCATCTCTGGCTTCCTGTCAAGATAGGTAAGGTTCTTCGCGTTGCATCAGATTAAAACCACATGCTCCACCGCTTGTGCGGGCCCCGATCAATTCGTTTGAGTTTAACCTTGCGTACGTACTCCCAGGCGGTCGACTTAACGCGTTAGCTCAGGAAGCCACGCCTCAAGGGCACAACCGCCAAGTCGACATCGTTTTGCGGCGTGGACTACCAGGGTTATCTAATCCTGTTTGCTCCCGCTTTCGCGCCTGAGCGTCAGTCTTCGTCAGGGGCCGCCTTCGCCACCGGTATTCCTCCAGATCTCTACGCATTTCCGCCGCTACACGGAATTCTACCCCTCACAGCGAGACTCAAGCTTTGCCGGTATCAGATGCAGTTCCCAGGTTGAGGCCAGGGGATTTCCGCATCTGACTTAACAAACCGCCTGCGTGCGCTTGCGCCCAGTAATTCCGATTAACGCTTGCACCCTCGGCCATTACCGCGGCTGCTGGCTGGAGTTATGATGCTGCGGGTAACGTCAATGAGCAAGGTATTAACTGCTCCTCCCGCTGAAAGTGCTTTACACAACCCGAGGCCTTCTTCACTTAACGCGGCATGGCTGCATCAGACTTTACGCCCATTGCAATATTCCCCTGCTGCCTCCCGTAGGAG
+
58/+0-()%)(%05./'&+-))25+*-/-*+))(*-(0&$)%'',..('$$(,123(),413//-23()(#+&$&3%+34/%'%%).,'+,+35-+45;9-,-.2-25558753//)0,6*32:*04652*&$%)8.129145:75692,(+0)(*.4*//2231129181013.65666+.&*-&&'2*11++7702.:.3115010..356240,30(%%#&*+()+-)$&+)')+0-.2&%%(*+//.%(02121/;:005522137,10'*2+*+-,*,,,1403223;501777.3-+-489;71000//0.4.///1/()5++291+5.)5*+,:.+,67550811396/4(%&2-+3951+(*)6+8;721.0.7104.448-//2375*6.40.//0210.5,.'765+3()$(&$$%')2.,,.+(,%#&#$'-111+1/*,-'/.+0#'%(*,/6234111/23:7:5:3-,/-2/1-2656520.$%',*.73.1-/1,0,.*,*/))(*+8;88:824,2-,,379+(,6,27.+****,700016004(*-(23,4+2,.*'%%&../77:-)+3-,(-7:3-304./+*''#'')'*)67+&215+8140.1/315344200,,038*(%&(*,2.13595611+42-.*/)(&%'&/,,.41-+(.22909,%,,/./557,(,)*1,+&%&&(*1247664332;,-2096*(*45/0,-'0.+,+,4321+)235:9133,-52/.2235283458+/7+4++.912--++,474101%/..*/:7,)$+,&))()%*&-((-())(062,)'&+,(/+,2./0/)')+.3(+73.0/003+-.002)668490.1,5+)$-(56',51*(69,,%#'(,..010.7.6+/-.074:;844-4,.,*.'%((10)&+,-*5:110031/4..,8,++-.8545%(%$%(&)+*''*2.116669856)%)+1,()'+'((((/91/18:8871*1..(42(.,///2.---(-/1-(+0+')+(.0-+-(+)(%%&),..04+)+*1.96:56,+$$&%&%''0,4/&+(0,+*../8()),,2-,./3;)&,)$+21/.4-31/+++-./28-:9)+9/2.*)
@b3196d4a-afc9-474a-857f-9f19d6f8ae39 ch=350 read=37471 start_time=2019-12-13T01:33:11Z barcode=BC01 runid=2c9cf7bc05858273f10e7d7ec552fc0bd742dc3e
CGATTTACCTTGTTACGACTTCACCCCAGTCATGAATCACAAAGTAGTAAGCGCCCTCCCGAAGGTTAAGCTACCTGCTTCTTTTGCAGCCCACTCCCATGGGTGGCGAGGCGGGCGGTGTACAAGGCCCGGGAACGTATTCACCGTGGCATTCTGATCCACGATTACTAGCGATTCCGACTTCATGGAGTCGAGTTGCAGACTCAATCCAGTTTGACGCGCACTTTATGAGAGTCCGCTTGCTCTCGCGAGGTCGCTTCTCTTTGTATGCGCCGGTAGCACGTGTGTAGCCCTGGTCGTAAGGGCCATGATGACTTGACGTCATCACCTTCCTCCAGTTATCACTGGCAGTCTCCTTTGAGTTCCCGGCCCGGACCGCTGGCAACAAAGGATAAAGGGTTGCGCTCGTTGCGGGACTTAACCCAACATTTCACAGCACAGGCTGACGGCCCAGCCATTACAGCACCTGTCTCACGGTTCCCAGAGGCACATTCTCATCTGAAAACTTCCGTGGATGCTCAAGACCAGGTAAGGTTCTTCGCGTTGCATCAGATTAAACCACATGCTCCACCGCTTGTGCGGGCCCCATCAGTCATTTGAGTTTTTTTTTAACCTTGCGGCCATACTCCCCAGGCGGTCGACTTAGATTAAGCTCCGGAAGCCACGCCTCAAAGGGCACAACCTCCAGAGTCGACATCGTTTGCGGCGTGGACTACCAGGGTATCTAATCCCGTTGCTCCCCTTTCGCACCTGGGCGTCAGTCTTCGTCAGGGGCCACGCCTTCGCCACCAGTATTCCTCCAGATCTCGCGACTGCCGCTACCTGGAATTCCTACCCCCCTCTACGAGACTCAAGCTTGCCAGTATCAGATGCAGTTCCCAGGTTGGGCCCGGGATTTCACATCTGACAACAAACCGCCTGCGTGCGCTACCGCCCGGTAATTCCGATTAACGCTTGCACCCTCCGTATTACCGCGGCTGCTGGCGCAGGTTAGCCAGTGCTTCTTCTGCGGAGGTAACGTCAATGGGCAAAGGTATTAACTGCTCCTTCCTCCCCGCTGAAAGTAGCACACAGCCGAAGGCCTTCTTCATACGCGGCATGGCTGCATCGGGCTTGCGCCCATTGTGCAATATTCCCCTGCTGCCTCCGTAGGAG
+
0-.2;902.7-%36')/*./5,'*-.*)(14.3/0;884626,'-&*,+'&(++10/0+*)*.,1+8./*..8663%.14-11/+%&'&,1.,105.($'(.**(''(&**-)311,-*+-'239+233.)214,..+,./,-13;:7:656:1*./24+*+,/21)/,+1221998+*+,.-0+22,)**,--0.912/08757)9+,/)/.3+,+,*+(*,/.89//00+'+1//-.00-+*+),)+,'/(*+/161653793''*+12125/(&$'&'-.-24/((+/2++0576,3-).685;685450-0/6235588342241:;8842*%)00,/:688774,,.(',/.77.*04805*&1-7-.1120*-.-:2/,2/)&+*2208(*+/-6.//1033.://,9553.....4-1/4-36))**)'+*/%(55++*)(%&'()*/2-1+',)***/32388552409:::..%%(-)*$')-61/1/150*,360-3-56()13/-+)*,10426;140/,+,/0;89;:56/3+++)*3%&,6,7:.292344777794592415.)((06,143+*/0'(**,7;;862838334990355/4/-..73+'*%+)/34,&.79&934,().(%'&.(0))*+-',.+.+-3*..-7/1(6*.7,*$*0*.,+(&(&()-.1/115672;2'%+-.-2.5-54068360.1128749040++06),,04.(*253*,%/,,,'-0172/,--00778:(/,)&&&&(*,,*574340/7&013498641),-254)')-)$$*%*+$$$&+404,0,0,8'),917:8/-2$%*01465771/*.-2/25*+.,.3%,.258.004-1)+-0.10608.''35.46)*/1136,*)))42575790330038978)))&+2/27.(+-0-6101/0/807///1*))(1;62895874625:21621298.0+))1.3.7...6;259456;87;664712%())12525817/-+,*,;+1,221720--%,)49,9441720,/174-3*'(%&'&&()(%.2()0+0285;8:;856)+()(0./1284323112.4/,0-+,-+54',.*,$1181113699)&&'%'/1088,./1))&
@3283daf3-c53e-4c46-8bf4-f5980dfd7527 ch=495 read=61818 start_time=2019-12-13T01:33:11Z barcode=BC01 runid=2c9cf7bc05858273f10e7d7ec552fc0bd742dc3e
CCGGATTACCTTGTTACGACTTCACCCCAATCATCAACCCACAGCAGACAGCTCCTTCCTTGCGGTTGAGCTACCGGCACCGGGTGTTATCAGCTCTCGTGGTGTGACGGGCGGTGTGTACAAGGCCGAGAACGTATTCACCACGCGACATGCTGATTCGCGATTACTAGCGATTCCCGGCTTCATGTAGTCGAGTTGCGGACTACAATCCAGACGAATGGTTTATGGGTTTTGCTTCACCTCGCGGCTAAGCACCACTCTGCACCATCCATTTGGCACGTGTGTAGCCAGGTCATAAAAGGGGCATGATGATTTGACGTACATCCCCCGCCTTCCTCAACTGTCACTGTAGTCTCGCTGAGTCCTGGCAATAGTGGTAACTAACGATAAGGAGTTCGCTCGTTGCGGGACAACCAACATCTCACGACACGAGCTGACGACAACCATGCACCACCTGTATCTCATATAGCTATCTCCATCTCTGGAGCCTTTATGGGTAATGTCAGACCTGGTAAAGTTCTTCCAGCGTTGCTTCGAATTAAACCACATGCTCCACCCAGCGTGAGCCCCGTCAATTCCTTTGAGTTTCATTTCTTGCGAACTACTACTCAGGCAGGTACTATTGCGTTAACTGCAGCACTGAACTTTGACATCCAACACTTAGTACTCATCGTTTACGGCGTGGACTACTAGATTATCTAATCCTATTGCTCCCACGCTTTCAGGTTAGGCGTCAGTTACGCAGGCCAGATCGTCGCCTTCGCCGCGGTGTTCCTCCATATATCTACGCATTTCACCGCTACACATGGAATTCCCGATCTCTCCTGCACTCTGGCTGCCTGGTTTCTATGGCTTACTGAAGTTAAGCTTCAGGCTTTCACCACAGACCCTTGCTGCCTGCTCCTCTTTCGCCCAATAATTCCGGATAACGCCTTACGTATTACCGCGGCTGCTGGCGTAGTTAGCCCGTGGCTTTCCTAATAAAGTACCGTCCACTCGGCTACCACCATTTCCTGTAGCCGCCGTTCTTCCCCTTTATAACAGAAGTTTACAATCCGGCAACTAGCCTTCCTTCACGCAGCGTTACTCGGTCAGGGTTTCCCCCATTGCCGAAAATTCTGCTGCCTCCGTG
+
32+.&9*+3-/+&..%+*)+8-9.39;*3,::9::02090.-,+-,224'11/397;9202/01/7'(%%'*)/)+'(#&')-.3,6+&).*'*+...0159:7889;8;:4530,,))*-13508.)$),+*+,.43/&&&&()*+(&-3269656;446864:'//)),10///+&&%(192(/),../2*)+-5-0)/)112/31-1()+))()(//97:7--+6-175../08/00712430.)*)+)+13,)+*.)'+(.511362-2'$',+,/1000,,+8-()6///7820().95373/000.9<2,.20/,,.038;1*(/08488+-*''1-/0(,*(%%%*65743,,,*-0''04-2.*'%-99731-*'+)+1.1)+,%*46-*,,5072//.1),+--(',,50/,'(%'(-..///0,165563669794+*,')/,-02110/1(+/543.0/003454445613-/-'+/-176-1+)../211/0*,/48*('(.53+/:::/6)$(,*/-++154-1.3-2965/+*)0/2/60(*,+'*,-..(*1661019496:664;954448/-,46))7.*-'(..#$'0-0347686*-*.++**0./08/;0:/789130./0047../4-.09/;*1&*(&)&'(5..,/)+,.4;1'(*,+.9990/+')*)(+--,//11422/-*0+'(*070(--*18+,'50+0%'*..281.7*%'$$()0/:21154486269+48681&$&*-.0857349/..00331/0-1%/91.265.05,,())/8323342('')*/())-/13/+,-.6/888675-.2+/*''')2844;4346/8//980-.382.3:67;84222-+-/38<6.7)++//1(+/153--,3'*(20*/30-2,8+*2/24-,+&(&&/)/1884:3350//12.*+-(+'&#$)')')5+*+0..,/3,+'(54485.(,%.1014.'-0.1)(&%*-&&))144652201,+--031181288.*+.3755696('/+).5:/309/2&''(((%&%',--3069<9143/'///0.$'))0,0'%1-')38+5:;0-30-462162.*-*'*/88998973/*
@b289cfde-7f28-4709-86c3-2989ac70221b ch=240 read=76550 start_time=2019-12-13T01:33:18Z barcode=BC01 runid=2c9cf7bc05858273f10e7d7ec552fc0bd742dc3e
CCAGTTACTGCTTATTGCGACTTCACCCAGTCGCCAGATCACAAAGTGGTAAGCGCCACTCCCGAAGGTTAAGCTACCTACTTCTTTGCAACCCTCCCATGGGTGTGACGGGCCGGTATGTACAAGGCCGGAACGTATTCACGCCGTGGCATTCCTGATCCACGATTGCCTAAGCGATTCCGACTTCATGGAGTCGAGTTGCAGACTCAATCGGACTACGACGCACTTTATGAGTCCGCTTGCTCTCGCGAGTCGCTTCTCTTTGTATGCGCCATTGTAGCACGTGTGTAGCCCTGGTCGTAAGGGCCATGATGGCTTGACGTCATCCCCACCTTCCTCCAGTTTATCACTGGCAGTCTCCTTTAGTTCCCGGCCGGACCGCTGGCAACAAAGGATAGGGTTGCGCTCGTTGGGACTTAACCCAACATTTCTGGCACGAGCTGACGGCAGCCATGCAGCACCTGTCTCACGGTTCCCGAAGGCTGTTTCTCATCTCCTGAAAACTTCCGTGGATGTCAAGACCAGGTGAGTTCTTCGCGTTGCATCAGATTAAACCACATGCTCCACCGCTTGTGCGGGCCCAAATCAATTCATTTGAGTTTAACCTTGCGGGCCGTACTCCCCAGGCAGTCGACTTAGCAGCGTTAGCTCCGGAAGCCACGCCTCAAGGGCACAACCTCCAAGTCTTTGACATCGTTTACGGCGTGGACTGCGGGGTATCTAATCCTGTTTTGCTCCCCACGCTTTCGCACCTGGAGCGTCCAGTCTTCGTCAGGGGTGCCAACCATACCAGTATTCCTCCAGATCTCTACGCATTTCACCCGCTGCACCTGGAATTCTACCCCCCCTCTACGAGACTCAAGCTTGCCAATTATCCAGATGCGTTCCAGGTTGGGCCAGAGTTCATCTGACCTTAACAAACCGCCTGCGTGCGCTTTGCATGAAGTAATTCCGATTAACCTTGCACCCTCCGTATTACCGCGGCTGCTGGCGCAGGTTAACCGGTGCTTCTTCTGCGCGAGGTAACGTCAATGAGCAAAGGTATTAACTGCTCGCTTTATCGCTGAAAGTACTTTAGCCCGAAGGCCTTCTTCATACACGCTGGCATGGCTGCATCGGGCTTACGCCCATTGTACGTATTCCCCACTGCTGCCTCCCGTAGGAG
+
$(#((5&)&&(.++--&+.*/182/42-)-/2&($%%76636.4-+*.3.0-)*+:2%&'/2*(,2(1.644-0+,.2.+1.1/5;:+..+5.+'-3/-/1**($**+-,87///5+'(),+0685731,1.124:118.)+&.3.1.80//:2+-/273-&(++1.'-&')&'),5:8752-/0:1774-)++1&$+0+(+(.).,01;18,6030*,,,,*+(++21/.+*0*54/0-7,//544-+2-/02+-01155098*./347585159././.+,0024235354..15:8+./3)-3190,+++.+*+,,.2057892/5/(/478::850035<.-**)*+-+)$(+-/0+01)&+-084*,-/.7999:796493..//7+5287&+1120+,+-16/:**-5,.2.0(2-),*.),84+'('(&&'',223&5/2..,171601/0007;55555614194756-+/4,0-%&%)'&&*+-1633//.673.2044--.8.-+),)/-/0:33.+('**999<6343/5-.-/--)*-*;;6/3)(*,122600910004.//0'3//0,)/102599<7-5;2/.05;6.5100.++./.13-0/,*020*(.*,*/0144-3+-#)'+,)//,-313(0,*4*,402139552+/3)),,.616/4'0+23)''&'0135578;:,,,2/279:412)*%.+'.-1512:78975297.,.+2;9,%*%'/141//,04/6/&(+0.5*+-42/45337),*)%&&)&'$,**,+28'21//;41/.+,-044688986806;:/004,+0,%)'(+**.,+-/.)+,34664.,/1./,(1.7:9)''*/0/25.(,,,--(((*-,)0.03,,-..1+6.7+(($(*.,.--)*++'(+,0.**.39578,,,,.2.-,1((%(#'%')').3292-+,/7/52*)-(*,,5+,3:07--+*./-/.:1229/:)'$((--3-3*33041232:3750*())*+%+)14663784;4544+92)'(.,/31/+-''$(%&''%$(,'++170'',*'))*((-6,*+4*--7493,*3.000(-*+&-+.)+,0/3---,,&00,.*$&&-670/801'*$&+)/265,%')'*,,07/85**.,10,*
@b0bc0522-c1f2-40c3-8dd7-04f63454e70b ch=122 read=66474 start_time=2019-12-13T01:33:32Z barcode=BC01 runid=2c9cf7bc05858273f10e7d7ec552fc0bd742dc3e
CCGGTTACCTTGCGACTTCACCCCAGTCATGAATCCTGAGAGTGGTAGCGCCCTCCCGAAAGGTTAAAGCTACTTCTTTTGCAACCACTCCCATGGTGTGACGGGCGGTGTGTACAAGGCCAGGAACAATATTCGCAATGGCATTCTGATCCACGATTACTAGCGATTCCGACTTCATGGGTCGAGTTGCAGACCAATCGGACTGACGCGCTGCCAGGGTCCGCTTGCTCTCGCGAGGTCGCTTCTCTTTGTATGCGCCATTTGTAGCGTGGTAGCCCTGTGGTCATGGGGCCATGATGACTTGACGTCATCCCCACCTTCCTCAGTTTATCACTGGCAGTCTCCTTTGTGAGTTCCCGGCCGGACCGCTGGCAACAAAGGATGGGGTTGCGCTCGTTGCGGGACTCCAGCAACATTTCTGGCACGAGCTGACGACAGCCATGCAGCACCTGTCTCACGGTTGAGCGCATTCTCATCTCTGAAACTTCCGTGGATGTCAAGACCAGGTAAGGTTCTTCGCGTTGCATCAGATTAAAACCACATGCTCCACCGCGGTTGCAGGCCCCCGTCAATTCATTTGAGTTTTAACCTTGCGGCCGTACTCCCAGGCGGTCGACTTAACGCGTTAGCTCCGGAAACCACGCCTCAAAGGGCACAACCTCAAGTCGACATCGTTTACGGCGTGGACTACCAGAATTATCTAATCCTGTTTGCTCCCCGCTTTCGCACCTGAGCGTCAGTCAATACCGTCCAGGGGCCGCCTTCGCCACCGGTATTCCTCAGATCTCTACGCATTTCACCGCTACGCCTGGAATTCTGCCCCCCCCCTCTACGGACTCAAACGCCGGTATCAGATGCAGTTCCCAGGCCGGGAGTTTCACATCTGACTTAACAAACCGCCTGCGTGCGCTTTACGCCCAGTAATTTCCGATTAACGCTTGCACCCTCCGTATTACCGCTGGCTGCTGGCACGGAGTTAGCCAGTGCTTCTTCTGCGGGTAACGTCAATGAGCAAAGGTATTAGCTTCTCCCTTCACTCCCCGCTGAAGTGCTTTACAACCCGAAGGCCTTCTTCTTACACGGCATGGCTGCATCGGGCTTGCGCCCATTGTGCAATATTCCCCACTGCACCGCACTCCCCGTAG
+
8(,-0901/1/'&+&///5..002-/298::2:20&&&(&()+05.*')'-36+22))+2*.-8193)%&'./39617:1+./-17)).,8,..1/30.-./.14+*662/)+/1531518))))(*,*-3494)-().*3-22:601115(&(*)+3*++*-/038<62213361(**1+*,*,229.0$*('+-<37(7-0,)&'&(#$1&)+-/532,1(+,2*,,/.846.++/,/.526/*'05+')(*.02662;:203/0///(*)*)/5.*(*',20,2.3136;654+*''$%$%'401+)*448-,/:9;9746))+<:146-56.:.).68592.20**,*/5918)*))(8;041-03261-,/.3'3.64%+/*-.*.20///.8222;8-(+,,+(0(&+,.72*+*)(')*&,333446.854562304)+*$'---230/,.-2610/2,&'()1/1968832((,0/34958899;9:7::32467;5140+(/.3<:6;1..-.001777''102,<<.4<660213426+,0)(''''&,&)&1778,*23698:628;5-//.;;/.8--*,'')&'&)-.313;6*/83622-42,(.-4/.,(*,*)-3/4/,*)&-0-.01965-:*064),0/5/003,1.23/&.),0./81*++./.44;720.+/*/'(/,*+./07666672;2,.0.94)(*-1//-/.38464789:8+,+&*')*07..0.,*8:81:54301.,-0.14/4/11:3403*+076666687841871.47,-/++&,,,.).&0(&%$-.254894.022-,'*(+68/4.10.(0+-/3:,03558.99<,2)'0*8,'-(&)-5.+,...6/-+('(3++42,&-(*,%(+.013+(,+))53.4/&*./1,91/+-03835/*,.,(+',31/00.((2/+25.-*.*1223702-+/,3(),---1:-66469:99<9877&3++2/5101-1-,*/,54).(2.52/')*3(*2:/,;3,-.2892*-,).,),&),.%&(+%23*'',/./01947<-9,+)()*,0*-.63448676(76265%,.37**45(,&*(4,4509;9,'(%%&$('&'&)*.-*')+/2
@5e599320-3278-4e1a-99d4-e79fa178b598 ch=27 read=35364 start_time=2019-12-13T01:33:31Z barcode=BC01 runid=2c9cf7bc05858273f10e7d7ec552fc0bd742dc3e
CGGGAGGCAGCAGTGAATTTGTTCGGCAATGGGGAAACCCTGACCGAGAGCAACGCGTGAAGGAAGAAGGTTTTCAGTTGTAACTTCTGTTATAAAGGAAGAACTGGCTACGGGAAATGGTAGCCAGTGACAGTACTTTATTAAATACGGCTAACTACGTGCCAGCAACCGTTAATACGTAAGGTGGCGCTATCAGAATTATTGGGCGTAAAGAGGGCAGGCGGCAGCAAGGGTCTGTGGTGACTGAAGCTTAACTTCAATGGACAACCATAGAAACCAGGCAGCTAGAGTGCAGGAGAGGATCGTGGAATTCCACGTAGTAGCGGCGGTGAAATGCGTAGATATATGGAGGAACACCAGTGGCAGAAGGCGACGATCTGACCTGCAACTGACGCTCCAGTCCAGCGTGGGGAGCAAATAGGATTAAGATACCCTAGTAGTCCACGCCGTAAACGATAGTACTAAGTGTTGGATGTCAGTTCAGTACTGCGATTAACGCAATAAGTACTCCGCCTGGTAGTACGTTCGCAGAATGAAACTCAAAGGGGTGACGGGGGGCCTGAAGCGGGCGGAGCATGTGGTTTAATTTAAACAACGCGAAGAACTATACCAGATGTATTGACATACTCATAAAAGGCTCAAGTGGAGAGATGGCTATATGAGATACAGGTGGTGCATGGTTGTCGTCAGCTCGTGTCGTGTGAGATGTTGGAGTTAAGTCCGCAACGAGCACTAGCCTTATCGTTAGTTACCATCATTAAGTTGGGGACTCGGGGCTGCCGACAAGCTGGAGGAAGGCGGGGATGACGTCAAATCATCGTACCCCTTATGACCTGGAGCTACACGTGCTACAATGGATGGTGCAGGAGACGAAGCCGCGAGGTGAAACAAAACCCATAAAACCATTCTCAGTTCGGATTGTAGTCTGCAACTCGACTACATGAAGTTGGAATCGCTAGTAATCGCGAATCAGCGTAATAGCGGTGAATACGTTCTCGGAGCCTTGTACACACCACACCACGAGTTGATAACACGAAGCCGGTGGCCTAACCGCAGGAAGGAGCGCTGTCTAAAAGGTGGGATTGATGATTGGGAGTGAAGTCGTACAAGGTAACCGG
+
1'3.,0.-0+2((&&(&,3)$'%##$+(-,0/,''),,8,**54.,)(&)*'%&#$'+//202/2/11-41:8++&0)0(%),+.5/411:3349*.-+2*,30'+/*+/5(2/,33--++-,6,()/-05'+/.++,,*2.2)$#$(%-))+0*,...5664/,..&4)&.)2*/0967+(-(((''$%*'(+&).(2*+/126474006.(*-13/-*0/4:4//2--+65/44330/,'&(()-0+,.0/0+-5-*'-))&$*&,+/0.-/55+2.298444431/1034032,('-4/3:0345,0(5+/&&#&$%+%$%'*,.2/,,2-*)++*((1./1',56-.3)32329+.+3,,'(*)0001331322-,+/)'&&*),-1247881()*,.'%%&(9168,*/34::62-4-0/-+(,3338***-01255/(++31338::.---)+-.27611242;3939262.3588(-)(-.++)&2.2220-/*,-0'+++-11+./(***+.---).83./0/5495.14,.448)*0,(+.46,+,,+%%&%$%%'*(,&#-&&,-/0.-/5-1.*.-/')0()'&(%&))+*+-)%%)++0-/14),%('(*055133425391),1.04***,48))%((,&21013.010/1/.3,4,,45///006:.;++,56564778897/.))&*),-11429,.$)/:/3+024%***0,.&&&'$&$*+'6-++-+8,(0-*1:6+)%)(.0,,7-7:5025/',0+)3')&&&'*6/00.-,/+-2/84,76,/97:73555:61-,,+$.&2-.)*/*,+.16//+'**.**&(')-88485756:;4,***/*.'&&&'%&.(-44/,)+'*+16'//;<71:,-44254.312;588(249601/611538:231./1//1,*/--,-..9...:-7-:873431214945.044:3/+(*),/-*&$#&&%(38989113-..*,$(77.6-.-./-,,(%'(,,),,/0*,)+,152*0)+/056/2-)((%$*&*%&(.)2+5/2&**23556413:4*.33799017.111-9/121'&*/-4../+1-216/8015,+--
@adf832a5-0f0b-465a-bec5-052210d23011 ch=45 read=60143 start_time=2019-12-13T01:33:29Z barcode=BC01 runid=2c9cf7bc05858273f10e7d7ec552fc0bd742dc3e
CTCCTGCGGGAGGCAGCGATGGGGAATATTGCACAATGGGGGGAAACCCTGATGCAGCAACGCCGCTGGTGAGTGATGAAGGGTTTTCGGATCGTAAAGCTCTGTCTTTGGGGAAGATAATGACGGTACCCAAGGAAGCCACGGCTAACTGCACGTGCCAGCAGCCGCTGATAATACGTAGGTGGCAGGCGTTATCCAGATTTACTGGGCGTAAAGGGGCGTAGGCGGATGATTAAATTAGGATGGCCGAATGCCAGGCTCAGCAGCAGGTGCTGCATTCCAAACTGGCGGTTATCTAGAGTGCAGAGAGGAGGTGGAATTCCTGAATTAGCTGGCGGTGGGAAATGCGTAGAGATTAGGAAGAACACCAGTGGCGAAAGAGCGACTCTCTGGACTGTAGCTGACGCGCTGAGGCTCGAAAGCGTGGGAGCAAACAGAGTTAAGATACCCTGGTAGTCCACGCCGTAAACGATGAATACTAGGTGTGGGGTTTCAGCACCTCCGTGCCGCCGCTAACGCATTGAGTATTCCGCCTGGGGAGTACGGTCGCAAGATTAAAACTCAAAGGGAATTGACGGGGACCCGCACAATGTGGAGCATGTGGTTTTAATTCAGAAACAGCGCGCGAAAGGAACCTTACCTACCTTGACATGTCCCTTGCATTTACTCTTAATCGAAATCCCTTCGGGGTTAAGGTGACAGGTGGTGCATGGTTGTCAGTAAGCTCGTGTATGAGATGTTGGGTTAAGTCCGCAACGAGGCGCAACCCGCTGTCGTTAGTTACTACCATTAAGTTGGGGACTCATAGCGAGACTGCCAGTGACAAGCTGGAGGAAGGCGGGGATGACGTCAAATCATCATACCCCTTATGACCTGGGCTACACGATGCTACAATGGATGGTGCAGAGGGGAAGCCAAGCCGCGAGGTGAAATGGAAACCCATAAAAACCGACCTACTCAGTTCGGATTGTAGTCTGCAACTCGACTATGAAGTTGGGTCGCTAAAGTAATCGCGAATCAGCATCGCGGTGAATACGTTCTCAGGCCTTGTACACACCGCCCGTCACACCACGAGTTGATAACGCGAAGCCGGTGGCCTGACCGCAAGGAAGGAGCTGTCTGGTGGGTTGATTGGGGTGAAGTCGTAACAA
+
./54.%0*41)01/00*(%*598+-64,1.+++.287889/+%+3//8')/3889222073137++''%('%&&&()//5'3)8:;.4/8177366:.-0044457387-59,.1-.-041-*+*01)+('*(2(*&%$%&'*3++,2,+&(&(+,26303--,7-')')%*2,//648::;97862067306/.1%$()-8+)2334+,/459.(202/7867;:9<:;:0:090*1+%6930,&'%%/,**31'/13320)+()+,/6,'()*035<10299:2:-)+++-,/953,,+,--0+))(,,()('()*(1*5)(%'+--(''&*)+0.+++)),*+/00/+&('$-)++++()0300380440:0*).)%&)02.-,++-.160-+),+)..-22323674+13224./0,))-,8:7).478*3,,,-1/1)*,445:/,/6455772467784158/--//(),.-0//28992-893-937*&..1638:589:9223&+&/*..0-5-)(&(+8:412494651&&)*,,4776.14/./.0.4341096:,,-*+,1.113..8617;7,,*+)-$&$)*(,-8762542;<02;692'$-,((,()&()+)+0*(''())*/,060*.-+,,(+'/&)$(''++,+17*(-.,0-6.7('('()-350:9'.21&%)&,++-26).*+/87000/,16;143$('.,'*+7-4..+()*,.0319-.-+.-04/63*,23.****2242)24+%'**-.3/;/-/1--/05<:.;-8+6029:-/.-,%'),,,-046.-4.+0000/,+&&(/5-,++..74059,/1667989531019:967&6:5+081+**7,*'(,(1**()(&),50&01700,)*100443.%,-./)/*+,-./17881+-**%'.(%&&)0,.:6--18;8327*))/-,--.),.:9820501136:85,0+)+.32,3221())'+,(,&'(&&'.10)+,5/0.672;21*,,'0,08+6220970:/21-+-&.1632/,//./.-/8+:9+*..,,$')%'+)*()+$*/30$2$%(-5:7:71817,-,4+&(&%)(++,&%,1/(-*'''(()%&%'%3-4894/,+0+,-/0/3339
@d7c02ec1-a21a-4098-8a7f-8a935f71941d ch=382 read=55813 start_time=2019-12-13T01:33:28Z barcode=BC01 runid=2c9cf7bc05858273f10e7d7ec552fc0bd742dc3e
CCGGTTACCTTATTGCGACTTCACCCAATCGTCAATCCCACCCGAGCTCCTTCCCCTTGCGGTTAGGCCACCGGCTTCAGATTGATATCAACTCTCGTGGTGTGACGGGCGGTGTACAAGGCCCGGGAACGTATTCACCGCGACATGCTGATTCGCGATTACTAGCGATTCCAACTTCATGTAGTCGAGTTGCGAACTACAATCCGAACTGAGAATGGTTTTATGGGTTTTGCTTCACCTCATTCGCTTCCTCTGCACCATCCATTGTAGCACGTGGCATGTGGGTCATAAGGGCATGATGATTTGACGTCATCCCGCCTTCATCAGCTTGTCACTGGCGTCGCTAGAGTCCCCAACTTAATGATGGTAACTAATAACGATAAGGAGTTTGCGCTCGTTGCGGGACAACCCAACTTGTTTCACAACACGAGCTGGCGACAGCCATGCGGCACAATCTCACGGTTCCCGAAGGCACATTCTCATCTCTGAAAACTTCCGTGGATGTCAAGACCAGGTAAGGTTCTTCGCGTTGTCAGATTAAACCACATGCTCCACCGCTTGTGCGGGCCCAAATCAATTCATTTTGAGTTTTAACCTTGCGGCCGTACTCCCCAGGCGGTCGACTTAACGCGTCTGGCTCCGGAAGCCACGCCTCAAGGCACAACCTCCAAGCCGACATCGTTTACGGCGTGGACTACCAGGTATCTAATCCTGTTTGCTCCCCACGCTTTCGCACCTGAGCGTCAGTCTTCGTCAGGGGCCGCCTTCGCCACCGGTATTCCTCAGATCTCTACTGCCGCTACACCTGGATTCTACCCCCCCTCTACGAGACTCAAGCTTGCCGAGTATCAGATGCAGTTCCCAGGACCCGGGGATTTCACATCTGACTTAACAAGCCGCCTGCGTGCGCTTTGCGCCCAGTAATTCCGATTAACGCTTGCACCCTCCGTATTACCGCGGCTGCTGGCACGGAGTTAGCCCGTGCTTCTTCTGCGGGTAACGTCAATGAGCAAAGGTATTAACTTTACTCCCTTCCTCCGCTGAAAGTGCTTTACAACCCGAGCCTTCTTCGCGCGCGGCATGGCTGCATCAGGCTTACGCCCGGTATTCTACTAATATTCCCCTGCTGCCTCCCGGCCGAGGAG
+
2+')10)/-2-(/3.11788;7+-/+'.)++4348178*(2-'&&%(.4:43:4.)0-),).-:2389912-.*().*$+%+'*&/),,.7,++-/48::99989;9<993865500:7.203(**'(+-,669<444;3;9;;89287788:82542/7.//.-.--212-.'+//8/0.//.14.,12;26''+/3242;21/0175432/37550:::+23,26-68/*,4223281/)++((+,5-9),34//0:0941+/7)*,.../4-1&&#&&&%()+,-02-+55-/1013315;5002788808+/(0/030'+3,+/.9/1117,6(%$%%%&*(&)+,366,0/../-/**+-06-2)))*0,/75,*-&(/,)+7/'%)*,16.44,./626-2'+%%)*'''$37*0&')*-,.)*+,5,)))%/--/7/42,*'(%&'+..35134:9:661-))'+*$-/7<57:8778787289405568024*+++65,1-11:)*)**&++2;8:<;58,6*$'-%&*3-5;:81/-,335665+07.042/213,0/-++(,**++7/;952;;+'(+2<<0/110-5.-1090%.'**99://19:49854225453+*))-(+*//0/-)-+&$+)00/17324/*-*(-445838'.)*+077757633:/+.3:5446/(/1(13,-0,0274599;:9-;5-*0.55/))-*,1783/3+/,)(%334666621183056,.593/83383;789.+9-030/2<26,1((+///,&&)(*02...),/00,'.-03264877::5*'))&(()/5459+*()-/078'%%)+,30257.1,02:17))081030*22)%-26/-..//2--+..40579)8;24.%'*,.720-10)&20175,.372+0))*,3:6:62,-)*+33;3358+0(*)*/5*,*1-35792;-&+(-&(*)(%&')((')6,58<88891;944;76::5:431305;,+,.%.(&&')+))-/0<4/93./2/(+0''1/)-&-//-,,.'/,+()-/5/5.,50.1,.-34;777,7--,1123/25///'++37+%&'$'%$%$($)*,+/4-7:/+**.*,6161)+(**&&+*',
@212f655f-61c4-44fa-be0e-9c7a52ebc4d4 ch=63 read=78158 start_time=2019-12-13T01:33:38Z barcode=BC01 runid=2c9cf7bc05858273f10e7d7ec552fc0bd742dc3e
CCGTTTACCTTGTTACGGCTTCACCCCAGTCATGAATCACAAAGTGGTAAAGCGCCCTCCCGAAGGTTAAGCTACCTACTTCTTTGCAACCCACTCCCATGGTGTGACGGGCGGTGTGTACAAGGCCAGGAACGTATTCACCGTGGCATTCGTTTACTAGCGATTCCGACTTCAGGTCAGGTTGCGGAGCTCAATCCGGACTGACGCACTTTATGAGATTACTTGCTCTCCTTGAGGTCGCTTCTCTTTAGCATGCGCGTTGGCACGTAGTGTAGCCCTGGTCGTAAGGGCCATGATGGCTCCGGTAATCATACCACCTTCCTCAGTTTATCACTGGCGATCTCCTTTGAGTTCCCAGCCCGGACCGCTGGCAACAAAGGATAAGGGTTGCGCTCGTTGCGGGATAACCCAACATTTCTGCTTACGAGCTGACGGCAGCCATGCAGCACCTGTCTCACGGTTCCCGAAGGCATTCTCATCTCGAAAGAGAGAAAGGGGCTTCCGTGGATGTCAAGACCAGGTATGAGTTCTTCGCGTTGCATCAGGTATGCTCCACCGCTTGTGCGGGCCCCGTCAATTCATTTGAGTTTTAACCTTGCAGCCGTACTCCCCAGGCAGTCGACTTAACGCGTTAGCTCCGGAAGCCACGCCTCAGGGCACAACCCTCCAGTCGACATCGTTTACGGCGTGGACTACCAGGAGTATCTAATCCTGTTTGCTCCCACGCCGCGCCTGAGCGTCGGTCTTCGTCCAGAGGGGGCCGCCTTCGCCACCGGTATTCCTCCAGATCTCGCCCGCATTTCACCGCTACACCTGGAATTCTACCTACGAGACTCAAGCTTGCCAATTATCAGGTGCGAGTTCCCAGGTTAGGCCGGGGATTTCACATCGGCAACAAACCGCCTGCGTGCGCTTTACGCCCAGTAATTTCCGATTAACGCTTGCCCTCGTATTACCGCTGGCTGCTGGCGCGGAAGGTTGAAAAGCCGGTGCTTCTTCGGGTAACGTCAATATTAGGCAAGGTGTGCTTACTCCTTCCTCCCGCTGAAGTACTTTGCAACGAAGGCCTCAGCCATACGCGGCATGGCTGCATCAGGCTTGCGCCCATTGTATTCCCCTGCCTCCCGTAGAG
+
0'(-2()20..**+(***,05310682%,37$%%(-8501),*+0-8013''*+22**,.*)'&+)-,30-./333(')(,,69/-45:0:*$&)87+&()*++)'''(+'%*0++,(+**.0)./3$-**,.88/50/.4:6737111)'%%((%%#'),-025/-))*'($$')*-&)0.1),'.)&.64-8-/./120--/0/-)+.33')*&*#+%$')+,*(**.%+'''),/0//01.02389%&$$'(')(%(%'$%$'(-%&(&&')066201/0)2,,,341/&&'')+)+(*)')&(**'(($'%'-50323+/))-4)..;56+.%%&%)*4.(',**-/383/+&+-4*(+/.-*)%)-..412:-/00630.2*,''))*+/-7;3525.0%.,21)*'..55''(%#%$(*/+-042/10)++(.,445-)+,,12*+,101/36;:/8)('*(.*,))-1144765-(.,'&'(('*+''),)*1775447;::.7864728;%.(+)&$%/098470)+++0-..14*+,*')-/12-+.1(-,5-+*-&2..541((+69793*067/,,4;;,5762520/&120/101,2+)'+0674/1001/3/40344/12115621)/++(.0/1-8877('+')),012810/,-/1856859;81;;**),)+,06443)'$$,,%%(*,*))--35-2284),-04)%)%+%%((+(((*,7986+'($&&(),/%&&%)-/2,54-/0.-.(*.+-3**+-/;5,,+-,-27-),$+/((,-058/349**-()%(*)(*-(0.*&$)&%&+(%&&*+.+*')-1--4)',*)+0$-)*'0'',6941,-/242$%#&'$'0,*3:4*()))+*,,+(..2-1($))'*--/11,*/+)$+',,&)$('+)6*0))*.--:../4))*3/./+0+/0+48))&/*--0.4491-2(2*'-)(&'&&()$'&(),+.2556:0*,**/95232,2+&)($'3460)*+%.%$%%&(*58+85/2.5,)*5*.,%,%()2/&()&,+/2)0+,,.&$&*).(*'*(11/3397711//0'4723.*,+/3/'0)%&&')/0+%%%''(16)*1,*$&
@bea1f1f1-3adf-4cb8-a264-985d7333f5ef ch=377 read=65556 start_time=2019-12-13T01:33:33Z barcode=BC01 runid=2c9cf7bc05858273f10e7d7ec552fc0bd742dc3e
CTCCTACAGGAGGCAGCAGTGGGGAATATTGGACAATGGGAAACCCTGATGATCCAGCGACGCCATATTGAGTGAAGAAGTATTTCGGTATATACCAAAAGCTCTATCAGCAGGGAAGAAATGACGACCTGACTAAGCCCCGGTAACTACGTGCCAACATACGCGAGTAATACGTAGGGGCAAGCGTTATCCGGATTTACTGGAGTGTAAAGGGGGGGGGGCGCAGACGGCGAAGCACAAGTCTGAAGTAAGGAAATGCCATGGGCTCAGCCATGAATTGCTTTGGAAACTGTTTGGCTTGCTTGGGTGTCCCGGAGGGTAAGCGGAATTCCCCTAGTGTAGCGGTGAAATGCGTAGATAGGAGGAACACCGGGAGGCGAAGAAGGCGGCGTTACTGGACGACAACTGACGTTGAGGAGCTCGAAGGCGTGGGGAGCAAACGGGATTAGATACCCTGGTAGTCCACGCAGTAAACGATGAATGCCCAGTGTCGAGGAAGTAAACTGCTTTGATTTTACAAGCAAACGCATTAAGTATTCCACACCGCAAGTACGTTTTATAAAGAATGAAACTCAAAGGAATTGACGGGGACCCGCACGAAGCGGTAGGCATGTAGTTTAATTCGAAGCAACGCGAAGAACCTTACAAATCTTGACATACTCTTGAATAGTTTTTGTAATGAAGCTAGTCCTTCGGGGCAAAGGGATACAGGTGAATGGTTGTCGTCGCTCGTGTCGTGAGATGTTGGGTTAAGTCCGCAACGAGCGCAACCTTGTCGTCAGTATTAGCCAGCAGTAAGATAGGCGCTCTGACGAGACGGCCGGAGATAATCCGGAGGAAGGTGGGGATGACGTCCCGTCATCATGCCTTATGATTTAAGGCTACACACACGTGCTACAATGGCGTAAACAAAGTGGAAAACAAGCCGCGGGGCAAGCAAATCACAAAATAACGTCTCTCAGTTCGGATTGCTGATCTGCAACTCGACTATATGAGCTGGGATAGCTAATCACTTGAATCAGAATGCTGCGGTGAATACGTTCAGGTCTTGTACACACCGCCCGTCACACCATGGGGTATCAATGCCCAGGGGAGTCAGTGATGACCCTAACCGAAAGGAAGAGGCTGCCGAAGGCGAGGGGAGGGATAACTGGGGTGAAGTCGTAATTTCGTAACCGG
+
..6+&(.'58/152-0/--0059,06.*,-,.453;5.+'(+,35+('+**+.-/,,-//4599'()-,***++./(*(&%%/,-,.91:926+6-393-'-/666882/2*34,)*&,63,,('$')0-13780*'(.5)(&&)4/335696361(.''(+).))'()'**...1,253274+,,+4..-)(+'.1/*,-/.&(*2,68,*.60.(02..-08678949-&(*&&&(-6./0.1,&((())(.,*(')*...7--010%1/,-0,*-*(*0..3+-5+)33281.6../)%%&+-16111)*+-*-,&*'*&)(,1)4,/**('(+,)')*,2;95282//3/01)*('(,,)().+23901+),50/14(*'--..,(#%%)+88:897771/...36753-+*)&*+54+,(,/833-//')&,8878084+./,)3325:6./8831324,-/51246:461.//11/','&$-/---&$+)&$&'..)++*'*)&''0/1%$&))%-/.'10141;14)1.2844)*(,,'*,%%''/--/+$##()*(.3435;:5687:.2.5325102,+670096**).$')((5*)(-+#$%#$&+.:64:6<8+,(&'+(.,..-2/1720/3+028-+,5:5:967776020.2:7745;:6-',$&%'(*+++,,2:8014+275158+*451498-6+)&$%%''(-(+1773(').131237870*/633529145461.12+-446.-.-/77+7*)-,/8/6871/-&,*,.9001-.1.,+,,&,0.&)*--*('&&(-+/05/0,&&'%),(/4.6)-+,,+.+(.3/+-016505,''667:;9;051+*+.0074+++//740-**)('(*,34646594/1132;;;778,(*+&.()''./*-7()(/22,26,3355//'*(/0,(/72115//(,(-/61).$*'&&,&&02214/2/--)*+533//.)%(,)1*.+(%(*(*+,+,++,+601*+*-,*,+,47<98094.0/157'*1-+5.-,.-**(-50360*,--.,.5-+(,-)((-//0/,.2($+..+%'*+'1/)&&(*.:*'+).-/+/+)(-*'$)*,,037557294,&1/8*'+*,3,1)((%)-,)**,*+.*2,&',($'')0/23,
@2dcf52a2-e920-46af-bc52-ab646c28f0f5 ch=27 read=35366 start_time=2019-12-13T01:33:34Z barcode=BC01 runid=2c9cf7bc05858273f10e7d7ec552fc0bd742dc3e
CCGGTTACTAACTTGATGACTTCACCCCAATCATCAATCCCACCTTAGACGGCTCCTTCCCTTGCGGTTGGGCCACCGGCTTCGGTGTTATCAACTCTCGTGGGTCGCGGGCGGTGTGTACAAGGCCGAACGTATTCACCGTGACATGCTGATTCGCGATTACTAGCGATTCCAACTTCATGTAGTCAGTTACGAACTACAATCCGAACTGAGAATGGTTTTATGGGTTTTATGCCTCGCGGCTTCGCTTCCTCTCCGGACATCCATTTAGCAGCACGTGTAGCCCAGGTCATAAGGGCATGATGATTTGGCGATATCCGCCTTCCTCAGCTTGTCACTGGCAGTCTCGCTAGAGTCCCCAACAATGATGGTAACTAACGATAAGAAAGGGTTGCTCGTTGCGGGGACTTAACCAGCTTTATCTCACGACACGAGCTGACAGCCATGCACCTGTATCTCATATAGCTATCTCTCCATCTCTGGGTATAGTATGTCGAGACCTGGTAAGGTTCTTCGCGTTGCTTCGAATTAAACCACATGCTCCACCGCTTGTGCAGGCCCAATCAATTCCTTTGGTTTCATTCTTGCGGAGCGTACTACTCAGGCGGAGTACTTATTGCGTTAACTGCAGCACTGAACTTTGACATCCAACACTTAGTACTCATCGTTTACGGCGTGGACTACTAGAGATTTATCTAATCCTATTTGCTCCCGCTTGGGACTGAGCGTCAGTTGCAGGCCGGATCGTCGCCTTCGCCACTGGGTGTTCCTCCATATCTACGCATTTCACCGCTACGCCGTTCACGATCCTCTCCTGCACTCCTGGCTGCTGGTTTCTATGGCTTGCTGAAGTTGGCTTCAGGCTTTCACAGACCCTTGCTGCCGCCTGCTCCTCTTTACGCCCAATAATTCCGGATGGCCTGCCGCCTACGGCCGCGGCTGCTGGCACGTAGTTTATTGTGGCTTTCTAATAATTCGGCTACCATTTCACTTAGCCGCCGTTCATCAACAGTGATCCGAAGCCTTCTTCTTCACGCAGCGTTGCTCGGTCAGGGTCCCCCATTGCCGAAATTCCCTACTTGCCTCCCGTAGGAG
+
54+517&'(%%%'&'&'&)*4940/48-+//11::0.+00+(/0-5...5'2/0.6416:(3,),3848(7782-0000-12,,.-01:3314///-(*-.13(%#%&*447484/40/489:0612)(..-534.-(*&()+6546334639:6..-*-7,,-0/1427/2(/),.60.2478857$*(8,.(&..,&01774,+')1-++)+/.39.:98.236,8:;(/./2614.//2/0-+**+)0*''&&%+*(&'*00+.4(&%%&()*32+))&))/+*,245304/04717+*+++46;02000**(-.4*-98<4604)),/900198.8.--6754-&%''*,-+088).+*,6,,,.4524-()7+8544)(&*/,(*()'),87648-/)21))4.4/+,)&#((*,,+*&'',-/5.-+)*())*,+%372-')$.('(31565735554../1754421-//-*(%%+)0-/++)*--.0))),7:6/52-,..1<::<602325--,+1&%,--32*6-01244666;22.+,1,&1',&4-45)+()+-4.8.)**'*(--'*12;150--+,)%')+*42//00,6970.)**/)5)$,((*/1737399;6661574462566123807)2'()*+.+.0.14337776:9+*()($/&4(00+45/,&&&5++*4478:905.-/:1&---5)&&'%+28/46301-&%%'*6:5718726&1171/3527732/'*145382)++1:06--0&*),,320..,.8.0)--*,,''%&)*/8,%&(),2)*,124-,.-,.0-+,76512*-76;7,&(*+4-1-$++,*(),0%&'(/,.4:3..(('--457;(2*(,/..316711./04,//::./0/--/30256/1,0/291/,&$$++%.2,)'&$&)021:4312,2*'$()//227+$%$((+203960-''%)*'*(+-,.*01)385,&$%$&'/2258427($+**,/),,&-12(&-(&126;793601/+-(,%023+1++,,*,*-+24--,8:;5,/5//,++(,+.//''(*,1,19415((*.3(()
@c9d7003b-d7e0-4435-b3fb-5ce5b9777407 ch=12 read=35139 start_time=2019-12-13T01:33:34Z barcode=BC01 runid=2c9cf7bc05858273f10e7d7ec552fc0bd742dc3e
CTCCTACGGGAGGCAGCAGTAGGAATTTTTCGGCAATGAAGCCCTGACCGAGCAACGCCGCGTGAAGGAAGGTTTTCGGATTGTAAACTTCTGTTATAAAGGAAGAGCAGCGGCTGGAAATGGCCAGCCCGGTGACTGACTGCTATTAGAAGCACGGCTAACTACGTGCCAGCAGCCGCGCGGTAGCGTAGGTGTAAAGCGTTATCAGGTATGGGCGTAAAGAGGGAGCAGGCGGCAGCAGGGTCTGTGGTGAAAGCCTGAAGCAACTTCAGTAAGCCATGAAACCAGGCAGCTAGAGTGCAGGAAGAGGATCGTACGATTCCATGTGTAGCGGTGAAATGCGTAGATATGGAGGAACACCAGTGGCGAAGGCGACGATCTGGCAGCCTGCAACTGACGCTCAGTCCGGCGGTAGGGGAGCAAATGGGATTAGATACCCTGGTGAGTCCACGCCGTAAACGATGAGTACTAAGTGTTGGATGTCAAAGTTCAGTGCTGCGGTTAACGCAATAAGTACTCCGCCTGGGTAGTACGTTCACTTAAAGGATGAAACTCAAAGGAATTGACGGGGGCCCGCACAGGCGGTGGAGCATGGTTTTAATTCGAAGCAACGCGAGAACTACCTGGTCTTGACATACTCATAAAAGGAAACAGAGATGGAGAGATGAGCTATATGAAGGATACACAGGTGGTCATGGTTGTCGTCAGCTCGTGTCGTGAGATGTTGGGTTAAAGTCCGCAACGAGCGCAACCCTTATCGTTAGTTACCATCATTAAGTTAAGGGGACTCTGGCAGAGACTGCCAGTGACAAGCTGGAGGAAGGCGAGGGATGACGTCAAATCATCATGCCCCTTATGACCTGGGCTACACGTGCTACAATGGATGGTGCAGAGGAAGCAGAAGCCGCGAGGTGAAGCAAAACCCATAAAACCATTCTCCAGTTCAGTTGTAGTCTGCAACTCGACTACATGAAGTTGGAATCGCTAGTAATCGCGAATCAGCATGTCGCGGTGAATACGTTCTCGGGCCTTGTACACACCGCCCGTCACACCACGAGTTGATAACGCGAAGCCGGTGGCTAACCTGGGAAAGAGCTGTCTAGGTGGGATTGATGATTGGGGTGAAGTCGTAACAAGGTAACCGG
+
),4/++-)20+3/.0121296/*+*-7:9/.62435-,(0(-6(*+./2.0/0,33148&1-.011*'))'2-;551+3+/0/009022*'''&++,:;,,,,/(+$*'*,)/+++)'+(,*)%&&**.*')()*.%*%*+',.(+.*'.*&&*+.../7966331407;65/.,8+$'%)',*-%*()%+&(%#%12.13361**&&%'%))4588638()',0.(+*/::95:/,-+/-84101/..4253::239602+***))1++%**08*39-*,/215:52640/0/..03459'1-)(()-1227&5%++-27270/../.&,()1--/70+&)+-./0.))*+)4..3.05;556180**+%'*+,.+-00*/&)*'*--/002//0361759)504&())*(''-/1(((+4976'5/)1*))...09((/('''((/2').08++,+%%))-(((+*,-((*)+-;3:7.+-,+51./:615895333&4072.-**.,-770+**+6915452*+,./11437<6))&%((&06+060770285:0+/-232223.+48..6-,/240-)30661/)*--43,6;:+9;9<72/6-10'+%&%&&(*+%$$%%&+*+-1+%,/,+-,-'.)51'&)%%%*%%&(-.975,+*.,$%',-15++)--+,-,-.,+-05224+)''%*/3/0406-*(('*,.///.44246997-48,751;,,0862562/)',+,2/,142*3/1174;300622;56528930.3/.)+05.21753,/((()*-5541-+**)*+0/+.//1*'))*+-,,(+0,33524*/110+,.76324-31*)0655558923-*,-21.0)*12---2/.:82228544+,(+(),(*((-**-/00.,-.,*3+**08;21:7+++157(*(,4205')+687%+).+-1367766-)--.(),11.%&%&*&+,0,11/01331,,/726003.-.63276899847172103-(()49888387676:34221+&()&/263572216/(+-/1-4...27*%)&(+(/../-),,*0(0+*((.)0((#''()++)'(1-7:6*-,*,-.*3,-**%(&(*(123999979'0)))3758
@405384ac-078a-4f9d-a95e-1a63bf8c22a6 ch=350 read=37497 start_time=2019-12-13T01:33:49Z barcode=BC01 runid=2c9cf7bc05858273f10e7d7ec552fc0bd742dc3e
CCAGTTACCTTGTTGACTTCACCCCTGATCATGAATCCTACCAAAGTGAGTAGCGCCCTCGAAAGGTTAAGCTACCTACTTCTTTTGCAACCCACTCCCATGGTGTGACGGGCGGTGTGTACAGGCCAGGGCTTATTCACAATGGCATTCTGATCCACACGATTACTATGTGATTCCGACTTCGTGGAGTCAGGTTGCAGACTCAATCGGACTACGACGCGCTATGAGGAGTCCGCTTGCTCCTTAGTCGCTTCTCTTTGTATGCGCCATTGTAGCGCGTGTAGCCCTGGTCGTAAGGGCCAGTGACTGACGTCATCCCCACCTTCCTCAGTTTATCACTGGCAGTCTCCTTTGGGTTCTGGCCGGACCGCTGGCAGCAAAGGATAAGAGGTTGCGCTCGTTGCGGGACTTAGCAACATTTCACAACACACGAGCTGACGGCGGCAGCCATGCAGCACCTGTCTCACGGTTTCGAAGGCACATTCTCATCTCTGAAAGCTTCCGTGATATCAAGACCAGGTAAGGTTCTTCGCGTTGCATCAGATTAAACCACATGCTCCACCGCTTGTGCGGGCCCAAATCAATTCATTTGATTTTACCAACCTTGCGGCCGTACTCCCCAGGCGGTCGACAACGCCGTTAGCTCGGAAGCCACGCCTCAGGGCACAACCTCCAAGTCGACATCGTTTGCAGCGTGGACTACCGAAAATCTGTTGCTCCCCACGCTTTCGCACCTGAGCGTCGATCTTCGTCAGGGGCCGCCTTCGCCACCGGTATTCACTCAGATCTCTACGCATTTCACCCGCTTCACGCCTGGAATTCTACCCCTCTACGAGACTCAAACACCCGGTATCAGATGCAGTTCCAGGTTGGGCCGGGGATTTCACATCTGACAACAAACCGCCTGCGTGCGCTTACCGCCCAGTAATTTCCGATTAACGCTTGCACCCTCCGTATTACCGCGGCTGCTGTGGCTGGAGTTAGCCAGTGCTTCTTCTGCGGGTAACGTCAATGAGCAAGGTAATTAACTACTCCTTCCTCCCGCTGAAAGTACTTTGCAACCCGAAGGCCTTCTTCATACACGCGGCGAAAACGCATCGAACTGCGCCCGGTACGCGCAATATTCCCCGCTGCTGCCGTAG
+
1)&)0-)1112(/.**'&&'(-32/&'(3-(())616*)'+),11.1+'%)**+05:-).'(+(,+2845,112585/57<409:,.211/4-%'(.;6-089604432+0/+,0,('%''+(*+)/+3-%&$$&,''%').-.86484/-*))*'&('*+*1-++0(+'$'01632-))*6*(,(*&'(($',2014&.'.,.+5.4'+)-*+-*((&'%'-..+'/*%+*+/'+0././/'%%&(,-).34.0//87),+-049:<94,)'$'(&%')&&'%+3/.15/1113'37,4,*+0.-**,-34999958:1')--91;,3/13:5//3/143:4329736/01,-'++.(''&'%4,63634347--).28)//10*&,$,((6(.(**76.602-;6/(,)))1064268/**-33-(($')(--/11,-+*,*01)-1,--.-.0-:3226669262048&($%*)/,,/.2:0263-,*(&'(*($%&)'$&"%&*%-0231-5,(,-+-3,410.4+),--3.//877--+6+47,68243533-2*'-/./.2,)')')'++*%**+-2:9<986;1,*-86.%)(*+17-9.+)+0*#*'--299+,5:6(2.*)*&,5400,&-+')747*0*(&*-,/137323)4/+.*/,0++.(4+0./'(*57974;4*-'//077:633014%,((--1-//;%$%+181'-+)0:.*$'&/)'...-31/)*11296667.-89-34487.:778;66:2;496.0(*)0*+03//0,(,+,46<<7,86(&*+*%$%$*('&&&(4-84'652.*,-)1%$-(+./043,%20*,,+,,-%33556899/50*,5/8.:503&-.*(-47-'(+.0**'('*.4677:54+'$&&,),&%'%$+5*11*()-))/5+04//031*0*,1/+--08-+07401/5,/3-)0))*431.%%(*(00)**.*+,2*10003627:788:/20-/8848060/-',0(*'*)*&2'1(*,%,+57-70)*26-+500/3+*+)-./*$%'#-(((.2-1396:34++'(),'-+1,*&%$&&$&$&'*+%%'')(*)2/*(%&%%%%#)&3*24-889/%++)*,,/-*-&'
@26b9874a-df9c-4004-8d75-c9c7ff5863e5 ch=62 read=117218 start_time=2019-12-13T01:33:45Z barcode=BC01 runid=2c9cf7bc05858273f10e7d7ec552fc0bd742dc3e
CTCCTACGGGAGGCAGCAATTAGGAATGTTGCACAATGGGCGCAAGCCTGATGCAACCATGCCGCGTGTATGAAGAAGGCCTTCGGGTTTGTAAAAGTACTTTCAGCGGGAGGAAGGGGTAAAAGTTAATGCAACTGCTCATTGACGTTACCGCCGAGCTTCCGAAGCTAACTCCGTGCCAGCAGCCGCGGTAATACGGAGGGTCCGCAAGCGTTAATCGGAATTACTGGGCGTAAAGAAGCGCGCGCAGAGCCACGGTTTGTTAAGTCAGATGTGAAATCCCGGGCTCAACGCAGAACTGCATCTGATACCTTGAAAACGAGTCTCATGGGGGGGGTGAGAGGCCAGGTGTAGCGGTGTGCAGCAGAATCTGGAGGGCCACCGGTGGCGAGGCAACCCCCCCCTGGACGAGGAACCCGGCGCTCAGGTGCAGCGTAGGAGCAAGATTAAGATACCCTAGAGTAGTCCACGCCGTAAACGATGTCGACTTGGAAGTTTGTGCGAGGCGTAGCTTCCGGAGCTAACTTGCGTTAAAGATCGACCGCCTGGGGTGACCGCAAGAGTTAAAACTCAAATGAATTGACGGGGAGCCCGCACAAGCAGTGGAGCATGGTTTAATTCGGTAACGCGAAGAACCTTACCTGGTCTTGGCATGCGCAGAGTTTTCAGAGTGAGAATGTGCCTTCCGGGAACCGTGAGACCAGGTGCTGCATGGCGCATCGTCAGCTCGTGTTGTGAAATGTTGGGTTAAGTCCCGCAACGAGCGCAACCACTATCGCTGTTGCCAGCGGTCCGGCCGGGAACTCGAGGAGACTGCGCCAAGTGATAAACTGGGAAGGTGGGGATGACGTCAAGTCATGTCATGGCCCACTTGACGGGGCTACGTGCTACAATGGCGCATGCAAAGGAAGCGACTCCCCTTGTAAGCGGACCTCATAAAGAGTGCGATAAAGCCAGTCCGGATTTGAGTCTGCAACTCGACTCCATGAAGTCGGAATCGCTGAAGCCAATCGTGGATCAGAATGCCACAGTGAATACGTTCGGGCCTTGTACACACCGCCCGTCACACCATGGGAGTGGGTTGCAAAGAAGTAGGTAGCTTAATGCCCAACTGGGAGGCGCTTACCACTTTGCTTGATTCATGACTGGGGTAAAGTCGTAACAAAGGTAACCGGAAGATAGAGCGACAGGCGGTAGGTTGCCACAAAGGCCACCGGAAACGAAAGCTTTTCTTCCAGCCTGTATGCAACTGCGGG
+
*/22-))(-'&,+)),-.061*/-(..+2)(),-.53.71.)*24+/4156///,'05464795644-.,-..-'*&)(*,(*%*55130(+/72(&('(,'0/*.+--)&-,+/./+)),6:0-5-1,0'.((',)*2,%*'(*63-(&)'%-&(%'&*0,3())'()+-,-5/,..2--..++/1..*-+3,-,54/,1/'(+($%')',.2515./(.0'5,6779:7/+'+3*&(''+*+&*)1,+*/,-(,+30:5'.317,06+,*,&)',4-)14-+224895*.%)&3&2)+*--)))').%*%%$%**(%(**-,-()+..-.,,*.*(&&$'&$$%$)2/-*+,+**&'**+%'(&'&/16::4-0)&)(&1()&)',()&'()*&2264:4/(%''%('&(',',%&)+-.316)++((('//--*,.''(*,)'*%#$%&**/2('&'%')*0546-//17(45:80/&''*+110,..,+(++74(&%'(+,.//4&44403('+%(+)++(((&'(-)$%(')+-++,6.65++,+'%%%(/+++('$)494<<850/()*)*+*--3*406:+),.:6()*,1212*0138,.+19.45:1*)*+/(+*)),+4,-1))*((%%&)**/41.2*,$%')'($)''*+08:2.-('%&')*+.--1,0+.)-'+69095:596++,5,-26655410%&$&&&'),*-/2'/.234623:/11163/-025497;5/1.32'(),'4&%0..6545/,),(+,'*2+*:,,..*,%(%%&))//+,/+..-/&%+*',-50/*&(*-(**,/36<78888-*-*0,3::6/0./0+.21/+0/+,%*,%)&'%&'$'(&'&+%-10/,+,+,/9:7:-:-+-.+//0&147'*&&%+*---()+*('()).2-42;64877(,*,*%'''**($()/+),4).,,'7+./7**$&'(99886542-/1277+/152//..71:8:/4/.,+)('0*-.+,049903-/66585/0',30.820713:7&/(,'+)&+,--,)16,/96*,653239356;0***.7,2/1548*''($)++/-,--.+.%##+,)*&(*%/.(,,(,/00-061038-)&%$()493&&/,//-+.*&)+*',,-/3577:0+4,2949390:,.56216/.+*+,3.*+'&'((&%-()(37)+()+%)($&+()-%(*(&()29./409+')53-,+&&$%'%%$"%$"#
@5081faa1-ae33-4ed7-a10d-e3f226428dd1 ch=12 read=35151 start_time=2019-12-13T01:33:56Z barcode=BC01 runid=2c9cf7bc05858273f10e7d7ec552fc0bd742dc3e
CTCCTACGGGGAGGCAGCAGTGGGGAATATTGCACAATGGGGGAACCCCTGATGCAGCAACGCGCCGCGTGAGTGATGAAAGGTTTTCCGGATCGTAAGCTCTGTCTTTGGGAGAATAATGGCGGTACCCAAGGAGGAAGCCACGGCTAGTACCAGCAGCCGCGGTAATACGTAGGTGGCGGGCGTTATCGGATTTACTGGGCGTAAAGGGCGTAGGCGGATGATTAAGTGGGATGTAGAAATACCCGGAAGCCAGCAGGTGCTGCATTCAAACTGGTTTATCTAGAGAGTGCAGGAGAGGAAGTGGAATTCCTAGTGTAGCGGTGAAATGTGAGGTTAGGAGAAGAACCAGTGGCGAAGGCGACTCTCTGGACTGTAACTGACGCTGAGGCTCAGCGTGGGGGGGGAGCAAACGAGTTAGATACCCTGGTAGTCCACGCCGTAAACGATGAATACCACTAGGTGTGAAATTTCCAACACCTCCGTGCGCCGCTAACGCGTGTTATTCCGCCTGGGGAGTACGGTCGCAAGATTAAACTCAAAGGGTGACGGGGACCCGCACAAGTAGCGGAGCATGTATGGTTTAATCGAAGCAGCGAAGAACCTTACCTACTTGTCGCGTTACTCTTAATCGAAATCCCTTCGGGGACAAGGTGACGGAGTGGTGCATGGTTGTCGTCAGCTCGTGTCGTGAGATGTTGGGTTAAGTCCCGCAACGGCGCAACCCTTGTCGTTAGTTACTACCGTGAAGTTGAGGACTCTAGCGAGACTGCTGGGTTAACCAGGAGGAGGAAGGTGGGGATGACGTCGTCATCATGCCCCTTATGTGTGGGGCTACACGTCGTAAACTGGTACAGAGAGATGCAATACCGCGAGGTGGAGCCAAACTTTAAAAAACCAGTCTCAGTTCGGATTGTGGGCTCAGAAACTCGCCTACATGACTGGAGTTACTAGTAATCGCGAAAGATCAGAATGTCGCGGTGAATACGTTCCCGGGTCTTGTGCACTACGCCCGTCACACCATGAGTTGTAATACCCAGTCCGTGAGCTAACCGCAAGGGAGGCAGCGGCCGAAGGTAGGGTCAGCGATTGGGTGAAGTCATGTTTCATTTAACCGG
+
))*,,44061(&*)+*././4387',+..50-,-./2019:1*).*20**-/555*+--5)%((,3()0-+*('(*+0/6,,)28:11(7,643/13*)*,:::907815;,*((+-)(('(((15+0,(,-03,.+*-+/7,*&'''&'()++(***-20+,)-/3+,(4.-/+6-3:6-*('(0.++/&+&.51,.18;54//2-%+))'9898;9/7674.,010154<8760..'(-1.32/*0/+-%&'(()%041///.0*()$'&&'%',()'+/-++)+&&+,/10/+*)'-((%''-,/+2,0.+)*-)(&)**)2)'2-*)$'$+'.++,0)%(*)))(,)./140.,*(/,1550/-*+0+)(%'**/..013788:223/-+&()+;;9924,1*,)/2:24.(-(8+,-5639/-07701/4/%),/6256;93*',.270/,'&)('-..-0,'.)*0,3(-%53486645611(-1/-+)$(''%/&(,,32:9-0:7043)((().-:882711-+/-/.-+/413**,-*)'))6;868:.,/.10/./0663/)(*,.,++/'317,2./4(*-++'$('(/),.-+(%(+)&$&$$%&(#$$%%#$+(1-.-01*&'+&/1/2;9-6970340,4-007('$),1;;899;4:7944589;1233379777'5)**0585<43(+-4-1.76**/11+-%))-2*7802//05229.1082001201+'%')*5,-.42540-'('+,/,/.+.))32545443339.0*'.)+,+0126:33211/-.++.//6964)+)())1,1/61'.0730,,*&''*$$'*1'*()/*,/41,*)*+77659445;7840.**)+((*34:7007104;69*86566689'.*.+'*$:(*&()'&'&$$+3.*0/(-.---(()),/03*-,7///322022311/-.('*21&**//11+(()%++.6317/1/1()-578(&&&&#'&(%(,)12+*/,*,,.2/++'%&*&%)-+//6&''()8586735,/7761804,72++.*%')(.2/526,614+,*+-()*,)3+53/-,0+*+2'3&%%$$&'&&+83:+3
@ebd34550-213d-446a-8488-8a36b5cbced1 ch=103 read=82726 start_time=2019-12-13T01:33:55Z barcode=BC01 runid=2c9cf7bc05858273f10e7d7ec552fc0bd742dc3e
TTGGTATGCGCTACGTTCCAGTTACGTATTGCTGGTGCTGAAGAAGTTATCAGAAATTATCTTTATTATTGTAACCTTTCTGTGGTGCTGATATTGCTCCACGGAGGCAGCAGTGGGAATATTGCACAATGGGCGCAAACCTGATGCAACCATGCCGCGTGTATGAAGAAGGCCTTCGGGTTGTAAAGTACTTTCAGCGGGAGGAAGGGAGTAAAGTTAAATACCTTTGCTCATTTGACGTTACCCGCAGAAGAAGCACCGGCTAACTCCGTACAGCAGCCGCGGTATTAATGCAGAGGAGTGCAAGCGTTAATCAGATTACTGGGCGTAAAGCGCGCAGGCAGTTTATTAGAGTCAGATGTAGAAATCCCAGGCTCAACCTGGGAACTGCATAAATGCTGGCAACAGGTCTCGTAGAGGGTAAATTCCAGGTGTAGCGGTGAAATGCGTAGAGATCTGGAGGAGGAATACCGGTAGCGAAGGCAGCCCCCCTGGACAGCTGACGCTCAGGTGCGAAAGCGTGGGAGCAAACAAGTTAGATACCCTGAAGTAGTCCCACGCCGTAAACGATATCGACTTGGAGGTTGTGCCTGAGGCGTGGCTTCCAGACTAACGCGTTAAGTCGACCGCCTGGGAATGCAATGACACCAAAGGTTAAAACTCAAATGGTCGGCAGGGGCCCGCACAAGCGTGGTAAGACGTAGTTTAATTTGATGCAAGCGCAGGGAGCCTTACCTGGTCTGGCATCCACAGAACTTTCCAGAGAGATGGTTAGTGCCTTCGGGAACTGTGAGACAGGTGCTGCATGGCTGTCGATGAAACTCGTATTTGTGAAATGTTGGAGTTAAGTCCACAGCAGGCGCAACCCTTATCCTTTGTTTGTAGTCCGGCCGGGAACTCAAAGGTGCCAGTGATAAACTGGAAGGTGGGGATGACGTCAAAATTAAATGGCCCTTGACCAGGGCTCACACGATGCTGTGAAAGCGCACGCCGAGAAACGACCTCACGCGGGAGACAAACCCGGACATAAGTGCCGTCATGGATCCGGATTGGAGTCTGCACAACTCGACTCCACCGTGAGTGGGAATGCTGGTAATCGTGGATCAATTTACGGCGGTAGATACGTTCCCGGGCGCTGCCACCGCCCGTCACACCATGGAGTGGGTTGCAAAAGAAGTAGGTGAAAGCAACCTTCGGGAGGGCGCTTACCACTTTGTGATTCATGACTGGGGTGAAGTCATGCTGAAGTAGACGG
+
%%110-)((&(,)-0447()*</..35/.1*-.157600001++**)3%++$'()'+),.47;6/02)/*''*-/-09--61+*//799110+,**+-1+'')+(&(/+13339493172235(,*)(*(,40-,/46-/4,-/24./)3-7546/--.20113130--**.*/,2,.;162*(&10,-003<2/*-,-91*+.-1.7+%**277+4.7-1-3121:81397',(')+6+0--2;0+,**-*',,)++1+&'%#,(*,2)%%#%$'%)-/6()*(('(&,+0%,)**,,$()2256/2/623-*,&*,,.)*(,4981116-*,'(&(%789.11;9*/3)%*,000110-.'&/3()251,1874:''+/+)121211))&&&)(*'*+&&$(((&+%)*,-/21+().-0//:008,,1*-''%&$*.,,,40.16880/,,-7708-(.+'00*20*4332/(.-+,,*21169069.'(.50*%%%',-48:9:+*1*,//,0+(*24,5,,)..,,1,,.+5+,15131)(*&%&)-9816,,15543.3885100%0766-6,-,)*+-//.(.)$(*,23/15600,*)#'++/-,,'('')+'%()*05:685,).*)*,,3-)(&$(%)**5.-3,4037+/-012)'('*)))*%*,0-17+'(*,12'1-&)&'%&(*0)/(*+.120-4,'')+2**&*-/,+.(')1-0+(*,*++)*(&'*'+++(**./4//971/,+)()*+63,',&*9788593+,-/+,745/+)()&*-,.///4897:75122/.0'+,'*+5,-%15++/*+01--17+,%'18472873)+,&1%&,,.41+390+0.022/:3)-4($$$(',/2536&930-++-28,/)''*4-/....3;;892*.*,00(15237779821,62(+''*%'%()7/++*,-:.0'$%$&%&&'&&((+'&'&&(&&&'*$-&'&$'%)*%'&()/-.$-(.)*'&'(2./&,'(*2*+%&%%(*,--'+,/20,'*,1-6'3-/+&&**23,**1,-+*)*,421'*''$&$'&)'('(*'&'%*)2844/722--**(&**&'%)$(*))(43*-,.1484,3/.%%%#%&%'*',1.+-20313:3730('*)0/07/4/75+&),&'&*)'&,-*&(*3.641..4(&,2)//503-.3$()+)(((*/60-,//112-*&('(+(*4+)%((*(,(*)%'',0
@97e02518-d910-4abb-8a98-1d025a8d75fe ch=151 read=53184 start_time=2019-12-13T01:33:51Z barcode=BC01 runid=2c9cf7bc05858273f10e7d7ec552fc0bd742dc3e
CTCCTACGAAGGGAGGCAGCAGTGGGGAATATTGCACAATGGGCGCAAGCCTGATGCAGCGAGCCATGCGCAATGTATGAAGAAGGCCTTCGGGTGTAAAGAGTACTTTCAGCGGGGAGGAAGGGAGTAAAGTTAATACCTTTGCTCATTGACGTTACCCGCAGAAGAAGCACCGGCTAACTCCGTGCCAGCAGCCGCGGTAATGCAGGAGGGTGCAAGCGTTAATCGGAATTGCACGGCGTAAAGCGCGAGCGGTTTGTTAAGTCAGATGTGAATTCCCGATCAACCTGGGAACTGCATCTGATACTGTAAGCTTGAGTCTCGTAGAGGGTGAAATTCAGGTGTAGCGGTGAAATGCGTAGAGATCTGGAGGAATACGGTGGCGAAGGCGGCCCCTGGACGAAGACTGACGCTCAGGTGCAGCGTGGGGAGCAAAGCAGGATTAAGATACCCTGGTAGTCCACGCCGTAAACGATGTCGACTTGGAGGTTGTGCCCTTGAGGCGTGGCTTCGGAGCTAACGCGTTAAGTCGTCCGCCTATAGAATTGCACGGCCGCAAAGGTTAAACTCAAATGAATTGACGAAGGGCCCACACAGAAGCGTGGAGCATGTATGGTTTAATTCGATGCAACGCGAAGAACCTTACCTGGTCTTGACATCCACGGAAGTTTTCAGAGATGAGAATGTGCCTTCCGGGAACCGTGAGACAGGTGCTGCATGGCTGTCGTCAGCTCGTGTTGTGAAATGTTGGGTTCGCAAGTCCCGCAACGAAGCACCAGCCCTTATCCTTTGTTGCCAGCGGTCCGGCCGGGAACTCGAGGGAGACTGCAGTGGTAAAGCTGGAAGGTGGGGATGACGTCAAGTCATCATGGCCCGCCGGGCTACCACGTGCTACAATGGCGCATACAAGAGAAGCGACCTCGCGAGAATCAAGCGGACCTCATAGAAGTGCGTCGTAGTCCCGGATTGGAGTCTACGCTCGACTCCATGAAGTCGGAATCGCTAGTAATCGTGGATCAGAATACACGGTGAATACGTTCGGGCCTTATACCTGCTGCATCACCATGGGAGTGGGTTGCAAAAGAAGTAGGTAAGCAACCTTCGGGGGGAGGCGCTTACCGCTTTGTGATTCATGACTGGGGTGAAGTCGTAACAAAGGTAACCGG
+
(,3/(*/..++,**.1../.,34068,,0.,8.//454;567131699,4:6760.+((*''#&(**()%&*'*(*+-/7:--4.419625+52-+-1:,'&'()/18410552:;.)++('./*#%&/;/+1.0(.*++*-)&(,.*2./'1..956;3241+.,(+-+,899'632252149(8'-200*))3*(*'('.***('+('//)+,845021325002).-)0)$)&(&))+0-75&('*%%./(607**%-13-/8*+.9451-5/-/0'%$(,..293794233/--+,/))')%()*((*$')+*)*--17487-+*+&%%)+++/(*+-+.,*..(685-/3,-295..&&',-/4.,6./870/-7218.*(&'-*0*3;3*-7988525/.-//-)('(+4/523*(&&)1')0.*,12:+(+.58+3++)-096:<802./25975.//19445:2/-)++0043/4/23--0.9/0/5<112--.1022+0--0/'-*+-227222-7.6-.2/-/02*1+($$&&)&,&%&%&%+-/-139*0.8;7:6/0+'-4+-+/00,,-*%$-0.,5,'/.010/4+-*(,+**+&/$%'+)27;9081:20011560635((/)*,/51812:6.,-/02,+,.1540117,4,,6;1,()*,,-..-3:43156966/*,57198:8:7.313.56655,+*)**65126878/*...2+('.4')('((%02500(),&$)+))*.4**,1-6-.+++'.+*%21)',(23((3()2945:6244842/4135-710+,)+%%-/+%*&0-/-*))(&(%)*&,+0/0//50/16100057786-(+298;:784769.',(('(&&&('')('%((+*1*++333722./-0++)++%(&%&),.,/-*'&%%(.4%6*6.7420353*,)),)*,/324+**+&,+1'2.01')*+)(,*//*(&(*87,/0,2-,.,70;56445)31160018598894-.53(/.0&4644;9274557&)2/-3-)'','$$)(&+)*+*,/01/5.)'*',-3934832+$''',++/+.-%*.)4/01/,8:--.-14012/1-.+')*,*).12381(2--/4)/3-+,-2.+)*+0860:,.524;9;27
@874c32b4-983f-4cb5-84c7-06adc99207f6 ch=19 read=33923 start_time=2019-12-13T01:34:03Z barcode=BC01 runid=2c9cf7bc05858273f10e7d7ec552fc0bd742dc3e
CTCCTACAGGAGGCAGTGGGGAATATTGCACAATGGGCTGCCAAGCCTGAGTGCAGCCATGCCGCGTGTATGAAAGAGCCTTCGGGTTGTAAAATTACTTTCAGCGGGAGGAAGGAGTAAAGTTAATGCTCGGTGGCGTTACCGCAGAAGAAGCACCAGCTAACTCCGTGCCAGCAGCCGCGGTAATACGGAGGAGTGCAAGCGTTAATCAGGTGCACTGAATAAAGCGCACACGCAGGCAGTTTTGTTAAGTCAGATGTAAATCCCCAGGCTCAACCTGGGAACTGCCATCCTGATACTGTAAAGAAGCAGAGTCTCGTAGAGGTAGAATTCAGGTGTAGCGGTGGAAATGCATGTTGAGAGATCTGGGAGGAATACCGGTGGCGAAGAGCGGCCCCTGGACGAAGACTGACGCTCAGGTGCGAAAGCGTAAGGGAGCAAACAGGATTAAGATACCCTGGTAGTCCACGCCGTAAACGTCGACTTGGAGGTTGGCCGCCCAGCAGGCGTGGCTTCGCGGAGCTAGCGTTAAGTCGACCGCCTGGGAGTACGGCCGCAAGGTTAAAACTCAAATGAATTGACGCAGGGGCCCGCAAGCGAGTGGGCATGGTTTAATTCGATGCAGCGCGAAAGAACCTTACCTGGTCTTGGCATCACGGGAAGTTTTCAGAGATGAGAATGTGCCTTCGGGAACCGTAGGACAGGTGCTGCATGGCTGTCGTCAGCTCGTGTTGTGAAATGTTGGGTTAAAGTCACCCAGCAGGCGCAACCCTTATCCTTTGTTGCCAGCGGTCCGGCCGGGAGCTCGGGGCTATGCCAGTGATGTAAACTGGAGGAAGGTGGGATGACGTCAAGTCATCATGGCCCACTTGACCAGGGCTACACGTGCTGCAATGGCGCATACAAAGAGAGCCTCGCGAGGAGCAAACGGACCCTCATAAAGTGCGTCGTAGTCGGGTTAGTCTGCAACTCGACTCCATGAAGTCGGAATCGCGCTAGTAATCGTGGATCAGAATGCCACGGTGAATACGTTCCCAGGCCTTACCGCCCGTCACACCATGGGAGTGGGTTGCAAAGAAATGGGTAAGCAACCTTCGGGAGGGCGCTTACCGCTGTGATTCATGACTGGGTGAAGTCGCTAACAAAGTAACCCGG
+
-.2-'',(/,&())()*-/0(--43181..22;9/3/,,+&%(&%&(&&&$()*,*./03120...00230*.+'%&'/5444%164;43+9/%+&&(5:2////,64))2*20,(&'+-.+*-,)*(*+.'&)08/-,(&-)().,./%+((*$.)&-..46454*-5/./)')&'*(()'+*4*+(,)-,-'&&**039.00341302--'*%((-++*60-+,'())(+(,/5134/-./85.&-.2145943461/,+*'*662)*,)+727442+0-3-+0-*)++/*()/1/.,-'*//&'()+&'&&***0063/))''(103///+,5767331231.)*.*'*+&+%(&%%&'().0/3:),07.7-).&('%(6311/&%')/,151*+,2.,2-3-+*+,*,,.-20457+*%))'&+-.*&)-)(+,9:36%./&200*(+/,04+(*2.%&*-.'+-29246<:-,++,6130*-$((0(+'('').()-*%+0)31//*((*'%)+*--,,%,+,/11.42/,(+.24*,2+'%'(2.12;-531'2074;83226(362-&.3/32,'&%,+1.*.)%%$%)*'&(,/2**/42.22*/6/:5../..,&,+,//5('%'&())*.6/,-,+$%(*''1.'((3)*-))8<910..///6657;767564231-862+36304-9471/5566833333;88787343'33454/229/-((+,(*/1/055569+-24',+.-(/+)-+*1-.0;5/6547))2)(2/0995745;62.2424*2+,$*/.)*/&-+$$&*,*.+**,%&*.2/01.,.,')+,,+684464731.0')+.033%'((.0,$*('*+-84.4/1)))'(+,151()/**,,++0332055(('&(&/843'+(&(%'%*7:-349-30*)0&+-.2./02/01055886(++-6,,-00)0+')((),,.1:892/,**+%/(005440..)./29665;:;8772256*).,(/+3/,,1.,3-14/2+*/70++(&+.*39501201016.2,.,())14.0:/4.0*$))'(&+&)*%&'+0/0075&64**4/0/./5-25)(/(+/2392%%+$''%(,/***(*/'$&.()-,%'(-863*-5
@60d19d15-945a-4d8e-a121-725b9624f824 ch=55 read=54748 start_time=2019-12-13T01:34:00Z barcode=BC01 runid=2c9cf7bc05858273f10e7d7ec552fc0bd742dc3e
CCGGATTACCTTGTTGCGACTTCACCTGATCATGGATCACAAAGTGGTAAGCGCCACTCGAAGGTTAAAGCCTACTTCTTTTGCAGCCCTCCCCACCATGTAGTTAGCGACGGGCGGTGTGTACAAGGCCGAGACGTATTCACCGTGGCACTCTGATCTGATTACCTAGCGATTCGAGCTTCATGGAGTCGAGTTGCAGACTCAATCGGACTACGACGCACTTTGAGGTCGCTTGCTCTCGCAGGTCGCTTCTCTTTGTATGCGCCATTTGTAGCGTGTTAGCCCTGGTCGTAGGGCCATGATGACTTGACGTCATCCCCACCTTCCTCAGTTTATCACTGGCAGTCTCCTTTGAGTTCCCGGCCCGGACCGCTGGCAACAAAGGATAAGGGTTGCGCTCGTTGCGGGACTTAGCAACATTTCCGCAACACGAGCTGACGACAGCCATGCAGCACCTGTCTCACGGTTCCCCGAAGGCACATTCTCATCTCTGAAAACTTCCGTGGATGTCAAGACCAGGTAAGGTTCTTCGCGCATCGAATTGACCACATGCTCCACCGCTTGTGCGGGCCCCGTCGAATTCATTGAGTTTTAACCTTGCGGCCGTACTCCCCAGGCAGTCGACTAGCTCCGGAAACCACGCCTCAGGGCACAACCTCCAAGTCGACATCGTTTACGGCGTGGACTACCGGTATAATCCTGTTTGCCTCCACGCTTTCGCACCTGAGCGTCAGTCTTCGTCCAGGGGCCGCCTTCGCCGCCGGTGTCCTCCAGATCTCTACGCATTTCACCGCTACGCGAAATTCTACCCTCTACGAGACTCAAGCTTACCAGTATCCAGATGCAGTTCCCAGGTTGGGCCAGGGGATTTCACATCTGACTTAACAAATACCTGCGTGCGCTGCGCCCAGTAATTCCGATTAACGCTTGCACCCTCCGTATTACCGCGGCTGCTGGCTGGAGTTAGCCAGTGCTTCTTCTGCGGGTAACGTCAATGAGCAAAGGTATTAGCACCTCCCTTCCTCCCCGCTGAAAGTACTTTACAACCCGAAGGCCTTCTTCATACACGCGGCATGAAAGCTTGCATCAGGCTTGCGCCCGACTGGCTGTGTATTCCCACTGCTGCCTCCCATTAGAGATATCAGCACCAACAGAAGGTTCGCTTACAAAGACACCGACAACGCACCGCA
+
01'1$/,./85;6592+*&*,/1-/*(*,2524-,****2181.,/,+,)(,,0-)))0')--/+/-3%#&$%&'))&&%&&%'%'0.)*.63'&(%$%'),-12-./109284,,+),.-/)),4-+4(&%'-//887;642:,/-40-/--.00+.$''091-/-.,.+*.7)&%%'6.94531%')+.*217,1(,((&&/.,--9686423/30.+-/15*'/..1),,-*++-86-.'',(+*,6012/0:6(/,3/79;;8;9),,,*-(**/&'&(,0/1721/.-).075+)+-.-(&'''+84680409;0+0.0/3,.4++.;6122341241+48877((.')-.29/60*02/+2:30)&%'')(+&269-,-+/,2.02/7,3-.199.8,--810,/+*$+(--21:/()&**))(*&&13354-1+21,44.-12/1656;646230/1/877::;.0152502101;44653//..-043+(,+56667;68588465516*%$'%')00;87.-)%&')44+)-+*%//2..-,,..5712/''))&,(.)/,*10+.--%(':(+#*)(%&1<<-1:24/4/00458-013/43*&'&$+&+.('&&,+.03:)&*&&%(0')).243&+22+*),/37-7,1-578547-+-),3.&0,72225:,.,-/4-/+*,-6-23,/068**4/64(+)(27*+,-.38.015969422))(/)281**16922853829376/*1.'+/(,+5,1*,)..0,0,-.,,(*-*+(*-)-,(+#)%',).94+)/-+/4556)(2.113/2+*,)%2*').//20.,-0-0,1.,00)')41915.8.)40.-*27+-'(*,/.,*,,523.-0,%%)*'')))01,(+%,0/8,'&'))471/,/18095//1.+--098//5-/55;46;7/6/..4202&%%(+''-8&--9)80//6169:76692-((+1338:***('-,19/.0/-.*+$'%%'*-6+3935.376.+/1,,66,6*,.20(+.//00**.1.132:3742/0/.,/*1290)()(''#$$&%()+9-5821/*,+/6,&(%'//62)&$'%-)350(6/....29,88+$(*))'%..689(//.-6144,,+,+,+-%#$##'*.6001227306/0'*$&#$$$$$
@7887515e-ac8a-4302-b29c-a5d62737b786 ch=1 read=21028 start_time=2019-12-13T01:34:14Z barcode=BC01 runid=2c9cf7bc05858273f10e7d7ec552fc0bd742dc3e
CCGGTTACCTTGTTACGGCTTCCACCCCAGTCATGAATCACAAAGTGGTAGCGCCCTCCCGAAGGTTAGCTTCACCTGCTTCTTTTGCAACCCACTCCCATGGTGTGACGGGCGGTGTGTACGGGCCAGGAACGTATTCACCGTGGCATTCTGATCCCACGATTACCGATTCCGACTTCGTAGGTCGAGTTGCAGACTCAATCCCGGACTACTGACGCGCTATGAGGTCGCTTGCTCTCGCGGAGTCGCTTCTCTTTGTGCGCCATTGTAGCACGTGTGCTTAGCCTGGTCGTAGGGTGCCATGATGACTGACGTCGCCACGCTTTATCCAGTTTATCACTGGCAGTCTCCTTTGAGTTCCCGGCCGGACCGCTGGCAACAAAGGATGGGAGTTGCGCTCGTTGGGACTTATTAACATTTCGCAACACGAGCTGACGACAGCCATGCAGCACCTATATACGGTTCCCGAGCGCATTCTCATCTCTGAAAACTTTACCGTGGATGTCAAGACCAGAGTAGGTTCTTCGCGTTGCATCAGATTAAACCACATGCTCCTGCTTGTGCGGGCCCGTCGAATTCATTTGAGTTTTAACCTTGCGGCCGTACTCCCCAGGCGGTCGACTTAACGCGTTAGCTCGGAAGCCACGCCTCAAGAGGCACAACCTCCAAGTCGATCGTTTGCGGCGTGGACTGCCAGGGTATCAATCCTGTTTTGCTCCCCACGCTTTCGCGCACCTGAGCGTCAGTCTTCGTCCAGGGGCCGCCTTCGCCACCGGTATTCCTCCAGATCTCTACGCATTTCACCGCTACCTGGAATTCTACCCCCCTCTACGAGACTCAGCACTGGCCAGTATCAGATGCAGTTCCCAGAGTTGAGCCCGGGGATTTCACATCCTGACTTAACAAACCGCCTGCGTGCTTCTACGCCCAGTAATTCGATTAACGCTTGCACCCTCCGTATTACCGCGGCTGCTGGCACGGGTTAGCCGGTGCTTCTTCTGCGGGTAACGTCAATGAGCAAAGGTATTAACTTTACTCCCTTCCTCCCCGCTGAAGTGCTTTACAACCCGAAGCCTTCTTCTTCGCGGCATGGCTGCATCAGGCTTGCGCCATTGTTACAATATTCCCCACTGCTGCCTCCGTAGGAG
+
42(/-4.2647036-.-(-*/+'&.64,--/61335;72//184011---)22230-/.-*,),(&%#&(,20/26-&10:-9;;-232.54.()*+*&&&(+*)*.472962-4,.//.(/&/416'6/:..893250/18691;1.-4---/,13&$'',+7'*((%6:52/156:5*('(./0*',,8.8,,289:7;8/.(2/33-*''+2,**$'0+-210.+/+,,,**)+---2,'%)...133010,3/()&)/3;/01,)(+**-.122.++*&)./))156431)(%%&+/-01130-)))*978:((-))')*'%%)++(,1;/./30+,+10+25732$%+').1724'&&1/41;:9:3776976*869+-($''2.*+13-0.245-/+/280%)'''(-.9/78/*%,+.,*,'%3222225*55058*1(-,--.12(%%#&#%)+63.2)(&()'/01534761+**((/11.),*&%/41269:9188969:8;6,&(-)055;439200/-/(+*-6)(/.3.;393-/.--.+/+&(+-5,.02+*/08,(,//40817&,41--)3::+,1+/,2--1.3013///,66/,/28251/0-/00,,'(*+/20-/03).,.&/4-0/18454((&4,-+-/45925,5/76.)'&'057-'()+-.184/).$&'+-,&)*/,-2.121.)/('*-,840,+0.1399521&--18454-./8967776<8639,-2283,7,,0-2136;47:/2234.6--/*)*1223272646-49,.),5.4667548+3*3+3/)3/04/*,.-/0,%+*/2/)&(&''%)&%&'*+761211%0&27;45(+(%(/6,(027*,--/(6/).)-.,0*((*+106568918:04;0...**+*'&$$'),+)'*--*120&&-)90722..,-(.4.+-7.7/0935;89.;///99583.,*)+,1--/2*70,/3428<8788*))+*-.14.7...:9879+-&%%)''%(-35-.,48-/;930347.+,.,0-+-)+,++*./,81+(*(%'*+:45:0'''&(.1/0038970./01068432-/,/8362//,)+0/-.6-868.,/0/))')/-071525.++
@9bd2ab32-93fa-4186-8dc0-9f35fb26da61 ch=135 read=44762 start_time=2019-12-13T01:34:10Z barcode=BC01 runid=2c9cf7bc05858273f10e7d7ec552fc0bd742dc3e
CAGGTTACCTTGTTGCGACTTCACCCCAATCGCTGACCCTACCTTCGGCCCGCTTCCTCAGCGCGGATTAGCTCACGGGAGAAAACTGGGTATTGCCAACTCTCATGGGCGACCCAGGCCAGTGTCGCCGCGAACCAGGAACGTATTCACGCGACGTTTCTGATTCGCGATTACTAAGTAACTCCAGCTTCATGCCAGGCGGGTTTCAGCCTACAATCCAGACTAAAGTTTTAAAGTTTGGCTCCGCCTCGGTATTGCATCTCTCATGCCAGCCATTAGCACGTGTGTGGCCCTACGCATAGGGGGGCATGATGATTTGACGTCATCACCTTCCTCCTGGATTAACCCAGGCAGTCTCGCTAGAGTCCTCAACTTAATGAGTGGTAACTAACGACAAGGGTTGCTCGTTGCGGGACCAATATCCCTCGGCTTTGAGCTGACGACAACCATGCACCACCTGTCACCTTGTCCCCGAAGGAATTTTCTCGATTAAGAGTAATGCAAAGGGATGTCAAGTGTAGGTAGGGATTCTTCGCGTTGCTTCGAATTAAACCACATGCTCCACTTCTTGTGCGGGTCCCCGTCAATTCCTTTTGGGTTTCATCTTGCGACCGTACTCCCCAGGCGGAATCGCTTGAAAATGCGTTGGCGGCAGGTGTTAAGTATTCATCGTTTGCAGCGTGGACTACTGGGGTATCTAATCCTGTTTGCTCCCACGCTTTCAGGCCTCAGCGTCAGTTACAGTCCAGAGAATTGGCGCTTTATGCAATTACTGTTCTTCCTAAATCTCACGCATTTCACCGCTACGCTGGAGATTTACTCCTCTCCTGCATCGCCAGACAACCAGTTTGGAATGCAGCACCCAGAAGTTGAGCCCGGGTATTTCACATCCCGCCAATCATCCACTTCATCCTTTACGCCCAGTAAATCCGGATAACGCTCGCCACCACGTATTACGCATTGCTGGCGTGGTTAGCCGTGGCTTCATCGCCAGGTACATCGTTATCTTCCCCAAGACCAGAGCTTTACAGTCCGAAAACCTTCATCACTCACGCGGCGTTGCTGCATCAGGGTTTCCCCATTATTGCAATATTTCCCCGCCGCCGCCTCCGTAGAACAATATCAGCACCAACAGAAGGTTAACACAAAGGCATGGCATAGCGGCACCCAGCAATGCGTAACTACCA
+
(&-,.'#'%'('-2&,-(011---53/(8+6,,-./1:+%&+,3--)&*.*&'((&'&($$#&(*-%-)+,-/...(++'%'*&%&*(,),*-3*///,,-/,(%)*(&$&&1.*$0.3%&*1120$$%%)*-57:(87383297:.,))'(*)**+./-02.20-*,/,1+'&&+*&(04226+*-46;9+*%$%(/4,-*)-30(&',60124;,8('%+**)*((,57*.5))1;,/,./1,#&%&)/53/-0**+-.53/-&*&-42232'*'%'.-.00/0-)*.02*+&-(--1.0,514.443....-4:/+,..5403*),-,*+)&2310-%+--*00*)2769:;897./0/')+,.661,*'&&0,1)%&'(/,.21**')(238.**+**'&'),0,',,3--,(-,.012-*(+%&%()(),8866440454*4926..-025695357401.0+.4891()1(*(-)48+//111/6.3))+++800089*-76.656:824634,.)*%$((%-,56<533,4+))<-9&-&.+(.,04.-/++.026*,16**6/1.1.0'(1670//849687,021('*-44*'$()2/,+,(+,)**,0685-)376/0'&%%%%&%&)-.0*,/.-(()&'%($'*'$&%$$'+.0;868877<4*/'/0044966/%-*,1410431*)2,0,-*161+00370(*)*0.),$&.36/11255::73:312-,-1%'&&&&%)%'')%'('&#$$'%%)'$#('-513811')2/,--+)+./-18:3003++/**(''&(&)&*-($()'()'',&$$%&''#&$%%(%(),-(.-953..),$&&(*).2-)'*)(,,''(/,'()&/')71.*21,71&$%$-'((%'73&*'*&%&*(-1+'.***(&%+.7.-.'0-03%$%$&),578,,)'((/,0,*(&&$$%',.04/.--401&**&).'+-,2+(++&''%*''%&%)%$+/*4471:9:,.*.(&&)++)))/-+-((41'&,-+'1/.4),+-)//0(,+-.52,6,,,6.-&+*)+-+06(.85*%(('0./1052/*5(145-&('%**+.2/7:/,)((*/)2)..4)***,/.+/.*,4(-,.7.4%..3+*''$$&',*)($&%&%$($$$$$')))*+(0&(&$&&&
@d9a3144f-8833-4024-9ffb-9e4d226288ef ch=131 read=51170 start_time=2019-12-13T01:34:18Z barcode=BC01 runid=2c9cf7bc05858273f10e7d7ec552fc0bd742dc3e
CTCCTGCAGGAGGCGCCAGTGGAAGTGTGCACAATAGGCGCAAACCTGGATGCAGCCATGCGGCGTGTATGAAGAAGGCCTTCCAGTGTAAAAGTGTTCAGCGGGGAGGAAGGGAATTAAAGTTAATACTGCTGGTGCTCATTGACATTTACGGACCGCAGAAAAAGCACCAGCTAACTCCGGTGGTTAGCAGCCGCGGTAATGCGCGGAGGAATTACAGCGTTAATCGGAATTACTGGGCATCGCGCACAGGCAGTTGTTGGTCAGATGTAGGAAATCCCCAGGCTCAACCCGTTTGCATCTGATACTGTAACGAGTCTCGTAGAAGTGGGAGTGGTTAGGTGTAGCGGTGAAATGCGTAGAATCTGGAGAATAGAGTGAAAGGCGGCCCTGGACAGGTGACGCTCAGAAGTGTCGCAGCGTGGGAGCAACAAGGGATGGATACCCTGGTAATCCCGCCGTAAACGAATATCGGCAGAGGTTGTGCCCGCTTGAGCGTAGCTGTCCGGAGCTAACGTTGGCGTTAAGTCGACCAACGCCGCAGGAGGGAGTACGGCCGCAAGGTTAAAACTCAAATGAATTGACGGGGGCCCGCACAGAACAGTAGACATATAATAGTTTAATTCATTTGATGCAACGCGAAAGAATACCTGGTCTTGACATCCACAGAACTTTCAGAATGGTGTTCATTGCCTTCGGGAACAATAGAGACAGGTGCTGCGTTAACAATGCGTCGAAAGCTCGTCATTTACAGTAAATAATTGCGTTTTGGGTTAACAAGCCTGACCCTTGTCATTGAGATTATGCGTTCATTAAGATTGGGGCGTTTCTTCGCCAGGAACTACCGTTATGCCAGAGAAAGAGTGGGCGGCATCAAAATCATATGCCGTTAACAGGCTACATTATACAATAGCTGGTACAGAAGATACGGATACCGCGAGGTAGAGCCAAACCGCAGTCATCGGATTCAGATTATGAAACAAACTTCGCCTATTCGAAGCTGGAGATTACCTAATGGAGATCAGAATGTCGCGGTAGGCCACGTTCAGGTCTTGCCACACCACCGTCACCATGGAAGTTGGCAATACCCAGAAGTCCAGCAAACTATACTGGAGGCAGCGGCCAGAAGATGGAGTCAGCGGTGGGGTGAAGTCGTAACAAAATTAACCAGAAGATAGAGCGGCAAACCAAATAGGATTGGCACAAAAACTTTTCCTTTCCAGCACTCTTCAGCACCAGCAATATGTGAAAAAAAAAAA
+
*-3,*(((3,*,***+%(%,%%%&'((-)*++1;3'-++$'%&%%(*+,+,))''1*7+*)+('*//100)2+&,*++41363%$&$#&)62($($%(/+-2,5:*(,.+,+/*%&)'-+('&)&$&#&'('-('&*++1-5/-).'./)',',&%))-,*/-,-+++'/*(,..+0-013++-'&%(*',,-11((&&+/''&)**14/,-(&.(&*,,,-304-1-)(&%.)*+.*0,/-1(((&&&%%$%,%,//&*+**./357963+'&*)+++381*/87854*,(%%$&%%'*,2,+--(')%$&&&'))-,,.+**)*(()()'%&((+)-$''(&(&()/53/054,-.//+)(,,/(/*)&'*(&&$%'())(%,,2(/'('(,,+'%&&'-.')-3.*-*'(&($(+1221.'1.)()-.),*&))'*)+%'#%+*&/132&-1.)'..++11)+&&&&%--,&(&%'((,0,.195/%).,+&))+2'/,-'().--*'',0('%$$&'*+253.()+0.('$&%')*$'(,*)+.*&'))+*)+,+,,-,0.9/2+0*+129;0*-'1&(&.%)*3*13-)0/3(&)%+)&'$%'-,-())/.-,22&(&%('%*'&&)))..,31301..$&%''-21--0/051037682*,+-*+),6--.)(./2-)%*--$0'(7858/)-'&##'&&((*)+6%1&+)*+-,'%%&&)%&''()*&&%'&&'(1(*('*+%$&&'(&..&(+*-)**,660&-%+%&$%(*%+'$%',*''+'02-8)'$&&.-'($&%('(&/**('&,-)*120,.3.)1+)(*%%()+%'%$%%$%'%&#&%''&(%),%$'&).)'*%&&((08:,.0''%&#'&%('(%$#''%'%(%%&((+-054-47705.-++),*(10/3,))%'*...,)*(*%&')0960*&$#%%%)+%(''''9-2%)&-+')(**(')-*')'(',*(&$(*&(&&',5-,%%1))*%%&'&&+')$('&',..%-*'*&0*(*'/*%&(.02%-(+('&%%%$%'(($&&'(-,1/12)(%&&)+-$&)-++-2**&++*/.('','++()$,%'&((''(+,++.-5,)(,)(*)(&$'*+3)/+)0)*--,%()')/+&%',+.)%(%+%2+))/)&/..-0,/.0/.-').()-)$*,$*%$$%$%(/-%%)&(+)+%'*+)*)%(#%&%).-)*+,/02$,&&))*)&$(((.-*%#%$$
@f2cd00a7-0386-43c6-bf7f-0f3879a3d8f0 ch=21 read=38191 start_time=2019-12-13T01:34:27Z barcode=BC01 runid=2c9cf7bc05858273f10e7d7ec552fc0bd742dc3e
CTCCTACGGGGAGGCAGCAGTGGGAATGTTGCACAATGGAAGCAGAAGCCTGAGTGCAACCATGCCGCGTATGAAGAAGGCCTTCCGGGTTATAAAGAAATACTTTCAGCGGGGAGGAAGGAGTAAAGTTAATACGCTTTGCTCGTGACGTTACCGCAGAAGAAGCTTCAACTAACTCCGTGCCAGCAGCCACTTATTAATACGCGGAGGGTGCAAGCGTTAATCAGGTTACTGGGCGTAAAGCGCACATGAGCGGTTTGGTATTAGAATTAGTAAATCCCAGAGCAACCTAGAGACTGCATCGATACTGTAAGCAGGTCTCGTAGAGGGGAGTAGAATTCAGGTGTGGTGAAATGCGTAGAGATCTGGAGGAATACCAGTGGCGAAGGCGGCCCCCTGGACGAAGACGGCGCTCAGGTGCGAAAGCGTGAGAGCAAACAGGATTAGATACCTGGTGAGTCCCGCCGTAAACGATGTCGACGGTTGTGCCCAGCAGGGTACCGGAAGGCTAACGTTAAGTCGACCGCCTGGGAGGTACGGCCGCAGGTTGAAACTCAAATGAATTGACGGGGGGCCCCGCGCAAGCGGTGGGAGCATGGTGGTTTAATTCGATGCAACGCGAAAGAACCTTGCCTGGTCTTGGCATCCACGGGAAGTTTTCAGAGATGAATGTGCCTTCAGGGAACCGTAAGGACAGGTGCTGCATGGCTGTCGTCAGCTCGTGTTGTGAAATGTTGGGTTAAGTCCGCAACGAAGCGCAGCCTTATCCTTTATTGCCAGCAGTCCATTACAGGAACTCAGGGGCTACCGGTGTCGGCGGAAGAGTAGGGATGACGTCAAAGTCATCGCCCGTACCGACCAGGGAGCTACGTGCTACAATGGCGCGTATTACAAGAGAAGCGACCTCGCGAGCAAGCGGACCCTCGCAAAGTGCGTCGTAATTCCGGTTGATCTGCAACTCGACTCCTTGAAGTCGGAATCGCTAGTAATCGTGGATCAGAGAATGCCACGGTAGATACGTTCCAGGCCCTTGTACACACCCGCGTCACACCAGCATGAGGTGGACAAAAGAAGTAGGTAGCTTAACCTTCAGGAGGCGCTTACCACTTTGTGATTCATGACTGGGAGTGAAGTCATAACAGGAAGTAACCAGG
+
'-,*(%((16+*.4/)('((**3+)++*.0-,(+,4132+*%%'$&()27/-)%)0,'((*/+*17.'%(%$&)1)*+).,+))))'1.00.05.-',1/1*.5:-,-.,'*,('.*/,+-&*,080,.0301//$&,*('*+,'3+%.'.,*//$*++/.&)(%&),*+&.--1.//0*-03.+(,-,.-&&%%$)&2&,&)(),,+)'(,+000.02//,0+.'-&*+),44930+016)('&&%'$%&%.,',-.&%''&*(%($%&%$%$''')*+)%)'&*08663)))(+4455550/00,1/.%')%*(../0/1,.*('0-2,&''))-/-/0),/,(&&)(-%(1''+./'))),-1-.6('((,,)/.')()*)*,/-0,.13::9/-/899--1+-/*'(((*-)-()'(,02-../1/-,)(-,583*),%/**%()-7:6474)((*-2**10445<;6/..)-)(&%&''*)*(.*'&+,%'(&#$.(,,&%)))'('*)-201*,,)*-7,1-(%+-&'''(5-850+,)+100*-5.-097:0-&'-.2//1'*0.+*022,,.%+()%(&%*&6(%)*)0+*/215:*%(&**,(-'--%2*'&*-))'*+))'%+41.23,'%.-7889/-.+2,(+*,1<53---./074752447:5:4+.81/67865&'////(/.+&///0))(01/,22.45-*+-/550350.,-00.-15&446:59.239')+/4,')(+&-'&,0-7111,),'#2,+.0,+.'246-$&##$$-,,6443**('&**$-'+&('2.'()*)++'%(*(+3..1,-+*+-.91.,,,,.&&$#$"#)&'(7902,+%'(,*+'(),01,6,,250-.$)%&&(*..+)'))'(876653'%)%&*,8/../)%)**+$%*33+0487991-/*.'+'()(,&())-...53+,**++1%*%&(+*.0%2*536***-.1/6//-4+-,).*))%(/+),'%((-*%$*('*%3,6*%--01&+)%)()(+)01*%)(**)*&*)'*,-++&'&&*''+,160$(,)*1,/)+%&$%*).1095*/)%,1,-415./.%*(-((*0-020444576+5-)*,,/,*+0%-)(%'''(&#&**+,'4)
@2ba473c1-2d13-4ded-801d-9b884a7e2b4f ch=137 read=53929 start_time=2019-12-13T01:34:51Z barcode=BC01 runid=2c9cf7bc05858273f10e7d7ec552fc0bd742dc3e
CTCCTACAGGAGGCAGCAGTGGGAATATTGCACAATGGGCGCAAGCCTGATGCAGCCATACCGCGTGTATGAAGAAGGCCTTCGGGTTGTAAGTACTTTCAGCGGGGGAGGAAGGGGTAAAGTTAATACCTTTGCTCGTGGCGTTACCGCAGAAGAAGCAACTCCGTGCCAGCAGCCGCGGTAATACGGAGAGTGCAAGCGTTAATCAATTACTGGGCGTAAAGCGCACGCAGGCGGTTTGTTAAGTCAGATGTGAAATCCCCAGGCTCAACCTGGGAACTGCATCCTGATACTGGCAAGCAGGTCTCGTAGAGGGGTAAATTCCAGGTGTAGCGGTGAAATGCGTAGAGATCTGGAGGGAATACCGGTGGCGAAGAGCGGCCCTGGACGAAGACTGACGCTCAGGTGCGAAAGCGTGGGGAGCAAACAGGATTGGGCCACAGTCACGCCGCCGTCGACGGAGGTTGTGCCCGCTTGAGGCGTGGCTTCCGGAGCTAACGCGTTAGAAGTCGACCGCCTGGGGAATGCGGCCGCAGGTTGCCAAATGGTTGGCGGTTGCAGGTGGAGCATGTGGTTTAATTCGATGCAACGCGAAGAGCCTTACCTGGTCTTGTATCCACAGAACTTTCCAGAGATGGATTGGTGCCTTCGGGAACTGAGACAGGTGCTGCTGGCTGTCGTCAGCTCGTGTTGTGAAATGTTGGGTTAAGTCCTGGCAGGCGCAACCCTTATCGCCTGTTACCCGGCGTCGGCCGAGACTCGAGACACAGTGATAAACTGGAAGGGAGAGACGGGGATGACGTCAAGTCATCATGTACCACGACCAGGGCTACACATTACAATGGCGCATACAAAGCGACCTCGCGGAGCAAGCGGACCTCATAAAAACGTCGTAGTCCGGATTGGAGTCTGCTTTCGACTCCCATGAAGTGAATCGCTAATCGTGGATCAGAATGCTACGATGAAGATACGTTCCCAGGGCCTTATGCACCGCACCATGGGGAGTGGGTTGCAAAAGAAATGAGTAAACAACGCCGGGAGACTTTTACCACTTTGTGATTCATGACTGGGGTG
+
-.33+*0)23*-0(),,,-211,)+*(3))*,,30/2920.04;-5920+($'&$')+,&83/../125663/)-*--.4653&213;12./(.++-62.%0329:1*)020*+0,().96.04-2++,*,0*'..0+...0/+8+-4+--(,(&)'$%('+,6420/06/15**482.(++0)($$*,,)&$+'.++)+-122102((/*,-67970..292--,-',%0%',.'1.3,,/807-36(*.111.-32,887*,-5654().30379.64)(()*4---.*()(,**+-()',///02-.,*&234)*/(5)6/)'3430,-..6951158-./97.-,++///6/+/-)/-7586.1,-20+-)&''((+/8*)5959//-*)))++,-307(*8875/-.-,-184,4)((+2*)++(/'&,%))+,%&$%&%$&'))$##%$%&',-4,.-/.,,4*4,''/+-*5604979412-,/,),-2..)((+/.)'+')(().30031,,)/+&&)(,'+/)''&*&.'&-/+02-+'''))()&&$%%#)%&(0')*+.$+)30964/55+*-..9281/1+-,&*&0364237.&/2,4)%%''.*'+)*,4//63/(''()*,-,)3+1.33666692;645../,005//95754-.%(/17777541$&(*:8:233/+,-32/./2/.//-0.+.3,%%*+((*)-10157++1.13.,*('%)(/.((*(*'%(.+5-(/+00,(((**$''**2233,(/+/,*&*+'(&%'%%'065+,1-0111+)+1265+$%%#$*(&'*-27&420+)('%($$&(+296691/+*))(*+)'-.7866758/(&$(*.)+1;7672400/892-02443753.5-,.,*0(*')))**'(()))+,-0'&%')'(*)&&.(&%%#'%)(+026796,-')(&)/')*'./+,)*'')*,14/*&)*+1,/-&*%*)*)%'',+/0/1/*''(&,--5202:/*%**'(&#'&+3(*)'%%&$31*'&$&''((+.5.1032.016870&&&&(+03-)('
@9875c8f4-ccec-4d0c-9fb1-492cbd6b2726 ch=78 read=71523 start_time=2019-12-13T01:34:48Z barcode=BC01 runid=2c9cf7bc05858273f10e7d7ec552fc0bd742dc3e
TTGTGTACTTCGTTCAGTTACGTATTGCTTTGTCCCTAAATTGTCTTTGTTAACCTTTCTATTTGGTGCTGATATTGCTCCTGGGAGCGTGATGAGGTACACTGTTGTGGAAATCCCTGACCGAGCAACGCCGCGTGAAGGAAGGTTCCAGTTATGAAGCTTCTGTTATAAAGGAAGAACGGCTACAGGAAGTGGTAGCCAGTGACGGTGCTGATAAGCCACGGCTAACTACGTGCCAGCAGCCGCGGTAATACGTAGGTGGCAAGCGTTATCCAGATTATTGGGCATGCTAAAGAGGGCAGGCGGCCAGCAGGGTCTGTGGTGAAGGCCTGAAGCAGCTTCGGTAAATATGAGAAACCAGGCAGCTAGAGTGCAGGAGAGGATCGTGGGTCCATGTGGCGGTATGCGTAGATATATGGAGGAACACCACCAGTGGCGAGAGAGCGACGATCTGGCCGCAACTGACGCTCAGTCGAAAGCGTGGGGAGCAAATGGGATACCTAGTAGTCCACGCCGTAAACGATGAGTACTAAGTGTTGGATGTCAAAGTTCAGTGCTGCAGTTAACGCAATAAGTACTCCGCCTGAGTGTAGTACGTTCGCAAGAATGAAACTCAAAGATTGACGGGGGCCCGCACAAGCGGTGGAGCATGTGGTTTAATTCGAAACGCGCGAAGAACCTTACCAGGTCTTGACATATAAAGGCTCAGAAGTGGAGATAGCTATATGAGATACAGGTGGTGCATAGTTTGTCGTCAGCTCGTGTCGTGAGATGTTGGAGTTAAGTCCGCAGCAGGCGCAACCCTTATCGTTACCATCATTAAGTTGGGGACTCTGGCGAGACTGCCAGTGACAAGCTGGAGGAAGGCGAGGGATGACGTCAAGTATCATGCCCCTTATATGACCTGGGCTACACGTGCTACAATGGGTGGTGCAGGGAAGCGAAGCCGCGAGGTGAAGCAAAACCCATAAAACCATTCTCAGTTCGGATTGTAGTCTGCAACTCGACTACATGAAGTTGAATCGCTAGTAATCGCGAATCAGCATGTCGCGGTGAATACGTTCTCGGCCTTGTACACACCGCCCGTCACACCACGAGAGTTGATAACACCCGAAGCCGGTGGCTAACCGCAAAGGAAGGAGCTGTCTAAAGGTGGGATTGATGATTGGGGTGGGGGCGTAACAGGTAACCGG
+
$$*)&)-0556-196123700/3,1-((***)112+*/''+**-.9;.)((*,/0181+-'.3**-.126121/-2(()+/,(+)'&$%%&$&&((&(%%'*/'.)&(',&'("&/*+,1550*(+22/78<2221,-+(')*'/.51'$)'1,/+0,%(,.35316101/*,()+.11,)/*)++,*')'&(,53.//2%.,,')'&&$'.&'.*,(,2//.0,--.,0.149,-0++30003*.-7+,,-+6342/1/,&%./*,/0;4-/,&(+.,)0,(-&$$*'%%+-)('-/.-.3:34-0&()/,/9411243053+(*))*634)-)()'&%.%,-.0;4121++&',,-8550+++*,0,),-29-12,-,15/24,6+,('*6/.(''&%&#%%+'0132466/-+-/0.4/+4.,.,')**+.-4-*))'(')*7643232,1(($$&1,.,--0+0021219%+*'(+-.%+,('-/9;;2(%&''039*+,.---.+)+.16548;9-,,-,--.-/5681743;5;47242-1)((993261/-121+9+5*8409002*'*()*35+/00-+&+)22487846;5(*02+.2//2;9224/7-),+6-22-,482.:/--01-0+++422-)++(0'),58<;1;6:-**.0*)--.-,+*/68.:-,2:*,')(2/++../3/39-/:001/+,,(*,---.:56554514531--'').5,/.--744'154**3268433339474-(%**//6533941*+8.90/027),4%3*,4525,-+51.5244-0/,.<70/.045-./.,8:225765)3111466::9901213625//06/-.)(,,./)&+5,667698971,&&(+2230582,-6/0-0.-0:.51((&(,*+*-/0/2,4,,+,$+(2)+++*.(()++)(/*)*'&('-)3+2-,,68/*,8/.14;;63;32<66645828-5+.*)(-1699:241//1-'.3/524021-)7('1/,**+*023844)*(''&'&'011667/228657:8883.4/0,((%*0,,-3/./.0:.69/-3333,2*()($()'))(()-2/+-+)**)()41-+*+),-867/0/8(++,010+,,--0/03:*-0/186/47....,40523...')-&'(,++-/+115478,.
@c9046a36-39c0-4504-98c6-e2a12357c72b ch=176 read=80731 start_time=2019-12-13T01:34:59Z barcode=BC01 runid=2c9cf7bc05858273f10e7d7ec552fc0bd742dc3e
CTCCTACAGGGCAGCAGTGGGAATGTGCACAATGGGCGCAAGCCTGATGCAACCATGCCGCGTGTACGAAGAAGAAGACCTTCGGGTTGTAAGTACTCAGCGGGGGGAGGAAGGGGTAAAGTTAATACCTTTGCTCATTGACGTTACCCGCAGAAGAAATACCGGCTAACTCTTGGCCACTGAGAGTAATACGGAGGAGTGCAAGCGTTAATCGGAATTACTGGGCGTACAAAGCGCACATAGTAGTTTGGTAAGTCAGATGTAGAATCCCGGGCTCCAGCCTGGGAACTGCATCTGATACTGGCAACGGAGTCGTAGGGGTAGGAATTCCAGGTGTAGCGGTGGGGAAATGCGCGTAGGATCTGGAGATACCAGGCGCGAAGGCGGCCCCTGGACGAAGACTGACGCTCAGGTGCGAAAGCGTAGAGACGGCAGGATTAGATGCCCTGGTAGTCCCACGCCGTAAGCGATGTCGTGGAGGTTGTGCCCTTGAGGCGTGGCTTCCGGGAGCCTAACGCGTTAAGTCGACCGCCTGGGAATTACGGCCGCAAGGTTAAAACTCAAATGTGGGGTAGGCAGGGGCCCGCACAGCGGTGGAGCATGGTTTTAATTCGATGCAACATGAAGAACTTACCTGAGATCTTGACATCCACGGGAAGTTTTTTCAGAGATGAGAATGTGCCTTCAGGGCCACCGTGAGACAGGTGCTGCATGAACAATAGTGAAAGCTCGTGTTTTGGCGAAATGGTGGGTTAAAGTCCGCAACGAGCGCAACCCTTATCGCTGTGCCAGCAGTCCGGCAGGAACTCCGGGAGACTGCCGGTACAAACTGGAGGAAGAATTAGGGATGACGTGAAGTCATCATGGCCCACTTGACCAGGGCTACGATGCTACAATGGCGCACGCTGAGAAAGCGACCTCGCGAGTGGCAGGACCTCATAAAGTGCGTCGTAGTCGGATTGGAGTCTGCAACTCGGCTCATGAAGTCGGAATCGCCCCTGGTAATCGTGGATCAGAATGCCGGGTGGGCCGTGCCGGAGCCTTTACACTTCCACTGTAGAATTAGGTTGCAAAGAAGTGGTAGCTTAGCCTTCGGGAGGGGCGCTTACCACTTTGTGATTCATGACTGGGGTGAAGTCGTAACAAGGAACCGGAAGGCGTGAGCCAAGTAGGTTAACACAAAGACACCGACAACTTTCTTTGCTTCCTTAAGCCGCTACATGAAAGCGGG
+
(+02)+2)240,.11-17.98-30'/)***/.-8732+,++)-3544-+.,(103679;47787657,+2&)+%&)($22284(0*.-,-4,&($&*,'-.33821,-310---25,2:-01:1:0469374./0/&+))'0*+5+,0((-)*,)(*/($(,-'')$*''')(%%)''%'&'(&&%%%'().,-,-)%))+*(&)/0.8/4/40.3-7.5577:69520&32+)),/*,$$&&%#,+/**+*.2026458910('+)'/44+1**)+(.'0.,.5,')+-,--,21-.0/26-0'*''%($&)**,)314)(%(()/,/+((,,...-//197651))/0**+,+/54,(),/1--'&&'&))%**%%%&'',+01-6;83-794/'(*&')'**,*,-/*+643+'*.)+,57//-1*./83///'7+1'+,)2:,/798880:4('//1955/(&&(+-.-/*%-1-35+6,.,27('/,098,()-433/4')4.*,++,371.-,5-5*111113;458556,'&)',-3:67.1.*/-365;;542427.++'',-''$-**&/78*23+&)%*%0.,2128)/1-010-<<-298;7/-0.12*,$%),1--/.&,/0940-(+-+/***2333(%'+/(/,.07;9<,90/./.)*)),0/37-89676*.,&&'(-.0560525-356789963/1$#&''(&%'&)*'',-44543:7/)'$$)+*(*$&(1,692;+,06/)+455)(***0/529)*)*,7%&,&)(*-+)*&411-*)&%/+-&-.3(*'-*..1722)/((''+0)..3.,3(*,,+-./.587-27-,('$%%$((78700-*05+''%#(*774-02**$)&)*,542439440/)+&+),-/.**+*%)(**975)))%'$)('&0034754''/6-1.046796:7896&1&0.03+,..246-4-.++)++4'))--//2*4).0516+*,)%//19443:9<7660.'+*.+%%('&(&&)''$%(')*&'+'&'&$'&'&$$%$%%%(&)())+&(36:0,24+'*1(()+)&&%%$$$.*659)31--/+*+*)/*)02,/.71-/35594&)('+.,())()+.-,/(%)443213/522)+),$("$(&%%'(--13-01+5-213429%,'&(-7/9914-.73/.3&$&,,-'&&-()1,&'((.)(')('%%$$$
@2cbf00a3-11ab-4e11-9c5a-adb25131d2e9 ch=226 read=66367 start_time=2019-12-13T01:35:06Z barcode=BC01 runid=2c9cf7bc05858273f10e7d7ec552fc0bd742dc3e
CTCCTACGGGGAGGCAGCAGTGGGAATATTGCACAATGGGCGCAAAGCCTGATGCAGCCATGCCGCGTGTATGAAGAAGGCCTTCGGGTTGTAAGGCTTTTTTTTTTCAGCGGGAGGAAGAGTAAAGTTAATACCTTTGCTCATTGACGTTACCACCCAGAAGAAGCACCAGCTAACTCCGTGCCAGCAGCCGCGGTAATACGGAGGGTGCAAGCGTTAATCAACGGAATTACTGGGCGTAAAGCGCAGGCAGTTTGTTAAGTCAGATGTGAAATCCCAGGCTCAACCTGAGACCGCATCTGATACTGGCAAAACTTGAGTCTCGTAGGGGAATTCCAGGTGTAGCGGTGAAATGCGTAGAGATCTGGAGGAATACCGGATGGCGAAGGCAGCCCCCTGGACGAGACTGACGCTCAGGTAAAGCGTGGGGAGTGGAAACAGGATTAGATACCTGGTAGTCCACGCCGTAAACGATGTCGACTTGGAGGTTGTGCCCTTGAGGCGTGACTTCCCGGAGCTAACGCGTTAAGTCGACCGCCTGGGAAATACGGCCGCAAAGGTTAAAACTCTCAAATGAATTGACGGGGGCCCGCACAAGCGGTGGGCATGTGGTTTAATTCGATGCAACGCAGGAACCTTACCTGGTCTTGACATCACGGAAGTTTTCAGAGATGAGAATGTGCCTTCCGGGAACCGTAAGGACAGGTGCTGCATGGCTGTCGTCAGCTCGTGTTGTGAAATGTTGGGTTAAGTCCGCAACAGGCGCAACCCCTTATCGCTTGTTGCCAGCGGTCCGGCCAGGAACTCAAGGAGACTGCCAGTGATAAATGGAGGAAGGTGGGGATGACGTCAAGTCATCACTTATTACCCGACCAGGGCTACACCCACGATGCCACAATGGCATACAAAGAGAAGCGACCTCGCGAGGAGCAAAGCGGACCTCGCATAAAGTGCGTCGTAGTCCGGATGGAGTCTGCAACTCGACTCCATGAAGTCGGAATCGCTAGTAATCGTGGATCCAGAATGCCACGGTAGATATTACGTTCGGGCCTTGTACACACACCGCCCGTCACACCATGGGAGTGGGTTGCTAAAAGAAGTAGGTAGCTTAACCTTCGGGAGGGCGCTTACCACTTTGTGATTCATGGCTGGGGTGAAGTCGTAACAAGG
+
+*1+%%'&43*(+1-.24457781.0,-00+*,-9;875/+(,08-$6.732/,+)&(,,-.:936543434//.'))'+*3/96'867;/,0+(+**0246366728--+,60(,-+-'$&+,3.,,5-/(*,-/950388566446+5-*.4&-&()).0(--+-'4((),-/3.-/80477940,++4,48.6,..-&/)+)++(,+032/0-122214%%$(*///4/20297223250(('(&(%-$4-2-(-4/7.8:356964&)0/),8-%.65682510+*().-347386+*+,)1-,--392*''&''+,,,145-,,0)((.)9,,362+'(,.-6///84/.,+***+-./68:8/())1/-2-1.).+4.**4+30&2/572.-69810*&)*((,556551/3'&'(&)+12(&&#&(&$*'&),++(1,--1179;667645-6)'*027559;9-,+,,6861.,.0//2040/0/57'&(*'26/*&*+/0-72+0-,+,579/.,++-0..224..0,/6459-,.-,345271/0.3).1092<;5../*,-9:00.404//00286)46+(*(.)0*,/867.)*-70-.56;707182-.../7686*).),03636/395,.1/-1/02560,-+-+0++6:5---,-.60,+/--3878:432)+41818634-,+418/.6111810.,)*($%+23665'54755/13-/.,/3,,12'.-0)+*'+,2.0303%+)+(*.4-69.*/11.)'(&%)9338.,()*''21206%-.20/3920)0-/327-45+--*-0531+&,*+.+2-3.&5743689:9;:84145411,%'%#$#$''%)0.7///5/3.,&)''$('$%$%$&'+.+-++,44567-)*'*(()21+,+2'*)(*)%)*56*,1282154/&'(%,66-/5532)),+-30+/..)),)*,,&'*&)'()1/1248697150.2.50877,+--(,-,,./.37000)-)+6779.,-)**$(%)'(()+4446&-17/)+--0+))'*-05//6)*,/.1.14')%+*((*+1,/82124:.)$'*))(*()(+*0*8,8:79:-:1,.4.41-3.,56*0.20-/12361((1'-+)*/+.,-,**,-54,1,')/
@74a74098-c6ba-4d5e-947e-75db0c952b55 ch=185 read=80398 start_time=2019-12-13T01:35:03Z barcode=BC01 runid=2c9cf7bc05858273f10e7d7ec552fc0bd742dc3e
CTGTTGTACTTCGTTCAGTTACGTGTGCGCGGTGCAGAAGGGCCGGTGTCTTTGTGTTAACGCTTCCGCGCCTGTCGCTCTCTTCCGATTTACCTTGTTACGGCTTCACCCCAGTCATGAATCACAAAGTGGTAAGCGCCCTCGAGAGTTAAGCTACCCTACCTCTTTTGCAGCCCTCCCACATGGTGCTGACGGGCGGTGTGTACAAGGCCGGAACGTATTCACCGTGGCGTTTCGTCCGATTGCCGGCGTTCCGACTTCATGGAGTCGAGTTGCGAACTCAATCCGTTCAGGCGCGCTTTGTGATTCCGCGCTCGCAGGAGTCGCTTCTCTTTGTATGCGCCATTTGTAGCACGTGTGTAGCCCTGGTCGTAAAGGGCCATGATGACTTGACGTCAGCCCCCACCTTCCTCAGTTTATCACTGAGTCTCGCTGAGTTCCCGGCCGGACCGCTGGCAACAAAGGATAAGGGTTGCGCTCGTTGCGGGACTTAACCCAACATTTCACAACACGAGCTGACGACAGCCGTACAGCACCTGTCACGGTTTGAAAGCGCATTTCTCATCTCTGAAAACTTCCGTGGATGTCAAGACCAGGTAAGTTCTTTGCGTGCATCGATTCAACCACATGCTCCACACCGCTTGTGTGCGGCCCCGTCAATTCATTTGAGTTTTAACGCGGCCCGTACTCCCCAGGCGGTCGACTTAACGCGTTAGCTCCGGAAGCCACGCCTCGGGCACAACCTCCAAGTCGACATCGTTTTACGGCGTGGACTACCAGAATTATCTAATCTGTTTTGCTCCCCACGCTTTCGCGCAGGCGTCACCGTCGGGGGGCCGCCTTCGCCACCGGTATTCATAAGTCACGTTTCCGCTTCACCTGGAATCTACCCCCTCTACGAGACTCAAAGCACCAGTATCAGATGCAGTTCCAGAGTTAGGCCAGGGGATTTCACATCTGACTTAACAAACCGCCTGCGTGCGCTTGCCGCCAGTAATTCGATTAACCTTGCACCCTCAATGCGCGGCTGCTGGCGCAGGTGTGGTGCTTCTTCTGGGGTAACGTCAATGAGCAAAGGTAACTGCTCCTTCACCCGCTGAAAGTACTTTACAGCCAGAGGCCTTCTTCATACACGCGGCGTAGCTGCATCAGGCTTGCGCCATTGTGTAATATTCCCCACTTACTCGTAG
+
$5-/3./,00:0243-'()-+*(0*0((#&(*-%'$&')&%$%$()%',21:800325)&'$$%%'''+*/00132()*)))..6))%)/'(,,+/-02,/++./,/00593+.1.(),-746486:40,'',,,&)*::6-2%%))-020++,+*+3*()+&/2068.*,,+/1)(-0)&('-,20.',*12.;53),(+../47981.5,**(%&'+//:2107+2141.07/-.-**($,('+)*'')(/'),.25:62330*+,-1/060.0,,2+.4.706')%'%$&)+**()*+&&#&$)))++)$%)())&(+'+-33:::3321;702355889<.;/*),+,+*/+++-%%'(03401887+1-)(37631%'&')*,*((,)*&++&)-486,,2624/6.2/02<3156&.(*'$('./%&/*,565573,2133;847044292..118)6.:943.,4,9,0/0//*7,***5621/20*,/,.31+0/)(*,0,1+0+&(('('..)/.-70(6(.'/005621,.,-.756+*-0.**%()08((+,01330*).33.1214;33898:799557858.''(+)))8055*'#$'%%%(&'%))&/--/+,.,--,3)&()-..-1,-$'&&&('254*(./5:8<965:*/*+.8<,13/*'%&&,3',&,+/''&'378(988300/0210,,'(/./048'4*(0&*3)+)*).,',4,1222.**++1.072324057-:9:,+-.22/517355427+('%)')+42172-'%()''(+22792),+++.*0),'.&&*460/$$(+-/(27::.84164495348.1;+764470$%%&%'(#&&'-(&&$%+)+)-1033)((*(*0872.03726'%-559:9</.-,14%//119,--0.10671/'')((.(%'629**%(*)/:;*(((*.')+.6/4/54546939<899797/,)(%&()'*.'&,,3/),*,02&-$('+,/13:0-,)+,**'()/,0166780*0&.*/+*).-),8-:9;73/,.,+0855664;56+-379-)('(&%0$)-05)//&1/+*326371++&*,10)*+'0*%%)*-+73889<:9974(0010;2-)&)*,/0,23%--1-5.0.04&2)%'$%&,,-2247:0'&%#$%()((,/
@ce8a0a33-4bde-4162-b975-e6bae47da818 ch=45 read=60360 start_time=2019-12-13T01:35:16Z barcode=BC01 runid=2c9cf7bc05858273f10e7d7ec552fc0bd742dc3e
CTCCTACGGGGGCAGCGATGGGGAATATTGTGCACAATGGAAACCCTGATGCAGCAACGCCGCATGAGAGTGATGAGGTTTTCCGGATCGTAGCTCTGTCTTTGGGGAAGATAATGACGGTACCCAAGGAGGGAAGCCACGGCTAACTACGTGCCAGCAGCCTGCCGGTAATACGTAGGTGGCGAGCGTTATCAGCGGATTTACTGGGCGTAAAGGGAATAGGCGGATGATTAAGTGGGATGTGAAATGCCGGGGCTCAGCAGGTGCTGCATTCCAAACTGGTTATCTAGAGTGCAGGAGAGGAGAGTGGAATTCCTAGTGTAGCGGTGAAATGCGTAGAGATTAGGAAGAACACCAGTGTGACGACTCTCTGGACTGTAACGGCAGGCTCGAAAGGTAAGAAGGGGCAAGCAAGTTAGATACCCTGGTAGTCCACGCCGTAAACGATGAATACTAGGTGTGGGGGGTTTCAACACCCGTGCCGCCGCTAACGCATTAAGTATTCCGCCTGCAAGGGAGTACGGTCGCAAGATTAAAACTCAAAGGAATTGACGGGGACCCACACAGAAGTGGCGGAGCATGTGGTTTAATTCGGAAACGCGAAGAGACGCACCTACACTTGACATCCTTGCATTACTCTTAATCGAAATCCTTCGGGAGACAAGGTGACAGGTGGTGCATGGTTGTCGTCAGCTCGTGTCGTGAGATGTTGGGTTAAGTCCCGCAACGGAAAGCAACCCTTGTCGTTAGTTACTACCATTAAAGTTGAGGACTCTAGCGAGACTGCCTGGGTTAACCAGGAGGAAGGTGGGGATGACGTCAAATCATCATGCCTTATGTGTAGGGCTACACACGTGCTACAATGGCTGGAAGAGATGCAATGCCGCGGGTGGGCCAAACTTAAAAAACAGTCTCAGTTCAGTTGTAGGCTGAAACTCGCCTACATGAAGCTGGGGTTACAGTAATCGCGAATCAGAATGTCGCGGTGAATGCGTTCCAGGTCTTGTACGCACCGCCCGTCACACCATGAGAGTTGGCAATACCGAAGTCCGTATGAGCTAACCGCAAAGGGAGGCAGCGGCCGAAGGTAGGGTCAGCGATTGGGGTGAAGTCGTAACAAAGGTAACCGG
+
),20+,1-00,+-+.,'&..37)-,,/4/*-./044;76.07-1;,(''.../+/1620380-.,'(%&%&'((')+*5;64.&2-175,-))+./43325;7'74)*0,.+2,,-48077529.0-.,(,*).-,03%(+1/2225435/210/&,-,),+((*,)/,01118764684484''670610.2%&%(+*+74.03:::87787-+*/$&'+.875.--.272;3170898964-290.*3/*/.'--.'$(%+0:8995555:8(9968::96-+-,33,+,,-6-5-()(-.**()*,,**-*8.))7520,-*,+--)-4))..0*&(('8,0,5/3/11327.*,,,%)+.120023/37945143/,))'&$/.+17,-1,+,,.&%*',0+*,-9%5,'))7225758;0-175&4051).139678;96/*./1;765634777867972'-/),+-++-.,*/28900;,65484222151,*-.3:7923:,,*('((&&$,,63;00+.45/*5)9;;:67:6:+++&%+'+%1,8:,*.0+'*(.'%+%'))1.(.'$*454+-.79:8:6:,,&+(&&&'+(*%%))*%)',1,-,'')(,&/345+)-*+/09//.-1.4.16),01-34-98370**++1*)*'+-4&),,-/-,/34(,5-)*6013/33340324429554781913520)*(%')3'&/,411+.,((*+'/6//../2,/+%)0/,,**./)/.:1**9..+8925443,+,&&,-1344646;+6+4*2714202./218449:.1466667821,-.895(*'.+(-*.(*((&,01/231+)&'(*.00/034105433.)(&%()--.280157//.23,-1'%'899/*2-/88:-2)*,646,/3<8%/'3+/19;::7/84,+/155--./013-..750'+*,'%(/03:551967:886213/,)''((--+-3..60*55*'3:8080//440215;6292-/75666;78/+*))10),+*3,%-3(++*+01,/%',+3244;7;,5./*..*),/,,00(224).))),-+*/,0/351*/,,/4/))+)&,,.6210/6*,,23;423.
@5f17c4f3-f472-41d7-b854-9bfec29c9dbf ch=132 read=44800 start_time=2019-12-13T01:35:17Z barcode=BC01 runid=2c9cf7bc05858273f10e7d7ec552fc0bd742dc3e
CTCCTACGAAGGGCAGCAGTGGGAATATTGCACAATGGGCGCAAGCCTGATGCAACCATGCCGCGTGTATGAAGAAGGCCTTCGGGTTGTAAAGTACTTTCAGCGGGAGGAAAGGAGTAAAGTTAATACCTTTGCTCATTGGCGTTACCCGCAGAAGAAGCACCGGCTAACTCCATTGCCAGCAGCCGCAGTAATACGGAGGAGTGCAAGCGTTAATCGGAATTACTGGGCGTAAAGCGCACGCAGGCGGTTGTTAAGTCAGATGTGATACGGGCTCAACCTGGGAACTGCATCTGATACTGGCAAGCTTATCTCGTAGAGGGTAGAATTCCAGGTCTTAGCGGCAGAAATGCGGCGTAGAGATCTGGAGGAATACCGGTGGCGAGGCAGCCCCCCCCCTGGACGAACTGACGCTCAGGTGCGAAAGCGTGGGGAGCAAACGGGATTAGATACCCTGGTAGTCCGCGTAAAGCGATGTCAACTTGGAGGTTGTGCCCTTGAGGCGTGGCTTCCGGAGCTAACGCGTTAAAGTCGACCGCCTGGGGAGTACGGCCGCAAGGTTAAAACTAAATGAATTGACGGGGGGGCCGCACAAGCGGTGGAGCGTAATGGTTTAATTCGATGCAACGCGAAGAACCTTACCTGGTCTTGACATCCCACGAGTTTCAGAGATGAATGCCTTCAGGAACCGTGAGACAGGTGCTGCATGGCTGTCGTCAGCTCGTGTTGTGAAATGTTGGGTTAAGTCCGCAACGAGCGCAACCCTTATCCTTTGTTGCCAGCGGTCCGGCCGGGAACTCAAAGGAGACTGCCAGTGATAAACTGGAGGAAGGTGGGGATGACGTCAAGTCATCTTATTTACCGATTTCTACGATGCTACAATGGCGCATACAAAGAGAAGCGACCTCGCGAGCAAGCGGACCTCGCATAAAGTGCGTCGTAGTCCGGATTGGAGTCACAACTCGACTCCATGAAGTCAGAATCGCTAGTAATCGTGGATCAGAATGCCACGGTGAATACGTTCAGGCCTTGTACACACACCGCCCGTCACACCATGGGAGTGGGTTGCAAAAGTAGGTAGCAACCTTCGGGAGGCGCTTACCACTTTGTGATTCATGACTGGGGGTGAAGTCGTAACAAGGTAACCGG
+
,/53,)1**&(**''++*771(*+(''.*++).,<28:0/(+28.4;8657452*-,-.(6414577889845,-*.,485/6)775:/47;405...99/-+/%,/+/*+,&6*(**,13(+.0...0:,9:+,11*7,4+6/40.07-*/+*5+)..)+-78383/0,--74(3++643121043,-(--.3.,,&,*0+'**+.593708/0//-&,),/5/32;<7:78:9310/.(-(0/0671.51+2.9-777579951*(("&(.:94:2-31()-++/./43123)(+//2626/-,%%%&'$)+10610&0-,)+&3*/8/+*-2+$*(()1093)(,69,12/2.0/-,('')*898/040768:814-3.*&(()($):03:1698*(4870)(+()+-43426)+:::93013+-14788,*,039+2,82-10./2836:3/2::88883.0007;*(.../.34).+*,/3.4629.0-.9-.../7855668201/+04*.0.1954301237*,984*7948;875:4**,)+*(,-*,+.-4-:05.*'%*3.--.2.3,120469:1,77)+-1)+)+-$0*,&)++1,/.*56<;898960011213/--.17.046*(('17240..,*,-/1376*).,%+*350//)%+51*,*)*0.48&68662;01.(,,-()02249877.6++,40//0-.//031.*/3.//5831219(666;56046/*/378/.,-/54.5;616334&'+(&.50221/16:94.55444:6242387;4+.(*,0139:122024585345:1261809019;678667956-().12.-*,(1+''/30%(('%$%(()4230*)*+,-6201)++)/5)''$&'(*510*,/.3-)'),3)/0982831&+&%,2-)(0:::9577704-00,140/*)*'$)*1321323677,2++,---%0.0171/-,-.06112;;<:770+,403:2',&-.//475988:9&.459291112//--+3747;656766458-.+-+()+-234:7858/&&((+-*)$((/78689.;,'.0,-,.,*16.20:601478;6$'()*.4673(()+,+-7//2482/-1/207/9*
@62285a1c-ae7d-4cbf-8459-53d11c68b9aa ch=392 read=45917 start_time=2019-12-13T01:35:15Z barcode=BC01 runid=2c9cf7bc05858273f10e7d7ec552fc0bd742dc3e
CTCCACCACGGGAGGCAGCAGTGGGAATATTGCACAATGGGCGCAAGCCTGATGCAGCCATGCCGCGTGTATGAAGAAGGACCTTCCGGGTTTATGGGAAGTACTTTCAGCGGGGAGGAAGAATTAAAGTTAATACCTTTGCTCATTACCCGCAGAAGAAGCACCGGCTAACTCCGTGCCGGCAGCCGCGGTAATACGGAGGTGCAAGCGTTAATCGGAATTACTGGGCGTAAAGCGCGCAGGCGGTTTGTTAAGTCAGATGTGAAGTCCCCGGGCTCAACCTGGGAACTGCATCTGATACTGGCAAGCTTGAGTCTCGTAGAGGGGGGTAGAATTCCAGGTGTAGCGGTGAAATGCGTAGAGATCTGGAGGAATACCGGTGGCGAAGGCGGCCCCTGGACGAAGACTGACGCTCAGGTGCGAAAGCGTGGGAGCAAACAGGATTAGATACCCTGGTAGTCCACGCCGTAAACGATGTCGACTTGGAGGTTGCCCATGAGGCGTGGCTTCGGAGCTGACGCGTTAAGTCGACCGCCTGGGGAGTACGGCCGCAAGGTTAAAACTCAAATGAATTGACGGGGGCCCGCACAGAAGCGGTGGAGCATATGGTTTAATTCGATGCAACGCGAAGAACCTTACCTGAGTCTTGACATCCACGGGAAGTTTTTTCCAGGGCTGAGAATGTGCCTTCGGGAACCGTGGGACAGGTGCTGCATGGCTGTCGTCAGCTCGTGTTGTGAAATGTTGGGTTAAGTCCGCAACGAGCGCAACCCTTATCCTTTGTTGCCAGCGGTCGGCCGGGAACTCAAAGGGAGACTGCCAGTGATAAACTGGAGGAAGGTGGGGATGACGTCAAGTCATCATGGTACCACGACCCGGGCTACCCACACGTGCTACAATGGCGCATACAAAGAGAAGCAACCTCGCGAGAGCAAGCGGACCTCATAAAGTGCGTCGTAGTCCGGATTGGAGTCTGCAACTCGACTCCATGAAGTCGGAATCGCTGGTAATCGTGGATCAGAATGCCACGGTGAATACGTTCCCGGAGCCTTGTACACACCGCCCGTCACACCATGGGAGTGGGTTGCGAAAAGTAGAGTAGCTTAACCTTCGGGAGGGCGCTTACCACTTTGTGATTCATGACTGGGGTGAAGTCTAACAGGTAACCGG
+
++2,%&(&++40(,20,//+.22:4.4.-8210234;:981/',/6'39100/032&3723/5//7577863244()')(%,2.70..:71:6)+(()'%%+'(,4.,-111:;,+-/))'(%*$67:.208/.,7,//**34-&0-+1:4----/)&*(&-05:01..++'(,3.125/+-.,,27/0.1,6...655+.(').2,,-+17)1())2-2/6.2.273345793-.+,'.)-4:045;937:9:3851143,,',,,+:56-'47849)7-8667413420111322243708.-13)('',&()))+0100+0+4591111.7...)*0500--++,0.1+52+,69751...-2)-3-*-*/,36815307,(*)()+(),45.+4659+-.))-*()+.079/18802')/)'(/+170))*/5-+&9..5/.(//559(*27605778/0//91009*1/,/1131,)*)/,.-01:*41($''$31+2926*'+%,*--,/1148723442-.25866)/+*+31&&&)*+2/76()+4)70;6:;9788570+.2635111+19;2293-0-3*(-))+07889021/0)+(+-;;486971134454524/00*%%.,.0.2941)),.33243667()+*0,),,0/;:9,0(+).&%&'(,-1,/255:969.::186;570&(+,.32257:54.0))%(%./58923455:9/45*,05973021492.3.13346*002)*&))244/480*.,-0&&(((030295562855-416+:42438:180+.('*,554584431112;;7872.1.+6/8008:313781.//,1,.3685',()'(./%')*25&)0)./(-((&*),,-/45244858;756673579,)+'**()*+3557580.+%*+05&-/4310/334-80,/166778:9941',+&7))+'((($%(*'01255673113.9/..7,01979110&'&%%+,66784130014-,.(',2:876;7/515:/3+--'+6031///1+0-3:247.*,,-334:78680*()(.+2.'$%,10*'+))'(*--.0/619:9<:/:*).,*+,253057,,13-+/01496532233297,--39232/1+*%*)&,0++,8
@8dfda9e8-1bb2-4213-ab17-429b0b302783 ch=75 read=56021 start_time=2019-12-13T01:35:26Z barcode=BC01 runid=2c9cf7bc05858273f10e7d7ec552fc0bd742dc3e
CCTACGGGAGGCGGCAGTAAGGAATTTTTTTCGGCAATGGAAACCCTGACCGAGCAACGCCGCGTGAAGGAAGAAGGTTTTCGGATTGTAAGCTTCTGTTGCATAAAGGAAGAACAGCGGCTACAGGAAATGGTAGCCGAGTGACGGTACTTTGATAAGCCACGGCTAACTACGTGTGCCAGCAGCCGCGGTAATACGTAGTGGCGTTATGGGAATTATGGGCCGTAAGAGGGAGGCAGGCGGCAGCAGGGTCTGTGGTGAAAGCCTGAAGCTTGCTTCAGTAAGCCGCTGGGGAACCAGGCAGCTAGAGTGCAGGAGAGGATCGTGGAATTCCATGTGTAGCACGGTGAAATGCGTGGAGAGGAACACCAGTGAGGCGACGATCAAACACGGCAGCGCTCCAGTCCCGAAAGCGTGGGGAGCAAAATAGAGTTAGATACCTAGTAGTCACGCCGTAAACGGTGAGTACTAAGTGTTGGATGTGGGATTCCAGTGCTGCAGTTAACGCAATAAGTACTCCGCCTGCTGGAAGTAAAATTTTGTTCCGCAGGAATGAAACTCAAAGGTGTGGAGGCCCACACAAGCGGTGCGGAGCATATGGACTTTAATTCGAAGCAGCATGAAAAGGCATACGGAATCTTGACATACTCATAAAGGCTCCAGGATGGAGATGGCCTATATGAGATACAGGTGGTGCATGGTTGTCGTCAGCTCGTGTCGTGAGATGTTGGGTTAAGTCGCAGCAGGCGCAACCCTTATCGTTAGTTGCCATCATTAGGGACTCTGGCAGGGCTGCCAGTGACAAGCTGGAGGGAAGGCGGGGATGACGTCAAATCATCATGCCCCTTATGACCTGGAGCTACACGTGCTACAATGGATGGTGCAGAGGAAGCGAAGCCGCGAGAGGTGAAAGCAAAAGCCATAAAACCATTCTCAGTTCAGTTGTAGTCTGCAACTCGACTGAAGTTGGAATCGCTAGTAATCGCGAATCAGCGTAATGCGGTGAATACGTTCTCGGGCCTTGTACACACACCGCCCGTCACGCCACGAGGTTGACTAACACCCGAAGCCGGTGGCCTAACCACCGCAGGAAAGGGCTGTCTAAGGTGGGATTGATGATTGGGGTGAAGTCGTAACAAAGGTAGCCCGG
+
(*)*.+/4,(,/+2+$&(*''&((114882.,-8204/.-%)/)+))++5056696:756;7869744/.//+-.04.740//9.-7-/00%-3:55,6,$)'-01+()(-*0--&.+0...661-*,-+).,*,-4.(')*,2/*())')'$%&*)-&**'*+2,//76666/.,(+673(30/18*.(/-6//.32,).)*'()-61/,,))*14353631())8,(&+0/*,3.17::/1.,-0++4.,.70.-32-3+-*699:.6('$$$)+7-,./26*11&&%*1,'0,2863..242200%()/*&5/*+&,538948)-1)6*993-+**(((*'+.223378100)*('%('*+,10364')('&'.*--./--/',++).*+)$),,--4'(*.4&''''((()-038+*+,/94--%''+*.,.88749+**+,646'+-31079;5.(%((&')++0461504./,--)(%'($142*-081000175352525544+-'%**++12)+/+(()*'%%&'.,(&+%&,*-52&&&&)'&&&('3-,2:76)1-+*)''$((),)#&&)+/02338,&(/)//'*&)',%$'+%,4184,0+&+7-3100370*)')%&%&&,&$)0,7...881455,0/4/////6*++1255-,,-,'02'(*723556:;7:+1-.772/-&&(+/21348991566866..*&'(%)+6558&546971.))$$$%'&&0103.01:0.5///-8/0/06''%(+3+6,%/1*(*73-*.,,-+'13575//00263/--.5/-/.+,0/57-296241011299;911.1403&/56-+--++*-9/79()+/.-+-%)&('(+,:78;4444456..)/,,1,-*)0*+2221'&&+'++*0)&)369-%15),.9;9/89:;856,0083*)/.+,985000//21122((&%&+(,-8-::992//./15673*)-..-50/1,+*''$$&+-22;/+-+05007)-.,,,+')')*,-/.3:5053..2,,%/-,))('',+)*)),('%))((+),1:7:63512).*-(&*,.0-,*-,',)+)+685*45*.0164/01-./1/745780..'')'(4306106(.&%$'/.-29
@ea149a3f-52dd-45b5-bc64-df584149f764 ch=156 read=49076 start_time=2019-12-13T01:35:22Z barcode=BC01 runid=2c9cf7bc05858273f10e7d7ec552fc0bd742dc3e
CTGGGGTAGCAGTGGGAATATTGCGCAATGGGCGCAAGCCTGATGCAGCCCGTGCCATGATATTATGAAGAGAAGGCCTTCCAGGTTGTAAAGAATACTTTCAACGGGGAGGAAGGGATCGAGGTTAATACGCTGCTCGGTGGGCGGTACCCGCAAGAAGCTTTCTCAGCTAACTCCGTGCTGGCAACCGTCAGGGGTGCAAGCGTAAGTGGATGCTGGGCGTAAAGGCGCGCGGGCAGGTTTGTTAAGTCAGATCATTGAAATCCCCAGGCTCAACCTGGGAACTGCATCTGATACTGGCGACAGGTCTCGTAGGGGGTAGAATTCAGGTGCCAGCGGTGAAATGCGTAGAGATCTGGAGGAATACCGATTGCTTGAAGGCAGCCCTGGACGAGGCTACGTATCGGTGCGGCGCCGGAATGGCGGGTTAAGTGCGCGACAAAACGTTATCGGCGGGAGGACGCGCGGAAGGCTGGTTGATGTTGCCGAGTGCGCAGGTTAAAATCCGAAATGAATTGACGGGGCCGCACAAGCGGTGGAGCATGTGGTTTAATTCGGTACGGCAGAAGAACCTGGTCTTGACATCACGGAAGTTTCAGAGTGAGAATATTGCGCTGAACCGCGAGACAGGTGCTGCGTAGCTGTCGGCGTCAATGGTGAAATGTTGGATTCAGAATTACCAGCGACTTCAACCCTTATCCTTTGTTGCAGCAGTTCGGCCGGGCTCCGGGGAACACCAGTGATAAACTGGAGAGTGGGGATGACGTCAAGTCATCGTACCTGACCGGGGCTACGATGCTGGCGCATACAAAGAGAAGCGACCTCGCGAGAACAGAAGCGGACTATAAGTGTCAATTCCCGGTTGAGTCTTGCAACTCGACTCCATGAAGTCAGAGTCAGCGTAATCGTGGATCAGAATACCACGGTGAATACGTTCGGGCGTACGCCATCCGCGGGAGTGGGTTGCAAAAGTGTACGCCTTAGCGGCCTTCAGGAGGCGCTTACGCTGTGATTCGGCTGGGGTGAAGTCATGCCGAGATGGCAG
+
%$+0.(&(*,+'.),/+40092++%'+521886547:,3;8721/,*(.,*%+'.)##&%'%'''''+*%'%*'+(/'(.,)(0452).09+&&&()-/93-*$*&59,+.10+00+*+&&'))/---(%*((%&'-++'*'.*('&&&,,*)-)($(&%%(+,,.-'%+)+/,+./'+%..43,-$,%%%%$'))(&&+)*%$&&$&$'.,0/$'&/0-20515.'(()*),+.)(%--36+)4+--*+7002.'$)&),,,)//0*%,/*.633062-7-25330..,-**+-,+),+('%&%*,**),(.'(,10(&((***,*)+.)'&#%--/734.89/.806%&'((01091/6+00036+&%)%%$##%+)&)+&/381)*/-(&&((*'$%&$&'&)((&&'&&%%#(''(**/,*--++'%&&&)&)$%$$%(%)%(%&&'&%'%-+('*'(&%%$%&&&&'&&&%$$'%&&$$#&%'$$#$%$,&(...$('(),+&'(($(()*((%$'&'$''#'$&&(,()()(,'+,&-$'*47:/..35+-'*)((%($$()''&''&,325-/+(&)),''),)*))11.+(('',,..62(4'&'(()*).,2&&'%*10(*+-/1731))'&((*,+'$**,.+3)*'%',1910-4)-'2*(&'&%*&((*&+'('$$%$'*,41,3434&&,)(,*))*++&(.().,0'))&&(('&(*(#$&',//00----0,-+/.+*&&)).613776998996.15'''%#'++&)).*.22,.%#&$%+,3103.,,)*&015.'(&(+'+222888/-,''**))&+&$(,4+*$%+-*'%&%&$$(&,()-+((*%)*+-($(-*21/*&'((%#%$'*(,,+)$%%(##%$&&()+496/'*)+++.-'()',)6242;578+6,-&.*&$%#%&((%(&&$'(+'&')08*2)%()-(%$$%'%'%'&%%%'+%%%').,%11++2.-1/.)*%'&$(*-/..'+-3.'),&'(('*-&(#%$$&%#%$%%$&
@581d891e-da9a-412a-809d-111c24049d30 ch=161 read=65175 start_time=2019-12-13T01:35:21Z barcode=BC01 runid=2c9cf7bc05858273f10e7d7ec552fc0bd742dc3e
CCGGTTACCTTATTTACGACTTCACCCCAATCGCTGACCCTACCTTCGGCCGCTGCCTCCTTGCAGTTAGCTCACAGACTTCGGGTATTGCCAACTCATGGTGTGACGGGCGGTGTGTACCAAGACCGGGAACGTATTCACCGCGACATTCTGATTCGCGATTACTAAGTAACTCAGCTTCATGTAGGCGAGTTTCGGCCACCACAATCGAACTGAGACTGGTTTTAAAGAAGTTTGGCTCCACCTCGCGGTATTGCATCTCTCTGTACCAGCCGTTGTAGCACGTGTGTAGCCCTACATAAAGAGGCATGATGATTTGACGTCATCCCCACCTTCCTCCCTGGTTAACCCAGGCAGTCTCGCTAAGTCCTCAACTTAATGGTAGTAACCAACGACAGGGTTGCGCTCGTTGCGGGACTTAACCCAACATCTCACGACACGAGCTGACGACAACCATGCACCACCTGTCACCTTGTCCCCGAAGGATTTCCTCGATTAAGAGTAGTAAGGGATGTCAAGTGTAGATGAGTTCTTCGCGTTGCTTCGAATTAAACCACATGCTCCGCTACTTGTGCGGGTCCCCGTCAATTCCTTTGAGTTTTAATCTTGCGACCGTACTCCCCGGGCGGAATGCCAATGCGTTAGCGGCGGCACGGAGGTGTTGAAACCCCCACACCTAGTATTCATCGTTTACGGCGTGGACTACCAGGGTATCTAATCCTGTTTGCTCCCCACGCTTTCGACCTCAGCGTCAGTTACAGTCCAGAGAGTCGCCTTCGCCTGAATTGTTCTTCCTAATCTCTACGCATTTCACCGCTTCATAGAATTCCTCTCCTCTCCTGCACTCCTAGACAGTTTTGGATGCAGCACCCAAGTTGAGCCTGGGTATTTCATCCCTTAATCATCCGCCTACCACGCTCCCTTTTACGCCCGGTAAATCCGGATAACGCTCGCCACCTACGTATTACCGCGGCTGCTGGCGTAGTTAGCCGTGGCTTCCTCCTTGGGTACCGTCATTATCTTCCCCAAAGACAGGCTTTACGATCCGAAAACCTTTATCACTCACGCGGCGTTGCTGCATCAGGGTTTCCCCATTGTGCAATATTCCCCACTGCTGCCTCCCGTAGG
+
64)-1--7032*32+%.-/01)+*/.7..0/2,/002262*+/6446-707+/742533'(*)*+3/7.//5102/0177;85900.7109<0++++)4:99787894:0-041022326(.*2259)43151.81383(23/012836:67:8;:53//-*-(-/2+(,.1..1'),055-2/014583')+:8/008//02+,,7-2*-:870*&-/75,9<<,3,0&'(+0<706276810320.1223093229:6411.1.008<8658140(')*,+/2154*+-.77-.+.+(-1*)'.1++6/.++(-6)*,324/-,.4:,,-70:69546(*.*'$)(,&''+256784243253-++,3*+-+('&.-0)2/*-.25//.5242.,*370-*+*,9997<67*;955353-.,&.-+./065/155/04+,55.--,,6;9:7:40+,-5625;38//,.1.5.03880+*1'*&/2417255+7+-*%'&'(+,-(-:0::78376,.22150,)$03;77<513318133:5-..-/.<:9:21129891710000282311'42-395*23569481+-662/,8<;,.0,+//..359:2845/722*&103*86:5/-.,1.23/6/--2233/8-,+.0)./+,//((2,-63/)(...0-.-446<:9::0::3'-+--/36;67869;595-1..00,5--06843.*,+750,-/,,.1.))'-0/61.36797727,/+119(+).**.114786;6)()%&'$+((8:78;1()0611267466846<60,16#$&%&%'*''+/0.4,///3/0066670./-5*+%%53(+,7<.+*11.+'**)5/.,&&())'+(:986//&*2-++(.1*,4/8/108:;69;4--'&*.0/8:*066+(*)**(())+.+,.*5.65566579:8:71160/2-1,0/.6;7665455507+*'&),6/--44/3)301++$&(',(040/.27576/23-/3908:;)44,*,/,.-,,99..1121*)/56418/77/054543,,+)/4664:676434432.511::-9<;,,8,-%-,+-.67646014604-.3:7/82-.460
@296dd3e4-904c-497e-b160-ef87716ad1e4 ch=109 read=86729 start_time=2019-12-13T01:35:21Z barcode=BC01 runid=2c9cf7bc05858273f10e7d7ec552fc0bd742dc3e
CCGGTTACCTTGTTGCGACTTTAGTCATGAATCACAAAGTGGTAAGCGCCCTCGAAGGTTAAGCTACCTACTTCTTTTGCAACCCACTCCCCATGGTGTGACGGGCGGTGTGTACAAGGCCCAGGGAACGTATTCACCGTGGCATTCTGATCCACGATTACTAGCGATTCCGACTTCATGGAGTCGAGGTTGCAGACTCAATCGGACTACGACGCACTTTATGAGGTCCGCTTGCTCTCGCGAGTCGCTTCTCTTTGTATGCGCCATTGTAGCACGATGTGTAGCCCTGGTCGTAAAGGGCCATGATGACTTGACGTCATCCCCACCTTCCTCCAGTTTATCACTGGCAGTCTCCTTTGAGTTCCGGCCGGACCGCTTTGGCAACAAAGGGATAAGAGTTGCGCTCGTTGCGGGACAACCCAACATTTCACAACACGAGCTGACGACAGCCATGCAGCACCTGTCTCCACGGTTCCCGAGGCACATTCTCATCTCTGAAAACTTCCGTGGATGTCAAGAGACCAGGTAAGGTTCTTCGCGTTGCATCGAATTAAACCACATGCTCCACCGCTTGTGCAGGCCCCGATCAATTCATTTGAGTTTTAACCTTGCGGCCGTACTCCCCGGGCAGTCCTCGACTTAACGCGTTAGCTCCGGAAGCCGCGCCCTCGAGGGCACAACCTCAGAGTCGACATCGTTTGGCGTGGACTACCAGGGTATCCATCCTGTTTGCTCCCCGCGCTTTCCGCACCTGAGCGTCAGTCTTCGTCCAGGGGCCGCCTTCACCGGTATTCCCTCAGATCTCTACGCATTTCACCGCTACCGCGATTCTACCCCCTCTACGAGACTCAAGCTTGCCGAGTATCAGATGCAGTTCCAGGTTGAGCCAGGGATTTCACATCTGACTTAACAAACCGCCACCGTGCGCTCTACGCCCAGTAATTCCGATTAACGCTTGCCCTCCGTATTACCGCGGCTGGCTTTTGGGTTAGCCAGTGCTTCTTCTGCGGGTAACGTCAGCGTGAGCAAAGTGTGCTTCTCCTTCCTCCCCGCTGAAGAGGTACTTTACAGCCCGAAGGCCTTCTTCATACACGCGGCATGGCTGCATCAGGCTTGCGCCCATTTGTACCAATATTACACTGTGCCTCCCGTAG
+
56461;2392:-2-%+..--,&&'/8061/111(/++'').,+,.)+23:72-(*,)1,:55-/00694233:6778-23780:2,,/305('-*.1//1237<:7&2232.615996682*%(2-*/1-/02;624805+1+-/64++,-4,*+*(1/,.,,+**,3/392000402121()+*))'7.:)2)*02761901,:17-*(*)3)0$),00---,/3)*,*(.,)*22/2-0+'+)+,6586643:6-..0*024:3.5'%$()&,-)*'+(--//:600784.122*.569;8.,,,+0115461-+()+/33*/275953/..-.2;5/12-30184)13337129;0019/:/)/.4.9,5-'(+,-+((/1148,0/9474-'$*,.-.1244408..,+&('&*),+.1/25;6112/5112200,%%$'((1538:69/7121/,**(//92**,.67:09-)(01./000:6787864.-*+.53/3835267:92.21)+')*,2:117458383;31:9-1*,-00:86'%-)-3;70;5543(2245./1,/2//0.5&,,/63('&')5:6;81399.,+4;;*-(+)*0.0.224-,)))068/+376'/402*(-.+4,0'202,0.,)1-6,.*.,&.1%('.+)'))&,,,*+,693:16+*)+,1178465+/6)('*,63923/,)*(,/),&,+(**24+)+7,)-+977)&)*,0;/.&'(,.714656595232228552.,),+4/271495;978,-++*+1.7*+9**,0/0,-+/*-'.62,396+,/&(&%'%((41.-06773,44142/21342/.)*,/),6'$&(,41&(*-/3,5517**1+6++$.5/-21-'41)+&''')6456192:28;:79*)'%0+/0877666423055.+/0-018-/.01526./,3*'.+'+.4'-(*3.1:89/)'&'&'%$%%+0*,&+,/4'10.029.25-01217/-&(-,-,)$&(,+)1,38*+(((%&&%((274::93.54,+321/-&''%($***%%&(%(*)(...3/8/754;7-.-,&+*+-,*(++/,**-..0(-.+*)),./40*/1)%+)0)2,4+/(#%#%'%#%'/+68-*1,-
@edbdced8-2f06-41cd-a499-6f90bc31fafb ch=495 read=62084 start_time=2019-12-13T01:35:35Z barcode=BC01 runid=2c9cf7bc05858273f10e7d7ec552fc0bd742dc3e
CTCACGGGAGGCAGCAGTAGAATTTTTTTTTTCAGCAATGAGGGGAAACCCTGACCAGGCAACGCCGCGTGAAGGTTTTTCGGATTGTAAACTTCTGTTTATAAAGGAAGAACGAGCTACAGGGAAATGGTGGCGAGAGTGACTATTACTTCGTGAAAGCCACGGCTAACTACGTGCAACGGCCGCGGCAATACGTAGGTGGCAAGCGTTATCCGGAATTATTGGGCGTAAAGAGGAGCAGGCGGCAGCAGGGTCTGTGGTGAAAGCCTGAAGCTTAGCTTCAGTAAGCCATAGAAACCAGGCAACTAGAGTGCAGGAAGGGATCGTGAATTCCATGTGTAAACGGTGAAGAATGCGTAGATATATGGAGAACACCAGTGAGGCGATCTGGCCTGCAATGACGCTCCAGTCCCAGCGGGAGCAAATAGGATTAGATACCCTAGTAGTCCACGCCAATGAAGCAGTACTAAGTGTTGGATGTCAAAGTTCAGTGCCGCAGTTAGCACCCAATAAGTACTCCGCCACAGGTAGTACGTTCGCAAGAATGAAACTCAAAGGAATTGACGGGGAATTTTTACAAGCGGTGGAGCGTAATGGTTTAAAAAAAAAGAATTCGAAGCAGCATGAAAGAGAACCTTACCGAGTCTTGACATACTCATAAAGGCTCAGAGATGGAGAGATGTATATGAGATACAGGTGGTGCATGGTTGTCGTCAGCTGTCGTGGGATGTTAGGTTAAGTCCGCAACAGCTGTATATCGTTAGTTACCATCATTAAGTTGGGGACTCTGCTTGAGACTGCCAGTGACAAGCTGGGAAGGCGGGGATGACGTCAAATCATCATGCCCCTTATGACCTGGGCTACACGTGCTACAATGGATGGTGCAGAGGAAGCCCAGAGCGCGAGGTGAAACAAAACCCATAAAACCATTCTCAGTTCGGATTGTAGTCTGCAACTCGACTACATGAAGTTGGAATCGCTAGTAATCGCGGAGTAGCATGTCACTTGGTGAATACGTTCTCGGGCCTTGTACACCGCCCGTCCGCACCACGAGTTGATAACACTTTGAAGCCGGTGGCTAACCGCAAGGAAGGAGGCTGTCTAAGGTGGGATTGATGATTGGGGTGAAGTCGTAACAAGGTAACCGGAAGATGAGGCGACAGGCAAGTGAGTTAACACAAAGACACCGGCAACTTTCTTCCAGCAGCAATACGTAACGTA
+
())(*)6.)+,2(--)()%$'%0,)(*(+,,-/%*'))&)%-,.+&+.+8,-/048%%/4556248,./.())(),76:.3*4,230237,.3/41)19.-148(3-27*-(3()-++,-*)2)(**--++'(''&&%'))))))*(&$&%$#)%'01)+-*,)+*,.1/1.02535-/()&&%#$'&,)-,-1869,9./634725122//1510,)-,,/*.0**647:+)&/,(./+8;:8:-*)*(+6///965475-/1,)/757..+)+),%+,3+(.006,.5-2/+,3//668:520//)+%))3+-00,/(10/0+*)('--3/536543/,,-+4792-.%)**0122546444%),,++%%%'-)+4,/&'()))3435759474:3..8822/2'(*24.('&'(2+&).0:97.2+).+,-44158.+.8000,.*&()+%&%)$,,$)%*++-./:,/71;16085655:6-2:4+11--'&$),,/(--'1(&'%&,1--,-,2/'&$&(+&*,%21/0/09502.-,/8772541386:-+)*,+0879-*/0""'%()*+,17533/158/'.'+$$*,/1:3222,101-*)+1.4,)-.**0$(%%&).)&)*+./()''1-%&0/1.7--,.0,12.&('00+010:'()+,-38*()&',',)//34437757.64./2.252624,7+,+,)*%++*)+1+,/;<89696(,129++),.0'*-,4+*,(')12457050//2:4491666566:+,819:1/5354/,--.,1.-'(,1%-++,-1/.--.2+'&)),17:857564.)-4;.--/1%&+$)()().+013561.4210--(*((+14/33;504)(*/,.1&&'(&)(),('&&()+,/.-,,.+30%+.58:.87+,1<<78:9590+*&/.94,6%4'%#))/.001.,-03)('%&*+,3+4+,/408:785662103,++*+),%&')*-*601/$(%%(*0++9--8669336-.+,+*''&'(*/61/:7/01''-.33/.,,-+-,,+++,()&'$%(.(-789:/1/,-3*+2342)'()'(%')-+-57444+2-2;108/,,--)..-10'++,3,-,/359549)7-8::9970-*,)((&01066*-+.&$&'%%((-$%((+-81-*,+-2)(('*(-443671'&%(*++3+*'-,'0(%#"%
@93a3d2e8-ae8c-4e75-84f7-224ec0c8fa34 ch=51 read=46412 start_time=2019-12-13T01:35:35Z barcode=BC01 runid=2c9cf7bc05858273f10e7d7ec552fc0bd742dc3e
CCCGTTACCTTGTTACGACTTCACCCCAATCATCAATCCCACCTTAGACAGCCCTTCCTCGCGGTTAGGCCACCGGCTTCAGGTGGTATCAACTCTCGTGGTGTGACGGGCGGTGTCTGTACGCAAGGCCGGGGAACGTATTCACCGCGACATGCTGATTCGATTACCTAGCGATTCCAACTTCATGTATCGAGTTGCCGGGCCCTACAATCCAGACAGAGTGGTTTATGGGTTTTGCTTCTTCACCTCGCGGCTTCGCTTCCTCCTGCACCATCCATTGCACGTGTAGCCCAAGGTCATAAGGGCATGATGATTTGACGTCATCCCGCCTTCCTCAACTGTCGCGGCAGTCTCGCTAAGTCCCCAGCAATGATGGTAATAACGATAAGGGTTGCGCTCGTTGCGGGACTTAACCCAACATCTCGACACGAGCTGACGGCAACCATGCACCACCTGTATCTCCTTATAGCTATCTCTCCATCTCTAGATTGCTTTATGAGTATGTCAAGACCTGGTAAGGTTCTTCGCGTTGCTTCGAACGACCACATGCTCCACCCGCTTGTGCGGGCCGTCAATTCCTTTGAGTTTCATTCTTGCGGATATCTTTCTCAGGTAGATACTTATTGCGTTAACTGCAGCACTGAACTTTGACATCAACGCCAGGCCACTCATCGTTTACGTGGACTGCTAGAATTATCCTAATCTGTTTATCACGCTTTCGGGACTGAGCGTAAGTTGCAGGCAGATCGTCGCCTTCCGCCACTGGCGTTCCTCCATATATCTACGCATTCACCGCTACACATGGATTCCGATCCTCTCCTGCACTCTGGCTGCCTGGTTTCTATATTTACTGAAGTTAAGCTTCAGGCTTCCTGAACCCTTGCTGCCGCCTGCTCCCTCTTGTATTCCGGATAGCGCACCGTATTACCGCGGCTGCTGGCGCAGTTAGCCGTGGCTTTCTAATAAAGTACCGTCACTCGGCTGCCATTTCTGTAGCCGCCGTTCTTCCCTTTATAACAGAGTTTAATCGAAAACCTTCTTCCTTCACGCGGCGTTGCTCGGTCAGGGTTTCCCCCATTGCCGAAAATTCCTACTGCTGCCTCCCGTAGGAG
+
27-(/6'+,,*(%&$&'*,0+*'*01,*/-/293431-92*-.0,/*-*'&)*(*.,,*0131-(0')01316-/,+-4/,/4/.'/012040-.++*2.517444307555340/&/)1)+$')*-/2..+,+&$.)--180()+&&,,,26797:,5*('()4.0*+(00.+5+5,*+,,4,)+&,*21-)-+6*(%((**('$''+3+-,()),%&'**-9491+)*4+3:8,)*/6+&')',1-/*(-.*--+')-*.-+.')*-,.005560(&&%#&(+))'*+/.*+0.36./.-*/1)/0**))%5,&'34.--110.2(+*,3/*.0+4-450/(+&(&%'),.7003-.*,.9;++#'&6+1182;21:3363/./+.+643958788956:33-5-,()*-++*)++-','*+.*..200/-..',+'+*--1/310/11'*+-/236788,3,,*))*),-222157167452%-$)(**/6.-3))'(**.//15322-+$++.)4+:;879411,6,(****(+2-(,7/..-./0117+.6+'''%)'&''+-02,03688;3+03--,-.;203871+.,0/65*),'*,-124,.+')*,,+./1,/.,.0/6.)-...,,-)52200.0250))$&(/*0(,*)%%%$#&'()+540:3&)'&),*-,$,.))'().12.2*+-,*$$$&&&'&$'*+/611,:8544,(++*1**+,.)/,-50+-3;:4-+*3,24//*+**,.+85227/+.04.---,,**(,.-,18-(-5.14-,%$#%$&&):+2(*-4821014011')+--*--.'//'(21:5.')+'(+,+337,4,-63-**,21...*1../,*+*&*+*/+-112924560/-//-('(%&$&'2,(*1+'&&'$&$(((.-/1..0-33:888540,*%(&**-,,1.7851*-2*,()1/21''*%+)+,6*,//).,+&(&%28*+&%&(&)--043+,%'((/+/;4//042'(%()+'&1()$)010463:35;843:,)*)**1,01.-,,.*1,019946<2/68:0,/:.331.1441678.-.../0./-*28(*711')%
@70bf9da9-b382-4e26-b484-da0f8c74dd07 ch=154 read=52010 start_time=2019-12-13T01:35:33Z barcode=BC01 runid=2c9cf7bc05858273f10e7d7ec552fc0bd742dc3e
CCAGTTACCTTAATTTTTTGACTTCACTGATCGCTGAATCACAAAGTGGTAGCGCCCTCGAAGGTTAAGCTACCTACGCCTGGCACTGACCTCCCATGGTGTGACGGGCGTTGTTATTTTAAAGGCCCGAGACAGTATTCACCGTGGCATTCTGATCCACGTTAAGCAGTTCCACGACTTCATGGAGTCGAGTTGCGAACTCCAGTCGGACTACGACTGCGCTACATGAAGTCTGCTTGCTCGCGGGTCGCTTCTCTTTGTATGCGCCATTGTAGCATGTTAGCCCTGGTCGTAAGGGCCATGGTAACGACGTCATCTTTACAACTATCAGTTTATCACTGGCGGTCTCTTTGAGTTTCCCCGGCCGGACCTTTGGCAACAAAGGATAGGGGTTGCGCTCGTTGCGGGACTTAACCCAACATTTCACCAACACACGAGCTGAAGCGGCAGCCGTGGCGGCACCTGTCTCGGCTCCCGAAGGCACATTCTCATCTCTGGCTTCCGTGGATGTCAAGACCAGGGGCCGAAGTCCTTCGCGTGCAAAATAAATTAAACTATGCGCCTCCCCGCTTTGGTGGCCCCGTCAATTCATTTTGAAGGTTTAACCTTTGCGTACTCCCCGACGGTCGACCCAGCATTGTTCCAGCTCAAATGCACGCCTCGAAGACAACCTCCAAGTCGGCATCACTGTTTACAGCATTGGACTGCCAGGGTATCTGTCCTGTTCCCCACTTTCGCACCTGAGCGTCAGTCTTCGTCCGAAGGGGGGGCCTGCTTGCATGCCGATAAATTCCTCCAGATCTCTACGCGTTTCACCGCTGCGCACCAGATTCTACCCCCCTCTACGAGACTCAAACTGCCAGTATCAGATGCGGATTTCCCCAGAGTTGGAGCCAGAGGTTTCACATCTGACTATTTCGACCGCCTGCGGTGCCTTGCACGCCAATGAATTCCCGATTAACGCTTGCACCCTCCGTATTACCGCACGGCCTGCTGGCGCGGGTTAGCCAGTGCTTCTTCTGCAGGTAACGTCAATGAGCAAAGGTATTAACTGCCCTTCTCCCGCTGAAGTACTTTACAACCCCAGGCCTTCTTCGCGTGCGCGGCGTGGCTTACCGTGGGGCTGCCGTACGATCAGCTACTTATGCGTGGGAATGATATCGACCCACCGGCAGAGGTTGACAGAACGCGGAACCGACGCATTCGCGGCAATAACGCGATAT
+
7+&*7,%&#%%'(1,-.0)((*./1$*$&'0/$#').653,-++.)+*-,%12115%&('')0-6832'1/266/.+$&&&%$$"$&,)+**,85/16521-+.1.050111(('%,-9+/-)5-3*))&),-&%*+692.0310/*()/8745424-')'+)'$%'$%.+&(&(*,0140)+.,()*.--112.,*$.008)(&)((*#$$%)-*)&&)%&&#%'(''&'&&&%'*,*+//)0/4+**()/0343060&''*127:<260-)++,&*&,***3:2,1-,,0823-4668**.*-,,)(*+.54-0'&'%%('(()&')%*/:4,-4,/,5,,180.+++491/348)-57--44.13')&$()+//20*/4)-+73'',1-,)*,,,/.2,4,,,42*('&'&.+*/0485<82,-++*+),)+&'+,+,,(()--2&/11&(')+1312474454,()((*;1,*,1-2//.-.73//-00220/*)*/+*,::;;:842'())(''(**&$$%')).15*7+%&%(#$',-*)&(++,*.'''&')*&(*&*)('&(.,,,%%&$%%'&&*.6/3.'$+.,&$%%(()+/,/3*..(((')('+-*'$&$)%-&)**-.)%)($%&$%)&&))**+,()%#(#'$)*)-&'%%%&)4.525*/(..1,(4163('()..'&&&(*$0(4.346427..-*)*/-+')+0/)',.--'$&*),,')),/+*%.-/27,,15599002*((**'*.,)$*(&%$$$#&$$$'&('+&%&,20-/-*+,161/+--/.1+18/)')-(,0)102+,'(*(1-/0%2265.+,-))*--./-/0'&%&&*,4(/0//4-+-/,-*7)11*(--,)()*0/)+$'))+'()*--)'$&,+-('&$&&'('+*,1.,1,)'))&&&($$%#$%(')(1*-+1,4.2,('),-0,+'&(%%'%-1.*.3./1,0%.,++$(*2+0-11950-%%)5.2++*20,..,.3;16;61--'-12798777695/-&*/7(.+./,21.+.&,/(+''&*0+&,+),.)*,-0,)''+/5-'&&++*'*-),.*'$$%#%++,.-''&%$%%$%%$%&'&$#$$$#$#$%%%%%)#&$#$&#$#$$&%',''(%'&**2))%*('%'$&)/$((+,++'''$&&&&$#&%&$&$$$%$%#(%'$%##$(&#$#%%&''%%$
@9743f1ca-35a9-4b49-bbca-eca0bec07fb7 ch=240 read=76752 start_time=2019-12-13T01:35:41Z barcode=BC01 runid=2c9cf7bc05858273f10e7d7ec552fc0bd742dc3e
CTCCTACGGGAGGCAGCAGTAAGGGAATATTGCACAATGGGCGCAAAGAGCCTGGTCGCAGCCATGCCGCGTGTATGAAAGGCCTTCAGGTTTGCCAGAGTACTTTCAGCGGGGAGGAAGGGTAAAGTTAATGCAACGCTTTGCTCGTGGCGTTACCCGCAGAAGAAGCTAACTCCGTGCCAGCAGCCGCGGTAATACGGAGGGTGCAAGCGTTAATCGGAATTACTGGGCGTAAAGCGCACGCAGGCGGTTTGTTAAGTCAGATGCCAGAATCCCGGGCTCAACCTGGGAACTGCATCTGATACTGGCAAGCTTAGTCTCGTAGAGGGGTGGAATTCAGGTGTAGCGGTGAAATGCGTAGAGATCTGGAGGGAATACCCATTGGCGAGGCGGCCCCTGGACGAAGACTGACGCTCAGGTGCGAAAGCGTGGGGAGCAAGTTAGATACCTGGTAGTCCACGCCGTAAACGATGTCGACTTGGAGGTTGTGCCCTTGAGGCGTGGCTTCCGGAGCTAACGCGTTAAGTCGACCGCCGCAAGAAGATACGGCCGCAAGGTTAAAACTCAATGAATTGGCAGGGGGGGTACTGAAGCGTGGAGCATGGTTTAATTCGATGCAACGCGAAGACCTTACCTGGTCAGCATCCACGGGATTTCAGAGGTGAGAATGTACCTTCAGGAACCGTAGAGACCCAGGTGCTGCGCGGCTGTCGTCAGCTCGTGTTGTGAAATGTTGGGTTAAGTCCGCAACGAGCGCAACCCTTATCCTTTGTTGCCAGCGGTCCGGCCGGGAACTCAAAGGAGACTGCCAGTGATAAACTGGAGGAAGGTGGGATGACGTCAGGTCATCATGGCCCGCGACCAGGGCTACACGTGCTACAATGGCGCATACAAGAGAAGCGACCTCGCGAGAACAAACGGACCTCATAAAAGTGCGTCATGTAGTCGGATTGAGTCTGCAACTCGACTCCAGCAAAGTCCGAGATCGCTGGTAATCATGGATCAGAGATGCCACGGTGAATACGTTCCGGGCCTTACACCGCGTACACCATGGGAGTGGGTTGCAAAGAAGTAGGTAGCTTAACCTTCGGAGGGCGCTTACGCTTTGTGATTCGCGGCTGGGGTGAAGTCGTAACAGGTAACCGG
+
,,/3((-&5-,.0*()(',,&%.0,,62+-,()*+-5//96.-/./*%('''&()/&&&'(-4373/-+++/++'**)+''(20.0-'2279*).))(''&$'&-,*&,*(17((06,-/-*,,::)/,6,,'*(&)()+(.'%)+..-,1)-(&)/.*21*-*&('&'),.,,92)+633*--,-13/3.6..82013.,-'+-,(&&&**-/30-3%-(+/2/45;:74104:7,/03/30336:9037;7,4944/3834/0'%%(&&(%*--)5856817572/1+*),/+,*(+1+(+&++((')'$$%%').//316..&//3)&+-,..20()00360/,./-.)0,+.256.-,,,887:;-,1*)1.(00('-1-3/,('*(&1-;2/(/389.0,,-...//4657.0112/(%&%*+00()''$%%))*+-.(./.89//975542.'*,28688;*4,,,%,12/-.,-.,/,/.*)*,0(*),$4.*222:555/+,.)./,/2-**&)(/,-2431,-*/+$'&'%(*(*,&/$..-*-,)+)/7-787337*0))+/6/5*5'//413/+*),,+%%))(,(*(.../0/1;93:5:0/*/+00.535**)&)..)*$*142('$#%++*+*)*',*((0.%))*+--*)+)/'),'40//-&06688:45&'&*,5/.,-25410)(&$%&&'&..//.*,./3576/7,-,+/3.00<2966;96,03/.0214'(++,12)5/(&(),-''.2%14),,+**(--.,22251<45/251&)(*,(*-0466;543.012;93345.00-0*-,+6411227885.(&.0-/0+*(--..&*)+,9798(-&(()++-365.1/&0&))*-,,003/()(*,++,0.659.*)()*&&26'1/558999763:91-145544(/**(*-0&($5*&$(+,0140100+*)*+2''&'%&'$(.+&&(/01+*(%&&(-..,/.1136.---.27::,/--,./:7&602,5((-3+,.)$((,50*('$&(/955(3.**)%/00:2347-(,+++-0-,,)'&'1*0$%#&-4+3611//0/*,%*/,,-2452,*()/-..)24.3-*-+,0&-(,(.'0,4;8;35
@095fbc62-b51c-4943-979d-690ef0345bab ch=398 read=42935 start_time=2019-12-13T01:35:41Z barcode=BC01 runid=2c9cf7bc05858273f10e7d7ec552fc0bd742dc3e
CTCCTACGGGAGGCAGCAGTGGGAATGTGCACAATGGGGAAACCTGATGCAGCAACGCCGCGTGAAGTGATGAAAGGTTTTCGGATCGTAAAGCTCTGTCTTTGGGAAGATAATGACGGCGGTACCGCAGGGGAGGAAGCCACGGCTAACTACGTGCCTTGTACGGTAATACGTAGGTGGCGAGCGTTATCAGATTTACGGGCGTAAAGGGGGGTAGGCGGATGATTAAGTGGGATGTGAAAATGCCCAGGCTCCAGCGGGTGCTGCATTTCAAACTGGTTATCTAGAGTGCAGGGGAGAGGAGAGTGGAATTCCTAGTGTAGCGGTGAAATGCGTAGAGATTAGGAAGAACACCAGTGGCGAAGGCGACTCTCTGGACTGTAACTGACGCTGAGGCTCAGCGTGGGGCAAACGGATTAGGTACCTGGTAGTCCACGCCGTAAACGATGAATGCAAATTGTGGGGTTTCAACGTGCCGCCGCTAACGCATTAAGTATTCCGCCTGGGGAGTACGGTCGCAAGATTAAACTCAAAGGAATTGACGGGGACCCGCACAGAAGTGGCGGACATGTGGTTTAATTCGAAGCAACGCGAAAACCTTACCACCATGACATCCCTTGCATTACTCTTAATCGAGGAAATCCCTTCGGGGACAAGGTAATACGTAATACG
+
')/(''((1/+,.,-33*,0&)&',0%3))*/08530*&)*+-0''''*+.-..3435:8:77,'$('((*)+3(*+251,2072332+9/(&()::98.05.-70,0010(,-.)2.6(,&%%(%&'%(23-*/-1-,35,1()&+,1.//3350,(%&%%$)'0-.922366717+1,+()55080006%*,0:,(&,3:89345+--3-+&%%13596455518/).,.488856.-3--.(4)*).4626($#%%01934200(.6(.+31123//30123*-),)1/'851)(('+2-,'),-116+-1,+,5755-22/93/121-/0763.-,+//,-1*5./74387,5-7-,+.1.615843.-'*393774.11-))(-+,*))**--,&.-.10-(%%*+'%+1-02/+(,,0:(*.-)*,+/(++050168./'(-009,*+&%&+((+375.3:-/(*+(+)+--181013100242226+./251812-''-1+'++-.7<-/-./0//3/39:57::9,.,1153989+(7725:6/.*1+*-/*-&1*,)()0//-4.2;9-+3-+,2+*-62844'(2/,+,-.+,/%%*,-./11*-<.2---839-//0-9/9/40..++),'15*1)-*+771765'+(*/.(-))+'%%$#
@046adda3-36f1-4f78-a729-470805930cb3 ch=318 read=68423 start_time=2019-12-13T01:35:41Z barcode=BC01 runid=2c9cf7bc05858273f10e7d7ec552fc0bd742dc3e
TTGGTACTTCGTTCAGTTACGTATTGCTACTTGCCTGTCGCTCTATCTTCCGGTTACCTTGTTACGTTTCCCACCCCAGTCATGAATCACAAAGTGGTGGCGCCTCCACGAAGTTAAGCTACCTACTTCTTTGCAACCACTCCCATGGTGTAGCGGCGGGCGGTATTTTACAGGCCCGGGAACGTATTCACCGTGGCATTCTGATCCGCAGGTACTAGCGTTCCGACTTCATGAGTCGGTTGCAGACTCAATCCGGACTACGACGCGCACTTTATGAGGTCCTTGCTCTCGCGAGGAATCGGCTTCTCTTTGTATGCGCCATTGTAGCGTGTAGCCCTGGTCATGGGGCCATGATGACTGTCATCCCACCTTCTCCAGTTTAACTGGCAGTCTCCTTTGAGTTCCCAGCCGGTTGCTGGCAGCAAAGGATAGGGTTGCGCTCGTTGCGGGACTTAACCCAACATTTCACAACACGAGCTGAGCGGCAGCCATGCAGCACCCTCTCCGCGGTTCCGAAGGCACATTCATCCTCTGAAAACTTCCGTGGATGTCAGACCAGGTAAGGTTCTTCGCGTTGCATCGAATTAAACCGTTGCTCCACCGCGTGCGGGCCCAAATCAATTCATTTGAGTTTTAACCTTGCGGCCGTACTCCCCAGGCCGGTCGAGCTTAAGCGCGTGGCTCCGGAAGCCACGCCTCCAAGGGCACAACCTCCAAGTCGACATCGTTTGCAGCGTGGACTACCAAATTATCTAATCCTGTTTGCTCCCCACGCTTTCGCACCTGAGCGTCAGTCTTCGTCAGGGCCGCCTTCGCCACCGGTATTCCTCAGATCTCCTACGCATTTCACCCTTCACCTGAATTCACCCCCTCTGCGAGACTCAAAGCACTTTGGTATCCAGATGCAGTTCACAGGTTGAGCCGGGGATTCCTACGTCTGACTTAACAAACCGCCTGCGTGCGCTTGCGCCCAGTAATTCCGATTAACGCTTGCACCCTCCGTATTACCGCGGCTGCTGGCGCAGGTTAGCCAGTGCTTCTTCTGCAACGTCAATGGCAAGGTATTAACTTTACTCCTTCACTCCCGCTGAAGTACTTTACAACCGAAGGCCTTCTTCATACACGCAGCGTAACCATCAGGCTTGCGCCCATTGTGCAATATTCCCCTGCTGCCTCCGTAG
+
$$+&)*12.0*096)44:2301%/)*-+*)-')*+,-38897323577:/0,1-:2484913/'+*(9.//-(,5:0)-31%'$%2440201''))''%+&&,-,/)&%&*)&/*3,..../4.*+-4++15-2321:&(*2:6,01-)%%$()*,-)73--.,%,(((((,.-6.(+16197,51495/14*3*1++-49)*,11/&)#(&&**))(**/727135886$'/'*-0'+(,(*&()/+,+7.675;58410430.,&)&'&/5,-,,,3/.)(,*,,../'%(%(('()&&%((.(&$&(+(,-01789<8-:%'&)*,&&&%&/71/1876&2*,.-/74623421)%)+-1/46/,295:5(()'+15(%$&((*&',.2595+59,('-)(''',2010+)()-,700)877)71861/4.5-*.24560;0--+8:4.--1-12+022186++$&++,15.-,.*)'*,0&31+1516/1,))&*)%%(0//)-&/126&&&'*3,-../-+%((0*,./-26,)3./2014400&,+0.0797481+(++-1346/+++..*,002'',/.57/+'%(++137:896--&)+7365//*).*+-3:6:7*.20+**6;;*1-.,$%')&./5),'++/862,1-6'.*72)&)()**%&'%$%%&2-51*1.,4*,1,//6461,-)*4/+,//88916-))+,./697990870*0+..--45//0&,&'$%'++.0/53455645:+*.-765-**'(052-*+)/2,-.58575/0678:873+*(+.1636636325:5502/./9<7367..12/.2')(0,-,(6-,'**&*'&&++2+(*-**%+020-+0.'(()+-.78)*+$'$%$(%,437.8-&,4647.67;*%%$'(1,+(./-'+/+)/,%%%%&'+1.0-+**2/28::8:*+)$$%''&'&)++%)&''&&(,,4/0,.*+123232415//-2811,/.0058036124534886650/2+01081117+44/56853+)(%%&(*+36//.+,-,/(*,%-'&&)+58+,2544;:-.*2:.*34,0*&)&'%$%(+,'/.'('++0//203;94/,.&--6+-,($%&(%&')&0-*+003/76*&).*--+,*'(+(040+/045448/1))-/4
@d0c3994d-7131-4236-81c9-5d11ffb21299 ch=62 read=117533 start_time=2019-12-13T01:35:49Z barcode=BC01 runid=2c9cf7bc05858273f10e7d7ec552fc0bd742dc3e
CCGGTTACTTATTTACGGCTTCACCCAATCATCAATCCCACAGCCAGACGGCTCGCTGGCGCGGTTGAGGCCACCGGCTTCCGGGTGTTATCAGCGCTCTCATTGGTGTGACGGGCGGTGTGTACAAGGCCAGGGGCAATATTCCACCGCGGTATGCTGATTCGCGATTACTAGCGATTCCAACTTCATGTAGTCGAGTTGCAGACTACAATCCGAACTGGAGAATGGTTTTATGGGTTTGCTTCACCTCGCGGCTTCGCTTCCCTCACCACCATCCCATTGTAGCACGTGTAGCCCAGGTCATAAGGGCATGATGATTTGACGTCATCCCCGCCTTCCTCCAGCAATGCTGGCATTCCTTCAGAGTCCCCAACAATGATGGTAATAACGATAAGGGTTGCGCTCGTTGCGGGACTTAACCAACATCTCACATTTTGAGCTGGCGACAATTGCACCACACCTGTATCTCATATAGCTATCTCTCCATCTCTGGAGCCTTTATGAGTATCAAGACCTGGTAAGGTTCTTCGCGTTACTTCGACTTAAACCACATGCTCCACCGCTTGGCTGCGGGCCCAAATCAGATTTCCTTTGGGTTTCATTCTTGCAGACGTACTACTCGGAGCGAATTACTTATTGCGTTAACTGCAGCACTGAACTTTGACGTCAACGCACTTAGTACTCATCGTTTACGGCGTGGACTACTAAATTATCTAATCCTATTTGCTCCCCCACGCTTTCGGGACTGAGCGTCAGTTGCAGGCCAGATCGTCGCCTTCGCCACTGGTGTTCCTCCCATATATCTACGCATTTCACCTTTACGCTAGGTGATCCTCTCCTGCACTCTCTGGCTGCCTGGTTTCTATGGCTTTACTGAAGTTTAAACTGGGCTTCACCACAGACCCTTGCTGCCGCCTGCCCTCTTTGCTTAATAATTCCGGACGCTTGCCGCCACGTATTACCGCGGCTGCTGGCGCGTAGTTAGCCGTGGCTCAATAATTACCGTCACTCGGCTACCGATTTTCCTGTAGCCGCCGTTCTTCCTTTATAACCCAGAAGTTTACAATCGAAACCTTCTTCCCTTCACGCGGCGTTGCTCGGTCCAGGGTTTCCCCATTTGCCGAAAATTCTGCTGCCTCCGTAG
+
3*&+00(*//+-3/+,-)3362',0+./2:7901-.14('-&$%%'*(+''&((%&'(&%%%(2+-&',*48339192326'+25.,-.../-+-(-*+*-'/*,/2500152985/*/011..+084554)/9:95574033,))-.(,(&&)++7///7.8-**,,1*)()'*,-/220)*,-/1-/-11/02%(,29-0*413/054908/--11/0(+**225/96;1+..8.4;1)-4//*,.,../2644;1+,/+*/+*,'&&$+*6487($'-*)*,+(*('(+%)(,*(-/0/0,+&/482-///0138<8-0.,//0-:/2*-1:6955*1')#'$$&&&%',($'(,,(-%)*,-+-'&%0+.01.+,+*+,,1/12,,,+/(,-4+9111846307*+)71*(+)/)-+(-43578.,+*033+/...&/&,()),'+&#&%()'('/0/-.-0036,./222.//./222665776421/&)41/6*%(%%.-+)%%(),02'(**'%)',0229845/1'&&6)7/))&%/31.4.')54882.),+)((&,''*,./633/-&*+,.*)+7/,,&'//-.,2;//-8;/4100+,..-12662334'0%'+)%&,'&'3)'--*,-.:.:/2,'&%#)2349;)15.*,-&)-(.)$'')**)*('+.0,36//4;..(*),03:7561442%'&/,01223,8-,+57,)./0996*(,*,,;:.+;:721.*&,2351/50/-$+''+'*()%+01038375/3512.72/04624.27)+/.00251*102(.6+)(/'%,'()%'$$(&')0.3/./330.03,..,,('.+*)-/6/471:90-,013**+'#'&(-*+33(-.&)))(''')'+0,..-/59<.7-('3*,2/21.,25*)/1:+&'))-,-&3(4)3+('(%&.-),,&(%(+02,7,+47-,0.,*('4)/-+((-/+.2/./5,2,*(*&/0*0,/./5;650)+-.-1,,,56)$+18+.&'%'$&(2+/2269/4.-(&)+*(+)-))*(*()0;8./,&1'%,/,553:59-:8*0;3,-,.)3,+-.*-452930-+2804;7,3:/+13))-6,).1)-*-(.14246061*'()
@04a72e35-a935-44e3-8031-bfe0ed896625 ch=142 read=41200 start_time=2019-12-13T01:35:58Z barcode=BC01 runid=2c9cf7bc05858273f10e7d7ec552fc0bd742dc3e
CTCCTACGGGAGGCAGCAGTGGGGAATATTGCACAATGGAAACCTGATGCAGCAACGCCGCGTGGAGTGATGAAAGGTTTTCGGATCGTAAAGCTCTCTGTCTTTGGGAAGATAATGGCCAGCTGGTACCCAAGGAGGAGGAAGCCCACGGCTAACTACGGTCGCCCAGCAGCCGCGGTAATACGTAGGTGGCGAGAGCGTTATCGGATTTACTGGGCGTAAAGGGCGTAGGCGGATAGAGGCAGGATGTGAAATGCAGGCTCAACTTAAGGTGCTGCATTCCAAACTGGTTATCCCTAGAGTGCAGGAGAGAGGAGAGTGGAATTCCCTGGAGTGGCGGGCGAAATGCGTAGAGATTAGGAAGAACACCAGTGGCGAAAGACTCTGGACTGTAACTGACGCTGAGGCTCGAAAGCGTGGGGAACAAACAGGATTAGATACCCTGGTAGTTCACGCCGTAAACCCGATGAATACTAGGCGTGGGGGTTTCCAACACCTCCCGTGCCGCCATAACGCATTAAGAGTATTCCGCCTGGGAGTACGGTCGCAAGATTAAAACTCAAAGGAATTGACGGGGACCCGCACAGAAGTAGCCCAGACATCATGGTTTTAATTCAACGCGAAGAACCTTACCTACACTTGACATCCCGCTTGCATTACTCTTAATCGAGGGAGAAATCCTCGGGACAAGGTGACAGGTGGTGCATGGTTGTGTCAGCTCGTGTCGTGAGGTGTTGGAGTTAAGTGCCGCAACGAGCGCAACCCTTGTCGTTAGTTACTACCATTAAGTTAGGGACTCCTGGCAAGACTGCCTGGAGTTAGCTAACCAGGAGGAAGGTGGGAGATGACGTCAAATCATCCATGCCCCACTTGTAGGGCTACGCACGTGCTACAATGGCTGGTACAGAGATGCAATACCGTGAGGTGGAGCCAAACTTTAAAAAACCAGTCTCAGTTCGAGTTGTAGGCTGAAACTCGCCTACATGAAGCTGGAGTTACTAGTAATCGCGAATCAGAATGTCGCGGTGAATACGTTCCAGGTCTTGTACACACCGCCCGTCACCATGAGAGTTGGCAATACCCGAAGTCCGTAGGCTAACCGCAAGGAGGCAGCGGCCGAGAAGGTAAGGTCAGCGATTGGGGTGAAGTCGTAACAAGGTAACCGGAAGATAGAGCGACGAGCGGTTAACACAAAGACACCGACAGCTTTCTTCAGCACCAGCAATGCGTAACGCGGG
+
.')-*(+%+/(*-*(-,**.,17-,62.11//.43;86.)-*.2)+/8780.,/.-)28/314,(%&''+,)(2*120772,.9184/*3+)$$'*,'..311::-11(-(+**%%&%(%&(**0661.2(-*''%*+).))+).3)%&'()(-+-1'-%%)$%(''%*')*2.)*(,+-2.+/46125-6--+))(*,/51//4,6,*80*+331.(%(33(*00+3677::9<88*)$(&%'27583311770'3'-756804+-,'$.-/12434170.,3205799/8..,*''(*()*,+*3.)*&+%,3+,*+*--++,+)1.,0/(*(-'&**&$&&,2),3874.,+&*,*-4.0--.--2,*10+)'*,3(''('()-1872-+/2/121/,.//249664'&'&&'-.+*+(%'12:495:1-6,-)-,./5+).3324:<6-.-/1.174(*)''+21(62136./1..679;9-3<24'*%+*43,49,.:881045&('''')-.8..&'((*-88:68;981)$&%)),-+-..2/)+/./<;26:870).+,.3-//536;4147/.../-&()))(**,)*-/1++)$&*,.89+5944+'&&)/)+,(&'0/.0,**&'*,--614493:./%'-)*+-/-****315255%%)/*%'*,/),3)0*0+-,27.8.//6+,)+*+-()')*/*((++/426778(8,/338*')++.-:10(+1.61-/',*),.0,*)-),4/71:,/+%+4-8.-*.1-,+-3643676,..*&17*021+(*(('&+*277554.2%'/)'%'$%$*+121/403636349+)'+659752126816568')+'-**($%(''(((-/,2-.&+'))-.20/,5+(-(%&).(*.-++,)/654721254641*,-/-'')34::327013;76((1))*641%((01'&(1***361-+(('$(0277975455/21-.213-+1423550032013754727012:8993,*,342297-1*+,8,$.33527/215320070062134131(&&(((+-9-7-095).-+()***.**.'+36,,307-430+)&((&+,+.-/30''+(*+*-&/*+,.244,2.1670.*-+**0,---82//3/29791918232-+).*/-*&%()%)+,40,-405.--149924:-(+077,362,,,-3/153241+1-**%'$&%#$
@0eea4f16-d8cb-4131-8c0f-91e3bd934507 ch=99 read=76550 start_time=2019-12-13T01:35:57Z barcode=BC01 runid=2c9cf7bc05858273f10e7d7ec552fc0bd742dc3e
CCGGTTACCTTGTTACGACTTTACACCCCAGTCGCTAAGCCCACACCGTGGTCGCCTGCCTCTCTTGCGAGGATTAGCGCAACGCGCCTTCAGGTAGACCCAACTCCCATGAATTGTGACGGGCGGTGTGTACAAGGCCGACGTATTCACCGCGGCATGCTGATCCGCGATTACTAGCGATTCCGCCTTCATGCTCTCGAGTTGCAGGAGAACAATCCGAACTGAGACGGCTTTTGGAGATTGGCGCACTCTCGCGAGTTTGCAACGCCCACTGTCACCGCCATTGTAGCACGTGTGTGGCGCGTGAGGCCATGAGGATGACGTCATCCCCGCCTTCCTCCGGCTTATCACCGGCGGTTCGCTAGAGTCCCCCAACTAAATGATGGTAACTAAAGGCGAGGTTGCGCTCGTTGCGGGACTTAACCCAACATCTCACGACACGAGCTGACGACAGCCATGCAGCACCTGTGTTCCAGTCCCCGAAGGAAGAATCCATCTCTGAGATCGTCCGGACATAATAAACGTAGTGAGTTCTGCGCGTTGCTTCAGATTAAACCACATGCTCCACCGCTTGTGCAGGCCCCGTCGTTCTTTGAGTTTTAATCTTGCGACCGTGATACTCCCCAGGCGGATAACCCCGTCGCGTTAGCTGCGCCACCCAAGCACGCCGGTGCCCGGACCTTCGTTATCAATACGTTTGCAGCGTGAATTTGCAGAATTATCTGAAATCCTGTTTGCTCCCCACGCTTTCGCACCTCAGCGTCAATACCAGTCCAGTAGGCCGCCTTCGCCACTGGTGTTCTTCGAATATCTACGAATTTCACCTCTACACTCAAATTCCATATCTGCGGGTTCAAGCGATGCGGTCTCAAAAGGCAGTTCGGGTTGAGCTCAGGCTCTCACCTCCTGACTTACAAAGCCGCCTACGTGCGCTTCGCCCAGTAATTCCGAACAACGCTAGCTCCCTCCGTATTACCGCGGCTGCTGGCACGGGCGGGCTTATTCTCGGTACTGTCATTATCATCCCGGGTAAAAGAGCTTTACAACCTAAGGCCTTCATCACGCGGCATTGCTGGATCAGGCTTTCATACGTGTCCAATATTCCCCACTGCTGCCTCCGTAGG
+
330,08(-406*4.+-30/44.(*+059/0/44&(*./(-96+++/527698614:454:543-4.-+-%2,,71&88612-+,/,398;8-/4/''5.2*,*.//:6+03%%(*)*5586;993;7,++,*023341++((&'(+4001535&125:9;:00001.*%**-/1*,,3788373+/8493-,,,*+,-/2+5-*+$)&&),/.2:31-,/2003.0101.,,.3/+1)*%+&%'(*/,.--,/055)3/60%$&%%(./+*10,-+)..'+094:20,-,./23.+('&.(+&*+&%/.084753440&',357:::.73)$*'.356869,9+,30+*+2*-21473<3%&+%*/14/7:7.-((')8:110+-(((/-31;4388.*,0,667456545:45.981/7.3),)&+5175550-011514423236667681018.402.02136125368))*./557,/,+*'(('(,,69230/+(((+159674245++'(&&%((%&$)$*)&',*<:9996652802374/.+8*;:99/---43625+&*'&&)'((*+-6+551(+,&&00/,25-//8<<//6//13/038:7+.(),,..679,&-*0)41822./*'%,&&(+15/./008.,*'+/--/)*(/%-.(--)+*)+1/*$%($*,+)&%,/-+.-,41&*&---6,&%)--,22*,++/)*+(&++)(-,/.7;7.//.9;4*/+-/601*+-275.+'--8778636866852,//$(6889:;9<9896+..49999<:9;723:9965-%,(*,1:6/-0--**((&%&(0'-)8*,%'$('('%**/,2//72+++++658557:3681,3658682))--1*%')+9*,3-,/*)*/:,1*%'//310.-5*)-2,./*()*..61--,''./)%,,*,14.0/4;3420++,0(.,2:,+:2/0.5.(.&%'+0//1:24.+%('+)$&+&*,/)8*,,8&)(++24341.6***+,/.+0664634+&'2-370-./425259/8499<99:5.3/0.8/..7-./1955933988;;/-.*-(+)-3(/,/0/5/51*&*)+-/.17158./77)
@355835bb-a6c7-41df-adff-168ea986b21c ch=371 read=65423 start_time=2019-12-13T01:36:08Z barcode=BC01 runid=2c9cf7bc05858273f10e7d7ec552fc0bd742dc3e
TTAGTGCTTCGTTTCAGTTTTGTGTGCTGTGGTTTTCTTGAAAGTATGTCGGTGTCTTTGTTAAACCTCTGGTGGTGCTGATATTGCTCTACGGGAGGCAGCAGTGGGGAATATTGCACAATGGAAACCCTGATGTGCTTGCCGCGTGAGTGATGAGGGGTTTCGGATGTGCAAGCTCTGTCTTTGGGAAGATAATGACGGTACCCAAGGAGGCCGTGCTACGTGGCGTAGGTAAGCCGCGTAGGTGGCGAGCGTTATCGGATTTACACGGTAGGGTAGGCGGATGGTGGTAGGTTGCAGGCTCAACTTGGGTGCCTGTTCCAAACTGGTTATCTAGAGGCGCAGGGAGGAGGTGAATTCCCTAGTGTAGCGGTGAAATGCATGCCAAAGTTAGGAAGGAACACCAGTGGCAGAAGGCGACTCTCTGGACTGTAACCCAGCTGAGGCTCAGGCGTGGGGAGCAAACAGGATTAGATACCCTGGTAAATTCGCCGTAAACGATGAATACTAGGTAGTGGGGGTTTCAACACCTCGTGCCGCCATAGCATTAAGTGTTCCGCCTGCAGAATTACGGTCGCAAGATTAAAACTCAATTGACGGGGACCCTTTACCGTGGGCATGTGGTTTTAATTCGAAACAACGCAGAAGAACCTTACCTACATGACATCCATGCATTACTCTTAATCGAAATCCTTCGGGGACAAGGTGACAGGTGGTGCATGGTTGTCGTCAGCTCGTGTCAGTGGATGTTAGAGTTTAAGTCCGCTTGAAGCGCAACCCTTGTCGTTAGTTACTACCATTAAGTTGAGGACTCTACTTGAGACTGCCTGGGTTAACCAAGAGGAAGAGGTGGGGATGACGTCAAATCATCATTTTATATGTAGGGCTACACGTGCTACAATGGCTGGTACAGAGAGAGATGCCACAATGCCGCGAGGTGGAGCCAAACTTAAAAACCAGTCTCAGTTCCGGATTGTGAGGCTGAGCTCGCCTACATGAGCTGGGGTGCTGTGCGATAGAATGTGCTTGGTGAATACGTTCCCGGGTCTTGTACACACCGCCCATCACACCATGAGAGTTGGCAATACCCGGGGAAGTCATGGAGGCAGCGGCCGAAGGTAGGGTCAGCCGGCCAGGGTGAGAATCGTAACAAAGGTAACCGG
+
',$(&#$**))08-/()))&&(*(-',*)'&%,.30(&))*/&'''+')*&*)*/7*61&).*.',$&&(+''+-*-/++,,&+*'*-/2.1.40*+-*+---36,,5+.:5111+++,132-'+0,-<00114,'%%'%%'%$$'/,+-+,-/&'-67,9<:018/.''%&)(%&&('')-1,((+)--,.-16/+)+&'*&+****,)')'(&%%$&*$$$$%$$'$$&('(&&++(+).,*+)-,,(*..-/300/'-),5)&()('&&&()&%#*)&)+)+'*'%)+%(((%%$$)++,0*(+/10:81.-(%$-/,,83'774,5)%&*&'')1*4+)')/*())$(%&%%&/*43+()*')*'(%)))((.+))+&&(*%-*&''*,14*'(+/00355(+*)3/&'++00)*&++---/06*($$$'(%$$%%'(3-4812-'))''&'/4-'(,*65605-*0/003879;0.2.++'')&'(3-53687/(+/++71'0)(2.,'%(,2670.;.1+-113;26&/'+.,30'&&$&%)(-.%(%%)&*%''$$%(''%+&&)'7-,&)-.,*5+8;;9650'*&-)*)**/-)34($'&%(+++.)*)1//-.4,893.922.$'&$%)/-./.('+*-500+,*,20-,(*)*156/+$)%*(1)$((')(--15++)/&*47;1'-2/214'3(**--)+*,1877899835:112351,,-.2-4-.-%&(+135264&($'*1*/+*-62$'''*.(*+-4/0096,4/0042;1/-9--.134,0.3&')8,*,0///15(+-./0988883933<717111,,**+.2+-&'*/./49715512,-.7;/./4,-%('(''),/.-*,032541+,*+-0,,,(,*-9785/-,/110-+++++-*+%'++1.//100.-.004700.;1795/6.;;:53.-,--2/.,-1-(/++2.,.(',)%#&&)*+%%)1-122.)&++,/./+(%%$&)%&&)+('&&(&*&(*,+3178;:49/,.2//,442-4...42..*08208.&(*(4268897,*)*)2.4-184+61*')+(%$$&$$#%%%'(''))/.7/*(&.0210.&))++,$($''().(*+-'('((&)'().7),(,5:7:39
@4cb4f96b-e274-422a-a420-981c5b01fce5 ch=151 read=53332 start_time=2019-12-13T01:36:05Z barcode=BC01 runid=2c9cf7bc05858273f10e7d7ec552fc0bd742dc3e
CCGGTTACCTTATTTACGACTTCACCCCAGTCATGAATCACAAAGTGGTAGCGCCCTCGAAGGTTAAGCTACCTACTTCTTTTGCAACCCACTCCCATGGTGTGACCCGGGCGGTGTGTACAAGGCCCGGGAACGTATTCACCGTGGCATTCCTGATCCACGATTACTAGCGATTCAACTTCGTAGGTCGAGTTACCGAACTCAATGATTCACAGCCGCACTGTGATTAAGCGCTTCGCGGTCGCTTCTCTTTGTATGCGCCATTGTAGCAGCACGTGTGTAGCCCTGGTCATGGGGCCATGATGATGACGTCATCCCCACCTTCCTCAGTTTATCACTGGCAGTCTCCTTTGGAGTTCCGGCCGGACCTTTGGCAACAAAGGATAAAGGGTTGCGCTCGTTGCGGGATAACCCAACATTTCACCAACACGAGCTGACGACAGCCATGCAGCACCTGTCTCACGGTTCCCGAAGGCACATTCTCATCTCTGAAAACTTCCGTGGATGTCAAGACCAGGTAAAGGTTCTTCGCGTTGCATCGAAGATTAAACCGCATGCTCCACCGCTTGTGCGGGCCCCGTCAATTCGTTTTGAGTTTAACCTTGCGGCCGTACTCCCCAGGCGGTCGACTTAACGCGTTAGCTCCGGAAACCACGCCTCAGGGCACAACCTCCAAGTCGACATCGTTTGCGGCGTGGACTGCCAGAATTATCTAATCCTGTTCCCCTTTTTCGCGCACCTGGTATCAGTCTTCGTCAGGGGCCGCCTTCGCCACCAGTATTCCTCCAGATCTCGCATTTCACCCGCTACGCAGAACCTACCCCCTCTACCGGACTCCAGAAACTTTGCCAGTATCCAGATGCAGTTCCCGGGTTGAGCCCGGGGATTTCGCATCTGGCTTAACAAAACCGCCTGCGTGCGCTTTACGCCCAGTAATTTCCGATTAACGCTTTACCCTCCGTATTACCGCGGCTGCTGGCACCCGGAGTTAGCCGGTGCTTCTTCTGCGCGGGTAACGTCAATGAGCAAAGGTATTAACTTTACTCCTTCCTCCCCGCTGAAAGTACTTTACAACCCGAAGGCCTTCTTCATACACGCGTAACGCATCAGGCTTGCGCCCATTGTTACCTACAATATTCCCCACTGCTGCCTCCCGTAGGG
+
1..1.7./313$20&'0157840,104-,-/0/76152417663%/$&(%**).22-1)+/595:76'../394.129235/.(,,/0<0-/019-.2862'0)*-'(/1433:764.125412/7/')2-120,0+,1//1978582,282'.08:83-/-1/6-')*'''$+.455++)*&*&***+*(,25066((876//&)'*+30$$%%*'$(%()('''''&%%&&&'%'%%)&('%%(1-52283-.2.,**.1.:0.**+*'/-,---0/+'))+:735966,1'.2166+-)*+)('&+,5556,64.(+063934.1*,0</./:6781;0/065581-1/,(%'728(.*0/160,'%+,*.,024391-5,121+)++*4.00334339464;00)+/18+1,939<5.,.&1(/--)*.23442015446;5:6:/4404;660/),-4199:450,-0.4/,0/09778672.,,'+45013648267868479*7/834-0784:-/27;87;879237+.//0&(*&,0.6:567'0043566:145%%%&()03*23-55)'12-4/:2(-890/*-49,/)+'$$%%'&(,*0-.+/18,+.75*---.222,4.,+//,.,*)+,-,*+-',0*0./4341/31-/05247/4+,*--0477777.85/&'+()'1*5+/2%+4,-&&*',-133:,6.-.6,,1.)+/344,')(**+3/2,')+03772393319(-+($)%%,+59//09-29+111289701)**361./,-/8<;3158+'/1*+'+%')%&$').2332-1/).)(*6473)+'*)$%,,+)-1)%,')+')+6767466.6/)&02.5**/43'(251*/944-//4.*)'+/-5/93<:+7;02853342/0+&''&&//43,)++-,0-'''',/2365/0.5,),/-+/2,.0/6--9175:9976.7)'%0)).0&)/0*(*3)64///;-:<481.....++/9534111//2558:,,2,/,6.4006:3456:*788-3:7+-55..-0),(-152+-/7/94**1*/,3/7.080.//2(..-,&('&'),.0,/74493633<4*2,'03/00)&)+2-0081895*-+))%(/1.46)+84.+%
@8f8efb25-50cc-4176-b096-da0a04b91802 ch=469 read=42302 start_time=2019-12-13T01:36:04Z barcode=BC01 runid=2c9cf7bc05858273f10e7d7ec552fc0bd742dc3e
CCGGTTACCTTGTTACGGCTTCACCCCAATCATCGACTTTACCTTAGACGGCTGGCTCGAGAGTTACCCCACCGGCTTTGGGCACTTCCGACTTCGTGGTGTGACGGGCGAGGGTGTGTACCGAACCCAGGAACGTATTCACCGCAGTATGCTGACCTGCGATTGCTAGCGATTCCGACTTCACGTAGGCGAGTTGCAGCCTACGATCGAACTGAGAGGTGTTTCTCGGGTTTGCTCCACCTCGCGGTATTGCTTCCGTCACAGTAACTCCCATTGTAGTACGTGTGTAGCCCAGGTCATAAGGGGCGCTTGATGATTTGACGTCATCCCGCCTTCCTCCACATTGTCTGCGGCAGTCTCTCATGAGTTCCCACCCGAAGTGCTGGCAACATAAGATGAGGTTGCGCTCGTTGCGGGACTTAATAACATCTCGACACGAGCTGACGACAACCGCACCACCTGTTTTCTGGCTTCCGAAGAGGAACTATCTCCTAGTTCTGTCCATCAATGTCAAGACCTGGTAAGGTTCTTCGCGTTGCGTCAGATTAAACCACATACTCCACCGCTTGTGCGGGTGCAATCCAATTCGCTGAGTTTCAACCTTTGGTCGTACTCCCCAGGCGGGTACTTATTGCACGTTAACTCCGGCACCAGAGGGTCGATACCTCCTACACCTGGTACCCATCGTTTACAGCCAGGTTACCGGGGTGTATCTAATCCGTTGCTCCCTGGCTTTCGCGCCTCAGCGTCAGTTTCGTCAGAAAGTCGCCTTCGCCACTGGTGTTCTTCCTAATATCTACGCATTTTCACCCGCTACACTTTAGAATTCCACTTTCCTCTCCGATACTCTAGATTGGCAGTTTCCATCCCATCACGGGGTTAAGCCCCGGCGAACAGACTGACCAATCCGCCTGCGCGCGCTTTACGCCCAATAATTCCGGACAACGCCACCTACGTATTACCGCGGCTGCTGGCGTAGTTAGCTGGCGGCTTTCTATTCAGTACCGTCAATCCTTCTAACTATTCGCAGAGGCCTTTCGTCCCGATTAACAGGCTTTACAGCGAATGCCGTCATCACTCACGCGGCGTTGCTCGTCAGACTTTTCGTCCATTGCGGAAGATTCCCCTGCTACCTCCGTAGGGGAG
+
55'1-9-.160-.2-,/-+.0-*67:+110477432.54.*-,,/+/1.-/..464.,$&&$(0/*260)+0223.0249<8/+/6/1.+-05,1++-9543/03).*(($+2(*,96735%%(+19*&26/2/&%$)*115745.*1-/350./6/6122,3,(+0+--.,6/2&&'//4,))(($*,-++,..-.,57854222350066.-*%&),437<;039-:;.62)*-84-0503-4+/,(-)&'/..5**2#$%%,*.)-6:6*2.,,-15+3120+*(),/7+&.232*)&$25:.+'&'%()0108<0*.500)(*01-,40.0.()/-()+-42212331*5*7:97522122,.329:0+69,+-.-/29;2910,6&&,7254'&*2+0-//289311//+53035-1*&)&)+/0/-)*+30.+-+12356574,,)$((/1.24043;;9221/,0.2+(+*(),1/6/0,+*)*)*-68<76642434.,&+%/011-014++362)2.4<:8;855/6/+,/01((*1)3;762,+/++--7/-4,*(+(**)%)+$%"%%))/(7*5:0*+,--00<89042))'#&**.+0000487-.79:160.,*.-*6-))$()*4+7+/.605/-1&'(+*1-+2033'05101*+./34.'*,+-63,040/9-&,*35-%.&%++,4)4.-)&)'+-+-923)(++)+)-0))264173,,0//.-./*3358036<80+.1(**).+.1).+767257--/06218119-4)$)/*-+.--1.0,/1:-618:)*/1+,&($%('&&+044))+1:4/4//173.01+06540.+0-,.+&,-79598,:9**;4+-,26.01+*,,57,*'%%&(+*))++--0.0056857:4541.-,(*1/,+3339//../58901-3-/-','+,&/12.0/1.22/40//.8..-0/*+'((*,5,+&&#'%%'0+*77///786'..0399:34205;116))43446<4(('&)&)*'+5+*061/.-,/-,()(-//27--..+.*+3756978,*+++010-1/629662;1/04.78101+3;:/54488/554683..'))/.1/--+-3*/507:+-30)+)'&
