# Supplementary material for: De novo species identification using 16S rRNA gene nanopore sequencing
Source: PeerJ. 2020 Oct 21;8:e10029. doi: 10.7717/peerj.10029 (PMC7585375; doi:10.7717/peerj.10029)
Supplement: Supplemental Information 2 — Contains raw reads. [file peerj-08-10029-s002.zip › pass_fastq_runid_2c9cf7bc05858273f10e7d7ec552fc0bd742dc3e_142.fastq]

@90275611-fee8-4104-9d9b-d4fad44ad74e ch=138 read=52678 start_time=2019-12-13T01:36:14Z barcode=BC01 runid=2c9cf7bc05858273f10e7d7ec552fc0bd742dc3e
CTCCTGCAGGCAGCAGTGGGGAATATTGCACAATGGGCGCAAGCCTGATGCAGCCATGCCGCGTGTATGAAGAAGGCCTTCGGGTTGTAAAAGTACTTTCAGCGGGGAGGAAGGGAGTAAGTTAATACCTTTGCTCGTGGCGTTACCGCAAGAAGCTCCAGCTAACTCCGTGCCAGCAGCCACCCAGTAATACCCGGAGGTGCAAGCGTTAATCAGATTACTGGGCGTAAAGCGCACGCAGGCGGTTTGTTAAGTCAGATGTGAAATCCCGGGCTCAACCTGGGGAACTGCATCTGATACTGGCAGTCTCGTAGGGGGGGTAGAATTCCAGGTGTAGCGGTGAAATGCGTAGAGATCTGGAGGAGGGAATACCAGTGTGAAGAGCGGCCCCTGGACGAACTGACGCTCAGGTGCGAAAGCGTGGGGAGCAAACAGGATTAGATACCCTGGTAGTCCACGCCGTAAACGATGTCGACTTGGAGGTTGTGCCCTTGAGGGCGTGGCTTCCGGAGCTAACGCGTTAGATCGACCGCCTGGGGATACGGCCGCAGGTTAAAAACTCAAAATGAATTGACGGGGCCGCACAGGCGGTGGAGCATGTGGTTTAATTCGATGCAACGCGAAAGAACCTTACCTGGTCTTGACATCCACGGAAGTTTTAGAGATGGGAATGTGCCTTCGGGAGCCGTGAGACAGGTGCTGCATGGCTGTCGTCAGCTCGTGTTGTGAAATGTTGGGTTAAAGTCCGCAACGAGCGCAACCCTTATCCTTTGTTGCCAGCGGTCCGGCCGGGAACTCAAGGAGACTGCCAGTGATAAACTGGAGGAAGGTGAGCGATAGTCATCATGGCCCTGCCACGACCAGGGCTACACGTGCTACAATGGCGCGAAGAAGCGACCTCGCGAGGAAACAGAAAGCGGACCTCATAAAGTGCGTCGTAGTCCGGATTGGAGTCTGCAACTCGACTCCATGAAGTCGGAATCGCTGAAGTAATCGTGGATCAGAATGCCACGGTGAATACGTTCAGACGCTGGCACACACCGCCGTCACACCATGGGAGTGGGTTGCAAAAGAAGTAGGTAGCTTAACCTTCGGGAGGGCGCTTACCATTGCTGTGATTCATGACTGGGGTGAAGTCGTAACAGGTGACGGAAGATGGGCGACGGTGGTTGCTGGGGCACCGACCGTGGCCGTGGGCGAAGCG
+
--21'$+'.++)1/..0321()**%.*&*010:22<98689:.295112232.29285::77765545440*++.,1/6/:1:43;323:8,)//0/:90-10.48,)-038060%()56+3+4)**56091+.34&,''(*-7019+.-)%(&$%'-()'--,6--07/366:31/..30*+&&%)*/*-).'(,93/2002857:95<4:-2&*++6-44::26::7;6,.12*3.323630424-(-475489576867&(6,)1,(,,(**03.3,)(()*)+--,-,+:612110.&%$%$'')+44*,'0-2-,+,,/-/.3')16-*)(*/5940&),(,2977-+++-29,-&++(+.*065+6,(+,-%(,*)%&(*0386,(,559('4232,.(.,3257689002**+87789))-,06)./4,+3,/&*)*.8**5::66796/002767:<:0...-274200203,,11:2527<2.72.-6,04411(&')(,,&*+/0:+*))')%()(+3765145599:-+38705/,),$*'./&/24088:,;;225:67511/+7:0-7+.34/+&,+7561*,+/0/&+31;9687;91/0012'102325)(*/*+*,+/7778911((%'(/2+'),.&%'&(()((&'$+*-,&())0/2;677*71%(-&'*,,2/7,/0005:88784855*6768:./0008886;430*,/()-9+795171'(*2,'*.14('1/47274<212/03,1:,)/5-)-+,-,2..41./++3/3//3/&++((**6656.,-.,111:9889/.2..2+-(()')-*-&),--34,0,7.:20/22*,,//:-0320)'(&')+3374-7--*/'')')*%&'()-+147907/,*(()+1/*-+))./:689773-5;0.2777875:8861-120241/*,-/3-4)(*/-.*--27-000/-,0+4/1/1-/))+)$+-2///578767.-.8537,*.'7*/1;:8:14+-$.&/)&$'(&$''0/3:153)**-0.07.1+3-***),03824357-%)++,-2...1.2.8/27282,80,,-+13.4.,27+--$&()331411213866463..-,1-.-(,##($(&%(&')+)++,*'(*+)$%&&'%'(+*-,.-*((&)&'#$$$%'*)&&&&)&$$%%%%$
@944e0325-351e-4838-90d7-ff05f8957687 ch=24 read=60395 start_time=2019-12-13T01:36:13Z barcode=BC01 runid=2c9cf7bc05858273f10e7d7ec552fc0bd742dc3e
CCCGGTTACCTTGTTGCAGCTTACCCCATTCATCAATCCCACCGGGCGGCTCGCTTCCCTTGCGGATTTGGGCCGCGGCTTCGGGTGTATCAACTCTCGTGGTGTGACGGGCGGGTGTGTGCAGGGGCGAGGACGTGTTCGCGACATGCTGATTCGGTGCTAAGCGATTCAACTACGTAGTCAGGTTGCAGACTCACAATCCAGTAGGAATGGTTTATGGTTTGCTTCACCTCGGCCCAGCTTCCTCACCCATCCATTTGGCACATTATTAGCCCGAGTCATAAGGGGCGATGGTTTGACGCATCCGCCTTCCCCTCCAGCTTGTCACTGGCAGTCTCGCTGCAGTCACAACTTGTGATGGTAACGATAAAGGGGTTGCGCTCGTTGGGACTTAACCAACATCGTGGGCTGACAGCCATGCGCCACACCTGTATCTCCATATAAGCTATCTCCATCTCTGGGCCTTTACTTAAAGATATGTCACGGACCTGAGTAAGGTTCTTGCGTTACTTCGAATTGACGCATGCTCCACCATGTGCAGGCCCAATCAATTCCTTTGGAACGTTCTTGAACAATACTACTCAGGCGAATTACTTATTGCGTTGCTGCAGCACTGAACTTTGACCTCCAACGCGTACTCATCGTTTGGCAGCGTGGACTACTGGGTATCTAATCCTAAAGCCCCCACTCCCCACGCTTTCCGGGACTGAGGCGTCAGTTGCAGGCCGGATCGTATATCGCCACTGGTGTTCCTCCATATATCACGCATTTCACGCTGCACGCTGCATTTACGATCCTCTCCCACGCTCTGTGCCCGGTTTCCTGCCGAAAACTGCAGTTAAGCTGGGCACCATTGACGCCGCGCGCCTGCTCCCTCTTTCGCCCAATAATTCCGGATAACGCTTGCCACCTACGTACCGCGGCTGCTGGCACGTAGTTAGCCGTGGCTTTCTAATAAAGACGCATTGCTCGGCTGCAACCTGCTTGGCCGCCGTTCTTCTGCTTATAACCAGAGTTTACAGTCGAAAACCTTCTTCCCTTCACGCGGCGTTGCTCAGTCAGGGTTTCACATTTACCCGAAAATTCCCTACTGCTGCGCCTCGTAGGGCAAATCTCGGCACCAACAGAAGGTTAACTTTTGAACCTGACAGCTTTCCGGCACCAGCAATGCGGCAGCACCGCA
+
.*))*/-$1000*,'$%$%').&+01+*)2/220/3-05(%,&-.))*''&&#%*+.1*(,*+&,#/0)'342+%&&'%%+$0.()'-*-/+-+++-.+-,,))**,-,5,+)-,,-.)($'$+0(&*'%)%()%)&((%$)),,/0.24448+++''$&%$%&(/.4..(&&)$&'(***0&'.30.+$)$&&&%&*1+,5+.*+,,-/07.981(//-18/),-8/%'+))%%''%%&('%*(('(*+'),18.74)*''**$*&&*((())'($(*11532(.2/,*',/*/6,)**')+.98/2::392,.-4,/%,/.%/,)))(&&'+1106/-*',*000+..-+.*$%%&)&(('(*++/080*-,'*''(()+-+3(((/(%&%*&-,01546/'&%&%#$%$&*$&(++-2179-0/0623313220.-/01*')+-1-,),*-.211/*2)+.24-%'%$.+*()-+)%'($%(*'&%(%%%(.4,1/.)*(&')(2(-.73('+.(&&)'*.0/4448001&(&'(1'+(++)',-504287''*',2%$$&*2+))(&+*'$%%)%$'+/'0*&&$%'&'(,)(&%()-*-*+,*,+--(311+-*++((**&*.,/%*%&&%#&)+775-./+',+*/0014:/5002630)+-,-'**+3+(%&%&)---'#%(+:8-'.,**1++*-58//)'&.)4354'&)*##&)+,)'))*.%'#$$%&&+1&+&',)%-/2/.27*+***,-%,)0-,8/-'*'*+&'%&$%%$%%*+'&&)+*--,,+-.*$(%'$$$#'#&&%$*'10,'&&'&$//)%*&&%%'*,5/&(&&'&'%*)'&&$&&(+'%%$%$&$%$&(*,(&)(+''')('0-,*6+:-6655,.(*')-+,8.,1*+('&('&723/7001773.,(++21/4.+)-.*308.38++%')(,0('$%$$$%&(*./272/&)$$&'+&$''&*-&&*,+/9573.&%(*)),4121*),.091-..*.1%*1/+464956781)093..-.*3/.+,('*.%305-.,208***+'**&%-/*(,68-:8:3))*+,,3.-+%('&($%$-($&'-&&%&'('*&+)6/1)*+2)-(1.+)*+*(++'.+)+,3%++02*($'&((-+-,-,0.-0)1*$&($&%&&$
@ca75d1f8-43a7-447a-944c-bb845c549459 ch=190 read=84169 start_time=2019-12-13T01:36:27Z barcode=BC01 runid=2c9cf7bc05858273f10e7d7ec552fc0bd742dc3e
CTCTACGGGAGGCAGCGAGTGGGGAATGTGTTACTTTTAATGGAAGGCGCAAGCTGTTCACAGCCATGCCGCGTGTATGAAGAGGAGCTTCGGGTTGTAAAATTACTTTCAGCGGGAGGAAGGTAAAGTTAATACGCTGCTTTCATTGACGTTACGGAAAGAAGCTTCCAGCTAACTCCATTACCCAGCAGCCGCGGTAATACCCGGAGGTGCAAGCGTTAATCGGAATTACTGGGCGTAAAAGGCGCAGGCAGGAGTTTGTTAAGTCAGATGTGAAATCCCCGGGCTCAACCTGGGAACTGCATCCTGATACTACGGCAACTTAGTCTCGTAGGGGGGTAGAATTCCAGGTGTAGCGGTGAAATGCATAGAGATCTGGGAGATACACCGGTGGCGAAGGCGGCCCCCTGGACGAAGACTGACGCTCAGGTGCAGCAGTGGGGAGCAGGCAGGTTAGATCCTGGTACG
+
//.-11(6.&*,,)('%$&),10((%(%'%))$(')+**0-/1)&**)-/15+0./05.-++*4.7629477664432/03('()%%%'''.00.61,35*&('*)/9:)'*'-2-'+,*.*+(,94-15//+++)'+'&'%''&)*))0+2+$**-+0+&*'%&&&*)&+,../+)1+)3,&24)',,,.01/0.+,'&%$,('+)(**//4865762322,4-6/111-04493794182)'-+,/(+/.$)'&(.;935979-/2/005%$#&,.+/69(,)&&(,,:28679,2.--,---,()+/3331(*(+)+*(+)''(+).-8/7-554()*)1)0-5)*.4-/+++.).--)4-*,-///-+((-1105.*()(&&&,1,0407.++-*,++308711*+688('-&2.--,.)+-3)*167.+-,%*-*-+*$&(%&&&%(&1*%*%%**)(&'%%$
@7166b5e1-6408-4dc3-a565-726364b499d7 ch=129 read=50732 start_time=2019-12-13T01:36:21Z barcode=BC01 runid=2c9cf7bc05858273f10e7d7ec552fc0bd742dc3e
CTCCTACGGGAGGCAGCAGTAAATTTTCGGCAATGGGAAACCCTGACCGAGCAACGCCAGAAGAAGTTTTCCGGATTGTAAACTTCTGTTGGAAGAACGGCGGCTTCCACCGCAAGAAATGGTAGCCGAGTGACGTACTTTATTAAGCCACGGCTAACTACGTGCCAGCAGCCGCGGTAATACGTAGGTGGCGAAAGCGTTATCGGAATTATTAGATAAGAGGGCAGGCGAGGCAGCAAGGGTCTGTGGTGAAAGCCTGAAGCTTAACTTCAGTAAGCCATAGAAACCAGGCAGCTAGGTGCAGGGAGAGGATCGTGGAATTCCATGTGTAGCGGTGAAATGCGTAGATATATGGAGGAACACCGGTGTGAAGGACGACGATCTGGCCTGCAACTGACGCTCAGTCAGCGTGGGAGCAAATAGGATTAGATACCCTAGTGATCCACGCCGTAAACGTGATGAGTACTAAGTGTTGGATGTCGAAGTTCAGTGCTGCGGTTAACGCAATAAGTACTCCGCCTATGATGTAGTACGTTCGCAAGAATAAAAAACTCAAAGGAATTGACGGGGAGCCCGCACCGGCAGAAAGGGTGGGAGCATGTGGTTTAATTCGAAGCAACGCGAAGAACCTTACCAGGTCTTGACATACTCACAAAGGCTCAGGATGGAGAGATGGCTATATGAGATACAGGTGGTACATGGTTGTCGTCAGCTCGTGTCGTGAGATGTTATGAGTTCATGATACACAACAGGCGCAACCCTTATCGTTAGTTGCATCATTAAGTTGGGGACTCAGCAGGACTGCCAGTGACAAGCTGGAGGAGGCGGGGATGACGTCAAATCATCATACCCCTTATGACCTGGAGCTACGTGCTACAATGGATGGTGCAGGGAAGCGAAGCCGCGGGTGAAGCAGGCCCATAAAACCATTCTCAGTTCGGATTAGCCAGTCTGCAGCTCGACTACGCTGAAGTTGGTCGCTATTAATCGCGAATCAGCATCGCGTGAATACGTTCTCAGGCCCTTGTACACACCGCCCGTCACACGAGGATTGATAACACCCGAAGCCGGTGGCCTAACCGCAAGGAAGGGGCTGTCAAAATTGGGATTGATGATTTAAAGGGGTGAAGTCACGTAACAAAGGTAACCGGAAGATAGAGGCGACGACGTGGAGATTTAACACAAAGACACCGGCAAACTCTTCAGCACCAGCAATACGTAACCGCA
+
*310)**'/2+.1*)--)./*'.(283-696-;.-4+%*,/2)+,6661/33600)**&%)+&)((*12.137721:0337-//4.0/-40).+'.10)-))*(&/','-,$()&%'++,,7-,,5,&&))))&#+(*,2+*2-/)&)+*-*(14564/-.-.98..(,*162.-&%'%()0/54.10,&',*,4/,12230-2&+'(.))6.&(%&'('&/.-,-9:4-&)*,,00/3*3//-/-,-2131:502735.*'&%%.(,3.5%.-68/79301/+13.74778233320-015*,4(((+-4.67776)2*2.24*+***/*,,,94,28+*.976.-*0112570-4/+4348;173-&((&)&(*-)/-.01.24252615+++-.589::687,))*+47;7)+/2;55*--(/**,29:7:)(+&(''()*&*139668;;0.***))(('%,)+70397<7969561&))*-3:0992/0(+*07/6.3-+1,,5840///87+,)($#&%'(,()-..,193%'*0&),0+.:6;/,+++47)0*1/4222)/2*''45+%)$$$,')%',+,(,**-4/'--00-.076:81:386&,+*,3-412216+,403-3+,-'+')*2+),(&('((''(+12+43-4((-/286.))')+.(23341.+).*,22*-%.(+&%'+,601936777:3444479894*3,+.46338&(*',.2)(-/.,$%()246%).,.6/6/9020.,%'(...1)&)'(:/6/6.10:2;;43955%-,((-+.)*-5(,,.)++,'+,13/*(&(.1-)41-.-/06686;942233/3*1:9.,:10048951/&'('%***/770-/-+391223456*,'*'/')(,.*.0+,*''()*3&.%%&.+)%''**((.55;860-../.,.+2+#%&'-.3879:55566736301&'&)&'(.**'$$%&)'(,'''*%&23:6-*()&,'%$&%'+7:995,7--.'.+2-&((#&$(#(',0+-86//0**%(''))$)+),-//--.5''++*33-0.,*-'&'&/+-.12-+-*+,(++./..',+$0)+.1+20,-./,38/.,*/88-*+('((*%&$&),-490*3+1856303/,./-.,**33//.-.++('''%/0-,,,,+04()..0985+-'+'+,((.'%%''130482:3211220**%$$
@773045d0-075f-4465-b946-fc1c1d94bef0 ch=433 read=63376 start_time=2019-12-13T01:36:21Z barcode=BC01 runid=2c9cf7bc05858273f10e7d7ec552fc0bd742dc3e
CTCCTACGGGGAGGCAGCAGTGGGAATATTGCGCAATAGGCGCAAAGCCCTGGTAACCATGCCGCGCGTGTATGAAGGCCTTCGGGTTGTAAAAGTACTTTCAGCGGGGAGAAGGGTAAAGTTAATACCTTTGCTCATTGACGTTACCCGCAGAAACACCGGCTAACCGTGCCAGCAGCGCGGTAATACGGAGGTGCAGCATCCGGAATTACTGGGCGTAAAAGCGCACGCAGGCGGTTTTGTTAAGTCAGATGTAGTGAAATCCCCGGGCTCAACCTGGGAACTGCATCATGATACTGTAAGCAGTCTCGTAGAGGGGTAGAATTCCAGGTGTAGCGTTGAAATGCGTAGAATCTGGAAGGAATACCGGTGGCGAGCGGCCCCCTGGACGAAAGACTGACGCTCAGGTGCGAAAGCGTAGAGAACAAGCAGGATTAGATACCTGGTGGCGAGTCCACGCCGTAAACGACGATGTCGACTTAGGTTGTGCCCTTGAGGCGTGGCTTCCGGGAGCTAACGCGTTAAGTCGACCGCCTGGGAATACGGCCGCAGGTTAAACTCAAATGAATTGACGGGGAATTTTGCAAGCGGTGGAGCATGTGGTTCAATTCGATGCAACGCGAAGAACATACCTGGTCTTGACATCCACAGAACTTTCCAGAAGTGGATTGGTGCCTTCGGGAACGTGGACAGGTGCTGCATGGCTGTTGTCAATCGTGTTGTGAAATGTTGGGTTAAGTCCGCAACGAGCGCAACCCTTATCCTTTGTTTACCAGCGGTCGGCCAGGAACTCACGAGATTGCCGGTGATAAACTGGAGGAAGGTGGGGATGACGTCAAAGTCATCATGGCCCCGACCAGGGAGCTACCGTGCTGCAATGGCGCATACAAAGAAGCGACCTCCCGCGAGGCAAGCGAGGACCTCATAAAAGTGCGTCACGTAGTCCGGATTGGAGTCTGCAACTCGACTCCATGAAGTCGGAATCGCTAGTAATCGTGGATCCAGGAATGCCGCGGTGAATACGTTCCGGGCCTTGTACACACCGCCGTCACACCATGGGAATTGGGTTGCCAAAAGTGAGTGGCTTAACGGGAGGGGCGCTTACCACTTTGTAGGTTGCTGACTGGGGTGAAGTCGTAACAAGGTAACCGGAAGATAGAGCGACAGGCCAAGTAGGTTAACACAAAGACACCGACAACTTTTTCTTCTTTCAACAATACGTAACGC
+
-.10-+109:+&(+**6603714-).++0.))%(+*)%.*((+40,*-1+(&%%'(/)3.-2,+,*'--/44*)-,'++4634)6036*-/49-.-,,897-),)*+0)((((*)%)'302/808/6981;4.188435102---'-+((.,&+)*'*,+%))(,*&&()-8932,*(*&1)+-4622407,***'*+(,(+.')*-(1.3439978772;9+*./825.-(+'(+3.46*)4,8/-.2./13.-(&)).1++-52*/:9728,0020171),-0...00&%$(+(*+)&&%$$%'(),0511*%-//*')1.2/24'(8;::610,.&+)++3)*...1-))+21:2-&0+-80199*5310*))().4/775+*3890.1.'-++'(,88888,-*(+,*)-)()1.--'-&)(+6(/,39072''74225,,'&+'%($'*-,+--3977;;762-)+*+,33--+1+$+))4/0.33$%%((--)')*1/-(.(-,(&',-././/1051-/3357995250--((('((./19-32388;9<<397:<42.+,1+,'0.)+*%&'%)'#%((&++1/6/--,3/(),13,&,'050..00389972*++'''%$'&-124466/7.//2422))),)*)/3-/''%()%)2210109/4/,-.1+:8+1-+,+(12+.1---/,../14011/9/0,(%&'1275;41.--1./-7-6609251+2)&).-0.-..-5.+.1&&((+6*(2**07'%/5,+..50,,**%$,,,/..*%%&%(%&'*00(//-223:3324/--*,1-54286-01/.3323/+&+22.--+-/*-)(()*0:-1*)&&&$$''&&,-4)3094154357754/1(%**%,+,*.,/(-,++,*(*.,*,,)+/,0/12016:5+'/)./05%**239:1016,1215+--,.12/3/0/54242/%&%'''*3*20645112'02,1+++03-203'(*%+)*+1-(/,+--,50012616(),.03,6++)---,/4+40)*0**(+.2564,*$+'+3-6.(2+4900(+'$()+*)&'.+0).2-/105.**.,(0-++16.,1$'*-,**,.13652-+.-..+*+,-1671*1+,766307/8-.13+*/01-5,.-3*)(*.+./4/6-5+5390+/03896)11,*,/.)+11/+%'%+/4.8.,+.--,/$#"
@b65f0e16-7f78-4a1e-a3fe-307b44dbb02e ch=176 read=80979 start_time=2019-12-13T01:36:34Z barcode=BC01 runid=2c9cf7bc05858273f10e7d7ec552fc0bd742dc3e
CCGGTTTACCTTGTTACGGCTTCTAAGTCATGAATCCACAAAGTGGTAAGCGCCCTCCCGAAGGTTAAGCTGCTACTTCTTTACAACCCACTCCCATGGTGTGACGGGCGGTGTGTACAAGGCCAGGAACATTCACCGTGGCATTCTGATCCACGATTACTAGCGATTCCGACTTCATGGAGTCGAGTTGCAGACTCCAATCGGACTACGACGCACTTTATGAGGAGTCCGCTTGCTCTCGCGAGGTCGCTTCTCTTTGTATGCGCCATTTGTAGCGCGATGGTAGCCAGCCCTGGTCGTAAGGGCCATGATGACTTGACGTCATCCCCACCTTCCTCCAGTTTATCACTGGCAGTCTCCTTTGAGTTCCGGCCGGACCGGCGCAGCGGGATAAGAGGTTGCGCTCGTTTGCGGGACTTAACCCCAACATTTCGCACGGAAGCCCGGCCAGCCATGCAGCACCCTGTCTCACACACGGTTCCCGAAGGCTGTTCTCATCTCTGAAAGCTTCCGTGGATGTCAAGACCAGGTAGTTCTTCGCGTTGCATCGAATTAAACCACATGCTCCACCGCTTGTGCGGGCCCGTCAATTCATTTGAGTTTAACCTTGCGGCCGTACTCCCCAGGCGGTCGACTTAACGCGTTAGCTCCGGAAGCCACGCCTCTGAGGGCACAACCTCCAAAGTCGACATCGTTTACGGCGTGGACTGGGGGTATCTAATCTGTTTTGCTCACGCTTTCGCGCAGGCGTCAGTCTTTACGTCCAGCCGCCTTCGCCACCGGTATTCCTCCAGATCTCTACGCATTTCACCGCTACGCCTGGGTGCCTGCGAGACTCAAGCTTTGTCGGTCACAGTTCCCAGGTTGAGCCGAAGTTTCACATCTGGCTTAACAAAGCCGCCTGCGTGCGTACTACAGTAATTCCGATTAACGCTTGCACCCTCCGTATTACCGCGGCTTGCTGGCAGGTTAGCCAGGGTGCTTCTTCGTGTCAACAGGCAGGTATCAGCACGCTCGCTGCTCCCGCTGAAATTACTTTACAACCGGGCCTTCTTCATACACGCGGCATGGCTGCATCAGGCTTGCGCCCATTGTGCAATATTCCCCTGCTGCCTCCCGTAGG
+
9843.1/)+0.3..2-./1-,.+#&&(()')(*..1*)+/13-,-6565*03<:9/42.,/-+.(52+((%%('(+,1-:<9444)-72%&'9;(+;;8664257,:95574450245::493;'+403/(1***9;776:667;7.--.4(''()/6120/-..,4732./16754751())*..,-0,/122303&:(+0-707622656-,)+/7:20++-*%')-.*--6(&-06724%()/-/-22;/2/088.0/15::;;-*4,++*-,))*'((%'&))+-.39,+,**-201(-0:4;1/.-,+*'')))+&+-1-446..331704..1/03<75689;5;32(22236),5+,248:7+-)(*+3*-(*''$'$'&%--774.*(/,2:/+%%*')97*(%,481-,+**).-'-&&$(2*%#$#%('(''''%+&)$*$17),*+*2345;(+4//..,-*+,,)0617((*-2/2,%%+..0438755520-*$&.,;;569<:3000.0/24<-8/*%+*2)/,,+3.5/./357%&,4,6;:0/-+,75788723-)((&',,-(6,73'&+-+9595049;--.9;<-:671:-.00812/./-:69--068.9651/,0-1/,++(,/.',,.)1*+(&-0-/0173+''%-2.+*.25-.+3+.2-,05.+*,,-6497,-+7.//690*)(-32*12/6-110120365+/1.1&)&&0.*++'#%$'421//+/0.14$$()1/0*))**475:568<78:%3000::610***/2245-),))&.79348:7342339;882+'%'&%&&&$,11673-))&&'%''+))'$(&44<72-//-5,,%534)$$,(:)+*,()+1.'*)'+&$#'&$*215:-+,&,,,&&#%$#%('/.3/92')+131647313+++172/37+/-.9014,*'%%%$$$$'$%$(+.50129%1.,))).5/4)(%&&'(%$%&*)())*)'%&%))+,%&&-$$%#%%+,*%%&',-%-&&(/3.)**(,)&))(..648<:%%&)'**,/7:999:7//.++/&67-40),26;:-6/+,#%%&)+//21/+++-1.18.76-,/*,(
@539f400b-2ba6-40f1-9701-c4aca7ad23bc ch=274 read=46422 start_time=2019-12-13T01:36:43Z barcode=BC01 runid=2c9cf7bc05858273f10e7d7ec552fc0bd742dc3e
CTCTACGGGAGGCAGCAGTATATTATACTGGGCTTAAAGCCTGATGCGTATACATGCCGCGTGTATGAAGAAAGGCCTTCGGGTTGTAAAGTACTTTTCAGCGGGGGAGGAAGGGAGTAAAGTTAATACCTTGCTCATTGACGTTACCGCAGAAGCACCGGCTAACTCCGTGCCAGCAGCCGCGCGGTAATACGGAGGTGCAAGCGTTAATCGGAATTACTGGGCGTAAAGCGCACGCAGGCGGTTTGTTAAGTCCAGATGTAGAAATCCCCGGGCTCAACCTGAGACTGCATCTGATACTTTAACTAAGCGAGTCTCGTAAGAGGGGTAGAATTCCAGGTGTAGCGGTGAAATGCGTAGAGATCTGGAGGAATACCGGTGGCGAAGGCAGCCCCCTGGACGAACTGACGCTCCAGGTGCGAAAGCGTGGGGAGCCGTAAGGATTAAGATACCCTGGTAGTCCACGCCGTAAACGATGTCGACTTGGAGGTTGTGCCCTTGAGGCGTGGCTTCCGGAGCTAACACGCGTTAAGTCGACCGCCTGAAATTACGGCCGCAAGGTTAAAACTCAAATGAATTGGCAGGGCGCACAAGCCAGCGGTGGAGCATGGTTTAATTCGATGCAACGCGAAGAACCTTACCTGGTCTTGACATCCACGGAAGTTTTCAGAGATGAGAATGTGCCTTCGGGAACCGTGAGACAGGTGCTGCATGGCTCGTCAGCTCGTGTTGTGAAATGTTAAGGTTAAGTCCCGCAACGAAGGCGCAACCCTTATCCTTGTTGCCAGCGGTCCGGCCCGGGAACTCAAAGGAGACTGCCAGTGATAAACTGGAGGAAGGTGAAAGGGATGACGTCAAGTCATCATGGCCCCGCCACGACCAGAGGGCTACACGCGCTACAGCAGCACAAGAAGCGACCTCGCGAGAGCAAGCGGACCTCATAAAGTGCGTCGTAAGGTCCGGATTGCGATCTGCAACTCGACTCCATGAAGTCAGATCGCTAAGTAATCGTGGATCAGAATGCCACGGTGAATACGTTCAGGCCTTGTACACACCGCCCGTCACACCATGGGAGTGGGTTGCAAAAGAAGCGGTAGCTAACCTTCGGGCGCTTACCACTTTGTGATTCATGACTGGGGTGAAGTCGTAACAAAGGTAACCGG
+
/36),--95-020366'/1.02/6*)()(-'$%&*0/.)9<0//.%&'&))$)+-36347653542245&',**2/4260'.*5:.258/()((*26--)+)-/-.*)..,1*1*%))179/1120034/4/),+1*,/)''$'-).)$)*&+*(+4643-1,0-,,1637546)0///8-1637.9.,6-+.230*.,54:9681;160671906+2+./;<::53172-.02-/.1)--0/47:700625070&((.111&(281-478.2825322503..%-+'-/./00,--,&*(&'%%&''-&()&((+271.1'(((,/**-'++/*6--271-+')&+0/-.53/0387-,+*,7779401+'11489,53262+*'--4(--355))47562++,()*/-2.6'(9;991%''&*,/6765,)*.0++*(*2+/1.,*-40141-1/.+,-/5*-027678;13210)232.*('/+//006/0069+*-.*08++22611,3(3()*)./5,*,**/-615,13768:525**(/*,++1-736+./5,54:1;;03577;92/10401.1&100'#)%'(/''%&)-.7332*-(-..31;:.73;10-//66-430/2-*-,+7291/7116:18///4534'(*/3-4-.8<34+**++0./-/41)4,.:6.8(-/+-/94966488(.2378;862*,'''2/1/'()*-23-8/--(*30+./:-...2/40+,-,()-(,**)((,,07656<2-1/03-.7*0:35700-2..-+/+./(%)+0555.34+%-&)*987:43341245;:44491+205.3.*&*''*)+,0695531-.358..))(,.,.)$'(&*+0.81+'.1,43,,*,)0(**&'(')*%))*/+&))'/25/0--).-,)*&)/0,5231.452*+134/374&24.//&'&+1*.,(7+'#(&*+:6602000566810.))2-,,.%-.,0,1*+')*.6122:97959++-4305+)-298((98494445(./3(',(())'*+3761;7.,3.-,//+-,0-''(-4327/1/41*$'%&()*)''&%('*)011(,)(**.))40&--03,,-./8/(0+.088;;4,*/+*+1*)(%*+1()$&)+)*..
@a71ecc30-a48d-4ca9-9e85-2bfe9f3973d5 ch=115 read=72653 start_time=2019-12-13T01:36:43Z barcode=BC01 runid=2c9cf7bc05858273f10e7d7ec552fc0bd742dc3e
CTCTAAAGGAGGCAGCAGTGGGGGGGTACTGGACAATGAGCTGATCAGCAATGCCGCGTGCAGGATGAAGGCCTTCGGGTTTATGAAAACTGCTTTTGTACGGAACGAAAAAAGCTCCTTCTAATACAGGGGCCCATGGCGGTACCCGTAAGAATAAGCACCGGCTAACTACGTGCCAGCAGCCATGATAATACGTAGGGTGCGAGCGTTAATCGGAATTACTGGGCGTAAAGCGTGCGCAGGCGGTTATGTAAGACAGATGGCAAATCCCCAGGCTCAACCTGGGAACTGCATTTGTGACTGCATGGCTAGAGTACGGTAGAGGGGATGGAATTCCGCGTGTAGCAGTGAAATGCGTAGATGTGGAGGAACACCGATGGCGAAAACAATCCTGGGACCTGCTGACGCTCATGCACGAAAGCGTGGGGGGAGCAAACAGGATTAGATACCCTGGTAGTCCGCGCCTAAAGCGATGTCAACTGGTTGTTGGGGAATTAGTTTTCTCAGTAGCGAAGCTAACGCGTGAAGTTGACCGCCTGCAGTACGGCCGCAAGGTTGAAACTCAAAGGAATTGACGGGGACCCGCACAAGCGGTGGATGATGTGGTTTAATTCGATACAACGCGAAAACCTTACCCACAGCGACATGGCGGAAGTTTCCAGAGATGGATTCGTGCTCGAAGGAGAACCTGCACACAGGTGCTGCATGGCTGTCGTCCTCGTGTCGTGAGATGTTGGGTTAAGTCCGCAACGAGCGCAACCCTTGTCGTGGTTGCTACATTCGGTTGAGCACTCTATTAGGACTGCCATTGAAACCGGAGGAAGGTGGGGATGACGTCAAAGTCCTCATGGCCCTTATAGGTGGGGCTACGATCATACAATGGCTGGTACAGAGGGTTGCCAACCCGCGAGAGGAGCTAATCCCATAAAACCAGTCGTAGTCGGATCGCAGTCTGCAACTCGACTGCGTGAAGTCAGGTCGCTAGTAATCGCGGATCAGCATGCCGCGGTGAATACGTTCGGGTCTTGTACACACCGCCCGTCACCATGGGAGCAGGTCTCGCCAGAAGTGGGTAGCCTAACCGCAAAGGAGGCGCTTACCTACGGCAGGGTTCGTGACTGAAGGTGAAGTCATGTCATTAACCGG
+
&'++*0/',%+*+//44-8+**)*($&&%)052618./%...))***,/3;84680//-.**18663/.')*.-85.++,:7-/)-.,(+,,.-582.0/1,500*+,1657*+,-204-*%*/.))).370-95/.2)2)1+),4**,-**210/+)/,12/101364506363431%.*,2//.//-*2,./996/+-.00)(..0+:,:+,'*,*1+/1153,-0465-+,-6.-+-&'*('50:,.-5791580148*,*+2.,4/5*&-2/77372816;160./01127*'()+4446694;--*((+,23/1/,+'+/6-776114*201//1352445.010056,-024++'(&&)+).+*3/36;7803.-))-*)*%'*.2*+4,)3+(&)*,35788969.-+,&&%()*--70063)''*.*)+(-/(2-/'-./0:0++2/-.685.0+2:*+7/%,0034;;52555:7;,4.,,0*+.00,.1::;588.1+.&+*5-+,20401153*(.))0/046680%$&&%*(*,+1+02362-57-,760389<./.42620*+'(0.98;841/1/-554977;1100864455;:587;1/0016886,4*258-2337468(&'$&')+/0.1)'*))2-.9-5*)(*+,172042-//./5:/.0-/**,0+5.,-,+,./3;:043-145293347624.(&)*159:9:75636/5.,2215531016*,+)-'(*-.978:8102115(*''+<5563767;3'3*)(%))4530*''+*/4357674%&'%-9.590.)1,++,)*(,540799885012)*23::8*(//.83*01--(4'',+&%$$''&)*2224.:/,3..096675--+/-7;102---65-,*)(''%'%))/*(..**21:<35:8996(.&,,-'7,77),(32227.3.--/-,/149::.-%*')'))++&&((%*'*,/-1-3..-&&*,199:14*4543:401/165%/0-$*$$'.-.,()-+256366)+548494+++(2+,-01.20.(,,*.-3()+,./+/9581768++0(-1,.305./.%'*+31)/*1.8632-/./10-0+,+2,+-65/+,+).0112:87
@ac2bff17-60db-43a6-91d0-960f41423f41 ch=99 read=76664 start_time=2019-12-13T01:36:43Z barcode=BC01 runid=2c9cf7bc05858273f10e7d7ec552fc0bd742dc3e
CTCCCACGGGAGGCGGCGGTGGGGAATATTGCACAATGGGGGGGGGGAACCTGGTGCAGCAACGCCGCGTGAAGGTGATGGTTTTGGGATCGTAAAGCTCTGTCTTTGGGGAAGATAATGACGGTACGCAAGGAGGAAGCCACGGCTAACTACGTGCCAGCAGCCGCGGTAATACGTGGTGGCGAGCGTTATCCGGATTTACTGGGCGTAAAGGAGCGTAGGCGGATGATTAAAGTGGGATGTGAATACTGGGCTCAGCTTGGGTGCTGCATTCAAACTGGTTATCTAGAGTGCAGAAGGAGGAGAGTGGAATTCCCTGGTGTAGCGGTGAAATGCGTAGTGGAAGAACACCAGTGGCGAGCGACCCTCTGGATAACTGACGCTGGGCTCAGCGTGGGGAGCAGACGGGATTAGATACCCTGGTAGTCCACGCCGTAAACGATAAATACTGGAATGGGGTTTCCAGCACCTCCGTGCCGCCGCCCCAACATTAAGTATTCCGCTACAGAATACGGTCGCAAGATTGAAACTCAAAGGAATTGACGGGGACGCACAAGTAGCGGAGCATGTGGTTTAATTCGAAGCAACGCGAAGAACCTTACTACACTTGACATCGCTTAAAATTTACTCTTAATCGAGAAGTCGCTTCGGGGAACCTGGTGACGGGTGGTGCATGGTTGTCGTCAGCTCGTGTCGTGAGATGTTGGGTTAAGTCCCGCAACGAGCGCAACCTTGTCGTTAGTTACTACCATTAAGTTGAGGACTCTGGCGAGACTGCCTGGGAGGAAGGTGGGGATGACGTCAAATCCGTATGCCCCTTATATTAATGAGGAGCTACGTACTAACAATGGCTGGTACAGAGAGATGCAATACCGCGGTGGAGCCAAACTTTAAAACCGGTCTCAGTTCAGGATTTTGTGGCTGAAGCTGCGCCTACATGAAGCTGGAGTTACTAGTAATCGCGGAAGATCAGAATGTCGCGGTGAATGGAATTCCCGGGTCTTGTACACTGCCGCCCATCACACCATGAGTTGGCAATGCCCGGGGTCCGTGAGCTGGCCGCAAAGGAGCAGCGGCGAAGGTAGGGTCAGCGGTGGGGTAGAAGTGTAACAAGGTAACCGG
+
()*)%$()4.-261120)02388).0.*3*)+0.01/18+0.-,..*)(,*&'$('/$$%*(/)163270.(&(-))&&%&%./)%*(*,+(/19/,0306561-./,20)()&+'*(()350:956-*-+''&,(*0-02--,+*+-3./+///98921-,,0*0128,3-,+61.'0-/9/,+/..8/.,7(,*+380-03:;::710/++*%&'3577;99;764-4+(+-,/082253*(+)&'&#)..117+)))(.84/././5774128/2/3346330/.,+./14'*(),*(,,''&(*-,,,*2+-('&&)(&(--2777393.,36.**'(.,/''''',7-/-/1/()24595:-+)-.5+'+.++0.1)*',*3+5/()*,093:3*/1,.47%21+8.0/5543:6,./6346,)&)'+.-/7</90,,.95/--**(%$$',52.906(,%*+08453/2'/0,03,2*.(-*2'.*1**+.0;78-)$#&%*%&&*00821((,)+%,()*2(,/3)/-&())-*747-.95++$'&**)'()-0/4)+,&4+//6-73/63:511/-./120.-++(.2-1,1**&))*),,..325/))&&0/)'&&$#(+,-/./.0*+%&&&%%$%'%*,,3*)*(%().,++&&*)**-.%)+3485/+,,,0.%))),**-..232635732;19676872195*,52&5%%*()(0'+'&&%*1+5---43/0346;060502281-22-1410(.-,&),98969(/+('.1,5/0./47-98662/02383.2,(.*,'*+*(*(%*'+*&$(%$,*%)+)*+%&&''$#$+934;::8++,,,-/+++1-0,.*&'*/-/-*'**''2)760.1:52<<93:(510.3.2472(..('*'%$$'/*-,0.&+/--(,1,+--.-3-,,87-,-.1-,+()(.725171*,&#')+(()./15607+/-+++(()'+/4*-,+57780:./))'(&)-/*,+)(*+12-.3%%')+.02/-2//%42*+),*+2311/,&*)&)+)'+-.)*(&&%'(('%''',*2-0.1*++%/.-)2)//.)($('&(%&&'')*+1/88::98
@0b654f00-94a1-46b9-a996-782a2d638e17 ch=57 read=48056 start_time=2019-12-13T01:36:54Z barcode=BC01 runid=2c9cf7bc05858273f10e7d7ec552fc0bd742dc3e
CCAGTTGCCCTGTTACGGCTTTACTGATCGCCAGATCACAAGATGGTAAGCGCCTCGAAGAGTTAAACTACCTGCTTCTTGCAGCCCACTCCCATGGTGTGACGGGCGGTGTGTACAAGGCCCGGAACGTATTCACCGTGGCATTCTGATCCACGATTACTAGCGATTCCGACTTCATGGAGTCAGTTGCAGACTCAATCGGACTACGACGCGCTATGAGGTCCGCTTTATCTCATGAGTCGCTTCTCTTTGTATGCGCCATTTGTAGCACGTGGTGTAGCCCTGGTCATTAAGGGCCATGATGATGACGTCATCCCCACCTTCCTCAGTTTATCATGGCGGTCTCCTTTGAGTTCCCGGCCGGACCGCTGGCAATAGGATGAGGTTGCCGCTCGTTGCGGGACTCCAGCAACATTTCACAGCGTGCTGACGACAGCCATTACAGCACCTGTCTCACGGTTCCCGAAGGCACATTTCATCTCACAAGAAACTTCCGTGGATGTCAAGACCAGGTAAGGTTCTTCGCGTTGCATCGAAGATTAAACCACATGCTCCACCGCGTGGGCCCCGTCAATTCATTTGAGTTTTAACCTTGCGGCCCATTATCCCCCGGAGCCAGTCGACTTAACGTGGCTCCGGAAGCCACGCCTCAGGGCGTACAACCTCCAAGTCGACATCGTTTACGGCGTGGACTACCAGGGTATCTAATCCTGTTTGCTCCCCACGCTTTCCGCACCTGAGCGTCAGTCTTCGTCAGGGGCCGCCTTCGCCACCGGTATTCCTCGAATCTCTACGCATTTCACCGCTACACCTGGAATTCACCCTCTGGGACTCAAACTTGCCAGTATCCAGATGCAGTTCCCAGGTTGGGCCAGAGTTTCACATCTGACTTAACAAATACGCCGTGCGCTTACGCTTAATGAATTCCGATTAGCAGCACCCTCCCGTATTACCGCGGCTGCTGGCTGCGGAGTTAGCCAGTGCTTCTTCTGCGGGTAACGTCAGTGAGCAAAGGTATTAACTTCTCCCTTCCTCCCCGCTGAAAGTACTTTACAGCCCGAAGGCCTTTAGCTTCGTATGTAAGCTGCATCAGGCTTACGCCCATTGTACAATATTCCCCACTGCTTGCCTCCCGTAG
+
,($*-,'36++//1'++./.3*'+&&(+0-,.*)07/.0+3+)14412-)+,14.0'+.+%+/3/1''%',2')-8;312$((),61&)*81/*+,86887794<;847///+---',2006-/0596+4*/*+)17/.+20039:98893(')+,.:3*,()*993732,(*)1)(+//+.+'',*/.2/26826(7-2(7+,)$$**622..2-*+(,*+-&''(**&**.4$)&&(*.,/-.././93./013789;089*,-,--&)*-)&(%&'.1:11+-//%.%*)-47791-)**(*(*6658677+380+01496:1413-<,)'*'''3,+/-,2833884/69;17*/365599::546/3++'&((+(1,,/44:00-,.2957943/9;42/0-.$0'*+12:/-)*)'*&*&++0&,-$))'-+,0))+',+'-+(&,29857799;,6,(((.00(63,7,.,)(*)')+($(+--/516468<;:466.-.00<889882,33:98<:6876;5656($&'%)--/;783+,,/03670.5,**'&&)+.45'%''/-6;706;;--.7;;,4742.4/0+,1.)#/$$&,597)(-''1)$,7221-1+.&%%*%*+./++,,*&.3/13482/++5.+&%&*/*36/5-(**+-231*0..32+$$(+)-539233006/.*'-,452494763-56/).,2::.&,'*-65/)%'$*--,,/0-03400/4/5319()26,5546,1+))0,$'%**54-7-0*/%'+,+,''(*/135<9648:427+-,/503.0*0*)&+*&&'$&)(+,-/+)(()**2:+,))).(%(-/*.-.1433.)*+'.'3/60)(*)*8.,)((./0--+)*122596+'+)+/+++*(''%#&$#%$)&**0.21./-*0-*%)%#$%)-2/47(*817.&-0),)4+//89561)*()+$'()%*(,)-**,8-67;667835-(-4034-($&&&-/*0+--...4--),+,*.9.,4876.<92+0.'/,*+21.65.%%'(.+**,2.633.71'$%''%$$%&(*&%%%%7769:156.0.%-0.53'*,*))&-.-.71502.&'%$'((+/4)49))6(-
@3fee1ccc-be43-4986-ba2a-cfcbfbe46cdf ch=45 read=60564 start_time=2019-12-13T01:36:50Z barcode=BC01 runid=2c9cf7bc05858273f10e7d7ec552fc0bd742dc3e
CTCCTACGGGAGGCAGCAGTGGGAATATTACAATGGGCATAAACCTGATGCAGCCATGCCGCGTGATGAAAGGTTTTCGGATCGTAAAGCTCTGTCTTTGGGGAAGATGTGGTGGTACAGGAGGAAGCCACGGCTAACTACGATGCCAGCCGCGGTAATACGTAGGTGGCAGGCGTTATCAGATTTACTGGGCGTAAAGGGGCGTAGGCGGATGATTAAGTGGGATGTGAAATGCCGGAGGCTCAACTTGGGTGCTGCATTCCAAACTGGTTATCTAGAGTGCAGGAGAGGAGAGTGGAATTCCATTAAGTGCTTGGCGGGTGAAATGCGTAGGGGTGGGGAACACCAGTGGCGAAGGCGACTCTGGACTGTAGCGACGCTGAGGCTCGAAGCGTGGGGAGCAAACAGGATTAGATACCCTGGTAGTCCACGCCGTAAACGATGAATACTAGGTGTGGGGTTTCAACACCTCGTGCCGCCGCTAACGCATTAAGTATTCCGCCTGGGAGTACGGTCGCAAGGTTAAAACTCAAAGGAATTGACGGGGACCCGCACAAGTAGCGGAGCATGTGGTTTTAATTCCCGAAGCAACGCGAAGGAACCTTACCTACACTTGATATCCCTTGCATTACTCTTAATCAATCCTTCGGGGACAAGGTGACGAGTGGTGCATGGTTGTCGTCAGCTCGTGTCGTGAGATGTTGAGTTAAGTCCGCAACGAGCGCAACCCTTGTCGTTAGTTACTACCATTAAGTTGAGGACTCTAGCTTGAGACTGCCTGGGGTTAACCAGGGAGGAAGGTGGGGATGACGTCAAATCATCATACCTTATGTGTAAAGACTACACACACGTGCTACAATGGCTGGTACAGAGAGATGCAATGCCGCGAGGTGGAGCCAAACTTAAAACCAGTCTCCAGTTCGGATTGTAGGCTGAAGAACTCGCCTACATGAAGCTGGAGTTACTAATGTCGCGAATCAGAATGCTTCATGGTGAATACGTTCCCGGGTCTTGTACACACCGCCCGTCACACCATGAGAGTTGGCAATACCCGAAGTCCCGTGAGCTAGCCGCAAAAGGGTGGCAGCCGAAGGTAGGGTCAGCGGTGGGAGTGAAGTCGTAACAAGGTAACCGG
+
(+2'%'++-1'',,2222570)+(0,+0,*-4:8/0*)$)08,5;////082&+'1,%06,)*(')///6*-6.9792.9/899277+)+,348954;:*52'**(,(%&'&$+/,*/'(,&)+)+*00++0(*',('&+,-(+,+*)(,1/3/711420336-2-.0,+%%00/://.8((*29.,2.0;977358+,02,*-110/-(,+0:/;/8/766;:50+-'*.,+14635'*1.1906/045;533795544/9/84.3451:00075.+),,44381/-)1+'(&%*+.,-0-'-#%&*(*,./,3)2,,.*,**++))+/0+,')$(%()(&'*/2002-7,,*-/-11531110/72222.+&,,*,),.037843.,-,(*'(('(&(%)5-*-'9:/8//)0154:(*372()050-.17:87880++))&*+80//-)*,//%1/.-33++--)+2/3+-*/2359545*('&)*//8/1124979338358,((()7-721,2*))*-.0767259..+''(),-,&%',+/-2:51//1%&&''()*3+../836380:8,+(((1.()1*+.4.6/1')/()-,2253036-++&()-,/16779/0/./76.),*)522312-0.00-17(292-36/0/./38($*,0:55898+51610244.--..771*)'+2/1.00/-.+++0.7.4378*-116-.,.251309408/113:43/41//4688.1/3012:///616652&%&)(,.8679999624.)1,0-03'*5)'1-/918369;*-...42498<91..121,(,)-1/2263144/1)5400-,*+'*,.14313094.,*)')(%*))+***,3437:6669%%+)(%++4,./12<;5352;86.3457750+*+.10)7,1401/3011400'.*+9:3474.-/,)/,*,16:.+-4)(),&1)+,)++,1/4---/-'#(),-10&001:958313/.,'155659566534.6;86<9234.014955,++&*/4-/),,-..9,'+))*92)*..2/'&&#'*'(,10)(''($))&*0+)0-'/(-++,,/0,*+(+*/0&(*+1,)+..87:58/(*(./7233
@946ddc91-f642-4db3-81b5-739feb1aba65 ch=192 read=85475 start_time=2019-12-13T01:36:58Z barcode=BC01 runid=2c9cf7bc05858273f10e7d7ec552fc0bd742dc3e
CCGGTTACCTTATTTACGACTTCACCCCAATCGCTGACCCTGCAGCTAACCGCTGCCTCGCGCGGTTAGCTCACGGACTTCGGGTATTGCCAACTCTCGCTGGTGTGACGGGCGGTGTGTACAGGGCTTCCAGGAACGTATTCGCCTGCAACATTCTGATTCGCGATTACTATTAACTCCAGCTTCATGTAGGCGAGTTTCAGCCTACAATCCGAACTGAGACTGGTTTTTAAAGTTTGGCTCCACCTCACGGTATTGCATCTCTCTGTACCAGCCATTGTAGCGCGTGTATGGCTACACATAAGGGCATGATGATTTGACATCATCCCACCTTCCTCCTAGTTAGGCAGTCTCGCTAAGTCCTCAACAATGGTAGTAACTAACGGCAGGAGTTTGCGCTCGTTGCGGGACTTAACCCAACATCTCGACACGAGGCTGAAGCTGACAACCATGCACCACCTGTCTGCCTTGTCACGAAGGGATTTCCTCGGTAAAAGAGTATTAGGGATGTCAAGTGTAGGTAAGGTTCTTCGCGTTGCTTCAGATTAAACCATGCTCCGCTTCTTGTGCGGAGTCCCCGTAAATTCCTTTGAGTTTAATCTTGCGACCGTACTCCCCAGGCCGGGTCGCCAATGCGTTAGCGGCGGCACGGAGGTGTTGAAACCCCACACCTAGTATTCATCACGTTTTACGGCGTGGACGGCTACCAGGGTATCTAATCCTGCTCCCGCTTTCGAGCCTCAGCGTCAGATTACAGTCAGAGAGTCGCCTTCGCCACTGGTGTTCTTCTAATCTACGCATTTCCGCACCACACACTAGAATTCCTCTCCTCTCCTGCCTCCAGATAACCAGTTTTGGAATGCAGCACCCAAGTTGGGCCCGGGTATTTCATCCCATAATCATCCGCCTACGCTCCTTTACGCCTTGATAAATCCGGATAACGCTCACGCCACCTACGTATTACCGCGGCTGCTGGCGTAGTTAGCCGTGGCTTCCCTCTTAGAGGGCAGGTGCAAAGTATTCCCCAAAGACCGAGCTTTACGATCCGAAAACCTTCATCACTCACGCAGCGTTGCTGCGTCAGGGTTTCCCATTTGTGCAATGGCCCTGCTGCCTCCCGTAGGAG
+
4-.+0/,2304&0.'%++)24:5*4//'3*/0/1.-+/50,&*%%'#('5-23627973%$*,+8.:-**/04648//251&1-.&/'%2/3+))(()$#%-)--/./04;56591100022'0.***)4**'0%++%()+:7%%$##(+2/37:1,/09<9243-40/043.*-'*+11,+.1:767708080-*)(9*),,7-5162:43//5;3431041117-6;5..7,,62('('/13.022516.:1.00//664200.11.,-**+6.106(+,1+(')(&&%$%'(')**+))*'*,9+880/.,.244.-,$)*++9,)'3,6936+0-+',-4/1882260),$%+-1(+,5/.0-**0-3980111883420/'-(.-*+06*)./16612535(8640.30-//)./*(**)))./,0*',')+*%%''%)),0'697:00'-313814/)%$('/,2/1(*'''*)+(*4,,&('*'+/54+'(-,)))*'-./04587-+.-.,*(*))(,2967;:58/7.&(.3/*'*0(8:*::7/-.047++(,%&*'.-..3*-,/28.+1%+',(+'*-*+1/3:947.,,+%&)-39$2'.-146++/.0,&)&)(%,(1,..3636/.--1-)4245/,'(&('14-.850:5+$-+1*,/*,/8<:673/11.6;/).&00/44735*2..*,''-+(-+/157:51.&&)-41)&*+--1,-/494/,+..27**'.+')++00&&&&%&')(,./8///:*7776.-697978')**)&$'#&+/;3/&$&&)+%&&((+/*+'3(7,/.1/1311()+(&+(&*(#&((,0.722::9-,+(*/'+(/0-04,/+,,1',3-7*).(.*+58/.00,,*-1867222))04-$,'(+2-3:)%(&%%&%#$*.6/123374,,,*+993*.,.5369755/2..4.19321:60//,4)+),,424/,04.32500.4-&%&'(%&$%&+)%-'*%.&''%&))*,.4*62)(*/1,*))+50&'(*-/('+44.42/1/016001-)+))$..03;77-,,&*+'*.,.:5/70))5/&/+,4.-%#$')%'('&(-*75)*5),(+&
@488973a9-02fe-4179-a87e-5b3740119234 ch=44 read=60840 start_time=2019-12-13T01:36:59Z barcode=BC01 runid=2c9cf7bc05858273f10e7d7ec552fc0bd742dc3e
CTCCTGCAGGGGAGGCAGCAGTAAGAATATTGCACAATGGGAAACCTTGATGCAGCAACGCCGCGTGAGTGATGAAGGTTTTCGGATCGTAAAGCTCTGTCTTTGGGGAAGATGGCGGTACACCCAGGAGGAAGCCACGGCTAACTTGCCAGCAGCCGCCTGCAGTATTATTACCGTGAGTGGCAGGCGTTATCGGATTTACTGGACGTAAAGGGCGTAGGCGGATGATTAAGTGGGATGTGAAATACCCGGGCTCAGCAGGTGCTGCATTCCAAACTGGTTATCTAGAGTGCAGGAGAGAGTGGAATTCTAGTGTAGCGGTGAAATGCGTAGAGATTAGGAAGAACACCAGTGGCGAAGGCGACTCTGGACATGACTTGACGCTGAGGCTCGAAAGCGTGGGAGCAAACAAGTTAGATACCCTGGTAGTCCACGCCAGTAAACGTGAATACTAGGTGTGGGGTTCAACACCTCCGTGCCGCCGCTAACGCATTAAGTATTCCGCCACAGGAGTACGGTCGCAAGATTAAAACTCAAAAGGAATTGACGGGGACCCGCACAAGTAGCGAACGTGGTTTGAATGAAGCAACGCGAACCTTACCTACACTTGACATCCCTTGCATTACTCTTAATCGAAATCCTTCGGGACAAGGTGACAGGTGGTGCATGGTTGTCGTCAGCTCGTGTCGTGAATGTTGGGTTAAGTCCCGCAACGAGCGCAACCGCGTAGTTAGTTACTACCAAGTTGGAATTTCTCTAGCAGAGACTGCCTGGAGTTAACCAGGAGGAAGGTGGGGATGACGTCAAATCATCATGCTATGTGTAGGGGCTACACCGTGCTACAATGGCTGGTACAGAGAAGTGCAATACCGTGGTGGGCCAAACTTAAAACCAGTCTCAGTTCGGATTGTAGGCTGAAACTCGCCTACATGAAGCTGGAAGTTACTAGTAATCGCGAATCAGAATGTCGCGGTGAATACGTTCGGGTCTTGTACACCGCCCGTCACACCATAGTTAGCAATACCCGAAGTCCAGTGAGCTAACCGCAAAGGAAGGCAGCAGCCGAAGGTAGGGTCAGCGATTGGGGTGAAGTCGTAACAAGGTAACCGG
+
-+1,%$+*842,*/23.01$')%()&*(,07.-+/.86,5.+0)+.-.,,233534080018.1024/.-,-/./21.4:9/62;6:82212)**)-.28318/343'.*)*'%%%*1-),(++*+(.).*&-%'.,..400-(*0*25:7282-36%+'%''$/,&''+-,+/2(1)%*+/7900787.;../0.+564//01.&,1245--4/4453265:;;97,:+6+03297:744,,,((--2+,16588-14'345684,++,8).//**#&*11++,.--)0/0249,*,))+,.0/6.8.7*+/851011/:000;8544762.-+,*6%-6.8,.5656;-..+-**,3.6364,+++,6-,-+()(.**+/++,.-16449*,-*'+/202-*++28/-1&+'1)*01*6:-*.'+%-..2&*(('%%+/952,-.,80--.*/00257;9419,,(+&(('*++504967:)0/142343123.(+,/16,%&&')'.'%%*+84:86(/,-+-3,9<;53563;3'-)**.+-//)3:767:+%'')*-))((('%+2*3)0/2,)&%#(*+))71100**,+07-++-())*),/+,186694.601+6-++.-+2.904.)&+'*6*66)4/278010+*('(++*-4644142552456118001018989:6751-084;26,+/-.--72,&**/+%(/0,123++%&%%%&.,%&(0*.0')'((+..+',--65//00-00+()+127-+'%&+$(.+,&*+,/0.2-/3*/,,,2/16878788465/25:9+1)/)+/5652&+-3303--')')*312(1+:./:9987427--*)((&**,060249411/+,**./7:5+)&399324,.358.*-2.6+,&4*33/473431:/,-0/061.../.04+-0010'*/)&&&&(+''(*+.419/1*-/:5)/*+,.300%*)+-/.40*35/%()),-.,----72-.3//+++&&'()*%*)0*+$('&&+)()-,'(*,1/01284.,-05'-)(%'%%%((&**3-3)+)')(1/+//12+&.*+-40-*--*+.899972:,4-.00305
@753f8e7c-cc19-4fac-bee9-f117e10f7026 ch=339 read=56505 start_time=2019-12-13T01:36:58Z barcode=BC01 runid=2c9cf7bc05858273f10e7d7ec552fc0bd742dc3e
TTGTTGGCCAAACTGGTTCAGTTACGTATTGCTGGTGCTGAAGAAAGTTGTCGGTGTCTTTATTAGCCTGCGCCTCTATCTTTTGAGTTACCTTGTTACGACTTCACCCCAATCGCTGACCCTACCTTCGGCCGCTGCCTCCTTGCGGTTAGCTCACGGACTTCGGGTATTGCCAACTCTCATGGTGTGTGACGGGCGGTGTGTACAAGACCCGGGAACGGCATTCACCGCGACATTCTGATTCGCGATTACTAGTAACTCCAACTTCATGTAGGCGAGTTTTCAGCCTACAATCGAACTGAGACTGGTTTTAAGTTTGGCTCCACCTCGCGGTATTGCATCTCTGTACCAGCCATTGTAGCGCACGTGTGTAGCCCTACATAAGGGGCATGATGATTTGACGTCATCCCCTTCCTCCTGGTTAACCCAGGCAGTCTCGCTAGAGTCCTCAACAATGGTAGTAACTAACGACAATTTGCGCTCGTTGCTGGTAACCCAACATCTCACGACACGAGCTGACGACAACCATGCACCTGTCACTTGTCCCCGAAGGGATTTCCTCGATTAAGAGTAATGCAAGGGATGTCAAGTGTAGGTAAGGTTCTTCGCGTTGCTTCGAATTAAACCACATGCTCCGCTACTTGTGCGGGTCCCAAATCAATTCAGCACAGTTTTAATCTTGCGACCGTACTCCCCAGGCGGAATACTTAATGCGTTAGCGGCGGCACGGGGTGTTGAAACCCACACCTAGTATTCATCGTTTTACGGCGTGGACTACCAGGGTATCTAATCCTGTTTGCTCCCCACGCTTTCGAGCCTCAGCGTCAGTTACAGTCGGAGAGTCGCCTTCGCCACTGGTCTTCTAATCTCTACGCATTTACCCGCTACGCTAGGAATTCCACTCTCCTCTCCTGCACTCTAGATAACCAGTTTGGAATGCAGCACCCAAGTTGAGCCCGGGTATTTCATCCCTTAATCATCCGCCTACGCTCCCTTTACGCCCAGTAAATCCGGATAACGCTCGCCACCTACGTATTACCGCGGCTGCTGGCACATGATTGTGGCTTCCTCTGGGTACCGTCATTATCTTCCCCAGGGCCGAGCTTTACGATCCGAAAACCTTCATCACTCACGCGGCGTTGCCATCAAGTTCCCCATTGTGCCGGCATTCCCTGCTGCCTCCGGCG
+
$6(1**'&$/*&(1%./76163:1315,5--/::;;:9:0..%),+./:561611.3-457&-('$5,1--&()01366155/')''+9'.2/4*2.*.778:;66/83-,-((%)*,-3:1./2:8;,-)3.%%**-302///,.2:29//03/00/634565+2./.-6.//5.,,/..-.//-5/.'*/75;76/610003+.25203/+*0,,))(('&-.**18463,2+/8136.60025983:02&(%+(*&(,((&)/646727324.+++)9:*-++3,)*./919*,45520*-.1411::+7603:5040116.365688455243,2765333,126<234;39;/-//.(*%,,.01**,.0;.-)*+)++.560345-.00/2:2,-0055506),*)-956441,2+/2/.4/(,596788540020')+-14851(0/:3/51-&4.9((+)'-0,1*+)(*0135747:++(*'&%%'%$*+),,,1/%(,-100*+0225211*5656836*-*--%%''$%%&)*66:/-,-+-''2/+76642202-*'(()+/-.172-85466896')*,-6+7.0*1,18-0/.-441.+,2,8&%---3<7:8-+*+112282442619.-,0-6//0//)---2,7/:50-(%%$(,7;+520-05-+-//1+*,/0289..024+404100-3-5.6987;542/4.'0.-')*(%%&*()*4-,1.'*+,3/-.368;:8:97/<<.,3,2,..:;96655/-2,'**/0,/0-1')*79+(.,/98+././.;600698750.-/0491203...//3)4--,-./3583;3479300///)303(*501267777938;:,55)&),*+'-00,&),'0)4+/.0..001295432)+,/.-/7833391:3:8.0/365+***)-70-2,/0---7,+++(-*-7610-6/)+,1-;;./9/-30*)+'(-06*/88-.13:80/377/1.*4952;;:786889;226.*/.044:47;786:7632,4('$))0-$2&&%%(+.65())*..'*&00/+*(,-&**/3,::4&)1./)+(*+.50,,.12/0,/8;2198<88771224*--.053092044372()),+08:1',0$-%)()()&()(,-))-/.48351.'$'
@790ff866-8826-44e8-8e8c-1d3175adbcba ch=15 read=44790 start_time=2019-12-13T01:37:09Z barcode=BC01 runid=2c9cf7bc05858273f10e7d7ec552fc0bd742dc3e
CCTACGGAAAAGGCAGCAGTGGGATATTGCACAATGGGCGCAACCTGATACATATGCCGCGTGTGAAGAAGGCCTTCGGGTTGTAAGTACTTTCGGCGGGGAGGAAGGGAGTAAAGTTAATACCTTTGCTCATTGACGTTACCGCAGAAGAAGCACCAGCTAACTCCGTGCCAGCAGCCGCGGTAATACGGAGGTGCAAGCGTTAATCGGAATTACTGGGCGTAAAGCGCACGCAGGCAGTTCTGTTAAGTCCAGTGTGAAATCCCGGGCTCAACCTGGGAACTGCATCTGAATGCTGGCAAGCAGGTCTCGTAGGGGTGAATTCAGATTAGCCAGCGGTGAAATGCGTAGAGATCTGGAGGAATACCGGTGGCGAGCGGCCCCTGGACGAACTGACGCTCCAGGTGCGAAAGCGTGGGGAGCAAACGGGATTAGATACCCTGGTAGTCCACGCCGTAAGCGATGAGCTTGGGTTGTGCCCGCTTGAGGCGTGGCTTCCGGAGCTAACGCGTTAAGTCGACCGCCTGGGAATTACAGCCCGCAAGGTTAAAACTCAAATGAATTGACGAGGCCGCACAAGCGGTGGAGCATGTGGTTTAATTCGATGCAACGCGAAAGAACCTTACCTGGTCTGACATCACGGAAGTTTTCAGAGATGAGAATGTGCCTTCGAGACCGTAGGACAGGTGCTGCATGGCTGCCCGATCAGCTCGTGTTGTGAAATGTTAGGTTAAGTCCCGCAACGAGCGCAACCCTTATCCTTTGTTGCCAGCGGTCGGCCGGGAACTCAAAGGGACTGCCAGTGATAAACTGGAGGAAGGTGGGGATGACGTCAAGTCATCATGGCCCCTTACGACCAGGGCTACACGTGCCGATGGCGCATACAAAGAAGCGACCTCGCGAGAGCAAGCGGACCTCATAAAGTGCGTCGTAGTCCGGATTGGAGTCTGCAACTCGACTCCATGAAGTCAGGGGCGCTAATGTCGTGGATCAGAATGCCACGGTGAATACGTTCCCGGGCCTTGTACACCGCCCGTCACACCATGTAGGAGTGGGTTGCAAAGTAGGTGGCTTAACCTTCGGGAGGCGCTTACCACTTTGTGATTCATGACTGGGGGTGAAGTCGTAACAAAAGGTAACCGG
+
$(+*./4.-.())+*123401(*),)3...122;815,*(+/,)5776-&*''&()1655,/'*)+4'+)*+40355.2401%(('%&&)*(*,',),-5.)-..-+-*%((.3-,.8.9.34+88+*775+0-,+4-5--67-0+*3,(,/++089&611.7./074667/..-)*+5+0./*/(((.,,(*)(+76467/3.3-/1)6--3--.;9986457;6-0/2,/,-&(/---48'+/3877--7'*%&%'&*5/,/0+)/54464-57,67,16551111/-.)*)(,5170/-(''(,*5.011),(2*)'++.6/***1)&*)*()+/1,,+5.,/266((*)*010:;,-4,457;:26122.*+()-/810,)+644401,../07771))399880,10)*.:1.6,*,/7:19(45.41./632395./2103:33.11595-71*-/.00/',2..0)*-27/76+&,***'0/4566:4401,0..-/..5.-.12978/577996455/.1,%('()-+03:.,2/1-,,70:7+.12100-),232257.%7/49*,24385759876*..,0+)+21<;697<82122385722238*)1810/-+10-.0,(&',/672-,,-+0++69.2--+--955.-7./899;7:6+%/,*/,/**/+5317466:9985/5//./.+''---///18:93;1016<:7548&244:79306:)*,3-:431103966;,*--/9,'0.//<//:4346;/4+2/)*86,4--1+;.,.)&+755,**-+/,-6/,46:/.4,41561;:1576787993-1458:9'*,3090'&''()*26*1/*+)()(*)'')'$%'()))1136871)&('&,+--547-3/))&'+8;-523,*0.2)(04/++&)).26;9844,,/(4)0))*+,667/800/111135--218000#,+((+*--0+*(#%(*6:8895239834*%(,61'&''$*+19//(-1./+),)(*,14:84:7.03/31284540./(')+.84576830*'''+//37,+)6+2402/(15)-60182:015&,5;-,5689;8762+3530.-)&,-1/13/0142593*+/-097:44
@30eb62b9-f95c-4481-b4d1-061af31c603f ch=167 read=76236 start_time=2019-12-13T01:37:07Z barcode=BC01 runid=2c9cf7bc05858273f10e7d7ec552fc0bd742dc3e
CCGGTTACCTTGTTACGGCCACTGATCATGAATCTGGTAGCGCACTCCCAGTTAAGCTACCTGCGCTTCTTTTGCAGCCCACTCCCATGGTGTGACGGGCGGTGTGTACAAGGCCGGGAACGCGTATTCACCGTGGCATTCTGATCCACGTTACTAGCGATCCCGACTTCATGGAATCGAGTTGCAGGGCTCTAATCCGGACTACGACGCACTTTATGAGAGGTCCGCTTGCTCTCGCGGGTCGCTTCTCTTTAATGCGCCATTGTATCGTGACATCAGTTCGTCACTGGCAGTCTCTTTGAGTTCCCGGCCGGACCGCTGGCAACAAAGGATAAGGGTTACTTTCGTTGCGGGACTTAACTAACATTTCACAACACGGCTGACGGCAGCCATTACGGCACTGTCTCCCCACAGTTCCCGAAGGCGCAATCCATCTCTAGAAGTTCTGTGGATGTCAAGACCGGAGTAAGGTTCTTCGCGTTGCAGATTAAACCACATGCTCCACCGCTTGTGCGGGGCCCCGTCAATTCATTTGAGTTTAACCTTGCAGCCCGTACTCCCAGGCAGTCGACTTAACGCGTTAGCTCCGGAAGCCACGCCTCAAGGGGCTGTAACCTCCAAGTCGGCATCGTTTACGGCGTGGACTACCAGGGTATCTAATCCTGTTTGCTCCCCGCTTTCGCACCCTGAGCGTCAGTCTTCGTCAGGGGCCGCCTTCGCCACCGGTATTCCTCCAGATCTCTACTCACCGCTACCTGGAATTACCCCCCTCTGAGACTCAAGCTTGCCGGTATCAGATGCAGTTCCAAGGTTGAGCCCGAGTTTCACATCTGACTTAACAAACCGCCTGCGTGCGCTTTTACGCCCAGTAATTCCGATTAACGCTTGCGCCCTCCCGTATTACCGCGGCTGCTGGCGCAGGAGTTAGCCAGTGCTTCTTCTGCGGGTAACGTCAATGAGCAAGGTATTAACTTTACTCCTTCACCTCCCGCTGAAAGTACTTTACAACCCAGGCCTTCTTCATACACGCGGCATGGCTGCATCAGGCTTGCGCCCATTGTGCAATATTCCCCACTGCCGCCAGCAGGAG
+
544426/1372/.2%),))(*+-..1612,-(''%&32),+%(#'(,3-&))01/+.+*-.)'*(*-0*6:9+.+,%/40)))/52+/4:7770011:9--/--/-/2352531-*./*.,)'(--.;00071629556;96211/2+*)'4-/-*,+*,,685--/505132+)%&'.(**9,0*)'$$&%&*627167531003/2-.%,-4710/+*'--29'),.3,//2/.*)*))*+(+5,67054'$$$%)*,.-0/,$$##$$$$#$&%$#,2)'+.,1/1.-%0543.1/'')*3911,&,150;59;9:514+)*+0:*7/:57'-1306.)*()*75:442:8606+3))%*.312;1//.21/***)+/22,.&33248(,*(3..,))*%*.1*1-(&*+:9;35**(/)**)4-;/587:87+(('*&(,7/730/53768975556;)3(**-'1+/7//77/330412151807<:11-(*-+..7:/21.--*,..0*13(166)'./797:5%%&'))+5;6,3-,0,,,'..1().-..7;2+303)/-.-318,8+,,5141+.12///*.+'36+,+-2.2,&+01+*-,,-4,602'3.123/*/148629/+,-+*&/+5/75445'3*(--06579999962;/*./3:3,*.0:5.&()15()+-1002,*0..-51656**484-7563332.-+&/*+,/12<270.'''1554*)&'%**15211-0)*67/)%&&*.5673+-(((+.19920+-+7*,6*5---776660/+./,2/('/*5.0%3+)&)%2/8-,*0/12-/)04184:88439-351122240+*444*/2-4/+&'-,3182(()1-24/0.1,--(/32-.81/20-3.173,-+**-.243218,2,)*/-,+3-377001;27;8777-3*+0:645.4---6.640+0*0*4./,698*.-341:.'(+)37-+:0/-4.,.(+)+&%)-.+4+&(4-55;57<714),',,/-6.--/---//033&425673554<5.-8.///4/.-3.778.(+)('&$'$$%&%-.&*
@7e4a0e1e-87f8-4938-907c-cf0f8d02f00b ch=310 read=59449 start_time=2019-12-13T01:37:05Z barcode=BC01 runid=2c9cf7bc05858273f10e7d7ec552fc0bd742dc3e
CTCCTACGGGAGGCAGCAATTAAGGGAATATTGTGCACAATGGAAGCAAAGCCTGATGCAACCATGCCGCGTGTATGAAGAGCCTTCGGGTTGTAAGTACTTTCAGCGGGGAGGAAGGGTAAAGTTAATACCTTTGCTCATTGACGTTACCGCAGAAAGAGGCACGGCTAACTCCGTGCCGCTTAGCCGCGGTAATACGGAGGTGCAAGCGTTAATCGATTACTGGGCGTAAAGCGCACGCAGGCGGTTTTGTTAAGTCAGATGTAGAAATCCCCGGGCTCAACCTGGGAACTGCATCTGATACTGGCAACGAGTCTCGTAGGGGTAGAATTCCAGGTGTAGCGGTGAAACGTAGAGATCTGGAGGGATACCGGTGGCGAAGGCGGCCCCTGGACGAAGATTTGACGCTCAGGTGCAGCGTGGGAGCAAACGGGATTAGATACCCTGGTAGTCCGCCGTAAAAAACGATGTCGACTTGGAGGTTGTGCCCCGCTTGAGGCGTGGCTTCCGGAGCTAACGCGTTAAAGTCGACCGCCTGGGAATTACGGCCGCAGGTTAAAACTCAAATGAATTGACGGGGCGCAGCGGTGGAGCGTAATGGTTTAATTCGATGCAACGCGAAGAACCTTACCTGAATGTGGCATACGCAGACTCCGGGAATGGATTGGTGCCTTCGGGAACTGTGAGACAGGTGCTGCATGGCTGTCGTCAGCTCGTGTTGTGAAATGTTGGGTCCGCAGCAGAGCGTAACCCTTATCCTTTGTTGCCAGCGGTCGGTAGCCGGGAACTCAAAGAGGAGACTGCCAGTGATAAACTGGAGGAAGGTGGGGATGACGTCAAGTCATCATGGCCCTTACGACCAGGGCTACGTGCTACAATGGCGCATACAAAGAGAAGCAGGCCTCGCGAGAGCAAGCGGACCTCATAAAGTGCGTCGTAGTCGGATGGAGTCTGCAACTCGACTCCATGAAGTCGGAATCGCGCTAGTAATCGTGGATCAGAATGCCACGGTGAATACGTTCCCAGGCCTTGTACACACCGCCGTCACACCATGGGAGTGGGTTGCAAAAGAAGTAGGTAGCAACCTTCGGGGAGGGCGCTTACCACTTTGTGATTCATGACTGGGGTGAAGTCGTAACAAGGTAACCGG
+
111*')+*.3*,0-,341'5)'$25,,8.+*/(,+/0346301()&(*6113;72231/,'))+..88478:18264-0)((/0/02(76.7--/3))'),20*(*)37:)(.++)++))/<8-2/2/0,+&%)*&'),,.1..000*&*+(**(+-+()*+,+,*''%$#(*787984-'&'')+6804/60-5./027/-.,-27735-7-2,.+'&'+),67;:9647;8/0451223--,-18;:;.4192+)+.(*+974'&/6/0/66-*8:9::35270115+)*+,-6772,,-*.02-++-*++1.44752**26--.*+2+8*0/3875./..2.2.-1+-).%&(),,4440-12/33343540442101,-*,-1970(+488.*''&'('(+..012674210&,*,++,.'+07:97):8*+5//08553-,06654//*'+-**51-(*+)())%+..0,0.++)%,/;-04902*'')(+'-8+,6.3,').,/.-(+037465/8.91,-92/&%)*,/'&-')%'&&+/622,/0+9.:6<;97:::.++())3-656-20)%$&'))*--83,//3/4/-478<:799;300002:78,,,'''.+.23403;87-,-&%&%('&#&$%&&))/((%('%'&(3&,(**/(196;:394/..0234,-12.56624412'0,..3255375.,-./97,6-+,//980..2.2-/*.'+-36+*++*0777-96.7223+34,*37/174424510,/+&+3-197.2/287:+($.)'(*2389;3320-10980000,3-.4.6+0/5,53578787-,+-08;:67&506/(+&%)+874766*)))'+()5**2.-3:423445827*)*)+-(*&((-')+(+.)(*$*5522340/4+.4/3:3./5::99893515.515+4,---)(-)),.++'+,775809//-4+21113..&%((*,-5011:95557,,/:889903(3444<:68033/--%-96111+**))+)/7/89.42//.085859.'((+433<568:6)&+'%'%(&)'%'(-,+..1+27+(,4,6213636:205;.,.22382446-3))+83..100076:;9403*4-072:18
@9d5c9dc6-8bc4-4d6c-a7ac-74555f073558 ch=312 read=90145 start_time=2019-12-13T01:37:16Z barcode=BC01 runid=2c9cf7bc05858273f10e7d7ec552fc0bd742dc3e
CTCCTCGGGAGGCAGCGGTGGGAATATTGCACAATGAAGCAAGCCTGATGCAGCCATGCCGCGTGTATGAAGAAGGCCTTCGGGTTGTAAAAGTACTCAGCGGGGAGGAAGGGGGGTAAAGTTAATACCTTTGCTCATTGACGTTACCCGCGAAAACACCGGCTAACTCCGTGCCAGCAGCCGCGGTAATACGGAGGGTGCAAGCGTTAATCAGGAATTACTGGGCGTAAAGCGCACGCAGGCAGTTTGTTAAGTCAGATGTGAAATCCCCGGAACTTCAACCGCGGGCTGCGCCTGATACTGTAACGGAGTCTCGTAGAGGGTAGAATTCCGGAGTGTAGCGGTGAAATGCGTAGAGATCTGGAGGGCTGCGGTGGCGAAAGGCGGCCCCTGGACGAAGACTGACGCTCAGGTGCGAAAGCGTATAGGAGCAAGCAGGATAGATACCCTGGTAGTCCACGCCGTAAACGATGTCGGCTTGGAGTTGTGCCCTTGAGGCTGGTGGCACGAATTAACGCGTTAAGTCGACCTGGGAATACGGCCGCAAGGTTAAAACTCTGCGATAGATTGACGGGGGGCCCGCACAGAAGCGGTGGAGCATGTGGTTTAATTCGATGCAACGCGAAGAACCTTACCTGGTCGCCAGTGACATCCACGGGAAGTTTTGGGAATGTGCCTTGGGAACCGTGGAGACGGGTGCTGCATGGCTGTCGTCAGCTCGTGTTGTGAAATGTTGGGTTAAGTCCCGCAACAGGCACCCTATCGCTGTTGCCAGCGGTCCGGCCGGGAACTCAAAGGGAGACTGCCAGTGATAAACTGGAGGAGGAAGGTGGGGATGACGTCAAGTCATCATGGCCCTTTCCCTGACCAGGGCTACCCGTGCTACAATGAAGCATACAGAAGCCTCGCGAGGCAAAACGGACCTCATAAAGTGCGTCGTAGTCCAGTTGAGTCACCGCAGGCCTCGGCTCCATGAAGTCGGAATCGCTAGTAATCGTGGATCAGAATGCCGCATTGAATACGTTCCGGGCCTTGTACACACCGCCCGTCACACCATGGGGTGGGTTGCAAAAGAAGTAGGTAAAGCTTAACCTTCGGAGGCGCTTACCACTTTGTGATTCATGACTGGGTGAAGTCGTAACAGAATTACCGG
+
+00604/79..75589'31*(+(1*043--&'/)++0/,,.40351.,+./4*1456477121+04././2'()*,23382*955934395)(((')&$').79*)+*++*.64-,..87+//8/5/5,46-*022-010&1(,*'14'$'%%&)%'(.2'200-5../8,-98;7761100/41:/4/*)+/+,,,(,-94/01+3-,,+.$)*%)1*+-999211,:70+346/201++2/)/5;5,062306826452-'+3-*7;8-*(&$$#&+-10/$%(*')&%&$'-()*,,77500).*,')*-/76/8)'-2+***.35.8*)+%%()%'(*,6,++/*)3455211//044;.(,*''('*%(+*)'(*.*-.7(6191*'+/''--60/-)+-157::+45777//2,**2/'#&+0,-01;)7025,.),/.-41+.196,079646754,+.7:-,+,-8:2-*,).*(*450237:/.,*)/,1(,+'((&#%'%%&&7*53201945,16++-*'(1'.(,,/3,.2012327393<:7143,++(&*)%&-907:35:9://92---.-&'(**.412,*++-2,.254<:6:8:6.0123;9716237).57937+4-+-((*(,-*(&),.991+'()1(1*+2*'$&&$()*0/++($$,050429991)&*()%*'768::9341845599560./00:30+,/*--'-0*+2;296.8,-'(*0)(./*5,151(-/(((04&%,),6/,4.-.162051505-;4533--+2)-/)(*-188::.70/0/9<;9991.0,'0,+0,/0..31432677905+(*22;7.0/40-)%&(-+)&++-2)34/(&%'&)),.7204/./(*+(/+,%&'$((')325221+''*/6-$6,/,1,+*&''-141./.0069&/-4*&+1/'%--/&'*(+(%*4(*/-+//-6/11(6**+(7*878-+.&%%'+,12882958,,*1/-/+&+('-,0::8:7727'(,204/7.--3121686/90-.4).,15-5.442)&+/1;12184*%'*()$(*%%*($%('6*.++/+)2&),)*//3.32+/132/120768820010381.4/8/00568837(+'/++4989
@0ca05227-0ee3-41c8-bd03-83a8664a6be8 ch=141 read=43840 start_time=2019-12-13T01:37:15Z barcode=BC01 runid=2c9cf7bc05858273f10e7d7ec552fc0bd742dc3e
CCGGTTACCTTGTTTGGCTTTACCCCAATCACCTGACCCTACCTTCGGCCCGCTGCCTCCTTTGCAGTTAGCTCACGGACTTCGGGTATTGCCAGCTCTCATGGTGTGACGGGCGGTGTGTACAAGACCGGGAACGTATTCCTGCCGCGACATTCCTGATTCGCGATTACCTAGTAACTCCAGCTTCATGTAGGCGAGTTTCAGCCTACAATCCGAACTGAGACTGGTTTTAAGTTTGGCTCCACCTCGCGGTGTGCATCTCTCTGTACCAGCCATTAGCACGTGTAGCCCTACACATAAGGGGCATGATGATTTGACGTCATCCCACCTTCCTCCTGGATTAGCCAGGCAGTCTCGCTAAGTCCTCAACTTAATGGTAGTAACTAACGACAAGGGTTGCGCTCGTTGCCGGGACTTAACCCAACATCTCACGACACAGGCTGACGACAACCATGCACCACCTGTCACCTTGTCCCCGAAGGATTTCCTCGATTAAGAGTAATGCAAGGGATGTCAAGTGTAGGTAAGGTTCTTCGCGTTGCTTCGGAATTAAACCACATGCTCCGCTACTTGTGCGGGTCCCCGTCAATTCCTTTGAGTTTTAATCTTGCGACCGTACTCCCCAGGCGGAATACTTAGTAATGCGTTAGCGGCGGCACGAGTGTTGAAACCCCCCACACCTAGTATTCATCGTTTGGCGTGGACTACAGGGTATCTAATCCTGTTTGCTCCCCGCTTTTCGAGCCTCAGCGTCAGTTACAATCCAGAGAGTCGCCTTCGCCACTGGTGTTCTTCCTAATCTCTACGCATTTCACCGCTACACTGGAATTCCTCTCTCCTCTCCTGCACTCTAGATAACCAGTTTGCTGGCACCCAAATTTAAAGGCAGGTGTTATTTCACATCCCTTAATCATCCGCCTACGCTCCTTTACGCCCAGTAAAATCCGGATAACGCTCGCCACCTACATTATTACCACCGCGGCTGCTGGCGTAGTTGTAATGGCTTCCTCCTTGGGTACCCGTCATTATCTTCCCCAAAGACAGGCTTTACGATCAGCCTTCATCACTCACGCGGCGTTGCTGCATCAGGGGTTCCCCCCCATTTGTGCAATATTCCCCTGCTGCCTCCCGTAGGAG
+
2./.3/.:956-+*$$*&(15/-98/,/--&'%&('-8/*,20486.138)*12229676/:-*+%2*6+-.0/4526,149.-+,(*-/).,.%*)+*++0.//-*)*0+*.+295230/(500-+-,,.)4/1:99660''(,6/223:7:2:..0.-61139738/2-,-34.7-,-**+/07858798::83/11;2013683661;2/()2866230329734<;208249:-2*-.723:67:;*./,/00123200-1473,*'(/*%&)'-,,/101*&'(+3/.//-/141)-2/,$'*+-.5079-.223682590(-5.967,6.()-$1)+)-('(,-/40-*.-243('(*5/2)1+1-3/.670.+)''$(-+1/+022)4-/4+-*+.0,7,+.0-:63-/./).+&*2-//475&(+,548%&5677774452006/4--'1--151765368380/0**&'.*+)$-4+46442214.1++-,0,-+--',4/998::6)+.+-+--+-1-02759<;7986724566)).'0)<;97500.+**+-1-.04,4+'')'-2-+377--2789682+,10-.,8;<-484114.00350)-',*4::,,03438485-/1,-%,'(+*...5.../62.70,0)$'(,9;76;756987-),+0--,/11190/1*)**%/,53028201,+',32123978:9994194)&+(16/'&%(*++,,-/1733/12035/226/1.0..()'*''*,93777<98:<376697.7.-527')2944355043567<:414615624/41403121/0(,-/-,,++-1*+)'&(()4)*012119'45;1&#$&,,..4+,+'*0*/3*+/+)+',$'++8<:33213:)&%$//45224/08<8787895''0--/+72*'(*&%),,-377851,1-024/23004323*5+,38..*&,+((),-..1505.,.-108((().-5+.5-(*-..0'-*+-:21/11225/02858::.071./4(../3:5-0.+0,(*,-4<98882354.0/-4--,:.,',+/./,).1.3036469:0+-/0+'/+.37,+++(,/.))+('**).9,,*&)'&$
@7ad3236d-6999-4a92-9ef4-c9133c9f4b5c ch=62 read=117754 start_time=2019-12-13T01:37:26Z barcode=BC01 runid=2c9cf7bc05858273f10e7d7ec552fc0bd742dc3e
TTGGTAGCACCGTTCAGTTACGTATTACTGGTGCAGAAGTTGTCGATTGTGCTGTGGTGTAACCTTCGCTCCGCAATCGCTCCTATCTTTGGTTACCTTGTTGCGACTTCACCCCAATCATGACCTACCTTCGGCCGCTGCCTCGCTTGCGAGTTAGCTCACGGGCTTTGTTATTGCCAACTCTCATGGTGTGACGGGCGGTGTGTACAAGACCAGGAACGTACTCACCGCGACATTCTGATTCGCGATTACTAGTAACTCAGCTTCATGTAGGCGAGTTTCAGCCTGCAATCCGGGCAGGACTGGTTTTAAAGTTTGGCTCCACCTCACGGTATTGCATCTCTCTGTACCAGCCATTTAGCAGCACGTGTGTAGCCCTACACATAAAGGGGCATGATGATTTGACGTCATCACCTTCCTCCTAAGTTAGCAAGGAGCAGTCTCCTTCAGAGTCCTCAACTTAATGGTAGTAACTTAACGACAAGGGTTGCGCTCGTTGCGGACTTAACCAACATCTCACGACACGAGCTGGCGACAACCATGCCACCTGTCTGCCTTGTCCCCAGAGGGATTTCCTCGATTAAGAGTAATGCAAAGGGATGTCAAGTGTAGGTAGGTTGTTGCTTCGAATTAAGCTCCCATGCTCCGCTACTTGGCGCGGGTCCCCGTCAATTCCTTTGAGTTTAATCTTGCGACCAGCACTCCCCAGGCGGAATACTTAATGCGTTGGCGGCGGCACGGAGGTGTTGAAACCCCGCCTAAGTATTCATCGTTTACGGCGTGGACTACAGATTATCTAATCCTGTTTGCTCCCGCTTTCGAGCCTCGAAATGGAAGTTACAGTCCAGAGAGTCGCCTTCGCCACTGGGTATTCTTCTAATCTCTACACTTGTTTTCACCCACTTTACACTAGAGATTCCACTCTCCTCTCCTGCACTCTAGATAACCAGTTTGGAATGCAGCGCAAGTTGAGCCCGGGTGTTCACATCCCCTTAATCATCCGCCTGCACGCTCCCTTTACGCCCAGTAAATCCGGATAACGCTTCGCCACCTACGTATTACCGCGGCTGCTGGCGTGGTTAGCCATTAATACTCGCTTAAAGGTGCCGTCATTTATCCTCCCCAAAGACAGAGCTTTACGATCGAAAACCTCCATCACTCACGGCGTTGCCCATCAGGTTTTCCATTTGTGCAATATTCCCCCCCTGCCTCCCGTAGAGGAG
+
%%%%'&$$&0.3438'31:0116/22&012.&'(%%(''/7*)+)&/+&*''*+(+&'$%%$%$%(&%'')&#$%&('))-,'(+-+*1*784:0/-(&%1'')//11<4-754*.003%&)).4+.25362)00.&(($'/+1%'.--.%&'5*()-,-,-*((**.))+-)3.)46/(/..-.(.,-112255.66*,.&(),-0512026:(56374&3(),6278,-)%'&)2.,/***$'(-.06/..-0.2-00-)+,7;7(1)(%+,0,'+1944.2240%/05.6)*'&*&).2364,890*/5--,91154430&)/+.08.6..-8121//0/0568929:32261.8($''*--*../130./+.93...,///3:)114-555133007;..-10025)-',+22/0*/*&&((-,+*-/+),&(+'22227&&0(*))*+201-/+'&&0.61430.1-.)((1.444987)--.3,/.//0-5:/2071,1+3*1)-*112882(*.,/14330100-/''2426('&#&.(.2-1*)%&),,...:4;*))*+')%1310-..-+1&)&''$&'(*1338+*2*+1-85961454,,)*/)6*4)'(''140(((.(&&&)(3))',+25./%',%&&%('%'+)0/-0670),6-90921.79.*+0::1:3/21,/375-($$%'*-::,127961610)0.0,/,***1-(-208507/,0..(,)),++)--&-3-*%)+--((,+28971-)*/0+*0--,/35343-.()&*'**.(--/0434/8**-,,6*&')**,/,15642+)+((*,)*),934/241*++,+*+-2**('(''*.+)'*)&,&.6--.(&+50111.*,%)'%$/58,-+.3+)+/4+)*&*-*+&%+,10/+++,+,//24897763434783570./5'-48.2405.)...0%/&))10-+,5-)'0*-%.3-122/7/2**0-8.11::2(-)'%($-+-2/:.+/))0.11,,.011,,-)3.8403.-*,'/+0--/.***')',*,2:4205112542*+'''*)70/0:.:,/''$''*&%%$/-(+.-027331,*6*,-5.*3:7)584.0--&(+-.54&(+--1(*694.60,)%&'(+(+%)&0-),/%''%(()&-,.53(0+%&..&((((),+7450/-,)%&&6:7*20-/-/''()'
@605d8b3f-2326-4be2-bc3d-de57a5e3a03b ch=124 read=75895 start_time=2019-12-13T01:37:25Z barcode=BC01 runid=2c9cf7bc05858273f10e7d7ec552fc0bd742dc3e
CGGGAGGCAGCAGTAAATTTTTTCGGCAATGGGGAAACCCTGACCGAGCAACGCCACTTCGTGAAGGAAGAAGGTTTTCGGATTGTAAACTTCTGTTATAAAGAACAGCGGCTACAAATGGTAGCCAGTGACGTACTTTATTAGAAAGCCACGGCTAACTACGTGCCAGCAACCGCGGTAATACGTAGGTGGCAACGTTATCAGGAATTATTGGGCGTAAAGAGGGCAGGCGGCAGCAAAGGGTCTGTGGTGAAAGCCTGAAGCTTAACTTCCGTGGCAGAAACCAGGCAGCTAGGTGCAGGAGGATCATTGGAATTCCGTATTGGCGGTGAAATGCGTAGATATATGGAGGAACACCAGTGGCGAAGGCGATCTGGCCTGCAACTGACGCTCCAGTCCAGAAAAGTGGGGAGCAAATAGGATTAGATACTATTAGTCCACGCCGTAAACGTGAGTACTAGGTGTTGGACGTCGAAGTTCAGTGCTGCAGTTAACGCAATAAGTACTCCCGCCTGGTGGTACGTTCGCAAGAATGAAACTCGAAAGGAATTGACGGGGGCCCGCAGCGGTGGGCATGTGGTTTAATTCGAAGCAACGCGAAGAACCTTACCAGGTCTTGACATACTCATAACAAAGGCTCAGAGATGGAGATAGCTATATGAGATACAGGTGGCGCATGGTTGTCGTCAGCTCGTGTCGTGAGATGTTGGGTTAAGTCCGCAACGAGCGCAACCCACTTATCGTTAGTTACCATCGTAGGGTTGGGGACTCCCTGGCGAGACTGCCAGTGACAAGCTGGAGGAAGGCGGGGATGACGTCAAATCATCATGCCCCTTATGACCTGGGTACGTGCTACAATGGATGGTGCAGAGGAAGCGAAGCCGCGGTGAAGCAAAACCCTTAAAACCATTCTCCAGTTCGGATTGTAGTCTGCAGCTCGACTACATGAAGTTGGAATCGCTGGTAATCGCGAATCAGCATGTCGCGGTGAATACGTTCTCGGGCCTTGTACACACCGCCCGTCACACCACGAGAGTTGTGCTTGCGAAGCCGGTGGCTAACCGCAAGGAAGAGCTGTCTAAGGTGGGATTGATGATTGGGGTGAAGTCGTAACAAAGGTAACCGG
+
*'00*-./82.+(**,/*1:9:-71-*-,+01/'(,+/;4/02:86546462035(,(''&(*,2-2/4--1)1,930.,8,/5./04+107/0/.90/.2')%*)*0003/*((&)4)).))*6+*+***+'&&&')'),/.$()(+4536.8..+4-.,4/445<23//&7043-1./+/3;8:9676062200-0.,,3&*+%$)&'/,71*+()1;0'%,1.4//637;.,--23'266.00///33,56++9924,1+('&(%(,5.'&'(+*&%+31.84590....0-.169/40)./+67467.+.-3047+21/)/('),./3;71,('')*,333/342/220-,,-,+/-00.)-*()))&)'28:793234;121,0+,,0)*,19'%$0/''')*31(((+69;.4//)/.+-0('('%.+*,57502227356:28)0+)-0/05+,(-22<7866781'.,)0/..156989:7443-*..,7..-,+.,..54)(,'&))&'$$%))2733402+-44/36--/1++0*&))+615160&1+*/8/)-')*,)/*,))')&'+.3;9-9876+/20278623346-...+-*+-1++(**08./.200/.-,.&%&.74.7425/.+,.8910.0+*+++30&)*)-1153'3+*'''%+.0286:3460.,)(,,712035331/)/3.3/-)-,7/1--63*-3.5%'.23924152%(..665.7./.3524:12.''%&*'-)'3;80,/..*((--&(*-.4270,*)*+-87366:8.+.,3.76)476/02334558;90007534*/31++1013167204)$&**024//35;99<::9763.++(-)*)+.+//-2955&+)+.0&.59;,87&'$09:/07009405,,07;965314/0/56/,-.)&+,/3212..01/*().9.6/98:,,+')')&&&&'++623.00007794658566:51432;30248835-0)+'(%'*,6/5;3+27011281.-**()*3(&$%,)$/()+02578:37810862--,(+****+-2232210'4*,7<;/.3+-.0056016,1,.0..3224767:'5*-9;;;:7
@4c475938-4ff5-44b2-8bd1-93606167bdb6 ch=445 read=67889 start_time=2019-12-13T01:37:37Z barcode=BC01 runid=2c9cf7bc05858273f10e7d7ec552fc0bd742dc3e
CTCTACAGGGAGGCAGCAGTGAGAATATGCACAATGGGGAAACCCTGATGCAGCAACGCGTGATAAGAAGGTTTTCGGATCATGTTAAAGCTCTGTCTTTGGGGAAGATAATGACCCATTTGGAAGCTGACTATTTCCCCGTGCCAGCAGCCGCAGTAATACGAAAATTGGCGACGTATCGGATTTACTGGGCGTAAAGGGAGCGTAGGCGGACGATTGATGGGATGTAAAATACCCGAGGCTCAGCAGGTGCTGCATTCCAAGTTTATCTAGAGTGCAGGAGAGGAGGTGGAATTCCTAGTGCTTGGTGAAATGCGTAGAGATTAGGAAAAACACACCAGTGGCGAGGCGACTCTGGACTGTAACTGACGCTGGAGGCTCAGAGAAAGCGTGGGGAGCAAACAGGATTAAATGCCTGGTGACAGTCCACGCCGTAGAAAAAACGATGGAGAAATACCACTGCAGTGTGGGGTTTCCTCCGTGCCACTCGCTAACATTAAGTATTTCCGCCTGGGAGTACGGTCGCGATTAAAACTCAAAGAAGGAATTGGCGGGACCACAAATGTGAACATGTAGGTTTAATTCGAGCAGCACATGAAGAACCTTACCTATGACATGCTGCGTATAGCAATCGAGGAAATCATGGGTGACAGGTGGTGCATGGTTGTCGTCAGCTCGTGTCGTGAGATGTTGGGTTCTCCACGCAACAGGCGCAACCCTTGTCGTTAGTTACCGTGGAAGTTGAGGACTCTATGAGACTGCCTGGAGTTAACCAGGAGGAAGGTGCGGGATGACGTAAATCATCATGCTTATATTGTAGGGCTACACACGTGCTACACAATGGCTGGTACAGGGATGCAATACCGTGAGGTGGAGCCAAACTTTAAAAACCAGTCTCAGTTCGGATTGTAGGCTGAAACTCGCGCCTACATGAAGCTGGGTACTACAATCGCGAATCAGGTCGCGGTGAATACACGTTCGGGTCTTGTACACCGCCCGTCACACCATGAGGTTGGCATGCCCGAAGTCCGTGGAAGGCTAACCGCAAGAGCAGCGGCCGAGAGAAGGTAGGGTCAGCAGTTGGGGTGGAAGTCGTAACAAGGTAACCGGAAGATAGAGCGATGATAGGTTAACACAAGACACCGACGCTTTCTTCTGGCATGTACGTGAAAAAGGGA
+
'&*&%)%)-*%*,*033/36+)%'''$'&)11/70&.,(*0,/:5,-.5670-.-**%&%''(((/*-.*..984-47536)3&*).24+/022253573&,7/,3-/---+)+/+)&%)$''%&$%#%%-0),0,+'&&(-(27.+-),.++.(-/.%%&&&))'%*&(&('(*/5223'/&06.+11021,+--5)),((+1153/1.,-(&$')(&'/*/*(-'((,2*2&50()%(+)-.+'*(*.%$'*+258/6./-238+,.011.,./-..78.,*-0)*&&*+.**4,1+,,,)&&%-*+**410-.+,+++*+-..1614&+&((.,36021-3*)'(''*..-..*++,*434221112+.,-,%.1-,,()*%--/*.4568:+,/25:25,21,01-(+('*2*'**(&)(-133.0-/(%*&%*28893)'%',4(''0.()''%&%(*',--,&32)&&$%&'/,*,(,*#'%&%'&'$''2.6+'))+0''%'-/.20)&%&.244.2./1.110652/3375*'*)'*(*,+,%$*1&%&&$*,+((&***/6,2,)&()#&(+3,,-$''(%()))%%*-3.041*+,)+2+(+**-*,)(&&'%.++&%%/401)(+*)/0,-(((*)//26(.)*34**++,366:.02(3--&,,:78877+3*+,/046:4/'(-((0,$+'+-,6(*%%#'''26.(,*--'/*'&(&',2%*(+*'*+-,*1:165-)&$&&.%.)(*1-,,%'0*('+*-)0).-+-/1,(&)./3732-(*).1///11-+&((&$%%&%&%$(/,./1422+/124842,)&.001778930/+)-.,45777;6342..)%*((()&(-+4;;87:1.8:8329656433236:8-5)11/2.0+,-71:72--()&*)''&),)+&'&'&'%,'+(&%%%'(*'()3141***,+0/40(%)%''')),11,14633411*+)0+208..22,,*+-++,+),),),--.&00)')*+,29,,.%))()(223.+$+&*(%+,13,,+0*++'(&*)+*+*.31.2//1%'.-0.1(.+0,-)+-/325842+2/8:5905.4./21)).((%%%')$.-1+2*-/627*),',,-01**,5:1.+)$(+&%%$%&((%#++++'&'%%
@429e23ff-2f01-4627-8772-130b883cfa88 ch=202 read=51184 start_time=2019-12-13T01:37:42Z barcode=BC01 runid=2c9cf7bc05858273f10e7d7ec552fc0bd742dc3e
CTCCACGGAGGAGGAGGCAGCAGTAGAATTTTCCAGCCAATGGGGAAACCTGACCGACAACGCCGATGAGGAAAGGTTTTCGGATTGTAAACTTCTGGTACTCTAAAGGAAGAGAACGGCGGCTGCAGAAATGGTAGCCAGAGTGGCCAATGCACTATTAAGCCACGGCTAACTACATTGCCATACGGTAATAATGAAGTGTAAGCGTTATCCGGAATTATTGGGCGTAAAGGAGGCAGAAGCGTAGCAAAGGGTCTATGGTGAAAGCCACAAACAGCAAATCAGCCATAGAAAACCAGGCAACTAGAGTTACGGAGGATCAGTGATTCCATAATTAACGCGGTGAAATGCGTAGATATAGCTGGAAGAACCTGGTAGCGAAACGACGATCTGGCCTGCAACTGACTCGAAAGCGATATGAGGGAGCAAATAGGATTAAATTTCGAAAGTAGTCCATCGCGTCAGGTACACCGGTGTTTGGATGTCAAAGTTCAATTCTGCAGTTAACGCAATAAGTACTCCGCCTGGTGGTACGTTCCGCCAGAATGAAACTCAAAGAGAATTGACGGTGTTACACAAACGGTGGGCTGGAAGGAGTTCAATTCAGGAAAAAGCACGAAGAGCACACAGAGTCTTGGCCGCCCTCGCAAGGCTCCAGGGAAGTGGAGAATAAGCTATATAGGTCTGAGTTGCATGGTTGTCGTCAGCTCGTGTGAGATGTTAGGTTAAGTCCCGCAGAAGCGCAACCCTTATCATTAGATTACCCTCGCTAAGTTGGGGACTCTGGCAGGACTACCCAGTGATACCAGCTGGAAGCGGGATGGCGGTAATCAATAACCACCCCGCCATAATTACAGAACTACACATTACAATGGATGGTGCGGAAGCGGCCGCGAGGTGCGTAAGCCACAAAACCATTCTCAGTTCCAGTTAATCTGCAACTCGGCTTCACATGAAGTTGGAATCGCTAGTAATCGCGAATCAGCATGTCGCGGTGGAATACCGGGCCTTACTTACCGCCCACGTCACACGAAAGTTGATAACACCCGAAGCGAGGTACGGCTAACGCAGGCTGTCTAAGGTGGGATTGATGGTTGGGGTTGAAGTCGTAACAAGATAACCGAAGATGGGCGACGGGCAAGTAGGTTGGCACAAAGACGCCGACAACTTTCGCGCACCAGCAATACATGTAAAAGA
+
.+3*%(++)(+((+%')&'(('()')((***('&'%(&$#%'+)&*-+.1.-.('')554722,%#%(-/0+1**/*98.1)2%.)*)'*),/:10)%/''%()04,0-*(&&%(***3/,-/-&*('%'&&)'&%%*%%&%'),,1+%(+&)%')+*1+(%'*23-743463011%-&$*'$%$'$''%%&,/*(&)&''%(.*-().(*.+))(',4.164:851./5(*)%)**&')(%$&#%(+*,(,20.3+-1))())3,*,,**,,'&%$'(-(&$$$&'$$$&+.41.5-.05.).-*(*%)&%').)+.+*)&%$(115.*,.1',&7*,(((0-,&.-'&)',')651/&$((,2+,,-,3.+)(*$$$%*.),+*)'*,-.0509023/8/3-+'&&%',*'))#'%)'$*.,+,12:84&(($8',(+(./'$)*'&'$&%)'&%$#%%)&%&$'$'&'&$(*&&1*/82948847*)-((-)(+&+453666331'%/()45&/*,054+03341214620128+,%&$+*-8.,/85201.5)'')'(+)+,),&#$''$)%'+2/,)*&%$$%&*,(&)&%(,5//1394**&)+()(#$%,+,,'*%)%+'((%$%)),)'(10-.2*,.',..'+,-2'+'-*'&%&('($(&,*&&(***(&%)-*,((%').*.,-,24400745.''())&%$$%%(11107'+./5/6-235'%%%$()()&/*-/6'.)*.5',)'(*0''+,+**#$,&(&'(,6;455764'0.((1(.+'+(&'*)((%%''(,.4-)(%&%&0,))/(*'(,'/()&&%(&&$%,**($'&%%*')%&&*(++($%'''%(%$$(()-12,0)%')())/(('*,80,)(*)+)((%).&-1+,1:6-03,/.-.6+.)-&&$'((&&'*)*+()+-5%$%&*'&(()''&'-0*))0-/.//%,-121702/.:7.+()'-*.0*-',*-),,/&)$(-1-32-%($$$&'%((($''-+**'(%'(%'.*''&*(()++))+''')%''($$'')(+')$%$('&%&)+,--)+/.63-2.--*,),((02*'(,16/0/13105/+&(%,123,5+*+-&*57999./+(+')((,8-8%*()+/80/11+796611(.060-*+(+)./-/6171-.%)&$(('%#%
@db95406c-b0b4-4f56-a760-d89e746d3fce ch=193 read=372296 start_time=2019-12-13T01:37:41Z barcode=BC01 runid=2c9cf7bc05858273f10e7d7ec552fc0bd742dc3e
CTCCTACCGGGGCGGTGGGGAATATTACACAATGGAAACCTGATGCAGCAACGCCACCGCGTGGTGACGAAGGTTTCGGATCGTAAAGCTCTGTCTTTGGGGAAGATAATGAAGCGGTACCAAGGAGGAAGCCACGGCTAACTACGTGCCAGCAGCCACTTGATGTCTACGTAGGTGGCGAGGCGATTATCGGTTTCACTGGGCGTAAAGGGCGTAGGCGGGATGATTAAGTGGGATGTGAAATACCCGGGCTCAACTTGGGTGCTGCATTCCAAACTGGTTATCTAGGTGCAGGAGAGGAGAGTGGAATTCCTAGTGTAGCGGTGAAATGCGTAGAGATTGGGAAGAACACCAGTGGCGAGCGACTCTCTGGACTGTAACTTGTGCTGAGGCTCCGAAAGCGTGGAACAACAGGATTAAGATACCCTGGTAAGTCCACGCCGTAAACGATGAATACTGGGGTGGGGGGGACAACACCTCCGTGCCGCCGCTAACGCATCAAGTATTCCTGGGAGTACGGTCGCAAAATTGAAAACTCAAAGGGAATTGACGGGGACCCGCACAAATGCAGCGGAGCGTGGTTTTAATTCGAAACAGCACTTGAGGAACCTTGCTACATGACATCCCTTGCATTACTCTTAATCCGAGGAAATCCCTCGGGGACAAGGTGACAGGTAGGGCGCATGGTTGTCGTCATCGTGTCGTGAGATGTTGGGTTAAGTCCCGCAACGAGCGCAGCCCTTGTCGTTGGTACTACCATTAGGTTGAGGACTCTGGCAAGGACTGCCTGGGTTAACCAGGAGGAAGGTGGGGATGACGTCGAATAATAATGCCCTTACACTGTGTAAGACTACACACGTGCTACAATATGGCTGGTACAGAGAGATGCAATACCGTGAGGTGGAGCCGGCTTTAAAACCAGTCTCCAGTTCGGTTGGCCAGGCTGAAACTCGCCACCATGCAGGCTGGAGTTACCTAATAATCGCGAATCAGAATGTCATGCGGTGAATACGTTCCCGGGTCTTGTACACACCGCCCGTCACACCAATGAGAGTTGGCAATGCCCGAGTCCGTGAGCTAACCGCAAAGGAGGCAGCGGCCGAAGGTAGAGACAGCGGTGGGGTGAAATCGTAACAAAGG
+
012.+(%&&(($$'-+,15,-5201-)''*/544/&*,+*''(+,6(&'(-*-/-&)&(*(((/((&$+05//3:-.'0+58145<7-00022361::.7:)1+231.,)'()'),53/28*1-+)+,,.-11+/1855585667/2-3/,+)(&.'#'&&'%'$&$()00571710:4-*(,*.,/0***'*.68&(*-/0*(*,/6-+-*&')&,/*%,,,)((0(:+89:<9897856<64229+0587912+(+&1/23/0301592;.:92:9:7675441*.**-('/-+,)1-+)'))-)0)7(8+)%672,*++040.2;3168:90/,+(,)'28270.3.*.1')*,3.+,)*-..,-,125:232/*&&)+-+*--.*(1.,3.)+,2.)),.3/,+,-)*%(+*-1-+(+1&691*0*(%&'145+-/29789;97/.///;4,..',,(**.159.($$#$%()5*,)'(563/01'+),'+(+*,.-1)*,.')&$&)(%$)(10:/1*,-+''.($,0,))+,+6)0.)-6071472-710495/003,+%(%*%*-0,,+)(1.-4<<-9:86/*,/+0/'2'(&%'&+1+1-*+'#$%#&$%%'()*18//6//&3.*,-.,3+7-11*'*&(()',.+)-)&1/880-15../2+/-*''-+'&**0-2,8+-.77-')++66784511/2314:48(*&+,/,16,*1065('+/%,&$*1,.-)-51,()%('*-,.1%0&$(,*1,+/7.0320/*)()'+*'$$')+,3.8-4,/3.2/+2+.111.-27+-.0/,&&(&'0+,)&')(*//&$$$'%%'$''*'%($...-,,)**+1:767784,)++++33./1/-,,,,-/7,7-,,4)($)-/6041./26&(&')(/6930.'),%&()),276&+&)&')''08653-:9--4)+(%&***&'&&&&'*,('1++-(',&'*++,.103708*,+52.12$%%+*6..-.+,+')-,().11.-182447)3,54748313610**&'&((((()5131/4:5)/5)'*+*.(*-00.11143.-,20'+/))+,.226281-,*,(%'()*,,.*--'0*26-+')'%**(,((%.0)-*
@af3045c3-fc6f-4203-9bd5-c15ac51de8c9 ch=445 read=67924 start_time=2019-12-13T01:37:53Z barcode=BC01 runid=2c9cf7bc05858273f10e7d7ec552fc0bd742dc3e
CTCCTACGGGAGGCAGCAGTGGGAATATTGCACAATGGGAAACCCTGATGCAACGCCGCGTGAGTGAAGGTTTTCCGGATCGTAAAGCTCTGTCTTTGGGAAGATAATGACGGTACCCAGGAGGAAGCCACGGCTAACTACGTGCCAGCAGCCGCGGTAATACGTAGGTGGCGAGCGTTATCGGATTTACTGGGCGTAAAGGGCGTAGGCGGATGATTAATGGGATGTAAATGCCCGGGCTCCAGCAGGTGCTGCATTCCAAACTGGTTATCTAGGTGCGGGAGAGGAGAGTGGAATTCTAGTGTAGCGGTGAAATGCGTAGAGATTAGGAGAAGAACACCAGTGGCGAGCGACTCTCTGGACTGTAACTGACGCTGAGAATCGAAAGCGTGGGGAGCAAGCTGAAGTTAGATACCCTGGTAGTCCACGCCGTAAACGATGAATACTACTAGGTGTGGGGTTTCAACGCCTCCGTGCCGCATAACGCATTAAGTATTCCGCCTGGGGAGTACGGTCGCAAGATTAAAACTCAAAGGAATTGACGGGGACCCGCACAGGTAGCGGAGCATGTATGGTTTTAATTCGAAGCAACGCGAAAGAACCTTACCTACATGACATCCTTGCATTACTCTTAATCGAGGAAATCCCTTCGGGGACAAGGTGACAGGTGGTGCATAGTTGTCGTCAGCTCGTGTCGTGAGATGTTAGGTTAAGTCCACAACGAAGCGCAACCCCGCTATCGTTACTACCATTAAGTTGAGGACTCTAGCGGGGAACTGCCTGGGTTAACCAGGAGGAAAGGTGAGATGACGTCAAATCATGCCTTATGTGTAGGGCTACACGTGCTACAATGGCTGGTACAGAGAGGGTACAATGCCGCGGTGGAGCCAAACTTAAAGCCAGTCTCAGTTCGGATTGTAGGCTGAAACTCGCCTACATGGGGCTTCAAGGTTACTATTGTCGCGAAGATCAGAATGTCGCGGTGAATGCATTCCGGGTCTTGTACACACCGCCCGTCACACCATGAGAGTTGGCAATACCCGAAGTCCGTGAGCTAACCGCAAGAGAGGCAGCACGGCCGAAGGTAGGGTCAGCGGTGGGGTGAGATCGTAACAAAGGCAACCGG
+
-+.--.4772'+1--12+.1,5+(*+-400-.+/-,46))1,19+++2474/+236;6885+&$'(03/316/*4*8/661(+.5+,015668078139.))*-807/-+0098204,*,0).,(-)151310.-/.,-..,4087551./3++,06.200.834/20,4//+-.1416102+6).71.035:5236;8,/4946642561910/*0),%.(4662(/*,4-(0(&.6771:)*).)22768965259/9,7;;;<023./033-++.6)93-*'/)()&'**/111./(*-98.-110972096/09817-,++0.276*'***1644776::19.+*/-292.))'(+6/100)-+)(**544,-)%%$%&'14,,7621*4-&,,-2%('+%&'(0),22229))0778446))+*.,,.0673.,---:6-+)')*).016641+)+752-.+'+,2790352-)*$'(.14532:59-04456389<8489/)+./,4.,+&2'/(,2.3<;45884;2/1-133536.6:6.89*&'#%$*(*),*0)&)*'*'(%)+-/9;,76774,0+*+3&1.//05,)-22211-02**'+/557676'1(().-6*..143-4,-,-&')-0++5308.,7:1/80,1--.720*1,2992222)021..275/-+--2688766766699151&06126+')+4),6.3,*0,,/865666,#$)%)111801/08;13847+4,1$2101531'&%'33.)723889779.7-9-56330,-+',)+*))'.-.056574361,&'&%&%&)),/0/+&47/71/.*-,,00/'//51//..173358-+*(()%+(/,,.(/40112*-4/-2,9;<.7-99:./:0**++,,/379//,8.533787756<5248528/..00+)%$#$(')+/1.4-..)%-*/.)(()-&0/2/-.5333--.,9988;.*)$)),,%699715+,-01404;72;3)-.,/,/2%*(()(*/517/11.-0:,*.71345553*&()*:4:6875(')'*.('()'*,.3.*1)+*0,*-+*++0*-%.*56,)()&)+1/56966:)2/),0.+11
@a4a30ad9-a59d-4381-9812-b92294a38e79 ch=110 read=90824 start_time=2019-12-13T01:37:51Z barcode=BC01 runid=2c9cf7bc05858273f10e7d7ec552fc0bd742dc3e
CTCCTACAGGGAGGCAGCAGTGGGAATATTGCACAATGGGAAACCCTGATGCAGCAACGCCGCGTGAGTGATGAAAGGTTTCCCTCGTAAGCTCTGTCTTTGGGGAAGATAATGACGGTACCCAGGAGGAAATACCACGGCCCCAACTACGTGCCAGCAGCCGCGGTAATACGTAGGTGGCAGGCGTTATCCGGATTTACTGGAAGGCGTAAAGGGGAGCGTAGGCGGATGATTAAAGTGGGATGTAGAAATACCCGGGCTCAGCAGGTGCTGCATTCCAAACTGGTTATCTAAGAGTGCAGGAGAGGAGGTAAAATTCTAGTGTAGCGGTGAAATGCGTAGAGATTAGGAAGAAGACACCAGTGGCGAAGAGCGACTCTCTGGACTGTAACGACTGAGGCTCGAAGCGTGGGGAGCAAACGGGATTAGATACCCTGGTAGTCCACGCCGTAAACGATATAGATACTAAGGTGTGGGGGGGTTCAACACCTCCGTGCCGCCGCTAACGCATTAAGTATTCCGCCTGGGAGTACGGTCGCAAGATTAAAGCCAAAGGAATTGACGGGGACCCGCACAAGTAGCGGGCATGTGGTTTAATTCGAAGCAACGCAGAAAGACCTTACCTACACTTGACATCCCTTGCATTACTCTTAATCAATCCCTTCGGGGACAAGGTGACCCAGGTGGTGCATCGATAAAGCTCGTGGCTGAATCACTGGGTTAAGTCCGCAACGAAGCGCAACCCTTGTCGTTAGTTACTACCATTAAGTTGAGGGACTCTGCTTGAGACTGCCTGGGTTAACCAGGAGGAAGGTGGGGATGACGTCAAATCATCATGCCCTTATGTGTAGGGCTACACGTGCTACAATGGCTGGTACAGAGAGATGCAATACCGTGGGTGTAAACTTTAAAACCAGTCTCGGATTCGGATTGTAGGCTGAAACTCGCCTACATGAAGCTGGAGTTACTGGTAATCATGAATCAGAATGTCACCCAGTGAATACGTTCGGGTCTTGTACACACCTTGAAATCACACCATGAGAGTTGGCAATACCGAAGTCCGTGAGCTAACCTGGGAGAACTGGCAGCCGAAGGTAGGGTCAGCGGTGGGGGGTGAGAATCGTGGCTGGAG
+
'*/4235&+/-(*/0/12.2711-+,--8.+*+.2./2,'(,,,5432377765729323;-...**)))-//3.,,1.;5(/(')./.''(--665430.+39-,0/11/4///50.&'-,)*0/,,)*,''(*()-,)41/(2,./+//355;545604:,/((*,)/097842302:6'(0-/13.,-'()'15/.3797+,+/,2/04-)47*%)*98:7336<8:515044*,98<;53,('&,14.*130(21128,+++/6789732147.6,754215.:///66'('0+,,+.*'*(,+'(')$'&*,.3'(+2/+(*+1445055.-021)**)(0().*+(&(''*-.29*,+(1*'(,%%'*541.--+-/82476422*'(,+,)30027*0+&'3359:,*+/1603&9:/41/.3445;++0--,-.3534259677977550-'+*20+**-,10000,049;/+20*)*)%.)*15264753542233.-,-//514.445830.27568,)'+*//;;702-.--00161',/,2/*-53/3////6;0013,(*)-+''(&,+'+--.-+'+42<:3:6:51.2+--)202(),-++..%()'+,((**'+-1237736,.)'''0,*+,*0-0-6-**)-.)5.6%,54.222./-''.0*+5--43%%$#%(&%'-/'&*'&$''&#%'%&('#%$%*2,934.-3'$(165**,+-44112;5,1//050:0/.3//,/01,/615+0-+)').6565,)%&$%(//0799<97;819160-161.2/,*.++/594-++*'*/035,--9:939/5:/./(*$-&'%++'((42./''((***.411<554:67943.,),,770;0//9679773+1,'*1,174,3-/.6610-+-&0%8+83:53813.01.-/+78,-;797322155+4,-/4/'(6+,+2*((%$(+-+./4,-+--73575&/))(+766;836-032%+0/.-4&,-222,1,'(&%%&*,23358880-,*,.504..1/-28+(()-/7//*&**'+/+)'(1*)(%#%%+**$(+,&%%')*+/5-../431)3+665.)(&(%'%+,(-$%,)),**
@b3318a40-03e7-448f-9a19-68eefe6e3503 ch=84 read=57151 start_time=2019-12-13T01:38:01Z barcode=BC01 runid=2c9cf7bc05858273f10e7d7ec552fc0bd742dc3e
TTGGTAATACTTCGTTCCAGTTACGTATTGCTGAAAGTTGCTGAAGAAAGTTGTCAGTGTCTTTACCAATGTTAGCCCGCCTGTCGCTCTATCTTCCGGTTGCCTTGTTGACTTCACCCCAGTCATGAATCACAAAGTGGTAAGCGCCCTCCCGAAGGTTAAGCTACCTACTTCGCCCACTCCCATGGTGTGACGGGCGGTGCGTGTACAGGCCGGGAACGTATTCTGTGGCATCCTGATCCACGATTACTGGGTGACTTCATGGAGTGGGTTACCTCCAATCGGACTACGACGCACTTTATGAGGTCGCTTGCTCTCGCAGGTCGCTTCTCTTTGTATGCCATTGTAGCACGTGTGTAGCCTGGTCGTAGGGCCATGATGACTTGACGTCATCCCACCTTCCTCCAGTTACTGGCAGTCTCCCTTTGAGTTCCAGCCGGACCGCTGGCAACAAAGGATAGGGTTGCGCTCGTTGCCGGGACTTAACTTAACATTTCACAACACGAGCTGACGACAGCCATGCAGCACCTGTCTCACAGTTCCCGAAGGCGCAATCACATCTCTGGAAAGTTCTGGATGTCAAGACCAGGTAAGGTTCTTCGCGTTGCATCGGGTGGAAACCACATGCTCCACCGCTTGTGCGGGCCCCGTCAATTCATTTGAGTTTTAACTTATGGCCGTACTCCCCGGGCGGTCGACTTAACGCGATGGCGCGGAAGCCACGCCTCAAGGGCACAACCTCAAGTCAGCATCGTTTACGGCGTGGACTACCAGGGTATCTATCCTGTTTGCTCCCGCTTTCGCACCTGAGCGTCAGTCTTCGTCCAGGGGCCTTCGCCACCGGTATTCCTCAGATCTCTACGCCACCTTTACACCTGGAGCTCTACCCCTCTGAGACTCCACCGGCTTGCCAGTATCAGATGCAGTTCCCAGGTTGAGCCAGGGGATTTCACATCTGACAACAAACCGCCGTGCGCTTTGCCAATGTTCCGATTAGCACTTCTCGTATTACCGGCTGCTGGCGGTTAGCCGGTGCTTCTTCTGCGGGTAACGTCAGTAGAGCAAAGGTATTAACTTTACTCGCTCCTCCCCGCTGAAAGTACTTTACAACCCGAAGGCCTTCATACCGCGGCATGGCTGCATCAGGCTTACGCCCATTATTCAATATTCCCCACTGCTGCCTCCCGTAGGAG
+
&#1'))%)),022/4:*+')(7-7464/5///)-3+(2+,.,,3/'+3/)*:++-)7789660'#%$)%*+/,*&.+&%(&((,--0,+)&(26735143.&*'()''%$'++1-*,16+*.29/044;77+2/5/,009323,.13:82.64+*/-.0-3--.-.541$()'%$%')(..8:0/756756688846424.,))+-/066)4-7)50/0./2.7-*$$((1-3301-.1911(**+0:020*)%&((+22/**).%&'/2539/-.,.'.,-0-949732330(/*,.78676-+,,2))*&$$'%--&,$')----:.7777<:/0/,-..+8.+)*+)'*++10,+-,22-/::95-1+136989//0/.4.1/00547:8377+.32/--,/-)-/.*/0262,./0,;2'/.('')-13-)*/0/6746344494/-0/3&329++)1-.7.0)((&',,+/).79642311*))0.741:,.',,4420*****)))+(.--27.0.1020002/385975837:9991-03.62)4,://$&(+997996173.18,(1+18854,+,-2:',&(('2+9;99;826/30./790'*'(&%+**,103.422.31*-6'(,)*-&2*41288,(*.)8-;05796/-*3::)./*,(%&+(6-,.,+*1460'-,1-51105607181+*,**,*)%*,.)/)*-$(+3,+*)%/1/0134741/3,1,00)'*+,385::,*)-,,4352163/7+/66--+*(-/98846<7/4/82.&+-77-.-,.*)*(034553511192628(%-2+)*'&%((3769;3952581,2/0)+/076522)/)%'$&),,.)1958:/)***'&,33+**&'&))--/&&''((*,302:14656733465559:<4</+1;.:+*/85&)3--*-41,+,/22,**'*,23895/)+(*+56/))'%)--/'+)/5.0-,2/,'+'*+*,/1*4,.2/20*2/2131*)'*).1+,-9+48-..50:<8542/98313847+%%%$&%%(-6+./.+0.*+),5.)+*($%'--.-94+$+,*+32+/..,/+)(+3/94,/*+)+'/40++'+&%&%('%,,0+'()%,3,1./39,,(.1*%),).*)(&+-8.9680)++%&,(*,+/51.-)/'&*
@1fa186ef-1c9b-4bb1-bba8-610ea0285eb6 ch=171 read=77586 start_time=2019-12-13T01:38:00Z barcode=BC01 runid=2c9cf7bc05858273f10e7d7ec552fc0bd742dc3e
TTCAGTGCTTCGTTTCGAAAGTTACGTATTGCGCTGGGTGAAGAAAGTTGTCAGTGCTGTGTTCTTTTCTGTTGGTGCTGATATTGCTCCTACGAGGAGGCAGCAGTGGGAATATTGCACAATGGGCGCAAGCCTGTTGTATGCCGCGTGTATGAAGCCTTCCGGGTTGCATAAAGTACTTTCAGCGGGGGAGGAAGGGGTAAAGAGTTATACCTTTGCTCGTGGCGTTACCGCAGAAAAAGCACCAGCTAACTCCGTGCCAGCAGCCGCGGTAATACGGAGGTGCAAGCGTTAATCAGGATTACTGGGCGTAAAGCGCGCAGGCGGTTTGTTAAGTCCAGATGTGAAATCCCGGAGTGTACCGAGACTGCATCTGATGCTGAAAGCGAGTCGTAGAGGTGAAATTCCGGTGCGTGAAATGCGTAGAGATCTGGAGGAATGGTGAAGAAGCGGCCCCTGGACGAAGACTGACGCTCAGGTGCAGCGGGAGCAAACAGGATTAGATACCCTGGTAGTCCACGCCGTAAACGATGTCGACTTGGAGGTTGTACTTGTGAGGCGTGGCTTCCGGAGCTAACGCGTTAAGTCGACCGCCTACAGGAGTACATTGCAAGGTTAAAGAAACTCAAATGAATTGACGGGGGGGCCCGCACAAGCGGTGGAGCATGTGGTTTAATTCGGTGCAACGCGAAGAACCTTACCTGGTCACGGCATCACAGAACTTTCCAGAGATGGATTGGTGCAGCCGGGAACTGTGTGAGACAGGTGCTGCGTGGCTGTCGTCAGCTCGTGTTGTGAAATGTTGGGTTAAGTCCGCAACGAGGCGCAGCCCTTATCCTTTGCTGCAGCGGTCGGCAGAACTCAAGGAGACTGCCAGTGACAAACTGGAGGAAGGTGGGGATGACGTCAAGTCATCATATTGCCGACCAGGGGCTACACGTGCTACAATGGCGCGCCCTGAAGAAACTCGCGCGAGAGCAAGCGGACCTCATAAGAAGTGCGTCGTAAGTCGGATTTGGAGTCTGCAACTCGACTCCATGAAGTCCCGGAATCGCTGGTAATCGTGGATCAGAATGCCACGGTGAATGCGTTCGGGTTCACACCGCCCGTCACACCATAAGTGGGTTTGCAAAAAAAAAGTAGAGTAGCTTAACCTTCCGGGAGGGCGCTTACCACTTGTGATTCCATGACTGGGGTAGAAGTCATAACAAGGCCAACCGG
+
-"$%%'$$$$'%(9.+(,/+)7,*,(1&+('(%$&)*&'()*).3-,,30/7*++'&()+$)&%'.12/4607-2,*$((,,+0+**-4.,.1+',/*-20.32-175;3231/90,+-.1:44;62/012&*)('&&%&+-.67-,,,,45+)'%'+-05/,,7502%'%('-&'+,34832)---/95)&0+-2+00(+--')$&)''*,0,)00+,77-0/).+'.+-6+0(',+)+)&()+-+//,/+)(,&&+')&%()(*2)-2-2/-7/./1310+-.273011/80)*+)-&$.'((*+*&%(-/78-,),)-*2770:5950150(&''*+.073-*++))+0,('$%(%'%(()%,(+,...00*)+-%50/+-*%'*'+-/++')#-)(&)/5,0/(')&'%(()+7733686+)**+-55:1.0*(.((+(),*&'&)//7/:.2(,1//../***(*+:9:980677)'%%%'14*-0/8)1*)-$-&('*/&-/,*/781673.&((.+,,,0(.+,+$./30-2.3-01/10/.&+'%$)**09631-1*%&+)+/(+-*1***0,0-7-34442-&%&('&')0&)$(%%%&%%*+1.437-0(%+,,./98;:2,)2.2.-1-/104,//7+),.+*)(*/)3*.(,-431'),6983:5/,&'($2,%0+2/01+/313-4-/86422.#$)&--.-((,105,-60/.**++,9,1$8&*)5),'+,5.:.1.-+--*(-+.03023112;9545366466744+&((*877132..2005.-.;3;74422-//,*-/(4)&-,,*/-)20&&.'-.,.7.+)$%'&*(,)))*-)$,$)'(+,(+(%((/2/5,(*./173-,1+.3/01-0+.,+6:5.348;856)++/2287)''$('+--,-7,+,/'*'&(&(+125202442070--+,/('&)(&*+''%))*,'*+*)),-6)00:277+/..43())+()*1321.1/+++,+'--//-+++0057000002'1238---/-,,-/*)+)(),%*),*+,1+*%)',-21.-/2/'*'$&%%+-(*(&*+5,1&*-()%$&(+/+18834746121+.,%(&',0.7++203786440,)*++*+,*)++(4(*(*2/&+5.)*-+1(-,-,2.)+/-*,./24.)(..-03012,)&&)'))*%*)+/1/*(,('#+(((
@dd903f57-b3b9-4d03-b6b5-737ae717fc8b ch=122 read=67065 start_time=2019-12-13T01:38:00Z barcode=BC01 runid=2c9cf7bc05858273f10e7d7ec552fc0bd742dc3e
CCGGTTACCTTGTTACGACTTCACCCCAGTCATGAATCACCAAAGTGGTAAGCGCCCTCCCGAAGGTTAAGCTACCTACTTCTTTTGCAGCCCGCACTCCCGCTGAATTATTGTGACGGGCGGTGTGTACAAGGCCGGAACGTATTCGCATGGCATTCTGATTCTGATTACTAGCGATTCCGACTTCATGGAGTCGAGTTGCAGACTCAATCGGACTACGACGCACTTTATGAGGGTCCGCTTGCTCTCATGAGGTCGCTTCTCTTTGTATGCGCCATTGTAGCACGTGTGTAGCCCTGGTCAGCCAAGGGCCATGATGACTTGACGTCATCCCCACCTTCCTCCAGTTTATCACTGTAGTCTCCTTTGAGTTCCCGGCCGGACCGCTGGCAACGATAAGGGTTGCGCTCGTTGCGGGACTTAACCCAACATTTCACAACACGAGCTGACGGCAGCCATTACAACACCTGTCTCACGGTTCCCGAGGCACATTCTCATCTCTGAAAACTTCCGTGGATGTCAAGACCAGGTAAGGTTCTTCGCGTTGCATCGAATTAAACCACATGCTCCACCGCTTGTGCAGGCCCCATCAATTCATTTTGAGTTTTAACCTTGCGGCCCGTACTCCCCAGACGGTCGACTTAACGCGTTAGCTCCGGAAGCCACGCCTCAAAGGCACAACCTCAAGTCGACATCGTTTACGGCGTGGACTGGGTATCTAATCCTGTTTGCTCCCCGCGCTTTTCGCACCTGAGCGTCGGTCTTCGTCAGGGGCCGCCTTCGCCACCGGTATTCCTCGAATCTCTACGCATTTCACCGCTACACCTGGAATTCTACCCCTCTACGAGACTCAAGCTTGCCAATTATCAGATGCGGTTCCCGGCCCGGGGTTCACATCTGACTTAACAAACCGCCTGCGTGCGCTTACCGCCCAGTAATTCCGATTAACGCTTGCGCCCTCGCTATTACCGCGGCTGCTGGCACGGAGTTAGCCGGTGCTTCTTCTGCGAACGTCAATGAGCAAGGTGAGTAACTTTACTCCCTTCCTCCCCGCTGAAAATTACTTTACAACCCGAAGGCCTTCTTCATACACGCGGCATGGCTGCATCAGGCTTACGCCCATTGTGCAATATTCCCCTGCTGCCTCCCGTGGAG
+
16151:1185823-&)/(121.-137/*-164761732),(*+)))07/2*)*/096007-(+0(,)807,21134-'+)2+065.+/.'192'+'**,*(%#$('&,*(*1./4885:6616.*))(,99;2/42+20+)%((,5*%)$*')*,/31(**2,(%)*00/13/00/,9964+)+-17387.++,-..12:79.00525+:1:/925435555..*,380,.-+-7+7,1)+-.++,-,0%&-+*-12.0211515;:+1-41688;,:/+*&0-,-11374//.84+,6;82%(''/&44:8:13--.--114/../2369+73.(/8/9/&&*,,11</--;4533*(/2124+,5-.358918)()2+661-,+-.4/.+'((+/-()+.,:/3366766;887<:6414//*.)-,6/6:++(',&*)-.00-12.13&4(+37*4)%&,,0029038987.1-65747/-,*4,+.//8,-852500/))14,/306102697978:055794234017)3-;67;5+.))4/0166*%.*009:4/*)&+*'&0-(27*,02-,,/)+,75.)-054:6<732<<304.7;;'.('$$$()/.53+,5/,*-/0,-/001-.,0/,)0)4*+,//6/-.,1)0+-3+,1.//4:55+(%3*&'//+2837&0+45532,..)20+$*+3//117+)%%'*,+.0./8100112;.++,26/(%,)*463),*+)/8,-013682&)+*5<9377-/9;5,,+.,,3//06358/711194645*+-,-44301,-+-30,*.80//.-+/6/303/303758/-0+/)*.3./-,,0)*')*4214)',++-4346:57497271(,'/7))*,+-6*&+*-3+,(&(+2/38;:5:59:::6-,%&$%*&$'-+/5/-0./1/30**,343322519-.**,%%&$%$(+62561//3003;.;-,+2,.().2-,/3.2624+16:<986/,')*(*-*7.,.$''(()(),')00-/72+..23(,608-364+1386071&.'$(,,+)--$/*()+4.-/9/:65;867+.$+).-0-+0/476///00)02/.6(.,,71',,*,25453454922)''*..,)(+2)+*((((
@d87fac17-ae1a-4a5c-99a0-bdcc3e6e595e ch=124 read=75951 start_time=2019-12-13T01:37:58Z barcode=BC01 runid=2c9cf7bc05858273f10e7d7ec552fc0bd742dc3e
CCGGTTACCTTGTTACGACTTCACCCCAATCATCAATCCCACAGCAGACAGCTCCTTCCCTTGCGGTTAGGCCACCGGCTTCGGGTGTTATCAACTCTCATTGATTGGCAGGCGGTGTGTACCAAGGCCCGAACGTATTCACCGCGACATGCTGATTCGCGATTACTAGCGATTCCAACTTCATGTAGTCGAGTTGCGAAGACTACAATCGAACCTGAGAATGGTTTTATGGGTTTTGCTTCACCTCGCGGCTTCGCTTCCCTCTGCACCATCCATTGTAGCACGTGTGTAGCCCAGGTCATAAGGGGCATGATGATTTGACGTCATCGCCTTCCTCCAACTTGTCGCTGGCAGTCTCGCTAGAGTCCCCAACTTAATGATGGTAACTAACATTAAGGGTTGCGCTCGTTGCGGGACTTAACCCAACATCTCGACACGGTGACGACAACCATGCCACCTGTATCTCATATAGCCTATCTCTCCATCTCTGGAGCCTTTATGAGTATGTCAAGACCTGGTAGTTCTTCGCGTTGCTTCGAATTAAACCACATGCTCCACCGCTTGTGCAGGCCCAAATCAATTCCTTTGAGTTTCATTCTTGCGAACGTACTTACTCAGGCAGATTACTTATTGCGTTAACTGCAACACTGAACTGACATCCAACACTTAGGTACTCATCGTTTTACGGCTGGACTACTAGAATTATCTAATCCCTATTTGCTCCCCACGCTTTCCGGGACTGAGCGTCAGTTGCAGGCCAGATCGTCGCCTTCGCCACTGGTGTTCCTCCATATATCTACGCATTTCACCGCTACACATGGAATTCACGATCCTCTCCTGCACTCTAGCTGCCTGGTTTCTATGGCTTACTGAAGTTAAGCTTCAGGCTTTCACCACCAGACCCTTGCTGCCCGCCTGCTCCTCCAATAATTCCGGATAACGCTTGCCACCTACGTATTACCGCGGCTGCTGGCACGTAGTTAGCCGTGGCTTTAATAAGTGCCGTCACTCGGCTACCATTTCCTGTAGCCGCCGTTCTTCCTTTATAACAGAGTTTACAATCCGAAACCCTTCTTCCTTCGCGGCGTTGCTCGGTCAGGGTTTCCCCATTGCCGAAAATTCCCTACTGCTGCCTCCCGTG
+
652558488/7.(5),-26554,432(1-223658:1:6,**''(+/0,*()*257582)+,-/2715+.69<23918/.*/(646031-,-+0**)),%4')(-,*(+',.334/3544-6)603928.+*,*',,2<:7772569:9;412114;81365.8,++--./2;.1,1(-/60&.&)*-21--509/3&''''00-06936))+.&'(-*/648.9:<.886<0385-,-27479;78776756;300323<111/,--06267:12)&%%'+)+,+-.-.00/78..77-)),2+6;2,//+,/./198../8889/7'-.1:9992*.',,/-00(242923/6412/-.-,,.,3<9-*,()+.6,,,,3..3511263')+,&-254<365626,4--.8:5.-,1,)-3+./.-28/1(()2+&%(%%(1/5597<6001-+6;66767758/36/--/&()878899:89634353+.6529901)&*,/5677.,-.+/)'+1+++::9<6-*(*&$&2-8*+/2.2<976-.+..*)2,*41/07046/7%-3,5/%(*+..74;724980111:,-39<17100++98/2'&&$&)-/.23.%)-+('(3),31/0+7-5-775/.(,+14461020/:851(/.,*+-+'/(),89:8;9598<+1/0-&$2*578331&,&%,')*512;259()*26+'1/548.*,**.:/1-.885--*'&)*))*(+,+,+.-27212449::88:767.037764.,/1<.../524267:9:895879<41144011-**(+08,4+/*,+,+./.811.6:43-)*)-)(/699:;9::/86+-1002/33004/)++-131-00:7-48,451*-+)(-+/026;214--,.,3*)-3255468),&3'*-407-.02279581+4+(49/.6-/0)3+-714<82410046730.$)+10/9.-'(,**/*(*,+&1-31,1/58555*.02012-.3:5/:/3:872304205:87;)'&*,/3604678)(-*/;6-12:98-,12+33)0726;;9391+,))+,+.+-.3,824/4340;.16:.+.9,4,*/23.7.41-(/1636.-//*57+(('
@63150343-49e9-4d76-804d-d5ff00841066 ch=499 read=58020 start_time=2019-12-13T01:38:05Z barcode=BC01 runid=2c9cf7bc05858273f10e7d7ec552fc0bd742dc3e
CCAGTTACCTTGTTACGGCTTCACCCCAGTCGCCAGATCACCAAAGTGGTAAGCGCCACTCGAAGGGGATAAAGCTACCTGCTTCTTTGCAGCCCACTCCCATGGTGTGACGGGCGGTGTCTTTAGGCCGAGACGTATTCTGCGTGGCATTCCTGATCCACGATTACTGTGATTCCGACTTCACATGGAGTCGAGGTTACCGGAAGCTCCAATCGGACTACGACGCGCTATGAGGCCCGCTTGCTCTCGCGAGTCGCTTCTCTTTTGCTTCATGCGCCATTGTAGCACGTGTAGCCTGGTCGTAAGGGCCATGATGACTTGACGTGTCACCTTCCCTCCAGTTTATCACTGCTTGATCTCGCTGAGTTCCCAGCCGGACCGCTGGCAGCAAAGGATAAAGGGTTGCGCTCATTTGCAGGGGACAGCCCAACATTTCCTGCTTACAGGCTGACGACAGCCATGCAGCACCTGTCGCACGGTTCCCGAAGGCACATTCCTCATCTCTGAAAACTTCCGTGGATCTCAGAGACCAGGTAAGGAGTTCTTCGCGTTGCATCAGATTAAACCACATGCTCCACCGCTTGTACTGGGCCCCGTCAATTCATTTGGAGTTTAACCTTCCGCGGCCCGTACTCCCCGGGCGTTGAGCAACGCGTTAGCTCCGGAAGCCACGCCTCAGAGGCTGTCTCAAGTCGGCATCGTTGTTTGGCGTGGACTACTGCGGTATCTAATCCTGTTTGCTCCCACGCTTTTCGCACCTGAGCCTCAGTCTTCCTCCAGGGCCGCCTTCGCCACCAGTGATGCCTCCAGATCTCTACGCATTTCACGCTTTCACCTGGAATTCTACCCCTCTGCGGGGCTCAAACGTTATCAGATGCAGTTCCCAGGTTGACCGGGGATTTCACGTCTGATAACCGACCGCCTGCGTGCTTGCATGATAATTCCGATTAACGCCCTCCGTATTACCGCGGCTGCTGGCTGGGTTAGCCGGTGCTTCTTCTGCGGGTAACGTCGAAGCTGAGCAAAGGTGCTGCTGCTCCTTCCTCCCGCTGAAATTGCTTTTGGCGAAGGCCTTCTTCATACGCGGCATGGCTGCCATCAGGCTTGCGCCCATTGTTACTGTCTTCTGCTGCCTCCGTAG
+
41*,4-,4524,.4&.*+++3/,40/+*)16%&$)'541)*)*+'''&)+((&()./&'&((**-3-++/'(%#')+.+*%*+-+))'$&'&08.*..,:9-.50*+(+.3(153),+01),3,*+0-1)$(,.*,)+4)'$'))+*'$''*,++.216)*)(.-'('&#''+2-4-*-/6**)+,5-*)*(()')2*%.'(%%%$%&)*+--02:534231/+,.((&%&'&(%%&''*-+((,,,.**-,/-0.*(,#/'+12+%&)*&%%%%)*6-61((,,,&(.11+()++,-6,+)',--299;7733.-+-231,2))#%&'*,0918*,2(*-2;.--;322.(,+*+4547&'0-,,080-(')7./9025+.10222%325),4)-83)+1(,)()*++.(44()'$*/+&'&(%**'+**'+1&'%$$%%%$&')21)-&&)(+)+--''#'$',,.1..0/'(')&45:(..*,/14.)-(.4-&),4/-.,+)*0../-,/()-*.%+)0/)%)'+6:-5,++,(-%+888:<988819,-'))*)0-6.;;2;211..-+/+',,*'%#%%$$(0404;7,*22-0.9/'-60/0)*06+/(*(%&&''*+/01+()%().*)'%)*'&)%&(&)-*,***-/2(+,05)-*'&+-+/,-(*''($)')&%$&(,)-+0//&-+1.0*($''%'*/-.(''%*#'%&''&)%,+*/-**&(%+/,&((/2*%+')'&('()1.20..',.%,0'++,/5.,)2+(-0/.90260.-,1/..1,.,()+%/-/--**-1/0/.,12308;/*$'$%*-/*'-1()/.,5.65*.1.+.,,*+(+.'*),&(&(%'/,/--/0063'),6751*.211+%-)),..&,/4+))'+-&*%'+2.22445,03/13-+)&'''))++--)(-+-'(&-2,''$)*++18'1./:54/+,.51669443-),0)*--*02.6/--070251**(.2.-08521.$('&$(*(.3.-()('%%$$%+#'*02071%)+/-)313&*'&&&&)))&&%)&(+*)'%&&#$$'&&$'&&.('#(&%%%&(,*-/%//*,)(*3/85',4+0-)'&&'#('%&')**.1.2-*--/
@c02de03e-9109-4b57-925d-9b8d1015e6ba ch=86 read=62389 start_time=2019-12-13T01:38:06Z barcode=BC01 runid=2c9cf7bc05858273f10e7d7ec552fc0bd742dc3e
CCGGTTACCTTGTTACGGCTTCACCCCGGTCATGAATCACAAGTGGTAAGCTTCGAGGTTAAGCTACCTACTTCTTTTGCAACCCTCCCATGGTGTGACGGGCGGTGTGTACAAGGCCAGGAACGTATTCACCGTGGCATTCTGATCCACGATTACTAGCGATTCCGACTTCGTAGGTCAGGTTACCGAACTCAATCGGACTACGACGCTTTATGAGGTCCGCTTGCTCTCGCGAGTCGCTTCTCTTTGTATGCGCCATTGTAGCACGTGTGTAGCCCTGGTCATGAGACCGCGATGACTTGACGTCATCCCCACCTTCCTCCAGTTTATCACTGGCGGTCTCCTTTGAGTTCCAGCCGGACCCTTTAACAAAGGATAAAGGGGTTGCTTTCGTTGCGGGACTTAACCCAACATTTCACAACACGAGCTGACGAGCAGCCATGCAGCACCTGTCTCCCCGGTTCGAAGGCACATTCTCATCTCCTGAAAACTTCCGTGGATGTCAAGACCAGTAAGGTTCTTCGCGTTGCATCGAATTAAACCACATGCTCCACCGCTTGTGCGGGCCCCGTCAATTCATTTGAGTTTTAACCTTGCGGCCGTACTCTGAGCAGTCGACTTAACGCGTTAGCTCCGGAAAGCCACGCCTCAAGGGCACAACCTCCAAGTCGACATCGTTTACGGCGTGGACTACCAGGGTATCTAATCCTGTTTGCTCCCCACGCTTTCGCACCTGAGCGACCAGTCTTCGTCCAGGGGGCCGCCATACCGGTATTCCTCCAGATCTCTACGCATTTCACCGCTACACCGCAGATTCTACCCCCTCTACGAGACTCAAGCTTTGCCAGTATCCAGATGCGGTTCCCAGGTTGAGCCCGGGGATTTCACATCTGACTTAACAAACCGCCGTGCGCTTTACGCCCAGTAATTCCGATTAACCTTGCACCCTCGTATTATTACACCGCGGCTGCTGGCACGGGTTAGCCGGTGCCTCTTCTGCGGGTAACGTCAATGAGCAAAGGTATTAACTGCTCCCTTCCTCCCCGCTGAAAGTACTTTACAACCCGAAGGCCTTCTTCATACACGCGGCATGGCTGCATCAGGCTTGCGCCCATTGTACGCAATATTCCCCTGCACTCCGTAGGAG
+
880.61-0.3/(3.*+1)0166+585,(333,.-/0//./24,/162.+&&'((*'))*123.355990/218-2::-00+'.1*',83(/-,,*&&(*7;:-/-')**.'/3:*:18)73/+)&&$(0078;241/-0369//0641-,+,2/01445666;<9:549480%.&-101)-009)0*(,86680;37)1*12,/2*,'+(*1.11.430552/2+))*)'1-1)%0..*,.4,1+94-+4368;;<<87;0--/.(*..//,)'',/5*,.//%1'*),37+*/',*(&'&')9444(+555-*-.33:42/))-2;64469:041/+7;:8;/+50.'*+3*-*,0039-6(%$'%*(+,4.*/-733*(10**3/+)+**43:450:7524/3,-/)(**-5;..12412.2178722-**'%)/-6:8978,23-(,+,05.0&)(-0222(*,06314+0,+)000102*,-4:;726765788;99668')',*/%(*&)++18029289228*+.00&*+1/2<86:11134777:-09//00./3834*860*')*397<7/23-)'++5;7/8605/..2936/-,,-.'&',1'76602011222.5)+7.1108)3*,.()061678;91.0+9/../7;5:.6*3)/1115738984:1*+010067<69:889.2(&+),..1967:99.9:*,..04/(,*+0:1//414:44.-+/-'*-000.5465:&+-578//-''('(*.60:68:<;3.4+((+,*,/1467988<;6579622)('.(%'+-2243312:54-.034443679:;:92309//26,87781**+-0//*07/,3-)/,1-//118+/9:0,27..,./024340226623*'(*%%$'))+.,.+.,/0.2/,+2387;2,,)0**)'$$&&(&).),1,.)-)&/+(*&(++.197889-9*)#*'*0*7.1110/006:666<866722''*.100,2.,-235:;/*4)*(.+.-.&0-7:.5<;75/;9--/10.60./&0197/27022,*..164;-7++643521%/./095454:8.---,0+17649)224;2+/0*1***,,-.057501+)+-'--59-144)+%
@cc1a246c-5424-4289-9e21-056bae99bf2b ch=29 read=38828 start_time=2019-12-13T01:38:18Z barcode=BC01 runid=2c9cf7bc05858273f10e7d7ec552fc0bd742dc3e
CCGGTTACCTTGTTGCGACTTCTACCCCAATCGCTGACCTACCTTCGGCCGCTGCCTCGCTTGCAGTTAGCTCACGGACTTCGGGTATTGCCAGCTCTGTAGTTGTGACGGGCGGTGTGTACAAGACCCGGAACGTATTCACCGCGACATTCTGATTCGCGATTACTAGTATCCAGCTTCATGTAGGCGAGTTTCAGCCTACAATCCGAACTGAGACTGGTTTAAAGTTTGGCTCCACCTCGCAGTGCATCTCTGTACCAGCCATTGTAGCGTGTGTAGCCCTGCACATATGCAGGGGCATGATGATTTGACATCATCCCACCTTCCTCCTGGTGCTTGGGCAGTCTCGCTAAGGTCCTCAACAATGGTGGTAACTAACGACAAGTTTGCGCTCGTTGCGGGACTTAACTAACATCTCACGACACGGGCTGACGACAGCCATGCCACCTGTCACCTTATCCCCGAAGGGCTGATTAAGAGTAATGCAAGGGATGTCAGAGTGTGATGAGTTCTTCGTTCTTCGAATTAAACCACATGCTCCGCTACTTGTGCCGGGTCCCCGTCAATTCCTTTGAGTTTAATCTTGCGACCACCGTGCTCCCCAGGCCGGAATACTTAATGCGTTAGCGGCGGCACCCGGAGGTGTTGAAACCCCACACCTAGTATTCATCGTTTACGTGGACTACCAGGGTATCTAATCCTGTTTGCTCCCCACGCTTTCGAGCCTCAGCGTCAGTTACAGTCAGAGTCGCCTTCGCCACTGGTGTTCTTCTAATCTCTACGCATTCACCGCTACACTAGGAATTCACTCTCTCTCCTGCGCTCTAGATAACCAGTTTGGAATGCAGCACCCAGTTGAGCCTGGGTATTTCATCCCTTAATCATCCGCCTACGCTCCTTTGCGCCCAGTAAATCCGGATAACGCTCGCCACCACCGTATTACCGCGTGCTGGCACGTAGTTGAAGCACCATCAGCGGGTGCCGTCATTATCTTCCCCAAAGACAGAGCTTTACGATCGAAAACCTTCATCCTCGCGGCGTTGCCCATCAGGATTTCCCCATTGTGCAATATTCCCCTGCTGCCTCGTAGGG
+
64*4-:+,528029&21-468/.'+22-.9/0,,))(2/*+0::9:/006/4677976+((&))%),,%)+///6*8./0*.)('(%.(()()&*,,+'+(,2*)(//6+6:869./---/0-*'./+)(.)0.0448:62452485666:622'5((),,)1($+-0,/.+/.*,.076-//%'%&%''++4-*(*401,/3/-1/)*,*,**+++58366+-6*+/:)5.764-,261/'%%%.',.5211004/5;344;243.)(*-,10,*,--2:1+*)''('&&#%().54/76344%&6;)''&')++,03/)*/623))30)+)'%&&&(/3/-00/096871-,&&-)+96,3/1('+&(.*,++&%%-/156.1-31(),27775923)7733020.-(-2355311-+-.-+/&*.120000.33&6926.3148:999805315.//&(%('(*)%&$&'/80/()*-.*+0393,81+.-88.%'&*-/0344$+/:69-,(('&(.*+-*2*32,1401027672++-2'003,.)*'&-2-566-*-7489:843971(0/:8083059.//.4-$&()-(/.47:*,220+2/37,((,),/../.0/,-//94363,3,'')',20-5)'('$)())'**-41,4855563571751'**).:664.03,6847761.&(+14663:702509:2',+,5;:-56467-3'(,136&023/0.42+(()*.01485;5566/5475134;9955+,1./123)/.1/60/,2../4.3223.1+0*4-0)++-..-./2+(+.(015)*.858:9:455<;552211-*()*16,''),)(')(('++),-:811195*+.+0+0-4222596'5++,1++6-).,+,'%&).1--/,318:8883357567,/1%%'&'',*,370,,'&'+.0,%'$,(+,,)**'*,/4,-,'$&*0()%27/37.9.,-3142-+&.,'(+*('((+/71*,0143/,.30,629456.)+.,/274/53-08+*1-&+)$2,(6::2%(*')(/+3+--700.+)),/-0627(*+42-
@1d6eb9ca-3e35-4118-9b51-6e076f8e5cb9 ch=99 read=76742 start_time=2019-12-13T01:37:21Z barcode=BC01 runid=2c9cf7bc05858273f10e7d7ec552fc0bd742dc3e
CCGGTTACCTTGTTACGACTTCACCCCAACTGACCCTACCTTCGGCCGCTGCCTCCTTGCGGTTAGCTCACGGACTTCGGGTATTGCCAACTCTCATGTGACGGGCGGTGTGTACCAAAGACCAGGAACGTATTCACCGCGACATTCTGATTCGCGATTACTAGTAACTCCAGCTTCATGTAGGCGGTTTCGCTGTCCGAACTGAGACTGGTTTTAAAGGTTGGCATCCACCTCGGGTATTGCATCTCTGTACGTATTATAGCACGTGTGTAGCCCTACATAAGGGGGCATGATAGGTTTGACGTCATCCCCACCTTCCTCTGGTTAACCCAGGCAGTCTCGCTAGAGTCCTCAACTTAATGGTAGTAACTAACGACAAGGGTTGCGCTCGTTGCGGGACTTAACTAACATCTCACGACACGGGCGACAACCATGCACCACCTGTCACCTTGTCCCCGAGGATTTCCTCGATTAAAGAGTAATGCAAAGGGATGTCAGAAGTGTAGGTAAGGTTCTTCGCGTTAGCTTCGGGTAAACCACATGCTCCGCGCGGCGCGGGTCCCCGTCAATTCCTTTGAGTTTTAATCTTTGCGACCGTACTCCCCAGGCGGAATACTTAATGCGTTAGCGGCGGCACGGAGGTGTTGAAACCCCCACACCCTGGTATTCGCTTTTACGGCGTGGACTACCGGGTATCTAATCCTGTTTGCTCCCCGGCGCTTTCGAGCCTCAGCGTCAGTTACCAGTCAGAGAGTCGCCTTCGCCACTGGTGTTCTTCCTAATCTCTACGCATTTCACCGCTTTACACTAGAATTCCACTCCTCTCCTGCACTCGCCAGTTTGGTGCGCAGGTTGAGCCGGGTATTTCATCCCCTTAATCATCGCCACCACGCTCCTTTACGCGCGCCCAGTAAATCCGGATAACCTTCCGCCACCTACGTATTGCGCGGCTGCTGGCGTAAGTTAGCCGTGGCCCTCTTGGGTACCGTCATTATCTTCCCCAAAGACAGAGCTTTTGATCCGAAAACCTTCATCACTCACGCGGCGTTGCTGCATCAGGGTTCCCCATTGTGCAATGGCCCTGCGCCTCCCGTAGG
+
0(5.30-4364/43,16689;:42800),*.+)/6,()01003/80628::9986&+((+,,/,+-7/...59000:03:63-3/.4/4,,*-*,+,-.4596<:501++,+/%)'/-,+326&4535:8698<868;267451598687894&&2/49244/.../-,/.-,.-2.&+),0/3-0026/(##&$'+)'+53//-),::;/;<<,79,*(..*)($+.(&/-0-),()+/,+++,/-,-))(*&$%'%$'&(++012350*..4:/,+0++09+4875/53332%((-7,--,(/1257-1,.238;46*+'(//722/7/++0/(013-5---/&&*-.74-/*((',../42146671157578778.7/1:/3467996;54-983-3.2*+&(/.0003/%'+-0372*.+)++97:<9;76558(0725552442723525)(&''&.60/702/.8.93/)*.-1/00:27)+40:9743)'+))()*)(.*+'+,398:<:476/9)((.,3(*%.(::1.,,+,32/5.++(''*'*..5*(043,2399:9;7,+4'(((4:;*403,7/*+24776++&+*699-,0595;1;1/4142:32211:565594.4/'*)+&))+-9*(/2'0426*$(),5++)34449-&&-58202/1,+&/-+.0'*'+43135557<79541-0('(-2994',+*+19803437965012-.0--47205*-/7.--,()*+.;;7;8779/1689525:47/8,'*70223-&../-38;0/04-,)*&%('*/-',+.20,%(),2.//52**+&&'&&()%(''$(%$&%&)$/.////719*4030190/0*,04++,412/)/0+0/()&(*-/756.83,,00-.)-/,&&(*063143739876%%/+)%)++/110645120*)+).623128.-*)(')*.6/*''(&&&,-+''(*+2/.-277:8,32*-2748::)8:2-03.,+)'&''&)*42((/,60+55<67882232,*)'+,130;/.-,10//)02*671993&('%-((+++'$$%'%)'%'*(87**614*
@9caed562-d7f4-451f-b61b-0bc1a1b49066 ch=219 read=47335 start_time=2019-12-13T01:36:47Z barcode=BC01 runid=2c9cf7bc05858273f10e7d7ec552fc0bd742dc3e
CTCCTACGGGAGAGCAGCAGTGGGAGATATTACTGTGGGCGCAAACCTGATGCGCTCATGCCGCGTGTATGAAGAAGGCCTTCGGGTTGTAAAGTACTTTCAGCGGGGAGGGAAGGGTAAAGTTAATACCTTGCTCATTGACGTTACCCGCAGAAAGCTTCCGGCTCCGTGCCAGCAGCGGTAATACGGAGGGTGCAAGCGTTAATCAGGAATTACTGGGCGTAAAGCGCGCAGGCGGTTTGTTAAGTCAGATGTGAAATCCCCGGGCTCAACCTGGGAACTGCATCTGATACTGGCAAAAGCGAGTCTCGTAGAGGGGTAGAATTCCAGGTGTAGCGGTGAAATGCGTGAGATCTGGAGGAATACCGGTGGCAGAAAGCAGCCCTCTGGACTGTAACTGACGCTGAGGCTCGAAGCGTGGGGAGCAAACAGGATTAGATACCCTGGTAGTCCACGCCGTAAACGATGAATACTAGGTGGGGGTTTCAGCACCTCCCGTGCCGCCGCTTCTTGCAGTATTCCGCCTGGGAGTACGGTCGCAAGATTAAAACTCAAAGGAATTGACGGGGACCGCACAAGTAGCGGAGCATGTGGTTTTAATTCGAAGCAACGCGAAAGAACCCACCTACCGCCGGCATCCTTGCATTACTCTTGTCAGAAATCCTTCAGGGGACAAGGTGACAGGTGGTGCATGGTTGTCGTCATCGTGTGTCGTGAGATGTTGGGTTAAAGTCCCGCAACGAGCAACCCTTGTCGTTAGTTTACTACCATTAGGTTGAGGACTCTGGCGAGACTGCCTGGGTTAACCAGGAGGAAGGTGGGGATGACGTCAAATCATCCCGTACCTTATGGCCTTAGGGCTACACGTGCTACAATGGCTGGTGGTACAGGCCCAATACCGTGAGGTGGAGCCAAACTTAAAACCAGTCTCGAAAGTTCGGATAGCCCAGGCTGGAAACTCGCCTACGCAGAAGCTGGAGTTACTAGTAATCGCGAATCAGAATGTCGCGGTGAATACGTTCCCGGGTCTTGTACACACCGCCGTCCCGCACCATGAGAGTTGGCAATACCCGAAGTCCGTGAAACTAACCGCAAAGGAGGCAGCGGCCGAAGAAGGTAGGGTCAGCGATTGGGGTGAGAATCGTAACAAAGGTAACCGG
+
./12./4-:4*))*,7/5/*),+*&&(((-*%**+116.,)*0-'/0./&*%%%&')+.&/')+321445588)-),(2)1252<8694.83'%.%**64,(*,.*5+&-/)))+,((.;6,1.5,*%&&'1-0-5,2.+(43/2//3.,.'&)(&%&#%(&('(')6+00396'5+/*)+*,,/.3/.-+)*-.15857-7-7-56&+(/)2)*+;;;96445:412*-*-+7;9-96:0)5):+4341655,*(*-3+06:++4935:(7-7119,26/))*+,8100115788161-*$&&&--0287:4.(-140..*-/-2/),.0-42///.2.*/2+)./77***.36681-0/2964:8198675)%'''+()*7-,+*+.6043431+*&(*/+/11102214''**-/377:'(()31**(,+)8,.,34429()27833077,/256343;65/000/:3/-.*/21275-++.0/)%**-1,13)+32/),13/+()#&&()(-/26;96/37,,.*&''/0'-552520,,1-49612277<3-../4/777*392*722211-*)()))0*&*+*-'')*+:<,8250/-./+.//20)(--(.1'('%%,1''(&$*)(++.23('('+(1,)*-*/+&*,'(*.2).-*,-%,5661211.1+,..-456468.45:673://0663)$%**)/(*7587.1/53757:3/:-9,-3080,,4682++-+4481*0/00/7/*+03),-,+,4*+2.&-)4)&,907860)*)%'((+234:8341+1,.-,08601007*4+338/2279:88799710.,1')&,).)%(%%%&'$+''0/,,*((''(+,13102,-&,--/+%*))+,(*'&%'+..097811()(+4;232:4;90(,-::4,/14:976+-+++04837.$%(*())/;985&23)+97431+**$&%$&$'(23,,+32/-/&1+5,,,-,.-6/85017989/&*(-+0.6.//4588'&).3..24/01211-39+7+(&+3-&++/531..*++,.)+).601/83,)++++2-//+3')*/426276:**+**.--//2:64/.1)**./3133,,,2/33+5,3870*()%'&+2%+%&$&..).'163/6.
@0cf3be7f-dcf1-4753-89d6-dcf881e522df ch=42 read=55596 start_time=2019-12-13T01:36:47Z barcode=BC01 runid=2c9cf7bc05858273f10e7d7ec552fc0bd742dc3e
CTCCTACGGGAGGCAGCAGTGGGAGAATATTGCACAATGGGCGCAAGCCTGATGCAGCCATGCCGCGTGTGAAGAGGCCTTCGGGTTGTAAAGAATTACTTTCAGCGGGAGGAAGGGGTAAAGTTAATACCTTTGCTCGTGACGTTACCCATAGAAGAGAGCATGACCAACTCCGTGCCAGCAGCGCGGTGGCACGGAGGGTGCAAGCGTTAATCGGAATTACTGGGCATGCAAAGCGCACGCAGGCGGTTCAAGTCAGATGTAGAAATCCCAGGCTCAACCTGGGAACTGCATCTGATACTGGCAAGCTTTGAGTCTCGTAGAGGGTAGAATTCCAGAGTGTAGCGGTGAAATGCGTAGAGATCTGGAGGAATACCTGCCGGTGGCAGGCAGCCCCTGGACGAAGACTGGCTCAGGTGCAGCGATGAGGGGCAAACGAGTTAGATGCCTGGTGGTCACGCCGTAAACGATGTCGACTTGGAAGTTTGTGCCCCTTGAGGCGTGGCTTGGAGCTAACGCGTTAAGTCGACCGCCTGGGAGATACGGCCGCAAGGTTAAAACTCAAATGAATTGACGGGGGCCCGCACAAGCGGTGGGCGTAATGGTTTAATTCGATGCAACGCGAAGAACCTTACCTGGTCTTGGCTACGGAAGTTTTCAGAGATGAGAATGTGCAGCCGGGAACCGTGAGACAGGTGTTTCACGCCAGCTGTCGATCAGCTCGTGTTGTGAAATCTTGGGTTAAGTCCACGGCGACGCAACCCTTATCCTTTGTTGCCAGCGGTCCGGCCGGGAACTCAAGGAGACTGCCAGTGATAAGCTGGAGGAAGGTGGGGATGACGTCAAGTCATCATGGCCCTTACAGCCAGGGCTACACCACGTGCTACAATGGCGCATACAAAGAGAAGCGACCTCGCGAGCAAGCGGACCTCATAAAGTGCGTCGTAGTCGGATTGGGTCTGCAGCTCGGCTCCCTTGAAGTCCCGGGAATCGCTAGTAATCGTGGATCAGGAATGCCACGGTAGAATACGTTCCCGACTGTACACACCGCCCGTCACACCATGGGGAATTGGGCTGCAAAAGAAGTAGGTAGCTTAACCTTCGGGAGGCGCTTACCACTTTGTGATTCATGACTGGGGTGAAGTCGTAACAGGTAACCTGG
+
104.+-1/6-)0-//4664.11**%***,.0//13/;11;521212..)&&%,..-'.1277:;786654000*,*..558939146,,5:-%)&,(%+.990-233;1-311-0/-)*+57-/1612034+24*+37*4,/0146-57*$$*)/*('(&'*''%./10../03//,0.++,*)-''&)),''&(**(*)&()98624-5-1-/0+3/.0.*+)-.*)&)(*031,,/-'+'-4687)-'($&'**/+117651,031,263'/1025101,,00/--.0000-//--223/9-,22&&$%%*&'(+,../.*(-1)*/&/*//0)++')*++**+4876284..176,,*,-777;:0/,&')(*-(&*0-63/5.&&,+)-0:4-(,247+.**))$$&'*0%.-86.-+*)'+'%+/0))+0**(%*04/,,/'19)-81*'+2(+,0-*(,33.++,,37*++))2(,&'*,'&**.71%+()+4615622*)(,)+&*,,(,)(&$$&)*+-47:76881,('%'')*--.7/--0-))(,/:9-*.23632&#((&*+-)*58+28**+2443*0/372**,)/*),638<;1*690/000:;:735028-/-1)('&)*)&(,0.+&#%)&'&&*(),67000-..02662294130+&$()'1.2:6549555563452/,/6&$&&''&+,-22)&''(-.00;9877;24338+*$+((35493)(+,+&**-*(%,.3355;83955531:6.200:<3.+-,*2.3.6.*88,4245--*3*.125289,..(&*)+&)*(*(00)-(+*,)21556540--+,/60011,.,215'&'&)++6234,*+-**(-*(*)-/4610/)**++*-'**.54%%&$(%&*+,1./.-/++-*,0)1'++9873'*,513113788086849+3+.6/,))*(%(((,--,(+*0.%)'%)(&)--*(1)/,/3.1..0.8///888*76813.-/,,15/*/**'(),.-/14;*(%&$$')+353436;-9;.+685545755560('$))3997533388-%(,()$*,,++,-.9/:99;2+8,',,+(*1,+01013:4.2334;3672233274-,+.,+-2+-//,.,/....+*.1
@fda1153e-4ba7-4af0-b1e0-a0847653c8d0 ch=365 read=68221 start_time=2019-12-13T01:36:46Z barcode=BC01 runid=2c9cf7bc05858273f10e7d7ec552fc0bd742dc3e
CTCCTACGGGAGGCAGCAGTGGGGAATATTGCAATGGGCGCAAATGATGCAACCATGCCGCGTGTGAAGAAGGCCTTCCGGGTTGTAAAGTACTTTCAGCAGGAGGAAGGGAGTAAAGTTAATACCTTTGCTCGTGGCGTTACCGCAGAAGAAGCTTTCGGCTAACTCCGTGCCGCTTGGCCGCGGTAATACGGAGGTGCAAGCGTTAATCGGAATTACTGGGCGTAAAGCGCACGCATGAGCGGTTTGTTAAGTCAGATGTGAAATCAGGGCTCAACCTGGGAACTGTCTGATACTGGCAACTTGAGTCTCTCGTAGAGGGGTAGAATTCCAGGTGTAGCGGTGAAATGCGTAGAGATCTGGAGGAATACCGGTGGCGAAGAGCGGCCCCTGGACGAACTGACGCTCAGGTACGAAAGCGTGGGAGCAAACAGGATTAGATACCCTGGTAGTCCACGCCGTGAAGCGATATCGACTTAAGGTTGTGCCCATGAGGCGTATTGGCTTCCGGAGCTAACGCGTTAAGTCTGACCGCCTGGGAGTACGGCCGCAAGTTCAAAAACTCAAATGAATTGACTGGGGGGCCCGCAGCGGTGGAGCATGTGGTTTAATTCGATGCAACGCGAACCTTACCTGAATATTGACATCCACGGAAGTTTTCAGAATGAGCCTTCAAGGAACCGTAAGACAGGTGCTGCATAGCTGTCGTCGCTCGTGTTGTGAAATGTTGGGTTAGAACCGCAACGAGCGCAACCCTTATCCTTTTGCTTAGCGGTCCGGCCGGGAACTCAAAGGAGACTGCCAGTGATAAACTGGAGGTGGGGATGACGTCGTCATCATGGCCTGACCAGGGCTACGCACGTGCTACAATGGCGCATACAAAGCGACCTCGCGAGAGCAAAGCGGACCTATATAAAAGTGCGTCGTAGTCGGATTAGGTCTACAACTCGACTCCATGAAGTCCAGGAATCGCTATCGTGGATCAGAATGCCACGGTGAATACGTTCGGGCCTTGTACACCGCCCGTCACCATGGGAATTAGGTTACCGAAAGTAGGTAGCAATAACCTTCGGGGAGGGCGCTTACCACTTTGTGATTCATGACTGGGGTGAAGTCGTAACGGAAGTAACCGG
+
')(2/'2)46*+121342%5')2*,6.+7.,,5/.32''&++-&)),./01+33378:6*+)('('++&))*//2016(8:94;562:,*.--*76+*/.&01)+',.+/('%'+7-(.)4,11540:7/07114340-(.&0*')'+-,&')&&)*(.)5+0/+,,/,.0*-1(*.)*$+,02-9/.41.3*5/78222-*&'(-+0-.2*5-,1**+-.,)*+-193*-/133*+('(%32214;8-13935/3'))/./,*/,)*'*2/956.2,)(*22/010110(),/.204/-0.))+,*,.+,,(-5,7))+143-1.11415')7453/***(+-,.0.+/2760//--/11:1/0/+4-699784452+,(&&*+//95//.0988/+1),,-/21/30/8/+-+'''),-70//'*-.71523/)6*,+///0:))4433894+(++3423$.+'*-*)&+,2+/.3-*('&%',&+)(&2(*---1-*)*(*-.2,2..,).43.-,,++2&2-..&)'47,.,($''%$'&,,6261-72+,0'(-/2/-++-460..,1,)''%&(-4.+*.)',(/01::9:./.+5---50;:787;7.//+-.(..-.2-+5/1'('&)',1#+**,/303.(,+,+/,/776410)+,-)*)&))'&&-+,10,-+((',.''*,176+42.&../77666-+-.45568;550089/747-,**6-%$$%((*327)(,.067:96.01/167..)&$')&%%%'.(+-615504-1--863:,/-)*,26886-00--009577,'')'-**2-*--753*'*+-/21*+*'&'&',,6,1321.&)%(%+.0111/,3..:<75766777-)&&(35535361/'(%&&.&%'0720)(%-()-//+'0+02349:9909'8,53*-++,)%.0444354442(%%$*+((*''-*0++.34,&(()569323+,,40.15(*,2/226.%'(284+132((0+152123+51*&()()-152,-+(,*)0*5.'.)&'*('),)6.-(*(*%'(,*+*,)1),)-0)-*-3--87(,/40,/24774354464324.,+0-,-7589.-&('(*+335.(.
@cd1c4286-eeb0-44c4-aecc-17603b7a5e55 ch=67 read=60334 start_time=2019-12-13T01:36:20Z barcode=BC01 runid=2c9cf7bc05858273f10e7d7ec552fc0bd742dc3e
CCGGTTACCTTGTTGCGGCTTCGCGGTCACGGGCCGCCGTGGTGGCGCCACTCCTTGCGGTTAGGCTGCCTGCTTCTGGCGAGACCCGCTCTTCATGGTGTGACGGGCGGTGTGTGTACCAGACCAGGAACGTATTCACCGCGGCATGCGATCCGCGATTACTAGCGATTCCGACTTGCGCAGTCGAGTTGCAGACTGCGATCCGGACTACGACTGGTTTTGTAGGTTAGAAAACCATAGCGGGTTGGCGGCCCTCTGTACCAGCCATTGTGACGTGTGGCCCACCTATAAGGGCCATGAGGGACGACGTCATCCCCGCCTTCCTCGGTTTGTCACCGGCGGTCATTAGAGTGCTCCAGCTGAATGTAACTAATGACCAGGGTTGCGCGCTCGTTGGGACTTATTGACATCTCGACGCGAGGCTGACTGACGGCCATGCGGCGCCTGTGTGCGGGTTCTCTTTCGAGCGCAGATCCATCTCTGGAGCGCCATAGCCATCCAAAAGGTAAGGTGGTTTTCCGCGTTGCATCAGGTCTGGCTTACATCATCCACCACTTATTGCAGCAGGTCCCAAATCCAATTCCTTTGAGTTTCAACCTTGCGGCCGTACTCCCAGGCAGTCCAACTTCACGCGTTAACTTCATTACTGAAAACTAATTCCCAACAACCAGTTGACATCGTTTAGGGCGTGGACTACCAGAATTATCTAATCCTGTTGCTCCATCACGCTTTCGTGCGCAAACGTCGAGTACAGGTCAGAGTTACCTTCGCCATCGGTGTTCCTCCGCATATCTACGCATTTCACTGCTACGCGGAATTCCATCCCCTCTACCGTACTCTAGCCATGCAGTCCACAAATCACAGTTCCCAGAGTTGAGCCAGGGGATTTTCACATCTGTCTTATAACCGCCTGCGCACGCTTTACGCCAGTAATTCGATTAACGCTCGCACCTACAATGATACACCGCGGCTGCTGGCACGTAGTTAGCCAGTGCTTATTCTTACAGTACCGTCATTTCATTAGAAGAGACTTTTCGTTCCGTACAAAAGCAGTTTACAGCCGAAGGCCTTCATCCTGCACGCGGCATTGCTGGATCAGGCTTTCGCCCATTGTCCAAAATTCCCCACGCCTCCCAGTAGGAG
+
-+,-/5%0/6.-57+..*..+)&)%.20*,()&-,)-2/-4+)&%$$&(%*13-,/-,-,*/*-70/.74.%/204439/.%))36/)+,(&((&)+.((%'()+/4.-/0**+.'*(-)'(220,6-,,/()*,;424;251533+('((33--*)'3&*+4*22202905-*)-)&)(/$3.3*)1/5/3-25789,+++/,.3+'')-.0/423376-','.,,-'%((+('')&$&(,745/-&%&&/51,//..'*-+,,-%+*&'('$&*'&$&)+/'/1,&)-&+-),)'%)$*20++&$')**-+-26.,.33843.4(/+5++0.(.-,7.++-+%')))%')+002'('.+)(5/1'('))*).***&()00.0,+*+014:-8,-+0*+-0''(')21+*((%%&%&&')*./0--%)*-+.2/-0./*./'-,)')')**,7/,6++(+5.)++/.,+&&''2,)*+--))*'&'$(+%&%&($&(*&519+')*%%(&(%('34,*0.0003...68(.')%'$$$%%&'''(('.-*.-%'(('/*),*))'*/036.)-().)5,7961330/302;55231-/,++)-/2+1023398+,20+*)/+,-.0923100)*-+%-1/2)0*(*-)*2.(((*/.5/5-,*-,&0,,,90//31482688+456656696430..((%&))./11091/1/+27)+,.'#*,)*+,1:1/00/-)'%+)(-58*,*-,/05767-+'(-)%0**++*38788/99:921)'*6)--,*..3,20326:6534416510+//3/5-:198-6;3,),,-.6-701232.(/806/83/,4,)+04,+%')'0+;.-*,+(*.8)('0+&(478/67<,--,,.4/-/+*(&&*0/;+57533).,.-.26/+,*/(*$&'))04&(*8+9+/0,+'*&/,%$%%$($).&'$(((+(,-239534-(*,.$&(1-005)3...10149,0*%'$),./88*+&'(('*'.))2*'&(&)-03*205/80).02/860-217/8,'%,'06)),(()97<66731-&+%*'*+,,'3)%#$**+**&&&%,11.03;7..4.1/)1::9..787.%)(*)*+/)%$/.1.(*
@e53cd782-4ae0-4802-a8e3-fff5e514f914 ch=350 read=37571 start_time=2019-12-13T01:36:03Z barcode=BC01 runid=2c9cf7bc05858273f10e7d7ec552fc0bd742dc3e
TGCAGTATGCTTCGTTCAGTTACACGTATTGCTGCCGCGGTAATACCGGAGAGTGCAAGCGTTAATCGATTACTGGGCGTAAAGAAGCGCACGCAGGCGGTTTGTTAAAGTCAGATGTAGAAATCCCCAGGCTCAACCTGGGAACTGCATCTGATACTGGCAAGCTTGAGTCTCGTAGAGGGTAGAATTCCAGGTGTAGCGGTGAAATGCGTAGAGATCTGGAGGAATACCGGTGGCGAAGGCGGCCCCCTGGACGAAGACGGCGCTCAGGTGCGAAAGCGTGATGGGAGCAAACAGGATTAGATACCCTGGTAGTCCACGCCGTAAACGATGTCGACTTGGAGGTTGTGCCCGCTTGGGGCGGCGTGGCTTCCGGAGCTAACAGAAGTCGACCGCCTGGGGAAATACGGCCGCAAAGGTTAAAGACTCAAATGAATTGACGGGGGGGCCCGCACAAGCGGTGGAGCGTAATGGTTTAATTCGATGCAGCGCGAAGAACCTTACCTGGTCTTGACATCCACGGGAAGTTTTCAGAAGTGAATGTGCCTTCCGGGAACCGTAGGAACAGGTGCTGCATGGCTGTCGTCCAGCTCGTGTTGTGAAATGTTAGGTTAAGTCCGCAACAGCAGGCGCAACCCTTATCCTTTGTTGCCAGCGGTCAGGCCCGGGAACTCAAAGGGAGACTGCCAGTGATAAACTGGAGGAAGGTGGGGATGACGTCAAGTCATCATGGCGCTTACGACCAGGGCTACACACGTGCTACAATGGCGCATACAAGAAGAAGCGACCTCGCGAGAGCAAGCGGACCTCATAAAGTGCGTCATGTAGTCCAGTTAAGGTCTGCAACTCGACTCCATGAAGTCCAGGAATCGCTAGTAATCGTGGATCAGAATGCCACAGTAGATACGTTCCCGGGCCTTATACACACCGCCCGTCACACCATGGGAGTGGGTTGCAAAAGAAGTAGGTAGCAATAACCTTCGGGAGGGCGCTTACACTTTGTGATTCATGACTGGGGTGAAGTCGTAACAAGGTAACCGG
+
$"&#&/00,1233/4941.9-*,),(),240/,'*&%%&+.1+*%-',)*)&&*%%))(+0-2.2-)('+,5677400157:-'(('),/*.+.+0.0*++('&,117+)+,2556/*)$-00+32.(%/,-0<1)1-$&,3,55211116----,3407120)'$$&&,,.13373,'/1,./+6,6+6*+3/.0++))&223.52./59811%%+./18-),*(50298/14050,*2,3,-4+783*+27561/4./0-(++..121632-+/2./31,*%)'0+(*,9<:8/9:3-8,,.569;010.///420,1159447;460)*$&',,-131214.4.,.649+)'&%',87-&+'+-)*(+(.*+,+,-*-'(%(('%+,,.0499;7684&,+**78.605/221),5084;*.547.,,(&$&)80808'(+-0.)03,)*)-.0/3.548:000.3//./47:81:54-'(+))+%'$&$%**242-4-,51-**,(%$%%))/0+,..6-*+,.6:4.-***&)+*'*+1347672*1;9696:66&0-'))*-2477888370+)+)/2/*+(((*,205,3--,1/5513/5).44;56012/.33'2)-+(,400.1+38808423('.)*6:66:664/6+*$++/6),,1+//1615*)*-'*+77:88.11-.01;:878422.,)*''.::51...+(0175467998)3+/,%&&&'),029//5731-+()'),+.5723.,1.2*''$&&(+)%'('*,*+0,-((+&&)*)())/;027;7233324491'1(.-56373/+*)**$'((%%('++/020610---,24824000++,)$,(+,,/10.*++0//.1/.89995+,,+*,)')$'(''10-10077''.388,5+(+*../.4<65:434554347&1()*(())10/933286)&+(')-,5//)*)+%())/-52*:6+.3+/*(,,+.-01:711.14;56655870231-,+3),,.424425*5*2.4.68
@13e253a1-9dcc-4644-be68-ef28817c5b25 ch=51 read=46400 start_time=2019-12-13T01:35:29Z barcode=BC01 runid=2c9cf7bc05858273f10e7d7ec552fc0bd742dc3e
CTCCTGCAGGAGGGAGGCAGCAGTGGGGGAATGTTGGACAATGGGCGCAAGCCTGATCAAAGCCATACCGCGTGGGTGGAAGGCCTTCGGGTTATAAAGCCCTTTTGTTGGGAAAGTGGCCAGCTAATACCTGGTTGGGATGGCGGTACCCAAAGAATAAGCACCGGCTAACTTCGTGCCAGCAGCCACTTGGTAATACAGAAGGGTGCAAGCGTTACTCCGGAATTACTGGGCGTAAAGGCGTGTGCGTAGGTGATCCGTTTAAGTCCGCCTTGGCAAGCCCTGAAACCAGCCTGGGAACTGCAGTGGATACTGGACGACTAGAGTGTGGTAGAAGGTGGCGGAATTCCTGGTGTAGCAGTGAAATGCGTAGAGATCAGGAGGAACATCCATGGCAGAGGCAGCTACCTGGACCAACGCGACACTGAGCACAGCGTAGAGAATAAACAGAGTTAGATACCTGAGTAGTCCACGCCTAAACGATGCGAACTGGATGTTGGGTGCGAAATTTGGCGCACCCGGTATCAGAAACTAACGCGTTAAGTTCGCCGCCCACAGAATGCAGTCGCAAGACTGGAGCTCGAAAGGAAGGTGGCGGGGCCCGCGGCGGTGGGTATGTGGTTTAATTCGATGCAACGCGAAAGGGCCTTACCTGGCCTTGACATGTCGAGGAACTTTCCAGAGATGGATTGGTGCCTTCGGAACTCGAACACGGGTGCTGCATGGCTGTCGTCAGCTCGTGTGTGAGGATGTTAGGTTAAGTCCGCAACAGGCACCAGCCCTTGTCCTTAGTTCCAGCACGTAATGGTAGAACTCTGAGGAGACCGCCGGTGACAAACCGGAGGAAGGTGGGGATGACGTCAAGTCATGCCAGGCCCCACTTGGCCAGGGCTACGTACTACAATGAGGGACAGAGGGCTGCAAGCCGGCGACGGTAAGCCAATCCCAGAAACCTATCAGTCCCGGATTGGAGTCTGCAGCTCGGCTCCCATGAAGTGGAATCGCTAGTAATCGCAGATCAGCGTACTGCAGTGAATACATTCCCGGGCCTTGTACACACCGCCCGTCACACCATGGGAGTTTGTTGCACCAGAAGCAGGTAGCTAACCTTCGGGAGGGCGCTTGCCACGGGTAATGACCGATATTTCTAGGGTGAAGTCGTAACAAGGTAACCGG
+
),47/153/)',/-*.301873355:;5.+50+.-/456160083.*-060484314/()'$)00469:02110,(',+-'(*27-24$103.+)*-(%)**,37,(19-3+*,*&'$&'.*--./*/&+1/0345.81,''%%)/.,/&%/.*()/-.))**98-3/-.--010&3(+5112./18%&%$'&,+)*(-&'*)',))))*',0105...1.--)+/11559<8653784,4/+.(),236/06-*$%&''+7326,.4*$*&*+/)(,-',3)+/(.(*/.%.3/+8*5+-6353788;8628:98,,*()3'*&((22495/-,'*/)&)'(./+4-682/10-%%&'(-.,*,/-.1/0-.-./88+6,+.',,+2631%*(2+&'-.21-320)3017:447,,)$'''''*.-,2.44/.//.),&)''$*/-0/.))02//2768:))%&((969713339,-66)-,/-,,063;;<:;1//*/41-,)''',.+.5.(-'-(((0.248''++)//14.+/()-5704:8554++)%$&')+30&2'5772412/,,/((&'*&,')))(++-*&)'*((01+02)'-'01&5772')+--&*+587-/.3-.14/762712--1*'(&3..1,0/-+(+-,0..045124+&/)+/+,9.2+,,(-,675-4.4/842+-//)1(2+,8-)5+,0(-/%%&&&))--0//377645)///0473+*%&%(,015,9)/181910/84),250(0/-)2+++2;/3/./92,0&()+&&'*+*./,/--230,.'++-1-(&-)&**8878-2*+*./8805;4.,2,+/-1-,/62/568976367*/9353+'&))1/2)%&*')*29.264/.*,(((++'(('('$'+3,*+'(+-1323643'.2(+-..0++057-.7240/2,)'-3,0/%$'.-228((,/,0.-,*,,+)-0,-241-'.-33),88-0++,53835,++)++3+,.()**,----/..(,,+2),*((/+%)%05120.1.183;1225/3-3521/1)*224/3616282/.191+063/*1,**+1*,)-/+.-+).++1.40(3+(,2.++-*,-/6,.-'&+)&&'%,+.//+07)(&'&+,*+-+')+-.38532-608981.3
@c9f46390-93f4-483e-993b-9e104bb477c4 ch=98 read=69067 start_time=2019-12-13T01:35:30Z barcode=BC01 runid=2c9cf7bc05858273f10e7d7ec552fc0bd742dc3e
CCTTATTTACGACTTCACCCCAATCATCTTTTGTAGACGGCTCTTCCTTGCGGTTAGGCCACCGGCTTCAGTTATCAACTCGTGGTGTGACGGGCGGTGTGTACAAGGCCGAGAACGTATTCACCGCGCGCGACATGCTGATTCGCGATTACTAGCGATTCCAGCTTCATGTAGTCACG
+
+-/6,.83+,,.2326-385,0512.++&),1*/*,+*0*(+*.77,+--/3838+2)/+&(')+)&&&&'+-)+835...(+*,.+--.3/785.*('((0/119082/)((0,-2446;3&)'$&%(&))),/2799969<7300-4140*)+*+/;061*.//,.&)*024,2%%$
@37373873-af3d-4657-a7d3-03409f3c761c ch=101 read=83562 start_time=2019-12-13T01:35:11Z barcode=BC01 runid=2c9cf7bc05858273f10e7d7ec552fc0bd742dc3e
CCGGTTACCTTATTTTTTGACTTCACCCAATCAGGCCCCTACCTTCGGCCGCTGCCTCCTTGCGGTGTAAGCTCACGGACTTCGGTGTTACTTAGCTCTCGCTGGTGTGACGGGCGGTGTGTACAAGACCAGGAGGAACGTATTCACGCGACATTTCTGATTCGCGATTACTAGTAACTCCAGCTTCGTGTAGGCGAGTTTCCAGCCTACAATCGAACTGAGACTGGTTTTAAGTTTGTCCACCTCGCGGCATTGCATCTCTGTACCCAGCCATTGTGGCACGTGTGGCCTACACATAAGGGCATGATGATTTGACGTCATCCCCACCTTCCTCCTGAAAAGTTAACCCAGGCAGTCTCGCTAAGAGTCTCAACTTAATGGTAGTAACGACAAGGGTTGCGCTCGTTGCGGGACTTAACAACATCTCACGACACGAGCTGACGGCAACCATGCACCACCTGTCACACTTGTCCCGAGGATTTATCGATTAAGAGTAATGCAAGGGATGTCAAGTGTAGGTAAGGTTCTTCGCGTTACTTCAGATTAAACCACATGCTCCGCTACTTGTGCGGGTCCCAAATCAATTCGCTGAGTTTTAATCTTGCGACCGTACTCCCCAGGCGGAATACTTAATGCGTTAGCGGCGGCACGGAGGTGTTGCGAAACCCCCCACCTAGTATTCATCGTTTGCACGGCGTGGACTACCAGGGTATCCTAATCCTGTTGCTCCCCACGCTTTCCGAGCCTCAGCGTCAGTACAGTCAGAGAGTCGCCTTCGCCATGGTGTTCTTCCTAATCTCTACGCATTTCACCGCTACACTAGGAATTCCACTCTCCTCTCCTGCACTCTAGATAACCAGTTTAAGATGCAGCACCCAAGTTCGAGCCCGGGTATTTCACATCCACTTAATCATCCGCCTACGCTCCTTTACGCCCGGTAAATCCGGATGGCAACTCGCCACCTACGTATTACCGCGGCTGCTGGCACGTAGTTAGCCGTGGCTTCCTCATGGGTACCGAAATCATTATCTTCCCCAAGACCAAGGCTTTACGATCAAAGCCTTCATCACTCACGCGGCGTTGCTGCATCAGGGTTTCCCCATTGTGCAATATTCCCCGCTGCTTGCGCTCCGTAGGAG
+
57/4/7/2558,42//0)*+/5;*&*.)..01/-/,*+(&',/.7701/1*-011913334///,/%%)'(*+-)*.0&-,*&(&*&0+'),**%'()%'&'&'&-)+.3:2;47,20/.,-+(+,+026&1-+,(/+,2446<70+)**+450:(,/459<8458628100///1722.7../5;67976559652578,6&''/1+.//811,/888/.-./01*282))+'(*('-3.*//0,,/12/+-**++.663313293)*,20,:-++*0+&(,-,)*&(+(),,)-../00-.18231107<7236789:-;86-/1318686241/061((0.3./61')20/352043470/*)*+-*+*.)*)0-11,,*)/-5387711+./0:,.0228327/0/;7/(((*%/,//..+)()*./0*/.-1.0212.+-.4/5&2&+&+.+17277*'($'//./-,(&%*($++)(,//00506(*)+.,,+988-8414//-92*,,2,,-+04+4-::8;978516'-/;7&'+-*8::6:/----./8:224/,1.,-24077-,22()*+015562&&.))/0;9-,7.236110/13%*$'(58:,/6:7405/-%,/**+)),225/0-.1/2401110++-*,0.,+'(5,113*.)'*4/12769<97992490',&*1477888.,(',3'.+(0.0/1''&'&&()580221;7/)+*+19:0**-28;::0+1231&&*+424682./,*,0/13537646+#$(+103;97:2.-2966650//.067<;479;76513/2342,0+/./-+,,-53./1/382252113+,-774:59/769*%&'-51/...(00..&1%/%()402+/532-4;./.1001*''*'0)))48996:9879/6685,79-.*72''(*03-,..222-&*+-+-.349:439-,,,-65:065//6744564.8../448554++,7,7/4,,50842+/0-)+*,%$*'%)2.910199,:;;+83127(('.02/0-(('(-(%(+%-56<9988.113(-+,+1.-3.-+--.,./,)+*+4/38:0.09.469/;///28790%.*)))'*+$+,551322'&'
@3fed7219-ae1c-447e-984f-f24d14adb961 ch=141 read=43732 start_time=2019-12-13T01:35:01Z barcode=BC01 runid=2c9cf7bc05858273f10e7d7ec552fc0bd742dc3e
CGGTTACCTTGTTACGACTTCACCCCAGTCATGAATCACAAGTGGTAGCGCCCTCCCGAAGGTTAAGCTACCTACTTCTTTTGCAACCCACTCCCATGGTGTGACGGGCGGTGTGTACAAGGCCCAGAGACGTATTCACCGTGGCATTCTGATCCACGATTCGCGATTCCGACTTCATGGAGTCGGGTTGCAGACCAATCCGGACTACGACGCACTTTATGAGGTCCGCTTGCTCTCGCGAGGTCGCTTCTCTTTGTATGCGCCATTTGTAGCACGATGTTAGCCCTGGTCGTAAGGGCCATGATGACGTCATCCCCACCTTCCTCCAGTTTATCACTGGCAGTCTCCTTTGAGTTCAGCCGGACCGCTGGCAGCAAAGGATAAGGGTTGCGCTCGTTGCGGGACTTAACCCAACATTTCACAACACGAGCTGACGACAGCCATGCAGCACCTGTCTCACGGTTCCCGAAGGCACATTCTCATCTCTGAAAACTTCCGTGGATGTCAAGACCAGGTAGGTTCTTCGCGTTGCATCGAATTAAACCACATGCTCCACGCTTGTGCGACCCCGTCAATTCATTTGGTACCTTGCGGCCGTACTCCCCAGGCGGTCGACTTAACGCGTTAGCTCCGGAAGCCACGCCTCAAAGGGCGCCAACCTCCAAGTCGACATCGTTTGGCGTGGACTACCAGATTATCTAATCCTGTTTGCTCCCCACGCTTTCGCACCTGAGCGTCAGTCTTCTGCGTCAGGGGCCGCCTTCGCCACCGGTATTCCTTGAATCTCTACGCATTTCACCGCTACACCGGAATTCTACCCCCCTCCTACGAGGACTCAAGCTTGCCAGTATCAGATGCAGTTCCCAGGTTAGGCCGAGAGTTCACATCTGACAAACCGCCTGCGTGCGCTTTACGCCCAGTAATTCCGATTAACGCTTGCCCTCCGTATTACCGCGGCTGCTGGCGCAGGTTAACCGATGCTTCTTCGATAACGTCAATGAGCAAAGGTATTAACTTTACTCCTTCCTCCCGCTGAAAGTAGCACACAACCCGAAGGCCTTCTTCATACGCGGCATGGCTGCATCAGGCTTGCGCCCATTGTGCAGTATTATTTATTCCCCTCTTGCCTCCCGTAGAG
+
5-1/5-16/7./5/01234;5,5-.)*,994565:71((((&'+*+*-/.02()+50,/1083:69/231363-57;1::;-)6+(08-&)*67),10--.-.486986-1.))$(-8853744('*((/009687439<8.9---:07+-2530--&$,-'&&(*5-2)*+66;95660*/16'0.-+&&''''%)''-(/-97211003,/),/97--/)0))-)').2-022.1.--),'*)(*5,51128212499:9:;698)&'&')$&((*%--)).;//57990500-354.,-,1,++,+/555,343,08378940()-/:.,.428778688978+%+*'-.46.0$+*00533,+.+/-,-'0/8.,8--8-(*.-2134668.:.+/*.6,+')/*-*+-0/0,7+/()+')&*(*1133455,30/352:9.,,,,5;4530-/,13,2+.+1,*/*1/25339+,//4633,-.732./8/6337;9:9:;4568723+2+0(7-<:9<754111--.14&&./03<89:/02311-0-)***.**()((#++,)'-5578;6/*1-+'%&&'()+,0817(+(')0680+428,5412--,2)2+-.)-%(&*+0)++,+)15-.++&),-3')/**%,)+//:06-02,)0(+-/25403*)*647::554,35,+/02/244574577-9;-)1.162-,/,-1;4,47177-(',129:56554:5.-/003)+16/0945:5;757:017/742482++((*//0763+21264;7216:556.1'-&*)+*4-420427:5/*2&(&/.,/)1175**'(*1.19,./--633476706598;5+..)1$(,70&&'&*+5--,.02+)+,08/3/24926544786*,(**2.2/(%%&)/8;2/,+203:0.+)&'*5446;/9/0526;991;10,).()'$+%+)),)&.,'(1036;78;7/,-/7656314/0177:;+.*.,/+-((-1+%-/77/:6)).92*57--/+(('&&&''))..0-**.*0/83:99<9+(()(-59321-2-,/8788+7987:+44393(,+--/4+23234%&+))0/882--+0,*--*59*+940/0
@b8083b3e-dbab-4b06-bcb2-927e3bedf2f0 ch=31 read=138270 start_time=2019-12-13T01:34:54Z barcode=BC01 runid=2c9cf7bc05858273f10e7d7ec552fc0bd742dc3e
CCTTGTTACGACTTCACCCCAGTCATGAATCACGAAGTAGTGAAAGCGCCCTCCCGAAGGTTAAGCTACCTACTTCTTTGCAACCCACTCCCCATGGTGTGACGGGCGGTGTGTACAAGGCCGGGAACGTATTCACCGTGGTTCGATCCACGATTACTAGCGATTCCGACTTCATGGAGTCAGGTTGCAGACTCAATCGGCTTCTGACGCACTTTATGAGGTCATGCTCTCGCGAGGTCGCTTCTCTTTGTATGCGCCATTGTGGCACGTGGTAGCCCTGGTCGTAAGGGCCATGATGACTTGACGTCATCCCACCTTCCTCCAGTTTATCGCTGGCAGTCTCCGCTGAGTTCAGCCGGACCGCTGACAAAGGATAAGGGTTGCGCTCGTTGCGGGGATAACCAACATTTCACAACACGAGGCTGACGACAGCCATGCAGCACCTGTCTCACGGTTTCCCGAAGGCACATTCTCATCTGAAAACTTCCGTGGATGTCAAGACCAGGTAAGGTTCTTCGCGTTGCATCAGATTAAAACCACATGCTCCACCCGCTTGTGCGGGCCAAATCAATTCATTTGAGTTTTAACGCGTACCGTACTCCCCAGGCGGTCGACTTAACGCGTTAGCTCCGGGCTTACGCCTCAAGGAGCACAACCTCAAAAGTCGACATCGCTTGCGGCGTGGACTACCAGAATTATCTAATCCTGTTTGCTCCCCACGCTTTCCGCACCTGAGCGTCAGTCTTCGTCAGGGCCTTCGCCACCGGTATTCCTCGAATCTCTGCTCGCTACGCAGATTCTACCCCTCTTCACGAGACTCAAGCGCGGTATCAGATGCAGTTCCCAGGTTGGGCCAAGTTCATCTGGCTTAACCGACCGCCTGCGCGTGCGCCGCCGCCAGTAATTCCGATTAACGCTTGCACCTCCGTATTACCGCGGCTGCTGGCACGTAGTTAGCCGTGGCTTCTATCGATACCGTCCTCAGCTCACCATTTCCTGCTTAGCCGCCGTTCTTCGCTATAGCAAAGTTTACCATTCAAAACCTTCTTCCTTCGCGGCGTTGCTCGGTCAGGGTTTCCCCCATTGCCGAAAATTCCCTGCTGCTGCCTCCCGTAGGGAG
+
+('(#-)$)0159;9-563+*,//()('33412*(%'))1-)&&%()12:32.+)*+/+/(5'+(,-,04,,03:/8:/&0/*14.$'(435,()-+*63.//,57/14124020120113-*-+''*-2/130/290/&$,/-,-/29/2246;5230**--/;5.%$+032-03.*+-.'(.00*/,.6657260),)()*'$,+//,(-7::,.--146*&'%'-.23023,/,.,*+0-66.79.''&'&*+7:()*(*,4,+-,-,**++05,-9::9012/*-319%&(*,0-/.102313377250-127:95-4&(',.-(*/*43/9/+-234+'%&(+)0563).1129645)(&&%'/9+7166)*)3,24-248450040-+3,*(&)),0,/.22850020//+**+++87746502'(),)-/0*./-3420331..0-/9:,39-)/8284/5518,*,./22/0784,.6.1027;:94735+,,**(*,+)%)'*747:/,+**-&,122&(.-/09.%3*+,,4.///8267+(++,.-.102-3/$%',2199<;/590+.13;;3*)*%&''$&&&*(+(169+&2.3)5587462910,+,+/0//6610(-'$&&(+2665+.*,.&))++.4-5.2.60*'112/-*+**(3($))--168;9996771)('/-220'*.30''),::,--/)''&**+-100**,*02+,0(00/0,./3160122*.01+/-56488,.5,4/.031105)*-*()&$#$$+%'('*#%%-2-7/4)774-++*.*()&%.-.2.*)')-,))++))%++.+0.237472,/-+-./1(-)'+(5+.14..)*)'/+-%%-25,.,((()+0015/1-%&'(+0)',.33342--/4/20$&''&+(/6*/6-41/527;/1&4334987/.&)&/(,-5--.6)2.7-+*((+,,)'+)1344.&()%,*,%&,0*5;+,+'%')(/,.0'+,)-72143&*-))(()0750/86+-1+0.'*/-',,*.,8:8----''*3/.30..34-635&*/./814698,-0:575+./--05090,'+*)**+02+/4.*-**+')(
