# Supplementary material for: De novo species identification using 16S rRNA gene nanopore sequencing
Source: PeerJ. 2020 Oct 21;8:e10029. doi: 10.7717/peerj.10029 (PMC7585375; doi:10.7717/peerj.10029)
Supplement: Supplemental Information 2 — Contains raw reads. [file peerj-08-10029-s002.zip › pass_fastq_runid_2c9cf7bc05858273f10e7d7ec552fc0bd742dc3e_143.fastq]

@18e35459-688d-4936-8430-65896c74a968 ch=433 read=62953 start_time=2019-12-13T01:33:07Z barcode=BC01 runid=2c9cf7bc05858273f10e7d7ec552fc0bd742dc3e
CTCTACGGGAGGCAGCAGTAGAATATTGCACAATGGGCGCAAGCCTGATGCAACTCCATGCCGCGTGTATGAAGAAGGCGCTGGACTGTAAAAATTACTTTCAGCAGGGAGGAAAGGGAGTAAAGTTAATACCTGCTCATTGACGTTACCCGCAGAGAAGAAGCACCGACTAACTCCGTGCCAGCAACCGCGGTAATACGGAGATTACCAAGCGTTAATCAGGTACTGGGCGTAAAGCGCACACGCAGGCAGTTTTGTTAAGTCAGATGTGAAATCCCGGAGGGCTCAACCTGGGAACTGCATCTGATACAGCAACGAGTCTCGTAGAAGGGGTAAAATTCAGGTGTAGCGGTGCGTCGTACAGATCGGAATACCGGTGGCGAAGGCAGCCTGGACGAAGACTTGACGCTCGGAGTGCAGCGTGGGGAGCAAACGGGATTAGATACCTGGTAGTCCCACGCCGTAAACGATGTCGACTTGGAGGAGTTGTGCCCAGCAGGCGTGGCTTCCGGAGCTAACGCGTTAGAGAATCGACCTGGGAATACGGCCGCAAGGTTAAAACTCAAATGAATTGACGGGGGCCCGCACAAGCGGTGGAGCATGTGGTTTAATTCGATGCAACGCGAAAGAACCTGGTCTTGACATCCACGGAAGTTTTCAGAGATGAGAATGTGCCTTCGGGAACCGTGAGGCAGGTGCTGCATGGCTGTCGTCAGCTCGTGTTGTGAAATGTTGGGTTAAGTCACAGCAAGCGCAGCCCTTATCCTTTGTTGCCAGCGGTCGGCCGGGGAACTCAAAGGAGACTGCCAGTGATAAACTGGAGGAAGGTGGGGATGACGTCGAAGTCATCATGGCCCCTTACGACCGGGGCTACGTGCTACAATGGCGCATACAAAGAGAAGCGACCTCGCGAGAGCAAGCGGACCTCATAAAGTGCGTCCGGATTGGAGTCTGCAACTCGACTCATGAAAGTCGGAATCGCTAGTAATCGTGGATCCAGAATGCCACGGTGAATACGTTCCCGGGCCTTGTACACCGCCCGTCACACCATGGGAGTGGGTTGCAAAAAAAGAAGTAGGTAGCTTAACCTTCGGAGGGCGCTTACTGCACTTTGTGATTCATGACTGGGGGGTGAAGTCGTACAAGGTAACCGG
+
)*,)'++5-))+*-.1--3')'**.1312677711850.56928:6435322+(%.()-135//23455543-&)*+0-**)&'$#,%(+3.)/,1++-74.-,.(-5)))*),&/)%&#&*////8-6-,**((+87258524+4($((('.++,&).&**'()(-++-*7,,,.0-0/83113.+2810,,.($$#(+3,,)/,%0',+2340:0:-4(,%))-.:;843438/+,-2./&-()%%14.41::,+5,1-201/001-.',..,00.1,-32,3484753236+.&)-,,)146010.*+%'())+,-00/643,')*.25,+0/,2+1.%**(&%%&&*)')$%)+'(&&%$&(%%'&(0259/65+)''))')+''-)-/+34+./++))())(%)(.*4)+,*%''))1-050+-/39(3%56-/4-.12,62()/4453,4*(+-/6322580--..28982120)',(&)28/2.4-)#&&&+21740-*.)4+1+/,.023.,*,-7-++*)--0/63)&''&'&+-/6081+/,*((-4-882(*)&*1*)1,5+337(,13+/7,%5244624(...,*-/.,((+21:-5.8:75201336:58(*3))('**'*,.++*(*-033.*,,-.-,05;7-+)+-.12-*-,+&*'*)()+)53/40-(*&'+&+-.7:87754*--3088::7890-0/05732:*,.183.-/50684;94133')&*1,+(*,--,/6+/,*+/**6//522693436836-;03.01),),25*9.-.),--/)++(+*),-69/4487/-4-.1--+472244,0010$)('*+0:9&(%')+.(&%$%()97(60-(%&'&./343214119:7878193/+''%('$&)..02/0.--)*%*.1,//983843034:*--100+1+--(/+.,*-.//)3173001.1-5+-126'*27342322,,,$+*/.-.799;;1;&)(-0./10.---.-/0/35.0/7/+*/+./-2*))*),3-71+*3001/073453.)+*/3131,./782.**&(,*+*.+),$'$&+,4;597,0(/2)72300++(&)$(-53+)-.292**++1545000)--,.*++$,&+(0(5.6;:9:-
@0d76c580-e9c4-4cb0-8a88-c8191ec77f61 ch=135 read=44640 start_time=2019-12-13T01:31:57Z barcode=BC01 runid=2c9cf7bc05858273f10e7d7ec552fc0bd742dc3e
CTCCACTACAGGAGGCAGCAGTGGGAATATTGCACAATGGGCGCAAAGCCTGATGCAGCCATGCCGCGTGTATGAAAGAAGGCCTTCCGGAGTCGTAAAGTACTTTCAGCGGGGAGGAAGGGAGTAAAGTTAATACCTTTGCTCATTGACGTTACCCGCAGAAGAAACACCGGCTAACTCCGTGCCAGCAGCCGCGGTAATGCGGAGAAGTGCAAGCGTTAATCGGAATTACTGGGCGTAAAGAAAGCGCACGCAGGCAGTTTTGTTAAGTCAGATGTAGAAATCCCCGAACCAACCTGGGAACTGCATCTGATACTGTAAGCGAGTCTCGTAGGGGGGGTGGAGGAATTCCAGGTGTAGCGGTGAAATGCGTAGAGATCTGGAGGAATACCAGTGGCGAAAGGCGGCCCCCCTGGACGAAGACTGACGCTCAGGTGCAGCGTGGGAGCAAACAGGATTAGATACCCTGGTAGTCCACGCCGTAAACGATGTCGACTTGGAGGTTGTGCCCATGAGGCGTGGCTTCCGGAGCTAACGCGTTAAGTCGACCGCCTGGGGAGTACGGCCGCAAGGTTAAACTCAAATGAATTGACGGGGGGGGCCCGCACAAGCGGTGGGACATGGCTAATTCGATGCAGCACTGAAAGAACCTTACCTGGTCTTGACATCCACGGAAGTTTTCAGAGATGAGAATGGCCTTCGGGAACCCAATGAGACGGAATTGCTGCATGGCTGTCATCAGCTCGTGTTGTGAAATGTTGGGTTAAGTCCCGCAACGAGCGCAACCCTTATCCTTTGTTGCCAGCGGTCGGCCGGGAACTCAAAGAGAGACTGCCAGTGATAAACTACAGAGGAAGGTGGGGATGACGTCAAGTCACAATATGGCCCTTACGACCAGGCTACACGTGCTACAATGGCGCATACAAAACGTCTGCGAAAGGCAGCCGGGACCTCATAAAGTGCGTCGTAGTCGGATTGGAGTCTGCAGCTCGACTCCATGAAGTCGGAATCGCTAGTAATCGTGGATCAGAATGCCACGGTGAATGCGTTCGGGCCTTGTACACACCGCCCGTCACACCATGGAGTGGGTTGCAAAAGAAGTGGTAGCTTAACCTTCGGGAGGCGCTTACCACTTTGTGATTTCATGACTGAGGTGAAGTCGTAACAAAGGTAACCGG
+
..1/&('(3+1-&+-.4441-++&)+.-034%&%'5:6093.)*,2*(686656694%494938767670,()),5*',.+.-/+0*.++%%)*046;00-+*//1+'*((03+(.,./+2*%(*285+-9362275.88./99.9--(00/:0/94+2/-2-'-/(+1206.-,,5-.082639<65,**/,-.+0,2,+)1*6.)*.(*.683352140+--)--0100456920/145.&&++*,.3/404132/&00:90/4:5711;)*-841-'/,')-2/.,)**-0,1-++''-&(9111128/////51)&%%&'*+/0,.01130240+%'&0*+)+(/*8''1++)((('*)*--86/++##'%(+-01161/1..3/,4)$(*685103*0--+-6/79:0,/9860.3.0/..((%,,8.,3/1++,,+:/88,,-.:*5)10'/-0.5526:-,10/.2040(,-1969892-,,..66960606012409/0+23-$)(&/7+,41/)()'&()&(+1463540326226665871284365*&((*2.*))#%%%'-,5-,8*/7.9.,)*'3*55649:55-.-*2.-.-1/&-1.3013,&(,,*'%%,-5;0../0,-()&'')13*)0064442585+-//39534780)'()++0,/8;:,,+*)-0/.*--,--.1-5/*),+-'.,%&003598*/(%)&()101322665587127,/47968.8210,/5.,(.1',,08.5/32-)'*-24+****)+&164074561)02#))')-,&,(.---*-,'((/+330+,))%+''(,0.59/..-.359,,+*+.,).1,5-6.-68,/02675548302.+&-1//0'31:2,0,*-/392466430+.)))21246;97;43442.--./'))**$&)'))')()(&(+)5--3743+*.1-2110112/7.324).&1/26*---/2-)(++8787877$'')++,8354448311%.,-0//,153644,..7646/*,*1,//:9)0*,/2+566206001/--)/6):;**:4/0.07,0-''')07116,+'+/,%)+&%&'&('*,-20/3.4.&82+32,.013.15/30:7./653;4/).*)/*+&)(*)*+,,9--1554:(-+.+../2,
@9d1aa41c-61d4-4291-b520-327aff116475 ch=148 read=48439 start_time=2019-12-13T01:31:23Z barcode=BC01 runid=2c9cf7bc05858273f10e7d7ec552fc0bd742dc3e
CTCCTACGGGGAGGCAGCAGTGGGGAATATTGTGCACAATGGGAAACCCTGATGCAGCAACGCCGTGAGTGATGAAGATTTTCGGATCGTAAAGCTCAATAACAGGGGAAGATATTGGTACCCAAGGAGGGAAGCCACGGCTAACTACATTGCCAGCAGCCGCGGTAATGCAATGAGTGGCGAGCGTTATCGGATTTACTGGGCGTAAAGGGAGCGTAGGCGGATGGTGGGATGTGAAATACCCGGAGGCTCAACCCGGGTGCTGCATTTCCAAACTGGTTATCTAGGTGCAGGAGAGGAGAGTGGAATTCCCTGGTGTAGCCAGCGGTGAAATGCGTAGAGATTAGGAAGGAACACCAGTGGCGAAGGCGACTCTCTGGACTGTAACTGACGCTGAGGCTCGAAAGCGTGGGAGCAAACAGAGTTAGATACCCTGGTAGTCCACGCCGTAAACGATGAATACTAGGTGTGGGGTTTCAACACCTCCCGTGCCGCCGCTAACGCATTAAGTATTCCGCCTGGGGAGTACGGTCATGAATTAAAACTCAAAGATTGACGAGGGACCCGCACAAGTAGCGTATTGGTTTTAATTCGAAGCAACGCGAAGAACCTTACCTACATGACATCCCTTGCATTACTCTTAGTAGAGGAAATCCCTTCGGGGACAAGGTGACAAGGTGGTGCGCATGGTTGTCGTCAGCTCGTGTCGTGAGATGTTGGGTTAAGTCCGCAGCAGGCGCAACCCACTTCAATCGTTAGTTGCTACCATTAAGTTGGGGACTCTGGCAGGACTGCCTGGGTTAACCAGGAGGAAGGTGGGGATGACGTCAAATCATCATGCCCCTTATGTGTAGGAGCTACACGTGCCACAATGGCTGGTACAGAGATCAATACCGTGAGGTGGGCCAAACTTTAAACCAGTCTCGTTCGGGATTGTAGGCTGAAACTCGCCTACATGTGAAGCTGGAGTTACTAGTAATCGCGAATCAGAATGTTGCAGTGGAGAATACGTTCCCGGGTCTGTACACACCGCCCGTCACACCATGAGAGTTGGCAATACCCGAAGTCCGTGAGCTAACCGCAAGGAGGCAGCGGCCGAAGGTAGGGTCAGCAGGGTGGGGTGAAGTCGTAACAAGGTAGCCGG
+
+,/-+-.,.0*%+*-)11.07-94**/+-13,.../23;985)*++,9,,,/111101.30/-,&'&())&'*%(*'$*.1)/,7100%(')+&&%%&''&'&(+30*)%%)((&'*3/,32+/0*)'/.&-,))*))1,,,742213&5(*481550/31&*&)(.''%-*)+''-.0**()*02393,,)+&15-,3384376827-&00%**441380.4--+'**0:6531*)21-+2+*-)'*+*24+'')%)/8378:665,9+6).++-*,,0.+,,0+*))-2-88.,',,)*%')+-1/4+85++,120/*)&%%(*1841+./+./)+**+*(3-000.1-')*//68)+*++0**.*,+--.0//,1497788689540))*-125586/8'(('%&)979,*++:;13-,'*-1-)//459.,21123945//.2934::8.*),+,55175478:782996.;9/02423;,86)(6138/07(+-3.0..*,-4.(0*,;4;88;7664(($,&'&--0'&%&).*371,,04(,)'%-%&$%)&48.377-(+),,*&&%&%%''((-/+57447576.4-)--11.0')5%'22.0--00.12650/00/33)(,*+,/5,-,,//**3%(&-+,1/+/:+/02'/81/332/0+**,)')',.531.*,,.5445224655+//.1-1.1247744461/1,.)25*/./64.04%9(*41141%36,$')&'#&).-:11-40-.0.25+-**$-)-)+7524765,50+)*,2:5752/1,1-0,,,02/*.-(2./0/68.1,*-,-3537+(,&&+*-,613*,,--422.'01()-210'),-0820,3-+5,-,)*+'/,,,,*+$&'(+051***)'*/-),+;;8301,.7:6:76620-)*0.(.*&8))+-043362;9449148510./,*)'(**.2.,(2-,,-,+,+))/(**,/.0..&.)*-920+.(/.,+(,127489*87*1*+,4,,//--)070065+-0-/(-1++'&)''-4*2.,3,(./'$(*+*-0+..,(,&++5-,.2.+/',//-2-,2/0/0,..,-0//,-(*+%10**0993/,-/+,2.01323-)+(('*$,*
@3e370a7a-6318-4ea4-9d23-ba27920fd38c ch=131 read=49472 start_time=2019-12-13T01:17:21Z barcode=BC01 runid=2c9cf7bc05858273f10e7d7ec552fc0bd742dc3e
CTCAGTACTTCGTTTCAGTTGCATTATTGCTAGTTGCTGGTTATCCGGATAATCTTTGTGTTAGCGTTCGCGTTTTCAGCTCTATCTTCTGCGGTTACCTTGTTACGACTTCACTGGAAGTCGGTTTGAACCACAAAGAGAGTGGTAGCGCCTCCCGAAGGTTAACCTCTGCTTCGGTTTTACAACCGCTCCATGGTGTGACGGGCGGTGTGTGCACAGGCCGAACGTATTATGCGCGGGCATTCTGATCACGGTTAGCGATTCCGACGTGTAGAGTCGAGTTGCAGACTCAATCGGATTGTGCGCTGGATAAGTCGCGTGGTGCTTCTCTTTGTATGCGCCGACGTGTAGCCCTGGTCGTAAGGGCCATGATGACTTGATCATCCCACCTTCCTCCGGATTTATCACTGGCGGGTCTCCTTGAGTTCAGCCGAATGCACTTCAGCAGCAAAGGATAAAGAGTTGCGCTCGTTGCGGGTTAACCATTTCTACAACGAAACTGACGGCCGCAGCACCTGTCTCACGGTTCCTTTATTCTCATCTCTGAAAACTTCCGTGGGATGGATCTGAGACCGGAAAAAGGTTCTTCGCGTTGCATCGAATTAAACCATGCTCCACCGCTTGCGGAGCCCCGTCAATTCATTTGAGTTTTGAACGCGACCGTACTCCCCAGGCAGTCGACTTCGTGGAGATGCGGGAAGCTTTCCACGCCTCAGGGCACAACCTCAAGTCGACATCGTTTACGGCGGATGGACTACCAAATTATCTGTCCCTGTTTGCTCCCCACGCTTTCACTTTCGTCAGTCTTCGTCGTTGAGGGAGCCGCCTTCGCCACGGTAGTTCCTCCAGATCTCTACGCATTTCACCGCTACACCTGGAATTTCACCCCCTCTACATTGGAACTCAACGCAATATCGTGGAAGTTGGGCCCAGGGATTTCATCTGGGCGTTGACTTCGCCTGCGTGCGCGTTGCCAATGAATTCGATTAACGCTTGCACCTCTACGTAATTTTGGCTGCTGGCTGGGCAATTAAACTTCTTCTGCGGAAGCAAAGGTATTAACACCTCCCTTCTCCCGCTGAAGTACTTTAGCAAAGAAGGCCTTCTTCATACACGCATGGCTGCATCAGGCTTGCGCCCGGTAATGCAATATTCCCCACTGCTGCCTCCCGTAGAACAC
+
#$$$$('-.9/,+826-517+/$'%%10-.0'*-*)*,.*$(%-0$,)'*'&'(()%$'+,/(('*)*$&&'*-&''(',-0//0271+''))-+1,0+0)&*)'(*(*.//-,('&&%%%%'()+%)+3/-,-00)'%%$%%+0-*+,--4*)+)).4+++)%#%%((*$,.61.(+-+)%',)/,&'*//',,3144688098405212+-%*$(&'''&&(('+-,-6(,%%%$%'&)*.36667++&(*%)&&$)+03711)%+&&$&#%$&+++)+)+$*,-/72---*+&-$,&$%%'%&(%%$$%'(()&&('(++()-5.32.95)()++,-0'&$$%%%&')-.*(,214.02'/2334%*)++,*)%%%'''1/700*697<7932(*($6,)(,-/++3++)/',(20&')'()-0/))3-)(('$&$'-))'%**&+.3)/,42.'&(%)'+**)*,.-25*(-2('%%%$#((-,'&%&*&)&&+*'()(&&$&%)*'*-.1545652,%(,.1+-((1.,691.//21/////9:8*28.++/53.-0()%')&)%%&.*(+,0--+*31:97:-,,,,700189()-5-985-7%'(+142(-/-)+&&$')%&*.-,*./)'*+$$&-&(*0089.(-'''((&,/1100-325.&*31---**'&'&#%$%''$##%''-*&'%&'+*-+%'&*()('(,&'#(%.*4-3+/+.23333587+8($$++)+)()'*()-(.*,'&)(%()(#)+.))/5:.'+-.68.+0..58..&&/,&'&%$%&/09:9541'.,)(.4,')1832/.7--+/*+()'%'/20820''(45/.('(0.1.6;3113510/'*$('(++4)2)%$&+3552*.,(+&,*%'((')'+./+*'&#&).**'+(()*2%/14+((+.-)2:-/4330**(),*)(&$%&'%*8.23.1/+'&%&')*(.()&(&,()*,9+6*.-,1,')(+2()$#')+''-*''%+',,846*&%$*00$&((%&$&1,+1+%%((&''&$*.-*+.+,1-.'&#%'&+,((((%'))'43/2+())--/+'*,32+'''(-+00804;9-.//&*&&%,-53500++,+/7529/3-84+*$%&%&$*&,)./13.*)')*+033262.;3.03/()&&%
@f18f4dab-3470-4ae0-8097-7fe574b06b1e ch=78 read=69755 start_time=2019-12-13T01:16:15Z barcode=BC01 runid=2c9cf7bc05858273f10e7d7ec552fc0bd742dc3e
CCGGTTACCTTATTTACGACCACCCCAGTCATGAATCACAAAGTGGTAGCGCCCTCGAAGAGTTAAGCTACCTACTTCTTTGCAACCCACTTTCCCATGGTGTGACGGGCGGTGTGTACAAGGCCCGGGAACATATTCACCGTGGCATTCTGATCCACGATTACTAGCGATTCGACTTCATGGAGTCAGTTGCAGACAATCGGACTACGACGCTTTATGAGTCCGCTTGCTCTCACTTAGTCGCTTCTCTTTGTATGCATATTTGTAGCACGTGTGTAGCCCACAGTCGTAAGAGGGCCATGATGACTTGACGTCATCCCCACCTTCCTCAGTTTATCACTGGCAGTCTCCTTTGAGTTCCCGGCGGACCGCTGGCAACAAAGGATAAGGAGTTGCGCTCGTTGCGGGACAACAACATTTCACAACACGAGCTGACGACAGCCATGCAGCACCTGTCTCACGGTTCCCGAAGGCATTCATCTCTGAAAACTTCCGTGGATGTCAAGACCAGGTAGGTTCTTCGCGTTGCATCGAATTAAACCACATGCTCCACCGCTTGTGCGGGCCCAAATCAATTCATTTGAGTTTAACCGGCCGTACTCCCCAGGCAGTCGACTTAACGCGTTAGCTCCGGAAGCCACGCCTCGAGGGCACAACCTCAAGTCGACATCGTTTACGGCGTGGACTACCAGGGTATCTAATCCTGTTTGCTCCCACGCTTTCGCACCTGAGCGTCAGTCTTCGTCCGGGGGCCGCCTTCGCCACCAGTGTCCTCCAGATCTCTACGCGTTTCACCGCTTTACGCCTGGAATTCTACCCCCCCTCTACGGACTCAGAAGCTTGCCAGTATCGGTGCAGTTCCCAGGTTGAGCCAGGGGATTTCACATCTGACTTAACAAACCGCCTGCGTGCGCTTTACGCCCAGTAATTCCGATTGCTTGTACCCTCCATATTACCGCGGCTGCTGCTGGCTGAGTTAGCCGGTGCTTCTTCTGCGGGTAACGTCAATGAGCAAAGGTATTAACTGCTCTTCCTCCCGCTAAGTACTTTACAGCCGAAGGCCTTCTTCATACGCGGCATGGCTGCATCAGGCTTGCGCCCATTGTACAATATTCCCCACTGCTGCTCCGTAG
+
884324.2133'62+&(,.40/.674+.27765/900/359+*+,*,+'('+-2'0()/($)/627/322321.216.53+%',..7,+-),,+0*,43143568:-2:61*+.002343.3604+*751..*/-60/.871203//19:40011-)+,+1--,5213458;5++,6.4%40.*)*,1.4-'0&)+%,546.8.,)$%&)+%+*.90.($$&.+)-/42001/,%&(&()//-12626-35*',-.00),*-7()+,,/./2323-+*,.4,'('*--.:74)(*1.:;76/0/.)'(%'*00286-576,026693867205;1/279::2:00/5533&*/,*+39<15)+*0*61:8:;:4:53-6/0(.093)&3++.5;43002276:11-731+.***.-1398/0221///.0735555879669<693++(*'+.,.*)())0199:18-*,0+-0('/1225/.+),141/254/++5::9034165898)*,.1356;9:<;88711,.+,2--,3,4;88:00128945-)//.,-+,/6619/021)/1--+3/85.390/.013,)+,.&*-5,.2330:;3+46,%(,,64/5.0-.,/,0)('**+2,1,2)2879899862*.7-*+,693619+5.678563144/9,&)('%&(*1379768&.20-334.&(*,33-82+*1,48/*.-.1;:0*+0494,*-./9856768<9543-*2251085790-+)+4,2,)&+)-11-1')*1/*)('')'('*3305:4/*+)')0&2312(4)6,7648134146,.0%/')((()*&+)'++//28&55242)+,(*(855053)--2..&.70&(3,1)3;2////3.-+)'*+2-7051294696888750'%%$%'//.71,-/156:670+0+#%'((*./12246&.+*0-04++*2//()++-040)&'$0/-+*0-.65467;6696774-,.+/4213.1*--11646(1,,.27264615578<6+*.3)'(0%(%)()0/*%&''/0*+.,3086;67;832)+%''1)')).0129568%78646('(,1*)820/)+3-,,305::-,31/.*(*'2:4,(+
@6a5ee41e-6db7-4852-bc18-5c202dac9a68 ch=24 read=58859 start_time=2019-12-13T01:13:05Z barcode=BC01 runid=2c9cf7bc05858273f10e7d7ec552fc0bd742dc3e
CTCCTACAGGGAGGAGGCAGCAGTGGGGAATATTGCACAATGGGCGCAAGCCTGATGCAGCCATGCCATGTATGAAGAAAGAGGCCTTCCAAGGTTGAAGTACTTTCAGCGGGGGGAGGAAGGGGTAAAAGTTAATACAGCACTCATTGACAGAAGAAGCACCAGCTAACTGCAAATGCCAGCAGCCGCCGTGTGGAGGGTGCAAGCGTTAATCAGATTACTGGGCGTAAAGCGCACGCAGGCAGTTTATTAAGTCAGATGTAGAATCCCCAGGCTCAACCTGGGAACTGCATCTGATACTGGCAGAAGCAGATCTCGTAGAGGGGGTAGAATTCCAGGTGTAGCAGTGGGAAATGCGTGGAGATCTGGAGGGATACCGGTGAAGGCAGCCCCCTGGACAGACGAGGCAGCTCCGGGGTCTGGCGTAGGGAGCAAACAGGATTAGATACCCTGGTAGTCCACGCCGTAAACGATGTCGACTTGGAGGTTGCTTGGGCTGTTGGCTGGAGCTAACGCGTTAAGTCGGCCGCCTGGGGAGTACAGCCCGCAAAGGTTAAAACTCAAATGGTGTGAAATTTTGGGCAGTGGAGGCATAATAGTTTAATTCGATGCAGCGCAGGAACCTTACCTGGTCTTGACATCCACGGGAAGTTTTCAGAGATGAGAATGTGCCTTCCCAGGGAACCGTAGGACGGAGTGCTGCATAGTAATAAATCAGCTCGTATTTGTGAAATGTTGGGTTAAGTCCGCAGCAGGCACCAACCCTTATCCTTGTTGCCAGCCCGGCTGGTCGGCCAGGGACGCTCAAAGGAGACTGCCAGTGATAAACTGGAGGAAGAGGTGGGGATGACGTCCATGTCCTTGGCCCGCCGACCAGGGCTACACACGTGCTACAATGGCGCATGCAAGAGGAAGCAGCGCTGACCTCGCGAAACAAGCGGACCTCCTGCAAAGTGCGTCATGTAGTCCAGTTAGGAGTCTACGCTCGACTCCATGAAGTCGGAATCCCCGCTAGTAATCGTGGATCAGAATGCCACGGTAGATACATTCAGGCCTTATACACCGCCCGTCACACCACATGGGAGTGGAGTTTACCAGAAAGAAGTAGAGTGGCTTAACCTTCGGGAGGGCGCTTACCACTTTATGGGGTCATGACTGGGAGGTGAAGTCGTAACTCAGAGTAACCCGG
+
./15)+00-:*)/+'++,011.22/33+)0+081+*+,3;8/7/+%*+0&-4-0//-.,%*/-6//(%'%/-..+-'+.(%'((+1-0,&*&/*00(()&+*..81.('(&'(,1-),2,+,2*''(12'(-:/4+*,&*,&-00'.%$#&%*.0*-/+*+//+/0./-++$($%$*(,)((*)*,&$'&(**+-/-*)$+%+-.+///9/0+-+**,-'-44.)(%++-)))).)+(*'*)%),.77%3//'*+/133511.',,*,/1(%*-.,;/3140+5/13220//..**++,4.5--+'*)&-*,$(*..&4$,$*//**,,.-1.//'(4/0,%&)*%21//*+.('/0(5*0&&+55595,)4/02352,)(&'()+,&0032.-*.66+)'+(-+,)*&&('2&+40*)&((''')&-1)'**7907562,8.&'63309))-330.013..+*+)*.62-,)*(,,0561816*/(-&%'-(-22/))(&,%&',(&((/,%(%&%+./+(-+)%0..140//0&(%,)-(114.$'(+&)()-.;<8488592--+(,,+($$%&&'&&')*+--3*+/-,+(%)%0-3234441)+-*,/'+*(%%'(--,&'&)-+'())-,*(/0,/&#''.),),.4:92-,(**930.+-+)++-,+),+,%+3*/43846(--,*&/&)+/298876)+&*.,/20,-)*+,--0*.91*-%)*.-249+.,,72.)+0(%-)(22543)3&.(.1(,*))0),,%*,&+('%'%'%'('(-*-+./2*--)$)#(*303*--*-,-+)-2(+-/.+04)/880,1)*('$(%(&12.55654.,+%&'&,0&,(*)./*$&'().61158563/-*%'()./0/4461*3-)+,-'034)+*(++&*$&&%$))00834+++*&&')+%)0;48964)*'(+,*'))*'*'*-10(+*.)&++1*'($&(*(%*%'))'(*+.+*/6/6.-+&0*3.2')((**%+))+))*((,--..+-72,-+*,%34$'-),,%.00$).4--*&&&((**%((%&&$%)+-,*(*0'))(%+)-(+/83)-)''03-&))''))&()+*'%$+&)().-&01++.()').+*26**/3.'(%+,()1%+(+14'0,%')&'()))*&&$$%$$((&(*0-/)&-/
@3835388f-cd92-4ad5-8d11-d891458a270b ch=10 read=24655 start_time=2019-12-13T01:10:46Z barcode=BC01 runid=2c9cf7bc05858273f10e7d7ec552fc0bd742dc3e
CCAGTTACCTTGATGCGACTTCACCCCAGTCATGAATCACAAAGTGGTAAAGCGCCCTCCCGAAAGGTTAAGCACCTGCTTCTTTTTGCCAGCCTCATGGTGGGCTGGTACGGTGTGTACAAGGCGGGAACGTATTCACCGTGGCATTCTGATCCACGATTACTAGCGATTCCGACTTCATGGAGTCGAGTTGCAGTCCAATCGGACTACGACGCACTTTATGAGGTCGCGCGAGTCCTTCTCTTTGTATGCGCCATTTGTAGCACGTGGTAGCCCTGGTCGTAGGGCCAAAATGACTTGACGTCATCCCACCTTCTTCAGTTTATCACTGGCAGTCTCCTTTGAGTTCCCGGCCGGACCGCTGGCAACAAAGGATAAGGGTTGCGCTCGTTGCGGGACAGCAACATTCTGCGCTTACGAGCTGGCGGCAGCCATGCAGCACCTGTCTCGGTTCCCGAAGGCATTCTCATCTCCTGGCTTTGCGTGGATGTCAAGACCAGGTAAGGTTCTTCGCGTTGCATCGAATTAAACCACGTATCACCGCTTGTGCGGGCCCCGTCAATTCATTTGAGTTTTGGCAACGCGTATTGCTCTGGAGCGGTCGACTTAACGCGTTAGCTCGGAAGCCACGCCTCAAAGGCGCAGCCTCAAGTCGACATCGTTTACGGCGTGGACTACCAGGGTATCTATCCTGTTTGCTCCCCACGCTTTCGCACCTGAGCGTCAGTCTTCGTCAGGGGGGCCTTCACGCCCACCGAGTATTCCTCAGATCTCTTTCGCATTTCACCGCTACGCCGTTTCCTACCCCTCTGCGGGACTCAAGCTTGCCAGTATCAGATGCAGTTCCCAGGTTGAGCCAGAGGTTTTCGCATCTGACTTAACAAACCGCCTGCGTGCGCTTCGCCCAGTGATTCGATTAACCTTGCACCCTCGTATTACCGCGGCTGCTGGCTGGAGTTAGCCGGTGCCTTCTTCTGCGGGTATCAATGGTAGAATGGTAAACTTTGCCCTTCATACGCTAGAGAAAGTGCTACAACCCGAAGGCCTTCTTCATACACGGCTGCATCAGGCTTGCGCCCATTGGCGCAATAACACCTGCTTTTGCCTCCCGTAGAAC
+
7+'+52065-0+%,&/0/4585-976.+,14+.-.87/&&&'%*+14451((+569.,/.(*,.()*1,2/&'(,40%/1920693)',())09+0///00,&)'&+'%#&'1/10*))*/,123'42',+)/030.*0,021:7789875536&%'**7.--3+/.2)40-*),26;8001-)*+*)''/''*)').'2*46-6/0,,.2242.$+,*/$&%),023(($%$%&'.)*1-/1650,/.67869<95;.,,-.-+.+)%')+&04,*/17745/3568-*&''$&''')),.016++/0+*-3193562'//9//6656654.+-//55),,)*.-8+4*'')0+6;5854310540.118*.7.63/,5315-0((+-.21*(,/'*(%#*$(&+-0-$%(,,-3+,**0045'++(()*/005,,*,,,64227422,/0545,*/+1-1*/4-())/4-2))*&&&('%)*0/:7;7::54578;605-*&))*:8943+--/.12778))1040991-%*$,%,++-0+/0.,/264:/176++347;8;3''*)*)+4;;(##')/..0((),,)**+$)&'%'(5.//0/.2/3/10101/./02+2,2-22/0/27540/)*&($)$$%&'+'3,033/4/3566;8/0-6/0169.(+&)+$++(,,+,(&+34225<43614+()%+)1045.')(0;77635253.,775:773:(+361-&/+**(#(+160,04+%&&(480.,/,/5832,++*+3435;.**4-)))'&$%'%%0,-&#$/01*,,%$$&)+)..2(+()+)(.+'(0*+01/...,1440/2+)**+1*&,3+%&(,+)45.-&,,03'+-32345478406*+*)+-/2463/*'&$&&$&()(*2.5223-1+-*.-*-2181001422;353++,0123451*(%)+'(0...78-4+*+)'0-096:890/'&*&+):1(-()&&&((*)(,()),/%*.1/-+%&#%&),%&,&)**%,%'/'*-(-('(**,-587<66;0,,%&#%'4-547256077415'-.08/(,*'$$%&&%%'%&%))(&&*)(+,.23.;,-/.1('+
@b5c21409-6a29-40a8-becf-34bef3286c18 ch=125 read=80011 start_time=2019-12-13T01:40:25Z barcode=BC01 runid=2c9cf7bc05858273f10e7d7ec552fc0bd742dc3e
CTCCTGCTGGGAGGCAGCAGTGGGGAATATTGCACAATGGGCGCAAGCCTGATGCAGCCATGCCGCGTATTATGAAGCCTTCGGATACTTTCCAGCGGGAGGAAGGGTAAAGTTAATACGCCTTTGCTCATTGACGTTACCGCAGAGAAGAAAGCACCGGCTAACTCCGTGCCAGCAGCCGCAGCTGGAGAGGTGCAAAGCGTTAATCAGGAATTACTGGGCGTAAAACACGCAGGCAGTTTGTTAAGTCAGATCTTAATCCCCGGGCTTACAGGGAACTGCATCTGATACTGGCAGCTTTGATCTCGTAGAGGGGTAAATTCCAGGTGGCGGTGCGTAGAGATCTGGAGGAATACCGGTGAAGGCGGCCCCTGGACGAAGACTGACGCTCAGTGCGAAAGCAATGAAGTTAAACAGGATTGATACGAGTAGTCCACGCCGTAAACGATGTCGACGGAGGTTGCCCCTTGAGGGCGTATTTCCGGAGCTAACGCGTTAAGTCGAGCCGCCTGGGAATACGGCCGCAAGGTTAAAACTCAAATGAATTGACGGGGGCCGCACAAGCGGTGGGCATGTGGTTTAATTCGATGCAACGCGAAGAACGCTTACCTGGTCTTGACATCCCACGCGGGAAGTTTTCAGAGATGAGAATGTGCCTTCGAGACCGTGAGACAGGTGCTGCATGGCTGCAAATCAGCTCGTGTTGTGAAATGTTGGGTTAAGTCCCTGTGAGCGCAACCCTTATCCTTTGTTTTATGAGTCGGCCGGGAACTCAAAGGAGACTGCCAGTGATAAACTGGAGGAAGGTGATGACGTCAAGTCATCATGGCCCCTTACGACCAGGGCTACACGTGCTACAATGGCGCATACGAAGAGCGACCTCGCGGAGCAAGCGGACCTCATAAAGTGCGTCGTAGTCCGGATTGGAGTCTGCAACTCGACTCCATGAAGTGGAATCGCTGGCAAATACGTGGATCAGAATGCCACGGTGAATACGTTCCCGGGCCTTGTACACACCGCCCGTCACACCATGGGAGTGGGTTGCAAAGAAGTAGGTAGCTTAACCTTCGGGAGGGCGCTTTACCGCTGATTCATGACTGGGAGTGAAGTCATGCCAAAGG
+
-/05)&($,37),5/,10&(+*(.,)./*...-/11733831+047-6;7332/00(232427414,)'-'++&)('(10:6--)'('.56-(').)1/((++-.1++.8911:12*'+*/,+-*),-,023002.4-%(,'+3,+'(*%(,+'-.54++-'+*02/-&1&,5,22),0''#$$())+-((*0.0556()+3.6,9-0)'(&%,')+))/-*%(&(1+,*0155253'4692'-549+/8)/.1,0*&,./68+)0.&'%$$%''(+(*/.33435442&//++)))+.3.)(()*0546+',0.--0&6'9*)*2+*(%%(&('0142-)+,.1::/-2,,3125817*+'))1.5.7:1*,3821107/0/00114440%))*-*-('$',2//+(&%%(*,-.2/)3''((&&*$&')232502352&--1(('')%)(*()+0--(*,'&*'$#$'%+16.-,&,1&&(*.).0-5/..523859-40%&(-0-/)*650()(&.'+.00135*6-5,541//1399/.,/4065749;7*64)*'-'-)+/60'*)*-300166<959796/*..25-/+/(*3*067*+/+*.,)+/,-,,((()+.1(&(&)+3+++++6:433/+*/12-,2-,63-426881+1,311;-++*+&-,258977680-*&(,.52//*.12341*)(&%%(,&%#+(,../2/0)-3.&$$&&'&*/125287)3411%%-'&+/1,('**-./0440/3//(-1868,.)'(((*+,0000-12387568.-3,38/.*''*0124522*)./187*)-+01-&%%&(*33522++-(&)&(&((01116:62:813-)&'%(+$%&)(**426-1/''(*,7./1;30433147:4/4,.-//499774-+/-1--'(+,0***),))*'',45802/0/*(,61623*('(&$'(&%#%(2299860)&--360/15;777:7561/4/5*+1/3,,,)+443335:2396684+,*2,%,%-)&%'%*7.;4437.'*,+,*/-,+(('%+%'(),:/;2,/7252,1-'(02'(('(0:3%&().5673&&)),,**5-/,((',(,)
@34b8275f-bd72-4faa-9cc1-4f6b6174aeae ch=416 read=56005 start_time=2019-12-13T01:40:24Z barcode=BC01 runid=2c9cf7bc05858273f10e7d7ec552fc0bd742dc3e
TCTTTGGTTACCTTGTTACGACTTCACCTGATCACTTGAATCACAAAGTGGTGACGCCCTCCCGAAGGTTAAGCTACCTACTTCTTTTTGCAGCCACTCCCATGGTGTGACGGGCGGTGTACAAGGCCGGGAACGTATTCACCGTGGCATTCTGATCACGATTACTAGCGATTCCGACTTCATGGAGTCGTGTTGCAGACTCAATCCGGACTACGACGCACTTTATGAGGTCCGCTTGCTCTCGCGGGTCGCTTCTCTTTAGCCCATGCGCCATTTAGCCAGCGTGTATAGCCTGGTCGTAAGGGCCATGATGACTTGACGTCATCCCACCTTCCTCAGTTTATCCGCTGGCAGTCTCTTTGAGTTCTGGCGGACCGCTTCGGCAAAGGATAGGTTGCGCTCGTTGTGGGACTTAACCCAACATTCACAACACGGAGCTGACGGCAGCCATGCAGCACCTGTCTCACGGTTCCCGAAGGCACATTTCTCATCTCTGAAAACTTCCGTGGATGTCAAGATTAGGTAAGGTTCTTCGCGTTGCATCAGATTAAACCACATGCTCCACGCTTGTGCGGGCCCAAATCAATTCACGTTTGAGTTTTAACCTTGCGGCCGTACTCCCCAGGCGGTCGACTTAACGCGTTAGCTCCGGAAGCCACGCCTCCAAGGGCGCAACCTCAAGTCGACATCGTTTACGGCGTGGACTACCAGGTGTATCTAATCCTGTTTACTCCCCGCTCGCACCTGAGCGTCAGTCTTCGTCAGGGGGGCCGCCTTCGCCATGATGTTCCTCAGATCTCTACGCATTTCACCGCTACACCTCGATTCTGCCCCTCTACGGGACTCAAGCTTGCCAGTATCGGGTGCAGTTCCAGGTTGGGCCAGGGGATTTCCGCATCTGACTTAACAAAACCGCCTGCGTGCGCCTGCAGCTCAGTGAATTTCCGTTAACGCGCATCGTATTGCTGCGGCAGCGTGGCGGGGTGGCCGGTGCTTCTTCTGCCAGGTAACGTCAATGAGCAAAGGTAATTAACTTTACTACTCCCTTCCTCCCCGCTGAAGTACTTCCACAGCAGAAGGCCTTCTTCATACACGCGGCATGGCTGCATCGGGCTTGCGCCCATTGTGCAGTATTACCTGCTGCTCCCGTAGAGGAG
+
$"''$((.3)-729/00++'&(+1-*.*$$)-,('.(+.6/---16))*+.*%&*,46/005/-/5+0./*,()*4554/69<96;95,355+0/*++.91.29342,,.32852)3-..).646744(6+12/(*(-.,,06/62:44548))*50'))+22-0()+2669:86334665454-)**//61,1)1'(2/27/:611/606-(&*)--2**,*(%)(((**1'()02-.1648//,/'()0++(%./140%)(,*+00579;85:,))'%#%)*562'./02:+.9:8.2.),582923-..,*..61358899/95.'-3.::847)*,7/+,2))+,-+)*022,2+4/,+169.$),(*+)&&&')'&'&139*0+&$')+..-/.//561;101;7/+*.*)/2,-)0/260)*,'*).'(%(003231(53,4:,6.4234337')+203'-*446484/06162*2./:-/05562201.%&(&*+)&')+,;;:5120/+'/).11/11,55<88::4792://--/(*+001:407+*(.-./.,),%)+.+066*6032/%&&)/0434.'&&)/20120;<0/92.1.,-18570832-42/'(0,1+313022133754708/.,1/2/3-10+/1)0/39/9*/,*45/%0/43636*''(),-0*/2349.''*+-.7862/21550.*'')),-0544992649+%(+845)%&-+*-),,+-).245444638<968:../965+454596<756:,+-*/%0-3('/..47653.+-*)$*360.27145.2)/*%$((+230*285++3337++10578&('*3./8:003136&+%)&+*-171-,06.7&0-2-(*---(17*,&'*1231.,+-,7.,5+)&,86:;;;:9978*.&&(3&0..2+)-&2(11+45&&-03,)(')'',01,0+%)',)*)'%((&$,,)(((%+(+*-%54554835<7615'&-5--5766.1.-.65700*+(+)*,+.,*21.''*(,-.:0,41/)03-++,,&%*&(.0230,&'&),&&.).7397<26;448.-)+*/.81105;7511.03&99-9,*+,5;-,28110/&)*)/-#)+)),+*+(-8-+/-,%+*&)
@5aabc7d6-ffe9-465b-b540-ada484a1e0ed ch=165 read=83269 start_time=2019-12-13T01:40:34Z barcode=BC01 runid=2c9cf7bc05858273f10e7d7ec552fc0bd742dc3e
CTGATGTACTTCGTTCAGTTACGTATTGCTGGTGCTGAAAGTTGTCAGTTGTGTTAACCTACTTGCCTGTCGCTCCCATCTTCCGGTTACCTTGTTGACTTCACCCCAATCAGCTGACCCTACCTTCGGCCGCTGCCTCAGCACGGTTAGCTCACGGACTTCGGGTATTGCCAACTCATGGTGTGACGGGCGGTGTACAAGACCAGAGACGTATTCACCGCGACATTCTGGTTCGCGTTACTAGTAAACTCCAGCTTCATGTAGGCGGTTCAGCCTGAGCTCCGAACTGAACTGGTTTTAAAGTTTGGCTCCACCTCACGGTATTGCATCTCTCTGTACCACATCATTGTAGCACGTGTGTAGCCCTACACATAAGGGCATGATGATTTGACGTCATCCCACCTTCCTCCTGGATTAACCCAGGCGGTTCGCTAAGTCCTCAACTAATGGTAGTGAAAAAAAAACTAACGACAAGGGTTGCGCTCGTTGCGGGACTTAATAACATCTCACGACACGAGCTGACGACAACCATGCCACTGTCACCTTGTCCCCGAGGATTTCCTCGATTAAAGAGTAATGCAAAGGGATGTCAAGTGTAGGTAAGGTTCTTCGCGTTGCTTCGAATTAAACCACATGCTCCGCTACTTGTGCGGGTGCAAATCGATTCCTTTGAGTTTTAATCTTGCGACCAAAACGTACTCCCCGATGGAATGCTTAATGCGTTAGCGGCGGCACGGAGGTGTTTAAACCCCCCCACCTGAGTATTCATCGTTTACGGCGTAGGACTACCAGGTGTATCTAATCTGTTTTTTGCTCCCCGCGCTTTCGAGCCACTCAGCGTCAGTTGAGATCAGAGGTCGCCTTGCTCGCCACTGGTGTTCTTCCTAATCTCGCATTTCACCGCTGCAGATTACTCTCCTCTCCTGCACTCTGGGCCTTCCAGTTTGGAATGCAGCACCCAAGTTCAGGCGGGTATTTCACATCCCTTAATCATCCCGCCACGCTCCCTTTGCCCAGTAAAATCCGGATAACGCTCGCCTACGTATTACCGCGGCTGCTGGCGTAGTTAGCCGTGGCTTCCTCCTTGGGTACCGTCATTATCTTCCCCAAAGACAGGCTTTACGATCCGAAAACCTTTATCACTCACGCGGCGTTGCTGCATCAGGGGTTTTCCCCATTGTGCAATATTCCCCACTTAACACTTGCCTCCCGTAGG
+
"%+$&&)*.1;178/.&*6,+,56548356;:4221)18*(69625$'*'&)*+400/2''(-+*6;975.+)**(%&*0277.0.30,,))2*+')),9631/891.627,,-.0418+('-&$&+0-0..320/5./%&&$')-3,**-.21223-37;/--/--/4-04+%*)*%/(675644654:264100*33,*,3/-+$))+.339<60354613.,29-.3*02--/0-7*+(('*''$'(.+'(--+*)('$&(2/.57:6/1/)'&$%''..,-5166436;;/:::*44..-;-2-40/1,/52424170(/,,-.5300/,17999;)('%)'.1(*'&'%,&*(()&)+.1)&%'**/,0+/12-06001107<0/08221.,.2)(0-0879528*+4*1,/*5('')17'//01%%+*''),6/*/'&)-++/++%)*+.3897583*/.00./2455-602:46588866:13/;5314,5*%)+)-*,//-/00,)+()705533235808;12.2/*).(**/1/00.-799,-*.-&*:/555660605:*&&'(+0003:4))-0999;;92/61137974-+-*899791455:/3486*,,3-4;:9<000021128224/0-5(0*,,5.,)**/2*)&(**-')+*,0/7:<,/8020600.0.&*,,('')&,+076*)&&))--.(*((((+,0/7,++-192%)((*32-/,--19*393/10-.)(',3+*&&)*3;53896599+*&)$*(&-1+,1114.//)('(('&,.,-33838/0).//511-,-,,58/-)()*)$%'(134449--1)(%%$)+411-+*)$%$&$$$**,0623324./0975-7,*/83427.212;/0')1*+/**$($'%%)..,0&')/03545344,)&+()((*/,,/4;93-+-02/)+,*.---&.(9.0+33)0(2)*94--+-.17*)(1-55764:)+11(-'.-/5)+,+'/-(,()*/.-()0/5.0154.463,,*)(-1322602<7:4;44497764323/9+*)7++3380122:15''&&)('&/1098/5501456/&&&,/,+,-+/0+,42/1..3/**.36()%$%((+*)++'#%)+%,.004((1)+245/,66+3:6*246,)).**()*2022/758,$%%#'$%$)(-,.20/7--,*,(
@b83f1770-97bb-4c4a-ba90-d0fca086fd3a ch=229 read=77109 start_time=2019-12-13T01:40:33Z barcode=BC01 runid=2c9cf7bc05858273f10e7d7ec552fc0bd742dc3e
CTCCTACGGGAGGCAGTGAATTTTCGGCGATGGAAACCCTGACCGAGCAACGCCGCGTGAGGAAGAGGTTTTCGGATTGTAAACTTCTGTTATAAAGGAAGAACTGGCGGCTACAGGAAATGGTAGCCGGTGACCAGTGCTTTATTAAGCCACGGCTAACTACGTGCCAGCAGCCGCGGTATTATTACGTAGGTGGCGAAGCGTTATCCAGGTGTGGGCGTAAAGAGGGCAGGCGGCCTTGAGGTTAATGGTGAAAGCCTGAAGCAACTTCGGTAAACCATAGAAACCAGGCAGCTAGAGTGCAGGAGAGGATCGTGGAATTCATGTGTAGCGGTGAAATGCGTAGATATATGGGGAATACCGGTGGCGAAGGCGACGATCTGGCCTGCAACTGACGCTCAGTCCAGCGTGGGGAGCAAATGGGATTAGATACCCTGGTAATTACGCATAAGCAAACGATGATGCCTAAGTGTTGGATGTCAAGTTGGTGCTGCGGTTAACGCAATAAGTACTCCGCCTGAGTGAGTACACGTTCGCAAGAATGAAACTCAAAGGAATTGACGGGGCCCGCACAAGCGGTGGAGCATGTGGTTTAATTCGAAGCAGCATGAAGAACTTACCAGGTCTTGACATACTCGTAAAGGCTCCAGAGATGGAGAGACCGGCTATATGAGATACAGGTGGTGCATGGTTGTCGTCAGCTCGTGTCGTGAGGATGTTGGGTTAAGTCCGCAACGAGCGCAACCGTTAGTTACCATCATTAAGTTGGGGACTCTGGCAGGGCTGCCAGTGACAAGCTGGAGGAAGCGGGGATGACGTCAAATCATCATGCCCCTTATGACCTGGGCTACACACGTGCTACAATGGATGGTGCAGAGGGAAGCGAAGCCGCGGGTGAAGCAAGACCCATAAAACCATTCTCAGTTCGGATTGTAGTCTGCCAACTCGACTACATGAAGTTGGAATCGCTAGTAATCGCGAATCAGCATGTCGCGGTGAATATTACGTTCTCGGGCCTTGTACACACCGCCCGTCACACCACGGAAGTTGATAACGCGAAGCCGGTGGCCTAACCTGAGAGAAGGAGCTGTCTAAGGTGGGATTGATGATTGGGGTGAAGTCGTAACAAGGTAACCGG
+
)*11//1-5/'(++'&%&'&-373049+&''/-&-/*4-..48978898::869+1,40/*)/2++)1.;1..63.7...60(-7-66+41,.6:.4/.1,/1/%3'*4-..--')(,+.-345-236(-+($+%%$(&)+*.+-01*&'(+-/92205...0.3-00,.1015/87/()'**+-,,-87/,/)---%*')*-25----(2/2.40;996559-)(./312595.61,/.-)1'0&(%),(,)-.()2675..,--1,-6/%321:*76,.+*',.,/487,))*,3,-..04616./.184541-*+0)4,:.-+,+10455:51+8-*,47778984312237*.900298925210/3.316961110,3/50300/,+')+9577;.1-8&%&*+:71:.)*,:;;7&67/61/.77676**%1,-$*$$&&(**++&+/531/))('*%0%(183771:07+-&+-1-*).*0-(+)')&+.)/3/,-/2.1-(+,/.2/(-.,)&()&&'((.$)*101%'(-.0600)(+)+37;,,*(*+,+-/0+5++5,/-,.)1./59566011.+&++5285183;8-.'%)4*/))*,2))++&((-*&,%)*060./213900*.-/'-,//5'))+,-454-&'))&$*'+-56351)0$'#$&/.-497889:993;200221(+-.9*4+279:42,)+640<.75492/-/1.((*%)&(/1225'/.(,40.3/+././7*0/+-++6-48)-8530,1.*,1-.234:0221--.-(+,63-.*(&&'%)-122327682296-00458:42:5.+400157:78:21/.../*-0137-(,/0342006096780-.2-)0+2-.1,.620,*-(+00*..*,139,+23:;*5;56<627*+.19)2'6,++378772/,++0330-//-026080009.3,900.-((+336698:-+.+*(()+0/37*3,00-&'(*))*,+5-,+4-133+1,+*0/1436;4372-.046474010((&(.+((-021&-&)*)07294696'+494-%%''%(+.-((*-.)43214.5./5-,-0-../,7/5651//30/095689979(5+398:-3
@82fc3647-ce9d-4572-9be8-e8cb431b1821 ch=503 read=64866 start_time=2019-12-13T01:40:33Z barcode=BC01 runid=2c9cf7bc05858273f10e7d7ec552fc0bd742dc3e
CTCCTACAGGAGGCAGCGTAGGGAATTTTTCGGCAATGGGGAAACCCTGACCGAGCAACGCCGCGTGAAGGAAGAAGGTTTTTCGGATTATGTAAACTTCTGTTATAAAGAAGAACAGCGGCTACGATAGTAGCCAGTGACGTACGCTATTAAGCCACGGCTAACTACGTGCCAGCAACCGCGGTAATACGTAGGTGGCAAGCGTTATCCGGAATTGTGGGCGTAAAGAGGGAGCAGGCGGCAGCAGGGGTCATGTGGTGAAGCCTGGAAGCCTTCAGTAAGCCATAGAAACCAGGCAGCTAGAGTGCAGGAGGATCGTGGAATTCCGTATCAGCGGTGAAATGCGTAGATATATGGAGGAACACACCAGTGGCGAGCGACGATCTGGCCTGCAACTGACGGCGCTCAGTCAGCGTGGGGAGCAAATAGAAGTTAAGATACCTAGTAGTCCACGCCGTAAACGATGATACTAAGTGTTGGATGTCAAAGTTCAGTGCTGCAGTTAGCGCAATAAGTACTCCGCCTGAGTAGTACGTTCGCAGAATGAAACTCAAAGGAATTGACGGGGGCCCGCACAGGCGGTGGAGCATGTGGTTTAATTCGAAGCAGCACTTGAAGGGTGCTACAGATGTGACATGCTCGCAAAGGCTCAGAGATGGAGAGATAATATATGAGGATACAGGTGGTGCATGGTTGTCGTCGAAAGCTCGTGTCGTGAGATGTTGGGTTAAGTCCCGCAGCAGGCGCAACCCATATCGTTAGTTACCATCATTAAGTTGGGGACTCTGGCAGAACTGCCAGTGAAGCTGGAGGAAGGCAGGGTGACGTCAAATCATCCCCATACTTGCCCATGACCTGGGCTACACACGTGCTACAATGGATGGTGCAGAGGGAAGCGAAGCCGCGAGGTGAAACAAAACCCATAAACCATTCTCAGTTCGGATTGTAGTCTGCAACTCGACTACATGAAGTTGGAATCGCTAGTAATCGCGAATCAGCATGTCGCGGTGAATACGTTCTCGGAGCCTTGTACACACCGCCCGTCACACCACGAGTTGATAACACCCGAAGCCGGTGGCTAACCGCAGGAAAGGAGCTGTCTGGAATTGGGATTGATGATTGGGGTGAAGTGTAACAAGGTAACCGG
+
*+/4./5%45*,2,,)++(()*'''+1981/6;-:,,)/.()/*0:-..567652788868;42.11/6-3/1*+0)0-887.12;.8,%)'(15-009/1)2*)(,.(++1-165)00)/*)'(')-&.,.051')*+-0+/,,'''(--4.'(1../1..174211/1593/(++'/2--,/.060/023+-)*2:34:/185:505)*-.+7*(,.776*/,.)*+*1+),-239:0:0../''34932&-()*.'(**'+066'*(&('(/,(*,55-6931()*11+524:8//./,,')*6241*,*--37363)2(4-3/-.+--(+,+2/0/55+(,000011/2&*-,*1,---*-).0/1527,)')*29;8787529390142/---.-.*(&*(2.61,('(+/.)3*()+:9:7/''''*.))+-273:.+'0--/65*,/1735:<;00/.+/1./3883729292;;8993:2/127()+/,')+,/53/,/+-./01.+,-0111/4:83///-,3+1210-,,5()886'52,4.13)+-+/41,,,**49.84+'+(--(-03:886)-./4/*)2+48786:5))+&).(/%)&$(+1)*+-++,(,*+.2+/+-33/'../++6;216335.-'**::1/,,(/-0)+-32,)(0'+614&-/--653311/53;123104()('&))423277687344788;,94-7..+-/1**.-*7-)/34982973(-+.04170/0;40:210/-8.2,/8-067-368303/((&035334*()%$%&-.331.'()(+)%*-))*,33625:7-1124-2,**%(&%#'&$&*+-20-),''&''''$',45:9/80;00:77.++1310*/--,6.0,,/*.73-,(*&*)45(0260,+6-+0488.999;88.+-3.5570.4,.-46;::/2.--1774-////191,8-8-04373000/13632()0181.)+,.8676,4(,,&'/-.2-4,-'+)1(,0'*'$(+,1204;0::,-4*(/-13+.,,.)2--/-4)&-/*)*,*3735.+2+'(-.,+.*-/)1)')%&&*'*('&&&$'%160+/-,+./)5*(-2/(''+'+)/4902+.+,38/-24
@fbd7cbe2-5778-45ea-9d11-e127e1841881 ch=201 read=49644 start_time=2019-12-13T01:40:41Z barcode=BC01 runid=2c9cf7bc05858273f10e7d7ec552fc0bd742dc3e
CTCCTGCAGGAGGCAGCAGTGAAATTTTTTCGGCAATGGAAACCCTGACCGAGCAACGCCGCGTATGAAGAAGAAGGTTTCAGTTGTAAACTTCTGTTATAAAGGAAGAACGGCGGCTACGAAATGGTAGCCGGTGACGGTACTTTATTAAGCCACGGCTAACTACGTGCCAGCAGCCGCGGTAATACGTAGGTGGCAAGCTACGTTATCCGGAATTATTGGAGTAAAGAGGAGCGAAGGCGGCAGCAAAGGGTCTGTGGTGAAAGCCTGAAGCAACTTCCGGTAAGCCATAGAAACCAGGCAGCTAGAGTGCAGGGAGGAAGGATCGTGGAATTCCATGTGTAGCGGTGAAATGCGTAGATATGGAGGAACACCAGTGGCGAAGGCGACGATCTGGCGCAACTGACGCTCAGTCAGCGTGGGAGCAAATAAGTTAGATACCTAGTAGTCCGCGCCGTAAACGATGAGTACTAAATTGTTGGATGTGTCAAGTTCCAGTGCTGCAGTTAGCAATAAATTACTCGCCTGGAGTAGTACGTTCGCAGAATGAAACTCAAAGGAATTGACGAGGGGCCCGCACAAGCGGTGGAGCATGTGGTTTAATTCTTGCGAAGAACCTTACCAGGTCTTGACATGCTCGCAAAGGCTCCAGAGATGGAGAGATAGCTATATGAGATACAGGTGGTGCATGGTTGTCGTCAGCTCGTGTCGTGAGATGTTAGGTTAAGTCACAACGAGCGCAACCCTTATCGTTAGTTACCATCATTAGGTTGGGGACTCTGTGAGACACCGTCAGTGACAAGCTGGAGGAAGGCAGGGATGACGTCAAATCATCATGCCCCTTATGACCTGGGCTACACACGTGCTACAATGGATGGCGCAGAGGAAGCCGCGAGGTGAAAGCAAAACCCATAAACCATTCTCAGTTCGGATTGTAGTCTGCAGCTCGACTACATGAAGTTGGAATCGCTAGTAATCGCGAATCCAGCATGTCGCGAATGCGTTCTCGGGCCTTGTACACACCGCCCGTCACACGAGTTGATAACACCCGAAGCCGGTGGCCTAACCGCAAGGAAAGGCTGTCTAAGGTGGGATTGATGATTGGGGTGAAGTCACGTAACAAGGTAACCGGAAGATAGAGCGTGAGCGAAGTAGGTTAACACAAAGACACCGACCTTTCTTCTGTAATGCGTAACTTACGGG
+
+*-'%%)'.)()-,-5-,&+&()+*1::;+73:52:41)&**,7(().2:21+-40-)37351/*,05..)/(,2,10:,*//110196/*)*030521088,2*-(',&*$.,)-+.01++35.3644462(.//.,'%&$&$%&%)'2-%&('+)-(+,425-/*,#&)--01/44////-4.016569081/4336,,*+.//9304&-/..0-*5/6-')*05-)(0-%(*%%&(.46:1(,-+)&+149/+*)(),&'++%(,,*()%&*+)''('(/.4:*14.2(&*/+15*0.,,*))*(+/3334.7+*+()-+1-..&.''-&8);:75/-*'&+,-.51077/.287548,*****2'+)*68:36718530-/..1542222-3'($'()0.0022567+/2.,,-.3522*+/294360/,9//07639,--63364(%))12112:61-))&')*,/544,/0/.7/7/-,+$)/+''(2:(),<886763-8($%(*+,3-&-'&*-3(++*/($(,****)(+53,.-+-,-0/73/176;-((%$()*((('-215.70*-,2457989:99).,.64/128<:.276114((*-.*046847/1+&('))1/./422%.,,'-/6)/.214+'&'(*::2-+*)/65781-,./76677/4%.,*-0*)**+/537112-/0,...28989:5:45167757'/61:66+).$()(.&%-/293.190,1-/06-4&&*8/4:8::&8(%)&&&%,2-1212/*&&(*,)(,,'*''(-./513/0157.+*'+)+*-6752327:7789<1.,.011:2052.+:00/78:51-(),01.,&(,,332.01:58;8968657.,)+*)+)00-/-*++**,/,(,0:<1691*)5:15;::<988+,.;;27/08/3489:12++&++:89:979894:3.:.8.7203++**)+042249271001.0178888-5.,.,',-89757//56.5.)+,/%,,/527;73.+&'%'(*-)*(((465015,)-'-.5132//0*(,0/64652/0/3&--0/05425:)6.5:4/.0+--/2-4).0-+.03-./%()//22..&%*.85735/.*+10-.-/)5-069,.,(**)0+70823434+(*,,2311-%&-5-05+(%())*)2..1+(&&$&$#$
@a65a386c-02ac-4c58-9579-baf64f620ecb ch=342 read=43824 start_time=2019-12-13T01:40:50Z barcode=BC01 runid=2c9cf7bc05858273f10e7d7ec552fc0bd742dc3e
CAGGCAGCAGTAGGAATTTTCGGCAATGGAAACCCTGACCGAGCAACGCCGCGTGAAGGAAGAAGGTTTTCGGATTGTAAACTTCTGTTATAAAGGAAGAACAGCAGCTACAGGAAATGGTAGCCGAGTGACGGTACTTTTATTAAACCACGTACTTCGTGCCAGCAGCCGCGGTAATACGTAGGCAAGCGTTATCCGGAATTATTGGGCGTAAAAGAGGGAGCAGGCGGCAGCAAGGGTCTGTGGTGAAAGCCTGAAGCTTAACTGGTAAACCATAGAAACCAGGCAGCTGGAGTGCAGGAGAGGATCGTGGAATTCCATGTGTAGCGGTGAAATGCGTAGATATATGGAGGAACACCAGTGGCGAAGGCGACGATCTGGCCTGCAACTGACGCTCAGTCAGCGTGGGGAGCAAATAGGATTAGATACCCTAGCTAGTCCACGCCGTAAACGATAGTACTAAGTGTTGGATGTCAAAGTTCAGTGCTGCAGTTAACGCAATAAGTACTCGCCTGAGTACGTTCACAGGAGAATGAAACTCAAAGAAAGGAATTGACAGACGCACAAGCGGTGGAGCATGGTTTAATTCGAAGCAACGCGAAGAACCTTACCGAGTCTTGACATACTCATAAAAGGCTCAGAGATGGAGAGATAGCTATATGAGATACAGGTGGTGCATGGTTGTCGTCGCTCGTGTCGTGGATGTTGGGTTAAGTCCGCAACGAGCACAGCCCTTATCGTTAGTACCATCATTAAGTTAGGGGACTCTAGCGGGGCTGCCAGTGACAAGCTGGAGGAAGGCGGGGATGACGTCAAATCATCATGCCTTATGACCTGGGCTACACACGTGCTGGATGGTGCAGAGGGAAGCGAAGCCGCGAGGTGAAGCAAAACCCATAAAACCATTACTCAGTTCGGATTATGATCTGCAACTCGACTACATGAAGAAGTTGGAATCGCTGGTAAACCGCGAATCAGCATGTCGCGGTGAATACGTTCTCGGGCCTTGTACACACCGCCCGTCACACCACGAGAGTTGATAACACCCGAAGCCGGTGGCTAACCGCAGGAAGGAGCTGTCTAGGTGGGATTGATGATTGGGGTGAAGTCGTAACAAGGTAACCCGG
+
&(+32(11(/2.*+(,,**,*36,2+*3,+1,08+,.56754235)+(*+)0032/2./-5+-5/628862,5+/*&&(0-.25250.,.-3:+/,,,)+'2'32'//.,,-+'),--6+++,02)%()-2,''((*-*5+-8&),'(,**+$$').*-..//*,//047./+%.*&$&)**.26/2503658442-301,4+%/)8:;::47;3,'()1-%(*256649812+2+,391003**/4+-(+%,85633/)1)5).0+%.,5*182/0%.4-/3,39-,+,,&*&*+,0*32,'&/4277.52*3*4):8887763477.9996;9445::8762-.(-01..(*.-2:;.33273)*-'+*.7644542/1+.*,.00///))**)9)++*)'(*4'/61*,,,902410-:-+*/-148)('%%,/02663448;7;::3-,,-'&,&&)16-/406090;7:46;6.5;9.,0../+-+0083433)6((,*-)*-+2*,57+(&''(,184&/,,0,,,7./4;//5958+'()*))0-//-)-&*'+#)'**1,..'2(0',+*-.++9:8;8;7/40./6(3-,,-/(&+/3/8016('*,-/8/00887888875;4+.8366(''*,-67,)*(,**++,..),0-)*-/;58988;9799:-4-5,0156/&'),030/0122).001;26408282299-01,,*'+)&*+'.2+)+,.8181/.4250368366-/*-,&+688/5543---'0/(&)&23/122,,3.+344.,2+.3/6218:2211673/48;7//.0746&3,)+-,007:672-/25400)+..-3.-*)+988:840')-.+0/01-6--65.-)-)()0/+.09<25;8135;;95864-%&'*44738*8.25-1247771,4-++750////37645**'(10:1::99521'1.15()*&)010/--,0,002617-421/830445;637,2+''+*(+,,,..1:44;313644220*,+)('):.-.-/'10.74)')&):.(%%&)'*%/(+,.*2,-)'%&)4442/0(3+.;:2/9)*+--9466;50125123/,/512'6(-4747*3(
@4f712385-a153-4d81-8f8b-559f7073f93a ch=176 read=81641 start_time=2019-12-13T01:41:00Z barcode=BC01 runid=2c9cf7bc05858273f10e7d7ec552fc0bd742dc3e
CCACTGCAGGAGGCAGCAGTGAATATTGCACAATGGGCGCAAGCCTGATGCAACCATGCCGCGTGTATGAAGGCCTTCAGGTTGTAAAGAGTACTTTCAGCGGGAGGAAGGGGTAAAGTTAATACCTTTGCTCATTGACGTTACCCGCAGAAGAAGCACCGGCTAACTCCGTGCCAGCAGCCGCGTAATACGGAAAGTGCAAGCGTTAATCGGAATTACTGGGTAGAGGCGCACGCAGGCGGTTTGTTAAGTCAGATGTGAAATCCCGGGCTCAACCTGGGAACTGCATCTGATACTGGCAAACGGAGTCTCGTAGAGGGGTAGAATTCCAGATTAGCGGTGAAATGCGTAGAGATCACAGATACCGGTGTAGCGGCCCCTGGACGAACTGACGCTCCAGGTGCGAAAGCGTGGGAGCAAACAGGATTAGATACCCTGGTAATCACGCCGTAAACGATGTCGACTTGGAGGTTTGTGCCCGCTTGAGGCGTGGCTTCGGAGCTAACGCGTTAAGTCGACCGCCTGGGGAGTACGGCCGCAAGGTTAAAACTCAAATGAATTGACGGGGCCCGCACAAGCGGTGGAGCATGTGGTTTAATTCGATGCAACGCAGAAGAACCTGGTCTTGACATCCACGGAAGTTTTCAGAGATGAAATGTGCCTTCAGGGAACCGTGGAGACGGGTGCTGCATGGCTGTCGTCAGCTCGTGTTGTGAAAATGTTGAGTTAAGTCCCGCAACAGGCGCAACCCTTATCCTTTGTTGCCAACTTCGGCCGGGAACTCAAAGGAGACTGCCGGTGATAAACTGGAGGTGGGGATGGCGTCAAGTCATCATGGTACCGACCAGGGCTACACGTGCTACAATGGCGCATACAAAGAGAAGCGACCTCGCGAGCAAAGCGGACCTCGCAAAGTGCGTCGTAGTCGGATTAAGGTCTGCAACTCGACATGAAGTCGGAATCGCTGGTAATCGTGGATCAGAATACCACGGTGGGCCGTTCGGAGCCTTGTACACACCGCCCGTCACACCATGGGAATTGGGTTGCAAAGAAGTAGGTAGCTTAACCTTCGGAGGCGCTTACCGCTTTGTGATTCATGACTGGGAGTAAAGTCATGACTGTTAACTCCGG
+
',$(($-&65++0,*/0/053284/6/.-,/2855;78668:*..*)((+-/'.114334/-../252..0*//2233+587;3062,'&&)*+3:20/22-90+-(,()12-+14+-.315//1*,.+,--,',-+-2-1,(14)*6/-1(&+()+53/+.++00-/3625668323+++3(&('))++3+1))**,/37456,9,3,20(./*4.22/0-''))(()348/4.41561(/094)/6.)+/4/25442(*73+01+,47636+428378211024521/-+-./097:84-%)'(&&+,.48:7.',12,(%%)(/-7&(.&+*()*0671070,-398.--,-//$$%*,-/5:482/'%)*,/251('-412,)('(()3.--,)'/6666200*+*334:3(,166)((..)5+--35287-*,1-)&)-*--58689<./....5:8401/20/05*5-(0*/4+$&&$(%((,'(*11227)8-0004:.-,)+43405776856564285)*%'(85:92592.,7.75<:6-456:--0&*-(('*()3/09/0115480528221&))-*))**099698;8.-.**'%**.%'0/)(&+'(+28-6,,,999:+(),1,3,-7;6/-------+%(('0-142:6++3-*.8<997-$,(2%+,.16777-102.0*.213412223/*,,701.414---15+',.,--*8/6))+0'2*)/,*./3.1',*+-1..73'*+((++(+/2.3/62,26*&24134(/,'('12047*451114:;67+)()(-.-66/.0)-+*+.1.159:8.0(+*.33---8-412.,++&+)+/76352:3251,0/1/249+(('),&)-.1835(,-+0106)*.21037.*#()0+,02655778::3:+3'7,'&*)./*()**-..,()&(((-)+.)/,366445&1.2//09:999944(*50()'()(/./,&%%(/01'/&+26392323+103:42;6.05/42498:55+&&((/484<554:,&++'+)(*,,,/+3-:/:8:9*7(+0,476:462*(/,)*4498;76.--..770''&/74./.&+(%)+)((%$&&0)/,
@3b8e0521-b553-47f9-b720-3dc20e25d3ee ch=159 read=58919 start_time=2019-12-13T01:41:07Z barcode=BC01 runid=2c9cf7bc05858273f10e7d7ec552fc0bd742dc3e
CGGTTACCTTGTTACGACTTCACTTCATCAATCCCACCTTAGACGGCTCCTTCCTTGCGGTTAGGCACCGGCTTCAGGTGTTATCAACTCGTATTGTGACGGGCGGTGTACAAGGCGAGAACGTATTCACCGCGACATGCTGATTCGCGATTACTAGCGATTCCAGCCTGTATAGTCAGTTGCAGACTACAATCCAGACTGAGAATGGTTTTATGGGTTTTGCTTCCTCGCGGCTTCGCTTCCCTCTGCACCATCCATTTAGCACGTGTGTAGCCCGGGTCATAGGGCATGATATTTGACGTCATCCCACAGCCTCCAACTTGTCACTGGCAGTCTCGCTAAGTCCCCAACTTAATGATGGTAACTAACGATAAGGGTTGCGCTCGTTGCAGGACAACCCAACATCTACGACACGGTGACAGCCATGCACCTGTATCTCATATAGCTATCTCCATCTCACGGGCCTTTATGAGTATGTCAAGACTAGTGGAGTTCTTCGCGTTACTTCGAATTGATACATGCTCCACCCGGCAGGCCCCGTCAATTCGGCGAGTTTCATTCTTGCGAACGCGTACTGCAGGCGGAGTACTTATTGCGTTAACTGCAGCACTGAACTTTGACATCAACATAGTACTCATCGTTTACGGCGTGGACTACTAAGAATTATCTAATCTATTTGCTCCCCACGCTTTCGGGACTGGGCGTCGGTTGGGCAGATCGTCGCCTTCGCCACTGGTGTTCCTCCCATATATCGCATTTCGCCGCTACACATGGAATTCCACGATCCTCTCCTGCTCTAGCTGCCTGGTTTCTATGGCTTACTGAAGTTAAGCTTCGGGCTTCACCACAGACCGCCGCTGCTCCCCTCTTTACGCTTAATAATTCCGGATAGCGCTTGCCACCTACGTATTACCGCGGCTGCTGGCGTAGTTAGCCGTGGCTTTCTAATAAAGTACCGTCACTCGGCTACCGTTTCCTGTAGCCGCCGTTTAGCCTCCTTTATAAACGGGGAACACAATCCAGAAACCTTCTTCCTTCACGCGGCGTTGCTCGGTCAGGGTTTCCCCATTGCCGAAAATTCCCTACTTATCCCGTAGG
+
3,)1.,.-*-$-,$'-.9:94()&),+,0(5,.6**2,/-')/3&/..+2364316*./0(1).-',.,,)*0/2(48852822-7-*)*)*&+*)(++.*021-0,%)(,3(..--)***)%-.2987:;67445778;<;9:;95872821-.//0548:42%-/%&'+'-,/2++,//.0+,4/-..07-5*%&.+-*&((*)864:9++/0923<;20696/%(-))./+-0.+/3603+,0752227378:5*7)&'((,.-35235/36-&,1/010,*17.66./0,03-+012668-96(&*$%'''+..1,.3/01575684259679,++4-++,11**,)(+,3-115523.2..+)%'(+/+0/0.:...7:935.*($.1-*))11+.00663)-112975/11-/1/'44/,')',-,/4576784657%3216.-,.2+-62+$&)-,.2.66+--+,,-54553560.-),0$(#'3:47<:99130'+-;1+1*4'$)'')*+/4525,1,%%%$$*+176-03689894''&**.4;<82:<.7---*(2.)+%.)**%((*24+&)%,(*-/'0**,/8/3/0227-,--.78::559;434633*--)-+-,.2555887/97+*-1..32-'%&$&&((+()*,+0023343.+,5+)))86/*'*))+3+++693521%*+.+/&.3-'*26(*/413565:;7;8583**0%0869;<4/59)*356712*,,6;85&686664211,.0,1)3+2)()+-0-))++0/,+--+&()./29856-69*(0-..4105.1224/.524,,-01..88037+,1.(('(,&$$'(()-.2/42*--//7,%&$&*'.4/289465.6213')'+-0-451443674755:66;790:100839-.(((0/9*%'+)-25//76++')*)*/*+-23222/3443554466'/88//,-)+*-3.58383&&#&&&,((-+*+12&1(*,)$$$&(/422,&%03-476:99<:97;8.73:4:515/-+012:55+10,,9,499-+2613932712.7.7)&$%$#$'.520412)
@853f5dc0-f18d-4f03-8b2f-e726538119f6 ch=352 read=46887 start_time=2019-12-13T01:41:18Z barcode=BC01 runid=2c9cf7bc05858273f10e7d7ec552fc0bd742dc3e
CCGGTTACCTTGTTACGGCTTCACCCCAGTCGCGAATCACCAAAGTGGTAAGCGCCCTCCCGAAAGGTTAAGCTACCTACTTCTTTGCAGCCACTCCCATGGTGTGACGGGCGGTGTGTACAGGCCGGGAGCAGTATTCACCGGCATTCTGATCCACGTTACTAGCGGTCCGACTTCATGGAGTCGAGTTGCAGACTCAATCCGGACTACGACGCGCTATGAGGTCCGCTTGCTCTCGCGAGTCCTTCTCTTTATGCGCCATTGCTGGCACGTGTGTAGCCCTGGTCGTAATGGGGCCATGATATTGACGTCATCCCCACCTTCCTCAGTTTATCGCTGGCAGTCTCGCTTTGAGTTCCCAGCCGGACCGCTGGCAGCAAAGGATAAAGAGTTGCGCTCGTTGCAGGACTTAACCCAACATTTCACAGCACGAGCTGACGGCAACCATACAGCACCTGTCTCACGGTTCCCGAAGGCATTCTCTCTCATCTCTGAAAACTTCCGTGGATGTCAAGACAGGTAAGGTTCTTCGCGTTGCATCGAATTAAACCATGCTCCACCCAGCATGCGGGCCCCGTCGGTGTTTGAGTTTTAACCTTGCGTACATGCTCCCCAGGCGGTCGACTTAACGCGATGGCAGAGCCACTCAAGGGCACAACCTCCAAGTCGACATCGTTTGCAGCGTGGACTACCAGGGTATCTAATCCTGTTTGCCCGCTTTCGCACCTGACGTCAGTCTTCGTCAGGGGCCGCGCCGCGGTATTCCTCAGATCTCGCATTTTCACCGCTACACCTGGAATTCTACCCCCTCTACGAGACTCAAGCTTGCCAGTGTAGATGCGGATTCCCAGGTTAGGCCAGAGGATTTCCACATCTGACTTAACAAACCGCCTGCGTGCGCTGCGCCAATTCCGATTAACGCTTGCCCTCCGTACGTACGCGGCCGCTGGCTGCGTGGGTTAGCCGGTGCTTCTTCTGCGGGTAACGTCAATGAGCAAAGGTATTAACTTTACTCCCTTTACTCCCGCTGAAGTGCCTTACAGCGAAGGCCTTCTTCGCCGCACGCGGCATGGCTGCATCGAAACTGCGCCCATTGCAGCTGCCAATATTCCCTGCTGCCTCCACGTAGG
+
1.-0.-+/.15-/6)..+45;525.1*('6514.+585/4+32-***2//1*++02*+-,'&',*(+'3('')*336/'-,101:7*.0/10&('-9--62',(*)//,.2..-,*-*-*%(-23-&0+,)-*%*)332-1(,..,399/0258*&'&&.)-43022%-%-(*/4063550-..0..2,735005568.;00155543,,-.+++%%*(++-+/..-.-20,-0106.,,&*'+&&-&)&*-)(+6445;153+(*),*(&***(')*-/2-.5778*/'%(%+3538+,)%+%')*./.4/.-/+.)*052921-1'+,:5/1,&+)+66346410%&+.--/369.()')**1268500..1//*4491/2-37:,*'+,-+.0/0/*3+(&$--331302*/(*-,(05+*)*+%-')''/221%.'%(%$/+42--(+,-5-*'%&)+221879631.073432,.1.+),+2/54302/0:;427989799432+//0650+&)))'()0-;78;767/6-++/01&&-.-68869/--./39.0.('(++4393843:2(&,()(+')20---4;;-/6/459,.,(&'&)&((154**360-7/-+'++/12,+*(%'$#&$**&+.'*&*(-(51-)-/048.5*2*/0/*,1510*/34'.)///0593,-)5+$58423(+.1945/16390%()+%'.7,-/.-29012036311225;867:1/65,/*$%$%'#%%&+*4913/1+,05)('&()38:-3///&).&(&+++,14122.%'-5775)*((*+))&&,/)*')*-,0:.00*(,.6656(4'9.02.+005/%-/10+,%+()4:/.'$&()7.//22255469924,02/--++,*'')'-('%&),6070118021)&%'&-0/-24-+'#&$$&&+,22216713-),-,,--*)0++.2(24(&)*+/3574511'(+414783821/5145*+0),+++))-48-,+0*&(*%#,*51)(+,.+,%&%/(,.+*))-(+1./..052596+)*%%%&'))0-++-340.-)-../.)1235,63+&,*)+('&)%&'-6/23/4/+'$)((00/1.%'),16(
@d92bd914-be80-4917-85fb-98a61378ea5c ch=474 read=32926 start_time=2019-12-13T01:41:24Z barcode=BC01 runid=2c9cf7bc05858273f10e7d7ec552fc0bd742dc3e
CTCTACGGGAGGCAGCAGCAGGGAATTTTCGGCAATGGGGAAACCCTGACCGAGCAACGCCGCGTGAAGGAAGAAGGTTTCGGATTGTAAGCTTCTGTTATAAAGGAAAGAACGGCGGCTACGAGGAAATGGTAGCCAGTGACGGTACTGATAATACGGCTAACTACGTGCCAGCAGCCGCGGTAATACGTAGGTGGCAAAGCGTTATCAGGAATTATTGGGCGTAAAGAGGGAGGCAGGCGGCAGCAAGGGTCGCAATGGTGAAAGCCTGAAGCAACTTCAGTAAGCCATAGAAACCAGGCAGCTAGAGTGCAGGAGGATCGATGGAGATTCATGTGCTTAGCGGTGAAATGCGTAGATATATGGAGAGGAACACCAGTGGCGAAGGCGACGATCTGGCTAACGACGCTCAGTCGAAAGCGTAAAGAACAAATAGGTTACAAGACCCTAGTAGTCCACGCCGTAAACGATGAGTACTAAGTGTTGGATGTCAAAGTTCAGTGCTGCAGTTAACGCAATAAGTACTCCGCCTGAGTACGTTCTAGCAGAATGAAACTCAAAGGGAGATTGACGAGGGGCCCGCACAAGCGGTGGAGCATGTGGTTTAATTCCGAAGCAACGCGAAAGAACCTTACCAGCGACATGCTCATAAAGGCTCCAGAGATGGAGATGGCTATATGAATACAGGTGGTGCATGGTTGTCGTCAGCTCGTGTCGTGAGATGTTGGGTTAAGTCCGCAACAGAGCGCAGCCGCCCATCGTTAGTTACCATCATTAAGTTGGGGACTCTACTTGAGACTGCCAGTGACAAATACTGGAGGAAGGCGGGGATGACGTCAAATCATCCATGCCCCTTATGACCTGGGCTACACACGTGCCACAATGGATGTGGTGCAGAGGAAGCGAAGCCGCGAGGTGAAGCAAAACCCATAAAACCATTCTCAGTTCCAGTTGTAGTCTGCAACTCGCTACATGAAGTTGGAATCGCTAGTAATCGCGAATCAGCATGTCGCGGTGAATACGTTCTCGGGCCCTTGTACACACCGCCCGTCACACCACGAGAGTTGATAACACCCGAAGCCGGTGGCTAACCGCAAGGAAGGAGCTGTCTAAGGTGGGATTGATGATTGGGGGGTGAAGTCGTAACAGGTAACCGG
+
)*1(+-,85/01.046406014(.+,)'))-462:1/+(%))*32,+,58;324446989747686664421*,2-.39*+(3,/.-/.*%''/*0-.1..2:,+,24+(-3.&/-,5-.,1&')((.0+35...6.*++,-.&23234.)'('$%&',/.040468682/6))(&).,0/0,+---1230,*.*2:52;./308//-9%-(*).+'1)88885-66,(*(2/'',,84;64;51120),3700#$'+*1887069//:5*/(&&)+'',''%1*.(.3(')$)0.07340+)(,00..//1421+''&%+,1&*.-*%&/&($.&('$'$&'.5:44.8,)*55457::53*,2+&($*0-51+/4-.6392/-0(.*13-2333/.-*&&%'+3378886.--'+.*++/)/3,(-012;;4.)**+')'&())++'*565435)),46:98;;85.,/0.0.-,,-30341910/4.2//4223793.80587:83542+*((/+,56,2,--393240(&()(+47-+('$$$%.()*0/,)221:-)*(('&,/,01,&6862,80--//.3576:779022+51+-0794338;0().4/133543/07+(.60---+25-./.-,*+'.011559/25447---*-/88.,++*+20237442(*-5824323:356676342113327-00563535-(.)(*./04<75/05464087,.0*0())*)+&(%)'%'''%)+.7:63575758995;65/-,3/780-7443-+*.--0875*58()*+.62(,&&'&,2,-2,2086/1820666769:59012699'*./:45-.13321461..-.861--'*-.212,.-41382/,)-124511'-(())))*0,083,-*+)1+//%+-9:91<:0/4;80.427<92903809)%*,1*+-0568864,/.,((*(--,*())51817578646(22050/++20723,01/24585527211:64789:87810.11)+,-.22-203;92<:01414132-.,)('&/)&'.-//,//,&(0),34975:8++30..-1+0,55--%()766503:185/:90/7,-.0,9.96:87,4236456366442'1)/.6.43
@9342024e-e93f-4a3e-86e1-5874b3b8d629 ch=269 read=46018 start_time=2019-12-13T01:41:23Z barcode=BC01 runid=2c9cf7bc05858273f10e7d7ec552fc0bd742dc3e
CCGGTTATTTGACTTCACAATCGCTTGACCCTACCTTCGGCCGCGCCTCCTTGCGGTTAGCTCACGGACTTCGGGTATTGCCAACTCTCGTAAGGGTGGCCCGGCGGGCGGTGTGTGCAAGACCGGGAACGTATTCACCGCGACATGCTGATTCGCGATTACTAGCGATTCCAGCTTCGTAGTCGAGTTGCAGACCACAATCCGAACTGAGAATGGTTTTATGGGTTTTGCTTCGCCTCGCGGCTTCGCTTCCCTGCACCATCATTGTAGTAGCACGTGTGTAGCCCAGGTCATAAGGGGCATGATGATTTGACGTCATCCCGCCTTCCTCCAGCTGCTGGCAGTCTCGCTAGAGTCCCACAACAATGATGGTAACTAACGATAAGGGTTGCGCTCGTTGCGGGACTTAACCAGCATCTCACGACACGAGCTGACGACAATAATGCACCACCTGTATCTCGCTATAGCTATCTCCATCTCTGGGTAACTGGGTATGTCAAGACCTGGTAAAGGTTCTTCGCGTTGCTTCGAATTAAACCACATGCTCCACCGCTTGTGCGGGCCAAATCCTTTGAGTTTCATTCTTGCGGAGCATTACTTCTCAGGCGGTACTTATTGCGTTAACTGCAGCACTGAACTTTGACATCCAGCACTTGGCTCATCGTTTTACGGCGTGGACTACTAGAATTATCTAATCCTATTTGCTCCCCACGCTTTCAGGTTGAGCGTCAGTTGCAGGCCAGATCGTCGCCTTCGCCACTGGGTGTTCCTCATATCTGCACGTCCACCGCTACACGTAGATTCACGATCCTCTCCTGCACTCTAGCTGCCTGGTTTCTGCGCAAGCTACTGAAGTTGGCTTCAGGCTTTCACCACAGACCCTTGCTGCCGCCTGCTCCCTCTTTACGCCCAATAATTCCGGATAACGCTTGCCACCTACATTACCGCGGCTGCTGGCGCGTAGTTATGCGTGGCTTTCTAATAAAGTACCGTCACTCGGCTACCATTTCCTGCTTATGCGCGGTTCTTCCTTTATAACGAAGTTTACAATCCAACCTTCTTCCCTTCACGCGGCGTTGCTCGGTCAGGAGTTTCCCCATTGCCGAAATTCCCTACTGCTGCCTCCCCGTAGGAG
+
1*)+/1*-4)()67**&'(0/1%%&%((/6*').16;2618143+.)*,%%$(*%2/:.-.:70634/37:6-+&+)-225412//1*)((*(,-,+,)*))++-39:547740+,&+/-*.61%.)-+.1888<97710666989::874766/1111:30/..//+34-+&%'*.4(-*,.0'&)/3'-%*)++&+,577*+5976/.*,3**,*/;0,.25*49:,&'++-$-223.-+2/5:1--1+13*(()03:8::518,-'(&(2/-/./47440-14,*,/.-*++0+171-.2//....72--420.47.63,-15.6/+.//#%$%'1--++,/--2-/2621200)&%*--,*6,-.62/1.3*,.3311-1*)-4/4/.)++0//6./0;:5/1+3,-++(,+..--(+./347(&70000,/,223+-)++.-4268:402)+/79((-.0,345+.-,/61344')51/)'%%&%'...2356541367437549*/,4;9:<9564/:-..8.)*0,1.<<9810016:;:9678/.00-158).,.(+-+)2*'*2-(12:;359<223//*&'&*-0-'%),-/3(,2.&&('(2**:,++..:0;1776,4666768833360/0114.,+-,(.'4)-),,/./:57,/11:33368,041277&-+/3/333040.7..-;3(.'2.+)****3:5.&1-$('&'((*-()*000,+,400089858837546437:121-)%+*498735.3,,),-1&/(,(.*073895,(+))0*+00--..4:735521.--.+./0/124678;794:;6/0-*&'%&$%,(,5.0-+2,&%),5./16/2::.139122/224+-50126896;<744/52-*+02''2-+,&1(+:7:21)4,67840,+*)*.0%',)*+*+*,5610/1/03784-+&*'2./7-,'&)(+15**,*'%+0-.6(,)+-:889-,/0*30007651<-22/-%(&&''./1.(15/0:5+3-*+3062'(,+491+,06/8)-&/21968/75,(2.+/-,)')%.9/0274::8056*,-:0096+''&*3+*.(1(6)5.)(23214431-.,*(-0,3-.*
@a9eac5bd-e9f6-4684-af61-05871496d110 ch=469 read=42617 start_time=2019-12-13T01:41:36Z barcode=BC01 runid=2c9cf7bc05858273f10e7d7ec552fc0bd742dc3e
CTCCTACGGGAGGCAGCAGTGGGAATATTGCACAATAGGCGCAAGCCTGATGCAATATACCGCGTGTATGAAGAAGAAGGCCTTCGGGTTGTAGGAAATACTTTCAGCGGGGAGGAAGAGATGCAACTGCTCATTGACGTTACCGCAGAAGAAGCACCAGCTAACTCCGTGCCAGCCGCGGTAATACGAGTGCAAGCGTTAATCGGAATTACTGGGCGTAAAGCGCACGCAGACGGTTTGTTAAGTCGATGTGAAATCCCGGGCTCAACCTTACAGAACTGCATCTGATACTGGCAACGAGTCGTAGAGGGGTAAATTCCAGGTGTAGCGGTGAAATGCGTAGAGATCTGGAGGAATACCGGTGGCGAAGGCGGCCCCTGGACGAACTGACGCTCAGGTGCGAAAGCGTGGGGAGCAAACGGGATTAGATACCTGGTAGTCACGCCGTAAACGATGTCGACTTGGAGGTTGTGCCCTTGAGGCGTGGCTTCCGGAACTGCCCGTTAAGTCGACCGCCTGGGGTACGGCCGCAAGGTTAAAACTCAAATGAATTGACGGGGGGCCCGCACAGAGCGGTGGGCATGTGGTTTAATTCGATGCAACGCGAAGAACCTTACCTGGTCTTGACATCCACAGAACTTTCCGAGATGGATTGGTGCACTTCGGGAACATGAGAGACAGGTGCTGCATGGCTGTCGTCAGCTCGTGTTGTGAAATGTTGGGTTAAGTCCCGCAACGAGAGCGCAACCCTTATCCTTTGTTGCCAGCGGTCCGGCCGGGAACTCAAAGGAGACTGCCAGTGATAAACTGGAGGAAGGTGAAAGGATGACGTCAGATCATCGCTGGCCCTTACGACCAGGGCTACACACGTGCTACAATGGCGCATACAAGAGAAGCGACCCCGCGAGCAAAGTGACCTCATAAAGTGCGTCGTAGTCGGATTGGAGTCTGCAACTCGACTCCATGAAGTCGGAATCGCTAGTAATCGTGGATCAGAATGCCACGGTGAATACGTTCCCGGAGCCTTGTATACACCGCCCGTCACACCATGGGAGTGGGTTGCAAAAGTAGGTAGCTTAACCTTCGGGAGGGCGCTTACCACTTTGTGATTCATGACTGGGTGAAGTCGTAACAGGTAACCGG
+
/02///2,91.0/1254102296)/.-12102.4.-%+''%',2*/4/10-*''$(*1*0+),()&+(++87++0')-+0076;64;61-%%')+002-++-63-&'&-15+)+*),(%%&'$*&$$+)*-1$*'*+:-9,+6/&),,2+(*+'+,68&2.,,+++15*103/2+.1/3,7-//.','$(('+2947/4///-/%++*2+12:8:66677;4-../1323%%241739+'-+1,113*+,(+()-3,.5,+4:88:1(,)&%(*,+(.17001014,,-&-/,(%&%&((''(')&)%-.50+-07//8-+1874*(**48625:315794-()&%,+,3+)--)21378375451&&%*)/-/190-.5897540033345526029977,+-*)+.05/.''$,*7.**2*'.*+(-,,5.*263/0,1&)+0388;<31/../4:73+/(&.&'*.1.04:<6070/19235461/1*,,5*')*(/0*(.-41/168899685,,,*%&'))+5/031409058;;83567;:4/.)0*)+423844*34++0,2*''(+024-0../2+(*33;9255<50.21333201.080122102/486/')(+2./17779230010*5;)0(''(+-052,2*2,1.&)3-40;910-$(&&'))*2-1776632134373532222.--..91.-**)*..450/23-352;2307250-0356/,'%,,28490:,--,,526;71/;/085555910+-)&$&.,0434-69+-.&+)0452*$&&&'('((()./02,/-/--+,1(,-01667500))'++055''%+$3-%%%')+,3;468982/-**'*-1224256:7710...42472)*+))*022979./04421/,(%'().5/4)(/61-,17430236:79)2%7+2,&)+334.0),-6256877020040/1)(%-./2220*,/+,-375---.-.077763)+&/.11;9495561,+.-*-1)-*'&(**+,0314<8236)((,*.2/-,((*)/*-9364:.'&(*--*-&'('3-,,-955;,(/6,1/.3.+2,*+0:934468;989554023)**4.,+.-03;96261385389
@82b60dc2-0a18-47b9-a861-8c3a5076a17d ch=104 read=90090 start_time=2019-12-13T01:41:34Z barcode=BC01 runid=2c9cf7bc05858273f10e7d7ec552fc0bd742dc3e
TCACCCCAGTCATGAATCACAAGGTGGTAAGCGCCCTCCAGAGGTTAAGCTACTTCTTTTAGCCACTCCATGGTGTGACGGTGGTGTGTACAAGGCCCGGGAACGTATTCACCGTGGCATTCTGATGATCCACGATTACTAGCGATTCCGACTTCATGGGTCGAGTTGCAGACTCAATCCGGACTACGACGCACTTTATGAGGTCCGCTTGCTCTCGCGAGGTCGCTTCTTTGTATGCGCCATTTAGCACGATGTGTAGCCCTGGTCGTAAGGGCCATGATGACTTGACGTCATCCCCACCTTCCTCAGTTATCACTGGCAGTCTCCTTTGAGTTCCGGCCGGACCGCTGGCAACAAAGGATAAAGGGTTGCGCTCGTTGCGGGATAACAACATTTCACAACACGAGCTGATGACGACAGCCATGCAGCGCCTGTCTCCGCGGTTCCCGAAGGCACATTCTCATCTCTGAAACTTCCGTGGATGTCAAGACCAGGTAAGGTTCTTCGCGTTGCATCGAATTAAACCACATGCTCCACCGCTTGTGCAGGCCCCGTCAATTCATTTTGAGTTTAACCTTGCGGCCGTACTCTTTGAGCGGTCGACTTAGCGTTGGCTCGACCACGCCTCAAGGCACAACCTCCAAGTCGACATCGTTTACGGCGTGGACTACCAGGTATCTAATCTGTTGCTCCCCACGCTTTCGCACCTGAGCGTCAGTCTTCGTCCAGGGGCCGCCTTCGCCACCGGTATTCTCCAGATCTCTACGCATTTCACCGCTACCTGATTCACCCCCTCTACGGGGCGCTCAAGCTTGCCGGTATCAGATGCAGTTCCCAGAGTTGGGCAGGGGATTTCACATCTGACTTAACAAACCGCCTGCGTGCGCTTTACGCCCAGTAATTCTGATTAGCACCCTCATTACCGCGGCTGCTGTTTGGAGTTAGCCGGTGCTTCTTCTGCGGGTAACGTCAATGGGGTAATTGCTTTTACTCCTTCCTCCCGCTGAAAGTACTTTACAACCCGGGCCTTCTTCATACACGCGGCATGAAACGCATCAGGCTTGCGCCCGTGTGCAATATTCCCCGCCTTGCCTCCCGTAGGGG
+
950658-./76/211585-1+.'()09584.1020'',*%(*+*)0-0++,(*+4'274)*%&$#%'+)$+(2311,-*)*()).+/((&)(-/5-/+*%.,'(*(&)3./,2./-:/-/;7-,+++4542.0001900/245445:58.*,0,4.0/,*,0)(108*-''/002*0//*2.397752+0(*&*,56,,,(($)-)''-)'(,+--,.+**/.50346/33-).,.2879:384'&((*0../.0+./-06.,68;:5820*,,,('''/222728102356861361-3;9<8836(*))'21..-1--.87542('(('%+-41'))+'6/7:97455843,-.7*+/-.4;'++**+*.),24)4'')0:4-'(%),6.33;/--/73402+.57731,,.026:3)4903,0013)46--,-./1&,)4696:7.0*,)+)205:0077970)%#***,4;8:523:31,3026.06;5/30-,010<:8<:8983:3439:31,2)28+-2./0.-..5.(,+$$%$&*.0(5,694+*)*04394/4;;*++05;1.-1+4+,-6485/7113*(((''482:445834510/1(2)8-57(+/+*+)/857-+14,-/.)11,0,+.0125'424483:8-..92228:77725,*)($*+/4.8..-,38)*/1:;5,2//1633-.,271/-+0/00/4667<9781)).890+67898;7678*4-/.9190/*0(''///034-213.495..7:15/(*'#'')-,$+252-)0.-.+,3)*%+*2()'(.()1:)1--.9--..'611374:3/(%,639758'+'+*'4485)2024311,)*)+&(+-0+%&&',-5444,-.5701/72)++..848646/5,,%*',,)(%$,106;872:33352+#$$*(')3/--0.)20(-2239:785824--/5745/7.-('(((,(/&('*-+)#(-280;:3*5;/,58-41)****18/*3/'/,)'-)(*+2.4877613+0.*/*)&&&)*%%%&(,7%/))()),+36-(-)+./5../8/61-(#$&&)(,0,25*+2.353*
@e4756a1f-b18a-4e3a-b4a3-01cb0734584a ch=66 read=57177 start_time=2019-12-13T01:41:44Z barcode=BC01 runid=2c9cf7bc05858273f10e7d7ec552fc0bd742dc3e
CCAGTTACCTTGTTACGACTTCACTGGTAATCGCTGACCCTACCTTCGGCCGCTGCCTCACGGTTAGCTCACGGACTTCGAATTGTGCCAACTCTCATGGTGTGACGGGCGGTGTGTACGAACCGGAACGTATTCACCGCAACATTCTGATTCGCGATTACTAGTAACTCCAGCTTCATGTAGGCGGTTTCAGCCTGGTGAACTGAGACTGGTTTTAAGTTTGGCTCCACCTCACGGTATTGCATCTCTCTGTACCAGCCATTGTAGCACGTGTGGCCTACACATAAGGGGGGCATGATGATTTGACGTCATCCCCACCTTCCTCCTGGTTAACCCAGGCAGTCTCGCTAAGTCCTCAACTTAATGGTAGTAACTAACTGACAAAGGGTTGCGCTCGTTGCGGGACTTAACCAGCATCTCACGACACGAGCTGAGCGAGCAACCATTACACCACCTGTCACCTTGTCCCCGAAGGTTTTCTCGATTAAAGAGTAATGCAGGGATGTCAAATTAGTAGGTAAGGTTCTTCGCGTTGCTTCGAATTAAACCACATGCTCCGCTACTTGGGTCCCCGTCATTCATGCGGTTTAATCTTGCGACCGTACTCCCCAGGCGGAATACTTAATGCGTTAGCGGCGGCACGGAAGTGTTGAAACCCCACACCTAGTATTCATCGTTTTACGGCGTGGACTACCAGAATTATCTAATCCTGTTTGCATCCCCGCTTTCAATGAGCCTCAGCGTCAGTTGATTGAGAGAGTCGCCTTCGCCACTGGTGTTTTCCTAATCTCTACGCATTTCACCGCTACACTAGAATTCCACTCTCCTCTCCTGCACTCTAGATAACCAGTTTGGAATGCAGCACCAGTTGAGCCCGGGTATTTCACATCCCACTTAATCATCCGCCTGCGCTCCCTTTACGCCCGAGTAAATCCGGATAACGCGCTCGCCAGTATTACGCGGCTGCTGGCACGTAGTTAGCCGTGGCTTCACCGCTGGGTACCGTCATTATCTTCCCCAAAGACCAGAACTTACGATCCGAAAACCTTCATCACTCACGCGGCGTTGCTGCATCAGGGGTTTCCCCATTGCAATATTCCCACTGCTGCCTTCCGTGGG
+
7-&,58046*1&'(&'-.1486*'$$%&'+,-.50/-.5/)*,*)-+.-7.,0,-/6/+&3/050//44.,-,3365550-+3+'+,+702+,-,./3.0**+6699<:9.5540-+'(''42:(.'.).21574),((*75833698977:613/./6-20*((.:618/--12:9787/30632''1,'$$&('&*/--6441-/1/0939;<*2**+9707033:47;/234/60.01,-010755078968;778;69;2--..-2+3(-(*)+(*,-)*(.0'/7680342/00+'8,*(+,1469.;76*.290:::156/0)),($.&)*-02457746,-.0)'*035403(((-,.(..'')*-)&*''&)*33:(++4*/+.3457104+--993525/4.4')--.776-/43414-**,&(&'),&+1310.('&%),02252//2764+.,*,27:-*+-+(')(('&*).-415))**+-/.%()*45-79994*,-,)&%&+.,3+,+4344:4/14381337/'()1*38387-+,,-10:6()+%%%%-/++568,1/0*/3.&&%*-0.63(0,/03013172.234-555+/1266/8.+((3(/)-../4.,-.240&31//-.,(.--./%*0*(,*)'*)2--.+,/6942791863'$'$)(,134.(+*/5-0%'*..54,5+)34-..7+$%$(,12,&'(--.%&$'').1/0)(+.085)2'%#*%&&%&''*11')(('(.32223;4./4;;8+/,.864423234666<54+-5+/616366*+&*),51)*+,43++,+/1/.0)))*)*.232616)/+.++-36769-,-%,&)*,.,,',.'++'-*.92.*')*,5,),1-1.01203/.49.&,(*/51(.8-*+)*)'&'()1:11576857683)*&),3274'%*(-)(*-.07////0:/-*-./,4-8--.5/1-**),)$%%$%,'.*+(8869766:6777/:::,)+'(,++&(+'')'&(/-.5''/99/7;7;687867752430332059+.20/+.0*/.2,1;-08;'%)+&1687765750&++-033../5350*%-1
@ed107dd5-c7cf-4928-9882-f08b3f916007 ch=38 read=71164 start_time=2019-12-13T01:41:40Z barcode=BC01 runid=2c9cf7bc05858273f10e7d7ec552fc0bd742dc3e
CCGGTTACACCTTGTTACACGACTTCACCCCAATCGCTGACCCTACAGCCCCAAACCGCTGCCTCCTTGCGGATTACTCACGGACTTCGGGTATTGCCCACTCTCATGGTGTGACGGGCGGTGTGTACAAGACCGGGAACGTATTCACCGCGACATTCTGATTCGCGATTACTAGTAACTCAGCTTCATGTAGGCGAGTTTCAGCCTACAATCGAACTGGACTGGTTTAAAAGTTTGAAAACCACCTCACGGTATTGTCTCTACCAATACCCAGCCATTTGTAGCACGTGGTAGCCCTACATAAAGGGGCATGATGGTTGACGTCATCCCCACCTTCCTCCTGGTTAGCAGGGGCAGTCTCGCTAAGTCCTCCAACAATGGTAGTAACTAACGACAAGGGTTGCTCGTTGCGGGACTTAACTAACATCTCACGACACGAGCTGACGACAACCATGCACCACCTGTCTTGCCTTGTCGAGGGATTTCCTCCAATTAAAATTAATGCAAAGGGATGTCAAATTAATAGCCAGGTAAGGTTCTTCGCGTTGCTTCGAATTGAAAGCCATGCTCCGCTGCGTAGGTCCACGTCAATTCAGGTTTAATCTTGCGGCCATGCTCCCCAGGCGGAATGCTTAATGCGTTAGCGGCGGCGCTTTTGAGTGTTGAAACCCACACCTAGTATTCATCGTTTACGGCGTGGACTACTTACCAGGGTATCTAATCCTGTTTGCTCTCCCCACGCTTTCGAGCCTCAGCGTCGGTTACAGTCCAGAGGGGTAGCCTTCGCCATGTTCTTCCTGAAATCTCTACGCATTTCACCGCTACGCTGGGAATCCCTCTCGCCTCACCACTTTCCTAGATAACCAGTTTGGAATGCAGCACCCAGTTCAGTTGAGCCAGATTTCATCCCACTTAATCGCCTACCACGCTCCTTTGCATGGCGAAGTAAATCCGGATAACGCTCGCCACCTACGTATTACCGCGGCTGCTGGCGCGTAGTTAGCCGTGGCTTCCTCATGATTACCGTCATTATCTTCCCCAAAGACAGGCTTTACGATCCGAAAACCTTCATCACTCACGCGGCGTTTGTTGCTGCATCAAGTTTCCCCATTGTGCAATATTCCCCACCAGCACCCCGCTCCGTAGAG
+
73%-50*,*+--2(00*)%())3490+042)--./,.*(&,,*$%'*(,)*'%&(+,,/1./4/0'&&(*18*2+$$(*+..4.2293)+*-(-+).00$&'),1/3481227686<:989955/-.039325:*:163389:8<5347*.)((*-5756,:--,57.8..-51-,++,,.&'*-51352.-(-()*-5;24(**.*%'(+)*&&++)&%)%-/12;0.84,3194,,+('&)'+424.0-40-/-($''('''')&(&++'(+3/144.*(())'*+-,&'$'(/(&'+++/,)-.51,,/,,///42..39;::0:34/+-6/1:/.13.0.4-+),+'1,+*(11.(+&(),-028425'3))'.(/+)(++09400600183/,22090&+-17//0-17/,--0+*&*&&&***+'),2+)**',-/534677:4./0//.,1-+2.6-,+%&+-206013+)()*(/:,32,1%'%*&*1*,'(/*./.93)-3314,,))'%$,',&($%%+-0.05(.*;58<524/4/*,/6/)&$'%%'*''1+(*'$'*)',,%$('&(((&(%'(,.&-')'%((6;9/95408/-+%+*+*(*-0+/-,.635727,&*6)2,0/0+1-&(,,2,,1*(),./)'%))-18++0'++)%)',53*-.13;6797/60*%**,--/.4.20*)%%(*1*/2,-*))+&+*,)+,37,)(5-/345.&+*-094,+,-786/----38*454120.36')***-1-)()*),/067,%&%&)#)+*-(%((''(01+*./0),4-.'*1.4834(-+%,),3-0/'',,4&('(($%%$%)))&-.-16/5-7/-4/420.2,.2.--.(3)&+,-3$$&*,)+,2.(*'%(*),),1+%(+&+(()+-31.,*$(()+/-12*$(%(+2/-,&'*--',-*2/01+/1/2455:90/4-).1320;-/,*+*)(*&&%*.+./.177391--.+0.5//0.&&(&%((.,&05578/20-.28/943..6.)*()&%#'(-(++2/7*)-020132/-,-4)+//&()+-1.+..)&*/*,-.../84&*)0,.32,&3,&)(**/0&*'))/)&+&$#$#%%'&$&%'&')**,*
@01676ddf-2c0e-4ba6-b424-752c95d3a1a7 ch=12 read=35465 start_time=2019-12-13T01:41:47Z barcode=BC01 runid=2c9cf7bc05858273f10e7d7ec552fc0bd742dc3e
CTCCTACGGGAGGCAGCAGTGGGGAATATTGCACAATGGGCGCAAGCCTGATGCAACCATGCCGCGTGTATGAAAGAGCCTTCGGGTTGTAAAGTACTTTCGGCGGGGAGGAAGGGGTAAAGTTAATACCTTTGCTTTATTGACGTTACCGCAGAAGAAGCACCGGTAACTCCGTGCCAGCAGCCGCCCGGTAATACGGAGGGTGCAAGCATTCAATCGGAATTACTGGGCGTAAAGCGCGCAGGCGGTTTGTTAAGTCCAGATGTAGAATCCCAGGCTCTCAACCTGGGAACCGCATCTGATACTGAAACGAGTCTCGTAGAGGGGTAGAATTCCAGGTGTGGCGGTGAAATGCGTAGAGATCTGGAGGGAATATATCGGTGGCGAAGGCGGCCCCTGGACTGACTGACGCTCAGGTGCAGCGAAAGCGTGGGGAGCAAGCAGGATTAAGATACCCTGGTAGTCCACGCCGTAAACGATGTCGACTTGGAGGTTGTGCCCGCTTGAGGCGTGGCTTCCAGAGCCTAACGCGTTAAGTCGACCGCCTGGGGAGTACGGCCGCAAGGTTAAAACTCAAAATGGTGTTGAGGGGCCCGCACAAGCGGTGGAGCATGTGGTTTAATTCGATGCAACGCGAAGACTTACCTGGTCTTGACATCCACGGAAGTTTTTCAGAGATGAGAATCTTCGGGAACCGTGAGACAGGTGCTGCATGGCTGTCGTCAGCTCGTGTTGTGAAATGTTGGGTTAAAGTCCCGCAACGAGAGCGCAACCCTTATCCTTTGTTGCCAGCGGTCCGGCCGGGAACTCAAAGGAGACTGCCAGTGATAAACTGGAAGGTGGGGATGACGTCAAATCATCATGGCCCTTACGACCAGGGCTACACGTGCCACAATGGCGCATACAAAGAGAAGCGACCTCGCGAGGTAAGCGGACCTCATAAAATGCGTCGTAGTCCGGATTGGAGTCTGCAACTCGGCTCCATGAAGTCCAGGAATCGTTAGTAATCGTGGATCCAGAATGCCACGGTGAATACGTTCCCAGGCCTTGTACACACCGCCCGTCACACCATGGGAGTTGCAAAAAGAAGTAGGTAGCTTAACCTTCGGGAGGGCTTCACTTTGTGATTCATGACTGGAGGTGAAGTCGTAACAAAGGTAACCGG
+
,,4.-/302+&+)308988:255*,,,)..+(+-.6568-+(./3-16+-.11,.'1,/-,11./,/-/02101*&&+/7566*;83:33490/0,,.2.*&,(/76-*-4-4.63+),6---4.4../()1-,)*-'(,4/.0/7.(,.'*++2+&(*(-/7,-)%)-+.34)-2485//,-11-+('(%'%%'(.03/-/')*71///'00*,,,,4/5.0-4456975235:60002)0../.*4390-3..,,-.(((-.,)&$-***,*'+00.3*5.'1/,+.+'$((&()/30))+)*,(&%$(&'))/,/175,*,/-.-201223/*(2-+*,+0,-500.94.-*+)'(*+++-49-+,)+.2,,-++1686161,-/--+.,-73**/*,0+**'&++)%)+.005751(,-()'&*(20189+++.2:$5'9-,:+)&%(()8;/.27867683)*'(*0026+.-*+-7710..-./+.0/0/0076,&(,+./.14842401123+),-.3.-+0/2/608001865:;5,,'')+&%&&&()+0.+-12+-(*09;80985;7..-.0.4-,'.3/0,60((&)'-(++2499//,+,*()+-4316542)*-0086*''&&$(%%%%&*71385603/017782+.3,0+*-5<:010//..40-(+(*.0951921*2**-+-056,178431/,(*,534566578.0111::63921+6.(*..<1:151/8*+,3.)*33,6)(%'*..23827,/8000''*'&,3,/52&31:/7*2)5-%3/,1,-86:**('+,+0/04+,-,((-/,576,,&*0/16<8684,,+*+6<7/.,0066*106-+.+,-/6964223+,)&''))*()*29349831-+*'3,*')&(*')11/401/10''&'/4/2,83121101.73+*,.898577416((,&2,2***,01992;221.)112840-1/,.3)%*&(&)+0810072:331:9;929()'*'()86,/*461(1)/)9:;88/+017*,)(&%%(+-462591347463498:8<8,-,6,-*573,%**').)3*-*+0.8/8785:+:0)(-%('&(")((*)-,+/21(.*./669*+/++--+-/267857<+,,2268644
@3c69b507-67bf-46c2-8b27-68c2db5ced11 ch=59 read=64134 start_time=2019-12-13T01:41:51Z barcode=BC01 runid=2c9cf7bc05858273f10e7d7ec552fc0bd742dc3e
CCGGTTACCTTGTTACGACTTCGCCCCAATCATCAATCCCGCAGCAGACGGCTCCTTCCTTGCGGTTAGTTACCGGCTTCAGGTGTTATCAACTCGTGGTGTGACGGGCGGTGTGTACAAGGCCGGAACGTATTTCACCGCGACATGCTGATTCGCGATTGCTAGCGATTCCCAACTTCATGTAGTCAGTTGCAGACTACAATCCGAACTGAGAATGGTTTATGGGTTTTGCTTCACCTCGCGGCTTCAGCCACTCCTGCACCATCCATTGTAGCACGTGTGTAGCCCAGGTCGCCAAGGGGCATGATGGTTGGCGTCATCCCCGCTTAGCCCCATCCCAGCTTGTCACTGGCAGTCTCGCTTCGAGTCACAACAATGATGGTAACTAACGATAAGGGTTGCGCTCGTTGCGGGACTTAACCAACGTATCTCACGACACGAGCTGACGACAGCCGGCATGCACCACCTGTATCTCCATATAGCTATCTCTCCATCTCTGGAGCTATGAAAGGTATGGAACCTGGTAAGGTTCTTCGCGTTGCTTCGAATTAAACCCACATGCTCCAGCGTGCGGGCCCGTCAATCGCTGAGTTTCATTCTTGCGGGCGTACTACTCCCAGGCGAATTACTTATTGCGTTAACTGCAGCACTGAACTTTGACATCCAACATAGTACTCATCGTTTACGGCGTGGACTACTAAATTATCTAATCTATTTGCTCCCCACGCTTTTCAGGACTGAGCGTCAGTTGCAGGCCAGATCGTCGCCTTCGCCACTAATTGTTCCTCCATATATCTAGCATTTCACCGCTACGTAGATTCCGATCCTCTCCTGCACTCTGGCTGCCTGGTTTCTATGGCTTACTGAAGTTAAGCTTCGGGCTTTCACCACAGACCCTTGCTGCCGCCTGCTCCTCTTTACGCCCAATAATTCCCGGATAACGCTTACCACCTACGTATTATTACCGCGGCTGCTGGCGCGTAGTTAGCCGTGGCTTTCAATAAGTACCGTCACTCGGCTACCATTTCCTGTAGCCGCCGTTCTTCCTTTATAGCAAGTACAATCCGAAAACCTTCTTCCTTCGCGGCGTTGCTCGGTCAGGGTTTCCCCATTGCCGAAAATTCCCTCTGCTGCCTCCGTAG
+
5/'-,6*-/7.&3*#%)),-,+%139.142664119-48/+21-4222.*.-/447:7110./3,9,)')))0/*)'*,)%0/0.6211060,+--.,788889:59:5440,+,.*049,341+()).21*,0**')0.355767379964720-.+:*%'(&')--/18-(,.,060')&(%(+-*31/-.,1044233617()8221,-+.42486;/,--6/.780,-0;079;68)+.1/37-(%),&()-(*+-./62;;9669,*,-..6346610/+82*(+,,.%&&0.+5:5-)//-2+,1++')(()..745.*)%$$$*-/))-*-**&./204:456595458634/124*-,-*-%&'%%')113756724---8.4434+-./-9242647-83,.066/00411-*+-0+,)+*&''('*((-)&-,./223)1-&-0-12454103616:545566650/0352/012201104;677643*.'$%''/,/*()()(&$(('4903/,12(1,:841.-.318//083&%&)(/<6:;)()+,-*),&%%%(+*+*+'++*',-,5,.&*)3*--89224</:/./-0+/)/,,.%(*..*+.55(&&(%$(/-)5../32747498.(--,77651.100*,1429'2),'*(().//6--1.32/&,(./(6*.+750464',&5(,.13:4422183+-.612+*--109:-++36-54-*,-,11'(*1//14672('&').0814//,'()7'*+%'0*,;:;8669455753,)$&((5:01-/-)(5$'&*(*/370/'(,3'(**38)+.,---1.-+--/524522.+.-0/7161)+*+.+,2:41),-/0(886298/-.2-/,.1:<8.9,+*,.738;/...7:--05+(*+**&/)*9::2;2(,4-/9,++++2.27++.'*-/4-,.+.2.1;4,/+++45392.*/*.,1/5./165:3/)()*$++-/,))+/6233,,.2-52668:-6:3/430,,,/2/478750-.0-.9.,+,%(('$$$).936,*-06.,92633199(+7*6283/30'*-.,745,58/2:*.:;:)/2,0443:;94/74-+10/2223719:+-0(
@9d3d73bf-f32d-461b-8979-9eae9bbcd390 ch=197 read=42301 start_time=2019-12-13T01:42:01Z barcode=BC01 runid=2c9cf7bc05858273f10e7d7ec552fc0bd742dc3e
CCGATTTACCTTGTTACGACTTCACCCCAGTCATGAATCTGGTGGTAGCGCCCTCCCGAAGGTTAAAGCTACCTACTTCTTTGCAACCCACTCCCATGGTGTAGCGGGCGGTGTGGCCTGGGCCAGGAACGTATTCACCGTGGCATTCTGATCCACGATTACTAGCGATTCGACTTCATGGAGTCGAGGTTGAACTCAATCGGACTACGACGCACTTTATGAGGTCCGCTTGCTCTCGCGAGTCGCTTCTCTTTGTATGCCATTGTAGCACGTGTAGCCCTGGTCATGGGGCCATGATGACTTGACGTCATCCCACCTTCCTCCATTTATCACTGGCAGGTCTCTTTAGTTCCAGCCGGACTACGCTGGCAGCAAAGGATAAGGGTTGCGCTCGTTGCGGAACTTGGCAGCATTTCTAACACAGTGACGACAGCCATGCAGCACCTGTCTCACGGTTCCCGAGCACATTCTCATCTCTGAAAACTTCCGTGGTGTCCGTTAGGTAGGTTCTTCGCGTTGCATCGAATTAAACCCATGCTCCACCGCTTGTGCGGGCCCAAATCAATTCATTTGAGTTTTAACCTTGCGTACGTACTCCCCAGCAGGCGGTCGACTTAACGCGTTAGCTCCGGAAGCCACGCCTCAAGGGCACAACCTCAAGTCGTCGTTTACGGCGTGGACTACCAGGGTATCTAATCCTGTTTGCTCCCCACGCTTTCGCACCTGAGCGTCAGTCTTCGTCCAGGGGCCGCCTTCGCCACCGGTATTCCTCAGATCTCTACGCTTTCACCGCTACACCTGATTATGCGGTTTCAGCGCGATCAGATGCAGTTCCCAGGTTGAGCCAGAGTTTCACATCCTGACTTAACAAACCGCCTGCGTGCGCTTTACGCCAGTAATTCCGATTAACGCTTGCACCCTCCGTATTACCGCGGCTGCTGGCACGGAGTTAACCGGATGCTTCTTCTGCGGGTAACGTCAATGGTAAGGTATTAACTTTACTCCTTCCTCCCCGCTGAAAGTGCTTTACAGCCGAGCCTTCTTCATACACGCGGCATGGCTGCATCAGGCTTGCGCCCATTTGTGCAATATTCCCCACTGCTGCCTCCCGTAGGAAC
+
17.*/:.,0,1,&4/&).177:7-:52+,-.3((**5-.&'((++),)+-2911.'((+,-4495;+*87627/-03:45;7/36627*'(+4<9.271/*&#)-151,,&'$*%$&()+895;+6500--**-7424;7982---65---120*+,-05*+&')0.-,6---/31102571233/+-)+''.4/163:350:682124685/-.490&(*)-./3,+-01023647,))'()-,.3.3311;,)*.-,,-*7+)(&()'+***)'(*45-/7:7%1&+135:93000//102./2899956%-)3/30/(&'&%+)**21,0/.1*$,((,-+'/2.46461-/29*9/1('))*4/).'%13:/+0/82)35-.843*,1,+-1+/*/('%&$($&&$')+32+&***)-%'&'(-0./--/86:60.//.493688:8577698-)()&-.+-/1:6677:533334:9.-5+...////)/62-0)-*/,1/47:68;5252241126;030/00<591((++-.69/10.+8),.89521650)-+,,*309278<:0200;;1/5432520''$'()775704)())%+1//78788.4.5/20-+.00/8/9*.*),(,0-000:67.+.:6.025:7867-014.)(%(,20'*+5-*0.9166556//5/./3867;683406;6*+.2886*++.5;7835587/.*-076:4775798791(*.9:6086593:2013/392;975;57481032/00/*/(+',1*)*+')$$($'''((/,&'$$&%%))*-%*%(%%&'-.3449(88;42&,+6.6)&.2+&)&(.81.14319'(*8424241--+02.5802:4630/*,-+*..&%&&*+35:0-.,2*,$'&)0++,02:0063(---:129827111;;0;+*$'.3')(-)(&%((%,&),9-7913,.086568645-3-,3:7,,+2,./111,.72/1158*982,4<:,-86--0,).&,*+((**'04&%+1::;98;9673/&,*+-/0586:67.----%'(()3)./.4+&(+'''$).112867682&'''(.*+4.1;--3/1),(+
@4c085ed6-8e7e-4df8-96ff-cff4abb624da ch=25 read=20689 start_time=2019-12-13T01:42:00Z barcode=BC01 runid=2c9cf7bc05858273f10e7d7ec552fc0bd742dc3e
CTCCTGCAGGAGGCAATGAGAATTTTTTTCGGCGTAGAGCTGACCGAGCAACGCCGCGTGAAGGAAGAAGGTTTGGATTGTAACTTCTATTTATAAAACGGCGGCTACAGGAATGGTAGCGATACTGACGAAAGCCACAGCTAACTACGGTAGCAGCCGCGGTAATACGTAGGTGGCAAGCGTTATCGGAATTATTAAGGGGAGCAGGCGGCAGCAAGGATCTATGGAGAAGCCTGAAGCCTTCAGTAAGCCATATATACGAAACCAGGCAGCTAGAGTGCAGGGAGAGGATCGTGGAATTCCATGTAGCGTTGTTCGCGAATATGCGGAAATTTTAGTGGCGACGATCGGCTGCAACTGGCATCGTTCAGCGTAGAGGAGCAAATAGGATTAAACCCTTTCGTAGTCCACGCCGTAAACGATAAATTACTAAGTGGCGGATGTCGCTCAGGATTCAATTGCTGCGGTGCTGTCATGCTGATATTACGTTGCAGGCGAAACGAAAGGTGGCAGGGGCGCACAACTGACATGTGGTTTAATTCGAAGCACTTTGCGAAGAGCATACCGGTGCGGCGTATAAAGCCAGAGATGGAGAGATAGCTATATGAGAGATACAGGTGGTGCATGGTTGTCGTCAGCTATTCGCGGTGGTTAATTCGCAGCGCAGCCCTTATCGTTACCATCATTAAGTTGGGGACTCTAGCGAGAGACTGCCAGTGACAAGCTGGAGGAAGAGAACAGAGGTGACGTCGTGTCATATGACCTGGGCTACACGTGCTACAATGGGCGGTGCAGAGGAGGAAGCCCAGAAGCCGCGAGGTGATACAAACCCATAAACCATTCTCTCAGTTCGGATTGCCGTCTGCAGCTCGACTACATGAAGTTGGAATCGCTAGTAATCGAAGATCAGCATGTCGCGGTGAATACGTTCTCGGGCGCTGTACACCGCCCGTCTTACCACGAGTTGATAACACCTGCCAGGCGGTAGCGGCTAGCACGGAAGGCTATACAGGGCGGATGATGATTGGGGTGAAGTCTAACCAACCCCGG
+
'-/6/+4,4-()&$$$%&$&&&-.52;.,4253,1,&)%&%&(.-,-,,170)+('((+*(/,.,.)+')-.55)-&)%#$'&',,1/,182.//+()('*()-,.+-+-(,+*68**%%%$%$&&%&&$'))&*++,%100,6,+&)'%%&%'))1,1*+&)'&&)644321/0513637556323(1)*-*&&$&%'*/)&*+140----*0)5/'*3331*/.'&%'%(,2/6*0'&&'++,-.65%-,)),+*+)&'+..088:9/.+++'%'''66.2-*')'+920./01,3-4-/('($&&(*(&&'$%%$'&&'%$%#$*')'%(,.+'./*'%&&''()(%%&''+'#'(%&$#&'&0(*&++(*('%-/),-0:932(+(2,)%$'(&(**215,47,*%*%(&&))1-/')-(0-*,'(#(&$$&&(*/),$('$%'+++4+404/(0)&*($)*('$$'#'&$$#%$$$$%'%$%%%%(*%)&$&&%$%'('&'&$('*&13,*))/.*/)(%(&++/+(+.2<;.9838%((%&#%%**))'(/&(')#&%*,)*+)')(&%%$#&%$$,))**,.4:7.**),.224210-&&'&'+,7564.4.2884.01.42711265*(%&$%&'&'',(&)&%%()),.''$&$$''%)23)1455/8**5-8994260+),+07:1-744+%11)(((*+77697677775681378.-1++)&(&'&('&''%'(+'&*(((&&%#'&1.13;29664.//)*(),112.2+*,.*%(-+*())&.(&(&'+'.-(&$)('+/-3''%&*(*+&,-00*1.)+,6:8;:9;62/-5*+.;7-)&*(&)&(&%#%)()//,***)),,,((((*9/20877412/**0,+)$'(&2/.**+,125::;4:422:5)2/14/.('0,(%&),*+,,1965;632+'&'.0&)++.)3,-,/,/.02/(1*$%+*.,+),,*%#%$$%%$'')+)*(*()&'%*,&&,-)'&'(,6/5+.+&&+*/+++)-('%,)08.(-7
