# Supplementary material for: De novo species identification using 16S rRNA gene nanopore sequencing
Source: PeerJ. 2020 Oct 21;8:e10029. doi: 10.7717/peerj.10029 (PMC7585375; doi:10.7717/peerj.10029)
Supplement: Supplemental Information 2 — Contains raw reads. [file peerj-08-10029-s002.zip › pass_fastq_runid_2c9cf7bc05858273f10e7d7ec552fc0bd742dc3e_144.fastq]

@b575a1d9-634a-41ab-bc11-a60ee102f551 ch=226 read=67374 start_time=2019-12-13T01:42:16Z barcode=BC01 runid=2c9cf7bc05858273f10e7d7ec552fc0bd742dc3e
CCCGGATTTACCTTGTTACGACTTCACCCCAATCATCAATCCCACCTTAGACAGCTCCTTCCTTGCGGTTAGGCCTGGCTTCCGGGTGTTATCAACTCTCGTGGTGTGACGGGCGGTGTACAAGGCCGGGGGGCGTATTGCGCGACATGCTGATTCGCGATTACCTAGCGATTCCAGCTTCATGTAGTCGAGTTGCAGACTACAATCCGAGGCTTCTGAGAATGGTTTATGGGTTTTTGCTTCACCTCGCGGCTTCGCTTCCCTCACCATCCATTGTAGCACGTGTGTAGCCCAGGTCATAAGGGGCATGATGATTTGACGTCATCCCCGCCTTCCTCCAGCTTGTCACTGGCAGTCTCGCTAGAGTCCCAACTTAATGATGTGAAAACTAACGATAAGGAGTTGCGCTCGTTGCGGGACTTAACCAACATCTCACGACACAGGCGCTGACGACAACCATTCACCACCTGTATCTCTTAGCTATCTCTCCATCTCTGGAGCCTTTATGAGTATGTCAGACCTGGTAAGGTTCTTCGCGTTGCTTCGAATTAAACCACATGCTCCACCGCTTGTGCGGGCCCCGTCAATTCCTTTGAGTTTCATTCTTGCGCGAACGTACTACTCAGGCAGGTACTTATTGCGTTAACTGCAGCACTGAACTTTGACATCAACACTTAGTACTCATCGTTTACGGCGTGGACTACTGGGAATTATCTAATCCTATTTGCTCCCCACGCTTTTCCGGGTTGAGCGTCAGTTGCAGGCCAGATCGTCGCCTTCGCCACTGGTGTTCCTCCATATATCTACGCATTTCACCCGCTACCGATTCCCGATCCTCTCCTGCACTCTGGCTGCCTGGTTTCTATGGCTTACTGAAGTTAAGCCGGGCTTTCGCCACAGACCCTTGCTGCCGCCTGCTCCTCTTTACGCTTAATAATTCCGGATAACGCTTGCCACCTACGTATTACGCGGCTGCTGGCGCGTAGTTAGCCGTGGCTTTCAATAAAGTACCGTCACTCGGCTACCATTTCCTGAAAGCCCGCCGTTCTTCCTTTATAACGAAGTTTACAATCCGAAACCTTCTTCCTTCACGCTGGCGTTGCTCGGTCAGGGTTTATTGCCGAAAATTCCCTACTGCTGCCTCCCGTAGGAG
+
92(.,'623-.345//.(*(*.3:4.779+5-9978853/8:.,72/7.//3,,,,.4690037)/(/2.)+250''+.115'-77321:44-4)**/.0487966679:6:7202//20164-30.+3241)+(*&*)%(()+0247)8787/**&'+)4)*-(*-11-',6/2.&./54)-).-07/)&/&3'/#(&00/01/*5*)%(%,-.*&'((-3224790+08;70<;8.*+*)*).-00)(*,,4/6&/(,4:/*1*.22895+2,%&'()+0/101..//,9+)-850..0,/.83188100018<80,,,*+:648:5,.48:6443112282.15%7040.*365(....(+),+.9-+))3)4)((**+%%)%*+.0897534/1.3'--:011899.78*--7.',*)*&&%4,60/.+.*-012*0().-$$)..35684537(,''&&.,/2//0/33,*)*%,-/38634--/000//143*/3117.&&&&&(+.0./,136:5..1+0*7,99;;:88485047;6..1/30:91821236667823:021:1678,4-63-'(*-//361+290)$,.640.0916.*()**'/52546664786775&(%((+5+/2501/5)($(*+.,,,,132/-+1/5..-*.0.63(*(('(-./3434686<:+1+0--+&0&*-&-/%)'&$.(+,6669.85/)1:,,20741,+.,.168..+.),(.**,--35+/41-1,..0,+,4::9:9241,-+).,)+-28778;75326423534512426-1982),2*%&.#$$%'(-((&&'-994312...-(,--10/)()+,0144:92/.1..++1*----+*2.71,,3*7866;556:.-.-995;31:,4699:8:;5000.7**15+%*%&($+/1139630.50/10-.00601:509.,-011/3)*'),/..2607+)&))22-:,,%'&%(&)&%(&%*--/7()+-98724'./.0))&%+4.4925*(&&''&*6,,4:8:62.41-,43./176&&/')86,-0:75,+10'357:99;794:4+-&)'+,./25../1+560./3.)+''*,,330/2030/87-(,-,*-./05-56)%2)-0.-
@78380478-a812-4d36-8d08-22ec9e6df7ce ch=374 read=55928 start_time=2019-12-13T01:42:15Z barcode=BC01 runid=2c9cf7bc05858273f10e7d7ec552fc0bd742dc3e
CCTACGGGAGGCAGCAGTGGGGAATGTGCACAATGGGCTAAGCCTGATGCCTTCATGCCGCGTGTATGAAGAAGGCCTTCCGGGTTTGTAAAGTACTTTCAGCGGGGAGGAAGGGTAAAGTTAGCCTTTGCTCATTGGCGTTACCCGCAGAAGAAGCACCAGCTATCCGTGCGCCAGCAGCCGCGGTAATACGGAGGGTGCAAGCGTTAATCGGAATTACTGGGCGTAAAGCGCACGCAGGCGGTTTGTTAAGTCAGATGTGAAATCCCGGGCTCAACCACAGGAACTGCATCTGTTTTGTGAAGCGCAGGTCTCGTAGAGGGAGTGAATTCCAGGTGTGGCGTACGTAGAGATCTGGAGGAATACCGGTGGCGAAGGCGGCCCCCTGGACGAAGACTGACGCTCAGGTGCGAAAGCGTGGGGAGCAAACAGGGTTCGATACCCTGGTAGTCCCACGCCGTAAATGTCGACGGAGGTTGTGCCTTTGAGGCGTGGCTTCCGGAGCTAACGCGTTAAATTGACCGCCTGGGAAATTACGGCCGCAAGGTTAAAACTCAAATGCAAATTGACGGGGCGCACAAGCGGTGGAGCATGTGGTTTAATTCAGGTGCGCGAAAGAACCTTACCATAGTCTTAAATCCACGGAAGTTTTTCAGAGATGAGAATGTGCCTTCCCGGGAACCGTAGGACAGGTGCTGCATGGCTGTCGTCAGCTCGTGTTGTGAAATGTTGGGTTAAGTCCCGCAACGAGCAACCCTTATCCTTGTTGCCAGCGGTCCGGCCGGGAACTCAAAGGGAGCTGCCAGTGATATAAACTACAACGGAGGTGAGATGATCAAAGTCATCATGGCCCTCCACGACCAGGGCTACACACGTGCTACAATGAAAGCGCATACAAAGAGAAGCGACCTCGCGAGAGCAAGCGGACCTCATAAAGTGCGTCGTAGTCCGGATTGGAGTCTGCAACTCCCGACTCCATGAAGTCGGAATCGCTAGTAATCGTGGACAGAATGCCACGGTGAATACGTTCGGGCGTACCGCCGATCACACCATCAGGAGTGGGTTGCAAAAGAAGTAGGTAGCTTAACCTTCCGGAGGCGCTTACCACTTTGTGATTCATGGTGACTGGGGTGAAGTGTAACAAGGTAACCGG
+
,623608/*1.,//0./02:5+&,*&,,,-1,:.-*''%'0'28200))&$$&'+,*7600-,*,),((.%'(-,26131'+2/37)('+.+**+*28.*+-,/44,'+,+(+*+-4;80/.-'+*.5/+157'8'2%60,3.0:7230-10**-)*+6;,0/.+.0/+/1.,00-35/.**(('4.6///:40..1-//-42+-127/6.3-6002305678:875599-44+)+)+,/81+64:0,07251780037/1./06+160)46579.)-*$&&//011532330.)+)%%&&&'(''')&.&++0534,+'*.-$'$&(*+.3,,1)-+*&(%&&%)()(',+.26598.*,''(%',*6.6/.+,/+0,.++5;7--6:43/*('./22457642*),-++&(((('//257'(*+7:*5,-.&-&%'$')39/,/601-+64-).-16/5,+&$#*+.//*/'((-*''#%%%%&'(371//,/.02400.,++359653307./')%&&053586464)0(,)*+.319/444+84;63.'&*)*30,%$(**/0-.,)-1((')(-2412001/5,../643688<;58490%+')%%$%)*2.)/67803**0$&%,0-0-''&'+.-.-6+2-,5;:20.+(%*5.0./522947:6;./*-456755-1$&*,,,77999:88555;89899881**+*4.2.32,-/--3**.2*+)(5*.*+71++62*4,('+--181.1004328*1//:2102497608/7/26/5531219-/.+%&)4/56//..*))'*)*(*#%'%&*'&*'1*(,..-.-),.&)+*(113,6,67/,.*(*/01:13034121*)'((,9999585++)%&((--+*(%1/.()'*)(*939981')()**/119%1,4.1655568;0+-(*+-0/1&)++*.1+11/(')+5465362,1-)**-11,-3../,-1.8/634+0+%12.9///99869++-:99:+++,-++-765950-,$-&)$$#%(&2*&&)))+'),$'%'(%(&).3.-801189+'**(()050.(('&6*436/6)01),40164524;5.73,,6589;82(($('//+)34-0+5+++2059685/502.7784
@076555fc-ba88-4bf7-ac43-51e86b843d85 ch=204 read=47699 start_time=2019-12-13T01:42:26Z barcode=BC01 runid=2c9cf7bc05858273f10e7d7ec552fc0bd742dc3e
CTCCACAGGGAGGCAGCAGCGGGAATATTGCACAATGGGCGCAAGCCTGATGCAGCCATGCCGCGTGTATGAAGAAGGCCTTCGGGTTTGTAAGATACTTTCAGCGGGGAGGAAGGGGTAAAGTTAATACCTTTGCTCGTGACGTTACCCGCAGAAGAAGCACCGGGCTAACTCCGTGCCAGCAGCCGCGGTAATACGGAGGGTGCAAGCGTTAATCGGAATTACTGGGCGTAAAGCGCACGCAGGCAGTTTGTTAAGTCAGATGTGAAATCCCCGGGCTCAACCTGGGAACTGCATCTGATGCGGAGTCTCGTAGGGGTAGAATTCAGGTGTAGCGGTGAAATGCGTAGAGAATCTGGAGGAATACCGGTGGCGAAGGCAGCCCCCCTGGACGAACTGACGCTCAGGTGCGAAAGCGTGGGAGCAAACAGGATTAGATACCCTGGTAGTCCACGCGCCTGCGTAAACGATGTCGACTTGGAGGTTGTGCCCGCGGGCGTGGCTTCCGGAGCTAACGCGTTAAGTCGACCGCCTGAGGAGGAAATACGGCCGCAAGGTTAAAACTCAAATGAATTGACGGGGGCCGCACAGCGGTGGAGCATGTGGTTTAATTCCGATGCAACGCGAAGAACCTTGTTCTGGTCTTGACATCCGACTTTCCAGAGATGGATTGTAGTGCCTTCAGGGAACTGTGGAGACAGGTGCTGCATGGCTGTCGTCAGCTCGTGTTGTGAAATGTTGGGTTGATCCGCAACAGGCGCAACCCTTATCCTTTGTTGCCAGCGGTCGGCCGGGAACTCAAAGGCTGCCAGTGATAAACTGGAGGAAGGTGGGGATGACGTCAGTCATCATGGCCACTTACGACCAGGGCTACACACGTGCTACAATGGCGCATACAAAGAGAAGCGACCTCGCGAGCAAGCGGACCTCATAAAAGTGCGTCGTAGTCCGGATGGAGTCTGCAACTCGACTCCATGAAGTCGGAATCGTTAGTAATCGTGGATCCAGAATGCCACGGTAGATACGTTCCCGGGCCTTGTACACATTACGTCACACCATGGGAGTGGTTGCAAAAGAAGTAGGTAACTTAACCTTCGGAGGGCGCTTACCGCTTTGTGATTCATGACTGGGGTGAAGTCGTAACAAAGGTAACCGG
+
,-,,'(&/60+062145466-9:*76190.,,-.86281.'.-7,7:6445.34%5:57'1.-01732-./18-/.--1952-)++,;10-.'%&&'128:4.*,&(+,'.,1-.20*)-78++9,9,//:0:1,/72*,-&0.10/0:**-((,1'*/*++9,5,**.-5-,.558779211//0218.9-0///;60.,+,,/4:89986;3:46&01&5+-.6;::87.881)**)%*'/-175&54:2*/030068334831,1.,+./4*)324261041-,,+(&++-.008/.'$$$%&&**,'&&('+)1,*+,)+,,9)*.)%'+-/1:856:2016;910/&')*,-80.0.,/-608/9-2.--04,1-&(-3716*)2-*.&%+,)*.04669*.9::7--+,&'*:61-),-/<68288015.*.045:--2555674.+*(+*.4,,-*,6;40/-/,4662-+,)+%')-5*,),5)(++.918639413/'1+-.-25969985;53.2713588991.%2+)&&&)'')*)44:3846+-.52;;65865;9514/41546'.7;-.+((+0/.)+',).),-/-,)-33;5185:3*)*/(.0(.-0-+)'-2,+++''(&))()',*.&614*&''),612+,++,,--1$2&(&%,/355362&/1(/0/073+)'),1*+/888;77772:998:1122-//009984;3337;2//08(22+2+)14/.352:.0884+0(1.'((*,9-*72./9,3-*)-.744.010)-4+/)+.2.(+'#%&/,'*,,335;90018-/5+5184188/...-//.5+('*/--),-451%%##&')*01)/)++((')*-/*)**'*+-1207424456789/()').+-06998:42--,+.;174;41421)&079+,-,-,-26:7.3++0+*,+0*,,,,&0/'2140/0.-1-,,,0+*(0-/235283002-8+++.070/1+/./50'/*(+193,+-0'/,/210,-,+,(+)'&(($&&'%%&+-446568786;.))+30*3,.*-6-$''(*//0-0')')-/15597,3&)*(/0021.27).,41+-069;96-,)-.,230+/21002164(2/4*'5(/31418
@01790c8e-de35-436e-b227-169963bd283c ch=63 read=79353 start_time=2019-12-13T01:42:26Z barcode=BC01 runid=2c9cf7bc05858273f10e7d7ec552fc0bd742dc3e
TTGGGGTACCTTATTTACGGCTTCACCCCCGATGTGACCTACCTTTGTATAGCCGCGGTTGGCTCACGGACTTCGGGTGTGCCAACTCATGGTGTGACGGGCGGGGTACAGAGACCAGGGAACGTATTCTGCCGCGACATTTCTGATTCGCGATTGCCTGGTAACCAGCTTCGCTTAGGCGAGGTTTCAGCCTACAATCCGAACTGAGGCTGGTTTTAAGTTTGGCTCCACCTCACGGTATTGCATCTCTCTGTGTACCAGCCATTGCTTAGCGTGGCAGCCCCTGCACATAAGGGGCAGTGGTTGACGTCATCCACCGCTTTCACTCCTGGTTAACCCGGGCGGAGTCTCGCTAGAGTCCTCAATAATGGTAGTAATAACGACAAGGGTTGCGCTCGTTGCGGGACTTAGCAACATCACGGGCTGACGACAACCGTACACCTGTCACCTTGTCCCCGAAGGGATTTCCTCGATTAAAGAGTAATGCGGGGTGTGGTGGTAAGGTTCTTCGCTTTGCTTCAGATTAAACCACATGCTCCGCTACTTGTGCAGGTCCCGTCAATTCCTTTGAGTTTTAATCTTGCGACCGTACTCTGAGCGGAATACTTAATGCGTTAGCGGCGGCGCGAGGTGTGGAAACCCCACCTAGTATTCCGCATCGTTTACGGCGTGGACTACCGGAATTATCTAATCTGTTTGCTCCCCACGCTTTCAGGCCTCAGCGTCAGTTACAGTCAGAGTCGCCTTCGCCACTGGTGTTCTTCCTAATCTCTACGCATTTCACCGCTACACTAGATTCCACTCCTCTCCTGCACTCCTGAATAACTTTGGAATGCAGCACCCAAGTTGAGCCAGATTTATTTCCGCATCCCACTTAATCATCCGCCTACGCTCCTTTACGCCCAAAGTAAATCCGGATAACCAACGCTCGCCACCTACGTATTACCGCGGCTGCTGGCACGTAGTTAGCGTGGCTTCGCATGGGTACCGTCATTATCTTCCCCAAGACAGAGCTTTACGATCGAAAGCCTTCATCACTCACGCGGCGTTGCTGCATCAGGGTTTTCCCCATTGTGCAATATTCCCCACTGCTGCCTCCCGTAGG
+
-&(-+'%&)+/2*280',*-*(0%$-02/))+-')&%,6*)+&%(&$##$#&''&&))+(&+,.'$%()00457194/'/'..2&,-5*7355454/8)-6+,+,(''*+')'+87&-5*06413128'%%-0),/04)38)((--545444+:,((++&/*,)+($)+,2.&''(&+(/&%(*,712+005.'12:88421521)%(')-/,/43*%(,/;4042303,-..1.-2.-$/)+-460.-,,0,,&)+62/-33-4-+&)&')-*((&%(-.0.+,(/..../(07,'&%#*'.+1*#**016.1&&+)%$'&()%(*--,'+*,-*,/(()*)'&%'+-.4-,0,)%(),2()'%$(.**+''&'))#$&*2264-.41.9-/-11354:01,77,*()'$&'+(',.*--+0012056390&09(1*-'((%#('(18.911124-&%-*/++/9238695-6-6.**'(+-51.(%(+(&&&&)&(,()(+)5257:1%&&%$$'**,('+1.3;973.+-/05786.00.,2/,/45&77-:5*'-0,80:4+19+,-03;;32:7728010459(2+012&%'&*/11810,+*-4/.0+,0-..+,))2-(*'%,)),24+-02*45-&+((+(()-90(%(*1967<6121:3*+*.*32)'$(&&&+(+,8/1:,1,006,()*-460),,+09,-))556,1**-00848/9+.,358-))+)25::3:856.&)(*0*+,968/6+**6(*+.,+,.2)-2,,-8/+)5%'(,-%%*-*,-&((--).),1.11*,-/3-+**)'&*.78-,/,,.42231163/3-.1,+-.5+-+5,)&03)/,'+,,16/)*-*0,./6678//3..025597,61+-/,0(((&&)/87.-2,3,-)**+-..(.//-/1+-:500.+,-9119783822031-&%&*-4485/-(*)0.1,,3,)+&())&+&-.34/,01*-19-3:;,.5-.0..,-,660/612/2&(32'/239889:456/*+(+,5.006..)))+,5+)20.14,,/;3*-1,.45172214628*()*((..030/;8+-22+
@2c576287-8881-4d7b-9883-676c2daf359b ch=414 read=44042 start_time=2019-12-13T01:42:35Z barcode=BC01 runid=2c9cf7bc05858273f10e7d7ec552fc0bd742dc3e
CTCCTACAGGAGGCAGCAGTGGGGAATATTGCACAATGGGCGCAAGCCTGATGCAGCCATGCCGTGTATGAAGAAGACCTTCGGGTTGTAAAAAAAAGTACTTTCAGCGGGGAGGAAGGGTAAAAGTTAATACCTTTGCTCACCAGGCGTTACCCGCAGAAGAAGCATAGAAGCCTAACTCCATTGCCAGCAGCCGCGGTATGCAAGGAGAGTGCAAAGCGTTAATCCGGAATTACTGGGCGTAAAGCGCACGCAGGCAGTTTGTTAGATCCAGATGTAAAGAAATCCCCAGGCTCAACCTGGGAACTGCATCTGATACTGGCAAGCGAGTCTCGTAGGGGTGTTAGGTATAGCGGTGAAACGCGAGATCTGGAGGAATACCGGTGGCGAAGGCGGCCCCTGGACGAAGACGGCCTTTCCAGGTGCAGCGTGGGGAGCAAACGGTTAGATACCCACCGGTAAGTCCCACGCCGTAAACGATGTCGACTTGGAGGGAGGTTGTGCCCGCTTGAGGCGTGGCTTCGGAGCTAAGCGCGTTAAGTCGACCGCCTGGGAATTGCGGCCGCAAGGTTAAAACTCAAATGAATTATTGAGGGCCGCACAAGCGGTGGAGCATAATGGTTTAATTCGATTGCAACGCGAAGAACCTACCTGGTCTTGACATCCACAGAACCAGAGATGGATTGGTGCCTTCGAGACTGTGGGGCGGTGCTGCATAGCTGTCGTCAGCTCATGTTGTGAAATGTTAGGTTAAGTCCGCAACAGGCGCAACCCTTATCGCTGTTTGCCAGCGGTCCGGCCGGGAACTCGAGGGAGACTGCCAGTGATAAAGCTGGAGGAAGGTGGGGATGACGTCAAGTCATCATGGCCCTTACGACCAGAGATTTACGACGTGCTACAATGGCGCATACAAGAGAAGCGACCTCGCGAGCAAGCGGACCTCATAAAGTGCGTCGTAGTCCGGATTGGAGTCTGCAACTCGACTCCATGAAGTCGGAATCGCGTAATCGTGGATCAGAATGCCGGTGAATACGTTCCCGGGCCTTGTACACCGCCCGTCACACCAGGAGTGGGTTGCAAAGAAGTAGGTAGCTTAACCTTCCAGGGAGGGCGCTTACCACTTTGTGATTTCCGGCTAGGGGTGAAGTCGTAACCGGGTAACCGG
+
--13015(7734463453385:9(..,144//+11;3360/+--2%412167770(/4/62/1)))((0/00&),-))(-73&-6.9,-),0150.'&'*-59.*),,4:9,'+(-+-00/2:8.*0.2--,,)&'+//-,$&$#'%+*3.,.3-')().,%)(#&&%%&((&)'(,',(1,&))%&%(%&(+1/.')%%'./0.1(,)'&++//374,/+/.8.97503./21124;988)(,*&%%(/&,'*-.55(7286//)$%&(+)))775-.**$--1*/43*$'/,/0.55666;958710//-/.()1139433-*&'&'+,,+1/0).,2)('*'%*1/02/00/8++))%%&$)-.15768.*-+'9//7924.0.*+-6/655.4<9.,6899.22()+%((*+3).()1:66-+*+-/((0-*024<48***/+.5503/&#%$)%$(('+-2+)./6;579;,0---./956,2,1*),0++/,/+',,.50%*,0-./:099592121(''%('$'')*-83;38/8967978;<965*'%(%%&.'+%%'*'.))*+.985697;50./040,-/-'23*&%&(,.18883:348-/006'(/'0/;:15191/)1)$,+&++-.08*-,,&''.13314320..+-.1-,,$)'&(-()%(/049,9+5+957;7:63,,33486143*&*1+/055454&/0/34446657997+/-,5//,+03*/17)366:89.017.36/8*+886:957://0(/.'%'%,5-.282467;35'0*/4-;707550&)*//*.-0977:56721/13,)./8/-1,.9/9123:85887:992,1*05376433)70)(-+))*3-,*+&',+($'&$%'*+.97888688424459971++(*+&&((+4::70,-%)22&06;140-,026;8579:999&2(+0/,,,)/-.4*,.-04,3-,,444546222+7+++8,82;8-))&),6344::;87721*3-*2.'**26;8::89/5;/--,.-1-+,/.-//*,1-++166+,*&+,((*,11,8+5-90'+)&(**4/-*(*)3*67*.7)%.6/*05,-76371391,38,+32,45'*&''+,).13++(-**)0++082%'+-+099;7-
@b4e2d649-b964-428a-8a96-d3aaf4ba3513 ch=78 read=72324 start_time=2019-12-13T01:42:44Z barcode=BC01 runid=2c9cf7bc05858273f10e7d7ec552fc0bd742dc3e
CTCCTACGGGAGGCAGCAGCAGGAATTTTCGGCAATGGGGAAACCCTGACCGAGCAACGCCGCGTGAAGGAAGAAGGTTTTCGGATTGTAAACTTCTGTATAAAGGAAGAACGGCTACAGGAAATGGTAGCCGAGTGACGGTACGCTTTATTAGAAAGCCACGGCTAACTACGTGCCAGCAGCCGCGGTAATGCGTAGGTGGCAAGCGTTATCCGGAATTATTGGGCGTAAAAGAGGGAGCAGGCGGCAGCAGGGTCTGTGGTGAAAGCCTGAAGCTTAACTTCCAGTAAGCCATAGAAACCAGGCAGCTAGAGTGCAGGAGGATCGTGGAATTCCATGTGCCAGCGGTGAAATGCGTAGATATATGGAGAACACCAGTGGCGAAGGCGACGATCTGGCCTGCAACTGACCTTTCAGTCCAGCGTGGGGAGCAAATGCGTAGATGCCTAGTGGTCCACGCGCCGTAAACGATGAGTACTAAGTGTTGGATGTCAAAGTTCAGTGCTGCAGTTAACGCAATACGGTACTCCGCCTGAGTAGTACGTTCGCAGAATGAAACTCAAAGGGTGGCAGGGGCCCGCACAAAGCCCGGTGCGACGTAATGGTTTAATTCGAAACAACGCGAAGAACCTGAGTCTTGACATACTCATAAAAAAGGCTCCAGAGATGGAGAGATAGCTATATGAGATACAGGTGGTGCATGGTTGTCGTCAGCTCGTGTCATTGAGATGTTGGGTTAAGTCCGCAGCAGGCGCAACCCTTATCGTTAGTTACCATCATTAAGTTGGGGACTCTGGCAGAGACTGCCAGTAAGCTGGAGGAAGGCGGGGATGACGTCAAATCATCATGCCCCTTATGACCTGGGCTACACGTGCTACAATGGATGGTGCAGAGGGAAGCGAAGCCGCGAGGTGAAGCAAAACCGCAAAACCATTCTCAGTTCGGATTGTAGTCACCAGCTCGACTACATGAAGTTGGAATCGCTGGTAATCGCGAATCCAGCATGTCGCGGTGAATACGTTCTCGGGCCTTGTACACCGCCCGTCACACCACGAGTTGATAACGCGAAGCCGGTGGCCTAACCGCAGGAAAAGGCGCTGTCTAAGGTGGGATTGATGATTGGGTGAAGTCGCCAACAAGGTAACCGG
+
--01..1%41-/,.122/-0*-++,*7;9.6:77:763(%*)'/6/-0163+/%+/245690/+*+,00//-(*+*++722109319//06.-0*)'%&((,*,,4,:01-2/5./'''/')+*(,0.-&(*%&)*...&41),%'&-(),5-)-3/-/3-//401251323389::33.-,4+&($%-+1*%-./566041/14./337..,(-.0-3/-4.88///3614+&')1-'+,16;85;,++)).0653110-/.-+(/*.2,,.-**(+,/,030''*/01-/4,-,%//)80/3950+,-,(),,.,(2**)2,476771111/00..+))'&&)-17546;9.-.34688878688/..1.778;66.6-,&(-'-.7:32013/.704-&50(+&'')&%(*,*-05&)()*/39:0'.//1.,$%'***02&25''*/*330)')(+')-*0,+*(*.01013&.,02/00.9181;57/7.'*1890351/.//156:581.-/0/)'&))'((.*&/303+*-),)).78/-*),)+30/2:202.*,')($,,.1(-./(++'%)&',/)&/-.,-+)$&)2-0-/,,435738441%&.**'-1-/'*6+0))($%$(,-4;455842221477:742*.2303((*.-0298+(&$&')&&&(,442-(')(-,/2.,355568'233//2125-..-/+4*+,&.()+12487:1543660,,4)%&'',)),.677078.+4+///8///6;660001+:,4+1.8)4945561-&--+++,.8889/+(((&&+.02/10.6095,5824867988923,./522--*.63*+6/0/58<668221/0,/-.+.-*10801602.1/123,+--')/%'*)2-0430.(,)++-0,.2::,3(''.5;73898;654.1358):+4),-5.),%(&&$**.+')'$$%).40.72535866441'5+7+++&&(&)48'(+98988:9;7;86785.525;6467;86./-),+-&+'*,43-/646053-0---,/--0498,3+-/)0445.7,/(*1546)+()/*43-).)&(*&,/604,0.2:9/.8+./1/14/62,015,00.)+/001/-0-168788
@5a62fd72-294c-4440-a89d-9f5efe13add6 ch=242 read=77056 start_time=2019-12-13T01:42:43Z barcode=BC01 runid=2c9cf7bc05858273f10e7d7ec552fc0bd742dc3e
CCGGTTACGCCACGTTGCTGATCACTTGAATCACAAAGTGGTAAGCGCCCTCCCGAAGGTTAAGCACTGCTTCTTCGGCTTCCCTCTCCATGGTGTGACCGGGCGGTGTGTACAAGGCCGGGAACGTATTCACCGTGGCATTCTGATCCACGATTACTGGCGATTCCGACTTCCTTGGAGTCAGTTACGGGCTGGTCCGGACTTCTGACGCACTTTATAGGGTCGCTTGCTCTCAGGGTCGCTTCTCTTTGTGCGCCATTGTAGCGCATTATTAGCCCTGGTCGTAAGGCCGATAGGCATTAATGCGCTTCCTCCAGTTTATCACTGGCAGTCTCCTTTGGAGTTCCCGGCCGGACCAGCAAAGGACGGGTTGCGCTCGTTGCGGGACTTAACCCAACATTTCACAACACACGAGCTGACTGACAGCCATGCAGCGCCTGTCTCTCACGGTTTACTCTGGAAGAGTTTCTGTGGATGTCCAAGACCAGGTAAGGTTCTTCGCGTTTTGCATCGATTAAGCCGCCTTCCGCAGCGTGAATTTGTCATTCATTTTGGTTTAACCTTGCGGCGTACTCCCCAGACGGTCGACTTAACGCGTTGGCTGGAAGCCACACCTCCAAAGGGCACAACCTCCAAGTCGACATCGTTGCGGCGTGGACTGCGGGGTATCTAATCCTGTTGCTCACGCTTTCGCACCTGAGCGTCAGTGACGGTCATCTTCGTCCAGGGGGCGCCTTCACGCCACCGGTATTCCTCTCAGATCTCTACGCATTTCACCGCTACACATGATTCTACCCGAGAGACTCAAAGCTTTGCCAATTATCAGGTGGTTGGGGTTAGGCCAGAGTTTCACATCGGTAACAAACCGCCTGCGTGCGCTTTGCTACGCCAGTAATTCCGATTAGCAGCACCCTCCGTACCGCGGCTGCTGGCACGGGTTAGCCAGTCTTCTGCGGGTAACGTCAGCCAGGCAAAGGTATTAACTACTCCCTTCCTCCCGCTGAAAGTGCGCTTTACAACCCCCCGAAGGCCCCAACATACCCATGGCTGCATCAGGCTGCCCGTGATACGTATTTACTGCCTCCGTGGG
+
3-(*3,%'&))''&''%'('(21.)++-.922,.19.,*(+*&&&&'/63)1-('*0(00:44&)&))('(+'(*'%&&+'-+*)-+16()*&.&&')+'1542-54-,)+(+200134)+0*)*25224004;7.7-,+682.-+0.-*,-//9//.&...,5.1.,*/246&-(()%')*$(-)'*'*)+)-+,*&+-&-(*%&**+&($$$'''*)(*1-1$)+0-//0)*%',.,/.005--*/+(%('/04<9280-,/,(-)/*)-)%)15++/0/2563.**(''%'$)*///3-''%(%*./05+,(*,6<7232/1/033.26//3*+.*,-(*.191),*,4093%$&#&+,(,2*-%*)-,(**+.4,-836.64-+(*)($)'-+540:2.,-1)*%('*,*/,*)&&),-/21485310,-.%-.++1./.)+++'1--&%),.01.3.(&*.9.)%&&)2/2+-.','+,1;+1+,-)0/3:6:97+.,,12(%'(.*&)-(&&'*($%#%''%%(&('%$%%&,20*+.&)/&$.36***+::*2.,-**(*%%#)%'',5:.%,&('*---.0..**(((*%,)&&%1.0/'-1--),4.1'3.++,'&%),,+*++--*),.378679260(%,+,-25;630'-&/0')(+)',/1:8733/%(,.+,,&4:/&))'+.()-48790(%+),,(+,))*--2412/+*+35/(+(*.01,&-*1*$+'(*-*(*/5)*()&')00./-+-.//9<9,248260--,+'%($)'(%%')(%%&(*,800+-)(*+0+),-**,,,-6%-''&*$&%*,&+'$&(1'%)')-4)**)*/0(',.4/25./..18222+302/-14+$'(*++-/(+-.76:64.015/(/)#&#'''%(%$%$()'+(/./,/-,0-%(&.2.0,*,-&.-+(,-543/1('+76663/$&%%-4648+)'+)-*0((.(++99)3:82047+*,43342(,&)%&()+*+-)/,/-4)(*++&+%%$$$$%'&*)*''(+)&%%)&,(-*)(&)&#%(&$$$&&+0./'$&'(+*'+&&&%+)
@daf27f07-f938-4c6b-92f3-eef67e935645 ch=119 read=154084 start_time=2019-12-13T01:42:50Z barcode=BC01 runid=2c9cf7bc05858273f10e7d7ec552fc0bd742dc3e
CCAGTTACCTTGTTGACTTCACCCCAGTCATGAATCACAAAGTGTTAGCGCCACTCCCGAAGGATAAGCTACCTGCTTCTTTGCAACCCTCCCATGGTGTGACGGGCGGTGTGTGCAAGGCCAGGAACATTCACCGTGGCATTCTGATCCGCGATTACTAGCGATTCGGCTTCATGGAGTCGAGTTGCAGACTCGGACTACGACTGCGCTTTATGAGTCGCTTGCTCTCATACGGTCTTCTCTTTGTATGCGCCATTGTAGCACGTGTGTAGCCCTGGTCGTAGGGCCATGATGACTTGACGTCATCCCACCTTCCCTCAGTTTATCGCTGGCAGTCTCCTTTGAGTTCAGCCGGACCGCTGGCAGCAAGGACCAGGGTTGCGCTCGTTGGGACTTAACCCAACTTGTTTCACAACACGAGCTGACGACAGCCAGCCCGCAGCACCTGTCTCACGGTTCCCGAAGGCACATTCTCATCTCTGAAAACTTCCGTGAGATGTCAAGAGATTGGGTAAGGTTCTTCGCGTTGCATCGAATTAAACCACATGCTCCATACGTGCGGGGCTGTCAATTCCATTTGAGTTTTAACCTTGCGGCCGTACTCCCCAGGCGGTCGACTTAACGCGTTAACTCGACCACGCCTCAAGGGGCGCAACCTCAGTCGACATCGTTTGCGGCGTGGACTACCAGAATTATCTGATCCTGTTTGCTCCCCACGCGCTTTCGCACCTGAGCGTCAGTCTTCGTCCAGGGGCCGCCTTCGCCGCAGTATTTCCTCCAGATCTCTGCGCATTTCACCTTCCACCTGGAATTCTACCCCCCTCTGCGAGACTCAAACACCCAGTATCAGATGCAGTTCCCAGGTTGGGCCAGGGATTTCACATCTGACTTAACAAACCGCCTGCGTGCGCTTGCTTTGCAGTAATTCCGATTAACGCTTGCGCCCTCCGTATTACCGCGGCTGCTGGCGCAGGTTAGCCGGTGCTTCTTCTGCAGGTAACGTCGAGCAAAGGTATTAACTACTCCCTTCCTCCCCGCTGAAAGTACGCTTTACAACCCGAAGGCCTTCTTCGCCACCGCGGCATGGCTGCATCGGGCTTGCGCCATTGTGCCCGTATTCCCACTGCTGCCTCCCGTAG
+
2(%)9-+5314+-*)%+.3,+4-+()(544874872-2.2))%(%'(.//11,-,691*2)4*)0)&&'*%)&&#'14032/*-.)080)13),84)-)**/3%*5530-,+))&+-,/,1-%2-2--%*&()/9*0.1//451///25)%+-,09256323.--7+)-++01*/-+$&())(-02,.-/37.7*9.86443/.)*+%'-06/..)()1&+.3-/./..()''+.,/4:0/,+10+-.03569;578)*+.-*+)*)/&&%()7+'+/15312(589<:9453*+)%'--02248/96/-595:09+,0+,,80++3(10/4.%./0:9))0)+(.368(+.7-80559,+/+)*.,0)00)//-/3)-*++,.02,7+/.80+/+4*51)(-%%'&18,--,,')()((-..0387.4/%'%&&.)*)/)222465632--(*-6:7640**,).,('(17*+448676416670-.7/877*''.0176,'&%%$($,0..16'2,;48<958/5///53600/2.3;:;<42,4//00/(%&*',&/(3+'$&%''*/*1,+&-65.+*8;;.1616-7./+,,.)---,1444+--1&2.313225260211335*'&'))+42446:68520383*()+-+6/6**-..256684496,.,6544:;560026*-*)/./-,*%'+71./4<3.0.431,+--1,+4<;+23+/*'(*154787899:<:82:)(437-467:;9<:453**%))*9:(/**,)*+:8724(&)''#.48)15233*%$')-,+2(5-87670435,)50&/,*0.1697631%.,((.3456./1506'24:12*-+-,*+(,/)$*)(&.38+++++0.,,*/+6,859765+25555544.-+-&$&,-**73*10729//++,207.+,/*,.&12,(/1./.170381307133:,.+($('*.-4--.9*5.+.351270,*(%+022660*)))+02:'1(//3650-.$)*26,./3.+010,'(,*(.+()'-&%&&%&*+/17,'(1)1/:6:2030'&&$('&)374+0085557266'-('))$)026+/,)&'(*&')&&&%)*),0022237-89+,6..
@14be9bd4-e4ca-4007-a950-e69edb1938dc ch=322 read=37441 start_time=2019-12-13T01:42:59Z barcode=BC01 runid=2c9cf7bc05858273f10e7d7ec552fc0bd742dc3e
CCCGGTTACCTTTATTTACGACTTCACCCCAGTCATGAATCACAAGAGTGGTAAAAGCGCCACTCCAGAAAGGTTAAGCTACCTACTTCTTTGCAGCCCTCCCATGGTGTGACGGGCGGTGTACAAGGCCCGGGAACGTGATCACCGTGGCATTCTGATCCACGATTACTAGCGATTCCGACTTCATGGAGTCGAGTTGCAGACTCAATCCGGACTGACGCGCTATGAGATCCGCTTGCTCTCGCGAGGTCGCTTCTCTTTGTATGCGCCATTGTAGCACGTGTAGCCCTGGTCGTAAGGGCCATGACTTGACGTCATCCCCACCTTCCTCCAGTTTATCGCTGGCGGTCTCCTTTGAGGTTCCCGGCGGACCTGGCAACAAAGGATAAGGGTTGCGCTCGTTGCGGGACTTAACCAACATTTCACAACACGAGCTGACGACAGCCATGCAGCACCTGTCTCACGGTTCCCGAAGGCACATTCTCATCTCCTGAAAACTTCCGTGGATGTCAAGACCAGGTAAGGTTCTTCGCGTTGCATCAGATTAAAACCACATGCTCCACCAGCATTGCGGGCCCCGTCAATTCGATTTTGAGTTTTAACCTTGCGGCCGTATTACTCCCCAGGCAGTCGACTTAACGCGTTATCCGGAAACCCTTAAAGGGCACAACCTCAAGTCGACATCGTTTACGGCGTGGACTACCAAATTATCTAATCCTGTTGCCCCACGCTTTCGCACCTGAGCGTCAGTCTTCGTCAGGGGCCGCCTTGCATACCGGTATTCCAGATCTCTACGCATTTCCACCGCTACACCTGGAATTCTACCCCCCTCTACGAGACTCAAACGCCATTATCAGATGCAGTTCCCAGGTTGAGCCAGAGTTTCACATCTGACTTAACGAAGCCATACGTGCGCTTTACGCCCAATAATTCCGATTAACGCTTACACCCTCCGTATTACCGCGGCTGCTGGCACAGGTTAGCCGGTGCTTCTTCTGCGGGTAACGTCAATGACAAAGGTATTAGCTTTACTCCCTTCCTCCCCGCTGAAAGTACTTTGCACAACCCGAAGGCCCCAGCGCCTTCTTCGCTTTACGCGGCATGGCTGCATCAGGCTTTGCGCCCATTATTACCAATATTCCCCACGCTGCCTCCCGTAG
+
-10(+2,(0'(,)$17*),-&//0--/22+++3301&&335467/&%'&+)**0)''',.2&('8+''0-'-+.70/-002886/013/07.(+,,,*)'+()*/07-.1828).32&'(&(%(.2*23/*.6.2,,++&%-*-/5296;60751+,,,1.,*)'5)+,31//036<785467,+*(*))*+++*44845696758*;/0348++(***))&'&(+,(+$)-)()/++,//7833*$)*+.'&(,&)$-41,212./-19,:-'(...(,-(((&(06//9:97302)/6-/.()(().5/1379:867&1,*-+15,,*+1/0/:7.02*-+)-.)32/1/-/4-,)*)85651+2-283('&(//-023:*2-33(&185/823042223722+252203.2+/(0*03:(-13/,,()(10////125.-*8-8989576-42-/4536),1:8<293**-)*/021.8-..01-,,.,--*11+,96:68;<97.3444779<97950/(-/<:8;947333,.+.5%'+,+9::.87.-..35588./3)*-+-/--/62/6-'(-..55,-$&.7;+/0,8;<,6561-0/05877/0)()%*0/-0.(*,)&../20,-+/*)()),1/--1-,-+%')&%&'(%(0-**,41322615/.-.00/455392.+0/..57;:85.5-0(0(3*//11:2367157)-*,+%*(*.7-,&-*345666889904557<:468,03:0/5-.*&&"%''*+7'--.1-/''&+--989897967<;7((281694535;6863517*+,/051.++*+(('&'&'-.21')%&%'%*,,:779:78105139+))**611/9.((&&-:,,-//00,,+&%%/*1+-+(&%$$$**+/3,)-.*&+)+(%/.,4::;8203493853/1+%+,.7+-1635.5-,10+(,..18730-*'*)-//1-..4'.,*.0-/48346744-/.72662*)&(&//:/,112/8.)-,14,-.99.365/12:<5,17314)*,$*23.*(%'*+-1-&'-)-8-.+)((%'*/44885''$&$#%&')1/007;9887766',(1*.-&/33;9007.12.)'7*//7/724*&))*.+,300:*,2*0
@337b64b7-2e86-4764-8bca-08a3ae8aa954 ch=503 read=65249 start_time=2019-12-13T01:43:10Z barcode=BC01 runid=2c9cf7bc05858273f10e7d7ec552fc0bd742dc3e
CGATTTACCTTGTTACGACTTCACCCCAGTCATGAATCACAAAGTGGTAGCGCCCTCCCGAAGGATAAGCTACCTGCTTCTGTTTTACAGCCCTCCCCATGGTGTGACGGGCGAGGGTGTGTACAAGGCCGGGAACGTATTCACCGTGGCATTCTGATCCACGATTACTAGCGATTCCGACTTCATGGAGTCGGTTGCGAACAATCAGGGCTGACGCGCTTTATGAGGTCGCTTGCTCGCCGAGTCGCTTCTACTCTTTGTATGCGCCATTGTAGCACGTGTGTAGCCTTGGTCATGGGGCCATGATGACTTGACGACGTCATCCCACCTTCCTCCATTTATCACTGGCAGTCTCCTTTACAGAGTTCCCGGCCGGACCGCTGGCAACAAAGGATAGGGTTGCGCTCGTTGCGGGACTTAACCCAGCATTTCACAACACGAGGCTGACGACAGCCATGCAGCACCTGTCTCACGGTTCCCGAAGGCACATTCTCATCTCTGAAAACTTCCGTGGATGTCAAGACCAGGTAAGGTTCTTCGCGTTGCATCCGAATTAAACCACATGCTCCACCGCGCTTGTGCAGGCCCGTCAATTCGATTTTGAGTTTAACCTTGCGGCCGTACTCCCCCCAGGCAGTCGACTTAACGCGTTAAGCTCCGGAAGCCACGCCTCAAGGGGCACAACCTCAAGTCGACATCGTTTACGGCGTGGACTACCAGAATTATCTAATCCTGTTTGCTCCCCACGCTTTCGCACCTGAGCGTCAGTCTTCGTCAGGGGCCGCCTTCGCCACCGGTATTCCTCCAATCTACGCATTTCACCGCTACACCTGGAATTCTACCCCCCTCTACGGACTCGGCACTTGTGGTCTGCAGTTCCAGGTTGTTAGGCCGAAGTTTACATCTGACTTAACAAACCGCCTGCGTGCACCGCCCAGTAATTCCGATTAACGCTTGCACCCTCCGTATTACGCGGCTGCTGGCTGGGTTAGCCGGTGCTTCTTCTGCGGGTAACGTCAATGAGCAAGGTATTAACTGCTCCTTCCTCCCGCTGAAATTGCTTTACAACCCGAAGGCCTTCTTCATACGCGCGGCGTAAACGCATCGGGCTTGCGCCCATTGGTAATATTCCCCTGCTGCCTCCCGTAGGAG
+
*+&*7-&,*1+&-*%+3157:3+2-,()+05*.+.632*1)0*()*44*())*5///65*+)/)+,%$$%'(+1+))%)%)'0/3)#%*%,3,(,9<5,.0/./13698::6.)-3**+.,--27;*,3(),)*$'$$&(2/126(1+22(343**,33/(*+/+8+*-.02236;441148;88874*,+-'64;13))/,,857%+1%(&)+430*+-,,*+**.+.-'),+'())%(%$$',--..-()'+321:3..0.+-/94.11,)*-1.03224/-//2.001/485757444:970/,+*./+))('%&%+,0.68/*365866.2)**32-/1783931.22122))/)$$%''.070)'),2/021:67777944367:)8,3.-'+-.8,01245069)&1,914353,3-))'01096//5434-2%'2)5.0((*'(002.)(')+.-)063537323648:825,*29491'323:54767441/*-591998:846:;9805551126;*34149)5.<88<989918*++))'(-+5*53/8;555433319359+,&*/,.1(,#(&&%&#*,42583(%,-3*/+-3;60547040--.42%*%&(61<:<+/377+22.)()*/454543*5**),5-1*-*.(/95755854.0+46+('),77:57+''(*66515631:+%(&../88:9232120+/)4+,-876:981231:,*,-789,+-++09,.*+-8:566797762236776413)-14/09334+0/,./-29,001325002),%(+..66758<72-04/232112622//.291659/578/*0)*-)+(()&'%%#$$#&#%#''**-148520,/3/3&)&$)*5*%&(*.4('(,,642/.+./5/(*/5;566//,'%$$"$%%)*((./485;2++,/7/5+*)-(*+*.4+)4)($')&#&%&+,),00124+$%+-/+++6+/-+)++/+*5043313,+--//153854-2584-5,*((-)*0'+-191:993/8*+.5)).,),)++*0'(+&+1(&(*.-697;77<865,.*,,0.70/+0-)',-,59,62/30),/1:4')/.0...,/2+53+**&)$&-.,59')2-2())
@cc35d0f9-0635-4b26-b720-bb1f3a899b47 ch=146 read=55469 start_time=2019-12-13T01:43:04Z barcode=BC01 runid=2c9cf7bc05858273f10e7d7ec552fc0bd742dc3e
CCAGTTACCTTGTTACGGCTTCACCCCAGTCCGCTGACCCTACCGTGGCCGGTACCTTTCGGTTAGCGCACCATCTTCGGGTAAAACCAACTCCCATGGTGTGACGGGCGGTGTGTACAAGGCCAGGAACGTATTCACCGTGGCGTGCTGATCACGATTACTAGCGATTCCAACTTCATGGGCTCGAGTTTGCAGAGCCCAATCCGAACTGAGACGGCTTTTGAAGTTTGCGAAGGGTCGCCCCTTAGCATCCCATTAATCACCGCCATTGTAGCACGTGTGTAGCCCAGCCCGTAAGGGCCATATGGCTGACGTCACCTTCCTCGCGGCTTATCACCAGCGGTCTCCTTAGAGTGCTCAGCTAAATGGTAGCAACTTAAGGACGGGGTTGCGCTCGTTGCGGGACTTAACCCAACATCTCACGGCCACGAGCTGACGACAGCCATGCAGCACCTGTCTCCGGTCAGCCGAACTGAAGAACTCCGTCTCTGGAGTCCGCGACCGGGATGTCAAGGCTGGTAGGTTCTGCGCGTTGCGTCAGATTAAACCACATGCTCCACCGCTTGTGCGGACCCCGATCAATTCCTTTTGAGTTTAATCTTGCGACCGTACTCCCCAGGCGGAATGCTTAAAGCGTTAGCTGCGCCACTAGTGAGTAAACCCACTAACGGCTGGCATTCATCGTCTACGGCGTGGACTACCGGGAGTATCTAATCCCTGTTTGCTCCCCACGCTTTTCGTGCCTCAGCGTCAGTATCGGGCCAGTGAGCCGCCTTCATACTGGTGTTCTTGCGAGAATATCTACGAATTTCCTCTCCTACACTCGCAGTTCCACTCACCTCTCTCCCGAACTCAAGATCTTCGGTATCAAAGGCAGTTCTGGAGTTGAGCTCAGGACTTCACCCCTGACTTAAAGACCCGCCTACACCCTTTACGCCCAGTGATTCCGAGCAACGCTAGCCCCAGCCATGCGCGGCTGCTGGCACGAAGAAATTCAACCGGGGCTATTCTTTGCGGTACCGTCATTATCTTCCCACTTTTGAAGAACGTGCTGGCGACGGTTCAGGCTTGCGCCCATTGTCCAATATTCCCCACTGCTGCCTCCCGTAGGAGCAATATCAGCACCAACAGAAGGTTAACACAAAGAGACACCGACAACTTTCTTCCAGCACCGGGTGCTGAAGAAGCAGGATGACAGAACCCTCTTAACCTACTTATTTGGTGCTGTCTTCAGTAATAACGGTCAATGAAGCGCTAGCCTGAACCAGCAAGTAACGTGGATGAGCTCTATATGATCGTAAACTTCTTTTATATAAGAATAATAAAGTGCAGTATGTATACTGTTTTGTATGTATTATGAATAAGGATCGGCTAACTCCGTGCCAGCAGCCGCTGTATATGAGAGATCAAGCGTTATCCGGATTTATTGGAGTTTAAAGGGAGCGTAGGTGGACTGGTAGATCAGTTGTGAAAGTTGCGGCTCAACCGTAAAATTGCAGTTGATACTGTCGGTCTTGAGTACGGTAGAGGTGGGCGGAATTCGTGGTGTAGTGAAATGTAAATATCACGAAGAGACTCGATTGCGAAGGCAGCTCACTGGACTGCAACTGACACTGATGCTCGAAGTGTGGGTATCAAACGGGATTGAATACCTGGTAATCCACACAGTAAACGATGAATACTCGCTGTTGCGATATACGGTAAGCGGCCAAGCGAAGCGTTAAAGTATTCCACCTGGGGTACACGCCGGCAACGGTGTGAAACTCAAAGGGAATTGACGAGAACCCTAACTGGAAGGGTATGGTTTAGTCGATACCTGAGGAACCTTACCGAGCCAAATTGCAGATGAATTACGGTGAAAGCCGTAAGCCGCAAGGCATCTGTGAAGGTGCTGCATGGTTGTCGTCAGCCCTCGTGCCGTGAGGGTGTCGGCAAGTGCCATAACGAGCGCAACCCGCTTGTTTGTCCGGTTACTAACGGGTTCCGCTGAGGGACTCTGACCAAGACTGCCATCGTAAGATGTGTGAGGGAAGGTGGGGATGACGTCAAATCAGCACGGCCCTTACGTCCGGGCTACACGATGTTACAATGGGGGGTACAGAGGGGCCGCTACCACGCGAGTGGATGCCAATCCCAAAACCTCTCTCTCTCAGTTCGGACTGGGTCTGCAACCCGACTCACGGCTGGATTCGCTATTGTCGCGCATCCTTTCACGGCGCGTGGTCATTCCCAGGCCTGCTACCGCCCATCAACATGAGCCGAAAGACTGCCTGAAGTGCAGCTTCCCGCAAAGTCTGGGGTAAAACTGGTGACTGGGGCTAAGTCGTAACAAGGTAACCGG
+
:+&+/2.0608'0.').(,-3-./792*--.)((*+,/8,.338261651,&$#$$%(((&(10*.-/0/17(112:3'1++.9:81431/,29/+88:997467,89-04*+-131153.15)%.-+-,04/4///:;-61165777100./&(*.06-)'''+-/6;,5,1,270///77222,/20:++3/.&0.4+0/94/.2411/0034/4.08;/)0)(/:*+5/./.7+)+87:7+0/--,.3/91-/2+*-,./6-88335,,+)(')*32*'&(-,4.**-;8224.-699931''%&#&*+7400(,/3<85656324.12004364+11&00046./.+*,-,655.+&,-8:303...-4-.*'+-//517*42/*424475965930.480./.4-;3+,+.231..+.0(1&&)++.0010+($&'%&('+'-,)//076668/:-6.7:../9/6;721-,(/344993399699410215)**+9:.8:8958.2&(%&')20/(6-9898:9:578/0/01$'++*;;776/+-3.112--6-5150///305%.350)&().88;:64:912*,098,2/54:233423+/-0-277,.-51-4443.,0/23-)++-6--.434049*.//.3/-)*.87.;10248972:11/91+27658:777.$',/3.606011169&8-%%&)74458515++.2;3/3+5;:.,123/::,*5854743/02236*.-./9234250/33(,.+)0+271,-,2067:88<73722('&'&,-0**+-*-+,0+()*+*+-*+.&)*.*-,5894/,.*-&)-.002.231,/7890-)(*/0294'0135:48+/-548:<:99-,,1:0//5653(001666660/***',*,-70.61:6-.0++,,1:+13*$3,74,)02446.2++,,0+*)%&)&$%$$##$$#%'#'(-+8./.*))*'$$'()%)**(,,)*,7.3:..$&)30,2(%*'+-099584.20/048465,$)+.0)$$$$#$%#%%$$''%''(*&$**',2/56,.-16+',-%.,-,1-110866..1.,+*(*'&'80-1992.(+4--.980-0.0076:.*-1,50:45204-4*()+,96::50824//387803.*+/12;.6*,+232/6+*)$+//533/31./5;6;660424135.)&(''+2,./301..&&'(%&$%%%%'(&)1./--,&)'%((+(((--(''%'+*%2)2,+.+,,34,,(%'))////.,)'&..*0.6-,10209;/,/0657249..3,.8.-346,-2+,,,//,/32/9;8*.2000+..*+*)-/*0.6.76060-0///96*4,16.4.&-7/)&%%''*+*'&%&'(11'-%-,01,+,),4.4;-),002*,/8417.-3+(((&)%*&$%()/*'+0,,,-,+(2*)*237-,49.-50/.90&130411('*($)%,2,*+,+47992111+,*+$*++5,)*++'-),.556/,)$*&'&-('+,.)((*.4/-()'(--25536612-(&%,,5(),..**/*'++&...4&-)*./232580*)**)--/-./107+),)+.021+),-/,-*%(&+,(6)&'**#(&&'$($*)+.*+$%$%-*64/,.22277589755835;3.....439)6136/45++''(+,+-1,-,,016,+/.213.)/3045-')+2+42474752'5&20.*)'+,./967,,,/$$)$&,)&(%'%%&&#&%%%0'0)(%$))../6;:+'/#%%((-0,-)*.,-+'(-)5-,,'0)-/+/-(.(+..,(&)'&*2762/0,*+++,.0.36//.--2057554/,.0.5489999698475/03671))+*,*.,1.75172005).-163830004670+-165//12375-89.$&*&*37*+0.)++30'(&)&+%848400/04.,,5-.#&')(*/)3--,-//17368551-,+,,,0/,+-1**--11055(,344579:9;0/+)+*#'*305)(&%(*+;,1,&&0,,),'%&%+&&*3711(.56-+1922*/35-:8218148010.('((-;9830/22243207:4443..,+*-..1*-/4:1:04217/2100--*081.)3*-)++3-./:599720.&%*%)('()./0/$$&&(*-.6341/(%%()#'&*)+()&,((#%#$'+.14'*22*''*)*+'25,--''&),$052-,'(*/0()'%*..*$&)+&&'(+*452.09::892-2-.166::664,'&')6711523-0.09520.
@4a4c0181-ab15-4b49-807c-50a026023d88 ch=98 read=70299 start_time=2019-12-13T01:43:08Z barcode=BC01 runid=2c9cf7bc05858273f10e7d7ec552fc0bd742dc3e
CCCGGTTACCTTATTTGTTGCCCCCAATCATCGACTTTGCAACCCAGACGGCTGGCTCCCCGAAGGTTACCCACCGGCTTTGGGCGCTCCGACTTTCGTGGTGTGACGGGCGGTGTGTACAAGGCCAGGGTGTATTCACCACCAGTATGCTGACCTGCGATTACTAGCGATTCCGACTTCACGTAGGCGAGGTTGCAGCCTACAGTCGAACTGAGAGAGTGTTTCTCACTCCACCTCGCGGTATTGCTTCCCGTCTATTAACTCCCATTGTAAGGTACGTGGTAGCCCAGGTCATAGGGCACTTGATGATTTGACGTCATCCCGCCTTCCTCCAACTTGTCACTGGCGAGTCTCGCTGGTCTGGCAATGATGGTAGCTAACGATAAAGGGGTTGCGCTCGTTGCGGGACTTAATAACATCTCACGACACGAGCTGGCGACAACCATGCACTGTATGCTGGCTTTATCTGTATATGGAGCCTTTATGGGTATCTTCAAGACCTGGTAAGGTTCTTCGCGTTGCTTCGAATTAAACCACATGCTCCACCGCTTGTGCAGGCCCGTCAATTCCTTTTGGGTTTCGTTTCTTGCAGACGTGCTGCTCAGGCAGATGCTTATTGCGTTAACTGCACTGAACTTTGACATCCCGCTTGCCGTACTCATCGTTTACGGCGTGGGCTACTAAAGTTATCTAATCTGTTTATACGCTTTCGGGACTGAGCGTCAGTTGCAGGCCAGATCGTCGCCTTCGCCACTGGTGTTCCTCCATATATCTACGCATTTCACCGCTACGTTGGAATTCACGTCCTCTCCTGCCTCTAGCTGCCTGGTTTCTGCTGGCTTGCGAGTTCGGCTTTGGGCTTTCACCACAGACCCTTGCTGCCGCCTGCTCCTCTTTGCGCTAATAATTTCCGGATAACGCTCGCCACCTACGTATTACCGCGGCTGCTGGCACGTAGTTAGCCGTGGCTTCCTCCTTAGGTACCGTCATTATCTTCCCCAAAGACAGGCTTTACGATCCGAAAACCTTCATCACTCACGCGGCGTTGCTGCATCAGGGTTTCCCCCATTTGTGCAATGTTTACTGCTGCCTCCGTG
+
85*.62;00819%0+$#&&)-034'.**,95((%*,41$*$#&((((-/.-+*)*&*,)-'&&(+.49-49/-4323.-76/791'(*,-,-/177109688877791::-0-)+.*,,7846458$++')$(,3<8679%2+,,/*-/27989<9:891:0/-.+.-008852//35:42421(,.-.&,)5967**)*$%'$,60&%)+-+**+*-//08:/0/-%'%-+)473514313)2+*,0110*-.//-//,%--087-4.+&+.(.*+/100('&&).-(-+++,**)-2.(%&%'(..-380,,1+349;4:9+.97:86,1)/))+,+/342-5-,%'(*+%'&%#')+)&%#$)/+(&124501255:300002*+.-*0903699:.85*+/940)'','&*326866.(*++114($32.0./0045'7-,)(,&)*,.''$$$)*&'*&$'&%#%#&##&(&$,*-0)&&'(+-),%++)&,/12;1/+),'/+893041*2-/,)+3-3*,2/4/;807.0/114446574/,1+*(%%$+(20'$**&-'4.(),,+*1+/0)&%'.0,5.,-&/&'()%-/,)-/(2-*$',*%*,*-08111394836461345890/1.-37678'(%''%$&%&'&')*259449:*..722277874.666.+')4++-/1860&%+,'%&%'$)-5/2)::)*((**-))+27/5*,+0--9//057468580/0.**'%&'02446477.19-046698978687/;;/-47*)&$%$$$&(+'.)($&)-.++--18774-.1/-02338:8972::0*),))5,1,)*(')01$#%$$'&'-4,5;,++1,/1019:<526.1034:69;311117340:+%'$$&(-)''(0,/3*4.-(''%&&3),4249443*3()+(/4.0/4//189562%)+2295932487;:;8680)(+*+*'*6(*+6115/48+/39+:;<..;601023976:;3---,-/./75(25076679(*,0.0/./31/34/02100.1(-13.:8/7:;2*08**.''**'(,-&$'&$(()4421/(+%
@b745e266-f7de-4f27-b2aa-4834f54d3753 ch=294 read=65863 start_time=2019-12-13T01:43:18Z barcode=BC01 runid=2c9cf7bc05858273f10e7d7ec552fc0bd742dc3e
CGGGGAGCAGTAGGAATTTTCGGCAATGGAAACCCTGACCGAAACAGCGCCGCGTGAAGGAAAGTTTTCGGATTGTAAACTTCTGTTATAAAGGAAGAACAGCGGCTACAGGAAATGGTAGCCGGTGACGGGCTACTTTATTAAGCCACGGCTAACTACGTGCCAGCAGCCGCGGTAATACGTAGGTGGCAAGCGTTATCCGGTGTGGGCGTAAAAAAAAAGGGGCAGGCGGCTGGGGTCTGTGGTGAAAGCCTGAAGCAACTTCAGTAAGCCGCAAACCAGGCAGCTAGAGTGCAGGGAGAGGATCGTGGAATTCCATGTGTGTAGCGGTGAAATGCGTAGATATGGAGGAACACCGAGTGGCGAAGGCGACGATCTGGCCTGCAACGACGCTCAGTCCCAGCGTGGGAGCAGGATTAGATACCCTAGTAGTCCACGCCGTAAGCGATGAGTACTAAGTGTTGGATGTCAAAGTTCAGTGCTGCAGTTAACGCAATAAAGTACTCCGCCTGAAATAATTGCGTTCGCAGAATGAAGCTCAAAGGTGACGGGGAGCCCGCAAGCGGTGGAGCATGTGGTTTAATTCGAAGCAACGCGAAAGAACCTGATCTTGACATGCATAAAGGCTCCAGAGATGGAGGATAGCTATATGAGATACAGGTGAGTGCATGGTTGTCGTCAGCTCGTGTCGTGAGATGTTGGGTTAGAGATCCCGCAACGAGCGCAGCACTTATCGTTAGTTACCATCATTAAGTTGGGGACTCTAGCGAGACTGCCAGTGACAAGCTGGAGGAAGGCGGGGATGACGTCAAATCATCATGCCCCATGACCTGGGCTACGTGCTACAATGGATATGGTGCAGAGGAAGCAGAAGCCGCGAGGTGAAGCAAAACCCATAAAACCATTCTCAGTTCGGATTGTAGTCTGCAACTCGACTACATGAAGTTGAATTTAGTAATCGCGAATCAGCATGTCGCGGTGAATACGTTCTCGAGTTGTACACACCGCCCGTCACACCACAGTGATAACACCCAGGCGGTGGCCTAACCGCAAGGAAGGCTGTCTAAGGTGGGATTGATGATTGGGGTGGTAACAAGGTAACCGG
+
.-,2(+$.,00.0(,)29;:27<8-;--++2+,8.+,/1++(,'*.&/./946486462,13,**/8.1,9+1-+,85)14435306112:0.2,1,-'1'00.62+'*)*'//+,5900/9,+),*,-./2,2+-0:/*05*)&&*.2/2--.21668/80070/++*4-0117162218767060/920,*,1281/1%,++&-*77866:970525+')*.*-.9;;0.+'(/7512356/4./.9722:69(0(*&#'&+)%)+,/+20)+&--,,,376)&**(+,..86+34*(*+12+776;;0202138390/..+1.10/50/19823486868755730.*+1158:(()*2:51-.+.)+)-.////2/455011/+&'))*,/),-9*&&)*+-.4**%+106+//+.8988<)**./+,...$**197799).(%,'*(*,241(,+..8475:68932,*)-;+/1812,0-./32;255,.,,+)).-024:.50-)&*'','.(&-34:8/-3,0651,,%)-222*.'-,-47781$',3+),)*0849668+01171++/39)6*7,.*-/-.2'3**+.4+(,,...,++),-/082+%*''.75,1/./))*+-.9991,*)*+,.-/12666,,-./-1,-**+,5678)568033420$'(+;78565-++/,.7548/(.)1**+++.5/)(13*5/015/71..+,/.0136-1((.,,6<99:98<73,6,59;01222.(+('''(+---3/333689/---51060/3/2++56+665697783630559:6915-.(&+-.599.4--,/0./0::8232/3<98/0186::70+3/*0/0''+(&*-,.-)-'*',.%).;:60<4,/-2;65:98<866.3599/4/.5-.-7:9:78756774266/324/5/.13(%),-**)1,1-.,213836023034558626112;:9:234104.(*)*+,.-,//3;629./25/0./3)*&+/,..59425.0#'(&-21181,,39893516-,,(),)-797636-4/79407.-.///:/6180+/*()*//3,3-''-.26
@79407643-ffc1-4b46-b0e8-977d86aac346 ch=37 read=54779 start_time=2019-12-13T01:43:16Z barcode=BC01 runid=2c9cf7bc05858273f10e7d7ec552fc0bd742dc3e
CCGGTTACCTTATTTACGGCTTCACCCCAGTCATGAATCACAAAGTGGTAAGCGCCCTCCCGAAGGTTAAGCTACCTACTTCTTTTGCAACCCACTCCCATGACGGGCGGTGTGTACAAGGCCAGGAACGTATTCACCGTGGCATTCTGATCCACGATTACTAGCGATTCGACTTCATGGAGTCGAGTTGCAGACTCAATCGGACCTGACGCACTTTATGAGTCCGCTTGCTCTCATGAGTCGCTTCTCTTTGTATGCTTGTTGCCCAGCACGTGTGTAGCCCTGGTCGTAAGAATGATGATGACGTCATCACGCTACTCGGTTTAGCACTGGCAGTCTCCTTTGAGTTCCCGGCCGGACCGCTGGCAACAAAGGATAAGGTTGCGCTCGTTGCGGGACTTAACCCAACATTTCACAACACGAGCTGACGGCAATATGCAGCACCTGTCTCGGTTTCCCGAGGCATTCTCATCGGCTTCCGTGGATGTCAAGACCAGGTAAGGTTCTTCGCGTTGCATCGAATTAAACCACATATCCACCCGCTTGTGCGGGCCGATCAATTCATTTGAGTTTTAACCTTGCGGCCGTACTCCCCAGGCGGTCGGCTTAACGCGTTAGCTCCGGAAGCCACGCCTCAAAGGGCACAACCTCCAAGTCGACATCGTTTACGGCGTGAGCTGGGGTATCTAATCCTGTTTGCTCCCACGCTTTCGCACCTGAGCGTCAGTCTTCGTCCAGGGGCCGCCTTCGCCGCAGTATTCATCAGATCTCTACGCATTTCACCGCTACACCTGGAATTCTACCCCCCTCTACGGACTCAAGCTTGCCGGTATCAGTGCAGTTCGGTTGGGCCGGGATTTCATCGAGCTTAACAAACCGCCTGCGTGCGCTTTACGCCCAGTAATTCCGATTAACTTGCACCCTCCATTACCGCGTGCTGGCACGGAGTTAGCCGGTGCTTCTTCTGCGGGTAACGTCAATGAGCAAAGGTATTAACTTTACTCCCCTTCCTCCCCAGAAGTACTTTGCAACCAGGCCTTCTTCATACGCGGCATGGCTGCATCAGGCTTGCGCCGGTATTACCAATATTCCCCACTGCTTGCCTCCCGTG
+
/1.4-:-.73:&-8)(+2(34:4.6/1+++243541:1/,.-861369983,//09(*-*()+.*.,817,--,661(-+2.5:;1-01)0/+'++04*(0//1/467(*+(*'+)*)0)019(/5.5.&/02;8567/10966779//1/4'&(,-27312200-,0(')%(.+:6662+*+-.001612376527+:/2).('%'+//*.&)).3.*)'('-/-1/8,--/-.$(#$&)1-21:28,91.*1+,(%&&%--)(('(**(-..2732//17017::7-*0('*()*+-,+%%*+.986+/&*&()$%%('*,60+*+(--/41129899317/,-28:48/*-,,0458931+1+*/+..9/30:80---/:/10.8,,4,+00;731110+1.*,.223:/-,,645.2*+244335856/'%((*1589898114,*-,--50*-*'%+',+*.-+*,7)($'&0*9126:984.--,+22:376454-43:7:<;:;93901152(&,+-48313)(*,)+''',-)%$%%%*,/-9+7*&%)*::9<949;0.,1,6:2-30010..0/38-5334632/*.:9+2//-'01041366.7.+-546+4+//%++(*(39684:*250(,00749.7&5134774837313<7,+&**+33(-+*%('%%',,//2023*-/;8./,4;.*1--.7/0/2.2611.689:978879;6221/,178,;:7671+))2'$*'-./*7*%(+))0-,,*-1448/:<+..13235,/,0736474656979/3040.15+-*(''1**/$+*0,.6.31345'*'#()+473--2-/*/4('*($8,'(,-%%&&'0+9,786315389,--,-220,2,('/+42+(,0054;53203//)*-/-.*/75//0+0/.3:1,0'')1;-+(+,2**0:10//'//.34;38<9:9:21&'''.-3-5,,1&,/72+1-,+//+-+,51,.-;34,158-)12-&($+(',&,02,$'(&0&)'3,6/;/0:92200%%',('(095500012.57432-..3/(00')($**//0233968/*++%*-)+/4207*++)
@6f2f9135-748a-4e0a-afff-ba01530ce6b1 ch=381 read=67953 start_time=2019-12-13T01:43:31Z barcode=BC01 runid=2c9cf7bc05858273f10e7d7ec552fc0bd742dc3e
TTGATACTTCGTTCCGGTTACGTGGTGCTTTGAAGTTGTGTCTTTATTTAACCTGCCAGTTGCTGTCCATGCGGTGGCGATCTTCCGCAATGGACGAAAGTCTGACGGAACAACGCCGCGTGAGTGATGAGCGGCCTTCCAGGTTGTAAAGCTCTATTAATCAGGACGAAAGGCGCTGCGAATAGTTAGAAGGATTGACGGTACCAGGTCAAAACCCGGCTGTACGTGCCAGCAGCCGCGGTAATACGTAGGTGTGGCGTTATCCGGGAATTATTGGGCGTAAAGCGCGCGCAGGCGATTGGTCAGTCTTAAAAGTTCGGGGCTTAACCCCGTGATGGGATGGAAACGCCAGAAATCTAGGTATCCAGCGGAGGAAAATTAAATTCGGTGGCGGTGAAATGCGTAGATATTAGGAAGAACACGCAGTGGCGAAGAGCGACTTTCTGGACGAAGCTGACCTTTGGGCGCAGCCAGGGCAGAACGGGATTAAATTACCCCGGTAGTCTGGCGTAAACGATGGGTACTGAAGTGTGAATTATCGACGCTTCTGTGCCCGGAGTTAACGCAATAAATACCCGCCACCTAGGGAGTACGACCGCAGGTTGAAACTCGAAAAGAGACTGACAGGGCCCGCACAAGCGGTAGTCGTGTGGTTTTAATTCGACGCGAAGAAGAACTACCGGTCTTGACATTGATGGACAGAACTAGAGATAGTTCCTCTCTTCTTCGGAAGCCAGAAAACAGGTGGTGCACGGTTGTCGTCAGCTCGTGTCGTGAGATGTTGGGTTAAGTCCGCAACAGAGCGCAACCCTATCTTATGTTGCCCGGCACTTCGGGTGGGGAACTCATGAGAACTGCCGCAGACAATGCGGGAGGCGAGGATGAGCGTCAAATCATCATGCCCCTTATGACCTGGGCTACACGTACTACAATGGGGTTAATAGACGGAAGCAATACCGCGAGGGTCGACAAACCGAGAAGCACTCCTCTCCAGTTCCGGATCGTAGGCTGCAACTGCTTACCGTGAAGTCGGAATCGCCGTAATCGCAGGTCAGCATACTGCGGTGAATACGTTCAGGCCTTGTACACCGCCCGTGATACCACGAAAGTCGGAAGTGCCCAAAGCCGGAGTGGGGTAACCTTCGAGAATAGCCAACCGTCTAAGGTAAAGTCGATGATTGGGGTGAAGTCATGGGTAACCGG
+
&%*&)&%&'&&*.-+((/)%&#'$(()'+.('*(&,1*+(*')*($((&(),+)$&$$(0)('$&&)'#$#$(($$'%&'&%-10.+/2:345-1./61121---0+(.&+7784795564-&&(+33..&*'/2///2'(356:4-16-*-002(-+--36&5599-15)+(&$$%))1061,341)(/*,1(/'''&'.0.07&2*(&),,&**'%(-,$&&),/4782.1*,+(')'%&'%(+4&.$)++)+/5.0$,()+(*)*$$'%&/-8:;92,53)'+*.+++,).'%&',1**,0*-/+.+(*1-+8:9.33,&$%+&,01)*95566<8:94+/-'&$%$%%-0-,/((*+,+*+'%&&+)(*('13.,(%')*)'%$%$&#()*).:.767837-010.1'26080111..-/*(**(&'''%%*,/,+37,,,0,'%&'%%&&)&(%$($+)%$$%&'(*+*)'$'*+*.'79-4--'%)&&265-)0+2//8)*(&$$%0++++,)0+,,,1+&$)+10+()*+-13561,..+,++)&''&-0,*1+5,*%$$%&#%'*'3/)&.)(*')**0.')')233:900,(,*6,,60,-/*-55,'$'&&()+0(,43+7.,-,01302+1,)()%&'&&(//8;-8:7;7755,3%(+&0-)*--$&)*&)')+,((.(/)&%-045./*+2+./-.23478:645.,++-6126-*+*,'042+,43'*,)')21/)-+1199987876832*)*')&,.154603797<3705/510027030*)&'&)-562628/*+,,,3-/-5,*2-*('(+-/1(-.()/79'5,-6/&)'&)(**.+,423,+734500+(-&&)&%&$,),'*(&*-468;:02184.0.936.+35,+,:-,-:91..-+(%(&(.251:2*3/,-,2021204,.00,.30//5*''&&%&,*)*++-8*1*'*$+)#&$&(*'(+21**-1-,&'+)*//9501/()(-)'(%$%$#(*+-+,*$*/'-,.33/+%&'/--.64.+,*-3.656*0000+/,-/;8662249),85//3...002:629'&%$$$$)*-/+,84+-3+/-/),-18-/4+',&)&$&()1.().4,,,0-/**+2++*.5-'+.0551/0-0--*'&(,,68929176:.-.'-'*(%%&+**2:::98
@3a90fb43-ea5e-49ad-bf78-76a65b3c6ab0 ch=477 read=42160 start_time=2019-12-13T01:43:31Z barcode=BC01 runid=2c9cf7bc05858273f10e7d7ec552fc0bd742dc3e
CTGGTTACCTTGTTACGACTTCACCCCAATCATCAATCCACCTTAGACAGCTCCTTCCCTTGCGGTTAGGCCACCGGCTTCGGGTGTTATCAACTCTCGTGGTGACGGGCGGTGTGTACAAGGCCGAGAACGTATTCGCCGCGACATGCTGATTCGCGATTACTAGCGATTCCAACTTCATGTAGTCGAGTTGCGGAGCTACAATCCGAACTGAGAATGGTTTTATGGGTTTTGGCTTCACCTCGCCTTCGCTTCCCTCTGCACCATCATTTGTAGCGTGTGTAGCCCAGGTCATAGGGGCATGATGATTTGACGTCATCCCCGCCTTCCCCTAACATCACTGGCAGTCAGCTAGAGTCCCCAACTTAATAGTGGTAACTAACGATGCGCTCGTTGCGGGATAGCCAACATCTCGACACGAGCTGACGACAACCATGCACCACCTGTATCTCTGCTGCTATCTCCATCTCTGGAGCCTTTATGAGTATGTCCAAGACCTGGTAAGGTTGCTTCGCGTTGCTTCAATTAAACCACATGCTCCACCGCTTGTGCGGAGCCCCGTCAATTCCTTTGAGTTTCATTCTTGCGACGTACCTGCTCAGGCGGAGTACCCATTGCGTGCTGCGGCACTGGGCGACATCCAGCATGGTACTCATCGTTTACGGCGTGGATTTCTTCAGGTATCTAATCCCTGTTGCTCCCCACGCTTTCGGGACTGAGTGACGTCCGGTTGCAGGCCAGATCATCGCCTTCATACACCAGGTGTTCCTCCATGTATCTACGCATTTCACCGCTACACATGGGTCGATCCTCTCCTGCGCTCTGGCTGCCTGGTTTCTATGAAGCACTGAAGTTAAGCTTCAGGCTTTCACCACAGACCCTTGCTGCCGCCTGCTCCTCTTTTGCCCAATAATTCCGGATAACGCTTGCCACTACGTATTACCGCGGCTGCTGGCACGTAGTTAGCCGTGGCTTTCCTAATAAAGAATTGCCGTCACTCGGCTACCCGTTTCTAATAGCCGCCGTTCTTCAGCATAACGAAGTTTACAATCCGAAAACCTTCTTCTTCACGCGGCGTTGCTCGGTCGGGTTTCCCCATTGCCGAAAATTCCCTACGCTGCCTCCGTAGGAG
+
0)+/-9,/50700924479::8317:1.4077662:08.-+$%%,(.,556657:2;8+*9./.535+3361+-,0.+/80*70,+.1/0-1.,+.,--*,%$'&,.::99;997551-271737../1551147<:8;:786550967:778:6//--..,-14511/53,1,-*.1,&.)+/001&%-3/+-'2*',2133;620.073300-1:885:4;-,/;<05:;(+).27536:44-+%'-)&*..2<005/.+).2.87,//)).,.0.411-,..+9/(,;/---+)49/15600000:<///:10/-./66+'.-226.,(&)*)(-*,/-6.-)773-$%%((***/31'/&(*,0/,&'019718011960/0&'(,-035;5839,,)*%)'+())**'+(+,575543221/2+57/9<49.1-272661,.,//32,*('$$(+*++,,441/+-0---81685*.,,-.-/-4/)1.0689)+&'''1*/7(/32668234,,-40-2263;566100256884-/4-1241439/0'(9890,-76748332:92148<;:7;<738.&&(&'/+'&(&),/'68768),-,-***+1--*,%')'+,0,)0,.9.,++,124+,+.('(*.*.1615434<8/2093033-(+)&)+/)%)'*%(**,9085-*,08463:17,&)**+11.,:2336/('$$&'++0&**25--*0717.-154-8878716.&&&'&(/((,)*,2.')/762).-014,422,5;:+,.7/65/0&.+/++((#&*,-0-..78777*4/4)+684(*'&)32:6.-((()&'*/11.'-'-+4+'('*%#((),1.-,2-*+**0).*--+*,.2468;.,,,-4./-/10*-22+9+/994211214/.1120:003+,,*/07/9//8<5547443-++,)')+0,21-**0**,)&%.,*-,)+5,251%-'-+'/4466,,/0,800,/.)'/;91.,'&%*.2.7;86+'%&%%#$&(,:.),((199-./:602+,5741:8<78987<4..+))+)*0...9.5--))01/:2./.((+0.2)')050.0620,,+',,-1/-2:*.47).&
@2065cb28-fed3-41cd-99e2-587ac2f0fce5 ch=252 read=80617 start_time=2019-12-13T01:43:42Z barcode=BC01 runid=2c9cf7bc05858273f10e7d7ec552fc0bd742dc3e
CCGGTTACCTTGTTACGGCTTCACCCCAGTCATGAATCACAAAGTGGTAAGCGCCCCCCCGAAGGTTAAGCTACCTACTTCTTTTGCAACCCACTCCCATCGTTGAGCGGGCGGTGTGAACAAGGCCCAGGAACGTATTCACCGTGGCATTCTGATCCACGATTACTAGCGATTCCGACTTCATGAGTCGAGTTGCAGACTCAATCCGGACTACGACGCGCTTTATGAGGTCCGCTTTACCTTCTCGCGAGGTCGCTTCTCTTTGTATGCGCCATTGGCGCGTGTGTAGCCCTGGTCGTAAGGGCCAAAATGTTGACTTGACGTCATCCCACCTTCCTCCAGTTTATCACTGGCAGTCTCCTTTGAGTTCCCGGCCGGACGCTGGCAACAAGGGATAAGGGTTGCGCTCGTTGCGGGACTTAACCCAGCATTTCACAACACGAGCTGACGACAGCCATGCAGCGCCTGTCTCACAGTTCCCGAAGGCACATTCTCATCTCTGAAAACTTCGTGGATGTCAAGACCGGGTAAAGGTTCTTCGCGTTACATCGAATTAAACCACATGCTCCACCGCTTGTGCGGGCCCCGTCAATTCAGGCAGGTTTTAACCTTGCGGCCAGTACTCCCCAGGCGGTCGACTTAACGCGATTAGCTCCGGAAGCCACGCCTCAAGGGCACAACCTCAAGTCGACATCGTTTGCGGCGTGGACTGCCAGGGTATCTAATCCTGTTTTGCTCCCCACGCTTTCGCACCTGAGCGTCAGTCTTCGTCAGGGGCCGCCTTCGCCACCGGTATTCCTCAGATCTCTACGCATTTCACCGCTACACCTGGAATTCTACCCCCCCTCTACGAGACTCAAAGCTTGCCAGTATCAGATGCAGTTCCCAGGTTGAGCCCGGGGATTTCACATCTGACTTAACAAACCGCCTGCGTGCGCTTTACGCCCAGTAATTCCGATTAATGCTTGCACCCTCCGTATTACCGCGGCTGCTGGCACGAGGTTAGCCAGTGCTTCTTCTGCGAGGTAACGTCAATGAGCAAAAGGGTATTAACTTTACTCCCTTCACTGAAATTGCTTTACGAAGGCCTTCTTCATACACGCAGCAAGCTGCGTAATTGCGCTCATTGTACCAATATTCCCCACTGCTTTTACCTCCCGTAGGAG
+
66)+00+,,4,%14(*1-03:0-294+--97451/943,01:511288971212/1984*),4)-,,01+,108:93659+379-006.296+,,47.*+'*)*'$%,296346+--4377444-93)%/-.40/94594.19113101:<60../1-+--+03-.0+23789<661,0290$+'&(*+4241:.1&,+.082:68135.000685/-,&&('&(1.*35.5()*-.)'((),*,000))+*10*-222645;.)())*-169-0/-(*%+++,01.--.8216:;:770-,412-074.$$).+*..4./189:2/451*354;59/6--.6:8.//59161/'347791/54-,16:/:1-112*4*2/3549040158)731/6-,1139584368058014;2-+2,9,/80+)/..:41/10,/-0..1,261*00..-7.08'()..'75235560+,,.697:6,,0.1-',*/<68:77512/.,..*'(&'*347331470++**3+7..74)074<:7<:67+2,%++,1'++0-2;:9<4433)223:370++4-00.0.405982+156:7;,%&$'$(-.69+-./-0,+()&',%'))./-41.,/(4%.*.(+*7/9/4-+(&-),,6741-/(&&*.,.02766/-1;0//.5704.1)8,8887424///7*%*,.,,..8121*((*,10../32277510,68:--,-,))().0)0:.)01.630166657524668;9849*09:663//))*)%%%'1243105;7426)*-0/.333/,--/995402,,2.0567360,//1275934741++.734)')-146,6,)-,3-/7%,,,-1+.5:98)55180-+005311623-/72*+0:/*()*.5421,*+1/4694790/3,.02313*)-.,+0-.,+*-0648;*//5/5/.-&&*,),*6:/.2)(,14;46;2+-%-/77241.--*$))-3/.-4'4413797:<52%2.-/215;98885755299283&,-/,,//4.*+.+')(12)*7-*+))('%+(''-)'#&&*&)'110658:889861614-+.*&&(+))&)$)&('.08980/1),,/*/1/,1)774+&'%##('*(&*/*-0)&2%4+*%
@68335aeb-2a97-41d3-ad46-b12de9ac8e66 ch=265 read=41617 start_time=2019-12-13T01:43:41Z barcode=BC01 runid=2c9cf7bc05858273f10e7d7ec552fc0bd742dc3e
CCCGGTTACCTTGTTACGGCTTCACTGATCATGAACCACAAGTGGTAAGCGCCCTCCCGAAGGTTAAGCTACCTACTTCTTTTGCAGCCTCCCGCTTGGTGCTTGTTGGGCGAGGGTGTGTACAGGCCAGGAACGTATTCACCGTGGCTTTCTGATCCCACGATTACTAGCGATTCCGGCTTCATGGAGTCGAGTTGCAGACTCAATCCGGACGACGCGCTGAGTCCGCTTGCTCTCGCGAAGTCCTTCTCTTGTAGCCGCCATTGCCCAGCACGTGTGCCCTGGTCGTAGGGCCATGATGATGACGTCATCCCACCTTCCTCAGTTTATCACTGGCAGTCTCCTTTGAGTTCCAGCCGGATTACTGGCAATAAAGGATAAAGGAGGTTGCGCTCGTTGCGGACTTAACCCAACATTTCACAACACAGGCTGACGGCAATACATTACAGCACCTGTCTCACGGTTCCCGAGGCGCATTCCTCATCTCTGAAAACTTCCGTGGATGTCAAGACCAGGTAAGGTTCTTCGCGTTGCATCAGATTAAACCACATGCTCCACCGCTTGTGCGGGCCCAATCAATTCATTTGAGTTTAACCTTGCGGCCGTATAGACTGATCGACTTAACGCGGTGGCTCCGGAACCACGCCTCAAGGCGCAACCTCAAGTCGACATCGTTTACGGCGTGGACTACCAGAATTATCTAATCCTGTTTATACGCTTTCCGCTGCCTGACGTCAGTCTTCGTCAGGGGCCGCCTTCGCCTGTTCCTCAGATCTCTACGCATTTCACCCGCTACACCTGGAATTCCTACCCCCCTCTACAGGACTCAAGCTGCCAGTATCAGATGCAGTTCCCAGGTTAGGCCAGGATTTCATCTGACTTAACCGACCGCCTGCGTGCGCTGCCAATGTGAATTCCGATTAACGCTTGCCCTCCCACCGTATTACCGCGGCTGCTGGCGCGGGGTGGCAGTGCTTCTTCTGCGGGTAACGTCAATGACAAAGGTATTAACTGCTCCTTCCTCCGCTGAAGTGCTTTAGCCCGAAGGCCTTCTTCGCCTACGCGGCATGGCTGCATCAGGCTTTGCGCCCGACGGCAATGGCCACTGCTGCCTCCGTAGGGAG
+
6.((++3+.-8,(4+#+(.-.*(#'#$#'&&(''30/+..+().762,%&&+.+*--)((+.3/8.-%'()061%036-281+.1/*/1-30*&$&%+-710./,*.*452(&+-*,,03214/3/3/(4,5-.997491-.2-.'&'-3.),-//9.($*)--3)*%$&(+/0:3,4++3:2',+.+-/2)'*6.,.%/*026/840)3./00.,++$%&$&+*.*))3,*+54.2--0*())*(*3*-('%$%$&&()/6.12(%%%'+*$),-*)''()(,488-,2*0426.0..-%&-,015634.253*.80:4714*,.:9344//--312399985657//07:15,./3)-&,''+--20.-(2/,4.5518),''+,/1/047687.9*&+*)-3,-*+0-+0-,0:.,0,0+-,5&&/1/.-3/(*3+)(%'/+).-0101:7744*+'(/:8;66-(((+*%*+2<++-0086213+/35),6.;7356;41)+.25577:302135*74<87:960/,6,/078('*7*<<89:-,-..0..7-.7,-/)&(%%'(&''&'**,192:8.172,..6;.1+*%())(+''%%+'(-/)*$%#)).-2305.-(&&%,&++03-,*-&+72546558-.()*),07486.00*,++*-,6651:5,,.+*%+,;778+2))%)'/..1+*-.*/((%(-(%%%)%)49-47.,'&/521+,-/.12337;;788/'4936812/0/.-2.%$)650/1)).//43201-.-19:)+)63,-1+0+0-....-/2/&''--578-*.,*-'-10369-)&)*668%()*.5778813*35070+'*'(+%')4,&++)-76/.23-/)''&3*1'(11435:69:6:44+,&&'%)*21+'*.+;5866796641-4-).)0,,1*%())+,5,)+/),+5010593,*&)*25+*'2*$''$&)*27;97---0308::647,5++(&/3*3)0-++*%&-()030)/2-02)(-<)/)&''%&'%('32.+,2-0/:662423,-'$%(%'(41121201/0011&,''%(()+*0-(&$%'(('-)(%%%%'.-/--./,040/++/)(&
@c459493d-7251-4960-a852-1862ec662454 ch=172 read=77712 start_time=2019-12-13T01:43:43Z barcode=BC01 runid=2c9cf7bc05858273f10e7d7ec552fc0bd742dc3e
CCGGTTACCTTGTTACGGCTTCACCCCAGTCGCGAATCGAAGTGGTAAAGCGCCCTCGAAGGTTAAGCTACCTGCGCCTTTGCAACCCACTCCCATGGTGTGACGGGCGGGGTGTGTACAAGGCCAGGAACGTATTCGCCGTGGCATTCTGGTCCCACGATTACTAGCGATTCCGACTTCATGGAGTCGAGTTGCAGACTCAATCCGGACTACGACGCACTTTATGAGGTCGCTTGCTCTCGCGAGGTCGCTTCTCTTTGTATGCGCCATTGTAGCACGTGTAGCCCTGGTCGTAAGGTGCATGATGACTTGACGTCATCCCCGCCTTCCTCCAGCTTGTCACTGGCAGTCTCGCTAGAGTCCCAATAATGATGGTAACTAACGATAAGGGTTGCGCTCGTTGCGGGACTTCGCCCAGCATCATCACGACACGAGCTGACGACAACCATGCACCACCTGTATCTCATATAGCTATCTCTCCATCTCTGGAGCCTTTACTGGAAATATGTCAAGACCGCAGTAAAGGTTCTTCGCGTTGCTTCGAATTAAACCACGCTCCACCGCGTGCAGGCCCCGTCAATTCATTTTGGTTTAACCTTGCGGCCGTACTCCCAGGCGGTCGACTTAACGTTAGCTCCGGAAACCCGCCTCAAAGGGCACAACCTCCAAGTCGACATCGTTTGCAGCGTGGACTACCAGGGTATCTAATCCTGTTTGCTCCCCACGCTTTCGCACCTGAGCGTCAGTCTTCGTCAGGGGGCCGCCTTCGCCACCGGTATTCCTCCAGATCTCTACGCATTTCACCGCTACCTGGAATTCTACCCTCTACGAGACTCAAACGCCGGTATCAGATGCAGTTCCCAGGTTGAGCCCGGGGAGTTCATCTGACTTAACCGACGCCTGCGTGCGCTTTACGCGCCCAGTAATTCCGATTAACTTGCACCCTCCGTATTACCGCGGCTGCTGGCTTTTAGGTTAGCCGGTGCTGCTTCTTCTGCGGGTAACGTCAATGAGCAAGGTATTAACTTTGCTCCCTTCCTCCCCGCTGAAGTGCTTTGCAACCCGAGGCCTTCTTCATACGCGGCGTAAAACGCATCAGGCACGCCCATTGTGCAATATTCCCACTGCTGCCTCCGTAGGAG
+
**0-2/.67-6*,2---)),1,+/46**,-/+,)+*))%'('(27/67''--17+*1+,.03.42,)-+--+&$'(-,.32,2442:4&'(0;8/0689774794686'.+((*--/-467*7/93780/--/,6+*)3.5426112;8689/:0''---7,+(,+*//04:44../4/2255,*+--,,1.812(,1453,4,2+0/776207587/-)30))0-,,-05(***')*)',,**)-+11-..5.:/6<7./023569;658/**++-862))&')6//1::87513(/)((%&'(+,,*,*,-:7700.002*&('(,.2),,--,2-+*,+,+/0.+186++*++4/01.25*,&&)3,1388953-115788847*.-0/7)+,/0657;142;;20,)($%'''*./-+(*+)*-*204334/1211667525<4873327+-:.6678224-25/.,+*')/44155-.856501+-28/95,+.*'%%&%)(()-)9,475&*'('(0(,-0;7:<;9:080(.697(&+/+46538+-%'(5.+1+&('*,6)906:5*).-158;:8-990*(1::-83347-35986.//2.285*.5/--,,-/0150(0+-,++..9&/'/+&15'%(.-0/:(4:0/..5:2824)8/3499830322183',*,+/+//**0136)4/+.//5445446344<0-,*44-.*.-/.;:2-1-38/0045499//001<:667.,5:722/*1,(*0677+())*/,.076-5(()991404.54667<95269/0.12227-1,1+'''-6.)./../,1/124-/&(%-+*32335),-.-9/9::083-0807.'-.0)0/1(&).,)(*)12211140-$&)+)0966////+.*+)(#'(*++00*,/357;761(('$#&*())+-43136,/72;2281//0016772/),--&'.,4,**1:.62-/+)*0-99<984415424;756708//.3204)10-6.4..07/%,+4.(,-.**456+/18/20),+))(&#$&%+,(&&(&'&+-4685+))++-+*('%&,-+++--.1&)-+%+*19-,0:,0166714./-+-'-++/0+6-*,')),3'*(
@54b7a0f0-2d46-4adb-a2bc-1f5a71898b49 ch=11 read=30877 start_time=2019-12-13T01:43:51Z barcode=BC01 runid=2c9cf7bc05858273f10e7d7ec552fc0bd742dc3e
CCGGTTACCTTGTTTTGACTTCACCCAATCGCTTGACCCTACCTTCGGCCGCTGCCTCATGCGGTTAGCTCACGGACTTCAGGTGTGCCAGCTCGTGGTGTGACGGGCGGTGTGTGCAAGACCGAGACGTATTCACCGCGACATTCTGATTCGCGATTACTAGTAGCTCCGGCACCAATGTAGGCGAATTCTCGGCCTACAATCCGAACTGGACTGGTTTTAAAGTTTGGCTCCACCTCGCGGTATTGCATCTCTGTACCAGCCATTGTAGCACGTGTGTAGCCCTACATAAGAGGGCATGATGATTTGACGTCATCTCCACCTTCCTCCTGGTTAACCCAGGCAGTCTCGCTAAGTCCTCAACAATGGTAGTAACTAACGACAAGGGTTGCGCTCGTTGGGACTTAACCAACATCTCACGACACGAGCTGACGACAACCATACCGCCTGTCACCTTGTCCCCGAAGGGATTTCGCCTCAATTAAAGGAGTAATACAGGGATGTCAAGTGTAGGTAAAGGTTCTTCGCGTTACTTCAGATTAAACCACATGCTCCGCGCTACTTGTGCGGAGTCCCCGTCAATTCCTTTGAGTTTTAATCTTGCGACCATTACTCCCCAGGCGGAATACTTAATGCGTTAGCGGCGGCACGGAGGTGTTGAAACCCACCTAAGTATTCATCGTTTACGGCGTGGACTACCAGGGTATCTAATCCTGTTTGCTCCCCACGCTTTCGAGCCTCAGCGTCAGTTACAGTCCAGAGTCGCCTTCGCCACTGGTGTTCTTCCTAATCTCTGTATTTCACACCCGCGCTTCACTAGAATTCCACTCTCCTCTCCTGCACCCTATAGATAACCAGTTTGGAATGCAGCACCCAAGTTGAGCCAGGTATTTCACATCACTTAATCATCCGCCTACTTCCTTTACGCCCAGTAAAATCCGGATAACGCTCGCCACCTACCACGTATTACCGCGGCTGCTGGCGTAGTTAGCCGTGGCTTCCTCCTTGGGTGCCGTCATTATCTTCCCCAAAGACAGAGCTTTACGATCCGAAAACCTTCATCACTCACGCGGCGTTGCTGCATCAGGGTTCCCCCATTGTGCAATATTCCTGCTGCTTGCCTCCCGTAGG
+
1*(*17),22)&/)&))()-8.5280)/++&&'%'#+-+*//235/409/441/131,&%+./-),(('*,+/17.*.00(2-,*.*240&*'($./7766756287237//130'**,*213+&0+0.22593037.00058;7:/01:<5,+,*+3,002'()&,*5','($'%-'-+-//3/,&&*%((),+4+)',,5210.12///1168890;<./91..78,6,64/.404921401-40..2.--,,02%44368;252-)'-.-.00/5/2./0:.,,2344,*)00.1650///018/--74201120321797<8423()/2+506/5.*)41/01013(+*2*+,0:87/%..80/60,-./51/1516699:*10-7353527406),.-32320-(.),&+),,*./+144'&.-+,,52.40/19-0&21/41,,00-.0-0,-278+//.)(%'.3/.&+'(,.32247**($&()/0,.+,68188::82.0/..30/6.(*+/:54;84../2&0195'&././;:5<543456.8.(*++-/./3/007--(*)+491(+.+/.320/59-,,59;007-,1-)32797(/((**43/*.19:8;6:/'+,)21766537/.,*1+-0.+/,,)/(*%+*).*'&&&%,(+*&*,13;98780.22','2014::232038.56/.-0210712524/;3.05082/(.-//:20066898,**++6:684:20001/-+*)*(++/70;99:<686.33-0:3591)+/4/011.*)*,51-+-(.3++.,++*))&(*,.22359-/22.03././6432)/*((*)'&-65.23,/29166433+1.(*+/9./0104/)*0)%5100/9/+*+,10%(,(:,,-51;:*-:.''&004+57./1.21))*-15,./)+--.4820134686..8/20,-.*5//513:63-:-.-15.//0062:/,+-2-52756:7644,-.&/(.%,1.1454:4449288<,370/.1/)%+,178,))++,-),4945;9<::::2222-/+-.6001;01/./128/.0-,20;87.*+.))+00426544.'(+*(('''(-+08)+:53+
@9ca289c6-bca5-4cf6-a9bd-409a79b9702a ch=1 read=21373 start_time=2019-12-13T01:44:02Z barcode=BC01 runid=2c9cf7bc05858273f10e7d7ec552fc0bd742dc3e
CCACGGGAGGCAGCAAGTGGGGAATGTTACGCAATAGAGCTGATGCAGCAACGCCGCGGCGTAGTGATGAAGGTTTCGGATCGTGGCTCTGTCTTTGGGGAAGATGTGGCGGTACCCAGGAGGAAATACGGCTAACTACGTGCAGCGGCCGCGGTAATACACGTAGGTGGCAGAGCGTTATCCGGATTTACTGGGCAAAGGGGCGTAGGCGGATGATTAAGTGGGATGTGAAATACCGGGCTCAGCAGGTGCTGCATTCCAAACTGGTTATCTAGGTGCAGGAGAGGAGGTGGAATTCTAGTGTGGCGGTGAAGTACGTAGGGTGGAGCACCAGTGAGGCGACTATGGACTGTAACTGACGCTGAGGCTCAGCGGCGTAGAGGCAAACGGATACACAGTAGTCACAAGCGGTGATACTAGGTGTGGGGTTTCAACACCTCATTTGCCGCCGCTAACGTTGATCAAACCGCCTGGGAATTACGGCGCAAAGTTAAAACTCAAATGAATTGACGGGGGGTACACAAGCGGTGGAGCGTAATGTAGTTTAATTTCGATGCAACGCAGAAAGACTTACCTGGTCTTGACATCCACGAAGTTTTCAAGAGATGAGAATGTGCCTTCGGGGCCCGCTGAGACAGGTGCTGCATGGCTGTCGTCAGCTCGTGTTGTAGAAATGTTGGGTTAAATTCCGCAGCGACGCCCTTGTCCCTTTGTTGCCCGAAAAGCGGTCCGGCCCACAGAACTCAAGACTGCCAGTGATAAACTGGAGGAAGAGTGGGGATGACGTCAAGTCATCATGGCCACCACGACCAGAGGCTACGTGCTACAGCTGGCGCATACAAGAAGCGACCTCGCGAGTAAGCAGACCTCATAAAGTGGATGCGTCATGTAGTCGGATTGGAGTCTGCAACTCGAAACTCCATGAAGTCGAGTCGCTAGTAATCGTGGATTAGAATGCCACGGTGGGTACGTTCCCGGGCGCCCAGCTACCGCCCGTCACACCGTAAAATTGGAGTTTGCAAAGAAGTAGGTAGCAGCAATGGGAGAACGCTACCACTTTGTGATTCGCGGCTGAAGTGTGCTGAGAGTAACCGG
+
&,')(2+')(.+220('()2-(&'))1,)+)+-//$')$&&)*1)1'++/7323;/..)'*%&%&&*,-00/45.)*+*4+)$%%%%).027/-/-(/2()(,//()(/.,))$'%##,'(&%))&$#$%&((-.+*)+++.-#'(&-06-2*)()%''(%&&%$)')4<5-,&)+52801/.,0'2/('21.,'&(++/0'+.0975-.3//-++-/1/,/19;.-**&)/4+,452;8523*',&/---99541326,981888-71,-2/.'-/4.+11++)+.&)-*)+((-,+0').))%--182.(%%('-.-*1)%(',$&&'*($++*%')*($&&$(+./999986443465552+*()*+))''((+.+%%-*45;4/%(%'$+','.-..20%)(.(+(%&&)''('&/7564298-,2***.,./60/%$'&&)-+.1,0()$)(,''#''+-)68169855-()),,0323.0.3+,*20;:10/,/60--,-13543/+,32+*),)./.-.48855-/023600-+%((64--28,*---+34)2/1+*13+*(($$'-211-,-.0,-,,742*,)&''+<;8+0))&,,7//)*-/*2(+549.'00+2/)%#%&'/0.1*2,./225786;99898741)+,-35014421&&24,1+7+&183;0/)*,)+()'&&%%&&'+).)$*35,+43*-5.3)(%.59)++2300,/)04)#%&',957,/0(+76758110./034//0-/'*()(&$'+%*04,7554//2))(*,27747530-*/,%&*027/-+%%'%&'%'%$&')*&))'+-.0002210')*).044502'/*'&$)'%%&/.0200*+-0+(,*%%)*0383'1()+003/5.-3,.*-/156701.--$&)')25814.9---8)')1+'''%(,0,-/700&%(&+)-00/30)+///,.&'(*).9/54)-))%&%$'))(()*(033335--+0.&().(&)'+)')05(&).3-')+)),/+**$((&,)$#%,-)&&%'&&%%)0-219/--120:0,(.%&&*+-(*),%$$''&%%()3-43/
@1aeed6ed-885b-4195-b401-e809b81d7cd6 ch=440 read=48716 start_time=2019-12-13T01:44:07Z barcode=BC01 runid=2c9cf7bc05858273f10e7d7ec552fc0bd742dc3e
CTCTACAGGAGCAGCAGTAGAATATTGCACAATGGGCGCAAGCCTGATGCAGCCATGCCGCGTGTAAAGAAGAAGGCCTTCGGGTTTGTAAGGTACTTTCAGCGGGGAGGAAGGGTAAAGTTAATACCTTTGCTCATTGACGTTACCCGCAGAAGAAGCACCGGCTAACTCCGTGCCAGCAGCCGCGGTAATACGGAGGTGCAAGCGTTAATCGGAATTACTGGGCGTAAAGCGCAGGCGGTTTGTTAAGTCAGATGTGAAATCGGGCTCAACCTGGGAACTGCATCTGATACTGGCAAGTCCTCGTAGAGGGTAGAATTCCAGGCGCAGCGGTGAAATGCGTAGGGATCTGGAGGAATACCGGTGGCGAAGGCAGCGGCCCCCTGGACCCAGACTGACGCTCAGGTGCAGCGATAGAACAGGCAGGATTAAATACCCTGGTAGTCCACGCGCCGTAAAGCGATGTCGACGGAGGTTGTGCCCATGAGGCGTGGCTTCCGGAGCCTAACGCTACAAGTCGACCGCCTGGGGAAGTACAGCCGCAGGTTGACTCAAATGAATTGACGGGGGCCCGCACAAGCGGTGGAGCGTAATGGTTTAATTCGATACAACGCGAAGACCTTACCTGGTCTGACATCCACGGAAGTTTTCAGAGATGAGAATGCGCTGGCCAGGATGAGACAGGTGCTGCATGGCTGTCGTCCAGCTCGTGTTGTGAAATGTTGGGTTGAGTCCACAGCAGGCGGCCTTATCAGCATTTTGGCAGATTCGGCCACGGGAACTCGAGGAGACTGCCAGTGATACTGGAGGAAGGTGGGGATGACGTCAAGTCATCATGGCCCTTACGACCAGGGGCTACCCACGTGCTACAGTAAAGCACAAAGAGAAGCGACACCTCGCGAAACCAGCGGACCTCGCAAAGTGCGTCATGGATTGAGTCTGCAACTCGACTCCATGAGTCGGAATCGCTAGTAATCGTGAATTAGAATGCCGGTGAATACGTTCCCGGAGCCTTGTACACACCGCCCGTGCACCACATGGTGGAGTTGCAAAAGAAGTAGGTAGCTTAACCTTCGGGAGGGAGCGCTTACCACTTTGTGATTCTGACTGGGGTGAAGTCGCTAACAGGTAACCGG
+
+00&()(//).+201'((((,76(6))+./2:54777'3)1*02((('%'&&.01868:4545.-)(*&+*&)++,297;72;778-%),)%$*&1.;8-+-,/38,*-4*+-,))*58-3./../0/:</+//0,2442:44933:5,-+,3,%*('*,76563112//0401295-*)))/+-/+,*(5*+,02/./,.25868.9,9+./,3*0.60559/*+/64;5*+*.'/25,/75-+30:2-/8&)+/.812.-*-%+.026545266:010.2456664121)0,(+,)&''',.3260.),,,.//0113.*&*)&&)+./1:8,//,*33964/*)+.27:;/09.70/052'3',()+1&/+(*+&,/685,*27-6,*+-5/-./06859,+1,//000.,.)+*0-%&',(*1,122<6544:(*3;988.5/%,(/0368809*')*)+*11-,,&.*(-.61450;8+-/1395.3%..04/1,3++/+).,*%&%&)*-*,/588;8:;97:5*''&)(+*-6-321,/'&$')788790../2/1,0.772)//.+.*-&*)--6445,.0'.((*-66;;8;7<4001014532-,+('+)()(+.8477+)*(%12385(++4.6..8882-,,,,53313865833*.'(&'11+,00326(.,-+,545776954342+/5)(+00265.1.--.24,,-05.+*-'&'#%(*&+*$.$&$%%('%#$(,*&$&&*0/))'(&)#'#())+-%'$&('(*)/)(+4)+.35111(,,++-)*+*-,-+,.-/01;;502769877+++..466./0627)()&&+,55134+'*%#))(#)((')(#%&%$*5*&)**16,''%)((*-)+&*0.+((''+,+(.(+,72+').%')54-14410&#$*(.3,.')*,59957455211139344('()*3+//75210010701/94(+)'((+52).''''-.;8+1,,2-2*-.%)7315/-,.-.24;626,+*%)(***)(.,&++-)+7<576780$)*)**3../&')*2/-+7;6)7.*04,$()450:013-,1.,+20229+((*.//21+)'+*)*7/&'&((%'))2;7<11
@bc2fc5f9-9d5a-4dd4-aabe-63f4c16fb2c7 ch=512 read=56959 start_time=2019-12-13T01:44:07Z barcode=BC01 runid=2c9cf7bc05858273f10e7d7ec552fc0bd742dc3e
TTGATTTACCCGACTTCACCCCAATCGTCAATCCCACAGCAGACAGCCCCTTCCCTTGCGGTTAGGCCACCGGCTTCGGGTGTTATCGCTCGTGGTGTGACGGGCGGTGTGTACAGGCCCGAGAACGTATTCACCGCGACATGCTGATTCACGATTACTAGCGATTCCAACTTCATGTAGTCGAGTTGCGGAGCTACAATCCAGACTGAGAATGGTTTTATGGGTTTTGCTTCACCTCGGCTTCGCTTCCCCTCTGCACCATCCATTGTAGCACGTGGTAGCAGCAGGTCATAGGGGCATGATGATTTGACGTCATCCCCGCCTTCCTCCAGCAATCACTGCTTGGTCGCTAGAGTCCCCAACAATGATGGTAGCTTAACGATAGGGTTGCTCGTTGCGGGACTTAACCCAACATCTCACGACACGAGCTGACGACAGCCATGCACCCACCTGTATCTCATATAGCTATCTCCATCTCTGGAGCCTTTGTAGGTAATAATGTCAAGACCTGGTAAGGTTCTTCGCGTTACTTCGAATTAAACCATGCTCCACCGCTTGTGCGGGCCCCGTCAATTCCTTTGAGTTTCATTCTTTGCAGACGTACTACTCGGGCGGAGTACTTATTGCGTGCTGCAGCACCGAACTTTGACGTAACCACTTGGTACTCATCGTTTACGGCGTGGACTACTAGGGTATCAATATTTGCTCCCCACGCTTTCGGGACTGAGCACGTCAGTTGCAGAGCCAGATCGTCGCCTTCGCCACTGGTGTTCATACGCATTTCACCGCTACACATGGAATTCCGATCACTCCTGCCTCTAGCTGCCTGGTTCTATGGCTTACTGAAGTTAAGCTTCGGGCTTTCACCTGGACCCTTGCTGCCGCCTGCTCCCTCTTTACGCCCAATAATTCCGGATAACGCTTGCCGCCTACGTATTACCGCGGCTGCTGGCATTAGTTAGCCGTGGCTTTCAATAAAGTACCGTCGCTCAAAAGCTTTACCATTTCCCTCCAGCCGCCGTTCTTCCTTTTATAACAGAGTTCCAATCCGAAAACCTTCTTCCTTCGCGCGGCGTTGCTCGGTCAGGGTTTCCCCATTGCCGAAAATTCCTACTGCCTCCCGTAGAGGAG
+
,&'#(3+$(+''+-.732.47*+&)$$&%**)/1+(**$))+,3.0-77.,04/&(*',12.5,./4:2381.-4-8'874,1)$)(&'))(*-2133336/37745312/..+((,/3.**-08556..--,05*,(+,/3411.//7/%(+.-6-0,-,-.56.-'-0,/9068788::91123931-($&&.-.-1*4**'63---,/40010413-1/++*-**)-315/27/,&.-145-+*,(,)*+.31../4/:88111+*'*,$(045:2/-)&'.%'+42./.),0..,1/000,64-,343-07,7::*,495;57-6')$%$&))-0-(()(-,11**1('(**/54)/'%+3-/09781-,..77453/+*-5*+,*,73/95/028*/+-)**5.).2166561+.//.-0-+.*-./27572,14)2-.+/5)*280//,-,+,*-/3)-...0//--,-+++,-3/1235;1)*&*))3,,*(((-.212-0.+**,+,122<89::05424%-.5.*./4/57(472657889116/001,,.-()(+39/*,/02763+(,*,(50;80.794)6.)+%'/0+'$&(%()+(+542&,&*')*.)1.*+../0+**&-./19434..56225&/%'(+#'((*+224787:92:<<-51:233896640//-,,&$%&%)%)&,-)%.-434.*,+++99//;8436/-+('))/40-3.,-((&)61.-.//,*+.354:424:4555:766+(#%$)&014;8547:322/-*)*+*)*(1*3*()/.'())&%&+-,,-++,/09:459665,.24;88:4554'(.,5/0%*(*+,.0/,45-$&)%+-)&'%'()-779958;.--,22+*//:30101,*./,366755051539-,+/).590382/2,1,.:46:7-8-,,201+*'$()&-.2/./,.1.1*+20-*+*.73)2+-2.--$%)((..)'&&%$%05,5:-7.&&'&&(**56:33.)&&**(7.*-+//2-*+),*%'*101--.583.10216:893:601(-$++-2+)*-.)22832..0:(89:0%-6.-/*-8:.9-1&%$)(()+(29*,70'%)((%
@af7896da-803b-4c4b-aacd-358a024bab51 ch=236 read=65935 start_time=2019-12-13T01:44:05Z barcode=BC01 runid=2c9cf7bc05858273f10e7d7ec552fc0bd742dc3e
CCGGTTACGCTGTTGCGACTTCACCCCGATCGCAGATCCACAGAGTGGTAGCGCCCTCCCGAAGGTTAAGCTACCTGCTTCTTTTACAACCCACTCCCATGGTGTGACGGGCGGTGTGTACAAGGCCGGAACGTATTCACCGTGGCATTCTGATCACACGATTACTAGCGATTCCGACTTCATGGAGTCGAGTTGCGAACTCAATCCGGACTACGACGCACTTTAACAGGGTCCGCTTGCTCTCGCGAGGTCGCTTCTCTTTGTATAGCCATTGTAGCACGTGTGTAGCCCTGGTCGTAAGGGCCAGCGGTATTGACGTCATCCCACCTTTATCCAGTTTATCACTGGCAGTCTCCTTTTGAGAGTTCCAGCCGGACCGCGCGAGGATAAAGGTTGCGCTTTCGTTGCGGGACTTAACCCAACATTTCACAACACGAGCGGCGACAGCCATGCAGCACCTGTCTCACGGTTCCCGAGGCACATTCTCATCTCTGAAAACTTCCGTGGATGTCCAGAGACGGGTAAGGTTCTTCGCGTTGCATCGAATTAAACCACATGCTCCACCGCTTGTGCGAGGCCCCGTCAATTCATTTGAGTTTTAACCTTGCGGCCCGTACTCCCCAGGCAGTCGACTTAACGCGTTGTTCAGCTCCGGAAGCCACGCCTCAAAGGGCACAACCTCCAAGTCGGCATCACGTTTACAGCGTGGACTGCAGGGTATCTGTCTGTTTACTCCCCCACGCTTTCGCACCTGGGCGTCAGTCTTCGTCAGGGCGCCTTCGCCACCGGTATTCCTCAGATCTCTACGCATTTCACCGCTACCTGAATTCTACCCCCTCTACGAGACTCAAGCTTGCCGGTATCAGATGCAGTTCCCAGGTTAGGCCAGTTCATCTGACTTAACAAACCGCCGTGCGCTTGCGCCCGTGTTCCGATTAACGCTTGCACCCTCCATTACCGCGGCGCTGCTGGCAGGTTAGCCAGTGCTTCTTCTGCGGGTAACGTCAATGAGCAAAGGTATTAACTTTACTCCCTTCCTCCCGCTGAAAGAGTACTTTACAGCCGAGGCCTTCTTCATACGCGGCATGGCTGCATCGGGCTTGCGCCCATTGTGCAATATTCCCCTGCTTGCTCCCGTAG
+
64271:11,.$&,-(.127896+1+,(&&+1%)&(**-''*-%%'')2.))/-0921/83*+6,.4.:/0433770*-7.5/::0&)*-26-%&(3:3/3713++,.//341)4*./41.403*,'))++0,-01572/47*,43155:88334.++''(&($&+,-46566747027:<:/211(,-1,--20/0..55793;40/0418544966./*-,/-&'(&(,0-1'&'*))*,.76/0-+(*,,*+-2277/82++++$&++*.+)(%)+)-..//**,.47-,29:9/70,/541-+&(('*((+,&0,+-17152*,-,6&%)1))*3<.,-956,3.-*23205.,31)%%'&*4+6)$(2-49522&%&&&&++3441%)(02,--,-/0-.3311151,''%+'4,(**,)+7/..032-,-(*0,'*,1124.22.1%1+11010.-,*+11559:7--))(-500101755761/)&&%*/+%,1158795-/1),1((+#'%%)0(&*,'40:88;:6819-,+-.:/2,1+1557;.0,.),.5.-7,.-4,+.*.+$4,-35-./5285:7/5<.,+2.;:,153.4..,0/6/*+9//.*1.,*406&+,1+)'((-+***)**().'&'*+/11/-301945022131+(*21//0.8-6,9'6+45.1%+),+(*+083'*&//126:865.0**'%0*,+&$)'))/:+$)108;9-/0003/+)(-(.0*-103798-422196560*(,&%&--,0..,5)+.-2456-6*,,((/029897502/1983,/3,,.')(%&&,2-47726///.6014425566762.,5,,67'0/01:4.////155:/5,).757%-*-&$+%.)/,/-,',+./329;955*-,+*+.&%&$%'*.50('%$%*)**/.,.,+,0+,,(,5623*(,,*:94307-&(*042/*)*)-/*))3-.67/25958<8775);966:766-8,,--4425++/.0---)*39/...:;,542%*33.*11.,+'%%&+*-051++.$)&'(++677;33;41-*,*-/:333976968787'751//(*&,34/.:1119-;-./:-93-'((&&&.,9:--3/0
@b3e14f03-82ab-485a-b932-07a4a1339414 ch=209 read=50958 start_time=2019-12-13T01:44:14Z barcode=BC01 runid=2c9cf7bc05858273f10e7d7ec552fc0bd742dc3e
CCGGTTACTTGTTGCGACTTCACTGATCATGAATCACAAAGTGGTGACGCCCTCCCGAAGGGATTAAGCTACCTACTTCTTTGCAACCCACTCCCATGGTGTGACGGGCGGTGTGTACAGGCCGGGAACGTATTCACCGTGGCATCCTGATCCACGATTTATAGCGGTCCGACTTCATGGAGTCAGTTGCCGAACTCAATCCGGACTACGACGCCTTTATGAGGCCCGCTTGCTCTCGCGGTCGCTTCTCTTTGTATGCGCCATTGGCAGCACGTGTGTGGCCTGGTCGTAAGGGCCATGATGACTTGACGTCATCCCCACCTTCCTCAGTTTATCACTGGCAGTGATCTCCTTTGAGTTCCCGGCCGGACCGCGTAACAAGGATAGGGTTGCCGCTCGTTGCGGACTTAACCCAACATTTCACAACGGTGGCGACAACCATGCAGCACCTGTCTCACGGTTCCCCGGCCATTCTCATCTGGCTTCCGTATGGATGTCCAGACCAACGTGGGATTCTTCGCGATTGCATCGAATTAAACCACATGCTCCACCACGCTTGTGTGCAGACCCCGTCAATTCATTGAGTTTTAACCTTGCGACAGCCGTACTCCCCAGGCGGTCGACTTAACGCGTTAGCTCCGGAAAGCCACGCCTCAGGAGGCACAACCTCAAGTCGACATCGTTTACGGCGTGGTTCTGGGGTATCAATCATATTATTTACTCCTTTCGCACTAAGGCGTCAGTCATCTTCGTCCAGGGGCCTTCGCCACAGGTATTCCTCCAGATCTCTACGCATTTCACCGCTTCACCTGGAATTCTGCCCTCTACGGACTCAAACTTGCCGGTATCGATGCAGTTCCCAGGTTGAGCCGGGGATTTCATCGATAACCGATACGCCGCCGTGCGCCTACGCCCAGTAATTCCGATTAACGCGCACCCTCCGTATTACCGCGGCTGCTGGCACGGAGTTAAGCCGGTGCTTCTTCTGCGGGTAACGTCAATGAACAGGTATTAGCTTTACTCCTTCCTCCCGCTGAAGGTACTTTACAACCCGAAGGCCTTCTTCATACGCGGCATGGCTGCATCAGGCTTGCGCCATTGTGCAATATTCCCCGTTTTCTGCCTCCGTAGGGAG
+
8(/(3,),-.%.*&(,,-..--,,3459511//-,*,,-*'*(0/,'/-.72-04.*-2*.*(/+*'()++,.-*05903:4()-),4*%()./*(4041*(*,2,,2.1.-*+*.*--4131'6,0+,7757;0./6/3584307*,,12/2+,+)4,(&%%&*323352.00;0224,)+..)/,1*/)'%01/5/:/1/12271+(*))''&(-3',))*&..0.1.8.-.214++()),/75:2404<913256747:64-&)(%,)+0.0)(&%%()*)*2/.-+1*)(&/-%&(*,,,,-,+-224202269/+,8.8/816)+-:5,,,-1201+%)((+/0.26071,+0/7-7/*,1,441,*+++'-,11+-6.61)/),&&)%%'*-,3:,',0-0030+.+*++,*)0/)((+%'$&%)+++))-&+(&%#&'&**-4'(./)*%(%0.52*(&&%%$&)0.+,.540*()*0,2*)$%)2.4&'(&#')$$)$'((&'.'5-44:31/.$-(-.-.,%(+/,1:969,/,-+/-25'+3).+*5++++(()%'(*663)-0.,0,+'),*,+5:9)0)*&)&%'+','(,0/112-2-,*'+&0(201120224,*''((-*)+-./1.-,*'-0(/-2264)'/%)++..003227(++.01101345182&(,+-,3+%&(&%&'''(-.*(&*'')'+*%.3,&-,02)15+$%#$&()*,0+*()(**'++231**1(%+)(%+-*.,147**$(%$(./13+,)*(..+,./-1'()29,,,--&.150/2634/5,4-0+%,61*-2,0(++,27..('&%',*&-/34.((,,21890-&&'0-2-,+'1)''++'.8-*((%'%%$$$'&/001..-$%)+((+&'*+&/(+)&%((**651**,15+.*()'+)+30-07,-.,+),1,7/9/.,)(*,+*-+.&(0,,&$--,*%%'**,,3&&%((.)).28432('))%&'(,0000.*'(,..%/059,776/31-'()%%*%$,&*)0/%*,,36,)*(*+142833:1/*)+(+176484:5612-12$&(,-3.116:/380.),4---684-5,((37,)*,.8/78,1&+,)'$
@6284b358-4dc0-4696-9bf5-a1d6bcb31683 ch=330 read=40400 start_time=2019-12-13T01:44:18Z barcode=BC01 runid=2c9cf7bc05858273f10e7d7ec552fc0bd742dc3e
TGGTTGCCTTGTTACATTCACCCAGTCGCCGGATACAAGTGAATAGCGCCCTCCCGAAGGTTAAACCTGCTTCTTTACAACCCAGCCCATGGTGTGACGGGCGGTGTGCGAGGCCAGAACTTATTCACCGTGGCGTTCTGATCCACGATTACTAGCGATTCCGACTTCATGGAGTCGAGTTGCGAATCTGAAATCCGGACTACGACGCACTTTATGAGGTCCGCTTGCTCTCCGCGAGGTCGCTTCTCTTTATGCGCCATTTGGCAGCGTAGCCCTGGTCGTAAAGAGACCGCCGTGCCGATGACATTAAATACACTATCCAGTTTATCGCTGGCGGTGTCTCCGCTTTCGGTTTCCCCGGCGGACCGCTGGCAACAAAGGATAGGGTTGCGCTCGTTGCGGGACTTAACCCAACATTTTCTGTACGGCTGACGACGGCCTTGCAGCACCTGTCTCACGGTTCGAAGCACATTCTCATCTCTGAAAACTTCGTGGATGTCAAGACCAGGTGGAGTTCTTCGCGTTGCATCGGAATTAAACCGCATGCTCCACCGCTTGTACGGGCCCAAATCAATTCATTTGAGTTTTAAACCTTGCATTACGACCACTCCCCAGGCAGTCGACTTAACGCGTTAGCTCCGGAAGTACGCCTCAAGGGCTGTTCTCCAGTCGACATCGTTTTACGGCATTGCGCGTTCCAGGGTATCAATCCTGTTTATCCCCTTTCCGCACCTGAGCGTCAGTCTTCGTCAGGGGCGCAACCTGCCGCAGTATTCTCCAGATCTCTACGCCATTTCACGCACTTCCCCACCTGGATTCTGCCCCTCCACGAGGACTCCGCATTGCTGCAATTATCAGATGCAGTTTGGGACGGGCCAGAGTTTCACATCGACAACAAACCGCCTGCGTACGCGCACCACGCCCAGTAATTTCAATTAACGCCCCGCCTCCATGTTATGCGGCTGCTGGCGGAGTTAAGTGCTTCTTCTGGGTAACGTCGATGAACCGAAGGTATTAACCTCCTTCCTCCCCACGCTGAAAGTGCTTTGGCGAAGGCCTTCGCCTGCATGGCTGCATCAGGCTTGCTAAGTAGTACAATATTCCCCTCCCGTGGG
+
(%(&&$$&*+'6-%(&&))'+-,,+33.0+'/:834++&++$$&'+,,-**'*0*''())()3*%&''$$%%%(*(&+5.62+%"%&(%&'%*(,.01++(*+)*'%#$%%)(2-)0*3)+(#''(,-0,)))%'*-((++51,***+12),,+*-(014,2,,23;5014,))**-+2/4..'&%&&&'/)**0--0441*+100-/%*+,5552.+.-28/,0+)*-.16**,,*../-*,6-8/.+-++-,-*&%&'(&%&%$&$%$#%&*-&'++0.-/0*%$))07+)(&'#%#&#&'*-%1(*)&&#&$')+/20+./87+-.-.,-/-)(%%))*-(%&+,+*(2*6,(()'+,.)3,/.(&%+,/..44;+6-:95(.(//)),221-5-*(&25.-+*0)-+*/43/1773'$$$&(-,1-0%%'(,*%(%&'%+*+.3381/102/-0-7565(*&'(*/2585.328774--+/1-(/'&&'(.+0)-.(--+1-(*,-,1((+/++)/+5/90//433(,&)(*,4,++%))*&++()*070.5/-/'41621/,),--0*60;7/6:5/((-/)''(&''('%&%'%%&%%(%$()06.(),390431+,&%%2-2.0'(+'*.-,+)+'%#%#$%)*-0-),.))*%(+)*,,'&,*)'-,/((189)--+)(%)&$&'()((%($+.+,,/,3+,//.,.2,%*((*))33/*+.*1.*+-068:/',)**)+(*.$,33-/''+')%&%&&')$''%)&%*0---355542022/,'/:7/&*%+$*),,/2/+-2)*&)4*50(087-*1,*.-)**100/%#$#%%%))$((*,,-.+++--+0$'-+%%./&$&*)+&%*&(*.'&*+-//,,2533.-0162598761.%-((#$$++%&'*+)&&-)+,5)*%*(7+70+,&('%*('')(/(+%#$%&)+*+1,('%''1&'-%$$&%*,39369)&**)-1;821-'$'&&(,*%'&+&+')*,*&()-4290)*/56-&(&%#%(*&%('(/0*$%&'(&(%#%*-*%&$#%&#,%'''&(*/0+17+2*(*$%&'(('))(/6156&)')'(+)%&$&)&
@ad7d6971-aab3-4aa7-9bf0-fc2a174ec635 ch=24 read=60917 start_time=2019-12-13T01:44:22Z barcode=BC01 runid=2c9cf7bc05858273f10e7d7ec552fc0bd742dc3e
CTACCGTGACTGGATTTTAAGAGGATTTTAATTAAGTTGATAACGCTTTGACATTGTTACAAGCAGCCTTTTAACCAATAATATTTTGGGATTACCTTATTTACGGCTTCACCCAATCATCAATCCCACAGCCGTTGGCATCCTTCCTTGCGGTTGACCACCGGCTTCGGGTGTTATCAGCTCTCGATGGTGTGACGGGCGGTGTGTACAAGGCCGAACGTATTCCGCGACATGCTGATTCGCGATTACTGGCGATTCCAACTTCAGCATGTAGTCAGTTGCAGACTACAATCCGAACCTGGGGAATGGTTTATGGGGTTTTATACCTCGCGGCTTCAGCTTCCCTCACCATCCATTTAGCACGTGTGTAGCCAGGTCATACCAGGGCATGATGATTTGACGTCATCCCCGCCTTCCTCCAGCTTATCACTGGCAGTCTCGCTTCGATCCCCAGCAATGATGGTAACTAACGATAAAGGGTTACGCGCTCGTTGCGGACTTAACCCAACATCTCACGACACGAGCTGGCGACAACCATGCCACCTGTATCTCATATGGCTATCTCTCCATCTCCTGGAGCCTTTGCCGATGTCATCGAGACCTGGTAAAGGTTCTTCGTTGCTTCGAATTAAATGCTCCACCGCTTGTGCGGGCCCAAATCCAGTCCTTTGAGTTTCATTCTTGCAGACGTACTACTCCAGGCCAATTCTTATTGCGTTAACTGCAGCTGAACTTTGACATCCAACACTTAAGTACTCATCGTTTACGGCGTGGACTACTGGGGTATCTAATCCTAAATATTTGCTCCACGCTTTCAGGACTGAGCGTCAGTTGCAGAAGCCAGATCGTCGCCTTCCTGCTGGTGTTCCTCCGCTATATCACATTTCACCGCTTCACGCGGAATTCGATCCTCTCCTGCACTCTATAGCTGCCTGGTTTCCTGAAGCACTGGAAGTTAAACCAGGCTTTCACCTGAATATGCTGCCGCCTGCTCCCTCTTTACGCCCAATAATTCCGGATAACGCTTGCCACCTGCACGTATTACCGCGGCTGCTGGCGCGCCAGTTAGCCGTGGCTCAATAAAATTACCGTCGGCTACCGACTCATATGGCCGCCGTTCTTCAACTATAACAGAGTTTACAATCCGAAACCTTCTTCATGCGCGGCGTTGCTCGGTCAGGGTTTCCCCCATTGCCGAAAATTCCCTCTGCTGCCTCCCGTAGG
+
#"&""##(%%$')%(&&$'(&''&$/*(&&$'#$$%&,()/'&&$%*-)(&%$'&$('#%)($'%#%$$$$#($&%$$%$#%$''%#&''%0++2/11%/8'#(''/182-64.(2.1*)&'-')3'',%$'(*'/&%$%(*76:761711,),*(&())+**,+.6003)'&+*,,:-(/.0,..*,'**.)*0418.,-/)*+*'&)('/,0.)**+&--251(&)*//+)())+'4.*(,,+06.$'&0.88:;521*./3-)(*%/$*&&*'&(1+%($*&)0.259,61('*1/*(&)(((-*348602*/,&44+$'&%*,'0((*,,393'(*.*--())(*1/0561/,'''*()&''&%%&))/++0.-+.,,/+)02--0/010/391**,+,/2.40.'&-229140.2++*--&*/*-*/,,++//.-%&+()((,/89.-%(+6-/12,2/053328542201-+0+-,$()+)2293350,-4*)-,2+01),--.--))()(&$(/&%..//953-.3,6./(&''&/-.--.,-/3++'))0-0270/-).503503*+58.02/48.*(&&%%$'%',1%),//92+(+,2(03140)((&)'%)+*4,,-4,*)(&&(./-*2+$%'''')*'.+12,&'%')((+-.5,46,'-09.1140+1/,/-,01/2,+,$&(,++344&'(%-%(''+((**,/0/10,('%))5596898456:84/3/-&(%$''%+(*+++--/680#%-,10/27788563+-4//13/,-6./.+&,*+)41)%,)*(%(&'/2,)%5,3264+(*..3,.,2*+&%'$%-'))+,--11026)0+&&%&)%$-&(980106)(+,.*0(#$#(1/0*,-'*--*)*((+/*-/-,'(-56-,(-1,-/*,)((%%%(),,03/4715,'$$$**%(*..2(-'&-+*+%(((+6,57**%(&'((/'%''),148467.,))53*+*./'$,(+*&-,+*1.143.378(()*,,0*-2)/2*'(%'(--.:68935)333.--0('(-(,%')40/-45/3*)')(*-*.50&.'(5961+-*('#+)&$%&$#%%%&&(((0501-)&&%(%'(**+)/&(+-/95..0-+-)'-.+,.-0,,/+''%))01::510,--0+*)++'++,71.8:8,,.5230*-55-75.3*)*)),//16,67,+2*,'
@1a5f325c-d3af-4ad1-9ae9-deb13964a7ac ch=34 read=52238 start_time=2019-12-13T01:44:32Z barcode=BC01 runid=2c9cf7bc05858273f10e7d7ec552fc0bd742dc3e
CCGGTTACCTTGTTACGACTTCCACCCCAATCATCAATCCCACCTTAGACGAAGCTCCTTCCTTGCGGTTAGGCCACCGCCGGCTTCGGGTGTTATCAACTCTCGTGGTGTGACGGGCGGTGTGTACAAGGCCCGGAACGTATTCACCGCGACATGCTGATTCGCGATTACTAGCGATTCCAACTTCATGTAAGTCGAGTTGCAGACTACAATCCGAACTGAATGGTTTTATGGGTTTTGCTTCTCGCGGCTTCGCTGCACCATCCATTTGTAGCACGTGGTAGCCAGGTCATAAGGGCATGATGATTTGACGTCATCCCGCGCCTCCAGCTTGTCACTGGCAGTCTCGCTAGAATTTAACTTAATGATGGTAACTAACGATATAGGGTTGCGCTCGTTGCGGGACTTAACTTAACATCTCACGACACGAGCTGACGTAACCATGCACCACCTGTATCTCATATAGCTATCTCTCCATCTCTGGGGCTTTGCTGACCATGTAAGACCTGGTGGAGTTCTTCGCGTTACTTCGAATTAAACCACATGCTCCACCGCTTGTGCGGGCCCAAATCAATTCCTTTGAGTTTCATTCTTGCGAACGTACTACTCAGGCGAATTACTTGTGCGTTAACTGCAGCGCTTTGACATCAACACTTAGTACTCATCGTTTACGGCGTGGACTACTAGGGTATCTAATCCCTATTGCTCCCACGCTTTCGGGACTGAGCGTCAGTTGCAGGCCAGATCGTCGCCAACTTCGCCACTGGTGTTCCTCCATATATCTACGCATTTCACCGCTACGCCCAGATTCCACGATCCTCTCCTGCACTCTGGCTGCCTGAACCTGGCACTGGAAGTTAAGCTTCGGGCTTTCACCACAGACCCTTGCTGCCGCCTGCTCCTCTTTACGCCCAATAATTCCGGATAACGCTTGCCACCTACGTATTACTACCGCGGCTGCTGGCACGTAGTTAGCCGTGGCTTTCTAATAAAATTACCGTCACTCGGCTACCATTTCCTGTTAGCCGCCGTTCTTCCTTTATAACAGAAGTTTACAATCGAAAACCTTCTTCCTTCGCGCAGCGTTGCTCGGTCAGGGTTTCCCCATTGCCGAAAATTCCCTACTGCTGCCTCCCACGTAGGAACAATATCAATAACCAGAAGGTTAACACAAAGAGACACCGACAACTTTTTTCTTCCAGCTTCAACAATACGTAGCTAC
+
95)+/3-1/8-%5.')2/67:-((+344-7/21047;/56++2006113.*))$')/3052-*,)+6909+1,7-+.*$+,3,+/2/)044417++*+0../+006898773344974+&*(*)+(,30.*4/'))++/4:89<867;5912121--/-.::7,-//50/,//.066691.2/149523/.-+),0.+209+018/.+&+/52/2-.//,+-50260:<3.68<5173()$$%%$$$%)5*,*'$&'%*&-+67:9-/2++/-*.&+$-#(+$&'(*+404,*-0'-.144/.///7:8226878916(*(*%'((++,(-+2.0057718/,-11485643+,'02(.''**1-4-./-.-,)(-.1-.-.*$'**),2(+01466351*/05+)%$)('&'0-./..//.3758350+4056450*-)*./0-0/45+-.*(-),.44()+-)233498877:;9:9763/9*(''+*'&#'%'&&'&&'--56<0/..',&)8;88;735.04$),:,*&,*/1<929/-.124452042*+-2-238-4/-/,/5312074;70387-/33;8669;78667+*-.$+'))')*,5243'(*1(*+0.$.',,//.,&&'*)+&&%+0+*+5869)1+++1+&+)),6748752;3-//:53369689852)+0,3264529235)-'54*-+3;1*--+45,.+;;786896944860:0//()/.8444:8387'&%%'&++225:589:6759;10/1768687874446755<81),.,....*)'$(+3581+)++565.,++*((+1%')-5,643/20..02)'$$$%&.-,.$#)&+/6*--7..::1520-*.1-.//45:/.3-.0456559,****9-129;.//46-3.-/(331.31289894213/0/(.(++--0/24+*&(-4..2///;;2<1006566340.+21676:/4;/.//8101'(('(19466+,024;8:7::.9;1603-/.+)/9/4767;8521/-7/-.253/+**'-:,)+4,*3*+7;29:4;88;9872,&)(+&///0/...2+9.84::85;*8:;4/03032.07822072+**-1126542.25.%)*,+0&,&+687566&%()0+,)*+./0,3/4.+520(&&**429:572.-,1.9/;.98;*+%('),*)&*0+4*+*(($%##$
@6910256e-2e4f-4cd4-8e9f-eb6976793372 ch=61 read=69818 start_time=2019-12-13T01:44:32Z barcode=BC01 runid=2c9cf7bc05858273f10e7d7ec552fc0bd742dc3e
CTCCTACGGGAGGCAGCAGTGGGAATATTGCACAGTAGAGCCTGATGCAGCAACGCCGCGTGGTGATGAAGGTTTCCGGATCGTAAAGCTCTGTCTTTGGGAAGATGATGACGGTACCCGAGGAGGAAGCCACGGCTAACTACGTGCCAGCCGCGGTATTAATACGTAGGTGGCGAGGCGTCCGGATTTACTGGGCGTAAAGGGGGCGTAGGCGGATGATTAAGTGGGATGTGAAATGCAGGGCTCTCAACGGGTGCTGCATTCCAAACTGGTTATCTAGAGTGCAGGAGGAGGAGAATTGGAATTCCTAGTGTAGCGGTGAAATGCGTAGAAGTTAGGAAGAACACACCAGTGGCGAAGGCGACTCTGGACTGTAACTGACGCTGAGGCTCGAAAGCGTGGGGAGCAAACGGGATTAGATACCTGGTAGTCCACGCCGTAAACGATGAATACTAGGTGTGGGGTTTCAACACCTCCGTGCGCGCTAACGCATTAAGTATTCCGCCTGGGAATTGCGATTCGCAAGACTAAAACTCAAAGGAATTGACGGGGACCCGCACAAGTAGCGGAGCATGTGGTTTAATTCGGAAGCAACGCGAAAGACACTTACCTACTTGACATCCCTTGCATTGCGCCAATCGGGGAAATCCCTTCGGGGACAGGTGACAGGTGGTGCATGGTTGTCGTCAGCTCGTGTCGTGAGATGTTGGGTTAAGTCCCGCAACAGGCGCAACCTTGTCGTTAGTTACTACCATTAAGTTAGGGACTCACAAGCGAGAGACTGCCACCAAGGTTAACCAGGAGGGAAGGTGGGGATGACGTCAAATCCATCCCATGCCTTATATTGTAGGGCTACACGTGCTACAATGGCTGGTACAGAGAGATGCAATACCGCGAGTGGAGCCAAACTTTAAAACCAGTCTCAGTTCGGATTGTAGGCTGAAACTCATACATGAGCTGGAGTTACTAGTAATCGCGAATCAGAATGTCGCGGTGAATACGTTCAGGTCTTGTACACACCGCCCGTCACACCATGAGTTGGCAATACCGAAGTCATTCGAGCTAACCTGGAGGCAGCGGCCGAAGGTAGGGTCAGCGATTGGGGAATGAGGAATCGTAACAAAGGTAACCGG
+
24+*$()+48(,1-'22-4549,*++*4,---,)(,)(,')($&(-,,,-.56633711148+,---,-0/6.;6-**(')*+183.,./1:99.4<*1:3+136743--+.-870041+)).&+)'*(,+)-36/-*&-/287897-,+1()*(',(+)+)-.9662.4/-:/*)).,,'(&0))16,+218:9888:9-/75/-1268348.859762832+-4;:63/0,(/0*+8,.,**./(*0'.%//1.//03/614-6::::;2:2128870/000701-(-('.,))(&*&&'))+1,),07:81.0/395.49+*-22,2&('(*5/8854/.0304-64-5,6+***',.*-52../.58821115446667871+/4.45,---)*--7::.*,.-551%87.5+-).-1:9-1:9*1,0-*+/1:789<:2.*./2.,%)(++/0&)%,03-;4+/*))120580323,0%%'2*2./*++2+/122:37.2:268.,+.,+.5&*),)).*+-899<<:7222:1-0+1434..+*16+33*()(-)&%'&+,35*-.//-(,23;:2305-%&))'*5.404++4,')+%',)-.3*+**.,,31317-0--.67800''%..01)'.,(-,)05,.:80:;-00+)0.006&,(,.69799<8995*18689+,,,-9-,---455258819+54-:-2.-58*+401/&(,.-./.))&'%+63865/:2113255+/,/-).*%'.,./1.&'))%&%'('+,5.-*(%)'*(4209/2.-+-/*-/+-)/)*-776+-322/-/3;1-0)'*+.-+--.,-+,.(1()')&+*--0-(+++./,+84:44:;87552524.-,+,03/51/.3300(&,+16-0-90;0./1++451---,4656356<669.-9-//152122;6258%&'*+-.0,.391.,/0/.32+0+6,-,255<7:53/31'2213082**76463002%,48333001422-3;1:;.09615149.**+*)+4*+,1,'..)'()*)$$'%)(0.*.).(%%))&&((01.727025-8011.+*()'**(1)112,&%('(*(+*054610.06/),+-66949
@a40667fc-fd90-4ffd-a92a-c4617eb56fa9 ch=368 read=50250 start_time=2019-12-13T01:44:32Z barcode=BC01 runid=2c9cf7bc05858273f10e7d7ec552fc0bd742dc3e
TTCATTGTACTTCGTTCCAGTTACGTATTGCTGGTGCTGAAGAAGTTGTCGGTGTCTTTGTGTTAACCTGCGCCTGTCAGCTATCTTCCAGTTACCTTGTTACGACTTCACCCCAGTCATGAATCACAAAGTGGTAGCGCCTCCCGAAGGTTAAGCTACCACCGCTTCTTTTGCAGCCCACTCCCGCTTGGTGTGACGGGCGGTGTGCAAGGCCGGGAACGTATTCACCGTGGCATTCTGATCCACGATTACTAGCGATTCCGACTTCATGGAGTCGGTTGCGGAGCTCAATCCGGACTTCTGACGCACTTTATGAGGTCCGCTTGCTCTCGCGAAGTCGCTTCTCTTTGTATGCGCCGTTGTAGCACGTGTAGCCCTGGTCGTAAAGGGCCGTATTGACGTCATCCCCACCTTCCTCCAGTTTATCATGGCAGTCTCCTTTGAGTTCCCGGCCGGACCGCTGGCAACAAGGATAAGGGTTGCGCGCTCGTTGCGGGACTTAACCCAACATTTCACAACACGAGCTGACGACAGCCAGCCCGGCACTATATACAGTTCCCGAGAGCGCAATCCATCTCTGGAAAGTTCTGTGGATGTCAAGACCAGGTAAGGTTCTTCGCGTTGCATCGAATTAAACCACATGCTCCACCGCTTGTGCGGGCCCCGTCAATTCGTGCCGGTTTTAACCTTGCGGCCGTACTCCCCAGGCGGTCGACTTAACGCGTTAGCTCCGGAAGCCACGCCTCAAGGCACAACCTCGATCGACATCGTTTACGGCGTGGACTATGGGAATTATCTAATCCTGTTTGCTCCCCACGCTTTCGCACCTGAGCGTCAGTCTTCGTCCAGGGCCGCCTTCGCCACCGGTATTCTCGATCTCTGCATTCACCGCTACACCTGATTCTACCCCCCCTCTACGAGACTCAAGCTTGCCGGTATCCGATGCAGTTCCCAGGTTGAGCCCGGGATTTCACATCTGACTTAACAAACCGCCTGCGTGCGCTACGCCCAGTAATTCGATTAACGCTTGCCACTCCGTATTACCGCGGCTGCTGGCTACGGAGTTAACCGGTGCTTCTTCTGCGGGTAACGTCAATGAGCAAAGGTATTGGCTTTACTCCTTCCTCCCGCTGAAAGTGCTTTGCAACCCGAAGGCCTTCTTCATACACGCGGCATGGCTGCATCAGGCTTCGCCCATTGTCACCAATATTCCCCTGCTGCCTCCGGCGGAG
+
)%(%*.*,*01451-2-'&).-',)2%1&'*00++).341-'*,'9,,,0)/.*,+/6.-522312290&*#%(,-12$'')*,28230%*0.(.-/,%/1%(+.89:6/634,./47152299955391-./+*))*+,,+0/,)).'.*979*41,.0%&%$'0'(+(%&')(&,3.(,,89.'(-'9-:775565611-3/,.$,.,4546*8324556226335;693944489///052,----:.-.32466721*)*.404-/..(),2*--7/0&('%0168;.:,3,0.+*''.0-)-+-.49125132131(*//-0630200/+)),,.1341421;.+,10-./896080.-,.)-,,..++0;5139::262.**.,+'&(%')),36888,965,/29757:*-&)+:<3115$&)5100333:/06**)-.4/9,-04448351341:003)204)4-951-,)'7*((*),.12462/08336/8/,//)/5261:8.-120.&(+14999877691443,,-,)+('$#'&($%&((,.7/2--))$..%1(9,3400134364/62,29454239898::861224/22014/61;9:=;:;;3:332:;,)++,.907911231223,,6-3213//,0',+450*,,001-5.''#'((+/6;(7,:050.-2283)1+,.1873*155'53323-4-8-.--*+.')+,)4-.*/)+2*,24:971)3.*,-550(,&&&12457'/-..95)-/:6658;75+'#$%(&$.')*/++1-/6824;1*/11:;+.5445:96-.'/,(*/5:89:375538652:+,0,0.6019530/6.-52'1002,*)(&&()()&%$$%((,.6.2502+05-//*7/82:30572//2411-045566&&+..://90:6970*)+-0:878<6;-/02.3-*,4/('))%03*)*,,882-'$&'0.1:<:3;7884446678..3)-.05-+-1244;..699482-.3&%'*#'(8:/3..603/..5;9988+9)'%#'&)$(-,,'*+/01*(*(*.63455296004100/500/21788+.2-%'&%'$$''$,-6;3;73,68-)77,(0.)-*+-,+'/1)2'('+0+4/:7;67;87854'41637210/,),,//02166/.*,-/92..4.--,.6-8/333373.,,-/--816+*''('%(
@e977df68-ad4e-4939-9304-c60ed0d07c29 ch=231 read=50878 start_time=2019-12-13T01:44:32Z barcode=BC01 runid=2c9cf7bc05858273f10e7d7ec552fc0bd742dc3e
CCGAGGATTTACCTTATTTTCACTAATCATGAATCACCAAAGTGGTAAGCGCCCTCCCGAAGGGATTAAGCTACACCTACTTCTTTGCAACCCACTCCCATGGTGTGACGGGCGGTGTGTACAAAGGCCAGGAACGTATTCACCGTGGCATTCTGATCCACGATTACTAGCGATTCCGGCTTCATGGAGTCGAGTTGCGGGCACCAATCCGGACTACGACGCACTTTATGAGGTCACTTGCTCCTCGCGAGGTCAGCTTCTCTTTGTATGCGCGCCATTAGCCCGGCACGTGTAGCCCTGGTCGTAAGGGCCATGATGACGACGTCATCCCCACCCTTCCTCCAGTTTATCACTGGCAGTCTCGCTGAGTTCCCGGCCGGACCGCTGGCGGGATAAGAGGTTGCGCTCGTTGGGACTTAACCCAGCATTTCACAACACGAGCTGAGCGGCAGCATACGCTTACCTGTCACGCGAACCGAAGGCACATTCTCATCTCCTGAAAACTTCCGTGGGTGTCAAGAGACCAGGTAAGGTTCTTCGCGTTGCATCGAATTAAACCACATGCTCCACCGCTTGTGCGGGCCCCGTCAATTCATTTGAGTTTTTAACCTTTTGGCCGTACTCCCCAGGCGGTCGACCCAACGCGTTAGCTCCGGAAGCCACGCTCAGGGCACAACCTCCAAAGTCGACATCGTTTACGGCGTGGACTACCAGGGTATCTAATCTTTATACGCTTTCGCACCACAGGCGTCAGTCTTTGTCAAGGGGCCGCTTCGCCACCGGTATTCCTCAGATCTCCTCACGCATTTCACCGCTACACCTGAATTCTACCCCCCTCTACGAGACTCAAACGCCGGTATCAGGTGGTTTCCAGGTTGGGCAGGGATTTCACATCTGACTTAACAAACCGCCGTGCTGCGCCCGTGGTGATTAACGCTTGCACCCGCCATTACCGCGGCTGCTGGCGCAGGTTAGCCGGTGCTTCTTCTGCGGGTAACGTCAATGAGCAAAGGTATTAACTGCCCTTCCTCCCGCTGAAGTACTTTGCAACCCGAAGGCCTTCTTCATACACGCGGCATGGCTGCATCGGGCTTGCGCCCATTGTGCAATATTCCCCACTGCTTGCCTCCCGTAG
+
.,)%))%7-,',,00+2::70.,%(*,326-5.-+(+(087/0/31.-%-.48-+0*''--%+-'3+7../2)1).53.46:64<7.1-+/11$&'67,+8333*(+-057634943512566:.4:58%43.2/3877<76795322/.2;-*,,,0*(*,.70/.4/2245761%(&,*,.,./1'**0+*./6,1&+%*$&),--9)5+8860.001++'(+2.,.3-,/,-'*-,+,,4100%%**+)*+&&+-3/1..62+*'+'')+*,-)/.'(,,*(0/./00,,%*)4)'.6..()(&*36485600001766999::1:37/',1-*213+.'*,9<41148::392./1468*(4()+4910-+4/129,6-+-43/*'))/-+-)%((40),.106438032/.3*.&(%%&&())4.+)-.+.,.,.74,'',,/&-(*,)/+-)'%$&**(%('#&$&(&&($')001.13/6;358546/.(),.41.,3/46.134+-,21()(,///,.'/(,2/42979;85971801199,-,0.-0035././03-1'(05-0160.*,-640:7+',-2:9;869<:74217<73182/0,*&,.46(1,./88:-%/-3+5.11.82,.4/11424*0//0+0-/3.07)*&)(2+)5*+,,187928/-7-+/012526783;-(**0,+,49773368/-%$-(.0/*,)%*,'#$#()*1320*)&-'$&$+55-551.2+(+-(*,-,&//')+'(+)*()+*16+1-&-.((,3*+1774/%''%+*,,3;<7576()&#&(/3/,'.+/13062941-/0000111/0893.)(*,6-41116&+%%)1.8.,'''(''%(*-%*-*&041/+(*11431,+*2032.*12)*/)&%%$%(',/''*'&,&(+/1/-),,1.005;('+++))'*-*,+9.//:;11,$'%,0/20048/85,,-2+-2-**,*2/205246659456299;)23/2.4.21456;5153+*40+*64.3/%,$)*(*$''$/)*)/,.,899<99<:::4/%,)*.20-0/,*)(++.4&5875803*;<+)13-+)*),,.//2580())().'*07.3:0./('
@4e626d39-acf2-4096-a12c-403dfe1bf5d8 ch=203 read=47503 start_time=2019-12-13T01:44:32Z barcode=BC01 runid=2c9cf7bc05858273f10e7d7ec552fc0bd742dc3e
CCGGTTACCTTGTTACGACTTCACCCCCCCAATCATCAGTCCCACCTTGAACAGCCCCTTCCTTGCGGTTAGGCCACCGGCTTCCGGGTGTTATCAACTCCTCTCGTGGTGTGACGGGCGGTATGGCCGCAAGGCCGGGGAACGTATTCACCGCGACATGCTGATTCGCGATTACTAGCGATTCCAACTTCATGTAGTCAATTTGCAGACTACAATCCGAATTCGAGAATGGTTTTATGGGTTTTGCTTCACCTCGAAAACTGGCCCTCTGCACCATCCATTGTAGCACGTGTGTAGCCCAGGTCATAAGGGCATGATGGTTGACGTCATCCCGCCTTCATCAACTGTCACTGGCAGTCTCGCTTCAGTCCCCAACCAATGATGGTAACTAACGATAAGAGTTTGCGCTCGTTGCGGGACTTAACCCAACATCACGGCCTGAGCTGACGACAACCATGCACCACCTGTATCTCATATGGCTATCTCTCCATCTCTGGGCCTTTGTAATTATGTCAAGAGATACAAGTAAGGTTCTTCGCGTTGCTTCGAATTAAACCACACATGCTCCACCGCTTTGTGCAGGCCGATCGATTCCTTTGAGAGTTTCATTCTTGCGAACGTACTTGCAGGCAGGTACTTATTGCGTTAGCTGCAGCACTGAACTTTGACATCCAACGCAGGTACTCATCGTTTACGGCGTGGACTACTGGGAATTATCTAATCCTATTTTGCTCCCCACGCTTTCAGGACTGAGCGTCAGTTGCCAGGCCGGATCGTCGCCTTCGCCACTGGTGTTCCTCCATATATCTACGCATTTCACCCGCTACACATGGAATCCCGATCCTCTCCTGCACTCTGGCTGCCTGGTTTCTGGCTTACTGAAGTTCTTCAGGCTTTCACCACAGACCCTTGCTGCCGCCTGCTCCTGCTACGCCCAATAATTTCCGGATAACGCTTGCCACCTACGTATTACCGCGGCTGCTGGCGCGTAGTTAGCCGTGGCTTTCTAATAAAATTACCGTCACTCCGGCTGCCTGCATTTCATAGCCGCCGTTCTTCCTTTATAACAGAGTTTACAATCCGAAACCTTCTTCTTCCTTCACGCAGCGTTGCTCGGTCAGGGTTTCCCCATTGCCAAATTCCCTACTGCTGCCTCCCGTAG
+
4(--18-02.2,.6%(,.28:304149:/(-(15715/0.82,(.,,.))23-.-:9.+;4,-/./-202/164;11503129/)1840.1.-1:/(//,*)*&)*7586788::46364971,.*-)"$&'+045+-*)$'()4340/-7/7878770/0//3573+.,,-0+-*+)+,59<133/.233/-+.-0693719.*,.24511+01*1+%'(*&'&(('-,*1)47/042:6/;<0/35;3239--&(+/)-((&&)((/++,.1:6955107.++*'%&&*01/0.-02)),//.-/-)01-*,,)*+)*)5(*,2249-:2+&.-27/%-,*+*,/0378:9<8246555''*0.'')0++$(%)$0'()24842/0*.156544,+)&,+4))0164544933+4+-%$%0(/*(-0/573,./,**$%&,+-..4759212:2:65244,.()*.-0007-2-0'///04,+*'.504.-'%)(*471;0')*,-.--&*,,-&&((***,&&(-'+)*1,0-+*/0/8/4432*+..10;85-+))+--,.-42/5.'(3/,,533'+*.-&%*)('+(-''-()))&+/;9967;.,/*+'&.3.//)+'&'&'/.$)$)&*+9,3///212,%.232-11+.--+/.089233671+0),(*%'*)*/...2387;8010:6669:244232'.*)'-+*.9/50012//105,&)+5:80+,+)59+/%.7.-%*$&'&)+/3,8++0'+(')'.-/.--.-0++-*)-6+*/10535+-%'-734353433.2.2,-3-4%*)(&*0,.,.(,-1*--(&&',--4/0+.642.+-,.0)24595955940)&&%,*,1,./.*'&,+(-01(,65351.,/2,/.-228,-***))*+(/5/22-0*$%'-&+/,7,-+,+.,:*-(1-188970/.5-2702-,,-+-+0,-3/-,0///455/+)&(&)(+,:*)(.)*(,(*51/)+2.47/'++*01001)./,))+-.)'&%%'(/712%'&%'.+6:5890.,-&-2,++603)(**-861..2//''0*%')-23/-.,218884,,+*'-.-09-//3/:9:19:44<:-8;2)37121'+),*81-($&%%&*')((-7-,()(
@49f851a9-2ba8-4fb1-a9a9-44ae2c65206b ch=12 read=35605 start_time=2019-12-13T01:44:40Z barcode=BC01 runid=2c9cf7bc05858273f10e7d7ec552fc0bd742dc3e
CTCCCTACGGGAGGCAGCAGTAAGGAATTTTCGGCAATGGAAACCCTGACCGAGCAACGCCGCGTGAAGGAAGAAGGTTTTCGGATTGTAAACTTCGTTATAAAGGAAGAACGGCGGCTACAGGGAAATGGTAGCCAGTGACAGTGCTGATAAGCCACGGCTAACGCGTGCGTAGCCACTTGATATGCAATAGGTGGCAAGCGTTATCCGGAATTGGGCGTAAAAGAGGGCAGGCGGCAGCAAAGGGTCTGTGGTGAAAGCCTGAAGCTTAACCTCAGTAAGCCATAGAAACCAGGCAGCTAGAAGTGGGAGAGGGATCGTGGAATTCCATGTGTAGCGGTGAAATGCGTAGATATATGGAGAACACCAGTGGCGAGCGACGATCTGGCCTGCAACTGACGCGCTCAGTCCCAGCGTGGGGAGCAAATAGAAGTTAGATACCTAGTGATCCCGCGTAAACGCGTGAGTATAAGTGTTAAGATGTCAAAGTTCAGTGCTGCAGTTAACGCAATAAGTACTCCTTACAGATGTAGTACGTTCGCAAGAATGAAACTCAAAGAAAATTGACGGGGGCGCAAACTGTAGACATGTGGTTTGGTGAAGCAGCGCGAAAGAACTTACCAGGTCTTGACATACCATAAAGGCTCAGAGATGGAGGAATGGCTATATAGGATACAGGTGGTGCATGGTTGTCGTCAGCTCGTGTCGTGAGATGTTGGGTTAAGTCCCGCAACAGGCGCAACCCTTATCGTTAGTTACCATCATTAAGTTGGGGACTCTGCCCAGATACACCAGTAAGCTGGAGGAAGGCGAGGGATGACGTCAAATCATCATGCCCGCGGCCTGGGCTACACGTGCTACAATGGATGGTGGTGCAGAGGGGAAGCGAAGCCGCGAGTGAAGCAAAACCATAAAACCATTCTCAATTAGGATTGTAGTCTGCAACTCGACTACATGAAGTTGGAATCGCTAGTAATCGCGAATGGCATAATGTCGCCCGATGGAGCGTTCTCGGGCCTTGTACACACCGCCCGTCACACCACGAGAGTTGATGTACGCGAAGCCGTTGGCCTAACCGCAAGGAAGGAGCTATCTAGGTGGGATTGATGATTGGGGTGAAGTCGTAACAAGGTAACCGGAAGATAGAGCGACAGGCAAATGGGGGGAGTTAACACAAAGACACCGACAGCAACAATACGGCCAAAAAAAAAAAAAGGGA
+
(-02)*12385)+0.145&42-(,)++.56/)-0.04+.-),(,2+*+12933,0498579/637535-1*.*.+,3.;82.(3-/9122:8005,'+../00(.,+,+/67093092-,-(.*'*34/190//7/.11245%+.&+0&).(-$(+*+-*)'&$&$&)+-0'$''.-&&%$$&+,1//($'',**36338,3/.522040))'*'.878**44,,&%*+)*)99229623249),0-*)*+-/625595/182./(')./4.4//0)'+,/+48337),8857738.2$,,&)'&&&'0-),,-3+337010)7)9*9948665---,0//..62+,023252447578.-+(+*+2;367685/.0/010.00.-092;45423.//00..&**4089+((&(..0,/6*')+8;*+)&)%(+3,+2/,,-,*+-&%+40)'-,058),'&%'%%&&(,.204/12'*(++*,*)0+(+-643757778-6.9/4.*(/0**2+***(5)(')*+-')&(((0.328<8-//(*2:83-73.298:/&**&%)&'%%('.2((()(-&&%',,/-*((&(&//:7.**())&'(),,1-.3*')*/+0,19&0()(.7../00/*..0/5+/5224''&)+705+,,,0/*--.13/+&&)+-/6+6++500./064138./447.'---:997896:44.002-4+),*/.0+)3/('+1+.*+10'**$2.))-+-.-1-'*,/,-3/44,8,4*2/7-7;7.53)(%$%&&+)%%%%-'%&'(0+11690//,0.444*,/3+,,,,/356:9-0,)+89408/'&)(/34584342/),(')+*+2/:-,/,,2&&*,,/312*+.0*-//3+2,,5;73((%)(/-$(,/3-,.,,08914036;552&&%('(*(/.--).56877/4.//572210+1.1219592//36,,%(&,(('(&%('*'&''%&)(()-.*4))*(1'(''+.-9222.1..(),,.12./,06008*,13--(01//-(+%++&()%&')*%*()-,--(-''&*)&#&*--0,+,.,+-&&&(+%)()())+2::,3*()++..7-.4,-*,'()/.679877*6,5:649:99656..+/1268026611./08532+&(+/&&'%&-7/,0/2374.+-%.2'4453/2+)*(/.2477888730)&(&%
@cd91c50f-900b-4be3-868c-4c20f77b92ca ch=512 read=57021 start_time=2019-12-13T01:44:41Z barcode=BC01 runid=2c9cf7bc05858273f10e7d7ec552fc0bd742dc3e
CCGGTTGCCTTTGTTGCATTTCGCCCCAGTCATGAATCACAAAGTGGTAGCGCCCTCCCGGAAAGTTAAGCTACCTACCGCTAGCTTTGCAACCCACTCCCATGGTGTGACGGGCGGTGTGTACAGGGCCGGGAACGTATTCACCGTGGCGTTCTGATCCCACGATTATTAGCGATTCCGACTTCAGCATGGGTCGAATTGCAGACTCCGGACTACGACGCACTTTATGAGTCCGCTTGCTCTCGCAGTCGCTTCTCTTTAATGCGCCATTTGTAGCGCGATGTGTAGCCCTGGTCGTAAGGGCCATGATGACTGGCATTAAATACCTTTCCTCCAGTTTATCACTGGCAGTCTCCGCTACGAGTTCCCGGCCGGACCGCTGGCAACAAGGATAAAGAGGTTGCTCGTTGCGGGACAACAACATTTCACAACGCAGGCTGACGACAGCCGTGCGGCGCCTGTCTCGAAGGCACCAATCCATCCTGGAAAGTTCTGTGGATGTCAAGACCAGGTAGGTTCTTCGCGTTATCAGGTAAACCATGCTCCACCGCTTGTGCAGCCCCGTCAATTCATTTTGAGTTTAACCTTGCGGCCGTACCCAGGCAGTCGACTTAACGCGTTAGCTCGGAAGCCAGGGGCGCAACCTCCAAAGTCGACATCGTTTACGGCGTGGACTACCAGGGTATCTAATCCTGTTGCTCCCCCACGCTTTCGCTGCCTGAGCGTCGGTCTTCGTCCAGGGGCGCAACTTCGCCACCGGTGATATCAGATCTGCGCGCATTTCACCGCTACACCTGGAATTCTACCCCCCCTCTACGAGACTCAAACTTGCCAGTATCGAATTGCAGTTCCAGAGTTGAGCCAGGGATTTCATTGACTTAACAAACCGCCTGCGTGCGCTTTACGCCCAGTAATTCCGATTAACGCTTACGCCCTCCATTATTACCGCGGCTGCTGGCGCAGGTTAGCCGGTGCTTCTTCTGCGGGTAACGTCAATGAGCAAAGGTATTAACTGCTCCCTTCTCCCGCTGAAAGTACTTTACAACCCGAAGGCCTTCTTCATACACGCGGCATAGCTGCATCAGGCTTGCACGCCCATTGTTAATATTCCCCACTGCTGCCTCCCGTAGTC
+
1,00/7,/.26*(6-%*'),')$+(('''0+%.,-660,.(0)+*,5,&*+)43,01.*/,/40((6/,)+-3780+-,()*$%&)//+13403*'.,1-+)+2,7611-2/930,--*.'+''*(2+.),36-***.,1<422:375421696/..-5-*'*)'*2*+/,-/11560++*,684'(*%-*3./,$'#((),''2444(1,9650/2/2.-&('-+**+*.)4''%%%(),-/3,,*,-0/207,.,.831()(..5:.83'&*),+&'&%('3()+,-61.19:84-6--1589%'(*.0/,(-&-)+-1.&'%*)/7+20)*+*.25'&'*&--3:4)010./)&&)#%&$+/6387+6031;698-1/26561741&.%/,5'+$)+.4)+),/*7*&0-''''4+-4221;6103321'1()877736103'/22%1(((((%/+112(%'$$%''+'2,42157331&&&*,.)-/888889;:9477758886010.-+).92551.1*-',*'&&%(+362/04/0114-//*+2+-,-,'(*33(%(**8/;66297,*(,-3/,+%$#$%%)'+-*2(1)((*18$2,,-,//./(+(*()1..445+/,1+.*(---()'*0849/5&.0/-1675534556;8+0/9355621//.01%04123455070/72111('''-04))0.23613-.##'((/..0-++(-..;;:8831-045-+'*)'''%))-3++1)0-/++('%'&61)&#)'-+--1;0.-/0&))&)',''(*,)0/35582467/+*,/6523210/0++&*070/8,-/013$&'+'&+(.415&))'(/*)*84-'')*&46(*$&&+,0/22327:957$%&&$)*/,.)*2/-(2)-*'%(,-140.)*12432220.0+.-394/55&/'(6107<0,4+()+-+9-+(-'+,,/.,3/12++,4,47<10//+41288:767/80006047)-,++/2/-)2&**+/,,25)+1,)32-1.)())-047+03+6/)).3/5331:58<:67-/'*'*)))%''),524,10*+2039,.).+03*(2+&.+'(,(1-47:.&-5..0-.84192($$###
@a82995d0-6ae5-43fe-8deb-6f5a292efdb7 ch=97 read=66404 start_time=2019-12-13T01:44:40Z barcode=BC01 runid=2c9cf7bc05858273f10e7d7ec552fc0bd742dc3e
CCGGTTACCTTGTTACGACTTCACCCCAATCATCAATCCACCTTAGACAGCTCCTTCCTTGCGGTTAGGCCACCGGCTTCGGGTGTTATCGCTCTCGTGGTGTGACGGGCGGTGTGTACAAGGCCGAACGTATTCGCGACGCGCGCAGTTCGCGATTACTAGCGATTCCAATAAATGTAGTCGAGTTGCAGACTACAATCCAGACTGAAGTGGTTTTATGGAGTTTTGCTTCACCTCGCGGCTAGCCCTCTGCACCATCCGGTAGCACGTTATTGTAGCCCAGGTCATAAGGGCATGATGATTTGACGTCATCCCGCCTTCCTCCAGCTTGTCACTGGCAGTCTCGCTAAGAGTCCCCAACTTAATGGTGACGCTGATAAGGGTTGCGCTCGTTGCGGGATAACCAACATCTCACGACGCAGGCTGGCGACAACACCTGTACATCTCATATAGCTATCTCTCCATCTCTGGGCCTTTATGAGTATGTCAGAGACCTGGTAAGGTTCTTCGCGTTGCTTCGAATTAAACCACATGCTCCACCGCTTGTGCGTTTGTCATTCAGCACGAGTTTCATTCTTGCAACTACTCAGGCGGAGTACTTGCGTTAACCGCAGCACTGAACTTTGACGTAACCTTAGGTATAATCGTTTACAGCGTGGACTACTGAGGGTATCTAATCCTATTTGCTCCCCCCACGCTTTCCGGGACTGAGCGTCAGTTGCAAAAAAAGGCCAGATCGTCGCCTTCGCCACTGGTGTTCCTCCATATATCTACGCATTTCCACCGCTACGCGGAATTCCGATCCTCTCCTGCACTCTAGCTGCCTGGTTTCTATGGCTTACTGAAGTTAAACTTCAGGCTTTCTACAGACCCTTGCTGCCGCCTGCTCCTCTTTACGCCCAATATTCCGGATAACGCGCACCTACGTACGCGGCTGCTGGCACGTAGCCGTGAAACTCAATAGGTGCCGTCACTCAGCTACCATTTCCTGTAGCCGCCGTTCTTCCTTTATAACAGAAGTTTACAATCCAAAACCTTCTTCCTTCACGCGGCGTTGCTCGGTCAGGGGTTTCTTCCCATTGCCGAAAATTCCCTACTGCTGCTCCCCGTGGG
+
2.)+-.-6060-04))((+/+3./41),5.88:95:254(*(,+(-(,,%++797;6/-503*-*4'*59:3415//647/991002///&'(,,,,.-/.//256.8:342)++223727-+6+)*+-((+,))'&&$%&$(*))'))/-(+.355113435)&'.))0*-)*&&(66566550:0+.,/-11232:30.&%161+'*''/18<;/8831%(0<<6,//,*)/8263+)('%##%),(-($)'+7352&%$%$'&$('%)&0*(()*./)&/..,,../&/1,.0--///8:5,/16778722.+.4287929*+,/16.351203//+55--+%&-&(&%**178+/1./,/*)'*+*&'%&%')500-122;01177:86924*662&,(1(,(0014-,'*+)-(-%()*&*(22*1/.)&)+'(--,//298.1/0135660,+*),./16/...1+/3/:3%('$((+-/04,*+,/1<;48243,449-4.--5638-34;5+%)*)9;:7:/++//2415+/.,+1)%)(++.881,.+1240,,%&$%)-9:449;231.+(&&&'-.0+-24&-%'(('-'%)+2-4,2+,+**,)303284553,+./0/4-'(,)+))+-('()*,37&'%))+*,3+))'/--'**+--063163*0*$'*)(--10858+)--,.:04-2;9,.'++0077:2507/..--.2-,-1181///..571.0(.,.3:6689232477/-2:45687972.3/104;94/,/8-2.+,&&.,.+.++,'()3.*,+/212.,,-.,(,-.85856:5;92/()&&%%'%'0-()'*-0-(--(-*/20+9-.&(.*+,6;7/80/066:586600009**55-+00/**,/**)3,2/7.555.--(++/+'%+'+,,)*(0+,-5826.&%$'&%/*-)(.,'+))'+()))*%.3.15)/.3*,.0',*',:504322000604;58;5/,*%$&&*,+-/)(0**1:7-0.7+.*/37.3.2.578:6.62)./1(70-04,-22%0/0'),-*+1*'$$.0*,3,-23//433032/()'++++*(+*/24,//'5*
@3607b542-3427-41b3-b8ef-d86f234e1798 ch=165 read=84022 start_time=2019-12-13T01:44:40Z barcode=BC01 runid=2c9cf7bc05858273f10e7d7ec552fc0bd742dc3e
CTGGGAGGCAGCAGTGGGGGGTACGGACAATGGGCGAAAGCCTGATCCAGCAATGCCGCGTGGGATGAAGGCCTTCGGGTTGTAAACTGCTTTTGTACCCGGAACAGAAAAAGCTCCTTCTAATACAGGGGGGGGCCCATGACGGTACCGTAAGAATAAGCACCGGCTGGCACATTGCCAGCAGCCGCGCGGTGGCACGTAGGGTGCGAGCGTTGATCAGATTACTGGGCGTAAAAGCGTGCGCAGGCGGTTATGTAAGACAGATGCTTGAAATCCCGGGAAACCAACCTGGGAACTGCATTTAATGACTGCATGGCTGGAAGTGGAGGTTGGGATGGATGCGGTGGCGGTGGAAACCGTGGATGACGCCGATGGCGGCAAAATAAAGCAGTTGAGCGTGCCGTCAGCTGGTCAATCAATTATCGGTACGGGTTGAAACTGGTGGTGGCGGGTTATTGATAAATTTTGGTGGATGCGGTGTCAGGTGTGGCGTCAGCTCGGTGTCGATGTTGGGTTGGATGCGGCAAATTGGTGCATTCGGTTAATCGCGGTGTTCGTCAGTCCTTATGGGTGGGGCTGCACACGTCGCCAGAAATGGCTGGCGCAGAGGTTGCCAACCCGCGAGAGCTGTTGTCCCATAAAACCAGTCGTAGTCCGGATCGCAGTCTGCAACTCGACTGCATTGAAGTCGATCGCTATGTCGCGGATCAGCATGCCGCGGTAGACCGACCGGTCTTGTACACACCGCCCGTCTGCACCATGGGAATTGGGTTGCAAAGAAGTAGGTAGCTTAGCCTTCGGGAGGCGCTTACCGCTTTGTACC
+
+1/)4),1/023128734+&#*#$'+2..,,9:76.051+.50567.).*58;967622&-&,.2:.,,(-,,-706:148.3581//-,4:;-33+5,*)+(03%&/1/1+#%'+,,2+)+..-2*/.5.556.5/)'/+.236/)01-013(*36***,-4381.*(*)(+&/()3</,)%&2*-..,2-*'&*)2057/*,+).)'01/7*&(**&'(/)*+79;7860:97-,-./6566''675222-/./59*,7%'*(&#$#&,3.*.2).,(**+*44'773493/1-223124)'$$&)*412%$$%&(*)&%$$%&$'&&%('))1-*%%$$%'$'&$+)((&('$%%%%)'$$%%%$%%(&&($$##$$%%%#(*+%'$'&&&%%&&%#%###$$#$$$$$#$$##%$-$$$$#$$##%+&'&$&%$##$$$$%$&&&).'.*%(&%##$$#&&'$(%'(,%'#%&%&$$$$%(($%#%#$$#&##%&'$%%$$%$$%'&((,'&'&$%#%%$#%$$%&(''%%#('&&$$$$#%$#$&$%####$(%%#$%$%'%*$*+))38740&.,*&)+.8%'$#$*)&%&'&%'$'(2./)11.6*((+-/33.-.(*%()/**,)++98,.098.+7'97555256,..9-7/.3.266641/+--51/3835%1''1,,,.($)*212%+(..,-,+%.6+,/+4*1/+,/8111102.+**).+,.8,+,,(+*0603:40,+%#%&.,,+111)+,109410+,.9,)/-**)+5.,''&$'%/-325(7*&*1-/53934-&)*)'&$#$#
@117022d8-32ca-405e-845e-c0fcd97f7ea1 ch=467 read=39784 start_time=2019-12-13T01:44:39Z barcode=BC01 runid=2c9cf7bc05858273f10e7d7ec552fc0bd742dc3e
CTCCTACGGGAGGCAGCAGTAGAATTTTCGGCAATGGGGAAACCCTGACCGAGCAACGCCGCGTGAAGGAAGAAGGTTTTCGGATTGTAAACTTCTGTTATAAAGGAAGAACGGCGGCTACAGGAAATGGTAGCCAGTGACGATACTGATAAGAAAGCCACGGCCTAACTACGTGCAGCAGCCGCGGTATGCAATGGTGGCAAGCGTTATCCCGTATTGGGCGTAAAGAGGAGCAGGCGGCAGCAGGGTCTGTGGTGAAAGCCTGAAGCTTAGCTTCAGTAAGCCATAGAAACCAGGCTAGAGTGCAGGAAGGATCGTGGAATTCCATGTGTAGCGGTGAAATGCGCTGATATATGGAGAACACCAGTGGCGAAGAGCGACGATCTGGCCTGCAGCTATTGTGCTCCAGGTGCAGCGTGGGGAGCAAACAGGATTAGATACCCTGGTAGTCCACGCCGTAAAACGATGTCGACTTGGAGGTTGTGCCCCGCCGGGGCGTGGCTTCCGGAGCTAACGCGTTAAGTCCGACCGCCTGGGGAGTACGGCAGGTTAAAACTCAAATGAATTGACGGGGCCCGCACAAGCGGTGGAGCATGTGGTTTTAATTCGGTAACGCGAAGAACCTTACCTGGTCTTGACATCACGGAGTTTTCAGAGATGAGAATGTGCCTTCCGGGAACCGTGAGACAGGTGCTGCATGGCTGTCGTCGAAGCTCGTGTTGTGAAATGTTGGGTTAAGTCCTGGCAGGCGCAACCCTTATCCTTTTCGTGCCAGCGGTCCGGCCGGGAACTCAAAGGGAGACTGCCAGTGATAAACTGGAGGAAGGTGGGGATGACGTCAAAGTCATCATGGCCCTTACGACCAGGGCTACACGTGCTACAATGGCGCATACAAAGAGAAGCGACCTCGCGAGAACAAGCGGACCTCGCGAAGTGCGTCGGCCCGGATTGGAGTGCAACTCGACTCCATGAAGTCAGATCGCTAGTAATCGTGGATCAGAATGCCACGGTGAATACGTTCCCGGGCCTTGTACACACCGCCCGTCACACCATGAAGTGGGTTGCAAAAAAGTAGGTAACAACCTTCGGGAGGCGCTTACCGCGTGATTTCATGACTGGGGTGAAGTCGTAACAAAGGTAACCGGAAGATAGGCGACAGGCAAGTAGGTTAACCTACAAGGCACCGACGGGT
+
./02/47385'(-.158089/,*/(5:<.5;,9,+4/'&(,+.:/**.2314+171108;162102.&+)1'+/-22;:9/35,/,(,098//9.10,--+87,,/-2*/53+3/*2/1./'1*,2-+/+,--24')))*+)%)',-)(3/'%,.)*0301131')*/,11548,0)&'),//*)''(,++-,&%((*-90-4./,5.-*-'&%*(.,21,&(+,41**.2%''&*3249-/%/+,31/067325-+1+))/469+6,,--/&,-5,%+*:<16:566139219*+*(()()+.00*6+,',+346385,5+9+<;631/,+,.-.1//2;8111-&'()-/1576-++',/0291-1,+))*+(&),:98332/..4.8-0+,&*)&),+(')&***1843,-,,-6769/+)/1;88&2*,200-6667:),53606090,.239638<;+1+,--/82.*,**($+(5-+,2.82-')''%44157/40140306+.,,.5.55-8-9.352+*,051452487*)+..1250.-11:3;8,+1327/./-0//-)*)024+/.')%(,+*,'+,-8,./.543533;9.285.-$%(&)).6--4+--124104:5.353/50//56.()*/*)-9;6./.,'+1/110866:782,+2((56+61989*(*,0/181/1667898;76656763.--&+-242013/156:620031861;350,4)&''/(+5736998;4/7231+,//(*)./0;7787;94-51418<:48322&'&//+&+)755/-*+,,/12;:8870*.-20310397*-2049::8./(()*24422.,,(%$$"$();://33,,+)')+,58964552+53/.****.1+)*')*'(:798786700*),./5*4,40231/'(%(*),8898-+),-,)1$/+-1&%)*.1.//4./040*)+-,40/-%%*(+)-+(,339665;9955535174121-/+0000<725358262/114+.*(,+/'++393++(&*(%(*,2.50),)-*344:3418;81,..../,(%++*,*/07-:6,03+,.32/54(**,,/6;,--/-)*0+-.,+*.,*+32991/24(2-46:79:-6-,55,())+.0('028846/40-9+2)&%%',++*-*,+'**%'&#
@688f5d4a-2635-4149-a012-6036099eaa4b ch=185 read=81634 start_time=2019-12-13T01:44:48Z barcode=BC01 runid=2c9cf7bc05858273f10e7d7ec552fc0bd742dc3e
CTCTACGGGAGGCAGCGGTGGGAATATTATTGCACAATGGGCGCAAGCCTGATGTAACCATACCGCGTGTATGAAAAGCCTTCGGGTTTGTAAAAGTACTTTCAGCGGGAGGAAGGGAGTAAAAGTTAATACCTTTGCTCGTGGCGTTACCCGCAAGAAGAAACACCGGCTAACTCCGTGCCAGCAGCCGCGATAATACAGCGGAGGAATTACAGCGTTAATCGGAATTACTGGGCGTAAAGCGCACGCGGGCAGTTTGTTAAGTCAGATGTGAAATCCCCGGGCTCAGTACGGGAACTGCATCACAATGCTGGCAGCGAGAGTCTCTCGTAGAGGTAGAATTCCAGGTGTAGCGGTGAAATGCGTAGAGATCTGGAGGAATACCGGTGGCGGGCGGCCCCTGGAGCGAAGACTGACGCTCAGAGTGCGGCGTGGGGAGCAAACAGGTTAGATACTGGTCGCGTAAGCATTATAACTGAGTTTGTACCTTGAGGCGTAGCTTCCGGGAGCAGCTAACGCGTTAAGTCGACCGCCGCCAGAGTACGGCCGCAAAGGTTAAAACTCAAATGAATTGACGGGGGGCCCGCGCGCAAGCTATGAATATGTCGGTTTAATTCTCGATGCAACGCGAAGAACCTTACCTGGTCTTGACATCCACGGAAGTTTTCAGAGATGAAGAATGTGCGCCCGGGAACCGTGGGAACCCAGGTGCTGCATGGCTGTCGTCAGCTCGTGTTGTGAAATGTTGGGTTTGATCCCGCAACAGGCGCAACCCGCCCATCGCTGTTGCCAGCGGTCCGGCCGGGAACTCAAAGGGAGACTGCCAGTGATAAACTGGAGGAAGGTGGGGATGACGTCAAGTCATCATGGCCCCACCCGACCGGGGCTACCACGTGCTACAATGGCGCATACAAGAAGCGACCTCGCGAGGGCAAGCGGACCTCATAAAGTGCGTCGTAGTCCGGATTTGAGTCTGCAACTCGACTCCACATGAAGTCGGAATCGCTAATGATCGAATACCCACGGTGAATACGTTCCCGGGCGCCGCCACCTTACGTCACACCATGGGAGTGGGTTGCAAAAAGAAGTAGGTAGCTTAACCTTCGGGAGGGCGCTTACCACTTTGTGATTCATGACTGGGGTGAAGTCGTAACAAGGTAACCG
+
-.0(()(13-./.134&02*-)))*',(&)+)+.0/:4-364052,&(,,,,-+$))/405-7701././,30*+*&&(&%')*8169*-//43)(-++,93/%/+)3,(.,05)63)++,;2*',,3,21311:7+022%+(++--6-)45)+-)(2+'+2/+.0*&))*,-()*)*8/05,,+),7,(&'&''(*'*)('+,(2,'+.,),**,105/2,0&('*---.12:5622/50+-.,&+*.%'&)$).4-&)/*).66--41)--.74/.77-*1112,*$#$&)3.00.2...-)&'*/.+.,'.,+++(&'%()(,,+/.1,,')&$%%(.*1,,*-1..-,,,+37017.*+-,*,),+-.22:;,+/+1.14638422)')()/-33-(#**))-%()('*&(&))--0,-'()2.+/,,-**.)(&+03-0'/''&&&*)%)&'(+*)+&)+0'-$())-***$&%+,2%$%#')(--)/7*,,%$')+-++3*&).&&'()0),,+0/72469986814/&+&'+%)'+709-),24:*..1/4;<:7895::32&'&&'*2(+,062,9++*,-+-06,0)#%&&)&+-(*%(+21*#&.&(*-,-..983837355-/0.**&',736696795/5693%&(,)')(.384710122932**2743653563)-:2399:470'*'(.)'+'-*/.866463653389983+-./383,0.+**.0+*)3-.,%&'%%%+1-'(/0&4/2963./'+0*(03-*./110*)**2:356/6.0*10242:8,76787;3*/-*.00011/%665676;6899500)&)*%(((.70765968872356-+)&&*/-/2+$(')),-9)9:84)()&&,*/11/.-0/0;;;8:7,+(.(&''%,..2326110(-&%'./*/1:76876/+4;2-29::87)+''&*''+-/970+-./156,9,,-01432,)(+0-4/.-5+/.;9:10+()+))/0'',.(32&&+,31))7337147.,),504+,'&)'$'&%$%%$)-',,16(3&)&&')(/*+4))*0//.%))'(/-61/()*.4.23122)60-+3,44538.29/-56-,5257;6541233///+,+0,,,0($&)-29*906;995
@2c6fde07-a5d9-4c12-b37e-a8fd3d20d788 ch=156 read=49793 start_time=2019-12-13T01:44:47Z barcode=BC01 runid=2c9cf7bc05858273f10e7d7ec552fc0bd742dc3e
CCGGTTACCTTATTTTGACTTCACCCCAGTCATGAATCACAAAGTGTAGCGCCACTCGAAGGTTCAGCTACCTACTTCTTTGGCCCACTCCCATGGTGTGACGGGCGGTGTGTACAAGGCCCGGGAACGTATTCACCGTGGCATTCACAGTCCACGATTACTTACTTGATTCCGACTTCATGGAGTCAGTTTGCAGACTCAATCCGGACTTCTGACGCACTTTATGAGGTCAACTGCTCTCGCGAGTCGCTTCTCTTTGTATGCGCCATTGCCCAGCACGTGTGTAGCCCTGGTCATAAGTTCATGATGACGCGGCATCATCCCCTCCCTCCAGTTTATCACTGGCGGTCTCCCGCTGAGTTCCAGCCGGACCGCTGGCAACAAAGGATAAGGAGGTTGCGCTCGTTGCCGGGACTTAACCCAACATTTCACAACACGAGCTGACGACAGCCATTACAGCACCCTGTCTCACGGTTCCCGAAAGGCATTCTCATCTCTGAAAACTTCCGTGGATGTCAAGACCAGGTAAGGTTCTTCGCGTTAATCGGAATTAAACCACATGCTCCACCGCTGTGCGGGCCCAAATCAATTCCTGGGCTGAGTTTTAACTGCGTAGCCGTACTCCCCAGGCAGTCGACTTAACGCGTTAGCTCCGGAAGCCACCTTACTCCAAGGGCACAACCTCAAGTCGACATCGTTTACGGCGTAGGGCTGGGGTATCTAATCCTGTTTGCTCCCCACGCTCGCTGAGCGTCAGTCTTCGTCAGGGGCCTTGCCATACGGTATTCCTCAGATCTCTACGCATTTCACCGCTACACCTGGAATTCTACCCCCTCGAGACTCAAACTTGCCAGTATCAGATGCAGTTTCTGGTTTGAGCCAGAGTTTCACATCTGAAGCAACAAACCGCCTGCGTGCGCTTGCGCCAGTAATTCCGATTAACGCTTGCACCCTCCGTATTACCGCGGCTGCTGGCGCAGGTTAGCCGGTGCTGCTTCTACGAGGTAACGTCAGTGAGCAAAGTGATAGCACTCCCTTCCTCCCGCTGAAAGTGCTACAGCCAGGGCGCTTCTTCATACACGCGGCATGGTTGCATCGGGCTTGCGCCATTGTGCAGTATTCCCCACTGCTGCCTCCCGTGAAG
+
41'140&(**1+/0,()-1775.4,+('&06--,,--*%&%'+'*(%&'*(05*--/-/,+,(2'&'*++06.&,(/-48+*%-00*,,.;4.16:6754698<;:19432./13655,:4)+1+/.+()*/<544:58473030.+,,.35,*+,*4,+)./&++./01;63334576787,'()*&*(3,''''12254:19*(-'$%,&(('(((#)*1,+-000265-%&'$&*+13/1.+./33,+'(-./98/1233679;752).*'(./,/..()&%')054/099:/**($(%'#&),,,)(&%(%&%,22,85-*,1/0)12.02:2./359910**'.,070-''0),/5342&+/0006;9943//*+(,/7*4-8/7.&*%+00925.14871:1/)1986.2.3,12*134/68.*+*+('&)+01./0001++'$('*''%*-*+*.,'(*0.(+'))33;.:,)/7*1/4,-40..&''**(,,2.(+3859648823.12635819+)(+,((-181.7425+4(%''($&'(+)9::8:312000167347)''''(+*/,/4-(,0,5-+),0(&%)*+-12/2::0,,')(1/,&%&**-.0,347--.68*4330-+..0052406-.$*+-,/,./$/+&)&'''*,/'2-/8.-*+0/)+*,+.*..:7856856;7(0,6221+,0.*$#$%$/+/0.37399340;3*--646,')('+%%)))+,136966789:886:).02)+$$$'-3('(*+53.2-4./6)),.//11'33302;-/059/,0()'***))((,++&%'.-.'%&&(1127:-0-&&%&5.&+1/446/00/.1+78,*'',)2-.++7)$($)*31-+)+./)**&%(+4038-2.,4,.-/38820,)-&*--/..0010560//718980,1,*,/34-./745080/9:871:3338,6)($%%)*+82237-53''/$'5,61*0+'*-*-130-,+)+-++4/6,+)%%)*,.&-(-61/88-/.96)-41,.-)*+*+$%('.+()31,*.4113:753'+&++017//..3*2-//78)+&&())+744&)*'($+&+.10-378.,0333345737:),3'(((
@b1924fba-6ec3-475c-99ef-becc8a54cb81 ch=239 read=66287 start_time=2019-12-13T01:44:57Z barcode=BC01 runid=2c9cf7bc05858273f10e7d7ec552fc0bd742dc3e
CTCCTACGGGAGGCAGCAGTGGGGAATGTTGCACAATGGGCGCAAGCCTGATGCAACCATGCGCGTGTATGAAGAAAGCCTTCGGGTTGTAAAGTACTTTCAGCAGGGGAGGAAGGGAGTAAAGTGTACGCTTTGCTCGTGACGTTACCCGCAGAAAAGCACCAGCTAACTCCGTGCCAGCAGCCGCGGTAATACGGCGAAGGTGCAAGCGTTAATCAGAATTACTGGGCGTAAAGCGCGAGGCAGTTTGTTAAGTCAGATGTAAATCCCGGGCTCAGGAACCGCATCTGATACTGGCAAGCAGGTCTCGTAGGGGTAGAATCCAGGTAGCGGTGAAATGCGTAGAGATCTGGAGGAATACCGGTGGCGAAGGCGGCCCCCTGGACGAACTGACGCTCAGGTGTATCGAGGAGCAAACAGGATTAGATACCCTGGTAGTCCGCCGTAAAGCGATGTCGACTTGGGTTGCCCTTGAGGCGTAGCTTCCGGAGCGCTAACGCGTTAAGTCGACCGCCGCGAGTACGGCCGCAGGTTAAAACTCAAATGTGAATTGACGGGGCCCGCACAAGCGGTGGAGCATGTGGTTTAATTCGATGCGCGAACCTTACCTGTCTTGACATCCACGGAAGTTTTCAGAGATGAGAATGTGCCTTCGGGAACCGTGGGACAGGTGCTGCATGGCCGTCAACTCGATGTTGTGAAGAATGTTGGGTTAAGTCCCGCGAAACAGCCCTTATCCTTTGTTGCCAGCGGTCCGGCCGGGAACTCAGGGAGACTGCCAGTGATAAACTGGAGGAAGGTGGGGATGACGTCAAGTCATCATGGCCCCGCCTGACGGGGCTACACGTGCTACAATGGCGCGCATACAAAGAGAAGCGACCTCGCGAGCAAGCGGACCTCGCCAAAAGTGCGTCGTAATTAAGTTGAGTCTGCAACTCGACTCCATGAAGTCCCATCGCTAGTAATCGTGGATCAGAATGCCACGGTGGATACGTTCGGGCCTTGTACACACCGCCCGTCACCGTAGAGGTGGGTTGCAAAAGAAGTGGTAGCTTAACCTTCGGGAGGGCGCTTACCGCACAGCGATTCACTGACTGGGGTGAAGTCGTAACAAGGTAACCGG
+
,000.12,43(*1.044.14-&3/)--.19-,,+0.)+'())*.6/5:899:77-&,.*+),''+,+--00-/%)+((/+557-95461/4;6,5241:8.&-*'.-.+',*+,+3+&&&)0)')$'),...20,.11&1*,010710:.,--*,/'+')'*()+-+5---97696240.21000.0040/40-0+4.-&*(/-34562353/3.,.&//+5+,.65;634578.)**,*,.*6'0-1+%-416.4:*+2931**2'')*,49884(1/.3/1(*..1+,-134,2'',*&'&*./12588.1),(()-,0-3(&,*)$&&)/.)-6.+./:;1/.-.156:1*+,*0-.4:533/+')*),2,)62687*)3:89+(+)***76537%-'%$%'.,*',)(+,6471.73/12//2445;200775813.'+1668:,%.,+-.1965,4+',)(-'**%%$%&.+/22-(*,0-/.1)%)).2361000,:.9.7:::9:.-*&'&$'%'42679206*5-.1899/8998)(('%$',(-$/1;8.*8/(+%&&)(+).-0-)**$-()+-092/2285/*)&(&*)*0,1-/),/*,)(+84456370)+3.,.+.8:3--.,.090-)+,.+3./8758--2+).-&1%./*.-/66893211+.((#'(+(&03.-%((.,()((+'.2.1593473<4637/5+)+&%('$))-0-.1//3*+-)(70)+()*53;28,3+7.1:7-6012*)2/)+,,./3:/440013<;;9;/-,)**,-,39821557:974+-*.3556)),+241*%&&$'%(&0175)))%&*,887/0)2*04(&'%&+,/.2.)'(&'(&(+2698890+++)-:31/421868325.;8*,500011454,1,.&,*5-)+-/378/5000.)-+/0)+7/8.-*)'(+0.//(,,1../9/9.--6522:654,+,3..9;99786857+258/1-(+)*)*(03-5;/-..-0)%(%,'&'*,334-++294)%**%%+------106092;:.:0,/5//3.6.+58()%%$'(*+0/.&&''*7775/(**.0,,.//798*(+/,/5:;4:
@adbb938a-c791-46d7-b51e-f65ca5f932c5 ch=342 read=44022 start_time=2019-12-13T01:44:56Z barcode=BC01 runid=2c9cf7bc05858273f10e7d7ec552fc0bd742dc3e
CTCCTACGGGAGGCAGCAGTGGGGAATATTGCACAATGGGCGCAAGCCTGATGCAGCCATGCCGCGTGTATGAAGAAGGCCTTCGGGTTGTAAAGTACTTTCAGCGGGAGGAAGGGGTAAAGTTAATACCTTTGCTCATTGACGTTACCAGAAGGAGCACCAGCTAACTCCGTGCCAGCGAAGCGCGGTAATACGGAGGGTGCAAGCGCGTTAATCGGAATTGCACAGGCGTGAAGCGCACGCAGGCGGTTTTGTTAAGTCGAGATGTAATCCCCGGGCTCAACCTGGGAACTGCATCTGATACTGGCAAGCGGAGTCTCGTAGGGGTAAATTCAGGTGTAGCGGTGAAATGCGTAGAGATCTGGAGGAATACCGGTGGCGAAGGCGGCCCCCCTGGACGAAGACTGACGCTCAAGGTGCGAAAGCATTAAGAACAATGGGATTAGATACCCTGGTAGTCCACGCCGTAAACGATGTCGACTTGGAGGTTGTGCCCTTGAGGCGTGGCTTCCGGAGCTAACGCGTTAAGTCGACCGCACAGGGAGTGCAACCGCAAGGTTAAACTCAAATGAATTGACGGGGGGCCCGCACAAGCGGTGGAGCATGGTTAATTCGATGCAACGCGAAAGAACCTTACCTGGTCTTGACATCCACGGAAGTTTTCAGAGATGAGAATGTGCCTTCGGGAACCGTGAGACAGGTGCTGCATGGCTGTCGTCAGCTCGTGTTGTGAAATGTTGGGTTAAGTCCCGCAACGAGCGCAACCTTATCCTTTGTTGCCAGCGGTCAGCCGGGAACTCAGAGGAGACTGCCAGTGATAAACTGGAGGAAGATTAGGATGACGTCAAAGTCATCATGGCCCGCCCACGACCAGGGCTACACACGTGCTACAATGGCGCATACAAAGAAGCGACCTCGCGAGAGCAAGCGGGCCTCATAAAGTGCGTCGTAGTCCAGTTGGAGTCTGCAACTCGACTCCATGAAGTCGGAATCGCTGTCGTGGATCCAGAATGCCACGGTGAATACGTTCCCGGAGCGCGTACGCACCGCCCGTCACACCATGGTGGGTTGCAAAAGAAGTAGGTAACAACCTTCGGGAGGGCGCTTACCGCTGTGATTCATGACTGGTGAATCGTAACAAGGTAACCGG
+
),31/13(*-%)./334)/0,/1(,)**6+))-./51181-,.4:,5:74)+(()%-2087:;7741(-,/000*+,.3177/6+<98;373;6-//01:<40333;,'+,,2'.2,+.83+2-5-32532:0-.00,10..2736*/+*(1+-*'$&%'.(+++,1,-04699:/+-,*(&&()*1*)-8.*/12..2-1/203.-,*)-+0)+.,4..-4(.''$20//.'/())11-/..%+)-(009;0..:14.0/($'%+&+&*&(6:.,*)*-31(/-+-53332555554-,,**1127124-1,,(*+-2978*+*6/-1'6(61*-952**++54412;30+.-//2213576;;0/..1.149/92.*('*,),5364,6<6++588:2/2,.-////+002,)1-100&'**(*'+()',,)+''%%35-,4+,0445;./6545567.+-.88678<951111386440817055/8*/+08*',+*00.%$(1.4/7(7),--33:20,,0431./3)+,0*-*-+2.'%'(%*&$4.&,-5/851,3-1233;9502//1322')7;8-65)(/,.-1*081152-.-.10)-,.-7;1//12;;89.5,-2'(.//*%%)-2/+),,,7133808.,,..'0,,3;00(),,,410./8306/4:5,/+/3*2/8786%&'+%(+96/-+,-2/;00033)+-/-/026/+4,**.064/-4.48619/6/.83,).-06%%---56422.3//1'&/*,06/171/+/,+*&,0(9;432015+++32+111:9;:12100*.2-+//1./-.+(&*&$46.189:9:91:--14134/1/2/50&(&%%)*2392585552/,,'*+,,+1+-11+3*)(*)/044;-%()(*,11(*02++)(&*,13,..2-,6-2324:223689:816.849'%--://(*+-.---.-//1748866872411/143315+--(*-3889:2:'()*(-(/+%*(2022;:283518))/*(*,,*)+-+&+)1-,054,.468578,.+('(-26;887<8+'+,*,*++,0.*)104183-:8+.5./1-15,.+%%#&(*+0:7940/100,%'&(-..017344+8,7;7:77
@3cef9096-7455-46b8-a038-0fcc6aae8dc1 ch=349 read=43858 start_time=2019-12-13T01:44:56Z barcode=BC01 runid=2c9cf7bc05858273f10e7d7ec552fc0bd742dc3e
CTCTACGGGGAGGCAGCAGTGGGAATATTGCACAATGGGCGCAAAGCCTGATGCAGCGTGTATGAAGAAGGCCTTCCGGGTTGTAAATACTTTCAGCGGGGGAGGAAGGGGAGTAAAGTTAATACGCTGCTCGATGACGTTGTTACCCGCAGAGAAGAAAGCTAACTCCGTGCCAGCAGCCGCGATAATACGGAGGTGCAAGCGTTAATCCAGATTACTGGGCGTAGCACGCAGGCGGTTTTGTTAAGTCAGATGTGAAATCCCCGGGCTCAACCTGGGAACTGCATCTATTTGGCAAGCGAGTCTCGTAGAGGGGTAGAATTCCAGGTGTAGCGGTGAAATGCGTAGAGATCTGGAGGAATACCGGTGGCGAAGGCGGCCCCCCTGGACGAAGACTGACGCTCAGGTGCGAAAGCGTGGGGAGCAAACAGGATTAGATACCCTGGTAGTCCACGCCGTAAACGATGTCGGCAGGTTGTGCCCCAGCGGGCGTGGCGCTGGAGCTAACGCGTTAAAGTCGACCGCCTGGGAAGCCTGGCCGCAAGGTTAAAAAAACTCAAATGAATTGACGGGGCCCGCACAAGCGGTGGAGCATGTGGTTTAATTCGATGACGCGAAGAACCTTACCTGGTCTTGACATCCACAGAACTTTCCAGAGATGGATTGGTGCCTTCCGGAACTGTGAGACAGGTGCTGCATGGCTGTCGTCAGCTCGTGTTGTGAAATGTTGAGTTAAAGTCCCGCAACGAGCGCAACCCTTATCCTTTGTTGCCAGCGGTCGAAGCCCGGGGACTCAAAGGAGACTGCCAGTGATAAACTGGAGGAAGGTGGGGATGACGTCAAGTCATCATAGCCCTGACCAGGGCTACACACATCTTCCTAATGGCGCATGCAAAAGAAGAAGCGACCTCGCGAGAGCAAGCGGACCTCATAAAAGTGCGTCGTAGTCGGATTGAGTCTGCAGCTCGGCCCATGAAGTCGGAATCGCTAGTAATCGTGGATCAGAAGTGCCACGGTGAATACGTTCCAGGCCTTTATACCGCCCGTCACACCATGGGAGTGGGTTGCAAAAGTAGGTAGCTTAACGGCGGGAGGGCGCTTACCACTTTGTGATTCATGACTGGGGTGAAGTCGTAACAAGGTAACCGG
+
.*1*,.29:2(-40133,565;9296015)()*4743840.338,,3;87797'&%('34634433('(*1/2100)4:3/2%((,'%%(*593+)()-17-&,+)0+-2,%').91/2207-**%&/,/66(&*++/+0+%&,)24,),)*(&(&#$$$%(-/-++/67:97;54//*6-+('&)/500212*.)'(-//887/:/8-7)$*0(2+0461*&%'%&&%+)-2799/).885,/728.19+-*)'%%'+(&.29./5886600545471/1/032326)$*/(%*)+,'))*-00.0345.(046*,.(/-0,1,,252/+***062,.0.*55:88.----1880,1.-2265,/,*.&&'(('')).12784+*22.*()/+----.:899:54:454.+10)(,/344+&,.2;,6(9:417.+158:<.--,((*/11/0138345;82/-..2,.&(&-.282437-5)"$&+2/,39393/.-.)(*,236/-+,./18,,874057,07212++)(')'/.40+,+-200019998-/55:2<;12.3.2-/16;97/:-,.,046360700,'+-//-+.05;:15791/)(&&&(.+&')&1)84834:6-%&&+50014432./-.0931:21*)*+,-/46-.2,6098;5*3),)/0/15566686)/'&&**01335:3844588:0//004566<54,69,*)0))(102/62.315-*,,,3013555213:6.6-.//4:2,096895376:66%('(/;,*,-2/7996;,-,++-/4270*+,*-.4<:;::/,1+02,1,-6:8.878900/5/3478:945&345)%*+)(%/284.-,+,**((%)+*'#*0/,322476,0564(%)'&+,+-079989780/,)+.08+..:655454.721)01697..-.*74618.2+,,1235881/012603;1/4.7-,,707103601,%++3../124:9893&)(&+01&&)'..--216847/6+$273./1((&&(&%2:3453//-03*),//('*,458<9996+*&'*,-++(*((0./&/,,.,'+1217,2)+28.,06-$((,1:7560111061+**0+(()').5430-.-.3191,
@44ab72f3-0a70-4914-990a-e169187a190e ch=465 read=24957 start_time=2019-12-13T01:44:55Z barcode=BC01 runid=2c9cf7bc05858273f10e7d7ec552fc0bd742dc3e
CCGGTTACCTTATTTACGACTTCACTCATGAATCACGAGAGTGGTAAGCGCCCTCCCGAAGGTTAAGCTACCTACTTCTTTGCAACCCACTCCCATGGTGTGACGGGCGGTGTGTACAAGGCCCGGGAACGTATTCACCGTGGCATTCTGATCCACGATTACTAGCGATTCCGACTTCATGGAGTCGAGTTACAGACTCAATGGATACGACGCACTTTATGAGGTCGCTTGCTCTCGCGAGTCGCTTCTCTTTGTGCCATTGCTTAGCACGTGTAGCCCTGGTCATGGGGCCATGATGACAACGTCATCCCCACCTTCCTCCAGTTTATCACTGGCAGTCTCCTTTGAGTTCCCGGCCGGACCGCTGGCAACAAAGGATGAGGAGTTGCGCTCGTTGCGGGACTTAACCCAACATTTCACAACACGAGCTGACGGCAATGCAGCACCTGTCTCACGGTTCCCGAAGGCATTCTCATCTCTGAAAACTTCCGTGGATGTCCAGACCAGGTAAAGGTTCTTCGCGTTGCATCGAATTACATGCTCCACCGCTTGTGCGGGCCCCGTCAATTCATTTGAGTTTAACCTTGCGGCCGTACTCCCCAGGCGGTCGACTTAACGCGTTAGCTCCGGAAGCCACGCCTCCAAGGGCTACAACCTCCAAGTCGACATCGTTTGCGGCGTGGACTAGGGTATCTAATCCTGTTTATCCCCCACGCTTTCGCACCTGAGCTCAGTCTTCGTCCAGGGGCCGCGCTTCGCCTGGTATTCCTCCAGATCTCGCATTTCACCCGCTTCACCTGGAATTCTACCCTCTACGAGACTCAGAAGCACCGGTATCAGATGCAGTTCCCAGAGTTGAGCCCGAAGGGGATTTCACATCTGACTTAAACCGCCTGCGTGCATACACGCCCAGTAGTTCGATTAACGCTTGCACCTCCGTATTACCGCGGCTGCTGGCACGGAGTTAGCCAGTGCTTCTTCTGCGGAACGTCAATGAGCAAAGGTATTAACTTTACTCCCTTCCTCCCGCTGAAATTACTTTACAACCCGAAGGCCTTCTTCGCGGCATGGCTGCATCAGGCTTGCGCCCGGTATTGCAATATTCCCCACTGCTGCCTCCCGTAGGAG
+
50,.04.0517&12*&/0147:2&'*+12559210/-+'%'(-,,'%&)+356-0*().,..*042*-)'+,*)13934<803230:7*++0/+)*3+++-,.35;70*0,,+.507.61,5+&(2/,21.00/400275:,.**-:944231(&((-.1-/01/1/+/5050/23:3/.%(')*-*'),-,---47--(+)*.)('((,2..(,+27-./()')*(+1--/:8+*&%'&*+,-08066.68+&(&)+)29)&('''++,&*%&$'*-,+06.-(+&.245923--**(+*',+-1/1357.',.,132(+*,.18411/*,))+*%-0444/.42,&*8521,-(4,-,6974550;1-..-4'/02-'%'(%*,4/22888769122:66.5+.'*(*+(735:8-24421%/**3254515,(*)(&,+-033:998771-//9:843+&'.)1*+.6-+,,0150851:91-10.1010957850(')-46&.4-,5'/,4:97:878026')*,-&()0&('++110-&&+)))-'*.01060064-,/4.6.71/3:5+)*//*3*-,,--.+6+2-...,636+)-12+9961/..336355/30/.371*3/09/39.-++2-+)21)76-,+0173805*2*234777287151,%'')--/68,*(&4642.,-)-,-5843596*,+3883-10-68,+'()-512/&../24789<95/7-+159131*,')2+40-,&'*.1:;97320--38*(''*33:81+.0(%((&%&)*/.(/*2011)10-(42142*,*,-4*%)&&+*11%,10555588.2%31533))*'+.6.-*7/('(++0/*'--*()*-/0-,,+0-43,5:687+**'(()&%%&)++38,)),*%.,(%'),440-,1-,,/52.-.*3-/61871-2...001..+*+*(&),0..3105.--7-1811066+(*%(456695/.*,1<+/,/0.3.0*23,+3067,/;57.55++76-13*++&(-/+*0177;5,0-0,494965+,&&(0/0/3-,+++/33*,2+0,%*)/.*('/%+&'+/900037570')**,,+.40.:5./45+(,
@366dc455-bee9-405a-bf25-3e8519dc82c8 ch=420 read=74196 start_time=2019-12-13T01:45:04Z barcode=BC01 runid=2c9cf7bc05858273f10e7d7ec552fc0bd742dc3e
CTCACGGGAGGCAGCAGTAGGAATTTTTTCGGCAATGGGGAAACCCTGACCGAGCAACGCCGCGTGAAGGAAGAAGGTTTTTCGGATTGTAAACTGTTATAAAGGAAGAACAGCGGCTACAGGAAATGGTAGCCGGTGGCAGTATACTTTATTAAGAAGCCGGCTAACTACGTGCAGCAGCCGCGGTAATGCATGAGTGGCGGCGTTATCCGGAATTATTGGGCGGCGTAAAAGAGGGCAGGCGGCAAGGGTCATGGTGAAAGCCTGGAAGCAACTATTAAGCCATACAAAACCAGGCGGCTAAGAGTGCAGGAGAGGATCATTATAGGTCATGTAGCGGTGAAATGCGTAGATATGGAACACACCAGTGGCAGAAGGCGACGATCTGGCCTGCAACTGACGCTCAGTCGAAAGCGTAGAGGAGCAAAATAGGATTAGATACCCTAGTGTTAATAGTCCACGCCGTAAACGATACTAAGTGTTGGATGTCAAAGGATTCAGTGCTGCAGTTAACGCAATAAGTACTCCCGCCTGAGTCAGTACGTTCGCAAGAATGGAAACTCAAAGGAATTGACGGGGGCCGCACAAGCGTGGAGCATGTGGTTTAATTCGAGCAACGCGAAGAACCTTACCGGAATCTTGACATACTCATAAAGGCTCCAGAGATGGAGATAATATGAGGATACAGGTGGTGCATGGTTGTCGTCAGCTCGTGTCGTGAGATGTTAGGTTAAGTCCCGCAACAGGCGCAACCTTATCGTTAGTTACCATCATTAAGTTGGGGACTCTGGCCAGGACTGCCAGTGACAAGCTGGAGGAAGGCAGGGATGACGTCAAATCATCATGCCCCTTATGACCTGGGCTACACGTGCACACAATGGATAGTTGCGGAAGCAGAAGCCGCGGGTGAAACAAAACCATAAAACCATTCTCAGTTCGGATGTAGTCTGCAACTCGACCCCATGAAGTTGGAATCGCTAGTGATCGCGAATCAGCATGTCGCGGTGAATACGTTCTCGGGCCTTGTACACACCGCCGTACACCACGAGTTGATAACACCCAGAAGCCGGTGGCTAGCCGCAAAGAGGAAGGGAGCTGTCTAAGGTGGGATTGATGATTGGGGTGAGAATCGTAACAAAGGTAACCGG
+
*,*$%)0.(,.)1120.31,).)27227.3.62483/-,)%())1)%%')''(%'+++/5:0-,/-.41-.,'**(-*364/3.81/7-007))*(',,.610.1/7-04-(+*,81/-.(&)(/..+'()+3+)+-0(.'')(&&(/6+*5,.)$)*',/*-/.2-++5625-6((+--2**)))+39-),++/-)+,60'.3114.*+*.+:-6-,4-7660/&'*-/1/(')3635482))&&)+-63++%()'$%%((*-611),*$'&%%%$&'1/(++%$$%'(*(*./(4+'()-0)**--.1-9.)*(08-28.4/-'''&(%%''''('('(-,23--16555:9)()((,*,.)/603011/*(.(.,659921.-$'&-,3342()'+-.56663566)+02+,27++&)++,..<;15330*7,.(,,.18''(%'%+()$((-/1/+-.05,/.93**$''++-5.4226293:16658+(+%6+71.41202434596863,7,+/(&))*+55*+43/,(&(%+'.,/05:85.8+*281/%,+'*344:,--,052435&-0.*)+()*,1310,0),&(*+,))+012+,/.93.'%))*-00+-('--*'*,-191,1)+$.0...*)$*+,*+)*((+,/-.+*)++993111.*((&))((*./81*1+*79977874280009577677998:99:9:82111*:+%',23/5./8/+)/.,1,.66/.4+.)).-/134911.:0162684381*/,4+25*)440(&'*&'142..'1855647742&..32/1/+,,/0'28886313*,478:44135/2.09.*.80++,6.34997644.1+1%($&$)+..-.+-*+.0/0(+)((+'&(''*911-*&()--3,.8503:,.))04+357;/27136<412-1.//0764140*00++%*(-*-5234.3/./-//4,/021/'*,/&)(*70,'(*(4.11(((00/1:667-2.-,2)./4517322212233.0/'(#$%-($&)'(''%%(,**)+61'&/))299;83,++&(,..239-+&++/0*-*'&,0368,22+0/6<1-9*((/,--4,+0-)++%*))3179;65;+.,23;9989
@2a3b3b83-5ae0-48cc-92e7-84eb6c8e2b84 ch=343 read=43550 start_time=2019-12-13T01:45:14Z barcode=BC01 runid=2c9cf7bc05858273f10e7d7ec552fc0bd742dc3e
CCGGTTACCTTGTTACGACTTCACTGATCATATAGAAGTGGTAAAGCGCCCTCCCGAAGGTTAAGCTACCTACTTCTTTTGCAACCCACTCCCATGGTGTGACGGGCGGTGTGTACAGGCCCGGGAACGGTATTCACCGTGGCATTCTGATCCACGATTACTAGCGATTCCGGCTTCATGGGTCGAGTTGCAGACTCAATCCGGACTACGACGCACTTTATGAGGTCCGCTTGCTCTCATGAGGTCCTTCTCTTTGTATGCGCCATTGTAGCGTGTTAGCCCTGGTCGTAGGGCCATGATGACTTGACGTCATCCCCACCTTCCTCCAGTTTATCACTGTAGTCTCCTTTGAGTTCCCGGCCGGACCGCTGGCAACAAAGGATAGGGTTGCGCTCGTTGCGGGACTTAACCCAACATTTCTTACGAGCTGACGACAGCCATCTGGCACCTGTCTCACGGTTCCCGAAGGCACATTCTCATCTCCTGAAAACTTCCGTGGATGTCAAGACCAGGTAAAGGTTCTTCGCGTTGCATCGAATTAAACCATTGCTCCACCGCTTGTACGGGCCCCGTCAATTCATTTGAGTTTAACCTTGCAGCCGTACTCCCCAGGCGGTCGACTTAACGCTAGCTCCGGAAGCCACGCCTCAAGGGCACAACCTCAAGTCGACATCGTTTACGGCGTGGACTACCAGAGATTATCAATCCTGTTTGCTCCCACGCTTTCGCACCTGAGCGTCAGTCTTCGTCAGGGCCGCCTTCGCCACCGGTATTCCTCAGATCTCACCGCATTTCACCGCTACACCTGGAATTCTACCCCCCTCTACGAGACTCAAACTTGCCAATTATCAGATGCAGTCCCCAGGTTGAGCCCAGAGTTTCACATCTGACTTAACAAACCGCCTGCGTGCGCTTTACGCCCAAGTAATTCCGATTAACGCTTGCACCCTCGTATTACCGCGGCTGCTGGCGCAGGTTAGCCGGTGCTTCTTCTGCCCCGGGTAACGTCAATGAGCAAGGTATTAACTTTACTCCCTTCCTCCCCGCTGAGTGCTTTGTGAGGCCTTCTTCATACACGCGGCATGGCTGCATCGGGCTTGCGCCCATTGCAATATTCCCCACTGCTGCCTCCCGTAG
+
95/3073795:/43()-.27:5+,''&88++%&(%-''*26494*(*+3:0-48-)+-*+/656/001::1156:.87;.+.1107.()+/:4./898641150741-1*,,,+'))./-4/'051.2('(+/7...8,9/94789:012783)+++04.-.,-.236;4/2.,1235634)**211.6/0066516(;20*,/0311221334..5;;.532/2.2'(*//'(-(()$&(),,.1))7*707:0/56325459541*)*+/)-+0'+'..0/9;;:),('-.58/2--+*)(('*,0/14847;<403<4889...-/4<.-,3-/1-)')++,982;8/)-281.()-1.5825234729132,:9+1/870(.01:01/21524:21/77-)+*-(+'%*1/%-60125/1&%52344145734583.,*+(&).4/89820,-065805/),'(('%)+0955649:/;-+,5893,-327235977,01,.234:17113;/+02;89<:57114../33*$,*+;<:20),(),16.+2.7080//+535.565.,.01:7;5')(&))08;9.929/7./-236*-130646/,/11.2../2'%%0+,%&%'(314,3,.-)/7/002;860.,8.,+,20*,.10203379955543:6+.&1/018;8776762.'(&.,11476898780;-*+*0,&%*+16<<//2.48231+13562579:;7137&/960:99;8<99::583(**+-<9744,+*)(+,').),.478/)-.*156618875*1'0%++./073740-)*+++/0359-:'40511:+)-+..;788853220798+10-4,+*7/:))-%')92.++,,/'(),0,6-835758'&''')).293-34--824,*+*'),2:313..43730)(+&)+,.6-.0),-364;<8/8...12.1,*%2),/.-)(-,,3/%)0-0573304''%(.4/387567-622+-54-+(,&(*-'),.*&)*3;+0-4..534,&&$%$&'$')''%%&'&)126:45<4421,&*)()**+00:8843104(9:55:/13::1(.+$'+6//+2.997*-0..++.6-6:+*+).
@a505e99a-ed07-4a0f-9dff-f7f032c0f033 ch=88 read=85550 start_time=2019-12-13T01:45:14Z barcode=BC01 runid=2c9cf7bc05858273f10e7d7ec552fc0bd742dc3e
CTCCTACGGGGAGGCAGCAGTAAAGTTTTTCGGCAATGGGAAGCCTGACCGAGGCAACGCCGCGTGAAGGGAAGAAGGTTTTCGGATTGTAAACTGTTATAAAGGAGAACGGCTGGAAGTGGTAGCCGAGTGTCAATGCTATTAGAAAGCCACAGCTACGTGCCAGCAGCCGCGGTAATACGTAGGTGGCAAAGCGTTATCCAGGTGTGGGCGTAAAGAGGGAGCAGGCGGCGGCAGCAGGGTCTATGGTGAAAGCTGAAGCAACCAGTAAACCATAGAAACCAGCTAAGGTGCAGGAAGGATCGTGAATTCCGTAGTGTAGCGGTGAAATGCGTAGATATATGGAGAGGAACACCAGTGGCGAAGGCGACGATCTGGCCTGCAACTGACGCTCAGTCCAGCGATAAGGGAGCAAATGGATTAGATACCCTAGTAGTCCACGCCGTAAACGGCAAATTACTGCTAAGTATTTGGATGTCAAAAAAAGTTCAGTGCTGCAGTTAGCATAATAAGTACTCGCCTGAGTACGTTCGCAAGGAAAACTCAAAGGAATTGACGAGGGGCCCGCACAAGCGGTGGAGCATGGTTTAATTCCGGAAACTAGCGCGAAGAAGAGACATACCGGGTCTTGACATGCCATAAAGGCTCAGAGATGGAGAGATAGCTATATGAGATACAGTGGTGCATGGTTGTCGTCAGCTCGTGTCGTGGATGTTAAGGTTAAGTCCCGCAACAGGCGCAACCCTTATCGTTAGTTACCATCATTAAGTTGGGGACTCTGGCGAGACTGCCAGTGACAAGCTGGAGGAAGGCGGGGATGACGTCAAATCATCATGCCCCTTATGGCCACTGGGCTACACACGTGCTACAATGGATTGGGTGCAGAGGAAGCGAAGCCGCGGGTGAAACAAAACCCGCAAAACCATTCAGTTCCGGATTGTAGTCTGCAGCTCGACTTCATGAAGTTGGAATCGCTAGTAATCGCGAACCAGCATGTCGCAGTGAATACGTTCTCGGGCCTTGTACACACCGCCCGTCACACCACGAGTTGATAACACCCGAAGCCGGTGGCCTAACCGCAAGGAAGAGCTGTCTAAGGTGGGATTGATGATTGGGGTAAAGTGTACTGAGGTAACCGG
+
,-/-),-*',)%),+,15,-*-,%)&1;;405;77;92/+%'((+*.0652&*&*)+,-054789:55-1(/,(-*+/-876/072.8///:+*+*-5//1-)-()&)++)*('())*%('.(%)/-((*++0+)+*$,,%&+%%*-,)+0-*().&)+-50252+))(-,+-+/--2.1355,'+(*+*/60-//:/...2.089765830+.27')%*0)(,-69;562.-3/-,.**3410.(,-23**+)(+&&*.%+%$&((,/48139-+0.-64+/-+-1+'(*-/061..)+('((&.''.2.34''(&+&)&+*+2,+14**+.00735746588/-+'(*,1.17;/001641/2.21699////-2045147720/...(*+.)**7('&'()+''+3*&013::436.0/,,2445;'(,,.01281&(+,658;;770-.(-(+*(+'&+./2*0(-7-2966204*2414....78,*-+,233+-9--$-''--+-2/333--,1**('$++635;9130.+,*)-*/175;0),'((.,'(*(,34(92+(+*0.,0107772+//,/1-0;:39456('%+,&)#%$'(*+.7%)*&()*/&(*,7*,)+&-)&&&'*&+($',40.30-6((***586*()),1264434..--,.0/0&1,.5.14::4:49+,.4442234428345432%-1,3-.+.60;78.,28*)0,)0))()+/3(271+2.013/8/,.0-0555787;8:.8.27;346753'00-.1226.4203357339-/111.3.-529.*26368662/++-56-34;;,6%3::0+531-(18$'%('*')(*))&*,-2610119773*0*,.-),.0.).(*-*2()+,:<461-))+.0+,.;5057(%%'.48.;89:3355:1-3.-2/.261343/-,%+*.&&%&+')./533/;/4/412000---/8555:99/92../-267868+3536533889:6231+))&(('*,.-.+161070032+0-04+-)*)'-)*+875+55*),4/2:6;74924/0654%,++*),)*+%-0344338%((&,/*--,-../:/1,841+*,(**+&()**(/.295941
