# Supplementary material for: De novo species identification using 16S rRNA gene nanopore sequencing
Source: PeerJ. 2020 Oct 21;8:e10029. doi: 10.7717/peerj.10029 (PMC7585375; doi:10.7717/peerj.10029)
Supplement: Supplemental Information 2 — Contains raw reads. [file peerj-08-10029-s002.zip › pass_fastq_runid_2c9cf7bc05858273f10e7d7ec552fc0bd742dc3e_145.fastq]

@c9578783-1647-438d-b34e-2815e21d076d ch=114 read=75993 start_time=2019-12-13T01:45:23Z barcode=BC01 runid=2c9cf7bc05858273f10e7d7ec552fc0bd742dc3e
CTCTACGGGGAGGCAGCAGTGGGGAATATTGGACAATGGGCGAAAGCCTGATCCAACAATGCCGCGTGAGTGATGAAGGCCTTGGGTTGTAAAGCTCTTTACGGTTGATAATGACGAGTACCGAGGAGAATAGCTCGGCTAACTCCCGTGCCAGCAGCCGCGGTAATACGGAGGAGCTAGCGTTGTTCGAATTACTGGGCGTAAAGCGCACGTAGGCGGCTTTGTGAAGTCAGAGGGTGAAAGCCTGGAGCTCAACTCCAGAACTGCCTTTGAGGCTGCATCGCTTGAATCCAGGAGAGGGTGGTGGAATTCCGAGTGTAGAGGTGAAATTCGTAGATATTCGGAAGAACACCAGTGGCGAGGCAGCTCACTGGACTGGTATTGACGCTGAGGTGCGAAAGCGTGGGGAGCAAACAGGATTAGATACCCTGGTAGTCCACGCCGTAAACGATGATAACTAGCTGTCCGGGCACTTGGTGCTTGGGTGGCTGTACATTAAGTTATCCGCCTGGGAGTACGGTCATAGATTAAAACTCAAAGAGGAATTGACGGGGGCCTGCGCATGACGGTGGAGCATGTGGTTTAATTCGAAGAGCAACGCGCAGAACCTTACCAGCGTTTGACATGTCCGGACGATTTCGAGATGGATCTCACTCCTTCGGGGACTGGAACACAGGTGCTGCATGGCTGTCGTCAGCTCGTGTCGTGAGATGTTGGGTTAAGTCCCGCAACAGGCGCAACCCTCGCCTGATTACCATCATTTGGTTAGGGGACTCTAAAGGAACCGCCGGTGATAAGCCGGAGGAAGAGGTGGGGATGACGTCAGGTCCTCATGGCCCTTACGCGCTGGAATACACACGTGCTACAATGGCGGTGACAGTGGGCAGCAAACTCGCGAGTACGCTAATCTCAAAGCCGTCTCAGTTCAGTTGTTCTCTGCAACTCGAGAGCATGAAGGCGGAATCGCTGGTAATCGCGGATCAGCTTACGCGGTGAATACGTTCCCAGGCCTTGTACACACCGCCCGTCGCGCCATGGGAGTGGGTTGCAAAGAAGTAGGCCAACTTAACCTTCGGGAGGGCGCTTACCGCTTTGTGATTCATGACTGGGGTGAAGTCGTAACAAGGTAACCGG
+
.-2)*+'03+'/*)*,.-15039.*1.&4*.+*,,:68;60,-0-(,24223/,.'-030016-.).*'(*-050/1,&,'*&/54/3*.*5+(+,*82*$-,)&'&$),10134)%(),.32'-*+,/.5/$%.*%/.,5.--65*-889:23,+&-)'*%(.(''(*,+(,&(%+20233/90-/+$$%*(,-1:1123947-)(*.)+./20,--5226-&)&+*,.8.+&*.)1,07/-58981--/15441.4.--253/,/)).&%'**002455-')-+./9/4(*0+)*',2,*.,-3206)/1-,,0100/.(,*/.3;041./5559:9:39-9/9--5135823537,'),+4),,-.899::67313100622111//++*-*+(.2/-,+))/6(+%*/;482*/&1+++0118;7++.0/**2+*0,-,+-;;7/+%,,166832/02501-*,500*,-/,5+,*0)+2,+0++%()+-.,616/630..'(-/('*+&'**3.812'&-.+3+3<;229989-(''(,./0/4822:5-29810')&%&&).856-***+/,()-288*4245()+'(%)7875423%1)/,//-()5-////;,++-.3315042500,6:)/&(*03::44332%'(9;/;84:;1689:99767765:-,-,-262240026769;/.../8979:4811-./07/36446542195)*.,%)&'),,7475<9+,1+'''&.4.141112:;8%418(345+6534137--./4980470)3***-((-1,.)/++,'')-..38.0002347.,)*)+00//2/251**'()46.063.1,-..*,&),-1672233/0:418333:4595863-'1/,.++/.1.)'(&2/.+))*$'**76/504575:-03::*.+3,0975677/7-./--*('*+873-,+1-,0-+-500.(&$''(*467:43+(%&$%#())-(+'&1+./68544.),215-6.--0-,+-2'*-.-/2&0,/92402-(()-:72<.7.6.(+,*)'*&&&,),,01128798,9*&+4,*&)-/-25%++,2,-26898),)),21'5,,+1-*+0756:89614/073:16
@6f2c78f4-655d-4f62-a54d-5016d5319c6a ch=414 read=44168 start_time=2019-12-13T01:45:22Z barcode=BC01 runid=2c9cf7bc05858273f10e7d7ec552fc0bd742dc3e
CGGATTTACCTTATTTACGACTTCACCCCAATCATCAATCCCACCTTAGACAGCTCCTTCCCTTGCGGTTAGGCCACCGGCTTCGGGCGTTATCAACTCGTGGTGTGACGGGCGGTGTGCAAGGCCAGGGCAATATTCACCGCGACATGCTGATTCGCGATTACTAGCGATTCCAACTTCATGTAGTCGAGTTGCAGACTACAATCCAGACTGAGAATGGTTTTATGGGTTTTGCTTCACCTCGCGGCTTCTTCCCTCTGCACCATCCATTTGTAGCCCAGCACGTGTGTAGCCCAGGTCATAAGGGGGGGCATGATGATTTGACGTCATCCTTCCTCCAGCTTGTCACTGGCAGTCTCGCTAGAGTCTAACTTAATGATGGTAACTAACGATAAAGGGTTGCGCTCGTTGCGGGACTTAATAACATCTCACGACACGAGCTGACGACAACCATGCACCACCTGTATCTCATATAGCTATCTCTCCATCTCTGGGCAACTTTATGAGTATGTCAAGACCTGGTAAGGTTCTTCGCGTTACTTCAGATTAAACCACATGCTCCACCGCTTGTGCGGGCCCCGTCAATTCCTTTGAGTTTCATTCTTGCGGAGCGATACTACTCAGGCGAATTGCTTATTGCGTTAACTGCAGCACTGAACTTTGACATCAACCTTAGTACTCATCGTTTGCGGCGTGGACTGGGGTATCTAATCCTATTTGCTCCCTTTCGGGACTGAGCGTCAGTTGCAGGCCAGATCGTCGCCTTCGCCACTGGTGTTCCTTCATATATCTGCGTTTCACCGCTACGCATGGAATTCCACGATCCTCTCCTGCACTCTGGCTGCCTGGTTTCTATGGCTTACTGAAGTTAAGCTTCGGGCTTTCACCACAGACCCTTGCTGCCGCCTATACGCTTACGCTTAATAATTCCGGATAACGCTTGCCACCTACACGTATTACCGCGGCTGCTGGCACGTAGTTAGCCGTGGCTTTCTAATAAAGTACCGTCACTCGGCTCACCATTTCCTGTAGCCGCCGTTCTTCCTTTATAACAGAAGTTTACAATCGAAAACCTTCTTCCTTCACGCGGCGTTGCTCGGTCAGGGTTTCCCCATTGCCGAAAATTCCCTACTGCTGCCTCCGTAG
+
/&+$6)%&.0.3&.6-*+,+,-./-377-,2+--))&))78+*0&'()*233667546287.-/.0(,4-)166.+/+/.,05*(6,-88;86/+$,,3+.097433477982-+/&'$,22,,5,(,,+))')*8<989;9:220224:<:25.,+--+2-)*%%(3-&2-/(-+--9114330/473165:&74768/)()+./.+)22301.174*17:;,99:<05<<5-24:334:46461446885:5<646755451119929:)+100140/021133341---3-.)+..,+/*./2546../070000-80/+-.579:.,&'*2866//.-/.-/9694853.//.-34643100//%(,,,-/.))+-29637223:510218-,.+,,((%%(*34;064;9428260+/6265433()+.(')))./02389::;6576631022.522+/+--79-513367763/-,,/2377644.+'($&)+1.,-,'//046550*)*,;849*50(,5:799623/3-(,2+*&$-0-3<:860//..//3:34-++2+/12815.695,,562459723;41068;;:699142011+-%,.&++3-*)*-$&*1&&*-(%(0**9,**+-1525636*)*)+-15:00;8322-.(+,1(((++*(04436764;/+,)50118:443*6/*/0033132/--*2;,*.-/*%+8,8);:557.++-.3:281;11+1715,+,11075.24,5-.0<47:530/36478;7*/,.'.--))(,422/15,/6,)$'').--*.-,(')).-4/./,,7233'*+,3&67556:7868;90112/370;//),)('&%,)#&%'(+5:4/:8..3:-1(*-:<-4.--46896-+&&'&)&''%%(,(&%+62566.8*9+;/9-.,-0/-49//:())&'/0/33045/2/50119,7+(&*+02409---:/88;32:9-*-3,093/0&4-155-24/0+*)'(0-79;253324114:52;33;7695//7,*+00.&&/)*29,+(.,*.*+97-:;9<99<;4381-///576.8,+*..'-/-,156-:1/5;3-/:-41-.4721.80*('('&)%$%&&+.,156
@fe1685dc-b928-4dae-b026-cbb1a82f7dc3 ch=383 read=48297 start_time=2019-12-13T01:45:32Z barcode=BC01 runid=2c9cf7bc05858273f10e7d7ec552fc0bd742dc3e
CCAGTTACCTTATTTACGACTTCACCCCAATCGCTGACCCTACCTTCGGCCGCTGCCTCCTTGCGGTTAGCTCACGGACTTCGGGTATTGCCAACTCTCATGGTGCGACGGGCGGTGTGGCCTAGACCAGGAACGTATTCACCGCGACATTCTGATTCGCGATTACTAAGTAACTCCAGCTTCATGTAAGGCGAGTTTCAGCCTACAATCAGGTGAGACTGGTTTTAAAGTTTGGCTCCACCTCACGGTATTGCATCTCTCTTTCTTACCAGCCATTTGTAGCACGTGTGTAGCCCACATAAGGGCATGATGATTTGACGTCATCCCACCTTCCTCCTGGATTAGCAGGCAGTCTCGCTAAGATCCCCTCCAACTAATGGTAGTGGCTTAACGACAAGGGTTGCGCTCGTTGGGACTTAATGACATCACGACACGAGCTGACGGCAACCATGCACCACCTGTCACCTTGTCCCGAGGAGTTTCCTCGATTAAGAGTAATGCAAAGGGATGTCAAGTGTAGGTGGAGTTCTTCGCGTTGCTTCGAATTAAACCACATGCTCCGCTACTTGTGCGGTCCCCGTCAATTCCTTTGAGTTTTAATCTTTTGACCGTACTCCCAGGCGGAATACTTAATGCGTGCTTGGCGGCACGGAGGTGTTGAGGCCCCCACCTAGCAGAAGTATTCATCGTTTACAGCGTGGACTACCAGAATTATCTAATCCTGTTTGCTCCCCGCGCTTTCGAGGCCTCAGCGTCAGTTACAGTCAGAGTCGCCTTCGCCACTGGTGTTCTTCCTAATCTCTACGCATTTCACCGCTACTTTTTTTCGAGGAATTCCACTCTCCTCTCCTGCACTCTAGATGGTTGGAATGCAGCACCCAAAAAAAAAAGTTGAGCCCGAATTTATTTCATCCCTTAATCATCCGCCTACGCTCCTTTACGCCCAGTAAATCCGGATAACGCTCGCCACCTACATTATTACCGCGGCTGCTGGCGTGGTTAGCCGTGGCTTCCTCAGCGGGTACCGTCATTATCTTCCCCAAGACCAGGCTTTACGATCCGAAAACCTTCATCACTCACGCGGCGTTTGCTGCATCAGGGTTTCCCCATTGTGCAATATTCCCTGCTGCCTCCCGTAGAG
+
01$.,5.2749*09.*-/167<98455,1.56.0.,+,3,)$/%%)*,*)''()-0107.-.,-'3,7(()++-,,1./60/(521.200:;03.-+))*-/7857579::87*2354,4282''00:2::6:6498:642755578919;13668:9/3335,****)((*)(+)+()-3<:786,3)')00032;9004594..+0+/%*%'(+-127302<;107*'*5+*'&'/10293/+--68-7-+,11//,+&&)('0/,270/08.50+((&(,-2420/+'')/40**+,45*46,/1..1118<9322/45448,*)/24744/2')(-&+'''**,/0223279))+*()&+)8*0,6'2'&*6-//+*+++()*-*2*-./167*5-/3273442%*%'))(%&%($$$%%(.+%'*(0)*,++/.1%2-'10,*-)+),*084891222()(''(+1)-(%+(&',6(22,/-'2(,*)*,.0898893)+2.015603,)*+22-.--(')5:5::8/3,0-+,917'+-325<7:5/01./0057.-0(./501-2)-(,4.*''(-307/('*.-+(7::*.4.,,.,)+-:9..,-.943)-+2+748,&)('3.,++*+%%&%-*),--+6//&)),)-*&'%-.558,,47-)&''$'&').167/664296&*(-..32,*+,'/(*&-)/+,.724:951223;3)+,0-5*)+,)390+&&,(--)*+,-+58,-*9--,347,,,1/216:5;79;;8:::4,/6979-8-('5')+022212&1901(+3/04+*+,2351,,+))')/,6-1')+,648342475460100-*(/*&*19/7/710*&)**240-575:6433-+0)(&+--''((.,%&*5131/4++.-20/1177016;8.54569-97-,6-71)(*+02)1,,/0.86:857888::6782'1'.+*1.-361/(3,//545''')'-04--/81:673476123*'/'1*,+.9465%6,**:;/;;:,-/),/0.196/7:////0/.,205,*.-/.67.++-.%%(,)4.-/9,*++-3*34057-58(*)'%##&&-),(.//293:2.0342241/6),062./
@0ebb179b-785f-4a2f-8a27-2d6fed218174 ch=327 read=44631 start_time=2019-12-13T01:45:31Z barcode=BC01 runid=2c9cf7bc05858273f10e7d7ec552fc0bd742dc3e
CAGTTACCTTGTTACGACTTCTACCCAGTCATGAATCACAAAGTGGTAAGCGCCCTCGAAGGTTAAGCTACCTGCGCTTCTTTTGCAACCCACTCCCATGGTGTGACGGGCGGTGTACAAGGCCCGGGAACTGTCATCACCAATTCTGATCCACGATTACTAGCGATTCCGACTTCATGTGGAGTCGAGTTGCAGACTCAATCCGGACTGACGCACTTTATGAGGTGCGCGCTCTCGCGAGGTCGCTTCTCTTTGTATGCGCCATTGTAGCACGTGCGTAGCCCTGGTCGTAAGGGCCATGATGACAACGTCATCCCTTCTCCGTTTGTCAGCAGTCTCCTTTGAGTTCCCGGCCGGACCGCTGGCAGCAAAGGATAAGAGTTGCGCTCGTTGCGGGACTTAGCTAACATTTCACAACGGCTGAGCGAAACCCAGCCATGCAGCACCTGTCTCACGGTTCCGAAGGCACATTCTCATCTCTGAAAACTTCCGTGGATGTCAAGACCCAGGTAAGTTCTTCGCGTTGCATCAGATTAAACCACATGCTCCACGCTTGTGCGGGCCCCGTCGAATTCATTTGAGTTTTAACCTTGCGGCCGTACTCCCCAGGCGGTCGACTTAACGCGTTAGCTCCGGAAGCCACGCCTCAAAGGGCACAACCTCCAAGTCGACATCGTTTACGGCGTGGACTACCGGAATTATCTAATCCTGTTTGCTCCCCACGCTTTCGCGCCTGAGCGTCAGTCTTCGTCCGGGGGGCCTTCGCCACCGGTATTCCTCCAGATCTCTACGCATTTCACCGCTGCACCTGGAATTCTACCCTCTACGAGGCTCAGAAGCTTGCCAGTATCAGATGCAGTTCCCGGTTGAGCCCAGGGATTTCATCTGACTTAACAAACCGCCTGCGTGCCTTGCCCGCCCAGTAATTCGATTAACGCTTTACCCTCCGGCCATTACCGCGGCTGCTGGCTGGAGTTAGCCGGTGCTTCTTCTGCGGGTAACGTCAATGGTAAAGGTATTAACTGCTCCTTCCTCCCCGCTGAAAGTACTTTACAACCCGAAGGCCTTCTTCATACACGCGGCATGGCTTACCGTCGGAGCTTGCGCCCGGTGTGCAATATTCCCCACTGCTGCCCTCCCGCAATATCAGCTTCCAACAGAAGGTTAACTGCAGGCACCGACAACATAACCAGCACCAGCAATACGTAGCCCGCA
+
7&+5-+6:9;51:.//367/,*%)*)*.::9:8570.*..650127/7,'(+748./()+.2.3$%'),-/0...('&4%+220.1151:6**+/.))++).*-146286+-**)+(.79190,(02+,)('&++.41+.)&%),3133791,---140./-''-/4:611%/0:28/-)1.+,-../0.4-0%%6325*903134*++&%)#&%(,20,23+4,*)+,,'(*(+5---'))+-47773343::44782233;67:0-+--*--./45101.7,'+117'0''++).68.--,,-.''&'./2*1('%'$&(.*)*&#'&&()*244253+772+3617/(/+.)24+2+))*,2**%*,4*.,73,')$..-+-*+2242;10+:70*,&%$&&(..-58-.2/31/,&.-+)--*)'%))()-6067-)&(++78553600/14097/1'*+%*,+246;856697101007:7/1124*;:;98.-.*0+,25.-,50/-*,619<86:137,.181&%)-*:;401%))*%**29,-')*&,+'+,(-)44((*-'3(9-963;90**5;4-0/1./5/033723500.08;.(...-///35633/1.---1--(-./)**+)&-.*./17666<0+4.-+-0036/6),(*+36453464184-./;22186664-/(+,)+'.*)),12254675:;---5762+/+)/9.*,,$-247357688((677;:779))/:9:,68589:;;69:.7111<:8/9'()1211400112*++-.*./,01,-.0633-.(1,21*,++*20-,+')'236,&*('(2417;35678957:;59'8557.).0.2&%304)'+.($,-((((&%'+-1/3.+,543;:;;655220.&'*%+0.*-65,*-4:6970017190(+-01)*2112-/+(')22/3;881:233::65/*,2&(/2,-,0&/-*,./1;<977757624::899174/-/,6/-..+0+/)*+(+&17.9742619.-0:2164-0)/174-25/6;/..+4,496;77<87765+3244:4',(+++%$')'*+'&'#%*,.0-95*+%,),,0265777.51-#'(*/.--.*),70.105000.'%').,//10((4,,5-,2*(%$&'*+*$')+-+++&)%+,)/,22038,/0065/3/%'&)$(%(%
@daed0403-ad77-4205-8e2e-2778bbf6c292 ch=206 read=38902 start_time=2019-12-13T01:45:30Z barcode=BC01 runid=2c9cf7bc05858273f10e7d7ec552fc0bd742dc3e
CCTTGTTACGGCTTCCACCCCAGTCGCTAAGCCCACCGTAGTCGCCTGCCTCTCTTGCGGGATTAAACAGCGCCTTCAGGTAGACCCAACTCCCATGGTGCTGGCGGTGTACAAGGCCTGGGGAGCAATATTCACCGCGGCATGCTGATCCGCGATTACCGGTTCATTGCTCTTGCAGAGAACAATCCAGGCGGGGCTGGCTTGCGGAAGTTAGCGTGCCTCTCGCGAGTTTGCTGCCCACTGTCACCGCCATTGTAGCGCGTGTATGGCCAGCGCGTAAGGGCCATGAGGGCAACGTCATCACCTTCCTCCGGCTTATCACCGGCGGTTCGCTGCAGTCCCCAACTATGATAGTGAGTACAGCTAAAGGCGAGGGGTTGCTCGTTGGGACTTCCTTCTTACATCTCGCGACACGGACTGACGGCAGCCATGCAGCACCTGTGTTCCAGTCCCGAAGGAGATCCATCTCGATCGTCCGGACATGTCAAGCAGCGCAGGTTCTGCGTTGCTTCAGATTGAGCGGCACTCCACCGCTTGCTTGCGGGCCCAAATCAATTCCTTTGGTTTTAATCTTGCGACCGTACTCCCCAGGCCGTAGCAATGCGTTGAGCTGCTTTTAAGCACCAAGTGCCCGGACGGCTTCGTTATCATCGTTTACGGCGTATGGACTACCAGGGTATCTAATCCTGTTGCTCCCACGCTTCGCACCTCAGCGTCAATACCAGTCCAGTGAGCGCATACATACACTGGGTGTTCTTCGAATATCTACGAATTTCACCTCTGCCGCCGATTCCGCCACTCTCCTGGATTCAGCGATGCAGTCTCAAAGGCAGTTCTGGGTTAGGCTCTAGGCTTTCACCTCTGACTTACAAAGCCGCCTACGTGCGCTTGCGGCTAATTCCGAACAACGCTGGCTCCCTCCGTATTACCGCGGCTGCTGGCGCGATTTAGCCAGGTATTCCGGTACTGTCATTATCATCCCGGGTAAAGAGCTTCTACAACCTAGGCCTTCGTATCGCGGCGCCGGATCAGGCTTTCATTTGTCAATATTCCCCCCATGCCTCCCGTAG
+
+3/7--+%'*'*.4.'%-*)%%&,,.4745(-2+'/+67056748;8554/30+13(*&)-$/)'&$$&%(*+/.73/02/,,6/2,-,0-48.(.*',($%+').+))('158/8896533*'&**))-1;545;67)64334878375624547:)*&'#%$&$-&&*+*04,/3/++1,.69.2(%)+*(./+)$'&$$'%&)-)&$+)'%%$)&*.(+*,))('+//+')*,07,+//*./03937:442,&&)*(*,-640+-)'%%'**,+.,,,.33:4,(%/+%'%$'(..3.,,0.484/-46171/:2216790/-10.;6-..+$*),.1,+,'*(&%%&,&'**'&&&%&%)+3:2/00*(**'))($%&*)00.'/*1,''''(('(%%**0./&**.-,0./&114365/+,$'&&)%.'2248;45556;.)*-,6+*&(&(&'&/09:000.+(++*&+((+++)--,45-'*-$))&&&((-/*%'+**/(-209(((+%'(%(%$%$**.,*-2)&&%%$)'(*'57054),,*-+1/:6*01+&+)35/&.().3-013::/5-100781).+-)&)#%$,.-.7/6)%$%%%#'(*,+14&2&.'0'0+0-,++2-1&-)(,))+0+./03688<7301210611./128898/23-+,-1)*58:84/6301610+(-.-13.)0,2468103204050(/6./*-'&(..%(0-.''$%$##&',476)*+24*+/,)+4::57..0*&%-,''(.2022&3/.2,(*.,**&+)%((-,-0/2324+.()++)**7245348*70,0/0215-%)/+0-$(1464.+26/350./2311--.114/1-62..7-55/-1/088/.)'%&%%$',5171)*1::634%%&**2/35**6534.4/,05//05225:951.'+($.4&''-))*&&%***'&+2///-1473:///21;2*497228+*'('&%&&&)+&5+'&+).3160%,'(+&&'%&&-.26688%'+')+(+).81016':,01950:78.$$#'(+14''0+-
@c938c898-d451-4705-af85-d2fd1c1f8264 ch=223 read=48295 start_time=2019-12-13T01:45:30Z barcode=BC01 runid=2c9cf7bc05858273f10e7d7ec552fc0bd742dc3e
CCGGTTACCTTGTTACGACTTCACCCCAGTCGCTGATTTGCCGCTGCCTCCAGCGCGGTTAGCTCACGGACTTCGGGTGTTGCCAGCAACTCTCATGGTGTGACGGGCGGTGTGTACAAGACCCGGGAACGTATTCACCGCGACATTCTGATTCGCGATTACTAGTAACTCCAGCTTCATGTAGGCGGTTCAGCCTACAATCCGAACTGAGACTGGTTTTAAAGTTTGGTCCCTGCAGTATTGCATCTCTCTGTACCAGCCATTTGTAGCACGTTATTGTAGCCCACATAAGGGGCATGATGATTTGACGTCATCCCACCTTCCTCCTGGTTAACCCAGGCGGTCTCATAGAGTCCTCCAATAATGGTAGTAACTAACGACAAGGGTTGCGCGTTGCGGGACTTAACCCAACATCTCACGACACGAGCTGACGACAGCCATGCACCACCTGTCACCTTGTCCCCGAGGTTCCTCGATTAAGAGTAATGCAAGGGATGTCAAGTGTAGGTAAGGTTCTTCGCGTTGCTTCAGATTAAACCGCATGCTCCACCGCTTGTGCGGGCCCGATCAATTCATTTGAGTTTTAACCTTGCGGCCGTACTCCCCAGGCGGTCGACTTAACGCGTTAGCTCCGGAAACCACGCCTCAAGGGGCCTCAACCTCAAGTCGACATCGTTTGCAGCGTGGACTTCGTTTAGGGTATCTAATCCTGTTTGCTCCCCCACGCTTTCGCACCTGAGCGTCAGTCTTCGTCAGGGGCCGCCTTCGCCACCGGTATTCCTCCAGATCTCTACGCATTTCACCGCTACACCTGGAATTCTACCCCCTCTGCAGGACTCAAACGCCCGTTATCAGATGCAGTTCCCAGGTTGGGCCGGTTCACATCTGACTTAACAAACCGCCTGCGTGCTTACGCCCAGTAATTCGTTAACGCTTGCACCCTCCGTATTACCGCGGCTGCTGGCAGCGAGTTAGCCGGTGCTTCTTCGGGTGCGTCAATGGGCAAATTATTAACTTTACTCCCTTCCTCCCCGCTGAAGTGCTACAACCCGAAGGCCTTCTTCATACACACGCGGCATGGCTGCATCGAACTGCCCATTGGTACGTATTCCCCACTGCTGCCTCCCGTAGGG
+
0,/)13*,.8.,172310458:81;:4-247--)%%)'%%,0021233/.((*-./3936.//1('(')14493+5+)(++&*+,%(%%)*1/115977556784;;061//44469751357)-89576.259<435947876),81663776551/.3*)('%&*34/4*%(&&')-387/46*(+)04&1040134;05*+59:988796:64365,(,++,9*+%(**&&&+%32*-2,-.2210/.26321)&'')039/,)%++).(+,)+0)(*.1.+&'+-10)14+65-,,,,086-+,.26678177+-41688/9//5.8-0&4*()0791931+.&(&**-..8//'+*(+5.3:1///4777865416/1(59.-*'''+,6125:20--//++''-2,1./00-2322,3&$0/'+%$(+.5+59231314745:6:96022.2//389)''('+3(102-,0/20')*,.6432-))1/:::;:5./112-6-,/0-20998<2-0/5.+,/40,-..9.<48:&//212217//0+))&)*2218526/%$),2:5;4$%,(((*/:<4/:8+8++)0,/,&.()+6;;,).-,634492.2.2.5..))-+(+./**(*+'271577;:90**.,&)%%$-+/3020.-/074635785<4'-&/0056,/,-(&%%%#$-,',-,3)),146.396/*../;92+&)()/9//0205:65515343/2214;867:,.58-5656:8<8434/0*((')*674/5'))/0//33/21111<:1064+13)*',.53,6+6.45007743,./$1'.201980*1+,04---5333,0/335076<191&/334/'*,+,1+3,'**+97201/426/184.519<9530'%$$$&*/.7+)(0-/.0'&'.,/4+)*)((*./-,19/10/4/2;971711..(+&($'%($**2-+*/+40./1705,-&*''%**+05./1'('('$(&&+),(*-3/.3149)6:44,433+.06/.-(*''&'(/(24**17267:8<87:2(''(())/-/1610.1.-/11.12%%%'/'*0*&+('$&%/).152845,*-/,*6+.6/2:0-0-3/1
@e2ae6de7-a5c7-4cf1-bdf8-15dc51350770 ch=11 read=30945 start_time=2019-12-13T01:45:40Z barcode=BC01 runid=2c9cf7bc05858273f10e7d7ec552fc0bd742dc3e
CCGGTTACCTTGTTACGACTTCACCCCAATCATCAATCCACAGCAGACAGCTCCTTCCTTGCGGTTAGGCCACCGGCTTCAGGTGGTATCAACTCTCGTGGTGTGACGGGCGGTGTGTACAGGCCGAGAACGTATTCACCGCGACATGCTGATTCGCGATTACTAGCGATTCCAACTTCATGTAGTCGAGTTGCAGACTACAATCCGAACTGAGAATGGTTTATGGGTTTTACTTCACCTCGCGGCTTCGCTCTGCACCATCCATTGTAGCACGTGTAGCCAGGTCATAAGGGCATGATGATTTGACGTCATCCCGCCTTCCTCAACTTGTCACTGGCAGTCTCGCTAGAGTCCCAACTTAATGATGGTAACTAACGATAAGGGTTGCGCTCGTTGCGGGACTTAACCCAACATCTCACGACACGAGCTGACGACAACCATGCACCACCTGTATCTCATGGCCCCTATCTCTCCATCTCTGGAGCCTTTATGAGTATGTCAAGACCATAGTAAAGGCTCTTCGCGTTGCTTCGAATTAAAACCACATGCTCCACCGCTTGTGCGGGCCCCGTCAATTCCTTTGAGTTTCATTCTTGCGAACGTACTACTCGAATTACTTGTGCGTTAACTGCAGCACTTTGAACTTTGACATCAACACTTAGTACTCATCGTTTACGGCGTGGACTACTAGGGTATCTAATCCTATTTACTCCCACGCTTTCGGGACTGAGCGTCAGTTGCAGGCCAGATCGTCGCCTTCGCCACTGGTGTTCCTCCATATATCTGCGCATTTCACCGCTACACGCCCAGATTCCACGATCCTCTCCTGCGCCTCTACAGCTGCCCCTGGAACTGCCGGTGCGCAAACTGCCACCGAACCCTGCCGCGCACCGCCCTCTGCGCCCAAACCAATTTGGATAAACGCGCATGTGCGCGGCGCCGCTCCGTGAACATCAGCACCAACAGAAGTTGTACCGGAACGCCGTGGCAAACGCAGCAATGCAGCGAAAAAGA
+
9-'*1,',,+.++2&)(&*-/3,/)*&5.99::89;88613%$%%'(/&(),/0511.)0-1/,,4)+6:1/4./0,/50$,%*$%-*++8.--1//.5278763351911192632-*),*-04(&''*,+0/3<757;5750/.-/73469;8274204+%()*0138-7++%--0.(+(*,/3731,2--..0/00.10423()1711.-+/30397<;2447/6::+'102-,/731)(*//283'(*,(')),3/57:744,&&&)),+)*)#&%%&)*,(&')*+56-11000047<5..00000.00-*/25728+++*(-*(*.+++'''+056571+./)**-23+-+,../0,+,.,9109546989883.-200947787:/9.-'.51.)*&1)/-+/2/243/0*+,/.+///122/*,*,+.&0,-/./02.,3.0/+,244515.///.(()5432.221132//40)+/'')-+-0////2367776660*')*.,3))%'*.273423.7.//842-6+7);;.3:.*+--0057342..3-,/02'-(+65/0289:8;846;83/35;;879</:...*)54*3*0,+*+.(%+,,,*0+&/,-1497844.4+11,,('/0190/2-,.8639),,&+)+./01287788358904/922154149555..'%*'*+/08046.'.7''*+04%%((+5;/-.:1/,-'(,/2583509,,)(+240014855743-.,,+7800/07368<83324&*(*+00+%-./+5:9,')+)+3.,%*&''%).00-0+&(+,.01-,+++**)$'&&(&$&%+.21,.)&%(%)%&###%%'%%##)&%%%%#')'+)&##%%%$&(+')#&#'(%',)'''&(&***&+&)&&%%%$().-)%$%#$#%#%&&&'&&*%&$&$#&&*'&%)()*''$&#'%)*'&'&%'%')*'($+%$&&('&('&%$#$$'(*&*&%()$$$)%%$$))&&$#%
@8c199bd3-8d33-4887-bcad-929f0dfc9f23 ch=404 read=44954 start_time=2019-12-13T01:45:40Z barcode=BC01 runid=2c9cf7bc05858273f10e7d7ec552fc0bd742dc3e
CGGGGAGGCAGCAGTGGAATATTGTGCACAATGGGCGCAAGCCTGGTGCAGCCATGCCGCGTGTATGAAGGCCTTCGGGTTGTAAAAGTACTTTCAGCGGGGAGGAAGGGTAAAGTTAATACCTTTGCTCGTGACGTTACCCCGCAGAAGAAGCACCGGCGCTCCGTGCCAGCAGCCGCGGTAATACGGAGGGTGCAGCGTTAATCGGAATTACTGGGCGTAAAGCGCACGCAGGCAGTTTGTTAAGTCCAGATGTGAAATCCCCGGGCTCAACCTGCTGCATCTGATACTGGCAAGCTTGGAAAAGGTCTCGTAGAGGGTAGAATTCCAGGTGTAGCGGTGAAATGCGTGCCAGAGATCTGGAGGAATACCGGTGGCAGGCGGCCCCCACCTGGACGAAGACTGACGCTCAGGTGCGAAAGCGTGGGGAGCAAACGGGATTAGATACCCTGGTAGTCCACGCCGTAAACGATGTCGACTTGGAGGTTGTGCCCATGAGGCGTGGCTTCAGAGCTAACGCGTTAAGTCGACCGCCACAGAATTACGGCCGCAAGGTTAAAACTCAAATGAATTGACGGGGTACACAAGCGGCGGAGCATGTGGTTTAATTCGATGCAGCGCGAAGAACCTTACCTGGTCTTGACATCCACGGAAGTTTTCAGAGATGAGAATGTGCCTTCGGGGAACCGTGAAGGTGCTGCATGGCTGTCGTCAGCTCGTGTTAATGAAATCAAATTGGGTTAAGTCCCGCAGCGAGCGCAACCCTTATGCCAGCGGTCCGGCCGGGAACTCAAAGGAGACTGCCAGTGATAAACTGGAGGAAGGTGGGGATGACGTCAAGTCATCATGTACCCGACCAGGGCTACACGTGCTACAATGGCGCATACAAGAGAAGCGACCTGCCTCGCGAGTAGCGGACCTCATAAAAGTGCGTCGTAGTCGGATGAGTCTGCAACTCGGCTCCATGAAGTCGGAATCGCTAATGTCGATGGATCAGAATGCCACGGTGAATACGTTCAGGCCTTGTACACCGCCCGTCACACCATGAGTGGGTTGCAAAAGAAGTAGGTAGCTTAACCTTCGGGGAGAGCGCTTACCCTTTGTGATTCGGCTGGGGAGGTGAAGTCGTAACAAGTAACCGG
+
+*-4)'),,./1/2,.(-+,013./0//0.:22:54/158),,+,%'',+,2446/30./2665250/3*/.:67:4<3:300,34.+./-4;/++,,&)0)(0+0.24''*3.+2.5/..40/:7../.+/-+,(+(%+/0,)0/.//'+)&('*+,/*')*,--0/06/220,3500+-*2+,+;6+*,*)---1.0.31101704042929718*(((((,(()*%(*,+.4/'46<944959/4**)+-442,-0.*.462-6879:3&6;6354122322224366372.2%'((/&+')(*+,,.1.--+'04,,*.)2+6.++373)0+-,41/.285.-,*+%'&'(+*+,02:1/0',(*2671940/,*+52691:43/%)-)+14;0/3*)*++,:8878&84845021,*,65547/).02<:;198.,4,)/25;<83/30118885667:3647+/)(,+-0/(,./1/--1+3'*((:*#')(,6/5724.***%+&%')*4210/-7/1-113053-.*%')&,'0,,-+7271542/46977551262(3((,*/.13++0/)((,*-+(%)((%(.*-//6/(,506++02622221,1&++4-/:-.31-+((+,-.46626414998.((')&**-4<71,++,-721+-1/-427;8<8+39/-61:8:0+0-3289:;/)/.9899:3023/*/-.3304,&%&&)(((()'%''(/,30500509,+1.,-()+.//2-06,/-,+)()*(,&+)0+/225267-7/081;.10*+-/565;3433478<85445-,+*.-++'/5+122221-120-/5394)+)$$'%%(+,:35980,+*(*-.56858/</.7334324.50)*')++,030+'%)(.047''()+122:44445%&17:./06667827171:*9/5/')+./.1,'.00,',,/79:90:0//47696822+(%()0,,**'+&*/,+,856:/.,6.-%(0/.00187',2511935-.,.0+58-,573324;46.&)(.611910179/&)1+-*-0**(*,*0,-.369/77*)&%%*'.0302/%%22-.89:;,5)(%$%-)%&))0-,++,204/)+0))4;9:79
@d2f4dc53-91ac-4c01-aa6a-632ba238c7e5 ch=171 read=78523 start_time=2019-12-13T01:45:39Z barcode=BC01 runid=2c9cf7bc05858273f10e7d7ec552fc0bd742dc3e
CTCCTACGGGAGGCAGCGGTAGGGAATTTTTTTCGGCAATGGGGAAACCCTGACCGAGCAACGCCGCGTGAAGGAAGAAGGTTTTCGGATTAGCAAACTTCTGTTATAAGGAAGAACGGCGGCTACAGGAAATGGTAGCCGAGCGGTGCTATTAGAAGCCACGGCCTTGTGCCAGCAGCCGCGGTAATACGTAGGTGGCAAGCGTTATCCAGATTGTGGGCGTAAAGAGGAGCAGGCGGCAGCGGGGTCTGTGGTGAAAGCCTGAGGCTTAACTTCAGTAAATATAGAAACCAGGCAGCTAGAGTGCAGGAGAGGATCATTGAATTCATGTGTGGCGGTGAAATGCGCGTAGATGTAATGGAGAACACCGGTGGCGAGCGACGATCTGGCCTGCAACTGACGCTCAGTCCCGGCGTGGGGAGCAAATAGGATTAGATACCTGGTAGTCCACGCCGTAAACGATAGGTACTTACTAAGTGTTGGATGTCAAAGTTCAGTGCTGCGGTGCCGCAATAAGTACTCCGCCACAGGTAGTACGTTCGCAAGAATGCTGGAGGAATTGACGGGGCCCGCACAAGCGGTGGGCATGTGGTTTAATTCGAAGCAACGCGAAGAACACTGAGTCTTGACATACTCATAAAGCTCCAGAGATGGAGAGATAGCTATGAGATACAGGTGGTGCATGGTTGTCGTCAGCTCATTGTCCGTGAGATGTTGGGTTCAAAGTCCCGCAACAGGCGCAACCCTTATCGTTAGTTACCATCGTGAAGTTAGGACTCTAGCGAGACTGCCAGTGACAAGCTGGAGGAAGGCGGGGATGACGTCAAATCATCATGCCTTAAGCCTGGGCTACACGTGCTACAATGGATGGTGCAGAGAGCGAAGCCGCGAGGAATTGAAACAAAACCCATAAAAACCATTCTCAGTTCGGATTGTAGTCTGCAACTCGACTGCAGTTGGAATCGCTAGTAATCGCGAATCCAGCATGTCGCGGTGAATACGTTCTCGAGGCCTTGGCATACGCACCGCCCGTCACACCACGAGTTGATAACACTCGAAGCCGGTGGCTAACCGCAAGGGAAGAGGCTGTCTAAGGTGGGATTGATGATTGGGGTGAAGTCGTAACAAGGTAACCGG
+
),.'(,2+16)*1,&)('.-*.+')*,38:;2,40'1011,,*'(,-/6.--42410+2232-,,''')),/*(.*(**)14868/+3)4-)+)09:26:68-02.02-(*,+1477/7./00../(0*+/-,356678,-(+)132'.*(...%+)'.*+)'$$#%$&'*/4/00..23/3+5..44/53/,,.+1/-16/3(*.0):*$)(()(..760-+--+)+.-%*''(.*.335-0'(,+-,-./023,).,'*.**&*),+,+')'-)%-.0/'%'%&),41/8/9:8/$+)$')*).0/2,.''+2/12*3..+3,4/00010,//,-/0/-12)())'.+)'*,&)&%%++)(&*++2,)+***'(&*-.284312(*.661.-+)&%()0$*+1,+-6+(%&&))5:9+*,.093')(/%3),-..-52(*-+,56/-%))23528;73100)+01+.,.),--/3332:4904,.-)8514;823442*)))'&$$%')-2020*.*,-25.0,%&%())'0.-//175''/+*0.,''%')(.)1).*)')(,.,16-'*&)+/-(-+*0-)*+,+,-48<;59652-+1(--%*''''(%)''$&&&'*,.04356775662(''*)&&'-,*))'+650/)+)0/865,++**022..%+)-+4201)-(.57,.1/10%.012'6'((*+(&&%'+58492-,-9&''&&)46()31)6()565/.&-/*(*+.*)*)$'-226;086(2((-)-*(14.041/**+--0037982..../102,-./4**,**),*',3-.+')+,-29;//0:6413')'%$'&(,-7201+('*%'*1/-+(,.:188,,())2401)(&$$&).(-3'*&%(&&%'(&-,*'06;808,$)(398/-256987912567*3'/-+,+230../+,*,/245.*)%&,,((+**4243./0*-,-(*,-5450,-/./4468;788,-21+5/2:632*))('%%%&%)%((,)*'./45;436511.12,.,()(-,-,..-*,..).-'(-+/'&%*)/42*'*+'*+)**'%)&')6552*./507;:136/*)'%(,+451.*-,'&)&%)002505,/+6-4-
@c94621c1-4ed0-49f5-b19a-691c5500ef75 ch=132 read=45441 start_time=2019-12-13T01:45:40Z barcode=BC01 runid=2c9cf7bc05858273f10e7d7ec552fc0bd742dc3e
CTCCTGCGGGAGGCAGCAGTGGGAATATTGCACAATGGGCTGGCTGGTGCCTTGTCCCATGCCGCGTGTATGAAGAGGCCTTCGGGTTGTAAAGAGTACTTTCAGCGGGGAGGAAGGGAGTAAAAGTTAATACCTTTGCTTTCATTTGACGTTACCTGCGAAGAAACCGGCTAACTCCGTGCCAGCAGCCGCGGTAATACGGAGGTGCTGGCGTTAATCGGAATTACTGGGCGTAAAGCGCACGCAGGCGGTTTGTTAAGTCCAGATGTGAAATCCCCGGTCAACCTGGGAACTGCATCTGATACGCCAAGCAGAGTCTCGTAGAGGGTAGAATTCAGGTGTAGCGGTGAAATGCGTGAGATCTGGAGGAATACCACTAGGTGGCGAGCGGCCCCTGGACAGACTGACGCTCAGGTGCGAAAGCGTGGGGAGCAAACAAGTTAAGATACCCTGGTAGTCCGCCGTAAACGATGTCGACTTGGAGGTTGTGCCCGCTTGAAGGCGTGGCCGGAGCTAACGCGTTAAGTCGACCGCCTGGGAATTACGCAAAGGTTAAAACTCAAATGAATTGACGGGGGCCCGCTGAAGCGGTGGAGCATGTGGTTTAATTCGATGCAACGCGAAGAACCTTACCTGGTCTTGACATCCACGGAACAGAGATGAGAATGTGCGGGAACCGTGAGACAGGTGCTGCATGGCTGTCGTAAACCGTGTTGTGAAAGGAAATGTTGGGTTGGAGTCCGCAACGACGCAGCCTTATCCTTTGTTGCCAGCGGTCGGCCGGGAACTCAAAGGGAGACTGCCCGGTGGTAAACTGGAGGAAGGTGGGGATGACGTCAAGTCATCATGGCCCCGCCACGACCAGGAGCTGCCCACGATGCTACAATGGCGCATACAAAGAGAAGCGACCTCGCGAGCAAGCGGACCTCATAAAAGTGCGTCGTAGTTGGATTGGAGTCTGCAACTCGACTCCATGAAGTCAGAATCGCTAGTAATCGTGGATCAAGATGCAGCAATACGCTTAC
+
,+2.'$()4523431-2.041-/*3,+12//.32:6560,'''').,)$&%##$'),+)--4813376613'),&'()36697'9879-127+'&&()+.92/./-+05+*0-/4(2.&')2:9*,2866432.,31,()'+)&-(')((&)(#%%%'+)+2(,('&-&*%&3)1.4-,.5712-2.007,0,4..20/1-0*.*'%)%',+-0201/3245305/0+11./+/-200244*4+6/69:47201+-416.19%'&433398<7-717+***-*8491/4-,--.////50--/++'(%+'%'%'%')*/547/-)10,(++1-0.4(*/-.)-..020/,-5*+/-(')*-(+$))+1-/:4//%((,)(*(+,&&')(.,52-()-3-3(*-,&*(22445)0**&$#))''(7747:.,+/4:&33(+5//*),2649(*00-'..,&'+.*-.61.///.7:871,.10/431601.6:.$')(**&-.,+()&'(*+.*--1)**---382.088:96111,,*)&&&$#%(128*.7/;5<;85657<;32144333679<:208*&($$)*'*444:/,--'+%&*,7;:2668;000/0:6:52/14*+2564735;99892+*+*,6:91///5*.-*+,,,.--)*5--.2-,.,)227361//37/10367;::8:6:5534.%&%)*&*,3.4/--242(&&(+-,.627:4/5.-''*-,*+2/,+(-/40),'(,./00593*.50120-02746)1165<6.612:7:*.6))+,3935.&'(&'&'/9:8:;420+040735:9+.,016244,*+/26:2)+(+.0.(&+,'+,/0:373&)))#(''$*++0--....:0)++,2347777.,-)*.)*055967460/-*//+,')*,75566265-),.567746,'&$*+.5.4.,-./1:46222610478741.6/.-3&+(,,0044'1.40008:9;854&'$3156..,1--*+*#$##$
@c8740d31-f175-4d77-bb1f-0109705b5b5c ch=253 read=83733 start_time=2019-12-13T01:45:48Z barcode=BC01 runid=2c9cf7bc05858273f10e7d7ec552fc0bd742dc3e
CTCCTACGGGAGGCAGCAATTGGGAATATTGCACAATGGGCGCAAGCCTGATGCAGCCATGCCGCATGAAGAAGGCCTTCAGGTTGTAAAGTACTCCAGCGGGGAAGGAGTAAAGTTAATACTGCTGCTCATTGACGTTACCAGAGAAAAACACCAGCTAACTCCGTGCCAACGAAAGCCGCAGTATGCAGGTGCAAGCGGAATTACTGGGCGTAAAGCGCACGCAGGCGGTTTGTTAAGTCAGATGTGAAATCCCGAATCAACCTGGGAACTGCATCTGATACTGGCAATGAGTCTCATGGGGGGGGTAGAATTCCAGGTGGCGGTGAAATGCGTAGAGATCTGGAGGAATACGGTGAAGGCGGCCCCTGGACGAAGACGGCGCTCAGGTGCAGCGTGAGGAGCAAACAGGATTAGATACCCTGGTAGTCCCGCCGTAAACGATGTCGACAGGTTGTGCCCTTGGGCGTGGCTTCCAGGCGCGTTAAGTCGACCGCCTGGGAAGTACGGCCGCAAGGTTAAAACTCAAATGGTGTTGACGGGGGCGCACAAGCGGTGGAGCATCATGGTTTAATTCGATGCAACGCAGAAAAGAACCTTACCTGGTCTTCTTGACATCCACGGAAGTTTTTCAAGGGTGAACAGGAGGAACCGTGAGACAGGTGCTGCGCTGTCGTCATCAGCTCGTGTTGTGAAAATGTTGGGTTAAGTCTACGCAACAGGCGCAACCGCCAATCGCCCTGTTGCCAGCGGTCCGGCCGGGGCTTCAAGGGGAGCTGCCAGTGATAAACTGGAGAAGGTGGGGACGCGTCAAAGTCATCATGGCCCTACGACCAGGGCTACGTGCTACAATGGCGCATACAAAGAAGCGACCTCGCGAGAGCAAAGCGGACCTCATAAAGTGCGTCGTAGTCCCGGATTAAGAGTCTGCAACTCGACTCCATGAAGTCGAGATGCGCTGGCCAATCGTGGATCAGAATGCCACGGTGAATACGTTCCCGGGCGGCCTTGTACACCGCCCTACGTCACACCATGGGAGTGGGTTGCAAAAGAAGTAGGTAGCTTAACCTTCGGAGGGCGCTTACACCGCTTTGTGATTCATGACTGGGGTGAAGTCATGGCGCTCG
+
,.15.-/)760/622498'1'14**+)-3.)**,-634666025857:0///,2-')'''&(/))(*,3-,/+/5/6080(/62;.,.0(&)((0-**,--1/')*(3')*,6:)/(9'+'0))(3.368./2//0,5+&)&''.+,/56--(**'&((1+,.33*3%,'(%)$'(''-.05&00201*-)&'.02&$&%&2(0*-/00::763693/0.0*-,/..6817249*+221,-/-.354456;6.410*)*('''.,*68+4855123223../.-,,0)-'#'%''(++*/.143953--.+3,4++',)4***%,1**49+.43)((%'(.053-++,%**'&+',)+''(2-0)47.(*0;81,(()*--220234&.,:67334344&/)%+,56.*%.2/24014642;++.(('+00.,'-+158:/.+(($))/),&(..8(*.06+)*,-++'&(73449'&)&&%&(-(3-0041037)-($%-)*'&&()*1230324,2/4-58+)+2*(-&'(''('(''(11-&-*--//4*).)')/'-.05.')'/)808:9<0//.-.2'*$'()37-*'22760701973052,,&-3./05371+.+.,,,/7;:1/3**-,&%$#%$,0(-0/36;:98--12(544357-2(*,+/0*'**--)*-+/./-21,)(&*,6--3905124(1*.+'%,,02-8&'86577.0+&'$*&)-++''+,/901.-,,19:2--3--,0)()%&%(*'.,)&%+4375./.-/29<90005.+)-+0.2492-%%&)).+-(+23+1-&*,.36($$&)21;1332+'))'4460.+0(./915625/354,'('(,019;9...,,*((++9,*505/24.//,292.147533.61250.-.,'.&(&'%'),45-8,,,614788;780/)*,-&$&%%$'&',*-%%.*/0*7587/4),+4137:.,(0,-172263436)(045.,(''))*$*-02:./*'$$(-+('(*3/./450)(*--2/5&',14-$)*(,-.52...-33003133-,&/0*2/-3.+-)+-*)+%$%$&.1:71,+*-...0+*+-,)-,$-&(**--.&
@c62f9b97-d10d-43f6-828c-307040151861 ch=329 read=37695 start_time=2019-12-13T01:45:58Z barcode=BC01 runid=2c9cf7bc05858273f10e7d7ec552fc0bd742dc3e
CTCACGGGAGGCAGCAGTAGAATATTACTGTGAGGCGCAAGCCTGATGCAGCCATGCCGCGTGTATGAAGAAGGCCTTCCGGGTTATGAAATTACTTTCAGCGGGGAGGAAGGGTAAAGTTAATACCTTTGCTCATTGACGTTACCCGCAGAAGAAGCACCGGCTAACTCCGTGCCAGCAGCCGCGGTAATACCGGAGGTGCAGCGTTAATCGGAATTGATAAAAGCGCAGGCGGTTTGTTAAGTCAGATGTGAAATCCCGGAGGCTCAACCTGGAACTGCATCTGATACGAACTTGGTCTCTCGTAGAGGGGTAGAATTCCAGGTGGCGGTGAAATGCGTAGAGATCTGGAGGAATACCGGTGGCGAAGGCGGCCCCCTGGACGAAGACTGACGCTCAGGTGCAGCGTGGGGAGCAAACAGGATTAAGATACCCTGGTAGTCCACGCCGTAAACGATATCGACTTGGAGGTTGTGCCCTTGAGGCGTAGCTTCCGGAACTAACGCGTTAAGTCGACCGCCTGGAAGTACGGCCGCAAGGTTAAAACTCAAATAGACGGGGAGCCCGCACAAGCGGTGGAGCATGGTTTAATTCGATGCAACGCAGAACATACCTGGTCTTGACATGCACGGAAGTTTTCAGGATGAGAATGTGCTTGTACAGGAACCGTGAGACAGGTGCTGCATGGCTGTCGTCAGCTCGTGTTGTGAAATGTTGGGTTAAGTCCGCAACGAGCGCAACCCTTATCCTTTGTTGCCAGCGGTCCGGCCGGGAACTCAAAGGAGACTGCCAGTGATAAACTGGAGGAAGATTGGGGATGACGTCAAGTCATCATGGCCCTTACGACCAGGGCTACACACGATGCTACAATGGCGCATACAAAGAGAAGCGACCTCGCGAGAGCAAGCGGACCTCATAAAAGTGCGTCGTAGTCCGGATTGGAGTCTGCAACTCGACTCCATGAAGTCGGAGATCGCTAGTAATCGTGGATCAGAATGCCACGGTGAATACGTTCGGGCCTTGTACACACCGCCCGTCACACCATGGGAGTGGGTTGCAAAGAAGTAGGTAAGCAACCTTCGGGAGGGCGCTTACCACTTTGATTCGCGAGCTGGGGTGAAGTCGTAACGGTGCCGG
+
&(($%&,,(1.-001/14)/*,,21:11/2.*+.5/'(,508<,+++*30,2425.8735898784141(++*+163:160;755+*'+,+-,*((+*,-232:;*),1,../&'+;6/7/1/0024174/198345103425002)&.*+.3%+)$',-01,+*5.5676584723'.,.0115/5)15./.(-,++*'&%'(,-4;5:78/10(,%(%,,34)&'%&$&).,507..0835-2912362.(*5-)1-(-.(+,+7-,*()),307011110-((%%#$$%%''%'+((,0*6520+'-/6,,,*.+/,9*)0)1&''/0//087./388)((&(++570/3-/6457616/3//+,5)3.40694-)*.2..-/0+.-11224848&*&&'(*(*),(,-*%**6:.5)97-4(*%%+3)692.0722//22$)+137:8641/,,&.50.,)).+***+--./52(''$()1+11-,+&'.*0./'.-/22/5/.346*-74371581)''&&$&+,+,-,,016-80;5<921/03:9.-.452491(+/90+,*0/0034;:5/,..-.1+/::5:0;1-(,,/+2210&-%-&%&&(--.6988961201&'%(*+-,+/9954.+*,*-+)-,/03,)#%''+-,7.7.57585,204%'+.01722112:89:::899466678:608...4:8021<2414443,134++1++&%*0/-1,391,2//12,62--9..5023076-)0604.:.812879<.4*+++0113,+)($)+3568992./.,2))+.,75,+*++-27882254+442414/40,5,,,13;36688541,,),,-33576667856333-1),.6/)+&'*$'613-.1)/+.++*-06(**,**.00464:5+/:8989889:9.5.+/*2-1.--.0-35,),,..0458814.6.--6.9-(./1010)/119222::;:98,/+0/.25385:-*),+355536$*13-/-)))().-37&073/25222398:37-+),-85,:,-.9-',)()+)2.+)%%(729936(6,*,1-*)*+.-16()-2*((*160,('-,/+882/+'&',*)+,.,(,*)+4-6
@c4cec821-6f99-4e09-90df-d06926892332 ch=101 read=85461 start_time=2019-12-13T01:45:59Z barcode=BC01 runid=2c9cf7bc05858273f10e7d7ec552fc0bd742dc3e
CCTACGGGAGGCAGCGGTAAGGAATTTTCGGCAATGGGGAAACCCTGACCGGCAACGCCGCGTGAAGGAAGGTTTGGATTGTAAACTGCTGTTATAAAGGAAGAACGGCGGCTACGGAAATGGTAGCCAGCGTACTTTATTAAGAAACCACGACTGGCACGTGCCAGCAGCCGCGTGTACGCGTAGGTGGCAAGCGTTATCAGCGGAATTATTGGGCAATGCAAAGAGGCAGGCGGCGGCAAGGGTCTGTGGTGAAAGCCTGAAGCAACTTCAGTAAGCCATAGAAACCAGCTAGAGTGCAGGAAGGGATCGTGGAATTCCATGTGTGGCGGTGAAATGCGTATGGCAGATTATATGGAGGAACACCAGTGGCGAAAGGCGATCTGGCCTGCAACTGACGCTCAGTCAGCGTGGGGAGCAAATAGGATTAAGATGCCCTGGCGGTACGCCGTAAACGATGAGTAAAGAACCGGATGTCAAAGTTCAGTGCTGCAGTTAACGCAATAAGTACTCCGCGCCTGAGTGGTACGTTCGCAGAATGAAACTCAAAGGAATTGACGGGGGCCCGCACAAGCGGTGGAGCATGTGGTTTTAATTCGAAGTAGCGAAGAACCTTACCAGGTCTTGACATACTCGCATAAGGCTCAGAGATGGAGAGATAGCTATATGAGATACAGGTATGGTGCATGGTTGTCGTCAGCTCGTGTCGTGAGATGTTGGAGTTAAGTCCACGCAACGGCTGAAAAGCCCTTATCGTTAGTTACCATCATTAAGTTGGGGACTCTAGCGAGACTGCCAGTAACCAAGAAGCTGGAGGAAGGCGGGGATGACGATCATCTCATGCCCCTTATGACCTGGGCTACACGTGCTACAATGGATGTGGGTGCAGAGGAAGCGAAGCCGCGAGGTGAAGCAAAACCTAAAACCATTCACCTCAGTTCGGATTGTAGTCCGCAGCTCGACCACATGAAGTTGGAATCGCTAGTAATCGCGAATCAGCATGTCGCGGTAGTCCCGTTCTCGGGCCTTGTACACACCGCCCGTCACACCACGAGTTGATAACACCCGAAGCCGGTGGCTTCTAACCGCAAGGAAGGGCGCTGTCTAGGTGGGATTGATGATTGGGGTGAAGTCGTAACAAAGGTAACCGGAAGATAGAGCGACAGGCAGAGTAGGTTAACACAAGAACACCGACAACTTTCTTTGCTTTCTGTAATACGTAACGGCA
+
&('(,(3.'*,,0121:*4,&&)-+5:7.7<8191167+)3009/,,002(((*--+./,,,+++0.)*(+*+,('),-4..2:3/3,-,,.0**)&&'-,2-087515+/&%%'')*)&*,1,)+.+$$$&&&'+/-)1,/'&,/+*(%'+*3.%%)(,-025.,+++.0603/0-.-/,)*1(3,,35201,/,3---0&&&+.,.-1*-/22+)%&&$&*/)&')+2-.6,-43'/*.-*6778756/150/57-0632,)(+*+)+,**.125/4848-,%'+&)),-/,)%+.34056/1,67.67-5.((),4.879--,'%++2878/88..8/63/.&($))*))+55690.*.++6:;*.-.0--,1),-/+.///08.5.12540010/*.),-4*)''(54626)'*+9;<6,35-9-1)(+.-66'&*),%++&..29769:4-+((&'$)%)*%)&%$(&(*334+5((+3,0.0))).00728.0,*+02/40%-&')8/,-+02-*%%)-998976;7,,&)*4/06<:5586:.*)()+.,03/144--1,$)'*,303&4336,..-0-)+/0:;+9;5;2&)'''('**(63261/30/32&,-00193336-,**+')-+.+41//0%&()-97-+*))--**+,-,+*').-2270430)/+((*)89-76;444436++-1235...,.3.*-00052+'(3443/304(*(--+***'&'-.71(/5+-,+.9-3.-,04/1;9::74<4/0/./8:.977,('%%*('**2,0)(('&(+*.)%('%&(,:106-21+*-0.2/5241.'(*55/(+/1+831*+30-+,3/-.'(%%&&'(*,9::7:0;/0211,++/+/--21-,1+4-.-/4+-3111+0.--,5%*099)/*%&*.3*3:6:-&)-)/,357:12)8+*+3565+)0,).//*+''%')+071.714*6+*1/.10172;3326306,4*+-129998;1,*'$%',,+,6989577:909+*)+*,+/41/1+*+*&&%*-),+,*).++*-))'*)*)+3.18126+/(&(%&-0,.(*)*--14*+),((%$,00-)4,390*..-.++'--+*4..213-..-00./09..0.3.8.5.361114.+6-588+255*&)')0.2-/-014,3**%''&+%%0/-',/92,14(%$'*')*(%'2,,2.**($$$%%
@4be9c0d8-e4a0-42ef-9d90-31ed965fa37a ch=477 read=42308 start_time=2019-12-13T01:45:58Z barcode=BC01 runid=2c9cf7bc05858273f10e7d7ec552fc0bd742dc3e
CCGGTTACCTTTGTTACATTCACCCCAGTCATATGAATCGCAGTGAGTGGCGCCCTCCGGAGTTAAGCTACCTACTTCTTTTGCAACCCACTCCCCATGGTGTGACGGGCGGTGTGTACAAGGCAGGAACGTATTCACCGTGGCATTCCTGATCTACGATTACTAGCGATCCCCGACTTCATGGAGTCGAGTTGCAGACTCAATCCGGACTACGACGCACTATGGCAGGGTCCGCTTGCTCTCGCGAGTCGCTTCTCTTTGTATGCGCCATTGTAGCACGTGCGTAGCCCTGGTCATGGGGCCATGATGGCTTGACGTCATCACGCTTCCTCCAGTTTATCACTGGCAGTCTCCTTTGAGTTCCCGGCCGGACCGCTGGCAGCAAAGGATAAGGGTTGCGCTCGTTGCGGGACTTAACCCAACATTTCACAACACGAGCTGACGACAGCCATCACAACACCCTGTCTCACGGTTCCGAAGGCACATTCTCATCTCTGAAAACTTCCGTGGATGTCAAGACCAGTGGGTTCTTCGCGTTGCATCGAATTAAACCACATGCTCCACCAGCGTACGGGCCCAAATCAATTCATTTGAGTTTAACCTTGCGGCCCGTACTCCCCAGGCGGTCGACTTAACGCGTTATTAGCTCCGGAAGCCTCAAGGGCACAACCTCAAAGTCGACATCGTTTACGGCGTGGACTACCAGAATTATCTAATCCTGTTTGCTCCCCACGCTTTCCCCTTTCCTGAGCGTCGGTCTTCGTCAGGGGCCGCCTTCGCCACCGGTATTCCTCCAGATCTCTACGCATTTCACCGCTACGCAGATTCTACCTCTACGAGACTCAAACGCCCGGTATCAGATGCAGTTCCCAGGTTTGAGCCGAGTTTCCTTCTGACTTAACAAATTGAAGCCGCCTGCGTGCGCTGCAGCAGTAATTCCGATTAACGCTTGCACCCTCCGTATTACCTGCGGCTGCTGCTGTGGCACAGGTTAGCCAGTGCTTCTTCTGCGGAGGTAACGTCAATGAGCAAAGGTATTAACTGCCAGCCTCCCGCCGAAATTACTTTACAGCCGAAGGCCTTCTTCATACTACGCGGCGCCAAAGCTGCATCAGGCTTGCGCCACATTGTGCAATATTCCCCACTGCTGCCTCCGTAGGAG
+
3618/911.51((54//--2./2.2-'(,5))%')+0-2%/&--+%()$&*()/0.0,*)&).5(,)++-4965447-393(+-///:1'()641+1389854557,99,.)*(*)/-279296*07475/3,4,+)*0+,-60$&&'%&'*,.3.00)32),0235450735+-,67;78681,+,,+-+8,%2#%)*)0*6-0*1038568878+/)*,*+(**++'+,/,-,4.--74140/4011.-.:.66047-+4/03857:53;)))**),0046:/..8.++3687$.&,47582+*+(*$(-3...1+)%()(,'*').0,-,--:<7347*55/4-%-./880-590/46.7:/,7306:69:66534+)(+48*5-80*&..1/800-1332.9-.,4)(&('1)61&/41-76+),+1)-,4-+65..--.1-,,6-4.,)*+*..0:0/23350./-618*-')+-401357<7576822/2-*-0*+5,98359:8986835145,),,+0./;8:<;8:71500-25+-0525:/8:0/./.1137-0,&(,)-&0)0/14-'++*-/94<:86;40,/6:7,//101...175008552788*(1(538975242921,,-..9),)')/0220*,)&(,).*1/95+---919.3(92/1789:1777,9/$%(,)*+.0**3/09+/&&,),-277930)*,0:800.854-(,%'14,2.+%''&*,*-*7897.&+.+0./+,-*/7703815/,,--13.291888::87,3++*.///65055637;:346:133&'$&%&(.-1)%+*(42&531443462733+5/*.8354;136:99*98;7;/,00+2+($*.*(*)-7,+#%&)&'(&$$)030)(.&&--'4;56:53422.+'(*%*$%%&*,.38<:657/0-/+,.10+,,/6302826256375*,--/-++*+*///&(*,+/*,/11,,-:.54001718<6-,+2/)*-,.5967/4/..24/52))&+(**,&%*$&(##%%&12))/0()(&&'&'//*(')&2,(*5-7483;33990,*)%%00)*'(',**+&%)(,--.8*-2/,4+0/56////800.)2(()502991)++*+.12618:),0.,(*
@789375dc-7b68-43ac-84f7-b058f068b9bf ch=438 read=67335 start_time=2019-12-13T01:46:01Z barcode=BC01 runid=2c9cf7bc05858273f10e7d7ec552fc0bd742dc3e
CTCCTACAGGGAGGCAGCAGTGGGGAATATTGCAATGGAAACCTTGATGCAGCAACGCCGCGTGAGTGATAGAAGGTTTTCGGATCGTAAAGCTCTGTCTTTGGGAAGATGTGAAAGCGGTACCCAAGGAGGAAATACGGCTAACTACGTGCCAGCAGCCGCGGTAATACGTAGGTGGCGAGCGTTATCCGGATTTACTGGGCGTAAAGGGGCGTAGGCGGATGATTAAGTGGGATGTGAAATACCGGAGGCTCAACTGGGTGCATTCCAAACTGGTTATCTAGAGTGCAGGGGAGGAGGTGGAATTCCTAGTGTAGCGGTGAAATGCGTAGAGATTAGGAAGAACACCGGTGTGAGCGACTCTGGACTGTAACTGACGCTGAGGCTCAGCGTGGGGAACATGGGATTAAGATACCCTGGTAGTCCACGCCGTAAACGTGAATACTAGGTGTGGGGGTTCCAACACCTCGTGCCGCCGCTAACTTGCGGTAAGTATTCCGCCTGGGGTACGGTCGCAAGATTAAAACTCAAAGGAATTGACGGGGACCCGCACAAGTAGCCCAGGCATGGTTTAATTCGAAGCAACGCGAAGAACCTTACCTACACTTGACGCCCATTACTCTTAATCGAGGAAATCCCTTCGGGGACAAGGTGACAGGTGGTGCATGGTTGTCGTCAGCTCGTGTCGTGGATGTTGGGTTAAGTCCCGCAGCAGAGGCGCAACCCTTGTCGTTAGTTACTACCATTAAGTTGAAAGGACTCTAGCGAGACTGCCTGGGTTAACCAGGAGAAGGTGGGGATGACGTCAAATCATCATGCCTTATGTGTAGGGCTACACACGTGCTACAATGGCTGGTACGAGAGATGCAATACCGTGAGGTGGAATGAAGCAAACCAGTCTCAGTTCGGATTGTAGGCTGAAACTCGCCTACATGAAGCTGGGAGTTACTAGTAATCACGAATCAGAATGTCGCGGTGAATACGTTCCCGGGTCTTGTACACACCGCCCGTCACACCATGAGAGTTGGCAATACCCGAAGTCCGTGAGCTAACCGCAGGAGGCAGCGGCCGAAGGTAGGGTCAGCGATTGGGAGTGAAGTCGTAACAAGGTAACCGG
+
235-./*$/-)',1-0*8558018//762/0'++*,-'*-*03160/032356051/1;3567)((()01,()*'..40+/):.89774<1-./04-681;:)1.,.,-000-))'$%)/-,31+.)1*,((&'&&(**4/00836442335.-04428858.8/30/-112124218-)*+-/6/--0/.1)10))..663+%..6+-10/01575;99<99978:,../0:623,,'(14.,56+.)--),-($(%(,*,+,(+./'56979:65533343/-./021830++,)'&')*-3/4)5+*-680+))()1*//58,-.995/,+*-..0.3.,.,-46,&+,,&&'*+87----.:6889888221-.%%%&'**+)*(*()-.55).2-,+*).(./0')*:7:<-.28101/1'$)*//578;1.+**)53/./,114450,-/*/21)1'002/)0,.,1,/5,(+'&,+).--%$.)0(./1;4:37;.95)(&(-2001/-/2+,.2/<;821257+)+((0,8770*75007))*+,,+*,-1-//),).(...3<;/:6;51.1+./.2..,*(('-.,2,+2,))*&%+)1121./0*+6----2.5.2-%%&%)+*+,:-3;62::05534.1+,,/,5..6:900000944,,*))..7989898:871-'+.47;4:43610/2.2++./%6%%%'--335/79(,,)+7/90.,.2.0225;,6,6/--+).,'1433653,-//045589:977:4/90:09+6,%()+,.+,65,0688998822+,+012+'#*())*,897741+4.8620.(,.038535.:/.96567-/.'%%'((/*,,9101<650.-,*/40-)&)*'(,23+*()**6644716,1-<./04261228;9679798544355,2++,091+.391)+,/,4.-($'**21212285446382:30*90/4/)2-((*288232/01522/4<5191+,/..-/55874-,,.+-)*0;32/54*)--/3529656744752)**+4/2)+.34/506,.++,+.,)3-0/363(9)770''))6,++.$0&)//+.+)09897:
@230dd953-935e-4458-a0b2-f1d99ca5284f ch=431 read=57954 start_time=2019-12-13T01:46:06Z barcode=BC01 runid=2c9cf7bc05858273f10e7d7ec552fc0bd742dc3e
CGATTTACCTTCCCATTTGCGACTTCTTCAGTCATCAGCCGCACCGTAGCCAGCTGGCCTCCCTCGAAGGTTAAAATACCTGCTTCTTGAATTGCTCAAATCCGTAGTCAGCGATCGGGCGAAGTTGTGTACAAGGCCAGGAACGTATTTACCGCAGCAGTATACGATCTGCGATTACTAGCGATTCCCGACTTCGTGGGTCGGGTTATGAACAAAATCAATTCTGGGATTGTTAACTGCAAATCGCCGGCTTGCAGCCATATCTATCCCTACCATTGTAGTACGTGTGGCCACCAATAAGGGCCATGATGATGACGTCATCACCGCTCCTCAGTTTCATCACCCGGCGGTCGCCAGAGTTCACCGTATTACGTGCGCTCAGCAGCTGGGGACAAGGGAGTTCGCGCTCGTTGCGGACTCAACCTTCAACATCTCGACACGGGCTGACGGCAGCCATGCATACCTGTGTTCGAGTTCCCGAAGGCCGCAATCCATCGGAAGTTCTCCGACGTATCGAGGCCAGGTAAAGGTTCTTCGCGTTGCCATCAGATTAAACCACTTCTCCACCGCTTTGTACGGGCCCAAATCAATTCCTTTGGAACACGGTCGCGACCGTACTCTGGGCGGCGGAGCTTAACGCGTTGGCTTCGATACTGCGTGCCAAATTCACTTCAACGTGGTTCGCATCGTTTGGGCGGCTCGTGGACTTCACCAGGGTATCTAATCCTGTTTATCACCTTTCTCGTTAACTGCTCAGTGTCAGTGTTGGTCAGGTGGCTGCTTCCTTCCATGCTGGATGTTCCTCTGATCTCTACGCTGTTCACTGCTACCAGAGATTCCGCTACCCGCTCTACCACGCCTGGTCGTCCGGTATCACTGCCGGTTCAGGTTGACCAGGGCTTTCACAACCCGGACTGACCACCTACGCACGCTGCATGGTAATTCCGGTAACGCTTGCGCGCCTTCATTATGGCTGCTGGCTGAGGATCAGCCGGTGCTTATTGATCTTTGGTACCGTCATCAACCAGGTAGCCGGCTAGTTTTCTTTCCAACAAAGGGCTTTCTGGCGAAGGCCTTCTTCTATACGCCAGTAGCAAAACGGATCGGGCTTGCATCCATTTGTCAATATTCACTGCATATCAG
+
*&$+,'&./++'%%%,*'%))(*,+(%&&(/2778.(*,)&)(+)('&(/(%&%%$$$%$+,)*,,03-7/2131'((-./+'&%&%%'$#&$#$&'%&$'+'$($/0,&&&)(('',*'&&&'..'0)*.1***$'&$',((*25.541)-3*+-,-)'.''&((,/00465136+*(%(*+(5-70*)(*)(+''(/'()*3(&%&$$$%$'./)($(%&%%$&/5-0.)++*'&(#'%%%'(**(&&&*'%'&&'%#$&*-.++/+&&%%'&'1,'&'-'-)-*'')-0()'-%(&%*,**,$$'&'&&%&%**+-,,-%(%$%--0,/%((/*)*0-+03*241,/00%$$(&%'13/'*1&0$'*(,,,,,&*-)')(%)++(,1.../3&1*'+/*$%%%%*,*-0.,06,'(',--0,,)**+*,,,))+..2,&*+)*(*,/,,&)'''#'#$&,-12236..(&-/702*((.')*+&)%'-02(.'(%&'*0622/--6602+/.%%2-18+-5/-4,-50;96:.,...8*()&*-&(&-'%'+-2'%'()-/2(,-**,-,)*#&&)&&%&&)))-&,)3.'&)'+).&&$%(1/-%%&'+4,/'+**'''),+21',(%(*'-('&)),)$&')2,-*,&434354.))--,,.)$&&&')(,*,''(-)(*)/2--0)')%$&'&''(-10-)(('%,)'/,((,-.,/..0.-*24,(-,%(%&*)(()(*%'$%%#()-&&,$()%+*')')-14&.))+42/,)(%&&+.))&'%#'0738994:0//+,--.111.1)+%&13,$&*)-+'+*()'$)4,2-)*1/41*#*)-)*.1(-'&%$'&,-,*/,().)++%&'$+,(*200%**0,)&.+*1//,.1,+%&'$-'*-3*%&'(2-#'&&&-)+&+&&'$%#%'++,'3615.5/.)+(&%#$&''''$$%$$''$$&)*,09310(%'$)*')''&'(+/-/%)&%0*&%)&&'&(.,%..)25()(&%'&#-)''++)'$%%%)/2/+'))('()3025)+)(&&'$%$&''')(*'/318+0+*&%&&(%*&%$%%#$),.**'5*.,&*'&*)&'$%&((*0,+42-12-110')&$%#%$%&$$
@0cfa2e0d-6818-4d27-9001-811204cf751c ch=421 read=81522 start_time=2019-12-13T01:46:13Z barcode=BC01 runid=2c9cf7bc05858273f10e7d7ec552fc0bd742dc3e
CCGGTTACCTTGTTGCGACTTTACCCCAGTCATGAATCACAAAGTGGTAAGCGCCCCCTCCCGAAGGTTAAGCTACCTGCTTCTTTTGCAACCCCTCCCATGATTACGTGACGGGCGGTGTGTACCAAGGCCGGGAACCGTATTCACCGTGGCATTCTGATCCGATTACTAGCGATTCCGACTTCATGGAGTCGGGTTGCGGGCACCAATCCGGACTACGACGCACTTTATGAGGTCCGCTTGCTTTCTCGAGGTCGCTATCTTTGTATGCGCCATTTGTAGCACGATGTGTAGCCCTGGTCGTAGGGGCCGCTGATGACTTGACGTCATCCCCACCTTCCCTCAGTTTATCACTGGCGGTCTCGCTGAGTTCCCCGGCCGGACCGCTTGGCAACAAAGGATAAAGGGGTTGCGCTCGTTGCGGGACAACCAACATTTCACAACACGAGCTGACGATACATGCAGCGCCTGTCTCACGGTTCCCGAAGGCACATTTCTCATCTCTGAAAACTTCCGTGGATGTAAGACCAGGTAAGGTTCTTCGCGTTTGCATCGAATTAAACCACATGCTCACCGCTTGTGGGCAAATCGAATTCATTTGAGGTTTTAACCTTGCGGTGGCACTCCCCAGGCGGTCGACTTAACGCGTTAGCTCGGAAGCCACGCCTCCAAGGGCACAACCTCAAGTCGACATCGTTTGGCGTGGACTACCAGGAGGGTATCTATCCTGTTGCTCCCCGCTTTCCGCACCTGAGCGTCGAGTCTTCGTCCAGGGGCCGCCTTCGCCACCGGTATTCCTCAGATCTCTACGCATTTCACCCGCTACACCTGGAATTCTACCCCCCTCTACGAGATCAAAACGCGGTAATCCAGATGCAGTTCCAGAGTTGAGGCCCGGGGATTTCCACATCCTGGCTTAAACAAACCGCCTGCGTGATGCGCTTTACGCCCAGTAATTCCGATTAACGCTTGCACCCTCCGTATTACCGCGGCTGCTGGCTGGGTTAGCCGGTGCTTCTTCTGCGAATTGTCAATGGCAAAGGTATTAACTTTCTCCCTTCGCACTCGCTGAAGTGCTTTACAACCCGAAGGTCTTCTTCATACACGCGGCAGCGAAACGCATCGGGCTTGCGCCATTGTGCAATATTCCCCACTGCTGCCTCCCGTAGGGCAATATCAGCACCAACAGAAGGTTAACACAAAGGAACACCGACGAAAGCGCGCG
+
-*(+21-2050$2+$%($')*'(-00+**.0++))//32327-+*-363,**+.6-++-,2-*-2/6-:/3)--+10,,.2:.689-1/0,434*)07+')(&('''&&)*0'*2.,(+()'-*-).'0/,1)22+)'$#%'(.,+0-',)1,,/8)'()*/('&/.+.100222:37++'-/90-002*--0&)(5/**'(%%&+...-3,6073.''+.1*,$'.5.-33-1-,.3-./.*)*'+*-*(&-)*&$$($(--78**-++356:.92*'&&()'**+,+3-*++042-0884.0+(47889()**,/.+(+**,./001,:50+/051/57)(5*+,84-,--.-60/(3100)&%&''4425-.&(%''-.23,)''%*)+..07:,-8-788/+,3)'(*,0234529220;52//,0,(-0*07-*//11/./''35110)'$$#''(')&&&&0.++3531-0/47926*)-,)/-(,/2:.02522224+*,/0(*0-563469,+*+(,*019107)/**+1:44;4/-.+,)%&*+0$')5*;;682.-.--.+/'*+&%$$'+)*(&%&&'().(0,5/7;6./0*4<<-081331//-)%&&'$()1480'2440955,+)*+-'-)*+,/(-214&*''%-0+./2604)2(-11.,-/64927)5*34/010274512).,118:96555933.*/1)--3/0,/.83/5/(),1/3-'(.9+(+*+)-5))*+.-,-(%+,,/66681+(052,+6,.96<;9;:116-7348<84/4)*-744166523/3:;3.26)),0-,+-(%*+-,1.81222334-*/&'*2+,(-*(('($''&)*.)+-*,+-/-2,,.--(&)$),8&'&3,32***-&22-/'&(+*/-,3,+++22&-/6/*/,+*((')++)--..,,77+0,3/)(+/021-,*(+5,;091/1.+--465+1/,0//+),+(*-+-++,+-0-&(,)*-,,-6(4,+,8,737-)*,)''1'')++,+,&*,6,.,/./,2*),4+*1/8./84')$((.&''',,&+().3,)(*$,)'&)*)%#&-)77;877/-%)'(*+)%&(&(,,'&((*6&2/216,3.69,.0-,-10:22126681-01/(''))*08++5,)&&,131231-./+43483-)((*0+4/8.3548*-(1,,489687$+('#$$'$&$
@9473f962-5843-46b1-8d94-6ce4ee3bc700 ch=197 read=42488 start_time=2019-12-13T01:46:24Z barcode=BC01 runid=2c9cf7bc05858273f10e7d7ec552fc0bd742dc3e
CCGGTTACCTTGTTGACTTCACCCAGTCATGAATCACAAAGTGAGTAGCGCCTCGAAGGTTAAGCTACCTACTTCTTTGCAACCCTCCCACATGGTGTGACGGGCGGTGTGTACAAGGCCGGGAACGTATTCACCGTGGCATTCTGATCCACGATTACTAGCGATTCCGACTTCATGGAGTCGAGTTGCAGACTCAATCGGACTACGACGCACTTTATGAGGTCCGCTTGCTCTCGCGAGGTCGCTTCTCTTTGTATGCGCCATTGTGGCACGTGTGTAGCCCTGGTCGTAAGGGCCATGATGACTGACGTCATCCCCACCTTCCTCAGTTTATCATGGCGGTCTCTTTGAGTTCCCGGCCGGACCGCTGGCAACAAAGGATAAGGGTTGCGCTCGTTGCAGCAACATTTCACAACACGAGCTGACGGCAGCCATTATTGCAGCACCTGTCTCACGGTTCCCCGAAGGCACATTCTCATCTCTGAAAACTTCCGTGGATGTCAAGACGAGTGGAGTTCTTCGCGTTGAATCGAATTAAACCACATGCTCCACCGCTTGTGCGGTTTAAATAATTCATTTGAGTTTTAACCTTGCGGCCATTACTCCCCAGGCGGTCGACTTAACGCGTTAGCTCCGGAAACCGCCTCAAGGGCACAACCTCAAGTCGACTTCGTTTACGGCGTGGACTACCAGGGTATCTAATCCTGTTTGCTCCCCACGCTTTCGCACCTGAGCGTCGGTCTTCGTCAGGGGCCGCCTTCGCCACCGGTATTCCTCAGATCTGCGTTCACCCGCTACACCTGGAATTCTACCCCTCTACGAGACTCAAGCTTGCCAGCAGATGCGGTTCCCAGGTTGAGCCAGGGATTTCACATCTGACCAACAAACCGCCTGCGTGCGCTTTACGCCCAGTAATTCCGATTAACGCTTGCACCCTCCGTATTACCGCGGCTGCTGGCTGCGGAGTTAGCCGGTCACTTCTTCTGCGGGTAACGTCAATGAGCAAAGGTATTAACTTTACTCCTTCCTCCCCGCTGAAATTGCTTTAGCCCGAAGGCCTTCTTCGCCGCGGCATGGCTGCATCGGGCTTGCGCCCATTGTGCAATATTCCCCACTGCTGCCTCCCGTAGGAG
+
723511,0/8310('('.950032&(-878737,,-34:5,3,(()%//./8./*/.1/102+&*-)/630/38-6:-)-,+/7,+.8(*)+::;97/-,-0632).))+.046;:0908%+)*,719/4/-*,,)&-)+(595.--..('*.033//3321547<69/+.2/0%)&)&&)*-%)3;/3%&4005*8,0*3-8766888/-*,189.0()02/12-.-6-..105*,(&.2./-102/106:302121*28/.5.+*&+*')-.15400,181++6++,80-+573;;7655/.)++/0867706;;5(,43636*.)*,8++00&%'))3:21./0973259:79,-+0+4928024.9.,40469*2/7738+346<8:73//,/-)*(&*(&&*-3.**,.62/0-,0455513'00%23(/''/.,./33026/01432034:::;38+,./,013567<88977211)')1/+/16*.055;:9551+&-*/%#&'*+)+,987;87905//)3/2+.-1-2:48;364/..-5..66044703/**'$$$')&')/)3//8:5,-+786)**(%%%&(,.45(,,$+)355-%.-2*99865323.6.//,2./.5/7,6,-0)/+&*-8:421;71+0141/.1(6.00,+)&'()1-*)-.72336+457689,4,)+13852;32..02;823337:4(,'+095546069-.,777:.-+,,9:8748+,07.5858;8/-(((+3112/03;85+.'(*0.+')',1-.-5(%%'&('+,**+-'4*-+*0875-31-./.06787((%(())1+%*)%-.229(77:66/./818+().-(01))2:71*.-00'(((%+217983;37:0../01..*+++*.+16,+12556:33...*'(++,.1+++.323762953:45;5-3-,,5;/;.)'&&*/&*1*(',&(')$$',405<999:893/072,**-.,,33879)6))&,&0'&&,/%(*/5/:803.:7.+30.+,',)'(&&#$$(&&&(&)()%)--102%''%(-///0/51111-34*/+))1).,26((1-+,1/14//02777,$&''*,),4039+.706&,&
@30ad111a-92fe-4de0-969f-00af52d554a0 ch=452 read=38045 start_time=2019-12-13T01:46:22Z barcode=BC01 runid=2c9cf7bc05858273f10e7d7ec552fc0bd742dc3e
CCGGTTTTATTTACGACTTCACCCCGGTCGCGGATCCTGAAAGTGGTAAGCGCCTCCCGAAGGTTAAGCTACCTACTTCTTTTGCAACCCACTCCCATGGTGTGACGGGCGGTGTGTACAAGGCCCCGGGAACGTATTCACCGTGGCATTCCTGATCACGATTACTAGCGATTCCGACTTCATGAGTCGAGTTGCAGACTTTCAATCCGGACTACGACGCGCGCGGTCGCTTTATGCCATTGAGGTCGCTTCTCTTTATGCGCCATTGTAGCACGTGGCGGCCCTGGTCGTAAAGAGTTATGATGACTTGACGTCATCCCACCTTCCCTCAGTTTATCACTGGCAGTCTCGCTTCGGTTTGGCCGGACCGCTGGCAACAAAGGATAAGGGTTGCGCTCGTTGCAGCAACCCAACATTTCACAACACGGGCTGACGACAGCCATGCAGCACCTGTCACGGTTCCCCGAAGGCACATTCTCATCTCTGAAAACTTCGTGGATGTCAAGACCAGGTAAGGTTCTTCGCGTTGCATCAGATTAAACCACGCGCCACCGCTGTTTTGGGCCCCGTCAATCCATTTGAGTTTTAACCTTGCGGCCATTACTCCCCAGGCGGTCGACTTAACGCGTTAGCTCCGGAGCCACGCCTCAAGGGCACAACCTCCAGATCGACATCGTTTGGCGTGGACTACTGGGGTATCTAATCCTGTTGCTCCCCACGCCGCTTTTGACGTGGTCTTCGTCAGGGGCCGCCTTCGCCACCGGTATTCCTCCAGATCTGCGCATTTCACCTTTACCTGGAATTCTACCCCTCTGGGACTCAAGCTTGCCGGTATCAGATGCAGTTCCCAGGTTGAGCCCGGGGATTTCACATCTGACTTAACAAACCGCCTGCGTGCGCGCACGCTTGGTAATTCCGATTGGCGCCCGCCCTCCATGCGAAACGCGGCAGGTTAGCCAGTGCTTCTTCTGCGGGTAACGTCAATGAGCAAAGGTGATAACTTTACTCCCTTCCTCCCCGCTGAAAGTGCTTTACAACCCGAGGCCTTCTTCATACGCGGCATGGCTGCATCAGGCTTGCGCCCATTGTGCAATATTCCCCACTGCTGCCTCCCGTAGGAG
+
;,(*.*''$'))%&+),/8/+1,-+(110**')++2&$$+,(*.063/**,-08/-,,+.4(,(525.5588:777::81;<01725/:2())8;2&.*../-.365;:91461224,138591660189.,0()+185246798;7379/++/134)+/41;112223337901-.17:4%'&$223752:212'','(0-,.0.3.725985453-+++,1)2'&&&&'..+,*42+..,*/5343678682892+,),%+00581.+-.,0,/***/33,)).6775866+'('*''*+,++*,063468211.380.39963:0.2(),<<111545384(3410/%&)&$'%+*%''.*9;68:36-6,,0*109(3288000/,*9,--77938-)(#%%*$-'&)1-/0:300.31105,)3265553,53-6712-344556781.-*,/064289,,-313404/182145763-//,682.4-5/157.-)+,(+,/(**-/(63(,3;97<977.8/-.774&%+,,2<:28..'&%))*1,-('&*'(',.41761)0459788359-***29:)1-1/21005666,:,*+.3;:.-3;:4;5200/.00+*,,,3,&-233*(.)(/524557660(14**./387;47,,%'*+2+(066730-+.2558;534%%%%*)&-,321184200--/'+-819)$'&)(%'&(*'+*2/,,%))%'+-.111393/5/2:8;87::55:/5/*/+/+/3+,*+,,-(,/114<<0015.64/0978.7.7.96+6;4,(*')+,$*./52+,*1,15(+*+,6//14-2141221+,5-5-''4/7/+50*)173-,/01222204/302+-49<8944554563(&$&$(&'&$&&+055954/002%')&**'#*-0)-$$'(+)$&&'%$&(*%-+5+)),8%0-+/338886667892038767638/-()*14*-+)'()'&(/63&.,18+7;80059:0++-''.*')'+.0-)'+'/6,*.)1.:5;::<;::10'+*2+++/.-+-//01'4-*,+*--59.*4/,-11-4../13861,65556215+37,+4.6.',
@7809568d-05ac-47bd-860d-02ee5a27849b ch=503 read=65638 start_time=2019-12-13T01:46:30Z barcode=BC01 runid=2c9cf7bc05858273f10e7d7ec552fc0bd742dc3e
CCGGTTACCTTGTTACGACTTCACCCCAGTCATGAATCACAAAGTGGTAAGCGCCCTCCCGAAGGTTAAGCTACCTGCTTCTTTTTTACCTTACTCCCCATGGTGTGACGGGCGGTGTGTACAAGGCCCGGGAACGCGTATTCACCGTGGCATTCTGATCCCGATTACTGGCGATTCCGACTTCATGGAGTCAGTTGCAGACTCAATCCGGACTACTGACGCACTTTATGAGTCGCTTGCTCTCGCAGGTCGCTTCTCTTTGTATGCGCCATTGTAGCACGTGTGTAGCCCTGGTCGTAAGGGCCATGATGACTTGACGTCATCCCCTCCAGTTATCACTGGCAGTCTCCTTTACTGAGTTCCCGGCCGGACCGCTGGCAACAAGGATAAGGGTTGCGCTCGTTGCGGGACTTAACCCAACATTTCACAGCACGAGCTGACGACAGCCATGGCACCTGTCGGTTTGGGCACATTCTCATCTCTGAAAACTTCCGTGGATGTCAAGACCGGGTAAGGTTCTTCGCGTTGCATCGAATTAAACCATGCTCCACCGCTTGTGCGGGCCCGTCAATTCATTTGAGTTTAACCTTGCGGCCGTACTCCCAGGCAGTCGACTTAACGCGTTAGCTCCGGAAGCCACGCCTCAAAGGGCACAACCTCAAGTCGACATCGTTTACGGCGTAGTTCTGGGGTATCTAATCCTGTTTGCTCCCCACGCTTTCGCACCTGAGCGTCAGTCTTCGTCAGGGAGGCCGCCTTCGCCACCGGTATTCCTCCCGAATCTCTACGCATTTCACCGCTTTACACCTGGAATTCTACCCCCCCTCTACCGAGACTCAAGCTTGCCGGTATCAGATTTCCCAGGTTGGGCCGAGTTCACATCTGACTTAACAAACCGCCTGCGTGCGCTTTGCGCCCAATGGTCCGATTAACGCTTGCACCCTCCGTATTACCGCGGCTGCTGGCTGGGTTAGCCAGTGCTTCTTCTGCGGGTAACGTCAATGAGCAAAGGTGTGCTTTACTCCTTCACTCACTGAAAGTGCTTTTTTAGCCCGAAGGCCTTCTTCATACGCGGCATGGCTGCATCAGGCTTGCGCCCGTTGCAATATTCCCCGCTGCCTCCCGTAG
+
36./6/'.+/,,//%..-.-2.0-486(),966649+*'+,1))+081//,./49,-+**,*.,2+4/5-44216.$(-2273;7:-)+'('''++/34,288863035367613/13/12.66306/+*-./+,(*%&$(')&-+*,/:0/086+,,56)''((2..-'0288:;812&34<2)*-,*,,2(1,814360102*931/1224/,*'+,/),(+.79341,++-)).++-04.0*-$*(*+'*5-764/92,)()''(074773-./.+/-/.4.-125;+*6982(*)*)067:12332)(()*/027899/:,*&')'(,6:3/./0.473+27777,3.($%&,+/2274/',*4,;16967/6/.2*336)1,74,,546:7878765.8*,,:51--.1.32)*%++1880/1/'20334/146605340/02&(%'&&-,0/15(/+-&())+,.01;77855321.*+..,-0309/08655156564/3&'+,(.+()/7.2.,+2+/-..338'&+%%+402/.)(,.1,*/-%$$$$,+-'2/57('()1769545:.--/52+'*)'()*((&+)&.(,-3;8)*63&0220//012220.+.,)'+.-*1..5%-0$')3:8978--63011398;19)1+012787..-37/*+'+*(*'228-('.)&1,0455:53-./2<7/010991,,+*44-.01,290111578767879<:898&,,,%,+00057796680.40'4123:5620*&(,964622+-*,*1:81$&&%&'*,)/+/72/)3'5.44573556..025,7-+'200,.*.$&$%'41.&0.12),'35*-2+-+50;40*-)'$2393*...1-.-'((0-58984803697853/-'&)&'%*)//)*%*''*))*-2.1.--/3.-.0/75*.4).,,8/182/00..2300.+)-/.-5)&)3&43116/+15.-.+'11/26334/',-.36852(,&'&+%'-0,%)*29.81'((2)+-.+-,)+,,-(**+(%$'%''-*)%$$%%&++)(/(*((&()*/+3,+),-.1$&%+-2)-/.8+,,.$'&&*,8281*'$&'./60:4)+3%*
@5664d52d-1bcd-4de1-8ff9-9bbb0f21ff3d ch=360 read=77977 start_time=2019-12-13T01:46:39Z barcode=BC01 runid=2c9cf7bc05858273f10e7d7ec552fc0bd742dc3e
CTCCTACGGGGGGAGGCAGCAGTGGGAATATTGCACAATGGGCGCAAGCCTGATGCAGCCATGCCGCGTGTATGAAAGAAGGCCTTCAGTTTGTAAAGTACTTTCAGCGGGGAGGAAGGGGTAAAGTTAATACCTTTGCTCGTGACGTTACCCGCAGAAGAAGCACCAGCTAACTCCGTGCCAGCAGCCGCGGTAATACGGAGGGTGCAAGCGTTAATCGGAATTACTGGGCGTAAAGCGCGCAGGCAGTTTGTTAAGTCCGGTGTAAATCCCGGGCTCAACCTGGGAGACTGCATCTGATACTGGCAGCAGGTCTCGTAGGGGTAGAATTCCAGGTGTAGCGGTGAAATGCGTAGAATCTGGAGGAATACCGGTGGCGAAGGCGGCCCCTGGACGAAGACTGACGCTCGATTGCAGCGTGGGGAAACAACAGGATTAAGATACCCTGGTAGTCCCACGCCGTAAACGTGTCGACTTGGAGGTTGTGCCCTTGAGGCGTGGCTTCCGGAGCTAACGCGTTAAGTCGACCGCCGGGGAAATACGGCCGCAGGTTAAGCATCAAATGAATTGACGGGGCCCGCACAAGCGGTGGAGCATGGTTTAATTCGACGCAACGCGAAGAGACCTGGTCTTGACATCCGCGGAAGTTTTCAGAGATGAGAATGTGCCTTCGGGAACCGTGAGACAGGTGCTGCGGCTTGTCGTCAGCTCGTGTTGTGAATGTTGGGTTAGATTCGCAACAGGCGCAACCCTTATCCTTTGTTGCCAGCGGTCCGGCCGGGAACTCAAAGGAGACTGCCAGTGATAAACTGGAGGAAGGTGGGGATGACGTCAAGTCATCATGGCCCTTACGACCAGGGCTACACACGTGCTACAATGGCGCATACAAGAGAAGCGACCTCTCGCGAGAGCAAGCGGACCTCATAAAGTGCGTCATGTAGTCAGTTGGAGTCTGCAACAAACTCCATGAAGTCGGAATCGCTAGTAATCGTGGATCAGAATGCCACGGTGGCAAGAATACGTTCCCGGGCCTTGTACACACCGCCCGTCACCATGGGAGTGGGTTGCAAAGAAGTAGGTAGCTTAACCTTCGGGAGGGCGCTTACCGCTTTGTGATTCATGACTGGGGTGAAGTCATGCCAAGGTAACCGG
+
--1+%&**/6./.-/6000323:72-(,,')*+001/81/:300147&69665424838;9:9:66834001158:0,-3/53-3*-%''1*)768))')),/6-.443:4*&1-*0+50*-/8/-/20302519;0./..(,,+1.3..7:0211*-/(+*%&(-1(++)(1**,1,--0:212--/5.629-4.-,5)0,+)%*%'/1,.1729297034041237;;998797/*)-.',')+,*/6;1.2442.25%(%,%%('/'(/,/30017)1--,/76)%-0555456723334.7)&'$*%((-//564+,/4*4//)/*0,,*1864*)*+1;1+/0-*019:5.*)(,,5/-13/5344566-1&(*.1-4-2*672+01800++-*,/--/1677.($+&'(*)(+-+-+&())*16-29:+1+)(+.6*8:00460000,2)&(-187;:8//+)(,489.6--+(*)1-+.45:016220675301-.3/.-/.&.0598774/;08-330/18456-'*((-++-+2+7+%+)./14/1(,%'*9<:982639269037+.4*)/-1,-,-0)+.6)-*),1*8;:5647588:4777430+,'%''')**)044.8001784+(--/+0-,6:/2,+*+,76220625800./52/)/)0/6799687837778998/)-,3..0;999////.4543:/,**()24;:<685/+(*'*(+*(/-,235567-+($%)*7)+3*'6-,52//1296141816.812:56;89.5.*++,012920../04<:9988/.+,//415::/*-4588791''('(+,787889,'*())+8;38660)(&')-./248:489<8,9//.77650,**',)().,+()+-9400*+)*-37.620.0/220017.,.044472.-*%+/0**.*1*-/1244.1)&(***).436.3+,,0*2)5/246565/8///9997///*+/,,,3.+/032'+'))''))),025333+.+-%''(),,,..3;88<101,+-.,332/)'&*32,;575:1'*)(),+))*....609:748,;2,063023/1*+)$)*2,))//130&)0136402*,+.1//336+5(2.*4,087:4/
@36f415bf-beb6-47c5-a0ce-9156d9800683 ch=434 read=66982 start_time=2019-12-13T01:46:43Z barcode=BC01 runid=2c9cf7bc05858273f10e7d7ec552fc0bd742dc3e
CTCCTACAGGGAGGCAGCAGTGGGAATATTGCACAATGGGCGCAAACCTGATGGCAATACATGCCGCGTGTATGAAAGGCCTTCGGGTTGTAAAGTACTTTCCAGCGGGGAGGAAGGGTAAAGTTAATACCTTTGCTCATTGACGTTACCCGCAGAAGAAGCACCAGCTATCCCGTACCCAGCAGCCGCGGTAATACGGAGGTGCAAAGCGTTAATCAGATTACTGGGCGTAAAGCGCACGCAGGCAGTTTGTTAAGTCAGATGTGATCCCCATTCAACCTGGGAACTGCATCTGATACTGGCAAGCAGGTCTCGTAGAGGGTAAAATTCCAGGTGTAGCGGTGAAATGCGTAGAGATCTGGAGGAATACCGGTGGCAGAAGGCAGCCCCTGGACCGAAGACTGACGCTCAGGTGCAGCAGTAGAGAACAAACAAGTTAGATACCCTGTAGTCCACGCCGTAAACGATGTTAATGTTGGAGGTTGTGCCCTTGAGGCGTGGCTTCCCGGAGCCTAACGCGATTAAGTCGACCGCCTGGGAGTACAGCCGCAAGGTTAAAACTGGAAATGAATTGACGGGGGCCCGCACAAGCGGTGGGCATGTGGTTTAATTCGATGCAACGCGAAGCCTTACCTGGTCTTGACATCCACGGGAAGTTTCAGAGATGGGGAATGTGTGCCTTCGGGAACCGTAGGACAGGTGCTGCATGGCTGTCGTCAGCTCGTGTTGTGAAATGTTGGGTTAAGTCCCGCAACGAAGCGCAGCCCTTATCCTTTGTTGCCAGCGGTCCGGCCGGGAACTCAAAGGAGACTGCAGTGAAACGCTGGAGGAAGGTGGGGATGACGTCAAGAGTCATCATAGCCCTTGACCAGGGGCTACACACGTGCTACAATGCGCATGCAAGAAGAAGCGACCTCGCGAGCAAGCGGACCTCATAAAGTGCGTCGTAGTCCGGATTGGAGTCTGCAGCTCGACTCCATGGGGAGTCAGGAAGCGCGCTAGTAATCGTGGATCAGAATGCCACGGTGAATACGTTCGGGCCTTGTACACACCGCCCGTCACACCGCTTGGGAGTGGGTTGCAAAAGTAGGTAGCGCAACCTTCGGGAGGGGCGCTTACCACTTTGTGATTCATGACACAGAATTGAAGTCGTAACAAGGCAACCGG
+
&),3323%+2+%++(,+-,+3*66.55,2-,*-.,://840,0/8&281543-&%'&%&'*+436/./113*+**+(''-337304..5,%)-+(*$*).5-'%'')-32),1,..0(')65014231/3268**666+5,,-61340/:4-.,../&(-&(261./.-*)0-**3,58-,2,+,8-0()''(.,())/+./,.-3/'(+)-)6))*&--)7/210953366;61/*+%+&4+.69278<-+/1'*&(),5596,*)&(.,(#$--/012042-0,,878768,++..0522.11/.)*+*++,)2)+(,-4*,*)1*7-2-188722224742/20//.0/)((*,888:0..-)0'()'#*'('&('+-+.0,.0:33',)(*/(.-(),+,,212131/51.))'''+/+1%*%*(,4.+-+.210*.,/,8/++)&+./1*--1711178.,'*%%(')%%$'(4,)*.-$+))95,32,03--.1203-0-',0**/*((('),%#'0'*()*/46::;<.48,)'+*/+12,+,58391:07/),.*+,,*)+%)0.214/-8.)*50,,-/*)*,+602.))*10/+1/9-&.')/)*/.420322/1+(,,/.,7<::984+)*'+4457-./7(1,,6:,/*()+,-/).'*(')*),'28163%(,,*6:65'/*+2(*).)+)**+*6:88877377476660400;11158;0+0,',40266*+/3&'*-(5'&()+643+2;708001()+)(2823//%-)0/733934&9./0/598:-+*((&%$$*$('%&+&''),.1,1++-051*03-/3779866.0')*-5498+($,,4/+,'*/4+-9:53)('())**()+,,..-(&$$%&+&(-0%&*&(,''))*220/-*,$*.'&(*5.)(-0//-44-.3577645/11+*01,301*(()+975.%,-/-,-.-1)+*+*($&(+&()'&'())%(+),*)+**1978223/.0:95:4.007334:8684445',200.4.01100,2;62;,,14/3131&%%$%,(*(+&*+,7-3/51((+&+&)$*%#$)(575;6&60),44-74557227$*-1*('),493%()+/((*+'&-&(./--3-%*439-+,&354'1*
@4910a26a-ad91-4943-a621-e1c4432638a0 ch=500 read=75572 start_time=2019-12-13T01:46:54Z barcode=BC01 runid=2c9cf7bc05858273f10e7d7ec552fc0bd742dc3e
TCACCCCAGTCTGAATCACAAAGTGGTAAGCGCCCTCCCGAAGGTTAAATACCTGCGCTTCTTTTGCAACCCCTCCCATGGTGTGACCGGGCGGTGTGTACAAGGCCGGGAACGTATTCACCGTGGCATTCTGATCCACGATTACTAGCGATTCCGACTTCGCTGAGTCAGGTTGCGAATCAATCCGGACTACGACGCACTTTATGAGGAGTCCGCTTGCTCTCGCGAAAGTCGCTTCTCTTGTATGCGCCATTTGTAGCGTGTGTAGCCCCTGGTCATGGGCCATGATGACTTGACGTCATCCCCACGCTCCTCCAGTTTATCACTGGCAGTCTCCTTTAGTTCCCGGCCGGACCGCTGGCAACAAAGGGTTGCGCTCGTTGCGGGACTTAACCCAGCATTTCACAACACGAGCTGACGGCAGCCATGCAGCGCACCTGTCTCACGGTTCCCGAAGGCACATTCTCATCTCCTGAGAAACTTCGCGGATGTCAAGACCAGGTAAAGGTTCTTCGCGTTGCATCAGATTAAACCACATGCTCCGCCGCTTGTGCGGGCCCCGATCAATTCATTTGAGTTTTAACCTTGCGGCCGTACTCTGGGCGGTCGACTTAACGCGTTAACTCCGGAAGCCACGCCTCAAAGGGCACAACCTCAAGTCGACATCGTTTTACGGCGTGGACTACCAGAATTATCTAATCCTGTTGCTCCCCACGCTTTTCGCGCCTGAACGTCAGTCTTCTGCGTCCAGGGGCCGCCTTCGCCACCAGTATTCCTCAGATCTCTACGCATTTCCGCCGCTACGCAAATTCTACCCCTCTACGAGATCCGGCTTGCCAGTATCAGATGCAGTTCCCCAGGTTGGGCGGGGATTTCACATCTGACTTAACAAACCGCCTGCGTGCGCTTGCATTAATTCCGATTAACGCTTGCACCCTCCGTATTACCGCGGCTGCTGGCGCAGGTTAGCCAGTGCTTCTTCTGCGGGTAACGTCAATGAGCAAAGGTAATGTGCTACTCCCTTCCTCCCCGCTGAAAGTAGCACACAACCCAGAGGCCTTCTTCATACGCGGCATGGCTGCATCAGGCTTGCGCCATTGTGCAATATTCCCCACTGCTGCCTCCCGTAG
+
3')///('(**#%&**-*.,1+++4:771-..1;71-*)))+(.,530%%&+,'&''(.4,2::/.51.353+(+1-+//+-**)-/-+/.+++&%'$*&),6-052*1(6+.64107//1;9:7:65466/-.1.(%''*.-000'22226<371.251/)(%($()0*.219(0)***--8/:,4/:98722,.-0.0176((((-.),-6*%'--./.423.0/.))*))*/3.12.06+166687::0:8)(+)&+%(&'&%'(.-1)(+;:6163,*-5*(+*++*''%()31477/576-%)$&++1//..02:8../243373/.1558258-&')2+1*&)4+26530''-$$&*',.5*&'&('*.388972;,-+63.*')/1./*)%-(*2-,,,,'.,2,+6.-/(0111.*,/(,%((+,)*)..-.11//-007:5473--3--+*/01:767687/7)**/%+0'(/.,))-548576/,+,-<899806'//8;44620440820-14(')(6&-118.33334461'/((&&&(*&*)/3096.+(,-087;4,24-*(/0994/53.5-+)--0.%,&*)+%%)22-5/3/000/0.,,..211++'',-/.,-47,.35:792:.292/&(,+/*+-+1+44//.024,693)/.032389;164(321/'(,+*-/-17-8./.23(-,278**..-+..,0-/(-(''&'-,.-++/6683,,.,,7**2;:619423.1)%%%%.-(67/8.80.3))-3326/033448<32)&/+,,''(%())40;253/72/*+*%&*+*&(+'&*),-(//,(0(+-$/.:89487;749)*0-.-)+'&%0,,(/3/+(+.2(*&$$&&*),/799<8;<-,,((&+-(,(#%&*&2,9;46/0.9,9,+*--*+,156/16/1.50,5:5*6***7730+)()',++2--.:(86134739978898:4./7869+5)))&/..2(-*++))')')+)--21(+/-31-65-'-0-0/%'&%$%$&(*-./82+*--3/7,60.485.--&))1/331910/3.12356-1-),254%$-+..504111177:0+..+-..1743<0/417
@4089e8d6-74da-44f8-be50-19700f24efc8 ch=13 read=35054 start_time=2019-12-13T01:46:54Z barcode=BC01 runid=2c9cf7bc05858273f10e7d7ec552fc0bd742dc3e
CTCCTACAGGGAGGCAGCAGTGGGGAATATTGCACAATGGGCGCAAGCCTGATGCAGCCATGCCGCGTGTATGAAGAAGGCCTTCCGGGTTGTAAAGTACTTTCAGCGGGGAGGAAGGGTAAAGTTAACCTTTGCTCATTGACGTTACCCGCAGAAGAAGCACCGGCTATCCGTGCCAGCAGCCGCGGTAATACGGAGGGTGCAAGCGTTAATCGGAATTACTGGGCGTAAAGCGCACGCAGGCGGTTTGTTAAGTCGGATGTAGAAATCCCCGGGCTCAACCTGGGAACTGCATCTGATACTGTAGCAACTTGAGTCTCGTAGAGGGTGGGAATTCCAGGTGTAGCGGTGAAATGCGTAGAGATCTGGAGAATACCGGTGAGCGGCCCCTGGACGAAGACTGACGCTCCAGGTGCAGCGTGGGGAGCAAACGGGATTAAGATACCCTGGTAGTCCACGCCGTAAATGATGTCGACTTGGAGGTTGTGCCCTTGAGGCGTGGCTTCCGGAGCTAACGCGTTAAAGTCGACCGCCTGGGGAATACGGCCGCAAGGTTAAAACTCAAATGAATTGACGGGGGCCCGCACAAGCGGTGGGCATGGTTAATTCGATGCAACGCGAAGAACCTTACCTGGTCTTGACATCCACGGAAGTTTTCAGAGATGAGAATATGCCTTCCGGAACCGTAGAGACAGGTGCTGCATGGCTGTCGTCGCTCGTGTTGTTGTGAAATGTTGGGTTAAGTCCCGCAACGAGCGCAACCCTTATCCTTTGTTGCCAGCGGTCCGGCCAGGGAACTCAAGGAGACTGCCAGTGATAAACTGGAGGAAGGTGGGGATGACGTCAAAGTCATCATGGCCCTTGACCAGGGCTACGTGCTACAATGGCGCATACAAAGAGAAGCGACCTCGCGAAACCAAACGGACCTCATAAAGTGCGTCGTAGTCCCGGATTGAGTCTGCAACTCGACTCCATGAAGTCGGAATCGCTAGTAATCGTGGATCAGAATGCAGTGAATACGTTCCCAGGCCTTGTATACACCGCCCGTCACACCATGGGAAGTGGGTTACCAAAAAGTAGGTAACCTTAACCTTCCGGGAGAACGCTTACCACTTTGTGATTCATGACTGGGGTGAAGTCGTAACAAGGTAACCGG
+
).44,)/'.3,(.1.%430.5-+,('+.(4-,*'''&*8821.15;2685111(-,%((,,/7931433401370-.-,./66;1//97190,2:0*0/.+8:**--1-1('-(-&,(&-)4/*,-+$*)(11+,////1--.1/7/-4-*+**.,&*)')140(.+,)*1/,0/9930/-,4+)(,**.))$,'1*),,,-33312-7,2,/2,3.6/8.44;<:86665-)(-/&-%((*08'/6:1-2446169+33-*+&&-2.3/795)5783/(,-,//653768775/.+(),./2+''((+)&%$('*+-+/122.(,..((-(**+.--..82770110:5.27.+/1795//+)*++130.&++*(%)&%')+,.,996-/0979*-+++44456+62:')5::10/-.146;7,)-,3:(7%54*0--*)+0*59..5:97859802129647;7123535534306-4+-.26.001:-+1/-/8018884405*.-./002810014/21++45/33879<97:8&*((),-62/,0/.,37:6;:26789<641,+--.-027<:-*8/*+*//533.*-.2.,+./35:6:7;423339816.0-00(+/+4-6,,40.10-1///99:5,*+/1(*(*1:515+('..1-,/..9989;859&6)-,:<87*))++500/16::88672:566::67/***,22.21,1.,--/46/004253264104/0-+,077,+2/261,/.+)2.56/.5001;22;/0..921620..%,6**300.,))+'**8*+,(&/2036:714572-0.+213037:4,488876431(+127:621+.80+'-,.,4+-0+(%&&&0168894;3'565788789;,('%))(*::36/4**+*'''$12*.0936556142:624665544356/8.)-4-2).&(),1792811//2245757623../-4-801042*()()*,098:4322%)&&$&$*/.,8/,-1136(''153((4..+---.0851:511643227-5)/-.)+,)-)+8(2)168/)'+,0611/0'%%+-,,74:'9:7.,&)+'(,''+-*).4,+3246;5664454/,1+(((.')+8789779*4/59;99.
@c03b70bd-a666-4f9b-b7c4-0715bb5bd675 ch=123 read=72926 start_time=2019-12-13T01:47:06Z barcode=BC01 runid=2c9cf7bc05858273f10e7d7ec552fc0bd742dc3e
CCGGTTACCTGTTACGACTTGGTCTTCTACCAAGCCCACCGTGGTCGCCTGCCCTCTCTTGCGAGGTGGCGCAACGCCTTCGGGTGAACCCAACTCCCATGGTGTGACGGGCGGTGTGTACAGAGCCTGGGAACGTATTCACCGCGGCATGCTGATCCGCGTTACTAGCGATTCCGCCTTCATGCTCTCGAGTTGCAGAGAACAATCCGAACTGAGACGGCACGGAGATTAACGCTCTCGCGAGTTTGCTGCCACTGTCACCGCCATTGTAGCACGTGTGTAGCCCAGCGCGTAGGGCCATGGACTTGACGTCATCACCTTCCTCCGGCTTATCACCGGCGGTTCGCTAAGTCCCCAACTAAATGATGGCAACTAAAGGCGAGGGTTGCGCTCGTTGCGGACCAACCCAACATCTCGGTGACACGAGCTGACGGCAATGCATGCAGCACCGCAATGTTCCAGTCCCCGAAGGAAGAATCCATCTGGAAATCGTCCGGACATGTCAAACGGTAGGTTCTGCGCGTTGCTTCGAATTAACCACATGCTCCACCGCTTGTGCAGGCCCGTCAATTCCTTTGAGTTTTAATCTTGCGACCGTACTCCCCAGGCGAGGATGGCAATGCGTTAGCTGCGCCACCAGCACCAAGTGCCCGGACAGCTAGTTATCATCGTTACGGCGTGGACTACCAGGGTATCTAATCTGTTTGCTCCCCGCTTTCGCACCTCGGCGTCAATACCAGTCCAGTGAGCCGCCTTCACCGCGGTGTTCTTTCGAATATCTACGAATTTCACCTCTACGCTCGGAATTCCACTCACCTCTCCTGGATTCAAGCGATGCAGTCTCAAAGGCAGTTCTGGAGTTGAGCTCAGGCTTTCCTCTGACTTACAAAGCCGCCACCGTGCGCTTTTACGCCCAGTAATTCGAACAACGCTAGCTCCTCCGTATTACCGCGGCTGCTGTGCAGGTTAGCCCGGGCTTATTCTCCGGTACTGTCATTATCATCCCGGGTAGGCTTTACAACCCTAAGGCCTTCATCACTCACGCCACAACTGGATCAGGCTTTCGCCCATTGTCCAATATTCCCCACTGCTGCCTCCGTAG
+
.',(-3)+)-(14,.0*--.0116172)$%#,,(26+&1,-1-578/262,25-*4553:30.+*'+)+&%*,./126080))',()4)1(+(**,23/009//099:209,.37651.))(&)'7908:.6752527<544;38/8111980...41.,+*5./10111-4/3((2;9<:64312/,.+*-21/1&)*/0384:111/110/-*/.56**%').'*'()$%((.22+1--2+./8.,0+)+,)+,-0446:374'1**+041010/33,))+/42,/4566.2*4759898700//.0368::*6)3.9<;999-8,+/10222787866539,(*/&&()-:9,-10899:58728/'*(,--:63962.+0*-/-.02367793025*+&-)3,+/.1/33--'$%(*,'*('1122457+32,)(+*.(+(--+.-$&*-++,8)/-0.:49,+*0,+,)&'((6)$'())+++*)+/7274926766571:1*+%'%,12:6.//--/.5/009141420368;//.////0958;3-6,+++1)3.79,&*,.6171.-60-&)098+694/5.-+/)32+0'-,77:/&2774'')+)*'(-909:2911-0168676*&%&'.*1(9-6771*)&-0.,+-+).3:776467,:.'(7;8878:87868;089300//)+/1665/62,,-/6,-(-0952..).410&+(&(%,-,.1;58620(**,-47955402(&0,).&--//0.+5+-+,545643.3--3.;7..5855622*345'(*'.6,--/0556901/0457;22:176/2-+-.034885458)393366;1129/.5/.-3332(0995:31%(+1135:90/,0-$(,(01$$((),80,/40)-1/260-//28218*+787,1$&)(,/357.58/371;0/.)%(+-.25-7'%*%+-.--'0,'*,*,.6.2;404(+'+,7747727703779./),45+.'+*-+('(062;,,24551522/111/223*-()&"%&$)(-146:/8;99<</62<300;43/*1-/22.899/),2555654162*-/.
@a9be5c43-7a9e-486b-878d-7f82329548bf ch=20 read=34958 start_time=2019-12-13T01:47:13Z barcode=BC01 runid=2c9cf7bc05858273f10e7d7ec552fc0bd742dc3e
CCGGTTACCTTGTACGACTTCACTGATCACTTGAATCACAAAGTGGTAAGCGCCCTCCCGAAGGTTAAGCTACCTACTTCTTTGCAACCCACTCATGGTGTGACGGGCGGGTGTGTTACAGAGCCGGAACGTATTCACCGTGGCATTCCTGATCCACGATTACTAGCGATTCCGACTTCATGGGTCGAGTTGCAGACTCAATCCGGACTACGACGCACTTTATGAGGGTCCGCTTGCTCTCGCGAGGTCGGCTTCTCTTTGTATGCGCCATTTAGCGTGTGTAGCTGGTCGTAAGGGCCATGATGACTTGACGTCATCACCTTCCTCCAGTTTATCACTGGCAGTCTCCTTTGAGTTCCCGGCCGGACCGCTGGCAACAAAGGATAAGGGGTTGCGCTCGTTGCGGGACTTAACCCAACATTTCACAACACGAGCTGACGACAGCCATGCAGCACCTGTCTCACGGTTCCCGAAGGCACATTCTCATCTCTGAAAACTTCCGTGGTCAGGGCAGGCAGGTTGCGTTGCATCGAATTAAACCACATGCTCCACCGCTTGTGCGGGCCCCGTCAATTCATTTGAGTTTAACCTTGCGGCCGTACTCAGGCAGTCGACTTAACGCGTTAGCTCCGGAAGCCAACGCCTCAGGGGCGCAACCTCCAAGTCGACATCGTTTACGGCGTGGACTACCAGGTATCTAATCCTGTTTGCTCCCACGCTTTCGCACCTGAGCGTCAGTCTTCGTCAGGGGTACCGCCTTCGCCACCGGTATTCCTCCAGATCTCTACGCATTTCACCGCTACACCTGGAATTCTACCCCCCTCTGCAGACTCAAACGCCGGTATCAGATGCAGTTCAGGTTGAGCCAGGGATTTTATCTGACTTAACAAACGCCGCCTGCGTGCGCTTTACGCCCAGTAATTCCGATTAACGCTTGCCCTCCGTATTACCGCGGCTGCTGGCACGGAGTTAGCCAGTGCTTCTTCTGCAGGTAACGTCAATGAGCAAAGGTATTAACTTTACTCCTCCCCGCTGAAGAGTACTTTACAACGAGGCCTTCTTCGCACACGCGGCATGGCTGCATCGGGCTTGCATACGGTAATTGCAATATTCCCCACTGCCTCCGTGAG
+
1/,0/4.1204&*$(*.3800**',-70+()(++755)425*)()(,&*&(+053+26((.6.-0-8./43/472137;46<7.23%55)%((.&(+.433233080.)++(((&,'(*40.+4-**/+,32&()**5:482821201%#(.,-'(*0.,3+--..121:<875456;4(2*,))*((*33-/-.7657*9,0.3.304/3445.1+,/9;56,+'(#(-'((+5,-.4141-,,,.300(,,,,.,2:9-456798;:419*%',((++)'(*,(*5/0/24*.401-)+1240-((')+87761++'+/26740.5///:2,-3202.:/*/5735++6.-/38910+&.,0.713357141/.'.081+6-8,)*0.+/8-0/334-6801194++..-(,+(.5242:72**.*)+/((2367520,4234;3845/00/0:5.,,,*-/.7::274106*1,'..1:7778:97764408--6-76566(*(%&'$&$&$%%())'')(.411068*,,2,0;860,-/73444:0/2+%$$+*+,.+*,84'')*'51;2(*3-0/06:1+*--//*+'-2/3700--).67.78-,)+-1100/0/0++*-.2/,-*)&)+&'**,0/..'35*1&1086;09*2,+..0/3.44097/(.(1/018:52.'&%%(&.)*,2+*,/774072+,/,54(*+,/;1/%'%+*))1276420011253205(+04'+(.1025.7,(')(/./41-3,2*,5*+*3432,+---569<2+/32.331-)-10200).)),/2/7660-24(3$//17726*+'-+,/1229')+///79765&'),0.(.1-&*('$-*($)+43212-5.7.))+*',4.5:83211/2,./66,/,46)(.0287;850208191/,(&%*,0016&.*/--66894;666;926($%',%&4..-36/31./2318<5.-,%.//,7../131//37::8*+0+10712-/82...2--,97,'(''')&&))))/1.*-.%0),)1098;99;2&')++./32;5552*++*+++1'44,1*')&&%)+*.)((((.10/0852:;5+0('('%,9*,(&&
@bd2331f6-2f24-4b7d-b981-7caaa3ba5b5a ch=132 read=45519 start_time=2019-12-13T01:47:15Z barcode=BC01 runid=2c9cf7bc05858273f10e7d7ec552fc0bd742dc3e
CTCCCTACGGGAGCAGCAGTGAATATTGCACAATGGGCACAAGCCTGATGCACATCATGCCGCGTGTATGAAGAAGGCCTTCGGGTTTATAAAAGTACTTTCAGCGGGAGGAAGAGTAAAGTTAAAAAAAAAAATACGCTGCTCATTGACGTTACCCGCAGAAGAAGCACCGGCTAACTCCGTGCCAGCATACGCGGTAATACGGAGGGTGCAAGCGTTAATCAAGATTACTGGGCCTGCAAAAGCGCACGCATAGGCGGTTTGTTAAGTCAGATGTAAGCAAATCCCGGGCTCAACCGCAGAGACTGCATCTGATACTGGCAAGCTTGAGTCTCGTAGAGAATTCCAGGTGTAGCGGTGAAATGCGTAGTCTGGAGGAATACCGGTGGCGAAACTGACCCCCCTGGACGGGCAAGCGCTCGGTGCGAAAGCGTGGGGAGCAAACAGGATTAGATACCCTGGTAGTCCCATAAATGGCGATCATCGACTTGGAGGTTGTGCATGAGGCGTGGCGGAGCTAACGCGTTAAGTCGACCGCCTGGGAGCGGCCTGGGTTAAAACTCAAATGAATTGACGGGGGCCGCACAAGCGGTGGAGCATGGTTTAATTCGATGCAACGCGAAGAATACAGTCTTGACATCCACGGAAGTTTTCAGAGATGAGAATGTGCCTTCGGGAACCGTGAGACAGGTGCTGCATGGCTGTCGTCAGCTCGTGTTGGCGAAATGTTGGAGTTAAGTCCACTGGCAGGCGCAACCCTTATCGCTGTTGCCAGCGGTCCGGCCGGGAACTCAAAGACTGCCAGTGATAAACTACGGAGGAAGGTGGGATGACGTCAAGTCATCGCCAGCCCTTACGACCAGGGCTACACATTGCTAATGGCGCATACAAAGAAGCGACCTCGCGAGAGCAAAGCGGACCTCATAAAGGGTGGATGCGTCGTAGTCGGATTGGAGTCCGCAACTCGACTCCATGAAGTCGGAATCTTTAAAAAATATCTGCGTGGATCAGAATGCCACGGTGGAATACGTTCCCGGGCGCCTTTACACCGCCCGTACACCATGGAGTGGTTTACCAAAAAGAAGTGGCGAAAAAGA
+
'+34((244<7--,*44)13-*/.+.+''))2;32:/.),12&/370*.'&%))'&'((.(',,-0/./.34,--,.29:08183/4)&,.5:1+,./1693-0/,42(+-,)(%',,50*+-//.-211616++./,/31230-.7..11/40/:4/2*(+(#(($%')**402.6.//2+*+.95(2+(%)$%&(),/.-21/---(-%-.53471:1904)(&(*-(*()+)-(&%+)11**314()%'%$()/.,/166,/706.17**,,'(&)'*)75+,2*-3/14,+),'#&&&&&+313/....-/.//.3/-**$&$$,&((*.348'(&'%-'*0((3631/*//053-(/-)+,.,****198++,)4..66&/0,0-*,*',(,%/.634().3/3)*'1')$..461%'&%&')+*-+1.13/')&&/8/+,87.24/1;9889)+0..+)+4/)&%&+(')'%&(&&',,*((&&**%'(,0('#%#%'(..53.,*++.+-.348434.-345.49(&)4+84014/('$,&3)3224273;710,.,772/1181627+8<7/34),-102-324628/0,+,-*9;7596;/.),'--110+*.(&'#"#%&-.*.6331.03/-0-1/2.0855/-+)+,510)((++4032496/4714498861525*/.148;98987;;::9:788+--/15678.5(%&'39.125.2&+./-++.50.1,-&%%&.01*-%/*%,()+8,.152;3340/00750'+'+&(2,*-/9905+)()+%77$.,)+-/6-0/(*+4*,,(*+,*17739658668753799:9%&%&*172),%%'(4326577-,+(*&+)('&*,.46001127679&%)('01:99886/0*)'')44.%33;98820,*38.'*(*.3-1/10017;89/:*3*2)0-*+-052/0-./22357995707.,,/'3,3//).,()-++(&)((%%()+:9321102:8588,,-0,0,3.6--++-3)()+/.%%$('&((*-()-+$%&&**075651))%*..:;(1.1941*%**)('$$%&%%%##%
@e085790f-fd0f-4d49-8f28-959a872b06e9 ch=269 read=46277 start_time=2019-12-13T01:47:12Z barcode=BC01 runid=2c9cf7bc05858273f10e7d7ec552fc0bd742dc3e
CTCCTACGAGAGGCAGCAGTGGGGAATATTACAATGGGCACAGAAAGCGATGCAACCATACCGCGATATGAAGAAGGCCTTCGGGTTGTAAAGAGTACTCTCAGCGGGGAGGAGGGAGTAAAGTTAATACCTGCTCGTGGCGTTACCCGCAGGAAACACCGGCTAACTCGTGCCAACGGCAATACGGAGGTGCAAGCGTTAATCAGGATTACTGGGCGTAAAGCGCGCAGGCAGTTTTGTTAAGTCGGATCGCCCGTCCCGGGCTCAGCAGAGACTGCATCTGATACTGGCAAGCTTGAGTCTACTCGTAGGGGGGTAGAATTCCGGAGTGTAGCGGTGAAATGCGTAGAGATCAGGAGGAATACCGGTGGCGAAGGCGGCCCCTGGACGAACCCCGGACGCTCGGAGTGCGAAAGCGTGGGAGCAAACAGGATTAGATACCTGGTAGTCCACGCATGGCGTCATCGGCAGGTTGTGCCCATGGCGTGGCTTCCGGAGCTAACGCGTTAAGTCGACCGCCTGGGGAAATACGGCCGCAAGTTTAAAACTCAAATGAATTGACGGGGGCCCGCACAAGCGGTGGAGCATGGTTTAATTCGATGCAACGCGAAGAACCTTACCTGGTCTTGACATCTACGGAAGTTTTCCAGGGTGAGAATGTGCCTTCCCGGGAACCGTGGACGGTGCTGCATGGCTGTCGTCAGCTCGTGTTGAAATGTTGGGTTAAGTCCGCAACGAGAGCGCAACCGCATCGCTGTTGCCAGCGGTCGGCCGGGAACTCAAAGGGAGACTGCCAGTGATGACTGGAGAGGTGGGGATGACGTCAGAATCATCGCCAGCCCTTACGACCAGAGGCTACACCACGTGCTACAATGGCGCATACAAAGAAGCGACCTCGCGAGCAAGCGGACCTCATAAAGTCATGTAGTCAGATTGGAGTCTGCGCAACTCGACTCCATGAAGTCGGAATCGCTAGTAATCGTGGATCAGAATGCCACGGTGAATACGTTCAGACCTTGTACACACCGCCCGTCACACCATGAAGTGGGTTGCAAAAGTAGGTAACAACCTTCCGGGAGGGCGCTTACCACTTTGTGATTCGCGTGACTGGGGGGTGAAGTCGTAACAAGGTAACCGG
+
/1311521*)&+(((),,$0&)++'.+)1+*+38526.,#%'%*,,(())+*--(*,-413+'''$(&(&'+%()%*055;61;4//*//3,(%()+100/-&,*.290&+.+(/(&('592.08+7*(('&%)03)3,'2.9..69-+-&,&+)%',,+()-&)1...()****%'&'%%%$&((3-,.*))*(&'//202/2&5'$+'&+,-5221:::.-/),(+(.6+.0.;<302/22*-7'*((&%('*++/1--378891%.)(,(*962233490/.*-1.2-+/)'&&('**)&#')*78..)428,01/313-4)(,&')-*+,,151.-74--163++**)**%-)'0,'7326:5;5670,,-)/,/.4;7,-8:683*'1//)(($'%*-0&.&')0,''&$)(2114/&),8:*7+4-(0-3022./8*-33%2/6&%%%&#%')(&')&)'($)%/**215503)$%&+(,++,*(*+)/.+,+429/.+,118067420394597554)(&((.,*.7.441*++5+4<;8179/::7282221.2*,050+64+,-00413*6672-//844026:445810.--00+6/0026,-14/-++004/,/*)5-&/33431358081.6;/,&',),$'%''+))123-/+*&,*35/87930+))--01-2.-,+,*.//1553400'($*)+(1)''+,,+2.6562939305-),,'0,-'',-.-4'3(#$&()(.+++//68/.22205*9.5.:9.545:291)/)')0/224912/.,+((+/51,*((*/07;968,,**,3,(*(*+--0&&&'+170--*)(,/-'%%-/.2++&+)*,,64531/40/)411290--05)&(''--,+--.21+*)(-.().8622125060+),,+0-,*--0%*&4)+*('*0-+*%'('0/1224545.0,,)++/,72547+2&((+.5333989556,+*,**67.-0---7:77864//%,&,,*.*((+,--2733;836643013++))&*',+-040/1:.)$%$,-*/++-111227+460+/1-1106/+-.)*+,+(*,%4&'&+'$%&*+1+)*+*.-20--/026760/+/'+03412
@95a4d075-8a50-4bce-ab9e-6be89623d379 ch=476 read=31346 start_time=2019-12-13T01:47:21Z barcode=BC01 runid=2c9cf7bc05858273f10e7d7ec552fc0bd742dc3e
CTCCACACGGGGGGAGGCAGCAGTGGGAATATTGCACAATGGGCACCAAGCCTGATGCAACCATGCCGCGTGTATGAAGAAGGCCTTCGGGTTGTAAAGTACTTTCAGCGGGGAGGAAGGGGTAAAGTTAATACCTTCGCTCATTGACGTTACCCGCAGAAGAAGCACCAGCTAACTCCGTGCCAGCAGCCGCGGTAATACGGAGGGTGCAAGCGTTAATCGGAATTACTGGGCGTAAAGCGCGCAGGCGGTTTGTTAAGTCAGATGTGAAATCGGGCTCAACCTGGGAACTGCATCTGATACTGGCAAGCGAGTCTCGTAAGAGGGTAGAATTCAGGTGGCGGTGAAATGCGTAGAGATCTGGAGGGCCGGTGGCGAAAGGCGGCCCCTGGACGAAAGACGGCGCTCAGGTGCGAAAGCGTGGGGAGCAAACAGTTAAGATACCCTGGTAGTCACGCCGTAAACGATGTCGACTTGGAGTTGTGCCCATGAGGCGTGGCTTCCGGAGCTAACGCGTTAAGTCGACCGCCTGGGAATACGGCCGCAAGGTTAAAACTCAAATGAATTGACGGGGGCCCGCACAAGCGGTGGAGCATGTGGTTTAATTCGATGCAACGCGAAGAACCTTACCTGAATGCTTGACATCCACGGAAGTTTTCAGAGATGAGAATGTGCCTTCGGGAACCGTGAGACAGGTGCTGCATGGCTGTGTCGTCAGCTCGTGTTGTGAGCCTTGGGTTAAGTCCCGCAACGAGCGCAGCCTTATCCTTTGTTGCCAGCGGTCCGGCCAGGAACTCAAAGGGAGACTGCCAGTGATAAACTGGAGGAAGGTGGGGATGACGTCAAGTCATCATGGCCGACCAGGGGCTACGATGCTACAATGGCGCATACCTGAAGCGACCTCGCGAGAGCAAGCGGACCTCATAAAGTGCGTCGTAGTCGGATTGGAGTCTGCAACTCCGACTCCATGAAGTCGGAATCGCTAGTAATCGTGGATCAGAATGCGGTGAATACGTTCGGGCCTTGTACACACCGCCCGTCACACCATGGGAGTGGGTTGCAAAAGTAGGTAGCTTAACCTTCGGGAGGGCGCTTACCACTTTGTGATTCATGACTGGGGTGAAGTCGTAACAAGGTAACCG
+
)+0/**'*(/402,(+.-./0-/212,***/51++*+33-12*('+&0,,,,,-.3-/0&5.7758/,/44353453-)*(*2/6583-::3:2(31)'+*+.;6.,--388)(1,16-382.4;9./6/6137;07/..47.9..+1/220160)++,4+(*-'))7-,--+/.,-/3.3/31/*,%-21-/*50.6*(**+//0-//2543432:2902&1(&.(-0::;8:92880*+),)-+17:179<;20;05.36,,.60*'(,()*-7767:4*/6/0;4442310011/...,001/+*'%&)(**+)++,,+*&01*,-+3-6,7)+1./++395+22))5689810./.0./1++,&*.)-/0.*+,+&/.620372+*-43:205*),+(')-/67-197767157,-.4410.(*//6./&(*+/(+.4159*,5/.'&)')..3;9;;<5311104978/505*'-/8-/)11-$&&'-.42038//3-/-.,-.321.,/).,9.-/0009;68611,&)''-/.146-219+8/86<9.001*.-/+-,3-4554:;:(88*'0-1257809116,.//97223797142971111070326--4),4493711700(.0*&+&*+87.8)')+,*-),9;:321000200/.6335678460+7/7/9<9;8241+-+4.7:;7542)++)(+&)7581-//0966209.('(%%$&$,0233640-66+)/0*0((+.173'/)&()+8-*/0,-1.08211.92.-.5-5'4---02.58*,+('(3478:81*,*)+0<8656301-,1(4.167.-3657743*.(+.../,.,31,'*+-+(180/''(%$*+65--1,,30,++**%*$%&))('55/*,/.//)('(*584652,2--8577;4,101-65785515,3+8-90*-..4:948331/,)054/*'(,*()2+92:89-.+))-1.-/244:767*)+65/.%+*-/84381697%.(2'(-+-332325:50:1*+1,61566800&(%,)0+,8/35;1))/+/*))(''&-)*--83.:-)-4/32/6-.7;/./;315446;578421,++0.-0-3-..479<87607/2767.
@c7e9604d-fc71-4574-be0b-e1d191694a8d ch=251 read=74717 start_time=2019-12-13T01:47:21Z barcode=BC01 runid=2c9cf7bc05858273f10e7d7ec552fc0bd742dc3e
CTCCTACGGGGCTTGGTGAGATATTGCACAATGGGCGCAAGCCTGATGCAACCATGCCGCGTGTATGAAAGAAGGCCTTCAGGGTTTGTAGAGTACTTTCAGCGGGGAGAGGAGTAAGTTGTACAACTTCTCATTGACGTGCGCGAAGAAGCACCAGCTAACTCCGTGCCAGCAGCCGCGGTAATACGGAGGAGTGCAAGCGTTAATCGGAATTACTGGGCGTAAAAGCGCAGGCAGTTTGTTTAGAAGTCAGATGTAAATCCCGGAGGCTCAACCTGGGAACTGCATCTGATACTGGCAAACTTGAGTCGTAGAGGGGGGTAGAATTCCAGGTGTAGCGGTGGGGAAATGCGTAGAGATCTGGGTACCAGTGGCGAAGAAGGCGACGATCTGGCTGGCGGCGCTCAGTCAGCGATATAGAGGAGCAAGCAGGATTAGATACTGCAGTCCACGCCGTAAACGATGAATACTAGGTGTGGGGGTTTCCAGCACCTCCCGTGCCGCCGCTAACTTGCATTAAGTATTCCGCCTGGGAGTACGGTCATAGATTAAAACTCAAAGGGGTGTTGGGGACCCGCGCACAAGTAGCGGGCATGTGGTTTAATTCGAAGCAACGCGAAGAACCCTTACGCTGACATCCTTGCATTACTCTTAATCGAGGAAATCCCTTCGGGGACAAGGTGACAGGTGCATGGTTGTCGTCAGCCTCGTGTCGTGAGATGTTTAAGGTTAAGTCCGCAACAGGCGCAACTCTTGTCGTTAGTTACTACCATTAAGTTGAGGACTCTAGCGAGACTGCCTGGGTTAACCAAGAAGGAGGAAGAGGTGGGGATGACGTCGGTATCATGCCCCTTATGTGTAGGGCTACGTGCTACAATATGGCTGGTACAGAGAGATGCAATACCGTGAGGTGGGTAAACTTTAAAACCAGTCTCAGTTTCGGATTGTGGGCTGAAACTCGCCTACATGAAGCTGGAGTTACTAGTAATCGCGAATCAGAATGTCGCGGTGAATACGTTCCCGGGTCTTGTACACCGCCCGTCACACCATGAGGAGTTGGCAATACCCGAGGTCCGTGAGCTAACCACCAAGGCGGCGGCCGAAGGTAGGGTCAGCGGTGGGGCAGAATCGTAACAAAGGTAACCGG
+
++0.,/1--5,($#&&%)&'&-,41/0032943740()'*%*36527560&/41728867886767111'%+*)+07363&17+/,&$"$$%&(,-3561,./.4:-)()+*%%$*)(()($%'&(')+(*.-02(&'&&$%#%%&)$()&(&'++'0+-634482536853.--3+3010/17001-4**.%*+257/,./5615/0103/,0,./;<787498;.()*,*-22(669.',5.(&'(*12,-**('%.3*,85,-)+--/567696591*0034444464565743403:0**''%)),/.1*%.,.47*10/-0/003/1:74112/40//(('(*1))-./--++,1.,-*'(*-4123271)))&)+-40231.012-+-*'&()+*/%)+,'/..%'((&**)*(%.*',.:<'7*8.*5*,*10-(&%$%+,13/246942/542/,,++-,,,-&2+.,0,.23+/928'/$-*-2,69-.986/,30-.-2**.(-..,9/8.669:9:46<868-(')'-.212(%)&*/+389/77504,*0/')&%%)'1171;6,,')(+,-++,,2+.(+-20-/42:8172;4-,1+-.02.0349/0760%%$$%$$(**11/1-((()*/(&'()-+-*)+0---,1.+/**396/::/4/8.*,+,34&/(&&%&,/55;4//***)++(*+175666978352/.4+''1.0/.**+1-(,-++&'))&++,/0027133070/.07//0345.,,8..112%..3341+$%&'+056799:98:-7,+(+/,/)+-(+'+,-0*'))+)3843889:10+'%))5506,502+'.,.-21/'-11/22210-2/12252-+/--.98647520+)**,212;524741,).*+,+'(/5*0/972;99,+,//456*333+/'/%7)*-%-0.,-,5.--757;40011/50//67*)*,5445447555614//:776217658:9;*854295*7028242-644,7+**,-./.388*-327867;54..*(&)06.2+&$*)23-+-.6./2332/-,--41;.200-)1)*3..,3++2-)7-4451.-+--*(/*+3/)(+*+)/3755//3*).+..1,42
@fd6b2aeb-9113-4280-a5c3-a38685f55457 ch=360 read=78039 start_time=2019-12-13T01:47:30Z barcode=BC01 runid=2c9cf7bc05858273f10e7d7ec552fc0bd742dc3e
CTCCTACGGGAGGCAGCAGTGGGAATATTGCACAATGGGCGCAAGCCTGATGCAACCATGCCGCGTGTATGAAAAGGCCTTCGGGTGTAAAGTACTTTCAGCGGGGAGGAAGGGGTAAAGTTAATACCTTTGCTCATTGATGTTACCCGCAGAAGAAGCTTTTCAGCTAACTCCCGTGCCAGCAGCCGCTTGGTAATACCGGAGGTGCAAGCGTTAATCGGAATTACTGGTACAAAGCGCACGCAGGCAGTTTGTTAAAGTCAGATGTAAATCCCCGGGCTCAACCTGGGAACTGCATCTGATACTGGCAAGCAGGTCGTAGAGGGGGTAGAATTCCAGGTAGCGGTGAAATGCGTAGAGATCTGGAGGAATACCGGTGTGAAGGCGGCCCCTGGTTGAAGACTGACGCTCAGGTGCGTGGGAGCAAACAGGATTAGATACCCTGGTAGTCCACGCCGTAAGCGATGTCGACTTGGAGGTTGTGCCCGCTTGAGGCGTGGCTTCCGGAGCTAACACGCGTTAAGTCGACCGCCGCAAGGGATACGGCCGCAAGGTTAAAACTCAAATGAATTGACGGGGCCCGCACAAGCGGTGGAGCATGTGGTTTAATTCGATACAACGCGAACCTTACCTGGTCTTGACATCCACGGAAGTTTCAGAGATGAGAATGTGCCTTCAGGAACCGTGGGGCAACATGGCTGTCGTCAGCTCGTGTTGTGAAATGTTGGGTTAAGTCCGCAACGAGCGCAACCCTTATCGCTTTGTTGCCAGCGGTCCGGCCGGGAACTCAAAGGAGACTGCCAGTGATAAACTGGAGGAAGGTGGGGATGACGTCAAGTCATCATGGCCCTTGACAGGGCTACACGATGCTACAATGGCGCATACAAAGAGAAGCGACCTCGCGAGGAGCAAGCGGACCTCATAAAGTGCGTCGTAGTCCGGATTGGGTCTGCTCGACTCCATGAAGTCGGAAATCGCTAGTAATCGTGGATCAGAATGCCACAGTGAATACGTTCCAGGCGCTAACCCGTCATCACACCATGGGGTGGGTTGCAAAAGTAGGTAACCTTCGGGAGGCGCTTACCACTTTGTGATTCATGACTGGGGTGAAGTCTGGCTAAGGTAACCGG
+
,-01)-2196+-3-*//.-2&('))+),3--.1163194/*.06.282234344*1202046-.230/,-,.0((&,+86:2+-')'),;535203921-21078()*/*2)/+()375,2-3-34/')6,,672(0*)+0,3--8;503+,..(*)&%%%&%*%.,-,7-.,/()-./6/0.,-6,&&%%)&,.4-++(/--0*((/1837102.1-2.,/,1-.-,*#%%(,./+,-0,.+,'(58'95<:309.:*,17+,-4,)'2,*311)(+'*,4)+,.+)00)/00111234-...0332002++$+%('**2++.026+))'1)4.7&)&&'$&'241/281.+-.,+,)&%+,99://-*1-0894532))*+(-*1(881()-)'&)/7.++)*,86760)4/'''&%37+'*+9;*7)-*&.,-,-008;535:6+0.21+,0496669&002219775,4+6*-/,30.//75-$&)'*+77856/4---2,+,++.../-'**,-/798157878225-+).*,))(./.607.1446*8.:4;9./126;:1-(.,31581*93+6-,..33+00-3./3.../73/212;;1;9;.+,+'+2*-*-)()%./414;98631++*(+676/-/0+,,(*584.---.:9:64;10014:5<4*43*008675,*'&'%'&(+,+,-4536.--,,23484;221079025<2753566/.21,.2+7%%/0//2.340,3//1(*03--84470-,//976.736417-5759;97*0,')+0-.29-/.&(,/492440.4/0505/,59420013132-/**+*-+(+(.,73,/)+-*(0211))')'(+-332022.,:--.511345)')'(**,210/13410).*%'',7(-.855656*,184,28;686*-'*+.*3/+5,3531*&'((+0001;;56717000%*&('(+10/'/,16231:6;44431183144-/*1766;8682521-(,1.('&'&-1413*(*+,001:29630(**4./3./2;.'&'%,))*(*+,23*95,/2/3/8..:.-+74-*,-003/+,--1004511.2///3-*%'(+0*225999-+
@c9eee25f-acac-40c5-8a98-ad36441f7a3a ch=217 read=54332 start_time=2019-12-13T01:47:40Z barcode=BC01 runid=2c9cf7bc05858273f10e7d7ec552fc0bd742dc3e
CTCCTACGGGAGCGTGCAGAATATTGCTGTGGAAGCAAGCCTGATGCAGCCATGCCGCGTGTATGAAGAAGGCCTTCAGGTTATGGTACCAGCGGGAGGAAGGGTAAAGTTAATACCTTTGCTCATTGACGTTACCCGCAGAAAAACACCGGCTAACTCCGTGCCAGCAGCCGCGGTAATACCACGGAGGTGCAAGCGTTAATCGGAATTACTGGGCATGCAAAGCGCACGCAGGCGGTTTTGTTAAGTCAGTGTGAAATCCCCGGGCTCAACCTGGGAACTGCATCTGATACTGGCAACGAGTCTCGTAGGGGTAGAATTCCAGGTGTAGCGGTGAAATGCGTAGAGATCTGGAGGAATACCGGTGGCGAGCGGCCCCTGGACGAAGACTGACGCTCAGGTGCGAAAGCGTGGGAGCAAACAGGATTAAGATACCTGGTAGTCCCACGCCGTAAAGCGATGTCGACTTAAGGTTGTGCCCGCTTGGGGCGCGTGGCTTCCGGAGCTAACGCGTTAAGTCGACCGCCTGGAGTACGGCCGCAAGGTTAAAACTCAAATGAATTGACGGGGGCCCGCACAAGCGGTGGAGCATGTGGTTTAATTCCGTGCAGCGCGAAGAACCTTACCTGGTCTTGACATCCACGGAAGTTTCGAGGAGAATGAGAATGTGCCTTCGGGAACCGTGAGACAGGTGCTGCATGGCTGTCGTCAGCTCGTGTTGTGAAATGTTGGGTTAAGTCCCGCAACGAGCGCAACCCTTATCGCTTTGTTGCCAGCGGGTGACGGGAACTCAAAGGGAGACTGCCAGTGATAAACTGGAGGAAGGTGGGGATGACGTCAAGTCATCATGGCCCCGCCGACCAGGGCTACCACGTGCGTGCTACAATGGCGCATACAAAGAAGAAGCGACCTCGCGAGCAAGCGGACCTCATAAAAGTGCGTCGTAGTCGGATTGGAGTCTGCGGCTCGACTCCATGAAGTCCGGAATCGCTAGTAATCGTGGATCCAGAATGCCACAGTGAATACGTTCCCGGGCCTGTACACACGCCCGTACGCAGGAGTGGGTTGCAAAGAAGTAGGTAGCTTAACCTTCGGGAGGGCGCTTACCACTTTGGCGTTCATGACTGGGGTGTCGTAACAAGGTAACCGG
+
,.0('*2/21%'))*-($)&&)(*+,.///1,+(*.0747:7446511&40775:7883.233,+-0%*++,/8595%6545/((%#$%'(+-1:2)*0-/--&(,<1-/5220/6;6;:3687-2.,,2.5+$--,-0--2.,*+&*0,**)*-3-/.1+0.2730...5.3/0.,..,)*')//1-21*-+,.,-//8/7.2*3.*0*+,4;<98)+&'+3-(,-.+013//55)-556*/-/63229++-,.+/4++.265+12+++0'56424))(+,56557412314,7++43)*)*+-,//4-403*,-+0,4,0+)0..+2--.,6/+&*,'12990/-,,21372-.1,51.1/-1052+')**,8041)(+317223(*,%(()$+,40-0/32*))'(+-2./,*$,29:80891-0)-(42/9++32611/54-$*)369/9;,),/01/3664250'$'((0$+'*4+%&&$'*,-)*&)(,0-3.1,..*,.01812270;/7.796634011/0('&'*,,35629-)5:5:5:74137,:/.-5101000/*89*70(')',+//2/53/4*+*())'.+7:9777:/(%,%'(&(&(()/),,0*(,,5:6731/1,**+-43,,/+3)1++7++(&(*('*''(-+,4/+5,.331:+882729452,0/3,325589:9775:9:988777&%%(*-///:00/3882032-.52:27265;-/6748++...04-9:/19210''/-1,2.-0.,--&.(*'%)%.*))46702(+.0++/28889-.1//3:<<99:6/+/+1+3-+25,,/*+,,,0(-)+-1*.$$$&'),'$())+.6/06221.+&%'&('$&/-04/17<989624100115)&'*(*+(*+440245/----27+.-4)+865668<:+,39:::9668613(*'/-*(&,,/+)''%))/+%+)/700,/)*)*((*$$*,/020*/35786::7708'(+36454)*,%11)*9-&**4546-+-'($&#++/2301(,)$$&'(%(&&'%))3656<667;/&**)*+.0(+++/,5-685:706(&13/63402(+,$'-/-'.+..766630655/42*'&)0277734,4+7-7-67
@fc57ffb6-c42e-4c0d-a75d-238169540bbd ch=119 read=154834 start_time=2019-12-13T01:47:37Z barcode=BC01 runid=2c9cf7bc05858273f10e7d7ec552fc0bd742dc3e
CTCCTACGGGAGGCAGCAGTGGGAATATTGCACAATGGAGCTTAAGCCTGATGCAACCATGCCCGCGTGTATGAAGAAGGCCTTCGGGTTGTAAAAGTACTTTCAGCGGGGAGGAGGAGTAAAGTTAATACCTTTGCTCATTGACGTTACCCGCAGAAACACCGGCTAACTCCGTGCCAGCAGCGCGGTAATACGGAGAAGTGTAAGCGTTAATCGGAATTACTGAATAAAAGCGCACGCAGGCAGTTGTTAAGTCAGATGTAGAAATCCCCGGGCTCAACCTGGGAACTGCATCTGATACTGTAAGCGGAGTCTCGTAGAGGGGTAGAATTCCAGGTGTAGCGGTGAAATGCGTAGAGATCTGGAGGAATACCACCGGTGTGAAGGCGGCCCCGGCAGACTGACGCTCAGGTGCGAAAGCGTGGGGAGCAATCAGGATTAGATACCCTGGTAGTCCACGCCGTAAACGATATCGACGGAGGTTGCGCCCGCCCGGGGCGGCGGCTTCCCGACTAACGCGTTAAGTCGACCGCTTTTTTAGAAGTGACCGCAAGGTTAAAACTCCAAATGAATTGACGGGGGCCCGCACGAAGCGGTGGAGCATGTGGTTTAATTCGATGCAACGCGAAGAACCTTACCTGAATGTGACATCCACGGAAGTTTTCAGAGATGAGAATGTGCCTTCGGGAACCGTGAGACAGGTGCTGCATGGCTGTCGTCAGCTCGTGTTGTGAAATGTTGGGTTAGAATCCGCAACGAGCGCAACCCTTATCCTTTGTTGCCAGCGGTCGGCCGGGAACTCAAAGGAGACTGCCAGTGATAAACTGGAGGAAGGTGGGGATGACGTCAAAGTCATCATGGCCCACCCGACCAGGGCTACACGTGCTACAATGGCGCATACAAGAGAAGCGACCTCGCGAGCAAGCGGACCTCATAAAGTGCGTCGTAGTCCCGGATTAGATCTGCAACTCGACTCCATGAAGTCGGAATCGCTAATCGTGGATCAGAATGCCGGTGAATACGTTCGGGCCTTGTACACACCGCCCGTCATACCATGGGAATTAGGTTGCAAAAGAAGTAGAGTAGCTTAACCTTCGGGCGCTTACCACTTCATGTTGATTCATGACTGGGGTGAAGTCGTAACAAGGTAACCGG
+
+.21(+/0:3**1+-.0-677<:.81)5*))*,,40+.&)*.+90(4922.0/--%/-66/88((/-/0502367'*.*./7699.7-59,,195*'(()/4:5.0/.42(&+(*'(%()26+)1)0*,-3.:;.+666123-,02150.9++,'&())-16:.83102,-.205.00--0.11.,0,+6//+0*/+'%%)),,.')).,404051714/5*0..$&*-11))013132336;8,018.0503+/1-..1++'$/+)*,27-*453481+/1-0:-2-.2000/4++*+*3..&)/(,'(&(*+2345--(*)1**/)1*2./*+1651...+0//.48712321,**+,:99:0,4--744/+&,+)*(*$%'()-1.2-)+'&&(%&++)+),*-.;-5...50/1-..21226)))+6865*).&-')),9.07/.030,150'*.28:7;9:00.(*$,-+*+*//1/2802-6:/%&%$&(,)&&'%)*),0+)&)*+,.(-*.--404/52./4,**#%(+-*.*''%')+2-0367)8-41;97008):9--+5.7.849)4:62+5,**&,%-')-&345-)++&,&)-15;91919/--/.;;9984+-5,1613/3-//**&'&%'('57773)--1,2-/9;90'(&*-*++*-0/.634:67:2:;6879888(+.4,07,,,*+57-7---:86232)-./2386/9/./6<:65383;030-)*(+/+&-*(-*(+)+*2)43*+,,/0((2/-/31492.0/73758848;8-500/1:+-/%'&..04:3.-)'('*'*+-0)(+,4/43.5901334879827((*,,--321.68/(.**(,.95925+*))%),-246047:77;866602332+,((+**-00.6638431341(1/1*+-,/)+187,448777796406-(.2+)&')).03891311/0*../****+-(+.-4-5364.+(*)++--3/10*'(++,-+&&)4487+4.059+60.+),(/,)')(,,*./.,0401141+.%'%(%+((.,0/*)*.4+&),(,+(&)),%*),,4/3396)1*+.5674690003)%*)&,,-485)/*,./.11++,0.//4357:878/8/165700
@44a7d2b0-48f6-4f93-abf0-41061c7c32a8 ch=46 read=63353 start_time=2019-12-13T01:47:47Z barcode=BC01 runid=2c9cf7bc05858273f10e7d7ec552fc0bd742dc3e
CAGGTTACCTTGTTACGACACCCAGTCATGAATCACCGTGGTAGCGCCCTCCCAGGGATAAAGGCTACCTGCTTCTTTGCAACCTCCCATGGTGTGACGGGCGGTGTGTACAAGGCCCGGGTATCTTCACCGTGGCATTCTGATCCACGATTACTAGCGATTCCGACTTCATGGAGTCGAGGTTGCAGACTCCAATCCGGACTACGACGCACTTTATGAGGTCCGCTTGCTCTCGCGAGTCGCTTCTCTTTGTATGCGCCATTGTAGCACGTGTTAGTAGCCCTGGTCGTAAGAGGGCCATGATGACGTAATACACCTTCGAACATGCTGGCAGTCTCCTTTGGTTCCCAGCCGGACCGCTGGCAACAAAGGATAAGGGTTGCGCTCGTTGCGGGACTTAGCCAGCATTTCACAACACAGGCTGACGGCGTATTGCAGCACCTGTCTCGCAGTTCGAAGGCGCAATCCTCTGGAAGAGTTCTGTGGATGTCAAGACCAGGTGGGTTCTTCGCGTTGCATCAGATTAAACCACATGCTCCACCGCTTGTGCGGGCCCCGATCAATTCATTTGAGTTTAACCTTGCGGCCGTACTCCCCAGGCGGTCGACTTAACGCGTTAGCTCGGAAGCCACGCCTCAGGCTACTCCAAGTCGACGTCGTTTACGGCGGACTACCAGGGTATCTAATCTGTTTGCTCCCCACGCTTTCGCACCTGAGCGTCAGTCTTCGTCCAGGGGGGGGCCGCCCTTCGCCACCGGTATTCCTCAGATCTCTACGCATTTCACCGCTACACCTGGAATTCTACCCCCTCTACGAGACTCCAAGCTTGCCGGTATCGATGCAGTTCCCAGGTTGGGCCGGGGATTTCATCTGACTTAACAAACCGCCTGCGTGCGCTTTACGCCCAGTAGTCGATTAACGCTTGCCTCCGTATTACGCGGCTGCTGTACGGGTTAGCCGGTGCTTCTTCTGCGGGTAACGTCAATGAGCAAAGGTATTAACTGCTCCCTTCACTCCCGCTAGGGTACTTTACAACCCGAAGGCCTTCTTCATACACGCGGCATGGCTGCATCGGGCTTGCGCCCATTGTGCAATATTCCCCACTGCTGCCTCCCGTAG
+
&$*-33.2509/.-''&$%#%##'%23)*0&25304'%%'01,,-+/71-2.*%-/)()(-((((-)+-)$()7*6;:-23147042*(0/04/..131:9//.(+.24689;,/6.(47,(%($*+,*,4,07542907*,.993/0/02712303450421++,01978884,-,*'%(+*313')3/.7'2+1//0311011263*,$)-16.23/12/0,*+00.065161,)%*+*&*0-6541860041,+(-++.71++-,+0/''*'$(*+.167./577/7+)*(,+/0000/00.+,+))*'&(%)%'''&%'(*)&&'&(&(+-.02))1+*.-/1+'&,103849888.:--1,14:*408746,.*,3./0.10.31120:83,0)($'%&)+''*/65735100+.3435*)+()&*'*''*068584/.2003%2'682:)+3/511273.1'(*77-.*&()/<66534902.5453439:+1--'-.0;98;401-/0,-/21'*,/12;791-+,009015-/9-017.105)/'--*')%)*,7.:2),/,**05;91+)''&((3,3/&+'+-,72-%/,63856350412-,-..211.446,*+,*--)*)*.-/&'')%&'-4'7+8783**))*261,**--+0933747:*83+---.,0-,0()-80*-,177.+.-12::1130263530366923210:5417()5/5085/,0-(**)0968;:15;0;8/6/-),/..122287453526;:4241--/./,/20--.*//,'&)..1/-1/,0,'--037+&%(-/6007',-/05,*3,0)0/-0/()(('/)).22',+-'.9,11--544061;1:8749:45644678551(&$%$((---*)*&&.*(),0,6/-,./+-2+/138-6,+*,+0./065/-%$*%)+02//0,.*+&+0305;6643'3,--5-+),+711-/(/9/'&'%'(,&&*$',9:*594()*3<7*.4*('*&(*,/-))+1-3*&'+**.3/567:401*-(*'*(,4-2,11046466&7756:/1-75-(/7,/05-:.../5;9/'--/01//,*.5*+3%(
@a93cc147-b941-4836-a532-f3be50e9cc63 ch=460 read=39757 start_time=2019-12-13T01:47:48Z barcode=BC01 runid=2c9cf7bc05858273f10e7d7ec552fc0bd742dc3e
CCGGTTACCTTGTTGCGACTTCACCCCAGTCATGAATCACAAAGTGGTAAAAGCGCCCTCGAAGGTTAAGCTACCTACTTCTTTGCAGCCACTCATGGTGTGACGGGCGGTGTGTGCAAGGCCGGGAACAATATTCACCGTGGCATTCACGATCCACGATTACTAGCGATTCCGACTTCATGGAGTCGAGTTGCGAACTCAATCAGTTCTGACGCACTTTATGAGGTCGCTTGCTCTCTGAGTCCTTCTCTTTGTATGCGCCATTGTAGCACGTGTCAGCCTGGTCGTAAGGCCATGATGACTTGACGTCATCCCCACCTTTCCTCCAGTTTATCACTGGCAGTCTCGCTGAGTTCCCAGCCGGACCGCTGGCAACAAAGGATAAAGGGTTGCGCTCGTTGCGGGACTTAACCCAACATTTCACAACACGAGAGCTGACGACAGCATGCAGCACCTGTCTCACGGTTTCCCGAGGCACATTCTCATCTCTGAAAACTTCCGTGGATGTCGAGACCAGGTGGGTTCTTCGCGTTGCATCGAATTAAACCATGCTCCACCGCTTGTGCGGGCCCAAATCAATTCATTTGAGTTTTAACCTTGCGGCCATGCTCCCCAGGCGGTCGACAGGCCAGCTCCGGAAACCACGCCTCAAGGCGCACAACCTCAAGTCGACATCGTTTACGGCGTGGATTTACAGGGTATCTAATCCTGTTTGCTCCACGCTTTCGCACCTGAGCGTCAGTCTTCGTCAGGGGCCGCCTTCGCCACCGGTATTCTCCAGATCTGCGCATTTTACCGCTACCTGATTCTACCCCCCTCTACGAGACTCAAGAAACGCCGGTATCAGATGCAGTTCCCAGGTTGAGCCCAGAGTTTCACATCTGACTTAACAAACCGCCTGCGTGCGCTGCACGCCCAGTAATTCCGATTAACGCTTGCACCCTCCGTATTACCGCGGCTGCTGGCGCAGGTTAGCCGGTGCTTCTTCTGCGGGTCGGCGTCAATGAGCAAAGGTGTGCTTCTCCCTTCCTCCCCGCTGAAAGTACTTTACAGCCGAAGGCCTTCTTCATACGCGGCATGAAGCTGCATCAGGCTTTGCGCCCGTGTGCAATATTCCCCTGCTGCCTCCGTAG
+
41*/.8/5615*,0',0146;761893-+187:76;42)+-2-+315-680')+/38/01&)-3,-(+&')2268//4720171121,0/()++$+)*,+-.68795627420.0/0414857/7/*),*,/34<:99:870441953%$%())*)+,/05/01244-(383,))(('++.0'&(**56717(/),7308):-:-,/5.,02543011:;4411.016)++1*,--,*$((,-/(.5395776.00339:<<913*''()(-,+&)$%%-*&(*34371,.1+97610+*)'*))*0/477-:62*.1.38,220/+,/1:50)*,55-9--.831,$%)'(/151/.+02036689698/5.-107:*/+;;37-.46572304555+8,-'774'%#*$-'(*1/1051../173/211*'*+,7765+,'%'(+./+/0065-03400.0/118(.,%$&(.(%)),6,(()-0/,0119:0.304;789///'3+&()*+&()(('(--854<5341/6+--/0,3,7,8814861/1115357/-/++/,-/6081,)+,,1(6-:2,/842010;:0.7/0+/&(+)2.&'$))-56,*/58536200/&''%%(,,//131/3//4.425:7749'.(''%,.-5/762)),.6485565554'-.9588891/30).,,&$-*3378;9610++78,4531++*+3764,,',('-..-.100123843359'+8:+88578494100,/3)*3-/442/))*000/&+(()/53+*06148650.-(071+,04780/+/2'2('-.0680+&*)%&(*3,+-,.2'*))*.&35;2;1*/7/5,'0/0)%)$,+:1-./..0*+.44868413559249//(-*.--)+'(',',*')*++,..+,+.2;8;96527/.+/6+-9:6813204;9819112892:0+-..2181.2.(-(()&'4392/0/)&%'(%&01*+--.02/525)-))&+(),./,69//;9123;<,-664-4-(-),.85+,0(25)+(,,8:4:33988956*62<832.&&%',+//23%'*++,*+2.:2+&))/).230/3/623.)*14//.,17,.&.
@d297a633-74d9-4761-be79-7a3f01dea4e2 ch=215 read=42353 start_time=2019-12-13T01:47:47Z barcode=BC01 runid=2c9cf7bc05858273f10e7d7ec552fc0bd742dc3e
CCGGTTGCCTTGTTACGACTTCACCCCCCAGTCACTTGAATCACAAGTGGTAAGCGCCCTCGAAGGTTAAGCTACCTACTTCTTTTTGCAACCCCACTCCCATGTGGTGTGACGGGCGGCGAGGGTGTGTACAAGGCCCGGGAACGTATTCACCATGGCATTCTGATCCACGATTACTAGCGATTCCGACTACATGGAGTCGAGTTGCAGACTCAATCGGACGCGCGCTTTATGAGGTCCGCGCTCATGAGTCGCTTCTCTTTGTATGCGCCATTGTAGCACATTAATGTAGCCCTGGTCGTAGGGCCATGATGACTTGACGTCATCCCCACCTTCCTCGAAGTTTATCACTGGCAGTCTCCTTTGCTGAGTTCCCGGCCGGACCGCTGGCAGCAAAGGGATAGGGTTGCGCTCGTTGCGGGACTTAACCCGGCATTCACAACAGGCTGACAGCCGTACAGCACCTGTCTCACGGTTCCCGAAGGCACATTCCTCATCTCGAAACTTCCGTGGATGTCAAGACCAGGTAAGGTTCTTCGCGTTGCATCAGATTAAACCACATGCTCCACCGGCGGGCCCCGTCAATTCATTTGAGTTTTAACCTTTGCGGCCGTACTCCCCAGGCGGTCGGCTTAACGCGTTAGCTCGGAAGCCACGCCTCAAGGGCACAACCTCAGAAGTCGACATCGTTTTGGCGTGGACTACCAGAGATTATCTAATCCTGTTTGCTCCCCACGCTTTCGCACCTGAGCAAATCAGTCTTCGTCAGGGGCCGCCCTTATACACCGGTATTCTCAGATCTCTACGCGTTTCACCCGCTACACCTGGGTTCTACCCCTCTACAGGACTCAAACGCCGGTATCAGATGCAGTTCCCAGAGTTCGGGCAGAGTTCATCTGACTTAACCGCCTGCGTGCGCTTTACGCCAATGAATTCCGATTAACGCTTGCACCCGTATTACCGCGGCTGCTGGCTGGAGTTAGCCGATTGCTTCTTCTGCGGGTAACGTCAATGAGCAAAGGTATTAACTTTACTCCCTTCTCCCGCTTTAAAATTACTTTACAACCCGAGGCCTTCTTCATACGCGGCATGGCTGCATCAGGCTTGCGCCCATTGCGCAATATTCCCTGCGCCTCCCGTAGAAG
+
75,639&1-1/,0-''(&*/3103+123,&%0.,)-+-+656534.*+1747824328*(/&'+-+3+40%/0'36113575/:60,*+-&42,-*,./7**+,*/71.'(+/296.&+%($(.))*32307935618-+21.41*1+05.+,1-1+7,+-66(+,05.&()+/5-,+&%%*23964.*),%'*,/-))*/%%))3/223664*((()#&$%%-*,%(,/*&(&%+().*('&))+/,+)*(+02412152:9348/./*3,(6+*)*,,*3(/)'$)&++-/94+(0)&+/-+'%,0%/)**-+*+/-24399;/;88-,20672-*-%+*)09-++387.4/..46111&%%%$%(+,34526.,/,,/5376---*+++2425.*1/./1(0,,++./047+.-+-,44-.3-/*-2/+/-*12.'((&&()..++)*(,6.0428/22146-14332(+)487063*)+).-.2344-(+52-+*)$()'(*105248<;5.10),,..:56:7.3*5,:69;712,//'()*/&&(9):98;50/.1-*,/*)0,*+*'411793,/52.//)$)42.%(,8<.994.))('(2-5/*,%++3.(&$-/2)2.2%++'&,%,,.*//0.439-1//*04()(+./333+50.(-247:48-'((')32*1/15-5,)&/)5287;787166'*$&%-'**1++0679--03+(+*4.2,'+,//830)*&+))))/2&(&),3357497667)-(0+12'''%'%%&$&'2;)0/23,2.9//47766624/.&.55,-/3**-/**&(&&''%,(()&///-.12-4&).(+-.66+,,05014(0/'(*,2338:;890).'(03/'--0'*).0.**)*$*$&%%*-+.59;7883/-+**/01)+)0+''*&()-9.2--./-/.,,-,'*'**)&*(,8/5;043<4436351/'2-()5)))7,)%(*',-90:<::::360-.34-00/.-/27.;5+,2-,1+*%&,.*)/1.;,,/1(*6)',1.602*)(*)*170+.-/03)((++4:7<99<:34)*(''+*$((2.103345468438.20061)0*($%%(1.22,00,%'(%&''24)*51)&'%
@fc8563e3-5ae1-433a-93e1-11df9056cf7c ch=251 read=74814 start_time=2019-12-13T01:48:03Z barcode=BC01 runid=2c9cf7bc05858273f10e7d7ec552fc0bd742dc3e
CTCCTACGGGAGGCAGCAGTGGGGAATATTGCACAATGGGCGCAAGCCTGATGCAATACATGCCGCGTGTATGAAGAAGGCCTTCGGGTTGTAAAGTACTTTCAGCGGGGAGGAAGGGAGTAAAGTTAATACCTTTGCTCATTGGCGTTACCCGCAGAGAAACTTTCGGCTAACTCCGTGCCAGCAGCCGCGGTAATACGGAGGTGCAAGCGTTAATCAGATTACTGGGCGTAAGCGCACGCAGGCGGTTTGTTAAGTCAGATGTAGAAATCCCCGGGCTCAACCTGGGAACTGCATCTGATACTGGCAAGCAGGTCTCGTAGGGTAGAATTCCAGGTGTAGCGGTGAAATGCGTAGAGATCTGGAGGAATACCGGTGGCGAGAGAGCGGCCCCCTGGACGAAGACGACGCTCAGGTGCAGCGTGGGGAGCAAGCCAGGATTAGATACCCTGTTAGTCCACGCCGTACTTGATGTCGACTTGGAGGTTGTGCCCTTGAGGCGTGGCTTCCGGAGCTAACGCGTTAAGTCGACCGCCTGGGGTACGGCCGCAGGTTAAAACTCAAATGAATTGACGGGGGCCCGCACAAGCGGTGGAGCATGGTTTAATTCGATGCAACGCAGAACCTTACCTGGTCTTGACATCCACGGGAAGTTTTCAGAGATGAGAATGTGCCGGGAACCGTGAGACAGGTGCTGCATGGCTGTCGACTCGTGTTGTGAAATGTTGGGTTAAGTCCGCAACAGGCGCAACCCTTATCCTTTGTTGCCAGCGGTCCGGCCGGGAACTCAAAGGAGACTGCCAGTGATAACAAAGCTGGAGAAGAGGTGGGGATGACGTCAAGTCATCATGGCCCTTACGACCAGGGCTACACGTGCTACAATGGCGCATACAAAGAGAAGCGACCTCGCGAGAGCAAGCGGACCTCATAAAGTGCGTCGTAGTCCGGATTGGAGTCTGCAACTCGACTCCATGAAGTCAAGGAATCGCTAGTAATCGTGGATCGAATGCCACGGTGAATACGTTCGGGCCTTGTACACACCGCCCGTCACACCATGGGAGTGGGTTGCAAAGAAGTGAAAGCAACAGCCGGGAGGCGCTTACCGCTGTGATTCATGACTGGGAATTGAAGTCGTAACAAAGGTAACCGG
+
%)181361:0,//,'22-,2,02',+*(2)''(*14568-*%&),&)0/2354,1(%%&')68888787789745),/-41:59:3:0380/385.61.1<1-+..,::+)00+*+3.(,.1;84.7.8-12/14.*/05+2**%('2)%+,()+/*+&(($$#$&+&&%#((+-37,.69:21-'*0.2.1,-./-./23-/-)35;:6876:6846,+.01..029672034*-/002354122-323*((&,*016366:870+,74,01.*+278.9*:3:3690274.+-+,0.04544719./5',%&(*++702-.*4),305104--362/,,/02:6/,-,()+.-+*))+,017+*4,/7687,-+*.41('%%%%))-005:3--::220/600-*$%(,,452822+*)),29::+(*-.0&*(*(*%.)'(*,,49+,0+2..-8.(*/11*1-/-3+--'-41%,/-2+,-//945/4;0+200077653/*))*'(,&(*,.0035437./,0.0/3<5893354++,6-336*/111224:;13452:;0,0.8-/.0/9<:+2,(&'&(((-.*1176',-34726<;678:22132;110.,((--170623854..,3.-.;5:;--.0:)/...::631+(**,0/.'1('((*)-2//.3;3:5001.,-+/0167865/9/1185654575776<5323;733393:7392/./55.00(1*20.,.1659/1/./593:;(2-*2/)*&+///-55530:,5+*0/02(1,+,-/./0:,20--./2,25,&+-550'')()).-/9;45758979:7223389710-205,((&%)*,4./5420*)&((/13655/8..;845777796+()&)*()221433121/-*+/1:.6230-,,-/.483+178677697550(01).(,')*-5589/3./077887966422012+((**+,1))&'$),5094821--*++.,..-+-+.,*+;/--,188-425232//2533/2,(*)-,.16756;///1-)&+'--1:729:.'*0(('''-$++&'%%),*5/)26,-,2,*.-$%.(*389;967669:890)&)')'&)(*4779579,,6.2858,8
@bc08658c-97aa-47e0-b18c-97b0ac83ba42 ch=439 read=71624 start_time=2019-12-13T01:48:03Z barcode=BC01 runid=2c9cf7bc05858273f10e7d7ec552fc0bd742dc3e
CAGTTACCTTGATACGACTTCACCCCAGTCATGAATCACAAAGTGGTAAGCGCCCTCCCGAAGGTTAAGCTACCTACTTCTTTGCAACCCACTCCCATGGTGTGACGGGCGGTGTGTACACAAGGCCCGGGAACGTATTCACCGTGGCATTCTGATCCACGATTACCGCGATTCCGGCTTCATGGAGTCGAGTTGCAGACTCAATCCGGACTACGACGCACTTTATGGTCCGCTTGCTCTCGCGAGTCGCTTCTCTTGTATGCGCCATTGTAGCACGTGTGTAGCCCTGGTCGTAAGGGCCATGATGACTTGACGTCATCACGCTCCTCGGATCACTGGCAGTCTCTCCTTTGGCTTCCCGGCCGGACCGCGGCAGCAAAGGATAAGGGTTGCGCTCGTTGCGGGACAACTTAACGCATTTCACAGCACGAGCTGACGACAGCCATGCAGCACCTGTCACCACGGTTCCCGAAGGCATTCTTATCTCTGAAAACTTCCGTGGATGTCAAGACCAGGTAAGGTTCTTCGCGTTGCATCGAATTAAACCACATGCTCCACCGCGCTTGTGCGGGCCCCGTCAATTCGACGAGTTTTAACCTTGCGGCCATACTCAGGCAGTCGACTTAACGCGTTAGCTCCGGAAGCCACGCCTCAAAGGGCACAACCTCAAGTCGACATCGTTTTACGGCGTGGACTGCGGGGTATCCTAATCCTGTTTGCTCCCCACGCTTTCGCACCCACCGAGCGTCAGTCTTCGTGGGGCCATAGCCTTCACCGGTATTCCTCCAGATCTCTGCACTTCACCGCTACACCTGGAATTCTACCCCCTCTACGAGACTCCGGCTTGCCAGTATCAGATGCAGTTCCCAGGTTGAGCCCGAGGAGTTTCGCATCTGACTTAACAAACCGCCTGCGTGCGCTTTACGCCCATTAATTCCGATTAACGCTTGCACCTCCGTATTACCGCGGCTGCTGGCGCAGGTTAGCCAGTGCTTCTTCTGCGGGTAACGTCAATGAGCAAGGTATTAACTTTACTCCCTTCACTCCCGCGGTACTTTACAAGCGAGGCCTTCTTCTTACACGCGGCATGGCTGCATCGGGAAGCTTGCGCCCATTGTGCAATATTCCCCACTGCTGCCTCCCGTAGG
+
0%+1++50*,''+,0005613+266,(*-))))+45778681...33:9/35796.3.*)*-*.*81-*--4/1-,.5915;3+25/6<-*-+7;-+431,*'')26<;956.0000/.+/-55+:0)+893622649<76795/4.-,28-))+/2-()**17+,'('%)1204-&.436$(&&&')/,)2)4.1''-,,3,4//,23020**.241/++-3,+/6+,./,,..*..+*+))+*,)+*-2246.0-'(),-557:9381.-2203/1-.))*,0:3/2421*-/)06:4710./20/005//1789:92-/''204..*1*-0.1/4/.(.,,-.+/1-42$$$)).5++*-)3721*'&(/++(/08.40915-00*)0-.-023/70//.632/2.*&$)1(#%',6,+++-%1.0(%.-/00091,*+2,2/./007359325)$%'&)*4505/*)-0,.3,+.72:22043345:;51292:6664//.040/048:3263...209;15.-.30:12184-,,-/,7422,(',*009/+3/&''(//+./248,8:7,,.0)4.92)$#)+,1;<+9:4414./1334'4).,1&).93554322,0-/,.1)*.-.784*0.+1%,1+---4.0-7-,5+*((1324/5,/.12205356377:*),186778;882),&/4/-/,:)*3;99:441:4-.3075,*.'+-:21,.)/2)$'&%&2436623+**/+64,+**..#$&&+)')**.-+,,0;<;851'()47764+%,'*-90789.+5()+3429/305049559656,0647/.32557()')-5-13%,,-19-/1:70/10;350,/5.3+*,/2()$)(%&*8-1&+-2411201223226957$$%(*.0,(('(24)&+.13.&)(,*,420-..1.:022/8..,22./4+--0805:723/,',-05.-(,%(++3../;(89.--9,:;9:::60()-8999:29662797/-.,-/4./+.24-/-::,0;+%&'/*(&)(30.,/-(&'')%(&$'&'$%($%(%'&&('*,0394--.-+-,-+,9),)$#$%(1/644;9+2.+.(*.,,-848576+-111/.-1-.:2/126.
@7fc69489-86b5-42a8-9026-2387f4f07178 ch=35 read=57405 start_time=2019-12-13T01:48:12Z barcode=BC01 runid=2c9cf7bc05858273f10e7d7ec552fc0bd742dc3e
TTAATACGGGAGGCAGCATTAGGAATTTTCGACGATGGAAACCCTGACCGAGCAACGCCGCGTGAAGGAAGAGGTTTTCCGGATTGTAAACTTCTGTTATAAAGGAAAAGAACAGCGGCTACGGGAAATGGTAGCGCTGACAGCACTGATAGAAAGCCGGCTAACTACGTGCCAGCAAGCCGCGGTAATACGTAGGTGGCAAGCGTTATCGGAATTATTAGTAAGGGGCAGGCGGCGGCGGGGTCTGTGGTGAAAGCCTGAGCTTAACTTCAGTAAGCCATAGAAACCAGGCAGCTAGAGTGCAGGGGAGAGGATCGTGGAATTCCATGTGTAGCGGTGAAATGCGTAGATATATGGAGGAACACCAGTGGCGAAGAGCGACGATCTGTACAACTGACGCTCAGTCGAAAGCGTGGGAGCAAATAGGATTAAGATACCCTAGTAGTCCACGCCGTAAACGATAGTACTAAGTGTTGGATGTCAAAGTTCAGTGCTGCAGTTAACGCAATAAGTACTCCGCGCCACAATTGCGTTCGCAGAGTGAAACTCAAAGGGAATTGACGGGGGCCCGCACAAGCGGTGGAGCATGTGGTTTAATTCCGAAGCAACGCAGAAGAACCTTACCAGGTCTTGACTTATACTCGCAAAAAAGGCTCCAGAGATGGAGAGATAGCTATGAGATACAGGTGGTGCATGGTTTGTCGTCAGCTCGTGCTAGTGAGATGTTAGGTTAAGTCCGCAGCAGGCGCAGCCCTTATCGTTAGTTACCATCGATAAGTTGGGGACTCTGCTTGAGACTGCCGGTGACAAGCTGGAGGAGGTGATGACGTCAAATCATCATGCCCCTTATGACCTGGGCTACACACGTGCTACAATGGATGGTGCAAGAGGAAGCGAAGCCGCGAGGTGAAACAAAACCCATAAAACCATTCTCCAGTTCGGATTTGCTTAGTCTGCAAGCTCGACTACATGAGTTGGAATCGCTAGTAATCGCGAATCAGCATGTCGCGGTGAATACCGTTCTCGGGCCTTGTACACACCGCCCGTCACACACCACGAGTTGATAACACCCGAAGCCGGTGGCTAACCGCAGGAAGGGCGCTGTCTAAAGGTGGGATTGATGATTGGGGTGAAGTCGTAACAAGTAACGGAAGATAGAGAGCGACAGGCCGTGGGGTTAACGAGACACCGACAACTTTCTTCAGCCAGCAATACGTAAAAAAAGA
+
(()'((0,5/)//042.)((),++/3:<:281+&&(()')(/2,,-66:4404060/0:1332--0,3,-())-3;712*+-&9*,-::555:69-8...;:0/2-7-+(.43*22.:/.-0,)&+*+/.4-+*)&)$&%$%$'&()&'.+),0,+..$&',-8365779791,//)+).636061302183412212:43425.7/-.9#0%&+.)3*+&)*-*4/*)+37.3+'(2)(39,11'(+378334303;8,+(*-2/3*+7++,/2;07;36***0.3/.28,++++3-,-,,11/78)(+).3)*,*;03+3-1+**123..//.2211,90,,867623211//0323727869788:0:/)*+%&&*/02110-,.,.65:0//00352:)*-8%)',)*/436*)+,8;:7436-6+-*,.976</*,+,14-6+(),165589:0/-0&*/-/58053.709/99-55363.269,.0.-,-/3356524,-13047041100/+,&('$'''0(),4471.-(&%'(,15812677+1,*'-+3.32.2:930:/(+),.3//-,/..)+*/0/15654-/4889**-0,.054&+$%./(.201,2017.-,.*,*(*(.)+,2677%&36;63--./,.((()*,661/**(227:77,,'(,478;3575496779:6801*())587/012345-,+)*,,++.8507*184:0-&(+*$+%#&&'-2.0.(--(0)*.:.9.-,:207;5//(%+,4..9-9:/05430,-0.--3054469&512++5/*2-.-+0*)('%&(+*01976280-./56-/'/56.+;332792-0908732-,),+,3530/10-.9./5554*3(&'-****+&**)+.98/),-,(1-&)3676.74'()1:438112//2)+.:49)0%4,)))-),.:83110/%.1*+))*4813-/*)6/51656322/1/2/./1767;9+)))&51545646-,/-(*))*/432555949/://.,++)11.58/-//.200041/2/(*)**+0054'0*(&-*)08301034)+714(-,2.1/,-,*+,0,0566;(..11:<338/111.;06870-+-/**+%)(++.3/-023+0,3/25*)*))*+//0/451,*,,46).+/(()&)'+,57//*-&(.9846<-&&++//10:2+1('.'+4/.,$&
