# Supplementary material for: De novo species identification using 16S rRNA gene nanopore sequencing
Source: PeerJ. 2020 Oct 21;8:e10029. doi: 10.7717/peerj.10029 (PMC7585375; doi:10.7717/peerj.10029)
Supplement: Supplemental Information 2 — Contains raw reads. [file peerj-08-10029-s002.zip › pass_fastq_runid_2c9cf7bc05858273f10e7d7ec552fc0bd742dc3e_146.fastq]

@eb91c7f5-3392-4182-b4f1-b6f2c8d970f3 ch=349 read=44082 start_time=2019-12-13T01:48:30Z barcode=BC01 runid=2c9cf7bc05858273f10e7d7ec552fc0bd742dc3e
CCGGTTACCTTGTTACGACTTCACTAATCGCTGACCCTACCTTCGGCCGCTGCACTCCTTGCGGTTAGCTCACGGACTTCGGGTATTGCCAACTCATGGTGTGACGGGCGGTGTGTACAAGACCCGGAACATTCACCGCGACATTCTGATTCGCGATTACTAGTAACTCCAGCCTTCATGTAGGCGAGTTTCAGCCTACAATCCGAACTGAACTGGTTTAAGTTGGCTCCCTCCACGGTATTGCATCTCACCAATACTGGCTGAAGCACGTGTGTAGCCCTACACATAGAGGCATGATGGTTTGACGTCATCCCCACCTTCCTCCTGGTTAACCCAGGCAGTCTCGCTAAGTCCTCAACTTAATGGTAGTAACTAACGACAAGGGTTGCGCTCGTTGCGGGACTTAATAACATCTCACGACACGAGCTGACGACAACCATGCACCACCTGTCACCTTGTCCCCGAAGGATTTCCTCGATTAAGAGTAATGCAGGGACGTCAAGTGTAGGTAAGGTTCTTCGCGTTGCTTCGAATTAAACCACATGCTCCGCTACTTGTGCGGGTCCCCGTCAATTCCTTTGAGTTTAATCTTGCGACCGTACTCCCCAGGCGGGAATGCCAATGCGTTAGCGGCGGCACAGGTGTTGAAACCCCCACACCTAGTATTCATCGTTTACGGCGTGGACTACCAGGTATCTAATCTGTTTGCTCCCCACGCTTTCCGAGCCTCAGCGTCAGTTACAGTCAGAGTCGCCTTCGCCACTGGTGTTCTTCCTAATCTCTACGCATTTCACCGCTACACTAGGAATTCCACTCTCCTCTCCTGCACTCTAGATAACCAGTTTGAATGCAGCACCCAAGTTGGGCCCGGGTATTTCACATCCCTTAATCATCCGCCTACGCTCCTTTACGCCCAGTAAATCGGATAACGCTCGCCACCTACGTATTACCGCGGCTGCTGGCGTAGTTAGCCGTGGCTTCCTCAGCCAGGTACCGTCATTATCTTCCCCAAAGACAGAGCTTTACGATCCGAAACCTTCATCACTCACGCGGCGTTGCTGCATCAGGGTTTCCCCATTGTGCAATATTCCCCTGCTGCCTCCCGTAGG
+
07.7(*$0508-.0--0687:5,.%'/*0144357<,,.791;:1:2705(+./235-*,(-'.3.,,1,,--8:45695+*0-017257/,++,,776,,,--8489968766237:975415)2.3+)'2*44584876647:1-..-6/./6142//22100%)(/++(+(*1.4766689961.3;31(111+-00:91*)18321.2//2.3;2/3),0+0250.(&(((,/06/2/,-*,$((*-,-%%%'$%%%'-+))+/201475--,/62')11.111($-)))++-17::<21031259.:59.013275261102261:1194.0:6+53-**+,//,)+0746*6**2+9-182,//04./25597+7-*.56<79798:81900,440,2-3)&'*)+..41&(,/2387898887888986898;0108189:784213334/0778.)+/)*&56,+*+-13/6--()++-32'-$%2256565952472*))*+0-41;87:634402--.0.&(,1.1<:::31.123654446211/)0/0*.++/25))+-/69;862;2//16;8.820-6-./23)%'&*.0.6-+216(.*.3/&+$+)43475:3333;8493/1%+()(***2;96<94-$(),-*-./57<968775<:12425-/383//.19.*'((./34:16021;--24388-),,.3;.6(()89879/34322'+6.-.0307((&/-028;8<98:;562501199/030*,3956782237878<<5186)+2/065544)1+2:49012105710016.-,(+.0)*+7:5;6;39296+(20/5001/.6...3.9/..3*'*/,-+6:,+011/6:-+.3178596877<-,,)+171.8205203*&')4:++2*;188:7///0,4434:2587632;02:4/4///0/.-*)()*114(((3,73++9-461.'&)*).5*)*7/77-31//3:1;;:-496//1(.(.)08)%(.-,4+,&(*'*8:98:944853653654135/0155/47,5935;3-6:-('4-..316133.76.+**++)*)).5(%(&((
@ddc53d05-57ce-47c7-a671-d89ea4667e22 ch=319 read=60886 start_time=2019-12-13T01:48:28Z barcode=BC01 runid=2c9cf7bc05858273f10e7d7ec552fc0bd742dc3e
CTCCTACGGGAGGGCAGCAGTAGGGAATTTTCGGCAACCCTGACCGAGCAACGCCGCGTGAAGAAGGTTTTTTCGGATTGTAAACTTCTGTTATAAAGGAAGAACGGCTACAAGAAATGGTAGCCGAGTGACGGTACTGATAAGCCACGGCTAACTACGTGCCAGCAGCCGCGGTAATACGTAGGTGGCAAGCGTTATCCGGAATTATTAAGGCGTAAAAGAGAGGGGCAAGAAGGCGGCAGCGGGTCTTAATGGTGAAAGCCTGAGCTTAACCTCAGTAAGCCATAGAAACCAGGCAGCTAGAGTGCAGGGAGAGGATCGTGGAATTCCATGTGTAGCGGTGAAATGCGTAGATATATGGAGGAACACCAGTGGCGAGGCGACGATCTGGCCTGCAACTGACGCTCAGTCGAAAGCGTGGGGAGCAAATAGGATTAGATACCCTAGTAGTCCACGCATAATAAACGATGAGTACTAAGTGTTGGATGTCTAGAAGTTCAGTGCTGCAGTTAACGCAATAAGTACTCCGCCTGAGTGAGTACGTTCACTTAAAGAATGAAACTCAAAGGAATTGACGGGGGCCGCACAAGCGGTGGGCATGGTTTAATTCGAAGCAACGAAGAACCTTACCAGAATCTTGACATACTCATAAAGGCTCAGAGATGGAGAGATAGCTATATGAGAGATAGGTGGTATAGTTGTCGTCAGCTCGTGTCATTGAGATGTTAGGTTAAGTCCCACAACGAAGCGCAACCCGCATCGTTAGTTACCATCATTAAGTTGGGACTCTGGCAGGACTGCCAGTGACAAGCTAGAGGAAGGCAGGGATGACGTCAAATCATCATGCCCCCTTATGACCTGTGGAGCTACACGTGCTACAATGGATGGTGCAGGGAAAGCGAAGCCGCGAGGTGAAGCAAAACCCATAAAACCATTCTCGAAAGTTCGGATTGTAGTCACCGCAACTCGACTACGCTGAAGTTGGAATCATAGTAATGCTTGAGTCAGCATGTCAAGTGAATACGTTCTCGGGCCCTTTATACACACCGCCCGTCACACCACGAGTTGAAGTAACACGAAGCCGGTGGCCTAACCGCAAGGAAGGAGCTGTCTAAAGGTGGGATTGATGATTGGGTGAAGTCGTAACAAGGTAACCGG
+
-.1-)+0-73+,4+32241/2,.-()(.298020(*+&*,,/276/(%(23659;8:8*+')&**(0.776;-852//2./093.+-)****##%&&)+13122/&.++*--*&--+-5242117(()**00)')((,'(0,/*/.,/05000513363740,)*,,+3-02/80.901117-00,,('%'&(2-:0+++-//3/2,++%&*-,)),1.(&&&&(+*++**&'%(,+594*,*++-),/-9.17720160-09773/03/2''%'*())0615:8950,35,3-..))+,-/1/13..*-1*'**,4+*+**,'+(7137363674/22+47-35.,/0110599782-,1*,**-.665*,,-63-,'0+::9889853936/01/),%),04566--/+%)*((*-2588,()+<;<-,)/(2+2,.4/:7,)+-65460)((')&'($'+,&(()+(''')23764867:99;:51/)-%0()6<;67.-)&%'&*/3-1./+7-,0/%.'(+0:3687/'()&&$&)967:2')'&,*,)*++0,93,-718++-)1133341496,07)*),-2245584331+-)();928648./3/-+&)')-(01-)&%')((*'&+..3,(')*)%&&++/5,+5.79++,*,871/+)(201466441,%''*/0-)*+--.*).363;+.047642644-,+11%-(')&+3080-1427/.*+46))-/.-%&,+025.0.4,'(*--18;7.8.-2;39869:2)0,5-43-022,',.*+0222%36-.---*16-/2,)(-'.(.,2.53128999977195011247952857,-4,**(23)*.11*+,2,,(+',/51200403:81-2016.*++),+&)),3&+)''&&&&-(/.(.19;8,:8)*,57+1879<766+*--(+<84:429233821()*%''+)*+-.1/-0)))),++03(-,,-0((&(()1*()'%$'*0101513-*)'(()1094)53426/0-4519+-6)%)-1//,,,*.15/0726460-+)),+-+''')/24)3,-0,08-6-*-1)&)+)(*,03*,+,(*'()//24-05*+4/4;314200/-)*(((&*')**../44777314--/-1-7
@0829a808-919d-41a4-a16a-f1802eebc0df ch=438 read=67713 start_time=2019-12-13T01:48:32Z barcode=BC01 runid=2c9cf7bc05858273f10e7d7ec552fc0bd742dc3e
CTCCTACAGGAGGCAGCGATGAGAATTTTTTTCGGCAATGGAAACCCTGACAACGCCGCGTGAAGGAAGAAGGTTTTCGGTTGTAAACTTCTGTTTATAAAGGAAGAACGGCTACGAGTAATTTAGCCAGTGGCGAAACACTTTATTAAACCGGCTAACTACGTGCCAGCAGCCGCGGTGTTAATACGTAAGGTGGCAAGCGTTATCCCGGAATTGTGGGCGTAAAGAGGGCAGGCGGCAGCAAGGGTCTGTGGTGAAAGCCTGAAGCAACTTCAGTAAGCCATAGAAACCAGGCAGCTAAGAGTGCAGGAGAGGATCGTGGAATTCCATGTGTAGCGGTGAAATGCGTAGATATATGGAGGAACACCAGTGGCGAAGGCGACGATCTGGCCTGCAACGCTCAGTCGCTGGCGTGGGAGCAAATAGGTTAGATACCTAGTAGTCCACGCCGTAAACGATGAGTACTAAATTGTTGGATGTAAAGTTCAGTGCTGCGGTTAACGCAATAAGTACTCCGCCTGGGTATTTTACGTTCGCAAGAATGAAACTCAAAGATTGACGGGGCCCGCACAAGCGGTGGAGCATGTGGTTTAATTCGAAGCAACGCGAAAGGAACCTTACCAGGTCTTGACATACTCATAAAGGCTCCAGGGCCGGAGAGATAGCTATATGAGATACAGGTGGTGCATGGTTGTGCGTCAGCTCGTGTCGTGAGATGTTGAGTTAAGTCCCGCAGCAGGCACCAACCCTTATCGTTAGTTACCATCATTAAGTTGGGGACTCTGGCGAGACTGCGGTGGCAGCTGGAGGAGGATGACGTCAAATCATCATACTTGCCGGCCTGGAGCTACACGTGCTACAATGGATGGTGCAGAAGAGGGAAGCGAAGCCGCGAGGTGAAGCAAAACCCATAAAACCATTCTCAGTTCGGATTGTAGTCTGCGCTCGACTACATGAAGTTGGAATCATGTCGCGAATCAGCATGTCGCGAAGTGAATACGTTCTCGGGCCTTGTACACACCGCCCGTCACCACGAGAGTTGATAACACCCGAAGCCGGTGGCAGCCTAACCGCAAGGAAGGCTGTCTAAGGTGGGATTGATGGTGGGGTGAAGTCGTAACAAGGTAACCGG
+
+-/)*(5(/+'-70-12(&.&&%)++5::</.98:.6/.4/%)+(7+&*./66757<65577665514+,4,404,(+'*(,(+11-**2+(*/7+,/5)(-/+3,18,/0.,65)'(()-./+'*-.'/+-'-)(*(*++-1*&,)-*)(**0/-.400012854*+((&'**(,+),%'&+'(&,*.5'3*,02++3.05462/3*',,-+/,&-)6887838/((+-3-+-5318/'..,,(430//...201.3.+-/2*/(%&))),5.+435:+7;524..6301359/.*,,1*&%*+15977+-'+21191:633344484542/(+++3;60451/6799:99500.02,*1).0/26:66200,()1'-1;:41/00,,0/;03*/*&)44601-0$&$)+-,-*20.*)08-0/(-'1.-39,:---6766272+-15;799<:7101.++,,/11,)).+0738563/-//-18735641/01*,-3.2.,-1401124.--./,274(.+*),,*'&(*-6532.**.553/82.0941'()+0//.*24/5:/-/-31247-6757//1&1$&)079-2,585)),'*0,1./+,0*')$()+,-,18*/,.+**(*,31-322&/(2.+52/3&%'()*,.-)('',))+1210)*))&(,,//192289999:/416**'#%(1()+,1683333356346-8-/%*0,8,6398+-84*4&'('%)%*'27/1/./32/50,-91288::49370/7005;1,311+)$$(/021001,($)0*&*-.1;*0(''*(22583007:4/01:9()&*('(/-()(4,2:../472+-((.73361+1,-04601664++.)((2/)/)**.0-2956/,+0((--$.*::62:/,.-39)5:78;733&/*71/4,'%&'(*/-&&&$()..,-*'()+/'%'(+)))000''$'*'&139673344487422%&(**10:7(40+6376'/230731144///1836:3-0-/0,+/-++&'1***,-,-+-2,**2-08.6+)&$&&('*-1093-3+/')'''*+.24328*4-6;625-+,,-&4&33*)*31216133,('%))*++5758
@6a27a1bd-dd36-407e-a087-9dd348a30832 ch=17 read=28632 start_time=2019-12-13T01:48:30Z barcode=BC01 runid=2c9cf7bc05858273f10e7d7ec552fc0bd742dc3e
CCAGTTTACCTTGTTGACTTCACTGATCATCAATCCCACCTTAGACGGCTCCTTCGCGGTTAGGCCACCGGCCGGGTGTTATCAACTCTCGTGGTGTGACGGGCGGTGTGTACAAGGCCGAGAACGTATTCACCGCGACATGCTGATTCGCGATTACTAGCGATTCCAACTTCATGTAGTGGGAGTTGCAGACTACAATCCGAACTGAGAATGGTTTTATGGGTTTTGCTTCCCTCGCGGCTTCGCTTCCCTCTGCACCATCCATTGTAGCACGTGTAGCCCAGGTCATAAGGGCATGATGATTTGACGTCATCCCCGCCTTCGCAGCTTGTCACTGGGTCTCGCTAAGTCCCCAACTTAATGATGGTAATAACGATAAGGGTTGCGCTCGTTTGGGACTTATTGGCATCTCACGACACGAGCTGGCGACAACCATGCACCACCTGTATCTCATATAGCTATCTCTCCATCTCTGGAGCCTTTATGAGTATGTCAAGACCTGGTAAAGGTTCTTCGCGTTGCTTCGAATTAAACCACATGCTCCACCGCTGTGCGGGCCCGTCAATTCCTTTGAGTTTCATTCTTGCAGGCGCACCGCCAGGCGGAGTACTTATTGCGTTAACTGCAGCGCGAACTTTGACATCAGCACTTAGTACTCATCGTTTGCAGCGTGGACTACTAGGGTATCTAATCCTGGCTGCTCCCACGCGCTGGGACTGAGCGTCAGTTGCAGGCCAGTTGTCGCCTTCGCCACTGGTGTTCCTCCATATATCGCATTTTCACCGCTACACGCCCAGATTCCACCGATCCTCTCTGCACTCTAGCTGCCTGGTTTCTATGGCTTTACTGAAGTTAAGCTTCAGGCTTTCTACAGACCCTTGCTGCCGCCTGCTCCCTCTTTACGCCCAATAATTCCGGATAACGCTTGCCACCTACGTATTACCGCGGCTGCTGGCGCGCGGTTAGCCGTGGCTTCTAATAAGTACCGTCCTCGGCTGCCATTTCCTGCAGCCGCCGTTCTTCCTTTATAACAGAAGTTTACAATCGAAAACCTTCTTCCTTCACGCGGTGCTCGGTCAGGAGTTCCCCATTGCCGAAAATTCCCGCCTCGTAGGAG
+
1*$((,'%..10/24/-)+(%%)&&-224887:096((.''&*+00*5/017770$%(3+8%3778023/)(&*,*+$))&'/-&--+))+-9:772507699/+*)*-02-2,&))+2*+--30*528773:9*/-,,,,.//0/7:1$)'(-4/../.,-,5-3-.+*+0++1111*2'((&)09*.01566440;.7***5.2-.+,51.05;:/-./:/.984).28/5*+/**-.,01*$%0&26.,/21//0729:;35:))*.,&)-..+#&((++/422-,+(032,+++,,''48*,-2599918.-(%')).-,6-/002+/12300*&'*-7222.+),,8:-*.&'&1)./26483-'&'5,33.3,/483:45./13262)*-/)+.-()&$%)+-,,*)+,-4371(.-(-./2185+6.+-+**2+/6050,,0058231-(*)++-15536:7653.01///21.55+1-,+,-1014,)+01:8641-/,,4.999:7013-/)+-.3.4-7,:3'68/0//&*+,+*0/+*-,-'/*3,30(&-/1102/00:;.+,-:7979;.6---&,),&'%,/-/3.-040.++++***(,/.0116/3-1.,&*)()+-11.57--331,&&('(0(%+,)*,-4970863&(&.,078;796611.--+.146109.2)))*&*),-/80+.*)%%&(+3/20.*1358:/8,6+*'..+-.(14-/224646426:36::;88766835847466.1&)(,7;3-137-01/-(.))&'&)/,7-5*.(%&-+,,*+*(),&()+5)245257-/2099/.-/*)((,(*104.6-/11,''%&../88691-(%%$%.6;7.7-/.116&%$.+/-66((+3/+)-,2/--0.4+78/0.5-45875214/15,,.))-*+21825900./+,,.5/5/-.%(&(,*()6,01,)'*1*),3./1)+,4;8:7)+)%*+-*47-7;:530.&,*/**2-26:64524),0+)*67'()+),2+**5111')21.8:8;9:991-90&/---)2')*.(..*%0+$'/.1:;5,15*0*(,0/61,3)&#$$&((**.&((
@ecbf46bd-ce7c-4188-b724-3eb2a9149234 ch=216 read=49461 start_time=2019-12-13T01:48:38Z barcode=BC01 runid=2c9cf7bc05858273f10e7d7ec552fc0bd742dc3e
CTCCTACGGGAGGCAGCAGTGGGAATGTGCACAATGGGCGCAAGCCTGATGCAGCCATGCCGCGTGTATGAAGAAGGCCTTCCGGGTTGTAAGTACTTTTCAGCGGGAGAAGGGGTAAAAGTTAATACCTTTGCTCATTGGCGTTACCGCAGAAGAAGCACCGGCCAACTCCGTGCCAGCCCGCGGTAATACAGCGGAGGGTGCAAGCGTTAATCCGGAATTACTGGGCGTAAAGCGCACGCAGGCGGTTTCATTGAAGTCAGTGTGAAATCCCAGGCTCAACCTAGGGCTACATCTGATACTGGCAAACGGAGTCTCGTAGAGGGGTAGAGTGGTGTAGCGGTGAAATGCGTAGAGATCTGGAGGAATACCGGTGGCGAAGGCGGCCCCTGGACGAACTGGCGCTCAGGTGCTTGGCGGTGGGGAACCAAACAGGGATTAAGATACCCTGGTAGTCCACGCCGTAAACGATATCGGCGGAGGTTGTGCCCTTGAGGGCGTGGCTTCGGGCGGGTAAAGTCAAACCGCCTGGGAAGATACGGCCGCAAAGGTTAAAACTCAAATGAATTGGCGGGGCCGCACAAGCGGTAGACGTAATGGTTTAATTCGAGTACAACGCGAGCCTGATCTTGAAAAGCATCCACGGAGTTTCAGAGATGAGAATGTGCCTTCCGGGAACCGTGGAGACAGGTGCTGCATGGCTGTCGTCAGCTCGTGTTGTGAAATGTTGAGTTAAGTCCGCAATGACGCAACCCTTATCTTTTGTTGCCAGCGGTCCGGCCGAGACTCAAAGGAGACTGCCAGTGATAAACTGGAGGAAGGTGGGGATGACGTCAAGTCATCATGGCCCACTTGACCAGGGCTACGTGCTACAATGGCGCATACAAAGAGAAGCGACCTCGCGAGAGCAAGCGGACGTACCTCATAAAGTGCGTCGTAGTCCAGTTGGAGTCTACTGCTCGACTCCATGAAGTCGGAATCGCTAGTAATCGTGGATAGAATGCCGGTGAATGCGTTCCCGAGGCCTTGTACGCACCGCCCGTCACACACCATGGGGTGGGTTGCAAAAGAAGTAGGTAGCTTAATCTTCGGGAGGGCGCTTGCCACGGTGTGGCCGATGACTGGGGTGAAGTCGTAACAAGGTAACGG
+
0011/264:3**.0-.0..3387*5/.43212174398-+,+'&'/387713/,15293::332210,--/5-+,+.-9890/.92885-87,2.,)139(&)(+83*))()**++2:7-+-8/9037.::++98:%7&.%0/.2+-1%-%',.&++((:7;09-1-2.1875941&'%)*+%''&*-3-&,)*)--**,%.'*+31361000-.+00.3/4-12882440286(+.2.0/0&(')')-/'%$,.%+))),+(,)'&(76..()&.:9;:4+3))'-(&*-(1210,+++,.+2)(/7*/.('())'(*,1/+--.-,-/&&)&()./0112:4.,*)'%&%()%''+.11;326,.,,+46862.0,((((($,+/64/,59763-0279:87988)22,($%$(&))/1&)1,***)4521&/+,%-')(*,6*68-.744-/.26.0057568<832,+%.(+&&)2*.+0,**(/4&%&&&-2+21/.2-++()/'&()&)%*''('%()*.04:872()&&&$%**104378:*2-4:4477014-8587,/----+1::4.1'+'(.0,.-('$%&1*0)(((+-;3.2364)&'*./3&,&%%#(*&$&%+++((*++)'/-34*),.)*')<22))%((620//54/4--0,*+)+.,+9,9988*)*+8*559:;8981/6/--344.0+()*+845.2/,-4131/.06.&-2345/-60'(*+)('/04233920312)8:9*-05122/+-.657/8.4,+&*0+,5))()/(,*,3)-,(*-,,)'+)),:405./7/11(153/4556325)1.23688333/87/$'*&'(-:45.*)'''&&,-7470;-/++)*),++/60()&*)'(42+-*.+.-.++015;2413*(%&%(+*.003:9018:8::8;9868'$((.*.&%(*,%($$(*2.-//03112-1&(+%))*+2..-(*,,2//097-**$'&*-.01&(1-.86%00/2-+('%*'.*))(+/3,2139:2;1010//+-/15170-+&&)7.1903198*&)'&*)6,*%&(*1.7.22:3)5*(/5//.1-*'+)*-1865.1/6//0-,,..6951)&(,,,-178;989)3.1./+3
@2deb6d32-3e77-498e-b1da-a5597965464d ch=439 read=71675 start_time=2019-12-13T01:48:38Z barcode=BC01 runid=2c9cf7bc05858273f10e7d7ec552fc0bd742dc3e
CCGGTTACCTTGTTACGGCTTCACCCCAGTCATGAATCACCAAAGTGGTAGCGCCCTCCCGAAAGGTTAAGCTACCTACTTCTTTGCAGCCCCACTCCCATGGTGTGACGGGCCGGTGTGTACAAGGCCCGAACGTATTCACCGTGGCATTCTGATCCACGATTACTAGCGATTCCGACTTCATGGAGTCGAGTTGCAGACTCAATCCACGACGCACTTTATGAGGTCCTTGCTCTCGCGAGGTCGCTTCTCTTTGTATGCGCCATTTGTAGCACGTGTGTAGCCCTGGTCGTAAGGGCCATGATGACTTGACGTCATCCCACCTTCCTCCAGTTTATCATAGCAGTCTCCTTTGAGTTCCCGGCCGGACTGCTGGCAACAAAGGATAGGGTTGCGCTCGTTGCGGGACTTAACCCAACATTTCACAACACGAGCTGACGGCAGCCATCACAACACCTGTCTCACGGTTCCGAGCACGATACTCATCTCCTGAAACTTCTGTGGATGCTCAAGACCAGGTAAGGTTCTCGCGTTGCATCGAATTAAACCACATGCTCCACCGCTTGTGGGCCGTCAATTCATTTTGAGCTTTAACCGGCCGTACTCCCCAGGCGGTCGACTTAACACTTACGATTAGCTCGGAAGCCACGCTATAAAGGGGCACAACCTCCAAGTCGACATCGTTTGCGGCGTGGACTACCAGGGTATCTAATCCTGCTTGCTCCCCACGCTTTCGCACCTGAGCGTCAGTCTTCGTCCAGGGGCCGCCTTAGCCTTCGCCACCGGTATTCCTCCAGATCTCTACGCATTTCACCGCTGCACCTGGGTTCTACCCCCCCTCTACCAGGACTCAAGCTTGCCAGTATCAGATGCAGTTCGGTTGAGCCAGGAGTTTCACATCTGAAGCAACAAACCGCCTGCGTGCGCTTTACGCCCGGTAATTCCGATTAACGCTTGCACCCTCCGTATTACCGCGGCTGCTGGCACGGAGTTAGCCGGTGCTTCTTCTGCGGGTAACGTCAATGAGCAAAAGGTATTAACTTTACCCTTCCTCCCGCTATGCTTTTACAGCGAAGGCCTTCTTCATGTACACGCGGCATGGCCATCGGGCTTGCGCCCATTGTGCAATATTCCCCACTGCTGCCTCCGTAGGAG
+
8:718//9434029).,&))/+/84;2,-5;6987;:6'4&/.*))-4+++,-:85/3.+,36(.)/)4,(*))27346::.7:7*/*&+66,'+,1;0.289752..//55.++,0*.)*(-.439/8.-(+*+/-2,+%2.2.2+*)5<-/9834*(''(-,,.,,**(*,5,40+3393-022()*+0119101%&10223935-'((*113,--51+/---0,/016+141+,+-*,,2.0/062482760(-,/179;;7:4),+)-..2789867555;-/9::63530,593878.--+*-,.+++)./270+1*/5341+-.++-2<6112-($*+*55779/.7.-.30)+''%-33391643794925,38;*6.85+'256:67378:749333;93/./04,;.,(/+.5**,+0)-,55610///55/24%())(($$'),-/88367..-.196/.&%%'&/1//1%&)004531)'(/2-./:073239674%).9679:;).++.//3/:83100/./,,,.7+,,2,3;7710./10100.(+-))+-*,-+'.+$(0*2/80)-41'*+415;+.'*&&'371744/645++1985:70,&)*+1)&&)-*('('4),-627(---*-+))$%%&*/7-(383111272()**6-566330,00+72*&)-+-.6796,.-06/2+&+-232170/*)&''3)-,558,(+.,0</.02.14-,'),()*,.113:63410,.06*85+1).(%&'&(+))---57152,3973,1(''---11/277977<96144/1.$-,273)*%0(1%(-13373.122,.&%'004793+&)+4+06'++,/81./+++,-//+(+,/-(/-**..%++3/+(((,.,,/,(+-738:77;59:4333459/-050.2.93*)))/43:22/.20214,-,,)+*18324515/6/.6;4729455:68-,+-),(*5,++5,%23+-0928:788851213;435.7--.114355-+..--2/,*-55108--,3,+59/)560/.++*,')(+&,&('(,,52967.,**',,,)..0282/.,-,*)58)<966613-79-',/',-/1611258366$'&&(+)*1.191702,)+
@c43afe30-891f-4f17-82e7-c0530b8da085 ch=136 read=237794 start_time=2019-12-13T01:48:54Z barcode=BC01 runid=2c9cf7bc05858273f10e7d7ec552fc0bd742dc3e
CCGGTTACCTTGTTTACGACTTCACCCCAATCATCAATCCACCTTAGACAGCTCCTTCCTTGCGGTTAGGCCACCGGCTTCGGGTGTTATCAGCTCGTGGTGTGACGGGCGGTGTGTACAAGGCCCGAGAGCATATTCACCGCGACATGCTGATTCGCGATTACTAGCGATTCCAACTTCATGTAGTCGAGTTGCAGACTACAATCGAACTGAGGTTTTATGGGTTTTGCTTCACCCCGGCTTCGCTTCCCTCTGCACCATCCATTGTACGTGTAGCCCAGGTCATAAAGGGGCATGATGATTTGACGTCATCCCGCCTTCCTCAACTTGTCACTGGCAGTCGCTAGAGTCCCCAACTTAATGATGGTAACTAACGATAGGGTTGCGCTCGTTGCGGGACTTAACCAACATCTCACGACACGAGCTGACGACAGCCATGCACCACCTGTATCTCATATGGCTATCTCTCCATCTCTGGAGCCTTTATGAGTATGTCAAGACCTGGTAAAGGTTCTTCGCGTTGCTTCGAATTAAACCACATGCTCCACCCGGCGCGGGCCCGTCAATTCCTTTGAGTTTCACCACCGTGCTTGCGGGCAGTACTACTCAGGCGAATTACTTATTGCGTTAACTGCAGCGCTGAACGCGACTGTCAACGCCAGTACTCATCGTTTACGGCGTGGACTACTAGGGTATCTAATCCTATTTGCTCCCCACGCTTTCGGGACTGGCGTCAGTTGCAGGCCAGATCGTCGCCTTCGCCACTGGTGTTCCTCCTGCTCACGCATTTCACCGCTACACATGGAATTCACGTCCTCTCCTGCTCTGGCTGCCTGGTTTCTATGGCTTACTGAAGTTAAGCTTCAGGCTTTCACCACAGACCCTTGCTGCCGCCTGCTCCTCTTTACGCTTAATAATTCCGGATAACGCTTTTACACCTACGTATTACCGCGGCTGCTGGCGTAGTTAGCCGTGGCTTTCTAATAAGTACCGTCACTCGGCTACCATTTCCTGCTTAGCCGCCGTTCTTCCTTTATAACAGAAGTTTACAATCCGAAAACCTTCTTCGCTTCACGCGGCGTTGCTCGGTCAGGGTTTCCCCATTGCCGAAAATTCTGCTGCCTCCCGTAGGAG
+
94-.6/-7738(/62,-.-117.(*'&%1*135:749/76)+,-0-/03+,--51172-1/../807+-014/013-+,/-(6500.;0003/../+37:99:89:9;77030-..*+)*)1.70(*%(%&)2346<968;13011347:8631/,*-1415../(23%'3,7)+&-.6176899:49,*,-6+.*-/.1/.2202-,211/+*,.9<,7777-6:4,))-.11+92*%&'-0./1250:2./1....5.115),(%%%&,))*(),;1*-7431437(/54.----/221484-.08:91+34+*428<01,2*.),().;886+0,,-53+-2-+*+)045)0-+--/.3112083275528---,.)/7/9-.+.,5257342910*,+/)+'-(542220*-..024435100////11%39150/'+*+27355466794457200.016665686778778.--553:4/00////-+--/232055/70/6(011<::<977125*,+1))1-6./-*6+,+$,%&*14,.4(&%&'%)/-/9+),.)7,:/0384-,-3:5/())'*++*&(-045*-.0)'-,--,,/10188+'(*('(/,.-7-.,50708781,/.,.-,(*.$'($''$*0*)+#&))')%+/25::5698*22766738676)+)&/-)0+-/6697320'46)*000:;5+0/0286,(37/565;8645,./0-,(+%-(((.226757::79727:886;;998852,4-'&%(&%)*201:72)+--/122/1-/0-,.03-'+-)+)')238+**(*13441+,**,61;4,)'+.2..5,/0-9,*3/1-,/063(05..55/,.0-00467:06000:077,/5312034.2387-.-)&$)-/0356,2/:032*1)),43:+,(-3-,44656846;670;2226.8,,*0064.,+3.9;7:2.82/./7,0/'*339:;4)3442930.60.3;3,2+*'*)++/606:9::97;75.9/,-545/,+/**38/,2--0+)02.&485946<5%(...&0-/,6.-0/..92421106834;)2;;-*1203;16:9-7;.)&&*',/,08--917-+,
@7de9a078-db0c-499f-a42b-1d878dc928cb ch=433 read=65406 start_time=2019-12-13T01:49:03Z barcode=BC01 runid=2c9cf7bc05858273f10e7d7ec552fc0bd742dc3e
CTCCTACGGGAGGCAGCAGTGGGGAATATGCTGTGGGCGCAAGCCTGATGCAGCCATGCCGCGTGTATGAAGAAGGCCTTCGGGTTGTAAAGTACTTTCAGCGGGGAGGAAGGGAGTAAAAGTTAATACCTTTGCTCATTGACGTTACCGCAGAAAACACCGGCTAACTCCGTGCCAGCAGCCGCGATGGCCACAGAGGTGCAAGCGTTAATCGGAATTACTGGGCGTAAAGCGCACGCAGGCGGTTTGTTAAGTCAGATGTGAAATCCCAGGCTCAACCTGGGAACTGCATCTGATACTGGCAAGCGGAGAGTCTCGTAGAGGTAGAATTCAGGTGTAGCGGTGAAATGCGTGGAAGTCTGGAGGAATACCGGTGGCGAGGCGGCCCCCTGGACGAACTGATGACGCTCGGGTGCGAAAGCGTGGGGAGCAAACGAAGTTAGATACCTGGTAGTCCACGCCGTAAACGATGTCGACTTGGAGGTTGTGCCCTTGAGGCGTGGCTTCCGGAGCTAACGCGTTAAGTCGACCGCCTGCAGAGTACAGCGCAAAGTTAAGAAACTCAAATGAATTGACGGGGGCCGCACAAGCGGTGGAGCATGTGGTTTAATTCGATGCAACGCGAAGAACCTTACCTGGTCTTGACATCCACAGAACTTTCCAGAGATGGATTGGTGCCTTCGGGAACTGTGAGACAGGTGCTGCATGGCTGTCGTCAGCTCGTGTGAAATGTTGGGTTAAGTCCGCAACGAAGCGCAACCCTTATCCTTTGTTGCCAGCGGTCGGCCGGAAACTCAAAGAGACTGCCAGTGATAAACTGGAGGAAGGTGGGGATGACGTCAGAGTCATCATGGCCCGCGACCAGGGCTACACGTGCTACAATGGCGCATACAAAGAAGCGACCTCGCGAGAGCAAGCGGACCTCATAAAGTGCGTCGTAGTCAGTTGGAGTCTGCAACTCGACTCCATGAAGTCGGAATCATAGTAATCGTGGATCCAGAATGCCGCGGTGAATACGTTCGGGCCTTGTACACACCGCCTCACACCATGGGGAGTGGAGTTGCAAAAAAAAAGTAAGAGTAGCTTAACCTTCGGAGAGCGCTTACCACTTTGTGATTCATGACTGGTGAAGTGTAGCAGGAGCAACCCG
+
.400./0)02..10-//,,/.58/()&&)**((+-871/122(4..,+,,,+(,*12187/3..).&'*4/*+-*&/:878*5-19./19-)0*,/83,,-.6::)(/--)*.*&&),37+,.1201/1049/-67,'-'((7315,/0*+*)*('%%&+1-2/02956553525:.-.-,39/./(*''*)),&((,(-*,097:8/9.7.40:5:59365:21+%&'*+('(,)-02..74&6382-0646478.-681,*+-*)-**'+.008*90778:;+740000/41-,-+/123/3.),).++%)*)*+-.-.*-*-.0.3/40%443111122:3/,(+'()102-4,,.99:2/4//4/2485;/1+**+.,*4,16:40-0845'&,)+*)&+,-0657)2//07.01,-14:7/81++/3:77*,***4.-04069129867.5,&)*469;16+.+-/,145/)&'++)))-.'+'/,('-*((.*-)+++.+1**,)+/+,5/,,))40/.0158::7:;435,((&&-,,-+%&'+%+*---%.,+.(,&*'+*/+6-54626;9)86*+,-24//-,./2*../4//075<;3:5:3001036)2)3--0+)0-131.36579551:2115156,0)*,6.09-2+*)***/4931503/4476:70:141186622133,),-17778354:6669967./%,,/*1(,*+2-)%36,/-0/200+3*%),00-.1+-1-4,50&(*)-2,,33.350380/0/943338332/4412784'(&((55401,-.-,./8.5553..(*/)+*)271253674644'(*-2261),)/37(%&)+55%,)))'&&'(+,012055<8796453422+-'$((',.62532/4/,)($).;165;758796.87,-2000033/1202%((.0..-,...2-&-./66656,.,+/0.02%-'+,1.0,,.+0/00:6*203)+-6:7165)+('(*-45895574'+(,-+.(*)*()(++$%$'(-0-18372+.'&((0-(&/1-,2265752/,))0*+&)(,(+*+-/,,,33.2))'),,./3/28%.*13-,-./456.----3')'&()))'&%&%*(&(*-+/*('
@d5b995da-586b-4c25-8570-57f3ef3437a9 ch=392 read=46961 start_time=2019-12-13T01:49:10Z barcode=BC01 runid=2c9cf7bc05858273f10e7d7ec552fc0bd742dc3e
CTCCACCACGGGGAGGCAGCAGTGGGAATATTGCACAATGGGCGCAAGCCTGATGCAGCCATACCCGCGTGTGAAGGCCTTCGGGTTGTAAAAGTACTTTCAGCGGGGAGGAAGGGATAAAGTTAATACCTTTGCTCGTGGCGTTACCCGCAGAAGAAACACCAGCTAACCGTGCCAGCAGCCGCGGTAGCCACAGAGATTGCAAGCGTTAATCGGAATTACTGGGCGTAAAGCGCATGGCGGTTGTTAAGTCGAAGATGTGAAATCCCGGGCTCAACCTGGGAACTGCATCCTGATACTGGCAAGCTTAGTCTCGTAGAGGGGGGTGCATTCAGGTGTAGCGGTGAAATGCGTAGAGATCTGGAGGAATACCGGTGGCGAAGGCGGCCCCCTGGACGAAGACTGACGCTCAGGTGCGAAAGCGTGGGAACAGGATTAAGATACCTGGTAGTCCACGCCGTAAACGATATCGACTTGGAGTTGTGCCCTTGAGGCGTGGCTTCCGGAGCTAACGCGTTAAGTCGACCGCCTGGGGAAGTACGGCCGCAAGGTTAAAACTCAAATGAATTGACGGGGGGCCCGCACAAGCGGTGGAGCATGGTTTAATTCGATGCAACGCGAAGAACCTTACCTGGTCTTGACATCCACGGAAGTTTTCAGGGGGTGAGAATGTGCCTTCGGGGAACCGTGAGACAGGTGCTGCATGGCTGTCGTCAGCTCGTGTTGTGAAATGTTGGGTTAAGTCCGCAGCGAGCGCAACCCTTATCGCTTTGTTGCCAGCGGTCGGCCGGGAACTCAAAGAGACTGCCAGTAAACTGGAGGAAGAAGGTGGGGATGACGTCAAGTCATCGCCAGGCCCTTACGACCCAGGGCTACACGTGCTACAATGGCGCATACAGAAGCGACCTCGCGAGAGCAAGCGGACCTCATAAAGTGCGTCGTAGTCCGGATTGGAGTCAACTCGACTCCATGAAGTCGGAATCGCTAGTAATCGTGGATCCAGAATGCCACGGTGAATACGTTCCAGACGCGTACACCGCCCGTCACACCATGGGAGTGGGTTACCAAAGAAGTAGGTAAGCAACCTTCGGGAGGGCGCTTACCACTTTGTGATTCATGGCTGGGGTGAAGTCGTAACAAAGGTAACCGG
+
0/1.&*('().5-)/7.306)+/61,'.2/70++,+30/1:775787-0909::774/37/3&.6&(7//+''(*)1.8455,;94;/12::,.4676:<5-43293)&-+(),/,+-265)*815114025-*022'4*(0./:00:701./3-(,(%$%-*&)**.+.2.5680...)*/,*.(,*)&)(&*''*)%-'%'()(*51:3:18--,*--121582124142,-,,$''($'('/(,213,/1%'**328888<:016,04756:+7/40.0-0/.34431..+,056738217;&+4+++9836966-+.)-.,((&'&0,,'*+-&+(*-392+-))(-163.,,+,233;/,5-,6118:47-2,+(/-)-1230467/)20,&&)+*1.44201115./453.'(+''+,8450*&,.'1$4(+(*,8.91/2830/.5,*,-::9::;:/.-,'*+,1,,))+%)0:/2/4:3/844482.+&,-,0*,(.&),*.410,-2/9/02339;;7:;86;8**,*,-/2041-/1)8-5:5;;88798<;781:1:066320851.5-'+&+)+*-/9579+..,63+1<9293;1//0+8,2-,-469-.0/1,2-/869787493./,0/)&*--*,+05;:1&)&&'$,())'-*(3,.8563%()((&053895614'778779798838-,'//78;-4444577/8-,++2.*,281;94:1-*+3-+*+)-)')(&*/659//.--4&'25-,4:/1:2222;86276-2031-/38,8**%+,.0-.-(+/49:,77/+,++/('(*-,2:://1014::50(((+5:7&(%$&(0-'$$#%()48.(2651/*(%'')-)*++0--7;6455440+%')&)213738/..))&'()4(-,:000131.56-.6222346:6708))))2((($'(../330-.025-(%+',)(&)+*/.4,,.%*-4...,.;;817%$)''&$/)$()2078<:572115+%,&+$$$&'++/6412--,18523-'*+41-')-6034,/405+'*+*+*)+'&,'(*8596<7&9.%(.+/125828:(//:72339:<8)(2,//261),*.***2158:948(5.65;5949
@3876768c-6928-42e1-901f-3d5ac7c0c3c4 ch=45 read=62196 start_time=2019-12-13T01:49:05Z barcode=BC01 runid=2c9cf7bc05858273f10e7d7ec552fc0bd742dc3e
CTCTACAGGAGGCAGCAGTGGGAATATTGCACAATGGGCGCAGCCCGATACGCTCATGCCGCGTGTATGAAGAAGGCCTTCGGGTTGTAAGTACTTTCAGCGAAGGAGGAAGGAGTAAAGTTAATACCTTTGCTCGTGGCGTTACCGCAGAAAGCACCGGCTAACTCCGTGCCAGCAGCGCGGTAATACGGAGGTGCAAGCGTTAATCGGAATTACTGGGCGTATAAAGCGCGCAGGCGGTTTGTTAAGTCAGATGTAAATCCCGGGCTCAACCTGGAACTGCATCTGATACTGGCAAAGCGAGTCTCATTAGAGGGTAGAATTCCAGGTGTAGCGGTGAAATGCGTAGAGATCTGGAGGAATATACCGGTGGCGAAGGCGGCCCCTGGACGAAGACTGACGCTCAGGTGCGAAAGCGTGGGGAGCAAACAGAGTTAAGATACCCTGGTGGTCCGCGCCGTAAACGATGTCGGCGGAGGTTGTGCCCTTGAGGCGTGGCTTCCGGAGCTAACGCGTTAAGTCGACCGCCTGAAATTCACGGCCGCAAGGTTAAAACTCAAATGAATTGACGAAGGGGCCCGCAAGCGGTGGAGCATGTGGTTTAATTCGATGCAACGCGAAAGAACCTTACCTGGTCTTGACATCCACGGAAGTTTCAGGGTGAGAATGTGCCTTCGGGAACCGTGAGACAGCAGGTGCTGCATGGCTGTCGTCAGCTCACGTGTTGTGAAATGTTGGGTTAAGTCCGCAACGAGCGCAGCCCTTATCATCGCTGTTGCCAGCTGGTCCGGCCGGGAACTCAAGGAGACTGCCAGTGATAAACTGGAGGAAGGTGAGGATGACGTCAAGTCATCATGGCCCCGACCAGGGCTACACACGTGCTACAATGGCGCATACAAGAAGCGACCTCGCGAGAGCAAGCGGACCTCATAAAGTGCGTCGTAGTCCGGATTGGAGTCTGCAACTCGACTCTTGAAGTCGGGTAGTAATCGTGGATCGGAGATGCCCACGGTGAATACGTTCCCGGGCCTTGTACGCACCGCCCGTCACACCATGGAGTGGGTTACCCAAAGAAGTAGGTAGCTTAACCTTCGGGAGGGCGCTTACCACTTTGTGATTCATGACTGGGGTGAAAGTCGTAACAAAGGTAACCGG
+
,66434(781-*)$,*-497;6*3-.500024080-2('&'*&+5/--.(,##$(00.4624444656244-.2+3/7380-3,+.*.16+.223871&,-.-.//),.-.*,$()27:/006/.)87296/033*1+*-*)*%+*%,+,-,,$)..,'))%1(()28-.7:.-,-%+-*-07-0/+),&.*+2/460204208-5,..3.1.2,031:79..)).44,.*+(*&*20.68:4.3230/23-./0/.)0/+25+,)%#%)*--2+0)/-221-,,,.//('('(10/4('))'()*)($*&')&/,&'%&,)1-3))4442/2424420)-*((*****++,.04:1./+'****,/48:00,**-1.1.0,261)*/;::-4---777886665(0+-)'',,***'()*-+)+-1936'()+,2/*+-:39:0/505+645+(-085122<810001:8/'('-(**-3..*89((*'&-*.0-2..17,+.7.3445:1-*++62304522683540-04./3)'(,,14/33326/--8:82665;993/315267/%%..7,47*),*,/84:98.--,10%//+49)595:/.-//6::824//7-)-57-8,+7:56898282127730,-+-+,*,45+**%&#()))/++9788584+-/'$./)4+(*-)%&&+,11:;:66565<22221/472-++*'+,-2/:--+14**+48).3171(().-,,112*(54582(26,,--*/)+,123/04,,/**'$*/,2(21251;:/822;9:*4*,.278:;5552354;55::80.,++*+)*&.3.5677666/,+-..44441(1+)&()/9%0/,--+,'))0/4558365</3.-,0/-.,.-'(()+.34426+.-*(&)*66143;898886868/-+2567728.461)4.,3-2-*,--48:.3..,++)()%'(-.-.2+/**(.03/01:::8//0/80/13079++226555;:9:4638/,35*+'&%%''(%++060098..2,.*/7/2*,'%)),*03'2++13,&('&(++,))(&'$/'-')-5(/1))*(00/12-27.14:7/4358:967600.+-0*)-2/,.03$0%'&+.(('(-:1:5.
@5b4f7eed-5ac1-45ea-b898-8a1857340ba2 ch=323 read=43700 start_time=2019-12-13T01:49:12Z barcode=BC01 runid=2c9cf7bc05858273f10e7d7ec552fc0bd742dc3e
CTCCTACAGGAGGCAGCAGTAAGAATTTTCGGCAATAGAGCTGGCCGAGCGCCACGTGAAGGAAGAAGGTTTTCGGTTGTAACTTCTGTTATAAAGGAAGAACGGCGGCTACAGGAAATGGTAGCCGGTGACGGTACTGCTATTAAGAAAGCCGGCTAACTACGTGCCAGCAGCCGCGGTATGCATGGGTGGCAAGCGTTATCCGGAATTATTGGGCGTAAAGAGGGCAGGCGGCAGCAGGGTCTGTGGTGAAAGCCTGAAGCTTAACTTCAGTAAGCCATAGAAACCAGGCAGCTAGAGTGCAGGGAGAGGATCGATGGAATTCCATGTGTAGCGGTGAAATGCGTAGATATATGGAGGAACGATGGCGAAGGCGACGATCTGGCCTGCAACTGACGCTCAGTCCCAGCGTGGGGAGCAAATGGGATTAGATACCTAGTGGTCACGCCGTAAACGATGAGTACTAAGTGTTGGATGTCAAAAGTTCAGTGCTGCAGTTAACGCAATAAGTACTCCGCCTGAATCAGTACGTTCGCAGAATGAAACTCAAAGGAATTGACGGGGGCCGCACAAGCGGTGGAGCATGTGGTTTAATTCGAAGCAACGCGAAGAACCTTACCAGATCTTGACATACTCATAAAAGGCTCCAGAGATGGAGGATAGCTATATGAGATACAGGTGGTGCATGGTTGTCGTCAGCTCGTGTCGTGAGATGTTGGGTTAAGTCCCGCAACGAGCGCAGCCCTTATCGTTAGTTACCATCATTAAGTTGGGGACTCTGCTTGGACTGCCAGTGACAACTGGAGGAAGGCGGATGACGTCAAATCATCATGCCCACTTATATTCTCAGGCTACACACGTGCTACAATGGATGGTGCAGAGGAAGCGAAGCCGCGGTGAAAGCAAAACCCATAAACCATTTCAGTTCGGATTGTAGTCTGCAACTCGACTACATGAAGTTGGAATCGCTAGTAATCGCGAATCAACATGTCGCGGTGAATACGTTCTCGGGCCTTGTACACACCGCCCGTCACACCACGAGAGTTGATAACACCCGAAGCCGGTGGCTAACCGCAGGAAGGAGCTGTCTAAGGTGGGATTGATGATTGGGGGGTGAAGTCGTAGCTAAGGTAACCGG
+
))(0.+1)0,*'**+/0&02.0'(++5:968<:290&')'()*'*.-,'++.5,0//2060510*,*+/-4-.)),)/')*()0:29759445:)-(+,*.4/'+*,.+,-.('())'*+()*,.8'3/4740+*(%#$%')/.0,$&**&*2-3///6/0/1.0,23.-/+1491//),,)'+&*%**'),(493421:441*12)'++&-(6775433:)()02212996.2+$(&%'1.,,//0253-4.+,0/,-.0,+/+1,-085//00809<99743:73634851*..--.1098160)'+&07076*(*-*0-3.3831110)+-,,((()/''')-.0-120.(,06/0/,20&%+(1+..5/629:60././1819178830///256684614:1,.000558*'+-9::0(25-0/+)+,-.;..-8&323-0/00.02775,,0.+,/./6962588<9;9;9:7296+*0-1)-+-,,,14152525683910+).*+*19,..''))+/-.+0336:/''().::9:<86897;1'.%'++,+,(,78-68&)(,17245<7:9/0//8-,&-*968663/,0---63.-,./1*,/0-0-)/)&'&**2/./8775665,(/8,'&''-,-*)+-./91.**+,(///65269868837+0/0.440103.-0.-/7671'//.7675694864.0330;,3+2/23/327&')465)'333-.&3.))1,347752/3105:587*0,810/7*69986742('*+,,036412&%&(),+*)-5,*/*+-,0**++,47:587/0-,013678,2.)#()*++$%&&$#$-/./,,)+%**.77.-.+./196546445(/'(*(+*,-.0.-2-++*-(+.*(+-/7),5+%%%&(%,-243')*-08(/(2-/01886123,1.004-.2))*,,10..60203330..+%-%%),-1-,-.359868879762978:<:22./4622(11/123001400+19.:;+),-+0,4-,,+*('*22../.0.,+:,),/+-/+/*4*1*-3,-(,,(/+5,+')*9881/04)1-091+6*)*---127411-'-+-0-./37,&++,9*528;7813
@933f3ccb-d961-4593-afc4-61e664a5c1f1 ch=420 read=74811 start_time=2019-12-13T01:49:11Z barcode=BC01 runid=2c9cf7bc05858273f10e7d7ec552fc0bd742dc3e
CGGTTACCTTGTTACGGCTTCACCCCAGTCGCAGATCACAAAGTGGTAAGCGCCCTCCCGAAGGTTAAGCTACCTGCGCTAACACCCACTCCATGGTGTGACGGGCGGTGTGTACAAGGCCAGGAACCGTATTCACCGTGGCATTCTGATCCACGATTACTGGCGTTCCGACTTCGGCTGGGTCGAGGTTGCAGACTCAATCGGACTACGACGCGCTTTATGAGGTCCGCTTGCTCTCGCGGGTCCGCTGCTCTTTTGTATGCGCCATTGCCCAGCGCGTGTGTAGCCCTGGTCGTAAAGGGCCATGATGACCTGACGTCATCCCACCTTCCTCCAGTTTATCGCACAGCGTCTCCTTTGAGTTCCAGCCGGACCGCTGGCAACAAAGGATAAGGAGTTGCGCTCGTTGCGGGACTTAACCCATTTCACAGCGCAGGCTGACGACAGCCGTACGGCACCTGTCTGCGGTTCCCGAAGGCGCATTCTCATCTCCTGAAAACTTCCGTGGATGTCAAGAGACCAGGTAAAGGTTCTTCGCGTTGCATCAAGATTAAACCACATGCTCCACCGCTTGTGCGGGGCCGTCAATTCATTTGAGTTTTAACCTTGCGGCCGTACTCTGGGCAGTCGACTTAACTTGCGGTAGCTCAGGAAGCCACGCCTCAAGGGCACAACCTCAAGTCGTCGTTTACGGCGTGGACTACCAGGGGTATCTAATCTGTTTGCTCCCCACGCTTTCGCACCTGAAGCGTCAGTCTTCGTCAGGGGCGCCTTCGCCACCGGTATTCAGATCTCTACGCATTTCCACCCGCTTCACCTGGAATTCTACCCTCTACCCAACGAGACTCCAGAGCTTGCCGGTATCAGATGCAGTTCCCGGTTTGGGCCAGGATTTCACATCTACGACTTAACTCGACCGCCTGCGTGCGCGCACGCCCGGTAATTCGATTAACGCTTGCGCCCTCCGTATTACCGCGGCTGCTGGCGCAGGTTAGCCGGTGCTTCTTCTGCGGGTAACGTCAATGAGCAAGGTATTAACTTTACTCCTTCCTCCCGCTGAGAAGTGCCACAGCCCGAGGCCTTCTTCATACACGCGGCATGGCTGCATCGGGCTTGCGCCCATTTATAATATTCCCACTACTGCCTCCCGTAGGAG
+
1-+5,+0,,,%-6))*.-.55-543-+,++&&$-.100013+(+()')-',-/03+11*)*,,**,+,+/0/11&%)*+0(&%'*76*+-17-/231,&(+33992,)((+.4918'3(:.&,+++,''*-400/9923553)1)-$&(*-+%')-.4/203/-+/-0))%.07/+.*%),*)+.*),58355579794;2:(3,9745500//),*-1.0+*/3/1+)*/,$(*+010/-)))+)((5$&(),59*44354789:191-,*)))*'+)/-++'*(.6//9999,,2.'07935),)*'&%'$#%(*,.98-580)2881:/2/,+.1;2-.0-0*))+,-)+-430720026*4-*+228:98:898673/)/19,3.88//.+$)*3+./.12292-+,38616/2+/.)((/-++--++$)'-2000.16-/*''($,&-&.//18,+443-44:8;472+)++*&(...6,*+.0//-&&(*665.554:+-9<:9332&'')+,/3.,/0/8*,-19439644.3-+*./0/+'*012;641)'*)+,,4.%.&*(/*+'**+55%/($'1.95<8-494*)'59<,68615///.31:*-13-.&*001-010/-,-/.+)()*))&+&'(-/'*-+0+,,()(+0.0/.-.*(%,,6,8.4-(&+.))+/3:-,,376'.,.-47231+.(,(..10.,2)+-72;5-1-4660),++,++.))%+011/((+/-31/879:9688*.66---/06;778;893.20.21*(&+/1,,*')+,-3;00/'.0*%,//015:6743232.)'/4.(/.'0%$&%(%%.*.)+%&&%&)/.-4)+)*+78+01760-027+8-,+(-,)1,9'&-&$6/(')*+))+#$%&&&&0)%$&&/4725;540/0../,(*&*),-))%&%&)01/.50.#+&&(((+)082/26&/,,://8552:5533307.$,&(,+,)*2,)7-),1-36:7230.62/08202/5.-*'(*//+0.0100*+/27)))+'%($)(,0))--.(%('%***'%%%&1*(&%'*,4180181.121+1010:-,+)2//-0/.,+7007867607)(*/&'(,/4558598)-.*00/23/53))/.6+,*
@f378af6b-a4eb-4437-b63a-92077f2b0c9a ch=143 read=53208 start_time=2019-12-13T01:49:10Z barcode=BC01 runid=2c9cf7bc05858273f10e7d7ec552fc0bd742dc3e
CTGACGCCTTCGTTCACGTATTGCTGGTGCACAGAAAGTTATCGTGCTTTAACCTTTCTGTTGGTGCTGATGTGCTCCTACGGAGGCAGCAGTGGGAATATTGCACAATGGAAACCCTGATGCAGCAACGCCGCGTCGATAAGAAAAGTTTCGGATCGTAAAGCTCTGTCTTTGGGGAAGATAATGACGAGGTACCAAGGAGAAGCCACGGCTAACGTGCCAAGCAGCCATGATGATATTAATACGTAGGTGGCGAGCGTTATCAGTTACTGGGCGTAAAGGGAGCGTAGGCGGATGATTGATGGGATGTGAAAATACCCGATAGCAGGTGCTGCATTCCAGGCCTGGTTATCTAGAGTGCAGGAGAGGAGGTGGAATTCCTAGTGTAGCGGTGAAATGCGTAGAGATTAGGAAGAACACCAGTGGCGAGCGACTCTGGACTGTAACTGACTGCGAGGCTCGAAAGCGTGGGGAACAAAGCAAGTTAGATACCTGAAGGTAGAAGTCCACGCCGTAAACGATAAGATTGCAGGTGTGGGAACCAACACCTCCGTGCCGCCATGACGCGTGAAATTATTCCGCCTGGGGAATTACGGTCGCAGATTAAAACTCAAAGGAATTGACGGGGACCCGCTGAAATGTGGGCGTATTGGTTTTAATTCGAAGCAACGCGAAGAACCTTACCTACATGACATCCCTTGCATTACTCTTAATCCGAAATCCCCTTCGGGGACAAGGTATTAGGTGGTGCATAGTTGTCGTCAGCTCGTGTCGTGAGATGTTGGGTTAAGTCCGCAACGAGCACAATACTTGTGTCGTTAGTTACTACCATTAGAAGTTGAGGACTCTGGCAAAGAGACTGCCTGGGTTAACCAGGAGGTGGGGATGACGTCAGAGTACATCATGCTGGTAGGGCTACACGTACTACAATGGCTGAGTACAGAGAGAGATGCAATACCGCGAGGTGGAACCAAACTTTAAAACCGAGTCACCAGTTCGGATTGTAGGCTGAAACTCGCCTACATGAAGCTGGAAGTTACTAGTAATCGCGAATCAAGTGTCGCGGTAGATACGTTCGGGTCTTGTACACACCGCCGTCACACCATGAGAGCTGGCAATACCCGAAGTCCGTATGGGCTAACCGCAAAGGAGCGGCGGCCGAGGTAGAAGTCAGCGGTGTTAGAATGAAAGTCGTAACAAGGTAACCGG
+
#.,('$#%&+(+.0,#&',)0(&'$%&+()'(($*))(,+),/&'$$''&%$'#$'*++.012.2113666&3&)*3.-)*/+(+0,-/2-+-,)$-)*%5()*021;760$')(:+-.7860/..34/))%%#%$"$))+*'-0('--9)*&*&'*%(),)%)*67785497*21+)-+/00.+*)..')(+*9./..*)'(&%))&'&%&'2)/-1,1+.(%*-,12'&()*&%(&())%%'))4,3**)40237755,+*+&((+(+)*012.-14.'-/%-,27957519442127/*1(/52874+/77,3+-*'%$%%#%&+++(++*.+25+')''.)%&)/0*+10%,-,,48/4/*'&,*(((',)3)5+0.+-.43(*//19634:-,,:372.)))0)%(/,5..1.-/.---39/,+..695543453322240+#%#&%$&(+,2.0-*/0.,-244*,'+'+(/-$-.+*)/*),-/-/*()'(&#&$(&$(0/(*,/8326:/2&'+'%%$-&#'#'*-)'()+',+'+(+*-0,-')0155137'''%)',*.*''%('(8;8968:1%*'($%)'+-/:14/+/(+,1,885143.2*))*-.1.+13:;3.13,&&%$((%(&''+%,+-()+,.,991196:2(+-'+-'0())+2+*/0*,+'**(()&(&'*/617,/-+-+2/)//.1103-5'&$%*%'22+.4616:0000,.+)+05.+,*',.+,,.//37--/--/+,-.:9988878651353681887;5++-.+%(&')&($(#'*(''(+*(+((01.;,.+2*+-,-0(,-+')')-1-+-/.044548/*+&$'..,602766:/6/2-+1&+''('/,399486676661'%%&&(++0.1(+$$$$(*..302+)*&'(,*'),,)'+*&&$(*+10.+*)''*'*(+-&%&*)'-))((*45+'*&14*)+/('*'''(%%%(($)()*898/:+0-+-55754/,1--05596,%&'**10,./41+(*-3---+(,.53401...+1---0,-/.2271++2-+..43,&.)(*910173--).5-/)%'+&/-0523/.*(*+,.2/,&$%+*((//-.0%(*(&()((*34311313))''&.*2-),,1*)))*/$)&''('0740-()'$'))$%(&'&'((**'$*/,7149827)
@84b02b9a-2500-4052-904c-57ea6612adf3 ch=18 read=22973 start_time=2019-12-13T01:49:26Z barcode=BC01 runid=2c9cf7bc05858273f10e7d7ec552fc0bd742dc3e
CTCCTACGGGGAGGAGGCAGCGGGCAGAATAATGCACAATGAGCAGCCTGATACATGCCGCGTGTATGAAGAAGGCCTTCGAGGACATAAAGTGCTTTCAGCGGGAGGAAGGGAGCAAAGTTAATGCCTTTGCTCGTGGCCGCAGAAGAAGCTTTTCGGCTAACTCACGTGCCAGCAGCCGCGGTAATACGGAGGTGCAAAGCGTTAATCGGAATTACTGGGCGTAAGCGCACGCAGGCGGTTTTGTTAAAGTCAGATGTAAATCCCAGGCTCAACCTGGGAACTGCATCTGATACTGGCAAGCAGGTCTCGTAAGAGGGTAGATTCCAGGTGTAGCGGTGAAATGCGTAAGAGATCTGGAGGAATACCACCGGTGGCGAAGGCGGCCCCTGGACGAAGACTGACGCTCAGGTGCGAAAGCGTGGGGAGCAAACAGGATGCCTGGTGTCACGCCGTAAACGATGTCGACTTGGAGGTTTGTGCCCAGCAGGCGTGGCTGGAGCTAACGCGTTAAGTCACGACCGCCTGGGAATTACGGCCGCAAGGTTAAAACTCAAATGAATTGACGGGGGGCCCGCACGAAGGCGGTGGAGCGTATGGTTTAATTCGATGCAACGCGAAGAGCCTTACGGTGCCCGACATCCACGGAAGTTTTCAGGGAAGTGAAATGTGCCTTCCGGGAACCGTGGGACAGGTGCTGCACTTGGCTGTCATCCAGCTCGATGTTGTAGGAAATGTTGGGTTAAATTACGCAACAGGCGCAACCCTTATCCTTTGTTGCCGCGGTCCGGCCGGGAACTCAAAGGGAGACTGCCAGTGATAAACTGGAAGGTGGGGATGACGTCAAGTCATCGCTGGCCCTTACGACCAGGGCTACACACGTGCTACAATGGCGCATACAAGAGAAACGCGGCCTCGCGAGAACAGCGGACCTCATAAAGTGCGTCGTAGTCCGGATTGAGTCTGCAACTCGACTCCATGAAGTCGGAATCGCTAGTAATCGTGGATCAGAATGCCACAGTAGATACGTTCCAGGCCTTGTACACCGCCCGTCACACACCATGAAGTGGGTTGCAAAGAAGTAGGTAAGCTTAACCTTCGGGAGGCGCTTACCACTTTGTGATTCATGACTGAGGGTGAAGTCGTAACAAGGTAACCGG
+
+-4.+,2-58+(.1&/4..33*+'%#)(-'*&&&+*/0631,'))*+51*&-$()),6722234745667)*&)'222.2'&*)*)((')'&'%*/581*0/*,+&+0-1.8+%*+)2+,..2,+(11.7/+,/--))%(&'('..1)*,(*+321)$%))/2.+-%(+136;3450-23-,+,+.5304./*/*',736+,-.,;,;-5+0/,.,)//4;:852+(')(*%)%(&*&#(,166''3:07()*-003941-)1(*64+07788-,,+)-2.1.-5661/0/.1*(*),711666-/,,--3025()&-,'%%%)..-,-.8431.-+-5/,(+/*.2.12'()*,-0+1,)1-,521.-&+(0-)00-+,4.42612<4/*03550-0./..,')*-.2//453,)(,+--05349,)-./9,.*3+)*$'''.)*&&%')+66567:400***,+/1*%$*(%$+0:8),*,/*$%%&'**2-'*)&(((*.228--+*/.5.--.&'*,1427:766**)*)(++05/342203073<;04::6::110646012&*496,/4*'(((%&&*+1+/-*+&('%(',*20:8,+,)'&)*//40323563++','&$#&)(.'(&%&&(/32,-013-3-.794.+/.))(%(',***4644-2+/)*1/289:47036./0/01331.,&''%('))'*)'*.)%*-./-%(*66*+.,*)))),6:-1**5/2(,'$(*,1*5*,452502/33)02440/83(0)%(%&&(1/93058119-4,.8814),,-&)),5349+/411013.13.-('(.*)294)+44444633034/32*(()&((%###$&'1',-4506-,('%'%')++'*0*-*0062.+'(+.((((+)+-.-%1:8922--%&'))')+4006133543.++*.01558848/,-1*-2-&(**,0,/(-+((&%%*.-02.2-..)5,757413%0-3734244:222045;:9:---(2-)'+++74427'%496-4,*,342335462..033/-+.6/3&')'**/0193549.&)*)+(/*')'%%&%7)787;80;5-13*,,6-,59(/-73-.599886656663-.1,'%*-+-.3677210*/,4;7;5;
@0757f85e-556e-4458-8884-2d4e6dac9eed ch=370 read=79965 start_time=2019-12-13T01:49:25Z barcode=BC01 runid=2c9cf7bc05858273f10e7d7ec552fc0bd742dc3e
CTCCTACGGGAGGCAGCAGTGGGGAATATTGCACAATGGGAAACCCTGATGCAGCAACGCCGCGTGAGTGATGAAAGGTTTTCGGATCGTAAAGCTCTGTCTTTGGGAAGATAATGGTACCCAAGGAGGAAGCCACGGCTAACTACGTGCCAGCAGCCGCAGTAATACGTAGGTGGCGAGCGTTATCCACTGGGCGTAAAGGGGCGTAGGCGGATGATTAAGTGGGATGTGAAATGCCGGGCTCAACTTGGGTGCTGCATTTCCAAACTGGTTATCTAGAGTGCGGAGAGGGAGGTGGAATTCCCAGTGTAGCCCGGTGAAATGCGTAGAGATTAGGAAGAACACCAGTGGCGAAGGCGACTCTCTGGACTGTAACTGACGCTGAGGGCTCGAAAGCGTGGGGAGCAAACTGGGATTAGATACCCTGGTAGTCCACGCCGTAAACGTGAATACTAAGGTGTGGGGTTTCCAACACCTCCGTGCCGCCGCGCTAACTTGCATTAAGTATTCCGCCTGGAGTACGGTCGCAAGATTAAAACTCAAAGCGGGGACCCGCACAAGTAGCGGAGCATGTGGTTTAATTCGAAACAGCGCGAAGAACCTTACCTACACCGACATCCCTTGTGCTCTTAATCCGAGGAAATCCCTTCGAGACAAGGTGACAGGTGGTGCATGGTTGTCGTCAGCTCGTGTCGTGAGGATGTTGGGTTAGAGATCCCGCAACGAGGCGCAACCCGCTAATCGTTAGTTACTACCATTAGAAGTTGGGACTCTGGCAGAGACTGCCTGGGTTAACCAGGAGGAAGGTGGGGATGACGTCAAATCATCATGCCCCTTATGTGTAGAGATACGTGCTACAATGGCTGGTACAGAGATGCAATACCGTGGTGGGCCAAACTTTAAAAAACCAGTCTCGGATTCGGATTGTGAAAACTCGCTACCATGGCTGGGGTAATCGCGAATCAGAATGTCGCGGTGAATACGTTCCCGGAGTCTTGTACACACCGCCCGTCACACCATGAGAGTTAACGGCGGCCACCCGAAGTCCGTAGGGAAGCTATTAACCGCAAGGAGGCAGCGGCCGGGTAGGTCAGCGATTGGGGTGAAGTCGTAACAAGGTAACCGGAAGATAGAGCGATGAGCAAGTAAGGTTAACACGGGAACACCGACAACTCTTCAGCAATAATGCAGCAAAAAAAAAGA
+
-3540(6+85/14,'--+69/25*.5-',(&()*,3125-(/3.5+'(&*)/----+.,/722//)(%'&+,,14*-01;:11+;087-/,4-)*+/0585163&,*'%$*,&$$'()549-2*/+'+*)+%%&&)/+3&'+)+-/-3-.4112104646)/.,6.),/0,3.-374)*//14:3+.&'*3365511490+6,*)-896898<73200433/37<;/0,*&&)2))1.(11/600())*)63/--++,+/:+.,-.134595;77843/+/-,/*0--&(,*((*+)+(-,5.:/).9530..(**131-41-/4824'))&1)+4510+*/.244(---51.,1.616740.-(,252327889666454544,.88333,,,(*,3:6::)(+.1:9.(,66-/3.0287:<-+0.--1483+-/2867:<:1+,-.:6/4/-*,.--34:84.8.6*+&4156267*0/36152%)%),-.*))+,/2:89.236:431563.+(&')+*612*1/3-+6-9;;753/(,*((*37***.+')'*+*&'&)*8:-./,600143;;/:37.()*)()$*)/++/)*/,/1.-27330)'%((*,/7*''%%%%((($%,1-.)(&&&)+++-743.3*$,')*/'),**,(,*+/899977.4.,(**05/''(*/9868877*'(((0/42,6+5+)%'%&-/7/,.226+((,-0348:;2)(,(1,3.7//+;.-.758;-5-/%+((.3-'2.3333'**&''*--2239663,4,5,3221((*.*10745:;677789998884/0166+.%/67,-.+--000.,)%&$'(*..15697;46655510-4,++++66759435:920%'(.,,11;8*26549;88..+,+-.99-0*9-6%1&,+&&%%%&)&&)')%&+2.4/*(((,*&&*614/3(&,+++),22468+.*1/129536316-/+(0$')014.-+,*,+/7.390-30./.096,*()&***&%')/,*-*)&,+)'*-)-01.0%)+&''),,/$)+0.47664/.)+)(())),.//4'&(+'+,8477224002+)',*),41344+14)*,0:9;+6,805660..100--)10/0,,.(0,.4/--&'%&')+,29:35190//7445$%'')',522-+++'*,)23/+($%
@e409b730-67cf-415f-a813-3f090758a62e ch=375 read=76190 start_time=2019-12-13T01:49:29Z barcode=BC01 runid=2c9cf7bc05858273f10e7d7ec552fc0bd742dc3e
CGGTTACCTTGTTACGACTTCACCCCAGTCGCAGATCACAAAGTGGTAAGCGCCCTCCCGGGTTAAGCTACCTACTTCTTTTTGCAACCCCACTCCCATGGTGTGACGGGCGGTGTGTACAGGCCCGGGAACGTATTCACCGTGGCATTCTGATCCACGATTACTAGCGGTTCGACTTCATGGGTCGAGGTTGCAGACTCAATCCGGACTTCTTTGACGCACTTTATGAGGTCCGCTTGCTCTCGCGGGGTCGCTTCTCTTTGTATGCGCCATTGTAGCACGTGTGTAGCCCTGGTCGGCGGGCGCGATGACGTCATCCACCTTCCCTCCAGTTTATCACTGGCAGTCTCCTTTGAGTTCCCGGCCGGACCGCTGGCAATGAGGATAAAGTGCGCTCGTTGCGGGACTTAACCCAACATTTCACAACACGAGCTGGCGACAGCCATTACGGCACCTGTCTCACAGTTCCCGAAAGGCACCAATCCATCTCTGGAAAGTTCTGTGGATGTCAAGACCGGGTAAGGTTCTTCGCGTTGCATCGGAATTAAACCACATGCTCCACCGCTTGTGCAGGCCCCGTCAATTCATTTGAGTTTAACCTTGCGGCCGTACTCCCCAGGCGGTCGACTTAACGCGTTAGCTCCGGAAGCCACGCCTCAAGGCACAACCTCAAGTCGACGCATCGTTTACGGCGTGGACTACCAGGGTATCTAATCCTGTTGCTCCGCTTTCGCACCTGAGCGTCAGTCTTCGTCCAGGGGGCCGCGCTGCCATTCCTCCAGATCTCTACGCATTTCACCGCTACACCTGAATTCTACCCCCTCTTCAAGCTTGCCAGTATCGGTCGCAGTTCCCCGGTTGAGCCCGGGGATTCACATCTGACTTAACAAACCTTACGCCTGCGTGCGCTTTACGCTTGATAATTCCGATTAACGCTTGCACCCTCCACGTATTACCGCGGCTGCTGGCACGGGGTTAGCCGGTGCTTCTTCTGCGGGTAACGTCAATGAGTAAAGGTATTAACTTCTCCCTTCTCCCGCTGAAGTACTTTACAACCCGAAGGCCTTCTTCATACACGCTGGCATGGCTGCATCAGGCTTGCGCCCATTGTGATACCAATATTCCCCTGCTGCCTCCCGTAGGAG
+
9(/./.5142%4.')--44:4/.2/**024'((+333134:3/216575+/0333+/(')*.+14.+..54:1*-+.,3:;<,7903.:3*%'(5<4-38;987778.;986:0/.,-///))+.(/876964668<6351,-*.23364.---1+()*21:3//00.,'/,-)**32657585./,*)..;57-20223*9+-,./0.+,$%&'(+/'-$'+/4231156460..40125647('*384+.,163::034.'(')(--59276+)'**$),00,$&&(-3/1:;73&$$*0,($$%$)'+,8999-2(%--282:1+5+,-5<-+-;9:080/)164584/36**.414:1,2021;9998788;+4*''(*)-+5.&&*')+/225-5,*+661/5/3,32,,'.,,5/++-,(+()-&.-8:/587.-.:.(8'%)%+++-3-/2/-,+*&18;33*(')*+0.*4.545798:63223+74*+691*&+/6397890*+00+(,()-4)0.99:<60110833055,(1'4*;:8:;..--,).11+.3+,./+../)1-24-*'-/398<917;:34/8;<.853/90,&-7.4*)((/791,1685998545/9-9-017-:,,-40,.*.-)364767:993+/%+&(-3/621)+*/313-''(+226<:,/,.+,,10222147/.)&0&&'),1337223:-/0/,'*+15313-31-(%*5885-,,,4.9418--18:7/4760*&$$'%%*,++,+()+420/,*',*/+1820*3/&'+*-331,)&0,30+-.9882+'$$$$&'*6,,5/(../:9*1('%*$)35+.,'(,*2/0497./88./561..*****.2254859;51)&$#%)/53677433*)0.*'.(&$$&(00-4,-'**.53934/9.-./355023(.*.21934;9:-;--.9:/-)())25,02(%'+(+,'%'(&'*+-36052015854/5-,*%)'*5/-0,/+3-)'..(+99(744/-80-0,+.,'+)*,-,((*&3,-()0)..4461/90-1,-(+*(%+0*(&&,0//0,24/773/1,-,+70,0+()&$)'/1384782940,,-19449,3:)*2)+*&)
@81e3432e-d86f-40f5-8f5a-04beeb71e4ed ch=151 read=54241 start_time=2019-12-13T01:49:28Z barcode=BC01 runid=2c9cf7bc05858273f10e7d7ec552fc0bd742dc3e
CTGCATGCCTTCTGGTTGGTTACGTATTGCTGGTGCTGAAGAAGTTGTGGTATGCTGTAGCCTTTCTGTTGGTGCGTGGTAATTGCTCCTGCGGGAGGCAGCGGTAAAAAAGAATTTTCGGCAATGGGGAAACCCTGACCGAGCAACGCCGCGTGAAGGAAGAAGGTTTTCCGGATTGTAAGCTTCTGTTATAAGGAAGAACGGCTACAGGAAATGGTAGCCGAGTGACGGTACTTTTATTAAAGAGAAAGCCACGGTAACTACGTGCCAGCAGCCGCGGTAATACGTAGGTGGCAAGCGTTATCCCGGAATTGTGGGCGTAAAAGAGGGCAGGCGGCAGCAGGGTCTGTAATTGAGAAAGCCTGAAGCCTGCTTCAAAGTAAGCCATAGAAACAGGCAGCTGAGTGCAGGAGAGGATCGTGGAATTCCATGTGTAGCGGTGAAATGCGTAGATATGGAGGAACACCGGCTGGTGGCGAAGGCGACGATCTGGCGCAGCTGGCTTAACCAGTCTGGCGTAGGAGCAAATGGATTAGATACCCTAGTAGTCCACGCCGTAAACGATAGATACTAAAGTGTTGGATGTCAAAAGTTCAGTGCTGCAGTTAACGCAATACAAATTACTCCCGCCACAGTGTGTGATTCTGGAATGAAACTCAAAGAAAGGAATTGACGGAGGCCCGCACTGAAAGCGGTGGAGCGTAATGTGGTTTAATTCGAAACAGCGCGAAGAACCTTACCAGATGTGACATACTCATAAAGGCTCCGGTGCGGAGATATTATATGAGACACCGGTGATTTTGGTTTATCGTCAAGCTCGGTGAATAATTTAAAGGTTCAAAGTCCATAACGAAACAGCCTTCATTAGATTACCATCATTAAGTTGGGGACTCTGGCAGAACTACCGGTAACTTCTGGGAGAAGGCGGGACGGCGTCAAATCATCATGCCCCTTATGACCTGGGCTACACGTGCTTTCCTGCGTATGCCGCCGAGAAGCGACCTCGCGAAACAACGGACCTCATAAAGTGCGTCGTAGTCCGGTTGGAGTCTGCAACTCCGACTCCATGAAGTCGAATCGCTTCAATGTCGTGGATCAAGTGCCCACGGTAGATAGCGCACGCCACGTACCATGTAGAATTAGGTTACCAGAAGTAGGTAGCTTAACCTTCAGGAGGCTTACCACTTTGTGATTCACTGACACAAGGGGTGAAGTCGTAACCAAAGGTAACGG
+
#.&((,*+%&*&(',*,)&3*)*--,1.-.6789677857+,-).--+,%)%+($$$&&%-+380/;342,,/'''('&&%'%%%%'-.))//5)%/.,+//+0.2./-.**'/)58212/1..0/2.&+/*26+++67955310*.,3400020(.**0+).*+,+8,).**,'0-*-*($(+624404+)(((*+0(.20/2..2302,+-*(1-,..0/)'**+.+((*)-*+5,-101)(%'$,+))41(*(((+326570/-/+,*--)2,$*%((/+)%+),,,++1+/*1+./600.;/&+.('))'+.6632163/(&%/*)'$.*'-21,/1-+7/,+//0&%5&')(.-//0833+/&&''&''+&,-,)*%)$'(%%(()1,-)+.-,()$%%+*37642,)),2-59784+1)/(.)&&,,,-,./.7-*-/((''&'')+,)**-*.0,1/16,'&%&%$)'-),++..179200/-+,'(%((&-346-,,)%&$$$''$&&')-)-*'+1:<10,1'3&'&+(&/1*))-...443*.14;99:<79646,*%''(&+0,,777;757;77/852*+-810/0-+&*-.023030010:/*&**+++)++65(%&&%%$%(%&%$'(,)'%%'%$%(*4-+15(.*',-,((*+-0344/,%-**-(%'%*%%''&)(-(--,,%*,*3)*+./37<:0644.)(,*,/342313801*0.,-),1+*.1,,014810//0,.*)&)().2%'''$$%(%$)-&**),4522'(((*&(%&%$'''&&)14)%%%%(.-/&)*.&&$'%'(+,/1*)&('/-3,.4,*()'(&*(*$&0/)+$&&(&))04*('%&(*445853755,5-05:/5577516,((((%&$($%%%$%&''%%%+*'(&&)*).1+)'''*0/4592/*+-+,4*832)*+,/1478-/2..,,*&(()**)'('&$$%(*&%%(.(.'')%'('(110+,/011-*1+-*.0:634221,3.%)()-1/1136648*+,(,+,)+-268816/0.++-3776,.,5,++/$&1/1()&%'(.,..3-0296976(%*(*.'&+.94&%$$$+,+,',),/%'$%%*)2/,-.'.'1)#)*+8)0-'%),*,//4+++*3,6,30-1,$,)&''&'')04*.181,0122:2,-,+**%&'&,.2()%*.),0202)1&-*&*)),&.)2
@f44e7920-8f73-4054-a3b5-559bd64e495a ch=466 read=30637 start_time=2019-12-13T01:49:27Z barcode=BC01 runid=2c9cf7bc05858273f10e7d7ec552fc0bd742dc3e
CCGGTTACCTTGTTGCGACTTCACCCCAGTCATGAATCACAAAGTGGTAAGCGCCACTCCCGAAAGGAGTTAAGCTACCTACTTCTTTGCAACCCACTCCCATGGTGTGACGGGCGGGTGTGTACAAGGCCCGGGAACTTGTGTCGCAGCTGGCATTCTGATCACGATTACTAGCGATTCCGACTTCATGGGGTCGAGTTGCAGACTCAATCCGGACTGACACTTTATGGGGTCCGCTTGCTCTCATGAGGTCGCTTCTCTTTGTATGCGCCATTTGTAGCACGTGTGTAGCCCTGGTCGTAAGGGCCATGATGACTTGACGTCATCCCACCTTCCTCAGTTTATCACTGGCAGTCTCCTTTGAGTTCCCGGCCGGACCGCTGGCAACAAAGGATAAGGGTTGCGCTCGTTGCGGACAACCCAACATTTCACAACACGAGCTGACGGCAGCCATGCAGCACCTGTCTCACACGGTTCCCGAAGGCACATTCTCATCTCTATGAAAACTTCCGTGGATGCTCAAGACCAGGTAAGGTTCTTCTTGTTGCATCGAATTAAAACCACATGCTCCACCGCTTGTGCAGGCCCGTAATTCATTTGAGTTTAACAGCGCGGCCATTGCTCCCCAGGCGGTCGATAACGCGTTATCGGAAGCCACGCCTCAAGGGCACAACCTCCAAGTCGACATCGTTTTACGGCGTGGACTACCAGGGTATCTATTGTTTGCTCCCCACGCTTTCGCGCCTGAGCGTCAGTCTTCGTCAGGGGCCGCCTTCGCCGCGGTATTCCTCCAGATCTCTGCGCATTTCACCGCGCTTTACACGCAAATTCTACCCCCCTCTACGAGACTCAAACCTTGCCAGTATCAGACGCAGTTCCAGGTTGAGCCAGAGTTTCACGCCTGACTTAACAAACCGCCTGCGTGCGCTGCGCCCAGTAATTCCGATTAACGCTTGCACCCTCCGTATTACCGCGGCTGCTGGCACGGAGTTAGCCAGTGCTTCTTCTGCGGTAACGTCAATGAGCAAAGGTATAGCTTTACTCCTTCCTCCCCACTGAAAGTACTTTACTAGCCCAGGCCTTCATACGCACGCGGCATGGCTGCATCAGGCTTGCGCCCATTGTGCAATATTCCCCCCTGCTGCCTCCCGTAG
+
5.*..4.3+7+&-3#%).14;985;:6.3695966;98*-.64./19782*..15%'(+1,*-3(((&),-2.,.//58..01946:8/*-0.76./0.63--2996126:7;:700**,312363338/:,,5.0-)%&)*---%*$%$&)800197123,-)*+02500-**+./6<7822+(&+*../()(+)),,6243666685;13/-2-*''')'+.6:02/*/*-34.106.00325'(,++,,..-.4*+/2;4+),*+989;595,%''*+,22122.()%+-2,.6:;6984.,016-,,,/+*++/.016/2,*,'*(260:0608135<;56655-5---8988974;80*+*/*10%020/7.,..1/2.,*&,,5,1/265(-/1/7/2/36408-)'*--)0+.((,39347,*%&*.,*,-01001054+22250&$$'(+--23().743..+-0862596/0/(,*05178237347972,)')*-,*+14978:;93.(+/2412372/2015,71<8760,-,.513367+%/)0-;:/1;44.613335236,.-+&0*-(--.0+'+.5/;:6:<5-139;22+)%'*-.*&,.%*%%*1,793*140+/..4+)*0.86+0-,*&0*0-'(+*102488++)4+*))0,4,+3)2*/02357/67/89;/&0185457:625145,2/),,24*(')(*24*,.3+)(')*++12/+.(/-)('-4533+5335;5556)-8:42203.2///7815-6.,.847/7'))111060./-.+081.,/,++&(%(%$%&'%)+)0/6.+*22880.124/2,')'))&'&$&&'/+-1(...08+,872-/,.14..06/9%%)90,,()+;3//3028.--+./5269:78<6:;011/,13+,%%('/1,+$.$&,0.0,,/01021,2+''$'+204:/20410863,3,,,87260.+1+0)(,6'&(.)./'*.738;89730-01:75694:321204<*.(''''&)*41(+*-)'--8-744,&136671-/*2/62(''(+.-'&&'&*+0-43))%)()*(*+)&++412/1111+6:738/.--92,01--23/:443880953+/.32228362&'*)/
@5943839f-a8e6-493f-8225-57b17a1c5be9 ch=393 read=31732 start_time=2019-12-13T01:49:37Z barcode=BC01 runid=2c9cf7bc05858273f10e7d7ec552fc0bd742dc3e
CTCTACGGGAGGCAGTAGGGAATTTTTTCGGCAATGGGGAAACCCTGACCGAGCAACGCCGCGTGAAGGAAGAAGGTTTTCGGATTGTAAACTTCTGTTATAAAGGAGGAAGAACGGCGGCTACAGGAAATGGTAGCCAGTGACGATACTTTATTAGAAAGCCACGGCTAACTACGTGCCAGCAGCCGCGGTAATACGTAGGTGGCAAGCGTTATCGTATTGGGCGTAAAGAGGGCAAGGGAGGGCGGCAAGGGTCTATGGTGAAAGCCCTGAAACCTTCAGTAAACCATAGAAACCAGGCAGCTAGAGTGCAGGAGAGGATCGTGGGTATGTGTAGCGGTGAAATGCGTAGATATATGGAGGAACACCAGTGGCGAAGGCGACGATCTGGCCTGCAACGACCTCAGTCGAAAGCGTGGGAGCAAATAGGATTAGATACCCTGATGAGTCCACGCCGTAAACGATGAGTACTAAGTGTTGGATGTCAAAAGTTCAGTGCTGCAGTTAACGCAATAAATTACTCCGCCTGGTAGTACGTTCGCAAGAATGAAACTCAAAGGAATTGACGGGGGCCCGCACAAGCGGTGGAGCATGGTTTAATTCCGAGCAACGCGAAAGAACCTTACCGATCTTGACATACTCATAAAGGCTCAGAGATGATGGAGAGATGGCTATATGAGATACAGGTGGTTGGTTCTTCGTCAGCTCGTGTCGTGAGATGTTGGTTAAGTCCGCAACGAGCGCAACCCTTATCGTTAGATTCATCATTAAGTTGGGGACTCTGAGACTGCCAGTGACAAGCTGGAGGAAGGCAGGGGATGACGTCAAATCATCATGCCCCTTATGACCTGGGCTACGTGCTGTGGATGGTGCAGAGGAAGCGAAGCGCTGAGGTGAAAGCAAAACCCATAAAACCATTCTCAGTTCGGATTGTAGTCTGCAACTCGACACATGAAGTTGGAATCGCTAGTAATCGCGAATCAGCATGTCGCCGGTGAATACGTTCTCGGGCCTTGTACACACCGCCCGTCACACCACGAGAGTTGATAACACCCGAAGCCGGTGGCCTAACCGCAAGGAAGGAGCTGTCTAAAGGTGGGATTGATGATTGGGGTGAAGTCGTAACAAGGTAGACGG
+
'),,/1092+(**)+20)-)*,+5;;<.94:-6--,-/*)-&.2&'*13:522677856,))(*740-+,/'..,-/0,*.+-*3-+1.6-./903.5...:<)/))-*)6*/4/),*(.*,*.','*-)(.('&',,,01232/)./1166,-++&+*.,1/-/13../30201/436.-+*%*+,.-+*,0.+,///405123.-*))2.9/..#%$*''*/*-/2:1))-//--/'.-(+-+)*,*)0-71,()(+0/-(*34-.,%#%-,&)))/,(//24%26454/0721<6997/101.'*,.76880,,%-725879.3(&"%$%'%&'&')+--63026853.1222',05.,*.0-26:,1122/)*,*./6:::9:9314070460+*(&,+,,'*-0%&(+(/1667,++-7:;8.,,&3&*+88085'(((,&%%%-($(.39779<752-0.,*.),076-.((')*.8662/77++178)*..0223(.2,/1+,243.10%-+)-.3503;47)+--44550;10021+,44728:44677+,)++/,32;39;5,/60,-+003130631/+-+,/+,+9161818'&)(*5-4/0,+/-$,++(&&).1)()(())..14(/00.3093*1223***,,.,+,/1-('%*3,7644101//0/.(,*4,,*),*&%'&'*//25/*)*+4797894:76577,59161:5/.-6.)+525..--,10/06419366.9-,(&-'-(*)(--,,--4*48.-,.,,)('&&-,,/(.-028863449.+3,,,+,+&,)1713478763891/2978572.4-/-;431469,,201())'('(&%&-8--+&(76//**++-&)'(.)*(($'((&*)30)(07;;2//,&(+6;72967;657369:933./1-/036763314+++,'*%&)0/3316571,.-,35422565563778<90////;89927)'*/01:8/321:445)41.-0-),-+-213:73:61265655100/+*)*98/0..34/.(''0,-8.+-,&+4+((+*60721/1,3+-*()3335/08(/-76:3.0-)*-0*5+222+''+,*+/.+.-559+7-(&%)',
@dd3029b8-018e-4303-a52d-9fcf4ac83479 ch=438 read=67861 start_time=2019-12-13T01:49:41Z barcode=BC01 runid=2c9cf7bc05858273f10e7d7ec552fc0bd742dc3e
CTCCTGCGGGAGGCAGCAGTGAAATTTTTTAAGTGAAACCTGACCGTGCAACGCCGCGTGAAGGAAGAAAGGTTTCGGATTATAGCTTCTGTTATAAAGGAAGAACAGCGGCTACAGAAATGGTAGCCAGTGACGGTACTTTATTAAGCCACGGCTAGCTAACGTGCCAGCAGCCGCGGTAATACGTAGGTGGCAAGCGTTATCCAGGGTATTGGGCGTAAGAGGGCAGGCCTTGAGGGTCTGTGGTGAAAGCCGAACGCTGGTAAGCCGCAAAGAAACCAGGCAGCTAGAGTGCAGGAGAGGATCGTGGAATTCCATGTGTAGCGGTGAAATGCGTAGATATGGAGAACACACCAGTGGCGAAGGCGACGATCACAACTGCAACTGACGCTCAGTCCAGCGTGGGGGGGGGAGCAAATAGGATTAGATACCTAGTAGTCACGCCGTAAACGATGAGTACTAAGTGTTGGATGTCAAAGTTCAGTGCTGCAGTTAACGCAATAAAGTACTCCGCCTGAGTAGTACGTTCCGCAAAGGAATGAAACTCGAAGGGTGACAGGGAGCCCCGCACAAAGCGAGTGGAGCGTAATGGTTTTAATTCCAGAAGCAACGCAGAAAGAGAACCTTACCAGAATCTTGACCGCTTAAGCAATACGTAACCGCA
+
.453*)*(43/2510/4(,,*'')(00*%#&&%&%&-**:*+-.3,3*/01879:66774,3)/+-',-'**-3'.+8-/6,0.,/0857325156;-0.02(+1,&,(2)**33-.'.-+,70./2.+..-.//65.-.0*&161,''-)*,..$$%()0615699;110//61592;3/9101869*5-06146670700/;-'6+(.,.1,587;050'&,.,+-72-%&%$&033//353.*2+,1-(,%%&$&''(),,0''-4'.+20'(.++1,--*''),0,--,-36:71-+.1/8:57/'*,,9/660-4210+.))),5:/.6772989/,.+***)/-.1-/4+-,0-+*..//4::/....132.//.0031223427777813&(%&(1+)/3+235+*-.:;53*12)./+*2.-+('%%')6/0&()9:99:;7//-..,-,/035,*)..;293;385481,05:/3798432+.071813-*')04-+**+,04/2843*+,.19685828('(+00(*')&&*+',10**.++(+*&&()*)%(10/($&&()/-+-*''%()&))%+(0+0+.4;...)++&*$(''++-214&%0*&&'('/--*++.1('%#')-+(')%%%%$)(()050243).%(%$%$
@e9de2aad-c9e3-4aea-bdaa-3d32177e2165 ch=204 read=48210 start_time=2019-12-13T01:49:44Z barcode=BC01 runid=2c9cf7bc05858273f10e7d7ec552fc0bd742dc3e
CCGGTTACCTTGTTACACTTCACCCCAGTCATGAATCACCAAAGTGGTAGCGCCCTCCCGAAGGTTAAGCTACCTACTTCTTTGCAACCCTCCCATGGTGTGACGGGCGGTGTGTACAAGGCCGGGAACATATTCACCGTGGCATTCTGATCCACGATTACTAGCGATTCCGACTTCATGGAGTCGAGTTGCAGATCAATCGGACTACGACGCACTTTATAGGGTCCGCAGCAGTCCTTCTCTTTGTATGCGCCAGCACGTGTGTAGCCCTGGTCGTAGGGCCGCTGATGACTTGACGTCATCCCCACCTTCCTCCAGTTTATCACTGGCAGTCTCCTTTGAGTTCCCAGCCGGACCGCTGGCAACAAAGGATAAGGGTTGCGCTTTCGTTGCGGGACTTAACCCAACATTTCACAACACGAGCTGACGGCAGCCATACGGCACCTGTCTCACGGTTCCCGAAGGCACGATACTCATCTCTGAAAACTTCCGTGGATGTCAAGACCAGGTAAAGGTTCTTCGCGTTGCATCGAATTAAAACCACATGCTCACCGCTTGTGCAGGCCCCGTCAATTCATTTGGTTTAACCTTGCGGCCGTACTCCCCAGGCGGTCGGCTTAACGCGTTAGCTCCGAACCACGCCTCAAGGGCGCACAACCTCCAAGTCGGCATCGTTTACGTGGACTACCAGATATCTAATCCTGTTTGCTCCCCACGCTTTCGCACCCTGAGACGTCAGTCTTCGTCCAGGGGCCGCCTTCTTCGCCACCGGTATTCCTCCAGATCTCTACGCATTTCACCGCTACACCTGGAATTCTACCCCCCCCCTCTACAGAGACTCAAGCTTGCCGGTATCAGATACGGTTCCAGGTTGAAGGCCAGGAGTTCACATCTGACTTAACAAACCGCCTGCGTGCGCTTTTACGCCCAGTAATTCCGATTAACGCTTGCACCCTCCGTATTACCGCGGCTGCTGGCGCGGAGGTTAGCCAGTGCTTCTTCTGCGGGTAACGTCAATGAGCAAGGTGTGCTTCTCCCTTCCTCCCCGCTGAAAGTACTTTACAACCCGAAGGCCTTCTTCATACACGCGGCATGGCTGCATCAGGCTTGCGCCCATTGTGCAATATTATTCCCCACTGCTGCCTCCCGTAGGAG
+
:9996:34,5,*9/-2,.494--(('$',0087697705.,,,*,)*/,+,--/6+62*)00351959*664574-018-348-26027-)-4,(//,/-1153499308456524/582877-6.(&'(+//9//08',()(&,*()*)*,)*+,+20--0-./,,,7,1-057;65771+-/012203//'&(+,.634-7/1+'%*+2&*%',2+((')+3.*(#(#$&'*+/()5,7539.))*-20))'%%)&*,038675429,-0212.4/3,-0'$$&''&&&%'')*768:::09:5+83:.62..+-03:8/008775:4-/2104'&,()1147.(&%'8.9:0/.)-08863(23:*2.8133-2228./%%./)*013//+984-.+.,*-+-0265:20.,4-..//'+*23451+40)1915%-.,**.8.64544174:79680,./)*,)*'%,$%&)/002-001:9.,5.5;9::<89785/1,-3:+/-)/7).-;;:8;:9:2:211528('+.-/9;+9:0--22111(*0'%$$&*/-(/3.:6)&--.93;4'091,)+75.9/7-90-.+91,-342557--08:6;8))%&'(7,755-,(($++1)'''.3-//3949-*191.&%#%)5,726)10,/**&--474380*+,-76544+/2-0&0026769/80+-7;5*/,2680)-,23;85/3/29)++''%2361+0+)&&+011)*//4.*/**0*,)*337::257.7556<83-6(**311./+$,*-(-70./34//2(-%.($$&-(2-3*+-0384787/12503'((+2359)-,,3.,27'/*,.91356'2$375*,+/709+*,+-.9%,+$*'4)*+-/3-.*)&&/+13;:9<8:;4//+0.,,('&%$&)4.7+)&+)5*8/2///7/820//+&(%)+()2-&+'(*,0,%'-8133:91+)&*,,(++.-..48&21./555:;7665174218211.+.+++')+2)++$,&(+*,,37/3:780923,,.61/+.)*)+096-2615:/''()*463;99<:971/)--00611031/145455&15339/1-89.++1).)+*6.++.'+,/660),+*,0-02..91,.170*,
@c9f2a40a-4ce5-450d-aea9-734b8e253792 ch=4 read=30386 start_time=2019-12-13T01:49:47Z barcode=BC01 runid=2c9cf7bc05858273f10e7d7ec552fc0bd742dc3e
CTCTACAGAAGGAGGCAGCAGTAGGGAATATTGCACAATGGGCGCAAGCCTGAAGTGCAGCCATGCCGCGTGTATGAAGAAGGCCTTCCAGGTTGTAAAGTACTTTCAGCGGGAGGGAAGGGGTAAAGTTAATACCTTTGCTCGTGGCGGTGATTACCCGCAGGACTTCCAGCTACTCCAGCGCCGCGGTATGCAGGAGTGCAAGCGTTAATCAAAGGAATTACTGGAAGGCGTAAAGCGCACGCAGGCGGTTTTGTTAAGTCAGATGTAAATCCCAGGCTCAGCGGTTCGAGAACTACATCTAATGCTTAAGTCAGCAAAGGTAAAATTCAAATTACTTAGCGGTAAATACGCCAAAGATCTAGAGAATACCAGTAGCGAAAGGGCAAACAGCACTCAAATTGGTTCACAGCAGTAGGAAACAAAACAGAAGATTAAGAATACCTAGTCCATACCGTAAACGATATCGGCAGAGGTTGTATGCCCAAAGAGGCGTAGCTGGAACTAACGTTAAGTCGACCGCCACAGAGTACAGCCGCAAAGGATTTAAAACTCAATGAATTGACGGGGAATTTACAAGCGGTGGAACTATGGTTTAATTCGATGCAACGCGAAAGAACCTTACCTGGGTCTTGACATCCACGGGAAGTTTTCAGAGATGAGAATGCGCCTTCGGGAACCACCAGGACAGGTGCTGCATGGCTGTCGTCAGCTCGTGTTGTTGTGAAATGTTGAGTTAAGTCCGCAACAGGCGCAATACTTACCCGCTGTTGCCAGCGGTCCGGCCGGGAACTCAAAGGGGAGACTACCAGTGATAAGAAGCTGGAGGAAGATTAGGGATGACGTCAAGTCATCATATTGCCGACCAGGGCTACGATACAGTAAAATACAAGAGAAACGACCTCACTTGAGCAAAGCGGACCTCATAAAGTTACGTCGTAGTCGGATTAAGGTCTGCAACTCGACTCCATGAAGTCAGATGCTGTTAATCGTGGATCAAGTGCCACGGTAGATACGTTCGGGCCTTGTACACACCGCCCGTCACGCCATGGGAATTGGGTTGCAAAGGTAACTAACCTTCGGGAGGGCGCTTACCGCTGTGATTCGCAGAGCTGGGTGAAGTCGTAACAGGTAACCGG
+
.*+../*+(&)(%-*+,,-,'2&+/-.12515.--//73-8.+(',5,04,*+&%*&'&$(&))(4,'(***)-0./*&('*+482-7+&5446--.1,')*+/20('))(/+)-0,'&*/-()+7-,:/5/005056+*567011//.'-&#*1+13,$'%+('$&&+()$)''&),'$%#%((+,'+-.($)%'&$%$$(&'%'*/202/3()(&(+)2.34465/+**))+31+((,.',(-%&%%(+457,)/0/,**/)*-5/0-(*',3*(173313&/&419/.++.*+.*-..,&)&%#$##('$'($$''&&'%)%&),)),**)-,)),.+*)',(+-2,..&$$).+$''&+,+,)((&&))+,.**0&&)$#$$&*.-+'$)'/01-/-*.*)*,%%&)#%&%(*,&))())./',)&'*%&3))%&''((-+'%()1,+,*-0)'(-*)'%&$*()&'''((('0),)($')&*+*&*,0,,,**))-/*(&)''(+,40/+.***2,&++#%%$&$*),),4.+-24),.%,2)1530./+/.*&$+1,0+-'+&%'&*+''(14,..0//1-('$%(%+*76397:.-.//84/0,**+,')%)',0-,/7.00(+,/81223560+,*0())'-<;110))+-4..*-/..6545/3/*/0,+.+(&&),**((++4/479789695436645/-),-4.411:,-2--2.6+'$-+*%*2,301460&*1)3./21&*-*%%(*++.4,$%+',<6584(/-733)/..4*10)+177-1(,-1*'*/16.27(.--.15,).)*,-12,)((*+),,*//2,6768568850120.-%+&(''),&&&''+*,'''(&%($%&'*-+(&&+/.+'&%)+'&%&'))+&'(''&(&,5+)52;311...)37.'/+&'/1967/210)3&7,-'3*111-00/-.1,.0458880/.-))))(/.,..)&)2*,-:8<854-&%&'+*'*052-,2,+-,27/*34/-,4,...,,)+1.,3.,*+&+(.0(-)-*)%+()/.3/.0&((&%&(%&$0,./050(3.'+-..'(04048'),'*214;2%(#$$$*)/3,++,-,,21-5,+$+*+-319+2
@ab783854-b5c7-49eb-9ebb-a64fdce5b211 ch=294 read=66402 start_time=2019-12-13T01:49:52Z barcode=BC01 runid=2c9cf7bc05858273f10e7d7ec552fc0bd742dc3e
CCGGTTACCTTGTTTGACTTCACCCAATCAGCTGACTACCTTCGTGCTGCCTCGCGCGGTTAGCTCACGGACTTCGGGTATTGCCAACTCGTAGTTGTGACCCGGGCGGTGTGTACCAAGACCAGAACGTATTCACCGCGACGATCTGATTCGCGTTACTAGTAACTCCAGCTTCATGTAGGCGGTTTCAGCCTACAATCCGAACTGAGACTGGTTTTAAAGTTTGGCTCCACCTCGCGGTATTGCATCTCTGTACCAGCGAACAGCACGTGTGGCAGCCCTACACATAGGGGCGTGATGATTTGACGTCATCCTTCCTCCTGGTTAACCCAGGCAGTCTCATAGAGTCCTCAGCAATGGTGGTAACTAACGACAAAGGGTTGCGCTCGTTGGGACTTAACCCACGACACGAGCTGAGCGACAACCATGCACCACCTGTCTGCCCGATACGAGAGAATTTCCTCGATTAAAGAGTAATGCAAGGGGATGTCAGGGTGTAGGTAGGTTCTTCGCGTTGCTTCGGAATTAAACCACATGCTCACTTCACTTGTGCGGGTCCCCGTCAATTCAGAGTTTTGTCGCGACCGGCACTCCCGGGCGGAATACTTAATGCGTTAGCAGCGGCGGCGGCACGGAGGTGTTGAAACCCCCCCACACCTGAAGTATTCATCGTTTACGGCGTGGACTACCAGAATTATCTAATCCTGTTTGCTCCTTTCGAGCCTCAACGTCAGTTACAGTCAGAGAGTCACGCCTTCGCCACTGGTGTTCTTCCTAATCTCTACGCATTTCACCGCTACACTAAAATTCCCTCTCCTCTCCTGCCTCTAGATAACCAGTTTGGAATGCAGCACCCAAGTTAGGCCGGGTATTTCACATCACTTAATCATCCCTTACGCTCCCTTTACGCCCATTGTCCGGATAACGCTCGCCACCTGCATGCCGCGGCTGCCGGCACGGTAGTTAGCCGTGGCTATCGCAATTTACCATCATTATCTTCCCCAAGGTGAGCACACGGTCAAAACCTTCATCACTCACGCGGCGTTGCTGCATCAGGGTTCCCCATTTGTGCAATATTCCCCACTGCTGCCTCCCGTGAAC
+
071*47*,658(/+((/064.$%%'*2/6-210./0-*-3-50)'')*(+*))&**0)07100553344:669:8+6,,'-**718*.**'*&*2(*+0,1('-55366/.('&'.+*(%+)5/4(22344270-1622.*()(-('((28433,(8.323336966461./09/*1*+.130---8./-.16/-55:62,+//2100026:;2::;,52*,/8.*-,018326-+-0/12,----(.(,*'&$$%$$')($$$$&&&/.023'+&()-2-*+211350147)*'&(++-47:8//1810.+.('*15013/37,8/(0,)(364+,+-()$$%'),,/&'*+&,*5.+47.8028857731.1/5*),-,1--.22655:27//+&'.')($$**/00653,,')%'(-+.+'+*)+)*(-.173-('$%%)*('((&(&&%$))(,3,263420605//%%(,,+/,.13,.8.997;:3,('(**(.()&*,.:99<:7737-%&')+,*((+/4;3110/021+/.(('1$%(--/09931.,36602298490.'(&+,7:/%(&%&//48--*&)(-/*(.)(.(--,./+,-7/54759/..+*,,,)++)*0/.32/+++*/27209634546/,)+,/3/,-)'*-0936:98:<:/10:/./0/22-,/2/)-*0.10212+*886167/),,,*062////68/32'4336%'0**,1./2,,--,+-,%.+.62:5331*+,-25-.80210&&+/,-/-0584612;00,.:688663/1+)*)/-..**/.50./025//0(*.),.:27.6/+/490/3.2/-.,,-..71-%&(('(0/7+4000/<;007730&+.-29366-95%%%'))3.:9*40,%'(+0.%**((/)1.6;3:3227779;52+%$%$&#(.-3.8.//431,*&)&(++//7113959420.*/,''&*+32/24%-./3712395;<;//'($#%%$&$%$&%(,0-3/&(,*-/3373432+.+.+4//0<.24430/.'/8213-67))&/)&&'),,+,70888/+,(%'%&,*-.9-./(&*,
@450f91fb-bd37-4c9b-85bd-c6ea02447431 ch=14 read=36940 start_time=2019-12-13T01:50:02Z barcode=BC01 runid=2c9cf7bc05858273f10e7d7ec552fc0bd742dc3e
CCTGGTTACCTTGTTACGACTTCACCCCAGTCATGAATCACAAAGTGGTAAGCGCCCTCCCGAAGGTTAAGCTACCTACGCCTTTTGCAACCCACTCCCATGGTGTGACGGGCGGTGTGTACAAGGCCCGAGAGACGTATTACCGTGGCATTTGATCCCGATTACTGTGATTCCGGCTTCATGGAGTCGGTTGCAGACTCAATCAATTACGACACTTTATGAGGTCCGCTTGCTCTCGCGAGGTCGCTTCTCTTTGTATGCGCCATTTAGCCCAGCGTGTAGCCCACACAGATCGTGGGCCATGATGACTTGACATCATCCCACCTTCACCCAGTTTATCACCAGCAGTCTCCTTTGAGTTCCCGGCCGGACCGCGGCGGCAAAGGATAAGGGTTGCGCTCGTTGCGGGACTTAACAACATTTCTGACACGAGCTGACGGCAATACATGCAGCACCTGTCTCACGGTTCCAGAAGGCACATTCTCATCTCTGAAAATTCCGTGGATGTCAAGACCAGGTAAGGTTCTTCGCGTTGCATCAGATTAAACCACATGCTCCACCGCTTTATTGCGGGCCCAAATTCGTTTGAGTTTTAACCTTGCGGCCGTACTCCCCGGAGCGGTCGACTTAACGCGTTAGCTCCGGAAACCACGCCTCAAGGGCACAACCTCCAAGTCGACATCGTTTGCGGCGTGGACTACCAGGGTATCTAATCCTGTTTCCCCACGCTTTTTTCGCGCCTGAGCGTCAGTCTTCGTCCAGGGCCGCCTTCGCCACCGGTATTCCTCCAGATCTCTACGCATTTCCGCTACACCTGGAATTCTACCCCTCTGCGAGACTCAAGCTTGCCGGTATCAGATGCAGTTCCCAGGTTAGGCCAGGGGATTTCACATCTGACTTAACAAACCATACCGTGCGCTTTTACGCCCAGTAATTCCGATTAACCTTGCCCTCCGTATTACCGCGGCTGGCACGGGGAGTTAGCCGGTGCTTCTTCTGCGGGTAACGTCAATGAGCAAAGGTATTAGCTTTACTCCTTCCTCCCCGCTGAAAGTGCTTTACAGCCCGAAGGCCTTCTTCATACGCGGCATGAAACACGCATCAGGCTTGCGCCCATTGTGCAATATTCCCCACTGCTGCACTCCCGTAGGAG
+
::/1+*.+.)''+*+(*/143:4,6/0(*+66574311-'+&)&((,-.20*+-,60,-,)).01/6171*00/21*$'%'')35804729;.+..095/4:;:995676:9502)*/01+24,+)(((%((*+,:79//)(,4,1*.(&'.'&(**'('+2810)+$,2595132.173346.*,,+'-+-)*).---/+9//*$('&&'&'%)+5:101+0,,-**+/2//1523.,/,*,.1()2-13/55/(,)-1679:559'&))('&&&$%'((,11(''*.-/-0('&(-0/65100+**+-2/.1(7783-(''+--,)%,,++//;9375++)*'&%&+/89.01-&'+6.:5*+(,+//./2''%-*))*08)3-4-/*,*1*404'),-*2,,,1:3-(+'($)+*-,.7.+%%()'./348620201-/%$$(),(-(.-./7/31,,.-15:8+;+%&,&(('%,,-:7'(,4375420644,54;03:<::8882,.13;.:.*2,--;<:9<:8:739,----+)*.-1:990../537741-15.,/.)$2&(+45041.**5183)374-.-1<<5.97170/+2,1+-1/01117,&)&&)1;9841,1+8,2)'(**...+1&-',)**0/444756&))/)(%'*0.956(2,21-,-1487/62+%(%(**-/887789;6960//22'(0--57+))')10)$)*+/0;,-*2''$+*-.0/1578+2369<;95:*(3<923121,3%(.4/25.210188405'((.-,.01354646<72)+..,-(0,,6/30301.+0981+-)&(&&.017:4-')*))*,(*+.40.)-/02587<3:.-3:24''*0-#(+&+$74+,*0+/1,+',*,/11.,*(&&&')./2321.1-(('//22)&./137:0**+/4...&')&/41457+1+,6'+,*+531+1)($*+/-*%'-2.+03081./2/.441432394/6:879:373328937)././/8-(+-32,.125*4-3.367-*..*2-(+.,++('$%&&--+)).,0-66;58<9(&%+(+291(,'()&%%**--.2-59749+2.146)3,'+'()3-+-...31*/24431/%')21()/(5++(
@dd2d0832-d2bb-4c1b-b597-05b8b4cd40c2 ch=260 read=52587 start_time=2019-12-13T01:50:19Z barcode=BC01 runid=2c9cf7bc05858273f10e7d7ec552fc0bd742dc3e
CTCCTACGGGGAGGCAGCAGTGGGAATATTGCACAATGGGGAAACCCTGATGCAGCAACGCCGTGAGTGATGAAGGTTTTCGGATCGTAAGCTCTGTCTTTGGGAAGATAATGGCAAGGGAGAAGCCACGGCTAACTACGTGCCAGCAGCCGCGGTAATACGTAGGTGGCGAGCGTTATCGGATTTACTGGGCGTAAAGGGAGCGTAGGCGGATGATTAAGTGGGATGTGAGAAATACCCGGGCTCAGCAGGTGCTGCATTCCAAACTGGTTATCTAGGTGCAGGAGAGGAGAGTGGAATTCCTAGTGTAGCGGTGAAATGCGTGGAGATTAGGAAGAACACCAGTGGCGAAGGCGACTCTCTGGACTGTAACTGACGCTGAGGCTCAGCGTGGGAGCAAACGGATTAGATACCCTGGTAGTCCACGCCGTAAACGATGAATACTAGGTGTGGGGGGTTTCAACACCTCCGTGCCGCGCTAACGCACATTAAAGTATTCCGCCTGGGAGTACGGTCGCCAAGATTAAAACTCAAAGGAATTGACGGGGACCCGCACAAGTAGCGGAGCATGTGAGCAATTCGAAGCAACGCGAAGAACCTTACCTACCTTGACATCCCTTGCATTACTCTTATCGAGGAAATCCTTCGGGGACAAGGTGACAGGTGGTGCATGGTTGTCGTCAGCTCGTGTCGTGAGATGTTGGGTTAAGTCCCGCAACGAGCGCAACCCTTGTCGTTAGTTACTACCATTAAGTTGAGGACTCTGAGACTGCCTGGGTTAACCAGGAGGAAGGTGGGGATGACGTCAAATCATCATGCCCCTTATGTAGGGCTACACGTGCTACAATGGCTGGTACAGAGATGCAATACCGTGAGGTGGAGCCAAACTTTAAAGCCAGTCTCAGTTCGGATTGTAGGCTGAAACTCGCCTACATGAAGCTGGAGTTACTAGTAATCGCGAATCAGAATGTTGCAGTGAATACGTTCCCGGGTCTTGTACACCGCCCGTCACACCATGAGTTGGCAATACCCGAAAGTCCGTGAGCTAACCGCAAAGGAGGCAGCGGCCGAAGGTAGGGTCAGCGATTGGGGTGAGAGAAGTCATGCTGGGTAACCGG
+
,022013-7;/+18205523543++++.7/.,-0&1),5/*&++-31..06563/3386234-.&'&'()*+./*2/:9;/7;8992661).099897297075+1+/.2)(&##((()*&'''*.3-//811062325476570-...612407-5...:78110+:,-)%(*+9-,,7,6/041,.14601058<4*40+-/1837::8;:862+2+..55;;8824)(&+/2.6381-40/,1'&)$16689889392+.::888::291,+()*))-5436+,+0/,+'').4.1,/+0,-.643.---3.*01*)-56754**+-0-//14*-40/1634516+*-+*2046585532510/.-&*4032434420,//*,+%****'()%(*022/))&*/-,0259<1-2.--077,&-,887/,0(,++*),+*.22/5888669;:9,39/1)+,1376883663./1035.5,*++**/,;/)*334:64152*(*&&$)%**721-,,-1+,1.2<;7//015-+-/+5,--506;607:823284./-,.-11&+,./.-.%)+*2591(+)(*2-.)*,/71-12321.0,('(''-*+,1407)001164:010.0.**.)*())+*)23-1,,266-/59-8//.0%*)*/;::9993:29.66777.0/00%,%((%*)-27861;09729452.93)(12780,/0210/4;4/0*-0193203611234640724-4-,*3/9824/02066:::;959/01426:042--3/6.7.-50-/458:7784:7455;:7830:5+.8.--.'/55030.+.*+2;:9232/1:8872-/24////-9:1;0-.1*++)+*)-70/4099;7064.7/-0/65:99.*-6.94:0.6)+#,+01/5;..:8878400+*'**),4721-4933403+1++,2/-,*)+,'+*.'67+-,8866:95666/:-(.5865070/-/+-,).,(')+3435:81---(4,7,10/.190*,-+)11/.04754(*2,91436*-.')./,/0.856446,7-/,.)*+/,0-(-,-75-()(&(%)%%&(*.)+))---2::;7:
@9494c440-d696-4c7c-9e18-7a524cbe9a7a ch=146 read=56128 start_time=2019-12-13T01:50:36Z barcode=BC01 runid=2c9cf7bc05858273f10e7d7ec552fc0bd742dc3e
CCGGTTTGCGTACGACTTCACTAGTAGTCCACCTTAGACAGCTCCTTCTTGCGGGTTAAGTACGGCTTCGGTGTTATCAACTCGTGGTGTGACGGGCGGTGTGTACAGGAAGCCCGAGAACGTATTCACCGCGACATGCTGATTTATGATACTGGCAGTTAGCCATGTAGTCGGGTTGCGGGCTGATCCGAACTGAGAATGGTTTATGGGTTTTGCTTCACCTCGCGGCTTCTTCCCTCTACACCATCCATTGTAGCACGTGTAGCCAGGTCATAAGGGCATGATGATTTGACGTATCCCGCCTTCCCCTCAACTTGTCACTGGCGGTCGCTGGGTCCCAACTTAATGATGGTAACCTAACGATAGCGCGCTCGTTGCGGGACTTAACCCAACATCTCACGACACGAGCTGACGACAACCATGCACCACCTGCTTATCTCCATGGCAGCTATCTCTCCATCTCTGGAGCCTTTATGAGTATGTCAAGACCTGAGTAGGTTCTTCGCGTTGCTTCGAATTAAATACATGCTCCACCGCTTGTGCGGGCCCCGTCAATTCCTTTTGAGTTTCATTCTTGCGGGCGTACTACTCCAGGCCGAATTACTTATTTGCGTTAACTGCAGCACTGAACTTTGACATCCAACACTTGGTACTCATCGTTTTACGGCGTGGACTACTAGGGTATCTAATCCTATTTGCTCCCCACGCTTTCCGGGACTGAGCGTCAGTTGCAGGCAGATCGTCGCCTTCGCCACTGGTGTTCCTCCGCTATATCTACGCATTTCGCCTACACGCCCAGATTCACGGTCCTCTCCTGCACTCTGGCTGCCTGGACATATGGCTTACTGAAGTTAAGCTTCTTGGGCTTTCACCCTGAACCCTTGCTGCCGCGCGCTCCCTCGCTGCGCCCAATAATTCCGGATAACGCTTGCCACCTACGTATTACCGCGGCTGCTGGCGTGGTGTCGTAACTCTAATAAAGAATTACCGTCCTCGGCTACCATTTCCTGCCAGCCGCCGTTCTTCCTTTATAACAGAAGTTTACAATCCGAAACCTTCCTCCTTCACGCGGCGTTGCTCGGTCAGGGTTTCCCCATTGCAGAAATTCCCTACCGCTGCCTCCGTGGG
+
67-6/:6'&$'#*.,140.,,%%#($%(0.+-+'(%+-3-2333&+/-%(+,,-*13-''%&*(2010-10*)()(*.5*++.*+(%))+/13/315/6.,-.-+(''*($%,1*))-3:87987<5+..'+.0277/576.72,+//2323/-/,&)4,('(*+02-++*)(32/+*+.0(&#$#+,+*/60.,-().-/.9:0+8-;:,58/*,6,0)1634664944/0(+.3,,/,'/14;99:8347.++,..644,*(',,&+-..001-/5.+(*).0003:2-,,$&&*48,-254850*.,1))..8/0.''((-1*732,*)('&(161,1,-516233/4//231)))41110,&&)*,.5646:13+6071524*31*.,/11264,/322/3,,62/.-/0&40(.4+-*-)06/14-+')-,./--))0)&&$++.4:799:993321/1641241/74,//,../0311)**3573.&'(,-61;86;75718-*+:.:,+2/3/7*%&')4,--*1*-1-.-4-01;8934:5'%()(5/:80659+./01;8/3:<82:22),%()2-24.0/1)*839((&)+'))2,)70($(*+0-1+0**')*)1124:78;7235:94*0.-)**(%+--..-,,,-08;4*,+.,,.43..-'.1-14.1002(&&)13.--2,&.,199-,**+1;:/.2:2/.)+-1034:2606)0*03/3456539:56269.06:)3425/15;59775*)+-00::9::9:76:61-/((*.(.&'%$&+,*3-&)-.*,+,-*-2333%(',/.7/())(#)*,)&'')0741:10/+*)*1241&..5)%&&/7-31()%'-0+,.1.1'',%+3056640/%$)&)%('%%&$&'--)-.,'0(5*537/1-41-007022-021344658;57:76091119/9)+(*),,&%#&&)),+,(//015.%&&(*(/6451''()6..,5239<89601,-.//12417;6*,')(*.*&#%%()'+*).;6.31753/-26307476+,096<6,/-.-:442.--,,2857237/5<,4:;.*0.),&$))*+1,7*)/7501.,+/+52'/'0*
@bbab7b44-3c69-4a96-83cc-b9c04184022d ch=7 read=41787 start_time=2019-12-13T01:50:40Z barcode=BC01 runid=2c9cf7bc05858273f10e7d7ec552fc0bd742dc3e
CTCCTGCGGGAGGCAGCAGTAGGAATTTTCGGCAATGGGGAAACCCTGACCGGTAACGCCGCGTGAAGGAAGAAGGTTTTCGGATTGTAAACTTCTGTTATAAAGGAAAAGAACGGCGGCTACAGGAAATGGTAGCCGAGTGACAGTACTGATAGAAAGCCACGGCTAACTACGTGCCAGCAGCCGCGGTAATACGTAGGTGTAGTATCGGAATTGTGGGCGGGCAGGCGGCAGCAAGGGTCTGTGGTGAAAGCCTGAAGCTTAACTTCAGTAGCCATAGAAACCAGGCAGCTAGAGTGCAGGAGAGGATCGTGGAATTCCATATGTAGCGGTGAAATGCGTAGATATATGGAGGAACACCAGTGGCAGAAAGGCGACGATCTGGCCTGCAACTGACATCGGTCAGCGTGGGGAGCAAATAGGATTAGATACCTAGTAGTCCACGCGTGGCGGTGAGTACTAAGTGTTGGATGTCAAAGAAGTTCATTGCTGCAGTTAACGCAATAGTACTCACCTGGAGTAGTACGTTCATAAGGAGATGACCGAGGCGACGGGCCACACAAGCGGTGATTGGGCATGGTTTAATTCGAAGCAGCGCGAAGAACCTTACCAGATGTGACTTGTACTCGGGCTCCAGAGATGGAGAGATAGCTATATGAGATACAGGTGGTGCATGGTTGTGTCGGCTCGTGTCGTGAGATGTTGGGTTAAGTCCGCGACGAGCGCAACACTATCGTTAGTTACCATCGCCGTTTGGGGACTCTAGCGAGACTGCCAGTGACAAGCTGGAGAGGAAGGCGGGGATGACGTCAAATCATCATGCCCCTTATGACCTGGGCTACACACGTGCTACAATGGATGGTGCAGAGGAAGCCGAAGCCGCGAGGTGAAGCAAAACCCATAAAACCATTCTCAGTTCGGATTGTAGTCTGCAACTCGACTACATGAAGTTGGAATCGCTAGTAATCGCGAATCAGCATGAGTGAAGATACGCTCTCGGGCCTTGTACCCACCGCCCGTCACACCACGAGTTGATACTGAAGCCGGTGGCCTAACCGCAAGGAAGGAGCTGTCTAAGGTGGGATTGATGATTGGGGTGAAGTCGTAACAAAGGTAACCCGG
+
',/+)')(.2*531-/.,*....+,0*''*/882;322,(&*,)91..27/0)%*0/-07.0/03692447++0/60;;914;117/13;745;587080-1:.-/29/*&/28-60/70--.(.+-1-0.0-)*-(&%'()3.$),,1-,-.,'*,))+-//'('(,.23465558;33400370/0)*,**&40/1*))&$$$)'++%.(+20(1+4*&)(%&%,/5496//0-0*432/+)*+.2/12/.3,&%%%&(.,6,-22-+-+(),30.-%./'/60655/222,()**78322+,*-5/140+*-)/.8/935677+*++1:2007.+.;:88037992790-1(+3.+4.,.82/,((.1'*')+984145*-58:6566/-//00)*(,'**((++3(*+'(&*$%$$&,0+3,,*33-71,()/./486))'(''&&$&%''+%,(*,782674;5:484631/-'+++575+(324338/,1/4.204++('***),/*-/,.'&$'')+/21-0+%$&&*&&(%('(((((((+*%#),'&&$&&(*./2)*)'&+(,,&)+234278778;70.1)+*(++(*.-,49680:0/9/.-/%('('%&%%%)(*'&*),/*++-.1991*)))*4000028674502589.7-.6843699(84;,+(*-(500,)'')0*3-..9:98--*(-,3*(*)0*,/54)'/,%%%$'(,-.0363:212<65;887%$#&'/',28.05664%++(),02356900111555----0,-&+(*),,*&.--,6332148682001::782:27.+3431239036552210,&').-//*-5/.50/1+1/56+)'+*),&''%*.+-674/'(*.,/2&-2;;11;2+/10'((()09236,/-3,.0-9-.-*01-)**-**+-)+.01304/50-:/7078542/0-./07/.',&&40-*,)&(&%(*,/)%)+,6243414./51,0*&()*0*'--6/;5./635248//,,,+.+*($'&'(''.3.235957,.54.0436*3+4/+(&%'*-057,.**0:2.3,++...222782,*+(')3-/2952:2)0./746-,,
@a84d4c0c-c908-484d-a761-1b5b72d1d35c ch=57 read=49224 start_time=2019-12-13T01:50:40Z barcode=BC01 runid=2c9cf7bc05858273f10e7d7ec552fc0bd742dc3e
CCGGTTACCTTGTTACGACTTCACACAATCCCGCTGACCCTACCTTCAACCGCTGCCTCCTTGCGAGTTAGCTCACGGACTTCGGGTATTGCCAGCTCATGGTGTGACCCGGGCGGTGTGTACAGACCAGGGAACGTATTCACCGCGACATTCTGATTCGCGATTACTAGTAACTCCAGCTTCATGTAGGCGGTTTCAGCCTACAATCGAACTGAAGACTGGTTTAAAGTTTGGCTCCACCTCGCGAGTATTGCATCTCTCTGTACCAGCCATTGTAGCACGTGTAGCAGCCCTGCATAAAGGAGGGCATGATGATTTGACGTCATCCCACCTTCCTCCTGGATTAACCCAGGCGGTCTCGCTAAGTCCTCCAACTTAATGGTAGTAATAACGACAAGGTTGCGCTCGTTGCGGGACTTAACAACATCTCGACACGGTGACGACAACCATGCACCACCTGTCACGCTTATTGAAGGGATTTCCTCGATTAAGGTAATGCAGGGATGTCAGGGTAAGGTTCTTCGCGTTACTTCAGGTCGCCACATGCTCCGCTACTTGTGCGGGTCCCGTCAATTCCTTTGAGTTTTAATCTTGCGACCGTACTCCCCAGGCGGAATGCCAGCGTTAGCGGCGGCACGGAGGTGTTAAGCCCCCCACACCTAGTATTCATCGTTTACAGCGTGGACTACCAGAATTATCTAATCCTGTTTGCTCCCCACGCTTTTCGAGCCCCTCCAGCGTCAGTTACAGTCGGAAATTCGCCTTCGCCGCTGGTATTTCTTCCTAGCAATCTCACGCATTTCACCGCTACACTGGGAATTCCACTCTCCTCTCCTGCACTCTAGATAACCAGTTTGGATGCACAGCACCCAGAGTTGGGCCAGGTATTTTATCCCTTAATCATCCCGCCTACGCTCCTTTACGCCCAGTAAATCCGGATAACGCTCGCCACCTACGTATTACCGCGGCTGCTGGCGTAGTTAGCCGTGGCTTCCTCCTTAGGTACCGTCATTATCTTCCCCAAAGACAGAGGCTTTACGATCCGAAAACCTTCATCACTCACGCGGCGTTGCTGCATCAGGGTTTCCCCGATGTGCAATATTCCCCTGCTGCCTCCCGTAG
+
10*/16/2-8,(.)&*-(/0/-(+$)*3.5++&()*)1-('+-55;2&&.11575676:.3.-++)-&-(,410--1614586,5/-'.))2,-%&&'$%'+()+2/6,+-79.1*%()+1-2.016:/1+)'1,*.%.80)-0+/15689;94/+/9/50/.4/233+.-,3-*.++*33:4.-*++,/02/3:1)*+3-2150:/0*,.--*+&%%*+3629:.740-8-.0..5.*4646,+*&&*+.2//,/031/-..002)('(,036+*,,-,12121%*&)+192+)+)*,/',+%&+.214.--,,793.0269::338.(//:53/.1943.'1-/*21+(06,***+11&'3%%$'5915'.)++,23532.+),+-),0-(()*(),&(()+003217/0*5-,*+(+&&''&,,,)+(*+10,(%+$34532*3:17/.-1445:33()'+%&+($'$%'*-,&'-1317.3**++0-'(***/(*+'06,59964)0-./2)1-93466161-6'./;6%,%)&('/(*,-../4/+*.$'))*//3-.5)1)&$*+198:7/-46.*/49:,02--.3././52',&+-17:-&.*,+5394('$')0..6.,--4-1/--0*-'.-)),.+&(*,554,'*(,102*+.7;:7797073(+'*)*+.6663/152...02,.-/692/&''37,'+-,893*-*-,840.))130)20.+,,-.17431:11//./%&*((+0+*785:7562%'(&)'(/;713/6+&'$%%''''($&')*.78-%(-)*0&(',,(.(,*/1-0&$%%'&'(0*.9-/6330--,*/46/6:657<;1,2,'*('%--+51,,+-,2.2(*+1&114),+)%**4.&*'/+,,)*73+*693.1,,,/)-/3-10./'$$(+0.,3/.199-8,,-54&%%$+.*,/)3)*/+07+1/83445*/''&*+031.-3006,,*..5867-,+&'+,,;98861190228399;057)*+33('*),+34+,-+++()/6:222.21001-0.-%(),-2012;...--///'*-*+5+099)(&+&''(,*,-:5182-*-.1.,'(26)+7*1
@8bc73e22-37b1-45ac-a009-2e1d10b26347 ch=415 read=34631 start_time=2019-12-13T01:50:45Z barcode=BC01 runid=2c9cf7bc05858273f10e7d7ec552fc0bd742dc3e
CTCCTACGGGGAGGCAGGAGTGGGGAATGTGCACAGACAAGCCTGATGCAACCATGCCGCGTGTGCATCAGAAGAAGGCCTTCGGGTTGTAAGTACTTTCAGCGGGGAGGAAGGGAGTAAGTTAATACAACTTCTCCTTGACGTTACCCGCAGAAGAAGCACCAGCTAACTCCGTGCCAGCAGCCGCGGTAATGCGGAGGGTGCAAGCGTTAATCGGAATTACTGGGCGTAAAAGAAAGCGCAAGCGGTTTGTTAAGTCCAGATGTAGAAATCCCGGGCTCAACCTGAACTGCATCGATACTGTAAACTTGAGTCTCGTAGAGGGGTAGAATTCCAGGTGTAGCGGTGAGAATGCGTAGAGATCTGGAGGAATACCGGTGGCGAAGGCGGCCCTGGACAAGACGGCGCTCAAATTGCAGCGTAAGAGGAACAGAAGTTAGATACCCTGGTAGTCCGCGCCGTAAACGATGATGTCGACGGAGGTTGTGCCCTTGAGGCGTGGCTTCGGGAACAACGCGTTAAGTCGACCACCACAGAGTGCAGCCGCAGGTTAAAACTCAAATGAATTGACGGGGGCCCGCACAAGCGGTGGAGCATGGTTTAATTCGATGCAACGCGAAAGAACCTGGTCTTGACATCCACGGAAGTTTCAGAGATGAGAATGCCTTCGGGAACCGTGGAGACAGGTGCTGCATGGCTGTCGTCGGCTCGTGTTGTGAAATGTTGGGTTAAGTCCGCGGCGACAGCCCTTATCGCTGTTGCCAGCGGTCTGGCCGGGAACTCAAAGGAGACTGCCAGTGATAAACTGGAGGAAGGTGGGGACCGACGTCAAAGTCATCGCTGGCTCTGACCAGGGCTACACGTGCTACAATGAAACATACAAAAGAAGAAGCGACCTCGCGAGCAAGCGGACCTCATAAAGTACGTCGTATTAGTTAAGTCTGCAACAAACTCCATGAAGTCGAATCGCTAGTAGTCGTGGATCAGAATGCCACGGTGAATACGTTCCCAGGCCTTGTACGCACCGCCCGTCACACCATGGGAATTGGGTTACAAGAAACAGGTAGCTTAACCTTCGGGAGGCGCTTACCGCTGTGATTCATGACTGAGGTAGAAGTCGTAACAAAGGTAACCGG
+
..-/+,/+79*()+)'.*()*+27/,42'7(*('('-,-1(1934585,/&*()($.3-141/*$$%&''&1,'*,,-38585(6.5;/32(&((*0:0.-00+47)'/,2-*3,&((*,)...0..,%%'(*'')&(''(*(*2,-:0)*'(/*'*)%..20&*0+/+,-7822154-120033/++#)%$&%%+++,,'+&*)+')&&&-(()(+,+./.0-/-)-435:7''+++&'%)%&%%*'&+)(1465//0&&%6654--1)1)4/*((%#%$2).-'*%/*-+,+-14453563--50,-20/01-..,,0,+*-,),*++31300*0400--..122('$,,,/397,+,)-/24:-*6,.65392/.,0.*)2-3813-2/)&(/)'$''**,(,-001/7,3+(%)%%',*')%+***,*%'(*-22,4478<//66675734'*'1+(/))('*+++,0.-,*(((/+.3-70444:.2..,0/2362/-1+,')(+'&+-..01140*)-1''(*#%&&)-**)-.41*22((&'+(0*25+,,),476/0,1/012.6;:,28.))(,(+/43:9:-+,,3524.82485:10-//74/313348)),&,++'046171018883.21301.1:611/-./-0//510+/445:1;04/7944(+&',/-.4+++&'/-,))'**.178,)(**83757:44244--*8,5/.1/2.*+/.'+).(&(+-+76/11//3('/)*./070010464386833:919655/:+/+.//3838.,--,0,,11,9;/-/)*1,5.1:;24&(*.477.0,'%)*./.(#('('((&(*-5,-)3)*,+'+,.2::716*,&-,%-/2+6274(%*'&(,)*/369240-**)(*0'/297654433+4*,))-./3*/''/&*,,)%&%$%%**++*-2)+-1),.05214'(+./-0/1/13245675,1-4)+.8778.-.,67*)9939788181&065482+21457563&(%)(--22123470)&&$*%.-*18(00.*,0-&'))((&%&&/)33486,8*'+))103314.%'2'((*+.13/1344.'--&#&)*('*%%(,-28)15022+*'*
@6dd760ed-bcf7-4a1d-8dfe-3af6d143966e ch=342 read=44374 start_time=2019-12-13T01:51:02Z barcode=BC01 runid=2c9cf7bc05858273f10e7d7ec552fc0bd742dc3e
CCGGTTACCTTGTTACGACTTCACCCCAATCATCAATCCCACCTTAGACAGCTCCTTCCCTTGCGGTTGAGCCCACCGGCTTCGGGTGTTATCAACTCTCGTGGTGTGACGGGCGGTGTGTACAAGGCCCGAGAACGTATTCACCGCGACATGCTGATTCGCGATTACTAATTCAACTTCATGTAGTCGAGTTGCAGACTACAATCCGAACTGAGAATGGTTTTGCTGGTTTTGCTTCACCTCGCGGCTTCGCTTCCCGCACCATCCATTGTAGCACGTGTGTAGCCCAGGTCATAAGGGGGCATGATGATTTGACGTCATCCCCGCCTTCCTCCAGCTTTGTCACTGGCAGTCTCGCTAGAGTCCCCAACTTAATTAATTGTTAACTAACGATAAGGGTTGCGCTCGTTGCGGGACTTAACAACATCTCGACACGAGCTGACGACAACCATGCACCACCTGTATCTCATATAGCTATCTCCATCTCTGGAGCCTTTATGGGTATGTCAAGAGACCTGGTAAGGTTCTTCGCGTTTAGCGCTTCGAATTAAACCACATGCTCCACCGCTTGTGCGGGCCCCGATAATTCCTTTGAGTTTCATTCTTGCGAACATTACTGCTCGGGCTTGAATTACTTATTGCGTTAACTGCGAACTTTGACATCCAACACTTAGTACTCATCGTTACGGCGTGGACTACTAGGGTATCTAATCCTATTTGCTCCCACGCTTTCGGGACTGAGCGTCAGTTGCAGGCCAGATCGTCGCCTTCGCCACTGGTGTTCCTCCATATATCTACGCATTTCACCGCTACACATGGAATTCCACGATCCTCTCCTGCACTCTGGCCTGGTTTCTATGGCTTACTGAAGTTAAGCTTCGAAGGCTTTCACCACAGACCCTTGCTGCCGCCTGCTCCCTCTTTACGCCCAATAATTCCGGATAACGCTTGCCACCTACATTATTACCGCGGCTGCTGGCACGTAGTTAGCCGTGGCTTTTCTAATAAAGTACCGTCACTCGGCTACCGACCAGCAGCCGCCGTTCATCCGCTTTATAACAAGTTCACAATCCGAAAACCTTCTTCCTTCGCGGCGTTGCTCGGTCAGGGTTTCCCCATTGCCGAAAATTCCCTACTGCTGCCTCCCGTAGAG
+
/,)-1/.7727-/.',-,59696.54.)5.229:9:199.$.$%%)-/51022483/:;-04*.+619&#)**)(-2,8))2&+8422/8111/8...,.2583634549,.65.(''().47864-92')'((21,002832494603/45422221.-+,.508//,%&(*,,3-.73687625551/24:&.+33777/4/.+0&')0...-,52150::4)*&-,,4:-025=678;88334623;50//5-/(&+/39:::42/8((')**0*)*+'**+-5,&)-++*..-,69617,--/22,7<//00.&&/3,:7+)1239376630-+++,&,-.684:5334112104)*)+*/88)+&)'&+&-&$%/)+.0-.,,-71333//.-*(5,0033:86:53115,200/++-:388524')+01787::9741*5688<797202:,/986564212(.,/)20./00520464864)1+)1.067.0/((')+,/3++(*-.196364.)0.153586150.4'&'&%.014))(,*3:89<544567750/28.125/33885/465-,(//2577439.,+-0<;10980,,'&&%+/+4-*-+$)))(-*,+0,-)0'''.)+31//,4/0/00/.&&)*5:;+,,537(4*6-0-3()++-4659875;.2.5.//4:252//2,+*'-'4457<67)+*63)(/08;6/3121:82/:95,,,++,1/901/7.-')016346986789:;8<9677477899896;514314143679697869<:24570111412+10.+.+2+1*+*+.,/**),0244,,*(($()**182:82,*0*.,-5)*,*+511970-..3,+0/,434;:0039141/27<453(14457267+*+*40)),35--76/4,-,*5:903/3/484:74-7-,9;2554/9(8)*5303;662;44257070,./32190..29)4,6+,.0)((,--.5+)2/0:666))+/*3/107,'&%%)&()13814424:.*,+.+/102,0/83,'%%+6466;;10*-48.596<47;87668(4,3-.-8/12:9;:5/5812973882*+9/02//8693122.('*+,1556841;7/010)&
@3ed18149-2209-498e-9bed-d8d2486e8869 ch=368 read=50674 start_time=2019-12-13T01:51:01Z barcode=BC01 runid=2c9cf7bc05858273f10e7d7ec552fc0bd742dc3e
TTAAGTAGCTTCGTTCAGTTACGTATTACTAGCAAATAGGATTAGATACCTAGTAGTCCACGCCGTAAAGCATTACTAAGTGTTGGATGTCAAAAGTTCAGTGCTGCAGTTAACGCAATAAGTACTCCGCCTGGTGACGTTCGCAAGATGAAACTCAAAGGAATTGACGAGGGGCCCGCACAAGCGGTGGAGCATGGTTTAATTCGGAAACAGCGCGAAGAACCTTGCAGGTCTTGACATACTCATAAAGGCTCCAGAGATGGAGAGATAGCTATATGAGATACAGGTGGTGCATGGTTGTCGTCAGCTCGTGTCGTGAGATGTTGGGTTAAGTCCCGCAACGAGCGCAACCTTATCGTTAGTTACCATCATTAAGTTGGGGACTCTAGCGGGGTGCCAGTGACAAGCTGGAGGAAGGCGAGATGACGTCAAATCATCATGCCCCTTATGACCTGGGCTACACACGTGCTACAATGGATGGTGCAGAGGGAAGCCCGAAGCCGCGGTGAAGCAAAACCCATAAAACCATTCTCGAAAGGTTCGGATTGTAGTCACGCTCGACTACGTTGGAATCGCTAGTAATCGCGAATCAGCATGTCGCGGTGAATACGTTCTCAGGCCTTGTACACACCGCCCGTCACACCACGAGTGATAACACCCGAAGCCGGTGGCCTAACCGCAAGGAAGGAGCTGTCTAAGGTGGGATTGATGATTGGGGTGAAGTCGTAACAAAGGTAACCGG
+
*++($&%%'*.+/17.**-.*,893/3'..'019;/-*1.,4+0)//,45,.*4111:1+--.21/.6/$3&0))+165/4519181:389542))3996688865772:47170347354+-,-,1/-03()(&%$%&(+0(,+.'..)+0)*05/3+-++-/20+)'%+12-/3)',()-1+-/724.-.+-/1+8<;28585+),.)))&**./2:1336+-*')%*-./273333-,,,,765:2-7638+**,,.8865,,+0.621111/24/.//.;42633921112)349013581-//09681.-+,/65655491954:2302-5.*.-0334685,3)'&*)),8425100;34;:;:63832//5-79306643(20$-,('',/.///2888677:1/,-*-*22/,)*,-002679<7334;:9:4/:.)/410017:-0978762/0(,.1131*23;89;7988661--*+*'))(2/,'-+*13-/-,)*+5++)1*$-6,,01::3378:<862*('&',150*,)0+-.:910*,-984/,**&)*-50405332130/03)),7885;5-,,,,7667-2.20-.7117-3-,,3&/8.418/1130204:275,*,,..//2-1)'')(,-0**')('%&)&/4367'537009784812,.-/**')*7454.3*6+7683+2-,-..3.6/32-++/,+,7377.327(,-019:8:9
@05dc1bbc-6806-4a29-996f-2a15b55ac25e ch=324 read=48644 start_time=2019-12-13T01:51:08Z barcode=BC01 runid=2c9cf7bc05858273f10e7d7ec552fc0bd742dc3e
CCGGTTACCTTGTTGCGACTTCGCCCCAATCGCTGACCCTACCTTCGGCCGCTGCTTACTCCTTGCGGTTAGCTCACGGACTTCTTCGGGTATTGCCAGCTCTCATGGTGTGACGGGCGGTGCAAGACCGGGAACGTATTCTACGACATTCTGATTCGCGATTACTAGTAACTCCAGCTTCATGTAGGCGGTTTCGGCCTACAATCGAACTGAGACTGGTTTTAAAGTTTGGCTCCCACCTCACGGTATTGCATCTCTCTGTACCAGCCATTGGCAGCACGTGTGTGGCCCACTACACATAGGGGGCATGATGGTTGTCATCCCCACCTTCCTCCTGGTTAGGCAGTCTCGCTAGAGTCCTCAACTTAATGGTAGTAACTAACGACAAGGGTTGCGCTCGTTTGCGGGACTTAACCCAACATCTCACGACACGAGCTGGCGAGCAACCATACCACCTGTCACCTTGTCCCCGAAGAATTTCACTCGATTAAAGAGTAATGCAAAGGGATGTCAGCAGGTAAGGTTCTTCGCGTTGCTTCGAATTAAAACCACATGCTCCGCTACTTGTGCAGGTCCCGTCAATTCCTTTGAGTTTAATCTTGCGACCGTACTCCCCAGGCGGAATACTTAATGCGTTAGCGGCGGCACGGAGGTGTTGAAACCCCCACCTAAGGTATTCATCGTTTACGGCGTGGACTACCAGGGTATCTAATCCTGTTTGCTCCCCCGCTTTCGAGCCTCAGCGTCAGTTACAGTCAGAGAGTCGCCTTCGCCACTGGTGTTCTTCCTAATCTCTACGCATTTCACCGCTACACTGGAATTCCCTCTCTCCTGCACTCTAGATAGCCAGTTTGGAATGCGGCACCCAAGTTGAGCCCGGGTATTTTCATCCCACTTAATCATCGCCTACGCTCCCTTTAGCAGTAAATCCGGATAACGCTCCGCCACCTACGTATTACCGCGGCTGCTGGCACGTAGTTAGCCGTGGCTACCACTCGCCCAGGTACCGTCATTATCTTCCCCAAAGAGACAGAGCTTTACGATCCGAAAACCTTCATCACTCACGCGGCGTTGCTGCATCAGGGTTTTCCCCATTGTGCAATATTCCCCTGCTGCCTCCCGTGAAC
+
47*232**&*('2,%(.,01.)(.14,/--/,+))*-61+)/34852&,&%(-+)%&$,*,,-0,+*+*0./.653468/-,,',22)'$+$&'',+((-++)+(+,'*)*,796763+.-&+.3.028,:7110.33480)',,-15585667:<:5764/6+*'(%#&+').5-..57:5653./66685;90.25,$%',++/++1887258799/:<<+27,*)4-())+13))03*,/.*)*(-)%&)+////)43445<2229061'%&)+*()+-6742*.04+'**'-,,)*&'0,2+10.-&,.10,('&(0738-/38:;::544--,&'')83/443390001'&')33+/+5./6/9/211../,,)*-2474778)432:././,531<+,0,;95713/-*'&*('*--&&&()/4361,-,-0-,+''+120614038/03+.5421.),&,,56)&,'(%%',++%',.93:285((%()-511194*0993956,)&%(/--57+6/:.5--,6261.+'*)'().)1;<04;285811118556.-)2)+),%.1.16/'*/)1/96+),*)$.6;8394226+--01;3821/367+..544:6;7011123345/5/,+/1865:0(./1...*.-9+-7,/781*(+,+)*%&&+5<;9::89<90/-+(+*18/+-+.50943.00655:599017<9*+--903'&(662,&'/1774.1334-(,22013355+,+*)+,.6;;:=;:::/0015/./747-:,')())''*-10/(*+0/042++/&**-+)*1,0./2((0-0)3/.-/-../,/0962&26263<9.0501:762/+,,)/+*,043007'(*)-++4;/270:6*))0+./.0,/0+,-,,1548.:+..(%&&&))-/-/-/012:90/''+*+.2600:/34020090061129888:+6('%)(2&7-1,).)*,0((($)+((&($%%%%+'+(-03.'%.*11(6':8:,/7+()+-8--,.,182,.2343+*-0,-+1.208995575/3234:70810,,,,*1,)*2-179*79<0,12..182;3334591)(+,--07*1;.,/&%&)
@600c8183-2745-4ea9-9446-b39d080e5255 ch=351 read=53112 start_time=2019-12-13T01:51:08Z barcode=BC01 runid=2c9cf7bc05858273f10e7d7ec552fc0bd742dc3e
CGGGAGGCAGCAGTGGGAATATTGCACAATATAGGCGCAAGCCTGATGCAACCATACCGCGTGTATGAAGAAGAAGGCCTTCGGGTTGTAAGTACTTTCAGCGGGAGGAAGGGGTAAAGTTAATACCTTTGCTCATTGGCGTTACCCGCAGAAGAAGCACCGGCTAACTCCGTGCCAGCAGCCGCGGTAATACGGAGGGTGCGAGCGTTAATCGATTACTGGCGTAAAAGCGCACGCAGGCAGTTTGTTAAGTCAGATGTGAAATCAGGCTCAACCTGGGAACTGCATCTGATACTGGCAAGCGAGTCTCGTAGAGGGGTAGAATTCCAGGTGTGGCGTGAAATGCGTAGAGATCTGGAGGAATACCGGTGGCGAAGCCCCCTGGACGAAGACTGACGCTCAGGTGCGAAAGCGTGGGAGCAAACAGGATTAGATACCCCTGGTAGTCCACGCCGTAAACGATGTCGACGGAGGTTGCCCTTGAGGCGTGGCTTCCGGAGCTAACGCGTTAAGTCGACCGCCTGGAGTACGGCCGCAGGTTAAAACTCAAATGAATTGACGGGGCCCGCACAAGCGGTGGAGCGTAATGGTTTAATTCGATGCAACGCGAAGAACCTTACCTGGTCTTGACATCCCACGGGAAGTTTTCAGAGATGAATGTGCCTTCGGGAACCGTGAGACAGGTGCTGCATGGCTGTCGTCAGCTCGTGTTGTGAAATGTTGGGTTAAGTCCGCAACGAGCGCAACCCTTATCCTTTGTTGCCAGCGGTCCGGCCCGGGAAATCCAAAGAGGAGACTGCCGGTGATAAACTGGAGGAAGGTGGGGATGACGATCAAATCATCATGGCCCTTGACCGGGGCTACACACGTGCCACAATGGCGCATACAAAGAGAAGCGACCTCGCGAGCAAAGCAGCGGACCTCATAAAGTGCGTCGTAGTCGGATTAGGTCTGCAACTCGACTCCATGAAGTCGGAATCGCCTAGTAATCGTGGATCAGAATGCCACGGTGAATACGTTCCCGGGCCTTGTACACACCGCCCGTCACACCATGGGAGTGGGTTGCAAAAGAAGTAGGTAACTTAACCTTCGGGGAGGGCGCTTACCACTTTGTGATTGTTCCATGACTGGGGTGA
+
,.970/41-000098<9197435/,-.-:1)*&+.+%)/.*761///-0/&//03-7:/2663413449,,)%**+3+-.21/9/29*+/3)+0/4;;1+2/+44')--6,54*(-95238483+52751,.01&,%)'-*+6+.3+*1/+--%+*(/,00)2/+/*++421715631,+*1)')&(,)(,)),..)**106))3446;3;3.&)(6+/+,*(*10<9,+5463545,+30&,/.-*/464267'&7624*,85.1%.35/7+7-2,/7/.1/100/,/()--,-125032(.)(*),037731(514*/0*+*/*00.2751+&/-,++-2-,-387.,,*-/45:1+.+/1/2;;9:6063.)4))5980*0148+-,,*.**+10343-2,0''&(,*)-+226,'**6:48'82-0-+,./490,*-/43'++/5-.47;676;36,,*%)./5759.1+,*(--'(2+-/956633..//+2+---3291231.7/,)**+79;89-$$&%%''10758153295;9<:3511,70+*&()-,/..44,/6))-*+,./2&-158001,-+/-185<88:9<823434;4:..//7)+5785955;81(+1165/55073)&+261)1--8<5--,++,72/'0(9,.::691;.7.9<:943646/.12799850,,35::::578668999:94;2102:81/515734995304.+,1.6&'12/31*34)'((+756:6.00.2;768597705056,*&%))%(,'41-)',+)*)&-/51(.)'*(+06.:;0.3-,4,3/45:7475560&*,+.&(..23431,41''%&&3)(1110.(+()')(+&%$%&4--0977726&).,+')%)(')4*3**)+-140208'%'$+)1433422125;302798..*..637(5*3.(&**+156-+//00-1310&').---5.4/843+.&&%''+-+,7:9;988546:99:4-//85.6...65455)')0*('*,+-2/.-)0736:656835,4;68632)+-/,')($)&26)&***+,2.+.(+-*3536696265*%+3-7792:115*-160),,+.5,.641-//3775970.,*
@95a4f48e-c10b-468c-b182-ace534c1c4ae ch=345 read=43457 start_time=2019-12-13T01:51:15Z barcode=BC01 runid=2c9cf7bc05858273f10e7d7ec552fc0bd742dc3e
CGGTTACTTTGTTACGACTTATTCACCCCAATCGCTGACCTACCTTCGGCCGCTGCTGTGGATTAGCTCACGGACTTCGGGTGTGCGACTCTCGTGGTGTGACGGGCGGTTATTATTTTTTTAAGACCGGAACGTATTCACCGCGACATTCTGGTTTGATTACCCCTGGTAACTCCAGCTTCATGTAGGCGGTTCCAGCCTGCAATCCGAACTGGAGACTGGTTTTAAAGTTTGGCTCCACCTCACGGCGTTATTGCATCTCTCTGGCCTGCAAGCGAAATTGTAGCGTGGCCCTGCACGCAAGGGGCATGATGATTTGACGTCATCCCGCATTCCTCCTGGTTAGCAGGCAGTCTCGCTAGGATATAGCTTAATGGTAGTAACTAACGACAAGGGGTTGCGCTCGTTGCGGGACTTAACCAACATCTCACGACACGAGCTGACGACCATGCACCATGTCTGCTTGTCCCCGAAGGGATTCCTCGATTAAGGTAATGCAAAGGGATGTCAAGTGTAGGTAAGGGTTCTTCGCGTTCGAATTAAACCATGCTCCTGCTTGTGCGGGTCCCCGTCGAATTCCTTTGAGTTTCGTCACGACCATTTTCCCAGGCGGAATGCCAATGCGTTAGCGGCGGCACGGTGTTGAAACCCCACCAAGTATTATGTTTACGGCGTGGATGCCGGGTATCTAATCTGTTTGTCCCCACGCTTTCGAGCCTCAGCGTCGGTGCAGTCAGAGAGTCGCGCCGCCACTGGTGTTCTTCCTGAATCTCTACGTTCACCCGCTACTAGGAATTCCACTCTCCTCTCCGCCGATGGCAGATTTGGAATGCAGCACCCAGTTGAGCCCGGGTATTTTGCATCCACTTAATCATCCGCCTACGCTCCCTTTACGCCCAGTAGAGTCCGGATAACAACTCGCCACCTACGTACCGCGGCTGCTGGCGCGTAGTTGTAACCATCGCCAGGTACCGTCATTGTCTTTCCCCAAGACAGAGCTTTACGATCGAGCGCCTTCATCACTCACGCGGCGTTGCTGCATCAGGGTTCCCCATTTGTGCAATATTCCCCACTGCTGCCTCCCGTGG
+
:)9-511.99*.7%.***1+%*.-,2:8//700.0+,&3.***('-')+57'('$'%&$),$)',*,/4687:34270'11,(,'.*&++,)*&3-856778957971'0&$)($/,%%$$%,**/0-+.)..1757<5247.+11669:2(,,,/*))-*)4,)''&'+-3.*)&%+-/10&/('++,+*-11))()9//+,.7/0+(,00/.(('2369/9;;+6722298.51//1,/96.&(*&'&*))4-..994322140++1,()&&%(('(%*('(**'(%'&-1.(%))+$('*+473/11-..../52,+1467629++%*')22.-1/)'')(''/-351322127/0/+,)%&%&(#%&'/+0273+/../...2133300+22+3812256655905.710)'&0)0+())*./41+.016575576550++)0)/0+,+..&)*2,*)&+''*004/10.,+($.,22-4)*.*6*'&**132475)'-&%(-/7+/),)+*,++/0',)$(').(&%&)1.&'0/11<8673,.21593-,)*(,/1.30.068.-.4.7.6164071('+',(##(('*+)-,%*&'.1;.+160596:)&(&(/31243-+**,.-*61*+*.(*/-*-9..7+)#%&**&)$')')**32&'&/+))*'$*%0..,&')4408//.*+-4-%**14,(--,/7.+./15725.*0117(5/())(/1*)))('(+')()((+1,-+/3/0384504'(%3,*33880,*,.*/68()22+./)/.+0-2-2/024,0())$&&%'*'$)%%'&+%,1+0052),-*,51043+-050015/'),,.+//-)#&&)/0(*3):***)).7-/84/-).*26).82-./03,%&0)-&&%(&1.570.-%&*,2078228///-.,06+/1:7878-5&%#$'*'/')&%$&&*%)+''%%,2.+49489633()&*)')02(-'%**')*/.472+-,1.0')'/2366<::99.0/4-.13-700.6-/00/(10++.,,*::9/.12)+76829233;/:5,'--/67568-6:-+82/
