# Supplementary material for: De novo species identification using 16S rRNA gene nanopore sequencing
Source: PeerJ. 2020 Oct 21;8:e10029. doi: 10.7717/peerj.10029 (PMC7585375; doi:10.7717/peerj.10029)
Supplement: Supplemental Information 2 — Contains raw reads. [file peerj-08-10029-s002.zip › pass_fastq_runid_2c9cf7bc05858273f10e7d7ec552fc0bd742dc3e_147.fastq]

@222a2e8e-f72d-4da2-b066-5726e5789561 ch=271 read=61211 start_time=2019-12-13T01:51:24Z barcode=BC01 runid=2c9cf7bc05858273f10e7d7ec552fc0bd742dc3e
CCCGGTTGCTTGTTACGACTTCACCCCAATCATCAATCCACATGGGCAAGCTCGCTCCCTTGCGTTAGACCCGCCGGCTTCGGGTGTTATCAACTCTCGTGGTGTGACGGGCGGTGTGTACAAGGCCCGAGGCAATATTCACCGCGACATGCGCTGATTCGCGATTACTAGCGATTCCAAGCTACATGTGAGTCAAGGTTGCAGACTACAATCCGAACTGAGAATGGTTTTATGGGTTTTGCTTCACCTCGCGGCTTCGCTTCCCTCTGCCATCCATTTGTAGCGTGTGTAGCCCAGGTCATAGGGGCATGATGATTTGACGTCATCCCCGCCTTCCTCCAACGTCGCTGGCAGTCTCGCTAGAGTCCCCAGCTAATGATGGTAACTAACGATAAGGAGTTGCGCTCGTTGCGGGACTTAACCAACATCTCGGCCCGAGCTGACGGCAAACCCATGCACCACCTGCTCTATGCTTCTTCTACTCCATCTCTGGAGCCTTTATGGAGTATGTCAAGACCTGAGTAAGGTTCTTCGTTGCTTCGAATTAAACCACATGCTCCCACGCGCTTGTGCGGGCCCAAATCAATTCCTTTGAGTTTCATTCTTGCAGACGTACTACTCAGGCAGATTACTTATTGCGTTAACTGCAGCACTGAACTTTGACATCAACACTTGGTATCGCTTCGTTTTACGGCGTGGACTACTAAATTTATCTAATCCTGTTGCTCCCACGCTTTCCGGGACTGAGCGTCAGTTGCAAGCCAGATCGTCGCCTTCGCCACTGAATTGTTCCTCCATATAATATCTACGCATTTCACCGCTACACATGGAATTCCAGTCCTCTCCTGCACTCTATGCCTGGACCATGGCTTACCAAGAAGTTAAAGCTGAACTCACCACAGACCCTTGCTGCCGCCTGCTCCCTCTTTACGCCCAATAATTCCGGATAACGCTTGCCACCTACGTATTACCGCGGCTGCTGGCACGTAGTTAGCCGTGGCTTTCAATAAAGAATTACCGTCATAAACACCATTTCCTGTAGCCGCCGTTCGCCTCCTTCCGCCAACAGAAGTTTGAAATCCAAAACAACTTCTTCCTTCACGCGGCGTTACTCGGTCAGGTTTCCCCATTGCCGAAAATTCCCTACTGCCTCCGTAG
+
/2(*,-*(&-''.+')/*+,9,,230(.0000000:10-'(',)-)/-+$$&,*0213(/+**107&(&+0*%.+-,-3230922-/1002/+,+,+-/457243654'3510921.*,-.45.//.)+$++()(.,7-.*2.12-/,///-),1218-,)+++/1,+-+*))%)/++-&%&)&((+(*%%&(*()&)2.-/999583506100.-,()(**,316.:72./1,4,+69-+01:5,3717/2164400(,1,:9/,2-&/-09:9+0/((-,...52*(&'(+2,)-6/,&%').7-0/5/.---0:0..8444695;:+,62/2,+)-(0'((*+$-&(*,%0++,5102/1,-*/,,(,$')-1*+)+0303511262.-+/,-*$',-00.11325:/12:6-('&/(&&,*10.0)))'+'&%(--..'/(+.28)01*(*#)%,0)-6//,+'&%%%(-/.-/+.*-.3510645222%,+&$%%&(,*'))24-,,/-62/00&%%(03/44::896,.*))3+1'&/,2.5.+,)(*-+)+7-*'*)+%)-,+.6),*)+.+'**,0+4141'&)((&45;5249:+6.(+0-24360/,*)**(*(*&&(+&$(2+,3///122322662..-)..008346--+.,-*)''&).)*(&&,*''&&)+659*')'0/0199453/351)+*2((34/183420'00,.*4/-(/,,.7..)388/+/.,+-,/115/:-++',/9011::4874//.4179;55-+,,)0.0;49678455-7+,,8862414029302795332/(+&'$&)&0)0+'&3/1./(*3010((((++('+.)+)'%&')*4,1*&)&)(%&'(2-10'%%%&%'+-+&(*$$&&69<545/,+,-1*,.,+/..4,-.46/-41/4*0+,-(0.5,7-9.3*-(,3,+5401/('+%-')--6<78.;///8,8+)%+*-0023-,-4-5.0+,10''.+28+)('**'*)',,')'&%$$)/,1<5441/,,,3.148079*$&()0))+)(*.04+4+*/**.+&%''&*-%+.+(*&%'1+975+)),--//0/93.4,%')*+1/3%1237(79:1.19678.24817906.'%&$%,114-/133
@27682295-ed95-4005-889d-3923a82a444a ch=273 read=46905 start_time=2019-12-13T01:51:33Z barcode=BC01 runid=2c9cf7bc05858273f10e7d7ec552fc0bd742dc3e
CTCCTACGGGAGGCAGCAGTAAAGGGAATTTTTTCGGCAATGGAAACTGACCGAGCAACGCCGCGTGAAGGAGAAGAAGGTTCCGGATTGTAAACTTCTGTTATAAAGGAAAAGAACGGCGGCTACAGGAAGTGGTAGCCAGTGACGTACTTTATTAAAGCCACGGCTAACTACGTGCCAGCAGCCGCGGTAATACGTAGGTGTAAGCGTTATCCGGAATTATTGGGCGTAAAGAAGAGGGCAGGCGGCAGCAAGGGTCTGTGGTGAAAGCCTGAAGCAACTTCAGTAAGCCATAGAAACCAGGCAGCTAGAAGTGCAGGAGGATGGTGGAATTCCATGTGTAGCGGTGAAATGCGTAGATATATGGAGGAACACCAGTGGCGAAGGCAGCGATCTGGCCTGCAACTGACGCTCAGTCCAGAAAGCGTGGGGAACAAAATGGGATTAAGATACCCTAGTAGTCCACGCCGTAAACGATGAGTACTAAGTGTTGGATGTCAAAGTTCAGTGCTGCAGTTAACGCAATAAGTACTCCCGCCTGATGCGTTCCGCAAGAATGAAACTCAAAGGAATTGACGGGGGCCCGCACAAACGGTGGAGCATGTGGTTTAATTCGAAGCAACGCGAAAGACGCCTGAGTCTTGACATACTCATAAAGGCTCCAGAGATGGAGAGATAGCTATATATGAGATACAGGTAGTTGCATAGTTTGTCGTCAGCTCGTGTCGTGAGATGTTGGGTTAAGTCCCGCAACGAGCGCAGCCCTTATCGTTAGTTACCGGCGTGCGTTGGGGACTCTAGCGAGACTGCCAGTGACAAGCTGGAGGAAGGCGGGGATGACGTCAAATCATCATACCCCTTATGACCTGGAGCTACACGTGCTACAATGGATGGTGCAGAGGAAGCAGAAGCCGCGAGGTGAAAGCAAAACCCATAAAACCGATACTCAGTTCAGTTGTAGTCTGCAACTCGACTACATGAAGTTGGAATCCTTAGTAATCGCGAATCAGCATGTCGCGGTGAATTCTCGGGCCTTGTACACACCGCCCGTCGCACCACGAGAGTTGATACTTGCAAGCCGGTGGCCTAACCGCAAGGAAGGAGCTGTCTAAGGTGGGATTGATGATTGGGGAATTGAAGTCGTAACAAGGTAACCGGAAGGGTAGAGGCGACAGGCAGTAGGTTAACACAAAGGAACACCGACAACTTTCTTCCAGCACCAGCAATGCAATAAAAAAAAAAAGA
+
)*)())*&2,..//134&/0/2**-'*(.0673,/*&'+,,.+(*%-'(*56786789858:7868211//-&')&,*-7464.3--3.'./4023636+4*%$,,)(++*+*(.74'20074446468.6,-.4,(%,,*,.//+('')-+-).&,'*$(-+-//-*-*'()+.0*4(*&**,.1.+-*+.,.2868927/+&)1+..320/4%,/)+..+3.99::7/06+&)(((--.**24.5--(&''')/6...0.18476:;13560+*('(((.*/&2047(*544()'('',+4610)//0,-),,22-.)&))'-+-+'('+-019(2&-,/.222:21'25+,263-,*-.01341.71)645::234-4/,++,12)&54388/3.41467775565313564817'&$---.03/++-,)'.-9;/166++210'&(//3;*+)700/-3.*-47:7886*,*,-+**++//*-/333:3:29675,,++.99869725273646110,+1*,-.+.-0/69)+664/0,,/52.2)#&&'&,61&',-(0658-(''(2*+,5+/12*.5-*++047'427654'*,540+,-3<:.96:60/0-./1413135,)++()('(&)++.4/3411121/,*,5/07307'('*').1.-+*).-,4553520(+...//*,(20)*,,/..-,*034.,10675%,--146654,0--)*.0906.'),6..,95,,0.&+&'.3732-784173331620+8,'**(()(/*$*+-+78217850/.1+(+1220531-/,-+05)+021-1,,0-/-''/1-02377355:744487,/&,/,*+3/0/388-..&().-+%'++:77236537;::69998(,(+()*''&&,+*/1300(*'++.3+),085/+-*(**2800/+)-%'(0*-176'4-8'(+015331330-+'')--/01+9,+1:/-1-,0&4()+7100.%()+874..0/2,,../.4.**&/*12424,,/363541-/-0821;7-04+/-2-,-,*'''3,(')&''',/,)*,05:6404((.925--.*.---*(')*225714'6),7;://2+./1416083,%%+%'--+,-(/*3079*0-032916/5%.+)&&&(+0081&%***'(**/.03025414'''+*,451+***'(/653849))+...6023674(/(%%,&(1,/361.+'$
@6d4cca32-29fd-4f3a-9ba2-d897a173e270 ch=364 read=75649 start_time=2019-12-13T01:51:43Z barcode=BC01 runid=2c9cf7bc05858273f10e7d7ec552fc0bd742dc3e
CTCCTACGGGGAGGCAGCGGTAGGGAATTTTTCGGCAATGGGGGAGACCCTGACCGAGCAACGCCGCGTGAAGGAAGAAGGTTTTCGGATTGTAAACTTCTGTTATAAAGGAAGAATGGCGGCTGGAAATGGTAGCCCAGTGACGGTACTTTATTGAAAGCCGGCTAACTACGTGCCAGCAGCCGCGGTAATACGTAGGTGGCAAGCGTTATCCGGAATTATTGGGCGTAAAGGGCAGGCAAGGGTCTGTGGTGAAAGCCTGAAGCAACTTCCAGTAAGCCATAGAAACCAGGCAGCTAGAGTGCAGGAGAGGATCGTGGAATTCCATGTGCGTAGATATATGGAGAACACCAGTGGCAGGCGACGATCTGGCCTGCAACTGACGCTCAGTCCCAGCGTGGGGAGCAAATAGGATTAGATACCCTAAGTAGTCACGCCGTAAACGATGAGGTACTAAGTGTTGGATGTCAAAGTTCAGTGCTGCGGTTAACGCAATAAGTACTCCGCCTGAGTGAGTACGTTCGCAAGAATGAAACTCAAAGGAATTGACGGGGCCCGCACAAGCGGTGGAGCGTAATGGTTTAATTCGAAGCAACGCGAGAACCTTACCAGGTCTTGACATACTCATAAAGGCTCCAGAGATGGAGAGATAGCTATATGAGATACAGGTGCATGGTTGTCGTCAGCTCGTGTCGTGAGATGTTGGGTTAGTCCGCAACGAGAGCGCAACCCACTTATCGTTAGTTACCATCATTAAGTTGGGGACTCTGCTTGAGACTGCACCAGTGACAAGCTGGAGGAAGGCGGATGACGTCAAATCATCATGCCCCTTATGACCTGGAGCTACACACGTGCTACAATGGATGGTGCAGAGGGAAGCGAAGCCGCGGTGAAAGCAAACCATAAAACCATTCTCAGTTCGGATTGTAGTCTGCAGCTCGACTACATGAAGTTGGAATCGCTAGTAATCGCGAATCAGCATGTCGCGGTGAATACGTTCTCGGGCCTGTACACACCGCCGTCACACCACGAGAGTTGATAACACCCGAAGCCGGTGGCCTAACCACCAGGAAGGAGCATCTAAGGTGGGATTGATGATTGGGAGGTGAAGTCGTAACAAGGTAACCGG
+
,,0)(',(*3/,.40352&.-)&*(,+18;:114;55<98;:.+)/039*++55412/3300-3:4423116/-3/()/*0.843.00.3/01296++2/56294443).4-2*-4//;83;*)((*0,01861116*%'*)'**&&%%&'(&+(%28/010,-++..23455646:6,1/023291:14100495/4*(+**155:242/.3*)-)&,'&-,68;986:7+*-4*(/2-,+.52//+*--211/54/0744.-%)'&')-2,*+./839<8810-45.53389/...---..15257+++.624+*+0(2*6,48%&&&&'%%%'.215-380-.)+*+.3.2+7+*&',+,.,,012*,(16/34355566:6849*+,79/+)-..2&.2%*+1;<3'7.-4-,+,-,7:**/&')-/00(.)-..1:<76,&)%'))*+-8955677<8;5766558517651478:774,4/6363405./66/0//037132.-+)*++%*+,06<51.3''3,+1*82./05:-,-(-*6+/.1611,5/(**,/2+007469.34).'**+32;:598;6,-**(/246,),%)**2/3.05)-(*)040/.2,+&(&*)04227527***,-.670.,,*43141111277755807'-'/+,17692;0//77;0234526354+/..-/2649/-*+//+.8612578++'%,2/00&30+'-1222372;1.20/7<9::,;+:,//0,/7635442%%'''(,**(&'&-,.00/1468122220,+(.)0..()&((+,+-5;211688776/:+,/0//12/4.0-+)*/**))'+,.46547:<:9;5/-///..+*+1*-/++(*.*-857(68102+(/*+227)-1:;66:9:<876-358:3:-7**+878853/,&,-94520//033.6,.080877963522202/0/33144:2777777978)0013743655943+')'-%'(/131204<4::+-501-/6-,,-(&(-,*+32-+*-6,)-*(1:391-,(''+.57&)$&,,))*&%'(&)+303,/+,2++0.,-..184550(*+')'*),,/27888:,6-139733
@360e7e78-ed21-4c44-9436-eea92fc6e79f ch=224 read=45628 start_time=2019-12-13T01:51:42Z barcode=BC01 runid=2c9cf7bc05858273f10e7d7ec552fc0bd742dc3e
CTCCTACGGGGAGGCAGCAGTGGGGAATATTGCACAATGGGGGGGGAAACCTAATGCAGCAACGCCGCGTAGTGATGAAGGTTTTCGGATCGTAAAGCTCTGTCTTGGGGAAGATAATGACGGTACCCAAGGAGGAAGCCACGGCTAACTACGTGCCAGCAGCCACTTATTAATACGTAGGTGGCGAGCGTTATCGGATTTACTGGAGCGTAAAGGGCGTAGGCGGATGATTAAGTGGGATCATGAAATACCCAGGCTCAGCAGGTGCTGCATTCCAAACTGGTTATCTAGAGTGCAGGAGAGGGAGAGTGGAATTCCCTAGTGTGGCGGTGAAATGCGTAGAGATTAGGAAGAACACCAGTGGCGAGGCGTCTCTGGACCTGTAACTGACGCTGAGGCTCGAAGCGTGGGAGCAAACAGAGTTAGATACCTGGTAGTCACGCCGTAAACGATGAATGGGTGTGGGGGGGTTTCCAGCACCTCCGTGCCGCCATAGCATTAGAGTATTCCGCCTGGGAATTACGGTCGCAAGATTAAAACTCAGAAAGAGATTGACGGGGACCCGCACAAGTAGCGGAGCGTAATGGTTTTAATTCGAAGCAACGCGAAGAACTATACCCTACATGACATCCCTTGCATTACTCTTAATCGAAATCCCTTCGGGGACAAGGTGACAGGTGGTGCATGGTTGTCGTCAGCTCGTGTCGTGAGATGTTGGGTTAAGTCCCGCAAAAGGCCGCAACCCTTGTCGTTAGTTACTACCATTAAGTTAGGGACTCTAGCAGACTGCCTGGGTTAACCAGGAGGGAAGAGTGGGGAGATGACGTCAAATCATGCCTTATGTGTAAAGGCCACACACGTGCTACAATGGCTACAGAGATGCAATACCGTGAGGTGGGCCAAACTTTAAAACCAGTCTCAGTTCGGATTCAGCAGGCTGAAACTCATACCATGAAGCTGGAGTTACTAGTAATCACTTGAATCAGAATGTTGCGGTGAATACGTTCCAGGTCTTGTACACACCGCCCGTCACACCATGAGAGTTAGCAATTACCCGAAGTCCGTGAGCTATGCAAAGGAGGCAGCGGCCGAAAGGTAAGTCAGCGATTGGGGTGAGAGAATCGTAACTCGTAACCGG
+
*+/,**0&57+'-.0/22/06017,)--,7.,+///27656./+)'+01070337460/..-0.4/+)*(%&(),-*-'*,76/*3*6079-.16-(,/122-*(&(1-*+**/-,/*)(*'/,(11'.(2)))('&'-3-0.722050/+1154*+(*(+-5,')+'%*&/')(+(,%*&)-3//0./-:.--2&+&-51-.387%,01.82*+1.436//55/*+,3/:.6--/08521$%+*03--052/%.236.-%'%234789777805-7;:999344104-,('**/5142)*()0,++%(*131411/4((*11/%')(1,,,+*%)%'+,,')&%/*./*)**0*5588146/,)**-4.)-./037;/5,*&')1-/111-+++%.)(('%+*'))))/-*)/01(.++)(*3*+.:649/-+,(()+'+-24249;:-...-092+/--/5322781-08///,+./03148,.7:5137%%&&)$%%'&(&'(0535+.4347+*())%'(,05.+1*'%0(0,,1*+5(%*,-$$)&+*+&'(,,,,6:.-+/00..,,-1')%#$%(%'+/20;<-487:4(''&'(),+)*-*'(,,%%*()-((%(&'$$$'),2)0111.3/++---516((%(&((-4/.5*)/2-7867.6.117*)-/0::8878&*2+'(4257,0112/1222++*,,02343.-2071,'(,/'$%&*+/*-+&$'**263-3(+,.1720171,&*.501822,3/&&2/12133(*))((,53//3.50186;5<35-*1.))+&&(*+,1('*+768315521++*(+'13(.4322/,.*(+$('&&&(&*)--42568;82711&2..0--/10471-29240*(.*-.+-5076..0-17885:4531-0/45:910-/,%%%%&*++-0,65///''),21..6/.-20,*)5+(&&(&''&)*%,()((0,.11.8/,.,)''&,,376071201)'38606/)*//./.1953:5-.6+,(,/14/.+*,/3%)&*'0'-1:-)++*,2402-,..-(%&(+3(2.,..-,-)'*.+881'++).(+))&(''%)-*172.%&%&%&&&(&+%&)+,-3054607
@a23ebd7c-3058-4604-9bcd-64923ec9b2f6 ch=172 read=78760 start_time=2019-12-13T01:51:45Z barcode=BC01 runid=2c9cf7bc05858273f10e7d7ec552fc0bd742dc3e
CTCCTACGGGAGGCAGCAGTGGGGAAGATTGCACAATGGGCGCAAGCCTGATTAACCATGCCGCCGTGTATGAAGAAGGCCTTCCGGGTTGTAAAAATTACTCAGCGGGGAGGAAGGGTAAAGTTAATACCTTTGCTCGTGGCGTTACCCGCAGAGCACCGGCTAACTCCGTGCCAGCAGCGCGGTAATACGGAGGGTGCAAGCGTTAATCGGAATTACTGAATAAAGCGCACGCAGGCGGTTTGTTAAGTCAGATGTAAGAATCCCAGGCTCAACGCAGAACTGCATCTGATACTGGCAACGAGTCTCGTAGGGGGGGGTAAATTCCAGGTGTAGCGGTGAAATGCGTAAGTCTGGAGGAATACCGGTGGCGAAGAGCGGCCCCTGGACCAGTTGACGCTCAGGTGCGAAAGCGTGGGGAGCAAACGGGATTAGATACCCTGGTAGTCCACGCATGCTTGATGTCGACTTGGAGGTTGTGCCCGCTTGAGGCGTACCGGAGCTAACGCGTTAAGTCGACCGCCTGGGAGTACGGCCGCAAGGTTAAAACTCAAATGAATTGACGGGGGGCCGCACGAAGCGGTGGAGCATGTGGTTTAATTCGATGCAACGCGAAAGAACCTTACCTGGTCTTGACATCCACGGAAGTTTTCAGAGATGAGAATGTGCCTTCGGGAACCGTGAGACAGGTGCATGGCATCGTCAGCTCGTGTTGAAATGTTGGGTTAAGTCCGCAACGGGCGCAACCCTTATCCTTGTTGCCAGCGGTCCGGCCGGGAACTCAAAGGGAGACTGCCAGTGATAAACTGGAGGAAGGTGAGGATGACGTCAAGTCATCATGGCCCGCCCACGACCAGGGCTACACACGTGCTACAATGGCGCCAAAGAGAAGCGACCTCGCGAGCAAGCGGACCTCATAAAGTGCGTCGTAGTCCGGATTGGAGTCTGCAACTCGACTCCATGAAGTCGGAATCGCTAGTAATCGTGGATCAGAATGCCGGTGAATACGTTCGGGCCTTGTACACCACCCGTCACACCGCTGGGAGTGGGTTGCAAAGAAGTAGGTAGCTTAACCTTCGGGAGGGCGCTTACCACTTTGTGATTCATGACTGGGGTGAAGTCATCAACAAAGGTAACCGG
+
./72258244)+2--2.,-/.81)-1+*/,)))+24347140.4.),+--(/$&&'(((&4614'()42*+,++&+'-*56325'052/6230:93+/,)(+(&)',34,(+-+*+/((+<:-.97:6370460/766153*62080/95,.)%)#%'(/%/./.2,-/62664935-+)/,/5/,5,,-/'0-./)+,275798211-*,+.2(-(&(-/)30*+(,,2,+,*+3.8861794.3:47.29*,&,'-&)$0*).-)$***/73,4%/*)(10601,+,,+./0:1:1+4*(((/./05785603-2-0*,3.30:(+*132+%$&%)'*),42,-0988*(.,697/.+.--.-/-0+.00.14,,./,5805.),888,%'//+&-'+-136::/.-067*+014;:+*)-3745.::/80.-76-8;//3630/005//-,&,'')'&')(+1110,1*-)).-607-87*&+.,/+18-)&$'.&)')-)*&--1-2/0'()*2469::7543,)%)..183716.+,40938751281:.*()+64757(*2460:81111&+*(+6;79,)*+&-&),52<:597;3112164/2//(+1()--1160//1./3770/+(+,/5*&),-(+*04<:30-%)(-+.++41%7%'68:87<:.6198:5-423.02,**+*+''&/039:334349:,4+('23.00;2775;4,*,)&%()&0*50/*00/28/+2233,-5)2-+693562982)3033.4/+-,/52:,+-,&)(33&35(.1.247;3/00:0/4/3230)%*,*-++*,234557760/)*./171'*)'&)*23<37848+*)(')+-722601383163-/&68*)('**),8743----/5367:122:1-,,.-209/-059655,2)-/0-,1,.3*&&()*$$)(.-0053455978637202+4-556/.-'--5...7::3101./18540-(,-66;93747:5'*144/911.101/-6:+,80..+/6,-330,*'*'133;8959,%**'+*2,+-$&##*-86566*95,-32/.++))24+.161/3112:1652543387+)''&)+1-3-,++14-+0-7<:<9:
@6a07ff59-e6e4-4f0a-93e4-6af4d4d2e050 ch=260 read=52777 start_time=2019-12-13T01:51:52Z barcode=BC01 runid=2c9cf7bc05858273f10e7d7ec552fc0bd742dc3e
CTCCTACGGGAGGCAGCAGTGAGAATATTGCACAATGGGAAACCCGCAGCAACGCCGCGTGAGTGATGAAGGTTTTCCGGATCGTAAAGCTCTGTCTTTGGGGAAGATAATGACGGTACCCAAGGAGAAGCCACGGCTAACTACGTGCCAGCAGCCGCGGTAATACGTAGATGAGCGTTATCCGGATTTACTGGGCGTAAAGGGGGGCGGCAGGATGATTAAGTGGGATGTAGAAATACCCGGGCTCAACTTGGGTGCCATTCAAACTGGTTATCTAGAGTGCAGGAGGAAGTGGAATTCCTAGGTAGCGGTGAAACCGTAGAGATTGGGAAGAACACCAGTGGCAGGAGGCGACTCTCTGGACTGTAACTGACTGAGGCTCAGCGTGGGGGGCAAACAGGATTAGATACCCTGGTAGTCCACGCCGTAAACGATGAATACTAGGTGTGGGGGGGGTTTCCAACACCTCCGTGCGCCGCTAACTTGCGTAAATATTCCGCCTGGGAATTACGGTGTAAGATTAAAACTGGTGTTGGGACCCGCACAAGTAGCGGAGCATGTGGTTTTAATTCGAAGCAACGCGAAGGAACATACCTACACCGGCATCCCTTACGTACTCTTAATCGAGGAAATCCTTCGGGGACAAAGGTGACAGGTGGTGCATGGTTGTCGTAATGGCGTAAAGTGAGATGTTGGGTTAAGTCGCAACGACGCAACCCTTGTCGTTAGTTACCATTAAGTTGGGGACTCTGGCAGAGACTGCCTGGGTTAACCAGGGGAAGGTGCGTGACGTCAAAATCATCATGCCTTATGTATGGGGCTACACGTGCTACAATGGCTGGTACAGAGATGCAATACCGTGAGGTGGAGCCAAACTTTAAAATGATCTCAGTTCAGTTGTGGCTGAAACTCGCCTACATGAAGCTGGAGTTACTAGTAATCGCGAATCAGAATGTCGCGTGAATACGTTCCCAGGTCTTATTTTACCGCCCGTCACACCATGAGTTAGCAATACCCGAAAGTCCGTATGAGCCTAACCGCAAGGCAGCGCCGAAGGTAGGGTCAGCGATTGGGGTGAAGTCGTAACAGGTGACGG
+
(*,)()+-64-,0-/34'-,($()1,/510/1/01/0.+%)1'+,&(+(+-+*%%''),2+))((+,')0.4/:641'5+,*.+-43.*-.076663;8/5:,,0.056:5447*/.-,-)**+,''(**-++,/4/.-5/00603)65//.,,.--.)40++./188611+*&()-01--//3/.28602/0./*&(.6/,.40)*++%%%)')*3*,&&/*./<::972&&,79.55:5'5767+3**232511.)(),32-74021538311%'+'-,--/6,),('%&&*,,+4*1)%#&)++.0.34*+*%('$(%&(('*('.1..)&&',5/25-8,+%'(')(&('&'*,015;8:8962--(,%(&&&-0,/2*,--/479.+&'*<67'72.22-/2346;0039988470%*,434/8:*-0-1014538726700+*-45;44+14,2*8-8778580+//2%()'*+)((&))+&'%'$'(-01711/)'(&&$-'%((((&(((&+5+00*'&#(&+'%$(.+019*())+/((**/.+,&$)*,765.5;;1.1.2..-2/00-502-,&''-*+%''++&&(%('$&(*,.0*++&+,0/1220627161++))-1+,5*1.)1936738(.4-416),++2581205778;1,*&'%&'*($#%&)))..//1323<8:64;58144(3/2..+,*0..-3)*+*+942611/7-.0-,80.,/+5:<57631.&-+%($+&-236<:9;6-9.9/0*7-.+-1170,-1188:8972:5/.2198*+&)&&')('($&),,*()))(**+37406293/99746+,1,+,,,;973;32251++)))---(*,-7:82/82.79/$&)0546'.)84.108+/,2,/-+.+*-.)*)(),-42/2.../')(,500132315341897<58())74/765..,,0;93601/.''$-041)0$))(('*.+-1*)-/2746:7/,-(+,%+10;22183++)0).3)),***&(''(.0/'&(-)++('***(.226*6/1326+11688-9-212+)(*%'(0/5-+))),,/9:99
@d02d8909-b25f-4424-9ba1-8a2c77beabd3 ch=87 read=76649 start_time=2019-12-13T01:52:00Z barcode=BC01 runid=2c9cf7bc05858273f10e7d7ec552fc0bd742dc3e
CCGGTTACCTTGTTACGACTTCACCCCAGTCATGAATCACAAAGTGGTAAGCGCCCTCCCGAAAGGTTAAAGCTACCTACTTCTTTTGCAGCCACTCCTTACCATGGTGTGACGGGCGGGGTGTGTACAAGGCCCGGGAACGTATTCACCATTAGCATTCAGTCACGATTACTAGCGATTCCGACTTCATGGAGTCAGGTTGCAGACTCAATCCGGACTACGACGCACTTTATGAGGTCGCTTGCTCTCGCGAGGAGTCGCTTCTCTTTGTAATGCGCCATTGTAGCACGTGTGTAGCCCTGGTCGTAAGGGCCATGATGACGACGTCGTACCTTCCCTCAGTTTATCACTGGCAGTCTCCTTTGAGTTCCCGGCCGGACCGCTGGCAACAAAGGATAAGGAGTTGCGCTCGTTGCGGGACTTAACCCAACATTTCACAACACAGGCGACAGCCATGCAGCACCTGTCTCACAGTTCCCGAAGGCGCAATCCATCTCTGGAAGTTCTGTGGATGTCAAGACCGGGTAAAGGTTCTTCGCGTTGCATCAGATTAAACCACATGCTCCACCGCTTGTGCGGGCCCCGTCAATTCATTTGAGTTTTAACCTTGCGGCCGTACTCCCAGACGGTCGACTTAACGCGATTAGCTCCGGAAGCCACGCCTCAAGGGCAACCTCAAGTCGACATCGTTTTACGGCGTGGACTACCAGAATTATCTAATCCTGTTTTGCTCCCCACGCTTTCGCACCTGAGCGTCAGTCTTCGTCCAGGGCCGCTAACCGCCACCAGTATTCCTCCAGATCTCTGCGCATTTCACCGCTACACCTGGAATTCTACCCCCCGCCTCTACGAGACTCAAGCTTGCCAGTATCAGATGCAGTTCCTGCCGTGAGCCAGAGTTTCACATCTGACTTAACAAACCGCCTGCGTGCGCTTTACGCCCAGTAATTCCGATTAACGCTTGCACCCTCCGTATTACACCGCGGCTGCTGGCGCAGGTTAATGACACTTCTTCTGCGGGTAACGTCAATGACAAGGTATTAACTGCTCCCTTCCTCCTGCTGAAGTGCTGGCGAAGGCCTTCTTCATTACGCGGCATGGCTGCATCGGGCTTACGCCCATTGTACCAATATTCCCTCTGCTGCCTCCGTAGGAG
+
6)((47.3:3:-./,-069::5,1,*'('786:86976677;414232.*(,009./061+(*(*((*,.*)..,/3+)16872891.2.(/6'*--,()(,.(*)6/568455:8*,,*+*),+,.2,'21-8')'&($%$')498678.5)&$((366&1)*'((.-9/.-..026;<56312425-/5-+**/%)0.7(,))5659.:24)4/562,+-/0)+(+-8:23223533(*+/,-*,,.+3.-+*&(*.-237/1/04.,$%'(%,)33,,0,)*,.,34/00//../;823::9381)-6756))'())))&*-781$%%,)./89./6'(*5.)*+00-4-.-,,+*,.182004891/(&+1.2937:3.,)6*+5//50)1+879,/&(/*&)%**4308/0+862)))*%(%%,1/12:4,)*-.300)-,()%&'++6)5%02555672/4/+-+,-674553+./-.4-51;3886821-.,(.)'0.-+*+699;6984100/0&2.-69*-.;<96570325701135(*,/+;;90:010***)1+&1-,,-/+)(().*-43)'-.097<:73<2./.3:;+6643/1+0,3/7,105.42+)-&2*&))*(*/-2.3-.+&+)*+,0.4(+(+'.55746:2603&*%-0,2615-728888:8:9+445+).'770/5/+,,-.8++''+()+6/2-.1*,-;68+./209:.)-*-3640-.).1..04669:49970:0..7(&6:80/(,(-(*1015.26(/1-0142)+&*)/0..1,(../.7;:.-38*.6//,-1/2-3*2./--.-40.,%(+*..02212239853+-.00:<(9788:*146-622326+&()*)*+-+0)%%$(*:.-)++),*+-3377868978<78;65554521/0..%/-34.,01665/*)&&/*-.-*-,2-.-0;/,15'+'*-(((+2-1096779,:('$)&*--.+%''&&&+-618<9874***.07577;07-,+*,.&)%'**-&&)#(*-8,4;7//48333/(&)$($%%$%+&(++0.66:67;2',*(*&))2/22498/....7*76279.3+,-&&).*/.2620-,2,64-,11..000759:,167,+-
@cd2586ee-8b30-4103-a0e5-3a889daa2fed ch=232 read=38283 start_time=2019-12-13T01:51:58Z barcode=BC01 runid=2c9cf7bc05858273f10e7d7ec552fc0bd742dc3e
CCGGTTACCTTGTTGCGACTTCACCCCGTCATGGATCTGAAGTGGTAAGCGCCCTCCCGAAGGTTAAATACTACTTCTTTTGCAACCCCTCCATGGTGTGACGGAGCGGTGTGTACAAGGCGGGAACGTATTCACCGTGGCATTCTGATCCACGATTACTAGCGATTCCGACTTCGTAGGTCGGTTGCGAACTCAATCCGGACTACGACGCACTTTATGAGGTCCTTTGCTCTCGCGAGGTCCTTCTCTTTATGCGCCATTTAGCGTGTGTAGCCCTGGTCGTAAAGGGCCATGATGACTTGACATCATCCCACCTTCCTCAGTTTATCACTGGCAGTCTCCTTTGAGTTTAGCCGGATAGCTGGCAGCAAAGGATAAGAAGAGGTTGCGCTCGTTGTTGCGGGACTTTTCAACCCAACATTTCACAACACGAGCTGACGACAGCCATCTAGCTTTCCTGTCTCGCGGTTCCCGAGGCACATTCTCATCTCTGAAAACTTCCGTGGTCTTCAAGACCAGGTGGGTTCTTCGCGTTGCGTCAGATTAAACCACATGCTCCACCGCTTGTGCAGGCCCCGTCAATTCATTTTGAGTTTTAACCTTGCGGCCGGCGTACTCCCCAGGTAGTCGACTTAACGCGGTGCTCGGAAGGCACGCCTCAGGGCACAACCTCCAAGTCGACATCGTTTACGGCGTGGACTACCAGGGTATCTAATCCTGTTTGCTCCCCACGCTTTCGCACCTGAAATCAGTCTTCGTCAGGGGCCGCCTTCGCCACCGGTATTCCTCAGATCTCTACGCATTTCACCCGCTTCACCTGGAATTCTACCCCCTCTACGAGACTCGAGCTTGCCCGGTATCGGATGCAGTTCCCAGGTTGGGCCGGGGATTTCACATCTGACTTAAACCGCCTGCGTGCGCTTTACGCCCAGTAATTCGATTAACGCTTGCACCCTCCGTATTACCGCGGCTGCTGGCACGGAAGGTTAGCCGGTGCTTCTTCTGGGGTAACGTCAATGAACAAAGGTATTAACTTTACTCCCTTTCCTCCCATGAAGTACTTTTACAACCCGAAGGCCTTCTTCATATACACGGCGTAAACATCAGGCTTGCGCCCATTGTCTTAATATTCCCCTGCTGCCTCCGTAGAAG
+
02)*)4(+/8-++,%+**,/.*&*(%%%)&$$$%'02-,,1+-+240(%'(48--+(&(-1*1-324'$$)'%).4+679,.,6,802**/4)+03+-.632)0$((1,233/01465300)11,.,-.-.8334:.1,1-2281../10/,./309///&*+./8<78303155/4+.,+)'0.6*.)*,+,-1:42-)1,'.&'))1.2-0/95///0/330&&(*(--,+/--,&+&(*'(1-8.6:(%'$'*4:6*:'$')*/..()**-81.,1334.81*/4868,((*-''')&%##)-,+*.5+*.1/;)/()'-,91,,-(')&(),17667-15-*+1.3'&'7*1-2++&&%',,).228+4-662,*-)('),,4,2346701.*)-+,.63(%&&((*0/-'%,-0-29+,/./-.-1'&33110/,*/14351-+&&&%&)(&)(&*-16&)*,+1+/'('())$&(.3/*,.5577//072/.02/+))(&)$(-/.51169**+-+)*,958<;9:925031771---0-843+))+112249./7,,2++,&/$-++/30+,1*4,;5/8:;*,&-+;<31214.5-.),++,'(*20213*'&#-'(%'.2+*%%'*)'&&'$+*-.1&-(''&*(,+1-+($*5,/,//703+0(1,/112987::42;-&)&1011:;897-6303-',+/-*,0.77204;1*,./++**+)*4161/1147+,(('*,1321-61238,.32,/0-3,-)+')()1.+8456;6517(*-4434578680591+'*,)&)++,*/5./.)*+1++--665-),'%(**10++)$&'(+1.16((/1+,.'.-125188;160,..5.,1/70&,()$56,,-./02/,)&&$%%.1:2586675961/(('&&0-44,')**-,2,)--1*3+,,1/..(/72-173607..0.,.//../0.5)'#'*-&(*-.0//25-00,./9.5:51++/-*+44027-60)&&'+5*+(---2.-(-,*&*+.5)(/)02-361$*'+.+.&,*0/(&'-119,+-5-.086;77<:/-/-)+%()(''%%)%&'()'30--1.//45/&-,'(&%%+)+-2/1..,))*''),*//+*)('&(
@827407dc-4bce-43db-a78b-f518b7fe4455 ch=62 read=119981 start_time=2019-12-13T01:52:08Z barcode=BC01 runid=2c9cf7bc05858273f10e7d7ec552fc0bd742dc3e
CTCCTACGGGAGGCAGCGTGGGAATGTGTGCACAATGGGCTGAAACCTGATGCAGCAGCTTCATGCCGCGTGTATGAAGAAGGCCTTCAGGTTGCCAAAAGTACTCAGCGGGGAGGAAGGGGGGTAAAGTTAATACCTTTGCTCGGCGTTACCCGCAGAGAAACACCAGCTAACTCCCGTGCCAGCAGCCGCGGTATTAATACAGATTGCAAGAAGCGTTAATCAATACTGGAGCGTAAAGCGCACGCAGGCGGTTCTGTTAAGAATCAGATGTAAATCCCCAGGGCTCCAACCTGGGGCATCCTGATACTGGCAAGCGGAGTCTCGTAGAGGGGGGTAGAATTCCAGGTGTGGTGAAATGCGTATTGAGATCTGGAGGAGGAATACCGGTGGCGAAGGCAGCCCCTGGACAGACTGACGCTCAGGTGCGAAAGCGTGGGGAGCAAACAGGTTAGATACCTGGTAGTCCACGCCGTAAACGATGTCGACTTGGAGGTTGTGCCCTTGAGGCGTGGCTTCCGGAGCTGACGCGTTAAGTCCCGACCGCCAGGGTACGGCCGCAGGTTAAAACTCAAATGAATTGACGGGGGGGGCCCGCACTTCGCAGTGGAGCGTAATGGTTTAATTCGATTAGCACCGAAGAACCTTTACCTGGTCTTGTATCCACGGAAGTTTTCAGAGATGAGAATGTGCCTTCCGGGAACCGTGAGACCCAGGTGCTGCATGACATGTCAGCTCGTGTTGTGAAATGTTGGGTTAAGTCCGCAACAGGCGCAACCCACTTATCCTTTGTTGCCAACTTGGTCGGCCGGGAACTCAAAGGAGACTGCCAATAAACTGGAAGGTGGGGATGACGTCAAGTCATCGCCTTGTACCCGACCAGGGCTACACACGATACAATGGCGCATACAAAGAGAAGCGACCTCACTTGAGAGCAAGCGGACCTCATAAAGTGCGTCGTAGCCCAGTTGAGTCACAACTCCCTGACTCCATGAAGTCCCGGAATCGCTAGTAATCGTGGATCGAATGCCACGGTGAATACGTTCCCAGGCCTTGTACGCACCGCCCGTCACACCATGGGAGTGGGTTGCAAAGTAGGTAGCTTAACCTTCGGGAGAACGCTTACCGCTTTAGCCGATTACCATGACTGGGTGAAGTCGTAACAAGGTAACCCGG
+
((341/4.:3.02.-+)).+4-()('((*+000/0-0/,*&$(+(+.32),$&$('$''(&)&)(/2'+,+,/200/-&()*(**+20+0080)'&184()5+.*+(++-7;/',,+-,-14,))+0*,/1//.444188/1+*&&&)--,73-*/+*,&**)'*-1'*,),,-.97*,2447/,-+*/6-0/60+.+,+*)**)).)'*2)%()*0-8/:/4.)%&'**54&)*11771(),20214/398-330%((1/4*+-52-('**,('-.+.69+',,(309(4)1.**24.+),,('(*222704,-+'('($'*/&'&1(*)0-,)+%-%*&3+--,,77-+$('-,3:534772,*(&&((446;731,'-**1.067358/9.,-/0/,&)36:2.0746+*.---.34555,38121)-4+)2368;8*)/03;66(5+&5))*-79;./8714151,-/2766:;911110886141:2:03108-.54;0,3.-/7.,-29541/./0-//(),,',-.611,,/-)+&/-$)')+(((*+0460%&((++3.;;97685;:10.2132441*/+*+/*,/.(1-.00/-0'4227)-*%&&&(-62:;162;0...)&&&$(%(,('/5.,(,&*1942275-*%$(321*+'0'/,-8;62,,+-.96--4.-793461/2'3.&5*49496124-//*.5877:8753*&'&**01'++.14982;.//58;//097:347(')+2(&(/(4(()**.3,170'(0+-,20(08...%&&&%&&%3)182754*30-)+.22:+,)%',,1/3()&,2:;3440,%'((+'//430/-+,0(..4568912.0,+)*,,)&((&.,5552++$%%'''('),,+(.0/013789:*(('+)()858:9/'*('*+,+'*.+*+-603878((/:3./78987.1++*'&&,.5+(*++%'$'(+/'&#%&''36/31'1%)%+)-02978610/-//8222/4.'(*+),/./-*+096/0611:3581/,%-*76.5/0/0&.-.788;92672/000.65/&'%)&.5/:+-,3+'(*.2.-)('(3+64570-7)()/.102/0.04*+04)$')&*(-/'((-))()(+41.--'*(*'')/./7*7/0216,/0
@33ebb700-4b7e-4689-9555-4a0c5ca444a0 ch=251 read=75390 start_time=2019-12-13T01:52:08Z barcode=BC01 runid=2c9cf7bc05858273f10e7d7ec552fc0bd742dc3e
CCAGGTTACCTTGTTACGGCTTCACCCCAGTCATGAATCACAAAGTGGTAGAAAGCGCCCTCCCGAAGGTTAAGCTACCTACTTCTTTTGCAACCCACTCCCATGGTGTGACGGGCGGTGTGTACAAGGCCAGGAACGTATTCACCGTGGCATTCTGATCCACGATTAGCGATTCCGACTTCGCGCTGGAGTCGGTTGCAGACTCAATCGGACTACGACGCACTTTATGAGTCCGCTTGCTCTCGCGGGTCGCTTCTCTTTGTATGCGCCATTGTGGCACGTGTGTAGCCCTGGTCGTAAGGGCCATGATGACTTGACGTCATCCCCACCTTCCCTCAGTTTATCACTGGCCAGTCTCCTTTGAGTTCAGCCGGACCGCTGGCAGCAAAGGATAAAGAGGTTGCGCTCGTTGCGGGATAACAACATTTCACAACACGAGCTGACGGCAACCATTCACAACACCTGTCTCCACGGTTCCCGAAGGCACATTCTCATCTCGAAAACTTCCGTGGATGTCAAGACCAGGTAGGTTCTTCGCGTTGCATCGAATTAAACCATGCTCCACCGCTTGTGCAGGCCCCAAATCGGGTGAGTTTTAACCTTGCGGCCCTGCACTCTGAGCCCGATCGGCACCAACTTGCGCGTTAACGGAAGCCACGCGCCTCAAGGGCACAACCTCCAAGTCGACATCGTTTACGGCGTGGACTACCAGAATTATCTAATCCTGTTTGCTCCACGCTTTCGCACCTGAGCGTCAGTCTTCATCCAGGGGCCGCCTTCGCCCGCCGGTATTCCTCCAGATCTCTACGCATTTACCGCTACACCTGGAATTCTGCCCCCCCTCTACGAGACTCAAGCTTGCCAGTATCAGATGCAGTTCCCAGGTTGAGCCCGGGGATTTCGCATCTGACTTAACAAACCGCCTGCGTGCGCTGCGCTTGAGTAATTCCGATTAACGCTTGCACCCTCCGTATTACCGCTGCTGGCGCGGAGTTGGCCAGTTGGCTTCTTCTGCGGGTAACGTCAATGAGCAAAGGTGTGCTTTACTCCTTCCTCCCGCTGAAAGTATACACAACCCGAAGGCCTTCTTCATACACGCGGCATGGCTGCATCGGGCTGCGCCCATTGTGCAATATTCCCCTGCTGCCTCCCCTAGGAG
+
5+''*+,*34/6-.1--*2))2,,545+'('($%%'+--68798351:0.%((&+-5781.1/**.50,7+8+00,,03/,11835::1//.&48)*1.3:/.:98/.-..6.11.00(**124:38)5,2&0.5//&2+1666791.4-,,8:3322,6-*+-)1+&&+)-18460-2382+*&%%'+%')1(+2,%0$()032-6.-(2)+/%%+.111/129;51)()(/*)(/,&%*,26()*(+)-,.9.9984;8(,(3/769;837.,%/0,+*/-/)'+33<7349:9+*(),0,3.8844431104.148989-:56-)+,,3.7-/.---8-+,;899,*&((*4446/,3,*+0477&)+:-;58867414.*'/06*.+,.49++%5,3;343787565593:5/&(*0/5474<-++)/(*).0346654/4*(/)+-++&'%'&+-066,-0345&')3:9474+(/,(,//546;66778710((&)),.:7:899:9925710./70547/1*61;89<;79/8-&*./:/'1*3-;/12*+38887014/-6*(---&65700*&((+--1../2-:;;+34254634&-3/)$'*$')*$$%'*&&''4,-&(#)(-*('*)*-++-)+(+%-(/$--&*&02477/*(..+*)),1*1+2)5.67887928773;8/0364469;/,,-4:.1&&-'()945;8878/9:-)$'5/%'(),4:,17368-/168786022120/,-0)'842*--134396539,&,.(01/67633/--/28231436..&(*'$1578945-361552607-+%)*-1642,26251.1423.1*)+.512;-252130,-/004::<2:3(,-*0+*++1)')+0&445/%,.-1)+,/2-4-,+/+-41495677989--)(*,+)&''%)(/)7-4-//817-)+,'++(,1-+/569.:.)13*'%(*.,('&+),'+/,))1-'(0/)*,1245;778-,'('+/.245183324419-,+*,7///880135:.9:771;0-16.2,)&-%%%&),+2,0+()*,'*(+2-3654455-301474.1197100//2+.+()&)).5,%),'--,,1../2410-))+.-71.6/2***1*)+
@5db5c1d9-3ccc-478c-a00f-034cf67fac55 ch=75 read=57657 start_time=2019-12-13T01:52:07Z barcode=BC01 runid=2c9cf7bc05858273f10e7d7ec552fc0bd742dc3e
CCGGTTACCCGTTACGACTTCACCCCAGTCATGAATCACAAGGTGGTAAGCGCCACTCCCGAAGGTTAAGCTACCTGCGCTTCTGCAACCCGCTCCATGGTGTGACGGGCGGTGTGTACAAGGCCCGGGAACGTATTACACCGTGGCATTCCTGATCCACGTTACTAGCGATTCGACTTCGTAGGTCGAGTTGCAGACTCAATCGGACTACGACGCACTTTATGAGGTCGCTTGCTCTCGCGGGTCGCTTCCTCTTTGTATGCGCGTTGTAGCGTGTGTAGCCCTGGTCGTAAGGGCCATGATGACTTGACGTCATCCCCACCTTCCTCCAGTTTATCACTGGCGGTCTAACGGTTTCGGCCGGACCGCTGGCAACAAGGATAAGAGGTTGCGCTCGTTGCGGGACAACTAACATTTCACAAACACGAGCTGACGACAGCCGTACGGCACCTGTCTCACGGTTCCCGAGGCACATTCATCTCTGAAAACTTCCGTGGATGTCAAGACCAGGTAAGGTTCTTCGCGTTGCATCGGATTAAACCGGCGCCACCGCTTGTGCGGGCCCCGTCAATTCATTTGAGTTTTAACCTTGCGGCCGTACTCCCCAGGCGGTCGACTTAACGCTACGTTAGCTCCAGCCCGCCTCAGGGCACAACCTCCAAGTCGGCATCGTTTACGGCGTGGACTACCAGGGTATCTAATCCTGTTTGCTCCCCACGCTTTCGCACCTGAGCGTCAGTCTTCGTCCGGTGCCTTCGCCACCGGTATTCCTCCAGATCTCTGCGCATTTCACCGCTACACCTGGAATTCTGCCCCCCTCTACGAGACAAACGCCGGTATCCAGATGCAGTTCCCAGGTTGGGCCCGGGATTTCACATCTGACTTAACAAACCGCCTGCGTGCGGCACCGCCCAGTAATTCCGATTAACGCTTGCACCCTCCGTATTACCGCGGCTGCTGGCGCAGGTTAGCCGGTGCTTCTGCGGGTAACGTCAATGACAAAGATAGCTGCTCCCTTCCTCCCCGCTGAAAGGTACTTTACAACCAGGCGCTTCTTCATACGCGGCATGGCTTATCGGGCTTGCGCCCATTACCAATATTCCCCACTGCTGCCTCCCGTAGG
+
70,208(0'%&+0&)+*-4--'..4,./373654:850225)/.0875-,,'+'#')-1*)-/,3*5%'*-..11-&($%''$%#%,(/3)#$&.2(+-*/**,-105.,.1../.0/5014483,,46.2652+..')(07293:324<5--/0+:*))*(1+--+,/0+2.+)*568.'%%).,/.055;*4'+-366+9.50:54-)&)+.)-*,29:/35335-/$(+,)(/**)'%(***/-12-,&&&&(*)+,01/*')(1+'%%'%)&*($))17008::6,+((/586:45./0,+.0,,.266::/82-+/174937/.)*-3<7442034183.64+'''%))//+1*6/1068897975;52(247)70960+%-,4886233465;444;84)*&*%+(2(+1*(&*),%&%&),*-/2346481/04$2(4&+)(-.277655477;;;77/,)(*4)013:4),1/../+/.**5-0/./3;11000//-/4;/9/,10,0/;77<:798181117946.231:245%'(%)-'*.*'&$(*+1/2.044.*+1599;807;4-//7:;+340,/*&'-,08*-12.443,,-12.11/31.2/3/0-+'$'+/4.0012(*'0-()2956+*8.0.1288;18,.*+-,-.//996187,..:000:85586520/4/..04/1.,3--13<.*,.177,,--*31+,0316900026688.0278;5,++*'+(%),)20457+-5/7235<9626'))./.0//(/,/*4:,-+.4.5902./52542124186:09;;3,//*-/),.&.2712.,+'1')*++*-//09::<391+/707()014'./3).:5/,+,031223446717;:/7224.////7/)''$+)'++'&%'&/*1*)('0008//..3(().41,-1/4,0,+7;420300./2.)'$'%*++2-/2;09-,+-,6655.72679845+*%&&'+)*&)$)%$%%#(-.:)186740:;,*5301/)'&'%+,*-+.1,56''(&&(*1,2<:8845.,-30*++)((%'(+&97325,.*27(&3*&-607.//30792%.-,--.6707;,.;8:5
@3f165d63-19ae-4496-bcc2-b7924a0e6e96 ch=209 read=51518 start_time=2019-12-13T01:52:08Z barcode=BC01 runid=2c9cf7bc05858273f10e7d7ec552fc0bd742dc3e
CTCCTACGGGAGGCAGCAGTGGGAATGTGCAATGGGCGCAAACTGATGCAACCATGCCGCGTGTATGAAGAAGGCCTTCGGGTTGTAAAGTACTTTCAGCGGGGAGGAAGGGGTAAAAGTTAATACCTTTGCTCGTGACGTTACCGCAGAGAAGCTTTCGTAACTCCGTGCCAGCAGCCGCGGTAATACGGAGGGTGCAAGCGTTAATCGGAATTACTGGGCGTAAAGCGCAGGCAGTTTGTTAAGTCAGATGTAAAGAAATCCCCGGGCTCAACCTGGGAACTGCATCTGATACTGGCGAAGCGAGTCTCGTAGAGGGGTAGAATTCAGGTGTAGCGGTGAAATGCGTAGAGATCTGGGAGGAATACCGGTGGCGAAACGGCCCCTGGACGAAGACGACGCTCAGGTGCGAAAGCGTGGGGTAAACGGGATTAGATACCTGGTGAAGTCCCGCGCCGTAAGCGATGTCGACTTGGAGGTTGTGCCCTTGAAGCGTGGCTTCCGGAGCTAACGCGTTAAGTCGACCGCCTGGGGAGTACGACCGCAAGGTTAAAACTCAAATGGTGTTGAGGGGCCCGCACAGGGCAGTGGAGCATGGTTTAATTCGATGCAACATGAAGAACCTTACCTGGTCTTGACATCCACGGAAGTTTTCAGAGATGAGAATGTGGCGCAGCTGGGGAACCGTGAGACAGGTGCTGCATGGCTGTCGTCAGCTCGTGTTGTGTTGGGTTAAGTCCCGCAACAGGCGCAACCCTTATCCTTTGTGCCAGCGGTCGGCAAGAACTCCAGGAAGACGCAGTGATAAACTGGAGGAAGGTGGGATGACGTCCGAAAGTCGTCATGGCCCGCCCGACCGGGGCTACGTGCTACAATGGCGCATACAGAAGCGACCTCGCGAGCAAAGCGGACCTCATAAAGTGCGTGTAGTCCGGATTGGAGTCTGCAACTCGACTCCCATGAAGTCTGGAATCGCTAGTAATCGTGGATCAGAATGCCACGGTGAATACGTTCCAGGCGCTTGTACGCCCGTCACACCATGGGAGTGGGTTGCAAAGAAGTAGGTAGCTTAACCTTCGGGAGGCGCTTTCACTTTGTGATTCATGACTGGGGTGAAGTCGTAACAAGGTAACCGGAGATAGAGCACGACAGGCAGTAGGTTGGCTACAGAACACCGACAACTCTTCAGCACCAGCGTAACACGCGGG
+
'),.,*4'861131'/0..5)+)(')&,'***-.10.+-/5)0()%."$'$13595695560/.*,015,+0*--4265213/4*(*11(*)++6+(&&'()3,)///-.3.).189*,-2/1,+/*,2++344254/2307,2/+*)((%)'##%(&%%&(2,23845681.,-+.1+)'''()3.00421//*//100''*/41500--0+4,3449<:643585-204--+0#'/7/-.304-07),(-))&++$(,0)+48,,'&&&)-.//-*++'&*245032,+,--0//0,%*(#%$$()+,,,,+*)0.0*+&'(.+.1',--,+)*())&*&(0()*//,,,+-11-45((-+)/./2/1),),(+)+*.,.1;4.(-111,+*&((%$%&*-5/4966/,-/,,,/2432+$,541*:5,.++%('&,,***(&'%$'.5+'.'&%,+,-%,-///16.*'&%2)12-2-,-111)')('&%%)+)2+,51+,+),/+,641102689,/844730240-('$%&())+(/('**.+4086:93/576:0,.+&%''+$/3-6/91',&&%,''(&+443.-++.0..:050/3822212:35++-/4,18834,,6.8/121-5234885.*-++-+)18<41)'(+-0,,'*..,'&()*+&$%$&+6,+1122236741/(++.55/43/1///566202(()(-4466:/.-*1(024.,0+033(%).,1*)///62+5;*0,,350260''&*+.(+)0-)*&'%&((1.*+&%'(')*1017*32.-+-312:;61*(+.,4026/2-(*+,+6&%-,)*+.)+-)&)-/91&+()+/0.'4.+'%%((211($(,-/075.+',(,)%))&+01203*,)((-)0<6/75:483430/17/),,+032/',-.+20(*,')'%)+53312(%--../-80+.-5,,+.&0-045711,%(&).-0099;665342:7470..-2/+,62-.-.2/.&325&(0.,))+'.6.*,,+-+.558883'*+.5303+))-+%+(&($'%%#'%$$+'0018.-8.)/,(*'%$#(')41*(().680('+*324261-.1+)*+**,-3.10312736./-)*)/++,(&%&&)')*/'%&%)*,*)()()-,%'.0084(%%$$$'&/1/*++(.)(%'&%&&&$%$&%#$
@a759f1d9-dae2-43ee-943d-8888f7587c6e ch=109 read=89466 start_time=2019-12-13T01:52:07Z barcode=BC01 runid=2c9cf7bc05858273f10e7d7ec552fc0bd742dc3e
CTCCTGGGCAGCAGTGGGAATATTGCACAATGGGCGCAAGCCTGATGCAACCATGCCGCGTGTATGAAGAAGGCCTTCCCGGGGTTGTAAGTACTTTCAGCGGGGAGGAAGGGAGTAAAGTTAATGCGCCTTGCTCATTGACGTTACCCGCAGAAGAAACACCAGCTAACTCCGTGCCAGCAGCCGCGGTAATACGGAGTGCAAGCGTTAATCGGAATTACTGGGCAAAGCGCACGCAGGCAGTTTGTTAAGTCCAGATGTGAAATCCCGGGCTCCAACCTGGGAACTTCATCTGATACTGGCAACGATCTCGTAGAGGGGGTGGGAATTCAGGTGCAGCGGTGAAATGCAGTAAGAGATCTGGAGATACCACCGGTGGCGAAGGCTGACCCCTGGACAGACTGACGCTCAGGTGCAGCGTGGGAGCAAACAGGATTAAGATGCCTGGTAGTCCACGCCGTAAGCGATGTCGACTTGGCGGTTTGTGCCCGCTTAGGCGTGGCTGGAGCTAACGCGTTAAGAAGTCGACCGCCACAGAATTACGGCCGCAAGGTTAAGAAACTCAAATGAATTGACGGGGGCCCGCACAAGCGGTGGAGCATGGTTTAATTCGATGCAACGCGAAGAACCTTACCTGGTGCCCGGCATCCACAGAACTTTCCAGAGATGGATTGGTGCCTTCCGGGAACTGTGAGACAGGTGCTGCATGGCTGTCGTCAGCTCTTGTGAAATGTTGGGTTAAAGTCCCTGGCAAGCCTGTATATCCTTTGTTGCCAGCGGTCCGGCCGGGAACTCAAGGAGACTGCCAGTGATAAACTGGAGGAAGGTGGGGATGACGTCAAGTCATCATGGCCACCCGACCAGGGCTACACACGTGCTACAATGGCGCATACAAAGAGAAACGACCTCGCGAAACCTGAAAGCGGACCTCATAAAGTGGAAATCGTAGTCCGGATTGGAGTCTGCAACTCGACTCCATGAAGTCGGAATCGCTGGTAATCGTGGATCAGGAATGCCACGGTGAATACGTTCCCGGGCCTTGTACACACCCGTCACACCATAGGGTGGGTTGCAAAAGAAGTGATGATAGCTTAACCTTCGGGAGGGCGCTTACCACTTTGTGATTCCTTTAAGGGTGAAGTCGTAACAAAGATAACGG
+
/520+,'*,,35)/4+.++-.-61/.1+4,,:8/...7907<7435452*28/6/4112236642131)*0,/0;7382)/14,25313+(+,*,24+++*,04/*..13*/+'()264..9.2+%(&'%),*+.1).--)752:,/8..63..,%(&$$''.%++,00./15,-,2//-/.-10155;/6-.-9-(%()*1998;.5/4.20)4*107.30.')(*3/)-04142545:82/7:-*3-4-,:3()-383.)+5.+683)2-//;(2-/6./83/1++0-0362/000026,(,(%%$)/12598.-,/12('&(&-'.+8(*4/-1,'*2/.+'))%%$$%))(')+./745+%')-,/,$)(-+514+*.+/60&,$334-,.429',-,,+)+&'&++,1/.)(')-797/*./4;+7%--'1/1'&(/,36339655755/.-/929:7'--*++1+-,+2.2./)4+73./-74-&*-*+-**&*+'&&*(),-0/8111.9..*%(''/0--.-(+)'*((%%*&'(,,+-/345/-5-50%'(%&%)086--+4/:/56276)()25)))+(/)+/184-*,,030018:181;21/2289::682261/,/+(&%(&#&''(+12.//3686000188-37,1-))*+-3:.-;,:3324/.,)''/,13/04453446-005.,%'*+/09475671263222('*+-3583135<5975;09*,/72)'+()$,'*0./.)(),1,3:,,7:559*--+5.-01.38199.523*('*)%&/,/68;6765677;099:1/1./50546::625578,++)'*,./66252342'+1+)+,0.-855511/-(+++*(&&'*)0,7123.***02*''%+0(',,07550/.*('(#$&+***.0;78:2401.,(,((*,,*+,/47918(5+*2*/('(*//1227566856441./,-***0(5,214,2/+($(*(+..1;556,+(.+/38..32:7669435113:/**037.8.--42/.)-1+*.1.0/070/*)-(')015;4-640*'*0),*+,,++++.-014/8292*8*(,56-591:018--16-,21/4.1$%%$*()&)())**('(('%')0+*'-1787:
@0c804b9f-5a38-42d5-9702-930ac8b40d29 ch=219 read=48493 start_time=2019-12-13T01:52:16Z barcode=BC01 runid=2c9cf7bc05858273f10e7d7ec552fc0bd742dc3e
CTCCTACGGGAGGCAGCAGTAGAATTTTCGGCAATGGGGGAAACCCTGACCGAGCAACGCCGCGTGGCGAAGAAGGTTTTCAGTTGCCGGCTTCTGTTATAAAGGAAGAACGGCTACAGAATGTGGTAGCCGAGTGATACTTTATTAAGCCGCGGCTAACTACGTGCCAGCAGCCGCGGTAATACGTAGGTGGCAAGCGTTATCCGGAATTATTGGGCGTAAAGAGGGGCAGGCGGCAGCAGGGTCTGTGGTGAAAGCCTGGAAGCAACTTCAGTAAGCCACTTAAAACCAGGCAGCTGGGGAGTGCAGAGGAGAGGATCGTGGGTTCCGTAATGGCGGTGAAATGCGTAGATATATGGAGGGAACACCAGTGGCGAAGGCGACGATCTGACGCAACTGACGCTCAGTCCCGAAAGCGTGGGGAGCAAATAGAGATTAGATACCCTAGTAGTCCACGCCGTAAACGATGATTACTAAGTGTTGGATGTCAAAGTTCCAGTGCTGCAGTTAACGCAATAAGTACTCCGCCTGGGTAGTACGTTCGCAAGAATGAAACTCGAAAGGAATTGACGGGGCCCGCACAGAAGCGGTGGTATGAACAATTCAGAAACAACACCCAGAACCTTGGAATCTTGACGTTACTCATAAAGGCTCCAGAGATGGAGATAGCTATATATGAGATACAGGTGGTGCATGGTTGTCGTCAGCTCGTGCTAAGTGAGATGTTGGGTTAAGTCCCGCAACAGGCGCAACCCTTATCGTTAGTTACCATCATTAAGTTGGGGACTCTGGCGAGACTGCCAGTGACAAGCTGGAGGAAGAGGGATGACGTCAAATCATCATGCCTTATGACCTGGGCTACACGTGCTACAATGGATGTAGTTGCAGAGGAAGCGAAGCCGCGAGGGTGAAGCAAAACCCATAAAAACCATTCTCAGTTCAGTTGGCAGTCTGCAACTCGACTACATGAAGTTGGAATCGCTAGTAATCGCCGAATCAATGTCGCAGTGAATACGTTCTCGGGCGCTGTACACCGCCCGTCACACCACGAAGAGTTGATAACACCCGAAGCCGGTGGCTAACCGCAAGGAAGGGACTGTCTAAGGTGGGATTGATGATTGGGGTGAAGTCATGCTAAAAGGTAGCTTGG
+
/.5---4.70),23346.132,*+*5:816;:4:4.753((.+2;.//1-4-,,/2541390-/,0&%%((%*'&-.9930'1+.&(*+.,-8022*5,-/6+2+/0(++*,/,069*,,-*)('+,*+05*&'&'&('+++,+022/,.1'2151)*0-/-0.626:360./5.550223&'(3000-/-5941-,.13:514**1**.+(1,79;8866;+(&)00.+136579-,+.%4841003269*)1.((*/*.&0)'**0.04,%-,69(42-&))037228212,%()++,&*&,+/462'.,)*+.5/.***,(,./9-)),&)***16243;93389:8650-.-/36++-+,/-/095786:52/2)/,011312/-.%-*++-..-.)$%&(,'-333%'''*126484((-,;:;6*)+)$-*+,.1138./-5656152,./3978786/.-/-.+)&)*)22834;.8589998:2.090*+.00*'(**.732,.-+.-,-,'+,./62+-/+11,,&(&)*78<61.1'(0637.67./-,-,(()-.31324-/8308.*,--+%'',-3.,+&&%%(&%&(+(-3''-.'*957%/&%&'(*,**&&(%$'*/3+*(%(&'*-,''-6)/3229+,+.//:1.,+,,)564220/&(-,-///2//4//4314/4/+47-3822,*+,,954+'&('(//0/.++)/(,++1-/-/76(*54-:048728687<6*/2244261/1548;8/.(),-,-0/*18102311()''')*/4.4/()++,6562337950()'(&,1*1257989:9<:566;:7:.98(,33.01:.0,&'))+(*'(,/++,,<--:44/-'--**,20,.-).)+%'*'-<55,*)130405(++6<86<601.9;8,;:99<789179792,5,)%&(./0479.....21.,,,+/.+6,-05089894/0'01395503*-/52//,,(13/3&2/-0832655<848-2)0'(*()++.0185<234.'*(+.*../.++,940102731-4.&)'%)/030366..434116,3,21-60)+0088679.22072(2'&&,((+///7/--3/./4+.(&)*2+(.)-(&*''3-
@e1285506-af57-47ec-822e-bc4afd972932 ch=463 read=48955 start_time=2019-12-13T01:52:22Z barcode=BC01 runid=2c9cf7bc05858273f10e7d7ec552fc0bd742dc3e
CTCCTACGGAGGCAGCAGTAGGAATTTTTCAGCAATGGAAACCCTGACCGAGCAACGCCGCGTGAAGGAAGAAGGTTTTCGGATTATGAAACTTCTGTTATAAAGGGAAGAACAGCGGCTACAGGAAATAGTATGAGTGACGGTACTTTATTAAAGCCACGGCTAACTACGTGCCAGCAGCCGCGAAGTAGCCACATGGAGTGGCAAGCCCCGTTATCCGGAATTGGGCGTAAAGAGGAGCAGGCGGCAGCAAGGGTCTGTGGTGAAAACTTAACTTCAGTAAATACCATAGAAACCAGGCAGCTAGAGTGCAGGAGAGGGATCGTGGAATTCCATGTGTAGCGGTGAAATGCGTAGATATGGAGGAACACCAGTGGCAAGGCGACGATCTGGCCTGCAGCTGACCTCAGTCCAAAGAAAAACATGGGAGCAAATAGGATTAGATACCCTGGTAGTCACGCCGTAAACGATGAGTACTAAGTGTTGGATATCAAAGTTCAGTGCTGCAGTTAACGCAATAGAAATTACTCCATACAGGTAGTACGTTCGCAAGGGAGAATGGGAAACTCAAAGGAATTGACGGGGGCCCGCACAGAAGCGGTGGAGCATGTGGTTTAATTCGAAGCAACGCGAAAGAACCTTACCAGATGTAGCATACTCGCAAAAAGGCTCCAGGATGGAGAGAGACCGCTCTGTGGGACCTGGACGTGGTAAATGGTGGTTTGAACCATGGCAGCATGAACTGGTGCATGTATTCAGTGCAGGAACTCCGGAGGAAGGCGTGATGTTGCCGTTGGTGGATATGGTGCAGAGAAGCGAAACCCGCGAGAGGTGAAACCAACAAAACCCATAAAACCATTCTCAGTTCGGATTGTAGTCTGCAACTCACGACTTCATGAAGTTGGAATCTTCGTCCCGCGAATCAACATGTCGCAGTGAATACGTTCTCAGGCCTTGTACACACCGCCCGTCACACACGAGTTAATGCTTGCAGAAGCCGGTAGCCTAACCGCAAGGAAGAACACCATCTAAGGTGGGATTGATGATTGGGGAATTAGAAGTCGTAACAAGGTAACCGG
+
).03.02,0'*-/233)+-.)+'*)-/-00&765:64,'-).7+*+-/1-0%+,35113))*--'-))*-(*/+2+7864-0(7-+.*(,&(/2261150/35-)//,0*-/1.50310066,2.-.+.*//&')'*&,,)'&(''&()(--,+-'*61,-***.0)+,-/476:41-,*1(*&&('$'$(,)&+&-&'$&)+,,58*+0/))+900-/),)'*'()/-218;*&&2,')*+.313830--/)2452222*'+1*'&''&&'-'''''&+128,&%&',-/00961:64:622120++-.03141--)061--907*+*(1*+**4,6-)&1/194+*./+,/,/0/-,*,.20-1*3117,')*-+'&)(0,692//..013.+)''$''%'')%(-,--2(,+(%+.--'$%&(2,**.:;:521.,,0+,0988;,)(*)(-,/(*+48026:71)&0++)+'226537.8.6-86.551-,))34.36:::;;93331301.40/*'(('+&&')2.$%#&$*,+**)'*,6.0%'**)/.'(&.-*%)**-+2.,1)(()+0.146+161-,71+,-0/*/-*-&,.79,.0,/),/-25.,.6:4)+((((+,,+')+*(-72-2*(+*%()($)%$'')&,/2'),690(((&':)+*+,084/-*)&*'*%$%%$&%'','####'+#%'&'%&$$##%&$&*'(')+0.)'&%%%$$&%%$%$#%'&$$$%'%%%'(&$('#$#)'*'####%/),(('(%$$$$$%#(&$%#%%#$$#%+&%$#%$'&+))))'+,+**.(*'%$''($&+*.+/0'*%)%*09:063*&'(03.0143-*(&$**1-(1,41&1)*/-*.1-4--*%&''++.+-.-6/,8.6,0,++-*&$&'),&(*-:761&+,..26,/)0267;96867;40/%147624)**+-/.28227102343*-'))+**735,,+/(),''-((18(((%()**35571+5.-)3-*)+)#%$&',447)2+098110,.///6040.*%$.&(%('&')()(-,+.(*)+0/*-,
@c14be41d-b515-40f3-9693-c57224772cb0 ch=18 read=23067 start_time=2019-12-13T01:52:19Z barcode=BC01 runid=2c9cf7bc05858273f10e7d7ec552fc0bd742dc3e
CCCGGTTACCTTGTTGACTTCACCCAGTCATGAATCACCAAAGTGGTAAGCGCCCTCCCGGGGTTAAGCTACCTGCTTCTTTTGCAGCCTCCCCATGGTGTAGCTGACGGGCGGTGTGTACAAGGCCAGGAACGGCTATTCACCGTGGCGCATTCCTGATCCACGATTACTAGCGATTCGACTTCATGGAGTCGAGTTGCAGACTCAATCCGGACTACGACGCGCACTTTATGAGGTCCGCTTGCTCTCGCGAGGTCAATATCTTTGTATGCGCCATTTGTAGCGTGTGTAGCCTGGTCGTAAGGGCCATGATGACTTGACGTCATCCCCACCTTCCTCAGTTTATCACTGGCAGTCTCCTTTGAGTTCAGCCGGACCGCTGGCAACAAGGATGAGGTTGCGCTCGTTGCGGGACTTAACCCAACATTTCACAACACGAGCTGACGGCAGCCATGCAACACCTGTCTCACACGGTTCGAAGGCACCAATCCATCTCTGGAAGAGTTCTGGATGTCAAGACCAGGTAAGGTTCTTCGCGTTGCATCGAATTAAACCACATCTCCACCGCTTGTGCAGCCCCGTCGAATTCATTTGAGTTTTAACCTTGCGGCCGTACTCCCAGGCGGTCGACTTAACGCGTTAGCTCCGGAAGCCACGCCTCAAAGGGAGCTGTAACCTCCATCGACATCGTTTACGGCGTGGACTACCAGAATTATCTAATCCTGTTTGCTCCCCACGCTTTCGCACCTGAGCGTCAGTCTTCGTCCAGGGCCGCCTTCGCCACCGGTATTCCTCCAGATCTCTACGCATTTCACCGCTACACCTGGAATTCTACCCCTCTACGAGACTCAAGCTTGCCAATTATCAGATGCAGTTCCCAGGTTGGGCCGAAGTTTACCTCATCGGCTTAACAAACCGCCTGCGTGCGCGCCGCCAGTAATTCCGATTAACGCTTGCACCCTCCGTATTACCGCGGCTGCTGGCACGGAGTTAGCCGGTCGCCCTTCTGCGGGTAACGTCAATGAGCAAAGGTATTAGCACTCCCTTCACTCCGCTTCAGAAATTGCTTTACAACCTTCTTCCTTACGCGGCATGGCTGCATCAGGCTTGCGCCCATTGTGCAATATTCCCCACTGCTGCCTCCCGTAGGG
+
/-1*,/.'/+4+$,&&&76;8/65-),3411()2**(*'3/)))*1/10*-.4:1/40),(/+/646.1-,.6+&./884;:1-,,&4/)-.7-%()12)'%&$',+0/;:710.())+/139/96:+85-0+(((*,9,,)2/2-*-,&)*1,:*+,:54.*,,//:/1,+))+0388/02363224-+,,.('(,--+-//1263945+4//./%%,.,*+(,*./9;2252,0,.5--+/*+*+&&&(*+-3/-*$%$-*28.,21237678367++)'+0/03500/.04*,677,///*5538(*++()'')*)*-)431/877*,0806:7.2204;1,03/+)(')).2226*+,)((07;6.00/0;4--.0/220/+./*.-/00.23.7,+&%(,41810.:976686652(+''%)2+,/32*4120/7687774/2-&)-*0,1,%,.06-01723'&(-,5499++-*3/'4(/+01858754/+*-.(+-2:754)+-59854458;,3.-46+52;99;4'(++3.0256%%'+-/:678,,&*(*.825801/4./,,&)/44)(,.'*(+4-06<:2.(5;:-264142,/.316,60011/.&,(,,/002.)&'0*2/..-3.,//8(.(1)&./*+.173439+,1(%))0/-/4391-'()+76838972:6.-/0/0:9;866328..,.02.15.20--./0.72(+..69,-2133973))(.----547::7785694509++/.3-436;7:7368-54%4213<88.3'*+87856411/002;:4-4)*-71.*,0,-/1)3-.,$.2/,-/0,0/,-01790+'--80062-03//-&--/67+22;28,**,,4.,,1-'&$))-)#&%)*.0-&'),/023/585;/360121273-,$%&&%%&*3326;97418/7.10516//-0:44.21235:56:662833,'*+(('(')$)+7**+1'))%%&)+.913-1%*-/29944-1)*,%(-071,/1-01.-0---08)6;2%%'5-')+'&(%(*&('$(/.,*.3/,,),,057,2(&&%%)/+--396711112.2500925418,$&.'+%*,/0101745.,.//264695+1.*,0,)&
@3ecdad76-d758-4aed-9053-e7b596f44d1f ch=99 read=79083 start_time=2019-12-13T01:52:26Z barcode=BC01 runid=2c9cf7bc05858273f10e7d7ec552fc0bd742dc3e
CCGGTTACCTTGTTACGACTTCACCCCAGTCATGAATCACAAATTAGTAGCGCCTCCCGAAGGGTGGCTACCTACTTCTTTTGCAACCCACTCCCACATGGTGTGACGGGCGGTGTGTACAAGGCCGGAACCCGTACCGTGGCATTCTGATCCACGATTACTAGCGGTCGACTGCTGGAGTCGAGTTGCAGACTCAATCCGGGCTTCGGCGCACTTTGTGAGTCCGCTTTGCTCTCGCGGGTAAACTGCTGTATGCGCCATTGTAGCACGTGTGTAGCCCTGGTCGTAGGGCCATGATGACTTGACGTCATCCCCACCTTCCTCCAGTTTATCACTGGCAGTCTCCTTTGGTTCCCGGCCGGACCGCTGGCAACAAAGACCAGGGTTGCGCTCGTTGCGGGACTTAACCCAGCTTTCACAGCACAGGCTGGGCAACAGCCATGCAGCACCTGTCTCACGGTTCCGGCCTTTCTCATCTCTGAAAACTTCCGTGGATGTCAAGACCAGGTAGGTTCTTCGCGTTGCATCGAATTAAACCACGTATACACCGCGTGCGGGCCCCGTCAATTCATTTGAGTTTTAACCTTGCGGTACGTACTCCCCAGGCGGTCGATACGCGTTAGCTCGGAAGCCACGCCTCAAGGGCACAACCTCCAAGTCGACATCGTTTGGCGTGGACTACCAGGGTATCTAATCCTGTTTGCTCCCCACGCTTTTCGCACCTGAGCGTCAGTCTTCGTCCAGGGGAACGCCTTCGCCACCGGTAGTCCTCCAGATCTCTACGCATTTCACCGCTACACCTGGAATTCCCCCTCTGCGAGACTCAAGCTTTGCCAGTATCGGATGCAGTTCCCAGGTTGAGCCCGGGAGTTTCATCTGACAACAAACCGCCTGCGTGCGCTTTACGCCCAGTAATTCCGATTAGCAGCACTCATGTTACCGCGGCTGCTGGCACGGAGTTAGCCGGTGCTTCTTCTGCGGAGTAACGTCAATGAGCAAAGGTAATTAGCTGCTCCTTCCTCCCCGCTGAAAGTACTTTAGCCCGAAGGCCTTCTTCTTCATACACATGGCATGGCTGCATCGGGCTTGCGCCCGGTAGTACAATGTTCCCCACCGCGCGCCGTAG
+
331+3.*/527/31//1*01721443,-,0324./1../51-&+)(,0+('&**),/+,26*.&&&$$&(*/)(+3,-39/8.0..4;/&*+61*))*66884//2548:7676681.++.6/-9++-*),.'$'')413496686:44447/,,,-1/.,,**+,1/%+++%&$&+(()*0/214;67126777.1-.&+,%''(*&',(-*+15+'&&&))7**)01)'&+,0238,1&$(+%&%#$,(-561214;/:.-))*)&*)-%,$%&*.9501:995-6(/55730./0--++./04889:368;3*,74:06//*)+07/,.599644/-./0.6+%+*(+)038/0/1*5278999759556863(+&.+)(*+,,%)().6+8*)(+7:78573036,$&%%(*)&&%''$'&++,//.13%'*(&,'')-004345954566101'28.+&)%&$$&)''(%('(&%%)57+/6:3+/88;9:656/71388.3--+154:77;;65507-.,27,-+.+19,//&(+.0/-,(25-/()*0/8939/2)+/3:6/.'-..,,//<<6/:675721.'''*%,+,,29:-(..-,64+*($%%&,+.0--/0//,0+)7:5665:67((.61../179:.9,8-6788::598308*)+/01:<988469+70-..06/8//23330;4,,/.68)'*%(39;222417:6673657723112:2670))085*%%'(,5.:446;557,+%%',16//-,,1688982613,57*--/2001-.+06163220.-*-2.,.2'(/133567//,,05/*.-&,*,+3'23/795756384-007/,%464',*,#'19/-0*-)**+.767;;:<78:667798;32,61.0-62*'+,069<3/-(4('$&%''&'&*&*$.*%(+*,-71200/,/,,.).&(250/27/80//9.86:440+,+('&'.-../,8..*-/38*0+)+(/%%#"($&*78013+*013-)+/*).1*//,++%%%--*),,.23:9<--(*,417821,+$$-,,,0030204356/,)%%%#%&,5*,'+%&&''0++&2-*/0*$)%#$$&$&&$$$'
@731573bc-dfa1-4817-8ecb-67362ea5af35 ch=456 read=52330 start_time=2019-12-13T01:52:24Z barcode=BC01 runid=2c9cf7bc05858273f10e7d7ec552fc0bd742dc3e
CTCCTACAGGAGGCGGCTGATAGAGAATTTTTTTTTTTCGGCAATGGAAACCCTGACCGAGCAACGCCACCGCGTGAAGAAAGGTTTTCGGATTGTAAACTTCTATTTATAAAGGAAGAACAGCTACAGGAAATGGTAGCCGGTGGCTGCAAGCCTTCGCTTCGATACCCAGCCGCGGTAATACGTAGTGGCAAGCGTTATCCGGGTATTGGGCGTAAGGGAGCGGGCGGCAATATACCAATGGTGAAGCCTGAGCTTAACTCAGTAAACCATAGAAACCAGGCAGCTAGAGTGCAGGAGAGGATCGTGGAATTCCATGTGTAGCGGTGAAATGCGTCTGGAGGAACACCAGTGGCAGAAGGCGACGATCTGGCCTGCAACTGACGCTCAGTCAGCGTAGGGGCAAATGAAGTTAGATACCTAGTAGTCCACGCCGTAAACGGTGATTACTAAGTGTTGGATGTCAAAGTTCAGTGCTGCAGTTAACGCAATAAGTACTCCGCCTGAGTGAATACCGCGGGGTGAGCTCAAAGGTGACGGGGGGCCCGCACAAGCGGTGGAGCGTGGTTTAATTCGAGCAACGCGAAGAACCTTACCGGAGTCTTGACATACTCATAAGGCTCCAGAGATGGAAGGTATATATGAGATACAGGTGGTGCATGGTTGTCGTCAGCTCGTGTCGTGAGATGTTAATTTAAGTCCCGCAACAGGCGCAACCCTTATCGTTAGTTACCATCATTAAGTTGGGGTTTTCTGGCAGGATGCCAGTGACGAAGCTGGAGAAGGCGGGATGACGTCAAATCATCATGCCCTTATGACCTGGGCTACACGTGCTACAATGGATGGTGCAGAGGGAAGCCCGAAGCCGCGAGGTGAAGCAAAACCCATAAAACCATTCTCAGTTCCGGATTGTAGTCTGGCGGCTACATGAAGTTGGAATCGCTAGTAATCGCGAATCAGCATGTCGCAGGTAGAATGCACGTTCTACTCCGGGCCTTGTACACACCGCCCGTCACACCACGAGAGTTGATAACGCAGAAGCCGGTGGCCTAACCGCAAGGAAGGGAGCTGTCCTGATTAGGATTGATGATTGGTGAAGTCGTAACAAGGTAACCGG
+
'&.(%&.'1/+01,,*($&',)'&)&/&274:+74;8/20:32910('+.).-*+','),(**$+%()&*+'))'()*%+,&)*+32+..8-1,&()15*(.%*',/*(+..()'(+'--*&*)*.-,-*,.-.1&'(&*)'%%&&%%%$%&$%%$''%(,')('*)77*)''$&,'/,-3./02*'('*4.,/*1/051101,.&.$)++,50320((-,$*+)53.'*)'%&)/&.&,%*&&.((.+-650,&(++0*(*-+../3-53+*-+.701:35781000//,--/1*9-)+&+//033:/*+(,///,0041*,.-++++,2.)&($+*++-,40,83126022351''-(+/,44255653547:3400++)*++(-.3.00+(&'+1+0(00.1562&#%'*.+.75,25*()*-.434&),05//195-(%%'$&&&)//1+,-/1095;564,-,..27*+.2*$'*+62.0+,,1811+&'()--48+,20,***&&,&(**()(*-*%(*')07',)'+,--5/.40.+18*)),04927--(*1+&(%&&(*5120717&(&)+(2++..5)-35042048(.&&'()(+,051/100*)/3)..,4**)*,,062*)*((''+,/0212277:0544363/4799998156498*--.07:8898856016-9+&(-23.5.715*)+..8&'111.6,384+257738432/9/0769/%'(%&,,8*385&''((1)0-),(%&&*1+00076'/))+781+'&),1-02-/55788776;.-.889141/71*/2276795220/-&)&'(2244155547514200885/&+.)**+-'(&.*+641--(**-*0,)+264+*0-%%&07-898:<569)1336(--)00/2389.)+')(*+./36915-.2:393869+,-'(+(.((%))*:62..//2243/6&0-+&&1+7-.,.,2-*+()+/)/5677471232/.--5+.,*)-.46//,&)+,*&)//45-5,,%-$%)))385642-5+'+1335840,-+.+0)%(*3-4/(&%&*+&/42.8--+,*,//3--1.,-5*--4364,30198;48
@a68055d2-04d1-4f2a-9e61-44f6c4643d36 ch=83 read=60139 start_time=2019-12-13T01:52:34Z barcode=BC01 runid=2c9cf7bc05858273f10e7d7ec552fc0bd742dc3e
CTCCTACGGGAGGCAGCAGTAGGGAATTTTTTTCGGCAATGGGGAAACCCTGACCGGCAACGCCGCGTGAAGGAAGAAAGGTTTTTCGGATTGTAAACTTCTGTTGCAGGAAGAACGGCGGCTACAGAATGGTAGCGGTGACGTACTTTATTAGAGCCACGGCTAACTACGTGCCAGCCGCGGTAATACGTAGGTGGCAAGCGTTATCGGAATTATTGGGCGTAAAGAGAGGGCAGGCGGCAGCGGGGTCTGTGGTGAAAGCCTGAAGCAACTTCAGTAAGCCATAGAAACCAGGCAGCTAGAGTGCAGGAGAGGATCGTGGAATTCCATGATAGCGGTGAAATGCGTAGATATATGGAGGAACACACCAGTGGCGAAGGCGACGATCTGGCCTGCAACTGACGCTCCAGTCCCAGCGTGGGGGGGCAAATGGGATTAGATACCCTAGTAGTCACGCCGTAAACATTAGGTACTAAGTGTTGGATGTCAAAGGTTCCAGTGCTGCAGTTAACGCAATAAGTACTCCGCCTGAGTAGTACGTTCGCAGAACTCAAAGGAATTGACGGGGGCCCGCACGAAGCGGTGGAGCATGGTTTAATTCGAAGCAACGCGAAGAACCTTACCAGGTCTTGACATGCTCGCAAAGGCTCAGAGATGGAGAATAGCTATATGAGATACAGGTGGTGCATGGTTGTCGTCAGCTCGTGTCGTGAGATGTTGGGTTAAGTCCCGCAACTGACACCAACCCTTATCGTTAGTTACCATCATTAAGTTAGGGACTCTACTTGAGACTACCAGTGACAAGCTGGAGGAAGGCAGGGATGACGTCAAATCATCATGCCCCTTATGACCTGGAGCTGCACGTGCTACAATGGATGGTGCAGAGGGAAGCGAAGCCGCGGGTGAAGCAAAACCCCTTAAAAACCATTCTCAGTTCGGATTGTAGTCTGCAACTCGACTACATGAAGTTGGAATCGCTAGTATCGCGAATCAGCATGTCGCGTGAATACGTTCTCAAGGCCTTGTATACACACCGCCCGTCCACCACGAGAGTTGATAGCAGAAGCCGGTGGCTAATGCAAGGAAGGCTGTCTAAGGTGGGATTGATGATTGGGGTGAAGTCGTAACAAAGGTAACCGG
+
/42/,/20:41421507,-.+)-((,.3468++40;216+2.+&'*/.;/-./33,('+35034&'(((.30+,+(./+-,277:.317./6./04,,3-2-*6*$.&./-,+.71.:2432+-/.,/3/+-******)%&'&)(*252,1.+),**8/----,01.*)+*+$+%%&6,533100))*.-,,5/+.*)-7-.0*5++.*.(+..*2.6011(')**')'%+/-.,.146;0.--&.60345630,*',(().35.)*&'&&().)&',+7(59662.)-2,1789,****1-,/043'36)&(..,,,166,7,9+94&*%%(()*-38,31,+34:::8:987*.40(+-*.,*+*/7262611%%..1.29:886506/4(%$'##&).0211.3+-.38(&('(*4801-0))(+640/;:07/+*0./19))*'3-.020223<79:<86&)*%%)*+3366+-106362;554/2(*,441('*4788880-6+.(.,-+/--,.1-/007-/63/%()*24330750+*'$)'(6937.4-1/31544--:92+80),&('/))+7695----.420396/6084/))%&++5**-/3,,5.505//9//3/'+-+/071*/./.506*''&%((')*,782/+),0'45558697967879535/04.0124:::;988334(((*0+,.200688679788/132:42/031&$''%'#%$%%+(,'/77-7555071/+7..4:577)5*'%)+6'+4/-/541+'%%,.0+++%50./008763+,-01/31-2135'5:7286789:9::701087+3)2/,()/.60/28...%((*%)&().,.,).2546:4/,0-/04,).-)*/++.,6./853,)3*337.//96.1+*%&$(296/3;8:<88:.379829)2*)*.////47142*-&&(6464/),)(-/+--336)-**&&&()7655957-*133/14-,-'*'2.24051.-''&,*44/+((%)+.++'*/+01.,.-(#&*)*+))()0.-./.).$&***+44:5220-+&*',**/+/),('(&32-3-)(+,7.-4.01132090882/-0*'*,-100502'+*0178920
@39b50f0d-079d-4398-b8fd-fd4a00f8c230 ch=27 read=36345 start_time=2019-12-13T01:52:30Z barcode=BC01 runid=2c9cf7bc05858273f10e7d7ec552fc0bd742dc3e
CTCCTACGGGAGGCAGCTGTAAGGGGAATGTGCACAATGGGCGCAAGCCTGATGCAGCCATGCCGCGTGTATGAAGAAGACCTTCGGGTTGTAAAGTACTTTCAGCGGGGAGGGTAAAAGTTAATACCTTTGCTCATTGACGTTTTCCCGCAGAAGCTTACCGGCTAACTCCGTGCCAGCGGCCGCGGTATTACGGAGGGTGCAAGCGTTAATCAGATTACTGGGCGTAAAGCGCACGCGAGCGGTTTGTTAAGTCAGATGTGAAATCCCCGGGCTCAACCTGGAGCTGCATCTGATACTGGCAAAGAAACTTGAGTCTCTCGTAGAGGGTAGAATTCCAGGGTGTAGCGGTGAAATGCGTAGAGATCTGGAGGAATACCGGTGGCGAAGGCAGCCCCCTGGACGAAGACTGACGCTCGATTGCGAAAGCGTGGGGAGCAAACGGGATTAGATGCCGGTAGTCCACGCCGTAAACGATGTCGACTTGGAGGTTGTGCCGCTTGAGGCGTGTTCGGAGCTAACGCGTTAGTCGACCGCCTGGGAGTTACGGCCGCAAAGGTTAAAACTCAAATGAATTGACGGGGGCCGCACAAGCGGTAGGGACATGGTTTTAATTCGATGCAACGCGAACCTTACCTGGTCTTGACATCCACGGAAGTTTTCAGGAAATGAGGAGAAATGTGCCTTCAGGGAACCGTGAGACAGAGTGCTGCATGGCTGTCGTCAGCTCGTGTTGTGAAATGTTGGGTAAGTCCCGCAACAGAGCGCAACCCTTATCCTTCGGTGCCAGCGGTCGGCCGGGAATCAAAAGGAGACTGCCAGTGATAAACTGGAGGAAGGTGGGGATGACGTCAAGTCATCATAGCCCTTACGACCAGGGCTACACGATGCTACAATGGCGCATACCACAAGAGAAGCGACCTCGCGAGCAAGCGGACCTCGCAAAGTGCGTCGTAGTCCGGATTGGAGTCTGCAACTCGACTCCATGAAGTCGGAACTGGCAATCGTGGATCAGGAATGCCCACGGTGAATACGTTCCCGGGCCTTGTACACACCGCCCGTCACACCATGGGAGTGGGTTGCAAAAGAAGTGGGTAGCTTAACCTTCGGGAGGGCGCTTTACCACTTTGTGATTCCTTGACTGGGGTAAGTCGTAACAAAGGTAACCGG
+
*',+()-(53./,,-11015+*.+*'.+-(6((**/9852+*'*31*3422125--)1-66061%&(),030-/-'))&%.3138*:271//.5)),+.5:6-))((3/'')*+),77.*/.1/034.95-)029&6'-&7/0*&%),,)+&$*)%')+-70+///.2---0+0-30/---/1////011.5---6-072/403/++.3050--&'&-),---16/-+60)&&)/)))+(&13+56;705252158679;94&'31)826(-398:06.5+(-*&%'0)+,6561/0/0405-00)#**((''+&'((,.).*,.+'-.+),&0)4+.((.2*'&$$%'*)1,.74-14661,-*-234:642+10/69:79716/)+*'*+'*,553)%-417+0,**.-./2565.)&,(&%&()((+0/1)1()'+8:.6&75-0.($')+30./.14.2('*35:69::43,(*'-/0%11535141.:11/42()0,***-*((%&'(++-).-030.,).),(.-)/2/*+*&&&%$%(%%(),110116*,8-:8:70-,,.21,,)).*.,0-)79.59*.0333/,+*+&'-+).,1'*+<<-4:9<70111295.*')**'+,)(/5-1.-*-+,-7687/.//0/1-44402+3*'&&'**-(*(*+)((-)((,53)/9'5-8;9;,''+++*&(&(***212.,//043.+.**+,077-60/..25.-.6534+-(.(//0*)./*.**%(*'2/,15&*-,.1.)-'&%-(./014694,/,2,%'('%)*784,).),/27669..,,,/5985::8*+**-'+))17375210/02+*,0124/%&$(++(%$%&)*183+-)+'')'*..134745463&322352-,))+0(%)$)(&(323143.,()++.8*./434860*-+7-+0-0014-2*/-/+*-,1423./007:752432..-*1-')*-,+*0.6+,($$$#&&()78913/2()(.--+3++.13;7,+96582.7032+)'.*--,.3523-0.,094001/0-./+*&'($))-1,1:1/094)&+(&+*0+*%-**+4,*.+101;2'-6/.2---'&03.0.4(()01394+.++%-.0996-*/(+/,.,0-18)(3*.53:*8
@606de651-11c7-4b9d-9b95-f0afb12c1337 ch=32 read=49415 start_time=2019-12-13T01:52:39Z barcode=BC01 runid=2c9cf7bc05858273f10e7d7ec552fc0bd742dc3e
CCGGTTACCTTATTTACGACTTAGTCTAATCACCGATCCACCTTCGACGGCTCCTTCCCACAGGGAGGCCACCGGCTTCGGGTGTTACCGACTTTCGCTGACCTTGACGGGCGGTGTGTACAAGGCCGGGAACAATGAATTCACCGCAGCGTTGCTGATCTGCGATTACTAGCGACTCCGACTTCATGAGGTCGAGTTGCAGACCTCAATCGAACTGAGACCGGCTTTTGGGATTCGGCTCCACCTTGCGGTATTGCAGCCCTTCGTACCGTACATTGTAGCATGCGTAGGCCAAGACGCAAAGGGGGGGCATGATGATTTGACGTCACCCCACCTTCCTCCCGAGTTGACCCCGGCGGTCTCCTATGAGTTCCCTGCATTACGTGCTGGCAACAGGGCGAGGGTTGCGCTCTGCGGGACAACCCAGCATCTCACGGCCACGAGCTGTGGCGACAATATGCACCACCTGTTTACGGAGTGTCAAAGTTGACTATTTCACAGCCCGTTCTCGTATATGTCAAGCGCCTTGGTAGGTTCTTCGCGGTGCATCAGATTAATCCATGTGCTCCGCCGCTTGTGCGGGCCCGTCAGGTCCTTTGAGTTTTAGCCTTGCGGCCGTACTCCCCAGGCGGGGCGGCAATGCGTTAGCTGCGACACGGGAAACCGTGGAATGGTCCCCATCTAGCGCCGTTTACGGCGTGGACTACCAGAATTATCTAATCCTGTTGTCTCCCCACGCTGGCTCACCAGCGTCAGTTGGCCCAGAAGGAACTGCCTTCGCCATCGGTGTTCCTCCTGATATCTGCGCATTCTACCGCTTCACCAGAGATTCCATTCTCCCCTACCGCACTCTAGTCTGCCCGTACCCTGCAGGCCCGAGGTTGAGCCTCGGGTTTTCACAGCTGGAGCGAACTGGACCGCCTACAGGCTGCTACGCCCAATAACTCCCGGACAACGCTCGCACCCTACGTATTACCGCGGCTGCTGTGGCACGTAGTTAGCCGGTGCTTTTCTGCAGGTACCGATGCTTTCCTTCTTCCCTACTAAAGGGGTTTACAACCCGAGGCCGTCATCCCTCACGCGGCGTTGCTGCATCAGGCTTGCGCCCATTGTTAATATTCCCCACTGCTGCCTCCCGTAGG
+
792+5-+/--1*160.//02.500/9(+3---5//0+1-',+392-%'*3/1265892,+.-'/0$'(3/.3001.1/3+4++(2))..,--./*)%&''')%+-0148<:86.,,,,668860320'11'$%($&&',).-67;//.1113;1469988878885:3*../0347:7./%,385563-,-11')35;35/7169673;14*,783201264/6.-783+36*2/&&&*574+/120/0140+0-,+-.1871:926-67(,)*&),('%*-++)++,-+*,,+1887)*11+)+/3652444//0.-6:+++635465;8+'6.9:682/*)))+1//)28:8.85&5333520*,&(00,:3,(/0/04.0/././1,*,'$&,+'4)'.5*73)+*++/&),2273,.-*+%&$*+233.*).)(&%'(/3770')-..&00,)*('*',5.25552:2,-++&)*1/),+'),0./12,4:-,)(())0-)*.768,802697892.)+')(--0//1)72;65+,&&)&$&)*33))+3)1./12(&%))-17:4790*-))*03(4137.*-0)1(+54-9700/:;;)+,.+2.*+&.8080/.-9961/1::&:761'%%'..-/-2/.-234::66+2,/-$(+//0.,/575364430-*')0.,,&&&$&8,*4*24+-566511494-(*1-00/+%(&',3/3.'(*'29;--1+*&''**0$()((,*+,,)+'&&+,()())*--/-05515<767<9:,3*,+5899335201444642435/74+%(/3-1000016**(().30:46;98/:1-)0/0'+(++.++-014:-:5)..14,*,-)5/70*)(.+2.57588463870<:5-//*&((*.%('+++,.03564,,*&%&%)))'#&''0/05-.,'++,)92)/82:635247701+/3.(*--153<33;5.-.+-5560,*.*(*.77725.-/61:832/75-*3371322'0*%$(%)-4/+))3,:186++,1319.(+('01+'-)-,7*)'//*2--.997900/*/./.0/.53+/901100&-%*(,+../91-.:)*)*,,)1*5;:,+5334569:0::*+:43,
@6316c2cd-bccf-48fd-a0c4-ac889a0d9890 ch=345 read=43564 start_time=2019-12-13T01:52:49Z barcode=BC01 runid=2c9cf7bc05858273f10e7d7ec552fc0bd742dc3e
CTCCTAGGAGGCAGCAGTAGGGGAATATTGCACAATGGGCACAAGCCTGATGAAAACCATGCCGCGTGTATGAAGAAGACCTTCGAGGTTATAAAGTACTTTCAGGCGGGGAGGAAAGGGAGTAAAGTTAATGCAGCACAGCATTGACGTTACCCGCCGAAAACACCGGCTAACTCCGTGCCAGCAGCCGCGGTAATACGGAGGTGCAAGCGTTGAAAATCAGGTACTGGGCGTAAAGCGCACACCCAGGCATTTGTTAAGTCAGATGTAAAAATCCCAGGCTCAACCTGGGAACTGCATACGATACTGGCAAACGAGTCTCGTAGAGGTAGAATTCCAGGTGTAGCGGTGAAATGCGTAGAGATCTAAGAGGAATACCGGTGGCGAAGGCGGCCCCTGGACGAAGACTGACGCTCAGGTGCAGCGATGGGGAACAAACAGTTAGATACCCTGGTAGTCCACGCCGTAAACGATCAACGGAGGTTGTGCCCATGAGGCGTAGCTTCCGGAGCTAACGCGTTAAGTCGACCGCGCCACCAGTACGGCCGCAAGGTTAAACTGCAAATGAATTGACAAGGGGCCCGCACAAGCGGTGGAGCATATGGTTTAATTCGATGCAACGCGAAGAATCTTACCTGGTCTTGACATCCACGGAAGTTTTTCAGAGATGAATATTGCCTTCGGGAACCGTGAGACAGGTGCTGCGCGGCATCGTCAGCTCGTGTTGTGAAATGTTGGGTTAAGTCCGCAACGAGCGCAACCCTTATCCTTTGTTGCCAGCGGTCCGGCCGGGAACTCAAAGGGCGCAGTGATAAACTGGAGGAAGGTGGGATGACGTGAAAAAGTCATCATGGCCCTTACGACCAGGGCTACACGTGCTACAATGGCGCATACAAAGAAGCGACCTCGCGAGCAAGCGGACCTCATAAAGTGCGTCGTAGTCGGATTCAGGTCTGCAACTCGGCTCAGTCAGGTCTTGAAGCCAATCGTGGATCGAATGCCGGTGAATGCACGTTCCGGGCCTTGTACACACCGCCCGTCACACCATGGAGTGGGTTGCAAAAGAAGTAGGCCAACAACCTTCGGGAGGCGCTTACACTTTGTGATTCGCGAGCTGGGGTAGAAGTCGTAACAAGGTAACCGG
+
),/&(-)/&))-,02.1.%.4/+/7/(.)'()*1;447/-%+23+.5.-)('#$(*%*,/(4125373526777.-2.,/43961&,)'6'''3.)+-01865&+22)44*&-+(2&,1,$()+4,*+3-2,.10&+(('%().--,3/17**1))1.+.,*-*/7:.5-++/,.24-403;231//3.--.../5/./65302.0-.+'(*62.327+-/*/)**,09;:9899;92444-1&1*(%()%$,2(*5;67059-...+%',.+%,.+)$/0327+7.3.090-0.+)($'$%'*,-428-*),++,&')+4876+*(-*01,1.2//''3.--20/,,4+*-+-)3422/--+,.0.3('))*+/-17:6:6682/,,*2+*)/71).0796.+-&*)-.*,(--:4-301/'*+-%(-*4-+&028/4'+./.+//00<5339410+3*$'/1979:<41/(*%%&),4+++.7&/(*7,#%)'+,&'%%&'')+'/),-/25967870;+/,632-5821(,0$,$%%()1+2,5.974+2.808/12012::54276853-''(-2)46*)+/40()+-8633(*,4-&)--6;8163851122/6.0.6.02.-9/+0-,674/'/,,3..-246*+.5./.+.9:8-:(()-.+,%'&&//&17787+85/-.+&/((+.2&)*44573+)'&$$%'))04/.0028:4691/0379543:02+*9-+()-/(*2*2*(../658697+6122-+02+.52463344:82-01/6*2.,)()*6:--.*'')(&'*))/3/1640.,+.3/75598,,4560..+0-1,./89;8/.*/.5-))&&)/093,)'&&)(%)))--.--6.-'))&(+34446+&)(&+2249566832)-55/0285465420341.1568874;1827*5(,*&('+),,023744,+%**+'(,.-,0,*()$))(-+7+./385-,,,((./0+(''*33;5+-+-+1+6.)012-2---.0./.2;88;5356--,.104,)''*$')),*+160*%)*)*-+(&&+$%)4+43;427.'+/*607/-+()+40/135688.')'&'/)660+'&),)),-./4858)5+1893%+
@f79f53b7-c92c-4044-8623-f88b3d71046d ch=88 read=87134 start_time=2019-12-13T01:52:52Z barcode=BC01 runid=2c9cf7bc05858273f10e7d7ec552fc0bd742dc3e
CCGTTTGCCGTATTTACGGCTTCACCCCAATCGCTGACCCTGCAACTGGCCGCTGCCTGCTTACTGCGGATTAGCTCACGGACTTCGGAATTGTGCCAGCTCCTTGGACGGGCGGTGTAGTATAGACCAGGAACGTATTCACCGCGACGACCTGATTCGCGATTAGCAAATTAGCTCAGCTTCGTAGCAGGCGAGTTTCCAAACACCACAATCCGAACTGAGACTGGTTTAAGTTTGGCTCCACCTCACGTGTGCATCTCTGCGCAGCCGATAGCGTGTGGCCCTGCACATAAGGGGCATGATGGTTGGG
+
0/(()($)'%&(131,*.*+460-100.)2,2*,-*).70-&2'&')+/.:/43*+(&$'++#'$'(,,'0,/./5313394-4,*)'&#)')+.480,--+%$$'(+,(34/+0*+,&$"#%))+/6'.5-61-545;62372352/)#$%&''/40)(**.'&%&&,%(')&003)'(('&&%&%(+.202-/16)-)*'%)&*)&&)+*0))-,-,%'1)/+,.39/'*+-6,))+,1-')*--**')&)(,+/5430+%&.*,02--(%*,*+(%&')33,))&&&%)**33*+%'(+-.0+)$$%
@425a4ae4-d0fd-4965-954d-44112e4eb1c2 ch=409 read=39041 start_time=2019-12-13T01:52:50Z barcode=BC01 runid=2c9cf7bc05858273f10e7d7ec552fc0bd742dc3e
CCGGTTACCTTGTTACACTTCACCTGTCATCAATCCCACCTTAGACGGCTCCTTCCTTGCGGTTAGGCCCACCGGCTTCGGGTATTTATCAACTCTCGTGGTGTGACGGGCGGGTGTGTACAGGCCGAACGTATTCACCGCGACGGCTGATTCGCGATTACTAGCGATTCCAGCTTCATGTAGTCGAGTTGCAGACTACAATCGAACTGAGAATGGTTTTATGGGTTTTGCTTCACCTCAGCTTCGCTTCCCTCTGCACCATCAGCACGTGTGTAGGTCATAAGGGGCATGATGATTTGATCATCCCCGCCTTCCTCCAGCTTGTCACTGGCGAATTCCGCTTCAGTCCCCAGCTTAATGATGGTAACTAACGATAGGAGGTTGCGCTCGTTGCGGGACTTAACCCAACATCTCACGACACGAGCTGACGACAACCATGCTGCCTGTATCTCATGGCTATCTCCATCTCCTGGAGCCTTTGTAAGTATGTCAAGACCTGGTAAGGTTCTTCGCGTTACTTCGAATTAAACCACATACTCCACCGCTTGTGCGGGCCAAATCCATTCCTTTAGGTTTTCATTCTTGCAGACATCTACTTCGAGCGATTACTTATTGCGTGCTTTGCAGCTGAACTTTGACATCCAACACTTGAAGCGCTCATCATCACGTTTACGGCGTGGACTACTAGGGTATCTAATCCTATTTGCTCCCACGCTTTCGGGACTGAAGGCGTCAGGCCAGATCGTCGCCCTCGCCACGAATTGTTCCTCCATACTTATCTACGCATTTCACCGCTACACATGGAATTCCGATCCTCTCCTGCACTCTAGCTGCCTGGTTTCTATGGCTTACTGAAGTTAAGCCAGGCTTTCACCACAGACCCTTGCTGCCGCCTGCTCCTCTTTACGCCCAATAATTCCGGATAACGCTTGCCACCTACGTATTACCGCGGCTGCTGGCACGTAGTTAGCCGTGGCTCTAATAAAGTACCGTCACTCGGCTACCATTTTCCCTTAGCAGCCGCCGTTCTTCCTTTATAACAGAAGTTTACAATCCGAAAACCTTCTTCCTTCACGCAGCGTTGCTCGGTCAGGGAGGTTTCCCCATTGCGAAAATTCCCTACTGCTGCCTCCCGTAGGG
+
12'3373842:136*)'(,/-'*'%#$%)1259267)*2/20-,66&-*)(%/4.223.+-/10**379,-:0230246&/&(#*.0-02/'---,.046;;:8887.75*+,.).00.-&).636-,&0'-,/:65660//21*(((*+:;9763/4-'($%)++-:-8/-%,.80.2-..24422449*5-10.+,/3:48(+..**'+(0+.1:;<-776:,5;;*)*7-./-2,*%%'+4-&&)-+50,..**%)(*+*'%'%+-/.,()++6**$&(,&-20.-2..00/55)(')(40:22+,.05;6650-,'+-.+07125383)1(1),(%')(&*'((39-+(&$%4*4.,-,764,./.6/212)+,(/519451424,2.,-2;70($%.%)''.307765.+,--456--'+*2466/,.(2,05+3/,0,,/3556,*(*'()+%*+,/2-10/0&&')&#,)/86+,0+''-/4571.0/124-3104*3,;3370+/.31,0494()+/-196:7*)+,'./2-,4.2,3+)**((*.//(*,,.&(*-,/.40'(.2:9-7699,5/),,/,+%&$$#$'(,&$.*-'($%&+,(3+*,)+$$&)+'('&((*,840/5++.007'6)7*+)'('%%'(,-/18-()+'*)(03,.050016:774.22','%.*-/0-6,/*,+.2/&'*.61),+-2;36)::66331/+,4434*+&.)*,932.226183)*,//''(&%,'):91412634-')*+,77..)),0;93468118,--.')+)/)2*)*)+,/400/44101,/032222348:6779:0+*)...-..+)-''(',,-(%''')30/81-+-/**((*4<16211:9:937;100048111:3.0...+-..08:34-4/4-0&*'(0)(.-',+)'+*-'.4-05.,.,--75320,$(*/,+3-+*05.*/()),%+1+-3.+/'13674)21+0*))&*0-09:.1*&(%&$&)-1059;89:1312,-4.-+5,/&(0*,/;8-/2954-),./'-1/3.28752;/%-))%++*3.-.994877'05(')0,5+5::6----,(,55315-/,((+/-..--3//82.2/30,
@1c78c536-d83e-4c91-8198-6f8745682783 ch=310 read=60639 start_time=2019-12-13T01:52:50Z barcode=BC01 runid=2c9cf7bc05858273f10e7d7ec552fc0bd742dc3e
CTGATGTACTTCGTTTCAGTTACGTATTGCAGGTGCTGAAGAAAGTTGTCGGTGTCTTTGCCGTGTTAACCTACTTGCCTGTCGCTCTCTTCCGGTTACCTTGTTACGACTTCACCCCAATCATCAATCCCACCTTAGACAGCTCCTTCCTTGCGGTTGGGTACCGGCTTCGGGTATCAACTCGTGGTGTGACGGGCGGTGTGTACAAGGCCCGAGAACGTATTCACCGCGACATGCTGATTCGCGATTACTAGCGATTCCAACTTCATGTAGTCGAGTTGCAGACTACAATCCGAACTGAGAATGGTTTATGGGTTTTGCTTCACCTCGCGGCTTCGCTTCCCTGCACCATCCATTGTAGCACGATGTGTAGCCCAGGTCATGAGGGGCATGATGATTTGACATCATCCCGCGCTTCCCCTCAACTTGTCACTGGCAGTCTGTAGAGTCCCAATGATGGTAACTAACGATAAGGAGGTTGCGCGTTGCGGACTTAACCCAGCATCACGACACGAGCTGACGACAACCATCACCACCTGTATCTCTTATAGCTATCTCTCCATCTCTGGAGCCTTTGCCGGTATGTCAAGACCTGGTAAGGTTCTTCGCGTTGCTTCAGAATTAACCATGCTCCACCGCTTGTGCGGGCCCCGTCAATTCCTTTGGGTTTTCATTCTTGCGAACGTACTCAGGCGAATTACTTGTGCGTTAACTGCAGCACTGAACTTTGACATCCAACACTTAGTACTCATCGTTTACGGTGGTTACTGAATTATCTAATCCTATTTGCTCCCCACGCTTTCCGGGACTGAGCGTCAGTTGCAGGCCAGATCGTCGCCTTCGCCACTGGTGTTCCTCCATATATCTACGCATTTCACGCTGCAGTTTACGATCCTCTCCTGCACTCTAGCTGCCTGGTTTTCTATGGCTTACTGAAGTTAAGCTTCAGGCTCACCACAGACCACTTGCCGCCTGCTCCCTCTTTACGCCCAATAATTCCGGATAACGCTTGCCACCTACGTATTACCGCGGCTGCTGGCGTAGTTAGCCGTGGCTCTAATAAAGTACCGTCACTCGGCTACCATTTCCGCAGCGCCGTTCATCCTTTATAACAGAAGTTTTAATCCGAAAACCTTCTTCCTTCACGCGGCGTTGCTCGGTCAGGGTTTCCCCATTGCCGAAAATTCCCTACTGCTGCCTCCGTAGGAG
+
#%&#)$*'*.8705:)**7/;//.705)&%#+,/-/1/+2(*00-230/2),,*.+14($##(-)*222382'-0-,7:8::920/.-(-/-*-*3.(2809//4-///46;6*4/0)*1./080.1+37,(0&''*..4,./2277550)0//1421()&%)/-6,+663)2(+&*(0)**5+7094545433:6469,../1/3::6082,)*-08610./:057:5767879899978<4121-4/..4,&',,964.0',.40+.()'/1446383%2'(-1/,+0/01+*0510//,072368</--7:41;::+.00-,1234101512;3/01,23+*(*03:69987480++''%%%&'&(&')+.2-*,3/0,./-.79806://0006;4//2+2470:4,(,&+0310,0.2/1,-*%,2024-+)%,+(&$$%$((+-4*,(&&*,,0,&'*0.31211,/*1'(*/-)*('%'+//10,%%%0'1+()$''()%)+&)')-//+../04)44,1,&*&%(.*./..224400.0.1*6788877647942322271+,7,12,%#$(+)/0679-00204)-+*13)2/887<20/*/+%*244()0)8+)(-1+*)-15;56:.//5-206(3)13.((,/334531/80,3,295/4/47/00(+&%&(%'&$&.-055,**,($&%%%**,,004,.5-.(,/,321-11150+*+/50&/+.(*+++05569:895-29)&'*((&''+&++0***-,22363.62+-1:4./,30-*),*,.;2/5096355523479:%90;//.7:/6..2997:98270917;;6678776793-./61346582/&22329<94/.&&)#%#(/4)'**-11333378782,,-/)(,./55;454014-/257130/3/008(4)-,4)*,3:8*2**1(,.1-//381+&'(%)47/590//.+1+.-190+/*21+.1+(+--6054500&&$),7/0:36:545152/9*/,'+.71326/5&)(,,08/'.33*4++)*()+4,03-&.')/01/..//151128:47<64,%'%)*)0338;(%)*+0420*++0''.)(49:)((*.)(,46//65:68::64;3-/./0:562<1338285519;68;,1:<1,.:0)('-28-28182+,/4//./-,,-5.234*,'
@86623a7d-2ef8-4994-9d5c-99c0ad48233e ch=12 read=35931 start_time=2019-12-13T01:52:54Z barcode=BC01 runid=2c9cf7bc05858273f10e7d7ec552fc0bd742dc3e
CCAGTTACCTTGTTACGACTTCACCCACAATCATCAATCCCACCTTAGACGGCTCCTTCCTTGCGGGTTAGGCCACCGGCTTCGGTGTTATCTCGTGGTGTGACGGGCGGTGTGGCTAAAGGCCGAGAACGTATTCACCGCGGCCATGCTGATTCGCGATTACTAGCGATTCCAACTTCGTAGTCGAGTTGCAGACTACAATCCGAACTGAGAATGGTTTTATGGGTTTTCTGCTTCACCTCGCGGCTTCGCTTCCTCTGCACCATCCATTGCTTAGCACGTGTGTAGCGGGCATAAGGGCATGATGATTTGACGATCATCCCGCCTTCCTCCAGCTTGTCTGGCGGTCGCCAGTCCCCAGCAATGATGGAAATTGTTAGCTAACGATAAAGGGTTGCGCTCGTTGCGGGACTTAACCAACATCTCACGACACGAGCTGACGACAACCATGCACCACCTGTATCTCTTCTCTCCATCTCTAGACCTTTATGAGTATGTCAAGACCTGGTAAAAGGTTCTTTGCGTTGCTTCGAATTAAACCATGCTCCACCGCTTGTGCGGGCCCCGTCAATTCCTTTGAGTTTCATTCTTGCGAACGTACTACTCAGGCGGAGTACTATTGCGTTAACTGCAGCACTGAACTTTGACATCAACGCTTGAGTACTCATCGTTTGCGGCGTGGACTACTAGGGTATCTAATCCTATTTGCTCCCCACGCTTTCGGGACTGAGCGTCAGTTGCAGGCCAGATCGTCGCCTTCGCCACTGGTGTTCCTCCATATATCTACGCATTTCGCATACACATGGAATTCCACGATCCTCTCCTGCACTCTGGCTGCCTGGTTTCCATATGGCTTACTGAAGTTAGCTTCAGGCTTTCACCACAGACCCTTGCTGCCGCCTGCTCCTCTTACGCCCAATAATTCGGATAACGCTTGCCACCTACGTATTACCGCGGCTGCTGGCGCGTAGTTAGCCGTGGCTTTCTAATAAAATTACCGTCCTCGGCTGCACCATTTCCTGTAGCCGCCGTTCTTCCTTTATAACAGAAGTTTACCAGTCGAAAACCTTCTTCCTTCACGCGGCGTTGGCGGTCAGGGTTTCCCCATTGCCGAAAATTCCTACTGCTGCCTCCGTAGGAGCAATATCAGCACCAACAGAAGGTTAACACAAAGGAACACCGACAACAATGGCACCAGCAATACGTAACCA
+
/1'+/-)42-3)1-**.)1152-5-+%)-5187344;/:8-+.2,3./12)311545:6-2.(,39669*.-36+.800,./+0.-..:+*)**,020.-+,/5+98323/+.)$$).7-4.4-*(+,3209/5/.*58-.+,$'),18:;;;;942*+./-./-/024:38/*&')+0)/.078431433489667588:77/.0820/1/2767589;,02497872*%)).0704969771/,+..-'(6-08///-,,-22;::679-&+&&',),--275+++.(.-2$&/,074))5/10222;2/.4*')*.0.02-1;<<<;62()*.-0012-1)('6-+%##''+,40((#'$'$%(+0'*+(()---)'&*&)',--4.*-3529)4356964934.4./-*.-,/+++655220(,..-+-.+7-0/.0356879;8:21,1805:6677655+).*'((26985/.(%+%-0/72-**((),;8::5*),.:169894))*,2;/.:;00.2,)*/-6&)*1+;;6121,/9:86356,-0/-0,217,356,,-3173;685;90'/0:5625:31600((51026772345,-2416-//,*4+20--//63.*4,////.667:81223.01:8:,8+(++*,)+,/2771111,:3%)+-,-1372221.0/,00*,,'$*+'(13.0:/(,//8:-+-.,1:1/&5335553005684:27.-%**+)*)559888+/-./18:<4444124283--.*(-.1***++-7988<65%)+--+++++/,0,3-3('*+,303//19810-(..2+.,)$&)*..42;32-&)*,*++1,'(,-.3./))((*:4-5:75;70+,,+,-26:9./0(+-./:249201.28*(6+&)*)('0.345;50)93664313/7./1.3224500,0.+1.--1:5557.;,,'.',%+240016-.14-/10+(-1-252++.(14++))&(*(10(+&*.35<743558645:275,0+$)&')+6.-.595)),))-/*'*&'$/,%*1786;9<8:765094%.,)/00,3+(#')/,6)+55/;*476.*/1,432669;5/6()).,+,-*+)(.6/252)&')/-..:91343378980-0-0202210,2/1*(+(&+57:78957+)'$'((022/.00/3&30(-''#%
@41004210-70ec-44a2-b20c-e7b64e739fa2 ch=90 read=51623 start_time=2019-12-13T01:53:01Z barcode=BC01 runid=2c9cf7bc05858273f10e7d7ec552fc0bd742dc3e
TTACCCCAGTCATGAATCACAAAGTGGTAAGCGCCCTCCCGAAGGTTAAGCTACCTACGCCTGGCAGCCACTCCCCATGGTGTGACGGGCGGTGTACAGGCCGGGAACCTTCACCGTGGCATTTCTGATCCACGATTACTGGCGATTCCGGCTTCATGGGTCGGTTGCAGACTCAATCCGGACTCCGTACTTTTATGGTCCGCTTGCTCGCGGTCGCTTCTACCTTTGTATGCCATTGTAGCGTGGCAGCTGGTCTGGGGCCGCCGGTGACTTGACGTCATCCCCACCTTCCTCAGTTTTGCTTCAGCAGTCTCCTTTGAGTTCCCGGCCGGACCGCTGGCAACAAAGGATAGGGGTTTGCTTTCGCTGCGGAACCAACCCAACATTTCACAACTACGAACTGACGACAGCCATTACAGCACCTGTCTCACAGTTCCCGAAGCCAATCCATCTCTCTGGAAAGTTCTGTGGATGTCAGACCAGGTGAGGTTCTTCGCGTCGAATTCAGCCACATGCTCTGCCACGCTTGTGCGGGCCCAAATCCTTCATTTGAGTTTTGGCTTGCCGTACTCCCCAGGCGGTCGACTTAACGTGCTCGGAAGCCACGCCTCAAGGGCACAACCTCCAAGTCGACATCGTTTGGCGTGGACTACCAGGAATTATCAATCCTGTTTGCTCCCACGCTTTCGCACCCTGAGCGATAAGTCTTCGTCCAGGGGCCGCCTTGCCACCGGTATTCCTCCAGATCTCTACTGCGACCCTGCTACGCCTGGAATTCTACCCCCCCCTCTACGGACTCAAACTTGCCGAGTATCAGATGCCAGTTCCCCAGGTTGAGGCGGGGATTTCACATCTGACTTAACCGACCACCTGCGTGCGCTTTGCACCTTGATAATTCCGATTAACGCTTGCACCTCCGTATTACCGCGGCTGCTGGCTTTTGAGTTAAGCCGGTTATATTCTGCGGGTGGCATTGTGGGCAAAGGTAACTTTACCCTTCCTCCCGCTGAAAGGCACTTTACAACCCAGAAGGCCTTCTTCATACGGCATATTGCATCAGGCTTGCGCTTACATTTGTGCAATATTCCCCTGCTGCCTCCCGGCAGG
+
,'(***'(+.3)*%%)()'()./++*%$)*(-.862-26.+/2/+2+1+)**,47/&,&('$##'%&--')+/0**(12;87667//5.-/3,,,)+1-)2,+603,+$$()-..*3-9/.-8+,.0021*')),1.,-3.4,'+7/94)%()))(**.&')(-*0))()///0*9./('-*+)&%&$#&(13*%(&)&&)(*,.+,,,*+.1)*+/10-)&*)(.)&%$$%(*(+1*)*,.''(%$&&('*,,+'*387,,(+$)&)()*..--1./299169-+.1.2)&(*(,/88+'()0%$&'%+2557--/-++*0*1/**(.(-/347,)1/030+//4*+,+)*&*0),-'%&'.(),216764*'('().*&,/011;7-,(-'(&#&&'%100112087)9:.4,&.*343/3(*/431-1.16;692*,)&&%+(+3*).--0/0331-3-+/51--')256231,(*+8,'%.'()4.;:::722'/2'.(+&%)%3.-,,.,*+(%%.*%/+1/500'213126,())).-)1+++9/+(/111)&$&%%%()'0*./288+)0//4..+,,*'&.,'(&##+,&++-$0.,-.59785+1/&(#)-227/23+/*-/.1468:393*++)-(-0/17355*('&%,)+,/%)(363/,51'-,:5,**)*5://12137)))-.00,1&2/23595550/+/76-45()'%$$(($'&'%,,3:98/6(+*001./3-+%&&%$%&%#$%('+,061--*(/4,--/272334-//0-,-0+,75..)*+.-13&'$+*-.6445.4(%(,/538-*/5.8+(-/-).0.,490..-.37533307150&%,0+$(*''*+.+*)*+,2(,%+$&%%$---+.51.12+(&'$'.,**(,2-4:47040.56221855563/('(+,('',)-,-),/*-,''-*.6----)+(&%%&%()&&*('*+.)'%(%(',98-/63/4)%)45()15101(+)*)*05-)0/*11*'&+&((+.6:83/-%%$&&'++/(-*+,878)/11/7/1%'+(*+,/91-00/10--0.1/-+,+.*+17,97*+('&)*
@886c0486-5a07-4326-a02d-e49ca7d5d4a5 ch=230 read=73048 start_time=2019-12-13T01:52:59Z barcode=BC01 runid=2c9cf7bc05858273f10e7d7ec552fc0bd742dc3e
CCAGTATTACTTCGTTCAGTTACATGTGCTGGTCTGGTTATCCCAGGTATGCTGTGGTAACCTTTCTGGCCGGGTGCTGATATTTGCTCTACGGGAGGCAGCAGTAAAGGAATTTTCGGCAATGCGAGGGAAACCCTGACCGAAACAGCATAGCGTGAAGAAAGGTTTTCAGTTGTAAACTACCGGTATAAAGAAGAACAGCTGGGAAATGTAGCCAGTGACAGTCACTATTAGAAGCCGGCTGCTACGTACCAGCAGCCGCGGTACGTAGCGGTATCCGGAATTATTAGGCGTAAAGAGGGAGCAGGCGGCAGCAAGGGTCATGTGGTGAAAGCCTGAAGCTTAACCTCCAGTAAGCCCATAGAAACCAGGCTTCTGGGAGGAGGATCGTGGAGATTCCATGTGTAGCGGTGAAATGCGTAGATATATGGAGGAACACCAGTGTGAAGGCGACTGATGTGACGCCACAACTGGCAGCTCGTCCCAGCGGGAGCGAATAGGATTAGATGCCTAGTAGTCCGCCGTGGCGATGAGTACTAAGTGTTGGATGTCAAAGTTCAGTGCAGTTAACGCAATAGGAAGAGTACTCCCGCTGGTAGTTCTTAAAGAGGTAGTCGAAGGGTGACGTGCGAACATAGTTTAATTCGAAGCAGCGCGAAGAACCTTACCGAATGTGAAACTTATGCCTCGCAAAGGCTCGGGTGGAGAGCCATTTCATCGAGATACAGGTGGTGCATGGTTGTCGTCAGCTCGTGTCGTGAGGGCTGGGTTAAGTCCCGCAGCAGGCACAGCCTTATGTTAGTTACCATCATTAAGTTGGGGACTCTGGCAGAGACTGCCAGTGACAAGCTGGAGGAAGGCGGGGATGACGTCAAATCATGCGCGCCATGACCTGGGCTACACACGTGCTACAATGGATGGTGCAGAGGAAGCGAAGCCGCGGGTGAGCGACCATAAAAGGCCATTTCTCAGTTCGGATTTGCTTAGTCTGCAACTCCGACTACATGAAGTTGGAATGTAATAGCGGTCCGGCATGTCGCGGTGAATACGTTCTCGGGCCTTGTACACACCGCCGTCACACCACGAGTTATTAACTTGCAGAAGCCGGTAGCTAACCGCAAGGAAGGCTACATGCAGGTGGGATTGATGATTGGGGTGGAAGTCGTAACA
+
#''(((')(,//-*,651-5/-,&/&/),-/*'%'$&)'$%()&&+)+,+&&&)0/)(+-,0.481-5*-(%(,*)-.-)*(*0-,/00)*0&2.'),**,-++,,+()*,,1/./+&*((3,'(((/.*%,-);20/664000-,-'+&%$$&&&(-+)+3-+10:316%-(.&(*3'(($$%&'1/12.+*'0'-0*$+)(,1-/7-)(&'+.0.-5035&10./.--/41%**).1'')*&(+)-13.7;2/+**5'#$%%&&+)'%$#&*(&')+'0+,22+5+&495225:2)%,.*&))))5-).)(**%((/4,.()*-//1203/*,-,*(%&(..5.4303()*126+29+)-,,,2+0..-)(&'%$')*'.*&.1.3612,1+*,1-012/.0,,/01151,*10+.189968511',10.500834381-0/$'*/,/,+*+'(')(&(&+#$&&(2-..2+2&***,++4-'%(&%)'%(/%%--+10,/2)'0-%5,($-..2212(,/+/)+*))+('%($./,,-134;5:35/-+-4-*+55()*%*'+38,2-,*.,*(0*/+%$%('-,24'(,,+)&#&)0,(**.(&&(%%%$(&&))&*%$&$$*)'(&$%%&(&-.960(/(&&.-%((%('('*,(-753/5+/,)(1-&&%&'&$&$#&'*)+3(+34),.+)(&)(**,()&$%$$$'%%%%%&%'0+*/-.443446646799:87:797-./.073332/.&%('&$')135;881623/)+&&(&(*(%)%'(%%+*/50-&(*-.3;425+&),-*./0590-1464262,(%(*55,*)'+65786/,,-3:/.3*..61/;:*000010037<8**&'$$&((.-'')$.:142+,-*0//+-./03,%,+533...687991-*+))/+-,-0-03--,42-*'%%$'-,-.0:4)'&0&)*4.-1825786)2'*,,'$'',-587684-440-,,.+()%'+)1,+709/81)'%$%%&%,/-,)&+*-./34/201/))10-///7424/571.0.+.5200,06,03+,30002.,,+.0//,.'2'(&&%-&$)')0:5:8'05()042-00''''%()(%$$+*&*+144493..7*,,,'1-+-1,(*&,&')0*))%')
@6fc8aa92-ec60-41f2-b017-8413d5435df7 ch=414 read=44567 start_time=2019-12-13T01:53:08Z barcode=BC01 runid=2c9cf7bc05858273f10e7d7ec552fc0bd742dc3e
CCTTGTTGACTTCACCCCAGCCATGAATCACAAAGTGGTAGCGCCTCCCGAAGGTTAAAGCTACCTGCTTCTTTGCAACCCGCTCCCATGGTGTGGCGGGCGGTGTGTGTACAAAGGCCGGGAACGTATTCACCGTGGCATTCTGATCCACGATTACTAGCGATTCCGACTTCATGGAGTCGAGTTACAGACTCAATCGGACTACGACGCACTTTATGAGGTCGCTTGCTCGCGAGGTCGCTTCTCTTTGTATGTGCGCCATTGTAGCACGTGTGTAGCCCTGGTCGTAAAGGGCCATGACGGCTTGACGTCATCCCCACCTTCCTCAGTTTATCACTTAGCGGTCTCCTTTGAGTTCCCAGCCGGATGGCCGCTGGCAACAAAGGATAAGGGTTGCGCTCGTTGCGGGACCAACCCAACATTTCACAACACGAGCTGACGACAGCCATGCAGCACCTGTCTCACAGTTCCCGAAGGCGCAATCCACCTCTGGAAAGTTCTGCCAGCGGATGTCAAGACCAGGTAGGTTCTTCGCGTTGCATCGAATTAAACCACATGCTCCACCGCTTGTGCGGGCCCCGTCAATTCATTTGAGGTTTTAACCTTGCGGCGTACTCCCCAGGCGGTCGACTTAACGCGTTAGCTCCGGAAACCCGCCTCAAGGGCACAACCTCCAAGTCGACATCGTTTGCAGCGTGGACTACCAGGGGTATCTAATCCTGTTTGCTCCCCACGCTTTCGCGCACCTGAGCGTCAGTCTTCGTCCAGGGGCCGCCTTCGCCACCGGTATTCCTCCAGATCTCGCATTTCCACCGCTACACCTGAATTCTACCCCCCCTCTACGAGACTCAAGCTTGCCGGTATCAGATGCAGTTCCCAGGTTGAGCGGGGATTTCACATCTGACTTAAAACCGCCGTTAGCGCCCAGTAATTCCGATTAACGCTTGCACCCTCCGTATTACCGCGGCTGCTGGCACGGGTTAGCCGGTGCTTCTTCTGCGGAGGTAACGTCAATGAGCAAGGTATTAACTTCTCCTTCCTCCCCGCTGAGTACTTTACAACCCGAAGGCCTTCTTCATACGCGGCATGGCTGCATCAGGCTTGCGCCCGGTGATGCAATATTCCCCTCTGCTGCCTCCGTAGGAG
+
/2-3(0+*+24;82848100296:99:63234:9575982**+-5)-,**-0(1,909.-055764%029,7:6*3520:0$%+-95/2676/*'(*-15416--,-.556808).-32099--00-049423663/2//1;86111/6.//22711*****85604-,//.0&.'+#&().-/01-102594:)9,.+11355,+***.%(.3)(,++00)0++0+**./)--)--,,,.6/762981*('%%)*239;/31)**-///455520/-1<5-18:85513(0598;9/.,)''')'*)4+++++/4:6+.72;:934(*,:4/01,&%$'*1*43,*)%'3.-*/45/4+(*03-5/-*'1525449645448(5-8802/5/2625166771;11079+'&*',))+/-65;:21288635336*++)*.0/,-231866/21116122300.0/45<180--6*3.(,,.,25135489;;5:506<55432./-2933,130545622.40-,65:97;99:47;135881-//00<8;2//.371.0.*-2)*//+/24-:1721('(+-68<967:2.,+*2;<.5:3.3-*(,()(,+-12331+/6/7/..0+.-20524503..+-././).+%,2)*.235)/)+(''+.4/724(2))*+0-,)*/*94.*,(-/089:434056/602*./03248.2-,,2;0.1/442.+0116;9031,0-17,-)33465/,001:9893*+/3803:00:/:/.51/9/7.--685705()*/0*),)+45;82&&1.**3+-.462/(2050537254644/46462-3.55677/258),5+)*+28466755888239-&/734,',,*42,(6663.1136002///198078+/,&*'$$%$//-,02657;72163:3931/-+-+*,5/246*0+-4/24---1/.-.+/-++.'0/+6222:/96448:8:=::9965(**(/;61240700177:2*0,-/8/7(),&'+2-406*389.))+&(&&&)+())/0316.,03/10)-008<97734/3291*0-/110557:%+''&(()//7/,(/&&)(*,9565-731../-&*&%&*'40()'.),%
@46fe0e5c-97f1-41c1-bcdc-133545c36c30 ch=374 read=56799 start_time=2019-12-13T01:53:06Z barcode=BC01 runid=2c9cf7bc05858273f10e7d7ec552fc0bd742dc3e
CTCCTACAGAAGGAGGCAGCAGTGGGAATATTACAATGGGCTGAGCCTGATGCAGCCATGCGCGTGTATGAAGAAGGCCTTCAGCGGGTTGTAAAAGTACTTACTTTCAGCGGGAGGAAGGGAGTAAAGTTAATACCTTTGCTCGTGGGCGTACCACGGCTTTATAAGCTAACTCCGTGGCAGCCGCGGTAATACGGAGGTGCAAGCGTTAATCAGATTACTGGGCGTAAAGCGCGGTTTGTTAAGTCAATGAAATCCCCGGGCTCGGCCTGGGAACTGCATCTGATACTGGCAAACAGGTCTCTCGTAGAGGGGGTAGAATTCCAGGTGTAGCGGTGAAATGCGTAGAGAGATCTGGAGGAATACCGGTGGCGAAGGCAGCGGCCCCCTGGACGAACTGACGCTCAGGTGCAGCGAAAGCGTGGGGCAAACGGGATTAGATACCCTGGTAGTCCACGCCGTAAGCGATGTCGACTTGGAGGTTTGTGCCAGGCGTGGCTTCCGGAGCTAACGCGTTAGGATAAACGCCTGGGGAATTGCGGCCGCAAAGGTTAAAACTCAAATGGATTGACGGGGCCGCACAAGCGGCGGTGGAGCATGTGGTTTAATTCGATGCAACGCAGAAGAACCTACCTGGTCTTGACATCCACAGAACTTTCCAGAGATGGTTGGTGCCTTCGGGAGGAACTGTAGGACGGAACGCATGGCTGTCGTCCAGCTCGTGTTGTGAAATGTTGGGTTAGTCCGCAACGAAGCGCAACCCTTATCCTTTGTTGCCAGCGGTCGGCCGGGCGCAAAGGAGACCGCCGGTAAACTGGAGGAAGGTGGGGATGACGTCAAGTCATCGCGAAAGCCCTTACGACCAGGGCTACACGTGCTACAATGGCGCACTGCGAGAAGCGGGCCTCGCGAGAGCAAGCGGACCTCATAAGTGCGTCGTAGTCCGGATTGGAGTCTGCAACTCTCGACTCCATGAAGTCAGATCGCTAGTAATCGTGGATCAGAATGCCACGGTGAATACGTTTGAGCCTTACATTTTGCCCGTCACACCATGGGGAATTGGGTTGCACGCAAAAGTAGGTAGCTTAACCGGGAGGGCGCTTACCACCACTTTGTGATTCCTTGACTGGGGTGAAGTCGTAACAAAAGGTAACCGG
+
++3*(&+%',)-+&,+,102,*3)21.3/-33.15<::;1/&'$&383579880%04//**%&)//202137*,*,*796;1%-)/14064689-%)))*+*'(-0-+*(&**)*.+.3)/,$&(+:5,3.3.200+*/+)12/&&&(%%##$+'$$'%&&*'%&$&%))/1.10.))'&&'%*8+7097/9...9--.()(*.5032.6/6-5%),(2-458:542-0380/.)'&*+2+/4--++(%%&'+32..7:3*-'*+4%),+)+60,12-,,,,8500/0185:52.%)&*,.*))),855-(-369*---.,/+6--6:72/-.-0665397//13200)')()12;;.,7,03//*&)**./.***'()&)&((13:7/,0654'%1,,,/0577759:83,'('&++)(/05256//5:68&3-%/+*)55::<329:854385/023:4779%1-)((/664/,*.'&)0+5.,/'1+*)0*.94953.4(*+%'(,-9666.7+'&&'(*0*-*/**(&'($$)%'*-0052538)/1.7463)024/7.+((&,/4452;<6/5*+(0*()+')%.3030(+*20.0127<;0261')*+,03&/+-%&-*+..+(((-1016-05:567:;7,+,+/15.2:21,,(*+,,9.,/,(((-,,-,)35.)')*+641(&-,2&*'#$-/,*)&&&$+-381()././4554;0-,37.311119204(/048+--36//*&+()-126+./..3+,3+'6+)685.-1-+1)6+,12,)#&,1,/*%((*($(')&+.::777:104-2'+,(/56)+688476854677::45)*.*(+5*(($&():;499977.-,,+14.,*,,6331-%%#'),(*)'')))'(&+0,.+30/0,.24;998<:9:95/,,((&%(++5&++1.8'0*(/+/.*,-.77.6*)(**1/12204+-000/.2'+.,.466//0.72-,-7.888.++(,+2)'++41.4-,(///7))',11-,&%&.03/(+6-,0-+113848.0-'$%)&-231,$&$)'0,/,)#&#)'''$$$%'&,'',3,/32/1/7..02+.,,-27/.224380%)((*45-1/+*+*(%(((,,3778('*&$')-03:
@aa008da9-8744-4b65-a34b-680a644fdd23 ch=192 read=88175 start_time=2019-12-13T01:53:05Z barcode=BC01 runid=2c9cf7bc05858273f10e7d7ec552fc0bd742dc3e
CCGGTTACCTTATTACGGCTTCACCCCAATCACATCAATCCCACCTTAGACAGCTCCTTCCTTGCGGGTTAGATATTACGGCTTCAGGTGTTATCAACTCTCGTGGTGCTTGATGACGGGCGGTGTGTACAAGGCCGGGGAACGTATTCACCGCGACATGCTGATTCGCGATTATAGCGATTCCAGCTTCATGTAGTCGAGTTGCAGACTACAATCCGAACCCCTGAGAATGGTTTTATGGGTTTTGCTTCACCTCGCGAAAGCGCTGGCCTCTGCACCATCCATTGTAGCACGTGTGTAGCCAGGTCATAAAGGGCGCAGTGATTTGACGTCCGCCTTCCTCCGAGCTGTCTGGCAGTCTCGCTAAGTCTAATAATGATGGTAACTAACGATAAGGGTTGCGCTCGTTGCGGGACTTAACCCAACATCTCACGACACGAGCTGACGACAACCATTACACCACCTGTATCTCATATGGCTATCTCTCATCTCTGGAGCCTTTATGGGTATGTCAGAGACCCTGGTAAGGTTCTTCGCGTTGCTTCGAATTAAACCACATGCTCCACCGCTTGTGCAGGCCCGTCAATTCCTTTGGGTTTCATTCTTGCCAGACGTACTACTCAGGCGGAGTACTTATTGCGTTAACTGCGGCACTGAACTTTGACATCAACACTTAGGTACTCATCGTTTGGCGTGGACTGCTAGGGTATCTAATCCTATTTGCTCCCCACGCTTTCGGGACTGAGCGTCAGTTGCAGGCCAGATCGTCGCCTTCACCACTGGAGTGTTCCTCCATATATCTACGCATTTCCACCGCTACACATGGAATTCCGGTCCTCTCTCCTGCCTCTAGCTGCCTGGTTTCTATGGCTTACTGAAGTTAAACTGGGCTTTCACCAGACCCTTGCTGCCGCCTGCTCCCTCTTTACGCCCAATGAATTCCGAAGGATGGCGCTTGCCGCCTACGTATTACCGCGGCTGCTGGCGTAGTTAGCCGTGGCAGCCTAATAAGTACCGTCACTCGGCTGCACCATTTCCTGTAGCCGCCGTTCGCTCTTTATAACAGAGTTTACAATCCGAAACCTTCTTCCTTCACGCGGCGTTGCTCGGTCGGGGTTTCCCCATTGCCGAAATTCCTGCTGCCTCCCGTAGG
+
01'-.9*,537'//%**'*5++)/77,0414,),/059-28('0),/,.0231457:67:1*0+034'1(%'$$$%&%)%,'(23%10*)-1-.2/7/.,)+,2,32-*0++('*,-2;:.,*),0-0/+67+443,0+(%''%+),5/,-0),//969:99888;6.0*,0.*&**,025936+'+*-*-)(,*(.1))046130100/,,1..0+)+320-)*+-*.30/276:+.//730:;8+23:+'+.):22.)+)&((,++,2.21+))%(3/775-57+)**+*/0,./***+-'%-620+1/3)-26-+-%*(%%134.-/()1(%&''+,7-5)&%#(1+04206/()(**3245/''')&'('.9//+01657633353002.0-2../02/011079042<72+,,/+13,/+1133/,&(+.135225664443086(42(/(&+)*0,05-.444969.10,1---8;/2/**+,+/.--2').1,53**'**-1)(*/,&),-6;2/-,/+-*0/:31++'*0.,)+1),(+*2+98-6/0213342/2,.2**,.+.*1%.4/7/))//*/-503:5/034;8638;24,)*'&(04/3--/(*/1&*'.'*&')-*0,&1)*,00./()0+-'.-+.0169)(++-.44.9++.&)***'''*0-+(*+412)))12889562'/0*1/02356658597//15-'&)197,'/,+0;1,(:96,,,+,2.3636/7,/)).)())./0+)%#%&)-/0171050+&),12<844/4/0/6720/./0444<64)(-3+.000,/%)(,)+-,.&)%*/,)++0/04310*(((&&)*,34114*73.,(*)+,/8.01.''*)5-0'()*00.,/3,),3$*,/:3./+++,1515:412.13()+35+(/-04,0-,%)*/.3-+,2*/+61(&(**0-14%,++&/+7..:.2+'')4+0.1.2/.../.50/-23(*1,,&$&'$%.()'%('.5267))-*+++*%)&*.*-03220,%$(.+,00.3-*#&)*-00--205)(**0:7,.')*/'&+*%/,-,+1871265(/-.0233.0+*+.*617)65-.900664),:,1:4206.-,+((-11.3+/-&',)/+
@3d8dc1bb-5c4d-409f-a8c5-b17a85b097fb ch=240 read=78355 start_time=2019-12-13T01:53:22Z barcode=BC01 runid=2c9cf7bc05858273f10e7d7ec552fc0bd742dc3e
CTCCTACAGGAGCAGCAGTGGGGAATATTGCACAATGGGGAAACCCTGATGCAGCAACGCCGCGTGAAGTGATGAAAGGTTTTTCGGATCGTAAAGCTCTGTCTTTAGGGGAAGATGTGAGCGGTACCCAAGGAGGAAGCCACGGCTAACTACGTGCCAAGCCGCAGTAATACGTAGGTGGCGAGCGCTATCCGGATTTACTGGGCATAAAGGGCGTAAGCGGATTAAGTGGGATATGTAGAAATACCCGGGCTCAACTTGGGTGCTGCATTCCAAACTGGTGGTTATCTAGAGTGCAGGAGAGGAGAGTGGAATTCCTAGTGTAGCGGTGAAATGCGTAGAGATTAGGAAGAACACCAGTGGCAGAGCTGACTCTCTCTGGACTGTAACTAGCTGAGGCTCATGAAAGCGTGGGAGCAAACAGGATTAAGATACCTGGTAGTCACGCCGTCAGCAGTAGATACTAGGTGTGGGGTTTCCAGCACCTCCGTGCCGCCGCTAGCGCATTAAATATTCCGCCTGGGGAGTACGGTCGCAAGATTAAAACTCAAAGGAATTGACAGGGGACCCGCACAAGTAGCGGAGCATGTGGTTTCTAATTCGGAAGCAACGCGAAGAACCTGCCTACGCCCGGCATCCCTTGCACTCTTAATCAGGAAATCCCTTCGGGGACAAAGAGTGACAGGTGGTGCATGGTATCGTCAGCTCGTGTCGTGAGATGTTGGAACGAACCGCAACGAAGGCGCAGCCCTTTATCGTTAGTTACTACCATTAAGTTGAGGACTCTGCTTGAGACTGCCAGTGACAAGCTGGAGGAAGGCGGGGATGACGTCAAATCATCGGCCTTTTATGACCTGGGCTACACACGTGCTACAATGGATGGTGCAGAAGAGGAAGCGAAGCCGCGAGTGAAGCAAAACCCATAAAACCATTCTCAGTTCCGGATTATGATCTGCAACTCGACTACATGAAGTTGGAATCGCTAATCGCGAATCAGCATGTCGCGGTGAATACGTTCTCGGGCCTTGTACACACCGCCCGTCACACCACGAGTTGATGCTTACCCGAAGCCGGTGGCCTAACCGCAAGGAAGGGAGCTATCTAAGGTGGGATTGATGATTGGGGTGAAGTCGTAACAAAGGTAACCGG
+
-./31,.*20%,,556437/78*060/1200/3385253)+12,4**039993230.0/3.%%(()'%%(),..1:*.,,171'*.,:961/44.'))-654/48/&/20**0+,.,()'$&*1/-./,--.3+0+-,*/.,--8334421.0/1,3++)(+6&'%().--+0,,-,0+*/)%&*+-232-2'-**21,+/34551&031+*++*,575-+)-%-)6.366::7,%)&&(&,/+./172)34..4-))((&132456568978)778621)(+1/.,,+01--./,,,-0+++.0.*(%(%&0)/-0+'(.1/-'..0:,*05)*,664/**)*0-%14,0*-15/70+,-.*(*//--'**2-,,+-568;7986/0,,'$$))7466354(&&-+**.03680+,0-:8//-6,3.-'&(,%59,,8633780224+%)%($+&+-.-77111/179884:761<.6()*-.54379*-56856:+.-.-)*++/8/+&%&)/.6539,))*(&%,),,;:8,.&&*)&%*47,34829-,*(*+-0/1%(,1816;4,-**(&'(()+)0%(*.,%*-34:1-./8291&/)0*-.*1*(&*))+,,0)'&)&&(%'&%*%01,6-'&(%)$'),-0.401()-'/.*+;6/9728;./+60,(&()+5/&)))5;:;:46)+-%++367361//./3:98:65456-6,0*(')&',*1)--)0,(*)0**++&50-*1+)*815<5133/02276)/,1,,/0.)3335332/),**)546342+%))*5545/0113--,,..74*48327:9:9777;82112,&(*&&%&&&*/.5425;8752/-,'+-1+++**0712:+**&&*+464,((,,).+.&(-),545)%&(*5.--6:;33;1*.1:;:7999<878.0232'-+336*.&%.04974421-(&'++),/,6-,-3,2.311)(+)002%'&'340.')+0014.506514;-,,,6/3(,+5/('++$*(..0,.3./0/-//./.0/*-(*))('(&%$$$%+*)'-,,160350,3)'-0.63338(//-+)'')/0+45,3+*(+(30.01/00545621-')'(*)+2044587;,,-,1,4,.*
@a1641e3a-8207-4958-b582-9346a69558d2 ch=17 read=28775 start_time=2019-12-13T01:53:20Z barcode=BC01 runid=2c9cf7bc05858273f10e7d7ec552fc0bd742dc3e
CTCCCTACGGGAGGCAGCAGTAGAAATTTTCGGCAATGAAAACCCTGACCGAGCAACGCCGCGTGAAGGAAGAAGGTTTTCGGATTGTAAACTTATTTATAAAAGGAAGAACGGCGGCTACAGGAAATGGTAGCCAGTGACAGTACTTTATTAGAAAGCCACGGCTAACTACGTGCCAGCAGCCGCGGTAATACGTAGGTGAAAGCGTTATCCAGAGTTATTAGGCGTAAAGAGGGAGCAGGCGGCAGCAAGGGTCTGTGGTGAAAGCCTGAAGCAACTTCAGTAAAGCCATAGAAACCAGGCAGCTAGAGTGCAGGAGAGATCGTGGAATTCCATGTGTAGCGGTGAAATGCGTAGATATATGGAGGAACACCGAGTGGCGACACGACGATCTGGCCTGCAACGGCACTCAGTCAGGCAGTAAGGGAGCAAATAGGATTAGATACCCTAGTAGTCCACGCCGTAAACATTGAGTACTAAGTGTTGGATGTCAGTTCAGTGCTGCAGTTAACGCAATAGAGTACTCCCGCACCTGAGTAGTACGTTCGCAGAATGAAACTCAAAGGAATTGACGGGGGCCCGCACAAGCGGTGGAGCATGTGGTTTAATTCGAAGCAACGCGAAGAACGCCTGAGTCTTGACATACTCATAAAGGAGGCTCAGAGATGGAGAAGATAGCTATATGAGATACAGGTGGTGCATGGTTGTCGTCAGCTCGTGTCGTGAGATGTTAGGTTAAGTCCTAGCAGGCGCAACCCTTATCGTTAGTTACAAATCATTAAGTTGGGGACTCTACTTGAGACTGCCAGTGACAAGCTGGAGGAAGGCAGGATGACGTCAAATCATCATGCCTTATGACCTGGGCTACACGTGCTACAATGGATGTGCAGAGGCGAAGCCGCGAGGTGAAGCAAAACCATAAAACCATTCTCAGTTCGGATGTAGTCTGCAGCGCAAATTTACATGAAGTTGGAATCGCTAATGTCGCGAATCAGCATGTCGCGGTGAATACGTTCTCCGGAGCCTTGTACACACCGCCCGTCACACCACGAAGTTGAAATGTACACCTGCAGAAGCCGGTAGCCTAACCGCAAGGAAGGAGCTGTCTGGAGTGGGGATTGATGATTGGGGTGAAGTCGTAACAAGGTAACCGG
+
.,2.((/0*5.$')'4141342-&)-)15327<0://,$*05-3-++57401)--1-*,4(*+.047+0.-',+,629743%2%8),-8*'&&'*.4.*+035+&(-/.196382.6//-3-2,-2.(/-)()7*%))*+.$+,%('(+),+(%*)*(.3.,-.--06..-/+104500.&-/..,/--71228684:31(('%).//;3.2&%'&)+5.1006;9734.)%&&//&--55:756+**)),+35.--)-).1,0/+(//,'+'%&+-++**(+.47,'/1/0(((*&/9006/+----))+-/2)3*,(&%)+-+)&%.*/:09--+*))(*,.60,.4.*,.,+++,2,4.13/*5.*83338''(,*,(+*-(+,-055556374;5876..+(.&.-00664%)))&)+,*,0**%*/65*'*0)5.,,11005*)&,/+,,0*$(+07649942((*%')*'&)/13993<30.0..,)),:9416/...00-2./',&$,20-(('('(),*-*-&*2/3*+-+**+/07<8543+.43.7<.-420:-+-*//7112117.+/3(%&&*'-),.8424'+-*+(+0-7<<0:8;6./.*+-(,+0+./,(*)$&$$%',//02.,0/0/-,,*,28).,+--,-2&&),/;9/.**(+...-..6633232333535878:978895.67135660..//6897673757448545(+2,969137((%')+(,-)+.(,,+,.+021330,3.*0%'&)0/4153-02/7:41530-%&(%$$+%../3-(+,,853-))*0.,3,*)---)//,(,/077:9;9.0/8845+.-)*'*++.8056//.++)+,/12+)%-((070/.1&+&&(&'&'*-,45+*,(,'*+26*.1;;052%()384.422;32/),-332:26++/47,+*)*(*$'&'%**)'+,/.*3*)306/435,--,(,)+-),11933../.1468764.+,.401336;617,/.%(/0/500//*/-2:8171014-2+11%(*%(&*)(),*'&#$%&()%%(%%-,)-,+**&*1(+/0-**-/0/2-5,((()10-1,%+%&'-/0-,,-**+/-/-047/+*&$(&+*30386-3,*69776-
@d121d068-4dec-4038-8c6b-ba958593ed73 ch=214 read=32367 start_time=2019-12-13T01:53:24Z barcode=BC01 runid=2c9cf7bc05858273f10e7d7ec552fc0bd742dc3e
CCGGTTTGTGACTTCACCCCAATCCATCGTCCACCTTAGACCGGCTCCTTCCTTGCGGTTGGGCCACCGGCTTCGGGTGTTATCAGCTCTCGTGGTGTGACGGGCGGTGTACCAAGGCCGAACGTATTCACCGCGACATGCTGATTCGCGATTACTAGCGATTCAACTTCATGTAGTCGAGTTGCAGACTACAGTCGAACTGAGAATGGTTTTATGGGTTTTAGCTTCACCTCGCGGCTGGCAACTTCCTCACCATCCATTGTAGCACGTGTGGCAACGCCCAGATTATAGCAAAGGGCATGATGATTTGACGTCATCCCCGCCTTCTGCTTCATGCTTTGGCAGTCTCGCTTAAAGTCCCAACAATGATGGTAACCGCTGATAAGGTTGCGCTCGTTGCGGGACAACAACATCTGCGTGCGACTGACGGCAACCACCATCTCGCCGCCATTTAATATGCCATCTCTGGAGCTGCTTAATTGTAAAGTAGGGTATGAAAAGTAAGGTTCTTCGCGTTGCTTCAAATTCATAAACACATGCTCCACCGCTTGTGCAGGCCCCGTCAATTCCTTTGGTTTCCATTCTGCCGGCACTACTCAGGCGGAGTACTTATTGCGTTAACTGCAGCGCAGGCTTGCAGGCAGTAACAGCGAGTACTCATCGTTTTACGGCGTGGACTACTAGAGATTATCTAATCCTGGCCCCTTACGCTTTTTTGGGACGCCAGGCGTCAGTTGCAGGCCAGATCGTCGCCTTCGCCACTGGAACACTCCATATATCTGCGCATTTCACCGCTACACGTAGATTCCACGATCCTCCTCCTGCTCTGGCTGCCTGGTTTCGCAAACTACTGAAGTTAAGCTTCAGGCTTTCACCTGGAGCTTGCCACCTGCTCCCTCTACGCCAATAATTCCGGATAACGCTTGCCACCACCACATTACGGCAGGCGTAGTTAGCGTGGCTTTCTAATAAAGTACCGTCACTCAGCTGCCATTTTCTGTAGCCGCCGTTCTTCCTTTATAACGAAGTTTACAATCCGAAACCTTGCTTCCTTCGCGCGGCGTTGCTCGGTCGGGGTTCCCCCATTGCCGAAAATTCCTGCTGCCTCCCGTAG
+
76--+/)&(()+103,2-(&)(,-*)+,*)/5*++)*%'%)%%#%&((,3./-6+/'0305;;9936,4*)/11)5776190//-%0+/+-*./440-,+-(.'.))(()*+',%,(**)+*0)1+.:5/15/0038783753.010*-1/6/.,,,,++(1+((*'*2,,5124680,)104.1.300-'&&$)3&(.0'('&,20370;;2,0.5,263)&&'+0,/3854*#'$$&''%'&(,)-*&((,64/4*+/.&%&')''&(&&%)'%$%%'/+%&)+.-*('',0),35,35../.-4:2/0366534065*(0100)&%%&+&%'$$&()(,-,,540-('*%%'($&&&%+(--7/+,1+/,+)'&%'%%%(%%(),*(*()5102:/6332**6/4/315-*'#&%'$%&(+,.+1,&12322*1*%)''++.1#$$%%&&'+'&'$&)-,013363*((##%&'-(0)*,/2-$&#'((+(*%'''&$'%%'*/4.4<8665/8)//9/*&&''&&$,//(*,.45777..6.0.-+,/23'/+22,'&+3&')*($%&')$$%&'&%*,&(%)%'&%#&($'(-,.6:.+)*-*(&%&&+(/.5/2.1225'./*'%+%&&%$$$(&&#%'*.*&*(&%&),78869.-1:92-.*///6547721472.*'++3,./457.41)+,/0-%'%#&&(*+-+.%&./,/#%'((,/024.+2+'+)),-2-0/53343-.-,///6:644,''((./015/1///101)/.0-2;-/67:24521*+%'$'.*7,-&'*,/15.4,-00(')&**&,./(((,....(%$#'.(&%')6/1,-+90.'*4*-'-5/54-)&'&$(&$%%$$%(.$210/01/72-.../(*&)-'/223548784-%)%'-,,2:347)+.(((/'%&&%$%('&'&(232%,*&((2,+..%&).,16,+,*1814-(),,&0/-*/2,367*0/260118.55283(*(+*175/0114&())/96-,)-.0%$/1,/,,*%(3014.51'..(-84845-./1)//+'6:065*7::3,0<2753.1*&&&*&*+31.+-*-3),0.3
@90e42eba-dcd9-4d64-867e-f3d157e015f6 ch=114 read=77149 start_time=2019-12-13T01:53:22Z barcode=BC01 runid=2c9cf7bc05858273f10e7d7ec552fc0bd742dc3e
CTCCTGCAGGGAGGCAGAGTAGGAATTTTCGGCAATGGGGAAACCCTGACCGAGCAACGCCGCGTGAAGGAAGAAGGTTTTCCGGATTGTAAACTTCTGTTATAAAGGAAGAACAGCGGCTACAGAAATGGTAGCCGGTGGCAGTACTATTAAGCCACGGCTAACTACGTGCCAGCAGCAGCCGCGGTAATACGTAGGTGGCAAGCGTTATCCGGAATTATTGGGCGTAAAGAGGGCAGGCGGCCTTGAGGTCTGGTGTTGAAAGCCTGGAAGCTTAACTTCGGTAAGCCATAGAAACCAGGCAGCTGTTTAGAGGAGAGGATCGATGGAAATTCCATGTGTAGCGGTGAAATGCGTAGATATATGGAGGAACACCAGTGGCGAAGGCGACGATCTGGCCTGCAACTGACGCTCAGTCCCGAAAGCGTGGGGAACCGTAAGTTAGATACCTAGTAATAGTCCACGCCGTAAACGATGAGTACTAAGTGTTGGATGTCAAAGTTCAGTGCTGCAGTTAACGCAATAAGTACTCCCGCCTGAGTAGTACGTTCGCAAGAATGAAACTCAAAGAAAGGAATTGACGGGGGCCCACTGAAACTGGTGGAGCATGTGGTTTAATTCGAAGCAACGCGAAGAACCTTACCAGGTCTTGACATACTCATAAAGGCTCCAGAGATGGAGAATGGCTATATGAGATACAGGTGGTGCATGGTTGTCGTCAGCTCGTGTCGTGAGATGTTGGGTTAAGTCCCGCAACAGGCGCAACCCTTATCGTTAGTTACCATCATTAAGTTGGGGACTCTGGACTGCCAGTGACAAGCTGGAAGGCAGGGATGACGTCAAATCATCATGCCCCTTATGACCTGGGCTACACACGTGCTACAATGGATGGTGCAGAGGAAACTGAAGCCGCGAGGGTGAAAGCAAAACCCATAAAACCATTCTCAGTTCGGATTGTAGTCTGCAACTCGACTACATGAAGTTGGAATCGCTAGTAATCGCGAATCAGCATGTCGCGGTGAATACGTTCTCGGGCCTTGTACCGCCCGTCACACCACGAGTTGATAACACCCGAAGCCGGTGGCCTAACCGCAGGAAGGAGCTGTCTAGGTGGGATTGATGATTGGGGTGAAGTCGTAACAAGGTAACCTG
+
+),,*&'#*+-&.2)&&%%')*&*(1:;;07<253143+'*1,-9-,,/08,.*-.5625;564761./.,-,-.-33:87,'3+0/4-,,6344:49051/,24,++10'-0*%-+(1--,.&''--)4.+++9,)1+,&*%%&#%(&*-1+%)))+10..302-//,.24:8-,())**0+0.0.,*')+-05/,,,/8/03/160;11/620.-0.+/03;9761:4*'&.+*++72-.//&(+,'02/,-2-)*'().11,,5:9+)(''*(.&'''&&,/-5(1735..3:36;7696/,...06()'%*,)))-1,25-(+20...,6.7++))&+()*/73349612486317643-04300(0,-89:343/1/),**,:7::5534+,04;5898:43,--..4400/6-)(*,+*.07.+,)'*../0/'.(7-/1877:*,+5,),+,/.--0047567<:8.-/-*+/(,()+,0,1,6+52)2-'-.)+:;57869876*+1)'%'&)+&&')%,(),9)*(012/)),)(&(+,7;72222((()*(6,*13-4)'*)%'(+.11157,512*/4+'*&%)2*3,0-1/6+./.3--*-/::1;8<9-2.)-7564-+0+,&*(3/7.-8),%,$,/,/0740/0/01*+++0-,5)))*,,-.-*')(((*)+//.20*./115+4255:781.00058.14674&,,,.13487787-1067470)019353572))..(*&&43536+13+,/12222500.;/0;786(-++&/)4&396-9:951-/,.,/303.../+-(+,4++)('&(/1)125799889;:22287/2%/52-,90/+,,5*)/1/121-/&)+.04435/9/0:9999::91-)-)''%'')/2+-,)+,/,0,+)+-(%)6:;41;,-04;;32939<66758::8'1$5(-+++,-+.0,7--/46663313-2++,1-207151000016788282.815--/0055869,//*,:866113//1'144.4,*&#*+&):1333.0-.2&)+,..80/00/*&*(''-*,57693721)&*+.)'((*/+,)'$''3323)'(+,5:1/3,++,-'6*(0/)+),.*.5051)1//+.+336:79
@47a0402e-acc8-4b9c-aacc-dbebf2e2f118 ch=89 read=47799 start_time=2019-12-13T01:53:37Z barcode=BC01 runid=2c9cf7bc05858273f10e7d7ec552fc0bd742dc3e
CCGGTTACCTTGTTGCGGCTACTAATCATCAATCCCACCTTAGACGGCTCCTTCCTTGCGGTTAGGCCACCGGCTTCGGGTGTTATCAACTCTCGTGGTGTGACGGGCGGTGTGTACCAAGGCCAGAACATTCACCACGGTTTATGCTGATTCGCGATTACTAGCGATTCCAGCTTCGTATGGTCGAGTTGCGGACTGAAATCCGAACTGAGAATGCCCATGGGTTTTGCTTCACCTCGCGGCTTCGCTTCCCTCTGCACCATCCATTTAGCAGCACGTGTAGCCCGGTCATAGAACGATGATTTGACGTCATCCCCGCCTTCCCTCCAACTTGTCACTGGCAGTCTCGCTAGAATTAACTTAATGATGGTAGCAACTAACGATAAAGGAGGTTGCGCCGTTTGCGGGACTTAACCCAGCATCTCTGACACGAGCTGACGGCAACCATACCACCTGTATGTCATATAGCTATCTCTCCATCTGGAGCCTTTATGAGTATGTCCAAGACCTGGTAAGGTTCTTCGCGTTGCTTCGGAATTAAACCACATGCTCCACCGCTTGTGCGGGCCCAAATCAATTCCTTTGAGTTCTTGCGAACGTACTATCAGGCGGAGTACTTATTGCGTTAACTGCGGCACTGAACTTTGACATCCAACACTTGAGTACTCATCGTTTACGGCGTGGACTACTAGGGTGTCTGTCTGTTACTCCCCACGCTTTCCGGGACTGAGCGTCAGTTGCAGGCCAGATCGTCGCCCAACTTCGCCACTGGGTGTTCCTCCATATATCTACGCATTTCACCCGCTGCACATGGAATTCACGATCCTCTCCTGCCTCTAGCTGCCTGGTTTCTATGAAACTACTGAAGTTAAACTTCGGGCTTTCTGAATTGCTGCTGCCGCCTGCTCCCTCTTTACGCCCAATAATTCCGGATAACGCTTGCCACCTACGTATTACCGCGGCTGCTGGCGTAGTTAGCCGTGGCTCAATAAAGTACCGTCATCGGCTACCATTTCATGTAGCCGCCGTTCTTCCTTTATAACGAAGTTTACAATCGAAAACCTTCTTCCTTCACGCGGCGTTGCTCGGTCGGGGTTTCCCCCATTGCCGAAAATTCCCTGCTGCACTCCCGTAGGAGAAC
+
,1//0/.2/(.)2+%(/&',$'%'1,00875:/97+(4-.0-+/1'635558981011253720.2)-,/1-7//96(3/,*-0./.1/,,/01689;::85675;;9-8644//,,'.--+2+'''$&()60&26(1*'(''',--$(*542000,6,,+112222610+,#*+1-'-(-)+,,-,.+))),646,+03-+2-'+5,&,'&)1+(&$$&+/;14;9.&*--956:3500..,/33+./60;723400/52::::2.4(%''$&&&)*/,*(),**'/,/+.(+&'',,2234;3/./1466939;4+,02759)+8--(-1.&.95741:/,..,(//131&)$+%'%&''.*+()437.)&)&&'-3/554532)(.%**00---6:61;'(-(.30+,*0+*)'(&/0154-&(*-12,)-.//164-/2+*)'($(()00235.-'*,*)%'%*,.0/,.-.49870)-1+.351:0+,/*++/+(&)&.*+,/<505)1.,-4349:93530.%+1.9./1,5-74'/7,033277.0.00*-/7/5252,1/42+//.0185:50480.$'*-(5.-.**,*'.)((((&)*36')'%('+-,-0500008./,0+/(30//558;86<:457581)1*/$($#$$(')88;8:96/9;**''+(*),'-..14043+.,*,%$(-,'1)$(0002+&)+,183/*4<:73*,,-//./+/-9/0-14492027758857/)(()///./8)2459-+/1;795680124000/-31337<96/68/-00$(%(',-5252*,**+*/5611,0')).0132/124*321//-5,-*$('&'''0+/206//5<71*-2,5)54/59,.)''('%#%,*./-59/5:1.0,/6-)-16-+//./*0+)/,-5.013373.1,,0.(27./:/33.2()()06031400161:./(*)*+3103424-)*)(*,.3:,-/.18633&%$%*(,-5:66;/0$)&))&)*'-9269:7;5&'4+,/052&&.))4+&(+202&)67-78896:996110-/)()/-04:445:.:./(7802<8-9::-+/5-1611:99/.72-'+-..-%()/0)*/)0*)+*,.
@557974fe-0f24-4c8d-8950-98de8dde7d69 ch=297 read=67904 start_time=2019-12-13T01:53:41Z barcode=BC01 runid=2c9cf7bc05858273f10e7d7ec552fc0bd742dc3e
CTCCTGCAGGAGCAGTGGGAATATTGCTGTGGAAGCGCAAGCCTGATTAATACATGCCGCGTGTATGAAAGAAGGCCTTCGGGTTGTAAAGTACTTTCAGCGGGGAGGAAGGGAGTAAAGTTAATACCTTTTGCTCATTGACGTTACCGCAGAGCACACCAGCTAACTCCGTGCCAGCAGCCGCGGTAATACAGAGGTGCAAGCGTTAATCCAGAATTACTGGGCGTAAAGCGCACGCAGGCAGTTTGTTAAGTCAGATATGAAATCCCAGGCTCAACCTGGGAACTGCATCTGATACTGGCAACGAGGAGTCTCGTAGGGGGGGGTGGGAATTCCAGGTGTAGCGGTGAAATGCGCGTAGGGGACGTCTGGAGGATACCGGGAGGTGGCGAAGGCGGCCCCCCTGGACGAACTGGCGCTCAGGTGCGAAAGCGTAGGAGCAAACAGTTAGATACCCTGGTAGTCACGCCGTAAACGATGTCGACTTGGAGGTTGTGCCCTTGAGGCGTAGCTTCCGGAGCTAACGCGTTAAGTGAGCCGCCGCAAGAGTGCCGCAAGGTTAAACTCAAATGAATTGACGAGGGGCCCGCACAGAAGCGGTGGAGCATGGTTTAATTCGATGCAACGCGAAAGAACCTTACCTGGTCTTGACATCCACGGAAGTTTTCAGAGATGAGAATGTGCCTTCGGGAACCGTGAGACAGGTGCTGCATGGCTGTCACGTCGCTCGTGTTGTGAAATGTTGGGTTAAGTCCGCAGCGAGCGCAACCCTTATCGCTTTGTTGCCAGCGGTCCGGCCAGGAACTCAAAGGGAGACTGCCGGTATGATAAACTGGAGGAAGGTGGGGATGACGTCAAGTCATCATGGCCCTTGACCAGGGCTACGATGCTACAATGGCGCATACAAAGCGACCTCGCGAGAGCGGCAGGACCTCATAAAATCGTAGTCCCGGATTGAGTCTGCAGCTCGGCTGTGAAGTCGGAATCGCTGGCAATAAAGCGGATCAAGATACCACGGTAGATACGTTCCGGAGCCTTTTACACCGCCCGTCACACACCATCAGGAGTGGGTTGCAAAGTAGGTAGCGCAGCAACCGGGGCGCTTACCACTTTGTGATTCATGACTGGGGTGAAGTCGTAACAAGGTAACCGG
+
)*04.)0-2-'*+*,*,)(*.,*5-*)&%)**('%''-1-(//++(*#.'*)./019:57655855567'%.,,).8568*6/3-&(01-%)((297-))(,15+).+1.04*&)(-5+&,&)$$$((*240-13613300/-.503822+%(&((-+05'-,+.++,03049:/..+)(,)(+%))+$$$%$((()',0474,*)(+.-7)&()*-++,+089:988;62001.00325:839::9/7/7,-.2-2,+$*&)--(4+)&24547/7.2,.5+,).211101/-.011739,'()&&((%'),.67//,(,'-00()&3'0)20420598/+*++2:;.39/---,(),)---''$$(**0/(**,.031),)%))(',)))&&-,)+22835.+-66-,..)/4/,+-./2297::42860132)-++,01;6,(+(0,-53448,,08543:7./.0851886//()',.092827101-1-,--30)*/++../58-333/8-4-0%+.47*)%&%&)-%+%'&,/.0-%*('&''''()(+0)3/7954+(-//.)(%)'+*434+(+43/,6**003-(,&&'073.-$%$#%'1/4))0*2++*..983722,.6*(-55201-/.**+.*-++,7873*(++/%*&+9/*2,+,--;776191+)-131-.(06/5,(*243646*05...11577*76534*&()*2),07796280--+34+*/2.4.2-2-2387))*)+++,+)1/01:4-6210)(,)))%%&,-/.36:844/-.+$12)4118'6//.)'***)&//&&+$&&(.8<;9:95.,.-3,-1)/1+&*4578836-*+06;5*+))--*&'%()7+/+(*---)*)*554+8**4:9--,,'440(%%&'&)(-491,(*&+*-+$,+-277655531.,-.27654)),/'1'($())$%&$$%&%('''$''1/--/(6.8,-))((%$')()*%%(.5/761)',-(6,)*-85*'0*+,,2).'&(%%(%%%%$%((1;41:(+253/--*/4+.'%.,(()+/),60333,(((+('(%(#&&$'%%&++6,)'),2,+46,,1;:/1..0:08976645674*$''&(0*)*6.3'))-073,.+
@81395ebb-44c0-4cfe-bd88-a4960d6fc527 ch=43 read=56908 start_time=2019-12-13T01:53:47Z barcode=BC01 runid=2c9cf7bc05858273f10e7d7ec552fc0bd742dc3e
TTGATTTACCTTGTTGCGACTTCACCTCAATCATCAATACGCGGGCAACCAGCTTCCTTGCAGTTTAGGCCACCGGCTTCGGGTGTGGTATCAACTCGTGGTGTGACGGGCGGTGTGTACAAGGCCGAGAACGTATTCACCGCGACATGCTGATTCGCGATTACCAGCGTTTCCAACTTCGTAGTCGGTTTGCAGGGCTACAATCCGAACTGAGAATGGTTTATGGGTTTAGCTGCCTCGCGGCAACCCTCCTGCACCATCCATTGTAGCACGTGTGTAGCCAGGTCATAAGGGCGCGATGATTTGACGTCATCCCGCCTTCCTCAACTTGTCGCTGGCAGTCTCGCTAGAGTCCCCAACTTAATGATGGTAACTAACGATGAGGTTGCGGCGTTGCGGGACTTAATAACATCTCACGGCAGGCTGGCGATAACCATGCACCACCTGTATCTCATATGGCTATCCTCTCCATCTCTGGAGCCTTAGTATCATCAGACTATAGTGGTTCAGCTACCGCGTTGCTTCAATTAAACCATGCTCCACCGCTTGTACGGGCCCAAATCCAGATTGTCGCCTTTGGGTTTCATTCTTGCGAACGTACTACTCAGGCAGATACTTATTGCGTTCAACTGCAGCACTGAACCTGACATCAACTTGCCGTACTCATCGTTTACAGCGTGGACTACTAAATTATCCCTAATCCTATTTGCTCCCCACGCTTTCCGGGACTGAGCGTCAGTTGCAGGCCAGATCGTCGCCTTCACGCCACTGGTGTTCCACTCTCCATATATCTACGCATTTCACCGCTACACATGGAATTCCACGATCCTCTCCTGCACTCTGGCTGCCTGGTTTCTATGGCTTACTGAAGTTAAGCTTCAGGCTTTCACCACAGACCCTTGCTGCCGCCTGCTCCCTCTTTACGCCCAATGTTCCGGATAACGCTTGCCACCTACGTATTACCGCGGCTTGCGGCGCATGGATTAGCCGTGGCTTTCTAATAAAGTACGTCACTCGGCTGCATTTCCATAACCCAGCCGCGTTCTCCTTTATAACGGGGACGACCGGTGCTGCTTCCTTCACGGCGTTGCTCGGTCAGGGTTTCCCCCATTGCCGAAAATTTCTGCTGCCTCCCCGTAG
+
1&'%-,'%('(((*($&+,37852354505333+*)('*--/./+)$&*&&*./50'&%%(%0-2(',442*,.-.+*,)&,-.)&&),2340,+,-',09488345.6443832100224,/+6,'')%#$%*02;98:<9:221(,1141)/53//.,:(%'%$)).-9,8'.'.03)%)%&)-'0-7)&)$,/)*+,,3:54.(''('')%*.,219;0,/2943:3-,,104:45+,-+,(%.,&')'&'(%)302593590/-11+-//100-.)+((,631--)&,)'&%&)+-5/37/+-078.%%+-.*.62--(&((()/0-/3+0-0'(*682.325/5()-)/-0&,)*-/0112254:860/031.--*&%.-381-+'')*/,&+22/.3/-+)*1/32332),/(1$(+2031/+++.*022)%'$%)&)+/0468767%/'(%*,,701'+*029.165424.$$'%+('*(')&').,+,,**+*(+*/-0*(&&%%'-*-118&/0:1&)&,%&*((%*)..17()1+.+7+,&)((')+*%%&'(&&%%)(%))')%$%&&*+-::++892,0,-/25724-+(%'),1.68*)&.*,/0*1)))*&(&.../685*4++*)+++$'),...0%)&(&),+),*44869:26:0,-'01237:7722464'+(+)*6(&'16.4.('/2))222::6,0--+,)*,/967333.1333534.9//'/+)01088-++*%(%(,*$,'/8,/04:999<05-../.181534432*$*((&05(*/1436851&.*-/02032..+--,102..,13+*+%')+7/732.+*((/2;98887-.,-40484-,,-642-/108).:2*700/15,-..4:<381,.-.18*-7322.46**-28+&(()*((+)&*2.2-3693(.&%$$&('(2.85877508-/903/6-+,&'&(&%&$%%'%-,,,/7,60600820/0610:2+.+,-.0*+/3$$%*'*+3;0/($&*',)''&'%%&())')+--6+*):,,&))&#%&',''%%$$&$%,3*--9+%''+123910/+.),+$/5+/:1+7:94*-/.56./53/+..**,-,-/1+134+./34
@438300bb-dddb-46b9-9061-82d79e3e761d ch=30 read=42855 start_time=2019-12-13T01:53:55Z barcode=BC01 runid=2c9cf7bc05858273f10e7d7ec552fc0bd742dc3e
CCAGTTTACCTTATTTGAGAGCTTCACCCAGTCATAAGCGATCACAAAGTGGTAGCGCCTCGAAAGGTTCGCTACCTGCGCTGTACAGCCTCCCATATGGTGTGACGGGCGGTGTGTACAAGGCCGGGCAATATTCCTGTGGCATTCTGATCCGCGATTACCGGCGTGATTCCGACTTCATGGAGTCGAGCTGCAGACTCCAATCCGGACTACGACGCGCCAGGGTCCGCTTGCTCTGCCAGGGTTGCTTCTCTTTATGCGCGCCATTAGCAGCACGTGTAGCCCTGGTCGTAGGGCCATGATGACAGGCAATCATCCCACCTTCCTCCAGTTTATCGCTGGCGGTCTCAGCGCTTTGAGTTCCCGGCGGCCCGGACCGCTGGCAGCAAAGGATAGAGGGTTGCGCTGTTTGGGACTTAACCCAATATTCCACAACACGGGCTGGCGGCAATACATGCAGCACCTGTCTCACGGTTCCCGAAGGCACATTCTCATCTCTGAAAACTTCCGTGATTAAAGACCAGGTAAAGAGTTGCGTTGCATCCAGATTAAACCATGCTCCACCGCTTGGTAGATTTGTCGAATTCATTTGGTTTAACCTTTTGGCCGTACTCCCCAGGCGGTCGACTTGGCATGATTAGCTCGACCACGCCTCAGGGCACAACCTCCAAGTCGACATCGTTTACAGCGTGGACTACCAGGGTATCCTAATCCTGTTTGCTCCCCACGCTTTCGCACCTGAAGGCGTCAGTCTTCGTCAGGGGCCGCCTTCGCCACCGGTATTCCTCAGATCTCTACGCATTTCACCGCTACACCTGGAATTCTACCCTCTACAGCGAGGTCAGAAGCTTGCCAGTATCAGATGCAGTTCCCAGGTTGAGCCGGGGAGTTTCACATCTGACTTAACAAACCGCGCCTGCGTGCGCTTTTACGCCCAGTAATTCCGATTAACGCTTGCACCCTCTGTTACCGCGGCTGCTGGCGCAGGTTAGCGGTGCTTCTTCTGCGGAGTAGTAACGTCAATGGTGAAATTATTAACTTCTCGCTATACGCTGAAAGGCACTTTACAGCCCGAAGGCCTTCTTCCTTACACGGCATGGCTGCATCAGGCTTGCGCCCATTGTGCAATATTCCCTGCTGCCTCCCGTAGGAG
+
/.(,+4)'.).*(8+(('&'&)*11*2-*()53-.-&%#'%**-.18****/,*&&$*&)(%)+(+,173*)-&')%%''(1'&$&(&,+)+0+)+'''/.,,+-)*-+*(*(''&*&(+3)4*'+*(*(&-*.+,$&&%(**2323,++,/.$',-0*(*$%&'(%(*+-6-+*-173+..-())3((68787+++(+1'1*6231515532,,*&&%%&*--*,11)*,(,-.,)),+&(/+-1,/09143,2)'(32/.',3-8,'(''**%'*)''((0:400866-11)478;44--*'**&)./&)&%'&+:,)9::637.0-.06<--*+%**3,)+,.111%'(((')+.137273--,)')&%)-13980/7,5--'07;-50992.)+++.-())*'''&$).4/*-*0*0.)'%$(-/2.&),*)')*.0,'*'%(#'&'%%&(-,.-4434:216758166;83/.'(+/-4/'0//96356:542*(*+.+-1/)$%#&#)'()+*1/0-+0+37/'$))+%$&))*-4.7')(+9+;5+140*+5423,/1-**&-)-%&#&$$#'((,+-;.66<83128:150**)&%+)1/.0//-1()''.88186-,))*+-+*&%%')/&0631(((/'*+240/(.2+++,2825/3,01456654-0264;4.,(***)+*$%&&/7167212-5('3;94932/;5,--163+00/,55,.)+%,5,,.'&,/4776811041023,048,;2)-++.2289/16,6223;4+-.)),00998455633;;/18:.020.(242,+-*.+5)'-7+'66/5%'(&&&$&%(&*)$*).%),'...88447969988;68%&*'',*%*1.'--+$'1:--*//17600,,+21,34,3947/4:87788781.-22+/22/31+,/679<840).7,9-..1.++*-32++/(/**,))(1,-.11/.*(),&,,-0'.0.53./04,23058902')+--+-30031)+)+$%$'(&,(+26.1),.&&)')()))+(,202,'',+*.,13(','-3.,,40618370174&,'&%%')+0-/&((()**+4-/.-+++0,47++48+1))')+-1-1,(%$%&%,.+86,-3..,)+
@16d50a7c-8e3c-47fc-b8cb-56fff60ce83b ch=235 read=76604 start_time=2019-12-13T01:53:58Z barcode=BC01 runid=2c9cf7bc05858273f10e7d7ec552fc0bd742dc3e
CTCCACCACGGGAGGCAGCAGTGGGGAATGATACAATGGGCTGAAGCCTGATGCATCATGCGTGTATGAAGAAGGCCTTCGGGTTGTAAAGTACTTTCAGCGGGGAGGAAGGAGTAAAAGTTAATACCTTTGCTCATCGACGTTACCCGCAGAAGAGCACCGGTAACTCCGTGCCAGCAGCCGCGGTAATACGGAGGCGCAAGCGTTAATCAGATTACTGGGCGTAAAAGCGCACGCAGGCAGTTTGTTAAGTCCGAATGTAGAAATCGGGCTCCAACCTGGAACTGCATCACAATAGCAGCAAACTTGAGTCTCGTAGAGGGGTAGAATTCCAGGTGTAGCGGTGAAATGCGTAGAAGATCTGGAGAATACCGGTGGCGAAGGCGGCCCCCCTGGACGAGACTGACTCAGGTGCGAAAGCGTGGGGAGCAAACGAGTTAAGATACCCTGGTACGCCGTAAACGATATCGACTTGGTTGTGCCCTTGGGGCGCTTCCAGGAGCGCGCGATCGACCGCCTGAAATACGGCCGCAAGGTTAAACTGCAAATGGTGTTGGGGCCCGCCTGACGGTGGAGCATGGTTAATTCGATGCAACACGAAGAACCGCCTGGTCTTGACATCTGGAAGTTTTCAGAGATGAGAATGTGCCTTCAGGAACCGTGAGACCGTGCTGCATGGCTGTCGTCAGCTCGTGTTGTGAAATGTTGGGTTAAGTCCCGCAACACCAACCCATCCTTTGTTGCCAGCGGTCCGGCCGGGGCAAGGAGACTGCCAGTGATAAACTGGAGGAAGATTGGGGATGACGTCAGGTCATCATGGCCCTTACGACCAGGGCTACCCCATGCTACAATGGCGCACAAACGTCGCGAAACAAGCGGACCTCATAAGTCGTCGTAGTCCCGGATTGGAGTCTGCAACTCGACTCCATGAAGTCCGGAATCGCTAGTAATCGTGGATCAGAATGCCACGGTGAATACGTTCCCGGGCCTTGTACACCGCCACGTCACATGGAATTAGGTTACCCAAAAGAAATCATTAGCAACCTTCGGGAGGCGCTTACCACTTTGTGATTCATGACTGGGGTGAAGTCGTACAAGGTAACCGG
+
466-&''(*.76++//.65147530)*+)&&&$,+4247/*%&/*+382/))&%$&'%&%'().235457)++)+17374)7060/01:.*,350:;1.33/43*(,+,+.1&*+.78*+073:167/8:-.999999405.6//3:/+-,*0+',(*06/--+49668947:8:1//.2655:261*.,+,-2)*-,)/,+))'(%'*,-,,+-.+/03:7:44986**)''$'%)((27(205(*2835,,4'%&0/+2((24+*-%'+450(1(2-24/5/.1+../.+)+**%$%&)*1//+*-,*+.01667.-)120+*-&()-+6++7:77734433-**0,)))('&')(&*,/8:,(*+(*235,4,*.-,*.,2,+5,/435.,0751)((()*+)/(/%.,+.1.26/,37789:+)1226--&')380*')+,89+*-)%%((.:75::51,,.,,1+-*.'**-4.1,0/'&&),2*)%*-+2.%*'&&'$&%$(+./232:12/(&$&'%*+&008-20,1802+2-'##')/6.+&*&&('++)-5-(--,,%1--30/'*-01.&'6.;/;71033499,%*+,4/1541+.1/02+*%&$*+/,.&,*/+*-<;7.*)*,-366228426/61210).)-(0+**,++/2'*-,/.(%(0.012579669000119:6180/.15600233)31431-,45(%*%$&%)%1)04-&)/%&+**19033/-1084+).701.'60)-..0012384640++)**3767781-40,5.(3)*19658779897*').0/84(*()''%##&')12;27.,-)(*())$/066/75;5/63(.$#'))&(.115.+.+/2/&(+.++&*,+*-.$%')--,-,/05+'.7/.2/*(((-($).+/--+,-201-.,7-,+/+11-746--&%(,-0/02;;;:9914/62,93065:877:1,-,/31/--2782330/+,*,0,1/$&)+511.0+&*'+*.10/2'/)'137-&)/+(($%)*),/3*'**))0*',/+*,2,,47003;601159:9773..&%+,(.(+*)+4(%%&,1*4,-0.3)0
@fdda5223-f567-4837-8d57-0706eb333156 ch=231 read=51691 start_time=2019-12-13T01:54:07Z barcode=BC01 runid=2c9cf7bc05858273f10e7d7ec552fc0bd742dc3e
CCCGGTTACCTTGTTGCGACTTCACTGATCGCCAGATCACAAAGTGGTAGCGCCCTCTCCGAAGGTTAAGCTTCCACCTACTTCTTTGCAACCCTCCCATGTGGTGTGACAGGCGGTGTGTACAAGGCCGAGAACGTATTCACCGTGGCATTCTGATCACGATTACTGGCAATTCGACTTCGCAGGTCGAGTTGCGACTCCAATCCGGACTGACGCGCTTTATGAGGTCGCTTGCTCTCGCGAGGTCGCTTCTCTTTGTATGCGCCATTGCTTAGCACGTGTGTAGCCCTGGTCGTAAGGGCCATGATGACTTGACGTCATCCCACCTTCCTCAGTTTATCGCTGGCAGTCGCTGAGTTCCCGGCCGGACCGCTGGCAACAAAGGATAAAGGGTTGCGCTCGTTGGGACTTAACAACATTTACAGCGAGCTGACGACCAGCCATTGCCCTATCTCCACGGTTCCGAAGGCACATTCTCATCCTCTGAAAACTTCCGTGGATGTCCACGAATGGTAAGGTTCTTCGTTGCATCGAATTAAACCGCATGCTCCACCGCTTGTGCAGGCCCCGTCAATTCATTTTGAGTTTTAACCTTGCGGCCCGTACTCCCCAGGCGACTTAACGCGTTAGCTCCGGAAACCACGCCTCAGGGCACAACCTCAGAGTCGACATCGTTTACGGCGTGGACTACCAGGGTATCTAATCCTGTTTGCTCCCCACGCTTTCGCACCTGAGCGTCAGTCTTCTGCGTCCAGGGGCCGCCTTCGCCACCGGTATTCCTCAGATCTCTACGCATTTCACCGCTTCACCTGGAATTCTACCTCTACGAGACTCCAAACTTGCCAGTATCAGATGCAGTTCCAGGATTGAGCCGGGGATTTCACATCTAACAAACCGCCGTGCGCTTGCGCCCAGTAATTCCGATTAACGCTTGCACCCTCAGTATTACCGCGGCTGCTGGCACGGAGGTGCCAGTGCTTCTTCTGCGGGTAACGTCAATGGTAAAGTGTGCTACTCCTTCCTCCCCGCTGAAAGTACTTTACAGCGAAGGCAGCTTCTTCATACCGCCCGGCATGGCTGCATCAGGCTTGCGCCATTGTGCAATATTCCCCACTGCCGCACTCCCGTAGG
+
9/(-104.6/8/,15*+++,--%')))+27%%'$+/1978655..023325477,))&0*&(-+,+0/1(*(++*&*+),19:16;7,/2,60*&+2+,1/(+./.,+%/'79357-23333377*16('&*1---.4492//+&+)+*(./6)))*+11113624+4)('/51/*&)+.(&'#)*.203-9-,*-,-+0'7*.:,4.88220.,-((&$$$)%&,+46/21:0/-,)*)..+(,.3053:4650;6-/136889;160-%*%%&+(3.3151,-.7:./:::61303*483;56001/-2/5112784+4)4.)+6/67915'-,90.14,.14440./-$%+')19826+.-222:8782/-//-2/279)2,7559)1.').-.02553563,3/.4,1++-++$)0*$$&%''*&(+-0022,()./4&/%%*)'&''('**)+196<,*&(/'+*%,./6577504'*-.)-0-&)-,/.+.0666212'%'%%'%$*&',-/2<96-,,*1-..12,+,/+;;49-,,,498:7'&3-1/1.,+-*%*(*585(,/*6-:9.798)))(.;<..814/4,-,-19)(8.1.897//64.+'',*-*3-+-/1--04.+++),)/2242131/1(3+++,554:16(%&%)('&*+,753;;121;333:;752//'))*&0,///-+-3-**04+)-.245.#))),'(/-1*220.&57434488427/&%)+*.-')+1(,3-.6-:;8:0*1)++,+525*,.54898853+-)++0;-++3..-,)(',,+.2-4,5-&%))%++.1)(*+-/0+41)22779<788879002/,../7/5+)+0&,*++2,)+340.5::2)2./*&)/3042,2(,))(-0**/.&*+/.,%*+&&4+8654353533032,-)-3*)+$%(*3:38:35684221/30-*+)2&'&('(+*02-04:557767723203::9::3:21'$)4*0'%**(.$))-.-/0/3/;8.).-2./0+,),.,,,0-.0/-5(0,),./636;93,%*%$*)*(2.56495546678/1868:03589./9*-)/,3024+892*&(&%''$'$&'4:,+,+-.
@7e99dd24-4069-4f9c-8aaf-ce86e193be2f ch=327 read=45154 start_time=2019-12-13T01:54:14Z barcode=BC01 runid=2c9cf7bc05858273f10e7d7ec552fc0bd742dc3e
CCGGTTACCTTGTTACGACTTCACTGATCGCCGGATCACAAAGTGGTAAGCGCCCTCGAAGGTTAAGCTACCTGCGCTTCTTTTGCAACCCACTTGTGGTGTGACGGGCGGTGTGTACAAGGCGGGAACGTATTCACAATGGCATTCGATTACTGGCGATTCCGACTTCATGGAGTCGAGTTGCAGACTCAATCCGGACTACAGCCTTTATGAGGTCGCTTGCTCTCGCGAGTCGCTTCTCTTTGTATGCGCCATTGTAGCACGTGTGTAGCCCTGGTCATCTGGGGCCATGATGATGACGTCATCCCCACCTTCCTCAGTTTATCACTGGCAGTCTCCTTTGAGTTCCCGGCCGGACCGCTGGCAACAAAGGATAAAGGGTTGCTTTCGTTGCGGGACTTAACCCAGCATTTCCTTTGTGACGACAGCCATGCAGCACCTGTCTCACGGTTCCCGAAAGGCACATTCTCATCTCTGAAAACTTCCGTGGATGTCAAGACCAGGTAGGTTCTTCGCGTTGCATCGGAATTAAACCACGGCGCCACCGCTTGTGCGGGCCCCGTCAATTCATTTGAGTTTTAACCTTGCGTACTCCCCAGGCGGTCGACTTAACGCGTTAGCTCCGGAAGCCACGCCTCAAGGGCACAACCTCAAGTCATCACGGCGTGGACTACCAGGGTATCTAATCCCTGTTTGCTCCCCACGCTTTCGCACCTGAGCGTCAGTCTTCGTCCAGGGGGCCGCCTTCGCCACCGGTATTCCTCCAGATCTCTACGCATTTCACCGCTGCACCTGGATTCTACCCCCTCTACGAGCTCAAGCTTGCCAATTATCAGATGCAGTTCCCAGGTTGGGCCGGTTCATCTGACTTAACAAACCGCCTGCGTGCGCTTTACGCCCGTGAACCGATTAACGCTTGCACCCTCCGTATTACCGCGGCTGCTGGCACAGGTTAGCCAGTCTTCTTCTGCGGGTAACGTCAATGAGCAAAAGGTAATGCTTTACTCCCTTCCTCCCCGCTAAGTGCTTTACAACCCGAAGGCCTTCTTCATACACGCGGCATGGCTGCATCAGGCTTGCGCCCATTGTGCAATATTCCCCACTGCAGCAATACGTAACTTTACAA
+
1.08.:/2:1;00:/33%339300()+27.1(*(,+++246*+/2:767*-..9&(-%&()+(7,9-6/.-,(%(%)3-40::+1.1,291)*2+*-)232457:1:;86;65400()/1+64(7+7,,4546;/,,%&*+743561.--4,--(0,,,5/922/66:88961)++----3.'.#&+(*.+1/-,.1/8.+*%&'&'+,,-426(28/4372210.++++&'&*)014.2.+4/&+(+)732,')(&%$')+32332----0;1/5897,)%&,2776:6/.,)&+*-.40/.03.59-+275:35/2),,:4013996491--/03656;94.15754*172./4+(*-017332.407'/0878<0+1/,4*/'16-/16-,08--*7-5)50)'%&%')%%$$)&()**.3/6468<7:893651/-)*+545365:8/93+)+.'/-3+135;889999772/-03.,,2./.45<:94583756:;-9.,+)30:74;323303,2048(.,--//:361)&%%(%(+'*2,/-2+//97;64:/,*,./72:622;.+,.2;<.-51122//28882:47/+18:2:887:19090433127/./2.,0+--(/6-.02:55.+,+'''&-+1,52(('&'%&&%&(++.527552*/1(28311464.*-.91*/5<83544:82.2150:800847:4/.-0//3'(,88:971:-&,7;;0140252:7575+,4-6548<98/4-*,254444)54537;;245312-'+'.)(((*+.()()2330+/3/1(($'+7*5-034+4,*%.,-05013767*45;02-+.2720./2(**,/)+./421,/).-./9:8;234,,-,++*'(040.3+:1*&''*-+/.02637.+*6*(*%*/*+18330//,695689675/.++'(($(**3(+*'**-'(9+74352446..5:8555,944299-53&,&'$$)&+269/12/:/1:9,--;:.),.*(&'&'),((),%61*%')0+8:9<9:<:+-..,.+*--+-40:11**)**%0()*.+../:4219.//-4---953;8,(-...%.)9)*'100-''&(##$"%
@98cd9289-2722-46a5-a469-c16a721b1232 ch=23 read=67687 start_time=2019-12-13T01:54:10Z barcode=BC01 runid=2c9cf7bc05858273f10e7d7ec552fc0bd742dc3e
CCGGTTACCTTGTTACGACTTCGCACCCCAATCGGCCCTGCATTCGGCCGCTGCCTCGCGCGAGGTTAGCTCACGGACTTCGGGTATTGCCAACTCTAGCCGTGGTGTGACGGGCAGTTATTGTACAAGACCCGGGAACGTATTCACCGCGACATTCTGATTCGCGATTACTGAAGCGCTCCAGCTTCATGTAGGCGAGTTTCAGCCTACAATCCGAACTGAACTGGTTTTAAAAGTTTGGCTCCACCTCACGGTATTGCATCTCTCTGGCGCAGCCATTGCTAGCACGTGTGGCAGCCCTACACATAAAGGGGCATGATGATTTGAGCGTCATCCCCACCTACATCCTGGACAACCCAGGCAGTCTCGCTAGAGTCCTCCAATAATGGTAGTAACTAACGACAAAGGGTTGCGCTCGTTGCGGGACTTAACCCAACATCTCACGACACGAGCTGACGACAGCATGCCACCTGTCACCTTGTCCCGAAGTTTCCTCGATTAGAGTAATGCAGGGATGTCAAAATTGTAGGTAAGGTTCTTCGCGTTGCTTCGGAATTAAACCACATGCTCCGCTACTTGTGCGGGTCCCGTCAATTCCTTTGAGTTTAATCTTTGCGACCATGCTCCCCAGGCGGAATACTTAATGCGTTAGCGGCGGCACGGAGGTGTTGAAACCCCCACACCTAGTATTCATCGTTTACGGCGTGGACTATAAGGGTATCTAATCTGCTCCCCGCTTTTCGAGCCTCAGCGTCAGTTACAGTCCAGAGAGTCGCCTTCGCCACCGGGTGTTCTTCCTAATCTCTACGCATTTCACCCGCTACACTAGAATTCCTCTCCTCTCCTGCACTCTTTCAGATAACCAGTTTTAGGTCCTTTTAAAGTTGAGCCCGAATTATTTCATCACTTAATCATCCGCCTACGCTCCTTTACGCCCGAGTAAATCCGGATAACGCTCGCCGCCTACGTATTACCGCGGCTGCTGGCGTAGTCAGCCGTGGCTTCTCCCTTTAGGTACCGTCATTTATCTTCCCCAAAGACCAGAACTACGATCCGAAAACCTTCATCCTCACGCGGCGTTACTTGCATCGGGTTTCCCCATTGTGCAATATTCCCCCACTGCTGCCTCCGTAGAAC
+
12.25:455/5-+3),+(.1,+$)$-.1)0-.())-1+(%('/-++427399-/-)+&%&&'&((*/-.265/1291.),+)4*(&((-/7/0***%#&'&(/,30310252:95&,0+&'(%*&+(3',+2).8735338830-%+()-/,/./7653/4;8887243,..$)')+2442*$+,4968995036.)')69..,,.5,(*+7++,)040-,(0065-29;+:98-++6**0.16801915-.,5220;,--+,510+..*'%*)*,5/1-&$%%')$+'-&'%&%&,.5,''(((2238**-1-.50////3/5*(%'.358881692),)&%''*.))),&$&('%')15956983967871.////(+,0.&,60+.+,-638232243266:+)805:55454557<.4*972-2,0)+,*.0010//,*...1,11243.----67/%+))&00.3:3881+-(+*)*/,&%'&'+4231/026301)*+-,30*)+*48.887.85.%2''(*0,)+-)-+/45<7554+6)+,93'(/%0+5;9/:/00//0048331/+2++,266:8.591*,-(*),-,.31../6;;+8/-.8+*..-07,-),-7680-2987;9;/*+,)1.026879434494'+*$(*('&*,-2-(/6*2997*')),,%%$,'+76633*.0,')((((0,0&+)($('(*&1)**029/)1/03924,)(,.*&()048:85)03348571:121782/../0./11456353364*.*(+-+01<8819'(5:,.22,+..015;,,)-*)(*+*+'*(,$&*2,50+-*+,+-+.4335,.+))0*()+0,-*-',.738*&+,+-(*.01)5-,-3/--3+*,$'))(/951010%)*)6/561.21(''%&*,--/'(.*+2006-%&%'((&)56797:97735538:9)*'%&,-/05---/*0033455/3&&&))354-&)*,003/.-)),1&%,''-4--.;0;94+6+.05;8;99+27.,0.,+))$%'',,-./1-.8:7386-++,,-.-*+&()2,-/-&(*&()(--*400:005:0&.2024979888926:8.(-)&%.%)').7)/+,&,*
@eabbdcf4-6b4f-4eee-9922-d3507a5f67d7 ch=69 read=50453 start_time=2019-12-13T01:54:08Z barcode=BC01 runid=2c9cf7bc05858273f10e7d7ec552fc0bd742dc3e
CCAGTTCTTGTTGACTTCACCCCAATCATCAATCTCGCCAGACAGCTCCTTCCTTGCGGATTTAGGCCACCGGCTTTCAGGTGTTATCAACTCTCTCGTGGTGTGACGGGCGAGGGTGTGTACAAGGCCGGGGTGTATTCACCGCGACATGCTGATTCGCGATTACTAGCGATTCCAACTTCATGTAGTCGAGTTGCAGACTACAATCCGAACTGAGAATGGTTTATGGGTTTTGCTTCACCTCGCGGCTTCGCTTCCCTCTGCACCATCCATTTGTAGCACGGTATTGTAGCCCAGGTCATAAGGGGCATGATGATTTGACGTCATCCCCGCCTTCCTCCAACTTGTCACTGGCAGTCTCGCTAGAGTCCCAACTTAATGATGGTAACTAACGATAGGGGTTGCGCTCGTTGCGGGACTTAACCCAACATCTCACGACACGAGCTGACGACAACCATGCACCGCCTGTATCTCATATAGCTATCTCTCCATCTCTGGAGCCTTTATGAGTATGTCAAGACCTGGTAAGGTTCTTCGCGTTGCTTCAGATTAAACCACATGCTCCACCTTGTGCGGGCCCAAATCAGGTCCCTTTGTGAGTTTCATTCTTGCGAACGTACTACTCAGGCGGAGTACTACTGCGTTAACTGCAGCTGAACTTTGACATCCAACGCCCAGGTACTCATCGTTTACAGCGTGGACTACTAGGGTATCTAATCTATTGCTCCCCACGCTTTCAGGACTGACGTCAGTTGCAGAACAGATCGTCGCCTTCGCCACTGGTGTTCCTCCATATATCTACGCATTTCACCGCTACATGGAATTCCACGATCTCTCCTGCACTCCTAGCTGCCTGGTTTCTATGAAACACTGAAGTTAAGCCAGGCTTTCCACCACAGACCCTTGCTGCCGCCTGCTCCCTCTTTACGCCCAATAATTCCGGATAGCGCTTGCCACCTACGTATTACCGCGGCTGCTGGCGAAAGTAGTTAGCCGTGGCTTTAATAAGTACCGTCCTCGGCTACCATTTCCTGTAGCCGCCGTTCTTCCTTTATAACAGAAGTTTACAATCCGAAACCTTCTTCCTTCACGCGGCGTTGCTCGGTCAGGGTTTCCCCATTGCGAAAATTCCCTACACTTTGCCTCCCGTAGG
+
1+(,01)')'3,)*19;5//46./7288:;9:52+3*.()*&(),..385;8/,1-./5+/10**0)-*0.%(#%((+&1710.:222.6-,+,*&(-54988966649:9*(**)++0,./21-1,5+&('*'')+,<6358/3113*4+-2/08/,'*'+/4*))*)3446-4+,(./44788.+)--/-.0/,--1144460:.0(*+70//-*010568:6-48:3/::726966556872518/.42./07/9..254457:9;;;73;6(**)*')(%)%-(&&*)10*+.414663///7-0/5001103;3//65478*;9.+24;;<<8/6)5(',3,23552:22-/00)+*)**&$&.00+-,,+1+5,./1-50071/1846694.(3--801057851800/:62,,+/'31*/0378673/12+4+0.+-*+,&5333616;6812116$&'*)-04258588531345886768778855325.-065;;34,)+))+(+.4699:<,:+*3+/-6;98<;79/6/*-251&%+4,6<;8;2402-/12820+(-(/),+1-.1.+/101)-+.76)365('),/6<;399<-6.+-((5159236,013&26630-,-*)5,2123417251544/%.-+*-+-22.1:58011..'*(%(,-+/1787:764:6'/'///0772573563314/02976;55*'-,(*..870&)&)+62.&5;47/,)32672346+1020*.')-33-*$$%%,+,-9<99821+$)/+5-6;987777787615/196-,.868958*+.+*+4+,)'()+.-+*'('(0-*,+0')'778645/066<9522,*+*%*(+,4/6,0--($'((.+*).*-)(+()+)),3:,21/.1265/6:644036*++13((00/54(5*+8;21*3,4,)'*)(+,,74.050*4-4--9.1322.:/005380/)$'-(+.-9/..582631*)((+3/34%-%+7674')).+*)+.618<:75452//060:;8:;76:50-24/01+4+),'(0.)%(*./3*(-2+1:7<8:;7058.--*3/:808/..10'1.618:8.;1+4;5((2,-*-.4,5.82+($)()/31,/52/1++-04,
@b114385d-f84f-4ad8-8bb1-fe3172fc7fe3 ch=343 read=43979 start_time=2019-12-13T01:54:14Z barcode=BC01 runid=2c9cf7bc05858273f10e7d7ec552fc0bd742dc3e
CTGGAGGCAGCAATGTAGAAATTTTCGGCAATGAAACCCTGACCCGCCGCTGATGAAGGAAGAAGGTTTCAGTTATGCTTCTGTTATATAAAGGGAAGAACGGCGGCTACACGAGATGGTAGCCGAGTGGCGTACTATTAAGCCACGACTAACCGTGCCAACAGCCGCGGTAATACGTAGGTGGCAAGCGTTATCCAGGTGTGGGCGTAAAGAGGGCAGGCGGCAGGGTCTGTATGGTGAAAGCTGAAGCAACTTCAGTAAGCCATAAACCAGGCAGCTAGAGTGCAGGAGAGGATCGTGAATTCCATGTGTAGCGGTGAAATGCGTAGATGGAGGAACACCAGTGGCGAAGGCGACGATCTGGCCTGCAACTGACGCTCTCGATCCAGCGTGAGAACAGGATTAGATACCTAGTAGTCCACGCCGTAAACGATGAGTACTAAGTGTTGGATGTCAAGTTCCAGTGCTGGGGTCAACGCCAATAAAGTACTCCGCCTGAGTAGTACGTTCATAAGGAAATGGAAACTCAAAGGAATTGACGGGGGCCCGCACGAAGCGGTGGAGCATGTGGTTTAATTCGAAGCGAAAGAACCTACCAGGTCTTGACATACTCATAAGGCTCCAGAATGGAGAATAGCTATATGAGATACAGGTGGTGCATGGTTTGTCGTCAGCTCGTGTCGTGAATGTTGGGTTAGAATCCGCAACGAGCGCAACCCTTATCGTTAGTTACCATCATTGGTTGGGGACTCTGGCGAGACTGCCAGTGACAAGCTGGAGGAAGGCGGGGATGACGTCTATCATCATGCCTTATGACCTGGGCTACACACGTGCTACAATGGATGGTCAGAGGAAGCGAAGCCGCGAGGTGAAACCATTCTCAGTTCGGGTGTAGTCTGCAACTCGACTACATGAAGTTGGAGTCGCTAATGTCGCGGAGGAATCAGCATGTCGCGGTGAATACGTTACTCGGGCCTTGTACACACCGCCCGTCACACCACGAGAGTTGATAACACCGAAGCCGGTGGCCCCTGAGGGAAGGAGCTAAGGTGGGATTGATGATTGGGGTGAAGTCATGCTAAAGGTAACCG
+
'(*,&((()*()%'$$&%'),)./,.+/,1..)(,'-9+,-167(#(&$%%')//0822..(*/+1/991%1(9+,%%)+(%&,)(*,,1:5(1.-03594,4308-,**'*)%)&&&((+),*'$*+(0,))(-2+/,3-)-.,--.21+'%'')37.0&($%'(-.&-,+3.//65(.((.2..0)+--6647*%1),'/)/))(++,,'%,,-+*-1*'+-*/6*,,00,&),36+**&%%#(&'((*3-.4-*-.16*.123/-1,56772*0.-,(*-.50043-/(,/.65*0()-+.0811.()$%',-300(-3*,-:72../0/,4/*8568513110,*+.+417;6.(*)'-()&$&)-/-+***)+)+*+&%',&&&&*3,&*)+-*44,1,,,4435:++-3334762446:8444.,+--,,*21367.3/00;2;28285411191''&-'%#(-*%)$-*1,1,2/114'*-1266511.-,$$')'-,0.091%%&(*'+*')-$,*)*+1/0,*&(%*,..4/7;71.8*)+,0&**).-3460&&)+-++,40;323136.4)(''),('+033/(,)(.,/'-))+31.)(()-.02''+-/((&()*3..)&.3(..-./'(((&&'%'%**,05556-0,*-7)+-1,./)((*.01600,***0454:+20,8-&)')1,()06.('..))-/165-6,11+1-*)1.+.7077'7'.-*1&/4/03576.4.(*+,08763'+,/39/+)*+49.,,-2.5./(4-1113613-&(*+-79.2-,&'++,,.6.40+(,.00.-'*./8/.%-0639,+0,'&##%&+&**+2228/4836+*'()*+,&***8;43/*-.8511,+,,%%.('&0&&+-/321.///0.01-4/5(&&(*64-'#($+,/754-,('((/,.01-,-,-3+33-.-,))*)1(*-2-01-0-7-,,-.005:42:0./,&,(-/++**%''++*+/032/29()1-48/3.%/.6,(%'%%*./5*('%'(*,-3.-)($,)*))+)-+)*)(%()''()*)''((/)..,*-++-
