# Supplementary material for: De novo species identification using 16S rRNA gene nanopore sequencing
Source: PeerJ. 2020 Oct 21;8:e10029. doi: 10.7717/peerj.10029 (PMC7585375; doi:10.7717/peerj.10029)
Supplement: Supplemental Information 2 — Contains raw reads. [file peerj-08-10029-s002.zip › pass_fastq_runid_2c9cf7bc05858273f10e7d7ec552fc0bd742dc3e_148.fastq]

@3bfc1631-5ad5-4a11-b275-188d6a7e2d7c ch=345 read=43685 start_time=2019-12-13T01:54:23Z barcode=BC01 runid=2c9cf7bc05858273f10e7d7ec552fc0bd742dc3e
CCGGTTACCTTGGTACGACTTCACCCCAGTCATGAATCACCAAAGTGTTAAGCGCCCTCCCGAAGGTTAAGCTACCTACGCAGCCACTCCCATGAGGTGTGACGGGCGGTGTGTACAAGGCCGAACGTGATACCGTGGCATTCTGATCACGATTACTAGCGATTCCGACTTCATGGAGTGAGTTGCGAACTCAATCGGACTACGACGCACTTTATGAGGTCCTTGCTCTCGCGAGTCGCTTCTCTTTGTGTCGCCATTGTAGCACGTGGTAGCCCTGGTCGTGGGCCGCGATGACTTGACGTCATCCCCACCTTCCTCCAGTTTATCACTGGCAGTCTCTTTGAGTTCCAGCCGGACCATGGCAACAAAGGATAAGAGGTTGCCTTTCGTTTGGGACTTAACCCAACATTTCGCAACACGAGCTGACGACAGCCATGCAGCACCATCTCACAGTTCGAAGGCGCAATCCATCTCTGGAAAGTTCTGTGGATGTCAAGACCAGATAAAGGTTCTTCGCGTTGCATCAGGGGTAAACCATGCTCCGCTAAGCGTGCGGGTCCCCGTCAATTCCTTTGAGTTTTAATCCTGCGACCGTACTCCCCAGGCGGAATACTTAATGCGTTGCGCGGCGGCACGGAGGTGTTGAAACACACACCTGGTATTCATCGTTTACGGCGTGGACTACCAGGGTATCTAATCCTGTTTGCTCCCCACGCTTTCGAGCCTCGGCGTCAGTTACAGTCAGTCGCCTTCATGCTGTTGTTCTTCCTAATCTCTACGCATTTCTACACTAAATTCCACTCTCCTCTCCATA
+
1+((43)..+*+.--0.)+*-/0-84-*003&'%',+++2(164/00+2.)(*-985.41-,-.050975--.--3*(*'*-*-/')).3++0.&'+*(&')--29836.-*())*06/7240(/+27344358282:44410+++//'))+,3-////0/08:61.)25:85660*))))-5811'&+-.16:09*8351%%*-0(*%)-4956.*.*(.)'1*../-4-0,&+./.090754.61+)%*+*.4+5-+)(&%$*'(%&$$%*..-3946)(')+/9**0000.+'*)+,+-./40-4--1:7:732/.,/2;-,))(()-71027777065,+-6:1++,-50:2.,%$&((+).18/,5.:51(&)+,2-/''0)*018'*-2*(%$+'-*(-30-49-+%)+(+(.-.(-+,*-47:7/67&(#(%'(&(*%)*10*,(+604)*-/1...041493//.+,44--3,1:77604:;;349-4.31/./&**+'*207-4,,+6311,*),.%-0,,)-50672523555002,%%''-)0)1/,.991+,..30843/9/+(//::0/85897663458/7/.-/7;2,0200638-,),)+**(')..()$%'-**.,+.,0.462335/.3'*&''(-/6.'43032326785;8+..7324,5122135(5-)/..4*-6320)*.7,,1-731)$(')-63//439:77%'&%%%)./7332593-/01*./)00%%&&()))&+-)/2-))286656.,/,/-8:*-(%(&)/-(-*3-0%()+44011.*&##$
@38a693b5-f55f-4cda-988d-bee2e7a35d27 ch=52 read=67893 start_time=2019-12-13T01:54:17Z barcode=BC01 runid=2c9cf7bc05858273f10e7d7ec552fc0bd742dc3e
TTGTTATGCTTCGTTCCAGTTACGTATTGCTACCTTACTGTTGAATTGCTGATATTGCTCCTACAGGAGGGCGTGAGAATTCGGCAGAGCTGACCGAGCAACGCCGCGTGAAGGAAGAAAGGTTCCAGTTGCCGCTTCTGGTATAAGGAAGAACAGCAGCTACCAGGAAATGGTAGCCGAGTGACAGTACTGTTAAAGCCGGCTAACTACGTGCCAGCAGCCGCGGTAATACGTAGGTGGCAAGCGTTATCCGGAATTATTGGGCGTAAAGAGGAGCAGGCGGCAGCGGGTCACCATGGTGAAGCCTGAAGCAACTTCAGTAAGCCATAGAAACCAGGCAGCTAGAGTGCAGGGAGGTCGTGGAATTCCATGTGGCGGTGCGTACGTAGATATGGAGAGACACCAGTGGCAGAAGGCGACGACGATCTGGCCTGGCGGTATGGTCCAAGCGTGGGAGGCAAATAGGATTCCGTCACCCTAGTAGTCCCGCCGTAAACGTGAGTACTAAGTGTTGGATATCACTTCCGGTGCGAGTTAACGCAATAAGTACGCCGCCTGAGTAGTACGTTCGCAGAATGAAACTCAAAGGAATTGACGGGGCCCGCACAAGCGGTGGAGCATAATGGTTTAATTCAGAAGCAACGCGAAGAAGTGCTGGAATCTTGACATATGGAAACTCCAGGATGGAGATAGCTATATGAAATTTTAGGTGGTGCATGGTTGTCGTCGAAACTGGCTGTCGTGAGATGTGGAGTTAAGTCCTGGCAAGCGCAACCCACTTATCGGTGGATTACCGTATTAAGTTGGGGAACTCTGGCAGAGACTGCCAGTGACAAGCTGGAGGAAGGCGGGGATGACGTCAAATCATCATGCATATGGGCCACATAGGCTACACATTTTCTAATGGATGGTGCAGGGAAGCGAAGCCGCGAGGTGAAACAAAACCATAAAACCATTCTCAGTTCGAATTGTAGTCTGCAACTCGACTACATGAAGTTGGAATCGCTGGTAATCGCGAATCAGCATGTCATATTGAATACGTTCTCGGGCCTTGTACACACCGCCCGTCACACCACGAGTTGTGCTTGCAAAGCCGGTGGCCTAACCGCAAGAAGAAGGGCGCTGTCTAAAGGTGGGATTGATGATTGAAGTGCTTGAAGTCGTAACAAGGTAACCCGG
+
$-.-))*,1/./')-.,,32721)*%'&%',*(()'#$&&&'%$$*(')0022-1+)*)2*&&/.1*)+)(')%'(&,(0+4.*-'&%(*--.3()($'+..34711030--,**+%')'+*62.*&).,*)%%%(4,,0+/01,)**-2-062*-,(+..*-&$/*(-,+-)))*2-&%()(&(%$)*,-+-122)(-2+0---20,%,+-+10,((''4,..+-)3++(0+/'/)(++*)+(,')0.,0'/,-3,6+-0/63//00:+&'1+)*+&*++.25/.,%*,,.&'&$''%$%**%')'*&&$&'+')*'$(+58.45..+'+/+,01480.'-.0.-./..&.4-(++',/91/,/.8.7*-,*&.,,4-,*-103.-)(*()-16+*((+,-/++,.3:5%%,&((%(%+988433/'(*,,'((('%$$*&//5'()'(,+46.),/129:2-)0'*,'(''*%03(%%%+)*.//)$)(/031**&)**-..1-/('(%+1/629.21$&'+0-(**)(&&(0+/+,-03/.($$%###%%&((%&&')($-')+6<912(-)510,7/-288;.-)'(//871036-08,*,-2013617237/-.(,&'+&/0936358/*(-)),73755,,1%'',/(((%('&++,*)',$$#$&+&'&(-3*-+//34-+*+)+4110211-.)()(&$&,''-4)'(&'+408011062')-'&#$%',.2677864--+-*0').638.,3('*.111-,&,++/4,$%1(*,&*&))*#+&)+2&.&'.-/,/0167)',+,-21400(',-/5060/.22232,++,:/.30-3/963772/2653335644-0**%$$#%(+-.).*((&&'''-0-0450/)+-/)($)34644127334*-&)(,()',,-17.**'&&.'+1'+589164'&&+3./144:221-/346'&&-5.00486202041320/2302,-+2-+2/206779-.2),*,01.)&),626+,-+1/+*$$%&('+:6781361-.)*17-8---84++%+--/21.3654341.,)),)0(+(),&,*0*(&).6964643/.2.+))1(&((%('')+('(,*,*)08**)*&370.6+,,..17,-,(***++-//*,,*-.6678-5/276.*+2
@8137fd1d-3630-4af9-8faf-0ca4701646bc ch=145 read=52498 start_time=2019-12-13T01:54:24Z barcode=BC01 runid=2c9cf7bc05858273f10e7d7ec552fc0bd742dc3e
TTGGTATGCTTCGTTCAGTTACGTATTGCTTGTCTTTGTATTTAACCTTTCTGTTGGTGCTGATATTGCTCTGGGGTAGCAGTGAGATTTTTCGGCAATGGAAACCTGACCGAGCAACGCCGCGTGAAGGAAGAAGGTTTTCGGATTATGGCTTCTGTTACATAAAGGAAAGAACGGCGGCTACCGGGAAATGGTAGCCGGTGACGGTACTTTATTAGCCACGGCTAACTACGTGTAACGGCCGCGGTATTCAGCCGTAGGTGGCAAGCGTTATCCGGAATTATTGAATTAAAGGGGCAGGCGGCAGCAGGGTCTGTGGTGAAAGCCTGAAGAAGCAACTGTTAAGCCATAGAACCAGGCGGCTAAGAGTGCAGGAGAGGATCGTGGAATTCCATGTGTAGCGGTGAAATGCGTAGATATGGAGGAACACCAGTGGCGAAAGGCGATCTGGCCTGCAACTGACGCTCAGTCGAAGCGTGGGGACAAATAGGATTAGATACCCTGGTAGTCCGCGCCGTAAACGATGGAGGTACTAAGTGTTGGATGTCAAAAGTTCAGTGCTGCAGTTAACGCAATAAATTACTCCGCCTATGAGTAGTACGTTTAAAAGATAGAGAACTCAAAGGAGTTGACGGGGGCTTACACAAGCGGTGGAGCATGGTTTAATTCGAAGCAACGCGAACCTTACCGGAGTCTTGACATACTCATAAAGGCTCAGAGATGGAGAATGGCTATATGAGATACAGGTGGTGCATAGTTTGTGTCGTCAGCTCGTGTCGTGAGATGTTAGGTTAAGTCCGCAACGAGCACAACCCTTATCGTTAGTTACCATCATTAAGTTGGGGACTCTGGCAGAGACTGCAGTGACAAGCTGGAGGAAGGCGGGGATGACGTCAAATCATCATGCCCCTTATGACCTGGGCTACACGTGCTACAATGGATGGTGCAGAGGAAGCGAAGCCGCGAGGTGAAGCAAAACCCATAAAACCATTCTCAGTTCGGATTGTAGTCTGCAACTCGGCTACATGAAGTTGGAATCGCTAGTAATCGCGAATCAGCATGTCGCGGTGAATGATTCTCGGGCCTTGTACACCGCCCGTCACACCACGAGTTGATAACACCGAAGCCGGTGGCCTAACCGCAGGAAAGGAGCTGTCTAGGTGGGATTGATGATTGAAGTTGAAGTCGTAACAAGGTAACCGG
+
$&)+/-.&0-460273/63901,,&((&(5*-,-06+)*&-5&-(/+-25/14/7-3.26***)'5)))/.(&-11(+'*'#+'&(++6:;//08132/30,1--2()*3.-/-688767;,)*+*+.+-32+.0(0,23-/,9/64,+(&()1+1,4+)%-,66//1,4*&.--/.-*1(%$)'(-+'.,+)((%+.3,-,,,)'%'()+5.+.'*&'*/1.5//084722-+($(',&0041,1+,+0,*)''+))+./--5--'(*/-71,2'*+&%)'(5-+%$(&''%*-'((&(1-583*),&*0.0+,)+./.*.--+7;78.3&'&%('(**(+&-..05'&)(+-08689/()+++&'(-.12767/+*-6034(0+.-,0628475641011187.043+,-477643/003//*)9/-4'&(8495*)./'.)/.0,-/,0123333,-.../0023576..0(+./840)''+7/-+1-*1+-,44128-/,11+/72'')*,-,07;764-01)()(*)-.68/4-8.9.::44307/(*396,*+)**+222604).*--3...,.-,/059223/%(+*,,*-435.68(/74)'.-(*)%+),75/2*+*()/++%**-54.**)&&$&,0.13384.,-,254/5<;/6696++,$((,,,./32545645:/*'))),--0864/000-..500556:,-*(,75.()(+(.-.,21/10/,/1'#%-/./575568(66;'')+,/388./147281234874/00-/5%140:13-23.+.3-8&%,+,0048:5)0/0-1*)&(,7158799+3+-%(/+(153,/071.40+&%*12577-01119::67783/.,-2/76*681397943441:,,-787'(%)**%)()-1-2:197022/.*-)*.35/64<54:55550666-,/.).(+-/5.0*+,*.+..*,)'(487(,86++189.3759:331-359406*-2*.+.22487552221/435667407,//(**'(,,-/-//10..,/)(&'(+()%)*,2,,/52/01+(#,-001(1,31-1''%''+,(.8725323123--*')''$$*)+&$(&&++&-3.847:52*-486'(&-*/5)&)&)*60240./53/52--/+-../10+(%'%))/.-.12436417)-,/6741.
@60ce1f97-8933-4fe4-907d-f9e8cb9e9eeb ch=139 read=52317 start_time=2019-12-13T01:54:22Z barcode=BC01 runid=2c9cf7bc05858273f10e7d7ec552fc0bd742dc3e
CAGGGGAGGCAGCAGTAGGAATTTTCGGCAGTAAAGAGCCGAGCCGAGCAGCACTTACGCGTGAAGGAAGAAGAGTTTTCCGGATTGTAAACTGTTTATAAAAGGAAAGAACGGCGGCTGGAAATGGTAGCCAGTGACAGTACTTTATTAGAAAGCCACGGCTAACTACGTGCCAGCAGCCGCGGTAATACGTAGGTGGCAAGCGGTATCGGAATTATTGGTAAAGAGGAGCAGGCGGCAGCAGGGTCATGGTGAAAGCCTGAAGCGCTTCAGTAAGCCATAGAAACCAGGCAGCTAGAGTGCAGGAAGGATCGTGGAATTCCATGTGTGGCGGTAATGCGTAGATATATGGAGGAACACCAGTGGCGAAGGCGACGATCTGGCCTGCAACTGACGCTCAGTCCCGAAAGCGTGAGAGCAATGGGATTCAGATACCCTATTAGTCCACGCCGTAAACGATGAGTACTAAAGTGTTGGATGTCAAAGTTCAGTGCTGCGTTAACAATAAATTACTCCCGCCTGGAAGTAGTACGTTCGCAAGAATGAAACTCAAAGGTGTGGGGGCCCGCACAAGCGGTGGAACGTAATGGATTTAATTCGAAGCAACGCGAAGAACCACCGGGTCTTGACATACTCATAAAGGCTCCAGAGATGGAGAGATAAGCTATATGAGATACAGGTGGTGCATGGTTGTCGTCAGTTCGTGGTCGTGAGATGTTGGGTTAAGTCACCAGAGAGCACCAGCCCCGCTATCGTTAGTTACCATCATTAAGTTAGGGGACTCCTACTTGAGACTGCCAGTGACAAGCTGGAGAAGGCGGGATTGACGTCAAATCATCATGCCCCGCCGCCAGTATAGGCTACACGTGCTACAATGGATTAGATTGCAGAGGAAGCCAAGAAACCCGCGAAATTGAAACAAAACCCATAAAAACCATTCTCGAAAGTTCGGATTGTAGTCGCCAGCTCGACTGCGAAGTTGGAATCGCTAGTAATCGCGAATCAGCGTAATGTCGCGGTGAATACGTTCTCGGGCGCCCAGCACACACCGCCCGTCACACCACGAGTTGATAACACCCGAAGCCGGTGGCTAACCGCAAGGAAAGGGCGCTGTCTAAAGGTGGGGATTGATGATTGGTGAAGTCGTAACAAGGTAACCGG
+
'&-0++)/-,'1.)-0/-2*22:;,)*'(+'.+--%,%**$&246.../.(-''&$$$$%'%(--,/-,(,+')*66*(3./-)5***/3%*('(2)),081(*+-4*'-0/),*('&%''++*0083--,1)-.017%+-*)+.+(+/-(+0,*13-//4//0611.,-.11;5450.16/-3,+7-./7/3.('(),'*-*+.*3*-.%-)/12-6/+*'(+*)(,,$-+359:794+,,&'.../0-6++'(02(+365/0(*')-3/-..4907:54424;050.134*)+-***++5461/,-+1-89452002+:3932..,*('&&'/'-%',/,./02660349//6,8357656-9,,%)'+.77841'**(/+1277732///1458982-2.+*&(,*,3/.2')%('26.(&*&,('$'%'&.0*,)),'*,43/1/49599;35)'+))+,-124:)-:99<834,%++)5/,1;83140*'&''*)1,/04158*2+),251)(-2/-()($(',04637:-,-/'(,,,)'()&5641(*))*-,-7:0-0,*--1+*()-*6,7().(+%#'-0%*,-277:7-0/-/2,0/,-23,-+1*&//%/3.,+7/0066+110,.,62)1,.,0)(*+-76.,''(-+-('*+/-*$#()(*+(',++5833347798;243105026;3275)+0+3+++/042811/3/.')()#(%(&*&&+)%-()',-/(''+,-..8..+40+37,.80266-)..&,06+1143'''$$$$+(*.0..+,230-,++(*+51-,)+.4-1,)%/401156924523086/3.2-/+&)'&)()'&$''-403..*+%)%'(&)*7.22++('((.*+/*)'(&&(%*&&'#*2-/5**6'''(&*&.//..;:55;722/7:3,36/09667+-/-,0//0+*4*./250/&''(%+,+)&'&$$'(++2,./-15-**+*+/0812/6//;930).-+/+**135.3...:<;::1,1,,-+2.-&)((&&%'(*,036006.,./))*1*++))+)6,,,/35+0.'')++/5/).++,)+133**''&)*2*&),(+,//66128'/*'+..*'-*-.42/6/0//-20..52547622,,.3;880*
@07e7b4d3-3966-4e25-bc04-13ed1af57095 ch=414 read=44637 start_time=2019-12-13T01:54:23Z barcode=BC01 runid=2c9cf7bc05858273f10e7d7ec552fc0bd742dc3e
CCGGGTGCCTTGTTACGGCTTCCGCACTGATCGTGAATCACAAAGTGGTAGCGCCCTCCCGAAGGTTAAGCTACCTACTTCTTTGCAACCCACTCCCATGGTGTGACGGGCGGTGTGTACAGGCCAGGAACGTATTCACCGTGGCGTTCTGATCCACGATTACTAGCGATTCCGACTTCATGGAGTCGAGTTGCAGACTCAATCCGGACTACGACGCGCATGAGGTCCGCTTGCTCTCGCGAGGTCGCTTCTCTTTGTATGCGCCATTGTAGCACGTGTGTAGCCCTGGTCGTAAGGGCCATGATGACTTGACATCATCCCACCTTCTCAGTTTATCACTGGCGATCTCCTTTGAGTTTCGGCCGGACCGCTGACAGCAAAGGATAAGGGTTGCGCTCGTTGCGGGACTTAACCCAACATTTCACAACACAGCTGACGACAGCCGGCACAGCACCTGTCTCACGGTTCCCGAAGGCACATTCTCATCTCTGAAAACTTCCGTGGATGTCAAGACCAGGTGAGTTCTTGCGTTGCATCCAGATTAAACCCTTCACATGGCTCCACCGCTTGTGCGGGCCCCGTCAATTCATTTTGAGTTTTAACCTTGCGGCCGTACTCTGGGCGGTCGACTTAACGCGTTAGCTCAGGAAGCCACGCCTCGGGCACAACCTCAAGTCGACATCGTTTACGGCGTGGACTGGGGTATCTAATCTGTGTTGCTCTCCCACGCTTTCGCTTTTGACGTCAGTCTTCGTCAGGGGCCGCCTTCGCCACCGGTATTCCTCGAATCTCTACGCATTTCACCCATGCACCTGGAATTCTCCCCTCTACCGAGACTCAAGCTGCCGGTATCAGATGCAGTTCTGCGGAAGGTTGAGCCAGGGATTTCACATCTGACTTAACAAACCGCCTGCGTGCGCTGCATGATAATTCCGATTAACGCTTGCACCCTCCGTATTACGCGGCTGCTGGCTGGAGTTAGCCGGTGCTTCTTCTGCGGAGTAACGTCAATGAGCAAGGTATTAACTACTCGCTTCCTCCCCGCTGAAAGTACTTTACAACCCGAAGGCCTTCTTCATACACGGCATGGCTGCATCAGGCTTGCGCCCATTGTGCAATATTTATGCTGCCTCCCGTAGGAGCAATATCAGCACCAACAGAAGGTTGCTTACAAGACACCATTAGCTTTCTTCGGCGCAGCAATGCGTGGCTTCCCGTA
+
36*/)*)+324,4.',351,)*(#)&('()))&%)*21112572./.**+)+-/92,44+*.4/*/*+),./1//-$(0-/2:9)03,47+&)).03+-;910..465898779450/&-)-2-6,/74//%(),0.-2:01432,2.-,1677)(*))4**+)*+/99:<::4.00817743(+*1//00934+,-451,0+,,04130../+-,,&'(,+105/7)()2,**-.1423,*-*)++-.12:195.*)*+(,(11044*+,/*(*++231--2673/0399691+-398/.--12.-')(*)-+.1,-2).)/2272.0'**.0+.+/11/2*)&(*(-./761&028''*)-*43602(,).'--%12:)6-8,6-*,.+502255:74:440;10.-,1-15,22334:921/3./-0&%%((..,+/--3-+'&$'),,,//039688577;:/68+),')+,+'')625:7.-,+,54365..91;8:5/12,13(()+180+%(('214/('%((-8...41,--1492;569()&('))((%')34353/+3+++010502;5)%)+-41:445::5///59;,79637200/064&-+,..%(/3635442/.15463+('')'+./4&+-,-&)+043374-%)*'#%)0*0/4+6048-'02444295.00:2128;-*($((%)(*4448.+%&((0/)+,+(,73..*,2641)(%&&$&%-.05588::;2112),15,/803;7<862-)/*'6867;8433,+.--98:497846;12/*2-%&%()/649332/2(*'.00,/0&,()*1127910((-).0500/88)*+,+50.39&%''(,%#(*/51058:*/31,-;9/,*,03///,1,9-:99.3605:578711.((,%($&#$()1/7.*)-5.675.)*('*+-7501607/7/*-(*-:232624-'$&)%'281129'75/01809<96673.&'(39935325223762/++0-1+2(&-)+,/)+70:5,657,()5))65*,*+-65/10102..29,8366<68<94220++(,-.12:4438869(-1)*'')(+31')-),),+0-(,,%#((++*+2(37,(/,5++,-152251++,+-8/24.*+-(,(,$'*)(*+/*,/160%''('*3:..57-((&#&)'(,0.%('''''()''($$%
@96ed9926-bca6-44af-978a-680355411b94 ch=465 read=25301 start_time=2019-12-13T01:54:33Z barcode=BC01 runid=2c9cf7bc05858273f10e7d7ec552fc0bd742dc3e
CTCCTACGGGAGGCAGCAGTGGGAATATTGCACAATGGGCGCAAGCCTGATGCAGCCATGCCGCGTGTGAAGAAGGCCTTCGGGTTGTAAAGTACTTTCAGCGGGGAGGAAGGGGGGTAAAGTTAATACCTTTGCTCGTGGCGTTACCACAGAAGAAGCTTACCGGCTAACTCCGTGCCAGCAGTAATACGGAGGTGCAAGCGTTAATCGGAATTACTGGGCGTAAAAGCGCGCAGGCAGTTTGTTAAGTCCAGATGTAAATCCCCGGGCTCAACCTGGGAACTGCATCTGATACTGGCAACTTGAGTCTCGTAGGGGTAGAATTCCAGGTGTAGCGGTGAAATGCGTAGAGATCTGGAGGAATACCGGTGGCGAAAGCGGCCCCCTGGACGAAGACTGACGCTCAGGTGCGGCGTGAGGAGCAACAGGATTAGATACCCTGGTAGTCACGCCGTAAACGATGTCGGCTTGGAGGTTGTGCCCTTGAGGCGTGGCTTCCGGAGCTAACGCGTTAAGTCGACCGCCTGGGAATTGCGGCCGCAAAGTTTGACTCAAATGAATTGACGGGGGCCCTGCCTGGCAGTGGAGCATGGTTTAATTCGATGCAACGCGAAGAACCTTATAGTCTTGACATCACAAGAACTTTCCAGAGATGGATTGGTGCCTTCAGGAGGAACTGTGAGACGGAGTGCTGCATGGCTGTCGTCAGCTCCGTGTTGTGAATGTTAGGTTAAGTCCCTGTGAAGCGCAACCCTTATCCTTTGTTGCCAGCGGTCGGCCGGGAACTCAAGGAGACTGCCAGTGATAAACTGGAGAAGGTGGGGATGACGTCAGAGTGAAATGGCGGCCCCTTGACCAGAGACTACGATGCTACAATGGCGCATACAAAGAAGCGACCTCGCGAGCAAGCGGACCTCATAAAGTGCGTCGTAGTCCCGGTTAGGTCTGCAACTCGGCGCTCCATGAAGTCGGAATCGCTAGTAATCGTGGATCAGAATGCCACAGTGAATACGTTCCCGGGCCTTGTACACACCGCCCATGCACAGGAGTGGGTTGCAAAAGAAATGGAAGTAACAACCTTCGGGAGGGCGCACCACTTTGTGATTCATGACTGGGGTGGAAGTCGTAACAAAGGTAACCGGAAGATAGAGCGACAGGCAAGTAGGTTAACACAAGGAACACCGTGCTTTAACTGGCACCAGCAATACGTGGCA
+
*/01/.3,0,&,0*(00/05561)0(*05///44;7.2.+,.01,/30/+/*+,*4447,9:25354534/)**,518505/<:9:4-66.+.0/4;1-(/-.7:-(.+*1)030)'))65.0020102/5:.+224-,/%,*/*&+(%'))2.'*0**,2013%.0*+..155..55)&&&#(&.*)*0131.-,//61./27;7:68316050455:<84413:6+(*),(*&(/*&0395+5,:,880(),1/(%(,+(/9;.(032464700,-000..4122237233332.-)+,&%%&%%'(12782.)0-,1214204..69321-///96539800))+'&+(&/03;4...,82-6-,')02,*,,(-,,82965--7987.-.),-//0379896697,+&('+))'+)$&(414...'4*((01/6:0-/12/2852456833483.-+,).-(,)(--1-11.9(.-26*)+*)*.+0/.413.4)'+%%*//5---,2/902..--.548:546,(('()-%//5/549.1,1%%&--.--5--0041507/*--),/+%',++-9/+&8*0&***11-34.*&),)**,-85&1'(()1,,/01.0+))/78798473,,,,0/-32+5:,/)*+../:60+8+1.744:424%/2-,.17346565688&+'(((**/0776966699776,--+.()-79:652*+**1.'084:784,7,'%''%'%).2355480/10181/70,/85673233;8749862:95867824,5*-.07871/110456987774*&'(.,-39:54897:976/((%$%)*'&%*(&%(,,&%&*.381(&)&,(()((.026456:2,*(%&&'*.26(&'(&)+6896522-((*,1)**952411/02;41277899887728(%'(.*%&%().$/((*+01),%+*1623190.-/-31978222+,*/**+1555769..19805&$%#&*/0:5220340.++,+,728///1./-1:85;3+1***(((&%**+.-/7.,*,-+%)+*').&'&'.&)*,**-621:1+.6+0,,),,%004745663+*$'*125/42.$$&&($+,)+*1-29*+((,<8:1/-,,.-522+1-02,+54/+)*%/4081712/2/(*-./+8,)&&%&(%$$$''&(&---'2/1.()(%$&'%
@c8eef8b5-a6c0-4609-98f9-ca37c090a4e1 ch=477 read=42827 start_time=2019-12-13T01:54:33Z barcode=BC01 runid=2c9cf7bc05858273f10e7d7ec552fc0bd742dc3e
TTGTTGTACTTCGTTCAGTTACGTATTGCATTGTAGCACGTGTGTAGCCCTGGTCGTAAGGCCATGATGACTTGACGTCATCCACCTTCCTCCAGTTTATCACTGGCGGTCTCGCTGAGTTCCCGGCCGGACCGCTGGCAACAAAGGATGGGGTTGCGCTCGTTGCGGGACTTAGCCAACATTTCACAACACGAGCGGCGGCAATACAGCACCTGTCTCACGGTTTGAAGGCACATTCTCATCTCTAGAAAACTTCCGTGGATGTATCAAGACCAGGTAAAGAGTTCTTCGTTGCATCGAATTAAACCACATGCTCCACCGCTTGTGCGGGCCCCGTCAATTCATTTGAGTTTTAGCCTTGCGGCCGTACTCCCCAGGCGGTCGACTTAACGCGTTAGCTCCGGAAGCCACGCCTCCAGGGCACAACCCAAAGTCGTCGTTTTGCAGCGTGGACTACCAGGGGTATCTAATCCTGTTTGCTCCCCACGCTTTCGCACTGAGCGTCAGTCTTCGTCAGGGGCCGCCTTCGCCTGGTATTCCTCCAGATCCTACGCATTTTCACCGCTTCACCTGGAATTCTACCCCCCCTCTGAGACTCAAGCTTGCCGGTATCAGATGCAGTTCCCAGGTTGAGCCGGGGAGTTCATCTGACTTAACCGACCGCCTGCGTGCGCTTTACGCCCAGTAATTCCGATTAACGCTTGCACCCTCCGTATTACCGCGGTTGCTGGCACGGAGTTATGCAGTGCTTCTTCTGCGGGTAGCGTCAATGAGCAAAGGTATTAACTTTACTCTCCTTCCTCCCCGCTGAAAGTGCCTACAACCCGAAGGCCTTCTTACATACGCGGCATGGCTGCATCGGGCTTGCGCCCATTGTGCAATATTCCCCACTGCCTTGCCTCCCGTAGGGTG
+
0-*,.*,,/092558:/.2/(,1502*)'%)/,**,.-.).%-(')-/4**(+341,6*/2799300-,*,*/,0157+)*+.),60/:,..0.03<:66633110-*2-')+%&(**,-06:+)+5-4759854/7../&44:-6-0,&*+).6*/,006568563;863/2.)/7*+3./740032-3.2/-54/544(,3*(%(%*-/5;111387-.,83*&&(**1,.+,05106476642&&,232-143;*.9:32*,&+.26999:+2.)-7+(&,2:668650633268*/+/**0(140153110*,()-,,-/.047,3+.67-*446:9<858<913-8:7'''*&%&(**+--./,+*.490)&'-014530,).,6,-,+(-(%)++-.7)1&*-.346:61/,,44--0/())''00*-/.00.975+,-,--.24:632%**+074+5564*&',/7865<1,./2795)+).37:426.-*)&--27857988<:74:(+,0+46/.6.5022.)-0-.172412++,1,3/)+868/7:8*1/21,+*,((.04642210./,41242030-+,*03467/0-/-5,02,9699:..+/+,.79;475*181910048&4/*$'.*+((*.-,(%%)),)+44-),-%%'),40.*,*)(.+/-**(-*.-9-4.,/523110180114:400././+5,0:264:9<698672-3(0$'03-,&&$-.,-0308<9977.,)(+,0,.1060/,3738,--+,1520,,51.(,./281:2**/55,03976;623/2(#%*+(,**(*'-(367:/(&$$&&')').8344595746345'*.**312/5-($'(&+*,..138089:012,+-((((+,,.8/-.+.(*)(
@0b2fd952-81c7-431f-9c81-78250763431e ch=28 read=38443 start_time=2019-12-13T01:54:38Z barcode=BC01 runid=2c9cf7bc05858273f10e7d7ec552fc0bd742dc3e
CCGGATTACCTTGTTGCGACTTCACCCCAGTCATAACGAATCACAAGATTGGTAAGCGCCACTCCGAAGGTTAAGCTACCTACTTCTTTTGCAACCCACTCCCATGAGGGTGCGACGGGCGGTGTACAAGGCCAGGAACGTGATGCCGTGGCATTCTGATCCACGATTACTAGCGATTCGACTTCATGGAGTCGAGTTGCAGACTCAATCCGGACTACGACGCACTTTATGAGGGTCCGCTTATACTCGCGAGGAGTCGCTTCTCTTTGTATGCGCCATTGTAGCACGTGTGTAGCCCTGGTCGTAAGGGCCATGATGACTGACGTCATCCCCACCTTCCTCAGTTTATCACTGTGGCAGTCTCCTTTGAGTTCCCCGGCCGGACCGCTGGCAGCAAAGGATAAGGGTTGCGCTCGTTGCGGGACTTAATAATTTCACAACACGAGCTGACGACAGCCATGCAGCACCTGTCTCGCGGTTCCCGAAGGCACATTCTCATCTCTGAAAACTTCCGTGGATGTCAGACCAGGTAAGGTTCCTCGCGTTGCATCGGAATTAAACCACATGCTCCACCGCTTGTGCGGGCCCGTCAATTCGGTGGTTTAACCTTGCGGCCCGTATACTCCCCAGGCGGTCGACTGCCGGTGGCTCCGGAAACCACTCAAGGGCACAGCCTCCAAGTCGACATCGTTTACGGCGTGGACTACCCGGGAGTATCTAATCCTGTTTGCTCCCCACGCTTTCGCACCCTGAACGTCAGTCTTCTCAGGGGGGCCCGCCTTCGCCACCGGTATTCCTCCAGATCCTACGCATTTCACCGTACACCTGGATTCTACCCCTCTACGAGATCAGCTTGCCGGTATCAGATGCAGTTCCCAGGTTGGGCCGGGGATTTCACATCTGACTTAACAAACCGCCGTGCGCTTTACGCCCAGTAATTCCGATTAACGCTTGCACCCTCGTATTACCGCGGCTGCTGGCACGGAGTTAGCCAGTGCTTCTTCTGCGGGTAACGTCAGTGAGCAAGGTATTAACTGCTCCCTTCCTCCCGCTGAAATTGCTTTACAACCCGAGGCCTTCTTCATACACGCGGCGTAGCTGCATCGGGCTTGCGCGTTATTCAATGTTATTCCCCACCTTGCCTCCGTGGGAG
+
2104(2-(+)(/&,4)+-/2.8/+054*,,85'&%&&&'201123/+',%0)2('#%'01-111-*,/-/,521/01254($'$&''.1.-10(17'(*,2:1+..%$*#)$#&(+4::8.31--(./,/,,-&0326430$%,$)1*-8.--467.//14*%(+++9.--.,.01518+*-172/31,)*++'%)+++-().4679;830-416-,+11524,--88)(&&(1001*)(,/+,),.0.0,%,(''+.*-535..29922/0-./8:+..)(*++*..../))*)666139:88960,/138.,++))(&%')0388740;9++37/97857556;2./.-./+/+51*5668923933+0486-.+*,1-8;24/('(&+*((0/4&5.912%.-.-7686677/10-+,70,*,('$$%%/6)),-312.0.-3.12-442-&,9-:;54./.-/4.14543%4*03513(()*-20.456;74646530,.026./2118+-9:991342258;25765:)4-:812626..2*+./-+-,*/+76/--,-+2-1126361/-.+/104+3-3-'&,-.747,-)())+4;1922.3-*)(54)$*$$$'(147-(1/8/:76.*)'%'&'$/&()./&'&*''14()+*+'00.+$'(%*.-0-734667887:988;0++.3//0486-,,50')2(&%*,----437873141+,/355+-20-3;-.)*(,0(()+&5585010//7358(,.575,-;*-3889000747;.:667,2+*/++,%-1)*-9899:<:5,/+&'&))+))('./3/1).021,/2-20**((')(*,944:(33426&23787(55;..((*/,63//24&37,)4;--0002644241826.),313+--,*,.--/77-/.0-+(,-/267463/8/6-3./0+()',43,3-2.4/,52,*,*+-315.3)&(*1'()4///4(10,-.;/8<55/1/7..5::78.*$,+--101)(.'(31,)/&)*7:)6;95.78/+:9*.,(&*(+-/*()/)-**)*,1/65:*/,*',),(,('*(&''%&(&+-036&3,)-'$'..&.)$*&&&&'(04./.650*$(')+)/4/5:-1%00'(
@8c4fb6d0-7601-4b98-8066-fd8840b5023e ch=66 read=58436 start_time=2019-12-13T01:54:44Z barcode=BC01 runid=2c9cf7bc05858273f10e7d7ec552fc0bd742dc3e
CTCCTACGGGGAGGCAGCAGTGGGAATGTGCACAATGGGCACCAAGCCTGATGCAACCATGCCGCGTGTATGAAAGGCCTTCGGGTTGTAAAATTACTTTCGGCGGGGAGGAAGGTAAGTTAATACCTTTGCTCGTGGTACCCGCAGAAGCACCGGCTAACTCCGTGCCAGCAGCCACTACTTGATACGGAGGGTGCAAGCGTTAATCGGAATTACGGGCGTAAGCGCACGCAGGCAGTTTGTTAAGTCAGATGTGAAATCCCCGGGCTCAACCTGGGAACTGCATCTGATACTGGCAACGAGGAGTCTCGTAGGGGGGGTAGAATTCCAGGTGCTTAGCGGTGATGCGTAGAGATCTGGAGGAATACCGGTGGCGAAGGCGGCCCCTGGACGAAGACTGACTCAGGTCTGGCAGTAGAAGAACAGGATTAGATACCCTGGTGGTCACGCCGTAAACGATGTCGACTTGGAGGTTGTGCCCGCTTGTGGCGTGGCTTCCGGAGCTAACGCGTTAAGTCGACCGCCTGGAATACGGCCGCAAGGTTGAAACTCAAATGAATTGACGGGGGGCCCGCACAGAAGCGGTGGAGCATGTGGTTTAATTCGATGCAACGCGAAGAACCTTACCTGAATCTTGACATCCACGGAAGTTTTCAGGATGAGAATGTGCCTTCGGGAACCGTGAGACAGGTGCTGCATGGCTGTCGTCAGCTCGTGTTTGTGAAATGTTAGGTTAAGTCCCGCAGCAGAGCGCAACCTTATCCTTTGTTGCCAGCGGTCCGGCCGGGAACTCAAGGAGACTGCCGGTAAACTGGAGGAAGGTGATGACGTCAAGTCATCGCAGCCCCCCTTGACCAGGGCCACGTGCTACAATGGCGCATACAAGGGAGCGACCTCGCGAGAGCAAGCGGACCTCACTTAAAAGTGCGTCGTAGTCCCGGATTGGAAGTCTGCAACTCGACTCCATGAAGTCGGAATCGCTGGTAATCGTGGATCAAGAATGCCACGGTGAATACGTTCCCGGGCCTTGCACACCGCCCGTCACCATGGGAGTGGGTTGCAAGAAATGAGTAGCTTAACCTTCGGGAGGGCGCTACCACTTTGCGTGATTCATGACTGGGGGGGTGAAGTCGTAACAGGTAGCCGG
+
+13--.5/79+)/421121/108,.*++/-,/00:83864*5*8.57:6335346)2734-54--).,0/25)+(&&484:4+6-26+-/8.-,+''%&(*&,**25+)2-12.1+1..*9,9-26/14/.752**(%&)*4+'(&$()%'55/4..-04/0153-+-.+,./,70&&('%)&%'(*3190/*+''(.9./.9-6-.6+/,*,*$+'4620.60)+,.+./0.-1,%+281+-505.66*(+00-**/1+,6:,&1984:)5,-))./.06654544...01:150.22++-,'&()0/2256/'02910.2114120--0910$'$&'..5+(()*5462/---042:1/,*'&(/0655,2,+),'),/./4<80+0769/.1---))&'(*//6/*''**%*,(%))'()('(1)/2-/1657<4./*(+/,/-/23<:6;9411110481.+-,//22146/1/56+$&&&'%).,0317-)*(*,-*,-8783/../:19/97677876722++*,+1.162)*-0351.)+,(()+16012081:24943:;6./3*)-,.-(.(&)')-08////3.*+,1::289;5./0025+244..5./7305/.2920))*)+503477:5+-.4*,),6;2,/.'(-7864;65886;486289,24:820../615989::78888;8:999538,-089771471((*-785.:--8;6<7:28/31+)(%(%&'*./966.(&%'*3&#)((,93471(.,223739635;816118,3',',128791(..1953576/-2-4-/*'&+*-066631(*+,76$'(,+092/&%('+794*&$((&()(),.,02:42964522-*3,(,)&-.986:6606/+*'),/<155;4053/&&&$.79+-39:9:8'*&))-'&'-%7)2,'%'*249564446/'-.-4)+,5,,,81:5978010'2,-7//,82:760+)'-...22,/-5122;:9:77:464*452+/)&'*-13;25:80/.,-0061-+&&)/;-8+)')&%*-*)'&)+-&*'(-**)'**(3-'/.))%')*/3%(*'$$$')+22;5(/,.28:7506.+,,.3,,.878941/4+0&0-/8
@2e67e1d8-70c6-4933-8a93-7fbd333a5288 ch=240 read=78465 start_time=2019-12-13T01:54:56Z barcode=BC01 runid=2c9cf7bc05858273f10e7d7ec552fc0bd742dc3e
CTCCTACGGGAGGCAGCAGTGGAATAAATTGCTGTGGGGAACCTGATGCAGCAACGCCGCGTGAGTGATGAAGGTTTTCGGATCGTAAAGCTCTGTCTTTGGGAAGATAATGGCAGTACCCAAGGAGGAAGCCACGGTATACGTGCCAGCAGCCGCGTGTACGTAGGTGGCGAGCGTTATCAGATTTACAGATATAGGGAATAGGCGGATGATTAAGTGGGATGTGATACCCGGGCTCCAACGGGTGCGCATTTGCAGAGCTGGTTATCTAGAGTGCAGAGAGGAGAGGAGAGTGCATTCCTAGTGTAGCGGTGAAATGCGTAGAGATTGGGAAGGAACTTACCAGTGGCGAAGGCGACTCTCTGGACTGTAACTGACGCGCTGAGGCTCCGAAAGCGTGAGGAGCAAAGCAGAGTTAAGATGCCACCAAGTGAGGTCCGCCGTAAACTGATGAATGCACTAGGTGTGGGAGTTTCAACACCTCCGTGCCGCCACTAACGCATTAAGTATTCCGCCTGGGGGAGTACGGTCGCAAGATTAAAACTCAAAGGGGTGTGGGGACCCTTTGTGAGCATGGTTTTAATTCGAGCAGCATGAAGACCCTCACCACTTGACATCGCCCGTTACTCTTAATCGAGGAAATCCCTTCGGGGACAAGGTGACAGGTGGTGCATGGTTATCGTCAGCTCGTCGTGAGATGTTGGGTTAAGTCCGCAGCAGGCACCCAGCCCTTGTCGTTAGTTACTACCATTAAGTTGGGGACTGCTTGAGACTGCCTGGGTTAACCAGGAGGAAGGTGGGGATGACGTCAAATCATCCCATGCCTTATGTGTAGGGCCACACACGTGCTACAATGGCTGGTACGAGATGCAATACCGCGAGGTGGGCTAAAACTTTAAAATCGATCTCAGTTCAGTTGTAGGCTGAGCTACATGAAGCTGGAGTTACTGGTAATCGCGAATCAGAATGTCGCGGTGAATACGTTCAGGTCTTGTACACACCGCCCGTCACACCATGAGGTTAGCAATACCCGAAGTCCGTGAGCTGACTAACCGCAAGGAGGCAGCGGCCAAAGGTAGAGGTCAGCGATTGGGAGTGAAGTCATGTTCTAAGCCAACCGG
+
-.0,,02+0.',-,+*,+/200*/**)&*(((((**45)*.190.-0)./-//.5)*)''/0,)))(,-..7.0-522/1,+*%$'*1,),30322059.'52/3.0*+)'(*-'-/0.3..002+-0)2+.1,-,)%',*-+.12644/,,-/./.*%'(*5791-*,.*'&-.54:313&('*-(#$%'((%$&&()(,,(/877<:;:141-.*0+48:81)(*+-/5,*0-*+1()$*)3)&'%&))25)$&'*,*-0450;--.15/34../+*)'&+*''&,*()%&&%#$%)'1*,.620(/--511+1/++3824+,,--1)2-*',*,5+'&&-)(++0-0''.*4/0-0/.,**+..232125(*,---+&(+-)..,+7(&*)&&))('%((&(.-6+(0-(''+...+*)&**'*)*)(*))()*10'++/03:0.&'(3009*()'(.(24664,0'$)*204')+/22038*-/55335(+(+&(&,(*07:.61148:+-<79:90)%'(),%2786760,-4+69;544657++/2()(*(-64113*&(&&&)$(',,,,,/,'&((7(()%*3'2%%(+)%)24()*+*+'&(')(40322353/-6--,-/12276+'+*),2*(5,38.(.75-001)4-028'2)*29968652,(+%,656611122+2/)1,,.79936-1,+9.82180+-.&-(+/3*..))$51+**&/60510,3.*(%&-+65<76+*.'(/-//1'+.0,-146803*)03*.0301.031.0./*.++08;7/2521'-2++&&'()15.(&$+'(()*34211)'&&'(***'++,//-,0095383347744)(,.39/;..+895-,**).-3,%&-36621:9287/('')-1*+**+3-())-,,)/-+)*&*+'(,.0,+3,/134%'0+,,-%212832,2.+525/0.,,24745.2-,+::274483&34/+)(%))))+)07,.96134*+.073--+((/*&'&''($6*'(*.*(,((*52,.&&',,-,20/114*+'(+(&,+(2,6,:+-3.0.&,'*+.,)+%,&(%'%'*+4.*,..9-%*''))'&%*+161(
@645171e8-9006-4752-a330-a2b6e8cfa0ba ch=316 read=76837 start_time=2019-12-13T01:54:59Z barcode=BC01 runid=2c9cf7bc05858273f10e7d7ec552fc0bd742dc3e
CCGGTTACGCTTGTTACGACTTCACCCCAGTCATGGATCACAAAGTGGTAAGCGCCCTCCGAAGGTTAAGCTACCTACTTCTTTTGCAACCCACTCCCATGGTGTGACGGGCGGTGTGTACAAGGCCCGGGAACGCGTATTCACAATGGCATTCTGATCCACGATTACTAGCGATTCCATTTCATGGAGTCGAGTTGCAGACTCAATCGGACTACGGCGCACTTTGAGGTCGCTTGCTCTCGCGAGGTCATCTTCTCTTTATGCGCCATTGTAGCACGTATGTAGCCCTGGTCGTAAAGAGGCCATGATGACTTGACGTCATCCCACCTTCCTCAGTTTATCACTGGCAGTCTCCTTTGAGTTCCCGGCCGGACCGCTGGCAACAAAGGATAAGGGTTGCGCTCGTTGGGACTTAACATTTCACAACACGGGCTGACGACAGCCATGCAGCACCTCTCACGGTTCCCCGAGCGCATTCTCATCTCCTGAAACTTCCGTGGATGTCAAGACCAGGTAAGGTTCTTCGCGTGCATCAGATTAAACCACATGTCACCCGCTTGTGCGGGCCCCGTCAATTCATTTGAGTTTTAACCTTGCGGCCGTACTCCCCAGGCGGTCGACTTAACGCGTTAGCTCCGGAAGCCACGCCTCAAGGCTGTATCAAGTCGACATCGTTTGCAGCGTGGTTCTGGGGTATCTAATCCTGTTTGCTCCCCACGCTTTCGCACCTGAGCCAGTATCTTCGTCCAGGGGCCGCCTTCGCCACCGGTATTCCTCAGATCTCTACGCATTTCACCGCTACACCTGGAATTCTACCCCCTCTACGAGACTCAAGCTTGCCGGTATCAGATCTGCAGTTCCCAGGTTGGGCCCGGTTCACATCTGACTTAACAAACCGCCTGCGTGCTTTGCGCCCAGTAATTCCGATTAACGCGCACCCTCCGTATTACCGCGGCTGCTGGCACGAGGTTAGCCAGTTAGCTTCTTCTGCGGGTAACGTCAATGAGCAAAGGTATTAACTTTACTCCCTTCCTCCCGCTGAAAGTACTTTACAACCCGAGGCCTTCTTCATACGCGGCATGGCTGCATCAGGCTTGCGCCCATTGTATTGCAATATTCCCCACTACTTGCTTGCTCCGTAAG
+
3,/*:-+*%&&'',)%*0027;6)2(*((*0,')-*133/116-,-07789.0/04'(,0(*.*/(4,9+1+*-+$')-:,1:;4-40)370(,*3;/-167753356298225)**/--*0./319--20+/0,-+-*)-*&(''+/3102;5111244++++/2/1./...,2/00.78+,*,-0*++1)'235)2*,-537.;+4/7/10130)/',(,-42&&*)--)+/2+,)(')(//)*,*+)-+.31873/.*,/.1:<771*''))()(&%*-1-.0<428981%%'/*)%+*0,'+)-./,,*,,/8679:700/)-93;3302.46<7//08998:0//0054%%/*-,/3:3:+-++(-45252565:933449*3/85+'(02/825/223369.77/((%/(2-.6-,+-520./-'*(,11798/0,./.1.,)---36.)+-,/.571:51)*&*,,315:-,359...&%'.501481</03:88176101358.41022/52;849657*5)+,66(-+0,4;87:.110')*).1)((**-/-2/70385.***(1+:.-096210/:9*1/2+.+)(5.7.1524.7::/(050/&.//571:181675940/001(5.18+-.((,-202//),*+%'$,103.34,%&/15,65,$/+13284+'3).3882226530:115121;4%$((,1-+---398-./-2802(&&%$%(&*(-44681*+089*2711/+..+,(+141:65571'*.)*076565(44517;93-/32671/.085941221/'&*4783-1/,/0*-+536+1(.+1.08)75669,/,/')'*&(*:.()''1072(+5,),1/11,*+44741,-+.,,198092330/0-*(((16-1+41*)-./35:66112616.)(&(+1:7-86).//3/2311.9000997,*(*)%**/6...1,//3-,,-31:<;;;;70)).36320'*&*'(+.8*-1---712-166.0,20+-52551:5*-1..,*)+)+120,-0041,*,,2/;8<88;9-0(*)*)7-)''('%&(&)4.78.4.,.44;6,4-((%&%)+,3,1226:8*'))#(%$%%%$()464')-/,
@9ba0d2ee-132b-4ee3-b4a9-393f1b5b4fb2 ch=89 read=47911 start_time=2019-12-13T01:55:01Z barcode=BC01 runid=2c9cf7bc05858273f10e7d7ec552fc0bd742dc3e
CTCCTACGGGAGGCAGCAGTGAGAAATTTTCGGCAATGGGAAACCTGACCGAGCAACGCCGCGTGAAGGAAGAAGGTTTTCCGGATTGTAAACTTCTGTTATAAAGGAAGAACAGCGGCTACACAGGAAATGGTAGCCAGTGACGATATACTTTATTAAGAAAATACATTAACTACGTGCCAGCAGCCGCGGTAATACGTAGGTGTGAATTACCCTAATGGGTATTGGGCGTAAAGAGGGCAGGCGGCAGCAAAGGGTCTGTGGTGAAAGCCTGGAATAACTTCAGTAAGCCATAGAAACCAGGCAGCTAGGTGCAGGAGGGATCGTTGGAATTCATGTGTAGCGGTGGGAAATGCGTATTAGATATATGGAGGACACCGGTGAAAAGACGTCACGCGCGGCGACAGTCCAGCGTGAGGGGAGCAAAATGAGTTGATACCTAGTAAGTCCCGCCGTAAACGATGAGTATAAGTGTTGGATGTCAAAAGTTCAGTGCTGCAGTTAACGCAATAAGTACTCCGCCTGAGTAGTACGTTCGCAAGAATAACTCAAAGGAATTGACGGGGGCCCGCACAAGCGGTGGAGCATGGTTTAATTCGAAGCAACTGCGAAGAACCTTACCAGGTCTTGACATACTCATAAAGGCTCAGAGATGGAGAGATAGCTATATGGTCTACAGGTGGTGCATGGTTGTCGTCAGCAGCTCGTGTCGTGAGATGTTGGGTTAAGATCCCGCAGCAGGCGCAACCCATATCGTTAGTTACCATCATTAAGTTGGGGACTTTGCTTGAGACTGCCAGTGACAAGCTGCTTGGAGGAAGGCAGGGATGACGTCAAATCATCATGCCTTATGACCTGGGCTACACACGATGCTACAATGGCGCATACAAAGCGACCTCGCGAGAACAAGCGGACCTCATAAAGTGCGTCGTAGTCGGTCTGCAACAATCCCTTAAGTCAGATCGCTAGTAATCGTGGATCAAGAGATGCCACGGTGAATACGTTCCCGGGCCTTGTACACACCGCCCGTCACACCATGGGAGTGGGTTGCAAAGAAGTAGGTAGCAACCTTCGGGAGGGCGCTTACCCGCTTTGTGATTCATGACTGGGGGGTGAAGTCGTAACAAGGTAACCGG
+
,003./3)55-,1.)/+'(*'(%*+0-696./:4.8+))&))),-+,27413//499647(+*11/213//*+-)0+;97/'4-,3/-.5:0015026/:0/0:,./09.286,322751.,+**.('+-*134/236)++-0*)'*'*')&'-,234+%+,-/(*(%#&)+*+/2,6.096477485//*,)**+-:90,*+((''#%&&*-2,'%&&),+-./73810.+,3+'(00-**.2032.'/*44'*,2-101130+*-,*).965-'&&&'(,,+&()*,&+1-30/086/4'-.//.11.,./55*,((,3,76/%+&'(&&)*'%''(&'''*'-)++&(*(()31.----,4444/2/+',)*//35.)%%&'+&)$()''$%&&)+,2))$$%',-))(*'*'&',+''$'+/1,--*%/*&)&().)*,+5-++90(&-+*/,,&)%&()+'-)(+.,,-2/7/;;:::6:7(+22;)+-44216.23838368694334634458562,*(*+,28775:<5..2**184'$&*083,+*)-.5/33/298+02()--.-)*21.6/1'**)//029:67694-'.(,-&'&%'++3*,0+(&&$'*&&+.-02.-/442676452:4+202;*))++::3-,+*-0-.++,.-,-&'$$((+0588;99::97;19000650'-+'+,/26757943244799;;:;9782)'**33+&.%,2'&,1.42)67.)1-/05.6*--724-+--62321--9,4844/66-)())(')),.-071(4*+,76,,)&&'&+*).)&(*-*'-0315.---.57:,*0%'*34,/.(+-1//3303:67,,*))))*%'(1,,--*-')(*..03*5+)&)+/.++.&')+))'(*.*-173.--,.168,+4-1.,,,.0366(001.+*+(()(),,$(%(***.&*/-331/*(,.611/34:777-((&'('(/.&(&/00,---/,--23-&/'.,-0.256-1)3,,5/+,;76656:56373,-.-2459,8,45(*.,.-/1,*(*(*(%(.-)8-*./)+*-/1-16($*41+*//03:42210.,0(('(&.,/2//2/24766/3.-7967)7
@4e0ccf18-11b7-4701-822b-cd3c5a4551f7 ch=160 read=70314 start_time=2019-12-13T01:55:07Z barcode=BC01 runid=2c9cf7bc05858273f10e7d7ec552fc0bd742dc3e
CTCCTACGGGGCAGCAGTGGGAATATTGCACAATGGAAACCCTGATGCAGCAACGCCGCGTGAGTGATGAAGGTTTCGGATCGTGGCTCTGTCTTTGGGGAAGATAATGACAGTACCAAGGAGGAAATACGGCTAACTACGCGCCAGCAGCCACTTATTAATACGTAGGTGGCGAGCGTTATCCGGATTTAACACAGATAAAAAGGGAGCGTAGGCGGATGATTAAGTGGGATGTGAAATGCAGGCTCCTTAGGTGCCATTCCAAACTGGTTATCTAGAGTGCAGGAGAGGAGAGTGGAATTCTAGTGTAGCGGTGAAATGCGTAAGTTAGAAGAACACACCAGTGGCGAAGAACGACTCTCTGGACTGTAACTGACGCGCTGAGGCTCGAAGCGTGGGGGGCAAACGGGATTAGATACCCTGGTAGTCCACGCCGTAAACGATGGAGAATACTAGGTGTGGGGGTTTCCAACACCTCCGTTACGCCACTAACGCATTAAGTATTCCGCCTGGGGGAGTACGTTGGTCGCAAGATGAAACTCAAAGGAATTGACGAGGGACCCGCACAAGTAGCGGAGCATGTGGTTTAATTCAGAAGCAACGCAGAAGAACCTTACCTACATGGCATCCCTTGCATTACTCTTAATCAGGAAATCCCTTCGGGGACAAGGTGACAGGTGGTGCATGGTTGTCGTCAGCTCGTGTCGTGAGATGTTGGGTTAAGTCCGCAACGAGCGCAACCCTTGTGTTGTAGTTACTACCATTGAGGACTCTGCTTGAGACTGCCTGGGTTAACCAGGAGGAAGGTGGGGATGACGTCAAATCATCATGCCCCTTATGTGTGGGGCTACACACGTGCTACAATGGCGGGTACAGAGATGCAATACCGTGAGGTGAATAAACTTTAAAACCAGTCTCAGTTCGGATTGTAGCTGAAACTCGCCTACATGAAGCTGGAGTTACTAGTAATCGCGAATCAGAATGTCGCGGTGAATACGTTCCAGGTCTTGTACACACCGCGTACACCATGAGAGTTGGCAATGCCGAAGTCCGTGGGAAGCCGCAAAGGAGCAGCTGACCGAAGGTAAGTCAGCGATTGGGGTGAAGTCGTAACAAGTAACCGGAAGACGACAGGCAGAGTAAGGTTAACACAAAGACACCGTGGCA
+
(.1++11,+2))'0/00777/,..,5-+-&(+/-,,$$%%4,+,-11++&,#%()+2-.).)))++.0/+1,5/:976:783+)(..037676192'+0*+((+-*,.,')%+/&1++./.+-*))%')(++**15343513399324,&//('&$%%*,/-/7563.1-.0--034466421)*.(10*'%$$$%%())*00()+.&..0521357;99:45464375;65423&(2,*)0)*///,'')%2/1--').20,079343-/6-/4870./,../.,*('..*()$+&),+4,5()+2,*(**)+/,&)*&+866/+((,%(')'39..-*-32/8283,.,&('(,-.0/.*-296743233/+,+,++')-866887(&*)).04.,02++.1988)31*2/,,33238(*--,,,565*,/1978871-*+.0*,))/-+,)'0&-(+,:61/*6,/(-'//1837%%()$(&,1'++3.0,/*+105*/11744.175256.(%&)%($&$&&63.20,*,+$(+)+,566),*((+(*(,(&-5,55:4+++,,('((-.0,+,-46-(-/1:00//--'$*&'/04755-,1,+.1-,'&&))%%'&(%)).31;///--+0+**+*2,1-./(+',,*)07316-,57*+,/*---.78,1,,587646:0614/0/06844675254586::67::27336/0725-035+00-5'(**-41+4:-)('+$,/()**,/.//./.))+)+0954665))+**,330212:868502*((,)-.)0-.8.7566:3/(#')+,28:51127757-:7/*/7342452&1772441/+%')+-,-./24+5(&&(&)*8/..--25.9.-.;<960*+(),''&'*,,/74.894/0-,--*1)+,45-7,4.+,,/.001;0-130./*),/0,(%)*51/.(-4/0257.9-..*)-1.-..*+11364-0,3289;;9805-3*$*.//30.-//-,*-323.-+//06::640**+4(-&.4+(,)$&+++,-*0.,&*+&)-',+5(*-'*)(&)'))4-),'**&(.0.-,3552/5/87,,,'&*(*+77755.-,763,*/*-)&(++++*-22++)*---),252321150.0479(*#$$$%
@f138a1df-d67c-443e-87f6-e78ea5f99120 ch=91 read=59106 start_time=2019-12-13T01:55:16Z barcode=BC01 runid=2c9cf7bc05858273f10e7d7ec552fc0bd742dc3e
CCGGTTACCTTGTTACACTTCACCCCAGTCATGAATCTGAAATTGTTAAGCGCCCTCCCGAAGGTTAAGCTACCTACTTCTTTTGCAACCCACTCCCATGGTGTGACGGGCGGTGTGTACAAGGCCAGAACGTATTCACCGTGGCATTCTGATCCACGATTACTAGCGATTCCGGCTTCATGGAGTCGAGTTGCAGACTCAATCGGATACGACGCACTTTATGAGGGTCCGCTTGCTCTCGCGGAGTCGCTTCTCTTTGTATGCGCCATTGCCCAGCACGTGTGTAGCCCTGGTCGTAGGGCCATGATGACTTATCCCACCTTCCTCAGTTTATCGCAGCAGTCTCCTTTGAGTTCCCGGCCGGACCGCTGGCAACAAAGGATATAAGGGTTGCCTTTCGTTGCGGGACTTAACCCAACATTTCACCAACACGAATGACGACAGCCATGCAACCTGTCTCACGGTTCCCGAAGGCACATTCTCATCTCTAGAAAACTTCCGTGGATGTCAAGACCAGGTAAAGGTTCTTCGCGTTGCATCGAATTAAACCACATGCTCCACCGCTTGTGCAGGCCCCGTCAATTCATTTTGAGTTTAACCTTGCGGCCGTACTCCCAGGCGGTCAACAACGCGTTAGCTCCGGAAGCCACGCCTCAAGGAACTGTACTCAAGTCGACATCGTTTACGGCGTGGACTACCAGAATTATCTAATCCTGTTTCCCCGCTTTCGCACCCTGAGCGTCAGTCTTCGTCAGAGCGCCTTCGCCACCGGTATTCCTCAGATCTCTACGCATTTCACCGCTACCTGGAATTCTGCCCCCCTCTACGAGACTCAAGCTTGCCGGTATCAGATCACAGTTCCCAGGTTGAGCCCGGGGATTTCATCTGACTTAACAAACCGCCTGCGTGCGCTGCGCTGATAATTCCGATTAACGCTTGCACCCTCCGTATTACCGCGGCTGCTGGCACGAGGTTAGCCGGTGCTTCTTCTGCGGGTAACGTCAATGAGCAAAGGTATTAACTTTACTCCCTTCCTCCCCGCTGAAAGTGCTCTACAACCCGAAGGCCTTCTTCATGCGGCGGCATGGCTGCATCGAACTGCGCCCATTGTGCAATATTCCCCACTGCTGCCTCCCGTAGG
+
69/23:+.214,/-%+%()5-70++('&//-102:21'%*0(-()(/27.31360-/1/*/30(*-2.22444;7169;81:9-,0/1.;3'))3:7+1504.))(/'2'--,*.1..456570://0,1,+./6;767949/://1<9:9883-()),0120,*+,(/11042413:3()-+(*+,,.63;36.3347-5.,.*0/*20324-,(+079./))(.--7+*+29134645-'+(')+2-32848/69//88999::<808-,1,*,-./004610./3<---(/,/0)/786;81001./-)))')80+/15;33/0/009.*,-$'')(''+))30-69+/027495/87.377;;79190.55/21'1*+,(&,.-/,*/++')*,+43912+42++.+6..1+.12155.,),'/'1./,)&()-26582459180113/1/0568*%(-458660-.,..(&')/<656..+*&.&&+/33.2327--3/.7-25/5498;839048*,+8;;9<;89/12-.158-2,2,3:;8831280000:416.,0.-.'2'4.396.)*-2638306671((,2;23/,)+/,-1462)7-./330-4745441,$'&/)013-2,,,/3+-+,/*.21467;630/&&'++*'&#'+11.,..2431444292/+1---:898645573-0+3.345527227833;2.-(')(-253*-+28)+.,+-),.2300/31369+-')'$'+,459;:248/844,8/,*/)*011157797879<;868855-+/,,801120('%-08:74,1..01355/140.*-.900:)+,-.:'&(%$&2147;45*.,1+4.'-53)(031*/8-0/*+421,1-4-45:;993460245411))%&'*)''&,-,2522./1;.;/,+1.*,/090227.')%('3;6112--/313+)$+((+++/,+,9)75245;48<8644+.6-/50/01/:444579;+1,1//0/,,/70&/.8:,8;72-2::+-77639.02156674/4-/53+'/,22:8<55<65:6/',+,,))--/2/,/00;42+.30207;3/0701051800/216:3(/25687754484/0&6*
@2a2401f5-bd85-4b28-ae97-6aea54c37712 ch=45 read=63171 start_time=2019-12-13T01:55:24Z barcode=BC01 runid=2c9cf7bc05858273f10e7d7ec552fc0bd742dc3e
TCGGTATTGCTTCGTTCGGTTACGTATTGCTGCCTGTCGCTCTATCTTCCGGTTACCTTGTTCGACTTCACCCCAGTCTGGATCACAAAGTGGTAAGCGCCACTCCCGAAGGTTAAGCTACCTGCTTCTTTTGCAGCCCACTCCCATGGTGTAGCGGGCGGTGTACAAGGCCGGGAACGTATTCACCGTGGCATTCTGATCCACGATTACTAGCGATTCCGACTTCATGGAGTCGAGTTGCAGACTCCAATCCAGGACTACGACGCACTTTATGAGGTCCGCTTGCTCTCACTTGGCGAGGTCGCTTCTCTTTGTATGCGCCATTGTAGCACGTGTGTAGCCCTGGTCGTAAGGGCCATGATGACTTGACGTCATTACCTTCCTCCAGTTTATCACTGGCAGTCTCCTTTGAGTTCAGCCGGACGCGCTGGCAACAAAGGATAAAATTTGCGCTCGTTGCGGGACTTAACCCAACATTTCACAACACGAGCTGACGGCAACCGTGCAGCACCTGTCTCACGGTTCCCGAGGCACATTCTCCTCTCACAGAAAACTTCCGTGGATGTCAAGACCAGGTAAGGTTCTTCGCGTTGCATCAGATTAAACCACATGCTCCACCGCTTGTGCGGGGCCCCGTCAATTCATTTGAGGTTTTAACCTTGCGGCCCGTACTCCCAGGCGGTCGACCAACGCCGTTAGCTCCGGAAGCCACGCCTCAAGGGGCACAACCTCCAAGTCGACATCGTTTGGCGTGGACTACCAGGGTATCTAATCCTGTTTGCTCCCCACGCTTTCGCACCTGAGCGTCAGTCTTCGATCGAGGGGCCGCCTTCGCCACCGGTATTCCTCCAGATCTCTACGCATTTCACCGCTACACCTGGAATTCTACCCCCCCTCTACGAGACTCAAGCTTGCCAGTACCAGATGCAGTTCCCAGGTTGGCGAAGTTTCATCTGACTTAACAAACCGCCTGCGTTAGCACGCCCAGTAATTCCGATTAACGCTTGCCCTCCGTATTACCGCGGCTGCTGGCGCAGGCGGTTAGCCGGTGCTTCTTCTGCGGGTAACGTCAATGAGCAAGGTATTAACTTTACTCCTTCCTCCCGCTGAAAGTACTTTACAACCCGAAGGCCTTCTTCATACACTTGGCATGGCTGCATCAGGCTTGCGCCCATTGTGCAATATTCCCCCTGCTGCCCTCCCGTAGGAG
+
$(,()*+()*+-+*,761516/0.40.7/0088200-,-./854778767..8/.7637/3:71-0191*/12,-011$&*.*+(+*4,,./60/0./05:'*)2/**.2+3/7/.*-/.581%12930::2-21&69+'+)98.'2.+.,*%++4<941/-,-*2854443%:726215,2+*)31013854640'*+01-)**)9,+,51210,/4.10,2555554('(,-//32802-233/4'6+,6)%,52503142434/009;455605221*,.5/-,-+,$'%#&&*)(,)(+123624.393-02441.24056.,,--,433460//008/,,600+1,*-0527+*-*/...00//7054',((.329681/-./.82,-2777292(144593292/-1721%+-0/8))(*).30;20*53;,509845*%$&),--017819///;963/21/,1+./872;.,)(*&((./07787674+,+%0+'4.11-1/05/.0-)+*-25::13-)'%'+#%')0-,-%+*-+''*(-01--/45;79:675(.-**,.,1*+2,/)-+6;77:61572722.47''1/7/<::;12022724-(-,.-2-+0-.(11(22-*,.4/..7/&498/+))2;<.786231/-01195/2011/53'/27*8753*.*(*.*+%(.,(,68351+1+'2403/576-1+/68-,*-/2+,*4(7+6786876874/.'),0049;897639/0.)*./7539245/108+*13/975+,+,48;624-47554/1/000/.-1411()))&/6-:5:6794992/-,5.44326;8747(()113363054759<-,+1//.00/-3837030402422154400-04434340./+'*&(,5./8*///17046;89023036.*-/'%)'*%&')-5(+0+,551,+,/017838;3/.-+/-1'%#$#'&)*)*+4489<55/007+7-+,.))*52222+,(()&+++./701189781..(++&,/+-+*1+0.5476;8:<:8*9)*+//82..--0/,,3017*7/4/3/2)+1'%)*454776408.*041/2)*))*-/.(+-,42,')0,2088<89<:66./%'$$.(+,-/0.--//-:),453744/8:.*6.-.8132-+/,09851*+12+-(''.8//316).&
@f40f336b-3d09-4428-9d16-86359e69fb81 ch=52 read=68041 start_time=2019-12-13T01:55:25Z barcode=BC01 runid=2c9cf7bc05858273f10e7d7ec552fc0bd742dc3e
CCGGTTGCGCGTTTGCGACCGCACAGTCGTCCCATTCACTTTAGACAGCTCCTTCCTTGCGGTTGAACACCGGCTTCGGGTGTTATCAGCTCCGTGATTGTGACAGGCGGGTATTAATGCAGGCGAACGTATTCACCGCGACATACTGATTCGCGGTACTGGCGTTCCAACTGTGTAGTCGGTTTGACTACAATCAGACTGAGGAATGGTTTTATGGGTTTGCTTCACCTCGCCTTCCCTCTGCACCATCCATTGTAGCGTGTAGCCCAGGTCATAAGGGAGGGCATGATGATTTGACGTCATCTACGCCTTCATAACTTGTCACTGGCAGTCTCTTTAAGTCCCCAACGGTGCTAACGATAAGGGTTGCGCTCGTTGCGGGATAACCAACATCTCGACACGAGCTGACGACAACCATGCACCACCTGTCTCCATATAGCTATCTCCATCTCTGGAGCCCTTTGTAGGTATGTCAAAGACCCTGCGTGGGGGGGTTCTTCGCGTTGCTTCGAATTAAACCACATGCTCCACCAGCTGCGTGGGCCCCATCAATTCCTTTTGTTTCATTCTTGCGAACGTACTATTCAGGCGAATTATTGCGTTATGCAGCACTGAACTTTGACATCCAACGCCAGTACTCATCGTTTACGGCGTGGACTACTGGGTATCTAATCCTGTTGCTCCCATTTCGGGATGGAAGCGTCAGTTGCAGAGGCCAGATCGTCGCCTTCGCCGCTGGTGTTCCTCCATATATCTACGCGCATTTCCGCACTTCCACCGTAGATTCCACGATCCCCTCTCCTGCCTCTGGCTGCCCTGGTTTCTATGGCTTTATGAAGTTAAGCTGGGCTTTCGCCGCAGACCCTTGCTGCCGCCTGCTCCCTCTTTGGTAATTCCGGATAGCGCTTGCCACCTACGTATTGCCGCGGCTGCTGGCGTAGTTAGCCGGTAACTCAATAAGTACCGTCGCTCGATACCATTTTACGCCAGCCGCCGTTCTTCACTTTATAACTGAAGTTTACCAAATCCGAAAACCTTCTTCCTTCGCGGCGTTGCTCAGTCAGGGGTTTCCCATTGCGAAAATTCCCTACCGCGCTCCCGTAG
+
41.-2.+)*('%&((+)'(&")#'#))%&)++&%&&'$&$&'(./+*-0244515.'*')+,-)'$$%&**+1,-501:-*+'**3-*)+)0*()1%3))%000/5;9883-(-)(%)%,)&*('(-,275776+0726799:9.8753382**))'')(*())5/)+)&))&(()'((&(')'%%%(*,/1878%%0/-+*)(+2.147::,7647.,,(&*,9.*.713.2.2618.+-0//)-2/26:-7.))(,*)(((('1.)(16995.6&**)%-11,+..//.(,8510266961-($&&*,+-.*+,/,+0./2)(((+'%)('((&,&.+,+/68)-(%%&&%&()5.*)./0,653:233556563-*)3-,(()+**/15/.''&(),.*'*+-1%1/)6576;03-/+-000-)$,-/5+))*,&03//40./0.031/%+&$&,0)0/+$'&%%)',',.,1)+)-7)(('(+$%+)*&(+432('&&&.+$*12.((+1,5;875,(*,+0030(+(&(+%%&%$&('(44+*,918652*)+/,+,5-/**3-2.,0+*50)/1.-+3/5/187*$%)&$&%&(+(/)*'+&(*(10014.57/,+3-.2&0(-(+((*()-./-16307*&*&--.7663,-.2-1/),02545:545,+15,-,3/(#'++-%12$'''*('00553+-)('%'%)*).0/155/-.153043257&+,.978::30-,-).+/.230%0'0-524<8/&$'&+-7-)$(%$#%)12:64/.,)-7/+**,,340101,,)%(),/94()5769/,%$%%$$'(%$$$&**0:60'../8972:4.$%$$%%'')5+..,/7678469/,+'*-*).)*$##&(.031*.1.+'%)&((+)-)$(&*(002354*/6073:5-.,(&#(*32113+)*((%&'%&,,/4+1,'((.7.4/&),,*$$%*('-.)&%'$#$(*---031570-2+$%&%%&%($%%%&)')3-''%//0.1-,.896.82:26;823'($$&'+.081347&-,/*-00)--')*++,-./22;:73825,*()%&)'++00))-*+
@1c3a7fb1-aec7-4e98-9d8d-cc036b22546f ch=94 read=74943 start_time=2019-12-13T01:55:21Z barcode=BC01 runid=2c9cf7bc05858273f10e7d7ec552fc0bd742dc3e
TTGGTAGCCGCCTTCGTTCAGTTACGTATTGCTGGTGCTGAAGAAGTTGTCTTTGTTAACCTTTCTGTTGGTGCTGATATTGCTCCTACGGGGAGGCAGCAGTGGGGAATATTGCACAATGGGCGCAAGCCTGATACAGCAATACGCGTGTATGAAGAAGGCCTTCGGGTTATGAAATTACTTTTCAGCAGGAGGAAGGGTAAAGTTAATACCTTTGCTCATTGACGTTACCCGCAGAAAAGCACCACCGGCTAACTCCGTGCCAGCAGCCGCGGTAATACGGAAGTGCAAGCGTTAATCGGAATTACTGGGCGTAAAGCGCGCAGGCAGTTTGTTAAGTCAGATGTGAAATCCCGGGCTCAACCTGGGAACTGCATCTGATACTGGCAAGCTCTCGTAGAGGGTAGAATTCCAGGTGTAGCGGTGAAATGCGTAGAGATCTGGAGGGGCCTACCGGTGGCGAAGGCGGCCCCTGGACGAACTGACGCTCAGGTGCGAAAGCGTGGGAACAAACAGGATTAGATACCCTGGTAGTCCACGCCGTAAACGATGTCGACTTGGAGGTTGTGCCCTTGAGGCGTGGCTTCGGAGCTAACGCGTTAAGTCGACCGCCTGGGGAATACGGCCGCAAGGTTAAAACTCAAATGAATTGACGGGGGGGCCGCGCAAGCGGTGGAGCATATGTGGTTGAATTCGATGCAACGCGAAGAACCTTACCTGGTCTTGACATCCACGGAAGTTTCAGAGATGAGAATGTACCTTCGGGAACCGTGAGACAGGTGCTGCATGGCTGTCGTCAGCTCGTGCTGTGAAATGTTGGGTTAAGTCCGCAACAGGCACAACCCTTATCCTTTGTTGCCAGCGGTCGGCCAGCTCAAGAGACTGCCAGTGATAAACTGGAGGAAGGTGGGGATGACGTCAGATCATCATGTACCGACCAGGGCTACGTGCTACAATGGCGCATACAAGAGAAGCGACCTCGCGAGGAGCAAGCGGACCTCATAAAGTGCGTCATGTGGTCGGACGGAGTCTGCAACTCGACTCCATGAAGTCGGAATCGCTAGTAATCGTGGATCAGAATGCCACGGTGAATACGTTCAGGCCTTGTACACACCGCCCGTCACACCATGGGGTGGGTTGCACCAAAAAGTAGGTAGCTTAACCTTCGGAGGGCGCTTACCGCGTGATTCATGACTGGGGTGAAGTCGTAACAAGGTAACCGG
+
$(-,-+('&$%'(,/+-63/80<00.3-)*')*698788773'*,(//..261*')&)&*(+//'-*-6.609;1100/05((),--,2)28+'+0-067157248'2,,4361-..-;32:/.+-31(375345&*)$)&,*%-+,-....667.),+,3/85:72;868&,%''&&')*.99/0.0,&33*,/+*.,%'$+++-5372378/;1**02%/&&&(%'&',4-&''(-*,-&',.1(*/).*+-4/127-11874,-,).'***(,283243'+(),5510./108/6,/..1,4,./39;::877;6*,+-,.).52,.681+4-9,658--55.00278*/5+/6795:194735.../.1230--(&'/./206//1''%&)538(,%-2./1(/*6+/.-0742-+-+5//-,1+)*.57,+*)*/1;33,+-))+/'&/52376:2*-))-60+881*,-576'%-,,,*,(,+517:8980064.11-)3))'.)::9098,//+(++(+-.+-596635.&**25/02<861./.3994420('#((07*/04;-3.-.5:8621/0.54-/'),*+/122-2.4.017428:59:78:9+)'')11575133138382;80%'(,4823/6070444798:2,88)*$')),.69757'**+-'*(*+008(2)8-6123254+.++'(,,23590:0/62/2--+.+*++675-/2220,1;*+3..///76239//0&1:7;7,:8172:793002601344233227/1-//4551-++,,6678:8653/8-*%.1.563859124+',/0/'&**()'$01.-2..,''63+4,+5<6691823,3-0)&+,143*&*++145;2::111182679401*,))-*,38,,,-.2(35')%++454//+(&'%(+45302-.-.0*+-67)/03-'..-221-225')%*)(*/-.,*-.4.-*(')+89.22:63545548;8.655556*,((&)+.*3)'$&&(*,0341611031575414/7//.4015117,++(),-2566:943.1+-/9754/+-.73/,,/.10010%,37.8---10,,,060088-.1(((+,&5&,+'(+123:''%.)/8:/*&().10.****1-/90;1-0&)+)11132.26'&(**//.*'++./01/-&((3+*)21788660./,590;.2
@d49eebbe-9a28-42f4-9d7e-066ed7cc71b5 ch=69 read=50563 start_time=2019-12-13T01:55:12Z barcode=BC01 runid=2c9cf7bc05858273f10e7d7ec552fc0bd742dc3e
CTCCTACGGGAGGCAGCAATTAGGGGAATATTGCACAATGAAACCCTGATGCAGCAACGCCGCGCGTAGTGATGAGTTTCGGATCGTAAAGCTCTGTCTTTGGGGAAGATAGTGGTACTACCCAAGGAGAGGAAGCCACGGCTAACTACGTGCCAGCAGCCACGGTAATGCGTAGGTGGCGGTTATCGGATTTACTGGAGCGTAAAGGGTAGGCGGATGATTAAGTGGGATGTAAAAATACCCAGGCTCAACTTGGGTGCTGCATTCCAAACTGGTCATCTAGAGTGCGGGGAGAATTAAGGATTCCTGAATTGGCGGTGAAATGCGTGCCCAGAGATTAGGAAGAACACCAGTGAAGGCGACTCCTCTGGACTGTAACTGACGCTGGGGCTCGAAGCGTGGGGAGCAAAACAGGATTAAGATACCTGGTAGTCACGCGTAACGTGGAGGAATGTCTAGGTGTGGGGTTTCAACACCTCCGTGCCGCCGCTAACATTAAAGTATTCCGCAAGAGTTACGGTCGCAAGATTAAAACTCAAAGATTGACGGGGATACAAATTGTGGAGCATGTGGTTAATTCAAGAAACAACGCGAAGAACCTTACTATGACATCCCTTGCATTGCAATCGAGGAAATCCTTCGGGGACAAGGTGACAGGTGGTGCATGGTTGTCGATCAGCTCGTGTGTCGTGAGAGGATGTTGGGTTAAGTCCTGGCGACAGCCCTTGTCGTTAGTTACTATACCATTAAGTTGAGGACTCTAGCGAGACTGCCTGGAGTTAACCAGAAGGTGGGGATGACGTCAAATCATCATACCTTATGTGTAGAGACTACACGTGCTACAATGGCTGAACAGAGGAGATTAAATACCGCCGCGAGATTAAGGCCAAACTTTAAGACCAGTCTGGGTTCGGATTGTGGAAGTGAAACTCGCCTACATGTGAAGCTGGAGTTACTAGTATTAATCGCGAATCAGAATGTCGCGGTGAATACGTTCAGGTCTTGTATACACCGTCACACCATGAGAGGAGTTATTTCGAAGTACGTGGAGCTAACCGCAAAGGAGACGGCCGAAGGTAGAGGTCAGCGATTGGGGTGAAGTCGTAACAAGGTAACCGAAGATAAGGAGCGACGGAAAGGCAAGTAGGTTAACACAAAGGAACACCGACAACTTTCTTCCGAAAGCACCAGCACATGAAAAAGA
+
-.12*,/&2+(+,((((+&/'&)()(+.,063/-.,./-($(-(9+))/12210112/*)+()')''&'*$))'&*+45.+8,10++13-)*+01460690071(*(&&$$$#*0/./'&,2+.,.0-+&*'%*)/0,.300020-,,.'0$+1,+-+.1+%)'(+)))&2*+-2.,3.,/%0)((**+(21)(,.50&)*/./.-&&'')4954:300/.31.-1/876753010,2))3,+'-1+,8,-(%$(.)+,4544135,)7795678563/0*'%'%'-+(')(&&&%,)+((&&+-,+*).+/,-0-4//-'+,'*'')%*,(*'(&'/.*0)+('('%$&)&')*%''()+,**+*,/)+'''21241.-*&)&*),'**+,5&*)''25364*)*+2-)+)%46(+.,*(+.23;*,6-*%-%#&(----.)')*+'.*0.-((('(/2243-691,773*,+-/203701651(*)&(*.&*(,*51+'--.6/*$&&)&&)*)))3-((&&))+'4(2711+./-+(&'*)*')((,)%%$'),$(%&%%%)$))-.*-(-*//3:5,('()+&)&(')*,0*'+)$%$&(')+//15033,*0)*)-.$$(+,,+(+)&('(.7*690::0103-,+,+(.*)..1872122-)13*+('&'(.,.,31/-/*-/(1*(%$++-6.6-//3-6+-*+1.$%&)(&()$/2+.,+,98/</.-5,+)'$%(+*/22.)-*((2-32/0(%'))*-.047470/2('4)/).2+(&&%$*$+04-57695/.8:+,+('('')-+-&(*.0+'%$'&&')()'*#'#$%(,-3..1,,,(*-,,++'%&&,%&&+()),&**+*+()#-&('*),-589/497-8),.9/000//3*++.*2+6-.-+)(%%%&(.0(++*.5.((%%&&'((''-/6''2,,+-.''%+%-(+)%%().,1+,*/,112)*)--/.;836-4.-).3-).+((*)+('/)'3.+*('-/&(('%,((*3(%%)''$((&'&)'*%'%$$&)++(&+*3+.)',$(%((.,,-,,++'((&-0,%*))+.03.(+(,-*+3269:54++,+-2--**,),15&((&*,-653,1-%./,-+*,,,+,./,++*/2&.')..125.&*,+)055-6:0)(''(')).('%%$&%'&%%%&%#%
@298c2982-a247-4336-9ff8-0a9388e20f68 ch=442 read=61684 start_time=2019-12-13T01:55:25Z barcode=BC01 runid=2c9cf7bc05858273f10e7d7ec552fc0bd742dc3e
CCGGTTACCTTGTTACGACTTCACCCCAATCGCTGACCCTACCTTCGGCCGCTGCCTCAGCTGCGAGGTTGAAGCTCACGGACTTCGGGTATTGCCAGCTCTCGTGGTGTGACGGGCGGTGTGTACAAGACCGGAACGTATTCACCGCAACATTCTGATTCACGCGATTACGCACTAGTAGCTCCAGCTTCATGTAGGCCGGTTTCAGCCTACAATCCAGACTATTTGGTTTTAAAGTTTGGCTCCACCTCACGGTATTGCATCTCTGTACCAGCCATTGTAGCACGTGTGTAGCCCTACACATAAGGGGCATGATGATTTGGCGTCATCCCACCTTCCTCCTAGTTAACCAGGCAGTCTCGCTAAGTCCTCAACAATGGTAGTAACTAACGACAGAGGTTGCGCTCGTTGCGGGACTTAATAGCATCCACGACACGAGCTGACGACAACCATGCACCACCTATCACACCTTGTCGAGGGGATTTCCTCGATTAAAGTAATGCAAAGGGATGTCAAAGGAGTGTAGGTAAGGTTCTTCGCGTTTACTTCAGGTCCCACATGCTCCGCTTCTTGTACGGGTCCCGTCGAATTCAACTTTGAGTTTTAATCTTGCGACCGTACTCCCCAGGCGGAATGCTTAATGCGTTAGCGGCGGCGCGGAGGTGTTGAAACCCCCCCACCTAGTATTCATCGTTTACGGCGTGGACTACCAGAATTATCTAATCCTGTCTGCTCCCCACGCTTTCGAGCCTCAGCGTCAGTTACAGTCAAGAGTCGCCTTCGCCACTGGTGTTCTTCCTAATCTCTACGCATTTCACCCGCTACACTAGAATTCCCTCTCCTCTCTCCTGCACTCCTAGATAACCAGTTTGGAATCGCAGCACCCAAGTTGGGCCAGATTATTTCACATCCCACTTAATCATCCGCCTGCGCTCGCTTTACGCCCAGTAAATCCGGATAATAACGCTCGCCACCTACGTATTACCGCGGCTGCTGGCACGTAGTTGGCAGCGGCTTCCTCCTTAGATTTACCGTCATTATCTTCCCCAAAGACAAAGGCTTTACGATCCAAAGCCTTCATCACTCACGCGGCGTTGCCGTAAGGTTTCCCCCATTGGCGTATTTCCCACTGCTGCACTCCCGTACAGGAG
+
500//7/0506(0/**---15)))131)2,/-0//-/;2**.***$&%)),./+.,)(%$$&)*1)*-,/')'&()3023:654840865/2/-9<1/110/.(0(00011384868,55+../0532345213*3108999302/-/7+7/59-++()./&(*17191-,%,(+1+//,$)&-*''*-3.%-&&%-3/))*,71+(-/.-(1,202(++577(78+*4-;<7/;7..;.,.1-/2)+4-0.2.3/*-/./3.-,+,2001532450/4+,*0/-.2022+,..195-.-/(//38129036/----,4/''')(*.293:701:;;;9/1--&)/*0+/5*,2,,16.%*(.+-7,38643-)((),()&')..2./2234432(&+-.;321114,5*)&,375-8*4(%&')*)0+&(*./---))///'0/++2/68796636:431*+-...,/5051,-((-86+*9:/3861)..,0/*$*)9/6516,+475867709/+*&,,11104+31)-0977;5442)9&#&3)5*/+,,+**//134/4/+*++((-*.)/,2/,393,03(-*-:.1%+('*-109;<+/6,+,4'**/+9.,,/,;;;0.1994:29+&(*&.,0,+((/+++-+)'2,).,-+/*++5:2-9554665/-*.8.1287:;:8:989<902/82229:122038.-((..114,/8728/0272.1-642--1/0054-*'*88870..*+.561;.1+./0()&',,636758/-/3')((('(,98:09()2:0/.+.--*-,382/385+%(/)//342.&/'5+3'),*/4+-..+-2//2./.0*-/2440+/-$,.94/0+'+-+,*+,(+)*)**-)%*327(,&/(*1770(-,*13-#(&&0/330-0+*1-'&*+-13(*,*.*,.+22++/089506181.2)&+,.,399793021,,0*4--6243...458212.,)'))./87.&*)$(')**,+1).0%%$&(-04-*/0169152013.+08-)22*)*)-0)',,,77%)+,.7*-/1(+4089889456/%&&&+()&.+'**$*%'./1;6-9::.'(+)%'&'$'.+%')'/,**%)-(./-;3-,+(&)'&&
@e05de26f-e528-4f8f-8d80-0eeb47234ce8 ch=53 read=66247 start_time=2019-12-13T01:55:32Z barcode=BC01 runid=2c9cf7bc05858273f10e7d7ec552fc0bd742dc3e
CCGGTTATGTTACGACTTCACCCCAATCATCAATCCACAGCAGACGGCTCCTTCCTTGCGGTTAGGCCACCGGCTTCGGGTGTTATCAGCTCTCTCGTGGTGTGACGGGCGGTGTACAGGCCAGGCGTATTCACCGCGACATGCTGATTCGCCGATGATACTAGCGATTCCAGCTTCATGTAGTCGAGTTACCAGACTACAATCCGAACTTCGAGTGGTTTTATGGGTTTTGCTTCACCTCGCGGCTTCGCTTCCCCTCTGCCATCCATTGCTAGCGTGTAGCCGCTGGCAGGTCATAGGGGGGCATGATGATTTGACGCCCGCCTTCCTCCAGCTTGTCGCTGGCGGTCTCGCTGGTCCCCAACCAATGATGGTAACTAACGATAAGGAGTTGCGCGCTCGTTGCGGGACTTAAGCAGCATCTCACGACACGAGCTGACGACAACCATACTTTTCCTGTATCTCCGCCTGGCTATCTCTCTCATCTCTGGAGCCTTTATGAGTATGTCAGAGACCTGGTAGGTTCTTCGCGCGTTACTTCAGATTAAACCACATGCTCCACCGCGCGCGGGCCCCGTCAATTCGCGGGTTTCGTTGCAGGGCATTTTCTCAGGCAGGTACTTATTGCGTTCAGCGCAGCGAACTTTCGACATCCAACGCCGGTACTCATCGTTTACGGCGTGAATACTACTAGAATCATCCTACTTGCTCCCCACGCTTTCGGAATTTGACGTCAGTTGCAGGCCAGATGTTAACCTTCGCCACGCGATTGTTCCTCCCTTTATATCTGCATTTCTGCCCGCTACGTAGGAATTCCCGATCTCTCCTGCATAGCTGCCTGGTTTCATGGCTTGCTGAGTTAAGCTGGGCTTTCCTGCCGAACCCTTGCTGCCGCCATATGCTCCTCTTCACGCCCAATAATTCCGGATAACCTTTGCCACCTACGTATTACCGCGGCTGCTGGTGCTGCGTAATTAGCCATTGGCTCTAATAAATGCGTCACTCGGCTGCATTTTCCTGTAGCCGCCGTTCAACTCAACGCCCCATAACGAAGTTTTACAATCCGAGCATTTAACTTCCTTCCTGCGGCGTTGCTCGGTCAGGAGTTTCCCCCATTGCCGAAAATTTCCTGCTGCTGCTCCCGTAGGG
+
1.,0++%''*,&*,-/6//(.47*2.44/..,0-23+*+'-'))1'(''(*)-+)*0+**)'%$&().,33*4('.()3/,,-0-0/-***))*(*./16/565554980/,(%%#%$(+2,$+*2'*')*+)06/45688521.-..7.&&%'(+)*++.--,/1-,0+,)&*)--,-,(('*('%*(9,/4*,+,%&(-.-/-),12.(((%&&+.0;<10332.475-,-04.'-503522.)%'&&(*222/*-00/5001;-*-,&')&(*+,/*)%&'%%'%%%&*)(+/13..028+-3/..-++17+*(*#%(,'6:7:5211,,().**,7&.,0,+'-**'00110+.742'/(,(,-*++.143//,--2,,+,1-2-'(1,&(),+15929110):82..+1(%()%),.-))&(-'-))&&..+,),+(()'&()*$'%')')('&.255/3'%&'+(..+-1210//,)(+-.713-*)10+14-.)'(()*-04-%((++(((*/+(.,7.32+'+*+1/4*/074%$+4*::2:;///058720+-0**&%'()()()***/1-)/(''&+'*+91)(0*&*#*)()%%$%(&(*(-/*$''((-//&/))*,'(*('(%'&&'**3/+2.&)-/222,.%,)-*',,-.796585/66'(+3.-,*%&#"%(&*+')*)('$)2+(&%*()*+253-,0,,*,-.+3)''($%$)(,.,0.9-.,/05/,*))$&%%$'+-1.+-1(.,*'$)%(8,4.(0,(&/)*+9770*/-/58(&$*0/((($%&%'-',+/*/'''+-2../1,*+/&'('*111/,/-33(+'''&&'&#''('(*/(&#$&&))),501+'&(&)+'48)+)'(((('&+(&(''%)(3--,40(),*13).)(/.38,2.3-+,'+()0,)/724:3,-(&')((1,''*1.0/25742,(&&&(+%&,(&&))&-&($'&)(/302.&&#$$'+%((++*(&%)(+18,,)*('(&,3/.5+*+)(%''('''#++)'%&)./+-**603&&(2:/8''*$'$&)&%$'-+4.4(+&#&.'00-0---445833+,($'39*-6::0,1:462.,/(&%+)0-)')*.,'&((+/'')))&&
@adbc819d-5f2c-4a5f-ad54-974760f07724 ch=484 read=69624 start_time=2019-12-13T01:55:43Z barcode=BC01 runid=2c9cf7bc05858273f10e7d7ec552fc0bd742dc3e
CCACGGAGGCAGCAGTGGGGAAGAAATATTGCACAATGGGCGCAAGCCTGATGCAACCATGCCGCGTGTATGAAGAAGGCCTTCCGGGTTGTAAAGTACTTTCAGCGGGAGGAAGGATAAAGTTAATACCTTTGCTCGTGACGTTACCCACCCAGAAGCACCGGCTAACTCCGTGCCAGCAGCCGCGGTAATACGGAGGTGCAAGCGTTAATCAGGTTACTGGGCGTAAAAGCGCACGCAGGCAGTTTGTTAAGTCAAAATGTAAATCCCGGGCTCAACCTGAACTGCATCACTGGCAAGCGAGGTCTCGTAGAGGTAGAATTCCAGGTGTAGCGGTGAAATGCGTATTGAGATCTGGAGAATACCGGTGGCGAAGGCGGCCCCTGGACGAACTGACGCCAGGTACAGCGGTAGGGAGCAAACAGAAGTTAGATACCCTGGTAGTCCACGCGTAAACGATGTCGACTTGGAGGTTGTGCCCTTGAGGCGTAGCTTCCGGAGCTAACGCGTTAAGTCGACCGCCTGGGAGTACGGCCCGCAAGGGATTAAAACTCCAAATGAATTGACGGGGGGCCCGCACAAGCGGTGGAGCATGTGGTTTAATTCGATGCAACGCGAAGAACCTTACCTGGTCTTGACCTCCACGGAAGTTTTCAGAGATGAGAATGTGCCTTCGGGAACCGTGAGACGGAGTGCTGCATGGCTGTCGTCAGCTCGTGTTGTGAAATGTTGATTTAAGTCCCGCAACGAGCGCAACCCTTATCCTTTGTTGCCAGCGGTCCGGCCGGGAACTCAAAGGGAGACTGCCAGTGATAAACTGGAGGAAGGTGGGGACGTCAAGTCATCATAGCTGACCAGGGCTACACGATGCTACAATGGCGCATACAAGAGAAACGACCTCGCGAGCAAGCGGACCTCATAAAGTGCGTCGTAGTCGGATTGGAGTCTGCAACTCGACTCCATGAAGTCGGAATCGCTAGTAATCGTGGATCAGAGGCCACGGTGAATACGTTCCCGGAGCCTTGTACACACCGCCCGTCACACACCATGGGAGTGGGTTGCAAAAGTAGGTAGCACCCAGCTAACCTTCGGGAGAGGCGCTTACCACTTTGTGATTCATACGACTGGGGTGAGAGATCATGGCACAAAAGGTAACCGG
+
*,*+*2)+/*)++'./)*5.(+&-(,.)1****+072/1/.,.39/163339626-/-/029537784756552---,/.8705//9:3;342:--30,18./*,+-5)'.*01+-'+,27)*910-./),:-,393&0*,077/,0/)&5('('-)%')/5,3---3/1/+(+268120//530-3-.00,-.20.2**358/56659282/&'%,-+-143**11067,*+,,*1+-+),+#&+--(,03))*+1:8/--'&-6*+/+,1689:11/*)++33/.///;88759403*,*'+,/.,.--*)%,(-.,-....+*/800/0003851)13*+60/)()%(+*+,+/4-*)1119:4:011-+,-&-,'32<51)2766)&0)+,)(&'-,/4.(&()))&)(-)+',.7;)4+)%%()2+.54)73))0744426/&((*(),0(+,,--766421312-/007/114:--/--)-.,*%'')+-(/,*),-/3-.0.6/6/./6669621/'&&%&$-**+(+0/,/47%/+'3/5<:8102*88;22-4/5-*/*.382,-3./03634020923.+,+--()*303*),-2---/.73'2*0/25+,212-3+.5436762,*$'$).3-021/0,.7:10)((++60-,,403547;239.66/01:9;96567'3&')998210+0+++389894,/01:32..6-//49;3314/&-3(/1++(6/*-2.7((,.36465;667547+,4*)/501;1221:55122305::1911:57&/,+%+)336797621109;:49:0.3+05.7/07;22+,-6.+,*)*-,)/%'(%&(+9.868000,'()',.81-+2,.242.324400.'*'+,&(*+-735..,+,+1:.37:74111'&17/,:9::998;98-8',).3.3--/049:0500,/+-.23+**-/++1*7/979..--(.)-,-.676/31,((%$(%')-411,4,%,0+17/+./&,35.8...44526;559,-/021./-1966130***10,/:6877-%%''-&&%++'.+'&%'$%',0383&-&&##(+-*,,,+.0+.-/0)--35;4,+'',).0.+21*&%#&'%))$(%'(%&152*,+-/31002
@27457e54-d215-406c-a925-7abbd8e1d5c3 ch=92 read=59824 start_time=2019-12-13T01:55:38Z barcode=BC01 runid=2c9cf7bc05858273f10e7d7ec552fc0bd742dc3e
TTATCAAGCTGCGTTCCAGTTGCGTATTGCTGGTGCTGAAGAGTTGTCCGGTGTCTTTGTGTTGGCACTTTCCTGTTACGATGGCGCTCCTACAGGGAGGCAGCAGTGGGAATATTGCCAATGGGCGCAAGCCTGATGCAATATGCCATTGTATGAAAGCCTTCGGGTTGTAAAGTACTTTCAGCAGGAGGAAGAGTAAAAGTTAATACCTTTGCTCATTGACGTTACCCACAGAAGAAACACCAGCTAACTCCATTGCCAGCAGCCGCGGTAATACGGAGGGTGCAGCGTTGTCGTGCAGTCAGATCAGGCTCCAGCCTGGGAACTGCATCTGATACTGGCAACTTGAGTCGTAGAGGGTAGAATTCCAGGTGTAGCGAATGCGTATTAAGTCTGGAGGAATACTGCACCGGTGGCGAAGGCAGCCCTGGACGAACTGACGCTCAGGTGCGAAAGCGTGGGGGAGCAAACAGGATTAGATACCCTGGTAGTCCACGCCGTAAACGATGTCGACTTGGAGGTTGTGCCCCGCTGGGGCGTGGCTTCCGAACTAACGTTAAGTCGACCGCCACAGAATACGGCCGCAAGGTTAAAACTCAAATGGTCGGCAGGGGGGCCCACTGGCGGTGGGTATGCATGGTTTCAATTCGATGCAACGCGAAGGAACACCTGGTCACCGGCATGCGGAAGTTTTTTCCAGAATGTACCTTCAGGAACCGTGAGACAGGTGCTGCATGGCTGTCGTCAAACCATTTGTAGAATGTTGGGTTAAGTCCGCAGCAGGCGCAACCCTTATCGCTTGCTGCCAGCGGTCGGCAGGAGCTCAAAGGCTGCCGATGATAAACTGGGAAGGTGGGATGACGTCGCGTCATCATGGCCTACGACCGGGGCTACGCACGTGCTATTGGCGCGCCACCAAGAAGCGACCTCGCGAGCGAAGCGGACCTCATAAAGTGCGTCGTAGTCAGTTAGGTCTGCAACAAACTCCGCTTGAAGTCAGGAATCGCTAATCGTGGATCAAGAATGCCACGGCGAATACGTTCCCGGGCCTTGTACACCGCCCGTCACCCATGGGAGTGGGTTGCAAAGAAGTAGGTAACTAACCTTCAGGGAGGGCGCTTACCACTTTGTGATTCACTTGACTAGGAATTGAAGTCGTAACAAAGGTAACCGG
+
*"&&'*)$%($&(-10-,,1/&-*/+1.,-12;::::9/,()'6+,+:&**/-/-093'/()(-''',,60144.2)$#$%$&&$%*))&%%&$.5*+///1483465;7.50(/&%%+';-45..',38-570./.)-,$&*4475%/'(+016.0+'',.36*8848)(,/*&'%')),+'(*(,,),+0+,%)(*4:4)+812/-37296/022107001416.,/*&+)(/.$,))/-3-()++-,*+//(-(%,0%--+,.,,,,-+-++&100-,*&(',,&&(-+'(+$#$#$$%#$%$%*),1/28)-+260103-/1322224,+,-$))&$&-/+,+($''(,-4+'.1,100)0*-2+*4753))'&*$&)),..),))%'&&*1.,8/-;200.+,,.41910-++,-+.-),50.)3402+(0*-,***-.1*3621/'')'()44610/*&*.8;94)64..9./16176)'(-.+-376/0019/.276////--0.-)+'+*13+38/1+,/.,&('(*+(',,/((&('*('*(+&%().:1-.34896501.'**+*++$+(*5*-/37(/+842.5+,8/9942''$,(+)+-31('31*&0&(''&#&'''%&(%(%',1/3)(''%++)**$)'&)'&')*'-('&$)&.-0..$(&(%%'++1).*-*+-:44,)'%&&&$,,*-,/41*01,52:72,+0+5')),-8820++))'))./0/3*)$%$%)8*)*'&++*+39*223;4/0,1/)+-'0%//*-9483<5-3230%&3))+&',/.2717.-))+&,+)*.692,',('#$,**&('((+/2,755'+(,&$)0*'(+*+)*'%#'(+,:2&&'*+*)'')')%)---+*%($'&++-+,,*&'%+-./''((*',(%)'(,/.3,,../+(/,(((),,,('$*+//2950.-.+*-5:6638$)&.*-1/-+%*,--/7.-,/2''%$'-/-.1&+(*7260()**)00437//.*)'*...12*)**)&&1-+/,280.,.5*3+(+)*./-03()(,,-..0//(,$+&('*&,,373047.&('&()*...&.-.32:4<6&+4)(*6.0'',''-+$)(('%-+,084&&&$+$*+(-)'%,''1++,4..0845;*.-1084:08
@7d30a95b-1fbd-4024-9954-9c322633130c ch=4 read=30633 start_time=2019-12-13T01:55:37Z barcode=BC01 runid=2c9cf7bc05858273f10e7d7ec552fc0bd742dc3e
TCACTGATCATGAATCACAAAGTGGTAGCGCCACTCCGGGGATTAAGCTACCTACTTCTTTTGCAACCCACTCCCATGTGGTGTGACGGGCGGTGTGTACAAGGCCGGGAACGTATTCACCGTGGCATTCGATCCACGATTACTAGCGATTCCGACTTCATGGAGTCGAGTTGCGAACTCAGTAGACTTGACGCACTTTATGAGGGTCGCTTGCTCTCGCGAGGTCACTTCTCTTTGTATGCGCCATTGTAGCACGTGTAGCCCTGGTCGTAAGGGCCATGATGACTTGACGTCATCCCACCTTCCTCCAGTTTATCACTGGCAGTCTCCTTTGAGTTCCAGCCGGACCGCTGGCAACAAAGGATAAAGGGTTGCGCTCGTTGCGGGACTTAACCCAACATTTCACAACTGCACGAGGGCTGACGACAGCCATGCAGCACCTGTCTCACGGTTCCCGAAGGCACATTCTCATCTCTGAAAACTTCCGTGGATGTCAAGACCAGATGCGGAGTTCTTCTTGCATCAGATTAAACCACATGCTCCACCCAGCGTACTGGCCCCGATCGAATTCATTTGAGTTTTAACCTTGCATTGCATGCTCCCCAGGCGGTCGACTTAACGCGTTAGCTCGGAAGCCACGCCTCAAGGGCAGCCTCAAGTCGACGTCGTTTGCGGCGTGGACTACCAGAATATCTAATCTGTTTGCTCCCCACGCTTTCGCACCCTGAGCGTCAGTCTTCGATCCAGGGGCCGCCTTCGCCAGCAGGCGAACAACCGGTCGCATTTCACCGCTACACGTTCCCCTCTGCGGTCAGAAACTTGCCGGTATCAGATGCAGTTCCCAGGTTGAGCCCGGGGATTTCATCTGACTTAACAAACCGCCTGCGTGCGCTTGCGCCCAGTAATTCCGATTAACGCTTGCACCCTCCGTATTACCGCGGCTGCTGGCAAAGGTTAGCCGGTGCTTCTTCTGCGGGTAACGTCAATGAGCAAGGTGCTTTACTCCCTTCCTCCCCGCTGAAAGTACTTTACAACCCGAAGGCCTTCTTCATACGCGGCATGGCTGCGTGGGCTTGCGCCCATTGTGCGAAATATTCCCCATAACACTCCCGTAGGGG
+
:2./$%',1+-+*+))%++80-015++**(.0(*(0*&&)+%/)/****-/512658818:8*,/(/40'()4;-.72),.1003785:76*.-.01478:51,/+'5949970/30,,06,2+++%*+#$&*.-+,*)/.+.0.024%0+-,*&+0/4,3+,&'&)+(0.,('(&)''&&#(%&&%%&'&'')'(,4968.+/.&.2&',.+-1/))()+).//0*.-9.5/39.&)*,/279<999/*+++*01-&)''*1/)(.01482.+..242200,++*,.-.0*012.5((%5+7:87540.21:)+,8+650.+*+0459326**(54-2*&*25,740,-./54*+()-5*5,--33'/,/-5'+*-/989:655;88-6-6+2/**)+./:4,///1)+%'%((%-,'(+0044+7.*.7084858434;12575513.98;13-)))&()(*,/9./22560/-,-48535:47445<::7831,/1-)*)&)(&**'*8;877+&*(+1541+.,:,<489/,-,-../2/1+(%&''+$,$.*/25.)%((&+(7,94892...+;<:/94+1*((#%$%'**%++3::2)1*/0-,,001332313-)%)#*)+,(/(($%&()*/5/3(((&$*&*,((**6,./+))&++176*'/00/*2/7/11.390,'$%&'(0-0.0/,29.*.+550,+,,,1;31&)&+1.*,%67657216624.(()2('+(+(/2-0/./.('(%$($'&&)(*(%#)%'$&&#(+.651013))'$%$%&()&(*,&(&&$'$$$'&+(&%&&(12&)+,0:....*4.67;08,(.946,'4/8/*544(/.**)').-+*0,6.21-21:779244420/+*.*$()/1-,.04/6/6./.2100/,*1-*,+.61-.404/8/,56++4--.99//(&$(+*/,1(/45-/,,+2089<:9994:4029979.8-*(*,06,(')$'(/*%)''/0.73403::1*+-0/6+**+-/41-30%20(%&/+3085;21913+,,*+0813305+'&'')',***-+-.13*)/,*,0,'-)-.259/74,$'%%%#*(/1(.()*-))
@d21b9808-7248-46a7-9fe1-bf73ef0ed1bb ch=179 read=75692 start_time=2019-12-13T01:55:44Z barcode=BC01 runid=2c9cf7bc05858273f10e7d7ec552fc0bd742dc3e
CCGGTTACCTTTGACTTCACCCCAGTCGCGAATCACAAAGTGGTAAAGCGCCCTCCCGAAGGTTAAGCTGCCTACTTCTTTGCAACCCACTCCCATGGTGTGACGGGCGGTGTGTACAAGACCGGGAACGTATTCACCGTGGCATTCTGATCCACGATTACTAGCGATTCCGACTTCATGGAGTCGAGTTGCAGACTCAATCCGGACTACGACGCACTTTATGAGGTCCGCTTGCTCTCGCGAGGTCGCTTCTCTTTGTATGCGCCATTGTAGCACGTGTGTAGCCTGGTCGTAAGGGCCATGATGACTTGACGTCATCCCACCTTCCCTCCAGTTTATCACTGGCGGTCTCCTTTGAGTTCTGACCGGACCGCTGGCAACAAAGGATTAAAGGGTTGCCCTTCGTTGCGGGACTTAACTGGCATTTCACAACACGAGCTGACCATAAGCACCTGTCTCCACGGTTCCCGAAGCACATTCTCATCTCTGAAAACTTCCGTGGATGTCAAGACCAGGTAAGGTTCTTCGCGGTGCATCGAATTAAACCACATGCTCCACCGCTTGTGCGGGCTACGTCGAATTCATTTGAGTTTTAACCTTGCGGCCGTACTCCCCAGGCGGTCGACTTAACGCGTTAGCTCCGGAAGCCACGCCTCAGGCACAACCTCAAGTCGACATCGTTTACGGCGTGGACTACCAGGGTATCCTGTTTGCTCCCACGCTTTCGCACTGAGCGTCGGTCTTCGTCAGGGGCCGCCTTCGCCACCGGTATTCCTCCAGATCTCTACGCGGTCACCGCTACACCTGGAATTCTACCCCCCTCTACGAGACTCAAACTGCCAGTATCGGGTTCAGGGGATTTCGCATCCTGACTTAGCTCGTGCCGCCTGCGTGCGCTACGCCCAGTAATTCCGATTAACGCGCACCCTCCGTATTACCGCGGCTGCTGGCACGGGTTAGCCAGTGCTTCTTCTGCGGGTAACGTCAATGAGCAAGGTATTAACTTCTCCCTTCCTCCCCGCTGAAAGTGCTTTACAACCCGAAGGCCTCCTTCATACACGCGTATGGCTGCATCGAACTTGCGCCCGGTGGTACCAATATTCCCCACTGCGCACTCCGTAGGG
+
6010,3*+**)%'++&&.,176-/087'&*+4195628.*(+0+.8('*,6:62147.+/(,$+$%%*'&+)''+-4/59;.16928.&'(7;+/87764567//1-*30//0,//18987:9/95/554884<43488:7:76898,,,.46,03134/-/),+234:64234483.0./&')-/022903)+/1241:33438261++1020/),-26(),)0210--./;-44747600+,+//1447453.84+,/125.5.)4*+),-,)+00854.,-/:09;:9250+/68793.%'+'($'%():99:80494),+)10:0-23145<70.-,,,-2*,*+,::84;;646683&)(30094753563;30,337.-)'6&5/.272595+*'(2/,2.,,0;4324241/,0)*+0950-/332(,+,/554664+*&%&*%-0/1689:---9<;44'((-*))+//4;/175820-,.17:8.07/5/15;:7/4.&*,,,,+,-,)(,.2;56<83/-'-)*+890-2.00;:53/-.7/000:./4+*-)&-+--0,(&%&%-3+.--:/-46//.61;;/-059.:+-,857,1.313,-*'-01*51220(&%8*401((5.-.1.(0,.1+084866:85*-.++,-+)&%++-,06666469.98.+.,3021799-//-8*00+./137351<9-/128.%()).30+*.-2')+&,..1*8537;877:+-77..735739656;358.3324905,.-+,6676783544(%/+,4:-..++%,/*2+.*01.10505670+2414))+,/.1*/)(//29*+0--6'-+)'($+:03+26,+&.-034101,/0-**.+*,&%)*.3444-0('&%&(+0/4-))+399;740*0318210$-(/526992618105:25/:333:4:-,$-)853,+,5,%.0+/3726:557:56132933(',,,,4999;&1'$%,+)')())64,8;75/656-/152270-.&))/)*-,+25,,,1.40;8976:9/110)0./1,-,/'(*12356*&&()&)+0380./+%)+)/*/+5556544+',++(&)'*-4:-117.)
@b17c137a-7842-4741-8695-6f28dd7ca527 ch=89 read=48001 start_time=2019-12-13T01:55:46Z barcode=BC01 runid=2c9cf7bc05858273f10e7d7ec552fc0bd742dc3e
CTCCACTACGGGGAGGCAGCAGTGGGAAATGTGCACAATGGGCGTACAGACCTGATGCAGCCATGCCGCGTGTATGAAGAAGGCCTTCGGGTTGTAAAGTACTTTCAGCGGGGAGGAAGGGAGTAAAGTTAATACCTTTGCTCATTGACGTTACCTGACTCGGCTAACTCCGTGCCAGCAGCCGCGCGGTAATACGGAGGAGGTGCAAGCGTTAATCGGAATTACTGGGCGTAAAGCGCACGCAGGCGGTTGTTAAGTCAGATGTGAAATCCCCGGGCTCAACCTGGGAACACCTCTGATACTGTAAGCTTAGTCTCGTAGAGGGGTAAATTCCAGGTGTAGCGGTGAAATGCGTAGAGATCGGAGGAATACCGGTGGCGAGCGGCCCCTGGACGAAGACTGACGCTCAGGTGCAGCGTGGGGAGCAAACAGGATTAGATACCCTGGTAGTCCACGCCGTAAACGATGTCGGCGGAGGTTGTGCCCGCTTGAGGCGTGGCTTCCGGAGCTAACGCGTTAAGTCGACCGCCTGGAATTACGGCCGCAGTTAAAACTCAAATGAATTGACGGGGGCCCGCACAAGCGGTGGAGCATGTGGTTTAATTCGATGCAACGCGAAGAACCTTGCCTGGTCTTGACATCCACGGAAGTTTTCAGAGATGAGGAGAATGTGCCTTCGGGAACCGTGAGACAGGTGCTGCATGGCTGTCGTCAGCTCGTGTTGTTGTGAAATGTTGGAATTTAAGTCCCGCAACGAGAGCGCAACCCTTATCCTTTGTTGCCAGCAGCCCGGCCGGGAACTCAAAGGAGACTGCCGTGATAAACTGGAGGAAGGTGGGGATGACGTCAAGTCATCATGGCCCGCCGGCAGAACTACTACGATGCTACAATAGCATACAAAGAGAAGCGGCCTCGCGAGGAGCAAGCGGACCTCATAAAATGCGTCGTAGTCCGGATTGGAGTCTGCAACTCACGACTCCATGAAGTCAGGAATCGCGCTAGTAATCGTGGATCCAGAATGCCACGGTAGAATACGTTCCAGACCTTACCGCCGTCACACCATGAGTGGGTTGCAAAAGAAGTAGGTAGCTTAACCTTCGGGAGGGCGCTTACCACTTTGTGATTCTTGACTGGGGAGTGAAGTCGTAGCTCAAGGTAACCGGAAGGAG
+
((6+)(%&()*,)#*-,11775:31)((,&$+'(*.0:0.7.,&%&(((+.23111,+*$&&&'$58/2224756760,,*(-.5385-422;0-81*%.()*9:0,00391)'&*,,/4,'**069../0.-(,,+30,,00'3()+7211(+(%&&%'*)*,(,-++05070494562-25).)*.6.11.-002.0/*,001155/208.2../08/3/3.27;;57563:5..00)-%-(),/-.35,-2.0,.4434532.071,.54..779:81,0/..50)'&$$''*+,.011-1&((%''%&''((-167-(+021+1,5,631-440,'')*/862463/2470*)()*-'.*,3/0:56785:6461((.1-,02(&-2907*./'+.---/7788+1623+('(*3597+*,.-6'5(04..6-,168;;1./85441/*%(+29632:6.....2,-')(/),.-3+1-.63')*(*)-++-5,70/31),))'*+-&,,2-516,,+.+,-3+-,(&)%$&+-4179915.-,176:,-.54<975752,+,.00::1/5,,+,/(,*009451,/-',%++52:713164/01,-/104846723/7/4.%16)+'%%&%&&)103-(+/3+3+,6;:2++)*+/-*.),%%**&/..3145%71502,-44265808754643431/1-.1::928*,-.078726),*()+.6++,07*.&%-)+++++-0(*5660.+)%*+04558<4453/-#%)*/36243000%0-44,2/6)-(-*.000;,1))'(32-1*(()*018:,,-51*,).)60236./20245395/0238:3--)*/.*#&%&%&'*)('&$%$%'&'//422-9.+),..62545-')&(),--%+/.2/3/.-'*&)0502/2026..$%(14,+,<99:58579+*).((%'-)*,-09:080//*./4378626010--1),&&'+6+,&%()+-1422277682:(-)+5323825,/)&''((','*-.((+&1)(&$')&-,&(.253492.'$'&*233;342:2)%'+''&-))+&-./528:4---71*/6012405/06*.,/,),-222,0)))00674,%())-*)*/,0,''$$+*(++3;88682'')*&
@698b46be-cb22-474b-a257-6f30f182dc01 ch=249 read=57904 start_time=2019-12-13T01:55:51Z barcode=BC01 runid=2c9cf7bc05858273f10e7d7ec552fc0bd742dc3e
CTCCTACGGGGAGGCAGCAGTAAAGGGGTGCACACCGGCAGTAAAGAGCCTGACGACAACGCCGCGTGAAGAGAGAGTTTCGGATTTATGAAGCTTCTGTTATAAAGGAGAAGAACAGCGGCTACAGGAAATGGTAGCCGAGTGGCAGTACTTTATTCAGCCACGGCTAACTACGTGCCAGCCATGATAATACGTAGGTGGCAAGCGTTATCGGAATTATTGGGCGTAAAGAGGCAGAAGGCGTCACCAATGGTAGAAAGCCTGAAGCAACTGTTCATAGAAACCAGGCAGCTAGAGTGCAGGAGGATCGTGGAATTCCATGTGCTTGGCGGTGAAATGCGTAGATATGGAGAGGAACACCAGTGGCGGGGCGACGATCTGGCCTGCAATGACGCTCAGTCAGCGGTGGGGAGCAAATGGGATTAGAATACCCTAGTAGTCCACGCCGTAAACGATGAGTGCTAAAGTGTTGGGATGTCAAAGTTCCAGTGCTGCAGTTAGCGCAATAAAGCCTCGCCTGAGTAGTACGTTCGCAAGAATACTCAAAGGAATTGACGGGGTACACAAACTGGGTAGGAGCCGTTTGTTTCCGACGCAGTAGAACCTTACCAGGTCTTTGACATACTTACTCATAAAGGCTCAGAGATGGAGAGATAGCTATATGAGATACAGGTGGTGCATGGTTGTCGTCAGCTCGTGTCGTGAGATGTTGGGTTAAGTCCCGCAACGAGAGCGCAGCCCCTTATCGTTAGTTACCATCATTAAGTTGGGGACTCTGCTTGGACTGTAGTGACAAGCTGGAGAGGCCAGGGATGACGTCAAATCATCATGCCCCTTATGACCTGGGCTACACGTGCACCACAATGGATGGTGCAGGGAAGCGAAGCCGCGAGGTGAAGCAAAGACCCATCGGAAACCATTCTCAGTTCGGATTGTAGTCTGCGACTCGACTACATGAGTTGGAATCGCTAGTAATCGCGAATCTCAGCATCGCGATGAATACGTTCTCGGAGCCTTGTACACACCGCCCATCACCACGAGAGTTGATGATAACACCCGAAGCCAGTGGCCTAACCGCAAGGAAGGAGCTGTCTAAAGGGTGGGATTGATGATTGGGAATTGCGGTTGTAACAAGGTAACCGG
+
,/34-%3(48+),,.../..12&%(--&'#($%#%%%),(/141-+*+1**+&'&%'2/2004-,-/04/+*&)**+27-)*/%4*($%'%&%)-047.3.--3<./,+'*+-03/)..1730+/**(-*,.4--)/1,((&'+./&&&')+31+.0#'$$%((.***30.03425-5)$%()('(&)+**-315/2-,%'&*,()02:-,.(,0+0-+3-202.0066,)%)+,%'+*&&%$$%#$#+'*0/-(&*.*(.32-5-,-230.+))'''*).751:400)'))(**'*+124//'--)77515.)-*3.80.+)&%&%'')-60-&),*-1987611./,/-.+-.*5/18.(*)'++((*,(1/,+,/0+-436.,)(%%'&)*./2-/.,''(+((%-.*&,/1;/.3:6,1-'()),,-0'&('(*/771,../6465;,&*)+''&*(,.27)+5,6-.2,,9645+96-/02,,-4666774332/'.&,,--.**$'(',,175-**++)0+,(+*)$%+)+(.)&(*,72*1,005111/)33,,%)&'.,&.$(*/)%.+#$$%$-0*)&-++)&&'%'('%'*.16343,,3*)*..,3&)&&*.(&%&(+02279:3+20/3(()(*77.****-7+/0114*,-,--,,0-1//7965555-+19)*,101&()+16978958776896793510837.44:,,10*0'%%&))+/.''/6--477750900.:10::89/.2-**-+.780/141*(')(*)2264-'%(&('+(&)),,+'&*.-+(252)(+++/45384-./66-0-0/6.*0/,+)1,-21+*+%(')'.-.+-*--/912:421/003-+)+)2++)*-.3723/(*&(%'+$,(1+')+66-,'%&&*+(.78:65/..-2706+5&%'+-1-''*+-////0120114//++310.54821/(')%',3*-,+3,/'++,-.03,1002)(/,34/23101,1',6625-011.0.03/06.&(().))****'((6&$'*,/214*1+(&)))-0%13375511210,/00)(+'+)$('*)*'',6*-.,*,6/.20.//3.50)-*(',(($*%&%$%+/5/)-,+.469/8
@c81dfe01-025f-49c1-8ad2-e20741ffbd9c ch=484 read=69676 start_time=2019-12-13T01:56:01Z barcode=BC01 runid=2c9cf7bc05858273f10e7d7ec552fc0bd742dc3e
CTCCTAGGGAGGCGGCAGCGGGGAATATTAGCAATGGGCGCAAGCCTGATCACAGTCATGCCCGTGTGAAGAAGGCCTTCGGGTTGTAAAGTACTTTCCGGCGGGGAGGAAGGGAGTAAAGTTAATACCTTTGCTCATTGACGTTTACCCGCAGAAGAAGCACCGGCTAACTCCATTGCACCAGCAGCCGCCTTGGTAATACGGAGGTGCAAGCGTTAATCAGGTACTGGGCGTACGAAAGCGCACGCAGGCGGTTTGTTGAAGTCAGATGTGAAATCCCGGGCTCAACCTGGGAACTGCATCTGATACTGGCAAGCGGGCGAGTCTCTCGTAAGTAATTCCAGGTGTAGCGGTGAAATGCGTAGAGATCTGGAGGAGGAGGAATACCGGTGAGCGCCCTGGACGAGACTGACGCTCAGGTGCAGCATTGCGAAAGCGTGGGAGCAAACGGGATTAGATACCCTGTTAGTCCACGCCGTAAACGATATCTCGACTTGGGGTTGTGCCTTGAGGCGTGGCTTCAGGCTAACGCGTTAAGTCGACGCCGCCTGGGGAAGCCGCAAAGGTTAAAACTCAAATGAATTGACGGGGGGCCCGCACAAGCGGTGGAGCATGTGGTTTTAATTCGATGCAACGCGAAGAACCTTACCTGGTCTTGACGGCATCCACGGAAGTTTTCAGAGATGAGAATGTGCCTTCGGGGAACCGATGAGACAGGTGCTGCATGTGGCTGTCGTCAGCTCGTGTTGTGAAATGTTGGGTTAAGTCCCGCAACGAGCGCAACCCTTATCTGTTGCCAGCGGTCGGCCGGGAACTCAAAGGAGACTGCCAGTGATAAACTGGAGGAAGGTGGGGATGACGTCAGTCATCATGGCCTGACAGGGCTACACACGTGCTACAATGGCGCATACAAGAGAAGCGACCTCGCGAGAGCAGCGGACCTCATAAAGTGCGTCGTAGTCCGGGTTGGAGTCTGCAACTCGACTCCATGAAGTCGGAATCGCTGGTAATCTCGTGGATCAAGTCTTACGGTGAATACGTTCCAGGCGCTAATACACCGCCCGTCACACCATGGGGAATTGGGTTGCAAAAAAAGTAGGTTAGCTTAACCTTCGGGAGGGGCGCTTACCACTTTATTGTGATTCATGACTGGGGTGAAGTAACAAGGTAACCGG
+
+..,++09,)/-+)*++11-)((()-*+,&%%-(+180/+/27156,,),&')-179670160)+,,++/(.0*/-1958&6546*++11-/1/7:/.*+.*-47)'-,,-,2-&()/;5*,*+('')&*.))-./123.),,-6()43,&)((-*&(&$&)*4/.0+0,+*2''1-++'.1/44./68*,'('&)/.--)1)-).-(-18916759.7./('&))--9566.*(&$(*()+,-),,/-.42,&-+(&&*%,*)+/%*442/$'.,).50/56775./1414734226333241013)-,-/-.+&+&*/,.+,+,,,*0/20&''&/.21(*8675-,-,372.,57-/232*)'(,157;:3/+&,+(5-297555373-++)$&(*&+-)+(&'(-/0120001).,**.-*+$%&'(+,2,*+44205.-//;31'77./))(+0/7;-,-/,&)-.6133598899,.--,%/-)./1-4,(*,,09/1)4&%%&%-5.387910-1&,/.-39644/224307700+%+.),-)-/.(*/),0*//5)/2295<<041//70+''1.5156(+166*58)')%((*,./8782+//554-4-9<;+32591/00/49:856006-/733-0..8/3::83//&$'$*556**-/-.,*,6;9-/.&)(.-0/.70./+29576,(++)&+&%$*%(//9335532421'(%&'&%'),337921220%2&.7+,-/05,-/:/7,3/310309-,02281066514+042,70*)$%,)(/.0,8/230+0-5-:63723:89).+')*18:::-43,++..1/490,0-**++(,47315522-/.%(*0577695-5))'%)(-8516/-+++,*/140*10921:734,-,--*%(&(*&&*+-703'))()'')(,04;8564-)(*.+*447491.1/118-))*2,*'&(+57::6756..----,-85181/1/85834222'*,,51/-0035:7782$%&%'%&'(+--1:719/7,1)'.,/%$*&%)+7676104-+.+),*.402/21)(&)'*101,),(+7;91*--+('%%&&)/-4.756770;/,.3.5/*,2-+.5+-.71$,')+447:83445775061,-..)*-0./(+*+08/5.-
@a4160be9-66d0-47b7-8c10-e464d4968e41 ch=68 read=48837 start_time=2019-12-13T01:56:00Z barcode=BC01 runid=2c9cf7bc05858273f10e7d7ec552fc0bd742dc3e
CCGGTTACCTTGTTGACTTCACCCCAGTATCCATCCCACCTTAGACAGTTCCTTCCCTTTGCGAAGTTTAGAGGCCCCACCGGCTTCCGGAATTAATTATCAGCTCTCAGTAGGAGTGTGAGCCCAGGCGGCGGGGTAGTGTTACCGAGGGCCGAAGAACGTAATTTCACCGCGACCAATGCTGGTCTTCGCGATTACTGGCGATTCCAACTTCATGTAGTCGAGTTGCAGACTACAATCCGAACTGAGAGAATGGTTTTATGGGTTTTGCTTCACCTCGCGGCTTCGCTTCCCTCCTGCACCATCCATTGTAGCGCGTGTGTAGCCCAGGTCATAAGGGGCATGATGATTTGACGTCATCCCGCCTTCCTCCAGCTTGTCACTGGCAGTCGCTAAGAGTCCCCAACAATGATGGTAACTAACGATAAGGGTTGCGCTCGTTGCGGGATAACCCAACATCTCACGACACGAGGCTGACGACAACCATTGCGCCACCTGTATCTCCATGTAGCTATCTCTCCATCTCTGGAGCCAGCAGCAGAGCCATGTCCAAGACCCTGAAGGTTCTTCGCGTTAGCTTCGAATTAAACCACATGCTCCACCGCTTGGTGCGGGCCCGTCAATTCAACTTTGAGTTTCGTTCTTGCAGACGTACTACTCAGGCAGGTACTTATTGCGTTAACAGCACTGAACTTTGACATCCAACGCTTAGTACTCATCGTTTACGGCGTGGGCTACTAGAATTATCTAATCTATTTGCTCCCCGCTCGGGACCCTGAGCGTCAGTTGCAGGCCAGATCGTCGCCTTCGCCACTGAATTGTTCCTCCATATATCTACGCATTTCACCGCTACGCATGGAATTCCACGATCCTCTCCTGCACTCTGGCTGCCTGGTTTCTATGGCTTACTGAAGTTAAGCTTCAGGCTTTCACCACAGACCCTTGCTGCCGCCTGCTCCCTCTTTGCGCCCAATAGTTCGGATAACGCTTGCCACCTACGTATTGCCCGGCTGCTGGCGCGTAGTTAGCCGTGGCTTTCAATAAGAGTACCGTCACTCGGCTACCATTTCCTGTAGCCGCCGTTCATCCTTTATAATAAGAAGTTTACAATCCGAAAACCTTCTTCCTTCACGCGGCGTTACCTCGGTCGAGGTTTTCCCCATTTGCCGAAATTCCCTACTGCTGCCTCCGTAG
+
--,0.8..1-7*.,++0381*010(&%(&(,(3(,5*)3+,,+)-*+,6,646628*++)')$%%'08)''%,12570+.0)''().&)&&%.(%%)&%&((&++-)**.000+$&)($((-,*'%.*(.*(.24,+$((&('(1,,)--3./'(+'*0,+++,+71.-30*,*%$%()*.0),'1%&*//42-2/()('-((%+4+-.**4-52534,+-/..1/7/0/598736.:46434940**(()/30312;;0052:109:)&(;-856:64--,0)*8,+,0.2;***&''))096675*,6.)&&*(,+//30,+,/8/-.:.-+/..07:4++0-.0/+8;7245889:6/3*'+./111(,++,-.913234/3,--/44+/0+*'(,+199,0,,6,,,588666/./402/.,/,./-+/**)+134181/.72,(*),*&)'*,/111-/02/).+++,+*,+0.168099(7&(+)01)162-,)))+-)(*&-+/1217455354261-+,+.&'+&&%*'%&'%%%$()*)+((&&'+('%&))/+2/<9959.5438'%&.7/&))6(;<:9:112-,..20/33/-2-.),'0(42.84,076+77/&&'*00)'0191-%-8,0+,-&&++&5,-/0/00.898''')(*4*,70//,3-2)+')+017992+3:.+/26/3'3+2%)('&')(-871511297(*'-,.93-((*).+'('$.(+,145:35))/8/)//092+'(2,(79-..(&)+353685313'&'&).,.+0--),.25:9<;8::410*,(+-01346)-7034779997868009)/18:+-4/,),'+*-,*.00-(*,773244177/04.2346163210/,.48<7/3453:83:122/0.,3/6-+./87&375388.&(,*-.097;1-0./2351.5:733123*+32:)'(%(+&0*+,'414-5/+.&*(/.2/27.27134&6()*(*%(*20576402,+,+-.744,014.0/-(()'%-(*0*%'%)(/031*('')355559:1+5.'((&,++0515853:+')+)&/**+6/)0(',++/;7/15;:70/2;;84;8<1212./30).&0(,*,)+$%(())/++$$,.)6700:9/(+,((1.+,0.,2/62)*.67721*((,5++),
@c2cebb59-cf45-48b1-b091-97d03bdff2e3 ch=11 read=31402 start_time=2019-12-13T01:55:53Z barcode=BC01 runid=2c9cf7bc05858273f10e7d7ec552fc0bd742dc3e
CCGGATTTACCTTGTTACGTCTTCACCCCAGTCATGAATCACAAAGTGGTAAGCGCCCATCCCGAGTTAAGCTACCTACTTCTTTGCCACTCCCATGGTGTGACGGGCGAGGTGTGTACAAGGCCAGGAACATGCGTGGCATTCTGATCCGATTACTAGCGATTCCGACTTCATGGAGTCGAGTTGCAGACTCAATCGGACTACGACGCGCTTTATGGTCGCTTGCTCGCGAGTCGCTTCTTTGTATGCGCCATTGTAGCACGTGTGTGTAGCCCTGGTCGTAGGGCCATGATGATGACGTCATCCCACCTTCCTCAGTTTATCACTGGCAGTCTCCTTTGAGTTCCCCGGCCGGACCGCTGGCAGCAAAGGATAAGGGTTGCGGGTGCGGGACTTAACAACATTTCACAACACGAGCTGACTGACAGCCATGCAGCACCTGTCTCACGGTTCCGGGCATTCTCGTCTCTGAAAACTTCCGTGGATGTCAGCCAGGTAAGGTTCTTCGCGTTGCATCGAATTAAACCACATGCTCCACCGCTTGTGCGGGCCCCGTCAATTCATTTGAGTTTTAACCTTGCGGCCGTACTCCCCCAGGCGGTCAGAGCTTAACGCGTTAGCTCCGGAAAAGCCACACGCCTCAAAGGCACAACCTCCAAGTCATCGTTTACGGCGTGAGACTACCAGGAGTATCTAATCCTGTTTGCTCCCCCCGCTTTCGCACCTGAGTGTCAGTCTTCGTCAGGGCCGCCTTCGCCACCGGTATTCCTCCAGATCTCTACGCATTTCACCGCTACACCTGGAATTCTACCCCCCCTCTACGAGACTCAAGCTTGCCAGTATCCAGATGCAGTTCCCAGGTTGGGCCGAGTTCACATCTGACTTAACAAACCGCCTGCTGCGCTTGCGCCCAATCCGATTAACGCCTGCTGCACCCTCCGTATTACCGCGGCTGCTGGCACGGAGTTAACCGGTGCTTCTCCTGCGGGTAACGTCAATGAGCAAAGGTATTAACTTTACTCCCTTCCTCCCCGCTGAAAATTGCTTTACAACCCGAAGGCCTTCTTCATACGCGGCATGGCTGCATCAGGCTTGCGCCCGTTGATACAATATTCCCCACCGCTTGCCTCCCGTAGGAG
+
02+2'5,**/429.-1(--.,*.),0/-'()-.57634521/11()./871+)**33,$$0/%&)**12-+-.7620'(*0'*($#&&)+-093/27864-,.0/:95,&+/*,--(%(*+2165(*0++.&)%%'(')'%&++,-.*5(&'0:0/+),+-.1;191577;9::94,//31266:23$*.(*7-;.8,:1984-...,0)**))(+,)**''**))15+.3.000.142097*)0.1298:<86:2/,./-11324,+'++1282-046').)/4755$$*',*)'(016877/540*/5.5::-0*+-83./1,110:0-,---.&%3)-.883422++2-4-8232568392-0318.60772,(,/+/..,)((&&&46124252+.9371;+*++382,/&)-141.,%')((,9-'0'3(1104743430114-76.+$'&('-.1..4798762439:7.030:47:;::581-*+3(+-,35)31;97;86820.***-3,+)-(-1/26/03446769452,+0+-/86162655*),21:8<;97<94031<;0-012172.1082+-223/588.+0894;772--,-+5/6.12*,/))252223.2*'$-)(*&,13:71*7,24-./199948*1)-..27772;/+++2./.,)+.053/-*34()+-6332935322.:.'(/7.:57,**16--+-.4651'(*+0935746;7556%,58.86799;;9;;48/(--.8.1++.**+/01889664506;9/,/+()1)/07;675,1-5(-*+-245.,./1&.(*.0238)3'.,0*1*%)+,4:''*/000-/60692//0/012/8-'%+19.*'+/13/*--03536;;;<7993.2..00,/.%)-0.,,.-%*)+,8-401293/,&&'&,15+/1*,-*9--9673:7756.6*)%)..)(1+0'+*-02258;223003413./299,+)')+,:997</..++/+/+))/.+.0.;2,5:770<8.,:9502'%'$$&/22+-/-.0*+.4.32:8;63874+,,)+.4./5896..--.<57:817+0-59-&'++,/,3,:0630578.,/*&)0/,/66186,.-(&((
@9019384c-cc0f-4cbd-8efc-ebac2221a66c ch=380 read=77426 start_time=2019-12-13T01:55:59Z barcode=BC01 runid=2c9cf7bc05858273f10e7d7ec552fc0bd742dc3e
CTCCTACGGGGAGGCAGCAATGAGAATTTTCGGCAATGAAACCCTGACCGAACAACGCCGCGTGAAGGAAAGGTTTTCGGATTGTAAACTTCTGTTATAAAGGAAGAACGGCGGCTACAGGAAGGTAGCCAGTGACAGTACTTTATTAGAAAGCCACGGCTAACTACGTGCCAGCAGCGGTATGCGTAGGTGGCAAGCGTTATCGGAGATTATTATGGGCGTAAAGAGGGCAGGCGGCAGCAAAGGGTCTGTGGTGAAAGCCTGAAGCAACTTCAGTAAACCATAGAAACCAGGCAGCTAGAGTGCAGGGAAGGGATCGTGAATTCCATGTGTAGCGGTGAAATGCGTAGATATATGGAGGAACACCAGTGGCGAAGGCGACGATCTGGCCTGCAACTGACGCTCAGTCCAGCGTGGGGTCGTCAGGATTAAGATACCTAGTAGTCCACGCCGTAAACGATAGGGAATTACTAAAGTGTTGTCAAAGTTCAGTGCTGCAGTTAACGCAATAAAGTACTCCGCCTGAGTAGTACGTTCGCAAGAATGAAACTCAAAGAGATTGACAGGGGGCCCGCACAAGCGGTGCGCGGAGCATGTGGTTTAATTCGAAGCAACGCGAAGAACCTTACCAGTCTTGACATACTCATAAAGGCTCCAGGATGCTGGAGAGATAGCTATATGAGATACAGGTGGTGCATAGTTTGTCGTCAGCTCGTGTCGTGAGATGTTGGGTTAAAGTCCCGCAACGAAGCGCAAGCCCTTATCGTTAGTTACCATCATTAAGTTGGGGACTCTGGCAGGACTGCCAGTGACAAGCTGGAGGAAGGCGGGATGACGTCAAATCATCACTTATGACCTGGGCTACACGTGCTACAATGGATGGTGCAGAGGAAGCGAAGCCGCGAGGTGAAGCAAAGCCATAAAACCATTCTCAGTTCAGTTGTAGTCTGCAACTCGACTACGCCAAGTTGGAATCGCTAGTAATCGCGAATCAAGCATGTCGCAGTGAATACGTTCTCGGGCCTTGTACACACCGCCCATCACACCACGAGTTGATAACACCCGAAGCCGGTGGCCTAACCGCAAGGAAGGGCGCTGTCTAAGGTGGGATTGATGATTGGGGTGAAGTCATGCAAAAGGTAACCGG
+
,0672571.6-&,0..,.-,-)(()*.5:-*5;6546/%),(;2./33-+/'+80/-37()&&))1))**)(0*65+(&'$,-,01:867:64/22//2:-,./4,053'2-'//.3422**('*&(*8-)//0-1(*+%()+1*1.0&*+*)..+..7/..835487869;/-,*'*'('-0)3.-+.+)1/-15./018222(2&&'4)*1/((.280556;,)(0/+*,3:40,'&))(.)-3622353372)*04,195.2+&+'&'.,4*0026'5:79+*03,387381/..//0-..02)37**.'0,338684&8*9,3/4141..//2880.1/,03554...)*057310.07126;58,5,,*-5.616563441-102176782001--,-,1.3..&(()+1-'(('&%($'-/)7+/')+958:'(,62+/++%)+/4126;'/+(,'&(&'%'&))8:8+&/'/*&+43:60467+,098778477:531%/(3..4-',)+.4:/8..%$()&+*'),.7:330*).763055.1626)(')*31456$*473-/4/.1051&/3670/*'&*.&,,*/.+(/-53586;5.&0'*.&2)**,+(/1/,,+)2,(*))131554500/,)*-04.834:&)-//31'&.*))*(21%20113262234768-4-*.+(.053,067/.65678)/0-/16667585../6313-0--217)*622,,04530-,,/261,$-:8/8566-4-,,09020-/072813,,8-:;033443,30),1(.4359541.,'-3,---8,.0*.+.,7:3.7873-+-.5((),*,(&)(,,.-12//5-.044,-()-53132966;996,+++++(+)()'(&+*(/3/.,*)**).-$)/1('*+&*-8<:7;:9<767.14:7&+)-),5387777080111,.-,,%'$'('(,./2623&()*&')201/130721(%+.2466788%0145:96947:6482001.1/-.53/-).5//1&#&(&-*--'+-/2-80/,/*(&/.))*()16'*/-.4,,4:53010..-,**+*-,-0.43339)1,297136-///*60.+0++.,6.//21,0172'(-,.79:9:
@cfdfae9b-ac75-4a1f-bf9d-07915d8e0587 ch=484 read=69684 start_time=2019-12-13T01:56:05Z barcode=BC01 runid=2c9cf7bc05858273f10e7d7ec552fc0bd742dc3e
CCGATTTACCTTGTTACGACTTCACTGATCATGAATCGGTGGTAAGCGCCCTCCCGAAGTTAAAGCTACCTGCTTCTTTTGCAACCCTCCCATGGTGTGACGGGTGTGTACCAAGGCCCGGGAACGTATTCACCGTGGCATTCTGATCACGATTACTAGCGATTCCGACTTCATGGAGTCGAGTTGCAGACTCAATCGGACTACGACGCACTTTATGAGGTCCATGAGGTGTATAACTGTATGCGCATTGTAGCACGTGTAGCCCTGGTCAGCAGGGCCATGATGACTTGACGTCATCACCTTCCTCGGACAGTCTCCTTTGAGTTCGGCCGGACCGCTGGCAACAAAGGATAAGGAGTTGCGCTCGTTGCGGGACTTAACCCAACATTTCACAACACGAGCTGACGACAGCCATGCAGCACCTGTCTCACGGTTCCCGAAGGCACATTCTCATCTCTGAAAACTTCCGTGGATGTCAAGACCAGGTAAGGTTCTTCGCGTTGCATCGAATTAAACCATGCTCCCACCGCTTGTGCGGGCTTATCATTCATTTTGAGTTTAACCTTGCGGCCCGTACTCCCCAGGCGGTCGACTTAACGCGTTGGCTCGACCTCCAGGGCACAACCTCAAGTCACGACATCGTTTACGGCGTGGACTACCAGGGTATCTAATCCTGTTTTGCTCCCCACGCTTTCGCACCTGAGCGTCGGTCTTCGTCCAGGGCCGCCTTCGCCACCGGTATTCCTCCCAGATATGCGCATTTCACCGCTACACCCAGATTCTACCCCCTCTACGAGACTCAAGCTTGCCAGTATCAGATGCAGTTCCCAGGTGGGCCGGGGATTTCATCTGACTTAACAAACCGCCTGCGTGCTTTACGCCCAGTAATTCCGATTAACGCTTGCACCTCCGTATTACCGCTTGCTGGCGCGGAGTTAGCCGGTGCTTCTTCTGCAGGTAACGTCAATGAGCAAAGGTAATGCTCCTTCCTCCCGCTGAGTACTTTACAGCCCGAGCCTTCTTCATACGCGGCATGGCTGCATCAGGCTTGCGCCATTGTACAATATTCCTGCTGCCTCCCGTAGGGAG
+
04)(,7+)0244+8,+,2'12710/**+097:81632&*-022*'&(()/(&,,))*)'(5/5(),./40)%,*235;;-)+.,08,(-5-*7642122,(,+(*+1+*)*(,(2+2,(*'&(&(%*),95508.00;889;;-,,,+&'(*/7.+-*''(,,5321.11:0+42('),/4576<25%&0365,9.0)1.853687802(**22-/057687.&%''*'($$$&%$(+2-),,*154172-,--)*+,($()051-1886'&$&&,*6911/00.)-0-)'(+00491,.42:97573815,37778*-,('$1584.5152;7552,+1**.'019*6,;;6513&*.5.0)+0436731,2,*(*(0(,,*,/973;2-,.172+,*(-./112537237853'0*0135:4345773734:,.++(+,.+)+236<51224515---26.*/.7;+-8911(/114235;18;921+2-63/7/./47977677+--0.1:74-&$')*18)(10,//-)-*-,0*&##&(4$%.1-8:;.4037:4-1/-/-*+,&/6+&6*.+866-12999;92/+)&(+)+(+),,'*+-/&%*1,0))083/242,/1-0/4.22-/23658766:-')+,+.04:87446:04+(-,..0-*,0+,+582(*,//6:8+..12;7679583--)3879,(++*7877/:,%681/51274<99:;46919654;69433.-.-,')%*+.57;81157.//-.,1,%#&'/.+))+464/,.1(0/14437242-.18249&*0*-225610112:;4</+/3.,&025&-0-&-0*,3240-,+)+1328:-;;436.,)*')(()&%**10)(+,035:560-3-3.1/.6+*+*./+-3/01/9035((&&'(51,*$,(/()7***8.(5507:::9<8434/39559534-.())(+..5++6,04344697)8240196(*,,)&&'(,3,*--&-,*)(2.::;7797%(%(&*7969963/.//168(68555(,&%%%&&&(&+,828543*(),443700:*-43/1*'+
@597551a4-2b88-4137-b83c-95ff4314efbf ch=29 read=39881 start_time=2019-12-13T01:56:26Z barcode=BC01 runid=2c9cf7bc05858273f10e7d7ec552fc0bd742dc3e
CTCTACAGGAGCAGCAGTGGGAATATTGCACAATGGGCGCAAAGCTGATGCAGCCATGCCGCGTGTATGAAAAGAGAGCCTTCGGGTTGTAAAAGTACTTTCGGCGGGGAGGAAGGGAGTAAAAGTTAATACCTTTGCTCGGTGACGTTACCCGCAGAAGAAGCACCGGCCAACTCCGTGCCAGCAGCCGCGGTAATGCGGAGGTGGCGTTAATCGGAATTACTGGGCGTAAAGCGCACGCAGGCAGTTTGTTAAGTCAGATGTGAAATCCCCGGGCTCCAACCTGGGAACTGCATCTGATACTGGCAAACGGAGTCTCGTAGAGGGGTAGAATTCCAGGTGTAGCGGTGAAATGTAGAGATCTGGAGTACCGGTGGCGAAAGGCGGCCCCCTGGACGAAGACTGACGCTCAGGTGCGAAAGCGTGAGGAGCAAACAGGATTAGATACCCTGGTAGTCCCACGCCGTAAGCGATGTCGGCTTGGAGGTTGTGCGCCCGCTTAGGCGTGGCTTCCGGAGCTAACATGATTAAAGTCGACCGCCTGAAATTACGGCCGCAAGATTCCTCAAATGAATTGACGGGGCCCACACAAGCGGTGGAGCATGGTTTAATTCGGTACAGCGCAGAACCTTACCTGTCTTGACATCCACGGAAGTTTCAGAGATGAGAATGTGCCTTCGGGAACCGTGAGACAGGTGCTGCATGGCTGTCGTCAGCTCGTGTTGTGAAATGTTGGGTTAAGTCCCGCAACGAGCGCAGCCTTATCGCTGTTGCCAGCGGTCCGGCCGGGAACTCAAAGGAGACTGCCAGTGATAAACTGGAGGAAGGTGGGGATGACGTGAGGTCATCATGGCCCTTGACCAGGGCTACACGTGCTACAATGGCGCATGCAAAGAGAAGCGACCTCGCGAGCAAGCGGACCTCATAAAGTGCGTCGTAGTCCGGATTGGAGTCTGCAACTCATCCCATGAAGTCGGAATCGCTGGCAATCGTGGATCAGAATGCCACGGTGAATACGTTCCAGGCCTTGTACACACCGCCCGTCACTGCATCAGGAGTGGGGTTGCAAAAAGAAGTAGGTAGCCGCGCTGGGAGGGCGCTTACTTTGTGATTCATGACTGGGGTGAAGTCGTAACAAAGGTAACCG
+
-..**+&/.'''&*)().086/74/://-/1/,.+,/0/2/6-&...,//12(241315634687600.,5+*&&(%*11155+244900669+%-&(,3,-&.',/.++/0/3,4-&)*47:/-.412155:0<9./77+-11.531810:'&)&&.*%)(%''*-*2/4-+,*,-/137:284-320/1*+''(,*3*4,/1))))++73625+..(5+./6:53-&')+*++,+(,$+&(*-'02;7/08352;;7-,)(&%(,,)/05-)28771(3,2855;:-7012/.0-)),/24190049&/.*((*0+-5600'.-.****/.0200-/./*++,01874)3.'))+*-,-,-&)(&&'(//+3//++-03,**)-218971+0752,10(+.../,--,/+,7677-0-())--0)&)'%+49+/-.4*()%%))+,:8//945/12/)&,+18468:(61010251*($$.*+,.,2,*(*'..)&&&$&)6463*2/1.4+*)%%&-033'*,*.(1-)*/.0347633--'*&*'%*(/020*,('%./0&'(.4,-+/-20667389*,)&#&',075616822&)).0159<;496;4-+((')(,+)$%)).124/3963120/,--053-,..4-5,-732)'(,.5000.9222678834*:4-626:;44233-3257:344/14;898:98941222856680.-,*.1,-(,&+,06141446++/068/02,*'($*%&&&(+)-4/.2,.2//33971.26261894:92259+2+++-152..,.0('((722229.-,,/+3.+380-+)((%%#%'&'*312&'(/+0*'(')*0//55/-()%'(,-470117427323/1&.04'&((,-*,/33222.*,,/36:-86;52.-.((26-/-//./0/09880++2,7.3*')*-/350,+++%+.3.04103//0,5/5530.,*%$)1-01:3./01++.;935-++)+.,05,',+.6/($11/,+.),,-+.*/6232-)**-,&'))('(**&'(*11,,.,/-322,%)))*(*2*+&*'')'&)(13,/12/,+-)()(26,,2689842/,02283/--,4-..463;106,+2,38553
@2b6958a4-b2ef-41ff-8dbc-62dffe90bae0 ch=21 read=39386 start_time=2019-12-13T01:56:20Z barcode=BC01 runid=2c9cf7bc05858273f10e7d7ec552fc0bd742dc3e
TTGGTGGCACTTCGTTCAGTTGCATTGTTGCTGTGTGACGGGCGGGTGTGTATACCAAGGCCAGGGCAATATTCGCCGTGGCGTTGATCCGATTACTAGCGATTCCGACTTCACGTAGGTCGAGTTGCGGACTCAATCGGACTACGACGCACTTTGTAGAGTCCGCTTGCTCTCGCGAGTCGCTTCTCTTTGTATGCGCCATTGCTTAGCGTGTGTAGCCCTGGTCATGGGGCCATGATGACTTGACGTCATCCCACCTTCCTCCAGTTTATCACTGGCAGTCTCGCTGAGTTCCCAGCCGGACCGCTGGCAGCAAAGGATAAAGGTTGCGCTCGTTGCGGGACTTAGCAGCATTTCACAGCACAGGCTGACAGCCATTGCAGCACCTGTCACGGTTTCCCGAGGCGCATTCTCATCTCTGAAACTTCCGTGGATGTCAAGACCAGGTAAGGTTCTTCGCGTTTAGAATTAAACCACACATGCTCCACCGCTTGGTAGGCCCAAATCAATTCATTTTGAGTTTTAACCTTGCGGCCGTACTCCCCAGGCAGTCGACTTAACGCGTTAGCTCCGGAAGCCCGCCTCAAAGGGCACAACCTCCAAGTCGACATCGTTTACGGCGTGGACTACCAGGGTATCTAATCCTGTTTACTCCCCGCTTTCCCGCACCTGAGCGTCAGTCTTCGTCAGGGCCGCCTTCGCCACCCGAGTATTCATCGAATCTCTACGCATTTTCACCGCTACCTGGAATTCTACCCCCCCCTCTACGCGGGACTCAGAAGCTTGCCAGTATCAGATGCAGTTTCCCAGGTTGAGCCCGGGGATTTCACATCTGGCTTAACCGACCGCCTGCGTGCGCTGCGCCCAGTAATACGTTAGCGCTTGCACCCTCCGTATTACCGCGGCTGCTGGCACGGGTTAGCCGAGATACTTCTTCTGCGGAAGTAACGTCAATGAGCAAAATTATTAACTACTCCTTCCTCCCGCTGAAATTGCGCAACCCGAAGGCCTTCTTCCTTACACGCAGCATGGCTGCATCAGGCTTACGCCCATTGTGCAATATTCCCCTGCTGCCTCCAGTAGG
+
$$*((%'&&-,/-(*/3.-8-&+#%%#**(*3233455726:82*')'(&**+&.(+)+++)$*'$&$$&*49/%**&,%%'&(*')3/-')+2,/.%/.01441/,-3720)+).(***,)*+4,+,480,,/,:,0*9/40///.301%+.1*%'&(&*,/,*+,-*+++)-,+)&('+-.-3-..39+(++012799558-'*&&(-*&',%%')-5/+0987&3'*.,-4/,,--++,).-./+&(**13,'12),3./.++,270.22643+1*)+4313%+20/0/7,1*(*3619452,..0.,.'2-8,656233),0+8033772/25.12;70*(''&,'%)&/9.,,.-%.,-%'&$%('3/.04(4)%*%&()0...+-&('..8,2:.)+).*%)%+422413446+*-1,)/40:000,12-.30..0.3///021/54;::<978360&%',+)3):460-.+.-/+../*)/2((-)+%$%((*/1'(')+697:5+277+2/-187-//1/0.*(($//,-.0-057*,*',&01340/,0.0+*+,.23*-./(1--1(//-*329846'.0/++.199;46+4-001-0126763<2*,),),*.5654258/7/')*-/02:285/.071',)242(%(373,)*'*038.11.43761...+1,%-1(*35-4/--..-69/*//**()+.8++&'($%)+,/0..-*,)/6.)2.1.)*1-0627-+&/.31'325272/,.12/1,,)/2.354&&&%%&()*07*+0/02135958,/-6+171.0443-%.1/,*-0/+386.-../3,-3.1/5)-'&(381560131352,(/%*(*)&'++//-+'&.))(,*,0-+-017/.36-2217,/,-//7011607-+%)*1./3/+2+)&%&*$*,+/3:/+++'-(&),.64387180.(&,,21'+0,/./*(.'+-89,3++)/8.)5+*-+&'$#$#%&&..+()'.,)%&)(.30%+%%&%(*,%21418211//00/+2(.//'--/<4--5,,&$+--&2,-93,*2343160,-&%(+/-
@ab155b56-5778-45f8-bb0d-89289acbc2bc ch=98 read=72324 start_time=2019-12-13T01:56:34Z barcode=BC01 runid=2c9cf7bc05858273f10e7d7ec552fc0bd742dc3e
TGCGTTTCAGGCGCGTTCGGGTTCACTGAGCGCAGTGCTGAAGAAAGTTGTCCCGGTTGTGTTGCTTCGCACCTGTCGCTCTATCTTCCGGTTACCTTGTTACGACTTCACCCCAGTCATGAATCACAAGTGGTAAGCGCCCTCCCGAAGGTTAAATACCTACTTCTTTTGCAGCCACTCCCCGTAGTTAGCGGGCGAAGATGTACACAAGGCCAGGAACGTATTCACCATTAACTGATCCCGATTACCCTAGCGATTCCGACTTCATGGAGTCGAGTTGCGGGCTTCAATCCGGAACTTCTGACGCACTTTATGAAGTCCGCTTGCTCTCGCGAGTCGCTTCTCTTCATGCGCCATTGTAGCGTGTGTAGCCCTGGTCGTAAAGGGCCATGATGACGACATGTACCTTCCTCAGTTTATCACTGGCAGTCTCCGCTGAGTTCCCGGCCGGATCGCTAGCAACAAAGGATTCAAAGGGTTTCGTTGGATGCTGCAGCACGACGCGGCGACAACCATGCAGCACCTGTCTCCACGGTTCCCGAAGGCGCTTCCTGTCGAGCCATTTGATTAAAGACCAGGTAAGGTTCTTCGCGTTGCATCGAATTAAACCGGCATGCTCCACCGCTTGTGCGGGCCCAAATCAATTCATTTGAAGTTTAACTTGCGGCCGTACTCCCCCCCAGGCAGTCGACCAGCGCGTTAGCTCGGAAACCACGCCTCAAGGCGCAACCTCAAGTCGACATCGTTTACAGCGTGGACTACCAGAATATCTAATCCTCATTTGCTCCCCACGCTTTCCGCACCTGAGCGTCAGTCTTCGTCCAGGGGCCGCCTTCATCACCAGTATTCCTCCAGATCTCACGCATTTCCACCACTACGCAAATTCCTACCCCCCCTCTACGAGACTCAAGCTTGCCAGTATCAGATGCAGTTCCAGGTTGAGCCAGGGTTCATCGTAACCAACAAACCGCCTGCGTGCGCTTTACGCCCAGTAATTCGATTAACATACGCCCTCCGTATTACCGCGGCTGCTGGCACGTAGTTAGCCGTATTTCCTCGCCAGGTACCGTCATTATCTTCCCCAGACAGGCTACGATCCGAAACCTTATCCTCCGCGCGGCGGCGTTGCTGCATCAGGTTTCCCCCCATTGTGCAATATTCCCTGCTGCCTCCCGTGGAAC
+
$#""((&&$(%%%'&*.&)/'1+($&$&$$(%&$''')(*16)*/(,''%()+(($.,*,..-%$'+,(,)24/01,,49865878:35,3/5.0150*6*(*1136:7/965-/.595866;00+,-'%%(,*--+,,98)+3/)'-+*-1:18*(')'&&-.7,43*'$&)&/.(*-/;6+$+$*-&$&,+103))'&%)&($%&)15/8/4%/2263362093126(0)((**+-05+*())8/,)'*+213(9,73/.022.$&'+))+,,+006-*+&$%%&'(((((,0)1/.0+),.3//'*/0'#$$&%)')/(*/8/44736/-/-+,1-///65./3%&'')28;746*'')+.///*%&&(710.3660427*..41;3.-..,))&&*',$'&*0.983.0'00<,,.:561298889822,().0.05417)-,2413,&,''($%&)),48*0+-/1&((&+*$%%%#&)'*.+$%$$%($%%$$&#&('*.-2-02)%(---3/./.600)32(-*')058223.(**,--$%*.)(*)+(%$%'&#**''(.''.+)(')''***+/12:558101+2/..537*+010198,.(%'),))+46./7,22416891305*((+/,./141,,186,,**2:+,($$%')//63).+023/097/)*-'&$&*+)%%$%$''.*/,),435)(.+)0/,+)+,(-,/**-',47,6***/,1/...*++,,6.**'-..89:885504()'+.-/0'+-*.)&$$.,)&/.,766)/,,4:+00+,'.2**(22477-,1-1.-+//*&./2+3:./--1-$%,,.2(,.13963-0&''32/-*&+.1+1:/,.),-&*(''#%%&0+00'(%/27890./2212-',.131)'$)0/07:%(*+-10/12-2566.-(&*+2.,*.:0,+++-63323-+*((%,(0'-578/3401244330,.,+*/.31,)+,13676*'-)*'&#$%)*.76-/+,.71:018555978510/3*'*+*()+03,+)$'%(2-/2-,$$$&)*-+.6::8-5823-++.45++--410.-()**+-4)&+*%&$$'(0,()++()&&**'((*,,9...00134*/7,<71/985+$%)'&&'-,-.3.*-,)110119/73-,-&.,.+
@7744e62d-5031-4243-953c-6f1e4fef2946 ch=9 read=20634 start_time=2019-12-13T01:56:30Z barcode=BC01 runid=2c9cf7bc05858273f10e7d7ec552fc0bd742dc3e
CTCCTGCAGGGAGGCAGCAGTAGGGGGTACTGAAGCAATGGGGAAACCCTGACCGAGCAACGCCGCGTGAAGGAAGAAAGGTTTTCGGATTATAACTTCTGTTATAAAGGAAGAACAGCTACGAAATGGTAGCCGAGTGGCGAATACTTTATTAAAGCCACGGCTAACTACGTGCCAGCATACTGATATGCGTAGGTGGCAAGCGTTATCGGAATTATTAGGCGTAAAAAAGGGGCAGGCGGCAGCAAGGGTCTGTGGTGAAAGCCTGAAGCAACTTCAGTAAGCCATAGAAACCAGGCAGCTAGAGGTGCAGAGAGGATCGTGGAATTCATGTAGCGGTGAAATGCGTAGTAGACATGGAGAACACCGGTGTGAAGGCGACGATCTGGCCTGCAACTGACGCTCAGTCCCGAAGCGTGGGGGAGCAAATAGGATTAGATACCTAGTAGTCACGCCGTAAACGATGAGTATAAGTGTTGGATGTCAAAGTTGGTACTGCAGTTAACGCAATAAGTACTCACTGAGTAGGCGCGTTCGCAAGAATGGAAACTCAAAGGAATTGACGGGGGCCCGCACAAGCGGTGGAGCATGTGGTTTAATTCGAAGCAACGCGGGCGCCTGGAATGTGACATACTCGCAAAAGGCTCAGGATGGAGATAGCTATATGAGATACAGGTGGTGCATGGTTGTCGTCAGCTCGTGTCATTGAGATGTTGGGTAGATCCGCAACGAAGCGCAACCCATATCGTTAGTTACCATCATTCGTGGGGACTCTGGCAGGGCGCTGCCAGTGACAAGCTGGAGGAAGGCGGGGATGACGTCAAATCATGCCCCTTATGACCTGGGCTACACACGTGCTACAATGGATGGTGCAGAGGAAAGCGAAGCCACGAGGTGAAAGCAAAACCCATAAAAAACCATTCAGTTCGGATTGTAGTCTGCAACTCGACTACATAAGAGTTGGAATCGCTAGTAATCGCGAATCAGCATATGCTTTGGTGAATACGTTCTCGGACCTTGTACACACCGCCCGTCACACCACGAGTTGATAACACCCGAAGCCGGTGGCTAACCGCAAGGAAGGAGCTGTCTAAGGTGGGATTGATGATTGAGGGTGAAGTAACAAAGGTAACCGGAAGATAAGCGACAGGCAAGTAGGTTAACAATACATGAAAAAAAAAAAAAAAGA
+
./20,$)$.4*)-++0-1.042)24,()))'#('')/32*-'%)''46.,.17524(+*$,%''(),-//+)'**),,+0-/2*(0+2'3,&((&)00*$((,+,..,+.,0,17+)+*(//(%(,'15,++5,+**+-+1/*,*-.3:7125.++')1/1)1///5($%&',..0)%%#&(*()+/1*&'(**0-,(.,.3.1104.,0'.-.2//40&1:999;29/2)('.*)+892//)%(()(.6+++55/-1.,*0/,1:5,,'%%')*.70/../4%/,%%&&+4/.776;1..,,--)*)-''()())-1155.6--)(*,*(,+*'.-443.*3/+-21.'%+&('&%&(-)()/0+2+&*+,*)*,*+,8882.575.3/:,2:6543354364:42/8*''()(.,(&(-4,',-8;96&++'5(('1063:...7/1+4%*+3800.*+%)+-+*)+*'((')15<6:6;8::5:4100064)66662/:*2&)$'&(&++&'$&'(%*&'%'+*+%&&&(''(*+/'+)2,.&(*&)+:6;/00-4/5./.*143+()-)++--,+647868),,(*')/3/.&,-5661.4+--&2'&*(&)(*'$&+(-,(/-,/%%$%'*(.)87+.1124''035,((()3+0233613414487;.0.0.510122245845688931202,0133&8')+035339+,)&&%&'25122*+)&'*+566+782&+(,,(-*$$&/'*/,24+0/#%'&15-75631&.,+.1+,&))*09+--/0453./01.+*)*0)2-(*5814457677:;///01&/2,*-7-/-3575581253311,-*+/8//-/+,7:0-('(//8+),*)*(,/-0/,24)/...1-,,3(%)5<<:4<9558179;/3<:77.*-0444,)9)'&)&()58/0&--2,-/1-..**''%'(($)*'(.543&0+6*)*'(--61*$%%$&(*'&'&&()-*,6002/17426-642./,'+1122133-6;-+.-,1026-0+/,-7---243)6,(()3,.7'./%20-.:871325*+,/*.%%&,'.0-/+-+-*40/2.--/1.7.(%'.-**)&$$(+,67).-01,3*-++5,-/.*(*+.,%&&)''&)*1/1,+%&+*)''&''*,+/0../00//,*(#$
@23a34bb1-1794-45b9-b296-7b6cc5caa522 ch=438 read=68674 start_time=2019-12-13T01:56:31Z barcode=BC01 runid=2c9cf7bc05858273f10e7d7ec552fc0bd742dc3e
CTCCTACGGGGAGGCAGCAGTGGGGAATATTATTGCACAATGGGAAACCTTGATGCAGCAGCATAGCGTAGAGTGATGAAGGTTTTCCGGATATTAAAGCTCTGTCTTTAGGGAAGATAATGGCCGGTACCCAGGGAGGAAGCCACGGCTAACTACGTGCCAGCAGCCGCGGTAATACGTAGGTGGCGAGCGTTATTGGATTTAGGCGTAAAGAATAGGCGAGGATGATTAAGTGGGATGTGAAATACCCAGGCTCAACGGGTGCTGCATTCCAAACTGGTTATCGCAGAGTGCAGGAGAGGAGAGTGGAATTCCCTGAATTGTAGCGGTGAAATGCGTAGAGATTAGGAAGAACACCGGTAGTCTCTCTGGACTGCCTTGACGCTGAGGCTCAGCGTGGGGGGAGCAAGCAGAGTTAAGATACCCTGGTAGTCCACGCCGTAAACGATGAATACTAGGTGTGGGGTTTCAGCACCTCCGTGCCGCCATAACGCATTAAGTATTCCGCCTGGGGTACGGTCGCAGATTAAAACTCAAAGGAATTGACGGGGACCCACTGAAGTAGCGGAGCATGTGGTTTTAGTAGTCGAAGCAACGCAGAAGAACCTTACCTACACTTGACATCCCTTGCATTACTCTTAATCGAGGAAATCCCTTCGGGGACAAGGTGACAGGTGGTGCATGGTTGTCTCGTCGAAGCTCGTCGTGAGATGTTGGGTTAAGTCCGCAACGAGCGCAACCCTTGTCGTTAGTTACACCATTACAGTTGAGGACTCTAGCGAGAGACTGCCTGCGTTAACCAGGAGGAAGGTGGGGATGACGTCAAATCATCATGCCTTATGTGTAGGGCTACACGTGCTACAATGAAACAGTACAGAGATGCAATACCGTGAGTGGAGCCAAACTTAAAAACCAGTCTCAGTTCGGATTGTGGAAAAGAAGAGGAAACAGGCTTTCATACATGAAATGGAGTTACTAGTAATCGCGAATCAGGTATCGCGGTGAATACGTTCCCCGGGTCTTGTACACACCGCCCGTCGCACCATGAGGTTAGCAATACCCGAAGTCGTGAGCTAACCGCAAGGGAGGCAGCGAAGAAGGTAGAGATCAGCGATTGGGGTAGGGAATCGTAACAAGGTAACCAG
+
)*3-*+-)09-+./-011,-1027+-2-,/0%*&)+245;8-0)*.*3323,,-'+,''%&&%$%%$%&'%$%)(,-/05)3+83/0&6,11(*)464((+-84.+*-+&)0-*/*-.'&&&&)(&'5(),*,*6,&,))-)+-*--3.003/113)6,.:0/0-*/4,4.9/-;11135604/.0.*.683:3&,$(&)7.&%&',(+*+*')*+),12,%(($%%%-)61(5(1748761180.*40+',()731)('0,1',.775837(9:899:0:///*#%'()-...(3+))%,)')&%$'&(*,6,-&'%'#+&&&%('-122243,-..,-+)*(/+)33/,*-+9599-5/&&$&+-.-135%&)'(&')('--.1224933+&&'(.(%',5/*,01:&,(,%))5*1,/5799()/44-.*3-++68:67:;3,*'()*3-11444502-*12-.<13*)+./8-4606787556('')*)*(/420,/13:52-/6/0..(**1178,$&))+1.1<<989977&.++*1,./138:5593,%($%+((),..,-'*,34/+-*/5,%'$))'-)+,2+./43,.''2''*-/)**(-3*)(((,-+.25707)0-+-3540123/7.7./)(*())((-61198/::40102.2.038/5877:711013432.1/),/1.')(%),/..-./8878997:144.62/.12,&*+(-*,,-.9533/&$%&('),1,/22*)')0)+*'%+)/.+&/-43212.//*)*).,,)))((%$&*/%&&/(,3./7,4154.8:6-5557787262/02:845-56).444660'/.-../.,/-.3::8908*%*)%&(*.*0+**(%'%,)6+//650*(,*18/.5.;;:7,4+<;:,68656837/1130)1)/&$%*&++*($)($)%&'(%(&)(&%(&,%&%'%''((&'(,(),+))*%424:552532317/&'&$)1.83:745:1//.3;.99-/5-./0700001236;43;5115%/-15-(('((.)%)($-+*.:,+..-.2.2061137;792613-6)())'%**(+)%*+)--,'%(%+.--11'9(356-,&&''%&+,178:88:,3-.-.(**
@58fd81a0-9f3c-4956-b54d-d0e62dc1ee1a ch=87 read=77331 start_time=2019-12-13T01:56:35Z barcode=BC01 runid=2c9cf7bc05858273f10e7d7ec552fc0bd742dc3e
CTCCTACGGGGAGGCAGCAGTAGGAATTTTCGGCAATGGAAACCCTGACCGAGCAACCGCGTGAAGGAAGAAAGGTTTTCGGATTGCTTAAACTGTTATAAAGGGAAGAACAGCGGCTACACAGGAAATGGTAGCCGAGTGACGTACTTTATTAAGAAAGCCACGGCTAACTACGTGCCAGCAGCCGCGATGTAATACGTAGGTGGCAAGCGTTATCCGGAATTATTGGGCGTAAAGAGGGAGCGGGCGGCAGCAAGGGTCTGTGGTGAAAGCCTGAGCTTAACCGGTAAAGCCATACGAAACCAGGCTAGGTGCAGGAAGGGATCGTGGAATTCCATGTGTAGCGGTGAAATGCGTAAGATATATGGAGAGGAACACACCAGTGGCGAAGGCGACGATCTGACTACGTGACGCTCGATCCCGAAAGCGATATAAGGGGGCAAATGGGATTAGATACCCGAAGTAGTCCGCGCCGTAAACGATGAGTACTAAGTGTTGGATGTCAAGTTCAGTGCTGCAGTTAACGCAATAGAAGTACTCCGCCTGAGTAGAGTACGTTGCAAGAATGAAACTCAAAGGAATTGACGGGGGGCCCGCACAAGCGGTGGAGCATGTGGTTTAATTCGAAGCAACGCGAAGAAGAACCTTACCGGAGTCTTGACATACCATAAAGGCTCCAGAGATGGAGAGATAGCTATGAGATACAGGTGGGTGCATGGTTGTCGTCAGCTCGCGTCGTGAGATGTTGGGTTAAGTCACAGCGAAGCGCAGCCCGCGCCCATGGTGGTACCATCATTAAGTTGGGGACTCTGGCAGGGCTGCCAGTGACAAGCTGGAGGGAGGGCGGGATGACGTCAAATCATCATGCCCCTTATGACCTGGGCTACGTGCTACAATGGATGGTGCAGAGGGAAGCGAGGCCGCGGTGAAACAAAACCCATAAAACCATTCTCAGTTCAGTTGTAGTCTGCAGCTCGACTACATGAAGTTGGAATCGCTAGTAATCGCGAATCAGCATGTCGCGGTGAATACGTTCTCGGGCCTTGTACACCGCCCGTCACACCACGAGTTGATAACACCCGAAGCCGGTGAAGCCACAACCGCAAGGAAGGAAGAGCTGTCTAAGGTGGGATTGATGATGATTGGGGTGAAGTCGTAACAAGGTAACCG
+
-.13122..5.*-6436633543/.,.56,'.14162/+%*+(;-..45700**(',(011982601-0&*.'++1761-/.*4,+%('852232090016,)*,+3-/4.'))&.)))++-',(-.,,10./+00/,...//)'))02-(-+-''+/+*,,+-/2/+-01116-6,3:6462163')'%*'),%%&((6627+/)'%&'(,0/../*11+/,0+/52543223;.*))2.%(+'8572;3/14.+/7400143-(1+)10,.7221**,*1'($$%&'-),/412,($&11,6**'--/+0,36266,*-5,424352)1)5+5:--+,+)(**2:886;:57:897314621-.173-%,.072,+'1/,32+7+&'5*3.5330/0.*,'*+)**)+-1///,'&+3)''+0-)+--/()&('/29./;;9-&*/+.1--03074.'&'%(')-5)$'*37679;95-%(++,--43633676;7667+1.,+()7:5689986/,-.4744.2/620(*(((')*7:*+1/0%)))%$%)*-*,'(+',+*0/4,-*./.89./.5353646..571..3/&+&'&''*,7781.0/+-,(-26<:576:7.11/184535..,%,*(.'251712:&,%%).38343-.,(,-)-3-*.-,3+*)+,-87/*((&,-*..-++&')/)())/**,5//.3753151,,-,,-)*++:4677437((+,0*2*0260800))%%)''(&)++-+-,'0-)%'%)+)','*)&(('+-1696/9/9,9.68;..320/&/+''.%0++-7)/0/041*,,.41-31.+/5-7+721157:99711*-/742'**/22-+//.3.8:78720--.()054)/00-2;55194:46,)+1-*.,-/-042/)&'))(0-'*6::155*#$&+.+)501;-+-)+.00%)(1,./320-/1.(---))-(++,-6/7./3539:80,./.2320-.*/732./+,/00641/0+5578;968479-+,+12/0,/&)%&%(+,38--630114,+)),+)1+*)**'%((%%')&,05:-,&&$%&&'+/.')-.,.0.+,)''(&(/02344270713;644.,,,)*,+*2/,33+,+,+*,7..()-,0*/*3969-
@cf17b37f-6bf0-4961-97b5-ed266d6784b0 ch=368 read=51088 start_time=2019-12-13T01:56:40Z barcode=BC01 runid=2c9cf7bc05858273f10e7d7ec552fc0bd742dc3e
CCGGTTACCTTATTTACGACTTCACCCCAGTCATGAATCACAAAGTGGTAAGCGCCCTCGAAGGTTAAGCTACCGCCTGTTTGCAACCCCACTCCCATGGTGTGACGGGCGGTGTGTGTACAAGGCCCGGGAACGTATTCACCGTGGCATTCTGATCCACGATTACTAGCGTTCCACGACTTCATGGAGTCGAGTTGCGGAGCTTCAATCGGACTACGACGCACTTTATGAAGTCCGCTTGCTCTCGCGAGTCGCTTCTCTTGTATGCGCCATTGTAGCACGTGTGTGTAGCCCTGGTCGTAGGGCCATGATGACTGACGTCATCCCACCTTTCCTCCAGTTTATCACTGGCAGTCTCCTTTGAGTTCCAGCCGGACCATGGCAACAAAGGATAAGGGTTGCCGCTCGTTGCGGGACTTAATAACATTCACAACACGAGCTGACGACAGCCATGCAGCACCTGTCTCCACGGTTCCCGAGGCACATTCTCATCTCTGAAAACTTCCGTGGATGTCAAGACCAGGTAAGGTTCTTCGCGTTGCATCAATTAAACCACATGCTCCACCGCTTGCGGGCCCCCGTCAATTCATTTGAGTTTTAACCTTGCGGCCGTACTCCCCAGGCGGTCGACTTAACGCGTTAGCTCCGGAAGCCACGCCTCAAGGGCACAACCTCAAGTCGACATCATTTTGGCGTGGACTACCGGGGTATCTAATCCTGTTTGCTCTCCCCACGCTTTCGCACCTGTGAGCGTCAGTCTTCGTCGGGGCCGCCTTCGTCACCAAAATCATTCCTCCAGATCTCTACGCATTTCACCACTACACCTGGAGATTCTACCCCCCTCTACGAGACTCCAGCTTGCCAGTATCAGATGCAGTTCCCAGGTTAGGCCAGGGGATTTCATCTGACTTAACAAACCGCCTGCGTGCGCACCGCCCAGTAATTCGATTAACGCCTGCACCCTCCGTATTACCGCGGCTGCTGGCTGGAGTTAACCGGTGCTTCTTCTGCGGGTAACGTCCAATGAGCAAAGGTAACTTTACTCCCTTCCTCCCCCGCTGAAAGTACTTTACAGCCGAGGCCTGCCATACGCGGCATGGCTGCCGCATCAGGCTTGCGCCCATTGCAATATTCCCCTGCTGCCTCCCGTAGAGCTATATACCAACAGAAGAGTTAACCTACAAAGACACCGAAACCTTTCTTCCTTAACAGTTGGCACT
+
984-7.-5728%-6%$*.+.3//*246**,04/311751./1:5./0*02,*,+4;--3'(+.1-410)+/%)'&+()$*35*22/332)$'(-7,-<;8700,..+0--+.,0+*)$)(+0218.9-,4111-')+21-,00-003449:60+,+*)'((*+7*(&()*02:8*'+*+78:99:940011-)+,,-0*/%&&(,0,:34+7.31-//0001-..41&&'**).64---0+,,,)+(*-(*,.)+.//1/+.''(+-0-670:/*&%()'+/00/(*$#$',2.,-00+)())0-110100.-+'')*:999949)+&,*),*+3-.')+43.*1/14132.'---36/2.*(,.:;45,//617043%%+))/)/3:-*.434))/*/+)/)&)/013<21/:51.8-5+%,+2.31)(,.)../343545444)3.+-1,0170-/--0('*+++,%'*47857-*,)/-/0-.61%')..1-212::7./3+--.;;66557624799**+(''/11-,*+*+.-0100%,.+.++(//.4---.///08019*)*'&$&(,-862(',.4:9<909<8,--09;,766-,.,-1987(-())867*,/*+(-),/./0415/-.0/5.,./0434-3'.4/334978/.*/+**,462835/-,4765.**($+(&%+5/336642.-02(50*+.,/2272)(&%,6.2204+638)'+*.1;1/++$(''&%(&))**+17889<:88.(36637,-(%%%%)+)1+%(((&*+-41/.1**+,,*(*-+..00274.%).(-*),'+7255,%'/*+-/1/-2-**+*+.//3,%&,%%%(/..77(3334:--.0+176871***-*/,&'8/6%)++-(365320.(+++).,3,+///0037213,+((%$#('&+0,)+..6881-%/$$$((-3))((/621040420:010%-/41224.3+*%22(,/20107/84117477<99891.')+44415&4(-+'(+28*,)-''$'*&'1/5;+2211*,493,).1133,-.(+,+)')*)03'&+(.&(%*0.,..'**,,.0/6850/''(+-.#&&((0+.-56($('')-4/./,.00*'+-7657/69*,41//0/331(&%+*814.),,'%(08281.))$-)&&-3.3-%%&(%&(.10,))&$)&,*&(#$$%'$&#
@46db83ce-3ec8-48b3-a751-9ffd50b8e64a ch=123 read=74232 start_time=2019-12-13T01:56:41Z barcode=BC01 runid=2c9cf7bc05858273f10e7d7ec552fc0bd742dc3e
CTCCTACGGGGAGGCAGCAGTAGGAAATTTTCGGCAATGGGGAAACCCTGATCGAGAGCAGCACCGCGTGAAGGAAGAAGGTTTTCAGTTGTAAACTTCTGTTATAAGGAAGAACGGCGTACAGAAATGGTAGCCAGTGACGGCTGCTTTATTAGAAAGCCGCGGCTAACTACGTGCCAGCCGCGGTAATACGTAGGTAACCAAGCATCGGAATTATTGGGCGTAAAGAGGGCAGGCGGCAGCAGGGTCTGTGGTGAAAGCCTGAAGCACTTCGGTAAACCATAGAAACCAGGCAGCTAGAGTGCAGGAGGATCGATGAATTCCATGTGTAGCGGTGAATGCGTAGATATATGGAGGAACACCAGTGGCGAAGGCGACGATCTGGCCTGCAACTGACGCTCAGTCCCAGCGTGGGGAGCAAATAGGATTAGATACCCTGAAAGTAGTCACGCCGTAAACGATGAGTACTAAGTGTTGGATGTCAAAGTTCAGTGCTGCGGTTAACGCAATAAGTACTCCGCCTGGTAGTACGTTCGCAAGAATGAAACTCAAAGGGAATTGACGGGGGGGCCCGCACGAAGCGTGGAGCGTAATGGTTTAATTCGAAGCAACGCGAAGAACCTTACCGGAGTCTTGACATACTCATAAAGGCTCAGAGATGGAGATGGCTTCATATGAAGTTACAGGTGGTGCATAGTTGTCGTCAGCTCGTGTCGTGAGATGTTGGGTTAAGTCCATAACGAGCGCAACCCTTATCGTTAGTTACCATCATTAAGTTGGGGACTCTAGCGAGACTGCCAGTGACAAGCTGGAGGAAGGCGGGGATGACGTCAAATCATCATGCCCCTTATGACCTGGGCTACACACGTGCTACAATGGATGGTGCAGAGGGAAGCGAAGCGAGGTGAAGCAAAACCCATAAACCATTCTCAGTTCAGTTGTAGTCTGCAACTCGACTACGAAGTTGGAATCGCTGGTAATCGCGAATCAGCATGTCGCGTGAATACGTTCTCGAGGCCTTGTACACACCGCCCGTCACACCACGAGAGTTGATAACACCCGAAGCCGGTGGCCCCAACCGCCAAGGAAGGAGCTGTCTAAGGTGGGATTGATGATTGGGGTGAAGTCGTAACAAGGTAACCGG
+
,0/((,0*15+%**+213)//+%'')0+6:8,.%*-8//.0*(.+.;++-4560/+,%--&)&*/)++--16/./+)/*0029;/9/5-9,.,37.0:06034/.03+..*)-20+44)**-+*-/+-+/+,*,*&-.0101,((&((3(+14*'--().:21)-,,.,.00929.1.,%2-4/0-.1,-.4.122430-0')&&(203*0.-7,+7.8671/-27*&%+.,*'((&297.45*2820/0.,-1*('&')--'(+)')$)*7,(878:+89*-)'06+384553,)--.*,,,()'*-&((',(%$))13458;663550++*)-,*%&$'*0045:8760360./*..,5581210:2--4+0.+,-----*-03823484011136788765433(+-.30/1-(+.1<8512,(1+&&64479/*,**,*,+.-4)+/8;499;:/.,-)+*,**+692509/8/99790071,1::24**+++71/252823./,+//.0011671383411148671680-.+.(,3,*+/.*-08;,..)../00116228:5007,(*')$-'((.-.6,,,%.&'*035<:0862/+.-(//(.')**-,/578/8//8++').-50-/0223223247;3-5-+/(')*-:2,+),4(3-*)'+.2333$((&&(+02134220-/%/29../1140144789967---1+/3,3+))&-+0//574&&1650/'..4,*-0'(+)-654;5/5//8<:;:-:,4+4/808;444644./0.+0025779'4524651.//4204/1/215/066166544353:82338754(-1,,,3,/,1/.++.00/.---/00112/..19359453779970,,2-+/./++4*)'&('*+08'.0<<97;.-16;:/89:<758)+-:8(++0+.023/)+.-4/007::))('(+)-;03-.-//8600,-(()3500:57202236*+'(*++,::8968:979/'0-0.2/-.4411..,)-49/,-*+*3.,-+*)&*96445646,38)(/4/2-.,,2*5,($($(&%(&,'1-.7*0*)*/465132+-02:3.7,))*,+51385-/+,.+.22776/,&+'),.0/28
@4fe94548-7ba3-4b0d-a17b-eba347fc5ae8 ch=385 read=31730 start_time=2019-12-13T01:56:44Z barcode=BC01 runid=2c9cf7bc05858273f10e7d7ec552fc0bd742dc3e
CCGGTTACCTTATTGCGACTTCACCCCAATCATCAATCCCACCTTCCAGACAGCTCCTTCCTTGCGGTTAGGCCACCGGCTTCGGGTGTTATCAACTCTCGTGGTGTGACGGGCGGTGTGTACAAGGCCGAGAACGTATTCACCGCGACATGCTGATTCGCGATTACTAGCGAACAACCTTCATGTAGTCGAGTTCAGACACAATCCAGACTGAGAATGGTTTTATGGGTTTTGCTTCACCTCGCGGCTTCCTTCCCTCTGCACCATCCATTGTAGCGTGTAGCCCGGGTCGCCAAGGGGCATGATGATTTGACGTCATCCGCCTTCCTCCAGCTTGTCACTGGCGATGCTCGCTGAGTCCCCAACTTAATGATGGTAACTAACGATAAAGGGTTGCGCTCGTTGCGGGGACCTTAACATCTCACGACACGAGCTGGCGACAACCATGCACCACCTGTACCTCAGCTATCTCTCCCATCTGGAGCCTTTATGAGTATGTCAGGAACCTGGTAAGGTTCTTCGCGTTGCTTCGAATTAAACCACATGCTCCACCGCTTGTGCCTTTACGTCAATTCCTTTGAGTTTCATCTTTGCAGACGTACTACTCAGGCGGAGTACTTATTGCGTTAACTGCAGCACTGAACTTTGACATCCAACGCCAGGTACTCATCGTTTGCGGCGTGGCTACTGGGTATCTAATCCTATTTGCTCCCCACGGGTTTTCGGGACTGAGCGTCAGTTGCAGAGCCAGATCGTCGCGCTATGCGTAGTGGTTGTGAGCGATGAACCACCGCATTTCACCGCTACACATGGAATTCCCCGGTCTCTCACCACTCTGGCTGCCTGGTTTCTTTCATGGCTTACTGGAAGTTAGCTTCAGGCTTTCACCAGACCCTTGCTTGCGCCTGCTCCATCTTTACGCCCCAATAATTCGGATAACGCTTGCCGTTCCACATTATTACCGCGGCTGCTGGCACGTGATTATGGCTTTCAATAAGTACAAATCACTCAGCTACCATTTCCTCATAGCCGCCGTTCTTCCTTTATAACAGAAGTTTACAATCGAAAACCTTCCTCCTTCGCGGCGTTGCTCGGTCAGGGTTTCCCCATTGCCGAAAATTCCTACTGCTGCACTCCGTAGGAG
+
/0(0.:+,436&2-$-75569223760173:884/7*,4+*/*'*'&&+,-/143687:6,5,+,0.*/./25701,'*)(*.-3..,15222-,+,,-1.16;9744477;:323-.001.3682763,+(/2146543/.11,000025577777<:73204&')')+/'$$%%&()*.,,++0../.'&,3/#%*+-,/3;85-''//&(#+&*(0127:*+.2870::.*-4.+(,2,056/733:6(()+,-+5)(('&'(+/;617,*),.,3+*&()1.'2365,1(0&)*70/24013226;92242035194)-21210+/****/,,-3*'',1.'%*#')1,-''%%&16:../+,/*2**+2476696/2222115/)*/01:-00000.03,*+25()&$%%*-1.0230(,/01*-,*0/(0*+(&&*)556810.1726:30000-01(&(*45340,15(')**20.,.-,3/)+'$((&*%(++&+.*59657/5*1-68668,**))3*,++*'%())68364...201210&)''&&&&.)+,01+)+,17,8084**13/*/2;7'%'&+.)$'((,,*30361233/487,+'%%$'*.+243334220,1-,*./)4243/.030-01693/3.0%&&)+((*011056.:4-'.)5/0+1--.5--%,/*/16115/13/(/8+*-+440+&*)*(,-)&4);99875479889490;-,+)%++/-,/0.-//,1%&+)+&(%(&+))(&%$'&%&''$$&&*&'&)*+-+0:9435:46540+((,*,2)7).(($(#)'()+++-2(--3-*0224685674:8))+)%&)),-.6-/03('%&%#%&(*/,,3:.6:(+&(&&&228.2+&'%$&-,.3/)%''&$&(61*)1-4/.(3/21,258.3273,4,*,,*33*',%&%''1./13+,*(()-+-38-9+)%),0(&-3**+,+--4,-5269.107680/+*++-&./10/41+/+)$('(*,258689(352+,+)+-))0-/1,*/-,0:1*,.154/-./-+..4))+.746.(())''))&(+*-,--,0.,(5-2:9-%)*+0*)-1.4,1/0**.0.-0,+%*+282555,')
@b88baf30-7a91-43cb-bd5b-678f03596048 ch=76 read=53352 start_time=2019-12-13T01:56:57Z barcode=BC01 runid=2c9cf7bc05858273f10e7d7ec552fc0bd742dc3e
CCGGTTACCTTGGTACGACTTCACCCCAATCGCTGACCTTACCTTCGGCCGCTGCCTCCTTGCGAGTTAGCTCACGGACTTCAGGTGTGCTCTCATGGTGTAACGGCGGTGTGTACAAGACCGGAACGTATTCACCGCAACATTCTGATTCGCGATTACTAGTAACTCCAGCTTCATGTAGGCGGTTTCAGCCTACAATCCGAATGAGACTGGTTTAAAGTTTGGCTCCACCGCACGGTATTGCATCTCTGTACCAGCCATTTGTAGCACGTGTGTAGCCCTACACATAAGGGCATGATGATTTGACGTCATCCCCACCTTCTCCTAGTTAACCCAGGCCAGTCTCGCTAAGTCCTCAACCAATGGTAGTAACTAACGACAAGGGTTGCGCTCGTTGCGGGACTTAACCAACATCTCACGACACGAGCTGACGACAACCATGCACCACCTGTCCTTGTCCCCGAAGATTTCACTCGATTAAAATGGCCAGGGATGTCAAGTGTGGTAAGGTTCTTCGCGGTGCTTCGAATTAAACCACATGCTCCGCTACTTGTGCGGGTCCCCGTCAATTCCTTTGAGTTTTTAATCTTCGTACTCCCCAGGCGGAATACTTAATGCGTTAGCGGCGGCACGGAGGTGTTGAAGCCCCCCCCACACCTAGTACTCATGCGTTTACGGCGTGGACTACCAAGGGTATCTAATCCTGTTTGCTCCCCACGCTTTCGAGCCTCAGCGTCAGTTACAGTCAGAGAGTCGCCTTCGCCACTGGTGTTCTTCCTAATCTCTACGCGTTTCACCGCTACGCAAATTCCACTCTCTCCTCTGCACTCTAGATAATGCCAGTTTGGAATGCAGCACCCAAGTTGAGCCCGGGTATTTCATCCCACTTAATCATCCCGCCTACGCTCCTTTACGCCCGAAGTAAAATCCGGATAACGCTCGCCACCTACGTATTACCGCGGCTGCTGGCACGTAGCCGTGGCTACCCTCGCGCCCGTTGCCGTCATTATCTTCCCCAAAGACAGAGCTTTACGATCCGAAACCTTCATCACTCACGCGGCGTTGCCGCATCGAGGTTCCCCATTGTGCAATATTCCCCACTGCTGCCTCCGTAGGAG
+
30(2/9..+&'%/)))1.14;4,1)&$*,+-')**+4507,1/12-)-,.:;;98;8726110*%(2/--/.-*,.60238.+.--&*&++/-/244401-42*)-)+.*.//01502/76/**)844999:8698-116656;9575:;7533101*//1330:00/2.-,*.*$)'*%-,),(+816/11-%&),4/1**-.')+,/38:59<;.:/.0;-4-88850/*"%',-77,3*)'+-*,,-,459200523:9*,,+**)-/4451-,-11+(*,.-/20//.3+68//.,%/8(*-30//.1/;9+*55432,,2+&+3-5*66++1/,+*+15/64577))),66-,')&/01/-.0022800070//)--(3,2,+-)+-7/9..-09872332-(%(&*+02.-())++,1)+'#(+679::4:5<3:5324/-1+.../''+,.279+),)(%'.9/+--/4212/1,+(*)'%&)1..///56'&(*.')((/*2.;6370''((.&*.<9/,4.5.<8;:+.134998:0,4,,1/,/14(052798,*23:9795*,2+,.44:<:/1;61020.../.378-..-30514/,''&(,))+62.++*.6+(**)+2/-,%&)48(*0'+17/2/61()%%&)'-*%+++*,$'),80+-//..119/3/..7,**3.//3867;873527<7-/03;://50/0;;/234441.**+,67063712087911.+'-1.'&%$),128(+*,&,(+;88823)+4/.0/1*0//'/77..05-4745,,022233:-./+))(+((*'&($'+,+%%((%%'((*)01;20./,+)0,00,,0+,*+*2/.,04)(.,1,-90,*(-4+'&'(71893609*+220073465/02(%*+/3-()&&)-2)',-454*))/004468::56;6694824515;52/4013:,:+)$+++'/0&%%%$%$$)-)*-'((+)#&&&$'')0767;666908:;+/83-/34)++),1*)/-.00,),0-(/*21:772331)+(,.20522''$%(+/.'$(*44+794++7,,,919112/6;9,%))*34437278,/.64)-
@e0101e4c-bb61-4768-a4b1-7a4fb883fb3c ch=101 read=87220 start_time=2019-12-13T01:56:53Z barcode=BC01 runid=2c9cf7bc05858273f10e7d7ec552fc0bd742dc3e
CTCCACGGGGAGGCAGCAGTAGGGAATTTTCGGCAATGGGGAAGCCCTGACCGAGCAACGCCGCGTGAAGAAGAAGGTTCCAGTTGTAAACTTCTGTTATAAAGGAAGAACGGCGGCTACAGGAAATGGTAGCCAGTGACGGCGTACTTTATTAGAAAGCCACGGCTAACTACGTGCCAGCAGCCGCGGTAATACGTAGGTGGCAAGCGTTATCCGGAATTGGGCGTAAAGAGGGAGCAGGCGGCAAGGGTCTGTGGTGAAAGCCTGAAGCTAACTTCAGTAAGCCATAGAAACCAGGCAGCTAAGAGTGCAGGAGAGGATCGTGGAGATTCCATGTGTAGCGGTGAAATGCGTAGATATATGGAGGAACACCAGTGGCGAAAGAGCGACGATCTGGCTACAACTGACGCTCAGTCAGAAAGCGTGGGGAGCAAATAGGATTAGATACCCTAGTAGTCCACGCCGTAAACGATGAGTACTAAGTGTTGGATGTCAAAGTTCAGTGCTGCAGTTAACGCAATAAGTACTCCGCCTGTAGTAGTACGTTCGCAGAATGAAACTCAAAGGAATTGACGGGGCCCGCACAAGCGGTGGAGCATAATGGTTTAATTCGAAACGCGAAGAACCTTGGGTTCTTGACATACTCGCAAAGGCTCAGAGATGGAGAATGGCTATATGAGATACAGGTGGTGCATGGTTGTCGTCAGCTCGTGTCGTGAGATGTTGGGTTAAAGTCCCGCAGAGCACCAGCATATCGTTAGTTACCATCGTGCGTTGGGGACTCTGGCAGAGACTGCCAGTGACAAGCTGGAAGGCGGGGATGACGTCAAATCATCATGCCTTATGACTGGAGCTACACGTGCTACAATGGATGGTGCAGAGGGAAGCGAAGCCGCGAGTGAAGCAAAACCCATAAAACCATTCTCAGTTCGGATTGTAGTCTGCAACTCGACTACATGGAATCGCTAGTAATCGCGAATCAGCATGTCGCGGTGAATACGTTCTCGGGCCTTGTACACACCGCCCGTCACACCACGAGTTGTGCTGCAAGCCGGTGGCTAACCGCAAGGAAGGAGCTGTCTAAAGGTGGGATTGATGATTGGGGCGAGTCGTAACAAGGTAACCGGAAG
+
2270/0+7:*(2,+..-'.,+'.(+,-7:9-5835636:4'+-'/5(&+022/0/.2::9:;343..*%%)((-.,.18',.,3-**25+11725-0,,,36+06/6--6-*..(0034410.*60+1//,0/9'+(((+&*&(+()+)+)/./$((*+-711/4.,-)'1$'*-5997544-5)++*-.02//056070/82028&224:526&')#$)'/24102291&&+5/*-/88:8&4302+5,./5764741113-.552.+))'')(,07/2389.7;76/.55.8:1033..(**&%',.:96:2-,(032441:59,')1,0)%$%(-*+++1853-30,-367978631-.//,/**1,017)5/0)(&*),(&+.99.--,+2061/'03-..///)()**,37$$)0.)*+,44:,*+,::62,),&+&)*52/5;..09989495,.12:7789542233+..248953355:8:75*262:103:886;999678-6/8/82301/21.1/0254+240&/&)/,.37878:3('*&+94.38--898;.,+'*+,,-,-42/,4)'1-/05.3-2389,,))$0')-38;<072;8*-5++-.+-8,.84.,*%&&&)'-0/34632656&'5:318445*)*,,:90/*'(')20./32355576897484385+-55585:40/,/0,*.//,0./3+310-26(07/.,-48:)*58/+%&%%%)*%-%(&+&)*+-63:3-4.-7;776)-((+)4)3911453,-,+))()../36744445789////6///42)686041009::7:-./8997905-'-//.221*.')*.-,+.-/5732/600::::39:::75.*3(+)')))3+,102,())*24*,/;3(5:6/34:;1::98;867+20:5&3&9,34689899:-1--.40..-,-0.11754254201.4/0/7634-.)+*$+*/;59.340160'1.186670,*-*+0,..1/0.3:,40)(+,&/-3+*+*,**,+*+)2*.-31563:/5-2+.830/786)0*,,'$''313.(.1*+.1051,0--..0566357,'&&(+,145/53//.,8885651*&
@97555745-30e2-4e8e-ae85-15f0178bdf6c ch=480 read=48126 start_time=2019-12-13T01:57:06Z barcode=BC01 runid=2c9cf7bc05858273f10e7d7ec552fc0bd742dc3e
CTCCACGGGGAGGCAGCAGTGGGGAATATTGCACAATGGAAACCCTGATGCAGCAACGCCGCGTGATGATGAAGGTTTCGGATCGTAAGCTCTGTCTTTGGGAAGATAATGAGAAGCGGTACCCAGGGAGGAAGCTGACTAACTTCGTGCCAGCAGCCGCGGTAATACGTAGGTGGCAGGCGTTATCAGATTTACTGAATGCAAAGGGCGTAGGCGGATGATTAAAGTGGGATGTGAAATACCCGGGCTCAACGGAACCGTTCCAAACTGGTTATCGAGTGCAGGAGAGGAGGTGGAATTCCCTAGTGTAGCGGTGAAATGCGTAGAGATTAGGAAGAACACCAGTGGCGAAGGCGACTCTCTGGACTGTAACTGACGCTGAGGCTCGAAAGCGTGGGGAGCAAGCAGGATTAGATACCCTGGTGGTCACGCCGTAAACGTGGAATACTAGGTGTGGGGGGGGTTTCAACACCTCCGTGCCCGCCGCTAACGCATTAAGTATTCCGCCTGGGAGTACGGTCGCAAGATTAAAACTCAAAGGAATTGACGGGGACCCGCACAAGTAGCGGGTTATGTTGTTTTAATTCGAAACGCGAAGAACCTTACCTACACTTGACATCCCTTGCATTACTCTTAATCGAAATCCTTCCAGGGGTTTCTGGGTGACAGGTGGTGCATGGTTGTCGTCAGCTCGTGTCGTGAGATGTTGGGTTAAGTCCGCAACGAGCGCAACCCTTGTCGTTAGTTACTACCATTAAGTTGAGGACTCTGGCAGAGACTGCCTGGAGTTAACCAGGAGGAAGGTGGGGATGACGTCAAATCATCATGCCCTTATATTGGCCAGGGCTACACACGTGCTACACAATGGCTGGTACAGAGAGATGCAATACGCCGTGAGTGGAGGCCAAACTTTAAAACCAGTCTCCAGTTCAGTTGTAGGCTGAAACTCGCCTACATGAAGCTGGAGTTGCGTCACTTGAATCAGAATGTTGCGGTGAATACGTTCCCGGAGTCTTGTACACACCGCCCGTCACACCATGAGAGTTAGCAATACCCGAAGTCCGTGAGCTAACCGCAAGGAGGCAGCAGCCGAGGTAGGGTCAGCGATTGGGGTGAAGTCGTAACAAGGTAACCGG
+
0,2**-,25*&%++')(&(0,17.,65.7/./477<87.*0--;2./098211//.0/4;24880.+))--(*(+*6.-6:45,(+-2(*0676653;9290/0+-,+-,+)&))'*+/0-52+*+2)'*'&$$&$)$,+)+&)+/.149:76/..2//041+:,-,87/3*6.1:1./6770:0/0&(&063-/,-+)*%%'*))),,-00/303;::9322-4.125;997.-+*//.'6/&-5477:.-,,3.))%#)++)11+458:380/)&%'(1/.27+-,/+())'+,4-4.6.*),-:84/001:84067106121,,++2.115*1.04013/-88696&&,((*6541..),394745445001///.+.024345+,21)/166:5))-/0<'6)9/.0../0879;*+01.'(()'*,9979:<77-0+)%%(&(,+25654*.4.6..+1815)3..07038///,5..3;+,.-2..//4/21(+%,',+/3:778-''')*,,++,..*')+*34-)+-3)+((('*,/-./09;6128,+,*/.**)(+*/2(%$)*2/9/0:;-::9;81+.&,%%,.1.+0/*/,+/3(((&'-++,5055<-4,,,03,****6/1/11,)&%')4-/9'%388)%%%%$$(,(019/4466:999984837-//356.11136889968-&(0134;6<88:975451+-0,7/+77475.3:./../4/41/.+;,,-18:8818.+*3-./4273/&%()()*+-.7569440()12.,)%%/0,1./3/5016:0./02:9,,,7-,-88722-0.''&&*&*('(,.,/760565//')'(-52**))04323//173477/-*)(+-442:1,+'+2850-.-31'(,,53;343722<<95:777829(*-891)-,72458864.4:..:8663-)-,/1,2--/77-,0+'&&*.+,.-/286;73152&15(+-843/8334367/5,-2%'(+2,,.3.--)2514<63564546:6//-+*+/-'%&&%.(+3(&',++/)()))7644976.//,10.//*(**(.0/.*2.110340.-//..9.86:20+0,+,6./..*-1/6/4.69+7
@3bb568d7-cd45-45db-a38d-501201be4647 ch=128 read=95113 start_time=2019-12-13T01:57:16Z barcode=BC01 runid=2c9cf7bc05858273f10e7d7ec552fc0bd742dc3e
CCGGTTACCTTGTTACCGACTTCACCCCAGTCATGAATCACAAAGTGGTAAGCGCCCTCCCGAAGGTTAAGCTACCTACTTCTTTTGCAACCCACTCCCATGGTGTGACGGGCGGTATTATTACGCAAGGCCCAGGAACGTATTCACGCGGCATTCTGATCGTTGCTAGCGATTCCGGCTTCATGGGTGGTTGCAGACTCAATCCGGACTACGACGCACTTTATGAGGTGCGCTTGCTCTCGCGAGGTCATCTTCTCTTTGTATGCGCCATTTGTAGCACGTGTGTAGCCCTGGTCGTAAGGGGCCATGATGACTGACGTCATCCCCACCTTCCTCAGTTTATCACTGGCAGTCTCCTTTGAGTTCCCAGCCGGGACGCTGGCAACAAAGGATAAGGGTTGCGCTCGTTGGGACTTCAGCAACATTTCACAACACGAGCTGACGACAGCCATGCAGCACCTGTCTCACAGTTCCCGAAGGCGCAATCATCTCTGGAAAGTTCTGTAGATGTCAAGACCGGGTAAGGTTCTTCGCGTTGCATCAGATTAAACCATGCTCCACCGCTTGTGCGGGCCCCGTCAATTCGGTTTAACCTTGCGGCCGTACTCCCCAGGCGGTCGACTTAACGCGTTAGCTCCGGAAGCCACGCCTCAAAGGCACAACCTCCAAGTCGACATCGTTTACGGCGTGGACTACCAGAATTATCTAATCTGTTTGCTCCCACGCTTTCGCCCTGAGCGTCAGTCTTCGTCAGGGGCCGCCTTCGCCACCGGTATTCATCGAATCTCTACGCATTTCACCGCTACACCTGGAATTCTACCCCCTCTACGAGACTCCGGCTTGCCGGTATCAGATGCAGTTCCCAGGTTGGGCCAGAGTTTCACATCTGACTTAACAAACCTTACCGTGCGCGCGCCCAGTAATTCCGATTAACGGCACCTCCGTATTACCTGGCTGCTGGCTGGAGTTAACCGGTGCTTCTTCTGCGGGTAACGTCAATGAGCAAGGTATTAACTGCTCCCTTCCTCTGCTGAAGTACTTTACAACCCGAAGGCCTTCTTCATACACGCGGCATGGCTGCATCGAACTTGCGCCCATTGTGCAATATTCCCCACTGCTGCCTCCCG
+
8+)+/5*,0.1(24+.975991/,410+.-36597281)'*-31+,,1-4*))*)4//.3--04,0,3230445883*327*66/(025159-(++76(&$)-/54459588,.*&('(%/*()$*'/+6.8+&368-,,,+//+(--.073040....8-'+)%&,*,/11:;53*.,,750+*/''*0,-,/188577,;21.14070((,-/23(**020231..,*+)+/.,..-34/*++),75&$'-,/774<;12467:8;;6:9*,2./-,./0574//.3641/187312&,/../923/.*((%$$&*+601.0390.194:7805)),9,,4;476230.299784/5,*+2269-,%0.)+4--5/247:7747/5*+./,,)(.5-.+,+.28-8,,*,&''+)*%**7077<;.-,-+.-3'&/..44596:768;7:6:+,,+,7136781.//08.7;,*-,,11)5,6,6,0643257.3**,;677-&/120564/1-6,(+/,,1,40845<:9975<665:8%'/,5.<;175++5654+-.*..0.00458,598.2478;8;5(-6;;,;2122,+2,6+*.**-0+,)*-0)/,+,++),/..*&'(-+**00.*0+..'/2-0,.--++*''&&').-19,5+-*/113+4258966.&(--+(*)-%)+24:10&&.')*:66:/7))1;+*1101.*.-+06,/%()('((.227511778:9789.-1843725;7<99;<88:.:891.*')+((.0----+*')*.32/.12/13//1295809/7/9954780+)5,%012,+**-),+-/:111'.//78-,---:487<261+.13+(+)24()+(+6***,-653/.,++4/./;56,*)%+/-.))&'&((12-*/004/78/./70-,*(.'&(.'04*3,16.0*$-,-.8000.)&,+**8**$,.%22334;49;65557;9249968739332/3,++-,./20**1),1.:41:72+*%),5.4-(+&,-26--0.63-))./1144624--*++2,325497898867566682,--.*,.46<93/9.0.658556188:5'('(*./690:5-+
@7a6c993d-a9ff-433a-8ec8-2eb932f973b5 ch=24 read=61792 start_time=2019-12-13T01:57:23Z barcode=BC01 runid=2c9cf7bc05858273f10e7d7ec552fc0bd742dc3e
CTCCTGCAGGAGGCAGCAGTGGGAATGTGCACAATGGGCGCAAGCCTGATAAATACATGCAGAGTGTATGAAGGCCTTCGGGTTTATAAAGTACTTTCAGCGGGGAGGAAGAGATGCAGTTAATACCTTTGCTCGGTGGCGATTACCCGCAGAAGAAGCACCGGCTAACTCCGTGCAGCAGCCGCAGTAATACGGAGGTGCAAGCGTTAATCAGATTACTGGGCGTAAAGCGCGCAGGCGGTTTGATAAGTCAGATCGCCAAATCCCGGAACAACCATGCATCTGAAATGCGCAGCGAAAGCGCAGGTCTCGTAGAGGGTGAATTCCAGGTGTAGCGGTAGAATGCGTAGAAGTCTGGAGGAATACCGGTGGCAGAGGCCAGCCCTGGACGAGACTGACGCTCAGGTGCGAAAGCGTAGAGACAAACGGGATTAGATACCCTGTTAGTCACGCCGTAAACGTCGACTTGGAGGTTGTGCCGCTGAGGCGTGGCTTCCAGACTAACGTTAAAGTCGACCGCCTACAGAATTGATTACGGCCCGCAAGGTTAAAACTCAAATGAATTGACAGGGGCCCGCACAAGCCAGTGGAGCGTGGTTTAATTCGATTACAGCACTTGAAGACGCCTGGGTGCGGCATCCACAGAACTTTCCAGAGAATGGATTGGTGCCTTCGGAACTGTAGGACAGGTATATGGCTGTGTCGCTCGTGTTGTGAAATGCTGGGTTAAGTCCGCGAAGCAGGCGCAACCCTTATCGCTGTTGCCAGCGGTCGGCCGGGAACTCAAAGGGAGACTGCCAGTATTAAACTGGAGGAGGTGGGGATGACGTCAGATCATCGCCCATTGCCGACCAGGGCTACCACGATGCTACAATGCGCGCAGCATACAAAAGGAAGCGACCTCCCGCGAGGAGCAAGCGGACCTCATAAAATTCACGTCGTAGTCGGATTTAAGGTCTGCAGCTCCATGAAGTCAGAATCGCTTCGTAATCGTGGATCAGAATGCCACGGTAGATACGTTCCAGACTTATACCCACCGCCCGTCACACCATGGGAATTAGGTTGCAAAGAGTAGGTAACCAACCTTCGGGGAGGGCCTTACCACTTTGTGATTCATGACTGGGGTGAAGTCGTAACAAGGTAACCCGG
+
)*182+(%/.(.0(%//,/2.41*/)%-'((-,71562.'),.(-5++*/(*)%&()2**,&((*),-'&++(+16185)9476*,/03.(')-+4/,')**25*),3+,+&('*'%('*00:00172:40282%&/05+($+(--81,-(++*%**(+36//*2'')+*//'8*,*(-104*')%',+1.&+'+&)&((-**(*+004000()%,.-/45522/.,/-((++),+,56*046+(&+(-)/4/53,&$''('.)31)*/*(&'$''(*+0/1/'')-*)--'''+,.02,((%+&-',+*''()&'-,()&%/,13*)+,,,++.+.,+%&,0067976*+)(*--3.+,((**./'+(&,/.(&(*%($#&51-)257-,+&(,*+-./0/1,-2/++(%'*&&)*((&'*.'478'3/)1**)..*.7*,-2,*,/0*,*,+-47;:*(((*551917.3.1-)*%,'$%(**-2/22/-,-/.&%)''(,'**+0-6++/2357713/&%&'''&(&%&*'+,1354,(5,2'',3,793..,253.3-517.01*.2.+.7)$%%'('+0&$)45.'+,'2,.071+6.8(%&,$%&'&,&'%$%'&%%*%'($&'()'&&)*,-1.+-+/-/*16*2+)),((0/13&(&$'++0-,,0'+*//1734(1*1.((+&%&)1554/0%/+&')-02.34*+(*)&(+((%),795+**-**+&*((,54995/3.380/4/23&&4(,70/.,+-&()&+),'*-'/..7628+,.-&++55060'++&%&373-/1.),'&)*+)170.+314020)'$+-075)-)$#(&&+-')+:.//3)*(*&$'((*,/,,-0842()()*#%%#''*-43'(&'('&*(-3/5*%&''(*((#&,2*4*3220.,--094&3''$')23221202)/),2)&%*)++,)2(%()*(&-+1-,-8,/*12/),4,2/148681251,-$&(()+012-22852287670/--+(**)$%'*&(,'&.--57+'-)$'&/8,/)/,&%&(&--0,*(-0*%&&)((+)/32/+101153&34-)-410)+.+89/2162,('*/;5761111-'34.%')()*02323)+)(.)7+:.0/
