# Supplementary material for: De novo species identification using 16S rRNA gene nanopore sequencing
Source: PeerJ. 2020 Oct 21;8:e10029. doi: 10.7717/peerj.10029 (PMC7585375; doi:10.7717/peerj.10029)
Supplement: Supplemental Information 2 — Contains raw reads. [file peerj-08-10029-s002.zip › pass_fastq_runid_2c9cf7bc05858273f10e7d7ec552fc0bd742dc3e_149.fastq]

@e28d8643-2498-4850-96fb-eebb74b7c396 ch=73 read=53589 start_time=2019-12-13T01:57:20Z barcode=BC01 runid=2c9cf7bc05858273f10e7d7ec552fc0bd742dc3e
TCATTGTACTTCGTTCCAGTTACGTATTGCTGGTGCTGAAGAAGTTGTCGGTGTCTTTGTGTTAACCCTGCTTGCCTGTCATATCTTCCGGTTACCTTGTTGCGACTTCACCCCAGTCATGAATCACAAAGTGGTAAGCGCCACTCCCGAAGGGTTCGGCTACCTACTTCTTTGCAACCCACTCCCATGGTGTGACGGGCGAAGATTATTATTACAAGGCCAGGAACGTATTCACCGTGGCATTCTTGATCCACGATTACTAGCGATTCCGACTTCATGGTCGAGTTGCGAACTCAATCAGTTCCCGACGCACTTTATGAGGTCGCTTGCTCTCGCGAGGTCAGCTTCTCTTTGTATGCGCCATTGTAGCACGTGTGTAGCCCTGGTCGTAGAGGCCATGATGATGACGTCATCACCTTCCTCCAGTTTATCACTGGCAGTCTCTCGCTGAGTTCCCGGCCGGACCGCTGGCGAAAGCAAAGGATAAGGGTTGCTCGTTGCGGGACAGCAACATTTCTAACACGGAAGGCTGACGACAGCCATGCAGCACCTGTCCACGGTTCCCGAAGGCGTCTCATCTCTGAAAACTTCCGTGGATGTCAAGACCAGGTAAGGTTCTTCGCGTTGCATCGAATTAAACCATGCTCCACCCGCTTTGTGCGGGCCCGTCAATTCATTTTGAGTTTTAACCTTGCGGCCGTACTCTGAGCCGGTCGACAACGCGTTAGCTCGGAAGCCACGCCTCAAGGGCTGGCCTCAAGTCGACATCGTTTACAGCGTGGATTACCAGGGTATCTAATCCTGTTTGCTCCCCACGCTTTCGCACCTGAGCGTCGTCTTTGTCAGGGGCCGCCTTCGCCACCGGTATTCCTCCAGATCTCTACGCATTTCACCGCTACACCTGGAATTCTACCCCCTCTACGAGACTCAAGCTTGCCGGTATCAGATGCAGTTCCCAGGTTAGGCGGTTTCATCGACTTAACAAACCGCCTGCGTGCTTTTACGCCCAGTAATTCCGATTGGCACTTGCACCCTCCGTATTACCGCGGCTGCTGTGGCACGGGAGTTAGCCGGTGCTTCTTCTGCGGAGGTGGCATCAATGAGCAAGGTAATTAGCACCTCCCCTTCCTCCCCGCTGAAAGTGCTACAGCGAAGGCCTTCTTCATACACGCGGCATGGCTGCATCAGGCTTGCGCCCGTTGTGCAATATTCCCCACTGCTGCCTCCCGTAGGAG
+
#((&/&(&*)-2576/+)+1-'*(+(+/,-28:;9::721')*+.8.//(86261/34,-0/:/:1;..+)&%(-1-03+%(%++3213**(*(2739/00*,.0777400.0,'(+0-123:5322090.17:91+***22(()/*)+25*2+/-%(,,-047/,.)0+10(%'(.-6/&'(9;*,;9;;:8632/884($&'&2.+--*)*)+971050+3,1,,)/+-<423:49/;/-/0(+%%'+.+'))/0:33,,-//58:480/1262)(*((3,++1+*,%&16675;68%*%*')()/156-+4:7***,0522((/-,,,,,.')&&*/*($%(+5./-.76,,,..047;09:+*+*)$+*-+/**,//:3/1::8661/'2,63.-*++**(*/2569951%'&%&*,-2),-8<;0530//081,0.+--)*()+013::475&.+4/8463--(,()&)**(+08*00050*-/3++('&,-242'.-3/.-$,)*+/081.$(,/-/+()'*0/2747644/..5.55:33...7*+,.)*,.7:;48***&'1-++,/979732-&-1/-0182:88861/)+(--0128015/11+32979<:77280//,./(%-/-45*6-4+*&&*('0,('(**))0/24/+071*3/(4,/721:;/+)/.::-746.5---64753.,--,&'$+,')51,,)&)-,+-,3-,,65:.,/-$/3',&*')*+),2520-/**+/'6+574376610095)*&+,,:53+')*06-/)(*+11,6,+-()-1;7,*06,-**.-+3:7((+,25,++773-%'$%',+-/2(*7903:66:9<::90/8000--/47/.3)))-..3865756146.))/5,2+),132-+')(/6-0.16875+/,,.4556677,/+*1*&29*95996&(.*('&),2,1+++0/0$'&&'*'4+-&'(1.1.-00+46103,031+,++),*,.)#('*+(*0/509+7+*#0%%$%$(+)(*%,30.1769/2/.39854756985.&')(%''.'%(.1/%&*'/9666<57<7753371//)''($'%(('//774.*2+-,-)(%%$)))-2-)1689.962++...*.,''%''$%*),))++,*39<99<:-1--,.*+&*(%'*34422234'0,*(1+//75-%/-*+.-.1//10257-(+(''%%*)(,7++7*6+('
@43885023-1c41-45c3-9e15-1e3c960eedb8 ch=371 read=68909 start_time=2019-12-13T01:57:27Z barcode=BC01 runid=2c9cf7bc05858273f10e7d7ec552fc0bd742dc3e
TTGGTATTACTTCGTTCCAGTTACGTATTGCTTGATTAAGTGGGATGTGAAATGCACCGGGCTCAACAGGTGCTGCATTCCAAACTGGTTATCTAGAGTGCAGGAGAGGAGGAGAGTGGAATTCTAGTGTAGCGGTGAAATGCGTAGAGATTGGGAAGGAACACCAGTGAAGGCAACTCTGGACTGTAACTGACGCTGGGGGGCTCAGAAAGCGTGGGGAGCAAACAGGATTAAGATACCCTGGTAGTCCGCCGTAAACGATGAATACTAGGTGTGGGGGTTTCAACACCTCCGTGCCGCCGCTAACGCATTAAGTATTCCGCCTGGGGAATTACGGTCGCAGATTAAAACTCAAAGGAATTGACGGGGACCCGCACAAGTAGCGGAGCATGTGGTTTAATTCAGGCTGAACCTTACCACTTGACATCCTTGCATTACTCTTAATCGAGGAAATCCTTCGGGGACAAGGTGACAGGTGGTGCATGGTTTGTCGTCAGCCCGTGTCGTGAGATGTTGGGTTAAGTCCCGCAACTTAGAGGCACAACCCTTGTCGTTAGTTACTACACCATTAAGTTGAGGACTCTAGCAGAGACTGCCTGGGTTAACCAGGAGGAAGGTGGGGATGACGTCAAATCATCATGCCCTTATGTGTAGGGCTACACACGTGCTACAATGGCTGAGTACAGAGAGATGCAATACCGTGAGGTGGAGCCAAACTTTAAGCCAGTCTCGGATTTCGGATTGTAGGCTGTAGAGCTCGCCTACATGAAGCTGGGTTACTAGTAATCGCGAATCAAGATGTCGCGGTGAATACCGGGTCTTGTACACACCGCCGTCACACCATGAGAGTTGGCAATACCCGAAGTCCGTGAGCTAACCGCAAAGGAACTGGCAGCCGAAGGTAGGGTCAGCGATTGGGGTGAAGTCGTAACAAGGTAACCGG
+
%',20-,'),6:43517,+,0;010816.)+('+).,4,'1)374559/35.,&*&+-)21018+.,&--014736786:297.668:5:5411++%)+11550.-)++(.2..-0010.0/,.'')27/*.-3746137--/99.+++(,'*66-1,*-63377)*'(((,,/%'+,..-359960-(*&)+2/01132+(%&&)%&-/.*/3788:(,-11:56+89207-2,/1*5;7+.-.+2+3'%(1/04.+)%'*),-0/11.421165::9+)5.++&++8:59;*-45/$&&$%(-,-)+-.684-125978-.7.270'''*&&&(/-.+,1*-.1.8:707:72+/*0.7/4.3,*5..195--,101-*)*+27./1330/052;:2:8;8&-'&%''-)/3.-//)*)2-//0475*+-/102--,-105-./++'&()'&/1174.*61145,020128+-****))+3:1779)++/*0.-,/41.1877687858998:..0+613-2182*,0,+2-,*+)+/'.0+5:-10019.6//,584/.--*6656663+7+*)050461*$'&')(+-1589;734/,8/3.03.1*1--11*)+*,-/24400012;:688:94'&1.).0//13-)'),/+**++,12/256550/0.-543-$%')66//+()//874;4235460+/++6-+-.31;544:*-)$$%&(,+/0/4*82(+.0)0/../6954*%&&($,.5-320/2256,4+,+20*+6/..0..-&'')*++863/+(,3/01$%+*112;831*.765.4-),/+())38,4*&(,-657;89,+**+/5,3-3//+:4-)'*,.49265220/3.50/015*(*('&+/,4.0/7,03+2/1174222*31-8.2-1+'$))$*2/249883-0/-*/+-3
@721f797d-6c5f-430e-91bb-1c68fb45fe9b ch=21 read=39466 start_time=2019-12-13T01:57:39Z barcode=BC01 runid=2c9cf7bc05858273f10e7d7ec552fc0bd742dc3e
CTCCTACGGGAGGCAGCAGTGGGAATATTGCACAATGGAAACCCTGATGCAGCAACGCCGCGTGAGTGATAGAAGGTTTTCCGGATCGTAAAGCTCTGTCTTTGGGGAAGATGTGGCCCAGTACCCAAGGGAGAAGCCACGGCTGGCTACGTACCCACAGCAGTAATACGTAGGTGGCGAGCGTTATCCGGATTTACCTGGGCGTAAAGGGCGTAGGCCGGATGATTAAGTGGGGATGTGAAATGCAGGCTCAGCAGGTGCTGCATTTCCAAACTGGTTATCTAGGGAGTGCAGGAGAGGGAAGTGGAATTCCCTGAGTGTAGCGGTGAAATGCGTAGAGATTGGGAAGAACACCAGTGGCAGGCGACTCTCTGGACTGTAACGACGCTGAGGCTCAGCGTAGAACAAACAGGATTAGATACCCTGGTAGTCCACGCCGTAAACGATGAATACTAGGTGTAGGGGGTTTCAACACCCCACTCCCGATGCCGCCCTTAACACCCATTAAGTATTCCGCCTGGGGAGGTACGGTCGCAGATTAAAACTCAAAGAAATTGGCGGGGACCCGCACAATGGCAGGCATGTGGTTTTAATTCGAAGCAACGCGAACCGCCTACCTACACTTGACATCCTTGCATTACTCTTAATCGAAATCCCCTCGGGACAAGGTGACAGGTGGTGCATGGTTATCGTCAGCTCGTGTCGTGAGATGTTGGGTTTAAGTCCCGCAACAGGCGCAACCCTTGTCGTTAGTTACTACCGGTTAGGGACTCTTGGGGCTACCTGGGTTAACCAGGAAGGTGGGGATGACGTCAAGTAAATATGCCTTATGTGTGGGGCTACACGTGCTACAATGGCTGGTACAGAGAGATGCAATACCGTGAGGTGGAGCCAAACTTTACAAAACCAGTCTCAGTTCCAGTTATTGGGCTGAAACTCGCCTACGTAGGCTGGAGTTACTGGTAATCGCGAATCAGGAGAAATGTCGCGGTGAATACGTTCAGGTCTTGTACACACCGCCCGTCACCATGAGTTAGCAATACCCGAAGTCCGTGAGCTAACCGCAAAGGAGGCAGCGGCCGAAGGTAGTCAGCGGTGGGAATGTGAAGAAGTCATGTCAGGTAACCGG
+
+*4+*(1-91/1.-.//,1207---,.8.,+-+.775-&*)(-)(,.1360010586880130*)%(%')%%(%)/-5;-2*/+448/,04*)*+862611:3,59-*-,,,,,0,-'*$+,,.1,.+16('(+'(/0./.8-(%$')*,(+$+.(()&..'&&&'01:87/0'*3:6((477461,1&',&*0+')('&&('-.38+--/)-.32:2-232/*'*,40%-%*31.3+,&)0,-$4%(-.0-,('$51338965+49*-(-)**+00571133%/+'%*+.0(7,)*'+1)+*%'$%('0)5.')'')*,-&0-/74...,),.0/+))(&6((4-3.-+53379,-*0++((13554331/.322::9,,')&%'*,/.,+/+71..//812-,+2:9711)).-.,22442)+3::76914,,,28219:60*),,.:7678402102-,,//*15420)-,//,($&).2*))+'+-'-,$(&('(&-*(&+)/)*+('*)/)-6.3/0)'('(*:7:97//)%)-+0;;4.**+1,'('(+)*(+&-49237-())(*%'&)*%,-1451-/2/;:0.+1+,&.-#,*)./0$&)+(%'&$&,+()($%$$($-.00+)0..)6+)*1+2*2*-*''*)&036,.1.-,*).2)0*)(+*,**088678:0-3.%+747/.+.-6*4,.7685426778;6930:+670318.,.323*+(/./143:4)1-/0.8.-+31-/-&2,&+/3$*4.1.,''%+.-())&&()*2001/1.3,-*))),2/88--135532.5/)*+0-()+.44,135411*%/()./,0*-)(+/4++0++..,/.2247//*+(-+-,-*/1,38572.0-,,1)-,415723/.'&,56+,8.-.973'+.55&&().$.))''&***14,/:8473/0')$%(*,1/&&,9-434311612,...975,2--',24-.12+3%))4292%/(.34$+,/.12000.+,'085:;94,++3,10-,*1)%'')),%3&'%'&'*32243496427270245).*%(*))-'*&('-*'/((),+6*030,5**'%(1+%&')$'(%+0(/*&%%&'*+,/.06
@d2f8b1bb-eac9-436b-afc9-e4d9d2b18c4a ch=509 read=76157 start_time=2019-12-13T01:57:38Z barcode=BC01 runid=2c9cf7bc05858273f10e7d7ec552fc0bd742dc3e
TTGGTATGCTTCCCGTTTCAGTTACGTATTGCTGGTGCTGAAGAAGTTGTCGGTATCTTTAACTGCCTGTCGCTCTATCTTCGGTTACCTTGTTACGACTTCACCCAATCATCAATCCCACCTTAGACAGCTCCTTCGCGCGAGTTAGGCCACCGGCTTCCGGGTGTTATCAGCTCTCACGTGGTGCTTGACGGGCGGGTGTGGCACAGGCCAGGCAATATTCACCGCGACATGCTGATTCGCGATTACTGGGTTGCTTCATATAGTCAGTTGCAGGGCTAATCCGAACTGAGAATGGTTTTATGGGTTTTGCTTCACCTCGCGGCTTCGCTTCCCTCTGCACCATCCATTTGGCAGCGTGTGTAGCCCAGGTCATAAGGGGCATGATGGATTTGACGTCATCCCGCCTTCCTCCAACTTGTCACTGGCAGTCTCGCTAGAGTCCCCAACTTAATGATGGTAATAACGATAGGGTTGCGCTCGTTTGCGGGACTTAACCCAACATCTCACGACACGAGCTGACGACAACCATGCACCATATCTCATGGCTATCTCTCCATCTCTGGAGCCTTTATGAGTATGTCAAGACCTGGTAAAGGTTCTTCCGTTGCTGAATTAAACCGGCCACCGCTTGTGCGGGCCCCGTCAATTCAGCAGGTTTCATTCTTGCAGACGTACTACTCAGGCAATTACTTATTGCGTTAACTGCAGCACTGAACTTTGGCGCCAGCTTGCGCCCAGAGTACTCATCGTTTGGCGTGGACTACTGAATTATCTAATCTATTTGCTCCCCACGCTTTCCAGGGACTGAGCGTCAGTTGCAGGCCAGATCGTCGCCTTCGCCACTGGTGTTATCTCCATATATCTACGCATTTCACCGCTACACATGGAATTCCACGATCCTCTCCTGCACTCTGGCTGCCTGGTTTCTATGGCTTACTGAAGTTAAGCTTCAGGCTTTCACCACAGACCCTTGCCGCCTGCTCCCTCTTTACGCCCAATAGTTCCGGATGGCAGCACTTACCTACGTATTACCGCGGCTGCTGGCACGTAGTTAGCCGTGGCTTTCAATAAAGTACCGTCACTCGGCTACCATTTCCACCAGCCAGCCGCCGTTCTTCCCCTTTATAACAAGTTTGCCACAATCGAAAACCTTCTTCCTTCGCGCGGCGTTATCGGTCAGGTTTCCCCCATTGCCGAAAATTCCCTACTGCTGCCTCCCGTAGG
+
%'5))(%$&'''())*4//)40:11/9325//0/11.*((..)++)..--4(+('0+03/&$&%%*2137845698998856&4,9-0/5.'/)&+32651)#')(+0-/.00/6-38**22061236+211/./81///.-%,,/'*/.5*/8.0-1.-',4-/-1400.-%+*+((%'(,(-1'#%$&(*+24302'((*(&%$+*2*4+%***&*./0<:89:8521/2:89::9936//./12*+&*)))(%(-+1**),.//6(,-6/-'()%'')(30.+*511.%+%('161;:2(02752;:.+*4*+%+.'(''))*,2/+.12.9/.0310-03166+&(&',*(&(++01-*'(+)6*)/741../1*-6-1&'&#%%'%03.,020-+()04*+8:8;8:.8)+%*)*+.0-+,../'+-/573380(*,,-9;9*(*),-2-,-,0/.0+'*5,-,+0*142824388862;//1%841(%%/'+&&/52753-(&*+*,&)&'))+-02549677:69652+)$%$'%*+*+'-,*/0011/+*-4535345126/570-5.)*,*,+/312..597,04+4+.01:22/.%%)+*(+'),.-3;:7*)%+)%).))+*+*-.-.*+773(,//:8<1('%$&+/965&+4,0-,.,.797943*)&'',-4.+*,)()9--/1,--,9(5)--2/.0+01339067--/,0010%&$$$'%&&%'&%%%'./1187-74,+/./4/7768420'((,--+1-/323.,09/,.-9:7.++)-57-7)%/6*102-(,+%..+/.4*)*,42930033-12,-+*1279;12654+(+(%&(),4',)++212676846880169)+0---/$)&*,%4)32)*(*-/+-.238466)***-(**-.8;882',--,*)*+,-1(+1/*)+--2-%-.65&895485+*-3-..-36<)'*(*637;701-02)(*22*&))(&&-2.-&-)/,2.57&++)()'')()/6334(5)+434/.-)2,..6442.,..03927,+/.+436.-13(',)45((,&/501-'+.-.:/+(0+%1;63-#&(&%'''(-2/5989;87042-((/,+*7+.)%*(7+(+*&).*-1))892/96:69<957:-&+'*'((--4*)*,9+2&//''$%.04/(5++6//01552/61))),-,.2138,99**6-5/
@f43715d6-b43c-4870-b162-979872ea2232 ch=86 read=65116 start_time=2019-12-13T01:57:47Z barcode=BC01 runid=2c9cf7bc05858273f10e7d7ec552fc0bd742dc3e
CTCCTACGGGAGGCAGCAGTGGGGAATATTGCACAATGGGCGCAAGCCTGATGCAACCATGCCGCGTGTATGAAAAGAAGGCCTTCCGGGTTGTAAAAGTACTTTCAGCGGGGAGAAGGGTAAAGTTAATACTGCTGCTCATTGACGTTACACCAGAGAAAAACACCAGCTAACTCCGTGCCAGCAGCCCGCGGTAATACGGAGGAGTGCAAGCGTTAATCAGATTACTGAATACAAAGCGCACGACGGTTCTAAAGTCAGATCTTGAAATCCCCGGGCTCAGCACGGGAACTGCATCTGATACTGGCAAGCGCGGAGTCTCGTAGAGGGTAATTCAGGTGTAGCGGTGAAATGCGTAGAGATCTGGAGAATACCGGTGGCGAGAGCAGCCCCTGGACGAAGACTGACGCTCAGGTTAAAGCGTGGGGAGCAAACAAGTTAGATACCCTGGTAGTCACGCCGTAAACGATGTCGACTTGGAGTTGTGCCCTTGGGGCGTGGCTTCCAGGCTAACGCGTTAAATCTTCGCCTGGGGTAAAGCGCAAAGGTTAAAACTCAAATGTCGTTGACGGGGGGGGGCCCGCACAAGCGGTGGGCATGTGGTTTAATTCGATGCAACGCGAAGAACCTTACCTGGTCTTGACATCCACGGAAGTTTTCAGAGATGAGAATGTGCCTTCGAGACCGTGAGACAGGTGCTGCATGGCTGTCGTCAGCTCGTGTTGTGAAATGTTGGGTTGGTCCGCAACGAAGCGCAACCCCTTATCCTTTGTTGCCAGCGGTCGGCCGGGCTCGGGGAGACTGCCAGTGATAAACTGGAGGAAGGTGGGGATGACGTCCAGAGTCATCATGGCCCCGCTACGACCAGGGCTACGTGCTACAATGGCGCATACAAAGAGAGAAACGACCTCGCGAGAGCAAGCGGACAAGTGCGTCGTAGTTGGATTGGAGTCTGCAACTCGACTCCATGAGTCGGAATCGCTAGTAATCGTGGATCAGAATGCCACGGTGAATACACGGGCCTTGTACACCGCCCGTCACACCATGGGGTGGGTTGCAAAAGAAACGGTAGCAATAACCTTCAGGAGGGCGCTTTACGCTGTGATTCATGACTGGGGTGAAGTCGTAACAAGGTAACCGAAGAAGATGCGAGCGACAGGCAAATTGAGTTAACACAAAGACACCATTAACAGCTGTAATGCAGCAACGCA
+
..47437/95--4//78557//4,*/+,0//./21;509/-%)06/5:2238783+03/5.7:10,,,+*.--3.&$+*,1.:318(/987:216<9,,3///7-)$'(*072++*(-*&''*(&'.-1,*)$'*)*,04/21.+116/&()*0+()',,+,0*.15/01-.)))2847*-,))1//23+**(('%&&'*/43+)$'(34::8972918-6)(-/+++*1/70('('+'*''$%'%-,552)')+*+12+-.3%+-)*22(+39-*46538)(++,%////0-....86111//-8-,10((&)&(%'))+,)+-0(420+'4+51(*:540*+*+,+,,4-*(*,+/+,*++--10,.).3016.63/+(*+)%,1/30<62(8888*--&'+('')')/2(+,)%*--')-.0370*-25322)%((...9979;.0145,353')*./37882.-*-,0/53/1.'+$'/3.4025)),()3/-02.3--,3+%./.-19/.--120/**),,)'('%$--'(&('(+*-/8+--694312,.7+750.+*,+.,*-.26501:9/142++)+(+%/-)(***0-3.-/44;;35.0+(*334:2855'+3('%(&(&(,72398744.,./36/%(*+')*.461*'%&&#''''0*+4768:761...22./3-*--.(2-/11443001789:.-,,,-20003454;3.-+2,))20-03/6*1,0,),/'3%$&)+()326:6)/1./253:824</2:7::9<961642-0)***)'0+$(),-991+.*++,-(%')+-+3-.30743::718862+/1'()(,-/1:93114-783&&()**(2/%2,+*&&(((+++/*3775:21111%57:,((&(&(&$'&')85622..*,(/091438(($&&('('-.04(+)$*'*/,-/(+,.25131//1/124588823,/23:4:780/1&)(+..0240<553*(*3:790,,+4-..:72,%&*/75517//-0/0020:8).400.16)'&''&&+3,6:,4-86+&*/')*&&&$$*('.203253,..&/6)1*(&(%#''),,.017<630.-.//*.,,/07000*50754.)+)3:46/.&&)),*++*,,../1.)+0/'&#($($)16,+'$&,/-+./6:6$((**+***$%%)200/&-&(%%$&#
@d0c248a1-73c7-4265-a291-eab70685d965 ch=305 read=70481 start_time=2019-12-13T01:57:51Z barcode=BC01 runid=2c9cf7bc05858273f10e7d7ec552fc0bd742dc3e
CCGGTTACCTTATTTACGACTTCACTAATCGCTGACCCTACCTTCGGCCGCTGCCTCATGCAGTTAGCTCACGGACTTCGAATTGCAACTCTCATGGTGTAGCGTGACGGGCGGGTGTGTATAAGACCGGAACGTATTCACCGCAACGATTACAGTTCGCGATTACTAGTAGCTCCAGCTTCATGTAGGCGAGTTTCAGCCTACAATCGAACTGAGACGGTTTTAAAGTTTGGCTCCACCTCGGTATTGCATCTCTCTGTACCAATACATTTGTAGCACGTGTAGCCCTACATAAGGGGCATGATGATTTGACGTCATCCCACTACATCTAGTTAGCAGAGCAGTCAAGTCCTCAACAATGGTAGTAACTAACGACAGAGGTTTGCGCTCGTTGCGGGACAACTAACTTTATCTCACGACACGAGCTGACGACAACCATGCCACCACCTGTCACCTTGTCCCGGGGCCTCAGTGCAAGAGTAATGCGAAAGGGATGTCAAGTGTAGGTAAGGTTCTTCGCGTTGCTTCAGATTAAACCACATGCTCCGCTACTCGTGCAGGTCCCCGTCAATTCAGCACGAGTTTTAATCTTGCGACCGTACTCCCCAGGCGGAATGCCCAATGCGTTAGCGGCGGCACGGAAGTGTTGAAACCTTTACCTAGTATTCATCACGTTTGCAGCGTGGACTGGGAATTATCTAATCCTGTTTGCTCCCCAGCTTTCGAGCCTCAGCGTCAGTTACAGTCCAGAGAGTCGCCTTCGCCACTGGTGTTCTTCCTAATCTCTACGCATTTCACCGCTACACTAGAATTCCACTCTCACTCTCCTGCACTCCTAGATAACCAGTTTGGAATGCACAGCACCCAGAAGTTGAGCCAGGTATTTCACATCCCACTTAATCATCCGCCTACGCTCCCTTTACGCCCAGTAAATCCGGATAACGCTCGCCACCACGTATTACCGCGGCTGCTGGCGTAGTTAGCCGTAGCTTCCTCATGGGTACGTCATTATCTTCCCCAAAGATAGAGCTTTACGATCCGAAACCTTCCATGCTCACGCGGCGTTGCTGCGTCAGGAATTGTTGTGCAATATTCCTCTGCTGCCTCCGTAGAG
+
-(-)9,+6435%24**/1+46;5)+(,,/1*-/005<60053.0-,/031688710/&,+-),,3++../),05/11-+)&&,'%&&)*+/+727483/,,()+,004()()'2*(,,2..(*6-244'3)42*348;3026),.'.($,%#%&'1/.*-/-20./40002(//0))*.4973656878853/5;/.(./-(+,0957)+9676540(*2-;;.39314;707258;46:57+00-1/..2338776611/.,,$%(++04*,.,,,*+-20/,+-4,'(*)(38)751,(-,-,+)).*)'0-/-.--64)+'**%+,--306.'.(('.//--)&()*.8873)().*6:/...7///6-3222,()+,0+'(**258152//*86434,.$('(',-*,+--*-/(1,.1364+*)**454.05**(&'(.4-18067778242//36'(*)%(*'*'*2)),5&)),1631/&)+&(,9298984,**(*&&'**-*/7<::;7-/++.+-283%,,)*14-27-+,/22458131-*)*+-28+6621328/59858<8.),&%*+*3;<--8.-.2126522',%+/09</-0985:2:0+.1+0/2393740-,,3,-2-'**))'+//0-'&+))+)-))-6++0356<850/&')39700*0/007;63/-.)&&-.-0356:9782,39-)22152/&(*0:;0+,1177/+-..39/529221509()*4/.0/-0524;7433,/145655354:0/++300577776758<21-3,&&3%'(-1-*'.)1191333./&()238:666/00/0.//796;6<587<<.22330.,'*,-(--,)%'')-20/-00)03650;4,*-./0:,%',+1611/'(**21&(--.038(75.(22047),,38432/63644./('.-/--'(&$%%,)+4*./().../-.6+/0.+.219++*6+4%*+104...)/-4--,4+-/-9/(+2518;;11.(*&%,*,-./:;2322,.&%*+'/236-/)*%'))%')(3.--6;2611/%/6,/))&+''/.,/6/6...8365(0,+,(&'*'/5-.1.*&
@d19dc355-648d-4668-9301-1045ff7678f2 ch=491 read=57461 start_time=2019-12-13T01:57:49Z barcode=BC01 runid=2c9cf7bc05858273f10e7d7ec552fc0bd742dc3e
CCAATTTACCTTATTTACGACTTCACCCCAGTCATGAATCACAAAGTGGTAAGCGCCACTCCGAAGGTTAAGCTACCTAAACTGTACGCAACCCACTCCATGGTGTGACGGGCGGTGTGCAGGCCAGGGTGTCACCGTGGCATTCCTGATCCACGATTGCAAAGCGTTCCGACTTCATGGAGTCGAGTTGCAGACTCAATCCGGACTACGACGCGCTGGATCGCTTGCTCTCGCGAGGTCAGCTTCTCTTTGTAAATTGTAGCGTGTACAGCCCTGGTGTGGGTATGGTCGACAGTAATACGCCCTCCAGTTTATCACTGGCAGTCTCGCTGAGTTCCCGGCCGGACCGCTGGCAACAAGGAAGGATGAGGTTGCGCTCGTTGCGGGACTTAACCCAACATTTGCAACACGAGCTGATGGCAATATGCAGCACCTGTCTCACGAACCGAAGGCACATTCTCATCTCTGAAGCTTCCGTGGATGTCAAGACCAGGTAAGGTTCTTCGCGTTGCATCCGTTAAACCACATGCTCCACCGCGTGCGGAGCCCATCGGTCATTTGAGTTTAACCTTGCGGCCGTACTCCCCAGGCAGTCGACCTAGCGTTAGCTCGACCACGCCTCAAGGGCACAACCTCCAAGTCGACGCATCGTTTACGGCGTGGACTGCCAGGTAATCAATCCATATTTTACGCTTTCGCTTTGGGCGTGCCGGTCTTCGTCCAGGGGCGCCTTCGCCACCGGTATTCCTCCAGATCTCTACGCGTTTTTCACCGCTGCACCTGGAATTTATACCCCTCTACGAGGACTCAAACTTGCCAGTATCAGATGCAGTTCCAGGTTGAGCCCGGGGATTTCATACGACAGCAAACCGCCTGCGTGCGCTTGCCGCCCAGTAATTCCGATTAACGCTTGCACCCTCGTATTACCGCGGCTGCTGGCGATTGGCCGGTCTGCTTCTTCTGCGGTAACGTCGGCTGGGCAATTATTAACTTTACTCCTTCCTCCCCTGAAGGTAGCACACAACCGAAGACCTTCTTCATACACGCGGCACATGGTTGCATCAGGCTTGCGCGGCAATGCAATATTCCCCGCGGTACTCCGTAG
+
3(+*250-10/2'-6++.2066:7-1.,+)*.,((()2.0/25;0.*('&).,./75,-./((0212/376(-,*/1/*(#%&$$$&',++-;3*+..5*).14233340642.0...')()//4)12'&%'&.07386;636,9()+104*(((&1'%&(($&()18.-''*285,/+'$&()&'+2823147674.80.0.3.37345340+%%%'+',/**)*)*+,--$'''),/2(%(,.-101-,)+&,+(*''''(&('**--'16+'*-)%(&(,%%%&#&%&%*&%&&&&%'%)+-+.(%(*92122+.,,71.29767&&,)*8;97:.0.40)8&%*&'$&)21(/,.&')).629513+/2+-//,-+//-1)8:04/2/.,9-..8.04/&&'&)+/+(1.0+(2*3+3&%&)#.$54*.)&'2-)*'''*,//--.-30%0/1:358555,*+)&($'++:8+.10.4+..06132:20450(3-3963:43462812268(&*6-<;59+.+))*++.*0.&&%*-21.%%&''%(*&'-(',53-,04:5+0//0/-))*8.,/00+478,*000*6665359*+&)(0/0-12/('*340-/4/42&,//,-02/5828'/)./3/(,&)./6*23,$-(202453+),(,-(*')%%&$,+')(&%$%''++++,35/0'(*,0(,+)()&(**)+))++-15,+4:;/1177796.)**/314224<7711+)(/00050..,,)*252*)&-,01,&*)..-./3+13+(('256-)-+,,+'++./55')')(*,03%(+,.1%&+.,0,331-)%*.,2%%547(,89)*/62,,+(*/041033516:546-,-.-46/,/,''(%&'%%#'-6/:141346430.)&%%'%),&*2)++0.08<3,0-+,75+,(')(-*$$)((.-**(+0049;913+($,+1-17.'(&&,+)*++)*+/412.062+/032,20)*05-'%'))'&'#$$%&),.,2**+,+(/42:32;5&&,.-/1230+)&&**0-2//.0,),,*)'%%&''%%&'($''/,-+)('(&$&&&%%,,/-&&$)
@18c8c6e1-388d-4758-b0f4-6e5a5340e22f ch=61 read=71731 start_time=2019-12-13T01:58:04Z barcode=BC01 runid=2c9cf7bc05858273f10e7d7ec552fc0bd742dc3e
CGGTTGCTTGTTACGACTTCACTTTGATCACTTGAATCACAAAGTGGTAAGCGCCCTCGAAGAGTTAAGCTACTTCTTTTTGCAACCCACTCCCATGGTGTGACGGGCGATGTACAAGGCCAGGAACGTATTCACCGTGGCATTCTGATCCACGATTACTAAGCGATTCCGACTTCATGGAGTCAGTTGCAGACTCAATCCGGACTACGACGCACTTTATGAGGTCCGCTTGCTCTCGCGAGATGCTTCTCTTTAGCGCTGCGCCATTGCTTAGCACGTGTGGCCAGCTGGGTCGTAAGAGGGCCATGATGACTTGACGTCATCCCCTCCAGTTTATCACTGGCAGTCTCCTTTGAGTTCCCGGCTGACCGCTGGCAACAAAGAGTAAGAGGTTGCGCTCGTTGCGGGATAACCCAGCATTTCACAACACGAGCTGACGTCATGCGGCACCCGTCACGGTTCCCGAAGGCAGCACATTCTCATCTCTGAAAACTTCCGTGGATGCTCAGCCAGGTAAGGTTCTTCGCGTTGCATCAGATTAAACCACATGCTCCACCTTGTGCGGGCCCCGTCAATTCATTTGAGTTTTAGCGCGTGCCGTACTCCCCAGGCGGTCGACTTAACGCGTTAATGTCTCCGGAAGCCACGCCTCAGGGCTGGCAGCGCCAAGTCGGCATCGTTTACGGCGTGGACTACCAGGGTATCTAATCCTGTTTGCTCCCCACGCTTTCGCGCCTGGGCGTCAGTCTTCGTCCAGGGGGGCCGCCTTCGCCACCGGTATTCCTCAGATCTCTACGCATTTCACCGCTACTGGAATTCTACCCCCTCTACAGGAACCAGGCTTTTGCCAGTATCAGATGCTGGTTCAGGTTAGGCCAGGGGATTCACATCTGACTAACCGACCGCCTGCCGTGCGCTTTACGCCCAGTAATTCCGTTAACGCTTGCCTCCGTATTACCGCGGCTGCTGTGGCTGTGGGTGCTTCTTCTGCGGAGTAGCGATCAATGAGCAAGGTAACTTCTCCCTTCCTCCCCGCTGAAGAATTGCTTTACAACCCGAAGGCCTTTCTTCATACACGCGGCATGGCTGCATGGAAGCTTGCGCCCATTGTGCAATATTCCTGCTGCCTCCCGTAGGG
+
+,*,'%&2&%0/(**'216/*+-)+*012+%&&+1;963305,**/7474)*+.:420,/.,),1:55-2/,08115;:7,010+/9.&((43,%()&)(+,571544)''#%&(%$,,/4+-,*(+57025+)+1-/211.663012661+,-/0://..'').16:43/189<9456+(((()+...-&'4524*9.12/5,,**+0/2//**/8.-8.+//)3+*-08+,*)(&&'')''*'-341.*+42$$$$$'(./29568+$(%%(-)*(+(&&''&%%&'&(**/635(,'-*53.-,+0,+*))++-38999,-**())(),.;8/06788060018775*./+&&(-5395')(''&/5-28-;-,2641*''&(((($&,.5+.)-0340;00/92+('+,0*+$+')0,*(),'(()+,./..((%%$(*%*(62%.(%#+**.09990*)*)&(((&%&&)),8.**,-.36200784/14002679241/-,$',-.057+(,6/;:9;/.-)+0,.056)(.7-8817-*,*5---.-)+$$$&(''*-()3.),.//51:1/7;7-.*8<<+/'.(('%%')+,)++-,4+)---.41,.--20000//-7*/&'&*+,/.1+,,*03-/.09840*..20-)'&&($'%,)+,-1+2-.0./7.(*..0,/+1()(%,3)-3).)))'%'.215.96.(,-4::/(*()1;3)*+*/0(',,+*+,,,((1**692-(1*798+889::69546;258(521101+*,'(+11355244747;:7579-/%%()*.6.6.20/.494+)0-*0%1+,)(%*(,,)-1.).4&0./172//0++$*')++,7726&)+7+&341**.-.*+.04-,*&%'$&%%%,3)(*(),/-.//3,+*,(.*+&&(**'&))-1(*/17.-)7)%.-)-5.2/8/--,&()/-./0/.(((&&$$&*)'$%%%*)00202.)&)*--..&),69875698+-',*+(,*().0(1--((-12-,04-+)%&'-*(())(%(,,/8/'(.*.-*'-($')',,)-'.+..52--0+++((%''-'%'&''#'1162,-7.,&11222344.''++,,%(,-()634$&
@2c5af9a8-3e7b-4940-b6ad-b081e7cf8054 ch=332 read=46346 start_time=2019-12-13T01:58:07Z barcode=BC01 runid=2c9cf7bc05858273f10e7d7ec552fc0bd742dc3e
CTCCTAAAGTGGGAATATTGGACAATGGGCGAAAGCCTGATCCAACAATGTGCCGCGTGAGTAAGAAGCGCTAGGGTTGTAAAGCTCTTTTACGGGATGATAATAATTACCGGGAGAATAAAGCTCAGCTAACTCCGTGCCAGCAGCCGCGGTAATACGGAGGGGCTAGCGTTGTTCGGAATTACTGGCGTAAAGCGCACGTAGGCGGCTATGGGGTAAGAGGTGAAAGCCTGGGCTGTAGAACGCTGAGACTGCATCGCTTGAATCAGGAGAGGTGGAATTCCGAGTGTAGAGGTGAAATTCGTAGATATTCCGGAAGAACACCAGTGGCGAGCGGCTCACTGGACTAGTATTGACGCTGAAGGGTGCGAAAGCGTGGGGAGCAAACAGGATTAGATACCCTGGTGGTCACGCCGTAAACGATGATAACTAGCTGTCCGGGCACTTGGTGCTTGGGTGGCGCAGCTAACGCATTAAGTTATCCGCCTGGGAGTACGGTCGCAAGATTAAAACTCAAAGGAATTGACGGGGGCCTGCACAAGCGGTGGAGCATGTGGTTTTAATTCGAAACAACGCGCAGAACCTTACCAGCGTTTGAGCGTGTCAGGACGATTTCCAGAGATGGATCTCTCTTCCGGGGATCTGGAACACGGTGCTGCATGGCTGTCGTCAGCTCGTGTCGTGAGATGTTGGAGTTGAGTGCGGCGACCAGCCCTCGCCTTTAGTTACCATCATTTAGTTGGGGACTCTAAAGGAACCACCGGTGTCGTGGAGGAAGATTGAGGAACGACGTCAGGCTCATGGCCCCTTACGCTGGGCTACGTGCACAATGGCGGTGACGGTATAGATAGGCGCTCGCGAGTGCGCTAATCTCAAAACCGTCTCCAGTTCGGATTGTTCTCTGCAACTCGAGAGCATGAAGGCGGAATCGCGCTAGTATCCATGGATCAGCGCCGCGGTGAATACGTTCCCGGGCCTTGTACACACCATACGTCACACCATGGGAGTTGGAATTTCGCCCGAAGGCGTTGTAACTCGCAAGAGGCAGGCGACCACGGTGGGCTGCTTGACGGGGTGAAGTCGTAACAGGTAACCGAAGATAGAGCGACGAGCCGTGGGATTAGCACAAAGACACCGGCAACTTAGCCAGCACCAGCAATACGTAATGGCA
+
(),(&'(*(*.3+*,,07262434424.($%)))&)*****',0,+3((%))8811/0-))-,($')'(%&&'+.()/&,)9-%+,,/775,1'+455-.).%%%$'('-*,,('()**.'($')+&**+0,,,8.,/$/)')7,-,6(,*/)0.+%$+3,+,+*)(,&*,.01637'10+11/1*3,*+1091,//-),,.4/52,+(('*065/)/(''/'+%*+*(-5893/+(%$#%*+'##$+,-/6:68885/.,.,/7/7*,/*+'-''/1314010+))++/1(')))+.0*-602361489690(2,030051*6*,*/)$#$&&*/,,-85778;865'//+.++,//78856(+/-,-)+-)))0346:,'*,09(71//)/1-.1669<3+1(-(',2(+,6:7648'11220012/,&&'+-164.4553$(&%3*,+))&(./.-51220())*6+*+'(**)0,90005662)&*(%')+,.::425/6,*.,/93+.3826,++%'-.-244598.4842.--*/)/.71/3+-.-/.-.*73+(/3/:1))-(0112..,/1685.-),*-.++.,,*&%$'($'&%$#+&&%'**3+/-))+,,::992-,+,*5+0'*)2+(().3,.((%&(-&(*.02663943033652+-/0:784457;::68:1:28/%'2))%&'&*&))&&%'$*,1(''#$%)*+).-923;9994189(-4-+7;534132//(++/33/'4.*31/00)&',)0-06.&-))&,*-36358656,%%().&('*21-''(,.2422/(*.*.&&()&)*2..3./42556&,*%#((4(%((+)-,.-.*)*),3+*(%',/3,2;6(24232)+)')1832:/02-2;754-,,,)*++$&)%)*88506,20235542()&*00335,-&$'-3351&&&$&'(*2633382-//16450(-('$'&'))../102%&%'&(*'++*,+++4-(*20+.&%**%,$(('',5-83.9+'&)**+.(-,'&%*(2)201+%*+%')//44.-+(%$#&%().10.,/)++11,1)&$,,-18:7131//3,+**)+,,&&(*27:9;2*8()$&&'-8*)*-,0,+(.0-(*&(#%%%)2/6,/$'+1.,24.0&#%##&
@acb654ec-504a-4f07-821d-33abb2116836 ch=438 read=68892 start_time=2019-12-13T01:58:17Z barcode=BC01 runid=2c9cf7bc05858273f10e7d7ec552fc0bd742dc3e
CCTTGTTGCGACTTCACCCCAGTCGCCAGATCACAAAGTGGTAAGCGCCCTCCGGGGTTCGGCTATCACTTCTTTTGCAGCCCACTCCCATGGTGTGACCCGGGCGGTGTACGGAAGAAGCCGGGAACGTATTCACGTAATTTCACGGTCCCCGATTACTAGCATTCCGACTTCATGGAGTCAGAGTTGCGAATCAGGACCTGACGCACTTTATGAGGTCCGCTTGCTCTCGCCGAAGTCCCTTCTCTTTGTATGCGCCATTCGCGTGTGCAGCCCTGATCGTAAGGGCCATGATGACTTGACGTCATGCGCTCCAGTTTATCACTGGCAGTCTCATTGAGTTCCGTGAATGCTGGCAGCAAAGGATAGGGGTTGCCTTTCGTTGGGACTTAACTTTAACATTTCTGGCGCAGGCTGACAGCCATTACAGCACCTGTCCTCTTTTGAAGGCTGATATAGAGGTTCTGGTGTCAGACCAGTAGGTTCTTCGCGTTGCATCGAATTAAACCACGCTATCTCCACGGCGCGGGCCCAAATCAATTCATTTGAGTTTTTTTAACCTTGTGGCCGTACTCCCAGGCGGTCATAACGCGATTATCCGGAAGCCACGCCTCAGGCACAACCTCCAAGTCGACATCGTTTGACGTGGACTACCAGGGTATCTAATCCTGTTTGCTCCCACGCTTTCGCCTGGGCGTCAGTCTTCGTCAGGGGCCGCCTTCGCCACCGGTATTCCTCCGAATCTCTACGCATTCACCGCTACACCTGGAATTCTACCCCTCTACGGACTCAAGCTTGCCGGTATCGGATGCAGTTCCCAGGTTGGGCAAAGTTCACATCTGACAACAAACCGCCTGCGTGCGCTTACGCCCAGTAATTCCGATTAACGCTTGCACCCTCCGTATTACCGCGGCTGCTGGCTGAGTTAGCCGGTGCTTCTTCTGCGGAGTAACGATATTAAGGCAAAGTAACTGCTCCTTCCTCCCCGCTGAAGAGTATACACAGCGAAGGCCTTCTTCTTACGCGGCATGGCTGCATCAGGCTTGCGCCCGGTATTGCCAATATTCCCCTGCTGCCTCCGTAGG
+
2859218(/./22;7/767..0351/1--063-103.+,.5100*+,/3*),(&)*(*(',+.+--+&)*2/4::00..'66+'/-5.+*/*)2)()+3''174506202*/-0('&*('+.*4)5,*&&(-81,-))'').*,$%'*()')')--900))''&*72../79:9333/+++,,-+-11-.%%0))%+-'&$%&..+,'),21//.(+').4--**%%&*+.*,'&''%*++*-4..//;7,,,-*-78:54+%%('+/3587305)&)+-.-./-**7*;99///,+,-))'*./0.0+.%),,*(-5<9331*(3&)+).//--$*,-+1766-+*%$+($&))3-,,237)0:.4/(14+4:0-((5/-.06+-2.,$&%(%%&'*/.-26-)%&()&,&))'$'%()'+((*)%((,34360-*+'%$)*,())+*-().&&$$#&&,,((%$%)*&%$$'&&'%**,(3,:659526647..,///2-1,-871/'($$'%')*0.'&&*&'+&,,-32.65243:8;94176*)*1027;1-361.1,*)('&%$(%))3+&#),6&1++%'(3-,++%-)*+.0-4/4)-10252931&5.-+-6927-3)()*-*,+2-*'&'*((#))+-4-00/390.'$1'**3385402,49()222:5*,,*05-*(+'%))-//)&(()0.41345+1::027787688897,2517437;3,,3.%%%)*344467857<3/17&&$$%(.:660,/,3,(',/-,-.0++')(*02*.%,+/.1:'/.017'--316+/9:/8-*/06/(*21&)')+4*,21372/-.-648869<69;8886870/+.))+,35.*../4898-,&2*22+('('()&056578/42/:02.,-.7122:-;+)%)$,2-,+361/6,04;6:<94340,%()2031')(+)*'.,22/(&&+.*($))5;*896.769-+-7712&%'&##&'(,-%4()/,4/:5;739,+&''*-(0.)(*0-034356176016'23/7,&$.(+./25.7.00;.2*+'()))00-69*-33*
@3d351f54-6e4f-4357-8d3d-ea9fb1689f26 ch=100 read=96553 start_time=2019-12-13T01:58:17Z barcode=BC01 runid=2c9cf7bc05858273f10e7d7ec552fc0bd742dc3e
CCGGTTACCTTGTTACGACTTCACCCCAATCGCTGACCCTACCTTCGGCCGCTGCCTCTGCGGTTAGCTCACGGGCTTCGGGTGTGCCAACTCTCATGGTGACGGGCGGTGTACAAGACCAGGAACGTATTCACCGCGACATTCTGATTCGCGATTACTAGTAACTCAGCTTCATGTAGGCGAGTTTCAGCCTACAATCGAACTGAGACTGGTTTTTAAGTTGGCTCCACCTCACGGTATTGCATCTCTCTGTACCAGCCATTGTAGCACGTGTAGCCCTACACATAAGGGCATGATGTTGACGTCATCCCCACCTTCCTCCTGGTTAGCTTAGGCAGTCTCGCTAGAGGTCCTCAACAATGGTAGTAACTAACGACAAGGGGTTGCGCTCGTTGCGGGACAACCAACGACACGAGCTGACGACAACCATGCACCACCTGTCACCTTGTCCCCGAAGGATTTCCTCGATTAAGAGTAATGCAAAGGGATGCCAAGTGTAAGGTAAGGTTCTTCGCGTTGCTTCGAATTAAACCACATGCTCCGCTACTTGTGCGGGTCCCCGTCAATTCCTTTGAGTTTTAATCTTGCGACCGTACTCCCCAGGCGGAATGCGTTAGCGGCGGCACGGAGTGTTGAAACCCCCACACCTAATTATTCATCGTTTACGGCGTGGACTACCAGAATTTATCTATCCTGTTTGCTCCCCCCTTTCGAGCCTCAGCGCCAGTTACAGTCAAGGAAGTCGCCTTCGCCACTGGGTGTTCTTCCTAATCTCTACGCATTTCACCGCTACGCTAGAATTCCTCTCCTCTCCTGCACTCCTGATAACCAGTTTGGAATGCGCAGCGCAAGTTGAGCGGGTACTTCACATCACTTAATCATCGCCTACGCTCCCTTTACGCCCAGTAAAATCCGGATAACGCTCGCCACCTACGTATTACCGCGGCTGCTTGGCGTAGTTAGCCGTGGCTTCACTCATGGGTACCGTCATTATCTTCCCCAAAGACAGAGCTTTGATCAAAGGCAACCATCACTCACGCGGCGTTGCTGCATCAAGGTTTCCCCATTGTGCAATATTCCCCACTGCTTATCCGTAGAAC
+
4//+4-,695;-0(%(+,37:77086-+-01&&1**+9-/046292.736)*(%((((%&)03051.295)+(-+-07,')'(+52390,,++*,,0201-,-9;:656446255/-.20'3-6./999:<:89;324394886244:;:497426//11++023440,00775843(2797668<:87697125::8900,-,+-*-/01./::621+/19+86768+-8/2+/1:1./0/09:410..102*47307;75:2-,,,+--102/1073**,,(-/14/3))+5122'/6(*-7866706<1+,4070412&((1.1-*+-*-/:5589763)*)'(%,(,1/-31())7+032./00-+*6,755/5*-.4)0601-//0.372340'./4423231555/01/0,--,/228988;7:3/).80673355/23-9000991((&(&'0305//,)+-,/1&%++/622372'09-::52-20-4120(,+,%$*'+-+3982301,'(4,202-4.98.82-.//0356:4343.2.,,++).5,121+018878:745;94.)5;;,.4-*0.,,345;-2./.08:1.0510436200.161/008,.,,+62+()*22<4-65/8::,),*.-/-(6)+8;879:98<:/20:2227:6782::7.0*2-++10&)+1/*,280'+*03930(*19//.560-/,,321;161:01.031&)%%&&'(20393;8666)3002,,/0973./+*.355899896848<;345;46821%//(+'+*,47221.')-08713-,,,0*)(*++8.8.667--6-4310(-&.-*+01..4*),-+2-+&*2+-,,-0/')/)1.00%./055779793:7(63,&0+34+)//04/,/22868:3842270/19.1:0468984;24:32264/..4*3*,*,-030,*-6,141/241,**,,--/(*&,-+,.1:33498,679+684135/-,-+**(&'*+(,''&%)+/62454761)--/2:;769445665670/02190213,&&(&*,+0.-.419780%+*))(&&+-,/120)-(
@2538cacb-e9a4-41a7-9a7b-4856c277e865 ch=100 read=96549 start_time=2019-12-13T01:58:13Z barcode=BC01 runid=2c9cf7bc05858273f10e7d7ec552fc0bd742dc3e
CTCCTACGGAGGCAGCAGTGGGGAATATTGCACAATGGAAACCTTGATGCAGCAGCGCCGCGTGAAGTGAAGGTTTTCGGATCGTAAGCTCTGTCTTTGGGAAGATAATGACGGTACCCAGGAAGCCACGGCTAACTACGTGCCAGCATGCCGCAGTAATACGTAGGTGGCGAGCGTTATCGGATTTACTGGGCTAAAGGGAGCGTAGGCGGATGATTAAAGTGGGATGTAGTACCCGGGCTCAACGGGTGCTGCATTCCAAACTATTGGTTATCTAGAGTGCAGGAGAGAGTGGAATTCCCTAGTGTAGCGGTGAAATGCGTAGAGATTAGGAAGACACCAGTGGCGAGCGACTCTGGACTGTAACTGGCGCTGAGGCTCGAAAGCGTGGGGAGCAAACAGGATTAGATACCCTGGTAGTCCACGCCGTAAACGATGAATACTAGGTGTGGGGGTTTCCAGCACCTCCGTGCCGCCGCTAACGCATTAAGTATTCCGCCTGAAGTACGGTCGCAAGATTAAAACTCAAAGGAATTGACGGGGACCCGCACAAGTAGCGGGCATGTGGTTTAATTCGAAGCAGCGCGAAGAACCTTACCTACACTTGGCATCCTTGCGTACTCTTAATCGAGGAAATCCTTCGGGGACAAGGTGACAGGTGGTGCATAGTTGTCGTCAGCTCGTGTCGTGAGATGTTGGGTTAAGTCCGCAACGAGCAACCCGCTATCGTTAGTTACTACCATTAAGTTGAGGACTCTAGCGAGACTGCCTGGAGTTAACCAGGAGGAAGGTGGGGATGACGTCAAATCATCATGCCCCTTATGTGTAGGGCTACACACGATGCTACAATGGCTGGGTACAGAGATGCAATACCGTGAAGTGGAATGAAACTTAAAACCAGTCTCAGTTCGGATTGTAGGCTGAAACTCGCCTGCATGAAGCTGAGTTACTAGTAATGCGCGAATCAGAATGTCGCGGTGAATACGTTCCCGGGTCTTGTACACCGCCCGTCACACCATGAGAGTTGGCAATACCCGAGTCCGTAGGCTAACCGCAAAGGAGGCAGCGGCCGAAGGTAAGCAGCGATTGGGGTGAGAGAATCGTAACAAGGTAACCGG
+
+0/))*/091.6223336:7;9*/+*&*))*0118320,4/+709/235435//%-,57311/,*)%(()2352:;00,5488616))*./;::09<03;1,1.1216,+(-.976.:/,)))''/4.+/))(.((&(),./391--+'&$$%)$+,5-..85362723974367435114$-$23/.04680,()1*-.,(//18869;6:78808010+*-3:9751*''$&),)/4654:--0%566580..(1-8*21.*+%)*-,0400154003556,20,'((''.,0,3+8,7))'-/2.1332:6.16,+.2981()('.++3701()(39;+6/7/,*%'(.72221183556,2**)1--)+,+),1.23+*,+)*21899')+-3;.6/),&/8/*.245<4016977379.003;:;:9)3,,1209)%+&%(**',,799,7<63//(0117100+-/5.)+0)+,:-3,/,.862.14784004)%$&'))&-1986./23-,1.2<<578-..(,-3475651257-256(')),-((()./1/))+2-(-22;;688:51/)(,*'--*',,(-11909//6)*+*'+)-+21+9,)+*+(0'(()//2344,()&)*,*.8/:959;76634/4/128,/1++/4,/.2*-42%/05991234478333+/1346986:2;8:;831304)*+'(&'$+1*77.$$*')120;201300/(13/606,/+3*+.:23531+.-'((*2677;0//')-*%&)3*2/-.++-*/-009845533//1797244999:,62,*.312254411/3-,-000*..%)*./15494022158&').+++,+8885;4,4:560*&-,0-/((#'))++)189.1:255768368:;33,0703459665/87./876.*$''+),,,,66+*0-,-3*/.,*+$**./496766510///*1%**0174(2126//,-797180//2322051:0/11,//1986/0()+.-*(+'((*48,))(-7845('00//509/248'4..,1,-.*+,)+-01+2-+%''%,,/%5'235.,,,))))0-1431.)17)5-4;::*2
@a26dcb95-8c67-436b-87a6-666a9c8bca37 ch=21 read=39494 start_time=2019-12-13T01:58:25Z barcode=BC01 runid=2c9cf7bc05858273f10e7d7ec552fc0bd742dc3e
CCAGTTACCTTGTTACGCTTCACCCCAATCGTAATCCCACCTTAGATGGCTCGCCTTGCGGTTAGGCCACCCCGGCTTCCGGGTGTTATCAACTCGTGGTGTGACGGGCGGTGTGTACAAGGCCGAACGTATTCACCGCGACATGCTGATTCGCGATTGCGCTGATTCCAACTTCGTACCAGTCGAGTTGCAGACTGAAATCGAACTGGGAATAGTTTTATGGGTTTGCTTCACCTCGCAGCTTCGCTTCCCTCTGCACCATCCGAAATTGCGCCAGCACGTGTAGCCCAGGTCATAAAGAGGCATGATGATTTGACGTCATCCCGCCTTCCTCCAACTTATCACTGCTTGAGATCTCCTTCAGAAGTCCCCAACAATAATGGTAACTAACGATAGGAGTTGCGCTCGTTGGGAGAAGCAACCAACATCTCACGACGCGGCGAGCAACCATGCGCCACCTGTATCTCATACCAGCTATCTCTCCATCTCCTGGAGCCTTTGCCAGGTATATTAAAGACCACCAGTAAAGGTTCTTCGCGTTACTTCAGATTAAACCATGCTCCACCGCTTGTGCAGGCCCGTCAATTCCTTTGGAGTTTCATTCTTGCAGACAATGCCTACTCAGACAGGTACTTATTGCGTTAACTGCAGCACTGAACTTTGACATCCAACGCACTAGCAATGCGTAACTGCA
+
/0**2+&,'))&-*$)')+))),23--1-0&*(,+.4,(-)-,%('%)+*,)%&%##$&,/-1$(()'$)+,*,/*()()&2*0**4-----./0+-5435678:8;86.64431,.003+314/09:997575138461,,+-,061,8,,&'()-'$&%%'+.2843*+-.1-$-%)%%(+,((+.5.5.2120*+1+**$%%%&%((**+&60;<1/2/40)4.)-36435:3412$+**1*&'2)-7-..*'(&/+435))'*()')*'*(%',+-+.)((()/+(&(*++-31(*&2,5362210*39*,),('&)*-4)%)0-234.2(1,*1+&+:344*))*()&&'00-#%%%'%('&&+3-'.**-&%'&&(-+/,))7*1*(()).*.0507//0/,4317))%('&)5)()+,-1340/+,-*1'''.+(%&./04435--%,)(1,3122333/'%#%&$-,.13110--247560,*.3*,0*.1)')'((&#&''*$),**766&'$*(..2)*0.8.-,&)--2.*'))''#*2-3;1250.-/108226**.,),).%),+/*%*0*++61()1-,'&)0:63,,.*2)'+$''+&'($)(&$%(+),+0$/&)''('&)'%+)(2/3,.*-(-/,/3349,31*'+2793*.'-(,,,-'++..-%,-+-%&$"%%
@4d093e5b-e242-4345-9525-21c0dcb0f1ce ch=78 read=74060 start_time=2019-12-13T01:58:18Z barcode=BC01 runid=2c9cf7bc05858273f10e7d7ec552fc0bd742dc3e
CCGGTTACCTTGTTGCGGCTACCCCAATCGCTGACCCTACCTTCAGCCGCTGCCTCCTTGCGGTTAGCTCACGGACTTCAGGTATTGCCAACTCTCATGGTGCTGACGGGCGGTGTGTACAAGACCGGGAACGGCACCGCAACATTCTGATTCGCGATTACTAGTAACTCCAGCACTTCATGTAGGCGAGTTTCAGCCACAATCCGAACTGAGACTGGTTTAAAGTTTGGCTCCCACCTCACGGTATTGCATCTCTGTACCAGCCATTTGTAGCACGCGTGTAGCCCTACATAAGGGGCATGATGATTTGACGTCATCTACCTTCCTCCTGGTTAACCCAGGCAGTCTCGCTAGGACTCAACTTAATGGTAGTAACTAACGACAAGGGTTTGCGCTCGTTGCGGGACTTAGCAACATCTCGACACGAGCTGACGACAGCCATTACCACCTGTCACCGCCCTTCACAGAAGGAATTTCCTCGATTAAAATTCAAGGGATGTCAAGTGTAGAGTAAGGTTCTTCGCGTTGCTTCGAATTAAACCACATGCTCCGCTTCTTATTGCGGAGTCCCCGTCAGCGTTTAGAAATCTTGCGACCGTACTCCCCAGGCAGAATGCTTAATGCGTTAGCGGCGGCTTTTGAGGAGGTGTTGAAACCCCCCACACGCCTGAAGTATTCTGCATCGTTTACGGCGTGGACTACCGGGTATCTAATCTGTTTGCTCCCCACGCTTCGAGGCCTCAGTTACAGTCCAGAGAGTCGCTTCGCCACTGGTGTTCTTCTAATCTCTGCGCATTTCACCGCTACACTAGGAATTCCTCTCCTCTCCTGCACTCTAGATAACCAGTTTGGAATGCAGCACCCAAGTTGAGCCCGGGTATTTCATCACTTAATCATCCGCCTACGCTCCTTTACGCTGATAAATCCGGATAACGCTCGCCACCACATTATTACCGCGGCTGCTGGCACGTAGTTAGCCGTGGCTTCCTCCTTGGTGCCGTCATTATCCTCCCCAAAGACAGGCTTTACGATCCGAAAACCTTCATCACTCACGGCGTTGCTGCATCAGGGTTTCGCCATTGCTCCAAAAAATTCCCCACTGCTGCCTCCCGTGGG
+
51+*,7'*317/.3&(*$'*'+0.'5*,/+-.13/84*+17582('/.(.112613--+(-(.10./576'*0326797%331.3/.26.3*)(((&)(212/10342975581-0,)*+/-).,3(4.2-.)*('+.,/06989::;;::<958740:*+,+)',0./05/(,%,.32')'%+,58.(0/:85-,*)%))2.3,%%&('(&-(02*12:;.;+.0:21514.:5/1;98(.,,+/.1/22910,//886;7647/51('+'(,'/233530)'(+*)()*(+/.6:6247----+5:.,.179::22%(..-42,/3)+1606/(+,*%*/0388313..3/(&&)*-+/+.,.+*2***+.-/.-06486920++-/9((*0.,,-.5020882&'%%$&),(,-0.,()*16436664*44676.8809..4604835--&(%&0.()-*()&'*)+-((/7,345512.6-,((&'%)*,88198943))'.41&$&)'').0:54:5/443:233;1*,*2*;;:9:.+,.2786-*-3-002*2+-/55),+-68--//,,)*',/('---,*9-,-668<5944/5880-177..-(,#%*-,203486;31.+1-0.)(*.++*).*.1(-*-)-670/833++-&*$+((&'%&+/2:.+))+0875:9.*,**)-1307651*()%.)-.00856-.-9-+--037*%(((&))'&&(&%)+12281214.8(*)++)*,)()1+:8;:.5.0,')+:95,1()12000,%+)-,29;98;;27:56/3-*-&1'5)4-(+.4,,+(-4+,3%)-2011712)20325<:.,))+$,('(%*&#'(*-/,.262++/*1,,;//---())*.-,.89:912611423270+62(.()$$%)*,1+/&5+5:998227;892&)(')'-**0812;995;676908-**..15627///3+2/0-.31301&,(&(-$-3.44*7**,98/7;:0,90.'...6361/$',-24,+--+*-3.4/128111+')**2.2<24211239.434,;-0+--)())$(1)839811/6807,$('''&())(*'#%%'('
@eba4d2d4-4c58-4086-ae00-04768f818e90 ch=211 read=50383 start_time=2019-12-13T01:58:25Z barcode=BC01 runid=2c9cf7bc05858273f10e7d7ec552fc0bd742dc3e
CCCGGTTGCCTTGTTACGACTTCACCCCGAGTCATGAATCACAAAGTGGTAAGCGCCCTCCCGAAGGTTAAGCTGCTTCTTTGCAACCCACTCCATGGTGTGACCCGGGCGGTGTGTACAAGGCCGGGAACGTACCGTGGCATTCTGATCCGGTGCTAGCGATTCCGGCTTCATGGAGTCGAGTTGCGGGCCTCAATCCGGACTACGACGCACTTTATGAGGTCCGCTTGCTCTCGCGAGGTCGCTTCTCTTTGTATGCGCCATTTGTAGCGTGTGCAGCCCTGGTCATGGGGCCGCCGATGACTTGACGTCATCCCCACCTTCCTCAGTTTATCACTGAGTCTCCTTTGAGTTCCCCGGCCGGTTGTAACAAAGGATAAGGGTTGCGCGCTCGTTGCGGGACTTAACCCAACATTTCCTGGCTTACGAGCTGACGACAGCCATTATTGCAGCACCTGTCACGGTTCCCGAAGGCACATTCTGTCTCCTGAAAACTTCCGTGAGTGTCAAGACCAGGCAAGGTTCTTCGCGTTGCATCGAATTAAACCACATGCTCCACCGCTTGTGCGTTCCATCGAATTCATTTGAGTTTAACCTTGCGGCCGTACTCCCCAGGCGGTGACTTAACGCGTTGGCTCGGAAGCCACGCCTCAAGGGCACAACCTCCAAGTCGTTTTGCAGCGTGGACTGCCAGGGTATCTAATCCTGTTTGCTCCCCACGCTTTCACTCAGTCTTCGTCAGGGGCCGCCTTCGCCACCGGTATTCCTCCAGATCTCTACGCATTTCACCTTTACGCCTGGAATTCTACCCCCCCTCTACGGACTCAGCTTGCCGGTATCAGATGCAGTTCCCCAGGTTGAGTGGGAGTTTCACATCTGACTTAACCGACCGCCTGCGTGCGCTTTACGCCCAGTAATTCCGATTAACGCTTGCACCCTCCGTATTACCGCGGCTGCTGGCGCAGGTAGCCGGTGCTTCTTCTGCGAGGTAACGTCAATGAGCAAAGGTATTAACTTTACTCCCTTCCTCCCGCTGAAAGTGCTTTGACGAAGGCCTTCTTCATACGCGGCATGGCATCAGGCTTGCCATTGTGCAATATTCCCCACTGCTTGCCTCCCGTGGG
+
;3*03.6(./.1*.-).112397/752-&&+,-1753644,1/,5**+0.26.//0;23//((,3-3/83/%)'#'2-*8;2+35.0:0%&&)*%--)++-/.-+*,32516620*)'&)(//09*6.5..)/).64724--.52886-0'&&0#%''')*.08103..8:9899-***)*'/-,(+++)*(*,+9///,2,./-/535.,(*-6:220*4/.06..,2+,,/02011,.0,,%+08/31072*)*)++78:2;4**(')+((*)$$(,.93/3890#&&++(*+''%(%**)*+0-/0124985::2.163<7946*++6:,-/75-/#')4361.6:3/4642)-)&+1.-2(+'$#%'-0+53993'),0+8(''('++.84:33+96,&$#0..43+0.0/:0/'(&&'%&)+019988788830042(5&&+*&,(22*/-*)*)'(*2/9/4-((,,/-)..7:3-&'),0+)+,563.588913*))+-27634030'/596/-/186:;96988<46678--.4.5;4;8.0/001128344.,.+,*(%&))$%&&('4(7,517<3//10;:586,3-,+6/70&1())167+,1504-+.0-.-6.5/*''((/058)1--+363447;781/-740/3292:.4+4*)-*/725+(/&6444:;8/-&.341*(-*,/027886617<:151893,/0+).:*2%'))(*+&////01,29<7.82190:3.,**7.7;80..3/04*))532111&334.:<6+*-($')()%)').++*2-12/63669.)*,+++**+267*((+-.38%/0/04),-318/27;:28,),,4,'$)%$,'%)&2.)),-.3.-+-.10312/6690270./*+,-&),12,-0--.)&),,305))*03035//12-0/2:502:04/7.,575061018833-+''$/+',./6)41--.1,4<8556.&-.*-+,,02,9/0/678;*1+5.10-,),5-+.-96+5:6('*2+,.8806.-+)*'(%$&&&),/.673856<78901,./21/*,)&%+-&57637+22++8-1,1212(8/77:1)%&#$$#&)''*5*+6,5+
@dd7b5f0b-a969-45ae-9c01-6cacd855d9e1 ch=253 read=85588 start_time=2019-12-13T01:58:42Z barcode=BC01 runid=2c9cf7bc05858273f10e7d7ec552fc0bd742dc3e
CCGGAACGCTGTTTGACTTCACCCCAGTCATGAATCACAAAATTGGTAAGCGCCACTCCCGAAGGTTAAGCTACCTGCATCTTTTGCAACCCACTCCCAGTTGTGACGGGCGGTGTGGCCCGCAGGCCGGAACGTATTCACCGTGGCATTCCTGATCCACGATTACTAGCGATTCCGACTTCATGGAGTCGAGTTGCAGACTCAATCCGGACTACGACGCGCGCGGGGTCGCTTGCTCTCGCGAGGTCGCTTCTCTTTGTATGCGCCATTTGTAGCACGTGTAGCCTGGTCGTAAGGGCCATGATGACTTGACGTCATCCCCACCTTCCTCAGTTTATCACTGGCAGTCCTTTGAGTTCCGGCCGGACCGCTGGCAACAAAGGATAAGGAGTTGCGCTCGTTGCGGGACTTAACCCAACATTTCACAACACGAGCCCGGCGACAATGCAGCACCTGTCTCACGGTTCCCGAAGGCACCAATCCATCTCTGGAAAGTTCTGTGGATGTCAAGACCAGGTAAGGTTCTTCGCGTTGCATCGAATTAAACCACATGCTCCACGGTGCGGGCCCCGTCAATTCATTTGAGTTTTAACCTTGCGGCCGTACTCCCCAGGCGGTCGACTTAACGCGTTAGCTCCGGAAACCACGCCGCGCG
+
*/+1&''%('+.4-+-16:1-299.03411112:8646-50(-*00271//038),+.'&(+1,/-15.-/./--&$%&),-7;9,65'56,%((26(%$4&*%()+.86//0*)/+..3,$&&++78)/'--).-07224703+/+++/4***0276-/.()/++*++-.8:<680&/508*0-,(()(*+1-9/0/47978,:/2-30153**10101()(#('1,,.'&'&%%(**./20,*..2-.060938<:05674613;399)*%(*,01445*''+-(*7;:4751*775///,01.-0-3-..0234859:5+/+*308*.)*,;51175890;0/+11)*7-*+88,8++,32/67<;9872:2.5.0;./19980++%*28040469453/1-28213201,84.0310;4,-21-.,.)+3.&&))--',))+)/(321455221,+)+&43:78/+.3,03'/*0615471//-05604+1/.,,(+-.1291;+0/217+00,0+1-;;99<50/-&,+,-45)'+002:54.-*+7//.0'&(''*(22849794*+57:8<8247.,.64<<7/8545:+12.,-,.45/8::,+3484988/.*(&3*/.1-2.--670//.*.0-/-.&*%$&%&%
@a8e9a298-889e-41a8-bd9e-f4af6503485f ch=467 read=40657 start_time=2019-12-13T01:58:39Z barcode=BC01 runid=2c9cf7bc05858273f10e7d7ec552fc0bd742dc3e
CTCCTGCAGGGGGGGAGGCAGCAGTAAAATTTTTTTCGGCAATGAAACCCTGACCGAAACAACGCCGCTAAATGAAGGAAGAAGGTTTGCTGTGATTGTAAACTTCTGTTATAAAGGAAGAACAGCAGCTACGAAATGGTAGCCAGTGACGATACTTTATTAGAAAGCCACGGCTAACTACGTGCCAGCAGCCGCGGTAATACGTAGGTGTGGCGTTATCCGGAATTATTGGGCGTAAAGAGGAGCAGGCGGCAGCAAGGGTCTGTGGTGAAAGCCTGAAGCAACTTCCAGTAAGCCATAGAAACCAGGCGGCTAGGTGCGGGAGAGGATCGTGGAGATTCCATGTGTAGCGGTGGAAATGCGTAGATATATGGAGAACACCAGTGGCGAAGGCGACGATCTGGCCACAACTGACACTCAGTCCAGCGTGGGGAGCAAATAAGTTAGATACCTAGTATTTTGCCGTAAACGATGAGTACTAAGTGTTGGATGTCAAAGTTCAGTGCTGCAGTTAACATAATAAATTACTCCGCCTATGAGTAGTACGTTCGCAAGAATGAAACTCAAAGGAATTGACGGGGGGCCCGCACAAGCGGTGGAGCATGGTTTAATTGAAGCAACGCGAAGAGGCTGCTACCAGGTGTGACATACTCATAAAGGCTCAGAGATGGAGAGAGATAGCTATGAGATACAGGTGGTGCATGGTTGTCGTCAGCTCGTGTCGTGAATGTTGGGTTAAGTCCCGCAACAGGCGCAACCTTTATCGTTAGTTACCATCTAAGTTGGGGACTCTAGCAGAGACTGCCAGTGACAAGCTGGGGAAGGCAGGGATGACGTCAAATCATCATGCCCCTTATGACCTGGGCTACGTGCTACAATGGATGGTGGAGGAAGCGAAGCCGCGAGGTGAAGCAAAACCCATAAAACCATTCTCAGTTCGGATTGTAGTCTGCAACTCGACTACATGAAGTTGGAATCGCTAGTAATCGCGAATCAGCATGTCGCGGTGAATACGTTCTCGGGCCTTGTACACCACCCGTCACACCACGAGTTGATAACACCCGAAGCCGGTGGCCTAACCGCAGGAAGGAGCTGTCTAAGGTGGGATTGATGATTGGGGTGAAGTCGTAACAAGGTAACCGG
+
++0-)'.$,/*1/+($'*'()')$('''*'-49;604/66292)%+,(:0+*+,7-,,&//10-16,(&&+,,-33/,01+-0),,2(%#&&&(*-4)1/7,117/00)4)),:,,,16+/..(.,(.//21)'+7,,81,,-1*+,,02)),*(+.1./6/'+,)*1../49704./.77/7257/0.+--('''%,3.//;8:5532*(&'')1+,-/-0./.1.+2-7:;54447+''-+&+,29;84:4/02.-+64./.0+,(**.35//53-&%%&%('.-8'&+899/78+,,)(1..62780'.////5.,*&18./-084663228/+.4/5514.224+.--1/-',0*-4454,+0,,,'-23+*+4146:055597-.8)6/:9.....330-*(*-&/%'(.$&)1*,01&)'(*499:,,,/4:.,-&))-,,1637:++(3&%%$$*04578<:8222-+-.0684-++,0,+-/8.1/28.-2;866:::98821817.2'(01.24-/.+-.2:/1:6(*0*.../63459<94712,/23-,6;.4779,*+()/-432)-512++2-(*&--01-0/-22((((*,,/<:/&,'&++)*5243,(1,*'*'(')-,&+)(/),)-(*./23,++*,261*2248*)*,-;:9-,+**./0422,,,++55547-0./3::7788486:44552)&&&'3348:954/+-/009+1-1./))),2,),-.3%&228:924.,00+./0800/6;67;990,/2,-4,/6,..31+%))&'(*,889:90110157:3444;8.'-*0*$+50.-2457899:5355:::;9/:5+-,--3247469+,')*./143,522.121651.)(',)).(2'(.120/,,)+'*+05()+::84<7148;;74632:4))&)(:73.)4&%*-14466855679757104//.////404/:566551)+)')*3255;891122254737-3,+-;;8:02-+*,*2226160-././+#&'0,7735352--***)/..5602'+,*'*,*+6.8.6*4+&&')*/-%,&-()+%&'*2*+&$$.).4:9126.011.906/1,*-0210/#%(1410+6-495:.4
@75e92f53-1110-43e6-862d-f65a9085c6ec ch=484 read=70150 start_time=2019-12-13T01:58:50Z barcode=BC01 runid=2c9cf7bc05858273f10e7d7ec552fc0bd742dc3e
CCGGTTACCTTGTTACGACTTCACTGATCATGAATCACAAGGTAAAGCGCCCTCCCGAAGGTTAAGCTGCTTCTTTTTTTACAACCCTCCCCATGGTGTGACGGGCGAGGTGTGGGCCGGAACGTATTCGTGGCATTCTGATCCACGATTACTAGCGATTCCGACTTCATGGAGTCGAGTTGCAGACTCAATCGGACTACGACGCACTTTATGAGGTCCGCTTGCTCTCGCAGGTCGCTTCTCTTTGTATGCGCCATTGTAGCGTGTGTAGCCCTGGTCGTAAGGGCCATGATGACTTGACGTCATCCCACCTTCCTCAGTTTATCACTGGCAGTCCTTTGAGTTCCGGCCGGACGCTGGCAACAAAGGATAAGGGTTGCGCTCGTTGCGGGACTTAACCAGCATTTCACAACACGAGGCTGACGACAGCCATGCAGCACCTGTCTCACGGTTCCCGAAGGCACATTCTCATCTCCTGAAAACTTCCGTGGATGTCAAGACCAGGTAAAGGTTCTTCGCGTTGCATCCGAATTAAACCACATGTCTCCACCGCTTGTGCGGGCCCGTCGAATTCATTTGAGTTTAACCTTGCGGCCATTACTCCCCAGGCAGTCGACTTAACGCGTCGCTCCAGGAAGCCACGCCTCAGGGCGCAACCTCAAGTCGACATCGTTTGACGTGGACTACCAAATTATCTAATCTGTTTTGCTCCCACGCTTTCGCACCCTGAGCGTCAGTCTTCGTCAGGGGCCGCCTTCGCCACCAGTATTCCTCAGATCTCTACGCATTTCCACCGCTTCCACCCGGAATTCTGCCTCTACGTTGAGACTCGGCTTGCCGAAATAGATGCGGGACTTCCCGGTTGGGGCAGGATTTCCATCTGGCTTAACAATTATACCGTGCAGCGCACGCCCAGTATTCCGTTAACGCTTGCCTCCATGGCCTGCGGCGCTGTTTGGAATTACTGGCCGGTGGCTGGCGGATAACGTCCGTGATGAAACTTGCTTTCGCCACTCCCCACATGAGTACTTTGTGAGCCTTCTTCATACACGCGGCATGGCTGCGTAGGCTTACGCCCATTATTCATATTCCCCACTGCTGCCTCCGTAGG
+
1*0/50/9:6:317(.--02;8-3$$',4)0+,+**+-/+,)()/)%&(,.(,160+-3,4/63*$&%#%,.0601753,',,10:0*-9:+'6452231233;:9,&)*$%%%'(.,,*/,+,/+8,+*4090+0:5.//69)')+,394222-.348;6.**,01;-./,*)+,344171227886/,/-00:2341.41421(,,1+&)((3++,('&&%$&().0,1'(3.+%*5+22.38.+,.0479::122.+++,*+-.-,-.7:449<;:681'09:9;4521320.,-,+,../6-870)877<5622)+/;3./18:837.+,./+)53424843+&+1-1.'(+45091.3228)7/7/0*151+0)+/347455122;44/8/3+&&)$-'*1.+-0.82121-*.256547391/03%/$-%/.-49.1886624,57:576-,,0/0/002;41557765&()*366.394878:<;;69962778;9;;88:*/-2316;916--700'*.''')/*3;:6<33.1.,(()70383.()&*)-'0+33($-.+0,20227;742258-.-2221,...2:)/,+,,225.-132&00()$&(+3,/+),%##()4'%)(()&+30112775-.4,*$)*6/98606.56638467*8.+()*(('(&*-+..-$&#+*301171653604,')+02,(,+,5;40,,+.6&%%&178996898920...+.3835;78:776/45158(543292104-+0125331444/1:.1'$+-'./1.-','%$'.%.&'$#*)'*)#&%'%((&(/,.',''((,'%(%%&$(*...-0,$#&&*,'(.%)%++&+%&(%,64).(&($%$$$#)%&(&)%&'&()''%%%#%$'#)'+,&%).--0.2*+04.-,**&#(%%(+(*'$$&#%'&%%%'()%&%**)'-'$&%$&()*(()%%$$%$'%%)&&(%*5'%+#$$#%%$%&&$%'+'''*-'*-107,&))(*)''&'%##%"%&&*))1,/7653.0-.)/(1.//8;:,+*')%.36/8.0/1<7*..&0-'()+93924.%)((*)'*))/2'+&/+
@98175abd-4107-4d66-b9da-83be39b93183 ch=10 read=26327 start_time=2019-12-13T01:58:57Z barcode=BC01 runid=2c9cf7bc05858273f10e7d7ec552fc0bd742dc3e
CTCTACGGGAGGCAGCAGTGGGGAATATTGCACAATGGAAACCTGATGCAGCAACGCCGCGTGGTAATGAAGGTTTTCGGATCGTAAGCTCTGTCTTTGGGAAGACAATGACGGTACCCAAGGAGGAAATACGGCTAACTACGTGCCAGCAGCCGCCTGCGGTAATACGTAGGCGAGCGTTATCCGGATTTACTGGAGCGTAAAAGGGCGTAGGCGGACGATTAAGTGGGATGTGTGAAATTGCCCGGGCTCCAACTTGGGTGCTGTTCCAAACTGGACTATCTAGAGTGCAGGAGGAGAGTGGAATTCCCTAGTGTAGCGGTGAAATGCGTAGAGATTAGGAAGAACACCAGTGGCGAAGGCGACTCTCTGGACTGTAACTGACGCTGAGGGCTCAGCGTGGGGAGCAAGCAGGATTAAGATACCCTGGTAGTCCACGCCGTAAACGATGAATACTAGGTGTGTGGGGGGTTTCAACACCTCCGTGCCGCCGCTAACGCCATTAAGTATTCCGCCTGGGAGTACGGTCGCAGATTAAAACTCGAAGGAATTGACGGGGACCCGCACAAGTAGCGGAGCATGGTTTAATTCGAAGCAGCGCGAAGAACCTTACCTACATGACATCCCTTGCGTACTCGGAAATCCCTCCGGGGACAAAGGTGACAGGTGGTGCATGGTTGTCGTCAGCTCGTGTCGTGAGATGTTGAAGTCCGCAACGAGCGCAACCCTTGTCGTTAGTTACCATCATTAAGTTGGGGACTCTGCTTGAGACTGCCAGTGACAAGCTGGAGGAAGGCAGGGATGACGTCAAATCATCATGCCCAACATGACCTGGGCTACGTGCTACAATGGATGGTGCAGAGGAAGCGAAGCCGCGAGGTGAAGCAAAACCCGCCGGAAACCATTCTCGGTTCGGATTGTAGTCACCGCAGCTCGACTACATGAAGTTGGAATCGCTGGTAATCACTTGATCAGCATGTCGCGGTGAATACGTTCTCGGGCCTTGTATTACTACACCGCCCGTCACACCACGAGAGTTGATAACGCCCGAAGCCGGTGGCCTAACCGCAAAGGAAGGAGCTGTCTAAGGTGGGATTGATGATTGGGGTGAAGTCGTAACAAGG
+
-,0003)26*-31+&1'(+0/5*,+,.6/--+.-2.,,$+.(;)*+:998/645766:0001--&%'%$)0(2*99501;7::795(*+-566782:/*.((*)/*-5/221+,+()))*&/*)(%))('),,2../427896:9::22/-,22./.**,-52.6/./56361-,&+057;7.7,-,+48/.669/%')96376(),/+,.&,+,,))&,11411.15<;:82/()'*,%.&$.30-5346,+(,'&&-0,+//,),.-+1641/.2**+.//02)*.11;51)))&&&&()*--,2-90,(%+3/2.00092/,.4**2035)*(*/.003.1,-.-,/,46141+*0-/62763311,15:69887893333221//''.7/8.-,,.-.7:+)+,73'0&59/300()*6339(')((%'//0%*+042266)+++,,0:5466/7881/,',3783*++0,+)+,-2264,5+23249.-+-%+(-,'1241145792**06112,'')+63:88-//**,,.7<4676..4,,,-0/6,,*/5414;6,.$&&'%%'*-)*(+*,/2+799+3/0)+/.*-))*))./8/023215213+**$%+&-11/4,.312(+'$&&&&'(()-;5.2409:.6599+-/+.36,1334::8988766933589:0332447678763,++4*2*&((*./-05523-/,,.80309-/+,+:0:1111:229:;:,9+:,2/90:;688443%*+.-./121-12(*+--8..*+,0:2.*+*,-1%0600/-37898773.-+--03,2-'(&&)++0.')47221-0+,/76360<11;9:9645523+,0,1+.')**0700-0-2.,)-),099.4:5-/11.*3/+115;888*45;97:333+/,142*+,)))(+,11258.736617.025-/,,)%$%$('+++,'(**(*/2.242567958/8778:95:3240/3-174221')&*'(),*,+.626;81+),,,//+11-+'+/2...2877275--6123-0.)).)&&(.)+-45).,+.-3-.02676110'%.'1/-//-./1-;.96;2/000--,.881,/*'&
@659512c2-8f9f-472d-ad14-66d94fbd8528 ch=401 read=32668 start_time=2019-12-13T01:58:59Z barcode=BC01 runid=2c9cf7bc05858273f10e7d7ec552fc0bd742dc3e
TTTTTTTTTTTTTTTTTTTTTTTTTTTTTTTTTCGGTAATACTTCGTTCGGTACGTACTGGTGCTGAAGAGTTGTCGGTGTCTGTGTTAACCCTGCCCTGTCGCTCTATCTTCCGGTTACCTTGTTACGACTTCACCCCAATCATCAATCCCACCTTAGACAGCTCCTTCCTTGCGGTTAGGCCACCGGCTTCGGGTGTTATCAACTCTCGTGGTGTGATGACGGGCGGTATTGTACAAGGCCGGGAACGTATTCACCGCGACATGCTGATTCGCGATTACTAGCGGTGCTTCGTATGATCAGTTGCAGACTTCTGAAAATCCGAACTGAGAATGGCTTTATGGGTTTTAGCCTTTCCCGCGGCCGACACCCTCTGCACCATCCATTGTAGCACGTGTGCAGCCCAGGTCATGGGGCATGATGATTTGACGTCATCTCCGCCTTCCTCCAGCTTGTCGCTGGCAGTCTTCGAGTGCCCAGCAATGATGGTAACTAACGATAAGGGTTGCGCTCGTTGGGACTTAACCCAACATCTCACGGCACGAGCTGACGGCAACCATGCACCACCTGTATCTCATATGGCTATCTCTCCATCTCTGGAGCCTTTATGAGTATGTCAAGAGACCTGGTAAGGTTCTTCGCGTTACTTCAGGTAAACCACATGCTCCACCCAGCATTGCGGGGCCCAAATCGAATGCTTTGAGTTTCATTCTTGCGGGCAGCATTACTACTCAGGCAGATTACTTATTGCGTTAACTGCCTTTGAACTTTGACTGTACTTAGTGCTCATCGTTTACGGCGTGGACTACTAGAATTATCTAATCCTATTTGCTCCCGCTTTCGGGACTGAGCGTCAGTTGCAGGCCAGATCGTCGCCTTCATCACTGGTGTTCCTCCATATATCTACGCATTTCACCGCTACGCATGGAATTCCACGATCCTCTCCTGCACTCTGGCTGCCTGGTTTCTATGGCTTATGGGGTTCTTCAGGCTTTCACCACGAACCCTTGCTGCCGCCTGCTCCTCTTTACGCCCAATAATTCCGGATAACGCTTGCCACCTACGTATTACCGCGGCACGTAGTTAGCCGTGGCTTTCTAATAAGTACCGTCACTCGGCTACCATTTCCTGTAGCCGCCGTTCTTCGCTATAACGAAGTTTACAATCAACCTTCTTCCTTCCGCCGGCGTTGCTCGGTCAGGTTTCCCCATTGCCGAAAATTCTACTGCCGCCTCCGTAGGAG
+
#&$$$$$$%$$$%%$%%%%%%%%%%%%%%$#$%'%++'')%,.1603:/'43'(%&#')+01,)'-*,'%%+/,-4-430,(.),.510044''$&''(467556712577:502005.-,,2,-8,-,/3:<43-;:+.,898::67.,21,.4/8/0.6/./.18679,,.(+2++0.2275+,304/1;8-85444<66411///11',#'2'&(%'(,+/;8/*,)%+'.$%(*/.765**(/+20668<878723259:;;;;4-1-+((+,*5.''()2.,/'(*0,&)$$%#&*(+,7/4(+&&&((&'),06-23//641..)-4333/,32112.)-98),&(%%((2/**)-)+'&$**00,+01-,,4-:-8)&).('*-..34-244/0+1.)(,/,+&'%289/00--00.6;.+.:8986885440278;5662+,./063341,**&$,)'&%&$&&''$&'&+%..82/0114/,-**+204440-/3//1./.336**')**'+*.-/**(+/55430/(+.%1)/212654053',./.84)'(%)2-/513556638.212&5455420//5978774592,.1/)0,(**(*+,*)(+('''++0.('(/).'--<86;978627'0195%5-,+-328.+,.043/*(/+'%)*,*501)20+01,()))+%%&%$'-454/51<8129;/7/-.)(&''%*+2623,,,+/**60&&*,())/-,25/0/12/1.0.0(((+*.10700/.*'%$$&(%)&-#&)((*-.3<601/93349;475235./%&,(*+28596553-65*&**5,(&()91/+:910)((38687/609/-+-/-700089784012,3.*,.//5:6878635126-.-..257341302;11263,.1(*%)$*&,.)3-46//,-.1100++2501)-,5/(344522.178<;/31116+2*&$$&(%4&-373)382036-+/5)*%%204('.(--/13)+-))**0-,+21**3211..203577/12628302..4..7;34;50111-8//18.%%&$#&&''-1.,,2-3./,*-510&'/-34+0)/0437--/3242/-2612:6.0///.&1729;378,2)-&'0,-//4'(-).<;/5492,'(-*/657;89891+%(&+).-:///::40//)38,:+19;-)/,,8984::9377*+-/+'()+//99*,4+)($
@64857ffb-7d88-4280-8b56-b8173f16daae ch=141 read=44842 start_time=2019-12-13T01:58:58Z barcode=BC01 runid=2c9cf7bc05858273f10e7d7ec552fc0bd742dc3e
CTCCGCAAAGGGAGGCAGCGGTGGGAATGTGCACAATGGGCACAAGCCTGATGCAGCCATGCCGCGTGTATGAAGAAGGCCTTCGGGTTATAAAGTACTTTCAGCGGGGAGGAAGGGAGTAAAGTTAATACCTTTGCTCATTGACGTTACCCATAGCTAACTCCGTGCCAGCAGCCGCGGTAATACGGAGGTACAAGCGTTAATCGGAATTACTGGGCGTAAAGCGCACACCGGGCAGTTTGTTAAGTCAGATGTAAGAATCCCGGGCTCAACGAGACTGCATCTGATACTGGCAAGCTTGAGTCTCGTAGAGGGGTAGAATTCCAGGTGTAGCGGTGAAATGCGTAGAGATCTGGAGGAGGAGGAATACCGGTGAAAGGCAGCCCCTGGACAGACTGACGCTCCAGGTGCGGTAGAGGGCAAACAGGATTGTTGACGCCGTAAACGATGTCGACTTGGAGGTTGTGCCCCTTGAGGCGTGGCTTCCGGAGCTAACGCGTTAAGTCGACCGCCTGGGAATTACGGCCGCAAGGTTAAAACTCAAATGGTCCGGGGCCCGCACAAGCGAAGTGGAGCGTAATAATGGTTTAATTTGATGCAGCGCGAAGAACCTTACCTGGTCTTGACATCCACAGAACTTTCCAGAGATGGATTGGTGCCTTCGGGAACTGTGAGACAGGTGCTGCATGGCTGTCGTCAGCTCGTGTTGTGAAATGTTGGGTTAAGTCCCGCAACGAGCGCAACCCTTATCCTTTGTTGCCAGCGGTCCGGCCGGGAACTCAAAGGAGACTGCCAGTGATAAGCTGGAGGAAGGTGGGGTGACGTCAAAGTCATCGCAGCCCTTACGACCAGGGCTACACACGTGCTACAATGGCTACAAGAGAAGCGACCTCACTTGAGCAAACGGACCTCATAAAGTGCGTCGTAGTCCAGTTGGAGTCTGCAACTCGACTCCATGAAGTCAGATCGCTGTAATCGTGGATCAAGAATGCCACGGTGAATACGTTCCCGGCCTTGTACACACCGCCCGTCACACCATGGGAGTGGGTTGCAAAGTAGGTAAGCAACCTTCCGGGAGGGCGCTTTACCACTTTGTGATTCATGACTGGGGTGAAGTCGTAACAAGGTAACCGG
+
.-1*#''+((3./182)54)6640+*+*&,())-0777:10'03:39;8889761*2221/596545544566-(+**/1:476/:808('+,+(+&+---+'-,03:,')/*0.2.%()'+-*)408--.-+30(()&#+()*.*3+*36/$$%%$''%)*244648<354024424,6.10/'901-+)'%)-3/66/9.6/738161:1515633../23+0--(,*/5+(+-/0697,.70+-././-*)'(*#*.(+33)-+*,,2)(%%()121211/,&'+&0,----.&&$%(*1/310274,%.1.5/1.113.2,+1733....293./1.+55:9-,*+,989::0/3**+'*((((12231.-)**-21))372+*,'.('(+(')225434((76)*(+'*+&%)0)1./&&$''$&%%'&$#$$*/-./:-410114766.7.6/3335:35194-*.2,)1++7.4,+&&*)/0-.0-,0**+--523*,259::78:743(('&',.076-+-,*.//.676*1121,4+,))*$*/2-08*)--//03,++'&+.+++*(*),-/20596;:35265++,0+.%('+)),),3,)&%&)4-/47-6,,.:9583,/30184090++)**,,852'9)'*/&'.467+981+010.,.125/37545:::502/-.3;4334.211257730).-/8801/6/::9;986:35,,//+0,,651.2.3:709112151,(*0-.84452:6+&)(*).6-3..957<///,.22::;<.0/--2-.'))/.+0+,4-5)**2-0/078881:0/26589,+&),,)$#'(*327/--7+-++%'&((-*//..101+&&'(/2.**'*)()//.504',*++-1-5:(517470+,245:604*-15579:::1/--015,*+,**)*+004526645,)/.20//4&'3,1+*($%(0,/0:8;9760.+,0109.+*2+,,4;8-3.062,'+'1*-5-,+.*-+6/+/03-296625:486:2-..195281/46*(()01,.)$(+/-+/.,%,71..20/,0+-.&(,(,/9900779:74511331,4---0-,,-3478974165597:5:
@ece32f8b-33f7-4271-a436-89a393c8123f ch=320 read=50542 start_time=2019-12-13T01:59:04Z barcode=BC01 runid=2c9cf7bc05858273f10e7d7ec552fc0bd742dc3e
CTCCTGAGGAGGCAGCAGTGGGGAATATTGCACACAATGGGCGCAAGCCTGATGCAGCCCGCGTGTATGAAGAAAGGCCTTCGGGTTGTAAAATACTTTCAGCGGGGAGGGAAAGTAAAGTTAATACCTTTGCTCATTGACGTTACCCGCAGAAAAAGCACCAATAACTCCGTGCCAGCAGCCGCGGTAATGATTACGCAAGCGTTAATCCGGAATTACTGGGCGTAAAGCGCACGCAGGCGGTTTGTTAAGTCAGATGTGTGAAATCCCCGGGCTCAACCTGGGGAACTGCATCTGATACTGGCAGGTCTCGTAGAGGGGTAAATTCCAGGTGGCAGTTGAAATGCGTAGAGATCTGGAGGAATACGGTGGCGAAAGGCAGCCCCTGGACGGAACTGACGCTCAGGTGCAGCGTGGGAGCAAACAGGATTAAATGCCTGGTAGTCCACGCCGTAAACGATGTCGGCTTAAGGTTGTGCCCTTGAGGCGGCTGGAACTAACGCGTTAAGTCGACCGCCTGCGGTACAGCCCGCAAGGTTAAAATAATGAATTGACGGGGCCGCACAAGCGGTGGAGCATGTGTGGTTTTAATTCGATGATGCAACGCAGAAGAACTTACCTGGTCTTGACATGCACGGAAGTTTCAGAGATGAGAATATTGCCTTCGGGAACCGTGAGACAGGTGCTGCATGGCTGTCGTCATGTGTTGTGAAATGTTGGGTTAAGTCCGCAACGAGCGCAACCCTTATCCTTTGTTGCCAGCGGTCCGGCCGGGAACTCAAAGGAAGCGCCAGTGATAAACTGGAGGAAGGTGGGGATGACGTCAAGTCATCATGGCCCACTTGACCAGGGCTACACGTGCTACAATGGCGCATACAAAGAAGCGACCTCGCGAGGCAAGCGGACCTCATAAAGTGCGTCGTAGTCGGATTGGAGTCTGCAACTCGACTCCATGAAGTCGGAGTCGCTAGTAATCGTGGATCGAATGCCGCAGTGAATACGTTCCCGGGCCTTGTACACACCGCCCGTCACACCATGGGAATTGGGTTGCAAAAGAAGTAGGTAACCTTAACGCTGAGTACCACTTTGTGATTCATGACTGGGGTGAAGTCGTAACAAGGTAACCGG
+
*,-(())1/+120215',543.'(**004+-)**,.73165/'006/78.,)0#&$#$$$)./1797953-(.-&2,84566*945932089,020087+),,29;+)0/'0-)+))+)*,4.8,00'%$$$&',./2-*,(-0-09)''((,2..-%+','.%,+5,-.)'.$+3&',1-26/&(%%&'$'(+*&'&(*+(*1281814(,+1*1-3437+*-/336/)+-1./&)'*01(-876.6998/4;89::42/)+/89.659,(1..//33353442*))236667710/0)3(+&'&'))*+-.45/**./-*-,3-31'(0.,+##$&*-,3:30/2/01/.*-.0;;;55.3..1.+*$&(((,.**/5/04;1/,4869-),'+-0128897+-0/0')&&(0())').1:06+44*011;-*)50/04-+*)*/-158:488:%1/..%-..,)'&'&0*33/.$+'%&%''1+**)&(---11*)(./0+/-+)'()0*57353'&$(&&&,',36**,00/65:7<3+'(()*303142339:719,2&.+*-*-*)-2*-.+,*)(()/6;;)9,71--,.*)+-/2.201++/2*--+&(*-)&'&'*.00.00.(,(()0,-+,24,,/../8*)(*,/,-*+7:875.7(4*398:55457/55433535.)*&'',...-*'('()*7///6:30.133:79:510/77)+263,--.324/31*++*/35/96+/,+1.+-./::5/4521,891:86879(*'%%'((+*,15////3.345/,1',)),+/7:368778445++()*--28857392%('&()/729654)))%&'**+/'-1896;8-4430336*')*%*30/0/0,,,)''(--*+-852,01,./1'-()+011)+(((**5)0++(((*2377/6.//025728/0.61118,)&%+,().()+-50009::947(*2324616&1..*2+&++4250+/1-/--1///101/395386.--*-+1302..+&$'&--,-803685,%&)(*&1,*.))'(%&#&#%&%%&%'-+'*01-+2247;730.+./172,.,/+*((&/(*)--)&',50989
@a7fa424e-2308-470e-bad7-596ac541ad59 ch=445 read=70755 start_time=2019-12-13T01:59:03Z barcode=BC01 runid=2c9cf7bc05858273f10e7d7ec552fc0bd742dc3e
CGGTTACCTTATTTACGACTTCACCCCAGTCGCCGATCACAAAGTGGTAAGCGCCCTCCCAGGTTAAGCTACCTACTTCTTTGCAACCCTCCCATGTGACGGGCGGTGTGTGCAAGGCCCGAGACGTATTCACCGTGGCATTCTGATCCACGATTACTGGATTCCGACTTCATGGAGTCGAGTTGCAGACTCCAATCCGGACTACGACGCACTTATGAGGTCGCTTGCTCTCGCGAGTCGCTTCTCTTTGTATGCGCCATTGTAGCGTGTGTAGCCCTGGTCGTAAGGGCCATGATGACTTGACGTCATCCCCACCTTCCTCCAGTTTATCACTGGCAGTCTCCTTTGAGTTCCAGCCGGACCGCTGGCAACAAAGGATAAGGGTTGCGCTCGTTGCGGGGACTTAACCCAACATTTCACAACACGAGCTGACGACAGCCATTACAGCACCTGTCTCCACGGTTCCCGAAGGCACATTCTCATCTCTGAAAACTTCCGTGGATGTCAAGACCAGGTAAAGGTTCTTCACGTTGCATCGAATTAAACCACATGCTCACCGCTTGTGCGGGCCCCGTCAATTCGGTGAGTTTTAACCTTGCGGCCGTACTCCCCAGGCGGTCGACTTAACGCGGTCGCTCGGAAGCCACGCCTCGAGGCACAACCTCCAGTCGACATCGTTTACGGCGTGGATACCAGGGTATCTAATCCTGTTTGCTCCCCACGCTTTCCGCACCTGGTCAGTCTTCGTCCAGGGCCGCCTTCGCCACCGGTATTCCTCCAGATCTCACGCATTTCACCGCTACCTGGAATTCTACCCCCCCTCTACGAGACTCAAGCTTGCCAGTATCAGATGCAGTTCCCAGGTTGGGCCGGGGATTTCACATCTGACTTAACAAACCGCCTGCGTGCGCTTTACGCCCAGTAATTCCGATTAACGCTTCCCTCCGTATTACCGCGGCTGCTGGCTGGAGTTAGCCGGTGCTTCTTCTGCGGGTAACGTCAATGAGCAAAGGTATTAACTGCTCCTTCCTCCCCGCTGAAAGTACTTTACAACCCGAAGGCCTTCTTCATACACGCGGCATGGCTGCATCGGGCTTGCGCCCATTGTCTGTATTCCCCACTGCTGCGCTCGGTAGGAG
+
0)5+:1109/)08-*+1189;8.5*.)((8964/---/.24;8013:8:5+,-1:0/,2)%'))362466/.+&$''+''()&+-*.2+(1:-*//,++&*),+&,,)))*&.463873),%(-0-.+.60139*.-+**-26/1396.+----/&%&$&&*6,&((*,11*-/-**+-**248,1'&2205)4*-2)5.5813586621+(),-/0/.,)/)*1,*+0101.,,'+),276:566097)**,,,(,4(*1++,+-(*+/+,/26910+:-,+2)%1+-.731.../154511489999188*()(,/.514(),9<83431+/.7/+/887965:4&$1208.&.13/821/)++.9006::<1163:85()+/4+/',-115<45*79*-//11./0++%-.041--1362,,+)/+45450+01/57.8./0523281326541/+.*13754/,,--1.00//;533584321.()-0-025;,-7:651325755240/8208)116<98/-*+*,-))()/+(+--3<84;-15-,+*,(+1-.(*(++6(2.276.+.64;782*'*--,3<<-494:.8/./06/)1+--7::,+7;1-0/-2)/*/'(&''''+()//3+-,-)/3--(,//3%'00.&0.6/1..*))./21525744;3)*1-./8851&'*0)5976661//30:8-42;**.-4;:.+./(09,+((+03940%**,-,+.0.3621,260+5.064;888:55.4--,3675.2.,+220-)&()418<95034455*1'')-'%)-&&(,-2:;82-45353/31123,5-.3..70'-0/45236://./1:694-/503+')/+%)*,%8//.+,-.120-*()/,+&(&*.*+*(,/128:2,3:2+76.;/**0/&38.33326/0)&&&%)++,.2(++0*)*)(-09--,,,4(&%(-%(05---8/8-,-1-/1-+*/087-,220/39.:341&66;).,-.+6,1+/+/0491;744-932,:.-67-,.)(-0)(-.-32+(+-,.3;8<:9<:810/*,)()../65:6700000,*%%%+0244;1&.*$*$%'(&,*.15,#'))/01,$(),%%&'71-,
@4a709643-6f92-4640-9328-03469a52c7aa ch=70 read=53570 start_time=2019-12-13T01:59:13Z barcode=BC01 runid=2c9cf7bc05858273f10e7d7ec552fc0bd742dc3e
CCGGTTACCTTGTTACGGCTTCACCCCAATCATCAATCCCACCTTAGACAGCTCCTTCCCTTGCGGTTAGGCCACCGGCTTCAGGTGTTATCAACTCTCGTGGTGTGACGGGCGGTGTGTACAAGGCCGGAACGTATTCACCGCGACATGCTGATTCGCGATTACTGGCGATTCCAACTTCATGTAGTCGAGTTGCCGGGCCTTCTAATCCGAACTGGAGAATGGTTTATGGAACTGCTTCACCTCGCGGCTTCGCTTCCCTCTGCACCATCCGTGCCCAGCACGTGTATTGTCATAAGGGGCATGATGATCGACGTCATCCCACCTTCCTCCAGTTATCACTGGCAGTCTCGCTTTGGTTGGCCGGACCGCTGGCAACAAAGGATAAGGAGTTGCGCTCGTTGCGGGACTTAACCCAACATTTCACAACACGAGCTGACGGCAACCATGCAGCACCTGTCTCACGGTTCCCGAGGCACATTCTCCTGAAAACTTCCCGTGGATGTCAAGACCAGGTAGGTTCATCGCGTTGCATCAGATTAAACCACGTACTCCCGCAACTTGTGCGGGCCCCCCGTCAGTCATTTGAGTTTTAACCTTTGCGGCCGTACTCCCCAGGCGGTCGACTTAACACGTTAGCCCGGAAGCCACGCCTCAAGGGCACAACCTCCAAAGTCGACATCGTTTGCGGCGTGGACTACCAGGGTAATCCTGTTTGTTTGCTCCCCACGCTTTCGCACCTGAGCGTCAGTCTTCGTCCAGGGGGCCGCCTTCGCCACCGGTATTCCTCCAGATCTCTACGCATTTCACCGCTACGCCTGAATTCTACCCCCCCCCTCTGAGACTCAAACTTGCCAGTATCAGATGCAGTTCCCAGGTTGAGCCAGGGATTTCACATCTGACTCAACAAACCGCCTGCGTGCGCTTTACGCCAGTAATTCCGATTAACGCTTGCACCCTCCGTATTACCGCACTGCTGGCACGAGGAGTTAGCCGGTGCTTCTTCTGCGGGTAACGTCAATGAGCAAAGGTATTAACTTTACTCCCTTCCTCCCCGCTGAAAGTACTTTACAACCCGAAGGCCTTCTTCATACACACGCGGCTGCATCAGGCTTGCGCCCATTGTGCAATATTCCCCACTGCTGCCTCCCGTGGGAG
+
+(-,12+,),,)09,.0*22-+)101(7,7889:1;388++9/382138-..54014.9)*)++6+/0)/59;4400+*2.5&70//0;11/23//0.1235;7775567:8349402+*/-030311)+,+/1643:458<785.7+44::9+6)+*///-1*&&$,)0/525)2&)0634564/*/,10,4,(+-),&,&&&%%-7.3()/-,)*(&('-01:5<:1366*((/+348657;54453722;5314:-81,/(),015996)'&&-0,),-'+00+*$&%)+1.10.-685+1-++*(,.2&%++*.2-;5.(('$(0711-+1-.(,+*0//8//0:977)-1583,.)$'373:87657-8,,1)46:+/07+80,.')6,+,155525***+:75.4.5,55+24157;72/.0*,*-,,,*-0/05-74'/706(((,.-47147710./5:9;56)))'(1/1+,/--1&)+/4850225;*+;762../0)/-24;*0)))+1..,)+,15120./112(&-0.2<;:400&-%0/9:+(.)&+././/7%/%./599.,/2)*+**3/())+28:(7+1,-0)'(,,1/1712-29;/.26139540'-*)''%&(*+0-(/1*'+)+*262554;773(289/*-..15-4+.51,.3532042-72+%&)-./259486447/33/+16257565,+'.-2*.+4-,)')*+.68//755:)('')869+2114<:785/'+0681.957;2;223.-7-09111962.1)('000/765799:5<<3279012//%,)))(/0615.54834373/-*(*,03/2722'(%'(37(43469589;79975903(*-+0-)'217&,-)&-62/,,-/22326783434634:111./1144601063*./69)0588:664..04120().)()(-552470637439:/.%'''*-,1+')*'*(%(3-,(,)*..,-7.69<:211/9866;878:4:5553418.*,*,-/.*,.13,//59-/;0--.74--8::9;643/.0:6/21.16,*,002286<68<:0,+++-01,,*0+0.000045865914076.(+.*0()(,),.0302+'--335546.46++/&/+-%
@2acf636b-60b3-4bcb-947e-39ce7d0b3294 ch=263 read=46976 start_time=2019-12-13T01:59:16Z barcode=BC01 runid=2c9cf7bc05858273f10e7d7ec552fc0bd742dc3e
TTGTTGTGCTTCGTTCAGTTACGTATTGCTGGTGCTGAAGAAAGTTGTGGATGTCTTTGTGTTAACCTGCGCCTGTCGCTATCTTCGGTTACCTTGTTACGACTTCACTGTCGCTGACCTACCTTCGGCCGCTGCACTCGCTTGCGGTTAGCTCACCGGACTTCGGGTATTGCCAACTCTCATGGTGTGACCCGGGCGGTGTGTGCAAGACCGGGAACGTATTCACCGCGACATTCACGGTCGCGATTACCTAGTAACTCCAGCTTCATGTAGCAGGCGAGTTTCAGCCTACAATCGAACTGAGACTGGTTTTAAAGTTTGGCTCCACCTCGCGGTATTGCATCTCTGCGCAGCATTTAGCCAGCGTGTGTAGCCCCCACCACATAAGGGGCATGATGATTTGACGTCATCCCCACCTTCCTCCTGGGTAGCAGGCAGTCTCATAGAGTCCTCAGCAATGGTAGTATTAACGACAAGGGTTGCGTTGCGGGACTTAATAACATCTCACGACACGGTGACGACAACCATGCACCACCTGTCACCTTGTCTGAAGGAATTTCCTCGATTAAGAGTAATGCAGGGATGTCAAGTGTGATGGAGTTCTTCGCGTTGCTTCGAATTAAACCACATGCTCCGCTACTTGTGCGGGTCCCCATCAATTCCTTTGAGTTTTAATCTTGCGACCACCGCACTCACAGGCGGAATACTTAATGCGTTAGCGGCGGCACGGAGGTGTTGAAACCCCCACACCTAGTATTCATCGTTTACGGCGTGGACTACCAGGGTATCTAATCCTGTTTGCTCCCCACGCTTTCGAGCCTCAGCGTCAGTTACAATCCAGAGAGTCGCCTTCTCACTGGTGTTCTTCCTAATCTCGCATTTCACCACTAGAATTCCACTTTCTCCTCTCCTGCACTCTAGATAACCAGTTTGGAATGCAGCACCCAAGTTGAGCCCGAATTTCACATCCCATAATCATCCGCCTACGCTCCTTTACGCCCAGTAAATCCGGATAACGCTCGCCACCTACGACTATTACCGCGGCTGCTTTGGCTTTGTAGTTAGCCGTGGCTTCCTCGCCAATTTACCGTCATTATCTTCCCCAAGACAGAGCTTTACGATCGAAAACCTTCATCACTCACGCGGCGTTGCTGCGTCAGGGTTCCCCATTGTGCAATATTATTCCCCTTAACGCCTCCCCGTAGGAG
+
%$%(.*-*+)(%%'2*%/+1(+)-)//./66.,+++0/.+/.+0/700*+$&&,,096/-,4,**31,'(''',),/*&)*874/4,56;25.9-+0*&)4488;5+**)-3445547:(,//./1*-15+)%&(%*+.&(1*,.12/0-,+*,&*'+,7640/+55750800/4.,,1.1*.05--...3()/275613.0+()+-)'-02-;8374134645&(323447/65,,*/'-(*+.*0+)-)+-2,4*++60./14;80-+'&%$&++-*&)/8)*''()(((.6/7()0/--**-/1209:;.19200:6164678/2958651+.(0-+,01110.*$%((-/.(7/*).*((+''+--+(,/6:4-%(*')(+-4/6.)-48///00093,-36645,848.&/52461)*(((-')(*++/9/./62.0&)($(),27931,.+9.1./+(+*))1+451633,1,1:/2403/-)46/50211'(/+0./0.)+,-3451-))&,.),++020+-/-/-(1*,)*+-5020..20,2*+'&)/63271/(%.'2,''(*09221),671878542./12.,/+,%(3;44;73444211625&$&/(99265/0/033651002/./3/0262,1+.(*&$*.+8293(*750,.09;,0910062100((%+*+.-.01#&%%*././1,,,.,.2/1231-+,,.941820027.4...18-,5,+598.*../6(*,688<75767-9,().8/11:9221114*+-(*++-.-4454677<822.2:;3*--.2::8686978:011119383;221&50.-,+)&''*,34/4*(%(+65744393352/+,2,(&((+64;.-&)'%&(((,*0,47())****.-,.078115*--0/01970819(66;-2,.4414348448212/02*+*-.'(()-0/)++,0+43'*(0*3177,$&(()../5;/)41)--0/.),-.,1+*)3,486:63357684/230-1-)*(*0402:6859540+/4-,/'&'%(&)-06,,,9.964027//00&%%'*&4/'+.)**),4/0196:77.0/-181/...074)((+,/(*12/)-,6148:5897.3032955290/.,-//1%,-+.)/02.,,9,+'%%(,*...807:5,01/,+*)(*+.2.,-,5+,$
@54590cfc-ec40-4736-8525-2fb6f86465dc ch=21 read=39565 start_time=2019-12-13T01:59:31Z barcode=BC01 runid=2c9cf7bc05858273f10e7d7ec552fc0bd742dc3e
CTCCTGCAGGAGGCAGCAGTAAGGAATTTTTTCGGCAATGGGAAACCCTGACCGAGAGCAACGCCGCGTGAAAGGGAAGAAGGTTTTCAGTTGTAAACTTCTGTTATAAAGGAAGAACAGCGGCTACAGGAAATGGTAGCCGGTGGCAGATGCTATTAGAAATACGACTAACTACGTGCCAGCAGCCGCGGTAATACGTAGGTGGCAAGCGTTATCCAGGTGTGGGCGTAAAGAGGGCAGGCGGCAGCAAGGGTCTGTGGTGAAAGCCTGAAGCAACTTCCAGTAAGCCATAGAACCGGGCCAGCTAGAGTGCAGGAAGGGATCGTGGAATTCCATGTGTGGCATTTGTCGTAGATATGGAGGAACACCAGTGGCGAAGAGCGACGTCTGGCCTGCAACTTGTGCTCCAGTCAGCAGTAGGGAGCAAATAGAAGTTAGATACCTATTAGTCCCACGCCGTAAACGATGAGTACTAAGTGTTGGATGTCAAGTTCAGTGCTGCAGTTAGCATAATAAATTACTCCCGCGCTGGTGAGTACACGTTCGCAAGAATGAAACTCAAAGGAATTTCATGAAGGCCGCACAGAGCGGTGGAGCATGTGGGTTTAATTCGAAGCAGAAGAACCTTACCAGATCTTGACATACTCATAAAGGCTCCAGAGATGGAGAATGGCTTATATGAGATACAGGTGGTGCATAGTTTGTGTCGTCAGCTCGTGTCGTGAGATGTTGGGTTAAGTCCCGCAGCAGGCGCAACCCTTATCGTTAGTTACCATCTAAGTTGGGGACTCTGGCGAGAGACTGCCAGTGATGACAGAAGCTGGAGGAAGGCGGGGATGACGTCAAATCATCATGCCTTATGACCTGGAGCTGCACACGTGCTACAATGGATGGTGCAGAGGGAAGCTGAAGCCGCGAGGTGAAGCAAAACCCATAAACCATTCAGTTCAGGATTGTAGTCTGCAACTCGACTACATGAAGTTGGAATCGCTAGTAATCGCGAATCAGCATGTCGCGGTGAATACGTTCTCGGAGCCTTGTACACACCGCCCGTCACCACCACGAGTTGATAACACCCGAAGCCGGTAAGCCTAACCGCAGGAAGGGCGGCTATCTAAGGTGGGATGATTGGGGTGAAGTCGCTGCAAGGTAACCGG
+
--.&%%%%/3-.0*+$+'*+3*+)/+11..4*30/4492*.*(,+18+,-06321*-$/.*0+,,$$%)*-8',1,,-&*))0.95521122/.389007-,(*((*760,3+41332&-**1/..1.-.//-+*++'+0,.1*,%+%%%,%()(+,,'.'/()))&/00201045:732.*/+.25,-+.+//0+74602/,4-.5745.4...0,,1601224./1129*&&-/++*443/2,+,+,*/66223/-.5/.-0,+0942()%&$%%-)5(((,*-*11-+-+&'(&'--+(').//,*),+.-7-(&',0/051411,1,9-931*-)+%+)$))((,*'**04.,,+.,/*041549000.&&')/(&+.67/.*-0/1030321/*)&&''(*0(()7,*')$(,)*(%(%)58920+*'''0+(+./78+./4('-42*$(%+2&0%*.&%(/+)*))01/-,,)-5.914.1./+**--+,;36/26.*3*-$.)*/0/0.(+($&)-0)'+'))((,)'(++,%*,.:6344-,',,0-73.02/2+(((,,31+&&$&'&%#$$&&')%*%'*.-,-&*+'-')(/,-76*;074(&-#'#%'.,/52617/12)+&++4,*++-566633338--31/9))'')-.:.+,(*5.(&%&&(-.(()**34,.,-0843345(039'&(&(3343'///45/./--897699,7)-454:11.-85,+40*0**51'-,+23+0,-/9*7,&%392399/..-%*&'*+,)''*,)()'$%(&++10/-4+)+(&)+,.4*-.*+1162,'*,,3/-&00,*+,++.04;71228734/54)122016841-)))/%+)))*-0131/35<:9866410110-),0*-.+-'*04/17540,---+0/'+*31./73,+-41.1486*&(/74%,/(/-++0157552/'/04./496956,*)(+55*'2150120-/1)).-.,,5./(//*5-/0.032--0/..5,-++'/*-')*((++,-0,.-09,4;.+-.*,(*26+.,*)),&(+0/-&,**%)/*.7*60'&',&(3610'**++(-,1/)'*()*+,*+/)0,174142,5--14,),4/-**(('%%*(**,/21514
@766e34f3-803d-4223-b2d6-b28b2128dced ch=146 read=56847 start_time=2019-12-13T01:59:28Z barcode=BC01 runid=2c9cf7bc05858273f10e7d7ec552fc0bd742dc3e
CTCCTACGGGGAGGCAGCAGTGGGGAATTTTTGGACAATGGGCGAAAGCCTGATCCAGCAATGCCGCGTGCAGGATGAAGGCCTTCCGGGTTGTAAACTGCTGTACGGAACGAAAAGCTCCTTCTAATACAGGGGCCCATGACGGTACCGTAAGAATGGCACCGGCTAACTACGTGCCAGCAGCCGCGGTAATGCAGCGTAGGAGTGCGGTATCGGAATTACTGGAGTAAAGCGTGCATGACGGTTATGTAAGACAGATGTAAATCCCCGGGCTCCAGCCTGGGAACTGCATTTTGTGACTGCATGGCTAGAGTACGGTAGGGGGGATGGAATTCCGCGTGTAGCAGTGAAATGCGTAAATATGCGGAGGAACACCGATGGCGAAAGGCAATCCCTGGACCTGTACTGACGCTCATGCACGAAAGCGTGGGGAGCAAACAGGATTAGATACCCTGGTAGTCCACGCCTAGACGATGTCAACTGGTTGTTGGGAATTAGTTTTCTCAGTAACAGAAGCTAACGCGTGAAGTTGACCGCCACAGAATTACCGCAAGGTTGGAAACTCAAAGGAATTGACGGGGACCCACAAGCGGTGGATGATGGTTTTAATTCCGATGCAACGCGAAAACCTTACCCACCTTTGACATGGCAGGAAGTTTCCAGAGATGGATTCGTGCTCGAAAGAGAACCTGCACACAGGTGCTGCATGGCTGTCGTCAGCTCGTGTCGTGAGATGTTGGGTTAAGTCCCGCAACATGAGCGCAACCCTTGTCATTAGTTGCTACATTCAGTTGAGCACTCTAATGAGACTGCAGTGACAAACCGGAGGAAGGTGAGGATGACGTCAAGTCCTCATGGCCTTATAGGTGGGGCTACACACGTCGCCTATTGGTACAGAGGGTTGCCAACCCGCGAGGGGAGCTAATCCCGGAAACCAGTCGTAGTCCGGATCGCAGTCTGCAACTCGACTGCGTGAAGTCCGGAATCGCTAGTAATCGCGGATCAGCATGCCGCGGTGAAGATACGTTCCCAGGTCTTGTACACACCACCCGTCACACACCATGAGGCGGGTCTCGCCAATGGAGTAGCCTAACCGCAGGAGAGCGCTTACCACGGCAGGGTTCATGACTGGGGTGAGAGAATCGTAACAAAGGCCAACCGG
+
,,/2/1329:+)1..635+55587)-4.786/08.-*++:644&'0)&-2233904/&,8-+$,'(..01307:4)*-+),2:91:),1/07&**4361+*9/1361-4)+21::6)*+16/81015201,231*69.,22358;1039530.-1:9,1-,.306./07340607-0-,+2,-.9,30;/03,%*$')*,+-,',-55.(%('*.3/.2-()&()'$$(.)*+-+++$%)*./043-/1278015&(251-**+&)57)&*30/1-.%1.)'/1/62261//14-%*(*,624454;762++)*,-6//-0.9:6.-23.8-8.48684500/)0,+./.1/+&.32311..17:80.2.*7002:77840.*.3.03182+9;.)49478678432323888979++*+%('''')+''0.*034:(4-763250/1556:,.122++.-3%(*192216--+,,/..0-0378<67:5:/1,1+%..797+-/(,.4*.(',(%+)-'*)+-/+)2''2--.5./-$'')%'&%%))'/-2/+0*-%07)+958;/,-//607,5-295136+%)*5153923:71110+3/;:-49948((*22398866-.32.-/./,/96/05.8/+,80/5...8-/,*/<0/+,+///.76+,2,)4,-/3-2:)(*10848422...0.59...+,:792::87:8+06-/112383//,,-744824:1520:542068-*//.+%%(+.3/00(5,+&/,,.)5,)+08+/0010345*1/6,++-,../*/)*(()**5/,$)*+647<588-0,2/)-),**$2++6651.00.,-121+,*'())()2./),&+&135331.,*%'),2,,,*'**-,+.00-)24,3603:894<932--/1.(''+/37-71)&$,((266797576551-/,+-.&**).0/101../588::86/1-//-.2'++(,'*),.-,-0,--787:867*11*.14645001217.1...-/8-3,&/.,-05/014/2/10)./,*.0././127(('%-*/+7*-,5772.,&*()$&))160)('++,..(4()&''(*,.+01+.,53'*).+84,1/+.,,&+/+*)'(%(%')650,(-3.+1'(413614
@cdd3a491-484d-4c55-b11f-9884de900cab ch=350 read=38546 start_time=2019-12-13T01:59:41Z barcode=BC01 runid=2c9cf7bc05858273f10e7d7ec552fc0bd742dc3e
CTGGATTTACCTTGTTACGACTTCACCCCAATCATCAATCCCGCAGCAGACGGCTCCTTCCTTGCGGTTAGGCCACCAGCTTCGGGTGTTATCAACTCGTGGTGTGACGGGCGGTGTGTACAAGGCCGGAGACGTATTCACCGCGACATGCTGATTCGCGATTACTAGCGATTCCAGCTTCATGTAGTCAGGTTGCAGACTACAATCCGAACTGAGAATGGTTTATGGGTTTTGCTGCTTCACCTCGCGGCTTCGCTTCCCTCTGCACCATCCATTGTAGCACGTGTAGCCCAGGTCATATAGGGGCGCTGATGATTTGACGTCATCCCCGCCTTCCTCCAGCTTGTCACTGGCAGTCTCGCTAAGTCCCCAACAATGATGGTAACTAACGGTAGAGGTTGCGCTCGTTGCGGGACTTAACCAACATCTCACGACACGAGCTGGCGGCAACCATGCACCACCTGTATCATCATATAGCTATCATCTGGAGCCTTTATGAGTATGTCAAGAGACCTGGTAAGGTTCTTCGCGTTGCTTCAGATTAAACCACATGCTCCACCGCTTGTGCGGGCCCCGTCAATTCAGCGCAGGTTTCATTCTTGCAGACGTACTACTCAGGCGAATTACTTATTGCGTTAACTGCAGCACTGAACTTTGACATCAACACTTAGGTACTCATCGTTTACGGCGTGGACTACTAGAATTATCTAATCCTATTTGCTCCCCACGCGCTTTCAGGACTGGAAGGCGTCGAGATTTAAGGCAGATCGTCGCCTTCGCCACTGGTGTTCCTCCATATATATCTGCATTTCACCGCTACACGCCCAGAATTCCACGATCCTCTCCTGCACTCTGGCTGCCTGGTTTCTATGGCTTGATTAAGCTTCAGGCTTTCACCACAGACCCTTGCTGCCTGCTCCCTCCTTACGCCCAATAATTCCGGATAACGCTTGCCACCTACGTATTACCGCGGCTGCTGGCACGTAGTTAGCCGTGGCTTTCTAATAAGAAGTACCGTCACTCGGCTACCATTTCCTGTAGCCGCCGTTCTTCCTTTATAACAGAAGTTACAATCCGAAAACCTTCTTCCTTCACGCGGCGTTGCTCGGTCAGGGTTTCCCCATTGCCGAAAATTCCCTGCTGCCTCCCGTAGG
+
&$'('-8-+1617-.4&.-%+,7--300+.2/556334064*&'&&$(*+&)0+3.),*2.*--,08.7.354.'($$%(.4/,820)052321'+)+*03:9701470975&74566599;;/474/0-'*+*++/5//2;476684867:83553/20,,80,,,,05591:/*&+//5&-%)',1+$(%0)&&(---,*+.671,+08851-*022658<:052;19;:--,,),-700197745091184&(*/-1+*3**+)/53962//6,))**'/,-****-9.),4.-++(%&*/93.&&))+/.%,6*./234448.361,07489809+,&**3+//45+.&%%')-22-*5%)*,29:./,.03.&'2276785559,,',-*)0-/9000888309.//;:0-.*/*($.)/012./,--.1(-013654'21&32'5:2.,,+06.08053321&+02655/222078744441'*1,.1/,0-%&%'3024*.%&))35237-4+..8<98<+**+*2(*+:.%'/*2/<9-,*()+,..86/02-+-.+++,-3-*751/46374;7)&%$('*31:73898+***+$*&1)*,./.-.1++10'(+0((*/1*2,++)*+3,/,+)'+-/832280293/16/35436//10,'%+'-.2114-/3;031;4459;7:96674'*&1)+,880;*/.,+,84&.*7:8-**(.(*-7-0)/96841')&'+)0//%%&#0)'&')+2*+05548:7:3.3-,/;3478:789=-/,-6-,+**,,/1/&0'(,952.,)))*+(*('(&&(*'//0)'(-.610,.-22023).++*%(+*2335865<.)*))*+'')(',-0-''&)((5:41;1//7--/.13;<92:-/-*+,'*7266)+5253.00.7,--015:35(4+45499305..68136-+/%/)+:11944-8/32203)%(.-03680..400*-))0771-.501(%))$+&))&*,*345042((3.)4;3.32-)((+1(03578+,).+-55004/4'%+&'--&*01/10*-17.7:7<,6+-%*(%$((-,..,</..55-9680620.;.-5;537<89875:7:1-8/-(+-0139+:;**:,7)
@ea1047bd-1c70-4a4a-8256-e43f638a47e7 ch=77 read=50600 start_time=2019-12-13T01:59:55Z barcode=BC01 runid=2c9cf7bc05858273f10e7d7ec552fc0bd742dc3e
TTGGTTGTGGTACGGCTTCACTGGTGAATCACAAAGTGGTAAGCGCCCTCCGAAGGTTAAGCTACCTACTTCTTTGACACTCCCCGTAGTTGTGACGGGCGGTGCAAGGCGGTCACCGTGGCATTCTGATCACGATTACTGGCGATTCCGACTACATGGGATCGATTGCGAACTCAATCCGGACTACGGCGCGCTTTATGAGGTCGCTTGCTCATGAGTCGCTTCTCTTTGTATGTGCGCCATTTGTGGCACGTGTGTGTAGCCCTGGTCGTAAGGGGCCATGATGACGATGACCTCCAGTTTATCACTGGCGGTCTCCTTTGAGTTCCCGGCCGGACCGCTGGCAGCAAAGGGATAGGGGTTGCGCTGTTTGGATGGCAACATTTCGCTCTTACAGGCCGGTGACGCTTCATGTGTGAACCTGCTGGTTCCCGAAGGCGCAATCCATCTCTGGAAAGTTGGATGTCAAAGACCAAATTAAGGGTTCAATGGCGATTTGCGCGTCAAATTCAACCCGTACTCCACCCAGCAATGCGGGCCCCAAATCAAATTCAATTTTAGGTTTTAACCGCCGAAGCCATCCTCCCCGACGGGTCAGCCAACGCCGCATGATTGGCTCAGGAGAAACCCGCCTCAAGGCACAACCATCCCAGTCGACCGTCCGTTTTGGCGATGGACCTACCGGGGTAAATCCTAAATCCTGTTTGGCTCCAGCACCAAAAGCACCTAGAGCGTGGTCGACGGTCAGGGGCCGCCGCCGCATACCGAGTAATTCCATCCGATCTCTGCGAATTTCACCTTCACCTGGAATTCTACCCCTCGCAGGACTCAAAGCCATGAGTATGGTGCGGAACGGTTTGGGCGGGACCATTGACAACAAACCGCCTTGCGTGCGCTTTTACGCCCAATGAATTCGATTAACAGCTTGCGCTCATTACGCGGAAACAACGGCGGAGTTAATAAAGATTAAACCTGCCTATGCAGGTCGCGTCAATGGAGCAAAAGAGTCATCCGCACCCTCCCTTCCTCCCACTAAAGGTCATTTTACAAACCCACGAGAGGCCGCCATTCCATCCGCAGGCGGCCCAAACCGTCGGAGCTTACGCCCATTCGCCATAAATATTCCCCGCTCGCTGCCATCCCACGGCCGG
+
-&*+%$$$'))%&'%$('(')((&''&*421326.+*,2-.+'(+0:*(-)').*3.712())*31&$((5+46.*+.*-*305.,-/)1('%,*1+.0(*))%&,+11(''&&,0.',+8044<952320)()%.(&,*(43.*5:3&&(&($&(+03*(+,)&0-(,(*8657/;1:(3.46537-,-,-+,0/-$-*(.+*-)++.'*,0+/-./00%%'''(%,4,%(()(.,+/18+,3&)(*.*(+---/**))(-371-/9))(.,''/33.-%)*2*+%'&'%#%%&.-2,..;/+-2'0-/31,50118*)2((').(0'',*+)/503/./1040'+.-6**3.4-)),/'.*))''%%'*&'&&'&$$%%&(+40+'()$#$$%$&&)$'%$'(*$$%$(&)&()&'&&(&$'%$&('2.-**++(('%((2+58661//+,5/6.+)1)208..,+')+(,/+*(-',))*-.7+.')),++))2,&'()-,.+-+,,+0*/0)'*$)&+(&*/+*'*%&%$&&+&.0+',/4+,,1+.20,(000'&,(,/*%*,00),'$&'#+)'($*&010('$-*.,+)'$%$'%'%('$&$%)&1(&'(*5&+*&$*('+6-).'&($%-,(%*%)$%%(1*'&(-.'%&))+,*'1.*'%%%&$(,0.42*),(,/)&&&*(&-'&)0,*2/,'+/()('&/((%)&,)(&+&$%%1)'&%)&(+'($'#&#%*+(*%'-4&)$%*+$&&%&),)-)&$((-,643/(*0*)*++'%$$(((&-4.-'(('/-,3/-01010307-581*)*$($),&)++(0+*/+#$%#%%&+',*++*.$#$%((*&&)&%&,($$$%&$%(*)((&'-)(')'()+-054-,,/58/,.-0/).1,**++5,./11,--&').*++&%('&))$(%%%('('(('(('&&)%(+*/-)).),$*&(*)*%%$''%$%$$$%%+'(*$*(-+))&%',-93+%%&&$&&)'&*%)*((10)*,,.(06-(*+&&(&&'%$%$%$$('((21*%'%&&%(%0)$$$%&'*($('&$%#&%&'%'((#%$'&&*&*,&'&&%$&'*2+%(,(&('#$(/,)&-+/4-*%&1),2,++*#&03)&)&&%$)'
@232b0b24-b188-40f1-b9e3-e242e19c4762 ch=213 read=67035 start_time=2019-12-13T01:59:58Z barcode=BC01 runid=2c9cf7bc05858273f10e7d7ec552fc0bd742dc3e
CCGGTTACCTTATTTACGACTGCCCAATCATCGAAATCCCACGTAGACAGCTCCTTCCTTGCGGATTTAGGCCACCGGCTTCAGGTGTTATCAACTCGTGGTGTGACGGGCGGTGTGTACAAGGCCGAACGTATTCACCGCGACATGCTGATTCGCGATTATAGCGATTCAACTTCATGTAGTCGAGTTGCAGACTACAATCGAACTGAGAATGGTTTTATGGGTTTTGCTTCTCGCGGCTTCGCTTCCCTCTGCACCATCCATTGTAGCACGTGTGTAGCCCAGGTCATAAGGGGCATGATGATTGACGTCATCCCCGCCTTCTCAGCTTGTCACTGGCAGTCTCGCTAGAGTCCCAACTTAATGATGGTAACTAACGATAAGAGGTCCGCGCTCGTTGCGGGACTTAACCAACATCTCGACACGAGCTGACGACAACCATGCACCACCTGTATCTCATATGGCTATCTCTCCATCTCTGGAGCCTTTATGGAGTATGTCAAGACCTGTAGTAGGTTCTTCGCGTTGCTTCGAATTAAACCCTGCTCCACCGCTTGTGCGGGCCCCAAATCCAATTCCTTTGAGTTTCATTCTTGCGAACGTACTACTCAGGCGAGTACTTATTGCGTTAACTGCAGCGCTGAACTTTGACATCCAACACTTAGTACTCATCATTTACGGCGTGGACTACTAGGGTATCTAATCCCTATTTGCTCCCCACGCTTTCGGGACTGAGCGTCAGTTGCAGGCCAGATCGTCGCCTTCGCCACTGGTGTTCCTCCATATATCTACGCATTTCACGCTACACGCCAAATTCGATCCTCTCCTGCACTCTAGCCGCGCCTGGTTCTATGGCTTACTGAAGTTAAAGCTTCAGGCTTTCACCACAGACCCTTTGCCGCCTGCTCCCTCTTTACGCCCAATAATTCCGGATAACGCTTGCCACCTACACGTATTACCGCGGCTGCTGGCACGTAGTTAGCCATTGACTCAATAAAGTACCGTCTCGGCTACCATTTCCGCCATGACCGCCGTTCTTCATAACGAAGTTTACAATCCGAAACCTTCTTCCCTTCACGCGGCGTTGCTCGGTCAGGGTTTCCCCATTGCCGAAAATTCCCTACTGCGCCTCCGTAGGAG
+
1-&,2.*(%%0&(2*#*+*')#-..)60214/)10,*05+()$-(*.4())+.66971,2..-2&7-,()&%$&2-/6//95)1/./.922.6-)(((*05566788461,)-)/-,,++390.:-*(3,-:8997/2644//3148:100007,122170/)/..-141/-,8.93646---,)()',--,/354266:99./77.-.(,300089;+4537567;/-,-6,-0()'-,-2,*,1/080,/460009189:135-+*+**-../1--)-(,+'):10-.,)17;5.34///,+.+*/00842*635,.07932()((+/4012555131013-)0.430%%*,/,(*,,,/-3/1252.6,/-..85//0..+&/+)&'&(,-03.60,,/821.1-4*()*)+--832-/177443023/01.*-',*126313912701367988//&('*+,.346343;8896126.,*,'&&&%)%'&(,,,-3:454553.(%''+.)8-;:7:7130-.+-306%'(8*<;844$&&,,/.&**)*/-+.,--//-+*''),,-/415;81383*'/-89.-.8/7/.,&$'(&(),2-..0*+02$'&)&(-'&/*)+/192:2996-.,&(,,20-784/34882)0*-'&&&,-1/223475(37.*,+8.-.2,*((%'(*-34212634916,(('))&$'(209/*,-,18..2::9875-01/.70-5..//--.9323882/.5:041/.5;/564646836//2:676724/*%*&*-0950//)0238&(%)'&%0)2/*/17+02623001+111-+%&%&(&*-+0029+.151,(++')2-1,+.8.4(((02413:55::0/0.+0*,-8:-10'$**(/52//1)8--.091,,,)('.-125881-414:5:51013.16+-/&()%'*.24;47</1.63325.5*($))01515.-/4%.&%'+)()1.100**/774/-**(*)*/15/2;205#%&'*+*00*.21;<76*)&&(+-'/**4<9-22944+'.*&+,00,2244*/2/+./,..,,+0.-/5.44624:41<1.79..061375277..*3.)&''('(&(--18+/-4)((
@58a0fab2-9a0a-4d8d-b231-b00c03dc220b ch=292 read=71423 start_time=2019-12-13T01:59:57Z barcode=BC01 runid=2c9cf7bc05858273f10e7d7ec552fc0bd742dc3e
CTCCTACGGGGAGGCAGCGGTGGGAATATTGCACAATGGGCGCAAACCTGATCTGTCATGCCGCGTGTATGAAAGAAGGCCTTCGGGTTGTAAAGTACTTTCAGCGGGGAGGGTAAGTTAATACCTTTGCTCATTGACGTTGCCGCAACACCGGCTAACTCCGTGCCAGCAGCCGCGGTAATACGGAGGGTGCAAGCGTTAATCCGGAATTACTGGGCGTAAAGCGCACGCAGGCAGTTTGTTAAGTCAGATGTAGAATCCCCGGGCTCCAACCTGGAACTGCATCCTGATACTGGCAAGCGAGTCTCGTAGGGGTAGAATTCCAGGTGTAGCGGTGAAATGCGTAATAGAGATCTGGAGGAGGAATACCGGTGAGGCGGCCCCCTGGACAGACTGACGCTCCAGGTGCGAAAGCGTAGAACCGTAGGATTAGATACCCTGGTAGTCCACGCGCCGTAAACGATATCGACTTGGAGGTTGTGCCCTTGAGGCGTGGCTTCAGACTAACGCGTTAAGTCGACCGCCTGGGAATACGGCCTGGGTTAAAACTCAAATGAATTGACGGGGGGCCCGCACAAGCGGTGGAGCATGTGGTTAATTCGATGCAACGCGAAGGCCTTACCTGTCTTGACATCCACAGAACTTTCGAGATGGATTGGTGCCTTCGGGAACCGTGAGACAGGTGCTGCATGGCTGTCGTCAGCTCGTGTTGTGAAATGTTGGGTTAAAGTCCCGCAACAGGCGCAACCCTTATCCTTTGTTGCCAGCGGTCCGGCCGGGAACTCAAGGAGACTGCCAGTGATAAACTGGAGGAAGGTGGGGATGACGTCAAGTCATCATATGTACCCGACCGGGCTACACCGTGCTACTGGCGCATACAAAAGAGAAGCGACTCGCGAGAGCAAGCGAAAGGACCTCATAAAGTGCGTCGTAGTCCGGATTGGAGTCTGCAACTCGACTCCATGAAGTCGGAATCGCTAGTAATCGTGGATCAGAATGCCACGGTAGATACGTTCCCGGGCCTTGTACACCGCCGTCACACCATGGGAGGTGGGTTGCAAAAGAAGTAGGTAAAGCAACCTTCGGGAGGCGCTTACCACTTTGTGATTCATGACTGGGGTGAAGTCGTAACAAAGGTAACCGG
+
.11/,.127:-'+/+/./+434;657718000554735<210166)7,6-,)#$$(()+),.-.145725335)'+-*0/9666,;85:/+1:6*,//.131.574;;,(-(&++0*,/00-.:51:1,-01-8.--4-5,&-)%$('&'*+*))*2-,.533577/-,+(*,/.32:040//35/+,1(***&1(*,383;73*4.002/,/::<96349;8-322,5350463*55;71.9/6,1823582+*&,+),17-+4911*,.4.528840/0045+2*((*-.2.:--42&+,*,,11351*0)0+//)1*5+:'(9:875,45410/-76/121/,'()')+-28779))-'+*---152++*+$%(&((,183/,1871&(*+000+***/)+5:875/,,0+-.--/,+,&&'&)41060+-,)+,,),2/,-1//+-+.',3145<8623323988.5.2*(.(5*+,.2;.5.,+,4+0.,1++1($'(+-.3-+*+1/8-+-,-35;9:;442.*+*25)550*'1-0/5;8.,--348/.''+),&5-5872)23++2-1+('('+'*/(*++..-.3/3.64:64564:91/)&&&()''%&&',1+-0.5/./;7:95111257,,&,/&(,.299-6-6.:5684.3*85,22:35()+*5,,,.02889699<;;::90563477737-/1..27;7542;1646;/:*+.39**,456./02'*405;1320051,893/:00;422*12240745,770634.3+,+$*'./-37123..//'%*.16//3*/0,1.78.4779:69995599896//+,(,-01)')*2)66/6440.-+,03/()%,**+-.879382'''(*'&&'#%'((,/*(%%'/--.,*-*)-00814335:6//5798834232/+-+(0*/*'()*-/0.3.//00058603-3)((*%'*+4521/*.'.70129::432.1(/,99.+*-/*)&,.68407,.+-665.2/,-2.//1+./-.2-/-/321/06++/./145;45570(%*(()*+.().*%(*4117993;6+.60244514:/3.7,+/467;80/0125596//-20//856770391)7,0;;:95
@1116f9f0-01bc-4aac-8b3f-bf0db2ee09fc ch=370 read=81511 start_time=2019-12-13T02:00:08Z barcode=BC01 runid=2c9cf7bc05858273f10e7d7ec552fc0bd742dc3e
CTCCTACGGGAGGCAGCAGTGGGAATATTGCACAATGGGCGCAAGTGATGCAGCCATGCCGCGTGTATGAAGAAGGCCTTCAGATTTGTAAGAAAGTACTTTCAGCGGGAGGAAGGAGTAAAGTTAATACCTTTGCTCATTGACGTTACCCGCAGAAGAAGCACCGGCTAACTCCGTGCCAGCAGCCGCGGTAATACGGAAGTGCAGAAGCGTTAATCAATTACTGGGCGTAAAGCGCGCAGGCAGTTTGTTAAGTCAGATGTGAAATCCCGGGCTCAACCTGGGAACTGCATCTATTACTGGCAAGCGAGTCTCGTAGGGGTAGAATTCCAGGTGTAGCTTGTTGATACGTAGAGATCTGGAGGAATACCGGTGGCGAAGGCAGCCCCTGGACGAACTGACGCTCAGGTGCAGCGTGGGAGCAAACGGGATTAGACCCTGGTAGTCGCCGTAAAAAACGATATCGACTTGGAGGTTGTGCCCTTGAGGCGTGGCTTCCGGAGCTAACGTTAAGTCGACCGCCTGGGGAGTACGGCCGCAAGGTTAAAACTCCCAAATGAATTGACGGGGGCCGCATAAGCGGTAGACATGGTTTAATTCGTGCAACGCGGGGCATACCTGATGTGACATCCACGGAAGTTGAGATGAGAATGGCTGCCTTCCGGAACCGTGAGACAGGTGCTGCATGTGTCGTCAGCTCGTGTTGTGAAATGTTGGGTTAAGTCCCGCAACGAGAGCGCAACCCTTATCCTTTGTTGCCAGCGGTCCGGCCGGAACTCAAAGGGAGACTGCCAGTGATAATAAACTGGAAGGTGGGGATGACGTCAAGTCATCATGGCCCTTACGACCAGGGCTACACGTGCTACAATGGCGCATACCAAAGCGACCTCGCGAGAGCAAACGGACCTCATAAAAGTGCGTCATACGGTGGTTAGATCTGCAACTCGACTCCATGAAGTCGGAATCGCTGGTAATCGTGGATCAGAATGCCACGGTGAATACGTTCCCGGGCCTTTGTACACCGCCCGTCACACCATGGGAGTGGGTTGCAAAAGAAGTGGAAGTGAACCTTAACCTTCCGGGAGGCGCTACCGCGTGATTCATGACTGGGGGGGGGGGGGGTGAAGTCGTAACAAGGTAACCGAGGATAGGCGACGGGCAAAGTAGGTGCTACAAAGAACACCGACAACTTTCTTCCAGCACCAGCAATGCATGAAAAAAAGA
+
/30.*)+,45,06.,0/,,0/2/*.//.8/-+/0536;410120(..56688&787553/---./1.024-**(&))..43&*'-5,**1/&*--),++,*2,&,,'6.(,-.3,-%%&/2/+..3++*1-19402--%***-0-9.-37/./-+0-'++')/1/-(+*./-1883675-/3/,*,&')(.--3--..*)%'%+,+%((+,60.1,,+&''('*200,-,12/)('(-(-+078/76;6.-:.8-56*+66444590/./--456682755453+*(-645431-&)*)*639534,1('()*++,.).*0(')&1'6,;..7:651-,(%$&.-*+,,,..*((&/.32360/-,%%'(5-22+4/+)*,/1)(271)*.53732/----1///10/921+))),713&)%+0755/3/&*%&&'&')&-465605*0/9891604.0/.2+6641,-+2,/+,+5,-*-(%##(#2(*21-2..0/&/)+())(%*+0.,&''))(02,446486**(+,6253-%,24-/403;;421.1.-0***9/100/1004.&.)%'',/5571;2,.+/,..035947465./268183*.)%$)$$%((+*(.&.'(,667701.-0,+,+&&()())((&+%$$)'*)(*,%,,,20:',)**.-+.443499832('&*.283+,-.13:81:/,%(-+/-+-+242230'*.-**23/1)&(%%$$)'%&&&(++.1-*33,*+,/40,0+.17'1-08.5+425959+//*%(+.1/392/1-,--),(000311.+,21*/+,,-../,436/+012;6-0-0.3)+*'%&(/+*74322//'''*+1022//0,7.,-//)*&(*'%&111038000*)*)+08*/0-,2./322403-02488.,+)'((%'&+,-%(%(+7622///2025344)%(,))(,*2/1./1641/).-+(()-44673126205*)-.1024869;67:0/***23-17-+5.1.21/8:,-854412/'-,1.,*,-.*,.-/::8+&(*''((*''',*'(%%'4,51390'082().,&'&&,2'(&),6793)))(*,20)''%'&('&'),++,5000)/-+)))&')+1970/())*%./3668%46091&'*+--0&'),03;1&&-*-2.)*2-,*-37-66:((*-..9/-,,)*$0(.&'*170/,%$
@61dbd4a2-377a-4ad2-aa2f-80a7ed4573de ch=83 read=60893 start_time=2019-12-13T02:00:23Z barcode=BC01 runid=2c9cf7bc05858273f10e7d7ec552fc0bd742dc3e
CGGGGAGGCAGCAGTAAAGATTGCACCGGCAATGGGAAACCCTGACCGAGCAACGCCGCGTGAAGGAAAGAAGGTTTTCGGATTGTAAACTTCTGTTATAAAGGAAGAACGGCGGCTACAGGGAAATGGTAGCCGGTGACGATACTTTATTAGAAAGCCACGGCTAACTACGTGCCAGCAGCCGCGAATACGTAGGTGGCAGGCGTTATCCAGGATTATTGGGCGTAAAAGAGGGCGGAGGCGGCAGCAAGGGTCTGTGGTGAAAGCCTGAAAGCAACTTCAGTAAGCCATAGAAACCGGCAGCTAGAGTGCAGGAGGATCGTGGAATTCCATGTGTAGCGGTGAAATGCGTAGATATATGGAGAACACCAGTGGCGAAACCGACGATCTGGCCTGCAACTGACGCTCAGTCGAAAGCGTATAGGGAGCAAATAAGTTAGATACCCTGAAAGTAGTCCACGTAAACGATGAGTACTAAGTGTTGGATGTCGAAGTTCAGTGCTGCAGTTAACGCAATGAAATTACTCCGCCTGAGTAGTACGTTCGCAGAATGAAACTCAAAGATTGACGGGGGCCCGCATAGAAGCGGTGGGCATGTGGTTTAATTCGAAGCAACGCGAAGAACCTTACCAGGTCTTGACATATAAAGGCTCCAGAGATGGAGAGATAGCTATATGAGATACAGGTGGTGCATGGTTGTCGTCAGCTCGTGTCGTGAGATGTTGGGTTAAGTCCCGCAACGAGCGCAGCCCTTATCGTCAGTTACCATCATTAAGTTGGGGACTCTGCTTGAGAGACTGCCAGTGACAAGCTGGAGAAGGCAGGGATGACGTCAAATCATCATGCCCCTTATGACCTGGGCTACACGTGCTACAATGGATGGTGCAGGGAGGAAGCGAAGCCGCGGGTGAAGCAAAACCCATAAAACCATTCTCAGTTCGGATTGTAGTCACCCGCAACTCGACTACATGAAGTTGGAATCGCCTAGTAATCGCGAATCAACATGTCGCGAGTGAATACGTTCTCGGGCCATACACACCGCCCGTCACACCACGAGTTGATAACACGAAACCGGTGGCCTAACCGCAAGGAAGGAGCTGTCTAAAAGGTGGGATTGATGATTGGGGTGAAGTCGTAACAAATGG
+
+'-2.(+2/-/+$(*.*&&$*(#(%,-,--*+-+.((,,03--.576-+.-022027/00143/./.5)%,+).,9:7608*0.,.;;:4/5,.--8//081-/*-(,20/93285423),-)*/-)53*()++%,///1*%*))+4/,0-,'*./),--1110/051544.502;/-,+*8021/(&(/..,-)3/197*,5974:4/5)'.)%-)(1+99;:9*;80('&+)(*2/'((+)4/+-1+(+14//*+,)//-,77,0:9-1-&&)**+1-5,,.38'48/0*(.4-1-(+*+,,,1,-0/1.0))((./07686+6*5+57//**)*,.0-6403:422121019:96-44.-)'-337.*&).8++,('/'(+//,,+*+30;1930%/.2.1,/+5)+-4',/.*-+2,'('.,(+*69--,%+'0,,55899.+(,++))-114-#((+,5+)''*(*)+'.*0./0/31213-+&'(/.+068146599887.5.6.6353:3$),()*)++46463)('*-.3579:9<8/.5(*892--)((+1.(())2./1/-972/5**.'')$)(%'0+)-'*-+-**,-.69*8/57*+0-/0010135:.04694;315)*$)#,''$%)**(+.)+4029')*(*.560/+,+3*,%%$(+-300/0128.42146767894656////05))-378:999480-(+1/193994726,+30('//47645626.)-5)1--16125''/205<6;:22622,2.159-4320*'%&%'''(+,65*0/-/245004-/36:,-(+(0/%09617259::7:<;576:8+5*52,(/+---*19,/1),.*+$''*+-/.0-:00:9941401)))(%+,*0**+-0+/0/5)-,+*2,'*(021.84)+),1-5867;758(-/97'/&-*)++-11%')&')-,/011.,),,3350/-1/70::94()&'(010700,2,/;665,.0127:33'#)+-4;40101966800-,(&$&)&..19418,&())1.01)+++-,/&(*,()%,&)-958-.1+7/6**0//+..6,7-2(*%+,1266352***-7474-32,,-./5423863001./110*%)#$&&&#
