# Supplementary material for: De novo species identification using 16S rRNA gene nanopore sequencing
Source: PeerJ. 2020 Oct 21;8:e10029. doi: 10.7717/peerj.10029 (PMC7585375; doi:10.7717/peerj.10029)
Supplement: Supplemental Information 2 — Contains raw reads. [file peerj-08-10029-s002.zip › pass_fastq_runid_2c9cf7bc05858273f10e7d7ec552fc0bd742dc3e_15.fastq]

@23d5bf0b-98f0-4fc4-902c-0a19d08fd61f ch=95 read=16858 start_time=2019-12-12T19:21:48Z barcode=BC01 runid=2c9cf7bc05858273f10e7d7ec552fc0bd742dc3e
CTCCTACGGGAGGCAGCAGTGGGAATATTGCACAATGGGCGCAAGCCTGATGCAGCCATGCCGCGTGTATGAAAGGCGGGTTTGTAAAGTACTTTCAGCGGGGAGGAAGGGAGTAAAGTTAATACCTTTGCTCATTGACGTTACCCGCAGAAGAAACACTGCACTCCGTGCCAGCAGCCACCGCGTCACGGAGGGTGCAAGCGTTAATCGGAATTACTGGGCGTAAAGCGCACGCAGGCAGTTTGTTAAGTCAGATGTAAATCCCCGAACCAACGGGCTGCATCTGATAACTGTAACGAGTCTCGTAGAGGGTAGAATTCCAGGTGTAGCGGTGAAATGCGTAGAGATCTGGAGGAATACCGGTGTGACGACTCTCTGGACTGTGGCAGCGCTGAGGCTCGAAGCGTGGGGGGCAAAGCAGGATTAGATACCCTGGTAGTCACATAGAAGCGATGAATACTAGGTGTGGGGGTTTCCAACACCTCCCGTGCCGCCGCTAACGCATTAGAGTATTCCGCCTGGGAGTACCGGTCGCAAGATTAAAACTCAAAGGAATTGACGGGGACACACAAGTAGCCCAGGCATGTGGTTTAATTCGAAGCAACGCGAGAACCTTACCTACACTTGACATCCCTTGCATTACTCTTAATCGAAATCCTTCGGGGACAAAGGTGACAGGTGGTGCATGAACGCCGTCAGCTCGTCGTGAGATGTTGGGTTAAGTCCCGCAACAGGCGCAACCCTTATCGTTAGTTACTACCATTAAGTTGAGGACTCTGGCAGAACTGCCTGGGTTAACCAGGAGGAAGGTGGGATGACGTCAAATCATGCATACCCCTTATGTGTAGGGCTACACACGTGCTACAATGGCAGTACAGAGATGCAATACCGTGAGGTGGAGCCAAGCAAAACCAGTCTCAGTTCGGATTGTAGGCTCGCCTCACATGAAGCTGGAGTTACTAGTAATCGCGAATCAAATGTCGCGGGTAGAATACGTTCCCGGGTCTTGTACACGCCCGTCACGCGAGAGTTGGCAATACCCGAAGTCCGTGAGCTAACCACCAAAGGAGGCAGCGGCGGTAAGTCAGCGGTGGGGTGAAGTCGTAACAAAGGTAACGG
+
*-21/24099,/50056425/82,2.1*21//0185-7-))-6;16:455::2.-2229686444546230/+((,)-6409)+77:1++),+;:.+,0*26('.-.-*4-%)*.481,8,9-35:1;/++-,&-%%$%'8//8;4051063&*+%&'&$$%%*+04353881.)%),*)/*)'%&$$&/.,/-,//24613/9/7/5627000/,/49;79666:0-,),*,+/'',-,/4;1,.301/48335642033(,+)&&%$%2+&*&+'(%%&&(7-,+)'$$&+$+-,,++,../670+'03*./+3,6-1-,1950('''3:77./3++.455-.---202-).2+211861810.,(-/323/.*,/5223/+'**'&,--2.,-/++/,++++26938:5/04;-&**7/+.//.03'16-/184*35500&')(-,'*'(+),643,,*,.37607:8,-:26(-%/+/5/3;3039.()042344/,,,(.**&('(+;;79667/+,*%%(+,&.,05%%%$&)+*-8;/2778;+(%+)./,/3)+13&%**+.-/(*&')%%%**-,10*++037,/20-&(*&+532.+**&(*.536349310**,,))+,,50)2+,,307../-4-2--'%())*.0*/1+5:73709+/50002(+.0-0..02,)#$%'*0-/,,,---&0+*/043786582686:78/3/80(,./8,.32++.,/60.2&.0/51103;330474003.()4,)%01/333.()%&(&,1--))*-36082427--*'++'(()(,4/2134565325*,*('%$%'*+5:.+///375342161541-,(*,-3711124(.&'$/,)0-,+'%,%((2023:88540515;30418-$*)*82.-)(+--*()7*:/92392./11.,.-0.*&'**2,/**,;:9/-01-..+/,//-,$%&&)+.,,0-08706*0,+),221..,--4/)(256.6.,,4,*,((((&()**(()'*(-/1.1.-:/*.9+)*3-.04..565542+3,%,)53)2++,+..//../(+(+''),+..023204/-*+*%)4389;898)-.+6/5)3
@5733c45b-abb4-459e-a647-5bc87cf569d5 ch=233 read=13735 start_time=2019-12-12T19:21:53Z barcode=BC01 runid=2c9cf7bc05858273f10e7d7ec552fc0bd742dc3e
CTCCTACGGGAGGCAGCAGTGGGGAATATTGCACAATGGGCGCAAGCCTGATGCAACCACGCCGCGTGTATGAAGAAGGCCTTCAGGTTGTAAAAGTACTTTCAGCGGGGAGGAAGGGTAAAGTTAATACCTTTGCTCGTGACGTTACCCGCAGAAGAAACACCAGCTAACTCCGTGCCAGCAGCCGCGGTAATACGGAGGTGCAAGCGTTAATCGGAATTACTGGGCGTAAAAGCGCACGCAGGTTTGTTAAGTCAGATGTAAATCCCGGGCTCAACCTGGGAACTGCATCTGATACTGGCAAACTTGAGTCTCGTAGAGGGGGGGTAGAATTCCAGGTGTAGCGGTGGAATGCGTAGAAGTCTGGAGGGGCTGGTGGCGAAGGCGGCCCCTGGACGAACTGACGCTCAGGTGCGAAAGCGTGGGGAGCAAGCAGGATTAGATACCCTGGTAGTCCACGCCGTAAACGATGTCGGCAGGTTGTGCCCTTGAGGCGTGGCTTCCCGGAGCTAACGCGTTAAGTCGACCGCCTGGGAGAGTACGGCCGCAAGGTTAAACTCAAATGAATTGACGGGGGGCCCGCACAAGCGGTGGAGCATGGTTTAATTCGATGCAACGCGAAAGAACCTTACAGATGTAACATCCACGGAAGTTTTTTCAGAGATGAGAATGTGCCTTCGGGAACCGTGAGGACAGGTGCTGCATGGCTGTCGTCAGCTCATTGTGAAATGTTGGGTTAAGTCCGCAACAGAGCGCAACCCTTATCGCTGTTGCCAGCGGTCCGGCCGGGAACTCAAAGGGAGACTGCCAGTGATAAGCTACAAGAGGAAGGTGGGGATGACGTCAGAGTCATCATGGCCCTTACGACCAGGGCTACACACACGTGCTACAATGGCGCATACAAAGAAGCGACCTCGCGAGAACAAGGCGGGACCTCATAAGATGCGTCGTAGTCGGATTGGGTGCAACTCGACTCCATGAAGTCGGAATCGCTGGTAATCGTGGTCAGAATGCCACGGTAGATACGTTCCCAGGCCTTGTACACACCGCCCGTCACACCATGGGAGTGGGTTGCAAAAGTGAGTAAGCTTAACCTTCGGAGGCGCTTACCACTTTGTGATTCATGACTGGGGTGAAGTCGTAACAAAGGTAACCGG
+
&,0,(()*2.&)*-.32/(,*,1)-))2453.//-90*140).18)4:566:25-',-'&&).+,-./455768(,,+,56464'22/0%%*00)&)(')(,,,/.-69((+&+'.1+-,2(+.3.3*+-((,/*,23+7/-./,/-/7/,.*+--'-/++34:**)()*().4*,675272/04/+.*4++80/012./-*./.1,-/540/+,'2+2/5/338875&'&)+,'-.0,/-(%'((:1.1534029(),763&+.&*8.+-%%)3128:88<7364111119////%/.'('*3)),)+)-,.,,,-*('/-/8831.,-%$+#'%(,7,*&#(&*1.0646647772.1-,+/-73.//,,+(/0.420/.5-4+4*486,*1640/-,+..-01306,2::31,-/*,049597*(+/4:)4233,2-,(,-,09/.25522452.148;8:92++*(*%,-,2/-.0/1*++-2+*/--,5/007/.4,4+**/*,,.2212042937.38**17/1-*79.,)((*+/,342.224-.,4+89347/:866/3/3)()*-461*,63--.23967-966/..+-/2.699071:.----:9875.,,.((*,*((%%(%(-/*(%),.3371207.6/.3<<;/9/,*+,1/0.,5//295:2832<;07./-.+&)*/,+,1088;81./12341//--123455479244*-3*+2;/:15.3*+,0-*-..6%&'+,263.5:,+-*.)&&&%,-,197885;:6.5554/::0864:-:,0.+%*'4422%&'(),,00',,%$'%(&++*3*4.-043097787771()(+//::211308/))&&')85*,775/.+))'''))222522331-4657441134.$(('(0//4142++,%)&',*)+-+5430/./-/21-&0+4398180556.-)6*/4''%&(,.334.1139/105..).*3-9662-,'+*1////61-,/,,-989;:--,6.((10+)+*+/+&%,-.+*,(()*-0.396092014+2.282532.*+*.462;03-8/('*'%')'&&%&&1)0613.&0&14..-4-,36,,2:/,24121,,./011.,-('*+1124.22788:(0+04;7354
@3b5ee5df-c24e-4dd3-9dd6-0692ea80f14f ch=158 read=16403 start_time=2019-12-12T19:22:05Z barcode=BC01 runid=2c9cf7bc05858273f10e7d7ec552fc0bd742dc3e
CCGGTTACCTTGTTACGGCTTCTTTGATCATGAATCACAAAGTGGTAGCGCCACTCCCGAAGGTTAAGCTACCTACTTCTTTTGCAACCCACTCCCATGTTGTGACGGGCGGTGTGTACAAGGCCGGGAACGTATTCACCGTGGCATTCTGATCACGATTACTAGCGATTCCGACTTCATGGAGTCGAGTTGCAGACTCAATCGGACTACGACGCACTTTATGAGGTCGCTTGCTCTCGCGAGTCGCTTCTCTTTGTATGTGCGCCATTGTAGCGTGTGTAGCCTTGGTCGTAAGAATGACTTGACGTCATTACCTTCCTCCAGTTTATCACTGGCGAGTCTCCTTTGAGTTCCCGGCCGGACCGCTGGCAACAAAGGATAAGGTTTGCGCTCGTTGCGGGACCCAACCCAACATTTCACAACACGAGCTGACGACAGCCATGCAGCACCTGTCTCACGGTTCCCGAAGGCACATTCTCATCTCTGAAAACTTCCGTGGATGTCGAGGGCCGGTAAGGTTCTTCGCGTTGCATCGAATTAAACCACATGCTCCACCGCCTGTGGGCCAAATCAATTCATTTGAGTTTCCCAACCTTGCGGCCCGTACTCCCCAGGCGGTCGACTTAACGCGTTAGCTCCGGAAGCCACGCCTCGAGGGCACAACCTCGAAGTCGACATCGTTTACGGCGTGGACCACCAGGGTATCTAATCTGTTTGCTCCCCACGCTTTCACTTCAGGCGTCGGTCTTCGTCAGGGCCGCCTTCGCCACCGGTATTCCTCCAGATCTACGCATTTCACCGCTACACCTGGAATTCTACCCCCCCTCTACGAGACTCAAACTTGCCAGCATCAGATGCAGTTCAGGTTGAGCCAGAGTTTCACATCTGACTTAACAAACCGCCTGCGTGCTTTACCCGGTAATTCGATTAACGCTTGCACCCTCCGTATTACCGCGGCTGCTGGCGCAGGTTAGCCGGTGCTTCTTCTGCGGGTAACGTCAGTAGGCAAGGTATTAACTTCTCCTTCCTCCCCGCTGAAAATTGCTTTACAACCCGAAGGCCTTCATACACGCGGCATGAAGCTTGCGTCGACCTGCGCCGGTGTGCGTATTCCCCACTGCTGCCTCCGTGAG
+
/*+-(1+-7.60,4&+*'((-''.-(*+1.420866-5,4+**.-10()+-1&&'05(&,,&-*:05)-,*235579:649:8/65.40)'-,*)('))**)(+,--30-20,+,-2468;).-/).--*+)),3;4027,6-,--3:75551.()+/02++**,-*-40.**)3687457.,--//,50:1215676-.-,+,0++-))++./0+34:;65*).3-2%).-,-1005333*./0-,(-'()07-'*)*)+/1257659/+*(*(((0&&')0+0./-016832*%++)**&&-1477-&&$'+51468).),(7:+*/37715&$(&)-,))*+/..,/2869-0-1+3322../0/91..34;-5.9.52*1+3+')*,.44-3+*+44150+,',))*'///8-..-1-/.6+*,*+..11.,++4-3947)00//61484/1,0091701+).806)#$'.20(-.53310.18;851*6.*77968563'$(.(-&**(,.)/;;;7;85754;12376.+*.)7714/('%&%$(*(%-*(+1/0-+*,',&(++.1837336;942212+(**-*---,'(.)1-,,;223/797*/555966887/6/8,..*,/..7/7+4),,',.*+(1894&%3683//5.9064$,*,225/546566;:-10:565764('')+*12-002877;64'(+5/+/0337-$)...21+#)%''()7-23'''&&4.4..8&.82-.+/666436644:.8101:53.5'.'**21273741:2.%%'&)*(*)0-49.8-1,-+)214::5/468555345578..&(('(05),,/.4*-/:8:65200*-.1.*&23-(+%,'35,+)*,853220807028.9;6891273-+)+*&&--&'$(.5381//.4-****++***3.-.33.1.2/-583413../26.,'$(&*/.72142-+/-148451/)(*-,((+013/5'(*))3857(.,,+4,2()/((+6,997,64.-+-,+(/2(,*$*--2*)*%,')(,0.3.+0,+.102-101071(&'+(&)-3./.-,)(*%'(,,2/'$0))')'+,./3891)++,-//595982,1''
@2d4e9f85-efd7-4340-859a-18648df106a3 ch=33 read=12383 start_time=2019-12-12T19:22:08Z barcode=BC01 runid=2c9cf7bc05858273f10e7d7ec552fc0bd742dc3e
CGGTTACCTTGTTCTGACTTCACCCCAGTCATGAATCACAAGTGGTAAGCGCCCTCCCGAAGGTTAAGCTACCTACTTCTTTGCAACCCACTCCCATGGTGTGACGGTGTGTACAAGGCCCGGGAACGTATTCACCGTGGCATTCTGATCCACGATTGCTAGCGATTCCGACTTCATGGAGTCGAGTTGCAGACTCAATCCGGACTACGACGCACTTTATAGAGGTCCGCTTGCTCTCGCGGAGTCGCTTCTCTTTGTATGCGCCATTGCTTAGCACGTGTGTAGCCCTGGTCGTAGGGCCGCGGTGATGACGTCATCCCACCTTCCTCCAGTTTATCACTGGCAGTCTCGCTTTGAGTTCCCGGCGGACCGCTGGCAACAAAGGATAAGGGTTGCGCTCGTTGCGGACTTAACCCAACATTTCACAGCAGGCTGACGACAGCCATGCAGCACCTGTCTCCACAGTTCCCGAGGGCACCAATCCATCTCACAAGAGAGTTCTGTGGATGTCAAGACAGGTAAGGTTCTTCGCGTTGCATCGAATTAAAACCACATGCTCCACCGCTTGTGCGGGCCCGTCAATTCATTTGAGTTTTAACCTTGCGGCCGTACTCCCCAGGCCGGTCCGGCTTAACGCGATTAGCTCCGGAAGCCACGCCTCAAGGGCACAACCTCCAAGTCGACATCGTTTACGGCGTGGACTACCAGAATTATCTAATCCTGTTTGCTCCCACGCTTTCGCACCCTGAGCGTCAGTCTTCGTCCAGGGGCCGCCTTCTTCCAATTCCTCCAGATCTCTACGCATTTCACCGCTACACCTGGAATTCCTGCCCCCCTCCACGAGACTCCAAGCTTGCCGAGTATCAGATGCAGTTCCCAGGTTGAGCCCGAAGTTTCACATCTGACTTAACCACCGACCGCCTGCTGCGTGCGCTTTACGCTGGTAATTTCCGATTAACGCTTGCACCCTCCGTATTACCGCGGCTGCTGGCACGGAGTTAGCCGGTGCTTCTTCTGCGGTAACGTCCAATGAGCAAAGGTATTAACTTTACTCCTTCCTCCCGCTGAAAGTGCGAGGCCTTCTTCATACGCGGCATGGCTGCATCGGCGCATTGTCTGTCTTCGCTGCTTGCCTCCCGTAGGAG
+
+&)(2-3425/65'+--/675/624,*-//-.,-7675.+)(*-881.,--5:4300,*/3),*30,**,$*-*/13832;:-/3&52*%()2<9//4965112501101+*),433826(-6.2223804/,,2:39/8000:6/1158-'),,/2(,--,-//2:/,**,7;/,--.///5(((,/))'(-.47*;/3205198879663.),/5/*+&'(1,71/+,-3+-,,(-/13*(,-.*-4134-44-*//-,-,6;503,$&#%%+&-.)()&&)+.50-/5.(&)(,/489''-')'&&&+-340/0/))'/02887+/(+-6<621/(.-01.(.0877'',*,,+-186;.3,-*;58;887191,(,,1&/++-/3)0*2(&*)*06*4**(./*&'',',)(-0701851021%0$&)'(,(.0-1../:0979232029+,/030-&)(,2;13*)',22,-.+.+)28656-+#%((''&')+:--,0173666:2.-*&),5110042<::<;8:079+,057(&.--5;;-97.,((*,,01.3.*))%)&'*&.*./'%+,.:8<6%+2))((4;;-3:2312,+,3/31833,388,.043+2-,-&)'*+226113*'-.'/041*00*2+/4-225645,6*9+*)*6869/6(6+55678868865;;12.8/007;677540.)*&//56755:377*-0;.+//15*'++*29---./18(),279:;634...7/426&'078315351.3,()'%&&+*9510&&&212/.0,/0203::-487+*/**+07/2(%0220'$#-.851/++($'))//104(.)&,0.,16&%'(+982378688::<4;2,/6/:..047*'%%&+92104464,-./2031-''&%&()0(140)(%&(+.*/(&)'%%('&$$&%'',,*/,,).*-*+(*1)*+,389336-0-/1,3845/5///5-5)'%*(-$&5-.,3717+%'+*76:5233')',;9759'-',-+25,8-,/+,*4,,*/6,(+,89/:5.-3:-,889466.*''&$*)1504.29356,.-..40*0*('',/.3.(**'.%&++*)('(&(+%$&&&(&&)*,+-:201*0)&&
@edbc66b0-ba14-4be4-87f0-2206b49e7963 ch=436 read=18153 start_time=2019-12-12T19:22:08Z barcode=BC01 runid=2c9cf7bc05858273f10e7d7ec552fc0bd742dc3e
CCGGTTACCTTGTTACGACTTCACCCCAGTCATGAATCACAAAGTGGTAGCGCCCTCAGGGATGAGTTACCTCTTCTTTTGCAACCCGCATCCCCATGGTGTGGGCGGTGTGTACAAGGCCCGGGAACGTATTCACCGTGGCATTCGGTCACGATTACTAGCGATTCCGACTTCATGGAGTCGAGTTGCGAACTCAATCGGTTTGACGCACTTTATGAGGGTCGCTTGCTCTCGCGGTCGCTTCTCTTTGTATGCGCCATTGTAGCACGTGTAGCCCACAATGGTCGTAAAGGGCCATGATGACTTGACGTCATCCCCACCTTCCTCAGTTTATCGCTGGCAGTCGCGCTGAGTTCCCCGGCGGACCGCTGGCAACAAAGGATGCAAGGGTTGCGCTCGTTGGGAACATAACATTTCTTACGAGCTGACGACAGCCATGCAGCACCTGTCTCACACGGTTCCCGAAGGCATTCTCATCTCGAAAGCTTCCGTGGATGTCAAGACCAGGTAAGGTTCTTCGCGTTGCATCAGATTAAACCACATGCTCCACCGCTTGTGCGGGGCCCGTCAATTCATTTGAGTTTTAACCTTGCGGCCGTACTCCCAGGCGGTCGACTTAACGCGTTAGCTCCGGAAGCCACGCCTCAAGGGTACAACCTCCAAGTCGACATCGTTTACGGCGTGGACTACCAGGGTATCTAATCCTGTTTGCTCCCCACGCTTTCGCACCTGAGCGTCAGTCTTCGTCAGGGGCCGCCTTCGCCACCGGTATTCCCCAGATCTCTACGCATTTCACGCTACACCTGGAATTCTACCCCCCCCCCCTCTACGAGACTCAAGCTTGCCGGTATCAGATGTAGTTCCCAGGTTGAGCGGGGATTCACATCTGACTTAACAAGAGCCGCCTGCGTGCATACGCCCAATGTTCGATTAGCAGCACCCTCCGTATTACCGCGGCTGCTGGCACGGGGATTATGGTCACTTCCTCTGCGGGTAACGTCAATGAGCAAAGGTATTAACTTTACTCCCTTCCTCCCGCTGAAAGTACTTTCTGGCCAAGGCCTTCTTCATACACGCGGCGTGGCTGCATCGGGCTTTGCGCCCATTGTGCAATATTCCCCTGCTGCCTCCCGTAGGAG
+
:64072/5152-06*//,45;4----*))210110720-/*-/*))1,)*.,05+,9'(/*')$'(/0-230,394187-0,.&0.+#'%(//1**-/2/,+'-2*+-')+*0*-576:17-077273.53594343)*+00237-&*,,,/.,00--....-01;.9302392%2(''(.,**51;25('54575<75()%'((*5)1),/83/0/.+/,-0+..1,--,.0(((,.2.1351421;6*(,-/73:<9/5.*),+)-)*%%%&,6,%')*,3:76'3+2)1266<::0/0,+//4-....101/6;1-0:4:9:355717:+++-76/-,'-./',(),+,2936:6+,5+,22,3---370-..1:-2,00(&)('*--.-0&(2-+7.30&*&(%'(1/6/+&&$%--/00063231)-++4+'1'/..1139//4:9.,,),38895:0,..-2/.3-''.,2-)*%&()$,*.)+,/2;:80667478813*/*(++02;97;86770;000--%%)1+9:44:2651///50/5.*+/),-(1+02./7+(+-.78;818<8-0+5:;.,8/83702&/-2(**++474)/67293330,1-1+..,-/1+,//2+0+'-)+3354573.+)+0($'+,0,4,9)9+56667968886<6+/&/0258:787576&//+/.02137898884:-'*418:.*.//2;10+-/9:77648871./0/7<9726*+*6,43/2::<::;:35/4///5,466-**/00/977979-7:+,--'--.223645-5-6.3117272215873...-./.2377:71*((**,833311/0---4.,)00947(.(.*0*(,*&*0,,/1+%*+-312231215/6+$(%-0+39554((&&$((-+2/)+)/.0751036('(&%+'-,*,0)()%&(&)+-3.;//078/3+(**20*'5+%''('&&),/:9569992;945;:46+6**,,257;-00-)+%'$&&'%$'(1:-+<84-790)+-,26/00.3(0/%&).0-..12292:23;864)+')'(,('$%*0-.01/03+33033)&1,3;0,1.)(%%*2-//)87+(%$()*47279++10/...
@b259f8d7-48d5-4248-b48b-ae5f8367df73 ch=105 read=14992 start_time=2019-12-12T19:22:14Z barcode=BC01 runid=2c9cf7bc05858273f10e7d7ec552fc0bd742dc3e
CCGGTTACCTTGTTACGACTTCCCCAATCATCAATCCCACCTTAGACAGCTCGCTTCGCTTGCCGAGGTTAGGCCACCGGCTTCGGGTGTTATCAACTCTCGTGGTGTGACGGGCGGTGTGTACAAGGCCCGAGAACGTATTCACCGCGACATGCTGATTCGCGATTACTAGCGATTCAACTTCATGTAGTCGAGTTGCAGACTACAATCCAGACTGAGTAAAGGTTTTATGGGTTTTGCTTCACCTCGCGGCTTCGCTTCCCTCTGCCATGTTGTAGTACGTGTGTAGCCCATAAGGGGCATGATGATTTGGCGTCATCCCCGCCTTCAGCGTAATGCTGGCAGTCTCGCTAGAGTCCCAACTTAATGATGGTAACTAACGATGAGGTTGCGCTCGTTGCGGGACTTAACCAGCATCTCACGACACAGGCTGACGACAACCATGCACCACCTGTATCTCATATGGCTATCTCCATCTCTGGAGCCTTTATGAGTATGTCAGAGACCTGGTAAGGTTCTTCGCGTTACTTCGAATTAAACCACATGCTCCACCGCTGTGCGGGCCCAAATCCGTCCTTTGAGTTTCATTCTTGCGAACGTACTACTCAGGCGGAGTACTTATTGCGTTAACTGCAGCACTGAACTTTATCCAACGCAGGTACTCATCGTTTGCAGCGTGGACTACTGGGGTATCTAACCCTATTTGCTCCCCACGCTTTCGGGACTGAGCGTCAGTTGCAGGCCAGATCGTCGCCAACTTCGCCACTGTTCCTCCATATATCTACGCATTTCACCGCTACACGCGGAATTCCACGATCCTCTCTCCTGCACTCTAGCTGCCTGGTTTCTATGAAACACTGAAGTTAAGCTTCAGGCTTTCACAGACCTTGCTGCCGCCTGCTCCCTCTTTACGCCCAATAATTCCGGATAACGCTTGCCACCTACGTATTACCGCGGCTGCTGGCACGTAGTTAGCCGTGGCTAATAAAGTACCGTCACTCGGCTACCATTTCCTGTAGTCGCCGTTCTTCCTTTATAACGAAAGTGAAATCCGAAAACCTTCTTCCTTCACGCAGCGTTGCTCGGTCAGGGTTTCCCCCATTGCCGAAATTCCCCTACTGCTGCCTCCCATTAGAG
+
3314491494:423**))()0)+.*,+34234194171*.+/.',((&'*(-%'3+0%$')),&*$*(0,).:7:34*0))1943;444/;0.--**++345,7-)),--76762**+$*()+/0/-1.4+*)+--13556<746:781758::;:3.-,,*//0241332-.21499.0,/18354425670/01102.//..1.4.-1+*(532-+()-3)+)6:<-,.,605::-,*2-,*/,*+*+.73-4,)+212;2-+))+2*)')*(*(&$%('&(+-,,-5-,*,+,,/2,33/../.4/6,,*6/3641/75++5623,&&%&%'&(&))*/../33+-+*4&()*)283*0*--.-./0909/,2)*-5231/'(-1/5/-,2/566<133;91++*2*3.)&/-112/+-..4.6&+410001002;;9:84*.,-4.5:77766556(1+-+76/301..*-/4893/2(',.2:/**'&&().255+&(*.:;721223.6587/3-.0,/0&.2;6--/2/3<999.*,-.0,4/-43.('&)(2,8-5,.+02+/*'-*1+6;2268<93.39**6.+'&+,.(&+2.2351789/(+%-()*205544333/2.112011,30.(-,&)&(*303-1)*%*)*,244478708.%&%0-108;6787742)&%0),,531)2-,+/7/)12099.'*--3;221<:)2'*-465676-9,(&**1.8/--//077.0,''*..116;7612%0+1,27423433-%',,479<<769:28941'/(*'*))+7-/+--16410/03234321'))+3+354250+/01:.*%$$%+/))+-/1,3+.//''),58058/45)(%()/.82-0/0677:0/0+(-,47.+01;2.18/86-617599363739190.,++,68&13-%/001160.3..,:000909+(#('().,-++/.'+)%&'').36/+.&04022+/20.3.--35-38441-,)'&((),5422'&)-/075/0144#''&&'&,**,,.*,0763;7;676:;-95.0/0))&&*/(),//516(11)/8,-4;:0+66+27//07,;,4.*)'/3/--+.3,58)$5'')&(
@7e93a03b-416c-48ef-a2b2-0bd35bd517f6 ch=410 read=13206 start_time=2019-12-12T19:22:19Z barcode=BC01 runid=2c9cf7bc05858273f10e7d7ec552fc0bd742dc3e
CGGGGAGGCGGCAGTAGAATATTGCACAATGGGCAAACTCGGTACGTATACGCTTGTGTGCGAAGGCCTTCGGGTTGTAAAAGTACTTTCAGCGGGAGGAAGAGTAAAGTTAATACCTTTGCTCATTGACGTTACCGCAGAAGAAGCTTCAGCTCATGCCAGCAGCGCGGTAATACCGGAGAAGTGCAAGCGTTAATCAGGTGCACAGATAGAAGCGCGCAGGCGGTTTGTTAAGTCGGATGTGAAATCCCCAGGCTCAACCTGGAGACTGCATCCTGATACTGGCGAAGCCCAGGTCTCGTAGAGGGGTAGAATTCCAGGTGTAGCGGTGAATGCGTAGAGATCTGGAGGAATACCGGTGGCGAGAACTGGCCCCTGGACGACGCTCAGGTGCAGCGTGGGAGCAAACAGGATTAGATACCTGGTAGTCCACGCCGTAAACGATGTCGACAGGTTGTGCCCTTGAGGCGTGGCTTCCCGGAGCTAACGCGTTAAGTCGACCGCCTGAAATTACGGCCGCAAGGTTAAAAACTCAAATGAATTGACGGGGGGCCCGCACAGAAGCGGTGGAGCATGTGGTTTTAATTCGATGCAACGCGAAGAACCTTACCTGGTCGCCGGCATCACGGAAGTTTTCAGAGATGAGAATGTGCCTTCGGGAACCGTGAGACAGGTGCTGCATGGCTGTCGTCAGCTCGTGTTGTGAAATGTTGGGTTAAGTCCGCAGCAGGCGCAGCCCTTATCCTTTGTTGCCCAGCGGTCCGGCCCGGGAACTCCGAGGAGACTGCCAGTGATAAACTGGAAGAAGGTGGGGATGACGTCAAGTCATCATGGCCCCTTGACCAGGGCTACACGTGCTACAATGCATCACAAAGGCGCTCGCGAGCAAACGGACCTCATAAAGTGCGTCATGGTCAGACCCAGAGTCTGCAACTCGACTCCCTTGAAGTCGGAATCGCTAATGTCGTGAATCGAAATGCCACGGTGAATACGTTCCCAGGCCTTGTACACACCGCCCGTCACACCATGGGAGTGGGTTGAAAGAAGTAGGTAGCTTAAACCTTCCGGGAGGGCGCTTACCACTTTATGATTCATGACTGGGGTGAAGTCATGTTCATAACCCGG
+
.015(&'+,366-.-+*/31,8-***,.7-+(%%%'&'&&&(,)*%%$%$'$&)),(&$%%')(((*0-3.%24494-489.23/*02+,--/)61*,-/*)$(&587037+6,,-,66,*018183227213.08,0)(/,(,+()./+*),,1('%')&+,--/,5+.+,+)')%(()&*('(4/41),+1-1-/1')%,&'%%&%5-$%&'&&(*(+(+-+-11:602735+,7)6((%&%*..)-33)&1468:/81805+))457100/,/++-00092.*'+)(*'%$('((23374-%*,,0)+(+'+,+()2.3*(&++&551'.+13661,(').21290-6,6/68;8;21-++*'($($)'275)).&&'%%..423228764..1-,59+)/-7507,60-9,-(-,67;+,3011257&1,71888;821./+-,'%'$)''.+0018)(0*',-(.--3-*-**',)*--347466-6.9.34547:54885/&&)&((-1834.104365;29<:1456,;70,/,6-;5:0-69:,49+(+/1/(*.*+/4.10'***/+../266((*025-+/02:7:66++)'/5463735:6466*%)++*+'+-,../&+',4;-7-,-.//550184,5--1-4/,911149471'-.1),/111:99874633467264&)-54/5/0;0/,150./3;275291,)),-'21'6.273472(3:229526)(+.-46*22+'('-)'3)3+61*(2//,()+((&,)%('/+-04.452226<;99948400205237876976989874--,,//**)-*-+*')(+/908775-/-'(,,470)-4,)#&%&(),.3()('&,,0)/++++-;%6/447876334;51343233)2,216$*)'%%&(&(++34416222566.73(,+(.+**0),())-'(%'(-+**'+*+(('%'+-+-3,)-,510051/.008484-/777574441//+2:73:1...-,*,20:82-))(.3/1/&',.$)*%&%+))'(*'(*1),)*11+)65,,13--406/10&--0-(.14696%())+1'+0-*&/)')-+0')+*&''*,,*0+
@05f7e561-8a83-4f40-a8e5-df3481fa7a46 ch=174 read=16413 start_time=2019-12-12T19:22:22Z barcode=BC01 runid=2c9cf7bc05858273f10e7d7ec552fc0bd742dc3e
CCGGTTACCTTGTTACGGCTTCACCCCAGTCACGGACCCCGCCGTGGTAAGCGCCCTCCTTGCGGTGGGCTACCTGCGCTGGCAGAGACCCGCTCCCATGGTGTGACGGGCAGTGTGTACAAGACCAGGAACGTATTCACCGCGGCATGCTTTGATCCGCGATTACCAGCGATTCCACGCTTCACGCAGTCGAGTTGCAGACTGCGATCCGGACTACGACTGGTTTTGTAGGTTAAGCTCCCCTCGCGGGTTGGCAGCCCTCTGTACCAGCCATTGTATGACGTGTGTAGCCCCACCTATAAGGGCCATGAGGACTTGACGTCATCCCCACCTTCCTCGGTTTGTCACCGGCAGTCTCATTAGAGTGCTCAACTGGATGCCAACAGCTAATGACAAGGGTTGCGCTCGTTGCGGGACCCAACCCAACATCTCTGACACGAGCTGACGACAGCCAAAAGCTCACAACACCTGTGTGCAGGTTCTCTTTCGAGCACAGATCCATCTCTGGAAACTTCCTGCCATGTCCAAAGGTGGGTAAAGGTTTTCGCGTTGATTAAACCTACATCATCCACCGCTTGTGCGGGTCCCCGTCAGCTTCCTTTGAGTTTCAACCTTGCGGCCGTACTCCCCAGGCGGTCAGCTTCACGCCGTTAGCCTTCGTTACTGAGAAAACTAATTCCCAACAACCAGTTGACGGCATCGTTTAGGGCGTGGACTACCAGGGTATCTAATCCTGTTTGCTCCCCGCTTTCGTGCATGAGCGTCAGTACAGGTCAGGATTGCCTTCGCCATCGGTGTTCACTCCGCATATCTACGCATTTCACTGCTACACGCGAATTCCATCCCCTCTACCATTACTCTAGCCATGCAGTCACAAAATGCAGTTCCCAGGTTAGGCCAGGGGATTTCATCTGTCTTACATAACCGCCTGCGCACGCTTTACCCAGTAATTCCGATTAACGCTCGCACCCACGTATTACCGCGGCTGCTGGCGTAGTTAGCCGGTGCCCATTCTTACAGTACCGTCATGGGCCCCCTGTATTAGAAGGAGCTTTTTCGTTCCGTTAAAAGCCAGTTCCCCCGCAACCCGAAGGCCTTCATCCTGCACGCGGCATTACTGGATCAGGCTTTCGCCCATTGTCCAAAATTCCCCACTGCGCACTCCCGTAG
+
4./41:1220/.'-(00'01:472965-127474;5060.,8:7:8:996,.-191/.'(,(+3/0/515,*./)%+%'+,20((%)+.:/+-005/&(*:8988997<:8&55673125.9+.08(4/296498::5358--+.01---.'7,-15**+--31,5:776527++)&).0223/1.1),/385619/0'&)*+43012//*/*)'')*,-0,(,//*...')/,%%&()/:6212+-,361.-**+,06-/.+'(&)01-36,2.,,/20-.....-.221:8+*10)+/00,4635)+-*0/-03;42469::;,47-)/2281657*8.:3-.358:040)*+0/1&/(()(,+--44,(466)33//,.%()%(*,+'((),(-3./8.0/.1*-/9534:1-(&)(*+4.0-2676/*$((+$%*+,1210,-*,*+1-/57,%$(&%'(&+*-3///..03,1263346369,++)),1&(75996750/-/*/4*)5865757913:26&020-5004-..5+-3.<::,26.3+&(++3:951''(**-:;:/08--+6*-/21-/+)887/./1,'().1*+6*+-84<;2163'(&'(-/73,.44/677/03;:-8941&+,1-)2./''/+*(**042.7-)-5.-&+/85.34,855:42467:6;3254/--*%'(-/4:;6*).*)99:;640.18/71.230/+.53777727('++.2.*&),2:+(*)++--/,22+-*&+*,.0734+22+/1/37483/1012436867:8')*2:-/7::;;9,-,-+7<:6556446-/'.*,)&2,6-44/90-//1.(/.).-+%('''&,/,*-11131,1.::-002546857*+419/((-,2'*767+15,+*)),*,+1.++102;9<7::.,-)))+'*12*)22,+,-042767/0141536888,.&()&%**-54835-,,09243717)+***53:,,-;.94//('''+)+2.-*/0/794687;8824875*+67.8.-,1/,''*+/8880158786*-***0)'.1(.)*(136)&-)+-5.,.7-7/7/;8;9;;662)1/0222-0.//99943936<81<<.,03-%*5.-/)1882/42::/(*+(0-//1.5;,,9.3
@ed7f334d-bb70-405b-bef2-6ba7acbd1de5 ch=78 read=13725 start_time=2019-12-12T19:22:30Z barcode=BC01 runid=2c9cf7bc05858273f10e7d7ec552fc0bd742dc3e
CCGGTTACCTTGTTACGGCTTCACTGATCATGAATCACAAGTGGTAAGCGCCCTCCAGGGATTAAGCTACCTACTTCTTTTGCAACCCCTCCCCATGAATTGTGACGGGCCGGTGTGCACAAGGCCCGGGAACGTATTCACCGCATTCTGATCCACGATTACTAGCGATTCCGACTTCATGGAGTCGAGTTGCAGACGCTCAATCGGACTACGACGCGCTGTGAGGTCGCTTGCTCGCGAGTCGCTTCTCTTTGTATGCGCCATTGTGGCACGTATTAGTAGCCCTGGTCGTAAAGGGCCATGATGACGACGTCATCCCCACCTTCCTCAGTTTATCACTGGCGAGTCTCGCTGAGTTCCCCGGCCGGACCGCTGGCAACAAAGGATAAAGGGTTGCGCTCGTTGCGGGACAACCCAACATTTCACAACACGAGCTGACGGCAGCCGTATTACGGCACCTGTCTTGCGAGTTCCCGAAGGCACATTCTCATCTCTGAAACTTCCGTGGATGTCAAGACCAGGTAAGGTTCTTCGCGTTGCATCGGAATTAAACCACACATGCTCCACCGCTTGCGGCCCCGTCAATTCATTTGAGTTTTAACCTTGCGGCCATGCTCCCCAGGCGGTCGGTAACACTTCGTTGGCTCCGGAAGCCACGCCTCCAGAACAACCTCAAGTCGACATCGTTTGCAGCGTGGACTACCAGGGTATCTAATCCTGTTTGCTCCCCACGCTTTCGCACCTGAGCGTCAGTCTTCGTCCAGGGGGCCGCCTTCGCCACCGGTATTCCTCAGATCTCTGCGCGCATTTTCACCGCTTCACCTGGAATTCTACCCCCCTCTACGGACTCAAACTTGCCAGTATCAGATGCGGTTCCCAGGTTGGGCCAGGGGATTCACATCTGACTTAATGGAAGCCGCCTGCGTGCGCTGCGTATTAATTCCGTTAACGCTTGCCTCCGTATTACCGCTGGCTGCTGGCGCAGGTTAGCCAGTGCTTCTTCTGCCGGGTAACGTCAATGAGCAAAGGTATTAACTTCTCCTTCCTCCCGCTGAAGTGCTTTACAGCCCGAAGGCCTTCTTCATACACGCGGCGTGGCTGCATCGAACTGCGCCCATTGTGCAATATTCCCCTGCTGCCGCCGTAG
+
9722.7-/507,.,*+,&'(*&'**.-14*,--5/.&'(-')+1/2905679.,3($,*)%5&;+)+-/47/*029/5<;/+1,*162+),34*%0(%%)(')0.64705(,+554/.../-(',*'-2+2...105;710-&&(/383./,0,**-/20,,---...474:3(//2**+,+()),,-306'/$.&+'-*3+;-/+80/,+--0.,*$%,$''&,-,,%'.))*+,&'())//-.8/2211:2).-41;:;;948')%*('(+-%*('%%&-/:1158990137(,*1(9674450,))*.46776.05((:/;;5:.1(.,<.+,<9:857.&&(*--3*,11/379153),+6.7:6:54788<:7.251*.3098<0/342;021555.7...7;8723*/**,+850:..07855/2/(+--.143&51,/3&+'')(,082./2'')('%%)(&+/746,*+++--)+,1953546344*)08++02-)-45:86,../778::,/1+,(,+5:8:<90.,-1.10497421222;74;-.--056888:45:**''&%'')14.+0236292/4:85432<<0/14-1.,-0414(-(--1:91.4906//),'&).*)..--(**&*0.0.)*+&%,2.313306&'*,*++++.,.+)*/65395670.6:,,*./.38;721*0+)-)%.+30.0119:328;+)..3995.2261;:.+0*67431'33665597965217'%+868,62/1211.)*((0507037;0**-'),9665+'*&*)+,,8:./136/-*0''(101-,.-8,10147563-210*-*,223*-'.,2,07'.30/2136;88(72:28**/62:123/-%/690,..*)')2253203-7+%&&.*%/:6970/.//12,+/-022+)+,,/60.()1-2/&(2*,00/4/+()*81392/,.0.13885.,$*&)++5*)),(-0./1717;7829'452--823490810/7.4:,/11,4,2*+,*''.72973/74.)..-0-%,%'),($%$')2))/601376767<87521(.+.+3-(,*52537/+''%$%1%'((/101812+0.;//.161-(+,3/-,&&-,3258
@dbb545db-8e88-469d-a170-baaa11997ce8 ch=162 read=15692 start_time=2019-12-12T19:22:32Z barcode=BC01 runid=2c9cf7bc05858273f10e7d7ec552fc0bd742dc3e
CCGGTTACCTTGTTACGACTTCACGATCGCTGACCCTACGTGGCCAGCTGCCCCTTTCGGTTAGCGCACCGTCTTCCGGGTAAAACCAACTCCCATGGTGTGACGGGCGGTGTGTACAAGGCCAGGAACGTAGTTCACCGTGGCGTGCTGATCCACGGTGCAGCGATTCCCAACTTCGCTGGGCTCGAGTTGCAGGCCCAATCCGAACTTCAGACGGCTTTTTTGCTTGCGAAGGGTCGCCCCTTAGCATCCCATTGTCACCGCCATTGTAGCACGTGTAGCCCAGCCCATGGGGCCATAGGAACTTGACGTCATCCCCACCTTCCTCGCGGCTTATCACCGGCAGTCTCCTTAGAGTGCTCAGCTAAAATGGTAGCAACTAAGGACGGGGGTTGCGCTCGTTGCGGGACTTAACCCAACATCTCGACACGAGCTGACGACAGCCATGCAGCACCTGTCTCGGTCAGCCGGGCTTCCGAAGAACTCCGTCTGGAGTCCGCGACCGGGATGTCAAAGACTGTGGAGTTCTGCGCGTTGCGTCAGATTAAACCATGCTCCACCGCTGTGGGCCCCCGTCAATTCCTTTGAGTTTTAATCTTTGCGACCGTACTCCCCAGGCGGAGCAGAGCGTTAGCTGCGCCACTAATGAGTAAACCCACTAACGGCTGGCATTCATCGTTTACAGCGTGGACTACCAGGGTATCAATCCTGTTTGCTCCCCACGCTTTCTGATGCCTCAGCGTCAGTATCGGGCCAGTGAGCCGCCTTCGCCACTGTGGTGTTCTTGCGAATATCTACGAATTTCCTCTACACTCGCAGTTCCACTCACCTCTCGAACTCAAGATCTTCAGTATCAAGGCAGTTCTGGGTTGAGCTCAGTTTCACCCCTGACTTAAAGACCCGCCTACACACCCTTTGCCTTGGTGGTTTCCGAGCAACGCAGCCCCTTCGTATTACCGCGGCTGCTGGCGAAGTTAGCGGGGCTTATTCAACGGTACCGTCATTATCTTCCGCACAAAGAGGCTACAACCTAGGGCCTTCATCACTCCGCGGCATGGCTGGATCAGGCTTTGCGCCCATTGTCCAATATTCCCCACTGCTGCCTCCGTAGGAG
+
/,--28.006+/&,+448959/-++*-//3'(&.2-)(*(*-.-0*23553:2.*52-0-8,,,2---6/756+,+)(*++-68.0-5.--180-/275,))/36<;866-.//1448:2.6)$6929325(*'-*/49461232288855(+)'&,%0%($')/56:8+'***4.8)&'-::55.-+42;/6*-*(.*'/(*,,).((-),-4-5,+44737*))*+()+(.,5...,726,,...3272;2+1-,,414:4.0'-6,....%(1/0.%')+*'*/3*%(%*-101%%$(+,3//1/049787703;3*.4*./7.00,.,*,,-.35:;195/3121405,(&''*-.25)'*,,.)%+*5302401110-4826-*)+%*,,-1121037-/,85/..10-41*,.-/06-1)(*.+)*+).//0621009008%)+44459596556.:12)(-2+'%)*+'&&(*)/424:930.,(.(*+.64568;95<;9989-7-%*),28/0.*,934)+/1187<67788),0+7-<70.,('.),0',0-,&)*.-,,88:/,16-,...')*+,).09:*(/+,/0+'**).<.500*38/+,072++%&*,,033437112,+,)*7./.&$)*(/04::0;.,,-.,*,51**+((5:33::419,%)'//038;7754572/+'&','*)*58130;/+-/19;1+2204:0.)***(0342..0/16'(0++.*8.53-,+*(-.73797<;:;;/2221/2.*-)%&+*-,+25354633*,-.9034+-1-.,,+,&)*-/6/.,.24+-1/.,/()1573/((*11124'-.34783)1.(+0<8780,,7,-15.4*),<1/,:5/+)**',(20*,1/541295',(*(,5*,0(%)&''))+').1/3,,.474)*$##&1390.;50465<68:5041008:*-'((*,-.63.5*9.**-2017'*,2.64257+.;82:1115534)**/+/+''*)'&%'-.5;31.512+--/-.*%('0(()-2/.36;:;::657%.5/28++.)32)$/''(8*3+102/627/%+.//2.22+/4**'*)(%
@875dfa39-5efa-4a61-9a91-581df1f52b68 ch=162 read=15694 start_time=2019-12-12T19:22:35Z barcode=BC01 runid=2c9cf7bc05858273f10e7d7ec552fc0bd742dc3e
CCTGATCAATATGCCGCGTGAGTGATGAAAATAGGAGTTGTAAAGCTCTTTTGTGCGGGAAGATGTGGCCAGTACCGCAAGAATAAGCCCCGGCTAACTTCGTGCCAGCAGCCACTTGGTAATACGAAGGGCTAGCGTTGCTCGGAATCACTGGGCGTAAAGGGTGCGTAGGCGGGTCTTAAGTCAGGGGTGAAATCCATAGACTCCAACTCAGAACTGCCTTTGATACTGAAGATCTTGAGTTCGGGAGAGGTGAGTGGGACTGCAGTGTAGAGGTGAAATTCGTAGATATTCGCAGAACACCAGTGGCGAAGGCGGCTCACTGGCTGATACTGACGCTGAGGCACGAAAGCGTAGGGGTATAAACAGGATTAGATACCCACGGTAGTCCCGCCGTAAACGTGAATACCCAGCCGTTAGTGGGTTCACTAGTGGCGCAGCTAACGCTCTAAGCATTCTTACCTGGGAATACAGTCGCAAGATTAAAACTCAAAGGAATTGACGGGGGCCCGCACAAGCAGTGGAGCATGTGGTTTAATTCGACGCAACGCGCAAGACCTTACCAGCCCTTGACATCCCGGTCGCGAAGATAGAGACGGAGTTCTTCAGTTCAGCTGGACCGGAGACAGGTGCGCGGCATCGTCAGCTCGTGTCGTGAATGTTGGGTTAAGTCCCGCAACGAAGCGCAACCCGTCATAGTTGCTACCATTTTGGTTGAGCACTCTAAGGAGACTGCCAGTGATAAGCCGCGAGGTGGGGATGACGTCAAGTCCTCGCCAGCCCTTACGGGCTGGGCTACGTGCTACAATGGCGGTGACAATGGGATGCTAAGGCGACCCTTCGCCGTCAAAAAACCGTCTCAGTTCGGATTGGGCTCTGCAACTCAGGCCCATGAAGTTCAGAATCGCTAGTATCGTGGATCAGCACGCCACGGTGAATACGTTCCCCGGGCCTTATACCTGCCCGTCACACCATGGGGAGTTGGTTTTACCTGAAGACGGTGCGCTAACCGAAAGGGGCAGCCGGCCACGGTGAGTCAGCGGCAGGAGTGAAGTCGTAACAAAGGTAACCGGAAGATAGAGCATTGAGCAAGTAGGTTAACACAAAGGCACCGACAGCTTTCTTCAACACCAGCAATACGTAGCGTT
+
5;63322)(&)++52,,./,++)'(,#+-/:,)/0'+29/,79.)/0119800970&81*-++,'('%+'%(//392/4&'/,,5.*/55&*)-/10,,-//10/.'&&$1*7*/,-..+3)**20-).2.2245576;4547'6,84669::5255667*+-.-01346401*,%))0-6/467/275/./09700-#'&()0/7')&)*+.01:85/1*).,*,/13:8:3//0006224957)82/,(*-.0),++/'*))**')+-24*++/-.0:06<4344384(),&%)*,19340:,-+/((*-4/722923468926(%#)((0()+54581.12/154385--/2+0)*%#&'19.5308.3/.+/0(1:*',(//,.14.(&(%&((/1*)++,84-57*,58852810346-37*/010015:00/,,.+--,,443570)+++91.7/0./13-)))','012/71-,*4)7;;:766-3+--,/636,+)(6;-54)'-*.05..'*13/*-.42/,.33::8:6721264140/.112/((+/)+)-05215;1-2134608*+.318(')()'*,%&')(*%+&*3<65-+'*,:,'+++<<9:776/001/111-,%&'&%%,+/23))*))),,.235,,/.,39+672;27/6160-.3.3,')&&,,0)25,)+-(.*,-1-01458,285')0.8((08222013..-*+.29997%)*),-05368/'''&&((.7,6767;810/6,184&(&&$$&1,+.8120;31134,./,/).0764157448528468111-/7,2352***'*(+,.7347,+,/,1021887)-4/2326124:9-7181+322657782:2.3)+21:600/7.-05,),.//6//*)((,)*1324-/+(*+,999-,-3:634:0..-23:56+-534()(&*(*'%&(5.-.1--*-436196'),/:).1<<,46:876525799;9:5333538-,+)+264,4-44-221./&,-+'**+.021/1*20&)&'('#*+5432/16+,),399:8.4.-48/---.+7,+'+,4+--.*.+615001/9+1.113:300&)),42,15,)%*'+//+//40141//$(%""
@edfbac5e-2ec9-4cf9-a5f7-f3235c4477b7 ch=282 read=12664 start_time=2019-12-12T19:22:43Z barcode=BC01 runid=2c9cf7bc05858273f10e7d7ec552fc0bd742dc3e
CCGGTTACCTTGTTGACTTCACCCCAATCGCTGACCCTACCACCTTCGGCCGCTGCCTCCTTGCAGTTAGCTCGGACTTCGGGTATTACCAGCTCTCATGGTGTGACGGGCGGTGTGTACAAGACCAGGAACGTATTCACTGCGACATTTGATTCGCGATTACTAGTAACTCCAGCTTCATGTGAAGTTTCAGCCTACAATCCCGAGCTGAGACCGGTTTTAAGTTTGGCTCCACCTCACGGTATTGCATCTCTGTACCAGCCATTTGTAGCACGTGTGTAGCCCTACATAAGGGGCATGATGATTTGACGTCATCCCCACCTTCCTCCTGGTTAACCCAGGCAGTCTCATAGAGTCCTCAACTTAATGGTGGCGCTAACGACAAGGGGTTGCGCGCTCGTTGCGGGACTTAACCCAACATCTCGACACGAGCTGACGACAGCCATGCACCACCTGTCACCTTGTCCCCGAAGGTTTCCTCGATTAAGAGTAATGCAAGGGATGTCAAGTGTAGGTAAGGTTCTTCGCGTTACTTCAGATTAAACCACATGCTCCCGCTGCTTGTGCGGGTCCCAATCAATTCCTTTGAGTTTTAATCTTGCGACCGTACTCCCCAGGCGGAATACTTAATGCGTTAGCGGCGGCACGGAGGTGTTGAAACCCCCCACCTAATTCATCGTTTACGGCGTGGACTACCAGGGTATCTAATCCTGTGTTGCTCCCCACGCTTTTGAGCCTCAGCGTCAGTTACAGTCAGAGAAGTCGCCTTCGCCACTGGTGTTCTTCCTAATCTCTACGCATTTCACCGCTACGCTAGAATTCCCACTCCTCTCCCTGCCTCCTAGATAACCAGTTTGGAATGCAGCACCCAAGTTGGGCCAGGTATTTCACATCCCTTAATCATCCGCCTACGCTCATTTACGCCCGAAGTAAATCCGGATAACGCTCGCCACCTACATTATTACCGCGGCTGCTGGCGCGTAGTTAGCCGTGGCTTCCTCATGAGTACCGTCATTATCTTCCCCAAAGACAGAGGCTTTACGATCCGAAAACCTTCATCACTCGGCGTTGCTGCATCAGGGTTCCCCCCATTGTGCAATATTCCTGCTGCCTCCGTAAGAACAATATCAGCACCAACAGAAGGTTAACTTACAAGACACCGACAACCACC
+
37*2/3,3-7,)+'&')0.)'-15+4054*,,/03:1)*++'1/6816150*.0-272320601+43823412&)'/081*+(-*,*$++*(+,+)*-0//.888896./*+0/03285622+-.4&).'%'%)*-:2)+-.167950:.,-:;9437365223,02283612,+,1144523*(*)+;4,,(*('&*.63.+'),'1--/+/22&0*:;;.00-6,1-,,/0(,700()'(-'/*.12322125845;566:.31,&%&)/024320(*-/182+-//,-.-141*./)***+177**+//86-;87-%+((*26.5+,),*5/.-2/+,66589988*-++/.-58**5+*03-7/18/)+'%(*.51*&%)%+301242112/337/60+,+5-4-4-4,+.''%)*,-,.()*56320-..+05595'5938..+2/063466657130-,3::+(*&+&*3004(/310',(&(..1311579(25/1/095.2033315),),-4;6486+.016'0265)*-,-/;4::/021/--0/+*/-2&)(),23196-10-$&)++03/*(&*'*-.+995,83162004/860/--,::9-3468195:/-+1*0*5442,4-01)7313.,-/2-//0136&)1),05((()-3)*-3163621.65(*(,,--62,+*+/6//&%1)-000+//-')+(.9,..1893%)&&%&&&(*9:664002238.1:1014---**0'((*+86;:7;757;49968446:999/+,/7510/,%((+(/7/148;53442&01//'2*21:**/12:88506.+,0),/--/+.2595;262;;1/1-.46.01/.76/0,0*)&(+0$*%,%(11/011+7-)%',0-//56658;758562.&*,.),-11,))(')/2.*0.3:4714412//$%$'/,**,*1+),**3800/4569:/<-)(()+(,4---7626*/0052+,,'''$)*&55/-),.4/0190347+05/-0524'.+,+8-+**-/.,')/3,/73:4568/00.)(%)-5-/.-,-.,),2112./98<-+09232/:...9061++//,,2,29+-.'*+-,..,,05)(,./35766*,0+2.72,&%$&*16/367::6622+/*&'#
@564fc837-204c-44fa-8b23-7550bf0ceb74 ch=202 read=12050 start_time=2019-12-12T19:22:47Z barcode=BC01 runid=2c9cf7bc05858273f10e7d7ec552fc0bd742dc3e
CTCTAGGAGGCAGCAGTGGGGAATGCACAATGGAAACCCTGATGCAGCAACGCCGCGGCGTGAGTGATGAAGGTTTTTCGGATCGTAAAGCTCTGTCTTTGGGAGAATAATGACGGTACCCAAGGGAGGAAGCCACGGCTAACTACGTGCCAGCAGCCGCGGTAATACGTGAGTGTGAGCGTTATCCGGATTTACTGGGCGTAAAGGGAGCGTAGGCCGAGATGATTAAGTGGATGTGAAATACCGGGCTCGCTTGGGTGCTGCATTCCAAACTGGTTATCTAGGTGCAGGAGAGAGGAGAGTGGAATTCTAGTGTAGCGGTGAAATGCGTAGAGATTAGGAGAAGAACACCAGTGGCGAAGGCGACTCTCTGGACTGTAACTGACGCTGTGAGGCTCGAAAGCGTGGGGAGCAAACAGGGATTAGATACCCTGGTAGTCCACGCCGTAAAACGATGAAGATACTGTGGGGTTTCAACACCTCCGTGCCGCCGCTAACGCATTAAGTATTCCGCCTGGGGAATTACGGTCGCAAGATTAAAACTCAAAGATTGACGGGGACCCTGGTAGCAGGTATGTGGTTTTAACAATTCGAAGCAACGCGAAAGAACCTTACCTATGACATCCTTGCATTACTCTTAATCAATCCTTCGGGGACAAGGTGACAGGTGGTGCACATGGTTGTCGTCGGCGCTCGTCTCTAGTGAGATCATTGGGTTAAGTCCGCAACGAGCGCAACCGCTTGTCGTTAGTTACTACCATTAAGTTGAGGACTCTGCTTGAGACTGCTAGGTTAACCAGGAGGAAGGTGGGGATGACGTCAAATCATCATGCCCCTTATGTGTAGGGCTACACACACGTGCTACAATGGCTGGTACAGAGATGCAATACCGTGGTGGAGCCAAACTTTAAAACCAGTCTCGAGTTTCGGATTGTAGGCTGAAACTCTACATGAAGCTGGAGTTACCTAGTAATCGCGAATCAGAATGTCGCGGTGAATGCGAATTCCAGGTCTTGTACACACCGCCCGTCACACCATGAGAGTTGGCAATACCCGAAGTCCGTGAGCTAACCGCAGGAGGCAGCGGCCGAAGGTAGGGTCAGCGATTGGGGGGTAAAATCGTAACAAAAGGTAACCGAGGAAGAGATGGGAGAGCAGCAGGCAAATGAAGTTAACACAAGGAGCACCGACAACTTTCTTTGAAGCACCAGCAATGCATGGCAG
+
'++%%&(%*.,)57970703,)0-%*#%)(,.*'++-3,,.16650,..++'0.&$*(),1+**+,0212,,5/69:1218422(.+6,&',777979;:12-'%)1-))/((.-31,.(()+(/'%'&)(+.3/133/./4043550+1:.-,++1.2/.,+2*+(1//'&+*.%))*,1/400/+'-#20''.)*15869990*1.(+,.03.1*)(&*//895;4,..+2-/1/-08/-*20-5446/)+1*)+0+02:8858/8,236678146/035.,+,26/87.-)*+,.((&((/20233200.51)(*)31.,3600124531.-.12,7/+'')./0-.2/+353;20,*(('(*).--'*07897989:1*-/14.-,((',+,24*+,*)*/.,,4,*+/3;45-31.+-5,,.-(+/+,-,5/0,6/+,*+--.497.)+++%$&&213322139;71<97.,,),1158/156667:/(+1.1/3*4+8,-6--9/,*/-9986+)),+),26485922/-0-141(''&*+'&%1.334*.69**+&%&)&'**%-+'*.().03::'($&(.+833/3'.-&.)&*.4(',1,-,/-041/0.0510.)+)'(%0,(%%#(&+,+(,)*14-2+*-1'220/+3)*+0)/--/,1%''()0185;43477--.+()()'*.++$$$'%%$+*'%-*+.55989256736614.,,.177/83%(-*/226380-0612379;8291.+/-,+25.7:60'$%%)*5421/1-%251727/1)14,-1)2.6.10702)1474899;834358375.4,*+/../94633.0-0130/))&(*859656696.,(%*%)*8.,---18364215;77652491.7.854,-56.;;14,,-9982**+(3-2(4,1800054431.,())')*+22.,*+,669.,-90101,545976*(00129666:7059793954373&/%&&,(3*&.1402-+.0.00.19668)+/20213:483,*%((204.,9-,,:/*+-,).-**,&13,.035/-,&+%(&'&,*)1/3121)(%)*23220+0*),131587,1&&()%&/-0.,281&%(+-,/+()%(),))(+7/11&$(()'(,+,1114(/0,,.+42655+5.(**&-/2*)'*,,,19.*0-'#$&)*55;6566/1'-"'$'%$#
@68d19016-1624-489f-b0c6-7a47febed246 ch=50 read=13970 start_time=2019-12-12T19:22:53Z barcode=BC01 runid=2c9cf7bc05858273f10e7d7ec552fc0bd742dc3e
TTCGGTATTACTTCGTTCAGTTACGTATTGCTGAATTGCTGAAGAGTTGTCCAGTGTCTTTGTGTTAACCTACTTGCCTGTCATCTATCTTCCCGGTTACCTTGTTACGACTTCACCCCAGTCACTTGAATCTGAGTGGTGGCCTCCCGAAGGTTCGGCTTCTACTTCTTTTGCAACCCACTCCACATGGTGTGACGGGCGGTGTGTACCAAGGCCGGAACGTATTCACCGTGGCATTCTGATCCACGATTACTGGCGATTCCGACTTCATGGTCGAGTTACGGAACTCAATCCGGACTACGACGCGCTTTATGAGGTCCGCTTGCTCTCATGAGTCAGCTTCTCTTTGTATGCGCCATTTAGCCAGCACGTGTGTAGCCCTGGTCGTAAGGGCCATGATGACTTGACGTCATCCCCACCTTCCTCCAGTTTATCACTGGCAGTCTCCTTTGAGTTCCCGGCCGGACCATGGCAACAAGGACAGGTTTGCTCGTTGCGGACAACCTTGTTTCACAACACGGGTGACGACAGCCATGCAGCACCTGTCTCACGGTTCCCGAAGGCACATTCTCATCTCTGAAAACTTCCGTGGATGTCAAGACCAGGTAAAGGTTCTTCGCGTTGCATCGAATTAAACCATGCTCCACCGCTTGTGCGGGCCCCGTCAATTCATTTGAGTTTTAACCTTGCGGCCGGCCTCCCCAGGCGGTCGACTTAACGCGTTAGCTCCGGAAGCCACGCCTCAAGGGCACAACCTCCAAGTCGACATCGTTTACGGCGTGGACTACCAGAAGAATTATCCCTAATCTGTTTGCTCCCACGCTTTCGCACCGGCGTGATCTTCGTCCAGGGGCCGCCCCATACCGGTATTCCTCCAGATCTCTGCGCATTTCACCGCTACACCTGGAATTCTACCCCTCGCGAGACTCAAACGCCGGTATCAGATGCAGTTCCCAGGGTTGAGCCCGGGGGGTTTCACATCTGACTTAACAAACCGCCTGCGTGCGCTTGCCGCCCAGTAATTCCGATTAACGTTGCACCCTCCGTATTACCGCGGCTGCTGGCACGGAGGTTAGCCGATTCCAGCTGCGGGAGGTAACGTCAATGAGCAAAGGTGTGCTACTCCTTCCTCCCCGCTGAAAGTACTTCCTGGCAAGGCCTTCTTCATACACGCGGCATGGCTGCATCGAACTGCGCCCATTGTGCATAATCTTCCCCTGCCTCCGTAGGAG
+
%"%+)*(,)&+552(+810251*,-/-610.0-&&)*.+&%**'*,-7/,/'(*7,21184&)**0(,,2*&'(%(2..*,,-22*+014.44*-/09-1.8*&-.(+++-8<973865-127/*.+)0941*'&('*+(%&(*+/)'(./073:2+*+.5)&&)&1.:9:+&,-+.50%((0-(''(13,--/1537/-'-*,-)-*,,110:08,)*,,;:2;11*4+*,162/14/42254*)*,64:321'.-/09;84/%.3/9*+-(*,++1-8)1-)3&+451;0:--*)-.-15,/,.'+/897//-21839/.0/,,/0/2%&%%((.*,-251/,23,*300.).7<99;'%%(&%%'''.0271+**4633899937/(/5565--*+.,+)**+,53689/;46*/11707104.//612*,+*21-7../7656'(0&(*4519;3,503.916''$'(+*+,,1(,&%%,,-/)(+/266:1,,3**&(&&%&%.4+))(.)**-*&('('((+,.-.8.7/2-.,$(.++.120-12:9152,)////33334<7355766350115.01499+-5;8+&)(),-57;59:96;./01627<99996944059.,-1,89*5+''*-13/.4//)&%((*$*('+++)),0296<4*.0(*-.3;;,62/1+4-.-..,*,22+67<*-6;3)7341/.0021/-/.1//-5/6-60,6-.88989<49+6*9,*'),61615*1(**,(),28987<912-8/..673+0/15/*+)'+**0**.-)((1)*0.291,/-63+$(&%)*&')*%'&+)++-*+-.20071;,-285216')*,)(()-3.9879<4660((*47926-*3453.85/.46,,,(+/..,002/1//1.186,((%%&,05424%'(+*0'-)./;8178:9:&75:24/*-.+--)%2/5))-1,(**36+'(,-063%//43:56:,7;4582354442.*'%$(*()('&(+,27;152123330*5+%)&+1-,29+,56:4691.4/..22.2)(%'+0&')-3.*-+)&&$(&)&())((/+$''),+33587:/+)/,25+).+),+,3+02:97:96/845-/172*51(+)*+*&').13/0-3085967<990/+()'(*(&#)$%%'()+-1$'&',&'(-.+(.7//)*$$*((%13051+'(+(*0/*+//).'
@7776842d-f175-4628-bcc5-70cc1692d247 ch=110 read=17894 start_time=2019-12-12T19:22:55Z barcode=BC01 runid=2c9cf7bc05858273f10e7d7ec552fc0bd742dc3e
CCGGTTACCTTGTTACGACTTCACCCCAATCATCAATCCCACCTTAGACAATCGCTTCCTTGCGGTTAGGCCACCGGCTGGGTTATCAACTCTCGTGGTGTGACGGGCGGTGTACAAGGCCGGAACGTATTCACCGCGACATGCTGATTCGCGATTACTAGCGATTCAATAAGTAGCCAGTCGAGTTGGGCTTCACAATCCGACTGAGAATGGTTTATGGGTTTTTTTGCTTCACCTCGCGGCTTCGCTTCCCTCACCTGCCATCCATTGTAGCACGTGTGTAGCCCAGGTCATAAGGGGGGCATGATGATTTGACGTCATCCGCCTTCCTCCAGCTTGTCACTGTGGCAATCTCGCCTAGAGTCCCCAACTTAATGATGGTAACTAACGATAAGGGTTGCGCTCGTTGCGGGACCAACATCTGACACGAGCTGGCGACAATGCACCACCTGTATCTCATATGGCTATCTCTCCATCTCTGGAGCCTTTATGAGTAATGTCAAGACCTGGTAAGGTTCTTCGCGTTGCTTCGAATTAAACCACATGCTCCACCAGCGTGCGGGCCCAAATCAATTCCTTTGAGTTTCATTCTTGCAGACATTACTACTCAGGCAGATGCCCATTGCGTTAACTGCAGCGCTGAACTTTGACATCCAACACTTAGTGCTCATCGTTTACAGCGTGGACTACTAGGGTATCTAATCCCTATTTGCTCCCCACGCTTTCGGGACTGAGCGTCAGTTGCAGGCCAGATCGTCGCGCCTTCGCCACTGGTGTTCCTCCATATATCTACTTCACCATACATGGAATTCCACGATCCTCTCCTGCACTCTAGCTGCCTGGTTTCTATGGCTTACTGAAGTTAAACTGGGCTTTCACCACAGACCCTTGCTGCCGCCTGCTCCCTCTTTACGCCCAATAATTCCGGATAACGCTTGCCGCCTACGTATTACGCGGCTGCTGGCGTAGTTAGCCGTGGCTTTCTAATAAGTACCGTCGCTCGGCTACCATTTCCTGTAGCCGCCGTTCTTCGCTATAACAGAAGTTTACAATCCGAAAACCTTCTTCCTTCACGCGGCGTTGCTCGGTCAGGGTTTCCCCATTGCCGAAAATTCCCTACTGCTGCCTCCCCGTAGGAG
+
66.,4,*4090*4*$+019;51-223-.3044:899098*(.(0+(-).0/0-%&5(2&&*)+164835:;43:-8..-/*&,),-/20--.*+.12;7:8768-674-3+,+,18:3664,*)../:92<101:69447899898+.,,+33-5.+'(').,-000'*'%$$)(''$**1//,101*+)'''))+09-7(&'(('+)-,+0+.9<176;81*-5;5**2392.78(0144623:*%'-,5:2,.'()''*./368045-*+,,'/,,.'&',//;0+0:32''*4*1;69-128111109<92135688448+/-7:.770-*++-8.00322,''-.291.,/.0400034/7:9*.%-/1-5-/02631462-.4//./12,44/:,../.758;35497.''*'22++&&'645-)3+','+.-0,4.',*-4.1735563323&,+.+2115:9987898::98874'*655;600,''(.(),99,4-/7:-3+,37*4-98:;814409,+()-+,4/3/;79;10/14331+)0)%&(&4,-(3-.4.%'&(+073<691:/-+//:;77;<636,0*)28(6(%(,&()+*+33*(.-)*(%&)'((+2/50343/+.-%63769799<3235/9,6*-)'*((,.%01313360::)*&,,-78948865/,-2+./842393:8+-,,4/*+-563''**.4;0/-;9864.+--.59250;11./--+&*60/-.-&-'*.,1/58;5555444590856:6665244,&%(+,,26%&%'#&$(*)111/+,,234844268880.-./-//88620+-0+33.,0679639/23,2,+/:39'/((/908;8-240./0358;020//556:69<91+/*3+/4297026/6.--+33540,4-585452218.3-%/**(/0/-1-+/&(400064+5+)'++636113:6766/28.+,+--//*-,0;8:6(&&%#&'-+1313;566/1--+8034;99<6473&*-)+.,0-),((/;1-039:62/.(241:8;87:873;6'2,-.0-.165599-713+8:23<.08;1,2;167348:97/930(+-0--5016+.9:+,222+++
@c3ae0fe0-681a-4bc2-ab11-d99f141909e3 ch=348 read=14071 start_time=2019-12-12T19:23:08Z barcode=BC01 runid=2c9cf7bc05858273f10e7d7ec552fc0bd742dc3e
CCGGTTACCTTGTTACGACTTCACCCCAATCATCAATCCCACCTTAGACAGCTCCTTCCTTGCGGTTAGGCCACCGGCTTCAGGTGTTATCAACTCTCGTGTGTGACCCGGGCGGGAATTATTAATACCGGGCCGAGAACGTATTCACCGCGACATGCTGATTCCGCGATTACTAGCGATTCCAGCATGTAGTCGAGTTGCAGACTACAATCCGAACTGAGAATGGTTTTATGGGTTTTGCTTCACCTCGCGGCTTCGCTTCCCTCTGCGCATCCATTGTAGCGTGTGTAGCCCAGGTCATAGGGGCATGATGATTTGACGTCATCCCGCCTTCCTCCAACTTGTCACTGGCAGTCTCGCTAGAGTCCCCAACTTAATGATGGTAACTAACGATAAGGGTTGCGCTCGTTGCGGGACTTAATAACATCTCGGCGAGGCTGACGACAGCCATGCACCACCTGTATCTCATATAATATCTCTCTCCGTCTCTGGAGCCTTTATGAGTATGTCAAGAGACCTGAAGTAGGTTCTTCGCGTTGCTTCGAATTAAACCACATGCTCCACCGCTTGTGTGCGGGCCCCGTCGAATTCCTTTGAGTTTCATTCTTGCAGACGTACTACTCAGGCGGAATTACTTATTGCGTTAACTGCAGCACTGAACTTTGACATCCAACACTTAGGTACTCATCGTTTACGGCGTGGACTACTAGAATTAATCCTATTTGCTCCCCACGCTTTCCGGGACTGAGCGTCAGTTGCGAGCCAGATCGTCGCCTCCGCCACTGGTGTTCCTCCATATATCTGCGCATTTTCACCGCTACACGCCAGATTCGATCCTCTCCTGCCTCTAGCTGCCTGGTTTCTATGGCTTTACTGAAGTTAAGCCAGGCTTTCACCACAGACCCTTGCCGCCTGCTCCTCTTTACGCCCAATAATTCCGGATAACGCTTACCACCTGCGTATTACCGCGGCTGCTGGCGCGTAGTTAGCCGTGGCTTTCTAATAAAGTACCGTCACTCGGCTACCATTTCCTGTAGCCGCCGTTTTCATATCGCACTATAACAGAGTTTACAATCCGAAAACCTTCTTCCTTCGCGCCCGGCGTTGCTCAGTCAGGGGTTTCCCCATTGCCGAAAATTCCCTACTGCTGCCTCCCGTAG
+
46(/20/6273.41+.224598-872+-4/7799/7*/0*#*$&&)+972553122986-411293:/288/.6-/.+./1&-5,)-,++/,%./745+,&'&++0,4+&476*'('&.**1-/'**,('.)+((*./21,356<9893.+,,6499::2005.0011257235-3364956***-%,()+37322/50/0'-1/0/23:74+)/89634/38749/;<5,5324/::7,15;789;:6.+.0.2:62226092---**&'#))/137+)*-/,.2843./,9*(-42102.+3:/,.,+-//37/(**+37890580,/85;6808(2'*6---414-;00.35667323/--/.4.,)/&+*+/2***,2:34:6589674/0+-,2,615679:263113;83--*0+'+,.1/.))'(((+/-142(---11'47.,%&'-0%)*(',,.064**++'%&(./1/--+06(/46358:--.42:7130)+,(,',0,*())+///.(*%$(/42<9965031,+'(*:4,+-/-6:2:<0010211*,*./-+0('&$'/0,/*,52*)/0+3,4/3+/1,,566<96,4523;/2.124,.***(++1,-54-++/-1.//3..8/0/64432457111129:9:655:33357.+0..-/.3,-,,)*+,*28,::-$,)+)+/19556+43-)+',+)/0431/0:2-/1462-+-,,55+5(2:;2525,7886:3281/.((23;322337789;:59:02;56642757;3866:24354451*0.0,342)019;778//(-')'&).,3.(*,2/00079///)+./&3665898984:50/.+.+)/2+,77:+0.-62/$,('/2065+*).*.//02;8-/,+-.,8;5111-5-+/9-*.//;.-/12299312629070-/.4-19/13,&..012:137--'3)--57-.)%)*2362-**/-+2+/+*12,-.8/0:4(),-9499121.*/+.18:23:71'*&%%(),,67330)*1')%+*%(#&,*.2*4+&()5<:253;52'&)24-77:<::<<87:.'-+-,'',+1-7--.6&.+*%*9546<+.54,/19/51*+,)+)+,-'(,-.,.,,-2,39+,:.-
@adcbe90d-b65b-4317-8a30-20cc7167542b ch=297 read=14632 start_time=2019-12-12T19:23:07Z barcode=BC01 runid=2c9cf7bc05858273f10e7d7ec552fc0bd742dc3e
CCGGTTACCTTATTGCGGCTTCACCCCAATCATCAATCCACCTTAGACGGCTCCTTCCTTGCGGTTGAGCGCGGCTTCGGGTGTTATCAACTCTCGTGGTGTGACGGGCGGTGTGTTACAGGCCAGAACGTATTCACCGCGACATGCTGATTCGCGATTACTGGCGATTCCAACTTCATGTAGTCGAGTTGCAGGCCACAATCCGAACTGAGAATGGTTTATGGGTTTTGCTTGCCTCAAACCGCTTCCCTCTGCACCATCCACCATTGCTTAGCACGTGTGTAGCCCAGGTCATGGGGCATGATGGTTGACGTCATCCCCGCCTTCCTCCAACTTGTCACTGGCAGTCTCGCTAAGTCCCCAACTTAATGATGGTAACTAACGATAAGGGTTGCATTTCGTTGGGACTTAACCCAACATCTCACGACTTTTTTTGAGGCCAGGCGACGAAGCCACGCTGCACCACCTGTAATCTCATATAGCTATCTCTCCATCTCTGGAGCCTTTATGAGTATGTCAAGACCTGGTAAGGTTCTTCGCGTTGCTTCGAATTAAACCACATGCTCACCGCTTGTACGGGCCCCGATCAATTCCTTTGAGTTTCATTCTTGCGAGACACTACTCAGGCAGGTACTTATTGCGTTAACTGCAGCACTGAACTTTGACATCCAACACTTAGTACTCATCGTTTTACGGCGTGGACTACTAGGGTATCTAATCCTATTTGCTCCCCACGCTTTCGGGACTGAGCGTCAGTTGCAGGCCAGATCGTCGCCTTCGCCACTGGTGTTCCTCCATATATCTACGCATTTTCACCGCTACACATGGAATTCCACGATCCTCTCCTGCCTCTACAGCTGCCTGGTTTCTATGGCTTACTGAAGTTAAACTGAGCTTTCACCACAGACCCTTGCTGCCGCCTGCTCCCTCTTTACGCCCAATAATTCCGGATAACGCTTGCCACCCTACGTATTACCGCGGCTGCTGTTTGTAGTTAGCCATTAACTTTCAATAAAGTACCGTCACTCGGCTACCATTTCCTGTAGCCGCCGTTCTTCTTCCTTTATAACAGAGTTTACAATCCGAAAACCTTCTTCCTTCACGCAGCGTTGCCCGGTCAGGGTTTCCCCATTGCCGAAAATTCCCCTACTGCGCTGCCTCCAG
+
--.+2-+0000(0-$+-(01542+,+&)/,.13338221(*')),/1/./--236780,.((+(%$'%-,&'(*&(.)+873/10//41..-,+,/06:87/0250;9916435,)---*)')+%**./+504;88:;687897989:728;7483013,--)0132849.0+,-80401365663/419.1)..1*%&+5**)&'0*'&,(.5011+23*01;3657+**)'$(),-+)$(&&'/103-,.***&())+74//2/32...0+,++-.1.0-,.--9,),11324%+564::7465,2/-,/-257.9::,,-*-)+++.(/%)6+,-92/.,,+(0466934332,)4:9(2()+*10--,./54()*,,7+,+++)09+1+**%&'))--5.:91/-/--.3--+.445//'*+)*%&'')(&)'&&&%#&/./&/$+)&-5-,&%)$)$0+/343712-.07511/.'/./12030.3007320147**.,174--+,,,.9658+.,//9567516,5.<;:<76786945696)(-0,4;9:<544..-..(*3(.,0/.+11.,'+0'$,14198<841982+56;9609:1720/&'&(0,,,,+.0,..3%/(('().*-1-/,4.6.20./'044789::3387100..9'2&)&''(**--133279418<.,.0///67;798255(43)*-14**-**-*+0:7/1-.77.,/./65,/.;::63*()),33)+,<3313012.*++))+--2518378;689;<;5;<5977877588:75567:62<;2,.16+0,%)(*//0+1,2-33(()+,75567973.2+'**)&(,345775763:5.+-/03004---/'/))000&..-&,,064+&'(%'+068;.4-+-556;034.-.,74-+109+*+./1(1),0/6/4+1-.20700-3/-5:153-))-.0.2726<6:+8,,-:,1&&&)*&(+*((*)(+*(%'+-/)-316:0,0)05661./11876535802:121.--,+,-*39689,-()(0)'%*)*2236,*-++7:042642,*//5-674:55;4*/--*102)15-4../91,3/2/,-(28-/88*((1+2-,1/03638/3)(&+,**'(*3110/-(*
@6a0ba662-66f3-4328-969b-892316f43900 ch=223 read=14417 start_time=2019-12-12T19:23:05Z barcode=BC01 runid=2c9cf7bc05858273f10e7d7ec552fc0bd742dc3e
CTCTACGGGAGGCAGCAGTGGGAATATTGCACAATGGGCGCAAAGCTAATTTTAATACATGCCATTAATATGAAGAAGGCCTTCGGGTTATAAAATTACTTTCAGCGGGAGGAAGAGTAAAGTTAATACCTTTGCTCATTGACGTGCAGAAGAAGCACCGGCTAACTCCGTGCCAGCAGCCGCGGTAATACGGAGGTGCAAGCGTTAATCGGAATTACTGGGCGTAAAAGCGCACGCGACGTTTGTTAGTCGCGATGTGAAATCCCCAGGCTCAACCTAGGAACTGCATCTATTACTGGCAAACTTGGTAGAGGGTAGAATTCAGGTGTAGCGGTGAAATGCGTAGAGATCTGGAGGAATACCGGTGGCGAAGGCGGCCCCCTGGACGAATGACGCTCGGGTGAAACGTGGGAGCAAACAGGATTAGATACCCTGGTAGTCCACGCCGTAAACGATGTCGACTTGGAGGTTGTGCCCTTGAGGCGTGGCTTCCGGAGCTAACGCGTTAAGTCGACCGCCTAGAGATACAGCGCAAGGTTAAAACTCAAATGAATTGACAGGGGCCCGCACAAGCGGTGGAGCATGGTTTAATTCGATGCAACGCGAAGAACCTTACCTGAATGTGACATCCACGGAAGTTTTCAGAGATGAAGATATTGCGGGAACCGTGAGACGGAGTGCTGCATGAAAGCTGTCGTCAGCTCATGTTGTGAAATGTTGGGTTAAGTCCCTGTGAGCGCAACCCTTATCCCCTTTATTGCCAGGTCCGGCCGGGAACTCAAAGACTGCCGGTGATAAACTGAAAGGAGGAAGGTGGGGATGATCGAAGTCATCATGGCCCCTTACGACCAGGGCTACACGATGCTACAATGGCGCATACAAAGAGAGAAGCGACCTCGCGAGAGCAAGCGGACCTCATAAAGTGCGTCGTAGTCCGGATTGGAGTCTGCAACTCGACTCCATGAAGTCCGAATCGCTGATAATCGTAGGATCAGAATGCCACGGTGAATACGTTCAGGCCTTGTACACACCGCCCGTCACACCATGGGAGTTGCAAAAGAAGTAGGTAGCTTAACCTTCGGGAGGGCGCTTACCACTTTGTGATTCATGACTGGTGAAGTCGTAACAAGGTAACCGG
+
/032.1&21.-11-0/1.216/)-,2/7,,)+*,+5/*(#$/-%%&%&&.+*&'%%$%'+-11&''(%*(-,4.)-++41,3**)/-3)&%/*'%''+-29;6*/-+7/(--1.,'('/71+/:,:,-/.58-,666+/0.+0)0(,)*+,&++(/098281006224847/9/*,./266+/*1-0-**+-31/0-//22-0.6/6/44%/*,///257401)+()1,++)-',*-+'&&'*+)06%'&)&&($'$1%+3,++8;6*0663401100+,('%&(+-,//(%'(&)026,3.(&&%(%'&*)))*-./*4+4./+816/-..28.-/7../3974/-,-05591,1.252496961910*+3)/*+-179+))-367.&&&(+.0233'7+*(&*(0-0'.-)-.9720)/6()()'7658;&&)+,(+-.2/114:68890.-**+2200*&%+)'),.7/007:(,))*452/.,,)&()),.+&-116111/.806/866450*,'(',(%*.+.*+.+-./+7/:/:2'/154;+)(*(6/223%072)0-(&++001.0/304-*-((+.+6::3564,,,-.;56511%()'*-,,)-+/887111(,&')432-+-,+,+(0:9/900/00100+*01+5++++(%,)3:457---.))&*/06,++,*,%&&%%%(+,,//'&*-86980:.--/0/,.39*10-857/):.&$%&&&'('+,)--&'%$(*/2-,64&0/*2'%*'(1,3537&65+5349,)')'6359:)410125:521/,,+$)''*+1.,3(.51.''(*.$'(),-7:92232742&%&%'*+;:38:885.-'**%)+9959-8-,60-0114776'&'*)&+)(*5468786831)((,-1-./:77845609;*,:88899770222(3.+.+)()*+-0::/5-,-),/39-),*-.-+3'&*967++'(),+*++,1&/2...)'*46063+.+0.()88795332'+0.+,)%%&*)--19*5:*+:767/6;79371'*0810975)%)'%'(20101/003/131881<2..*%'(./-+.,+,160+0246;/00009/21(+-0/0339::903)4+1:7975
@f37a09a5-dd3b-4e9b-8a00-5be9a238c26c ch=75 read=13355 start_time=2019-12-12T19:23:13Z barcode=BC01 runid=2c9cf7bc05858273f10e7d7ec552fc0bd742dc3e
CAGTTACCTTGTTACGAGCTGCTGGTCGCGAATCACAAAGTGGTAAGCGCCACTCCAGAAGGTTAAGCTACCTGCTTCTTTTGCAACCCCTCCCATGGTGTAGCAGGCGTGTAATGCAAGGCCAGGGGCATGCCGTGGCATTCTGATCCACGATTACTAGCGATTCCGACTTCATGGAGTCGAGTTGCAGACTCCCAATCCGGACTACGACGCACTTTATGAGGTCCTTGCTCTCGCGAAGTCGCTTCTCTTTGTATGCGCCATTGTAGCACGTGTGTAGCCCTGGTCGTAAGGGCCGCGTGAGCGGTCATCCCCACCTTCCTCAGTTTATCACTGGCAGTCTCCTTTGAGTTCCCGGCCGGACCGCTGGCAACAAAGGATAAAGGGTTGCGCTCGTTGCGGGACTTAACCCAACATCTCACGACTGAGCTGACGTTAACCATGCACCACCTGTATCATATAGCTATCTCTCCATCTCTGGGCCTTTGCTTAATTATGTCAAGACCTGGTAAGGTTCTTCGCGTTGCTTCGAATTAAACCATGCTCCACCGCTTTGTGCAGGCCCCGTCATTCGCGCAGGTTTCATTCTTTGAGCAATGCTACTCAGGCAGTACTTATTGCGTTAACTGCAGCACTGAACTGACATCAACGCCAGGTACTCCATCGTTTACGGCGTGGACTACTAGGGTATCTAATCCTATTTGCTCCCACGCTTTCGGGACTGAGCGTCAGTTGCAGAGCCAGATCGTCGCCTTCGCCATAGTGTTCCTCCATATATCTACGCATTTCACCGCTACATGGAATTCCACGATCCTCTCCCTGCACTCTAGCTGCTGGTTTCTATGGCTTACTGAAGTTAAGCTTCCAGGCTTTCACCACGATTACGCTAGCCCTCTTTACGCTTAATAATTCCGGATAACGCTTTGCCTACGTATTACCGCGGCTGCTGGCACGTAGTTAGCCGTGGCTTTCAATAAAGTACCGTCACTCAGCTACCATTTCATAGCCGCCGTTTTATCCCTTTATAACAGAGAGTTTACAATCCGAAAACCTTCTTCCTTCGCGAATTTGCTCGGTCAGGGTTTCCCCATTGCCGAAAATTCCTACTGCTGCCTCCCGTAG
+
8(130.-+-,(0,')(%*+,'-+-01.%%'(11,+--1/,..5666/1138%()5+((-,+3.:57/333582(347+00,'*+1.0;1)(/8,+92*/&&$'%%1*%'%&((')&./02578'278./)'#('&.4.//885322/0)())3/:/0.101133738013464%')+)*+2/./1423269868+)+4./)3/283232-/)+',/7822/./5-0&&/).041((''(()*-'+20663-72%(+),089<946-((*+%+01240000.9/*-/09*0+))))*,*))&$$$&&&)-2/48:0-599;6915(',;)),;84.3-++00661$$''+,/1/:2,/6113:373149292/)415.0133,+()-+,0+078676.7./-732-2+1)-('(')*,-4/*,-+,%)+43671.&)+-)186:10/33259564344$*%&(23672121/56*+543451),-.7.*'))+-,/-0256.&'-,:70-+.,2/8;*+'%'00,3-./;7*+.4.38/42+(((*.4,-,('')&*#'&$,+*/2*())'+2,''#&&)02<6/6:<2.44*,.2((**340002/499+',*+.1-4223-0605-//-&..%413+'.%&(1+//*&+)-,-,)()01.,,.28/<,**811084:277553-1,*0./512;4330&-3-*--.70,,++59.1%08687538:8:6/20611,,(+33(*,.8799-.,()().4*-%)4.2;9945836898:95.0/0+5:9+,.6.12,+%%%(*(3*,+$)'*+1801/.4-*,.-.11///35262377;;2.,.+***2-110-''*(&'&'-(,'+3873851,.+'('%'$#&%&%&$--).+57+)-,*'(*5.5:9/6-3.599;/.-35+%++()61-+-0+7;3-0,,,46.9,+%)).--4755695822--3-*-,)38)(((+8537'*-5(111*8935:,.')+/16-)--20-%%''*)*0-+./,2'((%'*/:3)-.0-/()07;51:8;78<:5597)(,**2-+).08.:./,760/;2/9;7*,5368,//0+,*2(&&./'+0+,:-97,*511
@a67126fc-0ea4-43ef-98ad-7f18287ce088 ch=228 read=15472 start_time=2019-12-12T19:23:15Z barcode=BC01 runid=2c9cf7bc05858273f10e7d7ec552fc0bd742dc3e
CCGGTTACCTTGTTACGACTTCACCCCAGTCATGAATCACAAAGTGGTAAGCGCCCTCCCGAAGGTTAAGCTACCTACTTCTTTTGCAACCCACTCATGGTGTGACGGGCGGGTGTGTACAAGGCCGGGAACGCGTATTCACCATTGGCATTCTGATCCCACGATTACTAGCGATTCCGACTTCGCGGAGTCGGGTTACGAGCTCAATCCGGACTACGACGCACTTTATGAGGTCCGCTTGCTCTACGCGGTCTTCTCTTTGTATGCGCCATTGTAGCACGTGTGTAGCCCTGGTCGTAGGGCCATGATGACTTGACGTCATCCCCACCTTCATCCAATTTATCACTGGCAGTCTCCTTTGAGTTCCCGGCCGGACCGCTGGCAACAAAGGATAAGAGGTTGCTTGCATGCGTTGCGGGACTTAACCCAGCATTTCACAACGAGTTGACGACAGCCATGCAGCACCTGTCTCACGCGGTTCCAGAAGGCACATTCTCATCTCTGAAAACTTCCGTGGATGTCAAGAGACCAGGTAGGTTCTTCGCGTTGCATCAATTCAAACATGCTCCACCGCTTGTACGTTTAAATCAATTCATTTGAGTTTTAACGCGGTCGTACTCCCCAGGCGGTCGACTTAACGCGTTGATTGGCTCCGGAAGCCACGCCTCAAGGGCACAACCTCCAAGTCGACATCGTTTTGGCGTGGACTACCAGGGTATCTAATCCTGTTTGCTCCCGCTTTCGCGCACCTGAGCGTCAGTCTTCGTCAGGAGGCCGCTTCGCCACCGGTATTCCTCCCAGATCTCTACGCATTTACCGCTACACCGCCGATTCTACCCCTCTACAGACTCAAGCTTGCCGGTATCAGATGCAGTTCCCAGGTTGAGCCCGGGGAGTTCACATCTGACTTAACAAACCGCCTGCGTGCGCTTTTACGCCCAGTAATTCCGATTAACGCTTGCACCCTCGCTACCGCGGCTGCTGGCACGGAGGTTAGCCAGTGCTTGCTGCGGGTAACGTCAATGAGCAAAGGTATTAACTTTACTCCCTTCCTCCCCGCTGAAGTGCTGGCAAGGCCTTCTTCATACACGCGGCATGGCTGCATCGGGCTTACGCCCATTGTGCAATATTCCCCTGCCTGCCTCGGCCAGAACAATATCAGCACCAACAGAAGGTTAACAAAGAAGCAATACGTAACG
+
7/2/1:22:0:-,/(-149;<:/982.2255((&))--45596//-+*+(()*6-700)(),0,/-500,..14:2.15704:7+(*+-040(**,46699987894:9323(),0/25680000/(87+51++('(+3/029&5&1)22387,*)*-6'',-239101356111;10.*34:7)(*-()+3(/*-2&-)&(.03*8-/*7/8;9876)3(+&*-58689877776670.+++)'#)')+1+)+6/87/;9..0//./6<946-)*.0-/123752667<5.085-(,&,462666/.2)+))+/2478::2:56/.075:-&&(,+'-48-.1373090./788:5080--4:96;5*3.5.88880343:/3-,59)41670))(,2,.)&'&#%&&%(+07343861/0020.8-()*+.53.-/222)&*(*//45(42+36&7%,+/0027//044.(+&+.44410%&)*).01304;24746767421'//+,809/2:<))&'')(&(+,9:)6*$$++2976-,'&%'),-,-+&%)*&)-'+-.,/..6/07.//1.0-2'.,'%(*-.19391%'()+/(7<<+5**$&(+)022.///6:5*-9989883746554/--,0('%,&'+313/*,(('*+*,/262312/810+-055615(2+011303,233-::712-,,295*&&('(*(&,*,--1.1366664+%('11*')-:-+)-&.356'(+17799./12-/+*,2(()')))+((),-67<8997;848:43036,,,94431--.-/0192,0831/))'-0()(+-57/*)252---++($)')34.+'((*&.1%,()*6(,(,)**.9;4;1+/06/((4/8*)(()$).3)*),/211/+/+3-4.))'/,68/..-,210*)&$$$''*-))+-478:841105-0+*,,4/0.083+)%&(-1710532266.6--*4.6*++10,,/;*+)&%$'$%&''-41).51466-7--.89:;*413227/1**3-'++8;+/;9/0.751-37758*,)+((./&*(..84;77<99:86-412290-.087722123-:677:+430:/*/-*+(++400/6/45)%%(')./,0/.)&%)+5:8484*15,*.01469:,++.*0+8)((()+())%(,,/'14(.)&$
@811887b1-a0ef-46fb-938a-79a2b0fdc597 ch=81 read=10258 start_time=2019-12-12T19:23:20Z barcode=BC01 runid=2c9cf7bc05858273f10e7d7ec552fc0bd742dc3e
CACTCGGGAGGCAGCAGTGGGGAATATTGCACAGTGGGCGCAAAGCCTGATGCAGCCATGCCGCGTGTATGAAGAAGGCCTTCGGGTTGTAAAGAGTACTTTCAGCGGGGAGGAAAGGGAGTAAAGTTAATACCTTTATGACACCCACCAGAAGAAGCACCGGCTAACTCGTGCCAGCAGCCGCGGTAATACGGAGAGTGCAAGCGTTAATCAGATTACTGGGCGTACAAAGCGCACGCAGGCGGTTTGTTAAGTCCAGATGTAGAAATCCCAGGCTCAACCTGGGAACTGCATCTGATACTGGCAAAGCGGAGTCTCGTAGAGGGGTAGAATTCCAGGTGTAGCGGTGAAATGCGTAGAGATCTGGAGGAGGTCACCGGTGGCGAGAGCGGCCCCTGGACGGAGCTGACGCTCAGGTGCGAAAGCGTGGGGAGCAAACAGGATTAGATACCCTGGTAGTCCACGCCGTAAGCGGTAATGTCGACTTGGAGGTTGTGCCCTTGAGGCGTGGCTTCCGGAGCTAACGCGTTAAGTCGACCGCCTGGGAGTACGGCCGCAAGGTTAAAACTCAAATGAATTGACGGGGGCCCGCACAAGCGGTGGAGCATGTGGTTTAATTCGATGCAACGCGAAGAACCTTACCTGGTCTTGACATCCACGGAAGTTTCAGAGATGAAGTGTGCCTTCGGGAACCGTGAGACAGGTGCGCATGGCTGTCGTCAGCTCGTGTTGTGAAATGTTGGGTTAAGTCCCGCAACGAGCGCAGCCCTTATCTTTGTTGCCAGCGGTCCGGCCAGGAACTCAAAGGAGACTGCCGGTGATGGCTGGAGGAAGGTGGGGATGACGTCAAGTCATCATGGCCCGCCGACCAGGGCTACGTGCTACAATGGCGCATACAAAGAAGCGACCTCGCGAGCGGACCTCATAAAGTGCGTCGTAGTCCGGATTGAGTCTGCAACTCGACTCACATGAAGTCGAATCGCTAGTAATCGTGGATCAGAGATGCCACGGTGAATACGTTCCCGGGCCTTGTACACACCGCCAAATCACACCATGGGAGTGGGTTACGAAGTAGGTAACAACCTTCGGGAGGGCGCTTACCACTTGTGATTCATGATAGGGTGAAGTCGTAACAAGGTAACCGG
+
''+,-'41+292.55)67428.,/-&1(*+45.18594.''(*,%''%($.&)++032+(0*(0--./.1428&(*++665;6'7134-+-6-'&&&)//93+%))(680'-+)-(*-0&()-87++505/,.)**(&'%$%&-./(-,++/,'-,'+-5902.))0,-.,0+.1,./*.03*-.00.8../20.,%(,,556+/*+14,*+'++,0/016656253,43.)*0-,,+,%&4534:<:-3/3./30.**04,,'&04-,061&367870.0('&-%,&(//00/0.++(())*1..3)&(''&),,26564)*)/0*(+1-2.3/,-110,&'),-311/66/,)))'')+-.44;2--'$,'+)*00161.3**+(&,-/.1.,)&'526..'(+0/.,*,,0.322,,*(+2*+-)*)1*(*,8;26,75/06..0636;8128887202+--19778:(1(+)('*%+,-++.*-*)(*07)-13;4.8-,-3/9221+()(*'.%((245///.*9,3+0/.389787+-.)(%&&)%'10+.24*2072:9946898900-2.3.0/&167126.*+,.13/-*.)+/%)*874..4/9:698:,)'-.:66311/.3),2,+,,+4:5634429344996/*+**'()+10.,,*--/1*'()),+,432-&.+,+3535414.5(545.-%%&-,1.10/.)(+4454475/**),..540-3.)755855/416--.///,,(*+44)57'((()+-4--1823:406-966/1*.)%0'1),1/02*,,',-//17:/6,++*'%-.21./&*%(%&&278,556965123+.5597*5.8-6+(,.&')-+-12)&()(124631610-+,+/045664,&)('*42788724*(&),9537..&&/5,*52445)*.%+*),,/+2%(&%')989271110*/0.&(),/50..2)(645010+.,0.-.655)224+*&)3/,0-(*-20338487/325*)/257080,+.--.-27)2)'+-*--11168643,&&'-+-/7&/'*,(*)*'(++('-,5273(81*,1,322.0,..&++,-,+..950.('(&*//--,/,,-6874364-305:890.
@a9f9af15-a951-4c87-9e49-e1909d577682 ch=197 read=14456 start_time=2019-12-12T19:23:47Z barcode=BC01 runid=2c9cf7bc05858273f10e7d7ec552fc0bd742dc3e
CTAATTGTACTTCGTTCAGTTACGTATTGCTGGTGCTTGAAGACGTGGTGTCTTTGTGTTAACCACGCACCATGCTCTATCTTCCGGTTACCTTGTTACGACTTCACCCCAGTCATGAATCACAAAGTGGTAAAGCGCCCTCGGTTCAAGCTACCTACTCCTTTGCAGCCCACTCATGTGGTGTGACGGGCGTAATACAAGGCCGGAACTTGTATTCACCGTGGCATTCGATGCGGTGCAGTTCCGACTTCATGGAGTCGAGGTTGCAGACTCAATCCGGACTACGACGCACTTTATGAGGTCGCTCTCGCGAAAAGAGGTCGCTTCTCTTTGTATGCGCCATTGCCAGCGCGATATTAGCCAGCCCTGGTCATGCCAGGGCCATGATGACTTAGTATCGTACGCTTCCTCGGTTATCACTGGCGGTGCCGCTGAGTTCCCAGCCAGTTGCTGGCAACAAAGGATAAGGGTTGCGCTCGTTGCGGGACTTAACCAACATTTTACAGCACAGGCTGACGACAGCCATGCAGCACCTGTCTCACGGTTCCCGAAGGCACATTCTCATCTCTGAAAACTTCCGTGGATGTAAGACCAGGTAAGTTGTTGCATAAATTAAACCCGCGCTCACCTTTGGCGCGTTAAATCAATTCATTTGTGAGTTTTAACCTTGCGGCCGTACTCCCCAGGCGGTCGACTTAACGCGTTAGCTCCGGAAGCCACGCCTCAAGGGCACAACCTCCAAGTCGACATCGTTTGCGTGGATACAGACATCTAATCCTGTTTTGCTCCCCGCGCTGCACCTGAGCGTCAGTCTTCGTCAGGGGCCCGCCTTCGCCACCAGTATTCCTCCAGATCTCTACGTTGCTACCTGGAATTCTACCCCCCCTCTACGAGACTCAAGCTTTGCCGGTATCAGATGCGTTCACGGTTGAGCCAGGATTTCACATCTGACTTAACCGAGCCGCTGCGTGCGCTTCTTTTACGCCCAATGTTCAGATTAGCGCGCACCTCGTGCCGCGGCTACTGGCGCAGGTTAGCCGATTAGCTTCTTCTGCCGGGTAACGTCAATGACGAGGCCATTAACTTTACTCCCTCCTCCCCGCTGAAAGTACTTTACAGCCAGAAGGCCTTCTTCACTTTACCACGCTGGCATGGCTGCATCGGGCTTGCGCCCATTGTGCAATATTCCCCACTGCTGCCTCCCGTAGGAG
+
$/$$0&%**138412470.:.',%&)..,-/2-.&%$#&)'''()+'.)%,0.24.10052(/(#&%)%'&$''')(&(+225.*2030)14)/348,11+,,5+-2790/0150/079875753.++.1.66*(./182/0'-,1')++/128:40102-.3/'-'%-+.$('.&'(-./41/46721)(%'&%&'1102662,6(0**,-0032--/8192:2./*'$$)%&)'&%&$(,0).)*.564&)''&')+1-+,2.(,$(2,-/,--/+31385436072.',12:11/'27(%(01110,*)*.+(&%-',./01905639:235877696(/'''%%&)&(&'(%+*(')-,/37.*377972/0(-(.376&%++0..--/$&$$%&$+(*%&('&&'*&((&*00345-2.'2.''($&(*-28094-&()*&+.,.-./3.*(/29-,1.840140-;...35447712-8952011**')&(%%(''$))&++-)+*'%)('(*++-21053/+---29-/12,-*,197./++)-20052346;402*(+/,(%),,*-/66969893/(&)*'10932*($#'*'$''&+(,,(%%)$*)(+&$'((,-%('(0...(('(*/+1-*.+/..--182-,01.7;<-07/0/.++,313,1./01981-398&5420,-0021410+00*.53330../&/6331213130/77.++,2-0-5+4-4551()()*13/('%)**+)*(+$)$$'))',,-6641877,+0/29.&$$$&'*+*/5333+/78901345<:889.-081/4)+8420-+/5.//$''&*/-,--)''***200&-(&&%'''(''),+&..06/831230./22-2*)./37:43)-.1),67.54346..11*'**0)$%')/0,+/21'/3+065/*),.1011/100'--)).0+%('%()&##$%'(%#%&%&)1.7)/(+-*,&$(%)%($'''%&$((&*$($))&)*1,.%1317/-/&,-+6.+,/.&2'*#&(117:60*,**/214:6553(&$&'0'$)&(),+.-(+.13&,./8/-21025:1,.9937),+'),.,())(/*'&,),3278;98;2(**+%&((%*)*%0*+)*,-8621122)64446*,/-94(*-''(,*3.230621,$&&%')').'13*+/-6+*(
@60829a2d-61de-47ea-ac40-c68596a3c097 ch=211 read=12929 start_time=2019-12-12T19:23:42Z barcode=BC01 runid=2c9cf7bc05858273f10e7d7ec552fc0bd742dc3e
CTGATGCTGCTTCAGGTTCAGTTACGCCGTACTGGTGCTGAAGAAAGTTGTCCGGTGTCTTTGTGTTAACCTACTTGCCTGTCATCATCTTTCCCGGTTACCTTGTTACGACTTCACCCCAGTCATGAATCACAAAGTGGTAGCGCCCTCCCAGTTAGGCTACCTACTTCTTTGCAACCCACTCCCATGGTGGCGATGGCGGGCGAGGTGTGTACAAGGCCCGGGAACGTATTCACCGTGGCATTCTGATCCACGATTGCCTAGCGATTCCGACTTCATGGAGTCAGAGTTGCAGACTCAATCCGGACTACGACGCACTTTATGAGGTCGCTTGCTTTCGCCTTCTCTTTGTATGCGCCATTGTAGCACGTGTAGCTGGTCGTAGAGGCCATGATGACATCATCCCACCTTCCTCAGTTTATCACTGGCGGTCTCCCTTTGGTTCCCGGCCGGACCGCTGGCAACAAAGGATAAGGGTTGCGCTCGTTGGGACTTAACAACATTTCACAACACGAGCTGGCGACAGCCATGCAGCACCTGTCTCACGGTTCCCGAAGGCGCATTCTCATCTCTGGCTTCCGTGGATATCAAGACCAGGTAAGGTTCTTCGCGTTGCATCGAATTAAACCACATGCTCCACCGCTTGTGCGGGCCACAATCGAGATTCGTTTGAGTTTTAACCTTGCGGCCGTACTCCCCAGGCGGTCGACTTAACGCGTTAGCTCGGAAGCCACGCCTCAAGGCACAACCTCAAGTCGACATCGTTTACGTAGTTCACCAGGGTATCTAATCCTGTTTGCTCCCCACGCTTTCGCACCTGAGCGTCAGTCTTCGTCAGGGGCCGCCTTCGCCACCGAGTATTCCTCAGATCTGCGCATTTCACCGCTACACCTGGAATTCTACCCCCCCTCTACGGACTCCAAGCTTGCCAGTATCAGATGCAGTTCCCAGGTTGGGCCCAGGGGACTTCACATCTGACTTAACAAACCGCCTGCGTGCCTTTACGCCAGTAATAATTCCGATTAACGCTTGCACCCTCCGTATTGCGGCTGCTGGCACAGGAGTTGGCAGTGCTTCTTCTGCGGAGTAACGTCAATGAGCAAAATTCGCTTTACTCCTTCCTCCCCGCTGAAAGTACTTTACAACCCGAAGGCCTTCTTCATACACGCGGCATGGCTGCATCAGGCTTGCGCCATTGGTAATATTCCCCACTGCTGCCTCCGTGGAG
+
$&%''%$'&((*&'&(070.45711,'(*.,+.05778810.(+/+..4.00-,2057/750.3/141248.%+,),260355*./*-*-+&)+'+'1:*,86:31:-0004362(459-./273654:650523&*&(,5.///09,,.4(%$%&)')),,384+2/117:2-7/+.7*),+4;8,.10-+'$&%%&+'.763-$+,*,435+5/8/+0,&/55/2139211,,/50834036;912365-)))(9*%*%&)'(--69320-23:499:0+,,-,+'+.2.00/0,,.*.+.'/,42,()/+1/.)*,.+(+,-++0/$&0.0((+&(&&&%))1/07512898::;;6981.///.21.-*'&)%',)-383(%-)56'&&&&(0/133206*'%8*:747-/*/1<312;7:7/6.&2876::*11,+))-3:3-353/:134---,++2,1293*6,:68,531:21,-0247:5762313/+.(,-11:-,+,220,-,031/1*2348.-.3+/-.5887972223,,++7898363,-4(0)%()0:535675542*&'(*23//2:66'33,''0&&&30,2)3+9:999:577/;---112..0/0:364-,-.-/0.,*/,**4),,310/+,/$&%%,2&,$&9*5'5;4--,6;<-886-4-,,/618/8//.-:;5.406%5663647587654.*&$&--7&0)0),00356;994+1--&//4.608(+)+,,2515660:3,,-(+.67.&(**41,023671:114353;0*/.:7:,*++*67-,+,*-))++1559-,,--6:6608)*2/,5;88;8;9898/.7&%'),17+)+3((*--,&/3636<;.359++4,.-/4..-+*3-883:46662/1312++..347(4+*,*--17'/23665556,(&-+13:,+.112/'/80*(,,*,0/5:301113///.407134994969;8::-,*1((22/1+-($$**2),4.54-+,2,/0-*)-()*/1:7378-2/30.--7/0/20/1-,/&*+'*-,(*)$)&&(0/89;53,-.-&(''%+*3.6//.,-00*))).)(('&&$&')++3540289-,279671+,%-+/2-+/+6-*'('*-473;56<86731%-,./84337:9765-46/48546+4576%&)($&(0*00/6784%')*--./86899::.++
@28431479-845e-44a0-97c0-8c0d1e46ae02 ch=348 read=14225 start_time=2019-12-12T19:24:02Z barcode=BC01 runid=2c9cf7bc05858273f10e7d7ec552fc0bd742dc3e
CTCTACGGGGAGGCAGCAGTGGGAATATTGCACAATGGGCGCAAGCCTGATGCAGCCATGCCGCTGATGTATGAAGAAGGCCTTCGGGTTGTAAAAGTACTTTCAGCGGGGAGGAAGGGAGTAAAGTTAATACCTTTGCTCATTGATTACCCGCAGAAAGCACCGGCTAACTCCGTGCCAGCAGCCGCGGTAATACGGAGGGTGCAAGCGTTAATCCGGAATTACTGGGCATGCAAAAGCGCGCAGGCGGTTTGTTAAGTCCAGTGTGAAATCCCCGGAGGAAACCAACCTGGGAACTGCATCTGATACTGTAAGCAGGTCTCGTAGAGGGTAGAATTCCAGGTGTAGCGGTGAAATGCGTAGAGATCTGGAGGAATACCGGTGGCGAAGAGCGGCCCCTGGACGAAGACTGACGCTCAGGTGCGAAAGCGTGGGGAGCAAGCAGAGTTAGATACCCTGGTAGTCCACGCCGTAAACGATGTCGACTTGGAGGTTGTGCTTGAGGCGGCTTCCGGAGCTAACGCGTTAAGTCGACCGCCTGGGGAGTACGGCCGCAAGGTTAAAACTCAAATGGATTGACGGGGGCCCGCACAAGCGGTGGAGCATGTGGTTTTAATGGTGATGCAACGCGAAAAGAACATACCTGAATCTTGACATCCACGCGGAAGTTTTCAGAGATGAGAATGTGCCTTCGGGAACCGTGAGACAGGTGCTGCATGGCTGTCGTCATCGTGTTGTGAATGTTGGGTTAAGTCCGCAACGAGCGCAACCCTTATCCTTTGTTGCCAGCGGTCGGCCGGGGGCTCAAGGAGACTGCCAGTGATAAACTGGAGGAAGGTGGGGATGACGTCAAGTCATCGCTGGCCCGCCGACCAGAGGGCTACCCGTGCTATTAGCGCATACAAAGAGAAGCGACCTCGCGAGAGCAAGCGGACCTCGTGCGTCGTAGTCCGGATTAGGTCTGCAACTCGACTCCATGGGGAGTCGGAATCGCTAGTAATCGTGGATCAAACACGGTGAATACGTTCGGGCCTTGTACACACCGCCCGTCACACCATGGGAGTGGGTTGCAAAAAGTAGGTAGCTTAACCTTCGGGAGGCGCTTGCTTTAGCGTTCATGACTGGGGTGAAGTCGTAACAAGGTAACCGG
+
-+1--1+,,0)+60-110174;1-0-)0++*-..612:76+,33,-2032:680&07/8.;7+,&''))424755(+)+,488<9373.6-01:6)'*,06;9-*-,+.3,)-./-,-*$'(.84..412./2.06/,033(,'&%.)*,:.,/.+0+'%&'*5/93318420,(+037+.300170.4.,090,/'))-,'+*23525.:,3,.4'9*:/2/23393+(%('',,0)),)*&*+-51+456)*1748172)&&)(,.+7-(/0-&*,%&$%'),83-230.55*35878799*),--918%*.&)%)(**.03,''%,,+),*.+0+8'&-..1064406/*+7))+431/-,,-15380./'/,+/8345.-/-+-,&&+,'+5;6,*0473.((%('%)).*,-/,/6566,-/+(*,9787,+'-07'4*'()0,*'(**12..26554538,//3512377//-/.44412/303,.0/2.,+**&))**&+*+4232,1+-166:51243479*-300586;96223*(()+-/7785752096;8;2'--//;:2-(*.*(')(.5:306+++.0.,,-1226.),-..*,*04:8,1+'%&(($(%&*-.0///5+(((1.1.,,0+,')-162028991+(('&,,*-*//.+/()*+,65.&&)**635:9;85:14/9;6:85758&+467:;;;732300285343*&(-/228/()+0,01:4563:48/32*&++'/&&46,10-/1'&&((+&(5,*10+.8101/5782:55596()/18+&32*,1/,.18,1.--/0,-,-34.,**/,0/4::.0553778:63.40111&'&-(50'#&%&'26/.'/*525+/*'&)+/.'&($(,,2237829.)+'*))*545:85351*+'('4;-1375764+),./3648988/:*.-*,.%%&)(44.1',,5476764''(--(%'()*/)4*+(,,&1359565:::---**/',..-..5:9342206$/3+*)0--.2.1(2:62;/01724139-3'.*((++1043014::0(&)),)*+)*)*4/13150+31+-5.0+-'$&%%$%++(.840/-+,/.23)'*/--.61310-+&*'*2<9:7,
@0aa49ad2-2057-4b8d-9dce-02a282d698be ch=138 read=13240 start_time=2019-12-12T19:24:01Z barcode=BC01 runid=2c9cf7bc05858273f10e7d7ec552fc0bd742dc3e
CTCCTACGGGGAGGCAGCGGTAGAATGTGCACAATGGGCGCAAATACAATTCAGCCATGCCGCGTGTATGAAGAAGGCCTTCGGGTTGTAAAAAAATTACTTTCAGCGGGGAGGAAGGGAGTAAGTTAATACCTTTGCTCATTGACGTTACCGCAGAAGAAGCACCAGCTAACTCCGTGCCAGCAGCCGCGGTAATGCAGCGGAGGTGCAAGCGTAATCGGAATTACTGGGCGTAAAAGCGCACGCAGGCGGTTTGTTAAGTCAGATGTGAGATCCCAGGCTCAACCTGGGAACTGCATCTGATACTGGCAACGGAGTCTCGTAGAGGGGTAGAATTTCAGGTGTAGCGGTGAAATGCGTAGAGATCTGGAGGAGGAATACCGGTGGCGAGGCGGCCCTGGACAGACTGACGCTCAGGTGCAGCGTGGGGAGCAAACAGGATTAGATGCCCTGGTGGTCCACGCCGTAAACGATGTCGACTTGGAGGTTGTGCCCTTGAGGCGTGGCTTCCGGAGCTAACGCGTTAAGTCGACCGCCTGGGAAATTACGGCCGCAAGGTTAAAACTCAAATGAATTGACGGGGGCCCGCACAAGCGGTGGAGCATGTGGTTTAATTCGGAAACGCCGCGAAGAACCTTACCAGGTCTTGACATACTCATAAAGGCTCCAGAGATGGAGAGATAGCTATATGGTCTAGGTGGTGCATGGTTGTCGTCAGCTCGTGTCGTGAGATGTTGGAGTTAAGTCCCGCAGCAGGCGCAACCCTTATCGTTAGTTACCATCATTGGTTAAGGGGACTCTGGCGAGACTGCCAGTGACAGAAAGCTGGAGGAAGGCGGGGATGACGTCAAATCATCATGCCCCTTATGACCTGGGCTACGTGCTACACAATGGATGGTGCAGAAGAGGAAGCGAAGCCGCGAGGTGAAGCAAACCCATAAAACCATTCTCAGTTCGGATTGTAGTCTGCAGCAAACCATGAAGTTGGAATCGCTAGTAATCGCGGAGAATCAGCATGTCGCGGTGGAGAATGCGTTCTCGGGCCTTGTACACCGCCCGTCACTGCGAGTTGACACCCGAAGCCGGTGGCCTAACCGCAAGGAAGAGGGCTGTCTAAGGTGGGGATTGATGATTGGGGTGAAGTCGTAACAAGGTAACCGGAAGATAGAGCGTGAGCAGAAGTAGGATTAGCCTGAGAACACCGACAACTTTCTAGCCAGCACCAGCAATACGTAACTGG
+
)-..&'.&*1,(,2/-,3,7/%%*+3&0(+-408/++'%&*/2##$%&&0$$&')/.2/1-/22113*0.1.(,*+/-36/7*566:.17::22-..5**,51,',)+11+'-.,**0*(+*36+-9.8.1370:1,.11-60//:,8,*6,%*+.4.).-+*)3+),/-//.-:60141('()(//3+*,,++0-).'+&+0+.2)//6402)$&.*,+-)*/../6675503143+).,-&,)/)-'()5/42.1264*,2+*'+'((),.-141,16659,8/6-299674/,.//:7222&-&&%(#$&%(%(-+*+./3-&31.*-,&.)2-)0*+943-/011:85.26//786-+,,-37567***&))),+047/50.6-**-*2/-.,($0),-&&,+)+)(),,1(*734))(()2/1:.+..281-*77,.5*)00&47++-()&)(63),008899:55566579893726.',),3*,/33'&.*.08/3248339/*-/-.0016-,+,,70)*+/35/3,-,)',(*-++,,-//9044*-*5-84;9848709-,,)+0043624960-61+,+./1/0.3.1923214+(+43:6.6090&&**(+*-(%)/05013290:018*/))*48200/1.554454:42752:()*--/197+)))+:3::976('&(&*)&052397000/-./,,.//88567689:998886533591;/1'*26252281-*.+%/'(*+,:3*2;6*52//0/7212:78;89933-'*&('%-*2,./443/1-*)//45650.05530-(*)&&'35.,2*,.-31*64)*123559:9;/--11222.141++4.212562551/+*,*,10/+*,..844:7866343&(+,)%**(-''((1.2914)(-)01*5)*,730:--03::23768:989%01;:-0*2,,-2/43.'+'')'+('**,,.0)-,3)2//7451/--02/.-21/.((.22.//--1244,(+,.%.&)-.'//8<851-4111/3,.*+(,,+-1-).1&(')1-(,**)(&%,*&%&*'(.3.54532-.133.138,716+)*')++*-21/-.-+6990)*0+--0*7-&,23.020.1/.(,057805017684:5;7870-)2.,%(*..1)(&'++-5*/-)$(&$%)&',-/60.,.01,)+*'($$&(*+-.092/,7,+$.'))$'###
@1d975c50-2382-411c-848c-6cc04f381dc3 ch=214 read=12877 start_time=2019-12-12T19:23:59Z barcode=BC01 runid=2c9cf7bc05858273f10e7d7ec552fc0bd742dc3e
CCGTTACCTTGTTACGACTTCACCCCAATCATCCACCTTAGACGGCTCCTTCCTTGCGGTTAGGCCACCGGCTTCCGGGTGTTATCAACTCGTGGTGTGACGGTGTGCAAGGCCGGAACGTATTCACCGCGACATGCTGATTCGCGATTACTAGCGGTCCAACTTCATGTAGTCGAGTTGCGGGCTACGATCCAGACTGAGAATGGTTTTATGGGTTTGCTTCACCTCAGGCTTCCTTCCCTCTGCACCATCCATTTGCTTAGCACGTGTAGCCCAGGTCATAAAGGGGGGGCATGATGATTTGACATCCCGCGCTTCCTCCCAGCTTGTCACTGGCAGTCTCGCTAGAGTCCCTAGCAATGATGGTAACTAACGGTAGGTTGCGCTCGTTGCGGGACAATAACATCTCCGACACGAGCTGACGACAACCCTTCCCCTGCCTGTATCTCATATGGCTATCTCTCCATCTCTACGCTATGGTATGTCAAGACCTGGTAAGGTTCTTCGCGTTGCTTCGAATTAGAGCCACATGCTCCACCGCTTGTGCGGGCCCAAATCAATTCATTTTGAGTTTAACCTTGCGGCCGTACTCCCCAGGCGGTCGACTTAACGCGTTAGCTCCAGTCTGCCACGCCTCCAAGGGCACAACCTCAAGTCGACATCGTTTGGCGTGGACTACCAGAATTATCTAATCCTGTTGCTCCCCACGCTTTCGCACCTGAGCGTCGAAGTCTTCGTCAGGGGCCGCCTTCGCCACCGGTATTCCTCAGATCTCTACGCATTTCACCGCTACCGCAGATTCTACCCCCCTCTACAGGACTCAAGCTTGCCAGTATCAGATGCAGTTCCCAGGTTGGGCCCGGGGATTCACATCCTGACTTGAGCCGCCTGCGTGCGCTTTACGCCAGTAATTCCGATTAACGCTTGCACCCTCCGTATTACCGCGGCTGCTGTACGGAGTTAGCCGGTCTTCTTCTGCGGGTAACGTCAATGAGCAAAGGTGATGCTTTACTCCCTTCTCCCCGCTGAAATTGCTTTACAACCCGAGGCCTTCTTCATGCACGCGGCATGGCTGCATCAGGCTTGCGCCCGGTATTGCAATATTCCCCACTGCTGCCTCCCGTAGAG
+
7:+,10010;3/7-..(119331761+4+,,)2-')%-(*,53(51137591,-..,,3'.*.7;:68814/143-7<;441;44320//1,5-30333**,,)+*%&+1*328/,0/-688:<9798454659:5440028-*+)(.,.--2-05+/*()%)*++)),98::73.0/1-/&/&/,*(%&)3(&&0/.,,*,30592:<.-/4<58;9+017-+,/,,&)-+19/&(.,84.013....-89;2;9+(%%$%&*(+,-*'&(,70+/.-,.-18)+-6370,44:01110:<3//+',*),*+(*++864/-)'+0.4-/0,32070*+-/.3///*++,,()''*&*(+(')++73446578/0$#%--/9/457798-7/0'9-*)(2%-83680/)&'(((+025734,2/&12,47%%%-+.&$"%%*'..1226%,()%46--2444479854422+4((*%'('(*.6770+*+/5.,,.04187;::<937+,3&).;2-.,6+/%.&.5011534346/15+.06/128'6173/,/**,-82;525:9.7157;;7735//,)-)4/%.(*.578--17:7::362/6/6.411/.6.-.20.((.%(&+,(--1741,10,2*$(-2++&#&-,//41.-,-.444-%''++2;762017.*%&%.+2378;:120*31*,+472('*+,-740-128:620372/0--1++-113588209;000#$'-12340),3()*,.:38.2)),/-/-,/25727<;1258+/+)+(#&')//7042637:8/,0-,-()526882,,-26008(-++,4257:71/-1//23-17*3'+3/2*(253,/1,*+..3&(*2120.+'39276401*(*,+'&%%%+*67),0-,.60**/.;-:--,/.(((.754594742713:6509230321),102+*,-,*-+*)1+*01286:9867511557:524,,-..7;*1,,'%*%'(2-*+,52(182+770*,.3+*/))'&&(&%$%%$)+)(*,2033;45;754%-'*)),*)$&&(()((&,6&361.4,,)-0(,(,&,&%(*,./2-7891+-012655745;6/0++%(
@c77334a9-90e8-40d0-b0bd-ba6102fb1b88 ch=323 read=13627 start_time=2019-12-12T19:24:08Z barcode=BC01 runid=2c9cf7bc05858273f10e7d7ec552fc0bd742dc3e
CCGGTTACCTTGTTACGGCTTCACCCCAGTCATGAATCACAAAGTGTTAAGCGCCCTCGAAGGTTAAGCTACCTACTTCTTTGCAACCCACTCCCATGGTGTGACGGGCGGTGTGTACGAGGCCGGGAACGTATTCACCGTGGCGTTCTGATCACGATTACTAGCGATTCCGACTTCATGGAGTCAGTTGCAGACTCAATCCGGACTACGACGCACTTTATGAGGTCCTTGCTCTCGCGGAGTCGCTTCTCTTTGTATGCGCCATTGTGGCACGTGTGTAGCCCTGGTCGTAGGGCCATGATGACTTGACGTCATCCCCACCTTCCTCCAGTTTATCACTGGCAGTCTCCTTTGAGTTCCAGCCGGACCGCTGTGGCAACAAAGGATAAGGGTTGCGCTCGTTGGACTTAATAACATTTCACAGCACAGGCTGACGACAGCCATGCAGCACCTGTCTCACGGTTCCCGAAGGCACATTCTCATCTCTGAAAACTTCCGTGGATGTCAAGACCAGGTAAGGTTCTTCGCGTTGCATCGAATTAAACCATGTCCACCGCTGTGCGGGCTGATCAATTCATTTGAGTTTTAACCTTGCGGCTGTGCTCCCCAGGCGGTCGACTTAACGCGTTAGCTCCGGAAATACGCCTCAGGGCACAACCTCCAAGTCGACATCGTTTACTGGCGTGGACTACCAGAATCTAATCCTGTTTTGCTCCCCACGCTTTCTTTCGAGCGTCAGTCTTCGTCCAGGGGCCGCCTTCGCCACCGGTATTCCTCAGATCTCTACGCATTTCACCGCTACGCAGATTCTACCTCCAGGACTCAAGCTTGCCAGTATCAGATGCAGTTCCCAGGTTGGGGATTTCATCTGACTTAACAAACCGCCTGCGTGCGCTTTACGCCCAGTAATTCCGATTAACGCTTGCACCCTCCGTATTACCGCGGCTGCTGGCTGGGTTAACCGGTGCTTCTTCTGCGGGTAGCGTCAATGAGCAGGTATTAACTTTACTCCTTCCTCCGCGAAAGTACTTTACAGCGAAGGCCTTCTTCATACACGCGGCATGGCTGCATCAGGCTTGCGCCCATTGTGCAATATTCCCCACTTGCCTTGCTCCGTAGGAAC
+
1/1-2,,6232-/0&''%&'1*(')&%&%00/433542,1+52+/.-426,/167501,-2+12661)+)(*)&&.0828<;-..&.-+'*)/1,,9625000455553,3..0,+*,'%0.,3%4-14115719.)-416431(2:7/--,-(*+.16000+,)**0967/377:8011.*+**&-.302,-8925+://./4/63--//2*-%'(*'#((,*.21--0-011,1+,.-)*,1/2494633;0',,/0337<726('&()*7131-'(*,/;1.298444-+0/0+$$'&++)()**,0458:.:10+)-/+,82*+)),7<322;8:93:2/077282+6,'%)0.8,(+/,*/0/0++(**---1+34:)2-:92'15-.2,,(,,1044-1,1.2.*%'-+.9;,,)),&,)+$'68888743201584867.11/1845863413389:03*))&'))%()/331445751,*.67()9+:9799;::88;/6579<411/'(**8<::;967134,.,36.(-,.6<:3+&%#&+*)54,,)(,*-.5//*)+/03859-%()&*,0/;<7-01.2.--1,*('(&+.538.(088.97--+-193:110.-3-..3/,.*).&')+/4;57,-9/---1++)(+/2.073424,4985:9,**01/374921'$('(,%)))17;7766299;*%-,599,*//-6:))(,()%&*1344)*588;9729(*3494.836;7<7/0,$%%,*30337+13%&-002750545.6<2/.3115((*#&$',(4+1).%$('$-3,165)&&),2026*41668(-,.-6+45;..)(*,),(&+0$/-+,)*,010.1+6*.'*337&)((),*1170004425373(**.)-193//22:3;44041--/.9-.03.211<2275517334;69.)$',(-,-&7//80.043879875756)$%--008,831'('&'',,3.1+).4.+2246,:0*-0($&''/2*-,-17/-*.$1$&+(0+56:8:;:/2//),+,(246:0:0009899)2/,*.*.+66($+-*-0769666/989.''*'$'&$$#&)452424,')&
@50d56b17-21ad-4390-aa75-91a6837e82b0 ch=6 read=12274 start_time=2019-12-12T19:24:10Z barcode=BC01 runid=2c9cf7bc05858273f10e7d7ec552fc0bd742dc3e
CTCCTGCAGGGAGGGCAGCAGTGAGAATTTTCGGCAATGGGGAAACCCTGACCGAGAGCAACGCCGCGTGAAGGAAGAAGGTTTCGGATTGTAAACTTCTGTTATAAAGGAAGAACGGCGGCTACAGGAAATGGTAGCCAGGTGACAGTACTTTATTAGAAAGCCACGGCTAACCGTGCCAGCAGCCGCGGTAATACGTAGGTGGCAAGCGTTATCAGGTGTGGGCGTAAAGAGGGAGCAGGCGGCGGCGAGAGGTCTGTGGTGGAAGCCTGAAGCTTAACTTCAGTAAGCCATAGAAACCAGCTAGAGTGCAGGGAGAGGATCGTGGATTCCATGTGTAGCGGTGAAATGCGTAGATATGGAGGAACACCAGTGGCGAAGGCGACGATCCTGGCCTGCAACTGACGCTTTCCAGTCCCGAAAACGTGGGGGGAGCAAATGAAGTTAGATACCCTAGTAGTCCACGCCGTAAACGATGAGTACTAAGTGTTGGATGTCAAAGAGTTCAGTGCTGCGATTAACGCAATAAGTGCGCCTGGGTAGTACGTTCGCAGAATGAAACTCAAAGAAGGAATTGACGGGGCCCGCACAAGCGGTGGGCATGGTTTAATTCGAAACAACGCGAAGAACCTTACCAGGTCTTGACATACTCGCAAAGGCTCCAGAGATGGAGAATGGCTATATGAGATACAGGTGGTGCATGGTTGTCGTCAGCTCGTGTCGTGAGATGTTGGGTTAAGTCCGCAACGAGCGCAACCCTTATGCGTTAGTTACCATCATTAGGTTAGGGGACTCTGGCAGAGACTGCCAGTGATGACAAGCTGGAGGAAGGCGGGATGACGTCAAATCATCATGCCCCTTATGACCCTGGAGCTACACGTGCTACAATGGATGGTGCAGAGGAAGCCAAGCCGCGGTGAAGCAAAACCCATAAAACCATTCTCAGTTCGGATTGTAGTCTGCTCGACTACATGAAGTTGGAATCGCTAGTAATCGCGAATCAGCATGTCGCCAGTGAGAATACGTTCTCAGGGCGCGCACCGCCCGTCACACCACGAGTTGATAACACCCGAAGCCGGTGGCCTAACCGCAAGGAAGGAGCTGTCTAAAGGTGGGATTGATGATTGGGGTGAAGTCGTAACAAAGGTAACCGGAAGATAGGCGGCAAGGCAAGTAGGTTAACACAAAGACACCGACAACTTTCTTCCCTTTCCAGCAATACGTAACTACCG
+
./02.*0&,3,++4,,/44/04..&,,-8:5/2966;7673*'-/45,+*-20/-*',,.30/1:4223(('%'*/'*0*.-<9--:219144;;77;793431140*0,14*/78+5++0009:.51*34+-63&254/13-//3$(**,545-3,+%*(+(-0+-**,-.-&%%'*:<8385262+,)&(+4+,,.-5/70/50/)'&-/6,+.%.(,-11766446:*'&+,.'+,,-6-+/*%..'%*%0..-0,-,1125.4-.32.)'&'+++(),+,(./2909;693//4,)(((**,),/014&57+).+.4245361*.*3)1/...-+.1+/++),8810134978,,,*/2640745:9*/..4.,.0)0.+-,+*-0)*13/7./,2/,,.*.&(&)(')&)5-(((,94(869:586/''%.0;861/*,041.33149))&+-/0724'*)-4689;9/.+,++---253)*(+.870//.13),+&)*1:940757788+%03/..*/03/2/+,%,&+/,,))*,-547-145,/256:99-96+-515.(),'.--425254:83,0)'+)..3175;76.()*0(..95384;6-&-'(611/.,-.,,5-+-*+0:+-*)(2))))*00556/13;4,6448(()*+*16,)*&)+-1/.256555255691220241+0164-+'''&(+/&677984264(7*+.897591423544/08.+-3/4./35-2182;/).+)'(),:110;4598;:.7.)&)0+&)-,-*142,+%$$'&*/..-17430.+()-.8/,,../,,(*1/42/751.--+,7779622189571/4,)-,++.04:')5****8,*&((,'-*')*2031//703377,(+(&'&,(%+(*613+*),09010<;523+'+.8;:-97:;369178;0,7)0(((*+/,-./.78642-,*+-3-+7-5-2645,,,&,30300/31.8/1./0/6335-2%')1)*')0003/330.3$*6+//.(**/2//00-/.-./01/1-1-+3**++.,'--((-.-373:5/4/,*-)*+%%-../-0+*)*+4526),9+-31(12,2.-,./-/3-7844.5.,,10246537)-/.3:675829224+(*,)00.&+)-+*(,(.-(4+5,,,.3.*')'-+))/-+(-4-.2-1*%$(',*)01385455/1&($$%$#
@a71d4e89-df16-40e8-b9fe-9d92af7a4192 ch=476 read=10043 start_time=2019-12-12T19:24:17Z barcode=BC01 runid=2c9cf7bc05858273f10e7d7ec552fc0bd742dc3e
CCGGTTACCTTGTTGCGACTTCACCCCAGTCATGAATCACAAGTGGTAAGCGCCCTCCCGAAGAGTTAAGCTACCTACTTCTTTGCAACCCACTCCCATGTGGTGTGACGGGCGGTGTGTACAAGGCCCGGGAACGTATTCACCGTGGCATTCTGATCCACGATTACTAGCGATTCCGACTTCATGGAGTCGGGTTGCGAACTCAATCGGACTACGACGCACTTTATGAGGTCCGCTTGCTCTCATGAGTCGCTTCTCTTTGTATGCGCCATTGTAGCTCGTGTGTAGCTGGTCGTAGGGCCATGATGACTTGACGTCATCCCCACCTTTCTCCAGTTTATCACTGGCAGTCTCCTTTAAGGTTCCCGGCGGACCGCTGGCAGCAAAGGATAAAGGGTTGCGCTCGTTGCGGGACTTAGCAACATTCACAACACGAGCTGACGTGACAGCCTGCGGCACCTGTCTCACGGTTCCCGAAGGCACATTCTCATCTCTGAAAACTTCCGTGGATGTCAAGACCAGGTAAAGGTTCTTCGCGTTGCATCGATTAAACCACATGCTCCACCGCTTGTGCAGGCCCCGTCAATTCATTTGAGTTTTAACCTTGCGGCCGTACTCCACAGGCGGTCGACTTAACGCCGTTAGCTCGGAAGCCACGCCTCAAGGGCACAACCTCCAAGTCGACATCGTTTACGGCGTGGACTACCAGGGTATCTAATCCTGTTTTGCTCCCACGCTTTCGCACCTGGGCGTCAGTCTTCGTCAGGGGTACCTTCGCCACCGGTATTCCTCCAGATCTCTACGCATTTCACCGCTACACCTGGAATTCCACCCCTCTGCAGGACTCAAACTTGCCGGTATCAGATGCAGTTCCCAGGTTGGCGGGCCAGAGTTTCACATCTGACTTAACAAACCGCCTGCGTGCTTTACGCCAGTAATTCCGATTAACGCTTGCACCCTCCATTATTACCGCGGCTGCTGGCTGGAGGTTAGCCGAGTGCTTCTTCTGCGGGTAACGTCAATGAGCAAAGGTATTAACTGCTCCTTCCTCCCGCTGAAAGTACTTTGCAACCCGGGCCTTCTTCATACACGCGGCGTAGCTGCATCAGGCTTTGCGCCCATTGTGCGAAAATATTCCCCACTGCTGCCTCCGTAGAACGGCTATCAGCACCAACAGAAGGTTAACACAAAGACACCGACAGCACCGCA
+
7,+)3.,0758*15%,-3::<9/600*+-07&%%&056575.-/0912-(+,7;63)-(%**,%&/+-,,-.068+,57:29:-*.-&67-')*-4+*/,(/1.2278:8<;:89751,203::437,*+463:;7763<222;7989778<7456886+--+4+(),*),-+48783-5777*-,(%(*.&-,*+&.''5325/:2:-:1:8415.50/'*+/*+-765666/.038//,,)/&&*(+,-235634/-4,'),...2940:/-+(.,/--101+'(('*+.:9120%//28862/,,('*(&*436648:371%(('-)+-4--.6;600350+-*)'45656-74,(+,52/60'-,),1/477:96;..%.17'020614&*)+/*)+-/7:78966312(++/,+..1749800449630/)&()**1/%)(02(12*+-&.--.:565787)+-7:.6:*()-'+*(.-28001+34-6*--894-122:.2:<;9407*3168;79:66:*2.4:86;:997887795.&**/5<;;<-+,,-288.-9--+/',+-0%+.863'(+..:7;927:9-0.8;<239372710.623-0000)($+(-69+84/1*.1.7,)*/*,+2,/048)1)/%+0&,+4821*+(23,112866,8*2+33635669977<;+++&',.185974:8.50),+321183581.;97+453492+..+2;,,340760/'46578-/013:9548**-/)(&/43:858934:39779<4412(*,77767633/425<:25:;767-1.12-00205245)6:5/01-$/%'++332*0)(*,*../.-/47,//449*32.61,)4060'./-7/8.+*),0;1,+**,63-,%%%7)55::896790266**)+,+*,-33)&/-0372,,-17/4,++2*.0.19421/053/31/4;9:6;6655.3+(%*1''*/1/)10+&*+..53/02017/),3.6:720-.+..35033(-(()*-.0.+)++7:5;65/7/+*560/20-.&*30*%,./.-(*)(()*6/5<:98-/)-),.50)'$())*+-/:(),.1*+*/./42&''(+*,%&')+,011630+&('(---.5-48,.-,'+,('$%()3112245686.-6-1/3/7.43.4:0,/00173//,%)%''$%$
@f6087532-6f63-4b35-ae05-7aa10a6a8883 ch=439 read=16330 start_time=2019-12-12T19:24:25Z barcode=BC01 runid=2c9cf7bc05858273f10e7d7ec552fc0bd742dc3e
CCGATTTACCTTGTTACGACTTCACCCAGTCATGAATCACAAAGTGGTAAGCGCCCTCCCAGTTCAAGCTACTACGCTGCTTTTGCAACCCACTCCCATGGTGGCGACGGGCGGTGTGTACAAGGCCCGGGGCGTATTCACCGTGGCATTCTGATCCACGATTGCTAGCGATTCCGACTTCATGGAGTCGGTTGCAGACTCAATCCCGGACTACGACACTTTATGAGGTCCGCTTGCTCTCGCGAGTCGCTTCTCTTTGTATGCGCATTGTAGCACGTGTGTAGCCCTGGTCGTAAGGGCCATGATGACCGATCATCCCACGCTCCTCCAGTTTATCACTGGCAGTCTCTTTGAGTTCCCCGGTGGACCGCTGGCAACAAAGGATAAGGGTTGCGCTCGTTGCGGGACTTAGCAACATTTCTAGCCACGAGCTGACGTGACAGCCATGCAGCACCTGTCTCACGGTTTCCCGAAGGCACATTCTCATCTCTGAAAACTTCCGTGGATGTCAAGATGGGTTCTTCGCGTTGCATCGAATTAAACCACATGCTCCACCGCTTGTGCGGGCCAGCTCCGGTCATTTGAGTTTTAACCTTGCGGCCGTACTCCCCAGGCAGTCCGACTTAACGCGTTAGCTCCGGAAGCCACGCCTCAAAGGGCACAACCTCAAGTCGACATCGTTTGCGGCGTGGACTGGGTATCTAATCCTGTTTGTTCCCCACGCTTTCCGCACCTGAGCGTCAGTCTTCGTCAGGGGCCGCCTTCGCCACCGGTATTCCTCCAGATCTCTGCGCATTTCACCGCTGCCACAGATTTCTACCCCCCTCTACGAGACTCAAACGCCGGTATCGGATGCAGTTCCCAGGTTGAGCCCGGGGATTTCACATCTGACTTAACAAACCCTTACCGTGCGCTTGCCGCCCAGTAATTCCGATTAACGCTTGCACCCTCCGTATTACCGCGGCTGCTGGCTGGAGGTTAGCCAGTGCTTCTTCTGCGGGTAACGTCAATGAGCAAGGTAATTAACTTTACTCCCTTCCTCCCCGGCGAGAAATTGCTTTACAACCCGAAGGCCTTCTTCATACACGCGGCATGGCTGCATCGGGCTTGCGCCCATTGTGCAATATTCCCCACTGCTGCCTCCGTAGG
+
,3.'/2*+0154'74*-3588:75143)*.6.3/0:83,317/,./8017132360-12+$+,*#)*&*+-.*),/01)''&%2/0703:3-.0/8-*-/04+(&)),19:5/52/.,-/32/-//2*.997-(*)+1*+074/5..-9;:933442-/0*2/---.-042866/0/2484675/'())&)3*'-%+*36508+7-+*1,.&')++*'),14./22/310.,-/0/015*50/-)2-2-/05042,3/'&&*./02.1850./.,,----+***.2)()),0'0&&+-,154421/-,)&&'+,1+:5,%-*240.----/2<9556)*+'-*+-336+$(&&&/3/***&('$.517976-7-,0,0.7)1133,%1+,,9153665,0*)'+.1(*,-&%))+*,/8/.*+)1)%''+*&',1.*%&)+1,694;6210215912/.,+).(-0:139,),&',-,)+0763357311//-6:8-1714137;::78:5/,+.,)()51/1..0).))*022,+1/2/<:8<25145899;78913930701+5.4-)$'((')+')).30012088&)%$&*1,.,016+.-2+387*,.*/%,-,+-7,6+8+50/*&))*.00-,,**%)+((&&%'&08*42,+-3194935'+'*-125578628/'+./445:;62/--)-+1.028732113;8/4*564*'+-/38:0)+/,37,/59:8:8-1123:7789)-.2,476877;9986023&5848;84,3**)011.6().5708:)/)-3((&#%$$'&*('3///-626582-.,)+-*.,**.-.&((1.+/0139%//223688:2/&%,,0/-,514((48,(/3,)()*0144521/3326:645&))*+--/./+(($&(*).2.,45659930,,2-2010./))*%.502371342804;8749551,4-2../3&*,-3.029(5.%'.,8:;8:68-91.465357&&$''0535/2.-./527,39.'/0.0))5/50044)'&$')%-,+,1&,-.1,00538-)*'+'-..4357,+,)+'*)/087687;8834234&28007.421:3+1.,-.35:677<,96-&/-,*&%)--8811.7*
@e1a61ad5-179f-4d15-bc42-23295ee7a597 ch=251 read=16298 start_time=2019-12-12T19:24:20Z barcode=BC01 runid=2c9cf7bc05858273f10e7d7ec552fc0bd742dc3e
CTCCTGAGGAGGCAGCAGTGGGAATATTGCACAATGGGCGCAAGCCTGATGCTGCAACCATGCCGCGTGTATGAAAGAAGGCCTTCGGACATGGTACTTTCAGCGGGGAGAAGGGAGTAGATTCGGCCTGCTCATTGACGTTACCGCAGAAGAAGCACCGGCTTAACTCCGTGCCAGCAGCCGCGGTAATACGGAGGGTGCAAGCGTTAATCCAGATTACTGGGCGTAAAGCGCACGCAGGCAGTTTGTTAAGTCAGATGTAGAAATCAGGCTCAACCTGGAACTGCATCGATACGGCAGCGAGTCTCGTAGGGGTAGAATTCAGGTGTAGCGGTGAAATGCGTAGAGATCTGGAGGAATACCGGTGGCGAAGGCGGCCCCTGGACGAACTGACGCTCAGGTGCGAAAGCGTGGGGAGCAAACAGGATTAGTACCCTGGTAGTCCACGCCGTAAACTGTCGACTTGGAGGTTGTGCCCTTGAGGCGTGGCCGGAGCTAACGTTAAGTCGACCGCCTGGGAATACGGCCGCAGGTTGAAACTCCAAATGAATTGACGGGGCCCGCACAAGCGGTGGAGCATGGTTTTAATTCGATGCAACGCGAAAGAACCTTACCTGGTCCTGACATCCACCCGGAAGTTTTCAGAGATTGAGAATGTGCCTTCGGGAACCGTGAGACAGGTGCTGCATGGCTGTCGTCAGCTCGTGTTGTGAAATGTTGGTTAAGTCCGCAACGGCGCAACCCTTATCCTTTGTGCCAGCGGTCCGGCCGGGAACTCAAAGGAGACTGCCAGTGATAAACTGGAGGAAGGTGGGGATGACGTCAAGTCATCATGGCCCCTGACCAGTACACGTGCTACAATGGCGCATACAAAGAGAAGCGACCTCGCGAGAGCAAGCGGACCTCGCAAAGTGCGTCGTAGTCGGATTGGAGTCTGCAACTCGACTCCATGAAGTCGGAATCCGCTAGTAATCGTGGATCAGAATGCCACGGTGGGCGGTCAGGCCTTGTACACGCCATACCGTCACACCATGAAATTAGGTTGCAAAGAAGTAGGTAAGCAACCTTCGGGAGGGCGCTTGCACCACTTTGTGATTCCATGACTGGGAATTGAAGTCGTAACAAGGTAACCGGAAGATAGAGGCGACGTGGGTTAACACAAAGACACCGGCAACTTTCTTCAGCACCAGCAATACGTAACGCACC
+
*-3,-+*//)-0/115*56/,2(2/.820.023;886.+'**2)-7+,,-,&&%&)+/765241/4150111347(%**)./7424&)%&%&%)())+(,-*,-.99((,(/)/,%''-%&,5.&'&&&&'33''.,-/306),&$*(',,)+2++.7-&+'(--1.02()0/084472128,2.62/2,,.2..*(''%/0.',0.208,0&('*+0,0::;99879;61512(0**(,++*5.61),125,09/-4850)$),**/%+088542/--,4+40100)+%'(**)((('*,%%())-../)326+/03.5.5/)*5532/435;769<6334863*))-.44:0/7.5766:10($($$&),)2,-(382*,1754)&*((*,11223127865&''&''117033'*./;15)55+3-)(*(290.19976497(+.086::84*&(+,2.,3,3*+/-/201729//01%%'&&(('+&****++3+-.+028/78658973:1*,('$''./180.,+*+)2'05,/+++/7;10+23444129;8.93,,+..33,0++29/00,//.+;</3:9;32233;85864/26)(/21,*(&()*)-425+,02256711/*/.)0*,5;44('(('5))+,.4347696525&.-,-.55*-)++1)004689--...;8768634,,(,,37:3843346;6466:57*805-.44+-1'6(2/+0/629./1//3((0'&))0/..-3:53309060;84854:+8-.0+/0283830.0((*)+8877:/.5/7164--56/7769899612457:8-.,507.'%()07.*(((''(./5423/8008632111263*&'%('+-664412,-*&('()9:&8/712646,-.72-.02677677909*/)3)&'$')/+.117322+*+111*,*-.-,--8474,*'(+*,97:78478<;79733:879723(/1*-*+&#&'$*43./-)+,/))(1,$%%(+.2845/28+,&''$*&%.74:/6/61(*,)*+38300&,,+/)-.0)8*'/616102.&*%(+,+23--66-2,$%&(*,/1/3.)(+*+30.,../160141547;9;7:/6///))$/*10,,&'%.1012/,,426)+3579:89:0///953586-.0./4//1575*42-+%)$&#%"
@085e5d37-8aee-401c-845b-b056247634dd ch=439 read=16340 start_time=2019-12-12T19:24:30Z barcode=BC01 runid=2c9cf7bc05858273f10e7d7ec552fc0bd742dc3e
CCGATTTACCTTGTTACGACTTCACCCCAATCATTCCGTCCCACAGCAGACAGCTCCTTCCCTTGCAGGCCACCGGCTTCGGGTTATCGCTCTCGTGGTGTGACGGGCGGTGTGTACAAGGCCGGAACGTATTCACCGCGACATGCTGATTCGCGATTACTAGCGATTCCAACTTCGTGGTGAGTTGCAGACTACAATCCGAACTGAGAATGGTTTATGGGTTTCTGCTTCACCTCGCAGCTTCGCCCCTCTGCCATCCATTTGCTGTAGCCCAGGTCATAGGGGCATGATGATTTGACGTAATCCCCGCCTTCCTCCCAACTTGTCACTGGCAGTCTCGCTAGAGTCCCCAACTTAATGATGGTAACTAACGAGTTGCGCTCGTTGCGGGACTTAACCCAACATCTCACGACACGAAGAGCTGACGACAACCATGCACCACCTGTATCTCATATGGCTATCTCCATCTCTGGAGCCTTTATAGGTCGGGGCGTGGGTTAGCGCGTTGCCTCGAATTAAACCACATGCTCCACCGCTCACGCGGGCCCCGTCAATTCCTTTGAGTTTCATTCTTGCGGGCGTACTACTCAGAGCGGAGTACTATTGGTAACTGCAGCACTGAACTTTGACATCCAGCGCCGTACTCATCGTTTGCAGCGTGGGCTACTAGGGTATCATCTGGCCTCCCCCACGCTTTCAGGACTGAGCGTCAGTTGCGACCGTCGTCGCCTTCGCCACTGGGTGTTCCTCCATGCGCATTTCACCGCTACACATGGAATTCCGATCCTCCTGCACTCTAGCTGCCTGGTTTCTATGGCTTACTGAAGTTAAGCTTCGGAGAACTTTCACCACAGACCGCGCGCGCCGCCGCCATATCTTTGCGCCCAATAATTCCGGATTGACCTTGCCACCTACGTATTACCGGCTGCTGGCACGTAGTTAGCCGTGGCTTTCTAATAAATTACCGTCACTCGGCTACCATTTCCTGTAGCCGCCGTTCTTCCCCTTTATAACAGAAGTTTACAATCCGAAACCTTCTTCCTTCGCGCGGCGTTGCTCGGTCAGGTTTCCCCATTGCCGAAAATTCCCTACTGCTGCCTCCCGTAG
+
64.(092./040/28+10355999084,*4+'%)*)'&./6+')%%&').5.1101486;2+0)'**,6:;57806/056)0'&%$(3+.-3'(),/*+*$*%..985/8/--+($&&&/,54/(%,70808<546;/26688;:100.-1,(+0,1-+-+&*,..6/:-.,,,.)$&%&')(++'(+34666456978101,-,**++1.0:6::3419,64/''&,0<265:53++%++1-1--04((*&&*)(0:84,.+%$&%&%)(4*(,10/'&*'*6066//////091-.3&-$&(1:92'--5848)+,*'((*3/12/00./.058333--21-./.563)4/,/-1-025877474,&&%%&(*+5+..9::72:11-:85.8-5*0-)/.-//12+&)*+0,.+,''&,,/1/34(64)/3.0(+(.1.250,((++-,'*(,'12/34/./++79.--.+%(35.65**'(#%%')-((*.&+'&*$&',/-.2)*-+.(,+/,3:716-//-///46307./,.&%(,,002873*,66989820:71*1,:74487-.)%&''$%$&#%*$(*-&'&())/(+,)(*',+***,84870-./*22127/.68,,-741**&+*,'*)(+-+').-,5--+*,++5-4%(((,''+122110%))%&$$&')547-%)()3873%::42/*'((+04-22,*'(#&#((),/0/02.20$$',3165--.3<95+8,$&"%$'$*2//.12+.1*+**&'&()(*--)&',/'(-+*-,%&%&'&,*,-0/2585<-))$'%&&*+)./22,*5,*)%%$)')*()%$)*0-)&+*'())0/+%&&(()),('-4*((#$$&(&**$'(+/+'&)085815/4-***(-'(5-28017*+,)+2/7003,+**++-,1,,..0.+00--05,228+,0-*&()+11)),,16564./346955066-47..'($$%'1-4454261.-742)'0+,.103))*.))45-/.80.)),///64:555:8.:0,-'('1*..5../,,,++)680;419:9069247+-22.6:-7,0,//(''()-*36))1%+
@df8e8ab1-ad46-4630-8c12-a47aa53da75d ch=460 read=12198 start_time=2019-12-12T19:24:29Z barcode=BC01 runid=2c9cf7bc05858273f10e7d7ec552fc0bd742dc3e
CTCCTACGGGGAGGCAGCAGTGGAATATTGCACAATGGGCGCAAGCCTGATGCACAGCCATGCCGCGTGTATGAAAGGCCTTCGGGTTGTAAAGTACTTTCAGCGGGGAGGAAGGGGTAAAGTTAATACCCTTGCTCATTGACGTTACCCGCAGAAGAAGCGCAGCCCCAACTCCGTGCCAGCAGCCGCGGTAATACGGAGGTGCAAAAGCGTTAATCAGATTACTGGGCGTCACCGCAAAAGCGCACGCAGGCGGTTTGTTCAGTCAGATGTGAAATCCCCGGGCTCAACCTGGGAACTGCATCTGATACTGGCGGAAACGAGTCTCGTAGAGGGTAAATTCCAGGTGTAGCGGTGAAATGCGTAGAGATGGAGGAATACCGGTGGCGAAGGCGGCCCCTGGACGGGCCCGGCGCTCAGGTGCGAAAGCGTGGGGAGCAAACAGGATGCGATACCCTGGTAGTCCACGCCGTAAACGATGTCGACTTGGAGGTTGTGCCCTTGAGGCGTGGCTTCCGGAGCTAACGCGTTAAAGTCGACCGCCTGGGGAGTACGGCCGCAGGTTAAAACTCAAATGGGTGACGGGGGGCCCGCACAAGCGGTGGAGCGTAATGGTTTAATTCGATGCAACGCGAAGAACCTGGTCGCGGCATCCACAGAAGTTTTCAGAGATGAGAATGTGCCTTCAGGGAACCGTGAGGACAGGTGCTGCATGGCTGTCGTCAGCTCGTGTTGTGAAATGTTGGGTTAAAGTCCCGCAACGAGCAACCCTTATCCTTTGTTGCCAGCGGTCGGCCGGGAACTCAAAGAGACTGCCAGTAATAAACTGGAGGAAGGTGGGGATGACGTCAAGTCATCATGGCCCCACTGACCAGGGCTACGTGCTGTGGCGCATACAAAGAGAAGCGACCTCGCGAGCAAGCGGACCTCATAAAGTGCGTCGTAGTCCCGGATTGGAGTCTGCAACTCGACTCCATGAAGTCAGGTCCCTTCTGGTATTCGTGGATCAGAATGCCACGGTGAATACGTTCGGGCCTTGTACACACCGCCCATCACGTAGGGTGGTTGCAAAAGAAGTAGGTAAGCAACCTTCGGGAGGCGCTTACGCTGTGATTCATGACTGGGGTGAAGTCGTAACAAAGGCCAACCGG
+
(+/,(),(,/-'+0*0243061(&0+01:100/5007;77.3791:<:765/,))++/6023;99:999878405(+//2.6.*2448131:0.2120:6-+,/*14('-*0,.40,+,71+/*0**,45)4,--:5)),,'-)+-+,:1./2//0)*.),'+()03/(1,-.1423,24*,//0474939-4.-,323,**)/,75.)015482813.--0.+-/311/'-($''%)+76*,1/1*0.30043&.783+,,&(./0+,27122291*055+4-(+-:/83:3605021412101+,-.+2.4*'*&)(%)*(+),04455(&+/)-/+8.523-41003////8//7:0425673-$&%,*.,3,23259969641)(++)*)))/5,/+2688-&,21**&.045:547666**./)+11,61()&,55+/,2/,/*+,0212:6/14214421&*'-,558:8-...-02//03724.0632*,+/9102/1/7581&-+(*+,08,--,/4.,-,4/02,,277651-162750('%*&*'140023,9.82;:0468695,*,,+115*+175-,-1++-1./12-/10,)*+0,/*+669<8176:4.-//086545-/6()-.-.365,%&(*+125'&(&%*(*0<<4///()*)***))**0/4004.%08,396:61+%,-45067::9100/03945387789)222//--.8.0./-*'%*1.265:/;*-//3*,1669.,')'+280/3123&&1&(/5/185675;87-206-9:1:106/3,'%,+,.'111/1.6/27-00152-)*&-*--173.98764551101247724++*),(#&%')*;56/0*()))/0595-,%$$').-234)'&''+(.148:57240*-+0<2655-11135459846697587:2110'('-$2,0,*+,427863556656/6/./323//0%)''(*&***/(002372028:557,--44475.0,7655:7582486(1'**+)'*(+*..08407)(/2*,''''*(+),):.4,78/%(-+,'.1-./))+(/*2644<2*-4,%'.*(+&)*)*,,5.4010+010*30/306/.*,,-619:,,,((4.4663
@8299aaca-b9c1-4cdd-adf8-f1e42a91d129 ch=105 read=15529 start_time=2019-12-12T19:24:26Z barcode=BC01 runid=2c9cf7bc05858273f10e7d7ec552fc0bd742dc3e
CTCCTACGGGGAGGCAGCAGTAGAATTTTCGGCAATGGGGAAACCCTGACCGAGCAACGCCGCGTGAAGGGAAGGAAGATTTTCGGATTGTAAACTTCTGTTATAAAAGGAAGAACAGCGGCTACAGGAAATGGTAGCCAGTGACAGTACTTTATTAAGCCACGGCTAACTACGTGCCAGCAGCGCGGTAATACGTAGGTGGCAAGCGTTATCGGAATTATTGGGCGTAAAAAGAGGAGCAGGCGGCAGCAAGGGTCTGTGGTGAAAGCCTGAAGCCAACTGGTAAGCCATGAAACCAGGCAGCTAGAGTGCAGGAGAGGATCGTGGAATTGCATGTAGCGGTGAAATGCGTAGATTATGGAGGAACACACACCAGTGGCGAGCGATCTGGCACCACAGCTGACGCTCAGTCCCGAAAGCGTGGGGAGCAAATAGGTTAGATACCCTGGTAGTCCACGCCGTAAACGATGAGTACTAAGTGTTGGATGTCAAAGTTTACTATGCCGGTTAACGCAATAAATTACTCCGCCTAAGTAGTACGTTCGCAGAATGAAACTCAAAGGGAATTGACGGGGGCCCGCACAAGCGGTGGGGCATGGTTTTAATTCGAAGCAACGCGAAGAACACCGGAATGTTGACATACTCTAAAGGCTCCCAGGAGATAGCTATATGGTCTGGAGTGGTGCATGGTTGTCGTCAGCTCGTGGTATCGTGAGATGTTGGGTTAAGTCCCGCAACGAGCGCAACCCTTATCGTTAAGTTACCATCATTAAGTTGGGGACTCTAGCGAGACTGCCAGTACAAGCTGGAGGAAGGCAGGGATGACGTCAAATCATCATGCCCCTTATGACCTGGGCTACACGTGCTGATGGATGGTGCAGAGGCAAGCCACCTTGAGGTGAAGCAAACCCATAAAACCATTCTCAGTTCAGTTGTAGTCTGCGACTCGACTACATGAAGTTGGAATCGCTAGTAATCGCGAATCAACATGTCGAATACGTTCTCGGGGCCTTGTACACACCGCCCGTCACACCACGAGTTGATAACACCCGAAGCCGGTGGCCTAACCGCAAGGAAAGGGCTGTCCTAAGGTGGGATTGATGAGTTGGGGTGAAAGTGTAACAAAAGGTAACCGG
+
*,51057,29*)+,)+-5555/)%((59.-49536124,').,0;3,+,/3//0445716:01./.+3,1*/5-+,,**-59/-.8.01,137855;47213/-161++1.0-053*-+*.+.2:47.29-,3--.1:4%*+**)($&%&,.,),...&')+,12101/()-/275:./'+%/,,-/*+''*-.59464225/.1./024//---+--/+.05;:867054-.')*.',-5597/75236,(4;600055477639724:8.1-''&*)+-((.17*0/((%&*5(0/12+)-,.+)&&*,0*32,+&*3/031703+&+%"%%')(,,,/3/34;:556;:-.,.'&((**/.,5,++(**,.,0006+))+)//33..-/'))%&%&(',,2.578,356'($%&&*0265790&,-4;72%&*)7.-/555:0/(4355985,/.38379;:80//+,&,)-.994886<5:26557*0,,-/&$)%$$&'&))5/2).-..0,*,)+*./04&%(%'.,()&-02759<542,*-13--9/-53),(*+'&)/,0*/*0861-4-')()+0*(,)&'-..-+.00/99,36666)*+(),*0..03613-*&%&'1(//'1()*666342-*+0,/645.)(*.****0,/0047100%-'&%(#&)49978::7872/23368/0234824'&$*+578737858<6834:470729/+//15,*0/170/2;5+6.11.:..)*-800;:;:408//-,9-::-25761(/.')++.569.++('&*3,./10-5/+3064(2755989966608),-8998:.:34++511/248-/0*+)+/*+'(,2/'&*-41745678,,&,'&(-&()&*'((((('*+.4(..56.;4,,-078,:9:<96902348&,*-*,3./.-),+&,12766858-0-00,2.4,++,3332-)**)*,)++-2/3+*..0/0,*'3-04,3,*(*02,),+*,)(*---.29307+-267001.*-*,')''*&',-*--*&)-)17+/1-504**22.(+-*,+',(',.+,$'+)'..1/1283588/0)*)'*6+10(((1,*23/'),0220*(**5;9::/
@d0ef4ae4-7acb-4b40-8a1d-90605576449a ch=416 read=14507 start_time=2019-12-12T19:24:24Z barcode=BC01 runid=2c9cf7bc05858273f10e7d7ec552fc0bd742dc3e
CCGGTTACCTTGTTACGGCTTTGCACTAATCGCTGGCCACCTTCGGCCCGCTGCCTCCTTGCGGTTAGCTCACGGACTTCAGGTATTGCCAACTCTCATGGTGTGACGGGCGGTGTGTACAAGACCCGGGAACGTATTCACCGCGACATTCTGATTCGCGATTACTAGTAACTCCAGCTTCATGTAGGCGAGTTTCAGCCTACAATCCGAACTGAGACTGGTTTTAAAGTTTGGCTCCCACCTCACATTGTGCATCTCTCTGTACCAGCCATTGTAGCGTGTGTAGCCCTACATAAGGGGCATGATGATTTGACGTCATCCCCACCTTCCTCCTGGTTAGCAGGCAGTCTCGCTAAGTTCTCAACTTAATGGTAGTAACTGGCGACAAGGGTTGCGCTCGTTGCGGGACTTAACCCAGCATCTCACGACACGAGCTGACGACAACCATGCACCACCTGTCACCTTGTCCCCGAAGAAAGTTCCTCGATTAAAGGTAATGCAAAGGGGATGTCAAGTGTAGGTAAAGGTTCTTCGCGTTGCTTCGAATTAAACCACATGCTCCGCTACTTGTGCGGGTCCCGTCAATTCCTTTGAGTTTTAATCTTGCGACCGTACTCCCCAGGCGGAATACTTAATGCGTTAGCGGCGGCACGGAGGTGTTGAAACCCCACCTAGTATTCATCGTTTACGGCGTGGACTACCGAATTATCTAATCCTGTTTTGCTCCCCACGCTTTCGAACCTCAGCGTCAGTTACAGTCAGAGAGTCGCCTTCGCCACTGGTGTTCTTCCTATCTCTGCGCATTTCACCGCTACACTAGAATTCCCTCTCCTCTCCTGCGCACTCTAGATAACCGGTTGGAATGCAGCACCCAAGTTGAGCCCGAATTTATTTCACATCCCTTAATCATCCGCCTACGCTCCCTTTACGCCCAGTAAAATCCGGACAACGCTCGCCACCTACGTATTACCGCGGCTGCTGGCGCAGTTAGCCGTGGCTTCCTCCTTAGGTGCCGTCATTATCTTCCCCAAGACAGGCTTTACGATCCGAAAACCTTCATCACTCACGCGGCGTTGCTGCATCAGGGTTTCCCCATTGTGCAATATTCCCCACTGCTGCCTCCCGTAGGG
+
84,+4-*2/7/+1-+..2--0)%'%')*1//''**&*''+-*5'%#0-,,4354751(.,),-3*3+++110423/0245(.*+--/,-.(/.//550--1-.40/2+1::9;:8651*2+1,5552.:0600330181368.22488:<;;;;;;300,'/-())*$%$&))-('(3375+-+,.,4-*%/.950*,.0/4-1/,/4,*-),(,-34;<91<<2.5.*,3:1:3074*)1524//%*-'.+.198942333675:0-16&+-)+//0-*,.*-157:/-+1%%*--79-101,,///9<401399:6/4::0,5668645-2,&+-*,&2*).43688786232(&&,+*+&,)*+,/*+43,-./87645356:64/821.+,,228648..*55-*%%-)/,()'-,.242'+.,.+/005531'12397/20,-(*%+1098004213/2/..5::,&')%(,+(+6'532---+,0(*$/&'(*075,-46.985660,,./5334./3(+/+1115159929112:70/3040:05:24565455:8981/03.239154132-(-.*6,94.184-((4:;*3-,+33/0318;*/..,/::/.05404-7/)*+(,%&'))0.---2;417210.)%'*+/04('*%,0+)',/(()*.6<989834:6,**++,558*(.*0*&%$'2+001-.035544<<2*.,166,')*+3:7-'%*/4/3.-0057).-,')++/9))()')*76::59769931706548;88-9,(,*+++*&+.207;92311/2256164-,++/,:2&&)).+,-+/3320'*$(+-033::5;59*.57,0/./18.34,55-1.-,5//.86)+*,-1,).6+,.//343(*+-,-./239459/./*.-7:*0:.**+22,+01194++..3212.64335///1)/30.1051274680,/---66.8+*%%&*,-)(,.-1/4--5087715.'++-(05/12+6.,.691:89.,/-42,+32225***-44,*377,3:5<5:;;1,-.&)+-,7552;11122/30%3622:304;.%'.&.*+)7--.0954/*....1,,,)*94/.)0''
@09d300f9-b197-43a4-a370-de66d47ab095 ch=265 read=13322 start_time=2019-12-12T19:24:20Z barcode=BC01 runid=2c9cf7bc05858273f10e7d7ec552fc0bd742dc3e
CCGGTTACCTTGTTACATTTTTTAATCATCAATCCCACCTTGAACAGCTCCTTCCTTGCGGTTGGGCCACCGGCTTCGGGTGTTCTCAACTCTCTACGTGGTGTGACGGGCGGTGTGTACAGGCCGAGAACAGTATTCACCGCGACATGCTGATTCGCGATTACTAGCGATTCCAACTTCATGTAGTCGAGATCTGCGGGCTACAATCCGAACTGAGAATGGTTTTATGGGTTTTGCTTCACCTCGCGGCTTCGCTTCCCTCTGCGCATCCATTTGTAGCACGTGTGTAGCCAGGTCATAAGGGCATGATGATTTGACGTCATCCGCCTTCCTCCAGCTTGTCACTGGCAGTCTCGCTAGAGTCCCCAACTTAATGATGGTAACTAACGATAAGGAGGTTGCGCTCGTTGCGGGACTTAACCCAACATCTCGGCCACGAGCTGACGACAACCATTACACCACCTGTATCTCCTTATAGCTATCTCTCCATCTCTGGAGCCTTTATGAGTATGTCAAGACCTGGTAAGGTTCTTCGCGTTCTTCGAATTAAACCACATGCTCCACCGCTTGTGCGGGCCCCCGTCAATTCCTTTGAGTTTTCATTCTTGCGAACGTACTACTCAGGCAATTACTTATTGCGTTAACTGCAGCACTGAACTGACATCAGCGCCGTACTCATCGTTTACAGCGTGGACTACTAAGTTATCTAATCCTATTTACTCCCCACGCTTTCGGGACTGAGCACGTCAGTTGCAGGCCAGATCATCGCCTTCGCCACTGGTGTTCCTCCATATATCTACGCATTTCACCGCTACACATGGAATTCCACGATCCTCTCCTGCCTCTAGCTGCCTGGTTTCTATGGCTTGCGTTAAGCTTCAGGCTTTCACCACAGACCCTTGCCGCGCCCAACCTGCTTGCCCAATAATTCCGGATAACGCTTGCCACCTACGTGTACCGGCTGCTGGCACGTAGTTAGCCGTGGCGCCTAATAAAGTACCGTCGCTCGGCTACCATTTCCTGTAGCCGCCGTTCTTCCTTTATATGAAGTTTACAATCCGAAAACCTTCTTCCTTCACGCGGCGTTGCTCGGTCAGGGGTTTCCCCCCCATTGCCGAAATTCCCTCACTGCTGCCTCCCGTAGAGGAG
+
,)/3.7,,,.-+.2+/)21251,09176:858+61)&0*3+((*-'*+0476;73)4()$3.6%,.0-*0./1..03)741-.-&+0+3.//)(&'*-/07787688588647332/*,---/5-''+.'/*&*+/1--2646447775/80-2/,(),./8//.+//(&205(0'*1,647667636,)'%&&#&*&2&+)&**3331.1-,+***///87:79-)*.4)41/'&(2/357:796565349512381;212//.%,,,09,3.**0-01010110-'&'))(*0.00614)5-,121554/5;--.:69:2,77),4090775.)*)*1&0/-01231(58834546'(*,+289,----4-:.,+211039667988896-+0)++0,'((+/1041,',/0401./),&%&%)+22783(+&%'*())./,..$&12**)%(&**.2//1)*.1477:+3++,,.1127200+2856635552(+1-/6.+0..,,).&+/-,./58630,/'3+9987:21/)+4(*63*,-2-4<99;0//05565.,3.26/5'0*-**),562-,0218694-.712/1/:;/38;<,8+++((51032300025474+''')+(+,*.1--+1.3.399.,,+'0015,,4,,400+,#&$%$((*,2438**73*-/0565769476+33*,(16551205-2.-,.;.()/19:2,.013<:1(9401-)(,,%().0045<665675:2.133-**())(**)46/1556745:78369.,-./4::772445;:4679755,,(*%&%),(3+/)'().//3/0,/4334-//*+/36199125072544516216-+++.74+*(*))/1..5.+%&(&')./56'%%&)%$)(*(')&)*'$$'%&')&-3/288:2133384720.3.-53+-*)*0,0&*')**.-009:19-&*+-15180/1748/0,%*+',4/1:4.,(10-22*.0109795::27;05./.344476898;94/60..6/-,.,+.-+141*,-/62*)-44*-,08128644;-)+*)&...0:0.01.845'-3/1-9*-(-474,+12)-4)(*-*3.5/+'&(*23644720:/.0&'&,,**
@d9806f48-80d2-4575-8ae4-6106f6667aa1 ch=82 read=13682 start_time=2019-12-12T19:24:34Z barcode=BC01 runid=2c9cf7bc05858273f10e7d7ec552fc0bd742dc3e
CCGGTTACCTTGTGCAGCTTCACTGATCATGAATCACAAAGTGGTAAGCGCCCTCCAGCGAAGGTTAAGCTACCTACTTCTTTGCAACCCACTCGGGTGTGACGGGCAGTGTACAAAGGCCGGAACGTGATACCGTGGCATTCTGATCCACGATTACTATAGCGATTCCACCGACTTCATGGAGTCAGTTGCGAACTCAATCCGGACTACGACGCACTTTATGAGGAGTCCGCTTGCTCTCGCGAGGAGTCGCTTCTCTTTGTATGCGCCATTGTAGCACGTGTAGCCCTGGTCATGCAGGGCCATGATGACTGACATCATCCCACCTTCCTCAGTTTATCACTGGCAGTCTCTTTGAGTTCCAGCCGGACCGCTAGCAACAAAGGATAAGGTTGCGCTCGTTGCGGGACTTAACCCAACATTTCACAACACGAGGCGGAAGCGACAGCCATGCAGCACCTGTCTCACGGTTCGAGCACATTCTCATCTCTGAAAACTTCCGTGGATGTCAGGCCAGGTAAGGTTCTTCGCGTCGCATCGAATTAAACCACATGCTCCACCGCTTGTTGCGGGCCCCGTCAATTCATTTGAGTTTTAACCTTGCGGTATGCTCCCCAGGCAGTCGACTTAACGCGTGGCTCCGGAAGCCACGCCTCAGGGCACAACCTCCAAGTCGACATCGTTTACGGCGTGGACTGCCAGGGTATCTAATCCTGTTTGCTCCCACGCTTTCGCACCTGAGCGTCAGTCTTCGTCCAGGGGCCATATGCGCCACCAGTATTCCTCAGATCTCTACGCATTTCACCGCTACACCTGGAATTCTACCCCCCCCTCTACGAGACTCAAGCTTGCCAGTATCAGATGCAGTTCCCAGGTTGAGCCCGGGGTTCACATCTGACTTAACAAACCGCCGTTGCGCTTTACGCCCAGTAATTCCGATTAACGCTTGCACCCTCAGTATTATTACCGCGGCTGCTGGCTGGAGTTAGCCAGTGCTTCTTCTGCGGGTAACGTCAATGAGTATTAACTGCTCCTTCCTCCCCGCTGAAAGTACTTTACAACCCGAGGCCTTCTTCATACACGCGGCATGGCTGCATCAGGCTTGCGCCCATTGCAATATTCCCCTGCTGCCTCCAGGAG
+
9.*-03-0720/*&+%++,3*,-+-/--%'()0484423+*,05-+)))+11%(/*%'(**-+.,3,1-3228:3+67:03:2,110/5-%'(,**%0(*+78472-(0.11),:;)4615)2,0/-/(-.-/4/4/50129953340)')*015121/-%*+./;;7/*+&)&.137,00-*++2*108./)(5234+:.-)2-583421.,,+&.38(&$$&*)%')-)&(02.1/0.2'),((*&(*-054;47169.&',.279::,8,'')++%--*,/121:.269887835,,+*/.++*+0,+'**+,2344,<6/+257:7:01,,09/+.147001.'1764+/0)(,-8263*.21/56/1$**('2.646;*0*883/-.)1,/-368436.',/,43150+0-(-300.83++.--/*-))+*+%'(''(2+40044043445335:476773.1185-,(&*)(133;54568421-,,593+/802238<9:8--()%+..35318(6+:44/-,012625567+*2042<9;:/0/012031*.*'%%%&'+*')+-0:81.37.71:443;6/*1/::*+%.*.2(*)%&#&$,--32.+.79578735777695+*((&*(+.(4*45/4714000.,)-9,+(+3819/4.400202041667159(*)0-0/7:77203:2983300111979:9-76-'..2:6*.,,.;/.361450/'3846835799<:54.--.69266//..,)%)2,/7-0138:5636,,1334+(&(&,+.:80.490/0..33943'3*4-0+,0051852/35525+*-0139+0(,+8+-00+7./1678:11111;8:6//2,4.02290')+-.//--.450/&'*,0/354-+&$),*.**,''+*-).*.,*)-0117;6/..30393305/..34<820'+,-)0,/528;654744311--)(,'&(2,++1+58;687:57<7576-21/3;.-,).*+(,%*((1/+'6%(+/5675202;7,,76/+*&&-&))())/07173*+,1/62:406//-./+/-//6-$&$%$&(,-/3087707'+,.44'-*'*&.*-.66;7+&)*3159.8*%7+.$
