# Supplementary material for: De novo species identification using 16S rRNA gene nanopore sequencing
Source: PeerJ. 2020 Oct 21;8:e10029. doi: 10.7717/peerj.10029 (PMC7585375; doi:10.7717/peerj.10029)
Supplement: Supplemental Information 2 — Contains raw reads. [file peerj-08-10029-s002.zip › pass_fastq_runid_2c9cf7bc05858273f10e7d7ec552fc0bd742dc3e_150.fastq]

@23e72f72-6b87-4e8c-baa3-342df67de421 ch=10 read=26383 start_time=2019-12-13T02:00:18Z barcode=BC01 runid=2c9cf7bc05858273f10e7d7ec552fc0bd742dc3e
CTCCACGGGGAGGCAGCAGTGGGAATATTGCACAATGGGCGCAAGCCTGATGCAACCATGCCGCGTGTACATGAAGAAAGAGCCTTCCGGGTTGTAAAAACACCAGCGGGAGGAGGAATTAAAAGTTAATACCTTTGCTCATTGACGTTACCCGCAGAAGAAGCACCGGCTAACTCCGTGCCAGCAGCCGCACGGTATCACGGAGAAGTGCAAGCGTTAATCCAGGAATTACTGGGCGTAAAGCGCACGCGAGCGGTTTGTTAAGTCAGATGTGAAATCCCCGGGCTCAACCTGGGAACTGCATCTGATACTGGCAAGCTTGAGTCTCGTAGAGGTAGAATTCCAGGTGTAGCGGTGAAATGCGTAGAGATCTGGAGGAATACCGGTGGCAGGCGGCCCCTGGACGAAGACGGCGCTCAGGTGCGAAAGCGTGGGAGCAAACGGATTAGATACCCTGGTAGTCCACGCCATACCCGATGTCGGCAGGTTGTACCCTTGAGGCGTGGCTTCGGAGCTAACGCGTTAAGTCGACCGCCTGGGAAGTACGGCCGCAAGGTTAAAACTCAAATGAATTGACGGGGGGCCCGCACAAGCGGTGGAGCATGTGGTTAATTCGATGCAACGCGAAAGAACCTTACCTGGTCTTGACATCCACGAGGAGTTTTCAGAGATGAGAATGTGCCTTCGGGAACCGTGAGACAGGTGCCATGGCTGCCGTAAAGCTCGTGTTGTGAAATGTTGGGTTAAGTCCGCAACGAGCGCAACCCTTATCCTTTGTTGCCAGCGGTCGGCCCGGGAACTCCAAAGGGAGACTGCCAGTGATAAACTGGAGGAAGTGGGATGACGTCAAAAAGTCATCATGGCCCTTGACCAGGGCTACACACGTGCTACAATGGCGCATACGCAAAGAAGCGACCTCGCGAGCAAGCGGACCTCATAAAAGTGCGTCGTAGTCCGGATTGGAGTTGCAACTCGACTCCATGAAGTCGGAATCGCGCTAGTAATCGTGGATCCAGAATGCCACAGTGAATACGTTCGGGCCTTGTACACTGCCCATCACCATGGGAAGTGGGTTGCAAAGAAGTAGGTAGCTTAACCTTCGGGAGGGCAACACCACTTTGTGATTCATGACTGGGGTGAAGTCGTAACAAGGTAACCGG
+
-80(%&'*3*(/,+225429233+2/.510,./.;549/-%,16)2740.0016'798;26/*++-)+%%(--00*,-+),-48724(.77/:,,2872))&$*(-+,13()+()+''*)/::,-4-9,0-7//5.,/3-(,**)254:64:5./()-)$))'+).--))(--123977752.../'31')$%%&*-%%)+66-)'&*+++79+-8/9-8,+*),/-/.0-04;;7873582,.141222'&30&/066+2-8-./1'(1.3313;3-744,-28999.,-('()0-*+(**.1172232343-(,*%'))*+/1.'))/..(+',-*3*6*;*)411/0/11271.66---.-.+,,,-/14:20,()*(/295<.;-+&)1,3*5..((,021&*+*+.+(-0657(++-.7-+-*)*,7631*+/1;.4*0'*+*,5947:4347864333(+,29)+(+-'&'0.35/0/'*(+-'-%090.3...76640301.4)4+++/-0-,/0728146776520497794)'%())+&+%'+.4.8553<;7395948/0.736116.*-47*;8*+1-13344/4./,()*$+()+/0.'1(*/...-6::987665+(+/1****/747647190017787352&,)$(*2;8-.,,-.20/-,00)2,-66:6&3-)$.(&,'*+.4&+++*(&(0/4/.('(('+3*&32:7971.*+-0990/3,/&+,4.-./1/..869+'/-./31382,3//.+*83,2..8<7788:/9*8,8)5::7973:(84+---*//3::91//.,/12;:988/-0,'&-)/1((,2267990:5.*./88:7///306)&&(+/:18864+*+&(')*+**.+,3834:86622)/$&52)&)+'*,55775/0..,,1:,05<:26//((36;-1178676345672+,0'1(*)#%(%'(01014847684,/0-4/.0%3)81133++*))))*+..:8;23/)*,-/129.*)$*++/832236:9+)+-+*+'(&'$&%'*+)&''&,+4336,*&((36--)(,09/&(,))+-,,+*+++5.887:1)3*(,-),$&''()(+26-++249<65-*,--42/()+,5-.././58893858;::94
@480158eb-8a43-489e-ae4d-caa4a67bec71 ch=190 read=88172 start_time=2019-12-13T02:00:26Z barcode=BC01 runid=2c9cf7bc05858273f10e7d7ec552fc0bd742dc3e
TCACCCTGATCATGAATCACCAAAAGTGTTGGCGCCTCACGAAGGTTAAGCTACCACCTACCTTCTTTGTGACCCTTCCAGGCAGGCGGTGTACGGGCGGGAACGTATTCACCGTGGCATTCGATCCACGTTACTAGCGATTCGACTTCGTGGGTCGAGTTGCGACTCGATCAGGGCTGACACTGCGCTTTTCGCTGGTCCGCTTATGGGGATAAGCTGCTAACATGCGCCTGGCGCGTGTCAGCCCTGGTCGTGGGCCGCTGATGACTTGACGTCATCCCCACAGCTATCCAGTTGTATCACTGGCGGTCTCCTTTAAGGTTTTGCCAGCCGGACCGCTGGCAGCAAAGGATAAGGGTTGCGCTCGTTGCCGGGACTTAACACGGCAATTTTGCAGCCTGGCGCGACGACAGCCATGCAGCACCTGTCTCACGGTTCCCCGAGGCTGTTCATCTCTGGCTTCGTGGATGTCAAAGACCAGGTAAGGTTCTTCGCGTTGTCAGAATTAAACCACGCTTGCTCCACGCTTGTTGCGGGCCCATCAATTTAATTTGAGTTTTAACCTTGCGGCCGTACTCTGAACTGATCGACTTAACGCGTTAGCTCCGGAAGCCGCCTCGGGCGCAACCTCAAGTCGACATCGTTTACGTGAATTCTGGGTATCTAATCACCATTTTGCTCCCCGCTTTCGCACCTGAGCGTCGATCTGTTTCGTCAGAGGCCGCCTTCATGCCGCCGTGCATTTTATCAGATCTCTACGCGATTCACCGCGCACCTGGGTCTACGGGGCTGAAACGCAGTGTCAGATGCAGTTCCCAGGTTGAGCCCGGGGTTTACATCTGGCTTAAGCGAACCGCCTGCGTGCGCTGCGCCAGTATTCCGCGTTCTGGCGGCACCATCGCTTTATTACCGGCTGCTGGCTGGAGTTAGCCGGATGCTTCTTCTGGGCAACGTCGTGAGCAAAGGTATTAGCTTTCTCCTTCCTCCCTTTGAAGTGCTGGCGAAGGAGGGCGCTTCTTCCATACGCAGCATGGCGGCAAAAAATGAACTGCGCCCGACATGCAAAGCTACCGCACTTGCGCGTAGAACAATGGCAGGTGCTGGCGACGGCTTTCTTCAGCGCACCAGCAATACGGCGAAAAAGCGGG
+
;7.2)'#&&--/2.00,+'*%+++&$&&&%'%%#%$%%$%&)..20441.0/.48.11.))&(.*10-%%%$&+1&*/&#'&%$,++)-,-.*/(.(.'+1--/242685'//,(*)($0,(()--+%((*+),+%))(%5+2--,('&%%&.,-.-&)/)%(&%(('%'*+%--)+&'%%#%%&')).25,+&&#)%&'&&&'&$&#%'-*-,'%''&%%&&(%($&#%%')/+((**)*'''+,&#%(&((((011/''(')(''&&'*'.('(-17.1($('')+&()(&*0-&))+435060/(110//&'1**)-1-73*$+*%,3-010)*((&(*('&),:)2,/+.-',/-4*-&'*).&/+10'100*+(2*/%''&'&$++,'#%'%*%&)&&%$&')())&'*10659.10/183333./*--5954-/((('((&$+(&$)*+//22/175.1/80/&()),(-,0.+1++*(+-2:66<7343.*'((%''*..29./,&&&&)))+..-$)').)+('''*+*./+(('&$%%'%')01+./4;<-+++)+6+-,657-2.0(.$%(320/'23103332320/+('''./.*-))*%,-*,.-,(1')$)074:78/-(**++2/456394''$%('''.)'&*,)047,4+**$%%#'*('(*,11.('),585./)00*+/22032..,*&%+/)((26(*&,*+,)+++/+(($+'$&$&##$%+12.'*-&'10001213.3&$3(+,8-(*$&#&&((/#&%$$,(')$&##(($&%'$%'%*,'*+./-+-4,5-))04461..6('**.+(3)&(((-'&#$%&/+%(%&%+0,276786833'(&#'++)&('&))(''(&-*%%'''(''%.'(*+&%(*1-07*/,)'*/00-4.-(-+%&*/,((&)(&)'*/11892/,'(())(%(&'+.02277',&*()&%$%&)(',.2+2/)).)'(+%%'%&(%'+'+-(''-+$(--0**%+&,2/0.*&,((&)*$(&&%&$'%(20.)%&(&''&(,45*''$(+%)%(%#$&%(&%'#&'&%(),+*'-.,+3+&$###'%&%%&)(,*(*&'%#%&'+.,*-.,+&/,+*+&$$$(&'&&$$%%%$$%"$
@887ebcb4-0935-4e5d-9d7b-dfd11298a95d ch=492 read=71573 start_time=2019-12-13T02:00:31Z barcode=BC01 runid=2c9cf7bc05858273f10e7d7ec552fc0bd742dc3e
CCGGTTACCTTGTTACGACTTCACCCCAATCATCAATCCACCTTAGACAGCTCCTTCGCGCGGTTGGGCCACCGGCTGGGTGTTATCAACTCTCGTGGTGCTTGGGCGGTGCGTGCAAAGGCCCGAACGTATTCACCGCGACGGCTGATTGCGGAACGCGGACTACAATCCGAACTGAGAATGGTTTATGGGTTTCTGGCTACTCGCGGCTTCGCTTCCCGCGCCATGCATTTGGCAGCACGTGGTGTAGCCCAGGTCATAAGGGCATGATGATTTGACGTCATCCCGCCTTCCTCCAACTTGTCACTGGCAGTCTCGCTAAGTCCCAACAATGATGGTAACTAACGATAAGGGTTACGCTCGTTGCGGGACTTAATAACATCTCCTGACACGAGCTGACGACAACCATGCACCACCAATATCTCATGGCCTATCTCTCCATCCTCTGGGCCTTTATAGTGTCTTCAAGAGACCCATAGTAAGGTTCTTCGCGTTGCTTCAGATTAAACCACATGCTCCACCCGCTTGTGCGGGCCCAAATCAATTCCTTTTGAGTTTCATTCTTGCAGGCAGTACTACTCAGGCAGGTATTGCGTTAACTGCGGCACTGAACTTTGACATCCAACACTTAGTACTCATCGTTTGCAGCGTGGACTACTAGAATTATCAATGTTGCTCCCCACGCTTTCGGGACTGGAAAAGCGTCAGTTGCAGGCCAGATCGTCATATGCCACTGGAGTGTTCCTCCATATATCTACGCATTTCACCGCTACACGTAGATTCCACGATCCTCTCCTGCACTCCTAGCTGCCTGGTTTCTATGGCTTACTGAAGTTAAACCAGGCTTTCACCCTGAACCCTTGCTGCCGCCTGCTCCTCTTTACGCCCAATAATTCGGATAACGCTTGCCACCTACGTATTACCGCGGCTGCTGGCGTAGTTAGCCGTGGCTTTCTAATAAATTACTGCCGTCCGCTCGGCTACCATTTCCTGCTAGCCGCCGTTCTTCAACTTTATAACAGAAGTTTACAATCCAAAACCTTCTTCCTTCACGCGGCGTTGCTCGGTCAGGGTTTCCCCATTGCCGAAATTCCCTACTGCTGCCTCCGCCAGGGCAATATCAGCACCAACAGAAGGTTAACACAAAGCACCGACGGCTGCTTTAGCGCAATGCGTGGCGCG
+
31,(2/*,408-/3,--.36;7609;3+4/1027*9*4*%()*)&)0*&1000'(**&&'%*++.(20/0+0/0)))(-1+*.,,,:/+-,+)+/2462/&$#03630911115(/*8*537-*+.5558725.+-))*,3,.'(((&4*%%%)%$$&+&*'1&'(&(),+)-./.--.143688;;0349/23*%$'&&+&)*,//3..2,/%'-,1/*')&'''(*--3/,&($&(((..+5'('$%(*2.*,:66570(-/3,*-*-./,54/*-.0744/56**7:8<:918*)%'&&'*/%,'&.,++11030/2,'&'*3+.(&)6101226601,-/10/.,/*,.+*2%'&)(,*66-.09:7705/3).7255522-,,-++/./00/00-../.08;4850--2''&((013520.+(*2)+,410/(0318.5.--6.113296)-'''$((2+++)()+,/(%%(%/-03)11:68:2+,*-0)/8;7%%//.,665:).,0355682/8**--3-./2+61.2--/,+-,-0+6-)4;3-*-4<:769<09/./%*,+*',+-.--/2)*12''$(%'()*10496998/,..+20/.10496.//23.*-.-+)*,,*+,,/.+.1,15+&**-..:7999989:5/--/.2.-%%'#&(''+-382$'&'11,./89-/%0).,.)*+,59,32.%%%'%-1*),/((*$#%%&&)04432(%'*)28*3//724363778796841:8*,5:+172-%'($&&*+,,)+,+/113/0)+3..*%)(4+)%+**,..35:7<7523679442'0--,,+/:26&+'%-72583.$%.*$%)327+/,+,978:89;/..,-8)+43+#))**)+,*)*//1(5,9241/..2.10/212156753824532050.+()/*)())..2.-.6+/25++-*((-.*06+++'+&+.1140)$)+-(/+-(/-)2;766/)%'')2539;111('))&*&',-+/052)(,(*0;8-/2323,(,33,86;55;0%'*+(./01;6.7+**+1-834-6741;11:;7)+.,020((++-/2*($(((,++,5-14+-4'.+''')(+6,(()+184544/.+,1*4270-2062(,&-,+,),'')&$()'$))%.(2-.2)(%%'$&%
@5592991e-d34a-4026-8c12-9e65e29d62ca ch=101 read=87754 start_time=2019-12-13T02:00:27Z barcode=BC01 runid=2c9cf7bc05858273f10e7d7ec552fc0bd742dc3e
CGGTTACCTTGTTACGACTTCCCCAGTCATGAATCACAAAGTGGTAGCGCCCTCCCGAAGGTTAAGCTGCCTACTTCTTTGCAACCCACTCATGGTGTGACGGGCGGGTGTGTACAGGCCCGGAACGTATTCACCGTGGCATTTCTGATCCACGATTACTAGCGATTCCGACTTCATGGAGTCGAGTTGCAGACTCAATCCGGACTACGACGCACTTTATGAGGTCTTGCTCGCGAGTCGCTTCTCTTTGTATGCGCCATCGTAGCACGTGTCAGCCCTGGTCGTAAGGAGCCATGATGACTTGACGTCATCCCCACCTTCCTCAGTTTATCACTGGCAGTCTCCTTTAGTTCCGGGCCGGACCGCTGGCAACAAAGGATAAGGGTTGCGCTCGTTGCGGGACAACCCAACATTTCACAGCACGAGCTGACGACAGCCATGCAGCACCTGTCTCACGGTTCCCGAGCACATTCTCATCTCTGAAAACTTCGTGGATGTCAAGAGACCAGGTAAGGTTGTTGCATCGAATTAAACCACATGCTCCACCGCTTGTGCGGGCCCCGTCAATTCATTTTGAGTTTTAACCTTGCGGCCGTACTCCCAGGCAGTCGACTTAACGCGTTAGCTCGGAAGCCACGCCTCAGGGCACAACCTCCAAGTCGACATCGTTTACGGCGTGGACTACCAGGGTATCTAATCCTGTTTGCTCCCACGCTTTCGCACCTGAGCGTCAGTCTTCGTCAGGGGCCACCTTCGCCACCGGTATTCCTCAGATCTCTACGCATTTCACCCGCTACGGGAATTCTACCCCTCTACGAGACTCAAGCTTGCCGGTATCAGATGCAGTTCCCAGGTTGAGCCCGGGGGGATTTCACATCTGACTTAACAAACCGCCTGCGTGCGCGCCGCGCCCAGTAATTCCGATTAACGCTTGCACCCTCCGTATTACCGCGCGGCTGCTGGCACAGGTTAGCCGGTCTTCTTCTGCGGGTAACGTCAATGAGCAAAGGTATTAACTTTACTCCCTTCCTCCCCGCTGAAGTGCTGAAGGCCTTCTTCATACGCGGCATGGCTGCATCAGGCTTGCGCCCATTGTCGCAATATTCCCCACTGCTGCCTCCGTACAGGAG
+
*)/46%0*,/,/6,/1/0010163+026474/8.1./273.12220(*,.1%(,72--5374971-.-0784279975:72-2,361'++./149942/11/89643+)()),--/,*+-)/61:988::;756;*0,.*%)0.0033/8.+,.//7,*,+.//&3+2+-+/223999)&&'(('-0.-/+/+/.2-;3614647/-,104-/-25;<34/.131'$%$&++')-***.-01:18389316687;9;<;<;621//.+()%&%''9;/1929503.&1-(*8:5-,,,+/00002:2599-6::-,.0',6835086<**+;786/;/,.3341-27/).283,()'02092/+*++26-/&-59*709931+//16,/(++8637.0/852.+(+'%3)601;3*()*'*)*+)11372545600171:792850,1(+41/00419;979,+(('+/0.29898999866.365,21,*476431/3'(&(*+::58:,9*3***')+,.023+,,6,<<9;1.//36778/-4/01.7-107/64276.+/56:9<7(+.0),+-154*04.-./+,)1/7-2222084*-46)032**+0646/.-**..03/7)/-/,15++-2965)+44*-,0/50,6,.++,/1575321135,,//-..0;866565+/4,..3866:184-/8:/,2/29*')'),37..203:2675;:;:66899<;665-+8:1-*'0/7;88:;12;.55563:-+/))-532210223)3894/49()0.*1(04+,'/.1*5;94+2412/.1045814.//2038'*,,05456766669<4:2-/,0+)).3.+,-144**35,+,,./3--,,02.5.09971*/14777564.-''%&))42/,./2.5-3,1+3+*&'$&''**,/8/.19+3-/:5/+&)'007467842*($'&.,.*)):,%0+(**)9<9733-*2*/68578283334/:9*+*(%''&%(175/1609*07777.7:6*,)),)*-*)3*,5-23:4<66<95-//+.(75457;979:48:+46021+..88.%'0)))&*.30/1,565-'0299:958222,+(%(.+*)
@7a17a223-8cd1-49c7-a284-ac30ce08798c ch=160 read=71158 start_time=2019-12-13T02:00:41Z barcode=BC01 runid=2c9cf7bc05858273f10e7d7ec552fc0bd742dc3e
CTCTACGGGAGGCAGCGGTGGGAATCTTCCGCAATGGACGAAAGTCTGACGGAGCAACGCCGCGTGGTGATGACGGCCTTCGGGTTCAGCAAGCTCTGTTGAAATCGGGACCTTCTTGCGAATAGTTAGAAGGATTGACCCCGGTACCGGAATAGAAAGCCACGGCTAACTACGTGCCAGCAGCCGCGGTATACGTAGGTGGCAAGCGTTGTCAGGAATTGTGGGCGTAAAGCGCGCGCAGGCGGATTGGTCAGTCTGTCTTAAAAGTTCGGGGCTTAACGTGATGGGATGAAACTGCCAATCTAGGTATCGGAGAAAGTGGAATTCGTTGTAGCGGTGAAATGCGTAGATATTAGAAGAACACCAGTGGCGAGAGCGACTTTCTGGACGAAAACTGACGCTGAGGCGCGAAAGCCAGGGGAGCGAGCAGGTTAGATACCCCGAGTGCAATGTAAACGATGGGTACTAGGTGTAGGAGGTATCGGCCCCTTCTGTGCCGGAGTTAACGCAATAAAGTACCCGCACAGGAGTACGACCGCAAGGTTGAGCTGAAATTGGCGGGGCCCGCACAAGCGGTGGAGTGGTTTTAATTCGACGCAGCGAAAGGACCAGGTCTTGACATTGATGGACAGAACTAGAGAGATAGTTCCTCTTCTTCCCGGAAGCCAGAAAACAGGTGGTGCACGGTTGTCGTCAGCTCGTGTCGTGAGATGTTGGGTTAAGTCCCGCAGCGGCGCAGCTATCTTATGTTGCCAGCACTTCGGGTGGGAACTCATGAGAACTGCCGCAGACAATGCGGAGGAAGGCAGGGATGACGTCAAATCATCAGCCTTATGACCTGGAGCTACACGTGCTACAATGGCGCATACAAAGAAGCGACCTCGCGGGCAAAGCGGGCCTCATAAAGTGCGTCGTAGTCCAGGTCTGCAACTCGACTCCGCTGAAGTCGGAATCGCGCTGAAAGTAATCGTGGATCAATTGCGGTGGGAATGCACCGTTCCCGGGCCTTGTACACACCGCCCGTCCACCATGGGGTAGGTTTGCAAAGTGGGTAGCTTAACCTTCGGGAGGGGCGCTTACCACTTTGTGATTCATGACTGGGGTGAAGTCAGCAACAAGGTAACCGG
+
#$%&$&,*+'-20.4.+,.28/).-04:/')+,/-131*.-62-.0-1152-*-.99989<6777*,&%&(',--233798098/-$$&'(,%,0.-),0%++-,..97//43;33612/.534283')+,+7-+*'&/-,',,0..2061:70-160.16--/-,+4.4557598:;831/.2-26*400./27803,-(5325/45/8...'-).-0/0127)*--371,-,+...0+++'(,'4)''*+0177775.6.668/,-57.;96,2,2'3&&)451:874'+4++266030+*''('(*880+,)*.3.14/7,,,(&++))+.-2440,3-))1.14567-5,&*(.%,/578:/8647-++'&,-31+34+*1181:.48:.0111267720..0&()+-3/1:.6370+--,/-900+-0-*.0/8-1)&&('$+()%&(05*5--/-0+--/0/-514212,&%$+,441&65-)065013531(-&(4-6.8//02-..*'.+.7($'%&(-)%&)*1033.%+-0.*1*%(%)''(&(()().-54,/.)&)',.5035872/'$'&)(5<32;6;621-&()&.('..)%',&&-/.,(),)0&4,++0:;:9887922.,*')*+122,2-2,87:4/+))(+/,.*+4-,05730-4244&2$&&*(./7(+3997)+,,046589883//+-455())/+3,*+,0)))'%(,,,'+(')*+-,/2/437;45510/,-.2/.1+,,34.4///.0+*)'(/0.+)(*%&+''(&.0441/(,2,41&,11/&++/0678<5/0./('#''**+*+,33-),&*.++'')()32,)(-*(*%%',),*/5,(%''+.035965,3/$+,9:)*656//40.-.2:96788782687707)%+'(*9710-,*-++.235&&%'0/.))*+,6451/))**,-*&*0.//7750+**(&)&$&(+.**&,++$,''+))022.,4/0-..02.../.5<67;9426'(1721.3/'('*,+0''&,0+'-&+.*)&%&&7*56597.:1(+/12,+&)**2-(-46845566;42333662661/)+*))(%%%+21//+0+5;::2:
@694530f9-72d2-47f6-bda5-b0d7b15dd78d ch=430 read=56521 start_time=2019-12-13T02:00:46Z barcode=BC01 runid=2c9cf7bc05858273f10e7d7ec552fc0bd742dc3e
CTCCTGGGAGGAGGCAGCAGTGGGAATGTGCTGTGGGCGCAAGCCTGATGCAGCCATGCCGCGTGTATGAAGAAAGGCTTTCGAGTTGTAAAAAGTACTTTCAGCGGGGAGGAAGGGGTAAAGTTAATACCTTTGCTCATTGACGTTACCCGCAGAAAAACACCGGCTAACTCCCGTGCCAGCAGCCGCGGTAATACGGAGAATTACTGGCGTTAATCGGAATTACTGGGCGTAAAGCGTCGCACGCAGGCGGTTTTATTCGATCAGGTATGGTGTAATCGGGCTCAACACAGAACTGCATCTGATACTGTACAGCTGAGTCTCGTAGAGGGAATTGCAGAATTCCGGAATAGTGTGGTGAAATGCGTAGAATCTGGAGGAATACCGGTGGCGAAAGGCGGCCCCTGGACGAACTGACGCTCAGGTGCAGCGTGAAGGGGAGCAAACAGGATTAGATACCCTGGTAGTCCACGCCGTAAACGATGTCGACGGAGGTTGTGCCCACAGGCGTGGCTTCCGAACTAACGCGTTAAGTCGGCCATACAAATTGCAGCCGCAAAGGTTAAAACTCAAATGAATTATTTAGGGGCCCGCACAACTGGTGCGGAGCATGTGGTTTAATTCGATGCAACGCGAAGAACCTTACCTGGTCTTGACATCCACGGAAGTTTTCAGAGATGAGAATGTGCCTTCGGGAACGAGACGGGTGCATGGCTGTCGTCCAGCTCGTGTTGTGAAATGTTGGGTTAAGTCCCGCAACGAAGCGCAACCCTTGTTGCCAGCGGTCGGCCGGGAACTCAAGGAGACTGCCGGTGATAGGCGCTGGGGAAGGTGTCGAAGTCATCATGGCCCCTTACGACCAGGGCTACGTGCCTTACAATGGCGCATACAAGAAGCGACCTCGCGAGCAAGCCGGACCTCATAAAGTCGTCGCAGTGGATTGGAGTCTGCAACTCGACTCCGCTTTGAAGTCGGAATCGCTGGTAATCTCGTGGATCAGAATGCCACGGTGAATACGTTCCGGGCCTTGTACACACCGCCCGTCACACCATGGGAATTGGGTTGCAAAAGAAGTAGGTAACAACCTTCGGAGGGCGCTTACCACTTTGTGATTCATGACTTTGAAGGGTGAAGTCGTAACAGGTAACCGG
+
+66'()/)&,/+076233129573).+%8%--4210-,*,')&(//...-/1%/42878.)*(*+/-0267..0+*1,03*(%$'+--/4990))20/3:;10334;;,'/*-++2-('+56/02/3-..*./*(..)$&&&,621-*-.)*-*(.,,/+*+.(%&(%(-*-,3,-198;66,+'3&$&&++)'&).111,&).*((%&'('9-7-99172/2,%&$&*)%%)-30+,'*+'*(*(0+0:9863<</*652)),0&-&&$'%&%$$%(++)475581*0'+(*'*+.01222.-&%$&%(,')&%%$'%(*,-8686+(+**$()+(++'+/,,--).(($(+2/,0852491.04974-+(+1760',+)4**0*/83321//0(/-7142<6/*-388-'&*+,-47773&0-+-0-+-)*%%-'/63),02;69)6.+7+**(((.+++02122499),-/744:9'.,((&'&'&'')//01602509/&&&053234-+.,'%&$%&(,4,+*+/433.2.(&)+&&(,,-)/(%((*3-/0/1+&+*0-79,5666;20-*+.-&*.'&*-6*00+'++,-(($++.*,,(&),+1+-166<906371/033:45311205)-2.,'(),104+32154336672./0+-/,-895-,++,,---,296272575;702,*+*()+-1(2)+('$)+*)$%(./7/))+,.09:62700-58-,.-4+)21:1602.:('(#$$&&'(*-/,./;+/0'*644:457/500)805255/667;/,,1*./98899.72000-*,0-00*'''%*)**()*$,),22143)+,-22/'*)--/88:5653/-01.351..0-+0,+/3111.1&).+'*'$)'-*+/101+***,..2-0../1/0'$-+'&)&)+,''%)+/5/020(&'),/45/3-./1*-,.,*+*(&(-,./0+-031/()%&*.4/-,)'&++5533-+,58471-0'35..82576737,)899041/0340204:76<834,('&$('((+('%(+,141/(++-0+%)*),+.,,1()**(*,22*,',/.2//10.6:31-6('))&0'($$'&&%%$$%)-160./2-/326777./2+,)-/86
@ddc8f026-a9cb-4ff5-b5fc-690200f8f971 ch=308 read=77701 start_time=2019-12-13T02:01:00Z barcode=BC01 runid=2c9cf7bc05858273f10e7d7ec552fc0bd742dc3e
TTGTTGTGCTTCGTTCAGTTACGTATTTGCTGGTGCTGAAGAAGTTGTCGGTGTCTTTGTGTTAACCCTGCGCGCATCACTCTATCTTCCGGTTACCTTGTTACGGCTTCACTGATCATGAATCACAAAGTGGTAAGCGCCACTCCAAGTTAAGCTACCTACTTCTTTGCAACCCACTCCTGGTGTGACGGGCGGTGTGTACAAGGCCGGGAACGTATTCACCGTGGCATTCTGATCCACACGATTACTAGCGATTCCGGCTTCATGGAGTCGAGTTGCAGACTCAATCGGACTACGACGCACTTTATGAGGTCCGCTTGCTCTCGCGGGAGTCGCTTCTCTTTGTATGCGCCATTGCTTAGCACGTATGTAGCCTGGTCGTAAGGGCCATGATGACTTGACGTCATCCCACCTTCCTCCAGTTTATGCACTGGCGGTCTCCTTTGAGTTCCCAGCCCGGACCGCTGGCAGCAAAGGATAAGGGTTGCGCGCTCGTTGCGGGACTTAACCCAACATTTCACAACACGGCGGCAGCCGTACGGCACCTGTCTCACAGTTCCCGAAGGCGCAATCCATCTCTGGAAAGTTCTGTGGATGTCAAGACCAGGTAAAGGTTCTTCGCGTTGCATCGAACTAAACCACATGCTCCACCGCTCGTGCGGGCCCCGTCAATTCATTTGAGTTTTAACCTTGCGGCCGTACTCCCCAGGCGGTCGACTTAACGCGTTAGCTCCGGAAGCCACGCCTCAAAGGGCACAACCTCAAGTCGACATCGTTTACGGCGTGGACTACCAGAATTATCTAATCCTGTTTGCTCCCCACGCTTTCGCACCTGAGCGTCAGTCTTCGTCCAGGGGCCGCCTTCGCCACCGGTATTCCTCAGATCTCACGCGACCGCTACACCTGGAATTCTACCCCCCTCTACGAGGACTCAAAGCTTGCCAATTATCAGATGCAGTTCCCAGGTTGGGCCAGAGTTTATCTGACTTAACAAACCGCCTGCATTGCGCTTTACGCCCAGTAATTCCCGATTAACGCTTGCACCCTCCGTATTACCGCGGCTGCTGGCACGGAGTTAGCCGGTGCTTCTGCGGGTGGCGATCAGTAGGAGCAAAGGTAGTAACTTTACTCCCTTCACCTCCCGCTGAAAGTACTTTACAACCCGAAGGCCTTCTTCATACACGCGGCATGGCTGCATCAGGCTTACGCCCATTGATACCAATATTCCCCACTGCTGCCTCCCGTAGGAG
+
%#*&*%+'&&-&%'23&-6.'.23/78*+567869:986/,-+),6//,*1,./7290+,.6,6*5.))+/..'.,/2%'(*64648853/,)0)/65:317),-),07477,-379%*/.740,/.2.)*-..1)((**4')+-++)-07.8*01,02.*.4922:8+.136<3./022)/1/./0255745/9334,1),04543..611223786;434:6:4:545<8,+++56..-/0016112323338<684/13:2),+-&)*,.,.,1+0.-36664:68)6.556,,++*0*+,36565(3,,061/-2+,.210.,-'*%'*./1331103860*+4263-4,,/*%*%%&'#(&)%('&'&)''*1/3-5+,+-136--.122/.,-./269880;6-+/90/3,).,,-3;/+.&(+,*8*)'21458,+0.,,78:38-(.92*090562848423&499+2*++(',230:0..//0231.600.;21**()%(+)**-%+510.,-&--,'+*-*1,.,.'2'.$3678;8610+--2/49;.0+)*-*2/*8,91;:99531.11280049321.1877,000//23903203;-/.2:7:<53301223899979765:8;:0.0100./0-17/56:4613'315472/198:9<969<0,+*3;<.6:66260,(*50,/120405/*-;96;77//..213/00+/0./424'5)./'-20155:27)80,8--')/84925.8.44235246:9<<67/:0/.69532.20/)+()/+//77;699422:/*/1.870+1.-/8*1,-.4730-*24468721+/,-./('+6:2/746486549;58;5623575615)),541/$(*100-*,,0+1-040-.0-0/332406760,03'3'%),/05819)(*/5+)-'$+(+-444576679:<6;-+.3,6)8838/-*+-41.03665.8-8..(+30;+.2--1(+/,--*(&))541:4).//17:290+),('-*(*.-+-..8203:+062:23;2322045813,('-0/,.08/./8+,,#%'0-89845*$)/-/*0/+'-*(-$()37/0*'%''+-*+0.(./29)07/#'((/6.).5/,3/*+*)374)./&02,*.-185;9<97<6%%%&#&'',++&+(++-566651241),)-+28.,.5)(,,/0/4/00098<-+,.-13104..:2.083%-%
@64cf7a88-47cb-4624-81ce-210133ead7a1 ch=110 read=95063 start_time=2019-12-13T02:01:08Z barcode=BC01 runid=2c9cf7bc05858273f10e7d7ec552fc0bd742dc3e
CTCCTATAGGGAGGCAGCAGTGGGGAATATTGCACAATGGGCGCAAGCCTGATGCAGCCATGCCGCGTGTGAAGAAGGCCTTCGGGTTGTAAAGTACTTTCAGCGGGGAGGAAGGGTAAAGTTAATACCTTTGCTCATTGACGTTACCGCAGAAGAAACACCGGCTAACTCCGTGCCAGCAGCCGCGGTAATACGGAAGTGCAAGCGTTAATCAGATTACTGGGCTGTCACAAAGCGCACGCAGGCGGTTTGTTAAGTCAGATCTTATATCCCCGGGCTCAACTGGGAACTGCATCTGATGCTGGCAGAAACGAGTCTCGTAGAGGGTAGAACTCCAGGTGTAGCGGTGAAATGCGTAGAGATCTGGAGGAATACCGGTGGCGAAGGCGGCCCCCTGGACGAGACTGACGCTCAGGTGCAGCGTGGGGGGAGCAAACAGAGTTAGATACCCTGGTAGTCCACGCCGTAAACGATGTCGACTTGGAGGTTGTGCCCTTGAGGCGTGGCTTCCAGGCTAACGCGTTAAAGTCGACCGCCTGGGGAGTACAGCCGCAGGTTAAAACTCAAATGAATTGACGGGGGTACCTGAAGCGGTGGAGCATGTTAATTCGATGCAACGCGAAAGAACCTTACCTGGTCTTGACATCCACGGAAGTTTTCAGAGATGAGAATGTGCCTTCGGGAACCGTGAGGATTGGAGTGCTGCATGGCTGTCGTCAGCTCGTGTTGTTGTGAAATGTTGGGTTAAGTCGCAACGAGCGCAACCCTTATCGCTGTTGCCAGCGGTCCGGCCGGGAACTCAAAGGGAGACTGCCAGTGATAAACTGGAGGAAGGTGAAGGGGATGACGTCAAGTCATCATGGCCTTACGACCAGGGCTACGATGCTACAATGGCGCATACAAAGAGAAGCGACCTCGCGAGAGCAAAGCGGATCATAAGGGTGCGTCGTAGTCGGATTGGAGTCTGCAACTCGACTCCATGAAGTCGAGATCGCTAGTAATCGTGGATCAGAATGCCGGTGAATACGTTCCCGAGGCCTTGTACACACCGCCGTCACACCATGGGAGTGGGTTGCAAAAGTAGGTAACAACCTTCGGGAGGGCGCTTACCGCTTTGTGATTCATGACTAGGGTGAAGTCAGCCAACAAAAGGTAACCCGG
+
0/6(*,8,)5,(-.,&(('*-0:3(-0.-1/--/08:44;800018,29331/+-,&'$,'&*6353410),/*--.108846$2125/03;.*).,:;.,+,,.69,'+*'%,-()*252/8/8/5808:.-898,8,,+6-6-)-.(*313.&./*,.41('&&3*0060.056/-,)')2+87-2++/./36-1')(*,57//,0.3.32--&)5/776-(&#&'$%%(..,./2-0/-+(*+367;500726--1&,+0&&&%)+),13,.48899/-,)(1.+0/,---*-(()4'5/3002$*'%%&$'((),,-.+&,+('&-)7.1/-,1:98000019311:1-./12////0499;1-40+9663.4736840-*'(+,029850+-74../++43221,-.2,/721+*+++762353)&)-28,71,+-12,),,339.+.8:6666/).0289:;<1:100/0740.,.+-&()/803.56+(-.2635,,+0-,./)%..0323,-...4/:*+:8767:77;77;3('&')330762231/204;;98755;*('')/0-)--,()&$$*%%'+1+,.9457132+*))(*2-7./.1074-324//2,)04796956;60()*-30///780./00//,-;;21,++-./66336436575797)75-0.1.*%$*&&%$),'))0512233094.,...98567779:253*32---**.)+39*35/:16423',+29.,/.***'-4,/--.;11202414.-&-/657-8/72081.*-0749-,,*)**22241.//.434:;5981.52)/-/,-&&*-/)./134556821559:724/-.'$$#%')/-.264(&&&%*.038694;429:9;:9/7*,*('()-)-/54644+-,*)')*:;/.049111+'(,&('(+8898)6,42610,6-6/*+,+167393449989332**2+)'%'&(/,/02433306011:9<8756+-88+4&'%)')53,4,+1,*+($-+22.7*-,0./-/9*+*)*.4534525'5,)))-:628/..6/(&)*.30.+*'.*3,;7/;2*/2..*,*++.,&)+-,-1100-,%(''+2&*)%*&)*'(),+*%.*0.7.&--..226,/-
@eac3c07a-7cda-4c07-a48e-b81ff88fd08c ch=116 read=83464 start_time=2019-12-13T02:01:07Z barcode=BC01 runid=2c9cf7bc05858273f10e7d7ec552fc0bd742dc3e
CCGGTTACCTTTGTTGCGACTTCACCCACAGTCATGGATCACGGTGAGTAAGCTTCCCTCCCGAAAGGTTAAGCTACCTGCTTCTTTGGCCACTCCCATGGTGTGACGGGCGGTGTGTGTACAAGGCCCGGGAACGTATTCACCGTGGCATTCTGATCGATTACTAGCGATTCCGACTTCATGCGGTGGGTTGCGGACTCAATCCGGACTACGACACTTTGCTGGGGGGTCGCTTTGCCTGCGGAGTCGCTTCTCTTTGTATGCGCCATTTGTAGCACGTGTACTGGCCTGGTGATCATGGGGCCATGATGACTTGACGTCATCCCACCTTCCTCAGTTTATCACTGGCAGTCTCCTTTGAGTTCCCGGCCGGACCGCTGGCAACAAAGGATAAGGGTTGCGCTCGTTGCGGGACTTAACCCAACATTTCACAACACGAGCTGACGGCAGCCGTACGGCACCTGTCCGGTTCCCGAAGGCGTTCTCATCTCGCGAAAACTTCCGTGGATGTCAAGACCAGGTAAGGTTCTTCGCGTTGCATCGAATTAAACCACATGCTCCACCGCTTGTGCGAGATTTACGTCAATTCATTTGGGTTTAACCTTGCGGCCCATGCTCCCAGGCAGTCGACTTAACGCGTTAGCTCCGGAAGCCACGCTCGAGGCACAACCTCCAGAAGTCGACATCGTTTTGGCGTGGACTACCAGAATTATCTAATCCTGTTTGCTCCCCACGCTTTCGCACCCTGAGCGTCAGTCTTCGTCCAGGGGCCGCCTTCGCCACCGGTATTCCTCGAATCTCTACGCATTTCACGCTTCGCCTGGAACTGCCTCTACGAGGACTCCAAACGCCAGTATCAGATGCAGTTCCCAGGTTGAGCCCGAAGTTTCACATCTGACTTAACAAACCGCCTGCGTGCCTTTACGCCCAGTAATTCCGATTAACGCTTGCATTTACCGCGGCTGCTGGCACGGGTTAGCCAGTGCTTCTTCTTACCGGGTAACGTCAATGAGCAAAGGTATTAACTGCTCCCTTCACCCGCTGAAAGTGCTTTACAGCCGGGCGCTACTTCATACACGCGGCATGGCTGCATCAGGCTTGCGCCCGGTGATACCAATATTCCCCACTGCTGCCTCCCGTAGGAG
+
57-171.2--,()'.()+025:5,0**'**,98..,&-,-%*'.*&$&((%$%%&+01+3-**.3*+.3:30+-./560'00:/72,%((-&(*79+*/0./../578<;98;8.-+*'.-2712/54++6646317418/+-6/35212;<9100-.*+-6356,/.))5;56567899.-&*))*&,**'%$)'#'(+-:21-,3.51+11+0%)%&)&++*+*10'++%&*)**.0()'((&),**-2001,36-),+.//.10,;6--.-.-*../25(&$&,,-*,-')#()&,%),/8;63//,,*+,1/35599:513.*/;7595*-)+/;6/13377393&58889.18-.4463140*2/22:799-/75;45659;10712/-))/+0+.,0023*4+.*8521113,45+23462;5/.235524++32222/-()$()(&)&+'--))'($(-'%*6828+&&)&'&&((&+0.4736&((,134+,.%&()*:774693346395081/2153<:9<:8928/+-.09/'0)2*6.13.-./-//30,/,+*.,+-54/%'%,,+('%)-+74:3&*'%)/-,+)$*),*1--',88+&1(,,.&%$*02(003/,.1/4-1/00/4+,-,4)3,-6-.6,+)*')/(0,*&*2035.6(+&'')..1*235525.,'.++-59;:9:8290,(&)((+3/.61286-97)&+*957.'+.-1:01//,23)(('')+0'(*()7<9647)',48328614/40578,/,)*--0:980-''2+)))()-+-26:3,%'%&(&+)04442)%#&")+'20,-)',*6539&5+'')+7&11238.46;99798+.*($0+*,''-20,&$&(+:1/,0/23/.-)('3,57::9<683,398742%&()',(--+(.0455.0''*25353,,2)(*%(0(+1730/3/03:-6*(&*(0/+9+%+2%,*+/27139,.(%,)298467336647565:553(-(((()*()/*,019/./1&-0,+658*5,)-&)+)&&&'(0(*).(&(+%($&)),'*&)(**/-&&'$$&()+,4)32..2(1-67.($,&((',)/*./11:791/122344776,5,1001/(&
@0db6144c-d227-4c03-91ec-352e8e785485 ch=318 read=71481 start_time=2019-12-13T02:01:02Z barcode=BC01 runid=2c9cf7bc05858273f10e7d7ec552fc0bd742dc3e
CGGTTACCTTATTTTGACTTCACCCCGGTCGCGAGATCCACAAAGTGGTAGCGCCTCCGAAAAGGTTAAGCTACCTACTTCTTTTTTGCAACCCCTCCCATGATTGTGACGGGCGGTGTGTACAAGGCCAGGAACGTATTCACCGTAGCATTCTGATCTACGATTACTAGCGATTCCGACTTCGGCAGTCGAGTTGCAGACTCAATCCGAGACTAAGGCGCGCTGTAAAGTCCGCTTTATCTCGCGAGTCGCTTCTACTCTTTGTATGCGCCATTGTAGCGTGTGTAGCTACTCGTGCAGGGCCATGACGTCATCCCCACCTTCCTCCAGTTTATCATGGCAGTCTCCTTTGAGTTCCGGCCGGACCGCTGGCAACAAAGGATAAGGGTTGCGCTCGTTGGGACCAACACATTTCACAACACGAGGCTGACGACAGCCATGCAGCACCTGTCTCCAGAGTTCCCGAAGGCGCAATCCATCTGGAAGTTCTCTGGATGTCAGAGTGATGGAGTTCTTCGCGTTGCATGAATTAAACCACATGCTCCACCGCTTGCGGGCCCCATCAGTCATTTGAGTTTAACCTTGCGATATTACATCCCCAGGCGGTCGGCTTAATGCGTGAAGCTCCGGAAGCCACGCCTCAAGGGCGCGCCAAGTCGGCACCGTTTTACGGCGTGGATTCAGGGTATCTAATCCTGTTGCAACACTTTCAGGCGTGAAGTGCTTTGTCCAGGGGCACTTATTACGCCACCGGTATTCCTCCAGAATCTCTACGCATTTTCACCGCTACTGGAATTCTACCCCCCTCTACCAAGACTCTGTACCAGTTTCGAATGCAGGTTCCAAGTTGAGCCGGATTTCGCATCCGGAAGCTTGACAGACCGCCTGCGCTTTACGCCAGTAATTCCGATTAACGCTTGCACCCTCCGTATTACCCACGCGGCTGCTGGCGCGGAGTTAGCCAGTGCTTCTTCTGCGGGTAACGATCAATCGACAAGGTTATTAACCTTATCGCCTTCCTCCCCGCTGAAATGCGCAGCCGAAGCCTTCTTCATACACGCGGCATGGCTGCATCAGGCTTACGCCCATTGTACAATATTCCCCGCCGCTTGCGCCAGGAACAATATCAGCACCAACAGAAGGTTAAGAAGTTAGGAAGCCACAAGGATGTGGCTTTTCATGCGGAAGAAGTTGTCGGTATCTTTGTGTTAACCTACTTGCCTGTCATCTATCTTCCAGTTACCTTGTTTACGACTTCACCCCAGTCATGAATCACAAAGTGAGTAGCTCCAGAAGGTTAAACTACCTACTTCTTTTGCAACCCACTCCCATGGTGTGACAGGCAGTTAATGTACAAGGCGAGACGTATTCACCATTGACATTCTGATCCACGGTATGATTCCGACTTCGCTTGGAGTCGGTTGCGATCCAATCGGACTACGACGCACTTTTATGAAGTCCGCTTATCGCGGAGTCGCTTCTCTTTAGCATGCGCCATTGGCAGCACGTGTGTAGCCCTGGTCATGGGGCCATGATGACTTGACGTCATCCCCACCTTCCTCAGTTTATCACTGGCAGTCTCGCTTTGAGTTCCCGGCCGGACCGCTGGCAACAAAGAATAAGGGGTTGCGCTCGTTGCGGATAACCTTATTTCTGGCACGGCTGACAATGTGCAGCACCTGTCTCACGGTTTCCCGAAGGCGCATTCTATTCCTCTGAAGAAACTTCCGTGGATGTCGACCAGGTAAGGTTCTTCGCGTTGCATCGAATTAAACCACATGCTCACCGGCGGCCCCGTCAATTCATTTGAGTTTAACCTTGCGGCCGTACTCCCCAGGCGGTCGACAACGCGTTAGCTCGGAAGCCACGCCTCAGGGCACAACCTCCAAATTGACATCGTTTGCGGCGTGGTTCACCAGGAGATTATCTAATCCTGTTTGCTCCCACGCTTTCGCACCTGAACGTCAGTCTTCGTCCGGGGGCCGCCTTCGCCACCGGTATTCCTCCAGATCTCTACGCATTTCACCCGCTACACCTGGAATTCTACCCCCTGCGAGACTCAAGCTTTGCCGAGTATCAGGTGCAGTTCCCAGGTTGAGCCAGGATTTCATCTGACAACAAACCGCCTGCGTGCGCTTTACCCGCCGAATTTCCGATTAACGCTTACCTCAAAATATTGCCGCGGCTGCTGGCACGGGATTAGCCAGTGCTTCTTCTGCGGGTAACGTCAATGGTAAAGGTATTAACTTTACTCCCTTCCTCCCCACTTCAATGCTTTACAACCCGAAGGCCTTCTTCATACGCCCCGGCGGCTGCATCAGGCTTGCCATTGTGCAATCATTTCCCCCTGCTGCCTCCCGTAGGAG
+
2'2+9-/1/1$,(&$%$)-62*000*'+++%((%&,01-'/)5*(+,33-11+.*++('*..*)0+53.),.&/*(%./5534838+)1)++/.+(-5,((*(,+-+1/0'''$&'(**./*0//.406&1*.&-01,1**'+&%$$')*-56012854(.*&,/,-/-.--*1/0(+$%*&'%)'(+.0&&(*/)/$,(.264:26'&&)'()+(*1+**('&&%&)&+).,,,23++53-835,&()),.3/./,-/-370.434/007:73:1-(./)/3730-/--,-.0'.'))-.,//%%'&(''+80:48.),1295622.*+0;-*,0&%(,+'335/04280+*/8426/8.0093696677;75.646)4/80.)++0+2,-+./5+9+.0*&&&((/,,.099-+//*1-2.,-016500+-,.),+-.45)33148743324')+(+8036,(&&'.--4094695444*..4-.513215;6610//,+,*((,/,%*/:549759.70'%')&&#'$&'0290//-+.+15.00)'('*'-.,.763-37+.-((161//16;:,803.2,**#$%''''%''+7)-+316:7+'')/,/'$$%&&&',$')2(/)//(/4/-03870.,))%&%%#%'(')*,''&(*2.45<+./130+1.,'(&,(-3)**.770;0063)(&#%'&($').2*'.5,((()*&)))/+--02('0.5*/#'&%&'%#(*.1-/0++'&)(0**,)*&&)+(+0./203/776+--/2*,'&(%)*-(1),,/32699/*42(/&/)1/3552&%%)()146/(%'34,.&'+.+6/,$/6321450,3(+:.,&(+20,('&'&(,,**//079:,.)%&)(&'((%)%%%''.114;)/--.71711.5---22;64583564933/)$)'+*7,,)(&'('%'()$'2---44(7512474:<:9873/++$&+**,-*1.//669://7//69575222104688737..,55.+1.)*)&%&&#%'%**'',$&)4967;766/2+1.201/**')*)),,+7%-***'%)*.:3-.7-.+3384442766)%)(&&'%%'%&'$'*&*,*'/025+(23585//)).0*2,/3/&)-+.,%%&+('.1-//0/7/-%$',-../)/+-+,&,)'%)')/7)/3),),2504.(++/72627,*,*2+.5-.0.%(()*.2130*%,09,--%)&)+(&)+.2465-6-/'%'*+$$&&/385589)*3-'%%%#&'+''&'&'*//44',&&-1)),,353;<4,0-50;5+,*/9)*9520-(%$*.151&(.(%$)(.,*((/1-)$''+$'+3/./9+')'&%,*074+,+,-*%&&&'#$&339672387:3)%%$)&%'),%./6+**%&+'0,.1'3))&$&')30/$*&%$#&&)+%',.+(**-+-/,-*'%'(*'+208861:9'(&-/12468+5,'))&((()((&'&%')+2*&.)*+%5(**/3978**)((+*,-/57:995159+,7:9;61.1277<...3,/%*++)1/---'(++,),-48395,63-1(&%"$&$**-*+$+**',--1.+34)+.*,&*,0/03)'/,+&+('$#$)173,()(*))+)(&('&&$&%+*0'-556:645-&*(**'05--')),*+.,$'%(*,&%(+(+)+,(,,&*,,0184656:<7-++$%%&(*01/22057<;7;666.60-.44-%',.04<886+,-,--,-%)))&%(&(42,'(++-29:355.-(0.:8+./4-8*-,74312/0/388/,59,7++'*%',0/-)*$+&00/1%,(.'/5)+*-0-.+/,**,-1998-7/)5.4).35488,85+%).1002.+&*(*0-+4,&($,')*861311044/81),-/,'(/-,.,,../156*+&%)++-/00/49:408*)495/-6887685577248*4012;68/2*++454424254522;8./4;*+/4,,'+1/)-,'-2.3137.-**%*&%*')*-+*&(*0('1)''%'*/0+/&.())004.1*(2,6,*%-0%$*'%-,&'''(*)--/7334(.7.287661.+.**+'&$(''%&%%*()/+0,+*19691/),(%,((,$*%%))*.-19.2071125/2.,*.(*/%2-001943-,-8-...'(+-6898966.3.3-.2++.7/.,,,-642-.2/),+28,622*+')+)$')($(&'%')'%(+-(20*'*-165--*('-+-1110..-'()&('**12+06*'00/(),*%()')&&()*&&'(%'*+*)'''+)*3-89('3*+,*,
@14b52372-a989-4b9c-8c29-9b0ac885395f ch=459 read=39706 start_time=2019-12-13T02:01:11Z barcode=BC01 runid=2c9cf7bc05858273f10e7d7ec552fc0bd742dc3e
CTCCCTACAGCAGGGAGGCAGCAGTAGGGAATTTCGGCAATGGGGAAACCCTGACCGAGCAACGCCGCGTGAAGAAGAAAGGTTTTTCGGATTGTAAACTTCTGTTATAAAGGAAGAACAGCGGCTACAGGGAGATGGTAGCCGAGGTGACGGTGCTATTAGAAAGCGGCTAACTACGTGCAGCAGCCGCGGTAATACGTAGGTGGCAAAGCGTTATCCAGATTATTGGGCGTAAAGAGGGCAGGCGGCAGCAAGGGTCTGTGGTGAAAGCCTGAAGCAACTTCCAGTAAGCCATAGAAACCAGGCAGCTAGAGTGCAGGGAGAGGATCGTGGAATTCCATGTGTAGCGGTGAAATATAGATATATGGAGAGACACCAGTGGCGAGAGCGACGATCTGACCTGCAACTGACGCTCAGTCCCGAAAGCGTGGGGAGCAAATAGAAGTTAAGTACCCTAGTAGTCCACGCCGTAAACGATGAGTACTAGAAGTGTTGGATGTCAAGTTCGAGTGCTGCAGTTAACGCAATAAGTACTCCGCCTGAGTAGAATACGTTCGCAAGAATGAAACTCAAAAGAATTATTGAGGGGCCCGCACAAGCGTTGGAGCGTAATGGTTTAATTCGAAGCAACGCGAAGAGCCTTACCAGATCTTGACAGCCTCGCAAAGGCTCAGAGATGGAGATAGCTATATGAGATACAGGTGGTGCGTTGTCGTCAGCTCGTGTCGTGAGATGTTGGGTTAAGTCGCAACGAGCGCAACCCTTATCGTTAGTTACCATCATTAAGTTGGGGACTCTGGCAGAGACTGCCAGTGACAAGCTGGAGGAAGGCGGGGGTGAGCGTAAATCATCATGCCCCTTATGACCTGGGCTACACACGTGCTACAATGGATGGTGCAGAGGAAGCGAAGCCGCGGTGAAACAAAACCCATAAAACCATTCTCAGTTCAGTTGTAGTCTGCAACTCGACTACATGAAGTTGGAATCGCTAGTAATCGCGAATCCGGCATGTCGCGGTGAATACGTTCTCGGGCGCTATTACCCCACACCGCCCGTCACACCACGAGAGTTGATAACACCCGAAGCCGGTGGCCTAACCGCAGGGAAAGACTGTCTAAAGGAGTTGATGATTGGGGTGAAGTCATGTGCTAAAGTAACCGG
+
*-1.(#'(&)($-1('--/.(2,.0,'0***/01+094361,,,').*(2+'(020(*+,/7-,.6...+'%'%(+',+'++,7:9/3-2)3,*+/4-,+.-03742267+.--2-20/(/./90008'.*'%))+.3+*)+(&&%&,*..,%&#%'*,0('+/-))'''(2,+,9:4816++-124349/0,,(*.02283927402;,+0.00./3((*'*-+2.7673/(+0,'),,**(-5.0;1+05/*.77331/-...,,*-()/1/-,&'&+)-5.*',059(581/001982;338-%*+,(+,-(38&+02(,+0716:375,.,1-5:890411.0228:-+45+%%&'+.01.026+**&+./18,63/3+**()%+(),1302))*584478:0.-)('**2)316'(*-1-**-.157-**-39:-&'&$((0*/&((/6-**,/2177/2468:769<;50-/-,,/,//.(+*+-76:486:65315*,92&')')'$%'&+6.6752224/47+///02914862)((%')'+0399<92/-((2:80.2.,.0+4/)%&&)(%(0,)-853.8/+,/1/.))(*+*-)-.'5%%,/739/0518/+3+*,.*,'$)+,*+,/95;-4,')&,*0*)))$%'(**%&-751866:-))++0;.101,(+,-04488847//08/9//:,--//2,--036&2..//7***()**,+.12:2877941*02'*))/*(1.+2.-/5,0,+-734:4,6-,6<8:7+3332+-006942354-5,,()+)+67767.//0057947890.3).-)5-353-'%'%&$(',16-22:903-/0,),1,,+..*((--6520-.&(-.16-*/2:3152258754',)-)+*(,&(++/8,-(//.50&*+265*-))-.8:748792///,2588)+,-,-98::622+&-/01,25/2-/-//-1/+/,30368824554696976916*+-.//0384,)()*14002596001-523('(%(%%*&)&(*-/7//9*,15230260,+)),*-0//,2,-(,))%'/()2-550/4-+)*-1..1(0(+*$&&+,542,-5*),'(.6-.//+4.2392,,/-,-8/4+)%&&,1----.//69
@842d4343-7b90-4919-bbda-533c0c4a864a ch=101 read=87902 start_time=2019-12-13T02:01:33Z barcode=BC01 runid=2c9cf7bc05858273f10e7d7ec552fc0bd742dc3e
CTCCTACGGGAGGCAGTGGGGAATATTGTGCACAATGGGCGCAAGCCTGATGCAGCCAATACCGCGTGTATGAAGAAGGCCTTCGGGTTGTAAAGTACTTTCAGCGGGGAGGAAGGGGTAAAGTTAATACCTTTGCTCTCGTGGCGTTACCGCAGAAGAAACACCGGCTAACTCCGTGCCAGCAGCCGCGGTAATACCGGGAGTGCAAGCGTTAATCGGAATTACTGGGCGTAAAGCGCGCAGGCAGTTTTGTTAAGTCCGAAGATGTGAAATCCCCGGGCTCCAGCCACGAACTGTCTGATACTGGCAACGGAGAGTCTCGTAGGGTAGAATTCCAGGTGTAGCGGTGAAATGCGTAGAGAGATCTGGAGAATACCGGTGGCGAAGCGGCCCCTGGACGAACTGACGCTCAGGTGCGAAAGCGTGGGGGGCAAACAGGATTAGATACCTGGTAGTCCACGCCGTAAGCGATGTCGACTTCAGGTTGTGCCCTTGAGGCGTAGCTTCCGGAGCTAACGCGTTAAGTCGACCGCCGCAAATTACGGCCGCAAGGTTAAAACTCAAATGAATTGACGGGGGCCCGCACAAGCGGTGGAGCATGGTTTAATTCGATGCAGCACGCGAAGAACCTTACCTGGTCTTGACATCCCGCGGAAGTTTTCAGAGATGAGAATGTGCCTTCGGGAACCGTGAGACAGGTGCTGCATGGCTGTCGTCAGCTCGTGTTGTGAATGTTGGGTTAAGTCCGCAACGAGCCCTTATCCTTTGTTGCCAGCGGTCCGGCCGGGAACTCAAAGGAGACTGCCAGTAAACTGGAGGAAGATTAGGGATGACGTCCAGGTCTTCTGCGGCTGCCGACCAGGGCTACGATGCTACAATGGCGCATACAAAGCGACCTCGCGAGCAAGCGGACCTCATAAAAGTGCGTCGTAGTCCCGGATTGGAGTCTGCAACTCGACTCCATGAAGTCGGAATCGCTAGTAATCGTGGATCAGAATGCCACGGTGAATACGTTCCGGGCCTTGTACGCACCGCCCGTCACACCATGGGAGTGGGTTGCAAAAGTAGGTAACAACCTTCGGGGAGGCGCTTGCTTTGTGATTCATGACTGGGGAATTGAAGTCGTAACAAGGTAACCGGAAGATAGAGCGACGAGCAAGTATAGGTTAACACAAAGACACCGACAGCGGCA
+
+2/*'(*%1643201114**)(-,+13134111/:,.2,*-039*241/-0,//'/(,'*'..+221266756:,-4,3447<8,976;00.0.(,(+,10+'++279,)-(.++5/+++4130/1.,.7,5:-+1+*'(%-(+//13,23,.,',*&-,''*30&-/+6-,-863612643551674604,1/.*1%'&(#.*221/,.//72/,/&,(%1*-.3:;853368-))),)2./70%/,840-4978395+*/.,,9893/15*-14+-5986:&*%2*(('$(+**,/-.022202-).+)),*(%(+,3888-/)1)3(*,)0*-.4855...-222'(/-)12836/.,+*--08:/-.%&&(*4.4.-**'*(&(+02<6*(+322,'('))+*&007')7/-.311,++.::893+(+0;3737-+2,./253-1,+2222953...0;99:;+71111296/447-*-*,.*-358(+(*-,2187/.12+5+****,227./.-1180/24797:788$-+**++)+,,,+)+0804451;;5/576;9/.-515146-(77/3:0+,+.*,)+.6456-0/*-.,,;3+1-3..-.-5234.0/0177((1.11,+4.86/1/,+++,2197('4)-(+)-;<:70++-./8166876987:7:41;;2966757,*03%3.401434692:33274112&54357756;55-30--501+12888267,()((+'*'/3',+,/:/4:,*04.094265;961.+31(-/0'--0/8,--'))-66771*2*54///.-1-*')('))69544115./1')*((#%$#$#&&%%$$')(*.:6775)&%'$&+3396.9---1,*+$'%$))'&)-11003143+0--,,.4;95852,,/9;2,0/0.878:8707'(+4.3)/-+*.0688433./--.408./.820.6)1,103/.-))(/-,-576;/,(((+-044-*+(,-.8<927.6.5-(366614%-,.*/./75187..0/.+-5*2,2,()).354;4553+(%')++++&-((,+(+405/*&*,+1,+&&'12-,2/1191576477695-',*-)*(()95/3-+05.5/263:+.+-+/7/+'/.39:&%3453'.)*(-6182802229-.13772,,,&$%$%&&
@fbc554be-7c08-48ce-a0b2-21e49f9de284 ch=31 read=139897 start_time=2019-12-13T02:01:28Z barcode=BC01 runid=2c9cf7bc05858273f10e7d7ec552fc0bd742dc3e
CCGGTTACCTTGTTACGGCTTTACCCAGTCATGAATCACAAAGTGGCGCCACTCGAAGGTTAAGCTACCTACTTCTTTTGCAGCCACTCCCATGGTGTATTGGGCGGTGTGTACAGGCCGGAACGTATTCACCGTGGCATTCTGATCCACGATTACTAGCGATTCCGACTTCGTAGGTCAGGTTGCAGACTCAATCAGTTTACAGCGCACTTTATGGGGTCCGCTTGCTCTCGCGAGTCGCTTCCTCTTTGTATGCGCCATTGTAGCACGTGTGCTTAGCCCTGGTCGTAAGGGCCATGATGACTTGACGTCATCCCCACCTTCCTCCAGTTTATCACTGGCAGTCTCCTTTGAGTTCCCGGCCGGACCGCTGGCAGCAAAGGGATAAGGGTTGCGCTCGTTGCGGGGACTTAACATTTCACAGCATTTGACGGCAATACGGCGCACCTGTCTCACGGTTCAGAAGGCACATTCTCATCTCTAGCAAGAAACTTCCCGTGGATGTCAAGAGACCAGGTAAAGGTTCTTCGCGTTGCATCAGATTAAAACCACATGCTCCACCGCTTGTGCGGGCCAAATCAATTCATTTTGAGTTTTAACCTTGCGGCCGTACTCCCCAGGCAGTCGACTTAACGCGTTAGCTCCGGAAGCCACGCCTCAAGGCCTTCTCCAAGTCGACATCGTTTTACGGCGTGGACTACCAGGGTATCCTAATCCTGTTTGCTCCCCACGCTTTCGCACCTGGAGCGTCAGTCTTCGTCCAGGGGGGGCCGCGCTGCCGCGGTATTCCTCGAATCTCTACGCATTTCACGCTACACCTGGAATTCTACCCTCTACGAGACTCAAACGCGGTCATCACCCAGTTCCCAGGTTAGGCCGGGATTTCATCAGGCTTAACAAACCGCCTGCCGTGCAGCGCACCAGTAATTCCGATTAACAGCGCACCTCCGTATTACCGCGGCTGCTGGCACGGAGTTAGCCAGTGCTTCTTCGCGGGTAACGTCAATGAGCAAAGGTATTAACTTTCTCCTTCCTCCCGCTGAAGTACTTTACAACCCGAAGGCCTTCTTCATACACGCGGCACGGCTGCATCAGGCTTGCGCCCATTGTGCAATATTCCCCACTGCTGCCTCCGGCCAGGAG
+
12+0,8*++-,+.,%'.*+.45*-,-+.14/1.,132-002('+%%&&()$'(*/+-/2,7--&(()/0-*12<53993.31(16)+,1/(#))+/-,&'&18704100422*/*-4///3.84494340/1:6+6,,,6<65767:3)+*),1(*+))+%%3+/0)(-251)+,0878'),54354888592.,/#('-*).*+-)-(//66..,'65+2*%'+,,,-004--.(++-%&/*,*((/1*/1348:9;<,:+((,,,')+0,)&$(&'(32)%)433/2,*-1525-+**-)-(&)..01113.546.'-/0:0..-++-2<74--),-0:0+-76/.&),*,.25823+*-,*07043---/1+-&,29,*.5.303*0.,8)0/446.33*'-30('$%$*(5/29/--..(/*,3,+*.-,-+)'%%%&%')+,.+,-2653649424(),,-.++235<65647721)%$%()$-0,./+1/&(07<:;7830(%(*+99748674),6.;77:73650511177**.2-085*5801())-/34-0.+*4)*+31,+()'%&*+.378<:.98;*--0/9<-2;513/.-'072/000.036+(+13+25411--0//*((*)-*,-10+0+.-*.4)*'*.05.1,*+#%)'..+,+-1115536727/.($&'0.//6;58778:'3.%),./%(,946591393+./579/-0//0:7635267.),*'*+15)),//93208)+504891,75./)+-*-+(,&//1.6//.3&',,,642/54727:4/02/-3+,(++(+-3/20,,+-0-&(((,+%*.7771,.+(.(')%'(+&+''(.8;192+.3/4(./82&33,.9-.-()#(%''.16255147057-+*+(+'$$$&%'#*--,41448*)(*.5.1+$%&%'%-,139-1&-60285618111523/*(+'-%'05./09192..22160.%))22/04846-4-,,3888;*0/01/800*-.**/26*73().1+&(($(''*--04*)+1505.*+30/3/4077<7870,%*&(+*)&$),(*)),.:/79909/.*,5+-581/&)-20134498.*/0039752054-+*(*('*$
@8d9ea82b-e5c6-41fa-9462-5e8cb09c3275 ch=311 read=54393 start_time=2019-12-13T02:01:50Z barcode=BC01 runid=2c9cf7bc05858273f10e7d7ec552fc0bd742dc3e
CTCCTACGGAGGCAGCGGTAGGAATTTTCGGCAATGGGGAAACCCTGACCGAGCAACAACGCCGCGTGGAGGAAGAAGGTTTTCCGTTTGTAAACTTCTGTTATAAAGGAAGAACGGCGGCTACAGGAAATGGTATTGTAGTGACGGTACTATTAGAAAGCCACGGCTAACTACGTGCCAGCAGCCGCTGTTAATACGTAGGTGGCAAGCGTTATCCGGAATTATTGGGCGTAAAGAGGGAGCAGGCGGCAGCAAGGGTCTGTGGTGAAAGCGCAAGGCTTCCAGTAAGCCATAGAAACCAGGCAGCTAAGAGTGCAGGAGAGGGATCGTGGAATTCCATGTGTGGCGGTGAAATGCGTAGATAATATGGAGGGAACACCAGTGGCGAAGGCGACGATCTGGCCTGCAACTGACATCAGTCGAAATGGGGGGGCAAATGAAGTTAAGATACCCTATTAGTCCACGCCGTAAACGATGAGTACTAAGTGTTGGATGTCAAAGGATGCTGCAGTTAACTTGTAATGAAGTACTCCGCGCCTGAGTAGTACGTTCGCAAGAATGGAAACTCAAAAGGAGTTGACGGGGCCCGCACACAAGCGGTGGAGCGTAATGGTTTTAATTCGAAGCAACGCGAAGAACCGCCAGGTCTTGACATACTCATAAAGGCTCAGAGATGGAGAATGGCTATATGAGATACAGGTGGTGCATGGTTGTCGTCAGCTCGTGTCGTGAGATGTTGGAACAAGTCCGCAACGAGCGCAGCCCTTATCGTTACCATCATTAAGTTGGGGACTCTAGCGAGACTGCCAGTGACAAGCTGGAGGAAGGCGGGGATGACGTCAAAATCATCATGCCCCTTATGACCTGGGCTACACGTGCTACAATGGATGGTGCAGAGGAAGCGAAGCCGCGAGGTGAAACAAAACCCATAAAACCATTCTCAGTTCGGATTGTAGTCTGCAACTCGACTACATGAAGTTGGAATCGCTAGTAATCATATCCAGCATGTCGCGGTGAATACGTTCTCGGGCGCTGTACACACACCGCCCGTCACACCACGAGTTGAAATGTACCCGAAGCCATTGGCTAACCGCAAAAGGAAGGGCGCTGTCACAAAAGGTGGGATTGATGATTGAGGTGAAGTCGTAACAAGGTAACCGG
+
,-3,*+0-5-/13443*21(*')(.475-43+-++-'&%(*+031,--6864-00+'**((.5,/-))')*,*($)+*3.821+-+,0+(*,9746969.9...:;,+,-0(+3-&,+(4133958/-7/,5,,%&')*..10/4*)+),,*4.,),0/,27(0+4/./1/0///00720//,.12'(%&'+('($-&(&*((1..887:93:330,.3.0/1(/+678554771--*5,&*+')6105)&))+(-451-,)*-12,-,)(($&)'&%(),*(%),27+35---+-20./-3/-)00.1-*),.-3054*+)+5+548(9-.2.5.42/1)))%%+-+-./.96//40312411'(-**22./,,32465/3-7,,*.5166871101160.//-3467-,+*'$&))344$'()#&)/34(*+,;:9,)%%(5)2-012/6-)()5*01861224:979:9..+-,,))&)&())).181613(-+/8.0-,245367453/1+&'%$&.523)-#$%))0,++'*2-+'((()./136<85422+++*)&/+*12733.'&*$)3;6570.7-12(&)'('+,01158466-,-*-.51381<<-27576)&-%*-%.--0481044.*,2--10*,))*1)0,---(1-82/7224(((*+176,-+--524)+-22(()*-05,1,//0222.1-107---..;2210157311/,,,,-498:21)++(-)-2+(+/&1'&21340'.2/1:24+,.0+39022./1,)+0/+6;845875../.-1168445..///31+)+-56/.1,3-5/*577/989:821+351.0/57690/64)-***889;87:/.--,)+++-07673:34<8804/004-,0)+)''%(+*0-(*(),+1/26'1/83)/90+/-682235511+*&'(.307,.6-/0496435.1---7.7..//.515/+8.1-334...,,.01110.-*-'()878789.0)..++4)())1:478.+-/'','*((,,,/.37*),('/010,-,(*))&&,',)'&&#$&')(+0.03&)-+))+095:27482*))*(,.*(&&('+*&'574,,105990/8)))))1,,&/),*,('(+-2254740316;8/20
@b9d75cce-ff58-4e10-98e4-177f262dfe96 ch=171 read=80664 start_time=2019-12-13T02:01:51Z barcode=BC01 runid=2c9cf7bc05858273f10e7d7ec552fc0bd742dc3e
CTCCACAGGGAGGCATGGTAGGAATTTTTTTTCGGCAATGGGGAAACCTACAGCCGGCAACGCCGCGTGAAGGAAGAAGGTTTTCCGGATTGTAAACTTCTGTTATAAAGAACGCAGCTACAGGAAATGGTAGCCGAGTGACGATACTTTATTAAGCCACGGCTAACTACGTGCCAGCAGCCGCGGTAATACGTAGGTGGCAGCGTTATCCAGGGTATTGGGCGTAAAGGGCAGGCGGCAGCAAAGGGTCTGTGGTGAAAGCCTGAAGCAACTTCAGTAAGCCATAGAAACGAGGCAGCTAGAGTGCAGGAAGGATCGTGGAATTCCATGTAGCGGTGAAATGCGTAGATATATGGAGGAACACCAGTGGCGAGCGACGATCTGGCCTGCAACTGACGCTCCAGTCGAAAATGAAGGAGCAAATAGGATTAGATACCTAGTAGTCCACGCCGTAAACGATGAGTACTAAGTGTTGGATGTCAAAGTTCAGTGCTGCAGTTAACGCAATAGAAATTACTCCGCCTGAGTAGTACGTTCGCAAGAATGAAACTCAAAGGAATTGACGGGGGCCCGCACAAGCGGTGGAGCATGTGGTTTAATTCGAAGCAACGCGAAGAACCTTACCGGAGTCTTGACATACTCATAAAGGCTCCAGAGATGGAGGAATAAGCTATATATGAGATACAGGTGGTGTAGTTTGTCGTCAGCTCGTGTCGTGAGATGTTGAGTTAAGTCCCGCAGCAGGCGCACCATATCGTTAGTTACCATCATTAAGTTGGGGACTCTGGCAGGGCACCAGTGACAAGCTGGAGGAAGGCGGGGATGGCGTCAAATCATCATGCCCCTTATGGCCTGGGCTACACGTGCTACAATGGATGGTGCAGAGGAAGCGAAGCCGCGAGGTGAAGCAAAGAGCCAAAACCATTCTCGTTCGGATTGTAGTCTGCAACTCGACTACATGAAGTTGGAATCGCTAGTAATCACTTGAATCAGCATGTCGCGGTGAATACGTTCTCGGGCCTTGTACACCGCCGTCACACCACGAGTTGATAACACCCGAAGCCGGTGGCCTAATACCGCAAGGAAGGGCGCTGTCTAGGTGGGATTGATGATTGGGGTGA
+
+-0-+,(-5*(-0-%$&%&,((',(36:<4;-65;72;321,''*%)(&')))11+.,05421311/60/3+107-./-21:22/)3*-6/)/,1,028333090.01*('+&&'$*+(+--/,)2/.6:9/008''((()*'%*)--83/192,'+,&)('')/.-,'.,(+.:6&5022300*-,2,--:42-))&*&&&&--2//.9&(&'*,+2,3384/+03))()&(,/..8/,-/64*+311201*-3,')(*(+.)(*+%'()*.(*$+.18.36+.)))(%)%'**+,..00++,..3.14*0+2,/:584+**+++(&('('*+0857494..0426530/.*040-.-).,27;79:.8.+),,47-,,,+0001:188691111.++++)-.0/'*++*&$&''+(+*.<<23*0'/.//3696:,--576554'+-17327951((.$(&*'-,)*,+./<899:7696;537763.-+,,09414241135362($+)**-*-1583252.'-0136674,3*)+..+-417/26..723,-,+-0223406;:4,4+*-,2(+'*,4016-.-,..,.12;-2-493-+*'*1544.-3.)(++')'(-*&)$%))1+.123110102168-+-+,8)++.../5.,0(/)))'&(+././-..100-274455525-,&)*1,+/454)$'('527242/6/0114528''+1031.014)+0+%-''/126454)+())+.5433;559666.2132,00.69.2376404/+,,((,02-/0167771..+.**((.*2-,,+&('(466587:7233:988/485+,.()),-8/3;7894)''''13-/1-1+-6/0.+-272/*,'+**3003.088:6.,(),+6(.-0+$+%.2,13.0757;641+'0-,7+-5*,-2676712-//8/02323561910/1,/.8472421*..+-.(&&$&'.+6...-/225.3-52.$%$#'(0;347*895-2/,.-.--.,78,/2.-,.0+,)+(',,%..-.,/3+&(3)+40:231.*'+(&'*/+-+)+0-3)20-(+//2221'3,/93000++-0.91411*++2
@b6266a89-34e1-40f7-bac6-939f65fad504 ch=43 read=58000 start_time=2019-12-13T02:01:56Z barcode=BC01 runid=2c9cf7bc05858273f10e7d7ec552fc0bd742dc3e
CAGGTAGCAGTGGGGAATATTGCACAATGGAAACCCTGATGCAGCAACGCCGCTATTGAGTGATGAAGGTTTCGGATCGTAAGCTGTCTTTGGGGAAGATAATGAGCGGGTACCCAAGGAGGAAGCCACGGCTAACTACGTGCCAGCAGCCATGATAATACGTATTAGGTGGCGAGCGTTATCAGTTTACTGGGCGTAAAGGGCGTGGGCGGATGATTAGATGGGATGTGAAATGCCGGGCTCAACTTGGGCGCTGCATTCCAAACTGGTTATCTAGAGTTGGGAGAGGAAGTGGAACTCTAGTGTGGCGGTGAAATGCGTAGAGATTAGGAAGAACACCAGTGGCAGAGGCGACTCTCTGGACTGTAACTGACGCTGGGCTCGAAGCGTGAGGCAAACAGAGTTAGATACCTGGTAGTCACGCCGTAAACATTTGATGAATACTAGGTGTGGGGGGTTTCAACACCTCCGTGCCGCCGCTAACGCATTAAGTGATATTCCGCCTGGGGAGTACGGTCGCAGATTAAAACTCAAAGGAATTGACGGGGACCCGCACAAGTAGCGGGCATGGTTTAATTCGAGCAACGCGAAGAACCTTACCTACACTTGACATCGCCGCATTACTCTTAATCCAGGAAATCCCTTCGGGGACAAGGTGACAGGTGGTGCATGGTTGTCGTCAGCACATTAATGTGGATGTTGGTTAAGCCCCGGCGAAGCGCAACATGGTCAGATTACTACCATTAAGTTGGGGACTTCTAGCGAGACTGCCTGGGTTAACCAGGAGGAAGAACAGGATGACGTCAAATCATCATACCCTCATGTGGCCAGGGCTACACGTGCTACAATGGCTGGTGAAGATCACAATACCGCGAGGTGACCAAACTTAAAATGATCTCGGATTCCAGTTGTAGGCTGAAACTCGCCTACATGAAGCTGGAGTTACTAGTAATCGCGAATCAGAATGTCGCGGTGAATACGTTCCGGGTCTTGTACACCGCCCGTCACACCATGAGAGTTGGCAATACCCGAAGTCCGTGAGCTAACCGCAAGGCAGCGGCCGAAGGTAGGGTCAGCGGTGTGGGTGAAGTCGTAACAAGGTAACCCGG
+
.$*($%'&)*.),2*+*),,/*)$**0-,)+0)-3+**23770-*.)++4,**(%0()&())-.,.0,3-:0-19553-10,())&-+190+53'+++--')+)()*--***/6+0+-+)+)(*%(&()/20*,(+,1.*+,%%')*((,'$%)*+)%'&-''&%)$&*&+'&(015469544'/+9//0-/3-,44892,20*/-*)('../65,0+)''++4:6765(*3.,+23-65531/)*.,04+*%)+2369;/6.44435688451.--(*/+,2-+*(/*&&'(.;973/1'%'(&%&'%,+4+/5-+0286/--+*-4)49/6./43043344693**),0.0+*)()+-2916540)()(*%((()'-/*,5%%%&$(,,-2114;43&)'&+/,+-0'-967671121',*.4548;93&0,&&,,*(+.56645655648846*4::107244946857774*26,,,1)1.0+2955+-+,./274+*.2/.)/)'((+-5;84%*'(+4+3820/1433,*+*'6*867/*10),1,)))**('((-/-.(,'(***54683/+%'%'+)3+.-,+()-/./+,02,-,*,//011688,-'%&'0.)+,,+0.47-+%'*(.3-+4*/71*,5/./47.5/0/7,1//1)++,/747692784/.&)&%'$(&$%'%+(-/1006(.(017(.(&%)'.()'),&*($*&*%&%%(&%.-**)+58.001,,,.*15/%'*%&%$'*&'-.087997561.31203410*+,*+(&##$)))&()*-.228.,.*,-./'13.*/27411&$$(&,',.+.)*++)+-.22910411--'()(%%'%(1774.,0)'+'(&*'&%),983331891('+31.0+2,23.''*(:+,-58654/1*+4,478333135)4+,0982/0922-+0/2...26*)++,3.,1/$/.-0192)(524626.4*-67.+-*&%$&%+918;83683213:2-..,,/307/.633)5++'&/)*,636*)('#'%)++1(+)))&/-,5.3*+'(''%%,,+.004131/--4*)&''%(*,+,876*0034+:,',/
@68563fea-3b2d-4288-a30f-4956dd3d19b5 ch=311 read=54399 start_time=2019-12-13T02:01:55Z barcode=BC01 runid=2c9cf7bc05858273f10e7d7ec552fc0bd742dc3e
CCGGTTACCTTGTTGCGACTTCACCCAATCATCAACTGTAGACGGCTCCTTCCTTGCGGTTAGGCCACCGGCTTCAGGTGTTATCAACTCTCGTGGTGTGACGGGCAGTGTACAAGGCCGGGCATTCACCGCGACATGCTGATTGTGATTACTAGCGATTCCCAGCTTCGTATCCGAACTGAGAATGGTTTTATGGGTTTTGCTTGCCTCGCGGCTTCGCTTCCCTCTGCACCATCCATTGTAGCACGTGTGTAGCGGAGTCATAAGGGGCATGATGATTTGACGTCATCCTTCCTCCAGCTTGTCACCTGGCAGTCTCGCTAAGTCCCCAACTTAATGATGGTAACTAACGATAAGGGTTGCGCTCGTTGCGGGACTTAACCCAACATCTCGGCAGGCTGACGACAACCATGCACCACCTGTATCTCATATGGCTATCTCTCCATCTCTGGAGCCTTTATATGTCAAGACCTGGTAAGGTTCTTTGGTACTTCGAATTAAACCACATGCTCCACCGCTTGTGCAGGCCCCGTCAATTCCTTTGAGTTCATTCTTGCGGGCAATACTACTCAGGCGAATTACTTATTGCGTTAACTGCAGCACTGAACTTTGACATCCAACACTTAGTACTCATCGTTTACAGCTGGACTACTAGGGTATCTAATCCTATTTGCTCCCCACGCTTTCCGGGACTAGGCGTCAGTTGCAGGCCAGATCGTCGCCTTCATGCCTGGTGTTCCTCATATATCTACGCGACACCGCTACACATGGAATTCCACGATCCTCTCACGCACTCCTAACGCGGTTTCTGTGAGCACTGAGTTAAACTGAGCTTTCACCACAGACCCTTGCCGCCTGCTCCCCTTTACGCCCAATAATTCCGGATAACGCACCCACCATTATTACCGCGGCTGCTGGCGTAGTTAGCCGTGGCTTTTCCTAATAAAGTACCGTCACTCGGCTTTCACCATTTCCTGCTTAGCCGCCGTTCTTCCTTTATAACGAAGTTTACAATCCGAAACCTTCTTCCTTCACGCGGCGTTATCGGTCAGGGTTTCCCCATTGCCGAAAGTCCCTACTGCTGCCTCCCGTAGGAG
+
4/-040.2.,.)+,**.+.294476.+/,/498*(%#$%'*-+'))*416463)3/00;9;(/---*.-,-,10,%1...2544720110--,0-42435584997'0143/3551563+,(&&+)425;),196,62+))%,1)&'),000-''*..2/72($%&'3*'/-.4')2,,(())/51220182.167267:-()2-$('',(*,2..:/..12.5-,.3221395951,04)'((*(112/,(')+/+-(-,-,/16(382.00/01159<5/,-),,2/.'')0++/30/0*3+..)0+-3853475175//,)(*/8;++&*,0/3,,+*.*+)()-.403470-)),)0,-/435/8/---8/72442.0/.+/,055...0.&'&((*'41%2357:5/-++04-1700434567/5011151.60-.(1/-..3757;53.0+1-),-.'./273322*'()'').).'$'&'-'(,261)0)8*6-)*/)*,/)1129326,.,2*-.3+.17:65-.52408/*(.00.05:+/:<66:47,-0,+((&*)$*+0+-48)(&+&%&***0.--0/6.6/446211-1778:54800/72/2+1+.$&)'&)0+451-*))*38&+&**$42/47534-331---,-/6123*)/6-'1-422+%,*-/:/2).8:,+(&(828891415./*)'-)))33145.'(&'&((/&0&'2+--2:2511+--/+1253200($""''..2*,%,*--/*//1-&%%',-.4452-$&#'%*0-*%&$&$%$)';2,&%$&%'(,-.60/3542&*''(*,*4-++,*))-,214'+*(*)'-6...-4;8/-4/&)*/4+/.,569;-6372,.+*&'$'(&%)**0,,27--(('-,,.6729,-)))./401365664,5;9,+,*++*04-*,-/6270*+-.'*$+**'&).)0:820/'%'$%%/)-.2.220,42528952673('2)*60,/6883)(,,(3:6;69;;87;1*,*+,31,3.(+,2.//-4--,900565*+9)5+*+0/'*'.0&*,/1/6138/29.*.574..
@36251e78-538c-45e1-921a-d4757903887f ch=274 read=48141 start_time=2019-12-13T02:02:08Z barcode=BC01 runid=2c9cf7bc05858273f10e7d7ec552fc0bd742dc3e
GTTCGCTGGTTCGGTCGACCCAACGCGTTAGCTCCGGAAGCCACGCCTCCAAGGGCACAACCTCAAGTCACGACATCGTTTTACGGCGTGGACTACCAGGGTATCTAATCCCTGTTGCTCCCCGCTTTCGCACCTGAGCGTCAGTCTTCGTCCAGGGCCGCCTTCGCCACCGGTATTCCTCCAGATCTCTGCATTTCACCGCTACACGCAGATTCACCCCCCTCTACGAGACTCAAGCTTGCCAGTATCAGATGCAGTTCCCCAGGTTGAGAGTTTACCACATCTGACTTAACAAACCGCCGTGCGCTTTACGCCCAGTAGTCCGATTAACGCTTGCACCCTCCCGTATTGCTGCGGCTGCTGGCACGGGTTAGCCGGTGCTTCTTCTGCGGGTAACGTCAATGAGCAAAGGTATTGCTCTACTCCCTTCCTCCCGCTGAAGAGTACTTTACAACCCGAAGGCCTTCTTCATACACGCGGCATGGCTGCATCAGGCTTGCGCCCATTATGCAATATTCCCCACTGCTGCCTCCCGTAG
+
"0""$&'+$$$$$53441031.1/0,/.6(006102/-1+2:3543846*51*51--0373813--,/+&(*,9/980737*$*110187;46/0-6*-753268767.95.*/7<.3713+'%)/674-.*2,,-,01227,5557<:94;**699-6./50:543-#(%**,-/;23./-+)46776454,5::6379,1311$,$%$($*&('.1765/45223-',*%'(/.).-701/()0,/14335457598787/'.3+0&''(+06.%$)',,02./34050806726:-/2,,2,)'*()'--.7,(&+&+11**-26372)).((*%-54.17(+0+/*&)(*+4+)&&%''*&$&*-**7../7'//,01<16622*/(+.*5:9782./..0288<.+.+%(&%(--30343:62542/47-,87:81'()+(,56-'1.%0-('+*3+994:65;604/0+0.11:899/://,10/1(+:084/333;--.5')$$+-00514;;3)+++1013719:,/724
@92611aac-4b1e-430f-ace3-49a3e9560c50 ch=274 read=48139 start_time=2019-12-13T02:02:06Z barcode=BC01 runid=2c9cf7bc05858273f10e7d7ec552fc0bd742dc3e
CCTTGTTACGACTTCACCCCAGTCATGAATCCTGAAGTGGTAAGCGCCCTCCCGAAAGGATTAGCTACCTACTTCTTTTTGCAACCCACTCCCATGGTGTGACGGGCGGTGTGTACAAAGGCCGGGAACGTATTCACCGTGGCATTTAGTCCACGATTACTGGCGATTCCGACTTCATGGAGTCGAGTTGCAGACTCCAATCCGGACTACGGCACTTTATGAGGTCCGCTTGCTCGCGAGTCGCTTCTCTTTGTATGCGCCATTGTAGCACGTGTAACCCTGGTCATGCAGGGCCATGATGACTTGACGTCATCCCCACCTTCCTCCAGTTTATCACTGGCAGTCTCCCTTTGAGTTCCAGCCGGACCGCTGGCAACAAAAGGATAAGGGTTGCGCTCGTTGCGGGACTTAACCCAACATTTCACAACACGAACTGACGTGACAGCCATGCAATATCTCACGGTTCCCGAGCACATTCTCATCTCAGCTTCCGTGGATGTCAAGACCAGGTAAGGTTCTTCGCGTTATATCAATTCATCTCATGGGCGGGT
+
6122..5-0179950+1-,()*.21661810+*-+0*,-853+()*/841.0,))-'()%+1)''+%(+)&-131./.,+(-/0260')*4<3+-.)*-./4421131./+,)*((34-/11+'/30822:/2*('2-0-3+)$+/$$&(.-+---22../,-,,.1:3/..25;55665,-..,*13:49//8781+30211040971,1*(&+,4945607//553/6/,)+-$$(',,-,-9-9739;2./1/2514</98*,-,/.0220((%-8725897'+$$&+335866341/*,+3./188:96/7;5),88756.0*(,(4.+-29:95:433987/7-.8++(/024/++43/65:2%/,1..3513;8**1.-8))))('(*./3323923385.333320901,,-3;6/,00331330)333454-001,',2+)$-($&'./4613(12309.*)+',-.4<867551,+&&).-88++398988:../13;4/..27*60;8250*,)4,&(+,))%)%$#%$$#%%%%&#'(%#
@bbb66575-5fd7-4b52-a0fc-40721a0db1ae ch=81 read=52580 start_time=2019-12-13T02:02:14Z barcode=BC01 runid=2c9cf7bc05858273f10e7d7ec552fc0bd742dc3e
CCGGTTACCTTGTTACGACACTGCGTCGCTGACCCTACCTTCAAACCGTTGCCTCGCGCGGTTAGCTCACGGACTTCGGTGTTGCCAGCTCTCATGCGGTGTGACGGGGCGTTGTGGCGCAGACCGAGAGACGTATTCACCGCGACATTCTGATTCGCGATTACTAAGTAACTCCAAGCTGGGGACTGGCTTCGATCGACTGGGTGCGGTTTGGTTTGACGCTTTCCGTGTATCTCTCTGTACCAGCCATTGTAGCACGTGTGTGGCCTACATAAGGGCATGATGGTTGATCATCCCACCTTCCTCCTGGTTAACCCAGGCAGTCTCGCTGAGTCCTCAACTTAATGGTGAAAGTAACTAACGACGGGGTTGCGCTCGTTGGGGACTTGACTGTATCTCACGACGAGCGGCGACAACCGCCGCACCTGTCACCTTGTCCCCGAAGGATTTCCTCGATGAGAGTAATGCAAGGATGTGTAAAGTGTAGAGTATTAGGTTCTTCGCGTTGCTTCGAATTAAACCACATGCTCCGCTACTTGTGCGGGTCCCCGTCAATTCCTTTGAGTTTTAATCTTGCGACCGTACTCCCCAGGCGGAATACTTAATGCGTTAGCGGCGGCACGAGTGTTGAAACCCCCCACCTGATGTTTGTAGGACTCACCG
+
371/01-074:319.0--*&)(%(%)4)-/0106()*.%(&%&*)-.-02.0334''%&((%&&)//16759367.)'-'()(''($&))))+&&'&,2-+)*+0+,4/,*,.*,.,*&*$(&-'%&'(*-6,5/3:722+*+*1236:2.018:81333170115,%)--,,2(*&#&%&%('%&&&'%&('%%')&'*-.,$$&&+(%&)'()($$&'#$'-(-(+%##&'()**)-*+&/2357:2594..,,*--0--)(%,48-.10/30287/12)*/)-*/(''(.*34,'-3/581244.04.7/4.30))02467324//0,()(,,**,+&&+,4.075())&&*,...16-,,,'(4/.8120347381*/5/78380*)'$%&'(*/-130/**-+'(%&$&())0&&()+),..46...5,4./08700+*,*$.3-35400+-&''(*+,60/.-**)&('(++.42,13.4''')$&%$**0431:847761..213*(--/5;4:;322255563/02+'+')+1/23++/96++77*7+526.97200687*.3/0,:-,+-.-++.0./*(%')./0050//*(&*,/,'+-4./037331/)')''&23;0+73-4/*-*%)'%$#&%'%#$$#,($$)'%%%$
@03bbccc5-72d6-4270-8322-2cb4bcb0d7ba ch=193 read=487297 start_time=2019-12-13T02:02:13Z barcode=BC01 runid=2c9cf7bc05858273f10e7d7ec552fc0bd742dc3e
CTCCTACGGGGAGGCAGCGGTAAATATTACTGTAATGGGCGCAACCTGATGCAACCATACCGCGTGTGTATGAAGAAGGCCTTCGGGTTGTAAGTACTTTCAGCGGGGAGGAAGGGGGGTAGGTTATGCGCGCTCATTGACGTTACCCGCGAAAAAACACCAGCTAACTCCGTGCCAGCAGCCGCGGTAATACGGAGGGTGCAAAGCGTTAATCAGTTACTGGGCGTAAAGCGCGCAGGCAGTTTCGGTAAGTCAGATGTAGAAATCCCCGGGCTCAACCTGAGACTGCATCCTGATACTGGCAAGCGGAGTCTCGTAGAGGGTAGAATTCAGGTGTAGCGGTGAAATGCGTAGAGATCTGGAGGAATACCGGTGGCGAAGGCGGCCCCTGGACGGGCAGCGCTCAGGTGGCAGTAGGGGAACAAGCAGGATTAGATACCCTGGTAGTCCACGCCGTAAACGATGTCGACGGAGGTTGTGCGCAGGCGTGGCTTCCGGAGCTAACGCGTTAAATCGACCGCCTGGGAGTACGGCCGCAAGTTAAAGCTTCAATGATTGACCCGAGGGCCCGCACAAGCGGTGGAGCATGGTTTTAATTCGATGCAACGCGAAGAACTGCCTGGTCTTGACATCCACGGAAGTTTTCAGAGATGAGAATGTGCCTTCGGGAACCGTGAGACAGGTGCTGCATGGCTGTCGTCAGCTCGTGTTGTGAAATGTTGGGTTAAGTCCCGCAACAGGCGCAACCCTTATCGCTGTTGCCCTTGGTCCGGCCGGGAACTCAAAGGGAGACGCAGTGATAAACTGGAGAGAAGGTGGGGATGACGTCCGTCATCATGGCCCACTTGACAGGGAGCCACGATGCTACAATGGCGCATACAAAGAGAAGCGACCTCGCGAGGCAAGCGGACCTCATAAAAGTGCGTCATGTAGTCCCGGATTGGAAGTCTGCAACTCTCGGCTCCATGAAGTCAGGTGTAATCGTGGATCAGAATGCCACGGTGAATACGTTCGGGTG
+
.-,+**,,79((-4/025%.1+480045**)$&+.-3612*2/0*9565.*+)%'(-.-07-.,---,04644,(+,*--1164/4+261256*///29<4/22.89+',),2,--)'%&%&%,*(($)()'**.,0.,*-*-)(,0-(-)*+2-++')25)0.,.,**.''//1---++,8.11--,,4./0463+0&)'(-4,),-23/3.2'&+0.039:410-595)*--),()+,&4050(%%-++)/3./)*'(%$3)')0:;6,/+**6/*.,()'),43-.*,-'()22*453510/%*')&**./,')%)$/-0,*$'))*'$(((,,-1.22104:--+4344.,+./78;,+0))-,0251800-(+-7.5-6+6:6.,3,,,-%&-$(*-.37,4,/*)*$(+*+/3+.+.10+12-1(2.*)*+(13*(+%)'-.-)),/1;::7:/1./0017/&/,6/1122.,+-&'%)-*-128////+0.,-./17244/5/9;:14439756+*+(&&%*&,)579-.+(+/;30-$'')(*+*(((-+*/'(*'11,+0/*.01/3,0*,+-/),,*-,*+;<*8:8;2////180825,3-),4+#%'*''&'&%%&&,,,.0-/.1,3..8910'()-0211*.+)(,,197::/915/79799477600.--.00423.9///9:56.++-.593-/0.21499461:.7041704/75+,86.7''/0*+,&/-)+0-.1)*,)+-*,($$$,.07/-302/70*,*06+5,)**&*',)++././13:8987+&(&&)'0,5/85)(()79721%&(+,/.24191;2)****+-*,1((,1,)++.1/./&$(()&(()22281:3)')&)*(+-*+()*&*)()(/.3&0'--0/0/33175*)+62220*0)'%(*/)()0'1+2,-*)*+.361/-,,'')%)*774513//01+01-*+&*+-7872412'((,,*20.*+'&(.-/23.4+-(+''$
@fc8ff055-21a0-40b9-a0f0-b3e1bf2dfcbf ch=385 read=32000 start_time=2019-12-13T02:02:07Z barcode=BC01 runid=2c9cf7bc05858273f10e7d7ec552fc0bd742dc3e
CCCGGTTACCTTGTTACGACTTCACCCCAATCATCAATCCCACCTTAGACAATACGCTTCCTTGCCCGGTTGAGCCACCGGCTTCGGGTGATATCAACTCGTGGTGCTGACGGGCGGTGTGTACAAGGCCGGAACGTATTCACCGCGACATGCTGATTCGCGATTACTATGATTCAACTTCATGTAGTCGAGTTACCAGACTACAATCCGAACTTCAGAATGGTTTATGGGTTTTGCTTCACCTCTGCCTTCGCTTCCCTCCTGCCATTGCTAGCACGATAATAGCCAGTCATAAAGGGGCATGATGATTTGACGTCATCCCGCCCTTCCTCCAACTTGTCACTGGCAGTCTCGCTAGAGTCCCAACAATGATGGTAACTAACGATAGGGTTGCGCTCGTTGCGGGATAACCCAACATCTCCTGACACGAGCTGAGCGGCAACCATGTACCACCTGTATCTCATATAGCTATCTCTCCATCTCTGGAGCCTTTATGAGTATGTCAAGACCTGGTAAAGGTTCTTCGCGTTACTTCGATTAAACCATGCTCCACCGCTTGTGCGGGCCCCGTCAATTCCTTTGAGTTTCATTCTTGCCGGAACGTACTACTCCGGGCGGAGTACTTATTGCGTTAACTGCAGCACTGAACTTTGACATCAACGCGTGCTCATCGTTTACAGCGTGGACTACTAGGGTATCTAATCCTATTTGCTCCCCACGCTTTTCGGGACTGAGCGTCAGTTGCGAGCCAGATCGTCTTCGCCACTGGTGTTCCTCCATATATCTACGCATTTCACCGCTACGTAGATTCCACGATCCTCTCCTGCACTTTCTAGCTGCCCGCGGTTTCTATGGCTTACTGAAGTTAAGCTTCAGGCTTTCACCACAGACCGCTGCCTGCTCCTCTTGCTTAATAATTCCGGATAACGCTTGCCACCTACGTATTACCGCGGCTGCTGGCACGTAGTTAGCCGTGGCTTTCAATAAAATTACCGTCACTCGGCTACCATTTCCTGTAGCCGCCGTTCTTCCCTTTATAACGAAGTTTACAATCGAAAACCTTCTTCCTTCACTGGCGGCGTTGCTCGGTCGGGTTTCCCCATTGAAAAATTCCCTACTGCTGCCTCCGTAGGAAC
+
,*'&&&)(2937&0)'(+03783)/(+%3*02/++8//09,(*%.((++.,&&#&$'7,3(-)'0.)-3)+%%*/.*,8+;1199'6.+(%'')*51014+5.43,%'(+707:9776/...)*40)*+''(-+,-/034215348777.645677638/102.:-/+(%()225')'')1/2,**)*--,/03%)&#%-/..14;96*,,/+.--)&)*--96;:145<2776,%)-4567965/.,*'+*%'0+3:/)(&$#$$((1'(.+--.***+(&'%%'&#&./2334**17..163343227/**1(5887:'1(-/)/54+++--0-/4/13/10,+*&('(*,(&&(*)+)+-**'))5,,,658756555:-,,-.)04-81217563/3./+86502+5.)..-234-/%#)0021-&'$)(,*.1(214051431/20,16033455882454.1343645667;8903-000,&(((+*)/%$%&(++11+)*'09548673*)1,6446-,,*1*%*6/($'()079112)*//0-+15.,0/,.05*4/8851//307385018+++44;;9-9;226-00-(*(,&)',-+-.33-9424-**+))0*(5/---/5675867/01165513/085//0(/4*6(&%%%%),.199-73-&(&)(*/18566+*(**&&,,00/4+,-/,+03((/,456+(+,,0;;,-':970/,**)*,.+,40//((-5/-.344260,0.+04/0144778;;987725588994567866<;2029026,,((*041901,/./24754.3.-,/-**',,*),23.5.)$$,+-;8331+-,,17122703./2/-)++3,.152,3/-*-1$$%%1/6*-(%''&'*+,5)*-/$%'*,20159:-(2,11221.+4+*34),1-,002,5.%+**,.5113:08+)&))453441/153976(+,)%(5),2)&-**02-/3102.//,+)25.1:-83011/017.3615;9866/(,986.6--&+*)5:,)*1885*/77.89:;4481--9.&.%(%'*/./,:0019'.*()4/-9)6:8-%&&&(1561/262)(*,+/27349395-042'/'(
@f54a59ef-cc8a-48e1-abf1-013516b3457c ch=268 read=50420 start_time=2019-12-13T02:02:13Z barcode=BC01 runid=2c9cf7bc05858273f10e7d7ec552fc0bd742dc3e
CTCCTACAGAGGCAGCAGTGGGGAATATTGCACAATGGGCGCAAGCCTGATGCAGCCATGCCGCGTGTATGAAGAAGGCCTTCGGGTTGTAAAGTACTCAGCGGGGAGGAAGGGAGTAAAGTTAATACCTTTGCTCATTGACGTTACCCGCGAGCACCGGCTAACTCGTGCCAGCAGCCGCGCGGTGGCCACGGAGGTGCAAGCGTTAATCGGAATTACTGGGCGTAAAGGCGCACGCAGGCAGTTTGTTAAGTCAGATGGCGAAATCTACGGGCTCCAGCCTGGGAACTGCATCACAATACTAGCAAACGGAGTCACCATGAGGGCGGAATTCAGGTGTAGCGATCGAAATGCGTAGAGATCTGGAGGAGGAATACCGGTGGCGAAGGCGGCCCCCTGGACGAAGACTGACGCTCAGGTGCAGCAGCGTGGGGAGCAAACAGGGGGATTAGATGCCTGGTAGTCCACGCCGTAAACGATGTCGACTTGGAGGTTGTGCCCTTGAGGCGTGGCTTCCGGAGCTAACGTTCAGAATAGAGCCATAAGAATTACGGCCGCAGGTTAAAACTCAAATGAATTGACGGGGCCCGCACAAGCGGTGGAGCATGTGGTTTAATTCGATGCAACGCGAAACCTTACCTGGTCTTGACATCCACGGTTTTAGAGATGAGAATGTGCTTCGGGAACCGTGAGACAGGTGCTGCATATGGCTGTCGTCAGCTCGTGTTGTGAAATGTTGGGTTAAGTCCCGCAACGAAGGCGCAACCCTTATCGCTGTTGCCAGCGGTCCGGCTGGGGAACTCAAAGGAACTGCCAGTGATAAACGCTGGAACGGAGGAAGGTGAAGGGATGACGTCAGGTCATCCAGCTGGCCCCGCCCACAACCAGAATTACATTGCCACAATGGCGCATACAAAGAGAAGCGACCTCGCGAGGCAAGCGGACCTCGCAAAGTGCGTCGTAGTCCGGATTGCAGTCTGCAACTCGACTCCATGAAGTCGGAATCGCTGGCTGTCCGTGGATCAGAAGTACCACGGTGAATACGTTCCCCGGGCCTTGTACACCGCCCGTCACACCATGGAGTGGGTTGCAAAGAAGTAGGTAACCTTACCGCTGGCGTTGCGGG
+
()/*&'()*%(+++33127468'4-,&*)+.35090.6/1-,+3'+4211/-()%('.//42)+/-765774/'*+,/297996<96:202.)()()++-/-+-/*'3.0405*&'(-55*1,2,012/57-+),*&0)*)2)+(')/('%&&$%)*,(,,,35224//135/21)/24+,(%&%%$&)+&.,0,32,5779476424;45.-3+9+01;9<:98675***,),+.+53228&5877-.7,,.46-/09+'%')-0++(%(+--301)+%7/23954347//.-,%$'**(-,%--*)('&)%'(($%%$%&$*)&#'&)+-0.*,:33))('%#),/.8.+*+)&((*+-777940/+(*+*/+.-4.8**2,++2,30*1.65:0+6:7:030--./0023444&.&(&'%)(')*+:378+)-/24/+)'*-.,*1--*12$2((39877274&)03:89;;23,&*).120*'&.*///1:1217:+.,++130.)(,''-'&(/'(*&+&)),-*)*''()'**.3%'&(&(++.-,.(1/'((,(&+)2.-,.88;;1/0/3//036;;7-2+(*(,*&-3)2372+.-/2-/086<923481//00:98766*'/.184743:6/0220/,--265-%''+(,3)'(*+-2/,**.,%-#&*.-.98/6;:79:356627:888886$%$''')(*+,++.,.0018995;5437;6345<.2-/8,0./.6,,.2-72/.)+,095(34,'.,1225547:568/./*./7,+07/5,1*/512509)&(&*02369.1-,,.56.0',771)$$(+)/.+2,31-)(-.5.-013487*'())***'#&((+*/2,'&)'&$')&.50-'%%$'(*+.('$%)2943555755)336,)+(+)'(,++54/-,+))*22,++18/0+-,('0872689:;:34.-,%'*,,-.(*%(**-22..001777477(*)**,,7-.*)*1)))&%$&%()%$(,4687,'(%'*&/1,.+64358,)**.5.34+*.57423/.,.,.5169-04611234370+)&%&('04*/-1''%&&((+2,.&%&%%(*%%&&&/,-**$$%%'
@a105dffc-6261-4769-b358-4495624efb87 ch=241 read=65110 start_time=2019-12-13T02:02:13Z barcode=BC01 runid=2c9cf7bc05858273f10e7d7ec552fc0bd742dc3e
CTCCTGCGGGAGGCAGCGGTAGGGTACCGGCAATGGGGAAACCTGACCGAGCAGCACCGTGAAGGAAGAAGGTTTTCCGGATTGTAACTTCTGTTATAAAGGAAGAACGGCGGCTACGGAAATGGTAGCCTGGTGACTACTTTGATAGAAAGCCACGGCTAACTACGTGCCAGCAGCCGCGCGGTAATACGTAGGTGGCAAGCGTTATCGGAATTATTGGGCGTAAAGAGGGAGCAGGCGGCAGCAGGGTCTGTGGTGAAGCGCAGGCTTAACCGGTAAACCATGAAACCGGGCAGCTAAGAGTGCAGGAGAGGATCGTGGAATTCCATGTGGCGGTGAAATGCGTAGATATATGGAGGAACACCAGTGGCGAAGAGCGACGATCTGGCCTGCAACTGACGCTCAGTCCAGCGTGGGAGCAAATGGGATTAGATACCTAGTAGTCACGCCGTAAATGATATGAGTACTAAGTGTTGTAGAAAGTTCAGTGCTGCAGTTAGCGCAATAAGTACTTCCGCCTGTATGAGTAGTACGTTCCTGGGGAGAATGAAACTCAAAGGAATTGACGGGGGCCCGCACAAGCGGTGGAGCATGTGGTTTAATTCGGAAACAGCGCGAAAAACCTTACCAGGTATGACATACTCATAAAGGCTCCAGAGATGGAGAGATAGCTATATATGAGATACAGGTGGTGCATGGTTGTCGTCAGCTCGTCATTGAGATGTTGGGTTAAGTCCGCAACGAGCGCAACCCTTATCGTTAGTTACCATCATTAAGTTGGGGACTCTGGCAGACTGCCAGTGACAAGCTGGAGGCGGGATGACGTCGAAATCATCATGCCCCTTATGACCTGGAGCTACACGTGCTACAATGGATGTATGGTGCAGAGGGAAGCGAAGCCGCGAGGTGAAACAAAACCCATAAAACCATTCTCAGTTCCGGTTAGCCAGTCTGCAACTCGACTACATGAAGTTGGAATCATGGTAATCATGAATCAGCATGTCGCGGTGAATACGTTCTCGGGCCTTGTACACACCGCCCGTCACACCACGGGGATTGATAACACCCGAAGCCGGTAAGCTAACCATAAAGGGAAAAGGAGCTGTCTAAGGTGGGATGATGATTGGGGTGAAGTCGTAACAAAGGTAACCAGAAGGGAG
+
'*-31/-*31(+/.-1'(&&'0//*))+*.-.83360))1,,(',/40./',/*/'-&')80600')$+**3,8:80)21-5.'''%&1+565.7./19,,,4834:12/,-.)((('**1.+43,-)0(&&)'(&%$((,1+)+/+)-,)(+;3.3.,,17.111.61.04/51112-.''..,7,)%*)),,.+,3-36.054;644.3+-0.+1.&*'(&%,/+())41',.07975;90,/'(//./764487/20)+)+*27..-0+,)+6441&-,&&%&/3/5+3/3.-++()&(+/+,*1.++(,93674976+2*5+9)-,)),+075,'++(,246579864.14:.*()*)379.365;7-.,((+,;9.--..20709089943(+'+&(&,),,5*()+,+041()))49+&47-.1,.34//'()01/6,6+.14;381.&)+,,$(&&&**43502321//(*$-(%&+-0%12/,)+,'),*+%-))+*(&$(%&'(--3.24,(*((+*,1+386:8866''(/0('(**''(5,*991;2',)*1255905:9-1;2&,*,-200+0135*,,/++*-+7:7396:72./1,.*-.+,,-303*.'&&%&&$+'&%,)..')(++.0/493/7136++*'(,6730,+*.-5455230/,/02/4754)-*-,4.5:::5/51--36994676540*(,**+,452392,,173/..3+)*,*0,--.+,.55:0/2/132:2113;2387::06/60.,8+6861876.-.,+*+,5787(-++,/3;7888-,+*'/4(,-420+,%%+*(*/+059:1071-.:4.,-:.:74-++,.,')--.00.2-<--:--('$)*-/,/0,&+-&+)++'*/')399/&*)((,.*'0440,62*.,99/+2.-8788'3-5,).0+3-..4122666-6+,,85043(.,-+6-,61821833+4-4/3955''01868-.../4432.1/--194-445;0-,+,263283413/1-4;868.--2/./13-0...-&-+*+,//-'.*'&(0(,72*(%&%(%$#)*$%06-+1+,56-),)*,3676.4-)'.)/,'''',-+3-623(-)-,+,712,''*3.(.)-2222*-,)*&#$
@c428a2dc-809d-4011-82a2-c4bb25082366 ch=412 read=48168 start_time=2019-12-13T02:02:10Z barcode=BC01 runid=2c9cf7bc05858273f10e7d7ec552fc0bd742dc3e
CCGGATTTACCTTGTTACGACACCCCAGTCATGAATCCTGCAAAGTGGTAGCTTCTCCCGAAGGTTAAGCTACCTACTTCTTTTGCAACCCACTCCCATGGTGTGACGGGCGGTGTGCAAGGCCCGGGAACGTATTCACCGATGACATTCTGATCCACGATTGCTAGCGATTCCGACTTCATGGAGTCGGTTGCAGACTCAATCCGGACTACGACGCACTTTATGAGGTCCGCTTGCTCCTTGAGTCGCTTCTCTTTGTATGCGCCATTGTAGCACGTGTGTAGCCCTGGTCGTAAGGGCCATGATGATGACGTCATCCCCACCTTCCTCAGTTTATCACTGGCAGTCTCCTTTGAGTTCCCGGCCGGACCGCTGGCAACAAAGGATAAGGGTTGCTCGTTGCGGGACTTAACCCAACATTTCACAACACGAGCTGACGACAGCCATGCAGCACCTGTCTCACGGTTCCCGAAGGCACATTCTCATCTCTGAAAACTTCCGTGGATGTCAAGATAGTGGAGTTCTTCGCGTTGCATCGAATTAAACCACATGCTCCACCGCTTGTGCAGGCCCCGTCAATTCATTTGAGTTTTAACCTTGTGCGTACTTACTCCCCAGGCGGTCGACTTAACGCGATTGGCTCCGGAAGCCACGCCTCAAGGGGCACAACCTCCAAGTCGACATCGTTTACGGCGTGGACTACCAGGGTATCCTAATCCTGTGTTTGCTCCCCACGCTTTCGCACCTGAGCGTCAGTCTTCGTCCAGGGGCCGCCTTCGCCCGCCATTCTCAGATCTCTGCGCATTTCACCGCTACGCCTGGAATTCTACCCCCCTCTACGGCGAGACTCAAGCTTGCGCGGTAATAATTACAGTTCCCAGGTTGAGCGGGGATTTCCGCATCTGACTTAACAAACCGCCTGCGTGCGCTTGCGCCCAGTAATTCCGATTAACGCTTGCACCCTCCGTATTACCGCGGCTGCTGGCTGGGTTAGCCGGTGCTTCTTCTGCGGGTAACGTCAATGAGCAAAGGTATTAACTTTACTCCCTTCCTCCCCGCTGAAAGTGCACACAACCCGAAGGCCTTCTTTATACGGCATGTGGCTGCATCAGGCTTGCGCCCATTGTGCAATATTCCCCGCCTGCTGCCTCCCGTG
+
6,0+%6+'(03.8+/.+-2%,%/'((+*/3,-//732%&%)+3)))+4-'))*,+,0+((+*-+-2)-),--01%&*,511;<1/88+65+(-,1;.-2.*9,--571000*3321).,**())-,14-310147<8788%&1($+48:77232+*'((*,+&%))*/1.89986,,2.,042.)**')(0()+))5557+<04*0010-.-12423+/.4:3+*)3,+.&&'/,)+0-),)((+),+--4.6125/'*)+1248<939,*'+)'))*(*,+..69:/09;:432)))-1888210.---0357550726.-0/-//1.2)),<3458697987-365691298,,+55291.11)5399;00/2/0/)45:-.9.836+,*/+)+--67:655;87,3+)('-*.*614:7101268,32134320556:435<4;9:67888:7664+-+,-67702/,+/,2--/24:6585643445487++5+78467879475/,+,,,.106',1936;759053,-/26201011<92:012468678/05.)'%(*03'10297*(12/93<859;;11,:<<*5*0'(&&&$''*+)('&*,058-*+-5)..776/3.4/2320&.'&)*+:'7+/6.064566;67./+56.,-.88.2/0+8/3335(546762<.+,)542346/1324911*&.,.7)(06063'*+')530230864*.,/.;:.)+*/97734445638869<:892)*.494/856;1;6/27.$()+.11)-(*/76511221532;8//28172+.%+($(+0(3+0-012888/+7700&)+1/25555(&%&)+)(''()(+'')(*,&-*15;573--606.,06+240(1:,+&&)0/21/0..112-/74297:<856432.-*/)&*)-4+)+0041716354;4;55141,,-/931680214528;7/3/---,3**&$&1,-0-.0:/25*,.8/96.&(*++),,71342-2./2868:*/*+,,3/*(43+%,+7/)*0/4-,76+*67507,)+%-$%''*&/,-,.313397;-**%'&%''(,),))**)-17669+-8243/131:7..7,0.4/:01-1657)#%$'(*..4:50:/..'
@a3850d7c-8a04-469b-ace0-0c7933ddf321 ch=326 read=63107 start_time=2019-12-13T02:02:09Z barcode=BC01 runid=2c9cf7bc05858273f10e7d7ec552fc0bd742dc3e
CTCCTACGGGAGGCAGCAGTAGAGGTACACCGGCAATGGGGAAACCCTGACCGAGCAACGCCGCGTGAAGGAAGGTTTTCGGATTGTAAACTTCTGTTATAAAGGAAACGGCGGCTACGGGAAATGGTGGCCAGTGACGTACTTTATTAGAAAGCCACACGGCTAACTACGTGCCAGCAGCCGCGGTAATACGTAGGTGGCGTTATCAGATTATTGGGCGTAAAGAGGAGCAGGCGGCAGCAAGGGTCTGTGGTGAAAGCCTGAAGCTTAACTTCAGTAAGCCATAGAAACCAGGCAGCTAGAGTGCAGGAGAGGATCGTGGAATTCCATGTAGCGGTGAAATGCGTAGATATATGGAGACACCAGTGGCGAAGGCGACGGCCTGTGCAACTGACGCTCCAGTCGAAAGCGTGGGGAGCAAATAGGATTAGATACCTAGTAGTCCCACGCCGTAAACGTGGAAGTACTAAGTGTTGGATGTCAAGTTCAGTGCTGCAGTTAACGCAATAAATTACTCCGCCTGAGTAGTACGTTCAAGAATGAAACTCAAAGAGGTGACGGGGCCCGCACAAGCGGTGGAGCATGTGGTTTAATTCGGAAGCAACGCGAAGAACCTTACCAGGTCTTGACATACTCATAAAGGCTCAGAGATGGAGAGATAGCTATATGAGATACGGGTGGTGCATGGTTGTCGTCGCTCGTGTCGTGAGATGTTGGGTTAAGTCCGCAACGAGCGCAGCATATCGTTAGTTACCATCATTAAGTTGGGGACTCTGCTTGAGACTGCCAGTGACAAGCTGGAGGAAGGCGGGGATGACGTCAAATCATCATGCCTGCCATGACCTGGAGCTACACGTGCTACAATGGATGGTGCAGAGGAAGCCAGCCGCGAGGTGAAACAAAACCCGTAAACCATTCTCCAGTTCGGATTGTAGTCGCTCGACTACATGAAGTTGGAATCGCTATGGTAATCGCGAATCAGCATGTCGCGGTGAATACGTTCTCGAGGCCTTGGCACACACCGCCCGTCACACCACGAGTTGATATACCCGAAGCCGGTGGCCTAACCGCAAGGAAGGAGCTGTCTAAGGTGGGATTGATGATTGGGGTGAAGTCGTAACAAGGTAACCGG
+
,-1))-3/:6)+0.-632..,(%(&+%%%(+033173-41()/,.:../08:88357:88;<93232+6)'))'0-7760)3$3(%$'.(+-80762://071+*&)).*51055578(11,42,,-.)243(+.0364344579()1.*,//,08//(+-20+,3/./0/5145122010-.,2,+7000987.--*..110:6,-$&%()(.+29:97839,*)//'--46876:442,5/*54310).((4*,(*(4761(+'&&&)&'*1,$,+,8-8;66410742:348-,,++1--/.16*68*,(,4/-'*.-&1'4,37*.)**-/0655*11/0274431312070*)),2278,1-/..*,0)./478472704'(*+-----3+*+')(+.5'()+*,/1753+'+,89:7(05+/.,+22%35++-9044,4,/136998:<9830+--0-/.356721144196;675.,'(-8(+-.079944262/0-,10/47&3''*-..*/550()*+563532/(*',497.-0+*6505+&'(&+*'**+1+/,+(--/-*-029442+*+*-'+,27;:-7696.(,*%3-&1,*+0+'()(,,-).0+(.13/3/00766565.+12.)-)14(()*+662-''(,,,32447366252379(2--3998847/-2-))(&,-*/35420211--)$&./39,0*,-1**+,)),.5720899:2)20.577*8)*):+*/,+03-6.6..0127;456741&()(*(%-877774565-+2*(,-:.,5+.1.02*27724369743-41/02;:5821+%%(&$')*.7--+%',.))%'&(),0000933523477769/-2,,.''$*'*,800*-(**52&.29;60;8%,-79.:87;404*+-996(,(1*13570+*,,64/332445/2.+2-6.3647-.(&%$#)&'),2222:58+/01188:99+-/(*2/01/1;552*%3*1-..*+*,,-..65320,*+,(.*1212,.,+,++)*%%-1)'-/).9-4*+-1'*230/&*))'-*5,****9641',5)2+1;;1.1+-.1.40.2:1,0-.+,-65536-*//.258636
@3c8f2e4e-a029-4232-9c84-f4e831bbb499 ch=317 read=78293 start_time=2019-12-13T02:01:51Z barcode=BC01 runid=2c9cf7bc05858273f10e7d7ec552fc0bd742dc3e
CCGGTTGGCTTTTTTATTTACGGCTTCACCCAGTCATGAATCACAAAGTGGTAGCGCCACTCGGGGTTAAGCTACCTACTTCTTTTTTGCAACCCACTCCGCTTGGTGTGGGCGGTGTACAGGGCCCGGAACGTATTCACCGTGGCATTCTGATCCACGATTACTTAGCGATTCCGACTTCATGGAGTCGAGTTGCCGGGCTCAATCGGACTACGACGCGACGGTCCGCTTGCTCTGCTGAGTCATGCTTCTCTTTGTATGCGCCATTGTAGCACGTGTGTAGCCCTGGCCGTAAAGGGCCATGATGACTTGACGTCATCCCACCTTCCTCAGTTTATCACTTCTTGCCAGTCTCCTTGAGTTCCCGGCCGGACCGCTGGCAACAAAGGATAAGGGTTGCGCTCGTTGCGGGACTTAACCCAACATTTCACAACACAGGCCTGACGACAGCCATGCAGCACCTGTCTCACGGTTCCCGAAGGCACATTCTCATCTCTAGCAGAAAACTTCCGTGGATGTCAAGACCAGGTAAAAGGTTCTTCGCGTTGCATCGAATTAAACCACATGCTCCACCGCTTGTGCGGGCCCCGTCAATTCATTTAACCTTGCAGCCGTACTCCCCAGGCAGTCGACTTAGCGCGTTAGCTCCGGAAGCCACGCCTCGGGCACAACCTCCAAGTCGGCATCGTTTATGGCGTGGACTGCCAGGGTATCTAATCCTGTTTGCTCCCACGCTTTCGCACCTGAGCGTCAGTCTTCGTCAGGGGCCGCCTTCGCCACCGGTATTCCTCCAGATCTCTACGCATTTCACCGCTACACCTGGAATTCTCCCCTCTACGAGGACTCAAGCTTGCCATTATCCAGATGCAGTTCCAGGTTGAGCCCGGGGATTTCGCATCTGACTTAACAAAACCGCCTGCGTGCGCGCTTTGCGCCAGTAATTCCGATTAACGCTTGCACCCTCCGTGTATTACCGCGGCTGCTGGCACAGGTTAGCCGGTCTTCTTCTGCGGGTAACGTCAATGAGCAAAGGTATTAACTTTACTCCTTCCTCCCCGCTGAAAGTACTTTACAACCCGAAGGCCTTCTTCATACACGCGGCATGGCTGCATCAATGCGCCCATTGTACCAATATTCCCCACTGCTGCCTCCCGGCGGGGCAATATCAGCACCAACAGAAGGTTAACACAAAGACACCGGCACCG
+
30/,+*&&$%')*-+$02(%')&-/73.550).21((((,//,.09...011,-/23:*,-0&/32/8*++,./89,-259262614*-//+.99+,-10**0+++-(%')(0,+0&*'*-7;090)05)50/531;100:284875786.--.1*&(**0/*(%&%%&+01<:85,1191,111)),,..3.8).42,)/22-9+/)5.764686/,*(''&&,*1,,.6)+---0'$%&'()%&$&+.444183%'),2318971/(%%'++32020*)**,4-*0180:::2*/559:64//*)((-,12545220250+/6796914326;:444/*),%)''&'(,6333&%-,+27905-/504/91::8::9:97.686++4+034,/-29-0587996:554:525313-+,+,14--53+04483-.&(/1,,-0561:728;6834,43-0-*'*+)*')-433222-.21330/.35603496422/*)&$,/3/-4245379<::40004059<8482280+,01;8:;:79817.0034*&/'2(<9<72210+*,,-+580+.,*,382626;6)(1116777+.1(--2029+/)4520611-187)+5;:1888+*%&$(%++0,/+))./016,0&&-9%-0243,(-0*-/1406-5,-*/02/+**+557:5,,)'$&.*6/10019484//017548678444<1-2-392)0/-07-*+,),+)('%(+//1171383067,/9;21977;6;879:3570/2.0;5613*,-1211121238/-:;--84001-/-081733,2(&#.-1,*(())**(,+661*0*/3:56-.+0+.((%%'++7778-7-(+88;5.656,+++/&/1*,',,/0,-./0,4-*/99-5:+/6588850-,,))-,)$'%'%&$&%,%)*(%%,%)(()*+/*,$*/,,361.'+*)7+-3/0+9,--772.,(+'*,-3-++.-1.&'5*6657::5-,+/76102,9/008959,3.7627..*+5/*-.:;,.8+-1<:/*554)(**+)/05/)-,)17*)*(,42313.095/2/-&-,-.814439220100--')&+*0;/-31/1(3*2-221-598,*00+-,+,5+//'%%%&,(',,411361/112:7493-..,1*4*5*,-18..1437')$%$&&$
@df8111b0-dbd0-4661-b6b4-c5cbeb0a5158 ch=351 read=53653 start_time=2019-12-13T02:02:33Z barcode=BC01 runid=2c9cf7bc05858273f10e7d7ec552fc0bd742dc3e
CCCGTTACCTTGTTACCACCCCCAATCGCTGACCCTACCTTCGGCCGCTGCCTCCTTGCGGTTAGCTCACGGACTTCGGGTATTGCCAACTCATGGTGTGACGGGCGGTGTGTAAAGACCGGGAACGTATTCACCGCGACGTTCGATTCGCGATTACTGGCGCTCCAGCTTCATGGCAGTTTCAGCCTGCAATCCGAACTGAGACTGGTTTTGGTTTGTCCCACCTCACGGTATTGCATCTCTCTGTACCAGCCATTTAGCCAGCACGTGCATTTCACACATAAGAGGGGCATGATGGTTGATAATCGCTGCTCCTGTTCGAACCCAGGCAGTCTCGCTAAGTCCTCAACCGTAATGTTGTCGCGCGTGGGGTTGCTCGTTGCGGGACTTAACCCAACATCTCCGGCTGACGACAACCATGCACCACCTGTCACCTTGAAGGTTCCTCCCAATTAAGAGTAATGCAAGGGATGTCAAAGTGTAGGTAAGGTTCTTCGCGTTACTTCAGATTAAACCATCCCGCTACTTGTGCGAGGTCCCCATCCAATTCCTTTGAGTTTTAATCTTGCGACCGTACTCCCCCAGGCGGAATGCCAATGCGTTAGCGGCGGCACGGTGTTGAAACCCCCGCACCTGGTATTCATCGTTTACGGCGTGGGGCTACAGGGGTATCTAATCCTGTTGCTCCCCGCGCTTTCGAGCCCTCAGCGTCGGATTACAGTCAGAGAGTCGCCTTCACTGGTGGATACAGCACCAAGTTAGCCCAGGTATTTCATCCCACTTAATCATCCGCCTACGCTCCTTGCGCCCAGTAAATCGGATAACGCTCGCCACCACCTACATTACCGCTGGCTGCTGGCACGTAGTTAGCCGTGGCTATCAACAGGTACCGTCATTATCTTCCCCAAAGACAGAGCTTTACGATCAGCTATCACTCACGCGGCGTTGCTGCATCAGGGTTCCCCATTGTTGCGCAATATTCCCCACTGCTGCCTCCCGTAGGAG
+
/2))3513141/17..60/576*+-04+,..*/;-,*73354/8/7.44*,*'*/*5/0-+),*)./0116346712(0.2-1/.304,--1-35646833546955540.)(*/,)+.4(43343499:<644501-),'(('(,061/14.6/-.,/'($)+-30034:1%%'&$$(.561&640.%(0400+*/-,')(/0277.985)((.2,*,55,-380314.60//-++,+--,,0031/37669:226(&&)'''-$+)+&($%'''&++.--23*%*254.+-*&+(&-&&%&&%&&$%&%))/*),**$$''*(&'/49579888,+,4,,.686/0))&&''%&'(('(&'''&((((()*+%#%$()*)-/80/('&-,+6*,%%%(&%((()*//.///.1/273811004/0/%'*967+0('&)&(,4*413)'(1--0)'$'(2762402*4524//./7+*6113/4.-,.3/;968.)*+,6../40%%*.)/4-++%%'0)+/1-,,4+/-/-(-*,146,0/./.0184-,120-0,::...)**,(30226'-)-018;;1-5:-.+-,/,&%4)634106333276361--'-.*1)-7<6488/*$*).1-23332942476285*-.:343+/,)+($($'-+*..1/-&'+3:+*78-3-465.-/0.1;0-.1.15-,/,....4(-#+&%*./01,-0*)*,-19:573'-*-&#%%#,',(-.+/.+11/8'&'*+%,**(),-55/6*)'+*,.402047*&161798:99/0-*-*2/*))/1:5,4)4,./772589:;;550.60,))(+)'47./%+/./28815/%(+01744/-...*(&$%')0&$()+,*+08/69263/1327.692-9.-/1-'((+,53%%'&'&&$%%(,/-00/',+-*--1/3-/034444.1*%&'&*+,(,,(*'%&+--2333277;2,.)((&%)+*-5)+828*/(
@60b0c8c9-35e1-4004-a919-1e1086bf97b6 ch=172 read=80265 start_time=2019-12-13T02:02:48Z barcode=BC01 runid=2c9cf7bc05858273f10e7d7ec552fc0bd742dc3e
CTACTCCTACGGGAGGCTGACAGTGGGAATATTACTGGTAGGCGCAGAAACCTGATGCAGCCATGCCGCGTGTATGAAGAGGCCCATTCCGGGTTGTAAAGTACTTTCAGCGGGGAGGAAGGGTAAAGTTAATACCTTTGCTCGTGGCGTTACCCGCAGAAGCTTTCGAGAAAGCTAACTCCGTGCCAGCGAAAGCCGCGGTAGCCACGGAGGTGCAAGCGTTAATCAGATTACTGGGCGTAAAGCCCGCAGGCGGTTTATTGGATCAGATGTGAAATCCCCAGGCTCAACCTGGGGCGCTGCATCTGATACTGGCAAGCTTGAGTCTCGTAGGGGGGTAGAATTCCAGGTGTAGCGGTGAAATGCGTAGAGATCTGGAGGGAATACCGGTGGCGAGAGCGGCCCCCCTGGACGAAGACCCGGCGCTCAGGTGCAGCGTGGGTTGAAGTGGGGCGTTGGGTAGATTTGTGCCCTTGAGGCGTAGCTTCCGAACTAACGCGTTAGGTCGACCACTTACAGAGGTACAGCCTGAGGTTAAAACTCAAATGAATTGACAGGGGCCCGCACAAGCGGTGGAGCATGTGGTTTAATTCGATGCAACACGCGAAGAACCTTACCTGAATCTTGACATCCACGGAAGTTTTCCAGAGATGAGAATGTGCCTTCAGGGAACCGTGGGACAGGTGCTGCATGGCTGTCGTCCCAGCTCGTGTTGTGAAATGTTGGGTTAAGTCCCGCAACAGAGCACGAAAGCCCACTTATCCCTTTGTTGCCAGCGGTCCGGCCGGGAACTCAAGGGGAGACTGCCAGTGATCAAACTACTGGAGGAAGGTGGGGATGACGTCAAGAGTCATCATGGCCCCTTACGACCAGGGCTACCACGATGCTACAATGGCACACAAGAGAAGCGACCTCGCGAGAGCAAGCGGACCTCGCAAAGGGTGCGTCGTAGTCCCGGATTGGAGTCTGCAACTCGACTCCATGAAGTCAGATCGCTAGTAATCGTGGATCGCAGAATGCCACGGTGAATACGTTCCCGGGCCTTGTACACACCGCCGTCACACCATGGGAGTGGGTTGCAAGAAGTAGGTAGCTTAACCTTCGGGAGGCGCTTACCACTTTGTGATTCATGACTGGGGTGAAGTGTAACAAGGTAACCGG
+
&%%)+.-'*.&54'*+&&''-(,3*/+)+-//1-**&&&+*/,,//%*+%/;6444034.1600-2/*(,/23/133.*('%%&%#*'('1684:2*30())*+0630*.-',3.%(''&,,$,&'*)*4-5-')%#'&(.0338457,5,*52,%+%&)&$$%+'+*&%'*)'('+(,-2+,-,/,**($()**,33.0+,&%$%%)10/2/(+,05/1229/9002,.0602389.-&(),-)&&$$&..49579<.*-1)*(,-444542,,55/445*&-2//4.8172250&&$++-..-/()+1226*&$&(&&*'&&-,,)*/2,/+677*).),/2150,((**),-/.00))))')0-0+*+(*23.14010.+107;:592331--+%))--6190,')1739302-*0)))'/,021-(2.2-,()+%)(&&&$'%%$&(,,*+1/)+($$%$%4()+&.5,(--+/60'+&%',-/,(%'+,041'0+/.(.,-,,+/1-.1.*+*)%'&&'+*,7.'''+-436:872366<42/1.1-,-1',/+*,;,*+.+03*+)/.56/./1710/32;9195;61.10371-)+'''./)*3.1/-033..%')%*'''45854*-**(*(052-6')+-./411-*.*()/0:558&09)2575--&'*'/-/0..1589895;988:741:.*%*+.7*3*/6*,1.78/.5;49719/,,./6&&0+(10.+..'3),2,)39,&)8.0-;6(,5)(-8*//--2,2+0())0/0891:55142)-/+,.228773/1,+'(%02-,+**)+.))(')*)-%+37,88::873.)&%)*5496.11-740(''&')1200,4*''&'(')(//)-+)-.75-+*%(%'(+'*%((((11/--.,.0-+**,/.)),554545*+35.,7+-*55675865183-00*4+.(&)*322726223/56553,.)+***3&(+-.+64168221114+)**+')*+*22)1'&*)+)%'+512/26/7,,/-.*2*)(/-)*),3/6:.352223914./*()*02+-2'.''$(()('*,))((&'0+9:8<90;1+/0,,-4.,68**))((**.3;623/,./)43()*.+()'(,/.00(/,1:9:76
@1c5296c1-c747-48c9-adea-952550886374 ch=259 read=50955 start_time=2019-12-13T02:02:52Z barcode=BC01 runid=2c9cf7bc05858273f10e7d7ec552fc0bd742dc3e
CTCCTACAGGAGGCAGCAGTGGGGAATATTGGACCAATGGGCGCAAGCCTGATCTGGCTCAGCCGCGTGGTGATGAAGGCCCTAGAAGTTGTAAAAAACTCTTTTTTGTGCGGGAGATAATGGCGGTACCGCAAGAATAAGCCCCGGCTAACTTCGTGCAGCAGCCGCGGTAATACGAAGGGGCTATGGCGTTGCTCGGAATCACTGGGCGTAAAGTGCGTAGGCGGGTCTTTAAGTCGGGGGTGAAATCCTGGAGCTCAACTCAGAACCGCCTTTGATACCGAAGATCTTGAGTTCGGGAGAGGTGAGTGGAACTGCGAGTGTAGAGGTGAAATTCGTAGATTATTCGCAAGAACACACACCAGTGGCGAAGGCGCCGCTGGCCCGATACGGCGCTGAGGCACGAAAGCGTGGGGAGCAAACAGGATACCTGGTAGTCCACTGGATAAACGTGAATGCCAGCCGTTAGTGGGTTTTCACTAATTGGCGCAGCTAACTGCTGCGCTTCCGCCTGGGGGGTACGGTCACCAAGATTAAAACTCAAAGGAATTGACGGGGGGCCCGCACCGGCGGTGGAGCATGGTTTAATTCGACGCAACGCGCAGAACCTTACCAGCCCTTGACATCCCGGTCGCGGACTCCGAGACGGAGTTCTTCAGTTCTGGCTGAGACCGGAGACAGGTGCTATGGCTGTCGTCAGCGTGTCGTGAATGTTGGGTTAAGTCCGCAACGGCGCAACCCCGTCCTTAGTTGCTACCATTTGGTTAGGCACTCTGGGAGACTGCCGTGATAAGCCGCGAGGAAGGTGGGATGACGTCAAAGTCCTCATGGCCCTTACGGGCTGGGCCACGTGCTACAATGGCGGTGACAATGGGATGCTAAGGGCATTATTCCGCAAAATCTCAAGCCGTCTCGGTTGGATTGGGCTCTGCGCTCGAGCCCATGAGGGTTAGATCGCTAGTAATCGTGGATCAGCACGCCTGGTGAATACGGGCCTTGTACTACCCGTCACACCATGGGAGTTGGTTTTTACCTGAACGTTGCGCTAACGAAAGGGGCAGCCGGCCACGGTAGGGTCAGCGACTGGGGTGAAGTCGTAACAAGGTAACCAGAAGATGAGGCGACAGGCAGATGAGTTAACACAAGAACACCGACAACTTTCTTCAGCACCAGCAATACGCGTAAAGGGA
+
/02)&$'%++'+-,34446:988,+--104/503(+--(-3555:8158/.++*%'')&)$&'(&'*0*021222071649+*&&)&()/,0/7;13*..+5591:,*0-2*4-#'(&-,+),-(6445;707(),0.3,(3.+%$%)&.*,0/,,--2126469868191070,,+**+1-+,'%%'*+,.2//112/1/-..549::97766,/*.088()37)3--/24268028(,-.(,,050,/968/-+,3625236)*-33,,0019-+,,*.'/16//0.10/,57<9286--+,.*)%(),.2.,1..)'*,-1,(%./+,,46/8512('$,&)8864432,-11.-,--29120/-,,.0*.*'''&*+-')$$%&&$&%%(*..11332..+&''),.2537).$),.,..4967,7/*,-*((+,5()((&+*2122,*)*53+1/-/3:662$((+1,880,1.10(('+*6/80.),'+*+-()(%&$'0/1/,0,+()10*(((++04-%.)2,)(9*4970'%**.)'(')3201315799,6:3/1))$))305236-./',1-46:6372022611/330212&-*.+'*'(./*26:2-0-('&()5-0555.00727,1**+001*($'7,-4--68:86)3/2,++.-1;::2113(-.+*%('1073.-.,+10-0/(),07./658618286*2+,(((+($&'%&(,,.266697)))*&))(+-6--.-46479414/1)*02-/0/*%-,*-0/3132-')+-0/'.-,31/0300*(**.-*855433)/-)'/6655681016-'1,--9:7764,1*&'')018/21;11;70/*)*--80/51,/-.1'**25.$%&%+(+(').14+/+*(41&)022745&,/,+*&-./<::99/*.-.7713.3:2/1/-).)..&(()+./,+**2953/2/4534.4323211//52./4*())-(.&&(%'&+%&)8024614038310).&'/030/4:0'%/*'(+1/*+.++((%'%./08.+595230601543.2432,30812,250521/770-%)*(*42542537*6*+604*).-,04'',,-89:6796.)--+).,2//-'*'*%&'(&++..30**.5-,,/,+-3223.+/'2*(+)-+)$%$$'%%
@f21c06c2-9808-4867-9ed0-34adfada4c7b ch=415 read=35154 start_time=2019-12-13T02:01:42Z barcode=BC01 runid=2c9cf7bc05858273f10e7d7ec552fc0bd742dc3e
TCACCCCAGTCGCTGAATCACAAAGTGGTAAGCGCCACTCCGAAGGATTGGCTTCTACTTCTTTTTGTAACCCTCCCATGTGGTGTGACGGAGCGATGGCACGGGCCGAGACGTATTCACCATTGGCACGTCCCACGTGATGCTAGCGATTCCGACTTCATGGGGTCGGTTGCAGACTCAATCCGGACTACGACACTTTATGAGTCCGCTTGCTCTCGCAGGGTAGCTTCTCTTTGTATGCGCCATTGCGCGTGGTGGCCTGATGGTCGTAAGGGCCATGATAAAATGACGTCATCCCCACCTTCTCCGGTTTTATCGCACCGAATTAACTGAGGGGTTTCCCAACGGACCGCTTCCGGCAGCGAAGGATAAGGTTGCGCTCGTTGCGGGACTTAACTTAACATTTCTGGCTTTGAAGCTGACGACAGCCATACATACCATACCACGGTTCCCGAAGGCGCATTCTCATCTCACAGAAAAAACTTCCGTGGTGCCGAGACCAGGTAGTTCTTCGCGTTGCGTCAGTGAAACCACATGCTCACCAAAAAGCTTGAGGCCCCGTCAATTCATTTGAGTTTAATCTTGCGTTGGCCTCTGGGCTGAGGATGCGTCATTGGCGCGGAACGTATACGCCCGACAGCTAACATTCATCGTTTACGGCGTGGACAGAATTATCTAATCTGTTTATGCACGCTTTCACTTTTCGGCGTCAGTAATGGACGGTGAGCGCGCTTTGCGCCGCTGGTGTTCCTCGAATATCTGGTGCCTCTACCTCGAATTTCCACTCCACCTCTTCCATGCAGATCGACGGTATCAGAACAGTTCAGGGTTGAGCCACAGGATTTCTGACTGATCGGTCGCCTACGTGCGCTTTACGCCGAAGTTTCGAACAACGCTGGCCCCTTCAGCGTTACCGCACGGCTGCTGGCACAAAGTTAGCCGGGGAGCTTCTTCTCCGGATACCGTGTTATCTTCTTCTCTGAAAAGAGCTTTACACAACCTAAGTTATCATCACTCACGCGGCGCGCTGGATCAGGCTTGCGCCCGGTATCCAATATTTACTGCTGCCTCTTACGTAGGAG
+
4751762$)0)&%$(-7221146+*),1044*-,.6%)+./)(.++'-+,/((('&'*1:62;:1+)&*)/7+()8+,4,,*01235674/%&&'$'%&%%)(,%-(%&&'*&)-.72128-2122.&$#'),'$&&#%%&#%%%,-..3:220///51(().0,-2-6.+'($*$++,-9/3/2328433511,-*68/)*((()&&(,0)+*(()'*'+/'&''*+31104;2'-)1.5137--,*(&''&(&%)(-*&)$&''))'*(',-4599,++*'%'&)(11,0.0*2,-(#)#$'&*,-&)573,'-&#%#('&'%)%'%(&(%,36,)1**+(&%'),*1-),*4*''()%&'%&&'-,8-.+*,0*0.365/2.-+09/-(%$+'%$%3+2%&*-&$$'(024/*)%%(+/--*,.$1,0.$*(',**$%#')(+.24111)(*((*+$+*,6101355-.#%%&-4768)25;33234+&$$$$(**26,1,++'(,&)-+*.)+2)))*&$&(&(.'*0-+,**,*+&((&)-/+&%%&)$0+341/+++).-/.-3740')*10,41-..*+,-2''%&%&#&*3/-+$*&$$$##')(*+)&&$%%'&%&'&%&'+,.0)-/5(//.-,,)(-36*)%+/*&(((%%)&%$$$'))-011522120--++&$%"&%(+,+16*&)-25/,.,))'&*)-+3-08.****+&.1--%&*((%()02+.01514232-))'$%).+*))('$&',3320,-/++*,,)*,%//51.07169968//.3./670./0+62204,,*'.*6637)+5306-',03',))*%57()$#%')--/,+(+-+-2*((&+/,+,-02*,+,)$%&%'7-1..+33650,(+'('+*/;..$&$&&*07./*+-30/,***+*'*+20-.3/-210*/+&%')7*99750-202827-'*('.*..45/-%'()$%)+(,+//(()&$(&%'&&%%)'(%&%*//24/022*+++++++.'()-1044'4884:12-:5-'$*',,(/,/),)#$,*(*)'+(('%&%'*-%/*)'
@a66855b6-6605-4c3e-a816-f5e3ef313647 ch=468 read=44002 start_time=2019-12-13T02:02:54Z barcode=BC01 runid=2c9cf7bc05858273f10e7d7ec552fc0bd742dc3e
CTCCTACGGGAGGCAGCAGTGGGGAATATTGCACAATGGGCGCAAACCTGATGCAACCATGCCGCGTGTATGAAGAAGGCCTTCGGAGTTGTAAAGTACTTTCAGCGGGGAGGAAGGGAGTAAAGTTAATACCTTTGCTCGTGACGTTACCCGCAGAAGAAGCACCGGCTAACTCCGTGCCAGCAGCCGCGGCCAATACGGAGGGTGCAGCGTTAATCGGAATTACTGGGCGTAAAGCGCACGCAGGCGGTTTGTTAAGTCAGATCTGAAATCCCCGGGCTCAACCTGCTGCATCTGGTCTGGCAGCTTAGTCTCGTAGAGGGGTAGAATTCCAGGTGTAGCGGTGAAATGCGTAGAGATCTGGAGGAATACCGGTGGCGAAGAGCGGCCCCCTGGACGAAGACGACGCTCAGGTGCAGCGTGGGGAGTAAACGGGATTAAGATACCTGGTAGTCCACGCCGTAAACGATGTCGACTTGGAGGTTGTGCCCTTGAGGCGTGGCTTCCGGAGCTAACGCGGTGATAAAGCCGCCTGGGAATTACGGCCTGGTTAAAACTCAAATGAATTGACGGGGCCCGCACAAGCGGTGGGCATGTGGTTTAATTCGATGCAACGCGAAGAACCTTACCTGAATCTTGACATCCACAGAACTTTCAGAGATGGTTGGTGCCTTCGGGAACTGTGAGACAGGTGCTGCATGGCTGTCGTCAGCTCGTGTTGTGAAATGTTGGGTTAAGTCCGCAACGGAGCGCAACCCTTATCGCTGTTGCCAGCGGTCCGGCCGGGAACTCAAAGGGAGACTGCCAGTGATAAACTGGAGGAAGGTGGGGATGACGTCCAGAGTCATCACTTGGCCCGCCCACGACCAGGGCTACACATTACAATGGCGCACAAAGAGAAGCGACCTCGCGAGAGCAAGCGGACCTCATAAAGTGCGTCGTAGTCCGGATTGGAGTCTGCAACTCGACTCCATGAAGTCGGAATCGCTAGTAATCGTGGATCAGAATGCCACCGCA
+
+013-/11)2(.510145787'))(,/*1*(')*07,+/*)(*,4',203/0,*)%-(,((/2+,+-.2551-/&()),-8429*/%'.,,.5;3-10/4;3---*...**-1.+,-*%''(*'&*++/./0/7/((127*3-01,3.,49,,-++.*&))(*76303/-*0,--'&+(*3.442244**+(&*+-,,0)-''+%-$&&+-/062724)1+'0*233;95+*,04.+,-2.0130660&2.23.2232./6''37,,**01*/66,&3766:/919/350.///301,*-%'&*('+)))+1/14.58/,,-2014(,.4.0-,3;92/'+*,4:76;72248980-*,.1570+*&$)(,+4:42//*++1(&/20459920*/86753510-)+,34583/8.)()()44:66.%((2688'46*0-+')+888;()9:79684*-48;8475*,,*+,976)*)+./*--,2.214<316221868+,*++*-***+'/--31,,)$%'$'$&('1510,+++(-*,1-0/67.*+0.72;<7569,;:66/80806.)476-80*,+/-..1.26952346424:4::5943-(),,7,-,+,-03).15:6;678-1('+*-0///452*,/-00856775--&&(2+1*4&01,.9:<96</-.121///51///59::;::794:78899455/0/00%.%+4.0.+'.(*-;/852537/,6+%)/23./%%.-14612&(*)-:679449/1:7882720-1027,86*401:7:+5-*%**/1/4/--2./118*7781..--1,5008:429:9:959('&&'-.174$''%)+33,#()'&**0/902660+*)$(%('((.71097422237,))(),()547678562*)()*29,..;77945778:1-./7--.,-4:23(/+,211.,-.13*4)&),.88898757312/0224,/.5543)+,)++2298--,+,)&%'&++$&&$&$
@3c7928af-8469-4705-83ca-5579fbab2fe7 ch=85 read=55372 start_time=2019-12-13T02:03:12Z barcode=BC01 runid=2c9cf7bc05858273f10e7d7ec552fc0bd742dc3e
CTCTACGAGGAGGCAACGTAGGGAATTTTCGGCAATGGGGGAAACCCTGACCGAGCAACGCGTGAAGGAAGAAGGTTTTCGGACTGTAAACTTCTGTTATAAAAGGAAGATCGGCGGCTGGGAAATGGTAGCCAGTGACCAGTACTTTATTAAGCCACGAGCTAACTACGTGCCAGCAGCCGCGACAATACGTAGTGGCAAGCGTTATCGGAATTATTGGGCGTAAAGGGAGCAGGCGGCAGCAAAGGGTCTGTGGTGAAAGCCTGAAGCTTAACTTCAGTAAGCCATAGAAACCAGGCAGCTAGAGTGCAGGAAGGATCGTGGAATTCCATGTGTAGCGGTGAAATGCGTAGATATGGAGGAACACCAGTGGCGAAGGCGACGATCTGGCCTGCAACTGACGCTCGGTAGTCCGAAAGCGTGAGAGCAAATAGGATTAGATACCCTAGTGGTCACGCCGTAAACGGTGAGTACTAAGTGTTGGATGTCAAAGTTCAAGTGCTGCAGTTAACGCAATAAGTACTCCGCCTGGAGTAGTACGTTGCCAAGAATGAAACTCAAAGGAATTGACGAGGGGCCCGCACAAGCGGTGGAGCATGTGGTTTAATTCGAAACAACGCGAAGAACCTTACCGAATGTGACATACTCATAAAAGGCTCAGAGATGGAGAGATAGCTATATGAGATACAGGTGGTGCATGGTTGTCGTCAGCTCGTATGGCGAGATGTTGGGTTAAGTCCCGCAACGAGCAACCCTTATCGTTAGTTACCATCATTGGGTTGGGGACTCTGGGGCTACTAGTGACAAGCTGGAGGAAAGGCAGGGGATAGTGACGTCAAATCATCATGCCCCTTATGACCTGGGCTACACGTGCTACAATGGATGGTGCAGAGGAAGCGAAGCCGCGAGGAACAAAACCCATAAACCATTCTCAGTTCGGATTGTAGTCTGCAACTCGACTACATGAAGTTGGAATCGCTAGTAATCGCAGCGAATCCAGCATGTCGCGGTGAATACGTTCTCGGTACTGCACACCGCCCGTCACACCACGAGTTGATAACAGCCGGTGGCCTAACCGCAAGGAAGAGCTGTCTGGGGTGGGATTGATGATTGGGGTGAAGTCGTAACAAGGTAACCGGAAGATAGAGCGACAGGCAAGTGGGGTTAACACAAAGACGCGACAACACCTTCAATAAGCAATATGCAATAACCCCGCA
+
+*0+,/+'-3(*301(-(('&('('/3:901.*-),161+)*..,1)*,31*)-&)((+++.0129,3-7*,-+.-7<51)9)443-.0)+.666,4,)(/1,*'-+*&)+,,4+-**)%'()/-015..-6.%**,,..(+-,+.57-6.3+())*+,'+-..4-/.0/3375123.(-))**,,5...530()')3228,.13;/./'/'&))*./+03-1*,6.,.-'++.39,1)$%''()&,47/*%%)*6.-34.148,+/*%'*&2(*.)('#2)0)8;792/3733:3,,-+))*,(+,024.41+-'-*1,-./)8(7)3/.0/..+%.-)-5+.6-,04:::/**))./-4./61132%,*0+*)*%&1.*'**+00,13454355.,'('++-00'+)%+.8'$*0*(65.1&)')(8:;2464-01%%32*49((&+,+215((*5:6032,)*,)&&'(&)+)-+-+5.9.;9476390-/84-.*+))(-/151:1&1-//6//-+)*,,61*--,'&$&*('&'((2*&*+,..18840;4019294)/*/4082.+%*39+1-*$))-/837,6336,/0-.,+.52:622142//6&/.*/.-028--,.+.+-24&&*+(,+.0340555355;4')1316'')./89+*)(&1//0//.3142532589587688:56555'4;)+.733(+.39,,&(-(%'*+0078<7:87<874607-+-/472+***'27020/0:.8.-+51+253680;0&584:)67,2354,))+*-0))&)'+-3486...,,+,'**'1-6'-237231*3///0..3:7///998;83<:.-12++*6-4662430/+-+-053+13:58:8.61,2+5+*,*()&''(/,/1//.*)'*211;;1.(')*/;94889:42.(,*0038./6.-033)&&%((**6)**+,+.,+,0),1716654+''%%(&%(-'*&'(,,422.--./49<741.-),1:77744;:95,,(%$%%*(*&.5,8<-,5634354.)(**+7-..-3/*)-,063/./+&+*/,.,0-)'('&&(./1520*,**+696//,()()*//052*)*....647753.*/6149;99.3,,32+)),+/3/-.6//((.&/-).747/0)16++'/&(+++-((#%)+1-/)&.6)1/:/(,01..-0(+%%$$%%
@f1704b87-9f1f-4bea-92dd-de443f124149 ch=84 read=59606 start_time=2019-12-13T02:03:09Z barcode=BC01 runid=2c9cf7bc05858273f10e7d7ec552fc0bd742dc3e
TTGGTTACCTTGTTTACGACTACCCCAATCATCAATCCCGTAGACAGCTCCTTGCGGTTTAGGCCACCGGCTTCGGGTGTTATCAACTCTCATTGGTGTGACGGGCGGTGTGTACAAGGCCGAGAACGTATTCACCGCGACATGCTGATTCCGCGTTACTAGCGATTCCAACACAAATAGCCAGTCGGTTGCAGACTACAATCCGAACTGAGAATGGTTTATGGGTTTTGCTTCACCTCGCGGCTTCGCTTCCCTCTGCACCATCCATTGTAGCACGTGTAGCCCAGGTCATAAGGGGCATGATGATTTGACGTCATCCCGCCTTCCTCAACTTGTCACTGGCAGTCTCGCCGAGTCTAACAATGATGGTAACGACAGGGTTGCGCTCGTTGCGGGACTTAACCAACATCTCGACACGAGCTGGCTGACGACAACCATGCACCACCTGTATCTCATATAGCCTATCTCTCATCTCTGGAGCCTTTATGAGTATGTCAAGACCTGGTAAGGTTCTTCGCGTTGCTTCGAATTAAAACCACATGCTCCACCGCTTGTGCGGGCCCGTCAATTCCTTTAGGTTTCATTCTTGCAGACGTACTACTCAGGCGTGCCCATTGCGTTAACTGCGGCACTGAACTTTGACATCAACACTTAGTACTCATCGTTTACGGCGTGGACTACTAGGGTATCTAATCTATTTGCTCCCCACGCTTTCGGGACTGAATCAGTTGCAGGCCAGATCGTCGCCCTTCGCCACTGGTGTTCCTCCATATATCTGCGCATTTCACCGCTACACGTGATTCCGATCCTCTCCCTGCGCACTCTAGCTGCCTGGTTTCTATGGCTTGCGAAGAGTTAGCTTCAGGCTTTCCTGAACCCTTGCTGCCGCCTGCTCCCTCTTTACGTAATAATTCGGATAACGCTTGCCGCCTACGTATTACCGCGGCTGCTGGCGTAGTTAGCCGTGGCTCTAATAAAGTACGTCGCTTTCGGCTACCATTTTCCTGTAGCCGCCGTTCTTCCCCTTTATAACGCAGAAGTTTACAATCCGAAACTTCTTCCTTCACGCGGCGTTGCTCGGTCAGGGTTTCCCCCATTGCCGAAAATTCCCTACTGCTGCCTCCGTAGGAG
+
,*,1.:/1.7-'594,./-**&.07)4-898:7/4*/,'#%%/)-)-/(*'+)..+.-6,+4665.1//0-155'51/,-41113*,++(+&/)1/343223/28372/-../237<+77/*,*.('&$'&+')/8040-+*-/676-3,/$&''*3,.-,-..24/3*2(*((-6---1472773,529*1)+-+,,+2/-5..999864-331459;9-12800957+./;41443802&**-6/124/57-,760.-/1-/16//3(%&%)(++-.-+0190+-1/2141.*06.:87222128;---989996092('*+2.7+,(*')++/36880:0/.32/2/.*&&'+-&()*(8,,,030+(''&&,..1506232779061/0.:73-0,1+0,,.2751-,()+/4%%/--*(%*+)-.)6768;58,/**.+.5200/1125'+)+'+0'&(213-,+'+674567./164:/*,-&'(()-.00**/7:540+2+,-:;65;588467/0191&5&4+/;9,3<----/667745913/:,,)((2*340()+392;315;1)*)050/.9;0/911/2881416--,,/&.0,.,%(+)(+3/,((%'%**')%('+/4458.06.-,3336(7+,+1,+,*).3359972<2+./:0109;675354.544/101-/224.,/70-./376+'+,12<;21;8'14-&$'*'133+4&).-7345895..),+(*--.3:3445:765;6759:15454431%+,1-+;-/-49../-)%(%(&)+5+/))*/001075')-.&*'*+-0+.///12/086<91414,)'-)&)(&''&')6*'),5/.08).,&()'(&..73/7/0155:,,-'%)*090,/06-&(%&&*')..-4+:7:651,+.&*27'152123336638;5.0,++//-5,,'*+7,7%((.,((%)),(.1/52+)+*/.0/$%'(''+(((+/,83::+--,--//30*-.12<*1*-12)%+*(*..-&*+)-+*01.(*)1))0))'&$'(03;72691-/../2/.2/,+00:;;;.::52<409;;2-.757:627981276,*%+)(+,.17685(4)-,*%
