# Supplementary material for: De novo species identification using 16S rRNA gene nanopore sequencing
Source: PeerJ. 2020 Oct 21;8:e10029. doi: 10.7717/peerj.10029 (PMC7585375; doi:10.7717/peerj.10029)
Supplement: Supplemental Information 2 — Contains raw reads. [file peerj-08-10029-s002.zip › pass_fastq_runid_2c9cf7bc05858273f10e7d7ec552fc0bd742dc3e_151.fastq]

@b88f6197-ee72-408b-9846-d32911941295 ch=384 read=43833 start_time=2019-12-13T02:01:33Z barcode=BC01 runid=2c9cf7bc05858273f10e7d7ec552fc0bd742dc3e
CCCGGTTACCTTGTTGACTTCACCCATGAATCACAAAGTGGTAAGCGCCCTCCCGAAGAGTTAAATACCTACTTCTTTGCAACCCACTCCCATGTGGTGTGACGGGCGGTGTGTACAAGGCCGGAACGTATTCACCGTGGCATTCTGATTCGCGATTACTAGCGATTCAACTTCATCAGTCGGTTGCAGACTCCAATCCGGACTACGACGCACTTTATGAGGTCCGCTTGCTCTCGCGAGGTCGCTTCTCTTTGTATGCGCCATTGTAGCGCGTGTGTAGCCCTGGTCGTAGGGCCATGATGACTTGACGTCATCCCCACCTTCCTCAGTTTATCATGGCAGTCTCCTTTGAGTTCAGCCGGACCGCTGGCGACAAAGGATAAAGGGTTGCGCTCGTTGCGGACTTAACCCAACATTTCACAACACGAGCTGACGACAGCCATGCAGCATCTCGCGGTTCCCGAAGGCACATTCTCATCTCTGAAAACTGCGTGGATGTCAAGACCAGGTAAAGGTTCTTCGCGTTGCATCCAGATTAAACCATGCTCCACCGCTTGTGCAGGCCCCGTAATTCATTTTGAGTTTTAACCTTGCGGCCGTACTCCCCGGGCGGTCAGGCAACGCGTTAAGCTCCGGAAGCCACGCCTCAAGGGCACAACCTCAAATTCGACATCGTTTGCGGCGCGCGGACTACCAGAATTATCTAATCCTGTTTGCTCCCACGCTTTCGCACCTGAGCGTCAGTCTTCGTCCAGGGGCCGCCTTCGCCACCAGTATTCCTCCAGATCTCACGCATTTCACCGCTACACCTGGAATTCTACCCCCCTCTACGGGACTCAAGCTTGCCGGTATCAGATGCAGTTCCCAGGTTGGAGGGATTTCATCTGACAACAAACCGCCTGCGTGCGCTACGCCCAGTAATTCCGATTAACGCTTGCCCTCCGTATTACCGCGGCTGCTGGCGCAGGTTAGCCGGATGCTTCTTCTGCGGGTAACGTCAATGAGCGGGTATTAACTTTACTCCTTCCTCCCGCTGAAAGTACTTTACAACCCGAAGGCCTTCTTCATACACGCGGCATGGCTGCATCAGGCTTACGCCATTGTCGCAATATTCCCCCCACTGCTGCCTCCCGTAGGAG
+
*7.,64;33526'2+))89;54.7.(,,-334123:8.11421--..:80.11**.5,%)2259')*+52483;117:11472;0()*23..//*.63844472:;95:65534566(0-57-9083+305;20/8/207,+,2,3503-1,3588:653/2357:59(1+/7.*($'*,1*'301735.-,.(:+39-4116432434-/)+-67/.-+2))+(%*-,,-/203122.,0/1.0727711:2,.04697:<767510+.&+/023.,+,/09//9;:/30*/2891-+,-,*,+.-/289::;0:;7)25266737366;5343)&(,)*,6657)&&.-,0028)-/8+7,.,&((*,00/&46*7,:193*+-30:-4-/0119;2527-*+).(,-,.195492....00),-.4300000'1-1464:89.22(-.11&.054<395/-1*1+%-/182664820+,*,02()'%&*,9;:;787)'%$%--.2,3.*.73<;9;612.1.+,--/'%&,-+8:7::7,,400.+110-0/,.49+.14:7+%.(6,:5&/9;///3/9<.1:6;/;/*,)1+(/*/.833)+575--++%'.0083//-0/3*))--618,7+.1,.+,/.234+94000/506-4*34/4/0/0%+,,063+/)-**+*+2644558:72)'-))+997:897773<+)*++0))*((72,-2427;124572588898721./5()/6:5-50291;97:;58:)45/9817..0..065.+')*5/3:3/26;/01011:<994130508694906214737**0.17708/539/20)/2233.3788:99984:-+**(70,+.+((18/--(*+()()4028:7;6362332423.+/(+.:1,,-.6;9<933243030100*&-29247./123/3;77292,**).((%)()-,++)6)++(0576;0322578)1/+),-466*9)('.*'(&&(0,0')49;13158/71/*27.)30+31*(+()(%'(-/034/+-1.2396:66;97755,4352<:;;9988/000023:44:&5465&*/,-*%*)3.00;7078<2*,/+)%&')(+3+*-*7,-)
@c104c7ad-5640-4cd5-a069-61f502db8e77 ch=393 read=32072 start_time=2019-12-13T02:01:31Z barcode=BC01 runid=2c9cf7bc05858273f10e7d7ec552fc0bd742dc3e
CGGTTACCTTGTTGACTACTGATCATGAATCACAAAGTGGTAAGCGCCACTCGAAGGTTAAATGCACCTGCTTCTTTGCAACCCTCCCATGGTGTGACGGGCGGTGTGTACAAGGCCAGGAACGTATTCACCGTGGCATTCTGATCACGATTACTAGCGATTCCGACTTCGTAGGTCGAGTTGCAGACTCAATCCAGTTCTGACGCACTTTATAGAGGTCCGCTTGCTCTCGCGAGTCCTTCTCTTTATGCGCCGTTGTAGCACGTGTAGCCCTGGTCGTAAGAGGCCATGATGACGTCATCACGCCCTCCGGTTTATGCTGGCAGTCTCCTTTGAGTTCCGGCGGACCGCTGGCAACAAAGGATAGGGTTGCGCTCGTTGCGGGACTTAACCCAACATTTCACAACACGAGCTGACGGCAATATTGCAGCACCTGTCACGGTTCGAAGGCACATTCTCATCTCTGAAAACTACGACCTGGATGTGAGACCAGGTAAGGTTCTTCGCGTACATCGAATTAAACCACATGCTCCACGCTTGTGCGGGCTATCGAAGATTCATTTGGAGTTTAACCTTGCGGCCGTACTCCCCAGGCGGTCGACTTAACGCGTTGGCTCCGGAATTACGCCTCAAGGGCACAACCTCCGTCGACATCGTTTTGCGGCGTGGACTACCAGGGTATCTAATCCTGTTTGCTCCCCACCTTTCGCGCACCTGAGCGTCAGTCTTCGTCAGGGGCTGCCGCTATACCGGTATTCCTCAGATCTCTACGTTTTACTTCACTGGAATTACCCCTCTACGAGACTCAAGCTTGCCAGTATCGGATGCAGTTCCCAGGTTGGGCCAGGGATTTCACATCTGACTTAACAAACCGCCTGCGTGCGCTTTGCGCCCAGTAATTCCGATTAACTTGCACCCTCCATTATTACCGGCTGCTGGCTGGAGTTGGCCAGTGCTTCTTCTGCGGGTAACGTCAATGAGCAAGGTATTAACTTTACTCCTTCCTCCCCGCTGAAGTACTTTTAGCCGAAGGCCTTCTTCACGCGGCATGGCTGCATCGGGCTTGCGCCCATTGTGCAATATTCCCCACTGCTGCCTCCCGTAGGAG
+
*.&40(++8+'.&'#&'')%&(-3.001821,.-0)**0960.))*-9-0.2)*))/,845%%#''-6-*127/7;3-/2+45/+0;8,3:9++)**35982.3*+,*/067:/8,5$01274690//+&(*/.0///9;852130(+,,/6).+(++,*3+-)-(245/-,-.5331040:$/&+287:-:110..1://111-1%('('(*(($-3/30.-/,%%(*011..+/,1,*7/2239-(*'),,&$*+*(*,+*/--.1,2183/0786&*'('%2,79+*)(&'*,221)/)()$&).(2*'+.7/..)554:6269747(&.(((-+/0,),/+3*-1/1352*'''-7+6273.'*-06353878635/-05/20-..,/7,.'30/:1..03-1*.)&-00//13-622-&,%'*4)0/0/('((&),8+(+'(,0,23456,*&('(+21-..98-),#%%&&)'*)%($%#'%*7:.60)1(*)-01161+,,++,'(''+*,0.;8:;00/./0/3*&)%'()0147*5+,$#%*'+*$&7+82/46,)()::0.01,6,+).'*)()3557..+$114&5/((%&&(-(*()(*.)//,.)*%%&%%''(+2/4*+)11)+--,0535,*+)*45056/852*.,2...88;78715531*'+,4321701'(*/:++./015(&)&)6+*,,*,,1843/51112.1///82561&-52/))-.2))''%'*54;995://-1()+11463()$),3(&)%(*(*((+)&'%$(*/.,0-)*,,31235,+)*/0.7<254449'-+,*-./4613+%*-,8/3*5'$(*)#0.0+**+.0+,+..306316449),3+-13338/+-3+$+,/82.04789<96312-+(&$%)+.1:9456&2'(.1+.5.925590:.(#)+%(-7+404'*.()++-4;6554*1/+-553675:661711*++,/(4*0))-*$()6:1;:75089.+13'+*&'&%'&'$%%+&',5-20414+))(&)*/080./052--,./6'65626012272./1//161:22235452&(++/3/27/79(*7425*-
@ea24b04a-9602-473e-90f5-b523bd2d5c4b ch=113 read=64741 start_time=2019-12-13T02:03:32Z barcode=BC01 runid=2c9cf7bc05858273f10e7d7ec552fc0bd742dc3e
CTCCTAGGGAGGCAGCAGTGAATATTGCACAATGGGCGCAAGCCTGATGCAGCCATGCGATGTATGAAGAAGGCCTTCCGGGTTGTAAAAGTACTTTCAGCGGGAGGAAGGGAGTAAAGTTAATACCTTTGCTCGTGGCGTTACCCGCAGAGAAGAAGCACCGGCTAACTCCGTGCCAGCAGCCGCGGTAATACGGAGAGGGTGCAAGCGTTAATCGGAATTACTGGGCGTAAAGCGCACGCAGGCGGTTTGTTAAGTCAATGTATGTGAAATCCCCGGGCTCAACCTGGGAACTGCATCTGATACTGGCAAGCTTGAGTCTCGTAGAAGTGGGAATTCCAGGTGTAGCGGTGAAATGCGTAAGAATCTGGAGGAATACCGGTGGCGAAGGCAGCGGCCCCCTGGACGAAGACTGACGCTCCAGGTGCAGCGTGGGGAGCAAACAGGATTAGATACCCTGGTAGTCCACGCCGTAAACGATGTCGACTTGGAGGTTGTGAGGCGTGGCTTCCGGAGCTAACGCGTTAAAGTCGACCGCCTGGGAGTACGGCCGCAAGGTTAAAACTCAAATGAATTGACGGGGGGCCCGCACAGAAGCGGTGGAGCATGTGGTTTAATTCGATGCAGCGCGAAAGAACCTTACCTGGTCTTGACATCCACAGGAACTTCCAGAAGAGATGGATTAGCGCCTTCGGGAACTGTGAGACAGGTGCTGCATGGCTGTCGTCAGCTCGTGTTGTGAAATGTTGGGTTAAGTCCGCAACGAGCGCAACCCTTATCCCTTTGTTGCCAGCGGTCCGGCCGGGAACTCAAAGGAGACTGCCAGTGATAAACTGGAGGAAGATTAGGGATGATCAAGTCATCATGGCCCTTACGACCCAGGGCTACACGTGCTACAATGGCGCATACAAAGCGACCTCGCGAGCAAGCGGACCTCATAAAGTGCGTCGTAGTCCAGTTGGAGTCTGCAACTCGACTCCATGAAGTCGGAATCGCTAGTAATCGTGGATCAGAATGCCACGGTGAATACGTTCGGGCCTGTACACACCGCCCGTCACACCATGGGAGTGGGTTGCAAAAGAAGTAGGTAGCTTAACCTTCGGGAGGGCGCTTACCACTTTTGTGATTCATGACTGGGGTGAAGTCGTAACAAAGGTAACCGG
+
.-4*+-35*+04..3-,,(()/**-3-+*..767:/-$(+2-166789981)/104,-('')*/125-'))(,/-1,61,5008455;:1+.--1221'32.84**/,+*.+(,,.78+-2/,++.*-1++443(,(/.1.8--2)&,)(((,)&)-&'*.//..,.1.-03+-06:/.1-,/,(+(.),,,,;753.')--.,010/0+2,5,641./+1+-/7:;944177,*,,61536.-/.&26;:/3;30/23.*.,0*,&,*,450.4;4-76122+%+)'*&+-(+310/01*++&')'(0-.,&&$$(%*,55998/*.((+'-&.)0-4+.*)''&%''-110160.01502').4378;4-33-667:3320/71/-..2/(.*/+/696.*/69:3-4-))%&'4.103/(3002.*+*'*(+1+*)/1:71(68.+-'&)0/34+,299.23/3*++.6079:2,+))'*+-**,+0-/2*0(%&'(+/*)**/.,,1(6+0,301:544/5/61,-65002923:352+&()004/52,-/,*-+5,9;9.33/:5/+.,1-5356/098-29**,02+,*-**./.2.,,-25224:8<;69886),13.0'-*0+.1))/%5,7++7<8546436+++,-862307.,/-00+,))+)'()+1:.*8*)-334;9<93;8-5335654557058754544444:653*&*+,',.2255.4/--0+,1((*0+130733205.*-438%%**)-21283.6/02/)25/*1/-29641**%+)-+4/.66)51297;/,0002167730./()/,4:8885.32/1,'0(%-5510,++-**(+.13322.,/5+++(+.*04)$371/.))'(&1*..,0.9//865767576.)&'(4474444..+*-0/0/6,--,.&&297.101700/0048/0-/,9/3**,,+'+)&*+**&+)4''($-()*2,72200../.-.09787:918753108124/,.)3/+-9536)1('%)(,&))-)*(*)5:50:*-0512,/+*%&*+()*011.;./.:7*&*(%'(-/..,,0)3*2.3:817*(.8203424129(-,23**,/15;997313/-.(''*+-+,13444457,+7-0:7:29
@44654e71-51b5-4d05-af01-706b8afe4147 ch=94 read=75973 start_time=2019-12-13T02:03:34Z barcode=BC01 runid=2c9cf7bc05858273f10e7d7ec552fc0bd742dc3e
CTCCTACGGGAGGCAGCAGTGAATGTTAATGGGCGCAAAGCTGATGCAATACCGCGTGTATGAAGAAGGCCTTCGGGTTGTAAAGTACTTTCAGCAGGGGAGGAAGGGGTAAAGTTAATACCTTTGCTCGTGACGGCGTTACCCGCAGGAAACTTTCGGCTAACTCCGTGCCAGCAGCCAGAAGTAATACGGAGGGTGCAAGCGTTAATCGGAATTACTGGGCGTAAAGCGCAGGCAGTTTTGTTAAGTCAGATGTATGAAATCCCAGGCTCAACCTAGGAACTGCATCTACGGTACGTAAGCAAGGTCTCGTAGAGGGGGTGAATTCAGTGTAGCCGTTGAAATGCGTAGAGACCTGGAGGAATGCGGTGGCGAGGCGGCTGGACGAGGTCTTGACGCTCAGGTGCGAAAGCGTGGGGAACAAACAGGATTGGATACCTGGTAGTCCACGCCGTAAACGATATCGGCGGGTTGTACCCTTGAGCGTGGCTTCGGAATAACGCGTTAAATCGACCGCCTGGGGAAGTGGCCGCAAGGTTAAAACTCAAATGAATTGACGGGGGGGCCCGCACAAGCGGTGGGCATGTGGTTTAATTCGATGCAACGCGAAAGAACCTTACCTGGTCTTGACATCACAGAACTTTCCAGAGATGGATTGGTGCCTTCGGGAACTGTGAGACGGGTTGCTGCATGGCTGTGTCGTGTTGTGAAATGTTGGGGTTAAGTCCCGCAACTGAAGCGCAACACTATCGCTGTTGCCAACGGTCGGCCGAACTCAAAGGGAGACTGCCAGTGATAAACTGGAGGAAGGTGAAACGTCAGAGTCATCATGGCCCCGCCGGGCTACGATACAATGGCGCATACAGAAGCGACCTCGCGAAACGGACCCTCATAAAGTGCGTCGTAGTCCAGTTGGAGTCTGCTCGACTCCATGAAGTCGGAATCGCTAGTAATCGTGGATCAGAATGCCACAGTGAATACGTTCCCGGGCCTTACACACCGCCAAATCACACCATAGAATTGGGTTGCAAAAAAAGAAGTAGGTAGCTTAATAACCGGGAGGCGCTTACCACTTTGTGTGATTCATGACGCTGGGGTGAAGTCGTGACAAAGGTAACCGGAAGATAAACGTGAGCAGAGTAGGTTAACACAAAGACACCGACAACGT
+
+,30-/3-3+$&(')'*&*')(*'#*&''*,1*)$(,7+$2((*'$&)%$#$%(+-,/*&&%)0+,4.528575-;87931493+..05:81../&(21*(/2/005,'',71--121-.11-6/./33(3)*.),,3-.)+1+)+&'&''$$#%%)&//,/.,-10.20+/-.--)1($%'&''+010238++1.,,01+)(+-/3,,--.),//-04;;774..+,)+'(%'+-2.9;4)(2+-$3.2,,,)''&%&(0,)47-*142/8.:696&3-/030//+))%%&&+,(*(')'#&')(/+112452)%*-++&(')++./'(()((&('')''.33-114+-+)*/3;89542+..+)-'*+4,(('*))'%%%&'*-(''-%%''%&2-101,-.+,/(+,*(.+5---&+%):;/5'8:-4*+%,,*3;09.-*/404)((*3+48:/..-.(40.&&'-0-5)/&+1+'()&0.1026.,3+%((+,,6-,+-.5**'+--37<7896687*'%*)/'21//2(.+021870)/32,(&&&*+0011-368:1.090**),/7117118/')-0/./7,6.153:0.-.-45)3/0'(0*(/58141.3;79:9443206673*,,-,.+,4.+)'()*+060':)5,:14:241/5201.0.+*)+,0)/,+'(,013&+'&'%'*-25353/5-,+.43-),/*/0+0//2(*-)*%'),,,,/,'((')),%')*,,$%+)-5(0,,*0291*$(*))(-*17.:,,.*(++77860,.,+./+..+-3/,2++-+1*,+0&-134+&&),73770+*+*.4+*/0,4+31)/''(((,+(5-,),*,*,)&)*'--25854+212.**,.749()*%%)52/046011.4/2.3)'+30(*(())%$%&()*,86335/7/--0*6,1-//0,+,/05001:::444/36;++.('+%/004:7697937;:-627*/)%(+--22%*%$&'(*(+*0+++%*'&)&/03(8&,*05782*&),)+),,))**.).&&'++.,;6-13+),1.,0-)+.2,)*%(,+30./432/**--06.)$-)),*''$'+-4+.8/8:::6:4/.,*'&''&))*014**)*+-/.64624,48-+*,)/)++'.(%#"
@22eeb112-8f1a-4429-99e3-81b0af69862e ch=462 read=50453 start_time=2019-12-13T02:03:46Z barcode=BC01 runid=2c9cf7bc05858273f10e7d7ec552fc0bd742dc3e
CCGGTTACCTTTGTTGCGACTTCACTGATCATGAATCACAAAGTGGTGGCGCCCTCCCGAGTTAAGCTACCTACTTCTTTTGCAACCCACTCCCATGGTGTGACGGGCGGTTGTGTGCAAGGCCGGAGACGTATTCACCGTGGCATTCTGATCCACGATTACTAGCGATTCCGACTTCATGGGTCGAGGTTGCCGACTCAATCAGTTCTGTGCGCTTTATGAGGTCCGCTTGCTCGCAGGTCGCTTCTCAACTTTGTATGCGCCATTGTAGCGTGTGACCCTGGTCGTAAGGGCCATGATGACTTGACGTCATCCCCACCTTCCTCCAGTTTGTCACTGGCAGTCTCGCTTTGAGTTCGGCCGGACCGCTGGCAACAAGGATAGGGTTGCGCTCGTTGCCGGGACTTGACAACATTTCACAACACGGGCTGACGACAGCCATGCAGCACCTGTCTCACGGTTCCCGAAGGCATTCTCTCATCTCTGAAAACTTCCGTGGATGTCAAGACCAGTGGGTTCTTCGCGTTGCATCGAATTAAACCATACTCCACCGGCAGGCCCCCCGTCAATTCATTTGGTTTTAACCTTGCGGCGTACTCTGGCGGTCGGCACCAACGCGTTAGCTCCGGAAGCCGAGCTGTTCAGGTCGACATCGTTTACGGCGGACTACCAGGGTATCTAATCCTGTTTGCTCCCACGCTTTCGCACCTGAGCGTCAGTCTTCGTCCAGGGCCACCTTCGCCACCAGTATTCTCTCCAGATCTCTACGCATTTTCACCGCTACCTGGAATTCTACCTCTGCGAGACTCAAGCTTGCCCGGTATCCAGATGCAGTTCAGGTTGGGCCAGGGATTTCACATCTGACTTAACAAGCCGCCTGCGTGCAGCACGCCCAGTAATTCCGATTAACGCTTGCACCCTCCGTATTACCGCGGCTGCTGGCAGGTTAGCCCGGTGCTTCTTCTGCGGGTAACGTCAATGAGCAAAGGTATTAACTTTACTCCTTCCTCCCCGCTGAAAGTACTTTACAACCCGAGGCCTTCTTCATACACGCGGCATGTATTGCATCAGGCTTGCGCCCGATTGTGCAATATTCCCCCGCACTCCGTAG
+
*4)1,;*+689*+61%'+,502.((&'*15100/5/../393/436,(%'(698-73,*(*,./5,--*,-('+.*-(,,-,.0)23+%))38-+98:876632'251.25''*&/(,0,0+2)--'%&'',-17636879541/171245663-11,6,)))%&($%-+/.*(./.3027810/(&)/.6)/''$$((+,+0$')+%'&(*,*+('$$%'*,-062/007+011)*$))+5+-0:/6.&&'/1612147869;234*('(+*.,'%$-0/+/90/(**)/895;486552,')''(41*+.1625--13352/,/+*11<8*,--048:5221/14((*(***+)-'(.,1297:4899:9:61566/81-&+.-162.(+,,77;7-13;43,1*%%)'.,0/8+-.13/5)0*'')*../,$$''*--/,.&,-48:722.)*)+,499,2-()*+//')-3//+-/-,((*-/652183862).)*,/39)/,..$$&)&126:9:::79245-1-33,++,,-40+(('%01)''*)(%%$''-.66:1-.978781*31*++*30*)3,-/+)(1)-+1-0++#'%$&&.3/*-&)++*-,.*,&$%,,1,0-,+%+'&&..,(('*',525000)..//::,+.)'&&%))0394-('(*,,)/6036453;1,.-8;8--+-67/*'(*.7332/757,(')+05/1/7+*443/0&.20:8578/.8-//2/5-)(+2)''3.--,)%*++'-56,*%')'(''+.,,301070-)+*))(%&(,40002&%'+--(//'%+*--5'(+7/.-%-6/-',0472+3/4)-..*1;73022474435*..8/60(08131*-0/0)%%%'(,,-/,'')072,3,(/505/-(()&))+.6422)+0/50-4:64251129,;*)$++++)),)+-22.047158432.)-+(+;9522/3.//6924+..-/0..-+.63,,,.5-77//559,0265..-()'2.55-,1-22(&(,)182925;74512+/-0/40.,%'%'(),124%*+-,.,.-88*)$,$'*(-(+*)+/-5/0(&)+..36.4:8
@7ce3aaa0-0577-4887-b574-c1b6726fb2c0 ch=95 read=118989 start_time=2019-12-13T02:03:43Z barcode=BC01 runid=2c9cf7bc05858273f10e7d7ec552fc0bd742dc3e
CCGGTTACCTTGGTGACTTCGCAGTCATGAATCACAAAGTGGTAAGCGCCCTCCCGAAGGTTAAGCTACCTACTTCTTTGCAGCCCACTCCCATGGTGTGACGGGCGGTATTTTAAGGCCGGAACGTATTCACCGTGGCATTCTGATGCATTTACTAGCGACTTCATGGAGTCAGTTGCAGACTCAATCCGGACTACGACGCACTTTGAGGTCCGCTTGCTCTCGCGAGGTCGCTTCTCTTTATTGTACGCCATTCGCGCGTAGCCCTGGTCGTAAGGGCCATGATGACTTGGCGTCATCCCCACCTTCCTCAGTTTATCACTGGCGGTCTCCTTTGAGTTCCCGGCCGGACCGCTGGCAACAAAGGATAGGGTTGCGCTCGTTGCGGACTTAACCCAACATTTTACAACTTACGAGCTGACGGCAGCATGCAGCACCTGTCTCACGGTTCCCGAAGGCACATTCTCATCTGAAAACTTCCGTGGTCGCCAGACCAGGTAAGGTTCTTCGCGTTGCATCGAATTAAAACCACATGCTCCACCGCTTGTGCAGGCCCCGTCGAATTCATTTGAGTTTAACCTTGCGGCCGTACTCCCCAGGCGGTCGACTTAGCGTTAGCTCCGGAAGCCACGCCTCAAGGGCACAACCTCCGTCGACATCGGTAGTTTACCAGGGTATCTAATCCTGTTTGCTCCCCACGCTTTCGCACCTGAGCGTCAGTCTTCGTCCAGGGGCCGCCTTCGCCACCGGTATTCCTCAGATCTCTACGCATTTCACGCTACCAGGAATTCTACCCCCCCTCTACGGACTCAAAGCTGCAGTATCAGATGCAGTTCCCAGGTTGAGCCCGGGGATTTCACATCTGACTTAACAAAGCCGCACCGTGCGCGCCGCCCAGTAATTCCGGTCGCGCGCGTATTACCGCGGCTGCTGGCACGGAGTTAGCCAGGTACTTCTTCTGCGGTAACGTCAATGAGCAAAGGTATTAACTTTACTCCTTCCTCCCCGCTGAAATTGCTTTACAACCCGAGCCTTCTTCCTTACGCGCGGCATGGCTGCATCAGGCTTGCGCCCATTGTCTTTCAATATTCCCCCACTGCTGCCTCGCCAGAACAATATCAACACCAACAGAAGGTTAACACAAAGGCGCCGACAACGCGGG
+
775271*,&$&'$)()'(3-'+$$(+*/,3885365<933351-'(*,0:420*(*07485:65(-.(,,''..2+*(&#%&&/4-)**3<5/29:8712576572/*(%%$$$%%/,0/.107201-//-.5;65-21256/*,-.(+&'/-.24123.+-5.+((*)(+-2(+(5/127999:2<764393764466643++-.,*'.-271./23035647+(,,/-51+.8055/39/&***.+,'-/(-1$%&&%%$%*-4/08:.-)+&&/378;86/0.,+(&%''**89:1457)+685:0235043<-*+:/5/.:/*11145*+4*+-7724:1.8060:9:89;;9;835459-6/875/.(,+&''*-0,0-++.3)&''/'/)',12/500)%,-.*('+,++0111234(7-,0)-.7.00.0:6887+-++.60512,++(*,0/324:545)+-1/-996.4547351+*$$''))33<367316*2/;611.+-.6///768)'+-*047.990./-.//::5741,8+,,0-%++/86/-04&/(/;/)-.)'$().6,31,)+*,-139(/--,068+*034+40//.,3)*%')&*%+-1./,.,0*/70004818)+/360103343+0*((-,'2-,&%$&#.+4,)+1,83.0025//8/1+-/3<2*,.802**--.37:5686:;23544985(++++4.781++/::/38*-4/03025,,7,7.45;1-./**///,3---(**,47.)*&)*004*.*/-0120%358682.-033310++,-/1'%&'&**'0*+.66798869:;34-,040811211'(36,(3...,,.,,('&$#$)36351(-402*./++33+*),1*.1.,026:9;.)(%*#$&()()+-028236-,-6222607*)%&)+%()1&&&&$'(&$*19477/(&%(-((..,**.-)+$**591*1,-.514/174)++,)19.--.9:/*1)(+-(/)&'()*&*++,)'&%+-//513:7/3.&'&((008665574511122*,6447'3.-55%*2%+&('''*))+68.7:9.,.3..---1))&&$'*&-)'7+342.+++/8457.,0/,3/6372)3.7.-3//6111)*$($&$#$
@345f14b8-78bd-45ae-a0ab-fb0e3def64a2 ch=9 read=20944 start_time=2019-12-13T02:03:57Z barcode=BC01 runid=2c9cf7bc05858273f10e7d7ec552fc0bd742dc3e
CTCTACGGGTAGCAGTGAGATATTGCACAATGGGGCTGATGCAGCAACGCCGCGGCGGCGTGAAGTGATGAAGAGGTTTTCGGATCATGAAAGCTCTGTCTTTGGGGAAGATAATTGACGGGCACCGGAGGCCACGGCTTGTTCACGTGCCAGCAACCACCTGGTATGCGTAAGGTGGCGAGCGCGTTATCCGGATTACTGGGCGTAAAGGGGCGTAGGCGGATGATTGAAATTAGGATAATGAAATACCTGCCGGGCTCAGCAGGTGCTGCATTCCGACTGATTTATCTACAGAGTGCAGGAGAGAGGAGAGTTGGAATTCTAGTGTAGCGGTGAAATGCGTAAAGTTAGGAAGAACACCAGTGGCGAAGGCGACTCTCTGGACTATATTTCAGAGGCTGAAAGCGTGCAAGGAGCAAACAGAGTTAGATACCCTGATCCACGCCGTAAACGATACTAGATTGAGGACAACACCTCCGTGCCGCCGCTAACGCATTAAGTATTCCGCCTGGGGAGCCACGGTCTGAAGATTAAAACTCAAGGGTGTGACGGGGACCCGCACAAGTAGCGGAGCATGTGGTTTAATTCGAAGCAACGCGAGAACCTTACCTACCGCCGACATCCTTGCATTACTCTTAATCGAGGAAATCCCTTCGGGGACAAGGTGACAAGGTGGTGCGCATGGTTGTCGTCGGCGGCTCGTGTCGTGGATGTTGGGTTAAGTCCCGCAACGGCGCAACCTTGTCGTTGATTACCGTGGGGTTGAGGACTCTGCTTGAGACTGCCTGGGTTAACTAGGAGAGGATGACGTCAATCATCGTATTACCCCCCTGGCCAAATTTTACCGTGCTACAATGGCGCAGGAGGTACAGAGATGACTAACACCGTGAGGTGGAGCCAAACTTTAAAAAAAACCAGTCTCAGTTCAGTTGTAGGCTGAAACTCGCCTACATGAAGCTGGAGTTAGTAATCGCGAATCAGAGATAATGTCGCGGTGAATACGTTCCCGGGTCTTGTACACCGCCCGTCACACCATGAGAGTTGGCAATACCAGAAGTCGTGTAACTAACCTGCAAGGAGGCGGCCGAAGGTAAGTCAGCGGTGGGGTGAGGTATCATAACAAAGGTAACCCGG
+
$&'(()'*,),.41*2)'$'))-+),)//5'*'&$$$$%(&/*'-/0//25,+,+),''*+(''%)'),*/)&(++0672.+9..%#&$'*'%*,99993181-370,01401&,$($'&(%%$+&)'%'%(()+)(%%&&-2,'*+++,0))//(3-%+%#'-)*'%*.2/1(.+/-+**(+)'*/733/014+1'&'%%*.*'(')'(+*)*,.5(6,130/.,0)%+.++-$*-'-((%&',.-(-+)),*'266890%-&.,*105664710)%--,+%+7-.++'%%&&'(**)'*/*-,-',-(())**.,,0+*(&(),*2/523/30,31*),/.-.**3/)/+)-*,-+*+.267594.*)%()3450-++'+*(((%+&(+%%%)$*'%#$&(*'&('%$&*)'&&-271.,+)+-1-/98155()*',**&))18467:44-*,)))))&*(&$,,*-,&*)-102514),(%),&,/3..,-.113-&(%'*(+),0.+&/'('((%*'*(0'&**(+..18;428-9-',(('&$$$'(07/9;9-.-..,'('(*-.),-63/,-12;8-'+,*(*.&*0$0('*++,.2-1--3,)'(%$&(-/2668*+//0014,++*+1-3-0.//)--*(24-28,)16)/10,1,,.610/*+.*/(&&&%%'-')&%%%&&'&+)(('')(,011-+--/-/6/561-/,*&&*3*&&'$'&((**/(*'&)&'(%'++$(%#'*$+%&)%5&('3)/.00/('%&'&+(&%*.3.577280,'&'++('%)''3247652&&)-,10'-++0)//933+'*'+&'&$&'%$%)+*,,*)(,/4)0)($'$+*''+)*/)*'+$'%&$$(&''+*+++$*')))&'01..-)*0+-073:89,/,&*)*++%(-2/-0,8..,24223081.,1.04--.023/800072'&&%&$&,30+''&&0-,((&))+/'*,76570851-..*3-//2(')0(+,/900+,+,/.688420-,+.303--,&*-2.1,20.'*-%&0(*-2*)(%%&&&0/+'#$%('++)()&'%((1/1).(+%+'))111'2)*-)%'(%$$&-.%%&&',40(/*,214-./
@9acd58bd-160e-4aa9-906c-6aad15c01a66 ch=392 read=47994 start_time=2019-12-13T02:04:04Z barcode=BC01 runid=2c9cf7bc05858273f10e7d7ec552fc0bd742dc3e
TCGGTATGCTTACGTTGGTGCGTAGCGGTGGACCTTGGGATATCTTTGTGTTAACCTGCTTGCCTGTCGCTCTATCTTCGGTTACCTTTGTTACGGCTTCACCCCAGTCATGAATCACCCAAAGTGTTAAGCGCCTCCCGAAGGGATAAGCTACCTACTTCTTTGCAACCCGCTCCCATGGTGTGACGGGCGAGGGTAATGTACAAGGCCCAGGAACGTGATTCACCGTGGCATTCTGATCCACGATTACTAGCGATTCCGACTTCATAGGTCAGAGTTGCAGACTCAATCCGGACTACGACGCACTTTATGAGGTCCGCTTGCTCTCGCGAGGTCAACTTCTCTTTGTATGCGCCATTGTAGCGTGTGTAGCCCTGGTGTAGAGGCCGCCGGTAGACGATGTCCCACCTTCCTCCAGTTTATCACTGGCAGTCTCCTTTGAGTTCCGGCCGGACCGCTGGCAACAAAGGATAAGGAGGTTGCCTCGTTGCAGGACTTAACAACATTCCTGGCAGGCTGACGACAGCCATGCAGCACCTGTCTCCACGGTTCCCGAGGCACATTCTCATCTCTGAAAACTTCCGTGGATGTCAAGACCAGGTGAGTTCTTCGCGTTGCATCGAATTAAATACGCCTCCACCCGCCTTGTGCGGAGGCCCAAATCGAATTCATTTTGAGTTTTAACCTTGCTTGCAGCCCATTCTCTCCCCAGGCGGTCGACTTAACGCGATTAGCTCCGGAAGCCACGCCTCAGGGCACAACCTCAAATTGACATCGTTTACAGCGTGGACTGCAGGAGTATCTAATCCTGTTTGCTTCCCCACGCTTCCGGGACTGACGTCGGACCAGATCGTCGCCTTCGCCACTGGTGTTCCTCCATATATCTACGCATTTCTACCCGCTACACGTGATTCCGCGATCCTCTCCTGCACTCTAGCTGCCACCGTTTCTATGGCTTACTGAAGTTAAGCTTCAGGCTTTCACCACAGACCCTTGCTGCCGCCTGCTCCTCTTTACGCCCAATAATTCCGGATAACGCTTGCCGCCACCGTATTACCGCGGCTGCTGGCACGTAGTTAGCCGTGGCTTCTAATAAAGTACCGTCACTCGGCTACCATTTCTGTAGCCCGCCGTTCTTCCGCAACAGAAGTTTACAATCCGAAAACCTTCTTCCTTCGCGCGGCGTTGCTCGGTCAGGGTTTCCCCATTGCCGAAAATTCCCTGCTGCTGCCTCCCGTAG
+
$%-%&%($'(&$''(1*1*((&&$%%+%#%&$$#$$+24+''.0797*,(,+,.-4.)('&)/,****)++(,)**727,54:568+10&++%)-+-12542651)/87'**,,*+'(.*./.,-.014+,--44)(//+,-/6,*'**')+78;7066924.)$&'0.5%'),07/-634-/%--2388//+,.+*&&*-2-120*&,.+*-2(.+(-*,1/++1-235656932+,-322,,+-2101-,--.20406,278:6.-'-+*)%&%*/**-7466779<34.31390/0///),%*+36465305.10-+1-+,//,+)+++,0./&&,-4.4(*)()0./*--27686*()+,)(')(+-.3;0.,-*&%&''0+4,(+$%$$#$$&'%%#'/8+).5/878/2/,-085./058,7++*140/0+/9+++11103)2.2-90%))+-11+.+,5<./.3438)0)*'*($$$&)(,,.4&:865/0.*+(-*28200,.,-&&.8566897971887/-.--2345%&).//+(+*23;01&&&&%%#$%)..*+,0/0/3/033034615238;9959102/03:.,)+%(*+:99<:5870900084&()*-26($$&&*'&+0,/.)&)''.)+).,2'(*.64*00/0'5(7-919:9))%$11-%3+3/+(%&.'++&+0+%&)('())-38-..34-50//-.3/8/84/-*4+--021/21.4*.4%'$&'((''31-.0/707,-0.('((*,777029-((%,-.::;62,%*&,,((+/24,1.,0//-47-&**0,:6+&)'*4///070./-)))+0(''$(8123:94:9-.)&&)).1-.254/28151.03/12/0(*+2302/-8+51.77+&('&)(*-/.2392-.00331622/17454++++30145/4+%)),*14++-427444111/0.+3-2+),5:7*471/61++/401229;<522,..1483331-,*,,&'+.,-/0.-&-*),-76/3,5-/5*+'&%&'-+&('%&(&'&)'',-,0394+**)5*(%))--0/4,*,4-17/,/4)'(/+/:6%2&'./01((+//411(54)274+,$$$$-10.36579/5-0%#$-/.'&)(*.;8.2/8/.'(167-272927::9711&.+/-1/138///10937+/6+/:+179.+-4162--2)1)2-8/($*+,99848-5.++-),
@165fa4a5-d3ab-4714-b583-16304c1463e6 ch=459 read=39902 start_time=2019-12-13T02:03:59Z barcode=BC01 runid=2c9cf7bc05858273f10e7d7ec552fc0bd742dc3e
CTCCACAGGGAGGCGGCGATATTTGCACAATGGGGAAACCTTGATGCAGCAACGCCGCGTGGTGATGAAGGTTTTCGGATCGTAAAGCTCTGTCTTGAGGAGAAGATAATGGCGGTACCCAGGAGAAGCCACGGCTAACTACGTGCAAAAGCAGCCGCGGTAATACGTAGGTGGCAGGCGTTATCGAGATTTACTGGGCGTAAAGGGAGCGGATGATTAAAGTGGGATGTAATGAAATACCGGGCTCAACTTGGGTGCTGCATTCAAACTGGTTATCAGTGCAGGGAGAGGAGGTGGAATTCCCCTGGTGTAGCGGTGAAATGCGTAAGTGGGAAGAACACCAGTGGCGAGGCGACTCTCTGGACTGTAACGACGCTGAGGCTCAGCGTGGGGACAAACAGGATTAGATACCCTGGTAGTCCACGCCGTAAACGATGAATACTAGGTGTGGGGTTTCAACACCTCGTGCCGCCGCTAACGCATTAAGTGTTCCGCCTGGGGAGTACGGTCGCAAGATTAAACTCAAAGGAATTGACGGGGACCCACTGAAGTAGCGGAGCATGTGGTTTAATTCCGAGCAGCGCGAGAACCTTACCTACACTTGACATCCCTTGCATTACTCTTAATCGAGGAAATCCTTCGGGGACAAGGTGACAGGTGGTTACATGGTTGTCATCAGCTCGTGTCGTGAGATGTTGGGTTAAAGTCCGCAACGAGCGCAACCCTTGTCGTTAGTTCATTAAGTTGAGGACTCTAGCGAGACTGCCTGGGTTAACCAGGAGGAAGGTGGGGATGACGTCAAATCATCCCATGCCCCTTATGTGTAGGGCTACACACGTGCTACAATGGCTGGTACAGAGAGATGCAATACCGTGAGGTGGAGCCAAACTTAAAAACCAGTCTCAGTTCGGATTTGAGCTGAAACTCACCTACATGAAGCTGGGTTACTGTCGCGAATCAGAATGTCGCGGTGAATGCGTTCCCAGTGCTGGCCGCACACCGCCCGTCACACCATGAGAGTTGGCAATACCCGAAGTCCGTGAGCTAACCGCAAAGGAGGCAGCGGCGAAGAGTAGAAGTCAACGGTGAAGTCGTAACAAGGTAACCGG
+
*///((((-+'*+*)*'(&'&23++-..-81.32(+/+.500-../:504/(,)+3-1-01,-,.00--03.::60.81785/87.()),0.++'&'$-,'&'''++--,)'+*41,2*(%/1)**.).61+3,++3731270732,'()').,/6(,*.+:+,,645631011/-097.8..-2$%%'94,+/078986789.)*%$)456125-.(//1/15;:+*()%%()*.2*,36*688:330+-+-/14456330363,9:,1170823)%*)+0).7+*++*0)*(***/)7*096*).66862530500069//1:/5&''&-5.3/0:666:+,+..,*',&&-420/.+-09220-**&')(-/12/,0..05/./00996(/18;:7,9;143')7056:++-0/,-23/-/13973/460///*,&&'''*--.(.)58.09://*.02:3602799135)+,.4..0*4*1)+/).,/2-1+*+02+%()+96:8801/+)*0-2<:/798</,0.6181360)65,97,#-&(,-***-0-4+++.700051:1//0/7&'**)*&*&)())-233/1./5-,,*),),*50317+(**,/44,--,.61711/-./)--*-5-35-58+-0-.(2*13:20431/1+**./4997252)40,./*)'+*22788:69;8594-436/90.-64-/216(),-./51594+111332:1+.),,0768.1+*&2-6475.)$'&%*%/0/17650,//2-2.130.,&')(...063-'-./45745,-(*)*(''/+14.+.4/10551/3+++,12,,)+,110301/91-.,,+5///+),)*-.0780<0.03-++,+.-07/,0/92+''&16;:44:54865703694(4$.&%&%()*+09++/4'-,./122070,/:54/13&&'(&.())*213)-*4.%*%'*)//428/&,+0/+))(-++/-4,4,*.-/,19,9;,+85.224:5--+*%*-4,8+0.--19/*,4..0--.31/1127750,66*))'-,*+%()***+)'%()1''&)+-&&)*+5-3,,-64549558.:/0:9962
@d219cd7a-0fb8-46e7-923b-a0c726daaedf ch=2 read=23248 start_time=2019-12-13T02:04:13Z barcode=BC01 runid=2c9cf7bc05858273f10e7d7ec552fc0bd742dc3e
TTGTTGCTTCGTTCGGTTACGTATTGCTGTTAACTACGGTGCTGATATGGCTCCTACGGGGGGGGAGGCAGCAATTAAGAATGTGCACAATGGGGAAACCTGATGCAGCAACGCGTGAGTGATGAGCTCGGTTCGTAAACTCTGTCTTTGGGAAGATAATGACGGTGCAAGGAGGAGGCCACGGCCGCTACGTGCCAGCAGCCGCGTGTGTGTACGTAGGTGGCGAGCGTTATCCAGTTTACTGGGCGTATGAGGGCGTAGGCGGATGATTAAGTGGGATGTGAAATGCCGGGCTCAGCGGGTGCTGCATTCCAAGCTGGTTATCTAGAGTGCAGGAGAGGAGAGTGGAATTCCTAGTGTAGCGGTGAAATGCGTAGAGATTAGGAAGAACACCAGTGGCGAAGACGTCTCTGGACTGTAACTGACGCTGAGGCTCGAAAGCGTGGGAGCAAACAGGATTAGATACCCTGTTGAGTCCCACACGCCGTAAACAGTGAATATAGGTGTGGGGGGTTTCAACACCTCCACCGTGCCGCTAACGCATTAGAGTATTCCCGCTTACAGGAGTACGGTGCCGGGTCAAAACTCAAAGGAATTGACGGGACCACTTGCGTGAGCATGTGGTTTAATTCGAAGCAACGCGAGAAGAACCTTACCTACACTTGACATCCACTTGCATTGCATCGAGGAAATCCCTTCGGGGACAAGGTGACAGGTGGTGCATGGTTGTCGTCAGCTCGTGTCGTGAGATGTTGGGTTAAGTCCCACAACGAGCGCAACCCTTGTCGTTAGTTACCATTAAGTTGGGGACTCTAGCGAGACTGCCTGGGTGCTCCAGGAGGAAGAGGTGGGGATGACGTCAAATCATCATGCCTTATGTGTAGGGCTACACTGCTACAATGAAACGACAGAGATGCAATACCGTGAGGTGGGCCAAACTTTACTAAGACCAGTCTCGGTTCGGATTAGCAGGCTGAAACTCGCCTACATGAAGCTGGAGTTACTAATCGCGAATCAGAATGTCTTGGTAATACGTTCCCGGGTCTTGTACACACCGCCCGTCACACCATGAGAGTTGGCAATACCCGAAGTCCGTGTAGCTAACCGCAGGAGGCAGCGGCCGAAAGGTAGAGGTCAGCGATTGGGAGTGAAAGTCGTAACAAGGTAACCGG
+
))*&&#%-)/./32)2,3**(,',*,/2+2('$%%$%+(2132001.11:7494./50681402.')+.-1-+&,$*&,%(&%*--112:7572'*.)4;335766&((',('(*,+*,,,34/(%(''&(&+,))/1()-777916:1-31+2,1248311.'*()/+2+2,.-%+...+()&'$%&+%**/36964-,+8*.0-.**')%(%)(1288740-('/..113.6*&(+7-(()---,+&)0,+1,,,/35/015<88855252+-7;8+*(().43/%5-+/8058-,0)5/1/3899/87,3)/'..78780254,-%-')'),+*)'0-+++,,2-0,1*4**$&)&'%**,34,(,*('+(/)%)'%8(-4313456435:4781;1&&)&%,&)'))*09299:8664-,+*$%')*,+031()'').079;.+,.9957+63./1)+0553://.**(',+52,'*'+.141-2+$%$%*'+)('%$,1/12-5::8*4:,/2*4567//4)*0,0-61+1721,('%%+*'('*-8,34(&*+*%*+*(%%&&.*))(+.%,)-+.9:+++,+5*-.(&+&(&,,1*&'(%&'%##$%'&)658675738746420)&(&&''**,,+(*//246436439-----/1..254/*$&*'*,0-.,++.5)(*()**(0771671::.3/-+*-/006%,).-+.+.15457;1..$--'(*,004677094548888<43-,70.++2,*'*-4311242472294+02111.3.-/2.29,5,4,./3//854543+*&&)./420&,++)1(').--(),/,.-,)$&&&/*39*++--/0257:623398+/)..%()/,+*)&1/-/042,-,,.84+7***'%$&%&'%'('$&'))523394,,&*&&)(.(.5;7./-(%(/+-(*..24586,)*-,./4.-1%%$&*6357.85-.25450,-.-.1-*+,79*-/910.%(+..7/.6460--+,/.+/)+$+)&%%''/01)%)/6//.73346,1,181273-/322020-/,,,)*/101.1732/8.)((**/--($$$$().10.&'(*,-,2/.51235-547'2++''%-++.+-.0)6,3/+&%**,/**111435.38)/,-./6(.
@47095918-3324-4656-bed5-c0d67b2805fc ch=380 read=78355 start_time=2019-12-13T02:04:12Z barcode=BC01 runid=2c9cf7bc05858273f10e7d7ec552fc0bd742dc3e
TCGGTATGCTTCGTTCCGAGTTGCGTATTGCTGGTGCTGAAGAAGTTGTCCGGTGTCTTTGTGTTAACCCTGCGCGCATAGCTCTATCTTCCGGTTACCTTATTTACGACTTCACCCCAATCATCAATCCCACCTTAGACAGCTCCTTCGCCGGTTAGGCCACCGGCTTCGGGTGTTATCAACTCTCGTGGTGTGACGGGCAGTGTGTACAAGGCCGGGAACGTATTCACCGCGACATGCTGATTCCGCGATTACTAGCGATTCAACTTCATGTAGTCAGGTTGCGAACTACAATCCGAACTGAGAATGGTTTTATGGGTTTTATCACCTCGCGGCTTCGCTTCCCTCTGCACCATCCATTGTAGCACGTGGCCAGGTCATAGGGGCATGATGATTTGACGTCATCCCGCCTTCCTCAACTTGTCACTGGCAGTCGCTAGAGTCCCCAACTTAATGATGGTAACTAATAACGATAAGGGTTGCGCTCGTTGCGGGACTTAACCCAACATCTCACGACACGAGCTGACGACAGCCATTACACCACCTGTATCTCATATGGCTATCTCTCCATCTCTGGGCCTTTATGAGTATGTCAAGACCTGGTAAGGTTCTTCGCGTTACTTCGAATTAAACCACATGCTCCACCGCTTGTGCGGGCCCCGTCAATTCTTTGAGTCTCATTCTTGAACGTACTACTCCGGGCGAATTACTTATTGCCGTTAACTGCAGCGCACTACGACATCCAACGCCGGTACTCATCGTTTACGGCGTGGACTGCTAGGTATCTAATCCTATTTGCTCCCCACGCTTTCAGGACTGAGCGTCGGTTGCAGGCCAGATCGTCGCCTTCACCACTGGGTGTTCCTCCATATATCTACGCATTTCACCCGCTGCACATGGAATTCCACGATCCTCCTCCTGCACTCTAGCTGCCTGGTTTCATGAAACTACTGGAGGTTAAAACTGGGCTTTCACCACAGACCCTTGCTGCCGCCTGCTCCTCTTTACGCCCAATAATTCCGGATAACGCTTGCCACCTACGTATTACCGCGGCTGCTGGCACGTAGTTAGCCGTGAAACTCTAATAAGTGCCGTCGCTCGGCTGCCATTTCCTGTAGCAGCGCCGTTCTTCAACTTTATAACAGAAGTTTACAATCCGAAAACCTTCTTCCTTCACGCGGCGTTGCTCGGTCGGGAGGTTTCCCCATTGCCGAAAATTCCCTACTGCTGCCTCCCGTAGG
+
$'6**+-,.24103.7('%*2/%.3424902349372.,,,(('()/)++&(*0+5/574,2039.308+)''(*),&)'..24..288997/.6/,-(-)%/7)&+2)46;7092/((',.64.7-*65(*6301-,/1(12444896*+&,*0.%.036,-1/21456/3,.+051230*/.,&'(*,)*.//79.76+%+++,,--,-(%'&%+***+./324;818;,-/-.0/-**,-,1/6*-65482./0.//'470-*,002)0)*.27:&,*)311*(2+&&'&'-/0)(-/%').133;43<<4/97<.851%&$$'/537.10/-/+-)-//094**()*'+.4587508.*&+,*0&''((&(,,*,&'$).:31410-,)(+300037::90;5++7:9;69/5*7.3324:7781900/66-/*'),2209;,--+,6/9+---482/*113-&*/-057//,-*+1+,69::667-/.8520/01025(2/130--.+/0,+*,('.-/23644-)*/1/2'&)-3+,1,.)+,..4601+,(567:9544/0/002/)'/,).5191(&%%)),436702*+-;11982-22497273.2.1-(-27/%'(2)::7:;565622..-+/-01-0,-,216.564,,.5(3+-+(,-.-.11674371,*+(/6/3/13+123'/873/((+)'),-%-(')*))213155.-.-),&'$&''&&,,0'8*7,/''%0(/07799.85/&+(-+1059563&,-%.-//2463820/...9*(++06/)%'&'85,-&16-/35077589'61*$%',105,,-..:;;9:3530072/,-46-.67869/49'-03365/+00119<80/0-*).+&*(*//230/2/.+'((2-6.,0(*86556())-'&+++,49.069;7.&&*-4-)(%*+2/-,,,*450&%'$&,..64/.-++,*+-6441601317716;6100/5/.291/8405(0'(659.0*/+))'%$#&0'+7:34;46646245-38441;60-)1(-($**0-63/,,1.-+('&&+**&,*-.-%($(/130%-1,3,+,%77,.:0-*)&'&))$%%'*75896564%''&)-)+111%&)**/70+*/)*))(,2796:7/-2.37-:7-4061:6701---3*:.1*(/&-/*7.377)'-2*..-130;3,84+(&'&%(//6:08;1+3/1*
@40ea8052-4e55-46c6-9767-83440498b452 ch=165 read=87260 start_time=2019-12-13T02:04:22Z barcode=BC01 runid=2c9cf7bc05858273f10e7d7ec552fc0bd742dc3e
CGGTTTTGTATTTTGACTGCAGTTATTGATTCCACCTTCGACGACTTGCCCAAGGTTAGATGGTCGGCTTCGGGCGTCTCCACGTGGTGTGACGGGCGGTGTACAAGACAGGAACGCATCCACCGCAGCATTCGATCTGCGATTACTAGTAACTCCAGCTTCGTAGCAGGCGAGTTTCAGCCTACAATCCCGAACTGGTCCTCCAGGTTATCCCTGGCAGTCTCTCTCGAGTGCTTAACAATGATGGCAACTAAAGACAGGGTTTGCGCTCGTTGCGGGACTTAACCCAACATCTCACGACACGAGCGTGACGACAACCATGCACCACCTGTATCTCATATAGCTATCTCTCCATCTCTGGAGCCTTTGCCAGATATGTCAGACCTGGTAAGGTTCTTCGCGTTGCTTCGAATTAAACCACATGCTCCACCGCTTGTGCGGGCCCCGTCAATTCCTTTGAGTTTCATTCTTGCGAACATTACTACTCAGGCGAATTACTTATTGCGTTAACTGCAGCACTGAACTTTGATATCCAACGCCTCATCGTTTGCAGCGTGGACTGCTAGGGTATCTAATCCTGTTGCTCCCCCACGCTTTCGGGACTGAGCGTCAGTTGCAGGCCAGATCGTCGCCTTCGCCACTGGTGAACATCTCCATATATCTACGCATTTCACCGCTACACATGAATTCCACGATCCTCTCCTGCACTCAGCTGCCTGGTTTCTATGGCTTACTGAAGTTAAGCTTCAGGCTTTCACCACAGACCCTTGCTGCCGCCGCATGCTCTTTACGCCCGATAATTCGGATAACGCTTGCCACCTACATTACCCGCGGCTGCTGGCACGTAGTTAGCCCGTGGCTTTCAATAAAGTACCGTCACTCGGCTACCATTTCCTGTGAGCCGCCGTTCTTTCCTTTATAACAGAAGTTTACAATCGAAAACCTTCTTCCTTCACGCGGCGTTGCTCAGGGTTTCCCCATTGCCGAAATTCCCTACTGCTGCCTCCCGTAGAACC
+
50/442*&*',2--*('-'++.090)4,,-9/0,/2/941'-+(),*++.-,*+4+6**.3+/3.5//6,7*998*.++*+%%%),332322678/,1*)))'.09127%26073154.15478572)0*+0))*065776577-,(*&-()*+16/.--/0'/$$#(.54)&'0951,5640-1/8033,-1,,$$####$('%/414//24+(.62&34321/.-,'&(*+*'%,''*40334/4328433<7/24-*.2+6,//0135/80./284.'()/+31+243892//'(*+357.-827784:97:313:163456:4795121338:6866/786761+,+2956977365()*$$%&')(&%$,/26880155;97/-.(*+3/97<767-6+&*526,'..0;<2:9121/0004:/481.6.-.76-002::2.5:596;50.20,,/5<8,(06-45013-+/%***+0,..1'*0.,/+2)%)---4///536/-*/,/2+/),./2-*,-%&&*+0/+1/0)(''))067077'($++*.06005),-*0442237481/93++'&(*206;4)$+(-0;;51;926222357:;14.:.-(5838333530137965:735966880++%&%$*'-,0-126576603231,:0//89/-*(*.1&/&$1/736//./622+,).1122//++(')*)+,,,/19:1///*/41711-+0)(/-0,*,.2/'-.,-,,,)*,'((+/07/5.+*..38331(+)*$(*.-5/+-/.83,-005916)8083864.9.-9;12:/0*))1*17+*127678764/*%(+/*11-,#%%*+(/*)482+(5,09..3576353**..0.('*/.03;03,&'#%%%*-.8:7:;4.4))''+433232,*)),.9-&++4-1(*,4/.48;87<:79<400'%)'+,0/.-67'2:-.:,08;.+07454-..1,3/2(),.00+)*-.3.;6//55&(((
@24080746-32fc-41bb-a855-e19875f0b3c1 ch=33 read=53549 start_time=2019-12-13T02:04:16Z barcode=BC01 runid=2c9cf7bc05858273f10e7d7ec552fc0bd742dc3e
CTCCTACGGGAGGCGGCAGTGCCAAGAAATTTTCGGCAATGGAAACCCTGACCGAGCAACGCCGCGTGAGCGTTTCGGATTGTAAACTTCTGTTATAAAGGAACAGCGGCTACAGGAAATGGTAGCCAGTGACGAATACTTTATTAAGCCACGGCTAACTACGTGCCAGCAGCCGCGTGTACGTAGGTGGCAAGCGTTATCCAGGTGTGGCGTAAAGGGCAGGCGGCAGCAGGGTCTGTGGTGAAAGCCTGAAGCAACTTCAGTAAGCCATAGAAACCAGGCAGCTAGAGTGCAGGAGGATCGTGGAATCCCATGTGTAGCGGTGAAATGCGTATGGAGTATATGGAGAGGAACACCAGTGTGGCAGAAGGCGACGATCACAGCCTGCAACTGACTTGCCCTCAGTCGAAAGCGTGGGGGGCAAATGAAGTTAGATACCCTAGTGAAAGTCCACGCCGTAAACGATGAGTACTAAGTGTTGGATGTCAAAGTTCAGTGCTGCAGTTAACGCAATAAGTACTCCCGCCTGTAATTACGTTCGCAGAATGGAAACTCAAAGGGAATTGACGGGGGCCCGCACAAGCGGTGGAGCATGTGTGGTTTTAATTCGAAGCAGCGCGAAAAGGAACCTTACCAGGTCTTGACATACTCATAAAAGGCTCAGAGATGGAGAGATAGCTATATGAGATACAGGTGGTGCATGGTTGTCGTCAGCTCGTATGAAGTGAGATGTTGGGTTAAGTCCGCAACGGGAAGGCGCAACCCTTATCGTTAGTTACCATCATTAAGTTGGGGACTCTAGCAGGGGCTGAAATATATGGAGGAAGGCGGGGATGACGTCCATCATCATGCCCCTTATGACCTGGAGCTACACACGTGCTACAATGGATGGTGCAGAGAGCCAGAAGCCGCGAGGTGAAGCAAAGAGCCATAAAACCATTCTCGAGTTCAGTTGTAGTCTGCAGCTCGACTACATGAAGTTGGAATCGCTGGTAATCGCGAATCAGCATGTCGCGGTGAATGCGTTCTCGGGCCTTGTACACACCGCCCGTCACACCACGAGTTGATAACACCTGCCAAGCCCGGTGGCTAACCGCAAGGAAGGAGGCTGTCTAAGGTGGGATTGATGATTGGGGTGGGGAATCGTAACAAGGTAACCGG
+
-/000371:;()5)()((*-&%&('&'&*(,0--8;83:321%*+)5('++1824)--2.+0,*+.0.(&%&)*&+'3&,.,+/6-.0627/5/./9;*(%((-'30.0,+-...*'+**.1/,*)%()-,**(*+/-16;;1242.*./4.4.++/8077948/980,+**2/342-*+((),+1//29109125292/3,(3./(-'/*0448,**6*24522983554.742+*()),))'*+)+84.,)())+,051../39049++/.08519+*0('(+,5//0238..)%,,+76)8*-/3-2()(*+...-//1744.32,-))*''-*()*./.251+)&+/,6139/&))(%(()&'/--448764+,-'''(2-1.13.,,+)'''%&,)'3*+.4#*)((23+(*15/2.4;:.''$&(.(,4224<///33%('').35*-469675/,()(+))&,)+,05.122846./.0837.01:744801/-/+/12323585;63(+*,0.96)*3&&%&&&,'&+)*25(,*'')')()6.)540:+13*'-*155439<83.3*(*,/)1,.3;887(,*+,*++0107;9/)2.751'2))+'+(.,,3/+''+*1537248(1*+,2:22143/245+.,34-,4244))*+,99-*,%).)*/////+-1+2+*-,,.4.26()(%&,282129897./..-(+'*(+)()+,-67538+(.,4/.)+,.-/039/.(&((.-.05-14/+2.24080.,05/18///..866317.56///--*'''$(*(&&$%&'+**&&$&,(.1)+.-,-8;6/76772,*&((*234::2.8.,-..-,),4142)++++****+,-4.+-+3-.77557::9:7-(''%''%%*'')*(),-,/0..5(-.0,%+&*,*-3;::.9:7;534&)(265*319153668555+*..28653/./0+..+,6230251+,../)1.//**,09684*211159303/.))51%1109202-97751400/.-.+08415,,///.*/'&('0.-0--/140..-)'())+',5*&'*+*-(+55402/*-)*)()&'*1244603:,01.60*//+,-109079950.''*&&(1157851.220499;99
@dd2af09c-cd30-430e-b7a4-141c8f100142 ch=73 read=54240 start_time=2019-12-13T02:04:28Z barcode=BC01 runid=2c9cf7bc05858273f10e7d7ec552fc0bd742dc3e
CTTCTACGGGAGGCAGCAGTGGGGAATGTGCAATGGGCGCAAAGCATTTTGGCTCTATGCCGCGTGTATGAAGAAGGCCTTCGGGTTAGTACGCCCGGGAGGAAGGGTAAAGTTAATACCTTTGCTCCATTGACGTTACCCGCAGAAGAAACACCGGCCCAACTCCGTGCCAGCAGCCGCGGTAATACGGAGGTGCAAGCGTTAATCCGATTGCACTGGGCGTAGAGCGCGCGCAGGCGGTTTTGTTAAGTCAGATGTAAATCCCGGAGAAACAACCTGAGGCTACATCTGATACTGGCAACGAGTCTCGTAGGGGTAGAATTCCAGGTGTAGCGGTGAAATGCGTAGAGATCTGGAGGAATACCGGTGGCGAGCGGCCCCTGGACGAAGACTGACGCTCAGGTGCGAAAGCGTGGGGAGCAAACAGGATTAGATACCCTGGTAGTCCCGCCGTAAACGATGTCGACTTGGAGGTTGTGCCCTTGAGCGTGGCTTCCGGAGCTAACGCGTTAAGTCGACCGCCTGGGAAATACGGCGCAGGTTAAAACTCAAATGAATTGACGGGGCCCGCAAGCGGTGGAGCATGTGGTTTGTTCGATGCAACGCTGAAGAACCTTACCTGGTCTTGACATCCACGGGAAGTTTTTCAGAGATGAGAATGTGCCTTCGGAACCGTGAGACAGGTGCTGCATGGCTGTCGTCAGCTCGTGTTGTGAAATGTTGGGTTAAGTCCGCAACGAGCGCAACCCTTATCCTTGTTGCCAGCGGTCGGCAGGAACTCAAAGGAGACTGCCAGTGATAAACTGGAGGAAGGTGGGATGACGTCAAGTGTAGCGGCGCGGTAGGGCTACACGTGCTACAATGGCGCTACAAAGAGAAGCGACCTCGCGAGCAAGCGGACCTCATAAAGTGTCGTGATCCCGGATTGAGTCTGCAACTCGACTCCGCGGTGGAATCGCTAGTAATCGTGGATCAGAATACCCGATACGTTCCGGGCCTTGTACACGCCCGTCACACCATGGGAGTGGGTTGCAAAAGTAGGTAGCTTAACCTTCAGGAGGCGCTTACCACTTTGTGATTCATGACTGGGGTGAAAGTCGTATTTCATAACCGG
+
+-/0-)//97,*20.11(26/1/&,)*()&'&-.5832125.)&'#''%$%%(((&+/79:67776644440(**(/.5407+1.2*'&($)&*''+12(),*(1-,*/3,*/4792/1,+30+.1.'%))+*6-5--4;1-13++3%*+((*1,+$)(&+,+-08249;<423.-06-/1.,1601240+/.*/569.5,2+1++*&)$,'$*-/24:8965833422,(*$)%().&-0:80-3/8-115/25986331-032-3,'*,+*/511..%)'((')*.2/-.//213(%*&'&')*+-566,0(5,34,5,9+9,.*.,./3344:73-80+*0..,')+.3:22.+.+)5/25232.31/*+/1/30971*/700,*-'-*),)($'(*58/..*&))'((33:87-*+*.:67)+*%)&(.2874:1-/5655/:/,'0+889;450*+),*+,+3-4-01,.0(*,.:401,+0.475:7626(.(**+571559.9,,(+,-+'/.044591()%%'/13(-%)(,5/934,')*0/12-./5352575:52-+'&(/3160.,1-'--.51135462'/6///0087-2'&$',*%')+(*)*/-))(/#'((+,6494+--5**/*-3<</5.....,,,+1742311,+**,++/254888735+668:;;22100;9::9944*&%((547507-+&/,)(&.*14459610.08,/26971//-,4.41(),)/0-.,&-2,/4/-/09.,*)*%2,+/,-77;*,,&'*,2,55,25/001;;::9/-+*,0*%%(*+5466654+('$&'(&$%*))()&%$%()('')*).-/4750017102.')(+-56(&'&)+)++--,/126554567/14<446344528-(*%'%'&'&)7-)-2*/%)'+,0587/7/003,4541)*,0,.00004/0-,%*-6011;:;9752*'-*&5-&&'(&)')29*,566162',(*'--012,1.--*073.*-(%')/578;4806**'(-070-'&$$/(114:7%7)'.2(*)-'%*)'-071.258::9410464464'(*,51+14)0*)/7-&//7692.
@794c8d21-933f-4f34-9df3-e9e7d7611a00 ch=58 read=62691 start_time=2019-12-13T02:04:27Z barcode=BC01 runid=2c9cf7bc05858273f10e7d7ec552fc0bd742dc3e
CCTTGTTACGGCTTTACCCCAGTCGCAGATCCACAAAGTAGTAGCGCCCTCCGGAAGGAGAAGTTAAGCTACCTCGCTTCTTTACAACCCACTCCATGGTGTGACGGGCGGTGTGTACAAGGCCCGGGTATTTACCGTGGCATTCTGATCCCGTTGGCGTTCCGACTTCATGGAGTCAGGTTGCAAGACTCAATCCGGGACTACGACGCACTTTATGAGGTCCGCTTGCTCTCATGAATTCTCTTTGTAATGCGCCATTGCTTAGCACGTGTGCTTCCACTAGGTCGTAGAGACCCATGATGATGGACTTCCGGCGATAAATCCCACGCTTCCTCCAGTTTATCATAGCGGCACCAACTGAGTTCCCGGCGGACCGCTGGCAACAAAGGATAAAGTTTGCATCGTTGCGGGACCAGCAACATTTCTAACACGAGCTGACGGCAACCATGCAGCACCACTGTCTGCACGGTTTGAAGGCACATTCTCATCTCTGAAAACTTCCGTGGATGTCAAGACCAGGTAAAGGTTCTTCGCGTTTGCATCAGTGCAACCATGCTCCACGCTTATTGCGGGCCCAAATCAATTCATTGAGTTTTAACCTTGCGGCCCGTACTCCCAGGCGGTCGACTTAACGCGTGGCTCGGAAGCCACGCCTCGGGGCGCAACCTCAAGTCGACGCGTTTACGGCGTGGACTACCAGGTGTCTAATCCTGTTTTGCTCCCCGCTTTCGCACCTGGGCGTCAGTCTTCGTCGGGGCCGCCTTCGCCACCGGTATTCCTCCAGATCTCTACGCATTTCCGCCGCGCCTGAATTCTACCCCTCTGCGAGAATCCAGCTTGCCGGTATCAGATTGCAGTTCCCAGGTTGGGCCAGGGGAGTTTCACATCTGACAGCTCGATGCCCGCCAGCGCTGCGCCAGTAATTCGATTAACGCTTGCCCCCTCCGTAATACGCGGCTGCTGGCTGGAGTTGATCGCTTCTTCTGCGGGTAACGTCAATGAGCAAGGTGTCGCTTTGCCTCGCTCCTCCCACTAGAAAGTACTTTTAAGCCCGAAGGCCTTCTTTATGCCGGCGCGGGCAAAATGGGCTTTACTTGTTACTGGCCTGTATTCCCCACTGCTGCCTCCCGTAG
+
*'')'.1-0-1++-'$++1*))24(+'',.4*'*,7/,.%--'())-4*,-+'+'(')'&''(.0,+%(#$(('(%')20075%0010:+)((++*0///*&(%(*35**''*1.-56::3915)+)%$%(*'$)''(',-.61.'*$(-'&&''%'&'+635012838789))+,0$'./3.)'&()./.(+)*&(-3-1/./)(,'*%-,22)-//275401219..-.+1&'&)$*&&*+03)&&(#'$$&-2,4/**,-(**,-1/00*%&/')&'#%'(),%)&'),+46*,6---&',,32035*.+*)&%+',(&&*'$'')11/0),,.07;610142001020'(('%&%+')*717)++(*0,/00004972323;...9825*,(4)')%)+%2+$#&+.,3,))'*'&(*10-(,2+)***+/024630.-'&).401.00003&'&'+++'*),,707,)+*.-+),.053173621-*,,-4.+2.,((*24266::111339,17247*/81:4811//11:0)-,-*$%*&&()-/-*+/+,4)+/+/*%&,).)/(&'&''++.//8//+.2*,,59;./8-,**))/)34*(+,4//,)(-57*50/0534.4--(''&&&(+:*/')$)+),*,.,*&/5*,13360.(--5+,1'+(+-+/80&),(&)&/830-,.4(+%.**++.,-/00104:0*,/1/0($&,10*14+./+*'./546/24970-''(&/2,495616211:;*.<.9452:1((-.((+,+0-*&--412:42('*&%%$&&$&'(//())287.%(''*)%%%%&(+%**-.*7('(&',,-++.*(,%((+28,*27/4((,7.%+.-+$&18*)&+*65(('%&$&%%&%$$-)'$.(%%#$$$#%')+&(+46476,-0-2,--0/+(+*+-+,,.*)+*'&'%'('%()*54,*&()$&*%&$'$$%%$$&&&')-14''..,,/.+*,)+,241*+*$'$#%'*)&),+)#%(,1-0+'#'(($()(%'%%(**%''%*5.)'&(&&'+0+0-(%$$((+,-&%&&$%&()*)$&+'+.&#&%%%''$'$%$+&$#'()/0//,'())++,*,*/0((-..
@205010b6-8a8a-49a0-a422-5e3b8032088d ch=37 read=56951 start_time=2019-12-13T02:04:26Z barcode=BC01 runid=2c9cf7bc05858273f10e7d7ec552fc0bd742dc3e
CTCCTACGGGGAGGCAGCAGTAGAATTGCCGGCAATGGGAAACACAACCGAGCAACGCCGCGTGAAGGAAGAAGGTTTTCGGTTGTAAACTTCTGTTGCAAGGAAGAACGGCGGCTACAGGAAGTGGTAGCCAGTGACGGTACTGATGAAGAAGCCACGGCTAACTACGTGCCGGCATGCGCGGTAATACGTAGGTGGCAAGTATCAGGAATTATTGGGCGTAAAGGGGAGCAGGCGGCAGCGGGGTCTGGTGAAAGCCTGAAGCCTTCAGTAAGCCATAGAAGCCAGGCAGCTAGAGTGCGGGGAAGGGATCCGTGGAATTCATGTGTAGCGGTGAAATGCGTAGATATGGAACACCAGTGGCTGAAGAGCGACGATCTGACGCAACTGACGCTCGGTCGAGAGCGTGGGGAGCAAATAAGTTAAGAATACCCTAGTAGTCCGCGTAAACGATGAGTACTAAGTGTTGGATGTCAAAGTTCCCGTTGCGGCTAACGCAATAAGTACTCCGCCTGGGTAGTACGTTCGCAAGAATGAAACTCAAAGGAATTGACGGGGAGCCCTTTGAAGCGGTGGAGCATGTGGTTAATTCGAAGCAACGCGAAGAACCTTACCAGATCTTGACATACTCATAAAGGCTCAGAGATGGAGATAGCTATATGAGGATACAGGTGGTGCATGGTTGTCGTCGAAAGCTCGTGTCTCGTGAAGATGTTGGGTTAAGTCCGCAACGAGCGCAACCCGCTTATCGTTAGTTACCATCGTGGTTGGGACTCTAGCAAGAGACTGCCAGTGACAAGCTGGAGGAAGGCGGGGATGACGTCAAATCATCATGCCCCTTATATGACCTGGAGCTACGATGCTACAATGGATGGTGCAGAGGGAAAGCGAAGCCGCGAGGTGAAGCAAAACCCATAAAACCATTCTCAGTTCGGATGTAGTCTGCAACTCGACTACATGAAGCTGCATCGCTAGTAATCGCGAATCCAGCATGTCGCGGTGAATACGTTCTCGGGCCTTGTACACACCGCCCGTCACACCACGAGTTGATAACGCGAAGCCGGTAGCTAATGCCGCAAGGAAGAAGGCTATCTAAAGGTGGGATTTGATGATTGGGGTGAAGTCGTAACATTAACCGG
+
**2.-14-%/-$+.-/&+$++-($$''%')*.-/80/5*%%%'&'+-3744044-4,,.(./33)4-22,*.**1,943/,3,4010-').604)'-().(,)/5,.64.21&+&$%''-&)(&(&+))*2,11/-',/31..1+-0++.%')&)*)*,0+&,)(%&)+(,35-+')'$()*(-,1++*2-3&.)**,)&&%&*,0+(+%$+').329::8390*().,%*,-37/()'(*,)07/1-+-++../))/730*)$&(*/+).122$%&%&&'*-),6/73+'++,.+)..35,48+(+*0,3/5'')7.2.4,2(*)+))'')*+./*3/*)2/20250),,))((+28055.8412/-)((+124011/--&'&*,)111)**()2*908&())-117.02*+%,.5/*15223+*&%%#%)+))/0444,4+(*()/:6.-),+*+,%++36.0//4/029880/2,*+24)#&'(&(&.00273223721-)+(+,34,.,)(++)+(6,..783,-0)(0/.,'.5)+449-+,)/,5199,.84%(1+%&)'$&%')-'1'/()+)(%&').8),1*)$*)$(-51110.2()('$%$%()'(+-*-,***,),/../029-.5012-,,..6,)**+9).+++,-.-*),.178(5-4.30000129:<63.,.-++0.)+/988752'+,11/300477:.7/233(**..*+.)/*)'1/33568,&(+.-/24/8.-/515;859+4,,+-&)-',.1(%(((*(&)+989992443//(*'))/*),,*5.6328;42555679948-,-265591+21,,,,,40248865.*+++**&$&*81//&%(-436:86794/)-.(-**)*')-*-&'())*(-+-2+,.<<53<9235<<46;;:;838138<9+/'-%*'*12,/,1),+;6202//1423/.05.-'-/301,.0/50101..1+61,./03373&,&().3851334::9;-743,,---31/0+4;52;.04634254*-./010-.-243%3'),*2848+'))'/('%-+('.(-,14&)(+,32145,91(+&*)30)-($%(*,*5//-+((*+/*,-*1'&%&&/.7.2-3
@85283613-c0bd-4358-92e6-a9012b7e9c0b ch=82 read=57998 start_time=2019-12-13T02:04:24Z barcode=BC01 runid=2c9cf7bc05858273f10e7d7ec552fc0bd742dc3e
CTCCTACAGGGTAATTAGGGGATATTGCACAATGGAAACCCTGATGCAGCAACGCCGTGCGGCAGTGATGAAGGTTTTCGGATCGTAAAGCTCTGTCTTTGGGAAAGTGTGACGAGGTACCCAGACCACGGCCTAACTTACGTGCCGAAAGCAGCCGCGGTGTACGTGGAGTGGCGAGCGTACTCCGGTTGCTGGGCGTAAAGGGGAGCGTAGGCGGATGATTAAGTGGGATGTGAAATACCGAGGCTCCGGCGGTGCTGCATTCAAACTGGTTATCTAGAGTGCAGGAGGAGAATTTAGATTCCTAATTGTAGCGGTGAAATGCGTAGAGATTAGGAAGAACACCAGTGGCGAAGGCGACTCTCTGGACTGTAACTGACGCTGAGGCTCGAAAGCGTGGGGAGTGACGGTTAAGATACCCTGGTAGTCCACGCCGTAAGCGTGTGAATGCCAGGTGTGGGGTTCAACACCTCCGTGCCGCCATAACTAGAGTATTCCCGCGCGGGGTACCCGGTCGCAAGATTAAAACTCAAAGGTGACGGGGACCCGCACGGTATGGAGCATGCGGTTTAATTTAACGCGAAGAACCTTACCACTTGACATCCCTTGCAGTACTCTTAATCAATCCCTTCGGGGACAAGGTGACAGGTGGTGCATGGTTGTCGTCAGCGTAGTGTCGTGGATGTTGGGTTAAGTCCGCAACAGGCAGCGCAACCCGCCCAATCGTTAGTTACTACCATTAAGTTGAGGACTCTGGCGAGACTGCCTGGGTTAACCAGGAGGAAGGTGGGGATGACGATCAAATCATCATGCGCCATGTGTAGGGTACGTACTACAATGGCTGGTACAGGGTACATGCCGTGAGGTGGCCAAACTTCAAAAACCAGTCTCAGTTCGGATTGTAGGCTGAAACTCGCCTACATGAAGCTGGAGTTACTAATCGCGAATCAGAATGTCGCGGTGAATACGTTCCGGGTCTTACACCGCCCGTCACACCATGAGAGTTGGCAATACCCGGGAGTCCGTGACTACGCCGCAAGGAGAGCAGCGGCCGAAAGGTAGAGGTCCTTGTTAAAGGGTGAAATAATATTTCTAAGGTAACCGG
+
)*.-+,-&+($%&&+'&//3,122250,-/.:50*(*(,2/.23753.-.074,.+(%&)'%%&*,,-,,(%,3.74.0/145/'-*41,../446/43(,4,-/'%*')*()'('*))+-)'',/0+//+3)'+)'%#$&&'451%'')',)/61-+,&.$'%('+*)&((&+++$&)%+&)(,*5-4/',*272.+*++,(-0-%()4255::7:778/4/6017384835(&&13*.2/+%3+3384)3//,.++''()040+79::;151//2+.)+,/-/--)(*'(&(&*,'&)1+01*()$'&'&$&#((&)167022860-+++1..1-0,),,+/29/33.5.)+,)/04/1/-../4;99678:500/.,)(&'(/4233)*,*((+:754('%#$%&)+**&&$-/57;//585459850123;46*,$%&%$'./9*&)&$-+534/99.-34.-436:597/3260+.1(+*0-/-&&%'*74:4((*%('*($#$,*'.,98,.0-+-3,4::/01987,/*3-+,,/7.98;1))(('$$##*-),.+-()(00:92205()%-)(*--+3566.+'**'(.8/.05*70+'3,.)%1*)+--1.3.***(-5+4;95:;.22161612473-.,.522027%39:,19985,-(&%%&,,01,(-))7142-1225',)/32),18:,-7.$')+76058.$%&$(&&(0240019./--293180+'(,,'002201-),)&(+.39799638(.3)2-921.**-*,-.,-6:6288876+.178402295,(''$((()'*((*+,'&#$%&$()+-,;.-7564-+**)*&&(((%%#+*+-.*1*-)*&(087036*,79;13:62522322592.3)7*+,*025:23:2/39624/.-/04.2./050+(.2,,'&''(+846:784309445:8:8;3)*/.464,)12+410+1*$))-7-8;.,630/,/646/1*&*,//)'*/)&01()-+')+/57220+'')(-2.433/4))''(%-*,+.*--7(,+200''(-/)*-(3+8-*-1(%&)**+,%(&&('')()'),-66;88
@6ddee57d-231c-4f8d-ab06-dcaadc0ee803 ch=101 read=88295 start_time=2019-12-13T02:04:45Z barcode=BC01 runid=2c9cf7bc05858273f10e7d7ec552fc0bd742dc3e
CCGGTTACCTTGTTACGACTTCACCCCAGTCATGGCAAGATCACAAAGTGGTAAGCGCCCTCCCGAAGGTTAAGCTACCTACTTCTTTTGCAACCCCACTCCCATGGTGTGACGGGCGGTGTGTACAAGACCCAGGAACGTATTCACCGTGGCATTCTGATCACGATTACTAGCGATTCCGACTTCATGGAGTCGGTTGCGGAGCTCAATCCGGACTACGACGCGCTTTTATGAGGTCCGCTTGCTCTCGCGCTTCTCTTTGGCATGCGCCATTGTAGCACGTGTGTAGCCCTGGTCGTAAGGGCCATGATGACTTGACGTCATCCCCACCTTCCTCCAGTTTATCATGGCAGGAGTCTCCTTTGAGTTCCCGGCCGGACCGCTGGCAACAAAGGATAAGGGTTGCGCTCGTTGCGGGACTTAACCCAACATTTCACAACACGAGCTGACGACAGCCATGCAGCACCTGTCTCACACGGTTCCCGAGGCACATTCTCATCTCTGAAAACTTCCGTGGATGTCAAGACCAGGTAAGGTTCTTCGCGTTGCATCGAATTAAACCACATGCTCCACCGCTTGGGCCCCGAATTCATTTGAGTTTTTAACTTTGCACGGCCGTACTCCCCAGGCCCGGTCGACTTAACGCGTTAGCTCCGGAAGCCACGCCTCAAGGGCACAACCTCCAAGTCGACATCGTTTACGGCGTGGACTACCAGAATTATCTAATCCTGTTTGCTCCCCACGCTTTCGCACCTGAGCGTCAGTCTTCGTCCAGGGGCGCAGCCACCGGTATTCCTCCAGATCTCTACGCATTTTCACCCGCTACACCTGGAATTCTACCCCCTCTACGAGACTCAAGCGCGGTATCGATGCAGTTCCAGGTTGAGCCCGGGGATTTCACATCTGACTTAACAAACCGCCTGCGTGCGCTTTACGCCCAGTAATTAATTCCGATTAACGCTTGCACCCTCCGTATTACCGCGGCTGCTGGCAGGTTAGCCGGTGCTTCTTCTGCGGGTAACGTCAATGAGCAAAGACGGTAACTTTACTCCTTCCTCCCCGCTGAAAATTACTTTACAACCCGAAGGCCTTCTTCATACGCATGGCTGCATCAGGCTTGCGCCCATTGTGCAATATTCCCCGCTGCTGCCTCCCGTGGGAG
+
05+1*8..648/03,--*01:3/9750.0362,,++60'*93,1.3,,-3:9.*)**73./1-+'++))6+3&')11583/24:62;<-06414;9,*++-,.),,9:974798;:9771-**-(*15,%*'&(/2-'+*..3<:6:;356951,6/**,--+,..20..311222;;6/,*,.8/.-*'$'(1&/,7.3%*%%)443;95/536:99985510&)437,%$%$)*+2-**:+-.52/1--&)/001.063'*)(*(+.4;043)*.0.-.01385-..660+.233,2.'05;6642-./..3062320477818;2.4:;;9:63,.02:7/02*(&-*$)(#&)*77*)0,..,6,276,41/386;:7899:834-3;,2+1,2,',0.813.556.9-,+1980,,+,&,'',/043;4/.//.-%(((,-33354/1/069675/.-.-8824578723&'*759/+('%0)1+/02;6554653432-25-+214;883:332:;73479<383,7)3)59/5:3/0*+(()*+2&&/-00<260*+-.33321.7,*&(%%&'./.(%)*1,807:6101.9::*1-+/31-.,++'11383304891./19+')+*02/+'&/.2661671,00...2+6,0535360--2/)9+-).585;26(4-01325424324<;052:2229;785-00-,+*3.567666958342<7/13.9:1*2250:9/+-'-/**$/157./-//9<:881('/7:2.00&(,2+-0.6167-:,,-(('*//0568969/6;8--,,2,*-2./0141220102/674::93/8776655669523%*)+(.-1;43..)0,293:-,,-+9..-93,)--*$2321-../100104151-851-4.38/+.)*+2//-1-(,225(*'/+%-%0,291/.,6,0.-,,2-/0.588575-,--315;44-4-//8-/'*)04160/0427-,,9-99<8997896448778987433212/)('+%%*)')-0,&)*69/9500,2*.+64*,+)'*)%(189**//564,,3.4466956;7,-,.%'(+-23466448*0+++,)/0.8/**2024507011:28;/-/0.-))+/*,1--0):1/,
@4f5978f5-f73b-4fcc-859b-799ec20c2a1f ch=179 read=76853 start_time=2019-12-13T02:04:40Z barcode=BC01 runid=2c9cf7bc05858273f10e7d7ec552fc0bd742dc3e
CCGGTTACCTTGTTACGACTTCACCCCAATCGCTGACCCTACCTTCGGCGCTGCCTCCTTGCGGTTAGCTCACGGACTTCGGGTATTGCCAACTCTCATGGTGTGACAGGGCGGTGTGTACAAGACCGGGAACGTATTCACCGCGACATTCTGATTGCGTTACTATTATCCAGCTTCATGTAGGCGAGTTTCAGCCTACAATCGAACTGAACTGGTTTTAAGTTTGCGAAAACCACCTCGCGGCATTGCATCTCTGTACCAGCCATTTGTAGCACGTGTGTAGCCCTACACATAAGGGGCATGATGATTTGACGTCATCCCGCCTTCCTCAACTTGTCACTGGCAGTCTCGCTAGAGTCCCCAACTTAATGATGGTAACTAACGATGGGGTTGCGCTCGTTGCGGGACTTAACCAGCATCTCACGACACGAGCTGGCGACAACCATGCACCACCTGTATCTCCTTATAGCTATCTCTCCATCTCTGGAGCCTTTATGAGTATGTCAAGACCTGGTAAAGTTCGCGTTGCTTCAGATTAAACCACATGCTCCACCGCTGTGCGGGCCCCGACCAATTCCTTTGAGTTTCAAATTCTTCTTTGCGAATGCTACTCAGGCAGGTACTATTGCGTTAACTGCAGCACTGAACTTTGACATCCAACATAGTACTCATCGTTTACGGCGTGTGGACTACTGGGGTATCTAATCCTATTTGCTTACGCTTTCCGGGACTGAGCGTCAGTTGCAGGCCAGATCGTCGCCTTTCGCCACTGGTGTTCCTCCACGCCATATCTACGCATTTCACCGCTACACATGGAATTCCACGATCCTCTCCTGCACTCGCTGCCTGGTTTCTATGGCTTACTGAAGTTAAGCTTCAGGCTTTCACCACAGCCCTTGCTGCCGCCTGCTCCCTCTTTACGCCCAATAATTCCGGATAACGCTTACCTACGTATTACCGCGGCTGCTGGCACGTAGTTAGCCGTGGCTTTCAATAAGTGCAAATCACTCGGCTACCATTTCCTGGCAGCCGCCGTTTATCCTTTTAAACAAGTTTTTACAATCCGAAAACCTTCTTCACGCGGCGTTGCCCGGTCAGGGTTTCCCCATTGCCGAAAATTCCCTACTGCTGCCTCCCGTAGGAG
+
46,05/-23150190--%+1/0',45*.3/22./---9-++06243+('$&'&*.*0+/-,,2316//06/..-41),05/643+5++8:1)+('()%+-4185335&492.1,)+,,0547746562;8182/435;755:1325978:966/7/*+,+4+)*)++(,5,,,-2832354,1443413;21.010('%*+'++,210/-2257,5;</3:260+(&&)-5/+.-36287:7:82/5,---++&''+-1100724:6-*,,0/-./0,0*'**,3*&'*,*.00+/773-00)*0-+11.*+)&-.0+:5-*898;55.1'-)0/-/:78858+**+,23202,**,,/54,*()++0001267<578555954,+1422190-,,..-3/'%*--0/-..+.,&%')+./.+-.'1.0014435+45517.8;891111:15536666869&/').3212234:978748787543)*0,46,*-*())*747443558;818586-,,+(%').-++//5'&,1+/:8892/01020..+./%&,-/67-235/,'%$$%1*-21/*76.&0.58,('**+)')*/63+)()*%'(&&)/0//12%)%$$&)(4111,5,4,/04-,,,&,()*1/1;100:61.(1/2(%(+).265256649;.//<10/.),1144)01'-*&*+43..1/15--,9/*((&()330<9-.09011+-,//,.0)4/3,,**,3:56687671*/+)2/65:<5757:678;6903)%),/0)+239976'&$$&++.32251,+*+'(,-3-3,40--,-0043339:88,+++)))+-4:557,::3557484/7.//6/6,//4&(*4;828;466/-%&'&&*+-4)0,)+//1:04:0/0+85.)4185--,.+&-**32:81/..,/062-,+*)-3-3768576.48,+(*)-***)-+)*,,&31:1019112/,*..,,9./-%)%''))+0&'*-/200.3645<:-+%'%(*(5;7:9517+,,/0,44)''*))-)-53-)')+--4('+370,(/6022/$*-5185,8*%(''*3./+333/93428-+37016/0*21052)&$#&'()*)-4-43)&'$0*'&
@62c7c6ab-c3fa-4ebb-bf99-86f5c1a9c311 ch=101 read=88287 start_time=2019-12-13T02:04:40Z barcode=BC01 runid=2c9cf7bc05858273f10e7d7ec552fc0bd742dc3e
CCGGTTACCTTGTTTTGACTTCACCCAATCATCAATCCCACCTTAGACAGCTCCTTCCTTGCGGTTGGGCCACCGGCTTCAGCGGGTGTTATCAACTCGTGGTGTGACGGGCGGTGTGCAAGGCCCGGAGAACGTATTCACCGCGACATAGCACGATTCGCGATTACTAGCGATTCCAACTTCATGTAGTCGAGTTGCAGACTACAATCCGAACTGAATGGTTTATGGGTTTTGCTTCACCTCGCGGCTTCGCTTCCCTCTGCACCATCCATTTGCTTAGCACGTGTGTAGCCAGGTCGCCAAGGGGCATGATGATTTGACGTCATCCCCGCCTTCCTCCAGCTTGTCACTGGCAGTCTCGCTAGGTTCTTAATGATGGTAACTAACGATAAGGGTTGCGCTCGTTGCGGAGTTAACAACATCTCACGACACGAGCTGACGACAACCATGCACCACCTGTATCTCCTTATAGCTATCTCTCCATCTCTGGAGCCTTTATGAGTATGTCAAGACCTGGTAGGTTCTTCGCGTTGCTTCGAATTAAACCCATGCTCCACCGCTTGTGCAGGCCCGTCAATTCCTTTGAGTTTCATTCTTGCGAACATTACTACTCAGGCGAATTACTTATTGCGTTAACTGCAGCGCTGAACTTTGACATCCAACGCCAGGTACTCATCGTTTACGGCGTGGACTACTAGGGTGTATCTAATCCTATTTGTCCCCACGCGGGTTTTAGGCATTGGTTGCAGGCCAGATCGTCGCCCTTCGCCATGATTTCCTCCATATATCTACGCATTTCCGCCGCTACACATGAAATTCCACGATCCTCTCCTGCACTCTCTAGCTGCCTGGTTTCTATGGCTTACTGAAGTTAAGCTTCAGGCTTTCTACAGACCCTTGCTGCCGCCTGCTCCTCTTTGCGCCCAATAATTCCGGATAACGCGCTTGCCACCACCGTATTACACCGCGGCTGCTGGCGTAGTTAGCCGTGGCTTTCTAATAAGTACCGTCACTCGGCTACCATTTCCTGTAACGCCGTTCTTCCTTTATAACGAAGTTTACAATCCGAAAACCTTCTTCCTTCACGCGGCGTTGCTCGGTCAGGGTTTCCCATTGCCAGAAAATTCCCTACTGCTGCCTCCCGTAG
+
-',(-4)*)-)%122+($(/33,.+&/-6646022/36*-634521474787785;3-/+)*.00:6:89:-.4.3//1($''-1.,,.4/)+,7---,/457558897:7535,**&'05+7.5)+))*++00334;313;266361-)()$')+0:4344166300.--22937,2'*0*/,/*0,/18**3-70215887784833-,074*-**(248;:067;5478,&&0+502824+*-0-48:45693910/+&'%.+;;:9.92(($%$&(//4232.('&(('(.:86$%%-+*672/-/*)*++3;50029:::+0&*)(,04:67405,'*,-.03799/:./01..(')2&((/1(%#++.+*,+0,,./307,,**38-2,07*+46590831/'+&*,4/'*',)//4630567602/05202(24652115--&,&*6149345898:8'4''*&01/2434427;9;05/535-/0('1'&,((+,.116:63347;2//01,:1523313767:445:6060/0/;658*(**1449337-*/,(-..%0.0.(%)))2*13,)0--/35<95)+4,0:120-2/%*'&)-(,+,./49.'*,))(4*%.*&#&,-..0307%++'),-19759.--973:*8-/,.0*,)')4564;:78<;03/60019;5888684**'*'**1483;33510731&..58.+-)(',($'(*&-10&%(%(00-/$&)-3.14:9598/*/+/25.6954-+)--68682+1./18997700),641'%+*,067715+,&),&1+4-')..36001151500''%&()+'25,+,.,394;855566:/6/-,1/&)(+.5..0133(27,39,**())*694'&0)/4077589/-++28+//:-%))(*&.+.539.6.3.6;8:2.-)+.326/(0*&(,*.+2,(*(+3/40:3339631-++)20712294998,*-,,*'()++(+-3889:5665-5.-*/.,3<95-*,%')-.0779793:001:.--47+)-++1::+.35474217:61539258)*37,$,,.195090,,.0.;77**5.*.+,0--.847/,&*1441506.,,/0/08688.9:)+:73
@e53f00b8-c31c-4a14-bd04-d36e4e22ca1d ch=106 read=72075 start_time=2019-12-13T02:04:58Z barcode=BC01 runid=2c9cf7bc05858273f10e7d7ec552fc0bd742dc3e
CCGGTTACCTTGTTACGACTTCACCCCAATCATCAATCCACCTTAGACAGCTCCTTCCTTGCGGTTAGGCCACCGGCTTCGGGTGTTATCAACTCGTGGTGTGACGGGCGGTGTGTACAAGGCCGAGAACGTATTCACCGCGGTATGCTGATTCGATTACTAGCGATTCTTCATGTAGTCGAGTTGCAGACTATCCGAACTAGGGAGATGGTTTTATGGGTTTTGCTTCACCTCGCGGCTTCGCTTCCCTCCTGCACCATCCATTTGTAGCGTGTGTAGCCAGGTCATAAGGGGCATGATAGTTTGACGTCATCCCGCCTTCCTCCAACTGACCATGGCAGTCTCGCTAGAGTCCCCAACTTAATGATGGTAACTAACGATAAGGGTTGCGCTCGTTGCGGGACAACAACATCTCGACACGAGCTGACGACAACCATGCACCACCTGTATCTCATATAGCTATCTCTCTCCATCTCTGGAGCCTTTATGAGTATGTCAAGACCTGGTGGGACTTCGCGTTACTTCGAATTAAACCACATGCTCCACCGCTTGTGCAGGCCCCGTCAATTCCTTTGAGTTTCATTCTTGCGAACGTACTACTCAGGCGAATTACTTATTGCGTTAACTGCAGCACTGAACTTTGACATCAACACTTAGTGCTCATCGTTTACGGCGTGGACTGCTAGGGTATCTAATCTATTGCTCCCCACACGCTTTCGGGACTGAGCGTCCGGTTGCAGGCCGGTCGTCGCCCTTCGCCGCTGGTGTTCCTCCATATATCTACGCATTTCACCGCTACACGCTGAATTCCGATCCTCTCCTGCACTCTGGCTGCCTGGTTTCTATGGCTTACTGAAGTAAACTGGGCTTTCACCACAGACCGCGCGCCTGCTCCTCTTGCGCCCAATAATTCCGGATAACGCTTGCCACCTACGTATTACCGCGGCTGCTGGCACGTGAAATGGTGGCCGTGGCTCAATAAAATTACCGTCACTCGGCTACCATTTCCCTGTAGCCGCCGTTCTTCCTTTATAACAGAGTTTACAATCCGAAAACCTTCTTCCTTCGCGGCGTTGCTCGGTCAGGGGTTTCCCCCCCATTGCCGAAAATTCCCTACTGCCTCCGTAGGAG
+
76*.5.,37/;+1-,,2*44645066**2,01;8:94:8,-.,/./474466526361)/,-+5-4./98/.6,4--/2133//.14333.,116-41:870258678748/31*))*+/.313++.0:64:79:6(+801,%)065:99+5.-+226020347858+),)))0,.02461**/-*-*+-+,+-410610.')1-'&'-2.99:,+068-749,,-6;587:7679,5,,83788<.;7+-()),&,32889149*,//./((.0412/7-)*11355/0/6:3014556.++0/-.06779.:9,*:<:<58/1&+',&($'&$()0-3396161/7(),0,387*.-+*0-3,./0.1.(),.01--,--'1102/*+(*+3*9+++4/0'$+*,(6-0369455637+-446568869:46742.1/1926844665666579987666641/,+).5481-++,011277;5/0*'+./136875878:76)'$10#$)0.57322).016'&.,15<9::210-($(25.03,,6+*.)2%5,2//++,/487;7)*501157<7537:6596744796703.,-,,.+75/-,/+*+-1,30/046565598:110(./05:-/60-13331,0-(-*,(*($())78781;:,-(/-1.38334125'..)1-2335565.+4-,--29;,&)(/,+3;,-.:810-/.06475)'*5+)*'*'&%%)&%(--288)5//.59+4557768:9335:7668799:7856019-//38223)*')%%$%%(1+.-'),2/./-,.031../0-'77658800),831124*7/.3+,2/(&&%(%#%.$(111;3-/5/0213++&$%%)+.70////-*,/+')(('&0*+130307081:86/+)0)*7208370.,-,/823777.:///9;440&)'(%$&&'&+($((0,+,'*+)+5.3:0%/''59512%((/))'&%,2(+20,3)*/--'.7*-9255(-2--(13*,00/'$((1;1..3985/-/6:5033447<978;5).+111/8./141:69'/70/3;)46868./*1-,95.46403/55+)%*',..,881724./+
@9018152c-08f7-4e1c-9c19-b286daa11838 ch=77 read=51217 start_time=2019-12-13T02:05:08Z barcode=BC01 runid=2c9cf7bc05858273f10e7d7ec552fc0bd742dc3e
CTCCGAAACAACGGTGATCCTAATCAGGCTCATCATTATATATACCGCGTGTATGAAGAAGGCCTTCCGGGTTATATACTTTCAGCGGGAGGAAGAGTAAAGGTCGCCTTTGCTCTCATTGACGTTACCCGCAGAAAACACCGGCTAACTCCGTGCCAACACCGTGAAGGGATACGTTAATCGGAATTACTGGGCGTAAAGCGCTTTACGCAGGCAGTTTCATTAAGTCAGATGTGAAATCCCGGGCTCAACACAGAACTATCGATACTGGCAATGAGTCTTTCGTAGAGGGGTAATTCCAGGTGTAGCGGTGAAATGCGTAGAGATCTGGAGGAATACCGGTGGCGAAGGCAGCCCCTGGACGAAGACTGACGCTCAGGTGCGAAAGCGCTGAGCAAACAGTTAGATACCCTGGTAGTCCACGCCGTAAACGATGTCTCGACTTGGAGGTTGTGCCCTTGAGGCGTGGCTTCAAACTAACATTCGTCAGCCGCCTGGAAATTACGGCCGCAAGGTTCTCCGTGAATTGACGGGGGCCCACTTCCGCTTATTGGAGCATGTGGTTTGGTGAATTCGATGCAACGCGAAGAACCTTACCTGGTCTTGACATCACAGAACTTTCGAGAGATGGATTGGTGCCTTCGGGAACTGTGAGACAGGTGCTGCATGGCTGTCGTCAGCTCGTGTTGTGGGAAATGTTGGGTTAAGTCCGCAACGAGCGCAACCCTTATCCTTTGTTTGCCAGCGGTCGGCCGGGAACTCCAAAGGAGACTGCCAGTGATAAACTGGAGGAAGGTGGGGATGACGTCAAAGTCATCATGGCCGCCGATACTGGCGCATACGAGAGCATTACTCGCGAGAGCAAGCGGACCTCATAAAGTGCGTCGTAGTCGGTTGGAGTCTGCAACTCGGCTCCATGAAGTCGGAATCGCGCTGAAGCAATCGTGGATCAAACGGTATTCGAACGCTGCTACCATCACCGCGCCAGAGTGGGTTGCAAAAGTAGAGTAGCTTAACCTTCCGGGAGGCGCTTACCGCACATGATTCATGACTGGGGTAAGTCATGCTCGATAACCGG
+
(%'&&',)%(&*&*'('''%%&%&$$&%&''$&&'))'(')*0+,0+--,-./1431)++(++21;-*/542+'(&$#&+/.)$**/7+'--**('#)(,++*/&"%&(1*))+*)+)-//(6711+*)),/1/33/.'*-+-)((1))*03(+-3&(%%$+$$%%%&(('$$%&'16/5/1+(((.*)+018-,&''-2**((()'&*+.(476*16:3*&.1...12&'*,+0/+42(,*(,0123,/),$&$)&&%$$'+*,1132/.))&$'&)*+-')0*..-*-02-+*',&-'*3..+)%'-)+2).0)(2374710/0/1071..,-//754132-/-((&**,%+033.*57871./**+$)&)*&'(%,-.3.-.,)&'''%'''..4-+)*'+&&44689-*/66015610224944:8+.,*,'-*)*+...2.0*)...+/,.-%&()*2:37452236/&&%%&'$(%)))$&'+)77,/-()&%&(&((..154*.(&*',2*),&%%$$)--011./83*31(#'&&('$%%%$-(2))-.22/*-12:3+(*'-)0,.+/014717531,+).3+)+((+,*++/)./.*222-')+-23,18,.$%(%,*/1/+3*,(0&*6878,:943/0+%))*45045646344453756689777)*,/589.8,,$'(%((1,,3109-8,7-2/97,.1.50-.0*,-*23/12023-+97.,4*(-,**,.519)5++/;1-1.01&/,)*''(+10.22002-./0;24432+(+,,*,)/581-/////40.,&'+*'(&())%%$#'$#$(&)'&'&(+)**+'&$'$$$%$$'++11/'('%)66,/2:84865&&'0.,22400/.12437'('+***,.04601,-.)+'((3003+3,,,408185603-,.*(''',,,,999;;7520&%%#%%('%%'%&$%%#$&$%%&')#)(%&%%$'&&'**/34:13445,&(()')*+&)'*.0/4488&(5/+*)*,,+(&-)%'%&'-/16;7,+.012,-1/,0+()'&,*)-+*$(+--304
@501d446c-75c9-4b8f-b307-93dbb7265436 ch=123 read=75255 start_time=2019-12-13T02:05:06Z barcode=BC01 runid=2c9cf7bc05858273f10e7d7ec552fc0bd742dc3e
CTCTACGGGAGGCAGCAGTGGGGAATATTGCACAATGGGCGCAAGCCTGATGCAACCATGCCGCGTGTATGAAGAAGGCCTTCGGGTTGTAAAAGTACTTTCAGCGGGGAGGAAGGGGTAAAGTTAATACCTTTACTCATTGACGTTACCCGCAAATACCAGCTAACTCACCGTGCCAGCAGCCGCGGTAATACGGAAGTGCAAGCGTTAATCGGAATTACTGGAGGTAAGAAAGCGCACGCGAGCGGTTTTGTTAAGAAGTCAGATGTTAAATCTGGGCTCAACCTGAACTGCATCTGATACTGGCGAGTCCTCATCAGGGGTAAATTCAGGTGTAGCGGTGAAATGCGTAGAGATCTGGAGAATTTCCGGTGGCAGGCGGCCCCTGGACGAAGACTGACGCTCAGGTGCGGCGTGGGGAGCAAACAGGTTAGATGCCCTGGTAGTCCACGCGCCGTAAACGATGTCGACGGGTTGTGCCCTTGAGGCGTGGCTGAGCTGCCGCGTTAAAGTCAAACCGCCTGGGGAGATACGGCCTGGAGTTAAAACTCAAATAGATGGCAGGGCCGCACGGCAGTGGAGCATGTGGTTTAATTCGATGCGAAGAACACCTGGTCTTGACATCCACGGAAGTTCAGGATGATATTGCCTTCCGGGAACCGTGAGACAGGTGCTGTAGCTGTCGTCAGCTCCGTGTTCGTAGAAATGTTGGGATGAGATCCGCAACGAGCGCAACCTTATCGCTGTTGCCAGCGGTCGGCCGGGAACTCAAAGGAGACTGCCGGTGATGGCTGGAAGATTAGGGATGACGTCAAGTCATCATGGCCACCGACCAGGGCTACACGATGCTACAATGGCGCACAAAGAGAAGCAACCTCGCGAGCAGCGGACCTCATAAAGTGCGTCGTAGTCCGGATTGAGTCTACCGCTTCGGCTCATGAAGTCGGAATCGCTGGTAATCGTGGATCAGAATGCCACGGTGAGCCGTTCGGAGCCTTGTACACACACCGCCCGTCACACCATGGGGTGGGTTGCAAAAGAAACGGTAGCTTAACCTTCGGGAGGGCGCTTACCACTTTGTGATTCATGACTGGTGAAGTCGCTTTCTGGGTAACCGGAAGATAGAGCGACGAGCAGAAATGAGTTGCTGGTTAAGAACACCGACAACTTTCTTCAGCACCAGCAATACGTAACTTAC
+
-/-&*,-31(*/.*..+(4('&''*--1420/,3-,'+/))(/0(/741-)'$().23769511/1/30//21*,/.)2-8/9'4716/1190('*)*/-9*%+*.8:+(*2,3*43.,193*)501,-0*/3+$(*/(6((+(*/.)*5*(,.,'$&((''(),2,-*$&'(($,())()&1)$%&'&/,-,40'(**+*--4,13.9.7.2-,+&)()*'.+'*(%**'.0-())+)0.1+*1-+)765)-130(&'(*12)452(++*3-).#&(**,+.,+)&()+*67551/*()'$$%$%&*-..2',,/2*$175,/2*5*60,+710-//.-/-.-72-/476*))(0.121-'&%%*-+.(()*,-+''*()%)32,)30252.5+,+,+**+014*4-/.,&,+,:679+')*8:18+1--.,'+,,47()375+*42/%(*,080/04560/..*0/,++'+*+/-.369),(((1225-6+(''$)*)%)&'*)(),,*'&$&(&+*(1-,,+/)%')*&-'021)))$++6+2.%)'*29+*+&%+*)(%(+)/+$'#%(.,%02/1&)//32+)/*47396;5'&)''&(,'*-(%*'%%))%'')(--11,&*,3-0..7*&%+))+-)%2'(2-1+-&/1*.,55660,,))))-/-*%%%$../154799.-./)'+,,0*'%%%%,-)*0,6+0*'*&%'$'.($(..4,+14200/0.//,,+$%)(---590112514,90/597+/+.63;*-*'&(/79::)66//)'(()*&'&%$','143.//122381'')*+/0.0/0-+(,2/169*7981--,&((&+,34-437,4,(&&%'+3'%*%)(''%$,'(*.4+,)+())*++/..0/,4:0,036355)*')+/,--*1+/(***'$*)('*)*,'--8574.2.-0*4,-,+()*&+,0''2**/9556--45489.**+''(&++1-/97+-(+,*)0-/0/*-&+-/820:,.321101:7:673)((,)-6*+33-(%)'$$&+)**)-+4,4:7;5050()0-.701/-27(.182,-027;7.*++-.67)*+'%))()*+3/+*(+(+597975:0220('+/:::2/46.%(&$(()+,3.,,)(%+%+%'*,-11-(3-.(,5+*7:/(&)(,./&14944221,(&'$$%
@42d09e5c-6a10-4405-b7f9-781e7e059780 ch=210 read=45063 start_time=2019-12-13T02:05:09Z barcode=BC01 runid=2c9cf7bc05858273f10e7d7ec552fc0bd742dc3e
CTACGGGAGGCAGCAGTGGGGAATATTGCACAATGGGGAACCCTGATGCAGCAACGCCGCGCGTGATGATGAAAGGTTTTGGATCAACAAAGCTCTGTCTTTGGGAAGATAATGACGGTACCCAAAGGAGGAAGCCGACTGCTACGACCTGCCAGCAGCCGCGGTGGCCGTGGGTGGCAGGCGTTATCGGATTTACTGGGCGTAAAGCGCAGGCAGTTTGTTAAGTCAGATGTGAAATCCCCGGGCTCAACCTGGGAACTGCATCTGATACTGGCAAGCGAGTCTCGTAGAGGTAGAATTCAGGTGTGGCGGTGAAATGCGTAGAGATCTGGAGGAATACCGGTGGCGAGAGCGGCCCCTGGACGAACTGACGCTCAGGTGCGAAAGCGTGGGGAACAAACAGGATTGGAAATGCCCTGGTAGTCACGCCGTAAACGATGTCGACTTGTGTGCCAGCAGGGCGGCGGCTTCCGGAGCTAACGCGTTAAGTCGACCGCCTGGGAGTACGTACAAAGGTTAAAACTCAAATGAATTGACGGGGCCCGCACAAGCGGTGGGTATGGTTTAATTCGATGCAACGCAGAACCTTACCTGGTCTTGACATCCACGGAAGTTTTCAGTGAGAATGTGCCTTCGGGAACCGTGCCAGAGACAGGTGCTGCATGGCTGTCGTCGAGCCCTCGTGTTGTGAAATGTTGGGTTAAGTCCGCAACGAGCGCAACCCTTATCCTTTGTTGCCAGCGGTCGACACGAGACTCAAGGAGACTGCCAGTGATAAACTGGGGAAGGTGGGATGACGTCAGGTCATCATATTGCCGACCAGACTACACGTGCTACAATGGCGCATACAAGAAGCGACCTCGCGAGAACAAGCGGACCTCATAAAGTTAAATTGTCCAGTTAGGTCTGCGCTCGGCATAAGTCGAGGAATCCGTAGTAAATCAAATTGGATCGAGAATACTTACACCGTGAATACGTTCCGAGGCATACACCGCCCGTCACCGTAGGGGTGAGTTGCAAAAGTGGTAACCAACCTTCGGGAGGCGCTTACCACTTTGTGATTCATGACTGGGGAGTGAAGTCGTAACAAAGGTAACCGG
+
1145/7.)&),6'7+561+)'&%)&-+*./6-;..97*-157+)*)-'(*,2352--2)*'&(()'++,--.7,/*210)0-..+'%'*1*)00474753<937...,0/05--,.*12,0-),(().)1)/*&&'$%%'$%'&'%##%')-2121..02/+,')%$$$%)'*+))40,.66110.,1)+&-92/149;78752;7()((%*,,$'130&)/)-)-.''31&,*+80-.32*+1/13554741/50(**../4467111./+4**(2),+'*)+(*//&)%*)+*(/+/.0/-5.,*%,)/2104:/-17857111201--.++0*1,254*'/,:./0('+.+.890*+0960,&%)$&%#$(*4*34433+*,*)).-054.'(0295:357,/+,'/)*)%093.//0')*,+./0:9976+0-0657:63*+(%&$$%'''&*%*2-(-&&(-'(,*+.+(&'-*,*(*('.-7)-7/.4:8::423,(')+,0%%,+80-4-6.<;63666::2*'$)'**-/384/2('*-444587931,'%-7608;6075<5211/3876**'&(+,419004147;9170./5:854631.0,.798)$&%&**-2./-+1,'-**/3,34.,,(%%'%%)/.%,'*.4,+,++.421-24260'*%+)&%%(((**&+*,6+**.71<789874497239895465496:7;,2-,+1(+1/*/+&)&(+35;40'%(%(&&*,163+'/)'()+347:23210238310783(,.*+)(47-0668773)&+.227611*'(&*,**.*)-&(()(%))*)+*+.342-3/&(%$$%%($(('(,+*()++,-+(-/-.3(,-765540+-17/,-')'$&$%',*#,(1),%-,,(*%(*-4+)++'.(**+'(--2.3&%#$$%(+)($)(),*/.610&%+(+'&(&%&''+&'*)&&&&((+.-&'$+).$$#&$()*+/+,)+')()(%))'&&'%+)1$.*4*'$'&-''%'%&#$$(-/&2)'*.-*,+0*-.)+*1/-058:<966777332-)$&((-.*-.0559887+,7.6;;;98
@a8b68e05-6887-4182-848e-ff0102ef029c ch=165 read=87389 start_time=2019-12-13T02:05:15Z barcode=BC01 runid=2c9cf7bc05858273f10e7d7ec552fc0bd742dc3e
CCGGTTACCTTGTTACGACTTCACCCAGTCATGAATCACAAAGTGGTAGCGCCTCCCGAAGGTTAAGCTACCTACTTCTTTTGCTTACTCCATGGTGTGACGGGCGGGTGTGGCTGCAAGGCCGGGAACGTATTCTACCGTGGCATTCCTGATCCACGATTACTAGCGATTCCGGCTTCATGGGTCGAGTTGCAGACTCAATCGGCTACGACGCGCTTTATGAGGTCCGCTTGCTCTCGCGAGGTCGCTTCTCTTTGTATGCGCCATTTGTAGCACGTGTGTAGCCCTGGTCGTAAGGGCCATTGACTTGACGTCATCCCCACCTTCCTCAGTTTATCACTGGCAGTCTCCTTTTGGGGTTTGCAGCCGGACGCTGGCAACAAGGATAAGGTTGCGCTCGTTGCGGGACTTAACATTTCACAACACGAGTGACGGCAGCCATGCAGCACCTGTCTCACGGTTCCCGAAGGCACATTCTCATCTCTGAAAACTTCCGTGGATGTCAAGACCAGGTAAGGTTCTTCGCGTTGCATCGAATTAAACCACATGCTCCACCGCTTGTGCGGGCCCCGTCAATTCATTTGAGTTTTAACCTTGCGGCCGTACTCCCAGGCGGTCGACTTGGCGGCAACCAGGCCGCCTCAAGGGCACAACCTCCAAGTCGACATCGTTTACGGCGTGGACTACCAGGGTATCTAATCCTGTTTGCTCCTTTCGCACCTGAGCGTCAGTCTTCGTCCAGGGGCCGCCTTCGCCACCGGTATTCCTCCAGATCCTACGCATTTCACCGCTACACCTGGAATTCTACCCCCCTCTACGGACTCAAACGCCGGTATCAGATGCGGTTCCCAGGTTGGGCCCGGGGTTACCATCTGACTTAACAAACCGCCTGCGTGCGCTTTACGCCCAGTAATTCCGATTAACGCTGCACCCTCCGTATTACCGCGGCTGCTGGCGCGGAGTTAGCCAGTGCTAACTCTGCGGGTAACGTGTGAGCAAAAGGTATTAACTTTACTCCCTTCCTCCCGCTGAAAGTACTTTACAACCCGAAGGCCTTCTTCATACACGCGGCATGGCTGCATCAGGCTTGCGCCCATTGTGCAATACTTCCCCACTGCTGCCTCCCGTAGGAGCAATATCAGCACCAACAAATAACACAAGACGCAACAACTTTCTTCAGCACCAGCAATACGTAATGAAAGAAAAAAAAAGA
+
983238+0529-20(,.046:915:2-1687711872**))+&&%&)&')%'()+++,/2-+4+:,)/.4582/149-541(%%$$+,.33(2+5645644)/(%))%&$*%#$(+1/80.81(4-,5..4//5.&)4718,7,,.;1,,./43/)**'/*+,4.-///8;7+,-))5-263,*,.456493437:::937/+&$$(+,713,.%',1103311311.-)-&#'(',++.(&*''(+-/81765<4,)*,)++7,0/73-+,/.+,.*+,'&)+.8/,5:9:5.7*+&/(&&&$&&&*),-46889.;65-0135<7747./0:914689919.,/0179-255)(-/'2+&#''./,*.&+*1-4-,.2016',+.3)+++0/1/56774701+334**'2)31089//115534-+++-383(60(2:17480/111:1257,/')(68:6;3027+3,'),-0+(,-259612282++1.7:017<:96796445:<54:414182;98:868091/0668,((-(,74/.-,-1///2-*3.0-20-.345:.695)',-/94<8-9<8.112;<7/32*/++,4889,...+18/(.0/1//0-.233--*&()*'('+).*.+.0/2*+(1+*%'+3.6.4*1+120100-///0;,'*'4222:;59878859;62359789786890<;./.*&'/7..63790.--6317*-/11.-,.-3-/7:24811,.**+;;-/,',*+0-.,+*)))+,56-*22447<;53795663.,/7)+**(,0))*/4983,+1/.+)5*02115)/*1((+/02:478:6:&78;382./.&%)1)6.((..()0&,-'-0114/7.:/9967:<8:;11100./$'*(').,+'&%)-678:3//,2.3-+)(&$''./,/542944635;897;998939-*'&(*&(1900.4%(0),,(&'--3.:)3/.035,1%'*234-:/)+,*')-*'**,0-0129)3875616(*065-5)**'-4,//6678;0..0-3/74<88<85724/4264;655675868799'32/48&*0.56++.,./+4+*&%-2/87-,320/..0521<4/147++)..;0017.*-..33)53/2+.)((*)3+04(0&+(.(-/88-564+,13:;54+.**&-+*+.,,'(($+..--,)'%$%
@a9826d47-0408-4070-a24c-56eda4825bc0 ch=504 read=70683 start_time=2019-12-13T02:05:15Z barcode=BC01 runid=2c9cf7bc05858273f10e7d7ec552fc0bd742dc3e
CTCTACGGGAGGCAGCAGTAGGGAATTTTCGGCAATGGGAAACCCTGACCGAGAGCAACGCCGCGTGAAGGAAGGTTTCGGTTCAAACTTCTGTTATAAAGGAAGAACGGCAGCTACAGGGAAATGGTAGCCGGTGACGGTACTGACCAAAGCACGGCTAAACACGTGCCAGCCGCGGTAATACCGTAGGTGGCAAGCGTTATCAGGTATTGGGCGTAAAAAGAGGAGCAGGCGGCGGCAAGGGTCGGGCGGCCTGAAGCAACTTCAGTAAGCCATAGAAACCAGGCAGCTAGGTGCAGGGAGAGGATCGGTGGAATTCCATGTGTAGCGGTGAAATGCGTAGATATATGGAGGAACACCAGTGGCGAAGGCGACGATCTGGCCTGCAACTGACGCTCAGTCGAAAATGAGGTAAAATAGGATTAGATACCCTATTAGTCCCACGCCGTAAACGATGGTACTAAGTGTTGGATGTCAAGTTCAGTGCTGCAGTTAGCGCAATAAGTACTCCGCCTGGTTAAGAATGAAACTCAAAGAAAGGAATTGACGGGGAATGGCCCACGAAGCGGTGGAGCATGTGGTTTAATTCGAAGCAACGCGAAGAACCTTACCAGATCTTGACATACTCATAAAGGCTCTCCAGGAGTAGATAGCTATATGAGATACAGGTGGTGCATGGTTGTCGTCAGCTCGTGTCGTGAGATGTTGGGTTAAGTCCGCAACGAGCGCAGCACTTATCGTTAGTTACCATGTTAAGTTGGGGACTCTGGCAGAGACTGCCGGTGACAAGCGCTGGAGGAGAGGCGAGGATGACGTCAAATCATCATGCCCCTTATGACCTGGAATACACGTGCTACAATGGATGGTGCAGAGAGGGAAAGCCTTGAAGCCGCGAAGCAAAACCCATAAAAAACCATTCTCAGTTCGGATTGTGGTCTGCAACTCGACTACATGAAGTTGGAATCGCTAGTAATCGCGAATCAGCATGTCGCGGTGAATACGTTCTCGGGCCTTGTACACACCGCCGTCACACCACGAGAGTTGATAACGCGAAGCCCGGTGGCCTAACCGCAAGGAAGAACTGTCTAAGGTGGGATTGATGATTGGGGTGAAGTCGTAACAAGTAACCGG
+
(*.()*'3501623780661-+))(-3<858;5571-+'),+24)(*1230-(+&.02/'(&()+'(()*(),),)<400.)(%&(%')3..,0/./581).+,)10-.00(-+*+/+3/++03++-0*-/7')*,-2)./+---+/-25+)((',$'')'%%()),+*(()1.4-/*+-1+&(&'(&.-,07321---*;--/%/-.(+0-352237;7/*&&/,(*,..39/8/--(+'/1+*,(*(%)%($&).-*)+((2+,&,,9<6:9&.'(+151711973/01/',-/2*73*')(0935-($(*&+/,537(*')%%'*01794682/0486&()0*-+020.4./41/35'/-+'%&)(++8787-+-./23585.61).(,-999:3%(-.%++,%%'&*)(+99-5,,2*.)*&*)+,7*)(''')-51+$,+34899:0-+(**)*)/26411.4171;;777+,,,9:)8:9:;;:47441&+*,./-0/0--.-08/17'&%'&./+/78-43*+7162)(*('')-.313113*/1$$$(.,4-%&',-)/1768:110&0(&)0/6+.-/7-)))),16868//,+.5/.*,++/+,%--/7//-.,.06756582,4./-),('++(&))*52%()-0420-+')*)+(++,(7611121-46./2736,-./0898672634049558,968887231.+/059+,()&.&((&()),-4507*-/2/16'3&.''(,.4,,4,,8-,'%&%&&),-88688)753230/-,(/014,3))'&(,-,),.-3666416/76,226855(*,-+*3.,*+.2+,,/)*/.(*()-997050/6;::87965++&)&-/(+*'',+*-./5-18,,)..'.2;;9162.-1/739.8789<0/0.0662'0&2,--'150*)))'(*/*+*%'(+)2.6,/00/313722311,4,--4545:68.*.&.-134659787:94626;035-,70.5/..552203<990./..4368210+((*0+''+&&&%''*,*.3,*74203,)+)+*&'*.*/,*)(',-785/4--'0)20-2,+,-.2:37780)/24137432821+*+381,2/
@6ab9ebcb-c7b6-426f-b742-361b23f0593f ch=34 read=54598 start_time=2019-12-13T02:05:28Z barcode=BC01 runid=2c9cf7bc05858273f10e7d7ec552fc0bd742dc3e
CTCCTACGGGGAGGCAGCAGTAGAAATTTTTTCGGCAATGGAAACCCTGACCGAGCAACGCCGCGTGAAGGAAGAAGGTCTTCCGGATTGTAAACTTCTGTTATAAAGGAAGAACGGCGGCTACGGGAAATGGTAGCCGGTGACGGTACTTTGATATTAAGAAAGCCACGCGGCTAACTACGTGCCAGCAGCCGCGGTAATACGTAGGTGTGGCGTTATCGGAATTATTGGGCGTAAGGAGGCGGCAGCGAGTGCTGTGGTGAAGCCTGAGAACGCTTCCGGTAAGCCATGAAACCGGGCGCTAGAGTGCAAGGAGAGGATCGTGGAATTCCATGTGTAGCGGTGAAATGCGTAGATATATGGAGGAACACCAGTGGCGAGCGACGATCTGGCCTCGCCAGCCTCAATCCAGCGTGGGAGCAAATAGGGTTGGTACCCTAGTAGTCCACGCCGTAAACGATGAATACTAAGTGTTGGATGTCAAAGTTCAGTGCTGCAGTTAACGCAATAAGTACTCCGCCTGATGGTACGTTCGCAAGAATGAAACTCAAAGGAATTGGCGGGGGCCCGCACAAGCGGTGGTGGAGCGTAATGGTTTTAATTCGAAGCAACGCGAAGAACCTGAATCTTGACATACTCATAAAGGCTCAGAAATGGAGAGATAGCTATGTGAATACGGGTGGTGCATGGTTGTCGTCAGCTCGTGTCGTGAATGATTCGATCCGCAGCAACCTGTATCGTTAGTTACCATCATTAGTTGGGGACTCTGGCAGACTGCCAGTGACAAGCTGGAGAAGGCGGGGATGACGTCAAATCATCATGCCCCTTATGACCTGGGCTACACGTGCTACAATGGATGGTGCGGAAGCGGCCGCGGTGAAGCAAACCCATAAAAACCATTCTCAGTTCAGTTGTAGTCTGCAACTCGACCATGAAGTTAAGGAATCGCTAGTAATCGCGAATCAGCATGTCGCAGTGAATACGTTCTCGGGCCTTGTACACACCGCCGTCACACCACGAGTTGATAACACCCGAAGCCGGTGGCTAGCCGCAAGGAAGGAGCTGTCACAAAGGTGGGATTGATGATTGGGGTGAAGTCGTAACAAGGTAACCGG
+
++3-**7110)$(,,*-1-.0.*&)0)4979-./:4361)*-+*04+*,-/(,,/2/.514;6675202+1+5%%(,+0//5.(4+-1///390.2/,-+./*,2+',0*4-.871:3-4-.+1+.(*'%&(0.-..2*5.0-8*03.../-&&**-,/)'-2-.08**%&*'+$%*)./72835.),+(-60674814*..626+.',.1-5/--40.3.1,*/*)4.60/,,,-2(*%&'6563/(2(%$%'.././1-*'((,/,.,%+'&&)4+30.3-.4249**),50.2&3+(&$%'%((+551,.2,)'*5158194+3+3+47343323///+-2+)--)./5-778776045300*/-,34523-4,,+2233/1/013*+')%'&$%$%$((()$'))'+')+0391,-/1;84+1810/$(*'-1((&&)&),/5/2259777;4212237:6/.(+0/365:7:6:7980++)-8:7898-*&,',+406011.8./1).)))14,.60+'((,.../+5:.013-163/1;95699<4*-('*$)%))353,-8*&'&**5'22+(((+,2$')()*))419;;,87681(-,%(565'5*-2(+./+*)%%()38..-.-/***$%35,14367**&)+()..***--/0//,,.&+-0+,-%-0*+24-203.*3*''*,45+0000./,24--)(&&(').**+..,%##$$**//,)))..254.146246,5.).+)(+6.,0-+/26/,4.*+*),075&10002.0.0350.,),+/***/73536656939+*)*-,*-)+-.-/445558.-++,2/-,)++'(+/%/0112/-0'/(*$))%''+-53,',(0**,,#&+..18..00;98,+.45;999468<9%.(1(,,,33/2306001.(.-(**//.35'')*/00211//02.3.//834;950,.,/35946)4589<::863;01367650/6000500-/4&))&)/2436902./1/.,,,783&1)'')*).3.6343,%%&*-,005',&')(%()980/%(,4'.'-0<609+*+-,0.6.884.-2,,,2/3.)',,*1+133615
@f9cf3980-1b25-477d-8a25-8d39eb8c9bb9 ch=84 read=59838 start_time=2019-12-13T02:05:24Z barcode=BC01 runid=2c9cf7bc05858273f10e7d7ec552fc0bd742dc3e
CTCTACGGGAGGCAGCAGTAGAATTTTCGGCAATGGGGAAACCCTGACCGAGCAACGCCGCGTGAAGGAAGAAGAGGTTTTCGGTTAAACTACGGTATAAAGGGAAGAACGGCTACAGGAAATATGGTAGCCGGTACTTATTAATACGGCTAACACTACGTGCCAGCAGCCGCCTGCGGTAATACGTAGGTGGCAAGCGTTATCAGGTGTGGGCGTAAAGAGGGGCAGGCGGCAGCAGGGTCTGTGTGGTGAAAGCCTGAAGCTTAACCGGTAAGCCATAAAACCAGGCAGCTAGAGTGCGGGAGAGGATCGTGGAATTCCCATGTGTAGCGGTGAAATGCGTAGATATGGAGGAACACCAGTGGCGAAGGCGACGATCTGGCCTGCAACTGACGCTCAGTCCAGCGTGGGGAGCAAATAGAGTTAGACCCTAGTAGTCACGCCGTAAACGATGAGTGATACTAAGTGTTGTTGGATGTCAAAGTTCAGTGCGGTTAACGCAATAGGTACTCGCCTGAGTGAGTACGTTCGCAAGAATGAAACTCAAAGGAATTGACGGGGGCCCGCACAAGCGGTGGAGCATGTGGTTTAATTCGAAGCAACGCGAAGAACTACCAGATGTGACATACTCGCCAAAGGCTCCAGAGATGGAGAGAGATAGCTATATATGAGATACAGGTGGTGCATGGTTGTCGTCGAAACCGTGTCGTGAGATGTTGGGTTGATACAACGAGCGCAACCCTTATCGTTAGTTACCATCATTAAGTTGGGACTCTAGCAGGAGCTACCAGTGACAAACTGGAGGAAGGCGGGGATGACGTCAAATCATCATGCCTTATGACCTGGAGCTACACACGTTAGCATGCTACAATGGATGGTGCAGGAGGAAGCGAAGCCGCGAGGTGAAGCAAAGCCCATAAAACCATTCTCAGTTCAGTTGTAGTCTGCAACTCGACTACATGAAGTTGGAATCGCTAGTAATCACTTGGTGGCATGTCGCGGTGAATACGTTCTCGGGCCTTGTACACCGCCCGTCACACCGAAGTTGTGCTGCAGAAGCCGGTGGCCTAACCGCAAAGGAAGGAAAGCTATCTAAAGGTGGGATTGATGATGATTGGGGTGAAGTCGTAACAAAAGG
+
+*-'),(56..0.,.01,45)---452-.+)-4/12/'*/+1<4/./32/1)-.21.389:8;:8320*/'))'+(-27,,/+1)2.,%')$&*.,048;*.0)0,,06.&+((+0,3*-30*%''*5///&(&'%*-/*2+.&-**,+,)---),+'(%)'+21-/,.00'(%$#%'(-,*'(+,,31534:32.*0'*,//2)33+/469431/17-%%,5/***171/92/.3.399052.1-(++(),03.13..'*((,(-%,&)*.8;+7:0-4;9.8.-59822//+-,..143:3+++18666&-(*1)3*.4.,.1221*11+64/--,)+5::979.-,,,(+)'(',.*((),4.*,*.-77895144333273779732*)(#'+/*,+4%%&))95+6-)+-;<</3-'(-2*(''*)(,55*/021546;7::;33.,/-)*(&'+*304555409/.81200+..0:3-1:7./*,/%*+4253/.2/.)32,*(/3)0263&%'&%'((008;94.2'',''+&,,'/459/)-&)*)+)3')22..8.(**+37,.,.)75+0-/6.--65<95:8:71--+.1663.+,4+&,'(*2.''53%*'(*-23886'''342-5309)**//0:97-+*)*-.1)0.00346234401112)/0..679:7:9638.0044-*/.+-2.54588875136446'1+3*'()'++360.75(/)&+//-5534308-,/008<566.1734-4)-4',162/*/0+'-&&)0&,.../.)'''&+,840.*%&(.**5:617777602(-*./535.0-2/'')..14;*,5&*,0.,.*)+&-*'''%$$'(),.812;::8.200,.&&-(++)+%&,&+501/*--++0/-.185),/**./8;43:89;769024:5,5/7132435)++.'-(/../()),-,.00/6/60;89,,*')*0--,'((%+(-)))-166746.*+./:54755;540+606302-*)*+08257-/31/.,.2(&$*)((&&%$#(&&**)0632--.100/635)6)0*'.(0)*)&%&&'%*7-6:,-,101-&,%'(-+*+++0629941/.1..1*/,-+*46)*0
@22443391-3836-4583-a8ae-43c16db976de ch=221 read=42475 start_time=2019-12-13T02:05:28Z barcode=BC01 runid=2c9cf7bc05858273f10e7d7ec552fc0bd742dc3e
CTCCTACGGGAGGCAGCAGTAGGAATTTTCGGCAATGGGAAACCCTGACCGAGCAACGCCGTGAAGAAGAACCAGTTTGTAAACTTCTGTTATAAAGGAAGAACGGCGGCTACAGGAAATAGTGTAGTGACGGTACTGATAGAAAGCCACACGGCTAACTACGTGCCAGCAGCCGCGGTAATACGTAGGTGGCAAGCGTTATCGGAATTATTGGGCGTAAAGGGCAGGCGGCAGCAAGGGTCTGTGGTGAAAGCCGCGGGAAGCTTAACCAGTAAGCCGAGAAACCAGGCGGCTAGAGTGCAGGAGAGGATCGTGGAATTCCATGTGTAGCGGTGAAATGCGTAGATATGGAGGAACACCAGTGGCGAGAGCGACGATCTGGCCTGCAACTGACGCTCAACCCAGCGTGGGGAGCAAATAGAGGATTAGATACCCTGGTAGTCCACGCCGTAAACGATGAGTACTAAGTGTTGGATGTCAAAGTTCAGTGCTGCAGTTAACGCAATAAGTACTCCCGCCTGAGTAATTACGTTCGCAAGAATGAAACTCAAAGGAATTGACGGGGCCCGCACAAGCGGTGGAGCATGTGGTTTAATTCGAAGCAACGCGAAGAACCTTATCGGAGTCTTATACTCATAAAGGCTCCAGAGATGGAGAGAATGGCTATATGAGATACAGGTGGTGCATAGTTTGTCGTCAGCTCGTGTCGTGGATGTTGGGTTAAGTCCCGCAACGAGCGCAACCCTTATCGTTAGTTACCATCATTAAGTTGGGGACTCTAGCGAGACTGCCGGTGACAAGCTGGAGGAAGGCGGGGATGACGTCAAATCATCACGCCCCTTATGACCTGGGCTACGTGCTACAATGGATGGTGCAGAAGCGAAGCCGCGAGAGGTGAAACAAAACCCCATAAAACCATTCTCAGTTCGGATTGTAGTCTGCAACTCGACCCCATGAAGTTGGAATCGCTAGTAATCGCGAATCCAGCATGTCGCAGTGAATACGTTCTCGGGCCTTGTACACCGCCCGTCACACCTGAGTTGATAACACGAAGCCGGTGGCCTAACCGCAGGAAAGGAGCTGTCTAAGGGTGGGATTGATGATTGAAGTCGTAACAAGGTAACCGG
+
*-24,,.(74*/3*/1332:94*1*3:;916;447444+%)+26.--.332-2/30.+.40,+**&)''&&'+%-*1)'++40/05/3+00,.88+,,1*'/46-1/.4/2/./)*(/2,'1/&(%('(%*%),,.*))))*./+/11//*2.0.-/415122338;7/0/.6,7618/3111:59-9,-5947846345104).(*.,),.089631/2+')1--0877;+&(')+*.4,.,,,,5**-().07-.'0,'(&&&&)&+,+//04&'%&'&+0,34-1,+',+*.+,//17095-.-/3113273.11/917++)*,0.64697419/--543003*)((*)2.'('')..,+/+)()'$'(23.././-&.06-///41012277881-/1-)&'('230(*),7972/.%0-+.1,,26618)'&&'*4(..&)02747445/*,..+//./9854767<998:78/77-)8:;8994-(&*&(--0.2036;624%,%'(+4)+.2/+(())%0)*+99<9471*+2:9849.,-58;/**++0./0&')/,12($+(,.-'&*-+-4'*,0.+),+0;807537-,7..-+1-/...().,*,+),;'+$'*+/*1/,0/0))/7//6438)++,+.665/((&&)*')()*++,//15324+4,,59988997/::.-5/.())+,+333386140'////6'1.)7882816.+.2.,))++*+1+45(/)(,6(9,,+20-1901/(*,/-..5/9:20686,',+&%0/37283*4.++.5-../;0-1,,4195/1860-+,+,6623+/03:1,0.299+*+),++11,%,5,'&'''665259<:893637596(*'((.,00/3:452/*',.,+00)+3;71421-+*.:;23:9:;878467:7(4(3,--2677799181/+.)*&&)),,4,,6384876873312,10//396.5/.**,/0523113(-201..18.41*+6+1641/700/1024/9;),973123+&&))-7,,++5.*,(),+095;79903)+34-,,/*,+0(-&'((5256626-1()&..*/.+,,/041.*+((-060(*,1'5-3:;:89
@2d6caea1-a867-44cb-9e79-d697a1399b2f ch=89 read=48992 start_time=2019-12-13T02:05:31Z barcode=BC01 runid=2c9cf7bc05858273f10e7d7ec552fc0bd742dc3e
CTACAGGGAGGCAGCAGTGGGGAACTCGTACTGTGGGCGCAAGCCTGATGCAGCCATGCCGCGTGTATGAAGAAGGCCTTCATGTAAAGAGTACTTTCAGCGGGAGGAGGAGTAAAGTTAATACCTTTATGTTGACGTTACCCGCAGAAGAAACACCGGCTAACTCCGTGCCAGCAGCCGCGTATACGGAGGGTGCAAGCGTTAATCGGAATTACTGGGCGTAAAGCGCGCAGGCGGTTTGTTAAGTCAGATGTGAAATCCCCGGGCTCAACCTGGGAACTGCATCTGATACTGGCAAACGGAGTCTCGTAGAGGGGGGTAGAATTCCAGGTGTGGTGAAATGCGCGTAGAGATCTGGAGGGAATACCGGTGGCAGAAAGGCGGCCCCCCCCTGGACGGGCCCGACGCTCAGGTGCAGCGTGGGGAGCAAGCAGATACCCTGGTAGTCCACGCCGTAAACGATGTCGACTTGGAGGTTGTGCCCATGAGCGTGGCTTCCAGAGCTAACGCGTTAAATTAAACCGCGCCTGGGAAATTACGGGCCAAGGTTAAAACCGATAGAATTGACGGGGCCGCACAAGCGGTGGAGCGTAATGGTTTAATTCGATGCAACGCGAAGAACCTTACCTGAATGCTTGACGCATCCGGTTTCAGAGATGAGAATGTGCCTTCGGGAACCGTGAGACGGGTGCGCATAGCTGTCGTCAGCTCGTGTTGAAATGTTGGGTTAAGTCCCGCAACGAGCGCAGCCCTTATCCTTTGTTGCCAGCGGTCCGGCCGGAACTCAAAGAGGAACTGCCAGTGATAAACTGGAGGAAGGTGGGGATCAAGTCATCATGGCCCCACCACGACCAGGGCTACCGTGCTACAATGGCGCATACAAAAGAAGCGACCTCGCGAGAGCAAGCGGACCTCATAAAGTGCGTCGTAGTCGGATTGGAGTCTGCAACTCGACTCCATGAAGTCCGGAATCGCTAGTAATCGTGGATCAGAATGCCACGGTGAATACGTTCAGGCCTTGCGCACCGCCCGTCACACCATGGGAGTGGTTAAAAGAAGTAGGTAGCTTAACCTTCGGGAGGGCGCTTACCACTTTGTGATTCATGACTGGGGTGAAGTCGTAACAAAGGTAACCGG
+
#$$&%-7,.060-.,++-3571(.+/0$&%*.00+3-,)+/0,/39210/.-*2037476/-/05889/1-'())-,.-*&$'%)*,.&%%)''(0,*()(072+-1*,,%').7/)*0/7.12566,#'%.91/256:,4/)%)))0(&,,&)+404/-+2.-.76,.034..5/./0+.+*,*(+-20-0).*104/24101/,0+-.-2.121070-.467,+/*-&()-32,/196,.74427:67//,+'.6*)164+-1-/0:(5.9827-1,16./.-..**1*2503*,/**+))*/0448//*'-,858,/.-(-*,3++99+,&)+0.+1.)'*,++0300+-/11;0,/-**/*-5//:.7++&'+.'-,-276170245.),539,+%,($')22678/6998'(%&'-+06,))+48&)(',6068*+013,/0/1,.,08799:851.-(,-03/0./....05+-.;7.%%&''(0//1/024''-+(//.0+('(0,(&%)%,0-09.-',321-)''%'(()()%$)&'.21:491%.%&&#%'/)0./.257:4,/&()+-,*.1/405-./'-&%)3819/26493+*,**,$('%%*)(++-1-5.084.)''&&)*+,6046.2)))+.74,+)*+540,0/,/8.1,*/,.84-./1/:8/2.(%//-*+&)(-%/344787790+00088/4.-%)+*+00186180.+/.35-.6,6&$65&'.&),&.'(*.((75.20.5;5-30607(5*41(.)1-367;,'$(&()*4436-+*'&'-57/78.+,'(*,/.089+.27,'&066::34/3070.(.-&(*-.07-//2+**'&'(,2'()'*)-++-,-64601*%')')0*58685731+('*26*019646770,69+,:641024:9708+1+8-7,)*+-8582224470645524.8---3*1./113'-,',11401266:9891/179890+./736585283655)047.-)'%#%%.(*5-**001-,-,,440,)('2*.1*37+%)*&(',+,,-*-+5+56495'8.+0421693:227*./81**--7:640-)(,&+-&()/0,.0569;88;1,6-2::2:6
@17221ae2-8555-4236-b88c-66f91f8da9c7 ch=328 read=46662 start_time=2019-12-13T02:05:36Z barcode=BC01 runid=2c9cf7bc05858273f10e7d7ec552fc0bd742dc3e
CCAGTTTACCTTGGTACGACTTCACCCCGATCATGAGATCACAAAGTGGTGGCGCCCTCGAAGGTTAAGCTACCTACTTCTTTTGCAACCACTCCATGGTGTGACGGGCGGTGTGTACAAGGCCAGGAACGTATTCACCGTGGCATTCTGATCACGATTACACTAGCGATTCCGACTTCATGGAGTCAGTTGCGAACTCAATCCGGACTACGACGCACTTTATGAGGTCCGCTTGCTCTCGCGAGGTCGCTTCTCTTTATGCGCCATTGTAGCACGTGTGTAGCCCTGGTCGTAGGGCCATGATGACTTGACGTCATCCCACCTTCCTCCAGTTTATCACTGGCAGTCTCGCTGAGTTCCCAGCCGGACCGCTGGCAACAAAGGATAAGGGTTGCCGCTCGTTGCGGGACTTAACCCAACATTTCTAACACGAGCTGACGACAGCCATGCAGCACCGCAATCTCACGGTTCCCGAAGGCATTCTCATCTCCTGAAGACTTCCGTGGATGTCCAAGACCAGGTAAGGTTCTTCGCGTTGCATCCGAATTAAACCACATGCTCCACCGCTTATTGCGGGCCCCGTCAATTCATTTGAGTTTTAACCTTGCGGCCGTACTCCCCAGGCGGTCGACTTAACGCGTTAATCCGGAAGCCACGCCTCAAGGGCACAACCTCCAAGTCGACATCGTTTACAGCGTGGACTACCAGGGTATCTAATCCTGTTTGCTCCCACGCTTTCGCACCTGAGCGTCAGTCTTCGTCCAGGGGGCCGCCTTCGCCACCGGTATTCCTCCAGATCTCTACGCATTTCACCGCTACGCCTGGAATTCTACCCCTCTACGAGACTCAAGCTTGCCAGTATCAGATCACAGTTCCCAGGTTGAGCCCAGAGTTTCACATCTGACTTAACAAACCGCCTGCGTGCGCTTTACGCCCAGTAGTTCGATTAACGCTTGCGCCCTCCGTATTACCGCGGCTGCTGGCGCAGGTTAGCCGGCTTCTTCTGCGGGAGCCAACGTCAATGAGCAAAGGTATTAACTTTGCACCTTCCTCCCGCTGAAATGCTTTACAACCCGAGGCCTTCTTCATACACGCGGCATGGCTGCATCAGGCTTGCGCCATTGTGCAATATTCCCCTGCTGCCTCCCGTAGGAG
+
+-',17.*+)())&-(-014660+254--/22$'%(%*6..0/8-&)%&%&('(04.-3().175:8:'..-083567:04;9,*,-400&'(/.++0:7855584:83/0(('&-'(.6,.11..4.5.7:94;223;5//)(*4:611141++,+9++-*+*',-,).+,'(*4574%,)+%())&'*+&-)',//4*9/5*6.72-++,,.*+&),36))*-(.*.*)(1)*+/0).)+'&+&*()*/'+++032(()-58;626-,,++*+((%*'%),2:7.47:71//(35992-,+,++(*()+32597.:7*)2+4654223124;2./1777-&&'),,01+,-546:/93*%0022721/,-/2852+117+/.990*-2./7()&$'+.63822(7:42131./,'-1110:5.+100/2./9776641(0..07-100/*.-39)'*++.----29;801,*+,-.0*(,55628826')*/0-,0536:7879./(-0(,'-08;8366/,0/2;88<;9:11/()*-/+*)4+60<9:31018.///8571/+9+#+)*4)++360-.15298<806880330;;2,706161118693:34048;+-676/76544-4-9-851,*.*&()*/+0,(..*,+2510*)184-*+-))+(+*5-121354204--3,))%*)')+1-41//2(1-(-,3367;7:95,67**004:3+.//6<;0/.,/7/./47611/1135<:742,*-441,36/05073349/11/1015751101**/222255669459:5/36,2510(0527504/3.-&15/*+,0*2%$+*-/8.*((),-15&++.09,+*-&&,(55247.,-00/(%33.'$(%*,;60/001230/*0*5+86<:8:*,-,/226661//5-)-+1/('-.,4405)*.31650/00*,+/53./*()+04-5:+1172238,1)'#(%1/6.,*1-,)&&(((./870-),'*,3/,/./-+'+*-069;)0+/./712/123.-&,219;8,92-(12)++'('))++''(%.01*,)3096:54;861./-102.:444594336567&7165:27237+,,)+(/,9-,0/104.+,12003015),6580,-
@41aa65c1-cda2-46d6-9e40-fc5f8b097b5c ch=168 read=76468 start_time=2019-12-13T02:05:52Z barcode=BC01 runid=2c9cf7bc05858273f10e7d7ec552fc0bd742dc3e
CCCGGTTACCTTGTTGCGACTTCACCCCGATCATGAATCACAGAGTGGTAAAAGCGCGCCTCCGAAGGTTAAGCTACCTACTTCTTTACTCCATGGTGTGACGGGCGGTGTGTACAAGGCCGGGAACGTATTCACCGTGGCATTCCTGATCCACGAGTTACTAGCGATTCCGACTTCATGGAGTCAGGTTGCAGACTCAATCCGGACTACGACGCACTTTATGAGGTCCGCTTGCTCCTCGCGAGTCGCTTCTCTTTGTATGCGCCATTGTAGCGTGTGTGTAGCCCTGGTCGTAGGGCCATGATGACTTGACGTCATCCCACCTTCCTCCAGTTTATCACTGGCAGTCTCCTTTGAGTTCCCGGCGGACCGCTGGCCTTAAAGGATAAAGTTTGCCGCTCGTTGCGGGACTTAACCCAACATTTCACAACACGAGAGCTGAGCGAGCCAGCCCGTAGCACCTGTCCTCTTTTTTGGTTTCCCGAAGGCACATTCTCATCTCTGAAAACTTCCGTGGATGTCAAGACCAGGTAAGGTTCGCTTCGCGTTGCATCAGATTAAACCACATGCTCCACCGCTTGTACGGGCCCCGTCAATTCATTTGAGTTTTAACCTTGCGGCCGTATACTCCCCAGGCGGTCGATAGCAACGCGTTAGCTCCGGAAGCCACGCCTCAAGGGCACAACCTCCGTCGACATCGTTTACGGCGTGGACTACCAGGGTATCCCTAATCCTGTTTGCTCCCCACGCTTTCGCACCTGAGCGTCAGTCTTCGTCAGGGGCCGCCTTCGCCACCGGTATTCCTCCGAATCTCTACGCATTTCACCGCTACGCGATTCCTACCTCTACGAGACTCAAGCTTGCCAGTATCAGATGCAGTTCCCAGGTTGGGCCAGGGGATTTCACATCTGACTTAACAAACCGCCTGCGTGCGCTTGCGCCCAGTAATTCCGATTAACGCTTGCACCCTCCGTATTACCGCGGCTGCTGGCACGAGTTAATGATTATAGCTTCTGCGGGTAACGTCAATGCGCAAGGTATTAACTTCTCCCTTCCTCCCCGCTTTAGAGAATTACTTTACAACCCGAAGGCCTTCTTCATACACGCGGCATGGCTGCATCAGGGCTTTACGCCCATTGGTCACCAATATTCCCCACTGCTGCTTGCCTCCGTAGAG
+
,2./3.:24150+3)%$)*34;:1923/++00$&'*241')))*$-&)*072'(''*'(+*-('.12:6;40-./.21-.13964:501025+,4744/.010:;75866713)262237/)8*343,./943.32468542858(*,122/)*)%%+)+,51//113;43-&-309022/**+,%',/4,0,-//..-.-/0/5/4-**)*+'(#&-.--41.0,-.+&)./-.+/)))-,+&+*+,-/2261680...34547<.:.-,/,/)+./'-'(*,47/+3964)2'17534/0/01.+-.2/121698*;:+'63667-///,/.92'/346302.,09755&%,)+,.7914*-(''-%150/*)&*&*(55,4.9887-*(20*.(&*56394335;531210)--)+/-248/-++3,-(*%%&&)+,*(.1.+,/21202)&#$&'+,-''**(('%(*+0)(-6:.+0)&(&&)-)+$)4+/1483.,()+34,+3-98555;:,)**,73/'&*./-44/427,$',-:7:7..'))++$$'0.5;919)0.13679657.,+9+./(1,(*-1.'(*+0:7<748<9./-29:+*'*'(*+*'.4./-*)(++199-+173-88+*)&(#&)-(($$)*'*-..301.1(,0,-14:62/,.50.01472734-,0355747874;;-..11177:630))('1.)*-2,+''+521-()(0)'),*672*/-,.71+))).2-,+--+7322226;988:-2382794696<878;146,2--/;13.1)&(734380132435;:7468--*('$')*3422++15(.55/(#+()*4*-&))2,/7)43450&%'*-.&/1966-,/./-*&709(,./)&0,)(')*,.2...-/14137:;<9:94+0(*.7+&%%$&(4/((,1,(8;.))).//2)%%###&%,0-+6748638119-//;5559/:,*(,)%+-2//01,5*)'$$',619997::23984705//-2,0',(+)'-('$''+&')8,/8;7.856.-*,())'+&(&*'**380-2306:+))''&'((+*8:86421(.,0'5212597768894)15*,24**0/064).)(#(&&)+,-011578:5+-1)(%$&*',.3059+,0))'
@fdd1d49a-0052-4367-900a-9a51d1b917c2 ch=84 read=59923 start_time=2019-12-13T02:06:09Z barcode=BC01 runid=2c9cf7bc05858273f10e7d7ec552fc0bd742dc3e
CTCCTACGGGAGGCGGCGGTGGGGAATGTTGTGCACAATGGGCGCAAGCCTGATGCAGCCATGCCGCGTGTATGAAAGACGCTTCGGGTTGTAAAGTACTTTCAGCGGGGAGGAAGGGAGTAAAGTTAATGCTATGCATTGACGTTACCCGCAGAAGAAGCACCGGCTAACTCCGTGCCAGCAACCGCGGTAATACGGAAGTGCAAGCGTTAATCGGAATTACTGGGCTACAAAGCGCGCAGGCAGTTTGTTAAGTCGAATGTATTGAAATCCCCGGGCTCAACCTGGAACTGCATCTGATACTGGCAAACTTGAGTCTCGTAGAGGGTGAAATTCCAGGTGTAGCGGTATACGTAGTAGAGATCTGGAGGAATACCGGTGAAGGCAGCCCCTGGACGAACTGACGCTCGGGTGCAGCGTGGGGAACAATTAAGTTAGATACCCTGGTAGTCCACGCCGTAAAACGATGTCGCGACTTGGAGGTTGTGCCCTTGAGGCGTGGCTTCCGAACTAACGCGTTAAGTCGACCGCAAGTACGGCCGCAAGGTTAAAACTCAAGTGAATTGACGAGGGCCCGCACAAGCGGTGGAGCATGTGAAGTTGAAATTTCACGTGCGGCGCGAAGAGCAACACACAGTCTTTGGCATCCCACGAAGTTTTTCAGAGATGAGAATATTGCCTTCGGGGAACCGTGAGACGGGTGCTGCATAGCTGTCGTCAGCTCGTGTTGTGTGGGTTAAGTCCCGCAACAGAGCGCCCTTATCCTTTGTTGCCAGCGGTCCGGCCGGGAACTCAAAGGAGACTGCCAGTGATAAACTGGAGGAAGGTGGGATGATCAAGTCATCATGGCCCTTGACCAGGGCTACCACGTGCTACAATGGCGCATACAAAGAAGCGTGACTCGCGAGCAAGCGGACCTCATAAGTGCGTCTCGTAGTCGGATTGGAGTCTGCAACTCGACTCCATGAAGTCGGAGATCATAGTAATCGTGGATGCCACGGTGAATACGATTCGGGCGCTACACACCGCTACCGTCACACCATGGGAGGTGGGTTGCAAAAGAAGTAGGTAGCTTAACCTTCGGGGAGGGCGCTTACCACTGTGATTCATGACTGGGGTGATGAAGTCCTTCTTTCAGGTAACCG
+
/05/%'++20',-0474(321060((*&/+%,))$%%'*.4--'()/'*++-.1-1*)/5.7598231,2001,1-)(#*$'-*8)61.0'--5**--+07-,*+,399)(+&(((((%),,850/20.($','**--076,,*++./81-0**5+(-,)-/6;.8-,-0/025022781685(45,0-(..90/03,/&((505.++*:,1*./(6,//7/22;2,,()%33-*,(,'*()+*(.3:0-3;8905:&&('&'%*(((+.,340'(37559.:03*/0.144*10012/./-//*313;.))'(*23523799,**-((&(','1)'(0+/'$$''.)($%&20.,%-*+,*,-00:730.+.,./4+0+,))(*)(&-2*')/51/..-*..-5/546.9644*())*11-*).)+('('.%('2..321-86+,61/+112./(08752;8-)++++62+-,--/00*%((-.-,...))3.12760//0--/(**%()*+*-.050:04/54.&&(#&*'()+.*414/2/*...0,2/)010('$&')(-,/002,,2036(&-).19793:875----+('(&'(*'%*,+-2***-)*)*&'(*310.)&&),*)')%&%')&'($&(***/6*(-+('(09<91260//..2(&%&((00-/,.30,7:),;248:86666)4222451211*442/55.352'2137700,(&$*$(54;523437**.//6&())+++10/3024(',()61192/./.761/1824-0)-+,987:.0-*,+/3-43010,+,.652;;40-')*-41186.**+*,.1-15687-+*)-,&$%%'++,2./.)()('+*,.18575:2)+)(++)/-28,&*,%+)&*,-+,,/.-+*.9&00;75962333,)+-/..-**+.(0/8.0,8-2.,./579-6,,+3.+-,16+,.+-**4'*'(,-*$%%')0++,898-++(./+.0:543:616+'282,.&'$$&'($+,/4'&%%')),3+-*+1.//82('''*1/3501226,&(,))/40+.%'&&1+0/375.0)+'+5--*+2*-7:+++)*2319-((+)-.'*//++),+0.*,-'')$&)(&%'++086((
@3bfeb309-4ab5-4210-8d43-bf413a807312 ch=31 read=140437 start_time=2019-12-13T02:06:10Z barcode=BC01 runid=2c9cf7bc05858273f10e7d7ec552fc0bd742dc3e
CCGGTTACCTTGTTACGACTTCACCCCAGTATCAATCCCGCAGCAGACAGCTCCTTCCTTGCGGTTAGGCCACCGGCTTCGGGTGTTATCAACTCGTGGTGTGACGAGGCGGTGTGTACAAGGCCGAGAACATGTTCACCGCGACGTGCTGATTCGCGATTACTAGCGATTCCAGCTTCATGTAGTCAGGTTGCAGACTACAATCCGAACTGAGAATGGTTTTATGGGTTTTGCTTCACCTCGCGGTTTCGCTTCCCTCTGCACCATCCATTGTACGTGGTAGCCCAGGTCGCCAAGGGGCATGATGGTTGACGTCATCCCCGCCCTTCATCAACTTGTCACTGGCAGCGTCTCGCTTCAGTCCCCAACGCAATGATGGTAACTAACGATAAGGGTTGCGCTCGTTGGGACTTAAGCAACATCTCGCGACGCGAGCTGAAACGACAACCATGCACCACCTGTACCTCGCCATAGCTATCCTCCATCTCTGGAGCCTTTATGAGTATGTCCAAGACCTAGTAAAGGGTTCTTCGCGTTGCTTCGAATTAAACCACATGCTCCACCCGCTTGTGCGGGCCCCGATAATTCCTTTGAGTTTCATTCTTGCGAACGTACCTACTCAGGCGAATTACTTATTGCGTTAACTGCAGCACTGAACTTTGACATCAACGCACTTAGTACTCATCGTTTACGGCGTGGACTACTAGGGTATCAATCCTATTTGCTCCCCACGCTTTCCGGGACTGACCAGTTGCAGGCCAGATCGTCGCCGCCACTGTTGTTCCTCCATATATCTACGCATTTCACCGCTACACATGGAATTCCACGATCCTCTCCTGCACTCTAGCTGCCTGGTTTCTATGGCTTCCTGAAGTTAAGCTTCAGGCTTTCACCACAGGGCCCTTGCTGCCGCCTGCTCCCTCTTTACGCTTAATAGTTTCCGGATAACGCGCACCTGCATTATTACCGCGGCTGCTGGCACGTAGTTAGCCGTGGCTTTCTAATAAGTACCGTCTCGGCTACCGTTTCCCGCAAGCGCCGTTCTTCCTTTATAACGAAGTTTACAATCCGAAAACCTTCTTCCTTCACGCGGCGTTGCTCGGTCAGAGGTTCCCCACGTTGCCGAAAATTCCTGCTGCTGCCGCCGTAGGGAG
+
-+00/;22435--6./...0,**,-)&(#((./+4.44&%-%$%&(,,%,+,-&'**('-+/(5/8(/78:136.401644:.+.,/)2143100).-2010/11)&6,77:87752-/1*/)1*(*+,--)2+-21,-/)++-1'2.022+4,++03-:--.0*.0119:,0-&*+-,(,((',13+/4.,+1%'+/-*/07/0()/3-.,***/-0-:;;-0--22/6/,*(1+)',6-/)*(,0;:.()/*/6.*.,)-*,++-19,13234645.+*-/-9/$'++/1/9+1*20,)+.-022%4-')6536580071+*)''('$'*(,3,4)++),'&%($&')3///--2,(((*/89),%(#&%0'(*//906,-,..,*$--5(..-9.0/524.5-,-)+()'-(%)&&+17546112-,%,*+-.+)&)&*(./387611))&*4-3623/.0.+/-//&()')(+/3&(0:6887223:.--0/66120($&%)%)-*+&*,093'.00*(-..4*'*'&-/0/4)./33),+5*920+,&'(*03356049,,000.,((&.*/2/*&%)')-*1-/54,*/.:;*),+'$%'))('*','*.*'')++.89%-(*-%),--0/+,+.-8+1101*011155780/24132578.&,*+((+,-/246776983950),*75669844444726430--(,+-5,,'04'#%*/9:5+2/)-87)(3:9-.%&%)(/1/:(/(541.-,28424536:6794554+4.377604924343577894855;93/26/0,%(')((--0+2-0*'),006--.00*%#&$',--(1355:9984192*''+*)**-+(*).--3+/-',.77,795075*(*,&(%',*/6-*--,211/,20978386)+626.'()%&&/+,.+79*+'1816,0-**'+'('%#&$/()7:/2,,-4;9;:;828.*,./2/9-++5278420071)*).,--$*')2310-,)4-((.*&2;+41*&(((&**5/0861,3/%&++021**((((/9+(*+7-+0,*13+*2385:37/4/-)*).*.3361.//0(0/2*++/332+(''$*(11-0310766.010)')''*&))'#),+,*(0-)*
@a59fe37e-fd95-4065-ad22-50e180eaca65 ch=241 read=65564 start_time=2019-12-13T02:06:08Z barcode=BC01 runid=2c9cf7bc05858273f10e7d7ec552fc0bd742dc3e
CTCCTACGGGAGCAGCAGTGGGAATATTGCACAATGGGCGCAAGCCTGATGCAGCCATGCCGCGTGTATGAAAAGACGCTGGGTTGTAAAAGTACTTTCAGCGGGGAGGAAGGGAGTAAAGTTAATACCTTTGCTCATTGACGTTACCCGCGGAAAGCACCGACTGTCCATTTTAGCAGTATTACGGAAGGAGTGCAAGCGTTAATCGGAATTACTGGGCGTAAAAGCACGCAGGCGGTTTGTTAAGTAGATGTAGAAATCCCCGGGCTCAACCTGGGAACTGCATCTGGCTGGCGGCTTGAGTCTCTCGTAGAGGGTACCAGAATTCCAGGTGTAGCGGTGAAATGCGTAGAGATCTGGAGGAGGAATACCGGTGGCGAAGCGGCCCCCTGGACGAACTGACGCTCAGGTGCGAAAGCGTGAACCAAACAGGATTAGATACCCTGGTAGTCCCACGCCGTAAACGATATCGGCTTGGAGGTTGTGCCCTTGAGCGTGGCTTCCGGAGCTAACGCGTTAAGTCGACCGCCTGAAATTACAGCCGCAAGGTTAAAACTCAAATGAATTGACGGGGGCCCGCACAAGCGGTGGAGCAGTTTAATTCGATGCAACGCGAAGAACCTTACCTGGTCTTGACATCCACGGAAGTTTTCAGAGATGAGAATGTGCCTTCGGGAACCGTGAGACCTGGAGTGCTGCATAGCTGTCGTCGCTCGTGTTGTGAAATGTTGAGTTAAGTCCGCAACGAGCGCAACCTTATCGCTGTTGCCAGCGGTCGGCGGGAACTCAAAGGAGACTGCCAGGTAAAGCTGGGAAGGTGGGGATGACGTCAAGTCATCATGGCCCACCACGACCAGGGCTACGTGCTACAATGGCGCATACAAGAGAAGCGACCTCGCGAGCAAGCGGACCTCATAAAGTGCGTCGTAGTCCGGATTGGAGACTGCAACTCACGACTCCACATGAAGTCGGAATCGCTAGTAATCGTGAATCAAGTCTGCAGTGAATACGTTCCCGGAGCCTTGTACACACCGCCCGTCACACCATGGGAAGTGGGTTGCAAAGAAGTAAGTAACAACGGAGGCGCTTACACCACTTTGTGATTCATGACTGGGAGTGAAGTCGTAACAAAGGTAACCGG
+
+-15.',)3/)+--5634428/*.-(0**+-0.:1170/')13,/5076::-+*1+63)::88670-),.3-+((%0((&),618286:/')+))02+--./037+&2*.()+-%'&,2...7/7/44%%//..24006111.3/++5*(&)'(++%*(.&$%*/'+*((,45)%%%$%&(''),.*+*()%')5789684413-..-60:1:066:84+%%%&()'+*113*)+++/6:/*-.,*'&',3321%'/57-+/0,',*)*++'7+99;44-160110/%%#$#,**(''&%&%''(*+01673+&*+'*(&'++*2./2')675/,-/0.8/+*3-*12:92.*&',/284241++0,53127.5-+/))*))+/7/96.*-8877/-.,--,0*-.4&)/124.,2.)*/54*)-*81&63*2(7)/+/-*.32./:886185*&,-19667<81101/871)($$-*+.-1:)+*17*.*(%/.26696541200.',516--,..61/*06559:33*%$(-+).+1%212//3,*+.8.752.157;:/+**1-969/286.+64,/133300(,1+,)*+'-0994714-+,-1217100308+,,--*/+/85688530-+--38.--0/*.,-4;-/1.//012312812)&,138:,98/9189976314((*+(*,448888/+,+*+34374,/128:0:0//./86++1,*&35;794/6,+,206////+7+.-&',,/1++.*1.-59121*0-,*,+-63/865738+,*')+-1.1('(%&,/)(-*((*/..44/.2-15589748),*-/398,0,/14+(/1+-./4<4565+)**'0.6(*-37./-,+-/98986()')+(,-3+'*,*1102869.75;777983047)+:8:8::67799,,.8./(1,/0019::7754,$%(*234-)(%&',,++1*8/8894010/1160,+..%)()-')*$$$'&-..0:7291001.2,-))0-+/%'&)())17314//00.-*/3.2680-'),13,,1(/()+%*'%'('$(*+++-/./&+20349.*)(.7.228.-1879<99:985321*'**-./-..034989;,+7-5:6831
