# Supplementary material for: De novo species identification using 16S rRNA gene nanopore sequencing
Source: PeerJ. 2020 Oct 21;8:e10029. doi: 10.7717/peerj.10029 (PMC7585375; doi:10.7717/peerj.10029)
Supplement: Supplemental Information 2 — Contains raw reads. [file peerj-08-10029-s002.zip › pass_fastq_runid_2c9cf7bc05858273f10e7d7ec552fc0bd742dc3e_152.fastq]

@a8a4abde-dbbc-4c82-ac11-141c0894fec1 ch=120 read=86951 start_time=2019-12-13T02:06:19Z barcode=BC01 runid=2c9cf7bc05858273f10e7d7ec552fc0bd742dc3e
CCGGTTACCTTGTTACGACTTCACCCCAGTCATGAATCACAAAGTGGTAGCGCCCTCCCGAAGGTTAAGCTACCTACTTCTTTTGCAACCCCTCCCATGGTGTGACGGGCGGTGTGTACAAGGCGGGAACGTATTCACCGTGGCATTCTGATCCACGATTACTATGATTCAACTTCATGTAGTCGAGTTGCAGACTACGTCGAACTGAGGGAATGGTTTTATGGGTTTTGCTTCACCTCGCGGCTTCGCTTCCCTGCACCATCCATTTGTAGCACGTGTGTAGCCCAGGTCATAAAGGGGCATGATGATTTTGACGTCATCCGCGCTTCTTCCTCAACTTTTAATGCTGCTGGCAGTCTCCTTCTGGGGTCTAGCTTAATTGGTAACTAACGATAAGGGTTGCGCTCGTTGCGGGACTTAACCCAACATCTCACGACCTGAGCTGACGACAACCATGCACCACCTGTATCTCATATAGCTATCTCTCCATCTCTGGAGCCTTTTATGAGTGTCAAGACCTGGTAAGGTTCTTCGCGTTCTTCAATTAAACCATGCTCCACCGCTTGTGCGGGCCCCAGTAATTCAGGTTTCATTCTTGCAGACGTACTACTCAGGCGGAGTACTTGTGCGTTAACTGCAGCACTGAACTTTGACATCAACACTTGAGTACTCATCGTTTACGGCGTGGACTACTAGGGTATCTAATCATTGCTCCCCCACGCTTTCCGGGACCCCAGGCGTCGGTTGCAGGCCAGATCGTCGCCTTCGCCACTGGTGTTCCTCCATATATCTACGCATTTCACCGCTACACGCTGGAATTCCACGATCCTCTCCTGCACTCTGGCTGCCTGGTTTCTATGGCTTACTGAAGTTAAACTGTTTCACCACAGACCGCTGCGCCTGCTCCTCTTTACGCCCAATAATTCCGGATAACGCTTGCCACCTACGTATTACCGCGGCTGCTGGCGCGTAGTTAGCCGTAATACAATAAATTACCGTCACTCGGCTGCCATTAGCCGCCGTTCTTCACTTTATAACGAGTTTACAATCGAAAACCTTCTTCCCTTCGCGGCGTTGCTCGGTCAGGGTTTCCCCATTGCCGAAAATTCCCTGCTGCTGCCTCCGTAGGAGCAATATCAGCACCAACAAGCAATACGTAATACGCA
+
6/-(29),76:4292312449762992,.293344;7758494/0-)&))++.,)+.*&%%('),4/7+0004:3258;98<;204342;3(*/4./:9;:8889:8<;348-+*)))450..-&785771455;2006-7080.1:731114-,,,,/8..'%%)*.3-170183/2011785)&+1;176965-&'(*1%'/,)%%*.&+))952<;3*,-//0;;4,02413-1+-&')/-2:4234444*+()*-5;::7606+(&$++-.00.3,,--,,**-5221648+,/30,-0.0222196,,)/-)+,,-(%'&&'(',2/+)*'*(*03--2121)('-.42&+0002(*4//++)-)*)+%''')'/)/+3171337510,01(+-.:131567341)'&/614585+.'%*)+,432/+.137+'123333130.-0:9;663101-+9.606,./78)6,-)++---++,//212465689/+071:;.-/0)%%$(0,43652401.*+(,/985;:6365:3698,3-51;3120*,8133(+1,.-/,/.121/,+,&$$()/-52(+66<;66:<81:11%&8818.13-/03.5:956,..,-/1*//5317/6.2.-+(,%4478;44::21.001*-,%)&%%%'+(%'%&+//7<;460:1.12:4:988834/1,018.7--,+/.*,/0994+),(*.47,,/96.5/2-,-5799:'.4-%,)*35731255395576142-231578698:9210//'+)+,775'23524<:5056,-1./*1+)+-,/-3.42.0.000012286567-/02/000/98:88:5;7545810+/+*,3021/7271%,(&(-2+,07-.,.097(*$$%%(&&###+**+27.-5/0.*&%&0359-4161808/-*9/09;23:+/31651702743140015300.+,)-(01,**2+,+%&('(/0+-1&-((/6143&+.,++,+,11'(&'$),,/:79<79;2&&,+('-,)/$'),8-+30</1&(46-799;98.::.,./&)&*)0.7-..1/20/(.0//;4/691+-6227/-3741185.*&,**+--1/-49*-61%(%'-*--46.'/--30-3..%3,31/16/.&$$&$$$
@542a4b17-f665-4d78-b991-fe1fc6054f03 ch=49 read=76655 start_time=2019-12-13T02:06:17Z barcode=BC01 runid=2c9cf7bc05858273f10e7d7ec552fc0bd742dc3e
CTCCTACAGGGAGGCAGCAGTGGGGAATCTTCCGCAATGGACGAAAGTCTGACGAACAACGCCGCGTGAGTGATGACGGCCTTCGGGTTGTAAAGCTCTGTTAATCAGGACAGATGGTTCTTGTGCAAAATAGTGCGAGAGTTTGACAGTACCGGAATAGAAAACCACGGCTAACTACGTGCCAGCAGCCGCGGTAATACGTGAGTGGCAAGCGTTGTCAGGTGTGGGCGTAAAGCGCGCAGGCAGAATTAGTCCAGTCTGTGCCAAAGTTCAGGGCTTAACCCCGTGATGGGATGGAAACTGCCAATCTAGAGTATCAGAGAGAAGAGTGGAATTCTAGTGTAGCGGTGAAATGCGTAGATGTCGGAAGAACACCAGTGTGAAAGACGACTTTCTGGACGAAAACTGACGCTGAGCGCAGCCAGGAGCGAACGGGATTGAATACCCTCACAGCCCGTAAACGATGGGTACCGGTGTAGAAATTATCGGCCCTTCTGTGCCGGAGTTAACGCAATACGTACCGCCTGAAGTACGACCTGAGGTTGAAACTCAAAGGAATTGACGGGGCCGCACAAGCGGTGGGTATGTGGTTTAATTCGACGCAGCACGCGAAGGAACCTTACCAGGTCTTGACATTGATGGACAGAACTAGAGATAGTTCTGCCTCTTCTTCGGAAGCCAGAAAACAGGTGGTGCACGGTTGTCGTCAGCTCGTGTCGTGAGATGTTGGGTTAAGTCGTCCGCAACAGGCGCAGCCCTATCTTATGTTGCCAGCACTTCGGGTGAGAGACTCATGAAGAACTGCCGCAGACAATGCGGAGGAAGGCGGGGATGACGTCAAATCATCATGCCTTATGACCTGGGCTACACACGTATTACCTATTAGGGGTTAATAGACGGAAGCGAAACCGCGAGTGGAGCAAACCGAAACACTCTCGTTCGGATCGTAGGCTGCAACTCGCCTACGTGAAGTCAGATGCTAGTAATCGCGGTCAGCATGCTGCGGTAGATACGTTCCCGGCCTTGTACACACCGCCCGTCACCACGAAAGTCGGAAGTGCCCAAAGCCGGTGGGAATTGTTAACCTTCGAGAACCAGCCGTCACAAGGTAAAGTCGATGATTGAGGGTGAAGTCGTAACAAGAGTAACCGG
+
806'(*7%65(*062306-,/,13,-0.1363&&.-:05:50*+34,.:66791(0-179168343.,*)')+..6462636:2/654;2217/+-0/412//.,--9935&&%*.69;909.0/84<<43*..,((''$&-7,('&%',,2953,70,&/,..,.)**,,,/400&22176;4.)('3(-),)*40/,/*,&&+.)++*)(),00*./),&)$)'7765.6:,),,--.+.3+$'&'*($)-4'*+85./0((&*35016+$,3+2.//.-79*)7122/3115.'/'$)),/2.4--.''%',-**%'&'(&*+'&%*%&.'37/12+5-*(,..90.1;2/12666243)*$'*(+%%&''(1+2/1%(*.*('--..+68-.6960/2670,,-.27775453)*)&'*.0&%&*&'))$53*.&'(820.0'('&&%'/,()6797/-+++/+)&.%,/+-/&&))')(')2.-05+*.+,/6/44.-)*162325/3-,(+(+'*4)*'$$%%''&&)*.,%%'(*01-0;1.02/-(**(-,2/60+)7-3-()&.,/-02:422&,+.-5569::.81:879:885(,#'$%(*,*(+(.(+)*-(&+$'$()-+1/1/,,159645779/0-,*+,0)1.80%#&))0.81/7/)((''/1+)/57/2.3//58742-2&++71335684344556678,0'%&*-652*010931..+)+-0+-.25*(./-//&-/)'--./-*1)33+-)*).,0171./,%#('(),237020/&&'+)*%.1.3/04;:<201./.0..3/53&-05.6.-,)+26;0/048925.42+30-,+5.)**361.,++++&*((**12,)))#-01-1/402/0892,.*%%&&.6+284)&))2610138633%'./+22..+)%,,337563030/4442311235897-,,+.13501.%&*((%)'**0703&+*)04,0064&0..-*2*))3))+-/7/..*.+0//'-,/,/.2:319*+)*&''(*)-1-)/1/0,/*,-122*3/-+.191+0+&%*%'+(-+03-.)&%'(+-763513.-&%+.(/+2://82/-0--03,(,0'))*2*+-2667233)%''.97867
@e01fc9a0-64d7-4ed4-9333-102c745f616d ch=120 read=86933 start_time=2019-12-13T02:06:11Z barcode=BC01 runid=2c9cf7bc05858273f10e7d7ec552fc0bd742dc3e
CCCATCAGTACTTCGTTCCAGTTACATTATTGCTTATTTGGTGCTGATATTGCTCCTACGGGGAGGCAGCAGTAGAATTTTTTCGGCAATGGGGGAAACCCTGACCGAGCAACGCCGCGTGAAGGAAGAAGGTTTTTTCGGATTGTAAACTTCTGTTATAAGGAAGAACAGCGGCTACAGGAAATGGTAGCCAGTGACGATACTTATTAGAAGCCACGGCTAACTACGTGCCAGCAGCCGCGGTAATACGTAGGTGGCAAGCGTTATCCGGAATTATTGGGCGTAAAGAGGGGCAGGCGGCAGCAGGGTCACCAATGGTGAGAAGCCTGAAGCTTAACTGGTAAGCCATAGAAACCAGGCAGCTGAGTGCAGGGAGGAGGATCGTGAATTCCATGTGTAGCGGTGAAATGCGTAGATATATGTGGGTACCGAGTGGCAGAAGGGCGACGATCTGGCCTGCAGCGACGCTCAGTCGAAAGCGTGGGAAGCAAATAAGTTAGATACCCTAGTAGTCCACGCCGTAAACGATGAGTACTAGGGTGTTGGATGTCAAAGTTCAGTGCTGCGGTTAACGCAATAAGTTACTCCGCCTGATAATTACGTTCGCAGGAGAAATGAAACTCAAAGGAATTGACGGGGGCCCGCACAAGCGGTGGAGCATGTGGTTTAATTCGAAGCAACGCGAAGAGACGCCTGAATCGACATACTCATAAAGGCTCAGAGATGGAGAGATAGCTATATGAGATACAGGTGGTGCATGTGGTGTCGTCAGCTCGTGTCGAGATGTTGGGTTAAAGTCCGCAACGAGCGCAACCCATATCGTTAGTTACCATCATTAAGTTGGGGATCTAGCGAGACTGCCAGTGACAAGAAGCTGGAGGAAGGCGGGGATGACGTCAAATCATCATGCCCCTTATGACCTGGAGCTACGTGCTACAATGGATGTGGGTGCAGAGGGAAGCGAAGCCGCGAGGTGAAACAAAACCAAAACCATTCTCGAAGTTCGGATTGTAGTCTGCAGCTCGACTACATGGTTGATCGCTAATCGTGGATCAGAATGCCACAGTGAATACGTTCCCGGGCCTTGTACACACCGCCCGTCACACCATGGGAGTGGGTTGCAAAGAAGTAGGTAGCTTAACCTTCGGAGGCGCTTACCACTTTGTGATTCGCTGACTGGCAGGGTGAGAATCGTGGCACAAAGGTAACCGG
+
%#$&%%$&)(43;510.6)(*8.+,)/+*/0,*.+'+1-',-33-,,*''%%()-2*,.379,(*0*5531.1,+%/&4::;-42:.8..47,(%+--/0*(*45511/0192+-0,/475695311+.2,3059;<-63420400061/0,-10/81015*,+,(/.3(0//11146*-*+2.-2861129-13313,%'%&$$'-))&**',.&*,-+-103449599:;042)*,0(+*++9./.948/8--352393793;33/1+6)*.)%*-.25324490)),.4/228:54;50.0*-3//.%'$($*-,-**(**&)0/0//&')'0%&&''+'*%)-,/--071-+.8:7.+*&'()(..015)'/.)+3*..),,-7688<89753+---6:54,7/*+3665132(.,,*()-(')+.)((*&)-(&'')-,+-/-----476:42.-,%&''(%))/-597,-2/*,/4371),$+13..4,/*6//1407:-/166467733668;878:62(#*%')+--66&1&(*6;7:7;8857:3/76:026:::99&/,3,8,*,)+'()&+*)++-)&)($&&(+-//-///++(-+2+*')*)+,/::11919,*(&)-++.8*/65*18+(-+213572676-'*+/3-+.52:838396*,-&*0)1,0000'&%(-$%%&'(1)%',-.00211/-/3(.-0.3*+'*)896,,'*(((+-,-1/15,/(*&+).-/0868981-'(+0*-..12,*+,3(,%%')(+,2015.984-23'(+23.55,4+*-.150.263%+(+..6.--4;67<;;:57863.02*33-*)*-%++*+/2-.-',+00212(.&'''(124./3))/.2+.57398987988;3013,6&)'/43/+000208:+.0%(),*/)*.67464834520/&)'')''++(-,)'*()),2,.97/.(.())+.&+-7222-023,579:<62-$'('-42,9.-8+0/64/)*+*%,-40/,()+,,+-,(('+')+*''())+20223+-/4379/./%8775;87:78:/-*&6985.9...301/29729,.1,++*.8-0/5/&'',242:0229+'*+)*/+2.0,*+)1((''+,*0*/53241*)0++--5/-035674,-0110/*,&)-*.+,*)((),+5'+('(*0*.-162584:
@0bc298cc-b48a-4d36-8a9a-a2ae8ae74903 ch=349 read=45111 start_time=2019-12-13T02:06:19Z barcode=BC01 runid=2c9cf7bc05858273f10e7d7ec552fc0bd742dc3e
CGGTTACCTTGTTACATTTAATCATCAGTCACATAGACAGCTCCTTCCGCGCGGTTAGGCCACCGGCTTCGGGTCATTTATCGCTCTCGTGGTGTGACGGGCGGTGTGTACAAGGCCGGAACGTATTCACCGCGACAATGCTGATTCGCGATTCCAACTGCATGCCGTCGAGTTGCAGACTGTCCGAACTGAGAATGGTTTTATGGGTTTTGCTTCACCTCGCGGCTTCGCTTCCCTCCACCATCCATTTGTATACATTGTAGCGGGTATAAGGGGCATGATGATTTGACGTCATCCCCGCCTTCCTCCAGCTTGTCACTGGCAGTCTCGCTAGAGTCCCCAACAATGATGGTAACTAACGATAAGGAGTTTGCGCTCGTTGCGGGACTTAACCCAACATCTCACGACACGAGCTGACGGCAACGCCACCTGTATCTCGCGCCAGCTATCTCTCTGGAGCCTTTATGAGTATGTCCAAGACCTGAGTAAGGTTCTTCGCGTTGCTTCAGGTAAACCACATGCTCCACCATTGCGGGCCCAAATCAATTCCTTTGAGTTTCACGACACGGGCATTTTACTCAGGCGAATTACTTATTGCGTTAACTGCAGCACTGAACTTTGACATCAACACTTGGTACTCATCGTTTTGGCGTGGTTCCTGAGGTATCTAATCCTATTTGCTCCCCACGCTTTCGGGACTGAGCGTCAGTTGCAGGCCAGTCGTCGCTATTCGCCACTGGTGTTCCCTCTCCGTATATCTACGCATTTCACTTTTCGCATGGAATTCCACGATCTCTCCTGCGCACCAGTTCTATGGCTTACTGAGTTAAGCTTCAGGCTTTTCGCCACGGTTTCGCCGCCTGCTCCTCTTTACGCCCAATAATTCCGGTTAACGCTTGCCACCTACATTATTTACCGCGGCTGCTGGCACGTGGTAGCCGTGGCTTTCTAATAATTACCGTCCGCCAGGCTGCCATTTCCTGTAGCCCTTCGTTCTTCTCCTTTATAACAAGGTTTTACAATCCGAAAACCTTCTTCCTTCGCATGGCGTTGCTCGGTCAGGGTTTCCCCCATTGCCGAAATTCCCTACTACCTCGTAG
+
&,,/9/0210//5,,(*,++106881(%*)')*,/034./01/3,1.2++%)-559017;;100//,/:059-,'&.4+'*%#'(+**&**-,-246833722.+)((+*134334.,+.*/*..2:5235463.,-.,/4994340-/2195321*))%#&',./110../-3-,*/))'%((%&*632*'*&(&*,78:0245<07<<.+,5.61394448-8/0:7,--:.<4/,)&-,38::5;90,-)&&(&.)(&$&(%)')&,-4*8:3,1+***+(-4//03899:,;74+/155;7912**'((*./21440,-*--2021/2,/+-.157+/(((4-/.77:7341/07/.(/07*,%)45)*3267764;12(777.;-7-.1/-3/5501.*+/14.5++322110/'0/&&$))/05/.-*.023&'(*'),0024220+*--,-.565<;340--.-1+,1)3..-3:/,&&'.0.126:9<:89768.1283*)&+&137;010022119)**((0+*+*&)'%.5501*''+00.3410.5;1,'%$##$&+-,,),)'+()-/.197((%+&()02-/9,-,/3332510/123354683247215899/81-+-((*-,./0899311/'0-3/5.+(0'(%'%-+0,-.)-*-481)46(*4129;3*,,.-8,0+:91337735545(,-,(+*,413&)(,+66.,/,-3.*-((*55:;9;71:('+*,2*1*/0898560331:30%'&''%)*,.42/2-4-10++),./.4366642%'&(*'))7*-466:519001.-'(,/*,++0/+-63-/.+*(*'&')&)''%%(((,2546664+,.5,*//.((/2057991-%*'*'.-00/1,-1,.22-/&.('*6()1//00933.)(*&$$'&'&&+&()3/332+..-,+-1,,0*/-4:812$#$*(+-+(&))'178420--/..1'&)+/48+*)'')((,()*48.+)'*,36*,1.12230+-44/7-7--8655;6*.&%-/-.0:00/20:76.6:63<2-9<<62482,*%%(')-.2+),,*%,+)5()+.
@c78dc430-4b49-4d30-996b-9325be180fd3 ch=462 read=50617 start_time=2019-12-13T02:06:25Z barcode=BC01 runid=2c9cf7bc05858273f10e7d7ec552fc0bd742dc3e
CTCCTACGGGGAGGCAGCAGTGGGGAATATTGCACAATGGGCGCAAGCCTGATGCAGCCATGCCGCGTGTATGAAGAAGGCCTTCGGGTTGTAAAAGTACTTTCAGCGGGGAGGAAGGAGTAAAGTTAATACCTTTGCTCCGACGTTACCGAAAAGCTTCGCTAACTCCGTGCCAGCAGCCAGTAATACTGGAGGTCTGGCGTTAATCGGAATTACTGGGCGTAAAGCGCACGCAGGCGGACTGTTAAGTCAGATGTAATCCCGGGCTCAACAGGGAACTGCGCATCGATACTGGCAAGCTTGATCTCGTAGAGGGGTAGAATTCCAGGTGTTGAAATGCGTAGAATCTGGAGGAGAATTACCAGTGGCGAAGGCAGCCCCTGGACGAAGACTTGACGCTCAGGTCTGCTTAAGGAGCAAACAGGATTAGATACCCTGGTAGTCACGCCGTAAACGATGTCGACGGAAGTTTATTGCCCTTGAGGCGTGGCTTCGGAGCTAGCGCGTTAAGTCGACCGCCTGGGGAGTACGGCCGCAAGGTTAAAACTCAAATGAATTGACGGGGGCCCGCACAAGCGGTGGAGCATGGTTTAATTCGATGCAACGCGAAAGAACCTTACCTGGTCTTGACATCCACGGAAGTTTTCAAGTAGTGTGTGCCTTCGGGAACCGTGAGACAGGTGCTGCATGGCTGTCGTCAGCTCGTGTTGTGAAATGTTGGGTTAAGTCCTGCCAGAGCGTAACCCTTATCGCTGTTGCCAGCGGTCGGCCGGGAACTCAAAGGGAGACTGCCGGTGATAAACTGGAGGAAGGTGGGGATGACGTCAGATCATCATGGCCCACCCACGACCAGGGCTACACGTGCTGCAATGGCGCATACAAAGAGAAGCGACCTCGCGAGCAAGCGGACCTCATAAAGTGCATCGTAGTCAGGATTGGAGTCTGCAACTCGACTCCATGAAGTCCGGAATGCTGGTATCGTGGATCAGAATGCCACGGTGAATACGTTCCAGGCCTTGTACACCGCCCGTCACACCATGGGAGTGGGTTGCAAAGAAGTAGAGTAGCTTAACCTTCGGGAGGCGCTTGCTGTGATTCATGACTAGGAAGGGTGAAGTCGTAACAAGGTAACCGG
+
+*/-,-4388*(4/.23412612/(**+.3100/1/:0.300,/15/48323334/(//++&)(&)-.0322457++1)/-6525)2.,1*),2.(%+')+*3,%.-)4:.*.-1500'(),40/23.1,))&%*)%&('%&#&'&%#%%&*,-,'&%(&(,226..0789875)(+)'+$&$+/))()%/5113.,*(+,-*6+6)2(,*0/0,/37;8:987:2++./.1,2+.11-7&%1,-945036/.1560,4*/*'+3768-*&*$'**,++*')%(.///0479/6/.25%)*)'&+-//-/-***/21,0(2)5*;+$0+-)('+171-.398,)',14599*-,('#&((,01&--0-)&+-,1-**45/+-/623121,,++))+21200((++'''$$#&%-(&&)-4*6056.04,,-//4;)*2-4-0.5.14985356(*-(+-286143140-56/(/*)26()*()-/.:9591/50'1+,,,,',,---705.5348::9:;9998))&(*5396,-501151:9::9659-7-+**(-),,0/759--60**,-+-)-3;:::020+00,/;:2'1,1/+/14::857347)&*(/*.5-+3,,2223900-/-.'&&')/+,06590+'%&%&''),*028--7,39473625640/1'279///.-101556688577&(*.278011)*,.67/0274684+,1,25.%&&&%%'*,37892:203113''/*+8.-0---5:02(2.6-96/522/)**).+)+-///5+'+*)(*-*'1./6+,1/6/53.55*/02563332(&-/.34))$)),+#&(('(+/.,+265)(&&$(*,265)43756:7+.+(,832&&'%''%%(),102151+5051./4842357)+-/&*%%&%*)()*.-*&+*&0+/+(**,0752611..)+*,'&+-/1..+*0017654.%&&%)*768:7771106,*.**/.60'(510323.0*$.36-7.--3211/2292.1.+,+-3.339/)*+40,+7-..:/'')),,1+,+-*(('5*522++,2,&+*(%&&%%'&'),,094560*..+,,)'*.-*)+()(+)((,*+(0+2484-5/
@724ecf0f-9263-41c3-9e45-0704935d25f8 ch=59 read=67456 start_time=2019-12-13T02:06:21Z barcode=BC01 runid=2c9cf7bc05858273f10e7d7ec552fc0bd742dc3e
TTGTTGTACTTCGTTCAGTTGCATGTGCTGGTGCTGGTGTCAGTGTCTTTATTATGTTAACTTCTGTTGGTACTGATATTGCTCCTACGGGGAGGCAGCAGTAGAAATTTTCGGCAATGGGAAACCCTGACCGAACAACGCCGCGTAAAGGAAGAAGGTTTCAGTTATGAAAACTTCTGTTATAAAGGAACTGGCGAGCTACGGAAATGGTAGCCGGTGACGATACTGATTACATTGCCAACGGCCATATTATGCGTAGGTGGCAAGCGTTATCCAGGTGTGGGCGTAAAGAGGGGGAGCAGGCGGCAGCAAGGGTCTGTGGTGAAAGCTGAAACCTTCAGTAAGCCATAGAAACCAGGCAGCTTTAGAGTGCAGGAGAGGATCGTGGAATTCCGTAATAGCGGTGAAATGCGTGGATATAATGGAGGAACACCAGTGGCGAAGGCGACGATCTGGCCTGCAACTGACCTCAGTCAAAGCATTAAGGGGAGGCAAATAGGATTAGATACCTAGTAGTCCCACGCCGTAAACGATGAAATTAACTAAGTGTTGGATGTCAAGTTCAGTGCTGCAGTTAACGCAATAAGTACTCCCACTAGTGAGTATTTTTTTGGATTCGCAAGAATGAAACTCAAAGGAATTGACGGGGGCCACTGAAGCGGTTGGGTATGCGAATTCGAGCAACGCGAAGAACCTTACCAGATCTTGACATACTCATAAAGGCTCAGAGATGGAGAGATAGCTATATGAGATACAGGTGGTGCATGGTTTGTCGTCAGCTCGTGAAATACGTGAGATGTTAGGTTAGAGATCCCGCAACGAGCGCAACTTATCGTTAGTTACCATCATTAAGTTGGGGACTCTAGCGAGACTGCCAGTGACAAGCTGGAGGAAGGGAGGGATGGCGATCAATCATCATATACCTTATGACCTAGGCTACGATGCTACAATGGATGGTGCAGAGGGGAAGCGGAAGCCGCGGTGAAGCAAAACCCATAAAACCATTCTCAGTTCGGATTGTAGTCTGCAACTCGACTACATGAAGTTGGAATCGCTAATCGCGGTGAATACGTTCTCGGGCCTTGTACACACCGCCCGTCACCGAGTATTAACACCCGAAACCGGTGGCTAACCACAAAAGGAAGGCTATCTAAGGTGGGATTGATGATTGGGGGAACGAAGTCGTAACAAGGTAACCGG
+
*3&3,*,366;62496.,/-$'&(&)'&.&/1461'&)&+,*-./102:.).)&%&*'(%'*-+,)4-(,656,,,,)3*((-.0,,/*/2.&,.)*+*%(+*)-*0-47811/+,2-..)&*'-+%&''('(())+10,,/)(),./..)**&)-&-+:*+).+2.*+,63/()/*,,05./35+,'+'%)*(&(%''201&-(+)++-,+&&%&(//2-,'-,000/0---%/*+486*-&)2($%$&(&($+**.1/+*$*%*&*+,:541-,20,*1-5520)/.,()(,+.,(,,3287085'.*-*-160//0/.53,**)&,('(*''&&***'0,8+47//))+0,,3+--.'()**++,,..0556/,.%(2033053-4+4-0,,-.)&$%((+)*(*.((/)(&'(52,(&&*))-+.4*&+%$&+)'&(%',.549.-,-++,/0.*+-/5+)(()%(*3354--&&(*.,0(.+,-*(*,8;0//40+5*,*41+2/+-+-.-206+*0025337732)),))(%(%&$&'1/./0/5/507676771666,-0,-,,-70909/7160:2232.--,1,($+*('/)'&(&$&--./,,'*2-8252--141-'30*-6281')$%(*./322:8120()%%$&&',**%'(%$&&%&#')-:.//)./11/0016,+20,)+),.++)*&*-*))*()0/.)),0).1..3**,,-348*)))+7233437982356879.50/4995766)649*,3756521+++''&(*))')'-*,056,8-&04.8--'(*(,1,)*.*&'*,.23..&',.1553<22/:22:886-3/0.*2+/57.-463,'%%')*54523(+.223011--//3,,)&))+(&-7./,/,**&)(-0,..+,00.'&('(*+066883'110+((&%('(&'),612:745421.(+'./-)%('''&$%((,+*--*,/.)).438-:6..3768.-/09335269<833-4.-.276655606011641200122.0.,616/046--*%%('01/40/08**+'**(*40/42*,-+*.-,,',.,10.,*,(-%&&&&$&%+*,)/1+)(,(+808,4--,4/-'&(*-)'*()&()**%+-,*,-1/.41+,1,-./.152880)'&(&'()+/-,-//.1+/,/,1-/)
@002b1c69-5627-4b2f-9aaf-1c33eca0b8ca ch=59 read=67488 start_time=2019-12-13T02:06:36Z barcode=BC01 runid=2c9cf7bc05858273f10e7d7ec552fc0bd742dc3e
CGGTTACCTTGTTACGACTTCACCCAATCATCAATCCCGCCGACTGGCTCCTTCCTTGCGGTTAGGCCACCGGCTTCGGTGTTATCGCTCTCGTGCGACGGGCGGTGTGTACAAGGCCAGGCATATTCACCGCGGCATGCCTGATTCGCGATTACTAGCGATTCCAACTGTAGTCGAGTTGCAGACCACAATCCGAACTGGTTTTGTGGTTTTGCTTCACCTCGCGGCTTCGCTGCCATCCATTGTAGCACGTGTAGCCAGGTCATAAGGGGCATGATGGTTGTCATCCGCCTTCCTCCAGCTTGTCACTGGCAGTCTCGCTAGAGTCCCCAACTTAATGGTGAAGTGAAAACTAACGATAAGGGTTTGCTCGTTGCGGAACAACATCTCACGACACGAGCTGACGACAACCATACACCACCTGTATCTCATATAGCTATCTCATCTCTGGAGCCTTTATGAGTATGTCAAGACCTGGTAAGGTTCTTCGCGCTATCGAATTAAACCACATGCTCCACCGCTTGTGCGGCCCCGTCAATTCCTTTGAGTTTCATTCTTGCGAACGTACTACTCAGGCGGAGTACTTATTGCGTAACTGCAGCACTGAACTTTGACATCAACGCCGCTCATCGTTTACGGCGTGGGCTACTAGGGTAATCCTATTTGCTCCCCACGCTTTCGGGACTGAGCGTCAGTTGCAGGCCAGATCGTCTTATTCGCCACTGGTGTTCCTCCATATATCTACGCATTTCACCGCTACATGATTCACGATCCTCTCCTGCACTCTGGCTGCCTGAGACCTATGAGCACGAAGTTAAGCTTCAGGCTTTCACCACAGACCCTTGCTGCCGCGCCTTACGCCCAATAATTCCGGATAACGCTTGCCACCTACGTATTACCGCGGCTGCTGTGGCACGTAGTTAGCCGTGGCTTTCTAATAAAGTACCGTCACTCGGCTACCATTTCCTGTAGCCGCCGTTCTTCTATAACAGAGTTTACAATCCGAAAACCTTCTTCCTTCACGCGGCGTTGCTCGGTCAGGACACATGAAAATTCCTACTGCTGCCTCCGTAGAACAATATCCAGCACCAACAGAAGGTTAACACCAGCAACTTTCTTCAGCACCAGCAATACGTGGCACCGCA
+
8-'2/)*%&-*..),-),-4*%&&&*5/11657:-82+%''**+&&*3389:;8/-3-//:7:.488;135/2.04.*(+&).*-,')(*..,.*)+11684517,-,**+,,.-2.2,-001256<7233/0--.&+%*%$(%14,...-3/+/1+23559.0+,(('&)(,0545-8.--'(658.00;60))159-.*).:(&'+++/.)%(-0/01:172206./7/*)*$(()+20-/500.5522+.*,*--8*.67655.'*1714-+-.-0&)'((5538:+,93:44111///6846857030..3853667:7312,78:+++)''/*)(0-'&&&%&(,34-/.)+,-/01,3*1-)&''+,39,-+.&&&(.),-374+.//1+1.24458767268457-/%.+.2-284211323/(+/0/432140),'),21241./243:8370(*,,.-02134425/-0.05-67<:738(*&%&$&('-//2/9040//0156679672-+1++*+(,(123*(*81949410:;1-33:9417:42601.2883956743440245*++&-'+./+5,*)%0'6+66/-.-*647575251./485:*/*(*''-2349918;8+/-71.-,+%--(.0,050/,+*24-,09.)--276.*-(+&&&-,9:476794696:142:02+,0291004437++(%.4158302/99013<:798;78677998775855<6,(*)(21,-)&(()---.,00.4///4+&%'&,/12-644344/.%(('%(+0+**+&&('&+*5)+&*).+'(.*,0,,240.00668:()-(*&*,.'(#$$$&*,0242.3-63839,:-;53'0+./6-27/29135-5,01.371206122654&'*.%),1*/12/,..)+/0''*(&(.317:2+1&02/13(*00/621,2416;851-)(()*6.8;38:'(&'$&'037))+)/5,%(.+,52/-,/*+-/40680',2,&+&'.52430-+-.0/0.&3,*'%%$#%(1330,3)'(23349689-3+(%*-,+,2...18(+$013:7885123,1-1200*+')%,52/1;:7674,-113;0//.&&$'(&%$&#%%&&$
@e895d7c8-2e41-4e94-afc8-242c27c9133d ch=111 read=88777 start_time=2019-12-13T02:06:35Z barcode=BC01 runid=2c9cf7bc05858273f10e7d7ec552fc0bd742dc3e
CGTTGCCTTGTTGCGACTTTGGTGGATGAAGTGGTAGCGCCCTCCCGAAGGTTCGCTTCACCTACTTCTTTTTTACAGCCCTCCATGGTGTGACGGGCGTGTTGGGCATATTCGCAATGGCATTCGGTCAGACCTTGATTCCAGGCTTCATGGAGTCAGTTGCGTTCAATCCGGACTACGACGCACTTTATGAGGTCCGCTTGCTCTCATGAGGTCGCTTCTCTTTCAGCAGCTGGCTGTGGCGCAGCCAGTGCGTAAGGGCCATGATGACTTGACGTCATCCCCACCTTCATCAGTTTCTGCTGGCGTTCAGCGGTTCCCGGCGGACGCGGCAGCAAAGGATGGGGTTTTCAAGTTGCGGGACGGCCAACGACAACACAGGCTGACGACAGCCATGCAGCACCTGTCTCACGGCTCCCGAAGGCACATTCTCTCTCTGAAACTTCCCGTGGATATTAGACCAGGTAAAGGTTCTTTGAATAAGATTGACATGCTCCACCGCTTTGGGCGTTTGTCAATTCATTTGAGTTTAACCTTGCGACGCTGCTGCAGGCGGTCGACTTAACGCGATTGAAATGGAAGCCACGCCTCAGGGCACAACCTCAAGTCGGCATGTTTTGGCGTGGTTCTGGGGTGCTCAATCTGTTTGCTCCACGCTTTCGCGCTGGGCGTAATTCTTTCGTCCAGGGGCCGCGCTGCCACCGGTATTCCTCCCAGATCTCTACGCATTTCACCGCTACCTGGAATTCTACCCCCCCTCTGGGACTCCAAGCTTGCCAGTATCCAGATGCAGTTCCCCAGGATGCAGGCGGTTTGCATCTGGCTTGTAACCGCCAGTACGCTTCCGCTACGGTCGTTCCGGTCGCCTTACCCTCCGTGGCTTCACCGCGGCTGGGTTGGCAATTCTTCTTCGCGATAGCGTGGCAGGCAGGTAACCAGCTGCTCCCTTCACTCCCCGCTGAAAGTGCGCACCGGCCGACTTCTTCGCGCGGCGGCTTGCATCAGGCAACCCGGCGGCGCAATGCTTCACGCTGCCTCCCGTGG
+
&%'(#'(-*)'&%$$#%%%$&$)(-*0(')))+22/,,./:02-3*)&')1+6)$$%)%&,+&&)+5.3021/((/))*5)'.7*,*04.0048.3)'&&&'%'&$%)-/1)*''(*+0(31674&'))$%#%$$%+1684+$(&'(.++))+%&((%)(+(('%'&((.1'4,80/...2/*,(+1694520../22,-30+,,.+)%%%%+()+*,3/0/,/4*%&%%$''$'%%$&&&%$$##%,(#'*((&%%&+++-<9811-,)*++*,.+235+:33)#*&(,)&)-+0.6(%(%&(&(((**(%'+(*&(&(%(&(+2&'%&'((%&*++%0)*(%(,)%$$$#*)$+)'**0'&&$%%(*+/)%&'&&'*&(/00023417,.3600'+(.233;4543,-**-1/0062((-(()*/-,.+)*'))-%&+/,*-./7((0,0-0&*$%)()60190/6*07133+/+%&($#&&(-(,)*'('-//-()'&+,21(-&&''*)$'(/42;0/0960++-64,(0)+(&&&#$##$%%%"*$*.1041101.325--**)%+&%**&#%)*+(+/&***))'())()))+-0405)3+./.%/%(''*4)-*+,82,-2(&&,-&'##&''')(*)28/(-*01(+*-/3/0&($%&&)('&(&)'-&+.((+-2+*452+-1.1**+),/+./(,*+-<*&')+'+*,..-../32535:5,)+1-0,./,)02.1.2*+&).365,+'($&(0-228(3-',/,)4+)&**,/((*2:46565..0/,.-/'%#+(++*&)&/,'*++,$)&'(&$$'&($#')$'%#$$%&(&&%&(%(%%%$$&&&$,)**%((,'$)*&&'%$&$$$'*'$))$&'(++.--'''%%$%'+$)(&$$'##'#$%&((.#$##'&&%,+()*(''%'$$&%++()7+'''+0/,)11//5-+0,,%'$%'+'*&&%&&*',0-%&%&'&&'*(+.%&$%'%((+%%)-((&%'*)$(&%&$#'&'#&$,-/02/17-(*%(
@52faf905-2cf9-40c7-a3ac-38e582b69748 ch=76 read=54140 start_time=2019-12-13T02:06:41Z barcode=BC01 runid=2c9cf7bc05858273f10e7d7ec552fc0bd742dc3e
CCTACGGGAGGCAGCAATTAGCAGAATATTGCACAATGGGCACCTAAACCACAGATGCAGCCATGCGCGTGTATGTGAAGAAGGCCCTTTCGGGTTGTAAAGTACTTTCAGCGGGGAGGAAGAGTAAAGTTCAATACCTTTATCGTGACGTTACCGCAAACGCGGCTTCACTCCGTGCCAGCAGCCGCGGTAATACGGAGAATTTTGAAGGCGTTAATCCGGAATTACTGGGCGTAAAGCGCACGCAGGCGGTTTGTTAGTCAGATGTAATGCGGGCTCAACCTGGGAACTTCTGCATCTGATGCTGGCGAGTCGTAGAAGTGCAGAATTCCAGGTGTAGCGGTGAAATGCGTAGAGATCTGGAGGAATACCGGTGGCGGCCCTGGACGAAGACTGACGCTCCAGGTGCGAAAGCATTAGAGGAGCAAGCGGATTAGATACCTAATGTTAGTCCACGCCGTAAACGATAATCGACTTGGAGGTTGTGCCCGCTTAGGGCGTGGCTTCCGGAGCTAACGTTAAGTCGACCGCCGCAAAATTACGGCCGCAAGGTTAAAACTCAAATGGTGCGACGGGGCCCACAAGCGGTGGAGCATGTGGTTTAATTCGAAGCAACGCGAAGAACCTTACCAGGTCTTGACATACTCTCATATAAGGCTCCAGAGATGGAGATAGCGCTGTCATGAGATACAGGTGGTGCATGGTTTGTGTCGTCAGCTCGTGTCGTGAGATGTTGGAAGGTTAAGTCCCGCAACGAGCGCAACCCTTATCGTTGGAGTTACCATCATTAGGTGGGGACTCTAGCAGAGACTGCCAGTGGCGGAGAGCGGGGATGACGTCAAATCATCATGCCCTTATGACCTACCAGGCTACACGTGCTACAATGGATGGTGCAGAAGCAAGCCGCGAGGTGAAGCAAGCCGCAAACATTCTCAGTTCCGGTTGTAGTCTGCAACTCGACTACATGAAGTTGGAATCTAAGCGCTAGTAATCGCGAATCCAGCATGTCGCGGTGAATACGTTCTCGGGCCTTGTACACACCGCCGTCACCACGAGAGTTGATAACACCCGAAGCCGGTGTACGGCCTAACCGCAGGAAGGAGGCTGGCAAAGGTGGGATTGATGAGTTGGGGTGGAAGTCGCTGGCTAAGGTAACCGG
+
18026041(,4**---'0(&%&'-)/,*'*''*+-;4,-('$&%$)4*-($%%&,101'&()'(&'*,,,--+,$&$'*%')'),(&$()0/:833,).6-()&(',/.*12*/4.(+''&'$%())'&'').30/0//63(0)(&'$+((($0+'%((%%&'',*+,*$((11+,1/,***,&)(')*+*4+)((+0+*(&(('$%%'&)'+*--5)/&(&,&,&')*+012),'05),121313/,-.--27-).))'((''43*&$%&"&'-.+,*(&7*300*-(&))('(++-//,--+-'&#%'*&())*//'&((+/0,+/.+,'%.++('$('.331/73./2,*(&&(++.+10+*'((',-5/72**&)&*&&'-,*.$%,'---+**,020-'0--..)//)(-&1((*'&+),.18))),'+*.(10(14.-.,0+.-38:0+-,-39::;67/0/.200.1-/,)-*+11502/.:2)*/-%186.3524--4,/(,(%)*.+,,+-*,++,)&'('+)$%%),)'(((*),)(+-5(4/;2;9/2435;73,..*)($%(040,'&')+3.//,.3/...11-*,0.9238250,-/,.2/4./105/07.**)&(.'*+.002./.0300+*%&&&,',4+65,9)''&'&)*(*)*,(+*(''$'$$%'(+,1/1*.((,'&&&$((.2;*'(&'/.//(*+-63610//.)+),3/16/-,/-/.61)')*/-,05+*)((+../%478,7/.//3.+(#$$%&.7288,//('*(&+82353-)%))(&()-3.*/.,+(,+*')(%&(,*94&02346134597/-(++/7128.)--++&,0&%*'%/5-***&&(,,/2//4./:::93+($&%'''$%&,%)+1+*+*))(((%&)'%)'%%&*(%)/+++)%)&&-'**)-(*+*4,)$''(-/421/.,,-..,7).,/+/2+*'%%%&$%'&(*/*))%''&,)*%'#$#$#$#'*)3011:1/4-/2104)422-4*''()+,)-2*31)(+)-+-,,+((,,.&%&%%$')0('((&*725*'$#$*$*%#/.0-*,./2.6-.)),'&($$)*&'$'*6800/---)$%)*-66,*1%3'',.(%%%((**,+-,250))-
@674e4d72-3e36-43e0-bbeb-012189401ec1 ch=119 read=158135 start_time=2019-12-13T02:06:40Z barcode=BC01 runid=2c9cf7bc05858273f10e7d7ec552fc0bd742dc3e
CCGGTTGCCTTGTGCGACTTCACCCCAGTCATGAATCACAAAGTGGTAAGCGCCTCGAAGGTTAAGCTATCTACTCCTTTGCAACCCTCCCATGGTGTGACGGGCGGTGTGTACAAGGCCCGGGAACGTATTCACCGTGGCATTCTGATCCACGATTACTAGCGTTCCGGCATGGAGTCGAGTTGCAGACTCAATCCGGACTACGACGCACTTTACCAAGGTCCGCTTGCTCTCATGAGTCGCTTCTCTTTGTATGCGCCATTGTGCTTCACGTGTGTAGCCCTGGTCGTAAGGGCCATGATGACTTGACGTCATCCCACCTTCCTCAGTTTATCACTGTGGCAGTCTCGCTGGAGTTCCCGGCCGGACCATGGCAACAAAGGATAAAGGAGGTTGCGCTCGTTGCGGGACTTATTGTTCACAACACGAGCTGACGACAGCCATGCAGCACCCTGTCTCCGGTTCCCGAGCACATTCTCATCTCTGAAAACTTCCGTGGATGTCAAGACCAGGTAAGGTTCTTCGCGTTGCATCGAATTAAACCACATGCTCCACCCGCTTGTGCGGGCCCGTCAATTCATTTGAGTTTTAACCTTGCGGCCGTACTCCCCAGGCGGTCGACAACAGATTGGCTCCGACCACGCCTCAGGGCACAACCTCCAAGTCGACATCGTTTACGGCGTGGACTACCAGGGTATCTAATCCTGTTTGCTCCCCACGCTTTCGCACCTGGTAATCAGTCTTCGTCAGGGGCCGCCTTCGCCACCGGTGTCCTCCAGACCTCTACGCATTTCACCGCTACACCTGGAGATTTCTACCTCTGCAGAGACTCAAGCTTGCCAGTATCAGATGCAGTTCCCAGGTTGGGCCCGGGGATTTCGCATCTGACTTAACAAACCGCCTGCGTGCGCTTGCGCCCAGTAATTCCGATTAACGCTTGCGCCCTCCGTATTACCGCGGCTGCTGGCACGGGTGCCGGTCTTCTTCTGCGGGTAACGTCAATGAGCAAAGGTATTAACTGCTCCCTTCCTCCCGCTGAAGTGCTTTTACAACCCGAAGGCCTTCTTCATACACGCGGCATGGCTGCATCAGGCTTGCGCCCATTGTTACCAATATTCCCCACTGCTGCCTCCCGTAGAGCAATATCAGCGCAAACAGAAGGTTAACACAAAGACACCGACAGCAGCACCAGCAATGCGGCGAGAAGCCAATA
+
370+2.$)&&'&,'(*%./70/488-..4548759+***65,-,.-.14/0,0&&*()-*/-642),-.660(,-1-8;.*74028.),98+0587734580;:6486555579985882--213/19979<:88:.429667680/012.-..52:/00).,*,:6-6**$**-'()+*)+*4,.*-75673813/4132--../566(1175%($)%.,1-+)*,-)*.-/4)),*,+,12718814:2+/,1..129),.')%(*((%+*)0132344<453:32'1&%0.6695,++,)-))-./568897014(,42<:4/2)(*8+*+;660.')*-+04325((('+(+.61;.+-1,59668-+),-3157:+209493*-1(,,/0../02261901.:77.7-+&'$.5'(,0+-,+*',,4767889737:7968644248(+-52.4*,-97./'&$&&')+/6013232-0(&*+,,)0//*-54;::4::748997024,4/./3<:9;968530---.:)(,.*2724:0.-0/3568-34*%%%&***-/.*02('*+.:9<:79<95619:;/361/3.-+(,60..220525+)/85)622044-*)%'&)(&./25#&&%&))+/567/4:431/2(**(,,,.568875145428:--/22177:58978927,(/,/230..4877286,/24::1*/.016653545950.'&(()*-/0092689-338-:978;7;7688028(/1,-//..&)):89775/54615<50--&%%.')+3;776.**-,,%%%*)&'%$&&'&)+42-+'%(-1/39,/003:43455529:=3:,+0918-+423+,.+/'12*)%)*/2-0320302/11127.27888*9,,/*'%&()0/+(,--.467.-+6*6-0+**&&(&++-,/8-413<89:6/5...78.8,*%*05('%'&)-2..718<8767.42/279788/6/..557<,/.00030//3*.-/,)+7.651;3/1&&+*%2'*(*,))+/.23/*+'(,/23;46<87721),**-**'&(*,0+,.0146;75:06.88-%&*'',(.(8(-.8.749,&),,00.,-*,21,-45+'--5//0*)'($+)5*+-)**(-*81912616,-/0/3319-.%)&$$$0--3.2--&40,**&&&%&*%*'"&
@f24d9ce3-a818-4e1f-9d6c-ea7c4a9b4644 ch=320 read=51009 start_time=2019-12-13T02:06:38Z barcode=BC01 runid=2c9cf7bc05858273f10e7d7ec552fc0bd742dc3e
TTGATTTACCTTGTTGACTTCGCCCCAGTCATGAATCACAAGAGTGGTAAAGCGCCCTCCCGAAGGTTAAGCTACCTACTTCTTTTGCAACCCACTCCCATGAATTGGACGGGCGGTGTGTACAAGGCCGGGAACGTATTCACCGTGGCATTCTGATCCCACGATTACTAAGCGGTTGACTTCATGGAGTCAGTTGCAGACTCAATCCGGACTACGTGCGCTGCGGTCGCGTCTCGCGAGTCGCTTTACTCTTTGGCGCCATTGCGTTAGCCTGGTGTGGGCCATGGTAACGACGGTCATCCCCACCTTCCTCCAGTTTATCACTGGCGAATCTCTTTAGTTCCAGCCGGACCGCTGGCAACAAAGGATAAAGGTTGCGCTCGTTGCGGGACAGCAGCATTTCTGGCACAGGCTGACGACAGCCATGCAGCACATCATACTGGTTAGAGGCTGCCTTCTCATCTCTGAAAACTGAAACTGGATGTCAAGACCAGGTGGGTTCTTTGCGTTGCATCGAATTAAACCACATGCTCCACCGCTTGTGCGGCCCCGTCAATTCATTTGAGTTTAACTGCTGCGGCATGCCTCCCCCAGGCGATTCGACTTGGCCAGCTCCGGAAACCACGCCTCGAGGCACAACCCTCCAAGTCGTTTATCGTTTACGTAGACTACCAGGGTGTAATCCTGTTTACTCCCCACGCGCCGCGCCTGGCGTCAGTCTTCGTTAGGGGCGCCTTCGCCACCGGTATTCCTCAGATCTCGCATTTCACCGCTGCACCTGGAATTCTACCCCTCTACGAGACTCAAGCTTGCCGGTATCAGATGCAGTTCCCAGGTTGAGGGTTCACATCTGACTTAACAAACTACGCCTGCGTGCGCTTACGCCCGTGAATTCCGATTAACGCTTGCACCCTCCGTATTACCGCGGCTGCTGTGGCACGGAGTTAGCCAGTGCTTCTTCTGCGGGCCGTCAATGAGCAAAGATTATTAACTTTGCTCCCTTCCTCCCCGCTGAAATTGCTTTACAACCCGAAGGCCTTCTTCATACGCGGCGGCGGCATCGAACGCCCATTTATTTTAATATTTACTGCTGCTTCCCGTAGG
+
.'+*3:*)2122./1-+,.2+(/10(+-87---4,8714/-'$&%''&'1-(,-66.,62*)+,*0)5.6,1/&15..1474.79,479.:;.+-.1:9-43(*,-*'$'+2,)(,**-(0+,183737('((/206,3++))+'**/1236/%(*')5*)-..03..0/++,)&,&&&-/73586/')*1%,*4*0&()**-)8/.(2.130,0-*&(''())*.+,*.(0115,,+(0/2((*)'%**,32++%&$$$$%#%%%&$%$*,+)%*&%%,..:3835-$%&&%-))--3/654+),,294-+1'&)-63*,-//-+('&%(,)+*')&%'2,,(*,.7/:8;9/553:44466:-+))*.5(.2/6*,&),64.9,.-7(,*'%&$((*.8-,))&%'-%'(*+,-02*2/$'()(%(%%'%'$+*+-&+#&*('$&%())%%&'))),-6654/./,13/.))&%#*,2352(,-/7.6612'+'&)'-)*(+'''')'&'*,/+4,202;93.,,-12665934.*'%$%,*))%%'('%),-81;515<9/+/49+**(&'&#%%(),(*&&(()053,&-35)%+&$*%))'(%+)..251+))(&%(-&))/32.''0*++,645-'',)1+./0(+0)%,42076,+)&$'+,-/0-*.)'*%(%%'331039+%',17;4%)(&#%#$&$&&#%')76889989;5-3,'./((*+0-,5149900///-/5;8615&',2215)++6;0+(+/+00(/./636/8-7011'11/-+/3)4,*0233420&('((.5*321172112.115/1)-()+/*0($+,&*-)+,.21/.++1,3-.((&%%$('/603728(3.(%%%'*+.&(&%%$+*32.2483861131*+),14678/7.3//:<986978852.**0+,-*3%&/)))3-(/1.001-684,+%*'&&&''))7./*651:-'%,'*4514*)--%,-48,5;88+77-).03//12,.+*+(,+/25143*)&(,-.-4).6054231*++('-%))**,-)*),+,66,,93.03320521/3.&()))('*-)/3++226,
@ea9b0fd3-ad25-4e96-9a9d-77063b012da8 ch=105 read=54599 start_time=2019-12-13T02:06:47Z barcode=BC01 runid=2c9cf7bc05858273f10e7d7ec552fc0bd742dc3e
CTCTACAGGAGGCAGCAGTAGGGAATTTTCGGCAATGGAAACCCTGACCGAGCAACGCCGCGTGAAGGAAGAAAGGTTTTCGGATTGTAAATATTTATAAAGGAAGAACAGCGGCTACAGGAAATGGTAGCCGAGTGACAGTACTATTAAGCCACGGCTAACCGTACCCAGCAATAGCCGCGGTAATACGTAGGTGGCAAGCGTTATCAGGTGTGGGCGTAAAAGGGGAGCAGGCGGCAGCAAGGGTCTGTGGTGAAAGCCTGAAGCTTAACTTCAGTAAGCCATAGAAACCAGGCAGCTAGGGTGCAGGAGGATCGTGGAATTCCATGTAGCGGTGAAATGCGTAGATATATGGAGAGGAACACCAGTGGCGAGTGACGATCTGGCCTGCAACTGACGCTCCAGTCGAAAGCGTGGGGAGCAAATAGGATTAGATACCTAGTAGTCCACGCCATGAAACGATGAGTACTAAGTGTTGGATGTCAAAGTTCAGTGCTGCAGTTAACGCAATAAGTACTCCGCCTGGAGTAGTACGTTCGCAGAATGAAACTCAAATGACGGGGGGTATTTTAAGCGGTGGAGCGTAATGGTTTAATTCGAAGCAACGCGAGAAGAACCTTACCAGGTCTTGACATACTCATAAAGGCTTGAGATGGAGAGATAGCTATATGAGATACAGGTGGTGCATGGTTGTCGTCAGCTCGTGTCGTGAGATATTTAGGTTAAGTCCCGCAGCAGGCGCAACCCTTATCGTTGGTGCTGCATCCCATTAAGTTGGGGACTCTGGCAGGACTGCCAGTGACAAGCTGGAGGAAGGCGAGGAGGATGACGTCAAAAATCATCATGCCCCTTATGACCTGGGCTACACGTGCTACAATGGATGGTGCAGGGGAAGCGAAGCCGTTGAAACAAAACCCTTAAAACCATTCTCAGTTCGGATTGTAGTCTGCAACTCGACTACATGAAGTTGGAATCCTTCAAGTAATCCCGCGAATCAGCATGTCGCGGTGGAATACGTTCTCGGGCCTTGTACACCGCCCGTCACACCACGAGAGTTGAGAGTAACACGGAAGCCCGGTGGCCTAGCCGCAAGGAAGGGCTGTCTAAAGGTGGGGATTGGTAGTTAGGGGTGAAGTCGTAACAAGGTAACCGG
+
+./+,-'3/,03/012.2550-%)+,693,/1*1++,(&(.(,.)*),6.45871+&)''./11261+0+&)+'))351/*.3)1*)*48*))*00.004(--.0-163/3-*+)')*+/&+-,)5891118,)+)))(''((+.(+0/(&')-//5123962'%$)'&&')((%(#$%(*+5+0,,,956.1,-2;3386873:303),*+'/*68886;70)(*0,(+-)+1/.5+***.*.460.-')*231.,/+-31///**.*.-+-3/(''(-(-533.-480:346:,)***((.++-9/7-(++/0:8:5,3+4+9/)*(''*,.86749+))*+2045634*25/+,%+1+8335.--,31+'%'&*381111.2043456752-,,-.5821/118#*('%,*,*/.+(+/1;:7(14+-#()+7457+**61557/*,,+)&)%24())&)(*),'2378358:<9:664233840161''+%&'(,+01,/))&-)0*'*&()*,6:4697'*$&+&')*-1632%&'&)1..6:;654*/*(..40'()($'$+(&'*,(.(.-7/-/+)()./259;7081:2,/-+,2,1/1()%(*022.%%$&&*(-32659603+*+543+.-6..+%$$(*+-1;:)((()8'-*+,-40/%),6..))&0*5,..)&%.+9.24575/0122.7)**()1////&1:(%-/.8561294'%''*-,-23,30)46,*+)*,+.:,2.))(&())20+*.41.)*.'/52.142*%''&(,,50339.01348:;45661-0-(*,*1%#*)',,-:999899/6974-104558*4/+*+3.-+-0...14311.*,(*-34556::;<:878631(,,+&+)&,$&+,/3-.-(,2((379+52&*&29<96;:38..//359611.4/-136981&41&2/1/---,,-//60-7/907766**5'&&().)*0,,*0-.5/-+%%%+'0-*)*.+/(,+-,7,//*)1+6640*+..*+),*(,.+&'(#&(,)'(()'('1((($''(**)(+'))+*08+)&'()*-&''-,&/(*+*)*(*,*+/45467)-.-/57+&*%(&,()3,'077,*+)1*./151,*+&'+(077;3/
@d5cbe108-3166-4e98-9a5f-14cec93d0cf5 ch=457 read=26189 start_time=2019-12-13T02:07:00Z barcode=BC01 runid=2c9cf7bc05858273f10e7d7ec552fc0bd742dc3e
CTCCTACGGGGCAGCAGTGGGAATATTGCACAATAAGGAAACCCTGATGCAGCAACGCCGCGTGATGTCGAAGGTTTTCGGATCAGTAAAGCTCTGTCTTTGGGGAAGATAATGACGGTACAGGAGGAAGCCACGGCTAACTACGTGCCAGCAGCCGCGGTAATACGTAGGTGGCGAGCGTTATCCACTGGGCGTAAAGGGGCGTGAGCGGATGATTAAGTGGGATGTGAAATACCCGGGCTCCAACTTGGGTGCTGCATTCCAAACTGGTTATCTGAGTGCAGGAGAGTGGAATTCCTAGTGTAGCGGTGAAATGCGTAGAGATTAGGAAAAGGAACACACCAGTGGCGAAGGCGACTCTCTGGACTGTAACGACGCTGGTATAAGCGTGGGGAACAGAAACGGATTAGATACCCTGGTAGTCCCGCCGTAAACGTGAATACTAGGTGTGGGGTTTCAACACTGCCGTGCCGCCATAACGCGATGAGTATTCCGCCTGGGGAGTACGGTCGCAAGATTAAACTCAAAGGAATTGGCGGGGACCCGCACCGTGTAGTGGTTTAATTCGAAGCAACGCGAAGGAACCTTACCTACACTTGACATCGCACATTACTCTTGATCGAGGAAATCCCCTCGGGGACAAGGTGACAGGTGGTGCATGGTTGTCGTCAGCTCGTGTCGTGAGATGTTGGTTAAGTCCCGCAACGAGCGTACCAACCCTTGTCGTTAGTTACTACCATTAAGTTGAGGACCTAGCGAGACATGGGTTAACCAGGAGGTGGGGATGACGTCAAATCATCATGCCCTTATGTGTAGGGCTACACGTGCTACAATGGCTGGTACAGAGATGCAATACCGTGAGGTGGGCAAACTTTAAAAACCAGTCTCAGTTCGGATTGTAGGCTGAAACTCGCCATGAAGCTAGGTTACTGTAGTCAGATGTCGCCCGGTGAATACGTTCGGGTCTTGTACACACCGCCCGTCACACCATGAGTTAGCAATGCGAAGTCCGTGAGCTAATAACCGCAAGGAGGCAGCGAAGCCGAAGGTAGGGTCAGCGGTGGGGTAATCGTAATAAGGTAACCGG
+
.450-35.1++*./,'*-381*0+2951/'**+*(%(&&('%,,)+-288110-1//1;9855,%'&((*,4+/.87/6*:.86)*+/9++15665763:6,48.,3,1103/1'2.+&#&-(.**.(1(-511/3...4-102022475443,3205/8/+6,,-456392+&$&%+73050+.**+34555-,00*(0+,+-0&&+0)3371-2./*+)-7.*+)(&)./-.362,35318(/)()(.6757::88469*1/9:9994/:,--/*++-0972,*'%''+.1.4+0,**4411//1*-.4185//5987/-*+)2(,42-40%*%&'*-/2902-2/-+*1/6176-,*)',.56864,.0*+&--1),*))-,)&'+79<7++'-,(..**)3+*8---423;./7:9648,.,')....6-0))'%333521467521684/;31//.%&$%,1+.696533&'&-,4,)%'$&'+)/426343,+00)$%(&6/71206620.5-699-665:**%&%.'7-8.9;7879/--,/%&&$#$%$(,2<931645*+(&(0'4/1-(&**,-,*'()+,')*..-3---1,2(+(-')+))*-,-%)-,+*-*(-+(*:5,,8*/74/74:/82989',++.678:9:897:444336./0/036546+7---280:/21,8672527++.07.,*/+,&%*(,'67***'*224;4207///-3994<37,4,,'.4.36*)*.-(/+)#$(4526,,./%+*'('%*0/--468956613+,-::;8;352,)2.1-20052889852,/((.2410.3.....21111*)))+:88/;0//87/.*+',/9/)070-16//6:9/36336544225;74:042002.1,()).-+,91+-**-7/,*/''*,2,(&%%%$'.+(++.1958(&**)+8:9681341+443259455+**).7,4:+*,,+//88/(*+)+0&*),,,,+*.+(5676556,+)+&&)./,))*'*&$&&%'&%&$$'+3--)()(*15300/253*0)3863/://&,(('/6(/-2:9;2:
@7db61a68-674f-462b-9915-cc65500c1dbf ch=115 read=76671 start_time=2019-12-13T02:07:04Z barcode=BC01 runid=2c9cf7bc05858273f10e7d7ec552fc0bd742dc3e
CTCCTACGGGAGGCAGCAGTGGGAATATTGCACAATGGGCGCAAAGCCTGATGCAGCCATGCCGCGTGTATGAAGAAGGCCTTCGGGTTGTAAAGTACTTTCAGCGAGGGAGGAAGAGTAAAGTTAATACCTTTGCTCATTGACGTTACCGCGAAGAAGCACCGGCTAACTCCGTGCCAGCCGCCTGATAATACCGGAGGAGTGCAGCGTTAATCCGGAATTACTGGGCGTAAAGCGCACGCAGGCAGTTTTGATAAGTCAGATGTATGTGAAATCCCCGGAGCTCAACCTGGGAACTGCATCTGATACTGGCAACTTGAGTCTCGTAGAGGGGTGTTAGAATTCCAGGTGTAGCCCAGCGGTGAAATGCGTAGAGATCTGGAGGAAATACCGGTGGCGAAGGCAGCGGCCCCTGGACGAAGACTGACGCTCCAGGTGCGAAAGCGTGGGGAGCAACAGAGTTAGATACCCTGGTAGTCCACGCCGTAAAGCGATGTCGACTTGGAGGTTGTGCCCCTTGAGGCGTGGCTGGAGCTAACGCGTTAAGTCACGACCGCCTGGGGAGGAATACGGCCGCAAAGGTTAAAACTCAAATGGTCGGCGGGGGCCCGCACAAGCGGTAAGGAGCATGGTTTAATTCGGTGGCGCGAAGAACCTTACCTGGTCTTAGCCCGGCATCCCACGGAAGTTTTCAGAGATGAGAATGTGCCTTCGGGAACCGTGGGACAGGTGCTGCATGGCTGTCGTCGAAGCTCGTGTTGTGAAATGTTGGGTTAAGTCCGCAGCAGGCGCAACCCGCCTTATCGCTGTTGCCAGCGGTCCGGCCAGCCCGAAGGAACTCAAAGAGACTGCCAGTGATAAACTGGAGGAAGGTGGGATGACGTCGAAGTCATCATGGCCCTTACGACGGGGCTACGTGCTACAATGGCGCATACAAGAGAAGCGACCTCGCGAGTAAGCGGACCTCATAAAGTGCGTCGTCCGGTTGGAGCCTGCAACTCGATAAGTCGGAATCGCTGGCGTAATCTCGTGGATCCAGAATGCCACGGTGAATACGTTCAGGCCTTGTACACACCGCCCGTCACACCATGGAATTGAGTTGCAAAAGAAGTAGAGTAACAACCTTCGGGAGGGCGCTTACCACTTTGTGATTCATGACTGGGGTGAAGTCGTAACAAGGTAACCGG
+
*,05/-.%27)-7105630502-.0.-5/++--473'+/,,/38*)690016552)4:67699555523+./23%(),*/2/2-086-8,).4+'%##,,*****($-+()-0(*'%%()23,5/1/223.8:--888&8&'(,+*6)+6+,&'-%)*),893/-)(-,.//55889;0*1)%($'&+++''(-3*/,,'$+''%#$()2/5../').*(-..028;:865883-.--&,%-)*17,+3.,%$%,3946711/,&%%&&'(*21,.353*/(+.8,-'1(&&&''+--/-(''&'+,--*)-,-*,+-+,--/-/-320).--')((-,/,5.10'(/-,...+6.,)../522',.(*985.,,),3359-(+)%+,),:11-+(,-*,/,0+&*'(+/20.//53501(&(/0224..,2*-.4321+)+('(01.37+'*,04*,)(,261.12'28++.3224332%(&'/..4-*#(....88710(*-5,.1/6+7*01)&'+)(13+)++2.)-4+-..45-+)).3-,-/-'*+.352663.('&'(('%'(/-645-2-2*-3/:18/&,*.*3('($'$('+'490-.83/1266736&*)%'(-+,.+-.2.:87968,)&)'()&**,1+./.,()*,54412,*%##'*)),01.84((-27.5.-7;4*/1001922/09539179624(42609:864(+,3(1*,+998947.3+/+00588$%&(-2524.03/--2:/.0+5).01878403/*+0$2&&-/377069+'+'&'')2&&(&)1,/.*.37;.8,/(+(&',,)(&))+-124826+*'++,4587/./-.22<::::/-5-/705/-5518789773%)'',2376+**./:1.3--.04%29+-''(''.-,*,+9.-4214342931**%((')3411/0()*()).1+/+:54:85.//2,(*165.*+,2,+-*6,8012:655/7--+*&$+0.13'-(*''(-+&)$%,/0+)*/.27655;(+-176560,/-5223<:891657)+22&'(%&'**+,/703;*-1.+,+2:7877&*)+*-74:32.25*%(+'**'&(,+))'/+10:5,9.+1*&)*/6/.6:13*53-.037;:79767546912040004378:71/,.,2:9:5.
@70509e2a-5ad8-4d1a-bbb6-c16601118b25 ch=10 read=26671 start_time=2019-12-13T02:07:04Z barcode=BC01 runid=2c9cf7bc05858273f10e7d7ec552fc0bd742dc3e
TTGGTATTACTTCGTTCAGTTACGTATTGCGCACAATTGCTGAAAGAAAGTTGTCAGTGTCTTTATTGATGTGCGCTGGGTAGCGCAGCGGGCAGGGCTGTTTAAAGGACAACTGGCAGGAAGGAACCGTTGGCGCAGAAACGGCGCAACTGGGCGCGGCGCGTGTACCCGGAGGTACGACGTTAATCGGAATTACTGGGCGTAAAAGCGCGCAGGCGGTTTGTTAGTCAGATGTGAAATCCCAGGCTCAACCTGGGAACTGCATCTGATACTGGCAAACGAGTCTCGTAGGGTAGAATTCCAGGTGTAGCGGTGAAATGCGTAGAGATCTGGAGGAATACCGGTGGCGAAAGGCGGCCCCTGGACGAAGACGAAGCGCTCAGGTGCGAAAGCGTGGGGGGCAGCAAGAGGATTGGAATGCCCTGGTAGTCCACGCGCCATGTGATGTCGACTTGGAGGTTGTGCCCTTGAGGCGTGGCGCAGGAGCTAACGCGTTAAAGTCGACCGCCACCAGGGGTACGGCCGCAAGGTTAAACTCAAATGAATTGACGGGCCGCACAAGCGGTGCGACATGTGGTTTAATTCGATGCAACGCGAAGAACCTTACCTGGTCTTGACATCCACAGGTTTCAGAGATGAGAATACCTTCGGGAACCGTGAGACAGGTGCTGCATGGCTGTCGTCAGCTCGTGTTGTGAAATGTTGGGTTAAAGTCCCTGTGAGCGCAACCCTTATCACTTTGTTGCCAGCGGTCCGTGGGAACTTAAGGAGACTGCCGGTGATAAACTGGAGGAGGTGAGACGACGTGGGCCATCATGGCCACCCTGACCAAGGCTGCCACGTGCTACAATGGCGCATACAAAGAGCGACCTCGCGAAACAAGCAGGACCTCACATAAAGTGCGTCCGGATTGGAGTCTGCAACTCGACTCCCATGAAGTCGGAATCGCTAGCAATCGTGGATCCAGAATGCCACGGTAGATACGTTCCCGGGCCTTGTACACCGCCCGTCACACCATGGGTGGAGTTTAAAGAAGTAGGTAGCTTAACCTTCGGGAGGGCGCTTACCACTTTGTGATTCATGGCTGGGGTGAAGTCGTAACAAAGGTAACCGG
+
)%1(())'&(,*-)332(*-211-5.2/.,*+**)(.)).0348)&+00+,8+./+00/22284&+%%$-($$####%%%%$'('($&%($&+*',+##%$#''+(+($$&$%%&*(%,+((((%%$#%&%&$##$#&)(%%%&'$%%$'&%'''%%&%%&&'&''%)'&'*'''&$)$%),+520,,%(%&)(,-26732+0198)'**-(+&&0505190(/.+*33/054,--/83*05/(.2115-8271,10)*.044556756766,-,)2,&&)'*,./2+-')*/*,,/3030',,-.-*++.-1513<4268:91/.,,./14-,1*,*)*68783//,(-+&(/0).184.)/200-&)',.&%,),-24802:;99)*/.,,./5-+,*((,%*3-&&)('8**.*'((+2''(%&'*,/.&((-,/3%0%$()..122,*)+/*(/(.,%+*+3&&'+&430.)0)(%($/'(..,3-,+0,+2-:-.82/004272&($%.+)%'(51,60/40-)*,)&*'(,-13-,*,322/(&((('*)*,01:471/1++&&*13112/3;8.7698222/0020/0+,.*---(((),6/,43,4+)'(*,-+%&$(2-9),+,++-7+)&('($.47212;0608;596-024(,/134932(*-3/1245883..0.6-5//7--,.74/11:20++80;+-3/6('+$&*00)/.).-(/0/1.%'*,-)//.2:7,7.847/-&%,,..--..+++%)(-.*-('*-,-/2;;911.))*'(*%'%)&())+++$'#'-.45/2.202),**$)*5-/'-*('%*(')+.148687:739945//-/39*%'$&*+-:884.***)&')*,$2-.1()*(*'%/3))).4/.0)+-'/./,)++0,'.,,-.2.//-.3+*0,10,+2*/.313330-+'+5143229637')*153598)0,30%'*'')-13150.0.108//+))'.+40:6..3,-,-1.3-+&*+2')0-&'*,$(*'(,0-,.$&$$.*84587-;.+15,20,2++36&*-5/*-..15722/:210260/-*.,.54679479*0815:96:9
@75ec3fcd-ba2c-4de6-82c9-91afe4bd0339 ch=94 read=76573 start_time=2019-12-13T02:07:18Z barcode=BC01 runid=2c9cf7bc05858273f10e7d7ec552fc0bd742dc3e
TCGGTGCTTCTGGTTCCGGTTACGTATTGCTGTGGTGCTGAAGAAGTTGTCCGGTGTCTTTGTGTTAACCCTGCGCACATCGCTCTATCTTCCGGTTACCTTGTTACGACTTCACCCCAGTCATGAATCACAAAGTGGTAAGCGCCACTCGAAAGGTTAAGCTACCTGCTTCTTTTGCAACCCTCCCATGGTGTGGCGGGCGGTGTGTACAAGGCCGGAACGTGATACCGTGGCATTCTGATCCACGTTACTAGCGATTCCGACTTCATGGAGTCGAGTTGCGAACTCCAATCCGGACTACGACGCGCGCTTATGAGGTCGCTTGCTCTCGCGGGTCGCTTCTCTTTGTATGCGTATTTGTAGCACGTGTTAGCCCTGGTCGTAAGGGCCATGATGACGTCATCACCTTCCCCTCCAGTTTATCACTGGCGGTCTCCTTTGAGTTCCCGGCCCGGACCGCTGGCAACAAAGGATAAGGGTTGCTTTCGTTGCGGGACTTAACCCGATTTCCACCAGCTTGCGAGCTGACGACCGGCCATTACAGCACCTGTCTCACAGTTCCCGAAGAGCGCAATCCATCTCTGGAAGAGTTCTTGTGGATGTCAAGACCGGGTAAGGTTCTTCGCGTTACATCAGGTAAACCACATGCTCCACAGCATTGCGGGGCCCGTCAATTCCTTTGGAGTTCATTCTTGCGAACGGTACTACTCAGGCGAATTACTTATTGCGTTAACTGCAATACTGAACTTTGACATCAACATAGTACTCATCGTTTTACGGCGTGGACTACTAGAGTTATCTGTCTATTGCTCCCCACGCTTTCGGGACTGAGCGTCGGTTGCAGGCCAGATCGTCGCCTTCGCCATGGTGTTCCTCATATATCTACGCATTTTACCGCTACATGGAATTCCACGATCCTCTCCTGCACTCTGGCTGCCTGGTTTCTATGGCTTACTGAAGTTAAGCTTCCGGGCTTTTTCACCACAGACCCTTGCTGCCCGCCTGCTCCTCTTTACGCCAATAATTCCGGATAACCTTGCCACCTACGTATTACCGCGGCTGCTGGTTAGCCGTGGCTTTCTAATAAAGTACCGTCCTCGGCTACTACCATTTCCTGTAGCCGCCGTTTATCCTTTATAACAGAAGTTTACAATCCGGCCTTCTTCCTTCACGCGGCGTTGCTCGGTCCGGTGCCGAAAATTCCCTGCTGCTGCCCCGTAG
+
&$*')()*/&&)/,3/-1+2,&((.)-2+/0-'*.+-/0/00)**)-2220-15/347177-0(-*(*57(*''(("$&-9787455679378-/26/2-7,+66++++3..*(-34,,05;::64651)0,55446;77625561())/().)1-4930-//.01+(*(..3::004562<7/-;1/17870**0.48984722121.588/907).+/123&&0#%.(5/8425;/1211//(*)(4+,,*-/*3591.,./767698.*+++3/34:*+((03.9)7+7544626668:91/-++**-,+/0.../-*+7--./.033./,2++(()()+,/7-*,/4-*&%#&((%'%(('+(*%*&)'05,,47;:506)49:;;:.,++*-276,))%%-734312,,-2.12;811267737/02/,/)+,82/036/03*,*047,6.7906649563699*20803&11'()&%('++0/:222;7416.1*)*&%'53,0&%(%+(,,//0)&6///-/003)%''(),*&-143347/02251-./14<582-/)*&+-&/,81.//0479(++,*&()1:22)*+4957567,)+,/9'0/*+(-,1:6:<92,)+,&(--8(1)+&+)*734301//6-'*)*---1./-45&67)(448::;9-49,-.&&*2,-7;40:11.1421)*)3-*,,-0155%(*),)-03+./'(+.72928342*$()-',-,/1412695526.201-/04576761959.+,*0,-+05566341-'%)(+*,2)#&**'+,(+./6:,*+144<950;867.-(2/.15&8/:02'11/+,-3::883221,2/0490,)476996*),(--/05999936+.1/(),2.5/-1((01.0/124/.,,/01*.*,2222//111.953167.174<:2059:;8281/002///;04,/16-(/7--05;3/,.1+*,,459<00.(*--5:*,;;9444.71.46/,0(*&/)*74:26,6.823//'(+)27129277,1++6-/6&-/,**%#%%(3)'%&&&%(.,-20+'')*,3*))(+759-*+,,855-.%(-5,29047540//00-423.4%$&''*-++2110-),,+0;9//08-9+**2,6:69<9359.$-),%-./-9,--0/;8/*,*.(211-11600;5**67:545-39;0-443
@833cd8aa-6be2-4844-91ca-9d4510688eaf ch=132 read=47057 start_time=2019-12-13T02:07:15Z barcode=BC01 runid=2c9cf7bc05858273f10e7d7ec552fc0bd742dc3e
CTCCTACGGGGAGGCAGCAGTGGGGAATATTGCACAATGGGCGCAAGCCTGATGCAACCATGCCGCGTGTATGACCTTCCGGGTTGTAGAAATTACTTTCAGCGGGAGGAAGGGAGTAAAGTTAATACCTTTGCTCATTGACGTTACCCGCAGAAGAAGCACCGGCTAACTCCGTGCCAGCAGCCGCGGTAATACGGAGGAGTGCAAGCGTTAATCAGATTACTGGGCATGCGCAAAGCGCACGCAGGCGGTTTGTTAAGTCAGATGTAAATCCCGAACAACCTGGGAACTGCATCTGATACTGGCAAGCGAGTCTCGTAGGGGGGTAGAATTCCAGGTGTAGCGGTGAAATGCGTAAGAGATCTGGAGGAATACCGGTGTAGCGAAGGCAGCCCCTGGACGAACTGACGCTCAGGTGCGAGCGTGGGGAGCAAACGGGATACCCTGGTAGTCCACGCCGTAAACGATGTCGACTTGGAGGTTGTGCCCTTGAGGCGTGGCTTCCAGGCTAACGCGTTAAGTCGACCGCCTGGGGTACAGCCGCAGGTTAAAACTCAAATATGAATTATTGGGGGTGCACAAGGCGGTGGGCGCGTGGTTTAATTCGATGCAACGCGAAGAACCTTACCTGGTCGGCATCCACGGAAGTTTTCAGGATGAGAATGTGCCTTCGGGAACCGTGAGACGGGTGCTGCATGGCTGTCGTCAGCTCGTGTTGTGAAATGTTGAGTTAGAGTCCGCAACGAGCGCAGCCTATCGCTTGTTGCCAGCGGTCCGGCCGGGGAACTCAAGGGAGACTGCCGGTGAACTGGAGGAAGGTGCGGGGATGACGACCAAGTCATCATGGCCCTTACTGACCAGGGCTACGTGCTACAATGGCGCATACAAAGAGAAGCGACCTCGCGAGAGCAAGCGGACCTCATAAAGTGCGTCGTAGTCGAGGATTGAGTCTGCAACTCGACTCCATGAAGTCAGGAATCGCTAGTAATCGTGGATCAAGAATGCCACGGTGAATACGTTCGGGCCTTGTACACACCGCCCGTCACACCATGGGGAATTGGGTTGCAAAAGTAGGTAGCTTTAGCCTTCGGGAGGGCGCTTACCACTTTGTGATTCATGACTGGGAGGTGAAGTCGTAACAAAGGTAACCGGAAGATAGAGCGACAGGCAAGTAAGTTAAGCACGGGCGGCAACTTTCTTCAGCACCAGCAATACGTAAAAAAAAGCACC
+
(.40-1516:.,.83122'.1,35+-1/-5-*++-2//735547::5781000111&4.76/1--053310*,%*1246'2:91:.-*(++&+('+3;:2/0/,7,'++,,(0*&*,0;71.:/9/677276./38(3)+.111602<7340-,/(+,**36100+(.-,-463549;6540-0'))-,*-.+*,0-..-$*,4577343,:+9*1%-+'3*0098/+&.$$$$*1,+,--(,*-**48247;.*0122/76'*52//*.2(+)&'((%)(+3-4;646684434442210''+('')'))(,0.,,./++)0.2*+-%2)330.-2876602129963870...-2()),,/4491-5,,/09:;832.'%)),14.61++5:1(,3:88('3)%)..0.---8::.,,&(+..6::))*+895756-+.).35/153.15/)+.289234;732-//:970-../.,,0/813369-/0---.-.10300/1*$,++,5;222,3-9/013478:453,).,&&(-&./+&*%()..49;36664410'))')-,'+(121/%&%('/3(')+0--*.&,*-..174;9485:52221376569*,6(+524,2))+)*/,*(''+56+*+12.2./9;70//'),0+%&*-/42541431;7478;181,014'/3568844454;88776653*+,,031+/.)**'*-).120%.00-&('&-/-/2/6.,/10.-(+'%&,-..-/+001895876945)4.37-46,+/0:9,',0)%)'646800.&((&%+10//0('1**-%)055/88880*.+-+/048:943(326)%$#$&',/2,)(,+)')&'**0,,1).0912364-085+)*(+'#%&'*('(&).+*((+01),/637453226:202/233454,.*,&$*&%.((%*,-0.*)%(*6535689485-2-,-%.,/416)*-.-.-//22:9;920**(/65371./'0./.72),''*/&,48.2,)**)***10.48/-2321/05-0/))($#)%*1+0)**.41'''%-,'&'(%&$$$*((),*62(,3.5.,/,+6:*31:810337:44533666;7/.(/(+/-..()(2-8;*0702:9918.,)*+,)*1.-2../5240-..&)(,('((%%%,*+*%'(&(*,+*16/++,+/3.,,(*+(0')$%%*,.(&"#$&#
@8a303d17-0d00-49ca-bee5-c692c0236a0a ch=306 read=67349 start_time=2019-12-13T02:07:10Z barcode=BC01 runid=2c9cf7bc05858273f10e7d7ec552fc0bd742dc3e
CCCGGTTGCGCTACGACTTCACCCCAGTCATGAATCACAAAGTGGTAAGCGCCCTCCCGAAAGGTTAAGCTACCTACTTCTTTTGCAACCCACTCCCATGGTGTGACGGGCGGTGTGTACAAGGCCAGGAACGTATTCACCGTGGCATTCTGATCCACGATTACTAGCGATTCCGACTTCATGGAGTCGAGTTGCAGACTCAATCCGGACTACGACGCACTTTACGAGGTCCCGCTTGCTCTCGCGAGTCGCTTCTCTTTGTATGCGCCATTGCAGCACGTGTGTAGCCCTGGTCGTAGGGGCCATGACTTGACGTCATCCCCACCTTCCTCCAGTTTATCACTGGCAGTCTCCTTTAATTTCCAGCCCGGACCGCTGGCAACAAAGGATAAGGGTTGCCGCGCTCGTTGCGGTAACCCAACATTTCACAACACGAGCTGACGACAGCCATGCAGCACCTGTCTCACGGTTCCCGAAAGGCACATTCTCATCTCTGAAAACTTCCGTGGATGTCAAGACCAGGTAAGGTTCTTCGCGTTGCATCAGATTAAACCACATGCTCCACCGCTTGTGCGGGCCCAAATCAGTGCATTTGAGTTTTAACCTTGCGGCCATCACTCCCCGGAGCGGTCGACTTAGCGTTAGCTCCGGAAAGCACGCCTCAGGGCACAACCTCAAGTCGACATCGTTTACGGCGTGGACTACCGCAAGAATTATCTAATCCTGTTTGCTCCCCACGCTTTCGCACCTGAGCGTCAGTCTTCGTCAGGGGCCGCCTTCGCCACCGGTATTCCTTGATCTCTGCATTTCACCGCTACACCTGGAATTCTGCCCTCTACGAGACTCAAGCTTGCCAGTATCAGATGCAGTTCCAGAGTTGAGCCCGGGGATTTCACATCTGACTTAACGAACCGCCTGCGTGCGCTTTACGCCCAGTAATTCCGATTAACAGCACCCTCCGTATTACCGCGGGCTGCTGGCACAGGTTAGCCGGTGCTCTTCTGCGGGTAACGTCAGTGAAAGGCAAAGGTATTAACTGCTCCCTTCCTCCCGCTGAAGTGCTTTACAACCCGAAGGCCTTCTTCATACGCGGCATGGCTGCATCGGGCTTGCGCCCATTGTGCAATATTCCTGCTGCCTCCGGCGGGAACCC
+
-.',.2+(*&%'),43568759072*,4811,-.--*3*34020642,*+,58/-28/+.1,*-*151254,4,($'&-*377//1/).:2(*+9:,.559.-+++,-:;9.8112.169:93730%746865879<655:084;97994,,,-1((+0-3.%,3,11406812/-/1;1257/+-,,+'*.7+.%,%-23-:0//043977696855/019;6/.*.'*-'-(,,0.411.0(+%&(,./44944+-0++5244556;68;/253302115511//1<1/0700,2'+,71260/--/,/++*,00780:;5-34591801135392--22----*-.447967;:-5,2++*%'02/267897666:.4).26*51114/.100:00)())*-/15930.4+-1464,1-18:+*,-*.,,-3354444597/..5/4880,*++79667661022;9736-+.8(,.)(((02/02262./()*79616656568;::6:9361256357620-1171,,%')/,6..-34&%,3,4:747,./3/...,%*&&%%&(+/1.,'&%&(,.,*'''#''-3601/.;<1/60-..+*+203)-&'**316)%+(),0710/,,/*+$''*-./0.0-1).*&&()--07020*71/./584:35+,*.3.,./060:8.%/&4122;:664(,($'('''&-()*./3;6;8752;3,14365,',+/,/110646633,46573./../40629(*24+7212329557;231/1//483+-'(*..22,**(+733(+5,/3-.-043,+/)/,.,%,.,)0414*%-'--.1/)-2.-35&((+,8,-1544699-7,-'))3/.+/84,'*+/(/5/*(*+1:012838492''53818;5442355/*-.)(1028/-/4797:74--/5/--$$$%,,++88.1/.9030--)*)+-/210+)&)$.%(-,--4'*(&%-0295989871157677.,(*'**&&-01;*0,++03.)('$)*6:)5::6178,,22447)+()*'+)0122:0-..*--00512:2.2-.*.+1/)1-102//,,-.87315-1169,,48'2)0*5.-/131*+,*&('&)-.(&'/,/(*$%
@c8421ee6-c5eb-47d1-8e96-d8bcf2c339c3 ch=86 read=66290 start_time=2019-12-13T02:07:10Z barcode=BC01 runid=2c9cf7bc05858273f10e7d7ec552fc0bd742dc3e
CCGGTTACCTTGTTGACTTCACCCCAGTCGCCGAGATCACAAAGTGGTAGCGCCCACCGAAGGTTAAAGCTACCTACTTCTTTTTTGCAACCCACTCCCATGGTTAGCTGACGGGCGGTGTGTACAAGGCCCGGGAACGTATTCACCGTGGCATTTCTGATCCACGATTACTAGCGATTCCGACTTCATGGAGTCAGGTTGCAGACTCCAAAATCCGGACTACGACGCACTTTATGAGGTCCGCTTGCTCTCGCGGTCGCTTCTCTTTGTATGCGCCATTGTAGCACGTGTGTAGCCCTGGTCGTAAGGGCCATGATGACTTGACGTCATCCACTTTCCTCCAGTTTATCACTGTAGCAGTCTCCTTTGAGTTCCCGGCCGGACCGCTGGCAACAAAGGATAAGGTTGCGCTCGTTGCGGGACTTAACATTTCACAGCACGAGCTGACGACAGCCATGCAGCACCGCCACGGTTCCCGAAGGCACATTCTCATCTCTGAAACTTCCGTGGATGTAAGACCAGGTAAGGTTCTTCGCGTTGCATCAGATTGACCACATGCTCCACCCGCTTGTGCGGGCCCCGTCCAATTCATTTGAGTTTTAACCTTGCGTACTCCCCAGGCGGTCGACTTAACGCGTTAGCTCCGGAAGCCACGCCTCAAGGCCTAACCTCAAGTCGACATCGTTTACGGCGTGGACTACCAGGAGTATCTAATCCTGTTTGCTCCCCACGCTTTCGCACCTGACGTCAGTCTTCGTCAGGGGGCCGCCTTCGCCACCGGTATTCCTCCAGATCTCTGTGCATTTCACCGCTACACCTGGAATTCCCCTCTACGAGACTCCAGAGCTTGCCGGTATCAGATGCAGTTCCCAGGTTGGGCCCGAAGTTTCACATCTGACTTAACAAACCGCCTGCGTGCGCTTTACGCCCAATGAACGATTAACGCTTGCACCCTCCATTATTACCGCGGCTGCTGGCACGGGTTAGCCGGTGCTTCTTCTGCGGGTAACGTCAATGAGCAAAGGTATTAACTTCTCCCTTCCTCCCCGCTGAAAGTACTTTACAACCCAGGGCGTACCATGCACGCAGCGAAACGCATCAGGCTTGCGCCAGTTGTACCAATATTCCCCACTGCCGCCCGTAG
+
64.031.5:,7(+3)*/697.0((%&#*-*+)&))2654456.-/000.(*+-6)%(-().+1/987)+123697268<68/;3<,54.,/5,+..62)*3,.0)(*)*+-55<;/38(*+-++--104;4..00/.2**((1),/737191.1;(,4457--'''43943/....379751../:03682.003%'/33,2/58960.%(0-'/)2+:960/13550,,-*/*.,+/0.41+*-+)+0.++(+164.).40232/96+)))+,+38565,+*%&$-0/0421111;9-19:96831*)/*9---11.,-).-017660-4/$&&()/31.1.//<95577711&$&()+5768*'/+.268929/)0.5/:9996696966*88:)9.916,4029230440+0+)**5..11.2210080-./-,004228977241&12%.((('0).--,/%&&&(5;:;25/,.51510129;45778887,++-+.05./(5)8,*)*&*+-)+-)4,11/716/57417802,+*.4%&//-(---,*,003478/40'$'')(,*,.602971-.2'5):;8,371//0/;<6-623,3+%$%%%*0:<1-296677563-2.4/589080.,0/3-2/,6+,3/267<::431-+#%.3066:18,3338:8::54<8/2.84347:124134.2,''+02773:42421.54$(*+:9*)5.//:855726;34)/++../567;9247)-386-)/*:9:<:6;<15717112<341/,*+131-.-'((+(5:,.&)442212./332.(%(&-083,1*+/-%.)+,4'*%*$%)()05(83558+*///,*++,7/*)0-0(,-14.')++*0<74.000224416161/31/,-.3:5775342/.63//5.1,+,,.-&%%&(/7/90553:./+.71039&5),/;/0756/:0/+)6+2-,./-)+-,'4/)78.//</5;7764/(/*.,504528321886;,/-(&*(2((,*%'*7/1:3**123,/39857/--)+/.,*-/*2/'%&&&$$$#&',,).)+*)$)(',4/,-/026159225+-,,*%%)&')'+-5066679491&(%%(($&0/,/68
@fc3c1831-9a99-4be9-b466-c939d89fe74f ch=180 read=82244 start_time=2019-12-13T02:07:17Z barcode=BC01 runid=2c9cf7bc05858273f10e7d7ec552fc0bd742dc3e
CTCATGGGAGGCAGCAGTGGGAATGTGCACAATGGGCGCAAGCCTGATGCAGCTTCATGCCGCGTGTATGAAGAAGACCTTCGGGTTGTAAAGTACTTTCAGCGGGGAGGAAGGGTAAAAGTTAATACCTTTGCTCATTGACGTTACCACAGAAGAAGCTTACCGGCTAACTCCGTGCCAGCAGCCACCCCGGTAATACGGAGGTGCAAGCGTTAATCGGAATTACTGGGCGTAAAAGCGCACGCAGGCAGTTTGTTAAGTCAGATGTAAATCCCGGGCTCAACCTGGGAACTGCATCTGATACTGGCAACTTGAGTCTCTCGTAGAAATTCCAGGTAGCGGTGAAATGCGTAGAGATCTGGAGGAGAATACCGGTGGCGAAGGCAGCCCCTGGACGAAGACTGACGCTCAGGTGCAGCGTGGGAGCAAACAGGATTAGATACCCTGGTAGTCACGCCGTAAACGATGTCGACTTGGAGGTTGTGCCCTTGAGGCGTAGCTTCGGAGCTAACGCTGATCGACCGCCTGGGGAATACGGCCGCAAGGTTAAAACTCAAATGTCGGTGTTGACGGGGGCCCGCACAGGCAGGCGGAGCATGGTTTAATTCGATGCAACGCGAAGAACCTTACCTGGTCTTGACATCCACGGAAGTTTTCAGAGATGAGTGTGCCTTCGGGAACCGTGAGACAGGTGCTGCATGGCTGTCGTCAGCTCGTGTTGTGAAATGTTGGGTTAAATCCCCACCCAGCAGAGCGCAACCCTTATCCTTTGTTGCCAGCGGTCCCGGCCGGGAACTCAAAGGAGACTGCCAGTGATAAACTGGAGGAAGGTGGGGATGACGTCAAGTCATCATGGCCCGCCACGACCAGGGCTACACGTGCTACAATGGCGCATGCAAGAAGCGACGCACCTCGAGCAAGCGGACCTCGCCAAAGTGCGTCGTAGTCCGGATTAGTCTGCAACTCGACTCATGAAGTCGGAATCGCTAGTAATCGTGGATCAGAATGCCACGGTGAATACGTTCGGGCCTTGTACACACGCCCGTCACACCATGGGGAATTAGGTTGCAAAAGAAGTAGGTAGCTTAACCTTCGGGAGGGCGCTTACTACTTTGTGATTCATGACGCTGGGGTGAAGTCGTAACAAGTAACCGG
+
,.0','/1*20057857928/,/.&5(+*//954541.217,674.--),.(*(-*1437247783/+--09/,1*&,52344:656775:1-.-*,-6--2315:/,/501.4--,66.*/-5-534037--668+8,--3051/57*+*(,+$(,$$&&'*+),++30./49556593/2//27.4)-'(&(/++*/'2.-0+139868.:-6-45(.++-//4475112318*&%&&,+-+22161*12:/)27301350001140-2(-2+'01338-90:82;4.414433342./0/.-2-+-.'(()*2/.,,)++.)(+),,2,,(0-)%((042-12+*-3342-+*,,1:;1/2+''(.238;9;0/.+(,),02*1-<:5(1728)+*)+0//,**+-;01543,/+,-48<:)*..;.6'84-1/-)313792.0;:893:+,-8;89;<770/001:86-0+1,0132:/'&.,&)())1/763)*)*+.,*)**2451((%%&6558:;8:;5453(*()*/-8794753*/1*28584660;:3)+.),''((+*-*-460.8/-0675271&*((/)')*-//2/;92-22/,+./1:7955337349793923;97842/1./2899900/*-,-16;:.2----.-,&(*-/15,/,+220/454--+++7035646757683;43276588(*+*,+-+5.,,1086//1<0/-..)(%*.)1'$)*()%.'&'),-66868.2.--4*)3.),+%+1))*,-()*(((.2*80-0//44;,**'))55+5.---,0/3:7110-*3,37293479,,0657789630475:9552+6.(#&%%'+1.;-033-,*)%()*/23/.50/292124+%+()%('(.050&,&()(,12489:144;75855,+'1:0/279978683601*0-+4,&'+,./55654400376+1(/*+,5073764/./,,+3-,+,0289964+-659:4-00:6//53-4/245$*-41.5,.+-&-*-//;701854117(-()('&'*)&,5.968997*%')(-*..//)/-02537739*:0((11-5516/.+'*--,)./369886500*,-0-64-.//+,-0541102+,/68866
@b792a072-2360-4ed6-865c-6ed34ffee66a ch=439 read=73344 start_time=2019-12-13T02:07:18Z barcode=BC01 runid=2c9cf7bc05858273f10e7d7ec552fc0bd742dc3e
CTCCTACGGGGAGGCGGCGGTATTGCACAATGGGCGCAAGCCTGATGCGCCATGCCGCGTGTATGAAGAAGGCCTTCCGGGTTGTAAAGTACTTTCAGCGGGGAGGAAGGAGTAAGTTAATACCTTTGCTCATTGACGTTACCCGCAGAAGAAGCACCGGCTAACTCCGTGCCAGCAGCCGCGGTAATACGGAGGTGCAAGCGTTAATCAGATTACTGGGCGTAAAGCGCGCACGCAGGCGGTTTGTTAAGTCAGATGTGAAATCCCCGGGCTCAACCTGGGAACTGCATCTGATACTGTAGCTTGAGTCTCGTAGGGTAGAATTCCAGGTGTAGCGGTGAAATGCGTAGAGATCTGGAGGAATACCGGTGGCGAAGGCGGCCCCTGGACGAAGACTGACGCTCAGGTGCAGCGGCGGTAAGGAGCAAACAGGATTAGATACCCTGGTAGTCCACGCGTAAACGATGTCGACTTGGAGGTTGTGCGCCCGGGGGCGTGGCCTTCCGGAGCTAACGCGTTAAGATCGACCGCGCCTGGGAAATGCAGCCGCAAGGTTAAAACTCAAATGAATTGACGGGGGCCCGCACAGGCAGTGGAGCATGTGGTTTAATTCGATGATGCCGCGAAAGAACCTTACTGGTCTTGACGCATCCACGGGAAGTTTTTCAGAGATGAGAATGTGCCTTCGGGAACCGTGAGACAGGTGCTGCATGGCTGTCGTCATCGTGTTGTGAAATGTTGGGTTAAAGTCCCGCAACGAGCGCAACCCTTATCCTTTGTTGCCAGCGGTCCGGCCCGGGAACTCAAAGGATACTGCCAGTGATAAACTGGAGGAAGGTGGGGATGACGTCAAAGTCATCATGGCCCTTACGACCAGGGCTACACGTGCTACAATGGCGCATACAAAGAGAAGCGACCTCGCGAGAGCAAGCGGACCTCATAAAGTGCGTCGTAGTCCGGATCTGCAACTCGACTCCCTTGAAGTCGGAATCGCTTCAATAATCGTGGATCAGATACCCGCGGTGAATACGTTCCCAGGCCTTGTACACACCGCCCGTACACCATGGGAGTGGGTTGCAAAAGAAGTAGGTAAGCAACAGCCGGGGCGCTTACCACTTTGTGATTCATGACTGGGGTGAAGTCATGTTTCGTAACCGG
+
+02.*,.(68)(-*('(%('&%)(,,*.,7-.:,,+*9;.29865*&'&(-.22726876,+&))17')/*1-79:1(2;87;754;1,//-0)1+),,.,3*)*')'+*&()/8*/./-,-.3165+-03-12//167943<2.13.04(+)''(*(+,-,0-//22)/*/634-**-('''%(-*(*,.3//-,**)+)+*2*&&%$&*+'4+0/388751261,,20*-(-+025492.9;;-/151059,,37*4./:51/53-,69:::4313/1;/6/.5000.-+*+-.75+&'&%''('))*./23+4,.)00.4/5-)+/612.,-+00//2:7435870.-,-054:/,/,.846;7260/4+'())/+&+-55.,/.-.*(+'-+,..32327+-861,$)'*)))/-0,1.)),2;.5*9:517/+0418:20/+4./.84(/-/**.;87+)*(*150)*(1*11-0/.('(%&+''/55+1742.,'++3,1+,--55:522,1..'&'+,./0:/.(-/.31))&&'%,%.294778/54:599956::;2.),(,)00758;:/08/*+,+.'1-&,+.((**.1,(,22;4/309.,(-)'*(((()..7-(,.2,,)''&%*22/+(),***+-4/008.+,+.4;;+7.,++-87854;2.20.:536)89-73760//-+1$)+6.-&%%')2222222,+.&(+596/:/..27712/71372:-9--.73+),+-2+++-*1056;516566.3:0-4;67:2/1,/-.15,7/(.57/6448/;/+/45687850.+,-.-19;899303../,-*+2:1/224564.02++31-51-1,++*)$$&()./:/65301++')&()+(+*0.-85302210415)))(+**/0687687:31*)','+&(,943855542<7-.9::910100+4'*(&,(:901'..9787/7/%*(*-/-./-7.623&,*+))'&**++3::;::81-03/88*&2/6555;534.6/.0*(/773/.+,/000-29743&&('*+-889310'&(.+')2*-*.2*&),&)&,,+-/()*.1%$$))631.0/7/.59%+.2++4467:5$((&+-:97-.-//--/,0%,01,)+,24;5-
@433af7bf-4edb-4690-b567-4201a7c0c7bf ch=138 read=55514 start_time=2019-12-13T02:07:42Z barcode=BC01 runid=2c9cf7bc05858273f10e7d7ec552fc0bd742dc3e
CTCCTACGGGAGGCAGCAGTGGGGAATATTACAATGGAAACCCTGATGCAGCAACGCCCATATTGTGAGTGATGAAGGTTTTCGGATCGTAAAGCTCTGTCTTTGGGAAGATAATGACGGCACCCAAGGAGGAAGCCACGGCTAACTACGTGCCAGCAGCCGCGGTAATACGTAAGGTGGCGAGCGTTATCGGATTTACTGAATAAAGGGAGCGTAGGCGGATGATTAAGTGGGATGTGAAATACCGGGCTCAACTTGGGTGCTGCATTCCAAACTGGTTATCTAGGTACGGGAGAGGAGGTGGAATTCCTAGTGTAGCGGTGAGAATGCGTGAGAGATTAGGAAGAACACCAGTGGCGAAGGCGACTCTCTGGACTGTAACGACGCTGAGGCTCAGCGTGGGGAGCAAACGGGATTAGATACCCTGGTAGTCCACGCCGTAAACGATGAATGGGTGTGGGGTTTCAACACCTCCCGTGCGCCGCCTAGCACGTGGAGTATTATTCCGCCTGGGAGTACGGTCGCAAGATTAAAACTCAAAAGATTGACGGGGACCCGCACAAGTAGCGGAGACATGGTTTTAATTCAAGTAACGCGAAGAACCCACCCTACACTTGACATCCTTGCATTACTCTTAATCGAGGAAATCCCTTCGGGGACAAGGTGACAGGTGGTGCATGGTTGGCGTCAGCTCGTGTCGTGAGATGTTGGGTTAGTCCCGCAACGAGCGCAACCCTTGTCGTTAGTTACTACCATTAAGTTGAGGACTCTAGCCCGAGACTGCCTGGGTTAACCAGGAAGACGGGGATGACGTCAAATCATCATACACTTATGTGTGGGAATACACGTGCTACAATGGCTGGTACAGAGAGATGCAATACCGTGGGGTGGAGCCAAACTTTAAAAACCAGAATGCCAGTTCGGATTGTAGGCCCGAAACTCGCCTATGAAGCTGGAGTTACTGGTAATCGCGAATCAGAATGTCGCGGTGAATACCGTTCCCGGGTCTTGTACACACCGCCCGTCACACCATGAGAGTTGGCAATACCCGAAGTCCGTGAGCTAACCGCAAAGGCGGCGGCCGAAGGTAGGGTCAGCGATTGGGGTGAAGTCGTAACAAGGCGCCCGG
+
(*+-+/21:5.074/0100542/*'('.0.++/972,*-,-1.-,-/00,110//.18)%$$*%$')()*()+,-70/19610)9.88567:4-...4465186/74+2+,*+1/.,0.51007+///3.1-..+4,,,.2.+,0-,-0,1/19430-.10-0.%)&&%(+*+2(2)).((%'-14974-3%,$52*)0/2/4356-(0+&**22019:7;:;:94:43/25;:7977,,69/(/.-.,..903,+,196668999688/8.8;:9:26312520.,+%''3-*)'/4+*1.0-9-7*70)&1221+10055-,%,(+-/96+*()(,/0-4-1+),.-235(21,2.+,++036.-+**,-299:52*)&)(*-,154.-72.+&'),7466),+12;76+45+0.++2112;1.31/+/,.0&)+/7758::6)%&))2+&-)+*-/8;80<-.*/+*,0-46/(.&)$('%'%$'%,'+&.%*&%((+-+1852/2977:-&'()85;65.110.-0,158302638.&)$*&&$)*/9733:4-,*.()(+*11.,&&*-+,,++::,686:4.*&&&')*,*+.+((,(%$-,(''+&(++)*))*27*7./+2.&*))+/.2+*%%&&*,+)-4)37,,08/-125)5,/061045721..,25.6,+$$''(+..-/)++/4680/+.134942.4-&$')-,*,.46/),-0.3+65+.,,-76*8'(+,,-547;6.7-/*0-++/30550)%%(''('.,379:;77;50600.,,32(&'%%'.35.1356788798,//34%%$%%),.122661*()')0//'.*,5::80://5954587673-,,++003090-+.6-.2'+4*--+*.(692,2-')4::+/2&*&*('*1-/4:/*3)020.++3-/-+-4*(*'(+-+-/2.7---48/-1///4(+(,**+'++06365459579;8-8,,(*8.,0+)286+&).*+,10//24)0-286.;:..434246551***):.5/43;6,53/*-/+,.43778632.5.0.069*))&(+,'324/02.5466:,,,5/65-8-436//.5/,+---59778,/+(+,)0.
@a7827821-0b96-4200-bca8-ec36c7bf639a ch=253 read=87027 start_time=2019-12-13T02:07:37Z barcode=BC01 runid=2c9cf7bc05858273f10e7d7ec552fc0bd742dc3e
CTCCTACGAAGGAGGCAGCAGTAGAAATTTTCGGCAATAGGGAAACCCTGACCGAGCAACGCCGCGTGAAGGAAGAAAGGTTTTTCCGGATTGTAAACTTCTGTTATAAAGGCGGCTACGGGAGATGGTAGCCGAGTGACAGTGCTATTAAGCCACGGCTAACTACGTGCCAGCAGCCGCGGTAATACGTAGGTGGCAAGCGTTATCGGAATTATTATGGGCGTAAAGAGGAGCAGGCGGCAGCAGGGTCTGTGGTGAAAGCCTGAAGCTTAACTATTAAGCCATAGAAACCAGGCAGCTAGAGTGCAGGAGAGGATCGTGGAATTCCGTATTGTAGCGGTGAAATGCGTAGATATATGGAGGAACACCAGTGGCGAAAGGCGGCGATCGTACACAACTGACGCTCGGTCGAAAGCGTGGGGAGCAAATAGGATTAGATACCCTGGTAGTCCGCCGTAAACGATGAGTACTAAGTGTTGTCAAGTTCAGTGCTGCAGTTAGCGCAATAAGTACTCCGCTCAGGTAGCCCGTTCGCAAGAATGAAACTCAAAGGAATTGACGGGGGGCCCGCACAAGCGGTGGAGCACAATAATGGTTTTAATTCGAAGCAACGCGAAAGAAGAGACCTTACCGAGTCTTGACATACTCATAAAGGCTCCAGAGATGGAGATAGCTATATGAGATACAGGTGGTGCATGGTTGTCGTCAGCTCGTGTCGTGAGATGTTGGGTTAAGTCCGCAACGAGCGCAACCCTTATCGTTAGTTACCATCATTAAGTTGGGGACTCTAGCGAGACTGCCAGTGACAAGCTGGAGGAGGAAGGCGGGATGACGTCAAATCATCATGCCCCTTATGACCTGGGCTACACGTGCTACACAATGGATGGTGGGAAGCGAAAGCCGCGAGGTGAAGCAAAACCCATAAAACCATTCTCGGTTCGGATTGTAGTCTGCAACCCGACTACATGGTGGAATCGCTAGTAATCGCGAATCAGCATGTCGCGGTGAATACGTTCTCGGGCCTTGTACACACCGCCCGTCACACCACGGTGATAACACCCGAAGCCGGTGGCCTAACCGCAAGGAAAGGGCTTTGCTGTCTAAAGGTGGGATTGATGATTGGGGTAGAATCGTAACAAAGGTAACCGG
+
++.((+.'$%+,&'*-(12,2550*,.,4;;0:;;382(,(&*-,0;(+,.0,-/3746/,.4-13445731*1%(*).-17450.)3*,5-2443--0123/07-//.')''(('$++&32+-.02952235&$'+,.4*0,'('&-.6,,4/030;11050,.3486:<805000.18/9-/111;78-/2-3.-14284964/6'*()*/+06**+0619/:0(''11(,-.2;99<9344/-522/.,,-/3-13/,3:8925-*,&2$$'%*.23-89...(.6.08597,,+*,-,+./67.0)')&1:48;8::7,6+6,9(6(/*+,-0+0+)'--()%&))/.4445367.-9/181127-.0.710.7'0/006,(%,*)&&((+*%+&(',(*/,'445,/42,.07852+'*)8:121-4+02,*,+,-5+,)42-0.32).399:<820*+)&('%/,)()*+11),/)(,+67478::994*,,,,&,&)16247.0/110'$&$('(*)*$$$''.36)2,-,2882160-0056-+(++05045,.04,,,70+,*0022310-2-*,,+-*&'%%)13.8;.,3-9*%++&.-',(('*3($-*'&'+*+)+'-,)'//10634586/013241:.152.4)()*,-:920//+001108687642100'-'1)+,-./9925301587832334730132-,++*98/4(1143622486&.256..27.50427.-2+*+)1+,+;427;89954354+0/17:-/.20(%')(&()4333712200+-4*-584020)+2*.-3348816566422,4-,34:98;2/6./,1...19;7591-0+*()*1594/,+)+/./429522*)()+,----($'(,*)',),*+8(12<<7,;1,),6::/778<868&10/*//,2.--64:97897288*&$%+'+-/400061668542-232625-017924/,0127631.(,,+.0-*./78514/4686.9,..20.-/987:33362201.,---($&('(().3++*5,-278802-,'*+-,,.03,-+0()-*%$%$(33534/2:*/203;//0,++,-*2-/,/'&&$(&),1799487),1.1849,(
@4371a336-f721-4a3c-a754-a5cf7bc3cb95 ch=385 read=32209 start_time=2019-12-13T02:07:36Z barcode=BC01 runid=2c9cf7bc05858273f10e7d7ec552fc0bd742dc3e
CTCCTACGGGGAGGCAGCAGTGGGGAATATTGCACAATGGGCACCAAGCCTGATGCAACCATGCCGCGTGTATGAAGAAGGCCTTCGGGTTGTAAAGTACTTTCAGCGGGGAGGAAGGGGTAAAGTTAATACCTTTGCTCATTGGCGTTACCCGCAGAAGAAGCACCGGCTAACTCCGTGCCAGCAGCCGCGGTAATACGGAGGGTGCAAGCGTTAATCGGAATTACTGGGCGTAAAGAAGCGCACGCAGGCGGTTTTGTTAAGTCAGATGTGAAATCGGGCTCAACCTGGGAACTGCATCTGATACTGGCAAGCGAGGTCTCGTAGAGGGGTAGAATTCAGGTGTAGCGGGGTGAAATGCGTAGAGATCTGGAGGAATACCGGTGGCGAAGGCGGCCCCTGGACGAAGACTGACGCTCAGGTGCAGCGTGGGGAGCAAGCAGGTTAGATACCCTGGTAGTCCCGCCCGTAAACGTCGACTTGGAGGTTGTGCCCTTGAGGCGCTTCCGGAGCTAACGCGTTAAAGTCGACCGCCTGGGAAATTACGGCCGCAAAGGTTAAAACTCAAATGAATTGTTGAGGGGCCCGCACGGTGCGGAGCATGTGGTTTTAATTCGATGCAACGCGAAGAACCTTACCTGGTCTTGACATCCACGGAAGTTTTCAGAGATGAGAATGTGCCTTCGGGAACCGTGAGACAGGTGCTGCATGGCTGTCGTCAGCTCGTGTTAGCTGAAATGTTGGGTTAAGTCCCGCAACAGGCGCAACCCTTATCGCTGTTGCCAGCGGTCCGGCCGGGAACTCAAAGGAGACTGCCAGTGATAAACTGGAGGAAGGTGGGGATGACGTCAAGTCATCATGGCCCCTTACGACCAGGGCCACACGTGCTACAATGGCGCATACAAAGAGAAGCGACCTCGCGAGAGCAAGCGGACCTCATAAAGTGCGTCGTAGTCGGATTGGAGTCTGCAACTCGACTCCATGAAGTCCGGAATCGCTAGTAATCGTGGATCAGAATGCCACGGTAGATACGTTCGGGCCTTGTACACACTGCCCGTCACACCATGGTGGGTTGCAAAAGTAGGTAAGCAACCTTCGGGAGGGCGCTTACCACTTTGTGATTCATGACTGGGGTGAAGTCTTCACAAGGTAACCGG
+
(*,5-14/69++,1-366002/48-,411:1-,-/393280/%.'41.2642232//(2/99790.0011123204'('.*81526*5556,109.+,..056-(,+.4:/*.1-6*04-//;5,/1310129/:9.-00'-(.'2-7--4;401*).+%,*$(*0:.6-.*/*+,0.269;6/700/1.1.91-9/+0-/+-'+/1534/13516/.0'/-'4**.34:988867.&''*./302/1).485/:<;-3/5)/+./+)+,),+,46,1&+698:585621-4(-/++,-,8/.0212753/.0&+(*)/-2199:54+2/7-22,,/,4,(-1/.-.0/12*+++581/3+++'%)),-388:./3,30.45112142*-*++,0-.97.'-479307///////'012%03460'&'+)+,.))*./-'+*//%/%(-,13<./6:9876,.)'+7+.10:+,+*)*-.0+2,/2409232/1++4*'1/*'$&&*(2,0/1259110,3-:1,-99333717821-))('((-./730-,12*+2/:5<;54667;82/'&,(%,/++,401/7.)*+,(,/&&&)%),321/160;<.399:.,+*)++)2,0..5(+44:29365542135:544607,(*47-6-,8<40))*-//5601:20634,,+'&+,)6-88:7432/*+/57;:9835/)%'(*2/1/)+--884204&)+2212.,,<3::16362133.+*,3*.**045981391,4147/1761<11;3.,+++.(/+2.5<92934854)-)())/015;22/../3923349002/0/00/65.046798850.*,/8;3.*)+1.4+))&%*./;36788-)*%&%-%''(+-4207313543567('')*-)*,/.02:532,*+%+*.)+.;79:87444;62569366&4%/-/'+%/'+*(*,04662+23/0'/-47,.23111/(+&(+*+-4/,+,,.%#%&69656,-099792+.084%%50.21887'*.0(),&+(,,--04,85-+--**(03%'(*')/78<6653-'')/-2--*&*-4536:82:)(./+12272188.317822779;86755401495//7.-+(*-*%%(*,++66:797
@5f41cef8-1a94-4da5-8b87-323ef230ff07 ch=25 read=21500 start_time=2019-12-13T02:07:35Z barcode=BC01 runid=2c9cf7bc05858273f10e7d7ec552fc0bd742dc3e
CCTACGGGAGGCAGCAGTGGGAATATTTGCACAATGAAGCGGCCTGATGTAGCCATGCCGCGATGATGTATGAAGAAGGCTAACCGGGTTATGCAAGAGTACCAGCGGAGGAAGGGAGTAAGTTAATACTGCTTTGCTCATGGCGTTACGTTACCCGCAGAAGACCAGCTAACTCCGTGCCAGCCGCGATAGTACGGAGGAGTGCAGGCGTTAATCGGAATGCAGGGCTTGGCGCACCCAGGCGGTTTGTTAAGTCAGTCAGCAAATCCCGGAGCTCAACCTGGGGCTGCATCTGATACTGGCAAGCGGAGTCTCGTAGAGGGTGAGGCTGGTGTAGCGGTGAAATGCGTGAGATCTGGAGGAATACCGGTGTAGCGGCCCCACTGGACGAAGACTGACTCAGGTGCAGCGTGGGGAGCGGCAGGTTAAGATACAATTACGCCTAACGATATAGCTGGTTTGTTGGGAATTAGTTTCTCATTACAGCAGAAACGCGCGTGAAGTTGACCGCTGGGAATTACGGCGCGAGGTTGAAACTCAAAGGAATTGACGGGGACCCGCACAAGCGGTGGATGATGTGGTTTAATAATTCGATGCAACGCGAAAATGCCACCCACCTTTGTACTTGGCAGGAAGTTTCCAGAGATGGATTCGTGTGAAGAGACACTGCACACAGGTGCTGCATGGCTGTATCGTCAGCTCGTGTCGTGAGATGTTGGGTTTAGGTCCGCAGCGAGCGCAACCCTTGTCATTAGTTGCTACATTCAGTTAGTCTAATGAGACTGCCGGTGACAAACCGGAGGAAGGTGGGGATGACGTCAAGTCCTCATGGCCCTTATAGGTGGGGCTACGCACGTCGTATGGCTGGTACAGGGTTGCCACAACCCGCGAGGAGCTAATCCCATAAAACCAGTCGTAGTCGGATCGCCGGTCTGCAACTCTGGGCTGGCTGGTGAATCCTTTAATGTCGCGGATCCAGCATGCCGCGGTGAATACGTTCCCGGGTCTTATGCACACCGCCCGTCACACCATAGGAGGTCTCGCCGAAGTAGGTAGCCTAACCGCGCTACCACGGCGGGGTTCGTGGCTGGGGTGAAGTCGTAACAAAGAGTAACCGAAGATAGAGCGACAGGCCGTAAGTTAACACAAAAGGCTGCCGATAACTCTTCAGCACCAGCAATGCATGCGGG
+
%$$$+,51+-.-,56424,*'(+-*)1-),*-*4/,/.%(&)+/(((%%#$$%&''+4-'(%$'&&)*1,0231++.,/+%(&+,15104)-&#+-#($&%&%()+-/',*,'0/*''&.+*+6**)%+'&'**-++-,%*'*'%%'%(,.4-00''-+*-(%'&'$&)*+/,+.-*,*.*((,'(&&%((&*)-+0-2.$+---(%'(&*'(*//)*&%&&*$,0/,.-.-)()%(%%')-+'308/./90+''$#'(&#$'078,0:6-5%+.1947463/0+$%-)*+-//--.*.,1-,-*$$&&&')102%*%&$+*&#$$+**+&&)'**/16<:/054-33-+&((.35280+/+')(024('*%%#)'+)248,%)(/151+$((,++,,--6,/6112+,,--222*%%&'*,&/*',('&)+&'%&+&')(-1&&()($-+.(((&%/,8/02805/,0,5+.-:/,.,')(&%'&*&%*'$%'&&&))++,),0//54(-'&('&%)&$&(*,+**%('+,*&41)+123+**41513'3)168.47)%($%'&'*/596;881..,))01:7*,'',-60455578+2+*&&(*+*)-5)-3*&+')/('#&%%%%(*'-.+,,+96-5,++,-779300+(,(('(+&'&*0%*,-..//0.08456::9666;8732(14522(,-99:;9::885546:/8-,+%-,(&'$&$'$+(%*'&**-03-590./*.140:0//7212066789/01-%&%$)*2261726654.'&(*,,2:087750/,*+,+*.380/.*-/,203**05613*&(*+/..0010./.--2630/.%(&('(2)*-+-123573+6*-,43:0,,(''&08//))&+*'*-07;8+-.((-36/::0553,.%-.0,93.,(-%+(0)*,/-7//-%('('&%$%$(&''&%).%%(')-,'(%%&,2574/+.13000605,8677;804,-16,*-341.02)/$+%+*16+57+*2...-1947*+*()(00+/./6%&,'*-/51+)--')&%$%$$'*)/4./.1.-385185.+,1/0)-)'+*.0-/4*4,8-36,'%(*/889/.3,.32-,.-/05)-2.'()((*1+.&(),,61&(%%%&()&%'+++11214*+-..6-.05:4*+&'%$&%&
@50417b76-5892-46f2-afa7-c88170b26736 ch=51 read=50018 start_time=2019-12-13T02:07:47Z barcode=BC01 runid=2c9cf7bc05858273f10e7d7ec552fc0bd742dc3e
CCGGAGGCAGCAGTAGAATATTTTATTGACGGCCTGATGCGTACCGCGTGTATGAAGAAGACCTTCGGGTTTATGCCTTTCAGCGGGAGGTAAGTTTAATGCCTTGCTCGTGGCGATTACCCGCAGAAGAAGCACCGGCTAACTCCGTGCCAGCAGCCGCGATAATACGGAGAGATTACCGGCGTAATCAGTTACTGGGCCGAGCGCACGCAGGCGGTTTGTTAAAGTCAGATGTGATCCACAGAGCAACCAGGAACTGCATCACAATACTGGCAACAGATTATCGCGGGGGTGAAATTCGGGTACAGCGGTGGAAATGCGTAAGATCTGGAGGAATACCGGTGGCGAAGGCGGCCCCTGGACGAAGACAGCGCTCAGGTGCGAAAGCGTGGGAGCAAACAGGGATTGATCGCACCGGTAGTCACGCCGTAAACGATGTCGACTTGGAGGTTGTGCCCGCTTAGGCGTGGCTGCGGGAATTACCGAAGAATCGACCGCCCACCGGGGCGGCGCGGAATTAAAACTCGTGATTCGACGGGGGCCCGCACAAGCGGTGGAGCATGTGGTTTAATTCGATGCAGCGCGAAGAACCTTGCCTGGTCACTTGACATCCACGGAAGTTTTCAGAGATGAGAATATTGCGGCTTCCGAGACCGTAGGACAGGTGCGCATGGCTGTCGTCAGCTCGTGCGTAAATGTTGGTTGGTCCGCAACAGAGCGCAACCCTTATCGCTTGTTGCCAGCGGTCGGCCGGGAACTCAAAGGGACTGCCAGTGATAAACTGGAGGAAGGTGGGGATGACGTCAAGTCATTATGGCCCATACGACCAGGGGACTACGTGCTACAATGGCGCATACAAAGAGAAACGCTGACCTCGCGAAGCGGACCTCATAAAGTGCGTCGTAGTCGGTTAAGTCTACCAACTCGACCCATGAAGTCAGATCGCTAGTAATCACGTGGATCCAGGAAATGCCACGGTAGATACGTTCCAGACGCCCGGCGCACACTTGTCACCGCCAGTGGAGTTTGCAAAAGAGTGGTGGCTTAACCTTCGGGAGGGCGCTTACCGCTGTGATTCGCTGACTGGGGTGAAGTCGTAACAAAGGTAGCCGG
+
+&)($)*+6.,*,++.043+-/*'#*#&%'&&(%$&#&%'%&'*0.32510./03,(,*)*,3175'35/6()+*,(-5,++'+&,)%,)(-(((.(*&&$(%%%')13&-+,*(*0+//72+,').,&))(-,1/+,-(,/-235.43783/50245)**'*'(*)3.8+*()(2.247/.+*)%$&)%'-2-/053)*%&()+4.(-,.)+03$+*61&0-51**33&*)'&#$$'()$&%$(%')(($$,*+1-'((()-*)+&-(0/+(&,'.%(&(&$(*&*(*+-,&'&&&*&&&*&(#%&,+1.,++&+.))0'*$&&,,.-60,20+3.25..-,,-)(+*'-**31;5/)/477/.4*,.&&.+-.2,*0//,&*,+(),1,0,&'&.61-)0.*'*%$&'%$&&)**%%$%&*(+/2:89:<76.,.),/332728.,.,/0./,73*%%&$%+4.0212*'$%&-,'&%)$'&&&)&'++/1677/0+$#*)*//)$('&(*'.+(1*2:6*))+'**(-*'(%*&1891-5.)+)**'$'++5,1&*30.,()-,6.)0(,)))**'(')).,.1,(*,'()%*+)++,'$&,),--/35(&+-1,5+,.-,+))&)*--)*())$6(),%*'%'(')'+-+*))&,215*+0.,,**#%'/.0389689/5666(+'%$))--+)**+,15%())('+/01''%(*/0-2/91-1024***/,17324+*++2-1*1/0.972945:8://-.-/---('.,+-++13.337*,)&').),-,*1299:86531.254.7)++,33,$&%&),.81710+)(&&'&,-1.&)(*+%&%(012,.07,()'*+&''('+,1788/0.*.'11;65023105;7.2+/)+,464666)0'-+*)&)((($%#'$%%$'-+)84361/2)*0./+,$%%%+71,(*+)57/*+'&*'(%)')+5.31-*''54553.11+).&0$&&&&&#&)(*$&#$$'$$','*%%'&(-&(-6+.,-5/'('(&)'&'$&$$**26288(8/*02.01252056()(&'**3:7&')++.,343**)00-/2,+*-),3+,9./&1-.1
@40a6c245-4d14-4240-bcce-88809a4c0e33 ch=197 read=43557 start_time=2019-12-13T02:07:51Z barcode=BC01 runid=2c9cf7bc05858273f10e7d7ec552fc0bd742dc3e
CTCCTACGGGGAGGCAGCGAGTGGGGAATATTGCACAATGGGGCGCAAGCCTGATGCAGCCATGCCGCGTGTATGAAGAAGGCCTTCGGGTTGTAAAAAGTACTTTCAGCGGGGAGGAAGGGTAAAGTTAATACCTTTGCTCATTGACGTTACCCGCAGAAGAAGCACCGGCTAACTCGTGCCAGCAGCCGCGGTAATACGGAGGTGCAAGCGTTAATCGGAATTACTGGGCGTAAAGCGCACGCAGAAGCGTTTGTTAGAGTCGAATGTGAAATCCCCGGGCTCAGGAACTGCATCTGATACTGGCAACGAGTCTCGTAGAGGGGTAGAATTCCAGGTGTAGCGGTGAAATGCGTAGAGATCTGGAGGAATACCGGTGGCGAAGGCAGCCCCTGGACGAACTGACTCAGGTGCAGCGTGGGGAGCAAACAGGATTAGATACCTGGTAGTCCACGCCGTAAACGATGTCGACTTGGAGGTTGTGCCCTTGAGGCGTGGCTTCCGGAGCTAACGCGTTAATCGACCGCCACAAGAATTACAGCCGCAAAGGTTAAAACTCAAATGAATTGACGGGGGCCCGCACAAGCGGTGGAGCATGGTTTAAATTCGATGCAACGCGAAGACACTACCTGGTCTTGACATCCACGGAAGTTTTCAGAGATATGCCTTCGGGAACCGTGAGACGGAGGTGCTGCATGGCTGTCGTCGGCTCGTGTTGTGAAATGTTGGGTTAAGTCCCGCAGCGAGCAACCCACCCTTTGTTGCCAGCGGTCCGGCCGGGAACTCAAAGGAGACTGCCAGTGACTGGAGGGAGGTGGGATGACGTCAAAGTCATCATATTACCCGACCAGGGCTACTACACGATGCTTTACAATGGCGCATACAAAAAGAGAAGCGACCTCGCGAGAACAGTTTTCATAAAGTGCGTCGTAGTCCGGATTAGGTCTGCAACTCGACTCCATGAAGTCGGAATCATAGTAATCGTGGATGAAGACACCGGTGAATACGTTCCCCGGGCCTTATTACGCCCGTCACACACACCATAGGAGTGGTTGCAAAAAAAGTAGGCCAGCTTAACCTTCGGGAGGCGCTTACCCTTTGTGATTCATAGGCTGAGGTGAAGTCAGCTAACCGCCGG
+
++0*',.))/.(),.*/0'&'')&4,+31/71.,).,6002/-,,-070198555321'1121.66698:7745-,+'+-)3-8907(3227),1<93*'*)*.720.12489*(+4+-,)')+:6+,82713404;0*0771220(00/:1/5/++++/-&)*'*'*),----5./0796824/90.16,3.30+*&'+)'%()+%((,)-2001/+1,5.5-9-00::8432358+,.+&+(*)'.(('-,2,)4,('**++%&((%))*5.*-36/,56898)20,41033338423445:69*-&''(),0./44/-)/08,3.)1+-//,*132/,%0-07245;2..0120+)%(./2:80/+,575:::99.2*('''//)-5<4-*,5/0-.--.--/&//-821*)'(*2746(*)./3,.(38110.).068;-.8755161*,,09/0::)/....5;:860505.152;/0-68.+2-***+0114121/(.*++,22:301,2),%+,**.2..0#$%&''%'''*(338173:(/*3,.543++).3.,//:.;-110/97/,:5,,*..677/731-+,*+)&*1:2-/0/:3///+.2//00//.())#%()*+.,243630366985133.4-,3<;-;1.,.+*&))0428.-8.4.9<::42//501''**)+()+253957777882+0-+.5826;.-+...+-</65111.1*+75)*4+(.*($()()*)$+)&(.**3//:<89:8;5916052.883:99:59,2.)+,24/68,.)()')79-01(('()-67/244303055)+55887(*$)&%(&%).07631/0/0($%'&*),+(((.-,03535<86777891;8/+)+%()&'*)*44638..&-,*'*&+,(+)*.9),(,.55647233/*16-/)&(/454362300-,.034413274237252424/1&2-/511286820,((%$&'*.')(''/*,21146*+().055(2#&(%)'--*(+632.-+*)+0&,'+,)(*12)7+.02652-*(((%$)+%/-1,,(.-/852:3*.7-0-7-+.-&&)))..57;6,+%*0/0.,,.-042//,&'%$'#&'%--,4
@955b00e6-7d87-4c77-8f38-8f11dbac604f ch=149 read=45461 start_time=2019-12-13T02:07:50Z barcode=BC01 runid=2c9cf7bc05858273f10e7d7ec552fc0bd742dc3e
CCGGTTACCTTGTTACGACTTCACCCAGTCATGAATCACAAAGTGGTAAGCGCCCTCCCGAAGTTAAGCTACCTACTTCTTTTGCAACCCACTCCCATGGTGTGACGGGCGGTGTGTACAAGGCCCGGGAACGTATTCACCGTGGCATTCTGATCCACGATTACTAGCGATTCCGACTTCATGGAGTCGAGTTGCAGACTCAATCACGACGCACTTTATGAGGTCCGCTTGCTCTCCCTTGAGTCGCTTCTCTTTGTATGCGCCATTGTAGCACGTGTGTGTAGCCCTGGTCGTAAGAATGCGCGGTATTGACGTCATCCCCACCTTCCTCCAGTTTATCACTGGCAGTCTCCTTTAAGGTTCCCGAGCCGGACCCGCTGGCAAAGGATAAAGGGTTGCGCTCGTTGCGGGACTTAACCCAACATTCACAACACGAGCTGACGACAGCCATGCAGCACCTGTCTCCACGGTTCCCGAGCACATTCTCATCTCTGAAAACTTCCGTGGATGTCAAGACCAGGTAGGAGTTCTTCGCGTTGCATCGAATTAAACCACATGCTCCACCGCTTGTGCGGGCCCCGTCAATTCTTTGAGTTTTAACCTTGCGGCCGTACTCCCCAGGCGGCCGACTTAACGCGTTAGCTCCGGAAGCCACGCCTCCAAGGGCACAACCTCAAGTCGACATCGTTTACGGCGTGGACTACCAGAGATATCTAATCCTGTTTGCTCCCCACGCTTTCGCACCTGAGCGTCAGTCTTCGTCCAGGGGCCGCCTTCGCCACCGGTATTCCTCCAGATCTCTACGCATTTCACCGCTACGCAAGATTCTACCCCCCCCTCTACGAGACTCAAGCTTGCCAGTATCAGATGCAGTTCCAGAGTTGAGCCCGGGGGTTCACATCTGACAACAAACCGCCTGCGTGCGCTGCGCCCAGTCTTCGATTAACGCTTGCCTCCGTATTACCGCGGCTGCTGGCACGAGCCGGTGCTTCTTCTGCGGGTAACGTCAATGAGCAAAGGTATTAACTTTGCCTTCACTCGCTGCAGTACTTTACAACCCGAAGGCCTTCTTCATACACGCGGCATGGCTGCATCAGGCTTGCGCCCATTTATTGCAATATTCCCCACTGCTGCCTCCGTAGGG
+
52(041.3..4-.4&,-01:<9064/*.297876831)./6*))-*+0(((()1*)-2*&%%')5*5)00088649:;5274.)/,()+'%(*57.*1//0*,*075<;87;7**'('-375.92*,5949533051/-12,2-1-/09:433-8+)*-0.:../445557;88303575576,)+)+)),1435''668-2,*)()-.2*,'+-44.1343450*),1/))*(.5)('(((.,1/459341321((,.288:;1.4*)((+03342/.-*+,-585./325381,+%$'%%%%&%*'(-,-250/-103:.+/94958/1201099+,.6803/*%',,,-1/72.',+58275)((1.*/./5+&$$&)(.2)./-/6:(0*').*0'+2/24:21-7.31321,,*'.,7358/02334.2+%((*,-1323/*191:6/...-16)),445/135;67261('(('113<3.///04532/796/3:3:9:9<84001,34/6.-1(&$(+-.0710704663944498---3-5;:931-.701119569450800072,*.52)(235645)%&')*42:;../5323/,2,70*.,00.9;3,2:;5/99660/+)%(',*,,,+*//-.&))*.2.017<09':+236**-./6:5806-0//172--(*-3*10:222:;9774273.,,&%&'(1163/---0<6,0+58/-).)++422-.'2,55358:::69:8:=:881()28:061.8,3---58,-8,8769560-0)*)///035/54669<;,-.;,.+*+&(+*'&271426695941))2242-+,/35:+4*-1..5--&/*,-&.--.4599<04(&$(/0/),1+(),43*-1/,,-11,((('8286.6:05;6666+*($$(&/)((&%$&%*/+..-615,*)&$%*-(0'0'..5/2:/-/.,.56620-$,*(**3979/01405:8;9900/%)0/+*,//..49999*6+001602./:,*0:2;0-**+$&&%#%'()3/98)*-)07-.1506*-.209<96645.6/23;578897856467(3645:251:;+(4.(%4)*-15000415;9*-532///3.34/154+4
@c2d247bb-b372-4d82-b428-5b5c0822e632 ch=503 read=68509 start_time=2019-12-13T02:07:57Z barcode=BC01 runid=2c9cf7bc05858273f10e7d7ec552fc0bd742dc3e
CCAGTTACTTGTGCGACTTCACCCCAATCATCAATCCCACCTTAGACAGCTCCTTCCTTGCGGATTTAGGCCACCGGCTTCAGGTGTTATCAACTCTCGGGTGTGACGGGCGGTGTGTACAAGGCCGAGAACGTATTCACCGCGACATGCTGATTCGCGATTACTAGCGGAGATTCAACTTCATGTAGTCGAGTTGCAGACTACAATCCGAACTGAATGGTTTTATGGGTTTTGCTTCACCTCGCGGCTAGCTTCCCTCTGCACCATCCATTTGTAGCACGTGTAGCCCAGGTCATAAGGGCATGATGATTTGACGTCATCCGCCTTCCTCCAACTTATCACTGCTTAGTCGCTAGAGTCCCAACTTAATGATGGTAACTAACGATAAGGGTTGCGCTCATTTGCGGGACTTAACCCAACATCTCACGACACGAGCTGACGACAACCATGCACCACCTGTATCTCATATAGCTATCTCTCCATCTCTGGAGCCTTAGGTAATGTAGGGCCATAGTAAGGTTCTTCGCGTTACTTCAGATTAAATACATGCTCCACCGCTTGTGCGGCCCCGTCAATTCCTTTGAGTTTCATTCTTTTGAACGTACTACTCAGGTGGAGTACTTGTGCGTTAACTGCAGCGCACTGAACTTTGACATCAACATGATACTCATCGTTTTACAGCGTGGACTACTGGGGTATCTAATCCCTGTTGCTCCCCACGCTTTCCGGGACTGAGCGTCAGTTGCGGGCCAGATCGTCGCCTTCGCCATAGTGTTCCTCCATATATCTACGCATTTCACCGCTACACATGGAATTCCACGATCCTCTGCACTCTGGCTGCCTGGTTTCTATGAAACTACTGAAGTTAAACTTCGGCTTTCACCACAGACCCTTGCTGCCGCCTGCTCCATCTTTTTTTGCCCAATAATTCCGGATAACGCTTGCCACCTACGTATTACCGCGGCTGCTGGCGTAAGTTAGCCGTGGCTTTCTAATAAAAGTACCGTCACTCGGCTACCATTTCCTCTTAGCCGCCGTTCTTCAGCATAACAGAAGTTTACAATCCTGAAAACCTTCTTCTTCACTGGCGTTGCTCGGTCAGGTTTCCCCCATTGCCGAAAATTCCCTGCTGCTGCCTCCCGTGGG
+
4.(.000*.*&*'-036975)/'+&2-777888;.94(&,&(%(+5/,./0111644.323/4&6)'&-1295770/+--5(03/,//./8/9/+*)(%')-.73897982)('+,2236;98794++&,-31668<89:8)..,24:9;;;::;7-2-+1-,.8222,/,)*/82//*$&+)./35655&&+-64538789778:8620/6763/,+3036;2-06850:51+.0;1/.5/1&%1++*%))-*44.-3)*++.20.3+(*4--.-.*&(**+*)*+6,*/;9:7.5,088087.///07;/-,1&2492:/+0/6685/9*+--3.*,21460+.,$(**'+-0-..-18.+,)((1,,&&1-50602./*'',/1-*1,/1)*3771-26(*5.8920/2/1).(+-/2240/*,-/112322446,6669222:01*+(-4.26/,+)*)1346542001022,,,59-.20,()2,./512)'(**()$+')**/.,)**3+..34<89:913)2($&+*0+*-1,083*,-,0-+-/6/03*()/,*%'*&+.0*+/44:98900742-/7://66:20+)%(',-((*,-,,,.,1-('*(&,)*.-&0)+-,0//+-*+&)+%2%)1*,*(,44+,-00--)*'))*.+-../230888,&+&-,-439453,.(%)&$-*.0/24/93*('.*&+*062+-0-/.;5-/.8/+),,./**.1(+.1.,,53,8,+,--489:99494469+.'+/0199504()+/.,..3465741:6..2826811+.)-,+1(6*:1,,+,56720/,-,.02//4113473492;4,*%-,/5,,'&*2.++*.1,+&*,30,)''+,,252')''/6;31:222889180/-00+0%*+650+-+'*./,-+),/,/,(**++6551,5,+7;244.(2020341585516233716/++*,)(*,+*5//107-0:0+(+-,768.,./39573/.2,-+*)*.2*3;530-'*,*02636939;887/%$&')*+.)),,,/<:./170/)')+450+*'(%(&%*')%'%--./.7&&)*-9/1+192;606;;6,4:89:.-4827,72,''*,--+*.))07//2)52
@ad68cd55-79ce-4d15-9cfc-bb5e89547212 ch=311 read=55340 start_time=2019-12-13T02:07:55Z barcode=BC01 runid=2c9cf7bc05858273f10e7d7ec552fc0bd742dc3e
CGGTTACCTTGTTACGACTTCACCCAATCGCTGACCTACCTTCGGCCGCTGCCTCATGCGGTTAGCTCACGGACTTCAGGTATTGCCAACTCTCATGGTGTGACCCGGGCGGTGTACAAGAACCAGGAACGTATTCACGCGGGCGGTTCTGGAACAGATTACTAGTAACTCCAGCTTCATGTAGGCGAGTTCAGCCACAATCCGAACTGAGACTGGTTTAAGTTTGATACCTCACGGTATTGCATCTCATGTACGCAGAAAAGCCATTGTAGCGCTTTTGATGTGTAGCCCTACACATAAGGGCATGATGATCCACCTTCCTCCTGGTTAGCAGGCAGTCTCGCTAAGTCCTCCAACTAATGGTAGTAACTTATTTTGACCGAGGGTTTAAAACCGTTGCGGGGCTCCGGCTTTAACATCACGACACGAGCTGACGACAGCGCGCTACACCTGTCACCTTGTCCCCGAGGGGTACTATCGGTCGTGGTACCAAAGGATATCCGCAAAGTGTAAAGGTTCCTTCAACGTTAGCCTCCAGGTGTGCGTAACCGCTGGCAGGGTTACGTGATTGTGCGGGTTTTGTCAGCTGGACGCCAGGGGCGTTATGACGTTCGTTGAGCTGCTTCAATCGTTGTGGTGGACGCCAGGTAAATAGAATGCTGTTTCGCTCCCCACGCTTTCGAGCCTCCCAGCGTCGGATACAGTCAGAGAGTCGCCCGCCACTTTCGTGTTCTTCAAATCCTCACCTCACCGCTACTGAGATTCCCTCCTCCTCTCACTCTAGATAACCAGTTTGGAATACGCTGGTGCAGGGCGTTTGCCATCCCGCCAATCCATCGCCTGCAGCTCCTTGCGCCCAGTAAATCCGGATAACCGCTTGCCACCACATTACCGCGCTGCTGGCACGTAGTTAACCGTGGCTTTCTAATAAAGTACCGTCACTCGGCTACTCATTTCCTGTAGCCGCCGTTCTTCCTTCCTGTAAGTTTACAATCCGAAAACCTTCTTCCTTCACGCAGCGTTGCTCGGTCAGGTTTTGGTACGAAAATTCCCTGCTGCCTCCCGTAGGAG
+
4,0.6./0,0++1(++,12:3768/06/-()*+158--/('&()+,4*,+&++++&-(**++-*'.00353954463%('*%/'$0;+7+,,*+$.'140**-,*(0784---,+),)*'-*6+&5+.+*%&&*41..))))(()%&&$#(,$$$#&$+*+,)(%)(**+.+('*,/1)1,,-/461/248(&*,**+.6.2-(*++&%(&*037586.((**40+((%((&(()&'/%*(()310&%$&%('+%*$&-54-&(*(,,%%&&'%&&'&$,-2/2//21/7/**,-..01+-/+000-./'%,,+)+,*//5--''*,&*'&)('+5&/*(+,))0''&(+6,3')%(+132)'''&)+.*%&$*/1-)-*'%'(+&1+*)1.(*+),,''(0/)*)-&&&'&'&.0/12*#&'(0-2)')'&*()(&'((*)($%'#'%(,)(../2202,+0+)&&&')*&&$&'),+*%&$#$%&*)+'.,)))..'++%$$&(($%$&&,((+*1,'-)($%&&)*%%)'&*'&*'+%%%''&($%$%%&&%%#'(&(%#%&&)&)'&&$$*0/-0/&'*)$'%#%+%&#$$$'/,(&&%&%''&&&$#$$$%$$$%$$&&'(*)'&%+)%%%&$&0&'&+'$'''&*&%$%%%%%$%&(,)$"&(68:.(+-+2.+,*)-.,*-(&&)-,.6'.',&*)*-0-)+))*))*-,/(+1+*((-&'*$).(,)&',,().*+&((&')--*)+&'%$&(*0+-,&).*(0&%%%'$&,,$%&52/0060438+3)6+,%($%%$('#$%+*)'''*(&%$%'14(&((1.50.,-.'++('*%%(*8++*$&%&&%)))-0/++-562,0),&$&-(+3-).(&&')/*51**('(*,*))'$'')(+-.3.2.6.0*),,*&%'%$-1*&)%%#$))%'+3,20.&)#').63245500/30/13487--,('))*'(%$%*'+3*+,7:17()0663-/*/,.565/52')'+%()*,00095('*+)-(*)'$&(0&+')*,,++1)&$%(+,/51/6/../0+(&
@dea6064b-c3b3-48b4-a82b-9054936035cd ch=82 read=58409 start_time=2019-12-13T02:08:00Z barcode=BC01 runid=2c9cf7bc05858273f10e7d7ec552fc0bd742dc3e
CTCCTACGGGAGGCAGCAGTGGGGAATATTGCACAATAGGCGCAAAGCCTGATGCAGCCATGCCGCGTGTGAAAGAAGGCCTTCGGGTTGCAAAGTACTCAGCGGGGAGGAAGGGGTAAAGTTAATACCTTTAATAGTGACGTTACTTACCCGCAAGAAGAAGCACCGAAACTAACGTGCCAGCAGCCGCGCATTAATACGGAGGTGCAGAATCGGAATTACTGGGCGTAAGCGCACGCAGGCAGTTTTGTTAAGTCAGATGTGAAATCCCAGGCTCAACCTGGGAACTGCATCTGATACCCTGGCAAACTTGAGTCTCGTAGGGGTGGAATTCCAGGTGTAGCGGTGAAATGCGTAGAGATGGAGGAATACCACCGGTGGCGAGGCGGCCCCCCCTGGACGGGTGACGCTCAGGTGCAGCGTGGGGAGCAAACAGGATTAGATACCGGTAGTCCACGCAATAAACGATGTCGACTTGGAGGTTGTGCCCCTTGAGGGCGGCGTGGCTTCCAGAGCTAGCACGCGTTAAGTCGACCGCCTGGGAATACGGCCGCAAGGTTAAAACTCAAATGAATTGACGGGGCCCGCACAGGCGGTGGAGCATGTGGTTTAATTCGATGCAACGCAGAAGAACCTGGTCTTGAGCATCCACGGAAGTTTCCAGAGATGAGAATGTGCCTTCCAGGAACCGTAGAGACAGGTGCTGCATAGCTGTCGTCAGCTCGTGTTGTGAAATGTTGGGTTAGAGATCCCGCAACGAGCGCAACCCTTATCCCTTTGTTGCCAGCGGTCCGGCCGGGAACTCAAAGGAGACTGCCAGTGATAAACTGGAGGAAGGTGGGGATGACGTCAAGTCATCATGGCCCACTTACGACCAGGGCTACTACACGTGCTACAATGGCGCATACAAAAGCGACCTCGCGAGAGCAAGCGGACCTCATAAAGTGCGTCGTAGTCCGGATTGGAGCCTGCAACTCGACTCCATGGTGGAATCGCTAGTAATCGTGGATCAGAATGCCACGGTAGATACGTTCCGGGCCTTGTACACACCGCCCGTCACACCATGGGAGTGGGTTGCAAAGAGTAGGTAGCAACCTTCGGGAGGGCGCTTACCACTTTGTGATTCATGACTGGGGTGAAGTCGTAACAAGGTAACCGG
+
*344/.3096--*,,..0576;7)-1-026+*+,361)-,*%+-3/..66530.++%+,23.43,+-.05027*',+-,:352708,*'&(+-*),*+,(%))/79.(.-/+.1,'(,97.20//.-,&&&#)()(%,*+/1.1'%$$&-6+'+((&+*',,')12%%))'/01,,+,66/..-+/221.*(%*(,&)(,&2+/)(*-'%%*&,&*()-.-/-3830.,-,&&$(&+)-()-,*+,67,*4+7,126)(520-+-50*241&18650/-+&$&&&',22187761.//)--+.3999<:70700077--67-2(7)-91413.5))38./-)-..9.+.51/68:6+*((%&&(&*.+32-1)&+3+5413-'''-*(/-018:0*,.764*'%+'&&&++64470/*())*7008,(*-:;03*56+0/,.34044**),.+5-'(11+-++3..,./-/5531-0**'+)09+.-530'&'(')00+.&'(3-9/4-7+$+&('-.&,$**.-.312+10/,37027148,(,**,-7722425)3-829902366;83.3/7.323++('&'(&,)(*,-,(102/%)+81/+-44<<587982133587621'$*,*.*)'&&---*'*++-987101.1)2+,6-+())*+-:43118554556//0('47/68:.7**+,,/)'-+1122730*0012:9622-.0077767<50.141,-/6*'4391(*)++0:,+/037/.*,(3*4/;205.,13).52(+4-1:8687:70)1-1/7;;,5334671.-(*+01/61,31-.02,*0/59001/403239;857547633*,*229;;25215:-)+'&&')019(+)&%(()$&'*,-,577462:21365787489:1*%*+-/15768/,)%')-7*.5;-3-,)$&)2&)-,1789876652)1,-0206./0:88140.-31477883,3-$+51757520*+,1.,-458:974,&)04/14,-0:8/-65681725(,/+-2*0/,+.-.0/0-/57431,/+295896-,'(2472:1229/&'')*..()*-.55.0-/,80./6/,,.-302:154;4//3469:341356557-++1-,-3,'(0/3/-,+2:8;*5
@a5f8696f-d7dd-4f96-ae6f-e8e6e5c8136c ch=99 read=81413 start_time=2019-12-13T02:08:20Z barcode=BC01 runid=2c9cf7bc05858273f10e7d7ec552fc0bd742dc3e
CCGGTTACCTTGTTACGACTTCACCCCAGTCATGAATCACCAAAGTGGTAAGCGCCCTCGAAGGATAAGCTACCTACTTCAACAACCCACTCCCATGTGGTGTGACGGGCGAGGTGTGTACAAGGCCGGGAACGTATTCACCGTGGCATTCTGATCCACGATTACTAGCGTTCCGGCTTCATGGAGTCGAGTTGCAGACTCAATCCGGACTACGACGCACTTTATGAGTCCGCTTGCTCTCGCGAGTCGCTTCTCTTTGTATGCGCCATTGTAGCACGTGTGTAGCCCTGGTCGTAGGGCCATGATGACTGACGTCATCCCCACCTTCCTCCAGTTTATCACTGGCAGTCTCCTTTGAGTTCCCGGCCGGACCGCTTCAGCAAAGGATAAGGGTTGCGCTCGTTGCGGGACTTAACCCAACATTTCACAACGAGCGAGCGACAGCCATGCAACACCTGTCTCCACGGTTCCCGAAGGCACCAATCATCTCTGGAAAGTTCTGTGGATGCCAAGACCAGGTAGGTTCTTCGCGTTGCATCGAATTAAACCTACATGCTCCACCGCTTGTGCGGGCCCCGATCAATTCATTTTGAGTTTTAACCTTGCGGCCATTACTCTGGGCGGTCGACTTAACGCGTTAGCTCCGGAAGCCACGCCTCCAGGGCACAACCTCCAAGTCGACATCGTTTACGGCGTATGGACTACCAGGGTATCTAATCCTGTTTGCTCCCCACGCTTTCCGCACCTGAGCGTCAGTGTCTTCGTCCAGGGGCCGCCTTCGCCACCGGTATTCCTCAGATCTCTACGCATTTCACCGCTACACCGCAGATTCTACCCCCCTCTACGAGACTCAAGCTTGCCAGTATCAGATGCAGTTCCCAGGTTGAGCCCGGGGATTTCACATCTGACTTAACTCGCAAACCGCCTGCGTGCGCTTTACGCCCAGTAATTCCGATTAACGCTTGCACCCTCCGTATTACCGCGGCTGCTGGCGCAGGTTAGCCGGTGCTTCTTCTGCGGGTAACGTCAATGAGCAAGGTATTAACTTTACTCCTTCCTCCCATGATGCTTTACAACCGGCCTTCTTCATACGCGGCGTAGCTGCATCGGGCTTGCGCCCATTGTTCCAATATTCCCCACTGCTGCCTCCGTAG
+
35/60924050.17-01589<5.596,/1396875;91,0*16*))18445/1247.,-&(++.(/-.)+,4272**+0(%$&&)*80*+-2:1+-+*-3/25626*+60.(*+*+-.648:84878,917119:86;500722494455743325-+*+,4.0./,-.0)8.+.-/2:3351.'()2113774864666/.0.23574331/23551-.,6:.///40/**,2531771752,%''*-//9,.*/4.,326,,,/.599+)*-+')..654-+,-/*)/;:6340(-32902/.,+)&'(+/66455175*.736.75+,+-/2;30039;:997).7755/412*),8<33,/23/5;492-+)+%&%)-;-3.883/.+0+:111888413/.2:927,4,--0+05287;20//3-,'$&&&&(+.*-+,,2-0040',+-7068882)*+-:392:,*/,070-05.6,/''&'(**+)()*-676423778,4-4.4965,62-4*7/;:;=;9:7/6...450+5,8.;:50(()()+0140,060/5/..85.80585((%)*55552,.02,-.+9;<-2302-2.//-59)5'&)-,'(+/22;84/)..012.*.))/**/10,'.()(,0/124827'+.75+.12639/4/+,,,*,&.-./78<933/;333678:585439*475/3464/3/04343;6,-..98,-.*+97/*--3273*)',,157$))(+,1;:609+*24912878555438;67252003;6+,/))*---9778578:<:635935630,-($'%*-)5*/-00431-+,**,/0114:75.'*.;648(44669)*.111498963,+39-8**+74,-.1.'/48-*-236+*)$%%*'&&%$(,-.4/23;69:6;842*-(%$''*)%'/0329;562103,1**+.3./,.80.273874<4496/40..2221-+%)%'0,5//.7,33+-365:<:6/7155./8:78.4--.2/942,2-0031,(*0**0/3;1;92.66*&''))(+-/.*-/21-)*)+2,-0..9916,4/;96-*))**+-.;%53158-.31:3'-2$)(('/6153.418/'+/-,-*+4-57/-,+
@85b81ca7-0ae5-4cba-9b3c-2fbed5625df9 ch=380 read=78957 start_time=2019-12-13T02:08:18Z barcode=BC01 runid=2c9cf7bc05858273f10e7d7ec552fc0bd742dc3e
CCGGTTACCTTGTTACGACTTCACCCCAATCATCAATCCCGCATGGGCAATCGCTTCCTTGCGGTTAATTACCGGCTTCCGGGCGTTATCAACTCGTGGTGTGACGGGCGGTGTGTACAAGGCCCGAGAACGTATTCACCGCGACATGCTGATTCGCGATTACTAGCGATTCCAACTTCATGTAGTCAGTTGCGGGCACAATCCGAACTGAGAATGGTTTTATGGGTTTTGCTTCACCTCGCGGCTTCGCCCACTCTGCACCATCCATTTGTAGCACGTGTGTAGCCCGGGTCCATAAGGGGCATGATGGTTGTCATCCCCGCCTTCCTCCAGCTTGTCACTGGCAGTCTCGCTAAGTCCCCAACAATGATGGTAACTAATAACGATAAAGGGTTGCGCTCGTTGCGGGACTTAACCCAACATCTCTCACGACACGAGCTGACGGCCACCTGTATCTCATATAGCTATCTCTCCATCTCTGGAGCCTTTATGATATGTCAAGACCTGGTAAGGTTCTTCGCGTTGCTTCCAGATTAAACCACATGCTCCACCGCTTGTGCGGGCCCCGTCAATTCCTTTGAGTTTCATTCTTGCGAACGTACTACTAAGGCGAATTACTTATTGCGTTAACTGCAGCACTGAACTTTGACATCCAACGCCAGTACTCATCGTTTACGGCGTGGACTGCGGTTATCTAATCTATTTGCCCCACGCTTTCGGGACTGAGCGTCCAGTTGCAGGCCAGATCGTCGCCTTCGCCACTGGTGTTCCTCCATATATCTACGCATTTCACCGCTACGCCCAGGATTTCCACGATCCTCTCCTGCACTCTAAGCTGCCTGGTTTCTATATGGCTTGCTGAAGTTAAGCTTCAGGCTTTCACCACAGACCCTTGCTGCCGCCTGCTCCCTCTTTACGCCCAATAATTCGGATAACGCTTGCCCACCTACGTATTACCGCGGCTGCTGGCGCGTAGTTAGCCATTGGCACTCAATAAATTACCGTCACTCGGCTACCATTTCATAGCAGCTTCGCGTTTCTTCCCTTTATAACAGAAGTTTACAATCCGAAAACCTTCTTCCTTCACGCGGCGTTTGCTCGGGTCAGGGTTTCCCCATTGCCGAAAATTCCCTACTGCCCTCCCGTAGG
+
92-02:+0536./1(,.,46;83576/.31437637019/(-(.(.),-%(*)+504../-0,)-/'')))3.6.-304'9:<;0:///76*,+,&**0/576684;86-5/2-,-,02.+-1.'*&*)+//456-/*.0.233137341-)4;5477325-./.2231614'.)239459657697+**0+0-/)*'(5:625019922*+..-542<<-391<,7;;-013935583422281292'(,)$()*2,++/1361)&%&%%&'())*))+),+/*2-())((*++,-0),21/-10///(+'&)*5818;4*-4596205.'''(,(.8542/+(((--6:89899042;;0/34-:+%%/.8663/++.&+-.-0//0(-0029.13668-8,+)+13.-.//)-)&,516/.,*)*%&'.045-/51**&%$$&&,3846887708(,/4+((*+/76647989755342),3/060,-,-++,,070502565/*,./*50;-3-**0/61,/2--(%'/*02;:7:+-+,2234967.+,3+023834+450,)13&1+81*+-,*)+2;85377313-./220.--3)''&$'-21($((&%((*+-2(+*/0100117/00+,-/6932883113/1.1//++*(+++2444::80<,%)'+'*..7566**$)(1-00215-.'(,2-(+030*--.3;01.;:0//.-33120.-/2<65*/**,)*0338;;88858624503458766733/2901687875364537<41/16/37.0*+(&&('%0782('*,1411//*0++,/---/,,(*,2.5-,)209622*))-.5301&**,,-)/*6**+.50,278/92*'),*-/897:022--(++.+70+*++,7**).5411-.&'.1.3390:+:573*-%$$$#..+)12-).%/((2-,.)**5.0/9565/./'/'()2+.33&3&/&'%%&'(.*/2+*-*34./-,--/15/-'--()3*/*/+(+'%&%%+*0,-7.*+0-2)/85.,0/.)*2,+292,.,1-.1+,.-+242768:9:16/+-.2+64258.&&',&5,/0+/44+8339;0-3;794/075407.7*)(,*'))'',6**6/5*
@f2c59e51-a7af-4854-b1e5-c998a4f90735 ch=249 read=59276 start_time=2019-12-13T02:08:24Z barcode=BC01 runid=2c9cf7bc05858273f10e7d7ec552fc0bd742dc3e
CTGGTATGCGCTACGTTCCAGTTACGTATTGCTGTGGTGCTGAAGAAAGTTGTCCAGTGTTGTATTATGCGCCTGCTGCCTGTCGCTCTATCTTGGTTACCTTATTTACGACTTCACCTGATCGCCAGATCCACCGAAGTGGTAAGCGCCCTCCCGAAGGATTAAAGCTACCTTCTTTGCAACCCGCTCCCCTGGTGCGACGGGCGGTGTCGCCACAAGGCCCGGGAACTTCACCGTGGCAGCATTCTGATCACGATTACTGGCGATTCCGACTTCATGAGTCAGGTTGCAGACTCAATCCGGACTACGACGCACTTTATGAGGAGTCCGCTTGCTCCTCGCTTAGTCGCTTCTCTTTGTATGCGCAGGCATGGCACCGTGTGGCCTGAGTCGTAAAAGGGCCATGATGACGGCAATCATCCCACCTTCCTCAGTTATCACTGGCAGCCTCCTTTGAGTTCCCAGCCCGCTGGCAACAGGGCCAGGGATTTGCCTCGTTGCGGGACTTAACAACATTTCACAACACGGGCGAAGCGGCAACCATGCAGCACCTGTCTCACGGTTCCCGGGCTACATTCTCATCTCTGAAAACTTCCGTGGATATCAAGACCAGATAAGGTTCTTCGCGTTATATCGATTAAACCACATACTCCACCGCGTACGGGCCCCGTCAATTCATTTTGAGTTTTAACCTTGCGGCCGTACTCCCAGGCAGTCGACTTAACGCGTTAGCTCCGGAAGCCACGCCTCAAGGGCACAACCTCCAAGTCGACATCGTTTACGGCGTGGACTACCAGAATTATCTAATCCTGTTTGCTCCCCACGCTTTCGCACCTGAGCGTCAGTCTTCGTCCGGGGGGCCGCGCGCCACCAGTATTGATCTCTACGCATTTCCTGCCGCTACACCTGGAATTCTACCCCTCACCACGAGACTCCGGCGCAGTCACAGTTCCAGGTTAGGCCAGGGTTTCACGTCTGACGCCCGTGCGCTGCCGCCCAGTAATTCCGTTAACATGCACCCTCCGTATTACCGCGGCTGCTGGCGCAGGTTAGCCAGTGCTTCTTCTGCGGGTAACGTCAACGAGGTATTAACTTTACTCCCTTCCTCCAGCTAGAAAGAGATGCTTACCACGGGATCTGCCTCCCGTAG
+
#'+'&'(')&&-$')799')-0;/0.3+/)'(')((,-/17846**2/,.5.*0(%)-&,,'*)1,$&&'%)*+$(%&*+)042,012-/3,.('&'*(,0/6/,80*+-)0194/4,$&,/0%'&((-./(',&%)'&().*)0),-096.6/++.0+,%1*/1))-(&)''3+4;8+34/39.*+(,)&$&')((+,-3&78323.,+'%%%%&,&'''))'-1020,//01958,,'$'*+796122,,(,,128/,*$&&++2.5/,/2420)('$%($%'*/727366733/:01.0312+'((*,,-(,,11&&$**,'+,0--,1*((**((,''&%+*.*'(,.232094..-)''$&#)&&(+'0*$')(+)''$*'&+&%*/-7081+((+,*()*.-*&&%''*'()951,2*.68887/0+*,0*,.-1,--+-/4+*.''.(*+-1:06,*)1,**6548,*%)(+,./7)/3.(31+).)(*/40./0:70-,,+')*)*'(0.--/101.2+556-*.,-10/2''(--'..01198534662.0.3853:)'&,(%&)(*.'&(,022/22399745768/2896.$.104457;//,+'(*.1:071/.2.+0,,.4)&*,*29:07111-'-,30-0.+0+0$5,(&,16-*,./95;:.8<</45-9;<-73662501-632),++./96,/69'5421-+++1/0/,+(.(%&(0+3,02,-2+/.39875-0800-1387716'-),.15354781385,.30.,218565-43.0&(*+*-367;7/*)),,'&'+...)&)*)+0-+(+(+))./88:99-*,+,87051,28:;;/151/&'%),(+(&**'&)'%),/45567866;53.0148*)*()-/0)''').-**,.60))*(,.)*)*22125)'')&&$%&%&+*57.4)'.837%'(7+%-/'*7)+%'$),+-++&$$$$$(/&&%&()'*(')'+-/2)0*'(&&%'%*%''+1313622002-1822162237/2.*$)',..3//.9&.,++-5,-8623304/-.25423$((')*)))())'',0)(--(40)-/&&&'#$$&&&*0*%&((-(-(+(##$#&3%$$$$3342.70,.0.
@464deea2-21d1-4f2d-9e15-cc699dc45278 ch=77 read=51466 start_time=2019-12-13T02:08:27Z barcode=BC01 runid=2c9cf7bc05858273f10e7d7ec552fc0bd742dc3e
CTCCTACGGGAGCAGCAGTGGGAATATTGCACAATGGAAACCCTGATGCAGCAACGCCGCGTGATGAAGGTTTTCGGATCGTAAAGCTCTGTCTTTCTGGGAAGATAATGACGGTACCCAAGAATGGGTTTGGGGTTGGTTGGGATCATAGCAAAATACCCAGGCTCCAACTTAGGTGCATTCCAAACGCTGGTTATCTAGAGTGCAGGAGAGGAGAGTGGAATTCTAGTGTAGCGGTGAAATGCGTAGAATTAGGAAGAACACCGGTGGCGAAGAGCGACTCTCTGGACTGTAACTGACGCTGAGCTCGAAAGCGTGGGGAGCAAACAGGATTAGATACCCTGGTAGTCCATAAACGATGAATACTAGGTGTGGGGTTTCAACACCTCCCGTGCCGCTAACGCATTAGAAAGTATTCCGCCTGTACGGTCGCAAGATTAAAACTCAAAGAGGTGACGGGACCCGCACAAGTAGCAGCGGAACATACGGACTAATTCAAACAACGAAACCACCAACCTCCATTACTCTTCATCGAGAAATCACCTCGGGGACAAGGTGACAGGTGGTGCATGGTTGTCGTCAGCTCGTGTCGTGAGATGTTGGTTCTGTCCTAGCAAACGCAACCATATCGTTAATTCAGTAGTTGAGGACTCTGAGACTACCTGGGTGCTCGAGAAGGAAAATTGAGAATAATAAAATCTTATGTTATTAGAGACTGCACGTGCTACAATGGCTGGTACAGAGATGCAATACCGTGAGGTGGAGCCAAACTTTAAAACCAGTCTCAGTTCAGTTGTAGGCTGAAACTCGCTTACATGAAGCTGGAGTTACTACAGTAATCGCGAATCAGAATGTCGCGGTAGATATTCGATTATTTCAAATCACCATGAGGAGTTGGCAATACCCGGGGAAGTCCGTGAGCTAACCGCAAGGAGGCAGCGGCCGAGAAGGTAGGGTCAGCGATTGGGGTGAAGTCGTAACAAGGTAACCGG
+
(+*(%).-/)'#&&&&&(/.4-..1).*(*(,5./7+.0)-3**,+-'('(7.4.,,633/)&&$%)+/60853-0810/+-25(')*321/.11-&'*-/1612*,()*/0)-)())%(%.#%#%&)%''(.-+',&+'))-/%)$&'&''-+)+'+;31'01/,3((&('&%113-..041-::82')+0(,.)+.%%&))*1.--,()(-,)()$,'++*2,3,,+.+)(+./64/+).()8453.+(,*'1414((+++,,*(0+1))'*&%,,562112067:786788.-,-,/''.((+--8*,-('(*4(*/,&,.699635.-/**)+132;,+2882../'%%'+210%'+/9/+*1+///014;93.;7+,')).0164+.:9//-/*5:412/401%()'%((1/0,$'$#$%'5/://.4.,*,//387,--:5;,)$)%)(,,)+)$)*'&''*(''((**$'&+&(&(,*&()))).2625*47134/+(((&)(#*'.,/2')%%%%$&&%(%#%&'('%)*()+#%(*-,*4+1481,1,/--')'+.-6-.,2+539,../01%'))+++*100776444/1-*'-)'$$'+(&(%+.1*/$,+-.(''&,-//2/*0,)$%'$,+.'',705752&&(+05688.+4*,+,,)((&)''%)-***()'''-(&$%#*/%&%#$#%$+*(+3)()(%&*#*')(*,150,7,')$$$*.)',**,))+,);+)(2/2--%(,,14'(+'6:1/387/:::1:999655%.190$*)-(*.1503.)/''0+%$'#%&-.//&'(/0--),7-+)(&))0062457..9433/18769:9;2:7($(%%$%'%$,)%'%$%'',*%&(0&()*)'%(1)&'*,3/*06,+++*'**00300-.)+.0)*()*,(--(+,*'--)0.4+'&&')+0005//,+-.-405.-.-,,*.,,-1764+1-+-.4543*2
@65bae862-7bb6-4439-9550-e000e524403b ch=173 read=84444 start_time=2019-12-13T02:08:34Z barcode=BC01 runid=2c9cf7bc05858273f10e7d7ec552fc0bd742dc3e
CTCCTACGGGGAGGCAGCAGTAGGAATTTTTTTTTCGGCAATGGGGGGGAAACCCCGACCGACACCGCGTGAAGGAAAGAAGGTTTCGGATTGTAACTTCTGTTATAAAGGAAGAACGGCGGCTACGGAAATGGCCAGTGACGATACTTTATTAGAAAGCCACGGCTAACGTTAGCAGCCGCGGTAATACGTAGGTGGCAAGCGTTATCCAGGAATTATTGGGCGTAAGAGGGCAGGCGGCAGCAGGGTCTGTGGTGAAAGCCTGAAGCTTAACTTCAGTAAGCCATAGAAACCAGGCAACTAGAGTGCAGGAGAGGATCGTGGAATTCCATGTGTAGCGGTGTCGTAGATATGGAGAACACCAGTGGCGAGCGACGATCTGGCCTGCAACTGACGCTCAGTCGAAAGCGTGGGGGGGAGCAAATGAAGTTAGATACCTAGTAGTCCACGCCGTAAACGATGAGTACTAAGTGTTGGATGTCCAAGTTCAGTGCTGCAGTTAACGCAATAAGTACTCCATAGTGGTACCATAAGAATGAAACTCAAAGGGATTGACAGGGGCCCGCACAAGCGGTGGAGCATGTGGTTTAATTCGAAGCAACGCGAGAACCTGAGTCTTGACATACTCATAAAAGGCTCAGAGATGGAGAGATAGCCATATGAGACTGGAGTGGTGCATGGTTGTCGTCAGCTCGTGTGTCGTGAGATGTTGGGTTAAGTCCCGCAACGAGCATAACCCTTATCGTTAGTTACCATCATTAAGTTGGGGACTCTGTAAGACTGCCAGTGACAAGCTGGAGAGGCGGGGATGACGTCAAATCATCATGCCGCCGAATGGATGGTGCAGAGGGAAGCCAGCCGCGAGGTGAAAGCAAAACCATAAAACCATTCTCAGTTCAGTTGTAGTCACCCAGCTCGGCCCCATGAAGTTGGAATCGCTAGTAATCGCGAATCAGCATGTCGCGGTGAATACGTTCTCTCAGGCCTTGTACACACCGCCCGTCACACCACGAGTTGATAACACGAAGCCGGTGGCTAACCGCAAGGAAAGGCTTCTAAGGTGGGATTGATGGTGGGGTGAAGTCGTAACAAAGGTAACCG
+
+-*-+./29;.+-252111/4,0(*),7;;;/76+12:.4-,-.-23-))--,:;0-5:'&&%%(+)-,,*+1*++.)&/-+-/<7015//3-,.0,16574080129,--34/565+31/70,/0)(&+.''-*('(,*-+*$*)*13**.-*%*+)-0/.-6/../-,)*%$''($('*-,215012746414/600.*(),4---9+'*'('-+-0368-.-*7*''211/14::57.''&'*0:332220110+02*-8704.,**(1*,3//&//44047032/.3-(&,.920'//-/(/,11/3.'&%+3/98263&2'3-16,++)*,*-.088732.1299743.-,-)-009;78434-)))*.70.*.0,3-:-9784)-%*-/0558.647'+-,*-/089871-3),/0955*$%('/,-27.93,-7763)6+$)/1989::4-+(**(*-+/35--.61:19.2++1(*,,-;:56;9:;;;7.9-6,6')-1/12%.)*+7/)*(%%%%-)),&%+,*/2152891285:./1/+-0.55&2880-6/%('+..152271,))+&-%&(11:969888--2--287+*--&*).,-0,-0/600/4443778106:6+,6315)('),9810+**-+.0353961.,*'+/3/&'(1:-----6;9:235234*)''()*04/16563003501.&'0.7322637*+1141)(+*+,/46;6.80112530-5//:<:;:3474.-/.&574*02,(&$%'),98899'3.-,$%%&)*6/-(()'('-55265665675<11196312-,)',,*&1*,2564.0/020.,0+()')&('-000&'+()(3-)'0091(01+*57:-::79;99:/2599-5.9...36+$%(%($./02&-$&(+.,-3*--7--6--,34./.-'+-9:767.6'(*,/567-4*/-+-0,-5727+,--2&.76537333502/151398.,0/0/03030-.*0,-.7:2,0&(+),*1('&%$&'(10.103*0--&(%$$-%&+*/.24;721/)(*&'+)251.(*+*,.0233.26'-)**/,.0
@90c72601-7add-4945-835e-94c134f31660 ch=108 read=86047 start_time=2019-12-13T02:08:45Z barcode=BC01 runid=2c9cf7bc05858273f10e7d7ec552fc0bd742dc3e
CTCCTACGGGGAGGCAGCAGTGAGGGAATGTGCACAATGAACAAGCCTGATGCAGCCATGCCGCGTGTATGAAGGCCTTCGAGGTTGTAAAGTACTTTCAGCGGGGAGGGAAGAGTAAAGTTAATACCTTTGCTCATTGACGTTACCGCAGAAGAAACACCGGCTAACTCCGTGCCAGCAGCCCGCGCGGTAATACGCGGAGGTGCAAGCGTTAATCCGGAATTACTGGGCATGCAAAGCGCGCATGAGCAGTTTGTTAAGTCAGATGTGAAATCCCGGGCTCGAACACAGAACTGCATCTGATACTGGCAAAGCGGAGTCTCGTAGAGGGTAGAATTCCAGGTGTAGCGGTGAAATGCGTAGAGATCTGGAGGAGGAATACCGGTGGCGAAGGCAGCCCCCTGGGCAGACGGCGCTCAGGTGCAGCAGCGTGGGGAGCAAGTTAGATACCCTGGTGATTACGCCGTAAACGATGTCGACTTAGGTTTATTGCCCGCTTGAGGCGTGGCTTCCGGAGCTAACGCGTTAAGTCGACCGCCTGCCAGAGGAGTACGGCCGCAGGTTAAAACTCAAATGAATTGACGGGGGCCCGCACGAAGCCGTGCGGAGCATGTGGTTTAATTCGATGCAACGCGAAGAACCTTACCTGGTCTTGACATCCACGGAAGTTTGCCAGAATGAGAATGTGCCTTCGGGAACCGTGAGACAGGTGCTGCATGGCTGTCGTCAGCTCGTGTTGTCTTGGGTTAAGTCCCGCAGCAGGCGCAACCACTTATCCTTTGTTGCCAGCGGTCCGGCCGGGAACTCAAAGAGAACTGCCAGTGATAAACTGGAGGAAGGTGGGGATGACGTCAAGTCATCGCCTTGACCAGGGCTACGTGCTACAATGGCGCATACAAAGAGAAGCGACCTCGCGAGAGCAGAAGCGGACCTCGCCAGGCGTCGTAGTCCGGATTGGAGTCTGCAACTCGACTCCATGAAGTCGGAATCGCTAATGATGGTGGATCAGATGCCACGGTGAATACGTTCAGGCGCCGCGCACCGCCCGTCACACCGTAGGTGGGTTGCAAAGAGGAAGTAGGTAACCCAACTTCGGGAGGGCGTTTACCACTTTGTGATTCATGACTGGGGGTGA
+
042-.13+06-+///522$'.+&+(,)-.(*),24283((-+48*,74111+-'$)+-/19825754535*++'+-1291+&,*/.)*270-3222;:-),,1;9((-.(*('&(+,;3),.0./01218/-288)7*,,4-3-*6+$&((.)&,*+,/102/,+1/-/8736/0.(*---15.+.-)/+*/3,'*&.*--331794723.5/4.23*0.0-2.,/14531&+#'*/,)).0))&%(*45/53;3006-.)+.)*+,()&(*-(-21+32560&&%(&('*',-0666778/////40/.(.'%&'&&$''01328**/50//*-.*,,*)6:77233149+(12))22602+***,.:;:/..)+3*30253.+1/912,.*.*&01:86/*-2$0&(.+&'(),14&.+,%(%*'%()+5))+($$'1%,'4+,/1(07,)+5/*)+('**/459;;4,,+++6772+('&)))1/'0((87/',+,++,-.3856.++,())')*77;8787/308*-7437105824+*+))')($%$((*8-++1+-.-88;85581<;672515/,/,*26./90,,,+$+('*&*+($))&+,050,.+16,*5,414476;871/.,./)*'*'(&'195476,.)++3388/*+.,/,)05+&)(())))-*++4.-8465485'58,9499980335259676520$(&+)..+/*,10/34688./*(*(,-0996753+,01.+.-%+&**/.-1*5-&(/,,//3/83.-;/0:7855634(1-251:93:544/8.*$*&&,1+23'(*))'%%$&*-.+.1.31423794-.5675882/-10-0/&&&'')+.3.105-())%&%&,,-/52/2,,-016440)%'%()),.342230-.+,)-.-',*)1-3041.%%')&*&&(+,/7.5.8*++%/,*-'()+035445677676,+)/+0-,,4/50103+**&$'$)*.1-,04570'(''*++-.9:98;5.20285%1,)()&%%''&)1-1950-/-,+1705*-)&*)0164022,(&'(('().+1)*(*'%')(),,*8/*04+438<9249*//:81/./2337652887994(-+2
@490bfdf5-d3f6-4f33-bd87-f17a22a9741f ch=83 read=61824 start_time=2019-12-13T02:08:45Z barcode=BC01 runid=2c9cf7bc05858273f10e7d7ec552fc0bd742dc3e
CTCTACGACAGCAGTGGGGAATATTTTTCAATGGGCGCAAGCCTGATGCAACCATGCATGAAAGAAGGCCTTCGGGTTGTAAAGTACTTTCAGCGGGAGAAGGAGTAAAGTTAATACCTTTGCTCATTGACGTTACCGCCAGAAGGAAAAAACTACCAAACTAACCGGTACCAGCAGCAGGCATACGGAGGGTGCAAACGTTAATCGGAATTACTGGTGGCGCAGGCAGTTTATTAAGTCAGATGTGAAAATCCCCGGAAGCAACCTGGGAACTGCATCTGATACTAGCAACAGCGAGTCTCGGCAGGGGTAAAGGGGCAGGTGTGGCGGTGAAATGCGTAAACAGATACCGGTGGCGAAGGCGGCCCCCTGGACGAGACTGACGCTCAGGTGCGAAAGCGGCAAACAGGATTAGATACCGGTATTCACGCCGTAAACGATGTCGACTTGGAGGTTGTGCCCTTGAGGCGTGGCTTCCGGAGCTAACGCGTTAAGTCGACCGCCTGGTACGGCCGCAAAGGTTAAAACTCAAATGAATTGACGGGGGGCCCGCACAAGCGGTGGAGCATGTGGTTTAATTCGATGCAACGCGAAGAACCTTACCTGGTCTTGACATCCACGGAAGTTTTCAGAGGTGAGAATGTGCCTTCGGGAACCGTGAGACGGAGTGCTGCATGGCTGTCGTCAGCTCGTGTTGTGAAATGTTGGGTTTGAAGTCCCGCGGCGCAACCTTATCGCTGTTGCCAGCGGTCCGGCCAGGAACTCGAGGGCTGCGCCAGTGATAAACTGGAGGAAGGTGGGGATATCATCATGTACCCGACCAGGGCTACACGTGCTACAATGGCGCATACAAAGAGAAGCATTTGACCTCGCGAGCAAGCGGACCTCATAAAGTGCGTCGTAGTCCGGATTGGAGTCTGCAACTCGACTCCATGAAGTCGGAGAATCGCGTAATCGTGGATCGAAATGCCACGGTGAATACGTTCCCGGGCCTTGTACACACCACCCGTCACGCAAGTGGGTTGCAAAGTAGGTAGCTTTAACCTTCGGGAGGCGCTTACCGCTTTGTGATTCATGACTGGGGGGTGAAGTCGTAACAAGGTAACCGG
+
101(&$)&-*1432631.'+()*3-('%(,41)-10136:,8/+-46--/$-&%%&&$$')0*%)+)-./014.:34744.9.&.$*+5914566;.*'),,,&''/:2-/2610073*54((*,,/0,&)&'*)+*&*'((),),)2774-&$%+'+,(*-''((%%&%)+'((''&%&&%)+,55-,,')--367&501212.6-6080:03),&&&&('-*265+25;;,3844148()(1%-%'01+-/87*-+&%&,-(341.02+,04885261+)-&+*''')&'&%$'%*..,,0,-+0/3,*3,*+..%,*1362'())160./71,.061+*-,')+&).-6-+'*$').-5/333998+.76/+'&&',')+/.0/1'-5756%(,+(&('&48-23(4'2.-)2++-()'&&$$&#-'267::;6/.))'--..-*)+,)*+/6,1,17,*111245-.2.-2,2/*0-,-.03/,,+/-8///3367334:,-*%%')/.:/44;'8+703<<4/106:4,-+4/8/4555976-096..0224010842-++,8854535;95849/-+**,-173--3.)(.050.,,4-:8760/**+*)+2/0//'/+.7:00((&')(%&&'**)-,/12883<:899980.---2,3()+99:9878,743466897-%1034453:20+/3.,,1.2,2+2('(&&(*0*((&('().,''()*-80/2-10.4:4-5/815'+*/0+.(+*0-5(&++'+(&'&(,(*,'-01;8888/-0+*-'-&&-5)''%'*187%&$$$(((+13;49887320-/--11)***11/8657744455('(),.),$&&%'01635450+'&04,0/92255437597358:6878:4457(,/-.2.1+//2278/6..-)(+-/57816/0.,./(('+,/.0'(*0///:8;999#)(%%(-.,.073%&..*.)*.0-).578//0(((*'*())$,78//863*0--%+(577;63..)&&#+%'&*)%&&+*787:829,'*+,7131*2-((1/,+246785&)**-,.&.57*./07--+/102/04.5.6;1707
@eaf109a2-e320-402a-bee6-6860bc9e551a ch=103 read=88871 start_time=2019-12-13T02:08:58Z barcode=BC01 runid=2c9cf7bc05858273f10e7d7ec552fc0bd742dc3e
CTCTACGGGAGACGGCGATGGGGAATATTGCACAATGGGCGCAAGCCTGATGCGAAAGCCATGCCGCGTGTATGAAGAAGGCCTTCAGGTTGCAAAGTGCTTTCAGCGGGGAGGAAGGGGTAAAGTTAATACCTTTGCTCATTGACGTTACCCGCAGAAGAAGCACCGGCTAACTCCGTGCCAGCGGCCGCGGTAATACGGAGGGTGCAAGCGTTAATCGGAATTACTGGGCGTAAAGCGCACGCAGGCAGTTTGTTAAGTCAGATGTAAAATCCCGGAAGCCGCAGGGCTGCATCTGATACTGGCAAATGAGTCTCTCGTAGAGGTAGAATTCCAGGTGTAGCGGTGAAATGCGTGAGATCTGGGGAATACCGGTGGCGAAGGCGGCCCCTGGACGAAGACTGACGCTCAGGTGCGAAAGCGTGGGAGCAAACAGGATTAGATACCTGGTAGTCACGCCGTAAACGATGTCGACTTGGAGGTTATGCCCTTGAGGCGTGGCTTCCGGAGCTAACGCGTTAAGTCGACCGCCTGGGGAGTACGGCCGCAAGGTTAAAACTCCGATGAATTGACAGGGGGCCCGCACAGAAGCCGGTGGAGCATGGTGGTTTAATTCGATGCAACGCAGAAGAACCTTCCACCTGGTCTTGACATCCACGGGATTTTCAGAGATGAGAATGTACCTTCAGGAACCGTAGGACAGGTGCTGCATGGCTGTCGTCGAAGCTCGTGTTGTGAAATGTTGGGTTAAGTCCCGCAACGAGCGCAGCCACTTATCGCTTGTTGCCAACTTGGTCCGGCCGGGAACTCAAAGGGACTGCCAGTGATAAACTGGAGGAAGGTGGGGATGACGTCAAGTCATCATGGCCCCGACCAAGGGCTACGTGCTACAATGGCGCATGCAAGAAGCTGACCTCGCGAGAACAAGCGGACCTCATAAAGTGCGTCGTAGTCCGGATTAGATCTGCAACTCGGCTCCATGAAGTCGGAATCGCTAGTAATCGTGGATCAGATGCCACGGTAGGAGATACGTTCCCGGGCCTTGTACCCCGTCACACCATGGGAATTAGGTTGCAAAAGAAGTAGGTAGCTTAACCTTCGGGAGGCGCTTACCGCGCTGTGATTCATGACTGGGGTAAGTCGTAACAAGGTAACCGGAAGATGGAGGCGACAGGCCGTGGGGTTAACACAAAGGCACCACGACAACTTTCTTCCAGCACCAGCCAATGCGTAACC
+
'*-'(,'5.(,$/&0/*%'*+81+30$.'%&%(-9455('*+/.)/7057422)'*-%'),-1:8*+01355668/,/,/437583%330,&*-24,/',150/,,-/97)),3/+/0)%*(54--343-(1)/0+(/00&3'*$'%,2,/8.-0&,/-$*)*,)3-0-++.5/129*-321--+(+0+/1.42-6.-./8,)1()).-/*+34606.-*1--/0,/5::764.57.,243%/(-(),'%*/91*2.7.388&,01/++13/+294,-,*%,-#$&*('(*+,+-1)*+12420/(.+'$&$$((,-'('''*'*+)&/&3)3.-(0'*)0.//194227522778**+.798882(-+,5:;::2+*&%'0*221.497,)/868-/*&+1/0.....656;9980.1/*(+.-4/,,.3;:7+42-4-/+55(0&()22,--3&*,58489;9.,*,%0-+())1*/)*)+/)-/01&%$%'22277395555)4-')*+-,))+,172+)*-./9958:8565+)%,*,+3/3/668134309-2-.4'&)+*/-8,//2'+6::,47(',(('$)('./+1169,+2-.-(**42;9395:5/.//137222+*-))365/*-)++-/-2-,3.1-//6640-1,0.*/:<40*)*---4.022./.'1011/,2/224831'*+)*)-)(&+,-235397768851,*.,%+,0311291.+,/1--+:,02281)(**71+,006..*,&7,*00(',*-.3'(/)+/9)/./&)'%-*41)1-0-4<55778:68+/1.-02/).%**/00164/01/+1,.5.312::2/01799915'+)--73..%(3,*(*+/,2(*./.+)+(),485405//5403.-%*+*%('%'*,.5963-/**''%)/2/-,.-+311304:4*+/+*+,,965714*2&+&%)'(+))(+&)+7-,1.1/03142100,1-105*,()*-3/..(412120''64224%-'+)$(&'(**4776-9.(,2.4//.%-'+,./+-2+.'/2.223,-),)$049:22489,(*++++.*)'$&%&)-575;8-9'$)1.001/,17,,'&%'+*/16*%''&420341*'(&')2249768.8008977639336)+&*-,648&-**-/1,--'.+5,.%('+&(',+.-%'(0-./+,.3*.91(()++/,*).(.&)$20))(&#
@e38440b3-3b75-4431-b804-6a17bb6a347e ch=385 read=32267 start_time=2019-12-13T02:08:53Z barcode=BC01 runid=2c9cf7bc05858273f10e7d7ec552fc0bd742dc3e
CCGGTTTACCTTGTTGACTTCACCCCAGTCATGAAATCACAAAGTGGTAAGCCCTCCCGAGTTAAACTACCTACTTCTTTGCAACCCTCCCATGGTGTGACGGGCGGTGTGTACAAGGCCGGAACGTATTCACCGTGGCATTCTGATCCTGATTACTAGCGATTCCGACTTCATGAGTCGAGTTGCAGACCCAATCGGACTACGACGCACTTTATGAGGTCCGCTTGCTCGCGAGTCGCTTCTCTTTGTATGCGCCATTGTAGCGATGGCCAGCCCTGGTCGTAGGGGCCATGATGACTGACGTCATCCACCTTCCTCAGTTTATCTGGCAGTCTCCTTTGAGTTCCGGCCGGACCGCTGGCAACAAGGATGGGGTTGCGCTCGTTGCGGGACAACCCAGCATTTCACAACACGAGCTGACGACAGCCATGCAGCACCTGTCTCACGGTTCCCGAAGGCACTGTTCTCATCTCTGAAAACTTCCGTGGATGTCAAGACCAGGTGGAGTTCTTCGCGTTGCATCGAATTAAACCACATGCTCCACCGCTTGTGCGGGCTTAAATCAATTCATTTGAGTTTTAACCTTGCGGCCGTACTCCCAGGCAGTCGGTAACGCGATAGCTCCGAGCCACGCCTCAAGGGCACAACCTCCAGAAGTCGACATCGTTTACGGCGTGGACTACCAGGGTATCTAATCCTGTTGCTCCCCACGCTTTCGCACCTGAGGAAAAGTAGTCTTCGTCAGGGGCCGCCTTCGCCACCGGTATTCCTCCAGATCTCTACGCGTTTCACCGCTACACCTGGAATTCTACCTCTACGAGGACTCAAACGCCGGTATCAGATGCAGTTCCCAGGTTGAGCCCAGTTCCACATCTGACAACAAACCGCCTGCGTGCGCTTTGCAGCCCAGTAATTCCGATTAACGCTTGCACCCTCCGTAGTACCGCGGCTGCTGTGGCACGGGTTAGCCGGTGCTCCTTCGCGGGTAACGTCAATGAGCAAGGTATTAACTTCTCCTTCCTCCCGCTGAAAGTGCTTTGCTGGCCAGGCCTTCTTCATGCGCGGCATGGCAAAATCGAGCTTTGCGCCCATTGATACAATATTCCCCACTGCCTTAG
+
96/656,+46580.,'(+861-.791.1474.-03,./-7198.2.62-+*0/841/,)),,630&,,5781+,.9*7;/(78+92*'073/789887789778649212.25787545012394-3/-0.')*,/.0.*/51222./%#),4-+,++,,,2::956489;8*1-%%(++*-+4.1(0&5/)/719(9-8433344,-'+,38462(13,/+')5,,/.-+,(&10,&*,-75/--,(+025674525.-)'&(&#(*&$#$%.3-)+1.:55)129,:;7.---*(())*85667+0'%+3/712,/)+-;2//33833&654477/89/-2675+/+5/427;97789:974.04)2-*%**(+6050102+-.//,1'*&..1/,+).*48(*12486360+./.0)&(*,526;6:6:464-33121-,-&)055/8:.*,&,,/))&)0467888624.+15/()&&'&&))23;918,**+*()&)()))*0:4497*+'&)--1350*2+3/:26..-.735559125.*3**+78395,)*&&,,3469;88/:8../0::0134/4,*+2067,3//1./0)+-,%(,*(&*212.*'(+-01.6*+,*,33537:35'(-88203487731-,()&',-96858926:0-/193348;334217.02/-./5,-8503/-05%./254+-.-01931-0040'*)*(((-++),-057<7714'-784./-00497022146+2434751/4()+32323/*.-/.4;:4449/00,.(.1/0.2*/&*##()*32210,/-13969:%*,/,/2144;129:87166321)',1-700084(%**00*%&./6/-,..0-090981352/00000/./,+'+$%*)('')',(8*20/02+-&#'/2((*/7-.18.-%'**-6161:33./++)-1-**(-(,;../9.52/215408)$&'+-,2:964//0-./6330*-,*+0-*)+)()-9457,+68-*45.2.((,)***)$%%'(0+&),,/2779<:79,8475;4(-)'%,00+*+**()&&+/036;5)'*$%,)*-8/3817;:-)/.-/)-00-
