# Supplementary material for: De novo species identification using 16S rRNA gene nanopore sequencing
Source: PeerJ. 2020 Oct 21;8:e10029. doi: 10.7717/peerj.10029 (PMC7585375; doi:10.7717/peerj.10029)
Supplement: Supplemental Information 2 — Contains raw reads. [file peerj-08-10029-s002.zip › pass_fastq_runid_2c9cf7bc05858273f10e7d7ec552fc0bd742dc3e_153.fastq]

@0b12e1b3-8bf1-4f91-9f60-3dd7084b0942 ch=18 read=23613 start_time=2019-12-13T02:08:59Z barcode=BC01 runid=2c9cf7bc05858273f10e7d7ec552fc0bd742dc3e
CCGGTTACCTTGTGCGACTTCACTACAATCATCAATCCCACCTTAGACAGCTCCTTCCTTGCGGTTAGGCCACCGGCTTCAGGTGTTATCAACTCTCGTGGTGTGACGGGCGGTGTGTACAAGGCCCGGGGAACAATATTCACCGCGACATGCTGATTCGCGATTACTATGATTCCAGCTTCATGTAGTCAGGTTGCAGGCCGTCCAGACGAGAATGAACATGGGTTTTGCTTCACCTCGCGGCTTCGCCCTCATTATCCATTGTAGCACGTGTGTAGCCCAGGTCATAAGGGCATGATGATTTGACGTCATCGCGGCTGCTCCCGAGCTTATGCGGTCTCGCTTCAGAGTCCCCAACAATGATGGTAGCTGATAGAGGTTGCGCTCGTTGCGGGACTTAACCCAACATCACGACACGAGCTGACGACAACCATACCGCCTGTATCTCATATGGCTATCTCTCCATCTCTGGAGCCAGCTTTATGAGTATATTAGAACCTGGTAGGTTCTTCGCGTTACCTTCCAGATTAAACCATGCTCCGCAGCGTGCGGGCTCAATCAATTCCTTTGAGTTCATTCTTGCGAACGTACTACTCAGGCGAATTACTTATTGCGTTAACTGCAGCACTGAACTTTGACATCAACGCCAGTACTCATCGTTTGCAGCGTGGACTTTGCCGGGTATCTAATCCCTATTGCTCCCCACGCTTTCAGCTGACGTCAGTTGCAGGCCAGATCGTCGCCTTCGCCACTGGTGTTCCTCCATATATCTGCGCATTTCACCCGCTGCACATGGAATTCCACGATCCTCTCCTCTAGCTGCCTGGTTTCATAATTACCGAGTTAAACTTCAGGCTTACCTAGACGCACGCGCCTGCTCCTCTTTACGCCCAATAGCTACGGATAACGCGCTTTTGCCTACGTATTGCTGCGGCTGCTGCGGCGTAGCGGTGCAGCGTAACTCAATAAGTATGCTCGGCTACCATTTCCCTTAACAATACGCCGTTCTTCCCCTTTATAACGAAGTTTACAATCGAAAACCCATGCAACATTCACGCTGGTGCTCGGTCAGGAGTTCCCCATTGCCGAGAATTTCACTACCCTCCGTAGGAGCAATATCCAGCACCAACAGAAGGTTAACACAAAGAGACACCGTGGCTTTCTTCGGCGCGTATTACGTGAAAGCGTA
+
7*++23-1-3*)-%),34653('$%'+5297776;/45,*0533*,2-'+,,;8583/-2*-,/-.&.32-*0-.4..11.241/0*,2311*))('&&&)*(&*,1199/,-,-100(478-485(0-'('(321235951795889:9:8:::8:;9621/7/*)'%$+++,2.*)//11)()+-/54&'2/8,,$)%&%%&-(%(/1,-//435&1/01.:-7;;+).0:145950%%+0177921/1..&*)(*.-507+,&%$&))545431/.95--6544850130-',,,00/685-01167*))&(&$$%$&)+*&(%&&)((&&%&$&&+.&'&0%%(&&*-69+/&*(3.12.2+(%$$#$$/%&$*+,<586778344/.*72,'%#,&)%%-/.(*)%(,.1.++*++00&/1)17266()(*,'*--(1+/088+**+.3426533338:89530027&'+-''''))'*((),*)&$#+)%)061+),+*30:8+0-*,0-5$'*,.0&('+.-/5.-0/*,0/54(*'&(&-(.-/*(+()-+-.32524,54-&&&/*-79,/,+-*+-,,1//.)/.0)*-.'),/++)(-/14/0-5,,'('*+*,,'/*++,++*,--14/:)//*(('''),6868863;5-.*2226843*)(&%('*2/+---&.-.25'&#&%%(*420)(+,*2:-,%(''+%)'*++)0+)+.060;0..33/50+.+%(,+16*/-,.+.1412026366765/-#'(,,-;4,)/4**22&,(()0/00/20..))()+08*,+*&')+,.299::8;78;83*)*')'(,+(+*0072+'&-&(*''&%&-))(,+,&($%&.(+--+.,.7*+*5/,/++**-/,-&,-(+)1,;;82,+''&''%#-2*-33708-*(')),--./*('%**(%.++,+((%&$%&&&&+))'('$&&'()/,.0,),++%030,8-..'&$%$')+))+.6702:1104:6*+9++,761(*((+9/**2520%)03*0-&#%#%#%&$),+&('%#(&(&'',1;38-.(%*.0-890&*,*.**&()+-4.($(*&*(('/3++0++*%,-4/.,9*)*.-/8/85.-1+(+*,2,/*-&))&&'-5585-.&#$%(((*,%/''%%%)(+,$++('((($%%"#
@e2203448-1810-4893-9623-beb52324fd37 ch=97 read=69310 start_time=2019-12-13T02:09:09Z barcode=BC01 runid=2c9cf7bc05858273f10e7d7ec552fc0bd742dc3e
CCGGTTACCTTGTTACGACTTCACCCCAATCGCTGACCCTACCTTCGCTGCCTCCTTGCGGTTAGCTCACGGACTTCGGGTGTGCCAACTCTCTCATGTGGTGTGACGGGCGGTGTGTACAAGACCAGGAACGTATTCACCGCATTCTGATTCGCGATTACTAGTAACTCAGCTTCATGTAGGCGAGTTTCAGCCTACAATCGAACTGAGACTGGTTTTAAAGTTTGGCTCCACCTCGCGGCGTGCATCTCTCTGTACCAGCCATTTGTAGCACGTGTGTAGCTCTGCACGCAAGGGCATGATGATTTGACGTCATCCCCACCTTCCTCCTGGTTAACCCAGGCAGTCTCGCTAAGAGTCCTCAACTTAATGGTAGTAACTAACGACAAGGGTTGCGCTCGTTGCCGGGACTTAACCCAACATCTCACGACACGAGCTGACGACCGCCATGCACCTGTCACCTTGTCCCGAAGAATTTCCTCGATTAAAAAAAATGCAAGGGATGTCAGGGTGTAGGTAAGGTTCTTCGCGTTGCTTCGAATTAAACCACATGCTCCGCTGCTTGTGCGGGTCCCCGTCAATTCCTTTGAGTTTTAATCTTGCGACCGTACTCCCCAGACGGAATACTTAATGCGTTAGCGGCGGCACGGTGAGCTACACCTAGTATTCATCGTTTGCGGCGTGGACTTCTGGGGTATCTAATCCTGTTTTGCTCCCCACGCTTTCGAGCCTCAGCGTCAGTTACAGTCAGAGAGTCGCCTTCGCCACTGGTGTTCTTCCCTAATCTCTACGCATTTCCACCCTTCACTAGAATTCCACTCTCCTCTCCTGCACTCCTGAATAACCAGTTTGAATGCAGCACCCACGGGCCGGGTGACTGCATCACTTAATCATCCGCCTACGCTCCTTTGCATGATAAATCGGATAACTCGCCACCTACGTATTACCGCGGCTGCTGGCGTAGTTAGCCGTGGCTTCCTCCTTAAGGTACCGTCATTATCTTCCCCAAGACAGAGGCTTTACGATCCGAAAACCTTCATCACTCACGCGGCGTTGCTGCATCAGGATTCCCCCCATTGTGCAATATTCCTGCTGCCTCCCGTAGGAG
+
1.*-/8+-719(0/'*0057:0/-994-605-..-+15-(,/1369+.-:7654(,0-/,23(',/..+,-4/77:8/4/0(/$+1.5--+.-+.-.-)(1125789399-3+($--76::9654;,673633858;714,'''*1,)+,/2/&*(''8,,-30-/+++/*+.272014732613240;41/34902669/6(*487821634864<;4.9.-1:3721.1&'/-66460:1&1/2478660047667934695-7,('$(++011354.0421.,&*'+'(/0,6::6-,++,'18+/0213730968+1397:6**-**+,.++$.,**.../666976546,.05776724*'%$0+1)*(,-4361114220/+)--')-()&++650:0062664-/+-'/,(,/003330./.,2.3100268271(.&&+7-5+*(--002/*+*((%%&'$&.('$%%)-/7--&&*(03601'((%%%,).6918678+)*))-/282./&5*973-0,,05/4*),21...01:;08923(.)')2.++)%'0)+-.0'1))276,116'5+81659:6222;<2,22819./.,/-'(*,,-78,*-*2/./-+32382945515-&+**,*+,+)%*(%'&))*(+*/6&(,556<97886191'*+-,.6778*'(%%&+-*+/0687;754702;</,-+/:90+.+,07/.+,2778.--.-:;74:5344938*'(%&-/62262;375-#'%&''&'-*/3:-('*0&(,98574636:80)(/.&&0&'(***)-/.43+,,-*+1./*'+,-12524,,(&*+26.533973*'73-/,..+/+&'&&,,6+*0'('&'())**0+1,2-8-3/341/4:1,-..188-72-/2+*))67322-5/3-0.-/4:;544.-/)2-.;56<606/..220711-.-/7.+).5077--7-4-,-(-*((+&.%',787536/0298939-/++,123,-*0.98+*++*.()069,5;8<:9::775/),*,062411-..06536+-1-2213:95**-9+,/50;111.54.278365,83,+3343.-
@d5db761d-96f1-43ff-b5e9-6f7dc67146a5 ch=110 read=97361 start_time=2019-12-13T02:09:23Z barcode=BC01 runid=2c9cf7bc05858273f10e7d7ec552fc0bd742dc3e
CCGGTTACCTTGTTACGGCTTCACCCCAGTCGCACTTGAATCACAAGTGGTAAGCACTCCCGAAGAGTTAAGCTACCTACTTCTTTTTGCAACCCACTCCCCGTAGTTGTAGCTGACGGGCCGGTGTACAAGGCCGAGACGTATTCACCGTGGCGCATTCTGATCCACGATTACTAGCGATTCCGGCTTCATGGAGTCCGGTTACCCGAACTCAATCCGGACGACGCACTTTGAGGTCCGCTTGCTCTCGCGAGGTCGCTTCTCTTTATGCGCCATTGTAGCACGTGTAGCCCTGGTCGTAAAGGGCCATGATGACTTGACGTCATCCCACCTTCCTCAGTTTATCACTGGCGATCTCCTTTGAGTTCCCAGCCGGACCGCTGGCAGCAAAGGATGAGGTTGCGCGTTGCGGGACTTAACCCAACATTTCACAACACGAGCTGACGCTGACAGCCATTACAGCACCTGTCTCACGGTTCCCGAAGGCACAATCTCATCTCTGAAACTTCCGTGGATGTCAAGACCAGGTAGGTTCTTCGCGTTTATCAGATTAAACCACATGCTCCACCGCTTGTGCAGGCCCCGTCAATTCATTTGAGTTTAACCTTGCGGCCGGCCTCCCCAGGCAGTCGACTTAACGCGTTAGCTCCGGAAGCCACACGCCTCAAAGGGCACAACCTCAAGTCGACATCGTTTGGCGTGGACTGCCAGAATTATCTAATCCTGTTTGCTCCCCACGCTTTCGCACCTGAGCGTCAGTCTTCGTCAGGGGGCCGCCTTCGCCGCGGTGACCATCAGATCTCTACGCATTTCACCGCTACGCCTGGAATTCTACCCCCCTCTACAGGACTCAAGCTTGCCAGTATGGATGCAGTTCCAGAGTTGGGCCAGGGATTTCACATCTGACAGCAAACCGCCTGCGTGCGCTTTGCATGATAATTCCGATTAACGCTTGCACCCTCCGTATTACGCGGCTGCTGGCACGGGGTTAGCCGGTGCTTCTTCTGCGGAGTAACGTCAATGAGCAGGTATTAACTGCCTCCCTTCCTCCCCGCTGAAAGTACTTTACAACCCGAAGGCCTTCTTCATACACGCGGCATGGCTGCATCAGACGCGCCCATTGTGCAATATTCCCCTGCTGCCTCCTGGCAGGAG
+
95.53;11829-/0-,/(.240),%%$&%-,''#%&%&):86))),*-2761+))%'*.+()),(&+-758044333*%++113<<7+5426.;1(**/998+0+,3('&%(&')*5/504)+(()+/09;.938)'-4.(51120/3<06/--)**/61(*+102(,-.1913341///2..+-&,5-;542-&()+%))(6+-8-)):622/21.,01/3..012+-,3*%',..+*&*--*+-/28,--(*+*,,13624+23(%$%').215:,,%.+,//.,*()*:8.09835729'/2121/1-.,*)+,,+---05762/+(/04:6603314</-/710+-(&(*/055,/3,,003.:4*$+.(9/994232/8..%328&3-77)(',-)'&)(*,/..4:8200102-84,'021;/--/0./*.'%,,-440+)#+%,,(+*('*&)&./0092.0/*,,.)998771*)--01343750)+-39876..2.*205:11088867836358;748.)(+*74:<;89429-,,5&(+,,;<:8;01)-+-.01060--+3+0-1)304880/046::;8,.7732.8;;0-.)'%&&,(5,&,1/*/73*0393%,,.33/50604.+-10.+/./12./0(28..'/-5<9737-,6.-#%('+0/3)0*--.,1134-74(('&()-62,*&-1-/*..2.21789725+/&*&&'*/4:,),0.37/1.-)2200+0,+**,//+))('*,,*52)*,203646236:**()&&)+*%)-)(*+1166676622;2/.27/00-/%-2.2/2/608+,03:51,.0/+0$'40448+1*.1:44:342*+*002(-12887')+-,2--+517$(',$70*,(++/0%&$&(%+)+648(')%)-03853--*.*.&+(*+6-80853282620-,0-'+&180.5:+.08/))(*,..031-2,*$()551.8.008'41&'5+89<:97643&)+68868556222-,(,-+*)4/.*0%)%%(/,/5892073.,15412)()'+/2,+01-58+)-./325/4++00+,++)+-0(/,,+7:8:78+++&+%*%))/42&,1)-(0-;///.715.,+/,,07559/4(&(30++
@0662c4b7-b3b6-42b5-bcbc-a302e5178fae ch=104 read=95114 start_time=2019-12-13T02:09:31Z barcode=BC01 runid=2c9cf7bc05858273f10e7d7ec552fc0bd742dc3e
CTCTACGGGAGGCAGCAGTAGAATATTGCACAATGGGCGCAAACCTGATGCAGCCATGCCGCGTGTATGAAGAAGGCCTTCGGGTTAAAGTACTTTCAGCGGGAGAAGGAGTAAAGTTAATACCTTTGCTCATTGACGTTACCGCAGAAGAAACACCATGCTCCGTGCCAGCCGCGGTATGCGGAGTGCAAGCGTTAATCGGAGATTACGGGCGTAAAGCGCACGCAGGCGGTTTGTTAAGTCAGATGTGAAATCCCCGGGCTCAACAGAACTGCATCTGATACTGGCAAGCGAGTCTCGTGGAGAATTGCATTCCAGGTGTAGCGGTGAAATGCGTAGAGATCTGGAGAGATACCGGTGGCAGCGGCCCCCTGGACGAAGACTGACGCTCAGGTGCGAAAAGCGTGGGAGCAAACAGGGGATTAGATACCTGGTGGTCCACGCCGTAAACGATGTCGACTTGGAGGTTGTGCCCTTGAGGCGTGGCTTCGAAACGCGTTAAAGTCGACCGCCTGCAGAATACGGCCGCAAGGTTAAAACTCAAATGAATTGACGGGGGCCCGCACAAGCGGTGGAGCATGGTTTAATTCGATGCAACGCGAAGAACCTTACACAATTGACATCCACAGAACTTTCAGAGATGGATTGGTGCCTTCGGGAACTGTGAGACAGGTGCTGCATGGCTGTCATCGCTCGTGTTGTGGAAATGTTGGGTTAAGTCCCGCAGCGAGCGCAACCTTATCCTTTGTTGCCAGCGGTCGGCCGGGAACTCGAGACTGCCAGTGATAAACTGGAGGAAGGTAGAAGGATGACGTCAAGGTGTCATGGCCACTTGACCAGAGGCTACACACGTGCTACAATGGCGCATACAAGAAAGCGGCCTCGCGAGCAAGCGGACCTCGCCAAAGTGCGTCGTGAGTCCAGTTGGAGTCTGCAACTCGACTCCATGAAGTCGGAATCGCTAATGTCGATGCCACGGTGAATACGTTCCGGAGCCTTGTACACCGCCGTCACACCATGGGAGTGGGTTGCAAAAGAAGTAGGTAGCTTAACCTTCGGGAGGCGCTTACCTTTGTGATTCATGACTGAGGTGAAGTCGTAACAAAAGGTAACCCCGG
+
0387683;4./,,/(7%32+,130*3*''*,4:55:51,0075.2//05773,28598894456586/-..'))(-+9828'0&'%%(/+-.)18*+,--,44*('(,)&()/56.5+8+,,4/,300172*(---1449205'-()..$+(%&$&$$'&),06145.***-/+**$(**)5(($(+-742.3.227277/5*%&*'&+-7861.70+'''*%/(.--25,+4:0*3:4725:.2598677;9307:9-985501,)%-(0/468877,+*++2:::851-.,*+-/1467:2,-&$'%%#)*.(()15775.../:988:622378,**)*+37964(((1047:79/7/+)**+5+89:+)065:1/1*,-.0004546302100+.88,)0,+-(,'(+1:-5'++(*$6)+)1.('''),/(123),.25402'+&(())&*+00*(&+,.11330**0.'-**)020172/,*''%((%()*-,67;+.971//-&)+(()))''()*.1345787*7.:6;;867959:533554//0-4:8,67,+/+0-.,.,/344,-.043+1:;-96:5000-/+)++-/05*-2/.-*$&$$%$'$%&3317.*+*//9/0:45+*),*0.0*2-1739:9452/02).2251,,--7369999802112;9661/*--**./14061/./%12+2205(05/:662.90+).+&/'&%'$*(')))-.132/6514;89:41237152877*66.)*)'**.+36+8+')))-/2;55445.'*+-*0,&''')*,-/12113/*($%$02,00625(**')+,81-',,,,,,+**--.377674:31898974451/&((+'/+'35464421+-897:8;95430**'54.*3/1/.0/2'')*.,*-.21,*+,.4940,,-/0/666857/.2.02-.*)(,21/,++',,*.,'.)')*-,+.04375434+)0&)6121*(()*+&#)'%((&)).4))'%,'%)*.*+3*.187+'**(+),-*,++--3036549,91),3,*+,))*''/6/5688;5,3++-0/+-.*'-+*,-+/++*-51*/-.1538-(+1
@5d195400-375d-4a09-b683-88155d4a2ae8 ch=346 read=45305 start_time=2019-12-13T02:09:30Z barcode=BC01 runid=2c9cf7bc05858273f10e7d7ec552fc0bd742dc3e
CTCCTACGAGGAGGCAGCAGTGGGAATATTGCACAATGGGCGCAAGCCTGATGCAGCCATGCCGCGTGTGAAGAGCCTTCGGGTTGTAAAGTACTTTCAGCGGGGAGGAAGGGGGTAAAGTTAATACCTTTGCTCATTGACGTTACACAGAAGAAGCGGCTAACTCCTGCCAGCAGCCCGCGGTAATACGGAGGTGCAAGCGTTAATCGGAATTACTGGGCGTAAAGCGCGCAAGGCAGTTTGTTAAGTCAGATAATCCCCGGGCTCCAACCTGGGAACTGCATCTGATACTGGCGAAACGAAGGTCTCGTAGAGGGGTAGAATTCCAGGTGTAGCGGTGAAATGCGTAGAGATCTGGAGGAATACCGGTGGCGAGGCAGCCCCTGGACGGGCCGGCGCTCAGGTGCGAAAGCGTGGGAGCAAACAGAGTTAGATACCCTGGTAGTCCACGCCGTAAACGATGTCGACTTGGAGGTTGTGCCCTTGAGGCGTGGCTTCCGGAGCTAACGCGTTAAGTCGACCGCCTGGAATTACGGCCGCAAGGTTAAAACTCAAATGAATTGACGGGGAGGCCCGCACAAGCGGTGGAGCGTAATGGTTTCGATGCAACGCGAAGAACCTGGTCTTGACATCCACGGAAGTTTTCAGAGATGAGAATGTGCCTTCGAGACCGTGAGACAGGTGCTGCATGGCTGTCGTCAGCTCGTGTTGTGAAATGTTGGGTTAAGGATCACAGCGGGCGCAGCCCTTATCATGTTGCCAGCGGTCGGCCGGGAACTCAAAGGGAGACTGCCAGTGATAACTGGAGAAGGTGGGGATGACGTCAAGTCATCATGGCCCGACCAGGGCTACACACGTGCTACAATGGCGCATACAAAAGAAAGCGACCTCGCGAGCAAGCGGACCTCATAAAGTGCGTCGTAGTCGGATTGGAGTCACCGCAACTCGACTCCATGAAGTCAGATCGCTAGTAATCGTGGATCAGGGCTGCGATTACGTTCCGGGCCTTGTACACACCGCCCGTCACACCATGGGGAGTGGGTTAAAAGAAGTAGGTAGCTTAACCTTCGGGAGGCGCTTACCACTTTGTGATTCATGACTGGGGTGAAGTCGTAACAAGGTAACCGG
+
1884367.&,(%')-223.433--+1-.9/)(()-<579++%*5702:8887/..&5.987:567754+&%)%$(695:8*'.220/49))--*,.+'')-599((/3.-,2/,*..;9-.627113/89.()+,+/0014,9+&+$())-)$('$((+/./,-,53547:/10/,241/1/1,0++,712122.//1'').1121240201/6/403;8;9:1<6.-10(/('-/3,.4<8,809072:,--*,.*354*).4416(4*251+5.'(,,.012984444503+&$-*'((-(*413/2422,)01/++/*1+2,,+,/71-*)-.27824:1../00,*+**-++..+8-3:66::5;4.9,+*&)400730--/677+-((),-..035,07691,00,,048694),/19,-3(*+/42&)*99;*+79654131./17:9::;710./.366500/5/2441;1417<526,+-6-68684404,6*-'*)+--//2262.,//(+2238;87)%'+*(.1:29/41.,1-;.<;52453;10-4-3/66646:6),2.83200/(-(**,7*/'(/(,%$')205)'),..348512/,-+,.-.**(0*+*++2677,*,+.(,)+;:.24///0133--6--66696:630031-1871315+5569::881000/1445781-,,-32963:33.17/,00<3;7615/+&)+/)))(+)4/0).*(.730645/),(.,**'))),11//-0/094-20617<+*0.(-+/1,48+44..**)(,35,*+..23)673.+*)('/11,))-8:9887-8,$%(-71865.)****&(,-/.//54:76:6466789:55)%(*''*066656-1,($'*/087;83510++291,+./167.---,204-%#))'),1''-+-.3666726247+..3--.0-(--.,01'0//50/.376436*+0,++'*&'+'*,/0/3,(.*0)*,,.3501+3424;5411,/,4588741+'(*)2116.34*&*)'*,+,+,0-1/6/3624/)84/.4./032/5;+.-6412566:4),+)+-004,*(*.'()&&$$$'+*.*+9;9:/
@c08af15e-feb4-4e42-978a-47e6c69906a4 ch=115 read=77032 start_time=2019-12-13T02:09:28Z barcode=BC01 runid=2c9cf7bc05858273f10e7d7ec552fc0bd742dc3e
CCGGTTCACCTTGTTACGACTTCACCCCAGTCATGAATCACAAAGTGGTAAAGCGCCCTCCCAGTAGGCTTCTCTTCTTTCCACCAGCCCCTCCATGGTGTGACGGGCGGCGAGGGTGTGTGTACAAGGCCGGAACGTATTCACCGTGGCATTCTGATCCACGATTACCTGGCGATTCCGACTTCCTTGGGTCGAGTTGCCGAACTCAATCCGGTTCACGACGCACTTTGAGGTCGCTTGCTCTCGCGGAGTCGCTTCTCTTTGTATGCCGCCATTTGTAGCACGTGTTGTAGCCCTGGTCGTAAGGGCCATGATGACTTGACGTCATCACGCCTCCAGTTTATCATAGCAGTCTCCTTTGAGTTCCCGGCGGCCGGACCGCTGGCAGCAAAGGATAAGGGTTGCGCTCGTTTGCGGGACTTAACCCAACGACTGCAACACGAGCTGACGACAGCCATTGCAGCACCTGTCTCACGGTTCGAAGGCACATTCTCACCTCTGAAAACTTCAGAATTAATGGACGGGTAGGGTTTGCTTCGCGTTGCGTAAAATTAAACCACGCTCCACCGCTTGTGCGACCCGATCGAATTCATTGAGTTTTAACCTTGCGGCCATTACTCCCCGGGCGATGAGCTTACGCGTTAGCTCCGACCACGCCTCAGGGCACAACCTCAGGTCGACATCGTTTACGGCGTGGACTACCAGGGTATCTAATCCTGTTTGCTCCCGCTTTCGCACCTGACGTCAGTCTTCGTCAGGGCCGCCTTCGCCACCGGTATTCTCCGAGGTCGCGTTTCACCGCTACGCAGATTCTACCCCCTCTACGAGACTCAAGCTTGCCGGTATCAGATGCAGTTCCCAGGTTGAGCCCGGGGATTTCACATCCTGACTTAACAAACCGCCTGCGTGCGCTTTACGCCCAATGTGAATTCCGATTAGCAGCACTCCGTATTACCGCGGCTGCTGGCACGGAGTTAGCCGGTGCTTCTTCTGCGGGTAACGTCAATGAGCAAAGGTATTAACTGCCTCCTTCCTCCCCGCTGAGAAGTACTTTACAACCCGAGCCTTCTTCATACACGCGGCATGGCTGCATCAGGCTTGCGCCCATTGTGCAATATTCCCCATACTTGCCTCCCGTAGAG
+
75)246'+/-1-,0/',14-5--+4:7**1398:99::866841/-,))(-&(*,88+-./)(%+%(''')()&%.',1*&'$'&&(/1,**/3)+.3489766-52+.+')&/44...--(*,2593866*3+1/+*,.1,(+*12.00.4:8766-6/(*-//7,.+*&+*/0796:134453$'%),'()-*/*5((&')522++*((,)))'(#&'*223-/1:/*(+)*.(+,2-/,/*/034*%)**,.80853-01..1331%&410;8.-0/0-)*-,*.'&$&()3.*+/.0).,-104,0+*+,+*('()),2488793,)&&)*/-./1<9552%$%*++/2339-16,+-3;934/(+('%++...;:5612:66337;*0,31.'154-6,2)+70.7;*,03::4505/../).0,(%&.+032/*2*)+*+,,47.3-&((-.+)--/0/.5*).531*..,3.)%()&'''(*1588766440*%&+/.//+,%%$$)&&%&((%'%+)(&,0)+1)$$%&'*.637,*$)'0*+*-.89..'*&*,-600/+-2+11%+.$,2(),/0(5)7*8,25*%-.:;3,7/6,6,-).03).%$&(6;9*(0.(*%'&$%()'#&&&''-*-315+)+32,..1966)/7/.*02172-,(*&&#'$('/01389*-,50017:3.4/29470/102541711-+,/60+/001-(+.880/528;,,++,3236878;:884&/0-*2*+/.23,++%(&))/+.-+%+()%(#(##$%(-3,+19-04..%(&,)+9./01::51+.,)))&**.03,**./6121'.1../+-/2689::;9;5/.,1,,(37*&)23('160.%&*-1()+.***2+88:97</2:0553/0-**0.(&,)//*,/++.-/33150-.261&.,24...04-6/0:67;773:7756330-)-0.)*2)(%+*+/0%)1128921,**+4.7:7568586624539).).-631.-.&+$%570798*798-)(.&'%)'((%''(()0.4/:5*(.285;2330,---',,/-51126:8855435&+3.471458;8115-.-,4---6*452)&(%'(&)-2,88(*7-0&&
@829efbd6-a18c-4caa-8128-20553600bd70 ch=242 read=80943 start_time=2019-12-13T02:09:27Z barcode=BC01 runid=2c9cf7bc05858273f10e7d7ec552fc0bd742dc3e
CCGGTTGCATTTTGACTTCACCCCAGTCATGAATCACAAAGTGGTAAGCGCCCTCCCGGATTGGCTTCTTTACAATACTCAGCCAGATTGGCAATGACGGGCGGTGTACAAGGCCGGAACGTATTCACCGTGGCATTCTGATCGATTACTAGCGATTCCGACTTCATGGGTCAGGTTGCAGACTCAATCCGGACTACGACGCACTTTATGAAGTCGCTCGCTCTCGCGAAGTCGCTTCTCTGGCCAATGCGCCATTTGGCGCATGTGTGGCTACACCGGTCGTAAGAGGGCCATGATGACCGTCATCCCCACCTTCCTCGAACATCACTGGCGTCCTTTGAGTTCCCGGCGGACCGCTGGCAACAACGGATAAGGGTTGCGCTCGTTGCGGGACATTAACGACTTTCTAACCGCGACGACCCAAAGATACATGCCTTCCTGTCTCACGCAGTTCCAGAGGCGCAAATCCATCTCTGGAAGAAGTTCTGTGGATGCAAGACCAATTAAGGTTCTTCGCGTTTGCGTGAATTAAACCCACATGCTCCACCCGCTTGTGCGGGGCCCAAATCATTCATTTGAGTTTTAACCTTGCGGCCGTACTCTGGGCGGTCGACTTAACGCGTTGGCTCCGGAGCTTGCCTCGGGAACATATAAGTCGACATCGTTTGCAGCGATGGACTACCAGGTTATCCTATTATATTTTATCCCCACGCTTTCGCACCTGAGCGTCAGTCTTCGTCAGGGGCCGCCTTCGCCACCAGTGTTCTCCAGATCTGCCGCATTTCACCGCTACCTGGAATTCCTACCCCTCTACGAGACTCAAGCTTGCCGGTATCAGATGCAGTTCCCAGGTTAGGCCAGGGATTTCATCTGACTTAACAAACCGCCTGCGTGCGCGCCATGATAATTCCGATTAACAGCACGCCCTCCGATATTACCGCGGCTGCTGGCACGGAAGGTGCCGGTGCTTCTTCTGCGAATTAACGTCAATGAGCAAAGGTATTAACTTGCTCCTTCCTCCCCGCTGAAGTGCTTTACAACCCGAGCCTTCTTCATACCGCAGCAAAATGGAGAACTTCGCCCATTGTGCTAATATTTCCTGCTGCCTCCCGTAGAG
+
0(*+('%$$+++')*/-4,$)),(+*,-),13:752768-*-.3,*',-.48-+*30*1%2&""&'7,14)#%(%%%%'&'%(&'%(-)+('(&'),15;:6.400/,-87-.2/+1)8/-5/,.,)//47594/6;.-3301(++6,,-./0029;320)+--+()'.)**)-2/4)1%&6222+6212/41.)*+*+/+-()-3.+0',&*-5)+.979884722-(%&).()&(&'*+*.-*++-.969:618,+*)'*%&$%$&&%#*%%',..003/851((,1.24.0.000,+'&)+-.612-/171*-(&+%$%&+22.')-,*)*)*,4*,-68938*+((&/)142+2,8+0.''%%(/-283'.1,;.//544-6*)%*-('&%%$,(/)(&/3+)&(%(&%&(#%&&(/+)''%'%#')+*,''*'(+1353/),'*-28.3'%&%)')$)(2'(5;16:9578-50%)'(0<62.(*1*0$&&)',-2*)(,00*4/<:9;9575.6-)),-21-1,2;689,&'(,+0047.07+&)(**(&%((*&'%&&(-+,'(.817:0(').8<3+-,**)++&()+*.,,1+*+4882854/*.-001/,''))%'&&)%.)&&$$#%'((0&++%%&$$#&(.+.--*,/25-44)&)%*+)%(1657426:3(-+4--2))%(%$'$+/0*$&'..*$+&))/1-*-(.1-/008783,0//.63031(-45,1,).+,0/)),*.4*00')-&*+())(())%-,&'&,1'(+.3)*,'*)(*/-+1.2((&551+/00*,*,,-.22*'%),,/1*(',*./66898;799.21))++-)&().(%+),&.2/-+(*))))-1.7/4::32-.*&&+1//.++$'(#$#$(182:4--.11.0($%'$*%,.-.3*&(*$''%*+,.32/101/-,)$&(,'&(*)'','5+((()'+-*.,0'$&-'-)/,)+*4//.1668)('+),04-)/,%,-0/1622/0'(.-15445++)+200/-0&6/*(((*82:33:812*/''%%$$&)'$$(,(&%$),++(,))'(/*-+))/70/57+,('%%#$(&',/(*523%%
@941c1ce1-1ef2-4598-9cc7-6830e528067f ch=346 read=45303 start_time=2019-12-13T02:09:26Z barcode=BC01 runid=2c9cf7bc05858273f10e7d7ec552fc0bd742dc3e
CCGGTTACCTTGTTACGACTTCACAGTCATGAATCACAAAGTGGTAAGCGCGCCGCCGAAGGTTAAAGCTACCTGCTTTTTTGCAGCCCACTCCCATGTGGTGTGACCCGGGCGGTGTGTACAAAGGCCCGGGAACCCGTATTCACCGTGGCATTCTGATCCACGATTACACTAGCGATTCCGACTTCATGGAGTCGAGTTGCAGACTCAATCCGGACTACGACGCACTTTGGTCCGCTTGCTCTCGCGAGGTCGCTTCTCTTTGTATGCGCCATTGTAGCGTGTGTAGCCCTGGTCGTAAAAGGCCATGATGACGCCAGGCGTGTCACGCCTCAGGATTTATCACTGGCAGTCTCCTTTGAGTTCCCGGCCGGACCGCTGGCAACAAAGGATAAGGGTTGCGCTCGTTGCGGGACTTAACCCAACATTTCACAGCACGAGCTGACGACAGCCATCAACCTGTCTCCACGGTTCCCGAAGGCATTCTCATCTCTGGAAACTTTGCCGTGGATGTCAAGAGACCAGGTAAGGTTCTTCGCGTTGCATCGGATTAAACCCATGCTCCACCGCTGTGCGGGCCCCGTCAATTCATTTGAGTTTTAACCTTGCGGCCGTACTCCCAGGCAGTCGACTTAACGCGTTAGCTCGGAAGCCACGCCTCCAGGGCACAACCTCCAAGTCGACATCGTTTGCGGCGTGGACTACCAGGGTATCTAATAATCCTGTTTGCTCCCCGCTTTCGCACCTGAGCGTCAGTCTTCGTCCAGGGTGCCTTCGCCACCGGTATTCCTCCGGTTACGCATTTCACCGCTACCTGGAATTCTACCCCTCTACGAGACTCCAAACGCGGTATCAGATGCGGTTCCGGGCCAGGCCCAGAGTTTCACATCTGACTTAACAAACCGCCTGCGTGCGCTTTACGCCCAGTAATTCCGATTGCGCTTTACGCCCTCCGTATTACCGCGGCTGCTGGCACGGAGTTAGCCGGTGCTTCTTCGTTAACGTCAATGAGCAAAGGTAATTAACTTTACTCCCTTCCTCCCCGCTGAAAGTGCTTTACAACCCGAAGGCCTTCTTCATACACGCGGCGAAACGCATCGGGCTTCCCGCCCATTGTGCAATATTCCCTGCTGCCTCCCGTAGGAG
+
/-+2/6+/.4.%6,$*2025-+(.%()$$&(-45334391.+***&''((++/2&++(,+/-/.72)$%&(44.&)***,0,23.).9-),-+;-015&(*+*-**.)(-47016,--13-489)+/,3/.89/.1()'*+06+,-7-45;424<8/..,30,,+*0*))&)-101114:597477<6.1.*%'*0-.41:/1'(.,001;67055631103051/%-(-2.1.2)*,-4*-.122000-/216*-182655:90.--..89<.;.--1230+01,*-.28.23:;:4370*',/3923123/+*$*,%,-**+&))&'#&''/&(*$0:503547113/./6344),2/..39843+-.50074962330;31555;-6098/.(+3+9/0,233217000984315/*.3-1/560;5-*,*'-,/.2777735648120,&)()./*.532234243:708)().54--+)08798902/2,.+.*+),)$%(*+0::9675(*')-.18(),+0,2.4:;:<977050./45518)8+;;4:0(*+,334:134++'&)//1822781+/12504757;:*,(8;;.2617/5.+,*83,.44.78+.(/+-33322+5,7,89962900101'*)*%.1/213340)*-6-,',3825-3,1.-//09858750;.$(+1.0/4744777;7:5-1139171/-2-/6342:6./-935,&*1930-/+07102551,-+****,25630,1,)'&,+/10173/430;9:9<.,/2-(&'&$'',+,8,/02;64420,,.+2)2+44+:91-12302+%)+416&6-%0'0(0.//0-03757+:8/1&**%''$'51:)(+(+,61+*-0265655556867;;8;440***+-543-.--*2253.)'+058-5+-#1&'('(.8)&($373442%+&(..39233:31136,-)'*-,))29/+-5+(($&*+)()$$8'3-4237.7---3589'4)/++.1-+)0-,+204:)48:97098/%/.-27/)-%**-/+-.(-1,''(**+1-;7:<9&&&'(--*(*)'10/-)+),/'-0/12'&(),7:42:12+03700*%0-+,,./026*.:7-.//)''
@8690c1ed-cd26-40b5-987a-0da154c9ae50 ch=88 read=90721 start_time=2019-12-13T02:09:25Z barcode=BC01 runid=2c9cf7bc05858273f10e7d7ec552fc0bd742dc3e
CTCCTACGGGAGGCAGCAGTGGGGAATATTGCACAATGGGCAAGCGAAGCACAATTCATCATGCCGCGTGTGTGAAGGCCTTCGGGTTGTAAAGTACTTTCAGCGGGGAGGAAGGGAGTAAGTTAATACCTTTGCTCATTGACGTTACCGCAGAAGCACCGGCTAACTCCGTGCCAGCAGCCGCGGTAATACGGAGGTGCGGCGTTAATCAGGTGCTGGGCGTAAAAGCGCACGCAGGCAGTTTGTTAAGTCAGATGTAAATCCCGGGCTCAACGCAGAGACTGCATCTGATACTGCTTGAGTCTCGTAGGGTAGAATTCCAGGTGTAGCGGTGGGAATGCGTAGAGATCTGGAGGAATACCGGTGGCGAAGGCGGCCCCCCTGGACAGACTGACGCTCAGGTGCGAAGCGTGGGAGCAAACAGGATTAGATGCCCTGGTAGTCCACGCCGTAAACGATGTCGACTTAGGTTGTGCCCGCTTAGGCGTGGCTTCCGGAGCTAACGTTAAGTCGACCGCCTGGGAGTACGGCCGCAAGGTTAAAACTCAAATGAATTGACGGGGGGGCCCGCACAAGCGGTGGGCATGTGGTTTAATTCGATGCAACGCGAAGAACCTTACCTGAATCCGACATCCACGGAAGTTTTTTCAAGAGATGAGAATGTGCCTTCGGGAACCGTGAGACGGGTGCTGCATGGCTGTCGTCAGCTCATTGATCTTGGGTTAAGTCCGCAACGGAAAGCAACCCTTATCCTTTGTTGCCAGCGGTCGGCCGGGAACTCAAAGGGAGACTGCAGTGATAGCTGGAGGAAGGTGGGGATGACGTCAAAGTCATCGCTGTAGCCCTTACGACCAGGGCTACACGTGCTACAATGGCGCATACAAAGAAGCGACCTCGCGAGAGCAAGCGGACCTCATAAAGTGCGTCGTAGTCCCGGATTGGAGTCTGCAACTCGACTCCATGAAGTCGTCGCTAGTAATCGTGGATCCAGAATGCCGCGGTGAGTACGTTCCGGGCCTTGTACACACCGCCCGTCACACCATGGAAGTGGGTTGCAAAAGAAGTAGGTAAAGCAACCTTCGGAAGATGAACGCTTACCACTTTGTGATTATGACTGGGGTGGGGAAGTCTAACAAGGTAACCGG
+
*,-1.-0/54-085288023.58,+921170..0132-)%&'+&*$''')#&&'/&&%&&*--20+.+,)-())-,)))64:80:67;3045,))))+0/.*,./78)(,+,),0+())-4,04,2,/1.68.,-..-/6-.0012/3:-.,%('$$#%)),,*0+,-77..66;545/.02-4+4.-900/41,+.&((%(.1794934+2(/')('132.,+35(&)).&-),0193)78<:709.2,05++-0/)(()'.('*786750&,$%%&').04111/3*+/0.01/%$$&$))+0788.1+/)('+*0+8''031.--0049/,'))*+,16,/,,+/066;9016,61140+'*(+)+,1'1*,752983,&+-/0%),*-..05667.7:888/)'()/.9:1+-/:;.2,**&0+*()*'58)(1--.3715/019<999;;1/...2524405+1526./.74-%%&%&*3-,),)'%(,*2/+-.2..+(-*8+6786542*/4134*''()*-9683848*8.:6984133280-/+-/12341-.563-.5/,,)/)1),-6,37443+)),,8;:1646/-,.+2+)-,,,,0*,0)&(''1432*')+%*&33575243-+,+-0;;;/91('()+---,3400-41*,()-79+52999934/7,0-.-883322/:2337833623-++$##%$('-*+-3-82.-.34(*,00,)-)&%')/.;437457)((&%$$%*))+01:.3',*'%.'-*08559+-*)%'+./45/1---+-&--81--,-3-11&.-1,0479887/4+**,-//%%&%&%(.6--+&%((1812672--+(*--020-//7/261...-0454)&)('*.757565:0,+)**0/+,,7159/023)10/23:::88;9856((-4-9.1)('(*%%)/-244/-/03831-,()+,+*-,0132102//071/546',,.79675.3.87,+,--3*,//'*/--/.,())).../719<934411-0.&&%$'%&),501)*,368*&()%*'+3+.1*&*+3+.3:7,5*1'&$$&'))*-,,16-.-4*()('2.),1271742,20(')%'*+---)+(',.13;:;4:
@878e1b50-528e-44f1-8b56-1808c90d9941 ch=153 read=58471 start_time=2019-12-13T02:09:25Z barcode=BC01 runid=2c9cf7bc05858273f10e7d7ec552fc0bd742dc3e
CTCCTACGGGGGAGGCAACGGTAGAATTTTTTCGGCAATGGGGAAACCCTGACCGAGCAACGCCGCGTGAAGGAAGAGTTTTCGGATTGTAAACTTCTGTTATAAAGGAAGAACGGCTACAGGAAATGGTAGCCGAGTGACGTACTTTATTAAGCCACGGCTAACTACGATGCCAGCAGCGCAGTATGCAGCCAGGTGTGGCCATTCCAGGTGTGGGCGTAAAGAGGAGCAGGCGGCGGCAGGGTCTGTGGTGAAAGCCTGAAGCTTAACTTCAGTAAACCATAGAAACCAGGCAGCTAGAGTGCAGGGAGAGGATCGTGGAATTCCATGTGTAGCGGTGAAATGCGTAGATATGGAGGAACACAGTGGCGAAGGCGACGATCTGGCCTGCAACTGACGCTCAGTCAAAAGCGTGGGGAGCAAATAGGATTAGATACCCTGGTAGTCCACGCCGTAAACGATGAGTACTAAGTGTTGGATGTCAAAGTTCAGTGCTGCAGTTAACGCAATAAGTACTCCGCGCCTGCGTCAGTACGTTCGCAAGAATGAAACTCAAAGGAGATGGGGCCCCGCACAAGCGGTGGAGCGTATGGTTTAATTCGAAGCAACGCGAAGAACCTTACCAGTGCTGACATACTCATAAAAGGCTCCAGAGATGGAGAGATAATGGCTATATGAGATACAGGTGGTGCATGGTTGTGCGATCAGCTCGTGTCTCGTGAGATGTTGGGTTAAAGTCCGCAACAGAGCGCAGCCCTTATCGTTAGATTGCAAAATCATTACGGTTGAAGGACTCTGGCAGACTGCCAGTGACAAGCTGGAAGGCGGGGATGACGTCAAATCATCATGCCCCTTATGACCTGGGCTACACACGTGCTACAGTGGATGGTGCAGAGGAAGCGAAGCCGCGAGGTGAAACAAAACCCGCCAAAACCATTCTCGTTCGGATTGTAGTCTGCAACTCGACTACATGAAGTTGGAATCGCTAGTAATCGCGAATCAGCATGTCGCCCAGTGAATACGTTCTCGGGCCTTGTACACACCACCCGTCACACCACGAGTTGATATTGCAAGCCGGTGGCTAACCGCAAGGGAAGGAGACTGTCTAAGGTGGGATTGATGATTGGGGGGGTGAAGTCGTAACAAAGGTAACCGG
+
-424.02386*)&))*2(,)'(()'**4979,63872:2/53,'..-3*--1/2.3+1374,13)+()*,/+/-,%%(572,2)1(3***482,16144*//456+*+,2.1..+,+--/*00,43-04---4-'$&'*1,')(-/3.*5,70'1.(+/1.0080..-((,*/700-)+,''%)+,311*,+')1.--&&('&$,)*&'-)+&,)479845;-'$.,%+,(281.:.&)(,*/7/1/+/.23,.3+)28421/(&%%+',-6.,0027)9:../.0951986:-+,,,6)*,/.0,3.,&))+214602-)2)5*40.0-*)'%(+69835;52354567:,+*(*,10.0+(2*,,/1/,1.0/9:83000002,4810112..+,,--35.126&-/-(/07146+(++:;86(6-,9,656656:*)&25----3*-*,1146:93/).&()+/-,,''*27:9:8-+,)'5-+.72,00//0-/--002//,,/510/***..,1**(++&&$&'&)(/.268:2*/).'(-+-/:-.;:6:4,-'%$)'**)'+,,)**-27583:94.+++'2%'*0286*0/65574332).)(--3++,+&)(),4,++(%%'*444+23/,./7/*)1+-0'()-./;:92*'%(&%)*)//0120742/1315004226-00),,/.-)(%$%$'))*,.5,/-/.+0/-)*+.0331'13262;//,43-.1-2%(',-441&4/'(+*,2-3-')%*''**)(&''')*$',*3-,.2/61477/173(*++0/18(1001/,/*,172/'+,4.3940/-/24746:0/1976)+$*+*)-201257<67+.//*+*)(--/289685466:5532*/3,+(+',),4,.1-1911&%&'*)/4*(+(*+).-%&$.572.5648999310;+9.45.-')./140*,++/6*431334-.+*0/708876*+,()*,)+-*../;683+2.1/-,,+&&%,755:8/8348658/04250:....&-,05$35+*7424137'*)+)(*()'%(%&*++),58661.(,((*+,,40**(),)+&%%/02440.-,./263-/2('&('-+,(*'*(&'&'*(*-/66888;-/2.4;7:48
@56ae93b3-02b1-4bd7-8459-8b6d1d203fcd ch=148 read=51257 start_time=2019-12-13T02:09:36Z barcode=BC01 runid=2c9cf7bc05858273f10e7d7ec552fc0bd742dc3e
CCGGTTACCTTGTTCGACTTCACCCCAATCGGCTGCCGGCCGCTGCCTCCTTGCAGTTAGCTCACGGACTTCGGGTATTGCCAGCTCTCGTAGTTGTGACGGGCGGTGTGTACAGACCAGGAACGTATTCACCGCGACATTCTGATTCGCGATTACTGATATCCAGCTTCATGTAGGCGAGTTTCAGCCTACAATCCGAACTGAGACTGGTTTAAAGTTTGGCTCCACCACTCACGGTATTGCATCTCTGTACCAGCCATTTAGCCCGTGTGTAGCCCTACACATAAGAGGGCATGATGATTTGACATCATCCCACCTTCCTCCTGGTTAACCCAGACGTCTCCTTCAGAGTCCTCAACTTAATGGTAGTAACTAACGACAAGGGTTGCGCGTTGCGGGACTTAGCAACATCTCACGACACGAGCTGGCGACAACCATGCCACCTGTCACCTTGTCCCGAGAGTTTCCTCGATTAAGAGTAATGCAAAAGGGATGTCAAGTGTAGGTAAGGTTCTTCGCGATTTGCTTCGAATTAAAACCACATGCTCCCGCTACTTGTGCAGGTCCCCGTCAATTCCTTTGGTTTTTTAATCTTGCGGCCCGTACTCCCCAGGCGGAATACTTAATGCGTTAGCGGCGGCACGAGGTGTTACCTGGTATTCATCGTTTACGGCGTGGACTGGGGTATCTAATCCTGTTGCTCACGCTTTCGAGCCTCATCAATTTACAGTCAGAGAGTCACGCCCTTCGCCACTGGTGTTGCTTCTAAAATCTCTACGCATTTCACCGCTTTACACTAGGAATTCCCTCACTCTCCTGCACTCTAAGATAACCAGTTTGGAATGCAGCACCCAGAAGTTCAGGCCGGGTATTTCACATCCCGCCAATCATCCGCCTACGCTCCTTTACGCCCAGTAAATCCGGATAACGCTCGCCACCTACACGTATTACCGCGGCTGCTGGCGTAGTTAGCCGTGGCTTCCTCCTTGGGTACCTCATTATCTTCCCCAAAGACAGAGCTTTGATCCGAAAACCATCACTCACGCGGCGTTGCATCAGGGTTTCCCCATTGGTAAATATTCCCCACTGCTGCCTCCCGCAGAAC
+
4,+*31,.2910986467:<10.99/,.*()&)(++,)--+'(--0455+..*-.)4*&(.--./19367:8/200./5,4-,&)--00'+%,2&'(1133;;-2,**1./,','+,8&79787/4)&')*68*--1368;71127982893<3../$'*)+0''%'+5,)0-.02:5++,2;(+,,.72468<:5312601-0,36;:;8<945),3:6/63866-/-%&)+-0164))''((+-/.---&06308;578*))1+)&+'(&%'*-60++,,(./21.%0,./381110.1:.0/30/0:.291*.10643-21/-4)3,4.0)(+&0)&(+6'&1('((+/4643/4-0-0..06.--.483117455655.6/4-)((((*2++-63,(%$*&'''%&--34.23(3.2016225/0+%/23../+%+-)-/)+,*&*)--+-0/2''&%&,;83+-./-:,6.**,0.00/+750*(+0,75770--.-+((&)+&(+.988;1($%&*.+((0-5(*01-003+/1../0/++..)%(2%(0+,.46(271967'&*,+2.:/7.8:---/;6<+-2,+/,)'('+/)*;66/777*-.,2*,0--)))'.*+*,')*-+0095250.(*$*(+*..&*..-/012;757.-5<0/66:9879;80/.579165752/26,//28*1+.()'*,512)*--962&',*)30+&,,-45/-,*(/+,&+(.0)15-*+/'+,+/...9././*%(11*))./3775747<:6696+,1--+.)/10.'-*03.6))+'.-/.0.-.-%'(-*+()+61:1;1629;.1*+.-..-.(2,**$'&&+5)&(-/5+00,.-563010.22)$&$127779;649:724,*.45,76/05582-026:8/30-/(1+7.*.*.,;<879.+1(+,243;2364.*-&%(-+2++)'+129..,(,6,:..:7625%&%&/)('.'+,+7-*,97179:)79,()*0)*&++/*&'(0&%(-*&+*+-22561,--/18420((&%&.+.760<.57:+)26+.+'%%(*54485,'-,-11247,88,)0*,+-(
@ec67249b-6121-4863-941f-7b50e26e4581 ch=492 read=72940 start_time=2019-12-13T02:09:46Z barcode=BC01 runid=2c9cf7bc05858273f10e7d7ec552fc0bd742dc3e
TGGTAGCGGCGTTGGTTGCATTTGCGCAGAAGTTGTCGTTGACACAGCGCGCAGCCAGCTCTATTTGGTTACGCTGGCGACTTACTGATAATGTCACGCGGTGGCTGTCCAGTGGTTACCTCACCGGCAGGGTACAGGCTCTAAAGTGGTGGCCGGGCGTTGTACGGGCGGGGCATTGCGGTGGCGATCGTTACCTGGCGATTCCACGACACTTCATGTAGGCGAGTTGCAGCCTACAATCCGAACTGAGACTGGCTTTAAGAGATTAGCTTGCCGTCACCGACTCGCGACTCTTTGTACCAGCCATTGTAGCACGTGTGTAGGTCATAAAGGGGCATGATGATTTGACGTCATCCCACCTTCCTCCAGTTTATTACCGGCAGTCTCGCTAGAGTGCTTAACTAAATGATGGCAACTAACAATAGGGTTACGCTCGTTTGGGACTAACCAACATCTCACGACACGAGCTGGCGACAACCATGCCACCTGCCTCTGTCCCGAAGGAAAACTCTATCTCTAGAGCGGTCAGGAGGATGTCAAAGACCTGGTAGGTTCTTCGCGTTGCTTCGAATTAAACCACATGCTCCACCGCTTGTGCGGGCCCAAATCAATTCCTTTGAGTTTCAACCTTGCGGTCGTACTCCCCAGGCAGGTGCTTAATGCGTTAGCTGCGGCACTGAGTCCGGAAAGGACCAACACCTTTCATCGTTTACGGCGTGGACTACCGGTGTATCTAATCCTGTTTGCTCCCCACGCTTTCGAGCCTCAGCGTCGGTTACAGACCAGAGGGCCGCTTTCGCCACCAGTGTTCCTCCATATATCTACGCATTTCACCGCTACGTGATTCCTCTCCTTCTGCCTCCAAGTTAAACAGTTTCCAAAGCGTACTATGGTTAAATACAGCCTTTAACTTCAGACTTATCTAACCGCCTGCGCTCGCTTTACGCCCAATAAATCCGGATAACGCTCAGGACCTACGTATTACCGCGGCTGCTGGCGTAGTTAAAGCCGTCCCTTTCTGGTAGTTACCGTCACAGTGTGAACTTTCACTCTCACTCGTTCTTCTCTTACAGCAGGCTTTACGGTCGAAACCTTCTTCACTCACGCGGCGTTGGTCAGACTTCCGTCCATTGCCGAAGATTCCCTACTGCTGCCTCCGTAGGAG
+
"*'&%%&%%&''&%&,'%&#'%%&#%$&%&%&(*%$$$&)&%(%'&%)&+'+*'*,&#&&(%$$$#')+-#+&%#'$$&#%%%$&'&&)#%*'0.%+((((&&$%$%&+%$%''**)$'&''#&#'$$#')%%#%$'$%&$$'(&%%((&))+)*12/,-(&$#%'*'$'+)&(&)**+*-()'&'))++-,**'%'&$(*,4-2*)''&$*,2.*0+,-05--+.,612.1586773<04()0--%%&&)++//,.82/'')+,-5-++0.-.'&()&+629:::684320)(+((+68/..8.489/./01040.)*'&)'-,44869'+172,3.-..++66..22313:.6//)-:0:31)04135:9.,614849,*),+'0+123'*(.((%$)%,-5:8-,,+1.//+001821;1+./,*.-.+//6253),*(&($(%/),-010210(*/2/%0(*4633*34497-472.,/''3*)(*-/00/.2)*)051+*.,+,044665/0(')+-/,1/--,+(26.635345)*/02-%011/57;97<834.3,),353''-2-6<51;334433461.5/+(&%&(11-630,($&&)*587;1*-1,/21+:6-(,)(*))(4+**(/*-0.;;9+166.'&('+0,07157-3./(,-4:5<6368400/3'(*+)%*1-'%-%,(/(&&))780/030(()+)/5471,0&($,*.*,,/0468799633:5/0+964-(+,0.:80/455:83-./-/40,7,++**/:/.-*12071*)39).889,32-4589;9213:443437788:6917<8569;57821+'(*,/0.((&,,+1//+/&'++9-0+;/7*0&0.82/(')(')--0/1.452.106'$$'&)-/-.203--8/2356574340296867:9840113004:3/220/*/0.)05'(31729342.289+8:878648395281170-//..59;7:5/+,)3,52*).3,/-7,090.13511.*805;45725&7742)%,).9,.(**,),)-*.,07+0<:9334/-.&.*-,--40)1&+,2')3/7::;53:32241.0--/9896;571323487:88369629:,3+*,1+-1-32*'(+-./4451/86+-13-,'
@19eccffd-252e-4570-840d-cd93d8f71316 ch=145 read=53898 start_time=2019-12-13T02:09:54Z barcode=BC01 runid=2c9cf7bc05858273f10e7d7ec552fc0bd742dc3e
CCGGTTGCCTTATTTACGACTTCACCCCAATCATCAATCCCACCTTAGACAGCTCCTTCCTTGCGGTTGGGCCACCGGCTTCAGCGGGTGTGTTATCAACTCGTGGTGTGACGGGCGGTGTGTACAAGGCCGAGAACGTATTCACCGCGACATGCTGATTCGATTACTAGCGATTCCAACTTCATGTAGTCAGTTGCAGACTAATCCAGACTGAGAATGGTTTTATGGGTTTTGCTTCACCTCGCGGCTTCGCTTCCCTCTGCACCATCCATTTGTAGCACGTGTGTAGCCAGGTCATAAGGGGCATGATGATTTGACGTCATCCCGCCTTCCTCCAGCTTGTCACTGGCAGTCTCGCTAAGTCCCCAACTTAATGATGGTAGCCGCTAACGATAAAGGGTTGCGCTCGTTGCGGGACTTAACCCAACATCTCACGTACGAGCTGACGGTAATACATGCACCACCTGTATCTCATATAGCTATCTCTCTATCTCTGGAGCCTTTATGGGTATGTCAAGACCTGTTGAGTTCTTCGCGTTGCTCGAATTAAACCACATGCTCCACCGCTTGTGCGGGCCCCGTCAATTCCTTTGAGTTTCATTCTTGCAACGTACTACTCGAATTACTTGTGCGTTAACTGCAGCACTGAACTTTGACATCAACACTTAGTACTCATCGTTTTACGGCGTGGACTACTTCGTTATCTAATCCTGTTGCTCCCACGCCTTCGGGACTGAGCGTCCAGTTGCAGGCCAGATCGTCGCCTTCGCCACTGGTGTTCCTCCATATATCTACGCATTTCACCGCTACACATGGAATTCCGATCCTCTCCTGCACTCTAGCTGCCTGGTTTCTATGGCTTACTGAGTTAAGCTTCAGGCTTTCACCACAGACCCTTGCCTTGCCCCTCTTTACGCCCAATAATTCCGGATAGCGCTTGCCACTGCGTATTACCGGCTGCTGGCGTAGTTAGCCGTGGCCTCCTAATAAAATTACCGTCACTCGGCTGCCATTTCTCTTAGCCGCCGTTCTTCCTTTATAACAGAAGTTCGTCGAAAACCTTCTTCCTTCACGCGGCGTTGCTCGGTCAGGGTTTCCCCATTGCCGAAAATTCCTACTGCTGCCTCCCGTAGGAG
+
20..1.&(&(('50/&*+-19;:72751.302285(4++73,/2140-*(+.255..2./07,0/025+*)+*&,,3.,//0),,)2300/./40105/,,.',*725221119962:6556579953.6-.%)+/.7:8+5(,/82542*033385134101-5+)-+)*01440.0.,,3''(%),025',*91218,+'(*0.*&',+''*++00281;<../4<,8;;2/03:334:44-*10,/6+''.)1852354436;8;09./6+)0/0/.1100.)%&'-+%.3../413/3741452330,/9.,.1.,/4194/,04144933200.3/./91.,)++(2321600//0-,5;;.-1+-/104215462.&1*#%0,4333322+/3*2-+,455614;-//862//21.46+1),+*)*-,0&&$%(*.3430*+%'-)($'()***/-,3/)&&&+/031355337:772/..-.,1//),/0%&'&&()*2)/.//:9881.01/30,1++&/0;5551,/.50'&&--.-0-2<;8;//./44348..4,-.0+//2*2/656/-.529484(,.0,,12;5514:-0:+.*%(*10462234.(.++)(0)%2,,/15+4+,,/,/0-243,'-+26--/6:80+-))/)'.,,1787:93:;;+/119555::4840+*,$'&,*245551212%5:,/2270)-,2304/-57../125791;()+;1(2**/16111554:99:363229<9:::0-+.)1*+//-..3,....24861<;1-3:324/.)+(*)/*/-3.1+-..1-/+,,*.+*++-.,14.-)(*+20<7655869627-010.+.859+11:438:32;90(**(++230/&$%(*+&$&*,-.0.3:,*-*51*/603278+1/:18,'+&%%$'+*%('&)&*/-:),&+)--0-,)&&&')/32118934,'+%)+&')/+294)+*&38570)+--*7--+3&,+850/&)((*06*/3221)))-,15:766&4-')(&(%##$%$+/12-9.4,-441494,.-.0;:94:32385<9:&-57.:/034.--8.094154.2,41+,25*'%%&*(.6+*)'.)',
@b404dd4d-c0de-48e7-8efa-8eb30061ac81 ch=241 read=66068 start_time=2019-12-13T02:09:52Z barcode=BC01 runid=2c9cf7bc05858273f10e7d7ec552fc0bd742dc3e
CCCGGTTACCTTGTTACGACTTCACCAGTCATGAATCACAAAGTGGTAAGCGCCCTCCCGAGAGTTAAGCTACCTACTTCTTTTGCAACCCACTCCATGGTGTGACGGGCGGTGTACAGGCCGGGTATTCACCGTGGCATTCTGATCGATTACTAGCGATTCCGACCATGGAGTCAGTTGCAGACTCAATCCGGACTACGACGCACTTTATGAGTCCGCTTGCTCTCGCGAGGTCGCTTCTCTTTGTATGCGCCATTGTAGCGTGTGTAGCCCTGGTCGTAGGGCCATGATGACGACGTCATCCCACCTTCCTCCAGTTTATCACTGGCAGTCTCCTTTGAGTTCCCGGCCGGACCGCTGGCAACAAAGGATAAGGAGTTGCGTTGGGACTTAACCCAACATTTCACAACACGAGCTGACGGCAGCCATGCAGCACCTGTCTCACGGTTCCCGAAGGCACATTCTCATCTCTGAAAACTTCGTGGATGTCAAGACCAGGTAAGGTTCTTCGCGTTGCATCGAATTAAACCACATGCTTACACCGCTTGTGCGGCCCCGTCAATTCATTTTGCACAGGCGGTCGACTTAACGCGTTAGCTCCGGAAGCCACGCCTCAAGGGCACAACCTCAAGTCGACATCGTTTACGGCGTGGACTACCAGGGTATCTAATCTGTTTGCTCCCCTTTCACCTGAGCGTCAGTCTTCGTCAGGGCCGCCTTCGCCACCGGTATTCCTCAGATCTCTACGCATTCACCGCTACACCTGGATTCTGCCTCTACCCGGACCCAAGCTTGCCGGTATCCAGATGCAGTTCCCAGGTTGGGCGAAGTTTCCTGACTTAACAAACCGCCTGCGTGCTTTACGCCCAGTAATTCCGGTCAACGCTTGCACCTCCGTATTACCGCGGCTGCTGGCACGGAGTTAGCCGAATAGCTTCTTCTGCGGGTAACGTCAATGAGCAAAGGTAACTTTACTCCTTCCTCCCCGCTGGTGCTGCAACCCGAAGGCTTCTTCCTTACACGCTGACATGAAGCTGCATCGGGCTTGCGCCCATTGTGCAACCCTGCTGCGCACTCCCGTAGGAG
+
63))2,9+.6+11.8.00266;4*-.+347,,,,643/20730258571()+28+,1))*('')3958'.++/5/,17:70:81-07.:41&&'/)&(266721484:95+-,(*,010+5*(+(%$&*)-2;5.9-,+8;8555642.21,.2045546;4,,/57&4(,)'(**,,6,-(-155//.-.)2/25.135682.++190/42+*)/0/1.5,--/*1%&**,+4536684654:922445889;7/:-.,/1.),044000;0/79:9563.376:02.-(((()34787&&44,-/4/95954323395//189041/'.675:0-501&()914,.5517:75852238355.0:--.;07+*+$(18.-*&).-4.-.-.*,4+/1952;1-,..0/+,&'1444365/5//1<3:88.1101944565301-.)3+,+*-6-,+,.-596565656320072/-/,0+/8;88700/4/654249541024747<:7872;,,+,,,,0020<86/)'&+((+(&()06-,-)(+++-/+583*-66:7;5*310+$&%&&.3,,,.18807-1%,*,+.+,+,--(3+0/'/7.1.1947+),/)'*,2+7366,4,1624615666<:131;343:;776-6.,0.(++.-,,301+-1;9/03*,)+(94..450/,059::78979<9789,/::5:64625,-.8-54-4../,4++,''+00166164/*07.146599773441/-1)8-1&65(-1&0%'(4.35,1+',39.1:'656/8(&+,/*,(,,:0*('.,2,.)./%&&&(6,1-+**)-+2,66:(66-/500*/&'&$))*,3187-.167:;20*',,--0*))0&)%./-.62850:0198768679::0-(%&1-*,0:*&(,)*/-,)*/53:<;:9:271/29644337333437<*0+2/(*)+)(,-295;8/218:0+.2-%($%%#'+)-0,*++0-/0808:9&-'()+.)*%+%1*/+*/'),*,,00)524/5/0,2;6'+*()(((%'**',,.//(++,,2<.-./1$)%
@6b06aecf-b886-4d90-85e1-839a3c1479b7 ch=189 read=91888 start_time=2019-12-13T02:10:14Z barcode=BC01 runid=2c9cf7bc05858273f10e7d7ec552fc0bd742dc3e
TTGTTGTACTTCGTTCAGTTACGTATTGCTTGCTGAAGAGGCATGGTGCTGTGTTAACTCTTTCTGTTGGTGCTGATATTGCTCCACAGGAGGCAGCAGTGGGAATATTGCACAATGGGCGCAAGCCTGATGCAGCCATGCCGCGTGAAGAAGGCCTTCGGGTTGTAAAGTACTTTCAGCGGGGGAGGAAGGAGTAAAGTTAATACCTTTGCTCGTGACGTTACCCGCAGAAGAAGCACCGGCTAACTCCGTGCCAGCAGCCGCGGTAATACGGAGGTGCAAGCGTTAATCGGAATTACTGGGCGTACAAAGCGCACGCAGGCAGTTTGTTAAGTCAGATGTGAAATCCCCGGGCTCAACACAGGAACTGCATCTGATACTGGCAACTTGAGTCTCGTAGAGGGGTAGAATTCCAGGTGTAGCGGTGAAATGCGTAGAGATCTGGAGGAATACCGGTGGCGAAGGCGGCCCCTGGACGAAGACTGACGCTCAGGTGCGAAAGCGTGGGGAACAAACAGGATTAAGATACCCTGGTAGTCCACGCCGTAAACGTGTACTTGGAGGTTGTGCCCAGCAGGCGTGGCTTCCAGACTAACGCGTTAAGTCGACCGCCTGGGGAGTACGGCCGCAAGGCTAAAACTCGAATGAATTGACGGGGGCCCGCACAAGCGGTGGGCATATGGTTTAATTCGATGCAACGCGAAGAAGAACCTTACCTGGTCTTGGCATCACAGAACTTTCCAGAGATGGATTGGTGCCTTGGGAACTGTGAGACAGGTGCTGCGCATGGCTGTCGTCAGCTCGTGTTGTGAAATGTTGGGTTAAGTCCCGCAACAGAGCGCAACCCTTATCGCTTTGTTGCCAGCGGTCCGGCCGGGAACTCAAAGGAGACTGCCAGTGATAAACTGGGAGGAAGGTGGGGATGACGTCAGAGTCATCATGGCCCACCGACCAGGGCTACACCGTGCTACAATGGCGCATAAAGAAGCGACCTCGCGAGAGCAAAGCGGACCTCATAAAGTGCGTCGTGGTCGGATTGGAGTCTGCAACTCGACTCCATGAAGTCGGAATCGCTAGTAATCGTGGATCAGAATGCCACGGTGAATACGTTCAGGCCTTACACACCGCCCGTCACACCATGGGGTGGGTTGCAAAGAAATGGAGTAGCTTAACCTTCGGGCGCTTACCACTTTTGTGATTCATGACTGGGGTGAAGTCGTACAAGGTAACCGG
+
&&-'($*(*0224/86(+1+*-)3+,3..,5-//84-)('&++0.('%&(122551+'$$*/+23,3+*)2184455,7,+++,()*%96/.0//353372/0(10-8.++./7;8790-,,*-&*401165.-(+,0,&0,*//0757/.4.30037/+/--+,-.,((,/0/9;0,11,691)'-*.4-.(+,07/1-7/8010-/3--787'2*,3449529,-0.),,%,+&+,37486606///1*+*-/10320424/2.,1,,-011,01,+22302215/3/508/.0.+.68866364007-,-.0,/.,0)1+%,.2,*.5/6,08()(/(++,52.-793-887994+0''(.*((..22121-,*+%10+0-.0--1-,,..-0361.(/296.0+3-3-2+*895-,,/./65--2.+.1880+.)-.8590.70/942585:-:-+),*+4.4)8:3*.04-/&(,)+0100189:9-503,.'&*()-.0054(,(-4:.2,30&'(%&$)*-;;0026535264+.0374::;5*)%#$#$++/*%.)05,10/8,$###(+000,1./41)&+()-19641+.3322/1'*,:02.)(+.(%')*61965206,/-434:;936:24;:627.7.11/7;61.:2,,,.,-)++20.,&(%&$(,36<;29290123357:736011)+/*,1,&&(*/9*/,*)'&*+.//1)*,/51.,30-/*)(*+18634537450%$$+,.-,.--&(+12:&6-.*310.()&*+624.8730.*,-056873:220.+2*+.<3:89;984286&'()+,&&+'+*4155;2.3../1)+'(('+'/2-,00973.4/57+9646248.:,1.+,-17237014.//03**.(+(('%(*)*-)28/121265411&))+,012*+.//2)$)-),13+/2-/*)(&)''*33201383,+*)/$((,*$(')11514//.01311+33:/.3,0//2.2+-17101,--,-+2-638.7/2413),-.,+44/43423422:11233013293854))'&)00844399;861--/1/+20,/)+-,-63384646$-3)*)*%)&)).530;6./950//2/3**,**.779<336;/'((&&%)&'((%('+,1/;7381.-)).-4,-3$).33)%-.04:97751/24992+-/-)-0/7614.,1/5707(/
@595d7608-f68b-47e7-abdd-3649fca8113f ch=115 read=77109 start_time=2019-12-13T02:10:10Z barcode=BC01 runid=2c9cf7bc05858273f10e7d7ec552fc0bd742dc3e
CCGGTTACCTTGTTGCGACTTCACCCCAGTCTTGAATCACAAAGTGGTAAGCGCCACTCCCGAGTTAAGCTACCTACCGCTTCTTTTGCAAACCCTCCCCGTAGGGTGTGACCCGGGCGGTGTGTACAAGGCCGGGAACGCGTATTCGTGGCATTCTGATCCCGATTACTGCTTATTCCGGCTCCATGGAGTCAGGAGTTGCGAACTCAATCGGACTACGACGCACTTTATAGAGGTCCGCTTGCTCTCACTTGAGGTCGCTTCTCTTTACTGTATGCGCCATTTGTAGCACGTGTAGCCCTGGTCGTAAGGGCCATGATGACTTGACGTCATCCCACCTTCCTCCAGTTTATCACTGGCAGTCTCCTTTGAGTTCCCGGCCGGACCGCTGGCAACCAAGGATAAAGTTGCGCTCGTTGCGGGACTTAACCAACATTTCACAACACGAGCTGACGGCAGCCATGCAGCACCTGTCTCACGGTTCCCGAAGGCACATTCTCATCTGAAAGCTTCCGTGGATGTCAAGACCAGGTAAGGTTCTTCGTTGCATCGAATTAAACCACATCACAGCATGCGGGCCCCGTCAATTCATTTGAGTTTTAACCTTGCATGCCCGTACTCCCCAGGCAGTCGACTTAACGCGGTAGCTCCGGAGCCACGCCTCAAGGCACAACCTCCAAGTCGACATCGTTTACGGCGTGGACTACCAGGGTATCTAATCCTGTTGCTCCCACGCTTTCGCACCTGAGCGTCAGTCTTCGTCCAGGGGCCGCCTTCGCCACCGAGGTAATTCCTCAGATCTCTACGCATTTTCACCGCTACACGGAATTCTACCCCTCTACGAGACTCAAGCTTGCCAGTATCAGATGCAGTTCCCAGGTTGAGCCCGGGGATTTCATCTGACTTAACAAACCGCCTGCGTGCGCTTGCGCCCAGTAGTTCCGATTAACGCTTGCACCCTCCGTATTACCGCGGCTGCTGGCACGGAGTTAGCCAGTGCTTCTTCTGCGGGTAACGTCAATGGGCAAAGGTATGCTTTACTCCCTTCCTCCCCGCTGAAAGTACTTTACAACCCGAAGGCCTTCTTCATACGCGGCGAAACTTGCGTGGGCTTGCGCCCATTTGTTACTAATATTCCCCACTGCTGTCCCTGGAG
+
01(00<.0/10,/7((+).381).+,'*+3/4/-.84504330--/898*'((*0*+*6.'(,,,635-22255+))&#'0*05580-.03'0/*(-,-&'&&,,(-)('&&%&.663.3))*0/./261628(53630/+--(&(&&/096/7:-,1134((*0/9122)(++*4:42./,+*(&*)*$'())-+()4/*./-81551;-3(8+76102(0).*,662-/)+%2-65/,))(()//./))+--(+*,-,/07.1/093$('%&').87:;:-;*(((()&)&+'&'(*-734:9700+*+037:4500.-,-4,+,./7562167,.;3<99102/14<,+,:77421/.38777.04.+,16180+'.-.+4/50///10)060.*&('((*)'&('&$$%&(62;231;95-1,7+5/,+3//:20/13*2130&//34464/2.&'**,),(2223;456610/04;99043--5381020181*/05/,&'+)$(),,-++.6//215-4021-+*-*--,20;9:21/'.'**4:&'-/-/;36.&'#&(%)$&''+)//64411'%)+/.5-.'+420107:;*2*.)+**,%($''+%,'(*5)+'&./2&0.120/10211(')/.-02/4),+'&+73555;:95210,-/577;.8/*01211&424521:3+,(/3%/):/9878;08/-2013(/.323314;*-,15('/,-+1-..1'3511726530000/3<8673/,/-6-3:238252'(&&-(&%(&&*(++22-2(),111886746/8;;-3047&'+%%%('(/*3,--),431+000/1/1047600**,0/27103118)+.;553445/4.'+2,8-+.6/0+/4-*/1.+,,-/..+1,4-4346/4.0/245775,)()('+(/.(')*+)4621,*19442+++*(*'+3/.16*,+-8/120204-.-.1/6,(-,-&)9-.-50(5.+,-219<6445,34./8966/6..)'5459*2*,,1--.53**,.:2.947/193--92.)/($(%$$%&(*--24/,.0,00:1664:201--&*)+%$&$$&(''',,&)'*-,&+,39,+*7.')($&%,,//.7206/$'+,232280)*0/..
@9d26b600-a057-4f47-b123-bc933ef65143 ch=452 read=39450 start_time=2019-12-13T02:10:31Z barcode=BC01 runid=2c9cf7bc05858273f10e7d7ec552fc0bd742dc3e
CTCCTACGGGAGGCAGCAGTGGGAAATATTGTGCACAATGGGCGCAAACCTGATGCAGCCATGCCGCGTGTATGAAGAAGGCCTTCGGGTTGTAAAAAATTACTTTCGGCGGGAGGAAGGGAGTAAAGTTAATACCTTTGCTCGTGAGCGTTACCCGCAGAAGCACCGGCTAACTCCCGTGCCAGCAGCCGCGGTAATGCGGAGGTGCGTTAATCGGAATTACTGGGCGTAAAGCGCACGCGAACGGTTTGTTAAGTCAGATGTGAAATCCCGGGCTCAACCTGGGAACTGCATCTGATACTGGCAAACTTGAGTCTCGTAGAGGGGTAGAATTCCAGGTGTAGCGGTGAAATGCGTAGAGATCTGGAGGAATACCGGTGGCGAAGGCAGCCCCCTGGACGAAGACTGACGCTCAGGTGCGAAAGCGTGGGGAGCAAACCAAGTTAGATACCTGGTAGTCCACGCCGTAAACGGAAATGTCGACTTGGAGTTATTGCCCTTGAGGCGTGGCTTCCGGAGCTAACGCCCGTTAAGTCGACCGCCTGGGAAGTACAGCCTGGGTTAACTCAAATGAATTGACGGGGCCGCACAAGCGGTGGGCATGGTTAATTCGATGCAACGCGAAGAACCTTACCTGGTCTTGACATCCACGGGAAGTTTTCAGAGATGAGAATGTGCCTTCGGGAACCGTGAGACAGGTGCTGCATGGCTGTCGTCAGCTCGTGTTGTGAAATGTTGGGTTAAGTCCGCAACGAGCGCAACCCTTATCCTTTGTTGCCAGCGGTCCGGCCGGGAACTCAAAAGGAGACTGCCAGTGATAAACTGGAGGAAGGTGGGGATGACGTCAAGTCATCATAGCCCGCTACGACCAGGGCTACACGATGCTACAATGGCGCATACAAGAGAAGCGACCTCGCGAGAGCAAGCGGACCTCGCAAAGTGCGTCGTAGTCCGGATTGGAGTCTGCAACTCGAGCTCCATGAAGTCGGAATCGCTAGTAATCGTGGATCAGAATGCCACGGTGAATACGTTCCGGGCCTTGTACACACCGCCGTCACGCAGCATGGGAGTGGGTTGCAAAAGTAGGTAGCTTAACCTTCGGGAGGCGCTTACCACTTTGTGATTCATGACTGGGGGGTGAAGTCGTAACAAAGGTAACCGG
+
'*1.**/)77027115544950-*,-+*1,&.+,-/2;87;63//4912;878:8:1/1807573),/0/30200/))())+),*3)3+0(*-81:0.&.()-1;4-),,08-+-*)''*(%&'*36-0.1...12790/889.9.,+.355048/.2+&()&&,./*,.--2..00/*+./0...,0.5,,.-+3)*(224,/.,+0.,30404234-4,-/9:<887/792-.--'+*,'',1,539200424+-322996657<2,3/,'1655656270/90-3.-////75000-/11246:,,.-+*-./.1674.++-0*,,(+.,/,--7983/-...:11/89-../,-&)),2328-+7*0..69:876.5.(*(*.4-//33/'(,318.4/+-31134351.-01165,-*(+(225+1+&*,48*7'.+3-8/).0034(.32*++-13568;6620&)((')*'&*,./,/,++%&.9(.-,06%%'*)/2044182150-.,++,22+*&'**(./2.074.02898;999.,)'**2/35.**,,/*'&)*22;86/7.7.65-/-7238(*+-/2053<550+)),*-46+75:10/00:8986,+1.*0623/3.-866392172223244)+-5,,,*/6;25***,,756.1:7.7/2;9697;1919;9;;7844)-,,13033455624565324234448871;/0/485.+1/6;97;6.**15*-4&*%%''%,0*4;8/:001.47.,/5.05422475/(0-17/64-112/991'1,+,.398:<3440011/&+-//((*++0--4:82/67798573'*+-297,.%-(+)$'*)+,.:/1(5/6+**&(,+/0373-7-.8976878:18-()&**'-445,-,**,,**,+0:-1164::67)(.3+*-,.,7767265/0+5&-).,),/22,+('&%%&%%),6554*)(**208566975/-&.&&'*1:91446+,)0+$'%$'08432;80613.8-*205-.,+%%+*-,09313)-1/0$.$&'&++52+)*-7-26/056-)'+*21--))*)4-122951;6(.602725238/0/90,-468;89/----73211'*(2***7,43646:)-4-191%1)
@d066ce45-e391-4cc7-843a-14eef451d395 ch=124 read=80599 start_time=2019-12-13T02:10:41Z barcode=BC01 runid=2c9cf7bc05858273f10e7d7ec552fc0bd742dc3e
CAGGAGGCAGCAGTAGGGAATTTTCGGCAATGGAAACCCTGACCGAGCAACGCCGCGTGAAAGGAAGAAGGTTTTCAGTTATAAACTTCTGTTATAAAGGAAGAACAGCTACAGGAAATGGTAGCCGGTGACGTACTATTAAAGCCACGGCCTATTGCTTCCACGTGCCAGCAGCCGCCGCGGTAATACGTAGGTGGCAAGCGTTATCCGGAATTATTGGGCGTAAAGAGGGAGCAGGCGGCAGCAGGGTCTGTGGTGAAAGCCTGGTAACTTCGGTAACCATAAACCAGGCAGCTAGAGTGCAGGAGAGGATCGTGGAATTCCATGTGTGGCGGTGAAATGCGTAGATATATGGAGGAACACCGGTGGCGACGATCTGTACAACTGACGCTCAGTCCCGAAAGCGTGGGGAGCAAATAGGATTAAGATACCCTAGTAGTCCACGCCGTAAACGATGAGTACTAAGTGTTGGATGTGAAAGTTCAGTGCTGCAGTTAACGCAATAGATGCTCCGCCTGGCAAAGTGGCCGTTCGATGAAACTCAAAAGGTGACGGGGGTTACACAAGCGGTGGAGCATGTGGTTTAATTCGGAAGCAACGCGAAGAACCTTACCAGGTCTTGACATATTCATAAAGGCTCGAAATGGAGATAGCTATATGAGATACAGGTGGTGCATGGTTGTCGTCAGCTTAATGTGTCGTGAGATGTTGGGTTAAGTCCCGCAACGACGCAACCCTTATGCGTTAGTTACCGTCATTAAGTTGGGACTCTGGCGAGACTGCCAGTGACAAGCTGGAGGAAGGCGGGATGACGTCAAATCATCATGCCCCTTATGACCTGGGCTACACGTGTGCTACAATGGATGGTGCAGGGAGGCAGCCGCGGGTGGCTCGCCCATAAAACCATTCTCAGTTCGGATTGTAGTCTGCAACTCGACACATGAAGTTGGAATCATGTGTGAATCAGCATGTCGCGGTGAATAATACGTTCTCGGGCCTTGTACACACCGCCCGTCACACCACGAGAGTTGATAACGCGAAGCCGGTGGCCTAACCGCAAGGAAGACTGTCTAAGGTGGGATTGATGGTGGGGTGAAGTCGTAACAAGGTAACCGG
+
3%87-062266-22.,2*.5/9:;15904+(/+%***0)**766220405/-.843251/4-+1+8*,0,..:840)+,*&),,(+.8/51320/.8-,/04/363-//.-/-,'+.,-*&%&')%)&++/.%'%(*,-,,3+(),*++--(&$('((0+-()+-/67:425//5,&&%',*2.4.,+.//)*)*+/,+'(+1/:323,'*'%-()4015835184*()+1+)*+3796/64/+,,)000-+++')**)34,,77-%$'&(+41%1/-*(+),+3733238.-,,-2*+..//%-*()))0+,,-04+7*8+::,,***'())096537,++)))()3578688/-1)*++06./-&('(*500/0055.(./-022451111)/1/.)'**(*121787,),.0:40'*-&*).&&$)'-,*)%,-...0+)*.0963::26321,+)*,5473.,,./2095()&*0+*685&**(),,/(+140.*())*+)(&)),-8:37:554/.7,++-&+0,/2$%''(9:989;5:6)*)0,+./+0.)*'&**+037.3+.2-(,-7755568<9/4142-((+$'((++/127$%*'+/.*.;-3,,+00'01499;<:7359-/6687&')1),./)**101113,/00*00241210,11039;956834566.)'''$($$%&(///3.)&3421/11..8.)(()0-*.-0.+)-/45:7;334,-&&)5..-23138-55+8,7,/7086230532(-,)+/0/0/,.+--23297/224/.1,/1*4,,)2-2255536561,,./119318/.-61123573/),-0-,*+)),,105362:3393336366*+*)&&+,$,-.10,(*),)),,*,,)*-0;:60,/52858337;979-2-+,+-3-)'((.-0397//115030,5.4*3++0')''),-.1.6))*-/810015;91&%',,,)54192021.74-0...03./,.4+/.*)5334039/--*.(,+,*'''('$(%',(/6454020-+558-/136*1,-,%*+-//-**,.1684)/+'(+-'4(12-)/&)(%$&'+1.50-2-/5467/
@a63e74cc-7b8a-453d-8eb6-ce1be264eda0 ch=454 read=46809 start_time=2019-12-13T02:10:36Z barcode=BC01 runid=2c9cf7bc05858273f10e7d7ec552fc0bd742dc3e
CCGGTTACCTTATTTTTGACTTCACCCCAATCCATCAGTCCCACAGCAGACAGCTCCTTCCTTGCGGTTGGAGCCACCGGCTTCGGGTGTTATCTAAGCTCTGTGGTGTGACGGGCGGTGTTATTGCAAGGCCCGAAGAGCAGTATTCACCGCGACATGCTGATTCGCATTACTAGCGATTCCAACTTCAGCGTAATTGAGTTGCAGACTACAATCCGAACTGAGAATGGTTTTGTGGGTTTTGCTTCTCGCTTCGCTTCCCTCTGCACCATCCATTTGTAGCACGTGTGTAGCCAGGTCATAGGGCGCGGTGGTTGACGTCATCCCGCCTTCACTCCAGCTTGTCACTGGTCTCATGAGTCCCCAACTTAATGATGGTAACTAACGATAAAGGGTTGCGCTCGTTGCGGGACTTAGCAACTTGTCTCACGACACGAGTGACGACAACCATGCACCACCTGTATCTCATATAGCTATCTCTCCATCTCTGGAGCCTTTATGAGTATGTCAAAGAGACCTGGTAAAGGTTCTTCGCGTTGCTTCGAATTAATCCACATGCTCCACCGCTTGTGCGGGCCCCAAATCAATTCCTTTAGAGTTTCATTCTTGCGGAACGTACTACTCAGGCAGATTACTTATTGCGTTAACTGCAGCGCACAGACTTTGGCATCAGCGCAGGTACTCATCGTTTGGCGTGGACTACTATCTAATCCTATTTGCTCCCCACGCTTTCCGGGACTGAGCGTCAGTTGCAGGCCAGATAATCCGCGGG
+
50.117+,*'*(02,+((+99<64/362)4.01213.012**$)$$&)*,5,.--/--:94-6.0/:59,,%'1767503-/43'21+'+0-+-$%'%*++'(('%))+,/5,45.)/-&*,%+)%)12*3/4)()('%'()&+*172-/702334784253445.))%'-+,////-+507*2)-12/&--(('$&#&&2/5-&%(#(.,..1/00.1600.-,+5-/-9:;(+&/,01:9.(*5*+(%%')53*+/6.9--.((-,/64:87/63(&')),+-../2+*'(&%&02000.**3*''$'&(-&7/)+989:84;1*%($'')&++10.//030/*'&*,).142&&&#(-577*/('%%.,222,6+*/300080---.1*,*//;05588879;4258-+('&*$,'*)(+%%&'(0122657+&(*+04024:<:<999989<65:2-*)/.6:1/,)*-1656676599950,*+/---7859923''%(..131.2,()+)-)(*5-.6(-//769<:67/5.*-584,*+1(,'&)(&)*+/00:902:48281118,)-303))+,+.,53:970;8&%%*/;5..17..0,.&)(+5%7*,.//0/.437)$+/+**+*,,6.../:/4,2,/(,.&+$%$#0+/2-+)(&00+*-%'&('('/1216))/.)0./0325167,//-+,+2..-'((29*(,-18;4(+(+27-.+38:40,)'$)(43(),.+-.0145.-+('#$$$#%$#$
@0b2e5aee-0706-4e30-a127-6c0fbf9d6f7f ch=261 read=41631 start_time=2019-12-13T02:10:46Z barcode=BC01 runid=2c9cf7bc05858273f10e7d7ec552fc0bd742dc3e
CGGTTACCTTGTTACGACTTCACCCCAATCATCAATCCTTTGTGGGCAAGCTCCTTCCTTGCGGTTAGGCCACCGGCTTCGGGTGTTATCAACTCTCGTGGTGTGACGGGCGGTGTGTACAAGGCCCGGGAACGTATTCACCGCGACATGCTGATTCACCGCGATTACTAGCGTTCCAACTTCATGTAGTCAGCTGCAGACTACAATCCGAACTGAGAATGGTTTATGGGTTTTGCTTCACCTCGCCAGCTTCGCTTCCCTCTGCACCATCCATTGTAGCACGTGTGTAGCCAGGTCATAAAGGGGCATGATGATTTGACGTCGCCTTCCTCCAGCTTGTCACTGGCAGTCTCGCTAAGTCCCCAACAATGATGGTAACTAACGATAAGGGGTTGCGCTCGTTGCGGGACTTAACCTTAACATCTCACGACACAGGCTGACGACAACCATCTACCTGTATCTCCCTTATAATATCTCTCCATCTCTGGAGCCTTTATGGTAATATCAAGACCGGTAAGGTTCTTCGCGTTGCTTCGAATTAAACCACATGCTCACCGCTTGTGCGGGCCCCGTCGAATTCACTGAGTTTCATTCTGCGAACGTACTACTCAGGCGAATTACTTATTGCGTTAACTGCAGCACTGAACTTTGACATCAACACTTAGTACTCATCGTTTTACGGCGTGGACTACTAGGGTATCTAATCCCTGTTGCTCCCCACGCTTTCGGGACTGAGCGTCAGTTGCAGATCGTCGCCTTCGCCGCAGGTGTTCCTCCGCTATATCTACGCATTTCACCGCTACACGTAGATTCCACGATCCTCTCCTGCGTAACTGCCTGGTTTCTATGGCTTACTGAAGTTAAGCTTCAGGCTTTCACCACAGACCCTTGCTGCCGCCTGCTCCCTCTTTACGCCCAATAATTCCGGATAACGCGCTTGCCACCTACGTATTACCGCGGCTGCTGGCACGTAGTTAGCCGTGGCTTTCAACAAAGTACCGTCACTCGGCTACACCATTTCCTGTAGCCGCCGTTCTTCCTTTATAACAGAAGTTTAATCCGAAAACCTTCTTCCTTCACGCGGCGTTGCTCGGTCAGGAGTTTCCCCATTGCCGAAATTCCCCTGCTGCCTCCCGTAGGG
+
1&+/,+4832/)(')449866*0-7*2-772315011(%()$**++-2'')+507886-7230,,,'/,&$))2,5./80-+/*(-)+,;0-/--'*,13:7897896;9.4.--22599;<19/+(*-'*&(47729,*./(2)((..49;;.5,($'.013)5+)++-(.-.1:'2(1457%,%')*0/,&&&)+47882+,-6//.-.*)'&&+'0+-58:8.32927::-.04:4::;:80,*&*)+1,3456283+1451--0023:71;0,+,+'+,/./++*)6,(),/.-/3:)-5:+/98553+*4;6.//7.-',03;0/.**+../)(-37:1;00(77544/2542..4::+020,;*(),11100+,1057563-024+59//./0784:131;771225321---,,)))()&(,/213()'#%''222,7*7,-,()%(+-.588748/&+%#$($&'*),/-1535989788.-.6/80+,56,0,+)))-2/.4+'.4/-/41<:91////.:-//;6.10100;:93223000/2)+3001200-*)/)273+**+(+(,-1#&'+,19<:1.4:)++.)%'*&'&()*,.0-/68/2/1,,,.2-6/..5,<,9-77,+&*(./28:0096012*66/70-)2(%)-.7877961699,/0.51139:689478461//000316/.5'($/,$))586-(,(*78..5<;13./).177:)2)*&(),.00/957;343116;*/))&1'*-6++47''%')7877.212/9<;,68;667-0(,*,,/105/'%(*+0020112)*,,'''')0-/9/-).0-+)-/1641:/1++1.,4-4/()-63&3721;80-/,-/0443<35310312/),8,,,,/81/01:4/25.7/,13469772648;.2+)(%(,+-/7112..1&3(*814;-.8...67080..-../-:0//64/415.,24+,*'293+148945/,-.-+.+,+/,06-6<.26334...6/6:378.1/1027801065,+(*&',),,,3'(09;91;22-/034492-//0087126./02)8.8/3/(*6:*7:90,+7003((0.(.831'(().+.,),9+-2.4-.
@7a64c1bf-7976-40d4-b737-5b70e0ab9631 ch=189 read=91997 start_time=2019-12-13T02:10:44Z barcode=BC01 runid=2c9cf7bc05858273f10e7d7ec552fc0bd742dc3e
CCGGTTACTTGTTACGACTTCACCCCAGTCATGAATCACAAAGTGGTAGCGCCCTCCCAGAAGGTTAAGCTACCTACTTCTTTTGCAGCCTCCCATGGTGTGACGGGCGGTGTACAAGGCCGAGACGTATTCACCGTGGCATTCTGATCACGATTATAGCGATTCCGACTTCATGGAGTCGAGTTGCAGACTCAATCCGAGGTTTGACTTTATGAGGTCCGCTTGCTCTCGCGAGGTCGCTTCTCTTGTATGCGCATTGTAGCACGTGTGTAGCCCTGGTCGTAAGGGCCATGATGACTTGACGTCATCCCCACCTTCCTCCAGTTTATCACTGGCGGTCTCCTTTGAGTTCCCGAGCGGACCGCTGGCGAAAAAAGCAAAAGGATAGGAGTTGCGCTCGAGGACTTAACCAACATTTCTGCTGCAGGCTGACGACAGCCATGCGGCACCTGTCTCACGGTTCCCGAAGGCACATTCTACATCCTCACCATGAAGAAACTTCCGTGGATGTCAAGACCAGGTAAAGGTTCTTCGCGTTGCATCGAATTAAACCATGCTCCACCGCTTGTGCAGGCCCCATCAATTCATTTTGAGTTTTAACCTTGCGGCCGTACTCACAGGCGGTCGACTTAACGCGTTAGCTCCGGAAGCCACGCCTCAGGGCACAACCTCCAAGTCGACATCGTTTACGGCGTGGACTACCAGGGTATCTAATCCTGTTTGCTCCCCGCTTTTCGCACCCTGAGCGTCAGTCTTCGTCCAGGGGCCGCTTCGCCATAGGTATTCCTCAAGATCTCTACGCATTTCACCTTACACCTGGAATTCTACCCCCTCTACGAGACTCAAGCTTGCCAGTATCAGATGCAGTTCCCAGGTTGAGCCAGGGGATTTCACATCTGACTTAACAAACCGCCTGCGTGCGCTTTACGTAGTAATTCCGATTAACCTTGCACCCTCCGTATTACCGCGGCTGCTGTGGCTGGAGTTAGCCGGTGCTTCTTCTGCGGGTAACGTCAATGAGCAAAGGTATTAACTGCCCTTCCTCCCCGCTGAAAGTACTTTACAACCCGAAGGCCTTCTTCATGCACGCGGCATGGCTGCATCAGGCTTGCGCCCGGTAGTACGCAATATTCCCCACTGCTGCCTCCGTAG
+
862708++*,'+*'*-,,-2.10<<7-.,.)+()20424352..--+&&&#*-1,*-))'+/),,32-+.,0/+(&&((&.15:+55%+0(,6.+865657676/87*(%%'/.28:6-6,'%)-*(,,-40/27508/.-247,,,()()*517*%%&))++;/5.,3483-111,(')++32602157723*8,6%%%,(&)%'#'%)//33.002652.1/**0125++-%((+,128375178,-322201(/,***,++/0/441-,,20,()0./-+2'-12583401.-),+302389890:34,./23621-2,+.3;/,-514-/'%'-1857+)/+*./4466-&%'&(.*3868/6/-%&&'*-*%(,37+,/66416&,.3-.2871.%200,/+2))&/+500:1.,.,,%'&'3445656)-+,7-::8.&,,,35-/1/'./0/99511+).1012553630*+,-.2613&&%$%%)+%+,*-/308/05;::69975679;374.39)2,0;44;2/20+811167,2+7*;;8241)*0006069--2.*..4%42598/017296;7.775*+&,,7:62:59.:..,8280.-,,+%%%*.6,84335.4/1+**,0*/+)+/.--0)0'*23535:80,%($(&&-4/0/0)(%(*,500/1287;:010:98:9987553:11('0*,/42934535095.02922)%(635+635-46*,42269:;5999:<:8:11-/5705.,,5,6579)%$()*-/83512&/+3375222326)073/-3((&'*226/1+2+6.5501780(')*+034554885/)-1;.2.&',*,6+.2:897:1:01+((+)2/.-4.))+**'38..---551.-*-+7,966*+/,4898:4545,'((&$((&))-/84::52'3++**&'*++'.32/59/319--04+-,2.13*1-(*+'%)*%)3<5558165124:48<899:23++.8978869888589:),4,/260-+.)22-2;9883;:*+..++,+,,,+22.,22-00((&&'0/324.//,)+$+(*().-.,/0542122/6(-6868/3169(.'+%&+&)%(+5.*--058,(+,,,())&(,6/3.*
@b80c8271-2d00-441a-8e20-32b97e2bf122 ch=474 read=34380 start_time=2019-12-13T02:10:56Z barcode=BC01 runid=2c9cf7bc05858273f10e7d7ec552fc0bd742dc3e
CCAGTTACCTTGTTACGACTTCACCCCAATCATCAATCCACCTTGGAGCAGCTCCTTCCTTGCGGTTGGGCCACCGGCTTCGGGTGTTATCAGCTCTCGTGGGTGTGACGAGGATGTATGCAAGGCCGGAACGTATTCACCGCGACATGCTGGTCGCGATTATAGCGTTCCAACTTCATGTAGTCCAGAGTTGCAGACTACAATCGAACTGGGAATGGTTTATGGGTTTTGCTTCACCCCGCGGCTTCGCTTCCCCTCTGCCATCCATTTAGCACGTGGCAGCCCAGGTCGCAAGGGGCATGATGATTTGACGTCATCCCGCCAGCCCACCATCCAGCTTGTCACTGGCGGATCTCGCTAGAGTCCCAACTTAATGATGGTAACTAACGATAAGGGTTGCGCTCGTTGCGGACTTAACCCAACATCTCGACACGAGGCTGGCGGCAACCATGCACCTGTATCTCATATAGCTATCTATCTGGGTAACTATGCGTCATATGAATATAGGTAAGGTTCTTCGCGTTGCTTCGGAATTAAACCACATGCTCCACCGCTTGTGCGGCCCCAATCAAATTCCTTTGAGTTTCAACCTTGCGACCCGTACTCTCCCCAGGCGGTCAGCTTCACGCGTTAGCTTCGTTGCTGAAAACTAATTCCCAACAACCAGTTGACATCGTTTGGGCGTGGACTACCAAGTTATCTAATCCTGTTTGCTCCCCACGCTCGTGCATGAGCGATCGGTACAGGTCGGGGATTGCCCTTCGCCATCGGTGTTCTCCGCATATCACGCGTTTCACTGCTGCACGCGAATTCCATCCCCTCTACCGTACTCTAGCCGTACGATCCTGCGTCAGTTCCCAGGTTGGGCCCGGGGATTTCACATCTGTCTTACGCTAACCGCCTGCGCTTTACGCCCAGTAATTCCGATTAGCAACCGCACCTACGTATTACCGCGGCTGCTGGCGTAGTTAGCGCCAGTGCTTATTCGTGCCGTCATAGATTCCCTGTATTAAGAAGGGAGCTTTTTTTCGTTCCATTACAAAGCAGTTTACAACCCGAAGGCCTTCATCCTGCACGCGGCATTGCTGGATCGGGCTTTCGCCCATTAATCTAAAATTCCTGCTGCTTGCTCCCGTAGGAG
+
1.%/04./0./.&-*,-.4/8/--55,++.03589:687+-')),+'$(&..238075-3-,,9;7;0807.(,.03/266),'&#'('+-+)++*'(467;,-1175)'%'&%((/%($(-2.234.,(')0114<854-***,)*0/-00)0-,,-(2)&'').,+37,/'+-4037652301&&&')2:35**1*,(*+418),751(&(''+,3392-/1<53<8*''.,1,0:1++4'/-/.2&*,-063*--+(1.09::436*())&'((%&%$,+,)).2,,(+)-,08/..-,-,,.15)'&-+0170:8**-0'%&'*%*(%(-3+-+,4+.2+-+*$$&*(/05:5776+,..0-(*%'&&.)))(.+/*-11-3,/254-/(,,+9,0)(,+,40+-/3+)3+5+.70-01443*/*,-11,(-*.+0,.1(*((,5*+$*&*,,,024212*.,..0110.,)#'()*.%%%$'/*,/0+)##$$$%%%$%&%&))*(+,7985:8/21./*,0/5)(/(3+;;388,,---///0-01''%&&+-,-*1/0'&%()&&).402283-)/-;23,31/3.,'&$&).+,&))*()+-*%*16/:24,&+-/*&*)**1+)()*0.-3+%)%'((),.577956:+0(76677.+0**)-,.+*00*&1/*--+5444,1111.17552105047736;8,/029:40356755944/31....(*.*,,,+)420/)63*'4*)7:*5<979;5960332270+/+'(/04.-&)*,'3:/-)**(,+&(%'%&*)000185-4471)87566,/,/2211026%1&.-/*0-(&$#&&(*.8/-+*,.--.-/0.()(*)%3---++-/2765,1+)&&%&0)14///$#&$%*''(3-83+()*,(-3/2-025,$)&%*+'(%-*(&+(.*+602:4.6.-)*)&&$')+(--4,')'.++,5.,++&')%%%$**122&($'%(&,-))).%--,%(*')+,'+-:697<6-956;,1%*))+7;5*/*40:()+3.53-)$&*3185;6761**+*(+*+53.-/300579445'63-44-+(*(*'-+('+().79+2+0(%%()(*++*+*66')502(-%
@2eefc563-21dd-4600-8bd2-a765d95640f5 ch=113 read=65605 start_time=2019-12-13T02:10:55Z barcode=BC01 runid=2c9cf7bc05858273f10e7d7ec552fc0bd742dc3e
CCGGTTACTTGTTACGACTTCACCCCAATCATCAATCCCACAGCAAATAGCGCCTTCCTTGCGGTTTAGGTACCAGCTGGGTGTTATCAACTCTCGTGGTGTGACGGGCGGTGTACAAGGCCGAGAACGTATTCACCGCGACATGCTGATTCTACTGGCGATTCCAACTTCATATGTAGTCGAGTTGCAGACTACAATCCGAACTGAGAATGGTTTTATGGGTTTGCTTCACCTCGCGGCTTCGCTTCCCTCTGCACACCATCCATTGCTTAGCACGTGTGTAGCCAGGTCATAAGGGGCATGATGGTTGGCATCCCGCCGCCCTCCAACTTGTCACTGGCAGTCTCGCTAGAGTCTAACAATGATGGTAACTAACGATAAAGCTCGTTGCGGGATAACCCAACATCTCGACACGAGCTGGCGTGACATGCACCCACCTGTATCTCATATAGCTATCTCTCCATCTCTGGAGCCTTTATGAGTATGTCAAGACCTGGCCAGGTTCTTCGCGTTGCTTCGAATTAAACCACATGCTCCACCGCGTACGGAGGCCCGTCAATTCCTTTGAGTTCATTCTTGCGAACGTACTGCAGGCGGGAATTACTTATTGCGTTAGCTGGCACTGGACTTTGACATCAACACTTAGTACTCATCGTTTTGCAGCGTGGACTACTAGGGTATCTAATCCTATTTGCTCCCCACGCTTTTCCGGGACTGAGCGTCAGTTGCAGGCCAGATCGTCGCCTTCGCCACTGGTGTTCCCTCCATATATCTACGCATTTCCACCGCTACATGGAATTCACGATCCTCTCCTGCACTCCTAGCTGCCTGGTTTCTATGGCTTACTGAAGTTAGGCTAAGGCACCACCACAGACCCTTGCTGCCGCCTGCTCCCTCTTTACGCCCAATAATTCCGGATAACCTTGCCACCTACGTATTACCGCGGCTGCTGGCACGTAGTTAGCCGTGGCACAATAAAGTACCGTCACTCGGCTACCATTTCCTGTACCGTTCTTCCTTTATAACCAGAGTTTACAATCGAAAACCTTCTTCCTTCACGCGGCGTTGCTCGGTCAGGGTTCCCCCCATTGCCGAGAATTCCCTACTGCTGCCTCGTAGGAG
+
(',629.*+)$),'),-24720.13,.-557553:/54(((*&,)&*%%))#&*,*-'$&)-//.0&,&$'(,3&)',%*',),1/,.'')+/+-04881.()%*,45245003),474.520113941998<2016.2013662465569.(),/%/./062:-/***''%&$(&&)+.51-.0327585332329-1--475.&)&(,+1/:9;/-/0;/29.).515)--+,/-1636;70015.7,-1560,-).55392-32+(,&%'(&(+++*'%$&+(*./00411'28;6-62111/+12('&''.22-0.()()&1*0*,/3.00/2+,.-.286.01679,+..-,/''*1-1596:+4-+,36688763)&,)+,*7+43902,.&0()*,.101.0(()*-/+.1125,+&$$$#+)**1/*'+,)%()*,-0,/*+#&(,-201115:89655469+-.(-1*(0(*,.08157,31554*+&%$&(+.934;512+1*((1,.)',*,::840-+,0.111,+3*))(''*+)&'&07114:9:9;6-.2..)/39-055037-/&%01&'#%&&(*0:8*'(*(-)(*,5..8..,3'&$%%&',*310%+**+))*6%04-/.+,./),-..778:97869,&-*.//77:9866671++'+,420244301+)8+(*11992*-,**(&%*&(690)++()+069509/./+*+1,*+221-11795651046./.05/231;8)*67)-.02982-523,04)0*'.-,13-.+*)0''((&&)*032++,*04))-,.*4+)%33426662.'16)-11%2011,0,**)(1)(%$$)%&(%&$%%'//,0*//3;4.6112568./1)''&/80-+26)$&(.33+4,178;646766312+*0%*2,-8146,/+0.-79--,1,3410//+&('*(.282238/01,*'&*1.592,.-1:51/)+**),++/4928;29.))&&*3-46326.,+4/-/5730-,--.66),,5*0)*5:6-.4.-4;:88<4*/.//862531266/712-05007./8:;,+1;+-/+-%)+,,.6-%&(+,387260,'%',,+,
@18d5e392-9418-45f8-aee7-dad5c6c1d377 ch=146 read=57863 start_time=2019-12-13T02:10:52Z barcode=BC01 runid=2c9cf7bc05858273f10e7d7ec552fc0bd742dc3e
CTCCTACGGGGAGGCAGCAGTGGGAATATTGCACAATGGGCTTAAGCCTGATGCATGCCGCGTGTATGAAGAAGGCCTTCAGCGGGTTGTAAAATTACTTTCAGCGGGGGAGAAGGGAGTAAAGTTAATACCTTGCTCATTGACGTTACCGCAGAAGGAGCACCGGCTAACTCCGTGCCAGCAGCCACCGCGGTAATACGGAGGGTGCAACGTTAATCGGAATTACTGGGCGTAATACAAAGCGCACGCAGGCAGTTTGTTAAAGTCAGATCTTGAAATCCCCGGGCTCAACCTGGAACTGCATCCTGATACTGGCAAGCTTGAGTCTCTCGTAGGGGTAGAATTCCAGGTGTAGCGGTGAAATGCGTAGAGATCCTGGAGGAATACCGGTGGCAGCGGCCCCTGGACGGGCAGCCCAGGTGCGAAAGCGTGGGGAGCAAGCAGGGGATTAGATACCCTGGTCCACGCCGTAAACGATGTCGACTTGGAGGTTGTGCCCTTGAGGCGTGGCTTCCAGGCCGTTAAGTCGACCGCCTGGGGAGTACGGCCGCAAGGTTAAACTCGATAATGAATTGACGGGGGCCCGCACAAGCGGTGGAGCATGTGGTTTAATTCGATGCAACGCGAAAGAACCTTACCTGGTCTTGACATCCACGGAGTTTTCAGAGATGAGAATGTGCCTTCGGGAACCGTGAGACAGGTGCTGCATGGCTGTCGTCAGCTCGTGTTGTGGAATGTTGGGTTAAGTCCGCAACGAAGAGCGCAACCCGCCATCGCTTGTTGCCAGCGGTCCGGCCGGGAACTCAAAGGGAGACTGCCAGTGATAAACTGGAGGAAGGTGGGGATCAAGTGTCCTTATTGCCACGACCAGGGCTACACACGTGCTACAATGGCGCATACAAAGAGAAGCGACCTCGCGAGGAGCAAGCGGACCTCATAAAGTGCGTCGTAGTCCGGATTGGAGTCTGCAACTCGGCTCCATGAAGTCTGGAGATCGCTAGTATCGTGGATCAGAATGCCACGGTGAATACGTTCCAGGCCTTGTACACCGCCCGTCACACACCATGGGAAGTGGGTTGCAAAGAAGTAAGGTAGCTTAACCTGCCTTCGGGAGGGGCGCTTACCACTTTGATTCATGACTGGGGTGAAGTCGTAACAAGGTAACCGG
+
,/04.0339:-&-.-***%-.+80,0/0710,-.-601('&%$3,/3;842'&&&&2445767775772.'(*),-//7+$*()12.8++72&&''&(159+'*'*-33+**)(.1.'(*/:5308-4,-.-.*)+67,4.0/8/4.,./(---+.'*'&*05,-**&,+),785667:0./-,.2%*()+2.-/8.,.*/++.-42.2*++.//.+.001-1,20123,.../,'%%,16.12313)4-.12%/170+0.73,-7:,-.5%,&',2/*989)-23336/00605.1,-0222.5)''()+<7270190-+,,,///00.136*4.6(+(+,-/-4(*4967.---5;:8599../330./--..))2.+5,,70/9858-2-(%%&'*274.')0/2)'$%#%*+-)-866-),*'()00447+)*,5;%6(700*)2+.,22,3;/*,&((-(*.5:...2)+++,-19:/+.,.+-00/:.0-4:,.-/(47,.5250206,$+$%%''34*-.058:;57:5892*(&))./351)++-(./0.0''(%$*%'(')/05274807:4,/2))./02799/://5*,-,.'))22<;/:8<700122715//,,,0).0--++(+&$$#*(+**(+1340-//))'(<;/9+****-,+-+2/2565;4942<:28488:75443(0.30335677,61-+/..78////137+5-%,)7-98.;.,5+3(4+//20(+12/-,('+,-301-15*$%%()0+),,&.5.151451611*2107*/.--07:2:.33.,/0/62743652235;:5443-..,2-,/.8://0/44+.'+,&&)%'&&..)--,1//1786.,*''%&&.1986537/00--012/373,*)()*),/5465559.,*('&)69255;559798+98+)3.24673897/9)4+.3024,.//55845565,)**.4021(**)($3*3145:545.234,--11:68950264570*-,5../94152366()7;87.:*(,0,3;/:8(+75,+)*(1/-/1921),,-477:/404/'**))++//.1&+-+4-761/.3.5/'10(-224--/3//65),,')))*2/,0.-/1**++(+/-..745202/3*0''&((1/
@156c031e-879c-46a9-9edd-59d58db3350b ch=81 read=53358 start_time=2019-12-13T02:10:55Z barcode=BC01 runid=2c9cf7bc05858273f10e7d7ec552fc0bd742dc3e
CTCCTGCGGGGAGGCAGCAGTGGGGAATATTGCAATGGGCGCAAGCCTGATGCAACCATGCCGCGTGTATGAAGAAGGCCTTCGGGTTGTAAAGAGTACTTTCAGCGGGGAGGAAGGAGTGAGATTAATACCTTTGCTCATTATTCCGCAAGCTCGGCTAACTCCGTGCCAGCAGCCGCGGCAATACGAAGTGCAAGCGTTATCGGAATTGGGCGTAAAGGAGCGTAGGCGGATGATTAAGTGGGATGTAAATACCCGGGCTCAACTTGGGTGCGCATTCAAACTGGTTATCTGAGGTGCAGGAGAGGAAGTTCTAGTGTAGCGGTGAAATGCGTAGAGATTGGAAAGACACCAGTGGCGAGCGGACTGTAACTTGTTGCTGAGCTCAGCGTGGGAGCAAACAGGATTAGATACCCTGGTAGTCGCCGTAAACGATGAATACTAGGTGTGGGGTTTCAGCACTCCGTGCCTGCGCTAACATTAGAAGTATTCCGCCTGGGAGTACGGTCGCGAATTAAAACTCAAAGGAATTGACGGGGACCCGCACAAGTAGCGGAGCATGTGGTTTAATTCGAAACAACGCGAAAAGAACATACCTACGCTTGACATCCTTGCATTACTCTTAATCGAGGAAATCCCTTCGGGACAAGGTGACAGGTGGTGCATGGTTGTCGTCGCTCGTGTCGTGAGATGTTGGGTTAAGTCCGCAACGAAGCGCAACCCTTGTCGTTAGTTACTACCATTAAAGTTGAGAGACTCTGGCAGAGACTGCCTGGGTTAACCAGAAGGTGGGGATGACGTCAAATCATCATGCCCCTTATGTGAGGGCTACACACGTGCTACAATGGCTGGTACAGAGATGCAATAATACCACGAGGTAAACTTTAAAACCAGTCTCAGTTCAGTTGTAGGCTGAAACTCGCCTACATGAAGCCTGAGTTACTTGTAATCGCGAATCAGAATGTCGCAGTGAATACATTCAGGTCTTTACACCGCCCGTCACACCATGAGTTAGCGGCAATACCCGAAGTCATGCTGAGGCCAGCAAGAGGCAGCGGCCAGAAATTTAGGGTCAGCAGTGGGGTGAAGTCGTGGCGTAACCGG
+
,.63*&,(09)(1;5077/5826/&+(*/06,2027:;8:312,*2<7855/1/&-*0,-.4,*,-6455636(&&&*/33811485<558/-%&'(+04;93,+-++3,+1)0,*(%%)()((,/'/((+3/75+-12-6.+-,)%#$''#$%&$$''+3,.//-155:000.&42,1'.+*7.+)''),*+/6498/7+(*+%.((,%,1616548,)'%-236'(''*0./2737/.*,.944-')),1.*26*-367962.)()'/-+(($'&+/7+67-+0,0..-5*)&&*./1)-*(*'*.,++.12)*.-,)$(*,411792064411.%+#+$.)-.'&*),8:27221,+(%%%&4420*)'&*)%,.-.000/35+%'(+2691),159)4-&-%8(..81//7*)1-/+015&+,343754.,023<98542486554:;7.;3+&'&#'(0+&)&((%%&&'+.,*%(')%,(&(/19562567791()')10528/3',)0+2::/0455:/1..305/55.1:64571-/-./0-*+,/+(%$&)*))+1/94/61:5,0-&,976--//5,*&).0%()+2(()$%)&-%1023004/1'1-*,/-//0/01)'.+'*''+/*276-/6/,/0/21247-/00-..,,(/066<52623/*+,-69644'3+/,1709/7862824,-5,(*/45,+()+-00/1/+'-*./3943/31,+./39/2185.//9*((&+.047,/--'&$&2054-+'(/40:1801)-(-)2/136537721'002:7,/,.,*0(.+*&&')*/+($,.6/-++)*)+./0784.2/.2421642)***+*10462..(*+,--#'&%)(*)*&&*+).9:46;'7999:278;8-1)7&'&+,.00.6700611/%&((*+&$%'&&)031+(')'%%%*-2.043;76**00/013/5%/0-4--,3'2.5$,('&%&%#')/725;704520/1402./*+4.'&%)'-13)50,(**)(*440*&''*3)&&$'%&'',.0,+1/(-&&$,**,.)*+---00,0%%,&.01,../+-0+,)-,)/179386
@23fca78a-762c-4da3-ba5c-960376a38dc9 ch=89 read=49448 start_time=2019-12-13T02:10:51Z barcode=BC01 runid=2c9cf7bc05858273f10e7d7ec552fc0bd742dc3e
CCGGTTACCTTGTTACGACTTCACCCCAGTCATGAATCACAAGAGTGGTAAGCGCCACTCGAAGGTTAAGCTACCTACTTCTTTTGCAACCCACTCCCATGGTGTGACGGGCGGTGTGTACAGGCCAGGGAACGTATTCACCGTGGCATTCTGATCCACGATTACTGGCAATTCCGACTTCGTAGATCGAGTTGCCGGAGCCTCAATCCGGACCACGACGCGCACTTTATGAGTCCGCTTGCTCTCGCGAGGTCGCTTCTCTTTGTATGCGCCATTGTAGCAGCACGTGTGTAGCCCTGGTCGTAAGGGCCATGATGACTTGACGTCATCCCACCTTCCTCCAGTTTATCACTGGCAGTCTCCTTTGAGTTCCCGGCCGGACCGCTGGCAACAAAGGATAAGGGGTTGCGCGCTCGTTGCGGGACTTAACCCAACATTTCACAACTGTGACGACAGCCATGCAGCACCTGTCTCACGGTTCGAAGGCATTCTCATCTCTGAAACTTCCGTGGATGTCAAGACCAGGTAAAGGTTCTTCGCGTTGCATCGAATTAAACCACATGCTCCACCGCTTGTGCGGCCCGTCAATTCATTTTGAGTTTTAACCTTGCGGCCCGTACTCCCCAGGCGGTCGACTTAACGCGTTAGCTCCGGAAGCCACGCCTCAAGGGGCACAACCTCAAGTCGGTCGTTTGGCGTGGACTCCCAGGGTATCTAATCCTGTTTGCTCCCACGCTTTCGCACCTGAGCGTCAGTCTTCGTCCAGGGGCCGCCTTCGCCCACCGGTATTCCTCCAGATCTCTACGCATTTCACCGCTACGCATAGATTCTACCCCCCTCTACGAGACTCAAGCTTGCCGGTATCAGATGCAGTTCCCAGGTTGAGCCAGAGTTTCACATCTGACTTAACAAACCGCCTGCGTGCGCTTTACGCCCAGTAATTCCGATTAACGCTTGCACCCTCCGTATTACCGCGGCTGCTGGCGCAGGTTAGCCAGTGCTTCTTCTGCGGGTAACGTCAATGAGCAAAGGTATTAACTTTACTCCTTCCTCCCGCTGAAGAAGTACTTTACAACCCGAAGGCCTTCTTCATACGCGGCATGGCTGCATCGGGCTTTGCGCCCATTATTGCAATATTCCCCACTGCTGCCTCCCGTAGGAG
+
5/5.40-1)/**/9....34;5/736*)+30&'(*320+,-2%%&)1724,++-39&().*+,*1-:80.//56:6579<,787+-/1'-,'$))3;3127485.1145;:765-*.()'('+0-5,38)-84/0/24146503/1--071.01160*-*,.5)+(%*+),*1.-,,///-%*$'$)+0/+4+&/.'.&$+'(*8:63/0514.&(,5410&)$&)12366+-,.(&'1-((,-/2/./**),,'+4/01/097.027788:<458--&*&(*+',-0/.+%),-0.089830//),072/--+./.-/+1,./5689-96/'353/5.+-*)*/2,*-44---1+.23347.-51.-14136,.,,'774/002115..0.080+4,3+(0.5.+4'*())115559435<90*))*'1)'+**(,4*+)).')%'&''-0%--(1.4860//.-1500/-,,+/0:837').,0.',044657453)),++/409922737500101-14;.36139-/0/979;434/30--113-/0112<894*(*,01157/08+,-,*.-+-+,1(&()(.182)/57*0+.4:;+/2//01,-2005-,.-.,4770,1:402329806171655/80.-12.1.+,,'+,+/.088872(06+.//0924-4(7,74/%*)*.,'*-1-41:315190)32++357555576564<1../382)-++.9--23.3;6852331555868;84/8&+*5723://6/:37;;,+/8.9879<65-0),(,,166761*-+.79-01:/23*+&''(,,/382579/585/54321/1323654.&)+0(+4(0//-5)+-878::9<19))//40/-504(,&)(4)-%+,//...-2///-.55.6*,4237671/+)*)('/,40,,01698:0.+&/-//1.005/0/294016)1./0.0/+-00008849-,(,),)*&'()+',-+*-737<7434243-.7850-1.-.85639*+)*'05/.(*-($()17*950,28.+43))2'*+&+$')*+(-,/..--.4-5.06<57<756)+'((0-.--1//,./01(0*))-&(-./:5&++)0+$%.*+-:.8;9+,9877767929:*,;88/0/
@47498819-aff5-49d9-aeb5-1cc4131a8d34 ch=82 read=58779 start_time=2019-12-13T02:11:07Z barcode=BC01 runid=2c9cf7bc05858273f10e7d7ec552fc0bd742dc3e
CCGGTTACCTTGTTACGGCTTCACCCCAGTCGCGGAATCACAAAGAGTGGTAAGCGCCCTCCCGAAGAGTTAAGCTACCTACTTCTTTGCAACCCACTCCCCATGGTGTGACCCGGGCGAGGGTGTGTACAAGGCCGGGAACGTATTCACCGTGGCATTCTGATCCACGATTACTAGCGATTCCATTCTTCATGGAGTCGAGTTGCAGACTCAATCCGGACTACGACGCACTTTATGAGGTCACTTGCTCAGGGTCGCTTCTCTTTGTATGCGCCATTGTAGCACGTATTAGCCAGCCCTGGTCGTAGGGCCATGATGACTTGACGTCAGCCACGCTTCCTCAGTTTATCACTGGCAGTCTCCTTTGAGTTCCCGGCCGGACCGCTGGCAGCAAAGGATAAGGGTTGCGCTCGTTGCGGACAACCCAACATTTCACAACACGAGCTGGCGACAGCCATGCAGCACCTCTCACGGTTCCCGAAGGCTTTATTCTGTCTCTGAAAACTTCCGTGGATGTCAAGACCGGTGGTTCTTCGCGTTGCATCGTAAACCACATGCTCCACCGCTTGTGCGGGCCCGTCAATTCAGTTTGAGTTTTAACCTTGCGGCCTCCCCAGGCAGTCGACTTAACGCGTTAGCTCCGGAAGCCACGCCTCAAGGGGCACAACCTCCAAGTCGACATCGTTTACGGCGTGAACTGCCAGGGGTATCTAATCCTGCTTGCTCCCCACGCTTTCGCACCCCTGAGCGTCCAGTCTTCGTCCAGGGGGCCGCCTTCGCCACCGGTATTCCTCCAGATCTCTACGCATTTCACCGCTACACCTGGAATTCTACCCCCCTCTACGGACTCAAGCTTGCCAGTATCAGATGCAGTTCAGGTTGAGGCAGGATTTCACATCTGACTTAACAAACCGCCTGCGTGCGCTTTGCCGGTAATTCCACAACGCTTGCACCCTCCGTATTACCGCGGCTGCTGGCACAGGTTAGCCGGTGCTTCTTCTGCGAGGTAACGATCAATGAGCAAAGGTATTAGCTTTACTCCACTTCCTCCCCGCTGAAAGTGCTTTACAACCCGAAGGCCTTCTTCATACGCGGCATGGCTGCATCGGGCTTGCCCATTGACAATATTCTGCCCTCCCGTAGGAG
+
++*-*+%*'&%&.,%*..-35818480--1400/1/41.-.)3.'&().6334/445:2/7-**,/,%'9,6*+,-.4:737:;063,%+(+.:/&++634,./420021-6))347.-(13*++8546788/314,8:.;6&3*-.)&*+134855556023453-.-,3.,,.-,,,,6-4--.,%,30366/--.3/0/12010455464;501/60300//////./261))'')(''$(/,,-2-&),*-**,6./0-.5,)&)*,+,0842;,)')))-,-$-')*'(').;4.0998550-1549//.-.-+/-1-.011*)#(.)+'+/4//-/''*0+(11153//.,.8865((6+,-56714,-6152:31/++/*5.,'02:-0/:941+'+,8+.3566425*(/(+(&,*40./242:**(+,3.15022421),.+/147;05591-//010&++(+-4:616,*+((+,'*,(,-+&&+-14883::3/7385366:99898/+,/0')%#&'',')2-15.3/0012.$&)2-2.02472221-,5-,+0*,++)0*)-92*07788:.%&13++*-2::2-81616/+)*()+07:--011&,251553526153.021()*,)7.4816:6866;65.3+49//./185:08*3)*++2/436997<;12077798--%''+-+485+0118/.82267554747628:.&**,3;:2/1/20.(&&(4710.'()02698020/.-7;5,4867;9<::;;8:858777;9)*+*0(++3346665648<;4178)''&)-/7674(+*,&*+-2;:8.555.558598913//50.49,00277023565/3386)(+*5&&+10*3*(08:0./01130,,,/0658955848;6895871/*''%(+,)--05491/)*+//66.0+++697001)+((/-296839/+*)+.2)()%,..10/57187789;7961020-&-.-.72,)./+0/265035).*.-/3)%((2+'&(*($&'&./+348-&'*+19600)-/11+*.+26,*.4.6/2-4-/85//--*./10197;8100002*/+,/-%*-/(+*&$''4/0/+-%%)*)'/1/+7-1-(+
@f1e308ea-df39-469a-b1a3-1d1f9e750b01 ch=97 read=69550 start_time=2019-12-13T02:11:10Z barcode=BC01 runid=2c9cf7bc05858273f10e7d7ec552fc0bd742dc3e
CCGGTTACCTTGTTACGACTTCACCCCAATCGCTGACCCTACCTTCGGCCACTGCCTCCTTGCGGATTAGCTCACGGACTTCGGGTATTGCCAGCTCATGAGATTGTGACGGGCGGTGTACTAAGACCAGGAACGTATTCACCGCAACATTCTGATTCGCGATTACTAAGTAACTCAACTTCATGTGGGCGAGTTCAGCCTACAATCCGAACTGAGACTGGTTTTAAAGTTTGGCTCCACCTCACGGTATTGCATCTCTGTACCAGCCATTGTAGCGTGTGTAGCCACCACATAAGGGGGCATGATGATTTGACGTCATCCCCACCTTCCTCCCTGGATTAGCAGGCAGTCTCGCTAGAGTCCTCAACAATGGTAGTAACTAACGACAAGAGGGGTTGCGCTCGTTGCGGGACTTAACCCAGCATCTCACGACACGAGCGGCGACAACCATGCACCACCTGTCACCTTGTCCCGAAGGGATTTCCTCGATTAAAGAGTAATGCAAAGGGATGTCAAGTGTAGGTAAGGTTCTTCGCGTTGCTTCGGAATTAAACCACATGCTCCGCTACTTGTGCGGGTCCCCGTCAATTCCTTTACTAATCTTGCGACCGTACTCCCAGGCCGGAATACTTAATGCGTTAGCGGCGGCGTGAGTGTTGAGCCCACACCTGAAGTATTCATCGTTTACGGCGTGGACTACCAGAATTATCTAATCCTGTTTGCTCTTTACGCTTTCGAGCCTCGACGTCAGTTACAGTCCAGAGAGTCATAGCCTTCGCCACTGGGTGTTCTTCTAATCTCTACGCATTTCACCGCTACTAGAATTCCACTCTCCTCTCCTGCACTCCTAGATAACCAGTTTGGGTACAGCACCCAAGTTGAGCCAGGTATTTCACATCCCACTTAATCATCCGCCACCACGCTCCAGCTACGCCCAGTAAATCCGGATAACGCTCGCCACCTACGTATTACCACCGCGGCTGCTGGCGTAGTTAGCCGTGGCTTCACTATTTAGGTACCGTCATTATCTTCCCCAAAGACAGAGCTTTACGATCGAAAACTATCACTCACGCGGCGTTGCTGCATCCAGGGTTTCCCCCATTGTGCAATATTCCCCACTGCCGCACTCCGAGGAG
+
65,///*-,+0-./,-2046;81587+1++,&&*(*03)()-*),+('/3&12.0/+41)-.08:,2++,322013931334)444/-2-/.(()),(..)*%-(*+112/4:6*/1,.+,'1-.226(8/5//0523;768;200900799112709,-/50:/0.5+%'4,,,5)++1.2127469.-'&)4:-(+0-)*--770)(**&,)+.279;.:9;,27314:8,6-12812:3969674.2./0:92210,3/04446723;*,-/-,-11/(&''%$&'&')+28*367.889,,,,-8<---878::/:42++-1-;98,4/'(05*-)('0*'/.4565164570*+,.520.+'))6*)/,,/1585522330865+*+/0-/0243564268132;841/300/+(*',*))*)(*../.1-*-(')*()*558:80-+(/-+3/1234167180+1.*&)++)%)+16167811/6./+'(((/457783)-86128750+*+27472,/(,*364180*.23:-./:0,(.'/+3<:5/..-700014348/3340013381+-33-00304164,/0-+***0++),'+,056&3*,,/73+/41,.-110&+,)/)2+.,1-+*,*6,/)*&#&%**-54//')*'%)*05.(*'(*02<867763;:-03102248321+140/--10./387;526.+29,)00.((((*+03;3-0134975-*0.///01;221619)+,1/-/01#%%'*07:868856531'()347412'(+./464243433<20.3644+,-)(*%+*2+5*-.225722.05224.00//-00877:7;686</,2''#%&++../,0.-+2/*//%$3./..:3/,/004.-&)-+1418+*34+-5')*+-.65/0%$#($'0.5,&(,/2.,1445699::666679;87;86828337247(//,..70.-/22(''&(409.-.5,14:6596*)+'&)(&.3/.18668/32./2:8:7;0-2.,./-+%)).2/+--035-/00**')6/,-..35561:1.07(*,++-,1))0;30<4-:93*,1/./880:00047472+.//-+)+'*+0-'(-1&,
@b51e5f48-d85e-46f0-8c57-1475a4423119 ch=109 read=92637 start_time=2019-12-13T02:11:10Z barcode=BC01 runid=2c9cf7bc05858273f10e7d7ec552fc0bd742dc3e
CTCCTACAGGAGGCAGCAGTAGAAGGAATTTTCGGCAATGGGGGAAACCCTGACCGAGCAACGCCGCGTGAAGGAAGAAGGTTTTCGGATTGTAAACTTCTGTTATAAAGGAAGAACAGCGGCTACAGGAAATGGTATGGTGACGGCTGCTATTAAATACGGCTAACTACGTGCCAGCAGCCGCGGTAATACGTAGGTGGCAAGCGTTATCGGAATTATTGGGCGTAAAGAGGGCAGGCGGCAGCAAAGGGTCTGTGGTGAGCCTGAAGCAACTTCAGTAAGCCACCATAGAAACCAGGCAGCTAGGTGCAGGAGGATCGTGGAATTCCATGTGGCAGTTGAAATGCGTAGATGGAGGAACACACCAGTGTAACGAAGGCGACAGTCTGGCCTGCAACTGACGCCAGTCCAGCGTGGGGGGCAAAATAGAGTTAGATACCTAGTAGTCCACGCCGTAAACGATGAGTACTAAGTGTTGGATGTCAAAGTTCAGTGCTGCAGTTAACGCAATAAGTACTCCGCCTGAGTAATTTTTGTTCGCAGGATGAAACTCAAAGGAAGGGTGAGCGGGGGCCCGCACAAGCGGTGGAGCGTAATGGTTTAATTCGAAGCAACGCAGACCTTACCAGGTCTTGACATACTCACTTAAAGGCTCCAGGGGTGGAAGTGGCTATATGAAGTTACAGGTGGTGCATGGTTGTCGTCGAGTAATCGTGAGATGTTGGGTTAAGTCACAACGAGCGCAACCCTTATCGTTAGTTACCATCATTAAGTTGGGGACTCTGGCAGGACTGCCAGTGACAAGCTGGAGGAAGGCGGGGATGACGTCAAATCATCATGCCTTATGACCTGGGCTACACGTGCTACAATGGATGGTGCAGAGGAAGCGAAGCCGCGAGGTGAAACCAAAACCCATAAAACCATTCTCGGTTCAGTTGTAGTCTGCAACTCGACTACGGCGGTTTGAATCGCTAGTAATCGCGAATCAGCATGTCGCGGTGAATACGTTCTCGGGCGCATACACACCGCCCGTCACACCACGAGTTGATGACTTACCCAGCCGGTGGCCTAACCGCAAGGAAGGCTGTCTAAGAACAGGATTTGATGATTGGGGTGAAGTCGTAACAAGGTAACCGG
+
+.13++0&57+-10*55)+*'&*&)(&%))-,51;.2009:1*()02-4,++,2202014:8779.724343-///)+*)/-650+.2.32566:422910/0--.:;,,-373478,-+++)./302,./,+,()%'(-/134&&$)'+.)/.62)'(*,95513-../0614;63644572,)*)),-(5343:333'22/.239443:(,'',*+1.463.,-.2)'&-/30,/01396,./.6(24:))*,-4972,//21++'&&))(3+8-0133..4**-,../.42-6)/11.///*/1-1123/*,-0//,1.,,/-9-7*-+-.*+,'*/+-91//3745174,-+3/+0,&,*-7*--)$&%-.-2)3.998&%751234632420,,.-1+.&&#%+$'%&)31-2/*&(-2/0,(,$&)/+(0/54:.)(2*-/55+.-,/257;<2.-/,,,0./0110345<5:4:8876:028<;86:41//0,,.0.03565:52012.01-/,/1/5/02+(.)()%(2/.(/+/75:7/38-.924.))&(',+))'&(-/35.2:--.,1'-),031471/2%+%.',.68.-62:3*+-)+-)+%-$)$.('++5<07////8/,,))(..,(&*&00'(*'(1'(,'-''+**''**3.3353752/*-&&()1*+576899;:060//5669(%&'-)+,16.-+./466)989;7//.-(0057.,12/30)/0*,-./7509.,/..4:899-4.4.2.9/9:/0330-)*)%&.../167/222367400-01216/616538;4386776468891776833+20(*22002<29:555,,(**23662141/49.,))1*-+-)0)*(')))6&-23531///,02&.'24-'.0&$%,7;54:9;91/0))*08+41801188*#$'(%,,1,-/421&'(**)*$%&%*,623'4-8.-,01/0:52---/2+./-.)50//2/24479768.20*&$&++./0-4:23;31562435901.-//*(*(%%%&%%*+(#$%+)1.404))02-,()))(.()(*))*--)))*).-.,0%*&''+-.,8.-(-++*--*'(+,-6834/30/907.7
@25b31a11-ea49-4760-a9d8-e04af3b97eb2 ch=138 read=55840 start_time=2019-12-13T02:11:28Z barcode=BC01 runid=2c9cf7bc05858273f10e7d7ec552fc0bd742dc3e
CTCTACGAGGCAGCAGTGGGGAATATTGCACAATGGGCGCAAGCCTGATGCAACCATGCCGCGTGTATGAAGAAGGCCTTCGGGTTGTAAGTACTTTCAGCGGGGAAGGGGTAAGGGTGTACCTTTGCTCATTGACGTTACCCGCAAACACCAGCTAACTCCATTTTGTAGCCGCGGTAATACGGAGGTGCAAGCGTTAAATGGAATTACTGGGCGTAAAGCGCACGCAGGCGGACTGTTAAGTCCAGATGTGAAATCGGGCTCAACCTGGGAACTGCATCTGATACTGGCAAGCGAGTCTCGTAGGGGTAGAATTCCAGGTGTAGCGGTGAAATGCGTGAGATCTGGAGATACCGGTGGCAGGCGGCCCCTGGACGAACTGACGCTCAGGTGCGAAAGCGTGGGGCAAACAGGATTAGATACCCTGGTAGTCCACGCCGTAAACGATGTCGACAGGTTGTGCCCTTGAGGCGTGGCTTCCGGAACTAACGCGTAAGTCGACCGCCAGAATACACGGCCGCAAGGTTAGAAACTCAAATGAATTGACGGGGGGGCCCGCACAAGCGGTGGAGCATGTGGTTTAATTCGATGCAACGCGAAGAACCTTACCTGGTCTTGACATCCACGGAAGTTTTCCAGAGATGAGAATATTCGGGAACCGTGAGACAGGTGCTGCATGGCTGTCGTCGCTCGTGTTGTGAAATGTTGGGTTAAGTCCGCAACGAGCGCAACCCTTATCGCTTTGTTGCCAGCGGTCCGGCCGGGAACTCAAAGGCGACTGCAGTGATAAACTGGAGGAAGGTGGGGATGACGTCAAGTCATCATGGCCCACCCACGACCAGAACTACACGTGCTACAATGGCGCATACAAAGAGAAGCGACCTCGCGAGAGCAAGCGGACCTCATAAAGTGCGTCGTAATTTGGATTGGAGTCTGCAACTCGACTCCATGAAGTCGGAATCGCTAGTAATCGTGGATCAGAATGCCACGGTGAATACGTTCCCGGGCCTTGTACACACCGCCCGTCACACGTTAAGGTTGCAAAAAGAAGTAGGTAGCTTAACCTTCGGGAGGGCGCTTACCACTTTGTGATTCATGACTGGGAGTGAAGTCGTAACAAAAGGTAACCGG
+
+,.(&')$-***00/786:8-*.*+1-&(%&*603:67347:.39///2/0/,-++-,79322310/013.)*))118237*:010),37-24-27/-/01,.,&'(,4*(++3(-((#($(&'.),568467444223/05.*,+))((-+(+++-2.-0)$+&&&%%&(-1++(&)(,,)--++(+23797565/8.1)(+---5-456<;9:889<8(0+/)./2-+4322&&-'+,5.22:()*()&(',53),'+0785///0,079*71187722.++,--334,0+%'%&,+./333,.+4+01/.10-3+,79921/..0712/81-.466++),,./8/+)**2198:745/'(103.4:60-191,,+,(-/016674048490,00,+,155,2*,2:00(1*':,1*22'69++29855463/146<688:80.))%*+2-/$+))0/005<6.5.,-022513,*+)(.*0'2//8955*/(5*13,&$(&''&&(+,.-'),35446671:2--%,...199;8635460//05:;8:1*42+(,*-131426//3))(+/,++-18+485;9212023911.-.-().))-((/50..0-0.+)4347-*.53-1,.7;6.(**,-./33004(#*'*2<677::9:95867/15456763/22:38786)7,+*/078.9/,(,-72/.253995:1()(*/'*1.6('360-1(.,'(/+21(+--1,/<00;878797/,55633:222.0//5.,01555200')+-.24<299:/-1,---/.7<;35522139:04.57:;;8.7,25($((($'(+-''-%&&('*%'(.04812532.8723442757*'*&'*'(7345346/.+&'%()/(*,:548444-6/)'*%''(7%3%)*++.0,7,5))*++++/-.//0788888453,/.-.)7.8681.,,,-31/29::100.(%+.*--.-/0642372()*,7//,'2)+)()&)*+,.,0936;.2683-(%'$&&(/,0;1319:4,&+.**-.41.-+,,7.898;8-;5,.7,3250;003(-53/,1/12927221//74.(*),1,,,0.4.0//84*-+36;8782
@658a041a-78ad-4e1b-bf19-3e523316d78e ch=453 read=91737 start_time=2019-12-13T02:11:36Z barcode=BC01 runid=2c9cf7bc05858273f10e7d7ec552fc0bd742dc3e
CTCCTACGGGAGGCAGCAGTGAGAATGTGCACAATGGGCGCAAGCCTGATAAACCATGCCGCGTGTATGAAGAAGGCCTTCGGGTTGTAAAGTACTTTCAGCGGGGGAGGGAAGAGTAGAATTCAGCACTTGCTCATTGGCGTTACGCACCACAGAAGAAAGCACCGGCTAACTCCGTGCCAGCGCGGTAATACGGAAGTGCAAACGTTAATCAGATTATTGGGCGTAAAGAGGAGCGGAAGCGGCGGCAGGGTCTGTGGTGAAGATGCCTGAAACGCTTCCGTGGCCTTAAACCAGGCAGCTAGAGTGCAGGGAAGGATCGTGGAATTCCATGTGGCGGTGCGTGAATATACATGGAGGAACACCAGTGGCGAAGGCGACGATCGCAATATACGGCTACGACGCTCAGTCCGAAAGCGTGGGGAGCAAATAGGATTAGATACCCTAGTAGTCCACGCGTAACGATGGTAAGTGTTGGATGTCAAAGTTCAGTGCTGCAGTTAACGCAATGGTACTCCGCCTGAATGAAATACGTTCGCAAGAATGAAACTCAAAGGTGTGGGGAGCCCGCACAAGCGGTGGAGCATGGTTTAATTCGAAGCAAAGCGAGAACCCTTTACCTACCTTGACATGCATTACTTTCTTAATCGAAATCCTTCGGGGACAAGGTGACAGGTGGTGCATGGTTGTCGTCGAAAAGCTCGTGTCGTAGAGAATGTTGGTTAAGTCCGCAACAGGCGCAACCCGCTTGTCGTTAGTTACTACCATTAAGTTGAGGACTCTAGCGAGACTGCCTGGGTTAACCAGGAGGAAGATTGGGGATGACGTCAAATCATCATGCCCTTATGTGTAGGGCTACACGTGCAATGGCTGGTACAGAGAGAGATGCAATACCGTGAGGTGGAGCCGACTTTAAAACCAGTCTCAGTTCAGTTACAGGCTGAAACTCGCCTACATGAAGCTGGAAGTTACTAGTAATCGCGAATCAGAATGTCGCGGTGAATACGTTCAGGTCTTGTACACGCCCGTCACACCATGAGAGAGTTGAAAAGCAATACCGAAGTCCGTGACTAACCACAAGGGCAGCGGCCGAGGTCGCTTGATTGGGGTGAGAGAATCGTAACAAGGTAACCGG
+
542,+,2091)/33437355,%*'+)%+**/-//.04262378,0:30,)'-+(.23-02&,*)&()-,.9.,7)2,6536%454;463:3(,&+,22-,562:;5,)-0)-+*$$&%'%$*%$%&'&&('&'..,1.-././,&)$'$+-&(&'3*(..(&'(,,++)(,+//68+.670--.((+))+3-*0/.-%+*0118(/)*,/+)+(+3.6-216::99:8;1''-,'/0(,'%)).0))&*&2530/-+$',*/09(.0+2-*&&)%'((,60-,'(%&$$$+.-,-,.-1(&)++*,,)$$$(0''*-30445;:/.+,.-/*-,'(,%%#'&)'&&$%)**++,12.++&+/.256-,...,,-'&.0132.-0/%)(,**+.-/+('%&$'(*+02/427'&-4-).23;58,(+-;<<6'58005+&(*+/5)&(*2/1.5-&(*+,346/.-.+)-+,(,,.918.48794;52366&573/**+/44;764-/,%'&(%&()-/-03*)*($$&&%%'+-38612/)*/632148.1740)(')&)*)1/&*37.)**.-1.332515/11.16,490/;0<7,2,+,7831/-+(*4-4(..)(**$%))-1002%)%)$/'&&+(,*.6.8.2'/+*)/0.40,-6.044-5++,23%.'+)1,5888*16;.14/*,&))+'$)+:79775-/%'''',)(),05/2,2-15/(./08''11)5+3,8,%')))**,/1+++2+//284&)(*)()/..0546871$0/&&'*)2,-2.+2+0+5+7:49/-4-**+%/&+05*2./1229979/./.-10114<-+-,./822372/..,)%''(*,001)43-.3531-,++)*)*,764/3+,,737-**/+14,*.'%./.1--28058548988(/1:9,-0-*+(/60..(,'+-11576555670900096,,(/.--1+./0643)),)/)*+..(*01+'((30*0***32281(+1.108//-+&)(+34,-475246,++*(''))2,+,/3*'+&%('06,,011135311/./3.''(.(,,2*),+--1)&%'%*,*+++.+2,2/70,0*%)((*)$$&(--/,'(,197;82
@a5a3d07a-935e-410c-98a0-f570de4365ad ch=387 read=73372 start_time=2019-12-13T02:11:37Z barcode=BC01 runid=2c9cf7bc05858273f10e7d7ec552fc0bd742dc3e
CCGGTTACCTTGTTACGACTTCACCCCAGTCATGAATCACAAAGTGGTAAGCGCCACTCCCGGGGGGTTAAGCTACCTACTTCTTCTGCAACCCACTCCATGGTGTGACGGGCGGTATGTACAAGGCCGGAACGTATTCTGTGGCATTCTGATCCACGATTACTAGCGATTCAAACTTCATGGAGTCGAGGTTGCAGACTCAATCGGACTACGACGCACTTTATGAGGTCCGCTTGCTCTCGCGAGGTCGCTTCTCTTTTGTATGCGCCATTGGCAGCACGTGTGTAGCCCTGGTCATGGGGCCATGATGACTTGACGTCATCCCCACCTTCCTCCAGTTTATCACTGGCAGTCTCCTTTGAGTTCCCGGCCGGACCGCTGGCAACAAGGATAAGGGTTGCGCTCGTTGCGGACTTGGCAACATTTCACAACACGAGGCGACGACAGCCATGCAGCACCTGTCTCACAGTTCCCGAAGGCACATTCATCTCTGAAAACTTCCCATTAGTGTCAAGACCAGGTAAGGTTCTTCCTTGCATCGAATTAAACCACATGCTCCACCGCTTGTGCGGAGCCCCAAATCAATTCATTTACGATTTTAACCTTGCGGCCGTACTCCCCAGGCGAGCAATACGTAACTGG
+
47,*03+-+1+)0+%)-+-131,:9;/01/1/004:63)-'12++421,(()+65'.+1'&('-.,(/643*,--42./24987;20120-46,),-/,)),73432/3+885281--./15;94634,**-,---.5-)****),,3860011/'()/-8.//535668;4')((3,6+.0&&(+/--)+-4-116:8:81:-/,:14443426)1%(+/0)-,.00-50*,/-**-,--,-++.//2(+51666-9;815667869:*:,'&'((*)-//03-,--2;/,5;98*4*+22282,,,**-'&&*+750/-+776+*,7067116++-063/244,-*2+(-747:73;,*'(786:0+/2,4733/((',*0127/1+/-534,357;7978985682.06+&%$#%3)+/44;3.-//..**+(*)(*)02/1./5/4548,////813461-%'%'(3798))'*+2792,52,487620/1//+3036'#.(((,),./--/0;()-,/+0-8;8878&%%,,2.7'')0)12+4,-..401108./:/104-//4)(%&010(+.1./-+*.,(+.)$%'&1:;2/816/:+.-85704-(&/46*().++1-2484455,1'(##$
@6b627846-f906-4f4b-920f-42a56e8b320f ch=89 read=49490 start_time=2019-12-13T02:11:24Z barcode=BC01 runid=2c9cf7bc05858273f10e7d7ec552fc0bd742dc3e
CCGGTTACCTTGTTACGGCTTCACCCCAGTCATGAATCACAAAGTGGTGGCGCGCCCTCCCGAAGGTTAAAGCTACCTACTTCTTTTTAGCCCACTCCCATGGTGTGACGGGCGGTGTGTACCAAGGCCCGAGACGTATTCACCGTGGCATTCTGATCACGATTACTAGCGATTCCGACTTCATGGAGTCGAGTTGCAGACTCTCAATCGGACTGACACTTTATGAGGTCCGCTTGCTCTCGCGAGGTCGCTTCTCTTTGTACGCCATTGTAGCGCGTGTGTAGCCCTGGTCGTAAGGGCCATGATGACTTGACGTCATCCCCACCTTCCTCCAGTTTATCACTGGCAGTCTCCTTTGAGTTCCGGCCGGACCGCTGGCAGCAAAGGATAAGGGTTGCGCTCGTTGCGGGACGCAACAACATTTTACAACACGAGGCTGACGGCAGCCATGCAGCACCACCTGTCTCACGGTCCCGAAGGCACCAATCCATCTCTGGAAAGTTCTGTGGATGTCAAGACCAGGTAAGGTTCTTCGCGTTGCATCGAATTAAACCACATGCTCCACCGCTTGTACTGACCCCCCGTCAATTCATTTGAGTTTTAACCTTGCGGCCCGCTCAGGCGGTCGACTTAACGCGTTAGCTCCTTCGCCTCAAAGGGCACAACCTCCAAGTCGACATCGTTTACGGCGTGGACTACCAGGGTATCTATCCTGTTTGCTCCCACGCTTTCGCACCTGAGCGATCAGTCTTCGTCCAGGGGCCGCCTTCGCCACCGAGTATTCCTCCAAGATCTCTACGCATTTCACCGCGCTACCTGGAATTCTACCCCCCCCTCTACGAGACTCAAGCTTGCCAGTATCCAGATGCAGTTCCCAGGTTGAGCCGAGTTTCACATCTGACTTAACAAACCGCCTGCGTGCGCTTGCGCCCAGTATTAATTCCGATTAACGCTTGCACCCTCCGTATTACCGCGGCTGCTGGCACGGGTTAGCCGGTCTTCTGCGGGTAACGTCAATGAGCAAAGGTATTAACTTTACTCCCTTCCTCCCCGCTGAAAGTACTTTACAACCGAAGGCCTTCTTCATACGCGGCATGGCTGCATCAGGCTTGCGCCCATTATTCCCCTGCGCTGCCTCCGTAG
+
600/45245.7.-800-200821/:9.(./5254480///093////0&/*''(+66,63+)('-4/92;-%/113;8134941785/+),;6,..092/-42/0269..5-++0/(*'+',&6,2-7,)*&,0-.7.-.)(*2-3,;,,.;:---)+)*)*/,))/-,..'4.01.-0161688,))*+21127,-)+13.1+3-8/7)7-3/*)*%,-.6./,)..-20-.20133656**.//,*,),-7.0/12*''#--18)0)((,++(*-100-../0;//7;:721-(/4769,,**-,,+*,+.479:::07:3+061.87*,/./39.,.;37:-9-,-3619)(3+,22717-',6,8:697242252,'//5)2+02(((1.20,-((2*/16,%*,2+.%%+++(&((-24(&'(*,,.++**.001373/0#&&(.%,)*+).*%($$$****),*4,*/*&(,)+03.2,7-4725431247.55,/864-&(,/84::2//204-/.-1*,-89:8;822--0,-*-4+)/+0/913;..,/721-0+-5-,*'*-(,$(&*.755,,-24:9;84883.-/0<<1-91+/+))).30(%')-$.473:77/-*-,3.0,/)(/-,.23+&&)'/.6756--6/---5;:<70.-/,21869485+62)%-*45/,*0).4//:0/)&++422'..7412<3,/00/3-20-0;9+,-*/3,/2/12//09698765(**0--120-603944/,/0-22*&+**8,-))/)4+/155138574659<97335/.'*++,(&.--.3/00&2665:33-./*))((+,-38)4*/.9340(,--07'))0009577;580*-.+**$-+3*%*(1.-*)+-/2/-++,230'*67<8;<:997798601/$')/,'&(*''()'.2/-,)4*9,,'&%%'()-5310*'*)+*',%%&,-0119.:+*#''1102+',,30,+-0.//118/-'(+(**+7..14545)+((&)()')/2-,311;2*41/,-:8,+65302-)+)036+,-5238-(*-3/52;47;43***%&',-,3395/++++.-37352'-,15.%,.++*+1-)*)+&',,-3276.134
@05fed3fd-4d90-4e21-b9dc-1a6006af2851 ch=108 read=86484 start_time=2019-12-13T02:11:49Z barcode=BC01 runid=2c9cf7bc05858273f10e7d7ec552fc0bd742dc3e
TGCACCGGTGCTTCGTTCAGTTACATCCAGTACTTCGTGCTGAAGAAAGTTGTCGTTCTCTTTGTTATGCTGTAAGTGGTACTGATATTGCTCCTACAGGAGGCAGCAGTAGGGAATTTTCGGCAATGGAAACCCTGACCGAGCAACATAGCGTGAAGGAAGAAGGTTTTTCGGATTGTAAACTTCTGTTATAAAGGAAGAACAGCGGCTACAGGAAATGGTAGCCGGTGACGTACTTTATTAAGCCACGGCTAACGCATTGCCAGCAGCCGCGGTATTATGCGTAGGTGGCAAGCGTTATCCGGAATTATTGGGCGTAAAAGGGGAGCAGGCGGCAGCAAAGGGTCTGTGGTGAAAGCCTGAAACCTTCAGTAAGCCATAGAAGCAGGCAACTAGAGTGCAGGAGAGGATCGTGGAATTCCATGTGTAGCGGTGAAATGCGTAGATATGGAGGAGAACACCAGTGGCGAAGGCGACGATCTGGCCTGCAACTGACGCTCAGTCAGCGGTGAAATAGGATTAGATACCCTAGTAGTCCACGCCGTAAACGATGAGTACTAAGTGTTGGATGTCAAAGTTCAGTGCTGCAGTTAACATAATAAGTACTCCGCCTAAAGTAGTACGTTCGCAAAGATGAAACTCAAAGGAATTGACGGGGCCCGCGCACAAGCGGTGGAGCATGTGGTTTAATTCGAAGCAACGCGAACCTTACCAGGTCTTATTACTCGAGCTCCAGAGATGGAGATAGCTATATGAGATACAGGTGGTGCATGGTTGTCGTCAGCTCACGTGTCTCTCGTGAGATGTTGGGTTAAGTCCCGCAACGAGCGCAACCCTTATCGTTAGTTACCATCATTAAGTTGGGGACTCTGCTTGAACTGCCAGACAAGCTGGAGGAAGGCGGGGATGACGTCAAATCATCATGCCTTATGACCTGGGCCGTGCTACAATGGATGGTGCAGGGAAGCGAAGCCGCGAGGTGAAGCAAAACCCATAAAACCATTCTCAGTTCAGTTGTAGTCTGCAACTCGACTACATGAAGTTGGAATCGCTGGTAATCGCGAATCAGCGTGTCGCGGTGAATACGTTCTCGAGGCCTTGTACACCGCCCGTCGCACCACGAGAGTTGATAACACCCGAAGCCGGTGGCCTAACCGCAGGAAGGGGCATCTGGAGGTGGGATTGATGATTGGGGTGAAGTCGTAACAAGGTAACCGG
+
$#%#$%$'&$(,-656;6)-5'%'&)*&&#)#$%%%)),/898/)+0+,//.0.,&*'&%&&(&')%$#%%$&(**/01-('%&,'(3)()*+3015+552212/-4./0+/2),2.45.+/9+,++.,)0-+9--.68:20*14-7&'%%%&%'(*+,-0+.3'/*877.2,1)4*)*5.(+1-/3,4-.-6:,/0/1/388%40.2//01)3-/),,7:20051/5445/((')/10--539/34,..(,-.-($&$%+)181/2/)1*)(&')'+)*,-315808-**),,*-,0,,*,/,,+(.)*03/8:77/942().8-(,,*+.-,5/.'+.-')-0'(&(+-/2.050,/2**(.&*((.-+*-/6&.500.,10%1(*3/-%./2./255610+))++1/0.(*''++.029/.,-+-,...82-.:/,/568:98:87-+)0)')(-/09;678191,+1)0-*+*-016.1*,+(()/0..01/+1/2344,**++-0,.7+)+/7+30.-4445;(*-*1/0464/124:8:,96,+--)(()*+(//.302;686;58857/-.:96276865341332-.(&0,,1/+-/2391059104)(*+//-0./21(,-1'%&'(060/398;/,,)-211235::71:*,/(.*.02,.1,.3;022%+%(&()-027584%**$(-).(&&(*/+-+,.4+.1-)+*),-,,02-+0.-1)(())+8.*++,1(,.04657+,,/469+4,-3655548.238112426./0+*&%%(&)))*),/212+-.+07&1+6,4*(),.,*+-&-&&),/-1'-*'..01874;4215//4256+,002-1..7:955532($&*)+022,.'%%%).4-/11.,2,(-*711,74.//0040119,,-132/+'+('((',*11.'2)*('(3...-,:--:;:75554),))),,431501924,)%&*+.4()*::1791/44:<:6508;134-2542$+,+'$$%((**/-7122543.,-.08/9/.98817100./%+-.2/0/360521/-/*3135*3,4.-26467344-,+,$4(/)*.**,./02.6:2,1*(/03/-.--*(*,3/01550),*((+2.49633001'(1/0-(*,.,*(*))*)&)*((%#''(256110,--/.9.638/,*/++,610103)(*-+248:/7
@97de1ce3-2927-4f7a-ad7e-9d81440a60fe ch=430 read=57560 start_time=2019-12-13T02:11:46Z barcode=BC01 runid=2c9cf7bc05858273f10e7d7ec552fc0bd742dc3e
CTCCACGGGGAGGCAGCAGTGGGAATGTGCTGTGGGCGCAAGCCTGATGCAACCATGCCGCGTGTATGAAAGAAAGGCCTTCGGGTTATGCAAAAGTACTTTCAGCGGGGAGGAAGGTAAAGTTAATACCTTTGCTCATTGACGTTACCCGCAGAAGAAAGCACCGGCTAACTCCGTGCCAGCAGCCGCGGTAATACGGAGGTGCAAGCGTTAATCGGAATTACTGGGCGTAAAGCGCACGCAGGCGGTTTGTTAAGTCAGATATGTAATCCCCGGGAACAACGCAGGAACTGCATCTGATACTGGCAAGCTTGAGTCTCGTAGAGGGGTAGAATTCCAGGTGTAGCGGTGAAATGCGTAGAGATCTGGAGGAATACCGGTGGCGAAGGCGGCCCCTGGACGAAGACTGACGCTCGGAATTGCGAAAGCGTGGGGAGCAAGCAAGTTAGATACCCTGGTAGTCCCACGCCGTAATGTCGACTTGGAGGTTGTGCCCTTGAGGCGTGGCTTCCCAGACGTGACGCGCGTCACGCACCGCGGG
+
+-5+)**181*033.121277;9(3..5-*$$''4-+)+(-+.4334:80))+25679:5///..32.//+%)+)+,444:4)4233,/&&037.(/.-/:9/)/++-5,(-./*+*),57)+,4+,'1).8-+443&/)*+2/4+)3:3-./)+/',+)$(,.60.,+-,+,/55747;441//34+(*'()2.(0.2-.,*-2877860.0-+.-8.1/0,/38<::819;6.102'1-7-+6:'36;7+3,4,129'(..)*(**1(,40(%)(&&$(%'$%#.*.21555543/---))'*'())$')&)(*+-*368+(&-17-04'0)0..,'/2222121040).3-,-3:9.-)(*1.-28//2,1,-2111.3;40-/)2.612<4,*/386+1,*),-,,18:89)1*&+'(()+1+*+076171%(01:*0.*,/3018747<7.020/38070,.388&$%%$0.-*)+.443.0-2.,+).1''())49+0762-))$$###$$##$#$$%######$#$##&#&%$%
@e67774ac-4870-433a-94c0-b90311689425 ch=330 read=41741 start_time=2019-12-13T02:11:52Z barcode=BC01 runid=2c9cf7bc05858273f10e7d7ec552fc0bd742dc3e
CTCCACGGGAGGCAGCAGTGGGGAATTTTGGACAATGGGCGAAAGCCTGATCTAACAATGCCGCGTGCAGGATGAAGGCCTTCGGGTTGTAAACTGCTTTTGTACGGAACAGAAAAGCTCCTTCTAATACAGAGGGCCCATGGCGGTACCGTAAGAGTGCGCTTCGGCTAACTACGTGCCAGCAGCCGCGGTAATACGTAGAGGGTGCGAGCGTTAATCAGGTGGGCGTAAAGCGTGCGCAGCGGCGGTTATGTGAACAGATGTGAAATCCCCGGGCTCAACCTGGGAACTGCATTTGTGACTGCATGGCTGGGGAGTACGGTAGGGGATGGAATTCCGCGTGTAGCAGTGAAATGCGCATGAATATGCGGAGGAGGAACACCGATGGCGAAGGCAATCCCCTGGACCTGTACGTGACGCTCATGCACGAAAGCGTGGGAGCAAACAGGATTAGATACCCTGTTGATTACGCCTAAACGATGTCAACTGGTTGTTGGGAATTAGTTTCTCAGTAACGAAGCTAACGCGTGATTGACCGCCTGGGAAGTACGGCCGCAAGGTTGAAACTCAAAGGAATTGACGGGGACCCGCACAAGCGGTGGATGATGTGGTTTTCGATGCAGCGCGAAAACCTTACCCACCTTTGACATGGCAGGAAGTTCACCAGAGATGGTTACGTGCTCGAAGAGAACCTGCACAGGTGCTGCATGGCTGTCAGCTCGTGTCGTGAGATGTTGGGTTAAGTCCGCAGCAGGCGCAACCCTTGTCATTAGTTGCTACATTCCAGTTGAGCACTCTAATGAGACTGCCGGTAACCGGAGGAAGGTACAAGGGATGACGTCAAGTCCTCATGGCCCTTATAGGTGGGGCTACGTCATACAATGGCTGTTACAGGGTTGCCAACCCGCGAGGGAGCTAATCCCATAAAACCAGTCGTAGTCCGGATCGCAGTCACCGCTCGACTGCGTGAAGTCGGAATCGCTAGTAATCGCGGATCAACCGCGGTGAATACGTTCCGGGTCTTGTACACCGCCACGTCACACCATGGGGCAGGTCTCGCCAGAAGTAGGTAGCCTAACCGCAAGGAGGCGCTTACCGGCGGGGTTCGTGACTGGGGGGGTGAAGATCGTAACAAGGTAACCGG
+
*((&')(58+.5--02179842,'(,.11/5494;45975./33)/2--,*+).*.4;788;54//++$0.56739074;8:94:54827:96/.+/)*-()).229757*+-882**-23577+//./64-'((**(&&&('-/76579835)&(')#$%&%%,.0123743143439754.-+2*)+),+3-,+00/..++/5247)(014696967-,')'*1347:96133662((%)(*+',/-6-.,-''**+*341*)+2-+,391'14677798;24:./-+2232698+++++41110.700)*)(#%%'-,35'+,2,*98+8,5,::86686348:89:99;730.+,+0)'20022131-2)()&()*470...292108/1+0--/;5,,89673.-/*-&')./185:533/(,%'((*+-.475+.//:68(9.-6.3046359,+,/+($()*.36:01:91/./.316111794;14;8/3++-0+./;8.12&45797),-*,33,/+,(/(')7134848:502()&%+,/-/1*)*0)2)4,(.3,+2811*,+.036555.18728<3,-,.2*.)+-)+89:522/+,2213+%((-/+.&*&)),//.,(&&(+4,,00.-0-/063230,11)*))*'%+.-,-./17,*)#$'*3478+4-'*++1.00,+,,-9;9;;:987.3.--254./5788999814//(+043:7:85642+.6.)*&'/--/.+-,63<2210./+9+-+12-.+03344:')+42/.,-.00./)+.0/45878::*0.%..2380..*+*&*&%)(,.2-1-033995/.3376757/508/,.+++-14588,.(')(+.144568649700,-.0..)2*;608/7.<515-'-.,((-02:070+*..8:93;98:95577:3/434;;3:,.-,&(*%,,354699;4:4340030636352/,+)*/401/45:97..(-'()-8455;9010/12**543,/+**)))+-//,$')/.0/./508112//&-3../8729/('((--/3.--22,-47:0202+,'***/-2.,.)%(&(+140<9864+1579668/.1..)))00+117351)0*-)/-04
@d150630b-efa3-4ade-99a6-cdcc095dce1f ch=387 read=73380 start_time=2019-12-13T02:11:52Z barcode=BC01 runid=2c9cf7bc05858273f10e7d7ec552fc0bd742dc3e
CCGGTTGCAGCAGTACGGCTTCACCCCAGTCATGAATCCTGAAGTGGTAGCGCCCTCCAGGTTAAGCTACCTACTTCTTTACGCAACCCTCCCATGGTGTGACGAGCCGGTGTGTACAAGGCCGGGAACGTATTCCGGTGGCATTCCTGATCCACGATTACTAGCGATTTCCGACTTGGCGAATTCGAGTTGCGGGCTCGTCGGTTACGACGCACTTATGAGGTCCGCTTGCTCTCGCGAGGTCGCTTCTCTTTGTATGCGCCATTTGTAGCGCGTGGTAGCCCTGGTCATGCCAGGGCCATGATGACTTGACGTCATCCCCACCTTCCTCAGTTTACATCACTGGCAATTATCGCTGAGTTCCCGGCCGGACCGCTGGCAGCAAAGGATAAGAGGTTGCGCTCGTTGCGGGACTTAACAACATTTCACAACGCGAGCTGACGACTGACCATGCGCTTACCCTATCTCACGGTTCCCCGGCACATTCTCTCCTCTGAAAACTTCCGTGGATGTCAAGACCAGGTAAGGTTCTTCGCGTTGCATCGAATTAGACCACATGCTCCACCGCTGTGCGGGTCCCCGTCAATTCATTTGAGTTTTAACCTTGCGGCCGTACTCCCCAGGCGGTCGACTTAACGCGTTAGCTCCGGAAGCCACGCCTCAAGGGCACAACGCCTCCAAGTCATCGTTTGCGGCGTGGACTACCGGTATCGATACTGTTTGCTCCCCGCTTTCGCACCTGAGCGTCAGTCTTCGTCCAGGGGCCGCCTTCTATACCGGTATTCCTCCAGATCTCTACGCATTTCACCGCTACACCGATTCTACCGCCCCCCTCTACACGAGGACTCAAGCTTGCCAGTATCAGATGCAGTTCCCAGGTTGAGCCCGGGGATTTCATCTGACTTAACAAACCGCCTGCGTGCGCTTTTACGCCCAGTAATTCGATTAACGCTTGCACCCTCCGTATTACCGCGGCTGCTGGCTGGAGTTAGCCGGTGCTTCTTCTGCGGGTAACGTCAATGTGGGGCAAAGGTATTAGCTTTACTCCCTTCCTCCCCGCTGAAAGTACTTTTACCCAGCCCGAAGGCCTTCTTCATACGCGCGGCATGGCTGCATCAGGCTTGCGCCCATTGTGCAATATTCCCCACTGCCTCCCGGTAGAG
+
86575:&-%'%$/014/0,-/.22;;3,.011;957.5,,-/3-,./*+*+.::3-0'$(--7*((*+,3-,*/09127*''%)+,/6+',4-+776+*%&%(&&.3'-+-*-,.01/-,0--*63493,2/5:9)')',-*'-/--'**))(%'./11--,/-3-'*-'/*)%(('(('(+)1+.,-/32((''&))'#$&'%*/&(-.1,,('()),22/4/00-,/*&&)+232531-0)*).06170072*--22688<5:5*'''((%().,()),/3)),456.8+/)**1419:310--'))&(''$/08859:.)---154,.-.16+%%&((8:491/&$/&%)1$%($%/.50:6,735-969845-5)')'-/91*4-55)($*'46.22789/2/--2932-4,0'',0*(+0+-+005540/10012%1.+(%(&//--.3&$%&(01('%)*(-*,098;360')++*,(+*&&((+*++(')-,)*.536457;87246214405429200.43:84;988351/0019%&$,(()---*)(--506-)/.((*)(*.*&%$,2,'&,-.94;7-2:.--+8<<-3310(+(()0*0.414.:79/(2773:4535466-4**,-,8.'(*..6,/2,04-.03953,(+440.20/.%*/,2+0*2+*$'(/0.*'&,)+.89;998+2'/($%)&$(($$#$-40*..0/2'&(-46/),&*2.,+(,056'',,.5485;+,.,5.2779;720,,.&)-(3023;8837'*,662309376968<:96:;122/.%*%'&/*./1.*&./569.)--,1/10%+-*/./,0+/29118,(0*+0%)+0/0&05-7.+(,.+6.-+63),+/.)07700335.--0.3833948;4:<:::4.'(%&)*+(+,,20,*-.0+/31--01/1/'*-0,-+088/342682:12;7868454502.)&,-)+31..05)0.*,31*/**+//.(4)/54.2+3))(()(*--.5(.(.,0--'*06-(*+/9119462/:8)*664+0-))),635*'+(&'%-++%&()3287:6:<92401'/'**&*%-),**(*&+-(6300.)*+.8/.160,-,,113575:8/$()*-%&)3**)))+)(
@46320007-d95b-488d-80c0-a3526853d679 ch=156 read=51700 start_time=2019-12-13T02:11:51Z barcode=BC01 runid=2c9cf7bc05858273f10e7d7ec552fc0bd742dc3e
CTCCTACGGGGAGGCAGCAGTAGAGAATTTTTCGGCAATGGGGGAAACCCTGACGAGCAACTTCGCGTGAAGGAAGAAGGTTTTCGGATTGTAAAACTTCTGTTATAAAGGAAGAACGGCGGCTACAGGAAATGGTAGCCGAGGTGACGGTACTTTGATAGAAAGCCACGGTAGCACGTGCCAGCAGCCGCGGTAATACGTAGGTGGCAGAAGCGTTATCGCGTGTGGGCGTAAAGAGGAGCGAAGCGGCGGGTCTGTGGTGGCTGAAGCTTAACTTCAGTAAGCCATAGAAACCAGGCAGCTAGGTGCAGGAGAGGATCGTGGAATTCCATGTGTAGCGGTGAAATGCGTAGATATGTGACACCAGTGGCGAAGGCGACGATCTGGCCTGCAACTGACGCTCAGTCGAAAGCGTGGGGAGCAAATGGGGATTAAGATACCCTGGTAGTCCACGCCGTAAACGATGAGTACTAAGTGTTGGATGTCAAGGAAGTTCGGTGCTTGCAGTTAACGTAATAAATTACTCCGCCTGGTAGTACGTTAAGAATGAAACTCAAAGAGATTGACGGGGCCACGGCGGTGGAGCGTAATGGTTTAATTCGAAGCAACGCGAAGAACCTTACCAGGTCTTGACATACCATAAAGGCTCCAGAGATGGAGAGATAGCTATATGAGATACAGGTGGTGCATGGTTGTCGTCAGCTCGTGTCGTGATGTTGGGTTAAGTCCCGCAACGAAGCGCAACCCTTATCGTTAGTTACCATCATTAAGTTGGGACTCTAGCGGACGCTGCCAGTGACAAGCTGGAGGAAGAGCGGGGATGACGTCAAATCATCATGCCCCTTATGACCTGGGCTACACGTGCTACAATGGATGTGGTGCAGAGGAAGCGGCCGCAGGGTGAAGCAAAACCCATAAAACCATTCTCAGTTCGGATTGTAATCTGCAACTCGACTACATGAAGTTGGAATCGCTAGTAATCGCGAATCAGCATGTCGCGGTGAATACGTTCTCTCGGAGCCTTGTACACACCGCCCGTCACACCACGAGTTGACCTTTTGAGGTGGCCACAACCGCAAGGAAGGAGCTGTCTAAGGTGGGATTGATGATTGGGGTGAAGTCGTAACAAGGTAACCGG
+
/33..24066+'+4**//..0+)*%**.8;;2.7;75:4464/()1,4<41/-,'''*6.**,/-41;4394350-20)2+;;7246/.4-+10+(*/,10+%(+,84--*.,*263(40/50127*1.*25*-66/,/('')')(-*)&$&(*.($&-*#'&),08,.+-&(&)*,-.,/8--/.-2.))+')''(*736,0/53821%'')*,9,,,1$$(()21;::8,90*)%1,'**(**(&('(%,1-142-.,)&&(()((%')'/'(,,.(/07;.8;693+05-189:;8+**+*-./28786./).3122/+*,2*5+451211-*+,,-:8.53-,4699878,*'%%'%#&(**+-00,+*(*1.;9:000-*-)085569-,+**5*2.61676%)))*)025'1*)(.7:8-%+.-((+('%+0'/2,('/,+,+-51356:779:1/--/&%$*',-/.%/'(11/-//59,,&'*)*1:6-.-+++)*/.60;1:17847343*-,),.16018055++13/)'$%'0(('*%,8,./476-)&((,*+,./9:4,/%'(-)))-)/%(+-,.)*7:8:915181*-)')3,32**5.((),(%$&(('+*+*.4/0*&)&'%$)-3*0/209*((+,-:97+**)+:465233140//..796/8//8716687:9;876414)223478540(+)))+.5-82130,*/07+*-.5900&(+2/1,47,0-+,4071004;34:8::5431,&)*-69+4230*.--)((*,/359220,+.)*(+-10.2-*)($''.695431.33687:61224543&660(/:22179975**-+,*((,,49857581*,+,0&)./210**,))-)-'+.4*.$*,,&&()'&'-77.;5,//8:7.:;;<:9;167:823-23.-'$*-9782812211.----//70-+9-7.9898740467988,,*0-78)+.3398989'4568887:468621*,)3$)16/5-0/322/5;75;424642125.+++'*((%#$(&&%(%+)'(&%$%%0*.+,,+(0./5+)'()1136..,.+)091(*/.../.5/0.12++,/..2012253.2.,3858/5
