# Supplementary material for: De novo species identification using 16S rRNA gene nanopore sequencing
Source: PeerJ. 2020 Oct 21;8:e10029. doi: 10.7717/peerj.10029 (PMC7585375; doi:10.7717/peerj.10029)
Supplement: Supplemental Information 2 — Contains raw reads. [file peerj-08-10029-s002.zip › pass_fastq_runid_2c9cf7bc05858273f10e7d7ec552fc0bd742dc3e_154.fastq]

@268db2fb-320a-4bce-a948-43f49cf6273a ch=189 read=92229 start_time=2019-12-13T02:12:12Z barcode=BC01 runid=2c9cf7bc05858273f10e7d7ec552fc0bd742dc3e
TTGGTATGGCAGTGGTTGCATGTTGCTATTGCCGAGAAGTTGTCTGGGTATGCTATGTTAACCTTTCTGTTGGTGCTGATATTGCTCCTACGGGAGGCAGCAGTGGGGAATATTGCACAATGGGGGAAACCCTGATGCAGCAACGCCGCGTGAGTGATGAAGGTTTTCGGATCGTAAAGCTCTGTCTTTGGGGAAGATAATGGCGGTACCCAGAGGAGCCACGGCTAACTACGTACCAGCAGCCGCGGTAATACGTAAGGTGGCGACGTATCCAGGTTACTGGGCATCTGAGGCGGATGATGATTAGGTGGGATGTGAAATACGGGCTCAACTTGGGTGCTGCATTCCAAACTGGTTATCTAGAGTGCAGGAAATTGGAATTCCTAGTGCTTAGCGGTGAAATGCGTAGAGATTAGGAAGGATACACCAGTGGCGAAGGCGACTCTCTGGACTGTAAACTGACGCTGGGGCTCAGCGTGGGGAGCAACAGGATTAAGATACCCTGGTAGTCCACGCCGTAAACGATGAATACTAGGTGTGGGGGTTTCAACCTCGGTGCGCCGCCGCACGCATTAAAGGCATTCCCGCCTGGAAATTACGGTCTGGGTAAAACTCAAAGAGGTTTGACGGGGATTACAAGCGGAGCATGGTTTAATTCGAAGCAGCACTTGAAAGAACTACCACTTGACATCCCTTGCATTACTCAATCGAGGAAATCCCTTCGGGGACAAGGTGACAAGGTGGTGCGCATGGTTGTCGATCGGCTCGTGTGGTGAAATTCATTGGGTTAAGTCCCGCAACGAGCGCAACCCTTGTCGTTAGTTACCGTTAAGTTGAGGGACTCTAGCGAGACTACCTGGGTTAACCAGGAGGAAGGTGGGATGACGTCAAATCATCATGCCCCTTATGTGTGGGGCTACGTGCTACAATGGCTGGTACAGAGATGCAATACCGTGAGGAACTGGAGCCAAACTTTGGAAAACCAGTCTCTGATTTCCGTTGTAGGCTGAAACTCGCCTACATGAAGCTGGAGTTACTTCAAGTAATCGCGAATCAGAATGTTGGGTACAGATACGTTCCCGGGTCTTGTACACACCGCCGTCACACCATGAGAGTTAGCCCCAGTCCCGTGACAACGCAAGGAAGGCAGCGGTAACCGAAGGTAGGGTCAGCGGTGGGGAGGAATTGAAAGTCAATAACAAGGTATGGAG
+
$$#''#%$$$$(*&(''$&$+&-0,.0&2%%*'')$)(),4/--&&+((*2)),&,&0,./-23;3/2329/42344.-,,*4--,1%%'+,5801643361471,4-,1.+4,((+,2;54:63*(.,5<///89783331322292/-.&&&),,/-,/*/-:711+:155//28.,--999824;3277+(*,.515.-&.033-56+)(()'(*.2312+.,1--04618-7:6242+/4%2(/-4-.-763-(/',-+*(%'%(*+.'$/'*&$(+)/-0%/)**%+(%++,++))*,20.5885;8761.)/0+($(&,0,/01.(*'3:3979889596*)34*--5,+9,--22-+,,)'')'*&%,%&(.(3+03**051&)%$'*86658;510387,,+*)40*43//**&%((+/7*,,,1-,,1,20260-./-167762/,'+&)*+*-'((+&4749*)''*2636*(''+--1,/((1('',6,65+(,/-('',-&(/2669:;:2///03<:31('(-.01)367+/;52*++'')'&$%''+*$%##'(*'*)-1-,'%('(//34('+.*(%%%%&&)+2941*-0)&.;<3020'**%&'%)-)(*0)*67*(&"$$$$$&'$'(+,/318//76:3+-+&()%*$(%$)07+'(%%$&(,'(%&*+.8714,..--*43'**'((/.&'**)-*(1/,2850::4134,*,,.14*)06-4,*('&'%++10+&&%(%)))++,.)3(-%%$$%&'&,('/+-1001&)(,44)',-.0/--2/221174,600058:88.8,).''+//+1,+*-9*980-+)%%%'()'(%/6005*0,5+40+21**+-)(+',47/24220-15;411388((&/+3..344342)'2+*++,-**.6;9223/1988786768..-..333;2/.0./.+**'(($1+++5/;:/.61*&&.-.2-7077810)'%07(04327),-210/-+7,+03-..((,%*').,-/5,+)7+((*+&.**+4976,,)&2*,*+(,)&))%%*%%$'&0/1235/6+(,010-/.+,1/..,07469/25--+/.0/.*)()4.&*+))(&0/2*&'''&'(-+&''%***'(&$$')(+(*'-3/,++/,+.0/-./04,,,),/()*'*'1)*053.00(&*),+-,,+)(&),*)
@c92d9beb-b3e8-4ead-a609-a7d90481eea9 ch=439 read=73784 start_time=2019-12-13T02:12:08Z barcode=BC01 runid=2c9cf7bc05858273f10e7d7ec552fc0bd742dc3e
TTGGTATGCTTCGTTCAGTTACGTATTGCTCCTTGTTACGACTTCACTACTTGAATCACAAGTGGTAAGCGCCCTCCCGAAGGTTAAGCTACCTACTTCTTTGCAACCCACTCCATGGTGTGACGGGCGGTGTGTACAAGGCCCGGGAACGTATTCACCGTAGCATTCTGATCCACGATTACTAGCGATTCCGACTTCATGGAGTCGAGTTGCAGACTCAATCCGGACTACGACGCACTTTATGAGGTCCGCTTGCCCTCGCGAGGTCGCTTCTCTTTGTATGCGCCATTGTAGCACGTGTGTAGCCCTGGTCGTAAAAGCCATGATGACTTGACGTCATCCCACCTTCCTCCAGTTTATCACTGGCAGTCCTTACAGAGTTCAGCCGGACCGCTGGCAACAAAGGATAAAGGGTTGCGCTCGCGGGACTTAACCCAACATTTCACAACACGAGCTGACGGCTCTTCATGCAGCACCTGTCTCACGGTTCCCGAAGGCATTCTCATCTGTAGAAACTTCCGTGGATGTCAAGACCAGGTAAGGTTCTTCGCGTTGCATCGAATTAAACCACATGCTCCACCGCTTGTGCGGGCCCGTCGAATTCGTTTGAGTTTTAACCTTTGCGGCCGTACTCCCCAGGCGGTCGACTTAACGCGTTAGCTCCGGAAGCCGCCTCAAGGGCGCAACCTCCAAGTCGACTCGTTTACGGCGTGGACTACCAGAATTATCTAATCTGTTTATCCCCACGCTTTCGCACCTGAGCGTCAGTCTTCGTCAGGGGCCGCCTTCGCCACCGGTATCAGATCTCTACGCATTTCACCGCTACACCTGGAATTCTACCTCCTACGAGACTCAAGCTTGCCGGTATCAGATGCAGTTCCCAGGTTGAGCCAGAGTTTCACATCCTGACTTAACAAACCGCCTGCGTGCGCTACGCCCAGTAGTCCGATTAACGCTTGCACCCTCCGTATTACCGCGCTGGCACAGGAGTTAGCCGGTGCTTCTTCTGCGGAGTAACGTCAATGAGCAAAGATTAACTCCTTCCTCCCGCTGAAATTGCTTTTACAACCCGAAGGCCTTCTTCATACGCGGCGTGGCTGCATCAGGCTTGCGCCGCCCATTGTGCAATATTCCCCACTGCTGCCTCCCG
+
##%,,**%*,3/.38*%526/0-7/-7//08161*4)#%)*67960+&&%(*+494+''+.124966'')-/5,+--(%&0'+-,6/-/12:<8879:42:3-0/708)'')0.+,/.,687787;94*2//2.0387705(2')051.*+./49656;58'5667:8600001,/004;43353881:02.-+,/10135.'*+,.-7-<-.)31448.;2306659831736,,')079411002155-,/-*/;902-00-+('(&)-513/4;7067:9:9;;6891,+,,)10102.,---5523;;:043.-)%&(()+122575;45588::,90,)488;9937./05:5-//79.9--+434(('&&**,.35/%+-,1318:54317-1,.7<,00:999*000/:597898365:9173839/4..402,2.++/334.32651100/3+)%(,30&''-,*4346'*-0662765:9185.,2,-+-*04/1./*'#''&+,,,.61:346<::7883478782,,*/0/13<:9<:8:3/3//056)&).*29859----.11..-084504./.1&0,39,*22('+&7))2:9./)7<<11:53142,./303-335.598-,242/98878181<2:661//,*,-3/11.4--/(,/3585*84/19746921010072)('*))-44'*(/3588;98875;5-'%-'(*844106/-6;6-..370++*,296/,.+.4/4+052000148:<9336%'46+/227:9<9(%%'-1&(+(()),/423142789/7:3-/16-./,-'1012.3,3.74,32'-''*44021224(()019517(/.1262224--&1+-69-,4323)&203&+'**4.++,,,1-+,..013139:77:5786677754+).'+-16/++0/%0(1+,/80-,().))+*06145:67618/28('%#%(&&$%#)($(.6/00.&,,,49;7::::9963&,,1674560900/44/5'&%,$$#'(0707/0,170+7((,*&+($')))&')**2'(')'2*826-+.++$$%((+10//8761.-+*-4')()**(*))-+-36'.-+-/3+8++,2154.+5441*+./-50''
@6f6b44a6-5205-4d42-ad9c-ab2c829cf309 ch=131 read=54884 start_time=2019-12-13T02:12:07Z barcode=BC01 runid=2c9cf7bc05858273f10e7d7ec552fc0bd742dc3e
CTCCTCGGGAGGCAGCAGTGGGAATATTGCACAATGGGCACAAGCCTGATGCAACCATGCCGCGTGTATGAAGAAAGACCTTCGGGTTGTAAAGTACTTTCAGCGGGGAGAAGGGAGTAAAGTTAATACCTTTGCTCATTGACGTTACCCGCAGAAGAAACTTACCAGCTAACTCCCGTGCCAGCAGCCGGCAATACGGAGGGTGCAAGCGTTAATCAGATTACTGGGCGTAAAGCGCACGCAGGCGGTTTAAGTCAGATGTGAAATCCCCAGGCTCAACCTGAGACTGCATCTGATACTGTAGTGAGTCTCGTAGAAGGGGTAGAATTCCAGGTGTAGCGGTGAAATGCGTAGAAGTCTGGAGGAATACCGGTGGCGAAGGCAGCCCCTGGACGAACTGACGCTCGGAGTGCAGCGTGGGGGGGCAAACGGGATTAGATACCCTGGTAGTCCACGCCGTAAACGATACGACTTGGAGGTTGTGCCCTTGAGGGCGTAGCTTCCAGGCCTAACGCGTTAAGTCGACCGCCTGGGAAGTACGCAAAGGTTAAGAAACTCAAATGAATTGACGGGGGTACAGAAGCGGTGGAGCATGTGGTTTAATTCGATGCAACGCGAAGAACCTTCTGGTCTTGACATCCGGAAGTTTTCAGGGTAGAATGTGCCTTCGGGAACCGTGAGACGGAGTGCTGCGTAACATCGTCAGCTCGTGTTGTGAAATGTTGGGTTAAGTCCCGCAACGGAAGCGCAACCCGCGCCCATCAGCACTGTTGCCGGCGATTCCGGCCGGGAACTCAAAGAGGAGACTGCCAGTGATAAACTGGAGGAAGGTGGGGATGACGTCAGAGTCATCATGAAAGCCCTTACGACCAGGGCTACCACACGTGCTACAATGGCGCATACAAAGAGAAGCGACCTCGCGGAAACAAGCGGACCTCATAAAGTGCGTCGTAGTCGGATTGGAGTCTGCAACTCGGCTCCATGAAGTCAGAATCGCTAGTAATCGTGGATCAAGAATGCCACGGTGAATACGTTCCCGGGCGCGCACACCGCCCGTCACACCATGGGAGTGGGTTTTTGAAGTAGGTAGCTTAACCTTCGGAGGCGCTTACCACTTTGTGATTCATGACTGGGGTGAAGTCGTAACAAGGTAACCGGAAGATAGAGCGACGAACGTGGAGTTACTTACAAAGGCACCGACAACTTTCTTCCAGCACCAACATGCGTGAAAAAAAGA
+
-16767.;:229238988;79.*0./82-,+,35565,+('1/+193337152*2357-97/1011678767**-+)(03424)-03;/48:3,+))&**./04.071'&(),2.)''+78/.:09012:.;62386&8&&&,*/0.4<0,2-+-+%*+&&('+69202.2-,+.3,.0765010*,.(-,,061124-/(()/04;:4654:3913%%-/0023;;8854582)+'+'/*.01::2919())439./1:552476-345*%15305/953.*'(./4221/0**,/,,1.()%$()+-0576980/3+/2,-1*3+3,3++4:42-*.--.)+-50--/346&(%'(01;2170050/59/8.3-++//,-,%,396--35*3550..--36888)(#%+,',&')0-+-16*'&-666'87,0..+54.7:.-/3/*0241,-07;9:::,30*(#&'(--/21-41-8/2-6:++-.-05)*11%,,.-0-&..,,+891-*+.444)+1/(4626:536.*&('&'%(,/()',*0-'-/5.13/::0004757561-0*$*%&'')**,/:99/-..241**.6::588;://0/.6/104115'(1-0*)*+-1898865779,(')'+*3<:.-5011+&&(,2),-0:600/995961343)-/4'4%'(..8543,/4,,00364(.//1,0+,0,.,05++1424:95:141/6.&&)+.6),'',.9:6/3;2)*'))'(.+%(((*-22:230&...'6-2/3/341:0-026:89+)'*+)--77;:7&1/-+,.476888-(.*0/723;:277413215/%&'*,+/.('&&')'(1,(/)+,..;0277//,,('**,.,.3969181-421210,-09,+**+,)**%('(*.3/((((+3.()-720625--/:1/18:678,6.112,8030,,*,.0:4803/24-(*()*%((*2001242789721.++--,11:894520'(.40590.//7001;999133/1.,,))%&#%#)(..+154,.200/19335;.**+/110/(($%+)&(%)+-0)),,9,53529.1&),*2319129(0022....04/.00055642((')')*11689848-:.646340520562-,./0:9-**&%'&)$'),&%&%'&-.,+&,-/5193-*+/70-3:*++11/21/&+')$*()"($-2-,)$&
@b12c2c8a-792e-4ae8-a5c9-281d78539ae8 ch=449 read=23904 start_time=2019-12-13T02:12:07Z barcode=BC01 runid=2c9cf7bc05858273f10e7d7ec552fc0bd742dc3e
CCGTTACCAACGTACGACTTCACCCCAATCATCAATCCCTGTAGATGGCTCCATTCCTTGGGTTAGGCCACCGGCCTGAGACGTTATCAACTCTCGTGATGGTGTGACGGGCGGTGTGTACAAAGGCCGAGAACGTATTCACCGCGACATGCTGATTCCGCGATTACTAGCGATTCCAACTTCATGTAGTCGAGTTGCACCGTTACAATCCGGGCTGAAAATGGTTTATGGGTTTTGCTTCACCTCGCGGCTTCGCTTCCTCCTGCACCATCATTTAGCACGTGTGTAGCCCAGGTCATAAGGGGCATGATTTGACGTCATCGCCTTCCTCCCAACTTGTCACTGGCAGTCTCATAGAGTCCCCAACTTAATGATGGTAACCTAGCGATAGGGTTGCGCTCGTTGCGGGACTTAACTTAACATCTCCTGACACGAGCTGACGACAGAAAGCCATGCACCACCTGTATCTCATATAGCTATCTCTCCATCTCTGGAGCCTTTATGGTATGTCAAGACCTGGTAAGGTTCTTCGCATTGCTTCGAATTAAACCACATGCTCCACCGCTTGTGCGGGGCCCGTCAATTCCTTTGAGTTTCATTCTTGCAGACGTACTACTCAGGCGAATTACTTATTGCGTTAACTGCGGCACTGAACTTTGACATCCCAACACTTGGTACTCATCGTTTACGGCGTGGACTACTAGGGTATCTAATCCTATTTGCTCCCCACGCTTTCGGGACTGAGCGTCAGTTGCAGGGCCAGATCGTGCCTTCGCCACTGGTGTTCCTCCATATATCTACGCATTTCACCGCTACACCTTGGAATTCCCGATCCTCTCCTGCCTCTAGCTGCCTGGTTTCTATGGCTTACTGAAGTTAAGCTTCGGGCTCTACAGACCTTGCTGCCGCCTGCTCCCTCTTTACGCCAATAATTTCCGGATAACGCTTGCCACCTACGTATTACCGCGGCTGCTGGCACGTGGTAGCCAGTGGCTCAATAAAGTACCGTCACTCGGCTACCACCATTTCTGTAGCCGCCGTTCTTCCTTTATAACGAAGTTACAATCGAAAACCTTCTTCCTTCGCGGCGTTGCTCGGTCGGGGTTCCCCATTGCCGAAAATTCCTGCTGCCTCCGTAGGG
+
73-4.',,*)-'3'+*%),*0*+052-5687977:.7/)$&*%*&(+-,,,0%''(%%&*'1*5/075812-/,6,(+&'$&'',,1/32/./-1),($)*-/3878:5845,2,-../*535+1010+,+03212+..,+-1,.'&*(,--01+2-0)&-*+./-,+*((+-06++3*-364898878731/222&+&(&)*2(+/952+/)(*)'+67.341:<;*12<0/865+/4:1'*1/3/1+369:9110,0,)+)))*)-/-,)%+,($%&&*--/1/1/0-91*-2--,,28*57-0*,,+-93-,/+--013)/.472505,)-,,-4.//*,(-/32363,0%')&''*/8:.--)&(,,*+--379845-*(&)),-*,31/932/03-39:49095/)))+*+)'0/6455*,&$(/078887633+34)7,&()(,.2/-,0,--)0**(.,0228'*,0&/.-/5633-2.-.54334:11314:0./0(+11889--.)2530/+'%&)*8469857577011:2-+2-2,;5:0-.(426897//2+&%$%$%$(,/+23(+56+3/9132:60.42;:72:964:34&&/*))%,-(*-.-79:+*0+/*+)7*-51208381/0..-82,3549;76:<.//548++-.)$&'%',))/13289,83,*/-:3226911)*.11-322458,6,,0+*)-40-/0617.')-.3;:/.:9//--+&,014.1-8,.,+%&.-+,+,++,()$%'.+3;723/738:<98404)*,-5500000654<43233,./-,'*&)&.'2*3*1(&&(*8656588555233*((+,-.-().-6922687:77:464,5++713)%(*/,(.+,'%$$%()-/&%%$&(*03035--..24+,.0:3-0.8+)*(''$)*.)7,87/00-//3/1:355+*.-002;45:77290./0/0-+')*-($%%'+'%'*'%&'%'*)56,-417;665%'*,..,.*,&&/4039/0,-+(&'(%&%)(4,326-.8912294.-)(*2(,/:-2()382.////38676:4,-'('++3/-.2,;/1&7:*3-.6;7-59+1322943-/+''(3233918:+/52,(
@048182d5-338f-424e-860f-0e8aa6922800 ch=453 read=91755 start_time=2019-12-13T02:12:05Z barcode=BC01 runid=2c9cf7bc05858273f10e7d7ec552fc0bd742dc3e
CCGGTTACCTTGTTACGACTTCACCCGGTCATGAATCACAAGTGGTAGCGCCCTCCCGAAAGGTTAAGCTACCTACTTCTTTGCAGCCCTCCCATGGTGTGACGGGCGGTGTGTACAAGGCCGAGACGTATTCACCGTGGCATTCTGATCCACGATTACTAGCGATTCCGACTTCATGGAGTCGAGTTGCAGGCTCAATCCGGACTACGACGCTTTATGGTCCGCTTTGCTCTCGCGAAGTCGCTTCTCTTTGTATGCGCCATTGTAGCACGTGTGTAGCCCTGGTCGTAAGGGCCATGATGACTTGACGTCATCCCACCTTCCTCCAGTTTATCACTGGTCTCGCTTTGAGTTCCCGGCCGGACCGCTGGCAACAAAGGATAAGGGTTGCGCTCGTTGGGACTTAACCCAACATTTCACAGCACGAGCTGACGACAGCCATGCAGCACCTGTCTCTACGGTTCCCGAAGGCATTCTCATCTCTGAAAACTTCGTGGATGTAAGACCAGGTAAGGTTCTTCGCGTCATCGAATTAAACCACATGCTCCACCGGCATTGCGGGCCAGAAATCAATTCATTTGAGTTTAACCTTGCGGCCGTACTCCCCAGGCAGTCCGACTTAACGCGTTAGCTCCGGAAGCCACGCCTCAAGGGCACAACCTCCAAGTCGACATCGTTTGGCGTGGACTGCACCAGGGTATCTAATCCTGTTTGCTCCCCAGCACCTGAGCGTCAGTCTTCGTCCAGGGGCCGCCTTCGCCACCGGTATTCCTCAGATCTCTACGCATTTCACGCTACGCAGATTCTACCCCCTCTACGAGACTCCAGCTTGCCGGTATCAGATGCAGTTCCCAGGTTAGGCCGGGGATTTCACATCTGACTTAACAAACCGTGCGCTTTGCGCCCAGTAATTCCCGATTAACGCTTGCACCCTCCGCGTATTGCTGCACCGCGGAGGTTAAGCCGGTCTTCTTCTGCGGGTGGCAACGTCAATTAGGTAGAGGTAATTAGCTTTTGCTCCTTCCTCCCCGCTGAAAGTACTTTACAACCCGAGGTAGCCTTCTTCATACTGCGCGGCATGGCTGCATCAGGCTTGCGCCCATTTGCAATATTCCCCTGCTGCCTCCCGTG
+
6:,70:./408117-.+)-104+50+*,++'*0/6565830,./821/00374./6/++*'*)7,9//166983,..1,04.,40'/2)'+9,*72986658:8;:878733/1/346394.-)-/.18224/-.52727111:7,+++-''))/.5/12667778<643455;69982),,1+*1,7-+&*&**/+;49579887324(*%()33154563+,--2+()00))()(1514401/2.43171+'(*+:979,.3)++*)&)*++0,+))*4.-297;581/+36780-,,-,-.-3.0/%1576135*-5696401,*.2;8123771/'**-1)+0*/-*.231:4-413079;9524,5--'55;*4-871/+0/00.0310301:/986/5/5,40)./1.8;-*,-+%,*,*)+*),-52010,08786853879965410*%%'*0/79;8-3/./987:911,..0.-('+36/2.,,58;50),(3,284*+)).+/.395::837776234364242<5;:10.0-)*/+*2/*&&%*''(/40/(%%)-*())1/97(489...9;8,54+7++,,/./))*0.116+0026&20.-..**-,/,,*)/+&(*+/+)-(/%-*&-+2437)2)-))(,/-0-*.*2-155740./.-.-**.02473+**&)#%'&.'&,)())'*-2/12/:+**+61-(''))/41454977789978/.+)-))-082-82383;959:26253217<5-02)*//--%,+-.0.3:5-(-'))*+%)%&*12143097/*((($,*+000),%&&(*/.28%'/)+./15630'3417)()0283*0/1/+512(21))***10///2.6.9.&''&&*,-/+).,)&+*+/*)+./37;*&%%%3+10.)()***$/00+/*'(')+/)$'%%&&**(''+%''//+*(+/+0.+-71393246'2+)+,*(*+++*,(,%&+&%(%%'%&%)-'&'&'*++,.187,:4)**83.-:83-1+'-'(,-)*...14)(),+'('(&*-57:664--&&(),.01333551///03)1,.37+-'((&%+)*)..5032.010*(,,0,,)),)(')(
@7ca49eab-1400-47d0-8f2b-6601d68b8c4a ch=146 read=57987 start_time=2019-12-13T02:12:16Z barcode=BC01 runid=2c9cf7bc05858273f10e7d7ec552fc0bd742dc3e
CTCCTACGGGGAGGCAGCAGTGGGAATATTATTGCACAATGGGGCGCAAGCCTGATGCAGCCATGCCGCGTGTATGAAGAAGGCCTTCGGGTTAATAAAGTACTTTCAGCGGGGAGGAAGGGGTAAAGTTAATACCTTTGCTCATTGACGTTACCCGCAGAAAAAAGCACCGTAACTCGTGCCAGCAGCCGCGGTAATACCCGGAGGGTGCAAGCGTTAATCAGATTACTGGGCGTAAAGCGCGCAGGCGGTTTTGTTAAGTCAGATGTGAAATCCCCAGGCTCAACCTGGGAACTGCATCACAAATACTGGCAACTTGAGTCTCGTAGAGTGCATTCAGGTGTAGCGGTGAAATGCGTAGAGATCTGGAGGAATACCGAAAGGCGGCCCCCTGGACAGCAGGCGCTTCCAGGTGCAGCGTGGGGAGCAAACAGGATTAGATACCCTGGTAGTCCACGCCGTAAACGATGTCGACTTGGAGGTTGTGCCCCTTGAGCGTGGCTTCCGGAGCTAACGCGTTAAGTCGACCGCGCCTGGGGGGTACGACCGCAAGGTTAAAACTCAAATGAATTGACGGGGGCCCGCACAGAAGCGGTGGAGCACGTGGTTTAATTCCCGATGCAACGCGAAAGACGCCTGGTCTTGAGCATCACGGAAGTTTTCAGAGGTGAGAATGTGCCTTCGGGAACCGTGAGACGGACTGCTGCATGGCTGTCGTCAGCTCGTGTTGTGAAATGTTGGGTTAAGTCCCGCAACAGGCAGCCCTTATCCTTTGTTGCCAGCGGCCGGCCGAAGACTCCAAAGGGGGGGCTACTTGAGAGTGATAAACTGGAGGAAGGTGGGGATGACGTCAGAGTCATCATGGCCCTTACGACCAGGGCTACGTGCTACAATGGCGCATACAAAGAGAAGCGACCTCGCGAGAACAAGCGGACCTCATAAAAAAGTGCGTCGTAGTCGGATTGGAGTCTGCAACTCGACTCCATGAAATTAGAATCGCTAGTAATCGTGGATCCAGAATGCCACGAATACGTTCCCAGGCCTTGTACACACCGCCCGTCACACCATGGGGGGAGTGGGTTTACGCAAAGAAGTAGGTAGCTTAACCTTCGGGAGGCGCTTACCACTTTGTGATTCATGACTGGGGTGAAGTCGTAACAAGGTAACCGG
+
*)/'%()))4.-/8..76,02**&,*300/)2,++*,2002//)+).36/373779-+*&*/0559844442345551(*++'46405*-4.8'(*59/'6*,0921.0/19:)*,+-2,3/**2;903000.//1.,4/021$0'.%4317./91./(-,.342+()&0(&'*$*+5')11:.1.--0((***,5-.-7++,-*//'*(+/00232:2135**%1(+,;:<:8++//,-/01%/%')(/2,6:('-104-/:*+-742,.95,577,'5976929574745*31:443/-$%)++(&*,38.5/(**+*-./46483.*-(*)+.4,(),,./0/0060-/81-12./++--/055:/+5.):33.+'**'&('&+*430,*/5-0&''$(&''&&'-)*17772(,+.3376('+-:;.7)16,401(./56;0038877432+,.2:4665'212336:4))&%,($,(29*+*040(-+,*+,2101*&'*),4,-.,0411--1;6/.75679:24'.20(&)''%&%('%+3)/./)./5/9;4778879/./132556.4:8*83)',*-*&)().-1-15.-.*..0288:21)),2('(++-666432,.5(,+-',,*,75454/+%,486),421402;<60-,(11++,,0645608;48;1;:7:8;9:96764-/&$%*+846554:9:99742,)*/+40/'4(((.05.*(.741658552518,-1214(*1+&#+-&(('-2/-8/,0:1470+-,+)))/.0+)'%''(.)//(').*'+%40,/.(*)(%)).**,-()+++*2-*708559<858557345.'),.657613089<0.+''++7.,4982))*'(02./-0/,-63366758:8-)*'+()+4124/011/,('$%-1*/.435721456/8/6,.0.1499477667(3)2/-,)*+.3(6'')+3110025355.-$*&$(,4/340,%+*,53310/6/.7'*,59889:0200249:79815,&//3-,*%+()*/,5:,8;,+6655315222882-+)+,.5-46)$*(+-4-&*-*+,10..*+.-4/45799*94/152665835;245:722368<98734410-2)(,&-**-/2-(',2)7.7:898/
@8b2fb5e6-2a3c-40ab-b7f8-4553546c3eaf ch=110 read=97826 start_time=2019-12-13T02:12:16Z barcode=BC01 runid=2c9cf7bc05858273f10e7d7ec552fc0bd742dc3e
CGGTTACCTTGTTACGTGACTTCACCCAGTCATGAATCCTGGTGGTAAGCGCCCTCGAGTTAAGCTACCTCGCTTCTTTGCAGCCCACTCCCATGGTATGACGGGCGGTGTGTACAAGGCCCGGGAACGTATTCACCGTGGCATTCTGATCCACGATTACTAGCGATTCCGACTTCATGGAGTCAGGTTGCCAGACTCAATCCGGACTACGACGCACTTTATGAGGTCGCTTGCTCGCGAGTCGCTTCTCTTTGTATGCGCCATTGTAGCACGTGTGTAGCCCTGGTCGTAAAGGGCCATGATGACTGACGTCATCCCACCTTCTGATTTATCACTGGCAGTCTCCTTTGAGTTCCCGGCCGGACCGCTGGCAACAAAGGATAAGGGTTGCGCTCGTTGCGGGACTTAACAGCATTTCACAACACAGGCTGACGACAGCCATCTGGCCTGTCTCACGGTTCCCGAAGGCACATTCTCATCTCTGAAAACTTCCCGTGGATGTCAAGACCAGGTAAGGTTCTTCGCGTTGCATCCAGATTAAACCATGCTCCACCGCTTGTGCGGGCCCCGTCCATTTGAGTTTTAACCTTGCGGCCATTACTCCCCAGGCGGTCGGCTTAACGCGTTAGCTCCGGAAGCCACGCCTCAAGGGCACAACAAGTCGACATCGTTTGCGGCGTGGACTGCAGGGTGTCTAATCCTGTTTGCTCCCCACGCTTTCGCCACCTGAGCGTCAGTCTTCGTCCAGGGCCGCCTTCGCCACCGATGCATCAGATCTGCGCGTTTCACCGCTACACCTGGAATTCTACCCCCCCCTCTGCAGGACTCAAGCTTGCCGGTATCAGATGCAGTTCCCAGGTTGAGCCCGGGGATTTCACATCTGACTTAACAAACCGCCTGCGTGCGCTTACGCCCAGTAATTCCGATTAACGCTTGCACCCTCCGTATTACCGCGGCTGCTGGCTGGAGTTAGCCAGTGCTTCTTCTGCGGGTAACGTCAATGAGCAAAGGTATTAACTGCTCCTTCCTCCCGCTGAAATTGCTGGCCAGGGCCTTCTTCATACACGCGGCATGGCTGCATCAGGCTTGCCCGCAGTACAATGTTACTGCTGCCTCCGTAGAGG
+
2.20513414*1+))*&((+-3:053-+-7/*,,-9/9,(.'&)+),.,-.18/0-((''3)0'+)(,*)'$('.+/3*&'#$2/-'()86/%$'*&%(*221;9301))*')&.1168.9,&06/0/*-))2,-.:0325103;4-,,-5**++327-+(%''')/40/0./,,,*./,*,-/+,6/7,'+&'./150;6816343-,,./1)+'*+3/..--2.-,&&('&')+)+,)++/.0263515820335789;;/:/+*+/314221421223<734;:91743)-,2,:30.+,++'))345243+93+)2418.)+)4;5156566572.-.//6-*0+*+/0817)++1*/4051/0080.6,25:)3/78,(-*(*3-00566070'(*20/)&%*%(%((-0:*-&'/1/,3+/753/,-*,1426651.'(%)''(-475+.*24<08-*-0/3)')*,53)+-21)%-%)43+35-63''-1:::79700./18-,*,&'*,298;;636.4/./439)%'/-/:;6390.04441.41,/*1)*+72.()/5)%)+3,8;:04*999+200,***)*1/6%5&&)+4949-389245+'%'('6,1.)),+)-325-+(+*+263444;9914,4.,,),&**.,0579:399-:;-&4*83.-/-*24(0)/-(+',+()('$&++28.+,-2875),..-2/3-)+*/3--(/46:624336<8821+%/7.442487;9897236,),(*(-1*+1552&/*($.4,5068*031121:4571616154748554:5/62)0&)/-28871)*-)(/,&21659+/03-//12;::/,.6190//07+(26.)1;,+/.+,1-/030611+,3/03/39778464.+),*((,-7-*)-/4059(*+03011*,.*)))046413&-+0<89:6,6)))&(-2+,$',$'12./14(540024168:8894873459797161/+014:*/+1.//1)(.$)+18.840+65+)/0)***(-(*'''0)$*35287;56;7541.'--/2;5601/,-,..//%../.2-/.''&%*,+)*+*$,&&),,-1-14/32+-/,*++
@fa68abd5-30f5-47df-a821-e55b770a265b ch=82 read=58873 start_time=2019-12-13T02:12:30Z barcode=BC01 runid=2c9cf7bc05858273f10e7d7ec552fc0bd742dc3e
CCGGTTACCTTGTTACGACTTCACCCCAATCGCTGACCCTACCTTCGACGCTGCCTCAGCGCGGTTAAGCTCACGGACTTCGGGTATTGCCAACTCTCATGATTGTGACGGGCGGTGTGTACAAGACCGGAACATTCACCGCGACATTCTGATTCGCGATTACTAACTCCAGCAGGCGGTTCAGCCTACAATCGAACTGAGACTGGTTTTAAAAGGATTTGGCTCCACCTCACGGTATTGCATCTCTGTACCAGCCATTGCTTGGCACGTGTGTAGCCCTGCATAAGAGGGCATGATGATTTGACGTCATCCCACCTTCACTCCTGGTAGCAGGCAGTCTCGCTAGAGTCCTCAACAATGGTAACTAACGACAAGGGTTGCGCTCGTTGCGGGACTTAACCAACATCTCACGACGCGAGCTGACGACAACCATGCACCACCTGTCACCTTGTCCCCGAAGAGTTCCTCGATTAAAGAGTAATGCAAGGGATGTCAAGTGTAGAGTAAGGTTCTTCGCGTTTATGAATTAAACCACATGCTCCGCTGCTTATTGCGGGTCGATCAATTCCTTTGAGTTTTAATCTTGCGACCGTACTCCCCAGGCGGAATACTTAATGCCGTTAGCGGCGGCACGGAGGTGTTGAAACCCCACACCTAGTATTCATCGTTTACGGCGTGGACTACCAGGGTATCTAATCTGTTTGCTCCCCACGCTTTCGAGCCTCAGCGTCGGTTACAGAGAGTCGCCTTCGCCACTGGTGTTGCTTCTAATCTCTACGCATTTCACCGCTACACTAGAATTCCACTCTCCTCTCTCCTCCTAGATAACCAGTTTGGAATGCAGCACCAAAGTTGAGCCGGGTATTTCACATCGCAATCATCCGCCTACGCTCCTTGCGCCCAGTAAATCCGGATAACGCTCGCCACCTACGTATTACCGCGGCTGCTGGCGCATCAGTTAGCCGTGTGGGTACCGTCATTATCTTCCCCAAAGACAGAGCTTTACGATCCGAAAACCTTCGCTCACGCGGCGTTGCTGCATCAGGGTTTCCCCCATTGTGCAATATCCCCTGCTGCCTCCCGTAGGAG
+
;)+);,,9445218/20/12<1.276,0013-,-,,,9*+18<842+%+#&,//643'*,/01/,51-+,+.(+,3.47;6,.1+/040391).---.-2-+,2,01.)&*)*/-3(()0*3*1*001*-(**%,%&$-2/221322<76700,+-/11/5++),+)-:*(())/23337;-.2391364;:;357700001.3100:;*/5.'*,%2--.43788,././.2301,3/-,(,-066785:95578-15(&''&*/////0)**036;41)1/,/2,&158745122107;5/./558:33:5+,-.-,+,,.1)+)+%+,118957:98:,+,0''+.29885.1221*./.2222611.410.22097:983333:78078/-0/2/'(')'**+,+'())-&,)---,)'+./3.9/:/713035/23038546:49412:<,)-.+')*4)//13-:,1/,''()07445:5+:9.9666/,,05673&*,0/'2,;97;802-02(&(((,2,49:3;00/078980++2$'+,$,''(3854/-%),48585)/8+*,--;</.://-;000.3,+*-.,39:0,/.8*1-5..-3.301/,-,.20/..0-./,+*.,(*+-..:,)41-23+&)&070/1456<789977;4.1.71119;::889;3:97/67.)1806.02<413528:5)-244<:459::;:0////49)-5.-.)+-,*,---143;97:;34406/-*)(*210&(.,-2767857/5993679,,+)*)*2(**.-20945554642/..'&%&%*-.675764:367<<6696894/11('%*--*+/00-7-*4.2//:7214446$)&*(//02;669*,25:92(),'-+,+('**64.+4-3-5659533445:81291+637.10,1+%*14100,+'**(+**-(*03-,-3+1)*)5100474.-+(3,,-7/8;;/541.023,*0-0:21--++3-+.37309.5*(),./200..,).5/455556644212::0899*).0)/*./512001,+'))*+06209,,0*+-')
@50b6166d-6753-49d4-97fd-aa98823257ee ch=86 read=67107 start_time=2019-12-13T02:12:28Z barcode=BC01 runid=2c9cf7bc05858273f10e7d7ec552fc0bd742dc3e
CTCCCTACGGAGGCAGCAGTGGGGAATATTGCGTAAGGCGCAAGCCTGATGCAGCCATGCCCGCGTGTATGAAGAAGGCCTTCGGGTTGTAAAGTACTTTCAGCGGGGAGGAAGGTTAAGTTAATACCTTTGCTCGTGGCGTTACCACCCGCAGAAGAAAACACCAGCTAACTCCATTTGTAGCCGCGGTAATACGGAGGTGCAAGCGTTAATCCCGGAATTACTGGGCGTAAAGCGCGCAGGCGGTTTGTTAAGTCAGATGTGAAATCCCCGAACCAGCAGAACTGCATCTGATACTGGCAAGCTTGAGTCTCGTAGGGGTAGAATTCCAGGTGTAGCGGTGAAATGCGTAGAGATCTGGAGGAATACCGGTGGCGAAGGCGGCCCCCCTGGACGGGCCCAGCTCAGGTGCGAAAACGTGGGGAACAAAGCGGGATTAAGATACCCTGGTAGTCCACTTCGTAAAGCAGTCTCGCTTAGGTTGTGCCGCTGAGGCGTGGCTTGGAGGCCCCAACGCGTTAAAGTCGACCGCCTGGGAGCCGGCCGCAAGTTCGCTGGAAATGAATTGACGGGGGCCGCACGAAGCGGTGGAGCATGGGTTTAATTCGATGCAGCGAAGAACCTTACCTGGTCTTGACATCCACGGAAGTTTCCAGAGATGAGAATGTGCCTTCGGGAACCGTGAGACAGGTGCTGCATGGCTGTCGTCAGCTCGTGTTGTGAAATGTTGGGTTAAGTCCCGCAACGAAGCAACCCTTATCCTTTGTTGCCAACCCGGCCGGGAACTCAAGGGAGACTGCCAGTGATAAACTGGAGGAAGGTGGGGATGACGTCAAGTCATCATGGCCACTTACGACCAGGGCTACACACGTGCTACAATGGCGCATACAAGAGAAGCGACCTCGCAGAAACGGCGGGGCCTCGCAAGTGCGTCGTAGTCAGTTAAGGTCTGCAACTCGATGAAGTCAGGAATCGCTAGTAATCGTGGATCAGAATGCCACGGTGATAGATTCCCGGGCCTTGTACACACCGCCCGTCACACCGTAAATTGGGTTGCAAAGAAGTAGGTAACCCAACTTCGGGAGGGCGCTTACCGCTTTGTGATTCATGACTGGGGTGA
+
/480)*1--/)+20044226&75-+5.,9-,-05,-030146:%/5-.)-*,/,/1/2049,.47824021,0()+.119543*4735'()+%''((*48++2229:+).++(*&%&,(*/3/3-(.*+3/)&)+-2010,.($())-4*(+0,/,(,-)'&*+1-+1+1**(&+')+'$$()/0/02,.+:,+-35/-/--101*-/16/4***((//*10122;<810.1.+()-0*1',11,.295-4964/28')/611,/80*279--'''(*)--/'2-1010.+((,,19454233*(&%('*),/465,)*32-40000-1)*030-*+/02731/20-.1995.*,./79;;33606-/03+80372,+4+31.8/39293+-85/*(&+,($%$+./0631.)*-04578,/-**).0:8&*'3('.&'%%'*'04//2:8.440+&)&(*+,29,%0(&,+*-(+-.&-)).*-.24'()**3757745)''-,(()/))'+)*,12.3/7*,11679:67932-*(*&'**.)%%'&'+8/0.,()*-.+0+/0/0-538;8*0/),.1%(&)/1;::6*./0/-*)/7,+-*+.../*9605201/154908+/+'**+)1+,%**(:1012+/*)3:1*''(*+,,1/+,3./458:91:*57182::982548.1.247878526001378889012467842700/337,228)354:101,6,*'.,,..()))+'-81054350.46.-61093(31-,.)*)1.,,036-/(/'&(*3367:132-.02;<:9:7..0,0./2.286484779982+,/0698330531%&(&%&+,3;898876/,''')*0037588;87;968889943-*(+)(,:9466831)),+&'$&%(,)(,./0&'+.)21311657+415'*,,&'/*..1/3031-($%%&.((*,%/*1./4.../,727233988::92,,--&0*(*)32')'$'&**-').369:.;...51102:58:536878578241%%(&--.//..37.%'**,(2202-4+(*.)(*,&1/+271425/9/07%0.66//335:6721000399601)
@ac11c780-adf9-4ae6-931f-c8fbc240f83c ch=434 read=70545 start_time=2019-12-13T02:12:27Z barcode=BC01 runid=2c9cf7bc05858273f10e7d7ec552fc0bd742dc3e
CGGTTACCTTGACCTTCACCCCAATCATCAATCCACCTTAGACAGCTCCTTCCTTGCAGTTGGGCCACCGGCTTCAGGTGTTATCAACTCTCGTGGTGTGACGGGCGGTGTGAGCCGGAACGTATTCACCGCGACATTAACGGTCCGCGATTATAGCGATTCCAGCTTCGTGGCAGTCGGGTTGCGAGACTACAATCCGAACTGAGAATGGTTTTATGGGTTTTGCTTCACCTCGCGGCTTCGCTTCCCTCTGCCATCCATTGTAGCACGTGTGGCCAGGTCATAAGGGGCATGATGATTTGACGTCATCCCCGCCTTCCTCCAACTTGTCACTGGCAGTCTCATGGAGTCCCCAACTTAATGATGATGGTAACTAACGAGGGTTGCGCTCGTTGCGGGACTTAGCGCAACATCTCACGGCTTGAGCTGACGACAGCCATTGCACCGCCTGTATCTCATATAGCTATCTCCGCATCTCTGGAGCCTTTATAGGTATGTCAGAACCTGGTAAGTTCTTCGCGTTGCCTTCGAATTAAACCACATTATCACCGCTTGTTGCGGGCCCCGTCAATTCGAGTTTCATTCTTGCAGACGTACTACTCAGGCGAATTACTTGTTGCGTTAACTGCAGCGCTGAACTTTACTTAGTACTCATCGTTTACGGCGTGGACTACTGGGGTATCCCCAATCACCACTTGCTCCCCACGCTTTCGGGACTGAGCGTCGGTTGAGGCCAGATCGTCGCCTTCGCCACTGGTGTTCCTCCATATATCTACGCATTTCACCGCTGCACGTAGATTCCACGATCCTCTCCTACACTCCTGGCTGGTTTCTGCCATTGCTGATTAAGCTTCAGGCTTTCACCACAGACACTTGCTGCCGCCTGCTCCCTCTTTACGCCCAATAGTTCCGGTTAACGCTTGCCACCTGCGTATTACCGCGGCTGCTGGCACGTAGTTGTTAGCCGTGGCTTTCAATAAGTACCGTCACTCGGCTGCCATTTCCTGTAGCCGCCGTTCTTCATAACGAAGTTTATCCGAAACCTTCTTCCTTCGCGCGGCGTTGCTCGGTCAGGGTTCCCCATTGCCGAAAATTCCCTACTGCTGCCTCCGTAGAG
+
''*.7''%)&%%&%'(5/87:,5056345-:+,/(*&,)*+55+---05475(((')'328/3468.14362354%371/2211400/.-,.-0735311460.+%**((*'$+-,),+,./313;7450--*,)&)(%$&*'0(+*,/)3(%&&(*-0536-+&+-2+)+%)'%+./((*2+)+'$()*-,3334/+&$%))-++1/.49/;9--01<7627.*+18114803.-11/3340118/:)*.4343*)$&&*0('')**-003-+%'((.//.-.,0.360-362442/5;622302340:25+,/45;1600*1(//3/34,+.131)02103%()1(%+,48+**(*(0-0,*))).29660321.32'*2--1,+)++-,.,)&(,41612*%(&%*.,-.34-$&*.&&%&%4322,2579427727)*--08%45250,-,+10(%&$$$')+-.11*,,.421(-0%'.-.3/%'$(((+**,3/-*,+0,.--.%',726:1,,')'$&&)/3%%.0-3:726&'$+''),).,+((%#0)()((&,/1(&,-&4)*(&&)0;9735954611*+3.+))12,/01-06.&(*/*,+.*%1,,-3-7*2+003101'-+.0:638/*(-)).5457825576;;,*+,+-35:474465&63./.,0%'$5*7/%&%%'*)&),166-+/-,2:.-1:933/-)323981611---/0:644,*)+*--+(-.59;34443),1:2325965672331)2.,&050//41375&.&(%*&'*.,0*%')./1866+,'$$)$&).)'.)*((53;:71/0*)$**-.0%.-3.-0/72)0711990/46/10143'+1++-21292521/00090.0/:0++/24,6-,)',0,0+42-75//123030-200'/-0-11.331+3+,,012/80$++/4303*++.$')),.-)*((%++,.*'*05-,,+&*,0/1-)%,..5;),'$$$').2,/;9:;7/)($'-13*)((,*&$(,&&-,*/0031687816.%)*/06674:444;0:.6&*1,.9.8:1(*1+.+&*-+,-,60*($'('**+++,0()-13''
@068e9cca-c513-4fe3-bed1-6cbf729ade6a ch=120 read=88030 start_time=2019-12-13T02:12:25Z barcode=BC01 runid=2c9cf7bc05858273f10e7d7ec552fc0bd742dc3e
CCGGTTACCTTGTTACGGCTTCACCCCAGTCACGAATCACAAAGTGGTAGCGCCCTCCCGAAGGTTAAGCTACCTACTTCTTTGCGGCCCCTCCCCATGGTGTGACGGGCGGTGTGTACAAGGCGGGAACGTATTCACCGTGGCATTCTGATCCACGATTACTAGCGATTCAGAGCTTCATGGAGTCGAGTTGCAGACTCAATCGGACTACGACGCACTTTATGAGTCCCGCTTGCTCTCGCGAGTCGCTTCTCTTTGTATGCGCCATTGTAGCACGTGTGTAGCCCTGGTGGGCCGGAAGCAATCATCCCACCTTCCTCCAGTTTATCACTGGCAGTCTCCTTTGAGTTCCCCGGCGGACCGCTGGCAGCAAAGGATAAGGGTTGCGCTCGTTGCGGGACCAACCCAACATTTAACAACACGAATGACGACAGCCATTACAGCACCTGTCTCACGGTTGGCATAATCCATCTCTGAGGTTTCGGCGGATGTCAAGACCAGGTAAGGTTCTTCGCGTTGCATCGGAATTAAACCATGCTCCACCGCTTGTGCGGGCCCCGATCAATTCATTTGAGTTTTAACCTTGCGGCCGTACTCCCCAGGCAGTCGACTTAACGTTAAGCTCCGGAAGCCCGCCTCAAGGGCACAAACCTCCAAGTCGACATCGTTTGCAGCGTGGACTACCAGGGTATCTATCCTGTTGCTCCCCGCTTTCGCACCTGAGCGTCAGTCTTCGTCAGGGGGGCCGCCTTCGCCACCGGTATTCCTCCAGATCTCTACGCATTTCACCGCTACACCTGGAATCCTGCCCCCCTCTCTACAGAGCTCAAGCACCCGGTATCAGATGCAGTTCCCAGGTTGAGCCGGGGTTTCCATGCAGGCTTAACAAACCGCCTGCGTGCGCTTACGCCCAGTAATTTCCGATTAACGCTTGCACCCTCCGTATTACCGCGGCTGCTGTGGCACGGGTTAGCCGGTCTTCTTCTGCGGGTAACGTCAATGAGCAAAGGTATTAACTTTACTCCCGCTTCTCCCGCTGAAGTACTTTACAACCCAGGCCTTCTTCATACGCGGCATGGCTGCGTCGACTGCGCCCATTGTGTAATATTCCCCACTGCTGCCTCCCGTAGGG
+
63.,4-*53-/-18/1./,(-('*,-+))1101/05654668.,-+/--'((/,(((1+'(2,+4*2,&(()/72367;.8;8)+&))*/.*/*.)&),.000369.153-4+)*+/4746307)-20410689<9343,.08340.+().30,(*+-5/.-984855292)')'),500122(*+--//7/)/&'*-.;9;7:+5-50//2264/.-763/,+),*/+)'*+,,,..,0--+)0-3.0.8.222<7,**)&(*47-*+'%',,-./0.1)),-/97/0/-,(')&(&''#%%%)*42543,275616/03245<7001687*($%'./15((2,/1572877*,/.)2162/0*)1((%0/4'7,4+&&-0215-/),+0-31/02:0-+'*+./)3+4%&)&,.,.2/-/.''&*+.1+('(+*&)((,&4444:777644*/'4/,-,)&&+4/777,,+(&''&'&&$$/++5:46532/++/3<32:118*42;88<:8;:5:55369'*%%)),7733.)*268:459-.00-/2804(,)'()&)*78::807;1.,*099,362213/01759&1(--29;2-/88+6775+(&%*%)*/15**,(,(**),*+.)%))*,.-.67/(*+2,26/5)7,6775671455.;-)+/,1056/.,-45:3.)&*(1055+,21233(*-.45*&'355,,-*/4.///11587:::7:50/2$&).11+36/343958:;2/,+.*,.55&,3()*000054674524:92-04/1/+*'(/0493:34821317381((''*.3'0(,039.-%''.4,020029.46968489;67-+0.,+,+55++.+(-7**,+.(**('&%%4*989494.29435273*)&%#$''))'&&-/7*90-7115:5:731710.)/87/36,--20-252.0/./722.)*3,,.15/4,++3/37/++4.893.--'26249845,2,,,37514+,0,/-51-*--,&(*.8+$&2/0,77.+000,+),*)/-*'0.*,0&'(/*7692280/1-2*,,--.-01//54'0)(''+01525%#)&%(&$+5122169:3*-/00-.//-29-.010(%
@7f257bc2-b87d-4418-9a38-586358213c8a ch=438 read=70943 start_time=2019-12-13T02:12:22Z barcode=BC01 runid=2c9cf7bc05858273f10e7d7ec552fc0bd742dc3e
CTCCTACGGGGAGGCAGCAGTGGGAATATTGCACAATGGGGGAAACCCTGATGCAGCAACGCCGCGTGAAGTGATGAAGGTTTTCGGATCGTAAGCTCTGTCTTTGGAAGATAATGACGGTACCCGGAAGCCACGGCTAACTACGTGCCAGCAGCCGCGGTAATACGTAGGTGGCGAGCGTTAGCTATCCAGATTTACTGGGCGTAAAGGGAAGGCGTAGGCAGCGGATGATTAAGTGGGATGTGAAATGCCAGGTAGCAGGTGCTGCATTTGAAACTGGTTATCACAGAGTGCAGGAGAGGAAGTTCGATTCCTAGTGTAGCGGTGAAATGCGTAGAGATTAGGAAGAATTACCAGTGGCGAAGGCGACTCTCTGGACTGTAACTGACGCTGAGGCTCGAAAGCGTGGGAGCAAACAAGGATTCAGAATACCCTGGTAGTCCGCGCCGTAAACGATGAATACTAGGTGTGGGGGTTTCAACACCTCCGTGCCGCCATAACGCATTAAGTATTCCGCCTGGGAGTACGGTCGCAAGATTAAAACTCAAAGATTGACGGGGACCCGCACAAGTAGCGGAGCATGTGGTTTAATTCGAAGTAACGCGAAGAACCTTACCTACACTTGACATCCTTGCATTACTCTTGTCAATCCCCTCGGGGACAAAGGTGACAGGTGGTGCATGATTGTCGTCAGCTCGTGTCGTGAGATGTTGGTTAAGTCCACCGGCAGAGCGCAACCCTTGTCGTTAGTTACTACCATTAAGTTGAGGACTCTGGCAGAGACTGCCTGGTTAACCAGGAGGAAGGTGGGGATGACGTCAAATCATCATGCCCCTTATGTGTAGGGCTACACGTGCTACAATGGCTGGTACAGAGAGATGCAATACCGTGAGGTGGAGCCAAACTTTAAAACCAGTCTCAGTTCGGTTAGGCTGAAACTCGCCTACATGAAGCTGGAAGTTACTAGTAATCGCGAATCAGAATGTCGCGGTGAATACGTTCAGGTCTTGGCACACCGCCGTCACCATGAGAGTTGGCAATACCCGAAGTCCGTGAGCTAACCGCAAAGGCAGCGGCCGAAGGTGGTCAGCGGTGGGGTGAAGTCGTAACAAGGTAACCGGAAGATAGGCATTTCCAAGTAGGTTAACACAAAGACACCGACAGCTTTCTTCAGCACCAGCAATACGTAACGCGGG
+
-0/++)3.13)(-00*..,04-'(+--/.9.,*00962782'-5,3;,,,5677,4/2(,&/)(+**')&%'')*).*+*299/..7,,,*,///028775/08704/4,))'&(,+23)(&-+)+)&(*'*134620.**+$)*,/1953/-*1,.-5//.<---88/3.-*/+'(55.3*$&&')*8')+00:-,,:8;6778::..10(,-614:65/,(++/8474-5.81%7'/68:897089/(40'*%('&'$54534245-64,%'/0239/60.+-)(')(*/..244..())&%'%%%(0+813--/71-+-,01/,/2-*(*++,(*'%7)+8656+,&((*-6.)1(-''+)*73940//.-25;8974445123112331&4-*05*),))*43+75+-1..(+)'(*%/,%$(*.019<424:8/3271*,*./049;:/,&..292*.,).644-339;//<30)&'$*-015,.-4-,/5(*+32022.:/7-44595.-1999;/')*-379/.,-1-+,//0;;/--202+**)2,02/1:7067*()*+*.++++0*)(,-03/,/547..,645++'&).132310312/.,)*',/))*'($%+(/445,*+)*'.)&**,1702-*))),21+8(48,032:(01055:,5,,38-,,,-4-04)+,43.**+,*&(%'+'5*,-66/:/5-+3.5+07:-/2*1.('$(+497:8<.3-*,2-8.--34/..-06.4050.80--170697/'.+(($)&1767://(&(&'**000+,+*-'**(17,'$()018989,+-2.069,:6/)-7//.0,,.2665743*,(),:95413/-6212956881.,,+.1672;2,-2,-4,0++33--.76<:49725571.0/01724-/199/,()%*5/00,1+(+41450-/..03--/662,('2--,.(+./2/01877:896-./..1566541137,*,'/14&)/3,,*&)++--47(/.()-+/.0.01-,-.4&.+,-,-39))*-*,//,.-*00.0339-.//%&$%$./+36++0+*)&++(/++.++5.3.)*)+'&))*0++)(*-/-597816.7--5*+&&$&*)%)-2+.1*/-0/-,'*03.*+..0.)21,%**20,.;0$'(),1*-1-22013,.)'#'&"$
@7eecd8f5-952e-44d4-aa5b-b3e4b6ec212d ch=434 read=70539 start_time=2019-12-13T02:12:21Z barcode=BC01 runid=2c9cf7bc05858273f10e7d7ec552fc0bd742dc3e
TGGTATGCGCTTCGAAGTTACGTATTTACTTTGAGTACTGAAGAGAAAGTTGTCCAGTGTCTTTAGTAATTGCTTGCTTCCTGGCCCCAGGTGCTGAAATGTTGCTCCACGGGAGGAGGCAGCAGTAGGAATTTTCGGCAATGGGAAACTGAGCAACGCCATGAAGGAAGAAGGTTTCCGGATTGCAAGCCATGTTATAAAGGAAGAACAGCAGCTACAGAATGGTAGCCGAGTGGCAATACTTTATTAGAAGCCACGGCTAACTACGTGCCTTGGCGCGGTAATACGTAGGTGAAAGCGTTATCCAGGTGTGGGCGTAAAGGCAGGCGGCAGCAGGGTCTATGGTGAAAGCCCGCAAGCAACTGGTAAGCCATAGAAACCAGGTAGCTAGAGTGCAGGAGAGGATCGTGGAAATTCCATGTGGCGGTGAAATGCGTAGATATATGGAGGAACACCAGTGGCGAAGGCGACGATCTGGCCTGTGACGCTAAAGTCGAAAGCGTAGGGAGCAAATAGGATTAGATACCTAGTAGTCCACGCCATGAAGCATTAGTACTAAGTGTTGGATGTCAAAGTTCAGTGCTGCAGTTAACGCAATAAGTACTCCGCCTGAGAGTGGTACGTTCGCAGAATGACTCAAAGGAGGAATTGACGGGGGCCCGCACAAGCCGGTGGGCAGTAATGGTTTAATTCGAAGCAACGCAGAACCTTACCAGGTCTTGACATACTCATAAAGGCTCAGAGATGGAGAGAGATAGCTATGAGATACAGGTGGTGCATGGTTGTCGTCGTCAGCTCGTGTCGTGAGATGTTGGGTTAAGTCCCGCAGCAGGCGCAACCCTTATCGTTAGTTACCATCATTAAGTTAGGGGACTCTGGCAGACTACCAGTGACAAGCTGGAGGAAGGCAGGGGATGACGTCAAATCATCATTGCCCCTTATGACCTGGGCTACACGTGCTACCACAATGGATGGTGCAGAGGGAAGCGGCCGAGGTGAAGCAAAACCCATAAAACCATTCTCGAGTTCGGATTGTAGTCTGCAGCCTCGACTACATGAAGTTGGAATCGCTAGTAATCGCGAATCAGCATGTCGCAGTGGAATACGTTCTCAGACCTTGTACACCGCCCGTCACACCACGGGAGTTGTGCTTGCGAAGCCGGTGGCTAACCGCAAAGAAGGAAGGGGCTGTCTAAGGTGGGATTGATGATTGCAGGGTGAAGAATCGTAACAAGGTAACCGG
+
")&'(-)+&$$%&#('(,3*,(+()+$$(+1-*&%*'.,,+/((%++))+1/.0*)+3455598-120*6)('*(&(111*++())+('-&2)*()+((,+,-()).,-*'3/&',%..,1031,3/.*1)5777/(40/82-'(&,,)//*&+./.-0*&*((+,+/-(*+)'(2++/(1'3+%'/3)-.%%&'-,,27-*)*+,07-'-,&2220/)%.**372-//3&&((0'1.')%)()()/-,&)*'-/+,*/,+-++.+202//0-0-.0+,'-//:000781.--))-.+.+,50-0''-&*%)(2613100)(+,-68828.***,*56.-+'//0/--1-)*-(&('+$''-)-'*,1:/89./2.*14.40.6,--00/*)+*.,,22*+%,5,/60630.-+-52613)('%%'+4--1/,-465-,&')+-.81.701744670+-,+)(*0*2/232-.../475731/-&,)%&..**/3&*.2,068(40)'/02;;9-65-/60033138''&()/133-/,.+),+12*...1&&&(+761/100:5:43+,$,0+*216*+.110022-4-3-74.3/-/00.-..77,040-(%&')'++,059;7114)*/.-1+-426)'-&()+,114/4)16-'*4)&('+.7/+./816.,-%%*)**,04;7.418/+)+()-02/+''('($%&),/'-20//3123+,+,-/244:406324('%(*::74+(*(+101-,+)()*+,,,9*6++-.,,-013'$$%(&&&)(,--44550:0488:802/0,/,/,')755/-96+*20'5,*.139765;8)-,1/+4/0.:2159103./34/,/1'0-0*0163/(+($-'-.*3.(,///3,*)*+3/,2,'+*1-%'/)++.345699:<:45324)*&&76-).73.,.:1/0++,-))&'',.)%&'&(+5;7795621+./81..1+(,'(+)/.'%(**)//%(*)+/*.9.106:70;09;0)*&')1-,*+%3,456921-.)(&)%&'()-1,-'('-/*//8/9;77,-,++.-7-.,,+,2+--,.-75678/+,-1/,,+-325977636-2-..,.+.,.32390-.-&(%())*,++'&(*(())4*(,%',)+4.0-148)+/363656((((),+0*0,*,2076354*211;43/5,-,,)6.'$&-,*)))('()./27642/4(0,.)/7-/
@c790a6c6-22ce-4485-af7b-5527ee18f849 ch=392 read=48499 start_time=2019-12-13T02:12:36Z barcode=BC01 runid=2c9cf7bc05858273f10e7d7ec552fc0bd742dc3e
CCGGTTACCTTGTTGCGACTTCACCCCAATCATCAATCCCACAGCAGACAGCTCCTTCCTTGCGGTTAGGCCACCGGCTTCGGGTGTTATCAACCCTCGTGGTGTGACGGGCAGTGTGTACAAGGCCGAGAACGTATTCACCGCGACATGCTGATTCACTTGATTACTAGCGATTCCAGCTTCATGTAGTCAGTTGCAGACTACAATCCGAACTGAGAATGGTTTATGGGTTTTGCTTCACCTCGCGGCTTCGCTTCCTCTGCACCATCCATTGTAGCGTGTGTAGCCCAGGTCATGGAGGCATGATGATTTGACGTCATCCCCGCCTTCCTCCCAACTTGTCACTAGCAGTCTCGCTAAGTCCCCAACTTAATGATGGTAACTAACGATAAGGGTTGCGCTCGTTGCGGGACAACAGCATCTCACGACACGAGCTGACGACAATAATGCCTGTATCTCATATAGCTATCTCTCAATCTCTGGGCTATGAGTATGTCAAGACCTGGTAAAGGTTCTTCGCGTTGCTTCGAATTAAACCACGTATGCTCCACCGCTTGTGCGGGCCCCGTCAATTCTTTGGTTTCATTCTTGCGAACGTACTACTCCAGGCGAATTGCGTTAACTGCAGCACTGAACTTTGACATCCAACTTGCCAAGTACTCATCGTTTACGGCGTGGACTACTGATTATCTAATCCTATTGCTCCCACGCTTTCGGGACTGAGCGTCAGTTGCAGGCCAGATCGTCGCCTTCGCCGCCAGATTGTTCCCTCCATATATCTACGCATTTCACCGCTACACATGGAATTCCACGATCCTCTCCTGCACTCTAGCTGCCTGGTTTCTATGGCTTGCAAGAGTTAAGCTGGGCTTTCGCCACAGACCCTTGCTGCCGCCTGCTCCTCTTTACGCCCAATAATTCCGGATAACGCTTTGCCACCTACGTATTACCGCGGCTGCTGGCGTGGTTAGCCAGTGGCTTTCTAAAGTACCGTCACTCGGCTGCCATTTCCTGTAGCCGCCGTTCAGCCTCCTTTATAACAGAAGTTTACAATCCGAAAACCTTCTTCCTTCACGCGGCGTTGCTCGGTCAGGGTTTCCCCGGTGCCGAAAATTCCCTACTGCTGCCTCCCGTAGGAACG
+
430124-306/-1+&-4367;929:60/50228/9.-55(()(&(+./0)//0657:56,4-/.;7;659:2071-3,,50'60*(.()*7578;2594669632123.464'02.-+-(359+-7-(%(*/.0777<7699010-/))*674/36/'&#"&(0.00-..//5:;/4+$)/--*+-/.253)(,,,,67998892:-2,''422010175799;2.03<42<;1,/231))0,0.7.9..94))(.,4*-001.387:99427)'&)),--.+,+/,,-*-211*)(-%+,//232562753-)+*-/:528:*+:;7<5715*')&)3.+/:0.*%*++788565687614086+,2-,1.2+--/.81/3-,.2++110'2496;464455336'(,21.(/'*)&+0022/,///223000./2.350610+,*+#)'%$+(,-9;22350212140/./*,('$(('+('%$'(*(,*,+,-5*+)),5157573).62:9;<9342//(+0.7+/,3-3;94,))&&)---02;238,,.,+.2*--)+73*(,-152+.)/1.,*8,.78;-7---2/-6&*'((&-..++078,1)0**)11727147/../+2213521:2,-16/;(/((*)(/-)&''(+/2167929,%'*3--.)+)64.0/./19435.331471/26-3/393*0/01<60-<;7411325679*+6+(,,-004/12671553975;9697&'$%$(1)-8<+2.*,33378589:9957.5;1.47:7:971))+09/4/5/40+,,/10200/46.2301003%2232693572:7,*+/15215%-'))+-///*&)'(.146<1/'71-0,-0880+3,--149159111148+-5:.(,,.9,.+-9:<<212;383-2*&)&'%-..32412/10150295252227538,,**)65-++3,$(*3654;9216:1-/(16355.36210-+%-118;.1'&%$&(-404<899,(%'&(-//7+)*485'&.'(31.+11851**3:;853/303;;86;4)/++-0-.05--.0/534.6904;3/59-*'2()4107822-72+)*+,**-),0)17(*61,&)%'%
@c042fe7e-9964-4cdc-aa36-772221f4cd49 ch=140 read=46281 start_time=2019-12-13T02:12:36Z barcode=BC01 runid=2c9cf7bc05858273f10e7d7ec552fc0bd742dc3e
CCGGTTACCTTGTTACGACTTCACCCCAATCGCTGACCCACCTTCGGCCGCCACTTACTCCTTGCAGTTAGCTCACGGACTTCGAATTGCTGACTCTCATGGTGTGACCCGGGCTTCGGTGTGTACCAAGACCGGAACGTATTCACCGCGACATTCTGATTCGCGATTATAGTAACTCCAGCTTCATGTAAGGCGAGTTTCAGCCTACAATCGAACTGAGACTGGTTTTAAAGTTTGGCTCCACCTCACGGTATTGCATCTCTCTGTACCAGCCATTGTAGCACGTGGTAGTAGCCCTACATAAGGGCATGATGATTTGACGTCATCCCCACCTTCCTCCTGGTTAACCAGGCAGTCATCATAGAGTCCTCAACTTAATGGTGGTAACTAACGACAAAGGGTTGCGCTCGTTGCGGGACTTAATAACTTATCTCACGACACGAGCCGACGACAACCATGCACCACCTGTCACCTTGTCCCAGAAGGGAATTTCCTCGGTAAGAGTAATGCAAAGGGAGATGTCAGAGTGTAGGTAAAGGTTCGCGTTGCTTCAGATTAAACCACATGCTCCGCTACTTGTGCGGGCCCGTCAGGTGAGTTTTAATCTTGCGACCATGCTCCCCAGGCGGAATACTTAATGCGTTAGCAGCGGCACGGAGGGTGTGAAACCCCCACGCCTAGTATTCATCGTTTGCGGCGTGGACTACCAGGAATTATCTAATCTGTTTGCTCCCCACGCTTTCCGAGCCTCAGCGTCAGTTACAGTCAGTCGCCTTCGCCACTGGTGTTCTTCTGTCTCTGCATTTCACCGCTACACTAGAACTCCTCTCCTCTCCTGCACTCTAGATAACCAGCGGATACGGCACCCAAGTTGAGCCCGGGTATTTCATCCCTTAATCATCCGCCTACGCTCCTCTACGCCCAGTAAATCCGGATAACGCTCGCCACCTACGTATTACCGCGGCTGGCGCGTAGTTAGCCGTGGCTTCCTCCTTGGGTACCGTCATTATCTTCCCCAAAGACAGAGGCTTTACGATCAAAGCCTTCATCACTCACGCGGCGTTGCTGCATCAGGGTTCCCCCCCATTGTGCAATATTCCCCCACTGCTGCCTCCGTAGGAG
+
-01051.6444.5/,.5367:94/53,0022233-,-4*&)4.51',-.*.0()))'%(*)/-./&1510/332-151./403'&#*$$%'&&+,.000560./0-*0***)(+(('+1013-+&&%(&+$,'&,,330445<0/09,067:2:<6477;<0/00/40*(($-,),-0++*+,..+7543+1.50*0.921077922-3--,&'+)*+-./1;:.9;:-582-395(.'-)+2596747++3--83339675..,+**/+(,.;-25-+--*(()(*&(%&$&,-92-&-''*5)365.,++,,13:-+,42554/:8;//1;9<13014323'3,(+,&)02+753(-.(+(+0263533***.':)+.4+&++0:2014342455,-/..;35599875945&720.1-2,$$'$%&'(('&''()+-4258,/--/99:1308084616-+2,11100171815642%','('&&'*100*+*../.,(*-..-+**.0+(++'&&+,0/.%')*.-&,)).-%'11;7./--/./145&&2143:.9;14410..-*+-,,.7...27+0-47(&%'$('-)*-,7</,.-):+**4146,5(++389.-0896;7:6.+/,/.645.3*&('%()(3./022++,0*+)&(1-38:82*.%.-,)-2.099698375,&.-810/2522778907(/$1(()4/13/00115/*.+5;;0-0,(37(+)),279772+567:7/9/..4442()*.0395;48;<79987678;976/%$''(),'346;746742572*')'&,(/+.60&*+-,-/150...+--/*')7,2&5,(+-'2)+$)&**+-5/-2*1+(*3.2+--(-%,7-//+0.&('.,12377-,34224457;:.14*0/085'-/+,*),(6,9:9;878:::<<858523)3+.94683./0./01*(((+//7/,,.0*,33.080654*-*,'$+&-/24330912273645)-/+*.1('*,,2396(*''04/6.*-4/83:;;9995)10118423;0/+***,8))25509247;8,,/7-/-609111:09;;.,666656683:8*-78'-(
@25784d12-b71e-42ba-9cc5-09f275b323d8 ch=147 read=53582 start_time=2019-12-13T02:12:36Z barcode=BC01 runid=2c9cf7bc05858273f10e7d7ec552fc0bd742dc3e
TTGAATTACCTTATTTACGACTTCACCCCGATCGCGGTCACGAAGTGGTAAGCGAAGGTTAAGCTACCTACTTCTTTTACCCAACCCACTCCCATGGTGTGACGGGCGGTGTACAAGGCTTGAACATCTTCACCGTGGCTGATCCACGATTATAGCGATTCCGACTACATGGAGTCGAGTTGCAGACTCAATCCGGACTACGACGCACTTTATGAGTCCGCTTGCTCTCGCGAGTCGCTTCTCTTTGTGCGCCACTGTAGCACGTGTGTAGCCCTGGTCGTAGGGCCATGATGACTTGACGTCATCCCACCTTCTCAGTTTATCACTGGCAGTCTCCTTTGAGTTCAGCCGGACCGCTGGCAGCAAAGGATAAGGGTTGCTGGCGTTGCGGGACTTAACCCAACATTTCACAACACGGGCTGACGACAGCCATGCAGCACCTGTCTCACGGTTCCCGAAGGCACATTCTCATCTCAAAACTTCCGTGGATGTCAAGACCAGGTAGGTTCTTCTTGTTGCGATCTTCCACATGCTCCACGCTTGTGCGGGCCCATCAGTGTTTGAGTTTTGCTCCCCAGGCGGTCGACTTAACGCGTTAGCTCGGAAGCCACGCCTCAGGGCACAACCTCCAAGTCGACATCGTTTGGCGTGGCTACCAGAATTATCTAATCCTGTTTGCTCCCCACGCTTTCGCACCTGAGCGTCAGTCTTCGTCAGGGGCCGCCTTACATACCGGTATTCCTCAGATCTCTACGCATTTCACCGCTACACCTGGAATTCTACCCCCCTCTACGAGACTCAAACTGCCGGTATCAGATGCAGTTCCCAGGTTGAGCCCGGGGATCACATCTGACTTAACAAACCCGCCTGCGGTAGCGCACGCCCAGTAATTCCGATTAACGCTTGCACCCTCCGTATTACCGCGGCTGCTACGGGTTAGCCGGTCTGCTTCTTCTGCGGGTAACGTCAATGAGCAAAGGTATTAACTTTACTCCCTTCCTCCCCGCTGAAAGTACTTTTACAACCCGAAGGCCTTCTTCATACGCGGCATGGCTGCATCGGGCTTGCGCCCATTGTATTCCTGGCATTCCCACTGCTGCCTCCCGTAGGAG
+
6)($#&%&))*('16/*-1..*,,+-+)%''31(&,/++%,&&',/,4/&%&''&&+*.528-252751*45:-54.'#''&,0-82)*,1;846::97668:6:95-*+*,.04////,&))-*-/$+**&(+((&&%%&'(4/(*-*6-(&)./)145400/.2*+-163*+,//5879.43567753941-012933142411,-/9:557654-0+,+:,0/2.4.0.%.-,,-2..0,/*&%$%*0294(*(&%+,+.-,0306234<117:;9-5,-5882--()*()+/4./08999901.)/036213.,33,),,1420/,*-./45&',&&&326/&*.22700.((&'&)*+/6</0/833-,+)*2*-(*0--0/-,.44.)''-)50*/02.08.+(*,')&('+,+--**,/1357:6766)'*(-6134442132,:+-),*-104-)*,/<4122410)'+,*)+62;679;:;7::61345</38/7+72;:::361036--*))%%&/%%'.-.2155$,')-.,0/2582693+32'%&&'('().27&%$$%.6;1,3:;0:33395575758861:01138,7-6006.225;9614;71/11469/4.*1,011766/2+-10'..1/0)()+*)(,(&.(*+7416203102:1(,)640*+.-37;:354,.3--//3)*-34467:8648(,69.38.-'%$#&&'(+3.7557<8987%&011.*(&**..-8+1(+3,/5..%,**+,,2-8.2082886/.23242232246.0)'0/36*4//0:)+-22;387:3:0*./3/.&.41()-+($)'(()+-,-1.5/8/74838:)*3/**+)#$&(())'+*.6.++0154823/02:3<9761800.26./07.//1414:6142103/-(.(+,..//9:411%(',/726<68664720176689-:--.778<303/+/+*((+0)&++9;/6<7/-2<:**44:47,..0.645+++-)4/*(+4.7455:56<865+.')(55455,++,6568+752-.%*-+:0&*(%'$)%(%$&,(#$*)2-%++01747:/-82-/2/,.&
@395c65d6-7ae8-4c60-bbf3-da3ab3f87f73 ch=503 read=69115 start_time=2019-12-13T02:12:36Z barcode=BC01 runid=2c9cf7bc05858273f10e7d7ec552fc0bd742dc3e
CTCCTACGGGAGGCAGCAGTGAGAATATTACTGTGGAAACCTGATGCAGCAACGCCGCGTAGTGATGAAGGTTTTCGGATCGTAAGCTCTGTCTTTGGGGAAGATGTGTGAAGTACCCAAAAGGAGGAAGCTAACTACATTAGCAGCCCATGACCAATACGTAAGAGTGGCGAGCGTTATCCGGATTTACTGGGCGTAAAGGGGCGTAGGCGGATGATTAAGTGGGATGTGAAATGCCGGGCTCAACTTGGGTGCTGCATTCAAACTGGTTATCTAGAGTGCAGGAGAGGAGAGTGGAATTCCTAGTGTAGCGGTGAAATGCGTAGAGATTAGGAAGAACACCGAGGCGAAGGCGACTCTGGACTGTAACTGACGCTGAGGCTCAGCGTGGGGGGAGCAAACAGGATTAGATACCTGGTAGTCCACGCCGTAAACGATGAATACTAGGTGTGGGGGTTCCAACACCTCCGTGCCGCCATAACGCGATAAGTATTCCGCCTGGGAGTACGGTCGCAAGATTAAAACTCAAAGGTTGACGGGGACCCGCACAGTAGCGGAGCATGTGAACTTTAATTCGAAGCAACGCGAAGAACCTTACCTACGCCGGGCATCGCCCATTACTCTTAATCGAAATCGCTAGTAAGGTGACAGGTGGTGCATGGTTGTCGTCGCTCGTGTCGTGAGATGTTGGGTTAGGTCCGCAACGAGCGCAACCCTTGTCAGATTAGTTACTACCATTAAGTTGAGGACTCTATGGCAGAGACTGCCTGGGTTAACCAGGAGGAAGGTGGGGATGACGTCAAATCATCATGCCCCTTATGTGTGAGGCTACTGCACGTGCTACAATGGCTGGTACAGAGGATGCAATACCGTGAGGTGGAGACCAGGCTTTAAAACCAGTCTCAGTTCGGTTGTAGGCTGAAACTCGCTACATGAAGCTGGAGTTACTAGTAATCGCGAATCAGAATGTCGCGGTGGGAATGGATTCCCGGGTCTTGTACACCGCCCGTCACACCGCCGAGTTGGCAATACCGAAGTCGTGAGCTAACCGCAAGGCAGCAGCCGAAGGTGAGTCAGCGGTGGGGTGGAAGTCATGTAAGGTAACCGG
+
+-4&&&-(48,.43233-/3($'*/,134&/***++',))+()*++0016898301*,*-%---...65372:;8.03/16/23.+,+-.-.35:02680,5-33.-+#%%$&&)/+*/4/)*+*&*&'(++((%().(-(%$&()-4.+.01,/.2.12552**'('/++)+(().-+121&.%32,,059:73./5;,.54//5873:9687667/:/)')*:;73.+&)1..'23%.-.)**)(''&47,,,,,5/643)60//5:7;5432//,//.*(3/**+00)(($+$)'(0,0-,,-70-&/-042./,/+0552&&(((6/*54/,*,&'',)-'))3./4263.&()()33/4/+.+/.-.../00-.14,.*&&');99:30*')+1532,*2)+,)(*-*-4()582433,&(-445333/-*,0.+44+1/-001.,,024/+2-(6*622605*',(.62473222-))(*,//-//286824;4486')++0-5,,),,*'&0)9:3--*,18*-)**+//+*3*+5;5+**,,)*+,0.-,,,460--'(%%&$14/5/.-++/6,806422,.),)'()04)(*(++)+**&+($''&%+1+-/1-3/60611/4/2&%($&'//*'.025-40/3-5-//:887;660/*-,-.0021335:6.5236-7,76390(-,12*,/&'%$&*023*44(()&)+&(%3&%(3.--63792257:.364**/01//.,,+,*(&&,02765412564;6969265,05-2/1/-7945447754657-+-9::57)75-).102-0*+'&)103.-(++*,--4560436339987/.)-..+))+-0-0--+22,+*(*-*/0)&&+')%%((-/09:,3.(,2449(+.71'.*1+*++.,--+5-.42121/35802+,,651*()0110,++/*+-()018676222-+-,&('&('))&('%)#.*4'(/+-,,2800--)+*-0951/0./-33&&$%(-)4+3*+92/27)+0-+/+-&%(,+216+*(/'*&$%'(&,.,())(-*%&('+*.0./3,.0/()+*.(+-+*$')(.0.496332
@7fcffc0a-01b2-4c4b-896e-adfc761f6cdc ch=346 read=45482 start_time=2019-12-13T02:12:34Z barcode=BC01 runid=2c9cf7bc05858273f10e7d7ec552fc0bd742dc3e
CTCCTACGGGAGGCAGCAGTGGGGAATATTGCACCAATGGGCGCAAGCCTGAGTGCAGCCATGCCGTGTATGAAGAGCCTTCGGGTTGTAAAGAGTACTTTCAGCGGGGAGGAAGGGGAGTAAAGTTAATGCAACTGTATTGACGTTACCCGCAGAAGAAGCACCGGCTAACTCCGTGCCAGCAGCCGCGGTAATACGGAGGTGCAAGCGTTAATCGGAATTACTGGGCGTCGCAAAGCGCACGCAGGCAGTTTTGTTAAGTCGGACGAAATCCCCGGGCTCAGCCTGGGAACTGCATCTGATACTGGCAAGCTTGAGTCTCGTAGGGGTGCAAATTCCAGGTGTAGCGGTGAAATGCGTAGAGATCTGGAGGGGAATACCGGTGGCGAAGGCGGCCCCCTGGACGAACTGACGCTCCAGGTGCGAAAGCGTGGGGAGCAAACAGAGTTAGATACCCTGGTAGTCCCACGCCGTAAACGATGTCGACTTGGAGGTTGTGCCCTTGAGGCGTGGCTTCCGGAGCTAACGCGTTAAAGTCGACCGCCTGGGGAGTACGGCCGCAAGGTTAAAGCCAAATGAATTGACGGGGCCCGCACAAGCGGTGGGCATGTGGTTTAATTCGATGCAACGAACCTTACCTGGTCTTGACATCCACGGAAGTTTTCAGAGATGAGAATGTGCCTTCGGGAACCGTGAGACAGGTGCTGCATGGCTGTCGTCAGCTCGTGTTGTGAAATGTTGGGTTAAGTCCCGCAATGACGCAACCCTTATCCTTTGTTGCCAGCGGTCCGGCCGGGAACTCAAAGAGACTGCCAGTGATAAACTGGAGGAAGGTGGGGACGTCAAGTCATCATGGCCCACTTACGACCAGGGGCTACACGTGCTACAATGGCGCATACAAGAAGCGACCTCGCGAGAGCAAAAGCGGACCTCATAAAGTGCGTCATGTAGTCCGGATTGGAGTCTGCAACTCGACTCCATGAAGTCCGGAATCGCTAATGATGGATCAGAATGCCACGGTGAATACGTTCCCGGGCCTTGTACACACCGCCCGTCACACCATGGGAGTGGGTTGCAAAAGAAAGTGAGTAGCTTAACCTTCGGGAGGGCGCTTACCGCCACAGGTTCATGACTGAGGGTGAAGTCGTAACAAGGTAACCGG
+
-.//./1-40,----0001769;2+,)),,*+&-&.*/1:10-0362643/'$(,98/8;8947-,'++,.1.,)')07632+8105)-29/((*,+,160/*0/09;*(.*/6-53-%''0:/-40200--/&+)+++1---40/9./8,*/**,,),)(*,1111/.03.//,(6*.+(()',.42070.1+,+505.12-+())*+5.9.7.4/822352576632).)'+,74*+00.3040366%,+87+-0644156)&&%%-0**235+,38554.)/4025///.39:988/....9453/,0%),0.-.113778+2+-')%$))2*2.)*3:952/211820/91..567/,++,.459/+*),.)4.*34/5-,'&&)0&-+175:96.),322'%-+.//247/8()7:775215/++*,102-+-.0;29.,+*6-,+2112;//7:7562:6*%/./3367://.--+4661)((0).+4.8/2278*,++)/2/03,855-6+3)-,.458635/6214+,4877975873/66,*&&(4.405/4/+001904+%(%+39/.-618155)1,,,74--*.(-),///&+,-/0.-.72;9091;6222046-.+)*)/3--2830.21/3.++.24/-/0,++*+32-/.--...553/711224:5:53;;22794944224&+-.225221/*'''(,.788//01198253,)),13.04;9;41-.-+,44+*,.*$'#%$0),,8/032341-5-+093640102:4101306.32+).06/,''%(*,198901--,.7;2238/.1+-0.43.)2*))+788--./4;3',/-04)$&*(')*,073395.+**)(--036312.8/.71+-(*'$.)%+)&+++-/27671,+)),.3/(%)-777:76889<92779578-1$&(..3,40*1,..%'),99852446146997/1*)+)*++00165764-%%($$,3:58.)-'.+.5.).//123896856903,-574+/-,+00//-383/97/.0.0.27(0%+(&''0503;37488,&())%&&$&&(+*,-4./5070-7*(-4.23/8..67)'%$%%$$&,*')*++,.&+3**(,/*-634793.(/-/4:;;:8
@2f8c42b1-527d-4619-a3e3-408bc52c8156 ch=463 read=50469 start_time=2019-12-13T02:12:43Z barcode=BC01 runid=2c9cf7bc05858273f10e7d7ec552fc0bd742dc3e
CTCCTGCAGGAGGCAGCAGTGGGAATATTGCGCAATGGGGGGGAAACCCTGATGCAGCAACGCCGCGTGAGTGATGAAGGTTTTCGGATCGTAAGCTCTGTCTTTGGGAGAGATAATGGCGGTACCCAAGGAGAATACGGCTAACTACGTGCCAGCAGCCGCAGTAATACGTAGGTGGCGAGGCGTTATCCAGTTTACTGGGCGTAAAGGGCGTAGGCGGATGATGATTAGGATATGAAATACCCAGGCTCAACTTGGGTGCTGCATTCCAAACTGGTTATCCTAGAGTGCAGGAGAGGAGAGTGGAATTCCCTAGTGTAGCGGTGAAGATGCGTAGAGATTAGGAAGAACACCAGTGGCGAGGCGATCTCTGGACTGTGGCAACTGAGGCTCGAAGCCGTGGGGAGCAAACAGGATTAGATACCTGGTAGTCCACGCCGTAAACGATAGATACTGAGTGTGGGGGTTTCAGCACCTCCGTGCCGCCGCTAGCGCATTAAGTATTCCGCCTGGGAGGTACGGTCGCAAGATTAAAACTCAAAGGTGTGAGGGACCCGCGCACAAATGGCAAGAGCATGGTTTAATTCAAACAACGCGAAAAGAGTGCCACTACATGACATCCCTTACCATTACTCTTAATCGAGGAAATCCCTTCGGGGACAAAAGGTGACAGGTGGTGCATGGTTGTCGTCAGCTCGTGTCGTGAGATGTTGGGTTAAGTCCGCAGCAGGCACCAGCCCTTGTCGTTAGTTACTACCTGCATTGGTTGAGGACTCTGGCAGGGACTGCCTGGGTTAACCAGGAGGAGAATTAGGGATGACGTCAAATCATCATGCCCCTTGGCAGGAGGGCTACGTGCCACAATGGCTGGTACAGAGATGCAATACCGCGAGGTGGAGCCAAACTTTAAAACAGTCTCAGTTCGGATTGTAGGCTGGCTCGCCTACATGAAGCTGGAGTTACTGAAGTAATCACTTGAGATCAGAATGTCGCGGTGAATACGTTCCAGGTCTTGTACACACCGCCCGTCACACACCATGAGAGTTAGCAATACCCGAAGTCCAAGTAGACTAACCGCAAAGGGAGGCAGCGAAGCCGAAGGTAAAGTCGGCGATTGAGGTGAAGTCGTAACTCTGAGTAACCGG
+
,./,*$,(24),2..23+03-7-*,(%')&)$+09661041)%(*)01'%&%00224631112500-.+*&%%())-,-.*7/*-+:-13*+-.(*,11/203;:-77,''(.00+*-&'*2++22-),.--*(''+2,7332841/.))+*4--+.'5)#$#%*)'),6/3.-+,,0*)()+96/:0-.*%*'/,*-269886/:.)+1/-'&$&,01;::....,3-%/62+&'$%,,,/-+,*-4335.+*'+)++**./07.7/*,*&.+-5.4/..4$&())+,-4+5.**).+)()*+/.4-7.6.+),.72-')&))(++'%$''--.,,+++/1.05-/++.36:6778493))'0+-+&(/037:763-)$%('*,*//4835'(.*&,'(*389-*+//<6837,.2-,(,029:213.++36/-/01501:;92($)(+-7464*&),)()1/1&-*+4*'-*1//55+)*,,/97870/..(+)133,+-.785736897:4))*+.59;;:364511-6.<<874339*0*-+'%%-67,06-**&('(+-&''*(,(,*(,*%*&3627359,-40/*'&$$)-31/&*(,,-/*.)*,//677851+'+)','%,(),1/0-,)*,'&+,'*)(*91089.7:311372&++,,10%&&*,917989714/%06/673666679543235435986;6;76;7/,.6-%+&$&).76/3,+*462/1)/01.:--..,+)',+%$().+&)-0++-128862./.&(+-/23548435*'4(('0,/-).')&&',((,12.64344568870549867,5:5*,)&&%%+*,*+&-(')%)''%'),3-.:21+8,,-..*(%)'*.5.(,7011--/,,-'*34270,/7.-400.-/7866-31;215.03&.&-+**,$%'*+1500012-4/./970**6;352,('%((++-$*'())&-220.0861+,%&**.++4,('%'(*'),---..*.04./+073096-.110+//196933*%)+0'--/)1(-.)(,--,3,&%'))*'0-1-72.014-*.)&'%%&((($%(-9+1,)+&0,'*,-&1,*$/'&$++,+)/((('*&%''))++-04879-1
@31c8a6cc-a014-4c60-b242-6c4c50d17a1b ch=261 read=41727 start_time=2019-12-13T02:12:43Z barcode=BC01 runid=2c9cf7bc05858273f10e7d7ec552fc0bd742dc3e
TTGTTGTACTTCTACGTTCAGTTACGTATTGCTGTTACAGTCAGAGAGTCGCCTTCGCCACTGGTGTTCTAATCTCTACGCATTTCACCGCTTTACACTAGGAATTCCACTCTCCTCTCCTGCCTCTAGATAACCAGTTTGGAATGCAGCACCAAAGTTGAGCCGGGTATTTCACATCCCTTAATCATCCGCCTACGCTCCCTTTACGCCCAGTAAATCCGGATAACGCTCGCCACCTACGTATTCGCGGCTGCTGGCGTAGTTAGCCGTGTAGCTTCCTCCTTGGGTACCGTCATTATCTTCCCCAAAGACAGAGCTTTACGATCCGGCCTTCATCACTCACGCGGCGTTGCTGCATCAAGGTTTCCCCATTGTGCAATATTCCCTGCTGCCTCCGTAGGAG
+
$$+$)$,'/4843.0.1:/.3171118-7,,*4014-./71;+,,-*,./06939000:/67655(*(%$*,,-376455668<;62551-2,--314/,-),*++.*(+.0245544695,)'*,,-.89781..02<;+1-..1.,,,*/0*1**/,+-61,'0+1,8:++*)*+31+'.02::9470-4:22856379+5;-*,038-)+.19244295::85-**'*2:9&03/-222,)'&(..60224712/.,0218-,,2(+&&%'+.*1)*.))((/()%4667-)-.*.38797:2.5/+,./,+.,1;,++1135+((*-/9256;677/&-,-143172//3-,,-.77+61:5.67/+6:4//41;10143**'+,222849;/3572+.
@5bf8e5fc-6b0a-4691-ad84-66c1e73a3a1e ch=33 read=54398 start_time=2019-12-13T02:12:51Z barcode=BC01 runid=2c9cf7bc05858273f10e7d7ec552fc0bd742dc3e
CCGGTTACCTTGTTACGACTTCACCCCAGTCATGAATCATACCGTGGTAAAACGCCCTCCAAAGGTTAAGCTATCTGCTTCTGGTACAACCCATGGTGTGACGGGCGGTGTGTACACAAGGCCGGGAACGTATTCACCGCAACATTCTGATTTGCGATTACTATGGCGGTTCCGACTGTGGAGGTCGAGTCGCAGACTCAATCCGGACTTAGACGTACTTTGTGAGATTCGCTCCAGCTCGCACTATCGCTTCCCTCTGTATACGCCATCGTAGCACGTGTGTAGCCCTACTCGTAAGGGCCATGATGACTTGACCTCATTACCTTCCTCGGTTTTATCACCGGCAGTCTCCTTTGGGTTCTGACCTAATCGCTGACAACAAAGGATAAAGGGTTGCGCTCGTTGCGGGACAACAACATTTCACAACACGAGGCTGACGACAGCCATGCAGCACCTGTCTCAAAACCGAAGGCGCAATCTCTGAAGAAGTTCTCTGGATGTCAGAGTAGGTAAGGTTCTTCGCGTTGCATCGAATTAAACCATGCTCCACCCGCTTGTGGGGCCCAAATCCTTCATTTGAAGTTTTAACCTTTGCGGCCGTACTCCCCCAGGCGGTCGATTTATCACGTTAACTACGGGCGCCAAGCCAAAGCTCAACCCCCGTCGACATCGTTTACAGCGTGGACTACCAGGGTATCTGTCCTGTTTGCTCCCCACGCTTTCGCATGAGCGTCAGTACATTCCCAAGGGGCTGCCTTCGCCTTCGGTATTCCTCCACATCTCTACGCATTTCCTGCCGCTACGTGGAATTCTACCCCTCCCTAAAATTACTCTTCTAGCTTGACCAGTATGAAATGCAATTCCCAGGTTAAGCCCGGGGCATACCGCCAAGTCACCGCCTGCGTGCCTTTACGCCCAGTTATTCCGATTAACGCTCGCACCCTCCCGTATTACCGCGGCTGCGGCACGGAAGGTTATGGTCGCCTTCTTCTGTATGATTAACGTCAATCACCCTGGTCTATTAAACTAAATGCCTTCCTCGCTACCGAAAGGAACTTTACAACCCGGTGCTTCTTCATTCACGCGGCATGGCTGCGTCAGGGTTTAACCCCATTGCTGTATTCCCCACTGCTGCCTCCCGTAGGG
+
9:7759*,+,0%15))+,/0888167,,.:6)4++8455:799:;5:81;9*2578.,6-38*+-474/)+...98*.0;1:993284&44/*,-47645792691821063-,,&-/4,03--784830346;1,,4'1+8/78<634,53-)24253014/*(.++56:8-+.15.201(((,-,+-./17%'5462,4/.106/.4.,-3636%.-(+(,,+*,6.956943-./01/3))2+-/++0,)8.')32332+0--..131-+++%./120-)*)//5.-.-.-+2+'&&'()*)..,+-+../),+-)+%)0:7;4978'6-;<4+-,+11-3.+04136/-52'),701$&)3521436,-)+$',../7(3-5469'1/427)/).23309/-/:330,./.1451:--+-/5-+''(&'+-28898;212921.0/.445935678705//.3**1,1/,1.4++,20)&/$**).2754340343435(),4(+---)3.4;:8<87868;67678))$/&::5371+.555:098))/,--*+*.)30*(,*+,$%)*-3:5..').<</1:87,7102-539*4,--,5::1,/592956243;:121/,(+(,(,-,..48:/:/52%+&,0+*-.3/:.570('./0222364364%)*.02297--/(+)&-2)',,,)&)+2//.;5..1758-+//11::4140-+,01024'*.-..6858+/,)3*)..2683:3/4-/.108659;2)(+(%&$%'))+(+,0/3<91%%'*1467/0-//1/03125-754-/03(*2;82/4-,-)&)%(%'''+*+-:*(.*))'.,()4::995;4.-4+;,:+.55,32''#$$'*%'%,-12314;39:86632053-81.0313-++00.86930.1/3/22345,2/346.79+*3/-4-.46618+*&'''%$''/%$(,.0*'(*&'&'*,3-2;52/+)''$.)08/12487-,,6-*(%297953:36+-+'-0((0/264444359469204+*)-2(*/(%'()*1&(&#%(-/17;9597-(+*-,1.++)&&&+--04'24-10)+),89-)9:01201,2608:4(+*+,+(*.(38**7.2-*
@6c809794-ee58-434c-a690-f90b24a4e921 ch=501 read=72197 start_time=2019-12-13T02:13:08Z barcode=BC01 runid=2c9cf7bc05858273f10e7d7ec552fc0bd742dc3e
CTCCTACGGGAGGCAGCCAGTGGGGAATCTTCCGCAATGGACGAAGTCTGACGGAGCAACGCCGCGTGAGTGATGACGGCCTTCAGGTTGTAAAGCTCTGTGTGAAATCGGGACGAAAGGCCTTCTTGCGAATAGTTAGAAGAGTTGACGGTACCAGGATAGAAAACCACAGCTAACACGTGCCAGCAGCGCGGTAATACGTAGGTGGCAAGCGGGTATCCCGGTGTGGGCGTAAAAGCGCGCGCAGGCAGATTCAGTCAGTCTATCTTAAAAGTTCAGGGCTTAACCCCGTGATGGGATCGAAACTGCCAATCTAAGAGTATCGGAGAGGAGGAAAGTGGGGCCTAGTGTAGCAGTGAAATGCGTAGATAGGAAGAACACACACGGTGGCGAGCGACTCTGGACGAAACTGACGCTGAGGCGCGAAAGCCCAGAGGCGGAACGGGATTAAGATACGGTAGTCCTGGCCGTAAATAAGGTACTAGGTGTAGGAGGTATCGACCCCTTCTGTGCGGAATTTCGCCGCAATAAATTACCCCACCTGGGAAGTACGACCGCAAGGTTGAAACTCAAAGGAATTGACGGGGGGGCCCGCACAGGCGGTGGGTATGTGGTTTAATTCGACGCAACGCGAAGGACTGCCACCAGATCTTGACGACTGATGGACAGAACTAGAGATAGTTCCTCTTCTTCCGGAAGCCAGAAAACCAGGTGGTGCACGGTTGGCCGTCAGCTCGTGTCGTGAGATGTTAGGTTAAGTCCGCAACAGGCGCAACCTATCTTATGTGCCAGCGCTTCGGGTGGGAACAAAGAGAGACTGCCGCAGCAGACAATTGCGAAAGGCCAGGGATGACGTCAATCATCATTACCCCTTATGGCCTGGGGCTGCACGTACTACATTAGGGAGTTATGGGCGAGCAATACCGCGAGGTGGAGCAAACCCGAAACCTCTCTCAGTTCGGATCGTAGGCTGCAACTCACGCCTACGTGAAGTCGGAATCGCCTGTAATCGCAGGTCAGCATACTGCGGTGAATACGTTCCCGGGCCTTGTACACACCGCCCGTCACACCACGAAAGTCAGAGTGCCCCAAAGCCAGTGGGGTAACCTTCAGGGCCAGCCGTCTAAGGTAAGGTCGATGATTGGGGTGAAGTCGTAACAAAGGTAACCGG
+
.,0.+&3.87&(*--.-*+*/+56((*+0421%%(.:35:4*%(()003332**'(+242027'+&()'('*.//,62956/00&.549-*.42*+./3+*'''-20-.(8:70),1/*0/007,.,*+))5643:3*,((&$')+%'*)(()*4))*/20)-.,(,+)*%*.*(')),++.5..%+(%)'++6.3.//867645.1-,,/.0,2*),,-.'*&0)*.55223282,''+011345877),)()$&*124....'2+1+490+)).1%+31-6/4.3;:1/9011087',+%*5+*27796355.0*((*+,,8+1+*(**)+)))&&%&('%#%('+.+$$&&&(++294,+,*,./2216115*'0-.+'(')'++49/)(+-.+,-*55:51/(+-'',+,+,3-)+)(*++03*-.4'()',)2.+/,0.<;.5-+'%)-'0&'(/7756-/89553450(1*,),,26)3,,(()-1*.,),111%51,+,3232536)))&**&&%'&'),0/1/&.')0:4)&,-+)+((&'),14697)-'(,,,5,-93.1836-0+*..03/40..02./27,()')+)*/-883.()+98669,7-(-.10--1697361-'+2'-,)#%&&(0+,,243.0+-.&'&'*+/267483784530-,12*3/:66224;3-/('*0,1,,1++--481724536;872-,0445)'%'(*4-.../587896964347469*3+7+4*230)%+.(4&'0.+1.+1+'(441;01+6)+1,**&+.202:60*4522&+/*(&(&&+56687(.(%(&'.*)')&%+'&)&%&$$&)560611*((&(,),5+)%&%&05/-,/,*+%'(%(-.--(%('().-0)((('+*,()%'')*,-334))')*11./-+,+&((-.3,),08658')(,+)---,-,0'),82/2/3460-*0+,///600-(-)*+(')),-9..-8-31998+)($$&&)*-+/'(1/5)(*')(+)+-/74-2-,,0034//)'+%-/-2*-+.--)+/+/3/0+.(-)34/0-,43-/7/+'')+7-3-%)-)*3456,45202-0&%%'$))'*60(08052.,.*,),(1(,-5678.9-0373-306//0(-&'%/7*-.,1200-1
@92610f55-dfa4-4bc4-b18e-ec6bdedcd789 ch=131 read=54979 start_time=2019-12-13T02:13:17Z barcode=BC01 runid=2c9cf7bc05858273f10e7d7ec552fc0bd742dc3e
CGGTTTACCTTGTTACGACTTCACCCCAATCATCAATCCCACAACCAGACAGCTCTTCCCTTGCGGTTTAGGCCACCGTAAGGTGTATCAACTCTCGTGGTGTGACGGGCGTTATTAAGCCGCGGGCGAGAACGTATTCATCGCGACATGCTGATTCGCGATTAGCGATTTCAACTTCATGGGTCGAGTTGCGGTGTCGAACTGAGAATGGTTTATGGTTTTTTGCTTCACCTCGCGGCTTCGCTTCCTCTGCACCATCCATTGTAGCTTTGATGTGCTTGGGTCATAAGGGGCGCTGATGATTTGACATCATCCCGCCTTCCTCCAACTTACCTGTCACTGGCAGTCTCGCTAGGTCCCCAACTTAATGATGGTAACTAACGATAAGGGCTGCGCTCGTTGCGGAGACAACAACATCTCACGACACGAGCTGACGACAACCATACACCACCTGTATCTCCTTATAGCTATCTCCATCTCTGGAGCCTTTATGAGTATGTCAAGACCTATTCTTCGCGTTGCTTCGAATTAAACCACATGCTCCACCGCTTGTGCGGGCCCCGTCGAATTCCTTTGGTTTTCGTTGCGGGCATTTCTCAGGCGGAGTACTTGTGCGTTAACTGCGGCACTGAACTTTGACATCCATAGTACTCATCGTTTACGGCGTGGACTACTGAGATTATCTAATCCTATTTGCTCCCCACGCTTTCCGGGACTGAGCGTCAGTTGCAGGCCAGATCGTCGCCTTCGCCACTGGTGTTCCTCCATATCGCATTTCACCGCTACGCTGGTGCGATATATACCTCTAGCTGCCTGGTTTCTATGGCTTACTGAAGTTAAGCTTCAGGCTTTCTACGGGCCCTTGCTGCCGCCTGCTCCCTCTTTACGCCCAATAATTCCAGATAACTTTAACGCCACCTACGTATTACCGCGGCTGCTGGCACGTAGTTAGCGTGGCTTTCAAGCAAATTGCGTACTCGGCTGCAAACATAGCAGCCGCCGTTCTTCCTTTATAACGAAGTTTACAATCCAAAACCTTCTTCCTTCACGCGGCGTTGCTCGGTCAGGGTTTCCCCCGGTGAAAATTCCCTGCGCTTTTCCCGGAG
+
3*82;213/4/-12(*-/7:<6)0,1),40582118095(),)&*(*+/2%&&$(),-.((+,,+,+0,)*231),)%$'())+(&')--7010,/.,+06,,+,--3--)(++21/('+'%&+33-*)-373.226<8458*,/5410.//24749.13'.'&'3.,38+,583394+2,0**)%%.0,'''*'$&**)/+++.,.5004684*.'051966.((,/,.5;75*)',*.30,*+'--/232334-+,4-256+('((&*.**00*)&%#%-3234840.-'%%$&((*+-.6:*+.2*2333354*/:6:321.(1(),+''%**10,(&'/,),0314335+))'+35-/0.112121054965,4),4356679+997+*+((,.--3.-/5.,-,(+-03/.,0./,/22547677333.23.57'2,**%)),31201/405769/015547565321038989687<111/28.+-++-./8546+&'&'&'&*3*/;989722+-+/2+4)7*9:92;151../.36-.5,+/++,74())240*-15'7(8,9/04+.+,9:,3))'&))2/)%$'''(*&-88(+)%))),,'/./.4869671-(0-00207:55981237)+&&&&...*-+-.15/<-)*2733259575442*$&$.(*+2+1,+7,()-73,-00:9.),')696*&*00-34+)%()01/-4,)-*.52:/.-0.)*)%(()./12;12395989;4..03))$&%%'),47348915-00))+'&&#''+,&+%($','+)'-254476695;8444-+-('-+.06-4,*5/0-1687+150-85*&'(()%'&%%%$&.+14-077333.5((*2:6.01231.6/37:-7)(*833,($##%&'(+0,04000.013615;9161119:7740),*''*1*((,,''''&(&&'&&',&$*%%''('+,-,*0/*2,*''%%$$%&)-0466).1,-0-/+23,-/74*)++.9:*--7/8)+,3(2:8;99;;:3<0,-,-(57/50-,965:39,1863<22:;8*%'%&)0281:03*&$'#%&'))/,&)('&
@fd96c016-73da-4d53-a677-c3f0d37c8820 ch=82 read=58925 start_time=2019-12-13T02:13:14Z barcode=BC01 runid=2c9cf7bc05858273f10e7d7ec552fc0bd742dc3e
CTCCACGGGAGGCAGCAGCAGGGAATTTTTTTCGGCAATGGGAAACCCTGACCGAGCAACGCCGCGTGAAGGAAGAGAAGGTTTTCGGATTGTAAACTTCTGTTATATAGGAAGAACAGCGGCTTCCGATGGCCCAGCCGAGTGACGGTACTGATAGAAAGCCACGGCTAACTACGTGCCAGCAGCCGCGGTAATACGTAGGTGTAAGCGTTATCCGGGTGTGGGCGTAAAGAGGGAGCAGGCGGCGGCAAGGGTCTGTGGTGAAAGCCGCAGGCTTAACCAGTAAGCCATAGAAACCAGGCAGCTAGAGTGCAGGAGGATCGTGGAATTCCGTATTAGCGGTGAAATTGCACGTAGATATGGAGGAACACCAGTGGCGAAAGGCGACGTCTGGCCTGCAACTGACGCTCAGTCAGCGTGGGGAGCAAATAGGATTAAGATACCTAGTAGTCACGCCGTAAACGATATGAAGGTACTAAGTGTTGGATGTCAAAGTTCAGTGCTGCAGTTAACCTTAATAAATTACTCCGCGCCTGAGTGAGTACGTTCGCAAGAATGAAACTCAAAGGAATTGAGGGGCCCGCACAAGCGGTGGAGCATGGTTTAATTCGAAGCAGCACGAAGAACCTTACCAGGTCTTGACATACTCATAAAGGCTCAGAGATGGAGAGATAGCTATATGAGATACAGGTGGTGCATGGTTGTCGTCAGCTCGTGTCGTGAGATGTTGGGTTAAGTCCGCAACGAGCGCAACCCTTATCGTTAGTTACCATCATTAAGTCGGGGACTCTGGCAGAGACTGCCAGTGGCTTTGGAGGAAGGCGAGAGTCAAATCATCATGCCCCTTATGACCTGGGCTACACGTGCTACAATGGATGGTGCAGAGGAAGCGAAGCCGCGGTGAAGCAAAACCCATAAAACCATTCTCAGTTCGGATTGTAGTCTGCAACTCGACTACATGAAGTTGGAATCGCTAGTAATCGCGAATCAATGTCGCGGTGAATACGTTCTCGGGCCTTGTACACACCGCCCGTCACACCACGAGAGTTGATAACACCCGAAGCCGGTGGCCTAACCGCAAGGAAGGCTGTCTAAGGTGGGGATTGATGGTTGGGAATTGAAGTCGTAACAAGGTAACCGG
+
-02.*-).5,.011441'/%&'$((/37:<1/96;94<41/'',+/2-+-'2115362:3//:22:9433241/++'+,(+-:1-/0:+3.,.;:00/0./,5-**0,//(*-,.532)--61593*+/,3*,*'',.3('()*01)(**-/**--)-/,+252318//.612,21258<000-.4316/5**))*434-6,,,-.,)+135210,*3(*'0*31-*)*.*(*,2+&'2/7974;6&5//&368555556:7836100.$&('))+)/&0+.123917<79403864;4262/./1,)*,+2724,,-,247322.*+*4,,&(&'%#&'-4,*,,*''(*$(,+*-13(*()).3.1/.052508//)(+(+044:74244828:89900,,,/58929/2&&'&&668;;)*-./<;3558-01-((()*-.))*4)0/2-.15;86;;230*+&&'*,,3.016965776<5:6:769(8--1983461/,.../02.)+$$$(,+,0'&0*//34),-//-4')-&&%%'()+8921.(+18:5,94/15'0,)+,,/*)'(0/119.),)-.12427479///)5235::45586.-0).304&//,3(+,-(('%('%'$'%.)('++-/888998:0-5237+,'(*55-++&'.-+*)-)+,.1223548302/06788:;:9:<569875)*+,0*-%+0446278:0500767:8334886896;21224:3(3:1,010:/9/)(,736;9:80607,335'142+188615/+&&*.16487'.-)+'(()2,+1,.2-3.0((&%(/1962359979+840)+,/0/.3313:9674-)++,6453446..5.0688:81,)0,,,.4358*390+++(-.6//0<<94:81(099.6655;667'0+3/5//31201467588/11123*671110./5//:3:3:8977710015222831:51+'(',+-1032**0--66984131877.5.-,33/0/0832;9016233471/.+)(+22-,+.0.,32,%'0),+.+*0827,0::70100-)(''+31377,3/,+2*-23+,8,0/-,-)021+-,*(/)--2277--1//849;:;4;
@de0d77af-6795-4027-867b-c2113958ec42 ch=161 read=69828 start_time=2019-12-13T02:13:30Z barcode=BC01 runid=2c9cf7bc05858273f10e7d7ec552fc0bd742dc3e
CCAGTTACCTTGTTACGACTTCACCCATCGCTGACCCTACAGCTGAGCCCGCTGCCTCCTTGGTTAGCTCACGGACTTTAAGTGTACCAACTCTCATGGTGTGACGGGCGGTGTACAAGACTTGAGGGAACGTATTCACCGCGACATTCTGATTCGCGATTATAGTAACTCCAGCTTCATGTAGGCGGGTTCAGCTGAATCGAACGAGACTGGTTTTGGTTGGCTCCACCTCACGGTATTGCATCTCTCTGTGCCAGCCGCCGCGTGTGTAGCCCTACACATAAGGGGCATGATGATTTGACGTCATCCCACCTTCCTCTGGTGCTTAAGGCAGTCTCATAGAGTCCTCAACCAATAGGTAGTAACTAACGACAAGGGTTGCGCTCGTTGCGGGACTTAACCTTTATCTCGACTTTGAGCTGACGTGGCCATACCACCTGTCACCTTGTCCCCGAGAATTTCCTCGATTAAAGAGTGAGTGCAAGGGATGTCAAATTTGTGAGGTAAAGTTCTTCGCGTTGCTTCGAATTAAACCACATGCTCCGCTATTTGTGCGGGTCCCGTCAATTCCTTTGAGTTTTAATCTTTACGACCGTATACAGGCGAATACTTAATGCGTTAGCGGCGGCACCGGAGGTGTTGAAACCCCCCACACCTGGTATTCATCGTTTGCAGCGTGGACTACCAGAATTATCTAATCATTTTGCTCCCCACGCTTTCCGAGCCTCAGCGTCAGTTACAGTCCAGAGTCGCCTTCGCCACGGGTGTTCTTCCTAATCTCCTACGCGTTTCACCGCTAGATTCCCTCTCCTGCACTCTAGATAACCAGTTTGGAATGCAGCGCCCAAGTTAGACCCGGGTGGCTACATCCACTTAATCATCCGCCTACGCTCCCTTTACGCCCGGTAAAATCCGGATAACGCTCGCCACCTACGTATTACCGCGGCTGCTGGCACGTAGTTAGCCGTGGCTTCCTCCTTAAGGTACGAAATCATTATCTTCCCCAGAACAGAGCTTTACGATCGAAACCTTCATCACTCCGCGGCGTTGCTGCATCAAGGTTCCCCCGATTGTGCAATATTCCCCACTGCTGCTGCCTCCCGTAGAG
+
,+&,-2*/216)01(++,/3:2&*(&$)2(*+,-/:1-+2))--(&'*+((/1/4543',(((+*%&+)+()&(%'**$%$)'(*%010&-,-./%/,20-51.3(057-(,'*+/35,-+&%$$,'++4-/:8:;0.1;-/110/6:0*-*1.-+00/07,--/,8...24/.0687+2,,0052-)*22+(+*)#())6(*-/+)',1015)0.1'01222220-,110/+..5-'*+(,1612/.+/.+%.0,,21)++%/-0476421331''(,,)(+3)7;21,,,+,++491-0189:952:4,05-33503)*1.'%%%+'*),)+3255*'%'(*-1755-')&-))&,'')2226112355452)180.1)++.3645833.710.6-5*)'%'*)-.1.&&%&')&'&,))&&%&'''&%(&)-068123002/./-,101(*)&'(08:5468993:10,))*)&%&--040)42,52554-*+,()(%%%#&'*%*,816<6./++4'1197(&-+-0<;:<764/.,+10-150:40+10558,*-')(13192:312:85141<<6,53,30'$*-126*,''#%$+41&$5//00100-.0/2<222586/:0,/',+%)+,-/1/35/80879/&++/60&'(),:6.356499%)$*)*/5934213411'',(),.(-*)()+63++44-787*.-+88,-))-388650/1..1&)+,,,-.08(*&&'(+66849885,'(&)&)%47.7(*'$'4,..5((%)''')0.0&+.'*0+&/+40/*)*+.+-//)*+.+,,78283;196;;3/4//1/+++$+)')'&))()(/6*).*,,%(+%)+,/)%(++10/0-18:0193*,)+):9))4,$)).+'&''+..)1235758791)',-68;747/020/026459420/,+-2843+&*,-68.9+)*.(,('%+,*,+/(''(%3*-+3-+3/001594459.:8:-*&)1/3/.0-260('*(()%.,'164979:-++,+%&(+6342;0011168963*33.596/,%&+3./-(/'''//+393(*0)*,+.-+,+*.7+,-4*)&
@05141210-ea45-4949-9141-f612d5d537cf ch=150 read=48008 start_time=2019-12-13T02:13:43Z barcode=BC01 runid=2c9cf7bc05858273f10e7d7ec552fc0bd742dc3e
CTCCTACGGGAGGCAGCAGTGAAATTTTTTTCGGCAATGGGGAAACCCTGACCGAGCAACGCCGCGTGAAGGAAGAGTTTTTCGGTTGTAAACTTCTGTTATAAGGAAGAACAGCGGCTACAGAATGGTAGCCGAGTGACAGTACTTTATTAAGCCACGGCTAACTACGTGCCAGCAGCCGCGGTAATACGTAGGTGTAAGCGTTATCCAGGATTATTGGGCGTAAAGGGGAGGCAGGCGGCAGCAGGGTCTGTGTTGAAAGCCTGAAGCAACTTCGGTAAACCATGAAACCAGGCAGCTATAGGTGCAGGGAGGAGGATCGTGGAATTCCGTATGTAGCGGCGAAATGCGTAGATATATGGAGGAGAGACACCAGTGGCGAGGCGACGATCTGGCCTGCAACTGACGCTCAGTCCCGAAAGCGTAGGGGCAAATGGGATTAGATACCTGGTAGTCCCACGCCGTAGGCGATGAGTACTAAGTGTTGGATATCCAAGTTCAGTGCTGCAGTTAACGCAATAAGTACTCCGCCTGAGTAGTACGTTCGCAGAATGAAACTCAAGGGAATTGACAGGGCCCGCACAAGCGGTGGAGCGGTTTAATTCGAAACAGCATGAGAACCTTACCAGATGTGACATACTCTTAAAGGCTCCAGAGATGGAGAGATAGCTATATGAATACAGGTGGTGCATGGTTGTCGTCAGCTCGTGTCGTGAGATGTTGGGTTAAGTCCGCAACGAGCGCAACCCTTGCTCGTTAGTTACCATCATTAAGTTGGGGACTCTAGCGAGACTGCCAGTGACAAGCTGGAGGAAGGCAGGATGACGTCAAATCCATCATGCCTTATGACCTGGAGCTACACGTGCTACAATGGATGGTGCAGGGGAAGCGAAGCCGCGAGGTGAAGCAAAACCCATAAACCATTCTCAGTTCAGTTGTAGTCTGCAACTCGACTACATGAAGTTGGAATCGCCAAAATGTCGCGAATCAGCATGTCGCGGTGAATACGCAATTCTCCCGGAGCCTTGTACACGCAATCACACCACGAGTTGATAACACCCGAAGCCGGTGGCCTAACCGCAAGGAAAGGAGCTGTCTAAGGTGGGATTGATGATTGGGGTGAAGTCGTAACAAAGGTAACCGG
+
-23.)*,)40+10.424(.+%''*(07991077;88;9890))/,.91,,04956,2672-18*)(*++222--('*1600-1(3(4(++55/2936/61,*.*+,+/(-/.&1/-71216,).,*/*))*4-,+,++-*%'*)//:0,.612(,0().,++37522212::.-')$-.0))())(*,(/)5&++-.-0/16173218**/(&+(&+,,00---38**.2-$+(''.2047,(+,&).40124+*(*(*10,//,/,('+)'()2)(/./8'8:,+-/785:4975,//,))'',+/70,5-'*'%+6.45+90-/+2,69)***'&%))*-+)*2628877225365257:,,,&'&&1-063/69691**+*,+,-4343,,-+-*(,,30123512/3'23.,)'&'()*+)'**01+2<<3-(,'/,('*+&45*'./,//64)(..196/.(*+''/%()*,377102-8,,)*+&/6'+'()39).04888962/2-*.,.-7...+-*,-581581*%),),--248;310-()/-13;97600,+/.*104134%665+8.+-)/)+)-/:891.-.-)29:29715(*.%+)%)$&'('.))%$&).6.1/2,(,/1$$%&'''&282/6407)(')*-.9/.++*33/87657250.*+25121,-0.-,,-.7070//365--.-/3212647/0//-.60*454;663277),22,))*)+2565:1)(&'+-'/700070085:5(*,+(-,4,5963454.&/+&)-.32.1/*+)*/9:;3444:00,*(+*(&+4*/656-07-:1/+-.4553)+)%&&.--/954,&&*)))&'(+987487:99:;;86533,,.3-'+(*+*4,.7,,+*+)-*0-%*24;85;6/14::4:6:;2/3,43:2%2-5/00234245211124+--,,133/8*,*+-15364/6-6,%'#&#$%*+4/*('')1)*(%$'+**,5,(*$(%',/.2.,-+,%)6602(*()*+$-'(02+3136221140.---698548+*-..582552922.248-,-130407,+*)+./6764.4,)+/80/70//.,,05084/-,0/..979:;8:;*193678;-9
@7ce93697-036e-4dcc-9c8d-9937de6bb4af ch=185 read=85211 start_time=2019-12-13T02:13:42Z barcode=BC01 runid=2c9cf7bc05858273f10e7d7ec552fc0bd742dc3e
CTCCTACGGGGAGGCAGCAGTAAAGGAATTTTTTCGGCAATGGAAACCCTGACCGAGCAACGCCGCGTGAAGGAAGAAGGTTTTCAGTTGTAAACTTCTGTTATAAAGGAAGAACGGCGGCTGGAAATGGTAGCCGAGTGACGGTACTTTGATAGAAGCCACGGCTAACTACGTGCCAGCAGCCGCGGTAATACGTAGGTGTGCGGCGTTATCCGAGTTATTGGGCGTAAAGGGAGCAGGCGGCAGCAAGGGTCTGTGGTGAAAGCCTGAAGCTTAACTTCGGTGACCATAGAAACCAGGCAGCTAGAGTGCAGGAGGATCGTGGAATTCCATGTAGCGGTGAAATGCGTAGATATGGAGAGACACCAGTGGCGAAGGCGACGATCTGGCCTGTGACGCTCAGTCGAAAGCGTAGGGGAGCAAGCTGGTTGATACCTAGTAGTCATGTAAACGATGAGTACTAAGTGTTGGATGTCAAAGTTCCAGTGCTGCAGTTAGCAATAAGTACTCCGCCTGAGTAGTACGTTCGCAAGAATGAAACTCAAAGGGAATTGACGGGGGCCGCACAAGCGGTGGAGCATGTGGTTTAGTTCGGAAACAGCGCGAAAGAACCTTACCAGATCTTGACATACTCATAAAAGGCTCCAGAGATGGAGAGATGGCTATGAGATACAGGTGGTGCATGGTTGTCGTCAGCTCGTGTCGTGAGATGTTGGGTTAAGAATCCCGCAACGAGGCGCAACCCCTTAGCGTTAGTTACCACCATCATTAAGTTGGGACTCTGGCAGAGACTGCTGACAAGCTGGAGGAAGGCAGGGGATGACGTCAAATCATCATGCCCTTATGACCTGGGCTACACGTGCTACAATGGATGGTGCAGAGGGAAGCGAAGCCGCGAGGTGAAGCAAAACCCATAAAACCATTCTCCAGTTCAGTTGTAGTCTGCAACTCGACTACATGAAGTTGGAATCGCTGGCAATCGCGAATCAGCATGTGGCGGTGAATACGTTCTCGGGCCTTGTACACACCATACCGTCACACCACGGAAGTTGATAACACCCGAGAGACCGGTGGCCTAACCGCAAAGGAAGGAGCTGTCTAAGGTAGGATTGATGATTGGGGTGAAGTCGTAACAAGGTAACCGG
+
,*3-,)0(35)(/4..253164*()((++.:;;/8795/7.-*&)*)2-)).13+,(*,(0+185542//0.//1')-+(+72+6%*'+'((10./8323130149*+',((6962:3.5*)''(,*//4/./5/*((()),&'*++,-(%&*-%())-.'%%&(',('&+/.0+++)*,+,2/1/1)+..(())*+,))(-&'&+0023--1&(#*+/-03495//.5:/(/,&0/02412:824,5,,36-00/-*))*+*0*/64622-*,(3'%&0%+%%$('-+./.-47075774,-../--//02*2)&)*))--02102131*))'%$)(/---4:8445615778677/+(('*/.22+.1041+*0*1099:2012-22625510,0**,--367$(),%'*/(,.2((%(05&'$,-,(((''..+*&1+,))$$$'--,0/./*)*-.27670-./60755,--,33,-/5((+:9::76(,+9,%--4//(%('**491291/,))('*/236;60/.)+3998.68-,8,8.,-+*3.7/2234:;,78//01158947863////5345/6;7.-055-),-*(.%+*2/05(()..131.19,*&,*-20/24224-,**/61)04328)*))-/07/,+'&10+/43+*'((--4617978:9999:589;126431&,++-.06677:9989864;263/3+-&*%+--)*435-**))30622/85)-)&%+)/..-5:1/+'+(%)+(,****/,0/+)'&%&&*&$%'),-0*'''(12*)*+931/,+,*20&*255-18788999;72349878380-+0.11038259457..(+*./45257<:9<::987599.,--)*/()((4()4350*/.,*1.*+19/,-62+-.9:01:7:<719'(*8:5++,,*,2588978010015///%,--*1*)5-,+*()''*0-(%%&'/+-00859213..*('-(+31/.81-068;5481:85131$'&))0/..#%$((*3341120-//'&)),-,+),/,+13+'&&&%&()&/+4+0%*.//2013:(1-05+,)-..02204)0&$%0++03/10-)7-274/0-3/..64872755)+(&+++12
@e23141d4-9984-429f-85cf-15a5ddbafe05 ch=509 read=78698 start_time=2019-12-13T02:13:42Z barcode=BC01 runid=2c9cf7bc05858273f10e7d7ec552fc0bd742dc3e
CTCCTACGGAGGCAGCAGTGGGAATGTGCACAATGGGCGCAGGCCTGATGCAGCCATGCCGCGTGTATGAAAGAAGGCCTTCAGTTGTAAAAGTACTTTCAGCGGGAGGAAGAATTAAAGTTAATACCTTTTGCTCGTGACGTTACCACCAGAAGAAGCACCAGTAACTCGTGCCAGCAGCCACTTATTAATACGGAGGGTGCAAGCGTTAATCATGCCTGGGCGTAAAGCGCGCGCGAACTGATGCAGTCAGATGTGAAATCTGGGCTCAACCTGGGAACTGCATCTGATGCCTGGCAGCTTAGTCTCGTAGGGGTAGAATTCCAGGTGTGGCGGTGAAATGCGTATTAGAGATCTGGAGGAATACCGGTGTGAGCGGCCCCTGGACGAAGACTGACGCTCCGGGAACTGCGAAAGCGTGGGGAGCAAACAGAGTTAGATACCCTGGTAGTCCACGCCGTAAACGATGTCGACTTGGGTTGTGCCCGCCAGGCGTGGCTTCCGGAGCTGGCGCGTTAGAATGAAACACCGCCTGGGAGATACGGCCGCAGGTTAAAGCTCAAATGAATTGACGGGGGCCCGCACAAGCGGTGGAGCATAATGTGGTTTAATTCGATGCAACGCGAAGAACCTTACCTGGTCTTGACATCCACGGGATTTTCAGAGATGAGAATGGTGCCTTCGGGAACCGTGAGACAGGTGCTGCATGGCTGTCGTCATCTCGTGTTGTGAAATGTGGGTTAAGTCCTGTGGCGCAACCCTTATCGCTGTTGCCAGCCGGTCGGCCGGGGAACTCAAGGAGACGCCAGTGATAAACTGGAGGAAGGTGGGGATGACGTCAGGGCATCATGGCCCGCCCGACCAGGGCTACACGATGCTACAATGGCGCATGCAAGAGAAGCGACCTCGCGAGCAAGCGGACCTCATAAAAAAGTGCGTAGTCCCGGATGGAGTCTGCAACTCGACTCATGAAGTCGGAATCGCTAGTGTCGTGGATCAGAATGCCACGGTGAATACGTTCCCAGGCCTTGTACCCACCGCCCGTCACACCATGGGAGTGGAGGTTGCAAAGAAGTAGGTAGCTTAACCTTCGGAGGCGCTTACCACTTTGTGATTCATGACTGGGGTGAAGTCGTAACAAGGTAACCGGAAGATAGAGCGACAGGCAATGGAAGTTGCTTCCACAAAGACACCGACAACTTTCTTCAACAACAATACATGGCGGG
+
--37024'*$&(-2+43171),),*(1*-/22;9695324648473100/(,*363-),*&)**++*.--7''**(*).04,#'$&$&+450*2,-1:6-)++*24+-1--+&$'&))(),/+.*,+0066++.3/'/,-4133/13&+')'.+&,+)+24,&'(+/-,-*)(0200.*.4.&('%#)&)(--112--+)-333.+.+032921()%)*)*03,-+66+%*'*%)'(('&)&%'-$))0311,/252/131,+%)143.9+&+%#$-**'-+(*%(,7566+1%%%+&$$&(('')*/1+2,*-4*(.$-+-0-+(111-,%,&),**+*%&#))+%$'()*+.6567/.4+1,,*32-0./()(,)+-297++4600015322/....609)*41'&&''))+4.-.1/206+)+,7;47,)''/0%$65(06+/2840/223++*/.12066----.:972+(',(&)2,-.34-%%%$,5,..1.*),-,..02335-+%)*/+(&'&&%))&%$&'%*)(+/,***,&.(317011*7,:5:6(-.25770'+(0*,-:48:9++3/**'-*,',+548-,-,/0(',()*-2:;.58:1./003.5-,-24713745/3/04555660822/004-+-+./*2:;;/4/,-/4++('$'$&/,19484&43-,07,4,+-.1)*.555754.003014533441/.&&(.1383/''.0(+(',126762.2(')&&/.,-0--70+032.%%*(/;+.,+*/))0222956./2&-++5/+%5.10/,'./+.0/01084236/+*'(+)--199021023555*)(%&'((,.,*/-&#((''&**%,26.1-+&)(',,/315677/82126.*,3.))&)*),888666-..0-/63%,1--)&&-,/40:38/.)*(%)235/+(+/,-/+++.124/6...*,&'(1%*',/..5*6.755'()&*0()**.)*%(+)').427606/987894,0/-2,1,&.324/2(($%+(%')).4/(()*+*-4,-%0.'&')-&().8+*,6*')(%-)-)'(&)1.5/554/.05*1,.,..2.29023:73567594.+,-/21.1+-,,4,.1013675:%3+5778-8-40/1-,--,17:--20(('*,-)(*-%%%&&'%%.3.-00162--/,+(.0*+172,(--.1452.5-&'$#$$%
@12060f14-f32d-451c-a4ea-3a4930063e98 ch=33 read=54428 start_time=2019-12-13T02:13:22Z barcode=BC01 runid=2c9cf7bc05858273f10e7d7ec552fc0bd742dc3e
CTCCTACGGGAGGCAGCAGTGGGGAATATTGCACAATGGGAGACCCACGATGCAGCAACGCCGCGTGAGTGATGAAGGTTCGGATCGTAAGCTCTGTCTTTGGGAAGATAATGGCAGTACCAAGGAGGAAGCCACGGCTAACTTCGTGCCAGCCGCGGTAATACGTAGGTGGCAGGCGTTATCAATTTACTGGGCGTAAAGGGCATGAGCGGATGATTAAGTGGGATGTAAATACCCGAAGGCTCAACGGGTGCTGCATTCCAAACTGGTTATCTAGAGTGCAGGAGAGGGAGGTGGAATTCCCTGAGTGTAGCGGTGAAATGCGTAGAGATTAGGAAGAACACCAGTGGCGAAGGCGACTCTCTGGACTGTAACGGTAACCGCTTGCGAGGCTCAGCGTGGGGAGCAAACGGGATTAGATACCCTGGTCCACGCCGTAAACGATGAATACTGGGTGTGGGGGGTTCAACACCTCCGTGCCGCCGCTAACGCATTAAGTATTCCGCCTGGGGGCTGGTCATAAGATTAAAGCTCAAAGGAGATTGACGGGGACCCGCACAAAAGAAGTAGCGGGCATGTGGTTTAATTCGAAGCAACACCCGAAAACCTGCTGGCTATCCCTTGCATTACTCTTAATCGAGGAAATCCCTTCGGGACAAGGTGACGAATTGGTGCATGGTTGTCGTCAGCTCGTGTCGTGAATGTTGGGTTAAGTCCACCAGCAGTACAACCCTTATCGTTAGTTACTACCATTAAGTTGAGGACTCTACTTGAGACTGCCTGGAGTTAGCAGGAGGAAGGTAGGGATGACGTCAAATCATCATGCCTTATGTGTAGGGCTACACACGTGCTACAATGGCTGGTACAGAGATGCAATACCGCGAGGTGGAGCCAAACTTTAAAAAACCAGTCTCAGTTCAGTTGTGAAGCTGAAACTCGCCACATGAAGCTGGAGTTACTAGTAATCGCGAATCAGAATGTCGCGGTGAATACGTTCCCGGGTCTTGTACACCGCCCACCATGAGTTGTAATACCCGAAGTCCGTGAGCTAACGCAAGGAAGTGGCGGCCGAAAGGTAGGGTCAGCGGTGGGTGAAGAATCGTAACAAGGTATTAACCGG
+
//12+-/0::/.50/6/.../*3&/)*(4)**.0.;33:/)+)*&'&*($''-,/12442325664/())+0/-.2*../.)-.*0-1//)-/15688274$*&*'%,*/-++&-+/0,1((&4+/'+%&'-+)+,'-*,**,+/.-.16/0/4.,)()(&)(5--./,/-31&&3501840/'&-02+++16111002)*.2+$3(&+,/54675662/398;7444+'28-.6/+)''&.+-.(&)*43/0297778;213:7./1112//145/.233826,+,)-1*++))+.2.2,20(((%&')0+.-&/.()+0(,-88''(()07022,(),.-.393555-,*)*+--074444/4815657365-,*))'+'$%&%%&*(1446)'%&):::;0+02493/'48026112557;123408+$*+-.-4680.,+--7:++*'%2300138;:8-0//(0*--2),8,3/..$',,./2.--31+5,+(*+.6.)&+/0154..--5077+*,,)+1)383%++99<-*)&(%,+112(3:948:8//00972*%(*(('((.)(*+22//232..8/85.6.-.824&4'('-11**'&#&'&&&$%(/40+30005.--+*3+-.+)')&#)((',1)-7/(2,/.0--,,,34(%#*$:(:69::999<14754.)+,-87878987/)2-,*1*4.3208/211''#$$%%/--32-48+26,1389;57-:,,,07:3432.-/0*)*7.3352(&)(*+/02.-/-*--$*0+(&*(66/05041-/)--1-4756566381,,2;:::224,/16484244143355,,()*2263306118;::5;525+***+55729211855/+.*+34./075;6339422600,0288987907864(/+2)2*(%(),,/5-,1..,)&&).,,1+,.4/,+0;,-+--/()*,)8..:822)*,..132.3--,17401((+1.-0681-1/..+++,.00:0-/50,++*(3'#$%%&+0)&*((*0-/0*),0//)+#$$%*(())%)**,21'&*+),./-.0*++02--%2*1/..,.)),*&&)%%&)-*+(&)(.*7971
@eb557c52-a626-4fdf-8607-4f7897011c4b ch=101 read=89712 start_time=2019-12-13T02:13:57Z barcode=BC01 runid=2c9cf7bc05858273f10e7d7ec552fc0bd742dc3e
CCGGTTACCTTGTTACGACTTCACCCCAATCGCTGACCCTACCTTCGGCCGCTGCCTCGCGCGGTTAGCTCACGGACTTCGGGTATTGCCAACTCTCGTGGTGTGACGGGCGGTGTGTACAAGACCCGGGAACGTATTCACCGCGACATTCTGATTCGCGATTACTAGTAACTCCAGCTTCATGTAGGCGAGTTTCAGCCTACAATCGAACTGAGACTGGTTTTAAGTTTGGCTCCACCTCGCGGCGTACATCTCTGTACCAGCCATTGTAGCACGTGTAGCTACACATAGGGGCATGATGATTTGACGATCATCCACCTTCCTCCTGGTTAACCCAGGCAGTCTCGCTAGAGTCTGCGCTTAATGGTAGTAACTAACGACAAGGGTTGCGCTCGTTGCGGGACTTAACCCAACATCTCACGACACGAGCTGACGTGGCATGCACCACCTGTCACCTTGTCCCGAAGAGTTTCCTCGATTAAAAGAGTGAAATGCAAAGGGATGTCAGGTAGGTAAAGGTTCTTCGCGTTGCTTCGAATTAAACCACATGCTCCGCTTCTTGTGCGGGTCCCCGTCAATTCCTTTGAGTTTTAATCTTGCGACCGTACTCCCCAGGCGGAATACTTAATGCGTTAGCGGCGGCACGGGGTGTTGAAACCCCACACCCTATTCATCGTTTGCAGCGTGGACTACCAGGGTATCTAATCCTGTTGCTCCCCGCTTTCGAGCCTCAGCGTCAGTTACAGTCAGAGAGTCGCCTTCGCCACTGGTGTTCTTCCTAATCTCTACGCATTCCACCGCTACACTAGGAATTCCACTCTCCTCCTGCACTCTAGATAACCAGTTTGGAATGCAGCGCAAGTTGAGCGGGTATTTCACATCACTTAATCATCCGCCTACGCTCCCTTTACGCCCAGTAAATCCGGATAACGCTCGCCACCTACGTATTACCGCGCGGCTGCTGTGGCACGTAGTTAGCCGTGGCTTCTGTAAGGGTACCGTCGTTATCTTCCCCAAAGACAGGCTTTACGATCGAAAACCTTCATCACGCGGCGTTGCTGCATCAGGGTTTCCCCATTGATACCCAATATTCCCCCACTGCTGCCCCGTAGGG
+
7--+0/-0.2-*1.&+++-5/:/91/*,.+,+,./.:;0/1366980529+03--.,+&(**/0.522399599977641))%('*+,4:/'+,-..%157434418),5141/0212/3321101,/8,.,,8989<889:325587::9:9667//132-:,-.65566506(((+.42687::790)).);51,116/355:05*-75423.04779.;:3'3/499-8.3485698:58030*1&/02/110/86:96689644)&&(**65,+''(*+)))(++.--85,5/...-&35*+,,.')+52:6+,85998116+-,+1.&/&)**3.3343693//-&')*-'$&%'(*,.-+/-',*0*''8,74,.,(.+++7*-122380;00/;95.5./&.,*-*6111,*'),+.(/0551344.+))/232'+(-3076/...56-8,,,721***)'''23*602317034.)''--%-'*(./37'+-,016/1&&'''.4029**-1877<;:9939/01941+0-3,9,9:443500/0.+,/,,//./7:.45/795.56:5::;:08:/.0+6<<+-6.0.7-//789)6,-1677**15708091.-././0175/;,,+)2117*'(%'*++/.911:+774-'++24(('2287895382),).1158:9-*)++,+3+3347--4132/.23)+-198-)*0630.043854.122383390..1129)*+.*,.75383;47;;27477:59:79-:*(0...1-+),,33./-'(48*,4/0166.2)2*5,7/(*)*-,-),*0,1%%'(//+.++//2078;4532310-,)+&.++**10--0*201..64-,,-/4%*((..+-)---17:6675575;.360.4418,%&')0-,253624664/1/.29307-&%)&,()7.0+))'*)1,0/394)***(+,326470.+/,./2/1,)&$'&)(*)*&)-673&7/0.03059:6.9/,-.,/2,.1+#'('-1+/88,54282398+4'&,2.0./++))+,-:(2:57:8/((&&(-)(-(0./*/,//9/988.(+.++-+/8;6*,6866
@42f28a2b-12e0-4191-baef-a07faa741efe ch=223 read=50083 start_time=2019-12-13T02:14:13Z barcode=BC01 runid=2c9cf7bc05858273f10e7d7ec552fc0bd742dc3e
CTCCTACAGGGGAGGCATGGTAAGGAATTTTCGGCAATGGGGAAACCCTGACCGAGAACAACGCCGCGTGAAGGAAGAAGGTTTTCGGATTGTAAACTTCTGTTATAGAGGAAGAACGGCGGCTACAGGAAATGGTAGCCGAGTGACGGTACTGATAAAGCCACGGCTAACTACGTGCCAGCAGCCGCGGTAATACGTAGTGGCAAGCGTTATCCGGAATTATTAGATATAAAGAGGCAGGCGGCAGCAAGGGTCTGGTGAAAGCCTGAAGCTTAACTGGTAAGCCATAGAAACCAGGCAGCTAAGGGTGGGGAGAGGATCGATAAATTCCATGTGTAGCGGTGAAATGCGTAGATATATGGAGGAACACCAGTGGCGAGAGCGACGATCCCCTGGCCTGCAACTGACGCTCAGTCGAAAGCGTATGAGGAGCAAATAGGATTAAGATACCCTGGTAGTCCACGCCGTAAACGATGAGTACTAAGTGTTGGATGTCAAAGTTCAGTGCTGCAGTTAACGCAATAAGTACTCCGCCTGGAAATGTAGTACGTTCGCAAGAATGAAACTCAAAGGAATTGACGAGGGCCCGCACAAGCGGTGGAGCATGTGGTTTTAATTCGAAGCAACGCGAAGAACCTTGCAGGTCTTGACATATATAAAGGCTCAGAGATGGAGAGCAGCTATATGAGATACAGGTGGTGCATGGTTGTCGTCGTGTCGTGAGATGTTAGGTTAAGTCCCGCAACAGGCGCAACCCTTATCGTTAGTTGCACCATCATTAAGTTGGGGACTCTAGCGAGACTGCCAGTGACAAGCTGGAGGAAGGCCAGGGATGACGTCAAATCATCATGCCCCTTATGACCTGGGCTACACGTGCTACAATGGATGGTGCAGAAGCGAAGCCGCGAGGTGAAGCAAAATCCATAAAACCATTCTCAGTTCGGATTGTAGTCTGCAACTCTGACTACATGAAGTTGGAATCGCTAGTAATCACTTGAATCAGCATGTCGCGGTGAATACGTTCCTCCGGAGCCTTGTACACACCGCCCGTCACACCACGAGAGTTGTGCTGCGAAGCCGGTAGCCTAACCGCAAGGAAGAGCTGTCTAAAGGTGGGATTGATTGGGGGTGAAGTGTAACAAAGGTAACCGG
+
).31*%,&,5.)')()&/*10*('&**-6<;57:88;8663))/)46,++34/.,)*(,0/889;43/0,,1-02/(+,,22:105+6*/2,/01,..82750901,+'+).0(-37*4()+..././.,51/69..-5+('*+,14(-,&*''(+-,-*.811,/+))')+012669<54/..5-7843-4---84-&%+221660222;441.)+%%,,,,4(*/0'(+/+'(,++*,31-6.*.*/'(*-).:9;92253-34/0+,(),-1/.0./21:&8:895./55.5/*1*,/.+/+.,&&&$,/**(*1152(&,)0,*307--+.,+,..3642270/-/00'&/)/2197.+/)-8664:)4123-&('$(*1:211-82,('*%-**)))/*/0000324*,+0)+1/*)..,.,),'%*+9;96.61-9*1'&(-.18.*&10/03//&),2:5242,-'$,-)-./07:6/6//73,//-024:6+-:0-/0-89899959251*-,5+*+&.)+.76,0976*,'&((+*)1,..8<:4430.333308-,.2/9.-+-./-131.)1641:1',*+,/**,--7:-*.&.&),2-;:1.556807/.,2-.-.'),,.6/--/&-(+%))1711013&(&%'0*07226,+--.08.-*)(.-...772432/211201425:989:;83:201:555687673),()*6547%.02:770548*+02-6'&/2292*..((+')..)1,(+*%)%+62:;99;94/1./*6044300&--&(*,-678;677677/)&')1920+-+*,.)'6:82678853579425/668903;6,//0++,8-0.7.-)(((('+().,+3,+*,*+//)*,*(**'-+.5/0864/,))+-13//.<<30684669:1/234;657/15443/./0.0,776560://-.')+5/),,,104.10000499223-+-.42/&)&%'-+,5*,/1--**),(351360-0+,57&(,(1.%(.,+/+.-.,-).60.::./:88576--,**(+04+&&')).'/+*8:15-(+,*),,/))),(/)-)'%&***-1-50'')(-662/7/./31-22+/,3,*),+(,,.0)(')+37708
@40f878de-bbf5-4856-8031-5d58adb4499c ch=88 read=91706 start_time=2019-12-13T02:14:17Z barcode=BC01 runid=2c9cf7bc05858273f10e7d7ec552fc0bd742dc3e
CTCCTACGGGGAGGCAGCAGTGGGAATGCACAATGGGCTAAGCCTGATGCAACCATGCCGCGTGTATGAAGAAGGCCTTCGGGTTGTAAGTACTTTCAGCGGGGAGAAGGAGTAAAGTTAATACCACAGCATCATTGACGTTACCGCAGAAGAAACACCGGCTAACTCCGTGCCAGCAGCCGCGAGTAATACGGAGGTGCAAAGCGTTAATCAGGAATTACTGAGCGTAAAGAAGCGCACGCAGGCGGTTGTTAAGTCAGATGTGAAATCCCGGGCTCAACACAGGACTGCATCTGATACTGGCAACGGAGTCTCGTAGAGGGGTAATTCAAAGGTGCTTAGCGGTGAAATGCGTAGAGATCTGGAGGAATACCGGTGGCGAAGGCAGCCCCTGGACGGAACTGACGCTCAGGTGCGAAAGCGTGGGGAGCAAACAGGATTAAGATACCCTGGTAGTCCACGCCGTAAACGATGTCGACTTGGAGGTTGTGCCCGCTTGAGGCGTGGCTTCCGGAGCTAACGCGTTAAGTCGACCGCCTGGGAATACGGCCGCAAGGTTAAAACTCAAATGAATTGACGGGGCCACGCAAGCCCGGTGGAGCATGTGGTTTTAATTCGATGCAACGCGAAGAACCTTACCTGGTCTTGACATCCACGAGCAGAGATGAATGTGCCTTCGGGAACCACCGTGAGACAGGTGCTGCATGGCTGTCGTCAGCTCGTGTTGTGAAATGTTGGGTTAAGTCCCGCAGCGGGCCTGTACTTATCGCTGTTGCCAGCGGTCCGGCCGGGAACTCAAAGGAGACTGCCAGTGATAAACTGGAGGAAGGTGGGGATGACGTCAAGTCATCATAGCCCTTACGACCAGGGCTACGTGCTACAATGGCGCATACAAAGAAGCGACCTCGCGAGCAGGCGGCCTCATAAAAGTGCGTCGTAGTCCCGGATTGGAGTCAGCTCGACTCATGATGGAATCGCTAGTAATCGTGTGATACCACGAGTGAATACGTTCAGGCCTTGTACACCGCCGTCACACCGCTGGGAGTGGGTTGCAAAAGAAGTAGGTAACCTTCAGGAGGCTTACCACTTTGTGATTCATGACTGGGGTGAAGTCGTAACAAAGGTAACCGG
+
+,61.03&35+)0640/0//1(*(%'&&,).0:6381-((/%-623-0,0.'/0.))7544444567423(*,*--73:3/8738-,23(*,+44223411/3((*'+/*'(*-86/,5-;,122&''#&%*1/31119335.36*,-*1+&*)'(*,,,,++32/0396869://-+&,-+,($&'-6//0)*%('-,85943672;0:/1((*)*3.2135436505:0%(()./4.1*1+*,-'),8+,+2+*+1../545689.-15+,375410*,%&%(+'+356777/////;;.4**+))'&'(..44553'2/4*+-608.35*-).*$&$%&-&)(+,1.,,;96-,,++666:-+-')*+88849122/..3,1+''775+.0855(*+'))*+))/01567976(**(',.1516)+).1;87&::213.0,/166<724994501-*-03;99:<50.,--179871:05*/+2,*,1/94&)1/20181-0/8//31..+),-239654012.+')*668;8750+(&(%()+.563-15(1-856314./;5;6..+416/4-,6:./8$,'()*%.1,*/.--(-/-70//5.;7-2649)))*+9965431381280.,-*.7099866<666988+++($($%()+,+,,+*-4/1:458.8.--86$')153.0+,(,93239889:6:8999:88:223325.+1.,6509.,);-863250.-081))0+-,*(+*%%%%#%&(++2+,//03/2432327/4+2036.68586--,:5,2,-/09990---0/49<987661*,+/-2../626667656665037,,,)**),,(%$#%()2..3..'&&(&'),98718//853554//50-%((''5,2324380/-+''+)+)+/--*,/2:/,-11224/60001&')4(1,0,+-*)+%*.64/203$%(&&,62530244.55-5..-40$%&(*-/*,(&'()-71+1+*30),4530501/002-+3.)-0*+*-.'#'(0+*')(.14-+-008-%')(*/'-*//+%%(**0,(,)(('$(/++15-,6578;9752-012-0**,20/./-(.20.3)+/-09702.
@073a0cf8-2f1b-4d24-b5c3-b08280ff717a ch=476 read=32864 start_time=2019-12-13T02:14:21Z barcode=BC01 runid=2c9cf7bc05858273f10e7d7ec552fc0bd742dc3e
CCGGTTACCTTGTTTGACTTCACCCAGTCATGAATCACAAAGTGGTAGCGCCCTCCCGAAGGTTAAGCTACCTACTTCTTTTGCAACCCTCCCGTGGTGTGACGGGCGGTGTGTACAAGGCCCGGGAACGTATTCACCGTGGCATTCTGATCCACGATTACTAGCGATTCCGGCTTCATGGAGTCGAGTTGCGAACTCCAATCGGACACGACGCGCTTTATGAGGTCCGCTTGCTCTCGCGGGTCGCTTCTCTTTGTATGCGCCATTGCTTAGCACGTGTGTGTAGCCCTGGTCGTAGAGGCCATGATGACGTCATCGCCCCACCTTCCTCAGTTTATCACTGGCAGTCTCGCTTTGAGTTCCCGGCGGACCGCTGGCAACAAAGGATAAGGTTGCGCTCGTTGCGGGACTTAACCAACATTTCACAACACGAGCTGACGACAGCCATGCAGCACCTGTCTCACGGTTCCCGAAGGCACATTCTCATCTCTGAAAACTTCCGTGGATGTCAAGACCAGGTAAGGTTCTTCGCGTTGCATCCGAATTAAACCACATGCTCCACCGCTTGTGCGGGCCCCGTCAATTCATTTGAGTTTTAACCTTGCGGCCGTACTCCCCAGGCAGTCGACTTAACGCGTTAGCTCCGGAAAACCACGCCTCAAAGGGCACAACCTCCAAAGTCGACATCGTTTACGGCGTGGACTACCAGGGTATCCTAATCCTGGTTTGCTCCCCACGCTTTCGCACCTGAGCGTCAGTCTTCGTCAGGGGCCGCCTTCGCCACCGGTATTCCTCAGATCTCTACGCATTCACCGCTACACACCTGGAATTCTACCCCCCCTCTACGAGGGCGCTCAAGCTTGCCGGTATCAGATGCAGTTCCCAGGTTGAGCCGGGGGGATTTCACATCTGACAAACCCTTGCGTGCGCTTTACGCCTAGTAATTCGATTAACGCTTGCGCCCTCCGTATTACCGCGGCTGCTGTTTGAGTTAGCCGGTGCTTCTTCTGCGGGTAACGTCAATGAGCAAAGGTATTAACTTCTCCTTCCTCCCGCTGAGAGAAATGCTTTACAACCCGAAGGCCTTCTTCATACACGCGGCATGGCTGCATCGGGCTTGCGCCCATTGTTACAATATTCCCCACTGCTGCCTCCCGTGAGGG
+
03*-0/+3-+,''(&&(-.90*1)'',66693641103590//2:82**')0*,+-*),/))+-75(311.3.-.4:42;:-37594<0*/4*%4-66667793:;819446//)268.6290/89253-..56334:25/0.//582.//-/()*..3)-,+/0*+,/,.-&01;2*-.(&')+/,0-:/0&&10-4&4*23/811))*),&('('((&(,*+))-,'()1+.1/,0.1.'+*,.0:075,7:,+5576868;774,)(%&'('/0/00//,--,-:503:;;754*&1*7:81-,&&&('.3554%)'+))-3+2-4.0*+/:-./9382391/021-.&***-,/679/0-&++&.,3844327..(.4:*4.9(,(*+081-(,*-07<66/71/)('1(-)-,961:4-*,.58455335..*(,,0,12:075734667;56569647079789-+-.())'++00/.953211+..9:8,4-1,03484612334379;69:838)4+;::<:7972822260)(/+6+<:+75.-(.,.0.((.0.1240236,5/.57.(/22626*$,6310.0<</271,+&'&*3-9-93306-+'(/+6&432014485:111.4-,*-.0,-.+5/,.82424:8859).73/003:7806(/60-.181757823;3//5000998832+20/,+'/+1,*/6:89945(1.1*--*22.(+*,.77/+,+032337769889824;329:*147-265693;5349-.9+767799--1))+...64552536;5257***&((+./74513112.(&+.2+--.13667'%(,&0*4581.'--6/1-'+*+14*,.211007/490-,-0,**162(,857+-0:3/-..057,.,-37.9&)&$%)--.-*+*+)/26;,./5668-0*,.0471,,..*+&+21-27+.44:400,,-134651-&(+*--7...77149243:378-%&+&2745::697381.0(-)3++1-./,0('30310*)+-2-59+)660(%'$*(%'%+/77./26382,,/.1071904;313/.'--0193,1-&''())+.'53.14,/3,86((0,.'',+8..-,188/&(**/0004.2/))*('+)+
@4b343946-9a98-468b-ab28-4feca4d16589 ch=178 read=60291 start_time=2019-12-13T02:14:21Z barcode=BC01 runid=2c9cf7bc05858273f10e7d7ec552fc0bd742dc3e
TTCGCATTTATGCTTCGTTCAGTTACGTATTGCTTAGTGCTGATGTGCTCTACGAGGCAGCAGTAGAATTTTTTTTCGGCAATGGGGAAACCCTGACCGAGCAACCGCGTGAAGGAAGAAAGGTTTTTCGGATTGTAAACTTCTGTTATAAAGGAAGAACAGCGGCTACAGGAAATGGTAGCCGAGTGACGGTACGCTGATAGAAACACGGCTAACTACGTGCCAGCCGCGGTAATACGTAGGTGGCAAGCGTTATCAGGGTATTAAGGCGTAAAGAGGGCAGGCGGCAGCGAGGGTCTGTGGTGAAAGCCTGAAGCAACACCAGTAAGCCATTGAAACCAGGCAGCTAGAGTGCAGGAGAGGATCGTGGAATTCCGTAATGTAGCGGTGAAATGCGTAGATATATGGAGGAACACCAGTGGCGAAGGCGACGATCTGGCCTGCAACTGACGCTCAGTCAGCGTGGGGAGCAAATAGAGTTAAGATACCTAGTAGTCACGCCGTAAACGGTGATGAGTACTAAGTGTTGGATGTCAAAGTTCAGTGCTGCAGTTAACGCAATAAGTACTCCGGTAGTACGTTCGCAAGAATGAAACTCAAAGGAATTGACGGGGGCCCGCACAAGCGGTGGAGCGTAATGGCTTAATTCGAAACGGCGCGAAAGAACCTTACCAGGTCTTGACATACTCATAAGGCTCCAGAGATGGAGATAGCTATATGAACAGGTGGTGCATGGTTGTCGTCAGCTCGTGTCGTGAGATGTTGGGTTAAAGTCCGCAGCGACGCAACCCCTTATCGTTAATTTACCATCATTAAGTTGGGGACTCTGGCGAGAGACTGCCAGTGACAAGCTGGAGAGGAAGGCGGGGATGACGTCAAATCATCATGCCCCTTATGACCTGGAGGCTACACGTGCTACAATGGATGGTGCAGAGGAAGCGAAGCCCGCGAGGTGAAACAAAACCCATAAAACCATTCTCGAAGTTCGGATTATGATCTGCAACTCGACTACATGAAGTGGGAATGCTTAAGTAATCGTGGATCGAATGCCACGGTGAATACGTTCGGGCCTTGTACCGCCCGTCATGGGAGTGGGTTGCCAAAGAAGTAGGTAAGCTTAACCTTCAGGGAGGGCGCTTACCACTTGTGATTCATGACTGGGGAATTGAAGTCGTAACAAGGTAACCGG
+
),,*+(&-&()'2.42,.49/42710)0)2*)),-)*001.+..(1%&'++-.'&)))-2,,'*))('&*(&%$$%,,2.9.-043+(//,74--.5;6716/4.+,9880,-),-4*-0))+01-))%)**--,.19442813/310-9;,,,/1.2840.-)/,,+,/+0,6.*3521263-++,-54*+*%($&+')-)%+*%,%''/+--,)*$'(+013121-.*+++/2/-0213(1*3..59,-0/9/-.)*+%-')*(%))))0-..''+,)*&*00/5.$'&&&&+/-0145020-,'.).53.,(&&'((')'%)-8<-1:406/.71/3/29644110,,-./5427*+)-413:9;;4-3.5.1'++(-++',*+/0-/80.1698:::977-06.,1),4358;/7.6--+13*40676110.-2337677810//,*%'(*024.,,-07968+(*-1950,,%)'0*++-2217..-2.0-/(++10&')0:4.'**+,,+,,-0695233163745/0.(-(*'3121//.-&-%&3,7,847241/*)+,2++%)&()..2259<900.**0890.7.,4842+)(*),.,-.-398,065/0.4.'(+.5354-02261200/('%2)486(),%))),(+,-6*('+.$)%&..*,%,,47377223222*(06'0+,,))*))*-5-++0.*55553./-)('&&*.07686671031/1:897)00/14448:6666/28080/765:08+)+-*,0-)--%1+/2./55).1//23453,29+*-8///0;/5+0-.)/3*+/00(&,-*('(+,17570/))'+)-1+++-22+&((**)*.%)16+.6665679<84322238002)+,700/279,.1'')./++')&)+///2/;11:,,+()346.+1.,50007/-13)*.-)&$+&)*''-7-&'.*&*(2941:87:611''&'-4763--/)-+.3332+0+*+,(*,3.434/7-,+**'*)/-%)&)&').---*,2:89+()0-.22++,--+.65585758&*24.,.((*,315:92/2('$)*()(05748/()33,'**&)'%''&&&&')0/1257/+-1+++/-+,+-,+3-)),)&(-169764323220-)&'*),%%(%*+,/0+-.--+434413
@a83aecda-5411-47f2-9dc7-0ae3177784e9 ch=243 read=77178 start_time=2019-12-13T02:14:21Z barcode=BC01 runid=2c9cf7bc05858273f10e7d7ec552fc0bd742dc3e
CCTTGTTACGGCCACTAATCATCAATCCCACCTTAGATAGCTCCTTCGCGGTTAGGCCACCAGCCGGGTGTTATCAGCTCTCGTGGTGTGACGGGCGGTGTGCCTGGGCCGAGAATATTCACCGCGACATGCTGATTCGCGATTACTAGCGATTCCAACTTCTTAGTCGAGTTGCAGACTACAATCGAACTGAGAATGGTTTTATGGGTTTTTACAGCTTCACCTCGCGGCTTCGCTTCCCTCTGCACCATCCATTGTAGCGCGTGTAGCCCAGGTCATAAGGGCATGATGATTTGTCATCCCCGCCTTCCTCAGCTTGTGGCAGTCTCGCTAGAGTCCCCAGCAATGATGGTAACTAACGCATTGCGGGTTGCGCTCGTTGCGGGACCAGCAACATCTCACGACACAGGCGACAACCATGCACCACCTGTATACTCATATAGCTATCTCCAGCTGGAGCCTTTATGAGTATGTCAGAGACCTGGTAAGGTTCTTCGCGTTGCTTCGAATTAAACCACATGCCCACCACCGCTTGTGCGGGCCCCATCAATTCAGCTGGAGTTTCGATGCTTGCGAACGTACTACTCCAGGCGGAGTACTTATTGCGTTGCTGCAGCACTGAACTTTGACATCAGCAACACTTGGTACTCATCGTTTACGGCGTGGACTACTGGGGTATCTAATCCTGTTGCTCCCCACGCTTTCGGGACTGAGCGTCAGTTGCAGGCCAGATCGCCTTCGCCACTGGTGTTCCTCCATATATCTACGCATTTCACCGCTACGCGATTCCGATCCTCTCACCACTCTGGCTGCTGGTTATGAAACGCAGAGGTTAAGCTTCCGGGCTTTCACCACAGACCCTTGCTGCTCCCTCTTTACGCCCAATAATTCCGGATAACGCTTGCCACCTACGTATTACCGCGGCTGCTGGCGTAGTTAGCCGTGGCTCTAATAAAGAATTACCGTCATCGGCTATCATTTCCGCCGCCGTTCTTCCGCTTTATAACAAGAAGTTTACAATCCGAAAACCTTCTTCCTTCACGCGGCGTTGCTCGGTCAGGGTTTCCCCCATTGCGAAAATTTCCCTACTGCCTCCGTAGG
+
)052'11'),&+'%')*./22340:,98+*30141//0-*-/289;4&&&)')%%,+6(*)&&**-33)(*+,.:0&///*+-236/.&&'')68043-,*''&&&'(),'&)&.,01:457<8:1100088775744,001281-,-,-55927/1*+/-)),,-3912-4-),*..66666;45,.7992201956.7:8(/12:9-894)%'$%&-512388:6636.-.*&(0,3.)(,-/+*0/.97-'++%)*+-,/)*(('*,3,)*9--***(,2)(&((()))-6/*++.7/<8*(-0/81917*&))+%&&''*/11/1%$$$))*,//-&(#''+)),,01())*+,8100()'%$-170;0333441560049/*,%)$*)1-3338.,--*,++&*./..1889;5030/09,27110//*&(.--124053..-,,-&+.232)(,+03/--2../1/1.2+&)+.20-/,.28+88;:9<;6750.'),/9%&-5,;;7:<5520+,('&1*---%%%&(,.1,-'+75,%(),839-''(',-$**12,,..,2/5-0.07:4244.,---,+055(,(&,*+-1-,5.22-1&(('$'**-22,+2,.1.++,(+*(')*',**.))(*)013589340)&,(,))*5<897688(41+++-3/185;80*61,/3959--,,+6;-.+882./-'/5355456924(5-/.23482-05/6324:/1219879<,/-077799:93--/0343;82145-.2''$%&+*:/0()*57320/%'*'))-./6541,*)&%%#%$*)&('(()'('*,,*)*),/)0892762.(()')*/1;;))('%##%&)6*+0191-0-0-*0+,/0..-(.-//7//.,5,,77155-&,+,/-8-,500.945/3.,3/0/41/8/.01+&'%&&()-4-67.&''*((2:362'*+,6122680396+%$*(.497860*,+,%',--,..,/-,'*((08:/43852/./;<8/93826898-8.,,%*%+(,,)'&',)1-1*1421;13;96+(,*(('*0/5,.)*+'&#%&$'*'85**(6*
@a1387a62-0861-4b22-b6b6-2d549d24220a ch=504 read=71586 start_time=2019-12-13T02:14:29Z barcode=BC01 runid=2c9cf7bc05858273f10e7d7ec552fc0bd742dc3e
CCGGTTACTTGTTACGGCTTCACCCCAGTCATGAATCACAAAGTGGTAAGCGCCACTCCCGAAGGTTAAGCTACTGCTCTTTGCAACCCACTCCCAATGGTGTGACGGGCGGTGTACAAGGCCGGAACGTATTCACCGTGGCATTCTGATCCTGATTACTAGCGATTCCGACTTCGTAGGTCGAGTTGCAGACTCAATCCGGACTGACGCACTTTATGAGTCCGCTTGCTCTCGCGAGTCGCTTCTCTTTGTATGCGCCATTTATTGCTTGCGTGTGTAGCCCTGGTGTAAAGGCCATGATGACTTGACGTCATCCCCACCTTCTCAGTTTATCACTGGCAGTCTCGCTTTGAGTTCCGGCCGGACCGCTGGCAACAAAGGATAAGGGTTGCGCTCGTTGCGGGACCCAGCAACATTTCACAACACAGGCTGAGCCTGACCGTGCCGAAGCACCTGGTCTCACGGTTCCCGAGGCGCATTCTCGCTCGAAACTTCCGTGGATGTCAAGACCAGGTAAGGTTCTTCGCGTTGCATCAGATTAAACCACATGCTCACCGCTTGTGCGGGCCCCGTCAATTCATTTGAGTTTAACCTTGCGGCCCATTGCTCCCAGGCGGTCGGCTTAACGCGGCTCCGGAAGCCACGCTACTCCAAGGGCTGAAAGCCTCCAGTCGACATCGTTTACGGCGTGGACTACCGGGGTATCTAATCCTGTTTTGCTCCCCACGCTTTCTTTACCTGAGCGTCAGTCTTCGTCAGGGGCCGCCTTCGCCACCATTCCTCCAGATCTCTACGCATTTCACCGCTACGCACCAGATTCTACCCCCCTCTACGAGACTCAGAAGCTTTGCCGGTATCAGATGCAGTTCCCAGGTTGGGCAGGGAGTTTTACCATCTGACAACAAACCGCCTGCGTGCGCTTTGCATGACCAATTCCCGATTAACGCGCCCTCCGTATTACCGCGGCTGCTGGCACGGGTTAGCCAGTGCTTCTTCTGCGGGTAACGTCAATGAGCAAAGGTATTAACTGCTCCCTTCACTCCCGCTGAAAGTACTTTACAACCCGAAGGCCTTCTTCCGCCACTGCGCGGCATGGCTGCATCGGGCTTGCACCCATTGTGCAATATTCCCCACTGCTGCACTCCGTAGGG
+
11423+%&+*,/,*)++*/71,551++-15'),-662/3074./0526+*+,.9)./-1,*'*&&&+''''((+*&%++.69.,,&.0.*,/,.+)%',205-//77668.362-*.+.1748,-')'),+(/%(,835172+0---24,0'$)304.-.023-+0<06.(+,+,*-)-1-/.221701.30-+/,914425+)%+,1-0'+,0/+))))+./,/19023438.0/)*+2/2-.-200:3+/.3/2279017)$%%%%%$%(*--1,)*)01(%,.-,1()&+'3721/0+***.-.-42244;16;/()+**)','+,;,+-85704-++-3312(),(+,+-2.32*1/*565:200033622128+/00940/61.90/*,0/0,:-,,88,34*,)40(2108-,,-31-*,%,((#&&)*($%$-+&*','%&)')424-+&))**&)*14/58-)'+,*%*)0;66+&#$%%'''+.012668::9677+*+*+.'-+,)()*+885:936603*.,/3(&*1,5<::9/-/1889823944152228'61645.*+1&&''%#%%&)(.295-31))*&'(+41)'0*'*-072).67)3/,,++,*4//.-,%(*6%,/&)%&')+')$$+.1'9.+040.+*+-%(*)5*%)12/,+%*+5-;0(*.5113:9323///%*'',*,-/1/08877-7:6/2.484,&**()+*&%'&&+1-022659:%',--;9568)-44+3958;8;978901.)*4/.,++,.27768:22/0.1:20),-))+,-)*&(%*(22:25&60623-/26.553565.5'%(''(//--27-41//133:;50%.4/08+$--.1+(44%+,+$(-,-%$(-,/22-)+*639:6461371..//-/..242-0**(((%3,69/5(()5.*('%'%*42((-,.216017/.1../99+7('#&'/,+3.-.4&./'(2+3496511,-'%&*,,.--')*,,./.((%)(+20+'1%()59)2<5--,67-(261/1)*))*342)-.3.7.,,(1,23581+('(%2,+('%((-++)()))*)/300+%*))9-,-2.:4-,6./.2+:**,-413/&*,()*'*,/0255515-(
@54c2bf3e-1636-4dfa-8240-68a9bd03f434 ch=324 read=50340 start_time=2019-12-13T02:14:29Z barcode=BC01 runid=2c9cf7bc05858273f10e7d7ec552fc0bd742dc3e
CTCCTACGGGGAGGCAGCAGTGGGGAATGTGCACAATGGGCGCAAGCCTGATGCAACCATGCCGCGTGTATGAAGCTGGGTTTGTAAAGTACTTTCAGCGGGAGAAGGGGTAGGTTAATACCTTTGCTCGATGACGTTACCCGCAGAAGAAGCACCGGCTAACTCCGTGCCAGCAGCCGCCGCGGTAATACGGAGGGTGCAAGCGTTAATCGGAATTGCCTGGGCGTAAAGCGCGCAGGCGGTTTGTTAAGTCAGATGTGAAATCCCGGGCTCAACCTGGGAACTGCATCTGATACTGGCAAGCGAGGTCTCGTGAGGGGTAGAATTCCAGGTGTAGCGGTGAAATGCGTAGAGATCTGGAGGAATACCGGTGGCGAAAGGCGGCCCCTGGACGAAGACTGACGCTCAGGTGCGAAAGCGTGGGGAGCAACGGGATTACTAGATACCTGGTAGTCCACGCCGTAACGATGTCGACTTGAGTTGTGCCCTTGGGGCGTGGCTTCCGGAGCTAGCGCGTTAAGTCGACCGCCTGGGAAGATACGGCCGCAAGGTTAAAACTCAAATGGTGTTGAAGGGGCCCGCACAAGCGGTGGGCGATGTGGTTTAATTCGATGCAGCGCGAAGAACCTTACCTGAATATTGACATCCGCGGAAGTTTCAGAGATGGATTCCGTGCTCGAAGAGAACCTGCACACAGGTGCTGCATGGCTGTATCGTCAGCTCGTGTCGTGAGATGTTGGTTAAGTCCCGCAACGAAGCGCAACCCAGCAATCGTGGTGCGCTACATTCAGTTGAGCACTCTAATAGAGCTGCCGGTGACAAACCGGAGGAAGGTGGGGATGACGTCGATCCTCGCATGGCCCTTATAGGTGGGGCTACACACGTCATACAATGGCTGGTACAGAGGGTTGCAACCCGCGAGGAGAACTAATCATAAAACCAGTCGTAGTCGGATCGCAGTCTGCAACTCGACTGCGTGAAGTCAGAATCGCTAATGTCGCGGATCAGCATGCCGCGGTGAATACGTTCCCGGGTCTTGTACACACCGCCCGTCACACCATGAGACGGGTCTCGCCAGAAGTAGGTAACCCTAACCGCAAGGAACGCTTACCACGGCGGGGTTCACCGTGGCTGAGGTGAGAATCATGGCTAAGGTAACCGG
+
*,.*(+.,4:1(+6+',,,78264+),,*0+,-,0/-273/./35.0<86561/0(2.6655611,.-..)'*(&%#&)2+8,-,1:0+000.16//131:0(('&-1.''+*8/906/&)%&*'+566*&,--/*-4009,/10/00(*-))/:8744'(*,,*),//18*450134,-%(*-,,1611221,02*,-143132/3(,*--43,5+%+&&*()$'+-801/0,(,)*//'*58:.4654147'*.,*+*+6-,375*47969083:3997/*---/0029-,,,-9885.)&'&')-,+),-+('/63-12%-),.,+,04100///0:96698...542++*)*000.+/-,73388221+1'')+'--2//0;71,920/+-.,-.....57784352225/63-**-0/6+)-,/6.(91.1/,'()/13-68))7867792,../78084+)))')3+)+.-,+-10./24:*).-5;870039224/*-,*)+/%00--+--/,0722',)%+***(%)&))1+-(,5)*+,-+0//315413:9;5256)((.,+,-69+45*',+,-,))*.,156//&()..53<;444532.0021&.%%,07./79:7;5352,)%&#(*--1362+&(,-*+*.281++,(',/54860+-98:98667(*+37455221002127333777995,**')&+0378/00,-../335842.2565;29/80:086;.-00)+%&'))+/.+25-%&&%))-'9+/,-,)+++-/197++27-1131431+/*+%''&,658,*'+*//6<<9;42-)(*(.+,.032-5477542')/2624+,/20030(+(''+//03775231/--+.,13%($%)+/-1++1,-576/+-2*1:10(*,6323.+-)'')-++90,1%&)24323,..01356/:'6,....(599995643343%3346361-0,-..12311)*''#)%*+.99;88821567697-/4./.375/1'+,.,*,1/...700/33438:/6:0+.0231580*'&'&,(*.+))('*52))*)--100030:,+-518./-,)*%#%$%&%&.4**-*)'3.//60#%')**(..+&*-(+)%&''*%*%$%%*1*.-/30639
@2c84a4cd-359a-47c5-beaf-638bd1352fe9 ch=439 read=73988 start_time=2019-12-13T02:14:39Z barcode=BC01 runid=2c9cf7bc05858273f10e7d7ec552fc0bd742dc3e
CGTTTACGGGAGGCAGCAGTGGGGAATATTGCACAATGGGGGAAACCCTGATGCAGCAACGCCGCGTGAGTGATGAAGGTTTTCGGATCGTAAGCTCTGTCTTTGGGGAAGATAATGACGGTGCAAGGAGGAAATACGGCTAACTACGTGCCAGCAGCCGCGGTATTATGCGTAGGTGGCGAGCGTTATCAGTTTACTGCGGGCGTAAAGGCGTAGGCGGATGATTAAGTGGGATGGCTACCCGGGCTCAACGGTGCTGCATTCCAAAGCTGATCAAATTTTTGGGAGAGGAGAGTGGAATTTCGTGTAGCGGTGAAATGCATGAGATTAGGAAGAACACCAGTGGCGAAGCGACTCTCTGAACAAGCGACGCTGAGGCTCAGCGTGGGGAGCAAACAGGATTAAGATACCCTGTGATGCGTCCACGCCGTAAACGTGCGTGAATACACTAGGTGTGGGGTTTCCAACACCTCCGACGCCGCTAACGCATTAAATTCCGCCTGGGGAGTACGGTCGCAAGATTAAAACTCAAAGGGGTGACGGGGACCCGCACAGAAGTAGCGGAGCATAATGGTTTTAATTCGAAGCAACGCGAAGAACCTTACCTACACTTGACATCCCTTGCATTACTCTTAATCGGAAATCCCTTCGGGGACAAGGTGACAGGTGGTGCATGGTTGTCGACTCGTGTCGTGAGATGTTGGGTTAAGTCCCGCAACGAAGCAACCCTTGTCGTTAGTTACTACCATTAAGTTGAGGACTCTAGCAGGGCCTGCCTGGGTTAACCAGGAGGAGGAAGGTGGGATGACGTCAAATCATCATGCCCCTTATGTGTAGGGCTACACGTGCTACAATGGCTGAATTTAGAGATGCAATACCGTGAGAGTGGAGCCAAACTTTAAAACCAGTCTCAGTTCGGATTGTAGGCTGAAACTCGCCTACATGAAGCTGGAGTTACTAGTAATCGCGAATCAGAATCGCGGTGAATACGTTCAGGTCTTGTACACACACCGCCCGTCGCACCATAGAGTTAGCAATACCGCAGTCCGTGAGCTAACCGCAAGGCAGCGGCCGAAGGTAGGGTCAGCGGTGGGGGGTGAAGTCGTGACAAGGTAACGG
+
&&%'&#%)++(.31*/*()',67(,*)$(&%&().9116/)&),0.5,/3599713549779;8987.+%&(./-,/04.4/*31:451'*)/*,,06486197*10)+-*+,,-//*1*1-'*&'(0'*)))(&()+0..2865562652500..,2,**'*)(+,./'/)**/.*0++(+/155;.-.%),2*&'&&%'/212352*/3,5595;:9<9221625814585('($$%%*-'*-.+.-.)*))(()*/2470:+3-+%((('*%$$$('(*'&-,''&,,*(%&()-,(253&)))()++'77,1-,'+,*00)'*1-'3204121-+/80684:2+,()',,++-0.3.%$%%&'*'%)*)++)*.*,/)/022242)%%%*,,.-79264/.,.246:,*))'&&$&((/-'*,02++/560-+(*((%%..--**/+35668261-,<15)9,778;.8'%$(),40++-1-)**-+),)--570183102((()(05987-0*))+.00;;457736++-,%)*,1/6:5-04,))(++$'($((+,./*,,*3++-2.6::+2-671**,'*)'-,.--*'---*++,,3()*+&,,1131477.26.2.44.//.01202.+&,+**-3.058)2914116)4-/16/2/0,7703445989221,',+.&5-00556626650;0876;620415)*.0-**++))(+/5-++',111;1.11/*()./24;9:517,(/2131/-)./+-&&,%''+1--5439795;250+.,'.--'-&'(1/.12787998<00.132++%3.1*-,--342356756/1-*,-.499542712:87.%%'*'((*+,5575;434:682+*()*5712163;52))%).970:656522'/1;9*2%,-*,,3555018./89-5-,+0.0+./,-255)**5/0/,//.544255-8242)('+(/.'*+%'-.-/1085%-43.3.-+21-0./-1943;;/12%-+/545**)/*/'++'*.,0*%),+,6.-6*$')*6899)0('*)&(-*+.6.11,+*)*0153/.,.0652.))(&++-'&(,/757941,/*,+2).
@45bd9bbd-2c23-4649-bf0c-511b3060a867 ch=474 read=34624 start_time=2019-12-13T02:14:32Z barcode=BC01 runid=2c9cf7bc05858273f10e7d7ec552fc0bd742dc3e
CTACGGGGAACGTAGTGAGAATATTGCACAATGGGCGCAAGCCTGATGCATCATGCCGCGATGTGCTGAAGAAGGCCTTCGGGTTGTAAAAGTACTTTCAGCGGGAGGAAGGGAGTAAAGTTAATACCTTTGCTCGTGACGTTACCCGCAGAAGAAGCACCGGCTAACTCCGTGCCAACGGCCGTGTATCACGGAGGGTGCAAGCGTTAATCAGATTACTGGGCGTAAAGCGCACGCAGGCGTTTGTTAAGTCAGATCTTAATCCCCGGGCTCGAACTGCATCTGAATACTGTAACTTGAGTCTCGTAGAGGGTAGAATTCCAGGTGTAGCGGTGAAATGCGTAGAGATCTGGAGGAATACCGGTGTGGCGAGCGGCCCCCCCCTGGACGAACTGACGCTCCAGGTGCAGCGGTAGGGGAGCAAACGGGATTAGATACCCTGGTAGTCCCGCCGTAAACGATGTCGACTTGGAGGTTGTGCCCGCCCGGGCGTGGCTTCCCGGAGCTAACGCGTAAGTCAACCGCCTGGGGAAGTACGGCCGCAAGGTTAAAACTCAAATGGATTGACAGGGAGCCCGCTGGCGGTGGAGCATGGTTTTGTTCGATGCAGCGCGGGAACCTTACCTGGTCTTGACATCCACGGAAGTTTTCAGAGATGAGAATGTGCCTTCCGGGAACCGTGGACAGGTGCTGCATGGCTGTCTCGTCAGCTCGTGTTGTTGTGAAATGTTGGGTTAAGTCCGCAACGAGCGCAACCCTTATCGCTTTGTTTTGCCAGCGGTCCGGCCGGGAACTCAAAGTGCCAGTGATAAACTGGAGGAAGGTGGGATGACGTCAGATCATCATGGCCCTTACGACCAGGGCTACACGTGCTACAATAAGCGCATACAAAGAGAAGCGACCTCGCGAGAGCAAAGCGGACCTCGCAAGTGCGTCGTAGTCCGGTTAAGGTCTGCAACTCGACTCCGCTGAAGTCGGAATCGCTAGTAATCGTGGATCAGAATGCCACGGTGGAATACGTTCCGGGCCATACACACCGCCCGTCACACCATGGGAATTGGAGTTCTACAAAAAAAATTGGGTGGCTTAACCTTCGGGAGGGCGCTTACCACTTGTGATTCATGACTGGGGTGAAGTCGTAACAAGGTAACCGGAGAATGAGGCGACAGGCAAAATGGGATTAACTTCGCGCCGACAACTTTCTTCCAACGCCAGCAATACGTAGCGGG
+
(%(/+30))'(//'13.,))+--060.++.+.597+*/+-.588000/-*('(+(32111())+%$$%+0(*+--9./,0*954:325;4*)2013;:,*+++-.(+/.0(-*%))255/,7)2,%)'',.-787*/--0-14029,+-*'*(%)%%'',.(-.+5.--6-%3',41')&*+',,*%&()'(3.-27,0,*)%%*&)..:/2')**6.4580-)%'*0+.-,-'.*5+*+(,+46+1+-&%+1*+++%+')/'(17-'124--'(,19332/+(%'*''((%$%$$$$((,-//5/20'%*/*)''*,,,2,+89850./-/5,&-.**+/:80-,*,23151.20-7548:/1..')21+**+488030425.+0659('-+)*+3/110--1720*&(')+*&+00*))-2;+5'99064-+2//,01*,60/+*0-'(/4448:/-.,-*633-+%&+2).-.--/695.$%'%+/6168-71203-&)(&'+004.))&*,-+.0').8.2512:7+*&&),1'15:/338,8096<;834558)(&%$)+,0/*-3-&.2;.(+))-.'.5//(*,20-0,.0*'*--)(.-2-+0.--%''+*$'(*.66664235130)/..&'(/'0*.8;:0---//321+&)+*-*+0.//.1:8-42:770-&**79::;;:80117.-,++),141-000989531./2.00279/..4-34-5331/03'+024&%35377862')'&*3''.0,)492(&(&&'*/84.)1.15/:345246.*&'$&25034/001:;6770/.*+0,1)47-,2233451/%%+/-1'&)*/.7.)+(')&16'/2///-,+-,+178517/.'*%+-034&656)()'*,(*546357650.,+*.-6,+0/634::;-+36*-478:98746.4,'-00*%,&((7/6/6///6.454,%$&(4///8-7/413,--+()*.+++0.4557,+-9877)(*-878*+,+,67685',.++)#)'(.0+++*-6.+++'((/+-,%&'(%.'0((*68-+**1.605-)%,%,,-&$((&)/8185;6-9/+.0.1-.0/-23,(.+')113:355556849;0/,4.-.61859485,41499;/)*&',3)(''(-.0))).'--*,*-+%-'&#$&&(&&$.348:++%'/,(514&1%))/1*('&',-00'*%&$#$
@8a746c90-6d4d-49f7-8fe7-c0813b2abe44 ch=411 read=51164 start_time=2019-12-13T02:14:40Z barcode=BC01 runid=2c9cf7bc05858273f10e7d7ec552fc0bd742dc3e
CCGGTTACCTTGTTACGACTTCACCCCAGTCATGAATCACAAGTGGTAAGCGCCCTCCCGAAAGGTTAAGCTACCTACTTCTTTACCTTGCCATGTGGTGTGACGGGCGGTGTGTACAAGGCCGGGAACGTATTCACCGTGGCGTTCTGATCCACGATTACTGGCGATTCCGACTTCATGGAGTCGAGTTGCAGACTCAATCGGACTACGACGCGCTTTATGAGGTCCGCTTGCTCATGAGTCGCTTCTCTTTGTATGCGCCATTGTAGCAGCACGTGTGTAGCCCTGGTCGTAAGGGCCATGATGATGACGTCATCCCACCTTCCCTCCAGTTTATCACTGGCAGTCTCGCCTGAGTTCCAGCCGGACCGCTGGCAGCAAAGGATAAAGGGTTGCGCTCGTTGCGGGACTTAACCCAACATTTCACAACACGAGCTGACGGCAATGGCACCTGTCTCACGGTTCCGAAGGCACATTCTCATCTCCTGAAACTTCCGTGGATGTCAAGACCAGGTAAGGTTCTTCGCGTTGCATCCAGATTAAACCACATGCTCCACCGCTTGTGCGGGCCCCAAATCAATTCATTTGAGTTTAACCTTGCGGCCGTACTCCCCAGGCGGTCGACTTAACGCGTTAGCTCCGGAAGCCACGCCTCAAGGGCACAACCTCAAGTCGACATCGTTTTACAGCGTGGACTGCAAGTTATCTAATCCTGTTTGCTCCCCACGCTTTCGCACCTGAGCGTCAGTCATCTTCGTCAGGGGCCGCCCTCATACCGAAGTATTCCTCCAGATCTCCTACGCATTTCACCGCTACACCTGGAATTCTACCCCTCTACGAGATCAAACGCCAGTATCAGATGCAGTTCCCCAGGTTGGGCCCGGGATTCATCCTGACTTAACCGACCGCCGCAGAACAGCATTGCGCCCAGTAATAATTCCGATTAACGCTTGCACCCATATTACCGCGGCTGCTGGCGTGAGTTAATGATGCTTCTTCTGCGGGTAACGTCAATGAGCAAAGGTATTAGCACCTCCTTCCTCCCGCTGAAAGTACTTTTACAGCGGCCTTCTTCGCACGCGGCATGGCTGCATCAGGCTTGCGCCCATTGTGCAATATTCCCCACTGCCTCCCGTAGAG
+
67162:00507+13(.%&+-76/6.-*''/1%&%'113('..*,,.0,'%)*/3.-,)*),3&'*)/./),+*,1+,.49-5:,*4+4+)03(**(+225534..4.+/0-1420*$&&)%%'*003945908/..4;38292+291-01,0*%(++.8.12&(),,5;45/+//83(/.-)*+,*%10835555810*/*3+7.71/0///&(%&))1,./,.-(--+)/'$&'))*,++--,-00154-45+,1/.0.17324+&%&&%)($*',('&'(*083.28;;1-5,).7070/--.,*&'-.001,.*/-+295:18,-0,-/2<.-.9356283$)*+,0(''%(&+-31,))-))/%$*'**-''*'+18'30114:(02254263568.8-).)5641//.',+(,.745;0/,-/'313316777262/./,$%&&'15,/350/(+.65<*,('))1-.1/3;679741+*('))-0)-764245956****437791041-)/02;8442*0))..044.(((*8+(%,.2-..1/111.-4+)*+),..2(2/420(),**-.83;4-/2**&+)9;3,,())*+(/,6---,*5692,-87386476-3+-%)(++-+*$)+4623,/')+*223999.*.80,(*-60805*3-45667272-472+)-(-,0.26,*+%,%(%'+*-452:.5-((151)..258/+0,,/61.&'(..&')687874643)/.0420.3+,*.+06015-*,,-05)'*(%)(,12-,-.)))))()**)/12/3::6373*.6*,*-+*)'0'4,971/6,+(+)&''')''0*66402)$,**(((./:597984431*'++.,+5075.332+4///-0''(--.1320$(*-4,,)%'((.()($%#%%')./7((*-.-*.4365.()-3-4/0-4-+,).63+*(--+4<12,;--.7-8*(&%)&),*2*/-/0,.1715;4405%*+*.2049721,-),/28+%$**(++)*'*&*,7-696*3;2*76724,+,-,0-,&##%%&)((--3-1:7.+'*()+3.016;78+*)**)2--+2*./,8/&)5'&&'%,(..7/33.',)*.,+09-.1,+(&
@a6f451ad-38da-4e0e-abc4-2b7fcdacd0d1 ch=328 read=47141 start_time=2019-12-13T02:14:40Z barcode=BC01 runid=2c9cf7bc05858273f10e7d7ec552fc0bd742dc3e
CTCCTACGGGAGGCAGCAGTAGAATTTTCGGCAATGGAAACCCTGACCGAGCAACGCCGCGTGAAGGTTTTTCGGATTGTAAACTTCTGTTATAAAGGAAGAACGGCTACAGGGAAATGGTAGTGACGGTACTTTATTAGAAAGCCGGCTAACTACGTGCCAGCAGCCGCGATAATACGTAGGTGGCAAGCGTTATCCGGAATTGTGGGCGTAAAGAGGGCAGGCGGCAGCAGGGTCTGTGGTGAAAGCCACAGAGCTTAACTTCAGTAAGCCATAGAAACCAGGCAGCTAGAGTGCAGGGATCGTGGAATTCCATGTGTAGCGGTGAAATGCGTAGATATATGGAGGAACACCAGTGGCGAAGGCGACGATCTGGCCTGCAACTGACGCTCAGTCCCGAAAGCGTGGGGAGCAAATAGGATTGGAATGCCTAGTAGTCCACGCCGTAAACGGTACTAAGTGTTGGATGTCAAGTTCAGTGCTGCAGTTAACGCAATAAGTACTCCGCCTGAGTAGTACGTTCGCAGAATGAAACTCAAAGGTGACGGGGGCCCGCACAAGCGGTGGAGCATGTGGTTTAATTCGAAGCAACGCGAAGAACCTACCAGATATTGACATACTCATAAAGGCTCCAGAGATGAAGATAGCTATATGAGATACCCAGGTGGTGCATGGTTGTCGTCAGCTCGTGTCGTGAGATGTTGGAGTTAAGTCCACAACGAGCGCAACCCTTATCGTTAGTTACCATCATTAAGTTGGGGACTCTAGCGAGACTGCCGGTGACAAGCTGGAGGAAGGCGGGGATGACGTCTATCATCGTACTTATATGACCTGGGCTACGTGCTACAATGGATGGTGCAGAGGAAGCCCGAAGCCGCGAGGTGAAAGCAAAACCCATAAAACCATTCTCGTTCGGATTGTAGTCTGCAACTCGACTACATGAGGTTGGAATCGCTAATCGCGAATCAGCATGTCGCGGTGAATACGTTCTCGGGCCTTGTACACGCCGCCCGTCACACCACGAGAGTTGATAACACCCGAAGCCGGTGGCCTAACCGCAAGGAGGAGCTGTCTAAAGTGCAGGATTGATGATTGGGGTGAAGTCGCTGGCTAAGGTAACCGG
+
/-2,+,30:3-0/+++++02.&*'*05007:85:53,.4-1;0///24/3-//(/+1-)('$%')&/*5/0.010(9('$*35017,/.+90/01(-&+)(,0))*)'00%((%)*+./5/'((),0*/.,,.05/.7/'+--++/()+.04.//-*..194+2./03***&+,''+-.2:-7/07668131351023,/&%'&%(.9864516*((-*)'+5:92;31.74.:84320)-()%(&'(+.&'('%)+00,,'(**%.058.15/2/**-2-;779655441'*-098'(*)'17.2+'/)2811'%&%'%(,.2880.13+-075248820%*,+),&)--17:5890:/.,0(+,0456633,3-4.15839333766637,-,1+,%+*'(123,16+)/,/5:/26,*1())).(')++,4456476**),,228::0+&)*,54,-+,,;6:5967758(*54+,.48668775:5853162176/4..-*-(,,)-),-.2812++-6),1(*765+65+-:53)0*+,260)39-/.'&(%-((+,-3/04&(*+('+.46<;.6785.5...5160.)+0,-1*''%(,''&'$)&(),.2/1./'**20+1//6)**,--2+'))*4022223*.2-.-+)*((%+(1*5&%''(888:67983724543676::99651220903+%+,903.250*++26/-00*30319+/**+755;732513;8:5(*+0-/,7)-362441/%''&'+*2444/&/..367/---5203*-*+-*(286-212634.%(,-.13%4(-(*&)&)+/7533/)+.-.((+//,/0878<9:9764)&+)(&&(&/+')-0-03183//2-,..)%/0::0/7*(*.6:64358;650'(6849-3.-.1556564553357220013542,,00..6535+*',(*,+,'*34:33421.++*,&1147<2/00051,/.*+,6.7*+*,++).12262011..,/.*+)))*)6,%%+-52//74*,/,.5574--+(%)*-+(+-.-,(/-'./157314902.,''-4-33+,--,,9+254.,-.*,,)()'****-)0,176276
@1b28b81b-195e-487b-9764-cdf2fe8d2704 ch=462 read=51101 start_time=2019-12-13T02:14:48Z barcode=BC01 runid=2c9cf7bc05858273f10e7d7ec552fc0bd742dc3e
CCCCTACGGGAGGCAGCGGTAAATTTCGGCAATGGGAAACCCTGACCGAGCAACGCCGTGAAGAAGAAAGGTTTCCAGTTGTAAACTTCTGTTATAAAGGAAGAACGGCAGCTACAGGAAATGGTAGCCAGTGACGGTGCGTAAGAAAGCCACGACTAACTACGGTGCCAGCAGCTACGTATACGTAGGTGAAAGCAGCGTTATCAGATTGGGCGTAAGAGGGGCAGGCGGCAGCGGGTCTGTGGTGAAAGCCTGAAGCTTAACTTCAGTAAGCCATAGAAACCAGGCAGCTAGGTGCAGGAGAGGATCATTGGAATTCCATGTGTGGCGGTGAAATGCGTAGATATGGAGGAACACCGGTGGCGAAAGGCGACGATCTGGCCTGCAACTGACGCTCGGTCCAGCGTGGGGGGCAAATGGGATTAGATACCCTAGTAGTCCACGCCGTAAACGATGAGTACTAAGAAGTGTTGGATGTCAAAGTTCCAGTGCCAGTTAACGCAATAAGTACTCCGCCTGGTGAGCCACGTTCGCAAGAATGAAACTCAAAGGAATTGACGGGGGCCGCACAAGCGGTGGAGCATGTGGTTTAATTCGAAGCAACGCGAGAACCTTACCAGATGTGACATACTCGCAAGGCTCCAGAGATGGAGAGATAGCTATATGAGATACAGGTGGTGCATGGTTGTCGTCAGCTCGTGTCGTGAGATGTTGGGTTATTGGAATCCCGCAACAGGCACAGCCCTTATCGTTAGTTACCATCATTAAGTTGGGGACTCTGGCGAGACTGCCAGTGACAAGCTGGAGGAAGGCGGGATGACGTCCAAATCATCATGCCCCTTATGACCTGGGCGCTACAATGGATGGTGCAGAAGCGAAGCCGCAGTGTAAAACCCATAAAACCATTCTCAGTTCGGATTGCCAGTCTGCAACTCGACTACATGAAGTTGGAATCGCTAGTAATCGCGAAGATCAGCATGTCGCAGTGAATACTCGGGCCTTAACACACCGCCCGTCACACCACGAGTTGATAACACCCGAAGCCGGTGGCCTAACCGCAAGGAAGGAGCTGTCTAAGGTGGGATTGATGATTGGGGTGAAGTCGTAACAAGGTAACCGG
+
*1-)+,0089),./-.)''&/(.*78-1;336644)(/0,7-..9:800..0:896802.%(&*)',.&+',./+1.013/.29&558354/:/0/9.,5,302:97;1.))()*02/280.440/./.&''(*+,'*&+)+(.'*-+(*.***',--0..-.)'++07//,-*)&%&%$%%%()*&1///+-*()()-.,90--('&,())--,..0*&-6)***3586:7221'12+035.4*-**54+2:80(+'(,,5,+,6-)2259+1:25/,24.09/162,0//-*)*+2)62.-%,7165%6%(&3%1'-,----,*(0-165024/-.167*0&,-451.6.-,,+-.2:07+**/*+)+*16411110633213586212110102(6-4,+)0148220)*+:;;4,91.:-,,65279()+7653322-/25;99;<68,+,))+,-450-'()*.13;6:5923-+0*(,/1'(+952.'++0340+*0++760501058/2752')&(''$&(.0;9896424:966::064690-0)0.1//007;7+56*,)0/100279:9//**('&'*,1.)(+'$%+(%,86:6.,*&&.-668549&((-*,)**,/0544'),1)6008()'%'..1.,*('0./00/23376335758'0,-1862342+-2/--4332-/2488:89:8:88245667/1+,3&(&%)),,0+.,3226%(72.-,+75/07-.-/0:432:44:6761120.,3.89<388753'(')+./02:7/-...9861//05214/.305344--..12327'42-.-465024/8,,-;23-,.9,0/+-%&%$&2978;9:910--(+(()3+3*)5;02%0*,-09;4.73,,/54*$(*+:444)683508.361*+,.262'4*--223(2/01474/4+0/7/45571//.0.5///832,*&409123346788:)55'(2/)'),,5++%&%*)-,.+5723;2/163425:10++,(0--0552(-((*.6,39/6/.92+(()*0-/27-4-2(*))-2666518*1+7;;004-122358293,,-40/05.,,)*('&$(+.+(-/
@e85cf83c-8580-483e-9562-3556de3d6fc6 ch=387 read=73580 start_time=2019-12-13T02:14:45Z barcode=BC01 runid=2c9cf7bc05858273f10e7d7ec552fc0bd742dc3e
CCGGTTACCTTGTTGACTACCCCAATCGCTGACCCTACCTTCGGCGCTGCCTCCTTGCGAGGTTAGCTCGCACGGACTTCGGGTATTGCCAACTCTCATGTGGTGTGACGGGCAGTTATTGTACAAGACCAGGAACGTATTCACCGCGACATTCTGATTCGCGATTACTAGTAACTCCAGCTTCACATGTAGGCGGTTTCAGCCTACAATCGAACTGGTTTTTTTAAGTTTGGCTCCCACCTCACGGTGTGCATCTCTGTACCAGCCATTGTAGCACGTGTGGCCCTACACATAAGGGGCATGATGGTTGACGTCATCCCACCTTCCTCCTGGATTAGCAGGCAGTCTCGCCTAGGTCCTCAACCAATGGTATTAACTAACGACAAGGGTTGCGCTCGTTGCGGGATAACCCAACTTATCTCGACACGAGCTGACGACAACCATGCACCACCTGTCACCTTGTCCCCGAAGGAATTTCCTCAGTTAAGGCAATGCAAGGGATGTCAAGAATGTAGGTAAGGTTCTTCGCGTTGCTTCGAATTAAACCACATGCTCCGCTGCGTGCGGTCCTCGTCGATGCTTTGAGTTTTAATCTTGCGTGGCCTCCCCAGGTGGAATACTTAATGCGTTAGCGGCGGCACCGAGTGTTACACCTAGTATTCATCGTTTACGGCGTGAATACCAGGGTATCTAATCCTGTTTATCCCCACCGCTTTCGAGCCTCAGCGTCAGTTGGTCAGAGAGTCGCCTTCGCCACTGGTGTTCTTCCTAATCTACGCATTCACCGCTACACTGAATTCCACTCTCCTCTCCTGCACTTCTGAGATAACCAGTTTGGAATGCAGCACCCAAGTTCAGGCCCGGGTGTTTTGCATCCATAATCAATCGCCTACGCTCCTTTACGCCCGAGTAAATCGGATAACGCTCGCCACCTACGTATTACGGCTGCTGGCGTAGTTAGCCGTGGCTTCCCTCCTTAGTTACCGTCGTTCTTCCCCAGACAGAGCTTTACGATCGAAAACCTTCATCTTTCACGCGGCGTTTGCTGCATCAAGGTTTCCCCATTGTCGCAATATTCCCCTGCTGCCTCCCGG
+
772605-,**)(($'(05+1++%0,10$&)*.273*,1420,-).'+-)++*.('*(**'***103571%+(,-402432362//.4/256%-+,*,...*427684889:74'(.+$*'&*',/4,001)-*/,-8988;6372//00323:7665261/1341:0/+,&%'%'(+)((+(.*+,+1,,,070(.4:-*+*2,-*-(2-:8899(-'(,/7<96031171+/**./,%1633&)&)+&3+,/41.-/*(',(',3.*2,*($,-,//.-+')--,(,-.22332067.155332*'27)+06742/44.,23404-,+/+)0&3()&/+/8646:516-/'(*,()172*-()%0/421/)*)+(+-+301/669)2//72303345/8-++36-%+)0+''**)*-.//1*(+'0...322/1/$,455;8:23.4:248143423201.03983))+*('*+496336(109-0'+(*/)+22+.825:98710%%(*,-*-)*,*/20.,0,/&&'+,*-476,'*.*:;77:+.0366140**.+**%'&)-''---**&&$(%'*7--/4/96-+9.224,.'(%%%%()665(+*'&*'%(0-0010100018333153051-/&(&++*4-)*,+.,),**-512447486*)---,/-#$%'(/(/41./02/1+-1--*11*&+/7;4)-(')7;0-('-3899212228/,/*)+874/1.*+.039;9<:7:6.--.../5579:5.-2:0/(&*.008<239<58946*10.,3.6/5/112211/0.32*+-$&%,.+*(%)//609*2/85-3-4.'*%)**056.++--+%(,/1'-2/-*,0,'&(((')'()+*(*0,..797262574,07.-210-+&''(,/(,-):297:9888879;7440/1,/,,4*,+3/2492;0/../11612399:60/509.&(,&''&&&('00,/7%,&%)-.85,',(+-//0,360*++12*$()(&)..2/+0'&(-,01.,01..,93,.865/44-%.*1:35390(+.()+%'-2./3.74/*((+,,14(/2'+%
@7c58d72e-d5f8-4674-9a87-6a84d64b1cf2 ch=385 read=32411 start_time=2019-12-13T02:14:44Z barcode=BC01 runid=2c9cf7bc05858273f10e7d7ec552fc0bd742dc3e
TGGTATTGCTGGTTTCAGTTACGTATTGCTGGTTAGTGGTGTCTTTGTGTTAACCTTTCTGTTGGTGCTGATATTGCTCTGGGGAGGCAGCAGGGGAATATTGCACAATGAACAAACTGATGCAGCCATGCGTGTGAGGCCTTCCGGGTTGTAAAAAGTACTTACTTTCAGCGGGGAGAAGGGTAAAGTTAGCCACCTTTGCTCATTGACGTTACCCGCAGAAAAACACCAGCTAACTCCGTGCCAGCAGCCGCGGTAATACGGAGGGTGCAAGCGTTGTCGGGAATTACTGGGCGTAAAGCGCACGCAGGCGGTTTGTTAAGTCAGATGTGAAATCCCGGGCTCAACCTGGGAACTGCATCTGATACTGGCAAACTTGAGTCTCGTAGAAGGGGGTAAATTCCAGGTGTAGCGGTGAAATGCGTGAGATCTGGAGAAATACCGGTGGCAGAAGGCGGCCCCTGGACGAAGACGACTCAGGTGCGAAAGCGTGGGGAGCAAACAGGTTAGATACCCTGGTAGTCCACGCCGACGATGTCGACGGAGGTTGTGCCCGCTTGAGGCGCTGGCTGGAGCTAACGCGATTAGTCGACCGCCTGGGGAACACGGCCGCAAAGGTTAAAACTCAAATGAATTGACGGGGGCCCGCACAAGCGGTGGAGCATGTGGTTAATTCGATGCAACGCGAAGAACCTTTACGGTCTTGACATCCACCGGAAGTTTTCAGAGATGAGAATGTGCCTTCGCGGGAACCGTGGAGACAGGTGCTGCATGGCTGTCGTCAGCTCGTGTTGTGAAATGTTGGGTTAAGTCCGCAACAGGCATAGCCACTTATCCTTTGTTGCCAGCGGTCCGGCCGGGAACTCAAAGGGGCTATAGTGATAAACTGGAGGAAGGTGGGGATCAGAGTCATCGCGGCCCTTGACCAGGGCTACACGTGCCACAATGGCGCATACAAGAAGCGACCTCGCGAGCAAGCGGACCTCATAAGTGCGTCGTAGTCCGGATTGGAGTCTGCAACTCGACTCCATGAAGTCCGGAATCGCTAGTAATCGTGGATCAGAATGCCATGGTGAATACGTTCCGGGCCTTGTACACACCGCCGTCACCATGGGAGTGGGTTGCAAAAAAGAAGTAGGTAGCAACCTTCGGAGGGCGCTTACCGCTGTGATTCATGACTGGGGTGAAGTCGTAACAAGGTAACCGG
+
"+%*%+'')+((++()),.8**&,'.)'&)$')&$$#%$%&(&)+('((*,/)0-12.+0+3.3-7589655$.(%'')#,58((+1+,35)))3-(/-+4/.,-,/+)*(&*/0(*'*+/10/,/1.../.*,))(')16448,32-.301087,(),,-.,((-6,,-..,&0-,&)''(**2:927--'(((*((+(,456+6+++.,6(%((''2+*2.)*(&&,.'+22.7//08678;<86412400-2,+6..-95/,.0)***,*))(*&((&).)++,//338<9757684,.12%0,0./40(31;,(2+6,/27311321')0/).6-,59889/714/3978769765/.*'(--613-*(*&'*')(*)-.00+,+.'),13--4-7//8-'/7++*-..19,)*.*(,986,,+,..+3.-*,/2+.77684272((/,)0+00196.,.810/,2,**%#%')(0-++)*,0/,/47249((+,9:15.,((-++66533(%,*,*+0/+()(//+$++-.**,**.)//021;35/:4*&-1-0/25-&$%)%'$*)&)+200/010'3++*/.135989:0052'-(*,.,50-*-38'4+6.*7:637878..,20516561-792+3-(**/5856572,0'*,5745677;7:8;96485.2*+'*/25))/,''(%&'&+-3273353420(0)),+2-.8;:3+()-/9/,+-/,)--0853.'&,/6086044.($*01035<;;7765112//176568----.7887:654145,,-:18749552157*,0,7&(&*'%('-7(*/.-/2)&-+-.5-1,,-2+11-+,/07+.,.(,670:*))(%11,)$&''*+/868881,/,*4/431482,,)))&(*+.96%%''*2)'('*.:09755440(+-/243123:1221/1.1152/(***-089:9657211348/00916;974.3(,&+,232129706*,,*4/2,*+*(#$'''-/16667310/014/./*+.,.,+,+.,,,2..0879933331/63348'0-2001;823./.9*'-&.$$'(*),(*,3;6::+(*'*)*.*&&&&&+35-)%-&-823+%),(),-9//'(*1,+,50/2'*1.4-2.3.05*+1+-368:7011157790(*,2/..5335687;(8,1;9;5:
@e6ec612c-d825-4595-aa48-78e29233e002 ch=80 read=77512 start_time=2019-12-13T02:14:45Z barcode=BC01 runid=2c9cf7bc05858273f10e7d7ec552fc0bd742dc3e
CCGGTTACCTTGTTACGACCACTGATCATGAATCACAAAGTGGTAGCGCCCTCGAAGGTTAAGCTACCTACTTCTTTTGCAGCCCACTCCCATGGATTGTGACGGGCGGTGTGTTACAAGGCCAGGAACGTATTCCTGCGTGGCATTCCTGATCCACGATTACTAGCGATTCCGACTTCGGAGTCGAGGTTGCAGGCCAATCCGGACTACGAGCGCTTTATGGGGTCCGCTTGCTCTCATGAGGTCGCTTCTCTTTGTATGCGCGCCATTGTAGCGTGTGTAGCCCTGGTCGTAAGGGGCCATGATGACTTGACGTCATCCCACCTTCCTCCAGTTTATCACTGGCAGTCTCGCTGAGTTCCCGGCCGGACCGCTGGCAACAAGGGATAAGGGTTGCGCTCGTTGGGACTTAACCCAACATTTCACAACACGAGCTGACGACAGCCATGCAGCACCTGTCTCACAGTTCCCGAAGGCACCAATCCATCTCTGGAAAGTTCTGCCAGCGGATGTCAAGAGACCAGGTAAAGGTTCTTCGCGTTGGGAATTAAACCACATGCTCCACCGCGTGCGGGCCCCATCAATTCATTTGAGTTTAACCTTGCTGCGGCCGTACTCCCCAGGCGGTCGACTTAACGCGTTAGCTCCGGAAGCCACGCCTCAAGGGCACAACCTCCAAGTCGACATCGTTTACGGCGTGGACTACCAGGGTATCTAATCATTTGCTCCCCACGCTTTCGCACCTGAGTCAGTCTTCGTCCAGGGCCGCCTTCGCCACCGAGTATTCCTCAGATCTCTACGCGTTTCACCGCTACACCTGGAATTCTACCCCCCCCCTCTACGAGACTCAAACTTGCCGGTATCAGATACAGTTCCCAGGTTGGGCCAGAGTTCCGCATCTGACTTAACCGACCGCCTGCGTGCGCTTTTACGCCCAGTAATTCCGATTAACGCTTGCACCCTCCGTATTACCGCGGCTGGCGCAGGTTAGCCAGTGCTTCTTCTGCAGGTAACGTCAATGAGCAAAGGTATTAACTTTACTCCCTTCCTCCCGCTGAAGTGCTTTACAGCCCGAAGGCCTTCTTCATACACGCGGCATGGCTGCATCAGGCTTGCGCCCATTGTGCAATATTCCCCACTGCTTGCCTCCCGTGGG
+
.)/-05*,,/,+-.*,.0/2,+%$&,75986986+1-2**5285.-//.3))-((-(/)-//.//1150035:0676+-./&28+),-1;/.,(&'03.-.154;:645*)**.'()404/11*05-60/21491&''(%-+9/169/'''(*-+*++,12.02135883800++12710/(,.3/,)*,913(&$*--5.1.243775--&'(&()0-,/(*1+*01)*)+*,.1/3%%'')(,-/2238841;5..1151/0+1:647(((&)(&'((&*-09.*0;:9780**20-39//*+-//44411//133/762),67486*,/+/099346358-2,%/-./846655577384-6326:.:2,.617.0-1/2&21:-7))+(*1+-012-,)(*/5*&&$+%++)+,.,.90-&&'*)*/+,1753)322..-8/)*(($))(2+()13./*,+17<37-,.8,61011162;999842349594/08+&%**$('*3.16781.**,-991721/1*.40:89;:6735/)'()--7.<:75)(((&))43,/2),..&.,1/640((-0,93<9+242,+3253-/.*)(%%)+//0-*'-,-069:-*0-0(4/./413211,+(*.301122*3+,-*,0*-.297-5+-8/-''*7+9*.)*,*,.66878984;-)))/,089823.-/0.+0+--12)-%&($(4.3423:6,'-+.1;7101,170,)'$%+,117;:609*+/+4,:2286867:9.7-)$)(*9<96562/34657921/.%/884447450,-(**)+.2*2,*,+-0-21/5/,0*''(()3//8510)*/+,47$)0*+.&//1)2.226)'%&-/*3(.+3+$&'++9.8/12161.+(')+/0(&67924733411,----*'&#&&+*(*.1386;51//24-1+*+0-/...8.+090300;23+*)*%%&,.+'1*/.4/..59+55/01;19<9847&21129434507000469;+..+%)'0*./21+0137+6;6..78,)-.*--)*)*10-+31)41'')---,65:57;90+**%).-2/..4550//1127&5,1220145;7+3-(.**-412416:;0.*)&'*'*1705;603'5-
