# Supplementary material for: De novo species identification using 16S rRNA gene nanopore sequencing
Source: PeerJ. 2020 Oct 21;8:e10029. doi: 10.7717/peerj.10029 (PMC7585375; doi:10.7717/peerj.10029)
Supplement: Supplemental Information 2 — Contains raw reads. [file peerj-08-10029-s002.zip › pass_fastq_runid_2c9cf7bc05858273f10e7d7ec552fc0bd742dc3e_155.fastq]

@04d0294c-bfbe-4ac3-91ba-c62841315782 ch=414 read=45730 start_time=2019-12-13T02:14:57Z barcode=BC01 runid=2c9cf7bc05858273f10e7d7ec552fc0bd742dc3e
CTCCTACGGGAGGCAGCAGTGAGAATATTGCACAATGGGCGCAAGCCTGATTGTATGCCGCGTGTATGAAGAAGGCCTTCGGGTTCCCCGTAAAAAAATTACTTTCAGCGGGGAGGAAGGGAGTAAGTTAATACCGTGACGTTACCCGCAGAAGAAGCACCGGCTAACTCCCGTGCCAGCAGCCGCGGTAATACGGAGGTGCAAGCGTTAATCGATTACTGGGCGTAAAGCGCACGCAGGCGGTTTGTTAAGTCGAATGTGAAATCCCCGGGCTCAACCACCAGGAACTGCATCTGATACTGGCAAACGAGTCTCGTAGAGGGGTAGAATTCCAGGTGTAGCGGTGAAATGCGTAGAGATCTGGAGGAATACCGGTGGCGAAGGCGGCCCCTGGGCAGACGACGCTCAGGTGCGAAAGCGTGGGAACAAGCAAGTTAGATACCCTGTTAGTCCACGCCGTAAACGATGTCGACTTGGAGGATGCCCCGCTTGAGGCGTGGCTTCCCGGAGCTAACGCGTTAAGTCGACCGCCTGAAGAATACGGCCGCAAGGTTAAAACTCAAATAGAATTGACGGGGGGGCCCGCACAAACGGTGGGCATGTGGTTTAATTCGATGCAACGCGAAGAACCTTACCTGAGTCTTGACATCCACGGGAAGTTTCAGAGATGAGAATGTGCCTTCGGGAACCGTGAGACAGGTGCTGCATGGCTGTCGTCAGCTCGTGTTGTGAAATGTTGGGTTAAGTCACAGCAGGCGCAACCCTTATCCTTTGTTGCCAGCGGTCGGCCGGGAACTCAAAGGGAGACTGCCAGTAAACTGGAGGAAGGTGGGGATGACGTCAAGTCATCATGGCCCTTGACCAGGGCTACCCGTGCCTGGCGCATACAAAGAGAGAAGCGACCTCGCGAGAGCAAGCGGACCTCATAAAGTGCGTCGTAGTCGGATTGGAGTCTGCAACTCGACTCCATGAAGTCGGAATCGCTAGTAATCGTGGATCAGAATGCCACGGTGAATACCGGAGCCTTGTACACACCGCCGTCACACCATGGAGTGGGTTGCAAAGGAAGTAGGTAGCAACGGGGAGGGCGCTTACCGCTGTGATTCATGACTGGGAGTGAAGTCGTAACAAAAGGTAACCG
+
*+-/-153;;,.32033122(&&.601621/122:87:51,13925700'*#&'..&*&&((++/3666.)*+(1/7978%,.43,''%$*-6940+&+)++-56./2129;))/.19./*')+06*,6/71&)&%&*(,45;007**+*)3-'.,+-68;5232253249*-95630010169522221:1-2(*)5/-27997974:3:27'(+:021;;886/4:2,-.+*+),0020,-77/)1,:/./9''30..%'00),771-788884476)+)&0*./03-----733332-;,,61''&)-112423/.'318-11*5*6,///08543././5434;1008:9-++**45,2-*-0-20369003/0,,,5-5.6/3;60,31'--/0-+-/1102$()-,6/.4.**-1.')%*--+%+.1,-0.-34'65323/7(/130,004:87::/20////1,,+.-1/(-($%).00,((,*+'68.4:9:0/2-&&*,('),+3-./-5-92./:87:97983.+*)()(*038663547,/0.099-.2:7;;7,*(++-15:2,+400,07/()(,,/&30530.)+*+&)+45;947695214550,.(+/-1-085:0;001-,%&('-)((3582''(,..(0(*8,*,)*,-87843;31745;:2:,;:,636352,+/7/31489;544319789;:98,+,,,9673363--)4+((2;0887;3+))*(-+275242134136..7266,*6*)-2/072035837):,)40+/,-85)-&)*(&)(557:/(*,)+(2378/,2,2+2+-.5.--03479732.357:-$$'%')'''*+145-0.30+,'%$%&*/)+10038876::-))'*'()*-/84642240/+()*-6+.0;5796243497258:9:83868-7)-,9/7-./035752720/.*/04913191//3+.+-)+**(&&)*5164:84722*+07468/./3:978:+*+')-'*/-7-,.0-,+(.5'&'&(+12.27581-*++3766;3/59-,*))%)%*&'%$&'&((.0.+.2-1/011364//8.27*1'()0/0.+-20%&'*8/./532383362(++/0;::9
@d7b81df5-8d5e-4ee9-8dc0-8ef6d94b53c9 ch=39 read=63767 start_time=2019-12-13T02:15:06Z barcode=BC01 runid=2c9cf7bc05858273f10e7d7ec552fc0bd742dc3e
CTCCTACGGGAGGCAGCAGTGAGAATATTGCACAATGGGCAAGCCTGATGCAACCATGCCGCGTGTATGAAGAAGGCCTTCGGAGTTATAAAGTACTTTCAGCGAGGAGGAAGGGAGTAAAGTTAATACCTTTGCTCGTGACGTTACCGCAGAAAAACTTCAATAACTCCGTGCCAGCGATAGCCACGGAGGTGCAAGCGTTAATCAGGAATTAAACTGGGCGTAAAGCGCGCACCGAGCAGTTTGTTAAGTCGAATGTGAAATCCCGGGCTCAACCTGGAACTGCATCTGATACTGTAAGCGGAGTCTCGTAGAGGGGTAAATTCCAGGTGTAGCGGTAGAAATGCGTAGAGATCTGGGAGGAATACCGGTGGCGAAAGGCGGCCCCTGGACAGACTGACGCTCAGGTGCAGCGTGGGAGCAAACAGGATTAGATACCCTGGTGAACCCGCCGTAAACGATGTTGACTTGGAGGTTGTGCCTTGAGGCGTGGCTTTCCGGAGCTAACGCGTTAAGTCAGCGCCTGGGGAGTACGGCGCAAACTCGATGAATTGAGGGGCCCGCACAAGGCGGTGGAGCGTAATGGTTTAATTCGATGCAACGCGAAGAAAGAACCTTACCTGGTCTTGACATCCACAGAGCACCAGAGATGGTTAGTTGCCTTCGGGAACTGTGGGGACAGGTGCTGCGCTTAATCGTCAGCTCGTGTTGTGAAATGTTAGGTTAAGTCCTGTATTTTCGCCTTATCGCTGTTGCCAGCGGTCACGGCCGGGAACTCAAAGGAGACTGCCAGTGATAAACTGGAGGAAGGTGGGGATGACGTAGTCATCATGGCCCGCCCACGACCAGGGCCACACGTGTTACAATGGCGCATGAAGAGAAGCGACCTCGCGAACAAAGCGGACCTCATAAAGTGCGTCGTAGTCGGTTAAGGTCTGCAACTCGACTCCATGAAGTCGGAATCGCTAGTAATCGTGAATCAGAATGCCACGGTGTGAATACGTTCCGGGCCTTGTACACCGCCGTACCATGGGAGTGGAGTTTTGCAAAGAAGTAGGTAAGCTTAACCTTCGGGAGGGCACTTTACCACTTTGTGATTCATGACTGGGGTGAAGTCTTAACAAGGTAACCGG
+
++4*')1*41&'+.5.7,50(&*&,)+040//11:1((((-7-252002322/363865502243545,/-')+)0,76;600)+5/(.-1/+,.13894010.(01((.,.,3+%&%+;6++/1/,-0/37//656&6*,/53;-4/,,.,..1.''(')*'(,4.12526269.*,'(,)'()),(/-/0.&10-.11,6,:-6*)(%$)%&%')-.42/-13:7---+')&,-(&&+$03:60508/348*)62'.+-48-/36+58568/819133+1.1333220122103.+,.&)*,*/-/011.0)(/15-0,(-).-**6973--,,163'&)/0)01+,)%&%)./977,+-)-1.*672:2/10-/6-/-0.+3:/(*2954&(2,...--1346390.(&'()2+5.*%,2838387/32/-6569;1,/+++..+*(')..0270-,.004.,+*-/11-10241('*&&,(*-1/-0.3..1*,-,0'*-+-/,+,*,,4.236)'')185066*&('))**0(-078***'%*$#$)%&%)0,--8-)*..40**-2544,,,,%4&')025<;.;60-&'),::786412*&+,))0-.-3-,250/54,2,,,77763***++'+)/,)*+.0;9918//-71157<90<9595581/,),+4,.3655862+(*%(%'(534),./346-4/+-,.2-,/59)171;/4*,0-&&#$)/0+('&((0.12+*9./<279453351-%&(%/,)/1/424714-(*(,00668:1.-,,/2-),-30*.*'0./4.252/56+*(($&(,-87/.-200+'++)&(*0/8,,-('&''(*+--6/..8593842311+('%(%*()/2342./'.*2(-49,,.0:50431133:204897.+(++328(.(+(&,**+.97383/----/29/2,6++*7&3'2,20/0*./1522166.7550--*)'&%&(*540+-065084524&,36653511/1.28/52+*,/626/+)'')-+&)32-,/-58-'+*'-+,31.*'(*/0001384*7*),-,0'*)/+*/3-+63*)1278;7783112//---+)&)&%''6*/...00056:96
@5e27b210-efd9-4645-9201-c1b4eef351ea ch=69 read=51823 start_time=2019-12-13T02:15:13Z barcode=BC01 runid=2c9cf7bc05858273f10e7d7ec552fc0bd742dc3e
CCGGTTACCTTGTTACGGCTTCACCCCAGTCATGAATCACAAAGTAAGCGCCCTCCCGAAGGTTAAACTACCTACTTCTTTGCAACCCACTCCCATGGTGGCGACGGGCGAGGGTGTGTACAGGCCGGAACGTATTCACCGTGGCATTCTGATCCACGATTACTAGCGATTCCGACTTCATGGAGTCGAGTTGCAGACTCAATCCGGACTACGACGCACTTTATGAGGTCCGCTTGCTGCGAGTCGCTTCTCTTTGTATGCGCCATTGTAGCACATTATTGTAGCCCTGGTCGTAAGGGCCATGATGACTTGACGTCATCCCCATCTCCCTCCAGTTTATCTGGCAGTCTCCTTTGAGTTCCCGGCGGATACGCTGGCAACAAAGGATAAGGGTTTGCGCTCGTTGCGGGACAACCCAGCATTTACAACACGAGGCTGACGGCAGCCATGCAGCACCCTGTCTGCACGGTTTCCCGAAGGCGTCTGTCTCTGAAAACTTCCGTGGATGTCAGATAGGTAAGGTTCTTCAGCGTTGCATCAGATTAAACCACATGCTCCACCGCTTTGGCTGCGGGCCCCGTCAATTCATTGAGTTTTAACGCCGTACTCTCTTGGGCGGTCGACTTAACGCGTTAGCTCCGGAAGCCACGCCTCAAGGGGCACAACCTCCAAGTCGACATCGTTTACGGCGTGGACTACCAGGGTATCTAATCCTGTTTGCTCCCCACGCTTTCGCACCTGAGCGTCAGTCTTCGTCAGGGGCCGCCTTCGCCACCGGTATTCCTCAGATCTCTGCGTTTTACCGCTGCACCTGGAACTACCCCTCTACGAGACTCAAGCTTGCCATTATCAGATCACAGTTCCCAGGTTAGGCCGGGGATTTCACATCTGACTTAACAAACCGCCTGCGTGCGCTTTACGCCCGGTAATTCCGATTAACGCACCCTCCGTATTACGGCTGCTGGCACGGAGTTGGCGGTAGCTTCTTCTGCGGGTAACGTCAATGAGCAAGGTATTAACTTCTCCTTTCCCGCTGAAAGTGCTTTACAGCCCGAAGGCCTTCTTCATACACGCGGCATGGCTGCATCAGGCTTGCCCATTGTGCAATATTCCCCACTGCTGCCTCCCGTAGGAGCAATATCAGCACCCACAGAAGGTTAGCGCGAACACCGACAACTTTCTTCCGAAAGCGCAGCAATACGTAATACC
+
85',,8)-444,4,+,1*++))&-+*&((995655710-1+2)**%%)-/060-0+)*-2/6-8+,*0045:666995,.,'(*0/2+),,2:9045--*&'--2'+12.'-3,,*.).(**-/-0(3.:86:4672+.-*.29555<81//025*-,.2/..-033/+5;67467989668,())*&'+./-*&'3336*9,/5./))-%(+.810*,.1.,2101121/01161+0,-*$')*/01415.47/+/-.08:;<*8+&%*,,)+'.*(-)*%'(*:2,.796521)/485:230//-,.-3/018887539<5///**11)9*(-5962347271.1887:919;0.05154-(*+&&%&%))*0.5/-*006(/,//5.050,2))+),,.+)5*0-8-41414.*')+&$&(%+,5226,()3.**)*/),+.07/889222016&)*222-.(),24;(33-)*+--5,+$'$)(),,-/7630/6/7.364(-'(&%((''*0537*5/;9774%'+2.1,,,/0$&+*,;:36:3556332,))/,,-.3(+&&*/0/4/*43.+,/.86;1)+/*..399.')$%()&+*,,.,(&%+.770862,')**603--,/+&+-+3-2.-3-36,.,+/./))-53.-/1775:/6(-(((*.4536654;/(+/42114:67768;/95/323775:658542=9,-+0:9,12-/-670()&0+21/3557846778;7279+0:;40887;7<8792.22.7111<8437+-06632++-)%&'''49.42//./6367.'%&&-84/02**-24761110.+,*--38,/..-80241.,,*)6/78,(305/'(225*84-*0/)%%&..2420/./2214996:356567781.+''&&&0/00)'&'),-7641239430(*',43004/0*+(#&)*-//928/-%'*,&)-3+0))*$###'*)/9589;3410553013+611.41.,++(,)+)'(*,*+.'%%()7()-5725+,(%(0,),..*.+((1+3-68,767;3+*((')011:6679:99888/3%-410,)*.0..8+-),2...;/5360&((')(')+(39,+6471&%$&*0.//)'*/075+,)(,(++-,+'&&%(''*)-,4/6((')2.*::1.*&()'')**%(+)-(21,*%#$%$
@26daf78f-59ae-43a0-baf3-7a0aaeda7987 ch=133 read=42592 start_time=2019-12-13T02:15:13Z barcode=BC01 runid=2c9cf7bc05858273f10e7d7ec552fc0bd742dc3e
CTTGCTCACGGGAGGCAGCGGTAAAATTTTCGGCAATGGGAAACCCTGACCGAGCAACGCCGCATTGAGGAAGAAGGTTTTCCGGATTGTAAACTTCTGTTATAAGGAAACGGCGGCTACAGGAAATGGTAGCCGAGTGACGTACTATTAAGCCACGGCTAACTACGTGCCAGCAGCCGCGGTGATAATACGTAGGTGGCAAGCGTTATCATCCAGGTATTGGGCGTAAAGAGGGCAGGCGGCAACCGGGTCTGTGGTGAAAGCCTGAAACCAGTAAGCCATAAAACCAGGCAGCTAGAGTGCAGGAGAGGATCGTGGAATTCCATGTATTGTGGCGGTGAAAATGCGTAGATATATGGAGGAACACCAGTGAAGGCGGCGATCTGGCCTGCAACTGACTCAGTCGAAAGCGTGGGAACAAATAGGATTAGATACCCTAGTATTGGTCCGCGCCGTAAGCGACAGGTACTAAGTGTTGGATGTCAAAGAAGTTCAGTGCTGCAGTTGACGCAATAGAATTACTCCGCCTGGTAAGTACGTTCGCAAGAATGAAACTCAAAGGAATTGACGGGGAGACCCGCACACAAGCGGTGGAGCATGGTTTGGTATTCAGAAGCAACGCGAAAGGGCAACACCAGGTCTTGACATACTCATAAAAGGCTCCAGAGATGGAGAGATAGCTATATGGATACAGGTGGTGCATGGTTGTCGTCGGCTCGTGTCTAGAGTGAGATGTTGGGTTAAGTCCCGCAACGAGCGCAACCCTTATCGTTAGTTACCATCGTTAAGTTGGGGACTCGGCAGAACTGCCGGTGACAAGAAGCTGGAGGGAAGGCGGGGACGACGTCAAATCATCATGCCCCTTATGACACAGGCTACACGTGCCACAATGGATGTGGTGCAGAGAAGCAGAAGCCCGCGAGGTGAAGCAAAACCCATAAAAAATACTCAGTTCGGATTGTAGTCTGCAACTCGACTACATGAAGTTGGAATCGCTAGTAATCGAATCCAGCATGTCGCGGTGAATACCCGTTCTCGGGCCTTGTACACACCGCCCGTCACCACGAAAGTTGATAACACCGAAGCCGGTGGCCTAACCGCAAGGAAAACTCTAGGTGGGATTGATGATTGGGGGTGAAGTCATGGCTAAGGTAACCGGAAGATAGAGCGAAGCGAGCAAGAGTAAAGGTTAGCCTACGCCATTAACGCACCG
+
'+(&(.($%'+3/34/...03)/**'-0/)%'+1/3,0/*)-/,12,+/37-..367768<12./,+*,.,-(*-*-.78303**'03/0196769473081115+/)*0+-3-*0//.4+4-(/-*,&&&',,+*,,-7431+*2'(1,,'(---.1/.12-,./-668-+++)*,-)-(-+'('.*((..-/(+'/'&,,()1351+*'&&)%''1(,,66:9797;0*(,/**'*.0387,&,%&(,)-86642-'(%&'-,)()(%+'%&'1+&,0).)-606900011000,+,**8.&3.,+*0,,-/79860,.-*--+**&,)%%&+*+,)-,.*+)+397*)342/),/.+50(//144%5.+-/)0/*)---44106,+)))-330..-)-&++7(-.)''53*(('*'+0*+%0,)8+%%,+%77'),23'%(*)*-+%)(,+)-8:&2/,)&$#-&))01+.6061717.6658,))+*008(*-00/.234181/046291/%)')-+.0252481,)'((('+,.7:91633/04.-+--,-',-(&),./0035207.&(',2*%&$'''*-()/702.-..32.-(+'%&(%),,*+.2./,)4.4,-2-&(&/'&&'(+&'+-./32),()(./1/.4:9.,55.8**)*(+234+***+2.46535..1450220.5/045377;857554654(($$$'(--*+()%)''+,-785788:36489-3.1+)+2421121273657)././3426002:78;99,+,0-6*1,88;.2./)&*-+.-442+5.0...9820'())0,2*(-1-''*..,*6-*$++4389-60/018711(//.(,+*)*((%'')-0.--)+-/.1-,-0:66;7,('),,+,%''((*)-&%-'(03*&(,))),+-/&*,;:-28,)0/2;92)%%%)*)023,.8-0805/2./(*.,/-./)(),1347-.,++3.1/6551.+()(+))&%'')/()+65678:8;7;8,.6-*,*))1;656-+.31.3-,-/.//00*+./-+)*.1(**,')+-4-/),)*)3*).1-/7272872.1230)%,&,),*,))$&%&&&&-+6.+4-.//0+8-1174)+)-+-.4*/)&'&(*)-/1:::99681553000,(*'&*&&3.8/&'(**'((),,+&+)$#&$--&'%1).$'"$%$
@ffc5c66f-7d37-4f60-9d84-4ed5f84eb7f7 ch=67 read=63904 start_time=2019-12-13T02:15:12Z barcode=BC01 runid=2c9cf7bc05858273f10e7d7ec552fc0bd742dc3e
CTCCATGCTTCGTTCGGTTACGTATGCGGGTGAAGAGGATGTGGAATATACTGTGTTAACCTACTTGCCTGTCGCTCTATCTTCCGGTTACCTTGTTGCGACTTCACCCCAATCGCTGACCCTACCTTCGGCAACTGCCTCCTTGCAGTTGAGCTCTCACGGACTTCGGGTATTGCCAACTCTCATGGTGACGGGCGATTGTGTACAAGACCGGGAACGTATTCACCCGCAACATTCTGATTCGCGATTACTAGTAACTCCAGCTTCATGTAGGCGAGTTTCAGCCTACAATCGAACTGAGACTGGTTTTTTTAAAGTTTGGCTCCACCTCGGTATTGCATCTCTCTGTACCAGCCAGCGCGTGTGTAGCCCTACACATAAGGGGCATGATTTGACGTCATCCCACCTTCCTCCTGGTTAACCCAGGCAGTCTCGCTAAGAGTCCTCAACAATGGTGGTAACTAACGACAAGGGTTGCGCTCGTTTGCGGGACTTAACCCAACATCTCACGACACGAGCTGACGACAACCATGCACCACCTGTCACCTTGTCCCCGAAAGTTTCCTCGATTAAAGAGTAATGCAAGGGATGTCAAGTGTGGGTGATTCTTCGCGTTGCTTCGAATTAAACCACATGCTCCGCTACTTGTGCGGGTCCCCGTCAATTCTTTTGAGTTTTAATCTTGCAGCCGTACTCCCCAGGCGGAGTGCCCAATGCGTTAGCGGCGGCACGGAAGTGTTGAAACCCCCACACCTAGTATTCATCGTTTACGGCGGACTACCAGGGTATCTAATCCTGTTTGCTCCCACGCTTTCGGCCTCAGCGTCAGTTACAGTCCAGAGAGTCGCCTTCGCCACTGGTGTTCTTCCCTGAAATCTCTGCGCATTTTCACCGCTACGCTGGGGTACTCTCCTCTCCTGCACTCTAGATAACCAGTTTGGAATGCAGCACCCAAAGTTGAGCCGGGTATTTCACATCCCACTTAATCATCCGCCTACGCTCCTTTACGCCCAGTAAATCCGGATAACGCTCGCCACCTACGTATTACCGCGGCTGCTGGCACGTAGCTAGCCGTGGCTTCCTCCTTTAAGGTACCGTCATTATCTTCCCAAAGACCAGAGCTTTACGATCCAAGAAACCTTCATCACTCACGCGGCGTTGCTGCATCAGGGTTTCCCCCCATTGTGCAATATTCCCCGCTGCTGCCCCGGGAG
+
$21*&*)0511*,.7)131/0--('$&'*'$%%'(&*+))'')**(+&+')/-/.6.6.8:1/,9,-9<98:95456312116,-+-/+'-/,8+/,%)+,12.,+.:94+4,/,-...09-)-062<40*)+-.125122+/,*+.-3*'%%&+/*203464459/(61.*)7,-.7)++-)*(&)'%',02:91.&/-+/-15456248:.<9/://:::<:488..6.1,,.::2//413224+6,*-//+,0..+2.)(3444),..14;64200883/1141/028+.,,1.**..236797017<9.7:102<*8),.7.+1.,-*3,-5.-.6757552789888//..))('*(5.1-+.038-&'(+,/154/9:*.-/1/2++++8788;;4;:*,:;6;76583++./5(7*)(.6:365.)1,-.3)*+1247650'*,-+25,)*+29222934+---,452;343568674)')&3330/20,//*.1/57541+-01515/-4347663&02.4:486616<5861/3335:0:20298((..&((60,+*-+4270;+'(001866.7-(3.:;9:;82345614)(''(,('.)*5155135;7,-.2.4<:3;54465566;9982-1/-.13,//.-97,+,1*5/-2*79./-/.<<2/71/21.-(&),*.262398-*-2604*'+%&'&/099:827,,)*(((--)+*,&&,,/-3,+5/19:4-&-+..*%''*2;:9;;79;9+*)*'*+)7658<8063--25768778652<8,,*3:.(.+,-;42'2/9/:.+/..7533/+,+,.4+,*,+(++.68;7/..:-(9,+,(*-:69<-3.*)-65,004)&)-/-5<;.000.+-.+*(,+'21+&&)*333-.0/59:9612/1.),26638;759<;0-1-029112/,80+1*++5/2110(85443;;//0/.8.+&(+-192764;;7:<578885:+21(&+)04+)-.2;7015475:;;:/7787;6026135(2)0+,9<9-9,,,;;46,*%,&.(+,--/3706062292)++$$%#*&0--.8;59:537123:55:;(0)),.(**,))')++-+,--*+)&0209<9<1011-134375+1***4;*,/,,+.115;36<2.1::;/,0;241...,,/6266(%*52.-)+*.'$'&'&
@36d6e3ec-27f8-49ed-b60c-4c85c775d146 ch=392 read=48622 start_time=2019-12-13T02:15:20Z barcode=BC01 runid=2c9cf7bc05858273f10e7d7ec552fc0bd742dc3e
CCGGTTACCTTGTTACGACTTCACCCCAATCATCAATCCCACCTTAGACAGCTCCTTCCTTGCGGTTTAGGCCACCGGCTTCAGGTGTGATATCAACTCTCATTGGTGTGACGGGCGGTGTGTACAAGGCCCGAGAACGTATTCACCGCGACATGCTGATTCGCGATTACTAGCGATTCCAACTTCATGTAGTCGAGGTTGCAGGCTACAATCCGAACTGAGAATGGTTTTATGGGTTTTGCTTCGTGCGCTTCGCTTCCCTCTGCACCATCCATTGTAGCATTATTGGCCAGGTCATAAGGGGCATGATGATTTGACGTCATCCCCGCCTTCCTCCAGCTTGTCACTGGCAGATCGCTAGAGTCCCCAACTTAATGATGGTAACTAACGATAAGGAGTTTGCGCTCGTTGCGGGACTTAACCCAATCTCACGACACAGGCTGGCGACAACCATGCACCACCTGTAGCATCTCCTTATAGCTATCTCTCCATCTCTGGAGCCTTTATGAGTATGTCAAGACCTGGTAAGGTTCTTCGCGTTGCTTCGAATTAAACCACGCTAACCACCGCTTGTGCGGGCCCGTCAATTCCTTTGAGTTTCTTGCGGAACGTACTACTCAGGCGAATTACTTATTGCGTTAACTGCAGCACTGAACTTTGACATCAACACTTAGGTACTCATCGTTTACTGGCGTGGACTACTAGAATTATCCTAATCCTATTTGCTCCCCACGCTTTCCGGGACTGAGCGTCAGTTGCAGCAGGCCAGATCGTCGCCTTCGCCACTGGTGTTCCTCCATATATCTACGCATTTCACCGCTACGCCCAGATTCCACGATCCTCCTCCTGCGCACTCCTAGCTGCCTGGTTTCTATGGCTTACTGAAGTTAAGCTTCAGGCTTTCGCCACAGACCCTTGCTGCCGCCTGCTCCCTCTTTACGCCCAATAATTCCGGATAACCTTGCCACCTACGTATTACCGCGGCTGCTGTGCGTAGTTAGCCGTGGCTTTCTAATAAAATTGCGTCACTCGGCTACCATTTCCTGTAGCCGCCGTTCTTCTTATAATAACAGAAGTTTACAAATCCGAAAACCTTCTTCCTTCACGCTGACGTTGTTGCTCGGTCAGGGTTCCCCATTGCCGAAAATTCCCTACTGCTGCCTCCGTTAGGAG
+
31*/07-0232./70,+(+191+158*6-999:969/78()02.5)*360776677;9204,0+6,6/+/85,,:*/)(*)*+311+'$$(+-+5+++0/-)/./--654553986/52,-,/03862:.7(()./754986;4349254698::9:96453-11.21..0*1032;19-)(,03143*)'()(*&&*2779&(*%'((.,-0.-19423&*(/-2,8:;.021<9089/),312))&'&'..1.027-84-/,,,/13595-*.60./,/'')&''&&/.()534--,+-6:7023-...-263-*..(.8:39<6*.699853/**&)*0*/.(+.)/.$)%,,,./0.--,035)-.--1.1--.0076693349....-'0/'*59((43447447/01:80..1/10.,()',.2/1.*&).&'+'&+%,-//7,375631,193693/-+)))(*,0'3(*--02445332/20379556.1,&+((..+-+,,-.9505,4/,20-*/1.2.209::<;:;:5;022<50'-+.0:77:02(%&(&()*.4.031/1:9.0*16+(0105094-./0./03:71.4//*'*,.++.4524784698'%'(%%&,+*/90005959576--++*1/479,00/+/3779/20'+))(-)*,444))&'+;,((#((,,75:585///'&%#-%))23),57430),9.+,/.8:3-1-,/:./,4::7952'568::+/41//,-+*-.1/..787687265-7..0;3689788998223:274789::771545<72*-307*++'('%*,/.801''),.5715)+87/1-$*%)+/()*1121550498<:7788/2**2+/11610181/'++1-(.,*-8/,'*+$&)-37<216011225037----+:-/25</--.163-4-46781+7<8,1(*&'-,04.11+,.&/),:779560;111525%$%*,*090--2;0461*())(&*5-1:/**-(,,.0,+.,..-,'0752<90230./063-.:46963*(()'--2+-4/-+*-+-23./+300.*+/7:8185:56;439<811***+/1/9-)*/)+11/5.4'-4145-7;6-.9.46//385394:,--/0..2/19278+2'(0***
@22c7fe64-976d-4da2-b0fc-0c0b81aab7ac ch=149 read=45883 start_time=2019-12-13T02:15:22Z barcode=BC01 runid=2c9cf7bc05858273f10e7d7ec552fc0bd742dc3e
CCGGTTACCTTGTTACGACTTCACCCCAATCATCAATCCCGCAGCAGACAGCTCCTTCCTTGCGGTTAGGCCACCGGCTTCGGGTGTTATCAACTCTCATTGGTGTGACGGGCGGTGTGTACAAGGCCGAGAACGTATTCACCGCGACTGTGCTGATTCGCGATTACTAGCGATTCCAACTTCATGTAGTCGAGTTGCAGACTACAATCCGAACTGAGAATGGTTTATGGGTTTTGCTTCACCTCATGGCTTCCTTCCCTCTACTGCATCCATTGCTTAGCACGTGTGTAGCCCAGGTCAGGGGCATGATGATTTGACGTCATCCCCACTTATTCCTCAGCTTGTCACTGGCAGTCTCGCTAGAGTCCCCAACTTAATGATGATGGTAACTAACGATAAGGGTTGCTTGCTCGTTGCGGGACTTAACCAACATCTCACGGCTTACGAGCTGACGACAACCATGCACCACCTGTATCTCCTTATAGCTATCTCTCCATCTCCTGGAGCCTTTATGAGTATGTAAAGACCTGGTAAGGTTCTTCGCGTTGCTTCGGAATTAAACCACATGCTCCACCGCTTGTGCAGGCCCCGTCAATTCCTTTGGTTTCATTCTTGCGAACTTATACTACTCAGGCGAATTACTTATTGCGTTGGCACTGCAGCACTGGCTTTGACATCAGCACTTAAGGTACTCATCGTTTACGGCGTGGACTACTGGGGTATCTAATCTATTTGCTCCCACGCTCGGGACTGAGCGTCAGTTGCAGGCCAGATCGTCGCCTTCGCCACTGGTGTTCCTCCATATATCTACGCATTTCACCGCTACGTAGGATTTGATCCTCTCCTGCACTCTAGCTGCCTGGTTTCTATGGCTTACTGAAGTTAAACTGGAAACACCACAGACCCTTGCTGCCGCCTGCTCCCTCTTTACGCCCAATAATTCCGGATAACGCTTGCCACCTACATTATTACCGCGGCTGCTGGCGTAGTTAGCCGTGGCTCTAATAAAGTACCGTACTCGGCTACCATTTCCTGTAGCCGCCGTTCTTCAACTTTATAACAGAGTTTACAATCGAAAACCTTCTTCCTTCGCACGCGGCGTTGCTCGGTCAGGGTTCCCCATTGCCGAAAATTCCCTGCTGCCTCCCGTAG
+
53.4.8.0142027(+++0696%503(/.04568+8,24*%.&%'&)/7-44235492+-0/16;4:559:;118.6./8737,/./721-.6.-0.0&/(.,9650121993/*))*+3*564*.,*)%'+00,115<9798*--,02-033677688/346594223112/448(0')+-+36684771,,,(0,,*-.773-1.+/+,/-&&*00298939::355:08;<**,;,323924.2060130'..096014--,*++.03-3-)%&$%%*(,//2623330;.,08*)&',.+)+,+34301;++,:8779.;27-*+0+)*+-205*+-.3115787571+022376566212-675*/-+/.1.,+))((*3588:33361000/)2494.,*'&+-34558--072/-3/3+2,0-777771/0-,'&&')*'))-524578;;;<:;7767;./4.5668859-3.0387:::751113367604(+7834667;8-,'%&'&'&(&+))0/1127/50,13<99;-+,***')--80'/(.2/;/81/0090,+/-+46*-.2.227'(+453+'+..4/5.()/-.*)*)&').'))*-/.1,&&++'))*-14.1+2('(,)((--+1213,6,%',+-.6601101-/%&*.0-.0732($)').,+)&+&$',-0112267+-/1,,-/7660.-,,64*+-9865814*)-6))44+7-'),,0():81,'('&&237(2:112431.:,+,//5:7465*5736:2220101/81818;68677888(*()(2:-957945.01(-%7/+4.+*..2100436300+,,.-047678;88:5;8426769621.//1811191.&)0&+()()),/(++-37:06.+,//52052511./5))71:;/01/1),,,*4.0..2/254/-'()(&('(,40.0&1'(292150//550*)-(()))*4371024313))(*)--+8:2.2-0/+,&,2/**-..050+0311240105058;88;8770'&&,25..13-(&**391-,0/00-/291/3-2.3677/:3*0&.,3092-2.++../43326;523,9;7-4415753;;5243+*(*+.),1+09(*:41
@b3fa70dc-15a4-4ae8-99a9-d82ae37791e0 ch=123 read=76398 start_time=2019-12-13T02:15:25Z barcode=BC01 runid=2c9cf7bc05858273f10e7d7ec552fc0bd742dc3e
CGGGGAGGCAGCAGTGGGGAATATTGCACAATGGAACAAGCCTGATGCAACCATGCCGCGTGTATGAAGAAGGCCTTCGGGTTGTAAAGTACTTTCGGGGAGGAAGGGAGTAAAGTTAATACCTTTGCTCATTGACGTTACCATACCCGCAGAAGAAAGCACCGGCTAACTCCGTGCCAGCAGCCCATGACCAATACGGAGAGGGTGCAAGCGTTAATCGGAATTACTGGGCGTAAAGCGTACGCAGGCGGTTTTGTTAAGTCAGATGTAGAAATCCCAGGCTCAACCTGGGAACTGCATCTGATACTGGCAAGCGAGTCTCGTAGGGGGGTAAAATTCCAGGTGTAGCGGTGAAATGCGTAGAGATCTGGAGGAATACCGGTGGCGGCCCTGGACGAAGACTGACGCTCAGGTGCGAAAGCGTGGGGAGCAAACAGGATTGAATACCCTGGTAGTCCACGCGTAAACGATGTCGACTTGGGTTGTGCCCGCGGGCGTGGCTTCCGGAACTAACGCGTTAAGTCGACCGCCTGGGAAATACGTTCGCAAGAATGAAACTCAAAGGGAGATTGACGGGGGGCCCGCACAAGCGGTGGAGCATGGTTTAATTCGAAGCAACGCGAAAGAACCTTACCAGACCTTGACATACTCATAAGGCTCAGAGATGGAGAGATAGCTATATGAGATACAGGTGGTGCATGGTTGTCGTCAGCTCGTGTCGTGAGATGTTGGGTTAAGTCCGCGAGCGCAACCCTTATCGTTACCATCATTAAGTTGGGGACTCTAGCGAGACTGCCAGTGACAAGCTGGAGAAGGCGGGGATGACGTCAAATCATCATGCCTTATGACCTGGGCTACACGTGCTACAATGGATGGTGCAGAGGAAGCCCAGAAGCCGCGAGGTGAAACAAAACCCATAAACCATTCTCCAGGTTCGGATTGTAGTCTGCAACTCGACTACATGAAGTTGGAATCGCTAATGTCGCGAATCAGCATGTCGCGGTGAATACGTTCTCGGGCCTTGTACACACCGCCCGTCACACCACGAGGTTGATAACACCCGAAGCCGGTGTAGCCTAACCGCAAGGAAGGAAGGCTGTCGATTGGGATTGATGATTGGGGTGAAGAATCGTAACAAGGTAACCGG
+
).68*)131324/.4+191+11(3+((('1++*)(&*520171212233&0/2358;78786767667*,*,+36574*0+3;,-59,&(((-7;-005))1.200:/)*)/<4-/03--.36/81-/51%/&)(8123/1-&&$&(*(/,+/+%,)*%+4470722.7/..'(,536.-.-,.8.(+0--/-'&*,-0.('(-(+,897/265909+.*0//0/,.1;<8644583,/127515---3,6.:;2.80:2//:200002()19++.**%.5450..0-1/,-)1.,....:621113:;;85-%&&(,-10244,*(444,,.),.-03+,4633....5;81591/3522&&$&()45:/-5./2016/8+&()&(%-6,+462*+('&/+111177880773.-,,1.)+.9839+*,-9;'7094301()4237<113<54469511+2,-6:,2.././240+(''.01924108,$%(+-445662364&+*-)-660/))(,..((+853::6:986/(.-(%((+/9:3642-08521;30291:..+,)&)3398:44882,05+(+(-.5171.,-*'-.)00.5::/9794+3,+(9+**5013+').100-*+0%&(6219121931/008684/6/..((*,,9963,**.+--++01055300//264:44::9:9:675844567932445886997...-.:91;08113230232,.&'22/4536<61811042923;78886;642/9/99+/454543311143879:56646796.//08,)()*2/+4;6/756989:1;82311234,:9(/2,+,--21587733)*-0368667866322588993/,*('%%*()'$*').;67/+.,*(-1(+/:;.4:1,-472-889<635&%*%'',*//726779::99180/052--)(()*5.6,-/8/896510-*%-)-02784833--/$1%'%)+-6135;89937;44709664.2*).11324;70;0./51324-*+)+/.1-++-+8.-/:,)/-+2:7:-)&&(-&)344(*101***-**)&'''+..+*'-*0;531+*++,646266*,,'%(&++048675580822:5:0:
@3e2e9e73-3905-49c9-9188-6ef08dab03d7 ch=12 read=36815 start_time=2019-12-13T02:15:38Z barcode=BC01 runid=2c9cf7bc05858273f10e7d7ec552fc0bd742dc3e
CGGTTACCTTATTTGCGACTTCACCCAATCATCAATCCCACCTTAGACAGCTCCTTCCTTGCGGTTAGGCCACCGGCTTCGGGTGTTATCAACTCTCGTGGTGTGACGGGCGGTGTGTACAAGGCCGAGAACGTATTCACCACGACATGCTGATTCGCGATTACTAGCGATTCCAACTTCACTTGGTCGAGGTTACGAACTACAATCGAACCTGAATGGTTTATGGGTTTTGCTTCACCTCGCGGCTTCGCTTCCCTCTGCACCATCCATTTGTAGCGTGTGTGTAGCCCAGGTCATAAGGGGCATGATGATTTGACATCATCCCGCCTTCCCTCAACTTGTCACTGGCAGTCTCGCTAAGTCCCCAACTTAATGATGGTAACTAACATTAAGGGTTGCGCTCGTTGCGGGACTTAATAACATCTCACGACACGAGCTGACGACAACCATGCACCACCTGTATCTCATATAGCTATCTCTCCATCTCTGGAGCCTTTATGAGTATGTCAAGACCTGGTAAAGGTTCTTCGCGTTGCTTCAGGTAAAAGCACATGCTCCACCGCTTGTGCGGGCCCCGTCAATTCTTTGAGTTTCATTCTTGCGAACGTACTACTCAGGCAGGAGTACTTATTGCGTTAACTGCAGCACTGAACTTTTGACATCAACACTTAGTACTCATCGTTTACGGCGTGGACTACTAGGGTATCTAATCCTATTTGCTCCCCACGCTTTCGGGACTGAGCGTCAGTTGCAGGCCAGATCGTCGCCTTCGCCACTGGTGTTCCTCCATATCCACGCATTTCACCGCTACACATGGAGATTCCGATCCTCCTGCTCTGGCTGCCTGGTTTCCTGCATAAACTACTGAAGTTAAAACACCAGGCTTTCACCACAGACCCTTGCTGCCGCCTGCTCCCTCTTTTGCCTTAATAATTCCGGATAACGCTTGCCACCTACGTATTTACCGCGGCTGCTGGCACGTAGTTAGCCGTGGCTTTCTAATAAAGTTACCGTCACTCGGCTACCATTTCCTGTAGCCGCCGTTCTTCCTTTATAACAGAAGTTTACAATCAAAGCCTTCTTCCTTCACGCGGCGTTGCTCGGTCAGGGTTTCCCCATTGCCGAAAATTCCCTGCTGCTGCCTCCGTAG
+
2.5-:..-3,&3/&&(+*-.4--.4.)4+335/26012.+1-.0-,/6(*,31500/+&)+-(-,600940.60+30229-:110/;00-.%++,(*-1465302796<:736.../113672600&'*,//(6+,;9667'//047655:6..).'.1.4812332576;85*3'*04.)&((),04/+,-.5,0)(-45498:17'**2('(--(367:;455</8::,+,7.9344022537..9/1222090,05530294952+10***))*&&%))74*+)-.,*,/..155709<7.45333244;/+)+'*,8.:4.*156177((*+)-283231/+0++*,/-/67681'''&383+4,-111023679335121.,&(&)&*-)..0+)&),2080..962-4,/)'(0-30//*&))&&(*+.225441/(23/8;8900/42,/*)'*(+6674265523321/3111**-78:898224-391&+*+*-,3200-'*02752.-0.'*21978<963/1.'.546$(&-',,'$(''-0.0026131.-5,./45,-*882*01437.)**/7.&*5:4*.6;11:685205)7,--(,**)141&+-'(+,*,,,01004473413.21&4399948/,12,/22:79,7./%''*,*(***.3674:5,,,2.346:577555040,,.25438/5),+1:0*-./171&**+19/1+97//.126812235/;0+()()5121)(()+1/0(.+-0:3/21/-+-/+*,5546565)%).258<;737:1/1..+.&0.2*&+,3,,'(*6,-14112010++-0/11-.+--.-))(*(**-*+&$),'**+-8/21'*028&5976:70/14/20168:+.7-+*-/31464010+70.+0,'%%)&'),0-1/982)4.5;09/,+/0-21.2026:56-42)+3651511121-2-,*0,--.8)((6*361931872/1:347*(-%&00.,.+,+3/:5658955;7421620033+393830-,++*2*)*468())'(-7+*+.90/&/,&,0.405;875;702/,+-..91/0792;4:-032.;.1673%/''7;//8984476)+%,./03227-40(&*(
@02e996a9-b5ec-4ae8-9b8e-cf4e69523b90 ch=269 read=48201 start_time=2019-12-13T02:15:47Z barcode=BC01 runid=2c9cf7bc05858273f10e7d7ec552fc0bd742dc3e
CCGGTTACCTTGTTGACTTCACCCCAATCGCTGACCCTGCAGCTGGCCGCTGCCTCGCGCGGCGGTTAGCTCACGGACTTCGGGTATTGCCAACTCTCTCATGGTGTGACGGGCGGTGTGTACAAGGGCCAGGAACGTATTCACCGCGATGACATTCTGATTCGCGATTACTAGTAACTCCAGCTTCATGTAGGCGAGTTTCAGCCTACAATCGAACTGGACTGGTTTTAAGTTTGGCTCCACCTCACGGTATTGCGTCTCTCTGTACCAGCGGTAGCACGTGTTAGCCCTACACATAAGGGGGCATGATGATTTGACGTGTCCCCACCTTCCTCGTTAGCCAGGCAGTCTCGCTAAGTCCTCAACATGGTGGTAACTAACGGCGGGTTTGCGCTGGTGCGGGACTTGTATCTCACGACACGAGCTGACGACAACCATACCACCTGTTACCTTGTCCCCGAGAGTTTCTGTTAAAGAGTAATGCAGGGGTCATCAGGGGTGTAGTGGGTTCTTCGCGTTGCTTCGGAATTAAACCACATGCTCCGCTAGCGGACCGTCAATTCCTTTGAGTTTAATCTTGCGACCGTACTCCCCAGGCGGAATACCCAATGCGTTAGCGGCAGCGCAGAGATGTTGAAACCCGCACCTAGTATTCATCGTTTACGGCGTGGACTACCAGGGTATCTAATCCTGTTTTATCCCCACGCTTTCGAGCCTCAGCGTCAGTTACAGTCAGAGAGTCGCCTTCGCCACTGATGTTCTTCCTAATCTCTGTTTCACCGCTACACTACAAATTCCTCTCACTCTCACACTCCTAGATAACCAGTTTGGAATGCAGCACCCAAGTTGAGCGGGTTATTTCACATCCCATGATAATCCGCCTACGCTCCTTTACGCCCAGTAAAATCCGGATAACGCTCGCCACCTACGTATTACCGCGGCTGCTGGCGTAGTTAGCGTGGCTTCCTCCTTAATTGCAGAAAGTACATTGCTAACACAAGGCGAGCTTTACGATCCGAAAACCTTCGTAACTCACGCGGCGTTGCTGCATCAAGGTTCCCCATTATTGCAATATTCCCCACTGCTGCCTCCTAGGG
+
76..5/-8/9.(5.()-4:82.32.,+(0(*,0018)*%/((((&%+/-134577.*)*,.8&(-/132316)).8325941.+0',)'52020.***),132'+(*+154;9526,,-++*,*)*(&+,%/0*,.+.%'+1,.:+1+)''(*188655,8,,+73014/0+-%,*)+-11--/8;:687703452121;321445/1-4.+3'))-+)+008:,8<<-10.3<0-0,/33.082***&%-.-:)**-,/.-,422348.,(&,-+-.*-/,*.&&&(),',-,+./.1/696.00../448:<730000-239;2+.*+1.,*&(+1,%,/)+56-57523++,/++,0/.&+%()+(+.&.)-.--/-)(')(,/,2()-)'&&$)(*&/0*&*'&%-,010((.1557+)12/.+.*&&.0044-,1++6./,+&&+.(--.0:9+*((%%&($&$%&,-01'))*.,,)'%+,1**)(.0+,'(%&&*((1)0-,2234,,-,9+++405')&&-,2:07:2212....843/($$&'%(('(948697629:1117:8-655/7&%)-/3$/%$&*/.,,2::7:7:1++&&.2,--/3;200.5+())$-&*&(+043:-*65.73$(*.53&354;;;78874;5-,,1-.17;68779;687220/0,.6676522.,%$)0596*+*,098/.5/63*/-//..90,7,+,34742-++%'*0280/0019:46/../.4<:;-:,(+01...)&.7.+,15157676610./.6+7-2)**.(*+/10%'%).0*+/6882929.00<:67131./)./,11+/0.174215(*(+**/;4--00.80.()'(),1-24*,83455656,+1*'10072),0/97+,/0,0-/253,265486/1433313217134,)+0..**(,)++,,704,+,/.+-&%../01,2,*%''$(&'*-)#%$&$$'#$%($$%)&(*,.)(**,6933.//*,),,2/-55;7+1'(+--/2/0/31,2-+*/,/1362.*1.32777)-7'2*,/.20/062941&*++57557/6*(*345
@1b4fa52d-1908-4727-a358-11c3d78f10b2 ch=146 read=58356 start_time=2019-12-13T02:15:55Z barcode=BC01 runid=2c9cf7bc05858273f10e7d7ec552fc0bd742dc3e
CCGGTACCTTGTTACGACTTCACCCCAATCGCTGACCCTACCGCTGGCCCACTGCCTCCTTGCGGTTAGCTCACGGACTTCGGGTATGCCAGCTCTCATGGTGTGACGGGCGGTGTGTGTACAAGACCCGGGAACGTATTCACCCGCGACATTCTGGTTGCGATTACTAGTAACTCCAGCTTCATGTAGGCGAGTTTCAGCCTACAATCCGAACTGAGACTGGTTTTAAAGTTTGGCTCCGCCTCGCGGTATTACATCTGTACAGCCATTGTAGCACGTGTGTACACATAAGGGGCATGATGATTTGACGTCATCCCCACCTTCCTCCTGGTTAACCCAGGCAGTCTCGCTAAGTCCTCAACTTAATGGTGGTAACTAACGACAAGGGTTGCGCTCGTTGCGGGACTTAACCCAACATCTCACGGCAGGCGGCGACAACTTTCTTCAGCACCACCTGTCTGCTTGTCCCGAAGGGATTTCCTCGATTAAGAGTAATGCAGGGATGTCAAGTGTAGGTAAGGTTCTTCGCGTTGCTTCGAATTAAACCATGCTCCGCTTCGCGGCGAGGTCCCCGTCAATTCCTTTTGGTTTTAATCTTTGACCATTGCTCCCCAGGCGGAATACTTAATGCGTTAGCGGCGGCACGGAGGTGTTGAAGCCCCACACCTAGTATTCATCGTTTACGGCGTGGACTACCAACATCTAATCTGTTTGCTCCCCACGCGAGCCTCAGCGTCAGTTACAGTCCAGAGAGTCGCCTTCGCCACTGAATTGTTCTTCCCAATCTCTACGCATTTCACCGCTACACTAGAATTCCCTCTCTCCTGCATAGATAACCAGTTTGGAATGCAGCACCCAGAAGTTGAGCGGGTATTTCACATCCCGCCAATCATCCCGCCTACGCTCCTTGCGCCCAGTAAACCCGGATAACGCTCGCCACCTACGTATTACCGCGGCTGCTGGCGTGGTTAGCCGTGGCTTCCTCAGCAGGTACCGTCATTATCTTCCCCAAAGACGGGGCTTTACGATCCGAAAACCTTCATCACTCACGCGTTGCTGCATCAGGGGTTCCCCCCCCCATTGTGCAATATTCCCACTGCTGCCTCCAGAAC
+
4+1.3367/;/.5--,,+,8-1-74/+/13-//0129**-.4%#&'(*7-&0210513/8.,,&/(++--00.-/2+-253&-,)$(&470(/----%/(15/006767774;.-+,-43550+).*-(+76/67699;86464*),3,,+,5/((*,--../02/1242-19230+)+/./,),-*++*)/053<3/,(40--41;2.,+0+4++.-.98:39;<+27-,,9.0,*,50,058879,,,',&%'++--),&0,/5:60:.++--,332+*$$$('.///5*48736701/)+38.-,0.+*()-:9*&-21859505-)0321&2(%%&*537:968((&,+*,-5503,(&%.,/&03)624;236<860/+).73.0+.+,/4/50/.5<981412-0,'+''&*+)*(+-%+&')()&...-/(-.654634,-0588466555320,('++/46+.4,,+$-.(4845011704))+,/.0+,-)49.87882')*,/+//+.*/.4;48:5''%'(',002,1.70;;3*..,.6564-.+0&$%+.-'$/',19:7.59/92;67-8;.-3+:;-07/.3.')+/9,0)$)*1:7.*++1,548421503155697;20,+()*2)&)+--41.20:,.0%273-(++/6/&,/14<9178515,)*(3/00;;660'.0+&+,,.-./-0003;914/744+,*)('&)05361121054.7.*+/./6(*+0/,,//0969;778;).-,'',(+9<9957+*(-,4333124536:9506;+/311.00%&('5)14))*+,*-2++,+)++322&18284<;177:96:0+,*-/*-&)**.901/8+/0-,/92112239,)&(&/46202-8.+/18553448-,1%-*14)&().6-343,8-8402-/1347:0180342605206;8180//54954-*,+2172147/3362321%**)%+%0(*(.0179*:-+-;:2;58/(1,,97&301/.3-)+1231-*/46+356:79;:5777130-**-(,-,-//40+4233::1;4638-*(+&'&$)&&((30,-.'*(()((,/.1,$*&(-
@eb851068-f9ff-4b20-807c-bdb80c5515d2 ch=107 read=77442 start_time=2019-12-13T02:15:52Z barcode=BC01 runid=2c9cf7bc05858273f10e7d7ec552fc0bd742dc3e
CTCCTACGGGAGGCAGCAGTAGAAGGAATTTACTTCGGCAATGGGAAACCCTGACCGAGCAACGCCGCGTGAAGGAAGAAGGTTTTCGGATTGTAAACTTCGTTATAAAGGAAGAACGGCTACAGGGAAATGGTAGCCGGTGACGGATACTTTATTAAGAAAGCCACGGCTAACTACGTTAAGCAACCCGCGGTAATACGTAGGTGGCAAGCGTTATCCGGAATTGTGGGCGTAAAGGGGAGCAGGCGGCAGCAGGGTCTGTGTGTTGAAAGCCTGAAACGCTTCAGTGGCCTTAGAAACCAGGCAGCTAGAGTGCAGGAGAGGATCGTGGAATTCCATGTGTAGCGGTGAAATGCGTGAATATGGAGGAACGGTGGCGAAGGCGACGATCTGGCCTGCAACTGACTCAGTCAGCGTGGGGAGCAAATAGGATTAGATACCCTATTAGTCCCGCCGTAAACGGTGACACTAAGTGTTGGATGTCAAAGTTCAGTGCTGCAGTTAACGCAATAAGTACTCCGCGAGTGAGCACACGTTCGCAAGGAGAATACCGAAGACTGACGGGGGCCCGCAAGCGGTGGAGCGTAATGGTTTTAATTCGAAGCAACGCGAACCAGATGTGACATACTCATAAAGGCTCAGGATGGAGAGATAGCTATATGAGATACAGGTGGTGCATGGTTGTCGTCAGCTCGTGTCGTGAGATGTTGGGTTAAGTCCCGCAGCAGAGCGCAACCCTTATCGTTAGTTACCATCATTAAGTTGGGGACTCTAGCGAGACTGCCAGTGACAGAAGCTGGAGGAAGAGAGCAGGGATGACGTCAAATCATCATGCCTTATGACCTGGAGCTACACACGTGCTACAATGGATGGTGCAGAGGGAAGCGAAGCCGCGAGAATTAAAACCCATAAAACCATTCTCAGTTCGGATACAGCAGTCTGCAACTCGACTACATGAAGTTGGAATCGCTGGTAATCGCGAATCAGCATGTCGCGATGCGTTCTCGGGCCTTGTATACACACCGCCCGTCACACCGAGTTGATAACACCCGAAGCCGGTGGCCTGGCAAGGAAGGAGCTGTCTAAGGTGGGATTGATGATTGGGGTGAAGTCGTAACAAGGTAACCGG
+
((.*'((+2/*+-+,/.&++)',*--'&('%%(61-)8.20.11')/,+7)),/37./.,.-.,2937788894*5.*-7)/.4,)3)7+28124:7--5*'0/,-01-/7.9+-1,'+***-',*'(,-/100.,--),,/)*(%'-///2.*7.0&%-1+-160-.++*5--...).*(%'(--/9--3.9/-81-14179:8/6,)+./679747*(0'&*+&-+:99963:+''2,&*,-3946;833-*.863202.)-),)'''**-06,1,$-$)*2''&'%'(*'('%)*-/72277/./.',%+(+--5+&+&.9236+6,*/*494976453/0112:91281.0486&&3.-./--6*1*,'*.0((*)+)+,-''&%+./282;2684(-$(&0(/,,0)*(*+36:2.)..0;;2.2+)2,*.*))64**).++,111'',8569<970/+('&$$+0./../73719562,1*+25:238642220163432123833.),)+*/%$$$%&(*//.,,&*,083-/,*+++*,+,$)&$+&&$()--5.)88,-/'$'',-/2./4++&*,,.*+6+7<<+,3054)-,,.9786/%%%%&%(*(%&(,+)+&)-+&%-40+42/4)(./18-,)*)11*-,,,,..0,.10.')+++6:8..,,,7975685/8122135122/0998444000/243:72./35*,3/',$''+,.-2.587(/202-6---3823;988.3.8.,1-038.5542.&))(*-.2623,-.01364)+-++99/-5.+,))(%()(0753630/,,0791129::89288*.210596777&*+,*...*+22561/.01-25124153531.,/+-0./.20.396+++&'&(,*8;36;5-0.;;6-;99;86:.14;:680(#&&'-),1632--++*5+*)((,-1.134/;08/958644(603966))..503013.,*+.16/%.&,.19414355503.()'''()--0:80;9/0302//0**+.*((*080059-*/-+21-1-3320'&$&$'-0*20)))(7687459+3.481,2.../0.9/47;4+(,(')3-/.++.,*1,2;9;75
@05623184-43fb-446e-8747-0eb778ebabd2 ch=497 read=57409 start_time=2019-12-13T02:15:57Z barcode=BC01 runid=2c9cf7bc05858273f10e7d7ec552fc0bd742dc3e
CGTTACCTTATTTACGGCTTACCCCAGTCGCTGACCCTACGCTGGCCGCTGCCTCCTTGCGGTTAAGCTCCCGGACTTGGTGTACTTATCTCCTTGGTGTGACGGGCGGGTGTGTACAAGACCAGGAACGTATTCACCGCGACATTCTGATTCGCGATTCGTAACTCAGCTTCATGTAGGCGAGTTTCAGCCTACAATCGAACTGAGACTGGTTTTAAAGTTTGAAATCCCACCTCACGGTGTGCATCTCTCTGTACTTGTATTGTAGCGTGTAGCCCCTCACCACTAAGGGGCATGATGATTTGACGTCATCCCACCTTCCTCCTGGATTAGCAGGCGTCGCTAAAGAGTCCTCAACAATGGTAGTAACTAACGACAAGAGGTTGCGCTCGTTGCGGGACAACTTAACATCTCTGACACGAGCTGACGACAACCATACCCTGTCACTTGTCCCGAAGAACATCGATTAAAGAGTAGAAAATGCAAAGGGATGTCAAATTATGGTAAGGTTCTTCGCGTTGCGCTTCCGAATTAAACCACATGCTCCGCTGCTTGTGCGAGTCCCCGTCAATTCCTTTGAGTTTTAATCTTGCGACCGTACTCCCCAGGCGGAATGCTTAATGCGTTAGCGGCGGCGGCACGGAAGTGTTGAAACCCCACTAGTATTCATCGTTTACAGCGTGGACTACCAGGAATTATCTAATCTGTTGCTCCCCACGCTTTTCGAGAATAGCATCAGTTACAGTCCAGAGAGTCGCCCTTCGCCACTGGGTATTCTTCCTATCTCCGCATTTCACCCGCTACACTAGAATTCCTCCTCCTCCTCCTGCCTCTAGATAACCAGTTTGGGAATGCAGCACCCAGTTAAGGCCCGGAGTATTTCATCCCTTAATCATCCGCCTACGCTCCTTTACGCCCAGTAAAGTCCGGATAACGCTCGCCACCTACGTATTACCGCGGCTGCTTTTGTAGTTAGCCGTGGCTTCTATAGTAGATTACCGTCATTGCTTATCTTTAAAGACAGAGCTTTACGATCGAAACCTTCATCACTCACGCGGCGTTGCTGCATCAGGGGTTTCCCCATTTGTGCAATATTCCCCACTGCTGCCTCCCGTAGGAG
+
%(+,+6758/580-1-,(,+&.1/+)'00,///*/2,(%'$$*$))5.**),+,/.10+.'/,6-*')))&'--+)/(**'(,,****+011(++/+1.,+-.+554*7-,-210/./10*23)52821--,10.-1.,//05568;//07;6333+00'',('*+.(./2:6'*'),.761*.+50+()*)(%'**(0))/23212535680;<3,;023:0-,)&(+1+-5:55112/0*.'*,-/431,/./.)%#%&$*+(((*.,,+*$,+42)'%%('')-.,(04/-173-,++,50-,+$*,--78)&7-4:6/211/)-).,(%('(('&&'$%&*+*&()+20,+*'&',)''#$%(270,-(*+106.($'*3/())*/106;36*841''&&$%*..---.-$('*(+)%0/00/02343&3746165)*)..+,*-..-(+((+'%#%#%'0,7,5,+'&()(#(*.)+,975+*3//01122+&.(%%%)('&&,2:66;.++.-3++&)+/.*)(+/*012,,*')52/-2.),,%*,,.007.&)),8:1+/1-3,.,''(')*-189*(3)).*&*$##%&(()/269,*.412:283&)*),,11422:0//'.,,3/,2-,-/404./..3+*5/.96.$,'))/14;589;7750+,)11116;43-+,*'.)(&*')*4,3,+/)*-7+-/0992(*)*464*3..+*33...&*++,9/./88-9)('**()+,*,(&',,,-.'--20--(1802/2(),+,/3-'+)18'-%'*(#&)*0/252+/.0+-+).0/12-..-37.17633/,(&*-)3-/75<6/1'''()+,,-&0+'(-0-'(-*5/+++'',-.931+(0+(%(1177.55304:332-0/1-+/*$.)(('%'+,-)%*.*8/662.3,/1578-','&(,*..6/,0-,/954..('&&%*-/412.-013841,(-'+)*&$&%($,&%59689-7-*((3*,)+*#,7/,/./*))-.30))*+))$,+%,016345:/.--&(')(-,1-7--+,,./6).,*+-7/018-'/5**,&,+*)&-*0/6-#'**22239,6;0+1+,&*%
@f2dbb4c5-24e2-46c0-8ccb-a32bceba5479 ch=404 read=46986 start_time=2019-12-13T02:15:57Z barcode=BC01 runid=2c9cf7bc05858273f10e7d7ec552fc0bd742dc3e
TCACCCATGAGATACGAAGTGGTAGCGCCTCCCGAAGGTTAAGCTACCGCTTCTTTTGCAACCCACTCCCGTAGTTGTGACGGGCGGTGTGTACAAGGCCCGGGAACGTATTCACCGTGGCATTCTGATCGATTACTAGCGATTCCGACTTCATGGAGTCAGTTGCAGACTCAATCCGGACTACGACGCACTTTGCCGGGGTCCGCTTTATCTCGCGAGGTCGCTACTCTTTGTATGCGCCATTTGTAGCATTAATTAGCCAGCCCTGGTCGTAGGGGCCATGATGACAGGCATCATCCCCACCTTCTCAGTTTATCACTGGCAGTCTCCTTTGAGTTCCGGCCGGACCGCTGGCAACAAAGGATAAAGTTTGCGCTCGTTGGGACAACAACATTTCTAGCGGCGGCGGCAGCCATGCAGCACCGTCTCCACGGTTCCCGAAGGCACATTCTCATCTCCTGAAAACTTCGTGGATGTGAGACCAGGTAAGGTTCTTCACGTTTATCAGATTAAACCCTGCTCCACCGCTTGTGCGGGCCCCGATCAATTCATTTTGAGTTTTAACCTTGCGGCCGTACTCTGGTGGAAACTTAACGCGTTGGCTCCGGAGCCACGCCTCAAGGGCACAACCTCAAGTCGACATCGTTTACGGCGTGGACTACCAGGGTATCTAATCCTGTTTGCTCCCCACGCTTTCGCACCTGAGCGTCAGTCTTCGTCCAGGGGCCGCCATACCGGTATTCCTCAGATCTCTACGCGTTTCTGCCGCTACACCTGGAATTCTACCCCCCCTCTACGGACTCAAGCTTGCCGAGTATCAGATGCAGTTCCCAGGTTGGGCCAGAGTTTCACATCTGACTTAACAAACCGCCTGCATTGCGCTTTACGCCCAGTAATTCCGATTAACGCACTTACTCCGTATTACCGCGGCTGCTGGCGCAGGTTAGCCGGTGCTTCTTCTGCGGGTAACGTCAATGAGCAAGGTATTAACTTTCTCCCCTTCCTCCCGCTGAAAGGTAGCACAACCCGAAGGCCTTCTTCGCACGCGCGGCATGGCTGCATCAGGCTTGCGCCCGTTGATGCAATATTCCCCACTGCTGCTGCCTCCCGTAGGAG
+
76,/0)'())%)6+5)*.)*467.**)+./3*+)*+/--.5101114)%'4&*84:,-.4)342'()/+-(,%''/)++,44;;26522323*02-4082+38:4951+-1;54491436215;742234-03<7772.0124<521678332/1.*++0)+..,/))33,0*3,9*4,83,--,-33/+.07)$$$&+-3/4/,-+4)&)()+%(&(),((),0*-./-4/()+-1358:7.7+++,,.,2,+%0$#%'&()294./9;:33'*5697:6.+'((+,%)',,++&&,*++)-5.4,),&'(++,1:5994;4(343395/991/5220,*.118:89;6936(&)'*/82*4,-7-%*((&&)+.03004&,((''$'+1./59),'&(**$$+*((),,.01/0(-'+++-))**00))+--8++*.,,*0-312%*'&&++678+'%()460)(&(),10-0*(%&)+1:014/5/11;9338.-/-.1)*20&%)/*:;;4.'((0.0-*.,2-8,,.87,/2386-*'*+56753'.21)*))-6:-09../.+,002/1+*+)($((()-+*'*,-5..--+-)*%)+-*&)&%,0*.'-''+.4+/,+'*//.0+/.5.4625629:82<.,+-1116:;88869;2787.-/-,.:/232046,*0+461*&,)--980,1.37,-+'.45534334;5559.(398+:;77:''()0*:11/81/-2*+/621.-',*)'&+()'(,/+*2'()-6683321305282376//122')'.-376++'*1*,78)%&*+46-../05589<44--.,2+*),20%+'*,66223311...614290450).13:810%-))+*+,2303076,(./050:.2-/././++.+)%$$')58*3..912;5010/15504,*%,&,/01--/5/4*'(++544.+'*,30/29533,4+,---%.)-0.,..,**,-*&(-60+2527.39/.86432*'&('&')*,/05.)**1,460900:5$-*)%**,,,))).90.-.(0904:259363:60&*)(#,(0+//33-798,*00.)(%*)+/9,89*)6+0')$
@40626f8b-cfa7-451a-828e-0e3d34e888c6 ch=28 read=39629 start_time=2019-12-13T02:16:03Z barcode=BC01 runid=2c9cf7bc05858273f10e7d7ec552fc0bd742dc3e
CCAGTTGCCTTGTTGCGACTTCACTGATCATGAATCACCAAAGTGGTAAGCGCCACTCGAAGGTTAAGCTACCTACGCTGCGCAACCCACTCCCCATGGTGTGACCGGCGGAGATGATATTGCAAAGGCCAGGGTCATTACCGTAGCGTTGATCCACGATTTACTACTTGTTCGACTTCAGGTCGAGTTGCGAACTCAATCCGGACTACGACGCGCACTTTATGAGTCCGCTTGCTCCCGCGAGGTCGCTTCTCTTTGCTATGCGCCGGTAACGTGTGTAGCCCTGGTCGTAAGGCCATGATGACTTGACGTCATCCCACCTTCCTCCAGTTTATCACTGGCAGTCTCCCTTTGAGCTCCGGCCGGACCGCTGGCAACAAAGGATAAGGGTTTAGCGCTCGTTGCGGGACAACCCAACATTTCACAACACGAGCTGGCGACAATAATGCAGCACCTGTCTCACAGTTTCCCAGAGCGCAATCCATCTCTGGAAAGTTCTGTGGATGTCAAGACCAGGTAAAGGTTCTTCGCGTTGCATCGAATTAAACCACATGCTCCACCGCTTGTGCAGACCCCCGTCAATTCATTTGAGTTTTAGCGTATACAGGCGGTCGACTTAACGCGTTATTAGCTCCGGAAGCCACGCCTCAAGGGCACAACACTCCAAGTCGACATCGTTTACGGCATTACCAGGTAATGTCTGTTTGCTCCCCACGCTTTTCCGCACCTGAAGGCGCGTCCAGTCTTCGTCGGGGACGCGGCTGCGCGCGGTATTCCTCCAGATCTCACCGCATTTCTTTACACCTGGAATTCTACCCCCCCTCTACGAGACTCAAGCTTGCCAGTATCAGATGCAGTTCCCAGGTTGGGCCCGGGGATTTCACATCTGACTTAACAAACCGCCTGCGTGCTTTACGCCCAGTAATTCCGATTAACGCTTGCACCCTCCGTATTACCGTGCTGGCACAGGTTAGCCGGTCAGCTTCTTCTGCGGGTAACGTCAATGAGCAAAATTATTAACTTTACTCCCTTCCTCCCCGCTGAAAGTACTTTACAACCCGGCCTTCTTCATACGCGGCATGGCTGCATCGGGCTTGCTTGTTATTCACCCAATATTCCCCTGCCTCCCGTAG
+
.(%*-/,5/6/-8;.0413494)-%&&2110/-2/5+2'590/003215,,,.3&()1)*,171989*001580,,%%,%%$&(*-80'**51/,$-&'+&&))/%,,(%($'$&%&)',''(02+1*3*$*3,-)(*'%)1+.'&'%&&&&+0(&)++,42*'($&$$&.,-*(/05.$*('*('43922&(*,./,;/-)4-4:99991/-.',*+09/.60.)).+*+02*+*33)).+()(-,*.6/630.3/'$)*,./35,+$#$#%+/((&%'*+:6/2997).&$+)+255656+*&%$'(11,++++*-&+&&+12.0,-08<70123903.--499909,.75-+,,+80(/5/299967890:0-/107,459,92+1,01'%%'&+-,((411.;0/+()*&%--335:9212041.0,,2..1),,,-1(&+)''./.,/./)+.951..(/0:-0.&'&&)1/56<::88722-/1-/+*-.866--/14902249+,/6+33-.9+,,3;689536/6/--0442005049276/./.-//180/-&$##%*)**/+,352+,.2,70;34298/.176:'%&&'&%&&((,24/-,,,.35565541/.*%,))'*+.3370:017+,-071./).58,+.-/*%(+2)8/35655616655;/-/%1.,-0,+,'.++*%%#&%+),55/-,0+*+'/,/-8;/*+/1/340001.20/(+/.((,23464,/+&13*'..-(&%$#&&''-'-(+*,)&'+'(++,))*#'++.,/:,+')*((+-30/**-161457-.574.-/.+-+),+66754,-.7,09(--.1:100109888;24/,/422)(404(-32/*.9/-,..3332,'('4-77875:38;932*&%$%(,),,.5/,(0.2483/02465654202,-,07.4:7+5+,-))$&%$()-1-),')-2--+21&2.&$%&*226;676621)*-76445/8111/-/4.&'(&0,0,-/5.,,,0;01-+((+53-*51885)-0)+/3,*/0,2/+&&(,-538<82612,1.5210(/..26679(,((*/%&%$%%(&-.'&()%-&(*623)*'''*()-4+'&$%
@e4b5d5b2-1074-4716-bb97-38cb66861cf0 ch=136 read=240167 start_time=2019-12-13T02:16:03Z barcode=BC01 runid=2c9cf7bc05858273f10e7d7ec552fc0bd742dc3e
CTCTACGGGAGGCAGCAGTGGGAAGATATTGCTGTGGAGAAACCAACGCCAGTAATCGTTTCGGATCGTGGCTCTTGTCTTTGGAAGCGTGCCGAGAAGCCACACCGCCTATACGTGCCAGCGCCACTGTATGCGTGGGTGGCGGCGTTATCGGATTTACTGGGCGTAAAGACGTAGGCGGATGATTAAAGTGGGATGTGAAATGCCGAATCAGCGGGTGCTGCATTCAAACTGGTTATCACAGAGGTGCGGGAGAGGAGGTGGAATTCCTGGTGTGGTGAAATGCGTAGAGATTAGGAAGAACACCAGTGGCGAGCGACTCTCTGGACTGTAACTGACGCTGAGAACCGAGAAGCGTAGAAACCGCTCGGGTCGATACCCTGATCCACTAGCAAACAATGGTCTGCGTGCAGGTTTCAGCACCTCCGTGCCGCCGCTAACGCGGTAAAGTATTCCGCCTGGAATTGCGGTCGCAAGATTAAAGCTCAAGGGGACCCGCTTTGCGTGGCGGTATGTGGTTTAATTCGAAGCAGCGCGAAGACTATGACATCCCGCGCATTATATTGTCGAGGAAATCCGGCTTCGGGGACAGGGTGACGGGTGGTGCGTAATTAATCGCTCGTGTCGTGAATGTTAGGTTAAGTCCCGCAACAAGCGCAACCCTTATCGTTAGTTCTACCATTAAGTTGAGGACTCTGAGACTGCCTGGGTTAACCAGGAAGGTGGGGATGACGTCAAATCATCATGCCCTTATGTAGCAAGACTACACGATACTATGGCTGGTACAGAAGATGCAATGCCGCGAAGTGGAGCCAAACTTAAGCTCCAGTTCGGATTGTAGGCTGAAACTCGCCTACATGAAGCTGGAGTTACTAAATATCCGCGAATCAGAATCGCGAATTAATCGTTCCCGGTCTTGTACACACCGCCCGTCACCTTGAGGTTGGCGTACCCGAGGGGTCGGTGAGCTGGCCGCGGGCGGCCGAGGTGGGGTCGGGAATTGGGGTGAGGATCGTAACAGGGTGACGG
+
'(+)*,'58,.50023227,23),(()%+&$%$$)*1-+,/2,1/+(%(&%$%%%%#&(,(*.415535(..0-4.-/+672'$)'%.''&**,*'')&&)')%,'&&%'')'**+/48/.($&)&''(%%(',,.)2/.18+,..4161/2,.)97.(1165,()*+1-**320.1004;897-8*6,*)13<:8991**,/-34,'&)(%&%&$(%3,058799:6+2+,,/-2;222()),(*+0245;/+(&,)')''-)))0,.()*//,,(**,',)*21-)'')():0.42/.-1/.568-00/3(*&'(10..-.,149313678965643210+*&)*-.,,'')'(*+%'(+*'*'')+-1+-+&&&%+.%$$%%+-(&%$%&*3)..6.*+**-*.+*$%%0+'-,,&$)*.024725466138175596.+(**00*%)*-61,'*'%')'',)*-3553-.&(')/(2.)%(*00/(*20-08.%&/.-(&('%(+',*./,,*0-77899:8.8-,-44545320)+*'(),.2-3053'(*+*)/&%$),*,4-*+*)-+','+&)**+-08./-&&,+*))'*0-.2752'(()'-%%&--%')-.0*.0+.)(*)*-0.)4.;3.*.-12,/13*)+%'%&,1+0)&'&+1+5--&/,)*'---2875+1-+'120253*(*+-04*58552)--2,+)&,)-2.2*-'**0//435;;9:7455:954&6/&%%%'$($&&)((&)'%'%&)*0.02%%$'')(-,,--*/,)//+',)($/-'-('$*('-*((,-83---+)%&'(%%(*:.+2)..+*.5:880-9/-3225840224,+')'((()*,3../,-')'33+''(,1,,)++)*'(2%,(*-'%&&&)0,+''((),.*./1/1129(**)***)0'+(('*.(,3/-(0,/00+%,--&),&)(+,'/-)&'%%&'*(%*()$&')+0568'-++,,$$*&4282,*)''%)*11.1//,/')%&'&(
@9014f373-a98a-4156-ab3a-7514cba033ba ch=105 read=55694 start_time=2019-12-13T02:15:57Z barcode=BC01 runid=2c9cf7bc05858273f10e7d7ec552fc0bd742dc3e
CTCCTAGGAGGCAGCAGTGGGAATATTGCACAATGGGCACAAGCCTGATGCAGCCATGCCGCGTGTATGAAGAAGGCTTCGGGTTATGTTACTTTCCGGCGGGAGGAAGGGAGTAAAGTTAATACCTTTGCTCATTGGCGTTACCGCACCGGCTAACTCCGTGCCCAGCAGCCGCGGTAATACGGAGGTGCAAGCGTTAATCGGAATTACTGGAGGAATGCAAAGCGCACGCGGAAGGCAGTTTGTTAAGTCCAGATGCTTAAATCCCGGGCTCAACTGGGAACTGCATCTGATACTGGCAAACTTGAGTCTCGTAGAGGGTAGAATTCCAGGTGTAGCGGAGGTGATGCGTAGAGATCTGGAGGAATACCGAGTGACGGCCCCCTGGACGAAGACGGCGCTCGAATTTGGCAGTAGGGAGCAAACAGAGTTGAACCACCTGGTAGTCCACGCCGTAAACGATATCGACTTGGAGGTTGTGCCCGCTTGGGGAAGTAGCTTCGGAGCTAACGCGTTGAGTCCGACCGCACAGGAAATACGGCCGCAAGGTTAAAACTCAAATGAATTGACAGGGCCCGCACAAGCGGTGGAGCATGTGGTTTAATTCGATGCAACGCGAAGAACCTTACCTGGCGTCTTGACATCACGGAAGTTTTCAGAGATGAGAATGTGCGCTTCAGGAACCGTGAGACAGGTGCTGCATGGCTGTCGTCAGCTCGTGTTTGTGAAATGTTGGGTTAAGTCCCGCAACAGGCTGGCTATATCCTTTGTTTGCCAGCGGTCCGGCAGGGAACTCAAGGGACTGCCAGTGATAAACTGGGAAGGTGGGGATGACGTCAAGTCTCACTGGCCCCTTACGACCAGGGTACACGTGCTGGCGCATGCAAAGGAAGCGACCTCTCGCGAGAGCAAGCGGACCTCGCCAAAGTGCGTCGTAGTCCGGATTGGAGTCTGCCCAGCTCGGCTCGCTGAAGTCGGAATCGCCAATCACGTAGATCAGGAATGCCACAGTGAATACGTTCCAGGCCTTGTACACACCGCCCGTCACACCATGGGAGTGGGTTGCAAAAGAAGTAGGTAAGCAACCTTCAGGGAGGGCGCTTACCACTTTGTGATTCATGACTGGGGTGAAGTCATGCAAAGGTAACCGG
+
)*-&&%(-()(/001,-/086,5/&2''(,-/7982*%$),3+/6///0017/343,-0.+,-0121201.)*((*,//30:8/.''%(''(35-/*,**):0.2.-1.3+'&'-4:.0-3-,,250:6/055.6.5,2).*(%$$#$-(1*,,13/1497982:-**,,00+())*+*/+%,&('*+),:9688.6.3,./&0+'2)-.889+*((,,&,-40+-14/+*)),'&',*%./6/,0:64041(*,1.%%'&+(.&(.(&-.0330).'%2/*1452333341233426,'483,0.-()*,)*05/.'++,++,*,,,8,*20+*+(+),0%*+(),)+,1/.+++,44592*./.:'$'%%$&'*&)&,,231**/757-3-+(3')()**)&%#'(%'%&%())0.-)+/1;627.,).*&'((*%,+))--//216+-.39659;*-,,,&3411.0-&,&'(/8/3.63.%'&$,,+($$&%)./.,++,+,+-.5/31)+'%$%',))+4842&0(,'+,.-441851%2)5,*2)28984583*0*(%+)(+&*(44+-7*%,%''&)*('&*,()),.*&',/7414053*(-(*-*/.5'(0)&'''(&&*2,.2+/0241.*+,55'))/,0,-890-+**+,+/.-,1/+2-/%%,&.$16.45958-),*.*/099::961-+157787557+(*+-.43/,)'(,+14...;0889;730/54().0/5&*)&(,,+&(.-.2.-6/,09--02/1/38//+.)($+04)4340%%)(+(77990(-++./.*+,.05))**--.69445,,01132()(*,-'('))./-'(''(2248/.*&('+'*((-8+,)(+../'2//('&&+''),.472&-,--(*()+32.026,,-/1&%%/450126/33,,/1.6*+-(.0+-(**(($)&&&$&(-(+)..%&(,+3--.,9/:53,-)+***()*--.5771*(((*'0+**%))%$,%+&)/14*)34/++'$&++(,)01-84.,21*+)1,)-)/*(()/5/2411496)&**(*+*/*-3(*.,++1532&62)+5.,-/0/,1.%))*,),22495'.)*,,**.+.+..-.7.,,+)3/+7.4;5;/:
@772f4eeb-5903-4791-83c5-062555d38e96 ch=405 read=46366 start_time=2019-12-13T02:16:04Z barcode=BC01 runid=2c9cf7bc05858273f10e7d7ec552fc0bd742dc3e
CTCCTACAGGCAGCAGTAGGGAGATTTTCGGCAATGGGAAACCCTGACCGAGCAACGCCGCGTGAAGGAAGAAGGTTTTCGGATTGTAAAGCTTCACCAGTTTATAAGGAGAACGGCTACAGGAAATGGTAGCCAGTGACGAACACTTTTATTAAGCCACGGCTAACTACGTGCCGGCAGCCGCGGTATTACGTAGGTGGCAAGCGTTATCCCGGAATTATTGGGCGTAAAGGGGCAGGCCGGCAAGGGTCTGTGGTGAAAGCCTGGAAGCTTAGCCTGGTAAACCACCATAGAAACCAGGCAGCTAGAGTGCAGGAGGATCGTGGAATTCCATGTGTAGCGGTGAAATGCGTAGATATGTGGAGGAACGCGAGTGGTGAAGGCGACGATCTGGCCTGCAACTGACGCTCAGTCAAGCGTGGGGAGCAAATAGGATTAGATACCTAGTAGTCACGCGCCGTAAACAGTGGTACTAAGTGTTGGATGTCAAGTTCAGTGCTGCAGTTAACGCAATAAGTACTCCCGCCTGGAAATTAATTGCATTCGCAAGAATGAAACTCAAAGGTGACGGGGGCCCGCACAAGCGGTGGAGCACGTGGTTTTGAAATTCAGAAGCAACGCGAAGAACCTTACCAGGTGACATACTCATAAAGGCTCAGAGATGGAGAGATGGCTATGAGATACAGGTGGTTGCATGGTCGTCGTCAGCTCGTGTCGTGAGATGTTGGGTTAAGTCCGCAACGAGGCGCAACCCTTATCGTTAGTTACCATCATTAAGTTGGGGACTCTGGCAGGACTGCCAGTGACAAGCTGGAGGAAGGCGGGGATGACGTCAAATCATCATGCCTTATGACTGCACGGGCTACACGTGCTACAATGGATGGTGCAGAGGAAGCGAAGCCGCGAGGTGAAATGAAACCCATACAAAACCATTCTCAGTTCGGATTGTAGTCGCTCGACTACATGAAGTTGGAATCGCTAGTAATCGCGAATCAGCATGTCGCAGTGAATACGTTCTCGAGGCCTTGACACACCGCCCGTCACACCACGAGTTGATAACACCCGAAGCCGGTGGCTAACCTGCCGCAAGGAAGGAGCTGTCTAAGGTGGGACAGTGATTGGGGTGAAGTCGTAACAAGGTAACCGGAAGATAGAGCATTGAGCAAGTAGGTTAACACAAAGACACCGACAACTTTGCA
+
+,64.'4%*+(&&)(*+*0+&'%)-036+2:97;63-(%(-)+//028534303/.&+,*-/223636.4*)*,3.:95,5:,2-+*/-)&''.*%(**%10+*/+,+++)((&&(,-36),),--,1,.-.17&,,-*,*()&,)078,.7/4,&)'(*0/-.20321325.5((&()-0**,,..)&&%(12/8.,*/*1+(*+.0,,(.+)--0./*5,59714879+,340.)*('()**.--761113112-,/-,,/469(-)%%&&+$/((,//2:'0.'&-)00/0641;87:3&1001/-.-.125-,,,266061')+,4-53657530545:73083.0585537510(,.2/71/31)+&&'(*-3/-3-3-115/.00/06181;44/../01/125)+,+&+%&+*259.++0:;:55-0)6+-)//56;4125/527())+(,3168<50,-.,)(*+13568917/6.23471//0<:19:555543.5-/(0+-.0.054434372)+4653.+,'(&+'5*&)%2:625-(&.610-72-/0.8,++&(%*/67-).1'$'%%&*&(1365.))*%+()*,393/*-.3,0+**--+..6745578326/0.1/03(*'*'++223645&&/52*2/02**,,--3/,**)0/'33238606569;0220150*(&%&*)/148662:)*+--28457787.65996<6;92;281093%-527(&)*..11116/.7233191/.15,-.,,*(,---*..5;;701184-7,'*-+657::56644.*(&(*33/1/+3*2,&13&-119:9::9;3225:935-31&+/-++,%%%&)'4420/-(+*,157264835;9997642.,(+'*)(-$'-+-51/&$*&**26/)()0+1;8//*'.5922;9;<878)+/115,)5(&(,,3477:9831+**,,6151/:283968+-/.1/5,-,(''(32710101...+,-//-1746:68;32.,*0,0+.)'%&(0.1182<7...,-*,1*-,'(((()*.//+-0*')-),75:-+.**061.%%*.-10+,-,3'+%(*6425./2000,*)&$#&',,12-22.-,-/..0-0/00.*+,/07732908./2++)*(%*&($01391122:.9-8-656;012635743)5*)))&$#%
@123ad86e-ca25-463f-943d-2e386249a9e1 ch=59 read=68887 start_time=2019-12-13T02:16:13Z barcode=BC01 runid=2c9cf7bc05858273f10e7d7ec552fc0bd742dc3e
CTCCTACAGGAGGCAGCAGTGGGGAATATTGCACAATGGAAACCCTGATGCAACGCCGCGTGAGCGATGAAGGTTTTCGGATCGTAAAGCTCTGTCTTTTGGGAAGATAATGGCGGTACCCAGGAGGAAGCCACGGCTAACTACGTGCCAGCCGCGGTATGCGTAGGTGGCGAGCGTTATCCGGATTTACTGGGCGTAAAAGGGAGCGTAGGCGGATGATTAAAGTGGGATATGAAATACCCGGGCTCCAACTTGGGTGCTGCATTCCAAACTGGTTATCTAGAGTGCAGGAGAGAGGAGAGTGGAATTCCTAGTGGCGGTGAAATGCGTAGAATCAGGAAGAACACCAGTGGCGAAGGCGACTCTCTGGTTGTAACTGACGCTGAGGCTCCAGCGTGGGGTGAAACAGGATTAGAATACCCTGGTAGTCCACGCCGTAAGCGATGAATACTTACTAGGTGTGGGGTTTCAACACCTCCCGTGCCGCCACTAACGCATTAGAGTATTCCGCCTGGGAGTACGGTCGCAAGATTAAAACTCAAAGGAATTGGCAGGGGACCCGCACAAGTAGCGGAGCATGTGGTTTAATTCGAGCAACGCGAAGACCTTACCTACACTTGACATCCTTGCGTACTGTAATCGAGGAAATCCCTTCGGGGACAAGGTGACAGGTGGTGCATGGTTGTCGTCAGCTCGTGTCGTGAGATGTTGGGTTAAGTCCGCAGCAGGCGCGAAAGCCCTTGTCGTTAGTTACTACCATTAAGTTGAGGACTCTAGCGAGGCTGCCTGGGTTAACCAGGAAGGTGGGGATGACGTCAAATCATCATGCCTTATGTTGTAGCAGGGCTACGTGCTACAATAGCTGGTACAGAGATGTCACAATGCCGCGAGGTGGAGCCAAACTTAAAAACCAGTCTAGTTCAGTTGTAGGCTGAAACTCGCCTACATGAAGCTGGAGTTACTAGTAATCGCGAATCAGAATGTCGCGGTGAATACGTTCCCGGGTCTTGTACACACCGCCCGTCACACCATGAGAGTTGGCAATACCCGAAGTCCGTGAGCTAACCGCAAGAGCCCGGCGGCGAAGGTAGGGTCAGCGGTGGGGGTGAAAGTCGTAACAAAGGTAACCGG
+
,.1,'*,'2/(,+/-45.26688-*3-+8-.-344:70)&'(-16,,,1-127555<231(&'01//0.+./5/9321,:0986299**.--0016084+(34-4/34-3-,/22:7(6*%$02-(*%,*-/,.-'*&+)/02426451-..-,20.1.+(6563.1,40-++-,148220+/.-0:3/26:<;:98928+&..%)*5996988<:98,7,01,,17;77-%('',1()-4+'-**.8)0+*,+101/%),,045/9)75+.88:2;011/0,/1238341)(&))/4,,*++-.1.2+.-%$0)*&&,5,+-+'+0163+)(,/2/995700)0147(*24:7412,2/120/./*03*+)&)25/000166431153/6'%%')0363)$#(.(3.70,8,((++4-47++/32.234/02259727:%.-(*,042/*(($$%&,41132:8119'.,1-+05186)+:79:79:&--.6/24----%&&)+38983-312:-')*+53;883865,,,3,<82*++-0+*+)'.'/&2$*/48-88.*)*,)('()*,+,(++-110355:9,91:4*)'(-'2/0..+,(/))&'),%''()-/02582:2+221*4(+('++510)&('(**'-0,-:7.26-/324*4(+)/&3-,15634566:35.00888./../23467231-077374-954:.)*+/4+.0%4++433/&+++&.3*--..83:4314:321258--30603421476864/&./(&)-0*+-5544/.616011.-**,3-388*,12344375;2//1/438+75(1442,*(*'%$',-0/212-03:4442-*&('()-+.55--,,,)&'*,06224;3.-*.+-160.42899+7+79632,5-21-*&1167%)**)*-020230;003879436767-3,,,564.,,6-+,(005732)*,/64560186540.109788:0+-*-/,*)(4866070//3-1.2:72:61.0--,260420'(*1010-6:5.63+)+2135:**(().-.5/+)..+)'&(+((4//3/(-+))..,8/343.2*)1.367+1.*,'')5.--(%/6+.,*-/-579
@f92d7bea-13c2-4910-bac2-ee652b1bd804 ch=126 read=92069 start_time=2019-12-13T02:16:10Z barcode=BC01 runid=2c9cf7bc05858273f10e7d7ec552fc0bd742dc3e
CTCCTACGGGAGGCAGCAGTGGGAATGTGCACAATGGGCGCAAGCCTGATGCAGCCATGCCGCGTCGAAGAAGGCCTTCGGGTTGTAAAAGTACTTTCAGCGGGGAGGAAGGGGTAAAGTTAATACCTTTCATTGACGTTACCCGCAGAAAAACACCGGCTAACTCCGTGCCAGCAGCCGCGGTAATACGGAGGGTGCAAGCGTTGCTCAGATTACTGGGCGTAAAGCGCACGCAGGCGGTTTGTTAAGTCCAGATGTAGAATCCCGAATCAACCTGGGAACTGCATCTGATACTGGCAACGAGTCTCGTAGGGGTAGAATTGGGTGTAGCGGTGAAATGCGTAGAGATCTGGAGGAATACCGGTGGCGAAGGCGGCCCCTGGACGAACTGACGCTCAGGTGCAGCGTGGGGAGCAAACGGATTAGATACCCTGGCCAGTCCACACCGTAAACGATGTCAGCAGGAGGTTGTGCCCTTGAGGCGTGGCTTCCGGAGCTAACGCGTTAAGTCGACCGCCTGGGAGTACGGCCGCAAGGTTAAAAAAAAACTCAAATGAATTGACGGGGGCCCGCACAAGCGGTGGAGCATAGGTTTAATTCGATGCAACGCGAAGAACCTTACCTGATGTGACATCCACGGAAGTTTTCAGAGATGAGAATGTGCCTTCGGGAACCGTGAGACAGGTGCTGCATGGCTGTCGTCAGCTCGTGTTGTGAAATGTTGGGTTAAGTCCTGTGAGCGCAACCCTTATCCTTTGTTGCCAGCGGTCCGGCCGGGAACTCAAGGAGACTGCCAGTGATAAACTGGAGGAAGGTGGGGATGACGTCAATCATGGCCCTTGACCAGAATTTACGTGCTACAATGGCGCATACAAAGAAGCACGACCTCGCGAACAACGGACCTCATAAAGTGCGTCGTAGTCGGATTGGGGCCTGCAACTCGACTCCATGAAGTCGGAATCGCTAGTAATCGTGGATCAGAATGCCACGGTGAATACGTTCGGGCCTTGTACACACCGCCCGTCACACCATGGGAGTGGGTTGCAAAAGAAGTAGGTAGCTTAACCTTCGGGAGGGCGCTTACCACTTTGTGATTCTGACTGGGGTGAAGTCGTAACAAGGTAACCGG
+
)+/52-61:30453177,66+3),+)'.(+,-.722:1-(+,-(+1777;9:1'0506696+*('#'+2)+-..89898&20/1*.0:3(',&,-::0+3016:*(.-03-61++3<9,./4-.,/%$$$'47665:050.4<315,+2-*)('+1/,-,,37575---,/333511240201-1'&(*+31,-,200..(++--+-+1('*/-.01:<9:87:70-..0/0360398/6574(-*,-.-6(*,8910%%*+)-))%&%((%&(*'(+(-*+1///.31004447,2)-0,.,,,049883..94-+)%$($%*41103424;642941241/,('&--13:/,5-+7686515/000/*)*-+/1480+,459:*'/.//.2/102278654-).-.369-(+.2;3.)1&+0/.0404:+)1*5('*.,0/0078657;51000/::'/20/5-/02;4544:')..12655405..5,4/7)./04:565/6.+++-1668659;89;+*)+,5+0+,(+-/2125116.1.41*)(*(..-/26287663:;71-81*+,2..-./6330((')*$/)*0./453-++,.17.1/6-,4+-74141.2:51'.,/-.0:::7/001.1,-8:61'()-/194617611+)*05//:6.56:7:82655+/'-,2/,/.//923388677&*-5568/20*,..760,1--(61;330-..**+-/.028957<428355/.6+)19+/87153845'6+;56;8.60092,)-*2210.771,0*+-0:;7767,)*)(-*..99/1.-.-+,+(%)*234/64'&&)-2:6,)'))%%()+18:8:::908645-0+*.1*%(('()+,-05566433&.2)*-965632./27--/,..36455556-5-17/5%$&*,-,5+++3/))),,//+6-,-8/.3-,-223(/..6011:9:9984//2316-(*+0248<84556<9044690;00.3,1/2947776775613511..+&&)+508101266)%+*)+&3//.2+/+6+::979)9/-12-336/8-/7%,.8.-245794544466782--4/-+,*,.767:+7.878:47
@035e23fc-3b19-4e88-96ab-cf58ea1a43a4 ch=161 read=70150 start_time=2019-12-13T02:16:13Z barcode=BC01 runid=2c9cf7bc05858273f10e7d7ec552fc0bd742dc3e
CTCCTACGGGAGGCGGCAGTGGGGAATATTGCACAATGGGCGCAAGCCTGATGCAGCCATACGCGTGTATGAAAGGCCTTCGGGTTGTAAAGTACTTTCCAGCGGGGAGGAAGGGAGTAAAGTTAATACCTTCATTGACGTTACCCGCAGAAGAAACACCGGCTAACTCCGTGCCAGCAACCGCGGTAATACGGAGGTGCAAGCGTTAATCGGAATTACTGGGCGTAAAGCGCGCAGGCAGTTTGTTAAGTCAGATGTGAAATCCCCGGGCTCCAGCCTGGGAACTGCATCTGATACTGGCAGCGAGTCGTAGAGGTAAATTCAGGTGTAGCGGTGAAATGCGTAGAGATCTGGAGAATACCGGTGGCGAAGGCGGCCCCCCTGGACGAACTGACGCTCCAGGTGCGAAAGCGTGGGAACAAACAGGATTAGATACCCTGGTAGTCCACGCCGTAAACGATGTGTCGACGGAGGTTGTGCCCGCTTGAGGCGTGGCTTCCGGAGCTAACGCGTTCGACCGCCTGGGAATTACGGCCGCAAGGTTAAAACTCAAATGAATTGACGGGGGCCCGCGCAAGCGGTGGAGCATGTGGTTTAATTCGATGCAACGCAGAACCTTACCTGGTCTTGACATCCACAGAACTTTCCAGAGATAGTTAGTTGCCTTCGGGAACTGTGAGACAAGGTGCTGCATGGCTAATGGCGTCAGCTCGTGTTGTGAAATGTTGGGTTAAGTCCGCATTGCAGGCGCGCTGTTGCCAGCGGTCCGGCCGGGAACTCAAAGAGGAGACCGGTGATAAACTGGAGGAAGGTGGGGATGACGTCAAGTCATCATAGCCCGCCCACGACCAGGGCTACACGTGCTACAATGGCGCATACAAGAGAAGCGACCTCGCGCGAGAGCAAGCGGACCTCATAAAGTGCGTCGTAGTCCCGGATTGGAGTCTGCAACTCGGCTCCATGAAGTCGGAATCGCTAGTAATCGTGGATCAAGAATGCCACGGTGAATACGTTCGGGCCTTGCCGCACACCGCCCGTCACACCATGGGAGTGGGTTGCAAAGAAGTAGGTAACCCAACCTTCGGGAGGCGCTTACCACTTTGTGATTCATGACTGGGGTGAAGTCGTAACAAAGG
+
#')+*,74:/*,0-&32005057(,()%.***--1:85:40/01948;::783/*$&(--'2./2100.1)1,('3.73;4*7757/+.4*+/-/,2*)'$(,/8;,*-.04.5.&)*.61*/+/-.%*$#$$*'.-,3/.+-.60//.-.+&,(%'+-+&*)+-4223.1:79;(344)4934455/4.)/38..0+./46-00511..2*/./4/2317:690024.2124/2'202,55;:/.1.9,2;678:7,*37),3**&(48370+**-9/7:0542422333812223,3*')(**')*,0/+*),*(''+(0,+.73/++,,597.77-,32640.-,-0316.*/+306997:7-/'&)+$(,.120587,*.68--.+',,+0..++/,0787/-/5/*+-1.*+(*&-:59,:;1810.66416**//322/73(,.2:688<9/--+*.(-15.0*1++,,;/0-:9.',-)+*++,+*-.02)/),),-/54921/,/0&*798469342,++*-.0-:47*/,+.///0-.0--2+(,))9212012'3:63.7,./%++,)+17467022+4,**-/7758875(+--.2//,,'',+3.6,+5/3/%)#&)*-;9:74334571.292-2++&')5$/(7)-,&'089;9*:9*6422/+*--20+2.500.--014620,&,(()+00,222289142++)(-,-/8833419-)'(+*$($&&#$%$$$#$#$0.-4,.0*,2-712.3-3+*0010147/70(')'%'$(*)05411)7/,-/--/0-.-//(4:5223236763++.969710'4173&*+('))23;382210')&'(/032034<7575+*'('0/+))&*))--)+)*,031(++(((.27*+.;02+,-4445'(*.;75///24/7+)..-/-,'')*0133292/+)%)*52)+104//0/93:78,++(),3;66599;987..),365:802*2112;767557/'(.-/2/.13%+')*/6//61,.1.1.14,/-/.*&+*535;44292(+-()**3-,&(%$.2..19;3:0&(*)++.,,47/11;923556;312/10.-01)('*(()/-&%()*.+*0
@370fa26e-61a8-49d6-b947-0ce457cd5a95 ch=35 read=60992 start_time=2019-12-13T02:16:18Z barcode=BC01 runid=2c9cf7bc05858273f10e7d7ec552fc0bd742dc3e
CAACTGCAGGGAGGCAGCAGTGGGAATATTGCTGTGGGCGCAAGCCTGATGCAGCCATGCCGCGTGTATGAAGAAGGCCTTCGGGGTTGTAAATTACTTTCAGCGGGGAGGAAGGGGTAAAGTTAATACCTTTGCTCATTGACGTTACCCGCAGAAGCTTTTCAGCTAACTCCGTGCCAGCAGCCGCGATAATACGGAGGAGTGCAAGCGTTAATCGGAATTACTGGGCGTAAAGCGCACGCAGGCGGTTTGTTAAGTCAGATGTGAAATCCCCGGGCTCAACCTGGGAACTGCATCTGATACTGGCAAGCGCGAGTCTCGTAGAGGTAGAATTCCAGGTGTAGCGGTGAAATGCGTAGAAGTCTGGAGGAATACCGGTGAAAGGCGGCCCCTGGACGGAGACTGACGCTCAGGTGCGAAAGCGTGAGACAAGCAGAGTTGACCTACCTGATGTCCACGCCAAAACGATGTCGACTTGGAGGTTGTGCCCTTGAAGGCGTGGCACCGGAGCTAACGCGTTAAGTCGACCGCCTGGGGAGAATACGGCCGCAAGGTTAAAACTCAAATGAATTGACGGGGGCCCGCACAAGCGGTGGAGGCGTGGTTTGTTGATCACAACGCGAACCGTCCTGGTCTTGGCATCCACGGAAGTTTTCAGAGATGAGAATGTGCCTTCGGGAACCGTGAGATTGCTGCATGGCTGTCGTCAGCTCGTGTTGTGAAATGTTGAGTTAAGTCCACGCGAAACTCAGCACTTATCCTTGTTACCAGCGGTTGTTGGGAACTCAAAGGAGACTGCCAGTGATAAGCTGGAGGAAGGTGGGGATGACGTCAAGTCATCATGGCCCACTTACGACCAGGGCTACCACGTGCTACAATGGCGCATACAAAGAGAAACGACCTCGCGAGAGCAAGCGGACCTCATAAAGTGCGTCGTAGTCGGATTGGAGTCTGCTCGACTCCATGAAGTCGGAATCGCTGGTAATCGTGGATCAGAATGCCACAGTGAATGCATTCCCGGGCCTTGTACACAGCGTCACACCATGGGAGTGGGTTGCAAAAGGTAGCAACCTTCGGGAGGGCGCTTACCACTTTGTGATTCATGACTGGGGTGAAGTCGTAACAAAGGTAACCGG
+
++++,*-&38,+37-'--,775;/+.+*320244./4/)*/49-20*,48772'1400-01-.-./33301-*)*,2/5343--/(*0+.57++*),086-),+.32)(//.+23*'*+3*+30214347295./353/7.-.,1,'*%$%)+&((&'*)&$)&+,,--,./0376890,,&+4.//3+,&$%'..+(,(%*+62760254:5:.8)4-2/3.10:543+*.-)'**1.0-11,0-(/760-275627:43573334:7/3461-.,/270,122763.2/2454450//*)*--30/4'($$'&)/36889.+'&&'&',,/.0.,0.2-/+..199-39,+14992-.*''(*60,,'.+,-..+022.**%'*(,096--1::92/)'*++,-4777837,**)(-+,)+.56**)+,,).+)&(2((&'()*03*+)*'*,1),+0+&((*))')#++357.8-,',''.-.39<08//1'5)333&,+"'%'(%(-+-0*+,.-926.2212363684557**&'',,62838,2-0*3,12841+-/1941/.233-..'.7.*,5+*,02,.+,.:331&**+*()'(.'&%())+&(-41/'&%')/-('%''*--'&&*%2345'(*42-2,,9<850--./111.,2/027595740:2,07968+&($.&(*400120723385056246788:83:22.05.+**-)%'4&8*576-)*(&&(/+()*'')&)-,-,0),0)07)/6,/3((.&('#+.,1/040/6+,.)*-25539/2255794*1161+(+).-11.7:424349::82-+.37;:67/,19)'..,%%)2243+26/3-1'%*+,5998768447536566689))*)*.+()+333641.&*%&(40)*+52788854751033:9988997/8*2*/,0*)+(&&&',,478804..-330/2,1022632.'220811199:98:43.73250)-&,./160(-)24186011322967**()$&'()*-226;9991-*,*/2339+1)2-''%&%**,+-.698.:.+-/*.,-12,/7%)-692012917+0,+-+064,/.510061.50.69+,6.4:9:88
@e8dce4d6-2ba6-4c5a-ac76-95c552473da8 ch=9 read=21314 start_time=2019-12-13T02:16:18Z barcode=BC01 runid=2c9cf7bc05858273f10e7d7ec552fc0bd742dc3e
CCTACAGGGCAGCAGTGGGGAATGCGATGGGCGCAAACCTGATGCAGCCATGCCGCGTATGAAAGGCCTTCAGGTTGTAAGTACTGGCGGGGAGGAAGGGAGTGAAGTTAATGCAACTGCTCGTGGCGTTACCCGCAGAAAACACCAGCCTAACTCCATGCAGCAGCCTGATAATACGGAGGTGCAAAGCGGTAATCAGCCCACTGGGCGTAAAGCGCACGCAGGCAGTTTTGTTAGTGGATGTAGAAATCCCGGGGTAACCTGGGAACTGCATCTGATACTGGCAGAAAACTTGAGTCTCGTGGGGGGGGTAAATTCCAGGTGTAGCGGTGAAGTACGTAGAGATCTGGAGGAATACCGGTGGCGAGCAGCCCCTGGACGAAGACTGACGCTCAGGTGCAGCGTGGGAGCAAACAGGGTTAGATACCTGGTAGTCCACGCCGTAAACGATGTCGACTTGGTTGTGCCCTTGAGGCGTGGCGGAGCTAACGCGTTAAGTCGACCGCCTGAAATTACGGCCGCAAGGTTAAAATAAAACTAATTGACGGGGCCCGCACAAGCGGTGGAGCGGACAATTCGATGCAACGCGAAGAGGCCTGTCTTGACTTATCCACGGGAAGTTTTTTCAGAAGTGAGAATGTACCTTCAGGAACCGTAGAGACAGGTGCTACGTAGCTGTCGTCAGCTCGTGTTGTGAAATGTTGGGTTAAGTCCCGCAACGAAGCGCGCATATCGCTGTTGCCAGCGGTCCGGCCGGGAACTCAAAGGGAGACTGCCAGTGATAAACTGGAGGAAGGTGGGGATGACGTCGAAGTCATCATGGCCCTTGACCAGGGCCGATGCTACAGTAAGCGCATACAAAGAGAGAAGCGCGACCTCGCGAGAGCAAGCGGACCTCATAAGTGCGTGTAGTCCAGTTGGAGTCTACCTCTCGACTCCCATGAAGTCGGAATCGCGTCGTGGATCAGAATGCCACGGTGAATACGTTCCCCGGAGCCTTGTACACACCGCCCGTCACACTTAGAGGTGGGTTGCGAAAGAAGTAGGTAACAACCTTCGGAGGGGCGCTTACCACTTTGTGATTCATGACTGGGGTGAAGTCATGCTGGGTAACCGG
+
)+)&&%,20)/'3$1,-'(&(%'&*((-/944/116&7:***,*,-.2;2;8:;10/+)+(,/,)217252%/5/7--++')''(&*(+33+'----++*%''&+&&+'+&&&-)+)3/044*0*51/31,-64,.+)*('%$$&*.-/,+/400/(%&$$#'**&/'#&'(*)').15320-2-30)*-+)*%&&()$'&)'0/10'&'),6/,++,&+*.).+)'.2:9*&/+%),((,-'(&&+,+,02+,-)('-),1/00+.30455354++,,'3-0++*&++,)-+/++,,**+34520010/&%+*++6-2-0763-.//-2-,*/%(&)(''%'&%,.351..(((++1304488/+*0-)(571**.1.,,,)&+)*))/+//*')+.,+*//00774,%-.81;59<98;4355178)...+,/1,-/35<876:73//0/0763+.',+.1**+-:1/8013715+7''&(%(*-14--.-,704,3537665550.&''%&%)+0/1*.,3/8274<8.+)-/+&'),*1*--&068-9,++,.,,*,).(,2*(**+$$(.)2./0004;:968,.4(('$&$#$(',**(($'&.,((+*4(-))05::<1.,,.*)(().08524(53254$4/6;60-/&)*,//.426355'5(.&21+*,+*87&*--/0101:/.+27,,4383770614-/28,+1214&&(&&)-(,)$%')&&-*/62364553772,00./*4,-/-.5(1)/,(&**99:;1/00.667<6899.,2*2/.+/,046/%$$%()-%(*&)*243(0/+64*'(')-;//,(('&'3,0)++))+**'''/013438,'(((')*'(*)*.-2-/,-.+(&(*06*20979867''&%&)*1*,'(')-/+%*&/)'%'()$&)1*+'*-344/7+*/0251/3,0//.'(**,/0013023/,.31./1(.,1-.*0+(2,-,551)*-&'2+-)&))-*-,/6-250+-)'(%$&$%&'(&*(,,(+*,+,6+%*)&(+.7..)((.,5656-5)*-+/-,1/1-/0,+60+))%&*.055633,)(('*(+,*+1/4&)(&(,.1+5477
@7e5c4c42-1c85-4b34-98db-cc653045f777 ch=27 read=37302 start_time=2019-12-13T02:16:13Z barcode=BC01 runid=2c9cf7bc05858273f10e7d7ec552fc0bd742dc3e
CTCTACGGGAGGCAGCAGTGGGGAATGTGCACAATGGGCGCAAGCCTGATGCAGCCATGCCGCGTGTATGAAGAAAGGCCTTCCGGTTGTAAAAGTACTTTCAGCGGGGAGGAAGGGAGTAAAGTTAATACCTTTGCTCATTGGCGTTACCCGCAGAAGAAACACCGGCTAACTCCGTGCCAGCAGCCGCGGTAATACGGAGGTGCAAGCGTTAATCAGATTACTGGAATGCAAAGCGCACGCAGGCGGTTTGTTAAGTCAGATGTGAAATCCCCGGGCTCAACCTGGGAACTGCATCTGATACTGGCAGCGGAGTCTCGTAGGGGTAGAATTCAGGTGTAGCGGTGAAATGCGTAGAGATCTGGAGGAATACCGGTGGCGAGCGGCCCCCTGGACGAACTGACGCTCAGGTGCGAAAGCGTGGGAGCAAACAGGATTAGATACACAATGGTAGTCCACGCCGTAAACGATGTCGACTTGGAGGTTGTGCCCTTGAGGCGTGGCTGGAGCTAACGTTAAGTCGACCGCCTGGGAATTACGGCCGCAAGGTTAAAACTCAAATGGTGTGGGGGCCCGCACAAGCGGTAGGCATGTGGTTTAATTCGATGCAACGCGAAGAACCTTACCTGGTCTTGACATCCACGGAAGTTTTCAGAGATGAGAATGTGCCTTCGGGAACCGTGAGACAGGTGCTGCATGGCTGTCGTCAGCTCGTGTTGTGAAATGTTGGGTTAAGTCCCGCAACTGAGCGCAACCCTTATCGCTGTTGCCAGCGGTCCGGCCGGGAACTCAAAGGAGACTGCCAGTGATAGAAGCTGGAGAGGTGGGGATGACGTCAGGTCATCGCTGGCCCCTTGACCAGGGCTACACGTGCTACAATATGGCGCATACAAAGAGAAGCGACCTCGCGAGCAAAGCGGACCCCATAAAGTGCGTCGTAGTCCGGATTGGAGTCTGCAACTCGACTCCATGAAGTCGCGGAATCGCTAGTAATCGTGGATCAGATGCCACGGTGAATGCGTTCCGGAGCCTTGTACACACCGCGTCACCATAGAATTAGGTTGCAAAGAAGTAGGTAACAACCTTCAGGGAGGGCGCTTACCACTTTGTGATTCATGACTGGGGTGAAGTCGTAACAAGGTAACCGG
+
,00,,-,22.0++033//119:)/60(7**,.2/.,)&%&*19.39767962/-02167891122266777-)--&1,46526-%-,7(*.79/)-+,-:90&,+*27/)//-1+4.')*/;61/:/:.006/85-/83',&+'/).,*53*+,*)0,$+,*&*/,(+**6/..7668879543.02317383070*,'+)),).14-+'*-+,-)++/+.5.467,&&'('*)(%'&,),(,((+*(3090*.331148567733/*./+/23'/5;6772-291485/40-////3,+,..33,,((&(+((*,5468630*31,0'1(3*6.'3*,))*+3;21/43/13771//./55577.*)+/./89,-.-1*)(+*-/26:5,*/500&%0,*++*+0.4++4..,&+)')-/57;/+,.9;06)59-20**1/-*'&(*+-.+,,.03,./6956::2/.&')8881-0)-)(,2.53336:+,)(%,,-1*-''$))(*++/)*,/220/0/0034*06020+)&(&**-/9./10628797<:52875<;-4410/-099+10*&**,17422,,)-.*02.-/41<96:43-,,-/1901/3)*4),7403//5;80+-+/,*&./146/0,(%')26<9.+*+./1-,,0.24789;690)502:3768++,.4,08000998785;565984//'%%&*%.&+,(*..6:2.7.31./9852708-*+,.)$&(..361&14/,0,01%%,(,5.2/.*00931,/,-)+65)000038*-+'++,7470+-.//53&(,*-364)(')*/28:438636612*),./265),*,.+1.),*+-9<3:883*+-'(./299/.5('%&%*(*,-/.142+'(&()),4-43475211.+89()846.+-*)#&'75++--./'&%$).2*4/+4/40.///65.9---0-+.037--+,&,&'',181977320--0.6///;9:766(&-.277.008/./1-)6+*38,)3%).-+0+./.++)/756%''(+9561,-*.,'.238--.2,%)'%((----()(1.43:1',4+*,1-.1,5,,82.+/(++879:<989766-+(),-*(+('2(+())*++,,4::950
@ccf4a9b3-b3f0-447f-bc0f-5d31c9cb1961 ch=69 read=51871 start_time=2019-12-13T02:16:14Z barcode=BC01 runid=2c9cf7bc05858273f10e7d7ec552fc0bd742dc3e
CTCTACGGGCAGTGGGGAATGTGTGTATTACTGTCTGGAAACCTGTTGGCTTGCGGTGATGAAGGTTTTCGGATCGTAAAGCTCTGTGTCTTTGGGAAGATGTGTGGTGCCGGGAGGCGGCTAACTACGTGCCAGCAGCCGCATTAATACAGGTGAGCATTATCATTACTGGGCGTAAAGGGCGTAGGCGGATGATTAGGATGTATGAAATGCAGCGGAAACCAGCTTGGGTGCTGCACATTCCAAACTGAGACCTCTAGAGTGCAGGAGAGGAGAGTGGGGTGTCCTAGTGTAGCGGTGAAATGCGTGAGGTGGGAGAGAACACCAGTGGCGAAGGCGACTCTGGACTGAAAAACACTGACGCTGAAAAGCGTGGGAGCAAACAGGATTACCTGCCCTGGTAGTCCACGCCGTAAGCGATGAATGATATACTAGGCCTTGGGGTTTCCAGCACCTCCGTGTGCCGCCGCTAACGCATTAGAAATTATTCCGCCTGGGAATTACGGTCGCAAGATTAAAACTCAAAGGAATTGACGGGGACCCGCACAGAGTAGCGGAGCATGTGGTTTTAATTCAGAGAGCAACGCGAAGGACTTACACTTGACATCCCTTGCATTGCCTGCAATCGAAATCCCTTCGGGGACAAAGGTGACAGGTGGTGCATGGTTGTCGTCAGCTGCGTGTCTCTCTCGCGAGATGTTGGGTTGCAGTCCACCTTGAAGCGCAACCTTGTGTTAGTTACTACCATTGGTTGGACTCTATGCTTGAGACTGCCACCGTTAATAGGAGGTGCAGGGATGACGTCAAATCATCATGCCTTAGCGTAGGGCTACGTGCACTGGCGGCTGTAGTGCAGAGAGATGCAATACCATACCGTGAGGTGGAGGCCAAACAAACCAGTCTCAGACCGGATTTGCTTGAAACAGAGCTCGCCACCATAGGCTGTGGAGTTAGTAATCATAATCAGAATGTCCTTATTGAATTCCCGGGTCTTGTACACACACCGCCCGTCACACCATGAGAGTTGGCTGCCGAAGTCCGTGGAAGCTAACCGCAAGGAGCGGCGGCGAAGGTGCCAGGTCAGCGGTGGGGTGAGGAGGTAACTGGGTAACGATTGCGACGGTAGACAGTAGGATTTAACACAAAGACACCGACCTTTCTTTGCTTTCCAGCAATACGTAATG
+
#&($$$()((%()*26*+'%$'%'%&%()(+3310),.-2*,('&&$&$$#$#$&'%''*/,('+.41-/0:5771207,,-/0-**%*+-50+30+*(()%'&$&&%%&$)-(&(&&&&&&)&)'%(*--4.,*-+*.3*'%*'%((()&*.**$&%$$('&&$%((-+%'**+--)%0,'$%'%++*37677,7+%2711*)%$%)-.)((&('**&&#&&%'+00,0/)&*%#&&&,.6-32;.441*&)+%*('(()..00162-.+,3,(%%%&&%''%'',++/4/.()(*,),.21+**..%%&&(),()%&&(,330701/6*)&)('&%&)*0/-'((-**'*-0(+*(''((*%$%$$2,)+)+&((',.99*5/3-(0&$(,+.-3*.18/,.-)1-006:7358&+''*&''%%)&%%%%-*/*$&((*14,.792(*'*)-))/0''&(',+&+,+.+/0.146291'+*+,,+5400,.2.06/()**',598/***),-1/5:;001424*.**,.2222,.73++1,(+.00''&'&)),,'(*%.,,/35:8,2:/7-%%(&&%'*+-*,*+.+**($%%&%&2'+(&(,/4*+)&'&0($+'$$&*.,*&(,.()3//43'-231429).+,,/1,1-.7855243+..0,0001.%+*&$%+,6,+*'&&&%$')),2774:/6,-4%&('*2+$'$%%'&'(('(*%*%''&(&&0(++3,./,05.-6,,-++/-.75.(($&&'**0.1.,-'$)*+.+*()&*&&(&**&&,1.***)'003260+,-5301-1.''%%%$%%'()(*)+''''$&&$&$)'%%')&*)',*+(*((*-,-.1.&)+%&%(-)+10/1.1,&('*2.,+)&)8/;7553//&()(&&)%')'%$&%&%%%(&',%*41''&%)+'(%',,,'1+/''.'&$,*++,%&-1/33()'(')*((+&()&%&&('')(13.-20-),-,/0105<71:2/1*('&(0-**+*),)*%'&*&,(&(1+-1964.(('''((((&'),**'*&*&/+,(*'('$$($&'%%(*(*'(&&+(34++)()*$'$'%&'($*&*(/)&$%$#%(&((&*&&(*&%-'(*$0((/4.001:5/23462+,-)**+()+%$$$%$()))(-51234(+%$%
@5e936574-6ec7-4607-ba4b-e2bfded172cf ch=463 read=50690 start_time=2019-12-13T02:16:30Z barcode=BC01 runid=2c9cf7bc05858273f10e7d7ec552fc0bd742dc3e
CCCGGTTACCTTATTTACGACTTCACCCCGATCATGAATCCTACCAAAGTGGTAAGCCCCGCCCTCCCGAAGGTTAAAGCTACTACTTCTTTGCAGCCCCTCCCACATGGTGTGACCCAGGCAGTGTGTACAAGGCCCGGAACGTATTCACCGTGGCATTCTGATCCACGATTACTGGCGATTCCGACTTCATGGAGTCGAGTTGCAGACTCAATCCGGACTACGGCCTTTAGCAGGGTCAGCTTGCTCTCGCTAGTCGCTTCTCTTTATGCGCCATTTGTAGCACGTGTGTAGCCCTGGTCGTAGAGGCCATGATGACTTGACGTCATCCCCACCTTCCTCCAGTTTATCACTGTAGCAGTCTCCTTCAGAGTTCCCAGCCGGACTGCGCTGGCAACAAAGGATAAGGGTTTGCGCTCGTTGCGGGACTTAACCCAACATTTCATAACGCGAGCTGACGGCAGCCATGCAGCACCTGTCACGGTTCCGAAGGCACATTCTCATCTCAGAAACTTCCGTGGATGTCAAGAGACCAGGTAAAGGAGTTCTTCGCGTTGCATCGAATTGACCACATGCTCCACCCAGCCGGTAGGCCAAATCAATTCATTTGAGTTTTAACCTTGGCCGTACTCCCCGGGCAGTCGACTTAGCTCGGAAGCCACGCCTCAAAGGGGCACAACCTCCAAGTCGGCATCGTTTTACGGCGTGGACTACCGGAATTATCTAATCCTGTTTGCTCCCACGCTTTTCCGCCTGAGCGTCAGTCTTCGTCCAGAGGCCGCCTTCGCCACCGAGTATTCCTCCAGATCTCCTGCGCATTTCACCGCTACACCGCAGATTCTACCCCTCTACGGACTCAAACACCCGGTATCAGATGCAGTTCCCAGAGTTGAGCCCGGGATTTCATCTGGCTTAACCGACCGCCTGCGCGTGCGCTCTACGCCCAGTAATGAATTCCGATTAACGCTTGCACCCTCCGTATTACCGCGGCTGCTGGCACGGAGTTAGCCAGTGCTTCTTCTGCAGGTAACGTCAATGAGCAAGGTAATGCTACTCCTTCCTCTCGCTGAAAGTGCTTTACAGCCCGAAGGCCTTCTTCATACACACGGCATGGCTGCATCAGGCTTACTTGTTGTCATAATATTCCCCTGCTGCCTCCCATTAGGAG
+
02,-.10.1+3+%52(&**)34:5+831(&&.0/632475(%&(((++)*&.1$$&)&(().2((*54)*3*.-;26-*+*)**'+/6.262(.($*4,)*,4(%,)--42-*)**+*$196',,.0-.-2670/31)'.)025715.()/227/52-29100-556./,+07075/90/05;4645448+'+,1+-,,+*//.+.%%-'(+)*(,)+4280012))&'*)$&%&+0+*.&'(.2-/10/0(*'$)-,,-20775199+,,2068/65,(%&&&&)***+'))*12-/534401-')/,8:8644432418210+006-930)*.60826,-'%')20036331)&%%#..2225137-*,&*//32*(+1009..%&''(1.761-2/5(0.0-+-+4-1,+'('**.21600*75/+,),(1/)-*/2547/3663,%***/.35(6.'63/4938264353891124(01:842)',4032+0/28-/36,+'%(%*./,-55,.5450/(-,++')*+:;(+*-')('*%(7:50.425.9.--467'&-+,$,'+,--/-.--+&('&#%&$+'%$''(*$%*)*35.:../:/-,1/;;1,1*)&%'(--',+-.2-.'%154*+212-02)((*'3)1)0(-5-002,(*.0.,79++%+0216,3-+*./01,44556958,))+0-/269586)0)&))&.(*,62487460/.9*+-*76+)-,,456-0,+.**,-/4,-/10323<;659'*+(,0+3%$&')),-9015,%''(881,,1'(*342--&%$()*46;;/)+,)+.--*/+$&(+2,8/1-/5.3+1.-/+/27::2-('$,1),031103577357704/4+&%#()0)*.17)'-1+/:-.-*.-/'--04246565814852/,*-/37446657710,('%((&$%+(:060/146230*''&%&+.54046),0+4034&(&*(-02-3,+&.'+$&0*++.6(21-.3939:89/5(+*)).,14,2()*%&+/.+-,*&,&&,&(+18+953-+%+%,*1.3('+'++*,+--)-4+&%'*++03946:97712++%(+3022.6.--2223-8731.%(%&&.+'($$%-++,7370.**),./14+01&$/*,/')*
@2908b6d9-33cd-46a3-89a2-88e7117cb65d ch=134 read=42065 start_time=2019-12-13T02:16:36Z barcode=BC01 runid=2c9cf7bc05858273f10e7d7ec552fc0bd742dc3e
CTCTACCCGGGAGGCAGCAGTGGGAATATTGCACAATGGGCGCAAGCCTGATGCGCTCATGCCGCGTGTATGAAGAAGGCCTTTGGGTTTATAAAGTACTTTCAGCGGGGAGGAAGGGAGTAAAAGTTAATACCTTTGCTCATTGACGTTACGGAAAACACCGACTAACTCCGTGCGGCAGCCGCGGTAATACGGAGAAGTGCAAGCGTTAATCGGAATTACTGGGCGTAAAGCGCACGCAGGCGGTTTGTTAAGTCAGATGTGAAATCCCGGGCTCCAGCCACTAGAGGTGCGCTCCTGATACTGACGGAACGTAGAGGGGTAGAATTCCAGGTGTAGCGGTGAAATGCGTAGCAGAGATCTGGAGGAATACCGGTGGCGAAGGCAGCCCCCCCCTGGACGAGGCGGCGCTCGGTGCGGCGTGGGGAGCAAACAGGATTAGAATGCCTGGTGAGTCCACGCCGTAGAAAGCGATGTCGACTTGGAGGTTGTGCCCTTGAGGCGTGAAAGCACAAGACTAACGCGTTAAGTCGACCGCCTGGAATACGGCCGCAAAGGTTAAAACTCAAATGAATTGACGAGGGGCCGCACAAGCGGTGGAGCATGTGGTTTAATTCGAAGCAACGCGAGAACCTGGTGGCGGCGTTCGCGACATAGCAAAAGGCTCCAGAGATGGAGAGATAGCTATATGAGATACAGGTGGTGCATGAGTTTGTCGTCAGCTCGTGTCGTGAATGTTGGGTTAAGTCCCACTGAGCGCAACCCCTTATCGTTAGTTACCATCATTAAGTTGGGACTCTAGCGAGACTGCGGTATTAAGCTGGAGGAAGGCGGGGATGACGTCAAATCATCATGCCCCTTATGACCTGGGCTACACGTGCTGTGGATGGTGCAGAAGAGGAAGCGAAATAACCGCGAGGTGAAGCAAAACCCATAAACCATTCTCAGTTCGGATTGTAGTCTGCAACTCGACTACCACATGAAGTTGGAATCGCTGTGTCGCGAATCAGCATGTCGCGGTGAATACGTTCTCAGGCCTTGTACACCGCCCGTCACACCACGAGTTGATAACACCGAAGCCGGTGGCCTACAACCGCAGGAAAGGAGCTGTCTAAGGTGGGATTGATGATTGGGGGGGTGGTAACAAAGGTATCGCCG
+
+*-%'*.-/71(-..022145/52+1.,40../0.4/0;885742'04242+((%&$())*85683432-51,+&+(+,41043/8..+%%&12-),-++0++*00.6:-))0,,*2-*+,,48+,/9,5,-./9;/,899/8.-..-/'$(('-0.**&+'%'-+.%))45.0+)',*012416/52/4//040/*((+*1296677/:.7.5/60113.15;:7:575.*&&*013242396+5581.1463.5945798756:5*25,)4775:&,%6,(,)))%*'*'&$%'*)(+..,0.&%%&')'&#$%'&*-04-2&,+,/-,,9:653)2/3100272.-20-)%(+,--..0-+-*0-.2/330)+**1.-.0,-,((../075/(+1862-%)%&)(&$&)+)(/$$%(&+)*11)+&,1603-91.9,*($,%$(5*,0/&&&'.6-..1821.%*''%+,,.,.100,0,7-2451;-3/33'%(*.491556-+(&&'('(')-)*85320/300,26-/2:891,+))'(0029731638*/-.2-460*/6,74,-&%&%((/,$16;.39+-45589)()('*&*+,1..2.9<;-94;9,*,)+057742.&,1-$$&%$%%(('%'))('),&&()'$$$())*//.4*))++,;90/'('12,83333022/+/*+-2/9//89996/+%&)9--/351.(')+6+3+.336-)/2.8-(,-/755.35.)$'#%&')*(&$)-/++60238-:++-:89;9;;5502+,60043*1224--.--033716'*%&#$3*1235,*/)-2+*)+-/3231223599;7.34;:8:3/9..-83312584:968651*--**'&%#&-*(&)+')-11('&+)*/,.-/2&$&(,*$+('%$,',,%(11*('51-,0;7-833:979558;847//:/104889:9232224453/-())+3/0/,/712/314//11/-..)*'.)).+,/11898-2&/1..228968<962$0-4120,((*)-532;52299766613.//.2&(-+50(.&%+-+068300,.)&&&-//-',.)0+4*'*((,2607,-4.508<//5/-,++*4/964060*-/''(*/03),/-&*'&+.,
@a7ddcd0a-17cc-423c-a7f5-40b86a3541ff ch=28 read=39655 start_time=2019-12-13T02:16:47Z barcode=BC01 runid=2c9cf7bc05858273f10e7d7ec552fc0bd742dc3e
CTCCTACGGGGAGGCAGCAGTGGGAATATGTGCACAATGGGCGCAAGCCTGATGCAATACATGCCGCGTGTATGAAGAAGGCCTTCGGGTTGTAAAGAGTACTTTCAGCGGGGAGGAAGGGAGTAAAAAGTTAATACCTTTGCTCATTGACGTTACCCGCAGAAGAAAGCACCAGCTAACCGTGCCAGCAGCCGCGGTAATACGGAGGGTGCAAGCGTTAATCGGAATTACTGGGCGTAAAGCGCACGCAGGCGGTTTCAGATCGAATGTGAAATCCCCGGGCTCCAGCCTGGGAACTGCATCTGATACTGGCAACGAGTCTCGTAGAGGGTAGAATTCCAGGTGTAGCGGTGAAATGCGTAGAGATCTGGAGGAATACCGGTGGCGAAAGGCAGCCCCCCCCTGGACGAAGACTGACGCTCAGGTGCGAAAGCGTGGGGAACAAACAGGATTAGATACCTGGTAGTCCACGCCGTAAACGTGTCGACTTGGAGGTTGTGCCCGCTTGAGGCGTGGCTTCCGGAGCTAACGCGTTAAGTCGACCGCCTGGGGAGTACGGCCGCAGGTTAAACTCAAATGAATTGACGGGGGGGGCCCGCACAAGCGAGGTGGAGCATGTGGTTTAATTCGATGCAACGCGAAGAACCTTACCTGGTCTTGACATCCACGGAAGTTTTTCAGAGATGAGAATGTGCCTTCGGGAACCGTGAGACAGGTGCTGCATGGCTGTCGTCAGCTCGTGTTGTGAAATGTTGGGTTAAGTCCGAGCGCAACCCTTATCCTTTGTTGCCAGCGGTCCGGCGGGGACTCAAGGAGACTGCCAGTGATAAACTGGAGGAAGGTAGAAGGGATGACGTCAAGTCATCATGGCCCTTACGACCAGGGCTACACACGTGCTACAATGGCGCATACAAAGAAGCGACCTCGCGAAGGCAAGCGGACCTCATAAAGTGCGTCGTAGTCCGGATTGAGTCTGCAACTCGACTCCATGAAGTCAGAATCGCCTTTAGTAATCCTCGTGGATCAAGAATGCCACGGTGAATACGTTCCGGGCCTTGTACACACCGCCCGTCACACCATGGGAGTGGGTTGCAAAAGAAGTAGGTAGCTTAACCTTCGGGAGGGCGCCTGCTGTGATTCCTTGACTGGGGTGAAGTCGTAACAGGTAACCGG
+
-021015/9:,(./.0/0+0/.00*0+,/,1,.0127414.,'+.6-69:1121.0%&(+---.(*,-++()+300**,('*/-72*1215,,-63&(%,(*+77512339:+)-*+.,4+'(),::.)+/8/9/239078/.22,010.143:2*/((*/(*.'*('&&&((&%,.-*()'0-/86100,80)0(*)+)(+2131,+&)*88766,4+4*.2)6+//0,/273/,)-1:6*/.*&+'-//641153*$(($(-%&2711(*/1+334-(152./&((/3,.6,2/.7665200-.012.:-*0*((%()++.331*(-1033*3,2.2*)5964011117211:5/00:921///6659422.+,('-+*7/40-+,0(.-)%*.6;8;2.'&+305)'-'31/10/&'++)-6;::/.2.)*-38:7)(&,03*3&58.420-66437.1:988882+,-/9789:*4.*+045-.3-2-1120:*/,20-%)*-)'+5.54182207).)))+//1.-/*,.4/4982)590250226)(')(/.667,/0)8.275-,1-1:821.2050*4&*-*,*4//50)*+.0.+,.)*),.714422-+,42;93655/,,.0363513--,)*)-)*%#)--247,2+,)-///-)+-0,1/0884--,)),--/*,+,+-,+/+..0*;9-7378:70414.57868965562:99:9867.(('',3522600348622.:.3/-70.+*0()&))+8366;3+5002/57.-2;12;424+7/5)5*-,699433,)+(-)+,153/2&***+-2:62223/1//4+6.*'(,'-...102499233685-+(+4832*''$$(*774/)',+))**)*,*-.10019410124882283,')((.081237)+(('''.6;38094577881::./;9:,31+/89/9(2,070/(*+-5991801132667:68323002)2*++,*3**+(',+1,,,()-.8496:/8.*.552-**-/5012<:474529*.89773835464101:22:*.4623011)(*1)(*+-1.2:/2185*%'+))&****('&&1*755:64:6*)/+($'&%&''&%'(195'())*146:622031002+,*(&%&''+:7:78
@3c0372c9-353d-4a4e-80fc-daa2a05593fa ch=148 read=51684 start_time=2019-12-13T02:16:55Z barcode=BC01 runid=2c9cf7bc05858273f10e7d7ec552fc0bd742dc3e
CCGGTTACCTTGTTACGACTTCACCCCAGTCATGGATCTAGAAGTGGTAAGCGCCTCGAAGGTTAAGCTACCTACTTCTTTTTGCAACCCACTCCCATGGTGTGACGGGCGGCGGTGTGTACAAGGCCAGGAACGTATTCGCAGCAGCATTCTGATCACGAATTCGCGATTCCGACTTCATGGAGTCAGTTGCAGACTCAATCCGGACTACGACGCACTTTATGAGGTCCGCTTGCTCTCGCAGGAGGTCGCTTCTCTTTGTATGCGCCATTTGTACGTGTGTAGCCTGGTCATGGGCCATGATGACTTTGACGTCATCCCACCTTCCTCAGTTTATCACTGGCAGTCTCGCTGAGTTCCCAGCCGGACCGCTGGCAACAAGGATAAGGAGGTTGCGCCGTTGTGGGACTTAATAACATTCTAACCTGAGCTGACGGCAACCATACAGCACCATCCTCACGGTTCCCGAAGCGCATTCTCATCTCTGAAAACTTCCGTGGATGTCAAGACCAGGCAGGTTCTTCGCGTTGCATCGAATTAAACCACATGCTCCACCGCTTGTGCGGGCCCATCAATTCATTTGAGTTTTAACCTTGCGGCCGTACTCCCAGGCGGTCGACTTAACGTTAGCTCCGGAAGCCACGCCTCAGGGCACAACACTCAAGTCCGACATCGTTTACGGCGTGGACTACCGTCTAATCCTGATACACGCTTTTGCACCTGAGCGTCAGTCTTCGTCCAGGGGCCGCCTTCGCCACCGGTATTCCTCGGATCTCTACGCATTTCACCGCTACGCAAGATTCTACCCCCCTCTGCAGGACTCAAACTGCCGGTATCAGATGCAGTTCCCAGGTTGGGCCGGGGATTTATCTGACTTAACAAACCGCCTGCGTGCGCTGATAATTCCGATTAACGCTTGCACCCTCCGTATTACCGCGGCTGCTGGCACGGGTTAGCCGGTGCTTCTTCTGCGGGTAACGTCAATGAGCAAAGGTATTAACTTTACTCCTTCTCCCGCTGAAAGTACTTTACAACCCAGCCTTCTTCATACACGCGGCATGGCTGCATCAGGCTTGCGCCCATTGTTACCAATATTCCCCACTGCTGCCTCCGTAG
+
.4-.12/4/9.-21'*--20:0/-1..(*175:9:+*,'()-+)+2445+)*-.4*.'),+4.:3/,-)),(%$'()%,358,)+,-0;0(+*29,&,+(,)+*.62-*+(1+.500/,,/1/+1%(&$+,4,+'*+-50&+))*',.0654,,+-(&'&$#'%$$()01:4//-1240*+,1,-.-')*545238111,/,,,-01861023352,*-1**001.5.2350-+'(**,-*,()(%*,,.-00:/44.64**+,,/36:482*%(&*(-'%&'0045*+5:/,5.031:0-((-*&%('$'&1+3445132&).+204-/*+-<//0:782452/13103((4/2.6.37.(*.+103:8%2106124789)8/944'-).0.8*.+2241;/-*96300.0/+276-46-&*'*''*+%--.).,&')$0+77351012-.''')*43869:;785.+.('&,(/-(+2/620..*,58-/3333359;9*(('(*)1+,.11-(,13;683.)*+*1(--1:/,1.10;46*(+/079985,0+)*,+*-,3392/2(**.,849616;4/--.43+1.33.1-,,07/430/-082*.6:08101605/3*,)//..77445,0,)/6.323645/595/.-..0,115+/%-%)'('-0114;9.0195558:999,/'%'''+203,$&%%%'$('*-300+-(/-24579546-0001;8828++16:1350.2-7165/*0.2:889<8977(+055453.213273+)'3../,(.%**-+-050508/751-,0.-400//29830**.,18-53208+15;9;088<4<.,0/1-,,3-6)55*'02+(.140+'(*.-72,/4;57:23./'+%%$#$$)3978:72321/,,(+/0.0)/0+.061435758;53.4//1:940,+-,0**.,,2..32.15636;65795/)).8:7903-./6614;1,2*%+)''',/,'./18296.4:-,722-/-'+'))73-+,'01*&()*)/-5986621*.+-,8366:85588584'15337-1/26(&/*&&+),'0+,,-,.196%)*++(*,.,47-1'.
@24c26e0f-29cf-43c5-88eb-6cc0dc71aea7 ch=126 read=92208 start_time=2019-12-13T02:16:53Z barcode=BC01 runid=2c9cf7bc05858273f10e7d7ec552fc0bd742dc3e
CTCCTACGGGAGGCAGCAGTAGGGAATTTTCGGCAATGGGAAACCTGACCGAGCAACGCCGCGTGAAGGAAGGTTTTTCCGGGTGTAAACTTCTGTTATAAAGGAAGAACGGCGGCTACAGGAAATGGTAGCCGAGTGACGTACTTTATTAGAAGCCACGGCTAACTACGTGCCAGCAGCCGCGGTAATACGTAGGTGGCAAGCGTTATCCGGAATTATTGGGCGTAAAGGGGAGCAGGCGGCAGCAGGGGTCTGTGGTGAAAGCCTGGAAAGCAACTTCAGTAAGCCATAGAAACCAGGCAGCTAGAGTGCAGGAGAGGATCGTGGAATTCCATGTGTAGCGATTGAAATGCGTAGATATATGGAGGAACACCAGTGGCAGAAAGGCGACGATCTGGCCTGCAACTGACGCTCAGTCAGCGTGGGGAGCAAATGGATTAGATACCCTAGTAGTCCACGCCGTAAACGATGAGGCACTAAGTGTTGGATGTCAAGTTCCAGTGCTGCAGTTAACGCCAATGAGTACTCCCGCCTGAATGGTACGTTCGCAGAATGAAGCTCAAAGGGAATTGACGGGGCCCGCACAGAAGCGGTGGAGCATGTGGTTTAATTCAGAAGCAACGCGGGGAACCTTACCAGGTCTTGACATACTCATAAGGCTCAAGAGATGGAGAGATAGCTATATGAAGAGATACAGGTGGTGCATGGTTGTCGTCAGCTCGTGTCGTGAGATGTTAGGTTAAGTCCCGCAACGAGCGCAACCCTTATCGTTAGTTACCATCATTAAGTTGGGGACTCTAGCGAGACTGCCAGTGACAAGCTGGAGGAAGGCGGGGATGACGTCAATCATCATGCCCCCTTATGACCTGGAGCTACACGTGCCACAATGGATGGTGCAGAGGAATGACCGCGAGGTGAAGCAAAACCCATAAAACCATTCTCAGTTCGGATTGTAGTCTGCAACTCGACTACATGAAGTTGGAATCGCTAGTAATCGCGAATCAGCATGTCGCAGTGAATACGTTCTCGGGCCTTGTACACACACCGCCCGTCACACCACGAGAGTTGATAACACCCGAAGCCGGTGGCCTAACCGCAGGAAGGAACTGTCTAAGGTGGGATTGATGATTGGGGTGAAGTCGTAACAAGGTAACCGGAAGGAG
+
)/12035,8-+1,,0.0(01.*'%()/46646;-6-,55+(-+-3,//::7555502*1700/0/.50/-/).(89:1-''&%+(*.3+,5-67/3/-.28-,.,/-281)-**+*,44.30/7/,030/-1/'&((),,&'').381090&+)$++-,1(0$**-*&&&()111.,*(*'%&'*0)8*//46,)-'&+*')$&&',*-013//.1/.133889776:).*3,&++(8997;61.00-8:*/064356621,/*37-.).*(((*(*-42(*,00'./'%*(,541;77:8513310-1135+73.(',4+-5477*1)5*7;021.-('('(&*)(0/*)-2:9:99940*-.0-73*6./1902-1++&&*(*(/,4831-/1-3-6/556472.,,)'*+0-/02*++,2/-5/(',2;:61/+,,)),..0;/,,87::596,-,1/,+43.2.,-,)/1++0/..2553<4:5;9::6646<,,,23::9::8826/)*%,*.0,%)')*+-21+)/*%$&''%&*,43560*,-)+730/3%,-1)1-+0*)+./85+.-4.52*(+(+*),*(,+/--1(.0)4+-347;-3-663%'--+.1)3+-*%&%)(+()),/70243-0/-+*''&%(,)*+,,1022)('(*,933)(')+5010//1***+(&'))'(,359544/,+-1.315233661+,./;89897.901/453,7',22762.076((,/.433/269898:-*/-254361015.2;238/9/8,--4-693.&+*'$)*)',-/('.3*0155823-./0:-.1)..4611943856667101./.110/527:4+-700.219//5**,..,+-)+33.--5536<:;89:9910,2'.&&))/,231.-0-,/.().;;1284&''*/')+27;78703.*+-+.50/0958//,.*)*+,33687757425-2//,++,012/1.+3../3302930)*+.66--,-'1322:54768:53704246.9///713(103:61:3,-.*)(.302.,+**/2-./2760++'%%)(+44;-:+3&(0629154+/-*((&%(2267617162:;4312-.-.,2.656+*,5/-/2148875*0.-196<7811))'%
@a2d5f8c6-ddc0-43c9-b6d8-e13b680a6a57 ch=52 read=71065 start_time=2019-12-13T02:16:52Z barcode=BC01 runid=2c9cf7bc05858273f10e7d7ec552fc0bd742dc3e
TTGGTATGCGCTTCATTCAGTTACGTATTGCTGGTGCTAGAAGAAAGTTTGTCGTGTCTTTGTGTTAACTGGCCAATTGTGATATTGCTCCTACGGGAGGCAGCAGTGAGAATTTTCGGCAATGGGAAATGACCGAGCAACGCCGCGTGAAGGAAGAAGGTTTTCCGGATTGTAAACTTCTGTATAAAGGAAGAACAGCACGGCTACAGGGAGAATGGTGTAGTGGCAATGCTATTAGAAGCCACGGCTAACTACGTGCCAGCAGCCGCGAGTAATACGTAGGTAGCAAGCGTTATCAGATTATTGGGCGTAAAGAGGAGCAGGCAGCAGCAGGGTCTATGGTAGAAAGCTACAAACGCTTCAGTAGGCCCGCTAGAAACCAGGCAGCTAGAGTGCAGAGGAGGATCGTGGAATTCATATGGCGAATGCGTAGATATGGAGGAACACCAGTGGTAGAGGGGCGACGATCTGAAAGCGCCTCCAGTCAGCGTAGAGGGCAAATGGGATTAGATACCTAGTAGTCCCACGCCGTAAACGTGGAAGTACTAAATTAATTTGGGATGTCAAAGTTCAGTGCTGCAGTTAACGCAATAAGTACTCCCGCACAAGGTAGTACGTTCCATGAGAATGAAACTCAAAGGAATTGACGGGGGGCCCGCACAGGCGGTGGAGCATGGTTTAATTCCAGGCAAGCACTTGAACCTTACCAGGTCTTGACATATAGAGGCTCCAGAGATGGAGAGATGGCTATATGAGATACAGGTGGGTACGCTGGTTGTCGTCAGCTCGTGTCGTGAAGGATGTTAGGTTAGAAGTCCCGCAGAGCGCAACCCTTATCGTTAGTTACCATCATTAAGTTGAGGACTCTGCTTGAGACTGTCAGTGACAAGCTGGAAGGCGGGGACTGACGTCAAATCATCATACCCCTTATGACCTGGGCTACACGTGCTACAATGGATGGAGTGCAGAGGGAAGCGAAGCCGCGGGTGAAACAAAACCCATAAAAACCATTCTCAGTTCGGATTGTAGTCTGCGCTCGACTACATGAAGTTGGAATCGCTAGTAATCGCTTGAATCCAGCATGTGCCCAGTGAAGATACGTTCTCGGGCCTTGTACACCGCCCGTCACACACCACGAGTTGATAGCACCCGAAGCCGGTATGGCCTTTCTAGCCGCAAGGAAGGAGGCTATCTAAGGTGCAAGTTGATGATTTAGGGTGAAGTCGCTTGAGGTAACCCGGG
+
%()/123+*'%)'$%+/,./95--*-0/70010-.,/.&%+,%(*),-5,)++*))-17;8).',/&&&&%##%&%0)&%-.3*4,-/65,%'+(,-(,2/-130/4***&*+43+32,+-*++-)&)('*+.2)'%52143384456300*1+3*,+,0-63,,'3*.21)+/73-.6/2-1*,/:-,.04(+)(%%%$%%%%&%)',3-))&++(()&((,1/&)%&'#(,(+-+%.*'23.1..,+.-/0/412+&$'(31)1*$&$$&'+.2%0),(+')$*)/0)*,.50/2('++0./5+*&$%')+-**-+()+()1+$('%%$%%,3+0069897+&'&'&''&&&))'#%%,&'%*)'(,/'$&'(*',.*/14992010/)+-436-+*-(',,--'$*)+1(5*7,,&'(%$&('302143052,,,-(.+)..3633242-.%%*')/(()+),,-,(*&&%$%$'%*()*'*('%&&2')(/-*+-67+*('$3(')'%%(0'),665602,*.-03259<70')%&'%&'*&'3-*-*+)04//5*,4+(2*96*+8:5699886551/..,((/-723.)-+-+2+'&++/1)&&0*/1/1)),6(%%$))-723-2.0-0,,*')&))/0121163/'.6+)+121136&4220&./34462:9/5077'&&12/4+0))'%'&&''%$(+7+.+,,/32334*&%&$(%$%%&)&'')-994+(('*/*441354455332-3/30-160.'-%%%)',0(+/127-+-.1-//541503+--//0,2+,4(/%#(((//+*(-**,+,46585:3,6344/50...:./6587+/012,4*)'1-..61/)$$#&&--07155./1116.-+++-)*'*950086-()(*236767,32.33.-*,(&'(/*11479017../),)++/266164956;884*$(**83,)+,))+)+(*.))(&(++())-1,-,44&-1-),/6;:/2466;8/9)+-;9,2)5+&-)*,-&$)-/16+*+,,,15234/42929;97.,0*0+7)((%'(&+/3-3'&(.$($$%'&'%..0+-(.107.10.-1*443,1*%))++-3.253+,-,,,-*40+/+**'+&')'%*&0)(&'0*,427+$%%'(*&(*((((1,0101*,()%)%)(+4)-2))*.++)&(&))-)*34.76,*)&''*(1+,-+)'%%$,.-4583&+((
@80185b95-6ff4-41b0-bfca-4d6edba19630 ch=155 read=57836 start_time=2019-12-13T02:16:50Z barcode=BC01 runid=2c9cf7bc05858273f10e7d7ec552fc0bd742dc3e
TTCATTGTACTTCGTTCCAGTTACGTATTGCTGGTGCTGAAAAGGGATTGACCGAACTGTTTAATACCTTTCTGTTGGTGCTGATATTGCTCCCTACGGGGAGGCAGCAGTGAAGTGTGCACAATGGGCGCAAGCCTGATGCAACCATGCCGCGTGTATGAAGAAGGCCTTCGGGTTGTAAAGTACTTTCAGCGGGGAGGAAGGGTAAAGTTAATACCTTTTGCTCGTGACGTTACCGCAGAAAGCACCGGCTAACTCCGTGCCAGCCGCGATAATACGGAGGTGCAAGCGTTAATCGGAATTACTGGGCGTAAAGCGCACCAGGCGGTTTGTTAAGTCAGATGTGAAATCCCCGGGCTCAACCTGGGAACTGCATCTCTGTTACTGGCAACTTAGTCTCGTAGAGGGTAGAATTCCAGGTGTGGTGAAATGCGTAGAGATCTGGAGGAATACCGGTGGCGAGCGGCCCCTGGACGAACTGACGCTCAGGTGCAGCGTGGGGAACAGAGTTAGATACCCTGGTAGTCCACGCCGTAAACGATGTCGACTTGGAGGTTGTGCGCGCCAGGGCGTGGCTCCGGAGCTAACGCGTTAAGTCGACCGCCTGGGAAATACGGCGCAAGGTTAAAACTCAAATGAATTGACGGGGGGGCCCGCACAATGGAGCATGTGGTTTAATTCGATGCAACGCGAAGAACCTTACCTGGTCTTGACATCCACGGAAGTTTTCAGAGATGAGAATGTGCCTTCGGGAACCGTGAGACAGGTGCTGCATGGCTGTCGTCAGCTCGTGTTGTGAAATGTTGGTTAAGTCCGCAACGGGCGCAACCCTTATCCTTTGTTGCCAGCGGTCCGGCCGGGAACTCAAGGGAGACTGCCAGTGATAAACTACTGGAGGAAGGTGGGGATGACGTCAAGTCATCACGTACCGACCAGGGCTACACCACGTGCTACAATGGCGCATACAAGAAGCGACCTCGCGAGAACAGCGGACCTCATAAAGTGCGTCGTAGTCCGGATTGGAGTCTGCAACTCGACTCCATGAAGTCGGAATCATGGCAATGTGGATCAAGACCGCCACGGTGAATACGTTCAGGCCTTACACCGCCCGTCACACCATGGGGTGGGTTGCAAAAGTAGGTAGCAACGCTTCGGGAGGCGCTTACCACTGTGATTCATGACTGGGGTGAAGTCGTAACAAGGTAACCGG
+
)#$%,,+-15655-/60)(*00-.+1-20/2;:::9:,,11.'+/-&%$'&('&''')&),'(&$$()+3402415-'+*+*...-/5,---3((+8/8;,*+31013+,/-)&%'&)*+,0181123436::8:<:888774/28392:86756897665-*.-*3.96:6,;99://3:1*,014:;,*++,-2)(/.02/+*(*70/3010..-**),-+,78/6618/8(&*)$.(',.***/0/)-+-01./00+-)%&)+4+('&%)1++,93-,*%''.,/-/2.;/8/1+.2-4.566:31203560''&'$)*)082)/498-/:04.58014841,-..)/490-47335182928<96651///-,.(,*&-+/.320/6*+*')1..0/05,'.1-23*3,4,4'(402)&&'&,,6534670/)'')-.8;7321/42536*5+2-)(*((.)280)*/636&%3012202234'3431/,.---613/%%*,&'(-5102879<45;:7,++-'')24:346640////;::85/5/3.1-1.*,,**,))*#)15.43.-/,1)+(-%+4.3..-004/5+/3*.'*/3521'')'%)**.2/-1--+*.1.52)-+/-:<882809/234'-5,/+/6.'-,-'&,&,%'001/-,+-99597;91110199989.-4+-83/8.-3854/1++.034677,,-/+.-+/8;95600..0.-,-814978;:8;39:1202-/5,107324589:;947544434.-*-*033435+-+)&()*0-/1:251<986385.0209&.01&,((.6106357.28+).2.073-43:09)8,954980722/.0*/*'(*44681+2//0./*'()'*)0--2,.+0*((13,88443220))'+.370*,%*%&%&(*')(',,.)+'+(&)+(-097.9-+21/+0//-24+%(''1367760/0-*)+')-(.*1279/.('-;6-/;;:;845/,1/*63/.4,(')+.024.&(')&(541/()+7/..6*3.20/$%$%$%&')..2/.//,'(+,%&%)+,52/)($%'',;7'225+1*'((,3-/:511300+/,(((+2--1-'*5-)2,)*'&&.+%'%('&*&(+)(&,2)*0/-.10/33*)6+/456;76621223;83+*.,*-1*&*+**(,3-078972
@82d7a541-a787-48ff-9429-1faef20abeea ch=342 read=45779 start_time=2019-12-13T02:16:55Z barcode=BC01 runid=2c9cf7bc05858273f10e7d7ec552fc0bd742dc3e
CCGGTTACCTTGTTACGACTTCACCCAGTCATGAATCACAAAGTGGTAAGCGCCCTCGAAGGTTAAGCTACCTACTTCTTTTGCAACCCACTCCCATGGTGTGACGGGCGGTGTGTACAAGGCGGGAACGTATTCACCGTGGCATTCGATCCACGATTACTAGCGATTCCGACTTCATGGAGTCGAGTTGCAGACTCCAATCCGGACTACGACGCACTTTATGAGGTCCGCTTGCTCTCGCGGGTCTCTTTAATGTATTGTAGCACGTGTGTAGCCTGGTCGTAAGGGCCATGACGACTTGACGTCATCCCCACCTTCCTCAGTTTATCACTGGCAGTCTCCTTTGAGTTCCCCGGCCGGACCGCTGGCAACAAGGATAAGGGTTGCCTTCGTTGCGGGACTTAACCCAACATTTCACAACACGAGCTGACGACAGCCATGCAGCACCTGTCTCACGGTTCCCGAAGGCATTCTCATCTCTGAAAACCCGCATTGGATGTCAAGACCAGGTAAGGTTCTTCGCGTTGCATCGAATTAAACCACATGCTCCACCGTATGCGGGCCCCGTCAATTCATTTGAGTTTTAACCTTGCGGCCATTACTCCCCAGGCGGTCGACTTAACGCGTTAGCTCGGAAGCCACGCCTCAAAGGGCACAACCTCAAGTCGACATCGTTGGCGTGGACTACCAGGGTATCTAATCCTGTTTGCTCCCCCACGCTTTCGCACCTGAGCGTCGATCTTCGTCAGGGGCCGCCTTCGCCACCGGTATTCCTCAGATCTCTACGCATTTCACCGCTACACCTGGAATTCTACCCCCCTCTACGAGACTCAAGCTTGCCGGTATCAGATGCAGTTCCCAGGTTGAGCCAGAGGTTCACATCTGACAACAAACCGCCTGCGTGCGCTTTACGCCCAGTAATTCCGATTAGCGCTTGCACCCTCCGTATTACCGCGGCTGCTGGCACGGAGTTAGCCGGTGCTTCTTCTGCGGGTAACGTCAATGAGCAAGGTATTAACTTTACTCCCTTCCTCCCCGCTGAAAGTACTTTACAACGAAAGGCCTTCTTCATACACGCGGCATGGCTGCATCCGGGCTTGCGCCCATTGTACAATATTTTACTGCTGCCTCCCGTAGGG
+
4/--18/1/7/(45,.//1:;4(-))&+.5241197604-5/)0+0.0/*/03;)++)**,/*26625320/*'((/)261*02/40<8./,0:0,::86676797;70,*0'.().076486+0--*+:985;445701.+-&',0+,/3-**)0.6.0/03665;<9;546582&)''%'+,64182012,,,+/*9,810040-,(*+,+)+'*071*-10-02261-3-++/00701),,-,*+./(&&&%%$&+*,22.,,-,420('(+'+.6994853--6+80322550)-)*+;728+,289,.1;4:33..-/1</./<89:1</+,./18++21.-0449::+3-2-7776934524223457,5/-80*-(*7*0((-..03(&(/4,'(&-'.)&+104/;7,+-053/-,)++03157/90/06+2(,%./.8747778/./.09010-,19,11.+/2-/&,0430039:66:.(*$*,0/48768862379%.++*&-+0;:6;98991:)++./)')+/-;7;:4545/00/+&*'&('*,116.-23))-/076830277.0/:;<+544')*((*((('-))+149;3-188)6662/.+0.4...+,&%%+.7+1)1$+,%+*+.*-,6,,62,+--54926)8.97711/34/6.0-0089:67848704.*.,/351:1001-3=2+/52985)%*))7:1-47379/,*+,-03*)112;8650+.673,5//2/8489901;1;976:7768//479977897846<:558;77662/1(&%$()/31,,61576.,,*'+*(+-387/-)--7127&4346212::8:498785++(*(9/.-57()$-*04-(-+/3410//58:998;-187992/.1//18803..7+().075;951-3+)%*()-+*+43:40076884:336-13;7759664/&.',$'/80/073;1//4138-,,+,772-.5645243227/99:*4///75637;;44/4;.296)*,21+++834:0.0+*/61*00'0,,2+,1197<76977978*5/65;7677955*-*1/-'56031./33<90/610)0161.02,-/1/.,+'+4.4;/.-%*&(
@2e16f1b8-1bd7-46c2-a38d-fb91a5254d92 ch=397 read=168955 start_time=2019-12-13T02:17:05Z barcode=BC01 runid=2c9cf7bc05858273f10e7d7ec552fc0bd742dc3e
CTCCTACACGGGAGGCAGCAGTGGGGAATGCACAATGGGCGCAAGCCTGATGCAGCCATGCCGCGTGTATGAAGAAGGCCTTCGGGTTGTAAAAGTACTTTCAGCGGGAGGAAGGGGTAAAGTTAATACCTTTGCTCATTGACGTTACCCGCAGAAGAAGCACCGGCTAACTCCGTGCCAGCAGCCGCGGTAATACGGAGGTCTGGCGTTAATCGGAATTACTGGGCGTAAAGCGCGCGCAGGCGGTTTGTTAAGTCCAGATGTGAAATCGGGCTCAGCCTGAACTGCATCTGATACTGGCAAACTTGGAGTCTCGTAGAGGGGTAGAATTCCAGGTGTAGCGAAATGCGTAGAGATCTGGAGGAATACCGGTGAGGCGGCCCGAACTGACGCTCAGGTGCGAAGCGTGGGGAGCAAGCAGAGTTAGATACCCTGGTAGTCCACGCCGTAACGATGTCGACTTGGAGTTGTGCCCTTGAGCGTGGCTTCCGGGCTAACGCGTTAAGTCGACCGCCTGGAAATACGGCCGCAAGGTTAGAAACTCAAATGAATTGACGGGGCCCGCACAGGCGGTGGAGCATGTGGTTTAATTCGATGCAACGCGAAGAACCTTACCTGGTCTTGACATCCACGGGAAGTTTCAGAGATGAGAATATTGCCTTCGGGAACGTAAGGACCTTGCATGGCTGTCGTCGCTCGTGTTGTGAAATGTTGGTTAAGCCCCGCAACGAGCGCAACCCTTATCCTTTGTTGCCAGCGGTCCGGCCGGGAACTCGAGGAGACTGCCAGTGATAAACTGGAGGAAGGTGGGGTGACGTCAAGTCATCATGGCCCTTACGACCAGAGATACACACGTGCTACAATGGCGCATGCAAAGAGAGCCTCGCGAGAGCAAGCGGACCTCATAAAGTGCGTCGTAGTCCGGATTGGAGTCTGCAACTCGACTCCATGAAGTCGGAATCGCTATTAATCGTGGATCAGAATGCCACGGTGAATACGTTCCGGGCCTTGTACACACCGCCCGTCACACCATGGTGGGTTGCAAAAGTAGGTAACTTAACCTTCGGGAGGGCGCTTACCACTTTGTGATTCATGACTGGGGTGAAGTCGTAACAAGGTAACCGG
+
,,2.--+()&/0*.32/432256;6'&$%$%&'-932,%%&)47/5:6112210(*)(($140//0/013580-0.,,/,4.5-:508../99+-.-12997-0/-51*+*0+,5,((*1()4.8.627+.5-*24603423452700:5/0-.3.&((&+,-/%+*,-505686936,000//61507+)()'+,59032..1/81.102//1,01.80589;<997-881--/.&.)/)687638;6..70/,07)(%&(())-4-,.'&&%'0.(1--+%-./7876860/202538207))+-)*&$)//5886-+0422,&(*--0.1.19851/221081..6;:60-*,.3381.+*&&'+.47+**)'+),2-'()+.--,-//456.08::8/--''-86:0%)%)70'-+***6...85./20*.44347761345:7-784201.180///.*,&)09./075'&*'%3045796642+.,(').3//.)3+5,25323746::63*+1+*-//86625583131-(+/,*995;:1-0.5/76-,47.22,),*/)'-/0445,)+++2(*-85:5*1+8.44667787342.4-,,.,.3)/0-()12292..0111-/(8.3.,29;1')(++3422284+0.,2830/*/-'%&&%)*++4+%$)(.-22:6559969/%$&)7889;6-)31+,/54602:8941894&),15,-+.17875;0.-((0+*0**06329%*'-12740*12.2--+.56+%)+'**-603.&,/-././4..99--.)1+2./--('*/4,,,0.347776'('()(&&%#$&(40,,)''%%'&((+,/133-0/+++407763'2292*))-%/498200%'&#%*(&-/2286664-6;,-+-.896+6$5,3&(,%/)0)*+,-789694201+2457/1.,()+5&.)944..+'&%-)/09;:;999533:99;+**+2'('++-/1358(*13576934350203;79;87876656:5(*%(%037<565;5-'0-/0.,)('&.+/---+/84)*1./4.9-,68,,59,,4577;31,,+-.175+**/0)00+*+0-4,/1.099588
@1e756051-a1a2-4cce-b692-458106b3c950 ch=21 read=40390 start_time=2019-12-13T02:17:16Z barcode=BC01 runid=2c9cf7bc05858273f10e7d7ec552fc0bd742dc3e
TTGTGTACTTCGTTCAGTTACATTATTATGAATTACAGAAAGAAGTTGTCGGTGTCTTCAATATTTAACCTGTGTTGGTGCTGATATTGCTCCTACAGGAGGCAGCAGTGGGAATATTGTGCACAATGGGCGCAAGCCTGATGCAACCATACCGCTGTGTATGAAGAAGGCCTTCGGGTTTGTAAAGTACTCAGCGGGAGGGAGAATTAAAGAGTTAATGCTGCTTGCTTTGCTCATTGACGTTACCCGCAGAAGCACCAGCTAACTCCGTGCCAGCAGCCGCGGTAATACACGGAGAGTGCAAGCGTTAATCGGAATTACTGGGCGTAAAGCGCACGCAGGCGGTTTATTAAGTCAGATGTAGAAATCCCCAGGCTCCCAGCAGGAACTGCATCTGATACTGGCAAGCAGTCTCGTAGAGAGGTAGAATTCCAGGTGCCAGCGGTGAAATGCGTAGAGATCTGGGAGGAATACCGGTGGCGAAGGCGGCCCCTGGACAGACTGACGCTCAGGTGCGAAAGCGTAGAGGAGCAAACGGGATTAGATACCCTGGTAGTCCACGCCGTAAACGATGTCGACTTGGAGTTGTGCCCTTGGGGAAAAGTGGCTTCCGGAGCTGCCGTGATCGACCGCCTAGAAATTACAGCCGCAAGATAAAACTCAAATGAATTGACAGGGGCCCACTGAAGCGGTGGAGCATGTAGTTTTAATTCGATGCAACGCGAAAAGACTACCTGGTCGCCAGCATCCACAGAACTTTCCAGAGATGGATTGGTGCCTTCCGGGAACTGTGAACCCAGGTGCTGCATGGCTGTCGTCAGCTCGTGTTGTGAAATGTTGGGTTAAGTCCCGCAACGAGCACAACCCATATCCTTTGTTGCCAGCGGTCCGGCCAGGAACTCAAAGGAGACTGCCAGTGATAAACTGGAAGGTGGGGATGACGTCAAGTCACCGCATGGCCTTGACCAGGGCTACGCATTTCTATTAAGCGCATACAAGAGAAGCGACCTCGCGAGCAAGCGGACCTCATAAAAGTGCGTCATGGTCCGGATTGGAGTCTGCAGCTCGACTCCCATGAAGTCGGAATCCGCAAGTAATCGTGGATCGCAGAATGCCACGGTAGATGCATTCCCCGGGCCTTGTACACACCGCCCGTCACCGTAGAATTGGGTTGCCAAAGAAAGTAGCTTAACCTTCGGAGGCGCTTACCACTTTGTGATTCACTTGACTGAGGGTGAAGTCGTAACAGGTAACCGG
+
%$),(+-228446.0))/-*+(3,)5*'(&'&-&((+*,0*&,*(.8/24.30)1.17(+(*''(%'$'%)#*%)))'+'(,-..)-*))//0*+,)'0&'),*('&$'))*)/-*0/)-*-.-0./14*&#))-(.4(()+,-2---/1(34,.()'(+-414-*-*,./+1*,*4315*()/85++*)-*),-1:1-,+&&(++-,54*(((**5*,((%$%)(%&+*(&,--*//,,1+2-*/.((/)(*&%)+4.((&'+%))23023631%,++4-&'+&*0*)()(*.,,*$')(-./**(-1.4.0+10*4)*,98985-.02+))+0,-(-),..'1/6.$,,.&'*,,011)*&(-4.,126-&*&&&,,''(($++030.124453.0---/,1./2++''-055.330)(),*,-,).,..0,,*,('')+.,42+./+(,-*,,+*(.10/.3(',+)3039/5.*,**&+,*.2/1/33((.634&&1,,./14888033231)-*(%(*000&+)(*-7<85*77,11-.41216*,1988797)*,35:789:+..+,.5410+*)&*&(11,,%,+'()+'*,&&(&'.,8.322*&*&%$'$&%'''(+-,.132655&+$%'$%(*./22/4/2($%'2:83878890.*+.-012%(*)&&''#&$%$$%(%+*0-&'&'(&)*02;</35352.-/*-)&,$*$&/0(%&%%&(&&'$'%&,++)/003*(+/./-+/.+1..+,-/070,9(')&',/130*-92553430++-4,()/58740/0123754%12235-,//55860;/..1950.*0)/33934+/32)(+045*$&'&)+/-4-&6+,//-51+/0,230122932/0029+42,401752*+/(0/(&%('%'''''195//.2).*-.-112-434578951/44781','((%)&$$&(/5,.//+../%)&&)/.0.0/.()),-,,-+)(&(&'))--..0132/,+*')-&)+854801363:5++////33++)%%)(-3-2,,-)))+,//-&,,/,,05.80-/529120,52516&&*11*+/73438.-,+)''%')++&(&'(453*)%)%&$.0.13(&,),+('%%%&(()172/:4,**(/)&3(*%%&%(0+12,.)14+%)*'$$%'-+./20736306)+4,.605/01(...+(+)&+*,''(&*&,-)%)+)'%**)+0,0-300*-+.76;.8
@3b9ebf7d-6344-422b-9d75-353c2ea98d26 ch=483 read=74333 start_time=2019-12-13T02:17:24Z barcode=BC01 runid=2c9cf7bc05858273f10e7d7ec552fc0bd742dc3e
CCGGTTACCTTGTTACACTTCACCCCCAGTCGCCAGATCACAAAATTAGTGAAAGCGCCACTCCCGAAGGTTAAGCTACCTACTTCTTTTAACCCACTCCCATGGTGTGACCCGGGGCGGTGTGTACAAGGCCCGGGTTTAATATTCACCGTGGCATTCTGATCACGTTACTAGCGATTCCGACTTCATGGAGTCGAGTTGGGAGCTCAATCGGACTACGACGCGCTTTATAGGGTCGCTTGCTCTCGCGAGGTCGCTTCTCTTTGTATGCGCCATTTGGCAGCACGTGTGTAGCCCTGGTCGTGGGGCCGTGACTTGACGTCGCCCCACCTTCCTCCAGTTTATCACTGGCGGTCTCCTTTGAGTTCCCCGCA
+
77/.2.*/(&(*/*)+052<330<::///14%$$'%./.,.046)0***1)++)(*-/4%()051,00.52951,0158960535,2,*&))/5-'**0:4),5..0/.+30)*.56354851*30141,1+.+))&('&('((-0,,/6+3-2++07+,3443)**+,--,013./45454589;1'(,0*-,-+-+/,+%*$'(0*,,*.)2.754341.*)#&/47/0))30//*229056756--($*(*,/021..+/'$$#&)/56:;3:4,*'%(.-,--+*)%%&).4-.69:322(.672-**)*((+,.1467),07--15:;::751235<8235+7,/,,(998783142'%,/50)*&%&%
@5a108fdc-40f1-48cd-94f5-b91b64975e1c ch=172 read=82648 start_time=2019-12-13T02:17:24Z barcode=BC01 runid=2c9cf7bc05858273f10e7d7ec552fc0bd742dc3e
CTCCTACGGGAGGCAGCAGTAGAATTTTCGGCAATGGGGAAACCTGACCGAGCAACGCCGCGTGGAGGAAGAAGGTTTTCAGTTGTAAACTTCTGTTATAAAGGAAGAACGGCGGCTACGGGAAATGGTAGCCGAGTGACAGCTTACTTTATTAAGCCACGGCTAACTACGTGCCAGCAGCCGCGGTAATACGTAGGTGGCGGCGTTATCCGGAATTATTGGGCGTAAAGAGGGCAAAGGCGGCAGCAGGGTCTGTGGTGAAAGCGCGGAAGCAACTTCCGGCCAGCCATGAAACCGAGCAGCTAGAGTGCAGGAGAGGATCGTGGAATTCCATGTGTAGCGGTGAAATGCGTGAATATGGAGGAACACCAGTGGCGAAGGCGACGATCAGCCTGGCTTTGGGCGCTCGTCCCAGCGTGGGGGAGCAAATAGAGTTAAGATACCCTGGTAGTCCCGCCGTAAACGATGAGTACTAGAGGTGTTGGATGTCAAAGTTCGAGTGCGGTTAACGCAATAAGTACTCCGCCTGGTAATTGCGTTCGCAAGAATGAAACTCAAAGGAATTGACGGGGGCCCGCACAAGCGGTGGAGCATGTGGTTTAATTCGAGAGCAACGCGAAAAGAACCTTACCAGGTCTTGACATACTCATAAAGGCTCAGAGATGGAGGAATGGCTATATGAGACACCGGGTGGTGCATTGGTTGTCGAGTAGCTCGTGTCGTGAGATGTTGGGTTAAGTCCACCCAGCGAGCGCAACCCTTATCGTTAGTTACCATCATTACAGTTGGGGACTCTAGCGAGACTGCCAGTGACAAAAAGCTGGAGAAGGCGGGGATGACGTCAAATCATCATGCCCCTTATGACCTGGAAGCTACACATTACCTGTGGATGGTGCAGAGGGAAGCGAAACCCGCGAGGGACGAAACCCATAAAACCATTCTCAGTTCGGATTGTAGTCTGCAACTCGACTACATGAAGTTGGAATCGCTAGTAATCACTTGAATCAGCATGTCGCGGTAAAGATACGTTCTCGGGCCTTGGCACACACCGCCCGTCACCACGAGTTGATAACTGCAAGCCGGTGGCCTAACCGCAGGAAGGGAGCTGTCTAAGGTGGGATTGATGATTGAAGGGCAGAAGTCGTAACAAGGTAACCGG
+
(-/.,+,*3/*.-,/-.--..+,..8:625:88;983-'&)(.0+,.-%(*')37417858645&'-.--*,('./::2.'.)9-//:1/1./22072117+,4+6+.34(63092-++',).2--89.,,0,&&')+63*((#&%(*)-')-90(/0-1+(*++5+30203./*+*,.)4646/8/,.,,/88723.0.,(,+)(*++6),-+.-.'*)%,/000.8-'%5),-/7,-5.070'./,.64./00++*-)-1+(,*(,&*&&'+(,-//'.)'$&$*()'',1)..*'6003220.-001:6880,&-6.187:8+1,2/.''*20.+-.-410+29++.+-.&&3,++**+,+-.,.22+021921/5-417:/.-,(&(*//.,&$%%&(%%%)((&'++&&()+,+021(%)*5822,($)).+)),4.79*)'))%&,&('%*-*/*)),..'%%+,,121'%(--00<6;7:78:/2**+96(('()),01/,+-)*1303201.000846767'))%5'&*0077,.++,298-1:,+57*0,**.00520337:3--9-)*)**+*---42.)++31-)*019:6:6;1.*')&*0)0..114-(($('%()+07,+01..1-.-0-&--,)(11/*1-38((&*+95.,0'.30-5/--/*+*+*.*%'(+11,,68.-(-'2+57*))&$$$(*+0100*('&(.014:,:,.1*5(.)((40(-/+)+/)*155:595:*)5,346-2,-,:11:8:7&2''$,).5/9;8,0224000.,0/32355).0016/3,/-)./0-**)',42-286-658:98656-++542-11+.+&$#%()*-:432-(),..*((%)()+,'((3623459642/+.0(-,+(')+--6-,.)()-)()')2+,0,&(&27.2::986*,.48223,,:+01/476534,**)*216446571.5-+8/40648566.,,/861'((&%(0,.,*//1236*6'.,()'&(-.746<858*/620-.$%%&')/05634:/0,0&'++-,/,-.()-'&*$#(&&&'--9-036),6:89455*0-+'+)*+-288631)0-02<30.2+--1,6.*&&((%*$%)'',-1468868.705;:<8:
@fada8cff-5a1e-4ce8-b6dc-1c4058e69c70 ch=119 read=160114 start_time=2019-12-13T02:17:24Z barcode=BC01 runid=2c9cf7bc05858273f10e7d7ec552fc0bd742dc3e
CTCTACGGGGAGGCAGCAGTGGAGTGTGCACAATGGGCGCAAACCTGATGCAGCCGCGTGTATGAAGAAGGCCTTCGGGTTGTAAAGAGTACTTTCAGCGGGGAGAGGGTAAGTTCAATACCTTTGTGACGTTACCCGCAGAAGAAGCTTCAGCTAACTCCGTGCCAGCAGCCGCGGTAATACGGAGGTGCAAGCGTTAATCGGAATTACTGGGCGTACAAAGCGCGCAGGCGGTTCCTGATGAAGTCAGATGTAGAAATCCCCGGGCTCAACCTGGGAGCTGCACCTGACTTTGTAAGCTTGAGTCTCGTAGAGGGGTACAGAATTCCAGGTAGCGGTGAAATGCGTAGAGATCTGGAGGAAGTACCACGGTGGCGAAGGCGGCCCCTGGACGAACCCCGACGCTCAGGTGCGAAAGCGGTAGAACAGGATTAGATACCTGGTAGTCCACGCCGTAAACGATGTCGACTTGGAGGTTGTGCCCTTGAGGCGTGGCACGGGCGCGTTAAAGTCGACCGCCTGGAAATTACGGCCGCAAGGTTAAAAACTCAAATGGGTGTTGGGGGGCCGCACAAGCGGTGGAGCATGTAGTTTAATTCGATGCAACGCGAAGAACCTTACCTGGTCTTGACATCACGGAAGTTTTCAGAGATGAGAATGTGCCTTCGAGACCGTGAGACCTTGGAGTGCTGCATGGCTGTCGTCAGCTCGTGTTGTGAGATGTTGGGTTAAAGTCCGCAACAGGCGCAGCCCTTATCCTTTGTTGCCAGCGGTCCGGCCAGGAACTCAAAGGGAGACTGCCAGTGATAAACTGGAGGAAGGTGGGATGACGTCAAGTCATCATAGCCCTTGACCAGGAGCTACCACGTGCTACAATGGCGCATACAAAGAGAAGCGAGCTCGCCCGAGAGCAAGCGGACCTCGCATAAAGTGCGTGCGTAGTCGGATTGGAGTCTGCAGCTCGACTCCATAGAAGTCCAGATCGCTAGTAATCGTGGATCAGAATGCCACGGTGAATACGTTCAGGCCTTGTACACCGCCAATCTCACCATGGGGAGTGGGTTGCAAAGAAGTAGGTAGCTTAACCTTCGGGAGGGCGCTTACCGCTTTGTGATTCATGACTGGGGGTGAAGTCGTAGCACAAGGTAACCGG
+
-/1.13/37/)+500+77486*%(&%+'()--7347-,*)/0',473331.0$&''*./0687560()**427134)5419-,.9/&'*+,-/942'0016:*')()/**+2)++#%%&)/.37.-,+(/,8.-5:3/10/-.')+%%%%.)02/141022*,-.-)*,-,/-,+0-).+,,4321./.4561//-3:1:14),('0+/087743'+%'-/0)*)*'/+8;;46,-'$%'$(#())+,.55885+'.2*)32/'/58457-83:560*(&)1.,'*,)))&'*()+-(%%%$'&**,1669/.)+((&*&%)'0+2+8/.0.,'**,///-37..010)'((%,.17-*/)*''%$'(%-,1215,*+'(**1-7<7/-48882.//--'('*-759%,3**+)),*&%(%('-%)&)+-'+-)+/2.26-/52$'*+1.0029/1187/.,-&,..0-0.4.+++,2,*'.-'(),,666.+7,+&+&)&-*012757*-350382./+%('('(('&(&*,2.421062:39;8/2791:91,*&)(1)*',+,&$$$&*,,+,/)'&++)++44+)$(&)(-409-,,,,4660-1/19/080.1.,6;84//-))''*6,-,-16.8..56*,'('-3343004203247565,*-3/03575350*&')'&(*11:53/)1*))4476891443434.12..0423868<8;525.7*).0.,12*5**+-00.%166184451292//91162121725'1)0,(0+1.14:12*,,+(-.0377+*))%&(+/',-..+0//*-+*(..3225564404-1368811'--1('%'(02/2+)+)(')&$&)+677798;98::7835(31.)((&*(%%&%%%'-&&%%&'('*,3/(,*5.7973+,/-17238622(%&()685:(6*0305)))(),.1*44634445901)(++*)0'%'0+531.,&)*0,,-/1998820/23265)-,/)+-43163548(+39615..*1*,2,0,%%''('(12+2+/+)%'(10(*6%2)50%'-*,1.-,*()/.9/8826/'0+).2-1.---*2/&)0/))$'&/.9886666396.(.*+)))-('&&(%)-1&+,/78828
@433350c4-eb0a-4533-b586-6ab202ceb1ab ch=220 read=48280 start_time=2019-12-13T02:17:30Z barcode=BC01 runid=2c9cf7bc05858273f10e7d7ec552fc0bd742dc3e
CTCCTACGGGAGGCAGCAGTGGGGAATATTGCACAATAGGCGCAAGCCTGATGCAGCCATGCCGCGTGTATGAAGAAGGCCTTCGGGTTGTAAAGTACTTTCAGCGGGAGGAAGGGTAAGTTAATACCTCTGCTGTTGACGTTACCCGCAGAAGAAGCACCGGCTAACTCCGTGCCAGCAGCCGCGGTAATACGGAGTGCAAGCGTTAATCGGAATTACTGGGCGTAAAAGCGCACGCAGGCAGTTTGTTAAGTCAGATGTGAAATCCCAGGCTCAGCCTGGGAACTGCATCTGATACTGGCAAGCAGGTCTCGTAGGGGTAGAATTCCAGGTGTAGCGGTGAAATGCGTAGGGTCTGGGAGGAATACCGGTGGCGAAGGCGGCCCCTGGACGGCGCTCAGATTGCGAAAGCGTGGGAGCAAGCAGGATTAGATACCCTGGTAGTCACGCTGGCTTGATGTCGACTTGGAGGTTGTGCCCGCTTGAGGCGTGGCTTCCGGAGCTAACGCGTGCAGTCGACCGCCTGGGGAAGTACGGCCGCAAGGTTAAAACTCAAATGAATTGACAGCGGGGGCCCGCACAAGCGGTGGAGCATGTGGTTTAATTCGGTGCAACGCGAAGAACCTTACCTGGTCTTGACATCACACGGAAGTTTCAGAGATGAGAATGTGCCTTCGGGAACCGTGAGACAGGTGCTGCATGGCTATCGTCGTGTTGTGAAATGTTGGGTTAAGTCCCGCAACAGGCGCAACCCTTATCCTTTGTTGCCAGCGGTCCGGCCGGGAACTCAAAGGGAGACTGCCAGTGATAAACTGGAGGAAGGTGGGGATGACGTCAAGTCATCATGGCCCTTACGACCAGGGCTACACGTGCTACAATGGCGCATACAAAGAGAAGCGACCTCGCGAGCAAGCGGACCTCATAAAGTGCGTCATGTGGTCGGATTGGAGTCTGCAACTCGACTCCATGAAGTCAGGAATCGCTGGTAATCGTGGATCCAGAATGCCACGGTAGATACGTTCCGGGCCTTGTACACACCGCCCGTCACACCATGTAAAGTGCTTGCAAAAGAAGTAGAGTAGCTTAACCTTCGGGGAGGGCGCTTACCACTGTGATTCATGACTGGGGGTGAAGTCGTAACAAGGTAACCGG
+
()).++,+5,(.+,-.-,23126,(0)+3++-./495%.40/054%*%$%%+#%(#+-/76;989888867436&(**+576:7)--3.**37--...509.+.-/74))*,).+)(-*)/;2;255:6321..),70134/:-/4*+5/.3.'*+(+,45.4-,+4.//2-1/1753/-*+'**').--(*/++))(/251-.04;0500(0.*-//008<::96792)(*+3.0',)*/,,4193)0+:,66:00565324:2//2/)1:89.-,2*)',*.-/32//./*+,222567323)+(+-,--774+-*70/2&/)/;.4129653222/8/&--&%+--5-**%*+--3(&)-0438::8:/7&&(+.(-*).0<8.)&)$&((.,016'('0,./(--++1237;5*-16;'7+0/(,*'(+,-6;,,6961331.2--&&##$%&'-'*))(-*0.304032--,71*%%%$(&-2,45-1./,2+/,-+--460..,+()'')*-34905926:9,+)&+,.3:51/1,-,51;5;3,).-7<;44/90:'(&%(./878+/71.000-*+-.558.)--743/078<:531/,,13347/:81.0/,3522+0-/9:;;98673557:1*+(*34-5+092.-++++--+*)..063411724:;4953//,)*,...016898879.5+*&/00//./76<221*+0)*3;2966;9:48.5+*,3)9((62.-1/2:505-,-.,26+,41332045918(3+42*3-3:439.;0*),%)'22756,-.-//0:96660.4-/6.4--7:6/43++**,,.,123+*+,5400*(&&(*+3<78:90-.,)+-/23..11:5.83--))+/45+)*(**)+44565536/,.,.8(2+0,-0-0$$*1-).18887+1)&')(.(2,/3/4(++,/6.9---432367860&''((*&%))112544%531/../300326),.4:9896,//82,+,-(71317(*3//-4.,.020106;/;8+,4404349//+*()+',(+,*).(/3*&),')&''%(*)++.12197;9170+&)/,32/7..:8'***&((7:95212689963+-,400087998:87/804:7:/9
@624300ee-063e-4197-977d-9381af50da88 ch=67 read=64122 start_time=2019-12-13T02:17:42Z barcode=BC01 runid=2c9cf7bc05858273f10e7d7ec552fc0bd742dc3e
CCGGTTACCTTGTTACGACTTCACCCCAGTCGCCAGATCACAAAGTGGTAAGCGCCACTCGAAGGTTAAGCTACCTACTTCTTTGCAACCCACTCCCATGGTGTGACGGGCGGTGTGTACAAGGCCCAGGGAACGTATTCACCATTAGCTTCTGATCCACGATTACCTAGCGATTCCGACTTCATGGAGTCGAGTTGCGAACTCAATCGGACTACGACGCACTTTATGAGTCCGCTTGCTCTCGCGAGTCGCTTCTCTTTGTATGCGCCATTGTAGCACGATATTAGCCCTGGTCGTAAGGGCCATGATGACTTGACGTCATCCCCACCTTCCTCCAGTTGTATCACTGGCAGTCTCCTTTGGTTCCCCGGCCGGACCGCTGGCAACAAGGATAAAGGGTTGCGCTCGTTGCGGGACTTAACCCAACATTTCACAACACGAGCTGACGACAGCCATGCAGCACCTGTCTCACGGTTCCCAGGCACATTCTCATCTCCTGAAAACTTCCGTGGATGTCAAGACCGGAGTTCTTCGCGTTGCATCGAATTAAACCACATGCTCCACCGCTTGTGCGGGCCCCGTCAGATTCATTTGAGTTTTAACCTTGCGGCCATGCTCCCCAGGCGGTCGACTTAACGCGATTAGCTCCGGAAGCCACGCCTCAAGGGCACAACCTCAAGTCGACATCGTTTACGGCGTGGACTACCAGGGTATCTAATCCTGTTTGCTCCCACGCTTTCGCACCTGGGCGATAAGTCTTCGTCAGGGGCCGCCTTCGCCACCGGTATTCCTCAGATCTCTACGCCATTTCACCGCTACACCTGGAATTCTACCCCCCTCTACGAGACTCAAACGCGGTATCAGATGCAGTTCCCAGGTTGAGCCCGCGTTTGCATCGACTTAACAAACCGCCTGCGTGCGCTTTACGCCCAGTAGTTCCGATTAACGCACCCTCCGTATTACCGCGGCTGCTGGCACGGAGTTAGCCGGTGCTTCTTCTGCGGGTAACGTCAATGAGCAAAGGTATTAACTGCCCTTCCTCCGCTGAAGAAAGTACTTTACAACCAGAGGCCTTCTTCATACACGCGGCATGGCTGCATCAGGCTTGCGCCCATTGTTACCAATATTCCCCACTGCTGCCTCCCGTAGGAG
+
34..12.191:,/2)/2267;4(,/.*..25*++-*+,*+/2::-28888/,--01,../+.1.3.3))()+77;7799:27<:)311197%&%+-+&,+,-.34475;8849555440%262/:8,%14+-7659865*(,+%*&##$-+//...07+,,)4***(((,-.6:563038:<9*-/3-.../.0-7(-,2787406,7/9631//.6743016;<23,-(*-50/40--///1'&)(*,/-0:077/78-*)),/1908//73,,23,32/0(*)(&2:736::9/3/+/59681/././,)&&()-,./(-54:...32528/3&&)6,$&'*2/895;5449646+(/'/)2+)02'*).+*/1::06/6../422-(*&&38((0,0-,.2346428012<;57272*25)*&,-09311,3*(%('*114661,(,./5<64,1+/0+,1*+58/...2:;/;1+'.0/+,-0;6698:982..019941172:889;;:689215887,3-+.79:<96994:11/44/1/1.19869111266669349.-,,,..3.24.64'%%&)'+-,,,.8841.3::+17071:3141/*()&(')03,..761:84510.407221-'.%(*,,;++,))(1;210192306)871113:8:11/4/622&.0796,7,''(**--33163,12%6/+-/.7),2799775<;01-2;0*--.4;8.474441.+-,)%'(,,347;5103*,+3/189;;9<:9;<7::34348<;929)*/9744324/()'*886*,:13723259798+6+7+/134:7/+237674/544696904-3'.0016--,--:+566790.04170,.50,'%(,50%-)*$&(/0254129539462('((*941*(%##'(29+'),++5;32230,,(($('-44,3+.133<77:0+/,++43,5*($+',$'1,-+25.14))*0,9<8439367//88323296656467*+,'),-,,'/$),13;9,,08,/41*0&),+)+/,44-+,0+,+%&&.*155;56<655..')')*1,(**)**(((*/&64/60./377($))&,3+.,.2.//17670+-/-...1,+/1*)4,0,*+
@4c12dbe0-f8c1-45c0-90a9-05c09ab551bc ch=165 read=89628 start_time=2019-12-13T02:17:54Z barcode=BC01 runid=2c9cf7bc05858273f10e7d7ec552fc0bd742dc3e
CCGGTTACCTTGTTACGACTTCACCCCAGTCATGAATCACAAAGTGGTAGCGCCCTCCCGAAGGTTAAGCTACCTACTTCTTTTGCAATACTCCCCATGATTGTGACGGGCGGTGTGTACAAGGCCGGAATATTCACCGTGGCGGTTTCGTCCACGATTACTAGCGATTCCGACTTCATGGAGTCGAGTTGCAGACTCAATCCGGACTACGACGCACTTTATGAGGTCGCTTGCTCTCGCGAGTCGCTTCTCTTTATGCGCCATTGTAGCGTGTGTAGCCCTGGTCGTAGGGCCATGATGACTTGACGTCATCCCACCTTCCTCCAGTTTATCACTGGCAGTCTCCTTTGAGTTCCCGGCCGGACCATGGCAACAAAGGATAAGGGTTGCGCTCGTTGCGGGACTTAACCCAACATTTTACAACACGAGCTGACGACAGCCATGCAGCACCACCTGTCTCACGGTTCCCGAAGGCACATTCTCATCTCTGAAAACTTCCGTGGATGTCAAGAGACCAGGTAAGGTTCTTCGCGTTGCATCGATTAAACCACATCCGCGTGCGGGCCCCGTCAATTCTTGAGGTTTTAGCGCGACGTATACAGGCGGTCGACTTAACGCGTTAGCTCCGGAAGCCACGCCTCAAGGGCACAACCTCCAAGAGTCGACATCGTTTACGGCGTGGACTGCCAGGAGGTATCGTCTGAACATCCCACGCTTTCGCGCACCTGAGCGTCAGTCTTCGTCCAGGGGCCGCCTTCGCCACCGGTATTCCTCCAGATCTCTACGCGTGCTGCGCTACACCTGTTCCTACCCCCCCCCCCTCTACGAGGACTCAAGCTTGCCGGTATCAGATGCAGTTCCCAGGGTTGGGCCAGAGTTCACATCTGACTTAACCGGAAACCGCCTGCGTGCGCTTTACGCCCAGTAATTCCGATTAACGCTTGCCTCGTATTACCGCGGCTGCTGGCGCAGGAGTTAGCCGGTGCTTCTTCTGCGGCGGGTAACGTCAATGAGCGAATTATTAACTTTACTCCCTTCCTCCCCGCTGAAAGTGCTTTACAACCCGAAGGCCTTCTTCATACACGCGGCATGGCTGCATCGGAGAAACTGCGCCCATTGTGCAATATTCCCCACTGCTGCCTCCGTAGAG
+
2-2/4..4/00,-7)+/79:;8.608.-/231222:00-/.7/(0*/.+%&&+871170,.7)4-9790564797258;199;,05**&%'+2//*('((1)+*-..&.0.-,/'-&*%'-11051,0('**,0/+-(-(%*('&1*('''-(&(,*3-+,*)+*(-/9/2.+//61233,%')+0021827535757*;/9'5.99987:7865/10:;1--)5*+/+,./,,,-34+)+'**+)*+,*,,,9:///999:388+*,,-+/&+%#&'.9**:999321&.)6:3310/.*+*-+-030*+).7-+7:8973.-+,-1<.,,7564161/29778//8*+(1535;609324:/65(*+8245386+,1*326+3,.(%%&)2224:-34:8+&$$0+.7-/.60//2((+,43.13575--+,,$21*,0.2.2/+0128,/6/531/1/2,77;26.**,*-*+(+/2166*33532)*-0,,-4**+/3:;9575.,(*,-2:035355+660-2/-3762:.-+.+,*.+4:621*'&''&'))/.0.22083+'*+(*'0(.)'&*,-62&$&$&&($&%,-3.2,5692720055293:14446;55571-1,/,'05*./1637*4,8.-,-4859-6'-()'*+233413484;3&&)()*8591*$%'&&+,&()+0/3*+*+-'-)'''--*.-.19/1./+0,02,++*04896550/130,*+)-76-4979949:699),7-8535<96.6+))433564..-+)&#%*&)'()+,&+*(*'*))%%,/659456;8/568660(+,4358.5+117-36)65650&'*,./003<-(%&17,.('&',)((&)--(''(/0./02/3)*$$&((1,,8237300./.41.4<;094942.-.187;7.,,1.2526060.30+($&',/037/1-60115.6*(#($5-%(5---56).,#')178<8760',*/3409;7/2./+./421$(&)((-,2+,69:2221:/5;;:5.7.-*/0/*5-*+',48:025028/*--0-9;9<98<9/1/0-0.0094881701.112212'&%'(','+-27.%)/(,.01:00/1.69-120////2744,()'.'(
@48bc67a7-58d0-44b4-8a23-b0d1fcfc89fc ch=47 read=58514 start_time=2019-12-13T02:17:58Z barcode=BC01 runid=2c9cf7bc05858273f10e7d7ec552fc0bd742dc3e
TACCCCAATCGCTGACCCTACCTTCAGCCGCTGCCTCTTTGCGGTTGGCTCGGACTTCGAGGCATTGCCCAGCTCTGGTGTGACGGGCGGTGTGTACCAAGACCGGGAACGTATTTCCGCGGCATTCTGATTCGCGGTTACTAATCCGAAAGCTTCATGTAGGCGAGTTTCGGCTACAATCGAACTGGGAGACTGGTTTTAAAGTTGGCTCCACCTCCACGGTATTGCATGCTGGCGCACCAGCCATTTGTGGCACGTGTAGCCTACGCAGGGGCATGATGGTTGACGATCATCCCACCTTCCTCCTGGATTTAACCCAGGCAGTCTCGCTAGAGTCCTCAACAATGGTGGCTTAACGACAAGGGTTGCGCTCGTTTGCGGGACTTAACCCAGCATCTCGACACAGGCGGCAACGCGCACCACCTGTCACCGCCTTGTCCCCGAGGGGATTTCCTCGGTCGATAATGCAGGGATGTCAAGTGTAGGTAAAGGTTCAACCTTCGCGTGCTTCAATTAAACCACATGCTCCGCTGCTTGTGCGGGTCCCCGTCAATTCAGCGGGTTTTAATCTTGCGACCGTGCTCCCCAGGCGGAATACTTAATGCTGCGTTAGCGGCGGCACGGAGGTGGTGAAACCCCCACCTGGTATTCATCGTTTACGGCGTGGACCACCGGTATCTAATCGCGTTTACGCTTTTGAAACTTCAGCGTCAGTTACAGTCAGAGAGTCGCCTTCGCCGCGAATTGTTCTTCCTAATCTCTACGCATTTCACCGCTTCACACTTCAAGGAATTCCTCCTCTCCTGCACTCCTAGATAACCAGTTTGGAATGCAGCGCGAGATTCAGGCCCGGGTATTTTCACATCCACTTAAAATCATCCGCCTACGCTCCTTTGCGCTGATAAATCAGATGGCAGCGCCACCTGCGTATTACCGCGGCTGCTGGCGCGTAGTTAGCCAAATACCACTCCTTGGTGCCGTATTTATCGCCCCAAAGACCAGAGCTTTACGGTCGAAAACCTTCATCACTCACGCGGCGTTGCATCAGGGTTTCCCCATTGTGCAATATTCCCCACTGCTGCCTCCCGTAG
+
*%,0.(3.53)(+,)04(),243:5'+25.340464,,0+*5++('''&&'%-'-('*(%'&(,-5-.6(((+)'%%(,++*+1-740/0,)(%((,0.2)+36)6/-/,)**05)*&'),&*)05.18990/'('',+',*)((+&%((&#&--0-/2254:1,$,+66*&*)%')*300//2.,(-/'),/4-04;;+61,(&0+3,133(+.)**+/.4.&,*(*()#%#%+'&)&/+,.70+35*.42-,%++**(&'.,)')('$).,-+.2../.+00,-..()*9/5(+(359<9412-+,,*-0()$,'((023003317,,,.'(*,/2.0.++&-%$'&$$&')/,32.3-/)31.4)))**2104)'&'-401123-56,-%--.043.++)+&(51/+*-3/*+'*)/,*3-1144416+,-/.--/)*'*(-53/)-<81.01/:31)').,,+00,58620)(*(&&)*'--,17,+-.2)'%(&&))&&'*).39812011:8;:/3*2..0,/+++$)1)+/3326,,134---2/125+&)'()/,:</0:32/8000477&3&,.3281%)+)*,310&,'&35500/./41:///08636/+.,,*-1)-',*-6)/7670*,10-0507;86::89<6222574.0%%&-+/6&)-&),/1,+)$%'+2,'*'(())$%$%$#'('*/06587709-/+-.1-'(((-22799040&+(%'&'&-()8:55-5*(-6,-,,,&(')(+34+032++)0%%'*,.4+)'%')),--/)*'*,-1/-,,+,+3,,'$0--$/+475<90*1+,37100'*$%(%-$'&+//.**3100/;;0-*()*03&*,,+.1++,245735;4489878)'/*+.''%%%),.--'%*-+%'+(*+*,/-500*%&*).0*061022//3996;2112215*:'%$*%(%$$((#&)0212(/,'05./)&+('*($')*'1,&)2**))'%%(,*'2*-+,%(092288;;9;;4443,.()(,,'''%&*,415621;202:1,-7,.2-5-,,51844-*,..2765950;3/0--
