# Supplementary material for: De novo species identification using 16S rRNA gene nanopore sequencing
Source: PeerJ. 2020 Oct 21;8:e10029. doi: 10.7717/peerj.10029 (PMC7585375; doi:10.7717/peerj.10029)
Supplement: Supplemental Information 2 — Contains raw reads. [file peerj-08-10029-s002.zip › pass_fastq_runid_2c9cf7bc05858273f10e7d7ec552fc0bd742dc3e_156.fastq]

@0e0b4451-b2d1-4ce9-8d0a-52ea7b5cb89b ch=138 read=56441 start_time=2019-12-13T02:18:09Z barcode=BC01 runid=2c9cf7bc05858273f10e7d7ec552fc0bd742dc3e
TTGGTATTGCTTCGTTCGGTTACGTATTGCTGCGCAGAAGTTGGGTGTCTTTGTGTTGCTTCACTTGCCTGTAGCTCCATCTTCCGATTTACCTTGTTTACGACTTCACCCCAATCATCAATCCCACATGAACCAGCTCCTTCCTTGCGGTTAGGCCACCGGCTTCAGGTCGTTATCAACTCTCGTGGTGTGACGGGCGGTTATTAACAAAGGCCGGGGAACGTATTCACCGCGACATGCTGATTCGCGATTACTAGCGATTTAACTTCATGTAGTCGAGTTGCAGACTACAATCCGAACTGAATGGTTTTATAGGTTGCTTCACCTCGCGGCTTCGCTTCCTCTGCACCATCCCATTGTAGCACGTGTGTAGCCCAGGTCATAGGGGCATGATGATTTGACGTCATCCCGCCTTCCTCCAGCTTGTCACTGGCAGTCTCTAGAGTCCCCAACAATGATGGTAACTAACGATAAAGAGGTTGCGCTCGTTTGCGGGACTTAACCAACATCTCACGACACGAGGCTGACGACAACCATGCTGCCACCTGTATCTCATATAGCTATCTCTCCATCTCTGGAGCCTTTATGAGTATGTTAAAGACCTGGTAAGGTTCTTCGCGTTGCTTCGAATTAAACCACATGCTCTCCGCGCTTGTGCGGGCCGTCAATTCCTTTGAGTTTCATTCTTGCAGACGTACTTCTCCAGGCGAATTACTATTGCGTTAACTGCAGCACTGAACTTTGACATCCAACACTTGGTACTCATCGTTTACGGCGTGGACTACTAGGGTATCTAATCCTGTTGCTCCCCACGCTTTCGGGACTGAATCAGTTTGCGGTAGATCGTCACCAACCTTCGCCACTGGTGTTCCTCCATATATCTACGCATTCCACCGCTACACATGGAATTCCACGATCCTCTCCTGCACTCCTGGCTGCCTGGTTTCTATATGGCTTACTGAAGTTAAGCTTCAGGCTTTCACCACAGACCCTTGCTGCCGCCTGCTCCCTCTTTACGCGCCCAATAATTCCGGATAACGCTTGCCACCTACACGTATTACCGCATTGCTGGCACGTAGTTAGCCGTGGCTTTCTAATAAAGTACCGTCACTCGGCTACCATTTCCTGTAGCCGCCGTTCTTCGCGCGCAACAGAGTTTACAATCCGAAAACCTTCTTCCTTCACGCGGCGTTGCTCGGTCAGGGTTTCCCCATTGCCGAAAATTCCTACTGCCACCCTCCCGTAG
+
%&$,)%'(&*./,-*41('/4.03:627-,((%$$%$()&**%%'.,-,220(-*.2%'(()$''/-04201*)+*,((*67932)&)50+-64823;5(,--25978/;:3,413394-6+.3*)+''%'),,+./3276973.2//051744:96/22-5.0:8-451%'1711256600,,',(*+--/786;73()(*&)+'0-28+1223,-.*()+)//0<889<476878:99974//,*--22:13--033'5.''()//4531324.,+(--/%()-5*)*+/://3,-52,../,..145*5512213&)0;3')-+*,-0;45;5133612+,--/-27661:*+15)''(($),,,,&&'+02-+/155460,5:2/25001018<60/1()%&&78,&&'(+*/,1)+%(/,*--+1//2014886222+,.-389*2)))3-,-2-3.2:76996653/)'*&/+4/--023649:)+71;5//0/2/0/)),,-/-+$(++02.-**+3341577:362;16*/&'.8/0:/5655454(.-02+,-.136769;96655-01+-4,/1,''((%(),).*%%(*0152/1-.),,-849<:79839-129541202/<:93/1-1.&)(+-,%))..3.1281.)*.')21769664;93+4,;,7.33.-2.1+,3.'))''&&'*()016(%(+'().-110105/2./01++&(&*+.00-.32-.1716)6*.&++('.(&&')/9896;:/-////78;796134-465744442:2150*.7-/*896-'*,,2;20,;9566+&#&(//96-&&'''%&.330..&)%)$))*.-05<*',+/30288/+4.(458742,*,,.-86,'(592230225446)0(/..*)+,/234/0-18331$(*.'))765466-+34;:0)'&&)*&&''))30..,1180%-/10(+55260*%&,&*)*09:4/7/102698;<311,20))./82+-./+.0+1-.96:<726656672-,/),2;34;/+*()(&')0-35+'$')(+137.%)')+435-++0,0..'',)&**/,,63&,)+6667&+/+0+*'(+.)6<7/42332.28.4;89/*&&&%''('(+(1+(*()96,/-610-&(154485;58;:638/*++.%/23/<--,2-:.8&*55,;44:9/*18127+/./,.815-.2/*)(%*.,)97*'*(3
@c5dd3f6d-952b-42c2-be60-d02bbbe87283 ch=210 read=46139 start_time=2019-12-13T02:18:15Z barcode=BC01 runid=2c9cf7bc05858273f10e7d7ec552fc0bd742dc3e
TCGGTATTGCTTCGTTCCGAGTTCGCATCTAATTGCACTGTAGGAGTGCTGAAGAAGTTTAATCCCAGTGTCTTTTCGCCCATTGCTTCACTTGCCTGTCGCTCTATCTTCCCGGTTCCTTGTTACGACTTCACCCCAGTCATGAATCACAAAGTGGTAAGCGCTCTCCCGAAGGTTAAGCTACCTACGCTAACAGCCCACTCCTTGGTGCTTGTGACGGGCGGTGTGTACAAGGCCAGGAACGCGTATTCACCGTGCATTCTGATCCACGATTACTAGCGATTCCGACTTCATGGAGTCAGGTTTGCAGGCCAATCGGACTACGACGCACTTTATGAGGTCGCTTGCTCTCGCGAGGTCGCTTCTCTTTATGCGCCATTGTAGCACGTGTGTAGCCCTGGTCGTAAGGGTATGATGACTTGACGTCATCCCCACCTTCCTCCAGTTTATCATGGCAGTCTCCTTTGAGTTTGGTTCGGCCGGACCGCTGGCAACAAAGGATAAGGGTTGCGCTCGTTGCGGGACTTAACCCAACATTTCACAACACAGGCTGACGACAGCCATGCAGCACCTGTCCTCACGGTTCCCGAAGGCACATTCATCTCTGAAAACTTCCGTGGATGTCAAGACCAGGTAAAGGTTCTTCGCGTTGCATCGAATTAAACCCATGCTCCACCGCTTGTGCAGGCCCCGTCGAATTCATTTGAGTTTAACCTTGCGGCCAGTACTCCCCAGGCAGTCGACTTAACGCGTTAGCTCCGGAAGCCACGCCTCGGGGCACAACCTCAAGTCGACGCTTCGTTTACGGCGTGGACTACCAGGGTATCTAATCTGTTTGCTCCCCGCTTTCGCACCTGAGCGTCAGTCTTCGTCCAGGGGCCGCCTTTATACCAATTCCTCAGATCTCTACGCATTTCACCGCTACGCACGGGTTCTACCCCCCCTCTACGAGACTCAAGCTTTGCGAGTATCAGATACAGTTCCCAGGTTGACCCGGGGTTTCACATCTGACTTAACAAACCGCCTGCGTGCGCTTTACGCCCAGTAATTCCGATTAACGCTTGCACCCTCCATTACCGCGGCTGCTGGCGCAGGTTAGCCAGTGCTTCTTCTGCGGGTAACGTCAATGAGCAAAGGTATTAACTTTACTCCCTTCCTCCCGCTGAAATTGCTTTAACCGAAGGCCTTCCTCCTTACACGCGGCATGGCTGCATCGGGCTTGCGCCCATTGTGCAATATTCCCCACTGCTGCCTCCCGTAG
+
#$+'((*,&*,4.-/80)(&),0'$)$'&'+(5(()')*($#,&$&)***+/+&*''(+&(''()%&')&)(-1-)))**'#((&$&&%#&*0-291593/+,,+-;9:4;3*366990-8+1/$(+*-171,1(('*)095552840/./6/+-/7/1+**)/./+22/+.4+200*,*--24/'&'%&.$$&'&17*'))6*0*+*-)&(''(+,54;978987502/18:437-%-+)++//.77710/7/--))*2:722271+)*,43822.///./1912,(,6,6*3*-$'*+'*210.%%%)+*,*1/64:5,%&')(1++&*.1.-1/*501/*++,'+,../%&**(+1502464772:6../189;308,,,01/03567433258701/,)(+,0-.)%'-,/.-*('%)+98891-1./+%(*),03-,()+.8/*))'('.-%43457*+70/0200+()*-,+31506+-(&.0.5-/(-6<,7.7+6-+/2-:46,11326627)987.2--(,(&+224183/%&+)**2**8656440,-+''(((')),-/993334&),,..977;62-+,,/.))*'-++,-0+**+02.*109:767<<;812/6.57<32500:(-.6;346/-'*0922158,$)))/-)(+)(),24570181.5.,/4.&*(--*(,-1%-*080+,64110494,5-,4.('/&$$$%)('()'($$,(*%0.,)%(('-)(&'&'&'(,-..10-/'*)(*''&'%%,5/,-+2**$*.*2,8873-(&%'(*7<;05-4/0/7:88667:081-0166747220107)(,-3;/-'*)454.-*.4156474450.//3187822,265,+0*.+)2(&&$('*+-+*'(+,,/22266+43437<:6-7/,.5/.&*(+(*#0(&((+01331/12314336546852'(%'&%('()+-45./.*%)(*,:8:,++*+/.&2/('))*-8)0*)*10.-,+..0/2141-0%,*.0/-'())*/+++22166-+-1360).+,/:0;10/3:+.01:400.)-,,4<67697898704-')')+-2//2;179.0080:<942)-26019:89:7862+5339*($&%%%*',255-.+19-/75$%*0-*-2(&%#&$#%''&'$,(%')++152617)-%0'(()+,-192112:3202120,9861-)*).2*$(*)-014855624/-+)*,,..438-61*+.,*
@d2b5fb5c-8888-437b-a6a4-9daea4003a93 ch=63 read=84094 start_time=2019-12-13T02:18:15Z barcode=BC01 runid=2c9cf7bc05858273f10e7d7ec552fc0bd742dc3e
CTCCTACAGGAGGCAGCAGTGGGAATATTGCACAATGGGGGGGAAGCCCTGATGCAGCAGCGCCGCGGCGTAGTGATAGAAGGTTTTCAGATCGTAAAGCTCTGTCTTTAGGGAGGAATAATGACGGTACAGGAGGAAGCCGCGGCTAACTTCGTGCCAGCAGCCGCGGTAATACGTAGGTGGCAGCGTTATCCAGATTTACTGGGCGTAAAGGGGCGTAGGCGGATGATTAGAGTGGGATGTGAAATGCCAGGCTCCAGCTTGGGTGCTGCATTCCAAACTGGTTATCCTAGAGTGCAGAGGAGAGTGGAATTCTAGTGTAGCGGTGAAATGCGTAAAGGTGGGAAGAACGCGGAAGTGGCGAGAGCGACTCTCTGGACTGTAACTGACGCTGAGGCTCGAAAGCGTAGGAGCAAACAAGTTAGATACCTGGTAGTCCACGCAATAAACGATGAATGCCGCAGTAGGGGTTTCAGCACCTCCGATGCCGCCGCTAACGCATTAAGTATTCCGCCTGGGAGTACGGTCGCAAGATTAAAACTCAAAGGAATTGACGGGGACGCACAAGTAGCCCGGAGCATGTGGACAATTCAAACAACTGAAAGAACCTTACCTTGACATCCTTGCTCTTAATCGAAATCCATACAGGGACAAGGTGACAGGTGGTGCATGGTTGTGCGTCAGCTCGTGTCGTAGATGTTGGGTTAAGTCCGCAACGAGCGCAACCCTTATCCTTCATTTGCCAGCGGTCCGGCCGGGAGCACAAAGGAGACTGCCAGTGATAAACTGGAGGAAGGTGAGGACGGCGTCAAGTCATCATGGCCACCACGACCAGGGCTACATTGCTACAATGGCATACAAAGGAAGCGACCTCGAGAGCAAGCGGACCTCATAAAGTGCATCCGTAGTCCGGATTAGGTCACCAACTCGACTCCATGAAGTGGAATCGCTGAAGCCAATCGTGGATCAGAATGCCACGGTGAATACGTTCAGGCCTTGTACCGCATCACACCATGGGAGTGGGTTGCAAAAGAAGTAGGTAGCTTAACCTTCGGGAGGCGCTTACCCACTTTGTGATTCATGACTGGGGTGAAGTCGTAACAAGGTAACCGG
+
-./*),/+46++0,,463574:1).,(2/,-,-0;21:886,&+-(38,-.16630/+,%($,(%$(')+0'(*-++''-1+,-78//',-03+.082)+./5(6.171,.2+(+'+()%#%''-'/1*/((*(0(..,02*,0142..'%%(',-04-17232605393/7///422/*--71%..)-++-7,')%7/)&,)*099938<+/2+*,-537784('(++610'')(-7367-.+,./,)*,+29819'*&).*(78679:76079-,02355908//-9)*,()**,-)))))('%&%%))&2*6+,-1-')+++2.0,67..7315-'''&%(+(&%(%&$*&'%&'''+)()&'),/02124036:57642/.,++)+()'//41/05'*,*'*(('+()+,86(0/)(***&+)169-.54+344900*'&'+/2.+*)++2:/+*'$'$(%&.32/-7..('*'+&*00-+.+788;;97668445*3(.((*13396.2:0.-)&%%%*0726.0*0(*///9:-88955-0-//41434,/70&''((/-.++*,-+(.+)*+.2.+,*)*,23;6,)'&()+$&+-'**2,,+&%&%%&''-0.1'$$#%%%,*,-14'&'(%/*$&%&$,30///3*2-/04-/11176.3788857/+&&(./2678:985750.&)0454:.4224+2*.42$*'(-')).-**'('%%)*+6.*/&%*,&&/*./11:7605255.82)'*'-+8/-1,..389920..-026<2::88.))++++%%$*)'$'&*..0*'),/310'**+++&+,%'*01:7936)'&%$%$&'(%%'*)&(&%*),39*'&')++0/68--)(()()/1'0+4.0434-,25/,//1),*()+(&&%)2-.9-.'/*,'*(('/.-*&+,/5-./1+&'(*3745+)*''&%$$0(-.466//.1,,-525:/,-0730286691,()#).-0/0',)*&%'#(*),,.,37+/*'&*,2127-1196*%)*'+)(%((&'()1.-1,0+*.'%+3,0324.09+$)--+*-,+3/64533640123)&((&&)*/5902)-,23:77-8
@e66eaeae-f109-4b99-9943-0fec5b9a9934 ch=274 read=49218 start_time=2019-12-13T02:18:15Z barcode=BC01 runid=2c9cf7bc05858273f10e7d7ec552fc0bd742dc3e
CCGGTTACCTTGTTCGACTTCACCCCAGTCGCGAATCACAAGTGGTAAGCGCCCTCCCGAAGGTTAAGCTACCTACGCTGGCACGCAGCCCACTCCCATGGTGTGACGGGCGGTTGTTACAGGCCGGGAACGTATTCACCGTGGCATTCTGATCACGATTACTAGCGATTCCGGCTTCATGGAGTCGAGTTACCGGGCATCAATCCGGACTACGACGCACTTTATGAGGTCCGCTTGCTCTCGCGAGGTCGCTTCTCTTTGGCCATGCGCGGTAGCACGTGTAGCCAGCCCTGGTCGTAAGGGCCGTGATGACTTGACGTCATCCCCACCTTCCTCCAGTTTATCACTAGCCTCCTTTGAGTTCCAGCCGGACCGCTGGCAACAAAGGATAAGGTTGCGCTCGTTGCGGGACTTAACAACATTTCACAACACGAGCTGACGACAGCCATGCAGCACCTGTCTCACGGTTCCCGAAGGCACATTCTCATCTCCTGAAAGCTTCCGTGGATGTCAAGACAAGGTAGGTTCTTCGCGGTGCATCAGGTTAAACCACATGCTCCACCGCTGGCCGGGCCCCGTCAATTCATTCGAGTTTTAACCTTGCGGCCGTACTCCCCCCAGGCGGTCGACTTAACGTTAGCTCCGGAAGCCACGCCTCAGGGCACAACCTCAAGTCGGCATCGTTTTGGCGTGGACTACCAGGGTATCTAATCCTGATGTTTGCTCCCCACGCTTTCGCACCTGAGCGTCAGTCTTCGTCCAGAGGGGCCGCCTTCGCCACCCGGTATTCCTCTCCAGATCTCTACGCATTTCACCACTACACCTGGATTCACCCCTCTACGAGATCAAACGCCCGGTATCGATGCGGTTCTGGGTTGAGTTTCATCTGATAACAAACCGCCTGCGTGCGCTTTACGCCAGTAATTTCGATTAACGCTTGCACCCTCCGTATTACCGCGGCTGCTGTGGCACGGGTTAGCCGGTCTGCTTCTTCTGCGGGTAACGTCAATGAGCAAAGGTATTAACTACTCCTTCCTCCCCGCTGAAGTACTTTACAACCCGAAGGCCTTCTTCATACACGCGGCATGAAGCTTGCATCAGACTTGCGCCATTGATGCAATATTCCCCACTGCTGCCTCCCGTAGAACCAATATCAACACCAACAGAAGGTTAACACAAGACACCGACCAAGCACCAAGCTGGCGCCAGCCAATACGTAAAAAAAAGA
+
480*5/+0+3+'/+''),4;70:98/,015('''+*+(*12+.01089///06//-56..5/.0.6*)(*+.51)+$&('**(*',,&27,',-/95*.124873154:83*+.)&(&%'(+4.6-9568649/5.,,516/50..5;8.---.+,/,5,(+3225679/6')%*5-8,/.,$&&*%%215-0*9863,,.(:-:*1/7773174412'-/59565,4+,-**+/0''*')0*+*(,*,,/0800/,.6/*,-,017:61&&+%'',-,,++$&%$&(/7)*8;;9)7'$--*(-01,,))(*,--/369996234*+-430.1--)*,2;,-/;41/*&&))+0172265963.&+/..3-*,-.0:;;9199;1+3.32+,-,(*,111611200/;563/,.)()3,4.93--227513/1210//05.8226935-1/1//241777+,'(/8:82)((*,*0-,-..9856476.5''(..,$(*3+500490002:033763-(**(.13;9984&*%'))*046'(0+50;757/./205348/06*+)+--0.232:85.463*76977;72//3:;-494/5/+-61952,+,-*/;66*.2510421350/121---5-6653002,5++2-,35:66,0:5+*+,703/0(4+142&4244173-'',,-.:;556467042/.-055270.*+'&**-4-/0.09:0.32.57.-34/6;62101154)10/142319**-&+*0)-)*/3.4,+.3('(&%#*+1345..+/,,-15577211.138;7102,*,/+.-17653*,6,+184/+2678431)'./6.0.3('),,08*,39572:59-&',(/'''&+8+,,*,1-*)+5/8;:6+).)%))(/+.-0285+2036*,/.)/0*+--.0,1./-7.--22;3314'.),--4-+((+&+,+-,&(&%$*+43/0,+.-696-*&',**05/289/2-*,3513031.+,+*-9++,*((1,8.101085+8853199**76,3-*+*'+*'&(-+/5.*-'3+7949318211*/)///31,**)))$&&&''),2(+'*,1/0.76((2,,,,(+5023-99:-*(&%(*,-5-24(*746411'1,0+/472731614/+-00105090.+*.2)--$++(&$%*(%&#$&+-,/,((('+,,&+*0++$*%%''&//**'#%
@38023a8a-bb8d-4da2-ac51-911956102ccb ch=58 read=64345 start_time=2019-12-13T02:18:15Z barcode=BC01 runid=2c9cf7bc05858273f10e7d7ec552fc0bd742dc3e
CTCCTGCAGAGGAGCGGTAGAATATTGCACGGCAGAGCAAGCCTGGTGCAAAATAATGCCGCGTATGAAGAAGGCCTTCGGGTTGTAAAATTACTTTCAGCGGGAGGAAGGAATTAAGTTAATACCTTTGCTCGTGAGCGTTACCCGCGAAGAACACTCCGTGCCAGCAGCCGCGGTAATACGGAGGTGCAAAAGCGTTAATCGGAATTACTGGGCAAAGCGCACGGGCAGTTTATTAAGTCAGATCTTAATCCCGGGCTCAACCTGGAACTGCATCTGATACTGGCAAACGGAGTCTCGTAGAGGGGTAGAATTCCAGGTGTAGCGGTGAAATGCGTAAGTGGAGAGGAATACCGGTGGCGAAGGCGCTGGACGAACTTGACGCTCAGGTGCAGCAATGGGGAGCAAAGCAGTTAGATGCCTGGTAGTCCACGCCGTAAACGATGTCGACTTGGAGGTTTGCTGTGCTACATGAGGCGTGGCACCGGAGCTAACGCGTTAAGTCAAACCGCCTGGAAGTACAGCCGCAGAGTTCGAAACTCGATAAGATTGACAGGGCCCGCACAAGCAGTGGAGCATAATGGTTAATTCGATGCTTGCGCGAAAGACGCACCTAGATCTTCAGCATCACGAGTTTTCAGAGATGAGAATGTGCCTTTGGGAACCGTGAGACAGGTACTGCATGGCTGTCGTCAGCTCATTTGTGAAATGTTAGGTTAAGTCCACGCGGTACAACCCTTATCCTTTGTTGCCAGCGGTCCGGCCGGGAACTCAAAGGGGCACCCAGTGATAAACTGGAGGAAGGTGGGGATGACGTCAAGTCATCATGGCCCCTTGACGAAGGGCTACACGTGCTTACAATGGCATACAAAGCGACATCGCGAGTGAATCGCAAAGTGCGTCGTAGTCCAGTTAAGGTCAAACTCCGCCAAGTCGGAATCGCTAAAGTAATCGTGGATCTAGAATGCCACGGTGAATACGTTCCGGGCCTTGTACACACCGCCGTCACACCATGCGCAGGTGGGTTACCGAAAGTAGGTAACTTAACCTTCAGGAGGGCGCTTACCACTTTGTGATTCATGACTGGGGTGAAGTCATAACAAGAGTAACCGG
+
)150-(/'+%&%&$&(0)$'())')+%%$%'''&')$(.2'-1-,&,%''+-(%'*+).*&%%&#%&(+%())0-4/80-10*6$*',)%'&'&()0-'()'-,'*-,*-)%%'#'&))3,6/162770.1/1-,)(&(,*1(.,'&(*,*+''&%'123(2*-42*21.3.$(%))//--10,,'(%%%(,+*&*,+5,7-6),-*..,/20*&%'+(**+)&(&)0,/68;0*/,2/239*)*($($'&'.3..45//012585792622011458220--)1**59-0.+)(,,0024/1&-,.'(1'5)8,9+-,.,1..//3622+28-(3/331-/,6/+'((,..584361+(&(*+('%$$$'(-,().-/.-)*&+,-/2../*(('%&-&)&'%%*,2+&($*..&&-+$*0(*98328863435;656;91000(+,/1)(&0)--..0*%'+)1%)'')(),&-//)'&%%'+1+/*)-+-*))/.222&%'%')-2614:20/')%+)*'-5-12/%'&,,%$+*&'%%%+()(&*2/1-4)--2+6-*,,,.4.0(2363,,)*+*--0119)52;20.*'%%#$&'(*+-''+,%+)+-+&'&)'&&%$%(()*'''&))-8.1+**+-,--(-6/0741**($%+)-*33*(&)*,.+//0'.,).%%&((,)044362,+++'66+,634:82304&034840./1+%($%%&%$((&,/.+2-/0))1**1:45:7656;71+203507:/9718+9--,'$'&,,)&,+)*,3/'++98+,/.,.-,.65*3557987-2/*.3899333.960)*0.27''()+,'&%&#%&'/(%##$$$'(&&$#%#)))$*+00#&/(+'(%(*(,*)&())**+/3331*1'*-+)$)+*%$,$%%&'-**0*(/0.&'()%1+20/,,--))((.4234::;5..&%(.20030-/1/.,+,(%()*57'*554,/,(*,,-0/4:05,'(++368:3/+'$&$'%''1)39*,0(++*&'),+*+&()(3+,(*20-11*-1.0*--2-3:24.81*,000/..,..-+*,,''(),*+,(.%''&'%$'(06;:,)
@d4113e18-876a-4d4f-a8fd-177554c7a760 ch=291 read=82963 start_time=2019-12-13T02:18:15Z barcode=BC01 runid=2c9cf7bc05858273f10e7d7ec552fc0bd742dc3e
CAGCAGTGGGAATATTGCACAATGTGGAAACAAGCCTGATGCAGCCATGCCGCGTGTATGAAGAGGCCCAACTGGGTCAGCATGGTACTTTCAGCGGGGAAGGGAATTAAAGTTAATACCTTTGCTCGTGGCGTTACCCATCAGAAAATACCGGCTAACTCCGTGCCAGCAGCCATGTCTGGAGGTGCAAGCGTTATCAGGTGCACTGGGCGTACAAAGCGCACGCAGGCAGTTTATTAAGTCAGATGTGAAATCCCCGGGCTCAACCTGGGAGACTGCATCTGATGCACACTGGCAAGCAGGTCTCGTGGGGGGGGGGTAGAATTCCAGATGTGGTGAAGTAGAGATCTGGAGGCTGGTGGCGGCCCTGGACGAGACTGACTGGGTAAAGCGTGGAGACAAACAGGATTAGATACCTGACGTCACGCCGTAAACGATCGACTTGGGTTGTGCACCAGGGCGTGGCTTCCCGGAGCTAACGCGTTAAGTCGACCGCCTGGGAGATACAGCCCTGGAGTTAAAACTCAAGGCCAGGTGTGAGGGGCCCACTTTGAAGCGGTGGAGGCATGGTTTAATTCTGAGTGGCCTTGAGAACCTTACCAGTCTTGACATCACGGAAGTTTTCAAGGAGATGAAGATGGCCAGCCCCAGACAGAACAGGTCTGTAGCTGTCGTCAGCTCATGTTGTGAAATGTTGGGTTAAGTCCCACCAGCAGAGCCTCGGCCTGTCGCCTGTTACCAGCGGTCAGGCGGGAACTCAGGGGCTGTGGTAAAATATAAGCTGGAAGGTGGGGATGACATTAAGCCATCCTTGGCCCACCCACGACCAGGGCTACACACGTGCTACAGTAACATGCAAAGAAGCGCTGCTGACACTCGCGAGAGGCAAGCGGACCTCATAAGGTGCATCATGGTGGGATTGGAGTCATCGACTCCATGAAGTCGGAATCCTTTAGTAATCGTGGATCAGAATGCGAATACGTTCTCCCAGGCCTTGCTTACACCGCCATCCACACCATGGGAGTGGGTTGCAAAAGGAAGTAGGTAAGCAACCTTCGGGAGGGCGCTTACCACTTTGCTTGTGATTCGCGGCTGAGGTAGAAGTCGTAACTAAGGTAACCGG
+
-))-,/3-3)+''&'*+**,6:1,'*'))%)21./:10./,++%/+4(%*'%-)**+*/.0-*)-0+)&($&')*$%&%#$$#&*))*-1.-&*((+,(')./()-+,/2.(+0-0.+0/6:/.:98..,--&+.()1,%&')(,*)*$)-.))..-+**.1'3'++**+*.)(%&$$$#),*/*(*-02/2-4..(*&((+&(+/06631(/*-26/,,.1-.(/),24(5682&(+&)&)3(21:6/('++.-03/%0721.-*1-1(63,+-4510/-++)+.44/0*-),**.*&'$*-((&%&+),..10465/.,*/+4+:+(*&*+,,.+*%(%)%&'*-3878,))&%#'&#('&((('('+21/(*(()$&%'&&(&$'(&&'*,,.&$&,(./3167,.-)+17&3+')$&%&)(*+03(/,22*)(($,+3/4,/((-)))*&,'%0874.-16224+0**,(*-//*-))'/,5,/300*2:/7:838-*&'('/-.,4&&((%(6:1;<9510-+&%&$#)&,'*'',547*:-('+)&$&%',*/079-24/(+.+.6:541-)($&%(&&'$$$&-*+00.+*%*+(+./++,(/6--**).(+*+.*(''.(*')-0,1+)-2'&&(((,-($$''(((%)+-+1,&&%&%*,,+,))/0)..-'#'(/2./+*'+(..80.()0/1-.53+&)%''-))''*''%%$&&&%-+')'%%,,%-2,,--3/.&('%&.-*%,/0*)54++,&(&&)&*/*))'&&&&*(*)*---089321&$,'**'0$(4443')*/*55-$,,&%')*4+0)-*.-++%'&)'-)*''(*)*'%()+%-,0(&()''%$$%$%)-.&)&)$%%'*%((),8/2*105830(+''(%)%2%03,43,%%(*)0+++'(*,251//0574140*-)(&+%(&+)%$'((',)+(*(,261122$%%(&(%&,*'%'&+&(,20)/030.-($&%''&(''+.-/0''(-...,23.)%+),/19,,.71'(%'&$&'*'((,#((*+96:4*8.,37021545/37,+46+'$(((,22471#%(),.*)(&*((,,*,0+,-'))&)*2/0600-0
@441370c6-b814-4667-8d6e-110ee60aae8a ch=110 read=99012 start_time=2019-12-13T02:18:25Z barcode=BC01 runid=2c9cf7bc05858273f10e7d7ec552fc0bd742dc3e
CTCTGCAGGGGAGGCAGCAGTGGGAATATTGCACAATGGGCGCAAGCCTGATGCAGCCATGCCATGCCGAAGGCCTTCCGGGTTTGTAAAAGATACTTTCAGCGGGGATGAACTATTCTATAAGTGACGTTACCCGCAGAAGAAGCACCGGCCACTCATGCCAGCAGCCGCGGTAATACGGAGAAGTGCAAGCGTTAATCGGAATTGCACGGGCGTAAAGCGCAGGCGGTTTGTTAGAAGTCAGATGTAGAAATCGATAAACCTGGGAACTGCGAAATGCTGGCAGCGCGGAGTCTCGTAAGAGGGTAGAATTCCAGGTGTAGCGGTGAAATGCGTAGAGATCTGGAGATTACCGGTGGCGAAGGCAGCCCTGGACGGGCTGACGCTCGGAATGCAGCGTGGGGAGCAAACGGTTAGATGACGGTAGTCCACGCCGTAAACGTGTCGACTTGGAGGTTGTGCCCTTGGCGTGGCTTCCCGGAGCTAACGCGTTGATCGACCGCCGCAGGGGAATGCAGCCGCAAGGTTAAAACTCAAATGAATTGACGGGGGAGCCCGCACAGGCAGTGGAGTGCAGCACTTGAAGAACCTTACCTGGTCTTGACATCCACGGGAAGTTTTCAGAGATGAGGAGAATGTGCCTTCGGGAACCGTGAGACAGGTGCTGCATGGCTGTCGTCAGCTCGTGTTGTGAAATGTTGGGTTAAGTCCGCAACGAAGCGCCAACCCTTATCGCTGTTGCCAGCGGGTCCGGCCAGCTCAAAGGAGTGCCAGTGATAAACGGAGGTAGGATGACGTCGTCATGGCCCGCCGACCAGGGCTACACGTGCTACTGTGGCGCATACAAGAGAAGCGACCTCGCGAGAGCAAGCGGACCTCGCAAAAGTGCGTCGTAGTCCAGTTGGAGTCTGCAACTCGACTCCACGAAGTCCGGAATCGCTGGTAATCGTCAGAATGCCACGGTGAATGCGTTCCAGACGCACACACCGCCCGTCCTGGCGGTGGTTTGCAAAGAAGTGGTAGCTTAACTTCGGGAGGGCGCTTACCGTGATTCATGACTGGGGTGAAGTCGTAACAAGGTAACCGG
+
+),*(''(-.)&.++/24135(*(),+/1/***+07508852459)210120**)).3/.-.)$(&%$%(*+,*+''((&)/,:+.06;/)'./00252+(*+*+,)&%%'$$&%&&&%%&%'%+*(0022+/,&%'%&)(&+)%)*.)'%$$(,11%)(+.(.10151*)'('09212790+**)+6740034/;/;06(/+&,&$(''(.-,,.2:4))''%,-+)+.41)**&&'&'*.-25800(&*23,)$%%)3,122/'-+,*(%%#')(--0.3--&+,+,)*&'*2,-/,1*)(,/(**3'3)0,'(0601/+.-.**)/430148740../06751,*#%$$*,,0/./--,-+/**-553,/457.+(,*+,-/034'2%%)*0,---/260&*$*))&(*+0.,,4+*$%'+0+.122-0.09778<52.)+-69852524/342:15647-/,.**-6696624'&'.%&++-3/+('+&'(+,87:500,%&%-..'(')&/*132,0/1,6373<:629:5::867676677-;7/+'+/9.')&(((*,'44.)(%%&0,)0&('&'**&&'&''()-5.44642.*'&),/+$(%))()*+3:7-..,-/9201),')-/)2'+/046'9636795877766,53868857700900899)44(//44696492/,+,1+/4<73,-28122/0-//+4&&&'(,---.1:4363/-*+-/29023/00,+%%&)+0,2$((*059,.+&'$%(+&(*))-/6+*''%(''&*.*'&&(%**&'$%(*./81(+)+-5915410.((&')./27**$%)&+,/401%*-+(((&*%'%$$''(')))&'$(.,((+---(''$&)/3-(*13558/61328+&,*0..+,-.167++,-.2/323'$%()**+/*..3---)*-+)'./,00214))*+$-.%**,10075&+++.8'$-#(&%%,,..27101(%**&%&((-*.),,83+.19.').')(+'%('%$)&((,.)8/,-3./1263/02('(*,87123267699400/3/112402,+(''((*578-
@ee9d9807-de0f-4ce3-b46e-a104dbeb71b4 ch=385 read=32539 start_time=2019-12-13T02:18:20Z barcode=BC01 runid=2c9cf7bc05858273f10e7d7ec552fc0bd742dc3e
CTCCTACGGGGAGGCAGCAGTGGGGAATATTGCACAATGGGCGCAAGCCTGATGCAGCCATGCCGCGTGTATGAAGAAGGCCTTCCAGGTTGTAAGTACATTGCTTTTCAGCGGGGAGGAAGGTAAGTTAATACCTTTGCTCATTGACGTTACCCGCGGAAAAACACCGGCTTCGTGCCAGCAGCCGCGGTAATACGGAAGGTGCAAGCGTTAATCCAGGTACTGGGCGTAAAGCGCACGCAGAGCAGTTTGTTAAGTCAGATGTGGAATCCCCGGGCTCAACCTGGGAACTGCATCTGATACTGGCAAGCGAGTCTCGTAGAGGGGTAGAATTCCAGGTGTAGCGGTGAAATGCGCGTAGAGATCTGGAGGAATACCGATTGGCGAGCGGCCCCTGGACAGACGACATCAGGTGCGAAAGCGTGGGGAGCAAACAGGATTAGATACCTGGTAGTCCGCCGTAAACGATGTCGACTTGGGGTTGTGCCCTTGAGGCGTGGCTTCCAGGCTAACGCGTTAAGTCGACCGCCTGGGGAATACGGCCGCAAGGTTAAACTCAAATGAATTGACGGGGGCCCGCACAGAAGCGGTGGAGCATGTGGTTTTAATTCGATGCAACGCGAAGAACCTTACCTGGTCTTGGCATCACGGGAAGTTTTCAGAGATGAGAATGTGCCTTCGGGAACCGTGAGACAGGTGCTGCATGGCTGTCGTCAGCTCGTGTTGTGAAATGTTGGAGTTGCGTCCGCAGCGAACGCAGCCCTTATCGCTGTTGCCAGCGGTCCGGCCGGGAACTCAAGGCTGCCAGTGATAAACTGGAGGAAGGTGGGGATGACGTCAAGTCATCATGGCCCCGCCTGACCAGGGCTACACGTGCTAATGGCGCATGAAGAAGCGACCTCGCGAGCAAGCGGACCTCATAAAGTGCGTCGTAGGTCGGATTGGAGTCTGCAACTCGACTCCATGAAGTCGGAATCGCTAGTAATCGTGGATCAGAATGCACGGTGAATACGTTCCGGGCCTTGTACACACCGCCCGTCACACCATGGGAGTGGGTTGCAAAAAAAAAAAAAATTAGGTGAAAGCAACCTTCGGGAGGGCGCTTACACTTTGTGATTCATGACTGGGGTGAAGTCGTAACAAGGTAACCGG
+
-112+.2014.)+/+(**(540/5,*.,*-.*+243;649-,,/06/56555620-*+,,/(.1-./-*,+-.0.'*+,334+.2,$2359,--)()*+'-)#(.05.,+)'&).*&..*+(&$)*'+1,4../5185.055/:/.,+*1+*3:,*+%(-*)('&)24*2.-..(),52/+.--002242/+1++,14*'+,.12/-+,,.6.-*+'$($)'(&(*('*)-6.,-.6031400'))$,/24,4.8.12943231.,%+('-61)-69854(+.30366-301./.-.**+,,97291/*''&&)+--0.)%'&-46*+,+0-21/-,06432/-,,1+')40..--(++'$&)*/4588--3,557771)/,.--,-22&,+93)'/603$))+**+%-$))0,.-*03.+..1449,+*,3903102),1-./315;-/:33/,1*'*3/16520//0.3:94-2,0/.(,/)-23;516/0/748746/.+0'#+''*-5212-1/8/24.),0;99:3111'*).)+023+*,,+*.*0*,2(+224300.4.8.11.+67-87*+4281(+)))38331)++'))'+,3<<+877;823434859695584125*-+'093287.4*3)+,13**'-*%'&.;;54+*+./01.)-..0/..2-93/87078:92.%//31-547665414(-+-,34777,,-./9:78;754537064<23%)/,()+)3($&%&'(&,+&,$#$+/*322.&%/&)./8<200/5.3,,0,1-77/847:8*-,)**36.011155;,655:*)*)--006<<6796562+--0-154873452921)$%$%(009)575,*((&)*-,.(%'-(+*+,**%(-(*.*,//36364411,,4:*65:45432*,284054601317,')*/*0*5..,)**,')+4,--/((%(,,&'*+3+)**1/436312+---7222:9;424+)''*'+),-3459;:475582(+455.5---21..*-32.82/+0+.-754645.+*)+2102-..6931,//+-)%%&$%*(2)%(()&*+5266:8&3+)+2+/.101(*')/2,+3/11;157527736953-5.--5035861/)/)5:9970
@c67cd7cb-fc30-4e4f-ae8f-af33b6932533 ch=21 read=40446 start_time=2019-12-13T02:18:26Z barcode=BC01 runid=2c9cf7bc05858273f10e7d7ec552fc0bd742dc3e
TTCAGTGTACTTCGTTCCGGTTACGTATTGCTGGTGCTGGTTGGTCAGATGTCTTTGTGTTAACCTGCCCACTTTGTCGCTCTATCTTCCGGTTACCTTGTTACGACTTCACCCCAGTCGCTGGCCCTACCGTGGTTAGCTGCCTCATGCGGTTAGCGCACTACCTTCAGGTAAAACCAACTCCATGGTGTGACGGGCGGGTGTGTACAAGGCCGGGAACGTATTCACCGCGGCATGCTGATCCGCGATTACGCAATTCCAACCTTCATGCACTCGAGTTGCCGGAGTGCAATCCCGAACTGAGATGGCTTTTGGAGATTAGCTCACCTCGCGTGCTCGCTGCCCACTGTCACCACCATTGCTTAGCGTGTAGCCAGCCCAGCCCGTAGGGCCATGAGGAACTTGACGTCCCCACCTTCCTCTCGGCTTCGGCGGTCCCCTTAGAGTGCCTTCGTCGCAGCAGCTAAGGGCGAGGGGTTGCGCTCGTTGCGGGACTTAACCCAACATCTCACGTGACACGAGCCCCGGCGGCAGCCATGCAGCCTGTCTCTGCGCCGCAGAGTGGACCTATCTCTAAGGGTAACACAGGATGTCAGGGCTGGTAAAGGTTCTGCGCGTCGCTTCGAATTAAAACTGCGCTCCACCGCTGTTGCGGGCCCCAAATCAATTCCTTTGAGTTTTAATCTTTTACGACCATGCTCTAGACGGAATGTTTAATGCGTTAGCTGCGCCACCGAACAGTATACTGCCCGACGGCTAACATTCATCGTTTACGGCGTGGACTACCAGGGTATCTAATCCTGTTGCGCTTTTCGCACCTCAGCGTCAGTAATGGACCAGTGAGCCGCCTTCGCCGCTGTTGTTCCTCGAATATCTGCAATTTCACCTCTACACTCGGAACTCACTCGCCTCTTCCATACTCCAGATCGGCAGTATCAAGGCAGTTCCAGGAGTTGAGCCCTGGGATTTCACTGACTGATCGATCCCGCCTACGTTAGCTTTTGCGCCCAGTAATTCCGAAGACAACGCTGGCCTTCGTATTACCGCGGCTGCTGGCTGAAGTTAGCCGGGGCTTCTTCTCCGGATACCGTCATTATCTTCTCGGTGAAGAGCTTTTAACCCTGGTCCTTCATCACTCGCGCGGCATGGCTGGATCGAACGCGCCATTGTCAATATTCCCCGCTGCTTGCCTCCCGTAGAG
+
-"$$%)%*'+,2.10/-*'*7.')+-*/.,+*(+/%(&(,,/+*,.(*&**-((,),:6050407-&-&($(***&004642+*.07915-307*/.0.-40(**+-/-+*,37/+053&'&&'/71,,.6282180-+--.4:44(/(+(328%.,'+),/03746323:069706:-4--/5,-11-'%$%&&032,,,(&((*.189,:47/6-')(*210/-+/.264:5677:;22001,./.30%($$)3-67(3%)&)*0/225000/%')61,**/.(++-.20,0*%('&-$#'/-1784.7<5,3.,+))''*21((((+,/26787512202.)%('$+-.482/7,-2*%+&''2,,02**&%&&,+))11;90),,,,18,+*(*)/**0*125*01*,-,0:6:9600/..2,+,%,-5)54*+*&'&'')'*'%$$&%'))'($.+-***4-0891/&-,+(*4)/5446+3,''(/03-1.2+-.',)//00/1.0/)+.-&(*+03&('))52(*)$)+*-%((&-)()1231013376,/+())*08/,-')/.22//,+*)(-,0-0,4;8:8:86098779;769)/-2745-))*,0/-.4/,'''')0561'#$$&/00,(/)*)(&+('*',+254+(**++08781''-,-*-3;;/-7.*-+%$$%++47'*&,+..--0:0.,*-616*(/))2./.*)+..6568/17/2181%3&((102.56-,3340))(+&(21./273:3-,.0/0988742-2.,0.*//013/7001-+1)'($%,.1,0()+49/0(&&$,/+()***7::6-,(+&().1/43214030-**)'+*10*+-1+,09:974%2'*'40.),0.33341123/6/6222(++.&,+).+2.1/.+/,2*+,58.2*+((*+./*+*-.-.15+,+2.)+.7,,/18,**0.*19,+00&'&0))**/'))0*(&+.'%'%-*('((.-+')'&)*((*.212-)'),(+/364...,..6*2-(&&)),6:41+&&+.//-*%'())*.+()1.&46453735;5/3-3.5977:226/15),/8;858*8.0/*(&&%('&$)'27,,++%&*,2445802.,&(',,712060.-81.11*)'*)-07;./7()&,,.13/30-(#$&%()&*,.+03+-1.0*&
@6bf5ad6a-0714-4023-afc3-bec8feec358d ch=327 read=46465 start_time=2019-12-13T02:18:39Z barcode=BC01 runid=2c9cf7bc05858273f10e7d7ec552fc0bd742dc3e
TTGGTATGCTTCGTTCAGTTACGTATTGCTGTGAATTGCTGAAGAAAGTTGTCGGTGTGTCTTTGTGTTAACTGCTTGCCTGTCGCTCTATCTTCCGGTTACCTTGTTACGACTTCACCCCAGTCATGAATCACAAAGTGGTAAGCGCCCTCCCGAAAAGGTTAAGCTACCTTCCTTTTGCAACCCCTCCCATGGTGTGACGGGCGGTGTGTACGGGCGGAACGTATTCACCGTGGCATTCTGATCCGCGATTACTAGCGATTCCATTTCATGGAGTCAGTTGCAGACTCAATCAGGACTGACGCGCACTTTATGAGGTCGCTTGCTCTCGCGAGTCGCTTCTCTTTGTATGCGCCATTGTAGCACGTGTGTAGCCCTGGTCGTAAGAGGCCATGATGACTTGACGTCATCCCCACCTTCCTCAGTTTATCACTGGCAGTCTCGCTTTGAGTTCCCGGCCGGACCTGGCAGCAAAGGATGAGGGTTGCCTCGTTGCGGGACTTAATAACATTTCACAACACGAGCTGACGACAGCCATGCAGCACCTGTCTCACGGTTCCCGAGGCACATTCTCATCTCTACTGAAAACTTCCGTGGATGTCAAGACCAGGTAAAGGTTCTTCGCGTTGCATCGAATTAAACCGTGCTCCACCGCTTGTGCGGGCCCCGTCAATTCATTTGAGTTTTAACCTTGCGGCTGTGCCCGTACTCCCCAGGCGGTCGACTTCCAGGTATCCGGAAGCCACGCCTCAAAGGGCACAACCTCCAAGTCGACATCGTTTACAGCGTGGACTACCAGGGTATCTAATCCTGTTTGCTCCCCACGCTTTCGCACCTGAGCGTCAGTCTTCGTCAGGGGCCGCCTTCGCCGGTATTCCTCCAGATCTCTACGCATTTCACCGCTACACCTGGAATTCTACCCCTCTACGAGACTCAAACTTGCCAGTATCAGATGCAGTTCCCAGGTTGGGCGGGGATTTCATCTGACTTAACAAAACCGCCTGCGTGCGCTTTACGCCCAATGAGTTCCGATTAACGCTTACACCCTCCGTATTACCGCGGCTGCTGGCACGGAGTTAGCCGGTGCTTCTTCTGCGGGCCAGCGTCAATGAGCAGAGGGTAGTAACTTCTCCTTCCTCCCCGCTGAAAGTGCTTTACAACCCGAAGGCCTTCTTCATACACGCGGCGCTGGCTGCATCGAACTTGCGCCCATTGTGCAATATTTCACACTGCTGCCTCCGTAGG
+
$#)&'(+).29317;3(4-:,-,7123//02*+&$'%&(0060+/60/34003-8.--(04495./0250/,-&)*),24.166+,/096888;73321:.110:107/020348341794,.176753:86/3.76113::83.//081,2.**389,),/915,.*&'%&()*,5://487595((,83*9879764686;:86733-)&'+&,+&&,-4749849...;053500379./0/4.&)+(.,,.244632481/*.2(+564/),-1'/-500++314162-0)-.%&'-.426.4/12;-,-2.32,2*0+6/0/325*)*&,*,+.9.8775;9/+&$$)+.8748/()**&(-0366/*).,)'((236721*%-0-611/031-+)+)+/89::2;11-'-/-437*.)+-;0./39883:3,2653/$&1360016/5:*/+0*89762*---.&-49+2/73&*/,(,8+.*-6.40.//873+-*-(&*0.*,5),22223/2327773121041,36490,&+)),3)***.//56988..1)*)-,2445<765/2130.)*$&+.0-*-38:899;9:89982798<76;86;0,33;78;93765723336.-.-.2;-6+%)'().3148./,6+/,..1*173+%,0779<8.431--,5<<.171//.,,%)&($(%(+**6-/-1:9/0289/64320.,+''&(%%$'(*0/-4&.5*+*-37752))2/,-,0849/6),)*,06::69997<-,,%33349;9897:;79/(.03989:941443;/),-.894*1000;50**'1434446345,,,+.11113())5/;:9:<9<804'**///:432/***.10975)323.7;:668;30/-.,030/+/,5-77,993.//.-.//4456:+-).,5+03'()*/83355445679/2)*13426846*4//&23)+,++52330727-796(')(*221455581/194%3030(+(((+*1351.//2.-0/.10/0/48/062,0,,4.0:88/6-//./-)%&/)0$'3../:960)')*)56;982337-'#'$.,,2(5-//57/-*.,(('$-'(&)+((/6.9926.76/*56526),-$(*+,+--(.'((.-/.274;56:76743*211/3.'%(.(*+*1-0+(''')%&)/.:4-.5*)(,((('&)'($)%*(,,0-.24796889.
@ab05a7c5-9ca9-40a7-b06e-fa96214410f8 ch=119 read=160337 start_time=2019-12-13T02:18:49Z barcode=BC01 runid=2c9cf7bc05858273f10e7d7ec552fc0bd742dc3e
CCGGTTACCTTGTTGACTTCACCCCAGTCGCCAGATCACACAAGTGGTAAGCGCCCTCCCGAAAGTTAAACTACCTACTCCTTTGCAACCCCACTCCCATGGTGTGACGGGCGGTGTGGCACAAGGCCGGAACATCGTCACCGTGGCATTCTGATCCACGATTGCCTAGCGTTCCGACTTCATGGAGTCGAGTTGCAGACTCAATCCGGACTGACGCACTTTATGAGGTCGCTTGCTCTCGCGAGTCGCTTCTCTTTGGCAATGCGCCATTTGGCTGGCACGTGTGTAGCCCACCTGGTCGTAGGGCCATGATGACTTGACGTCATCCCCGCCTTCCTCAGTTTATCACTGGCAGTCTCCTTTGAGTTCCCGGCCGGACCGCTGGCAGCAAAGGATAAGGGGTTGCGCTCGTTGCGGGACAACAACATTTCACAACACGAGCTGACGAGCAACCGGCACCTGTCTCACAGTTCCCCGAAGGCACGATTATTCTCATCTCTGAAAACTTCCGTGGATGTCAGAGACCAGGTAAGGTTCTTCGCGTTGCATCAGATTAAACCACATGCTCCACCCGCTGTGCGGGCCCCGTCAATTCATTTGAGTTTTAACCTTGCGGCCAAGTACTCCCCAGGCAGTCGGCAACGCGTTGATTCAGCTTCCGGAAGCCGCGCCTCAAGACTGAAACCTCCAAGTCGGCATCGCGTTTACGGCGTGGACTACCAAATTATCTAATCCTGTTTGCTCCCCACGCTTTCGCACCTGAGCGTCGGTCTTCGTCCAGGGGCCGCCTTCGCCACCGGTATTCCTCAGATCTCTACGCATTTCCACCGCTTCACCGCAGATTCTGCCCCTCACTACAGAGACTCAAGCTTGCCAGTATCAGATGCAGTTCAGGTTGAGCCAGGGATTTCATCTGACTTAACAGGCGACCGCCTGCGTGCGCTTTTACGCCAGTAATTCCGATTAACGCTTACCCTCCGTATTACACCGCGGCTGTAACGGAGTTAGCCGGTCTGCTTCTTCTGCGCCGGAGGTAACGTCAATGAGCAAAGGTATTAACTTTACTCCTTCCTCCCCGCTGAAGTACTTTACAACCCGAAGGCCTTCTTCATACGCGGCATGGCTGCATCCGGGCTTGCGCCCATTGTACAATATTCCCCGCTGCTGCCTCCCGTAG
+
1+-+1-,3/32',())0021-30/(*,,,'*''',+,*++,.0,/2888/---47+-/,*()*'')2.7+00/31.*)),,.56-365:74,&('23,*./7541679356*0,)*))'%'-.50+7++*-((%($&)-),0.3.1../7410110+(**.31'0'')+,+1904-)/1700350,-.0-+1*901&&,*(*'/+1())$%$%$%'($)-58./1*-('*'&)&#$*(,.,+,&'&(./0625/56.'*&&&'$%#'++,4(&&%$+(,)-*)**+'))01(%%&$'*75$'&')85812//,+))((%')899817+)($*2262210+,-15,-.&)+,3.//88782.63011506&'&-1138365**'(%'%&))/'./641'+)1*.*((%(,/3/<./.87.)*%-).,5092/,..0/-.'')(+--0*%$'+$/))))+,103441012*,4-1/4-./8.7.))'#.%$-4/28898977/-.3.*+'--./5:66245*'()-99.1+,'#+%((67<4,1+-1-./35''/152<9;1---**++21-06.)*+)#')*.-//-)&*,,33;434;.--(9:;.,4+.-.++*,6+)'$%%**156,-274%440/&+*6***(**%$,&$&$'*2,,-+'+&**%)'*-+*)%(%/))*0,,/.0)0,+-05(44-/(()-5-*)2,,*3+(&$-()-*$&(+,,2()20000-0-*(+(3.+(&++,*./*'+)-1/056877)&&&&/../17&&.-/*,2//0--*'(*&**+-./0,.*()&%-*..+,+/-///90.*+01%)(*'&*'$%(+/,7-3%31-*)+'*+*,(*)+011442'+-4*.-)&,)--644521*00/1(+-/210319+/2*)-66//433-,'&%0,2+)&(%+,*')(&'))+)++,.13+.0(3)$$',6,8,+)*0115/%%%%&)-3114-0.6)((&(4--0)(%##%')&*%&/(%)0+(**&&#$%*38857-,%)'*)%''(+2..12-2--)--.1(.,..06/-)--*&*+/&&'-++,7,-*1./1.+)'$&('&),1/62++)0+645:44:4%%$&$%(&&&)*0/100110*(34438/1,6;,)4.))'+*-+.5350-*(+-((*$&)(-0(*844
@cfcd0b6a-8a6a-4654-995f-0b1c5a4e777a ch=433 read=70411 start_time=2019-12-13T02:18:56Z barcode=BC01 runid=2c9cf7bc05858273f10e7d7ec552fc0bd742dc3e
TGCTGTTGTGCTTCGTTCAGTTACGTATTGCTTGCTGGTGCTGAAGAAGAGTTGTCAGTGTCTTTGTGTTAACTTGCCTGTCATCCATCTTCCGGTTACCTTGTTGCGACTTCACCTGATCATGAATCACAAAGTGGTAAGCGCCCTCCCGAAGGTTAAAGCTACCCTACTTCTTTTGCAACCCCTCCCCATGGTGTGACGGGCGGTGTGTACAAGGCCGGGAACGTATTCACCGTGGCATTCACGATCCACGATTACTAGCGATTCCGACTTCATGGAGTCGGTTGCAGGCCTCAATCGGACTACGTCGCGCTTTATGAGTCCGCTTATCTCGCGAGTCGCTTCTCTTTGTATGCGCGCCATTTGTAGCACGTGTGTAGCCCTGGTCATTATGATGACTTGACGTCATCCCCACCTTCCTCGGTTGCATCACTGGCGATTCGCGAGTTCCCCGGCCGGACCGCTGGCAACAAAGGATAAAGGGGTTGCGCTCGTTGCGGAACAACCAGCATTTCACAACACGAGCTGACTGACGAAACCATGCAGCATACCATGTCCACGGTTCCCGAAGGCTTTATTCTCATCTCTGAAAACTTCCGTGGATGTCAAGACCAGGTAAGGTTCTTCGCGTTGCATCGGAATTAAACCATGCTCCACCGCTTGTGCGGGCCCCGATCAATTCATTTTGAGTTTTTAACCTTGCGGCCGTACTCCCCAGGCGGTCGACTTAACGCGTTGATGGCTCCGGAAGCCACGCCTCAAAGGGCACAACCTCCAGAAGTCGACATCGTTTACGGCGGCGTGGATTTACCAGGGTATCTAATCCCTGTTGCTCCCCACGCTTTCGCACCTGAGCGTCGGTCTTCGTCCAGGGGGCCGCCTTCGCCACCAGTATTCCTCAGATCTCTGCGCATTTCACCGCTACACCTGGAATTCTACCCCTCTACCCAGAGACTCAAGCTTTACCAGTATCAGATGCAGTTCCCAGGTTGAGCCCGAAGTTTCGCATCTGACAACAAACCACCTGCGTGCGCTTACGCCCAGTAATTCCGATTAACCTTGCACCCTCCAGTATTACCGCGGCTGCTGGCGCGGGTTAGCCGGTGCTTCTTCTGCGGGTAACGTCAATGAGCAAAGGTATTAACTGCTCCCTTCACTCGCTGAAATTGCGCAACCGAAGGTAGCCTGGCTTCATACGCGGCATGGCTGCATCAGGCTTGCGCATTGTTAATATTCCCCTGCGCGCCTCCCGAAG
+
$$$$#*(%++,*,),.1604-:++*-'))''(+++,,2.1/)+'(%+)%')*4.13&62365/:7-.0/+%$'&)*13242*('%(*+/9752/*+.(/16/,.-,/1)564.)*)%''.001+2++/&+*/**+-32.('()-0+(51*(),,.,105*+01/590./28<919;//408/;1((+125,-*'/'(,+,36-6'/5.,*,.1871.6-*-/2,.11+.+,*.0),'*'$)/-%&)//91*-+,-4-./02577;9:6/)1344673/&)*+(.(5/3+6-4-,-0:292877//-)(+).)*/,6-,+),)-/.,2,*,2'0.531102/13414417/((()++*.)+3339/,/,/.(+-03754///74,-864&3&($(*01/204/1366878/85/(356<8357-8/1)'',0+/0,+'*$*$#$%(&++/622+.4-(3.49623/.8322/53*+5,87:-,0.,282452222171%*+01++&&$%$*',5/**+,+-,0-1480.)(%($'#'(%+,484.--,&%&(-#%$)+'&)-24.81,(')'&&*+,(/2++10330/$',23+,-9/55788985411,+07<4353/,123;99;:87-7,++33:..+)-,3:712/()*/0)(1/,-/2-2-6*3,/75,)*)).3583*29;413149;801:3/3.+,&/17+,-1.255*,.39'53222-2/6.-&''$&'(+&0014)2-,2-.4'*+/6565;,1593(027665,.*%(('-/0//+/273::,/+.+(+*/472.16+*/9/46+,-50())(,5('(--*+-2861).*.1794/1/440-*686595:86271012)%-968,43.1605102945:/9989<76/2&'',,('&%'(,+/87216;)-0/0/642-'+'.73641;7-*+%%*((&%&$'(-/52'(-+('29(3512700242345538,*)2.//**0/8'&%$'*:-,%-+12220228887./+$*',-257710)-)&)&'%%'(-)/-+.)'%2)3+,'&&$(',3/,.-%%++-9-0)'(,.274331+*%*)+)*3,,.2121,-.9150-'(,097/299430.00042932%-(%'3*1'&,&++27&09/&((/$))),+'((&'#&)&,,((()*%$$()*))(.,75*'+'+/81136:6623456'67011.-**&*3+,0,/-/1,1+*+((*%&%'((+,(%''&
@28e1ba79-2cbb-47fd-b653-eb1140e1ca89 ch=63 read=84165 start_time=2019-12-13T02:18:56Z barcode=BC01 runid=2c9cf7bc05858273f10e7d7ec552fc0bd742dc3e
CCTTGGTACGACTTCACTAATCGCTGACCCTGCAGCCGGCCGCTGCCTCGCTTTGGTTAAGCTCCACGGACTTCGGGTATTGCCAACTCTCATGGCGTGACGGGCGGTGTGTATAAGACCCGGGAACGTATTCACCGCGACATTCTGATTCCGCGATTACTGGTAACCAGCTTCATGTAGGCGAGTTTCAGCCTACAATCCGAACTGAGACTGGTTTTAAAGTTTGTGGCTCCACCTCACGGTATTGCATCTCTGTACCAGCCATTTGTAGCACGGCCCTACACATAAGGGGCATGATGATTTGACATCATCCCCACCTTCCTCCTGGTTAGCCAGGACAGTCTCGCTAAGTCCTCAACTTAATGGTAGTAACTAACGACAAAGGGGTTGCGCTCGTTGGCAGGACTTAACTTAACATCTCGACACGAGCTGACGACAACCATGCACCACCTGTCACCTTGTCTGAGGTTTCCTCGATTAAGAGTAATGCAAAGGGATGTCAACAGTGTAGGTAAGGTTCGCGTTGCTTCGGAATTAAACCACATGCTCCGCTACTTGTGCGGGTCCCCGTCAATTCCTTTGAGGTTTTAATCTTGCGACCGTACTCCCCAGGCGGAATACTTAATGCGTTAGCGGCAGCACGGAGGTGTTGAAACCCCTAGTATTCATCGTTTTGCAGCGTGGACTACAGGGTATCTAATCCTGTTTGCTCCCCGCTTTCGAGCCTCAGCGTCAGTTACAGTCCAGAGAGTCGCCTTCGCCACTGGTGTTCTTCCTAATCTCGCATTTCACGCTACACTAGAATTCCACTCTCCTCTCCTGCACTCTAGATAACCAGTTTGAATGCAGCACCCAAGTTGAACCGGAATTATTTCATCCCTTAATCATCCGCCTACGCTCCCTTTACATGAGTAAATCCGGATAGCAGCGCTCGCCACCTACGTATTACCGCGGCTGCTGGCGCGTAGTTAGCCGTGGCTTCCTCCTTAGATTGCCGTCATTTATCTTCCCCAAAGACCAAGGCTTTACGATCCGAAAACCTTCATCCCCTCACGCGGCGTTGCTGCATCAGGGTTTCCCCAGTACCAATATTCCCCTGCTGCCTCCCGTAGGAG
+
'()()%)&(+/58:4,/%%),/01//'0-)&)/023.,+3/24801.,+&&%%%+*3-4)*+.-,$+),%%,00'+++()&%)'&&+,/+-',+834478:4:70-3(+.*))%(%+'62*2842302:97;40590/11228;9660797''&-+-3)&(&*(*&'*(&((,.,/'&%$&%+)+,2*')*..1,15;740.--.-.0444::.899*28..,9,)&'*./8907211.+1-,,42-,+.,211.55763.99-15)())')()-)/-/++-++./20))1144.,,-))-;/-.0%989-;55,(++..//1130+1(1-+//(,)&/325853/111*(*..--,+&&'.-1(0(),359567845.587,*//*32,,,--85/3'*(&285.7/+&'&%/*)*,*+..-/-0'%+)$'$()&,.%3.010.562163465*'+++//..$%&)*)2-26--*+3,2***+,/+,'&*/,*/5-1./.(*%&(,)+*,0*0-(*''#$'+,4,-,632'/(0,03,,0+')(*+,89250,.3034376;9..8:0+.468481)*2+-&,(+)-)002-2.,,0258&.(,,/%%%'1652/7/.()'&-,+)-+0-+(+*2*()**3*.(-.()+''+6/+1/(&&'**.:7)+151<9/(+(-02476+'&"'&+,'+'((&(-358/32</.1202))'*+;3.&&/75/10330490119332121+++-+*-/04897;8740//+0-*$(3)*.-)'-+)()*+..27)*+-(())-(,/*'))/2,/,/244687754320-*,+-+,,0+,&0./44<:3%6423-,---20/1.21&%+2&)*&%-&'1:761125*(//7277-;;-/:2023321:)21)$*)++(%(.060/+6.6.,',%#&'0-..7..12.--'-))'(/*34/-,-,,3/.+))*/,.6.,+/-,.583482*-/)-,%')*+),0./0162))//95859+24+*,9%*&+,-.63((**,/1--/521/3+**)*22.-/%),/'32.2.+(''*+/3+/360;/-05,*&1$&*+1,*--0-..-*,-*.5)1:0-318-,*
@cd22df53-b21c-4260-9594-8ed7f72523d1 ch=146 read=58598 start_time=2019-12-13T02:18:57Z barcode=BC01 runid=2c9cf7bc05858273f10e7d7ec552fc0bd742dc3e
CTCCTACGGGGAGGCAGTAAATTTTCGGCAATGGGAAACCCTGACCGAGCAACGCCGCGTGAAGGAAGAGGGGTTTTCGGATTGTAAACTTCTGTTATATAAAGGAAGAACGGCGGCCACAGGAAATGGTAGCCAGTGACGGTACTTTATTAGAAGCCACGGCTAACCACGTGCCAGCAGCCGCGGTATGCAATAGGTGGCAAGCGTTATCAGGTGTGGGCGTAAAAGAGGGAGCGGAAGGCGGCAGCAAGGGTCTGTGGTGAAGCCTGAAGCAACTTCAGTAAGCCATAGAAACCAGGCAGCTAGAGTGCAGGGAGAGGATCGCGGAATTCCATGTGTAGCGGTGAAATGCGTAGATATGGAGGGAACACCAGTGGCGAAGAGGCGACGATCTGGCCTGTGACTCAGTCGAAAGCGTGAGGGAGCAAATGGGATTAGATACCCTAGTAGTCCACGCCGTAAACGATGAGTACTAAGTGTTGGATGTCAAAGTTCAGTGCTGCAGTTAACGCAATAAGTACTCCGCACCCTGGTAGTACGTTCGCAGAGATGAAACTCAAAGGAATTGACGGGGGCCCGCACAGCGGTGGAGCATGTGGTTTAATTCGAAGCAACGCGAAGAACCTTACCAGGTCTTGACATACTCATAAAAGGCTCCAGAGATGGAGAGATAGCTATATGAGATTTACAGGTGGTGCATGGTTGTCGTCAGCTCGTGTGGATGTTGGGTTAAGTCCCGCAACGAGAGCGCAACCCTTATCGTTAGTTACCATCATTAAGTTGGGGACTCTAGCGAGACTGCCAGTAAAGCTGGGGAAGGCGGGGATGACGATCAAATCATCATGCCCCTTATGACCTGGGCTACACGTGCTACAATGGATGGTGCAGAGGAAGCGAAGCCGCGAGGTGAAGCAAAACCCATAAAACCATTCTCAGTTCAGTTGTAGTCTGCAACTCGACTACATGAAGTTGGAATCGCTATTAATCGCGAATCAGCGTAATAAAGATACGTTCTCGGGCCTTGTACACACCGCCGTCGCACACCACGAGTTGATAACACCCGAAGCGGTGGCCTAACCGCAAAGGAAGGAGCTGTATCTAAGGTGGGATTGATGATTGGGGTGAAGTCGTACAAGGTAACCGG
+
+/.,%')'48+()))&*.0(.'0:425<71;/.2)'/+-;+,.04:312678757<610.,.0/,-.((*03546/+5,4+6,+,:;61191:34.)%'*46+1,3115:8080,37322/.))-,+35/..6.&((+-70-*'(*.,(.()&.-&,0--.0--0,('%&*30541.1.-27/4,****3./$%(,401,+-1/7445101)**.+/.:8970:63)''(4+'*+/6-1,6/39610.,(07803222395.2.+/94+))'(%%&'')'-024*+566--193163*0++(((()&+...*,9)')(0815:398/1.20280/,)((&*+/542.80,,;65*+575626,-5-)1--4-)++03-((''-.42:::43552476-+*%')+&-,--4)*.5.00/-(*0*),/7855+42*,6.02878;++,03/450/%))4;77:963/%&)$(()45656983:4:4:78734))'.0)*1993330146462*.,2-/*')'*)3+'($*+()-)('))/06744-.'('%+30273246*/++-*.044364:<9..90*,,*,&*+548:010.1-(+23<:6979/*,)),7-7234694587/8/.:<64620+0+*,-*.11065292)0:61:,+)(*+186+*()*4-2../0-/..*'0*&(/02844472459280:...45/,,..9*)'%%')/,3.7<:6:77-,74,+32932)''&&').*25+*/+.4236(*0-,8<9//+/.3.-1/9:;,221..),,)**+,-,-3/00//(*01834.*2*22'694/99985/237:--.9:966%563+-5/1269:.1;61/-,*,)*/71).01)1*),-5.76*-)))(,*.')/),2*))+*1)+,/)//23/068251:::-738<779+4.40',+8-/-341,+,,1-.01.02..12/50-002,2.-.43.'*(3)0011.*4-+)&+-413/-3.*,34547:,-812*,+4...975435;398/,/&)(,+//,,*-*)*%%)-83&5((())))2-2350,,2980-.08.,,.-*-')+),-,/3116+83898.10&'./-9178:-)).)(.-.-/74,1+(',,11-
@2fd6e27e-1b13-41e9-ac70-11a77292a5d5 ch=453 read=92196 start_time=2019-12-13T02:19:04Z barcode=BC01 runid=2c9cf7bc05858273f10e7d7ec552fc0bd742dc3e
CCGGATTTACCCTGTGCGGCTTCACCCCAGTCGCGCGTCACCAAAGGCAAGCGCGCCTCCGAAGGTTCGGCTTCTTCACGCAGCCCACTCCCACGGTGGAGGCAGGCGCGGTGTGTGCAGGCCGGGAGCGTATTCACCATGGCATTCTGATCCACGATTACCTGAGTTCAGACTTCATGGGTCGAGTTGCAGACTCCAATCGGACTGACGCACTTTATGAGTCGCTTGCTCTCGCGAGGTCGCTTCTCTTTGTATGCGCCATTGTAACGTGTAGCCCTGGTCATGGGGCCATGATGACGACGTCATCCCCACCTTCCTCAGTTTATCTTTAGCAGTCTCCTTTGAGTTCCAGCCGGACCGCTGGCAGCAAAGGATAAGGTTGCCGCTCGTTGCAGGACTTAATAACATTTCTGGCTTACGAGCTGACGACAGCCATGCAGCACCTGTCTCACGGTTCCCGAAGGCACATTCATCTCTGAAAGAGCTTCCGTGGATGTCAAGACCAGGTAGGTTCTTCGCGTTGCATCGAATTAAACCACGCTCCACCGCTTGTGCGGCCCCGTCAATTCATTTGAGTTTTAACCTTGCGGCCACGTACTCCCCAGGCGGTCGACTTAACGCGTTAGCTCCGGAAGCCACGCCTCAAGGGCACAACCTCCAAGTCGACATCGTTTACGGCGTGGACTACCAGGGTATCTAATCTGTTGCTCCCCACGCTTCCGCACCTGAGCGTCAGTCTTCGTCAGGGCCGCCGCCACCGGTATTCCTCCAGATCTCTACGCATTTCACCGCTACACCTGGAATTCTACCCCTCTACGAGATCAAGCTTGCCAGTATCAGATGCAGTTCCCAGGTTGGCGGCCGGGGATTTCACATCTGACTTAACAAACCGCCTGCGTGCGCTTGCGCCCAGTAATTCCCGATTAACGCACCCTCCGTATTACCGCGGCTGCTGGCACGGAGTTAGCCGGTGCTTCTTCTGCGGAGTAACGTCAATGAGCAAGGTATTAACTTACTCCTTCACCTCCCCGCTGAAAGTACTTTACAACCCGAAGGCCTTCTTCGCCACGGTGGCTGCATCAGGCTTGCGCCCATTGTGCAATATTCCCCTGCTGCCTCCGTAAG
+
2.,.*+1*'.;10/-$&&(*/-.-11/*(),.-,)''(,%''--)(*()2(+,.*0711()/2+.,.$&$%%%%%&&$%#($%*(&%((*)*#&%'(&'$'(+&012(,.40-+&(%'%*..+(*0'',,0+-..'&'&'(-/-82-,++))/,-,,41*2*)'$&**($'01577,(*)&&+,+,--*+)/*.-6+7-09(1++%)+1,+((-2,,62))),(),-,,12/5/+)*'+/,+.:.3421:4),-/3878;:52-*)&)'(())-/7+-8;:7(5)+766:5001-,,+((+,-676259,,01393523,.0;2/.-,-$&%&%&&(,.01:411158/*)+/(5*;:<66,7++-&+00,-1.45*++.2140,.//*3*)+%26862402,16544:5,''%'%&'*&(,,-.-,-&,'%%'&($.+/011:340.-/(+0:9;710,*''/.+*+,./(+346.//5,')*-8:8:347;:9211/,++)-*07/3(5,<:9:722++($%)+0'-).*4;8:0,+$)+11.20,,-'+*)&*'58:24599:9;7457+,'++18-.()(((+,3873('&/)..0:<.-5653749783.4192::8181,,,5-1+,1-04232583/,+/++),1//,-+6,6-56700-+/162<-*+2-.*+.72.-.06/./)*.0413:47340<,--0:;**-,.221*,054:55.,.(()/0888<967+&,/*77527/15253010/2,,.**,+,041120.23763<0..908975/',3130.//1.1'460-+05-00.-)(&0**+3:-08311/++'*,)()()73++()120./,',)10-)).&460.---///--**,2.39<588467/-./012/+3+&*()+(($(,10812((+,4-3/))(+.0368/.-+5.1:796:5644.4*(%)*+'',7(-(*-62556:66:667:51(''(,*+,-,:00**+5-*3,+-./.('*$)'+1*44&()(014+),8604+&(',253.-.-00-)*0*2/46;87::0.,&&(%%&,*+66567'62113,1/3;1+1,*(#%%%))4.487)'))$%,2.48/,++)
@b9d8b109-5a51-4a5d-b8a9-cfb73a4cf7ac ch=390 read=50243 start_time=2019-12-13T02:19:03Z barcode=BC01 runid=2c9cf7bc05858273f10e7d7ec552fc0bd742dc3e
CCAGTTACCTTGTTACGGCTTCACCCCAGTCATGAATCACAAAGTGGTAAGCGCCCTCCCGAAGGTTAAGCTACCTGCTTCTTTTGCAACCCCTCCCATGGGGTGTGACGGGCGGGTGTGTACAAGGCCCGGGAACGGCGTGCCGTGGCATTCTGATCCACGATTACTAGCGATTCCGACTTCATGGAGTCGAGTTGCGGGCACTCAATCGGACTACGACGCGCTGGCGAGTCGCTTGCTCCTCGCGAAGTGCTTCTCTTTGTATGTATTGTAGCACGTGTGTAGCCCTGGTCGTAGGGGCCGCCGTGACTTGACGTGTCCCACCTTCCTCCAGTTTATCACTGGTCTCCTTTAGGTTCCCGGCTGGTTGCTGGCGCAGGATGGTTGCGCTCGTTGCGGGACTTAACCCAACGACATTTCACAACACGAGCTGACGACAGCCATGCAGCACCTGTCTCACAGTTCCCGAAGGCACCAATCCATCTCCTGGAAAGTTCTGTGGATGTCAAGACCGGGTAAGGTTCTTCGCGTTGCATGAATTAAACCGGCCTCCGCGCTTGTGCGGGCCCAAATCCTTCATTTTGAGTTTTAACCTTGCAGCCCGTACTCCCCAGGCGGTCGACTTAACGCGTTAGCTCCGGAAGCCACGCCTCAAGGCACAACCTCCAAGTCGACATCGTTTACGGCGTGGACTACCAGGGTATCTAATCCTGTTGCTCCCCACGCTTTCGCACCTGAGCGTCAGTCTTCGTCCAGGGGCCGCCTTCGCCACCGGTATTCCTCAGATCTCTACGCATTTCACTGCCACCTGGAATTCTACCCCTCTGCGAGACTCAAGCTTGCCGGTATCGGTCACGGTTCCCAGGTTGAGCCGAGAGGTTTCACATCTGACTTAACAAACCGCCTGCGTGCGCTTTACGCCCAGTAATTCCGATTAACGCTTGCGCCCTCCGTATTACCGCGGCTGCTGGCGCAGGTTAGCCGGTCTTCTTCTGCGGGTAACGTCAATGAGCAAAGGTGATGCTTTACTCCCTTCCTCCCGCTGAAAGTGCTTTACAACCCGAAGGCCTTCTTCATACACTTGGCATGGCTGCATCAGGCTTGCGCCCATTGTGCAATATTCCCCACTGCTTTCCGTAGGAG
+
8'%+/:.0526+2,++1+.267-120*+-86)-))345465;7227;949*-07::1*31*,4/.,1//,///22(%'(.*3;<2.6759771,+43.05/1+*-./+1)07421&(*22667:85296(28.01/,$$'.'1/-128434<9833110+..035346/21-%0,0++*.//-+45/*-.1+(-,2('&))*%+-.19460:5997577300+-0/,*(&)*,/009-321++.432/,,1277:53/.72*.3/.+(,-(&$(*+/0/12.-./70,.:;94+1&*14603--/('(%),*)(''*&,180-8:8;9720(+,1;../7',$'%'$&*-465%'+2117/++*%+%'$''()*))*(-50-&(,1,/''-+(--++-776.7-3),'&-11(&&(/,-..-1//,2.-),/0033+8426;4337-//./6554510..-0765.+++*+-031807.35*.605(*96064.2:56442%-//49242369',,,/4046;89<:79775/.(.)-1/32<:99&$&)'3*&(&*/,-/1537/26-&((*/-,35-621()'.46/&0)0+-///*2+90,**,*.**)-058(5121+,,208645,3,+*4,9*7+04-05233699:7540.(*0(48/6+)(*,231516787<.(+0.-0/5;433+./)05/,/45541460/,40(+*742+(*')/650,.%/,*-.,63+('&('&'++.2,,686.+,)*/(2+,.2*1168657520+1,.276*(*.04448<++&'$&*)&+-./.4*7,76%6930.0+'+&%--48652,.-3/2/&+-,10-)*$$'&766975*.8451.0/.'%(&(*-;44+.,13601,.-2.23406925:699993.+*/11-23041**+68292/-.51192/,3/,.%194236*/*---8<88293335-7,*(-%1'*6/0/7*44+.7149476768215:434305/.*/*38-+,*%)*$')12/14/;0/9;/,1;1-27737/-,%,-.3.+0*22))**/.388:89<:870*&&$$()*++2433//012-790582570;5'+0),(,/14554906+&*1*).1+*2)/5831(
@3ce1d8bb-c44a-4147-8928-e48015acd9b0 ch=134 read=42204 start_time=2019-12-13T02:19:15Z barcode=BC01 runid=2c9cf7bc05858273f10e7d7ec552fc0bd742dc3e
CGGTAGCGCTTTCGTTCAGTTACGTATTGCTGGTGCTGAAGAAAGTTGTCCGAACTGCTTTGTGTTATTTTCTTGCCTGTCATCTATCTTCCGGTTACCTTGTTACGACTTCACCCAGTCATGAATCACAAAGTGGTAAGCGCCCTCCCGAAGGTTAAGCTACCTACTTCTTTTTTTTTACCTTCCATGGTGTGGCGGGCGGTGTACAAGGCGGGGAACGTATTCACCGTGGCATTCTGATCGATTACTAGCGATTCCGACTTCATGGAGTCGAGTTGCAGACTCAATCCGGACTACGACACTTTATGAGGTCCGCTTGCTCTCGCGAGGTCGCTTCTCTTTGTATGCGCCATTGTAGCGTGTGTAGCCCTGGTCGTAAGGGCCATGATGACCGACGTCATCCCACCTTCCTCCAGTTTATCACTGGCAGTCTCCTTTGAGTTCCCGGCCGGACCGCTGGCAACAAAGGATAAGGTTGCGCGTTGCGGGACTTAACCCAACATTTCACAACACGAGCTGACGACAGCCATGCAGCACCTGTCTCACGGTTCCCGAGCGCATTCTCGTCTCTGAAAACTTCCGTGGATGTCAAGACCAGGTAAAGGTTCTTCGCGTTGCATCGAATTAAACCACATGCTCCACCGCTTGTGCGAATTACGTCAATTCATTTGAGTTTTAACCTTGCGGCCGTACTCCCAGGCGGTCGACTTAACGCGTTAATCGGAAGCCACGCCTCAAGGGCACAACCTCCAAGTCGACATCGTTTACGGCGTGGACTACCAGGGTATCTAATCCTGTTTGCTCCCCACGGCGCAACACCCTGACGTCAGTCTTCCGTCCAGGGGCCGCCTTCGCCACCAGTATTCCTCCAGATCTCTGCATTTCACCGCTACGCCTGGAATTCTGCCCCCTCTGCCCGAGACTCAAGCTTGCCAGTATCAGATGCAGTTCCCAGGTTGAGCCCGGGGATTTCACATCTGACTTAACAAGCCGCCTGCGTGCGCTTTACGCCCGGTAATTCCGATTAACGCGCACCCTCCGTATTACCGCGGCTGCTGGCGCGGAGTTAGCCGGTGCTTCTTCTGCGGAGGTAGCGTCAGGCAAAGGTAATTAACTGCTCCTTCCTCCCCGCTGAAAGTACTTTACAACCAGGCCTTCTTCATACGCGGCATGGCTGCATCGGGCTTGCGCCCATTGTGCAATATTCCCCACTGCTGCTTGCCTCCCGTAGGAG
+
"(&(#)'&''**,)*2816/9-..505000889/-,0,1/(.5*+.8../')&*+,&*/8/,.)-+$%&(-/05248887/$),.220*0.)1,2-+4:2:-0/)+0,7796*1+,(-183555;73+2)320207/21((*01(''+'')/04369:-0435944548239:5:799.-/101/*,,./.+((*$-/6114*,,-5892.7*/6&.+-7979<737:798;7788:86536**(-#(&)*173863*+134887873+,-.23789462011.2/;45.4346..///1%0).6++,+/504.-./6,-/126331*+++./1171752:6.0256;:;<688+,+')(*,4,//01:4/0285&-%%-2*;;99331//'%(*166:9,91+'223;::.5,-.7<:4467:.;--.9955554;7.-.622;6/7405836../12705+09<+5-;;31/2-8.-+-),-+,39960/01016+3,55/;6**,+,1,00.4455341+3+)+3-68835758:987787247<;/78-''*+'./4:4*,*1176886:7502915113;96044--0.7;38:85:'1.<<382-+,-.712157,'*,)8:6:2000446670-21/114.019+&()&&(*,4*4/;788</-.23;<1/22132564:772955122/)/8;5;:88423131123+/,,%+,*4*5*/1&-+2347.+16510/++*)).(7*-//45765988<;0.//.-23:16537;.1*'(*12-,2-06*13:3-..09:0()&'%##%$&'-1(%$(,-46002221,)+32-*2::60778;8;:9;<78:&5334;8752*,.452,*)')(*5/--6.---'*%)//627232-,%)035-*00*+'&(*/.0361.+,00/2:.0000;/..-*+-.6;19,%,&+,+'27-)')-.'072/../01001/5171756*3857;55554431)(%'%.+.,,%(''*-41/,./71:01.,.13;923:47707/02.0.+013818/-&*)+'+/6.126+1+**7,86:88677,,*'&$%()+2&%/57<-0/.2)0-2326/2037-65751:;3*-04282/0).35/.52,4+''105/779<:5+13,24:4624220-/+,-'360/80214:6.22*1(*,71457745.((&%&$#&.--.541;*-2-+,%(
@c0aef6e7-045e-4705-aa62-6ea2cd83cadf ch=93 read=72964 start_time=2019-12-13T02:19:13Z barcode=BC01 runid=2c9cf7bc05858273f10e7d7ec552fc0bd742dc3e
CTCTACGGGGAGGCAGCAGTGGGGAATATTGCACAATGGGGGAACCTGATGCAGCAGCAACGCCGCGTGAGTGATGAAGGTTTTCGGATCGTAAGCTCTGTCTTTGGGGAAGATAATGACGGTACCCAAAAGGGAGGAAGCCACGGCTAACTACGTGCCAGCAGCCCGCCTGCGGTAATGCGTAGGTGGCGAGCGTTATCAGTTACTGAATAAAGGCGTAGGCGGATGATTAAGTGGGATGTGAAATACCGGGCTCAGCAGGTGCTGCGTGGAAACTGGTTATCTAGAGTGCAGGAGAGGAGGTGGAATTCCTAGTGTAGCGGTGAAATGCGTAGAGATTAGGAAGAACACCGGTGGCAGGCGACTCTGGACTGTAACTGACGCTGAGGCTCGGGCGGTAAGGAGCAAGCAAGTTAGATACCCTGGTAGTCCCGCCGTAAACGATGAATACTAGGTGTGGGGTTTTCAACACCTCCGTGCCTGCTAACGCATTAAGTATTCCGCCTGGGGGAGTACGGTCGCGAATTAAAACTCAAAGGAATTGACGGGGACCCGCACCGTGAGCATGTGGTTTAATTCGAAGCAACGCGAAGAACCTTACCTACGCCGGCATCCCTTGCATTACTCTTAATCAATCCCTTCGGGGACGACGAGTGGTGCATGGTTGTCGTCCGCTCGTGTCGTGAGATGTTGGGTTAAGTCCGCAACGAGCGCAACCCTTATCGTTAGTTACCATCATTAAGTTGGGGACTCTGCTTGAGACTGCCAGTGACAAGCTGGAGAGAAGGCGGGGATGACGTCAAATCATCATGCCCCTTATGACCTGGAGGCTACGTGCTACAATGGATGGTGCAGAGGAAGCAAGCCGCGAGGTGAAGCAAAACCCATAAAACCATTCTCAGTTCGGATTGTAGGCTGAAACTCGCCTACATGAAGCTGGAGTTACTGTCATGAATCAGAATGTCGCGGTGAATACGTTCGGGTCTGTACACACCGCCCGTCACACCATGAGAGTTGGCAATACCCGAAGTCCGTGACTAACCGCAAGGAGGCAGCGGCCGAAGGTAGGTCAGCGATTGGGGAGTGAGAATCGTAGCACAAGGTAACCGG
+
..3/11,36+'/51077/57-27/*0*&*)'(+-4657;;5,.;5;++,2201.-(,-05314:56773,,,,-/035/518430/;2:92261*,0588882;</7:/+5333473444252*+-)'-+'+-2,14,2-.2-,/,,+0.366836632/+*&(+1.+,)'&&'(+/+,(6123-6--.*(&(22282.0(+*5)++*&++31(+-+-347;;8;7665.905/54;6441534::5.46*3701./-/*8999:872.,*'20*-9:050..01++)+*20*9-**)-+(())36350/+((+360+*,,/80+/1+*56:21+&%%2(&4434)*0-.2:291910(*367-----7:8:89674333378887147552),+(&(*(%+,%),98)51$*&5)+18'48-+2110--,.&',:6425-.-+-/051+01-1201-09:+03-*./,.03:39:2666.'(++/.+*,)*.2+++-1:9:0.8/182,+&*+./062215%&+1-1;:7+78,1)*),+.00,013:433;-+*)+%')%#')0,+(+-9;;/:827.-5./0:633212/(1.430.421--++,,./.402-,3//*:+**/+1,3,11(,++-0/89099++*%)(*&(*36853*,.0.666653.)*-/7231558:97/1576;7;09/1,,,/,-/409)*-/0,8,86-*.,.14492206019:;:16261113.7:555/0/*&))+,.01889:588864763556**(&&()*1-06813345689798.-/998573682(0402./19-01('*0)**(),-'')3;343//1,-568/.++%&&((2,078930051317(+0;;66;7../68,2998<653**,,)*+*2-11131011171/66115,,,%*'))((/04'+11('&%'&&)+3.,+%(&)'+.4+,-6477;9894222'.101355563535:62;2124+++,,780/*')'7%-(,7/+.00)+/+,2+,/.034496:382/.4+/1,)++)**0..*.)'&.'**0346070744.%&((+')*-0++)&'&&02,3/031326
@0280312f-8650-4bd2-a81d-a6a31cf76110 ch=239 read=70055 start_time=2019-12-13T02:19:21Z barcode=BC01 runid=2c9cf7bc05858273f10e7d7ec552fc0bd742dc3e
CCGGTTACCTTGTTACGGCTTCACCCCAGTCATGAATCACAAAGTGGTAAGCGCTCGAAGGTTAAGCTACCTACTTCTTTTACAGCCCACTCCCATGGTGGCGGTGTGTACAAGGCCCGGAACGCGTATTCGCAATGGCGTGATGCGATTACTGGCGATTCCGACTTCATGGAGTCGAGTTGCAGACTCAATCGGACTACGACGCACTATGAGGTCCTTTGCTCTCGCGAGTCGCTTCTCTTTGTATGCGCCATTGTAGCACGTGTGTAGCCCACCAATTCGTAAGGGCCATGATGACTTGAGCGTCATCCACCTTCCTCCAGTTTATCATAGCAGTCTCCTTTGAGTTCCCGGCGGTTGCTGTAAAGGATAAGGGTTGCGCTCGTTGCGGGACTTAACCCAGCATTTCACAACACGAGCTGACGACAGCCATGCAGCTTCCTGTCTACGGTTCGAGGCATTCTCATCTCTGAAAACTTCCGCGGATGTCAAGACCGAAATAAGGTTCTTCGCGTTTGCATCCAGATTAAACCACATGCTCCACCCGCTTGTGCAGGCCCCGTCAATTCATTTGGGGTTTAACCTTGCGTATTACTCCCCAGGCGGTCGACTTAACGCGTTAGCTCCGGAAGCCGCTCAAGGCACAACCTCCAAGTCGACATCGTTTTACGGCGTGGACTACCAGGGTATCTAATCCTGTTTGCTCCACGCTTTCGCACCTGAGCGTCAGTCTTCGTCCAGGGCCGCCTTCGCCACCGGTATTCCTCAGATCTCTACGCATTTCACCGCTACACCTGGAATTCTACCCCCCCTCTGCGAGAGATCCGGCACTGCCAGTATCAGTGCAGTTCCCAGAGTTGGGCCAGGGATTTCACATCTGACTTAACAAACCGCCTGCGTGCGCTTTACGCCCAGTAATTCCGTTAACGCTTGCACCCTCCGTATTACGGCTGCTGGCGCAGGTTAGCCGGTGCTTCTTCTGCGGGTAACGTCAATGAGCAAAGGTATTAACACTGCTCCTTCCTCCCGCTGAAAGTGCTTTACAGCCAGGCCTTCTTCATACACGCGGCATGGCATCAGGCTTGCGCCCATTGTGCAATATTTCCCCACTGCTGCCTCCGTAGG
+
6*-(,5)-85:-5.+-13+()&&(28.(**-.356:951327(+/2550+))(.,0+/7284732,1669:988980886*&--(72+)/,090+/11(+,'(+*,+-.-1:416.0.-2294321445:6,,+,(,'%$&&''%())8/)/5472039<893*45:78886.-..53418223877782<795:793..3/3*+&&'%)--/2460,0)()*,33..1*,)-+/816623;4..014699<9/</,*//-21114133236+$'$&%.+/,.0)22974.-+.71+*+(('&.489:)4.(*97;1504'),8<+++84*%))%1/**-%%-),248290(+&%)**)))**)'()*3.81,)*-+4,/,/*.,+,)&*/4.0.1/,06,,'162;,+*+5,+)--01...-/64/0*8-(.%.$$&&**.')*/%'(+5880+%1(($&)*+74631/.-.77/-3021./.7::6888657:7,)2+)'(*,5;89<;9;1:;+,63-7'&$3144<94<453401122082)()+'(,'4$0*-350-13898;7426.(.*,/880840/2//,+))-+,//9:1*24005.+*))1,12/*)&(0+)+--3,0)-*+3(,))&,/.)*.191906+*()+.447201)(-8)$)',,,./6455,43,01*-*./-/::;:971;+*,+1-')&*)02-*//4:33415411/5679<972:++78837/051:7632*-1*.-./<;91:)),.--./575757<92/25-*2)+-677952415/2341146,&&'((+&&''('',.,'*&)((,3)+2+-0'&)*-5:5:4:-,+))/.)'+7,%),*&.14003236-,,//44956978<58:77753/-&',.++-03;/,-6324/,+*(,9-;890:0.+/6'*05(6**9-.1**/665,-)&*'83330/2918601./11;110:'4//8::9:221//')%-7+*)'(*((%&$&)(,149+7:8/9:3*994040,-*+//,)*+%1*%'+/97;66;75722(-,/,,+$#'&'*+6,57+,.))22;1)2+(.)/-*)*)7-/:7.$(''*')25158.1'2*
@49ce23cb-a280-41a7-91cd-18dcea7ed34e ch=105 read=56093 start_time=2019-12-13T02:19:24Z barcode=BC01 runid=2c9cf7bc05858273f10e7d7ec552fc0bd742dc3e
CCGGTTACCTTGTTACGACTTCACCCCAGTCATGAATCCACCAAAGGTGGTAAGCGCCTCGAAGGTTAAACTACCTACTTCTTTGCAACCCACTCCATGGTGCTGACGGGCGGTGTGTGGGCCAGGGCATTCACCGTGGCATTCTGATCCACACGATTACTAGCGATTCCGACTTCATGGAATTCGAGTTGCAGACTCAATCGGACCTGACGCACTTTGCCAAGGGTCCTTGCTCTCGCGAGGTCGCTTCTCTTTGTATGTGCGCCATTGTAGCACGTGTGTAGCCCTGGTCGTAAGGGCCATGATGACTTGACGTCATCCCCACCTTCCTCCAGTTTATCACTGGCAGTCTCCTTTGAGTTCCCGGCCCGGACCGCTGGCAGCAAAGGGATGGGGTTGCGCTCGTTGCGGGACTTAACCCAACATTTCACAGCACGGTGACGACAATGCAGCACCTGTCTCACGGTTCACGAGCGCATTTCTCATCTCTGGCTTCCGTGGATGTCAAAGACAGGTGTTAAAGGTTCTTCGCGTTGCATCAGATTCGTACATGCTCCACCGCTTGTGGGCTGAAATCAATTCATTTTGAGTTTTAACCTTGCAGCCCTTTTCCCCAGACGGTCGACTTAACGCGTTAGCTCGAGCCGCCTCGGGCTGCTTACTCCAAGTCGACATCGTTTACGGCGTGGACCGCAGATTATCTAATCCTATTTGCGCTCCCCGCACTTTCCGCTTTACCCTGGAGGCGTCGAGTCTTCGTCCAGGGGCCGCCTTCGCCGCGGTATTCCTCCAGATCTCTACGCGCATTTCACCGCTTCACACGCAGATTCTACCTCTACGGGGACTCCAAACGCGCGGTATCAGATGCAGTTCGGTTGGGCCAGGATCTGACTTAAGCAAACCGCCTGCGTGCGCTTTACGCCCAGTAATTCCGATTAACGCTTGCACCCTCCGTATTACCGCGGCTGCTGGCGCAGGAGTTAGCCAGTGCTTCTTCTGCGGGTGGCATCGTGAGCAAAGTGTGCTTCTCCTTCCTCCCGCTGAAGTACTTTACAACCCGGGCCTTCTTCATACGCGGCGTAAACATTCAGGCTTGCGCCCATTGTGCAATATTCCCCACTGCTGCACTCCCGTAG
+
4/+.18&1-3/)0-&(+*-595-656*)*995662955''/030,'((.,,)&&(*+*-3'(+,21889'//021'&'*.66<8/-3,/80)))3-(.-,+.()*,6346,-2..-)%%(-*.$-1)(+(,-34:./8//*,.123336-**'+*+04010225;:9<301%2283-011,,(./)'-.1*+24654010.0+2-1((/1200'..44)++,(/5-./(*1+--/.1),+++1/.-.8.7642:7/0/,)'+.:;;547('(*,(+/-.0)-/00:-+158:471.,5749.1---,+.+3002-688-;23)(.97;70-.*+--/*),:,./.6/-05554***('.0848,(&)*4+17332./..80.)-13*(21,(&,/,15(('(*561:/.+891-/-.&0/+.1/33:-1%&'&*+(*')*.00*,-(((2+34133044454034:710$&()('$($#&''./0--+*(&%&%$'++-0.*/+.-/1))$'&-*)'+-09-).4:79<:776,5'&'*+**+5/-)().//0013.*4../.-)('''%$%,.,*./6480+248*0-..773-21,1,,+&.33.-2-*/9:*.0&/&('..+,,104---,.0.,/.1'(-53+03//).110/**&$()1,1*12--&$+1154<,+,/00/668/)%$)$$'2.328,/853()%33(%&%()155,$(#()+1-.((&%$$),,&)-').-1/0%&$&%%%&%(++(21-&**)-48::::;420*1/3:2625(+*21332)'(((**%.7:-/42**03-//&'#&(,.11,(')*).236'*))'108)8661--((%)*44:*-0976,31+.&**/,5)0)&('%*&/.1.0.,*#'-/2192560/***&)(+.+/,.*82(()*,&/37+,/483731.3/)**,40/).))++0.6846.90105,*''$'$-*%+0;001-'*&,01728;978561.&(%*$*$%%&$%*-4)+(%)$%&+%'**)**'.3(+&/.,*)&)%'*,&&()).-((045:8;10803+(,'*,0,(''%$%$&%'(28557///,:6-,901085;55203570+,,+*$%)%*)34*)-''
@17a99f65-8711-4915-9c4b-f1230381711f ch=445 read=73309 start_time=2019-12-13T02:19:29Z barcode=BC01 runid=2c9cf7bc05858273f10e7d7ec552fc0bd742dc3e
CTCCTACGGGAGGCAGCGGTGGGAATATTGCACAATGGGCGCAAGCCTGATGCAACCATGCCGCGTGTATGAAGAAGGCCTTCAAGGTTGTAAAAGTACTTTCAGCGGGGAGGGAAGGGGAGTAAAGTTAATACCTCTGCTGTGGCGTTACCCGCAGAAGCACCGGCTAACTCCGTGCCAGCGCGGTAAACACCGGAGGGTGCAGAAAGCGTTAATCGGAATTACTGGGCGTAAAGCGCACGCAGGCGTTTATTCGAACAGATGTTAATCCCCGGGCTCAACCGGGAACTGCATCTGATACTGGCAAGCAGGGTCTCGTAGAGGGTAAATTCCAGGTTAATAGCGGTGAAGTAGTAGAGATCTGGAGGGCCTGCGGTGCGAAGGCAGCCCCCTGGACGAAGACTGACGCTCAGGTGCGAAAGCGTGGGGAACCAAACAGGATTAGATACCCTGGTAGTCCCACGCCGTAAACGATGTCGACTTGGAGGTTGTGCCCAGCGGGGGCGTGGCTTCCGGAGCTAACGCGTTAAGTCGACCGCCTGGGGAATTACGGCCGCAGGTTAAAACCAAATGAATTGACGGGGAATGCACAAGCGGTGGAGCATGTGGTTTTAATTCGATGCAACGCGAAGAACCTTACCTGGTCTTGACATCACGGAAGTTTTCAGAGATGAGAATGGCTTCGGGAACCGTGAGACAGGTGCTGCATATGGCTGTCGTCAGCTCGTGTTGGCGAAATGTTGGGTTAAGGTCCGCAACGAGCGCAACCCTTATCGCTTGTTGCCAGCGGTCGGCCGGGAACTCAAAGGAGACTGCTGGTGTCGGCGGAGGAAGGTGGGGATGACGTCAGTCATCGCAGCCCCTTGACCAGGGCTACCACGATGCTGCAATGGCGCATACAAGAGAGAGCGACCTCGCGAGCAAGCCCGGACCTCGCAAAGTCGTCGTAGTCCGGTTGGGTCTGCAACTCGACTCCCATGAAGTCGGAATCGCTAGTAATCGTGGATCAGAATGCCACGGTGAATACGTTCCCGGGCCTTGTACGCCGCCCGTCACACCATGGGGTGGGTTGCAAAGAAGTAGGTAGCTTAACCTTCAGGCACCACTTTGTGATTCATGACTGGGGTGAAGTCGTAACAAGGTAACCGG
+
..2)()+'5.&,5.022)4/02+*+))4.,,005;511-..13917<1//0/11&,/13.0---**)1+//56)*0+202/5/&,)/+924283(())+44842++*1/((+4++2*//(%+*-2*.8:*7(&)/+.00140,+'*,5/.01+*/*),(%+.6.'*)*&%'(/+)*,--)'(&&&&(),'(()'1+.,.)1.22+.0-,053827/0'0+/)1+./7799175;646364748746*+(0*&,/(%%&&'*.-(%$&-)+45)%,2..21')&'+22888220016010.-,*,,1-'*&(((),-4164.)-.'&&&%)'%%%(&-&))))+-081'&&%(()*,,.,+-,(/.+,(%%&&%&'&$%%'-3)2,/(.979.,097,*2+')+(+,935680378881/51,,1/.'.'+'-)552545:1/5'')(*197/.4434096)+55696/98.+-+/.48:7323331545;344/80'*,'),,((*314.-,.).)***)4*+,732125+-879;866743.,%*(-,120:85-2)0)(&(/2),,30(('&&*&($+(').'*(&($'((%$**.,0&*)/-+*-0/0-&+14:.,,-+01(-,1(,0*044/..-2:7667.2(*%'(2101.5)5,,:<8,--*++600)+*$&%%&)3/75+3:;894//-0-69::;;652($&))99:;:99:./00-/)),''%')-40,-5;44*.1'&&%'00+/0/7*)73213,3;3.70//%)/.23<99:7777;-6*622.92/1.0506)5)*++33,'#%)(*,,,**,1*-.+----3::23642652.((),123%($$%%(%&%&(-84,52,*(*%$'(),-,+'&++,/,+(,)++-/.))*('(')0..37410...-39-4*(,:34456))/1)')&'*07:33/2+0.6:-.**+4908./.3-,.'*(&'**90/+6*5/536./--+71611199::78-+-8436;,/5885,:21523/5.*&/,-()+%-%(#'&&,24.0511/02'.(''&)(-*+90249-&+*(*24951((+,8-8:8<,(-&&),306096..569861224883:50,*.***0-1.7287/623861+/
@336a4490-7cb9-4f53-959b-01148ebcb504 ch=197 read=44161 start_time=2019-12-13T02:19:36Z barcode=BC01 runid=2c9cf7bc05858273f10e7d7ec552fc0bd742dc3e
CAGGAGGCAGCAGTAGAAATTTCGGCAATGGGGAAACCCTGACCGAGCAACGCCGCGCGTGGTAGTTTTTCGGATTGTAAGCTTCTGTTATAAAGGAAGAACGGCGGCTACAGGAAATGGTAGCCAGTGACGGTACTTTATTGAGAAAGCCACGGCTAACTACGTGCCAGCAGCCGCGGTAATACGTAGGTGGCAAGCGTTATCCAGGTGTGGGCGTAAAGGGGAGCAGGCGGCAGCAGGGTCTGTGGTGAAAGCCTGAGCTTAACTTCGGTAAGCCGAAACCAGGCAGCTAGAGTGCGGGGAGGGATCGTGGAATTCCATGTGCTTGGGGTGAAATGCGTAGATATATGGAGGAACACCAGTGGCGAAGGCGACGATCTGGCCTGCAACTGACGCTCAGTCCCAGCGTGGGAGCAAATAGGATTAACCCTAGTAGTCCACGCCGTAAACGATGAGTACTAAGTGTTGGATGTCAAAGTTCAGTGCTGCAGTTAACGTAAGTACTCCGCCTGAGTAGTACGTTCGCAAGAGAATGAAACTCAAAGGAATTGACGAGGCCCGCACAAGCGGTGGAGCATCACGGTTTAATTCGAAGCAACGCGAAGAACCAGATCTTGACATACTCATAAAAGGCTCCAGAGATGGAGAGATAGCTATATGAGATACAGGTGGTGCATGGTTGTCGTCAGCTCGTGTCGTGAGATGTTGGTTAAGTCGCAACGAGCGCAACCCTTATCGTTAGTTACCATCATTAAGTTGGGGACTCTGCTTGAACTGCCAGTGATAAGCTGGAGGAAGGCGGGGATGACGTCAAATCATCTGCCTTATGGCCTGGGCTACACACGTGCTACAATGGATGGTGCGAGGAAGCAGAAGCCGCAGAAATTAAACAAAACCATAAAACCATTCTCAGTTCGGATTGTAGTCTGCAACTCGACTACATGAGTTGGAATCGCTAGTAATCGCGAATCAGCATGTCGCAGTGAATACGTTCTCGGGCCTTGTACACACCGCCCGTCGCACCACGAGTTGATTTGCCACCCGAAGCCGGTGGCCTAACCGCAAGGAAGGGCTGTCTGAGGTGGGATTGATGATTAGAGGTGAAGTCGTAAGGTAACTTGG
+
)&29/1522/6.34+'*)**4:5488030070()0,3;...5750+*/261-3:00.,01/(&'&&766/--:+0-**(-$*+4-1,3---84,*,*.-07/-5-4.-(*,*,++11-69/..7.)*++-0)-/-/--.*0+'('*,.)-400/40/24326705-*)((('(.,&)&'*,**,0./,6,+(/044/0127550((244..22-+-./3,))3+%+,/15316,(,+,)2.10//.1:99584..2-/&)'%%*)(02.&1.,3',*((+*)+*.72...//.,./-.&0/''*5-558461+-*0*7533/+*$%$*-1*))64-,2**,-*33.,()*'&,+(9367;0320'%',-*/27::3)./406/1,/0374.--&$&'++,-:'''*+-,9;5-/01:80*''$.,-%%.,*+223324/(+)01/05<78645.-*.+-),,/41422*006:9591.5./-2358998-87:61747/3./-2129,/777/.///87868:52.5-*+()41-)2,*56,5-/-,002010)%01).)(*))-,$'%((,80//.1%&+-76;:796;6,3,(*/+)(&--0%'&)'&)(+()*).842*/,-/2/65,.9328,++,-/7622+()3.13/001085535623(.(+,8/671774170/0445../.05:998255304737;633540//.#'(&-*+01022.6:2.3/015/://.72358;31/7/4-/6088//2766)-,-+*--644-.33*(%,*,/04:1.1+.+2,+.66-56654443;4124//%$((''(&+%3+1&/.001.++(+,-31,,/0988:79-6742%%++'($(&&*1)+235.-/.,+.*3*.)07207(*,/818:698658.22;5'0%1..-04661*20(0100)-,,/2824217261834446-.+4++--.0.3.0)),.012656*1523;:893342.//.1.719011444349,21,+..$)(..+,*++)%&#$$'%)'&//((-0-172,')//.',),+&**.*1-.,((-.150+&&+)-060.1/,**)%1,(+&-),),-')..//++))+*+*3-2
@d432b2bf-eae6-4620-95ac-9390d27af3db ch=227 read=81978 start_time=2019-12-13T02:19:36Z barcode=BC01 runid=2c9cf7bc05858273f10e7d7ec552fc0bd742dc3e
CGGGAGGCAGCAGTGGGGAATATTGCACAATGGGCGCAAGCCTGATGCAACCATGCCGCGTGTATGAAGAAGGCCTTCGGGTTGTAAAGTACTTTCGGCGGGGTAAAGTTAATACCTTTGCTCATTGACGTTACCCGCAGAAGAAACACCGGCTAACTCCGTGCAGCGGCCGCGCGGTAATACGGAGGGTGCAAGCGTTAATCGAATTACTGGGCGTAAAGCGCACGCAGGCGGTTTGTTAAGTCAGATGTGAAATCCCCGGGCTCAACCTGGGAACTGCATCTGATACTGGCAACTTGAGTCTCGTAGAGAATTGCAAATTCCAGGTGTAGCGGTGAAATGCGTAGAGATCTGGAGAGGAATGCCGGTGTGAAAGGCGGCCCCTGGACGAAGACTGACGCTCAGGTGCGAAAGCGTGGGGAGCAAACAGGATTAGATACCCTGGTGGTCCACGCCGTAGAAAAACGATGTCGACTTAAGGAGGTTGTGCGCAGAGGCGTGGCTTCCGGAGCTAACGCGTTAAGTCGACCGCCTGGGGAAATACGGCCGCAAGGTTAAAACTCAAATGAATTGACGGGGGCCCGCACAAGCGGTGGAGCATGTGGTTTAATTCGTGCAACGCGAAGAACCTTACCTGGTCTTGACATCCACGGGAGATTTTCAGAGATGAGAATGTGCCTTCGGGAACCGTGAGACAGGTGCTGCATGGCTGTCGTCGCTCGTGTTACGAAATGTTGGGTTAAGAACCCGCAACGAGCGCAACCCTTATCGCGCTGTTGCCAGCGGTCGGCCGGGAACTCAAAGGAGACTGCCGGTGATAAACTGGAGGAAGGTGGGGATGACGTCAAGTCATCATGGCCCTTGACCAGGGCTACGTGCTACAATGGCGCATACAAAGAGAAGCGACCTCGCGAGAGCAAAGCCGGACCTCATAAAGTGCGTCGTAGTCCGGATTGGAGTCTGCAGCTCGACCCATGAAGTCGGAATCGCGTAATCGTGGATCCAGAATGCCACGGTGAATACGTTCCCGGGCCTTGTACACACCGCCCGTCACACCATGGGAGTGGGTTGCAAAGAAGTAGGTAAGCTTAACCTTCGGGAGGCGCTTACCACTTTGTGATTCATGACTGGGGTGAAGTCGTAACAAAGGTAACCGG
+
(&,/)---*44.03-66++/,-321./017515,++-7;47:76356/2'5/5/085*-+(+313462++-).).,0-+63192.49*))))-/0,+.+,,*'&2:8---1-+-68/80+-45+,1/03-7-(+4,*++/6/(,+&&&(.)(+)/*++/4++'%%$''/0920-),(++1-(-01-00*,%))1021/6-6-/''+-,&+,38796557+)*+2./''(+))'-183-0243039,-03031382.2..,+/001-*'1-57740/1243444////.7.8-*/+*)-)((+,,(()'&'+%'*)),-+3,03*+7:421,1.210.18-+-18640/-./1283+*'+/,74/894512&)+2*,1.112:0.,3669,..++,,--.5658/0943-%+&%,)02-18.*+./9'3.7;108++,,-2<.,154'..5.%(+/425*#/+,231444258830/1*,(.*/-36-.,.)*)'%)0*54)24671*2.--.27:3//,./40-13*./73697541'****103363/706,1023:96...,660-/-0..262247-/6-,0.2456775850(--//&+-65;93648/*)&%(+-/00292396,,-*.643460,0+-/8702./*70+(%2:<9/,+*+-9/-+-2.28786697078/3199;95848.89:7777544441+,-/046*+/0101/2&(,/67/,2-542.1,('(%-5++-/58**13485'31*+-)-0*,&&.&,7),----7:.3)2-0)44(/-14062.-()+1215,)*('*+/,%0246/+-,1-6329;36:89:977/,,1459935)(64((,+/3:32/1*))+)02772/10-.987824.*,9*()(++(+)('),0,0/.'*',.+('*(./34433+*2;5./1/0,.*+%&+-.+2*1,*'&'+,.25-(023.&/2-$('*,+,013.97956.117222;:81.2*+-)2-.53,/-8-.,31274557**,177406000200.2:46;404634122.2-/-)(+*0.16./-.0(+,*+/.501*'&&&5*4,--.-;0)+60-,-,*..&,,4523556;4././100*-*)+.00064444505+0.24;3;,3
@6c65e9be-5446-4691-8d29-3a3fc20d827f ch=146 read=58674 start_time=2019-12-13T02:19:43Z barcode=BC01 runid=2c9cf7bc05858273f10e7d7ec552fc0bd742dc3e
CTCCTACAGGGGGGCAGCAGTCAGGAATTTTCGGCAATGGAAACCCACAAGCCGAGCAACGCCGCGTGAAGGAAGAAGGTTTTCCGGATTGTAAACTTCTGTTATAAAGGAAGAACGGCGGCTACAGAAATGGTAGTAGTGACGGTACTTTATTAGAAAGCCACGGCTAACTACGTGCCAGCAACCGCGGTAATACGTAGGTGGCAAACGTTATCCGGAATTGTGGGCGTAAAAGACGAGGCGGCAGCAAGGGTCTGTGGTGAAAGCCTGAAAGCAACTTCAGTAAGCCATAGAAACCAAGGCAGCTAGAGTGCAGGAGAGGATCGTGGAATTCCATGTGTAGCGGTGAAATGCGTAGATATATGGAGAACACCAGTGGCAGGCGACGATCTGGCCTGCAACTGACCTCCAGTCAGCGTGGGGAGCCGTAGGATTAAGATACCCTGGTAGTCCACGCCGTAGAAGCAGTAGGTACTAAGTGTTGGATGTCAAAGTTCAGTGCTGCAGTTAACGCAATAAGTACTCCGCGCCTGGTAGTACGTTCACCAGAATGAAACTCAAAGGAATTGACGGGGGGCCCGCACAAGCGGTGGAGCGTAATGGTTTAATCGAAGCAACGCGAAGAACCTTACCAGATCTTGACGCATACTCATAAAGGCTCAGAGATGGAGAGATGGCTATATGAGATACGGGTGGTGCATGGTTGTCGTCGCTCGTGTCGTGAGATGTTGAGTTGAGATCGCAACGAGCGCAACCCACTTATCGTTAGTTACTATCATTAAGTTGGGAATCTAGCGAGACTGCCGGTGACAAGCTGGAGGAAGGCGGGGATGACGTCAAATCATCATTACTTGCCTTATGACCTGGGCTACACGTGCTACAATGGATGGTGCAGAGGGAAGCGAAGCCGCGAGGTGAAGCAAAACCCATAAAACCATTCTCAGTTCGGATTGTAGTCTGCAACTCGATACATGAAGTTGAATCACTAGTAATCGCGGATAAGCATGTCGCAGTGGAATACGTTCTCGGAGCTGTACGCACCGCCCGTCACACCACGAGTTGATAACACTGACCGGTGGCTAACCGCAGAAGAGCTGTCTAAGGTGGGATTGATGATTGGGGTGAAGTCGTAACAAAGGTAACCGG
+
+./++.1(20/1.,+0144378$&&*++16/15216:6-,(-)-3)'(%'%/648268:989:14453/2//26-.3.21:;11'1,,.1+,./+-.6064272224,(2*7127,2++050/03'&&+-*+00((%(,1.44670,/665/270+,/+*-1.,3,--494223226595566)45,-)*044101124-4,/*&16'1.4/).0--2)&)*%+*540*(50)&'%/'(.)64:1//)6-(/7,/0136:792;8.2;991*$$%(,),4,&0/19%785682.4,,,((2,4/122/'*-0:7*1)&-,173554:5-,-.70;,,*+*--/05:21-61,-898413000+/52.-')()17.1/220)+-05;510101,4,4+0245))(&'**-*+-7*(&(+3/,2*%''%$(%,3++7+,)+13094,%2233/64&)+27141%*)))#&+&'**+768.1///:3:/0./0.0--0;92369:8::798;696-,240540201116+,&+1-.23148797730&,&0-/40//9-/344;3.++++,..03)+55-/3+$)),18326224/+)-(/')**..85..**-36354'3'#+36/085836311.)(*$+*),/%(01154-*)-20)4..0)(((+170/,)(.+&64.00/211/0((+'2-..6+02453037-/4764'&),676:9797716986:(#&-)''$')/&)(/2+++)(*1-3:/&().01276:0/-2-,.113208/3-20,//)'(((%(**+./47589'42236+2+-.10-0+(-,63,163..01448777/02894)2&%)'((,-,424./0:/78244--*++54642/5//:;8952523.*&*)%)(-6/40.5;784//1..01-.2::56:5+--0.4,09:;999/46:7162-4*,,188978.0,*+$%'%'*0,.*+,3+(2--556101073416*(('/,++/071-&,%552(2,+27.01*)*.**)+0.,,0&/.1:92::111/0.07.0+++)7...044'+%'&05434-)))+..($($%)(')*-.9410,,./149224.,-./7/0--,).(&'('..678769+2.0)*+$,*
@6863b2a9-6737-4e37-85c0-3c265cdbd1bd ch=123 read=76964 start_time=2019-12-13T02:19:54Z barcode=BC01 runid=2c9cf7bc05858273f10e7d7ec552fc0bd742dc3e
CTCTCCCTACGGGAGGCGCGGTGGGGAGTGTGTGCGCAACGGGGGGAAACTCCCTGATGCAGCAACGCCGCGTGAGTGATGAAGGTTCACCGGATCGTAAAGCTCTGTCTTTGGGAAGATAATGACGGTACCCAAGGAGGAAGCCACGGCTAACTTTACGTGCCAGCAGCGCGGTAATACGTAGGTGGCAGGCGTTATCGGATTTACTGGGCGTAAAGGGGCGTAGGCCCGGATGATTAAGTGGAGTGTGAAATACCGGGCTCAACGGTGCTGCATTCCCAAACTGGTTATCTAGAGTGCGGGAGGAGAGTGGAATTCCCTGGTGTAGCGGTGAAATGCGTAGAGATTAGGAAGAACACACCAGTGGCGAAGGCGACTCTCTGGACTGTAACGTGACGCTGAGGCTCGAAAGCGTGGGGAGCAAACAGGATTAGATACCCTGGTAGTCCACGCCGTAAACGGTGATGCGTGTGGGGTTTCAACTGCCGATGCCGCCGCTAACGCATTAAGTATTCCGCCTGGGGTACGGTCGCAAGATTAAAACTCAAAGAAAGGAATTGACGGGGACCCGCACAAGTAGCGGAGCATGTGGTTTAATTCGAAGCAACGCGAAAATTACCTACACTTGACATCCCTTGCATTACTCTTAATCGAGGAAATCCCTTCGGGGACAAGGTGACAGGTGGTGCATGGTTGTCAGCTCGTGTCGTGAGATGTTGGGTTAAGTCCGCAACAGGCGCGCAACCCTTGTCGTTAGTTACTACCATTAAGTTGAGGACTCTAGCGAGACTGCCTGGGTTAACCAGGAGGAAGGTGGGGATGACGTCAAATCATCATGCCTTGTAGTGTAGGGCTACGTGCACTACAATGGCTGGTACAGAGATGCAATACCGTGAGGTGGAGCCAAACTTTAAAACCAGTCTCAGTTCGGATTGTAGGCTGAAACTCGCCTACATGAAGCTGGAGTTACTAGTATCGCGAATCAGAATGTCGCGGTGAATACGTTCAGGTCTTGCGCACCGCCCGTCACACCATGAGAGTTGGCAATACCCAGTCCGTGAGCTAACCACCGCAAAGGAGGCAGCGGCCGAAGGGTCAGCGGTGGGGTGAGATCATGAAATAACGG
+
&*+-/6('(*(12*,/-,*((()+/)'),(3'+((&-/35-/-,,'&&%&&,,+'(/0351*-,.,,.2)'-./,+,+,+'*)&(-+)#%(223:;865;3+,.569941;50:1,1.1/442247797105.,-..).*)/+.4/-11--+0,,22.-/31/6..//00-013-1--.;78869/5//%(/1053./2.+(011,-06:688938/(24224754.9(()3179/4/2..201(#)&'$'-0))14*601080/1-/*+--.1017/,((,4442-.,+0431*(/006().'(,)()**/,8,8+48,,)8876110/50*+.-)12:96/)&'1,,687954/.-.13:78242,+1-4//003323057910/.22.-($'/04776558557+),,**..054+)+01:26+8:-2)&$(&*,62-/3338788&-*393988.0)-+'$($%%*'*+794,940/(+''*)(%')02235..3172/11.908.444997/10*(,)'(*.1,.-(2)0')2*88662478;.),3.+/22566466:;5++(*)//2130-,,+/,*,.0212253<:266760-5-./,1)+,/6(())'.4(())&,,,-/3083(0*&+'3**+210-2,*+)))))/-+/;13;95;:(1/../40336&,'(,69677:7:33.002333411011155435786<6;98;985069*,4)5))/-)**+..,.000007*29+.-7,-0.134.7.7-2921162532/&)),.0369996./42.6-+---/5*,*+,012)24')+/0168969-+,1567900+)($*'*-%)%+25-7..()+0&)'+,-4/0:987974950//.+..-8122<9320../.**',6,*%'*1+.37101',,-.9.02;342,3.-/46:668%%$(+/778653/1-1/.-95-.*422031114/2(()**564238779:9;3:0-./-+,--4.%+23--)+)%))1:4592-,-..-3722./.--26.6,-<33/9+&,88;9:890275:27(0-,/27*-+/)*++,/2894(+)**((),,-+,3...+&)(&'+,(-&**'(+++02
@4caec824-7859-4f14-ab70-7dc5acb3b6d5 ch=449 read=24152 start_time=2019-12-13T02:19:50Z barcode=BC01 runid=2c9cf7bc05858273f10e7d7ec552fc0bd742dc3e
CTCCTACGGGAGGCAGCAGTAAGGGAATATTATTGCACAATGAACAAGCCTGATGCAGCCATGCCGCGTGTATGAAGAAGGCCTTCGGGTTTAATGAGAGTACTTTCAGCGGGGAGGAAGGGAGTAAAGTTGATACCTTTGCTCGTGACGTTACCCGCAGAAAGCACCGGCTATCGATGCCTTGGCCGCGGTAATACGGAGAGTGCAAGCGTTAATCGGAATTACTGGGCGTAAAGCGCACGCAGGCGGTTTGTTAAGTCCAGATGTGAAATCCCCGGGCTCAACCTGGGAACTGCATCTGAATACTGGCAAACTTGAGTCTCGTAGAGGGTAGAATTCCAGGTGTAGCGATGCGTGAGATCTGGAGGAATACCGGTGGCGAAGGCGGCCCCTGGACGAACTGACGCTCAGGTGCGAAAGCGTGGGGAGCAAACAGGATTAGATACCTATTTAGTCGCGCCGTAAACGATGTCGACTTGGAGGTTGTGCCCTTGGGCGTGGCTTCAGGCTAACGCGTTAAGTCGACCGCCTGGAAATTACGGCCGCAAGGTTAAGACTCAAATGAATTGACGGGGGGCCCGCACACAAGCGGTGGAGCATGTGGTTTAATTCGATGCAACGCGAAGAACCTTACCTGGTCTTGACATCCACGGAAGTTTCAGAGATGAGAATGTGCTTCGGGAACCGTGAGACAGGTGCTGCATGGCTGTCGTCAGCTCGTGTTGTGAAATGTTGGGTTAAGTCCGCAACGAGAGGCACAGCCCTTATCCTTTGTTGCCAGCGGTCCGGCCGGGAACTCCAAAGGAGACTGCCAGTGATAAACTGGAAGGTGGGGATGACGTCAAGTCATCATGGCCCCTTGACCGGGCTACACGTGCTACAATGGCGCATACAAGAGAAACGCGACCTCGCGAGCAAAGCGGACCTCATAAGTGCGTCGTAGTCGGATTGGAGTCTGCAACTCGACTCCATGAAGTCGGAATCCGCTAGTAATCGTGGATCAGAATGCCACGGTGAATACCGTTCAGGCCTTGTACACACCGCCCGTCGCACCATGAAATTGGGTTGCAAAAGTAGGTAGCTTAACCTTCGGGAGGCGCTTACCACTTTGTGATTCATGATTGAAGTCGTAACAAGGTAACCGG
+
+0.1-)0+:9/.2-,.1+.+/,3.+09+)-,%2(&*00+7*'&+(/4/285568761%*(1..495423235665.')*+3.2,3,.9+3-,*-+*,'%(,,,32-)%+*)69*(/.-3-2+'))278.1611243++-,,458*5-/1/9/,81.-1/*(()%&016'-+''%)&'.+*)%%&-.4''*-*'%$%('-)*%)*..833422.1.+0--1+5+-/453,,-)6,)&(,32557,,061:7:/66:68',+)(,260-'*11*221-+1036:1017058-0002-.-,,,.+,+/,2/1**.)',()%(),678932(1/-+.-4.4./,+/932*++**),,44,))(%,.2:8000.201;:79622-,,)(+..+5:4,)+4-*((,'-//43441%2('&))//*)*,1'+*)&+-41(,057,01.-6668:,))-.(--0&)'-3.46:6/./--01.-)&%(+((*09,0,94*,.,+3/3.0-(&('$*.3.1*(*-+1647*-99:9//6/02,--+*,,.0241/3690216-,)+,0.07.,,/31923756586)+40*)(+*,231724722&(+01'.*0/92071:/-+-.3896/22.3*-4660:/085*(-$.&'*:977-*,..-.,0<5.,*+,,21/-0612-(),-+.79.9484454213+.21045(*#$)))*%14302+).0189518+*+469/+/.0473:861285.02/3*$&&'&'%/-'04++/.12/12-*,.$(')'/*2/24*/.0167/725**/:3+,&(./248:011../087584++*)*+,08+.1233314/2-24299231,74/()(()70013*'(((',./77687:040006-,&$&(%''(+'(''+,3623030113381,./<95743,*/,'*+/1224836/6-/+4,42+,-,/--,0-..2*//-/-*-60006,81742+-/4/6608/01:;;959,./:9974-3295,+0.0+-,-35)0'0,0-,-73.,*-3,:4-'-.%2.16**%%&''*'443944/0-'&)*-1/.%%%$/'('+17+8*&)((*+.0.070.25/,325794.)(&'&'1***,)*-/048(0,6:785/
@6cf0e5d0-0a74-4e0b-ac88-6c285b466784 ch=389 read=47151 start_time=2019-12-13T02:19:52Z barcode=BC01 runid=2c9cf7bc05858273f10e7d7ec552fc0bd742dc3e
CGGTTACGCTACGACTTCACCCCAGTCGCGAATCTGAAGTGGTAAGCGCCCTCCCGAAGGTTAAGCTACCTGCTTCTTTTGCAACCTCCCATGGTGTGACGGGCGGTGTACAAGGCCAGGAACGTATTCACCGTGGCATTCTGATCCACGATTACTGGCGATTCCGGCTTCATGAGTCGAGTTTGCCGAACTCAATCCGGCTACGACGCACTTTTATGAGGTCCAGCACTTCTCGCGAGGTCGCTTCTCTTTGTATGCGCCATTGTAGCACGTGGCCAGCCCTGGTCGTGGGGCCATGATGACTTGACGTCATCCCACCTTCCTCAGTTTATCACTGGCAGTCTCGCTGAGTTCCCAGCCGGACCGCTGGCAACAAAGTTAAAGGGTTGCGCTCGTTGCGGGACTTAACCCAACATTTCACAACACGAGCTGACGACAGCCATGCAGCACCTGTCTCACGGTTCCCAGGCACATTCTCATCTCTGAAAACTTCCGTGGATGTCAAGACCAGGTAAGGAGTTCTTCGCGTTGCATCAATTAAACCACATGCTCCCACCGCTTGTGCGGAATTTATCAATTCATTGAGTTTTAACCTTGTGCGTACTCCTGGGCGGTCGACTTAACGCGTTAGCTCCGGAAGCCACGCCTCAAGGGCACAACCTCAAGTCGACATCGTTTGCAGCGTGGACTACCAGGGTATCTAATCCTGTTTGCTCCCCACGCCGCACCTGAGCGTCAGTCTTCGTCAGGGGCCGCCTTCGCCACCGGTATTCTCGGATCTCTACGTGCGCTACACCTGAATTCTACCCCCTCTACGAGACTCAAGCTTGCCGATCAGATGCAGTTCCCAGGTTGAGCCCGGAGGTTTCACATCTGACTTAACAAACCGCCTGCGTGCGCTTTGCAGTAATTCCGATTAACGCTTGCACCCTCCGTATTACCGCGGCTGCTGGCTGAGGTTAGCCAGTTATGGCTTCAGCCTACTTGCGGGTAACGTCAATGAGTAAAGGTATTAACTTTACTCCTTCCCTCCCATGTGCTTTACAGCCCGAAGGCCTTCTAACATACACGCGGCATGAGCATCAGGCTTGCGCCATTGTGCAATATTCCCCTGCTGCCTCCCGTAGGGG
+
/'&),(.((.),-)11;1.69:.+.,-'&''12.((,0'/)5-23*,-/:6.5.,+.103-5*1-121440(-.4.1780,/1-43,6:/)99876367:9<::352..+0752411&/.3/55663;4339685:445;860/./.')-.55223,0*./38764)5879(*+$(+,53/74''..,/:851+1-6(,*-.1341//0-+1;<+564038-+)&''$'*119:45/-/20414494886<:12344656;646*((,,*,,)*&$%**.3735;;8&4*+355;97543..)'*,-199984178+.9757103*+,86./38:767435.,'.''1**/5081+*,-61:.+'()/7<85+766-/)-.0(-.1,5-17878829222<752122112)/.03393//12*612114.0../323(*,6-978531027155330.0099:3,(&'11+005;67889943-+,343.4788775//74::554553)*/-.4(-%)5;99<:895/811188'3*5-;0;2111000.78*+62+.10+2,..($$'(()/08:9<7+01*++29;//6.1.+)%#&(-,545&%')03.:8/.-,2/70543/3/.-0/;'6)01'16-.14:2:).(4))((074735/8/567573776296-../0.516/11*-)'.53/436)+*+56330:1-/.463+-/+,'(/13;631+,13-,''&'(9558()17,3967;8<9764)+)--/.145*-)4.210/+%&%'&($((&,.5:8.0,5+/.108992,16560111-6911*-+3,/-)(*,-/*,(,(13<46.-07/7,&2.5())%+(,8.0/0//6023-3-7-88;69;69;989788:00/7(')%&)-1/;-3//0611/-/.6//,2:7459573932::5-5.--,,-'&'#&'))0,*,27)-6-++1-,.0($#''(#&$$&#,..*-2-+--7-/00)%)2/))+*.210.189/0//+/056)(:5+#%'(&()*))+.&0''(15/3//,1,(%$'%'+-(.,/.*($$%&')&().7975402,4,&&'%'&&(,+.1077/&'%&+*04//5,-1+-3(%
@46d4f782-507d-43ab-8c27-5aec1cd81395 ch=282 read=48658 start_time=2019-12-13T02:20:03Z barcode=BC01 runid=2c9cf7bc05858273f10e7d7ec552fc0bd742dc3e
CCGGTTACCTTGTTGCGACTTCACCCCAATCGCTGACCCTACCTTCGGCCGCTGCCCCTTGCGGTTAGCTCACGGACTCGAAGATTGCCAACTCATGGTGTGACGGGCGGTGTACAAGACCGGGAACCTTCACCGCAACATTCTGATTCGCGATTACTAGTAACTCCGGCTAGTAGGCGAGTTTCAGCCTACAATCCGAACTGAGACTGGTTTTAGAGTTTGGCTCCACCTCACGGTATTGCATCTCTCATGCCAGCCATTGTAGCACGTGTGTAGCCCTACACATGGGCATGATGATTGACGTCATCCCCACCTTCCTCCTGGTTAACCAGGCAGTCTCGCTAAGTCCTCCAACTTAATGGTAGTAACTAACGACAGGAGTTGCGCTCGTTGCAGGACAACTAACATCTCACGACACGAGCTGACGACAACCATGCACCACCTGTCACTTGTCCCCGAAGAGTTTCCTCGATTAAGAGTAATGCAAAGGGATGTCAAGTGTGGGTAAAGGTTCTTCGCGTTGCTTCGAATTAAACCACATGCTCCGCTACTTGTGCGGGTCCCCGTCAATTCCTTTGAGTTTTAATCTTGCGACCGTACTCCCCAGGCGGAATACTTAATGCGTTAGCGACGGCACGGAGTGTTGAAACCCCCACACCTAGTATTCATCTGTTTGGCGTGGACTACCAGGGTATCTAATCCTGTTTGCTCCCACGCTTTCGAGCCTCAGCGTCAGTTACAGTCCAGAAGTCGCCTTCGCCACTGGTGTCTTCCTAATCTCTACGCATTTCCGCCGCTACTAGGAATTCCCTCTCCTCTCCTGCACTCTAGATAACCAGTTTGGAATGCAGCACCGCAAGTTGAGCCCGGGTATTTCACATCCCACTTAATCATCCGCCTACGCTCCTTGCGCCCAGTAAATCCGGATAACGCTCGCCACCTACCGTATTACCGCGGCTGCTGGCGTAGTTAGCCGTGGCTTCCTCCTTAGGTACTCATTATCTTCCCCAAAGAGACAGGCTTTACGATCCGAGGCCTTCATCACTCACGCGTTTGCTGCTCGGGTTTTGGTGCGCAATATTCCCCACTGCTGCTTGCCTCCCGTAG
+
.3,*3/),214*22,...26:6(0++)0)),$&/(*.0*&'*('))(504-10(41/'-+*)0,/,+-.++*+.52*&,+)%(&)+.061*).1789;:::9987;8726554.4253-4-(.+%%(()-+-61,,2+,03:6688::84680:+)('%-+,5/0/40+)%$%$'1734304:00.013*&%)/'())7;9988576::2977-''$&,8+/.1326019072011/,.1%)),//0--'*&.0//53709.-*.*'))**'%$%(,2/.-/..*('*(*,,,,--'.2+,.236929-2*+.82;;84550./(.+*,-)*26/027/42101-++...-(/,..8-:.071,+)()'(214757324*,7;+46889,3+'&%*.-65-*(/+-.-,.+),//543+,,)+,-372982:<692126;//9/4.*#&)(,-9790*+*('&-3.+96734/8),)')*2;97871*)///08897.(1(**75*76))63:76;723301,-023)'0-1/<6::-200//0253410,/*),56/-)),7:2+-54:590*)+.-4-8;<-68552:/1.116(,,0-247,(*3637170++/+1*,.0.5/-,)/%/+-.35/**)(12;..971;98/*,+092(0.48<8783-,26.+02448700.---.-(&-*.2679888962;-).+0:3,41-5<..)*/4:66213455104-**&&'()'&*'(-.735-5-/::455/.+(('))/*)2998888563401831($'()/0332.1)++)6)1'),03544467540())+../772;3<26:<<0*2+30+*+++78+*00//912/07*,2-2+,9/*+-.+63,(''+349988;935;5452243),(&'%%&&&(+-4-*3,6,8:6:643/-,03781+)&((*+3624674352248-3)(')&536-0182725,-6/422*-*&+%)#(*3,7,,,:92:99.36*'(*,61-*'(-+&+,-//.+&)&+*+4./.-'+,,*((()(6)()-%(&(&..*43'%$*$%&),:31408584(+..0.-,(&&)**/80-.*&
@f2a0c96e-5ee6-41af-81f0-c00522ababac ch=77 read=52295 start_time=2019-12-13T02:20:05Z barcode=BC01 runid=2c9cf7bc05858273f10e7d7ec552fc0bd742dc3e
CCGGTTACGCTTGTTGCGACTTCACCCCAATCATCAGTACAGCAGACGCTCCTTCGGTTGGGCCACCATTTCGGGTGTTATCAGCTCTCGTGGTGTGACGGGCAGTGTCTGCAAAACCAAGAACATTCACCGCGACATGCTGGTCGCGTTAGCGATTCTTCATGTGGTCAGTTGCAGACTGCAATCCGGAGCTGAGAATGTTTTATGGTTTTGCCTTCGCAGCTTCGCTTCCCTCTACCATCATTGTAGCACGATGTCGCCAAGTCCGCCAGGATACCTTGATTTGACGTCATCCCGCCTTCCTCAACTTGTCACTGGCAGTCTCGCTAGAGTCCCAACAATGATGGTAACTAACGATAAAGGTTTACGCTCGTTGCGGGACTTAACAACATCACGACACGGGCTGACGACAACCATGCACCACCTGTATCTCATATAGCTATCTCTCCATCTCTGGAGCCTTTATGAGTATGTCAGACCTAGTAGGTTCTTCGCGTTGCTTCAGATTAAACCACATGCTCCACCGCTTGTGCGGGCCCGTCAATTCCTTTGAGTTTCATTCTCTTGCGAACATTCTCAGGCAGATGCTTATTGCGTTAACTGCCTTTTGAACTTTGACATCAACGCCAAGTACTCATCGTTTTGCGGCGTGGACTAAGGGTATCTAATCCTGATATTTGCTCCCCGCTTTCAGGACTGGGCGTCGGTTGCGGGCCAGATCGTCGCTTCATACTTTCGGTGAACATCCTTATATAACACGCCGTGATTCCGATCGCTCCTGCACTCTGGCGCACCGGGTTTCTATATGGCTTACTGAAGTTAAGCTTCGGGCACCACAGACGCTGCGCCTGCTCCTCTTGCCCAATAATTCGGATAACGCTTGCCACCTACGTATTACGCGCGGCTGCTGGCGCGTAATGGCCGTGGCTTTCTAATAAAGTACCGTCACTCGGCTACCATTTCCTGTAGCCGCCGTTTCTTCCTTTATAACAGAGTTTACAATCCGAAAACCTTCTTCCTTCACGCGGCGTTGCTCGGTCAGGGTTTCCCCATTTGCCGAAAATTCCTAACACTTTCCGTAGGAG
+
5-0+.)(+$'./-27)-+***+(%-/4*-/./06.%)**-((+,-630/0+&'&')*44'487-,1-(-+((,/***0+,,,(%)*/--.56:767566,6,/&'*&'%%$(*11&0*(%'&%&',-4,33-011334210)')%%('')&&***2'&%)((-**&&&(')'4.0%)***%+,//15+(&$&-*,+/640.67//010*95(%&'('($'%%'/).+,2/12*')%%)*(+''-.&%&%(%&&%'%&$#$#+')-5+(+')&)&(&%#$'(-2;0//60895136-,2659.*,+'''(-+/1(/--,***-,)--113*+,+/-&*%'(7-,+*.*+3835898//-/5)10.6+/0285..,7,0'31.,1+2)%,/----%()'('.)(*-/0-10+260/70545357699222./*',*..../6665---+/9+-654+/0)+0208+%(-,*/-.,00&%*-.-*(.,,51<5/51,.//3(10,+(%+*.-<::7211236576/06**-+*.,2&01-3*(,.13*23,+25/-24<;../2**)-.(('(,+$*))+-05:70/00-+)(*2,*+)+'+&(+++'*&&*-18245,+,9852*,,%)')((*./22145218;2$)0/.427/-*+&$'&%,&*))+1-2))%%)',3,(**/42*'+.2-0'52')')&'&--13260,+*43-,*+/3344,&''(+()''(((%+&''&('**,('(&'$$$%%'(%'%%#&'(*3'&',-$&',,66+&**+4+((%'%'',5/7;:/0+-++00.4;4795.4,,744*,-50+,('#)))+'(0+&(&'((,601/-1+''((%'''&&(&0)4+):02.(-+(1*)..'+()(+,,,4.()%'(,/0-0'')()$%()/*)+'015*4.2+)--))-.,41+()*56213).0+-+*))0101;:-*)*&*(02/403-:,1181-/51,+0,+-(*+/86**(-.*-+.497275:5512,/:2*0/,3-,,-.*),,,)(-$06.-85.6:4+)6.+,6--8740:.,)-/.++,(-/1351.&((
@da3be03a-4771-4f89-9274-2c0e7179478d ch=141 read=46071 start_time=2019-12-13T02:20:11Z barcode=BC01 runid=2c9cf7bc05858273f10e7d7ec552fc0bd742dc3e
CCGGTTACCTTGTTACGACCACCCCAGTCATGAATCACAAAGTGGTAAGCGCCCTCCCGAAGAGTTAAGCTACCCTACTTCTTTGCAACCCACTCCCATGATTGTGACGGGCGGTGTGTACAAGGCCGGGAACGTATTCACCGTGGCATTCTGATCCCACGATTACTGCCCCGACTTCATGGAGTCGAGTTGCAGACTCAATCGGACTACGACGCGCATAGTCCGCTTGCTCTCGGTCGCTTCTCTTTGTATGCGCCATTGTAGCACGTGTGTAGCCCTGGTCGTAGGGCCATGATGACTTGACGTCATCCCCACCTTCCTCCAGTTTATCACTGGCAGTCTCCTTTGAGTTCCCGGCCGGACCGCTGGCAACAAAGGATAAGGGTTGCGCTCGTTGCGGGACTTAACCCAACATTTCACAACACAGTGACGACATCATGCAGCACCTGTCTCACGGTTCCCGAAGGCGCATTCTCATCTCTGAAAACTTCCGTGGATGTCAAGACCAGGTAGGTTCTTCGCGTTGCATCGAATTAAACCATGCTCCACCGCTTGTTGCGGGCCCCGTCAATTCATTTGAGTTTTAACCTTGCGGCCGTACTCCCCAGGCGGTCGACTTAACGCGTTAGCTCCGGAAGCCACGCCTCACAACCTCAAGTCGACGTCGTTTGCGGCGTGGACTACCAGGGTATCTAATCTGTTTGCTCCGCTTTCGCACCTGAGCGTCAGTCTTCGTCCAGGGGCCGCCTTCGCCACCGGTATTCCTCCAGATCTCTACGCATTTCACCGCTGCACCTGGAATTCTAACCCCTCTACGGGGACTCAAGCTTGTTATCAGATGCAGTTCCCAGGTTGAGCCCGAGGTTCACATCCTGACTTAACTCGACTTTCACCTGCGTGCGCTTTTACGTAATTCCGATTAACGCTTGCACCCTCCGTATTACCGCGGCTGCTGGCACAGGTTAGCCGGTGCTATTTCTGCGGGTAACGTCAATGAGCAAAGGTATTAACTCTACTCCCTTCCTCCCGCTGAAAGTACTTTACAACCCGAAGGCCTTCTTCATACACGCAGCGCCAGCTCAGGCTTGCGCCCATTGTGCAATATTCCCCACTGCTGCCTCCCGTAGGAG
+
0.),.--965724/*''&().-+.,')*./60&((()*18.,01321+)*)+)0,0,)&(')%'+9+5,12295+(%+.9.465)12:0<4*+-190*++(+-*/1698;753:01..//.993976'40-.-+,-/<656;5:4943543410.32)%(*,/1)'#%##''+*.183896.*,-,)(+/2472330.5.:38/7395882-0./,-,/&'),1//02-//1-+'-.1/125121083//13-,5:<99:6---,'+,,,/())+.94.0995+*).,018465610--020468722+436-')*-215430023;-,-:89190/-347781613,*.4930).-1-2844,1587:77256:*..:24*1-*)723279974;0.)6/0--*.'+%$*-74/:4-,028923&***.26'1)()),17313349/13203*,1:926***+1,2-'*'*'&)0/34/--,.:9/148334::<<;28:768:9;362,)+*/::9<;885/702286+(1224<:973,-336:681,,..'(%%&&,/,42,(45689<::9<;51229:*.+5011//,.06,.,-+543+(.1.176674.7-3-000308,*-///3-/.,.1(,*.1/0)(.)2)67.1.102-/&.-.-:-%'(+*+.89311012-.+&3+./.5/--0/2<1.0/.(%*-47402/3:46379.,-++067:9518))618+<:34:2;9634,/3+5113;:970,++/45497487978<:0.25)+-%+*0--300/00/./52;0-0;8561++-%-*/''&')('(-+-3''(,''*-6952*(*-2/..+9.'&&''.1)%'(),+((*''',&),+.%(,2..',,,/3675.++687*+-'%'-//642/1-1,,.3811133;04365777<57;892;332919/*(-%***/,-.8*(0&&+&.6+-9871+'(.:98861711289:<../.-00//./.*%)(+6-,501,59,)232392-+$'(*)'-.027.(&'-+698<88;///./-1-0(-..-+*(().+-8030)-.2:*+/6-*')(7--./668.+02789442-39*,/3+(*&
@dfe83c11-f37a-4220-b4ae-a10367f8b3c9 ch=439 read=74377 start_time=2019-12-13T02:20:13Z barcode=BC01 runid=2c9cf7bc05858273f10e7d7ec552fc0bd742dc3e
CCGGTTACCTTGTTACGACTTCACCCCAATCATGAATCACAAGTGGTAAGCGCCACTCCAGGTTAAAGCTACCTACTTCTTTGCAACCCACTCCCGCGTGTGACGGGCGGGTGTACAAGGCCCAGGAGCAATATTCACCGTGGCATTCCTGATCCACGATTACTAGCGATTCCGACTTCCATGGAGTCGAGTTGCAGACTCCAATCGGACTACGACGCACTTTATGAGGTCCTTGCTCTCGCGAAGTCGCCTTCTCTTTGTATGCGCCATTGTAGCACGTGTAGCCTGGTCGTAGAGGGCCGTGATGAAGCGACGTCATCCCACCTTCCTCCAGTTTATCACTGGCAGTCTCCTTTGAGTTCCCGAAGCCGGACCGCTGGCAACAAAGGATAAGGGTTGCGCTCGTTGCGGGATAACCCAACATTTCACAGCACAGGCTGACGACAGCCATGCAGCACCACAATCTCACGGTTCGAAGGCACATTCTCTCATCTCTGAAAACTTCCGTGGATGTCAAGACCAGGTAAGGTTCTTCGCGTTGCATCGAATTAAACCACATGCTCCACCGCTTGTGCGGGCCCGTCGAGATTCATTTGAGTTTTAACCTTGCGGCCATTACTCCCCAGGCGGTCGACGCGTTAGCTCCGGAAGCCACACGCCTCAAAGGGCACAACCTCAAGTCGACATCGTTTACGGCGTGGACTACCAGGGTATCTAATCCTGTTTGCTCCACGCTTTCGCACCTGAGCGTCAGTCTTCCGATCGGGGGCCGCCTTCGCCACCGGTATTCCTCGGATCTCTACGCATTTCACCGCTACACCTGGAATTCTGCCCCCTCTACGAGACTCCAGAAACGCCGGTATCGAATGCAGTTCCCAGGTTGAGCCAGAGTTTGCATCTGACCGCAAACCGCCGTGCGCGCACGCCCAGTAATTCCGATTAACCTTGCACCCTCCGTATTACCGCGGCTGCTGGCACAGGTTAGCCAGTGCTTCTTCTGCGGGTAACGTCAATGAGCAAAGGTATTAACTGCTCCTTCCTCCCGCTGAAAGTGCTTTACAACCCGAAGGCCTTCTTCATACGCGGCATGGCTGCATCAGGCTTCGCCCGGTATTGCCAATATTCCCCACTGCTGCCTCCCGTAGG
+
210138-.525--1,,-./0:2/398.,'/3/-+(111223/)+.3434-0031,,,0*%*..7-2,('***/,+.27*8;1+97/1;1,-/1<6./+)'(+455;;71((&')(.:;0:39,%.*))*69555<838;248:829;6.146632-.*,,6-22134)15:773*0/0)'()1,+,-.1043;56499719'3*+2+:09677743)-*,,4502233511''5).,-,/+--+.,-.*+'+-771393-,-12746:.8.,*),,(+)*&$$%.*'(((+0./'%,/52.&(&)+&&($'0/4379-,/1,-177<9965,.2/91,-488*,%&#&(303.)0)'(.,7/3/(&'(,-*019.///780)*-.51+5-07*+)++2*0499:+7/-.5;6/)+%0+*)&-*071,+)+%)*-%&0.///3819002;2;62..-+.-$&*)*-87043;:/8')+*/,&)(.4-..+512./,016;:414535-+/0-366569457:+,,,,)1,/-(,634:52600169)*(4,.4-7-,*,51220+(../0-5,/,,11),+)&-+'+'(1-./5973108;;+485.8---1713)2)(*.4::)-2787;9:540)**+4-,-.//+-*/%).)+(./4:7835,+-*('(*.//2422/104353783092,+/0.-00845679;470),-165647::929<-,5*6-%'*+-602()&-0/33269/8+-/673.*'(,.'2783243381;,)(-*.2('(*8;:;05')+441--/15856;6,)-1+06/123520-/*.+.,*.89:3,0.)...646/6%(%+&$'+12-30118-+10-2-./722,+0/9.-(,+,$)$(-+'#%%(*))*,&%(,/727/0-.147-,'(%('-,)(,0146;21./1-/&*(),*,&1843483564<67:4628444405+*%&$*((6.--4&..-/28/4;3..,*+0*-35334)/+,+770:)0.-+)4+8.2067890;81.32*(/0-&-+(+.++()%(*'0/.,.6277::<99<867+-*,*5/,-.*(%&',.9%,*(*'%&,2,(%-$)'%'+-9/3357484.17456637.47*+4.24
@ead9bb0d-1bad-4744-8a4c-b91091b9c4de ch=236 read=70743 start_time=2019-12-13T02:20:18Z barcode=BC01 runid=2c9cf7bc05858273f10e7d7ec552fc0bd742dc3e
CTCCTACGGGAGGCAGCAGTGGGGAATATTGGACGTGATGAAAGCCCTGATCCAGCAATGCCGCGTGAGTGATGAAGGCCTTAGGGTTAATAAGCTCTTTTACCCGGGATGATGGCAATTACCGGAGGAATAAACCGGCTAACTCGTGCCAGCAATACGGTAATACGGAGAGGAGCTAGCGTTGTTCGGAATTACTATGGGCGTAAAGCGTAGGCAGCTTTGTAAGTCAGAGGTGAAAGCCTGGAGCTCAACTCAGAACTGCCTTGAGACTGCATCGCTTGAATCCAGGAGAGGTGAGTGGAATTCGAGTGTAGAGGTGAAATTCCCGTAGATATTCGGAGAATTTCAGTGGCGAAGGCGGCTCCACTGGACACCAGTATTGACGCTGAGGTGCGAAGCGTGGGGAGCAAACAGGATTAAGAATACCCTGGTAGTCCACGCCGTAAACGATGATAACTGGCTATCCGGGGCGCTTGAATTAGCAGGGCATCGCTGAATTAACCTGGGGAGTACGGTCGCAAGATTAAAACTCAAAGAAAGTGACGGGGGCCGCACAAGCGGGTGGAACGTAATGAGTTTTAATTCAAACAGCGCGCGCAGGGGCAGCGTTTGTGACACGGACGATTTCCAGAGATGGATCTCTTCCCTTCGGGGACTGGAACACGGGTGCTGCTGCATATGGCTGTCGTCGGCTCGTGTCGTGAGATGTTATTTGGGTTAAGTCCCTGTGAGCGCAACCCCTCGCCCTTTAGTTACCATCATTTTAGTTGGGGACTCTAAAGGAACCGCCGGTGATAAGCCGGGAAGGTGGGGATGACGTCAAGTCCTCGCATGGCCCATACGCGCTGGGCTACACGTACTACCAATGGCGGTGACAGTGGGCGGCAACTCGCGAGTGCGCTAATCTCAAAAACACCGTCTCAGTTCCGGATTGTTCTCCTGCAGCTCGAGGCATGAAGGCGGAATCGCTAATGTCGCGAGGTCAGCGCTGCCGCGGTGGAATACGTTCCCAGGCCTTGTACACACCGCCGTCACCTGCACTTTGGAGTTAGGTTCCGCGAAGGCGTGCGCTAACTCGCAAGAGAGGCAGGCGACCACGGTGGAGCTTAGCGAGCTGGGAATTTGAAGTCATATTTCAGGTAACCGG
+
.,2'%$*%20)./-)--(/76;:,,40,9.9.02*')%%$)(&#.1,')*-150.1395+00-,13/-,--/+*-)+//2/102;806/5.1.+,('02.0*.6+.9;9,+*($%%%(+((374.(/&**+2/)**%)...7001/6//,+((*'&%/+5016301-.+)'*(&$)())0,/.,373,//,2+'.)$&2*71')''%&'()+175,/+0.+%,.3,25,-'.()*-4:.1:8:;/-..486433))-352))&&&'+,-2755552++.---2.+**.-,+*//0,'()1,0-3-3%&)*-11,(-*-+*()'(%$&%+),4244940)*&$$%'%'()64961/2,-+/.//2.(+,-5++%'#&#*(+3543/0+)%'+*+1&''''11/50(((/,9;7559,2/-')+/*,-3**1/3+,/3*.24:;889;51--+))(1(*&&+/1.0-,(-''&)'&&(*(/%$%%%1*''%%#%%&&'%&%*'**)$,+*&()-0-9*,%)*,++/+'.02/8912)&,,($)-796:<:-.,'(&($&),.4'(/%&#)&(%''*,-2:;*3(0*,&*,*)'(&%%&$$$(+&%'&&..-'%&$%$%$&)-+'-,39/52-+*+.888322')+/59,.85+8:2-7-06,5-)-(()-+*++/0670.&(+1225)+())+&&&'&*+6656..'(+)*+$*///666:220+4/'$&"%'55422&053++62-6+(,-*+/1.3978974<<4,/6,--2+0.-.-/72)1.899237-11,,//4*55+,)*,0511.8624469/01,++.1451%'')0-43.',*,,2/247941-()&'',/2,(-%-'(2//4:7656(01298.2-+()/.1.-*-*)062.../+)-2/721+/+3745533/1208*1.1/801:76+%#"%'%--6+-).*54+'((+'(0*35721/.%+(,,,..'1).()+.(),&,+./,-,,(.,226/,420.')%'%&&$&%'%'(.6*/+&))%(%$$&$%&&(&&$&/(+09434&%'&'*)-10/(+()**''&)&)++*,+)-32-.-.,)((%('*-2+&''()'')+*&-454*&&%')+-/-./'-%(,''(*.-175931
@a33416c6-2c64-4d29-95a9-d7eddbd2e723 ch=106 read=74011 start_time=2019-12-13T02:20:27Z barcode=BC01 runid=2c9cf7bc05858273f10e7d7ec552fc0bd742dc3e
CTCCTACGGGAGGCAGCAGTGGGAATATTGCACAATGGAAGCAAGCCTGATGCAGCCATGCCGCGTGTGTATGAAGAAGGCCTTCGGGTTAATAAAGTACTTTCAGCGGGGAGGAAGGGTAAAGTTAATACCTTTGCTCATTGACGTTACCCGCAGAAGCACCAGCTAACTCGTGCCAGCCGCGGTAATACGGAGGTGCAGCGTTAATCGGAATTACTGGGCGTAATAAAGCGCACGCGAGCAGTTTGTTAAGTCAGACGAAATCCCGGGCTCAACCTGAGACTGCATCCTGATACTGGCAAACTTGAGTCTCGTAGAGGGGTAGAATTCCAGGTGTAGCGGTGAAATGCGTAAGAGATCTGGAGGAATACCGGTGGCGAAGGCGGCCCCTGGACGAACTGACGCTCCAGGTGCAGAAAGCGTAGAGGTAAACAGGATTAAGTACCTGGTAGTCCACGCCGTAAACGATGTCGACTTAGGTTGTGCCTTGAGGCGCTGGCTTCCGGAGCTAACGCGTTAAGTCGACCGCCTGGGGAGTACAGCCGCAAGGTTAAAACTCAAATGAATTGACGGGGGCCCACAAGCGGTGGAGCATGGACAATTCGATGCAACGCGAAGAACCTTACCTGGTCTTGGCATCCACGGAAGTTTTCAGAAGTGAGAATGTGCCTTCGGGAACCGTGAGACCCAGGTGCTGCATGGCTGTCGTCAGCTCGTGTTGTGAAATGTTGGGTTAAGTCCCGCAACGAGCGCAACCCTTATCCTTTGTTGCCAGCGGTCCGGCCGGGGAACCAAAGGGAGACTGCCAGTGATAAACTGGAGGAAGGTGGGGATGACGTCAAGTCTCATCATGGCCCTTACGACCAGGGGACTACACGTGCTACAATGGCGCATACAAAGAGAAGCGACTCGCGAGAGCAAGCGGACCTCATAAAGTGCGTCGTAGTCGGATTGGAGTCTGCAACTCGACTCCCATGAAGTCGGAGTCGCTAGTAATCGTGGATCAGAATGTGCCACGGTGAATACGTTCCCGGGCTTGTACACCGCCCGTCACACCATGAAGTGGGTTGCAAAGAAGTAGGTAGCTTAACCTTCGGGAGGGCGCTTACCGCGTGATTCATGACTGGGGTGAAGTCGTAACAAAGGTAACCGG
+
...3,--/29,/90-12218,*,).+/5650121;53,''%)*42489767544.5657573331-..,0450/2(,(')187:7&79515//49/*/++*(1,(-,054-).)*&/-**-94105/5/22067/+515000-,.00800:..2/*,($$&)*&-+*,*(()'.,.()',*-.)/+1...;61.-*&%'(000061712.04-3-/1380+-.-,*)-1*))&*&+++)*36205;403;5934:(('+')79+4&'*++('1-32,()&(+4578600+'),-.5958429)+++++,-,*-/00+)-110).'2(2)9)*6:97+***7;79988+)*+)1'''(+011;4071/512703..23.)(((**)*-923)2588520.0+.1.++++*+4110'&+--))/165)'$$-8,7*7917.,(&((*1+,100174+)+23968::5310112:4+**)'+151+1,02*0/,,0'&%&+).//1+2,../-4,-+-*)213-242258/341+.+('&*%)',7,(((&++/8/94(-+,-974''/4/5(5(/8;0.4))0-.'0.0/17'*+)-.,(()./6/.//.382../*-7.172/.0.1:986651/.)//261./25/4./9761.,+(&*+-0-.--/56:6:949;3:6:8:93515%'&-/257::82//0/05598982322355222.--012-.-;0:22323054/--0429.+23+.1536/-1(/1((5*(0;5598696:8433735,'('$$%&*13--*%+*,08:7%'()+12;99991--*-418639:246559,++*(,,,&(+000//*/,&%%&'*+4:1221.&/.*+%').039.6,:-,1---/97:45(''&*)()2/111-/-++(,+1/*+,71/.-.0/6;4.3886536677-5+0,6/53/001567.+/054-5*+&'(2,,-+),*-')*--44&103944386::890-,.-)*)./+.-1/'',''*-6071.-,(&$%')/025988:../011014./,%$*)+034:4458,&(((+013+***0.4/193;21;1+1842534304:0.-0158;9885-5432511//0-.1499:16:'0*.257(7,
@adf49392-144f-4eb9-a6c1-0ba9ad35c9b2 ch=260 read=54910 start_time=2019-12-13T02:20:27Z barcode=BC01 runid=2c9cf7bc05858273f10e7d7ec552fc0bd742dc3e
CTCCTACGGGAGGCAGCAGTAGGGAATTTTCGGCAATGGGGAAACCCTGACCGAGCAACGCCGCGTGAAGGAAAGAAGGTTTTCCAGTTGTAAACTTCTGTTATAAGGAAGAACAGCGGCTACAGGAGATGGTAGCCGGTGACAGTACTTTATTGAAGCCGCGGCTAACTACGTGCCAGCAGCCGCGGTATGCGTAGGTGGCAAAGCGTTATCCGGAATTATTAGCGTAAAGAGGGAGCAGGCGGCAGCAGGGTCTGTGGTAAAGCCTGAAGCTTAACCAGTAAGCCATGAAACCAGCTAGAGTGCAGGAGAGGATCGTGGAATTCCATGTGTAGCGGTGAAATGCGTAGATTATGGAGAGGAACACCAGTGGCGAAGGCGACGATCTGGCCTGCAACTGGCTCAGTCGAAAGCGTGGGGAAACAAATAGGGATTAGATACCTAGTAGTCCACGCCGTAAAACGATGAGTACTAAGTGTTGGATGTCAGGATTCCAGTGCTGCAGTTAACGCAATAAGTACTCGCCACAGGTAGTACGTTCGCAAGAATGAAACTCAAAGAAAGGAGGTGTGAAGTGCACAAGCGGTGGAGCATGTGGTTTAATTCGAAGCAACGCGAAGAACCTTACCAGGTCTTGACATACTCATAAAGGCTCCAGAGATGGAGAGATGGCTATATGAGATACAGGTGAGACATGGTTGTCGTCAGCTCGTGTCATTGAGATGTTGGGTTAAGTCCCGCAACGAGCGCAACCCTTGTATCGTTAGTTACCATCATTAAGTTGGGGACTCTGCTTGAGACTGCCAGTGACAAGCTGGAGGAAGGCGGGGATGACGTCAAATCATCATGCCTTGCCTTATGACCTGGGCTACACACGATGCTACAATGGATGGTGCAGAGGAAGCGAAGCCGCGAAATTGACAAAACCCATAAAACCATTCTCAGTTCCCCAGCCAGTCTGCAACTCGACTACATGAGAAGTTGGAATCGCTAGTAATCGCGAATCAGCATGTCGCGGTGAATACGTTCTCGGGCCTTGTACACACCGCCCGTCACACCACGAGTTGATAACACCCGAAGCCGGTGGCCTAACCGCAAGGAAGGAGCTGTCTAAGGTGGGATTGATGATTGGGGTGAAAGTCGTAACAAGGTAACCGG
+
21/()-.)16(+/-,000031.-'+0,588.2;44<;961)&,,-3/-/27767477988:;473776414/5((.10225--1(&+-90469466:.-++*-+:.1.06-.62-1,0-,-67,3*)(2254...4/())*'5'+-1.1/1-/2$(&$%%&(0//)+))*012633-02/..9.51///0*%.0105555:42;*),/60/./1--((,+&.'%&%',-5*('.2+&+.269646+(()&/422247569/11))0346/-'(+)0)())+-1709;45(*883,+)()00/4458592..-/.,,-37./-/-:08-.+++(*-+///.7:525584,)%,&&&)***%((,((-/2342340/19/72726//10.01020404+)$&%%'*,.11'/.)(-'-()+')/'/28:6./.+*.,,,3878;222533817))),8871<9+2101..12266683660<0:-1/./,+0'8+8').<852243/415144//3-/0.,**),)*)%&''&((*0.03463-/2/-/,,0(/1)3878,()-)(,('+,.0.,&'%%&%0,)/2/90/7022-4/23.8<:.9697,2-,,:8979007..61,(+)*1)1)--27432///1680.290-51-6)**,,,551*((),5.1/--,')+'',))+&11.,)'+)+,-31:/033331223434244':')-:91-/*11004690317,*.0'3&&2558453;6/5---13155423623;:;:/7/3.-//'285-/10.(()*+--/16662(./.44910009:/.4.7197*88036575366590..29:6('*($%'+/.6442023.1*((),+*+...'*,7644372153469999.,)(&'('&&'-(+12.--&&(&&.+,7;2/<8343;.+))*9<6*)&*)32'$#%%*(++///2/6/007544-,--,))%,))+2.72:89412,/.052318.-/-1')+127898:-8656;8'7.31.-4598670801/1./)1966;40--+..80-/.2204.-/37/*+-+(*1,.43)-3,1)(*..0+/+*,*+-+)$+./036623-2-6:900.+,-.5/7/85.*,)+-'*/0689544,523907+-
@bba016cd-95cf-438d-9802-fb8dc9372507 ch=343 read=45594 start_time=2019-12-13T02:20:46Z barcode=BC01 runid=2c9cf7bc05858273f10e7d7ec552fc0bd742dc3e
TTGGTGCTTTGGTTCCAGTTGCATGTGCTGGTGCTGAAAGAAGTTGTCGGTGTCGCTTTGTGGCTTCCGCTTGCTGGCTCTGCCCGGTTGCCCATTTGCAGCTTACTGATCGCCGAACCACAAAATTAGTGCGCGCCCTCCCGAAGGTTAATGCCTTTTTGTAACCATCCCGCTTAGTTGTGACGGGCGGTGTGTACAAGGCCGGGAACGTATTCACCGTGGCATTCTGATCCACGATTACTAGCGATCCCGACTTCATGGAGTCAGTTGCAGGGCTGAAATCCGGACTGACGCGCTGCCGGTCGCTTGCTCTCATGAGTCATCTTTGTACGCCATTTGTAGCATTCTGGCCCTGGTCGTAAGGGCCATGATATTGACGTCATCCCCACCTTCCTCCAGTTTATCACTGGCAGTCTCCTTTGAGTTCCCAGCCGGACCGCTGGCAACAAAGGATAAGGGTTGCGCTCGTTGCGGACTTAACCCAACATTTCACAACACAGGCTGACGGCGGCATGCAGCACCTGTCTCACAGTTCCCGAAGGCACATTCTCATCTCTGAAAACTTGCGTGGATGTCAAGGGTGGTGAAGTTCTTTGCGTTGCATCGAATTAAACCACATGTGCTCCACCGCTGGCGCGGGCCCCGTCAATTTATTTGAGTTTTAACTTGCGTGTACTCCCCAGGCCAGTCGACTTAACGCGTTAGCTCCGGAAGCTTACGCCTCAAAGGGCACAACCTCAAGTCGACATCGTTTACGGCGTGGACTACCAGGGTATCTAATCCTGTTGCTCCCACGCTTTTTTTCGCACCTGAGCGTCAGGTCGCTACGTCCAGGGGCCGCCTTCGCCACCGGTATTCCTCGTCTCTGCATTTCACCGCTACGCCTGGATTCTACCCCCCTCTACGAGACTCAAGCTTGCCGAGTATCAGATGCAGTTCCCAGGTTGAGCCAGGGATTTCACATCTGACTTAACAAACCGCCTGCGTGCGCTTGCCGCTTAGTAATTCCGATTAACGCTTGCACCCTCCGTATTACCGCGGCTGCTGTCTGAGGTTAGCCGGTGCTTCTTCTGCGGGTAGCGTCAATGAGCAAAGGTATTAACTGCTTCCTCCCCGCTGAAGTGGCACAACCCGAAGGCCTTCTTCATACACGCGGCGCGCTTGAGCTGCATCGGGCTTGCGCCCGGTGGTAAATATTCCCCTGCTGCCTCCGTAGGAG
+
%#'%'$*+2)%)+01''*9'%%$&*0--+,,0005528('.*(10//5+0+'&#&%&+%$$$#%%&&%%&(%&''&##$%%%)0+.,0.%**'(/2)$'$&%%$$'+,654')%%(-5.++.53+,/*(/'&(**/451-/-+,3,*+(&$$"%$%$%&()')&/+)),3+))0($(0'(*+,11:930.+-.01-456164:)741301764<334;3426101:7756662,-,,1401,,+,-3.87-*57887*-)+&(*+'+.+$*'1,***,.4/,1'8,35//'&''&(,'($*&+++.+5*,,..3%&-,*+)$%'),4)*'--53-27*+*'))$,$#%%(+21-/697(-+(.*+)642122/0324689995667//0:3978115123;9123756%.+++-.4:1/33'()0447)((3+*00'&'((6+)/'+3;)2+8.5*(+-,6.-&*-/.51+).4,-/)-'*'',/-.1742140+/+.%&.3111,*%&('.)--5/++*.,%%+0)+&)&),1.'''*-+-.)..1<6575778987/45-'(%#&'(9;::564/'*+$$'-'&'()390/1*&&&')(*--6')-..3:05621(.%.-.13.,4-,*&''%'$*22173+*+.06187+,20*(*4::+-.)&%&&&%$'&+*36/*(1)*%&(*+-0.-15;655041-)((-)0,,*('''%''.4+.11+,44...095945,2-33666-310/89-01;878::688477+99//0:7306026/01.(-3-90(+/03135<96-)+%/14536731-&(&'%%&%$(*,:.-2;;20;35;7<:9;.-9.660)+++'(%'&'*3)(+',781(+226951.06//'-.,**+.0641*))*-2.*1/356/3+016135'''++,-0,-,*+**)*36/.0809.+/7/%/+'%084.0333873/-1.6042979<7;;98875142*&$&**)*''-,5589;992/7/1./.,5-*+./7/.293837637;6365223-,*$&%*&))-.+,68'4/**20/50119:75*&$((,/43:5548896)-)+,/-0)'-#%$%,,+662*.00*.+&(%&&&(*)12,,/100/63;8:<::955*1+,.5/-+'%&$&%()*34346*31/0301055)+&+,0//5-./113870,-..-56046+,597/+
@be3a330d-fd17-4232-ba3e-19ed1b11a55c ch=427 read=63039 start_time=2019-12-13T02:20:45Z barcode=BC01 runid=2c9cf7bc05858273f10e7d7ec552fc0bd742dc3e
TCGGTATTACTTCGTTCCAGTTACGTAATTGCTGAATTGCTGAGAAGAAGTTGTCAATTATCTTTGTGTTAACCTACTTGCCTGTCTCTATCTTCCGGTTACCTTGTTACGACTTCACCCAGTCATGAATACAAAGTGGTAAGCCCTCGAAGGTTAAGCTACCTACTTCTTTTGCAACCCCTCCCATGGTGTGACGGGCGGTGTGTGTAGAGGCCCGGGAACGTATTCACCGTGGCATTCTGATCCACGATTACCTAGCGATTCCGACTTCATGGAGTCGAGTTGCAGATCAATCGGACTACGACGCACTTTATGAGGTCCGCTTGCTCTCGCGAGTCGCTTCTCTTTGTATGCGCCATTTAGCGTGTAGCCCTGGTCATGGGGCCATGATGACTTGACGTCATCCCCACCTTCCTCCAGTTTATCACTGGCAGTCTCCTTTGAGTTCCCGGCCGGACCGCTGGCAACAGAGAAGGATAAAGGGTTGCGCTCGTTGCGGGACTTAACCCAACATTTCACAACACGAGCTGACGGCAGCCATGCAGCACCTGTCTCGCGGTTCCCGAAGGCATTTCTCACCTCTGAAAACTTCCGTGGATGTCAAGACCAGGTAAAGGTTCTTCGCGTTGCATCGGAATTAAACCACATGCTCCACCGCTTGTGCGGGCCCCGTCAATTCATTTGAGGTTTTAACCTTGCGGCCGTACTCCCCAGGCGGTCGACTTAACGCGTTAGCTCCGGAAGCCACGCCTCAAGGCACAACCTCCAGTCGACATCGTTTACGGCGTGGACTACCAGGGTATCTAATCCTGTTTTGCTCCCCACGCTTTCGCGCCTGAGCGTCAGTCTTCGTCAGGGGCCGCCTTCGCCACCGGTATTCCTCAGATCTACGCATTTCACCGCTACACCTGGAATTCTACCCCTCTGCAAAGAGACTCAGAAGCTTTGCCGGTATCAGATGCGGTTCTGGGTTGGGCCAGGAGTTTCACATCTGACTTAACAAACCGCCTGCGCTTGCATGATAATTCCGATTAACGCTTGCACCCTCCGTATTACCGCGGCTGCTGGCTGGAGTTAGCCAGTGCTTCTTCTGCCCGGGTAACGTCAATGAGCAAAGGTATTAACTACTCCCTTCACTCCCGCTGAAAATTGCTGCAACCCGAAGGCCTTCTTCATACACGCGGCATGGCTGCATCAGGCTTGCGCCCATTGTGCAATATTCCCCTGCTGCCTCCCGTAGAGG
+
#$)&))+''(.(.'+/.3(+.0)-5.3'5)*+/-((***,2,&%**&))&-711-'%,&'(+71-+/-*-8.7:)+*3*+4:630,&&*-168<582.7.-8694&3/)+.-2496/1+-+-0210..0-'+,2-++09961)+27.0&&&)62:5:165477/,259.5:90120'23.*'.8-)2.50/++10182/26/--'*&$&$'0*51((-)*-*'*%%,*-5924/4203:5700-01+.0/26(1'(*//1,76/-/.45;5*+.,(**,++108+/)***0+7,2,:0/(+,-/313%+&*((,-//303((*05.0/0/43552324+./7/334:70434+++.,2--'&'0+-++*(-3()16+*$(',/-9;78556/*,,.-0:99.-,-15+),/-.-1)+'(+8<4/49/0+*'((01546&&*'(+/6:17,',50687797987966/7&'.&*.(/-886*+)),-,-67620+*.52;7/')(1,040.3264;7/.((%((4'(.003231(+-$%(-00/.///984456.7592:909,'(.,152,-7*.022382/-$'))&*1.;9/26<98.2123245:/70058*/64969<:9;:39+-,**(()(..1<991/..6-///5/.0&()'%(()&0-354+-/3276<736:0.*-*,8://214.3-,*61:.445079;.-5:9.7211002243--,).+,(*+/'3(/)(6;6666666*(06*/3469:71)**,.37736643:8'/.800/4;25026918412014-/72:1-+/,1)%'',..,(+*(2;4*&(&*-*,..6422+*233;9256(/6.)574484;78:8%-../01./.*+.,,.*(&$')+*3995044-/2//+/745/5(.))*+1:2-,5411**%&(,))-4,&((')-1*+27,//+,/0.-/./)546.').*,0').23%)*%('.*/&++/31//0232/-1076;49:+*)'$&&$'())'**8-23.,,4.6665/6-+,*3:8-2**(,-9/6;96251.28/;.-*10**.-+,58'..%&0*27;53,2'((//3287676050/,3508,-0-1/32)(.$()4;,2;6%&':80*861--*(()&&%#'($02,)+.--0/5944;4----)/,/-8111//+,+0011198//5%01/:8./5356343004)9:,+++001152.8,,101')'
@de1f8493-d604-43fb-9180-6466f23de806 ch=316 read=80235 start_time=2019-12-13T02:20:44Z barcode=BC01 runid=2c9cf7bc05858273f10e7d7ec552fc0bd742dc3e
CTCCTACGGGGAGGCAGCAGTAGGGAATTTTCGGCAATGGGGAAACCCTGACCGAGCAACGCCATGATGAAGGAAGAAGGTTTTCAGTTGTAAACTTCTGTTATAAAGGAAGAACGGCAGCTACAGGAAATGGTAGCCGAGTGACGGTACTTTATTAAAGCCACGGCTAACTTCGTGCCAGCAGCCGCGGTAATACACGTAGGTGGCAAGCGTTATCAGATTATTATGGGCGTAAAGAAGAGGGAGCAGGCGGCAGCAAGGGTCTGGTGAAAGCCTGAAAACCTTCAGTAAGCCAGAAACCAGGCAGCTAGAGTGCAGGAGGAGGATCGTGGAATTCCATGTGTAGCGGTGAAATGCGTAGATATATGGAGGAACACCAGTGGCGAAGGCGACGATCTGGCCTGCAACTGACGCTCAGTCGAAAGCGTGGGGAGCAAATAAGTTAGATACCCTAGTAGTCCACGCCGTAAACGTGGAGTACTAAGTGTTGGATGTCAAAGTTCAGTGCTGCAGTTAACGCAATAGAGTACTCCGCCTGGAGTAAATGCGCTCGCAAGGAGAATGAAACTCAAAGGAATTGACGGGGGCCCGCACAAGCGGTGGGCATGTGGTTTAATTCAGGCAACGCGAAGAACCTGAGTCTTGACATACTCATAAAGGCTCAGAGATGGAGAGATAGCTATATGAGGGGATACAGGTGGTGCATGGTTGTCGTCAGCTCGTGTCGTGAGATGTTGGGTTAAGTCCGCAGCGAGCGCAACCCTTATCGTTAGTTACCATCATTAAGTTGGGGACTCTGGCAGAGACTGCCAGTGACAAGCTGGAAGGCGGGGATGACGTCAAATCATCATGCCCCTTATGACCTGGGCTACACGTGCTACAATGGATGGGTGCAGGGAAGCGAAGCCGCGAGGTGAAGCAAAACCCATAAAAAACCATTCTCAGTTCGGATTGTAGTCTGCAACTCGACTACATGAAGTTGGAATCGCTAGTAATCGCGAAAAGATCAGCATGTCGCGGTGAATACGTTCTCGGGCCTTGGCATACCGCCCGTCACACCACGAGTTGATAACACCCGAAGCCGGGTAAGCTAGCCGCAAGGAAGGAGCTATCTAAAGAGTGGGATTGATTTAGGGTAAAGTCGTAACAAGGTAACCCGG
+
1010-'/'-4,&)70--,+*()(+(-//543.,/,320.0.(%)*(<2/0042/0./.).*.,'&%')'*-),++'.,)3,8:52.,3,)+00***6*,'-**+9;,.(+,(262.73,..,-01.)*((+'---.05()*-4/,%(**./:/+6-1*.(,1,+0+,-5/+,),+//3/-)'&%(&&%((()90-,),-0-.'*)/)./(*/0;524&)')('2+&&,0666529+',*)**-,),-35:64;757333+6--)')))1232..*&%*)(('&(/+')+78(+)&%&*.+*+)*'--...,),,04)-'&))*/2,,-,-75,-*8,934312,,,,,6/--69-/0:9945789/92,+.')*+,4/0/;.;/))0).0576212202(4948990...,5/1/9),.7$'(*(,-0.((('(569:66),,0/.3202:(()()+-9,++-,/86565.0+*('#',-6245*/+153747311,1-*+5;469863441416,,,+--3--%%$)%')130462/+$%'(''*$.4775121-(+)'',1/&+,(4619-2-120400158;8+05**/-0-)*,/3130())2'*+37;;/:794%&'(+./-..06/0*+(%%%-1005.237736778:9:2,510:)*+00996/.,+.0278643/*'%*+.'+,66)20248714798637013221*+.233857810.(&+3109*--.81'')+6+0*&+%'*)-06/476182221910-51.1;+++)..6+/,3.89,18:88370+)$))+005:24334:41/004+-&)/+&996432343:::<6346:9781611**+))+*5:75865761)+--1892-:,,3*&%&&',)))*)-(2)*')-'..---+0,/,0-(,,3;62<912656--0+467<999376;3'0%.,+,,220.--+2,-.2699783517109464778857100.4...&(),21+)31.))*)/,--*.'+,12;87:649445+0++)*('#)*003631;:0085546-),+-,+0(*.-+.(**(',.+.')+,+%$%')'$*,+/-**(-,(+&()5354452*&&*,022,-0,),,'%(-.*,/*)+*&$'--20(-)+(+5+.5
@5c176e02-7c71-4140-8842-edb19d55ad75 ch=188 read=87006 start_time=2019-12-13T02:20:45Z barcode=BC01 runid=2c9cf7bc05858273f10e7d7ec552fc0bd742dc3e
CCGGTTACCTTATTTACGACTTCACCCCAGTCATGAATCACAAAGTGGTAGCGCCACTCCAGGTTAATACCTACTTCTTTTTGCAACCCACTCCCATGGTGTGACCCGGGCGTGTGTTACAAGGCCAGGAACGTATTCACGCGGCATTCCTGATCCACGATTACTAGCGATTCCGACTTCATGGAGTCGAGTTGCAGACCAATCGGACTACGACGCACTTTATGAGGTCCACTTGCTCTCGAGGTCGCTACTCTTTGTATGCGCCATTGTAGCACGTGTGTAGCCCTGGTCGTAAGGGCCATGATGACTTGACGTCATCCCGCACTTCCCCTCAGTTTATCGCGGTCTCCTTTGAGTTCCCGGCGGACCGCTGGCAACAAAGGATGAGGTTACGCTCGTTGCGGGACTTAACCAACATTTCACAACACGAGCTGACGACATGCAGCACCTGTCTCACGGTTCGAAGGCACATTCTCATCTCTGAAAACTTCCGTGGATGTCAAGACCGGGTAAAAGGTTCTTCGCGTTGCATCGAATTAAACCATGCTCCACCGCTTGTGCGGCCCCGTCAATTCATTTTGAGTTTTAACCTTGCGGCCCGTACTCCCCAGGCGGTCGACTTAACGCGTTAGCTCCGGAAGCCACGCCTCAAGGGCACAACCTCAAGTCGACGTCGTTTACGGCGTGGACTACCAGGTATCTAATCCTGTTTGCTCCCCACGCTTTCGCACCTGAGCGTCAGTCTTCGTCAGGGGGCCGCCTTCGCCACCGGTATTCCTCCGAATCTCTGCGCATTTCACCGCTACACCTGGAATTCTGCCCCCCCTCTACGAGACTCAAGCTTGCCGGTATCAGATGCAGTTCCCAGGTTGAGCCCGGGGATTTCACATCCTGACAGCTCGCCTGCGTGCGCGCCCAGTAATTCCGATTAACGCTTGCACCTCCGTATTACCGCGGCTGCTGGCACGAGGGGTGGCAATTGCTTCTTCTGCGGGTAACGTCAATGAGCAAGGTATTAACTGCTCCTTCACTCCCCGCTGAAGTGCACTTTACGACGAGGCCTTCTTCATACACGCGGCATGGCTGCATCAGGCTTGCGCCCATTGTGCAATATTCCCCACTGCTGCCTCCCGTAGGGAG
+
79385923342&06)%,/.29<8,599-01;:886/721.0/71,5-0.+)+.23,/*/''(-,,/')*296345;55;81,/2///3+'++7:2-2.7///55-.)&('%(*&1&)++-/4)2//(4,5..3677<5*)(&*3258.0&&(,13.*,-,:,,+320267919,,-:97.'(++),-0/0105-0-01-,2/-2+4*641265400,--14**)*)/(,*$&.)+-11,-*&+.0,))2%)/-.63*./589:;<75:/+*..*.((%-##%'/61*/;::214++/23952...,,+-*)+--483/8/((-).073/+,,2*+/<;232+(%'*./1)*,()-/8;775-4-,0.222455653655;+2-0-,,.10844/,.,-/600)7350.0.*+(*)4229/,-/231/235544464)$&('79/00/09675421/25:846../-0,)+(,7.0234.-/0-..40-100/..1;8867:731334*57328-'.-::9:<947.-/-.0465547317,-1--*...7+,5,,*)),,-,0)55,*11898:76/;:,*24/<<-,-590:..0/72.*-*03/77*+08/,-/+('%$$,*1.11-7-+,00622-2+-40114935*-+7+')+263303)+'-//0.'--*:4,(/*-**+0:87779;352,-36836445531;6-.579;2,02+.,+,3459;34549783././0:2514&)3:9234-366<;9::-/7.30.1:19/7(&&744/.)),.30397336;16933124/+'*'4-75/74605/-1322413575::96//01047(5-239'/3958485929-,.7-8(',.2/-47,+.43*),,,/)')---'/.3/24,,--+,,''&+,-)-./78<93459797;5-6,*+(+1*.61675<67960/1//1+/-*)&)(&*-,(-''$%%*)),8:8:<998909:0/;73484:4438975*3--/741/,'*)89/:5&'':60.038222--&($',0,).)&,&'))458:89<8//.0*013372..*+*-,-./2*-5/05/252;*)1.**0.+--/8:195/%++138757/5:++9--4''-
@7751baa2-b0c5-4be8-9a46-888d32a2391e ch=420 read=79828 start_time=2019-12-13T02:20:54Z barcode=BC01 runid=2c9cf7bc05858273f10e7d7ec552fc0bd742dc3e
CCGGTTACCTTGTTACGACTTCACCCCAGTCGCAGATGCAGAGTGGTAGCGCCCTCGAGGTTAAGCTACCTGCGCTTCTTTTTGCAACCCCTCCTATGGTGTGACGGGCGGGTGTACAAGGCCCGGGGAACGTGATTCACCGTGGCATTCTGATCACGATTACTAGCGATTCCGACTTCATGGAGTCGGGTTGCAGACTCAATCCGGACTACGACGCGCGCGCCAGAGGTCCGCTTGCTCTCGCGGGTCGCTTCTCTTTGTAGCGCCATTGCATGGCGTGTGTAGCCCTGGTCGTAAGGGCCATGATGACTTGACGTCATCCCACCTTCCTCCAGTTTATCACTGGCAGTCTCGCTGAGTTCCCGGCCGGACCGCTGGCAACAAAGGGATAAGGGTTGCGCTCGTTGCGGGATGACAACATTTCACAACACGAGCTGACGACAGCCATGCAGCGCCTGTCCACACGTTCCCGAAGGCACATTCTCACATCTCTAGAAAACTTCCGTGGATGTCAAGAGATAGTGGAGTTCTTCGCGTTGCATCCGAATTAAACCACATGCTCCACCCGCTTGTGCGGGCCCCGTCAGATTCGTTTGAGTTTTAACCTTGCGGCCGTACTCCCCAGGCAGTCGACTTAGCGATTAGCTCCGGAAGCCACGCCTCCAAGGGCACAACCTCCAAGTCGACATCGTTTACGGCGTGGACTACCAGAATAATCATTTTGCTCCCCGCCTTTCGCACCTGAGCGTCAGTCTTCGTCAGGGGGGCCGCCTTCGCCACCGGTATTCCTCCAGATCTCTACGCATTTCCACCCCGCTGCCTGGAATTCCTACCCCTCTACGGGGACTCAAACTTGCCAGTATCAGATGCAGTTTCCCAGGTTGGGCCAGGGGATTTCGCATCTGACTTAACAAACCGCCTGCGTGCGCTTTACATGAAGTAATTCCGATTAGCGCACCCTCCGTATTACCGCGGCTGCTGTGGCGCGGGTTAGCCGGTGCTTCTTCTGCGAACGTCAATGAGCAAAGGTGATAACTTTACTCCCCTTCACCTCCCCGCTGAAGTACTTACTTTACAACCCGAAGGCCTTCTTCATACGCGGCATGGCTGCATCGAACTTGCGCCCATTGTACAATATTCCCCACTGCTGCCTCCCGTAGG
+
/*))+2+.,2+%0)&*++45:53043/+,**'*)+-.%)+()*,.331*++-4.-+(+*/-533+/251/&%'&&(&,0696/1-/'515..042*.12/-))+2-752+,('())037/:/9.)27-+3.1544573001*.0//.8;832210(,+*-5-/,)(),46:763689:8/022,--/'-257,50269973941.03/3/)*.-112-,++&'$''&-4,1)')()*+,/.610.*,+0.009095393-+&$%'*+/.4++'-%22+,%'()//2;//8997&-&',042:3410/+*))-.)0+22*2..+'/,-5.530)+-2<822420,-&'$0/5482274112529/+..)20104234,0)*(,38+-04*.850..+7+.,54762:22/;-0)&&,,--)28-.,-.*4/3315453',+&++%),033779936920.,-&((*+.*1-*&%('*+(.+/7,,+))+,80/,&%)./4+0//5,.9;::556+)'))++%()$&$':<99;94617;23317&'&*,)38231-(+10345/+.1-&)(-,-*,*3,.41)%'(+%&3,0&+36-/.898*0)3.2/-*1+:-'2,0079:,(305/./)+'(-)(&%(%)&*+1+2)'))(%*-+025:16'7.072/.0.407-7*.(*+,2331466288..,60/02821136;6,,()(0),'')1-*++.64'%-'05/+-.%/1/.,+1-/71111297568,.,979.9:34/8.--9;355+6123;5.,.(((.//432121213;23'(-2/)%'&&),)5-0-1-2'(&67..121,2)*1)+857/)&&&#%1/&*/008*0/101057;)6;-,3718&5637(,40-$1,))(-.03*+,,-+1--)&&0:68;555,.**('('%#'%&')('+,-//1***2**%%$'#+2-,.'&,..8)131-/.,-*)*)'*('&(')-+71.-5%1.//6056<2//3*'3++23094402//5*.5.'',)((--&$'(//)'.2.$',(311+*-./.*$)%'&%%%'(((()&-+*+/614./.417;813+,')*--,3388:99599,&&',&&'*,4.(/+&+'+-:1/05188+%(('*,+.3+27++7450
