# Supplementary material for: De novo species identification using 16S rRNA gene nanopore sequencing
Source: PeerJ. 2020 Oct 21;8:e10029. doi: 10.7717/peerj.10029 (PMC7585375; doi:10.7717/peerj.10029)
Supplement: Supplemental Information 2 — Contains raw reads. [file peerj-08-10029-s002.zip › pass_fastq_runid_2c9cf7bc05858273f10e7d7ec552fc0bd742dc3e_157.fastq]

@694242e2-0140-40c5-81d2-0fdbd05b81a5 ch=220 read=48483 start_time=2019-12-13T02:21:02Z barcode=BC01 runid=2c9cf7bc05858273f10e7d7ec552fc0bd742dc3e
CTCCTACGGGAGGCAGCAGTGGGGAATGTGTGCACAATGGGCGCATGCCTGATGCCAGCCATGCCGCGTGTATGAAGAAGGCCTTCGGGTTGTAAAAGTACTTTCAGCGGGGAGGAAGGGTAAAGTTAATACCTTTGCTCGGTGACGTTACCCGCAGAAAAACGGCTAACTCCGTGCCAGCAGCCGCGGTAATACGGAGGTGCAGCGTTAATCAAAAGATTACTGGGCGTAAAGCGCACGCAGGCGGTTTAAGTCAGATGTGAAATCGGGCTCAACCTGAGACTGCATCTGATACTGTAACGAGTCTCGTAGAGGTAGAATTCCAGGTGTAGCGGTGAAATGCGTAGAGATCTGGAGGAATACCGGTGGCAGGCGGCCCCTGGACGAACTGACGCTCAGGTGCAGCGTGGGGAGCAAACGAAGTTAGATACCTGGTGGTGGTCCACGCCAGCAGCGATAATCGGCTTGGAGGTTGTGCCCTTGAGGCGTGGCTTCCGGAAAGCTAACGCGTTAAGTCGACCGCCTGGGAAGTACGGCCGCAAGGTTAAAACTCAAATGAATTGACGGGGCCCGCACAAGTGGAGCATGGTTTAATTCGTGCAACGCGAAGAACCTTACGGTCTTGACATCCACGGAAGTTTTCAGAAGATGAGAATGTGCCTTCGGGAACCGTGAGACAGGTGCTGCATGGCTGTCGTCAGCTCGTGTTGTGAAATGTTGGGTTAAGTCCCGCAACAGGCGCAACCCTTATCCCCTTTGTCGCCAGCGGTCAAGCCGGGGAACTCAAAGGAGACTGCCAGTGATAAACTGGAGGAAGGTGGGGATGACGCCAAGTCATCATGGCCCTTACGACCAGGGCTACGTGCTACAATGGCGCATACAAAGAAGCGACCTCGCGAGAGCAAGCGGACCTCATAAAGTGCGTCGTAGTCGGTTGGAGTCTGCAACTCGGCACATGAAGTCGGAATCGCTAGTAATCGTGGATCAGAATGCCACGGTGAATACGTTCAGGCCTTGTACACCGCCCGTCACACACACCATGGGAGTGGGTTGCAAAGAAGCAGGTGGCGTAACCTGCTCCGGGAGGGCGCTTACCACTTTGTGATTCATGACTGGGGTGAAGTCGTAACAAGGTAACCGG
+
$&*(''2,93,/0-126344-)0',('%'&')-.03;95754255521/+*+--*,*,-8/.,10-2685556671+-.*2.4193+9320(+/90&%)*-4;10/111;<)'.()'*)%)(52+*/10,-51,35,-14&(..(14192.:--.,*1,)*&&&&(**--111149661++)*+++.*20,7---00%)'(%)&(,/,8,7./,-+*'*+1-31.31*()-10.-,,$*(-+(,+)202*(),-/+-/40*$,('*,&*.546-)10+,*,/1389722-+,//-*'$(),'&)*+,425,+&+)/,)/-.-9--13311///19697:;0007:60-+/178:6/,0,5179;8:05/.')01'3/:4-'0413+(+(+,-52568*54***%)../118-**-2:/5-)**)1,-14(5302,(,*('*+4633232''%'%))*,,')+2)($$/*+*,-/-.297),++-2,)*(,3229.4,,(&%$,-7966641;3805944:97;<;;;.+*()-.071.(,31+4)&-/05*+74;00&'(/+32,'05118*%)&&&$%(+0,/.34.,-2608074,*,143424117,--0+)$%'')*,2,***-4:5.244-2-/:<9/60-0,/28733940868;739/975637440$&)00385534,,+,+;88899589144668970://.5:5///1(2229.,)*/3+*/0.4)(55351.3;3431-4/(&+/)'113796,7.622-(*2,)')((,423,3+)))*+78:9:331../078110-)0/*3-206:;638677.8.-',.23;:6758580-.-../797997*''('+-04//40/09+*++*58950$(&$%))2124210,()*,89&*')(5765%&2:2.001234391221')../*'(*+2:84711-2*)()).*+.**+1623-2-.,++-0--.8::<;9921-30160-//7555;7740345),150/4*))*(,32286/1522-/-/-1:46371/**-6066-/.6,&-*'+)41+&&&%&)-*()&)*+,09/*,.,7333++-1*/2;2/368:<98321/-/3+(-)**)*.046665503/0//848
@434aa3c3-5eb2-4a0a-8e43-259dd55e182d ch=250 read=75533 start_time=2019-12-13T02:21:00Z barcode=BC01 runid=2c9cf7bc05858273f10e7d7ec552fc0bd742dc3e
CTCCGGGGAGGCAGCAGTGGGAGAATATTACACAATGGGCGCAAACCTGATGCAACCATACCGCGTGTATGAAGAAGGCCTTCGGGTTATGAGAAGTACTTTCAGCGGGGAGGAAGGGTAAAGTTAATACCTTTGCTCATTGACGTTACCCGCAGAAGAAGCACCGGCTAACTCCGTGCCAGCAGCCGCGGTAATACGAAAGGAGGGGTGCAAGCGTTAATCGGAATTACTGGGCGTAAAGCGCACGCAGGCGGACTGTTAAGTCGGATGTGAAATCCCCGGGCTCAACCTGGGGCAATCTGATACTGGCAAACGAGTCTCGTAGGGGTAAATTCCAGGTGTAGCGGTGTTGAAATGCGTAGAGATCTGGAGGAATACCGGTGGCGAAGGCGGCCCCTGGACGAAGACCTTGTGACGCTCAGGTGCGAAGCGTGGGGCAAACAGGTTAGATACCCTGGTAGTCCACGCCGTAAACGATGTCGACTTGGAGGTTGTGCTTGCCCCGCTTGAGGCGTGGCGCTGGAGCTAACGCGTTAAGTCGACCGCCTGCAATTACGGCCGCAAGGTTAAAGCTCAAATGGTGACGGGGGGGCCCACTGAAGCGGTGGGAGCATGTGGTTTAATTCGATGCAACGCAGAACCTTACCGGTCTTGGCGGCATCCACGGAAGTTTTCAGAGATTGAGAATGTGCAGCTGGGAACCGTGGGACAGGTGCTGCATGGCTGTCGTCAGCTCGTGTTGTATTGAAATGTTTGGGTTAAAGTCCGCAACGAGCGCAGCCTTATCCTTTGTTGCCAGCGGTCCGGCCAGGAACTCAAAGGAGACTGCCAGTGATAAACTGGAGGAAGGTGGGGATGACGTCAGAGTCATCATGGTACTTACGACCAGGGCTACACGTGCTACAATGGCGCATACAAAGCGACCTCGCGAGAGCAAGCGGACCTCATAAAGTTGCGTCGTAGTCCGGATTGGAGTCTGCAACTCGACTCCATGAAGTCGGAATCGCTAGTAATCGTATGGATCAGAATGCCACGGTGAATACGTTCCCGGGCCTTGTACACACCGCCGTCACACACCATGGGAGGTGGGTTGCAAAGAAGTAGGTAGCTTAACCTTCGGGAGGGGCGCTTACCACTTTGTGATTCATGACTGGGAGTGAAGTCGTAACAAGGTAACCGG
+
,+*'&+1,(38*-553372972+)0*'+*',123641831))+0(00..-/&)($%'*+'/20378787856.'()+2.45774<:.9-.-+,))(*)--250./1,-5,'/*&%)(%((61.0704-./-28/+5784170/0/8/.5;1+-++/+%*)&*+1293/-00--6+,/+,.**-0+21,-&/,1''%)('(%(('*.-+*,.-/(*+.12116'.,*0*)++09:9978;5+,..(.+..,1/'0$#)'.963006(+'+()&)1+*,7:1(.)0034689644-%'&&(*400112/2.,0323/+,*,2533*0*4*-/)6,810.36432.//1:15(0,26,,.2876-)))*-99-)5-)1*'&$0+-1-,)+'(+---/62+*-66:/7..,1()'$*,,07877-..+,0*-+&%-/'-,')+:3/*1,%7''*.69<2/2:766.8.*+/198789/0,-.%*+-6.2-*,023390+&'&%'+-0-(+-,/003544.10+,+3***).//*+,/08+/*+,127;936-,&'*(,)-*2+/-3270030493&01:8;9.)*%))4*,183-*-0,',('**(,.:718*(-.20,+-45<81520+*,.%87785-%%*)+-))&($*(,,+.,*)-30/.2*&(2.&,(-98,7''()&/'*+4.73+5+0$%%&(.4368;981-'&0+-6779<::988864457577(')+28884;2/&,))001.-32+,463:0:.-,41(+.'*&&'+)-,%.*,4014&&5''4<1541&*)3,.6.5/7&9526498171*+&*)/113:/0.-.1:<;899710.,,+,,-06625578782,&&&+-/85)+)*)&&$$#%(*9;.6,'(&'&)+,.67545,9-,8311.,&.*+)(&**,)-/+/-+*(,.08663-*-,'))*.71(-'&)2.088::48'.*%5*3-*+,.39:5844/20247857465335.73648667'4,0-,-+4.,358655..11-0.,//:5()---91223,*'2333-6*,-31215:630'(+1/-,(')*)+4/(()*3676;-1.2-((*().-)+-+)/*7+875891;1**0**+.,2-,831.87++6557:8775656683(()*-+**3256:455,4./88;28
@0fc5a46b-b80d-4da6-b48f-5f02e2a5733c ch=392 read=48868 start_time=2019-12-13T02:21:12Z barcode=BC01 runid=2c9cf7bc05858273f10e7d7ec552fc0bd742dc3e
CCAGTTACCTTGTTACGACTTCGCCCCAATCATCAATCCCACCTTAAGACAGCTCCTTCCTTGCAGGTTAAGGCCCACCCGGCTTCGGGTGTTATCAACTCGTGGTGTGACAGGCGGTGTGTATTACAAGGCCGAGAACGTATTCACCGCGACATGCTGATTCGCGATTACCCCAGCGATTCCAGCTTCATGTAGTCGAGTTGCAGACTACAATCCGAACTGAGAATGGTTTTATGGGTTTTGCGCTCGCGGCCGCCTCCTGCACCATCCATTTAACGTGTGTAGCCCAGGTCGCGGAATGATGATTTGACGTCATCCCGCCTTCCTATCAGCTTGTCACTGCTTGTCGCTGCGTTAATAATGATGGTAACTAACGATGAGGTTGCGCTTTCATTTGCGGGACCTTGGCTTATCTCACGACACGAGCTGGCGACAACCATGCACCACCTGTATCATGGCTATCTCTCCATCTCTGGAGCCTTTATGAGTATGTCAAGACCTGGTAAAGGTTCTTCGCGTTACTTCAGATTAAACCACATGCTCCACCGCTTGTGCGGGCCCCGTCAGATTCCTTTGAGTTTCATTCTTTGCGAACGTACTCTCAGGCAGATGCTATTGCGTTAACTGCAGCACTGAACTGACATCAACCGCCAGTACTCATCGTTTACGGCGTGGACTACTAGAATTTATCTAATCAATTGCTCCACGCTTTCCAGGGACTGAGCGTGCAGGCCAGATCGTCGCCTTCGCCACTGGTGTTCCTCCATATCTACGCATTTTGCGCCGTTCCACGATCCTCTCCTGCCTCTAGCTGCCTGGTTCTATGGCTTACTGAAGTTAAGCTTCAGGCTTTCACCACAGACCCTTGCTGCCGCCTGCTCCCTCTTTTACCTTGACAAATTCCGGATAACATACCTACATTATTACCGCGGCTGCTGGCACGTAGTTAATACGTGGCTTTCTAATAAAGTACCGTCATCGGCTACCATTTCCCATAGCCGCCGTTCTTTATAACAAGTTTACAATCCGAAAACCTTCTTCAGCCGCGCGGCGTTGCTCGGTCCAGGGTTTCCCATTGCCGAAAATTCCCCTACTGCTGCCTCCGTAGAAG
+
2/(004/3637-13,-/16677'/58/,..//1148-67,+9/4***)+0)+*.256:5)*/+.'3218/3///9()3-)*+/04/&.0--2//.03,))*(,.8665664(8:514+-.+*&()+,350,5.+.,144+1/26*',,*23589:74520/4./11/)6&'(('%&(,+001(('+28446988845..015/12997643.2,2-'(2/())',1-3+;<<*9715-274'$%$#&(+)*(,&$&&&''()//2979:;348$#$&(*),-1-2/7-+.///*+(+')$)*,,,75/,348852-37,',/.34-)%,.*+,15-1233//,3-/24,+)%%&''%%$()%%)+09/030+-3-...%&+*(++-0*++**+/1+)(+2-*($$%$%)((**,+,)--1201')*)).,./)/0*17,3&((-2*-/&%&$((*)(*)+41-.-,0546785562**+$$&&&.+&,-/8321'&-(16/0252:*0-59224/*+*0,%-363&%+4+6;849/-/0.0003-//),2.%2(-/64/6.)(+.&$(0&+,+.*%(*0:2/-/3)&2/-/*$&0&)%%&')2+/943034))),-8//./6---('*&$%(*.22,*,+,22/-))'$$&$&+,-/3437652:/+,.712255//.().-(++3-'')*$',,*)%.+(*/12'***/4,.0%/5//-3353*(*(&,03/5112885873/1+1,/4:,.34/00//*%'.6-,.-()()+,&*('%$$%'(),80401-.//6340484320...--/118967689**-0,.+-0+../-+--;.7(+&')&-50/:6/-.-*,,/025&+)),5569114,*+,26-,+132'#&%'&&%%('((9+/,2-*(%&%**.-$)+&.(*1:11323388:7403**(,+26/8**$$$'%-+0)/2)(+,3,3:1,345743,%(*,5/.+.-+-5-71(%%%%*-''++3*''&%)-1+,'(')0/,.3:93-,/8:809490/8,*'''%)+*4/.,6+**-..*).'(/24/5,,'(&**.2.,*/.7,9.01*&%*+,/2216477+./*,(&
@7161022d-273d-4eb3-8af4-5679acff2f2d ch=353 read=68106 start_time=2019-12-13T02:21:19Z barcode=BC01 runid=2c9cf7bc05858273f10e7d7ec552fc0bd742dc3e
CCAGTTTACCTTGTTACGACTTCACCCCAATCATCAATCCACCTTAGACGGCTCCTTCCTTGCGGTTAGGCCACCGGCTTCGGGTGTTATCAACTCTCGTGGTGTGACGGGCGGTGTGTACAAGGCCGGAGGCAATATTCACCGCGACATTAACTGATTCGCGATTACTAGCGATTCCAACTTCATGTAGTCGAGTTGCAGACTACAATCCGAACTGAGATAATGGTTTTATGGGTTTTGCTTCACCTGCGGCTTCGCTTCCCTCTGCACCATCCATTGTAGCACGTGTGTAGCCCAGGTCATAAGGGGCATGATGATTTGGGCGTATCCCGCCTTCCTCCCAGCTTGTCGCTGGCAGTCTCTTCGATTACAACTTAATGATGGTAACTAACGATAAGGGTTGCTCGTTGCGGGACTTAACCCAACATCTCACGACACGAGCTGACGTGGCCATGCACCACCTGTATCTCATATGGCTATCTCTCCATCTCTGGAGCCTTTGTAGGTATGTCAAGACCTGGTAAGGTTCTTCGCTGACTTCGAATTAAACCATGCTCCCACCGCTTATTGCGGGCCCCGTCAATTCCTTTGAGTTTCATTCTTGCAGACGTACTACTCAGGCGGAGTACTTATTGCGTTAACTTTGCAGCGCGCTGAACTTTGACATCCAACACTTGGTACTCATCGTTTACGGCGTGGACTACTAGGGTATCTAATCTATTTATACACGCTTTCCGGGACTGAAGGCGTCAGTTACCCAGGCCAGATCGTCGCCTTCGCCACTGGTGTTCCTCCATATATCTACACGCATTTCACCGCTACACGCCAAATTCCACGATCCTCTCCTGCACTCTAGCCGCCTGGTTTCTATGGCTTACTGAAGTTAAGCTTCAGGCTTTCACCACAGACCCTTGCTGCCGCCTGCTCCCTCTTTACGCCCAATAATTCCGGATAACGCTTGCCACCTACGTTACCGCGGCTGCTGGCGTAGTTAGCCGTGGCACTCTAATAAAGTACCGTCACTCGGCTACCATTTCCTGCGTTCCCTTTATAACAGAGTTTGAAATCAAAACCTTCTTCCTTTACGCGGCGTTGCTCGGTCAGGGGTTCCCCATTGCCGAAAATTCCCTACTGCCTCCCGTAGGAG
+
40&,*3**1/:.*7,)+--14843/::2,2276998;294-.*)/+--1)/./21246./0./02*6)/79:,-8-/,.//)82722444+5**)0.-.1161,(),559:0,+))+&-*,17-62:*4*+//2111:;4+,1'-,*,,-*)()&*,52305223935330475728,3-,.5/.1(()))710.04-0-./-+''+)++('-51**'%''+))309:;-.//9-.890/24820..%(*,/,3;4/0.2(11,21*-++228<:69;2-,,,+31031-(+*/3.*/443561.+/5--.8,,,+(..('**(--..79++.248/,,+2+*,.1200247519.'-/.)*&-')%)&%%*.*),-1-+)4.9./54446.-.,1(.1830--'-515.--7537564-1,''$%&'(430234/..,,.////.'(%%+*9823/4;56:33444658,/(&%'()1242/+-5.1781298***%%)('('(&))0,25(-,039648870+3198893*)$%#&+/0'*+0-3<:9;:724,3+'#+'''&%&,-+*)4+7:63.25788;72+)')'/2:7278<38222&'40'-)-.)-,/(+-2),)(+,-/6-41///7/*&&%&('+)*+')$),.081079233857,701%)%&+0/.0/.-./013-,,1922366-*,*,-'210212666926++/7.))$.&---.84-+2:6516(&%&)../3+,5,%,)&&&-+50249:581&13077468103-(-*-:80.0(&)*+*//-+/&0/358<;869;7851/',%'%%$0&8,+(**235/1239:521(++---.1865767:8;841137;:8:57707/.5:6.-/592'073395/+,1-0/19:;.3/-/707879:5//+/7**/79//62/&&-)'*-.-/,0.55/,.+-1403;737/-.(+..4:89740///,6,,)++.60.+02150.,(*+,%*&'&,*+-048566+,.0+5//&2729<;4*)+,))(''&'0++,34))*$)'($$(*(*-%-3.+--,,8:9.15.,2+-(-*1250119-902),55433-8:.-29214003774071(&$'&&885293+0+.**'
@d64d1846-483a-4771-8302-cb036b7f1060 ch=131 read=55661 start_time=2019-12-13T02:21:28Z barcode=BC01 runid=2c9cf7bc05858273f10e7d7ec552fc0bd742dc3e
CAGGGCAGCAAGTGGGGAAGAATATTGCACAATGGGCGCAAGCCTGATGCGTATGCCGCGTGTGTAAGAAGAAGGCCTTCGGGTTGTAAATTACTTTCAGCGGGGAGGAAGGGTAAAGTTAAACGCTGCTCATTGACGTTACCCGCAGAAGAAACACCGGCTAACTCCGATGCCAGCAGCCGCGGTAATACGGAGAAGTGCAAGCGTTAATCCAGGTACGGGCGTAAAAGCGCACGCAGGCGGTTTCTGTTAAGTCAGATGTGAAATCCCGGGCTCAACCTGGGAACTGCATCTGATACTGTAAGCGAGTCTCTCGCAGAGGGGTAAATTCCAGGTGTAGCGGTGAAATGCGTAGAATCTGGAGGAATACCGGTGGCGAAAGCGGCCCCTGGACGAAGGGACTGACGCTCATAGCAGCGTGGGGAGCAAACAGGATTAGATACCCTGGTAGTCCCACGCCGTAAACGATGTCGACTTGGAGGTTGTGCCCCTTGAGGCGTGGCTTCCGGAGCTAACGCGTTAAGTCGACCGCCTGGGAGTACGGCCGCAAGGTTAAGAAACTCAAATGAATTGACGGGGGCCCGCACAAGCGGTGGGCATGTGGTTTAATTCGATGCAACGCGAAGAACCTTACCTGGTCTTGACATCCACGGGAAGTTTTCAGAGAGATGAGAATGTGCCTTCGGGAACCGTGAGACAGGTGCTGCATGGCTGTCGTCAGCTCGTGTTGTGGAAATGTTGGTTAAGTCCGCAACGAGCGCAACCCTTATCCTTTGTGCCAGCGGTCCGGTCGGGAACTCCAAAGGGAGACTGCCGGTGATAAACTGGAGGAAGGTGGGGATGACGTCAAGTCATCATGGCCCCTTGACAGGGCTACACGTGCTACAATGGCGCATACAAGAGAAGCGACCTCGCGAGCAAGCGGACCTTCATAAAGTGCGTCGTAGTCGGATTGGAGTCTGCAACTCGACTCCATGAAGTCGGTCCGCTAATCGTGGATCAGAAGTGCCACGGTGAATACGTTCCGGGCCTTGTACACACCGCCCGTCACACCATCAGGAGTGGGTTGCAAAAAGTAGGTAGCAACCTTCGGGAGGCGCTTACCACTTTGTGATTCATGACTGGGGTGAAGTCGCTGGTAACCGG
+
/'1-.((2-..,.057)*(')---52/.-0-9.)044(1,5-:;554+)%$#()(,0+0/201*(&)$')&+,)0.87/0.771;0.16-+/+++10)%''',-*)-3-3.1,*.52-.../%,$%*)+58012/-02294280,.+*1*&-/.-/3--+,((')+4'&&-.8;415+))'%''''*0-./46,'()(,.89927-9-3-13'&*%&%),34770;890++33(2,125:9.,67+(/-255&*)*+45954()36,2'(-1-+**.','&(2,++.:6750-+*,03354)++&')*+-/-/*/24--(/.5+14211.0*+1+./1/003;83-,+*+-30+%&%*14:/-1,'.-049291),%&%&()*-20<6-,9:60.($,.)()$('2,(((#$#&'&*+.9549,),.2815+-2%*-**.488;..7;:55164)(.+-/3988+2//0.00,+)'(0,)0-.1++*57-%&&(%6-635653341-+/*+.-1967755;79-08757801+&'-*()*+:3;4,*,4-,,0,/.&0')11579//,2*4,5463/9:5-860.+1/2586;88-*+(2+,.69<:00..*)*.00:9979..1()'*+*)),2.575414104796(),09,./-,8;00-*'&''(2,,)()*&,%,:6;:%:8,4979;91546(1*+-:;::899:99888683,,..2220/5-*)(/+-(),:2+0:26242/.2215(%(*,518/;4+4545,+0,'-)-84433:71*2117)1*,///6'553(0+'***++-.'+(*44761//0,,3.,3,1,33633588-*+,)*(*,9:0&%$+145,-0.01/.010)()&'+-1510409105.%,*-552/*+&(*((319883(+++,,39-54:.7,1,*%&'(**545333/312/4+4/0704,/0001.,')&(&'),1116/0+(*$))*-+%&+'()+-137644-)-+*,+//),-//09:3&/,.280-311/2.-,..-.*38*.-((2132119,+)%44,**.863:566;0)*%''(-'('**1+2/34,:5+*-/**+)*/1,,04.+0-,-3+.4*+,,,+3,)()-(+*)(&&,))4466/
@c8f0a5c8-2262-4d3e-ada4-667eb090f1c0 ch=320 read=51809 start_time=2019-12-13T02:21:29Z barcode=BC01 runid=2c9cf7bc05858273f10e7d7ec552fc0bd742dc3e
CCGGTTGCGTACGACTTCACCCCAATCAACTGACTACCTTCGGCCGCACTCCTTGCAGTTAGCTCACGGACTTCGAGGTACTCTACGTAGTGTGACGGGCGGTGGCCTGAACCCGGGAACATTCACCGCGACATTCTGATTCGCGACTACTGGTAACCAAACCGTAACTAGGCGAGTTCAGCTCTGGTCAGGCGCAGGACTGGTTTAAAGGTTTGGCTCCACCTCACGGTATTGCATCTCTCTGTACCAGCCATTGTAGCGCGTGTGGCAGCCCCTACACGCAAGGGGCATGATGATTTGACGTCATCCCCACCTTCCTCCTGGTTAACCCAGGCAGTCTCGCTAAGTCCTCAACTTAATGGTAGTAACTAACGACAAGGGTTGCTGTTTGCTGGAACCAGCAACATCTCACGACACGAGCGGTGACAACCATGCACCACCTGTCACCTTATGCGAAGGGATTTCCTCGATTAAGAGTAATGCAAGGGATGTCAAGTGTAAGAATTGAGTTCTTCCATTGCTTCGAATTAAACCATGCTCCGCTACTTGTGGGTCCCGTCAATTCCTTTGAGTTTTAATCTGCAGCCATGCTCCAGGCGGAAAGGGTACTTGAGTGGTAGCGGCGGCACAGGGTGTTGACACACCTAGTATTTCCATCGTTTACGGCGTGACTACCAGGGTATCTAATCATGTTTATACGCTTTCGAGCCTCAGCGTCAGTTACAGTCCAGAGTCGCCTTCGCCACTGGTGTTCTTTATAAATCTCTGCGACTGCGCCACACTAGAATTCCACTCTCCTCTCCTGCACTCTAGATAAACCAGTTTTGGGGTGCACCGGTTGAGCGGGTATTTCCTTCCTTAATCATCCGCCTACGCTCCCTTTGCGCCCGGTAAATCCGGATAACTTTCACCTACCTACGTATTACCGCGGCTGCTGCGTTAGCCGTGGCTTCCTCCTTGGGTACCGTCGTTATACCCCAAAGACGGCTTTACGATCGAAAGCGCTGCATCGCTACGCGGCGTTGCGTAGGGTTTCCCCATTATTGCCGTATTCCCCCACTGCTGCCTCCCGTAGGAACAATATCAGCGCAGAAGGTTAACAAGACGTAACCGGCAACGTACGAAAGA
+
+0(')'%''+&'((+030,489(2+0,(%'$(%&&()))++++**&(#'&'#%%)*%217/,-//2218./683'$)(*%&&'&#(''$(+%&)-52;::060.%&+)+)/+7'(240)(%()6455/0117467434,8,,+1261.'*'&.+*)/,,*%*'%((%&$'*/////7:*('''%$##%)&++*%%$((,-8868<3.3,'2,8081:9:912:12+-*/7')&&')*/066,939:6;435:326//(++++*1&*'&$%)*-,'''+'+$&/4-072/2400/&(.7.)*.099923870+.49;86723-(/,--)-&'(0788453-0../3'')+426&.).0/2,0)*'++.3/,*'(*-/57+733))'$$(/)&&$&'$&('&%('-*//,*+*,-/2,0)(+(%&%)6,0):*982224946;038,)*)')$($))+-'))((/1.114502+)(&&(')/./03-*20)()+,+'(+.1.*&)&(*)+38966++%$(*()/-4,+.2.3<;/5--+121.()'#&$#&$%*&%%)))-*(*(,.,,400140;;+.,)*-(&&&)0&,$.,-*(-31.*-,'*($&%$$$&&'+(%+$('%&(,60/0&,+-*&*('&('*)1+'&&*%',**,,-001;7..,*.)')$'-)+,+,*(,.0654:/-$(%.42*+).)-.::..339:7,-&++7634/7)*)()7(()+,)/37:5;7467,--.4036:030''&(.+(')&%$&$$$&$'$&%&((,+)%',,7.4)+,././+-,/3+)*%')*,,,060,%1*)-3/.'())&$$%%+)('('&&'0(/55.6;.3*-*.),.2337+-,((212020/-2/%'(&%('/1('&&(34-1-5269**(&))%$&*''+($&()-/2900512/82.,&$$$%())*.1/6..++.*)')%'&03/..28980&+)(+'-/.+.4.(*&')))0-((('-''*+)&(%&(#%$''%&(&*&%)).+)'%&&)'*0-00()*(&'*,%,(&+$%(*,9/98:0,..-+('+*(-0)(&'+',&++1,-0,*%&$$#(*,).,,-+(+'%$%&$%$%$&#&%%&%'#$$(''#%
@fc2c4a46-5b8e-4802-bc24-cc553153de03 ch=194 read=52249 start_time=2019-12-13T02:21:29Z barcode=BC01 runid=2c9cf7bc05858273f10e7d7ec552fc0bd742dc3e
CTCCTACGGGAGGCAGCAGTAAGGGAATTTTTTTTCGGCAATGGGGAAACCCTGACCGAGCAACGCGCGTGAAGGAAGAAAGGTTTCAGTTGTAAACTTCTGTTATAAGGAAGAACAGCGGCTACAGGGAAATGGTAGCCATTGACGATGCTATTAAGCCACGGCTAACTACGTGCCAACAGCCGCGGTAATACGTAGGTGGCAAGCGTTATCCAGGTGTGGGCGTAAGAGGAGCAGGCGGCAGCAGGGTCTGTGGTGAGAAAGCCTGAGGCTTAACTTCAGTAAGCCATAGAAACCAGGCAGCTAGGAGTGCAGGAAGGGATCGTGGAATTCCATGTGTAGCGGTGAAATGCGTAGATATGGAGGAACACCAGTGGCGAAACGCGATCTGGCCTGCAACTGGCGCTCGTCCCAGCGTAGAGGGAGCAAATAGGATTAGATACCCTGGTCGTCCCCGCCGTAAACGATCGAGTACTAAGTGTTGGATGTCAAGGTTCAGTGCAGTTAACGCAATAAGTACTCCGCCCGCAGGTAGGCGTTCGCAGAATGAAACTCAAAGGAATTGACGGGGGGCCCGCACAAGCGGTGCAGGTATGGTTTAATTCGAGACAACGCGAAGAACCTTCAAGGTCTTGACATACTCATAAAGGCCGAAGTGGAGAGATAGCTATATGAGATACAGGTGGTGCATGGTTGTCGTCGAAAGCTCGTGTGGCGAGATGTTGGGTTAAGTCCCCGCAACGAGCGCAACCCTTATCGTTAGTTACCATCATTAAGTTGGGACTCTGGCGAGACTGCCAGTGACAAGCTGGAGGAAGGCGGGGATGACGTCAAATCATCATATGACCTGGGCACACACGTGCTACAATGGATGGTGCAGAGGAAGCGAAGCCGCGAGGTGAAACAAAACCCATAAAACCATTCTCAGTTCGGATTGGCAGTCTGCAACTCGACTACATGAAGTTGGAATCGCTAGTAATCGCGAATCAGCATGTCGCGGTGAATAGTTCTCGGAGCCTTACACACCGCCCGTCACACCACGAGTTGATAACACCCAGAAGCCCGGTGGCCTAACCGCAAGAAGAAGGCTGTCTAAGGTGGGATTGATGATTGGGGTGAAGTCGTAACAAGGTAACCGG
+
././,.2-23--*+2454371&*/,*-.899:06-++780;0/,+'*0.-:/)*,0,-1-2582--(****(+)(..')*)),,9-,).+3)+-2--/827/7/..4,)0*4).6.%-,,3--.5..,'+32,*1(((/-&*)))+*%'&.2'*.0'%%&'*.**+7.///0-547;8&6/*5...-.*1*&+-.1826/3+(79.1118550,)0-/'.*5-)&%''&%/-%+-1283.6*)(+&*5)-.:85.2-((%,08/35/-*'('('.''.7204345+.4-0%&*5/+70-/-+),-(/(&)),3(41,**40877,6-'++.22412020013300/'-.&)*:8877:80/()(-8*26.7.+-113-+,,-0*++)./307180642,-(.&'(&(*+*/+&&))*-)*',0*)+,9873*38021+&+,.89/+-%%%'+114+).:558<:31&(%($)()5461/.11495;:860+)(*'+$'%)')'+0;09/,.19331.+(*(-9*+7.*.(*++)-&(,.05*.,025,(.4+//9-8-,+++,2213./2990,61**'-,402/771.&*%%&+,16;91749/,,((+/.31.+&'(&,&)&'$&&)*0/.6.024-*-*)&'-5**&((&(-()7//()'33)42226367746615&.()/998:8;661;./086/,./-'+-6+*((%'$,+188736+)+,7//*)-*(&'*14,*'))&'/6271,1.1-//122/9//778875;57208/82-1231&))((,169879.//-,..(,.111./),,+1.-7<:487983137:3/03:700&&'+8:,/6.,%'*,*-.-2354.3.-5;::0./33)-&,+(,)+),.+/401-,*11/25(/7:;56:4022;<63997;657.1379.7,.-'..1125977.4//0-/3444566/8/-8/7.757354*/./1001:31815)*,(.&&#&#'&.)(.+'+/:4132,$$'%'((*-/,-0%-4713410-+(),-12/7+*,077-6)&$&'()-0(2:517/2-2*-*'*0-)'1&&&(&()*.11/5.0/262*+.*-...52.0/)(*01+,'&&,1401.2.27780-
@f927b9d0-2cd9-47d3-8f21-1220ea18a2db ch=439 read=74471 start_time=2019-12-13T02:21:27Z barcode=BC01 runid=2c9cf7bc05858273f10e7d7ec552fc0bd742dc3e
CTCCTACGGAGGCAGCAGTGGGAATATTGCACAATGGGGGAAACCCTGATGCAGCAACGCCGCGTGATGATGAGTTTTCCGGATCGTAAGCTCTGTCTTTAGGGAAGATAATGGCGGTACCCAAAGGAGGAAGCCACGGCTAACTACGTGCCAGCAGCCGCGGTAATACGTAGGTGGCAGGCGTTATCCGGATTTACTGGGCGTAAAGGGGCGTAGGCGGATGATTAAATTAGGATGTGAAATACCCGGAGGGCTCAGCAGGTGCTGCATTCCAAACTGGTTATCTGAAATTTTTGGAGAGGAGAGTGGAATTCCTAGTGTAGCGGTGAAATGCGTAGAAGTTAGGAAGAACACCAGTGGCGAAGAGCGACTCTCTGGACTGTAACGACGCTGAGGCTCGAAAGCGTGGGAGCAAACAGAGTTAAGATACCCTGGTAGTCCGCCATGAAGCGATGAATACTACTAGGTGTGGGGGTTTCAACACCTCCGTGCCGCCGCTAACGCGATGAAGTATTCCGCACCAGAGTACGGTCGCAAGATTAAACTCGAAGAGATTGACGGGGACCCGCACAAGTAGCGGAGCATGTGGTTTAATTCGAAGCAACGCGAAGAACCTTACCTACTTGACATCCTTGCATTACTCTTAATCGAGGAAATCCCTTCGGGGACAAGGTGACGGTGGTGCATGGTTGTCGTCATCGTGTCGTGAGATGTTGAGTTAAGTCCGCAACGAGCGCAACCCTTGTCGTTAGTTACTACCATTAAGTTAGGACTCTGGCAGGACTGCCTGGGTTAACCAGGAGGAAGGTGGGGATGACGTCAAATCATCATGCCCCTTATGTAGGGCTACGTGCTACAATGGCTGGTACAGAGATGCAATACCGTGAGGTAGACCAAAACTTTAAAACCAGTCTCAGTTCCAGTTGTAGGCTGAAGAAATAACCTACATGAAGCTGGAGTTACTGGTAATCGCGAAAGATCAGAATGTCGCGCGGTGAATACGTTCTCCCGGGTCTTGTACACACCGCCCGTCACACCATGAGAGTTGGCAATACCCGAAGTCCGTGGAGCTAACCGCAAGGAGGCAGCGGCCGAAGGTAGGGTCAGCGGTGGGGTGGCGTAACAAAGGTAACCGG
+
--/2&)//-&*+**0000:9<6375004...21841652)'.+.:1,./550,..111,03+-)(''&',++)-.23+-(8,876)),.')-3986/.0(&/,)*.*,.)+**.',/+),))-4-*-)-((*&-3-,.,)*//.111.5/6/.-'(%&(%')**50/----..5/211'.5465:524'.++/6-)++-434..56-(,,++/353775;---+-/76*6+&48452)(+1.,*51)13,03208+.%(&+0/--&(+,0.3-98288:7972330-'(*+,.2-)0*--.0,++,+/-3-4+2+-+-..(**,'**%'(**,974/)+)%-*'4042,06213:)2-1..+*,()-078510/*,142667852,**+0122/47113*&'&')*-*--'+-/912-.&('0+)*,617;:21830340/'(%$&(.0++*)-.3:3/((&&'(03676-679-2<740++*,1.2124475.06.2531.,*)')+&*&')4:3/+-$(%,(&((*85;98/,0*($8(97+,/-',-'&')+/22230:823:8,-,331.+**/)-&)++405388:8585:7--''*0-1/1138213431----(+,+5146629/,/--/.7..02/4/5-,)'-*)+0*-73343-277/51/./,++'*%(-8087566257125.12**-3557864/0%)---7/&/28552681*-0'6$$/0(,/70:3.556770<0/-8//.16<7192:,8)$1*(&)+440+,(/-228::7361.2*'*(+/2--**+*41067.155798788;3..0898;60;9,+,,,,-''()**+/((199570:0/:993*)*,-,,++55530--104,,)*&*$))+-,0*&',2,1:<779672210(219-)#*(-*-25:9973-()'&%&%,+**-28-6,,,:82/+-;//.*102944111,-(&)./2,.0002/--+*.10,+*))1.-4+,+**,,)***.*-/111--4**,,*,/.///878..,,+--/,+79627:+*00/267/,)&$*00353410,(*,*+--01//+/)'.)+*)/*/*))..-/,2.-/1)')*-77:66<)/,/3;;;60
@f3ed5d61-98a1-4f07-ad0f-75e6dc7a588e ch=211 read=52062 start_time=2019-12-13T02:21:38Z barcode=BC01 runid=2c9cf7bc05858273f10e7d7ec552fc0bd742dc3e
CCGGTTGCCTTGTTACGACTTCACCCCAATCGCTGACCCTACCTTCGGCCACTGCCTCCTTGCGGTTAGCTCACGGACTTCGAATTATTGCCAACTCTCGTGGTGTGACGGGCGGGATTGGCCTGAACCGGGGAGCGTATTCACCGCGACATTCTGAGATTCGCGATTACTAGTAACTCCAGCTTCATGTAGGCGGTTTCAGCCTACAATCGAACTGAGACTGGTTTTAAAGTTTGGCTCCACCTCACGGTGTGCATCTAGCTGCCAGCCATTTGTAGCACGTGTGTAGCCCTGCATAAGGGCATGATGATTTGACGTCATCCCCACCTTCCTCTGGTTAACCCAGGCAGTCTCGCTAAGTCCTCAACTTAATGGTAGTATTAATAACGACAAAGGGTTGCGCTCGTTGCGGGACTTAACCCAACATCTCACGACACGAGCTGACGGCAACCATGCACCACCTGTCACCTTGTCCCCGAGGGATTTCCTCGATTAAAATTGCAAGGGATGTCAAGTGTAGGTAAGGTTCTTCGCGTTGCTTCAGATTAAACCACATGTCGCTACTTGTGCAGGTCCCCGTCAATTCCTTTGAGTTTTAATCGCACGACAATATACAGGCGGAATGCCAATGCGTTAGCGGCGGCACGGAGGTGTTGAAACTACACCTGGTATTCATCGTTTACGGCGTGGACTACCAGAATTATCTAATCCTGTTTGCTCCCCACGCTTTCGAGCCTCAGCGTCAGTTACAGTCAGAGAGTCGCCTTCGCCGCTGGTGTTCTTCCTAATCTCCTACGCATTTCACCGCTACACTAGGAATTCCTCTCCTCTCCTGCCTCCTAGATAACCAGTTTGGAATGCAGCTTTTAAGTTGAGCCCGGGTATTTCATCCCACTTAATCATCCGCCTACCTCCTTTGCGACAGTAAATCCGGATAACGCTCGCCACCTACATTATTACCGCGGCTGCTGGCGCAGTAAGTTAGCCGTGCTTCCTCGCTTGGGTACCGTCATTATCTTCCCCAAAGACAGGCTTTACGATCCGAAAACCTTCATCACTCACGCGGCGTTGCTGCATCCAGGGTTTTCCCCCATTGCAATATTCCCCTGCTGCCTCCGTAGGG
+
30-,2,)-0-5.21&*-'2182-4;9+1,+-64.--22.,-110/2,6/9*35230.12080110;0//710003854630*&((*&*-,173(/-,+(',,,..00376;;:01)&'++.--+((*++'/5*)+*2931:1/.1-./04059.,,&+*--*,.2704--.34113000-,,,6<7476050:--**5560.0,$'++1,4,-8211/.5356-8;<,/6..-70+2-/22-15230.+'+)1/35//%%#$%$*4/.21+03(*0.//-.-00(++125;3)$)')/,,37,330/0024<300:9:::2:46+0397;863/)(0362+2+(&(02,21/*1235/0-.1,+(++(-*6.4*4-)%'&*&,&&'2+.3:7;*54526122444-1.+/-974+*+*'&+&,'10-+&()./1348117888675+3484;92-/,3/49:551/'*-,2,0/01-+)..*)09358789/:.2+(''%#&'$-49.79:300++45243,.,..21/&(/2466824576%',0+<;::2-,-/++,)-/-//50314%)5.19:2/6:889:858<;4350::+-.+,%'$().)&$#$&)/./.4*7/81'*%**,-1+2+*,44:9.8/./42..6-421*+/+,.+,,1/-&-,0;<;78766<9454;5547:8653372*0)4,321,(')&)++.:4,05.461,1002:7.23386-0++-/34+02+(),+46*)+)*(,:7965863:8%),.-../766/;'(6;7758(+-75704::5257/232768721*-*0.0('*,6866.67*,4(+-)+.699585;437;230*+.$,%&%#$&%.1,1.++-4,('.+,+-61//,,32++.1/4277687-,+'')'(03+63'-.*2&'(/6--76877968756899:9019.-.(5*+5635:544767::;17*'(#$((+*0522200*)'0)5,.-%%'&(34003:79:67:556404:9/.4/+--+++*26-,,--,/((-420+%$%03471233053549551;222110,0&'592.38-.289)&,)(,/./0/+2020,,//0/4388570-'%
@b16e2cb5-572e-4562-9f8a-60d25df9cfa9 ch=99 read=83248 start_time=2019-12-13T02:21:41Z barcode=BC01 runid=2c9cf7bc05858273f10e7d7ec552fc0bd742dc3e
CCGGTTACCTTGTTACGGTACCCCAGTCATGAATCACAAATTAGTAGCGCCCTCGAAGGTTAAAAGCTTCCACCTACTTCTTTTGCATACACTATGGTGTGACGGGCGGTGTGTACAAGGCCCGGGAACGTGATCACCGTGGCATTCTGATCGATTACTGATTCCGACTTCATGGGTCGAGTTGCGAACTCCAATCGGACTACGACGCATGGGAGTCCGCTTGCTCTCGCGAGTCGCTTCTCTTTGTATGCGCCATTGTAGCACGTGTGTAGCCCTGGTCGTAAGGGCCATGATGACTTGACGTCATCCCCACCTTCCTCAGTTTATCGCAGCAGTCTCCTTTGAGTTCCCGGCGGACCGCTGGCAACAAAGGATAAGGAGTTTAGCGCTCGTTGCGGGACTTAACAACATTTCACAACACGAGCTGACGACAGCCATGCAGCACCTGTCTCCACAGTTCCCGAGAGCGCAATCCATCTCTGGAAAGTTCTGTGGATGTCAAGACCAGGTAAAGATTCTTCGCGTTGCATCGAATTAAACCACATGCTCCACCGCTTGTGCGGGCCCCGTCAATTCATTTTGAGTTTTAACCTTGCGGCCGTACTCCCCAGGCGGTCGACTTAACGGGAATTAGCTCCGGAAGCCCGCCCCAAGGGCACAACCTCCAAGTCGACATCGTTTACGGCGTGGACTACCGGGTATCTAATCCTGTTGCTCCCCACGCTTTCGCACCTGAGCGTCAGTCCTCGTCCAGGGGCCGCCTTCGCCACCGGTATTCCTCAGATCTCTACGCATTTCACCGCTACACCTGGAATTCACCACCCCCCCTCTACGAGACTCCAAGCTTGCCAGTATCAGATGCAGTTCCCAGGTTGGGCCAGGAGTTTCATCTGACTTATTATTGCTGCGTGCGCTTTACGCCAGTAATTCCGATTAACGCTTGCACCCTCCGTGCACGCGGCTGCTGGCACGGAGTTAGCCGGTGCTTCTTCTGCGGGTAACGTCAATGAGCAAAGGTATTAACTTTACTCCTTCCTCCCCGCTGAAATTTACAGCAAGGCCTTCTTCATACACGCGGCATGAAACGCATCCGAACTTGCGCCCATTGTGCAATATTCCCCACTGCTGCCTCCTGTAGG
+
23),,.,:/5/./8**+&$$-,5,0143,0/)-66/2/3*0+)-41'()*8,//.230.(0.5)''(+/**'/8368:;9/<:2'-*+$*&%)*/-987888/)2/-+..+.-.028908)6.-57240*.''0,+-5,0+./02:7.,,)+'(*7-()((*<6642447578/4&(+85483/1'&64/7*4*240:68744656/0%'%'+$&)/1-..50347/2//-%,+.*,303752:7+,+./37:;-;.('*+)&)//88700/242-0554/0,'0676;71///++()'()11;;:-;53+2496<;;8:466<<553./)))*./568,+0./36::7;5/41+61784756532/+09,-.;:59,2%(08)'$&$'(,56;433870/+--4.,6042;/-,.50313(%*+,1+)*()./33276..'+*./.32//.('))039.0-)()'*-)0,:4867533015518527;622,8::917376/18<271/31))%,++3;:79/1+++./6/11001:/6+*+)2/134403-,-4-00..(,'475-,-4094<2.,570,0)7;<+24280801-349+133+467)-58:)25820,1.0./(%&*+-0/./.4/4./4+.6**0;;/0.084.../60,),)2-34468727822;9..30/115:399163&,$/')**)',89708<-00038/%*+.07:43869;64'&%'()6785013434/,176/.41276<879;239+1/01;9958'(,//057464608;;1.03./1.2013/05,2,7**,-'+037:2-03523+(-3317'1(*,07019-...073111)1646;590,-(*//+101*-))*093/-,0,-+/.1+*(%(&#&%%&''&&$&))((/,/-+(+-48;5*,+1./.01-3,&(&-5-+/'&(%+(+*,0--.9:7460/1'/%(2*))9-&25**1,+8<676642,/-70-*+-84331555*'&+(+.0,+-0+%&'70*/80,452++/)(1.*)(&&%&&*&)(*(()/-9<922'/)/.149/-)(''%&()**/),'&(/+-.5292+/3/0164:35647345)/321.*,&'.552220-
@ee34c26c-4179-4e20-9547-255db1fdd25d ch=390 read=50406 start_time=2019-12-13T02:21:44Z barcode=BC01 runid=2c9cf7bc05858273f10e7d7ec552fc0bd742dc3e
CCGGTTACCTTGTTGACTTCACCGAAGTCATGAATCACAAGTGGTAGCCTCCCGAAGGATTAAGCTACCTACTTCTTTTTGCAACCCACTCCCATGGTGTGACGGGCGGCGGTGTACAAGGCCGGGAACATTCACCGTGGCATTCTGATCCACGATTACTGGCAATTCGACTTCATGGAGTCAGTTGCAGACTCCAATCCGGACTACGACGCACTTTATGAGGTCCGCTTGCTCTCGCGAGGTCGCTTCTCTTTGTATGCGCCATTGTAGCGTGTGTAGCCCTGGTCGTAAAGGGCCATGATATTGACGTCATCCCCACCTATCAGTTTATCACTGGCAGTCTCCTTTGAGTTCCCAGCCCGGACCGCTGGCAACAAAGGATAAGGGTTGCGCTCGTTGCGGGACTTAACCCAACATTTCACAACACGAGCTGACAGCCATGCAGCACCTGTCTCACGGTTTGAAGGCACATTCTCATCTCTGAAAACTTCCGTGGATGTCAAGACCAGGTAAGGTTCTTCGCGTTGCATCGAATTAAACCACATGTCTCCACCGCTTGTGGGCCCCGTCAATTCATTTGAGTTTTAACCTTGCGTATTACGTACTCCCCAGGCGGTCGACTTAACGCGTTAGCTCCGGAAGCCACGCCTCAAAGGGCACAACCTCCAAGTCGACATCGTTTACGGCGTGGACTACCAGGGTATCTAATCCTGTTTTGCTCCCACGCTTTCAGCACCTGAGCGTCAGTCTTCGTCCAGGGGCCGCCTTCGCCACGGTATTCCTCCAGATCTCTACGCACTTCACCGCTACACCAGATTCTACCCCTCTACGAGACTCAAGCTTGCCAGTATCAGATGCAGTTCCCAGGTTGAGCCGGGGATTTCACATCTGACTTAACAAACCGCCTGCGTGCGCTGCGCCCAGTAATTCCGATTAACGCTTGCGCCCTCCGTATTACCGCGCGTGCTGGCTGGCGGAGTTAGCGGTGCTTCTTCTGCGGGTAACGTCAATGAGCAAAGGTATTAACTTTACTCCCTTCCTCCCCGCTGAAAGTACTTTACAACCCGAGGCCTTCTTCATACACGCGGCATGGCTGCATCGGAAACTGCGCCCATTTATTCCGCAATATTCCCCACTGCTGCCTCCCGTAGGAG
+
5.,(/2)-85:*2-**18<7'0%$)*)./798780,,---'.**)*'+0,+)'**3(.%2(1--//*-*''+,80386--232-33.$''9:)+988888567656/,.'-+*+,,03:)-0./;925/)-,,-2513040+/,,-665:,+,--7'(&%&))&2011)*,4423345,-,-'20,.0026636':*93+002850,/,.()%(+.0-/0.,--4-+)(&%)--/4/04.*+--.18177/79.++/0699:</;-,++,.-7743/..0:.,-4560723.*157;05($'&&&%$$%(),+555.(+)'%*.*,-<6/0/,01687139861%(&%$',/;880,,16-27.288898;/2,.4:*7.:.:.*//-:2310/012<3408421503.-1-/1536:7/0144323/*/133+30,03132711202:200//103.01;8324,3,.547<97755230.&(.0'-/73:448<9:75:37469<779532+3-:19<:69.7-**.12')-0/1<96/,+-21/233/0290415,)*-+073,.154:7;859<;5505<<1/:260801(,*+.%,'*)))19;.-/892196-,+,*2,..7060,,23125,0-(/52679;9847(58:.-/+5/2,3))(()-62414467;9,1./,-.2968767:13(&&(*5-/213644627+,-1062(,+-,6*'&'./5:653/5441-./.4<;4-8()331,.+%)/.9655503/9322:56.2***71/.--/204/128/+-0-0743)''((+.3-,%/40*,-()-00443882+'(&((,114478;/./0/0254:110*,328.*/3'+674*5;-+,../4/.+$%(2,56:99<9:;:976742-*3(.,04-*,.16293'')3/5;5607/..)/6-0/2++*+1-38*,)-&+&(*3+&%'+**'&)1,*(+&/-+./9/:<989699204:667604/0,046:.*.+-,,)))*//)++2:-7;:92378/-00/,0-)),-33-*,.+44('&(%345776<911.))/.0/500/,3/.+--34%.'('()%))05-&%-'%(+)'''+34670932,-1367851/*16*)801.'*
@9a063e9b-e21a-4c32-b6c0-41e5356ebc94 ch=124 read=81980 start_time=2019-12-13T02:21:55Z barcode=BC01 runid=2c9cf7bc05858273f10e7d7ec552fc0bd742dc3e
CCCTGATTTACCTTGTTTTGACTTCACCCCAGTCATGAACCACACCGTGGTATTCGCCCTCTGCGTTAGGCTAACCACTTCTGGTGCAGTCCACTCCCATGGTGTGACGGGCGGTGTGTACAGGCCCGGGAGCAGCGTATTCACCGTGGCATTCTGATCCACGATTATGATTCCGACTTCACGGAGTCGGTTACCGAACTCCGATCCGGACTGAGATCGGCTTTCGGGATTGGCTCACTCTCGCGAGTTGGCAGCCCTTTGTACCGACCATTGTAGCACGTGTGTAGCCCTGCTCGTAAGGGCCATGATGACTTGACGTCGTCCCCACCTTCCTCGGTTTTGTCACCGGCAGTCTCCTTAGAGTTCCCACCATTACGTGCTGGCAAATAAGGACAAGGGTTGCGCTCGTTACGGGACTTAACCCAACATTTCACAACACGAGCTGACGACAGCCATGCAGCACCTGTCTGCGTTCCAGAAGGCGCAAGTGATCTCTCACAAGTTCGCGGGATGTCAAAGTAGGTTCTTCGCGTTGCATCGAATTAAACCACATGCTCCACCCGCTTGTGCGGGCCAAATCAATTCATTTGAGTTTTAACCTTGCGGCCGTACTCCCCAGGCGGTCGACTTATCGCGTTAACTTCGCCTGGAAGGTGCGCTAGGCACCCAACGGCTGGTCGACATCGTTTACGGCGTGGACTACCAGAATTACGCCTAATCCTGTTTGCTACCACCTTTCGCACCTCAGTGTCAGTGTCGGTCCAGAGGCCGCCTTCGCCACTGGTATTCTCGATCTCTACGCATTTCACCGCTACACCGGGAATTCTACCTTCCTCTCCTGCCTCCTGGCTTGACGGTTCCGGATGCCGTTCCCAGGTTGACCCGGGGCTTTCACAACCGGCTTATCAAGCCGCGCGCTTTACGCCCAGTAATTCCGATTAACGCTCGCACCCTCCGTATTACCGCGGCTGCAACGGGTTAGCCGGTCTTCTTCTGTGGTGATGTCTTTCCTGATGGGTATTAACCACCAGGCGTTCTTCCTCACTGAAAGTGCTTTACAACCCGGGGCCTTCTTCACACACGCGGCGGCTGAGATCCAGGTTGCCCCATTGTCAATATTCCCCTGCTGCCTCCCGTAG
+
82*(0-87/-/428-+1-+)-.78882:94-13525329461202:480()$'0.)-0.)+2-112556:8889:;5666666910342783+-*4;0)4499676676:966901110+),-3..*,12($($(')12550)-32557325:6,++.63./0.20&$&'.-3,*+355+)*(.$')+.,00,1&')3687/-.0.-2118789332-1-+7:7-*69-/2/6486%''**/031&-+)+'(+)17*,0)%'$(0*-,('0.&'*,,(+--,,()*.173+%**,/0/+.8819*1//--++,-+-267770:45,/3:6:9557390;;-165558500+/1212+,.-,/13:/9.).8/8/+.11,*5+4/2;:/.(8-8+8+*'/.</39755437)..6612143-26,*+-+,97**.+/0-,*()()+,.557///4.5493&**+2.3,**(+34/4)((.-/44*3+*'++0133543*,06//1/.1(:8:;98,0/*''%.),:56;647/7/..344()(-,.:,06*+-/2:98.+41-*#$()1.259282(/+,-)6+6/./77.-+6::+383,,-*)1-8-677.--204)/9647502*,//./47940815-07046/*(%+)&*.+,-/0/245,,+,,1/094568860/10289397,-,8777:<7982674()%-&$'&*/+-666456071+.-169')*)4611635957.122221/5354(.0*-)('%(+109;8<889;78:97966.5*.,..//:98301005/,,29./1./02306.))(-.117;:<30122778976.4''*6,.-..5'88<.00;19899679/5+*014)*#03&/8:**56,,,-/)0-'+*1...3*-',2)+*+(+,58/02068)()154836343:5842538.0%0/3/27044.;/0966170-*)&%''.)+*)).+(1.('1-8<::988:222323-3;/-2./0678*,/.6/-/7-.0+199::<99::9247687593430/.40,.0819/+)4169.998;210/.+//*.(')(&'*$./.5&'270:13:;5))6,,.(6*)')0:5.(*+*'),()**)*-.
@08fa48f9-07f1-418f-92b7-7cf5bc0d9df6 ch=281 read=49515 start_time=2019-12-13T02:22:05Z barcode=BC01 runid=2c9cf7bc05858273f10e7d7ec552fc0bd742dc3e
CCGGTTACCTTGTTACGACTTCACCCCAGTCATGAATCACAAATTGGTAAGCGCCACTCCCGAGGTTAAGCACCTACCACTTCTTTGCAACCCACTCCCATGGTGTGACGGGCAGTTATTAACAAGGCCCGGGAACGTATTCACCGTGGCATTCTGATCCGCGATTACTAGCGATTCCGACTTCATGGAGTCAGGTTGCAGACTCAATCCGGACTACGACACTTTATGAGGTCCGCTTGCTCTCGCGAGTCGCTTCTCTTTATGCGCCGTGGCGTGTGTAGCCCTGGTCGTAAGGGCCATGATGACTTGACGTCATCCCACCTTCCTCAGTTTATCACTGGCTTGCTCGCACGAGTTCCCGGCCGGACCGCTGGCAACAAAGGATAAGGGTTGCGCTTCGTTGCGGGACTTAACCCAACATTTCACAACACGAGCTGACGACAGCCATGCAGCACCTGTCTCACGGTTCCCCGGCACATTCTCTCATCTCTGAAAACTTCCGTGGATGTCAAGACCAGGTAAGGTTCTCCCGCGTTTGCATCGGAATTAAACCATGCTCCACCGCTTGTGCGGGCCCCGTCAATTCATTTTGAGTTTTAACCTTGCGGCCGTACTCCCCAGGTTGATTACAACGCGTTAGCTCGGAAGCCACGCCTCAGGGCACAACCTCCAAGTCATCGTTTACGGCGTGGACTACCAGGGTATCTAATCCTGTTTGCTCCCACGCTTTCGCACCTGAGCGTCGGTCTTCGTCCAGGGGCCGCCTTCGCCACCGGTATTCTCCAGATCTCTACGTTTCACGCTGCACGCAGTTCTACCTCTACGAGACTCAAGCTTGCCAGTATCAGATGCAGTTCCAGGTTGGGCCAGGGGATTTCACACCTGACTTAACAAACCGCCGCGTGCGCTTTACGCCCAGTAGTAATTCCGATTGCCTTGCACCTCCATTATTACCGCGGCTGCTGGCACGGAGTTAGCCAGTGCTTCTTCTGCGGGTAACGTCAATGAGCAAGGTATTAACTTTACTCCCTTCACTCCCCGCTGAAAGTACTGGCAAAGAGGCCTTCTTCATACGCGGCGTGCCATCAGGCTTGCGCCCATTGTGCAATATTCCCCTGCTGCCTCCCGTAGGAG
+
.0-4,9-2737009.11466:52/+)((&4427-%*))113-&()/,,45-0152'(*1)&(%),0:2,&('///.04&/0:25<8-47318.+++9:0-62621/145001+&'(,-/2-3-290182*+326774979<73/6..,3/01:710.553.111-8+)*+-561:815+)*+6-3662,,++),318'*$(,&).,022'1-1766552,%**.20320/1362,+,*'(,.43/-/)//1++-+(*.,430)*.,,(%(*1,%,%&%(*+.;1/499727.,-780:34102/+-./-/39996-4/,+236689,0)*,;81247760*%'%"%)***%&*)47122,'/02475986646965077;*2-9820.23/:0.,*-.1054/,-3/1,,+5*4-(,0-+1:*-234:7451558871714//+0-*/(1-.//16025844)**.-2:10)*,+(134;11.//+5565664::2/0./1.4:;;;9;;2-/366/0/-('*+7<838:*+11,72.1598))&%.(243**))),/06460*+***..1'341:6+)/0093;51686*+)*8;;+2703-6-//597,.010-7:1*/'$#'#%#%)(/-..--1//247)/*1*08/234:87(48)($$'&'')**6.1.0-//6396+)-+++965-+1)-..34201.8)+6402000;.,.,46.%,*+-:20./'03121*.4992;101:4529)(6;:.570292<::;1080253332-*+(&'00135610+-34600/1,'+((&)$()--'$(('3.-/,+1457://-/1745:-5588;45676658;-:,(,4-0,2.2.'*1.+(8.+*-//2:31.&%&/,2:865:-+)&$%)*6-./90-.-/.+,(,(#*,80635/.4,*,)+-,+(20,/3%/&(8<778/...+,,&'((&&*(,$'0+)(--&-20,2816<:;:;720/5743321811/0553,3-..4/.+26.-131:4098)))+971-778371/-''-&'&'*)$&1,9030.3:6.+&*)*-,*'),07-//&/.+/3),+.2,%*-*,4407000226/+)126658372,+)(/++(
@9bd69add-9476-4d2d-b4ae-42b4cfe4d5af ch=239 read=70403 start_time=2019-12-13T02:22:14Z barcode=BC01 runid=2c9cf7bc05858273f10e7d7ec552fc0bd742dc3e
CTCCTGGAGCAGTGGGAATATTGCACGGCGGAAGGCGCAAGCCTGATGCAGCCATGCCGCGTGTATGAAGAAGGCCTTCCGGGTTGTAAGTACTTTCAGCGGGGAAGGGGAAGTAAAGTTAATGCACCGCTGCTCGTGACGTGCCGCAGAAAGCGCGGCTAACTCCGTGCCAGCAGCCGCGGTAATACGGAGAAGTGCAAGCGTTAAATCAGATTACTGGGCGTGAAACGCAGAGCGGTTTCATTAAGTCAGATGGCAATCCCCGGGCTCAACTGGGGCTGCATCTGATACTGGCAACGGAGTCTCGTAGGGGGGGGTAGAATTCCAGGGAGTGCTTAGCGGTGAAATGCGTGAGATCTGGAGGAATACGGTGAGCGGCCCCCCCTGGACGAAGGAGCAACGCTCAGGTGCGAAAGCGTGGGAGCAAACCGGATTGCGATACCTGGTAGTCCGCGTAAACGATATCGACGGAGTTTGTGCCCAGGCGTGGCTTCCGGAGCTAACGCGTTAAGTCGACCGCGCCTGGGAGTACGGCCGCAGGTTAAACTCAAATATGAATTGACGGGGGCCCGCACAAGCGGTGAACGGTTTAATTCGATGCAACGAAGACGCCACCTGATCGCCGAAAACATCCACAGAACTTTCCAGAGATGGTTAGTTGCCTTCCCGGGAACTGTAGAGACAGGTGCTGCATGACGTCGTCAGCTCGTGTTGTCATTGGGTTAAGTCCGCAACGAGCTGTCCTTTGTTGCCAGCGGTCCGGCCGGGAACTCAAAGGAGACTGCCAGTGATAAACTGGGAGGAAGAGATTAGGATGACGATAAGTCATCATGGCCCGCCGGCCAGGGCTACCGCATGCTACAATGGCGCATACAAAGAGAAGCGACCTCGCGAACAACGGACCTGCAAGTGCGTCGTAGTCCGGATTGGAGTCTACAACTCGACTCCATGAAGTCAGGAGTCGCTGGTAATCGTGGATCAGATGCCGGTGAATACGTTCCGGGCCTTGTACACCGCCGTACACCATAGGAGTGGGTTGCAAAGAAGTGGTAGCTTAACCTTTGGGGAGGCACCGCTTTGTGATTCGCGTGACTGGGGTGAAGTGGCAAGGTAACCGG
+
&',*&))&((%&',22,30/31//...(**1*(-*+138726;1/./.,-%,,/3*89660---*,./7))(+*25480+18(1(%(*(%&&'+29+)+,)30()'(/.*'&'),8-,*9-6)%'')1*)0+-.4+4*%'',%*/''%&'+)%+/-2--+-0..076886+)**'&)'&'-00/1-.0421&*&**019867393120-.*/208022:<:30&%)+'+'('($'*-0342&(,2/3-13&-*-(&%)-(288+&--++0)((((.1.-*(*(*,0/,-(.//2+.*'#)%()0,/3642153-,-*.0/031312%)*(#')(%)%%&(////,15++**$%&(*,1286.//-22.,**))*(,'/1353950-0970.+()*&+-,1),-67020.'##+,'))769;8)*//:.2&,,%,)&&&$'',2+.6601-.*&)%'(**)/,,(++.23'/')11((/()'&&-1/)*.5//-1+/.++-.6:621--83917511/0)-(+,*&&&%%((--06/)*)*/+51;4.236;:3$')-60:/00&175+26-)1143412./')&%$')+1-*7210*,0,7-')$$%(%)#%%+.3*,')'#%&&)*&+')-/4,...45/26/1)*),,.9-+*.$'/&'8:537'(-47+7,.84))-*+4(2+)%0111&*$+/%%$&'/-&,-315)*&%#%&0,26*2+-+(*,4*.27:1/.*&$)05-672,6('')(-&*/)(-*74-7)3..3534*0*)+,39591**0/1458(.**-,(),-*(&'%*'*,///14/,&&'))1214%$&,+/51'*)%%*0,16(*&%'&%($'$&&$'-20180,,+*.*40,()'(.)*0/75.4('&%&&)**,4855/((,)(*)++-81723,.0,0.2()''(*-4863722265567933,3++)-$(($(**,/0'((,040)+,1226&&,..4.('&((0315//50'-,),,*,&&&('+3/85+--)(+2&$%''$&()-**(%*+11&(-(*((%%)**..(.(),*+...(('((*'$*,3/-034282.0//124666-)-)**('%$&%'**+--02.4
@9b58853e-c752-42f3-be54-34f2a95503fd ch=500 read=80457 start_time=2019-12-13T02:22:12Z barcode=BC01 runid=2c9cf7bc05858273f10e7d7ec552fc0bd742dc3e
TGGTACTTCGTTCAGTTACGTATTGCTGAGAGAAAGTTGTCAGTGTGCTTTAGTGCTCTGTTAGTGCTGATATTGCTCCACAGGAGGCAGCAGTGGGAATATTGCACAATGGAAACAACCTGATGCAACCATGCCGCGTGTATGAAAAGGCCTTTGGGTTATAAAAGTACCGGCAGGGAGGAAGGTAAAGTTAATACCTTTGCTCATTGGCGTTACCCGCAGAAGAAGCACCGGTTAACTCCGTGCCAGCAGCCGCAGTAATACGGAGGGTGCAGCGTTAATCAGGAATTACTGGGCGTAAAGCGCACGCAGGCGGTTTGTTAAGTCAGATGTAGAAATCCCAGGCTCCAACCTGGGGGCATCTGATACTGGCAGAAGCTTGAGTCTCTCGTAGAGGGTAGAATTCAGGTGTAGCGGTGAAATGCGTGGGAATCTGGAGGAATACCGGTGGCAGGCGGCCCCTGGACGAAGACGGCGCTCAGGTGCGAAAGCGTGGGGAGCAAACAGGATTAGATACCCTGGTAGTCCACGCCGTAAACGATGTCGACTTGGAGGTTGTGCCCTTGGGGCGTGGCCTCGGAGCTAACGCGTTAAGTCGGCCGCCGCAAAAAATTACGGCCGCAAGGTTAAAACTCAAATGAATTGACGGGGGCGCACAAGCGGTGGAGCATGTGGTTTAATTCGATGCAACGCGAAGAACCTTACCTGGATCTCTTGACATCCACAGAACTTTCCAGAGATGGATTGAACCTTCGGGAACTGTAAGGACAGGTGCTGCGGCTGTCGTCGAAGCTCGTGTTGTGAAATGTTGGGTTAAGTCCGCAACGAAGCACAGCATCGCTGTTGCCAGCGGTCCGGCCCGGGAACTCAAAGGGAGACTGCCAGTGATAAACTGGAGGAATTAAGGGATGACGTCAAGTCATCATGGCCCGCCTACGACCAGGGGCTACACGTGCTACAATGGCGCATACAAAGAGAAACGCGGCCTCGCGAGCAAGCGGACCTCATAAGTGCGTCGTAGTCCGGATTGGAGTCTGCAACTCGACTCCATGAAGTCGGAATCGCGCTAGTAATCGTGGATCAAGAATGCCACGAGTGAATACGTTCCAGACGCTTGTACACACCGCCCGTCACACCATGGGAGTGGGTTGCAAAAGAAGTAGGTAAGCTTAACCTTCGGGAGGCGCCACCGCTGTGATTCATGACTGGGGTGAAGTCGTAACAAGGTAACCG
+
#+%&'%'(*+477/11***'($&'&',0+%'&),*+-0+/31321-+,02+'%+#%'*,,3.%.:994///)**&*).,''&01+./,-//+21%.3(31006,+,.1:76-*+%,-*-/(&&***,'.+55684+-*&%**0-38/+*0-41830/7190.054*,,&&%&&'&,3*(-).(.+*+60-.6161159-600167,7*-*,,/6-53((+,')+(.,)*9:4+),*8*//85.0/3(),,+,4-30&**,,+001.+21,,''''(-2.7.76*++*'2+-088944368:4/-*..0146072/18:;.-811-/7+-/)&$&$*,.*.61,.695;)4*47414:7123773011-15182.%''$%'%('*))***+025*'+*(**+-+.,6(*652)&('+261-2-*,220%/+'-14579//2,51/7.3.-250)*.0,./33+*.51.--+*0/-*)('*,0567/-+/,,.+22558+)+/4:68215./4-,/26:;/.44323283'*.1-+).044+**%-42++*1,2-35.:00/36((++'12),--703-8).*+,1-+)()--625/86.)3-,4*&'')36*.'.*/14453)1*1-6905993677;:6/6.9.0-1&31/&%$+)---,0*/.08,.0,4,./4041.912/'(+.31+/).&)5)+1791:229.2*&&%'+/0008876''),,..,0801,-+-/018/*8*+)()$'%)(44.5/0711+0.24+-,,14(()*+5528:776+.*(+46-/009--,'&,&(0:.76/;02,.45+,2+5*)&''$&'$''(/*-3*661371&,*210-1016).75*1+1809+*,*%,',,*/0,-.--01:.--8,&*'&%-(,'/3713878/./4/256797032427.(*)('*+-4;1574*,*((&'',,2779191.+,14670-7.)*,*+0(&$&)%4250(**))*31+-16-05*+'+.1,/14.54543404+,.%6)%-%%(+1886456635686:330',*+,%,+012&&%&('*129343:8:6500*)).,-0&),*%&)''5/370204)(-(1#',**,02,-'5096;7/02+,+.324/(,))*.953:23599*%*)$((,2.-)$&&&.-13084(87)+5/))($(+&'2)+011:1,*-&+()).+(%'*(*4.+.5/18+7-45584
@1f003906-3331-401e-bcf0-d701380c3751 ch=216 read=51944 start_time=2019-12-13T02:22:11Z barcode=BC01 runid=2c9cf7bc05858273f10e7d7ec552fc0bd742dc3e
CCGGTTACCTTGTTACGACTACACCCCAGTCATGAATCACAAAGTGGTAAGCGCCCTCCGAAAGGTTCAAGCTACCTACTTCTTTTGCAACCCACTCCCATGGTGTGACCCGGGCGGTGTGTACAAGGCCCGGAACGTATTCACCGTGGCATTCTGATCCGCGATTACTAGCGATTCCGACTTCATGGAGTCAGTTGCAGACTCAATCGGGCTACGACGCACTTTATGAGGTCCGCTTGCTCTCGCGGGGTCTCTTTGTATGTGCGCCATTTGTAGCGTGTGGCCCCTGGTCGTAAGGGCCATGATGACGACGTCATCTACCTTCCTCGGTTATCATAGCGGTCTCCTTTGAGTTCCCGGCCCGGACCGCTGGCAACAAAGGGATAAAGGGTTGCGCTCGTTGCGGGACTTAGCAACATTTCGCAACACACGAAGGCTGACGACAATATTACAGCACCTGTCTCACGGTTCCCGAAGGCACATTCTCATCTCTGAAACTTCCGTGGATGTCAAGACCAGGTGGAGTTCTTCGCGTTGCATCAGATTAAACCACATGCTCCACCCGCTTGTACGGGCCCCCCGTCAATTCATTTGAGTTTTAACCTTGCGGCCCGTACTCCCCAGGCGGTCGACGCGTTAGCTCCAGGCCACGCCTCAAGGGCCTGCAACCTCAGGAAGTCGACATCGTTTGGCGTGGACTGCAGAATTATCTAATGTTGCTCCACGCTTTCGCACCTGAACGTCAGTCTTCGTCCAGGGCCGCCTTCGCCACCGGTATTCCTCAGATCTCTACGCATTTCACCGCTACTGGAGATTCTACCCCTCTACGAGACTCAAACTTGCCAGTTATCAGATGCGGTTCCAGGTTGGGCCGGTTTCATCTGACTTAACAAACCGCCTGCGTACGCTACGCTGATAATTCCGGGTAACGCTTGCACCCTCGTATTGCGGCTGCTGGCGCAGGAGTTAGCCGGTACTTCTTCTGCGGGTACAACGTCAATGAGCAAGGTATTAACTGCTCCTTCCCTCCCGCTGAAAGTACTTTACAACCCGAAGGCCTTCTTCATACACGCGGCGCTGGCTGCATCAGGCTTGCGCCCATTTGTCACCAATATTCCCCACTGCTGCCTCCCGTAAG
+
-/)/1;)*07-(,0(+,0//+-,2..+++1524022/.-/15(+,59652+,-5:**+)'+2%2-$&')))-'(+1+((-05298.*+-*061)((1.('(*%-''*/2(*-44217/11/238)7*.2*),3.40/725;3,14/1,/..057121+61+++'3(,0,,.4449;7541-0,,&&*/)+--(41<2436;:9;2:55&,&+,-/46846,.0;91-(&0+1//&)/-+,-/.5***&.3**++/0+**,.+)+,/2:+,0))())+*,-+,+-,/,+*6...600+51453423)('%%//46685.$%-+9;5+))')&))*)'&')''(&(40&&()*(-2,85('+11(203:65655960,/07+,04.275-)-,-702498:7794/4880&$$'#/+-,,59.5.23-/*)(('('(4.888871-.%%%(('()('%.,1//.)-)+,5287:6-/'2,1(3.3:35:8:976((+,*('-'*+,2:461220/0236413/),')594.5,**,/603366%.(*,1;9.;...//544.+1-,+308/1/84:9;09:4+-/3767:817:1-+*0:;3+40/041034/62-012-4-,'&-44393)''%'-+010.23/,*+(,(-/16:68/(13.-%&%*-12735+)+'%),5567267*/)&&*)+*,3553,2*)+*/)+*542+4+59/231+&*+.2:8169//)(('(+.52/3436673/9').+..,-2137435946;48768;6926--021/356756,7;+*-13--4+*($(*$',6,2*76,+/27470+1,18;50'.16-05')-),-2'.(-%'&/-+2')*0,712)6')-%,+.,**$(%)),21448*,7.6<620.+$,)()'*25,,++67::1-*,%(#$$'(*+**+-63,3-4+0+(+../*(','('&)&*)%(281.07'1/%05:79<978.-&'()++32477091107889.8//0411.-(++2*&'%'('+8++867362,--/284*--*04*)+.-03:8<98<9561/*-,.,3+'$()2-0.1/./*3743946.::-*35*(-&%,+.3/2235:6,&-.-/-/1:416.,/,*,
@d5d49992-3061-43a7-bcc4-fa56a762618b ch=250 read=75745 start_time=2019-12-13T02:22:19Z barcode=BC01 runid=2c9cf7bc05858273f10e7d7ec552fc0bd742dc3e
CTCTACAGGAGGCAGCAGTAGGGAATTTTCGGCAATGGAAACCCTGATGACCGAGCAACAACGCCGCGTGAAGGAGAGAAGGTTTTCGGATTGTAAACTTCTGTTATAAAGGAAGGGCGGCTACAGAATGGTATTTAGCCAGTGACGATACTTTATTAGAAATACGACTAACTACACATTAACCAGCAGCCGCGGTATTATGCATGCGTGTAAGCGTTATCCAGGTGTGGGCGTAAAGAGGGGCAGGCGGCAGCAGGGTCTGTGTTGAAAGCCTGAAGCTTAACTTCAGTAAGCCATAGAAACCAGGCAGCTAGAGTGCAGGGAGAGGATCGTTCCATGTGTAGCGGTGAAATGCGTAGATATATGGAGGAACACCAGTGGCAGAGAGCGACGATCTGGCGCAACTGACGCTCAGTCCCGAAAGCGTGGGAGCAAATAGGATTAGATACCCTAGTAGTCCACGCCGTAAACGATGAGTACTAAGTGTTGGATGTCAAAGTTCCAGTGCTGCAGTTAACGCAATAGTACTCCGCCTGAGTGAGTACGTTCGCAAGAATGAAACTCAAAGGAATTGACAGGGGAGCCCGCACAAGCGGTGGAGCATGTGGTTTAATTCGAAGCAACGCGAAGAACCTGCAAGTCTTGACATACTCATAAAGAGGCTCAGAATGGAGAGATAGCTATATGAGATACAGGTGCATAGTTGTCGTCAGCTCGTGTCGTGAGATGTTAGGTTAAGTCCCGCAACAGGCTACCCAACCCACTTATCATTAGTTACCATCATTAAGTTGGGGACTCTGAGACTGCCAGTGACAAGCTGGAGGAGGAAGGCGAGGATGACGTCAAATCATCATTGCCCCTTATGACCTGGGCTACACGTGCTACAATGGATGTGAATTGCAGAGGAAGCCCACAGAAGCCGCAGGAATTGACAAAACCCATAAAACCATTCTCAGTTCAGTTGTAGTCTGCAGCTCGACTACGCAGAAGTTGGAGATCGCTAGCAATCGCGAATCAGCATGTCGCAGTGAATACGTTCTCGGGCCTTGTACACACCGCCCGTCACACACGGCGAGAGTAACACCCGAAGCCAGTGGCCTAACCGCAGGAAGGAGCTGTCTAAAAGGTGGGATTGATGATTGGGGTAGAAGTCGTAACAAAGGTAACCGGAAGATAGAGCGACGGCCCGTGGGGTTAACACAAAGACACCGACAACTTTCTTTGGCACCAACGGCACGTAACCGTA
+
'*+)**&--%*,+//0./5/35(1.4:;9.5977:6/*++*34,$#''((1.6540/)-,2/./9-2-571823.%&%('.-39002%0%3,/.0;5127342/5.-/2+3*/**&&(&'&%')*(+)+/+.&*.&%(2+*++,/)(''&((-()09.&+(+(+1,%03273520-+%/*&#$$%%&'*+/)+(')&*+,.12-&&),-1/0/.00/81,3*&-*,&.(78663:2+''(,.0,+--..96(4/3*7755530-7+*0.+(+524-7.,-00*(''%'''-;49<68/.35)1+,0641011-,,-,54,18-+*)17-/&$).,62211/./00296/85/+,./4-,-,,1/2381/708344:32-8,-'())*,.5443484030.#'()(---488590138('',/+(,0856/,-.;<;7.,''**0-77799'%,)+/09783323:69-74,*,-%%***//2737172616876837113:0,,-.288884235232..2*')(**,-462471,+*+&)*+,2027.,.,1,/9:98<:6995.+)).*0,,,4(.16.%(.8*)('0/5135;78-))*,.,.043<;-:5:6.3,,.73755114/031-.)0*&00.00++**-12233427-(%(*0.7+''+-6.,*)(.-4555565/**+,/34*340./22'237+.161/)*+.;/6256::::899766,'1-737042/++./.6')2+*)*,(+(:6/+,/1121(/+')+60-3/00..614./6.7985665*&&''00249011118252224/+0-(),)0.60-*34189:73778::57485&2&#)&%'&&'('(+-/01+.-/-'),+-..,.30.29572%'(,..-/)+'/,*'&)'&%')&*)(*.-2),,'$(%%)(.7;85;1)&'0504<:;;3,+&+.62&,0+%&&)/06&6%$%(-6+654713.%'%'-5,2+,016))('(,36334:66:991131255879.4/..0.38324/.0%2,2507..-//0-5;419-.1874/,)(%'%&&&(%,('&'+.+&')*-3)545-5*(+305)001-6.+*(&'./23044*(**311-+.,./00+8./3.*0(('$%(3*)*21/7-.3028887857554*++-.14-((*,&(/..+.,4/2--456.,//8::99:15//74,')%%),-/4.&*)''$)*./1(&%#%
@f54b70b4-30dd-409e-b9d9-19c0e0ca41ee ch=120 read=89850 start_time=2019-12-13T02:22:25Z barcode=BC01 runid=2c9cf7bc05858273f10e7d7ec552fc0bd742dc3e
TTGGTACTTCGGTTCGGTTACGCTGGTGCTGAAGAAAGTTGTCGGTCTCTTTCTGTTGGTGCTGATGATATTGCTCACGAGGCAGCAGTGGGAATATTACTGTGGGCGCAAACTGGTGCTGACCATACCGCGTGTATGAAGAAGGCCTTCGGGTTCGCAAGTACTTTCAGCTGGGGAGGAAGGGCAGAAGTTAATACGCTGCTCATTGACGTTACCGCGAAGAAGCACCGGCGCTCCGTGCCAGCAGCCGTGTACGGAGGTGCAAGCGTTAATCAGAATTACTGGGCGTAACGCACTGGGCGGTTTGGTAAAGTCAGATGTAAGAAATCCCGGGCTCAACCTGGGAACTGCATCTGATACGCAGCAAGCAGTCTCGTAGAGGGGTAAATTCCGTTGTAGCGGTGAAATGCGGCGAGATCTGGAGGAGGAATGCGGGCGAAGGCGCCCCTGGACGAAGACTGACGCTCAGGTGCGAGAAAGCGTGGGAGCAAAGCAGGATTAGATACCCTGGTGGTCACGCCGTAAGCGGTATCGACGGAGGTTGTGCCCGCCAGGCGTGGCGCCAGGCTAACGCGTTAAGTCGTACCCTGGGGAGTACGGCCTGAGTTAAAACAAATGAATTGTTGGGGTTACACAAGCGGTGGAGCATGTGGTTTAATTCGATTACAACAAGAAGAACCTTACCTGAATGCTTGACATAAGAGTTTTCGAGATGAGTATGCCTTCGGGAACCGTGAGACGGAATGCTGCATGGCTGTCGTCAGCTCACGTGTTGTGAAATGTTGGGTTAAGTCCGCAACCGACGCAGCATATCCTTGTTGCCAGCGGTCCGGCCGGGAACTCAAGGGAGACTGCCAGTGATAAACTGGAGGAAGAAGGTGGGATGACATCAAAGTCATCATGGCTGACCAGGCTACACACTGCAATGGCGCTGAAAGCGACCTCGCGAAACAAGCGGTTCCGCAAGTGCGTCGTAGTCCGGTTGATCTCTGCAACTCTGACTCCATGAAGTGGAAGGTCCGCTGGCATCGTGGATCCAGAATGCCACAGTGAATACGTTCACGGGCGCTATGCCAATGCACCATGGAGTGGAGTTTACCAAAACGGTGGCAACCTTCGGGAGGGCGCTTACGCGCAGCGTTCATGACTGGTGAAGTCGTAACAAAGGTATTGG
+
$&(('&'&*))(094%-5+'(%%%'1/458657*)-(('6//.0+*%&$(('*--04&.1*/20))(*+',*(())$%$$'--0,2,/-)-,',))+*(,/.-.1+'%'(+))')%)%&#%$&%+,&38,,--,42103/),-,00:/2:,811-&$%&%&')*14;1,++(',4-+.*+(+*&$'%(+),30****&'&&*/1139344-6,)04(+'&+%(((/07+,)(%'*-.-62873(,+*4))'&$'*-.,++*-39968407373-(*%&.(+-<;:7850+'*()&(%(0-/(-/80*.-&))'()(+-2)(&)$-+)*.&',3-./;6803-).,,//088888500-*+&&'%(&((($)*(//43,*+-+1'$(-*052*-&0/0/110:647<54310/,*))+.2182*2*(-/+44+2$&&&'('%)(%*23++,344-1/,+/000421./+-134+,,&+-+--275/2)*.14.'0$43-,.-(*+36:60088(+-**.159'2*,(+&')'+-0+))0.4142--*75+%*&$)'&$,(+)$(&$.,,--4/..1.:06,0.(&(,2,.376+('+,.,/,)'('..,274*1,751-1+5*'.')()%,'')%&+(&('')*2)(,,0,,.32:81:29/.*0'%+2,)%&%*+*469919/0.$'%%'&(&&&&&&$%&%&+/64.''%((,('%'&''-2//6'99-94246*++-0'1%%&'*1139;77/-&*...4(+,..-25+(5+)3-/31-,4.,574:4)))(,')*'+%)&-*+(&-&)).,(*)'0,,4;4&1'*'%(++56,1/-022-.(-1-'*+-057:5672335;882-2*+0)/&))-/-/67/0-.+**,+71/03-2($%(,****,-*+/(*)(')%'&%&$()&()''&(*1,)*)&.)*+(,)+)0.-/(((*101)$$%%)**+126499606.*-)-,+**+,-488;600&(+,-68.3)-*$*%''&&$&)(',+&&#(&*(('-))3)*+37447951,.0.1854501/,'('+*)(*,&'%)(&&*$)(+*%&&&'%+**%'5:+)0'*+)%%'+'$)+-2405983<4/14//&+*)')()#,$)*),7,05245436,,--+-9576523:(/)*+&&)/
@dd97abbd-0e44-4df3-bd34-f03e7f59a39f ch=104 read=97516 start_time=2019-12-13T02:22:24Z barcode=BC01 runid=2c9cf7bc05858273f10e7d7ec552fc0bd742dc3e
CTCCTACGGGAGGCAGCGGTGGGGAATATTGCACAATGGGCGCAAGCCTGATGCAGCCATATGATATTATGAAGAAGGCCTTCGGGTTGTAAAGGAGTACTTTCAGCGGGGAGGAAGGGGAGTAAAGTTAATACCTTTGCTCATTGACGTTACCCGCAGAAAAACACCGGCTAACTCCGTGCCAGCAGCCGCGGTAATACCGGAGGGTGCAAGCGTTAATCAAATTTACTGGGCGTAAAGCGCACGCAGTTTGTTAAGTCAGATGGCAAATCCCGAATAGCACCAGGAACTGCATCTGATACTGGCAGAAAAGCGAGTCTCGTAGAGGGGAGTACAGGAATTCCAGGTGTGGCAGGTGAAATGCGTAGAATGGGAGGAATACCGGTGGCGAAGGCGGCCCCTGGACGGGCCTTTGACGCTCAGGTGCGAAGCGTGGGGAGCAAACAAGTTAGATACCCTGGTAGTCCACGCCGTAAACGATGTCGACTTGGAGGTTATTGCCCCGCCAGGCGTGGCTTCCGGAGCTAACGCGTTAAGTCGACCGCCTGGGAAGCCACGGCGCAAGGTTAAAACTCAAATGAATTGACAGGGCCCGCACAAGCGGTGGAGCATGTGGTTTAATTCGATGCAACGCGAAGAACCTTACCTGGTCTTGGCATCACAGAACTTTCCAGAGATGGTTGGTGCCTTCGGGAACTGTGAGACAGGTGCTGCATGGCTGTCGTCAGCTCATTGTTGTAGAAATGTTGGGTTAAGTCCGCAACGAGCGCAACCCTTATCCTTTGTTGCCAGCGGTCCGGCCCAGACTCGAGGAGACTGCCAGTGTCAGCTGGAGGAAGGTGGGGATGACGTCAAGTCATCGCGTACCGACCAGGGCTACCACACGCGCTACAATGGCGCATACAAAGAGAAGCGACCTCGCGAGAGCAGAAGCGGACCTCATAAAAGTGCGTCGTAGTCCGGATTGGAGTCACGCTCGACTCCATGAAGTGGGTATGAAAGTAATCGTGAATCGAATACCGCAGTGGGCCCCACGTTCCCGGGCCTTGTACACACCGCCCGTCACACCATGGGAGTGGGTTGCAAAAGAAGTAGGTAACCCAACAGCTTCGGGAGGGCGCTTACACTTTGATTCATGACTGGGGTGAAGTCGTAACAAGTAACCGGAAGAATGGAAACGACAGGCAAGTAGGTTAACCTACAAAGACACCGACAACGCCG
+
''*((,0.99./61/61+0.-76(.,+.61,+-.7;7/8.--.0,*+.,+++*')$&(34$$(*-+,/,,*),&(*-33:8<81;75:6-59-'*'()*4/890+10.04*(2//3-45*%((-3**,<,8+01-47.+443&4))+5.:212:/,--,//(-(-/74+1/-00..273466/-//,001.*1**08.*...,-*,)./380-/02;2;29+%'%-'')-.65122686023/+-+&$'$#%*(+,+0144663*$%(+2')7+(((%*),(-(),(+1/2444346112120://(&,)))&')'*)-24682-',.1,&)*&)*,(**,,.+)2220+%))+110/+02,,1$*$%&3,((*'++'20-::59505./.6182/)373+.0870+(),-*0)),0..-1,.34&'%')'358:35.&(*7;.66(,+.,(---.8)*-3-+.1.4,/-23*))0-,((*/02/-+.+/,1-*3,%+))81.+%'%#*0(*)-215421//-//128/+*)0+7../94-87230.58/(()-+())&(%(''0-77699,.-+-18006434323*65,,+)&,*-*,)+)00(.*',..,)(//367;7;4-+/+/153.31291284120+/5/-381211./+')'(+/..-.70.+**))+1+.'0'&++.,0,*&1+/*,1..-.035.6978887643-10,,0314/%(*+2'0((.,)''',+(()0/*+*2+.***,3+2/&3'',-/4596<4.1322%&2)+2413;133-+1)-+2//)((105-&)(((+.77::,)+*'%&'''(./*/.-/-/.1850.-.///7712-46731%$&#%+))*)(-,6875+.)&)),,--.*/2//109858877888*&(%)*)-.87665(0)(''&*.&)(+-.*)+553.0182)(*(+*,.1276/:-4--2020*,,)),)+,,////97/,*-+**')$'$'%)0/(),,--,1+&-/-(('%'+,&'%..12..0+)'-)/--23(/+3//0*.,...+2;86;3363/0//72408/*)*'-23834428+%)+(,(,(),'-)'++5&%&)/,*64+.30--.3.+.',*/1,,.:45621120154+*,)))1/006,-.')7;997:10**,/(((($,,11.4995/-./2001.++&$''*11./22583/),''$#%$
@ce72fae5-a6da-4736-bb42-b37ddd6b8925 ch=393 read=32954 start_time=2019-12-13T02:22:29Z barcode=BC01 runid=2c9cf7bc05858273f10e7d7ec552fc0bd742dc3e
CTCCTACGGGGGAGGGGCAGCCGAGTGGGGAATTTTTTGGACAATGGGCGAAAGCCTGATCCAGCAATGCCGCGTGCAGGATGAAGGCCTTCGGGTTTGTAAACTGCTCTTGTACGGAACGAAAAAAGCTCCTTCTAATACAGGGGCCATGGCGGGTACCGTAAGAATAACACCGGCTAACTACGTGCCAGCAGCCGCGGTAATACGTAGAGGTGCGAGCGTTAATCGTTACTGGGCGTAAAGCGTGCAGGCAGTTATATAAAACAGATGTAGAAATCCCCAGTCAACCTGGGAACTGCATTTGTGACTGCATGGCTAGAGTACGGTAGAGGGATGGAATTCCCGCGTGTAGTGAAATGCGTAGATATGCGGGAGGAACACCGATGGCGAAGGCAATCCCCTGGACCTGTACTGACGCTCATGCACCGAAAGCGTGGGGAGCAAACGGGATTGAATGCCCTGGTAGTCCACGCCTAAACGATGTCAACTGGTTTGTTGGGGAATTAGTTTTCTCAGTAGCAGAAGCTAACGCGTGAAGTTGACCGCCTGGGGAGTACGGCCGCAAGGTTGAAACTCAAAGGAATTGAGTTACGCAAGCGGTGGATGATGTGTAATTCGATGCAGCGAAAACCTTACCCACCTTTTGACATGGCGAGGTTTCCAGAGACAGTTCGTGCTCGAAGAACCTGCACAGGTGCTGCATGGCTGTCGTCAGCTCTGTGTCGTGAGATGTTGGTTGAAGTCCGCAACGAGCGCAACCCTTGTCATTAGTTGCTACATTCAGTTGAGCACTCTAATGAGGCTGCCATTGACAAACCGGAGGAAGGTGGGGATGACGTCAAGTCCTCATGGCCCATATAGAGTGGGAGCTACACACGTCGCCTACAATGGCTGGTACAGAGGTTGCTAACCCGCGAGGGAGCTAATCCCATAAAACCAGTCGTAGTCCAGATCGCAGTCTGCAACTCGACTGCGTAGAGTCGGAATCGCTAGTAATCGCGGATCCAGCATGCCGCGGTGAACCGTTCCAGGTCTTGTACACACCGCCCGTCACACCATGGGAGCGGGTCTCGCCAGTAGCCCTAGCAAAGGAGGCGCTTACCACGGCGGGGTTCGTGACTGAGGTGAAATCATGTACAAAGGTAACCG
+
..2/'(*+17.+)*.,.+,,0&&(''*.,%')+-5560,**+(738934%&&&(-1,.1421/,039658942313/&8898511,3/78;612016++//;077687334&0&)'-2++)&*246*)+,181;5228433,0'*&('$&(*+'-'))28//9()4:42+'*/.0-+-3724/4353861+5//06..,-*2-,-4894/()*-.2*)3412210,---401/17.-))590.0/2.-%'.,-0/:.-,-'-,+,++.61/(&+.2+/66%&$''-,0324;74745::36;.*,/034466445440*+)*)))((&)&+,*129.8-6-5*.,1('($%%,%++()%)),15:;7958(3))00311///+-*/*++461833:5/:5+*477;/666.52200/446&5&+')+&(-.+,07868('*+;;45'0,(1)%&**(59,+1995781)%('0/(*6720//-/1/355380;-.19.3/(#%,(*,2;;9-5845,/&+&&/))+/13**)(')-*)2,,,/0./1026.(%')+64/59441(2+180-77/.7-:/*/()'%(#&$$#&$)))*+0//744558800**'*+-..+..12)-(*-+(3-4-)56/-53325*,-60-2/')%&%34)2)((++*'%%3(-,.).24-,++&**40,-...186321112369/----529()+,+((,-.3420,-'-&*)*)+,%&&(.+(&*,''$%()03//1;/..+-91730,4/+,0-00377**-,+-57.000200++&053445.%('''03;<9;80-,*//-0(-48,5445759970305/-.,)%)+++%''*-*()*153*--242.+&(),/(&%#&(---.0-.-30//-+(.*5+'*&))*2-+.(&-+'*%,/5;5/62&--9;:23.338467111+'(-//+6//03*,0-4///++.:::7-'$)(+/'2.42432))'02856390;304'(%&%'+.7352;6-&$))(+/0*$070.,+**-0,0.38,83*)/../+3;565:6122)631.*.'**&'(*-28+)('(+)',+'))'%(+*-44*,0+,,)245:73855363(+.**(*(,1&0&$&&-1,*-./8364
@b0a4dac0-01e7-44a9-bf86-848cefc0d2fb ch=411 read=51849 start_time=2019-12-13T02:22:37Z barcode=BC01 runid=2c9cf7bc05858273f10e7d7ec552fc0bd742dc3e
CCCGGTTACCTTATTTACGACTTCACCCCAATCATCAATCCACATAGACAGCTCTTCCCTTGCGGTTAGGCCACCGGCTTCCGGGTGTTATCAGCTCTCGTGGTGTGACGGGCGAGGGTGTGTACAAGGCCGGAACGTATTCACCGCGACATGCTGATTCGCGATTACTATGATTCCAACTTCATGTAGTCGAGTTGTGAGACTTCTGGTGAACTGAGAATGGTTTTATGGGTTTTGCTTCCACCTCGCGGCTTCCCGCTTCCCTCTGCACCATCCATTTAGCAGCACGTGTGTAAGCCCAGGTCATAAGGGCATGATGATTTGGCGTCATCCCGCCTTCCTCCAGCTTGTCACTGGCAGTCTCGCTAAGTCCCCAACAATAGTGGTAACTAACGATAAGGGTTGCGCTCGTTGCGGGACTTAACCAGCATCTCACGACACGGCTGACGACAACCATGCACCACCTGCTTATCTCATATGGCTATCTCTCCATCTCCTGGGCCTTTATGGAGTATGTCAAGACCTGGTAAAGTTCTTCGCGTTGCTTCAGATTAAACCACATGTCCACCGCTTGTGCGGGCCCCAAATCAATTCCTTTACGGTTTCATTCTTGCGGGCAATACTACTCAGGCGGAGTACTTATTGCGTTAAGCTTTCACCGGCACTGAACTGACATCCAACGCCGTGCTCATCGTTTGGCGTGGACTACTGAATTATCTAATCCTATTTGCTCCCCACGCTTTCAGGACTGAGCGTCAGTTGCAGACCCGGATCGTCGCCTTCGCCACTGGTGTTCCTCCATATATCTACGCATTTCACCGCTACGCCCAGATTCCACGATCCTCCTGCACTCTAGCTGCCTGGTTTCATGGCGTACTGGAAGTTAAGCTTCGGGCTTTCACAGACCCTTACTGCCGCCTGCTCCCTCTTACGCCCAATAATTCCGGATAACGCTTGCCACTACGTATTACCGCGGCTGCTGGCGTAGCCGTGGCTTTCTAATAAAAGTACCGTCACTCAGCTGCATTTCCTGTAGCCGCCGTTCTTCCCTTTAACAGGAAGTTTACAATCAAAACCTTCTTCCTTCACGCAGCGTTGCTCGGTCGAGGGTTTCCCCCATTGCGAAATTCCTACTGCTGCCTCCCGTAGAG
+
10)&(0.,5050,41%$%$''(,)&),/+.0/2*+-2:/46*+*.*+/))'&(,3909--/*,+3/5()'+/&*-,/,./2&+0(*$(()+-,',+.-.1332/,(),/5:9-,().'))1.013668:960*+((()*483/09(*-74665987+7(%%'*5591.)&%%&.+/+*'+/320018-,,-*+-1-)&&%''.0-1++)/))*,'((+-.,3,9::+-203,4:4+&&&%.')16.0)*(./,/,-+*/21/90))(%'')///26,,6++)-+,,*,.2.-+),().9.*/./-)-+3*7742,))+*&.5')&&',,2+67*&-12642201**+,6.1262216--.//24+)1+.()10/(-&'()&$)).-(/---866203-+.13.911/324335)'&1,3/1-/),&+%1013//*+,12//+')(+%.-%-0-07460.-04+7/*)),+,.0)((('.+311..,*+/078:5--%%&)$((+-&%'%&$*/03101-.01-()%+-.9++17(+3267,8,%)838''*4)6879;/0///24.*4.,,1)++%%((&,.-(%%'-4)1/92&'(%%&'0,8*.$*-))(',.560./-(*)%$%'./-+(&(%+(),1.41.+)*))'$$&'$'$&*+)(*--663000/4150+0.1245.1(0.1287+/3/'0-,--3031,/*+),*.+//239261)*)1/&*,.8:8'++)0;6-(77*./.27945.*-/5.1./%/0)'+,--/1/-12).435:334/%)).;1//07-.588883/502.1;7-,0/+.)'*''(&+)+/3.+(**0**,)*''(*')*,0**+/144573.71,$&(*+*3/227)0++060,'*-3,)79549+*%''-26;-0.%-1229.15/../.8+-,24)-..2.-0/1138+,.4.9140.(&%$)+(*),,03206./3,/-21258,1)(%*(*-3,,2-*.40,&'0,,49/,1/38660),.-&++((+')94/&&##%)/2*,6-4/+,,..()0**(/',&*(*084())*.0'(-)(11802:7.070'**+%/1.20--13-863)&-,*/7-061*('*720/158/940+*++*-.018/70'$'%%%&
@3b707f5e-85df-49e9-b35d-8959d6798888 ch=432 read=74780 start_time=2019-12-13T02:22:33Z barcode=BC01 runid=2c9cf7bc05858273f10e7d7ec552fc0bd742dc3e
CCGGTTACTTTGTTGCGATTTCACCCCAATCGTCATCCCACACCTTAGACGGCTCCTTCGCGCGGTTAGGCCGGCTTCCGGGTGTTATCAACTCGTGGTGTGACGGGCGGTGTGCTTTGGGCCGAGCGTATTCACCGCGACATGCTGATTCGCGATTACCTAGCGATTCCAGCTTCATGTAGTCGAGTTGCGGACTGGTCCGAACTGAGAATGGTTTTATGGGTTTTACGCAGCTTCACCTCGCGGCTTCGCTTCCTCACCGCATCCATTTGCTTAGCACGTGTAGCCCGGAGTCATAAGGGGCATGATGATTTAAAGCGTCATCCCGCCTTCCTCCAGCTTGTCACTGGCAGTCTCGCTTCGAGAGTCCCCAGCGGTGATGAGTAACGATAAGGAGTTGCGCTCGTTTGCGGGACTTAGCAACATCTCGACACGAGCTGGCGACAACCATGCACCATATATCTCATATAGCTATCTCTCCATCTCTGGAGCCTTTATGAGTATGTCAAGACCTGGTAAAGGTTCTTCGCGTTGCTTCGAATTAAACCATGCTCCACCGGCATGCGGGCCAAATCAATTCCTTTGAGTTTGTTTCTTGCGAACAGCACTACTCAGGCGAGGAGTACTTATTGCGTTAACGCTGCAGCACTGAACTTTGACATCCAACACGCCGTTACTCATCGTTTGGCGTGGACTACTAGAGATTATCTAATCCTATTTGCCCGCTTTCCGGGACTGGAAGAAGCGTCAGTTACAGGCCAGATCGTCGCCTTATGCAGGTGTTCCTCCATATATCTACGCATTTCCACCTTTACACGCCCAGATTCCACGATCCTCTCCTGCACTCCTAGCTGCCTGGTTTCTGGCTTACTGAAGTTAGGCGCAAGGCCTCACCACAGACCTTACTTGCCGCCTGCTCCCTCTTTACGCCCAATAATTCCGGATAACGCTTGCCACCTACGTATTACCGCGGCTGCTGGCGCGGCTAAATTTAGCCGTGGCTTTCTAATAAAATTACCGTCCACTCGGCTACCATTTCCTGCAGCGCCGACCTCCTTTATAAGCAGAGTTTACAATCCGAAACTTCTTCCTTCGCGGCGTTGCTCGGTCAGGGTTTCCCGGTATTGCCGAAAATTCCCTACTGCTGCCTCCCGTAGAG
+
*/*.0/,-.67..7%,//0;2.-047++*)'%($*)+1((,+0151--63)0-17.1./)--.-/+6..*12,2/136(/8754/9/0-7)*(*(.0350.--+*03204)*+)'++,(.203'%)(0/828201-**)*(-288:;6998/4683:+2+()4451890.,%,/38554,-*,*0/+3)&'(+&'%$#('-('--*%-')/14,5:;,/0)8371;)&'#$#&(.8235643'#'''()(&(7,35..('(&((,.41/8.)(,/*,,&),.*(%&'-+&.$&(12968).2,,40///4$33'&(''*03::090,*4626:621/--.06/0011/2//,/0.+1.+.'&%%''),-7:*)'')')'(-+)&',6.//,1*,)$*18-/-000/19*,4'873323,%)(,,/67431*+$%%%')&('(*'+//4:15++(,*%$#&')/13',*,'.0024.//.17683647730077.8:,+)'%'(3011/0,169511118,.80/,2./&,--4+('*''&*)+2;-1,+,./*.-&+(&'+%)',-6/52$%&*.*+.7.+****'',)%%$'-*-4/0-,2-'%$%)((,.0158,+''((()(*5,-7.--3252/,%()(*('),6578:205:--/774.1-/(-(+'%('#*//.11(-(&).1226:553(031('&,-35564272020*30'&+*(%(.42-13:84,22&)&$&%'))./,00/*.(,),/./233198441,0)(%%&%'))+0.((+834235988553503:6/($'''/6))&)')%%),./95,+*)-.5734165/15/31701*//237:46;6;92+&)()0-//,.+)1+-&'($'(,)*/%)+23746468:1+-$((&&.7278///,7/+,.061-1409./-,,'2.5(:*986950.20,6-,4.3-1.0-4//171024213313/-*)&'%#(+-,4/,+/.353:66;;/00:/39923429;847'',4/(...)..,.683/+,,')'&')$$%%&-,,6-,,&)).,+--2:8/.4.*,*')'%)--68<:53)(%%&%%(8.-,25/:44,4741<10/,%%(&-)-48*+))+-4,7+)+22034468-56,,3/+''
@c24ed0ca-7084-42d3-b7a2-fbe799d93214 ch=240 read=80827 start_time=2019-12-13T02:22:35Z barcode=BC01 runid=2c9cf7bc05858273f10e7d7ec552fc0bd742dc3e
CCGTGTGCTCCTACGCGGGGAGGCAGCAGTGGGGAATATTGCTGTGGAAGCAAGCCTGGTACAGCCATGCCACGTGTATGAAGAGGCCTTCCGGGTTATAAAAAAGTACTTTCAGCAGGGAGGAAGGGAGTAAAGTTAATACCTTTGCTCATTGGCGTTACCCGCAGAAACACCAGCTAACTCCGTGCCAGCAGCCGCGGTAATACGGAGGTGCAAGCGTTAATCGGAATTACTGGGCGTAAAGCGCGCACAGGCAGTTTTATTAAGTCAGATGTAAGTAGGCTCAACCTGGGAACTGCATCTGATGATACTGTAGCTTGAGTCTCGTAGAGGTAGAATTCCAGGTGTAGCGGTGAAATGCGTAGAGATCTGGAGGAATACCGGTGGCAGGCAGCCCCTGGACGAAGACTGACGCTCAGGTGCGAAGAAGCGTGGGGAGCAGAAACAGGATTAGATACCCTGGTAGTCCGCCGTAAACGATGTCGGCTTGGAGGTTGTGCCCAGGGGCGTGGCTTCCGGGCTAACGCGTTAAGTCGACCGCCTGGGGAGTACAGCCGCAAGGTTAAAACTCAAATGAATTGACGGGGGGCCCGCACAAGCGGTGGAGCATGTGGTTTAATTCGATGCTGAAGGACCTTACCTGATCTTGACATCCACGGAAGTTTTCAGAGATGAGAATGTGCCTTCCGGGAACCGTAAGGACAGGTGCTGCATGGCTGTCGTCAGCTCGTGTTGTGAAATGTTGGGTTAAAGTCCCGCAACGAAGCGCAACCCTTATCCTTGTTGCCAGCCCGGTCCGGCCGGGAACTCAAAGGAGACTGCCAGTGATAAACTGGAGGAAGGTGGGGATGACGTCAAAGTCATCATGGCCCCGACCAAGGAGCTACCACACGTGCTACAATGGCGCATACAAAGAGAAGCGACCTCGCGAGCAAGCGGACCTCATAAAGTGCGTCGTAGTCCCGGATTTGGAGTCTGCAACTCGACTCCATGCGTCAGGAATCGCTAATGTCGTGGATCAGAATGCCACGGTGGAGAATGCATTCCCAGGCCTTGTACACACCGCCCAAATCACACCATGGGGAGTGGGTTGCAAAAGTAGGTAGCAACCTTCGGGAGGCGCTTACCACTTTGTGATTCATGACTGGGGTGAAGTCGTAGCAAAGGTAACCCGGAAGATGAGCGATGAGCAAGTAGGAAGTTAACACAAAGACGCGACAGCTTTCTTCCGCCAGCAATACGTAATGACACC
+
%#%'%*(*,1*(()'$))//*-0/2885575;8)+,**4,&+*)..+-*'.+(%&))--,+.(%()-/-0)#)).-2231-.''&*275/5)).'0**+;7610,%+().21(&'$$,1.)0./-+5.%))-57),.1-00573892389*0)2(-,-7.-7.*'*&+)&')++*+,+31//22(0)+++'1-137'('(%***+1.2.30*5784351.4-4-0%+**0..038987571;6,,++&(&()-27,.1::&&4+5123:567;971'''$03223110%%%,1,'04221212--,)*--/,+%)&))0((((*.35:,,)/+331/63702-062.(),/074.)2*)+8/4++)*+677:.*0,'4.*/.-13-5)*(/-/,396,)/:60-+*'++-+-/*2.8+-7012/2.%'*(),1320)'(+2&/',/.9:031*)54)49'+/3/.//1-(.2556;8100/--,,'(,.//*,--754-4,)&*/1(')(-/.-2*'-21+,2,/,31-4/2-3755856898/73((%(%)'+-2-1.*-.044;;46230870./172:7:33;:5)1.)&)'))%((+-,-.+,+-/-/15/30,63:400,*(+)+4.7331.3*.74-&0'('(&01/0-)+,0+.++:30/0,*+,5/.//3,-.-/(''*--46.76:03(&0+47+35555844.01858777346//,*+,-*-0*,-483033936)3--1+-318)'(.-.()&%&&-,20;5.7555419)5+&*&*(0+((63536966.04*(./63:)-'')*83-6-0241224;<776:--.,00665;;2303595770/'&*,576/1&((&''(),16)++%&)1-+''*$*((&)-.6675(,,-342447:+)**,-*,/43444/0-+(*,4%-+2+++(+//164/2595873521/2)(/*)460()&&('$$(()---.(./36+.*$'*/'1&,&(*)*'''+)*/+333436/*+'*',&%(+++%++'*,+&+$*,2-*$0./5/0'*+.--,.3-/,)''+(*.0/04-0--*&%((-4211*,+,,*&++0***%)),,,282-9,)14*,2/4/02.-74/--.25210/./2.'/,''$(*'++/44&63:(1+13:8:(6,00)+-,,')))$'(.//.-.+((%&'2*4+30334,(%'#%&%(&$''12-../('*-*,/132&*)(*'%%$'$&$
@e69768a2-9d0e-4675-b033-be9a3ff52602 ch=348 read=50835 start_time=2019-12-13T02:22:55Z barcode=BC01 runid=2c9cf7bc05858273f10e7d7ec552fc0bd742dc3e
CTCCTACGGGGAGGCAGCAGTGGGGAATGTGCACAATGGGGAAACCTTGATGCAGCAACGCCGCGTGAAGTGATGAAGGTTTTCCGGATCGTAAAGCTCTGTCTTTGGGAAGATGTGTGGTGCAAGGAGGAAGCCACGGCTAACTACGTGTAGCCAGCCGCGGTAATACGTAGGTGGCGAGCGTTATCCGGATTTACTGGGCGTAAAGGGCGTAGGCGGATGATTAAGTGGGATGAAATACCCGGGCTCTCAGCAGGTGCCATTCCAACTGGTTATCTAGAGTGCAGGAGAGGGAGGTGGAATTCCTAGTGTAGCGGTGAAATGCGTAGAGATGGGAAGAACACCAGTGGCGAGCGACTCTCTGGACTGTAATGACGCTGAGGGCTCGAAAGCGTGGGGAGCAAACAGGATTCGGTACCTGGTAGTCCACGCCTTGACGATGAATACTAGGTGTGGGGTTTCAACACCTCCCGTGCCGCCGCTAACGCATTAAGTATTCCGCCTGCAGGAGTACGGTCGCAAGATTAAAACTCAAAGGGTGGCGGGGACCACGAAGTAGCGGAGCATGTGGTTTAATTCGAAACCCAACGCGAAGAACCTTACCTACATGACATCACTTGCATTACTCTTAATCCGAGGAAATCCCTTCGGGGACAAGGTGACAGGTGGTGCATGGTTGTCGTCAGCTCGTGTCGTGAGATGTTGGGTTAAATCCACAACGAGCGCAACCGCACTTATCGTTAGTTACTACATTAAGTTGAGGACTCTAGCGAGAGACTGCCTGGTTAACCAGGAGGAAGATTAGGGATGACGTCAAATCATCATACCCCTTATGTGTAGGGCTACCGCTTCTATGCGCTGGTACAAGAGAGATGCAATACCGCGTGGTGGAGCCAAACTTAAAAACCAGTCTCAGTTCGGGTTGGCAGGCTGAAACTCGCCATGAAATGATTGTCGTCAGAATATGTCACGGTGAATACGTTCGGGTCTTGTACACCGCCCGCACCGCGAGTTGGCAATACCCGAAGTCCGTGAGCTAACCGCAAGGAGGCAGCGGCCGAAGGTAGGGTCAGCGGTGGGGTGAAGTCGTAACAAAGGTAACCGGAAGATAGAGCGACGAGCAGTAGGTTAACACAGGGAGCACCGACAACTTTCTTCAGCACCAGCAATACGCTGAAAAAGA
+
+22+&&('4;--174366/444:9),))$7())-.2/++0*'+,155:445991././114;665*))'')-..-.+++/63-/)+*4354198(&*++2142177195*0,+*&('$'(('-*/04++.&.(,0+*-+,+.1-,'-&)$$%%(*,24312-7.,5,,.43,2*,+2*+,,24.:/-.(&('+81)06575//04:4,3,/36969979779/9/7-127;;11,(.,+/*1*,4431.,*'&(%,132///2300.0)-0,9...400//124628/,+'/-(()'(&'),-9.5..052*,--494+24*)2488.,&'$((120324742270.2-2-*%*,/1420,+*+36842/2/+.3/**))&(172/4(*20+,+,'.2*&&%'()'(-/(6-,&()(-)*/424479812/0#$$%%-*+-/0:513/.4665739901:-0'(*'(/-36(*60798:;9744,,*-.2335+/124890481$%%-,&(**97:78,0.(%(2*3:12/00-8*./).)(&(+,4.41&(&)(()-+2+.(+(%.+,015<;29887))+'+)('&()*/-/*/0/+/*)++$&')+//133-(*.)/0-6/--33063605,,**&+,,+.86/74.7:7381)-),-43&,(*3:868186917-00686-./02697780635249070+58546:/.6-%*..4++*+)+-'2*')&)*,(,.1943/31+*'%''-4+*+--+)..03311%*+*+*++.-212-',0-53644389/07/85435.18533469898:;:1//11/40097.+70/+.,/,10102+-%%%%&)),+,.-+0//(+,-(''**-..9:2<1+1,'$&')+*,3,+/*9;601//::9423345:97+-.00&-(&(&,,34::::186./2')+&'-%&$%&#'$#$"#%$''(*-&*'('%(*/,(',+*-00:7'256/7...,+*,-),*'$+)25)(&')(16104;6*22*'*,--0613/.-2+-47740/&3/),.+*++,031-0+//2,77,,,2568621;:5-/.)*&*,846008(1-5/600-4+.()),00330/-))-3))+'-0261(0/..(.('$*/76343.*++14075/)**+-.+.8591-/)%##+)(%$%%
@7e3ef054-5f67-454d-857c-622e814cbdc4 ch=400 read=48221 start_time=2019-12-13T02:22:54Z barcode=BC01 runid=2c9cf7bc05858273f10e7d7ec552fc0bd742dc3e
CCGGTTACCTTGTTACGGCTTCACCCCAGTCATGAATCACAAAGTGGTAAGCGCCCTCCCGAAGGTTAAGCTGCACTTCTTTTTTGCACCTTACCCCATGGTGTGACGGGCGGTGTGTACAAGGCCCGGGAACGTATTCACCGTGGCATTCTGATCCACGATTACTAGCGATTCGACTTCATGGAGTCAGGTTACCCAGACTCAATCGGTTCGGCACTTTGTGAGTCCGCTTGCTCTCGCGGGAGTCGCTACTCTTTGTATGCGCCATTGTAGCACGTGTCTTAGCCCTGGTCGTAGGGCCATGATGACTGACGTCATCCCCACCTTCCTCAGTTTATCACTGGCAGTCTCCTTTGAGTTCCCGGCGGCCGGACCGCTGGCAACAAAGGATAAGGGTTGCGCTTTCGTTGCGGGACTTAACCCAACATTTCACAACGAGCTGACGGTAGCCATGCAACACCTGTCTCACGGTTCCCGAAGGCACATTCTCATCTCTGAAAACTTCCGTGGATGTCAAGACCAGGTAAGGTTCTTCGCGTTCAGATTAAACCACATGCTCCACCGCTTGTGCGGGCCCCGTCAATTCATTTGAGTTTTAACCTTGCGGCCGTATTACTCCCCAGGCGGTCGACTTAACGCGATAGCTCGGAAGCCACGCCTCAAGGGCACAACCTCAGAAGTCGACATCGTTTACGGCGTGGACTACCAGGGTATCTAATCCTGTTTGCTCCCACGCTTTCGCACCCTGACGTCGAGTCTTCGTCGGGGGGCGCCTTCGCCACCGGTATTCCTCAGATCTCTACGCATTTCACCGCTACACCTGGAATTCTACCCCCTCTGCAAGCTCAAGCTTGCCAATTATCAGATGCAGTTCCCAGGTTGAGCCCGAAGTTTACCTCACATCTGACTTAACAAACCGCCTGCGTGCGCTTTACGCCCGTAATTCCGATTAACGCTTGCACCCTCCATTATTACCGCGGCTGCTGGCACGGAGCAGTGCTTCTTCTGCGGGTAAATCCAATGAGCAAAGGTATTAACTTTACTCCCTTCCTCCCCGCTGAAAGTGCTACAACCCGAGGCCTTCTTCATACACGCGGCATGGCTGCATCAGGCTTACGCCCATTGTCAAATATTCCCCCACTGCTGCCTCCCCGTAGGAAC
+
3*).18)/+9**24//++++7181:;5-1499:8695/.-/5.-/3203-*++8;1,.)*+020-4,8-%('(,/459570:17,(((,,*.'-28+/07998889:.57./8212,/13783.80)/795;66:86<3-120261117;6523354*))).,+-/1,--,258/255;5223.****%&20:+2-(#)&)'.*6/5'.*-.++*&)()*$+*&*),6./,8*))**,+20-*()++,+5$)*,09701421227;.84)**.-,-1002%2&&)2:-,.+/-)/+(/65:;;222.+%$$&,-:::0:581/04086534,.2;712388.;--'79867+,5..00704:-/,*(,-2296874668:73-23;-5/:34((-./1/0&(,//--22-..;741464001.1-353:+++,11/./2778641)&-/84230266765:3435+,*-.8;:795013-1.-,,.41158;937*,/:;7112/(+99<;:004/7456:2442-1+4/;9:<:-,&$)+%&./.1<:970.0304322*.3.1373.,.+213784+-738786/9;9-1.6;<05:3838441020)*&()%*.187,&14349;7622/0112,).%,)-012(2)4(-2/556;96,)/57..0/66946.'*)*./42/1/0./:/%%)-+/357367278):722225468.:8+.1<)&')5:2)..,18-.)((-5'(''(,-/''(*01;861/%056:.256454239;57;79778<:536%&.12288787862:/1'),.---.-59354+2):/843;4/0.33/2**%)+43-*),-,5:/+01011657865044/49-+/.3,*)104')&%+)0+&*-(+*(*223211133537:68;79<99:9:9:2///)&-)*('#++00573*+/2/6230/1(**/8//5:+1***/.17495<774211+($()/'')&,+)+0819<:996,'%&(-/).(2)./3647<.)*.,,,/()-43')*/,)-2/813:7.,864682-1-,-%-1,),'$&+(.08<67;93400'-+1*5,,+:/./77788+2-,28*544<9*2+'($$&(.)04.7;7*)00//--/8*-66-,4.6(2()
@656c9d95-f509-4ee3-9e11-49c81d34bcf3 ch=374 read=58900 start_time=2019-12-13T02:22:52Z barcode=BC01 runid=2c9cf7bc05858273f10e7d7ec552fc0bd742dc3e
CTCCTACGGGGAGGCAGCAGTGAGAATATTGCACAATGGGGGGAACCCTGATGCAGCAACGCCGCGTGAGTGATGAGTTTTCGGATCGTAAAGCTCTGTCTTTGGGAGAATGTGGCAGTACCCAAGGAGGAAGCCACGGCTAACTACGTGCCAGCAGCCTGCGGTAATACGTAGGTGGCGAGCGTTATCAGATTTACTGGGCGTAAAGGGCGTAGGCGGATGATTAAGTGGGATGTGAAATACCCGGGCTCCTTGCATTCCAAACTGGTTATCTAGAGTGCAGGAGAGGAGAGTGGAATTCCTAGTGTAGCGGTGAAATGCGTAGAATTGGGAAGAACACCAGTGGCGAGGCGACTCTCTGGACTGTAACTGACGCTGAGGCTCGAAAGCGTGGGGAACCAACAGGATTAAGATACCCTGGTAGTCCACGCGCCGTAAACGTGAATACTAGGTGTGGGGGTTTCCAACACCTCCGTGCCGCCGCTAACGCATTAAGTATTCACGCCTGGGGAGTACGGTCGCAAGATTAAAACTCAAAGGAATTGACGGGGACCCGCACAAGTAGCGGAGCATGTGGTTTTAATTCCGAAGCAACTTGCCAGAAGAACCTTACCTACACTTGACATCCCTTGCATTACTCTTAATCCGAGGAAATCCCTTCGGGGACAAGGTGACAGGTGGTGCATGGTTGTCGTCAGCTCGTGTCGTGAGATGTTGGGTTAAGTCCCGCAACGAGCGCAACCCTTTGTCGTTAGTTTACCATTAAGTTGAGGACTCTGGCGAGACTGCCTGGGTTAACCAGGAGGAGGAAGGTGGGGATGACGTCAATCATCATACCCCTTATGTGTAGGGCTACACGTGCTACAATGGCTGGTACAGAGATGCAATACCGCGAGGTGGAGCCAAACTTTAAAACCAGTCTCAGTTCGGATTGTAGGCCGAAACTCGCCACATGAAGCTGGAGTTACTAGTAATCGCGAATCAGAATGTCGCGGTGAATACGTTCCCGGGTCTTGTACACACCGCCCGTCACACACCATGAAAGAGTTGGCAATACCCGAAGTCGTGAGCTAACCGCAAAGGAGGCAGCGGCCGAAGGTAGGGTCAGCGATTGGGGAAGAAGTCGTAACAAGGTAACCGG
+
*.0/.12*03*(,-),597774'&'3./80//4769444.*)(0369*+-6867-,-,11/37/.')(&''&)++314<;30(91100-/9.---.117-56,60-('+31/),(*$665.8-++01.-,)/(*/+/-7-,,'()073767423,**0($%'*3+2---9573.5..31.00./0:036(*)/82-/34899879;*,+*(,687;974332,5,5,132::550*)-64/148--/0-2+'&&&,5703-7;:566/33..2340.1108586.&&-1,)*+,.4141/1*+-113,.//090,-2/+.389.*&%,('1.''(%*)27:044351-,'**/./-++,-12//',+%%**-.56722163655+*-*%&)+/)()(&)#.&*+(-$3(**&*-*5:436983536*))()'.-&-(250-),,1./..,-/-/01:98*690,..++,/6453+0230+1/%&%'&((,'-(+(%%#-))%('/1//42(%'(*81:33061.+,./5;<955-/3*)(&+,032.0(6.34:4++*-..+))*,2,,..89535:,;:;4621'%&(%&&'''(((.,('),-.011/323:742*())/046171*.2/0+11),.0-6-.-0)('(%*,+,-4+120,8;-2648,901/8(.1/199599/.+*++/8747./02489998855%&,72/;/7/6-7-0087.,12/8,,---10659-02()333:41+68++79+3+4,,8-,,114576))'(',.2489:;989-5-8-8;592.0.(/--,1--468(2315883129033::24).810*7,.*2-,$%,(2344*+(&(,,-(+*++;989800.0'))++0,9-+,7100.1/2-/1(*21,0(*17//62++1.17655-249735./5/0/5343-+74,,0-,-*()7223--/31.*4/..0*.+-.,-1666:582/11.+-/-.474++7,+4(.+1'%*2761820/1.//.2954:912621-./187710()'',,607/063039-*,.-/2(*,11-))+.:5778)5.,/3.0574/4.*+*+/12/+&)-+/11+8+67:*+.),.+-03550..-.-,6:7888
@51d73cc3-0558-4469-95a0-83cf563d21da ch=128 read=100109 start_time=2019-12-13T02:22:58Z barcode=BC01 runid=2c9cf7bc05858273f10e7d7ec552fc0bd742dc3e
CTCCTACGGGGCAGCAGTGGGGAATATTGCACAATGGGGAAACCTGATGCAGCAACACCGCGTGAGTGATGAAGGTTTCGGATCGTAGGCTCTGTCTTTGGGAATGTGGCAGTGGTACCCAGGAGGAAGCCACGGCTAACTCGTGCCAGCAGCCGCGGTAATACGTAGGTGGCAGGCGTTATCCCAGTTACTGGGCGTAAAGGGGCGTAGGCGAAGTTAAGTGGGATGTGAAATACCCAGGCTCAGCAGGTGCTGCATTCCAAACTGGTTATCTAGGTGCAGGAGGTGGAATTCCTAGTGTAGCGGTGAAGTACGTGAGATTAGGAAGAACACCAGTGGCGAAGGCGACTCTCTGGACTGTAACTGACGCTGAGGCTCGAAGGCGGTAGGAGCAAACAGGATTAGATACCTGGTAGTCACGCCGTAAACGATGAATACTGGAGTGTGGGGAGTTTCAACACCTCCGTGCCGCCGCTAACGCCATTAATTTCCGCCTGGGGAGTACGGTCCTGAATTAAAACTCAAAGGAATTGACGGGGACCCGCACAAGTAGCGGAGCATGTGGTTTAATTCGAAGCAACGCGAAAGAACCTATGACATCCTTGCATTACTCTTAATCCCTTCGGGGACAAGGTGACAGGTGGTTATGGTTGCCAAATCAGCTCGTGTCATTGAGATGTTGGGTTAAGTCCCGCAACTTGAGCGCAACCCTTGTCGTTAGATTACTACTATTAAGTTGGGATAGGAACTGCCTGGAGTTAACCAGGAGGAAGGTGGGATGACGTCAAATCATCATGCCCCTTATGTGTAGGGCTACACACGTGCTACAATATGGCTGGTACAGAGGATGCAATACGCGAGGTGGAGCCAAACTTTAAAACCAGTCTCAGTTCAGATTGTGATGAAACTCGCTACATGAAGCTGGAGTTACTAGTAATCGCGAGATGGAGATGTCGCCCGGTGAATACGTTCCAGGTCTTGTACACACCGCCCGTCACACCATGAGAGTTGGCAATACCCGAGAGTCCGTGAGCTAACCGCAAGGGAGGCAGCGGCCGAAGGTAGGGTCAGCGATTGGGGTAAGAGAATGACAAGGTAACCGG
+
./2/0670)1/)252/0018:)1001940../.://1/*',-/3+,-64/,*,.))%(,-023.'()+-//-5/10:5+,7123117)8-63666,1:4-4.'*(&(,*)%))*/...63**0*+*+,+17)*-,+,1*($().06;9980-14,148/7000;79713/142)),,.,4,./''&..9*.1690--027/*5-..465-3,)$$'(+)'''&+.80)*(-6,+&3(+),5334.,0,1-..755545+-,+3567760800165386642/*''&$()0)4,/++,02/)$++3834,1))(//0*))*0.,2/.''.,+*15)2406,*+2.72886544205100930-1,,23-)))+1(4266)''&))*((&2-(,/7;*514/)5*--65)0((287)0..*..,'(*28210/1-,/-*.-'+&&')3',.*%)/:-/-.124:76113,53),9,./300+.('1+,%++)-0,19998/()))1-0(''$$((+-,5<<888789-./,4/7/2502:147<721/3,''((///4,/04.-'*,26;-6175.4.,.+&(''(,2,))&'%$$)(-/0-6)$'&(()///0--.-.+./+4:829:2.,.1,6457924530)*+(*+41,*2-))-01,333579789306-,-003643:77;6725/2)%))'''&()54597:7;.4-*+-&,&%&--4-00431)+()&%(&)(),)&)(')*127989:,-10/&*+.1,*-'&'+-./7/476887664:70009978-47.+1925-.,.'*3404541/(+*+,14342:1&%')+355((,64-,+*-4,7,+'-++.)*&-)/&,,61;8024/4;:61/-,..79.14<9-,,6,+'&&''(1++-/,,*)+,-2.8...4*))1.-,1.//0644.-,'')2.,(&)1&*&&(+-*4.31:635/5,2(%/23/.6/012,/,1843:1143,.+./%()(()*0*&$%'(**78-+)&%%&0'++-%.0*-/2403/2(3+)--0-1+,-.,-1.,1-*02+++/-0.*8+2593*/)''&')&&&&(--116:8812
@fb7d3799-71d5-479d-b680-f404980fe0d8 ch=460 read=41868 start_time=2019-12-13T02:23:09Z barcode=BC01 runid=2c9cf7bc05858273f10e7d7ec552fc0bd742dc3e
CCGGTTACCTTGTTGCGACTTCACCCGTGTCCGTCCACAGCCAGACAGCTCCTTCCTTGCGGTTAGGCCACCGGCTTCGGGTGTTATCAACTCTCGTGGTGTGACGGGCGGTGTGTACAAGGCGTATTCACCGCGACATGCTGATTCACGCGATTACTAGCGGTGCTTCATGTAGTCGAGTTGCAGACTACAATCCGAACTGAATGGTTTATGGGTTTTGCTTCACCTCGCGGCTTCGCTTCCACCATCCATTGTGGCGTGTGTAGGTCATAAGGGGGCATGATGATTTGACGTCATCCCCGCCTTCCTCCAGCTTGTCACTGGCAGTCTCGCTAGAGTCCCCAACTTAATGATGAGCGCTAACGATAAGGGTTGCGCTCGTTGCGGGATAACCCAGCATCTCACGACACGAGCTGACGGGCAGCCATGCACCACTGTATCTCATATAGCTATCTCTCCATCTCTGGAGCCTTTATAGAGTATGTCAAGACCTGGTAAAAGGTTCTTCGCGTTACTTCGAATTAACCACATGCTCCACCGCTTGTGCGAGGCCCCGTCAATTCCTTTGAGTTTCATTCTTGCAGACGTACTACTCAGGCAGATGCTTATTGCGTTAACTGCAGCACTGAACTTTGACATCCAACACTTAGGTACTCATCGTTTACGGCGTGGACTACTAGGGTATCTAATCCTATTTGCTCCCGCTTTCGGGACTGAGCGTCAGTTGCGGAGGCCAGATCGTCGCCCTTCGCCACTGGTGACCTCCATATATCATTTCACCGCTACACATGGAATTCCACGATCCTCTCCTGCGCTCCTAGCTGCCTGGTTTCTATGGCTTACTGAAGTTAAGCTTCAGGCTTTTCACCACAGACCCTTGCTGCCGCCTGCTCCTCTTGCGCCCAATAATTCCGGATAACGCTTGCCACCTACATTATTACCGCGGCTGCTGGCACGTAGTTAGCCGTGGCTTTCTAATAAAGTACCGTCACTCGGCTACCATTTCCTGTAGCCGCCGTTCTTCTACGCTTTATAGCAAGTTTACAATCCAAAACCTTCTTCCTTCACGCGGCGTTGCTCGATCAGGGTTTCCCCATTGCCGAAAATTCCCTGCTCCGGCGGG
+
72/.4--8,9,*7:)24567:,$)'%&,(.)'$,11),%&*(%'0/,-0149576*%--..939//69218.0.+00..5)*+0611/7++++)013:60/,,,24<--3,,2644688+*)#$,,41/.311778:6845664-6.(,/01)4*((((*,-/+(&&/-1359:::9//4180.-0028799;2:')6741--)*-0:;1-;9<.9:;-),.6233834/002./+)((*.3+%)--/31,17+,(--),,*(%%,03/+,-.*166-+(.+,-009<2019799:9-43.+978875-////.3/-./**++0.,01//4457/+*4)/&&&,'''&,,//030%&$%&(()*/055./10,:./0113042./2:0*,*//5+**02232/()*&&$()160,+&&*('&*'-24804217&'&'//1269+++,,56545.//-295300--+0*,6/48.&+''%%'()'+-1323/*&&+..5.),.<<8797679/9&-.<:02-4(..620-.31224:./7,++)'-'((&5*4:4+(,-065:6)+/--+45:7537;141--%%6:3845/.-..2688*,**&)1*./9///7513.110/(*)/1455,**(*-7419-7,4&*&%&*((+231122/8<;-32:55659689767-.&&+*2160://0,*33+%-+34*(+-842.:6134637885614/8//+/'&%-+)*.11367218+/564697552*(&$'*(-3404422*'1922$(-1255/(+(+,,1+8+0*%(),-1*)**05423,124())55534835:9;94404/,(())-0/2/-314.,.07/%/4-,9;2/%&''(-.272/-/*./464042-+(&.*)*/-'*()/,,/*.0-/.)2,/*(',+-,5*.4-/0()+%/&(5//483220//./.6)''../33440/14*,*0+3;1+2170/:2&0+-96:9245-2,+-46;89<;51130013;346./6161/''*%'..5013(4)*(+:9-32801%*53,998<99767/83$(*./69638//141467*89.1<,3;<5+19*-0.-697/-6.'%#)/46)(%&&(
@b543ef73-d22e-46d5-ac35-b7f23405f77a ch=497 read=58120 start_time=2019-12-13T02:23:09Z barcode=BC01 runid=2c9cf7bc05858273f10e7d7ec552fc0bd742dc3e
CCGGTTACCTTATTTGACTTCACCCCAGTCGCAGATCACAAAGTGGTAAGCGCCCTCCCGAAGGTTAAGCTACCTACTTCTTTGCAGCCCACTCCCATGGTGCTTGACTGGCGGGTCATGTACAAGGCCAGGAACGTATTCACCGCGGCATTCACAGTCGATTACTTCGCGATTCCCGACTTCATGGGTGGATTGCAGACTCAATCGGACTACGACGCGCTTTGTAGTCCGCTTTGCTCGCGGGAGCTATCTTTGTATGCGCCGGTATGGCACGTGTACTGACCCTGGTCGTAGGTGCGCGGTGACTTGACGTCATCCCACCTTCCTCCAGTTTATCACTGGCAGTCTCTTTGAGTTCCAGCCGGACCGCTGGCAGCGAGGATAAAGGGTTGCGCTCGTTGCGGGACTTAGCAGCATTTCACAGCAGGCTGACGACAGCCATGGCACCTGTCTCCACGGTTCCCGAAGGCACATTCTCATCTCTAGAAGAGCTTCCGTGGATGTCAAGACCAGGTAAGGTTCTTCGCGCGTTGCATCAGATTAAAACCCACATGCTCCACCGCTGTGCGGGCCCGTCAATTCATTTGAGTTTTAACCTTGCAGCCCATGCTCACAGGCGGTCGACTTAGCGTTAGCTCCGGAAGCCACGCCTCAAGGGCACAACCTCAAGTCGACATCGTTTGGCGTGGACTACCAGAATTATCTAATCCTGTTTGCTCGCGCGCACCTGAGCGTCAGTCTTCGTCAGGGGCCGCCAACCATACCAGTATTCCCTCAGATCTCTACGCGTTTCACCGCTACACCTGATTCTACCCCCCTCTACAGGACTCAAACGCGGTATCAGATCACGGTTCCAGAGTTGGGCCAGGGTTTCACATCGGCTTAACCGACCGCCTGCGTGCGCGCCCATGAAGTAATTCCGATTAACGCTTGCACCCTCCGTATTACCGCGGCTGCTGGCACAGGTTAGCCAGTGCTTCTTCTGCGGGAGGTAACGTCAAATGAGCAAAGTGCTTTACTCCCTTCCTCCCCGCTGAAATTGCTTTAACCCGAAGGCCTTCTTCCTTACACGCGGCATGGCTGCATCGGGCTTACGCCCATTTATTACAATATTTCCTGCTGCCTCCCGTAGGAGCAATATCAGCCTTTTTTTTCCAACAGAAGGTTAACACAAGACGCGGTGCTTTCTTCGGCACCAGCAATGCGTAACTTTACGGG
+
34)000(./.1%)('((56;7/7:;/1234'+&(175,2*-()*++*'')*,66.,00+().+3)8.7)222793,/073/74*,,&2:*(*+2.'%(),+*%&'*)+$,,,),((#%'$+)-25-939'412/,#%#&''(8/)--7538;-)//1-2**,*''')$((+/4835)-%()((&),/)))*'2,01,//--2*0*/(32976676961(--*2&)&')+/*)'&(%*))(*'''%$%*#+(13/'-,/27792'$$$%%+*$('&$%#$'')26--4::92/+''&#&&'((,))*+/,--'/33*73+(2//755,-2,0/8,)**%)'(+,&.,,$&',*-/4541*))1-8:88:54-2*)''1-*/-/.82),/,.8/3./14.02--'6930//*(*'%+,1:0-'&')+%&-,,,,-13-,,6,''#%%&+1-&00,2)'*2549)1''(+*-,&(+.6//23521/0.'')$(%'*))*+02;77355/,-/0;5741-*..2;88<721()'(,11565,+*1+473-*0('*+0.5567--4'('),*-,2*03*&.//7493+/51//.5:;-1.5+5)('%%%$&&**2..&)%+*+(7766708*0%**5/3(,-/631.2%/301028351++.,,%(-,.3150/.01223159/11),,/./*20000391***)/*032,+,.688291*'&&%''('+(+/,*)-0/1122220;1008(,37.56*)((),6/0/9;59989437.+0*,16400/.../(2;:/37:/24*,).*',-+700/2289:4+30.2-,64516*0'(%'&*-))+()')')+&//08(**'(,((+.-:+.)&)5),+,,53/,,-+4))#&+,3'*))))(-12/0%'%'$(&)(&),20642.//0-*'%&&&&)*-4/*/2/4/5/-261316445656-+')'),-5)&)7*35-')-,.2000009)&'(%(&,,-.*/(+(*,./5(&'$%&*'%)*68+8;:70+;40,23&&+*(,)()($'+38.)*6,0*)%*)*1/&2((),/.2/9312472,,../2'972//))*-76,-4)&,))+3:5.-0)((&())'+1/79*,:29.,+..8.//-())%&&&&&&'&+)-,20--.-/*+5)+(,+((&)()&&($&+34.17.%**%/),$%(*++1,*'%&&)&#&%#$
@857d0d98-bfbc-4e61-9901-d745785219dc ch=113 read=67204 start_time=2019-12-13T02:23:14Z barcode=BC01 runid=2c9cf7bc05858273f10e7d7ec552fc0bd742dc3e
CTCTGGGGAGGCAGCAATTAAGGAATTTTAGGCAATGGGGAAATCCCTGACCGGCAACGCCGCGTGAAGGAAGAAAGGTTTTCAGTTGTAAACTGTTATAAAGGAAAAGAACGGCGGCTACAAGGAAATGGTGGCCAATTGTGTACTATTAAGCCACGGCTAACTACGTGCGCCAGCAGCCGCGGTAATACGTAGGTGGCAAGCGTTATCCGGAATTATTGGGCGTACAAAGAGGGCAGGCGGCAGCAGGGTCTGTGGTGAAAGCCTGAAGCTTAACTTCAGTAAGCCATAGAAACCAGGCCTTCTGCAGAGTGCGGAAGGGATCGTAGAATTCCATGTGTATGACGAGAAATGCGTAGATATATGGAGGAACACCAATTATGGCGAAAGGCGACGATCCTGACCTGCAACTGACGCTCAGTCAGCGCAGAACCGTGATTCGATACCCTAGTAGTCCCACGCCGTAAACGATGAGTACTAAGTGTTGGATGTCAAAGTTCAGTGCTGCAGTTAACGCAATAAGTACTCCCGCCTGAGTAGTACGTTCGCAAGAATGAAACTCAAAGGAATTGACGGGGGCCCACTACAAGCGGTGGAGCATGTGGTTTAATTCGAAGCAACGCGAAGAACCTTACCGAATCTTGACATATTCATAAAGGCTCCAGAGATGGAGAGATAGCTATATGAGATACAGGTGGTGCATGGTTGTCGTCAGCTCGTGTCGTGAGATGTTGGAATTTAGAATCCCGCAGCAGAGCGCAACCCCTTATCGTTAGTTACCATCATTAAGTTGGGACTCTGGCAAGTACCAGTGACAAGCTGTGGAGGAAGGCGGGGATGGCGTCAAATCATCATGCCCCTTATGACCTGGAAACACACGTGCTACAATGGATGGTGCAGAGGAAGCGAAGCCGCGAGGTGAAGCAAAAGAGCCATAAAGCCATTCTCGAAGTTCGGATTGTAGTCTGCAACTCGACTACATGAGTTGGAATCGCTAGTAATCGCGAATCAGCATGTCGCGGTGAATGCGTTCTCGGGCCTTGTACACACCGCCCGTCACCACGAGAGTTGACACCCGAAGCCGGTGGCTGAACGCGGAAGGAGCTGTCTAAGGTGGGATTGATGATTGGGGTGAAGTCGTAACAAAGGTAACCGG
+
.**$)+3,)+0/4,6/$.&)'0+,+157.01963;420*&('(&(.+))*/+%*/07659<99251,3/1/4,./&'*19652-/.2).07-,/%.3*149./)-..)(.0-&-+/-..22%'&'((*)'%%&*0,))++(,*)+,,')-.)'(+12//--..5666442.(-3/10--/2-108/3000;16,0.-245795670:0--)*1+--2)1+,1)('*)%-+(('2.)')/.96;701/)*620//.0143-+13*,767+1('%&-))*-)**+42',136+*/1,.4/.10+/6//,$&)&,*.-*-(.(1,013587+(0-5+)),+/,----)*((&,+/*-145988734-344/23,53.510%7''*063//1,*2,9:.---/''+.1412316.-,--.136*,.))&&%$(),.,)*+*(.)%(0.0.6)(*&1++,93)(--/4162/')*).*)))+,2(,,.04;595;6880;22529)+.762,'#$2+3300116777,.+-(.1**560,&'(,-13437;5&1*,,,8./7<75487;.+,&((*+34+)32-,1*',++018-72:449./.-1/,.35<-/-964,3-*,5042401:01.0/+.*--(%-((05024999:;:6559).//-:))),--<;+*(('2215.-,-*12227879252337300/0,359/24699,-.-28:9998::6232/00,/*))+.)$&&'60)&)&&''*(*-7879756.+4466142/./8115894+,.*)(,*052./02/&('((&'$*,'+,-7651-.+*&(+)+'*,/635:;536-9--.88:630*++*+)53+'++-/337962*'((&((+,*,/3/./03/1512988882-),.)3,0105*,.-.+(+-,.-3-/.:2'')%.6(+0:0,0807:.23*-++3<926*.4032389537+,,-.1210-0/1.1-+808/646565-10,-+-*/*)*)+,.0,0-1/032-+)).-)0.5;110/564534.010(.+/853<:1*++.))++%(&'(.((&'+,)(+/,-1153684/.+'''(+,+/(*&&'&$*1*+'2*0++.$6&)+-.-90440(*+7...5&($$'(2*182258897
@1a228c76-fd10-4de6-b5ac-3da6ad110dbf ch=438 read=72515 start_time=2019-12-13T02:23:18Z barcode=BC01 runid=2c9cf7bc05858273f10e7d7ec552fc0bd742dc3e
CCGGTTACCTTGTTACGACTTCACCCCAGTCGCCAGATCACAAGTGGTAAAGCGCCCTCCCGAAAGGTTAAATACCTACTTCTTTTGCAACCCTCCCCATGGTGTGACGGGCGGTGTGTTACCGGCCGGAACGTATTCACCGTGGCATTCCTGATCCACGATTACTGGCGATTCCGGCTTCATGGGGTCGTTGCGGAGCTCAATCCGGACTACGACGCACTTTATGAGGTCGCTTTATCTCGCGAGGTCGCTTCTCTTTGTATGCGCCATTGTAGCACGTGTGTAGCCCTGGTCGTAGGGCCGTGATGACTTAGCGTCATCCCCACCTTTCCTCCAGTTTATCGCTGGCAGTCTCCTTTGAGTTCCCGGCCGGACCGCTGGCAACAAAGGATAAGGGGTTGCGCTTTCGTTGCGGGACAACCCAACATTTCACAACGCAGGCTGACGGCAGCCATGCAGCACCTGTCTCACGGTTCCTGACACATTCTCATCTCTGAAAACTTCCGTGGATGTCAAGACCAGGTAAAGGTTCTTCGCGTTGCATCGTTAAACCACATGCTCCACCGCTTGTGCAGGCCCCGATCAATTCGTGAGTTTTAACCTTGCGGCCGTACTCTCCCCAGGCGGTCGACTTAACGCGTGTTAAGCTCCGGAAGCCACCTCAAGGCACAACCTCAAGTCGACATCGTTTACGGCGTGGACTACCAGGGCATCTAATCTGTTTGCTCCCCACGCTTTCGCACCCACAGGCGTCAGTCTTCGTCCAGGGGCCGCCTTCGCCACCGGTATTCTCAGATCTCTGCGCATTTCACCGCTACGCCTGGAATTCTACCCCCCGCCACGAGACTCAAACTTGCCGGTATCAGATGCAGTTCCCAGGTTGGGCCAGAGTTTCACATCTGACTTAACAAACCGCCTGCGTGCGCTTTACGCCCAGTAATTCGATTAACGCTTGCACCCTCGTATTACCGCGGCTGCTGGCTGGAGTTAGCCGGTGCTTCTTCTGCGGGTAACGTCAATGAGCAAAGGTATTAGCTTTACTCCCTTCCTCCCGCTGAAAGTACTTTACAACCCGAAGGCCTTCTTCATACGCGGCATGGCTGCATCAGGCTTGCGCCCATTGTGCAATATTCCCCACTGCTGTCTCCCGTAG
+
732/11.2.5.+6*(*224691-.042((()%'')'1*.$')2,.19/77)&+,883/27/+-2*,2-)3)$%'*.+%*(-)-563+0584:-),69,'*,2,-.//9-57739431,+-,.(.)10*-0./4445;5468464821250-.1575.,-+,20+-)'++,4392.2-,5/9/4/.55-++(+(+&-($)780:1-/12-.%&(.0323034:;686414/6&'+2.()+06&%*'('(*798;920050-,.006678.,7))*,,*+.147+7404;/-0942+/(+/121'*)(//0+/*'+6661-0/5;--30+1-26240034<///:&652:3)27669228)'$'17182.3246;8::2122755(59;+01882+.01,/600%'136335834/6*.+()51*,*343:40-00*+#'$''(,-.17376-36%5%-&---9934669/./+2710)'*(-(+-070+-(03655569:74798868:99979:76568<228-2:*,,8998;:47617,,+-+,(2,;69:333401111.25.0-3,0.2,5/538..+,,)0.*(%%%&,,8<30:461600*2:3(.)*),).48--/18+++,-207.:,)))(($%%/)*+,+-*5'1&()'*)052,26,./046:47+2,0011246884:7,--60/05:654023-0/-/048./:-2+-3;3-/10251'*+,.5:-17.1,&%&&,+-76805778:95/9,*.480-5247,5:78616610,(/'.,2+/35541-%/1438<:4.03036,-(,/,+(+-00//*3/6161%&%&'((,*/0./+)%&$'57+65358(/3457133:083,.72:10/6*%-&)(92,,///3-,+)-*4,77863835:8::9622((.1-*504/)*',&-'-/(++:1:6-.20-/038744),)/)*-+)04///22-2*(&13*,-6-//9*5423677:;52+,0.-+/1/..6,7///9:27).2.0.1,**+3.%')/:03<:2.273*/22080,0-+02-*1.8/94..5/52;7:-1,+,0-2,0-.,+*032222110&22/11),)16.-.:,.+4115441/780*122388111.95.,+-
@e12651f2-2f9c-417a-abbf-183b271380a6 ch=111 read=90121 start_time=2019-12-13T02:23:29Z barcode=BC01 runid=2c9cf7bc05858273f10e7d7ec552fc0bd742dc3e
TTAATTGTACTTCGTTTCAGTTACATTATTGCTGCGTTACTGAAGAAAGAAAGTTTATCGAACATCTTTGTGTTAAGCTTTCTGTTGGGTGAACTTGCTCCTACGGGAGGCAGCAGTGGGGCTATTACTGCACAATGGGCGCAAGCCTGATGCCCAGCCATGCGCGTGTATGAAGAAGGCCTTCGGGTTGTAAAGTACTTTCAGCGGGAGGAAGGGAGTAAAGATGACTCTGTAATTGATTACCTGAAGAAGCTCAGCTAACTCCGTGCTGTACTGATAATACGGAGGGTGCAAGCGTTAATCGGATTACGGGCTAAAGCGCACGCAGGCGGTGCTGTTAAAGTCAGATGTTAAGAAATCCGGGCTCAACCTGGGGCTGCATACGTTGTTGATACTGGCAACAGTCTCGTAGAGGGTGAATTCCAGGTGTAGCGGTGAAGTACGTAGAGATCTGGAGGAATACCGGTGGCGAAGGCGGCCCCCTGGACGAAGACTGACGCTCGGTGCGAAAGCGTGGGGAGCAAACAGGATTAGATGCCTGAAACGGTCGCATGCGTACTGAGCTTTGCCGGTTGTGCCCCGCTTAGGCGTGGCTTCCAGGCTAACGCGTTAAGTCGACCGCAAATTACAGCCGCAGGTTAAAACTCAAATGGGTGGCGGGGAATTTGCTGAACGGTGGAGCGTATGGTTTGAAAATTCGATGCAACGCAGAAGAAGACCTTACTGATACGGCATCACAGAGTTTTTCAGAGATGAGAATGTGCCTTCGCGGGAACCGTGAGACGAATTAACGTCGAACTCGTGGTGAAATGTTAGGTTAGAACCACACTGGCAGGCGCAACCCGCTCACTTTGTTGCCAACCCGGGCCCGGCCGGGAACTCAAAGGGAGACTGCCGGTGGCTCGGCTGGAAGGTAGGGATGACGTCCAGTCATCATAACCTGACCAGGGCTGCGTGGCGCGCCACAAAGCGACCTCGAAACAAAGCGGACCTCATAAAGTGCGTCGTAGTCGGATTGGAGTCCGCGACTCGATATAGAGTGGTCGCTGAAGTAATCGTGGATCAGAATGCCACGGTGAATACGTTCGGGCGCTGGCACGCCGTCACACCAGCGGTGGTTTAAAAGAAGTAGGTAGCTTAACCTTCGGACGCTGCGCGATTCATGACTGGGGTGAAGTCGTAACTCGATAACCGG
+
)"#$(&%*+-3,.*,7+//0.:/.+//'/(&$&#%&**(-9851',/)&+1+),55,//'()(+**3:+%((&..0(,-75+'#*+,0++(%%'(-*-/23-/2(4,*1.,---),--31-.-+*+%)*++.00998845,1/5(27----++$%(&(*,,+,&(,,--(*%*,&*,',+7594(541:/-15,(0(*,601(+*(0.)'+,0-0,&&)+.(&$%%%$'%(')(),/+)**&)(%%&,%&(&&')&)))12110-%/%&(()--(-$*2,,*-//,45+--$%(+-20<1)()((%)%$%%)'(&'-/,./1-0-/'**.-5-&&-+2-0-((*3'))*')%)+$,/+*31.65.25/851/.0,&,1%&$###$('%'%&'0.373711-+*,0454.0+*%)(&$&'),1+0++0.)***+/91())$$$0.0+****/03;95452:65::698183./1*1-461884,*0645,+(%.-./..)&))+,123).-*)-059<9)+(,.4(5102(1,&&)($(%%%&&$%'''('($'%(&&$%')'')+/+(&&(',,),2/83/&')'%311),+1.0.2*$-)%(+-+*)+-467-/001+*&''%($''-)-.6--)(+*0+5/(+-1.03-/5-,0/0))*)%$$%$#%%&&$$%&$)3,-.')%%&*,5*(,..3.;3011//2(-'(&%/('+'%.0402-+)%$$#%($&'++')&)(()/;:,,*')*.;-*,'**.7684783&&&.4/7524:85856($&+$$#$$$$%%$%%'&*(%&%'*2-,4-%41360&*')%$&$'&',,(+/.-00(/+'$%''#&)13.-7//84&4***0,24).007)83-2/3989,)+,$)'+-+.0+'(&$%))&,')0*/*(%($&))-+,*,(/-)(+,+*)*%&&%''$),1:5*,%(%$%$$&&'%'&-**+1.*%(*037)((&'&.15++/0<5//*.&&.41*+%()+1-624/4(5+.4--',,20')&$()-)*)($&&(''+--1,*+&((&),:43172,*..**.75481-1+4613876:3/)*(24.'%%%&$$('/2/46,+).'%$%'&)#&);:.:6*%()$&$)%''().-5.56370'+%%$&&$&$&'./7541.100133(**3,**-)*,&+)%$$'/91;,8
@e9bc77c6-484d-4675-b609-3bd56d4c6195 ch=162 read=81069 start_time=2019-12-13T02:23:26Z barcode=BC01 runid=2c9cf7bc05858273f10e7d7ec552fc0bd742dc3e
CCAGTTACACCTTGTTACGACTTCACCCCAATCATCAATCCCACCTTAGACAGCTCCTTCCTTTGCGAGTTGGGCCACCGGCTACCGGGTGTTATCAACTCGTGGTGTGACCCGGGCGGTGTACAAAGGCCGGAGACATTATTCACCGCGACATGCTGATTCGCGTTACTAGCGATTCCAACTTCGTAGTCGAGTTGCAGACTACAATCCGAACTGAGAATGGTTTTATGGGTTTTGCTTCACCTGCGGCTTCGCTTCCCTCTGCACCATCCATTTGTAGCACGTGTAGCCCAGGTCATAAGGGGCATGATGATTTGACGTCATCCCGCCATCCAGCTTGTCACTGGCAGTCTCGCTAAAGTCCCCAACTTAATGATGGTAACTAACGATAAGGGTTGCGCTCGTTGCGGGACAGCAACATCTACGACACGAGTGACGACAATAACACCACCTGTATCTCGCCAGCTGCTCTCTCCATCTCTGGAGCCTTTATGAGTATGTCAGAGACCTGAAGTAAGGTTCTTCGCGTTGCTTCGAATTAAACCACATGCTCCACCGCTTGTGCAGGCCCCGTCAGTTCCTTTGGGTTTCATTCTTTGCGGAGCAGTACTACTCAGGCGAATTACTTATTGCGTTAACTGCAGCACTGAACTGACATCAACACTTAGTATCATCGTTTGGCGTGGACTACTAGAATTATCTAATCTATTTACTCCCCACGCTTTTCCGGGACTGAGCGTCAGTTACCGGAGCCAGATCGTCGCCTTCGCCACTGGTGTTCCTCCATATATCTACGCATTTCACCGCTACACATGGGACTGCGATCACTCTCACCACTCTGGCTGCCTGGTTTCTATGGCTTACTGAAGTTAAGCTTCAGGCTTTCACCACAGACGCGCACTTCGCCCTCTTGCGCCCAATAATTCCGGATAACGCTTGCCTGCATTATTACCGCGGCTGCTGGCGTAGTTAGCCGTGGCTTTCAATAAAGTGCCGTCACTCCGGCTACCATTTCCCCTGTAGCCGCCGTTCAACTCTTTATAACAGAAGTTTACAATCGAAAGCCTTCTTCCTTCGCACTTGGCGTTGCTCGGTCAGGGGTTTCCCCATTGCCGAAAAAATTCTACTGCTGCCTCCGGCCAGGAG
+
.*%()3+3)*,2,)22&+./58<9819:./.200-)0*(58-+1-1-)*44+123414/+-',*)10-.0/(.25/-2+3*)*#%..7.,,/4/230-+++*468775415-,/5991+))*)5:6)051622)**0*4,-8;7786/1/151:88:818;0.-*+9,//.,/1/873'1$%)2.).--15*'01917.21//144216.-.57775104/153<<0/54:169<0*+0/**0,,%$'--041*-.-35*+544525644::7;:0/2+.,+,//+,'((9-*.976360+',2053412332:<:4788889.;3*(-,&)/(&,-,4+..56121/.26.&)&&&,,+)--5;*.(&)'/.0..0/8224335:.--+2(,/3-823(/*6389772-)'%&#&'2+661*)./0202+()&((+0+,2*'($'(.1/161232530)$#&&%%))*-/+/0394666501/--34/55./1)*+,.),.*'(+,6/'&'%%''%/*44468345+3)%(6,7302111<;09+-.0.//09546...3,0-3%/-353)')*'&%.+&&*))),/;5.,76+.6*(*'0&(*(&(&&'%()6%133())-'&&-&$1&'*617/3-003*00+0352''&'&4358154++--+.-**./6:8/2++,--23;77-+**&*(&0'''++/526*+-83%--436*$(&(,58.100;8420++/99;87,:+$-'(.%)/411399553()&''(*640'.2878;<7211,+6899971235638;33*-/),11/.,-1.2.%#)&))*,+&))*23037/./0.*533366454184.*%-/60351462')&)7)'&(*..%18.6:1)-/.+-*-0/))),$'))'$)0*)+/5/2/27+2-8759:/758612,/-,.,%($&%-(.++34/6-))**,.998420()*5/6/025.31/(%&(&5+,1.*('/676;-(++/(8)+,035238//0*%%$$%)/306:041()&+)/+46---+1'&+'(492-.0+..(05+'794986:883;4&.&'&%1(0084--./-;45+*56+,8,/7;3&'++05+,053-$'&($$'*,-/-,+'0(('%$&*',&
@d0ea0813-cf0d-4ef6-93c8-fdde3215367f ch=89 read=50701 start_time=2019-12-13T02:23:36Z barcode=BC01 runid=2c9cf7bc05858273f10e7d7ec552fc0bd742dc3e
CCGGTTACCTTGTTACTGACTTCACCCCAATCATCAATCCCACCTTAGACAGCTTCTTCGCGCGGTTAGGCCACCGGCTTCGGGTGTTATCAACTCTCGTGGTGTGACGGGCGGTGTGTACAGGCCGGAGAACGTATTCACCGCGGCATGCTGATTCGCGCGTTACTAGCGATTCCAACTTCATGTGGTCGAGTTGCAGACTACAATCCGAACTGAAATACATGGGTTTTGCTTCACCTCGCGGCTTCGCTTCCTCCTGCTGCATCCATTGTAGCACGTGTAGCCCAGGTCATAAGGGGGGGCATGATGATTTGACGTCATCCCGCCTTCCTCCAACTTGTCACTGGCGGTCTCGCTAGAGTCCCCAACAATGATGGTAACTAACGATAAGGGTTGCGCTTCGTTGCGGGACTTAACCAACATCTCGACACGAGCTGACGACAACCATGCACCACCTGTATCTCATATAGCTATCTCTCCGTATGAGTATGTCAAGACCTGGTAAAGGTTCTTCGCGTTGCTTCGAATTAAACCACATGCTCCACCGCTTGTACGGGCCCCGATCCATTCCTTTGAGTTTCATTCGCGAACGTGCTACTCAGGCAGATACTTATTGCGTTAACTGCAGCACTGAACTTTGACATCCAACACTTAGTACTCATCGTTTACGGCGTGGACTACTAGGGTATCTAATCCTATTTGCTCCCCACGCTTTCAGGACTGAGCGTCAGTTGCAGGCCAGATCGTCGCCTTCGCCACTGGTGTTCCTCCATATATCTACGCATTCACCGCTACACGGGAATTCCACGATCCTCTCTCTGCACTCTAGCTGCCTGGTTTCTATGAAGCACTGAGTTAAGCTTCAGGCTTTCACCACAGACCCTTGCTGCCGCCTGCTCCCTCTTTACGCCCGATAATTCCGGATAACGCTTGCCACCTACGTATTACCGCGGCTGCTGGCAGCTAGTTAGCCGTGGCTTTCTAATAAAGTACCGTCACTCGGCTGCACCCGACAAGCCGCCGTTCTTCCTTTATAACAGAAGTTTTACAATCCGAAAACCTTCTTCCTTCACGCGGCGTTGTCGGTCAGGGTTCCCCCCATTGCCGAAAATTCCCCTACTGCTGCCTCCCGTGTAGGAG
+
4',+1901425//7**'+-18<9-854+-418684-7/-52,.3-8../3-.,+/.3;8*(+,1:49*-/02)+5.60160)87302412+6***/+-)0,4/440.,,-3.-0--001422*/1./,((),1-746<;98:3-&),-76;::8795+.*,.07-,,,/12080/)5*04367855+/344347:7911,-,,/05/1**4;:87(++'''*,.:108;1)(-)%'.012.-.0-.8/,.3/20*+)***&&(*.<;.9-)$)*./0015,+*),1$*)-+./,3,,/39.,,*,015554;-++:89:;3:,0*4231//,.1**)+/-0;53.5-*..-,03/-//.///+43.,(0/7101*1()%$'+*,65461*.2,1.((%%&'),.:-02:4.,-,1))&+,323311010*,.25368566261+1;1:342637892-10.6782644**++,289835.))&)())--31563/-(,0.-2347.-7/7//:411/0*&)5*6')(/)/896832242345.+1,*+*,,0/3,0.265-(&(,-(*.0//85/'/.81/'(-($&'(/5688844451,(*+,*..**.,)10,,,.+2.8665*../079<<52::126919(6+,+(,+125788879886;1,*/-,-7886:97550+-)..553497892-89,+341881(*)+2:55&5:6772///.47488:762-3-;211554::696070/1:76767436<58516,/-0188:8:58179..35342/*'''(')).-30*++,-..,--/,/-/0+./0***1235:5865;:.643-&&%&)*))'$,107.1187125-25*)','%&'&0.;180*,./076;<://+.2**154.',+/20-288496*.4.381/3*)+*'*()06257+5..522,),',6878*+&'%,)+*,0:655343/.((**(&../08.))'+7(*($&*-/80/(+)+.)&)(,1',.-196750+4/.-43./2620)*+(.60(..0632('/211-4.5.4597-:713.0-43-/.&(,/.12,49-4/41:;;,37;375-056/5;7.8+&&,+++//2823:3)(&&)950/
@371b536a-95a2-4157-9b0e-597f6674a39a ch=501 read=73799 start_time=2019-12-13T02:23:54Z barcode=BC01 runid=2c9cf7bc05858273f10e7d7ec552fc0bd742dc3e
CCGATTTACCTTGTTACGACTTCACCCCAATCATCAATCCACCTTAGACAGCTCCTTCCTTGCGGTTAGGCTACCGGCTTCGGGTGTTATCAACTCCGTGGTGCTGACGGGCAGTGTGTACAAGGCCGGAGGCAGTATTCCGCGACATGCTGATTCGCGATTACTGCTTATTCCAACTTCATGTAGTCGAGTTGCAGACTACAATCCGAACTGGAGATAGTTTATGGGTTTGCTTCACATAGGCGCTTCCCTCTACCATCCATTTGCTTAACGTGTAGCCCAGGTCATAAGGGGCATGATGATTTTGACGTCATCCCCGCCTTCCTCCAGCTTGTCACTGGCAGTCTCATAAGTCCCCAACTTAATGATGGTAACTAACGATAAGGGTTGCGCTCGTTTGGGACTTAAACAACATCTCACGACGCGAGCTGGCGACAGCCATGCCACCTGTAGCTGGCTGTATCTCATATGGCTATCTCCATCTCTGGAGCCTTTATGATGTCAAGACCTGGTAAAGGTTCGCGTTGCTTCGAATTAAACCACATGCTCCACCGCTTGCGCTGCGGACCCCGTCAATTCCTTTGAGTTTATTCTTGCGGAACGTACTACTCAGGCAAAGATTACTTATTGCGTTAACTGCAGCACTGAACTTTGACATCAACGCCGTTACTCATCGTTTTACGGCGTGGACTACTAAGGGTATCTGTCTATTTGCTCCCGCACGCTTTTCCGGGACTGAGCGTCAGTTGCAGGCCAGATCGTCGCCTTCGCCACTGGTGTTCCTCCATATATCTACATTTCCACCCGCTACACGCGGAATTCCACGATCCTCTCTGCACTCTGGCTGCCTGGTTTCTATGGCTTACTGAAGTTAAGCTTCAGGCTTTCCTACAGACCCTTGCTGCCGCCTGCTCCCTCTTTACGTAATTCGGATAACGCTTGCCGCCTGCATTACGCGGCTGCTGGCACGTAGTTGTAATGGCTTTCAAAAGTACCGTCACTCCGAAACACCATTTCCTGTAGCCGCCGTTCTTCCTTTATAACAGGAAGTTTACAATCGAAAACCTTCTTCCTTCGCGCGGCGTTGCTCGGTCAGGGTTTCCCCATTGCCGAAATTCCCTACTGCTGCACTCCCGGCCAAG
+
44('19/,/4172-3)--2561/,034).01967628,0-&)*.-..5.-&-,4-06)**/+/096:,5::989515.-,()+&%&.,*,*-'*(45+-243-)&+&,'454,'.'('.//-/4:03'-&)&)%%'*4,-+(+0'#05568667;78854381*)%#%$%(%)()(./62/0.////2/0329,20279:6769603,+30.0+++0/'.7:.).094194',/,*)+$'%%&)')+13:4-,*%-,,/1:486('%(&&%+**,,)+,63++72/..+,+270/36222.*.97,./4553+/-..+)006;7845312,7,+,942-.%%$'(433%&%((*/45*.)'((/-,,,02864**+0)600.,).,005,/02463162)/2/0242/'.,-00/342)+-+($%('1103/./-20*1707184477.*%&(('(+*&',13446**()%./4311*+03455447:/,/*+-(#$'#'$*(0454382/32/4-*6-;445431-.102('(*'37366++,,+/--,).-&&'%$%$%()+*+%+11)).,,7.87/252,&(+/'%-1/22.0',.$*)*)-...0138:31**',-,+--6-12120101//11/,-.*3.3,/,200,*./16*/-10.),'()33/165727*'((.+-.-4((-(+*-&())--.1$%(/**38+(2/55/'.*1/-498)4*-5611('%/32144709/0'*(*+))/222:9652/5124;&679:468730/28+2,/,23,+,(/;46($-+)*4702)0),-./-1.31()++,0.//-(*2-),,-0&()')-2112-89/.-0-20.6)+06,0-,23+%%$&''252/6,/'''-.18:;.6-&*.-/96792..,/2,))..(%(&'&)031/937./0,*/,(--%-.,,++1*))&%'+,.359--)$)(0'-)2%'*1+2+*.3/**1-)$*'+13--&**3%&+-(+'(1/4:8665565469376/6-+()0..2-**123%+&+((.<90/50/2'(,/0/96:649262:4*0)+-8/./2--/0/978*595,<*4;:/228/6(),03,331.)%(+((*'($'(35()%$#'&'
