# Supplementary material for: De novo species identification using 16S rRNA gene nanopore sequencing
Source: PeerJ. 2020 Oct 21;8:e10029. doi: 10.7717/peerj.10029 (PMC7585375; doi:10.7717/peerj.10029)
Supplement: Supplemental Information 2 — Contains raw reads. [file peerj-08-10029-s002.zip › pass_fastq_runid_2c9cf7bc05858273f10e7d7ec552fc0bd742dc3e_158.fastq]

@52c0f00c-4938-49d9-af17-a13c78da0795 ch=291 read=83807 start_time=2019-12-13T02:24:02Z barcode=BC01 runid=2c9cf7bc05858273f10e7d7ec552fc0bd742dc3e
CTCCTACGGGGAGGCAGCAGTGGGGAATGTACTGTGGGCGCAAGCCTGATGCAGCCATGCCGCGTGTATGAAGAGGGCTGGGTTGTAAAAAAGTACTTTCAGCGGGGAGAAGGGGTAAAGTTAATACCTGCTGTTGACGTACCCGCAGAGAAACTAACTCGTGCCAGCAGCCGCGGTAATACGGAAGTGCAAGCGTTAATCGGAATTACTGGGGCGTAAAAGCGCGACGGTTTGTTAAGTCAGATGGCGAGGAAATCCCCAGGCTCAGCCTGGGAGACTGCATCTGATACTGGCGAGCTGAGTCTCGTAGAGGTAGAATTCCAGGTGTAGCAGTGAAATGCGTAGAGATCTGGAGGAATACCGGTGGCGAGCGGCCCCCCTGGACGAAGACTGACGCTCAGGTGCGAAAGCGTAGGGGAGCAAAACGGGATTGGGATACCTGGTAGTCCACGCCGTAAACGATGTCGACTTGAGTTTGTGCCGCCCCTTAGGGCGTGGCTTTGGGCTAACGCGTTAAGTCGACCGCCTGGGAGTACGGCCGCAAGGTTGAAGCTCGATAGATTGACAGGGGGGCCCGCACAAGCGGTGGAGCATGTAGTTGAATTCGATCACAGCGCAGGGAGCCCTTACCTGGTCGCCGGCATCCACGGAAGTTTTTCCAGAGATGAGAATGTGCCTTCGGGGCCGTGGGAGTGCTGCATGTCGTCAGCTCGTGTTATGGAATCGTGGGATTCAGAATCCCTCAACAGAGCCGCAGCCTTATCCTTATTGCCAGCGGTCGGCCGGGAGACTCAAAGGGGCTACCAGTGATAAACTGGAGGAAGGTGGGGATGACGTCAAGTCCATCATGGCCCTTGACCAGGGCTACGCGATGCTACAATGGCGCATACAAAGAGAAACTGACCTCCTTGAGAGCAAGCCGGACCCTCATAAAGGGTCGCGTCGTAGTCCCAGTTAAGGTCTGCAACTCGACTCCGAAGTCAGGAATCGCTGAAGTAATCGTGGATCAGAATGCCACGGTAGATACGTTCCCGGGCCTTGTACACCGCCCGTCACACCATGGGAGTGGGTTGCAAAGAAGTGAGTGGCACCAGCTTCGGGGGGCGCTTACCGCTTTGTGATTCATGACTGGGGTGGAGAGTATGCTCAGGCGAAGATAGAGCGACCAGGCAAGTGGGTTAACACAAGAACACTTGCCATTAACTCTTCCAGCACCAGCAATGCGTAAAAAAAAAAGA
+
/84+,00,,2-'*+*+*+&%./680(,-')$&$&)'2420369.1:/55704/+/301239+-//-/22341/**(%&$%*548012.;11+.--+,/6-+/2'38,'&*(*,*&&*-'(,.,/,&,%%%$$%&(((-+/(*3,,01,'$%&%%&1--.9&5$-*'&&'*0*&)&**08...+*(#(*(..-,.037/6.0*6.22703/-',)/10240(%%&('$%(%.,'&-6-/+.,&)$&'(&'&)&))*'.00)$-)-1-*%)%%$+)$')+,44,13212555824-+*(*&'')))(++/-))%$+'),..1/-*,(,'$&'+(*1+)7.+.31/-)($'))'.,)0*),+8:899607-(',*(23172,&%-212-./,--.///4767-*3340//31)*-1+)35)'+,4;9332<:.5/')')*.31.)++%')*.'-/24.,69.,,,./08630.1.)./:,)2.+)#'&&'&)'055.,-,/.-0*0.(&'3,-)++,72*(+-)+,578:66/))%(%%%'.2.1333744')($&&&'14*($++0)3*2073/'0//,--/3)03+6561&)*/200'.22(.)0/3-&(&&-+,3-0'..**'-/%$%&(/0,0,*&.*'222570+-.0-,+/9<<-3')),-.//..2776889:712%280-.--'*+%)+33:8($&&'*(+,+2588.,),)').0-./$$'%)(%1-*(%%#'70'%(.*/&&(&+'$$'$%&')(+2'&&%+,,16,$))1.2)0130.*%'+126/7(041)-+)')$)('()-633442/3,('+*.248202.,13572)$($'',-%((2-3-*))*/*'798/5*-'))*,,1-+.3451/-*+&++-38+'((,1,*,,-0556$'%'))+&-./'+'4,4:9*.60.37,((-*&&(+552,+*+2/)&-.0.&(+*,,+,(.)++011.6'$$&'*+(-,+0,.,00+&&&(,7//&)(&&),-%%$''*'(+3:6,)//1214138-(,&,'%'$)%*&),.42*+30/.'+2/7271,&.)554;134:1''))+%&'(02/)1*(%'&(+&-.+)(+2133.4:(+.4,)0,/9;822.,///663))(('%&&%+'('%''(%,-5,.0.00).,).0()0555)2',./335//..4((*,%'$&%'*%0++(+.,270+(+/13,+*+172(0%%&()2225.*(%%
@af23038f-1544-4742-a8cc-113078cbcb31 ch=110 read=99988 start_time=2019-12-13T02:24:04Z barcode=BC01 runid=2c9cf7bc05858273f10e7d7ec552fc0bd742dc3e
CCAGTTACCTTGTTACGGCTTCACCCCAATCATCAATCCCACCTTAGACAGCTCCTTCCTTGCGGTTAGGCCACCGGCTTCGGGTGTTATCAACTCTCGTGGTGTGACGGGCAGTGCCGCAAAGGCCGAGAACGTATTCACCGCGATGCTGATTCGCGATTACTAGCGATTCCAACTTCGTAGTCGAGTTGCAGACCTCCGAACCAGGGAATGGTTTTATGGGTTTTTTGCTTCACCTCGCGGCCCCAGCTTCCCTCTGCACCATCCATTTGTAGCGTGTGTAGCCCAGGTCGCAAGGGCATGATGGTTGACGTCATCCCCGCCTTCCTCCAGCTTGTCACTGGCAGTCTCGCTAGAGTCCACAGCAATGATGGTAACTAACGATAGGGTTGCGCTCGTTGCGGGACTTAACTTAACATCTCACGGCACGAGCTGACGACAACCATTACCACCTGTATCTCATATGGCTATCTCTCCATCCTCTGGGCCCACATGGAGTATGTCAAGACCTGGTAAGGTTCTTCGCGTTGCTTCGAATTAAATACATGCTCCACCGCTGTGCAGGCCCAATCAATTCCTTTGAGTTTCATTCTTGCGAACGGTACTACTCAGGCAGTGCTTATTGCGTTAACTGCAGCACTGAACTTTGACATCCAACGCCAGGTACTCATCGTTGCAGCGTGGACTACTGGGTATCTAATCCTATTTGCTCCACGCTTTCCGGGACTGGGCGTCAGTTGCAGGCCAGATCGTCGCCTTCGCCACTGGTGTTCCTCCATATATCTACGCATTTCACCCGCTACACATGGAATTCCACGATCCTCTCCTGCCTCTGGCTGCCTGGTTTCTATGACACTGAAGTTAAGCTTCGGGCTCACCACAGGCCACTTGCCGCCTGCTCCTCTTTACGCCCAATAATTCCGGACGCTTACCCACCTACGGCATTACCCGCGGCTGCTGGCGCGTAGTTAGCCGTGGCTTTCTAATAAAGTGCAATCACTCGGCTACCATTTCGCCAGCGCCGTTCGCTTTATAGCAAGTTTACAATCCGAAAACCTTCTTCCTTCACGCGGCGTTGCTCGGTCAGGGGTTTCCCCATTGCCGAAAATTCCCTACTGCTGCCTCCCGTAG
+
60*-2.%'()0)*2%(&((.040575-.1.1/1246.89('.)./--//,344868460,0,,-50:2699935725005/&1+((-0-0/.(-,,,..535/,.,,10:99(*)''&$**44+..0-(-.121235:1119161.0--232263.,-'%%$$%$&'+.19.2*()+61.4-033.())715-0-1)')-((**%)*3,()*23,6://56983/79;+&)),866621%$(&'&)($'()+.8/2213/+23-/04.4;6+,')++112**-.,48)*11/,0,'/1.-23.///+57-.2'23&'+,/+'())0/641-*)*+0,1;69:0800/76.53571((*)-(&&&%&)7-//98:97742//+**+-,40/111*)')-.3234;63.3,/(**+1/642/*)%&)%)&+%%1//.+-,-/4*10+-((-,'-+00447989)1+*'*+*82,.,+13261*,2247/-0(%'+.-)()-.385:*.,/296-*,-3186<99<866/7-'+:19+1*6*-.,$$'***../6455-+%')$&$+)0'%)1,0.66:5/4:,,,.1<;107;62:-/)$',&$%$'(+,,0&*/3&*&#'*-014././413/337344,10029.490/4537+.('((,*')+*,458678*4-)*)/0119:286586482**,447;7451,1;--01+,'*)+-7+4)0-0+,,)&-/,/1-022/111633(./-.&-.6:6,5404845220+,074+)20014333443526.6<0-016'*/0..)-',*,2+3,.(&()-/.500184520)).)*58456;7754;6/.*+()))-.181,8,,%$&)7+')'&((),2))&1(92)*2+).,.292220052))3+$,+.8*.))517/,-0,.*%&'&$*/*&*/(()(%%%'&&*-'$&()(-144/4.+)(((+66/.1-*-/0.13,((+-0090*-(--.17,55.1,,,,24--40/))+&+.*-3.//*%))121,+*++&&(-;/214220+/35,3607138885:.$*+*/.++.8,.0++.-/%-4)..:-653'(*-)-0+-742-/17,)).---+-.2/0:1/1/1
@459a5498-46a6-4d84-8530-3c0e07aa18b7 ch=361 read=61901 start_time=2019-12-13T02:24:11Z barcode=BC01 runid=2c9cf7bc05858273f10e7d7ec552fc0bd742dc3e
CCGGTTACCTTGTTACGACTGCTGATAACTGACCCTACCTTCAGCCGCTGCCTCCTTGCGGTTAAGCTCACGGACTTCAGGTATTGCCAACTCCTCATGGTGTGACGGGCGGTGTGTACAAGACCAGGAACGTATTCACCGCAACGCATTCTGATTCGCGATTACTAGTAGCTCAGCTTCATGTAGGCGAGTTTCAGCCTACAATCGAACTGAGACTGGTTTTAAAGTTTGGCTCCACCTCACGGTATTGCATCTCTCTGTACCAGCCATTGTAGCACGTGTAGCCCTACACGCATAAGGGGCATGATGATTTGACGTCATCCCACCTTCCTCCTGGATTAACAGGCAGTCTCGCTAAGTCCTCAACTAATGGTAGTAACTTAACGACAAGGGAGTTGCGCTCGTTGCAGGACTTAACCAGCATCTCGACACAGGCTGGCGGCAACCATGCACCACCTGTCACCTTGTCCCCAGAGGATTTCCTCGATTAAAAGAGTAATGCAAAGGGATGTCAAGTGTAAAGTGGAGTTCTTCTTCAGATTAAACCACATGCTCCGCTACTTGTGCAGGTCCCAAATCAATTCCTTTGAGTTTAATCTTTGCGACCAATGCTCCCCAGGCGGAATACTTAATGCGTTAGCGGCGTACGGAGGTGTTGAAACCCCCCACACCTAAGTATTCATCGTTTACGGCGTGGACTGCCAGGGTATCTAATCCTGTTTGCTCCCCACGCTTTCGAGCCTCAGCGTCAGTTACAGTCAGAGAGTCGCCTTCGCCACTGGTATTCTTCCTAATCTCTACGCATTTCCACCGCTACACTGGGAATTCCGCTCTCCTCTCCTGCACTCCTAGATAACCAGGTTTGGAATCACAGCACCCAGGGTCAGGCCCGGGTATTTCATCCGCCCAATCATCCGCCGCTCCCTTCGCCCAGTAAAATCCGGATAACGCTCGCCACTACGTATTACCGCGGCTGCTGGCGTAGTTAGCCGTGGCTTCCTCCTTGGGTACCGTCATTATCTTCCCCAAAGACAGAGCTTTACGATCCGAAAACCTTCATCACTCCGCGGCGTTGCTGCATCAGGGTTCCCCATTGTGCAATATTCCCCACTGCTGCCTCCGTAGG
+
23,3*.)--/,*)1)-.+**)-.,+-')(**-38.,-345:1./4218976755-4-+,37050()*+,//34.13:4*120-2..915/-,-&),57:;::7667(6733233112*142*-0:(:6463+502<4..*)+0+-',-/79566365356435//0++,,$*).'(+3:4/2/122410,.-990,//7/46/<.0),542-''+*)+*2<;,87604;333026:-.:.101073/11/0874210/25667<7579125,/.10//..,,')(7-'')''%(*-/2+,4/155...,+5;.,-2277682/-+0.6:69015-//)5,/2.(,50-/01+,/2146133654-.**-/-37532406*)(5-1.+&-')-*&-33+.-/24407,1)+62+/*1).+%%().11+/)((.&(4310)-**,,26949223692563673,.00200565*%%**%'.6-1-+,2.2/,/-+'')*,200088*+16,323650--,+-('),,.),796-')&*6'',.-0<:95,+,---.08/186/3.,.12%16.01/*.--0)/+4/33:9/-,.66,82-0.'$%()26)&(#&(/64/.035.64741--,2046666;55./-)'&%+/1,2)('+()*41,178/*).+/..1/-012;99:9)61,*1/:2126:888-1+-&%$1)+/99;:9864,7,,00163.,/,.0;31**1372620313:6191//4178+,,-,023107/9489;798631,37116.($*2-.368896852;31('.5.22+.'(1%*&,*1+3,)+2445866576556.2/4**(*21,,-2)+(3980)*/.$&)+..('+''*/$*'(*+.,&'.2.,4:/03*1)%&(&.517685%#&&&(157,297,/-*'(.-79,.1+2-533200389031,+)+-+/*&'+3<7+4,,,9:;121/,-234/)*/.316..702244.3)1../::892107033630:;..6,,013/+.,4:9011000+')24*-57:879:3423'%&(),-73-)''')-9355*1)161+..6-1.24;8762843/$*+,..-.-,282560,
@d0afde89-bca1-4e5d-9902-a2de62b55620 ch=133 read=43044 start_time=2019-12-13T02:24:21Z barcode=BC01 runid=2c9cf7bc05858273f10e7d7ec552fc0bd742dc3e
CTCCTACGGGAGAGCAGTGGGGAATATGCACAATGGGCGCAAACTGATGCAACCATGCGTGTGAAGAAGGCCTTCGGGTTGTAAAAGTACTTTCAGCGGGGAGGAAGGGGGGAGTAAAGTTAATACCTTTGCTCGTGGCGTTACCCACCAGAAAAGCTTGTAACTGTGCCAGCAGCCGCGGTAATACGGAGGTGCAAGCGTTAATCGGAATTACTGGGCGTAAAGCGCACGCGAGCGGTTTTGTTAAGTCCAGATGTGAAATCCCAGGCTCCAACCTGGGAACTGCATCTGATACTGGCAGAAACGGTCTCGTAGAGGGGTAGAATTCCAGGTGTAGCGGTGAAATGCGTAGAGATCACAGAGGAATACCGGTGAAGGCGGCCCCTGGACGAAGACTGACGCTCAGGTGCGAAAGCGTGGGGAGCAAGCAGGATTAGATACCCTGGTAGTCCACGCCGTAAACGATGTCGACTTGGGGTTGTGCCCTTGAGGCGTGGCTTCCGGAGCTAACGCGTTAAGTCGACCGCCTGGGAAGTACGGCCTGGGTTAAAACTCAAATGAATTGACGGGGGCCCGCACGAAGCGGTGGAGCATGGTTTAATTCGATGCAGCGCGAGGAACCTTACCTGGTCCGACATCCACGGGAAGTTTTCAGAGATGAGAATGTGCCTTCGGGAACCGTGAGACAGGTGCTGCGCGGCTGTCGTCAGCTCGTGTTGTGAAATGTTGGGTTAAGTCCCGCAACGAGCGCAGCCTTATCCTTTGCCAACGGTCCGGCCGGGAACTCAAGGAGACTGCCAGTGATAAGCTTCGGAGGAAGGTGGGGATGACGTCAAGTCATCATGGCCCCTTGACCAGGGGCTACACGTGCTACAATGGCGCATACAAAGAGAAGCGCGACCTCGCGAGCAAGCGGACCTCATAAAGTGCGTCGTAGTCCGGATTAGGTCTGCAACTCGACTCCATGAAGTCGGAATCGCTGGTAATCGTGGATCAGAATGCCACGGTGAATACGTTCAGGCCTTGTACACACCGCCCGTCACACCATGGGAGTGGGTTGCAAAAGTGGTAACCCAATAACCTTCGGGAGGCGCTTACCACTTTGTGATTCATGACTGGGGTGAAGTCGTAACAAGGTAACCGG
+
,*0*))4/)($&'+,/7.311))-+(+(()+2:75954345:/22//-()*%/++,+)'+(*)+/**+,/076:7&*4590+99.*.0003;;/.001::**.3.2+/523-'**-74+1+5+/.9199,*-./-2.,242;.02(&/'''33,,''')+)***++)#&)*-1//09.15+/-4.//25,.-*,-2505020/0.10-8,6-456;<;:965:6-/1/--,-()47.41;:+-2745228*,.4510%*,*+12/&0664:*1/0516:70+)'%'*,;433325302/&'./,,'2//232710).13,21(,,-9-/*6795,)*+/0/+*)**,,00,*)('*'%(&*'-+-21266462+,)***/+4<6-.6858+,.*).///83445/8/,+,)*+/-,250(3-(),13&0/'/&.+--/4*6;425;:87882-/-/689980*(((',-/.*/,-465+4*1+-8)',,+/6-*,14,)*.-5((()338000,0.4//4)'%6)779174**(')011882*+--392::55781::111//101213:6-0:.-1.4%*))*.10:,*,++10,3<;5:8:1,+2/.//.+.,&(&.*.*+/-542,&--(%)*+35,+,19(2)*453/.%&(++2..,,12.7-19:::1<:1:377;53336-,2452310*&+-**'/0557($$')/0/331155;:430;2:6484117175./37,(%-,,.-$)(&,*./('0')-91(.)./2(6,770:/1./;95.,2+-.177,6&++---&&&'(,%.*002---(*/7970169:898+%(-/393$*%).1-'(-*/84),946-**('+,/498322402:645541+7.)(+(,+%+///0414769531.0-(*/465889230;5/.565//,0,314+(/*5/(.*+)&%+--.,/001:9825414000(/(,+--.,&..29730328:96/)+63057+..832384042555%,.54-7,-,201/2842;5..52433779:9/&()1;840,,)-+&#'&(&+)+%&((&)+,2497.:,(.,+7483.04-2/95..1449566888144.*.-,7++,,.,(--*()'-:881/
@77154ef1-2a97-4488-9a2e-0baabb845005 ch=192 read=93627 start_time=2019-12-13T02:24:18Z barcode=BC01 runid=2c9cf7bc05858273f10e7d7ec552fc0bd742dc3e
CCGGTTACCTTATTTTGACTTCACTGATCGCAGATCCACAAAGGTAGTGGCCTTTGCTTCCCTCGAAGGTTAAGAAGCTACCTACCGCTTCTTTTTGCAACCCCTCCCATGGTGCTTGACGGGCGGGTGTGTACAAGGCCAGGGGCAGCGTGATTCGTGGCATTCTGATCCACGATTACTGAAGAGTTCCGACTTCATGGAGTCGAGTTGCAGACTCAATCGGACTACGACGCGCACTTTGTAAGGGTCCGCGCTCTCGCTTGGTCGCTTCTTTATGCGCCATTGTGGCACGTGTATAGCCCTGGTCGTAGAGGCCATGATGATGACATCATCCCCACCTTCCTCAGTTTATCACTGGCAGTCTCCTTTGAGTTCCCGGCCGGACCGCTGGCAACAAGGGGATAAAGAGGTTGCGCTCGTTGCGGGACTTAACCCAACATTTCACAACGCAGGCTGACGACAGCCATGCAGCACCTGTCTCACAGTTCCCGAGCGCAATCCATCTCTGGAAAGTTCTGTGGATGTTAAGACCAGGTAAGGTTACTTCGCGTTGCATCAGATTCGACATGCTCCACCGCTTGTGCAGGCCCCGATCAATTCATTTTGGTTTAACCTTGCGGCCGTACTCCCCAGGCCCGGTCGACTTAACGCGGTGGCTCCAGAATACACGCCTCAAGGGGCACAACCTCCAGTCGACATCGTTTACGGCGTGGACTACCAGAATTATCTAATCCTGTTTGCTCCCCGCTTTCCGCACCTGAGCGTCAGTCTTCGTCAGGGGCCGCCTTCGCCACCAGTATTCCTCAGATCTCTACGCATTCCCGCTACACCTGGAATTCTACCCCTCTACGGACTCCAAGCTTGCCAGTATCAGATGCAGTTCCCAGAGTTGAGCCAGGGATTTCACATCGGCTTAACAAACCGCCTGCGTGCGCTTTACGCCCAATGTGAATTCCGATTAGCAACACCCTCCATATTACCTGCGGCTGCTGGCACGGAGTTAGCCAGTGCTTCTTCTGGAGTAACGTCAATGAGCAAGGTATTAACTGCTCCCTTCCTCCCCGCTAGAAGTACTTTACAACCCGAAGGCCTTCTTCATGCACGCGGCATGGCTGCATCGAGCTTGCGCCCATTGTGCAATATTCCCCTGCTGCCTCCGTAGGAG
+
30),3-,5051-453-+-06:7-,*)(-.).)*-.3($**.*(&)%'-',)'&)'&(&()-+,../-,5-20+&'$&)+888,'*&$+.:20::;+/++%312)(,5,'))**,)*(,-/.33--(0*4530,,,,1458&/21-3,,---6.:*-(1-;///32(+,05+$')*24//0,'(&%*.22,--1573)+,,('',4327321324447*:+,*6176.,/,,,+()$(.0+(+-'',1+01+)'(+)/-*(%$').,&&&',*3+&*&'*18,7,'(%-+(+--3410-0/5+)+'/)%*%%'050853.,(&(((0/&2672237,*0/2:56.133385./15621/-()*,/3/083./07957*()-*5:44759582)*&')+&03,*385++',)../2/321/1/*%,441./-1*40,-+/,14.,,-3))$(&.5753230&.-&)*/00-+,--331(23+.&))67://(&$('%7);-9;2522,.2135,43:43.*-14844547/2466/3.,.).+4%+/70.//1166898'+%,&'&$$,--0036-5+&'(($.'(%1/.20&$(*+5649420:;6(0/;9-/.+++,-/413*-,./265.$((-*&&//11-,0,.%+')*'-&&&),'%((%$$&(+2486913)/5,+,*4,7-25&*)11.*+-.32182--121-4167776540.())..12468.61,,39*(,(351,'++4//''*-34-/2/40226//.,-7422*,/7.2/&)&%&++.0.14&10//95737+++--,-2341/-1:+8+-17/3/18451+)/(+)).962*-&#%(-)*3:(5.(),-)-/+/289:.146.4&,)8+30,+%'3,*)1/8),3-,/;0-*')1*'(()'0-8644+1%%%%%'&''(&&+)'&-,//.+%,('')).70,**6*+(/,'.*-/,11*''&,*'+'$&')/012:.6-+*0)+&'19133;56/../.57<1-.0%()/.4.0,0+,-.1*,'-&+('(,(&-$()+6008:50196-+02*(,('--,38,*-.,-3+(**.62:2:22:334..*,*,./-&)*(&%#&(+7)+3315./02:2(00*..,4--,4/21//,,/0.1..68&/(1**+
@cc037492-c847-442b-9348-351f0c65659d ch=340 read=52060 start_time=2019-12-13T02:24:12Z barcode=BC01 runid=2c9cf7bc05858273f10e7d7ec552fc0bd742dc3e
CCGGTTACCTTGTTACGACTTCACCCCAATCCTTTGACCCCACGCTGGCCCACTTCCTCCTTTTTGGTTAGCTCGGACTTCGGGTATTGCCAACTCTCTGGCCAGTTGTGACGGGCGGTTATTGGTACCAGACCCAGGAACGTATTCACCGCGACCTTGCCCGGTATTCTGATTCGCGATTACTTTAGTAACTCCAGCTTCATGTAGGGCGGTTTCAGCCCTACAATCCAGACTGAGACTGTGGTTTTAAAGTTTGAGGCTCCACCTCGCGGTGTGCATCTCTCTGTACCAGCCATTGTAGCACGTGTTAGCCCATAAGGGCATGATGATTTGACGTCATCCCCACCTTCATCCACTGGTTAACCCAGGCGGTCGCTAGAGTCCTCCAACAACGTAATGGTAGTAACGACAAAGTTGCGCGCGCTCGTTGCGGGACAACCAAGCTATCTCGACACGGGCTGACGACAGCCATGCACCACCACCTGTCACGCTTGTCCCGAAGTTCCTCGATTAAGGTAATGCAAGGGATGTCAGGTGTGGAATTCAGGTTCTTCGCGTTGCTTCGAATTTAGAAGCCACATGCTCCGCTACTTGTGCGGGTCCCGTCAATTCCTTTGAGGTTTTAATCTTGCGACCCATTGCTCCCCGGGCGGAATACTGCGTTGGCGCAGGTGTTGGAATTACACCTAGTATTCATCGTTTACGGCGTGGACTACCAGAATTATCATCTAATCCTGTTTGCTCCACCGAACCTCAGCGTCAGTTACAGTCAGAGGTCGCCTTCGCCATAGTTGTTCTTCAATCTCTACGCATTCCACCCGCTACACTGGTCTCTCCTCTCTGCCTCTAGATAACCAGTTTGGAATGCAGCACCCAAGTTGAGCCCGGGTATTTCACATCCCCACTTAATCGTCCGCCTACGCTCCCCATACGCCCAGTATTAAAATCCGGATAACGCTCGCCACCTACGTATTACCGCGGCTGCTGGCGTGGTTAGCCGTGGCTTCATAGGTACCGTCATTATCTTCAAAAGAGACAGGCTTTACGATCCGAAAGCCTTCATCACTCACGCGGCGTTGCATCAGGGTTTCGTGCAATATTCCCCTGCTGCCTCCCGTACCAGGACAATATCAGCACCAACAGAAGGTTGAAAAAAAAAAAAAAGGTCACCGACAACTTTCTTCAGCACCAGCAATGCGTAACCCGCG
+
8,,,22-0141/1;/1./1994+0,/(0+.4(&1&&'1/-)%(+)+,%-+)&*4)*)+00,20/(0,/3+''&',1**-5/&-,*$,&$*'('*)(&&%$%+)'%3,(+('&(.)()&(.%/&(%#$*&**573/%1.2//1223<5114))-)-($$#'*&'('&.0278512/)+,,13))&(.(,((')&+.(#*(*--01,(01,'.2+75.#(*+)',-02.3-&$))()',,.13)+//;90-30*,4.-(%''(+.)+0))&**30,2./14340///.46421008..3%$%(*%+%.$''$%)'(((),/7:12512200098+*))*23.653*'(&'&&$%*(#&'*93:30,.,*-20&*)*(*.,*)**1-'+'+&&&$$#&%&&(,('%&%+)*.//,%)$'%'(**++1268:<58.70,)&),,)&$$&#%(*.-,*()(''(+-,00*3/,/3,+-124,*2+-285651+-&&(&'+443*)%'(+)1.--).'))(&&(%%$&$(&.')*%(($$'&()'*'$(%$%*1,6++5.02142..0,+&%%**'%$&'(.0+**+1,++'#',')-.,/544:6-09/+/016755('+,*'((37;*-0/,1/-*)($$$%&*')*/45.&0*&+)')&&$$#()/&%&%%($))+.6:+))%$#%'(+0(%+024:3-..--:6-,.-+--1:656/32/,)'/())+''-*/0/27305:/,..-%$%%'(%%(**+)..39+*0-+,,-/0))&&'**/03094+0*$#$&&((07-(-'&)433+,)*(2-2/+(&,,((2413,)'$%%'%'-+-((')&&('')))*40/0//**-59/2(*)(%%##'('),(++0./1-2,*4--,.8-,***01,5,%(/*1-,-(1-*'''%$'&*,5+*)#'%)(32)(%'(*)255,0.2/6.115,*)(*664,*)'%+.0/03&(&$&%*(,2.*.*''&'*/''&-&%),.-3)($&&',).333330530++((%(++*'*-/.*--*.90*,+*-.)'/-)'.1-5-.02,222*,,,.0-'&)%&*08/38&/*($%+'))*+-.0.,+/++.-'*((+8.,.,%$%+*(',*+*.,+/0),-.-0').),,-)%)*)-.*,-,)&)(&(&))$1/631*+'(,/*660,++%*/(*--01%,,-,,*+&%$$
@abc51b5f-bb5e-49b1-aea1-82378cb70752 ch=376 read=78210 start_time=2019-12-13T02:24:18Z barcode=BC01 runid=2c9cf7bc05858273f10e7d7ec552fc0bd742dc3e
CGGGAGGCAGCAGTAGGGAATTTTCGGCGATAGGGGAAACCCTGACCGAAACAGCGCCGCGTGAAAAGGAAGAAAGGTTTTCCGGATTGTAAACTTCTGTTATAAGGGAAGAACGGCTGGGAAATGGTAGCCGAGTGACGGTGCTTTATTAGAAAGCCACGGCTAACTACGTGCCAGCAGCCGCGGTAATACGTAGGTGGTAAGCGTTATCCGGAATTATTGGGCGTAAAGGGCAGGCGGCAGCAAGGGTCTAATGTTGAAAGCCTGAAGCAGCACCAGTAAGCCATAGAAACCGGGCAGCTAGAAGTGCAAGGGAGAGGATCATTGGAATTCCATGTGGTGAAATGCGTAGATATATGGAGGAACACCAGTGGCGAAGGCGACGATCTGGCCTGCAACTGACGCTCAGTCAGCGTGGGAACAGGATTAAGATACCTATTAGTCCACGCCGTAAACGATGAGAGTACTAAAGTGTTGGATCAAAGTTCCAGTGCTGCAGTTAACGCCGTAAGTACTCCCGCCTGAAGTAGTACGTTCGCAGAATGAAACTCAAAGGAATTGACGAGGGGCCCGCACAGGCGGTGGAGCATGGATTCGAAGCAGCGCGAAGAACCTTACCAGGTCTTGACATACTCATAAAGGCTCCAGAGATGGAGAGGTGGCTATATGAGATACAGGTGGTGCATGGTTGTCGTCAGCTCGTGTCGTGAGATGTTGGGTTAAGTCCGCAACGAGCACGCCCTTATCGTTAGCTACCATCATTAAGTTGGGGACTCTAGCGAGACTGCCGGTGACAAGCTGGAGAAGGCGGGGATGACGTCATGCCCCTTATGACCTGGGCTACACGTGCTACAATGGATGGTGCAGAGAGGGAAGCGAAGCCGCGAGGTGAAGCAAAACCCATAAAACCATTCTCAGTTCGGTTGTAGTCTGCAACTCGACTACATGAAGTTGGAATCGCTGGTAATCGCGAATCGGCATGTCGCGGTGAATATACGTTCTCGGGCCTTGTACCGCACCGCCCGTCACGCCACGAGTTGGTAACACCCGAAGCCGGTGGCCTAACCGCAAGGAAGAGCTGTCTAAGGTGGGATTGATGATTGGGGGGTGAAGTCGTAACAAGGTAGCTAACCGG
+
/,0*)-//011)...&+'(,+289,1:6.,,&'**&(+-02,+,04(),/(,-'0./840,1.-0.*('3-&,/+)-,63--(0(*1-+//8++5*,.*2,-.;9,7*.//04+(''&%)+.2/-/556558)'()*/1&151)'%)&*.,',3316/,-.1/1163547889950'.-.35405++-(+/766/8-,,,%,426-9,,,8(,+-*-./.617653427))),,+,3//97).0-)+03++-'-+/&,*,/,+-57-0)'()&)&'(,,/4,*1*)()*&,,,/&,-*((*,&)()))751.)*)%&&-1)53%*)('**,8.4,-*((*(-07.++.0/124,20(-01.3/):4267/322)&)+/-219;3111121418188930(,*+&'%-*-0)&%&)-.)()$()),&6*,(),5,26/%$.(*+2*(,/74255;6,+++*)'&')*,.08../40;1,&)**.-,/29()+822433*-0:521)(&$-20+*,.,05))3-)*)&&(-(*(-/7<7423++648/86/0:7:-,&&,/27670%/43)33*(/.//(/2315,,%()')(%$/)/)((%&+*+(3)*4/3620)(&)&%*%,$('(),/0-234244:2*60.1'((*-/01,)('*(.,7265548764736761:01623755-'06-.746.&'*+26888758742044686960616-.3+'),-1)'32-1+,.('**/0031/.1436;767//1+'++-+,5-12312(-.,-..,1225(5201266/0014-*'(+1-0+5956565.,,())/58**-,/988:65553001+--./76230800;::310/,((+(',.(((((022.166+**'&,,17&)*59.1:7328<<:98:9<77804798(5'.&''(.0132/1/02,,))*+-//02-0393986956,***.700+/**4.-%,,0:88/((),.-.811**42370++-38807/-.24'&))6:61://02++&-1*'''(#'&')-7+',+&()1)-5596/*+(#')0,110.+'+&)')--31-'((-+1'73/41//./*5,86:86+0+/+++5/306/3'/+,''(')2.:4/
@4bc41748-9bfe-406f-be3c-9133be54b795 ch=27 read=37615 start_time=2019-12-13T02:24:23Z barcode=BC01 runid=2c9cf7bc05858273f10e7d7ec552fc0bd742dc3e
CAGCAGCGACTTCACCCCAGTCATGAATCACAAAGTGGTAGCGCCCTCCCGAAGTTAAGCTACCTACTTCTTTAGCCCACTCCTTAGTTGACGGGCGGTGTCGTACAAGGCCCGGGAACGTATTCACCGTGGCATTCTGATCCGATTACTAGCGATTCCGACTTCATGGGTCGAGTTGCGAACTCAATCGGACTGACGCGCACTTTATGAGGTCCGCTTGCTCTCGCAGGAGTCGCTTCTCTTTGTATGCGCCATTGTAGCACGTGTGTAGCCCTGGTCGTAGGGCCATGATGATGACCGTCATCCCACCTTCCTCCAGTTTATCACTGGCAGTCTCCTTTGAGTTCCCGGCCGGACCGCTGGCAACAAAGGATAAGGGTTGCCTTTCGTTGCGGACTTAGCCAACATTTCACAACACACGAGCTGACGGCTGACAGCCATGCAGCACCTGTCTCACGGTTCCCGAAGGCATTCTCATCTCTGAAAACTGCGTGGATGTCAAGACCAGGTAAGGTTCTTCGCGTTGCATCCCGAATTAAACCACATGCTCCACCTTGTGCGGGCCTGTCAATTCATTTGAGTTTTTTTAACCTTGGCCGTACTCCCAGGCGGTCGACTTAACGTTAGCTCCGGAAGCCACGCCTCAAGGGCACAACCTCCAAGTCGACATCAGTTTACGGCGTGGACTGCAAGTTATCTAATCCTGTTTGCTCCCCACGCTTTCGCGCACCTGAGCGTCAGTCTTCGTCAGGGGCCGCCTTCGCCACCGGTATTCCTCCAGATCTCTACGCATTTCACCGCTACACCTGAATTCTACCCCCCCTCTACGAGACTCAAGCTTGCCAGTATCAGATGCAGTTCCCAGGTTGAGCCCAGGGGTTTCATCTGACTTAACAAACCGCCTGCGTGCGCTTGCGCCCAGTAATTCCGATTAACGCTTACCCTCCGTATTACCGCGGCTGCTGGCACGGAGTTAGCCAGTGCTTCTGTAATTGATCAATGAGCAAGGTATTAACTTTACTCCTTCCTCCCCGCTGAAAGTGCTGGCCGGTACTTCTTCATACACGCGGCATGGCTGCATCGGGCTTGCGCCCATTGTGCAATATTCCCCACTGCTTTGCCTCCCGTGGAGG
+
+'*(&&(&(*9<:707;5*.3645232//./4;50/,/.+))*+8223-(),1)&-./,//-.,*))+2/59+)(632+++/-+,+(/,*+-08965810,&&&&/063829/*13+220766<767956472232.(*,-3*&'9/-.-**-./:644./2:;7153.(*,3013*+,&&6431,2+1)6--,--06731/05::233-4.-/((+19222504,*$)+(./5-//9.544;810./***/41.5/,,/.%(1222')-./9227/6221*(10785310-,''&(')+0030185+,6.:7-+.*++:51+--35262.-.//5:97;;31002/82-7161:7422313513689;+5/707/***/+),''20.13:2313+'+(*$(''&'&(0.-.1452-.+/04998766--)(+*322674845-1101:7:888958118//'&&((*3/%081345987-+'(..*(+&''*-80:989+,1789363-4'2*9::5;444/3/+,,,-''*$()*/996:-,./36630,,(+**,363.,05++/208683'*,2-.36137<1+9;2+*)+,28/64.+230,1450224334/5/4.--5-+.41/.,-+%+1(-,/63-2.)-*%).081:///.*&'(((1)-&&'37:++-.-.5852*.&0'4)/9555767688.16<7..-.24.&*'*/8-1000323;478633443998:<7345(,1833945:0:98::,2.+.53771(,0'((00/./,&.-2-6;857;;,++*+&*%&$').-887923444./1400000347:42/118203--//03(())*:799<060)-/5.-,4/7+%/.,((*+'889511.1.9/2.369;5876787861-('$$')+/,,-0164;5-,,1,230)')((,97431//..1.5<89/;//.27/5.-.-,')/,--79'12.07;3+*)%&(&%%-1)7-30/2.,*,-./-+%(,3-'('45-33241;</,552,2)('%'&'%(&+,&$(*337;77723+203395689;:978787&:765:151194/.6..-31:1110),.-%&&#-,/2++5,8:+*5',%''
@7fd52a03-8139-4347-8256-4171007ec3a2 ch=273 read=49054 start_time=2019-12-13T02:24:28Z barcode=BC01 runid=2c9cf7bc05858273f10e7d7ec552fc0bd742dc3e
TCGGTACTTCGTTCCAGTTACGTATTGCTGGTGCTGAAAGTTGTCCGGTGTCTTTGTGTTAACTGCTTGCCTGTCGCTCCTCTTCCGGTTACCTTGTTACGACTTCACACTAATCGCTGACCCTACCTTCGGCCGCTGCTCCTTGCGGTTAGCTCACGGACTTCGGGTATTGCCAACTCTCATGGTGTGACGGGCGGTGTGTACAAGACCGGGAACGTATTCACCGCGACATTCTGATTCGCGATTACTAGTAACTCCAGCACGTAGGCGAGTTTCAGCCTACAATCCGAACTGAGACTGGTTTGGCTCCACCTCACGGTATTGCATCTCTCTGTACCAGCCATTGTAGCACGTGTGTGGCCCTACATAAGGGGCATGATGATTTGACGTCATCCCCTTCCTCCTAGTTAACCCAGGCAGTCTCGCTAGAGTCCTCAACAATGGTAGTAACTTAACGACAAAGGGTTGCGCTCCGTTGCGGGACTTAACCCAACATCTCACGACACGAGCTGACGACAACCATGCACCACCTGTCACCTTGTCCCCAGAGGATTTCTCGATTAAAGTATTACAGGGATGTCAGGTGTAGGTATTAGGTTCTTCGCGTTGCCTCAGGTAAAACCACATGCTCCGCTACTTGTGCGGGTCCCCGTCAATTCCTTTGAGTTTTAATCTTGCGACAATACCGTACTCCCCGGAATAACTTAATGCGTTAGCGGCGGCACGGTGTTGAAACCCCACACCTAGTATTCATCGTTTACGGCGTGGACTACCAGGTATCTAATCCTGTTTGCTCCCACGCTTTCGAGCCTCGGCATTCAGTTACAGTCAGAGTCGCCTTCGCCACTGGTGTTCTTCCTAATCTCTATGCATTTCACCGCTACACTAGAATTCCTCTCCTCTCTGCACTCTAGATAACCAGTTTGGAATGCAGCACCAAGTTGAGCCGGAGTATTTCACATCCCACTTAATCATACTGCTCCCTTTACGCCCAGTAAATCCGGATAACGCTCGCCACCTACATTATTACCGCGGCTGCTGGCGCGTAGTTAGCCGTAGCTTCCTCATACGGTACCGTCATTATCTTCCCCAGAAGACAGAGCTTTACATTCTGAAAACCTTCATCACTCACGCGGCGTTGCTGCATCAGGTTTCCCCATTGTGCAATATTCCCCACTGCTGCCTCCCGTAGGAG
+
$"&$%$,.70019+**/06+-'/),72223./124)+5-)070/0'0,01185:8,,(+&&&&+&')**196798220+&+&1223.+5-)-..3,00'(+,.464*.),'')**063//0:.-+:::9.4-7-063)4)/)(*(**6-:11070...6058;60,.,(.+,39.../.11.34)0+,,43.9;657-//0278880205,:22325677;43280236748;4250283123208/10-'/-6/,1+/#'#(&*(),.0.01:7++),(%')+;39'(5-..-.5528*(*,).2157637;5412/2306222861000/543050//715190,,12&*2120+%%(*/)((++),,.54/./0/0554096--247785920+35:7170-'.5/2)3.))057/00007,,,-*0/1466/2'''2+.740/4/.+))/5/52032)161,+&'$%&))'+.-,/3./'$$1(3-,,-),+./-',/04351-/213132559:::57*)'-0/4:6764.0+/,**-)*')*+,-*/40/'+*.3/03+&%&%&$&))15.9786-*/--,5)4)*&)$(*(85.;0/067845713$'%.)8:.3---+1%'*54,*/+*.5.//83791943-017284875.683361;<5.9223:1544/+-(),0*/$+*6::0,3/72($'((/.534458///,55,0)%&))),0:**521873&)*/6,'(*+.<878873:0$(,1.01/2.)--.7-*(.(*+01645/0088+)2/11*&)*0.;9//4221./%)*$'%&'(8-%,/11-&'()+--5/2/559;&6698888976/6+*1635444455656<0--5/66845,2/.,+/../4-.,0..//2()-'(),233880'08.728:.4199930+,',(-/..:54+6.),%%)).8/-+--.1/-&*,/0543'%$$$#%*-6)29-*.+85)&()-0+.1)6.7:5;5258824.,3/++2(2++1401:4306021211)(%$'()355.,,+**&$(./:875()%%'&%%'433329123::6:3.)($+(+-7-.(*-151*-%&..4119:02;9<99992342(.)))-,20954/,-)+-'*,*3)5:92*,-'+*++801/6/131%()*375270.7.+,'3)))
@2588c6a1-767f-4476-af93-76ef66dbf253 ch=415 read=36424 start_time=2019-12-13T02:24:28Z barcode=BC01 runid=2c9cf7bc05858273f10e7d7ec552fc0bd742dc3e
CCAGTTGCCTTGTTACAGAGCTTCACCCCAGTCATGAATCACAAAGTGGTAAGCGCCACTCCCGAAGGATTCAGCTTCACCCTCTCTCCTTTTGCAACCCTCCCATGGTGTGGTAGACTGGTGTGTACAAGGCCGGGGCAATCTGACCACCGTGGCATTCTGATCCACGATTGCGATTCCGACTTCATGGAGTCGGTTGCGAACTCAATCAGTTCTGACACTTGCTATGAGGTCACTTGCTCTCGCGAGTCGCTTCTTTGTATGCGCCATTGTAGCACGTGTGTAGCTGGTCGTAAGGGCCATGGCTTGACGTCATCCCCACCTTCCTCAGTTTATCGCAGCGGTCTCAGCGCTGAAGTTTCAGGCGGACCGGCAACAAAGGATAAGGGTTGCGCTCGTTGCGGACAACCCAACATTTCACAACACGACTGACGACAGCCATGCAGCACCCGCATCTCCACCGGTTCCCGAAGGCACATTCTCATCTCTAGAAAACTTCGTGGATGTCAAGACAGGTAAAGGTTCTAGCTGGTGCATCGAATTAAACCACATGCTCCACCGCTTGTGCAGGCCCCAAATCAATTCATTTGAGTTTTAACCTTGCGTATTACTCCCCAGGCGGTCGGTAGCGCGTTAGCTCCGGAAGCCACGCCTCAAGGGCACAACCTCAAGTCGACATCGTTTACGGCGTGGACTACCAGGGTATCTAATCCTGTTTGCTCCCACGCTTTCGCACCTGAGCGTCAGTCGCTACGTCCAAGGGGCCGCCTTCGCCACGGTATTCCTCAGATCTCTACGCATTTCGCCGCTACGCAGATTCCCCCTCTACGAGACTCAAGCGCAGTATCCAGATGTAGTTCAGGTTGAGCCAGGATTCCACATCTGACTTAACAAACCGCCTGCGTGCGCTGCCGCCCAGTAATTCCGATTAACGCTTGCACCCTCCGTATTACCGCGCGGCTGCTGGCACAGGAGTTTAGCCAGTGCTTCTTCTGCGGGTAACATCAATGAGCAAGGTATTAACTTTACTCCCTTCCTCCCCACCTGAAAGTAGCACCTGGCGGAGGCCTTCGCCTTACACGGCATGGCTGCATCGAACTACTTCCATTTGTGCAATATTCCCCACTGCTGCGTAGAACAATATCCTTTTCCAACAGAAAGGAGGTTCTTCGAGCCGACAACTTTCTTCAGCACCAGCAATACGTAATA
+
*)$2-9%*/48,6/+,&&%%*487,379-,/475533:1/-/0<82587756+--/;0104+((**(+%0*)(%&&,''.-*+++,*-'(*(((+,)0.,(/:5-2754+(&/+(,&*%'**,..0.7,6-050*/.(&%$''%'(/+)*-.--5-,/844110/(&'*(-*+.+%3+41)(*)*/0045-...0379.1('86796;68,0250.200%*()&'&&()(/.73,+/,++,-(//5+'((*&(3+,13,'$%(*;989.44.,--+'(-.142.&,-*-455'.'&.,-*)%&'%&'((,.01++-,8;0,.2-615-+(),..*,1),%(((.1/13$$&&'++)%'*2'%$%%+,1..(&%%)+)*0)--:/6+++,,2.313:..41))0)))+','()0.//;4/--/*)%'''+2313427+)*1%0#,$$$$+0-&()-1040&*(&'04.85.15031.//0:/&)+.1742%%,65,-3*.*/;<87407*+,&)&+/029,1,341*)*.+'--&')/0-(0+1.:37:343446665)+($&(')+,.&/2321),0201-9167012**+10:;0-,1)*()++&%'&&(.29:/,/73*.//-+.-,+++*,,)+,-3/90+7,,401-08-1*).0++/1144:04(-+.38794/..44.&,(,,-.-2++/(*'%'&$('**/12254330<+,1312+',(*.:;123./9///.07:7)254((1#&(+,(1-+7936:/.5-73.-+',,:679<7/+.(),-.442.1./.094223<//0-,'*&',*.019:6+/3/210222461/&&&($)*,,0&'%'(()(01-/').-3.*-2(%*,(110.*0//3.-/-/14246969;18:924./15'(%#(+*/7.++,-..035+-5;6;76/5.,+.-81.2913..2.2:65.+.1/-0-.,-*%)&2-&+-7(),/9+77122:26;932.311-423.6837751462:(3,42704+*1/')*.6(0-0-0/894(,+(()''$)&$$$%%%%%*)5+.40821,$%#%#$%%&$'(*,-2,))++-:,-)+/')&&++*54)+,*1/933314.1-+.000'&'%()-%'%%%+,123+45-,,1&,**/-'/'&*'(,(,1+'%%&%%$%+/,*69+-52,,-18:4675;.,,*'(&#&
@3b5f7a53-2a3d-438d-a4d2-40921b38ad0c ch=151 read=56933 start_time=2019-12-13T02:24:36Z barcode=BC01 runid=2c9cf7bc05858273f10e7d7ec552fc0bd742dc3e
CTCCTACGAGGCAGCAGTAGGGAATTTTCGGCAATGAAACCCTGACCGAGCAACGCCGCGTGAAGGAAGAAGGTTTTCCAGTTGTAAACTTCTGTTATAAAAGGAAGAACGGCGGCTACAGGAAATGCCGGTGACGGTATACTTTATTAAGCCACGGCTAACCGTGCCAGCAGCCGCGCGGTAATACGTAGGTGGCAAGCGTTATCGGAATTATTGGGCGTAAAAGAGGGCAGGCGGCAGCAAGGGTCTGTGGTGAAAGCCTGAAGCAACTTCCAGTAAGCCATAGAAACCAGGCAACTAGAGTGCAGGAGAGGATCGTGGAATTCCATGTGTAGCGGTGAAATGCGTAGATATATGGAGGAACACGCCAGTGGCGAAGGCGACGATCCTGGCCTGCAACTGACGCTCAGTCAGCGTGGGGAGCAAATGGGATTAGATACCCTAGTAGTTACGCCGTAAACGATGAGTACTAAGTGTTAGATGTCAGAGAGTTCAGTGCTGCAGTTAACACCAATAGAATTACTCCGCCTGGTGTAGTACGTTCGCAAGAATGAAACTCTCAAAGAAAGGAATTGACGGGGGGCCGCACAAGCGGTGGGCATGTGGTTTTAATTCGAAGAAGCAACGCGAAGAACCTTACCAGGTCTTGACATACTCATAAAAGGCTCCAGAGATGGAGATGGCTATATGAGATACAGGTGGTGCATGGTTGTCGTCAGCTCGTGTCGTGAGATGTTGGGTTAAGTCCGCAACGAGCGCAACCCTTATCGTTAGTTACCATCATTAAGTTGGGACTCTAGCGAGACTGCCAGTGACAAGCTGGAGGAAGGCGGGGATGACGTCAAACATCATGCCCCTTATGACCTGGAGCTACACGTGCTACAATGGATGGTGCAGAGGAAGCGAAGCCGCGAGGTGAAGCAAAACCCATAAAACCATTCTCAGTTCAGTTGTAGTCTGCAACTCGACTACATGAAGTTGGAATCGCTAGTAATCGCGAATCAGCATGTCGCAGTGAATACGTTCTCGGAGCCTTGGCACCGCCCGTCACACACCACGAGTTGATAACACCCGAAGCGGTGAAACAACCGCAAGGAAGGAAGGCTATCTAAGGTGGGATTGATGATTGGGGTGAAGTCGTAACAAGGTAACCGG
+
/3955550'11/.11-.2204,,//:;:1-6-4.-'$)0(,-++78988587321397979779262+'-,+3.96-3'').5--/83/07054090/,95)/.**+.710730710)1&-*-/-,,(0*)(+/5,((('*+096/312.,.213.9..,/))'+07:234-')'%'((,2-.0/192672523:458155291++&,')/**1.1597566<6*)(,14/47<;3:2&01//'15/445339573880198,++(),0/124'''((($),.,,+,35-://9/,%-.0,,--02'15*+(.4/47)2,-0-6.5:31/-)**,+/3/02:732141546651',/30.,&))')$-/221/,+&'3(0+6872/61.)1-6.6996/---.93204*+-9&'(,.355)(),7::7(78.7/..9961;,(+5/,*/))+,/4135;;.,)+()*-,448948191.+011350)**.0569./2-.-./1092312*1.0400&+&*(')-7:/2+%$$)&%&(-248:<858531587065'*-.(,/0)').)),--51768431761-0$''*++.519973+-32/,--3<;2198;6,+)&()$+0$.,+/12,+-,(,((08+-+./.90-.0/1552.0046,.34/7'((,+-09/2)**0//...222133757-14/199799544360/03-4*-....83374833/012/90,/.503/34+$*+*-,,/-07555:4-601165954050159;:74943,0./5:56875-,+)+,/27.8:28778892+**0**---1-4-'34,665882120-)'',-&''43)'*6//-02:/-.&((+-,*..1268683;33;::52447.-+1-(/**'.*)5<890,/0-2/7///;:72:3,-+279/9:;<969357;8%)*.**&../2164244588997902.3/.29.5-3./(,.25/11...657<:4-233;9::77(1257887744:325,,%(,(&.'(&&*,/21++0/.0)+'++,-*,+*)&&(100019.)(.('+411'('%+*,)+.-,-./4*+(''(')*13411/414;//60.../*4-++5.--04/,*),/736.+-*95::88
@d430e80e-1556-413d-8d87-e2163f5464e6 ch=321 read=41208 start_time=2019-12-13T02:24:36Z barcode=BC01 runid=2c9cf7bc05858273f10e7d7ec552fc0bd742dc3e
CTCCTACAGGGGAGGCAGCAGTAAGGGAATTTTCGGCAATGGGAAACCCTGATGAGCAGCACCGCGTGAAGGAAGAAGGTTTTCGGATTGTAAACTTCTGTTATAAGGAAGAACGGCATACAGGAAATGGTTGGTGACGATACTTTATTAAGCCACGGCTAGCTACGTGCCAGCAGCCGCGGTAATACACGTAGGTGGCAAGCGTTATCGGAATTGGGCGTAAAAGAGGGCAGAGGCGGCAGCAAGGGTCTGTGGTGAAAGCCTGAAGCTTAACCAGTAAGCCATAGAAACCAGGCAGCTAGAGTGCAGGAGAGGATCGTGGAATTCCATGTGTAGCGGGTGAAATGCCGTAGATATATATGGAGGAACACCGGTGGCGAGGCGGCGATCTGGCCTGCAACTGACGCTCAGTCGAAAGCGTGGGGAGCAAATGGGATTAGATACCCTAGTAGTCCACGCCGTAAACGATGCCGTTGGATGTCAAAGTTCCAGTGCTGCAGTTAACGCAATAAGTACTCGCCTGAATAGTACGTTCGCAAGAATGGAAACTCAAAGGAATTGACGGGGGCCCGCACAGAGCGGTGGAGCATGTGGTTTTAATTCGAAGCAACGCGAAGAGAACCTTACAGGTCTTGACATACTCATAAAGGCTCCAGAGATGGAGATAGCTGCATATGAGATACAGGTGGTGCATGGTTGTCGTCAGCTCGTGTCGTGAGATGTTAGGTTAAGTCCGCAACGACGCAACCCTTATCGTTAGTTACCATCATTAAGTTGGGGACTCTAGCGAGACTGCCAGTGACAAGCTACAGGCGGGGATGACGTCAAATCATCATGCCCCTTATGACCTGGGCTACACACGTGCTACAATGGATGGTGCAGAGGAAGCGAAGCCGCGAGTGAAGCAAAACCCATCAAAACCATTCTCAGTTCGGATTGTAGTCTACCAGCTCGACTACATGAAGTTGGAATCGCTAGTAATCGCGAATCAGCGTAATGTAGGTAGATACGTTCTCGGGCCTTGTACACACCGCCCGTCACACCACGAGTTGATAACACCCGAAGCCGGTGGCTGCCACCAAGGAAGGGCTGTCTAAGGTGGGATTGATGATTGGGGTGAGAAGTCGTAACAAGGTAACCGG
+
))1//03&,25-)-32108,),%%))&(+,598,02,08663+)0+01,%$&(*-*,/-2%27464800+.+.-'*))1,724-.9-.3-024.-007.-/3+-09.7.7+/25**())*0*0'/*++3,/(,),,,0&%'))185+.0-)'(()+00-,,'+++,,+,,2+,0-,/7/527/120.5,/042.1/0-22678.8.--7)3&)-*+/8872:3-)'',.-+()&&,0/6.()(-+.4././)//655183-16221)()*)2,.1,/.38.6723%&.107:659510121---+((%//-()*0&*-+.3.9-8).'&()-)%&')&+.**-6,+-/*,.5795/1-/)-42093-;545.,*-06+*++,,()++-.,-1134658720///345580745,-0.++98856/&*+0;<.-81//0.-0655;-+(011372--/04:78;;5))&(%*%&/7.:9835402-**/;*++;999::683811/,..9155,*()',,.1-+*%%)1534-/4:26/-,0767(+/---:-/)**,+/.32722::1/9.-022-&(',819.+&()(3*+,05<;+7:7;8(,,')1*/),-/,(((&-(,+.*0')&**04+.-005766634;2.5419''(++*422-,+*,&&'#$+)+,)(1.004.4./3976666554822////*0078&7*-33942*.2*3*%154:693686*,413--*+-3+56*)*+-4/40/009/086;:91;14/-5*48416+*)&'**+-014+..&'&,,034./,*,(+*&(*1+0124468:8;50116756.47-*1-.06557.06786--)*'*,02633/2205:998475760./3*3+-)+.*.75.-+''206,/1<<9470'*+.:;2/955<978012:5150./+--0473&0&'$+,60556.../,3/+3/8/8889/***,306120988<6.,*+*,.,,(%$+('&&760444;74531643/3'-)-)*(-,)46,,74/014.+,,-*)1&'.'/)&,(&%*+(,76:6+.)++./'-)-+.+-/*-.-..6645//.-8<322.,--07/6(150+-+'+)*112478726+6.4:8941
@b9774ab9-4ddb-4199-82de-29ceea33bf00 ch=133 read=43070 start_time=2019-12-13T02:24:45Z barcode=BC01 runid=2c9cf7bc05858273f10e7d7ec552fc0bd742dc3e
CCCGGTTACCTTGTTGCGACTTCACCCCAATCATCAATCCCACCTTAGACAGCTCCTTCCCTTGCAGGTTAGGCCACCGGCTTCGGGTGTTATCAGCTCGTGGTGTGACGGGCGGTGTGTACAAGGCGAGAACGTATTCCACCGCGACGCTTCGCGATTACTAGCGATTCAACTTCATGTAGTCGAGTTGCAGACTACAATCCGAACTGAGAATGGTTTATGGGTTTTGCTTACCTCGCGGCTTCCGCTTCCTCTGCACCATCCATTGTAGCACGTGTGTAGCCCAGGTCATAAAGGGGCATGATGATTGACGTCATCCCATATTTCCCCTCCAGCTTGTCACTGGCGGTCTCGCTAGAGTCCCCAACTTAATGATGGTAACTAACGATAAGGGTTGCGCTCGTTGCGGGACTTAACCAACATCTCACGACACGAGCTGACGACAACCATTACTACCTGTATCTCATATAGCTATCTCTCCATCTCTGGGGCGCTTGCTGATATGTCAAGACCTGGTAAGGTTCTTCGCGTTGCTTCGAATTAAAACATGCTCCACCGCTTGTGCGGGCCCCGTCGAATTCCTTTGAGTTTCATTCTTACGAACGATACTACTCGGGCGGAGTACTTATTGCGTTAACTGCAGCACTGAACTTTGACATCCAACACTTAGTACTCATCGTTTGGCGTGGACTACTAGAGTTATCTAATCTATTGCTCCCCCCCACGCTTTCGGGACTGAGCGTCAGTTGCAGGCCAGATCGTCGCCTTCGCCATGGTGTTCCTCATATATCTACGCATTTCACCGCTTACGCCAGGAATTCCCGATCCTCTCCCTCTAGCTGCCTGGTTTCTGGCTTACTGAAGTTAAGCTTCGGGCTTTCCTGAACCCTTGCTGCCGCCTGCTCCTCTTTACGCCCAATAATTCCGGATAACGCTTGCCACCTACGTATTACCGTGGCACGTGGTTAGCCGTGGCTTTCTAATAAAGTACCGTCACTCGGCTACCACCATTTCCTGCGCCGCCGTTCTTCAACATAACAGAAGTTTACAATCCGAAAACCTTCTTCCTTCACGCGGCGTTGCTCGGTCAGGGTTTCCCCATTGCCGAAAATTCCCCACCAGCGCTGACTCCCGTAG
+
10,,*/.,1516+3*((,+1264+2;<006.00+*20,63*)15/71136*554414.67*4,),*.4-6&27:1.1+'+*//1+;2011;211)$'()-/-52112571595-+)'-'($&''.21+'.,2-*4/1:4-*,-+12/(&&&)&(+,/-7+%'().113;600..3/13787892*(*40+/))-,*+,-3/01-.861-.)-33403::-27:1-49-**+(',,32-/+1+-61+%'/,/7,/655667:;<:847-'(**(011441010-:/*-561,*,/)+02.0,+++,+('-,117/.-/43)&('+5)7/,./0-,./27435352241'331.55651-.1)699+0,/.001.03658402./08/00021,',-9*,'(*+417//-824.7/9/17-/.100/-'+,1679,)4436153036-25+1'(('')++-02468/)+++'221776985823020'&.20/0,).*&%&((),015845779<839203+2.86;84000-6%00<9(0*1/..'%((-.257624;...4,010,(+/23)),0-+()6,2399305.<;97:9411/2)%*)(%*,0/-..0(..0/('&**,34619,//291503/9202027/1.),2,,.61.6*7,-**/))++*.5565645:00/-0;:8361135++&)$.*..03825*%--).4502863+,-/,4;6-*;830-/0/229:290://,3023//2996696694:4357+)*678905/.1*++..143,4'*)6<95580.+-*+-((%$(',*2,8*((*+8654*3*&&+)&58+*1*)257:820')**4023..,)0+8,..174+28021+*&%)07631,6/12999776444287,.1:0-.*+'&/614689/4+5,62964171/89303,,/+,()*)+)'&%&%%(('%$'#()2-::691/74+*-0,4:/+,.4:999+-./.755/,*%++14<-,+)*(*.0*-856*(&)),')+-.14(()'(+25//3658&&)6923:8;996;4-55-112062/6-+),,/-/1.4,*04)').--0588//23492072+($'$$&*(+()+110:/-133
@a7c36a73-3997-4a76-b443-18652abf37bd ch=187 read=81731 start_time=2019-12-13T02:24:45Z barcode=BC01 runid=2c9cf7bc05858273f10e7d7ec552fc0bd742dc3e
TTGGTATACTTCGTTCAGTTACGTATTGCTGGTGCTGAAAGTTATCAGTGTCTTTGTTGCCTTTCTGTTGAGATTGCTGATATTGCTCCTACGGGGAGGCGGTAAGGGAATCTTCGGCAATGGGGCAACCCTGACCGACGCCGCGTGAGTGAAGGTTTTCGGATCGTAAGCTCTGTTGTAAGTCAGAACGAGTGTGAGAGTGGAAAGTTCACACTGTGACGGTAGCACGAAAGGGACGGCGTAACTACGTGCCAGCAGCCGCGGTAATACGTAGGTCCCAGGCGTTGTCGGATTATTGGGCGTAAAGCGAGCGCAGGCGGTTTTGATAAGTCTGAAGTTAAAGGCTGTTGGCTCAGCCATAGTTCGCTTTGGAAACTGTCAAACTTGAGTGCAGAAGGGAGGTGGAATTCCATGGCGGTGAAATGCGTAGATATATGGAGGAACACCGGTGGCAGCAGCTCTCTGGTCTGTAACTTGTGACGGCGAGGCTCAGCGTGGGGAGCGAACAGGATTGAGATACCCTGGTAGTCCCACGCCGTAAACGATGAGTGCTAGGTGTTGGATCCTTTCCGGGATTCAGTGCCGCAGCTAACGCATTAAGCCTCCGCCTGGGAGTACGACCGCAAGGTTGAGCTCAAAAGAATTTGACGGGGCCCGCGCACAAGCGGTGGAGCATGGTTTAATTCGAAGCAACGCGAAGAACCTTACCAGGTCTTGACATCCGGCCTTTATTTCTAGAGATGGGGTACTTCGGTACATCGGTGACAGGTGGTCATGGTTTGTCGTCAGCTCGTGTCGTGAGATGTTGGGTTAAGTCCCGCAACGAGCGCAGCCCCTATTGTTAGTTGCCATCATTCAGTTGGGCACTCTGAGACTGCCGGTAGCAAACCGGAGGGTGGGGATGACGTCAAATCATCATGCCCCTTATGACCTGGGCTACACACGTGCTACAATGGTTGGTACAACGAGTTTGCGAGTCGGTGACAGCAAGCTAATCTCTTAAAGCCGATATCTCAGTTCGGATTGTAGGCTGCAACCACATGAAGTCGAATGCGCTAGTAATCGCGGATCAGCACGCCGCGGTGAATACGTTCAGGCCTTGTACACACCGCCGTACACCACGAGAGTTTGTAACACCCGAGTGGTGAGGTAACCTTTTGGAGCCAGCCGCCCTAAGGTGGGATAGATGATTGGGGTGAAGTCGCTTAAGGCCTTCGG
+
-)/)(')(22:62047*+2-**&+(3*(*0285679+,,+'.844702466431+&,%#''(:60268-,)&%1''',,+,,11-/355235579/)+,*&.0/*150-5001<88;9787553./5;5;0,,.04(()(*9-,01.))*,5828082--/52:42230*,/56.4;./1..2350-%0%&)*+,++&%(+-0.*)')<86846667878395(&&&'),,'/0822++'&(*-00011678;356+02708/9.-40/18290843-.&*--..9./,*2(-+*82:;<8764;6.0//455;8:;:6<,::.*+(2,,,8/-01+1*/,*2842-,),,5311)156869372&(+4/1,08/-12223:/.7---5545--2,.75*+.-..0,2.68+*)&'082/-0.,-*,,+*320/,-..+2+*//97:6:08)%*'))44345235:668542.)*%%',).'*'(%.3.2*%$#&+)/60&,-)(,-*//'2'#&&)/-6;0.287654:7)+768;1/15043334234/..'13233;4:4571+62.,17--8.916677...,143370..-.5-,$,(,071596582(')&'((5/&''(,0-6++**,4(--(%())..*,/**7347)'(&*-/2/)2/84:-,,)%++)12,-20:80.**,16855+/-()4-+1-+326*5.4081125898,(.+*550.:;-.+*%&&''&'%*$)+11,3/,./0109///2%)*-28/'#%*-(.),1134:667789::::893/(.574;4:87:7.-*7-)(32,)($)++/+&/93*)-/1/-5.-1.-8;775+/80'72709442545-,,./599,*-,+&+)+-(+-.,'(*&#),,-,07999880:724150.0/0:8-.-.+-.6/44.((*120/)+,+/1-,*'$$,3.901-,/.213260:,+3300101620/1%01/*+337;865305/;7+,,''(%1/34.-1.,%-$3()(+233225,)'&%'*0+3+)*''(*)%)&-0.33283339255694566656:35.60118/.+'(02$/3491800/3/0/2923(*)%''+,+,+++)(47+'%&((%-)'''')/2*+(*')+*0+*25.''-$69.+09/39*(*'3*-2;:1657;981-0+/3-,,,1--+))(*/4-5**(,+*0
@1595bc1e-79e5-4c5b-bf0d-f0f2c67e1ee0 ch=90 read=54481 start_time=2019-12-13T02:24:44Z barcode=BC01 runid=2c9cf7bc05858273f10e7d7ec552fc0bd742dc3e
CCGGTTACCTTGTTGACTTCACCCAATCATGTCCACCTTAGACAGCTCCTTCCCTTGCGGTTAGGCCACACCGGCTTCGGGTGTTATCAGCTCGTGGTGTGACGGGCGGTGTGTACAAGGCGGGCATATTCACCGCGACATGCTGATTCGCGATTACTAGCGATTCCAACTTCATGAAAGTCAGCTGCGGAGCTACAATCCGAACTGAGAATGGTTTTATGGGTTTTGCTTCACCTCGCGGCTTCCTTCCCTCCTGCACCATCCATTGTAGCACGTGGTAGCCCAGGTCATAAGGGGCATGATGATTGACGTCATCCCCGCCTTCCTCCAGCTTGTCACTGGCAGTCTCGCTTCAGAGTCCCCAACTTAATGATGGTAACTAACGATAGGGTTGCGCTCGTTTGCGGGACTTAGCAACATCTCACGACACAGTGACGGCAACCATGCACCACCTGTATCTCATATAGCTATCTCTCCATCTCTGGAGCCTTTATGAGTATGTCAAGCCTGGTAAGGTTCTTCGCGTTGCTTCGAATTAAACCACGTATCCACCGCTTGGCCGGGCCCGTCAATTCCTTTGAGTTTCATTCTTGCGAAGACATTACTACTCAGAGCGAATTACTTATTGCGTTAACTGCAGCACTGAACTTTGACATCCAACGCCCAGTACTCATCGTTTTACGGCGTGGACTACTAGGGTATCTAATCCTATTTGCTCCCCGCTTTCCGGGACTGAGCGTCAGTTGCAGGCCAGATCGTCGCCCTTCGCCGCTGGTGTTCTCCATATATCTACGCATTTCACCGCGCTACACATGATTCACGATCCTCTCCTGCACTCTAGCGCCTGGTTTCTATGGCTTACTGAAGTTAGCTTCAGGCTTTCCTGAACCCTTGCTGCCGCCTGCTCCCCTCTTTGCCCAATAATAATTCCGGATAACGCTTGCCACCTGCGTACTACCGCGGCTGCTGGCGTAGTTAGCCGTAGCTTTCTAATAAAGTACCGTCCATAGGCTACCATTTCCTGTAGCCGCCGTTCTTCCTTTATAACAGAAGTTTACAATCCGAAAACCTTCAGCACCGGCTTCACGCGGCGTTGCTCGGTCAGGGTTTCCCCATTGCCGAAAATTCCCTACTGCTGCTGCCTCCG
+
47)/1;.090:*0(&%*24/+,.*/,77/2/.22))%)'*+554243599595*03/0+1.8.0680(,(.0.6138604+))-1-..+&+*0,73944221.0:;/52*+...)5/./83+(*($(()1-.0410,++)--1220,8.-.2-3.,,1*.,,*031/0-,/.*'(')*),-.-('$'(*,'(+3346/-0*+57850-,,2/091:<<.4.:25;94/056225650,*&('%%)*-61:6-1'(',,.1144771:-+'.,*--,3*'(*,-+*.,0/554/**522-)***++29.037669928;8(*33:68/5-+++6,--513.-,,'111.1,++.%'('(2/59),(()',(%%&*49522-+,6,00*)(/+19/-)-.030;1,02;42,1++$,(-,11121(*/,++)%&&&#')('105;8:64120,20/,1+./79%-(+*0.-..*+++.67952.,,/)+-304-+)&'&),.,,-+)&')),'+15*3/;050..3.6*')8+8,0,7-;;*3,))$)%&(+)-.**+-1**',().4++555:7194+0**&,2;;52495/9/0++')-7/02/000//.+,-.2*)(,'&'2.00400.51412,+,*+2/34522)-/5*118:202'*%(&'(./4667163144:-(-/614358111-57342/,.1534:50/---92+-*285-+,12,3)78:210/),+-.4,.22/0.4/0/0/23.+-.-74)174589698330./5,,-42448665,)+)+/2797547//(,/,-(((..1260&))*..++06662-/'*).,)')%+)1386;42225186/9///180,1')&&(.-+19*80(&&$&'41:.00001./'',.)&()1.3.+-),('+/.00316,,2-20316164-,*,,2-36-07-+-+*,/659:404100554,-)''*009654.')%*.3;73+/109:1,-,/4204*$$#'%**'/--.:7.01110127/3;79::855,+37.-2-/*'***-;9-,/8.-/*,48111/0(%$&$,-+**/021333/701/0---.-'**)230.:06:;43080161.310+:/6/*')((')(+**,*)1-.
@1eadb318-b96c-46ab-9f9f-5a2e83e38bce ch=160 read=74574 start_time=2019-12-13T02:24:55Z barcode=BC01 runid=2c9cf7bc05858273f10e7d7ec552fc0bd742dc3e
CCGGTTACGCATTTACGGCTTCACTGATCATAGATCACAAAGTGGTAAAAGCGCCCTCCGAAGGTTAAGCTACCTACTTCTTTTGCAACCCACTCCCATGGTGTGACGGGCGTGTAGCACAGGCCCGGGAACGTATTCACCGTGGCATTCTGATCCACGATTACTAGCGATTCCGACTTCAGGTCGAGGTTGCGAACTCAATCCGGACCTGACGCACTTTATGAGGTCCGCTTGCTCGCGAGGTCGCTTCTCTTTATGCGCCATTGTAGCACGTGGTAGCCCTGGTCGTAAAGGGCCATGATGACTTGACGTCATCCCCACCTTCCTCAGTTTATCACTGGCAGTCTCCTTTGAGTTCCCGGCCGGACCGCTGGCAGCAAAGGATAAGGGTTGCCGCTCGTTGCGGACTTAGCCCAACATTTCACAACACGAGCTGACGACAGCCATGCAGCACCTGTCTCACGGTTCCCGAGCGTTCATCTCTGAAAACTTCCGTGGATGTCAAGACCAGGTAAGGTTCTTCGCGTTGCATCGAATTAAACCACATGCTCCACCGCTTGTGCGGGCCCCGTCAATTCATTTTGAGTTTAACCTTTGGCCGTACTCCCCAGGCGGTCGATAACGCGTTAGCTCCGGAAACCACGCCTCAAGGGCGCAACCTCCAAGTCGACATCACGTTTACGGCGTGGACTACCAGAATCTAATCCTGTTTGCTCCCCACGCTTTCGCACCTGAGCGTCAGTCTTCGTCAGGGGCCGCCTTCGCCACCGGTATTCTCGAATCTCTACGCATTTCACCGCTACACCTGGAATTCTACCCCTCTACGAGACTCAAGCTTGCCAGTATCAGATGCAGTTCCCAGGTTGAGCCAGGGATTTCACATCCTGACTTAACAAACCGCCTGCGTGCGCTTTACGCCCAGTAATTCCGATTAACGCTTGCACCCTCCGTATTACCGTACTGGCACGGAGTTAGCCGGTACTTCTTCTGCGGGTAACGTCAATGAGCAAAGGTGTGCTACTCCTTCACTCCCCGCTGAAATTAACACACAGCCCGAAGGCCTTCTTCTTACGCGGCATGGCTGCATCAGGCTTGCGCCCATTGTCGCAATGTTACTGCTGCCTCCCGTAG
+
8-',28)+)-%+36*000225544*)*,-*/++3./)*,72//061343)')*95521.'(+'/-2-.-000473367<8156))*/73<512045/)2,00-.0371;9211,*$'%%(-262.).48-4637-3--+5:44.++(*25*,.;7-++*,3-,./.-.,,.:033+66)(#('''0,*/07%+')377,0+*//33-+$%*/31-(+/77460.,0.110.30**,-+2-%'),-,017042351002757,)0,(')++'*&,(++-(,2**.,886782*,3674-,,*-.-217210-.27869;3143742-02337<:1798:515/+08659-3/-/258:1:7-6153:60--..2:82+308*/.8.6,/.)*7,,)')00414,*,5+(*))&24+00368;70-004534345551.22.85260.02458727:453300.0486;47.*'0+,,,'&(.-.)(*23./278<78:<;;88-'''*.;578743062;67<8..(),+,079*,+6*;<:9:///04:9:.-5,,+,((+%1,522;8,)225;6;5*+23**-39<;0;5051,++++*-'//1970)027(873.('(0+//0.80/0/2,/*,*%*0)*%(*,..1-6,,)-397;48-11,132055/.*+,27+%)()5569:764)++)*)(,-66;9;9511:-).+398..2-.-:60/4-4433+898:771/.313648',73,72()**4/11<1:9170.10,+0*)86616,++'))+:/347;,,.,-779882322335*695-*/.%*)(22578./+-.7353&**,28447:79376844/,.,/,)%+5-)08.+/994-0241((,1-5-7-97:668,020278860)).00*014,&%(+-43;-0043823.)%%$$'(-543422352;0.0(%$'(.*(&*)'$(3:1,,.&+%#')2(19567642-,+1**+6*;-//8869-**))2..2/1149-;7(((48;0-18-11('((((*++*,&.12,,2,2.628346,((()(+)/-'+((*+.//.3/252362566;3)/-'))(*(-.'-($(**-/*,)'-8,+6.*
@da2c88d4-44b4-4926-8b80-6675878965fd ch=453 read=92537 start_time=2019-12-13T02:25:11Z barcode=BC01 runid=2c9cf7bc05858273f10e7d7ec552fc0bd742dc3e
CTCCTCGGGAGGCAGCAGTAGGGAATTTCGGCAATGGGGAAACCTGACCGACGAACGCCGCGTGAAGAAGGTTTTCGGATTGTAAACTTCTGTTATAAAGGAAGAACGGCGGCTACACAGGGAAATGGTAGCCAGTGACTTTATTAGAAAGCCACGGCTAACTACGTGCCAGCAGCCGCGGTAATGCACGTAGGTGTGGCGTTATCGGAATTATTGGGCGTGAAGAGGAGCAGGCGGCAGCAAGGGTCTGTGGTGAAAGCCTGAAGCAACTTCAGTAGCCATAGAAACCCAGGCAGCTAGAGTGCAGGAGAGGGATCAGAGCGGAATTCCATGTGTGATTGGCGAAATGCGCAGATATGGAGGAACACCAGTGGCGAAGGCGACGATCTGGCCGCCGACGACTCCAGTCCAGCGTGGGAGCAAATGGGGATTGAAACTACCTAGTAGTCCACGCCGTAAACGCGATGAGTACTAAGTGTTGGATGTCAAAGTTCAGTGCTGCAGTTAACGCAATAAGTACTCCGCCTGAGTGAGTACGTTCGCAAGAATGAAACTCAAAGGAATTGACGGGGGCCCGTACAAGCGGTGGAGCATGGTTTTCGAAGCAACGCGAGAGACCTTACAGGTCTTGACATACTCATAAGGCTCAGAGATGGAGAGATAGCTATATGAGATACGGGTGGTGCATGGTTGTGCGTCAGCTCGTGTCGTGAGATGTTGGGTTAAGTCCGCAACGAGCGCAACCCTTATCGTTACCATCATTGAAGTTGGGGACTCTGGCAAGACTGCCAGTGACAAAGCTGGAGGAAGACTGGGGATGACGTCAAATCATCATGCCCCTTATGGCCCTGGGCTACACACGTGCTACAATGGTTGGTGCGGGGAGGGAGGCGGGCGCGGTGAAAGCAAAACCCATAAAACCGTCAGTTCGGATTGTAGTCTGCAACTCGACTACGCCAGAAGTTGGAATCGCTAGTAATCACGCGAATCAGCATGTCGCGGTGAATACGTTCTCGGGCCTTGTACACCGCCCGTCACACCACGAGTTGATAACACCCGAAGCCGGTGGCCTAGCCGCAAGGAAGGAGCTGTCTAAAGGTGGGATTGATGATTGGGGGTGAAGTCGTAACAAGGTAACCGGAAGATAGAGCGACAGGCAGAAATGGGATTGGCACCACAAGGAACACCGACAACTTTCTTCAGCACCAGCAATACGTAGCGGG
+
-/7726,://531*+.0/3.,&')(,50+27917/-64(*.(,/)*,34,,.(,((*294430,))&((+6/85//-7-4-(*02&008/3)+()(34,,5,824:80:41960/,+*(00'+3-*7762317&2/022161+5,)'1.(13:00.50..4.--14758:34/.-30./-'))))&-%'+5547//'',-0.:///,.*+,/),0/69;:554,)(1-'*+,-996852(07(69511286343/1--*0312.('().+-6.0-1,-/6-1++-0.)0,()+,,,,0/'*,/2:236,-()/)+)(&&%)*+&-'4,<;52.+**+*.--'%&&'(&%(*+-/9.((+.-3..4223828,8,*&(/*1249934442474-'+$$%%&&''4'')-3+)*000797))*,<32/&0))3'%*)$%$%*,+'%/%-.1+(+,/534590.)')+--1(,%)(*.-2.38183;789+81//94/245::::(.9-3,/'*(+,-.&.&)+28245/(%%(%&&(*+16980222,,6.-57.,1851,/+-123567-2830-4,)+,.24./08;94+,+,01&)))'2+-,%,21,*+(&&&%))(,)*.*0..-6745854110/),-4-1///+++*+668,*()/16866663520-1./2'.+,198899;766831.134:/3232//.../1//..270:/3(/+00+-1-*,2./,+))&&,*/65-6('&&&.*07494'*($)*'.,69</2378040.31/047676/0001.,+)&./1,*+)'*('('.296480/0007891036666720:3+-...2%73+*19754/-+*&)*,64,,12:5/-)-.+,*+')0*%,-)#((&'($$'+)/+,13)',5:<97;,)))0751'&&,(*-9448+1-*+1267778371138660..%%'''.**47634967641*/0.2.)')%&*+8:.+---8779/.0-(%')'()+17.-0*+0/(*(&$/124:77<71482424734234,9-..897../*()4,-7)(/)-++(*.21*(3,,+-/,,)*,1643147*-7.8<;01.+---6080698+2-0+,,1/56754403+,5+.9/24/03)(&()0/0)1..'',50+-12,0/(((()&((**&'+(+7875,03+*-460767+,023;4*4090///%,#$##$
@12e7d4f5-be76-4f24-b10d-9aa170dc2f4c ch=287 read=39730 start_time=2019-12-13T02:25:10Z barcode=BC01 runid=2c9cf7bc05858273f10e7d7ec552fc0bd742dc3e
CTCCTACGGGAGGCAGCAGTAAGGAATTTTCAGCAATGGAAACCCTGACCGAGCAACGCCGCGTGAAGGTTTTCGGTTGAAACTGTTGCATAAAGGAAGAACGGCGGCTACAGGAAATGGTAGCCGGTGGCAGTACTTTATTAAAGCCGGCTAACTACGTGCCAGCAGCCGCGGTAATACGTAGGTGGCAAGCGTTATCAGGAATTATTGGGCGTAAAGAGGAGCAGGCGGCAGCAAGGGTCTGTGGTGAAAGCCTGAAGCTTAACTTCCAGTAAGCCATAGAAACCAGACGCTAGAGGTGCAGGGAGAGGATCGTGGATTGTATTGTAGCGGTGAAATGCGTAGATATATGGAGGAACACCGGTGGCGAAGGCGACGATCTGGCCTGCAACTGACGCTCAGTCAGCGTGGGGAATAAGTTAAGATACCCTAGTAGTCCACGCGTAAACGATGGAGTACTAAGTGTTGTTGGATGTCAAGCTCAGTGCTGCGAGTTAACGCAATAAATTACTCCGCCTGGTAGTACGTTCGCAAGAATGAAACTCCAGAAATTGACGGGGGCCTGAAGCGGTGGAGCATGGTTTAATTCGAACAACGCGAAAGAACCTGGAGTCTTGACATACTCATAAAGGCTCCAGAGATGGAGAATGGCTATATAGAGATACAGGTGGTGCATGGTTGTCGTCAGCTCGTGTCGTGAGATGTTGGGTTAAGTCCCGCAACAGAGCGCAACCCACTTATCGTTAGTTACCATCATTAAGTTGGGGACTCTGGCAGGACTGCCAGTGACAAGCTGGAGGAAGGCGGGGATGACGTCAAATCATCATGCCCCTTTGACCTGGGCTACACGTGCTACAATGGATGGTGCAGAGGAAGCCCGAAATACGCGAGGTGAAACAAAACCCATAAAACCGATCTCAGTTCGGATTGTAGTCTGCAACTCGACTACATGAAGTTGGAATCGCTAGTAATCGCCGAATCAGCATGTCGCGGTGAATACGTTCTCGGGCCTTGTACACCGCCGTCACACCACGAGTTGTGCACGAAGCCGGTGGCCTAACCGCAAGGAAAGGCCTGTCTAGGTGGGATTGATGATTGGGGTGAAGTCGTAACAAGGTAACCGG
+
+-6/./1-44*263022.0/5++)+.+7;6.'185;53.'1/,8/))-.&(,((4..-7;862%'%%&-,667+()')%(.,'(...&'*,/20..-0-17/+.-)1.107*,',.,,75..-4-&*+-/5)*,0..-0+2-5-*'*,/-+-060223042670.,,$3,1/.+,,.--514203.,8-.502528212+-)+(//+2-8783')-/'''+('''#'')152.0,1.).6--.53.22+.(,(0431/-&%%%($(4'*')+/1:05:2//**00/8&'.-+-.,-)(.234/49((+,2869:27-*%/'$&%%)')',-095/260/46875343/-(*/0.2//42225,4,4..,/4032*(&&(,-1534/*))'%&$(&*'+*5*,/)'&&$-%'-)'$#,++5500-/1'7:('(023297,&,-.-2376.-(,((&%'+,/7745222,2,5/::)13/4(*,1/1888766)#&,*,)/-..2-.3)0(()+/')47+)'(*,16745:3'+-))02/-.:02/2&)%'&**1015)12.&%&&',/,-/6666*./)2.*-9-/.685..'-,*.,-/./'&+1..,/*(&)&1+++-.--6688979.05417%&&('1.0.,/(00.9976520)&()*,08644648845452841--.1597687678768'1)+-.70:/'11121)((4.+(1404&''**+70'28*&'*.-/0/8//,13/199;:01612+1-/5;64465,'++(13145668(/,%(&)*,1248-,-(--0*)*/-12588899270./250&+&*,,&%&'((0,.-1-+,**%'*214'(+.)///1765344+*(..+0*-(((,5,)(((++((*/**.,+15;93:*,31:;303.,)'*-,04;5+2+.1&((,.-+.+,'*).)-.++*,/0,8+,1819:84,,-,.//900,/,-2967/01126694-1,+$%*%)+-272/.',31536,-*-(,)(47,-0./*.+*,,)/+7/0(($)&,*+4:6:77:04,-/604.4()&*+',+')*'.2,*+./178./6+-,+*,,*22()().$*31254,,1(-+*).*53
@9306d82c-40e6-4869-a97f-7cebf126ad04 ch=140 read=46930 start_time=2019-12-13T02:25:35Z barcode=BC01 runid=2c9cf7bc05858273f10e7d7ec552fc0bd742dc3e
CTCCTACGGGGAGGAGGCAGCAGTGAATATTGCACAATGAACAAGCCTGATGCAACCGTAATGCCGCGTGTATGAGGAAGGCCTTCGGGTTGTAGAGTACTTTCAGCGGGGAGGAAGGGTAAAGTTAATACCTTTGCTCATTGACGTTACCCGCAGAAGAAGCTTGCAGCTAACTCCGTGCCAGCAGCCGCGGTAATGGAGAGGTGCAAGCGTTAATCAAGTTACTGGGCGTAAAGCGCACGCAGGCGGTTTACTTCAAAGTCAGATGTGAAATCCCCAGGCTCAACCTGGGAACTGCATCTGAGTACTGGCAAACGAGTCTCGTAGAGGGGGGTAGAATTCCAGGTGTAGCGGTGAAATGCGTAGAGATCTGGAGGAATACCGGTGGCGAAGGCGGCCCCTGGACGAAGACTGACGCTCAGGTGCGGCGGTGGGGAGCAAACAGGATTAGATACCTGGTAGTCCACGCCGTAAACGATGTCGACTTGGAGGCTGTGCCCTTGAGGCGTGGCTTCCGGAGCTAACGCGTTAAGTCGGCCGCCTGGGAGTACGGCCGCAAGGTTAAAACTCAAATGAATTGACGGGGGGGCCCGCGCAAGCGGTGGAGCATGTGGTTTAATTCGATGCAACGCGAAGAACCTTACCTGAATGTGACATCCACGGAAGTTTCAGAGATGAGAATGTGCCTTCGGGAACCGTGAGACCCAGGTGCTGCATGGCTGTCGTCAGCTCGTGTTTGTGAAATGTTGGGTTAAGTCCCGCAGACGCAACCCTTATCGCTTGTTGCCAGCGGTCCGGCCGGGAACTCCATAGGAGACTGCCAGTGACAAACTGGAGATTAAGGATGACGATAAGCAAAATGGCCCTTACGACCAAGAGGGCTACGTGCTACAATGGCGCATACAAGAGAGAAGCGACCTCGCGAGAGCAAGCGGACCTCATAAAGGGTGCGTCGTAGTCCGGATTGGAGTCTGCAACTCGACTCAATGAAGTCCGGAATCGCTGAAGTAATCGTGGATCAGAATGCCACGGTGAGCGTTCAGGCCTTATACACTGCCCGTCACACACCATGGGGTGGGTTGCAAAGAAGTAGGTAGCAACCTTCGGGAGGCGCTTACCACTTTGTGATTCATGACGGGGGGTGAAGTGTAACAAGGTAACGG
+
(*.51(1/9:)(.-&1/.+/,'+(),,,3882-*.+5--$$()2,5:72223+.(2*%+(-.(0778877757303+&./406271.;638450--&.'(*693/111::**-*,(,1)(,85)*7050.1.++.&'**(+++*166:306))-&&2)(*,&&%&**,...3.///-15544,+,,%/6,,'(&&&')0*+'+4.44:93663:/6-+,'''1*03;94../0931322+-(*&)(&*.-59(./1/-,-*,1--/5+(&*/*)-33,$,.,+.+/0,%&+,+,.54434482)*+.6322-)/,,+*-...0/3/+'/,245*,-,/./-.,,476683655:952::23725/.-+/15688/./,//261820775//6/557,9;6++3:751-0*.,-./.2304*+50+))*))101.*('%*7:.:),4)1---2647<959777-91$).279885+1-/000::40/0*)(/-125443;12')(++/3//0-/70700-(0-3--,301333/496+77040024,,''(-07795957.7375:96.461:91+**/-3320/,/62.07/)+%-07793:89/*-,30*--67:5,4.56--.//88634247./60:/:00:65&',+2-24783*+018/6-0:7/**(*,210//2..0.15331'(1,2..'-('%-23/,,5288;976-+++)../11/../.0)((1.,-43799775758.0.11+-63)&+%+%20/7-3/&)**./''22-,8/.7-*,**+'&,(55.886;6784*((((&()+0228/1-+))*-&((*))&(1+3/0188879+()'-&)*33((('*+($$')*0/7-,)(+12,)*+'),/3140;/+8.,-'&(+37&(*)+--*-/75322.**)))&(*,+,3;73732-121,',)(''),-6//.-.-*-%7)90-///1882*0*,(+,75/7000611/'.,--.134,***&++3000;;<;::22221511,0.67/(&$'*05%-4/*1)%)).)*#%*./.31/.+..13*+'+.)*+3559364;3(*.&/$+1.,)*)2/3166.71'.2/1.2/,:;442<5-/56694&&&#&'++-)$*'*-'&%')6/8:-6/.)/11
@10a8367b-6edb-49bd-b33c-8379960937c3 ch=133 read=43108 start_time=2019-12-13T02:25:47Z barcode=BC01 runid=2c9cf7bc05858273f10e7d7ec552fc0bd742dc3e
CTGGGGAGGCAGCAGTAAGAATTTTCGGCAATGGGGAAACCCTGACCGAGCAACGCCGCGTGAAGGAAGAAAGGTTTTCGGATTCTGACTTCTGTTATAAAGGAAGAACGGCGGCTACAGGGAAATGGTAGCCGAGTGACGGTACTTTATTAGAAAGCCGCGGCTAACTACGTGCCAGCAGCCGCGGTATGCGTAGGTGGCAAGCGTTATCCGGAATTATTGGGCGTAAAGGAGCGAGGCGGCAGCAGGGTCTGTGGTGAAAGCCTGAAGCTTAACTTCAGTAAGCCGCAGAAACCAGGCAGCTAGGTGCAGGAGAGGATCGTGAATTCCATGTGTAGCGGTGAAATGCGTGAATATGTGGAGGAACACCAGTGGCGAAGGCGACGATCTGGCCTGCAACGACGCTCAGTCCAGCGTGGGGAGCAAATGGGATTAGATACCTAAGTAGTCCACGCCGTAAACGATGAAGTACTAAAGTGTTGGATGTCAAAGTTTGCTGCAGTTAACGCAATAAGTACTCCGCCTGAGTAGTACGTTCGCAGGAATGAAACTCAAAGGAATTGACGAGGGGGCCCGCACAAGCGGTGGAGCATGTGGTTTAATTCGAAGCAACGCGAAGAACTTACCGGAGTCTTGACATACTCATAAAAGGCTCAGAGATGGAGAATGGCTATATATGAGATACAGGTGGTGCATGGTTGTCGTCAGCTCGTGTCGTGAGATGTTGAGTTAAGTCCCGCAACGAGCGCAACCGCTTATCGTTAGTTACCATCATTAAGTTGAGGACTCTGGCGAGACGCTGCCAGTGACAAGCTGGAGAGAGGCGGGGACAGCGTCATGCCCCTTATGACCTGGGCTACACGTGCTGTGCGGATGTGGTGCAGAGGAAGCGAAGCCGCGGTGAAAACAAAACCCATAAAACCATTCTCAGTTCAGTTATGGTCACAGCTCGACTACATGAAGTTGGAATCATGGTAATCGCGAATCAGCATGTCGCGGTGGGCCACGTTCTCGGGCCTCGTACACACCGCCCGTCACACCACGAGAGTTGTCTTACCCGAAGCCGGTAGCTAACCGCAAGGAAGGAAGAGCGCTGTCAGGTGGGATTGATGATTGGGGTAGAATCGTAACAAAGGTAACCGG
+
&++34.+.6/./1+/.0)(0+442435;633640,'(+-,10+,/5724.027103;7997102//11,.3*)/+8:8//+'.(#%')*2;45203/01;8+5.:(+51143385/++&(,),2402;9222:,+,,.2/*'($&-00+5--%*)',.,%),*-()--..1/4.24+++*(,,(+)('&%#(*),,015:677:;666323/-/**.*)4/67425889,+)%**()*,,3:76024)77/.--+*1-.,43-0<::28.-.0.-)-/.)(',(&+1/0'(,/6-2547..*,,)/1*-42/2)'+-0,78061(5-8.85422/*',,4:80576++*.%**851.+%+*).)*83137177786//.).-68//-///504.2233(1./0.12323/7%)%')25+(-$&*6:;3,753251027/3))'($#&*+13-./14118;84,')+&'&(02/60&,+-1;74444:/78.+-4(,-000+--42900056346,2,124:25878.01158783796111**((&(,'''(+,8..+*,,/-12+$-857/09/,,,--1144668.,,-851./62<:17493.1+,.433.1)+/*+.&$%',1%)%'*+,:33377/89886880,.3124)*+-.:5-*)(,/+*+)))++..-,+++,/53933::9888%149*-0228/2336553464878579-8,&$&)%'%((8.+)3338//.//752/+%&'(+,:-4,((4+&,,*+6-3/3-5/8.).1++-,)%**++//.,.//27&22366532338.,*+&)*0.*)47/3*/0//2131.0)).,,-5589-....**)&(-.*+)*%(%)-0061,1666//(-,-301.30,.675&/+*,.,(,.59..54*+-45-+3729110'*-26)0+4%,'(**&((',-100153426408007:77;76&''**-31213.-0))&')*656425.5*+(&&)'*+.4212*.824-,%1()',*,(*-0,**+,4220)+++-)+0.+*&.,)1:()-5&*./51)1-+-21.&)*,)-++,(&''''&$$)''+)0768<4282-.-..26297))'((+,/0(*(*+4+*404:7969
@7a761d88-efde-4346-9b72-b7b416c0bd08 ch=369 read=54812 start_time=2019-12-13T02:25:46Z barcode=BC01 runid=2c9cf7bc05858273f10e7d7ec552fc0bd742dc3e
CCGGATACCTTGTTACGACTTCACCCCAGTCATGAATCACAAAGTGGTAAGCGCCCTCCCGAAGGTTAAGCTACCTACTTCTTTGCAACCCACTCCCATGGTGTGACGGGCGGTGTGTTACCAAGGCCGGGAACGTATTCACCGTGGCATTCTGATCCACGATTAGCGATTCCGACTTCATGGAGTCGAGTTGCGAACTCAATCGGACTACGACGCACTTTAGGGGTCGCTTGCTCTCGCGAGGTCGCTTCTCTTTGTATGCGCCATTGTAGCACGTGTAGCCTGGTCGTAGGGCCATGATGACTTGACGTCATCCCCACCTTCCTCCAGTTTATCACTGGCAGTCTCCTTTGAGTTCCCGGCCGGACCGCTGGCAACAAAGGATAAAGTTTGTGTGCTCGTTGCGGGACCAACCCAACATTTCACAACACACGAGCTGACGACAGCCATGCAGCACCTGTCTCACGGTTCCCGAAGGCACATTCTCATCTCTGAAAACTTCCGTGGATGTCAAGACCAGGTAAGGTTCTTCGCGCATCGAATTAAACCACATGCTCCACCGCTTGTGCGGGCCCCGTCAATTCATTTGAGTTTTAACCTTGCGACCGCTTACGGCGGTCGGCGGCTCAGACCTCGAGGCGCGACGCAGGTCAGGCTTCGTTGCGTTTGTGGAATCTGACCCCTGTTTGCTCTCCCCACGCTTTCGCACCCTGACGTCAGTCTTCGTCAGGGGGCCGCCTTCGCCACCGGTATTCCTCAGATCTACGCATTTCACCGCTACACTGAATTTCTACCCCTCTACGAGATCAAGCTTGCCAGTATCAGATGCAGTTCCCAGGTTGAGCCAGGGATTTCACATCTGACAACAAACCGCCTGCGTGCGCTTTGCCGCCCAGTAATTCCGATTAACGCTTGCACCCTCCGTATTACCGCGGCTGCTGGCAGGTTAGCCGGTGCTTCTTCTGCGGGTAACGTCAATGAGCAAAGGTATTAGCTTTTTACTCCCTTCCTCCCCGCTGAAATTGCTTTACAACCCAAAGGCCTTCTTCATACACGCGGCATGGCTGCATCGAAGGCTTGCGCCCGTTGTTATATTCCCCACTGCTGCCTCCGTGGAG
+
/)+/'('0/1.+/8,./,0052-3//)//0/&(**+.1/1250+/0866+++,9.0.-11,+.,..37212229;/024951:8,0432;7,--.7//931.-,.14167,-1*+-'()*/-.,0417)79250&,-/;2(-1+,11./1:71///2.-.-/4.*+,,58;194243:39:93+.05591:1011088986:78396983132345,008)&&'/6593941....39570,,--12::6/31538*,*,/357<5;2/**,,*,**)(%&*0,/-;:453-2687110220*'&%'(64656/:78--05591314-+/,*)')956506101872:9(39--27:3:6.8337;9::666171/845;*/,01/6+/,8'%(*(*)+,-6,+,385)*%)%3'(+.113;2,-//30,+''''-,2335758(57:598:478454013450')),0/22/,/2//-)-.0997879766223::**1-2:/79<;;89;3658:;594302-60;67;7((%(*-9+(-,./<7;9,---.355857:4261/035+1-298-*-0*3-51/13*++*3;:,/5/205/.'%&%$$%$$$''&)))**(%'%##&$'$%$%&$&/,*())&'%*&.%*)%&%$$&%*)''$&&'(&&&'%$&&$&&443)**.53*)+++,7:/)/-..84/,/-/4,(**168968867<:55-&+.43+0115:5;858<9;;29787921-2&'.223462667<76/2)()*)($(%*''-/(*1*450.0342/,,*),033,1.://:)8797:.../.<7:;<7:5/.-/.,+/46(.2**4970.,-010++().68;;999;;+*+)%%)'&('&#''%&'&&)*/48803/007050)*//.014:8411'-()-/9<69093325**&*%*-.5012<*:9555;5:<86+6'*4//852/0/6000257:*/0-/.6.)+,55.-*20/8+13702+:82+55*,-&)(#%((&(,../61+6316387;66<96712+2135;799293203334+*''%&'*(*.091')+)(/+-.6/8980&*.-/321814:-/91')
@394fb305-0497-4e42-8d34-7a26577676ee ch=402 read=36780 start_time=2019-12-13T02:25:45Z barcode=BC01 runid=2c9cf7bc05858273f10e7d7ec552fc0bd742dc3e
CCAGTTACCCTGTTACGGCTTCACTGATCATGAATCACAAAGTGGTAAGCGCCCTCCCGAAGGTTAAGCTACCTACTTCTTTTGCAACCCACTCCCCATGGTGTGACGGGCGAGGTGTGTACAAGGCCCAGCCCGTGAACGTATTCACCGTGAGCATTCTGATCCACGATTACTAGCGATTCCGACTTCATGGAGTCGAGTTGCAGACTCAATCCGGACTACGACGCACTTTATGAGGTCCGCTTGCTCTCATGAGGTCGCTTCTCTTTGTATGCGTATTGTAGCACGTGTGTAGCCCTGGTCAAGGGCCATGATGACTTGACGTCATCCCCACCTTCCTCCAGTTTATCACTGGCGATCTCCTTTGAGTTCAGCCCGGACCGCTGGCAACAAAGGATAAGGAGTTGCGCTCGTTGGACTTAATAACATTTCACAGCGCGAAGGCTGACGACAGCCATGCAGCACCTGTCTCACGGTTCGAAGGCGCATTCTCATCTCTGAAAACTTCCGTGGATGTCAAGACCAGGTAAGGTTCTTCGCGTTGCATCGATTAAACCACATGCTCCACCGCTTGTGGGCCCCGTCAATTCATTTGAGTTTTAACCTTGCGGGCCGTACTCACAGGCAGTCGACTTAACGCGTTAGCTCCGGAAGCCACGCCTCAGGGCTACAACCTCAAGTCGACATCGTTTACGGCGTGGCTACCAGGGTATCTAATCCCGTTTGCTCCCACGCTTTCGCACCTGAACGTCAGTCTTCGTCCAGGGGCCGCCTTCGCCACCAGTATTCCTCCAGATCTCTGCATTTCACCGCTACACCAGATTCTACCCCTCTACGAGACTCAAGCTTGCCAGTATCGGATGCAGTTCCCAGGTTGGGCCAGAGTTTCACATCTGACTTAACAAACCGCCTGCGTGCGCTTTACGCCCAGTAATTCCGGTCTTGCACCCTCCGTATTATTACCGCGGCTGCTGGCGCGGAGTTAGCCAGTGCTTCTTCTGCGGGAGTAACGTCAATGAGCAAGGTATTAACTTTACTCCCTTCCTCCCGCTGAAAGTACTTTACAACCCGAAGGCCTTCTTCATACACGCATGGCTGCATCAGGCTTGCGCCCATTGTGCAATATTCCCCCACTGCTGCCTCCCGTAGGG
+
5/%03913:,-406*,-),361)*$&(30,0/-88535341/+*+*'(')*48**02*(*1-5.836-00/+*(().84/499/5514<6&''836*.07::7667:7;85.&(+(*+-24846114-&#'*20-.78:966309../;110%&)/68864453412.//8/3...-/89;896478:9451(''),(*,.968436646.;23425/00))-),)*',.67//,-.7/42./13./---/'&&&)'(*+--6153194.1551/''$-.,-23/+,,.0422001:50,*++0(**4,:44*)(&&%)&')4-3499235.+02254310--,183-/2667+2'&%,-:95486225953*,-2*/5/6368213-0,/89*342226+,&,.:12+213,3*.++()+.++/66158.-,,,(+%,+.0-5144321*,,-0617,1-00-783311011857912(),,+)%..3;/')*.-/-'(*),1.346:*,:<:7010*.2766*4--45,6/;89;:887.601180*-.2*2...*,-----82)/*(*).))'((+70('),'2+;24583-'%7;:,434-5,**(,%-0-/0,.,(*%376%1222522300//21420.24./.3,0),/-017;4.-+//+*',(++927(3*...4748961;0+..7..-'%&,*06.61*.+,.79;6592.284*-/1:7,/.-0:21**&-/-)*'/04335112;37-9+)-.7,6.),'''0&&&%--'-,,/953--))+/22863-../7:/-.6/60/,'+))*//9/733050'+6),($+'/43))%--6,.6$)*,.8)5/44658::261''/-8/1414'(&&+8.-+,+-8654-0-3.5:;7:;14:78:9551/,30)$'&*,(()/256;1..),%(('**-82/2:/3-.-,.9/.2.0.30588-7*(%-(0%(00--10-78.02:29<7664-1(%)*13667311--(,,34(0+$,'&)),2.,/,3:,4;5-,171-657+++()*-+,*(*+.//**+*-.2:8;77;89968/500$+'-**+00/019<96;4668<7157026708,+.-,:8;,-4456:98970:4,-04.*
@4cbea50c-4ff4-46f1-9013-7f17cc6fcb81 ch=348 read=51088 start_time=2019-12-13T02:26:04Z barcode=BC01 runid=2c9cf7bc05858273f10e7d7ec552fc0bd742dc3e
CCGGTTACCTTGTTACGACTTCACACGGTGCGAATCACAAAATTTAGTGGCGCCTTCCAGAAGAGTTAAAGCTACCTACTTCTTTTGCAGCCCACTCCCATGGTGTGACCCGGGCGGTGTGTTAAGGCGGAACGTATTCACCGTGGCATTCCTGATCCACGATTACTAGCGATTCCAGGCTTCATGGAGTCGAGTTTGCGAACTCCAATCGGACTACGACGCGCCTTTATGAGGTCCTCGCGAGGTCGCTTCTCTTTGTATGCGCCATTGTAGCGTGTGCCAGCCCTGGTCGTAAGGGCCATGATGACTTGATCATCCCCACCTTCCTCAGTTTATCACTGGCAGTCTCGCTGAGTTCCAGCCGGACCGCTGGCAACAAAGGATAAGAGGTTGCGCTCGTTGCGGGACTTAACCCAACATTTTAGCTTACGAGCTGACGGCAGCCATGCAGCACCTGTCTCACGGTTCCCGAAGGCACATTCTCATCTCTGAAAACTGCGTGGATGTCAAGACCAGGTAAAGGTTCTTCGCGTTGCATCGAATTAAACCATGCTCCACCCGCTTGTGCGGGCCCCGTCAATTCATTTTAGTTTAACCTTGCGGCCGTACTCCCCAGGCGGTCGACTTAACGCTGTTAGCTCCGGAAGCCACTCAGGGCACCAGCCTCCAGAATAGAGCATGGTTTGGCGTGGACTACCAATTATCTAATCCTGTTTGCTCCCACGCTTTCGCACCTGAGCGTCAGTCTTCGTCCAGGGGGCGCTTCGCCACCGGTATTCCTCCAGATCTCTGCATTTCTGCTACACCTGGAATTCCTACCTCCTCTACGAGACTCAAACGCACCCGGTATCCAGATGCAGTTCCCAGGTTGGGCCAGAGTTTCACATCTGACAACAAACCGCCTGCGTGCGCTTGCCGCCCAGTAATTCCGATTAACGCTTGCACCCTCCGTATTACCGCGGCTGCTGGCACAGGTTAGCGGTGCCCGGGTAACGTCAATGAGCAAAGGTATTAACTTTACTCCCTTCCTCCCCGCTGGCTTTACAACCGAGGCCTTCTTCATACGCGGCGTGGCTGCATCGGGCTTGCGCCCATTGTGCAATATTCCCCACTGCTGCCTCCGTAGGAG
+
1//2/502909.,7%,,%1251--))&01*(%(,62,+*0(%%$'%--,+*&)%')+((&))*'+5678-',,-15,&,+325<;4)0&%%,-(0-98-%'''-)*+01+*/1742-(',$*(),+.**),)+6857;7182(1,7/./16)*,231/)+*(/4/2311,*&6,/,'**+,85771.**+2/.2/8)',*)2/.8&4)-/*6/5.-.12431++))44*,,+-1(*((')++++0-3/2282633<5/2343477;892+((+/310,'$%*-/9+*0::9.4-,+06.6--,,,-+*.(%(+*0.799.016697423(-*68-.2146,1.,.3101&&-(*9912/(043/8984-//3551,22:+0,:940-&,*/7/0322661700/9860203,20+-/0,50+$'#&*)),$%4334555&3.+03-,*)(*,+,6,**.0//30275,12),)1(+())/6.,.0303,1,+-1*()%((+;;87.--2/018;*/--28-4:5:79;988-7.**(*,%&.4.<<584,)-6879.37''+0+/027,5.454+'*-(3.:2.9;;,$'*14-72252/.///015330656.,1)5-8323473:18+))&*(((+000(0+).$%&#$&)+-2.,),)'&(&%,')&''*'((+-,.'+/4.+0.0698301(.+)/*6-3434;16')*;5-*.+1:0(-0/2;63*,%,/0+*-327989000818832.*30-&/,*&'(%'('+(,,-./<;771/+(-1012./1(,8/**++++-,/3014,'**.'(&/)&++,42/0-/026990/%+%'&./+.+2--0*+,2305048<.83//.0//*.2&$)$(,451.-012**($'3/..648467645),,-,/2)(,,)-1.**-245928123:682/,.)')&,0-.63/347;586.,/0..33/4.*(+(*0-0&*')&&'./,,2/019778141/+'%).9)/),+8//,'(*'&,+8:,-<.**0-3,./2-'&&&%&&,'*%'%+*'$$&&+-2.1**()(*'&&&+,-+,*01%8612514/::,,48.,)/*4//07856,$%'%&&&(,+13.388/(*
@0cee2407-443c-4c7c-8e32-928eab7ea687 ch=481 read=60532 start_time=2019-12-13T02:26:11Z barcode=BC01 runid=2c9cf7bc05858273f10e7d7ec552fc0bd742dc3e
CCATTGCTTGTTACGACTTCACCCCGGTCGGCGGTCACAAAGTGGTAAGCGCCACTCCCGAAGGTTAAGCTACCTACTTCTTTTGCAACCCACTCCCGTGGTTGTGACGGGCGGTGTGTTACAAGGCCGGAACGTATTCACCGTGGCATTCTGATCGATTAACGGCGATTCCGACTTCATGGGTCAGTTGCGGAATTTCCAATCGGTTGACTTGCCCCTTTGTGAGGTCGCTTTGCGCCTGCGCGGAACAAGCCTCCTTAGCCATTGCGCTTTTGGCGTAGCTGGTCGTAAGGGCCATGATGACGACGTCATCCCAACTGCTCGGTTTATCACTGGCAGTCTCCTTTGAGTTCCCCGGCCGGACCGCTGGCAACAAAGGATAAGGGTTGCGCTCGTTGCGGGACTTATTGGCGTTTACAACACAGGCACGGCGACGTGGCTTTCATTTCCAGGCACATTCATCTCTGAAAACTTCCGTGGTCGAATAAGAGTTCTTCGCGTTGCATCGAATTAAACCACATGCTCCACACCGCTTGTGCGGGCAATCAGTTGTTTGAGTTTAACCGCTTGCGGCCGTACTCGGTGCGCGTTAAGCTCAGAGTACTTTCAAGGCTGGCGATCGACATCGTTTTGGCGTACAGAATTATCTAATCCTGGCAGCCACGCTTTCCTTACCTGAGCGTCAGTCTTCTGATCAGGGGCCGCCTTCGCCACCGGTATTCCTCCAGATCTCACGCATTTCACCGCTACGCAGATTCTACTGCCTCTACGAGGACTCAAACTTGCCAGTATCGAATTGGTTCAGGTTGAGCCCGAAGGATTTCCACATCCTGACTTAACAAACCGCCTGCGTGCGCTTACGCTTAATTCCGGTTGGCACCCTCCATTACCGCGGCTGGCTGGGGTTGGCGGTCTTCTTCTGCGGGCGGCGTAATGAGCAAAGAGTATTAACTTTACTCCTTCCTCCCGCTGAAAGTACTTTACAACCCGAAGGCCTTCTTCGCGCTGCACGCGGCATGGCTGCATCAGGCTTGGCGCCCGGTATTGCAACTCTGCTGCCTCCGTAG
+
31&(($&&&&*0&*-/5671.232,%*,'''&),),').6,-117378-0465+,*71+))+*-1577233132.'-01)02/,031*11+$'(03+&')+'('+.11'13-)3,,-&,()+88+413)(.(*.466;6559694830495000--&')1/.*&&))-4-4,,,23/-)*(0/-.%(++(,()&&%),((-,.5'4.1++)$%(++''*0*%&)(-**,)())'$&#$&&%,-.'+$*$(($(%%'&''&$$%(*4(((&(01&,%)&%$$%'&+771814-0-/4+((*,('))*50213/3+*'%'&&)*-(+,20,0+%().8.---+))%$'&&)+-0/16.+,3*)+57840..2./212:*4.;:99,3--3&,*./22.7..+6/1,2**'()&%%%''%'))**+%,((%%)%*+%&%#$$$&&%%$%-')(%(.//0//10**+.-.12996//3//-+,'&%%&%),,*%)/4--4567.4-')*,,((.--1;57:112++,,31,-)00-*)&'(&(&($)#&%*&&1&#'(%%%(3762.0)%&&$%(++.3'3*,.)(%$%$$')-.3')*-0&)%$$&''-)'*))-++*'((&$#$%'+.00/.*%*3///.2.-,+4+,-5339/22&'$$$#''%('(-0,-%(&)05../274672/.*).-##%*,*249-1568:8;8**&'-1-44451-*),.**,,+()$('.-/92,,.0+*)$'$%'(+,4-*$(%#+,+-,*.)%*+/08-.*&%-,+..,,./25*&%(%%%.)'$'),2*)0-8+)('*)*.0),'&(+*..*+00213/-2:23;79<6450313/'(%#&%%$$)*-.+&'$+%$#%#&./'*(%)()/7/((''(051,/.&%$%&%&')(%*/15;51,)0,(%&'$$%',*++&3/++&&&'$'&''(,20+,./7070,,,84*,3,-.)(0,,,+(&$%$*)**,606288<87//*)%&%#'%(,.)2156480/.//66*75+/)&%)'0/*'*)$('&''(&())*-32,)(,10,()
@11a20ca0-c817-414d-8c5d-48fff123c404 ch=203 read=50451 start_time=2019-12-13T02:26:10Z barcode=BC01 runid=2c9cf7bc05858273f10e7d7ec552fc0bd742dc3e
CTCCTACGGGAGGCAGCAGTAAAGGGTACTGGCGGCGGGAAACCCTGACCGAGCAACGCCGTGAAGAAAGTTTTCCGGATTGTAAACTTCTGTTACTTATAAAGGAAGAACAGCGGCGCTACAGAAATGGTAGCCGAGTGACGGCGTCACTTTATTAAAGCCACGGCTAACTACGTGCCAGCAGCCGCGGTAATACGTAGGTGGCGGCGTTATCGGGGTATTGGAGGGCGTGAGGCAGGCTGGCGAAAAGCGGTCGCAATGGTGAAAGCCTGAAGCCTTCAGTAAGCCATAGAAACCAGGCAGCTAGAGTGCAGGAGAGGATCGTGGAATTCCATGTGTAGCGGTGAAATGCGTGAATATATGGAGGAACACACCAGTGGCGAAGGCGACGATCTGGCCTGCAACTGACGCTCAGTCGAAATGGGGAGCAAATGGGGTTAGATACCTAGTAATTCCGCGCCGTAAACGATGAGTACTAAGTGTTGGATGTCAAAGTTGGTGCGTTCGGCGCGTAGTACTCCGCTGTAAGTCAGTACGTTCGCAGGGGGGTAAACTCGAAAGGTGGCGGGGGGCCCGCACAAGCGGTGGAGCGTAATGGTTTAATTCGAAGCAACGCGAAGAACCTTACCGGGTCTTGACACTCATAAAGGCTCCAGAGATGGAGAATGGCTATGAGATACAGGTGAGTGCATGGTTGTCGTCAGCTCGTGTCATTGGGAATGTTGGGTTAAGTCCACAGCAGGCGCAACCCACTTATCGTTAGTTACCATCATTAAGTTAGGGAGACTCTACGCTTAGGAACTGCTGACAAGCTGGAGGAGGAAGGCGGGGATGACGTCAAATCATCATGCCCCTTGCGGCCTGGGCTACGTGCTGGTGGACTGGTGCAGAGGAAGCGAAGCCGCGAGGTGAAGTAAAACCCATAAAGCCATTCTCGGATTCGGATTATGAGTCTGCAACTCGACTACGGTTGGAATCGCTAGTAATCACTTGAATCAAGCGCGTTCTCGGGCCTTGTACACACCGCCGCCACACCGAGGTTGATAACACCGAAGCCGGTTGGCTAACCGCAAAGGAAGGAGCTGTCTAAGGTGGGATTGATGATTGGGGTGAAGTCGTAACCGTTAACCGG
+
-/03*).*52')/&,121007,&+)&)%$)''$)+++**+.+281,,*3-*.*1253&+'%&'&&$)*(&-883,./2-10-/44.-4/453/+%'$&(*89-,.07/197&5021/).,01&%+05+/:80007,--..74/-'))$#%$&$&+)-),&(+11.9/..71201022872031/01,,..+6./.977,0,,-(&*(&+)2*./&5/(.*-/('%&,-+('(%*,($()&)/40$''(-)(--++(*+,,.2+)..)*/68*4*&'((0+)//1606:467./6/08548,,+*+/+.106:772-+(,3.24,0.,/,3-94*,)+*.,--.55.4:.-01.+*+4242(,27,.('%&)+,08,-(%((&))+-0/120,.,-173;888881122277.-$%(.&(++.(,.*'*,8:9.*23+07*)-.-5+-.352*1.,%$&)-20258950-/..*.+.06569334333:58723%(,,*.0'''%('%&)(('&%''&()03(*&%$''$'%)$*)+/3:2+/%-+)()%$&*0((2(*,''('&('(*.72,371///3030537348,.+*&.13539;:0:9;710/++,%-,,.16)-6808//9;07/-..9455,222*1--126314(&%%)/05/*(&*/)75523(&..276'4-*'$(,,4487:9<556888////0436/.%*',)1*+.148/66,:-8166,'($.//+02,/,'0/+%)3-667/9/,+:0079898.0434115+.+'&'&$'('&*'&(&%--$'(+%$$&&--('')8.*/+','''&'%*,2019764/)'&,/()-7623)95/('$&'.+2')14+,***'()*((%#(+$#&'&*)+++)+'**(+)*3.165,+)2)++()%&)/3(075--,,)$)/88;968*.(3,3-4-1/,+*('',113+)--+'(&&%$&&&+*//6.422.%-,,.*-&*))-19671++&'$&&/-.-&2331/2.02542.15),2/2;/.-0+%#&%)),,-0.)%('&,.'6:4-7%*%%$()122557',+*/,,'()550/**+.-0,67020-...6795991/0--+//,**()$''+/:2:68
@452304e5-621f-4e83-b6a0-14c1515cd608 ch=292 read=74900 start_time=2019-12-13T02:26:10Z barcode=BC01 runid=2c9cf7bc05858273f10e7d7ec552fc0bd742dc3e
CTCCACGGAGGCAGCAGCCGCGGTATGCGTAGGTGTGACGTTATCCGGATTTACTGGGCGTAAAGGGAGCGTAGGCGGATGATTAAGTGGGATGTAGAAATACCCGGAGCTTCGCTTGGGTGCTGCATTCCAAACTGGTTATCTAGAGTGCAGGAGAGGAGAGTGGAATTCCTGTGTAGCGGTGAAATGCGTAGAGATTGGGAGGAAGAACACCAGTGGCGAAGGCGACTCTGGACTGTAACGACGCTGAGGCTCGAAAGCGTGGGGAGCAAACAGGATTAGATACCCTGGTAGTCCCGCCGTAAACGATGATACTAGGTGTGGGGTTTCAGCACCTCCGTGCCGCCATGCTAACGCATTAAGTATTCCGCCTGGGGAGTACGGTCGCAAGATTAAACTCTGCAAGGAATTGACGGGGACCCGCACAGAGTAGCCCGGAGCATGTGGTTTAATTCGAAGCAACGCGAAGAACGCCACCTACACTTGACATCCCTTGCATTACTCTTAATCGAGGAAATCCCTCGGGGACAAGGTGACAGGTGGTGCATGGTTGTCGTCAGCTCGTGTCGTGAGATGTTGGGTTGAAGTCCCGCAACGAGCGCAACCCTTGTCGTTAGTTACTACCATTAAGTTGAGGACTCTAGCGAGACTGCCTGGGTTAGCCAACTAGGAGGAAGGTAGGGATGACGTCAAATCATGCCCCTTATGTGTAGGGCTACACGTGCTACAATGGCTGGTACAGAGATGCAATACCGTGAGGTGGAGCCAAACTTTAAAACCAGTCTCAGGTTTCGGATTGTAGTGAAACTTTCGCCTACATGAAGCTGGAGTTACTAGTAATCATGAATCAGAATGTCGCGGTGAATACGGTCCGGGTCTTGTACACCGCCCGTCACACCATGAGAGTTGGCAATACCCGAAGTCCGTCAGGCTAACCGCAAAGGAGGCAGCGGCGAAGGTAGGGTCAGCGGTGGGGTGAAGTCGTAACAAGGTAACCG
+
/,/&(++1%((,,01',/610+.01-*3+.*/,*,&))172;22.(--)05/-156-+))+04.-5.%))7766;::-,,,61;2;/57;:1453/(*,2+-/50,0%()+**'&(&-37758656483:,9:68566894556/.+,,1*(2-+*'.)'*').//6.7-3&&)..2/112:52.05./0)*)$'''/(+.-%++,4/156459...,81-,1+0/57766449775.*+2-+*-,))+*38335'%'''*,60-5,(*,::17%)1/01((('02;0028441.6,&'+22,7:8+4.+(+*.7735944369;7+7-1,%.+.&%.**.025+.*&$#$''&(%%#&'-)''-/;99237-,%)*$&():6<972656,,.)-6&(*($#'%'&(*+4551428;056:40003.'&&(,-1')-))**66547938)()'(,(((''%%(&(&()&)))#&')-2120)+/-.///.1.&(2,,-14///,0/5.4,%&)&**'),85+.,.78/559*8,007'0,,/7000797:9<7785721/106665796977467437+3.++%*''(2))'0.&.(((*,13/4:-.-+,97.;//.6///06;88;74418*)15.1445)&'&')-2/-+&&%-1/8*+'(%%&**,+)/*0--..(,+1-1/.,,225:.,-,.,4:5+00/0421.'(++-000,.'(.985/:../5///8/0/('&((3-2(.),,:79722/-38*(-,3:3228109:,1;2214/-'.129.0(5%0(()(&''(0*'10(+--10.-01*,')(9990./933/215170/),//4353,,74...-.47154;933*(**)+6633.6,-),,0739<8682021277,+*++10,4,*-:.'0-((./.-45(++,*/+)*/424756'0)(*,+,-,--.'(/+-/.'%+(/.--,*.-+35-/21***))+5559(.+-4274
@064c2659-4d55-4123-aab4-56e6ce26171b ch=311 read=56591 start_time=2019-12-13T02:26:09Z barcode=BC01 runid=2c9cf7bc05858273f10e7d7ec552fc0bd742dc3e
CTCCTACGGGGAGGCAGCAGTGGGGAATATTACGCAATGGGCGCAAGCCTGATGCAACCATGCCGCGTGTATGAAGAAGGCCTTCGGGTTGTAAAGTACTTTCAGCGGGGAGGAAGGGTAAAAGTTAATGCCTTTGCTCGTGACGTTACCCGCAGAAGCACCAGCTATCTCGTTAAGCGGCCGCGGTAATACGGAGGTGCAAGCGTTAATCGGAATTACTGGGCGTAAAGCGCAGGCGGTTCATTAAGTCGAATCGTAAATCCCGAATAACCTGGAACTGCATCTGATACTGGCAAGCGAGTCTCGTAGAGGGTAGAATTCCAGGTGTAGCGGTGATGCGTAGAGATCTGGAGGAACCACCGGTGGCGAGGCGGCCCCTGGACGAACTGACGCTCAGGTGCAAGCGTGGGGAACAGCAAGTTAGATACCGGTAGTCACGCCGTAAACGATGTCGACTTGGAGGTTGTGCTTGAGGCGTGGCTTCCAGACTAACGCGTTACAAGTCGACCGCCTGGGAAGTACGACCGCAGGTTAAAGCTCAAATGAATTGGCAGGGGCCCGCACAAGCGGTGGAGCATGTGGTTTAATTCGTGCAACGCGAAGAACCTTACCTGGTCTTGACATCCACGAGTTTCAGAGATGAGAATGTGCCTTCGGGAACCGTGAGACAGGTGCTGCATGGCTGTCGTCATCGTGTTGTGAAATGTTAAGGTTAAGTCCGCAACGAGCGCAACCCATATCCTTTGTTGCCAGCGGTCGGCAGGGGAACTCAAAGAGACTGCCAGTGATGCGCTGGAGGAAGGTGGGATGACGTCAAGTGCATCGTAGTACCCACGACCGGGGCTACACGATGCTACAATGGCGCATACAAAGAGAAGGCGACACGCGAAGGCAAAGCCGGACCTCATAAATTTGTCGTAGTCCGGATTGGAGTCTGCAGCTCTCCCTGACTCCATGAAGTCCGGAATCGCTAAGTAATCGTGGATCAGAATGCCACAGTGAATACGTTCCCGGGCCTTGTACACACCGCCCATCCGCACCATGGGAGTGGGTTGCAAAGAAGTAGGTAGCTTAGCCTTCGGGAGGGCACTTACCCTTTGTGATTCATGACTGGGGTGAAGTCGGCAACAAAGGTAACGG
+
003/-(0%05-'.2*.10*'.$'&&*++1,/--,22;516/-,/33*+5.03+***'./1//73/11/*3240-1%'((,.96;8'32563-1,($,+13:23'))035(()*+++**)*57,(.+/*.(1.185.188*5-(/23922.'%(&%*&%'+53%0...+-).&(*$%''),1-+*,-(5---448226+35743651;,7-/%/,*1/)12740.//44(&'%(%+,-*338*&1610.10'#--&&()1-+.52,%-)+4,9769/738,++)+,,-..54660/.&'&$((1)2361.&3-2+,+,0-1.++/735-(,,/9-,*)&)+,0/0.02432.,*'&'&%%-)080*2)'(,)+*+64-)(*21+,%$('''()+.1&*$'),1*(*365&(((*.*&0.**-,+'.,2810/0-201%((01322:+/146/58.,''%*&$('.2,.,'$#'%*.*06+/*+13*%*(%&*-++.,'-%%&'&)-,,2./4978;1.0-+&&((.(&'',.,3370$('*/8<0-/.3-2%2&,181/96/05732./)*,*+*+,/0/,*1/973,6874678989/6.07/0/7:19224+,*,+3/.0690:.(*,&&(.75..-,,2-.--5.))&/,0+,(121:758:851131.1/004565.3.--3995.-,)+'-&+0.0349:3/30/+/32932-04,-1748-,,+&-))+2/%,'(+-.5,'*)'**'('/.-6-61),3-,-6/0969')&)'889:/.,,((,$&(*245-/1,3/646:1*+2322284+'&%()-.'(#&#$*('%')015%,,(''(('()'..17570</.20*,./.-37*'(((&().//*)/..-+().-14.,.(.,(+/-2.+2/&)&$&+,16)2.6'-*+3,6.,+,.-..(%(+,+/)($$+--53'**(&'((,11/625-.+)&&(-9/0/5+3,/511294.1-$'&(.+-1//314506/-+)+,,2../431-08+27.%22)+.013(1)2,'')&,/-7++00,$)(&'%(((*()&$&%(**.,+6/))+))#&%%&,-&%./++/15;50211.((12.-()*(**(&&(,)05,%-'*,848
@1dce5437-cec4-46bc-89c1-46b8d31043c9 ch=385 read=32804 start_time=2019-12-13T02:26:14Z barcode=BC01 runid=2c9cf7bc05858273f10e7d7ec552fc0bd742dc3e
CTCTATGGGAAGCAGTGGGAATATTGCACAATGGGCGCAAAAAGCCTGATGGCAGCCATGCCGCGTGTATGAAGAAGGCCTTCGGGTTGTAAGTACTTTCAGCGGGAGGAAGGAATGAAGTTAATACCTTTGCTCATTGACGTTACCCGCAGAAAAAGCCTCGGCAACTCGTGCCAGCAGCCGCGGTAATACGGAAGTGCAAGCGTTAATCAGGTACTGGGCGTAAAAGCGCACGCAGGCGGTTTGTTAAGTCGATCTTAAGAAATCGGGCTCAACCTGGGAACTGCATCTGATACTGGCAAGCGAGTCTCGTAGGGGGGGGTAGAATTCCAGGTGTAGCGGTGAAGATGCGTAGAGATCTGGAGGAATACCGGTGGCGAAGGCAGCCCCTGGACGAAGACGACGCTCAGCGTGGGGAGCAAACAGTTAGATACCCTGGTAGTCCACGCCGTAAGCGATGTCGACTTGGAGGTTGTGCCTTGAGGCGTGGCTTCCGGAGCCTAACGCGTTAAAGTCGACCGCCGCAAGGAATTACGGCCACAGGTTAAAACTCAAATGAATTGACGGGGGCCCGCACAGAGGCAGTGGAGCATGGTTTAATTCGATACAGCGCGAAAGAACTTACCTGGTCTTGGCACACGGAAGTTTTCAGAGATGAGAATGTGCCTTCGGGAACCGTGAGACAGGTGCTGCATGGCTGTCGTCAGCTCGTGTTGTGAAATGTTGGGTTAAGTCCGCAACGAGCACCCTTATCCTTTGTTGCCAGCAGTCGGCCGGGAATAAAGGGAGACTGCCAAGTGATAAACTGGAGGAAGGTGGGGATGACGTCAAGTCATCATGGCCCTTACGACCAGGGCTACGTGCTACAATGGCGCATACAAAGAAGCGACCTCGCGAGAGCAAGCGGACCTCATAAAGTGCGTCGTAGTCCGGATTGGGTCTGCAACTCGACTCCATGAAGTCGGAATCGCTGGTAATCGTGGATCAGAAATGCCACGGTGAATACGTTCCCGGGCTTGTACACCGCCCGTCACACACACCATGGGAGTGGGTTGCAAAAAAAAGTAGAGTAGCTTAACCTTCGGGAGGGCGCTTACCACTTTATTCATGACTGGGGTGAAGTCGTAACAAGGTAACCGG
+
(-.2477:11*-/122185-530610./11:66;1/-/0:.,1'-3))**&&)'$(-4346843142311146,,/(,*+/3305(,.**33+,-+-(.+(--2:2+,3.++)$%')./,-*/))*8089.)+/0/7642763:319-(,0/2983*()&)+.)*%$$##%(&(-+)-*/2603/6-.&$#%(4,*)*-69835426/5.2((''(./6:-,-429:/,/33+.%&%'./++4;1*111.+-*&&(%-&,*(.3.+2&-6898010-+,421002333334113-//341--*+,,,-...15-1(/,323.-.//4/5-+.*2-3-%/.48623)%&'(*++)&))+./382/2//878996905/.('($&'$+/4+')04/0)&)'(+..../()'&'-03;9'(+,99)-'(),**111/9/-1::6651/-//2:::26)+*+*&--/)+.++))+/0821.1)*)*)-0+***,+-,/)0,++0'(48642-4-23,)*1/048.20%,'*((&$*&')+0/,),,183:6<;:78:8:-++.-5'')9,(64//7'),.0/*&))/(567-++,*-.,-;5,-00+,(-*5$$*++..6)(02+%)+-651331,,+&''('+*0+5+-9;:0/..05.//.5975436997;0;:1:1:993.))+'1*,.:;98984*(2)+122*%%&'435529/0/1870034.385;58./87)+--2,+,,*1,)*)+'+)+4++29/14.-.%/-01242098/5)27)03(')+66949*'&+((+0:25581,,)(+(.)079+3113/'(*+*(+-5:8775'+)'#%#$*,312,261)()()8898444*4,,+443420-*&'**////3034..+'('+10,,+-+-747-.,7+()-44586646.;)4+*3+1/-,+(().,-.889798852001-.1,404--*,-&.,-3..1650133+&(.-./6513*//-/64782010.+-+'&%&')31012,.735765-,+)+*-3'2)02*)+,411/+*,/023-)*&')''(*/+-,/03054<9)7,)-1-53849340-.088))-+%*'(**//4.,.-/--/+*07-3/+.+.6/-5+
@a714c3d9-61bf-4c4e-ba7e-fab6961f432b ch=504 read=72800 start_time=2019-12-13T02:26:21Z barcode=BC01 runid=2c9cf7bc05858273f10e7d7ec552fc0bd742dc3e
TTCGTCGGTAGCGTTCAGTTACGTATTGCTATTGTAAATAGAGTTAGATACCCTAGTAGTCCACGCCGTAAACGATGAAATTACTAAGTGTTGGATGTCAAAGTTCAGTGCTGCAGTTAACGCAATAAGTACTCCGCCTGAGTAGTACGTTCGCAGAATGAAACTCAAAGAAAGGAATTGACGGGGGCCCGCACAAGCGGTGGAGCATGTGGTTTAATTCGAGAAGCAACGCGAAGAACCTTACCAGGTCTTGACATACTCATAAAGGCTCAGAGATGGAGATAGCTATATGAGATACGGGTGGGCATGGTTGTCGTCAGCTCGTGTCGTGAGATGTTGGGTTAGAACAACGAGCACGTACTTATCGTTAGTTACCATCATTAAGTTGGGGACTCTAGCGAGACTGCCAGTGACAAGCTGGAGGCGGGGATGACGTCAAATCATCATGCATATGACCTATGGAGCTACTACGTGCTACAATGGATGGTGCAGAGGGAAGCGAAGCCGCGAGGGTGAAGCAAAACCCATAAAACCATTCTCAGTTCGGATTGTAGTCTGCAACTCGACTACATGAAGTTGGAATCGCTAGTAATCGCCAATCGGCATGTCGCAATGCATTCTGGTGTACACCCGTCACACCACGAGAGTTGATAACACCCGAAGCCGGTGGCCCCGCCGCAAGGAAGGGAGCTGTCTAAGGTGGGATTGATGATTGGGGTGAAGTCGTAACAAGGTAACCGG
+
)"##&$$%'&*,+)1)%,-7+.-40/6+(*)*&&$&)80.,+(,3-,.//3:,**&,+/.40*./12%/))5)+00**($-%'*7:88995:40.0074761..:111758878.--3-41,)+((-1.001123/264/*))'&)+324886383687659727.0:/'-0-)++-.0/00(2862,9-&,(-./342931)(%*).))+2197%))+)*(%())-.3:682391177869538.-0..,8.//13'132((0*%*-**3**,./0933+,+..--,/')...2534%40)*/*(*-197;667674(*++145357-4..-27725-.2553+11.1&*(%()(+%'#&(++.97/:')*8,-.,-+)++2,,4-/7;11232.'()&(*/64360.,.-5580.//50+(+)'03,./1664688;-,-:750411+*././26.+'%%&(.,))%')(*234.4:::6912045./(+&**(*.,.,/.-1423,++0+0.,3++,:5*09602287838668215+,/98/3-21/2/3563516//0/.)-.-../+2,+03132866353,4/5+,.'&%.703&52336,-&'##'$+(0.-,)%&$&&($'&((,,11/02'(,++(./7222862,-+*'-+)49-.*0'(%%%&('&(-+)',)*.*$')+(%%&%()1/28:./1,/*-)2+401'.(*++-./&)*(/+,2049777,
@ba5c9d48-bd05-4301-935d-61b40340a7b9 ch=433 read=71518 start_time=2019-12-13T02:26:20Z barcode=BC01 runid=2c9cf7bc05858273f10e7d7ec552fc0bd742dc3e
CCGATTTACCTTGTGCACGACTTCACCCCAGTCATGAATCACAAAGTGGTAAGAAAGCGCCCTCCCGAAGGTTAAGCTTCTCGCTTCTTTTGCAACCCACTCCCATGGTGTGACGGGCGGTGTACAAGGCCCGGGAACGTATTCACCGTGGCATTTCTGATCCACGATTACTAGCGATTCCGACTTCATGGGTCAGGTTACGAGCTCAATCCGGACTACGACGCGCTTTATGAGTCCGCTTGCTCTCGCGAGGTCGCTATATGCGCCATTGTAGCACATTATTAGCCCTGGTCGTAAGGGCCATGATGACTTGACGTCATCACCTTCCTCCAGTTTATCACTGGCAGTCTCCTTTGAGGACGGACCCGCTGGCAACAAAGGATAAAGGAGTTGCCTCGTTGCGGGACTTAACCCAACATTTCACAACACGAGCTGACGGCAGCCGTGGCGCACCTGTCTCACGGTTCCGAAGCGCATTCTCTCATCTCTGAAAACTTCCGTGGATGTCAAGAGACCAGGTAAGGTTCTTCGCGTTGCATCGAATTAAACCACATGCTCCACCGCTTGTGCGGGCCCAAATCAATTCATTTGAGTTTTAACTGCTGCGGCCGTACTCCCCAGGCGGTCGGCTTGTGATTAGCTCCGGAAGCCACGCCTCAAGGGCTACAACCTCCAGAGTCGACATCGTTTTGCGGCGTGGACTACCGGGTATCCTAATCCTGTTTGCTCCCCGCAGCACCGCTGGGCGTCAGTCTTCGTCCGGGGCCCGCCTTCGCCACCGGTATTCCTCCGAATCTCTGCGCATTTCACCCGCTGCACTGGAATTCTACCCCCCCTCTGCGAGACTCAGGCTTGCCGGTATCAGATGCAGTTCCCAGGTTGAGCGGGGTTTCACATCTGATAACAAACCGCCTGCGTGCGCTTTACGCCCAGTAATTCCGATTAACGCTTGCCCTCCGTATTACGCGGCTGGCGCAGGAGTTAGCCAGTGCTTCTTCTGCGGGTAACGTCAATGAGCAAAGGTATTAACTGCCTTCTCCCCGCTGAAAGTGCTTTACACAGCCGAGGCCTTCTTCCATACACGCGGCATGGCTGCATCAGGCTTGCGCCCATTGGTGCAATATTCCTGCGCG
+
2,/%1;)+3818,0'+')-179;93:692-.16-+,.+,.,0,2(*&).-,)%*+)((-.8.-0))))-(/+302((&)$%%%'2,7/8;<0*,%*),(,,/;3/266421016138/*++('$,/42,6+(,561620437<759:265:6.69))945452*.0117+-.+'&,-0864.167:88978+,,%*019'.%$%,143<62-2;442-**+0,.%,+.8/0//0.1.)(1)((,,*.((*),-*,+)&#%%%2368:.72().+*))$)'&)/(()34+-8:9+-,)-1648050/2-+))(*)2.,0721(0-/03,-,++-2<933457161+.,./383.80-%((#%+)104),1018124239(0*5472+.,'*40/.$(*.3824)841).*-(20*.2044;20.0141/0+(5222022//1)51'0)-,''&,60176--,,)15/8/'()'(&+01:431+6-2.)()),8;0,.6-7027979378++()))&&'(/0+-,10<98<75411../888**-5,<;885/-.107782,.8-2.4.1186557/+(*+,/)2-0)*14524/7:;,24,(%%&),)255150.**./+,09;12.-'%''&''%',(+&))+&)*,+&/72445:53.-+56*%'&466703**'+(*3////27087;-0//-,//39433+3.*203209''/<0-4//)40),*11-&$'#'('(5)'$#&2635323336863/7')25+/5))486<898<67,.++*794500,)-641,+&$&*,)3:6--22(%'%%'&'%'+**,5-628220034/0-)-..442+*'&%)+7249+66339%.0558679<-:9*,/7.++02+.*+,83/(--.2.-(&)1,0879:133-/236531))(''/,85+&))(+,1.4--.7-6/,+,)(14-.34.5/32///0-2...,,(+$%*%)/61137+95002619;889:65-,0(41*+).,++4325'/)+)../*-/.55-1/+75.+.155-6)+-&,00+)()'+'--(+08353-)-+()*-/.)/-/)4123496600000'++0-5.0/-7,$%(')//4375*/'+'&&-&&#
@73934a9d-6b7a-4e8d-ae1b-48716fe09d78 ch=273 read=49182 start_time=2019-12-13T02:26:27Z barcode=BC01 runid=2c9cf7bc05858273f10e7d7ec552fc0bd742dc3e
CTCCTACGGGAGGCAGCAGCGAAGAATATTGTACAATGGGCGCAAGCCACGATACATATGCCGCGTGTATGAAGAAGGCCTTCGGGTTGTAAAAGTACTTTCAGCGGGGAGGAAGGGGTAAAGTTAATACCTTTGCTCGTGACGTTACCCGCAGAAGAAACACCGGCTAACTCCGCGTGCAGCAGCGCGGTAATACGGAGGGTGCAAGCGTTAATCAGATTACTGGGCGTAAAGCGCACGCAGGCAGTTTGTTAAGTCAGATGTGAAATCCCAGGCTCAACGGGAACTGCATCTGATACTGTAAGCTTGAGTCTAGTAAGAGGGGTAGAATTCCGGTGTAGCGGTGGAAATGCGTAGAGATCTGGAGATGCAGTGGCGAAGGCAGCCCTGGACGAAGACTGACGCTCAGGTGCAGCGTGGGGAGCAAACAGGATTAGATACCCTGGTAGTCCACGCCGTAAACGATGTCGACTTGGAGGTTGTGCTGGCGTGGCTTCCAGGCTAACGTTAAGTCGACCGCCTGGGAGTACGGCCGCAAGGTTAAAACTCAAATGAATTGGCAGGGGCCCGCACAAGCGGTGGAGCGTAATGGTTTAATTCGATGCAACGCGAAGAACCTTACCTGGTCTTGGTATCCACCGGAAGTTTTCAGAGATGAGAATATTGCCTTCGGGAACCGTGAGACAGGTGCTGCATGGCTGTCGTCAGCCGTGTTATTATGTTGGGTTAAGTCACAGCAGAGCGCAACCCTTATCCTTCGGTTGCCCGCCCGGTCGGCGGGAACTCAAAGGGAGACTGCCAGTGATAAACTGGAGGAAGGTGGGGATGACGTCGAAGTCATCGCTGGCCCACTTACGACCAGGGGCTACACGTGCTACAATGGCGCATACAAAGAAGCGACCTCGCGAGAGCAAGCGAGGAGGACCTCATAAAAGTCGTAGTCCGGATTGGAAGTCTGCGCTCGACTCCATGAAGTCGGAATCGCTGGCCAATCGTGGATCAGAATGCCACGGTGAATACGTTCCCGGGCCTTGTACACCGCCGTCACACCATGGGAGTGGGTTGCAAAAGAAATTGGGTAAGCAACCTTCGGGAGGGCGCTTACCGCTTTGCTGATTCTACATGACTGGGGTGAGGGGAATCATGCTCTCAGGTAACCGG
+
)./+(*.&570/4----,/--+()044/5.*$()3/0,(((%)/4%)($&&('$''%'(+88/299796755/)*,),/66;8/9-1-%*+54*'*+*,(.*)+,/55*(-2+.+0-&&,42*1,6*(,4/45.*135+1,-1504./:0/0-*,)$((')0/6420/06122+%+'.**%'*&'0-/)+,.+-+2*.,,*&'(3/))**.'+((.+))(.).-0;:87877.,..3./--$%..*1185*/,9,66933--('%*1,*-6-%1734,-%(%+'1-,366343*+-1.-/-%(.&*.()'&''($%**)(%++..,0.2/21.*+0,24043385.&1.)''(*+20/-/11--.+'&')3-00-6...617,*)2/+(078:11/,,+,-/3:::9*0,)&%''')--.3(&(*69&20,5,17/24969;1-/:333473-/35;99:;15/&)+582.+)+1,.-./7+-3*'()(,+-.++,-(%,)/10++*+/90553357516:060+(&(*+-,3-254-.1067<;87855<90000101*2%.8:3050*,+,),*,+0414+./)1(**-23<:34464235023/1/0/19-06-.()'+31457,7)($&&)*(')'50*2+-9:0./)*+//230094,4,-8:9991:8)215643&,-2+.3779:7730'/+++./475,&)-)(*-)'0-'&'*8/6-/.0./0/%*''2((,(+/4124:-2---3)(,))%-'+,+)()'&)004/1/*454622/''%,,+%'+.249;5.-,,-8;10//,*2)0/)3.0.53.2245886%*)(++%,0%)',+98-#(%%$%)*8:)+1782))(%&**32/*-+1-.82/1551768+)&*')-0675+*+*))(*-.:57,+**%'($-*,4456;9))+-,*'%&&*),*8,3+)'(*+))($)2/---.14+-,2//.5(2*.-0,3)+%)&1-151664424*',***.1.1/554495%4)2+0)(*).0205-***(,4+98-/702/29,,$++((*.835:46579+$*,'-**11,./(.15326::18/)*/,-0/5.)-)'&('-+.0/,0+)$#&&*0./00384-.'**''('',$(%'()$$')*,-2/7/7
@1289ad4a-9890-48f1-961b-e3b665ff0f98 ch=131 read=56080 start_time=2019-12-13T02:26:54Z barcode=BC01 runid=2c9cf7bc05858273f10e7d7ec552fc0bd742dc3e
CCGGTTACCTTGTTACGACTTCACCCCAATCGCTGACCCTACCTTCGGCCGCTGCCTCCTTGCGGTTAGCTCACGGACTTCGGGTGTGCCAACTCCGCGGTGACGGGCGGTGTGTACAAGACCGGAACGTATTCACCCGCAACATTCTGATTCGCGATTACTAGTAACTCCAGCTTCATGTAGGCGAGTTTCAGCCTACAATCGAACTGAGACTGGTTTTTAAAAGTTGGCTCCACCTCCACGGTATTATCTCTCTGTACCAGCCATCGTAGCACGTGTGTAGCCACATAAGGGGCATGATGATTTGACGTCATCCCACCTTCCTCCTGGATTAACCCAGGCAGTCTCGCTAAGAGTCCTCAACAATAGTGGTAATAACGACAAGGTTGCGCTCGTTGCGGGACTTAACCAGCTTATCTCACGGCACGGCTGGCGACAACCATGCACCACCTGTCGCCTTGTCCCGAAGGTTCCTCGATTAAAGAGTAATGCAAGGGATGTCAAGTGTAGGTAAGGTTCTTCGCGTTGCTTCGGGTAAACCAGTAGCTCCGCTACTTGTGCGGGTCCCGATCAATTCCTTTGAGTTTAATCTTTGACCGTACTCCCCAGGCGGAATCGCAATGCGTTAGCGGCGGCACGGAGGTGTTGAAACCCCCCGCGGCATTTATCGTTTACGGCGTGGACTACCAGGGTATCAATCCTGTTTGCTCCCGCTTTCGAGCCTCAGCGTCAGTTACAGTCAGAGAGTCGCCTTCGCGCTGGGAATTGTTCTTCCTAATCTCTACGCATTCACCGCTACACTAGAATTCCACTCTCCTCTTTCTGCACTCCTAGATAACCAGTTTGGAATGCAGCACCGGATGAGCGGGTATTTCACATCCCACTTAATCATCCGCCACCATCCTTTACGCCCAGTAAATCCGGATATGTACTGCGTTACCGCGGCTGCTGGCACGTAGTTAGCCGTGGCTTCCTCAGCAGGTGCCGTCATTATCTTCCCCAAAGACAGAGAGAGCTTTACGATCAAAAGCCGCCTTCATCACTCACGCGGCGTTTGCTGCATCAGGGTTTCCCCCATTGTGCAATATTCCCCACTGCTGCCTGTGGGCAGCTAATGGCACCAACGAAAGGTTACGAGGTGCCGGCAAGCTTTCTTCAGCACCAGCAATACGTAATGGCA
+
7/-,1/,133-+.-'*,/6630.267.-4/1/66334</..64351-./1.22376287/6000602../21125;998;6))(,(-*'()&-,1+''()&''*.67,0/&&%%)'0,4-/04+8,853548<87::**/08878<944+:*+*6445:/6*+,3-(-.-,*'+274484256:4+&*.;41+-336676<49+,65211.1-/12,594319.%)+.)*.-51,/8-,++-,1/))*)*0.//,0055.(+*1/5::+1,-,)+,+-0/,(*-*'(()(),37,-36.-+*+01511589::530(*497;99533+-/%0'-'-((*,,,/7797:.-+1((',.09677--5,+(+*'')-2*,7,*++.+,+05017788745/.-763.103240+&)()*--0/./,4.**('))-++,)-472;30/-,.4+.8-03875/3/,-944(.,*+*8.756353:38,'*)),,)),/2+853899740)-)*%)((***-681112,34.8-..86*3)')3+/3(&'(&*+731472+3+*+55/95138.'&(',)).370;:5226:7075+2.((,/%'%&()798*-++,1,0,*%$''3,13/6/--426+'/+)80.,**((+3+*85-7804'%&&$&$%&((127188,,-711023/01.382+%%0$(%**0110,0:+,/046),06911/035..,*+2,+,./29..--34-.0/..0173506.,.%+*-3*)(,**5955.5'%).),2466868,/,)&*/((/)*+/.,&(,-/-6--1200)('',(%&#'%(,2++.5807-6/554<;430845/.-.)+('%'%&'-1-0.1.098201'+1-+'((,.1-0-566222%&'%)1,+3/+--/6.*+..-,(/669(%%&#'&('''%(-+/94-7,,,/00..,')*0.5/6**,8,/5:448681/+*-(0(.),3687122--+,.035).0+)+%%&%(%''-+-82,000**+430%'%#$((((''(011/-0//'(%))0.%(,+/145*43,090-33/)'0/)+61+/+.043**)#')*00),'%%#'*'&'%&#&&')))&.((&'&*,',*)+$'&$'%#&*%(%(&%'+-64-'.2+././3..+0--(:+*'(#$%&&
@529c94fb-f63a-46f0-b5f9-0fd860347e58 ch=104 read=98329 start_time=2019-12-13T02:26:47Z barcode=BC01 runid=2c9cf7bc05858273f10e7d7ec552fc0bd742dc3e
CTCCCTACGGGAGGGCAGCGTGAGATATTGCACAATAGGCGCAAGCCTGATGCAGCCGCCGCGCGTGTATGAAAGAAGGCCTTCGGGTTGTAAAACTTTCAGCGGGAGGAAGGGAGTAAGTTAATACTGCTCATTGGCTACCGCGAAGAGGCACCAGCTAACTCCGTGCCAGCAGCCGCATTTAATGCGGAGGTGCGGCGTTAATCGGAATTGCTGGGCGTAAAAAGTGCACGCAGGCGGTTTGTTAAGTCGGATGTGAAATCCCCGGGCTCAATCTGGGAACTGCGGCTGATACTGGCAATGAGTCTCGTAGAGGGTAAATTCCGGTGTAGCGGTGAAATGAATGCGTAGATATATGGAGGAACACCAGCCAGTGGCGAAGGCAGGCGACCGGCATACAGCTGACAACAAGTCCCAGCGTGGGGAGCAAATAGGATTGAATGCCTGGTAGTCCACGCCGTAAACGATGAGTACTAAGTGTTGGATGTGTCAAAGTTCCAGTGCTGCAGTTAACGCAATAAGTACTCCGCCTGAGTAGTACGTTCGCAAGAATGAAACTCAAAGGAATTGACGGGGGCCGCACAGGCGGTGGGCATGTGGTTTAATTCGAAGCAACGCGGAACCTTACCAGGTCTTGACATACTCATAAAGGCTCCAGAGATGGAGAGAATGGCTATATGAGATACAGGTGGTGCATAGTTTGTCGTCAATGCGTGTCGCGTGAGATGTTGGGTTAAGTCCGCAACGAAGCGCAACCCTTATCGTTAGTTACCATCGTAGTTGGGACTCTAGCAGGACTGCCGTGACAAGCTACGGAGAAGGCGGGGATGACGTCAAAATCATCGCTAACCCCTTATGACCTGGGCTACACACGTGCTACAATGGATGGTGCAGAGGAAGCCGCGAGGTGAAGCAAAACCCATAAAACCATTCTCAGTTCAGTTGTAGTCTGCAACTCGACTACATGAAGTTGGAATCGCTGGCATGCGAATCAGCATGTCGCGGTGAATACGTTCTCGGGCCTTGTACACGCCCGTCACACCACGAGAGTTGATAACACGAAGCCGGTAAGCTACAACCGCAAGGAAGGAGCTGTCTAAGGTGGGATTGATGATTGGGGTGAAGTCGTAAAGG
+
((.6,)$+'1,(+3+6.1-'*&&'++')(&'''0*+)621/045/1763332*+$((%%'&'),-,-/.3127*(+(+1.62522:7594127/(%&')&$*%)-*'00+)+)*(*+,3*,5*/*&)))))()3()%$$$'.*.')1&')(+%,)*++*.+,-/--/55.*+*',.'&&&&,)*,+(.)1**,*+-&36,16,708)-'%*&$)0.24982,68-)(000&-*-()30259;;1070.*.2(328786491..67,/7212-8-+)%&.*/+-/-&*,++-//.9424/*)(('(,,7957.+'03-33+3-6,0&,%&%&)'-213.)'''$$(')*+./2221.130-/0,77780./10011.50.--)))$(&''('(&$)%%%'(&**,+*-%*.2-,3+&%&').%)4+)+-46--&(0&1)..42-38/&20,++/7,/24;899;55/'+./13369:63677<7:6/)-).2390.12:&()0+)((&*),00+/''0+(+(('(,*24/496-.))*)+'(),3/(-++).342-36./4,1+))*).+3-0+27:*87,0./,&,*,,-02)(,842393;;592,+)/,+++((%&'&*++()&(,-*)'),54224330555565:./12/9()),-.2:8,*'''2.)100220-**-,253,6-((+(+/2100.75--&(,*(*'%')+1/.',*-.,.6888<8:83:2,*-22(-036)'%()+0.,-7)(+)-0..6,*0+,5<7-,%'$,(0*.',*//0/-.%)2042-,%&%$##(($&'%&(.))*,046.6:/36632)*%.67)346.1%$&%$*)*&+)*./-0702542/0.-)()'(030.36;21/--220..,*&-**)()0150-+.)(+,''*++,*/,*,18;8549885//+.,1-%(),'+%$655421///265554535.5.,122//40/&-*+**'-((%$%''%).-5./-*,280-/8501/17547',43-/.*,/.+-(-5/*2312112+/,,)&'(-*+)-2/+1'(.**&1(+()&&#%&,)0)(**+*+,,,+&(+33774441536:7.-5+.//*..,4:200231121155,33
