# Supplementary material for: De novo species identification using 16S rRNA gene nanopore sequencing
Source: PeerJ. 2020 Oct 21;8:e10029. doi: 10.7717/peerj.10029 (PMC7585375; doi:10.7717/peerj.10029)
Supplement: Supplemental Information 2 — Contains raw reads. [file peerj-08-10029-s002.zip › pass_fastq_runid_2c9cf7bc05858273f10e7d7ec552fc0bd742dc3e_159.fastq]

@bf7d5a3b-c31f-4644-8f9b-dea9a495f781 ch=115 read=79601 start_time=2019-12-13T02:27:12Z barcode=BC01 runid=2c9cf7bc05858273f10e7d7ec552fc0bd742dc3e
CTCTACAGGAGGCCTTATTAGGAATTTTCGGCAATGGAAACCCTGACCGAGCAACGCCGCGTGAAGGAAGAAGGTTTTCGGATTGTAAACTTCTGTTATAAAGGGAAGAACGGCGGCTACGGGAAATGGTAGCCAGTGACAGTACTGTTAAGCCGGCTAACTACGTGCCAACAGCCCATGATAATACGTGGTGGCAAGCGTTGTGGAATTATTGGGCGTAAAGAGGGCAGGCGGCAGCAAGGGTCTGTGGTGAAAGCCTGAAGCTTAACTTCAGTAAGCCATAGAAACCAGGCAGCTAGAGTGCAGGGGAGGATCGTGGAATTCCATGTGTAGCGGTGAAATGCGTAGATATATGGAGAGACACCAGTGGCGAAAGGCGACGATCTGGCCTGCAACTGACGCTCAGTCCCGAAAGCGTGGGGAGCAAATGGGATTAAGATACCCTATTAGTCCACGCCGTAAACGTGGAAGTACTAAGTGTTGGATGTCAAGAGTTCAGTGCTGCAGTTAACGCAATAGAGTACTCCGCGCCTGAGTAGTACGTTCGCAAGAATGAAACTCAAAGGGAATTGACGGGGCCCGCACAAGCGGTGGAGCGTAGTTCGAAACGCGCGAAGAACAACCAGGTCTTGACATACTCATAAAGGCTCTCCAGAGATGAATGGCTATATGATTAGCAGGTGGTGCATGAGTTTGTCGTCAGCTCGTGTCGAGATGTTGGGTTAAGTCCGCAACGACAGCCCTTATCGTTGATTACCATCATTAAGTTGGGGACTCTAGCGAGACTGCCAGTGACAAGAAGCTGGAGGAAGGCGGGGATGACGTCAAATCATCATACCCCTTATGACCTGGGCTACACACGTGCTACAATGGATGGTGCAGAGGGAAGCATGAAAGCCGCGAGGTGAAGCAAAACCCATAAAAACCATTCTCAGTTCGGATTGTAGTCTGCAACTCACGACTACATGAAGTTGGAACCGCTAGTATCGCGAATCAGCATGTCGCAGTGAATACTCGGGCCTTGTACACACCGCCGTCACACCACGAGAGTTGATAACTTGCAGAAGCCGGTGGCTAACCGCGAGAGGAACTTTGTCTAAGGTGGGATTGATGATTGGGGTGAAGTCGTAACAAGGTAACCGG
+
,.('('%/-)010&)(%))(-')'-,)(,+206864--1,16,-.14826.2/,/)081-+--,32234-./),+731221111.005-,/-13.4...88,,2--1-26-+-)/,,.891+,*(%**1,,+1*&+*'('$%)(,.',1-,'(-'(*(*32322/51723&++*4.-()*,,1,,+.(%&'&&%%))*+,3,''*./-2-'2(59:61.-.0'(.0+,*,42./-))),(/3:784/4123,--.).77623-+*&2()-4,-,.1528;31/+/7/18436-,,,,',(,+4303(,)&.8079695+/*2+91.0,.,*(++-/.+),0)+1--3/276767932,+++,*/.38/7.+*0-&*+--9:7564/5.3/11464/010/+/--...4/+*+'*%&,5599-'+-:;93398(+)&(,.523:0)).0-.063+-/29779;;6001)*((-,/11**-04<6969.10*.%&(7:7+13.4---(*-511-*++2*)&'((())/)(.(*630*,,-/44327:51-3/)-77/5:-+0074+.-'',+0./.07/**3+),,*35/.,-+--+--.6-*194(+-&''())**)&(()%'')&131-..+-40-(/./2737)10312*-,))+-./+(*++/.02.-,*'&$%%((/52::930))&&',:/-06710++,-04532/*%-,/016*--2737..63*,./*&**+)/1,..,.2.01(&,5.09797*1-3*/0229;427874',+%%-,.1373.0//226,))+*+.86./***.9404:149688799:;/./89824+-::-+700/544+,2.155423-/*))*&(*10,/.-,1/1355.-*.(+('%$$&*-($)+-/,%(&)).4%./;;9/;3+)/867///43;434,.1:912/512358:9840-(()+$&((-+*847211-/4843847687644+')$'((-**++++1/4758'011*.-*&'+.5:991:///21214840:+-/44462.-,*)(*59---/.,)+*-)(*-)+'/+7686+,.+)))'%+',++6.,&1,/1/23,1.6;1,:+*+//.70322,)).,*+202268902/.5:7;5:
@b19e7be7-997b-46e3-8701-94aea564a15e ch=99 read=84038 start_time=2019-12-13T02:27:16Z barcode=BC01 runid=2c9cf7bc05858273f10e7d7ec552fc0bd742dc3e
CTCCTACGGAGGCAGCAGTGGGGAATGCACAATGAAACCCTGATACGCTTAACGCCGCGTGAGTGATGAAGGTTTTCGGATCAATAAGCTCTGTCTTTGGGGAAGATAATGACGGTACCCAGGAAATACGGCTGGCTTTACGTGCCAGCAGCCGCGGTAATACGTAGGTGGCGAGCGTTATCGGATTTACTGGGCGTAAAGGCGTAGGCGGTGATTAAAGTGGGATGTGAAATACCCGGGCTCAACAGGTGCTGCATTCCAAACTGGTTATCTAGAGTGCAGGAGAGGAGAGTGGAATTCTAGTGTAGCGGTGAAATGCGTAAGTTAGGAAGAACACCAGTGGCGAAGGCGACTCTGGCTGTAACTTTGACGCTGAGGCTCCAGCGTGGGGAGCAAACAGGATTAGATACCCTGGTAGTCCACGCCGTAAACGTGAATACTAGGTGTGCGGTTTCCAGCATCGATGCCGCCGCTAACGCATTAAGTACTCCGCCTGCAAAGGAGTACGGTCGCAGATTAAAACTCAAAGGAATTGACGAGGACCCGCACAAGTAGCGGAGCATGGTTTTAATTCAGCGAAACAGCACTTGAAAGAACCACCACACTTGACATCCCTTGCATTACTCTTAATCGAGAAATCCCTTCGGGGACAGGTGACAGGTGGTGCATAGTTGTCGTCAGCTCGTGTCGAGATGTTGGTTAGTGCAACAGGCGGCGCAACCCTTCGTTAGTTACTACCATTAAGTTGAGGACTCTAGCGAGACTGCCTGCGTTAACCAGGAGGAAGGTGGGGATGACGTCAAATCATCATGCCCCTTATGTGTAGGGCTACACGTGCTACAATGGCTGGTACAGAGAGATGCAATACCGTGGTGGGCCAAACTTTAAAACCAGTCTCCAGTTCCGGATTGTAGGCTGAAACTCGCCTACATGAAGCTGGGTTACTGGTAATCCTTGAATCAGAATGTTGCGGTGAATACGTTCCCGGGTCTTGTACGCCCGTCACACCATGAGAGTTGAAAAGCCACCCGAAGTCCGTGAGCTAACCGCAAGGAGGCAGCGGCCGAAGGTAAGGGTCAGCGATTAGGGTGAAGTCGTAACAAGGTAACCGG
+
.-03../*/()--.00,-/&-4,/12,'),4,+,%,.*;1-,/0+0-+-,2-737;0333'&%&()+(*0'-,21+-'3,5.('(,+%%'*426-37-'4/)(++.*/**+-2(31-02**+)*''%,-0103***,20+*%,'))&(($,2.1,2,*9122;89.6-,13,*)312943+9*+)28:0158;843115(/1225-6,+'))**0,4,,-55:97754/1960%2/).87/8,.&(%/4///81556;/4-60./2)3)((421*)+'*)(/*&,'+1()%')22417,5)+.33,,-,331*-1*)21863()).+/5+4+13212711.30/,/,/.4440)('$$$'+-07/**((*-+,..%25.-,*(*+,:9;8*((('--.).2'-2-./6087**.4603+8-')128549<;9131/85422'412483*31-04.('%(#',)%))37129,3103/,--1172-6.//45/2+'&$'((((&'*,02:86,,*%)))5:77015-:-,,,/*4.//2*24-294-.+,'&&'%(%,*(-.874,3;9-68696'('('*&('%(%*(',18*'**+,$'''((&)'+(213191-2./-4/+.-+2.3.12-.&))/(*9*-)%&-51)*+*,+..1(+.-.897756&,5,**..0.---,0**%&#'),11010/.,*'&&$()03+/75.0-.-+.,0-)2+-.4*'+-+,859:65:661/:.,/80762*$%%&)+446,/%%%$(,2,0-6(-,)/.)1-,1'/741665/,,./:7...:888-40-*+0...212-15400.(%&')64./2,;-+:00/1.+020,**)*0//35001811-1,--)+)152*++&-4991967666+))+2-4'5-/40-/&'('&'-8**7501-*)+(')&(*,-1.',.--2*&+*-,.&(&(4:670./41-4312192*'028769280-14000.4&&%%%*,1+)****66561+*(*.5(')*($&''*(*(+*+-53)4-+,+32;29184,/3*).++-,1.0*-,/*/+7*+1())0(0..02-,+*.)))()6-/351.1)0+.8/9,2
@70c93c27-f1f7-403e-a82d-807e103341a3 ch=278 read=38814 start_time=2019-12-13T02:27:20Z barcode=BC01 runid=2c9cf7bc05858273f10e7d7ec552fc0bd742dc3e
CTCCTACAGGAGGCAGCCGGTGGGGCTCTTACACAATGGGCGCAAGCCTGATGCAATACATGCCGCGTGTAGAAGAAGGCCTTCGGGTTATAAAGTACTTTCAGCGAAGGGAGGAAGGGAGTAAAGTTAATACCTTTGTCGTGGCGTTACCCGCAAGGGGAAGCACAGCTAACTCCGTGCCAGCAGCCGCGGTAATACGGAGGTGCAAGCGTTAATCGGAATTACTGGGCGTAAAGCGCACGCAGGCAGTTTCGTGCAAGTCAGATATGAAATCCCAGGCTCAACCTAGAGACTGCATCACTGATACTGGCAAGCGGAGTCTCGTAGAGGGTAGAATTCCAGGTGTAGCGGTGGGAAATGCGTAGAGATCTGGAGGAATGCCGGTGGCGAAGACGGCCCCTGGACGAAGACTGACGCTCAGGTGCAGCGTGGGGAGCAAACAGGATTAGATACCCTGGTAGTCGTAAACGATGTCGACTTGGAGGTTGTGCCCTTGAGGCGGCGTGGCTTCCGGAGCTAACGCGTTGATCGACCGCCGCAAGTACGGCCGCAAGGTTGAAACTCAAATGAATTGACGAGGGCCCGCACAAGCGGTGGAGCATGGTTTAATTCGATGCAGCAAGTGCCACCTGGTCTTGACATCCACGGAAGTTTTTCAGAGATGAGAATGTGCCTTCAGGAACCGTGAGACAGGTGCTGCATGGCTGTCGTCAGCTCGTATTTGTGAAATGTTGGAGTTAAGTCCCGCAGCAGAGCTGGCCTTATCCTTTGTTGCCAGCGGTCCGGCCGGGAACTCGAGGAGACTGCCGGTATTGATAAACTGGAGGAAGGTGGGGATGACGTCAAAGATCATCATGGCACCCGACCCAGGGCTACACACGTGCTACAGATAATGGCGCATACAAAGGCGACCTCGCGAGAACCGTGGACCTCATAAAGTGCGTCGTAGTCCGGGTTAGGTCTGCAACTCGACTCCATGGGAAGTCCGGGAATCGCGCTAGTAATCGTGGATCAGAATGCCGCGTTGAATACGTTCCCGGGCCTTGTACACACCGCCCGTCACACCATGGGAGTGGGTTGCAAAAAGTAGAGTAAGCAACCTTCGGGAGGCGCTTACCACTTTGTGATTCATGACTGGGGTGAAGTCGTAACAAGGTAACCGGAAGATAGGCGGCGGACTAGAGTAGGTTAACACAAGACACCGACAACTTTCTTCAGCACCAGCAATACGTAACTGCGGG
+
(/451+1-.)'*,)((+&-*,',,)(+)*&#'(,,7.,70.-035156/-''&%%%('+,/*4..10.&&&%,-(+*--89897*6426-314)(),-0:;.),,)))*-)(/,/3,4-&(,.66,.0.1-01,20)$('(*+*-&/-+19/*+-*2,.'&$&$%(%+,-251/2'%+),,&((',0+)*)('%##%((.,((((056./0/:4:26*0../0.126634/155-()--..$'01:8',53*$'.)*,((*+242/$)(,71-03.+/6832)0+./(()+/174444+&()*235560811.%)+'&&&''**04+(/.,12/6/7/1.-295525664751)&+*,*3253400/01558*)4*29/%0+-5-3.+)+0)(,.21;40+/246102//./.,+),,/+////+++++9/(4('-.8927.87-,1,)-05:;')29742.*#%)-.)+..)44002/5.4,0+,,)+)5,('(),.5-*-*/4163407-*+*'*,,/+*(',('&&'76;<773%)*'%&$%&10-,.42+21,'.6--,.06--,++5/6.3*&*,-,22-.-42/873411/(,,-1),/;:0212,(,./,.&&(%'((+3)-%&&123--*&+217-+-10/-,,48731-,,-.9873295535603./*983-4&&'&&-,.+/*,0::::8.8-..688689/000202&07)+0,,/0+*//.)')1:11)--7+)*+'3,*()'$%$,*+3/01/19/-.7()(())12.0,,/33,65-,00.,(02,035879-0,)(+,*-.2/00232-(*+/(.*'25-145774445,.(--22:95,6**$,(((,,:))087/.+(*,*,,/./3/.($(%$%)-6346668664(&%&)456367.-++.&+#$(/6226--''.93+0/0(-.3764.6)(0)-+&(%%%()0-70105134554),*()(+*/('*)%)),*,')**/-4../7965227+)+5557.(*()((.501756910-'07713/+,01/.-.5026/*.0/0/1003)4.(''(-.-1121:9/((.%%%$&%(#()2-/317(4-'/,(/+1+)25'.033/12.58)$%&$*,-/0+.-/.++,010/0./.1/0'/4.7,3./2)*'&'$('+$&$+'))*..5/:070*-38+-7487426./.-35129.')+,68,3100.-/1-/$%'#&$#$
@1a56e187-a483-46c8-95aa-24dcf25bd536 ch=160 read=74913 start_time=2019-12-13T02:27:19Z barcode=BC01 runid=2c9cf7bc05858273f10e7d7ec552fc0bd742dc3e
CTCCTACGGGAGGCAGCAGTAGAAATTTTTCGGCAATGGAAACCCTGACCGAAACAACGCCGCGTGAAGAAGAAGGTTTTCGGATTGTAAACTTCTGTTATAAAGGAAGAACGGCTACAGGAAATGGTAGCCGAGCTGACTTTATTGAAAGCCACGGCTAACTACGTGCCAGCAGCCGCCGTGTACGTAGGTGGCAAGCGTTATCAGGTGTGGGCGTAAAGGGGCAGGCGGCAGCAGGGGTCTGGTGAAAGCCTGAAACCTTCAGTAAGCCATAGAGACCAGGCAGCTAGAGTGCAGGAGAGGATCATTGATTCCACGTGTAGCGGTGTCGTAGATATATGGGAGGAACACCAGTGGCGAAGGCGACGATCTGGCCTGCAACTGACGCTCAGTCCCGAAAAGCGTAGAGCAAATAGGATTAAGATACCTAGTAGTCCACGCCGTAAACGATGAGTACTAAGTGTTGGATGCAAAGTTCCAGTGCTGCAGTTAACGCAATAGAATCCCGCCTGAGTGAGTACGTTCGCAAGAATGAAACTCAAAGGAATTGACGGGGGCCCGCACGAAGCGGTGCGGGCATGGTTTTAATTCGAAGCAACGCAGAACCTTACCAGGTCTTGACATACTCCATAAAGGCTCCAGAGATGGAGAGATGGCTATGAATACAGGTGGTGCATGGTTGTCGTCAGCTCGTGTCGTGAGATGTTGGGTTAAGTCCACCTTTAGGCGCAACCCGCTATCGTTAGTTACCACCATTAAGTTGGGGACTCTATGAGACTGCCGGTAGCAAGCTGGAGAGGCGGGGATGACGTCAAATCATCATGCCCCTTATGACCTGGGCTACACGTGCTACAATGGATGGTGCAGAGGGAAGCCCGAAGCCGCGGAGGGTGAAGCAAAACCCATAAAACCATTCTCGAGTTCGGATTAGTCTGCAACTCGACTACATGAAGTTGGGAATCGCTAGTAATCGCGAATCAGCATGTCGCGGTGAATACGTTCTCGGGCCTTGTACACACCGCCCGTCACGCGGGAAGTTGATAACACCCGAAGCCACGGTGGCCTAACCGCAGGGAAGGGCTGTCTAAGGTGGGATTGATGATTTGGGGTGAAGTCATGGCAAGGTAACCGG
+
'(.**+4.89()32//0-,1*$&&'(/68.1.:97:6/)'.*+;-++*11/*((,,62115+-(++++')*(+,)0/942-&,%3)*,05&/1:7:506..08-2.12,07.(/-*,.$('---0133-..*))(&$&$$$)*).1&***%))(*--+,1/786956355//.-(.-*,%)'$%'),.14/,&%&$)&*,50,-'#-()(/,56:9.79/',/-),(1-62,)*))'+1,./13+-./31./7-,,*&'--3/(.-,3+4:675/////;53476545-+++,920,0)(&*'&*-%3').0521+-./5/./*8**,%&')%%(*./-028*(.+,103695896:5,,+'+/08,,,,)'%-/811'.20../0/537*,,:,(',..1+,2.',')*/984/+/'6+30+++--;*,,..1553+-.1879;<;0/./+,+,,48873855<8;46557992341)),3,((*,/30:1:1680;00&%&&*/)*650,(((%%(()*2531-/-3((/+,-2)-/47:2).(.020/0-088-31+(**-(/-+(+))*/-2))+015/;;-/:58-*-+%/.*-+,&',-,554/11%*+-/2832121-32/()+181,5.14*,+**+.3/-++,-1&212*)(%*857.6//6;89:99695944542+%+++4.,-./07//--.466/76181+(*,0&($#%$%&,*+0..2:3'(-.//-/9/528336477,3,4-12429:105/0.%%')-047/5*+&#%#&'*'+-:0.+*-2/(-.2,768977645./14-504+2;:-,///7579884550/-*+'((&%(()9-.:44165462.*+1-,.+/)+$(((*3674,,'--*(,*&)1;<+31)(..650189:<:99.,,35,,+%-'&(343/-7,+,821340446372/802.*-+160/,'+,00./('3383-)++(-+,..2'**,.;837259.,.%,46-3,(*/.*/+/5443000(#&%$('(&').2-+.220)+-)%'((-802,'3*6-102561,//)0'/)()/11033.2..)1'/1-.-+,)**+./(*.($&,')*0(,($%')+/-1+05/8
@4e2b1efc-8ca2-495a-b0b2-3f50c3afa0c3 ch=12 read=37315 start_time=2019-12-13T02:27:28Z barcode=BC01 runid=2c9cf7bc05858273f10e7d7ec552fc0bd742dc3e
CCGGTTACCTTGTTACGGCTTCACCCCAATCAGCGGCCTACCCTCGGCCGCTGCCTCCTTTGCAGTTAGCTCACGGACTTCGGGTATTGCCAACTCTCATGGTGTGACGGGCGGTGTGTACAAGACCCGGGAACGTATTCCTGCCGCGACATTCTGATTCGCGTTACTAGTAGCTCCAGCTTCATGTAGGCGAGTTTTCAGCCTACAATCGAACTGAGACTGGTTTTAAAGTTTACCTCACGGTATTGTGCATCTCTCTCCAGCGCGCAGCCATTTGTAGCACGTGTGCCCTACATAAGGAGGCATGATGATTTGACGTCATCCCCACCTTCCTCCTGGATTGTGACGTCTCGCTAGAGTCCTCAACTTAATGGTGAAGTAACTAACGACAAGGGTTGCGCTCGTTGCGGGACTTAACCTTAACGTCTCGACACGAGCTGACGACAACCATGCACCACCTGTCACCTTGTCTGAAGGGATTTCCTCGATTAAAGAGTAATGCAAAGGGGATGTCAAGTGTAGGTAAGGTTCTTCGCGTTGCTTCGAATTAAACCACATGCTCCGCTACTTGTGCAGGTCCCCGTCAATTCGGTTTAATCTTTGCGACCGGCCTCCCCAGGCGGAATGCCAATGCGTTAGCGGCGGCACGAGAGGTGTTGAAACCCCCACACCAGTATTCATCGTTTGCAGCGTGGACTACCAGAATTGTAATCCTGTTTGCTCCCCGCGCTTTCGAGCTCAGCGTCAGTTACAGTCAGAGAATTAGCCTTCGCCACTGGTGTTCTTCCTAATCTCTACGCATTTCACCGCTACACTAAGAATTCCTCTCCTCCTGCACTCTAGATAACCAGTTTGGAATGCAGCACCCAAGTTCAGACCCGGGTATTTCACATCCCTTAATCATCCGCCTACGCTCCCTTTACGCCCAGTAAATCCGGATAACGCTCGCCACCCACCGTATTACCTGCGGCTGCTGGCACGTAGTTAGCCGTGGCTTCCTCGCTGGGTACGTCATTATCTTCCCCAAAGAGAGACAAGGGCTTTACGATCGAAAACCTTCATCACTCACGCGGCGTTGCTGCATCAGGGTTTCCCCATTTGTGCAATATTCCCCTGCTGCCTCCGTAGAG
+
23+02/*.*%)#,1()0')(/%#&)*&,'()&''+*/.-,0831/)-40016225233*4(()$,-/+,-/034/7.642.+*/+.*3+-3-*././0%'(4..-++65765350.-,.1565..59)1869569:8:;6,+,+.+-/3:4956*+-9598-+(8-+---//*/1.1,+-0:614/*)-51*&,-95-%($%'$'*/389''111//+/-26/6;;06:71/7+(+6.516564,./)*,-.,+,***)&&'$)'(%(((39/96*+2//-,-..2*(&()'+,,(5-+.%.,214../..6;4014680*)*/-'&/+150*+/8458-3'$%&'(*,.12./,/'*+-072,--')(-,2*41*'$%'173459541476*10/539855403;+-*720,,*+)$$$%**///02/+,--01367776799;555:*8*++1849;665,')%&$%)'$&(.((((/2121.5--315/+)+,,/),-146+*214065663(+0330./.-.+1.;98<;7:678246:8/)+,-4;:8/)*+,646353322223/115)///0990.24-3/2.+14;130-,++)$')*0-+%%'&,79/(06+-*.,4.-*,//085373332:6,-,&+)$*(-1-13;3-97-778,')&'$*+204;9244+/0/&,%(&')68563)12.+&%+'%((--79266<9.-//77.'('',+(-('/-34-.0102..51/065/9(()(&$)'&(,2/:789:232455508//8+1*+2..190012423<*-%)+**%$(),-04'.)3,,('*-02/0..-.+0.0-/*/2577:(60<9/-'44.2021/39+4+/.))'(&.0),,)1,,9:.-//,7.)(0*++.2685/35.-///29:,*;4..2/4/,+26:6+1.3-589::5888692.51'&&,),,08),)&'&+--2::050-,/013241**+:+8/+)-*/)*,*+-/4+*&*,08/67.2683:;;0/9.''$'+-1/'('),/77-++,,*(,..11714/-/55662,.,,,++,26-/576557*,73-7-,881(*,'(.)-..,-/,023,(()+,266996511(&
@73f7df8b-2066-46c9-b11f-36221084ec4d ch=179 read=79858 start_time=2019-12-13T02:27:29Z barcode=BC01 runid=2c9cf7bc05858273f10e7d7ec552fc0bd742dc3e
CTCCTACGGGGGGCAGCAGTGGGGAATATTGCTGCACAATGGGCGCAAGCCTGATGCAGCCATGCCGCGTGTATGAAGAGGCCTTCGGGTTGTAAGTACTTTCAGCGGGAGGAAGGGAGTAAGTTAATACCTTTGCTCATTGACGTTACCCGCAGAAGAAGCACCGGCTAACTCCGTGCCAGCAGCCGCGGTAATACGGAGGGTGCAAGCGTTAATCGATTACTGGGCGTAAAGCGCACGCAGGCGGTTTTGTTAAGTCAGATGTAGCGAAATCCCCGGGCTCAACCTGGGAACTGCATCTGATACAGCGAAGCTTGAGTCTCGTAGAGGGGTAGAATTCCAGGTGTAGCGGTGAAATGCGTAGAATCTGGAGGAATACCGGTGGCGAAGGCGGCCCCCTGGACGAAGACTGACGCTCAGGTGCAGCGTGGGGAGCAAACAGGATTAGATACCCTGGTAGTCCACGCCGTAAACGATGTCGGTTGTGCCCTTGAGGCGTGGCTTCCGGAGCTAACGCGTTAAGTCGACCGCCTGGAAATTACGGCCGCAAGGTTAAAACTCAAATGAATTGACGGGGGCCCGCACAAGCGGTGGAGCATGTGGTTTAATTCGATGCAACGCGAAGAACCTTACCTGGTGCCCGACATCCACAGAACTTTCCAGAGATGGATTGGTGCCTTCGGGGCTGTGAGACAGGTGCTGCATGGCAGTCGTCAGCTCGTGTTGTGAAATGTTGGTTCCGTCCCGCAGCAACAACTATCGCTGTTGCCAGCGGTCCGGCTGGGAACTCAAAGGGGCTGCCAGTGATAAGCGGAGGAAGGTGGGGATGACGTCAAGTCATCATGGCCCACGCCGACCAGGGCTACGTGCTACAGTAAGCATACAAGAGAAGCGACCTCGCGAGCAAGCGGACCTCATAAAGTGCGTCGTAGTCCAGTTGGAGTCTGCAACTCGACTCCATGAAGTCGGAATCGCTAGTAATCGTGGATCAGAATGCCACGGTGAATACGTTCCCGGGCCTTGTACACACCGCCCGTCACACCATGGGGTGGGTTGCAAAAGAAGTAGGTAGCTTAACCTTCGGGAGGGCGCTTACCACTTTGTGATTCATGACTGGGGTGAAGTGTAGCTGCAAAGTACCGG
+
*,/)'(2,--.-('*6767:8::,+0/%2'#&)*/.//931*'('+,+*/*'()..-+'**,-.32/0(+.202+.,))+,+-.6/18749130)(,)+/692*,+(//+*(,1.63&()-'&),,.-.,/),*%%*,*8+.&7122/09./14/11'-+,0193.0..,**(,../22.*+,*,263958230-,/21.-0),))'%)+2221*(()*6:689;;84&*(),),/.*/,/0477*2.7:0037111666667+)(&%(+64,315,'-133712160374/'/)((&(42-.,+*(,-)+)%%$$*),.02311**&,/+.,2+4+7*<,*6340)+,,3:89180-/3-,)((,+/0;4.22/569552:3384.-1,0/*.,9950+-888((+',100128858'-/-/3,-----)1+'*,,4(2-14)-$$%*3,87(.56643+.-&*/3856961,+&'&,,-/-1+/.96*)--1085676:11.1,),'**..2-,-)0*9,-.823/.+-,(('(&&*')*)53)*.33..1.89::678/6*,-8454842.24/,*2/-.,....655:7+)))'+%'*003)10390.//))'-*12,--(-524//*+.+23.),+'&',1::9122162-+.-.*&&')-/5:33626367:8;/-10))+(*))-+-)518776/0*)+51+/57750())(//12-8+,,13.*(+2-0+)*$'&%+*&'%',-)1/-(%%''24:24304<0+0/892)0,**'))*(+233;,0450.133:.7743000&-.8016-21(+*06,78999744'&%*+)/)''()/5*&*%(%%'10(350*((*(,0871..(-'$&(*//610))&*))+761*),+-,/.049*/,)),866435<8533442656,02.*'+-/20)+,,+-008001,,,,.003--0++.(+&&(1122/4/7.//3014128*+-:546405,)**+-*$)*/0/,++143.12/013*0,1745;7/16..-/6470..-)')1250/2:5*&*)%)%&)())+-,4-4437346(&*0))%),1,15*.0:0(-+,0225866684.14('),()*+&%('(*).'(#$)4-2
@e5c7f629-604a-4286-8420-2d95fc119c2d ch=419 read=78628 start_time=2019-12-13T02:27:26Z barcode=BC01 runid=2c9cf7bc05858273f10e7d7ec552fc0bd742dc3e
CTTGCTCCTACGGGAGGCAGCAGTGAGGAATATGTGCACAATGGGCGCAAGCCTGATCCGCATCATGCCGCGTGTATGAAAAGAAGGCCTTCAGGTTGTAAAAAGAGTACTTTCAGCGCTTCAGCGGCGGGAGGAAGGGAAGTAAAGTTAATACCTTTGCTCATTGACGTTACCTGAAGAAGCTTTCAGCTAACTCCATTGCCAGCAGCCGCGGTAATACAGCGGAGGGTGCAAGCGTTAATCGGAATTACGCTGGGCGTAAAGCAGGCAGTTTGTTAAGTCAGATGTGAAATCCCCGGGCTCAACCTGGGAACTGCATCTGATACTGGCAAACGAGTCTCGTAGAGGGTAGAATTCCAGGTGTAGCGGTGAAATGCGTAGAGATCTGGAGAATACCACCACCGGTGGCGAGCGGCCTGGACGAAGACTGACGCTCAGGTGCGAAAGCGTGGGGAGCAAACAGGATTAGATACCCTGGTAGTCCACGCCGTAAAACGATGTCGACGGAGGTTGTGCCCTTGAGGCGTGGCTTCAGGCAACGCGTTAGAGATCGACACAGGAGTACGGCCCGCAAGGTTAAAACTCAAATGAATTGACGGGGGGCCCGCACAAGCGGTGGAGCATGGTTTAATTTGATGCAACGCGAAGAACCTGGTCTTGACATCCACGGAAGTTTTCAGAGATGAGAATGACCTTCGGGAACCGTGAGACAGGTGCTGCATGGCTGTCGTCAGCTCGTGTTGTGAAATGTTGGGTTAAGTCCCGCGGCAGGCGCAACCCACTTATCGCTTTGTTGCCAGCGGTCCGGCCGGGAACTCAAAGGGGAGACTGCCGGTAAACTGGAGGAAGGTGAGGACGGTCATCGCGGCCCCTTACGACCAGAGACTACACGATGCTACAATGGCGCATACAAAGCGACCTCGCGAGAACAAGCGGACCTCATAAAAGTGCGTCATCAGTCCGGATTGGAGTCTGCAACTCGACTCCATGAAGTCGGAATCCTTATTAATCATTAGATCCCAGAGATACCACGGTAGATATACGTTCCAGGCCTTGTACACACCGCCCATCACACCATGAGGAGTGGAGTTTAAAAGAAGTAGGTAGCTTAACCTTCGGGAGGGCGCTTACACTTGTGATTCATGACTGGGGTGA
+
')((*,13(%(,75**++055426+&)&)-+,(&*))*-/1/24/,&)*2*+450/-'%$%&(,+/)--,/(*%))+147/('+--..*--+')+*402078-,&(&*)).5/++,+$()/+&-)+)),:1,.+,0+3-(&&$*71.-4,2,,-,-/,(013+6,-*98/9/*.%'*1(*/$%$$#*+(+*+(&&*+(-*,79512.../.1/5/242-,+,,5,-(-*54566152.:-:-0*3,/-/)+&**-/66677:)&*&(*)&0/7..06/**+/-453+&&.--,712')%%+*2.45;56;5073722321/..01432*(()&''&())),%&'*&+*))(%/(4,6*+4664,.../30-35/-3457**++..2;:-,)(()(*(%''&+3-0--0/,+++(&(&'-002-+3,--0/0*+)),025555&'''),.1).0()&-68*2*02)1+)%'(&)0'&(&)(*//5()-27)-146,3/+*(+++-+)-(+/,202268)'')$36*.323.-00'))%)&&'*)5-.&)(%/0-(+#$%.(()),+-.:4)(.05,500+-3...32;..--2051342(*22)05*()(+,1(//8477....22.15-+')-'&&../2.2--(,1+((+*)321+(')&))033//,-),),6<026/,,,*&'&('(($')*,607.3.44551%/.//68788898799:7:999985(+-/73651;1/-+21)*1:261653+(*)3,,,&*.+*-212666;,$(.-+-1&'/+,',+&&'((+1982,22351;7898685:030-**+.10/.)&(**.8.36.,2*++++)*&,.()''*1299.,./03+'*+''*-/8//)*%*%%&')-(,.3725453+44340-**---))**/445-6.,)-))01(/2831%*.$%&**)(+/6644&)((),,-*1(0+.('()+-,,3,..2234877.1104//11/6.,1'&+%+(.*01&,*)(%)/'&*+)&)*(98-1295,*401/*726/8(%/22'))%%()''%'%$&))&**()',++,)&*'%)).+&'-8,/89*%'*$)'**)'%%%%2',(,-,/:8-.1,.(),,)*)).3--012:24-,+)'$%**'&(
@be4f69c4-3618-48fc-b44f-5cefbc43417d ch=277 read=58136 start_time=2019-12-13T02:27:38Z barcode=BC01 runid=2c9cf7bc05858273f10e7d7ec552fc0bd742dc3e
CCGGTTACCTTGTTACACGGCTTCACCCCAATCATCAATCCCACAGACAGCTCCTTCCTTGCGGTTAGGCCACCGGCTTCGGGTGTTATCAACTCTCGTGTGACGGGCGGTGTGTACAAGGCCGAGCGTATTCACCGCGACATGCTGATTCGCGATTACTAGCGATTCCAACTTCGCTGTAGTCGAGTTGCAGATTTCACAATCCGAACTGAGAATGGTTTTATGGGTTTTGCTTCACCTCGCGGCTTCGCTTCCCTCTGCATATCCATTGCTTAGCGTGTAGCCCAGGTCATAAGGGGCATGATGATTTGACGATCATCCCCGCCTTCCTCAGCTTGTCACTGGCAGTCTCGCTAAGTCCCCAACTTAATGATGGTAACTAACGATAAGGGTTGCGCTCGTTGCGGGACTTAACTATCTCACGACACAGGCTGACGACAACCATGCACCACCTGTATCTCTAGCTATCTCTCCATCTCTGGAGCCTTTATGGGGTATGTCAGGAGCCTGGTAGGTTCTTCGCGTTGCTTCGAATTAAACCACATGCTCCACCGCTTGTGCGGGCCCCGTCGAATTCCTTTGAGTTTCATTCTTTGCAGACGTACTACTCAGGCGAATTACTTATTGCGTTAACTGCGGCACTGAACTTTGACATCCAGCATGGTACTCATCGTTTACGGCGTGGACTACTAGGAGTATCTATCCTTTATTGCTCCCCACGCTTTCCGGGACTGAGCGTCGTTGCAGAGCCAGATCGTCGCCTTCGCCACTGGTGTTCCTCCATATATCTACGCATTTCACCGCTACACATGGAATTCCACGATCCTCTCCTGCACTCCTAGCTGCCTGGTTTCTATAGCTTGGGTTAAGCTTCAGGCTTTCACCACAGGCCTTATGCCGCCTGCTCCCTCTTTGCTTAATAATTCCGGATAACGCTTGCCACCTACGGCGTATTACCGCGGCTGCTGGCACGTAGTTAGCCGTGGCTTTCTAATAAAGTACCGTCACTCGGCTACCATTTCCTGTAGCCGCCGTTCTTCCTTTATAACAGAGTTTACAATCCGAAAACCTTCATCACTCACGCGCGGCGTTGCTGCATCAGGTTTTCCCCATTGTGCAATATTCCCCATAACTTGCCTCCCGTAG
+
-(//10-1,),)+*(($)+(13942;88.0429./15:14-($%&,)-'*+0106.2'+')+8;4:02351-01.3.063/;8110:77.6-,,.+),+,-/376:;76943321)136006/(()1)+)*6,,.0,/./4456::967;0**103522-....4615)4),2.*#$'$&'.06323/:33,*+)/,%'(6:85.,.+-013239673899*-/:<704;-+-18+),7-458,32390++/0192/1200.(*.07548.&*$%&,),+('(*2-),9775717,26,,,+*...419.++..(*+23052,..1.1-5+,'%)0//27(./*2--.88467891-,*176*2-+)+-/-/1/3/-38215732111(---+4/+*+),35645-844-5,2(''(,862+-00536&&00/0125)73213*,)+-11/61126676+++++677633315;85533023/14/186020(+*,.1.01$%*)'3671/.(+,/869;948-6,)+052&%.,/4<2;31,+101113/1:2.4/)0.1-61511&$).)-*-1/68<;3675<9438;84;)*.&&11**.--,*-..-65('%-%$%+)(0+*+,0.2-1223*30&/++)*(.32+01679',%0&'%-*-//1).25394..033378:57614441,'%+,-/20+*(%()'./+,--8;6(-++69,1'9:1006.+.,+(&'1*/0%'&'-,,,233085&'&'.,.0<65522467;:767833343675/54659<92534,-0//21258-3-/,/'(),162//0/57/16.113(&'*+*046./6:<:7989'5318-1')/3,,.556'*/+.3/)(,-)+%1*.+,)$')-516<000,6:/*508*$&%().,.63:3254557-,%(0-,/4/19267/6../16415:343831+'$),++022795:2128/711(''*(&.+*36/,/*7788:/660/0.,,.4-6<:1*)**+-/;/36089002/'$,&&'+*(('*).85/02:60(',-,,+22;87773452'*)-/,01//09/.,**',+0+4,89*6;9,+05+-04012238826+&()+'(&(/5/64**((,
@3b8de4e2-4b84-45ad-b4b7-54eed179eeb1 ch=453 read=92652 start_time=2019-12-13T02:27:38Z barcode=BC01 runid=2c9cf7bc05858273f10e7d7ec552fc0bd742dc3e
CCGGTTACCTTGTTACGACTTCACCCCAATCATCAATCCCACCTTAGACAGCTCCTTCCTTTGCGGTTAGGCCACCGGCTTCGGGTGTTATCAACTCTCGTGTGGTGTGACGGGCGGTGTGTACAAGGCCAGGCATGTTCACCGCATGCTGATTCGCGATTACTAGCGATTCCAACTTCATGTAGTCGGTTGCAGACTACAATCCGGTAGAATGGTTTTATGGGTTTTGCTTCACCTCGCGGCTTCGCCCTCTGCACCATCCATTGTAGCACGTGTAGCCCAGGTCGCGGGGCATGGTTTGACGTCATCCGCCTTCCTCCAACTTGTCGCTGGCAGTCTCGCTAGAGTCCCCAGCAATGATGGTAACTAACGATAAGGGTTGCCGCGCTCGTTGCGGACTTAACCAACATCTCGGCGACGTGACGACAACCATGCACCACCTGTATCTCATATGGCTATCTCCATCTCTGGGCCTTTATGGTATGTCAAGACCTGGTAAGGTTCGCTAGCGTTGCTTCGAATTAAACCATGCTCCTTGTGCGGGCCCCGTCAATTCCTTTGAGTTTCATTCTTGCGAACGTACTACTCAGGCAGATGCATTGCGTTAACTGCAGCACTGAACGACATCAACGTGCTCATCGTTTACGGCGTGGACTACTAGGGTATCTAATCTATTTGCTCTACGCTTTCGGGACTGAGCGTCAGTTGCAGGCCAGATCGTCGCCTTCGCCACTGGTGTTCCTCATATATCTACGCATTTCACCGCTACACATGGAGTCCACGATCCTCTCCTGCACTCTAGCTGCCGCACCGGTTTCTATGGCTACTGAAGTTAAGCTTCAGGCTTTCCCACAGACCCTTGCTGCCGCCTATGCTCCCTCTTTACGCCCAATAATTCCGGATAACATGCCACCTGCGTATTACCGCGGCTGCGCAGTTAGCCGTGGCTTTCTAATAAAGTACCGTCACTCGTACCATTTCCTGTAGCGCGAACAGCTCGCGCAGCAAGGGTTTTCGTCGAAAACCTTCTTCCTTCACGGCGTTGCTCGGTCAGGGTTCCCAGTACCGAAAATTCCCTGCTGCTGCCTCCCGTGGGG
+
0-0.14/1728-0-*+.+/(*/00997060769161.68+,2./2),.-'*)).6097450,)--94803623./20312:75510.2311.1*-+5/401-++000/,-)',)),3+%%#&%+-4/12-&)()%'#)*++/+&'&1079:86;4236438....-0128/7+5*-4/0-0..2565...()+00::78,7,,3/()%&',+'&',5;/3449+56/)&'*1,.4177121856:5))/1+0/),*,335;:638*'&(-,0,/++'').((,0--$%(30(&##'%(.---1,-/998/*.8451)',')',-2/02+3-0.+)-/.554451()((*02*,$(,+)*23230.3.33:3--0.0)310700'',+-0523:-*/6*+,)-(+'-)948600$%%&'-)),-3347918933/2166&+1*.404284')',&.00/-,*,459999771+,&'*.-.)%&()-/206265;67:951/42-,%%*%.1/5+$).-4)0+1/2<39:60///1&'0(,,/1-),5-)'/0295930.982-0.:9009:548/213993.+,*(+01,-/2'(%%$&%-+++-:-2--%%%#&)&))*'++)),87**&'&-(3565996078+,,5.*,-6-13*+(&-0../1302814*%-4''/..%&++13<92*9864762./021161://(((*1/019870/-52.10.40)+/47729<8035.1285999687865<://29---,++,-..,&*()/*+*+/-2.-*022670012-+-.,))'&(#&#+)*00-%#&%%'-.28/9..825+'+-13),3.59)0,*%'*.18;,4*&'+,684871+*%()-4++015,,//03/04267853/23703+*$&&+.&,*%#,)**.947933051+))&&(*----3511,*(*..,(/--79/,0058861(/02+*,03-3;53/.-'%$((+)$&*)'('%#%$%*&+*&(*(*,,'%$&%%*-1,+*.+,-6597),&)*8/.+5-./93;79142/0,,*&#&*%-4/-286/62:2+%++++,*,),+56--'41'
@86f0f019-013d-48e1-a0a4-7f4fbc779a2b ch=297 read=72441 start_time=2019-12-13T02:27:34Z barcode=BC01 runid=2c9cf7bc05858273f10e7d7ec552fc0bd742dc3e
TCACTTGCCGGTGTGAATCACAAAGTGGTAAGCGCCCTCCCGAAAGGTTAAGCTACCTACTTCTTTAGCCCACTCCATAGGTGTGACGGGCGAGATTGTGTACAAGGCCGGGGGCATGTTCGTGGCAGTCTGATCACGATTACTGGCGATTCCGACTTCGGCAGGTCGAGTTGCGAACTCAATCCGGACTACGACGCACTTTATGAGGTCCGCTTGCTCTCGCGAGGTCGCTCTTTAGCCATTGTAGCACGTGTGTAGCCCTGGTCGTAGGGCCATGATGACTTAGCGTCATCCCTTCCTCAGTTTATCACTGGCGTCTCTCCTTTGGGTTCCCGGCGGACCGCTGGCAACAAAGGATAAGGTTGCTCGTTGCGGGACTTAACCCAACATTTCACAACACGAGCTGACGACAGCCATTCAGCACTGTCTCACACGGTTTCAGGGTATTCTCATCTCTGAAAAGCGGATGTCAAGACCAGGTAAGGTTCTTCGCGTTGCATCAGATTAAACCACATGCTCCACCGCTTGTGCGGGCCCCGTCAATTCATTTGAGTTTTAACCTTGCGGCCGTACTCCCCAGGCGGTCGACTTAACGCGTTAGCTCCGGAAACCACACGCCTCAAGGGCACAACCTCCAAGTCGACGTCGTTTACGGCGTGGACTACCAGGGTATCTAATCCTGTTTGCTCCCACGCTTTCGCACCTGAGCGTCAGTCTTTGTCAGGGGCCGCCTTCGCCACCGGTATTCCTCCAGATCTCACCGCATTTCACCGCTACACCTGGAATTCTACCCCCCCTCTACGGGACTCAAGCACCGGTATCAGATGCAGTTCCCAGGTTGGGCGGGATTTCACATCTGACTTAACAAACCGCCTGCGTGCGCTTTGCGCGCCCAGTAATTCCGATTAGCGCTTGCACCCTCCGTATTACCGCGGCTGCTGGCGCAGGTTAGCCGGTGCTTCTTCTGCGGGTAACGTCGGCAAAGGTATTAACTTTACTCCCTTCCTCCCCGCTTCAAATTGCTACAACCCGAGGCCTTCTTCATACGCGGCATGGCTGCATCAGGCTTCGCCCGTTGTTATAATATTCCCCACTGCTGCCTCCCGTAGGGCAATATCAACACCAACAGAAGGATTAACACAAAGACACCGACCAGCGGCTTTGCA
+
75('$%',/./0+(')((((+081/0001.,)*+016+21+(*,(.+365:)+//392237<.45+'&-3,&)-/7//$'&(&&'(*393/))&%+(()(..1::5:25*661',(,(-/,((+&%&%'%%&&*.++,*3++,7*810.13,04567:-('%$*****(./6.0**85571:60(3-3+)**+16*-)*09:0433/0240./12-.043724.(+(((&*+,-:)&$%%%)+)*-.,)*,,/1.--,.61.0242,-(*022:3600,+)'&&'(011:3.7,'&',,-3.//8:-.0,0).+-('$(-.1/19+.0255.+%'%$+,+76130.1.-/0/8(0+:-7-*/3-**&).2/,,)583323)%)%$+/-+4:+,0,2+)&,((2661)++*/1126*-&('$&$$'%//,-++',.15:+,&'&&%&+()+5322662,24/+&(,757.)-+5389;4:5,11.4195;<;99/6,'**,0%',)-0;9440',52444:221*-+.*.,7-723:5+)449::;2,09:4443;<7.9180:/0/,7,%-,-0.432(*/6.85799243510.)()'&//823.1'&$%(&)&+*/656./,62+/..606/5(,&&'))%($+-2/;0)*,10028:222*,((.(%*),-45:6:;.4494+-/06'')*10:;1.337:*,/9;:;65132098,-/++*9539,.,)),,09234'/+,0;96-6+,,45501#&()+03:2,)-2201/0,33012/3.6,0,102933-(-,+0))-03490/(+%-2(.1.02/22656288857,(3+2+(*.+(('$-14/.--/0..,,1/6085758;59<98977841+-,('+-2.0.(*,-489:54233.,*/%)/2...2:4./3,.44,+/,+01400/1,4'&$+&1+/.--20(-*'+/.355236;69/+.,/,/1&,-.5*/-1%,**-,.2-+-*:;,3;74/.78*)-,*&-)+)&'%1)-/'.('&'-'673879<998./-.,7,,,.79:11/11'540/,&(.3/&/,'-+&&,*($*'453,(,0055459.2-/*/*,'%++60/194)525-/%++,.-*2'0*.,+%'%)*(+*'553382&&&'''$%%$$%
@0999ae43-a344-4a60-b252-ddf58551f00c ch=80 read=80516 start_time=2019-12-13T02:27:46Z barcode=BC01 runid=2c9cf7bc05858273f10e7d7ec552fc0bd742dc3e
CCGGTTACCTTGTTACGACTTCACCCCAGTCATGAATCACAGAAGTGGTAAGCGCCCTCTCCGAAGGTTAAGCTACCTACTTCTTTTGCAACCCACTCATGGTGTGACGGGCGGTGTGTACAAGGCGGGAACGTATTCACCGTGGCATTCTGATCCACGATTACTAGCGGTCCGACTTCGTAGGTCAGGTTGCAGACTCAATCGGACTGACGCGCTATGAGGAGTCCTTGCTCGCGAGTCGCTTCTCTTTGTATGCGCCATTGTAGCACGTGTGTAGCCCTGGTCGTAAGGGCCATGATGACTTGACGTCATCCCCACCTTCCTCAGTTTATCACTGGCAGTCTCCTTTGAGTTCCCAGCCGGACCGCTGGCAACCAAGGATAGGGTTGCGCTCGTTGGGACTTAACCCAACATTTCACAACACGAGCTGACGACAGCCATGCAGCACCTGTCTCACGGTTCGAGCACATTCTCATCTCTGAAACTTCCGTGAATGTCAAGACCAAGGTAAAGGTTCTTCGCGTTGCATCGAATTAAACCACGCTGCTCCACCGCTTGTGCGGGCCCCAAATCAATTCATTTTGAGTTTTTTTAACCTTGCGGCCCGTATTACTCCCCAGACGGTCGACTTAACGCGTTAAGCTCCAGGAAACCGCATAAGGGCTTTTAACCTCAAGTCGACGCATCGTTTACGGCGTGGACTACCAGGGTATCTAATCCTGTTTGCTCCCTACGCTTTCGCACCTGAGCGTCAGTCTTCGTCCAGGGGCCGCCTTCGCCACCGGTATTCCTCGAATCTCTACGCATTTCACCGCCACACCTGGAATTCTACCCCCCTCTACGAGACTCAAGCTTGCCAGTATCAGATGCAGCCAGGTTGACCCGGGGATTTCGCATCTGACTTAACAAACCGCCTGCGTGCGCTTTTACGCCAGTAATTCCGATTAACGCTTGCACCCTCCGTATTACCGCGGCTGCTGGCTGAGTTAGCCGGTCTGCTTCTTCTGCGGGTAACGTCAATGAGCAAAGGTAATGCTACTCCTTCCTCTCATGAAGTACTTTACAACCCGAAGGCCTTCTTCGCCACACGCGGCATGGCTGCATCAGGCTTGCGCCCATTGTGCAATATTCCCCACTGCTGCGCTCCGTAGGAG
+
3-/004/1/2.*0.*++%*,1072:;5,/27-/++,77-,-%(((*,)*($$&'15'()*1&&/4++-020)...48//44:539:2-.)(+1,*+++%')2565657079749133334876306&273886985<5458281;223<863344,+++/4200,+))*&,')(,/4743.5*8.6/..1*)+328954'2)2.80.+,---0*,102--/,$''+''.()*+8/.*1.10390032/59//226779:/490,,-,''+.154,+,.6,),2/.,..,),024-.)+,**124148789873:;-,057;5424122:8/013675:5259871*-54.,-0707*)-42,41.-*+*-/0307'(&/0,-+)0-00-.0443.1/*48,-/10,32,.+145;7//.0//.3'$*)*+.20/1,*/4.5/,++--47+*)02405.3))$%%*(/235;214563-*'&)22+276902-++++65/+,//82/02039(1-4<:7:;9:65:12367%&*3):80+-&'$'-(*.-,&+//005/0/5(-*+,*),0+,-093;623:;5.*-/135</+212151/.'/72+*-&&&&*+287-+.)/44337421100-,-(,,3(*+,;**.+&+('('*()+.(0,'%&&#.(0-25,2-126.,%**,952<-)*.2002210/0+.)*'1,/05888959:-/8:.,208+'$#)*+3:,,..-3934456788.8879;7427((/572/500..0/.59'/,-1857;:855229777853545*-0*+138)**(+*1446.7-7,'(+-.623,..+)-+(1216810'.-5.08&).*,254573,,&%%(--2,*&'(''0-,'05,+$'+02.,+))*1-216734/272466760-*,)''',/37',-.47;16.,./0/94363.-,/77226-4)2,).:-1.;.--01/4,*.()*///5.--+*'$'-*128698964/.-5433/3///:59:</.2//+.,)2%)*12)-0/*..*&%%(('+*+-.,*-,(.-+(+*0*::5:2-7336/-,'(&)-92338:750/*/0&-**+946370)%+--+'()**,-/-9;4*.10221.*,-.-/+-2--&
@f25b29cc-c7b6-4b7a-ac95-83cdf44c79ae ch=458 read=34233 start_time=2019-12-13T02:27:43Z barcode=BC01 runid=2c9cf7bc05858273f10e7d7ec552fc0bd742dc3e
CCGGGTTTACCTTGACTTCACCCCAATCACATCAATCCCACCTTAGACAGCTCCTTCCCTTGCGGTTAGGCCACCGGCTTCGGGTGTTATCAACTCTCGTGGTGTGACGGGCGGTGTGTACAAGGCCGAGAACAGTATTCACCGCGACATGCTGATTCGCGATTACTAGCGATTCCAACTTCATGTAGTCGAGTTGCAGACTACAATCCGAACTTCAAGGGAGAATGGTTTTATGGGTTTTGCTTCACCTCGCGGCTTCGCTTCCCTCTGCACCATCCATTTGTAGCACGTGTAGCTGGCCAGGTCATAAAGGGGCATGATGATTTTGTATCCCCGCCTTCCTCAACTTGTCACTGGCAGTCGCTAGAGTCCCCAACTTAATGATGGTGTTAACTAACGATAAGGGTTGCGCTCGTTGCGGGACTTAACCCAACATCTCCTGACACGAGCTGGCGACAACCATGCACCACCTGTATCTCATATAGCTATCTCTCCATCTCTGGAGCCTTTATGAGTATGTCAAGAGACCTGGTAAGGTTCTTCGCGTTGCTTCGAATTAAACCACATGCTCCACCGCTTGTGCGGGCCCGATCAATTCCTTTGAGTTTCATTCTTGCGAACGTATTGCTACTCAGGCAGATACTTATTGCGTTAACTGCAGCACTGTGAACTTTGACATCAACGCCAGTACTCATCGTTTACGGCGTGGTTAGAATTATCTAATCCTATTTGCTCCCCACGCTTTTCGGGACTGAGCGTCAGTTGCAGCAGGCCAGATCGTCGCCTTCGCCACTGGTGTTCCTCATATCCTACGCATTTCACCGCTACGCTTAGATTCCACGATCCTCTCCTGCACTCTAGCTGCCTGGTTTCTATGGCTTACTGAAGTTAAGCACGGCTTTCACCACAGACCCTTGCTGCGCCTGCTCCTCTTTACGCCCAATAATTCCGGATAACGCTTGCCACCTACGTATTACCGCGGCTGCTGGCGTAGTTGACCGTGGCTTTCTAATAAAGAAATTACCGTCACTCGGCTACCATTTCCTGTAGCCCGCCGTTCTTCCTTTATAACAGAAGTTTACCAATCCGAAACCTTCTTCCTTCACGCGGCGTTGCTCGGTCAGGGGTTTCCCCCATTGCCGAAAATTCCCTACCGCACCCGCACTCCCGTAGAG
+
3&+)(//'&*.,7/22888-047,//10-),/059388+,0(('++2-)+--3932:8*30+166/7-/6:0*..1-,3,7/8./+6---131--.-/144214477869:678621..+1.(-/2/,',*')'&-.32/.02.2113457;997575,...5/42.../06733)-(*-4246425667/,**,+,663775502-0++((+,*+,))--*)*0+,/39<.232:/3;<3.26<667:79563:339211814:-*+'')/08679:62<61//0-(+(+**)-.-,,)**.832.110+,(1.-23///.(,*'$(*-,34/'(.65;3++++-*02,0454/40-*....115421.598,/*(,*.-../.2*+'&'+*113:300-,1+3607.,))*-15:+/.740*+*+'./*.,--12//$#**,%(*,/32/&()(-00*-.00123:/1;03321145.222./002989859:::::8453)+33283,/1**++,,.,))'(++6853*-/4)7598;<:8935-+,:.:.3+2+39:;<1/0.-009;232)(/('*10).+-4+(*,,689<5-7;0)*,-:./97</5/..335102*2(&'%#**3-364)+'*&())(.*+-60,/*')$'%**%(((),-60862.10776-1/(+''*005998:85/9-&()---2(%&''%)%/'+,4/4**51**36((,*563,,/,*09:-.*9363/.,35671.216.0+/)(012432888796265,5557;/2358/03;8320'%$(-($%..439<:257:599/.''$%)*23541.-+--/'()021,,102144101116.-5-2;40-2.4/-06')*++)*-2..')%$*+++62.&())*-676;4)/+*+*1*.95////8/01;4.--),)-+382+1.--.//;99/+0-*5900;.221522724;40010060('%('*&(1.*).*'((.+-6;46/;..8+&'*),--68530*,-/070117;34;7/0&(-/.85//::69;001-(&,-(*485-*-().9)(+&/*22*)010588;79<955:2'.+./95.8---77+6/9(,7-*05//7;;1-1:,.:-/75/2;.71*&($&)%,0)(+'+,./&+,*)+'
@3698429a-f0d0-4f71-9e36-b09c066cefdb ch=177 read=108119 start_time=2019-12-13T02:27:43Z barcode=BC01 runid=2c9cf7bc05858273f10e7d7ec552fc0bd742dc3e
CTCCTACGGGAGGCAGCAGTAGGGAATTTTCGGCAATGGGAAACCCTGACCGAGCAACGCCGCGTGAAGAGTTTTCGGATTGTAAACTGCGTTTATAAAAGGAAGAACGGCGGCTACAGGGAAATGGTAGCCGAGTGACCGGTACTGATAGAAAGCCACGGCTAACTACGTGCCAGCAGCCGCGGTATGCAATGGAGTGGCAAGCGTTATCCAGGGTATTATGGGCGTAAAGAGGGCGGGCGGCGGCAAAAGGGTCTGTGGTGGCCACAAACCTTAACTTCAGTAAATACAGAAACCAGGCAGCTAGAGTGCAGGAGGATCGTGAAATTCCATGTGTAGCGGTGAAATGCGTAGATATATGGAGGAGAGGAACACCAGTGGCAGAAGGCGACGATCTGGCCTGCAACTGACGCTCAGTCCCGAAAGCGTGGGGAGCAAATAGGATTAGATACCTAGTAGTCCACGCCGTAAACGATGAGTACTAAGTGTTGGATGTCAAGTTTGATGCTGCAGTTAACGCAATAATTACTCCGCCTATGAGTGGTACGTTCGCAAGAATGAAACTCAAAGGAATTGACGAAGGGGAGACGCACAAGCGGTGGGCATGTGGTTTTGGTGAAGCAACGCGAAGAACCTTACCGGAATCTTGACATACTCATAAGGCTCCAGAGATGGAGAGATAGCTATATGAGATACAGGTGGTGCATGGTTGTCGTCGCTCGTGTCGTGAGATGTTGGGTTTAAGTCCGCAACGAGCGCAACCCTTATCGTTAGTTACCATCATTAAAGTTGGGGACTCTGGCAGGGCTGCCAGTGACAAGCTGGAGGAAGGCGGGGATGACGTCGTCATCGTGCCCCTTATGACCTGGGCTACACACATTGCTACAATGGATGGCGCAGAGGGAAGCGAAGCCGCGGAGTGAAGCAAAACCCATAAAACCATTCTCAGTTCAGTTGTAGTCTGCAACTACGTAAGTTAGGTCGCTAGTAATCGCGAATCAGCATGTCGCGGTGAATACGTTCTCCCGGGCCTTGTACACACCGCCCGTCACACCACGAGAGTTGACCTTTTACCTGAAGCCGGTGGCTAACCGCAGGAAGGAAGGCTGTCTAAGGTGGGATTGATGATTGAAATTGAAGTCATAACAAAAGGTAATAACCGG
+
/10))*-&/,&0*)-)/%+0+'1/+03:::.7;:4<311+',(15./09::77156+--006:8**''$%+094++-0&,%'%05.-*&&%++),.086(-,/7)-44)4/-5.--/*1.(*./,9::1113*')(0/2&+'(''+%&))(--+*,/)./61224/3132603721.--4/2-((**3191-0*)#&(,*-(,'(*220/1+(1-'+*,933377-,,:2.)(,0&'&/,-*81+50.4+(+37.//431.(+*-**-+,((%%&+)+/10+**-0$$%%)(.3118314.*),-,))*(*..0*))+1198326645:77.4,1-*)-.28954;61/22337871.')00-2,()&.-/:6367/***+)%%0*-4/8:9112101817./.-2),+/0026912/8-))+/.++1//,/)')+4985-26,//*(-,'9.'$,+*)0/.+0.22267;:9211,)+,+-1-55765:3/--*..36-.:3('/28::90437252+,1302223-./25026.%&)$$&$*-*.,*7623/))072/+42+002/*''(*304311**.0-'$'),)-,//2.429352++,./-/,4<8-435021./1*634559451/&%&+-0+*(%+/*6(((/,,))'+,15,5204((''(.,05)())+:22-,++(//122324*7+*-,-,-/-.75623479-()*-873564866479445*301:*6+--/1(*-28/.77687057),*),5.7.)(6108<8:9.6.7/+,.5-35++/110&20$*/+))(.,0//.+*1,*/03,+.(()++*+8:613886545368877*+&--,&'(%''(-.78846-,,***,'+-,.0024:77;-,2,,483.&*.-,1.1,,,&*001/,%'(-09+,-<<82;3028:<68966;876$')1.)-,:032474.*%%%&&-/')%'+/6(**,1&&&'&'+200/0/-515-.//01//..2//,/9/./.7:0.6++,43-05/&+)-*++.5-14-,,,)++03++*('')2-)&'%%&%$%*-++)0(.703/+0-*--3-,.-,-,,*)-.-+*('+5./6,7-0;92/6-./3124/)0'()(4.,-0'0.0.14-)***(%%(1-+'*
@aab0c61b-af0d-4e2c-9aff-239be8a82a19 ch=100 read=100789 start_time=2019-12-13T02:27:52Z barcode=BC01 runid=2c9cf7bc05858273f10e7d7ec552fc0bd742dc3e
CTCCTACGGGAGGCAGCAGCGGGAATGTGCACAATGGGGAAACCCTGATGCAGCAACGCCGCGTGAGTGATGAAGGTTTTTTCGGGTCGTAAGCTCTGTCTTTGGGAAGATAATGACGGTACGCAGGAGGAAGCCACGGCTAACTACGTGCCAGCAGCCGCGGTAATACGTAGGTGGCGAAGCGTTATCCGGATTTACTGGGCGTAAAGGGCGTAGGCGGATGATTAAGTGGGATGAAATACCCGGGCTCAGCAGGTGCTGCATTCCAAACTGGTTATCTAGGTGCAGGAGAGTGGAATTCCTGGTGTAGTGAAATGCGTAGAGATTAGGAAGAACACCAGTGGCGAAACTGACTCTCGGACTGTAACTGACGCTGAGGCTCGAAAGCGTGGGGAGCAAACAGGATTAGATACCCTGGTAGTCCACGCCGTAAACGATGAATACTAGGTGTGGGGTTTCAACATCGTGCCGCCGCTAACACGGTAAGTGTTCCGCCTGGGGATACGGTCGCGAATTAAAACTCAAAGAATTGACGGGGACCCGCACAAGTAGCGGAGCATGTGGTTTTAATTCGAAGCAACGCGAAGAACACTTACCATGACATCCCTTGCATTACTCTTAATCAGGGGAATCCTTCGGGGACAAGGTGACAGGTGGTGCATGGTTGTCGTCAGCTCGTGTCGTGAGATGTTGGGTTAAGTCCCGCAACGAAGCCTCAACCCTTGTCGTTAGTTACTACCAAGTTGAGGACTCTAGCGAGACTGCTGGGTTAACCAGGAGAAGGTGGGGATGACGTCAAATCATCATGCCCCTTATGCGTAGGGGCTACACACGATGCTACAATGGCTGGTACAGAGAGATGCAATACCGTGAGGAATTGGAGCCAAACTTTAAAACCAGTCTCAGTTCGGATTGTAGGCTGAAACTCTCGCCTACATGAAGCTGGAGTTACTAGTAATCACATGAATCAGAATGTCGCGGTGAATACGTTCGGTCTTGTACACACCGCTTCGTCACACACCATGAAGTTAGCAATACCCGAAGTCAGTGAAACTAACCCTGTTGGCGGCCGAAGGTAGGGTCGCTTGATTGGGGTGAGAATCGCTAAGGTAACCGG
+
/01///1052)-/,57812,),+'((-0,.,.2:524/)(,-15),03655356694046111.*('))*/..7)4*/87<,63;500.15/*+.4878308:.65/401/080.)13/.++$,('*(.**2,.6.+/+*+2/.3156979:6+20/0428-5-1-..746-7,++&$)+),.84:33//+-(02+*+2,//18:94/,,.0-3316:8;;;;1<191./7;8,+(,2++,3-.+07782-*-%614-013424-5(,*()(+3)6--,+,.2112*+(&'%)-/3225+8.(&2))$$$&(290--4682/.,+-2*46/6-.55484,.-,2*()('--.-++*'%2.1120265233365560+-)'(*002-,,.07:8+)$)260/(--&-))**652;)(2./--,3,$+*)**+,,))*+,/9;7-3.*26614+683.5+,),)'*27999:8:;92214.%-&()+-)+'%//3*/.)),1-%*)-/444,2((/0-2;:5/65',))',.4.12.1:8138/'*()./,,,.0/,)+,30-+,3.;<-:945/'0+),9:8-2128''+*(&'&&)''*/47518:)07/002800..509091)+5/)1/386596,2801353/9/0184/60099689:4:19///562(+-/:89888463.1,3+57-666:753-92*(-/1103,*1//11329)(/*-01/8/+0-,++()'1*-2.,+1/02344/00'(+-0/,/).8515..--/15--(-.20/483467/-*-.3:1,+-..57-5263,23329897667/4,,--,%')%*+96583:32/,)3),-60/,,,..55312//2569/.+-))+-.*&*/9/;0/134.:;60855664:,3589)3'2,-./976./%&%())'++/721034070//;;7--,5,*,///.0-+&*%%-/-+./))0./261-/++,36:473431')(--4-+-.2322.'*+'*(--/0)..021++)&(,3('')+..-)''')*+(%&%&---10/3/8*('%$'&(-((%+05,5-.)(&)0+,.1-*/+356+)*,(&(+,28776-616;883/
@f78d3f60-9e6a-49c9-bfdf-a9ac0b04e6ff ch=485 read=69269 start_time=2019-12-13T02:28:10Z barcode=BC01 runid=2c9cf7bc05858273f10e7d7ec552fc0bd742dc3e
CTCCTACGGGAGGCAGCAGTAGGGAATTTTCGGCAATGGGAAACTGACCGAGCAACGCCGTGAAGGAAGAAGGTTTTCCAGTTGTAAACTTCTGTTATAAAGGAAGAACAGCGGCTACAGGAAATGGTAGCCAGTGACGGGCTGCTGATAGAAAGCCACGGCTAACTACGTGCCAGCAGCCACTTGCGGTAATACGTAGGTGGCAAGCGTTATCGGAATTATTGGGCGTAAAGAGGGGCGGGTCTGTGGTAAAAGCCTGAAGCCCAACTTCCAGTAAAAAAAGCCCATGAAACCAGGCAGCTAGAGTGCAGGAGGATCGTGGAATTCCATGTGTAGCGGTGAAATGCGTAGATATATGGAGGAACACACCAGTGGCGAAGGCGACGATCTGGCCTGCAACTGACGCTCCAGTCGAAAGCGTGGGGGAGCAAATAGGATTAGATACCCTAGTAGTCCACGCCGTAAACGATGAGTACTAAGTGTTGGATGTCAAAGTTCAGTGCTGCAGTTAACGCAATAAGTACTCCGCCTATGAGTAGTACGTTCGCAAGAATGAAACTCAAAGAGGAATTGACGGGGGGGCCCCGCACAAGCGGTGGAGCATATGGTTTAATTCGAAGCAACATGAAGAACCTTACCAGTCTTGACATACTCATACAAAAGGCTCCAGAGATGGAGAGATAGCTGAGATACAGGTGGTGCATGGTTGTCGTCATCGTGTCGTGAGATGTTAGGTTAAGTCCCGCAACGAGCGCAACCCTTCCATCGTTAGTTACCATCATTAAGTTGGGGACTCTAGCGAAGGCTGCCAGTGATAAGCTGGAGGAAGGCGGGGATGACGTCAAATCATCATGCCCCTTATGACCTGGAGCTACACGTGCTACAATGGATGGTGCAGAGGGAAGCAAACCGCGAGGTGAAGCAAACCCATAAAAACCATTCTCGAGTTCGGACCCAGCCAGTCTGCAACTCGACTACATGAAGTTGGAATCGCTGGCCAATCGCGAATCAGCATGTCGCGGTGAATACGTTCTCGGGCCTTGTACACCCGTCACACACCACGAGTTGATAACACCCGAAGCCGGTGGCCTAACCGCAAGGAAGGAGCTGTCTAAAGGTGCAGGATTGATGATTGGGGTGAAGTCGTAACAAGGTAACCGG
+
1326),0'81,,,)),-*04+.,)))0497,38216000('*(.+,)*-2638551*,,+(53/15-3.1,+/0951/&$&(*%&,/*.1:59/://.8;+/(+((.2/&53091106*/,(00++''%$&('-/113,'&&*&/.,,-.),0,(.-**.++-36/00108//5-,,++7*'*('%()+*:/00:58/2/-040..,,-41//3)0()-*,15263,'()-*)&-*+&$*/')*65318428:0,-7320/)+)&.+*.3-,*,.001270)%)*)('%'*++,,-4++**+.,,.-7667.+/,*/4054,7+9+8:57554---)-'*)-20-.324769:873680.4--/,,.*1,(,-6..'%&)1+76/,-..*-.414::79///008908,,./7'*,+,/251&04,)+,;;:5212+0../2839:(*0/5255833556:899;:6101+)**)*3,7577/<090;68+6-'*'0.//;::::99-;-8,7/029.2&&&(,.14+/6-))&%'.-(3+-.-620.2*+(/((/<8450.*)&()*)-+576.-'10*+&*27/)++.2433.801:4430..1049;:/:9:52,1--+3.%%.4:/1713.4/26'(%(*:/1189/4*)&'''-11),3.09(((*++18-+++*0/0..-,/-**+-,180175454451:/0,52..),-377996988368,44&*.//1++-55()01680--.&('&.1(*'&'(*0041/.1;55<800+/,5**,-07;13675312-*)&).-1./1/+*'$&*/./358./0-1195((./*%(&*'249;9343;:03&2-,'-2/449::448*,-*++))01243148<9::88776988.**0')'$&%+',82--+,*.**.'(,34,6,-218<9-789:<800%&(0.9/2-+-)(,...1499911,//40/**,./3384,9+0,/27862/2/*(1-/006,*102./01289:78+()-19757346767+/23/7/,.,-&*)-*0-,,*,133/0,-.*7122386247-(,,&..,+*.+/*-/-0-(+121.//+)&&'-)-,+05,.400..251800010215.34.-).,,+.)-,5053..'-)2:69
@d58a4a0b-a0bf-4db1-81b2-4dabbd2c3885 ch=376 read=78453 start_time=2019-12-13T02:28:09Z barcode=BC01 runid=2c9cf7bc05858273f10e7d7ec552fc0bd742dc3e
CCCACGGGAGGCAGCAGTGAGGGAATTTTCGGCAATGGGGGAAACCCTGACCGAGCAACGCCGCGTGAAGGAAGAAGGTTTTCAGTTGTAAACTTCTGTTATAAAGGAAGAACGGCGGCCACAGGAAATGGTAGCCGAGTGACGGTACTTTATTAAAGCCACGGCTAACTACGTGCCAACAGCCACTTGATAGCCGTAGGTGGCAAGCGTTATCAGGTGTGTGGGCGTAAAAGAGGGGCAGGCGGCAGCAAGGGTCTGTGGTGAAAACCTGAAACTTCGGTAAATACATAGAAACCAGCTAGAGTGCAGGAGAGGATCGTGGAATTCCATGTGTAGCGGTGAAATGCGTAGATATGGAGGAACACACCAGTGGCGAAGGCGTTGATCTGGCCTGCAACTGACGCTCAGTCAGCGTAGAGGAGCAAATAGGATTAGATACCCTGATAGTCCACGCCGTAAACGATGAAATTGCAAGTGTTGGATGTAAAGTTCAGTGCAGTTAACGCAATAAATTACTCCGCCTGAGTAGTACGTTCGCAGAATGAAACTCAAAGAATTGACGGGGGGCCCGCACAAGCGGTGGAGCATGTGGTTTAATTCGAAGCAACGCGAAGAACCTTACCAGCGTCTTGACATACTCATAAAGGCTCCAGAGATGGAGAATGGCTATATGAGATACGGTGCATGGTTGTCGTCAGCTCGTGTCGTGAGATGTTGGAGTTAAGTCCGCAACGGGCACAACCCTTATCGTTAGTTACCATCATTAAGTTGGGGACTCTGGCGAGCTGCCAGTGACAAGCTGGAGGAAGGCGGGGATGACGTCAAATCATCATGCCTGCTGACCTGGGCTACGTGCTTCCACAATGGATGGTGCAGAAGCGAAGCCGCGAGGTGAAACAAAACCCATAAAACCATTCTCAGTTCGGATTATGATCTGCAACTCGACTACATGAAGTTGGAATCGCTGGTAATCGCCGAATGTCGCGGTGAATACGTTCTCGGGCCTTGTACACCGCCCGTCACACCACGAGTTGAAACACCCGGAAGCCGGTGGCTAACCGCAGGAAGGGCAATCTAAGGTGGGATTACGTGATTGGGGGGTAGAGAAAATCATGGCTAAAGTAACCGG
+
$###&'22)+/('+('')'%)*'((-365.5:7875891+&(*)-.)*+/01,.)+16657;23031+-,,*0(,+.-0885/***3'/.5,119582.5*+-4*.3-5)-56150('%&)*+1./0-+687122:.---.//)+***-,,%)+.-*(.0-)2(((5222011438:2&2+,-.('*'&$*(%%)*,,371.12,1,--+5+,-*,4-,++)-20//,;7/'('//)+-,78410-+(,,)/462230.03,('&&&+-+*-.&&,2*'--76*$$&')**,01,411./.*)+++.')0++),3/12)6+,-)0-0.2222002224:86-55,-2501314122,+0(-**,-(-537809+*)'&*-++.+-01--)-0-.03..*++'&'%'-10-*''&+&'%*($,-4;;44.1)8+/-01029-*'%'(+-753547:/25;8/-,-,,,***$'),,/51;292:5439324;;.6-,,&,24343**(-)*3,2.**+,+,0870-+,++1//18;7.-2)*7986;934537+'(+(06-5)))*.)48-'((+,1,0/9240),-4-+(,-9<3-&1+*&*+%)4.300.05'%--((*)6,*&$'+1252110-,///-016-,3-0-+)),-.:82.,%,5,522285990...,,'*%%')//96;44437/.-..367487-3-,.463-.-*&*/888367.-/78:64./*.1..61+3455/5/--26+,,+/8-/212/17-5:717973+)'&&)./10-&-..474513586//1+0/335;;2422344679;.--51.(&#'%%#$&''/3.,888++,'(,)(+&(&)/845::;;8966','()*,33,1573/*,,,+-2+*-87)/1/./39651055;657036::0/-5,/1227410.(&+,623/12338)++'*1./-146---&,05-.0./(-.864596-.)))00/3436.,+++301205.--.,09)97+)41''','()(+*))')('&&*'&(),**13166360)+3/,*,,)+*)+*%%%&)*/,+-*)',0(5)**)*)(4,57922*,&&(%+,*'*+/602--,3.,,06/**)
@5bfc74ec-1b1a-44a7-a855-0b0cc455d576 ch=374 read=59328 start_time=2019-12-13T02:28:08Z barcode=BC01 runid=2c9cf7bc05858273f10e7d7ec552fc0bd742dc3e
CCGCCCTTGTTACGACTTCACCCCAATCGCTGACCTACCTTCGGCCGCTGCCTCCTTTGCGGTTAGCTCACCGGACTTCGGGTATTGCCAACTCATGGTGTGACGGGCGGTGTGTACAAGACAGGGCATATTCACCGCGGCATTCTGATTCGCGGGTACTGGTAACTCCAGCTTCATGTAGGCGAGTTTCAGCCTGGTGAACTGAACTGGTTTTAAGTGGCTCCACCTCGCTGGCATTGCATCTCTCTGTACCAGCCATTGGCACGTGTGTAGCCCTACACATAAGGGGCATGATGATTTGACGTCGTCCCCACCTTCCTCCTGGGTTAGCCAGGCAGTCTCGCTAGAGTCCTCCAGCAATGGTAGTAACTAACGACAAGGGTTGCGCTCGTTGCGGGACCAGCAACATCTCACGACACGAGCTGACGACAACCGTACACCACCTGTCACCTTGTCCCCGAGAGAATTTCCTCGATTAAAGGTAAATGCGAGGGATGTCAAGTGTGGTAAGGTTCTTCGCGTTGCTTCGAATTAAACCACATGCTCCGCTACTTGTGCGGGTCCCCGTCAATTCCTTTGAGGTTTTAATCTTGCGACCATTACTCCCCAGGCGGAATACTTAATGCGTTAGCGGCGGCACGGAGGTGTTGAAACCCCACACCTAGTATTCATCGTTTACGGCGTGGACTGCCAGGGTATCTAATCCTGTTTGCTCCCCACGCTTTCGAGCCTCAGCGTCAGTTACAGTCAGAGTCGCCTTCGCCACTGGTGTTCTTCCTAATCTCTACGCATTTCACCGCTACACTGGAATTCCACTCTCCTCTCCTGCACTCCTAGATAACCAGTTTGGAATGCAGCACCCAAGTTGAGCCCGAGGTATTTCACATCCCTTAATCATCCGCCTACGCTCCCTTTACGCCCAGTAAATCCGGATAACGCTCGCCACCTACGTATTACCTGCTGGCGTGGTTAGCCGTGGCTTCCTCCTTGGGTACCGTCATTATCTTCCCCAAAGACCAGGCTTTACGATCCGAAACCTTCATCACGCGGCGTTGCTGCATCGGTTTCCCCATTGGCCCGTATTCCCCACTGCTGCACTCCCGTG
+
22$'&''3+-7...-01:17/00,,0/2,-./-29*.7:78:3178+1954945/.6++//5-4...42+/(4+41665-3/,*.*,3<-0,*+&+((-&%''+)59457,,/,/+/01(*3'*1624559<968;1.--..396799:;924,,%+*3/.7446553,,+-/204853)-96/)+0;8/+.2.1.'+'(+,'((**16-5<</1-&&%+(.1-*/0.0+)%07011.+,-/5210/247293+,7:465+'(-1125663..,63+,-0+303'/295-54111/25;612355851974-*+.-5851-(*)+(1*-%40*+58543-(0../0+,./3603'+'/,6/.4.'++17346:77*4/*16./000.0125593216/+,&(&3/4//-/..*-1.110,%''+.(0222152:&4*+(-2-10-/.-/122432536,((''(()*5868673,4-31(('',6+,+4*&-2:098:94,/12+)&()+1-8:99<:58527-/0;3/3-2,2:3::10030001:23.**+&+--/395/2882678(6-856.49+)-/149*5.-.663447;;)4(%(*:34('),*/7.9/--2+3*-*))2,,,229120-+3((%&)*,.1*+563::7(+).++)+*,.8878:/66)'.&2122:81)/&+/1.'%&,34.2.-28671:3++,.59.,.('))(%,-06:88427689*.8.-.&555(((-+101&')$'3*11344545899/6/*2,,,765344768<:827:22311.31)-,,155:.//-,/2-0-.3330--*.')*1641-03/0/<1/6698886,-+.+(,--2/..2.:*(&,+/+-68/)0/-6&''(/.10--/10371376939;*3:5,//-5(%',/801/)./*1+-)*+/138.,,*$#&%)).0-05.-*--,+&'%+*81/29,/573452801&-(,00--/3-/675;4449.9:;+.70,-5'.*1,130)+*,41'%.-)052:5896--),'/-.-423,,,-,/+1+660674(*+(%&&**,1690692*-.,+*+-(+*49/*4&
@41e5c78b-d800-437b-aaa1-38e6502f2430 ch=67 read=64976 start_time=2019-12-13T02:28:15Z barcode=BC01 runid=2c9cf7bc05858273f10e7d7ec552fc0bd742dc3e
CCGGTTACCTTGTTACGACTTCACCCATGAATCACAAAGTGGCGCGCCCTCCCGAAGGTTAAGCTACCTACTTCTTTTGCAACCCACTCCCATGGTGTGACGGGCGGTGTGTACAAGGCCCGGGAACGTATTCACCGTGGCATTCCTGATCGATTACTTGCTTGATTCGACTTCATGGAGTCGAGTTGCAGACTCAATCGGACTACGACGCGCACTTTATGAGGTCCGCTTGCTCTCGCGAGTCGCTTCTCTTTGTATGCGCCATTGTAGCACGTGTTAGCCCTGGTCGTAAGGGCCATGATGACTTGACGTCATCCCACCTTCCTCCAGTTTATCACTGGCGGTCTCCTTTGAGTTCCCAGCCGGACCGCTGGCAATAAAGGATAGGGTTGCTCGTTGCGGGACCAACCCAACATTTCACAGCACGAGCTGACGACAGCCATGCAGCACCTGTCTCACGGTTCCCGAAGGCACATTCTCATCTCTGAAAACTTCCGTGGATGTCAAGACCAGGTAAGGTTCTTCGCGTTGCATCGAATTAAACCACATGCTCCACCGCTTGTGCGAGGCCCCGTCAATTCATTTAGTTTTTAACCTTGCGGCCGTACTCCCCAGGCGGTCGACTTAACGCGTTAGCTCCGGAAGCCACGCCTCAAGGGCACAACCTCAAGTCGACATCGTTTACGGCGGCGTGGACTACCAGGGTTATCTAATCCTGTTTGCTCCCCACGCGCACCTGAGCACGTCAGTCTTCGTCAGGGGCCGCCTTCGCCACCGGTATTCCTCCAATCTCTACGCATTTCACCGCTGCACCTGGAATTCTACCCCCCTCTACGAGACTCCAAGCTTGCCCAATTATCAGATGCAGTTCCCAGGTTGGGCCAGAGTTCATCTGACTTAACAAACCGCCTGCGTGCGCTTTACGCCCAGTATTCGATTAACGCTTGCACCCTCCGTATTACCGCGGCTGCTGGCTGGAGTTAGCCAGTTACTTCTTCTGCGGGTAACGTCAATGAGCAAAGGTGATAGCTTTACTCCCCTTCACCTCCCGCTGAAAGTACTTTAGCCCGAAGGCCTTCTTCGCATACGCGGCAAGCTGCATCAGGCTTGCGCCCATTGGTACCAATATTCCCCACTGCTGCCTCCGTAGGAG
+
+*0-17,.325028234488;64(0'#',,742,0*1)+(*'&(,+-53+22,*11+3,629-4+*+,(&))6):;7*%+(&160*++/:2/27;87899:8<:9*20/0*-./2:0654(,9:0:/.3+,(((48.03512477(*-4//(*+-(&%%$$$%((8/0-456;6+02/++--1.,/0..*-/5352;-.)1.415,,,*)-'**-19400.-+.)-4/+1*(),-3312)),-4178:8862;811665758<.;+-(*//-//0-.(((,0.*+./02,5/)083:451000-+-++,6550/..05+3;9;9941,.02<8334295040+521253555+,-:2;/'(,.7*85::.3619103%.1)-6.01)1/7/+,//22811+7,+)&.*24-234279*+++-%+&),1888887656224505/1021/4:125667685.9-+)+)((-.13557<6364895320/090-405:52220.59:73577<09:831+307019-11/0311774.0+1+3;4:;131300/*+&-+/.-0,-,))%1,9983..1/51:4347+&+0:;6../-.)--/0758(,)**:;://4336:8622.4+9*,.--.,&$&)*+0./0,//--+6;98-,-82///397;29-3.334697:9819-**50,,0+.03.554,07,.(+.,+,846::+6)()6-+.,341)')&'%&(04///+*).-0423667<:89;*,59270/1/.707:;59232227<;5+/)*(/0973253558<8214:-4821-14579190802284788/,15240-100-6(/'&%%%$/0+&%,(*)<))+0/9789<8<5224/5'1/7-,-',,,,-(*2)(%%&/+17:9593664563935,(*)&'/-53**$*$0-/,/1:4:6607,++*15//4/07223/3:890;10.09+9...)'*0.-,.3(+-)&)3358;8502+37224444.2...7678;*.,+'%*)(++1-)+-80/+.4.%)''/50(88627-.-*-15,'&+--(''.-166<68<-))%&+-*.-+'$%$&*11+3459;695152291(+2'.34607...847:;4,-./53219-66-/17,,$
@85137fad-73fa-4d83-97b9-b36749b2a1ef ch=433 read=71896 start_time=2019-12-13T02:28:20Z barcode=BC01 runid=2c9cf7bc05858273f10e7d7ec552fc0bd742dc3e
CCGGTTGCCTTGTTGCGACTTCACCCCAATCGCTGACCCTACCTTCGGCCGCTGCTTATCGCTGCGGTTAGCTCACGGACTCGGGTATTGCCAACTCATGGTGTGACGGGCGGGTGTGTACAAGACCAGGAACGTATTCACCGCGTGACATTCTGATTCGCGATTACTAGTAGCTCAGCTTCATGTAGGCGAGTTTCAGCCTACAATCGAACTGAGACTGGTTTTAAGTTTGGCTCCACCTGCTTGGCATTGCATCTCTCTGTACCAGCCATTGTAGCACGTGTCAGCCCTACACATAAGAGGGCATGATGATTTGACGTCATCCCACCTTCCTCCTGGTGCTTAGCAGGCAGTCTCGCTAGAGTCCTCAACTTAATGTTAGTAACTAACGACAAGGGTTGCGCTCGTTGCGGGATAACCTTCACGACACGAGCTGACGACAACCATGCACCGCCTGTCACCTTGTCCCCGAAGAGTTTCCTCGATTAAGAGTAATGCAAAGGGATGTGGACTGGTAAAGATTTCGCGTTGCTTCCGAATTAAACCACATGCTCCTTTACTTGTGCGGGTCACATCATTCCTTTGAGTTTAATCTTGCGACCGTACTCCCCAGGCGAATACTTAATGCGTTAGCGGCGGCACGGAAGGTGTTGAAACCCCACACCTAGTATTCATCGTTTGCGGCGTGGACTACCAGGGTATCTAACCCTGTTTGCTCCCCACGCTTTCGAGCCTCAGCGTCAGTTACAGTCAGAGAGTCGCCTTCGCCACTGGTGTTCTTCCTAATCTCTACGCATTTCACCGCTACACTAGGAATTCCACTCTCACTCTCCTGCACTCTAGATAAGCCAGTTTCCGGAATGCAGCACCCAAGTTGAGCCGGGTATTTCACATCCCACTTAATCATTCGCCTACGCTCCTTGCGCCCAGTAGCCCGGATAACGCTCGCCACCTACGTATTACCGCGGCTGCTGGCGTAGTTAATGATGGCTTCCTCCTTGGGTACCGTCATTATCTTCCCCAAAGACAGAGCTTTACGATCCGAAAACCTTCATCACTCACGCGGCGGCGTTGCTGCATCAGGGTTCCCCATTGTGCAATATTCCCCACTACTGCCTCCCGTAGAGGG
+
:4/21,'-+-5+(0$'),1475-579-16284454/26+%&*&&%*'%33031/+('%)+$#)*.15.6/,+*)#%-/*&(,(/,-,40/3.1%))+(1-*.+.357385-.2)+3433313'%-47(7/..08:9::668101/'*.045955749:935664831211*,*+,6+//1:9484/-./,-*.1<43337:5678<::662,/*(*,.24,5<<4-1/1;/3078785595/-/.-%2/50//787542136676<1029,-2+))***/..*(%&(/3)*0,+(*+//+,.2134944332496226898:.10+(***0.44/./+++$$#$%#)&()/135744/,..-,/1274//)('&.-0)*,%,.42((3+775725,8243.//020,1-+-2850%*20---)&+-.1/1)'12677431.9-;-9:6202;2;;775/./:-9./,6:-),(+%'(63091611-7-.((*(.754437*+104*'%')(%(')(+1*')*0.055531'/41.**.,8,<;6:7.,++&$&+)&-.+.,4,//6598+0%)(./*+3111:..+,1:3040/42//2339.315,888)&.0--'7,.3120713482;1112930,*%(')'*/30428,09-066-'*).-,,+,/4<62686494&,(1-./9;7624/7(132.43300(1821224+*.03:9/(*(+.56..34583,,,,,13120:24-777/./+*+,,3685<9798.0015433933/4*(/;550,-)-/0/1;53(*:/40'/,.5.1*-/.117/13302')*-.16/01-//0/-.43-+%+3,60<++((+.,,/0//0-17*/+**022157'+'-*/991011/94+(*-/.0278:<:48)'()'+1:5)/.1*2-)&)*(&),()-)*-1225788:<346/,2,3-/415<3/4/..0%(/00+**.06./-,..15235*(&('*+.1*+-9:259+8-+,9919:91-7-,/0****'16-#)()-,+*,57/296;89:;2665120-0,),1-).-((011334-62026-551,/1,./.4..,2.6;;-,.,*+*,36.79')6**%*&&
@abbd7b76-3965-4d6f-bc3f-ef090bc1590c ch=212 read=47318 start_time=2019-12-13T02:28:20Z barcode=BC01 runid=2c9cf7bc05858273f10e7d7ec552fc0bd742dc3e
CTACGGGGAGGCAGCAGTGGGAATATTGCACAATGGGCGCAAGCCTGATGCAGCCATGCCGCGATGTGCTTATGAAAGGCCCTCGGGTTCATAAAGAGTACTTTCCAGCGGGGGGAAGGGAGTAAAGTTAATACCTTTGCTCATTGACGTTACCCACCGCAGAAAGCACCATTAACTCCCGTGCCAGCAGCCGCCTTGAGCCAATACGGAGGTGCAAGCGTTAATCGGAATTACTGGGCGTAAAAGCGCGCAGGCGGTTTGTTAAGTCCCGGATGGCAAATCCCCGGGCTCAACCTGGGAACTGCATCTGATACTGAAACGAGGAGTCTCGTAGGGGTAGAATTCCAGGTGTAGCGGTGAAATGCGTAGAGATCTGGAGGATACCGGTGAAGGCGGCCCCCTGGACGAAGACTGACGCTCAGGTGCGGCGTGGGGAGCAAACGGGATTAGATACCCTGGTAGTCCCGCGCCGTAAGCGATGTCGACTTGGAGGTTGTGCCCGCCCAGGGCGTGGCTTCCGGAGCTAACGCGTTAAGTCGACCTGCAGAGTACGGCCGCAAGGTTAAACTCCAAATGAATTGACGGGCCCGCACAAGCGGTGGAGCGTAATGGTTTAATTCGATGCAACGCGAAAGAACCTTACCTGGTCTTGACATCTGGGAACTTTCCAGAGATGGTTAGTGCCTTCGGGAACTGTAGAGACAGGTGCTGCATGGCTGTCGTCAGCTCGTGTTGTGAAATGTTGGGTTAAGTCCCGCAGGCGCAACCCTTATCGCGCTGTTGCCAGCGGTCCGGCCGGGAACTCAAAGAGCTGCCAGTGATAAACTGGAGGAAGGTGGGGATGACGTCAGAGTCATCATGGCCCTTACGACCCAGGGCTACACGTGCTACAATGGCGCATACAAAGAGAGAAGCGACCTCGCGAGAGCAAGCGGACCTCATAAAGTGCGTCGTAGTCCAGTTGGAGTCTGCAACTCGACTCCGCCAGTCGAATCGCTAATCGTGGATCAGAATGCCACGGTGAATACGTTGGGCCTTGTACACCGCCCAAATCACACCATGGGGTGGGTTGCAAAAGAAGTAGGTAACTTAGCAGCCTTCAGGAGGGCGCTTACCACTTTGTGATTTCCTGACTGGGAATTGAAAGTCGTAACAAGGTAACCGG
+
*'+,2:;**-3236815724-++,(-+)'/00977<21+.5-+4.----,5-',0,/.4-***')*.(&('),1.3'()(5221+..10+%,*/+&(&(*)49-/,',,1450.(+-()+$(),94./-2+((---5-)(*++.4.),(-'#(*(&)*&),()-,')152,//.1./16),9456323003-,,'%$$$%-)3-32424.,-*.+,&')00.5-,-&,+&.5268;:991536,'&(),,-*210+106.)..90447(%&/.01*''-+*,44,*+*+)2.*1625<1825:::2/0,++-(-)*%'%+)*))&*+0,203'405**&$)*,/,+&.3,++//.++)'&12++233'''')+**1-+5*-/0.2'+)+-.*0.'%%)431)-55/',+(*../.24468-3542.)./16*,0)'./2;43'97.40**41&38/-276.01/3/',*...68;'--+--9955-1+/('('50.02073*,0'%)+2+6832/.,3,/-.-+,-((*,+.-3*--,2++*$#%'')'*+5-413,0()/-288;;168&//+,2*+/,.**%'%&')&)'(&%)*38559-00'4%%&'''-/,1.5-++-.::5704000*'*,,-2--49467795:433530)&.))'&(/4+.,)*+,-00'7&.-/.:070.983),**+&')(.-)+,1222,,(*)210.33277/.//066407...485012;1(1124/*-/0'&(&(02-,-)-*)*2.21,.',60440/6...-4)-+2,42-/2-/.07*1,)*')*59;660//07*&'&'.),+*-(-,)/0,)-&(,115&%'&)2**+*+3345)&(&%%(+1*)./,/(()%&')325)/2414:503/2&337*)+&(')+)+-5/0//.20,&(%(1./438.*-22*,.1,*+'*+-:0234-:+%),-/**'+.655*/,**(+,328'(%&(''-)236--/06,.,)**'(1+.17448/(-+33/61009210,'.3438/.,-+/.&+),&')(,),,7954*1)%'')./.%(),3+&,*(**,*'&$$%&+#,&&)/551%5+*,1+3142:239,4597364055(%$&%))**(*''+).080,/502477781747;:970
@16d85b19-19c9-41a7-8272-ea6b567a1b59 ch=138 read=57432 start_time=2019-12-13T02:28:22Z barcode=BC01 runid=2c9cf7bc05858273f10e7d7ec552fc0bd742dc3e
CCGGTTACCTTGTTGTTACGACACTAATCGCTTGTTCTGCGGCCGCTGCCTCCTTGCGGTAGCTCACGGACTTCGGGTATTGCCAACTCGCTGGTGTGACGGGCGGTGTGTGCAAGACCAGGGAACAGTATTCACCGCATTCTGGATTCGCGATTACTAGTATCCAGCTTCATGTAGGCGGTTTCAGCCTACAATCGAACTGAGACTGGTTTTTTTAAAGTTTGGCTCCACCTCACGGTATTGCATCTCTCTCTATACCAGCCATTGTAGCACGTGTGCCCTACACATAAAGGGCATGATGATTTGACGTCATCCCCACCTTCCTCCTGGTTAGCAGGCAGTCTCGCTAGAGTCCTCAACTTAATGGTAACCTTAACGACAAGGGTTGCGCTCGTTGCGGGACTTAACTAACATCTCACGACACAGGCTGACGACAACCACGCACCACCTGTCACCTTGTCCCCGAGGGGGGATTTCCTCGATTAGAGGTAAATGCGAGGGATGTCAGGGTGTAGGTAAAGGTTCTTCGCGTTGCTTCGAAGATTAAACCACAACGCTACTTGTGCGGGTCCCGTCGAATTCGCTGAGTTTTAATCTTGCGACCGTACTCCCCAGGCGGAATACCCAATGCGTTAGCGGCGGCACGGAGGTGTTGAAACCCCCACACCTGGTATTCGCTCATCGTTTACGGCGTGGTTCACCAGGGTATCTGTCCTGTTTGCTCCCTTTCGAGCCTCAGCGTCAGTTACAGTCCAGAGAGTCGCCTTCGCCACTGCTTCTAATCTCTACGCATTTCACCGCTACACTAAGATTCCACTCTCCTCTCCTGCACTCTAGATAGCAGTTTGGAATGCACAGCGCCCAGAGGATTGAGCCCGGGTATTTCCACATCATAATCATCACTACGCTCCTTTACGCCCAGTAAAATCCGGATAACGCTCGCCACCTACATTATTACCGCGGCTGCTGGCACGTAGTTAGCCGTGGCTTCTCGCCAGGTGCCGTCATTATCTTCCCCAAAGAGACAGGCTTTACGATCAAAGCCTTCATCACTCACGCGGCGTTGCTGCATCGGGTTCCCATTGTGCAATATTACTGCTGCCTCCCGTAG
+
642022/2,6+()+*//')*(+$%'++51%%'%%(('$$',+46)/-.40/70.5-,(')'*,876115/1677*/*-$-''3+4)(),&&&%(,')+/62::861--'%*%--75558)+/,--/'/2036211*'(&.,/&())2-2(*-/080212'),-30))+,/3*++*&02/(00;2.-++*''',*010.11++-0103342-/0;0,29++88/-0,04;67:75.5.46.7-)(%)*,-/0001'()*1.164)*.*+),/+-,)'%$&),'')*,*(-1*/97100./1113:5/0499:80914((,,3;4./.4-*-,++'.,16:769635--/0(),.0433-/,-.2/.+&&&%&'&*).,/294207026,..+////6..-645+5+3)&%+&)*,-/.)*-&-()&%2324242133/2/)-+-.323896782,-/-2..19;0)'+020.*%//20/11/132/*'('*/80..3+'/2,348:92-,-+/011623:*011:55;5.2-*2,..69,+0++0,068/3&$&'-3410./0,-/9519,/83*0.%+(,((%%&'&6.;<7-:1.4.++/12:*6,./../+(/796:38/%('&-6.-.-/8///.2--2/&--2,.3.128,*($/566)(,..7/*++015/&%0+,10119/**.++*0),*2($&()54.11,,'$)35-/01.-/.1/+'3/)&$*+'(++,2439-21503.0.6))*+-'+/056739/++.'--+(1',(.4./2,1.0,../9))&*)..301/3.4'''2.,*)+,-,/*+.//24/1+,,/.2281../+021-(,,90/,*&(&&$.**%$$((%-$%'*+3)'0+-)-3,6.*+**-&**..1+)+')-00./182/6-(,+0.)''(,54*+4(9,;4484055746,))($$&%'*,.404;..+.*0-2*/+)%)(*+,-1,,/3.9/6,,5-+-$&&&-)/%/7896,+--328.9:9/161+,./0-+203;8..++//&,+%+75;9::;&(+.*.+*1+*.5</0/..-/2(54.8-74(*-,+01454%-''())+++59177.-0),
@66b33173-161e-47a2-84c9-ecad72153c21 ch=459 read=41330 start_time=2019-12-13T02:28:34Z barcode=BC01 runid=2c9cf7bc05858273f10e7d7ec552fc0bd742dc3e
CCGGTTACCTTGTTATTTGATCATGAATCACAAAGTGGTAAGCGCCCTCCCGGGGTTAAGCTACCACTTCTTTGCAACCTCCATGGTGTGACGGGCGGTGTGTTAAAGGCCGGGAACGTATTCACCGTGGCATTCTGATCCACGATTACTAGCGATTCCGACTTCATGGAGTCAGGTTGCAGACCAATCGGACTACGACGCACTTTATGAGGTCGCTTGCTCTCCTTGAGTCGCTTCTCTTTGTATGCGCCATTGTGGCACGTGTTAGCCCTGGTCGTGGGGGCCATGATGACGTCATCCCCACCTTTCCTCAGTTTATCACCGGCAGTCTCCTTTGGAGTTCCCCGGCCGGACCGCTGTAACAAAGGATAAGGTTGCGCTCGTTGCGGGACTTAACAACATTTCACAACACGAGCTGACGACAGCCATGCAACACCTGTCTCACGGTTCCCGAAGGCACATTCTCATCTCTGAAACTTCCGTGGATGTCAAGAGACCAGGTGGGTTCTTCGCGTTGCATCGAATTAAACCACATGCTCCACCGCTTGTGCGGGCCCCGTCAATTCATTTGGTTTAACCTTGCGGCCGTACTCCCCGGCGGTCGACTTAACGCGTTAGCTCGGAAACCACTCAAGGGCACAATACTCCAAGTCGACATCGTTTGCAGCGTGGACTACCAGAATTATCTAATCCTGTTGCTCCCCACGCTTTCGCACCTGACGTCAGTCTTCGTCCAGGGGCCGCCTTCATTTCCTCAGATCTCTACGCATTTCACCGCTACACCTGGAATTCTACCCCTCTACGAGACTCAAGCTTGCCGGTATCAGATGCAGTTCCCAGGGTTGGGCCGGGAAGTTTCACATCACGACTTAACAAACCGCCTGCGTGCGCTTTACGCCCAGTAATTCCGATTAACGCTTGCACCCTCCATTATTACCGCGGCTGCCGGCACGGAGTTAGCCGGTCTTCTTCTGCGGGTAACGTCAATGAGCAAGGTATTAACTTTACTCCTTCCTCCCCGCTGAAAGTACTTTACAACCAGAGGCCTTCTTCGCCACGCGGCATGGCTGCATCAGGCTTTGCGCCCATTGTACAATATTCCCCACTGCTGCCTCCCGTGAACAATATCAGCAACAGAAGGTTAACGCAAAGACACCGTGCGCGGG
+
*+.7-;-.528+/+$(,*''252533;/.-.65*++.3452-..2<8++*)*/**,5+,()*+./&)*3+77/&&'%''&*6'+172432242:::39.-,*,&&(,)-3-)4403--434<878:12240028822364-(*,41800--,/,,2:0///.3...65)(((.%(,,83625-2,).28+908731332/.#+,+2/10-/..12762///025&(%'$(')0.-2-./571,*,+,.1:<917-*&***--/-/%''/6//1886)1(.45+3722++&&%*-/18718;3+.*+,&*+*4.0.59,-.34;2:828:89843;61'()9:632)&-04/6-%&'(((')''.9*6-:57/1112./39::527.2086-&(&-'.'/,35;;02313534/+*-//0455:254902,.-0,-/66631**)*/73.4.('*/-0.0224;42557702)'-6046868667:361331,%(*+8:.-+,%+.-;::=855/6.,,/05,*-.-2;58.+,,7233392270406,/,1++*.672*.3)8.:3-7;920181317-5-,,56985;55.384,.02386620,./3/-.3/4/.'(*/)+&/((+%'$''%+-0+()-*%$'(/)8-2153563655283&($((+12320+,.6,+'+.1/2373;0,'')-4.0107;7),.-1:71-.*.5+)(/46867888;9729()0)(#$$%),0/.&,5,36/6'(.3337720,.*1:6-13747720-/1..+2+2.06-48-.,881623232450,((**+1-*/./0722576887:;4;-)/'+,2(*002*((&%),:..))*/-%&)()*'5,669,35'((()+-215.,.30'*+/3,*&,-8/:3-,,10.1/0027220480,.3$,')56/1*))15000241.+$'(.$&(0*,.5-42/,1109.*.1/0&'+:767944.,,*,02)1,.14--)+30+,.0:/;9542:9.+43+,0*%+$*-0**+8654&'(.,688:78;9)()%)*21:4442512./000%+()'')&.+27,*00*%"$+)-.:.5990,/2575338209+)*%%++'.--./*%(%*'-+-3+2/904/%/+2++-057+'&#$#&$#$
@3b2106b7-dfb2-4f73-a6a3-20bef7c0d0a0 ch=133 read=43236 start_time=2019-12-13T02:28:31Z barcode=BC01 runid=2c9cf7bc05858273f10e7d7ec552fc0bd742dc3e
CCGGTTACCTTGTTACGACTTCACCCCAGTCATGAATCACAAAGTGAGTAAGCGCCCTCGAAGGATAAGCTACCTACTTCTTTGCAACCCCTCCCATGGTGTGACGGGCGGTGTGTACAAGGCCCGGGAACGTATTCACCGTGGCATTCTGATCCACGATTACTAGCGATTCCGACCTTCATGGAGTCGAGTTGCAGACTCAATCGGACTTCTGACACTTTATGAGGGTCGCTTGCTCGCGAGGTCGCTTCTCTTTAGCTATGCGCCATTGTAGCACATTATTGGCCTGGTCGTAAGGGCCATGATGACTTGACGTCATCACCTTCCTCAGTTTATCACTGGCAGTCTCCTTTAGGTTCCCGGCGGGACCGCTGGCAACAAAGGATAAGGGTTGCGTTGGGACTTAACCCAACATTTCACAACACGAGCTGACGACAGCCATGCAGCACCTGTCTCACGGTTCCCGAAGGCATTCTCGGCTCTCTGAAAACTTCCGTGGATGTCAAGACCAGGTAAGGTTCTTCGCGTTGCATCGAATTAAACCACATGCTCCACCGCTTTGTGCGGGCCCCATCAATTCATTTGAGTTTTAACCTTGCGGCCGTACTCCCCAGGCGGTCGACTTAACGCGTTAGCTCCGGAAGCCACGCCTCAGGGCACAACCTCCAAGTCGACATCGTTTACGGCGTGGACTACCAGGGTATCTAATCTGTTTGCTCCCCACGCTTTCGCACCTGAGCGTCAGTCTTCGTCAGGGGCCGCCTTCGCCACCGGTATTCCTCCAGATCTCTACGCATTTCTTCACCTGGAATTCTACCCCCCTCTACGAGACTCAAGCTTGCCAGTATCAGATGCAGTTCCCAGGTTGGGCCAGGGATTTTCACATCTGACTTAACAAACCGCCTGCGTGCGCTTCGCCCAGTAATTCCGATTAACGCTTGCACCCTCCGTATTACCGCGGCTGCTGGCACGGGTTAGCCGGTGCTTCTTCTGCGGGTAACGTCAATGAGCAAAGGTATTAACTTCTCCTTCCTCCCGCTGAAAGTACTTTACAACCCGAAGGCCTTCTTCATACACGCGGCATGGCTGCATCGGGCTTGCGCCCATTGGTACCAATATTCCCCACTGCTGCCTCCCGTG
+
63,032.3,+,+03+-.,0091*3.-(-.031422;4305-84/31')+4400/49,+,'*-/0(./8%//0761.//5/7:2*.00662*./8+').'-+++-458:98;742.1,.972906-*5-.656773:.,,4-/10.*3-.-57:5**,.22701-.,-,%*,+0,*,')3.2560++++/,42812))7432+3.1.51,'*$$.//*,*07100+-61/0)--0./04---*,,45155:01/081&'&)*,365;;+4,)(+))&)%2))-+&&)(+,.581/4*330933424643223/03576515'/.:09-'+)+5;:124558,;,+-83193380,'.6846)))&&3-07841838545/5;-.14237)0.-0**&&)+13/1261+.+(06236:6011194-.126556744251005165643436;88*(&*)--6:74;5.08-2/1.1/-/'(*0111('*,53/2318547...-7:78789:.86.9,3.;<78:4/30-90009;2/2-1-<99:22)++**26138---2-'4*-+-,.54/%+/-4080$*-0,.-8;<-787.6.--193:*3-0*366--*26.5...742221/.21,()&,4.//,-+(16+.//943%5;9/032817/2)0001445768879;4*,000/37;721026,:98/760&/0.0(++6//2.:67..2.12-,*&+*7712726:::0/356<9835%+5:611+-..3445902;28788:5770*((-//989898909<1/691+,3/1/505045.64989/(.8352213466,/&++325/*,,+2:*+-98:99:1:.()---3*&+4-)244)18:,31123531.*++0.2793594787:;;96/,**'((,1-'11799:84-./5/601306//%39746715254261//07557:544.)/*/)*,**./'/6-./9/9;8767+8337:655657777689;'0+0/.2-+(+'%&04/431+05,*33327()+-1185-)*%.,+*+-.4098<89<99840'.,-/-,,.586545043'73328/6189))41*'/,-+4/./7-868/.14,/00194:8))6-
@28a27b6c-eda2-4b90-8429-a0039b2c3e79 ch=146 read=59550 start_time=2019-12-13T02:28:30Z barcode=BC01 runid=2c9cf7bc05858273f10e7d7ec552fc0bd742dc3e
CCGGTTACCTTGTTACGACTTCACCCCTGATCCACGAACCCGCCGTGGTAAGCGCCCTCCTTGCGGTTAGGCTACCTGCTTCTGGCGAGACCCGCTCCCCGTAGTTGGCGGGCGGTTATTGGCCTGGAACCGGGAACGTATTCGCGCGGCATGCTGATCCGCGATTACTAGCGATTCCGACTTCGCAGTCGAGTTGCGAACTGCGATCAGTTCCCGACTGGTTTATGGGATTAGCTCCCCCTCGCGGGTTGGCAACCCTCTGTACCAGCCATTGGCATGACGTGTGTAGCCCACCTATAAGGGCCATGAGGACTTGACCTCATCCCACCTTCCTCCGGTTTGTCACCGGCAGTCTCGTTAGAGTGCTCAACTGAATGTAGCAGCTAATGACAAGGGTTGCGCTTTCGTTGCGGGACTTAACCAACATCTCACGACACGAGCTGACGACAGCCGTATTATTGCAGCACCTGTGTGCAGGTTCTCTTTCGAGCACGAATCCATCTCGACTTCCTGCCATGTCAAGGTGGGTAGGTTTTCGCGTTGCATCGAATTAAACCATCATCCACCGCTTGTGCGGGTCCCCGTCAATTCCTTTGAGTTCCAACCTTGCGGCCGTACTCCCCAGGCGGTCAACTTCACGCGATTAGCTTCGTTACTGAAAACTAATTTAACAACCAGTTGACATCGTTTAGGGCGTGGACTACCAGGGTATCTAATCCTGTTTGCTCCCCACGCTTTCGTGCATGAGCGTCAGTACAGGTCAGAGTTGCCTTCGCCATCGGTGTTCCTCCGCATATCTACGCATTTCACTGCTACGCGGAATTCCATCCCCTCTACCGTACTCTAGCCATGCAGTCACAAATGCAGTTTCCCAGGTTGAGCCCGGGGATTTCACATCTGTCTTACATAACCGCCTCTTGCGCTTGCGCCCAGTAATTCCGATTAACGCTCGCACCTACGTATTACCGCGGCTGCTGGCACGTAGTTAGCCGGTGCTTATTCTTACGAGGTGCCGTCATGGGCCCCAGTATTGAAGGAGCTTTTTTCGTTCCATTACCAAAAGCAGTTTACAACCCGAAGGCCTTCATCCTGCGCGGCGTGCTGGATCAGGCTTTCGCCCATTGTCCAAATTCCCCACTGCTGCCTCCCGAGGAG
+
0,..)//6-3-(64(-4056;688./)%%(*1(%+)*15<7+-7375:74.**+37-44/1/*..20826998&-0+*7,5:937232897:5...661,-.$.0&*,-/7-+,558327-5.2+/0*078+62/30/555<0'0/25:7767685611,+-/1/6-.+(+(*)4:61102,/('+(,)9+.-90/.)(3355/../0-000+*&)/03856;1+0;<3+2+%)-.4588.,36:4:.7-1-62+5<13186:8:83.36.8-0%'&)(&,)(&&&&)(04.%+-+--01.2668..0.272.4--(0'-045;6+*1,696;31.+32<946222:.7.)+*+))$.)**.1249::585653750-)(*)&)++//0044/1332820.*+-*+65;662;954150--(((2040)++--/1././4882010-6.),+(+*-.,04%1*011356+4*+/122/6.,--060..-/..0/0:476012&((+,5*4313481434671/2/38++%,*,;94189/6/./578*&'-'781032/./243036--/1,34:2:9618:,)-./;7;905;;3157720-/2101+++))))*)+.189-/18:/76300-042+0*),/262,/08163;.30+)30.+4784-),/265/8--()+&%&/049<;44112.06778869:/:30012213:476550:6-/-874+-+*+65725:993302+,247&'(,/48;47&*%'+-)4:7;879;68;,:09;<08/.511-10459373546;69556558--'-++++0,363,596/*.037831.//1*+,18)2&4$0-,,23<965767,:2/79/4542-)/30)+441,078,*(*-63,2033/0../:1;*++)')($'''/0&*-,,)&,44.7:4.,%6.98:8:::02)-.(*+,-145148020:5546525,'*+./29/,,/4.80/*.)-731,/(*+*+-&&/5125#%&)-.*)($')+36('-'.*-012;4<-841,3((08./1088))+,87<8011%46-(++.-476:66785/02-+,3-)0239;;665(,50398+-5:4.171-4,)825/3882&*))+,,58.6/***1))+
@d73fc4d4-48d7-4798-b9ad-355e9c58bcfa ch=500 read=81363 start_time=2019-12-13T02:28:37Z barcode=BC01 runid=2c9cf7bc05858273f10e7d7ec552fc0bd742dc3e
CCAGTTACCTTGTTACGACTTCACCCCAGTCACTTGAATCACAAAGTGGTAAGCGCCCTCCCGGGGATTAAGCTGCTACTTCTTTTGCAGCCTCCGTTGTGACGGGCTGGCGGTGTCTTACAAGGCCAGGAACTAATATTCACCATGGCATTCTGATCCACGATTACTAGCGATTCCGACTTCATGGAGTCGAGTTGCAGACCTCCAATCCGGACTACGACGCACTTTAAGGAGTCCACTTGCTCCTCGCGGAGTCGCTTCTCTTTGTATGCGCCATTGCTAGCGTGTAGCCAGCCCTGGTCGTAGGGCCATGATATTGACGTCATCCCCACCTTCCTCAGTTTATCACTGGCGATCTCCTTTGAGTTCGGCCGGACCGCTGGCAGCAAAGGATAGGGTTGCGCCCGTTGCGGGACAACCCAGCATTTCTGCTTACAGGCCCCGGCGGCAGCCACGCAGCACCTGTCGGTTCCCGAAGGCGCATTCTCATCTGGAAGCTTCCAGAAGTATGGATGTCCAAGACCAGGTAAGGTTCTTCGCGTGCATCAGATTAAACCCATGCTCCACCGCTTGTACAGGCCCCAAATCAGATTCATTTTGAGTTTTAACCTTGCGGCCGGCTCCCCAGGCGGTCGGCTTAACGTGGCTCCGGAAACCACGCCTCAGACACAACCTCAAGTCTGACATCGTTTACGGCGTAGTTCTGGGGTATCTAATCCTGTTTGCTCCCACGCTTTCCTTTTCAGGCGTCAGTCTTCGTCAGGGGGCCGCCTTCGCCGCCAGTATTCCTCCAGATCTCACGCATTTTCACCGCTTCACCTGTTCACCCCTCTACAGAGGATCGGCTTGCCAATTATCAGATGCGGTTCCAGGTTGGGCCGGGGATTTTCACATCTGACTTAACAAGCCGCCTGCGTGCGCTTGCATGATGATTTCGATTAACGCTTGCACCCTCCGTATTACCGCGGCTGCTGGCGCAGGTTAGCCAGTGCTATGCGGGTAGCGTCAATGACCGACCGAGTGTGCTTCTCCCTTCCTCCCGCTTCGTGCACAGCGGGCCAACCTTCGCTACGCGGCATGGCTGCATCAGGCTTGCGCCCATTGTGTACCAATATTCCCACTTCTGCCTCCCGTAG
+
2*&)/8.0959.11(+,-218,**/.1*-4.(&'%$&&'+,,,2'(*-000-,.-382.42+)1/*(../5-1(%'%#-.631971*0.(+,()%&'(()++.-,+)',0,.-1..++.*.-2160:+/4530()-,,06113;+3/50/1.-)+,395,-,*,2&)*)(*,23:871-12:5.../*+,-()-0301-1+0'(.*0-.2,3/48643534--'*(,&&&.)''*./&.20//-7,+-31,'$&))()+,0.-36.)((('*+46-02*)%&',)+2,)$'%&'-1.(,0983/1'4592,-+,*%'**+-')-19,59/).3/:14/4*)-4+*2/.//-*((*/016*+-*)(.31-%,+/0.,(.-.0/3//,4,+((*01,*(**4*+*+/0.-62.+4/.*.-.-,*+-.,6,)%$$$$$'(.35&&'(),0++&')/+.(,*,+),.+)*,&)*;052)(*)-*%**1;0065,+**'('%&&&,*&'+('+'),1-,().(3*4128,03/,)(,7;840)'&()&()-7&'(-(69567,)/*-,/3,**'++.,)()%-1425,%&&(),%%1*'$,03*0,-5<<*3+.'%%()0030(...37:++0.+&/-2%())+2*+&&%++-3%&&('%-+*,,096,,)%))*/,7,.0301))$&'1.054.81(*06665'/*7,13873-100+/01595168+)-,/4/&+*+/4/.&&&&%&'+585+*)*+-,,-(,2(*6:4+1.*)%&%&%''%*.*/1/563/0/,,+.0//.'+,/,9;7*,+0,++**'%)+*+*0+(/34/(*$$&&)&'',,*'''()).1(*-/.12&.0)())+.02+)+*)8.5.1,+-1/*-5,)&'*,-/**+.//),))+%07+040120/12/)'$#%#%&'*/*-7,.-./00/,+-.*)*$'/.+.7/2326/15..0/./0,&(&%$(#+('*../5'/,)',%&&,+4+)&&+(--010'###$+-)%&*+,+(*,1()+93-102(20+%(+*&()%'#%#&,%**.)'%)(+0)$$(&+(-+2/)++1/1/.,./,/0,1,)-.5:.-34,-%'$%&('++..87,$&&/&()+4/06/-(),
@b0dfeca5-6d49-4a91-a1d1-aa608c3272ac ch=459 read=41338 start_time=2019-12-13T02:28:45Z barcode=BC01 runid=2c9cf7bc05858273f10e7d7ec552fc0bd742dc3e
CTCCTACGGGAGGCAGCAGTGGGGAATATTGCACAATGGGCGCAAGCCTGATGCAGCCATGCCGCGTCAATATGAAAGGCCTTCGGATTGTAAAGTACTTTCAGGGAGTAAAGTTATGCCTTTGCTCATTGGCGTTACAGAAAGAAACACCGGCTTACTTTCGTGCGAAGCAGCCCGCGAATGAAAATACGGAGGGATGCAAGCGTTAATCCGGAATTACTGGGCGTAAAGCGCAAGGCGGTTTGTTGATCGTCGCGAAATCCCCGGGCTCAACCTAGAACCATCTGATAGCAAGCAGAGTCTCCGTAGGGTAAATTCCAGGTGTAGCGGTGAAATGCGTAGAGATCTGGAGGAATACCGGTGAGCGGCCTGGACGAGGTGGTAACTCAGGTGCGAAAGCGTGGGGAGCGAAACTGGGATTAGATACCCTGGTAGTCCCGCCATGCGCTTGATGTCGACTTGGAGGTTGTGCCCTTGAGGCGTGGCTTTAGGCTAACGTTAAGTCGAGCCGCCGAGAATACGGCCGCAGTTCGCTCAAATGAATTGACGGGGGCGCACAAATGATGGGTATAATGGTTTAATTCGATGCAACGCGAAGAACCTTGCAGTGCGCGCGGCATGCAGAGTTTGGGAAGTGAGAATGTGCAGCGGGGCCGTGAAGTTGGGTGCTGCATGGCTGTCGTCAGCTCGTGTTGTGAAATGTTGGGTTAAGTCCGCAACGAAGCTGTACCAATCATTTGTTGCCAACCCGGTCCGGCCGGGAACTCAAAGGAAACTGCAGGGCAAACTGGAGAGGGTGGGATGACGTCAAGTCATCATGGCCCCCCTACGACCAGGGCTACACGTGCTACAATGGCGCATACAAAGAGAAGCGACCTCGCGAGAGCAACGGACCTCATAAAGTGCGTGTAGTCCGGATTGGGGTGCAACTCGACTCCATGAAGTCGGAATCGCTAATCGTGGATTGGGAATGCCACGGTGAAGCCGTTCCGGGCAGCGGCACACCGCCCGTCACCAGCAGAGTGGGTTGCAAAAGAAGTGGTGGCAACGCTTCGGGAGGGCGCTTACCACTTTGTGATTCATGACTGGGGTGAAGTCGTAACAAGGTAACCGG
+
*)/+))-*3-*4/28,7)220*))+,-1280-+.0:7-/,(*+/1+1800/1.00#&(00366.-+(%'&*+20/5'+(474:5/6-.).10:+*011296&&*(())*-2*+1/,($'%&*.+155(/*3,2-6,%*)(2-(%,+&'%)'-)'''&&',*1+-)/')*,,.//2.+,''&'%**.-'(-+./.1+#)$'(,+023626-4&/)3-5-7774/*(*-024)*&(&%)(0046:+'0(&&)$&)#&&&)()),28-(3:59:4-2,+%0(,''%'+))&%$$%)(&'(&&(-,/0'(3**(.''&/(.-)(387660010;9/28,*-3595/.)*076:;466364///,-+*'&((.35*,:773%*%+&&&'%*,7(43213'(+*&%)*256+'()+.-('%&17.25013969<2,.83.2.9.))05&*))'%'&()4/270*0.304.01-1-.1::/00/./3,8:6:215-()05)*--,)1.1,22./+20++/,(()(%)*/256%.&(*3.(+-25<988293:389,4:5*+(,-0270/.,&'(%%'(+*+327:)8:8;.--..;:::782/6&'+0((&$%#('+*332738552/0--)',0+(.+,*()))*,0-/21.&+)%**&055930&'*+)*,-17:566.5...;9776:-(/128987;654491/,4.5702435..35*-2.6-,''*-.1).)+&&#%#'*/1922-.%-'+-20625731+2./3013*50.-*/---)*$-'$&+0'/10-*&&)'&%'/-/07685664/.12/./)()120654.%$')-8;67-.)('($'(*58323082195/1'&(*,6+''%)(*+318;99843,)'$(,'**9*20+-'&,5)-98922+(%&)..+/)+&(',$'&,-5444333453024160.1+/)3..)*&''/*2643)/.,.++,)*1.*,065,*(%')*+39),2+,$%%&&(&))/641:-).225.-((()%$'-95+*$.%,1+&+**,(/.(*()+.%'2+52;*(07/5609/.92-/381,.-34:7566665620)'*+,),53576324)2/5::6:7
@546bfb7e-ff87-4116-b570-88612151da61 ch=131 read=56242 start_time=2019-12-13T02:28:38Z barcode=BC01 runid=2c9cf7bc05858273f10e7d7ec552fc0bd742dc3e
CTCCTACGGGAGGCAGCAGTGTATTGCGTGGAAACCCTGATGTAGCAACGCCGCGTGAGAAGTGATGAAGGTTTTCGGATCCGTAAAGCTCTGTCTTTGGGAAGATAATGGCCCAGTACTAAGGAGAATACGGCTAACTACGTGCCAGCAGCCACTTGATAGCCACGTAGGTGGCGAGCGTTATCGGATTTACTGGAGCGTAAAGGAATAGGCGAGTGATTAAGTGGATGTGAAAATACCGGGCTCAACTTGGGTGCCATTCCAAACTGGTTATCTAGAGTGCAGGAGAGGAGTGGAATTCTAGTGTAGCGGTGAAATGCGTAGAGATTAGGAAGAACACCAGTGGCGAGGCGACTCTCTGGACTGTAACTTATTGAGGCTCAGCGTGGGGAGCAAGCAGGATTAGATACCCTGGTAGTCCACGCCGTAAACGATGAATACTGAGTGCTGGGGGTTCAACACCTCCGTGCCGCCAAAGCACATTAAGTATTCCGCCTGGGAGGCCGGTCGCAAGATTAAAACTCAAAGCGGGACCAGTAGCGGAGCATGGTTTAATTCGAAGCAGCACGAAGAACCTTACCTACGCCAGCATCGCGCATTACTCTTAATCGAAATCCCTTCGGGGACAAGGCGACAGGTGGTGCATGGTTGTCATCGTGCCTGAGGATGTTGGGTTAAGTCCCGCAACGAGCGCAACCCTTGTCGTTAGATTACTACCATTAAGTTGAGGACTCTAGCACGAGACTGCCTGGGTTAACAGGAGGAAGGTGGGGATGACGTCAAATCATCATACTATGTGTAGGGCTACACACGTGCTACGATGGCTGGTACAGAGAGATGCAATACCGTGAGGTGGAGCCAAACTTTAAAACCAGTCTCAGTTCGGATTGTAGGCTGAAACTCGCCTACATGAAGCTGGAGTTACTAGTAATCGCGAATCAGAATGTTGCGGTGAATACGTTCCGGGTCTTGTACACACCGCCCGTCACCATGGGAGTTGGCAATACCCGGAAGTCCGTGAGCTAACCTGAGGCAGCAGCCGAAGGTAGGGTCAGCGGTGGGAGTGAAGTCGTAACAAAGG
+
--3//454;5,0115/6322,/-0100&.,,(2,+;+)*,-*%*'(/*)0350012/+((('((''),,,-0;952.3253--/-2**.45531,.42.76(.-/.1..0)0)'$)(&(&)*/.+.(.+-/516236230/&(#(+()3.,.,*,.*)***&(&')/1&1*(2((()+..60--0*.+/51-.2:1%)10558-*&*''(*34,''(+052521+)3()+-),122,-/5273304)4*+/*514)*')+.4.56-124/6--/987/..-.0-3/,-(+(&',.,1,1.2+-.9744553640.6.*)*))&'((,3.23836/152259.234:5.,(,+4150/-)*045:842-,()('.*+)230.*(()*8-,1()(-+.$*.07..7-/3988;326:9210,+,/,,,(+-/&''++12:1&+&&$*))%)*067.23404458:79914882*+))'&$&&)(./41/224:6:4678694()*$%)-/8+)&'&+,5-99333,.+)('.22)2+($)(-.,.'+-667889;35563(*-))***&(*+0)+24.6-,2/&%&&),)/0064%%&(*0/-.130303.1()(+&)0,/-+'.73,..+-01-(2/.202:98857,506/,+%)+21/0--,)+)/42596<949462602().34.,,(*.41/07--0018/01''(.:./-25;667563620+2.++3331/.+*(*++-9748.29.0-0+0(*2./++3,6//6:729782/0//3/-01:8--'+,),,111467767552-&(++65534324698.4,..:3..+,,.1775;445;894+,,-6702123;914510:;0260110/6*/+75+8*.1)(&*//:53:2.0/44843244001,,/285,4400./,.-0/0'0*,1..1554567<5529741:3264685)'463.5...8422/3;6191*(++3598.7/--01/1-1;433;*,'(***.6*3+..0+,(+'$&%**&'*(&*-,--2,312110//.(+$$+-73'*,&*)).7466755:.,8
@ab12e632-b5ae-4e83-adcb-9791660834ad ch=352 read=51893 start_time=2019-12-13T02:28:46Z barcode=BC01 runid=2c9cf7bc05858273f10e7d7ec552fc0bd742dc3e
CGGTATGCCTTCGTTCAGTTACGTATTGCTGGTGCGGAAGAGGTTGTCCAGTCTTTGCGTGCCCTGCGCGCCTGTCGCTCCTATTGCAGTTACGGTAAGACTTCACTAATCAGCCCTACCTTCGGCCGCTGCCTCCTTGCGGTTAGCTCACGGTTCGGAGTATTGCCAGCATCTCATGGGTGGTGTCGTACAAGACGGGGTATGCTTACGCGGCGTTCACGGTTGGAACACCGGTAACTGAAGGCGTAGCAGGCGAGTTTCAGCCTGTCCGAACCTGGACTGGTTTTAAAGTTTGAAAAGCTCCCGCATAAATTATTGCATCTCACCAGCGCAGCCAGTAACATTTTGCCAGGGCGATGATTTGACGTCATCCCCACCTTCCTCCTGGTTAACCCAGGCAGTCTCGCTAAATTATCAACTTAACGGTGACAGGGTTGAAAACCGTTGCGGGACTTAACCCAACATCTCACGACACAGGCTGACGACAACCATGCACCACCTGTCACCTTGTCCCCGAGGGATTTCCTCGATTAAAGAGTAATGCAAGGGATGTCAAGTGTAGGTAAGGTTCATGGCGTTGCTTCGGAATTAAACCACATGCTCCGCTACTTGTGCGGGTCCCGTCAATTCCTTTGATTTTAATCTTGCGGTAAACGCCACAGGCGGAATCGCAATGCGTTAGCGGCGGCACGGGGTGTTGAACCCCACACCTAGTATTCATCGTTTTGGCGTGGACTACCAGGGTATCTAATCCTGTTTGCCTCCCACGCTTTCGAGCCTCAGCGCCAGTTACAGTCAGAGGTCGCCCAACTACGCCACTGGGTATTCTTCCCTAATCTCTACGCATTTACCGCTACGCTGGGAATTCCACTCTCCTCTCCGCCACCTCTAGATAACCAGTTTGGAATGCAGCGCTTTAAGTTGAGCCAGGTATTTCACATCCCACTTAATCATCCGCCTACGCTCCTTTACACCCAGTAAAGTCGGATAACGCTCGCCACCTACGTATTGCGGCTGCTGGCGCATGTGGTTAGCCGTGGCTTCCTCCTTAGGTACGTCCGACTATCTTCCCCAAAGACCAGGGCTTTACGATCCGAAACCTTCATCACTCACGGCGTTGCTGCATCAGGGTTTCCCGGTGCAATGTTACACTGCTGCCTCCCGTAGGGAG
+
"-*+-+*+($()-.7:282:1216/1-'-2287/,&++)(()+-3*+-*&&'$))&%%$&%')'$#$%)),23875&.++&(%*)$%$()*%%&')*%&'-.52-.*.2-)$),3/-%-%%%)*-0.,/,-0633$'&(*(.034*,--')(((&'(+$&)+0,%%#$'*#%%(*(*02'$)&%**(%*&.+2-**()(#(''$$%$$&()*&%%%&%%',2+,')'&($%$(##&#%$%&''%&%&$('&),/,(*)2***&***+++-'(,1.+'(./+())-;5/7*-*5**..52$'(,1&$()+03//1&,--.05-*,%(*+(+,/124&$%$#%&&()+)%&',***$$)**1384./2,632.410)'*.,25:.22.-4,5--,+((,15--.3.55353'+)-',+.*(*(.,&'%#%%&*(1++*(#%&((/)+-,+(4403/403/0+,.-34321.1201(1&)3120)01167/5:03,.+/748912-,'*+,/++-))%'$1/'(07*3,(+134215((%)*.+-&(.)+5-998822))),3216300)..,+&'*('&&'*,074)**(,+/674967642236:67/),3+-/3609508:4,36.8245)&+(&%,;;.0:0+0-($'$#$%$$%*,'+)*.6',-))%%%+4./2-+0%+.&2.00.,/,'((),.8--&294,(.,10-&''*-:979908/.%(&))0180/1*2+(+&%0(+,033159654<.,+-(53+(-,..82,)+-48773355694049431224'&''(+(()'%(%'#%(-/3(0251(*(/6327,3))+1*-04.--+-+,4/+/6640--(,'%*(,'/+/,*-13-/(+,550'+*',,+0(()100436&31:7185854/-,*&('($-+).+''*/6)+//,490.)+-+16,(..52;463.93)-0+'))+030-43,)+,/3*,-52/$+/)2.:020.051&(&',50//'-*+)%*(-00,-,5+-+-()&(+,/,%&)*(-(**1+/))200/'.*(#%%'(%%((00348287:.,6+(0.)),(++,87),./1/(&+.,,028244/)'%'$(-+,-19-+)))*,7,.)(/9*31&'$)',,,.%/1),)//--)()(&/6++7''.+'+
@e468785a-f880-4207-8f07-897ddb991fd7 ch=331 read=49140 start_time=2019-12-13T02:28:46Z barcode=BC01 runid=2c9cf7bc05858273f10e7d7ec552fc0bd742dc3e
CTTCTACGGGGGGCAGCAGTGGGAATATTACAATGAACAAGCCTGATGCTGCCATGCCGCGTGTATGAAAGAAGCCTTCGGGTTGTAAAAGGTACTTTCAGCGGGAGGAGGGGCAAGTTAATACCTTTGCTCATTGACGTTACCCGCAGAAGAAAGCACCAGCTAACTCCGTGCCAGCAGCCGCGGTAATACGGAGAGATTACTAAGCGTTAATCGGAATTACCGGGCATGCAAAAGCGCACGCAGGCGGTTTGTTAAGTCGGATGTAAGCCGAAATCCCCGGGCTCAACCTGGGAACTGCATCTGATACTGGCGAAGCGAGGTCTCGTAGAGGGGTAGAATTCCAGGTGTAGCGGTGAAATGCGTAGAGATCTGGAGGAATACCGCCGGTGGCGAAGGCGGCCCCTGGACCCGAAGACGCGCTCGGGTACTGAGCGTGGGGAGCAAACGGGATTAGATACCCTGGTAGTCCACGCCGTAAACGATGTCGACAGAGGTTGTGCCCTTGAGGCGTGGCTTCCGGAGCTAACGCGCGTCAAGTCGACCGCCAGGGGAATTACGGCCGCAGAGTTAAAAAACTCAAATGAATTGACAGGGGGGCCCGCACAAGCGGTGGAGCATGTGGTTTAATTCGATGCAACGCGAAGAACCTTACCTGGTCTTGACATCACGGAAGTTTCAGAGATGAGAATGTGCCTTCGGGAACCGTGGGAACAGGTGCTGCATGGCTGTCGTCAGCTCGTGTTATTGAAATGTTGAGTTTAAGTCCCGCAACGAGCGCAATACACTTATCCTTTGTTGCCAGCGGTCCGACAGGAACAAAGGGGCGCAGTGATAAACTGGAAGGTGGGGATGACGTCAAGTCATCATGGCCCCACCAGGGCTACACGATGCTACAATGGCGCATACAAAGAGAAGCGACCTCGCGAGCAAGCGGACCTCATAAAGTGCGTCGTAGTCCGGATTGGAGTCTGCAACTCGGCGCTCCATGAAGTCGGAATCGCTAGTAATCGTGGATCAGAATGCCACGGTGAATACGTTCCCGGGCCTTGTACACACCATACCGTCACACCATGGGAGTGGGTTGCAAAGAGTAGGTAGCTTAACCTTCGGGAGGGCGCTTACCACTTTGTGATTCATGACTGGGGTGAAGTCGTAACAAGGTAACCGG
+
&&,''),+/0-+)+*22.1910*)-0*0-))4--)())-5*-5.20,*%#$&(1105//2277987560*$*((-8567(853;-.745)'')*66<;4.100:.,3-('/0(%-,).8.;/2483;71397)-,,2,++2*063-.0'*-')))$()+-+(,+3/-.31/434;:3+))5)$%(&+5+**+))(())(/0*&&+**,-/000-003-,--*07699/$($&(41)+,.1(.*//2686316+*/404.287:7,*)&&%'%#)*(++-.-+3888:599;9:;0/./0/010:7/00/1827/%-''()''%&'))-04,+,32.,-+-/-..*)/1-+(')*17662:7..1110//,,32277115/91.,)%6,06/194,.,01,8,6980,/90:&('+*($&&'(725%2--$,&(''),.),20(,01;44%3-):(0(3398;7328444651+/..2.02:0+*)**22*(($'*/-2301659--0/.1740024./7.1+,*),-6.-,00/125,.,02.04:+0+),.-)&&*)-,,.4,,+*'%(2;/25+.+*+.4:4205/4/0,1&.-768+390+-,124/11485/*,,./)'+43;;5668.+,.-42./-/123.+.+1+2./8017:969545331-/.6*7.5;2,))*+,011,,534778:8<8(;212365916*-*+4::::::22210:77788613+,/1346+3*$*))1:81+,4/*-09)451356+,22/4('-2/+3*&'*)+./,-./.72/1;3381&02:75--+1%-**'%'&%)//+,''%)('(*20'*(0**+)..39:314342000-((-.1**''(+(')&%.*()(%)%%'$%((*+77462:2.5546734444*'(%*(*23889877700*,/8-03;64754./25*.545764()(,+0+,..-6+('*+.)&**(447346&1)6313316001292936,--/*,.9222;;9:971*,6658:00*,/00967:257-0+-5/3*+('*----*.5$%%(')..2202:54572)+-05./42548*&('(&.+-.&,+.03387<7%3-(-0,02809/04&+65+,9556;6::8773346.,,-.*,099:980.,0-6;9:62
@c2368cff-6cca-4f35-8656-0b5b34ef67ce ch=146 read=59572 start_time=2019-12-13T02:28:47Z barcode=BC01 runid=2c9cf7bc05858273f10e7d7ec552fc0bd742dc3e
CTCCTACGGGAGGCAGCAGTGGGGAATATTGCACAATGGGCAAGCCTGATGCAACCATGCCGCGTGTATGAAGAAGGCTTTCAGGTTGTAAAATACTTTCAGCGGGAGGAAGGGAAAAGTTAATACCTTTGCTCATTGACGTTACCGCAGAAGAAACACCGGCTAACTCCGTGCCAGCAGCGCGGTAATACGGAGGGTGCAAGCGTTAATAATCAGGTGCACTGGTACAAAAGCGCACGCAGGCGGTTTGTTAAGTCAGATGAAATCCCCGGGCTCAACCAGAGACTGCATCTGACGCTGGCAAGCTTGAGTCTCGTAGGGGTAGAATTCCAGGTGTAGCGGTGAAATGCGTAGAGATCTGGAGGAATACGGTGGCGAAGCGGCCCCCTGGACGAAGAACTGACGCTCGGGTGCGAAAGCGTGGGAGCAAACAGGATTAGATACCCTGGTAGTCCACGCCGTAAACGATGTCGACTTGGAGGTTGTGCCCTTGAGGCGTGGCTTCCAGGAGCTAACGCGTTAAGTCGACCGCCTGGAAATTAACGGCCGCAAGGTTAATGGATGTCGGTGTGATCTGACATCACGGAAGTTTTCAGAGATGAGAATGTGCCTTCGGGAACCGTGAGACAGGTGCTGCATGGCTGTCGTCAGCTCGTGTTGTGAAATGTTGGGTTAAAGTCCCGCAACGAGCGCAACCCTTATCCTTTGTTGCCAGCGGTCGGCCGGGAACTCAAAGGGAGACTGCCAGTGATAAACTGGAGGAAGATTAGGGATGACGAGCAATACGTAACTTACCGCA
+
$&),()+,78).61268125.02),,,,4////34:5,*$&,/+111764///,.02*)153448563//31'++-,)&&')&-524%&'++(+,/5;:/.0027+(-.--++)&(+++/9/9000.*1,*544137435/8.-61.//+)1%+.(')+)&)('+-+--336751/.,&%))4/81.:001732,*(-+34379858((&)+24-*&'#&&'',(''-219/&',--1032,23-68;;11925,17))%)&*3.(334*(2800+)$($%'$*.0688765////(/./.-+/&%$$)%()('(++*1+5+-.1(/*-,((/-./3///0:700.))&&'('&+)(./2:/,6--3,,-(+,0,++%$&*380646++2645.*-'&.-'*,15889&+,-./.,0,,-36570')-:<890-)'3,10220371-.7:2825.(*/184:;<9///01796530425./2-7.0.2-&%&)*.21475723/3'#,&&(*.4832/03,1*()1079979<:71+-,&%$#&*2-1/51-0$$#$$#%1''$&&(&$$#$#))('''(())+/1+0.38<72+)**+.--+.3**,/,459647.3-8<9;:8847+14101944342:7769856.,*,-36-,3,(1+,5102.:/10./26((+17/.13/6--/1194123,0-,-7**5+(2*$%$(+23944)0,*27./*+.,/9*,*-*0/21-1.,41112::.446/,1+/0.*8,*///-2478/..2396-410/1'$$#$%%%%
@6c0976df-b390-4b1f-959a-f031240fc50a ch=145 read=55588 start_time=2019-12-13T02:28:54Z barcode=BC01 runid=2c9cf7bc05858273f10e7d7ec552fc0bd742dc3e
CTCCTACGGGAGGCAGCAGTAGGGAATTTTTTTCGGCAATGGGGAAACCTGACCGAGCAACGCCGCGTGAAGGAAGAAAGGTTCGGATTGTAAGCTTCTGTTATAAAGGAAAGAACGGCGGCTACGGGAAATGGTAGCCGGTGACAGTACTTATTAGAAATACGGCTAACTACGTGCCAGCATATGATAATACGTAGTGTGCAAGCGTTATCCGGAATTATTGGGCGTAAAGAGGAGCAGGCGGCAGCAGGGTCTGTGGTGAGAAAGCCTGAAGCTTAGTAAGCCATAGAAACCAGGCAGCTAGAGTGCAGGGAGAGGATCGTGGAATTCCATGTGTAGCGGTGAAATGCGTAGATATATGGAGGAACACCAGTGGCGAAGGCGACGATCTGGCCTGCAACTGACGCTCAGTCAGCGTGGGGAGCAAATAGGATTAGATACCCTGGTAGTCCACGCCGTAAACGATGAGTACTAAGTGTTGGATGTCAAAGTTCAGTGCTGCAGTTAACGCAATAAGTACTCCGCCTGGAAGTAATTTACGTTCGCAAGAATGAAACTCAAAGGAATTGACGGGGGCCCGCACAAGCGGTGGAGCATGGTTTAATTCGAAGCAACGCGAAGAACCTGAGTCTTGAAGAGCATACTCATAAAGGCTCCAGAGATGGAGAGATGGCTATATGAGATACAGGTGGTGCATGGTTGTCGTCAGCTCGTGTCGTGAGATGTTGGGTTAAGTCCTGGCAGAGCGCAACCCTTATCGTTAGTTACCATCATTAAGTTGGGGACTCTGGCAGAGACTGCCGGTGAGAAGCTGGAGGAAGGCGGGGATAGCGTCAAATCATCATGCCCCTTATGACCTGGGCTACACACGTGCTACAATGGATGGTGCAGAGGGAAGCGAAGCCGCGAGGTGAAGCAAAACCCATAAAACCATTTCTCAGTTCGGATTGTAGTCTGTAACTCGACTACATGATTGGAATCGCTAGTAATCGCGAATCAGCATGTCGCGGTGGAGGAATACGTTCTCGGGCCTTGTACACACCGCCCGTCACACCACGAGTTGATAACACCTGCAGAAGCCGGTGGCTATGCCACCGAGAAGAGGCGCTGTCTAAGAGTGGGATTGATGATTGGTGAAGTCATGTTAACAAGGTAACCCGG
+
,42*'*4&//(,-,-.-+/10/.),+09;:</-988607//75))0,1<++002,04848.&,1(''((3/*.+.'+.*-*1:0-9,3/--.3%+-905143,.1-,0,26('.6/-1,*.,,.2%10(12/721/014,11//'&%&%&(*&)4*&)*'%'),2/04-+,,-1323-,%&%&%$'&*&%%#'&(&&&%$%)+2.43262013(-)',(%**3630./..**%+*&((('0/31-'+***5431200,.0--%2*++9:6-*&&%)/-/152%24/2113:4+2++1.+,-./.-0016,76,)((10098&5').(8):9,+*((*)--0610,65.198999:987.233,30.3/13956729,+00)*(-85458611*3934748011369:99//-()')+1178*),-0<86-18-,5-)/01881'%*'&*,4522047'0.732,*,((*.-0577,/&+(**3/.//02+)--..,8+00460.7-3)*'(+821,*)'))00,1002*.'&(.*4,&'2/3;603/5),1171890/327,+-*06144/+(02.,6,00,2140626434,-*'.*-3<;-648/)31#(%$''+*-1&')'%$%(+/0.0*,+&)&)10/32327380,/,,:**))+-970()''+*,30100136647--.)+0,,0.*+(+*627//.156.//007889:4675438021)./0:6-.0.&%$$.)+%&(514/5710900064;)/21.3:9:8087(**2-'46,,/00.(10&(&)/1569:-840,'*&%',-/*,'*)--++.3011'.-..467-,-::7450/3*/+601/058./2-,-'*'(&(++171&22956;9:788655.-.3)*+(-//3.-3+--..0,0/6'/-8:556*(*,::12:7,94+-7%(*-4+6//8/10671+*'(+--+*(,.--(()$)+-.9:83++)&&((()*%'()5/-,-.,6445+/%023/*(*,//18749655241607.,-11./,084470()+-./1813/0-/*'((-94321'')&%*(),1(0-)*)))+$17&+&'&&(*(&''&%(-01-*,-'%))&26..1-/.-+,2++*./1./2)'%&%*)*.,'.*4370)10
@d4a3617e-1536-4c5f-abce-008e237cbf71 ch=484 read=74956 start_time=2019-12-13T02:28:54Z barcode=BC01 runid=2c9cf7bc05858273f10e7d7ec552fc0bd742dc3e
CCGGTTACCTTGTTGACCACCCAGTCATGAATCACCAAAGTGGTAGCGCCCTCCGAAGGTTAAGCTACCTACTTCTTTTGCAGCCCACTCCCATGGTGTGGCGGGCGGTGTGTACAAGGCCCGGGAACGTATTTATTCACCGTGGCATTCTGATCCACGATTACTAGCGATTCCGACTTCATGGAGTCCAGTTGCAGACTCAATCGGACTACGACGCACTTTATGAGGTCCGCTTGCTCTCGCAGTCGCTTCTCTTTGTATGCGCCATTGTAGCACGTGTGTAGCCTGGTCAATGGGGCCATGATGATATCATCCCACCTTCCTCAGTTTATCACTGGCAGTCTCCTTTGAGTTCCCGGCCGGACCGCTGGCAACAAAGGATAAGGGTTACGCTCGTTGCGGGACTTAACCCAACATTTCACAACACGAGCTGACGGCCAGCCATGCAGCACCTGCGGTTCCCGAAGGCTGTCTCATCTCTGAAAACTTCCGTGGATGTCAAGACCAGGTAAAGGTTCTTCGCGTTGCATCGAATTAAACCACATGCTCACCGCGCTTGCGGGCCCCGTCAATTCATTTGAGTTTTAACTGCGGCCGTACTCCCCAGGCGGTCGACTTAACGCGTTAGCTCCGGAAGCCACGCCTCAGGGGCGGCGCAACCTCAAGTCGACATCGTTTACGGCGTGGACTACCAGGGTATCTAATCTGTTTGCTCCCCACGCTTTCGCACCTGAGCGTCAGTCTTCGTCAGGGCCGCCTTCGCCACCGGTATTCCTCAGATCTCTACGCATTCCACCGCTACACCTGGAATTCTACCCCTCTACGGGACTCAAGCTTGCCAGTGATGCAGTTCCCAGGTTGAGCCGGGGATTTCACATCTGACTTAACAAACCGCCTGCGTGCGCTTTACGCCCAGTAATTCCGATTAGCAGCACCCTCCGTATTACCACGGCTGCTGGCTGGAGTTAGCCGGTCTTCTTCTGCGGGTAACGTCAATGAGCAAGGTATTAACTTCTCCCTTCCTCCCCGCTGAAAGTACTTTACAACCGAGGCCTTCTTCATACACACGCGGCATGGCTGCATCAGGCTTGCGCCCATTGCAATATTCCCCACTGCTGCCTGTGGG
+
86+407*/434*)'&%&(,-69-/0:790.//-*1'27500/+*)(,-10+*,'&.-15,558%'((361.2/1-3;;1/76+29/)+-140+10/834/;00;:1+./.-*),/780-90'1:9477331)2*&)-,,7..70:545;8787,8+)*.+6++,((,242996)+.5585*-,+%),*)(3/82569:959/;39-71776486840-./82--1+312/++)/+)*2337560464%(++*--090')+.147;;+,5)((,,-/0267412052./87/-&*)'01.985213.-&'))+0/60-0889:8-3)*-95233341320046655.27../5982-)&)7.7:9::9988:66,148-/:0/8*.0239+.044986;665;82+/'.&*',//0-/5/-&&0/2+.').....52&*(+*.0/.,.,.7648+(*,,6503,+(..)*'%++-69:76551-,)&(.14:/39;78///-,/235)1-/08++20757<:9:8/4.0/23,1-1,/:367..//2221-.4-1(,+2.1+2/243('),/.20223;651-2+'%.'(%&&0+6-14/0-178)+2485;764643446220-5.',///+1*1+)095667;89)3:8-*-)(%,-/-1-4+0-2588969876;8-/*2//18:55459:/86-0/28310/0037<:0337::2),*+099-23041-+)7:9:964644977:9*0,2+7-486<988:&37/:779/7,-.('.--22&&)(('-1)&%)*)*+,-/3:450303013%197+*-,,.*05/25742--.+()($*.'()***25;53/.04-8,'*/.),20#3*')'-./243-*)*9/725/8;368/-//030.*+&(&0.,20+,/246;92//00)*)%%&%)*)+2:53,3+)+)$*+-,055+/(%$'*&)2.--2/2.+(.,77:63348;0/581.//)-.00356.////4938/06011:0/790-.::++:::18,+-,0042++0*2,%)-0193;99;:------*.-0.62114953//.01/56444/241;6%)%"$&%*+50943*$(**0.),%&%'$*(
@51449eed-4bf0-46c2-b1d9-89dd4739ab94 ch=94 read=79907 start_time=2019-12-13T02:29:02Z barcode=BC01 runid=2c9cf7bc05858273f10e7d7ec552fc0bd742dc3e
CCAGTTTACCTTGTTGCGACTTCACCCAGTCGCGGATCACAAAGTGGTATTAGCGCGCCACTCCGAAGGTTAAGCTACCACTTCTTTTGCAACCCACTCCCATGGTGTGACGGGCGGTGTGTGTACAAGGCCAGGAACGTATTCACCGTGGCATTCTGATCCACGATTACTGGCGATTCCGACTTCATGGAGTCGAGTTGCGGACTCAATCGGACTACGACGCGCTTTGTAAAGTCTTTCTCGCGAGTCGCTTCTCTTTGTATGCGCCATTGTAGCACGATGATGGCCAGCCCCCCCTGGTCGTAGGGGCCATGATGATGACGTCATCCCCACCTTCCTCAGTTTATCACTGGCGGTCTCCCTTTGAGTTTAGCCGGACCGCTGGCAACAAAGGATGAGGGTTGCGCTCGTTGCGGGACTTAACCCAACATTTCACAACACGAGCTGACGACAGCCATGCAACGCACCTGTCTCACGGTTCCCGAAGGCACCAATCCATCTCTGGAAAGTTCTGTGGATGTCAAGACCAGGTAAGGTTCTTTAGGTGCATCGGAATTAAACCACGCATGCTCCACCGCTTGTGCGGGCCCCGATAATTCATTTGAGTTTTAACCTTGCGTACATTACTCCCCAGGCGGTCGACTTAACGCGTTGTCGGAAGCCACGCCTCAAAGTACAACCTCAAGTCGACATCGTTTACGGCGTGGACTACCGGGGTATCTAATCCTGTTTGCTCCCACGCTTTCGCACCTGAGCGTCAGTCTTCGTCAGGGGCCGCCTTCGCCACCAATTCCTCAGATCTCTACGCATTTCACCGCTACCTGGAATTCTACCCCCCCTCTACGAGACTCCGGCTTGCCGGTATCGGAGTCACGGTTCCCAGGTTGAGCCGAGTTTCACATCTGACTTAACAAACCGCCTGCGTGCGCTTGCGCCCAGTAATTCCGATTAGCAACACCCTCCGTATTACCGCGGCTGCTGGCACGGGTTAGCCGGTGCTTCTTCTGCAGGTAACGTCAATGAGCAAAGGTATTAACTTTACTCCTTCCTCCCGCTGAAGTGCTACAACCCGAAGGCCTTCTTCATACACGCGGCATGGCTGCATCAGGCTTGCGCCAAACTGTGCAATATTCCCCACTGCCTCCCGTAG
+
55,13;)*4-8-+41,*+*,49661:8-*++((*&/+-'*+-0)*.3.(%&$%&'--26%%&,'$***-+2,-((,'(/$)(;63;<4/660&((&*+18/-8877778881974-)((,*.+/-78;+837(36.4106/8/..:81/4.--997411234.+**;*,.0'0//28;351149;:8:83(*,.(&*+.-*/,%)*1-706'0)+*+,05831**&),+140(-(*/.1-/01250320-.///0/5;3+,-..288:-17)'%**)))(+*#*&()**,278,-*-..76640+,355140.-.,+,-.888999:16:.,399;7934,)0/)(2-))),-,(8:61/0*,33)%*27)))2-18-.0&&'(((((,191-+)&$''---.)+.039040..1;42.7-/&-.+-2142;0--/74603'(242100017457950./.&0$,'14/3688602&69;100,.7/96/:/90:::9944.26;132*+4264*.43200/-+++,-),.)*2)6-91/3%$,'&*/,56,*,'*&/2()('(%')+-.14:570,))&(*011,--32.(,-295;8068*)*-5:;+262:4935.,**&0(%)+1:92,//0)/.5640.005,,+)*+'-2))))$-0),-/87616*)%&*-32921(-(+246+-,++.1,+*9///454137249&6/),-98879/31+,1<2.22/+-')**27,.+-.69//.26244/3'()()654,.54-3740+,)',.6/.6''/.*2,3()-20-0**-3633:.-,02-01+,/**-.-1+-()-3569.,1/*&&&'+-.28&&))+.+.4.61458)/&'*($$')-;4,'/)1,:3-35.('('6+('(*/0//0-6-:-45:4-4'+23,10..0*+0,$*)+-+++0487:6.-+6&&#&'++(-/+(+'',*.316:451;444876-,(+.*((4122:&76+2-449;:989%20.36.+))---,2(,60()%,(.*4')251-0019-96/+03+)26.4/+.)*%$&+)./-)))-*597;79<9+*(+$(,/362344;8876*34(/4052/1-8,,(%''*-01285123,-1/'-.,,-*,:5+-(,
@d0f3d93a-b9fd-42af-93d9-f7c8c72342d5 ch=227 read=83325 start_time=2019-12-13T02:29:01Z barcode=BC01 runid=2c9cf7bc05858273f10e7d7ec552fc0bd742dc3e
CAGTTTACCTTGTTACGACTTCACCTGATCATGAATCACAAAGTGGTAGCGCCCTCCCGAAGGTTAAGCTACCTCGCTTCTTTGCAACCCACTCACATGGTGTGACGGGCGGTGTGTACAGGCCCAGGAACAATGATGCAGCGGCGTTACAGTCCACGTTCGCGATTCCCGACTTACAAAGCCAAGGTCGAGGTTGCGGGCACCAATCCGGACTTCCACGACGCGCGCAGCGGGGTCCGCTTGCTCTCACTTGGTCGCTTCTCTTTGTATGCGCCATTTGTAGCACGTGTGTAGCCCTGGTCGTAGGGCGTGATGACTGACGTCATCCCACCTTCCTCCAGTTTATCACTGGCAGTCTCTTTGGTTGGCCGGACCGCTGGCAACAAAAGGATAAGGGTTGCGCTCGTTGCGGGACTTAACCCAACATTTCACAACACGAGCTGACGGCAACCATGCAGCACCTGTCTCACGGTTCCCGAAGGCACATTCTCATCTCTGAAAACTTCCGTGGATGTCAAGACCAGGTAAAGGTTCTTCGCGTTGCATCGGAATTAAACCACATGCTCCACCCAGCGTGCGGGCCCCATCAATTCATTTGAGTTTAACCTTGCGGCAGTACTCCCCAGGCGGTCGACTTAACGCGTTAGGCTCCGGAAGCCACGCCTCAAAGGGCACAACCTCCAAGTCGACATCGTTTACGGCGTGGACTACCAGGGTATCTAATCCTGTTTGCTCCCACGCACCTGAGCGTCGATCTTCGTCCAGGGCCGCCTTCGCCCGCGAGGTATTCCTCCAGATCTACGCATTTCACCGCTACACCTGGAATTCTACCCCCCCTCTGCGGACTCAAGCTTTACCGGTATCCAGATGCGGTTTAGGTTGAGTCAGGGATTTCACATCTGACTTAACAAACCGCCTGCGTGCGCTTTACGCCCAGTAATTCCGATTAACGCTTACCCTCCGTATTACCGCGGCTGCTGGCACGGAGTTAGCCGGTGCTCCTTCTGCGGGTAACGTCAATGAGCAAAGGTATTAACTTCTCCCTTCCTCCCCGCTGGGCACAACCCGAAGGCCTTCTTCATACACGCGGCATGGCTGCATCGGGCTTGCGCCCATTGTGCAATATTCCCCACTGCTGCGCCCGTAGG
+
.()+81.0425-7-,,648:;936+$%),.)++.32.-.,0+))+'+'))./:./.64,-5/41621,/02-)&&%+3.-26/&--$54.'+++#&'(001234670;8347222,.(.%/,3-)'130+.(+*)'($&$*-*1.')(#$$&-/)&('+-&(,.229,4))&(%%&(-2,'((*--0,+%&+(7-%)),('$((-/3.5,4)&*.*.+,--,((%&#$$&&('04--1+,-0+.*)*+&''&)(---//8/42,41)+,/0489<9/5,(&$()(0/124.-/186414::805+.2+*&%($''%$&(*:3/.+//98-27:;7630.,-0<.+,1+,8+4.%(,-.+(,)*$(&'*02173333368893/.284*-.;.9-/-)*3.4256977;776<:6.2)+%3.*-0.-63+*+,-*/.1++3/..--2*+-%**21254485762)1253-2+257:75,,/-2-2656<74540-.-./1*8.+0.6;789;92.10.1144<95969;,/03:75:303427&3113-.+,/.5;9;:./,/35876+0/($&&'+)/.1+(%$%%(0(*5886;<80-+67,*-,0.5122*%'$+(+*4:;./.92)664353/708068362,'%)++*3-./(+/*+/194346/,3-,+-/46322'6/031/-0/1265:8203+*('*3)()(,*'780/.01//4/29860;-))*492)-.1,370+%,10..()012;5331/*57/-05798<9676*'-%$'&()/+2-*+%*)0,++(*.0/7<8448:0460335967/3.3034274565-+*,)%((++,87.,(+-9:,/:+13130*,,..&'%*/0.)-8/9-+-.2))))%.47/+/,..,*+'(&5*:8;939/363798780-,-43.34281,,024:<4212241622+1+$25)).*%(/.901:61310199817*%*',&*,1++,4.0,%$'&%'+*748396226.-/219440343;,.-.,/1-,***)(-3*2:74/5481.041.(('*-+76+-/2.4/57;22;32642+325493-1263//0/0;089.4/-/43;4+-1%0&*'1,,-4398,*7677864%(++*2/7(
@05cb7443-e8c2-4bc8-bdfb-8f126d58736a ch=224 read=48006 start_time=2019-12-13T02:28:59Z barcode=BC01 runid=2c9cf7bc05858273f10e7d7ec552fc0bd742dc3e
CCCGGTTACCTTGTTACGACTTCACCCCAGTCATGAATGCAGAGTAGTGAAAGCGCCCTCCCGAGGTTCGGCTACCACTGCTTCTTTGCAGCCACTCCCTTGGTGTGACGGGCCAGTGTGTACAAGGCCCAGGGCATGTCACCGTGGCATTCTGATCCACGATTACTAGCGATTCCGACTTCGTAGGTCAGGTTGCAGACTCTCAATCCGGACTGCAGCGCGCTGTAGAGGTCCGCTTGCTCTCGCGAGTCGCTTCTCTTCTTATGCGCCGGTAGCACGTGTGTGTAGCCCTGGTCATGGGGCCACAGCGGTGATGACTTGACGTCATCCCCACCTTCCTCCAGTTTATCGCCAGCGTTCTCGCTGAGTTCCCGGCCGGACCGCTGTAACAAAGGATAAAGGGTTGCGCTCGTTGCGGAACTTAACCCGACATTCCTGCTTACGAGCTGACGACAGCCATGCAGCGCCTGTCACGGTTCCCGAGCACATTCTCATCTCTGGCTTTGCGTGGATCGAGACCAGGTAAGGTTCTTCGCGTTGCATCCGAATTAAACCACATGCTCCACCGCTTGTGGGCCCCGTCAATTCATTTGAGTTTTAACCTTGCAGCCGTACTCCCCAGGCGTCGACAGCGATTGGCTCCGGAAGCCACGCCTCAGGGCTGCAACCTCCAAGTCGGCATCGTTTGCAGCGGACTACCAGGGTATCTAATCCTGTTTGCTCCCCACGCTTTCGCACCTGAGCGTCAGTCCTTCGTCAGGGCCGCCTTCGCCACCGGTATTCATCCAGATCTCTACGCGACACCTGCACACAGATTCTACCCCTCTGCGGGCTCGGCGCGGTATCAGATTGCGGTTCCAGGTTGGGCCCGGGGATTTCACATCTGACTTAACAAACCCGCGCCGCGTGCGCTTTGCAGTAATTCCGATTAACGCGCCTCCGTATTACCGCGGCTGCTGGCGCAGGTTAGCCAGTGCTTCTTCTGCAGGTAACGTCAGGCAATTGTTGGCTTTCTCCTTCCTCCCCGCTGAAATTGCTTTGCTTGAGCCTTCTTCATACGCGGCGTGGCTGCATCAGGCTTGCGCCCATTGTGCAATATTCCCCACTGCTGCCTCCCGTAAGACAATGTCAGCACCAAGCAGAAAGGTTAACACCGAGGGAGCCACCCGACAAGCACCAATTTACAGCGCCAGCAATACGTGAAAGA
+
*,'*,2/*1516--.+*,&,5:506-)%&%))%&'%*,'*%$&$)$))&)('(+013.+.6('%**)0-(()-+.,%(*'039+26-&+/&2.&'+1:+0042)('()),6-0&&(+++&*%%/30:2:*%/-((%%&)(138-0(0215<:43473.(()++8/././.2025,)),22+)$))*101&,*/+++$+(.--'(+*'1*/-1.,((&%)%(%'(%$%'$,1,22))*)()-.43,)+&)(**,4093,+*&)1-62323.%$'$''*1+*,++-,),).4500376(3).4344&%%&())*%#&&',15011,/033.66)',12;664/'')0;0..4//-/30+&,&)*%&&%&,/5/--,0084;;::230*'(&)-31/3/:89-)(-*0//,/02042.0.3)10391./;2.06/48*/%&&)'%',-000/+.0/0.,03-,.0,,-&.31..+*,,485-.)&%()',..84134,+))#$&',0($)*+((%%$''('0,-5**'(+(242251+/31:12227&(&-+-2:65:...**--60-30+*+'*$&,//74('+,.96<6/494//-9;;+38213/.*%(/-1412-499-(0.-,/+1'&'&'(%)%1*/01+(-*-%/5--&+0,-()/+)%%'-4/8/5)-',0/-&.2686/:+$'&(&.8154239/452.1221352598619)*1.744+%)'),3.-,..1555346697*4.,*)0744)',1-77355110,-($)&'*)()*)%-2'''4210-/'00/*%#$'(**,/0)****+4)-*/40,+.-)*&)%%'-,,+(+%-/559..,1,('*(%%&#$/5+6/609/+*520(49,++-./322330403.&&(')(&)&(*()*,/1/0345)*$%%')0744,-/8.4+&($((*//.3/.5+..-.2846.-8+1+'.%)1+4/./7)67588;89<9567+5244//('&&'*-**-)&(')*)*11,,76,31+.104/+-4)(-(*,),2-'%$$$(%&//),66;3/1%+()(0,,/+/.*23-./)7:6170210:5(*5-0086854573,+,&(*+36437/4)'),+)(/0.3.'()*')%-*.1'0*).+&+('3(/,*3.(%*))%%.)%*,))*(%('((*(*$(*'&'&''%*'&(),+)#)&%#('%$%
@6727db28-fe73-45ba-a87f-5aa799901607 ch=128 read=101343 start_time=2019-12-13T02:29:06Z barcode=BC01 runid=2c9cf7bc05858273f10e7d7ec552fc0bd742dc3e
CTCCTACGGGGAGGCAGCAGAATATTGCACAATGGGGAAACCCTGATGCAGCAACGCCGCGTGAGTGATGAAGGTTTTCGGATCGTAAAGCTCTGTCTTTGGGAGAAGGAATGGCGGTACCCAGGAGGCCACGGCTAACTGCGTGCCAGCAGCCGCGGTAATACCTGCGTAGGTGGCGGCATTATCCGCTACTAGATAAAGGGGCGTAGGCGGGTGAATTAAGTGGGATGTGAAATACCCGGAGGGCTCAACTTGGTGCTGCATTCCAAACTGGTTATCTAGAGTGCAGGAGAGGAGGTGGAATTCTAGTGTGGCGGTGAAATGCGTAGAGATTAGGAAGAACAAGTGGCGAGAACGACACCAGCAACATTGCTGAGGCTCAGCGTGGGAGCAAACAGGATTAGATACCCTGGTAGTCCGCCGTAAACGATGAATGAGTGTGGGGGGTTTCAACACCTCCGTGCCGCCGCCCCAACGCATTAAGTATTCCACCTGGGAGTACGGTGCCAAAGATTAAAACTCAAAGGTGGCAGGGGACCCGCACCGTGGCAGGCATGTGGTTTAATTCAAACAGCACTTGAAGAACCTTATGACATCCCTTGCATTACTCTTAATCAATCCCCTCGGGGACAAGGTGACAGGTGGTGCACATGGTTGTCGTCATCGTGTCGTGAGATGTTGGGTTAAGTCCCACAACGAGCGCAACCCTTGTCGTTAGTTACTACCATTAAGTTGGGGACTCTAGCAGAGACTGCCTGGAACCAGGAGGAAGGTGGGGATGACGTCAAATCATCATACCCCTTATGTGTGGGGCTACACACGATGCTACAATGGTAGTACAGAGATGTACCGTGAGCCAAACTTTAAAACCAGTCTCAGTTCGGATTGTAGGCTGAAACTCGCCTACATGAAGCTGGAGTTAGTAATCGCGAATCAGAATGTCGCGGTGAATACGTTCGGGTCTTGTACACACCGCCCGTCACACCATGAGAGTTGGCAATACGGGGGTCCGTGAACTAACCGCAAGGAGGCAGCGGCCGAAGGTAGGGTCAGCGATTGGGGTGAGAATCATGCTAAGGTAACTGGAG
+
&)/4,./+69)'-1.258)*(/*+5.-,12298/45*(/1,2'),06351//,,./14../12..-+)*-++/1,9721(7-89561/+()+/0011/9:)0,'(&)'''%%&'*.5($)'&'(0&&**,&.-/1&(,.0)20524712-,,1)+*'&))'&$'&##%''(0-,-1/-*()110003&())*+&(%&+0*01,(((,&,'0./$(&%+*--7,105/1-)-)***)53820.+-0)+,-.3-/.-+./169858:27-/2127:8;4444')*-.32/5.+,)-)&)((*/01321)),2,(&)'&)+)-2+*/1111/+*,//(**(*&(''(*'+,1+)',($%$$%%&&&%(*+*%(,++14734552)+++,+-*&$-10++-20+4,-(--469*'&&$%&*4-(,3/0693,*)++,51*%01142379:*/81,*5,//6.0.+0+0-*6/-2**'00001+1())'(-3;1-*--512*&%((3203&3-51*'**1-89937999,.,1,&)&.27,/58,,202&'))((%*(-(1)'(0.965;885+,,)))*$'$#'''*'1'''%''217787;2/2,+(.0%('$'(,-.0)1,065,+/)174.60(/*),36+.11288130(+54,/8,.5631)+00765544-(()+32:3:64;031+90)%-.54.-*,.-/%/*((+(*,*:**)25010/2603942.02+)/.-0.0.(+,(()*+::::;9:;11.-+0/.5/0+2+,3694374671689:700-.(&,%,,*+.42-++*(&37574555.,-+%)(,'(00.0)*''(()10,,*&'&'&)'&+*(-061921221056,.,+03444467;9(0'/+')$'*.//1;/0::8::32233729233:80(*.+*/+/,-*,+*2+/024:3///+.+.-0-94483632&.41/11115411./3,-/)+42+-,/1574+*&'6,0*(2('%*))++&)33'4)+&/-1130&-'++0(()&%))*2.4/24.50.24--.5541*/+-797,-,%'&(*%+$%-%+(.+2832/7-(
@b10774f7-ded6-4445-bda5-ba6cb77196f5 ch=113 read=67869 start_time=2019-12-13T02:29:04Z barcode=BC01 runid=2c9cf7bc05858273f10e7d7ec552fc0bd742dc3e
CAGGAGGCAGCAGTGGGAATATTACTGTAGGCGCAAGCCTGATGCCAGCCATGCCGCGTGTATGAAGAAGGCCTTCGGGTTGTAAAAAAAGTACTTTCAGCAGGGGAGGAAGGGAGTAAAAGTTAATACCTTTGCTCATTGACGTTACCCGCAAGAAGAAGCTTTACCAGCTAACTCCGTGCCAGCAGCCGCGGTAATACGGAGGGAACAAGCGTTAATCAGATTACTGGGCGTAAAGCGCACGCAGGCAGTTTGTTAAGTCAGATGTGAAATCCCAGGTAGCCTAGAACCATCTGATACTGGCAAGCGCGGAGTCTCTCGTAGAGGGTAGAATTCCAGGTGTAGCGGTGAAATGCGTAGAGATCTGGAGGGAGAGGGAATACCGGTGGCGAAGAGCGGCCCCCCCTGGACAGACTGACGCTCAGGTGCGAAAGCGTGGGGGCAAACAGGATTAGATACCCTGGTAGTCCACGCCGTAAACGATGTCGACTTGGAGGTTGTGCCCTTGAGGCGTGGCTTCGGAGCTAACGCGTTAAGTCGACCGCCTGGGGAGTACGGCCGCAAGGTTAAAACTCAAATGGTGACGGGGGCCCGCACAACTGGTGGGTATGTGGTTTAATTCGATGCAACGCAGAAGAACCTTACCTGGTCTTATCCACGGAAGTTTTTTCAGAGATGAATGTGCCTTCGGGAACCGTGAGACCAGGTGCTGCATGGCTGTCGTCAGCTCGTGTTGTGAAATGTTGGGTTAAGTCCCTGGCAGGCGCAACCCTTATCCTTTGTTGCCAGCGGTCGGCCGGGAACTCAAAGGAGACTGCCAGTGATAAACTGGAGGAAGGTGGGGATGACGTCAAAGTCATCATGGCCCCTTACGACCAGGGCTACCACACGTGCTACAATGGCGCATACAAGAAATGCCCGAGCCTCGCGAGCAAAGCGGACCTCATAAAGTGCGTCGTAGTCGGATTGGAGTCTGCAACTCGGCTCCATGAAGTCGGAATCGCTAGTAATCGTGGAATGCCACGGTGAATACGTTCCCAGGCCTTGTACACACCGCCCGTCACCATGGGAGGTGGGTTGCAAAAGTGGTAGCTTAACCTTCCGGGAGGGCGCTTACCACTTTGGCGTTCATGACTGGGGTGAAGTCGTAACAAGGTAACCGG
+
,,253332.+.))-()('(''1,'+)))'*3/./48%/63321*+&&%.*66380230./1011-/(+*--676:4-7558/.4699:3,./-,/8:,+/.%.84-)-0-0*3.(++.7:+,-7,8,016099/098'+(+/33373/83(,''%,,&()$%%&$(,-)(+)0/-*/-,-101//0*+.///4000;1012:,.7+*2.-,.0004/3/2(')0-1239:9867692,,,,$,&+&*'1&14:63/:/1/77),.//0*+2/+09-'/3..-.--*-&)(++.//+$+(++0+*/2('&()*'*,+..)/25--%0.8-4'3(9+0-,19642*0*/,,+55,..8788//01188;.,-+*&)&,-++(&(*.00.4:7--.((-)'*:136:5/,10(,(-0./0116667+37756-.*(&&),,/1(%&**-+*-0)2+0/36737**/8655374+-.076686)-.+./2885/-.2/..01411,99-285348631.-*((&*)(++1778663845,01700/*'*&%(-2+%'),+,.0,')-/(.09.882,/20;:62)')*4&048--3().().*+$+'1'+&&(0//17496%--9//000388515&&0*(.5./+2,0:65477485457.//505//5<;<*8,++++--/+,5649:777-984746,11.0/4(+-/.897**()+4032694631-1-1/,**7,,-390..3-,)+697914.2&%&*+-1570330081)01462165--6004.,-.622.813+:3.1-/2.5.+,%)'/)+18/040235;69890++-)1+,.)0710669:9:375)*778:0*,)-150&(&&')125.428/1.+'&''+,-385/-/-,+30.011466-&'''$%)(&&'$*.,.-1.,,-06-+..:756770*.)(((*0861,/''()(.(0,.*)*,-/(4*/01+3*++343241600139596710'')-/6120(+&('66:8+//6111743526611-'+87235000-',)/300;;//1110.4056()')'1539//-5-*&'+-**&&%$-&'&+0,(28,*-6.**''&,22.-477)(&,-32/32100.-0******,6.-.-(,0',,09791.
@ca1574dd-47ba-48dd-815d-5c4fcf2e85c6 ch=85 read=57788 start_time=2019-12-13T02:29:11Z barcode=BC01 runid=2c9cf7bc05858273f10e7d7ec552fc0bd742dc3e
CTCCTGGGAGGCAGCAGTGGGAATATTGCACAATGGGCGCAAGCCTGATGTAATATGCCGCGTGTATGAAAGAAAGGCCTTCCGGGTTGCCTTAAGTACTTTCAGCCGGGGAGGAAGGGTAAAGTTAATACCTTCGCTCATTGACGTTACCGCAGAAAGAAGCACCGGCTAACTCCGTGCCAGCAGCCGCGGTAATACGGGTGCAAGCGTTAATCGGAATTACTGGGCGTAAAGCGCACGCAGGCGTTTGTTAAGTCAGATGTAGAAATCCCGGGCTCAACCTGGGAACTGCATCTGATACTGTAGCAGGTATATTAGAGGTAGAATTCAGGTGTAGCGGTGAAATGCGTAGAGATCTGGAGGAGGAGGAATACCGGTGGCGAAGGCGGCCCCCCCCCCTGGACGAAGACTGACGCTCAGGTGCGAAAGCGTGGGAGCAAGCAGGATTAGATGCCGGTAGTCCACGCCGTAAACGATGTCGACGGAGGTTGTGCCCTTGAGCGTGGCTTCGGAGCTAACGCGTTAAGTCGACCGCCACAGAATACGGCCGCAGGTTAAACTCAAATGTTGACGGGGGGGGCCGCACAAGCGGTGGAGCGTAATGGTTTAATTCGATGCAACGCGAAGAACCTTACCTGGTCTTGACATCCACACGGGAAGTTTTCAGAGATGAGAATGTGTGCCTTCGGGAACCGTGGACAGGTGCTGCATGGCTGTCGTCAGCTCGTGTTGTGAAATGTTGGGTTAAGTCCGCAGCGAGCGCAACCCTTATCCTTTGTTGCCAGCGGTCCGGCCGGGAACTCAAGAGACTGCCAGTAAACTGGAGGAAGGTGGGGATGACGTCAAGTCATCATGGCCCACTGACAGGGCTACACGATGCTAATGGCGCATACAAGAGAAGCCTCGCGAGAGCAAAGCGGACAACTCATAAAGTGCGTCGTAGTCCGGATTGAGTCTGCAACTCGACTCCATGAAGTCGGAATCGCTAGTAATCGTGAATCAGAATGCCACAGTGAATACGTTCCCAGGCCTTGCTACCGCCCGTCACACCATGGGGTGGGTTGCAAAAAAAAGTAGGTAGCAACCTTCGGGAGGGCTTACCACTTTGTGATTCATGACTGGGGTGAAGTCGTAACAAGGTAACCG
+
1111(+/0)'*,5572343:.+--325/,,/.94+430,007-38--.,+(**(.*%/2,0341201248+%()+(+-6+62(1953/,($+&4+&-))*7/-.)+&*.2+).*+'+)&'-40--5/7024;7<6/010/371-**+&&18'('(..)'**'(01/2,&&0*011926./2-.0/-40-5-4015427*0+.0158/00-:0;16)2.*/-02468)'(()34+,//(,(-(+'())4-,1622%0243452-/).//*22+',/00-.,3,-*-)/1125530//*)-)-**(-%(%)''&(*-+))%0)/0)3*4.90/53101221:200;30043550,+..23;1//+'+*)1-.618::48401,)*)%+1-472614.752)*0:33%()'-*.0116777&2&'&&''/*'(43857*+133%1'4.)8-.,56(7518423431./0376558+/.-/.99510-4.12-8'0+-7(*()(+)09/5+''(+'***34:31/0.004),35861+,-%&&%&%&&&()01.21*5113;73678:-+&++..3..13511(*++,/1289;9;:992%2.0,/-.1,66-92;4//00265655*+4-07454647;78;8-0-,,9:63,(&$'(,)),)*69440-,-./773171--.,-/1020,7107365-0+)*-3388:96511/967778776//0128953/,*((-2+,495574:643675'0,'/))/0354*6;/1/..3-/5.-04)/30-3.86422826,:82723855*&(,,362/**,/3&.)--+*'*.,*1)0745778:79:734789;867/8-8.%%%&'(&,-%()&(&(('*()%)/.*0-,/358832'*%)')-30210/-,+,.0;/.1493,'%'(-.17:0+.267+*)++570,1,*9*+'*+-278570-0)).55968609002)7-978+*1%/+/644491+--0,,/966:9./)+),+01:;::;/5+)0:9313()$&*5,.832244547783054-)+344:0549:9931++-/./.,())..01953;,(+*%)*+-38')(+)+02468+'&&(-.9760.,/-,+0))06468,6./300*
@bebc13cd-bd74-43f4-a9a1-24f525ae5384 ch=338 read=43240 start_time=2019-12-13T02:29:11Z barcode=BC01 runid=2c9cf7bc05858273f10e7d7ec552fc0bd742dc3e
CTCCTGGGAGGCAGCGTGGGGAATATGTGCGCAATGGGCGCAAGCCTGATGCATGCATGCCGCGTGTATGAAAGAAGGCCTTCGGGTTGTAAAGTACTTTCAGCGGGGAGGAAGGGGTAAAGTTAATACCTTTGCTCGTGACGTTGCCGCAGAAAAACACCGGCTAACTCGTGCCGCTTATCGCGGTATACGGAGGTGCAAGCGTTAATCGGAATTACTGGGCGTAAAAGCGCACGCAGGCGGTTTTGTTAAGTCAGATGTGGCCCAGGCTCAACCTGAGACTGCATCTGATACTGGCAAACTTGAGTCACCGTAGAGGGGGGGGCGAATTCAAGGTAGCGGTGAAATGCGTAGAGATCTGGAGGAATACCGGTGGCGAGCGGCCCCTGGACGAACTGACGCTCAGGTGCGAAGCGTGGGGAACAAACGGGATTAGATACCCTGGTAGTCCACGCCGTAAACGATGTCGACTTGGAGGTTGTGCCCTTGAGGCGTGGCTTCCGGAGCTAACGCGTTAAGTCGGCCGCCTGAAACTCGGCCGCAGGTTAAAAACTCAAATGAATTGACGGGGGGCCCGCACAAGCATTTGAGCATGGTTTTGGTATGGTGCACGGCACGCGAGAACACACGGAGACAGCGACGTCACGGAAGTTTCAGAGATGAGAATGTGCCTTCGGGAACCGTGAGACAGGTGCTGCATGGCTGTCGTGCAGCTCGTGTTGTGAAATGTTGGGTTAAGTCCCGCAGCGAGCGCAACCCATATCCTTTGTTGCCAGCGGTCGGCCGGGAACTCAAAGAGCTGCCAGTAAACTGGAGGAAGGTGAGGGATGACGTCAAGTCATCATGGCCTTACGACCAGGGCTACACGTGCTACAATGGCGCATACAAAGAAAGCGACCTCGCGAGAGCAAGCGGACCTCATAAAGTGCGTCGTAGTCCGGATTAAGGTCTGCAACTCGACTCATGAAGTCGGAATCGCTAGTAATCGTGGATCAGAATGCCACGGTGAATACGTTCGGGCGCTGTACGCACCGCCGTCACACCATGGGGAAGTGGGTTGCAAAAGTAGGTAGCAACCTTCGGGAGGGCGCTTACACTTTGTGATTCATGACTGGGGTGAAGTCATGTAAGGTAACCGG
+
.-32*./2()1-,+)())58.,44/,$1(('**.-89552579,8:,,++$%&%$')+79:51*+%')+..5)(*1*1.9545(35-6-,.8*)3.,,+/)&)*.3:.*/,./,0-.-1;914,9+((-(%.0*+38&6*+/-7)$*((,.,1,')(%&./1,++1-(')')51+*'(''$)&&'%%%((*-1-))*/--))*-2+))+-,5/031./08/()$'((1()-*/+./1(',13/6<<--404./34**55-0+--/-&121-4*42+++((/*))*(+41++-,/61,)-,&'+,**,+($&*(*-1)1+3/2/1)+'()+,..&/&&&')464349:521.-,+*(**+7:722/-.'$'('3444/*%**+.0:5.,14771.+*++).,..1+810-,*)(),-/3'+(''215&,(0/+101)//558,,08:5662,+./568::9%2////154+'%&1*351/2..08<,0,++17326563214*-+'$()4976622731+/31&*./3841-.-%$%'%*'#&',0+2/6:6.048);;0,/./.222&)*)+(,+(%*),-1'.$(+(*)*,**.*)'&#&%)&&'%$$$#'&''#$$%%'%(''&'$&)*&(((&$&&%%%)(&'.+-+*06:03,,+-100--81.1))(+.5-7828367:72445(1-0331//03687:972*(#$$',,2676.8,,-179/+-*5352;4:3092('-%'+--/3,00)/-*&)(+0409822;3384223;95.321,*1.4.2686*)&(*04991033-*,,.,+-+*0*+')$-01/0/142562++-.6:6*+*'&&$$$&+-9;1977/-**&*),/8:59/7.-8221.-&-37,&**+)),132694*+((&$$/2)25:755675507++--./331300/1+20.7,-)*+.0257030/./*0,3+.-.3--1)7,85912()*,/-..99:75442,,2/15968041,,8/-/*.4/&+)-&$&$%#(#(+.2+9/)****)+701/66*)(),*4549,41;83+03071/%(%*&,,82,7/))2*+((&%$'*+0:51588:;9510.0/35.''&,-+-/()$&%'('0498477
@658c2e65-ac5d-423e-9e49-def163dc465a ch=163 read=84019 start_time=2019-12-13T02:29:10Z barcode=BC01 runid=2c9cf7bc05858273f10e7d7ec552fc0bd742dc3e
CTCCTACGGGAGGCAGCAGTGGGAATCTTGCAATGGACGAAAGTCTGACGAACAACGCGCGTGAGTGATGACGGCCTTCGGGTTGTAAAGCTCTGTTAATCGGGACGAAAGGCCTCCTTGCAAATAGTTAGAAGAGTTGACGGTACCGGAATAGAAAGCCACGGCTAACTACGTGCCAGCAGCCGCGCGGTAATACGTAGGTGGCAAGCGTTGTCAGGAATTATTAGATAAAAGCGCGCGCAGGCAGATTGGTCAGTCTGTCTTAAAAGTTCGGGGCTTAACCCCGTGATGGGATGGAAACTGCCAATCTAGAGTATCGGAGAGGAAAGTGGAATTCTAGTGTAGCAGTGAAATGCGTAGATATTAGGAAGAAGAACACCAGTGGCGAAGGCGACTTTCTGGACGAAAACTGACGCTGAGGCGCGAAAGCCAGGGGAGCGAACGGGATTAGATACCCCGGTAGTCCTGGCCGTAAACGATGGGTACTAGGTGTGCAGGAGGTATCGGCCCTTCTGTGCCGGAGTTAACGCAATAAGTACCGCCTGGGGAGTACGACCGCAAGGTTTGAAACTCAAAGGAATTGACGAGGGGGCCCGCACAAGCGGTGGAGTATGTGGTTTAATTCGACGCAACGCAGAACCTTACCAGGTCTTGACATTGATGGACAGAACTAGAGATAGTTCCTCTTCTTCGGAAGCCAGAAAACGGGTGCACGGTTGTCGTCAGCTCGTGTCGTGAGATGTTGGGTTAAGTCCGCAACGACGCAACCCTATCTTATATTGCCAGCACTTTGGTGGGAACTCATGAGAAGACTGCCGCAGACAATGCGGAGGAAGGCGGGACGAGCGTCAAATCATCATGCCCCTTATGACCTGGAATTACACACGTACTACAATGGGAGTTAATAGACGGAAGCAATACCGCGAGGTGGAGCAAGCCCGAGAAACACTCTCTCGGTTTCGGATCGTAGGCTGCAACTCGCCTACGTGAAGTCGGAAATCGCCCAGTAATCGCAGGTCAGCATACTGCGGTGAATACGTTCCCGGGCCTTGTACACACCGCCCGTCACACCACGAAAGTCGGAAGTGCCCAAAGCCGGTGGGGTAACCTTCGGGGAGCCAGCCGTCTAAGGTAAAGTCGATGATTGGGGTGAAGTCGTAACAAGGTAACCGG
+
&+-0+,/-8-&+,*)-+-678:/(/))))%(+,+5,,,,062//5**+-(%(*.+-'+)--0))'**//3572748589/;8-*)))6*),/50.06.702+:879/071*-27360*/.05:;00.:22+,-)))+3/.0,111667:6:9-*,54),1+-0,+*,)*+*+,-38;658245614,+*2.)8*(*--&)&))0++.'(**-'-.))+&$+&'5.$&&',:6))+,-..03-./*&)),,/4195476879.7,8:<022;7-,43*.+1+/11/.++,,160583,15+*.1258234+*'&))022/.++&(+.6033-)+(-33(*,32*%(*&564/53*(-..')*//00&/.4,+2*)-2.165237/;/--6.121..481148;7*)56.7-+-..::9-+/2,++(+.-)/92600,+-./*30'44//5//188489/)-/.819/./6061897+00011.&$%')+/666/)&(04--0--384139011/76646/*2(+06251/30111.-1-14,.2/,)*($&+*203970237.32:2-2;:44758.)/(356:9:/%-652*.,,(+*004135;::2++*),,&*%21**-+,1,.19::;:77%)*+,.).+,**073*,*')9.9.-,67;7932.2121,+-00/5688511,2+,.10-0-,29,+/3450,1.///*-.24;015576(-.-/1424400./*,16-9*143:883173/12-+(&+%))(.8,(*-71:23(5+'.**%+,/.8:*(-(16,5473'*,+))'&,10'50/0)*110:15550+.*')*/,/42-'..,.4:99;7245::71'661*.1238899760,(**++-/)/1578888090,5.**.-/11566600//-0.:/0/5/+*+-,4454048:)17++('-,,./32201.3'6,<6++/)-0+2+,0/0382:11275:63572+0*)*3'),))+3-5/**&,.43659,0314-,123,4788/:99898,8136220)102-,6./.10-,/8//97-.3,//1402..42.48,0,0..1764,8:6967755::7.47997:-**6.+-200&,*)*:649-531:2/074136509050+*(*&)(004+((/.-4/,/..02
@1fd00956-8f11-4286-9fba-fbb94f064c4e ch=229 read=84718 start_time=2019-12-13T02:29:20Z barcode=BC01 runid=2c9cf7bc05858273f10e7d7ec552fc0bd742dc3e
CCGGTTACCGCTGTTACGACTTCACCCCAATCATCGAAATCCACATAGACAGCTCCTTCCTTGCGAGTTTAGGCCACCGGCTTCGGGTGTTATCAACTCTCGTGGTGTGACGGGCGAATTGTGTACAAGGCCGGGAACGTATTCACCACGACATGCTGATTTTGATTACTAGCGGTGCTTCATTGTAGTCGAGTTGCAGACTACAATCCGAACTGAAGTGGTTTATGGGTTTGCTTCACCTCGCGGCTTCGCCCTCTGCACCATCCATTGTAGCACGTGTGTAGGTCATAAGAGGGGCATGATGATTTGACGTCATCCGCCTTCCTCCAGCTTGTCACTGTAGTCTCGCTAGAGTCCCAACTTAATGATGGTAACTAACGATAAGGGTTGCGCTCGTTTGCGGGACTTAACCAACATCTCACGACACGGGCTGACTGACAGCCATGCCACCTGTATCTCTTATAGCTGTCTCTCTCCATCTCACCAGGCCTTTGTAATTATGTCAAGACCTATAGTAGGTTCTTCGCGTTGCTTCAGATTAAACCACATGCTCCACCGCTTGTACCCCCCGTCAATTCCTTTGAGTTTCATTCTTGCGAACGTACTACTCAGGCGAATTACTTATTGCGTTAACTGCGGCACTGAACTTTGACATCAACACTTAGTACTCATCGTTTGCAGCGTGGACTACTAGGGTATCTAATCCTATTTGCTCCCCACGCTTTCAGGACGTCAGTTGCAGAGCCAGATCGTCGCCTTCGCCACTGGTGTTCCTCTCCATATATCTACGCATTTCACCGCTACACATGAGTGCGATCTCTCCTGCACTCCTAGCTGCCTGGTTTCTATGGCTTACTGAAGTTAAACCAGGCTTTCACCACAGACCCTTGCTGCCGCCACCAGCCCTCTTTACGCCCAATAATAATTCCGGATAACGCTTGCCACCTACGTAACCGCGGCTGCTGGCGTAGTTAGCCGTGTGGCTTTCTAATAAAAGTGCCGTCACTCGGCTGCCGTTTCCTGTAGCCCGCCGTTTCGCCTCGCTTTATAACGAAGTTTACAATCCGAAAACCTTTAATGCCTTCCTTCACGCGGCGTTGCTCGGTCGGGGTTTCCCCCCCATTGCCGAAAAATTCCTGCTGCCTCCCGTAGGAG
+
1)/0-8&--((,),../4467;943'((,/-/377-12-+2.)&&'$)-))*///.0910+0+*(()+0('+346.10/.,1))'('**39455//.--,/'4(4*.,+.40:95.)(+-+.23368;/;24,*)*,--:/10.)-0(,,+,023450*.//((+.3/2341-,&'&((-+&&*+0/4841/020/.333466629/2+-554/+,(%*-07;;09850690*.132/1933011:46932)-,')910.1/4:9:/90..*/.)+/11,+&(*1112510+',103/4733433297.-358999:*)-8498920'(*-18.1/',*+&(-.*+)&'-+,.3.791+/--+.+(&&,/1,4/--593111/3-532915+1.4,77(''-++--223227+0-,-011%'*./03,)+/00.-)*+2205726.6548810//20,*&''-,014&)%''-.1296980/).(&521/3:5))&&)'(*5571./.,(()1'++**729459611-/.,-5:2''-//1;9.;-*,./2229020(%&&(*'*&,04,),0)1)3.--50,&-1:65/68367350&.,.810/(-.1*,/2)').(%(,5,0923126252875-61+1347:44:7011.5,-'*)*2+*,*)*++778629.%-(,-&/)8,8966523))0+-/5476421/-93%,/09:/(,*)-9-+&('%&'39431800.//+30..7775:9031.3217;88987122<+%%('-1..121844497934<7--15,+*&'''*+)$&&%*(&*/,,,/.0-,'(),()*/1348<79:7<:553433/02/22.5.-1629(/2&181880/23815,.48<9.8.//689111)/..&.-2*41:3/07290/0//,&(.+1/0.3/5'$.),.1/37-/6013()$&'.'()6,,-0*()')*)32-++0.14/(,1--23+)/.-1;;/.3+57475()++&-+-&0-&*3614/-+(++76228/88*)&'&)*%')))*-.1.)*0+,87.,(-*,*+.73,*)''%$%*')'--364;-&*%''(),/:///2'809'9520;+3676:-*+08264627;9114*'$&(.,/6,2;.)3%/-))
@d186c5b9-8d2b-41d9-9073-61e35fc1bd5a ch=404 read=48099 start_time=2019-12-13T02:29:19Z barcode=BC01 runid=2c9cf7bc05858273f10e7d7ec552fc0bd742dc3e
CTCCACGGGAGGCAGCAGTGGGAATATTGCAATGGGAAACCTGATGCAGCAACGCCGTGAGATGATGAAGGTTTTCAGTCGTAAAGCTCTGTCTTTGGGGAGGAAGATAATGACGGTACCCAAGGAGGAAATACGGCTTCGCTTACGTGCCAGCAGCCACTTGTTAATACGTAGGTGGCGAGCGTTATCGGATTTACTGGGCGTAAAGGGGCGTAGGCGGATGATTAAGTGGGATGTGAAATACCGGAGCTCCAACCGGGTGCTGCATTCCAAACTGGTTATCTAAGTGCAGGAGAGGAGGTGGAATTCCTGAATTAGCGGTGAAATGCGTGAGATTAGGAAGAACACCAGTGTGAGCGACTCTCTCTGGACTGTAACTGACGCTGAGGCTCGGCAGTGGGGTAAACAGGATTAGATACCCTGGTAGTCCACGCCGTAAACGATGAATACTAGGTGTGGGGTTTCAACACCTCCCGTGCCGCCATAACGCATTAAGTATTCCGCCTGGGAACGGTCCGCAGAATTAAAACTCAAAGGAATTGACGGGGACCCGCACAAGTAGCGGAGCATGTGGTTTAATTGAGAAGCAACATGAAAGAACCTACACTTGACATCCCTTGCATTACTCTTAATCGAAATCGGGACAAGGTGACAGGTGGTGCATGGTTGTCGTCAGCTCGTGTCGTGAATGTTGGGTTAAGTCCCGCAACGAGCGCAACCCTTGTCGTTAGTTACTACCATTAAGTTGAGGACTCCTGGCGAGACTGCCTGGGTTAACCAGGAGGAAGGTGGGGATGACGTCAAATCATCATGCCCTTATGTGGGGCTACACACACAATGGCTTGGTACAGAGATGCAATGCCGCGAGGTGGGCCAAACTTAAAACCAGTCTCAGTTCGGATTGTGGGCTTTCGCTACATGGAAGTGAGTTACCAGTAATCCTTGAATCAGAATGTCACTTGGTGAATACGTTCAGGTCTTGTACACCGCCCGTCTACACCATGAGAGTTGGCAATACCCGAAGTCCGTGAGCTAACCGCAAGGAGGCAGCGGCCGAAGGTAGGGTCAGCGATTGGGGTGAGAGAATCATTAACAAGGTAACCGG
+
+.2+&'*-,&21-356-695:2)/-*4))*(*+-7+).022-,./56637768)+)&&('%%&')*+**+..710.('+24469..0045467778065))***.,0/1632.0-611.2,,,.1+.+)+('*+)*((((&(+'+--/.59612/-2-)()%(++&$,,44:7161064.236-9-,-920/.77./289871219+*430/+)*.,77<::998;62365;9..&)'(*0))/1&-$')36(-$+%-39,,-:986112/27122366835565.1335742-,(,('(++.07/6.4')',*-('))+523,66..551+*)+/.(3637233../4324*#&%+2352..,+-1.4/.-.+.,0--0/.((5(*573))''&%)+,*32+1712-48..3-./1*0:633::874:6,/4:953597.-*,-3;645516889:8:96/:57212.19167-,1.11/4,%')1+2455;73-067:93(+&((-)%&'*353&''(%'+)0-302)-28:,.-2446656/-:22297(,+,.*)(),-.0*+,3-,'*-28:512.,)%()',-'.&%*+1,())-,(..-)+*1286511(,*(()()$(-.3-3-/0.+./+++&,-189,734592/524;9889987382225661122333135.+++1/75:.856:51*+.1'%-/(2*+*,*/.036-'--/11/5'',-,-5368-0.0*,/.*)/20451-+'('')-.7807:98;8392711310-0/,-,.+,/42+06674356<9111::87&470):11+)'*.13303/+*))(/+''%&&')%#&((****-1-;..-953.-*2,.0-*-+:;;04/095-+6/7897:/0539*5-23..'&$$#(().1////05()'%$&&('+*($&),4,))%&&(/---0/086150%'$#+(1.12/-02::9*)3+008/24425965;73//+)./2.'&(*&)*-91;,2-,)/1*(')*-/9475)++,.7-4--.*43-.20*22/730-1//2/057866-,,+)0-,88+,*(((&,//.(2*7.920*1,798930
@cda9e132-3b98-4a38-8dc7-5d34dd8531ee ch=377 read=73163 start_time=2019-12-13T02:29:27Z barcode=BC01 runid=2c9cf7bc05858273f10e7d7ec552fc0bd742dc3e
CTCCTACGGGGAGGCAGCAGTGAGAATATTGCACAATGGGCGCAAGCCTGATGTAGCCATGCCGCGTGTGAAGAAGGCCTTCAGGTTAGCAAATTTTTCAGCGGCGGAGGAAGGGAGTAAAGTTAATACGCTGCTCGTGACGTTACCCGCAGAAGAAACACCAGCTATCCGTGCCAGCAGCCGCGGTAATACGGAGGGTGCAAGCGTTGATCAGATTACTGGGCGTAAAGCGCACGCGGCGGTTTAAGTCAGATGTGAAATCCCCGGGCTCAACCTGGGAACTGCATCTGATACTGGCAAGCAGGTCTCGTAGAGGGGGTAGAATTCCAGGTGTAGCGGTGGGAATGCGTAAGAGATCTGGAGGAGGAATACCGGTGGCGAGAGCGGCCCCTGGACTGACGCTCAGGTGCGAAAGCGTGGGGGAGCAAACGGGATTAGATACCTGGTAGTCCACGCCGTAAACGATGTCGACGGAGGTTGTGCCCTTGAGCGTGGCTTCAGCGGAGCTAACGCGTTAAGTCGACCGCCTGGGGAGTACGGCAAGGTTAAAACTCAAATGAATTGACGGGGGCCCGCACAAGCGGTGGAGCATGTGGTTCCGTTACGCGCGAAGAACCTTACCTGGTCCTGACATCCACGGAAGTTTTCAGGGTAATGTGCCTTCGGGAACCGTGAGACAGGTGCTGCATGGCTGTCGTCGCTCGTGTTGTGGAACGTTTGGGTTAAGTCCGCAACAGGCGCAACCCATATCCTTTGTTGCCAGCGGTCCGGCCGGGAACTCAAAGGAGACTGCCAGTGATAAACTGGAGGAAGGTAGGATGACGTCGTCATCGCTTAAGCCCCGCCTGACCAGGGCTACACGTACAATGGCGCATACAAAGAGAAGCGACACACCTCGCGAAACCGGCGGACCTCATAAAAGTGCGTCGTAGTCGGATGGAGTCTGCAACTCGACTCATGAAGTCCGGAATCGCTAGTAATCGTGGATCAGAATGCCACGGTGAATACGTTCCGGGCCACACACCGCCCGTCACACCATGCCAAGTGGGTTGCAAAAGAAGTAGGTAGCAACCTTCGGGGAGGCGCTTACCACTTTGTGATTCATGACTGGGGTGAAGTCATGGCAAAAGGTAACCGG
+
+343013099('-+**-,)04-)(,//,6,((&)-72490-,.25/375400,(+&05450611404,0(,,(*-+20456533942*##&'&)-26,,,-*.)%,-*0-,/*1-%()154+*3$'(#(((()++,,4/.518,*,0,-1,+2+'--')-36'25/,'.-,1/18231/,0-*//83090./330-0,0+.0./1024--./+**,-*/30/)()+-51./-/&,)+(-.29095-0018/15;8534;41257*.48749)2/6368,4,,;776779222117490-2(-'+()*346/8)(*047+++*/,7-;,*0+/%%%)*,421-)*,..3//-')&*+/37::,+(()&1,-99;994140,,&&(&**+26/)542-(*,-,148*48666%'((,039::86,%+,9;68'8:0/,*)+9-8/,39996664./,-/.5771*)*,,::0/.(/(',/:&4),;6/3-+-,(,(,)4:1')&+0*,...+)&)*6/8/2423.6467;784-)&'(*+*)--6--6/0;9405615,**(-,8//.+2::-.7+*00149993:668'.,+.+)'(()'))-*')...4,+'().,+('#',+03765//-2255)().-(.*1;;43,+*&*+101279;867+98578:4.-*)*1'+,2688----4:87699550%(*,-1,9.--)&&))+-7,(31-661.17:.061:02783,3*()*$(&),..0,**.*/85587;60-/105/51/.18811*+1*/12:7:7)00..08<::9950,,****'$)/+-1*)%%%%'*+94*)$&++*-87+$)%$')7;37444)((&&&++3.;/.92///.25590(''**(*,-*&)&*/.,,-+&-/)0*&)0885955/-363*25676775635,6*81:90+++-/68-,0011*1/2),-,3,-++010:56.---*/,.*+1:866385117647)))',.,276395576('-&*%%(),/3868<857601/27+/)%#,'((*211;33376,%*'%'(-/()$''1(()1012/-%+3-)+0,,792,50.+/..08+'')'+,-0/+,+01003$2%&+044+/+788858/
@14b2d8bc-3c22-4c03-bd6e-15b62f0d0725 ch=384 read=45550 start_time=2019-12-13T02:29:37Z barcode=BC01 runid=2c9cf7bc05858273f10e7d7ec552fc0bd742dc3e
CTCCTACAGGCGGCAGTGGGGAATAATGCACAATAAAACCTTGATGCAGCAACGCCGCGTAGTGATGAAGGTTTTCGGATCGTAAAGCTCTGTCTTTGGGGAAGATAATGACAGTACCCAAGGAGAAACCACGGCTAACTACGTGCCAGCAGCCACTTATTAATACGTAGGTGGCGAGCGTTATCGGATTTACTGGGCGTAAAAGGGCGTAGGCGGATGATTAAGTGGGATGTAAATACCGGGCTCAACTTGGGTGCTGCATTCCAAACTGGTTATCTAGAGTGCAGGAGAGAGGAGAAGTGGAATTCCTAATTAGCGGTGAAATGCGTAGAGATTGGGAAGAACACCAGTGATGGCGAAGGCGACTCTCTGGACTGTGACGCGCTGAGGCTCAGCGGTGGGAGCAAACAGAGATTAGATACCTGGTAGTCCACGCCGTAAACGATGAATACTAGGTGTGGGGGTTTCCAACGCACCTCCACGTGCCGCCGCTAACGCATTAAGTATTCCGCCTGGAGTACGGTCGCAAGATTAAAACTCAAAGGAATTGACGAATTTTTTCAAGTAGCGGGCATGGTTTAATTCGAAGCAGCGAAGAACCTTACCTACACTTGGCATCCCTTGCATTACTCTTAATCCGGGAAATCCTTCGGGGACAAAGGTGACAGGTGGTGCATGGTTGTCGTCAGCTCGTGTCGTGAGATGTTGGGTTAAAGTCCCGCAACGAGCGCAACCCGCTTAATCGTTAGTTACTACCATTAAGTTGAGGACTCTGGCGGGGCTTTGCCTGGGTTAACCAGGAGGAAGGTGGGGATGACGTCAAATCATCATGCCCCTTATGTAGGGCTACACGTGCTACAATGGCTGGTACAGAAGAGATGCAATACCGTGAGGTGGAGCCAAACTTAAAACCAGTCTCAGTTCGGATTGTAGGCTGAAACTCGCCTACATGAAGCTGGAACAATAATCACGAATCAGAATGTCGCGGTGAATACGTTCGGGTCTTGTACACACCGCCCGTCACACCATGAGGTTAATACCGAAGTCCGTGAGCTAACCGCAAAGGAGTAGCCTTGGCCGAAGTGAGGTCAGCGATTGGGGTGAAGTCGTAACAAAAGGTAACCGG
+
--/4+,0+.22)51*,0-03*,/-*%*()/+2,+&*5-06.9-..11513150//2+**)')*+,..07071;:22/:044368;51564887-24,)37-,0,.+(+('''&(*//3-,(,+)'*),*/'/'-+,)..,,1/4'293+--,4-*+,(%('))-&.-.//5/&(&'&-41531.6)5*16.,332-()+5:44*)-)$%))+985444514442154;7651.(0.('32'3689/7-*/)')),*,067/7:/&/1-45973900.+0.11348)810,+*)*,)(&%'(**,,+,-.**#.%$%',1.029/-,0'0.,'%&0('+,+/,.94662+./-%*,2/--1(,,34//..(357*&&%%&+,/-'),,-+*(*,+**+**'..)),1;853*&&$3*,,66044-11120-6-),/2:99;<:-,))**63...*+45786861,)5/.)2*-'/,/5301'+(,/9:148,-5270'/-3.6/%**/657001()$'$-)0.:8514410/10/<;32567:--+,+2*210-*%$$###%#((*++/0.-)*))*)+;:298962.+)-.'/.*,0172+,+)26*,*((.)(&)),44.51.0'1(().*4)2)-1(+))'++,.62:8-5:8.44;(0+*,(.(-/23959:672,4+*,8685*012588642/(*)./16764.219,40.-35+(*/0)'&)+5735293%'+).//2.5/*+58+,-./0&+-12.41207757873.1+'++('')('-20/6.2.1,.4/14-//,3.43315-1967889:785112883121;9*/3+,**+/3536..&()+.63*.-9.1989630-3,,1,())(21-3.-+283))(+*--41./70;;.7,:;;/5946787:,-258*2(6,5559:884,34,.97772+,*+)((),-23(%#$$(,0--%&,-82:,+,1/'/2249;:;:<9452474(,14032..00*)+-5/44,+42'/,07674-++,*)'&(0,&(1,-/968330.25:650/16+++&&$%(*''&''+-,,,+'*(2-34/,0*&5'/32)*+-(&)*)0.1*30,(+,12:7:10
@e9159ef9-c759-4988-ad17-a982d8942f91 ch=489 read=50750 start_time=2019-12-13T02:29:44Z barcode=BC01 runid=2c9cf7bc05858273f10e7d7ec552fc0bd742dc3e
CCGGATTTACCTTATTTACGACTTCCACTGATCATGAATCACAAAGTGGTAAGCGCCCTCGAAGAGTTAAGCTACCTACGCCCTGGCACACGAAAGCCCCACTCCCATGGGGTGTGACGGGCGGTGTGTACAAGGCCCGAGGGCAATATTCACCGTGGCATTCTGATCCACGATTACTAGCGGTCCGACTTCGTGAGTCGAGTTGCAGACTCAATCCGGACTACGACGCTTGCTATGAGTCCGCTTGCTCTCGCGAAGTCGCTTCTCTTTGTATGCGCCTTGGCACGTGTGTAGCCCTGGTCGTAAAGGGCCACTTGATGGCTTGACGTCATCCCCACCTTCCCTCCGTTTATCACTGTGGTCTCGCTGAGTTCCCGGCCGGACCGCTGGCAGCAAGGATAAGGGTTGCGCGCGCTCGTTGCGGGACTTAACCAACACATTTTCACAGCACGAGCTGACGACAGCCGGCGCAACACCTGTCTCACGGTTCCCGAAGGCACATTCTCATCTCCTGAAACTTCCGTGGATGTCAAGACCAGGTAAGGTTCTTCGCGTTGCATCAGATTAAACCACATGCTCCACCGCTTGTGCGGGCCCCGTCAATTCGACGAGTTTTAACCTTGCGGCCCGTACTCCCCAGACGTCGACTTAACGCGTTAGCTCCGGAAGCCACGCCTCAAGGGCGCAACCTCCAAGTCGACATCGTTGCAGCGTGGACTACCAGGGTATCTAATCCTGTTTTGCTCCCTTTCGCACCTGAGCGTCAGTCTTCGTCAGGGGCCGCCTTCGCCACCGGTATTCCTCAGATCTCTACGCATTTCACCGCTACGCAGATTCTACCCCTCTGCGAGACTCAAATATCAGTATCAGATGCGGTTCTGGGTTAGGCCCAGGGGGGGATTTCACATCTGACAACAAACCGCCTGCGTGCGCTTTTACGCCAGTAATTCCGATTAACTTGCCCTCCGTATTACCGCGGCTGCTGGCACGAAGGTTAGCCGGTGCTTCTTCTGCGGGTAACGTCAATGAGCAAAGGTGGTACTTCTCCCTTCCTCCCCGCTTCAGTACTTTACAGCGAAGGCCTTCTTCATACGCGGCGAAGCTGCGTGGAATTTGCGCCCATTGTGCAATATTCCCCACTGCTGCCTCCCGTAGAAG
+
,('*$:0.+-328)06+*+-')+'*)%&((+65*,,,854$%&).''(./*.(').-2/5*+-+%(+308),--33-+,+.4.+-0*&'%'&)+,*.11-'+*51)%%&-++0022232;:94;623/1+3/,1.1-*&$*,(+*&*'+,++/7372;33398,./772.//33;222213348431488;5()((../('/1802,//.-.*3/.+.1.2655430,*&&%'-)/---,0/)*-0+,.224(()'%))++.5,4001:4+*+..2233)-%&&&)(.-0-,-/34))03000018*(.2,,'$&%(%-+')+''(/,-,+'-17,*051;18*+0&('-,-04%*%$#&'++01&&0+,1697;4052,2479:6561700&*/,(,6500,0//5+*()*,,.0446:014::5/4+2)(&0*/(*'+36,.0-.+-,.)%.-25+,*')//4*,('$)&#'()73443./*/297+6-''(+*.**,,5;436634/4((((,((22;;05:;8.),-/6667;++--/2-60;79<878719-,,/0&+%)&,5+46'.()*/148344((((&'%',.*,41*+-58:9;,(#$')+/:<10,/,*.-.11070*,)('08:*&)&&&((31412/*--/.20.)*(*'-)+/&)+'),00+2(,+23.(3499;12(-*,..26627873.&&$&&'(,,+,((--)2-&+,8767879964847-)-+11(,99.,.,13/02055760138898778/098/22-13060./4(-0)0112;6701((,.,0.)&().-/82,#'*+.3%*#'&*,,5/95/5,/'*'$++'1-2371-,$''+(*.1762//+)(''+.(&%+.*/'//74.$.)+*/.,+/:4/-002/+)''&/+46//1))+.0428432,)&&*'++''(./67:87.,*6(,%''*'+/,(/,*+21+,./,0/0+,++*0('#'()),(&$$%'&,28567:79<0////5--061131900/-0/22))''&','+.1.,58-0/.0,0;;8+-,-)'%*%)+-+())'3(*/-5081965994501.1))(&%(#$(&,(-&&(&$',(+)04+&)0&,'+,(,)01,'(&%*-++)*-22/8.,.'&&$)
