# Supplementary material for: De novo species identification using 16S rRNA gene nanopore sequencing
Source: PeerJ. 2020 Oct 21;8:e10029. doi: 10.7717/peerj.10029 (PMC7585375; doi:10.7717/peerj.10029)
Supplement: Supplemental Information 2 — Contains raw reads. [file peerj-08-10029-s002.zip › pass_fastq_runid_2c9cf7bc05858273f10e7d7ec552fc0bd742dc3e_16.fastq]

@7c730bab-f609-411c-b372-afa05522c6aa ch=129 read=12627 start_time=2019-12-12T19:24:32Z barcode=BC01 runid=2c9cf7bc05858273f10e7d7ec552fc0bd742dc3e
CCTTGTTACGACTTCACACCCAATGTCAATCCCACCTTAGACAGCTCCTTCTGCGGTTGTTCTGTGGTGGTGCTCAACTCTCTCGTGGTGTGACGGGCGGTGTGTACAAGGCCGGGAACCGTATTCACGCGACATGCTGATTCGCGATTGCAGCGATTCCAACTTCATGTAGTCAGGTTGCGGGCTACAATCCAGACAAAATGGTTTACAGGTTTTGCTTCACCTCGCGGCTTCGCTTCCTCTGCACCATCCATTTGCCAGCGTGTGTAGCCCAGGTCATAAGGGGCATGATGAACGACGTCATCCCGCCTTCCTCCAGCTTGCCACTGGCAGTCTCGCGAGTCCCAGCACCTGTAGTAACTAACGATAAGGGTTGCGCTCGTTGCGGGACTTAACCCAGCATCTCACGGCACGAGCTGACGACAACCATGCACCTACCTGTATCGCCTGGCCTATCTCTCCATCTCCTGGAGCCTTTATGGTACGAGACCTGGTAAGGTTCTTCCCGTTGCTTCAATTCGACATGCTCCACCGCTTGTGCGGAGGCCCCGTCAATTCCTTTGAGTTTCATTCTTGCAGGCATTTTCTCAGGCGAATTACTTATTGCGTTAACTGCAGCACTGAACTTTGACATCCAGCACTTGGCGCCATCTGTTTGGCGTGGACTACTTCCGTTATCTAATCTATTTGCTCACGCTTTCCGGGACTGAGCGTCGAAGTTGCAGGCCAGATCGTCGCCTTCGCCACTGGTGTTCCTCCATATATCACGCATTTCACTACTTCGCCAGATTCCGATCCTCTCCTGCCTCCTGGCTGCCCTGGGTTTCTATGGCTTACTGGAAGTTAAGCTTCCAGGCTTTCACCACAGACCCTTGCTGCCGCCTGCTCCTCTTTACGCCCAATAATTCCGGATAACGCTTGCCACCTACGTATTACCGCGGCTGCTGTGTAGCCGTGGCTTTCTAATAAAGTACGTCACTCGGCTACTGTTTCCTGTAGCCGCCGTTCTTCGCTTTATAACAGGACTACAATCCGAAAACCTTCTTCCTTCGCGGCGTTGCTCGGTCAGGGGTTTCCCCATTGCCGAAATTCCCTGCTGCTGCCTCCCGTAGGAGCAATATCAGCACCAACGCAATATTACGTAACCG
+
3.7.-390111671.(,'.,')(*$+*/42.7+*,%(')+25-1224325+/(*+))6%*+'$%$(**)(+%**,*,0....,3274944//.(1753/45241205+,0230)*(%$*$%%%**&%&%'/0232//-.+-51/-.,6+$'$('*+17/,/,+.0012210134)1./***&,%*%%*531//+-)*'+3.,3:8;;23%903::-)*3.1,/6.72/5713<0//2//1++*'(',,*557,22('(%&'+&)13,)**.90,.844/000.58**,-(),*&(&)*003776437,277:7314*-%'0)'-,%+,-0-%(,*)'#%&&+(+/'&$&$*''&&&$)$$'*,311..-'+,,,2*+*.3775:30,87/+.*/'-)),%1555)+(+/0.**('*-20)0107222:0644425'''%(&''*+&($%&&)&)*3224369568610/30.+(&)*(*,-)*('$&(+99765,*'))3779:/,+).:.-1-,''%*&(%(&%$().4-/1'&&%(*)1.4(*)/5-*'*,167:7-.652*.-99.),0/-50-)(*+'***,,..-/12+,/1+*(-**02//01624255+***&-,-/702:6/01695//&0+,+-&&%$%()+,()4:7,5/116910'$&)()&)(-)-0126410'.9,*++-.-+*47*/(,/+&++-)+531*&'((0224*0/4.,.99:661,0/,/1,.7&2/03*+/;+0019876646.*,,.-9;2+%''%,,0-%%%%%*--.('(65411,/54/23-1.+/1.'%)+)..4)5:8-*&))+-.3,.1.(+&)+3+,(*/23((6;258/055934148:;15211766768;-,,,60(,-73--+33(2**./1/0'*-+-8:81//5-16,230%2/,)3*+394/4//+*(,&(()&(,(**)/&$%%&&'&&,/+(($*+,)((()-:/0.52.38+60.,+*+..679108//7/'&*)))////((($#'&+-90//*/,*%0,(*))4,2).3+,+4,+-0,),..604',60.3:)5;<7.3;/1,*.1/.,31)'+03)+,))1*.1++6.-+*',034252.(,*&&.(*%'+)(,,,*-4,*($#$
@c96be5b3-7232-4bd0-a175-ec1e16db640c ch=389 read=13597 start_time=2019-12-12T19:24:37Z barcode=BC01 runid=2c9cf7bc05858273f10e7d7ec552fc0bd742dc3e
CCGGTTACCTTGTTACGGCTTCACCCAGTCATGAATCCACAAAGTGGTAAGCGCCACTCCCGAAGGATTAAGCTACCTACTTCTTTTGCAACCTCCATGGTGTGACCCGGGCGGCGGTGTGTGCAAGGCCCGGGAACGTGATTCACCGTGGCATTCTGATCCACGATTACTAGCGATTCCGACTTCATGGAGTCGAGTTGCAGACTCAATCGGACTACGACGCGCACTTTATGAGGTCGCTTGCTCGCGGGGTCGCTTCTCTTTGTATGTGCGCCATTGTAGCGTGTGTGTGTAGCCCTGGTCGTAAGGGCCATGATGATTTGACGTCATCCCGCCTTCCTCCAGCTTGTCACTGGCAGTCTCGCTAAGTCCCCAACTTAATGATGGTAACTAACGATAAAGTTGCGCTCGTTACAGGACTTAACCCAACATCTCACGACACGAGCTGACGACAACCATGCCTGTATCTCATATAGCCTCTCCATCTCTGGAGCCTTTATGGGTATGTCAAGAGACCTGGTAAGGTTCTTCGCGTTACTTCAATTAAACCACATGCTCCACCGCTTGTGCAGGCCCAAATCAATTCCTTTGAGTTTCATTCTTGCGAACGTACTACTCAGGCGGAGTACTTATTGCGTTAACTGCAGCACTGAACTTTGACATCCAACACTTGAGTACTCATCGTTTTACGGCGTGGACTACTAGAGATTTATCTAATCCTATTTGCTCCCCACGCTTTCGGGACTGAGCGTCGGTTGCAGGCCAGATCGTCGCCTTCGCCACTGGTGTTCCTCCATATATCTACGCATTTCACCGCTACGCCGATTCCACGATCCTCTCCTGCACTCCTGGCTGCCTGGTTTCTATGGCTTACTGAAGTTAAGCTTCAGGCTTTCACCACAGACCCTTGCTGCCGCCTGCTCCTCTTTACGCCCAATAATTTCGGATAACGCTTGCCGCACGTATTACCGCGGCTGCTGGCGTAGTTAGCCGTGGCTTTCTAATAGTACCGTCACTCGGCTACCATTTCCCTCGCCCGCCGTTGCTTATAACAGAAGTTTACAATCCGAAAACCTTCTTCCTTCACGCGGCGTTGCTCGGTCAGGTTTCCCCATTGCCGAAAATTCCCTACTGCTGCCTCCCGTAGG
+
4-+/4319,9,%39../+,0.,,584+/22.0/1641(((*++(+-7.1+)*.01)++031+,3+.(6+1,+++*-51256:4398--/3)/-'()'+,22236/80+/86/,+&'-,/301'788687:(3::7:5351+27,15:3/7//.9;783303((*-*1,*+2//00/9:88304373-/12*+++/2428342788911,***0.5.&&,-/-233,03:70,,*/*4502330011,*+)+.+3.34939.97.,31/)--.39<:.;.+++.(+0/,,+*'&(*,<3/0532/32)-495;88210000;-++777895;1,.5:5;5622,*+-/2.01234/801064*02857/-/.95,,1-.3.5.0098:,3+)*9.522208.++1(+.447.7.--&7054151+1.)*&-040-*(*--452-+-*,,,4826/..7.)$(&&,-/2347-.+.+()/+126:6777366:+.0.86-)+(,++//,030,'(('3)*%+3+0+52<:;;:78.7-)+1-'&(')+9-9:554444343/230308/107%/++//(.**,4:3:35.65,,-3;;989<57:46.-367824201113,64*+('*++.-$/)%(()-,/,/95343'//02;18;;789773/3032,2+&%()(+021554959+++*2.+209276&22-,)((1,**431050/.0+66*).,943-*,*,1:3/*8:95-.+*,206',,2*,+.,.0.04333001/1-1-16:*4666657:7778;46245::54769627-2),-+14*-*,-.-2664+-./01'+(,.7651-.--//+8665382322;913787;734.//1+4+,0*'*+153+/942:1-&'(((*-37<161.,,,.639;1/..-/),.69226389.9.,.09*,08789:9551602,%)$$(,..6,04227322327001.-296-++2-14:;62832+-2.)(*+09887+-10/300/44-19/1,&($&(-+*122..(%'%'(3,5)(*''47+&12::70/13975;:<::;;:4;8.53245542811272712)+5-<7/8;:.1;205.,13513820&$()')5,.7377).-)+,
@12de755c-0593-4d31-9b91-cfe8b964eda1 ch=108 read=19123 start_time=2019-12-12T19:24:38Z barcode=BC01 runid=2c9cf7bc05858273f10e7d7ec552fc0bd742dc3e
CTTTACGGGAGGCAGCAGTAAAGGGAATTTTCGGCAATGGGAAACCCTGACCGAGCAACGCCGCGTGAAGAAGGTTTTCGGATTGTAAACTTCTGTTATAAAGGAAGAACGGCGGCTACGAAATGGTAGCGAGTGACAGTACTTATTAGAAAGCCACGGCTAACTACGTGCCAGCAGCCGCGGTAATACGTAGGTGGCAAGCGTTATCAGGTGTGGGCGTAAGAGGGGCAGGCGGCAGCAGGGTCTGTGGTGAAAGCCTGAAGCTTAACTTCAGTAAGCCATAGAAACCAGGCAGCTAGAGTGCAGGAGAGGATCGTAAATTCCATGTGTAGCGGTGAAATGCGTAGATATATGGAGGAACACCAGTGGCGAAGGCGACGATCTGGCCTGCAACTGACGCTCAGTCGAAAGCGTGAGGAGCAAATAAGTTAAGATACCCTGAAAGTAGTCCGCCGTAAACGATGGAATTACTTAAGTGTTGGATCAAAGTTCAGTGCTGCAGTTAACGCAATAAGTACTCCGCTGAGTAGTACGTTCGCAAGAATGAAACTCAAAGGAATTGACGAAGCGCACAAGCGGTGGAGCGTAATGGTTTAATTCGGAAGCAACTGCCGAGGCCTTACCAGGTCTTGACATACTCATAAAGGCTCCAGAGATGGAGAGATAGCTATATATGAGATACAGGTGGTGCATGGTTGTCGTCAGCTCGTGTCGTGAGATGTTGGGTTAGTCCGCAACGAGGCGCAACCCTTATCGTTAGTTACCATCATTAAGTTGGGGACTCTAGCGAGACTGCCCCAGTGACAAGCCGGAGGAAGGCGGGGATGACGTCAAATCATCATGCCCTTATGACCCTGGAGCTACACGCGATGCTACAATGGATGGTGCAGAGGGAAGCCCGAAGCCGCGAGGTGAAGCAAAACCCATAAAACCATTCTCAGTTCGGATTAGCCAGTCTGCAACTCATTACATGAAGTTGGAATCGCTAGTAATCGCGAATCAGCATGTCGCGTGAATACGTTCTCGGGCCTTGTACACACCGCCCGTCACACGAGTTGATAACACGAAGCCGGTGGCTAACCGCAAGGAAGGAGCTGTCTAAAGGTGGGATTGATTTGGGGTGAAATCGTAACAAAAGGTAACCGG
+
''((((&)-&30/818*767-''*)&%()++0486595,+'++)//('+348530568867;552*)&)%).'+,430.26//2--/3)/08054383/370*2-6-1611/+4///10)%'/(+854,3**+--1.&+,+(+(()+,$)&&*.5/3-9..--+$$'(+&/,'()(*4.3/,)./,+*,./)*))++*3-*7437112*.''$-'372+%-+$(--.*,+/51895/-.&180./75413-,/4102:/--*'()(.((.-0.127.*1.59.)(+*+93498,0//,,-,.//.770..0844622(*2-3.,-/,,),.0/+1/.1:4147576667660466-)())+1290/669,*.*.649982222-32522223-----*02.6*.05++.1,-06/&-'('*.50,-.,*;.5,35659')&((&&*+702,(*3$4&-2***,.')&'%%%''.&((+/:7510.*54.5;:4660.*./-/418075.,'+38.2././8./+*%$(')0,--820//00-080,*5,*03791,.-/4/631(&&&+),*12726/1057,/0,/,0-.32;7394;6.()*&'+&'%'+''%-,,*,-+/1&(*--2000:7545440018/,8..5'()*(,4510+*(0/&/036.,(&(2016337,5++799895:/2,.-12898344476:8781*+$(*2114**/30+**/.,/284+*+)-145117---+,5-17''/758<:98106/1.16)680240-)$**)+-.04,81-'(+33471*&&$(()+-**/+2/7;439665.**-6638688.4+3-(-400067;'*48,-./*)''$+'),.3401,<--;87643587-(+3*,+)-2*)1,,2<99/()(((1.*-2:5(17+())5;79:763404*.09918./1'*%&'+3.)*+-(./8&.1-./--7--0:08087931211-5../:;95;24./003464340136;97868;9681257,7,,.3201.1/.22--3+*+')(***-*+/155(2)*.,179988/6*+441-,//).*-**(**3340-/5')(),79.,/*+-1*+/.'))'),')..-//*51(2+579:899
@f44e19f3-0a5c-4c54-b667-bb8ce702be8e ch=35 read=14125 start_time=2019-12-12T19:24:33Z barcode=BC01 runid=2c9cf7bc05858273f10e7d7ec552fc0bd742dc3e
TCGGTGTACTTCGTTCAGTTACGTATTGCTGGTGCTGCACCACACTTACTTCAGGACAGTAACCTAGCATGTCGCTCTATCTTCCGGTTACCTTGTTACGGCTTCACGGTCGCGAATCACAAAGTGGTAAGCGCCCTCCCGAAGGTTAAGCTACCTGCTTCTTTGCAGCCCACTCCCCGTTGTGACGGGCGAAGTGTACAAGGCCGGGAACGTATTCACCGTAGCATTCTGATCCTACGATTACTAGCGATTCCGACTTCATGGAGTCGAGTTGCAGACTCAATCGGACTACGACACACTTTATGAGTCCGCTTGCTCTCACGAGGTCGCTTCTCTTTGTATATGCCATTTGTAGCACGTGTGTAGCCCTACTCGTAAGGGCCATGATGACTTGACGTCATCCCACCTTCCTCCAGTTTATCACTGGCAGTCTCCTCCTGAGTTCCCCGACCGAATCGCTGTAACCAAGGGATAAAGAGGGTTGCGCTCGTTGCGGGACTTAACCCAGCATTTCACAACACGGGCTGACGGCAGCCATCACAACACCTGTCTCAGGTTCCCGAAGGCATGGCATCTCTACTAAGTTCTCTGGATGTCAAGAGTAGGTAAGGTTCTTCGCGTTGCATCGAATTAAACCGCATGCTCCACCGCTTGTGCAGGCCCCGTCGAATTCATTTGGTTTTAACCTTGCGGCCGTACTCCCCAGGCGGTCGACTTAACGCGTTAGCTCGGAAATACTCCTCAAAGGGAACAACCTCAAAGTCGACTATCGTTTACAGCGTGGACTACCAGGGTATCTAATCCTGTTTGCTCCCACGCTTTCGCACCCTGACATCCAGTCTTTGTCCAGGGCCGCCCTCGCCACCGGTATTCCTCCAGATCTCTACGCATTTTCACCGCTTGCACCTGGAATTCTACCCCCCCCCTCTACCGCTCAAGCCTGCCAGTTTCAAATGCGGTTCAGGTTGAGCCAGGATTTCATCTGACAACAGACCGCCTGCGTGCGCTTTACGCCAGTAATTCCGATTAACGCTTGCACCCTCCGTATTACCGCGGCTGCTGGCACAGCAGGTAGCCAGTGGGCCTTCTTCTGCGAGTAACGTCAATCGACAAGGTTATTAACCTTATCGCCTTCCTCCCTCGCTGAAAGTACTTTTACAACCCGGGCCTTCTTCATACACGCGGCATGGCTGCATCAGGCTTGCGCCCATTGTACCAATATTCCCCACTGCTGCCTCCCGTAGGAGCAATATCAGCACCAACAGAAGGTTAATACGTCCTGAAGTAAGTGTGGGTGCAGCACCAGGTGCTGAAAGGGGATGTCGGTGTCTTTGTATTTAACCTTTCTGTTGAATTGCTGATATTGCTCCTACGGGAGGCAGCAGTAGGGAATTTTCGGCAATGGAAACCCTGACCGAGCAACGCCGCGTGAAGGAAGAAGGTTTTCGGATTTTCAGCTTCTGTTATAAAGGAAGAACGGCGGCTACACAGAATGGTAGCCAGGCGGTACTTTATTAGAAGCGGCTAACTACGTGCCAGCAGCCGCGGTAATACGTAGGTGGCAAGCGTTATCCGGAATTATTGGGCGTAAAGAGGGGCAGGCGGCAGCAAGGGTCTGTGGTGAAAGCCTGGAGAAAGCAACTTCCAGTAATAGAAACCAGGCAGCTAGAGTGCGGGAAGGGATCGTGGAATTCCTGTGTAGCGGTGAAATGCGTGATATGGAGGGCACACCAGTGAAAGGCGACGATCTGGCCTGCAACTGACTTAACATCAGTCAGCGTGGGGAGCAAATGGGATTAGATACCCTGGTAGTCCACGCCGTAGACGGTAGAGGTACTAAGTGTTGGCGGATGTCAAAGTTCAGTGCTGCAGTTAACGCAATAAGTACTCCGCCTGAGTAGTACGTTCACAGAATGAAACTCAAAGGGTGTGGGGCCGCACAAGCGGTGGAGCATGTGGTTTTAATTCGGAAGCAGCGCGAAGAGACGCCTTACGGAGTCTTGACATACTCATAAAGGCTCCAGGATGGAGATAGCTATATGAGGATACAGGTGGTGCATGGTTGTCGTCAGCTCGTGTCGTGAGATGTTAGGTTAAGTCCGCAACGAGCGCAGCCATATCGTTAAGTTACCATCATTAAGTTGGGGACTCTGGCAGAGGCTGCCAGTGACAAGCTGGAGGAGGGCGGGGATGACGTCAAATCATCATGCCCCTTATGACCTGGAGCTACACACGTGCTACAATGGATGGTGCAGAGGAAGCAGAAGCCGCGAGGTGAAGCAAAACCATAAAACCATTCTCAGTTCGGATTGTAGTCTGCAACTCGACTGAAGTTGGGAATCGTTAGTAATCCTTGAATCAGCATGTCGCGGTGAATACGTTCTCGGGCCTTGTACACACCGCCCGTCACACCACGAGTTGATAACACCCGAAGCCGGTGGCTAACCGCAAGGGAAGGGGCTGTCTAAGGTGGGATTGATGATTGGGGTGAAGTCGTAACAAAGG
+
$&*')$%%()+(')03&-+:-..7/11.-167:8965/&,)')**.,+-5:7-5934%,,.,1.+*#$$''31..00376748+,&-,4,./.-(0.++**-471**&''+&($%.//.1190-.4;::1.//57&'(1*$'''*-701',-6780%02:60:7/,0%38/+--868-'*+)()*//742'%&'&(+*31-1420**+%%))+-0;8456.6222331,+++5.*(-.-.282522-./04:25.-+7*/#+'*()*.0562:11)-+1255:69-92854421/00,(*,(''%&0)574032/02401+-*(**01156966/78-,2332136<389++.)%$'*+434.....40/259:8+8+(.31;684421-+)(,/846332268+/809360.((+.<;555)56495200-*./,1&'-)+-5825,++89/-997)('+'*.1'/)&05.458)*&++41/*+,,3665;45)57/+,+-&/0)'#&$*1+*'()%.-7'.2443241-50*04,,,()+'*)*3-78763/+0/175/*'&)(*%##$(001215(31.,)+288799<88466-*&'(*.240../12;:8;43311:44177('(-(,,,',%/.21336.-4+*(*')+02'62757/,*.&*--:--47,-(18:+581-2,+,1822&*),+79:+/1;7181114-5-8-53322623355&-(*&%&(.055617)*3-+6./504,1/2.+.0*&''&*9-87-+0-////99243.45*2(%1(*+42;35771.8,*--4:/*-++23+-')-.8))*))%*+,*,.02;9009&$-32/<79;748885044.//26;62/4*+,76651202170/9:/../1/)(&#&+/514.3.4/35/6291.,6/+/0/--,'',46-*-91757%6-;6,-2&.,1)6758+0.6-+)+4+&/4,/:80/31''(&(;38776;6:;87967682249744527/.10417////818194.3/,-24;9445/1+,('+1-.05113;9440$&%%&$%$/%()4,*0&&&%%),05<;871,+)(-6;799496633-/-./6853:2717396768774189+-94,13555273,+)),+*&)'+,-2+(-,054824947862%/&+*3-..0852////2&77731*,)/43(,.','/0/4//051::1,66534449,:7,&,-6.,--18//.,)*++26367.-2,/-0+9*--6354744-.++,&)(+04:531412/./9.1911124/6+'+2,//,/.(..046099,.)/0(-5227;11;859/'%'&*,,,.-,,/*++40+$)+04.18103/-/0./0-'.*495-0;11:552,50-8,,,2480.125899;<88698,2-3,,*/-/.3:2-9)6'+(&$)(*+-34550:///,(/-43/--**,+40/-1//-+*--+1811,6*$'(+.1,,.481,4.,&*(&('%$&,*3326-6,/1+./0/73604///;//0707(3+695640200.++0+-+5-7,*2*58986-8.,'&,,.2/0.53'2+)**,'16721151**)+*25.1513&*'**'&&)-*1-3)*)'(%%$%(+)-11180,---+/+0.0.(01*+*20+,6073/2-50;60.-('')(/**-6:;5478.-/-01,+)-/)&(+)/713).(')(*/181///025737..1591--(&&$&$('(/041+('()/)+20',//58,)12+.51147.9:7)+((*5240*,-.672//1,,%'**)(&&*015837946-)$,441'/0152.,4+(+,/3889041-1.-.64*,*)')*./13.14.+&')%+*,/7783/..--9553;945725)//'*)(**/+))%'(**3,1*.-99+-.-00./.2;8,:9694,','%)*&)*/*+(''()0,--*)&(((((*,48345::450510/,.*0//30+)//693--,(+6987643,,((&2,0+8//79:9801+%/-(*7656.++/3/45679;::575-4-%46/;58208.+,1-8*+12(5((+7*,12351<)2,-6029766.4.2(0+7,8:312231+0+&&%)(++),/,--..106011351.-&*01/'587098886457<94458948+54,(/1.0035;55.&()211.+&()+31-./0746<::8/0.***(--)*)+&%+'(05/10*,+(**-*++86.07+.31,1)1:9<877489:9'3$3(%)'+030)0&+*-.44,-''-,-195.(-)-)*+&&)'(+.'%(,-63,*++%3+/23222004<;59337004/)''()*-.1210-27../,$((,1(0.*+++/--,,)*')&+-(&)0+-5/751,0+,..-$()-+3.,++**/..+2336;/939<106////.-34/(/0../.+,11983348*.5
@656ef062-a61d-4127-ae48-f1504ff38bfb ch=242 read=17432 start_time=2019-12-12T19:24:44Z barcode=BC01 runid=2c9cf7bc05858273f10e7d7ec552fc0bd742dc3e
CTCCTACGGGAGGCAGCAGTGGGAATATTGCAATGGGCGCAAGCCTGATGCAACCATGCCGCGTGTGAAGAAGGCCTTCAGGTTTATGCGTACTTTCAGCGGGGAGGAAAGGGGTAAAAGTTAATACCTTTGCTCATTGACGTTACCCGCAGAAACACCAGCTAACTCCGTGCCAGCAGCCGCGGTAATACGGAGGTGCAAGCGTTAATCAATTACTGGGCGTAAAGCGCACGCAGGCGGTTTGTTAAGTCAGATGTGAAATCCCCGGGCTCAACACAAACTGCATCGATACTGGCAAGCGGAGTCTCGTAGAGGGTAGAATTCCAGGTGTAGCGGTGAAATGCGTAGAGATCTGGAGGAATACCGGTGAAAGCGGCCCCCTGGACGAAAGACGGTGACGCTCGGAATGCGAAAGCGTGGGGAGCAAACGGGATTAGATACCTGGTAGTCACGCCGTAAACGATGTCGACTTAGGTTGTGCCCTTGAGGCGTGGCTTCCGGAGCTAACGCCCCGTTAAGTCGACCGCCTGCCAGAGGGAGTACGGCCGCAAGGTTAAACTCAAATGAATTGACAGGGGAGGCCCCGCCTGGCGGTGGAGCATGTGGTTTTAATTCGATACAGCGCGAAGAACCTTACCTGGTCTTGACATCACGGAAGTTTCAGAGATGAGAATGTGCCTTCGGGAACCGTAGAGACAGGTGCTGCATGGCTGTGTCGTCAGCTCGTGTTGTGAAATGTTGGGTTAAGTCCGCAACAGGCGCAACCCTTATCGCTATTTGCCAGCGGTCCGGCCGGGAACTCAAAGGGAGACTGCCAGTGATAAACTGGAGGAAGGTGGGGACGTCAAGTCATCATGGCCCCTTACGACCAGGGCTACACGTGCTACAATGGCATACAAGAGAAGCGACCTCGCGAGAGCAAGCGAGGACCTCATAAAGTGCGTCGTAGTCGGATTGGAGTCTGCAACTCGACTCCATGAAGTCGGAATCGCTAGTAATCGTGGATCAGAATGCCACAGTGAATACGTTCCCGGGCCTTGTACACACCGCCGTCACACCATGGGTCGCAAAAAGTAGGTAGCTTAACCTTCGGGAGGCGCTTACCTTTGTGATTCATGACTGGGGAATTGAAGTCGTAACAAGGTAACCGG
+
*1/3-.00;5010.16646:72+.++&2(%,2744952''36.3:0-,--0818982247111411%'*(*/+/.0,3+%+5391/)('&%().8:0-/.18;)*-0/3(+33((+72((//1/2.1.**.)+.0..4/-0-6,,16+(/*&--(')0..)+)/&)'-.277785+1/-100.0.-2310436.2,,+.-,)*)*/.7-0(),.,.1;;88987;4.012676/7)5-589<85280/)+,+,42-*$,1+)024--488763--'+,2/60//&+&&%+%+++0..+()++(*,-/37821)200,/)3)4*:('090.,.230;0-/:,+-;:95/,),-/0:/,0((+'-/62;0,'''(2)1.7:2,-2568406+**5-'),,,-//1'4%$()/,+1-)*64353((&)-803'2.+3'$%+''(,*+/54774131145/86'+,-0+3953.1-&+-(/02/74)),*-776567;77,8)0)+*-,-62*3,+'++;07.798787424.%'&)+)+.&&$&%)/++%$(.2+.-07<9.97781//47782/1'/-2-$+(,5,*&+%&*,++231/(-+6852343<</399;0///%32-20-,73)//6-00/08657877:767814(*--+,),<8/..-/021,'+,,+4059797068-50888-)*+,-46779910/%&0*)+--&,1.10&(**3344380102:82229)2355122222+-*+*))206:4'.-'-,+-6)(0(+75--.-+.4:1:.:0:37;:382373;4(4*())012;;2652134;4/.3.*/.,1-1-.2*'('5472.,--6:931-0662+/4---03816975+,)%&(*448571,('%&'65871++(*-),089:87./2**(''.6%2+%*+(-,,98-970*86988733-.--+5'.(*)'')+34/5--.4.'/,06.0413/-1+7.:77./.)..4/./83573380./985-*&)%1166;769563:-,+399434/.,,*+'+'$'$%&')3136&&&$#)%$%(-0++')+*/+)(++-10477:9+:3.//-/-6-+),)14..2/-./10346691++'%)&',))*018:8558*6-59869-
@2d13deeb-d779-4df4-bd92-8e196c64560e ch=248 read=17323 start_time=2019-12-12T19:24:44Z barcode=BC01 runid=2c9cf7bc05858273f10e7d7ec552fc0bd742dc3e
CCGGTTACCTTGTTACTTCACCCCAATCCCGCTGACCTACCTTCAGCCGCTGCCTCCTTGCGGTTAGCTCACGGACTTCGGGTATTGCCAGCTCTCATGGTGTGACGGGCGGTGTGTACCAAGACCGGGCAGTATTCACCGCGACATTCTGATCCGCGATTACTAGTAACTCCAGCTTCATGTAGGCGAGTTTCAGCCTGAAATCCGAACTGAGACTGGTTTTAAGTTTGGCTCCACCTGCAGTGTGCATCTCTGCCAGCCATTGTAGCACGTGTGTAGCCCTACACATAAGGGCATGATGATTTGACGTCATCCCCACCTTCCTCCTCTTAACCCAGGCAGTCTCGCTAGAGTCCTCAACCTAATGGTAGCAACTAACGACAAGGGTTGCGCTCGTTGCGGGACTTAACATCTCGACACGAGCTGACGACAACCATACCACCTGTCACCTTGTCCCCGAAGGGATTTCACCTCGATTAAGAGTAATGCAAGGGATGTCAAGTGTAAGGTAAGGTTCTTCGCGTTGCTTCGAATTAAACCACATGCTCCGCTACTTGTGCGGGTCCCCGTCAATTCCCTTTGAGTTTTAATCTTGCGACCGTACTCCCCAGGCGGAATACTTAATGCGTTAGCGGCGGAAGTGTTGAAACCCCACCCTGGTATTCATCGTTTACGGCGTGGACTACCAGAATTATCTAATCTGTTTGCTCCCCACGCTTTCGAGCCTCAGCGTCGGTTGCAGTCCAGAGTCGCCTTCGCCACTGGTGTTCTTCTAATCTCTACGCATTTCACCGCTACACTAGAATTCTCTCCTCTCTCACTTGCACTCCTGAATAACCAGTTTGGAATGCAGCACCCAGGATTGAGCCCGGGTATTTCACATCACTTAATCATCCCGCCTACGCTCCTTTACGCCCGAAGTAAATCCGGATAACGCTCGCCACTACGTATTACCGCGGCTGCTGGCAGTGGTTAGCCGTGGCTTCTCCTGGGTACCGTCATTATCTTCCCCAAAGGGCAGGCACACGATCCGAAAACCTTCATCACTCACGCGGCGTTTGCTGCATCAGGGTTTCCCCGATCATTGCGAATATTCCCCACTGCTGCCTCCCGTAGGAG
+
616/22,.538)2.$+3-.-,401-6-5--*325)5:*-497:4&24:01-*,504122,+,0$,,0174//24015961/+/,3//68.&+))).-2596364466:96694343429,705512&**.%$()0;6246245695587444653./003710/1)(()-.-2+*+/8303100640,+1,;6/*031-)+/-)40,*1-./*02333+4::--',)7,,41/3,)++,,/(,3,1,//2..,+)*+*-09+/,**&-)(+--03.+'./4,*),++013/-+2+131122,18(%%&',+*-629,,.:9<957.,)%&'&'(''(.3588:902./01-/012311).-6+-32144224250/.226263/-53/;25443111&&)-971((%)(304776333341()(+4,6679866;78334(04.&.0/32130/1+,'),,,,)'020,*.3.150:*7'''''./42252)304879960/0/30(-+-08*878536734.,*)(-2/)))+):;:96221...,29-.02/10./26-871/97,.6825214/(.:7,(+598)0+,,02+-,-07-0++*//8//197699972316.7/2296;44339-.1)--+,39/1;33;5*%-,(''%)+763/2335;900/4002:940/%,/*%,'3+-.4(*4-5)+-:2+**079-,.0.1;7..155335/01126'.*1+,+.25')()*)11932444;:47769238;75//((36/.(%)//404;0---4-/045232*+*/.5261,,'())+)-%&&%&'%('/*(&%6,,',&+-7:7,.,50/+**++24.0&0)2/14-91(,1/310;9/)+-+/%*&3-7174419,-5<54400114-4,'*-,3)&&&#%(/0-//939:7:957888;:*.$&(*,253.260-0++.4-+,)(&(*'//2-&,4+.081312+)&&&+.11::8:9/40-.394;:<-5-+)/(-'1+)(('+,-21,,29:56:9<:9:9-.//+///.4,/0;**0.--/09--+*/92/490&%'%%)**++-.-346714-,02/0/-,/--7)*-38.)(
@b18aa223-cf6c-4720-ae22-38b2919ef33b ch=25 read=8204 start_time=2019-12-12T19:24:51Z barcode=BC01 runid=2c9cf7bc05858273f10e7d7ec552fc0bd742dc3e
CTCCTGGGCAGTGGGAATATTGCACAATGGGCGCAAGCCTGATGCAGCGCGTGTATGAAGAAGGCCTTCGGGTTGTAAAGTACTCAGCGGGGAGGAAGGTAAAGTTATGCTGGCGGTAGCGTTACCCGCAGAAGAAACACCGGCTAACTCCGTACCCAGCAGCCGCGGTAATACGGAGGTGCAAACGTTAATCCAGGGCTGGGCGTAAAAAACGGGCGGAACATTGGTGGTGCGGTCCGACAGAACGCAGGACGTGGGCGAGTCGTAAGGGGTAGAATTCAGGTGTAGCGGTGAAATGCGTGATCTGGAGAATACCGGTGAAGGCGGCCCCTGGACGAAGACGGCGCTCGATTGCGAAAGCGTGGGGAGCAAACAGGATTGAATACCCTGGTAGTCACGCGTAAACGATGGTTCGACGTTATTGCTCTTGGGCGTGGCTTCCGGAGCTAACGCGTTAAAGTCGACCGCCTGGGAGTACGGCGCAAGGTTAAAACTCAAATGTGACAGGGCCCGCACAAGCGGTGGAGCATGGTTTTAATTCGATGCAACGCAGAAAGGAACCTGGTCTTGACATCCACAGAACTTTCCAGAGATGGATTGTGGTGTGGGAACTGTGAGACCGCTGCATGGCTGTCGTCGAGCTCGTGTTTAATGAAATGTTGGGTTAAACCCCGCAACGAAGCGCAACCCTTATCCTTTGTTGCCGGGAACTCCAGTGATAAGGAGGTGGGGACGACGTCAAGTCATCATGGCCCGCCACGACCAGGGCTACCCACGTGCCTGTGGCGCATACAAAGAGAAGCGACCTCGCGAACGGACCTCATAAAGTGCGTCGTAGTCCGGATTAGGTCTGGCCCGGCTTTCATGAAGTCGGAATCGCAATCGTGATCGCAGAATGCCACGGTGAATACGTTCCGGGCTGGCACACCGTCATGGGAGTGGGTTGCAAAAGAGAAGTAGGTAAGCTTAACCTTCAGGGGAGGCCACCACTTTGTGATTCTTGTGGCTGGGTGAAGTCGTAACAAGGTAACCGGAAGATAGAGCGACGAGAGCAAAATGGGATTCTTCGAGGTACCGACGCTTTAGCTGTGGCTGTAGCGGCA
+
1-3)''%%,,,/.56,63/50.--.+..+55/./07-6555340/.'+'**25655,+-(-*/4597;7%2434-),.*&'#$)+')'(..+',,+&+*),74,1+-&#%(%%&(%&$()&'((.2)(+'(.*'+*&%'.2)/+,*2/132'.).1+,-240580.(,+/.,,0*0)+'%#()*'(),1242/-%,(%$'+.-)*++19--*-)*&''+%'&%)%&$'')&$%%$()(')%%&&&)#%#*+%&$%$%(''&()*')0/-+3-+*(++.,1*&(++0-.0-50,0:++050..(/,,+)'&%&&*+/),&($%'2.2+68.((**+-+,0*+-**,2:-'($*%(*+*-*''/10/3+),14:2-(()%0'()5//3:3.1+2$(),-011/21:6))*.2+-&##%%%(,&-++,10-.,+4223)4*3**'/3*,./-++)*,3/5,+)..6230*02..7+(())*2)-+128+63:59;96899;:0..-,7&,0*)1/'+(,+4,4)0.32'+()+0*:;:,475:8223247/4.-'&*.-)')%*)(4757353-1/13/,.0137.8;,-()(*,-764,1.---.+&'$+-.+****'(,-,(&)*.004086669:42+((%*.,,.+/4&&'*,-13-,1.)5/2110&263*%*()*(**&(05693:1.,/+/%$,'(80,3-,05)4.)-&))3231/),(''*)+4;74+)((&11.,-236:922(.181'(&'+-2/8./&%''),1+%'*+/-,&$'&(&%()00138*())+-+++),0+)%''*+/*8162)-033;5./36676/0/*+2*),&2)%*0..+-&)&&''&((%)*+../+*'0+122-#&$''.*&%$(+&(+,086563''&',((76663+*&'(-'**''(#$$'(),.12).)&%&-/.4:02697)&(%((&+&+1.-'#&('2-775;5&.5+*)-(&'&+-$.-53,0.(+)))))%&'*-,4..-.1)+,*+0,,-(/0,3.5/5:+7037)()'*+57(#%&&-.-+&,)1*$2)&&&'$$(%$%(&'%&$$$&$$%($%'',)&(&($%$#$%
@a7206210-65d1-4cd4-8b2f-74ab07d12e62 ch=132 read=11563 start_time=2019-12-12T19:24:50Z barcode=BC01 runid=2c9cf7bc05858273f10e7d7ec552fc0bd742dc3e
CCGGTTACCTTGTTACGACTTCACTTTAATCCTTTGACCCTACCTTTAAGCCGCTGCTCCTTGCGAGGGATTAGCTCACGGACTTCGGGTATTGCCAACTCTCATGGTGTGACGGGCGGTGTACGGGAACGTATTCACCGCGACATTTCTGATTCGCGATTACTATTGTCAGCTTCATGTAGGCGAGTTTCAGCCTACAATCGAACTGAGACTGGTTTTTTTAAGTTTGGCTCCACCTCGCGGGCATTGCATCTCTGTGCCAGCCATTTGTAGCACGTGTAGCCCTACACAAGGGGCATGATGATTTGGGCCTTCATCCCCGCAACACCATCCTGGTTAACTTAGGCAGTCTCGCTAAGTCCTCAACTTAATGGTAGTAACTAACGACAAGGGAGTTGCGCTCGTTGGGACTTAACCCAACATCTCTGACACGAGCTGACGACAACATACGCCTGTCACCTTGTCCCCGAAGGAATTTCCTCGATTAAGAGTAATGCAAGGGATGTCAGGGTGGGCAGGTTCGTTACTTCGAATTAAACCACATGCTCCGCTACTTGTGCGGGTCCCCGTCAATTCCTTTGAGTTTTTTAATCTTGCGACCGTACTCCAGGCGGAATGTAATGCGTTAGCGGCGGCACGGAGGTGTTGAAACCCCCCACACCTAGTATTCATCGTTTACGGCGTGGACTACCAGGGTATCTAAATCTGTTTGCTCCCCACGCTTTCGAGCCTCAGCGTCAGTTACAGTCAGAGTCGCCTTCGCCACTGGTGTTCTTCTATCTCTACGCATTTCACCGCTACACTAGAATTCCACTCTCCTCCTCCTGCACTCTAGATAACCAGTTTGGAATGCAGCACCCAAAGTTAGGCCGGTATTTCATCCCATAATCATCCGCCTACGCTCCCTTTACGCGCCCGATAAATCCGGATAACGCTGCCGCACCACGTATTGCTGCGGCTGCTGGCAGCCAGTTAGCCGTGGCTTCCTCCTTAAGGTACCGTCATTATCTTCCCCGCGAAGACAGAGCTTTACGATCGAAAACCTTCATCACTCACGCACTGCATCGGGGTTTTCCCCATTGTGCAATATTCCCCTGCTTACCTCCCGTAG
+
7.3/14.2070,7-**/08976+..860814%(*'(%+.('()&$%%&))/4/5-),*(1/4//+*140)+,&-++++,152597727500.80075734445%/'12.,-025;:8,2,*+,/.27.7769508,,,3)/56809;*-67/10--03438),+*,1%**&'')0+-57989951/0.:;823584686;75,,443.-,,,0-22/17<80+2,2;8393549469-($%$+./+3-(,..+,,,**%',*24:32:2-'+-.).',('')-0*(''%%&**/62/46///0/15+*&%%%$&'1.158,+)*$'$+-()2,',1-7./(&$*-:81346-.&%('*)1298331-.2/91140..3473223.,*/25*1'&)0:)+*--,+,)(,1+12-4,.0.-2/222/.(+-6043462,*',..00*+&+%-$.,)*0358565413,,(*---,(,-652)*,-+0/0.('**,3/,*('%./886943'($&&-&''(--:1,(1&+,83&*'7'99:4//./8222396780219.3,1-.216+,+**,/7092+,330,250;:=-2:656:35.-4.&4&-*-'%/4475260)(*1/677/0+**/4-,2+).040.3/./3,18-3/698,(/-0..,()+-40/2636:/&+'++-26:676+66/255.345/-5.-/--2;3.0,943,*..25;;544339995/64562070./5528&'(--03644<6:;;6567756688//-)(()++1051322<9338:78858032/(-(1*81(+**()(+-(*4//*+&**3+-1837/942539:,4+5101/('#((*+-+)-+(*)1*)***.9:2)+)0.&*(/+6+342058400//057)35/+..64.9*'$)0<:11296934(*'&%$&&())**')*.+3*&'$'(---/9802))&'()+,0-,,4.6:40/053757./-%$/'+,4:112234/1380074)%)'**(,+/+),/1;;1./..0+-*10.28:8799.00.)**,&('&&%('(12,0<;+59;.-3;/34234112:***($$%%#$'+'+/()61+
@cf8f0173-c686-49e6-b977-b0a78f39079a ch=25 read=8202 start_time=2019-12-12T19:24:47Z barcode=BC01 runid=2c9cf7bc05858273f10e7d7ec552fc0bd742dc3e
TTCGGTATTACTTCGTTCAGTTACGCTATTGCTGGTGCTGAAGAAGTTGTCGGTGTCTTTGTGTTAACCTGCTTGCCGCTCTATCTTCCGGTTACCTTGTTACGACTTCACCCCAGTCATGAATCCTACAAAGTGGTAGCGCCCTCCGAAGGTTAAGCTACCTACTTCTTTTAACCCACTCCCATGGTGTGACCCGGGCCGGTGTGTACAAGGCCCGGGAACGTATTCACCGTGGCATTCTGATCCACGATTACTAGCGATTCCGACTTCATGGAGTCGGTTGCAGACTCAATCGGACTGACGCACTTTATGAGTCGCTTGCTCTCGCGGTCGCTTCTCTTTGTATGCGCCATTGCCCAGCACGTGTGTAGCCCTGGTCGTAGGGGCCGTGACTTGACGTCATCCCACCTTCCCTCAGTTTATCACTGGCAGTCTCCTTTGAGTTCCCGGCCGGACCGCTGGCAGCAAAGGATAAAGGGTTGCGCTCGTTGCGGTGGCAACATTTCTGGCACGAGGCTGACGACAGCCATGCAGCACCTGTCTCACGGTTCCCGAAGGCACATTCTCATCTCTAAACTTCCGTGGATGTCAAGACCAGGTGGGTTCTTCGCGTTGCATCGAATTAAAGCCACATGCTCCACCGCTTGTGCGGCCCCGTCAATTCATTTGAGTTTTAACCTTGCGGCCCGTACTCCCCGGGCGGTCGACTTAACGCGTTAGCTCGGAAGCCACGCCTCAAGGGCACAACCTCAAGTCGACATCGTTTACGGCGTGGACTACCAGGGGTATCTAATCCTGTTTGCTCCCCACGCTTTCGCGCCTGACGTCAGTCAATAATAATGTTCGTCCAGGGGGGGTACTTCGCCACCGGTATTCCTCAGATCGCATTTCCACCGCTACACCTGGATTCTACCCCCCCTCTACGAGGACTCAAGCTTGCCGGTATCAGATGCCAGTTCCCGGGTTGAGCCCGGGGATTTCACATCTGACTTAACAAACCCGCCTGCGTGCGGCGCGCCCAGTAATTCCGATTAACGCTTGCACCCTCCGTATTACCGCGGCTGCTGGCACGGAGTTAGCCAGTGCTTCTTCTGCGGGTAACGTCAATGAGCAAAGGTATTAACTTTCTCCCTTCCTCCCGCTGAGAAAATTACTTTGCCAAGGCCTTCTTCGCCTACGCGGCAGCCATCAGGCTTACGCCCATTGTCGCAATGTTCCCCGCTGCTGCCTCCATGGG
+
'+),'(%(%%*///(-81,+-+%(****5.-.;;66346730*+*(,1221+/..010;9+//.91827+&))')''#$(*88:98613,30;,./1.)06(./'239450896*/15/.%&(((('''.2-,-,220.//29500/&'.*//2**'*+.-+'%$(+',.($)&76,+0,37+$&%,*1,-04,+051:*6,110./.2870/8/'1842343754;3239/043218860014-+%&(,0/011123658;982.1163(+*+&)*)'.,/-+-25548/;08,6..-*),-0-)27&'()')(,.1/3.//32638.614,/0507.68-+22200,09348,'&%%*,*/014998414:.*/55110''25-,'&$%&(-,,.97778-;4*(,.61:1**3+-/;;335499.7)&)*+01**1,,02846:3-205/:67835372+($(.3&5/5375,/4,/0+-,../..-+)**'%&+-41-79))#$#()++)(*655/44(31,24(4%+,0009854001217/0.3+24,/(1*.+-+-80-*,))'&%%&&'-*2242272136724677:&&++/32,3,-67201-.03768.).)0+/')-0.0'+,.23-.47/.0/..2*'&&&*(&(838595-199.&)1:;+572012/11028+*1-.+17:-)3.6'78886.+)*--/2.23/,0/4)2,1*+2+/04;872(460/--1730.0/6362.(**-12298(-*2.//+4,23,2($/3230013447286-/6<8.4/842*%((,6;9020',1'&$$(*.&.-+-+*0+),*+(7:4204('5/1430('&,+15568/4..0.//<;759,+,.-/336;90(&,-+,-/-).-+*(&2.2225125862,..,-/*)+5554,.%)+**3;2463-5',/2.0*)/386:-)3.00.'06.((15.++38-,//.2.----.020-.607+*/2,---02,+'((*(/,('.,*&-*.-)*2-7/0+*+)))'1.)*9:463480,.-/07688:,6**)0+.%(/*)'-/-75235646432343+',*3-365.8//.5619,-/,,+//.(+,'(),6*2:3/+16-+00.)%-1/&1($(0-)%$$),,0.8820610,+(%$((*)*'&%&(((*$20-/6'.35<5/47*+('-+30,1.--*)*-))'##(&'*3$&%()
@dac6bdd9-4a15-47f6-88b8-2e5ee8869f43 ch=347 read=12754 start_time=2019-12-12T19:24:56Z barcode=BC01 runid=2c9cf7bc05858273f10e7d7ec552fc0bd742dc3e
CCGGTTACCTTGTTACGACTTCACCCCAGTCATGAATCACAAAGTGGTAAGCGCCCTCCCGAGCTACCTACTTCTTTTGCAACCCACTCCCATGGTGTGACCGGGCGGTTATTACAAGGCCCGGGAACGTATTCACCGTGGCATTCTGATCCACGATTACTAGCGATTCCATTAGGTCGGTTGCAGACTCAATCCGGACTACGACGCACTTTATGAGGTCCGCTTGCTCTCGCGGAGTCTTCTCTTTGTATGCGCCATTTGTAGCGCGTGTGTAGCCCTGGTCGTAAGGGCCATGATGACTTGACATCATCCCACCTTCCTCCAGTTTATCACTGTGATCTTTGAGTTCCCGGCTGGACGCTGGATAAAGGATAAGGAGTTTGCGCTCGTTTGCCGGGACTTAACCCAACATTTCACAACACGAGCTGACGACTTAATGCGCGCGCCTGTCTCACGGTTCCCGAAGGCACATTCTCATCTCTGGCTTCCGTGGATGAGACCAGGTAAAGGTTCTTCGCGTTGCATCGAATTAAACCACATGCTCCACCGCTTGGCTGGGCCCCGTCAATTCATTTGAGTTTAACCTGCGGCCGTACTCCCCAGGCGGTCGACTTAACGTTAGCTCAGAGCCACGCCTCAAAGGGCACAACCTCAAGTCGACATCGTTGCGGCGTGGACTACCAGGGTATCTAATCTGTTTGCTTACGCTTTCGCACCTGAGCGTCAGTCTTCGTCAGGGGCCGCCTTCGCCACCGGTATTCCTCCAGATCTCTACGCATTTCACCGCTACACTACCCCCCCTCTACGAGACTCAGAAACGCGATTATCGGATGCAGTTCCCAGGTTGGTGGGGATTTCTGACTTAACAAGCCGCCTGCGTGCGCTTTACGCCCAGTAATTCGATTAACGCTTGCACCCTCCGTATTACCGCGGCTGCTGGCGCAGGTTAGCCGGTGCTTCTTCGGGTAACGTCAATGAGCAAAGGTATTATCTTTACTCCTTCCTCCCGCTGAAAGTACTTTACAGCCCGAAGGCCTTCTTCATACACGCGGCATGGCTGCATCGGGCTTGCGCCCATTGTGCAATATTCCCCGCTGCTGCTCCGTAGG
+
6+-'5;*-90;,.4()*%(,1.,/47.,.8545328654649/--1244513459./00)()'(2--&+'009/4<<.060+-8+(*-84),55::8500.*.892,/0-(2*(*6:+82:)/7,5;74:7796%&++,-2012:712376/-/12482120.---2351&('#)*+,,23934,.3213/641-1104.&&+-112)-.67011523.6+))-/+/1146+.&%%%()+2.231:5/.-.-+).5.44,*&&*,)/)0++%%&*22()2665332/*6:::46..+*)*1---0+./1-91*(.019574/,./3;70235544&'),+,)(+,8:6440,3,)++)($$%%%$$%'&*,5,7,*(&+26)(.-//841;)(),&6626372325*0+0.6;.,/11;:68235642+//()$$))+)('')*)-,('+0:7266;898**+,'+)-++/09.&().3(&&%$%&0+84647(/%&+,.4458677)*52<:9;;9:052//464)/+2.3<974''*,,22793450+2*.)+)/112880(+/187;654:-++/5:615185560733.3111/99,+/89-:7112336,+*()+,+436()&&,0022497837,.9.,--2.10.4*80965,2,03/4.%+025677996335924+)/.156663530.2,('%&(,-/0;1./4167-221777749:780.-+.).79-767732:378:&/'(**+.:49.:*((54433.,103.3<2039:0.6),(+((*-59:2,//+-/,%(+436*&((%&(((&+'+,3'0089:2::<79..1.:-+&$%(,1*43++,,-02142435'6:44831101121))&%#),,67--04559703373842/1-&+'046127*2)-,+41-./445666/)(#+%+*12--/9)5614374/'(&*,*,2545719222::42)/,11/:0.*,.,(*,7:.:<62:2++;:525.).,-16/---*20/+),(&+0.4.273143-'-,.6851205-)++,('''%&--,.,:8-'152--00;11154-.(#'*++,++*.-(*-/.
@e4530329-b122-4c33-9d0c-c143062af592 ch=74 read=11850 start_time=2019-12-12T19:24:56Z barcode=BC01 runid=2c9cf7bc05858273f10e7d7ec552fc0bd742dc3e
CTCCTACAGGAGGCAGCAGTGAGGGAATATTGCACAATGGGCGCAAGCCTGATGCAGCCATGCCGCGTGTAGAAGAAGGCCTTCGGGTTGTAAAGTACTTTCAGCGGGGAGGAAGGGAGTAAAGTTAATACCTTTGCTCATTGACGTTACCGCAGAAACACCGACTAACTCCGTGCAGCAGCCGCGGTAATACGGAGGTGCAAGCGTTAATCCGGAATTACTGGGCGTAAAGCGCACGCAGGCAGTTTGTTAAGTCAGGTGTGAAATCCCCGGGCTCAACCTGGGAACTGCATCTGATACTGGCAAGCAGGTCTCGTAGAGGGTAGAATTCCAGGTGTGAGGTGAAATGCGTAGAGATCTGGAGGAATACCGGTAGCGAGAGCAGCCCCTGGACGAAGACTGACGCTCAGGTGCGAAAGCGTGGGGAGCAAGCAGGATTAGATACCCTGGTAGTCCACGCCGTAAACGATGTCGACGGAGGTTGTGCCCTTGAGGCGTGGCACCGGAGCTAACGCGTTAAGTCGACCGCCTGGGGAAATACGGCCGCAAGGTTAAAACTCAAATGAATTGACGGGGGCCCGCACAAGCGGTGGAGCATGGTTTAATTCGATGCAACGCGAAAGACATACCTGGTCTTGACATCCACGGAAGTTTTCAGAGATGAGAATGTGCCTTCAGGGCGTGGGACAGGTGCTGCATGGCTGTCGTCAGCTCGTGTTGTGAAATGTTGGGTTAAGTCCCGCAGCAGGCGCAACCCTTATCGCTTTGTTGCCAGCGGTCCGGCCGGGAACTCAAAGGAGACTGCCAGTGATAAACTGGAGGAAGGTGGGGATGACGTCAAGTCATCGCTTGGCTACGACCAGGGCTACACACGTGCTACAATGGCGCATACAAGAGAAGCGACCTCGCGAGCAAAGCGGACCTCATAAAGTGCGTCGTAGTCCCGGATTGGAGTCTGCAACTCGACTCCATGAAGTCGGAATCGCGCTGGTAATCGTGGATCAGAATGCCGCACGGTAGATACGTTCCCGGGCTTAACACACCGCCCGTCACACCATGGGAGTGGGTTGCAAAGAAAGTAGGTAAGCAACCTTCGGGAGGGCGCTTACCACTTTGTGATTCATGACTGGGGTGAAGTCGTAACAAAGG
+
-.14.,/&23+-/-(((*).-(2+'**)(8-++./5<74941,/,+(..--,+&,-)5768534--//0-(%((%(*+2,338623/09&()34*/554;</+/./58+(.//1,7.)**/<5--404.,360;6/077)7)*.5,5,+3/)*)','''&.((%,..91330*1+-)*42245,,++--*.')&,')(&)0231233:29/1*+//73:36530,*(+,-,**/2.1.12543'6/4*)*1.(')*)*%*)-)+71+322(',,))/0-5/417219662101/2102-4/8//74.2,0/..,357..(319.4*,.,2,/-361.)&%/++&)5/+,./00.../04271/1,.*)+4.,3+(+)(+&%()++2;3-+/00/)*(%&&'*+42667,-/-/2,.2.,.68697)')*79)-,&*&1-.-02+8;103316671(*-+10,*999-,+++//2**(.*,+/-+,33;+/.-)0032*0((%+,,++&+359211-2/2)*++37996::.221()')'0//71/(),(+)./00//),7:<;023020.)/-8:7,/6/*+.2000/./.06+..)---+;:6:785*+/038--+''*+&%,*&)()+**03.,*((-846+)-)1)1+,8875+++++321-23+2&&*-39,&0,&&'.&(+-1&3-/26:3223+42/06:76/&)*,5241/9,,-146.,208;:4939/705.++,%0)+01,20,15+/.,.3&'1.+*5--6:5567;244/345274+*//3*0'0))+,889982..***-3.---0*..0605218;5676776664/,./0:3(''%)+3(()*,/93:32/---((')(++.437/:/.84-/-.(0.,(*%'(*+656876/..-/,2;*-37:45887--.50///11113345/6**-5,/0-/),-/5784823/1(./9759.1*+*-(.)-,/0/)*+',(18333:935350+)*+-64+.*.354)'62000.-30*)*%'%&%%&)+,8;87;7565)2,23130--&)(2866;354;/&)-+,,-12/3+$(&&'%,,+&80,26,9794;338&+)+,+.15472---/0//23---./+-,-./788;,/8
@38ab4090-de8d-4aa3-b313-ef7afddecab9 ch=347 read=12752 start_time=2019-12-12T19:24:53Z barcode=BC01 runid=2c9cf7bc05858273f10e7d7ec552fc0bd742dc3e
CTCCTACAGGAGGCAGCAGTGGGGAATATTGCACAATGGGCGCAAGCCTGATGCAGCCATGCCGCGTGTATGAAGAAGGCCTTCGGGTTGTAAAGTACTCAGCAGGGGAGGAAGGGAGTAAAGTTAATACGCCTTTGCTCATTGGCCCGATTACCCGCAGAAAAAGCACCGGCTAACTCCGTGCCAGCAGCCCATGATAATACGGGAGGGTGGCGTGATGAATTACTGGGCGTAAAGCGCACGCAGGCAGTTTGTTAAAGTCAGATGTAGAAATCCCGGGCTCAACCTGGAACTGCATCTGATACTGGCAAGCAGGTCGTAGAGGGGGTAGAATTCCAGGTGTAGCGGTGAAATGCGTAGAGATCTGGAGGAGGAATACCGGTGAAGGCAGCCCCTGGACAGACTGACGCTCAGGTGCAGCGTGGGGCAAACGGGATGGAGAAATGCCCTGGTAGTCCACGCCGTAAACGATGTCGACTTGGAGTTTGTGCCCTTGGGCGTGGCTTCCGGAGCTAACGCGTTAAGGTGACCGCCTGGGAATTACGGCCGCAGGTTAAAACTCAAATGAATTGACGAGGGCCCGCACAAGCGGGGCATGTGGTTTAATTCGATGCAACGCGAAGAACCTTACCTGGTGCCGGCCACGGAAGTTTTCAGAGATGAGAATGTGCCTTCGGGAACCGTGGGACAGGTGCTGCATGGCTGTCGTCAGCTCGTGTTGTGAAATGTTGGGTTAAGTCCGCAACGAGGCGCAACCCTTATCCTTTGTTGCCAGCGGTCCGGCCGGGAACTCAAAGGGAGACTGCCAGTGATAAACTGGAGGAAGGTAGAAAGGGGATGACGTCAAAGTCATCCTTGGCCGCCACGACCAGGGCTACGTGCTACAATGGCGCATACAAAGAGAAGCGACCTCGCGAGAATAGCGGACCTCATAAAGTGCGTCGTAGTCCGGATTGGAGTCTGCAACTCGACTCCATGAAGTCGGAATCGCCTGGCAATCGTGGATCAGAATGCCGATACGTTCCCGGGCCTTGTACACACCGCCCGTCACACCGTAGAATTGGGTTGCAAAGAAAGTAGGTAGCAACCTTCGGGAGGGCGCTTACCACTTTGTGATTCATGACTGGGGGTGAAGTCGTAACAAGGTAACGG
+
/064003*5,),,.-.30-0-.2++..,8.*+%'-*+8;50,.291384772--'(+3/3/455654451234.,1.174:838+;97;1*86))('&'(&)'%120++-4//+0*&''-;1*0011/+,'-+/7,,431(++-*12-(*+3+34.*0,,/.*(+&',4423.--3.038/3::8443/-18,((**,.3.-0)3+)+,%(%(%)+'%&&'),*./8721449:;8.23331-10283272;4,3,3.++67367:86&&/0-*81,,4233/1.4+010,2/233222/./1-256520)&'%(*01.14/)-268-/3(-++8(0'-300/.//0992163.038:/.+,-85054,-)'1,.4118:39//'&&('$*//+)*-634%&-,,,*,(*)104448,&%$'&&,*&%)054(54.2/.,))),)-086//955499713-3/-.79--)&**556.--/.)(-+6)*/189++,-)*)*(,/,.//,0/-/1157211,1.5-.-,&$%+*/6775.('*')+4:80./++0-5.960+244:72(-%3)666.(2/),5,'(&',)%(&,,-)-71211-.+/11;.---/31*/+*1160362/,)*2./.'(()&&%((*,/2.2-/::61,,&((9643-5448305/41-:9068:781'402469876.,---/;66688738-/144542+8+*)+1+*42814323-,*,+&&*137)%'+),7/24;2353364).0+/:,031.1/51.,/207-:53524627*,-*&((44476+0-,,.8::///5//1/.1.,''*1.)/,)&'((,006,7./04.00')*+'%%$(*&),+10.475+***),-0856695,7011646636+')&((''++.:66+-*)(*+*,01./,-/.11.6:1(0$&'*82817.8*5,.+2+,(*+,/401..,-))+5696806/..6,40225+,%%''%)+)+)-153301''/1-3)(',1473:-3-,8:8080//6534038+69+*4111/49-2/'('+)2885;3527+&+,)*,+1//0(*..0,5<72;5-.642734404;120:512688:60000455:7+),+0-()**+3816*.,+,8306
@b2a3e68f-5204-4725-a629-0576c9c28eeb ch=134 read=14588 start_time=2019-12-12T19:25:00Z barcode=BC01 runid=2c9cf7bc05858273f10e7d7ec552fc0bd742dc3e
CTAGTATGATTCAGTTGTATTATTACTGAACTGAAAGAAGTTATCCAGGGTGTCTTTAATGTTAACTCATTGGTGCTGGTAATGCTCCTACGGGAGGCAGCAGTAAAGGAATTTTCGGCAATAGAAACCCTGACTGAAGCAACGCCGCGTGAAGGAAGAAAGGTTTTCCGGATTGTAAACTTCTGTTATAAAGGAAAACGGCTGAAATGGTAGCCGAGTGACGTGCTATTGAAAGCCACGGCTAACTACGTGATACCAGCCGCGGTAATACTGTGGTGGCGATTATCCGGAATTATTGGGCGTAAAGAGGAGCAGGCGGCAGCAAGGGTCTGTGGTGAAAGCCTGAAGCAACTTCAATGAAAGCCATAGAAACCAGGCAGCTAAGTGCAGGAGAGGATGTTGATTCCATGTGTAGCGGTGAAGTAAAGCTAGATATATGGAGGAACACCAGTGGCGAGCGACGATCTGGCCTGCAACTGACGCTCCAGTCGGCGTGGGGCAAATAGGATTAAAACCACCCTAGTAGTCCCGCCGTAAACGATGAGCTGTTAAGTGTTGGATGTCAAAGAAAAAGAAGTTCAAGGTACTGCAGTTAACGCAATAAGTACTCCGCCTGAGTAGTACGTTCGCAAGAATGAAACTCGAAATTGACGGGGTACAGCGTGATTGGAGCATGGTTTAATTTAGAAGCAGCACAGCGAAGAACCTTACCAGGTCTTGACATACTCATAAAAGGCTCAGAGATGGAGAGATGGCTATATGAGATACAGGTGGTGCATGGTTGTCGATCAGCTCGTGTCGTGGATGTTGGGTTAAGTCCGCAACGAGCGCAGCCGCTTATCGTTGGAATTACCATCATTAAGTTGGGGACTGCTGAGACTGCCGGTGACAGAAGCTGGAGGAAGGCGGGGATGACGATAAAATCATGTGCCCCTTGCGGCCTGGGCTACACGTGCTACAATGGATGGTGCAGAGGGAAGCGAAGCCGCGAGGTGGAGCAAAACCATAAACCATTCCAGTTCCGGATTGTAGTCTGCAATGACTACATGAAGTTGGAATCGCCTTTAATCGCGAATCAGCATGTCGCGGTGAATACGTTCTCGGGCCTTGTACACACCGCCCGTCACACCGAGTTGATAACGAAGCCGGTGGCTGCTGCGCAAGGAAGGAGCCTCTAAGGTGGGATTGATGATTGGGGTGAAGTCGTAACAAGGTAGCACCCGG
+
%.%%&$$%').,&'*$%()+/*.,()((&'$'(,4)&,-'-,'(%$&('%((0/07/&$(&3(*%%'+*/4/1--,('%((.)+.00-,/3'65,(,*/*422/64+,/%')'&()),.+8-&'%','+,'''+%(*)%*31223:*)%''+3,1.-).-'/,4:53/*.,*8,--+53,-835//0--29+0,++(((('''((),&%(&))/2''*+)))&&$'%&&$%(-,'--+.*(-./412/0(&$')(--'',*,)&((*'''+)),**')'(,'.)*,1+24.819007253,)).0(''*(&'),05605.*+,-..122/,-')'&%'.3(.30+-+&(*+)/0.1*,&*(%$/-443/1:.2-**(,&)---+%(%-,./,')-+$$%%#&%&&')*-,*)%#()-,4.+/&))0*&'((',,*/.021/.(,20375.150+)*+,,//++,..)*&($'#**-+,,,--.)-%&$(('))+(*/-+,1:<2%1/*/*',()(&,.7+)*%2-./74('*-106;9-*('''&%(%*+$((555<6:6:88940(%-,1/)&+)'153*.',,).-)1--04+4+*-48342'.)+-0;77;74$)+.58898:<:707(*./.11'%*+*)(&(+-44-.*,%&#$$%%'&)(+*.,&,-.32.4<:./731+(.+*)-)*')$%')/4'(--'*)*2:-/'/0/://04211.1/15;8-*3,//&'(*,-;/-**&-.'66673)*//2965885:79::::7:394;2.+)&%)+..--1110332334571;0876-4.++51+,3-2('*,,00)3-&+,.00215+'&'$/'&,6055//51-+/,&-50&&''%*+,0/15.2-'-,.86*&)((*,.2*.-.0.52.365110&4.&)+7:3.2-4)1$,.*'*&&$',*+(-1-/1--()).,,,+--401867553579-,/4+*-'*%(+(4:32,&-%$+('%)-8:-35))-6913000/()-:29(8+-1/)--.21)&(&$#('**))')*'*)*1708546++''((''*'+00/:56-+,'+-/613.-,(&-/-0-3//.7,/*-..4--,*()).7128,-0466442)&)'/*)$$#'$'*3540)((*(%$$#$&%(+0,..1*.$((%%'()(-)-.79.2*()+,637//2(''''('-+.-0,.5)*)&)*&-1(,.
@109a4ace-9165-44b5-9fb8-360bb06b7662 ch=459 read=12983 start_time=2019-12-12T19:24:59Z barcode=BC01 runid=2c9cf7bc05858273f10e7d7ec552fc0bd742dc3e
CTCCTACGGGGAGGCAGCAGTAGAATTACTTTCGGCAATGGGGAAACCCTGACCGAGCAACGCCGCGTGAAGGAAGAAGGTTTTCGGATTGTAAACTTCTGTTATAAAGGAAGAACAGCGGCTACAGGGAAATGGTAGCCGAGTGACGTACTTTATTAAAGCCGGCTAATACGTGCAGCCGCGGTAATGCGTTATCGGAATTATTGGGCGTAAAGAGGGCAGGCGGCAGACAAGGGTCTGTGGTGAAAGCCTGAAGCTTAACTTCAGTAAGCCATAGAAACCAGGCAGCTAGAGTGCAGGAAGGGATCGTGGAATTCATGTGGTGAAATGCGTAGATATATGGAGGAACACACCAGTGGCGAAGGCGACGATCTGGCCTGCAACTGACGCTCCAGTCGAAAGCGTGGGGAGCAAATGGGATTAGATACCCTAATGTAGTCCACGCCGTAAACGATGAGTACTAAGTGTTGGATGTCAAAGTTCAATGCTGCAGTTAACGCAATAGAATTACTCCGCCTGAGTAGTTGCGTTCGCAAGAATGAAACTCGAGGAATTGACGGGGGCCCGCACAAGCGGTGGAGCGTAATGGTTTAATTCGAAGCAACGCGAAGACATACGGAGTCTTGAACTTATACTCATAAGGCTCCAGAGATGGAGAGATGGCTATATGAGATACAGGTGGTGCATGGTTGTCGTCAGCTCGTGTCGTGAGATGTTGGGTTAAGTCCCGCAGCAGGCGCAACCTTATCGTTAGTTACCATCATTAAGTTGGGGACTCTAGCGAGACTGCCAGTGACAAGCTGGAGGAAGGCGGGGATGACGTCAAATCATCATGCCCCTTATGACCTGGGCTACACGTGCTACAATGGATGGTGCAGAGGAAGCGAAGCCGCGAGGTGAAGCAAAACCCATAAAACCATTCTCAGTTCCGGATTATGATCTGCAACTCGACTACATGAAGTTGGAATCGCTAGTAATCGCGAATCAGCATGTCGCGGTGAATACGTTCTCGGGCCTTAGCTACACCGCCCGTCACACCACGAGAGTTGATACTTGCAAGCCGGTGGCCTAACCGCAGGAAGGAGCTGTCTAAAGGTGGGATTGATGATTGGGGTGAAGTCGTAACAAGGTAACCGG
+
*+3,*-2,34,,/21334,/2*-$%&'$('*+*.973;3363),3+.7/+,-/4,-)-1-.,-+)))+..4/1.2++)()-9<30-:./7.35:300:06072128:-/.28)-40+.//7/.(('--(+1..0(((,/2**++*..,+,+-+,,445**')+131/0-(+004+)%((6.4)1/1%$%$'%)+,-+0+.,/,.516655548*((,/*),4876:2%&*,///770/-+..211352+-2/2/4+(&%'$'*/.*./2;49;10.-/88.91-1311222.-,,.2143*'(0-558&:*,.+7,61+*&)+-.,58..398533/-/./39/*1*3547-4513.+..)),*//5;.-,,*,/2/<37778332343450()-/7'(+,)*-2935.(+/:<9:090+/.-+.+%14,)($)&((--3.,,.0;599:52,.00-01018645668<8989468,0**+5//0-,0223518,3++*6/70+&*&)(')16;-/68-**)'%-(&,2457///0)+3145;410.)*(()*.076769;:1.7,'+&&$$(-*0/69110(.%&+,03;98;8<+'))'),%.+-**&&'*#%$&%(%'/+3,+*'%'%)+)3445766(2*-0-/)()+,1,*))(.-+41110-2320/,,--144420114:978:458899,443//0018760.3+7738/',004.04/.+%%%'+(()*,+-(4+10//57/;./-:11:8960.5//-+6*67,*--.)#%&&%-/56520,-001)0.,-/03(*2*1/55/474.86899999;:0315745,336*+31/+'-8,3/'(+&'$(%(+0102.<..:::755688/,-2(,()+20,36)--,+0.-6/&-/02.03-(-+343,67:;775//362,2-+0+',,/343350++/1479956)),.4.12:16769676(673112/81295,*)**21699:033/1:9.6669424121,*%%$&&(')),-34<913722111-,,))'*3501-,+,(&.(*'.52545342,/66:232-(,,+)&((616778<'2+7+61,1.))+++01011,/-,/)*()-(%%*,&*+,1/657
@9cd95d9d-8d31-4a3b-80f3-110ce23ffdb1 ch=446 read=17938 start_time=2019-12-12T19:25:04Z barcode=BC01 runid=2c9cf7bc05858273f10e7d7ec552fc0bd742dc3e
CTCCTGCAGGAGGCAGCAGTGGGGAATAATGTGCTGTGGAAACGGCTGTTTAGCCATGCCGCGTGTATGAAGAAGGCCTTCCGGGTTGTAAATTACTTTCCGCAGCGGGGAGGAAGGAGTAAAGTTAATACCTTTGCTCATTGACGTTACCGCAGAAGAAGCACCGGCTAACTCCGTGCCAGCAGCCGCGGTAATGGAGGTGCAAGCGTTAATCGGAATTGCAGATAAAGCGCACGCAGGCGGTTTTGTTAAAGTCAGATGTGAAATCCCGGGCTCAGCCTGGGAACTGCATCTGATACTGGCAAACGGAGTCTCGTAGAGGGGGTAAATTCAGGTGTAGCGGTGAAATGCGAGATCTGGAGGAATACCGGTGGCGAAGGCGGCCCCCTGGACGAAGACTGACGCTCAGGTGCAGCGTAAGGGGTAAACAGGATTAGATACCTGGTAGTCCACGCCGTAACGATATCGGCAGGTTGTGCCCGCTTGAGGCGTGGCTTCCGGAGCTAACGCGTTAAGTCGACCGCCTGGGAGTACGGCCGCAAGGTTAAAACTCAAATGAATTGACGGGGGCCCGCACAAGCGGTGGAGCATGTGGTTTAATTCGATGCAACGCGAAGAACCTTACCTGAATGTTGACATCCACGGGAAGTTTTCAGAGATGAGAATGTGCCTTCGGGAACCGTGGACAGGTGCTGCATGGCTGTCGTCAGCTCGTGTTGTGAAATATTTGGGTTAAGTCCCGCCCAACGAGCGCAACCCTTATCCTTTGTTGCCAGCGGTCCGGCCGGGAACTCAAGGGACTGCCAGTGATAAACTGGAGGTGGGGATGACGTCAGAGTCATCATGGCCGCACCACGACCAGGGCTACACGTGCTACAATGGCGCATACAAAGCGACCTCGCGAGCAAGCGGACCTCATAAAGTGCGTCGTAGTCCGGATTGAGTCTGTCGACTCCATGAAGTCGGAATCGCTAGTAATCGTGGATCAGAATGCCACGGTGAATACGTTCGGGCCTTGTACACACCGCCCGTCACACCATGAAGGTGGGTTGCAAAAGTAGGTAGCTTAACCTTCGGGAGGCGCTTACCGCTTTGTGATTCATGACTGGGGGGTGAAGTCGTAACAAGGTAACCGG
+
$&*,1,5.16*,20.74)/10790(1)&$($/&(()'(&%)%'%%')--1*(%,1.104213/4121200,)++)..8819*3,**5.-23&,&%&)'+02%%$*)+05+(-,.1-2'),+4**1.5,2,*)*.4+/39427213748,3,))**.,'-+*+06)&))(-.+,-*,635:/-500/0-0'/-1'&*2+0-*2596111194623)-,(-'$$)(.*-,0*.12/1142687+,5:7,07103-,26).0764249/,19-,4766,,(9,88;8464421(,/,))..4/2/.,,%(&'%%&'6624.*'+-/1)(&*+.03*+4120..--5001921,%''%%-.8:2.60*82,37&(3.81-+2*4,47389*)*.499-**&&%%')24545(+,0/.////0.(**'&.*6'2.05+1-&&)'')8+-8410/40')04;/,22**+*',(*$*%/./8/3176.)-.0.1384-3.-))**++-(*/2180//,1.81,-6569844+'&&&&$)+319951539+3182:;64696;;2/105065,).230)0+&)&((4+./;55:1110751997;76667/+,//19,8.1125()0391901422+*,$)-,,-2373,.,3-++,/6:0:+**,-:6/4'1+,8686421/6/3/9<9;4012)+-788811,+),-.6778995433356639*)'(.0-)39,'466;8906.1/%((()&*&%(*)*+%01*,,+.30.10)+1451./.1954154454971611:./),,%,0+/4).0//327344+'&*'+',3.,2489767*%%&'1155&%%&()'().5,0--/9/56575+,&''/06878:;9775577868-+(''.-0-'(#&&,(&02,-.91/522'(29,.:89697+60408(8+,3)'%$()0,./.,.0.6..+2.,*1*4.:44)('*+726/102477763,/332//,/)2421;88965:4(343515--,++,+.4/54*+4332/1714((*''*+/,-:'+((,*(++1++*)('&6*77928,860/13/043141&(/)()3347:6/-,&,//3232*,,-+**//88/0,-,1-3:6658
@30d6b637-7417-49b0-9322-c7d5b73e48c5 ch=426 read=16696 start_time=2019-12-12T19:25:07Z barcode=BC01 runid=2c9cf7bc05858273f10e7d7ec552fc0bd742dc3e
CTCCACGGGAGGCAGCAGTGGGGAATATTGCACAATGGGCTGAAGCCTGATGCATGCCGCGTGTATGAAGAAGGCCTTCCGGGTTAATAAAGTACTTTCAGCGGGGAGGAAGGGGAGTAAAGTTAATACCTTTGCTCGTGGCGTTACCCGCAGAAGAAGCGTAACTCCGTGCCAGCAGCCGCGGTAATACGGAGGGTGCAAGCGTCAATCGGAATTACTGGGCGTAAAGCGCATGAGCGGTTTGTTAAGTCAGATGTAGAAATCCCAGGCTCAGCCTGGGAACTGCATCTGGTACTGGCAAACTTGAGTCTCGTAGAGGGTAGAATTCCAGGTGTAGCGGTGAAATGCGCTAGAGATCTGGGAGGAATACCGGTGGCAGGCAGCCCCCCTGGACGGAGCGCTCAGGTGCGAAGCGTGGGAGCAAACAGGATTAGATACCCTGGTAGTCCGCCGTAAACGATGTCGACTTGGAGGTTGTGCCCGCTTGAGGCGTGGCCCGGAGCTAACGCGTTAAGTCGACCGCCTGGGGTGGCCGCAGGTTAAAACTCAAATGGTGACGGGGGCCCGCACAGAAGCGGTGGAGCATGGTTTAATTCGATGCAACGCGAAGAACCTTACCTGGTCTTGACATCTGGAAGTTTTCAGAGATGAGAATGTGCCTTCAGGGCGTGAGACAGGTGCTGCATGGCTGTCGTCAGCTCGTGTTGTGAAATGTTGGGTTAAGTCCCGCGAAGGCGCAACCCTTATCCCCGCTGTTGCCAGCGGTCGTGGGAACTCAAAGGAGACTGCCAGTGATAAACTGGAGGAAGGTGGGGATGACGTCAAGTCATCATGGCCCGCGACCAGGGCTACACGTGCTACATGGCGCATACAAAGAGAAGCGACCTCGCGAGGCAAGCGGACCTCATAAAGTGCGTCGTAGTCCGGATTGGGTACATCTGACTCCATGAAGTCGGAATCGCTAGTAATCGTGGATCAGAGATGCCACGGTGAATACGTTCGGGCCTTGTACACCGCCCGTCACACCATGGGAGTGGGTTGCCAAAAGAAGTAGGTAGCTTAACCTTCGGGAGGGCGCTTACCGCTTTGTATTCATGACTGGGGAATTGAAGTCGTAACAAGGTAACCGGAAGATGGAGGCGACAGGCAAGTAGGTTAACACAAAGACACCGTGGCACGGG
+
.265./+73,.4,,+,0496::*.83/12*++,097/))))$(,',61-+-'),.,784666564688/+,,*0/8767(64//3),',-*'%$''.0,)+)(/2+),.,,+2,)%)+.62.,3.5.342740.679&.)*,+3/.8<224111.',+%'%%$''*65./898/10)+.2-1.+.2...4331,2,6/2,.*..350:10&.++3.345:724054:5))+0--/1674/5;.,41:4-+2)*)*)''%+.3+16.(2:3871%340+1/*01,+,,+3//+0237/;//9*0,1.-.22'(0882-232/1*/*4):((67321.10/7)()(*,)*(&'&'*++465:;,+/5-410392:030.,06.%-80:54,,-88:68-(+%'(2,/872*(('&%(1-0)&&)287618;/7/+*3124<5029:6765*',18-70'-//103686/1/0/+0..*$*();5---5.,.23570*+&&*0'*02320/0,4,84-.667:56::521,(%(,,225308.:4;;0156,::3.(&&&+*.68..7-+.,0'&,)),,/-4.*--*--+*;:6:8;2/.02842311016./4414//6;62*/014/*0121,/-+-**560/((*./;76/030/:74/195111))%%%',-4+/112297533(*$'$-./55012138993;21248910.;.996;77328/*(*+)&(+--75-7:+)(%*/*/)&&5+-8&/0)*,1:,+%%&+)*/0191:3*2+/14:::8/340122<;9;;;200.10206;<704458867020568:8555076-$$$()3/2--..+*'()223-%&&%$&&'*))/+32,(('*+(+9906.0*-**&-*37%3,/18866''3:.---0//51475/8.).%6*'+$&#&&(*()*-.0026/.)(*4-6/601.//-.//9010:9::490,,+,/122+.06568;:393718),494-40..0/1985:722655014,,(/,'('-20/8-*+-07-%(+((-,0++*+1/510519238-',,1.--*+),(%(-2-&&$)+-.64344268+&$+%&,,*-02038860//.6:9:5:51-')'+'*-*78:*/5631')$('(++/,..19,,-0174'($&-'($#$
@03f93639-ea48-48ae-9303-dabd206e3312 ch=206 read=14521 start_time=2019-12-12T19:25:09Z barcode=BC01 runid=2c9cf7bc05858273f10e7d7ec552fc0bd742dc3e
CTCCTACGGGAGGCAGCAGTAGAAATTTTTGTAGAAGCGATAGGCAACGCCGCGTGAAGAAGGTTTTCGGATTGTAAACTTCTGTTATAAAGGAAGAACGGCGGCTACAGGAAATGAGTGACGAATACTGATAAGAAAGCCACGGTAACTACGTGCCAGCAGCCGCGGTATTATGCGTAGGTGGCAAGCGTTATCCGGAATTATTGGGCGTAAAGAGGGGCAGGCGGCGGCAAGGGTCTGTGGTGAAAGCCTGAAGCAACTTCAGTAAGCCGCGAAATAAGGCAATAGAGTGCAGGAGAGGATCGTGGAATTCCATGTGTAGCGGTGAAATGCGTAGATATATGGAGGAACACCAGTGGCGAGAGCGACGATCTGGCCTGCAACTGACGCTCCAGTCGAAAGCGTGGGGAGCAAATAGGATTAGATACCCTAGTAGTCCACGCCGTAAACGATGAGTACTAAGTGTTGGATGTCAAAGTTCAGTGCTGCAGTTGGCAATAAATTACTCCGCCTGAGTAGTACGTTCGCAAAGAATGAAACTCAAAGGAATTGACGGGGGAATTGCCTGGCGGTGGAGCATGTGGTTTAATTCGAAGCAGCATACCAAGATCTTGACATACTCATAAAAAAAGGCTCCAGAGATGGAAGATAGCTATATGAGATACAGGTGGTGCATGGTTGTCGTCAGCTCGTGTCCGTGAGATGTTGGGTTAAGTCCGCAACGAGCGCAACCCTTATCGTTGAATTCTATGATAAGTTGGGGACTCCTAGCGAGACTGCCAGTGACAAGCTGGAGGAAGGCAGAGATGACGTCAAATCATCATGCCCCTTATGACCTGGGCTACACCACGTGCTACAATGGATGGTGCAGAGGAAAGAAATGACGGGGTGAAGCAAAACCCATACGCCATTCTCAGTTCGGATTGTAGTCAACTCGACTACATGAAGTTGGAATCGCTAGTAATCGCGAATCAGCATGTCGCGGTGAATACGTTCTCGAGGCCTTGTACACCGCCCGTCACACCACGAGTTGATAACGCAGAAGCCGGTGGCCGCCTGGAAGGAGCTGGCTAAGGTGGGATTGATGATTACAGGGTGAAGTCGTAACAAAGGCAACAG
+
+-.)%&(&25-/1..,00*3'&.,2.675'$$#%*+&(&&&)+,-+,/.49345++)*%+-+--78110;-2/,.5;800;08171006:(/,/))352+60-3/--.&,(.-+((%'&*60,%%&%&+$%(%&$)***.4&*()(+401255:887425/01+&''&)'**+,&--/.30.6,&7835-5-,,5,2+7+7*+-.+49:82:21('+2*-,-9<81:1%311,.530/*)).-,+..*+3799-*(($'&*,3(2382.41%(&)12+*).4.+$%'++-.08370)+*4827:/:.+2(7*:97641/**,,-86/2:1/2621677672(,05075/:767;7995:40/,'+-160.(,,)/(-()*,110///3/336'%*,1'),,,-)**+)-%*-2<<7-.1+/1./1:849.))1678::35667;::;<:1000,,-.-67747:839481513,,0.*0::29532236,+,5)--&()18330&..0/*/-//*02+--../6;9246:,).8;71<70195;,++*,1/0-/)+)))##$%'*0-+/.(+3--+--.3-..43;94:734*-.'&&%$$%&*,,(&&*+,7,,,/+%**.+,.7614,-06779'*++,-09//'*+7.66657588967501*1,).0144;;649432744622333'7,,11)+4658:0:/*++/-2*,+/4)-3,7'&1/$),+03('(**/*,&($%(&''()('*+0,-,,37-6535'($$%&+-.21/4:3565757724580,1,-5164(*''*22440-,79..//77-0'/1/(+(%$+)28460000**%)'%()++*&(,-968;:;898::7-(,')()$')'$$##')((*+./)+.;;94<:/1,.-/6578.,'&(+89+0).+012363,3-/00/11+,./-8/.1902-0147221011711,01067702345642,)(,,-7:848645000*%+)45/8/008566206+,3666579.0-,-)+)(&*&'$-$&*,,08061.))%$'-&+1/4)*'&'10(*'-)*,/-79/-6--.1-5/--/0,*1-/1./411252+5),'$*')''
@d4b09bcb-06f6-4cc4-842b-2ee683ca3f5a ch=293 read=18100 start_time=2019-12-12T19:25:16Z barcode=BC01 runid=2c9cf7bc05858273f10e7d7ec552fc0bd742dc3e
CCGGTTACCTTGTTACGACTTCACCCCAGTCATGGATACATACCGTGGTGGCTTGCCCCCCGAAGGTTAAGCTATCTACTTCTGGTACAACCCCTCCCATGGTGTGACGGGCGGTGTGTACAAGGCCCGGGAACGTATTCACAGAAAGCGCAGCGAACGGTTGCGATTACTAGCGATTCCGACTTCATGGGAGTCGGTTGCAGACTCAATCGGACTTAGACGTACTTTGTGAGGGTCGCTCCAGCTCGCACTCTCGCTTCCCTCTGTATGCGCCATTTGTAGCACGTGTGTAGCCCTACTCGTAAGGGCCATGATGACTTGACGTCATCCCCACCTTCCCTCCGGTTTATCACCCGGCAGTCTCCTTTGATTTCGACAAATCGCTGGCAACAAAGGATAAAGGGGTTGCGCTCGTTGCGGGACTTAACCCAACATTTCACAACACAGGCTGACGACAGCCATGCAGCACCTGTCTCCAGAGCTCCAGGCGCAATCCATCTCTGGAAAGTTCTCTGGATGTCAAAGAGTAGGTAAGGTTCTTCGCGTTGCGGAGTAAACCACATGCTCCACCGCTTGTGCGGCCCCGTCAATTCATTTGAGTTTAACCTTGCGGCCGTACTCCCCAGGCGGTCGATTTATCACGTTAGCTACGGGCGCCAAACCAAAGCTCAACCCCAAATCGACATCGTTTACAGCGTGGACTACCAGGGTATCTAATCCTGTTTGCTCCACGCTTTCGCACATGAGCGTCAGTACATTCCCAAGGGGCTGCCTTCGCCTTCGGTATTCCTCCCACATCTCTACGCATTTCACCGCTACACGTGGAATTCTACCCCTCTAAAATTACTCTAGCATTGGTATGGAATGCAATTCCCAGGTTAAGCCCGGGGCTTTCCACCTCATGATACCGCTTGCGTGCCCTTTACGCCAGTTATTCCCGTTAACGCTCCTCCATGCGGCTGCTGTGGCACGGAGTTAGCCGGTGCTTCTTCTGTAGTTAACGTCAATCCTTAGTTTATTAAACTAAGTGCCTTCCTCATACCGAAGAACTTTACAACCCGAAGGCCTTCTTCATTCACGCGGCATGGCTGCGTCAGGGTTACCCCCGTGCGCAATATTCCCCACTGCCTCCGTAGGAG
+
85*16/07:09//7/2449983,456,0013023)*)%%'+$4,,+*()%(*'++,1:9;/,-0(+.*8.+2446670219387825554587,+07+,55711026:8;751821-+1/8972043++43./-$*'+2+'&&$-/-01**(%'&$$'%)19*)(%+,.,.,1287:8./***.74,---*%'&$()-,+0%%8642+8-/)6.-++))+++.,+13,,2.'..&,)&(,--./244/0(+,,/3/2362:.,-1-,-.'012.*::*)($'(*3234.,''+-/*'%*01(2(&.424:86553/--,4.0188796002/)/5091:--21'38<101641;.-,,-8988:+--))*07/,**/,:823.///1*,))/71+4-464),*,+.4-.+.1:543//'++*-3/6.-0)/,652;,+**42101*,6555441-5001;18675600080720.0)(*%()34))(.+(.)6-9904:8602.-,)))288827<::9862,)((*+.59225)5-8005*),..9.+*)&&,/4141,--.01117/./&(3,1226.-177.1342749564860*,4:8092242/..224.2..,/781/5995;7876494//00.+(,(*+-,2'10113:35./&+2.()*6000:93/:60-.(/.1/,24.%((&)(,.;:87409.0-)-,.17566777615*')(*,')--3;60/+*()+..'*.481(+(()0..9)2-0670/059;7<866826119569<99785*)0/258562323/3:6.021-13/*&'&&+,///4-0)080')+**1.&+'&()+&'(,%&&'*/0132+0+,/9:736;5,383969*53,.+2*)(-)+&'-623$$%&(%()(,0-++*-(/:329622--((*,4/0720,$+)9-978(,%%'(&(&%'$&'()4-&(,)$(),'*06/..4.53679<8:30/&)%')81:021/-/-2)','/.;;1364:513+(++-15490500&-(+3--6**6,12'&(,*59,*1608576;88<899<5232/20.()*:2978678,67-.0*-485-*%(+0104/,1./980&+,,-2.06)4),-++
@044c91c3-0d53-43cb-86aa-0ffcd927a640 ch=350 read=14876 start_time=2019-12-12T19:25:16Z barcode=BC01 runid=2c9cf7bc05858273f10e7d7ec552fc0bd742dc3e
CCGGTTACCTTGTTGACTTCGCAGTCATGAATCACAAAGTGGTGGCACGCCCTCCCGGCGGATAAGCTACCTACTTCTTTTGCAACCCTCCCATGGTGTGACGGGCGGTGTGTTACAGGCCGGAACGTATTCACCGTGGCATTCTGATCCACGATTACTAGCGATTCCGACTTCATGGAGTCGAGTTGCAGACTCAATCCGGACCTGACGCACTTTATGAGGTCGCTTGCTCTCGCGAGGAGTCGCTTCTCTTTGTATGCGCCATTGGCACGTGTGTAGCCCTGGTCATGGGGCCATGATGACTTGACGTCATCCCACCTTCCTCCAGTTTATCACTGGCAGTCTCCTTTGAGTTCCCGGCCGGACCGCTGGCAGCAAAGGGATGAGGTTGCGCTCGTTGCGGGACAACCCAACATTTCTGGCTTACGAGCTGACGACAGCCATGCAGCACCTGTCTCACGGTTCCCGAAGGCACATTCTCATCTCTGAAACTTCCGTGGATGTCAAGACCAGGTGGAGTTCTTCGTTGCATCAGATTAAACCACATGCTCCACCGCTTGTGCGGGCCCCGTCAATTCATTTGAGTTTTAACCTTGCGGCGCGCCGACGGTCGACTTAACGCGTTAGCTCGGAAGCCACGCCTCAGGGCACCAACCTCCAAGTGGCATCGTTTACAGCGTGGACTACCAGGGTATCTAATCCTGTTTGCTCCCCACGCTTTCGCACCTGAGCGTCAGTCTTCGTCAGGGGCCGCCTTCGCCACCGGTATTCCTCCAGATCTCGCATTTCACCGCTACACAGATTCTACCCCCCTCTACGAGACTCAAGCTTGCCGGTATCAGTGCAGTTCCCAGGTTGAGCCCGGGATTTCACATCTGACTTAACAAACCGCCTGCGTGCGCTGCAGCAGTAATTCCGATTAACGCTTGCACCCTCCGTATTACCGCGCGGCTGCTTTGGCACGGGTTAGCCGGTCTTCTTCTGCGGGTAGCGTCCAATGAGCAAAGGTATTAACTTTGCTCCTTCCTCCCGCTGAAAGTGCTTTACAACCCGAAGGCCTTCTTCATACACGCGGCATGGCTGCATCGGGCTTGCGCCCATTGTGCAATATTCCCCACTGCTGCCTCCCGTAGGAG
+
65(-0/-562:).('&/270%0(+-43546:96+,-0-**((/(/)$)+3:7534-),%).+/-1,//27:6069;+5;;.-21*1:1+,71-189746556(45449/.-(,'%',1.71+32;.-.+0..-396978111:633350*(*+,10./7'10.-9;784&01:17771),,.)*)--*-&&1..25970./3.1&%*-6)-%)/6:441-01/4(+/5/21224140-))%(*3-128381291.0,,**,6:(*(((+*)+++2*(+-/6238886(*').+56240020+*,.,--,,*))41+)/6:;9858'*.9<///70.0/4/+377390)30//07903-,/.,475,-,0.-,+*&14;-.0.-20)+'1-234989.1/,-.44.*-020-,0.55;2.*'()-/./*+77553/1/0//63/244221/;5998898474:56:+(((/+0//202411477625/-.0+*6/;;029:55+1235779;+2*)%'$*7:8844.++..783%&*.*-;::1.--42676867-)*0*-3,3)570883-17799:93:;4,1/8:7,-3))$%%$&('&&$&$'$)-51./,+,-0/----/4-./12(**''/1,/037780-72/),)*))-+-)5-)+(&),1665:;./%766786531--0(1-'&&(++/7733322<:.154::1-01.38//-0.7;763*/+..00117=;859**24-/20353;657:119/9769:8503&()/6523)*.5<;4/346;:2*((#%&++*++.1799-)6*-.1/213:7:9-03403:&,/,-4-,046686925/+2.6-,(54/(+/0+19-,+,,54744.4.7.650/06139-----69/*)%($''&&))6+9.5321-/++*-----,076348/522;54+*)+(+4220./0,-*)&((,-)60/-3)0/'(8+8:4/.)*1''&&*()+(-0/43226;+.,..+3*0()2,)01694:81-65*%))**+'%('(-.*(*+5-53))*.-6:8<57<7983/(-,.29434367745456*5*+-+).+41+%&(,1.12;542.0693'+334667620;4/0593,-
@dce61f2e-8b03-47ee-8e65-6700e1279dea ch=9 read=6992 start_time=2019-12-12T19:25:16Z barcode=BC01 runid=2c9cf7bc05858273f10e7d7ec552fc0bd742dc3e
CTCCTGCGGGGGGAGGCAGCAGTGGGGAATATTGCACAATGGGAAGCCTGATGCAGCAACGCCGCGTGAGTGATGAAGGTTTTTTCGGATCGTAAAGCTCTGTCTTTGGGAAGATAATGGCAGTACCCAAGGAGAAGCCACGGCAACTACGTGCCAGCCGCGATGGCCGTGGCGAGCGTTATCGGATTTACTGGGCGTAAAGGGGCGTAGGCGGATGATTAAGTGAATGTGAAATACCCGGAGGCTCCAGCAGGTGCTGCATTCCAAACTGGTTATCTAGAGTGCAGGAGAGGAGAGTGGAAATTCCTAGTGTGGCGGTGAAGTGCGTAGAGATTAGGAAAGACACACCGGTGGCGAGCGACTCTGGACCGGCTTGGCTGGCGGGGCTCGAAGCGTGGGAGCAACAGGATTAGATACCCTGTTGGTCCCACGCCGTAAACGATGAATACACTAGGTGTGGGGGTTTCAGCACTCCCGTGCCGCCATAGCATTAAGTATTCCGCCTGCGCTTGGGAATTGCGGTCGCAAGATTAAACTCAAAGGAATTGACGAGGACCCGCACAAGTAGCGCAGGAGCATATGGTTTAATAATTCGAAGCAACGCGAAGAACCTTACCTACACTTGACATCCTTGCATTACTCTTAATCGAGGAAATCCCCTCGGGGACAAGGTGACAGGTGGTGCATGGTTGTCGTCAGCTCGTGTCGTGAGATGTTGCGGGTTAAAGTCCCGCAACGAGCGCAACCCTTGTCGTTAGTTACTACCGTGCAGTTGAGACTCTACTTGAGACTGCCTGGGTTAACCAGGAGGAAGGTGGGGATCAAATCATCCCGTACCCATATGTGTGGGGCCACACGTGCTACACAATGGCTGGTACAGAGAGATGCAATACACAAGTGAGGTGGAGCAAACTTTAAAACCAGTCTCAGTTCAGTTGTAGGCTGAAACTCGCCACCGTAAGGCTGGAGTTACTAGTAATCGCGAATCAGAATGTCGCGGTGAATACGTTCCCGGGTCTTGTACACCGCCCGTCACACCGCAGAGTTGGCAATACCCGAAGTCCGTGAGCTAACCGCAAGGCAGCGGCCGAGGTAGGGTCAGCGGTGGGGTGAGAGAATCGTAACAAGGTAACCGG
+
2/31*'+&,4/.+),3*)--,296:6+,,-1231101262481&+&(.**+1(..++0)*+.6.//30--,,.0-,-,4./:99-769897-*/2,*.144////96-76-/-/-6.).&*&+**-8)1)/*(((*%)(')/*(%$%&#&&)55*'('$$%&$*&&(%'((*')(-+.50//1&)&+4,'+,29631..3',2-)*.2-.31.8571*,'*(**)'+,(+*,31,(40(-1&**-18''&($45.,-..2$*(2)797567;2;221-))*,,10'40-*&.+(('*,./+(++-03+&2,+''*,100,-,+,62023')($.++1+-+')-/.2.2:-97/8.+),*)****+.-*2*&('%$/'+$)())'20,,3)()&**.-0*)%)311/14010.,0437:-,/%-&)*-2-'--07477;680.000:710(,,+0672216760.9/-(&(#,*55),9788./8())'***-4*&&%)*27/18(((%%'%*0(('.*/1)5/..61'()/+/85**-20*+),+,.223/(0618:1.0133/,,*,)%%#+*''&%(&,.26:6+/-+/,/-)*.',,)1-.-.4+*12.++(+(&&,),+40135272*2//136',+,,0/5.3'(,'*+-)-13*02-28/140-.-)*++(*,-3:8799;8:7<544667133343645710.-,-;,2,($+,71;3;2/107,+.228/.4659:79<8/7/12716.-/8453377'/&$%).1*(.*,44-&(*)(*-./784623800/1-00/1+(.-.4-3//58,01,+1,*'()40(%-$--*&++/+5/,)(,++.--+,+-.--,,,&283-5002:7785/+*)(*//2653.1/1*('('&')*-0',0/;9.24,036504467851,//99)4*8-.-8:98/00))-,(((#&($&()+/.06-*(-6-.,)-/.201.0,+-.3-+,'*,330+/+,,7;8/723.5.,,-0.0-1..),*+.4799.3612*-,%&&)((-.')',40+54+&$&()0/++)'21.-+0-*),()))(+(-*-()+),0/03)+,/13,--,/3,&%&%'*,30621/'&)0)*-,0/-33
@dcbb4028-e1d3-4a66-af91-662ebaa47713 ch=165 read=17815 start_time=2019-12-12T19:25:27Z barcode=BC01 runid=2c9cf7bc05858273f10e7d7ec552fc0bd742dc3e
CTCCTGCAGGAGGCAGCAGTGGGGAATTTTCGGCAATGGAGGCCTGAAGCCGAGCGCCGCGTGAAGGAAGAAGGTTTCGGATTGTAAACTTCATTATAAAGGAAGAACGGCGGCTACGAAATGGTAGCCAGTGACCACTTTATTAAGCCACGGCTAACTACGTGCCAGCAGCCGCGGTAATACGTAGGTGGCAAGCGTTATCGGAATTATTGGGCGTAAGAGGGCAGGTGGCAGCAAGGGTCTGTGGTGAAAGCCTGAAGCTTAACTTCAGTAAGCCATAGAGAGCCAGGCGGTGCAGGAGAGGATCGTGGAATTCCATGTGTAGCGGTGAAATGTCGTAGATATATGGAGGAACCAGTGGCGAAGGCGACAGTCTGGCCTGCAACTGACGCTCAGTCGAAAGCGTGGGGAACAAATAGGATTAAGATACCCTAGTAGTCACGCCGTAAACGATGAGTACTAAGTGTTGAATGTCAAAGTTCCGTGCTGCAGTTAACATAATGAAATTACTCCCGCGCCTGAGTGAATACGTTCGCAAGAATGAAACCGAAGGAATTGACGGGGCCCGCACAAGCGGTGGAGCATGTGGTTTAATTCGAAGCAACGCGAAGAACCACCAGATCTTGACATACTCATAAAAGGCTCAGGATGGAGGAATGGCTATATGAGATACAGGTGGTGCATGGTTGTCGTCGGCTCGTGTCGTGAGATGTTGAGTTAAGTCCACAGCGAGCGCAACCCTTATCGTTAGTTACCATCATTAAGTTGGGGACTCTAGCGAGACTACCAGTAGCAAGCTGGGGAAGGCAGGGATGACGTCAAATCATGTACCCCTTATGACCTGGAGCTACACGTGCTACAATGGATGGTGCAGAGGAAGCGAAGCCGCGAAGGTGAAGCAAAACCCATAAAACCATTCTCAGTTCCGGATTGTAGTCTGCAACTCGACTACATGAAGTTGGAATCGCGGTAATCGCGAATCAGCATGTCGCGGTGAATACGTTCTCGGGCCTTGTACACACCGCCCGTCACACCACGAGTTGATAACACGAAACCGGTGAACCGCAAGGAAGGGCTGTCTAAAGATTGGTTGATGATTGGGGTGAAGTCGTAACAAGGTAACCGG
+
,374*'/$/-.053244*+1%).*.,29:-*58+7**-''%%&'%&)&&+1.)&&$')&()++--,,-6'*,'*)1.1%.&3,)),54*)3(#('(*89*1+66,.2.%20.7,**,'%*4+,990-,+%'&%%%')),)/*1.7//1/--),-.,2-/076989200/,.03-.0.-02/(0.)*)+*/6/.304304/-2(2+,2+*7.86986513+*+0-)()*%)(''+*/*/5:00,...23..1/,/6++0,)&&&-&*2-1(*+4959;780//&-'/2.*''%&./2*/1)('17/771-/+0*1/-7---10///-*-))*:1.00(')&&34240345.)'('$,'*.1/,)+*..74++$%&.:4:593676502112*,,.+-+7&&))(+-7254.*4,3<;8,:;1.6-*(+/,/9+++&3+,-5%(*197:::,2.)+('()*2.0,+,2280%(*$,+,70/396'(%%(-.43203-('$%.2/&,.)./*,+/5(')',+0.''('(%*+547;9627((6;8/,/(''%''')*2/5/45+4)(+/*')./07382923.*+++.))+10;8797:6**)%+*)/.///4.01-'%)'%)&0/0512260////989;4++3.02((*,.9/+1',)+*45332012'+'*$&%0.-07557:99/:/..943+&')*3/76998933.2487:2+2/8/'')*-%%$%()+155/8.994,61457/;0/-800;:;:89;772/9/:://+--++(-%$,//2'3.-.+,*.17.00076*,.,/1132/.***,-775<-,-**),(,3-,.631/147265&(-&')&),.+,.'%%##*1,*+%'$&$)&)(*-*,(+-*1714/.,,0,+*4'(+49637+*-.:;52;8685/7),.72&1../5/./463,++*4,.-)'%'+,56507/.5&*(132.-)')++,-301/827.00(.*,/)***#((9058485301--.0.3-+---++(2741:/.2657579342203/..036.'.''2*+839/)'(+81*2,(*),)-)//231.34(*#/&3,,.,,03.7/024-(+,3-.06797761.0-2713'/
@fd3fa6eb-3612-4271-81a9-4f351653c541 ch=369 read=14483 start_time=2019-12-12T19:25:29Z barcode=BC01 runid=2c9cf7bc05858273f10e7d7ec552fc0bd742dc3e
CGGTTACCTTGTTACGACTTCACCCCAGTCATGAATCATACCGTGGTAAACGCCCCCTTGCGGTTGCTTCTCGTGTCATGGTGACGGTGTGCCTGCAAGGCCGGGAACGTATTCACCGCGACATTCTGATTCGCGATTACTATAGCGATTCCGACTTCATGGAGTCGAGTTGCAGACTCAATCCGGACTTAGACGTACTCACTGAGATTCGCTCCACCTCCTTGCCACCCTCTGTATACGCCATTTAGCCCAGCACGTGTGTAGCCCTACTCATGGGGCGGGTGACGACATTAATACGCTTCCTCCAGTTTATCACTGGCAGTCTCTTTGAGTTCCCGACCGAATCGCGCTGGCAACAAAGGATAAGGGGTTGCGCTCGTTGCGGGACTTAACCCAACATTTCACAACACGAGCTGACGACAGCCATGCAGCACCTGTCTCATAGTTCCCGAAGGCACTCCCGTATCTCTGCAAGGATTCCATGGATGTAGGTAGGTAAGGTTCTTCGCGTTGCATCGAATTAAACCACATGCTCCACCGCTTGTGCGGGCCCCGTCAATTCATTTGAGTTTTAACCTTGCGTACTCCCCAGGCGGTCGATTTATCACGTTAACTACGGGCACCAAGCTTTAAGCCCAATCCCCAAATCGACGTTTACAGCGGCGTGGTTGCGAATTATCTAATCCTGTTTGCTCCCCACGCTTTCGCACATAGGCGTGAGTACATTCCCAAAGGGCTGCCTTCGCCTTCGGTATTCCTCCACATCTCTACGCATTCACACCGCTACACGTAGATTCCACCCCTCCTAAAGTACTCTAGTTTGCGGTGGTACGTTTGTTCCAGGTAAGCCCGGGGCTTTCACACCTCAAACGTCACCATGCCCTTTACGCCCAGTTATTCCGATTAACGCTCGCCCTCCGTATTACCGCGGCTGCTGAAGCGAGTTAGCCAGTGCTTCTTCTGTAGTTAACATCCTAGTTTATTAAACTAAGTGCCTTCCTCGCTACCGAAAGAACTTTACAACCCGAAGGCCTTCTTCATTCACGCGGCATGGCTGCGTCAGGGTTGCCCCATTGCGCAATATTCCCCTGCTGCCTCCGTAGGAG
+
1+0.3,0262-4-%))'./3/)-&'%(*1;996287856&6567.7569810.3.1+((((*('($%''&&%%&#&$#%)&$)%*+5012)$%(&.(6+738'604;61889<888:5700001<:4325;445/./8.200.',-,-5<565143221325.///(%,1953./128700.++*,*+*-,-08.50/.+%**,*(*.0153641%*-*0-/./5923;732121232246853:)((*'&',++/.-01*+,-,00%$'+-04/34.*',)%+%&'$$&'&)''%)#&,(-0,//,*2:,+36::97;63695//+..)'(2+6:6259:55:9900(+02:20+217,328631)'/*2+*,+,02/60/.5750+.+/*10*-0.//70//0310/3('+(,.22212.-090964233.63))+..,''+*6<59+'*+(+212-68*+557745)%(+&1*+5.21*+-5++(&$2-,+/()1-10:<99;813-3-+,134,'.+00:84,,,,43346-,5,+*,.02.4052196/-35/70;589<4210:::+6958/9+.*00441//+)..7*74-(+488110),*/,1*+,*-06/.,-/.2.55<622,,:1+11.78.-88444*)(%-1()*,**)(-/)(,+((&('/*.-8(+8986663;.+/0-560+,+-376130,--,++72-)&*$-(*+4<18*/3'2790667:4;653;5;+5,++68/*')-%&)*9867463639<..-&,.,131/%(,.'+*(-*()02,.+-1*-67-32200.+),0($&&)()&'&)*)4*%,..,-,0,.1-15,0870/38+.,-*+(('(*'+))+058%%$&%')4..5/580*005-21-,+*5/40988,2)*0323:577.:..:4141017655+-&)'%,,7.00;.9722383:<9873-,2-3,2236('(00::./22522..++)'('.24513,.1389303-&)--//+&(*,14*')0-3/61:55;699<5221,2/..676443445:3+/&1-).52++1913').33-2.0-,/,-24568-96+-24)+)
@dbfdbb00-4750-4fa4-8ad9-576ff477ba1e ch=80 read=17298 start_time=2019-12-12T19:25:33Z barcode=BC01 runid=2c9cf7bc05858273f10e7d7ec552fc0bd742dc3e
CTCCTACGGGAGAGCGGCAGTAGGGAATTTTCGGCAATGAAACCCTGACCGAAACAACGCGTGAAGGAAGAAGGTTTTCGGATTGTAAGCTTCTGTTATAAGGAAAAAGAACAGCAGCTACAGAAATGGTAGCCAGTGGCAGTACTTTATTAAGCCACGGCTAACTTACGTGCCAGCAATGCGGTAATACGTAGGTAGCGTTATCCGGAATTATTGGACGTAAAAGAGGGGGCAGGCGGCGGCAGGGTCTGTGGTGAAAGCCTGAAGCTTAACTTCAGTAAGCCATAGAAACCAGGCAGCTAGAGTGCAGGAGAAGGTCGTGGAATTCCATGTGCTTAGCGGTGAAATGCGTAGATATATGGAGGAACACCGGTTGGCGAAGGCGACGATCTGGCCCGCAGCGAGCGCTCAGTCCCAGCGAAAGCATTAAAATGGGGATTAGATACCCTAGTAGTCCACGCCGTAAACGATAGAGTACTAAGTGTTGGATGTCAAAGTTCAGTGCTGCAGTTAACACCAGCACTCCGCCTGGGAACATGCGACCGCAAGGTTTGAAACTCAAAGGAATTGACAGGGAGCCCGCACAGAAGCGGTAGGCCGTAATAGTTTAATTCCGAAGCAACGCGAAAGAACACCAGGTCTTGACGTCAGTGCAAACCTAAGAGGTGGGTGTTCCCTTCGGGACGCTGGGCAGGTGGTGCATGGCTGTCGTCAGCTCGTGTCGTGAGATGTTGGGTTAAGTCCCGCAACGAGCGCAACCCTTGTCATTAGTTGCCATCATTAAGTTGGGCACTCTAATGGAACTGCCGGTGAAACCGGAGGGAAAATTAGGGATGACGTCAGAGTCGTAGTACCCTATGGCCCCGCAAGGCTACACGCGATGCTACAATGGACGGTACAACTGAGAAAAACCCGAACCTGCGAAGCGGATCTGAAAGCCGTTCTCAGTTCGGACTGTAGGCTGCAACTCGCCTACACAGAAGCGTGGG
+
-224124)76))$)()%*)+0()''*-/1000-547:5.%,*(0,((+-01/1.13642343863/)/+),+,..:6.9-4&)$#&+)&),7.5113/0--(-,612+(+0-'-.)),*(()%&)1(,52/,*$$'*-'2&)-+))'+(2-5.').,,-//-0,)-&&'%#$'&%'+'&'&-$+,,&&'*'0*+,+)$%&*.*,7+/,++0+&.+//%-,,/45((%+03*(*&+,++,)'*+'+52/014551,)+))(+.88/-(&&%*%)*()%'-17(03))(&(.0,3214220//,*+,,,,)/-())+,-,.-*,,+2+9-8551**$$$%'+&++..860,21345540.'*02.6/+2-+/,('&'))/.-2.50-2+./46./)41&$(&.,-*).-113236,,)&'()+0+)('.)-/333288*++9,-.334<..05501/14)+.1870:;7+-*-''(++,-2531336<896:635(+/12940+(*01&2+/2220/',%%%'&+-47387814,,$',-'//246/2,+).(0+')5,*;87;/-,--////)&---*+-82**).&%()*,161&.-+*()((+&+08:1:436)%''%&3563+)32)(+((&(-()+,-,,1584574.713588/0()-)')$-&-/./07.71,57160135701)'+(-(*48866156;74'03340)*+%+-05560026369502*)'.+(+,+98--6559,*345-/(34*(*(/63180-1/.1923320+0-*/,()3+.3,+('%'+*.,+3-79473&)(())&('*)&+('%,'&-5./3566667.())+3+4*')%&&''(++10++)"$')(-.,*+')%*))+&43251<22;67.*,*+-%+%&'%,.-2)+%$'0769443(&)'(+3./-(&,.-(,1/3:347%+(840:362/+%('))20*+*(,332,)(*,&$-'%%##%&&
@16f53722-c35a-4c59-9163-465598eaf636 ch=478 read=10845 start_time=2019-12-12T19:25:39Z barcode=BC01 runid=2c9cf7bc05858273f10e7d7ec552fc0bd742dc3e
CCGGTTACCTTGTTTGACTTCACCCCAATCGCTGACCCTGCAACCCGGCCGCTGCCTCCTTGCGGTTAGCTCACGGACTTCGGGTATTGCCAACTCTCATGGTGTGACGGGCGGTGTGTACAAGACCAGGAACGTATTCACCGCGACATTCTGATTCGCGATTACTAGTAACTCCAGCGCGCTTCTGTAGGCGAGTTTCAGGCCTACAATCCGAACTGAGACTGGTTTTAAAGTTTGGCTCCACCTCACATTATTGCATCTCGTACCAGCCATTTGTAGCACGTGTGTAGCCCTACACATAAGGGCATGATGATTTGACGTCATCCCACCTTCCTCCTGGATTAGCAGGCAGTCTCGCTAAGTCCTCAACTTAATGGTAGTAACTAACGACAAAGGGTTTGCGCCCGTTGCAGGACTTAACCAACATCTCGACACGAGCTGGCATTAGCCATTACCACCTGTCACCTTGTCCCGAGGGGATTTCCTCGATTAAGAGTAATGCAAAGGGATGTCAAGTGTAGGTAGGTTCTTCGCGTTGCTTCAGATTAAACCACATGCTCCGCTACTTGTGCGGGTCGTCAATTCCTTTGAGTTTTTTTAATCTTTGCGACCGTACTCCCCAGGCGGAATACTTAATGCGTTAGCGGCGGCACGGAGGTGTTGAAACCCCACACCTAGTAATTCATCCCGTTTACGGCGTGGACTACCGATTATCTAATCTGTTTATCCCCACAGCAATTACAGTCAGAGAGTCGCCGCCACTGGTGTTCTTCCACAATCTCTACGCATTTCACCGCTACACTTCGAGGAATTCCCTCTCACTCTCTCCTGCACTCTAGATAACCAGTTTGGAGATACGGCACCCAAGTTGAGCCGGGTATTTCCACATCCCGCTTTAATCATCCGCCTGCAGCTCCTTTACGCCCAGTAAATCCGGATAACGCTCACCATACCGCGGCTGCTGGCACGTAGTTAGCCGTGGCTTCGCCTCCTTGGGTACCGTCATTATCTTCCCCAAAGACTAGGCTTTACGATCCGAAAACCTTCAGCATCACTCACGCGGCGTTGCTGCATCAGGGTTTCCCCATTTATTGCAATTCCCCATAACACCTCCCGTACAGGAG
+
20&022(++*5(,2+'(*584+0+-**1.31110/3<0..70--'%'%'&#&&$)4/2030.//)',(,,0./01521123+(&1&-*,48.)*)))*.12:87768:7<;:88:56212735.0/8-27-3/(*),0/.5;46645'4:996050)),.,4*%')*'(-...23/.,*)$','($%&'*568563;82%&%-*003.;.0(&+--,+++04440:;;,1/*-+65.5-,0/+1-/151'**(/+)*/0/10+-88;322;/97*+.,.,',.034*+.0085+*++,'(.2+46-7-,,+*38<51149:;:621/+030257458/04+(%%$)%',5//26021-.,*)+/7100*&%%-(+','(*7681//6/21458,.1.,9+466/91,*800'35-''%'$&%.)1.01,/(&)-.)%($%*%1&*&&&+,-/((35-0,)*,3348070126-*'/2.((.564966303011)),,.51/119,,05/96:99/2469.5-+//93:74:4.1-3-')2/2**-3-5:.6*()*600010*+4'*+--/1539(*&%'215426-+44-*+1785;3-,2,+--)&())19'.'.,651++,-2(6161.+.)-,--18661001;13622435,/2/245/+.%011*(*-/5-',+.+7.6108-))+30+-1822292412/.*&&06003*,532/.3:+(+.05+&)%'(*)-)*,56791.+*(*-3294-...2340/.02.''**',-676677587824;50(+1/2464-+,0(%$)'+2-6-3+-/00'('*--+(&%&-)+-.()(,-0:1;.42;:1*&'33+3%212/8/-)**2.*.6.)3./-2:/2)(+4,81)%&&&%+1-1*(,('050,,%**..0)14),,./.+,04:7047695979/+)&'$''&'()60070,,---07-*-+,*/.7)+*(&+,4//6/&*'')),*'&)%#&))/755;3448:19;,04)(+-/-,/11:9//01242+157+344;4(&*+,0/101)+,1/5/1/;22287332,58018,..)&*-4-(.+#&&**/257.#&##$#%(',.,+300-..-%
@588178a5-acaf-4164-bb5e-36bc075f6bb7 ch=181 read=16994 start_time=2019-12-12T19:26:02Z barcode=BC01 runid=2c9cf7bc05858273f10e7d7ec552fc0bd742dc3e
CCGGTTACCTTGTTGCGACCACCCCAATCGCTGACCCTGCAGCCCCGGCCGCTGCCTCCTTGCGGTTAGCTCACGGACTTCGGGTATTGCCAACTCTCATGTGGTGTGACGGGCGGTGTGTATAAGACCAGGAACGTATTACTTTTGACATTCTGATTCGCGATTACTAGTAACTCCAGCTTCATGTAGGCGAGTTTCAGCCACAATCGAACTGAACTGGTTTAAAGTTTGGCTCCCTCACATTGCATCTCTCTGTACCAGCCATTTGTAGCACGTGTGTAGCCCTACACATAAGGGCATGATGATTTGACGTCATCCCCTTCCTCTAGTTAGCAGGCAGTCTCGCTAAGTCCTCAACTTAATGGTAACTAACGACGACAAGGGTTGCGCTCGTTGCGGGACTTAACCAACTTTTATCTCACGACACGGGCACGACAGCCATGCACCTGTCACCTTGTCCCCGAAGGATTTCCTCGATTAGAGTAATGCAAAGGGATGTCAAGTGTAGGTAAGGTTCTTCGCGTTGCTCGAATTAAACCATGCTCCGCTACTTGTGCGGGTCCCCGTCAATTCAGCGAGTTTTAATCTTGCGGCCGTACTCCCCAGGCGAATGTAATGCGTTAGCGGCGGCACGGAGGTGTTGGAAACCCCACACCTAGTATTCATCGTTTACGGCGTGGACTACGGGTATCTAATCCTGTTTGCTCCCCACGCTTTCGAGCCTCAGCGTCGGTTACAGTCCAGAGAGTGCGCCCGCCACTGGTGTTCTTCCTAATCTCTACGCATTTCACCGCTTTTCGTTCACTCTCCTCTCGCACTCTAGATAGCCAGTTTGAATGCCTTTTAAGTTAGTGATGTTCACATCCCATAATCATCGCCGCTCGCACGCCCGAGTAAATCCGGATAACGCTCGCCACCTGCGTATTACCGCGGCTGCTGGCACGTAGTTAGCCGTGGCTTCATCATGGGTACCGTCGTTATCTTCCCCAAGACAGAGCTTTACGATCCGAAAACCTTCATCACTCACGCGGCGTTGCTGCATCAGGGTTTCCCCATTTGTGCAATATTCCCCACTGCTGCCTCCCGTAGGAGCAATATCAGCACCAACCAGAAAGGTTAACACAAAGACACCGACGGCAG
+
53),-6).:0;-(3+.-+&&&,09-10240.0//0-)%%'('++/+0.41()+&)(+00+023'002+.26756892228019,.,70.593/+)))***+'-549888:673/&4167551(.8.21*+2879702,/*#%%%&&+,//4:88795;3*,./264411'3+../.)'&+.0656798778.*-.86*(())$%$')1)+.-)*'-)32079/++(),89/75743&)/)+%(+%,-0.101/222,52//31/17*',,-.011/03-(,-.8.*+1/,011.,/5,7,++++67<700/)0010:2.*+/0211')-25**,(+/7458767667621427,+2,*2-.*+(&%'.0138/-)')+..(+2003,+&))007;6638631504-'&+((+/0)))*,*'',/525(,2/%'(&&((/:1-,,(+0.46736/5.,+4+)&(*&,((/81-++*%,1,/&'')+8100--)-46/011340,.01-..,//,**203:/,---2+()'&-+/20:6*0+*.1..9-/6//.3+0-2'/3,09:++6649887*1/,)-09;+383549660730/501..*)'&.05'&)(%('..6706**)),00*413300.+..027/&/0*-3/,&*'+83,-524<:8::,9/+'.-101258422,0.+'(,/0(5*,42220:8+,...+)$)(,.;85/035775314478&,7../7309&((,*'')()&)''&./'*,23625;42-1(&,5122682312-4:82,.-&)/6:-))2,2-0--(,())+($&%(...1/484338004<;,)53252358606+5-%,,-*+(66-+++)26,&,(.*4254%%(&+.2%&$'',0*'(&'246206/5.0'*)*,5623.-4./)0),(,0.3:87260()'**6*(*-/395:4249268;779.&-.+.(./003:775'3,)--04677-03)+.5/////9,()*//2'(+15/+)-511/2(.*0')),096439,,,,-122/4935;5/8;2,18)*--/172/236041(*+'((,.412;..335+)*,696/--+*/1186)5&&&+0'*))+/..,-/4)+-46::5.2%&&$$
@db776d60-b1bc-486d-9755-b0003c51e0cd ch=249 read=12943 start_time=2019-12-12T19:26:00Z barcode=BC01 runid=2c9cf7bc05858273f10e7d7ec552fc0bd742dc3e
CGCTCCTACGGGGAGGCATGATGGGAATATTGCACAATGGGCGCAAACCTGGTGCAGCCATGCCGCGTGTATGAAGAGGGCCTTCGGAGTTTGTAAAGGCACTTTCAGCGGGAGAATTAAAAGTTAATACCTTTTGCTCATTGACGTTACCCGCAAGCACCGGCTAACTCCGTGCCAGCGAAGCCGCGGTAATACGGAGGTGCAAGCGTTAATCAACAGATTACTGGGCGCAAAGCGCACGCAGGCAGTTTGTTAAGTCAGATCGTGTCCCGGGGCTCAACCTGGGAACTGCATGCAAATGCTGGCAAGCTTGAGTCTCGTAGAGGGGTAAATTCCAGGTGTAGCGGTGAAATGCGTAAGGATCTGGAATACGGTGGCGAAGAGACGGCCCCTGGACGAACTGACGCTCAGGTGCGGCGAAAGCGTGGGAGCAAACGGGATTACCCTGGTAGTCCACGCCGTAAACGATGTCGACTTGGAGGTTGTGCCCTTGAGGCGTGGCTTCCGGAGCTAACGCGTTAGTCGACCGCCTGGGAATTACGGCCGCAAAGTTAAAACTCAAATGAATTGACGAAGGGCCCGCACTGGCGGAGTGGAGCGTAATGGTTTAATTCGATGCAACGCGAAGAACCTTACCTGGTCTTGACATCCACAGAACTTTCCAGAATGGATTGGTGCCTTCGGGAACTGTGAGACGGAGTGCTGCATGGCTGTCGTCAGCTCGTGTTGTGAAGATGTTGGGTTAAGTCCGCAACGAGCGCAACCCTTATCCTTTGTTGCCAGCCTTGGTCATTTGGGAACTCAAAGGGGCTGCAGTGATACCAATGGAGGAAGGTGGGGATGACGTCAAGTCATCATGGCCCTTGACCAGGGCTACACACGTGCTACAATGGCGCATACAAAGAGAAGCGACCTCGCGAAACAAGCGGACTCATAAAGTGCGTCATGTGGTCGGATTGAGTCTGCAACTCGACTCCATGAAGTCGGAATCGCTAGTAATCGTGGATCAGAATGCCACATTGAATACGTTCCCGGGCCTTGTACACCGCCCGTCACACCATGGGAGTGGGTTGCAAAAGAAGTAGGTAAGCTTAACCTTCGGGAGGGCGCTTACCCTTTGTGATTCATGACTGAGGTGAAGTCGTAACAAGGTAACCGGAGATCGACGAGCAAGTAGGTTAAAGCGGCGTAACTTCCATA
+
'%()+''0109;))0-(%$%'45:1*0.,1/++-.0787;620249+1.,('*&,,,/7/5)0--/267867/5+'')+/-539514%*/:'*338),''*-/2841344;.(%/)/-1<5(*-1.0-+90685*0021./5/-062:)*52/1.'%%*2231/-5...98678:9322,('(.0.0,0*2+*)//0.5/,/8893441:2:27&(&(',*1,14;<9857672,,-,%.'/.097)36;0+,,7,558)*.1(%$%%&&&&.54108(4,/+,,+')--00//.0+.+,%4-020//%(+++*.//,246/)()-/1-1'9*1.),0912+*++6:773:6004:73,*0/47*0*'$$$&(-,1--,'&%#)%++-2;71*/596*(5/2331.203-.996.)('&*+)*/259<9)-01;88&53/.**/5-079737195*-158579;9-,,,+144-+.*2+3301800-0:*,)(&.,),*(.,,1/--0().3650.000/''1479:;59:615,&%+')).02,%'**(.,7/;:44997<;//-82:1,*(''*-)-/($(&&'(&$(*%&)+0*++&-),,'65;657753/00*.1(/'$').'+3403623942..*'+,/0775/-..3653,2,+)*,/01&/$8&/*612;3:62:.6,,-.0,(/06))&'*226331109577887710///468/36.000.(+./626998:882271*+.)+'(*104396;,.-,.07.:9,/..:;0..('(-+.5&'(&',-.5136.5,,52-)')*%&')))($$''.21/.(**-+(&/650667:5789935::;:13588:0..*-3;5/383654-,*+*/344*203209/,,..0139+**)(.)*,)546633/,+*'.+%&**('')'*2;53635313/522'+*-)5)-1'((323(2---./43544+'%')1,*.*1,---1741224835499:111057;949.*+')0,12109-9-0(*-0/53/-',(**--/4885673433899850)+)*/2,7--/53*&)+*+05214(%(%'(113269(3-*.0/0.)1*'/*(*:0.0579<9999772*&+))(*,++.3677:946647852/*+***(+//'%,/)('(*,73938.*,-,+../.*)&%'#$%
@8b2a5fe5-2bd1-4140-a9a8-c6ef78395870 ch=64 read=13925 start_time=2019-12-12T19:26:13Z barcode=BC01 runid=2c9cf7bc05858273f10e7d7ec552fc0bd742dc3e
CCGGTTACCTTGTTACGACTTCACCCCAGTCGCGAATCACAAAGTGGTAGCGCCCTCCCGAAGGTTAAGCTACCTGCCGCTGGCACGCAGCCCACTCCCATGGTGTGACGGGCGGTGTACAAGGCCCGGGAACGTATTCACCGTGGCATTCTGATCCACGATTACTATCGATTCCGACTTCATGGAGTCGAGTTGCAGACGCTCAATCCGGACTACGACGCACTTTGAGTCCGCTTGCTCTCGCGAGTCGCTTCTCTTTGTAGCATGCGCCATTTGTAGCACGTGTGTAGCCCTGGTCGTAAGGCCATGATGACTTGACGTCATCCACCTTCCTCAGTTTATCACTGGCAGTCTCCTTTGAGTTCCCGGCCGGACCGCTGGCAACAAAGGATAAGAGGTTGCGCGCTCGTTGCGGAAGCAACCCATTTCACAACACGAGCTGACGACAGCCATGCAGCGCGCACCTGTCTCACGGTTCCCGAAGGCACATTCTCATCTCTGAAAACTTCGTGGATGTAAGATAGGTAAAGGTTCTTCGCGTTGCATCGAATTAAACCACATGCTCCACCGCTTGCGGGCTAAATCAATTCATTTTGAGTTTTAACCTTGCATTACGTACTCCCCAGGCGGTCGACTTAACGCCCGTTAGCTCCGGAAACCACGCCTCAAGGGCACAACCTCAAGTCGACATCGTTTACGGCGTGGACTACCAGGAGTATCTAATCCTGTTGTTTGCTCCCCACGCTTTCGCACCTGGGCGTCAGTCTTCGTCCGGGGCCGCTACGCCACCGGTATTCCTCCAGATCTCTGCGCATTTCACCGCTACACCTGGAATTCTACCCCCTCTACGAGACTCAAGCTTGCCAGTATCAGATGCAGTTCCCGGTTGAGCCAGAGGATTTCGCATCCTGACTTAACAAACCGCCTGCGTGCTTGCTTAGTAATTCCGATTAACGCTTGCACCCTCCCGTATTACCGCGGCTGCTGGCGCAGGTAGCCGAGGTGCTTCTTCTGCGGGTAACGTCAATGAGCAAAGGTATTAACTTCTCCCTTCCTCCCCGCTGAAAGTACTTTACAGCCGAAGGCCTTCTTCATACACGGCATGGCTGCATCGAACTGCGCCCATTGTACAATATTTTTCTGCCTCCCGTAGGAG
+
541223046:4*6.)-..0197+2(*('&06/0*(437697;3.017/....4:8-43,),+-,,3-))+,3431)))+*,(,%&'&'*(-84(*+28.,5570114785:;887100*.9/5+4+(*/2-(/-003<212:140400154.//41+(***/.&/3589879;-+,$(071897,(+**,,2/9/1()')%)123<90/07/7/+*--204,31-*+'*//633/2,,+.1205+)*,-12363754;920-*+-/669;<797))*)+,**/.21-++,.:4//6:9,3)'/,5:8711-,)'(((*--55873)'..5;;9562-/99+.0367/7-+)0037117*(&),5-53,8.4388:92354965477:,-*(#%%&$'+,2)*)*),2406///*&&%&)/,.'((,1..042(2,0''++'+%.1'511382:880./-.,,)+5-/0563.01:8;851..605../-0;40103100..-570+/.1,05:0.))*.,.%&2623:-,-6;88<;9::7;44477+('2';;:;;-+--/444:5682,*(*(--('''')*-.61<7367;,.+,3:;/450++(&%#%%'*(,++*.48./16729535,.+.15.,.('(*/++/31717(/'&''+*--+,,.(/*()*/72302*0)..13323360:-%(%*)*1/:287217.0,('--.054:5681/*.*16,+)(+87+')))781/13,.-)(*899:832103)'')/((85..5((&%(+1-')6.424797926*-+/0//32*6.2,2894//1/577856942*0,001.+0664/*6303)&1017850+..4./,%*,,55,-3656479;1/)'*++)%308*-$)')46-.%-./5())0/0-2,).666<46:01100+'%%$&'')*125:742-//7.:12/40--/172+38()31//,.1+*,1/598590.%'%1*,*/05-((*,*,5959<:999)/--/,4355*-()&&')1'.),-/2//'),&&*7,/974*560+*,-//0*()'.21,*,.'/3().,1098<66<7772/)+*-/.4/901/3232&)$%&',/2:6.,2)/&/-9//.4.4-/+))&',8*+9/9+-%
@954bceb3-52b5-46b9-a934-fa0c37192569 ch=251 read=16743 start_time=2019-12-12T19:26:18Z barcode=BC01 runid=2c9cf7bc05858273f10e7d7ec552fc0bd742dc3e
CTCCTACGGGAGGCAGCAGTGGGGAATGTGCACAATGGAAGGCGCAAACCTGGTCGCAGCCATGCCGCGTGTATGAAGAAGGCCTTCGGGTTGTAAAGTACTTTCAGCGGGGAGGAAGGGAGTAAAGTTAATACCTTTGCTCATTGACGTTACCCGCAGAAGAAGCACCGGCTGCTCCGTGCCAGCAGCCGCGGTAATACGGAGAGTGCAGCGTTAATCGGAATTACTGGGCGTAAAGCGCACGCAGGCAGTTTGTTAAGTCAGATGTGAAATCCCGGGCTCAACCTGGGAACTGCATCTGATACTGTAACGGAGTCTCGTAAGGGGGGTAGAATTCAGGTGTAGCGGTGAAATGCGTAGTCTGGAGGAATACCGGTGAAGCGAAGGCGGCCCCCTGGACAGACTGACGCTCAGGTGCGAAAGAAAGCGTGGGAGCAAACGGATTAGATACCCTGGTGATCCCACGCCGTAAACGTGTCGACTTGGAGGTTGTGCCCACGAGGCGTGGCTTCCGGAATAACGCGTTAAGTCGACCGCCTGGGAGTACGGCCGCAAAGGTTAAAACTCAAATGAATTGACGGGGGCGCACAGCGGTGGAGCATGTGGTTTTAATTCGATGCAACGCAGAAGAACCTTACCTGAGTGCTGACATCACGCGGAAGTTTTCAGAGATGAGAATGTGCCTTCGGGAACCGTGAGACAGGTGCTGCATGGCTGTCGTCAGCTCGTGTTGTGAAATGTTGGGTTGAATCCCGCAGGCGCAACCCTTATCCTTTATTGCCAGCGGTCGGCCGGGAACTCAAAGGAGACTGCCAGTGATAAACTGGAGGAAGGTGGGGATGACGTCAAGTCATCATGGCCCACCCTGACCAGGGCTACACGATGCTACAATGGCGCATACAAGAGAAGCGACCTCGCGAGAGCAAGCGGACCTCATAAGTGCGTCGTAGTCCCGGATTGGAGTCTGCTGGCTCGACCATGAAGTCGGGATCGCTTCAGTAATCGTGGATCAGAGAATGCCACGGTGAATACGTTCCCGGGCCTTGTCTACACCGCCAAATCACACCATGGAGTGGGTTGCAAAGAAGTAGGTAAGCAACGCCTTCGGGAGGGCGCTTACCACTTTGTGATTGACTGGGGTGAAGTCGTAACAAGGTAACCGG
+
,-+-*,..89,.50-/0/09/59.+.+&*'*)*2..5+3'53.(0,1)5310(,(%)&%'+.0)1212),'**/+.0*,,+/.75:7'14/1$*,6+'(+,/78,+-*'-/''+.,+(1)%)*16*+13030//,-3+,447&/((*0,.0-0:700--3.%(*(*6701+.2.221)(*)*+)))(./2+/-&(&%)+1230.&+-*++(+-/,1++,$)(&1/667:<9975:;1-2.-'-*/3787&19<8-9*.'/174779+)%(/5,26-.86442,1528:<767633333;65575443(,4/*&%'()78790+,&0.0((%/(2+3.(+77500../:3216535761)()*183,++*2-17602-+)+'+..6.0+,,-5:6-,6:8/''/*.002//.-,27531''/-$)*---13%5')&+1.**'(%+,-+1279<50,+*'&*23('0/28367<40++,.773--+*+').,:/2,48+*-*+07-1*.)(/30(-(()()5389/9.;.566237549:6461)$&'+,0603578)+5,67<<88101://-405056:-298,/%)&''/-0109<000/5.)+20<<0-55<0////;;:954%%).*,,282:32:50.%('-(,-1701''&',*)++.4;8./.,+,.,,(+251./56638.;82:357961425'/*,.::/.'-/1.-/3452,+++,:8:429/.*,,.)07/-2,+,%%%',,)&+'',-,13-5;1/21166.:-$.++474-62904,4532:9098898;-14((*,15740561233<68785./.,/,5.59;6576799:62**+.577(++54:4*.)&$(-1477655(((((+*,*+4.61;2186567-/001)*(**&'..1977-,-)*(%*56-56<888672/3-+*259:9465414((&.$7(,*((*+,))%')&&%#%&+&()+/..3)76534'+)(&%'+--,-3474222)*(*)2/5:5/1/8832:709482;/**247,/*$($&*,-12-10.1.--24116.00.()+-2-.8-005*%++'++.30,*$).-,&(*489.7,)-731463;14911/:5//-+//0453552)+('.(*+'/''&*-.828:1,3/
@07c051c2-89fc-4e13-8bbc-ab82941f7303 ch=207 read=14928 start_time=2019-12-12T19:26:25Z barcode=BC01 runid=2c9cf7bc05858273f10e7d7ec552fc0bd742dc3e
CCAGTTTACCTTGTTGCGACTTCACCCCAGTCATGAATCACAAGTGGTAAGCGCCACTCCGAAGGTTAAGCTACCTGCGCTGTTTTGCAGCCCGCTTTCCAGCGGTGTGACGGGCGGTGTGTGCAAGGCCCGGGAACGTATTCACCGTGGCATTCTGATCACGATTTACTAGCGATTCCGGCTTTGGCAGGTCGGTTGCGGGCACAATCCGGACTACGACGCGCGCTATGAGTCCGCTTGCTCTCGCGAGGTCGCTTCTCTTTGTATGCGCCATTGTAGCACGTGTGTAGCCCTGATCGTAAGGGCCATGGTGTGACGTCATCCCCACCTTCCTCCAGTTTATCACTGGCGGTCTCCTTTGAGTTCGGCGGCGGACCGCTGGCAACAAGGATAAGGGTTACGCTCGTGCGGGACCAGCTAACATTTCACAACACAGGCTGACGACAGCCATGCAGCACCTGTCTCACGGTTCGAAGGCATTCTCTGAAAACTTCCGTGGATGTCAAGACCAGGTAAAGGTTCTTCGCGTTGCATCAGATTAAACCACATGCTCCACCGCTTGTACGGGCCCCGATCAATTCGGTTGCAGCCCGTACTCCCCAGACGGTCGACTTAACGCGTTAGCTCCGGAAGCCACACGCCTCAAGGGCACAACCTCAAGTCGACATCGTTTACGGCGTGGACTACCAGGGTATCTAATCCTGTTTGCTCCCCACGCTTTCGCGCACCTGAGCGTCAGTCTTCGTCAGGGGGCCGCCTTCGCCACCGGTATTCCTCCAGATCTCGCATTTCGCTACTGCAGATTCCCTCTACCGGACTCAAGCTTTACCGGTATCAGATGCAGTTCCAGGTTGGGCCGGACCGCATCTGACTTAACAAATCGCCTGCGTGCTTACCCAGTAATTCCGATTAACGCTTGCACCCTCCATTATTACCGCGGCTGCTGGCGGTCAGCGGTGCTTCTTCTGCGGGTAACGTCAATGAGCAAGGTATTAACTGCTCCTTCCTCCCCGCTGAAAGTGCGCTACAACCCAGGCCTTCTTCATACACGCGGCATGGCTGCATCAAACTGCGCCATTGTGCAATATTCCCCACTGCACTCCCGTGAGGG
+
7*%,51)(-57;+1+$%)*77/.*98:0//43/01/131+,.-&*,5056..-/6&+13)(.334.7('&'%$(((%(&'.$&((&###%,*(%'(*,/1(%%+-+.23475::5.()',&($%),+858')47,530642300432:3:434<97100-&))&3-&%-.+*,,-/5/%&%')1,-+)'+,/0'20-*+',''$*-4.4+40:8601/*0)(%%#%+&()()*60..+,)**.+.%%%&,/-3-//6.4.0:3-./1281:0(,*'%()+//1158551129-,+'/-/..(+0./-%&)$%%&&$&&'%'*/7;0/495777,.)'),92./46788:8/72114)*80/+2060&*%'%''+(/336/:0/75679)4,745).)2,%*%')(-.1/4;:0**'%%&+/-,,6+./129645018753322(31+41,-%-$4120700/+(*'(58:25&'&)'''*.421/-+2/-(+-/3.+1:9:79:9767:;635,3/&+1-0)&%))/23:4437:---110<7;<*.25233.*)/.,+('+-%4//*/,,((&+-282)('%%%%%&,+80.134/50/*,/'0(-,3002,8.:.32-4.(.450(2.+4)*-*+(,028570*084...0:5;47*2.3323557846<5042;2/125554122,0*'-*--/0907712394,-+/*4)&*--0;4-.0&.&20+,/.26682654494548%+2;;.22*+)'(+,/2/3:0:34507++,,+,276461214<23)*)('$%/.144+-/+'*)'(%,-5677/+)+-0)*26,95748'-.:66146+-+(-7/7++)4')(#$&$')*,''(*0+7,8771(+*./)+-0-.,.+*.(()*,1754/1+.2737455/6)**.7,,0,-3++./,/61-9.-.65,3(%)'$%#'('32155:46;60//),**,38597563223258+300++.+,/.2353396/009:+-89714+*'''&'&%(+,.1)'(1-77<79;9%)')).022834,5--,77423*((&'&&%'&'+/,.23/81111.)..-/2,.%('3:--+)',)'
@8db2a7f6-07b9-4f62-888c-3b221c9e9daa ch=222 read=13821 start_time=2019-12-12T19:26:24Z barcode=BC01 runid=2c9cf7bc05858273f10e7d7ec552fc0bd742dc3e
CTCCTACGGGAGGCAGCAGTAAAGGAATTTTCGGCAATGGGGAAACCTGACCGAGCAACGCCGCGTGAAGGAAGAGGTTTTCCGGATTATGAAAGCTTCTGTTATAAAGGAAGAACGGCGGCTGGGAAATGGTAGCCAGTGACGATACTTTATTAAACCACGGCTAACTACGTGCCAGCAGCCGCGGTAATACGTAGGTGGCAAGCGTTATCCAGGTGTGGGCGTAAAGAGGGGCAGGCGGCGGCAAGGGTCTGTGGTGAAAGCCTGAAGCAACTTCAGTAAGCCATAGAAGCCAGGCGTAGAGTGCGGAGGATCGTGAATTCCATGTGTAGCGGTGAAATGCGTAGATATGTGGAGGAACACCAGTGGCGAAAGCGACGATCTGGCCTGCAACTGACGCTCCAGTCCAGCGTAAGGGGAGCAAATAGGATTAGATACCCTGGTAGTCCACGCCGTAAACGATATGAGTACTAAGTGTTGGATGTCAAAGTTCAGTCACTGCAGTTAACGCAATAAGTACTCCGCCTGAGTAGTACGTTCGCAGAATGAAACTCAAAGGAATTGACGGGGGGTACACAAGCGGGCATGTGGTTTAATTCGAGCAACGCGAAGAGACACTTACCGGTCTTGACATACTCATAAAAGGCTCCAGAGATGGAGATAGCTGAGATACAGGTGGTGCATGGTTGTCGTCAGCTCGTGTCGTGAGATGTTGGGTTAAGTCCTGGCGAAGCAGCACTTATCGTTAGTTACCATCATTAAGTTGGGGACTCTAGCGAGACTGCCAGTGACAAGCTGGAGGAAGGCCGAGATGACGTCAAGTATCATGCCCTATGACCTGGGCTACGTGCTACAATGGATGGTGCAGAGGCAAGCCGCGAAGGTGAAAGCAAAACCCATAAAACCATTCTCAGTTCAGTTGTAGTCTGCAACTCGACTACATGAAGTTGGAATCGCTAGTAATCGCGAATCCAGCATGTCGCGGTGAATACGTTCTCGGGCCTTACACCGCCCGTCACACCACGAGAGTTGATAACGCGAAGCCGGTAGCTAACCGCAAGGAAGGCTGTCTAAGGTGGGATTGATGAAGTTAGGGTGAGATGTAACAAGGTAACCGG
+
.-/'')1+76*180222/113:/*(*)0555+1;708//1/(.3-47//07765079:544823466.--.,-))'(/475.)0-219.0-0.(&),/26,6'%$'(011.8/+2*+2/,/,+*(%,++)*/**,3-&((&'&'&'))293--808-5435*-))*20345786:42121/70+,-++-5./0658-8/.8327471711-<-+.012446334/00*)(,51,0/6:616.&.,-)/46.24789:2112-*,-+/.1(+)'*+.+)*)0.)3966/*2-'29432/*,.-+++*%,+-/0,353/)%)+.7;***)))(++342.-44-0900.*.401,(/.,.0)415994875:5.++')+/298675/.*4824435222475503-'-29('')*./+.(/,+./9;96275.4/-.76136+)(+//544'(*.06014;:4554)*.+/03462)1/0299:;:00+,0++6<82.*&(..032-4.4.45202.0.)/(,.3813855/000198969;943--268604803:67+,*).,20262),,-%&#'%*+-311'.*..,,-34;;787;6+,../852121.'%($*&%&((,%*+0/-3,,-2/-/0059:;4-+0-./&&&(*./;2100-9884/.////4/4434756757.5462134.4)22345/*-1/340148768*063;961,4+(*+-&*%'(('+&**--./66:003525;:;:-:-6+0611:<2.0/..+)*))+.0899;4455698.---9-*1,(3.41'%'*,;9981*,/-$()21')'&*+&(553996-33)&()*,5)&'(2978<850'()-))'&%&(,&-24412)0,.-.0+#**9:84;61.652),*12;6/5-/369*.,/-+-...44.8---9664,+++,409.-313.746633-../620-3*,112/-/02258746473,),.,./2:101.100)&%%))0427;7//-,,-0814/.+)),*(()0*+',&(-+-6,-)$(')(,)/,0..,*0+*,.1,,,*+'-)0+32+--+,,*,('-+%12-&(&'$*$')/-37)8./:87/8
@18350bee-18b4-47ef-97ca-bd3de4812271 ch=29 read=12911 start_time=2019-12-12T19:26:31Z barcode=BC01 runid=2c9cf7bc05858273f10e7d7ec552fc0bd742dc3e
CTCCTCGGGGAGGCAGCAGTAGGGAATTTTCGGCAATGGAAGCCTGACCGAGCAACGCCGCGTGAAGGAAGAAGGTTTTCGGATTGTAAACTTCTGTTATAAAGGAAGAACGGCGGCTACAGGAGATGTTAGTAGTGACAGTACTTTATTAAGCCACGGCTAACTACGTGCCAGCAGCCACTTGCTGATAATACGTAGGTGGCAAGCGTTGTCCAGGTATTAAGGTAGAGGGCAGGCGGCAGCAAGGGTCTGTGGTGAAAGCGCAAACCTTCAGTAAGCCATAGAAACCAGAACGCTTCGCAAGTGCAGGAGGATCGTGGAATTCCATGTGTAGCGGTGAAATGCGTAGATATGGAGGAACACACACACCAGTGGCGAAGAGCGACGATCTGGCCTGCAACTGACGCTCGGTCAGCGTGGGAACAAATAGGATTAGATACCTAGTCCACGCCGTAAACGATGAAGTACTAAGTGTTGGATGTCAAAGAGTTCAGTGCTGCAGTTAACGCAATAAGTACTCCGCCTGGAAATAGTACGTTCGCAGAATGAAACTCAAAGGGAATTGACGTTACTGAAGCGGTGGAGCATGTGGTTTAATTCGAAGCAACGCGAAAGAACCTTACCAGATATTGACGCATACTCATAAGGCTCAGGATGGAGAGATAGCTATATGAGACTGGAACGGTGCATGGTTGTCGTCAGCTGCGTATTCGTGAGATGTTGGGTTAAGTCCGCAACGAGCGCAACCCTTATCGTTAGTTACCATCATTGGGGACTCTAGCGAGACTGCCAGTGACAAAGCTGGAGGAAGGGATGACGTCAAATCATCATGCCTTATGACCTGGAGCTACACGTGCTGCAATGGATGGTGCAGGAGGCGAAGCCGCGAGGGTGAAGCAAAACCCATAAAACCATTCTCAGTTCGGATTAGCCGTGCTATCGACTACATGAAGTTGGAATCGCTGTCCGCGAATTAAGCATGTCGCAGTGAATGCGTTCTCGGGCCCTTGTACACCGCCCGTCACACCACGAAGTTGATAACACGAAGCCGGTGGCTAACCGCAAGGAAGGAGCTATCTAAGGGTGATTGATGATTGGGAGTGA
+
)..+.0&,,($'(&**,&38//&$*,-5::-4;8/:/..(*$%+)*%-21658899797,*',-(.)+*0),1,1-8722/9107/12;85593531622492--..,27507+-,,,23/42///.,/)%%&%000-4%*////44,0/4*(((*,17///2021323;::040/.3+&()'$$%&%&'-)*322,***1:67446668307-(10.+0-/%+$'%&%..-,/4;5363&)'+'(-2/232/050&(,+'+()%+(&''+*,,1271531//./7208.+'',*((,%$%&(),-1475+)++/,**+)*.*8.83321.,,.,/..-,6,*+87864,,&**0.--)3./2,.*-+.605-7,,))0)*-02860000/526668640.--*+'*)4*90*+))+4653(()09/..*/'8*,,8748+**''(,)+%'('./8:2.,,+,,*,2365-(+)07*5/2.10-5)((,7<967;789;:88651(/+,16/.1**(*(,4*-211'))**.'3+,.4;76//*,2450:5,,,14*,,*&))((&&''&)+'&++(--3118...,-++-14;8-86<8.6.,+-)+(,,-/('&(+556249*+43'&&')3/2..*/.03104,5-./))()*5/.+*(11.132340/+*-(-006,,+,-,++().042./3867.)(($'&&$$&'*,++-/0328.-,*3/7-45,,0327('()$,(3+91)-0220.8/0-:0089:7(-)(/9*.2//-((),+2465344&//-.,*)&'''2,*+)()'+2186553588;91214530(3*(-/08778563--,.-+*,*+.1.&.4635;98/2../-*+'(%%%'').3//,(-2)+,/7.//9/)+2,'((*17,7:9<828(.0;8)0&4*()+)*,%#'%',),*,-..0,0.+.7./%$&&*'&$&*(),+(%('**-./618768/353150&03586020//14)/4023657095;9//31002101/+()/323346/',))1*-()*0'13+-66/++0.),,0&,&*+0)36-/+,))''%&2))+0/37276%'(+*
@9e60ed7e-10ec-4cfc-9db5-3dd70772e05e ch=465 read=8786 start_time=2019-12-12T19:26:29Z barcode=BC01 runid=2c9cf7bc05858273f10e7d7ec552fc0bd742dc3e
CTCCTAGGAAGAAATAGAATTTTCGGCAATAGAAACCCTGACCGAAACAACGCCGCGTGAAGAAGAAGGTTTCCGGATTGTAAACTTCTGTTATAAAGGAAGAACGGCTACAGGAAATGGTAGCCAGTGACGATGCTATTAAGCCACGGCTAACTACATGCCAGCGAAAGCCACTTGGTATGCGTAGGTGGCAAGCGTTATCAGGAGTGGGCGTAAAAGGGGCAGGCGGCAGCAGATTAATGGTGAAAGCCTGGGCTTAACTTCCAGTAAAGCCATGAAGCCAGGCAGCTAGAGTGCAGGAGAGGATCGTGGAGATTTCATATTGTAGCCGGTGAAATGCGTAGATATATGGAGGGAACACCGGTGGCGAAGGCGATCTGGCCTGCAGCGACGCTCCAGTCAGCGTGGGGAGCAAATGAGTTAGATACCTGTGGTGTCCACGCCGTAAACGATAGTACTAAGTGTTGGATGTCAAAGTTCAGTGCTGCAGTTAACGCAATAAGTACTCGCCTGAGTAGTGCGTTCGCAAGAATGAAACTCAAAGAAATTGACGGGGCCCGCACGAAGCGGTGGGCATGGTTTGGAGAAATTCGAAGCAACGCGAAGAACCTTACCGAATATTGACATACTCATAAGGCTCCAGAGATGGAGAGATAGCTATATGAGATACAGGTGGTGCATGGTTGTCGTCAGCTCGTGTCGTGAGATGTTGGGTTAAGTCCCGCAACGAGCGCAACCTTATCGATTGAATTACCATCGTTAAGTTGGGGACTCTGGCGAGACTGCCAGTGACAAGCTGGAGGAAGGCGGGATGACGTCAAATCATCATGCCCCTTATGACCTGGGCTACACGTGCTACAATGGATGGTGCAGAGGAAGCGAAGCCGCGAGTGAAGCAAAACCCATAAAACCATTCTCGAGTTCAGTTGTAGTCTGCAACTCGGCTACGCCAGAAGAGTTGGAATCGCTAGTAATCGCGAATCAGCGTGTCGCGGTGGAGACCGTTCTGGGCCTTGTACACACCGCTTCCGTCACACCACGAAGTTGATAACACCCGAAGCCGGTGGCCTAACCGCAGGAAGGGGCTGTCTAAAATTGGGATTGATGATTGGGGTGAAGTCGTAACAAAGGTAACCGG
+
+,3-(&(.(&$((&$'%('-240117-2,+$''++*82)*05.,,0++-2,(*((*/0++.)(.,.1-1097.+*-&7()()./,0725.31-.28/,0,4+/5///.,33&(&'&%*+/,,-/0+/01,,(()%+-%,1/2%,-%&'%-/1.'&)*'0241('&&)+*/04%'%%+'-,-$'%'%(*+-5/16/3308233*,&)%,(-.3468:6)(*/-/,897480,-,+++,.*0+-3/-,++*-55/,'()+,(),-1'*,-361'))%%$&,%/+),10,--..,%),13474*+)+8//6*2+.&&)1,(-).%/'''()+&/+1,2;.,0153766613'.33++,),,+9:;07./+''-+,1/-,65-8-7.-+,*)+(')()*(*+,/0+---1(/70(-04;7,+(&3,,*6703#&(/-)'%%'&%**19678:53100%-+))1&,-632<1:-66748<2,98:53899989&*3/1-/&%(&(,+,//045+.784&&(&()&,//0%&(+..2988/85//7-7*''%&%$.0929;909-((*+$%)*+8:6740))*0(894+%)$*.-.4-+,/,.2(5*))$&*))/()&&++'(*+$*+-.9964333/+/++-3-4,(()*,76/*)((-1056446367768855,6113765555%,37,254772232489799699678:81:/311811/2/2*(+-'+'$--/,.&/-,413--#/&)%$'%$&))+-*)1-2.04.8;54645,-20(((*+/-17233232'+'),10..,*.+0..54/43486877;6012773312:6++8.0-.2:1673//-0+../44.-2/;22966214///.(2(*)%&**2,06/0,'))*20*-1;:.2:-,4066/09359305((+4;5&1)3,--362-+-*&,-0-.-.-2''$%%3('()5363::87,++)++4+,,+,-/524,/1+-$)&&')++('%%&&),-/-'+-*,&'(%($*(+,12+.'*)-+/123121(++'&'-)&&(((),/6-++3/04256846()*)/-*,,)(**,1,))'&&&$(,''('5:;0/5,.+*(+/-0.%((-.,,0065,1.3&-))*52:4:
@74285ec8-3682-4a57-b434-55384ba1a97c ch=126 read=18996 start_time=2019-12-12T19:26:40Z barcode=BC01 runid=2c9cf7bc05858273f10e7d7ec552fc0bd742dc3e
CCTTGTTACGACTTCACCCCAATCATCAATCCCACAGCAGACAGCTCCTTCCTTGCGGTTGGGCCACCGGCTCCGGGTGTTATCAACTCTCGTGGTGTGACGGGCGGTGTGTACAAGGCCGAGAACGTATTCACCGCGACATGCTGATTCGCGTTACTAGCGATTCCAACTTCATGTAGTCGAGTTGCGGGCCTGAAATCCGAACTGAATGGTTTTATGGGTTTTGCTTCACCTCGCGGCTTCGCTTCCCTCTGCACCGCCATCCATTTAGCACGTGTGTAGCCCAGGTCATAAGGGCATGATGGTTTGACGTCATCCTTAGCCCCGCAGCTTGTCACTGGCAGTCTCGCTAAGTCCCCAACTTAATGATGGTAACTAACGATAAGGGTTGCGTTGCGGGACTTAACCCAACATCTCACGACACGAGCTGACGACAACCATGCACCACCTGTATCTCCTTATAGCTATCTCTCCATCTCTGGAGCCTTCTTAGTATGTCAAGACCTGGTAAGGTTCTTCGCGTTGCTTCGAATTAAACCACATGCTCCACCGCTTGCGGGCCCAAATCAATTCCTTTGGAGTTTCATTCTTGCAGACGTACTACTCCAGGCGAATTACTTATTGCGTTAACTGCAGCACTGAACTTTGACATCAACACTTAGTACTCATCGTTTACGGCGTGGACTACTAGGGTATCTAATCCTATTTGCTCCCCCCACGCTTTCCGGGACTGAGCGTCAGTTGCAGAACCAGATCGTCGCCTTCGCCATGTTCCTCCATATATCTACGCATTTCACCGCTACACATGGAATTCCGATCTCTCCTGCACTCTAGCTGCCTGGTTTCTATGGCTTACTGAAGTTAAGCTTCAGGCTTTCACCACAGACCGCGCCTTTGCCGCCTATGCTCCTCTTTACGCCCAATAATTCCGGATAACGCTTGCCACCTACGTATTACCGCGGCTGCTGGCGTGGTTAGCCGTGGCTTTCTAATAAATTGCAAATCCTCGGCTACACCATTTCCTGTAGCCGCCGTTCTTCCCCTTATAACAGAGTTTACAATCCAAAACCTTCTTCCTTCACGCGGCGTTGCTCGGTCAGGGTTCCCCATTGCCGAAAATTCCCTACTGCTGCCTCCGTAGG
+
-+7*).4*--/09<962;:0-047784530/3.*+&$%'**3)++-077;8334.27686)768;-/906/.2+)5+,+9/./:/5.,,*.'**&'&'',-19867:4343458862950./02830537:7579584101119;96180,-)'.'+/.-//06.9*-',/2//013+.,-()*,-,.%3&,%((-.,*3*))$***+-,481;<-384;8.8;3),13.+0537655846::/119/;623711,*)%),445:85/)%(),,)(*-31./-9/+./..02++-78223*((%(.30..26555/2)'&%#%%*(#)$&'.,+-91.03:798:9671202.*+0:9+.')+,+4-009484362237/*)/-1+7/1.'+')-/0/:5.1466062*/)0/0,),**,..-211412110528737;696444715833255612')%&',-.-0102227:8994757./)1,.+%**+*214522,/048;944/-)0-67/60/.5659,5696&))/+<<9:;,3/./007:115$(+5,..2++.)..//1,82;743760'&(5<5,+-0//613*-422557/)./.))321,2+3---01.18445/;/:/990...*0/1277579112999255.,,4,0,,.6669874;;(,*-,-124-6347912)(0-1354:479/2.93+.34/938.*,)+38//11;911225563564617.0(*(&.3/-.00.53/10.3123+$%(299331-,.376886998:/7;:-59:5441+''&*03.3,++)')+1,-12-442)*+,6*000/380197:6.&)-1731:23100./0;10'/256-2820450.22%'(.169+-+*'&()*372423$'&('/5-1/:6-.1,0.,.36:9.:-6-630-/.0.7/192472474726+.0.+2.5/0.15-/)'(%-05224:4:592081+%,/348)('&)053160///:5/-+(+4-9;9021.-.-/525;69<781511).*+,/90,(-+.97-/.9/0(-1822819018:;4<83789383,/.,-2+/,*,/7;541.:;601<77011,4/5.75++01.,+(*-5*:7*+(.*
@d02e9ad3-2352-4ed2-afc8-0cd62d807108 ch=42 read=15735 start_time=2019-12-12T19:26:43Z barcode=BC01 runid=2c9cf7bc05858273f10e7d7ec552fc0bd742dc3e
CTCCTACGGGAGGCAGCAGTGGGAATATTACAATGGGCGCAAGCCTGATGCAACCATGCACCGCGTGTATAGAAAGATTGCTTCGGGTTCATAAAAAAGTACTTTCAGGAGGAAGGGAGTAAAGTTAATACCTTTGCTCATTGACGTTACCGCAGAAGAAACACCAGCTAACTCCGTGCCAGCAGCCGCAGTAATACGGAGGTACAAGCGTTAATCGGAATTACTGGGCGTAAAGCGCACGCAGGCAGTTTGTTAAGTCGAATGTGAAATCCCCGGGCTCAACCTGGGAACTGCATCTGATACTGGCAAGCTTGAGTCTCGTAGAGGGGTAGAATTCCAGGTGTAGCGGTGAAATGCGTAAGTCTGGAGGAATACCGGTGGCGAAGGCGGCCCCTGGACGAAGACGACTCAGGTGCGGCGTGGGAACAAGCAGAGTTAGATACCCTGGTAGTCCACGCCGTAAGCGATATCGACAGGTTGTGCCCGCCAGGCGTGGCTTCCGGAGCTAACGCGTTAAGTCGACCGCCTGAAATTACAGCCGCAAGGTTAAAACTCAAATGAATTGACGGGGGCCCGCACACAAGCGGTGGAGCGTAATGGTTTAATTCGATGCAACGCGCGAAGAACCTGGTCTTGAACATCCACGGAAGTTTTCAAGAGATGAGAATGCCTTCCCGGGAACCGTGAGACAGGTGCTGCATGGCTGTCGTCAGCTCGTGTTGTGAAATGTTGGGTTAAAGTCCCGCAACGAGCGCAGCCCTTAGCTGCCCAGCGGTCGGCCGGGAACTCAAAGGGAGACTGCCAGTGATAAACTGGAGGAAGGTGGGACGTCAGAGTCATCATGGCCCCACTTACGACCAGGGCTACCACGATATACAATGGCGCATACAAGAGCGACCTCGCGAGAACAAGCGGACCTCATAAAGTGCGTCGTAGTCCAGTTGGAGTCACCGCAACTCGACTCCATGAAGTCGGAATCGCTAGTAATCGTGGGTCAGAATACCACGGTGAATACGTTCCCGAGGCCTTGTACACCGCCGTCACACCATGGGAAGTGGGTTGCAAAAGTAGCTTAACCTTCGGGAGGGGCGCACCACTTTGTGATTCATGACTGGGGAATTGAAGTCGTAACAAGGTAACCGGAAGATAGAGCGACAGGCAGAAGTAGCAATACGTAACTTACCG
+
)-22-.2.+0'()*+//051.1/*.-)2*(+-//.:7/-+-.'*(),248++%1*73++&,))*+*2564&%-*'%%'&'*.72%2-55&%,046,3)'*))/43-',+&.,.+-5/$''.88**1-0.2219:-*01103:322.6,+1.&(()0/%**')214,++*''&(+)(,//;7/9266821',.....0-5,,,,'3-+*,./:00,/&,,'0()*4.43/00480++-.*0/2+0,)$30:10364,./5*+51,)%,2))023+(/24253*371-+-),0111111,++++3024100*+*+,*,,.)-000-),15+),$,,+/0()4,/.3/000:53.95-.6784,/11793--+)1059:8+,+(*..1+,+-,;:1'(-0,0,,),+.'()0324::92/,&&')'*&(-.8+2*'$((/+.66607()3555472--/05987:7+.-,.,696-.(,+10',*-6)%'&'(2*23&20.,.*(,)(*%/),,0,1/7,3465575-2.+'%((*)47(113+..6.8374;8303027...2040014*085*0.)&,%,+./3.229863$%&$(./.336;;698;5112/01&-*+*/-07-03,2*)..*0*($%'/04202/,*-*/683.0((),-/..,,++*-5++--(*4...2302/,..3-279::711111;:;:9980/,,,2329115/..386113;790614/+(*,7*,64.3&%()*,+*02*((&$%&(+-'(*,-/0/(+*/'.+*/+*++-**,0)-.10371'-,,-'163222/+**)-0.)22)()+560((+/65:61302633*%('&$$'(7;546851+.(()*,2*(+.2;/8..,200.*/,(*'&..0357/6/-)(&-/;147<87630+,.87+-8;997)5,/0-*&*,040*+,+&&&%'./*)*')7778686/4///'(+))+))&'&(+.010406))***487'61.2/83+,504435,71*,$,(.)**''()+.8'&'&(*143568967+*&()*2247.139,%&&',+*-2/14394/:1,.34/.),*,5/..9/-0347976.,,,+.20+%$)&'.5001568998000-4+62,228.050+(-).361/5/,%(*#%$))..-.00-0+*+)$%&$
@4b0a3c24-0dcc-421e-a73b-a3b361b3c874 ch=460 read=12561 start_time=2019-12-12T19:26:46Z barcode=BC01 runid=2c9cf7bc05858273f10e7d7ec552fc0bd742dc3e
CTCCTGCAAGGAGGCAGCAGTGGGAATATTGCACAATGGGCACCAAGCCTGATGCAGCCATGCCGCGTGTATGACCTTCGGGTTGTAAAGTACTTTCAGCGGGGAGGAAGGGAGTAAAGTTAATACCTTTGCTCATTGACGTTACCCGCAGAAGAAGCACCGGCTAACTCCGTGCCAGCAGCCGCGGTAATACGGAGGTGCAAGCGTTAATCGGAATTACTGGGCGTAAAGCGCACGCAGGCGGACTGTTAAGTCAGATGTAAAAGAATCGGGCTCAACCTGGGAACTGCATCTGATGCTGGCAGAAACTTGAGTCTCGTAGAGGGGTAGGATTCCAGGTGTAGCGGTGAAATGCGTAGAGATCTGGAGGAATACCGGTGGCGAAGGCGGCCCCTGGACGAAGACTTGACGCTCAGGTGCGAAAGCGTGGGAGCAAACAGGTTAGATGCCCTGATCCACGCCGTAAGCGATATCGACTTAGGTTGTACCCCTTGAGGCGTGGCTTCCGGAGCTAACGCGTTAAGTCGACCGCCTGGAAATTACGGCCGCAAGTTAAAACTCAAATGAATTGACGGGGGGGCCGCACAAGCGGTGGGCATGGTTTAATTCGATGCAACGCGAAGAACCTTACCTGGTCTTGACATCCACGGGATTTTCAGAGATGAATGTGCCTTCGGGAACCGTGAGACAGGTGCTGCATGGCTGTCGTCAGCTCGTGTTGTGAAATGTTGGTTAAGTCCCGCAGCAGGCGCAACCACTTATCGCTGCCTGTTGCCAGCGGTCCGGCCGGGAACTCAAAGGGAGACTGCGGTGATAAACTGGAGGAAGGTGGGGATGACGTCAAGTCATCATAGCCCCGCCGGGGCTACACGTGCTACAATGGCGCATACAAGAAGAAGCGACCTCGCGAGAGCAAGCGGACCTCATAAAAGTGCGTCATGTAGTCCAGTTGGAGTCTGCAACTCGACTCCATGAAGTCGGAATCGCTAGTAATCGTGGATCAGAATGCCACGGTGAATACGTTCCCGGGCCTTGTACACACCGCCCGTCACACCATGGGAGTGGGTTGCAAAAGAAGTAGGTAAGCTTAACCTTCGGGAGGCGCTTACCGCTGTGATTCATGACTGGGGTGAAGTCGTAACAAGGTAACCGG
+
,,13-(+)%5/)-/.3662514:+2,-30.)))*4:65:,*%-'0*#&$#$%-+31(04.-,570111/3+,('&**0/'*+--)*470).,,.:1/,1/-49,(/-27-1)'()-73//717024051)(02540:0002561/4&(*+*2,'++),-81900./1..17-022://-,+5/'(/++,8++,)2-/6011958808/3/23)-1*2,344:;86247<81332)1+0-))((*''+,1633/2:+./8323-/+$+'(+$+-():*5-3.,-)'*.-///.6.-/4047351,&+)(&)()&)*+2224.-*/18000272331',+6-4,,.-071,48--45542)('%''(-0.2-,0.19989-:,,)-&&-3-5.;94(273.**,)-)+'*(,(++4//8110('(()*1,/-+'),3:37,)+--+.86315,,-).01,--285:85%0,/0*..)%',(*-+,0-.%684+-6//-8564+0*(*+-,3'+,145100..28247/*&*2..0-/,%'&&%(*2772043)0,31576349794/-..6./09148:;7+06)+*+++*,-.-,1(''*0*9<:39745*+-12;:923/-+&+(/1/4.2;875645/,+,-35/,.+++&2:;553.,,-+..*++6-/73:3/580827231/343248967777898;9:9:96783555622/35001162,,*.+.+249+,50(&((&.%&-2133/22&'..123'(('(-,/4;051004274121534,)/*'+/36:.01.$'),-.1%'*-.19<<:934,.-++3-+3.,184211156/0-1361.$'(./.2*&+/+17)*)((')-5445-558132107:9470/))+%(()+7789443/-)(&()67(21;78:77889<;,-2::;:7%2&&'++.()+4282./006:/7-..4.'**+-,..6/.-2,,1+,5*0%%%((,-/0;9:212.$'&)&+)').../4:7494769,*0489700)))*.115:40:.-.0--(,32571-(()+2-30-.3;6)')1**+0/02*('&'6,78458.4)%,-,8/8.-890/1-.04595430/...24/-//504379:944./,+073426
@8ed37643-4576-4e77-8e63-1b2b26787744 ch=207 read=15001 start_time=2019-12-12T19:26:55Z barcode=BC01 runid=2c9cf7bc05858273f10e7d7ec552fc0bd742dc3e
CCGGTTACCTTGTTACGACTTCACCCCAATCATCAATCTTAGACAGCTCCTTCAGCGCGGTTGGGCCACCGGCTTCGGTGTTATCAACTCTCGTGGTGTGACGGGCGGTGTACAAAGGCCCGAGAACGTATTCGCGACATGCTGATTCGCGATTACTAGCGATTCCAACTTCGTAGTCGAGTTGCAGACTACAATCCGAATGAGAATGGTTTTATGGTTTTGCTTCACCTCGCGGCTTCGCTTCCCTCCTGCACCATCCATTGTAGCATTAGTAGCCCAGGTCATAAGGGGCATGATGATTTGACGTCATCCCATATCCTCCAGCTTGTCGCACTGGCAGTCTCGCTTCGAGTCCCCAACAATGATGGTAACTAACATTAAGGGTTGCGCTCGTTGCGGGACTTAACCCAATCTCACGACACGACTGGCAACGGCCATGCACCACCTGTATCTCATACAACTATCTCTCCATCTCTGGAGCCTTTGTAATTATCATCCAAGACCTGGTAAAGGTTCTTCGCGTTGCTTCGAATTAAACCACATGCTCCACCGCTTGTGCGGAGCCCCGTCAATTCTGGCAGGTTTCATTCTTGCAGACGTACTGCCAGGCAGGTACTTATTGCGTTAACTGCAGCACTGAACTTTTGACATCAACACTTAATTGCTCATCACGTTTACGGCTGGACTACTAAGAATTATCTAATCCTGTTACTCCCCACGCTTTTTTCCGGGACTGAGCGTCAGTTGCAGGCCAGATCGTCGCCTTCATACTGGTGTTCCTCCATATATCTACGCATTTCACCGCTACACATGGAGATTCCACGATCCTCTCTGGCTGCATGGTTTCATAGCTTACTGAAGTTAAGCTTCGAGCTCACCACAGACCCATTGCTGCCGCCTGCTCCTCTTTACGCCCAATAATTCCGGATAACGCTTGCCACCATTATTACCGCGGCTGCTGGCACGTAGTTAGCCGTGGCTTTCTAATAAGTACCGTCATATTTACCATTTCCGCAGCCGCCGTTCTTCCTTTATAGCAGAAGTTTACAATCCGAAACCTTCTTCCTTCACGCGGCGTTGCTCGGTCAGGGTTTCCCCATTGCCGAAAATTCCCTACTGCCGCCTCCCGTAGGAGCAATATCCAAGCACCAACAGAGAGTTGGCTTACCAAAGAGAGACGCAAACGGCTTTCTTTAGCGCAATACGTAGCGCGCGGG
+
-('20:&+62:/23+,-..3..+:76+1339955.3./-2/126(2223621-(')*),52:,-679349.6-,,)')%%)**+-/-..323,6/41335798894,-.')%.38.3241(+%((,+).-,)(()*47-7037;95;4('664;0.+(%%),.08+.*+.+(&)'/12++.5933,/118784;51**.0**.-0515099;,(%+*-03*)*.1266:56+.)-+4:5//3235**-')(+&*+*+6/,0.-,2,..*50.+**+/1),,,,/014'1750597776,7;+*/40699/:5)%(&')''1(*%./,+15'1',,0../89531&'.&(*+0.320+/-,5.-+157:8570001-'(+-+.3.3:03399978;79693-')(/*,,%,),-6624550-/-)+))(''')(&/)'*+0.1668<4//,/058%+&&+*'),/25427;8999678/,,90850$&(+*0.1(')1(++6779013006,+2.:0/1-,2309000;5%&,*0-;99<110012368129/.50///213'(375.,+/----*%%%(%(0.;9-09;228--*),,)-,/3-'%%-.1'-%+&+.2.22003/0./,/12'+*&**2491-32*+.7538*7-$(%$)%/'%',).80+,/177'(*'&$('%&'(**+'(%%/,,.2428./(+&60%-*:98--01560;-4,/.49;722222988:297;4546756,./009:;865471&''').1.1498766:68798896165654<64049-0300&/0369-*+1.:/,,,2215++*++*51,)*%%&1*2*$%%$+,2/0330/--/825)+,8.+'&'-,+/1%&()..2,)-*)*&)+214:3.00/-,//;5014-/+,.+-1/8/51615:1425260/-(+,*071/5+.)').5012730)&&--77050.-38,1/('(*,(',2,//+-037344(*&$%'%.,/8;76(#$&%'0,4869:3.--%')((+'''''**)+4;-4/3+,%%..(144968;:97:-*++.**-/40/.2.+-*+%/8-2<.,5;2,,9.03/--**(.-/+(%'%#'&%(''.3*)/&/)'%,+5,/+.()(')*38///(((($'3)'$%%&%+)05,'('&*(.',$%''&'+.7813;+*'+*0,1+(++('%($'$'&#%
@1e0fb9df-81b2-4188-8020-5b35cd9ec2b3 ch=51 read=15658 start_time=2019-12-12T19:26:55Z barcode=BC01 runid=2c9cf7bc05858273f10e7d7ec552fc0bd742dc3e
CTCCCTACGGGGCAGTGAATAATGTTGCACAATGGGAAACCACAATGCAACAGCGCCGCGTGATGATGAAGGTTTTCGGATCGTAAAGCTCTGTCTTTGGGAGAATATTGAAGCGGTACCCAGGAGGCCACGGCTAACTACGTGCCAGCAGCACTTGAGTAATACGTAGGTGGCAGGCGTTATCGGATTTACTGGGCGTAAAGGGCGTAGGCGGATGATTAAAGTGGGATGTGAAATGCCGGGCTCCAACTTGGGTGCTGCATTCCAAACTGGTTATCTAGAGTGCGGGAGAGGAGAGTGGAGTTCCTAGTGTGGCGAGAAATGCGTAAGTTAGGAGGAAGAACACCAGTGGCGAAGGCGACTCTGGACTGTAACTATTTGCTGAGGCTCGAAAGCGTGGGAACCAAGCAAGTTAGATACCCTGGTAGTCCACGCGTAAACTGATGAATGGAGTGTGGGGGGTTTCAACACCTCCGTGCGCCGCTAACGCATTAAGTATTCCGCCTGGGAGTACGGTCGCAAGATTAAAACTCAAAGGAATTGACGGGGACCCGCACAAGTAGCGGAGCATGTGGTTTTAATTCGAAGCAGCACGAAGAACCTTACCTACATGACATCCTTGCATTACTCTTAATCGAAATCCTTCAGGGACAAGGTGACAGGTGGTGCATAGTTTGTCGTCAGCTCGTGTCGTGAATGTTGGGTTAGTCCGCAACGGCGCAACCCTTATCGTTAGTTACTACCATTAAGTTGAGGACTCTGGCGAGACTGCCTGGGTTAACCAGGAGGAAGGTGGGGATGACGTCAAATCATCATGCTATGTAGGGCTACGTGCTACATGGCTGGTACAGAGAGATGCTGAAAATGCCGCGGGGTGGAGCCAAACTTAAAACCAGTCTCAGTTTCGGATTGTAGGCGCGAAACTCGCCTACATGAAGCTGGAGTTACTGGTAATCGCGAATCCGATGTCGCGGTGAATGCGTTCGGGTCTTGTACGCATACGCCATGCCAAATTGCTCGGTTTGCAAAAGTAGGTGGCAACCTTCCGGAACGCTTACCCTTTGTGATTCATGACTGGGGTGAAGTCGTAACAAGGTAACCGG
+
*)13)(%(&)(&%$$"'+*+-%+%+*%&'),7332(&*(+4'((/0236)21)0'460*('&%''**+,+.20;90-50457,3288,1200/0,..,&,))&(),*+))('&(&-+/16/.)/'(+*.+-.40///*,%))-156-+.+*,*(&'+'**6..&*'&&,++--+&(/7254114&3#7)''-.74.41/7,(-*,,17779;49441-3,52+,97;;;7//(*451)1.09:8-:*+&)1*780.(*%')-21:.::7876607/+**)'&&'%(+33.+)..+(((+,-%(830,+*+-./'*''&%-,+)-.122*++2+*.).,-2,166798776180*+3,1,&$,,3458144553)()&-6''))(*.,*03,*-)('32660)(/'6-+6730222*11-35()46512220*++-.1772.''),,,03*,&(*+016862+6<:60/*&*+)433455237'()/*.,+%+'**$(,-920),633;2*,,-057-,(+(('(1)3:9557660,,+-/512+0-).+,2:,(($%$$()*+-(0('*2/-*-00::,686;92.7.//%4'-+--+0437070070//,.,,./,33-7//-2.+)))-+4145&&)(&,0.7/&15,72.*+.+/371/112:5121107042,-.+11-22162*+/312/%0360<.6300.),55*-150/+.*0//39,-.++1/900,1.,,12696290.))1+'.6,043,)&%%'*,.86652,.)*,''+./11/3*()'''-0412778:8:459/,.494((%'$%&'%&)10-1,,()*-+&'&'&))+.8,-05/**'&$'$$&'1.4++*04+,+02+)/:010:4;<.6-5:9404.0.0')*,063.*2%-+.//371*)'()*,.4343**)**/-,***34+0.:/00)40/800/8/,523''',+/224/0023:+'+'*+1')/./09230*$&$%'-/3;9;849.(**+%%%%*,,4--.042+'*&-')%&('&*)/9+*-2*,*&)),*.3).75,1367:8861,-,)151.0321,,+,08569.717;7018
@9c393117-3791-4937-bc5d-2ff2123a9693 ch=473 read=12198 start_time=2019-12-12T19:26:54Z barcode=BC01 runid=2c9cf7bc05858273f10e7d7ec552fc0bd742dc3e
CCTATGGGAGGCAGCAGTGGGGCTGCACAATGAAACCCTGATGCAGCAGCGCCGCGTGGTGAGTGAAGGTTTTCCGGATCGTAAAGCTCTGTCTTTGGGAAGATAATGACGGTACCCAAGGAGGAAGCCACGGCTAATACGTGCCGGCTTGTACCCAGTAATACGTAGGTGGCGAGCGTTATCGGATTTACTGGGCGTAAAGGGAGCGTAGGCGGATGATTAAGTGGGATGTGAAATACATGGGCTCAACTTGGGTGCTGCATTTCCAAACTGGTTATCTAGAGTGCAGGAGAGAAGTGATTTATAGTGTAGCGGTGAAATGCGTAGAGATTAGGAGGGAAGAACACCGAGCGTCTGGACATGACGCTGAGGCTCGAAGCGTGGGGAGCAAAGCAGGTTAGATACCTGGTAGTCCGCCGTAAACGATGAATACTAGGTGTGGGGGTTTCCAGCACCTCCCGTGCCGCCGCTAACTTGCGTGAGTATTCCCGCCTGGGGAGTACGGTCGCAAGATTAAAACTCAAAGGAATTGACGGGACCCGCACAAATGTGGAGCATGTGGTTTAATTCGAAAACAACGCGAAAGAACCTTACCTACACTTGACATCCCTTGCATTGCAATCCCAGGAAATCCCACGGGGACAAGGTGACAGGTGGTGCATGGTTGTCGTCAGCTCGTGTCGTGAGATGTTGGGTTAAGTCCGCAACGAGGCGCAACCCTTGTCGTTAGTTACTACCATTAAGAAGTTGAGGACTCTGCTTGAGACTGGGTTAACCAGGAGGAAGGTAGGGATGACGATCAAATCATCATGCCCATATGTGTAGGGCTACACACGTGCTACAATGGCTGGTACAGAGGATGCAATACCGTGAAGACCAACTTTAAAACCAGTCTCAGTTCGGATTGTAGGCTGACTCGCCACATGAAACTGGAGTTACTAGTCGCGAATCAGAATGTCGCGGTGAATACGTTCCCGGGTCTTGTACGCACCGCCCGTCACACCATGAGTTGGCAATACCCGAAGTCCGTGAGCTAACCGCAGGAGGCAGCAGCCGAAGGTAGGGTCAACGGTGGGGTGAAGTCGTAACAAGGTAACCGG
+
85114.7/(*1-,/1026-.&$$$%&%(,**(&)'*2)&(/0+3/%-&&((+2-0/,.))'%&(+,11-494.4*2.994)+-31,-/265752:7090))'*-///112*57326,/*80./,)-),6+-,.+(/('),,325*++&%%'$&*$%$'*0()()(1237012.&&0.2451.6*+).61,-320--.349,,.-%.0162//3+/.687/808-728866231284.).%%,25157--+)-+5453,('%%/3',)8;;:;:+4,,-434((,40502-)('&'&&'(%(,&$'$$+**))*(0/0186--.//,++*(60062,+.+(*))()),*%#%#$&&&(&&%#$(122355+1355/((*(+.44/0&(%*.-($&%+)/,&&)')+4./88-4/3/',2456973-...-8,+,,*4544348:8+01)*()(,**+*.6/.989905;*2020''&')%&%&%,-1:/8,+07400+'&&*)1/7/0*+/0*,202251,,126-0-/)1&&#"'-.9053*+-243.+)&),+&/(0+,-107:7:380-.840,.+,,/.12+()-+&$$)/2**+)%*'$$%(,-4,+)))$.($&'),6)&%)(**)'12+%**586276,0+)+,-$**),30/000478;7788873454477.--*-//./055:59:5957-.7/%..61/)*+*'+,1/5.*2+-.2441.01--/03:/9//+(*-,/.+*1139/-,'')))+(%'%%---++&+,,-2-/1/9131,,,+/4577'%)+-;0/,'(')3,/-'$+)++1*+02444640/.*-,2-./(-163485869214+*).)-75608/&-.-++)'')(+,0,/4+00/,24//.-.2*/495-7,2211,-1,)+%&*/)*(&')3,*+%+0+-))-9,-)''(''',+/.003296199894:887::141.2.0-&/-.,*0)+,0*11375/:4+,2--,,2-/+,,-,1,,293*5:*)-,,.26464240+0+2-0-+&+&((**/.*.1532.-.+++-+*+*',.)4+50)**-)&+-+2..//0),-383627
@aa65ceea-59c4-4ce3-ae3e-3d9a96dbc276 ch=106 read=16654 start_time=2019-12-12T19:27:13Z barcode=BC01 runid=2c9cf7bc05858273f10e7d7ec552fc0bd742dc3e
CCTACGGAGGCAGCGGTAAGGGAATTTTCGGCAATGGGGAAACATGACGAGAGCAACGCCGCGTGAAGAAGGTTTTCCAGTTATGAAGCTTCTGTTATAAGGAAGAACGGCAGCTGGGAAATGGTAGCCGAGTGACGATACTTTATTAGAAAGCCACGGCTAACTACGTACCAGCAGCCGCGATAATGCGGCGTAGGTGGCAAAGCGTTATCAGGATTATTGGGCGTAGAGGAGCAGGCTGGCGAAAGCGGGGTCTGTGGTGAAAGCCTGAAGCAACTTCAGTAAGCCATAGAAACCAGGCAGCTAGAGTGCAGGAGAGGATCGTGGAATTCCATGTGTGGCGGTGAAATGCGTAGACATGTGGAGACACACCAGTGGCGGAAGGCGACGATCTGGCCTGCAACTGACGCTCAGTCCCGAAAGCGTGGGGGGCAAATGGGATTGGAAATACCCTAGTAGTCCACGCCGTAAACATTAGTACTGGTGTTGGATGTCAAAGTTCAGTGCTGCAGTTAGCACTTAATAAATTGCTCCGCCTGAGTAGTACGTTCGCAGAATGGAAACTCAAAGAGATTGACGGGGGGCCCGCACAAGCGGTGGAGCATGGTTTAATTCGGCAACGCACGCGAAGAACCTTACCGGAGTCTTGACATACTCATAAAAGGCTCCAGAGATGGAGAGATAATATGAATACAGGTGGTGCATGGTTGTCGTCAGCTCGTGTCGTGAGATGTTGGAGTTAAGTCCCGCAACGAGCGCAACCCTTATCGTTAGTTACCATCATTAAAGTTGGACTCTGGCAGAGACTGCCAGTGACAAGCTGGAGGAAGGCAGGGATGACGTCAAATCATCATACCGCCCCTTATGACCTGGGCTACACGTGCTACAATGGATGGTGCAGAGGGGAAGCGAAGCCGCGAGGGTGAAGCAAAACCCATAAAACCATTCTCGGACCGGTTGTAGTCTGCAACTCGACTACATGAAGTTACGGAATCGCTTTAGTAATCGCGAAGAATCAGCATGTCGCGGTGAATACGTTCTCGGGCCTTGTACCCACCGCCCGTCACACCACGAGTTGTCTTGCAGAAGCCGGTGGCCTAACCGCAAGGGAAAGGCTATCTAAGGTGGGATTGATGATTGGGGTGAAGTGTAACAAAGGTAACCGG
+
'(''.(-'*)-657*,,()).)*+,472013/,4--.-'(,*&$&('%*)(('*+,--/8466),&('+++,087./+(*25(,),+%(,407340&(*-)1,1-153)74(.-()%#++,66683330(&()0-*&$%$&(1*&*(-&)*-,087936211510./),'-/*+..,39-/.%/2()&.*1*---2..3932:-,/+5.--6,-+$*&%)(*-7645-)%0+'+,*0+*%9,0)-,**)+38+3320-.,,-.40).245++'('()-0,+,-.7159001/18614,-12-0..*,&()30'41--+4.+..&1'**+/9.9+3*('''++5:4429,./876*)*%$$$'((&&)+(($.)%'*6115.*-+./574430..223;5432.--..3.446&3.6+)*+0-*+02..12(*,-41-%22+3*((,(((%27))'++-.60((+/3:879<871/5-'-'*,*,0/140419200094/0/8,.24449806563(1&($$)(,.)%+&%)/57/28/+)('(#%$'(4<5.1,-*,((((0/*.5-4,&$)(0-64712773,-3,(0.113010.1,1),,,-*.-484737,*'(+12,,'--0/-.*/2/,-+)//*+((+,-7/0075)21114081(+30-8))),,-6863+++/-311132*..(.'0*+1..///9437;018778)+,/1355798963436/7.')%(5:772.7/++4466%&,-*,*%-2(.(),4/-,,',((,0-/084;1;/.(/(+*/.2((1-''()-.8950)--.8887+**/,..(*)*()*0/006121003467*22..%&$**&*'(%(&'*004842,)*++,&()+3,--35967;99765674-*,1-+(*('))*'+3/0.&)*1,+-2*,28:7/94+,-::1388:;877)4%#*&+-*%&)+31/,2)&,,0,)*+*-*,')%#,('*,41636+)')%%(*.--.47*&))*2+3,.34,+--.425/'(521225:760),0,615-/,*'((-:-59/+153.-.4+,***(-'(%''',)).+(29465/730,/6787:89*5+..%-)*,+/20((0.,.40,02/220-4+153(*+40,/.+,5/48,0:10618)6
@9f7de8c4-4abb-4aa8-aee6-48f29fe34223 ch=398 read=15157 start_time=2019-12-12T19:27:14Z barcode=BC01 runid=2c9cf7bc05858273f10e7d7ec552fc0bd742dc3e
CCCGGATTTACCTTGTTACGACTTCACCCCAGTCATGAATCACAAAGTGGTGGCGCTCGAGTTAAGCTACCTACTTCTTTGCAACCCTCCCATGGTGTGACGGGCGGTGTGTACAAGGCCGGGAACCGTATTCACCGTGGCATTCTGATCCACGATTACTAGCGATTCCGACTTCATGGAGTCAGTTACCGGAGCTCAATCCGGACTACGACGCACTTTATGAGGTCCGCTTGCTCTCGCGAGTCGCTTCTCTTTGTATGCGCCATTGTAGCACGTGTGTAGCCCTGGTCGTAAGGGCCATGATGACTTGTCCCACCTTCCTCCAGTTTATCACTGGCAGTCTCCTTTTGAGTTCCCAGGCGGACCGCTGGCAACAAAAGGATAAGGGTTACGCTCGTTGCGGGACTTAACCCAACATTTCACAACACGAGCTGACGGCAATACATGCAACACCTGTCTCACGGTTCCCGAAGGCACATTCTCATCTCTGAAAACTTCCGTGGATGTCAAGACCAGGTAAGGTTCTTCGCGTCGCATCGAATTAAACCATGCTCCACCGCTTGTGCGGAGCCCCGTCAATTCATTTGAGTTTTAACCTTGCGACCGTACTCGGCGATGACTTAACGCGTTAGCTCCGGAAGCCACGCCTCAAAGGGCACAACCTCCAAGTCGACATCGTGGGCTACCAGGGTATCTAATTCTGTTTATCCCCACGCTTTCCGCGCACCTGGGCGTCGATCGCCGTCAGGGGGGCCGCCTTCGCCACCGGTATTCCTCCAGATCTCTACGCATTTCCTGCGCTACCTGGAATTCTACCCCTCTACGAGACTCAAGCTTGCCAGTATCAGATGCAGTTCCCAGGTTGAGCCCGGGGATTTCATCACAACAAAGCCGCCTGCGTGCGCTTTACGCCCAGTAATTCGATTAACGCTTGCACCCTCCGTATTACCGCGGCTGCTGGCACGGAGTTAGCCGGTCTGCTCCTTCACCGGGTGACGTCCAATGAGCAAAGGTGCTTCCTCCCTTCCTCCCCGCTGAAAGTAGCACCACAGCCGAGGCCTTCTTCATACACGCGGCATGGCTGCATCAGGCTTGCGCCCATTGTGCAATATTCCCCACTGCTGCCTCCCGTAGGAG
+
8+&*($:,-+/46;050+,-,01:11/::7+028'&()-6101..*&(''('*)%'&'%$'(.06+12+-()*/07,11,&()&460,+95.-14//65683:9847210))/78;-/3.+35243*%)+2/-%&,-,.62&,5001346))*+(/,--.-/1035645,+,3-33461,...(*+7&/'*)'&+655;74232.00225/2*-#)-.1.016261,+)//4/0/1+/,./.002&(0,,0/04.%()+*.-2:+3,)*,,,&+.33521112;//69:929400/7,;880.*('&''$(,72-395546/.+,.1;6012997732.332274+27/.349;.(&%)-,,3'28-*,020308781+'-*536)6148+/'+1/21;00(97741/1-/2.208349,+,-7;8760)324646620-'%$'&'#%&%*,34650.-+)-*36918.+,.+/,+.22:1/356441351::5-051:578:570./011548/16437(3-73/3.,.10514211)))1*362462/0337:221$&,*11+5/3))085+)226748321;.,-0:;<0864/2/-*/'35183323)--0+-(%'*,-0.12.5/..591(/*--*/86767:8832(+833-501.4-1'1-2357444+'&*&)*)))+0,86/00./..8:997/7:5)+,38.+.,,08./'&((,+.2.**)'''$($'&%(*)-4/6054:03:67:762&&$'38)7669;582/*+,1576755688.7:+.&').,0-33..500.1/2314;7.+85-/./1,,+-()()07331((0,-.49:+**&*3813+.*3-:11213.)'))$)'/0.)*,-/851:0'0:4963-0-0.1/*+&''0*43*',,-0356*-/6+0*&''&**&07645:02/-6.1744-9.-.54+-)$&()$*0:,,,5*/0%&%()*$-)'#'))/,*%(*)*-'2)),)+.38)+()%')*&+*.6-/8*0)-46,1393/1'')'&'$'%%'(&15)**.388;66;72320+101.2,%)+40549778'665693443;4+/5/,'&),-.059383+/0.--(*10*9/(()*)*+
@245bae17-4e4f-4756-9fc1-38bc39215b04 ch=474 read=12253 start_time=2019-12-12T19:27:13Z barcode=BC01 runid=2c9cf7bc05858273f10e7d7ec552fc0bd742dc3e
CCGGTTACCTTGTTACGACTTCACCCCAGTCATGAATCACAAAGTGGCAAGCGCCCTCCGTTAAGCTACCTCGCTATTTTGCAACCCATCCCCATGGTTAGTGACGGGCGAATTGTTACTGGGCCCGGGAACGTATTCACCGTGGCATTCTGATCCACGATTACTAGCGATTCCGACTGTAGGTCGAGTTGCAGGCCTCAATCGGACTACGACGCACTTTATGAGGTCCGCTTGCTCTCGCTTGAGTCGCTTCTCTTTGTATGCGCCATTGCCCAGCACGTGTGTAGCCCTGGTCGTAGGGCCATGATGACTTGACGTCATCCCACCTTCCTCAGTTTATCACTGGCAGTCTCCTTTGAGTTCCAGCCGGACCGCTGGCAACAAAGGATAAGGAGGTTGCGCTCGTTGCGGGACTTAACCCAACATTTCACAACACAGTGACGGCGACAGCCATGCAGCACCTGTCTCACGGTTCCCGAAGGCACATTCTCATCTCTAGAAACTTCGTGGATCATCAAGACCAGAGTAAGGTTCTTCGCGTTGCACATCCAGATTAAACCACGCTCCACCGCTTGTGCGGGCCCCGTCAATTCATTTGAGTTTTAACCTTACGGCCGTACTCTCCCCAGGCGGTCGACTTAACGCGTTAGCTCCGGAAGCCACCTCAAAGGGCACAACCTCAAGTCGACATCGTTTACGGCGTGGACTACCAGGGTATCTAATCCTGTTTGCTCCCCACGCTTTCGCACCTGAGCGTCAGTCTTCGTCCAGGGGCCGCCTTCGCCTACCGGTATTCCTCAGATCTCTACATTTCACCGCTACACCTGGAATTCTACCCCTCTGCACGAGACTCAGCTTTGCCGGTATCAGATGCAGTTCCCAGGTTGGGCCAGGGGATTTCACATCTGAAGCAACAAACCGCCTGCGTGCGCTTTACGCCCAGTAATTCCGATTAACGCGCACCCTCCAAATATTACCGCGGCTGCTGGCTGGAGTTAGCCAGTGCTTCTTCTGCGGAGGTAACGTCAATGAGCAAAGGTATTAACTCTGCCCTTCCTCCCCGCTGAAAGTACTTTACAAGCCCGAAAGGCCCTTCTTCGCGCCGCGGCGTAAGCTGCATCAGGCTTGCGCCCATTGCAATATTCCCCTGCTGCCCCTCCCGTAGG
+
40*2/6-/56:52:121244:780573*-13-311676.0/-.((-+*,,((*2.&()$(,,..)*.03)&'$%1%,35/-0//.81&'',.,')')0)%%()./09:20%%**$+&$&#%0/23,+00+///4/20.,195.9--,0298--+(*(/.32:34112576;<992'((%'$'*)*+(,+7.1(2*,))--9-9*:491//-.2/,++39/-/2276345+.-/+,-/6/(*(')(-+-*-//31-98-.'&'((&(4/41**)%&*)(,--03/.,-.9116:93+3&14752()(*-*))(++.74760/.12-1:7;:828+-.<,+,;699794145:88+-2--/2709-+,14'3*13265-8.-245:*6/81+(+,+,03814/148557123;93-3-1*/0*.,742:71/31.1//+*,,,2+%*0.3,469383410.'+1/88992-/-6:955-+01020(./24124221+*)($+(*-/-0),+3-/%%'+.3,-462+&+/58*65933945864:/.((+.2'''.0109269+('%&**)1-3/*),.-3,0-361+&)-,72<914;:/1+:;<-745-2,$)+,1/*1,,,0().--,187.88576+5*3*/..-.1/-033,.((('/.'*((426*086/.3360/*.(3+237987:97371,-,756689400%--*,(%-)..23;66)+*.5*)-00.6.&**-/:960618821158630&*,,/8895:'(3;:037./3.76))&%&,.),+,-8*1.2()-51/-,&,,-393--*%&'%(+,3/253435272/90-)0.%'%(*&,.39*'()-5/,,5/75664&)+-08(-*5.8.*-3/5.//0*%+4+-%32*)).033.-)*&(*4,2995<5;;9::68881,/3-)/-+(&)+2256;.1/-2/6.31.(.,1:600-%$$&'0405;36*6,,,1123/(,/()7))(-+)-/--.1-9830010/%)**0;97993731-.*20(*&-()211022.%+--/973.1;6)+994.1.(,%'&'%%&&'&*3/+*+'-..3)(+(&**((#&)()/+,+3+)(+-33.35'32027380;9/(0*%+&-,55073/-))+,**()-,094-068-
@8500a622-df96-490f-b40c-18133de408c9 ch=191 read=19446 start_time=2019-12-12T19:27:18Z barcode=BC01 runid=2c9cf7bc05858273f10e7d7ec552fc0bd742dc3e
CCACGTTTACCTTGTTACGACTTCACCCCAATCATCAATCCCACCCAGACGAAAGCTCCTTCCTTGCGGTTAGGCCGCGGCACCGGGTGTTATCAACTCTCATTGGTGTGACGGGCGGTGTGTACAAGGTGAACGTATTCACACCGCGACATGCTGATTCGCGATTACTAGCGATTCCAACTTCATGTAGTCGGGATTGCAGACTACAATCCGAACTGAGAATGGTTTTATGGGTTTGCTTCACCTCGCGGCTTCGCTTCCTCTGCACCATCCATTGGCACGTGTAGCCCAGGTCGCAAGGGGCATGATGATTTGACGTCATCCCCGCCTTCCTCCAGCTTGTCACTGGCAGTCTCGCTAGAGTCCCCAGCAATGATGGTAACTAGACAAAGTTTGCGCATCGTTGCGGGACTTAACCCAACAGCATCTCGGCACGAGCTGGCGACAACCATGCACCTGTATCTCATATGGCTATCTCTCCATCTCTGGAGCCTTTGTAGGTATGTCAGAGACCTGGTAAGGTTCTTCGCGTTACTTCGAATTAAACCACATGCTCCACCGCTTGTGCGGGCCCCGTCAATTCCCTTTGAGTTTCATTCTTGCGAACGTACTACTCAGGCGAACATTGCGTTAGCTGCAGCGCACTGAACTTTGACATCCAACATGCTCATCGTTTACGTGGACTACTGGATATCTAATCCTATTTGCTCCCCACGCTTTCCGGGGTTTGAGCGTCAGTTGCAGGCCAGATCGTCGCCTTCGCCGCGTTCCTCCATATATCTACGCATTTCACCGCTACGCTTAGATTCCACGATCCTCTCCTGCACTCAGCTGCCTGGTTTCTATGGCTTACTGGGGGTTGGCGCTTCAGGCTTTCACACCTACCAGACCCTTGCTGCCGCCTGCTCCTCTTTGCTTTAATAATTCCGGATAACGCTTGCCACCTGCAGTATTACCGCGGCTGCTGGCGCATGTGTGGCTTTCGTCGCGTGCTCATTACCATTTCCTGTAGCGCCGTTCTTCCTTTATAACAGAAGTTTACCAATCGAAAACCTTCCTTCACGCGGCGTTGCTCGGTCAGGGTTTCCCCATTGCCGAAAATTCCCTACTGCTGCCTCCCGTG
+
50'(()61,/4.8+/-'))'1283*.)-&4+887:98:087)(/.((,54-++($'-03/80***'',)2*-2544(+,+)$''(-(0)-0/0.5,+*-*,&0*4-2/,.-23886281..&'&*+3(2'(*6539:9<40.(.5.4*)*()))+)(+2-+03234-.,(+-,%5&.&4+029388643778(1.',.**&/%-.*.+8122./311..+0637.8:;,//1..3:,-4270'+1/1260955;7///4.6*++)+,13331*+3+'$'&'(**((+1-,).242'(05-59*'')'./119;8.00089;.;50++.36;66416.',-,*,,-45294348769767'/-/0.99/,'))5,..02320)((%&)%.4(,(6/)('(%(,,17--39-.'()-*+(%'&)'(,-0/*&'+,./00311210&)/*+38-.(,&+,))223325'*)--1.+,/15413248898775*+0-,31)--13124777*&%&'/10-(0+-*,,359<:99.7-*,556//304.56-2/*+17:.2+)/.,+.+(.,.(,+.23(&()(*.1.8*,5:11/9;-.537+7*++''7847111(++,+800/(-(&(')++0+,&-./0)..'-),/279+5:,(+242.)2-1,*%),2:::.89.*,.-05120147(4*,986638021+-/92+-.367+-/-01;:2*-42('+-,,+0,-153:2+1,-13300396&77757274168)*&078779:676767-+,,,353;91/5958,+*'&&&+,0473.**),./811-///--')''&1----679;3;52/05-90/92430,+*%*'+)+((-,1,09/03-,')',,%''*./98;-0-++*,/538:3/,-.40-.2/&'()%+.,(2*6*.201/2-.,,-.(2,**)$#%%%.-.7/1922196765833.&,'+%%&%(2*,0(%$$$&+'.,.//(-)'*-)0:940/,(((+,:99994161++,,)--4/+&)')/:1+1-,%*)'*)+((*/-977:,)*'((.,10:///1/733/8:76<-299+'4,,7510.541,83))+-/-/234752<../(
@738513ac-70e0-4055-a2ca-38843b3ccfa9 ch=93 read=15221 start_time=2019-12-12T19:27:24Z barcode=BC01 runid=2c9cf7bc05858273f10e7d7ec552fc0bd742dc3e
CAGGAGAGGCAGCAGTGGGAATATTGCACAATAAGAGGAAACCTGATGCAGCAACGCCGCGTGAAGGTTTTCGGATGTGGCTCTGTCTTTGGGGAAGATAATGGCGGTACCCAAGGAGAAGCCACGGCTAACCGTGCCAGCAGCCGCGGTAATACGTAGGTGGCGAGCGTTATCCGGATTTACTGGGCGTAAAGGGCGGATGATTAAGTGGGATGTGAAATACCCGGGCTCAACTTGGAGTGCTGCATTCCAAACTGGTTATCTAGAGTGCAGGAGAGGAGAGTGGAATTCCTAGTGTGGCGGTGGTGAAATGCGTAGAGATTAGGAAGAACACCAGTGGCGAAGGCGACTCTGGACTGTAACTGACGCTGGGGCTTGGCGGTAGAGGAGCAAAGCAGGATTAAGATACCCTGGTAGTCCACGCCGTAGCGATGAATACTAGGTGTGGGGGTTCAACACCTCCGTACCGCCGCTAACGCATTAGGTATTCCCGCCTGGAGTACGGTCGCAAGATTAAACTCAAAGGGAATTGACGGGGACCCGCACAAGTAGGCATGTGGTTTAAATTCGGAAGCAACGCGAAGGCCTTACCTACCTTGACATCCCTTGCATTACTCCAATCGAGGAAATCCTTCGGGGACAAGGTGACGGGTGGTGCATGGTTGTCGTCAGCTCGTGTCGTGTGAGATGTTGAGTTAAAGTCACCAACGAGGCACGGCCCTTGTCGTTAGTTACTACCATTAGAAGTTGAGGACTCCACCAGCGAGACTGCCTGGGTTAACAGGAGGAAGGTGAGGATGACGTCAAATCATCATGCCCCTTATGTGTAGGGCTACACGTGCTACAATAGCTGGTACAGAGATGCAATACCGTGAGGTGGAGCCAAACTTTAAAACCAGTCTCAGTTCGGATTGGCAGGCTGAAACTCGCTACATGAAACAGGTTACTGGTAATCGCGAATCAGAATGTCGTCAGGCCACGTTCGGGCCTTGTACACCGCCCGTCACACCATGAGAGTTGGCAATACCCGAAGTCCGTGAGCTAACTGCCGCAAAGGCAACTGGCCGAAAGGTAGGGTCAGCGGTGGGGGGTGAAGTCGTAACAAGGTAACCGG
+
1*25*+',04366.361*.'(+'+1*)+*8+,))&((&&+-*-&')/0/213331./.*'(())/,)0:.*2&3,955'5454235,36/)1/(*,(,)&$''%'+1.,21-)))-'''&&.*,.*0+-+'*''*42**()'-1.+-&(-+))(5340410191+&))+/7233+4,,39/-.440---./3),+((+:6620,2/0+008501'(')38/.+74-5588/3++3,-,')*-21/103.;,6415558395332,*$('%&$+5,++-4--%'*+,+/-5.3-%,**'(*,46/4).+/.&&$'(+...,.-6-08/836;687;-64330,+0-526551--/604.*++.,/-..*,+-44))'')-*),.'(%*&'*.27+%6.790-3++(,:8:<3018422445/02472-/(+,*-,*2,.21)227687:97+/7//0/-03+4,(*&3758<45.2,..6,2/+/1+%%+*4),895.(%''(20588160,**,)(-1)*2/0*(),)--2/,-,39.,06,&)%'*+%&$&(017.-0./62$(',5.+()-')-1413*+)'&(%')(.4/'''),*.7227-(+**,,3-,--3'6(//''',),,(39,7838:73856,/*.-1/5114:854232+15./477.,+,+98998542-)+*..4019)$(27380-++$-'4*4-**0-&'%%)01+1.21,3,*(-++,2,44/4-2')+),.,,/31466.)+)()'('+(-.568540-3-1+/+*-)1,+4,6.+)-2.))'))035;:566:932+-/.(-//0252.(+05/3,,&(*./3773552&))(),+,0)))**5/+.5222/--/(,-+21*//49:.-1825<<87:234327),/10/,&()'&&(5:::7/6/)***+)%)(),+,%&&,)4,)(+$&)('()))*,528../84++('%$$),-/%(()60*241204/1/10114385236/2013-1..,+*2,.),)2,&-,)',-/44735.,,++.3,+)-0/027&,+)(&,$0(2/.4/(/-11*++-0/1301547:98,+)))').256:87:,909;:9:/
@e6a510b1-e594-478c-8a13-e3b50c57e39e ch=161 read=16706 start_time=2019-12-12T19:27:24Z barcode=BC01 runid=2c9cf7bc05858273f10e7d7ec552fc0bd742dc3e
CTCCTACGGGAGGCAGCAGTGGGGAATATTGCACAATGGGCGCAAGCCTGATGCAGCCATGCCGCGTGTGTATGAAGAAGACCTTCCGGGTTGTAAAGGTACTTTCAGCGGGGAGGAAGGGGTAAAGTTAATACCTTTGCTCATTGACGTTACCACCCGCAGAAGAGCACCAACTAACTCCGTGCCAGCAGCCGCGGTAATACAGAGGGTGCAAGCGTTAATCCAGCAGGAATTACTGGGCGTAAAGCGCATAGCGGTTTTGTTAAGTCAGATGTAATCCCCGGGCTCAACCTGGGGCTACATCTGATACTGGCAAGCTTGAGTCTCGTAGGGGTAAAATTCCAGGTGTAGCGGTGAAATGCGTAGAGATCTGGAGGAATACCGGTGAGCGGCCCCCTGGACGAGACGGCCTTTCAGATGCGAAAGCGTGGGGGTGAACAGGATTAGATACCCTGGTAGTCCACGCCGTAAAGTGATATCGACTTGGAGGTTGTGCCCTTCAAGGCGTGGCTACCGGAGCCTAACGCGTTAAGTCGACCGCCTGGGGGGAGGTACACGGCCGCAAGGTTAAAACTCAAATGAATTGACCTTGAAGTTACAAGCGGTGGAGCATATGTAATTCGATGCAACGCGAAGAACCTTACCTGTCTTGACATCCCACACGGAAGTTTTCAGAGATGAATGTGCCTTCGGGAACCGTAAGGACAGGTGCTGCATGGCTGTCGTCAGCTCGTGTGAAATGTTGGGTTAAGTCCCGCAACGACGCAACCCTTATCCTTTTGTTGCCAACGGTCCGGCCGGGAACTCAAAGGGATGCCAGTGATAAACTGGAGGAAGGTGGGGATGACGTCAAGTCATCATAGCCCTTACGACCAGGGCTACCACGTGCTACAATGGCCTTATGCAAGAAACTGACCTCGCGAGGGAGCAAACCGGACCCTCATAAAAGTGCAATCGTAGTCAGTTGGGTCTGCAACTCGGTCGGAATCCTTTAATGTCGTGGATCCAGAATGCCACAGTGAATACGTTCGGGCCTTAACCCGTCACACCATGGGAGTGGGTTACCAAAAGAAGTAGGTAGCTTAACCTTCCGGGAGGGCGCTGCTTTGTGATTCATGACTGGGGTGAAGTCGTAACAAGGTAACCGG
+
//3,,./)85)-5.35961/11/(**+,0,+*+-.:0/9,0#$(,%0725553.-'4.301:;5700,-+/.1+,.((*'(+.262(29/11+/6;*)'((*44+,)*'))**)/,..,/0+),740/5/0./2/68-+0010,00/0+4)&''&,36,-**.(%($$&%$(%''+*)+.0-1-2,.)1+-1525/5.*2***,+(*,*./1983430807,2(('(&/-+/102447:6533181**'*&&&%'&,,-(*&-061007*+2)$'(*,366+-447411/3/,)12**&&)/03+***+655741.&(%$)$))*+-55//,6-'--(0*7-,'-)+,////2:8,34)(+227&'))+-1121/*)(()777+9*''((-41895*'-311..*)0*&-,).*2%,(+-.&)1/*,05560*'$+.-1/,-&4()'//52:4++4051-1,%(*06/4.,)$&'*,*.2..,4,4+.+1.811,40)%'''),1-685-+)$(003),2('/*--7-9-8.-.5.-.2-8;888:3.+)+-+,2.-/060.-**101429;72/0-60//&-1.,((&&%&''''&%&&-)*,,,03'+,53%/+-.22821145,5*)$.*-6+)++*,+*.2-+,+.932310-.*)*&)++())06<0-*+,--421.0/544:756.*1.+4842*(.,77,//013816786:677:73,*'(''4*-),)3:9342<4<86:63.1/3.-.--+'%%%*-+10(,+*+95,9<./07-1..'(*468'.)**-7.1,+0,2:)*,(%&$/3101(-*/2-++))&)+*.+,/0::122356043340337982/'011))$$$((/*++2/)'()(%'),44313365/51$&&)-$-23'()(&%(*546827'&())('011*.(,*649&)+,,166+04-.&'()&/'''+'.-0*/+,-0+-/+--)+&((*--5350081.'-'+0176(1-0'(),6//:1/0'4468;9273695*-21-2*%$(++*-//4(3012).()'+(1.29%-,194)%**')+-3/-()%%.,01139*33+(,21+,++$'))**0./0801.--.--43/+,/.+(&&)(())-+0/399987
@18cd2b2c-e8fd-4ca0-ada5-c37855497628 ch=197 read=15112 start_time=2019-12-12T19:27:23Z barcode=BC01 runid=2c9cf7bc05858273f10e7d7ec552fc0bd742dc3e
CTCCTACGGGAGGCAGCAGTAGGAATTTTCGGCAATGGGGAAACCCTGACCGAGCAACGCCGCGTGAAGGAAGAAGGTTTTCGGATTGTAAACTTCTGTTGGGAGAAGAACGGCGGCTACAGAGTGGTAGCCAGTGACGATACTATTAAGCCACGGCTAACTACGTGCCAGCAGCCGCGCGGTAATACGTAGGTGGCAAGGCGTTATCAGGTGTGGGCGTAAAGAGGGGCAGGCGGCAGCAAGGGTCACCAGTGGTGAAAGCCTGAAGCAACTTCAGTAAGCCATAGAAACCAGGCAGCTAGAGTGCAGGAGGAGGATCGTGGAATTCCATGTGTAGCGGTGAAATGCGTAGATATGGAGGAACACCAGTGGCGAAACGACGATCTGGCCTGCAACTGACGCTCAGTCAGCGTGGGGGGCAAATAGGATTAGGTACCCTGTTAATAGTCCACGCCGTAAACGATGAGTACTAAGTGTTGGATGTCAGAGTTCAGTGCTGCAGTTAACGCAATAAGTACTCCGCCCTGCGAAATTAGTACGTTCGCAAAGAATGAAACTCAAAGGAATTGACGGGGCCCGCACAAGCGGTGGAGCATGGTTTAATTCCGAGCAACGCGAAAGACCTTACCAGGTCTTGACATACTCATAAAGGCTCAGAGATGGAGATAGCTATATGAGATACAGGTGGTGCATGGTTGTCGTCAGCTCGTGTCGTGAGATGTTAGGTTAAGTCCCGCAGCGAGCGCAACCCTTATCGTTAGTTACCATCATTAAGTTGGGGACTCTAGCGAGACTGCCAGTGACAAGCTGGAAGGCGGGGATGACGTCAAATCATCGGCCCCTTATGACCTGGGCTACGTGCTACAATGGATGGTGCAGAGGGAAGCGAAGCCGCGAGGTGAAGCAAAACCCATAAAACCATTTCTGGTTCAGTTATGATCTGCAGCTCGGCTACATGAAGTTGGAATCGCTAGTAATCGCGAATCAGCATGTCGCAGTGAATACGTTCTCGGGCCTTGTACACCGCCCGTCACACCACGAGTTGTGCTTGCGAAGCCGGTGGCCCTATAACCGCAAGGAAAGGAGCTGTCTAAGGTGGGATTGATGATTGGGGTGAAGTCATGCTTTAAAGGTAACCGG
+
)2331460:2,/22121//3-2)+*5;<:-1:.8--84-(&)++0-*-.465704562.2:35031-4.1+'&)'(,,25-))+$,+216;755;6:/8.*+*(&)++231,21(2//.5*('$'%&*$()/*,('$&$++(+1(0+5+*.,-./7/--2146738,5,$)))-02..)(,+*+(((,(),7416:.5/'*/156424&5(+%.&:986/29+'(,3,+*.27449/*--0--62//&''%&(-0/2100-/723'+&&'*(,+)'()-8.57,--+241982732)+,1.+%),*-&0.0.*',.):7367..,0.10,.+,,++./095.0.&(%&')'&))(/03071,84349&2/041..('()*5/,+*&-*.5-24684456513340(,%$'--.,(,4*))(5:6)*-'0)())%#&*'(%)))''$'+3*,/35:87;;83,(+*))+,67753562;2:16334'(++-76/.3/,1030547352+/-+*,**,,-+0/*-/)**%%''$(%&(*+02.90..62-)-6::28:349:</--++4,30417:738,((%,/.35489:,+++/75/.9.145+*%&(-.3/7560--%%(4.7-+6;1.2+.+0-17886676656;/34538())*+/0/-+,)&,,,8633/+01/.-)-+,49333575+13)-/466/23468:877&2%%(/0060%..207.+.130-/-00&'56-5,'.:1-3/126090//611:465+,.,',)3%.4.-0445,11//2689:8:200/..74///0./++,**159055686899;2/0152(*/53(*/,33369/0667.-.,)**''/1848;854/,/2,-).2',+'1)+0.3871.*+),+.4*-/;;3/:8*1+8:32;-53-,.+0182&*(.%)%$+,,-9/(1124.1*)**+..-*0.4.5656112..,0(),,-./:60-),)/+-455&)+.2;7./..95254674-.401131363384,++-/.05.40-+-+''#$&%)*(*)*/6/8619/3)((%&$*++.-/*0,1)+)$''/,/,**,**-'67..1**++-/1*00))*.-+,3)-'#&'(.3++-,286777
