# Supplementary material for: De novo species identification using 16S rRNA gene nanopore sequencing
Source: PeerJ. 2020 Oct 21;8:e10029. doi: 10.7717/peerj.10029 (PMC7585375; doi:10.7717/peerj.10029)
Supplement: Supplemental Information 2 — Contains raw reads. [file peerj-08-10029-s002.zip › pass_fastq_runid_2c9cf7bc05858273f10e7d7ec552fc0bd742dc3e_160.fastq]

@ec7504e6-2e9e-44f1-ae76-01de0a8cd6c5 ch=251 read=79763 start_time=2019-12-13T02:29:50Z barcode=BC01 runid=2c9cf7bc05858273f10e7d7ec552fc0bd742dc3e
CCGATTTACCTTATTTTTGACTTGCTTCACCCCAGTCATGAATCACAAAGTGGTAAGCGCCCACTCCGAAGGTTAAGCTACCTACTTCTTTTGCAGCCACTCCCATGGTGTAGCTGACGGGCGGTGTGTACAAGGCCGGGAACGTATTCACCGTGGCATTCTGATCCACGATTACTAGCGATTCCGACTTCACCGTAGGTCAGGTTGCAGACTCAATCCCGGACTTCGACGCACTTTGCCGAGGGTCCTTGCTCTCGCGAGGTCGCTTCTCTTTGTATGTCGCCATTGTAGCGCATATGTGTAGCCCTGGTCGTAAGGGCCATGACTTGACGTCCTCCCACCTTCCTCCAGTTTATCACTGGCGGTCTCCTTTGAGTTCCCGGCGGACCGCTGGCAACAAGGTTGCCTTTCGTTGCGGGACTTAACCCAACACATTTCACAACACGAGGCTGACGACAGCCATGCAGCACCTGTCTCACAGTTCCCGAAGGCGCAATCCATCTCTGGAAAGTTCTGTGGATGTCAAGACCAGGTAAAGGTTCTTCGCGTTGCATCAGATTAAACGCATGCTCCACAGCATTGCGGGCCCCGTCAATTCATTTTGAGTTTTAACCTTGCGGCCCATTACTCCCCAGGCGGTCGGCTTAACGTTAGCTCAAATACCTCAAAGGGGCTTTAAACACCAAGTCGACATCGTTTACGACGTGGACTACCAGGGTATCTGTCCTGTTTGCTCCCCACGCTTTCGCACTGGCGTAAGTCTTCGTCCAGGGGCCGCCTTCGCCACCAGGTATTCCCTCCAGATCTCTACGTTTCGCGCTACGCAAATTCCTACCTCTACGAGACTCAAGCTTGCCAGTATGGATGCAGTTCCCCAGGTTAGGCCAGGGATTTCACATCAACAACAAAACCATACCGTGCGCTTGCGCCCAGTAATTCCGATTAACGCTTGCACCCTCCGTGATACCGCGGCTGCTGGCGCAGGTTAGCCGGTGCTTCTTCTGCGGGTAACGTCAATGAGCAAAGGTATTAACTTCTCCCTTCCTCCCCGCTGAAAGTGCTTTGTGAGCCTTCTTCGCCGCGGCATGGCTGCATCGGGCTTGCGCCAACGGTACTGTTAATGTTCCCCACACTGCTGCCTCCGTAGAGACAATGTCAGCACCAACAGAAGGTTAACGCAAAGAGACGCAAACAACCGGC
+
52*$+6*)0,6,$..,.()'.//+*),)*,17,*+77.20/80.),++)(),/..&&(%-(+#'&/*%(0(++0+()*-2372(0-0,89;/010%-4')(+*(&-.2,+)*+)*+-1284/12*)))(%%'%0)/+*30*(-%2'(630470628424:3/12131(+,-14-*+**-*,.<352/0260)*-*.&3+++(/,4337/1034///-,+(+...+(-,.322%,-6+**&$'(01+0'#$%&)(**'('%*.,-,.101237:,'$$$%%((,.(+-))*,/**(('*)+*(()-1+)/988650.+576:1//+'*''')*++')/84(,'$%)(),..01;+)*8-04,9-,72112)+/*+.26918-,,-0:4583443;700*/())&)*0)(0,,81800075,+))/(/.)*(,%&%*2,0-0/))')('0*/0///43/+.9/997:000/0:2455//,/(0/31,'(+*('&$+*7,.4833/5(*421*/054/..2+11467/5258</.2./5*./1<:8;:66/32*,033/.*4*2.*((-.014301)*$$%$+%&)-1)-/0,(*/272;3*-49*,-.6;<,090/4.--4183+'9(%*).04-,0730211.&+/,4,2-)-).223&&%"&++0245.),'$&$&$*'''&+)'''*.0--278449-+,53733).%$*&(-,85231/0+'+--..23,'%'*+,*%(''/0./'($'&((&&('+)*,8;8759),,46238/0-*''&-.-3/(*0-24842)*3..--2+22+),(*71,&('..'+&*)..0..'&%-,(2+,/'%0/338/2'+0,,58+.-*,,--.*)%.+5324*',+4,%(/31*0)-%.,()(++/41--+,(*37/16+*(*,)((*)&'%#&)./++-/377;80..5.42310//+,*,3,).)%''(.,-*&)&-*-,1,3)(&'%+*-,-'.*&,0-.2537:/.*'*,'&.+).//1-,,-*,/3(1***.5*,(*.()/5+0<2*,..6/(*-(+.**//,*()')*+,/44857<8/,)%''%&'+.73,,,*+819634800**&'%&%'*(,+++-,++'/,098-(.),)))'%**)1,,'))))*0(&*%%%)*11303.,)(,(.4,8/4.'.,30)(+-0&*('%'+)%$$#"
@45d5e30d-2197-421b-aee3-35ab8475f4d5 ch=305 read=75137 start_time=2019-12-13T02:30:04Z barcode=BC01 runid=2c9cf7bc05858273f10e7d7ec552fc0bd742dc3e
CTCCTCGGGAGGCAGCAGTAGAATATTGCACAATGGGCGCAAACCTGATGCAGCCATGCCGCGTGTATGAAGAAGGCCTTCGGGTTGTAAAGTACTTTCAGCGGGGAGGAAGGGAGTAAAATTAATACCTTTGCTCATTGACGTTACCGCAGAAGAAGCACCGGCTAACTCCCCGTGCCAGCGAAAGCCGCGGTAATACGGAGGTGCAAGCGTTAATCAGGAATTACTGGGCGTAAAGCGCAGGCGGTTTGTTAAGTCAGATGTGAAATCCCCGGGCTCAGCCTGGTGCTGCATCTGATACTGGCAAACTTGAGTCTCGTAAGGGGTAGAATTCCAGCGGTGAAATGCGTAGAGAATCTGGAGGGTACCGGTGGCAGAGGCGGCCCCTGGACGAAGACTGACGCTCAGGTGCAGCGATATAAGGGGCAAACAGGATTAGATACCCTGGTAGTCCACGCCGTAAACGATGTCGACTTGGAGGTTGTACTTGAGGCGTGGCTTCCGGAGCTAACGCGTTAAGTCGACCGCCACAGGGGTACGGCCGCAAAGGTTAAAACTCAAATGAATTGACGGGGGCCCGCACAGCGGTGGAGCATGGTTTAATTCGATGCAACGCGAAAGAACCTGGTCTTGACATCCACAGAACTTTCAGAGATGGATTGGTGCCTTCGGGAACTGTGAGACAGGTGCATGGCTGTCGTCGCTCGTGTTGTGAAATGTTGGGTTAAGTCCCGCAACGAGCGCAACCCTTATTTGTTGCCAGCGGTCCGGCCGGGAACTCAAAGAGACTGCCAGTGATAAACTGGAGGAAGATTAGAGGGGATGACGTCAAGTCATCATGGCCCGCCACGACCAGGGCTACACGACACAATGGCGCATACAAAGAGAAGCGACCTCGCGAGAACAAGCGGACCTCATAAAGTGCGTCGTAGTCGGATGAGTCTGCAACTCGACTCCGCTGAAGTCGGAATCGCTAGTAATCGTGGATCAGAATGCCACGGTGAATACGTTCGGGCTTGTACACCGCCCGTCACACCATGGGAGTGGTTGCAAAAGAAGTAGGTAGCTTAACCTTCGGGAGGGCGCTTACCACTTTGTGATTCATGACTGAAATTGAAGTCGTAACCAAGGTAACCGG
+
-77840+0/+/700&6'34-/*6-038'-(+-611960./)1(,22301-.-%/5177:;8:3555541.0())*,/78::0;94;3229.)(*,/68.+.-137/)*-*0+1*%'(/;7+/-+,,,-.37/,122./0,+,+.2,/7-011-2$*()+06202/,,%*(+)'&)+97.**)&)'(,/62-4--0:00042+(,*(1/1/22/:/8/7'/')'+'*+7:2330./60''&'&'152-17*+1826./2,-48654456/.88./86888,%.1++'("%**2346655637:89423%'%&)(0122636%%+04-).*6+8.2+*++'&,+-5/.*-32-)&)&-*,78/-*((,,04::-9,,')'*+-.,2//,(*2**'',)+,,--61517(*8:93-+*+)-.,,,-.'&./;23066002,.2887<,-65446743),04:8::;5/.--,356.+++/+03-4/,.))((()48589784330*+.'%$&,')'))+2/8.5888:923/+-)1()%&',*(/90887*/8/95:4/+44,2/,(*)1.4.0++44)0.)(-++-*++5762-00111(,6829392./22598949006())'+)'17976757889:8,1--,-*/9-0**+++:6.)6)0(4--87<81;:9426552+*&+*34,++))19444986,-+,-77874<3327;;20/3.798<973329+-,2*,)*(,(,-927+*&#)*+,/5/0:343-4/+(.,13-47+722-45,*&*+.6/70+,1-.-.942792)''*)*$.()*%./1-*.---&667430.--,(*+--7+%''&')209249962*)&('+*.+0-,06*'*()558;+((%+)',.38:9:7:.+%,(+14%329514-/-0075/358897+1%417294,-)*+121/-*)*,*+001)%''**1**+,:3834-/-'&*+5.119679897123211*%'(..036,(,,186&'))(((&(*+,:566'((()+).,'/&*%&&+,3*9357;6,%**'),3.+,))*,-1.7134.71),0.1---,).1(,/9/,.138<98952541%%%&'&-+*./154.3&''./0452..2
@93d3788f-9b92-49e0-a7da-732c39e4e40a ch=325 read=47025 start_time=2019-12-13T02:30:09Z barcode=BC01 runid=2c9cf7bc05858273f10e7d7ec552fc0bd742dc3e
CTCCACACGGAGGCAGCAGTAAAGGGAATTTTTCGGCAATGGAAACCCTGACCGAACAACGCCGCGTGAAGGAAGAAGGTTTTCCGGTTGCAGCTTCTGTTATAAAGGAGAACGGCGGCTACAGGAAATGGTAGCCGAGTGACCGTACTTTATTAAGCCACGGCTAACTACGTGCCAGCAGCCGCGGTAATACGTAGGTGGCAAGCGTTATCCAGGTATTGGGCGTAAAGAGGGCAGGCGGCAGCAAAGGTCTGTGGTGAAAGCCTGAAGCTTAACTTCCAGTAAGCCATAGAAACCAGGCAGCTAGAGTGCAGGAGGATCGTGGAATTCCATGTGTGGTGAAATGCGTAGATATATGGAGGAACACACCAGTGGCGAAAGGCGACGATCCTGGCCTGCAACTGACGCTGGGGAGCAAATAGGATTAGATACCTAGTAGTCACGCCGTAAACGGTAATTACTGGTGATTTGGATGTCAAAGTTCCAGTGCTGCAGTTAACGCAATAAGTACTCCGCCTGAGTAGTACGTTCGCAAAGGAATGAAACTCAAAGGGAGATTGACGGGGGGGCCCGCACAGAAGCGGTGGGCATGGTTTAATTCGAAGCAACGCGAAGAACCTTACCAGATGCGACATACTCATAAAGGCTCAGAGATGGAGAGATAGCTATATATATGAGATACAGGTGGTGCATGGTTGTCGTCGAAACTCGATGATGATGGTTAGATGGTGGTTACTGGGAGGAACTACAAGCTGGAGGAAGGCGGGATGACGTCAAATCATCATGCCCCGCCATGACCTGGGCTACACGTGCCACAATGGATGGTGCAGAGGGAAGCGAAACGCGGTGAAGCAAAACCCATAAAACCATTCTCAGTTCGGTTAGCCAGTCTGCAGCTCGACTACATGAAGTTTGGAATCGCTGGTAATCGCGAATCAGCATGTCGCGGTGAATGCGTTCTCGGGCGCTACACACCGCCCGTCACACCACGAGTTGATAACACCCGAAGCCGGTGGCCTAACCGCAAAGGAAGGAGCTGTCTAAAGATTGGGATTGATGAAGTTGGGGGTGAAGTCGAAAGCCAACAAGTAGCGG
+
.32.))'(.-*.,,3.4//298)/,''*,148+8.3/2104.)/,+9+**(4(('&)++*%-3-0,/,,0-.--(-,*2/9630(,+,.)*'%(*213.6/..:9+,(.*-26(41+4//.3242-55.1:80006+()*,33%))('))&&.+/)')++.1-,,.,./.00337:33.-*4*,,:111/-+//.//6-..-+-,-.,8,--/)441'.'/2777:6:-((,))*&)455:3+/.-0().-./2-1847455--41600,))(0((*-*($()+0$&&&'&',2,.911600///-*+-,-/.(0(,42675985-1,;.9463341-1-..6:026980,1110**--()))-,+,(-6-41-0-**.((+035-,,--&&-*2/878954220/),))04+(%)056/,55/52-/75447(*+213-.$()/2125<9,)''))*&#%$%$'$',8-/09977.)*((,,4*)*40201*'))-1-/((.+,**)+)-.1401541()*)&&(*02:700.('(/*73021.,4//1+'**'&&-')(/'-2693.01)&*')&$*'+,1635-'&(++*+::4742+*)'%')(0-,348-,/-%'$%('%(%'%$'+,,.-./0//.92.8335&&'*.980/++*.-2-0./1..//-30/15/02&,&(+6./+)+*,**&'$(*-**'%%&'&##&$"&$&%%$$$&$#%%#%%$$%%#%&%#%$$)%$#%$*'*.4/,+'(()*(/95,6478663897,11:812&.**+$'*'')*040187541/+-''(,*())-211+.,2/./++'+)((+''('(%)'(0+),-1$))//*12*(01;;725558509)/4;2,(&+'('/,.16212+)0/2.,*,(-14.0,*.2/172956224'+)*...*-,-9581121244689492--.*'-,/730101..%%)'&')&(&&*,*)*,),*//*+)))))(()20-(0.++-/).4265/8.3-053+'(&((,*-,+-)**./120*6*('1)/42-10+)+&)''-6/993)-,,.,-+*'()&$$/)/-/(*,)-+3
@0fa0bc22-b738-44dc-a6d9-b6a1214a237d ch=408 read=18825 start_time=2019-12-13T02:30:14Z barcode=BC01 runid=2c9cf7bc05858273f10e7d7ec552fc0bd742dc3e
CGGTTACCTTGTTACGACTTCACCCCAGTCGCTGACCTACCGTGGTTAGCTGCGCACTCCTTGCGGTTAGCGCACTACCTTCAGGTAAAACCAACTCCCATGGTGTGACGGGCGGTGTGGCCGCAAGGCCGGGAACGTATTCACCACGGCATGCTGATCTGATTACTAGCGATTCCAACTTCATGCACTCGAGTTGCAGAGTGCAATCCGAACTGAGATGGCTTTTGGAGATTAGCTCACACTGCGTACTCGCTGCCCCTCATCACCACCATTTGCTTAGCACGTGTGGCCCGAAGCCCGTAAAAAAAAGGGCCATGAGGACTTGACGTCATCCCACCTTCCTCTCGGCTTATCACCGGCAGTCCCCTTAGAGTTAACTAAATGCTGGCAACTAAGGGCGAGGTTGCGCTCGTTGCGGGACTTAACCCAACATCTCACGACACGGGCTGACGGCAATACATGCAGCGCTGTCTCTGCGCCACCGAAGTGGACCCCTATCTCTAGAGGTAACACCTGGGATGTCAAAGGGGCTGGTAAGGTTCTGCGCGTTGCTTCGATTAAACCACATGCTCCACCGCTTATTGCGGGCCCGTCAATTCCTTTGAGTTTTAATCTTGCGACCGTACTCCCCAGGCGGAATGTTTAATGCGTTAGCTGCGCCACCGAACGGTATGCTGCCCGACGGCTAGCATTCATCGTTTACGGCGTGGACTACCAGAATTATCTAATCCTGTTTGCTCACACGCTTTCGCCTCAGCGTCAGTAATGGACCAGTGAGCCGCCTTCGCCACCGGTGTTCCTCGAATATCTGAATTTCACCTCTGCACTCCAGATTCACTCACCCCTCTTCCGCCACTCCCAGGGCGGCGTAACGT
+
'(,11.4872'31(*.%--3..963*,.2:+-,,(/4)*0647884920268413/157-+.-/7:89+/.*+'*,-368<9&6771;:./714100;4*'0'()44785;64/3*+,,(&&#&+5/867)73254364282..1$+*267784-,,,,'().*'&'()0119/5+-&)1-7553/....,(/,6/10,(+,386<643*))'$&)/121400:;4/6/.'0,*---41.++*(/.-'236354031,&)&(,0'+*+1,+)0+*%,%%&)$+)('%%)+0,&('&*0.-264303.2*.282-((()--+)'&)*2.179-:8**686<62233606.-4-2368:383-22-83--:.,&()%$$'*082002312,0.-02218:-0*.(4,(,&(-.*3-**19:3,+,2,32)0/2/4586+.2/348,*0.&*&/366580('-.12.(*%'(1260/.//8:<651'()+,5:64/4,&(-2562-,*0+,,(($'*-.697857184(,35,47.4+3*+0687778630/4)++9,**)-3;:9;12..,/-/1,-2.104(.0,..9,53(%+,'/)8/1074.'+/51(061.12-/3786*./0//1/-*.18+2.//28:333448/1.++.239633(+---42&*1+,*-+**)&)+1.0.+&*..3:867882:,'&'&&'-+12)+#)&*&(%.**...7<9440-39/+1..')*0--/7..'))*..12458,331833899;66532300),**-./0-'($--.25;7///,-40-*+)(+*.95+*-2.10'-%')0)&()-./,.02.-4-1*6/8/,&(%&)-0''$*-)(***(&)(%#"
@5cafb366-215e-4c08-819a-fa42ddf65841 ch=467 read=42912 start_time=2019-12-13T02:30:26Z barcode=BC01 runid=2c9cf7bc05858273f10e7d7ec552fc0bd742dc3e
CCGGTTACCTTGTTACGACTTCACCCCAATCATCAATCCCACCTTAGACAGCTCCTTCCTTGCGGTTAGGCCACCGGCTTCGGGTGTTATCAACTCTCGTGGTTGTGATGAGGCGAGGGTATTATTACAAGGCCGAGAGCAATATTCACCGCGACATGCTGAGTTTCGCGATTACTAGCGATTCCAGCGTAGCCAGTCAGTTGCAGACTACAATCCGAACTGGGGAATGGTTTTATGGGTTTTGCTTCACCTCGCGGCTTCTTCCTCTGCACCATCCATTGTAACGTGTGTAGCCCAGCCCAGGTCGCCAAGGGCATGATGGTTGACGTCATCCCCGCCTTCCTCAGCTGTCACTGGCAGTCTCGCTAAGTCCCCAACAATGGTGGTAACTAACGATGGGGTTGCGCTCGTTGCGGGACTTAACCAACATCACGACACGAGCTGACGACAGCCATGCACCACCTGTATCTCATATAGCTATCTCTCCATCTCTGGAGCCTTTATGGTATGTCAAGACCTGAGTAGGTTCTTCGCGTTGCTTCGAATTAAACCACATGCTCCACCGCGTACTTGCGGGCCCCGTCAATTCGAGTTTCATTCTTGCGAACGTACTACTCAGGCGAACTTATTGCGTTAACTGCAGCGCGAACTTTGACATCAACACTTAGTACTCATCGTTTTACGGCGTGGACTGGGTATCTAATCCTATTTATCCCCACGCTTTCGGGACTGAGCGTCAGTTGCAGGCCAGATCGTCGCCTTCCATACTGGTGTTCCTCCATATATCTACGCATTTCACCGCTACATGGAATTCCACGATCCTCTCCTGCCTCTAGCTGCCTGGTTTCTGCCAAACTTTACTGAAGTTAAACCAGGCTTCACCACAGACCCTTGCTGCCGCCTGCTCCCTCTTTACGCCCAATAATTCCAGGATAACGCTTGCTACCTACGTATTACCGCGGCTGCTGGCGTAGTTAGCCATTAACTCTAATAAGTACCGTCACTCGGCTACCATTTCCTGTAGCCGCCGTTCTTCCTTTATAACAGAAGTTTACAATCCGAAACCTTCTTCCTTCACGCGGCGTTGCTCGGTCAGGGGTTTCCCCATTGCCGAAAATTCCCTGCTGCCTCCCGTAGAG
+
1.0+3,+6324008,02046;.*.3/&2-455;76;266,*.3.5**,+&)),32364,*.'*0217-388:11606018019-.+://.:/7111/236+'5+,,)&+'%)1,,$(*$*&,)(+,'./51041*')%&(1./07<545;168888922,.(+07+)().,1/*+0--...1,.''%+*-+))%%&*+%)&-&,&(()(()-;:0,*.84/+-3*,**5168;../0:/9842+-5:512735+)+1.1857055+.3333479;;:38:+-/0/..0/)(()+(&%++7+*.8-,&'&0*29;:9:)''''0/+-2-/4912990+07403/,+*%'/0123344:6779543),4)(((,7:,.&)(,&'&*)2-0832381000%+11/8-//46962;*',120,.,/()&.*+-,/,.146453.0375.67695&5;58---1046923,,/18.+--.478897/.../85687014,,+5/-/,%&&()*-(+++(*/087/))+*+/.735:7497/3+..61,-+0,6<;;<66266775702/(*&(')(&%''--195.*/1)8-50,*44<:6/58+0+)-'%+-+.265012223:;7+*,),(3*+-/7/6,-4+1,*0+/.-534:701172-))(&()+,+.-0597980:58-+-.:645452-.'*+,127056713//173-)/87*'**+0:-4(8/')(*2.8+,1.328,0*/535.--//73/*+&&''&')011-,2.78.()+655685578685613;1..1810()+()02)2*210))()+.0.//+/*)*+),)*,5557;7681;920*.*))((,*+,3306.-804*%**(68281+)-)&)..:9<616./.105/.&%(**/4)+6,78+,404//1-0344/-'16371)1.-30./3-2933643/11.183-2.--24.7--*.-510--/.&)&%#&,++.4/02&++-8599-/2/+10219;.9<038:633+26))*-09462/+'*.+.083%%0'(4:.*.099,+'+*&))()*05284;9*4.1-33125,,.0.873/2;:0/<65::2,.5,1,,48732)1)'&*(&'(%'*4+-71)$(
@49c112ab-dc09-4697-bcde-ba6327ae5b00 ch=200 read=44506 start_time=2019-12-13T02:30:28Z barcode=BC01 runid=2c9cf7bc05858273f10e7d7ec552fc0bd742dc3e
CTCCTACGGGAGGCAGCAGTGGGAATGTGCACAATGGGCGCAAGCCTGATGCAATACATGCCGCGATAATGAAGAAGACCTTCCGGGTTGTAAGAAGTACTTTCAACCCGGGGAGGGTAAAGTTAATACCTTTGCTCATTGACGTTACCCGCAGAAGAAGCCACCAGCTAACTCCGTGCCAGCAGCCGCGGTAATACGGAAGTGCAAGCGTTAATCAGATTACTGGGCGTAAAGCGCACGCAGGCAGTTTTGTTAAGTCAGATGTGAAATCCCCGGGCTCAGCCTGGGAACTGCATCTGATACTGGCAAGCTTGAGTCTCTCGTAGAGGGGGGGTAGAATTCCAGGTGTGGCGGTGAAATGCGTAGAGATGGAGGAATACCGGTGGCGAAGGCGGCCCCTGGACGAAGACTGACGCTCAGGTGCGGCAAACAGGATTAGATACCTGGTAGTCCACGCCGTAAACGATGTCGACTTAGGTTGTGCCCGCTTGGGCGTGGCTTCCGGAATAACGTTAAGTCGACCGCCTGGAATTACGGCCGCAGGTTAAAACTCAAATGAATTGACGGGGGGCCCGCACCGGCGGTGGAGCATGTGGTTTAATTCGATGCAACGCGAAACCTTACCTGGTCTTGACATCACGGAAGTTTTTTCAGAGATGAATGTGCCTTCGGGAACCGTGAGACAGGTGCTGCATGGCTGTCGTCAGCTCGTGTTGTGAAATGTTGGGTTAAGTCCGCAACGAGCGCAGCCCTTATCCTTGCCAGCGGTCGGCCGGGAACTCAAAGAGGAGACTGCCAGTGATAAACTGGAGGAAGGTGGGGATGACGTCAAGTCATCGTGGCCCCTTGACCAGGGCTACGTGCTACAATGGCGCATGCAAAGCGACCTCGCGAGAGCAAGCGGACCTCATAAAGTGCGTCGTAGTCGGATTGGAGTCTGCAACTCGACTCCATGAAGTCGGAATCGCTATTGTCGTGGTCAGAATGCCACGGAGGTGGGCCACGTTCCCGGGCCTTGTACACACCGCCCGTCACACCATGGGGTGGGTTGCCAAAGAAGTATAACTTAACCTTCGGGAGGGGCGCTTACCACTTTGTGATTCATGACTGGGGTGAAGTCGTAACAAGGTAACCGG
+
*-37,$(-52*,0-29:76918.*,(*+))*+0877734/35:579--),%%,'((+--.0*''&$*%*(-45(*,)%27547(1/102((-.$()(0.0/8;,-%/'&*)0(&)'%**43*,-9-238146/,122,//-/152:2/0-)+/+-.(*-)**',.+-1-.1..164669:332/(240+/+*+3+(*'0'&*%))2.+,+024149---6/7869<77786;2++++%,)2,./-+01772*1.9.8692211+&&+1-+055/*230.1*&.704725646656663000.397:669*'%%+&((*+*(/0200(2/456-+*+(-)--1*)240/)&++2422.:/)'+--1..--)&+)/)),,5796-6.500-*(..,50:6,(382+)**&2-///06649).8:6*'&&+;58-4,':')&*((5/*/7/,,-..)--0/,+083-//125:32(*%%+0.705,4.)$'''.2420126027.3/4,/.--.-).')&+,28:;9::7/+*)',+0.,**$.%*,012;;2246-<;657696959-.167/39*)*&)%*+-)-.4-+--632,-5:<;568;***)(456978'(,((71635910354.8-..722013-()&+2;75+-%''&&'---.0545:7995;90829577-1+2&2368899984440138/*),&'++4443,2--,/83.,5.7:59500,,-,)+-28///./90,.6,,3./0,./-/7144.++$*-.4+--1--/.*1,(&*((*+898:;&50-,.1;<:991,*-*-**&(185,5430/,-.++-0322+1..12.*)*(*.:,1971'((&&.03/227215/*+-/*-55,*++,.7349:0,*)*-38*53:647440107--.00006)0(212).&4(3*((((3',-',-732355612/8...6.6/50611,',)',411-&')-30957:,*+.,%&)(&-,/3'+.2447,--+&')+)-2/..'.5-61,),+*-).+)*,-.&'*842:-0(47-'++''%&%%&''-)*(*-21;0-+0-(.()0,,92..2931312292565689821'))03,,,-,5788:274272:/9
@3d635d77-7bf4-49f0-8c21-324f38b6bdeb ch=107 read=79606 start_time=2019-12-13T02:30:38Z barcode=BC01 runid=2c9cf7bc05858273f10e7d7ec552fc0bd742dc3e
CTCCTACGGGAGGCAGCAGTGAATATTGCACAATGGGCGCAAAGCCTGATGCAGCCATGCCGCGTGTATGAAGAAGGCCTTCAGCGGGTTGTAAAGTACTTTCAGCGGGGGGAGGAAGGGGTAAAGTTAATACCTTTGCTCATTGGCGTTACCGAAAGCACCGGCTAACTCCGTGCCAGCAGCCGCGGTAATACGGAGGGTACAGCGTTAATCGGAATTACTGGGCGTAAAGCGCACCAGGCGGTTTGTTAAGTCAGATGTGGTCAGTCAAATGGTGGATGACCAGTGGTCGGTGTTGAACGTCCGGCA
+
,+/1(*--8/,/32247(3,,*-**2,,+-//8330+)*,3.)(-/465,**$#'*++$*(,/765302310***,2/50:/',*.663:/0,0*((('()',,-2337;3)&-2-.,31.-3<9-2.6.558015-,442+.0213-3-,47))()&*(,*'()*.3.///(+55;516+*56/+)))/-,.53200-&*&''*,..6172917.0.0)-5;9:72302.*)&'%))&//3)12:*+3/2*//7(,)*)%&######$%%&$%$#%'$&&%%$%$#%$##%$#$######$&$%%&$%
@880188ca-a523-4800-a30a-276f4561d738 ch=253 read=90857 start_time=2019-12-13T02:30:39Z barcode=BC01 runid=2c9cf7bc05858273f10e7d7ec552fc0bd742dc3e
TGGTTACCATGTACGACTTCACCCCAATCATCGACTTTACCTTGGGCGGCGGCTCCAGAAGGTTACCCCACCGGCTTTGGGCGCCCTCGACTTTCGTGGTGTGACTGGGCGGTGTGTACAAAGGCCGAACATGGCTACACAGTATGCTGACCTGCGATTACTAGCGATTCCGACTTCACGTAGGCGAGTTGCGGCCTACGATCCGAACTGAGAGAGTGTTTCTCGGGTACCTCGCGGTATTGCTTCCGTCTATTAACTCCCATTGTAGTACGCGTGTAGCCAGATCATAGGGCATGATGATTTGACGTCATCCCGCCTTCCTCCCATTGTCTGCGGCAGTCTCTCATGAGTTCCACCCAAAGTGCTGGCAACTTATGAATGCAGGGGTTGCTCGTTGCGGAACAACCCAACATCTCTGACACAGGCTGACGACAACCGTGCACCACCTGTTTCTGGCGAGAGGAACTATCTCTAGTTCTGTCCATCAATGTCAAGACCTGGTAGTTGCTGGCGTTGCGTCGAATTAAACCACATACTCCACCGCTTGTGCGGGCCCGTCAATTCCTTTGAGTTTCAACCTTTGGTCGTACTCCCCAGGCGGGGTACTTATTGCGTTAACTCCGGCACAGAAGGGGTCGATACCTCCTACACCTAGTACCCATCGTTTGTGGGACTACCGGGGTATGTCCCGTTCGCTCCCACAACTTTCGCGCCTCAGCGTGGATTTTCGTCCAGAAAGTCGCCTTCGCCACTGGTGTTCTTCCTAATATCTACGCATTTCAACGCCGCTAGAATTCCGCTTCTCTCCAAATGCTCGTTGGGCGGTTTCCATCCCATCACGGGGTTAAGCCCCGAACTTTTTAAAGACAGACTGACCAATCCGCCTGCCTTTGCGCTTGCGCCCAATAATTCGGACAACGCTTGCCACCTACATTATTACCGGCTGCTGGCACGTAGTTAGCCGTGGCTTTCTATTCAGTACCGTCAATCCTAACTTCATTTGCAGAAGGCCTTTCGTCCCCGATTAACAGGCTTTACAACCCGAAGGCCGTCATCACTCACGCGGCGTTGCTCCGTCAGACTTTCGTCATTGCGGAAGATTCCCCACCGCGCACTCCGGCAG
+
$$'(*$*%$%$(&+*,.272.287*+''(,,3/134;;10*0*&-)''$%(/+-+2%&,+1213,0:5)+45,0+(((+1361.0&&(*+35;7.085:84/.-+&+141/3-./32/,56+1)2)(&''%$%'(*,-%,(&,).12110.22.1.%4(+,.*../199820156941132/065-%&,*,*)**&)()+'/3-018111.,++),-67<<638(*'$$(*+-/2+1)(*+**/802'/02+/4.6,.,0,%(*'+)*/1344352+*(.,()*42&'((1409/----14:7/023023-:8,*967;0-,12,*(*/.02113310211.,*-,14545114*+./-6;68210--+-+*)')+,)2.)/*+.-+03/2145/9./.9*)')1+21,3034640&*,358/27664,/,()/2-747411292884/194.*1(&%&'(/2/2//0+*+*)-06<8876/*(00&-+'+0*2.56961'%%'(+((%(%((0+))'+.,1+6*;905/--..37778028,-)**-.4&2+26+(6607294106/+)2,;921082+-)(++9)3,..6:8+-()++72),+.,2)/,,-021-1,./7283344116/84+-.99967134*)(,-.7344972;71276/51+++44.+-',(+0-+*--%*+3+*2/.*2.7/&$%(*,-24.+.*.445'&&%(-.+49481/-3('&11*1267:;/;;9;<75414/./80355+*/)*-732/21412;3-&%((*+*-/,,+2-5.+'()'(-/.1)((&)$(+*&)7&.,-,/,.*++/.09-+-9795:;/00/7*1871*0--.4991*1*(,6327.....92:150+2:6-.'%+'())''('''((%-1,*(/(,)1.2/90-,,1+./+0,((+&0*+:6),&+'-/86.7&$$))/&08*)(0+26785*9./0681;&0-67;58625))&(&((-.*$''))+)&'),1/57<:033838,004736311--497,/14/82+*..32958::;:56..,--52031-,*++.4..3*2//59/.1/0+0-,,484-+,3+153*#%$$%%)&)*/*((%$,
@094d850b-7ae3-44db-971e-cda21f66ee9b ch=319 read=65175 start_time=2019-12-13T02:30:38Z barcode=BC01 runid=2c9cf7bc05858273f10e7d7ec552fc0bd742dc3e
CTCCTACGGGGAGGCAGCAGTAGAATATTGCACAATGGGCGCAAGCCTGATGCAGCCATGCCGCGTGTATGAAGAAAGGCCTTCGAGGTTATGAGATACTTTCAGCGGGGAGGAAGGAGTAAAGTTAATACCTTTGCTCATTGACGTTACCCGCAGAAGAAGCACCGGCTAACTCCGTGCCAGCAGCCGCGGTAATACGGAGGGTGCAAGCGTTAATCGGAATTACTGGGCGTAAAGCACGCAGGCAGTTTGTTAAGTCAGATGTAAGAAATCAGGCTCAACCTGGGAACTGCATCTGATACTGGCAAGCGAGTCTCGTAGGGGTAGAATTCCAGGTGTAGCGGTGAAATGCGTAGAGATCTGGAGATACCGGTGGCGAAGGCGGCCCCTGGACGGGCGGCGCTCAGGTGCAGCGTAGGAGCAAACGGATTAGATACCCTGGTAGTCCCGCGCCGTAAACGATATCGACGGAGGTTGTACCCTTGAGGCGTAGCTTCGGAGCTAACGCGTTAAGTCGACCGCCTGGGAGTACGGCACAAGGTTAAAAAACTCAAATGAATTGACGGGGGAGCCCGCAAACTGGTGGAGCATGTGGTTTAATTCGATACAGCGCGAAAGGGACCTGTTGACATCACGGAAGTTTTCCAGAGATGGGGAATGTGCCTTGGGAACCGTGAGACAGGTGCTGCATGGCTATCGTCAGCTCGTGTTGTGAGAATGTTGGGTTAAGTCCGCAGCAGGCGCAACCCTTATCCTTTGTTGCCAGCGGTCGGCCGGGAATCAAGGACTGCCAGTGATAAACTGGGAGGAAGGTGGGGATGACGTCAAGTCATCATGGCTCTCTTACGACCAGGGAATACACGTGCTACAATGGCGCATACAAGAGAAGCGACCTCGCGAGCAAGCGGACGCATAAAGTGCGTCGTAGTCCCGGATTGGAGTCTGCAACTCCGACTCCATGAAGTCGGAATCGCTGGTAATCGGATCCAGAATGCCACGGTGAATACGTTCCCGGGCCTTGTACACCGCCCGTCACGCATCAGGAGTGGGTTGCAAAAGAAGTAGGTAGCTTAACCTTCGGGAGGGCGCTTACCACTTTGTGATTCATGACTGGGGTGAAGTCGTAACAAAAGGTAACCGG
+
12671/1(-6.'--'*2,)++(.+4/&1%'*-02;55:5/./16%+86234035/2522'06-/2/--++)(0&'**(&,3563'%0+10,***%''$&))--(.-,/85(-/,.2,),-.50,0.2-/,0*.2-,777141/.2,7,'1/'(+++4,)+-$)*12+(0.----)-*-+72,-0-/250-0,+)4-$.+31.1())505///070602,/3+6-2446:352868-**)+-/1497&6592,/0/5-/6(550+*(($+-%()(0,-,4*/-/,+23/-,--053/*)++)+.*.-.(%&)'()+/8723,(2/.1/011//))1620*./34;9//1-,.92740--/2771)()(5269495180,***3+),3::.(3454(+&+(').235.0642**('*5*1(''.7:33/0&/...16)69++062./2*8+',-44211-(+%%--125(4(.+2,2-*-&32((-+&*.-./+-0/-1)0*,/()/.//2/9-+,/0359:68777/*''(1-3-+*-.4/42:44:63-55677:4/1+3*,+1.461*%)0*%%&(23/+-$+,4)*.$)$),/5<;6;883,*+&),(*)/((.+),$&)(&''((+-.-.&(%(%$%-9:2.')(+,.06&'(%%&&+)*&&&)/2+26;691'2**%+'+-1665,**4-+)../51///0470/20-/-/&,-//18)655856--63)+1+2,+1226433;2*0./14/71-/9336.*..924*8-4082,+(*,)'.)0689/--,*.0985678:*+.-.307/144++/035886..+.1795-002--,+'&##%''*0'++(+1,*(%''(:::387:7520.512-334()&)*'(10398915-++*/;*208-'((+//96*,-.,023386-7))-.)9*0+*+,,;9:0,0-/'+$232435+2*)(++4.857/--'-*-0-)0)*+0'(+68638.*,+/+((.+27659/-+*346232..,-*//61;2--+'($'&'')('&')-*+,3+-*49*&**'''+*+)*+*1/4/7454*.-).1)13262/57%.()0*+,37<99988:82.1-**3,,,722496783*0+18;;:7/
@633886fe-f201-4ad2-900c-c9a0595ace40 ch=339 read=60198 start_time=2019-12-13T02:30:38Z barcode=BC01 runid=2c9cf7bc05858273f10e7d7ec552fc0bd742dc3e
CGGTTACCTTGTTGCGGCTTCACCCCAATCATCAATCCCACCTTAGACGGCTTCCCTTTAGGCCACCGGCTTCGGGTGTTATCAACTCTCGTGGTGTGACGGGCGGTGTGTACCAAGGCCGAACGTATTCACCGCGACATGCTGATTCACGTTACTAGCGATTCCAACTTCATGTAGTCAGGTTGCAGACTACAATCCGAACGAGAATGGTTTTATGGGTTTTGCTTCACCTCGCGGCTTCGCTTCCCTCTGCACCATCCATTGTAGCACGTGTGGCAGGTCATAAGGGGCATGATGATTTGACGTCATCCCCGCCTTCCTCCAACTTGTGTCACTGGCGGTCTCGCTAGAGTCCCCAACTTAATGATGGTAACTAACGATAAGGGTTGCGCTCGTTGCGGGACTTAACCCAACATCTCACGACACGAGCTGACGACAACCATGCACCACCTGTATCTCCTTATAGCTATCTCTCCATCTCTGGAGCCTTTATGAGTATGTCAAGACCTGGTAAGGTTCTTCGCGTTGCTTCGAATTAAACCACATGCTCCACCGCTTGTGCGGGCCCAAATCAGATTTGAGTTTCATTCTTGCGAACGTACTACTCAGGCAGATACTTATTGCGTTAACACCAGCGCACTGAACTTTGACATCAACGCGGTACTCATCGTTTACGGCGTGGACTACTAGGGTATCTAATCCTATTTGCTCCCCACGCTTTCGGGATTTCAGGCGTCAGTTGCAGGCCAGATCGTCGCCTTCGCCACTGGGTGTTCCTCCATATATCTACGCGACTCACGCTACACATGGAATTCCACGATCCTCTCCTGCACTCTGGCTGCCTGGTTTCTATGGCTTTACTGAAGTTAAGCTTCCGGGCTTTCACCACAGACCCTTGCTGCCCGCCTATGCTCCTCTTTACGCCCAATAATAATTCCGGATAACTTGCCACCCCTACGTATTGCCGCGGCTGCTGGCACGTAGTTAGCCGTGGCTTTCAATAAAAGTGCCGTCGCTCGGCTACCATTTCTGTAGCCGCCGTTCTTCCTTTATAACGAAGTTTACAATCCGAAAACCTTCTTCCTTCACGCGGCGTTTGCTCGGTCAGGGTTTCCCCATTGCCGAAAATTCCCTACTGCCGCACTCCGTAGGAGCAATATCAGCACCAACGAAGGTTAACTTTAATTTCATTAGCTTTCTTCAGCACCAACAATACGTAACTTTGCA
+
.,3.8--)-*%.8&)-'00936486/012---,((-47()74371215#%$&,,*&*1*%023;79:3/-2.75:510.5010462/.)*()+,,++/-21865690221246,4,+-2+)'&)469::607;46559899:9755,*&(+%,%+),/10/4+4).'-04525123487')*+5/2*,.185.6.,6-++('%)(,401175;//0.;03:93+.4733597:23.3,*2+$$&)-5.,.245459906*+65.,,-.-/445*'()().130314*27/386110/'1/))-.136:.9/,)((-197870.-/,//,,(*11791;1)1321*&)0(%%'(052*+**)-+2.3497:906/0/:94432),'-,5+*))'))0,--6:30))(/)/,',)),2263-/10656/-5/,+')+/44.+.*0'0/1989975557799())*003888820.)/52798624;1113071-.,,,.-00385211676-4742-50999::36,8+%';-9023141<98<000-/005:34/,+/--/27-4/2-.0430/%'$(%((%,+;9559<06///6/-3&&$$&'(./+757%&'*%+,1+-4-.,2,4'&#*(&+-+-24468.,23-++--.1*7.**%()-2677:97384,*,,,%8*:.76355)440128877;89*+-2;5/0.440+&*)+290/'+2$31($((00/0735362-*)1-5-,.01.2278/6/..89+0*-+&,+890745:2324573/./23('''$#&'&,'(&)'.,.3)6+51/./007+..-.33580101)-,--95946:7<83/-0,&&&((*/011--/712%/2601*88/9:../00--/57:<180//6176*(-(($'$(*/5*..;9./7.90-0507-(/+/-+/+++4(+1,,58/2.*(&&((*/30$,.*+/...999541%++-+337+.-,0-4,).26-..).77+,+%15768'247494449;38;;3/%-&'*/07<981*+*+*3.2*,-82$%,)+<8(,,2662,346+75798:;:98<95625093022))-/:/8//)05509/*,41.2845867:9:5<+70)*2320/&(',,07+/57,+*,392(07,0155:5/+*-,-6260,,/553/1/+)%%%(%,.9:3970*))'(--)1772*.+,+*(#$$%%$
@d311783b-0b3a-4e75-95a9-8b67ded7c059 ch=347 read=49068 start_time=2019-12-13T02:30:47Z barcode=BC01 runid=2c9cf7bc05858273f10e7d7ec552fc0bd742dc3e
CCGGTTACACCTTGTTGACTCCACCCAATCATCAGTAATCCCACCTTAGACTGTCCTTCCTTGCGGTTAGGTACAATTGTTATCAACTCTCTGCATTGGTGTGACGGGCGGTGTGTACAAGGCCGAAAGGTGTCACCGCGACTGTCTGATTCTGCGATTACTATTCCAACTTCGTAGTCGGTTGCGACTACAATCCGAACTGAGAATGGTTTTATGGGTTTGCTTTACGCAAGCCAACACCATCCATTGTAGCGTGTAGCCCAGGTCGCAGGGGCATGATGATTTGACGTCATCCCACTTCTCCAGCTTGCCGCACAGCGGCTGATTTTAACTTAATGGTAACTAACGATAAGTTTGCGCTCGTTGGGACTTAACCAACATCTCACGACACGACTGACGACAATAACCATACCTGTACTCATATGCTGCTCTATATCTCGGGCCTTTATGAGTATGTCCAAAAGACCTATTGGAGTTCTTCGCGTTGCTTCGAATTAAACCACATGCTCCCACCGCTTGTGCGGGCCCCGTCAGCGAGTTTCATTCTTTGCGAACGGCTATAGTGTTTATTGCGTTAACCAGCACTGGCGACATCAACACTTAGTACTCATCGTTTACGGCGTGGACCACTGGGTATCTAATCTATTTGCTCCCCACGCTTTCGGGACAGGCATTGCAGGCAGATCGTCATATCGCCTCCATATCGCATTTCACCGCTGCGGCGTTCGATCTCTCCTGCGCTCACAGCACCTGGTTTCATAACCTGAAGTTAGCGCAGGCTTTCTGAACCCTTTACTGCCGCTGCTCCCTCTTTACGCTTAATAATAATTCGGATAGCGCGCAGCACTTCACCTACGTATTACGCGACTTTGGCGTGATTTTGGCCGTGGCTTTCTAATGTAAGTACCGGAAGTCACTCGGCTGCCATTTCCTGTAGCCCGCCGTTCAGCTCCTTTGCAAGTTTAATCAGCCTTCTTCTTCACGCGGCGTTGCTCGGTCGGGGTTTCCCCATTTTGCCGAAAATTCCCTGCTGCCTCCCGTAGGAACAATATCGCGCAACAGAAGGTTAGCCTGAACACCGACAGCTTTCGGCACCGGCCAG
+
:-(+./&'&(+/-)1.)'(*+(%++)+..078.&$'),(38.&+'.)')0'$#''$/&1(3//03939%*(('(&$('&*1,1-+&,*+,*)&+%)(2,844/.0+.--08.0.....69084,+(*((&%%)*/26*/-(($%%'),-.,+%$&'%/())(&+50+/'&'1+(.+.42.'0-'$&'*,&('*',++051100-296609;:-02.3229.+(++)%'$&(+'-)&$&%*+7786'**+,,-.+--+&(-0*)/2*)&(%178,+.4555448<410,*-/.,56,$-+01)+-++,,/.13)+'((&*$$$''$($$$'+&%%0()*%)+/&+5968760&')2**/880/.*&*'&.)('0&,)./263321(')()**+*,/0187507/%')&'%&'+2-0.*.1/.+(&#$'%(**+&'%'',&+)((0396+-((').5522).0-(%+'4/$/+**,/3;873/,,)0(&*7:722-3,3;+1'&',,00/88*'--%(,,,.87*%$&&'(%*+%'')&/+::8669124,(((+,+)'$%%%$&%&%,+*0801-808+2)&)0-02/''()*(*-'8+%(()(*&$&'&()/)-.*%)'/-./4.3-(-/0*4/0.00-011/**/93.0*796,+,+,:924)6-/3(1+&#*(')&&$(*00,*(+,)*&*-%(('*+*+--.$&',:61-/3..*$')$&'*/0+/12,*(,))+)$'+%#$$$$#(((*.)*(+***-*&(*///04$''#*(/5((&&%#*.99<,4.('(&&('%'(()*00,+41:3%*'&%$'*)'&&(**13)6385/.(((*)++*+/+)*.3/(/)*(*((+)),%))+)+)('%&%((&%'%&$(('+'',,')*&&$#&&$*&)'*')&&+,256-7,++'4807:.4+*(&&%(-))0-/0/&&$()1+-+)&'(0*.*%%)*+)*,+-3/-6./51,-*)(.+,0+)(*,2932'40-19/130*'*(,+&)/./9984917,)%)(-043.:2./)//,/,*0///2&&$((1-1.01-(.&%$(%$))/2)0(()(&%')/.+)*++4+*$$##$
@a0e7301e-b165-49ea-be2c-72a71e9736c1 ch=206 read=41160 start_time=2019-12-13T02:30:53Z barcode=BC01 runid=2c9cf7bc05858273f10e7d7ec552fc0bd742dc3e
CCGGTTACCGCATTTACGACTTCACCCAATCGCTGACCTACCTTCAGCCGCTGCCTCATGCGGGTTAAATACGGACTTCGGGTATTGCCAACTCTCATGGTGCTTGTTGGGCGGTGTGTACAGACCAGGAACGTATTCCGCGACATTCTGATTCGCGATTACTAAGTAACTCCAACTACGCAGGCGGGTTTCAGCCTACAATCGAACTGAGACTAGTTTTTTAAAGTTGGCTCGGCACCTCGCGGTATTGCATCTCTGTACCAGCCATTTAGCCACGTGTGGCAGCCCTGCATAGGGGCGTCGGTTGGCAATCATCCCCACCTTCCTCCTGGTTAACCCAGGCAGTCGCTAAGTCCTCAACAATGGTAGTAACTAACGACAAGGGTTGCGCTCGTTGCGGGACTTAACCCAACATCTCACGACACGGGCTGACGACAGCCATGCACCACCTGTCACCTTGTCACGAAGAGTTTCCTCGATTAAAGAGTAATGCAGGGATGTCAAGTGTAGGTGAGTTCTTCGCGTTGCTTCGAATTAAACCACATGCTCCGCTACTTGTGCGGAGTCCCGTCAATTCCTTTGAGTTTTAATCTTGCGACCGTACTCTGGGCGGAATCGCCAATGCGTTAGCGGCGGCACGGAGGTCGACCCCCACACCTGAAGTATTCATCGTTTACGGCGCGTGGGCTACCAGGGTATCTAATCCTGTTTGCTCCCCACGCTTTCGAGCCTCAGCGTCAGTTACAGTCAGAGAGTCGCCTTCGCCACCGGTATTCCTCCAGATCTCTACGCATTTCACCGCTACACCTGGAATTCTACTCCTCTCCTGCACTCCTAGATAACCGGTTTGGATGCACCGGGGCCAGGCCGGGTATTTCACGTCTTACTTAATCATCCGCCTACGCTCCTTTACGCCCAGTAAATCCGGATAACGCTCGCCACCTGCGTATTACCGCGGCTGCTGGCGTATTAGTTAGCCGTGGCTTCCATCGCCGGAGTACCGTCATTATCTTCCACGAAGACGGAGCTTCCCGATCAAAACCTTCGTCTTTTCGCGGTGCTTTCGCATCAGGGTTTCCCCGTTATGCAATATTCACACTTGCTCCCG
+
*+*016(0(')&,-(&0/-239*&*/+.2.0-233,59,.6+3-%'(,,//.-0+-2'*)*),***'(&'&)-834484'51/*,/-0410../--')*)*&###%).+412+6+--)*&''&.,9/52/10398612+).721)+5./13:<7''&&.'-,-/,(*-5223',%(&$%%%%,*'&-./712.0271233;48+,4-(&)+.11%20/;8;,580).3-0,,)##$&)1*+++/10.,4./085554064/-,/0:074*##$%&(*345+1--,485,)++)*.42)**)+)/24.0.*-..1-851''($$&'+-./-',.-2+/32*,1/+)/0*.36/+-/3046/02410610-1-*)(.-68575--731:43254742:1/-961.-//1+,)-++(*)'(&*,6555,+535841122/,2:1:0/-401,-%'*43753521-$((''(%&,6*/**/5/8-00.''&)+0,-($)/*/023561-/--))+'&%()3,6:3./-.2-/3;4&&)0)8::27-.('&)*/2.05+,+.'-*./0'*,394*-00804.)(**..51;<3,72114-.,,+,%)'+(,#&'%%','+(((0(6.311(*+&(,+4-+0-+//61.+($'),136-(*+-/-,*.***:<9899/75,$*()('))))--+,(+'&5.+2-...072353.44*%+,7280'+++,6//.-/0703335337460900/443++)*&),/28:181,,/),7,733/904,1'))3/.///020203;92276,/,%*)1624-8,1,+)$'(./--+))((*)').++'(020608(96:1.*$#%$#')(+*'($+'),.)210..90*()%-,2+'$(&9+985287-0;669788:029/.8*8.(&)*-33*,)+,0-1*-*14102;18:.&0-041945979371..-34-.)(''&*,2;41243('&&%*'($'*(*/'*#&)(55456/15/026:-.'(&*)*,4%,'&&'%%&%(&3)')*'+(*('())%''-'(')'(%&((''%'*,.)14.,3+169/',*#'(,+1-,-4'%'$%#$%('+1,-
@3dff30bf-b1f7-4f4e-8f37-40876cd9a93e ch=165 read=91727 start_time=2019-12-13T02:31:07Z barcode=BC01 runid=2c9cf7bc05858273f10e7d7ec552fc0bd742dc3e
CCGGTTACCTTGTTGCGACTTCACCCCGGTGAATCACAAAGTGGTAAGCGCCCTCCCGAAGGTTAAGCTACCTACTTCTTTTGCAACCCACTCCCATGGTGTGACGGACGGTGTGTACAAGGCCGGAACGTATTCACCGTGGCATTCTGATCCACGATTACTAGCGATTCCGGCAGGTCGAGTTGCAGACTTTCAATCCGGACTACGACGCACTTTATGAGGTCCGCTTGCTCTCGCGAGGTCGCTTCTCTTTGTATGCGCCATTGGCAGCACGTGTGTAGCTCTGGTCGTAAGGGCCATGATGACGGCGATCATCCCACCTTCCTCAGTTTATCACTGGCGGTCTCCTTTGAGTTCCCGGCCGGACCGCTGGCAACAAAGGATAAGGTTGCGCTGTTGCGGGACTTAACCAGCGGCTGCTGGCTGACGACAGCCATGCAGCACCTGTCACACGGTTCCCGGCGTTCCTACATCTCTGAAAACTTCCGTGGATGTCAAAACCAGGTGGAGTTCTTCGCGTTGCATCAGATTAAACCACATGCTCCACCGCTTGTGCGGGCCCCGTCAATTCATTTGCGTTTTAACCTTGCGGCCGTACTCCCCAGGCGGTCGACTTAACGCGTTAGCTCGGAAGCGCTACGCCTCAGGGCACAACCTCAAGTCATCGTTTACGGCGTGGACTACCAAATTATCTAATCCTGTTTGCTCCCCACGCTTTCGTACCCGCGACGTCAGTCTTCGTCCAGAGGCCGCCTTCGCCACCGATGTTCCTCTCAGATCTCTACGCATTTCACCATACACCTGGAATTCTACCCCCCCTCTACGAGGACTCAAACTTGCTGGTATCAGATGCAGTTCCCAGGTTGAGCCAGGGGATTTCGCATCTGACTTAACAAACCGCCTGCGTTGCGCTTTACGCCCAGTAATTCCGATTAGCAACTTGCACCCTCCGTATTACCGCGGTAACGGCAGGTTAGCCGGTGCTTCTTCTGCGGGTAACGTCGTGACGAAGTGTAACTTCTCCCCTTCCTCCCCGCTGAAAGTACTTTACAACCCGAAGGCCTTCTTCATACACGCGGCATGGCCATCGGGCTTGCGCCCGATTTGATGCAATATTCCCCACTGCTGCCTCCCGTAGGG
+
98897;57555/26%/1168:8-/+/,',-'%'(-112;1-,00+/5+.46:42-54+,00//231-//447213760.7:7,0*&/2,,22-3,.)+:;88532.5&2+1-...3.0704543051:43890;*''(&*,345785,/277/*+.3.<-..0//*'.,*%)%%#+(++($)0++-)*1'.*(+0;26,/32/3-1525).%(-27/*)'0).7:7637.-,-*-**,()+,+,-7--./.78*,*.1479;367*'$((,*,+-,.&&)-.0237;:90/-'.497924230,,)&+,()./0:184+,-*42525/0,69)*-7893;2'12--/(*1,*-,3;49).)-)/62463551:107239,10:922/4.92.,)*)23/1.762/1232./(&&&%&&+*.-***-054%3)&+8,::977545923/.&)(.)24438.+''$%(*%%$'''-.//-034.,0137./-5++,1109708:402-%*$&373886/0,6.-.357&).,/.;69:*(+./3345019/502,,')%.0/1.(',..77<94::0,-++*&%1+4-1-,./6242613/46:-,1973535::572610/52356589:&-$$$%##($'+3996,35-,-,.1)-+/*6-51(,037<9/.+,,.06;995,7,-,(-,()*(*,-86120;3,/1.:6*(.+..640'0(+6+%&*&/-.123547::67:0.,(+(.0.3;:=:99/-5-(%&$.:12,+),)(,-./31/-*.(-4.)*,-$&'(+-82311.1/.02835672,)//642-(+547886'-.+)'&((+.073234446:68/2,*-0351.,7*&)1*,%//.,&)-03211.,,22.168.;6892/.+.,*,()--3-.))'$$&$%1(6+.-,3,,&,'%&(')*+-53.18,0051,.8/4/+&%%$(&)'45261136244(+152697871-*2+28654/&'++/'('&&%'''(+1,/422./4;2219:1.033/75,.-5087-.3.491,+,//396:66;880-,(++,-5-,)+''&)*0-6626825479(%%,')(*++/,:333.5:;2+/1/110/-+24--4*,'(
@177a50ea-37cb-429f-9346-dc1ac1903fe1 ch=278 read=38958 start_time=2019-12-13T02:31:02Z barcode=BC01 runid=2c9cf7bc05858273f10e7d7ec552fc0bd742dc3e
CTCCTACAGGAGACGAAGTGGGAATATTGCACCAATGAAACAAAGCCTGACCTGCATGTACCGCGTCATATGAAAGGCCTTCGGGTTGTAAAAATTGCTTTCAGCGGGGAGGAAGGGAGTAAAGTGTACCTTTGCTCATTGACATTTACCCGCAGAAAACACCAGCTATCCGTGCCAGCAGCCGCGCGGTAATACGGAAGTGCAAGCGTTAATCAGGAATTACTGGAAGGCGTAAAGCGCGCAGGCAGTTTGTTAAGTCAGATGAAATCCCGGGCTCAACCTGGAACTGCATCTGATACTGTACGGCAAAGGAGTCGTAGAGGGAGTACAGAATTCCAGGTGCTTAGCGATGCGTAGGATCTGGAGGAATACCGATGGCGAGGCAGCCCCTGGACGAAGACTGACGCTCCAGGTGCGAAAGCGTAGAGGAGCAAACAGGATTAAGATACCTGGTAGTCACGCCGTAAACGATGTCGACGGAGGTTGTGCCCCGCTTGAGGCGTGGCTTCCGGAGCTAACGCGTTAAGTCGACCGCCTGGGAGAATACGGCCGCAAAGTTAAAACTCAAATGAATTGGCAGGGCCCGCACAAGCGGAGTGGAGCATGGTTTAATTCGATGCAACGCGAAGAACCTGGTCTTGACATCACGGGAAGTTTTCAGAGATGAGAGATGACCCAGCATTCGGAACCGTAGGACAGGTGCTGCATGTCGTCAGCTTGTGTTGTGAAATGTTGGGTTAAGTCTCGCAGCAGGCGCAGCCCTTATCGCTGTTACCCAGCGGGTCCGGCCCAGGAACTCCGGAGACTGCCAGTGATAAACTGGAGGGAGAAGGTGGGGATGACGTCAAGTCATCCTTGTAAGCGCCCACGACCAGGGCTACACACGTGCTACAATGGCGCATACAAAGGAGAAACTGACCTCGCGAGAACAGAAGCGGACCTCATAAAGTGCGTCGTAGTCCGGATTGGAGTCTGCAACTCGACTCCATGAAGTCGGAATCGCTAGTAATCGTGATTAAAGAATGCCACGAAGGTGAATGCGATTCCGGGCCTTATACACCGCCCATCCACCATGGGAGCAGTTACGCAAAAGAAGTAGGTAGTAACCTTCGGGAGGGCGCTTACCACTTTGTGATTATTCATGACTGGGAGTGAAGTCGTAATAAAGGTAACCGG
+
*.2))()(+)'%#$%())*'--(+*)(('($'&+(*)&,+*,81)*(%''&&&%%$%$%&*.))()$$())(+()&+)3444%554:23-692(1($'56-+(,),79+(,*.,++'&')-2.--$'(*.28++667/9/-(-&+1/.1:++,(),('(')-0-332*)0/1442/.-*'(,,''&&&&,-6.1237/,++,-06.12373,,-&-)+0-5-118/+&++/1,76-(+-0+1/099'065+'5-81,-8,-'+$,-)),4/+04.686523)+-)-/100/./)'*+(/-,'%''),+1),'%&'))+0*(+/)''+(10+,+.*2++03.-(-%#%&&(),2652))+./-+-./0/5237.,++/:7//+()'*0;8,)/4960)&%()./12-12.0,,,+02%&('&(*6,(&'()&-.88:/6/+3,8.-///1940'*)++1(-/5;1708+1.01-29/()'-+..0:32(*-*(&()&,,021.03944211&.$**/+-*)**/.4*(),6.86201+&+%'$)+,,,'*0,5655(**52<93.,0(40-,+2./.(6'*-,,5,)+,--(*'(&#&',,&,0,100/;:7;78/--//;78756538+&%&%#%&&%+))*16660119-)+,,9<7/+*&))833+%%1/.&,*&%&'&'*)))*+8:52&-317.07000:993513654,')).--.5/:/.+*)')'69.997;684860547213,21-)+/-/9129743&%'''2'/,+&+*,1&','3*1/)%,+.6234()&%'',223;022//1/97*+60,11-(%'+'(,'-5/11+)($)/6+)''()($('())''++,,($'(*0:)06757-.'*'+*))+--038,0)('.())(-/+(((&))$&&'(269:4731.--+/*-/&+1965865((+61,03489815224/+*-'/'(+)*-/3,3-).120346543502/,,.*70856($&('),00.)*)'*&++-(+,-(-'$&%$%'')%)-,(0,%5)5(*/--/4-..*+)-)+22-$/+,&)($'%+&($'%&-*%('-)57+$(&&*&)'((&%'&*(),,(1+')-*+7628120(.121,.*)-5'+111/.+4417-&'((--++.%,('&*/)-,,1<7:28
@530f5311-9f59-4091-b2b0-c22a1c9e6aeb ch=398 read=46174 start_time=2019-12-13T02:31:14Z barcode=BC01 runid=2c9cf7bc05858273f10e7d7ec552fc0bd742dc3e
CCGGTTACCTTGTTACGACTTCACCCCAGTCATGAATCACAAGTGGTAAGCGCCTCCGAGAGTTAAGCTACTACTTCTTTGCAGCCTCCATGGTGTGACGGGCGGTGTGTACAAGGCCGGGAACGTATTCACCGTGGCATTCTGATACGATTACTAGCGATTCCGACTTCATGGAGTCGAGTTGCAGACTCAATCGGACTACGACGCACTTTATGAGGTCGCTTGCTCCTGCTGAGTCGCTTCTCTTTGTATGCGCCATTGTAGCACGTGTGTAGCCCCTGTCATGCGTGATGACGTCATCCCACCTTCCTCCAGTTTATCACTGGCAGTCTCCTTTGAGTTCCCGGCCGGACCACTTTGGCAACAAAGGATAAAGGTTGCGCTCGTTGCGGGACTTAACCCAGCATTTCACAACACGAGCTGACGGCAATACATGCAGCACCTGTCTCACGTTCCCGAAGGCACATTCTCATCTGAAAACTTCCGTGGATGTCAAGACCAGGTAAGGTTCTTCGCGTTGCATCCGGGTGTTAAACCACATGCTCCACCGCTTGCGGGCCCCGTCAATTCATTTGAGTTTTAACCTTGCGGCCAATCTCCCCGGGCAGTCGACTTAACGATGGCTCCGGAAGCCGCCTCCAGGGCACAACCTCAGTCGGCATCGTTTGGCGGACTGCAGGGTATCTAATCCTGTTTGCTCCCACGCTTTCGCACCTGAGCGTCGGTCTTCGTCAGGGGCCGCCTTCGCCCACCGGTATTCCTCAGATCTCTACGCATTTCACCGCTACACCTGGAATTCTACCCCCCTCTACGAGACTCAAGCTTGCCAATTATCAGATGCAGTTCCCAGGTTGGGCGGGGATTTCACATCTGACAACAAACCGCCTGCGTGCGCGCTACGCCCAGTAATTCCGATTAACGCTTGCACCCTCCGTATTACCGCGCGGCTGCTGGCTGGAGTTAGCCGGTCTTCTTCTGCGGGTAACGTCAATGAGCAAAATTATTAACTCCCTTCCTCCCCGCTGGAAAGTGCTACAACCCGAAGGCCTTCTTCATACGCGGCGCTGCATCAGGCTTTGCGCCCATTGTGCAATATTCCTGCTGCCTCCCATAGGAG
+
54.22:2495:*4,'*2/2383,266...07&')(014122)()/3//))++37+0((*+*/0912(,-,.&%((/.4:4.22069/77,/4;:34103064327/015548963/6.)6131224,7+,+39390.22/58..-.$-.12;454'012199965(11:1%'),()+-/,0/9241511.1)1-5*3//,***,+**')+0/,01042/2*+,3---,)*,,3*))),)*1-.10-89./5530,00&&+''&++-///1734/)02*',-20$)&$&&)(,-188986/778,3;5;491/*,.-92,+2&.**1(''''173/520017-76+-3/43:401%''**091/2-29)0.50./),/,7.1*+,47/6)%)/./-*(&#'%&*$.0/86-)+,()&&%$&-/1232,0,&%$(,)')&*...70-0*-,'-,.03;/*))()**+,08101462+')+'&-/8/*-98;:949976669;132/,+,/1;87:83645:/00-1)(+'$#(*1;99:+)&.-/005042-('$&'+32288-+/4575.+&/05.0-7;;.2806-9.-/*0(('(&+204/+28+'*)-186071,)(&))*+.000,.*).-'.+-3*%,5*/-.-//604((+.--2268724**(+.1,12$.'01./-./..8330/-3<1+/1.8-(+,-.84/.404:12589364)'((*)7789(4.-'($%+/.77589*+3/*..,6160580/366699975537<;,-.8-24--(*+(+*/+1096361775-121//.+2235979,.37*.8.'./.+1')077;399;04++,+,.0+&%)/.0).0,*+-123*))&,844529<79;-,,(*'''&&''%-..3%%&*56886434494:57-7,*+&.1++/304235132/.+)-213--**--%(*&*,3/./81)/*).-94//..17'(,9656.+'((*-176+'*.+02/)+*+-*4;-2*.51,/146&/4,,-+*5*,5314+)-0,0385:88<97811*/.4))'')//15-997*4/*+-07911920'32:4'),%)&.0/,.-),'&#&&),*+
@a8bb9ed1-21ab-4f48-a583-3e60c0183a10 ch=330 read=42894 start_time=2019-12-13T02:31:12Z barcode=BC01 runid=2c9cf7bc05858273f10e7d7ec552fc0bd742dc3e
CCGGTTACTTGTTACGACTTCACCCCAGTCTGAATCACAAAGTGGTAAGCGCCCTCGAAGGTTAAGCTACCTACTTCTTTGCAACCCACTCCCATGGTGTGACGGGCGGTGTGTACAAGGCCGGAACGTATTCACCGTGGCATTCTGATCCGATTACTAGCGATTCCGACTTCATGGGTCGAGTTGCAGACTCAATCCGGACTTCTGACGCACTTTATGAGGTCGCTTGCTCTCGCGAGTCGCTTCTCTTCATGCGCCACCATTTGTAGCACGTGTGTAGCCCTGGTCGTAAGGGCCGCGATGACTGACGTCATCCCCACCTTCCTCCAGTTTATCATAGCGGTCCTTTGAGTTCCCGGCCGGATACGCTGGCAACAAAGGATAAGGGTTGCGCTCGTTGCGGGACTTAACCCAACATTCGCTTACGAGCTGACGACAGCCATGCGGCACCCTGTCTCACGAAGGCATTCTCATCTCTGAAAACTTCCCGTGGATGTCAGAACCAGGTAAAGGTTCTTCGCGTTGCATCGAATTCGATACATGCTCCACCGCTTGTGCGGGCCCCGATATCAATTCATTTGAGTTTTAACCTTGCGGCCATTACTCCCCAGGCGGTCGACTTAACGTTAGCTCCGGAAGCCACGCCTCAAGGGCACAACCTCAAGTCGACATCGTTTACGGCGTGGACTACCAGATTATCTAATCCTGTTTGCTCCCCGCTTTCGCACCTGAGCGCCAGTCATCTTCGTCCAGGGGGCCGCCTTCGCCACCATTCCTCAGATCTCTACGCATTTCACCGCTTCACCTGGAATTCTACCCCCCCTCTACGAGACTCAGGCTTGCCAGTGATACAGTTCAGGTTTGAGCCCGAGTTCCCACATCTGACAACAAACCGCCTGCGTGCTTGCGCCAGTAATTCCGATTAACGCTTGCCTCCATTATTACCGCGGCTGCTGGCGCAGGTTAGCCGGTGCTTCTTCTGCGGAGTAACGTCAATGAGCAAAGGTATTAACTTTACTCCCTTCCTCCCCGCTGAAAGTACTTTACAACCCGAAGGCCTTCTTCATACACGCGGCATGGCTTGCATCAGGCTTGCGCCCATTCTGTTCTTACACTGCCGCCTCCCGTAGAAG
+
/,)()(%).+'+.(+-048;7+724)+,.20/-72102+4+.-60..3+*+05211*-,-./502*++&.4..04:/9<6-44039,)*+3<9-3:52223574-5*6,)(+(-+.59-81-)+),-/3/-5--.62645335;8887+3(%$7+551....18:4//247:6'+*/*+*)&).9-/-/75884942(5.('&1&+./0'-&&)--)+,),(++(**.+-,,.*%%)'+,--/+,(()0.$$$%)()*&')*-6*--,+*)*(,-12///897/1:97312(.145:111280+'((+523369269-)+0,747765367<6211'&),,+423./:8438::370(1,1)2,+++,264:76599:+3,0,)%+,),8-0.0141820++180-,.0-11+/1106:-,.3.,.-*21--.////+,6.(1&'&,+.03)%)*..'%''(0.0-)+-./5////.10064/-0-26**880..,.4/,)/19.3513;/,33;;88703161004,-)''-'%%$'+02447754./3,011.02647,25.*0+*)'(,3173+2880.*6;<-4:3/5/+-2:7:)9**-167:-.16;49976412200/.,-.'.//,,)**%.1*./29735-/82/),.2.7241/-/0:9:57---0/*+-:1128:576/36)&(+3-23679677567=8477,7.*(*+:2/2536:455575/5,,+,$+*124560*(-4:4+.+(0,453240-3///7/5781237552**-./0:<<5350,,++(),4191515,3*,5687:54+20151124589./5/03+-4./,''&%&'.1+2'&**5*++273)+&*+31*+$')+62,'%*)%)'%)*.12-/0.,%$%'$*/34*-/053912/-3.7-1-(+'$))'/0,:--071298677564413&%#'%--.82,1.(,+&)+.+02.676/2)+*/7216839443/.11)-*,*+,.++-34./.1:)8<:5/6;9--883-82./+,,:70+-%/,''*),0.12415860.*,&-132:44,5+*-*)*-00,57/8.,.29;--,)&%%&('(*%'&))*3.-601:7)+980,+'
@4c6a36b3-487c-4201-a5bc-f32582e6c411 ch=133 read=43370 start_time=2019-12-13T02:31:19Z barcode=BC01 runid=2c9cf7bc05858273f10e7d7ec552fc0bd742dc3e
CGCCCTGCGGGAGGCAGCAGTGGGAATATTGCACAATGGGCGCAAACCTGATGCAGCCATGCCGCGTGTATGAAGAAGGCCTTCGGGTTGTAAAGTACTTTCAGCGGGGAGAGGGAGTAAAGTTAATACCTTTGCTCGTGACGTGCCGCGGCTACCAGCTAACTCAGCCGCGGTAGCGGAGGTGCAAGCGTTAATGGAATTACCGGGCCAAAGCGCTACGCAGGCGGTTTGTTAAGTCAGATGTAGAAATCCCCGGGCTCCTGGGAACTGCATCGATACCACTGGCAGCACCGGAAGGTCACCAGTAGAGGGTAGAATTCCGGGTGTAGCGGTGAAATGCGTAGAGATCTGGAGGAGGAATACCGGTGGCGAAAGCGGCCCCTGGACGAAGACTGACGCTCAGGTGCAGCGTAGAACAAACAGAGTTGAATACCCTGGTAGTCCCACGCCGTAAAGCGATGTCGACAGAGTTTGTGCCCGCCGAGGTATTGGCTTCGGAGCTAACTTGCGCGTTAAGTCGACCGCCTGGGAAGTACGGCCGCAAAGGTTAAGAAACTCAAATGAATTGACGGGGCCCACTGAAGCGGTGGAGCATGTGAGCAATTCGATACGGCGCAGAAAGAACCTTACCTGGTCTTGACATCCACGGAAGTTTCAGAGATGAGAATGTGCCTTCGGGAACCGTGAGACAGGTGCTGCATGGCTGTCGTCAGCTCGTGTTGTGAAATGTTGGGTTAAGTCCGCAACGAGCGCAACCCTTAATCGCTTGTTGCCAGCGGTCCGGGCCGGGAACTCAAAGGGAGACTGCCAGCGATAAACTGGAGGAAGGTGGGGATGACGTCAAGTCATCGCGGCCCTTGACCAGGGCTACGTGCTACAATGGCGCATACAAAGAGAAGCGACCTCGCGAGAGCAAGCGGACCTCATAAAATTATATTGGTCCGGATTGAGTCTGCAACTCGACTCCATGAAGTCGGAATCGCCTAGTAATCGTGGATCAGAAGAATGCCACGGTGAATACGTTCGGGCCTTGTACACACCGCCCGTCACACCATGGGAGTGGGTTGCAAAAGAAGTAGGTAGCAACCTTCGGGAGGGCGCACGCTTTGTGATTCGCCGACTGGGGTGGAAGTCGTAACAAGGTAACCGGAAGATAGAGCGACAGGCGTGGTTTAACACAAAGACACCGACAACTTTCTTCAGCTTCCAGCAATACGTAACCGTA
+
(*25)(%.(59+1831665497;3.2/./5,++/18:98.-'.,2'5;745544/(0315689274520()+22')+)*)0143*792:0329/',)**962012/380(('',+&'(.<1,4+7*,*(&&-0/189072(0(-%+)'*'(&)+-*('()030*)''*204)(&%$%*((((*+88/--*4'+&+)(-(2--1---''$()('*''&',.01*32071;:34956278//5832-(.-//.460*25)(,'&,5111030000,&&%%&$()+)*'(%&$*'%*#$*-,+$*0,,,+)%04.520+2,3,0+52101/12/9321:7//0890.-,.4747/(,,&,/'5-44:433-.-,+0)-,1-5:7-*/63:,+))))&*&.+.2;43:9:--*()*&*..103.40'&&*0)(../3:012-./1287+)1136(--4/%1.11126-%)&)&(,/(*41:8*(./%$,-%*,/-.+//3+.),+.1/(%%'(1-1*8,0)-&-36<99;67(%&%#**0*252.//7.*2,:-/(/422268:8/,)'*,--3/(7..9.)0.)+)()68//4,---1*'()$(04494/,.*01)-+-'(30'(5523.3.044:9985:3558621*---'*'-32-..-./511./84/504:888/97159;9:/.///(/+-028////.4/124478853654&.&)2,.+-0-*+393;97977-18;465.2,,,0.82/21'()*&)/)'1+(6+,8<6465;8)0'3-1.7:4-31396;*/+,(00298:<99:0///;53456//-*0--/19:549888754+.),0255))'.-1(%(&(+(%*)&'&&(')011.,-+-).-245578:6)()()/(*229:96331*)($'.0,//:589332)30)'(*%&$()*+.2'2,,--,,-332(4,-05443554200*1,+-5085877.-&)',--0./1998867,*+-)023691./-///6;8795303&,01126130-++*/6349115544358276:6/./0855<56687)%(((-*.-,,$*&+'4499/:-(.950//*0(,.5-++21393()&+,56788/+3*(,))*37:8966+7-8;54541:23+'((*1232&1*,+)')(0.185545:5-2367:88280.5;9/862&$'&)+&*%6+10446(+(&$%#$
@3bfaf623-2f2a-44e5-b9c7-803a31e0468e ch=243 read=79582 start_time=2019-12-13T02:31:21Z barcode=BC01 runid=2c9cf7bc05858273f10e7d7ec552fc0bd742dc3e
CTCCACCGGGGAGGCAGCAGTAGGGAATTTTCGGCAATGGGAAACCCTGACCGAGCAACGCCGCGTGAAGGAAGAAGGTTTTCAGTTATAAACTTCTGTTATAAAGGAAGAACGGCGGCTACGAAATGGTAGCCGGTGACGGTACTTTATTAAGCCACGGCTAACTACGTGCAGCCACGGTAATACGTAGAGTGGCAAGCGTTATCCAGGGTATTGGGCGTAAAGGGGCGGCATGAGGGTCTGTGGTGAAAGCCTACGAAGCCTTCAGTAAACCATAGAAACCAGGCAGCTAGAGTGCAGGAGAGGATCGTGGAATTCCATGTGTAGCGGTGAAATGCGTAGATATGGAGGAACACCAGTGGCGAAGGCGACGATCTGGCCTGCAACTTGACGCTCAGTCGAAAGCGTGGGGAGCAAATAGGATTAAGATACCCTGGTAGTCCACGCCGTAAACGATGAGTACTAAGTGTTGGATGTCGAGAGTTCAGTGCTGTTAACGCAGTACTCGCCACAGGTAGTACGTTCGCAGAATGAAACTCAAAGGAATTGACGGGGGCCCGCACAAGCGGTGGAGCATACCGGTTTAATTCGAAAACAACGCGAAGAACCTTACCAGATATTGACATACTCATAAAATTTGAGATGGAGATGGCTATGAGATACAGGTGGGTGCATGGTTGTCGTCAGCTCGTGTCGTGAGATGTTGGAGTTAAGTCCACCGAGCGCAGCCCTTATCGTTAGTTACCATCATTAAGTTGGGGACTCTAGCGAGACTGCCAGTGACAAGCTGGAGGAAGGCGGGGATGACGTCAAATCATCATGCCTTATGACCTGGGCTACACGTGCTACAATGGATGGTGCAGAGGAAGCGAAGCCGCGAGGTGAAGCAAACCCATAAAACCATTCTCAGTTCCGGATTGTAGTCTGCAACTCGACTACATGAAGTTGGAATCGCTAGTAATCGCGAATCAGCGTAATGGTGAATACGTTCTCGGAGCCTTGTACACCGCCCGTCACACCACGAGAGTTGATAACACACCGAAGCCGGTAGCTAATGGCACCACTGGGAAGGAGCTGTCTAAGGTGGGATTGATGATTGGGGTGAAGTCGTAACAAGGTAACCGG
+
.16/#%)+3/'%)/..0/+,00-'&*(.8;463;71;0/1)%(+)+,+,/4157071/0'.422454150-0.(+/+11:94-),.3&-,40128373250/1:)0+/-,/54.8..2/--,++*3-094//08(--.-6461.,-*+*1.-(&''(,05/,.1.11355***%*/$)).)''(*0./.1%(*500280334:54/*(/*$,(+*&,.:873;+((,*'&'&%(*%-0+++2/2045859:100%$%('(&''',*%./04(7;89/,0/.29848---,,3./0./110/,/-0769:4:20*.,14;4000/.3551;321::31664335,+,),,/,*33699.00/74,*%&/04380.0/$*)1718901(&%)*20305,++/$)+*+)12.48*(*+;<98'64//1.**-854:*'&-+(++1+**-27235;841-/*&%()12:87982;2:2747/',&'-08:530/)%%&'//0+*+&(),*,%''()*--..)2)++2860/.(*-,0198512.-*('+/04868.,43..91*//236353594.+,-33%.&1,8<<7:4:4%--.---&0''(-.,.00828229),',%,4-/00/-.-7405.+%,(''*-34:2,*-++88---((*/*+/)3**0*()**./.236+-5123-+.07887993760/0007;6-*(7*8,5553%*$%%,+(.,%26/00/0876<6060/4;796*-.*'--7*780/744.*--'%.04777905334007-/6:0-20.0,0*%055.2424+-&+31-/2789:.1+(/,-,185011-,-,.).+,.6858::;;;7764045-,*)+),),*,0-08662.*/*-*4%)+652:0011:;30:44<747)-051+,-)5/2368;:8842300+*)+,/07815/./807074844/))*.-./+*,*/,..--,27110/01465::79;76923(,*1,3*.,.)/+,3;5//323210*..**&(5)'%(***&'%0)')2,0070*'$('%+%%&((03(,(&-,,-'(#'()).464.200-62*''(*-///6,782/-./,,/2342647(1)+3883/
@3440b6a1-1210-445f-a219-f229c3b98010 ch=329 read=39922 start_time=2019-12-13T02:31:29Z barcode=BC01 runid=2c9cf7bc05858273f10e7d7ec552fc0bd742dc3e
TCATTGTACTTCGTTCGGGTGGTTACGTATTGCTGGTGCTGAAGAAGTTGTCGGTGTCTTTGTGTTAACCCTGCGCCTGTCGCTCCTATCTTCCGGTTACCTTGTTACGACTTCACCCCGGTCATGAATCACAAAGTGGTAAGCGCCACTCCCGAAGGAACTGCCTACTTCTTTTTGCAACCCGCTTCCATGGTGTGACGGGCGGTGTGCAAGGCCGGGGTTATTCTGCGTGGCATTCCGATCCACGATTACTAGCGATTCCGACTTCATGGAGTCGAGTTGCAGACTCAATCCGGACTACGACGCGCTTTATGGTCGCTTACTCTCGCGGTCGCTTCTCTTTGTATGCGCCATTGTAGCGTGTGTAGCCCTGGTCGTAAGGGCCATGATGACTTGACGTCATCCCCACCTTCCTCCAGTTTATCACTGGCAGTCTCCTTTGAGTTCCCGGCCGGACCGCTGGCAACAAAGGATAAGGGGTTGCGCTCGTTGCGGGACAACCCAACATTTCACAACACGAGCTGACGACCATGCAGCACCTGTCACGGTTCCCAGTTCTCATCTCTGAAAACTTCCGTGGATGTCAAGACCAGGTAAAGAGTTCTTCGCGTTGCATCCGTTAAACCATGCTCCCACCGCTTGGTGCGCGGGCCCCGTCAATTCATTTGAGTTTTAACCTTTGCGGCCGTACTCCCCAGGCGGTCGACTTAACGCGTTAGCTCCGGAAACCACGCCTCAAGGGCCTCCAAGTCGACATCGTTGCAGCGTGGACTACCAGGGTATCCTAATCCTGTTTGCTCCCCCACGCTTTCGCACCTGAGCGTCAGTCTTCGTCAGGGGCCGCCTTCGCCCACCGGTATTCCTCAGATCTCTACGCATTTCACCGCTACACCTGAATTCTACCCTCTACGAGACTCAAGCTTGCCGGTATCAGATGCAGTTCCCAGGTTGAGCCGGGATTTCACATCTGATAACAAACCGCCTGCGTGCGCGCAATGAATTCCGATTAACGCTTGCACCCTCCGTATTACCGCGGCTGCTTTAACGGAGTTAGCCGGTGCTTCTTCTTGCCGGAGTAACGTCAATGAGCCATTAGCTTTACTCCCCTTCCTCCCCGCTGAAAGTGCTTTACAACCCGAAGGCCTCCTTCATACGCGGCATGGCTGCATCAGGCTTGCGCCCGATGCAATATTCCCCACTGCTCCGTGGAG
+
#.)5,*+)02734554*4*%)(*()+48213-+)*,)*,--3-&(&''4*01/252456:6.12595545&&&%&*638874450...03130,,.,2*2519+0,%'/068<8.0+&%((3//233833-316-.15;:9-,--80',),&&&*/'(($)-$-1,%()-).344+(+.$86*$%&&%()1299863364;;7580,+&')**0/0(3)$%%$(&&%%+-3.7112;1,*,.0)%&,,09211.001,425.--03.-')-0*,--+(.-9*,()1+-++,+.*0.37700../1/'-.-3(&&++/()*+#%('+*))--,,./8/453183(-(+,-28;0:/-'$')()-1+..,/8,).87955/*+../724324-,*(-,/29:::94::-+7-896,,0...9<1-09-12061-/4421,-03.0163,,*)2176943212.4%$'))*/)/.9-7*.-+*,4+2-0266791/,5,0&--10).0//68*('',()(/-22///*)+(++/30-,)('4,5//.)-.778.3)%$)+010),026530786--0,-*-2;;;9:;833557)(+,.0*&&(594031/4/5/+,-*,,(+6/;932,*%+,/6,(/-)&&%'%-''()'/+,05*'*,077955187*)&.:<-5:5707,+++)70,.24/545*'-*,%3161,.00432.,+*/+/1602/--.&/71458<:821-5/.(*.'3/,-665533232.%($*..87;624259553,,,-4(*49565738=;335/:;:.*.,--92.--,/2.31/-21356798<7638(,8:-7558;5<:587,/9:/8////8*,,./054*'&(*7832<:0/5:245.+)+.*)'.-.--)21-&5558757768:/-**,-,/0'//1:7+-2267399:772/3/5/.*535(04,/8-&%)*341,'(*-(0:.;926:579::89)*&%#&)$+&2-450,3.7.3%&.)-.)/7/34805/5005500(-,3-*(/'''-+('(492338.3.,,0//43*,(&/*-/&*+14747.9--(*%'$%()()+,/(%()1-4.*/3/,537-,/896;30.+'&%%(--*0')+,2.2-434/6986,*+()-306524,+'')+8$.3//9/6288)($+()(%(*882540'+)(*(*3258:01
@d6393cea-f676-4c1b-9336-ae27b7cb2d42 ch=61 read=77558 start_time=2019-12-13T02:31:32Z barcode=BC01 runid=2c9cf7bc05858273f10e7d7ec552fc0bd742dc3e
CTCCTGCAGGAGGCAGCAGTAAGGAATTTTCGGCAATGGAAACCCTGACCGAGCAACGCCGCGTGAAGGAAGAAGGTTTTCAGTTGTAAACTTCTGTTATAAAGGAAGAACAGCGGCTACAGGAAATGGTAGCCAGGTGACAATACTTTATTAAGAAAGCCACGGCTAACGTGCCAGCAACCCGCGGTAATACGTAGGTGGCAAGCGTTATCCGGAATTATTGGGCGTAAAGAGGGCAGGCGGCAGCAAGGGTCTGTGGTGAAGCCTGAAGCAACTGGTAAAGCCATAGAAACCAGGCAGCTAGAGTGCAGGAGAGGATCATTAGATTCCATGTGTAGCGGTGGAAATGCGTGATATATGGAGGAACACCGGTGGCGAAGGCGACGATCTGGCCTGCAACTGACGCTCCAGTCCCGAAAGCGTGGGGCAAATAGGTTAGATACCTAGTAGTCCACGCCGTAAACGATGAGTACTAGAGAAGTGTTGGATGTCAAAAAGGAAGTTCAGTGCAGTTAACGCAATAAATTACTCCGCTTGAGTGAGTACGTTCGCAAGAATGAAACTCAAAGGTGTTGAGGGGCCCGCACAAGCGGTGGAGCATGGTTTAATTCGAAGCAGCGCGAAGAACCTTACCAGGTCTTGACATACTCATAAAGGCTCCAGAGATGGAGAGATAGCTATATGAGACCACAGGTGGTGCATGGTTGTCGTCAGCTCGTGTCGTATTGAGATGTTGGGTTAAGTCTCCCGCAGCAGGCGCGCAACCCCTTATCGTTGGTTATCATTAAGTTGGGGACTCTGCTTGAGACTGCCAGTGACAAGCTGGAGAAGGCGGGGACGTCAAATCATCATACCCCTTATGACCTGGAGCTACGTGCTACAATGGATGGTGCAGAGGGAAGCGAAGCCGCGAGGTGAAGCAAACCCGCCAAAACCATTCTCAGTTCGGATTGTAGTCTGCAACTCGACTACATGAAGTTGGAATCATGAAGTAATCGCGAATCAGCATGTCGCGGTGAATACGTTCTCGGGCCTTGGCACACCGCCCGTCACCACGAGTTGATAACACCCGAAGCCGGTGGCCTAACCGCAAGGAAAGGCTATCTAAGGTGGGATTGATGATTGGGGTGAAGTCGTAACACAAGGTAACCGGAAGATAAAGGCGACAGGCAAGTGGTTAACACAAGGAGCACCGACAACTTTTCTTCAGCACCAGCAATACATAAAAAAAGA
+
'*-.))/)+4*,5.+-.%-*0()&('*13344661<10,,0+0;0.-,1-/1331-,,4:7:7:8994,4-(+/+0-9940%/%8(,,71/1718221..00-((*/+-3-).,-8,*'''0+15++799.11:+-1/.)/,0.*).1+*03.+%(..,.314.0---1/(.+*.0(-/$02-+1.8.*:--.25*1++59888111.90.0-)0)(.)&++18:65648)(&-2/-,754/42+020.-73435-.26,&(/(-5;*-('&(-)-),,.6,-2824-,-//14989-')++.*(+,111-1())-4344&-'&$((+:811.//+,*)1+*'%,***128312101(+/,*4,-/.389'./,2/(**)+.-.,-,,-*6)*$'$)&&*+,*,#$'*+*,/555(./)'-/31-,(&-3/40..&')$)'(,2*)/:6763,(*%''').642..-)))-*-05++%)(('2092:284441:8.&+,(.+/9/,&('(%*+120,%*(0/1)(((%*./+%'))($()'((++128:7'(17(*3457:<66/2/(-(*''),+,5/*13*&)'+0823/2332-./297268;7850-*,.&('$'$)*-6*%/)5352/6()*+,69415566785/0185*50/2(()*+*127*)*)*5+35566266474&''')363330--..-4364437792/5477:986*2'+,-.668,+')+..19/00/+72-+//&.%&.-+('.,1096(.0+,,-*2&(*-*,.&)-.+-,11:;4.-..,'*-1/0375:::712/../)-)+,0/*))*,2/397**(*395:9223:845(417*+,***)3,((/%''&%(#))*-5.:..:;682674881-+/)',%()*.-4860*+**,)+*()7:;0;+'((',,+*0--996;268;715,,5)/-21+&&)(+./03/.('('--.5,0.8/6867%'$%%%(/..04:64;04*,-(-+..488::99<:::3430/3*344-3+(%&'++194:2('(((3-*,+.*+.*))*%(&**)'*1+074:8/31(+-,/2.0-*-./7*.1-./2,.*/)0+*2/)0)()..,6/(071-&),)+3/+2''&)26-403:6538.3...3/(('..14,,12,)&%(-)04934412&)$$(,.12-**%&,10('&(**),,.55/5550+((+$&,0,,)#&
@668fa969-71df-45ec-9ee9-d998cbe82fd1 ch=414 read=46631 start_time=2019-12-13T02:31:30Z barcode=BC01 runid=2c9cf7bc05858273f10e7d7ec552fc0bd742dc3e
CTCCTACGGGAGGCAGCAGTGGGGAATGTGCACAATGGGCGCAAGCCTGATGCATACATGCCGCGCGTGTATGAAGAAGGCCTTTGGGTTGTAAAGTACTTTCAGCGGGGAGAAGGGAGTAAAGTTAATACCTTTGCTCATTGACGTTACCCGCAGAAGAAGCACCGGCTAACTCCGTGCCAGCAGCCGCGGTAATACGGAGGTGCAAGCGTTAATCGCGGAATTACTGGGCGTAAAGCGCACGCAGGCAGTTTGTTAAGTCAGATGTAATCCCGGGCTCCAGCCACCAGAACCGCATCTGATACTGGCAAGCGGAGTCTCGTAGGGGTAGAATTCCAGGTGTAGCGGTGAAATGCGTAGAGATCTGGAGGAATACCGGTGGCGAAGGCGGCCCCCCCTGGACGGACGACGCTCAGGTGCGAAAGCGTGGGGAGCAAACGGGATTAGATACCCTGGTAGTCCACGCCGTAAGCGATGTCGACTTGGAGGTTGCCCTTGAGGCGTGGCTTCCGGAGCTAACGCGTCGACCGCGCAAGAATACGGCCGCAAGGTTAAAACTCAAATGAATTGACGGGGGCCCGCACAAGCGGTGGAGCATGTGGTTTAATTCGATGCAACGCGAAAGAACGCCTGGTCTTGACATCCACGGAAGTTTTTCAGAGATGAGAATGTGCCTTCGGGAACCGTGAGACAGGTGCCGCATGGCTGTCGTCAGCTCGTGTTGTGAAATGTTGGGTTAAGTCCGCAACGAGCGCAACCCTTATCCTTTGTTGCCAGCGGTCCGGCCGGGAACTCAAAGGAGACTGCCAGTGATAAACTGGAGAAGGTGGGGATGACGTCAAGTCATCATGGCTACGACCAGGGCTACACGTGCTACAATGAAAGCGCATACAGAGAAGCGACCTCGCGAGCAAGCGGATCTCGCAAAGTGCGTCGTAGTCCCGGATTGAGTCTGCAACTCGACTCCATGAAGTCCGGAATCGCTAGTAATCGTGGATCAGAAGGATGCCACGGTGAATGCGTTCCCGGGCCTTGTACACACCGCCCGTCACACCATGGGAAGTGGGTTGCAAAAGTAGGTAGCAACCTTCGGGAGGGCGCTTACCACTTTGTGATTCGCTGACTGGGGTGAAGTCGTAGCTCTGGGTAACCGG
+
,-00)*''(+%../3894452:7'.,,&.)(-/0314725015969<99994-)&%&(-896452(1235453/0(*((+001:728326+,/:4-05158:-$-,-28.'))++3+$'(097//71-,.1/59.-7662240-13080.:..2/.4+%*)(,-6404/-/1//38075697481691(-(*,7.0.3'+'(%'(,41,./:02)('#%',-+3+-.393-./57:400./,/+/0353&2588.8.9/10;../,+(+-)*0,+-2.+/,)(4302621*/0712232+**,*/,+,(,+'()&$),+(*/0&.-51,12+6+0,)*9:86.+--061/.01,.0;:4/+,-.23:.,7-3:79::993431((4(.+*1,15;:4--.645.,&(+,568881.8(()+,2.--1665:**+-3502'79-5-)+6227;-.65200331',+.2226:%20-.(./00,5+8/,22,6/18..2.-051899:200-,,+'&'(161-'(*')78:74%-*.+)+,-04:720,3/,1.67<<5671-;:0,.,///010196,/:-,-,0-3122:44;00/--,+.43<9585;0////;;:955/++*(%(+%++++666210/01375+-+*))),5:2.32-./1376+04.0877;96;.<93936893+++,(+-5787231239667885673132612*/+**,68743658:86599.075,.249.(.//56198-,5/12,4..*1646:526+83:.6181/0---/:/67))((+,179/7+*+++,08,500,)+)-48689;65643406554.**),,*+,.0&&()*;<8:87.-,+(,+0..,.,6..(*.*%'&*&'%&&%+'))'',,+1-.,3...+1:544:203)0%&0641313)+-9:999.,)-/.3/'$)++.,,0*-+3)+.646/0.361.3(.+/1/4..,+*-+,,-2998857-*-)'',-/4-*,3:76382%233:/+,.59:031--..,-,1997<8011--,.6468:4-*+,41,/96983.*'*030.+%('1/5699,:1(*/+34/50.5:/1-86./6428/&'')*///8:51*&$&%53600./)*(+'(-<9<79
@ae6710a5-3fa7-4b7a-a262-12e21183b5bb ch=456 read=55729 start_time=2019-12-13T02:31:31Z barcode=BC01 runid=2c9cf7bc05858273f10e7d7ec552fc0bd742dc3e
CCGGTTACCTTGTTGACTGCCCCAATCGCTGACCCCTGCAGCCCGACCGCTGCCTCATGCGGTTAACACGGACTTCGGGTATTGCCAACTCTCTGTGGTGTGACGGGCGGTGTACGGTTGAGACATGTTTCACGGCGTTCGGATTCCGCGATTACTAGCAAATGTAAACTGTGCGGGCGAGTTTCAGCCTACAAATCCGAACTGAGACTGGTTTTAAAGTTGGCTCCTCATTATTGCATCTCTCTGTACACCAGCCATTGTAGCACGTGTAGCCCTACATAAGGGGCATGATGATTTGGCAATCATCCCACAGCATCCTGGATTGGCAGAGTCTCGCTAAGAGTCCTCAGCAATGGTAGTGGCTAACGACAGGGTTGCGCTCATTTAGGACTTAGCAACATCTCGACACGAGCTGGCGACAACCATGCACCACCTGTCACGCGCACCTCAGGTAAAGTGGTAAAGGGATGTCAAAGTGGGTAAGTTCTTCGCGTTGCTTCAGATTAAACCACATGCTCCGCTACTTGTGCGGGTCCCCGTCGTGTTGAGTTTTAATCTGCGACCATTACTCCCCAGGCGGTCACCCAATGCGTTAGCGGCGGCACGGAGGTGTTGAAACCCTACTAAGTATTCATCGTTTTGGCGTGGACTACCAGAATTGTAATCCTGTTTGCTCCCCACGCTTTCGAGCCTCAGCGTCGAGTTACAGTCGAGTCGCCTTCGCCGCAGGTATTTCTTCCCTGAATCTCTACGCATTTCACCGCTACGCTAAAATTTACTCTCTCTCCTGCACTCTAGATAACCAGTTTGGAATGCAGCACCGGTTAGGCCGGGTATTTCACATCGCCGTATGCCGCTGCGCCCGGTGATACCGATTGCGCTTTCGCCGCCACGTATTACCCGCGGCTGGCGGCGTCGGTCATCGTCGGGATATCGTTATCAAGTTGGTCGATATCATCGGCA
+
/)+1/8.3/3.)(&'%&(%'+,),/00)*+*&/-*(,',)(-0-&'15/22+/301&))+/9895.1(-,5456:7/./2-6/.781&.--,,&$*'-*-//360751-0(++,-+(*%(#)$'),(*.+*&(*(,*'*%&''7-0*+/./.1+++-%%+,&*),,*$&''#$$'((%'&))85-*$*'++,.7+*/*))5-.45.402/),/.,$(&'('&%%%'&%&%((%,''+2345543676//).-.,./(+.'%%&%%+*)(')-18,(%)%&+''-422864553.86,,,*'(,6679+,&+%$&$&,0+-3*/.%)(&'%$)*99015/+)*+,27.01+2/91/'''(*$$%'1-210,*(-)-,(()).'&+1'%16/.),%#%(&*+)(()''+,2''4101..,(1/001**$)',/)-2257+))$$$###%'%%,.**(%%%$&%(*&)+2.3'(&+*'()$&*(('+-6//41+-005*-.624-+/-/95..**%,$*,03-15/1/5'/*-(1,)155,+''%'$'*&'+-:;-.81-1)+,479'4&&+/2891.15))%%$$++*'/'),241-,*(0*10.-/+1&(+*-68,(/(/+($#%'$&%+*-:9768'+(&$))1/0,,+77244.*$$.&')*+,,20107/')(771+&-((25).((-4733'$%+0+'('*8/0.324))*+-19;8:889;)-',**&'3+..153()%''+1)&&%(,0/0987577145/4104,*,++1&%)*+/./000*,,--,+1,,-1()*,1,2.7,,)*+,%*%%($(&%&,+$'&)%())+*56+--/1/6)-++,#%#%%$%*$)),*)&&'%(*&)+'%(%&)&%*))*)**%)+&+(+(+-*/6)+4+,'$$%&(%'%&&'*'%$%&$%$$%('&%%&%(&#%%$$&&%%$%$#$%#$######%%
@93ef85ac-6380-47a0-b3e6-3bb52bac1feb ch=373 read=71157 start_time=2019-12-13T02:31:29Z barcode=BC01 runid=2c9cf7bc05858273f10e7d7ec552fc0bd742dc3e
TTGTTGTACTTCGTTCGGTTACGTATTGCTATTGCTGGAAAGAAGTTGTGGTATCTTTGTGTGTTAACCTACTTGCCTGTTATCTTCCGGTTACCTTGTTACGACTTCACCCCAATCATCAATCCCACACCTTGGGCAGCTCCTTCCTTGCGGTTAGGCCACCGGCTTCGGGTGTTATCAACTCTCGTGGTGTGACGGGCGGTGTGTGCAAGGCCGAGAACGTATTCACCGCGACGTGCTGATTCGCGATTACCAGCGATTTAACTTCATGTAGTCGAGTTACCAGACTACAATCGAACTGAGTGGTTTATGGGTTTTGCTTCACCTCGCGGCTTCGCTTCCCTCTGCACCATCCATTGTAGCACGTAGTAGCCCAGGTCATAAGGGGGGGCATGATGATTTGACGTCATCCCGCCTTCCTCCAGCTTGTCACTGGCAGTCTCGCTAGAGTCCCCAACTTAATGATGGTAACTAACGATAAGGGTTGCGCTCGTTGCGGGACTTAACCAACATCTCACGACACGAGCTGAGCGACAACCATGCACCTGTATCTCATATGGCTATCTCCATCTCTGGGCCTTTATGAGTATGTCAAGACCTGGTGGAGTTCTTCGCGTTGCTTCAGATTAAACCACATGCTCCACCGCTTGTGCGGGCCCCGTCAATTCCTTTGAGGTTTCATTCTTGCAGACGTACTACTCAGGCGAATTACTTATTGCGTTAACTGCAGCACTGAACTTTGACATCAACGCGTACTCATCGTTTACGGCGTGGACTACTAGGGTATCTAATCCTATTTGCTCCCCACGCTTTCGGGACTGAGCGTCAGTTGCAGGCCAGATCATTCTTCCATACTGGTGTTCCTCCATATATCTACGCATTTCACCGCTACACATGGAATTCCACGATCCTCTCCTGCACTCTAGCTGCCTGGTTTCTATGGCCTACTGAAGTTAAGCTTCAGGCTTTCACCACAGACCCTTGCTGCCCACCTGCTCCCTCTTTACGCCCAATAATTCCGGATAACGCTTGCCACCCTACGTGGCTGCTGGCGTAGTTAGCCGTGGCTTTCAATAAAGTACCGTCACTCGGCTACCATTTCCTGTAGCCGCCGTTTAACTCGCTTTATAACGAAGTTTACAATCCGAAAACCTTCTTCAGCCTTCACGCGGCGTTGCTCGGTCAGGGTTTCCCCATTGCCGAAAATTCCCTACTGCTGCCTCCCGTGGGAG
+
&$+&'$,(*/510397&122..0222;11.(&+,422&0)'&*'&).//,&)&.)+//+,./,2/3.492-,--)./-+/)*-.6-2.--6:04619./8'11457:65068/.2188:343,44'%(),'.++*%,/*1248794102+.2758.3977136*0/08037*,,3622,6+++202489;98899;8;:5564/6+)$&'*.274-./2:95788<///;-868:8999:::987.210/7*+$'&'-%/3$-()0627776267732117&0.$(,12366937+*-)%((%'&/34+%)+721:7)(+1/;78;78535415;8-.,5+6,**12113629:8-5/%'(*+/..*($&$',,,(.//.1101/.17981200.//.,4;)(*8789:.;9.*376:59521,+*.++-4&,'')+),/3684221..0-5::*-(*'&3/2/-009788878::88/4,23-4.,.776:868442;70,4*3(2-..456870*++*+.1225980,*-2+7.-'*+-+/./0)&,*./1701%')../8660116897467+-0//42+.)'''((1-8,0033:43(,()),9<9:;8///-6.0284('-1-3<6:3+++,12/31.29/062/10,0/.,)**+,357772**+((),/.;323;</9.-.))66270895455(//2*2+2+*)2*+53/0-8-8-611-,&)&+*03-***))+9779791))%(&+.79991372+-/:88:;;686662.+7723364494664-6:,*23499+')+*1<5*3;8495458988853:/*(++2.:+***)%(,(*+*''')++,5**+:9667921&*(0/6565859<;445;39931-/.-4(1'8+6.'))--/657359653'((+)*.444:93565:73/,-',26034;+--)-843,129213:60;2,,2.-004668-2,**)*,0''40--./,:+*)21,).-.5.+0//55--+4+:65.1.,0,+50&//-&#&%&$%&--.-5010-.7593204/4.72/42*)5+0.($.()98883454451,153/8;72455/..7/34:225)%&&(*'(1--,21:5-/0/3<5/15652.(,,1+3777016/#$&+,3.,0.-,30/60//68.53:56764;03572/3968;34:;32-18+('/./24446.69/.736+((
@e0233c60-8c1d-40e5-88ab-8e08897a58e3 ch=250 read=77050 start_time=2019-12-13T02:31:29Z barcode=BC01 runid=2c9cf7bc05858273f10e7d7ec552fc0bd742dc3e
CTCCTACCACGGGAGGCAGCGGTAGAATATTGCACAATGGCGCAAGCCTGATGCAGCCATGCCGCGTGTATGAAGAAGGCCTTCAGGTTTGTAAAAGTACTTTCAGCGGGGAGGAAGGGAATTACGTTAATACCTTTGCCCATTGACGTTTACCCGCAGAAGAAGCACCGGCTAACTCGATGCCAGCAGCCACTTGTGTAATACGGAGGTGCAAGCGTTAATCGGAATTACTGGGCGTAAAGCTTGCGCAGGCGGTTGTTAAGTCAGATGTGAAATCCCCAGGCTCAACCTGGGAACTGCATCTGATACTGTAAGCAGGTCGTAGAGGGTAGAATTCCAGGTGTAGCGGTGAAATGCGTAGAGATCTGGGAGGAATACCGTGGCGAAGGCGGCCCCCTGGACGAACTGACGCTCAGGTGCAGCGTGGGGGCAAACAGGATTAAGATACCCTGGTAGTCCACGCCGTAAACGATGTCGACTTGGAGGTTGTGCTTAGCCAGGCCGGAGCTAACGCGTTAAGTCGACCGCCTGGGGAGTACGGCCGCAAGGTTAAACTCAAATGAATTGACGGGGGCCCACTGAAGCGGTGGAGCATGGTTTAATTCGATGCAACGCGAAGAACCTTACCTGGTCTTGACATCCACAGAACTTTCCAGAGATGGATTGGTGCCTTCGGGAACTGTGAGACAGGTGCTGCATGGCTGTCGTCGAAAGCTCGTGTTGTGAAATGTTGGGTTAAGTCCGCAGCAGAGCACTGACGCTATCCTTTGTTGCCAGCGGTCCGGCCGGGAACTCAAGGAGACTGCAGTGATAAACTGGAGGAAGGTGGGATGACGTCAAAGTCATCATGGCCCACCCGACCGGGGCTACACGTGCTACAATGGCGCATACAAGAGAAGCGACCTGCCTCGCGAGAGCAAGCGGACCTCATAAAGTGCACGTCGTAGTTCAGTTGGAGTCTGCAACTCGACTCCATGAAGTCCGGAATCGCGCTAATGTCGTGGATCAGAATGCCACGGTGAATACGTTCCCGGGCCTTGTACACGTCACACCATGGGAGTGGGTTGCAAAGAAGTAGGTAACCCAACCTTCGGAGGGCGCTTACCACTTTGTGATTCATGACTGGGGTGAAGTCGTAACAAGGTAACCGG
+
+)*($%&&'+.10&,+()**+75/0-3-*0-,+(//620%%&'.0+111+*../0/0906(0')-576666005++--110101'..05*+109,&%&'&+73.+03.89/),()-*/-'(+$$'+-30;2252830*.2-(-,,.141;*-6<6,1-)+(''&()/29.90.00//3''--06///-,19&'.)('%&(4,//6-*+*'(.45/0..3.3.1003020278;;885602.%&%&(,.12371.0,.&/,2+./14/1304%*0('2:9*'6:94:+9/7,-5-4--522221.-.00.0-)+'%)(+21,'+&%$*3,23,2/2,--+,5062/0.1000498/.025-,,()-.5+60-/-(/--1+))(30--1,3-,,2865+(.417.,4-11124566)+*,*()*)'%&-2+%$*0&3(32(2''(*,234;.,056862:3+-1399:9<55/.-&.431+-*3,.24184.*'$###(%$($%''(),-67:7330302+,-11268(100+11)&'),/4-80%()).+/05;:3664;9715171762-.8:.29**1.)%%()/463500+-/,05<;17792*)0/263601'(,((++50711544654///.0456.*,*,)*+,2,/,,+--.4:3-0-000038381'74,40052224553799..-,-//.:12205/.4)*.,'(,621/32134+/5,+/4*.12625)+-*$&&)-.,%'*'-&*$($'(/16/,2,+-6-.0.%,+04/3/305,881911,5*)+(+10010*+,,+/0:83441,*,)01414;433367530(5,(*1,,-#'(++.-(*)('%).'15657.-()''*17533722:656888655)*(-+)+7652.*+++2*2-,+**.23(148/))+.155;33320)*+036751140%,/.'(%),-/352)...+.568;8:4140.3*.,01+,+*(),00,%(*+228653025;8481,.(6977:.--,.22--03456/4%,+2*/'01/424:7712+(&*)00211269,)))()+.6/.(*%%,/787:704'*+304150/5;2-89-,3012827,+('(*.//**)**+,(-16571(4+3+5909
@6f684588-1dbb-4165-9521-5118de2e590a ch=32 read=52381 start_time=2019-12-13T02:31:29Z barcode=BC01 runid=2c9cf7bc05858273f10e7d7ec552fc0bd742dc3e
CTCTACGGGAGGCAGCAGTGAGAATATTGCACAATGGGCGCAAGCCTGATGCAGCCATGCCGCGATGTATGAAGAAGGCCTTCCGGGTTACTTTCAGCGGGGAGGAAGGGAGTAAAGTTAATACCTTTGCTCATTGACGTTACTACCCGCAGGAAAAACACCAGCTATCCGTGCCAGCAGCCGCGGTAATACGGAGGTGCAAGCGTTAATCGGAATTACTGGGCGTAAAGCGCACGTAGGCGGTTTGTTAGTCAGATGTAGAAATCCCGGAGCTCAACCTGGGAACTGCATCTGATACTGGCAACGAGTCTCGTAGAGGGGTGGGAATTCCAGGTGTAGCGGTGAAATGCGTAGAGATCTGGGAATACCACGGTGGCGAAGGCGGCCCCTGGACGAAGACGGCGCTCAGGTGCGAAAGCGTGGGAGCAAACAGGATTGAATACCCTGGTAGTCCGCCGTAAACGATGTCGACTTGGAGGTTGTGCCCGCTTGAGGCGTGGCTTCCGGAGCTAACGCGTTGATCGACCGCCTGGAAGGTGACCGCAAGGTTAAAACTCAAATGGATGACGGGGGCCCGCACAAGCGGTGGAGCATGTGGTTTAATTCGATGCGACGCGAAGAACCTTACCTGATGTGACATCCACGGAAGTTTTCAGAGATGAGGAGTATTGCCTTCGGGAACCGTGAGACAGGTGCTGCATGGCTGTCGTCAGCTCGTGTTGTGAAATGTTGGGTTAAGTCCGCAGGCGCAACCCTTATCCTTTGTTGCCAGCGGTCCGGCCGGGAACAAAGGAGACTGCCAGTATTAAGCTGGAGGAAGGTGGGGATGACGTCAGAGTCATCGCGAAGCCCTTGACCAGGGCTACACGTGCTGCAATGGCGCATACAAAGAGAAGCGACCTCGCGAGCAAGCGGACCTCGCCAAAGTGCGTCGTAGTCGAGTTGGAGTCTGCAGCTCGACTCCATGAAGTCGGAATCGCTAATCGTGGATCAGAATGCCACGAGTGAATACGTTCCCGGGCCTTATTACACACCGCCGTCACACCATGGAGTGGGTTGCAAAGAAGTAGGTAACCCAACCTTCGGAGGCGCTTACCACTTTGTGATTCATGGCTGGGGTGAAGTCGTAACAAGGTAACCGG
+
..0/..&.2,-3/,46*67/&.(.+*/,)))+.778;995675.285736/,&%&)./*7:)+.&)+535302')(*,28773'06*.,&(,++/(**+'/-)/.+1*0*(,--9721251/)6025.+222$0%+%.)1*)&&(*02-/.4,3663,)*+.'(+**)+(&/*,3///.,:/23061.2/./2802211073..5.:-8-0.50020-0;:;78476;6010+'((+-176(758-/140,05,215%,'%)01+3()*+&&',11044/*+*)-0011102*,--,,,*/)+-+%&&()')*,,()+/0*))/(+*+0,)-4751,.00574/6:,*,011/('*,,./23)*+,564'+'+,-8/-+3,1+(*-54.,/8770-/,+)+805629'+5::7210,++22:;7+,45714-87.2.,083226)(+278899923;5:::8753/(,/.//1,..)-*01//2.8+%'.).+26++02600-1*/+,+++,+)()+.0%&,-2.13006100(&')),(3+,/0)132:88884498:0,.)+-($%''/6006*-./1///1/4760*,)+,++.6095.0034.%'''%&+''((*(0228/:..7.-*-',&(+872-(**41910;<45/-*+,1,,))%%)+--,36675*+2,52655/%1$$(-1044827886;:9898.-0..00149539/005;75.7-*686;522567&&&&(*45:68;64:556,-5,*8,*250*0-5.5(*.83-,*%#$(.*+'%*-06858)-1*,.1,$((0-/,2-528.548-32254765*%'(*3398&%*()')*%%$((0*((,,+,,($&(*664+*4**/520201)276+((&(*((54554416042359).083/633''%42,-;9:885/.'134(%'0/2/*+++355+%,-.545357+.2.7../+5.51301),()(456;0/.,+.5258-,-+()*,+5,-6353:20,1,1*,+&)$$'')*-0-26),1/.*-6060-)+)26439230:.&)'')'+'(+*.)(*'./075.,&(*--13514;3.79-,200461.-*%%&))0,*+*/*,-2337345/52624-2*
@e9e86cd4-a2c5-407f-80c2-0d8b616ff16e ch=292 read=75621 start_time=2019-12-13T02:31:41Z barcode=BC01 runid=2c9cf7bc05858273f10e7d7ec552fc0bd742dc3e
CCAGTTACCTTGTTACGACTTCACCCCAATCATCAATCCACCTTAGACAGCTCCTTCCTTGCGGTTGGAAGGCCACCGGCTTCGGGTGTTATCAACTCTCGTGGTGTGACGGGCGGTGTGTACAAGGCCGGGGCTTATTCACCGCGACATGCTGATTCGCGATTACTAGCGATTCCAGCTTCATGTAGTCGAGCTGCAGACTACGATCGAACTGAATGGTTTTATGGGTTTTGCTTCACCTCGGCTGCCCTCTGCACCATCCATTGTTGTAGCACGTGTGTAGCCAGGTCATAAGGGGCATGATGGTTTGACGTCATCCCGCCTTCCTCCAGCTTGTCATGGCAGTCGCTAAGTCCCCAACTTAATGATGGTAACTAACGATAAAGAGGTTGCGCTCGTTTGGGACTTAACCCAACATCTCACGACACGGTGACGACAACCATGCACCACCTGTATCTCCTTAAGCTATCTCTCATCTCTGGAGCCTTTATGGTATGTCAAGACCTGGTAAGGTTCTTCGCGTTACTTCGAATTAAACCGCATGCTCCACCGCTTGTGCGGGCCCCGTCAATTCCTTTGAGTTTCATTCTTGCGAACGTACTACTCAGGCGGAGTACTTATTGCGTTAACTGCAGCGCACAGACGGCATCAACACTTAGTACTCATCGTTTACGGCGTGGACTACTAGGGTATCTAATCCCTGTTGCTCCCCCCACGCTTTCCGGGACTGAGCGTCAGTTGCAGGCCAGATCATTCGCCTTCGCCACTGGTGTTCTCCATATATCTACGCATTTCACCGCTACGTAGATTCCACGATCCTCTGCACTCTGGCACTGCTACCAGTTTCTATGGCTTACTGAAGTTAAGCTTCAGGCTTTCACCACAGACCCTTGCTGCCATATAGCCACTCTTTACGCTTAATGAATTTCCGGATAACGCTTGCCATCTACGTATTACGCGGCTGCTGGCGTAGTTAGCCGTGGCTTCTAATAAAGTACCGTCACTCATTTCTGCATTTCCTGTAGCCGCCGTTCTTCCTTTATAACAGAAGTTTACAATCCGAAAACCTTCTTCCTTCGCGGCGTTACTCGGTCAGGGTTTCCCCATTGCCGAAAATTCCCTACTGCTGCCTCCCGTAGGGCAATATCAGCACCAACAGAAGGTGCTTACAAGACACCGACAACAACTGGCACCAGCAATACGGCCAGCCACG
+
80&,:.-47/;-.5'+-+02:80:79--209653/7.1/++$$$')22/000069;:5/3./*0706038288<78+2*)075-:9.,./..42.000/2589:9977697:6023004.1'*,3+532+,)&%#$%,3-/1624438472.',+/:369542:0/-(,-0.371/-*-.:17985//01/15679946132/,*,,2)*637.2:88/752-,/,:.3:;4.3493-26.)(&(+,+*,).01101933:4+,4'+.....-%,-/0-+*)%'&%).,-/01.18;7/,-,)-,&-8,+0368885293,1:9785)0+**,1...0/-,-*'*,+*)/(*)30993')'((,,,+*./0-4954472,-1-3*)%-+16-/0333+,+%*.4-5585053).(),5564.1112/3*()))-.*:3,19195424812:/2557776$.%&$')-8722/../357568.--766:5//)')(**/2.22.52*,1/(%((,-99<:9:9,4(+-574/5/40<;9;)+,/../8205210-2.017,5*2:1*.0658493.-23-(/-9;:9;<93712+,.,(9,03/000'34610-,+)+,+,+4-.,4-4+,-32.33-/*)((.-'$%%')-*-&''(,/.+2676:998<9660;2219;9:8366+5211143338407+,,33,-/2/885.*-+-1:9)+.;:.-,))(),/2483;12-.+0111496'1((*4:5<:99;2621211498204//05667.+05754<5239:23710*--165:63///28/0-+'&*(--0+'2-$&&(,$$(&*(,1,+421/2.1/0/42/0,2.6.)12:5.36.55,+''(*+-3:2;1.6,26810*++,,*.3)+,.0:3...))&-+,+-/27*.-1119676223926:5776562651:0.+-,600073822.0+68.,,3-1140+.5+(,102;201137320&(),*.+)&%$'(5;6.(/+*-.1338<79;55311+33-./34'(,+(+66/34614*'+55/9::;:9<95))(')/9617,(*++'**.)79)-6,,596,-637;22:952317.+,01./,,.,)*91/032'((+;///,**++8:87:.-4-.-,&&&(+*)(+586984-6532/-,)*''&4-.(+&+)%'&)*+,$.*#$#
@6f669632-4c05-45e9-a682-5b45385253ab ch=163 read=84354 start_time=2019-12-13T02:31:39Z barcode=BC01 runid=2c9cf7bc05858273f10e7d7ec552fc0bd742dc3e
TTGTTGTACTTCGTTCAGTTACGTATTGCTAAGGAAGAACAGCAGCTACAGGAAATGGTAGCCAGTGACGGTGCACATTAGAAAGCCACGGCTAGCTACGTGCCAGCAGCCGCGGTAATACGTAGGTGGCAAGCGTTATCGGAATTATTGGGCGTAAAGAGGGGCAGGCGGCAGCAGGGGTCTGTGGTGAAAGCCTGAAGCAACTTCAGTAAACCGCAAAGAAACCAGGCAGCTAGAGTGCAGGAGAGGATCGTGGAATTCCATGTGTAGCGGTGAAATGCGTAGTAGATATATGGAGGAACACCAGTGGCAGAAGGCGACGATCTGGCCTGCAACTGACGCTCAGTCCAGCGTGGGGAGCAAATGGGATTAGATACCTAGTAGTCCACGCCGTAAACGATGAAGTACTAAGTGTTGAATGTCAAAGTTCAGTGCTGCAGTTAACGCAATAAGTACTCCGCCTGGTAGTACGTACGCAGAATGGAAACTCGAAAGGAATTGACGGGGGCCCGCACAAGCGGTGGGCATGTTAATTCGAAGCAGCATGAAAGAACCTGCCAGATGTGACATACTCATAAAGGCTCCAGAGATGGAGAGATAGCTATATGAGACAGGTGGTGCATGGTTGTCGTCAGCTCGTGTCGTGAGATGTTGAGTTAAGTCCGCAACGAGCGCAACCCGCTATCGTTAGTTACCATCATTAAGTTGGGGACTCTGAGACTGCCAGTGACAAGCTGGAGGGAGGCGAGGACGTCAAATCATCATGCCCCTTATGACCCTGGGCTACACACGTGCTACAATGGATGGTGCAGGAAGCGAAGCCGCGAGGTGAAGCAAAACCCATAAAACCATTCTCAGTTCAGTTGTAGTCTGCAACTCGACTACATGAAGTTGGAGAACTAGTAATCGCGAATCAGCATGTCGCGGTGAATACGTTCTCGGGCGCGCACACACCGCCCGTCACACCACGAGGTTGTCTGCAAGCTGGTGGCCTAACCGCAGGAAAGGCTGTCTAAAGGTGGGATTGATGATTGGGTGAAGTCGTAACAAATTAACCGG
+
%(.&+%*(*/020590//9.-+'/(-*)*00-4/0-(*)*(+*%&')+0+*&2,)*.*,&()((),,+.)*+()(***--%))*(/-),-/,.,(-..203268630//5.990:,0...;598252/812635.7---617..2,'0+29:7763:,''+/++*)+5.-4)&'&)'/9)-.42-3-..3:911:4613*+(((+++,%*()$++%%*+'%)).,133/-+*+01,-///:934,+*/737:/94/3/5/4988511+,--4:973:400;71-(*-2598725794-(/()41:-2,8--')./,4157///,*)*+,71247/.*-,2.22527-8)&(+++-+-,'-.1;;3)74-4.**./)1))'*..//4*'*5665767-,)')*,.-.1567/15-3.-/5437465001:757888011(--3/21--*(*33*0+,/494373*&''(+++)+'/*.-+,///&+2/,0/*.-*(*-/246573087)28')101-0/104/*-%+$,%&))1-6413+*-,*,$%*,.+''''&&&)(**22(,').$((*+,')-90111/;,)()*+99/)((')0//0-140-+&&%%%.114685666/)07)*2877-,./0810/,,000/110-7-&*+2/1.1/&$(,-.*)3127568;/%&+*-/-8-+*-2,2;665+-+:,/70.5;60310,)&*-22/283464753+)*,3...+*',,)+%,,,-1/87;9334:;49(/30++/*'&%++((/+*,/,/..*-+*,.1533414945(346805*)+&+.40.48-/1*.***3/'+0:<0-.()/-1/2))/1/-+7*//:6$.'6,/08863443633564886777/9/,6/5/.%)...0420911/842:28'*,6756887.51.020.32487455962,,(()+')*.014;004412026-+)**)+)()&*%+'()0597636.3,-24-)--.3/8(),-047765<-+/862.&0)))-*+-/-4/,-/6./.573--)(&',.629//
@8e925a77-92db-4829-90f8-b3716decda68 ch=168 read=79262 start_time=2019-12-13T02:31:47Z barcode=BC01 runid=2c9cf7bc05858273f10e7d7ec552fc0bd742dc3e
CTCCTGCAAGGAGGCAGCAGTAAGGGAATTTTTTCGGCAATGGAAACCCTGACCGAACAGCGCCGCGTGAAGGAAGAAGGTTTTCAGTTGTAACCTATATTTATAAGGAAGAACGGCGGCTGCAGAGGAATGGTAGCCAGTGACGGTACTGGCCACGGCTAACTACGTGCCAGCAGCCGCGGAAGTAATACGTAGGTGGCAAGCGTTATCGGAATTATTGGGCGTAAAGAGGGCAGGCGGCAGGGTCTGGTGAAAGCCTGAAACGCTTCAGTAAGCCATAGAAACCAAGGCAGCTAGAGTGCAGGAGAGGATCGTGGAATTCCATGTGTGTAGCGGTGAAATGCGTAGATATATGGAGGAACACCAGTAGCCGAAAGGCGACGATCTGGCCTGCAACTGGTAACTCAGTCAGCGTGGGGAACAAATAGGGATTAAGATACCCTAGTAGTCCGCGCCGTAAACGATAGGTACTAAGTGTTGGATGTCAAAGTTCCAGTGCTGCAGTTAACGCAATAGAATTACTCCTGAGTGGTACGTTCGCAAGATGAAACTCAAAGAATTGACAGGGGCCCGCACAAGCGGTGGGCATGTGGTTTAATTCGAAGCAACGCGAAGAACCGCCACCAGGTCTTGACATACTCATAAAGGCTCCAGAGATGGAGAGATAGCTATATGAGATACAGGTGGTGCATAGTTTGTCGTCGGCTCGGTATCGTGGATGTTGGTTAAGTCCGCAACGAGCGCAACCATATCGTTAGTTGCCATCATTAAGTTGGGGACTCCTGGCAGGACTGCCAGTGACAAGCTGGAGGGAAGGCGGGGATGACGTCAAATCATCATGCCCCTTATGACCTGGGCTACACACGTGCTACAATGGATGGTGCGAAGGAAACTGAAGCCGCGAGGTGAAGCAAAACCCATAAAACCATTCTCAGTTTCCGGATTATGGTCTACCAGCTCCGACTACATGAGAAGTTGGAATCGCTGGTAATCGCGAATCCAGCATGTCGCAGTGAATACGTTCTCGGGCCTTGTACACCGCCCGTCACACCACGAGTTGATAACGCAGGCAGGTACTGGCCTAACCGCGAGGAAGGAGCTATCTAAAGGTGGGATTGATGATTGGGGTGAAGTCAGCAACAAGGTAACCGG
+
+303.-00..4+-6,026-1220*)'(*)1;:<,99<120-0,*/-+32,-5:820+-+%)')*+,/-,0*-),*%'&&/+95,+$.(*%(*,(,/..'.5)&&+0(.*2'*+)%*(&-+-&/)*('%'*'*&+)./8*,++((($##&%%$%%%&++0-1---.203+.)'**%')($''*'+'(*1/./.,+,2..1-,.+-/070/1&+(*.+10528754469))'030..43.2'&%()7**&''+++40,/31311,/(+.3/,(,--).')*,+12,.20.,31/../.-+-.16/1+(),/53.50444.3.4.9.,)*)+12465182+',0*+1:::982--(-09--016566;535)/-,*-*').,1.,+,,+.+5,;.79923%0')1+./:2,+((%'(3))*''')-7;5*.)(%8*,'(*388:'')*.*+57/(,*-((*3;:5111('),-289:2522424.0)*(+.)*+4-/,.1,)&)+.2423-/.-6...$)%-'&)*.))'$(&'%%#$',,-&&-+&,,-46.-13+2+)(/)3+.3(+14+/71,-,/,1-01:5+($*'*)(%+255678:8$)-$+97846217/.3)&'()%))&++,((**+4577895--)//+9-/7*+*))*+,4.+++-28910..+0+,-0,.1+/++1-..554'230'')*.+(&-+//'$(%/0/,,*)+.5-*-28.2+.0&'-,.6-,.--10515'(),.+7,,*7+(**),234755/;0)88.004-)'*))%'/246774.1.'*),)'')24/00*)(,.((,3-662-,')(/78/1057492/95-+,*/,+05+--,)+..--),-022/.0/:12;:;8.1//*,0)'('$,%(/1,/8.2+'&))'--%+1;9323+,..9:8-78:2///.-*6).-'1&3.&''%%(($)%'$''*&$'')+,/1//&(,)+.6.584678/0++0;43(*206/2'&(...25867'.-*+0)'((-5001,:68407+--012367;:453//+1,(*+./+0&),.-,&)(,/1%')&%$%./1,)-44524,(-/-/+)&()5306109*---1;://4().,+.1/26)%%'+'.,,'*(&-04.402:3:01
@5522fc52-2d36-413d-b239-1ba5657fd7ae ch=116 read=88143 start_time=2019-12-13T02:31:55Z barcode=BC01 runid=2c9cf7bc05858273f10e7d7ec552fc0bd742dc3e
CTCCTACAGGGGAGGCAGCAGAATATTGCACAATGGGCGCAAGCCTGATGCAACCATGCTGCGATATGAAAGGCCTTCGGGTTGTAAGTACTTTCAGCGGGAGGAAGGGAAGTAAAGTTAATACCTTTGCTCGGTGACGTTACCCGCAGAAAAACACCAGCTAACTCCGTGCAACTGCCAGCCGCGGTAATACGGAGGTGCAAGCGTTAATCAGGTTACTGGGCGTAAGCGCACGCAGGCAGTTTGTTAAGATCAGATGTGAAATCCCCAGATAACCTGGGAACTGCATCTGATACTGGCAAACGAGTCTCGTAGAGGGTAGAATTCAGGGTAGCGGTGAAATGCGTAGAGATCTGGAGGAGCCACCGGTGGCGAAGGCGGCCCCTGGACGAAGACGACGCTCCAGGTGCGAAAGCGTGGGGGGCAAACAGGATTAGATACCCTGGTGAGTCCACGCCGTAAACGATGTCGACTTGAGTCGTGCCAGCGAAGGCGTGGCTTCCGGAGCTAACGCGTTAAGTCGACGGTACGACCGCAAGGTTAAACTCAAATGATTGACGGGGGCCGCACCAAAAGCGGTGGAGCGTGGTTTAATTCGTGCAGCGCGAAGAACCTGGTCTTGACATCCACGGAAGTTTTCAGAGATGAGAATGTGCCTTCGGGAACCACCGTGAGAACCAGGTGCTGCATGGCTGTCGTCGCTCGTGTTGTGAAATGTTGGGTTAAGTCCCGCAACGAAGCGCAACCGCCCATCGCTTTGTTGCCCAGCGGTCGGCCGGGAACTCAAAGGGAGACTGCCAGTGATAAACTGGAGGAAGGTGGGGATGACGTCAGAGTCATCATGGCCCTTGACCAGGAGCTACACGTGCTACAATGGCGCATACAAAGAAGCGACCTCGCGAGAGCAACGGACCTCATAAGAACGTCGTAGTCCGGATTGGAGTCTGCAACTCGACTCCATGAAGTCAGAATCGCTAGTAATCGTGGATCGAATGCCACGGTGATGGATTCCCGGTACACACCGCCCGTCACACACCATGGGAGTGGGTTGCAAAAAAAAAGTGGTAGTAACCTTCGGGAGGGCGCTTACCACTTTGTGATTCATGACTGGGGTGAAGTCGTAACAAGGTGAACCGG
+
,.4)$&*)+//*&)..088*/(*(-12&*&()/..,785899,7:77675663;:99/-),,.)*'('*,+(-*0/00--5.71022-20031375584;4*+,/..4+&''+2;0113.0+-060:8./21(,+**,,/2+.6-*/.020,1)',3.&(.-,2+-.521-*%'&&(,+*&0.%*%*(3/*-1-35663558747/;.1,/0&-&',/--14--.-2-+.13,1.22687(44:0..6/(&%')+,)*((%*.+(369(#'((.14621/(*')*(*&*,'(+-/283:120(,+./-25955/.&3/+)*).0-2-+)3&'$))+10/0:501173.+**,-/8:42/,'*2.-6/552230+&%(1-4.6:4+&*388537101.%('''*))-())+(+29,./--.,.*%.25*.%--'.-,,1648;-.0.)'&((,)),46:57532/.-//383/+%$*$()+28413$%%''(/-372-+-03//3--,--')+***/5.2*+,00+)'()/-%16/305)2-759/.055:60-(***+)')-+&)+&*$+$/88()*897870+.'((*/9,9-764+**,,&,)-*+.)'%&%$')+&&)(*65661-02401/0:<531,*+.-//-073.5-793::)76570+',*..-&''0-+'-/013767677:799::996,,.277/75*,0*64-,/3/41172,+,1-++12%5++'(++1.+2)&*))+.,*(-(&')+(//)&+*--+(.(51(.315452/3*.0)&'/.4468'3-,,-27+2246-12+3(2,/6:832.10223,')(+:68*$*%)),'&&')88078&)-,))&')778968,;,*5657:9751/,$()$(/046783/.-+,%-.+0.4030,.124)+,1,-11386672-33-4..*+,./,,,-----,(.20&%%$('*+3&+*,+,1121236768658955-%)-*))+(*07)')'*+*1,-.&%%&'--/-2:7186..120-.+/73315,)'))..-;1107;63.3-,)(*-)+*%'5/535306('.64/'.0/-37*11:/0)-195:7765556781*)0-*,.)+3)3)+''(&($).-2
@5207a485-1960-4ff6-ab9b-a34af84ec566 ch=318 read=75002 start_time=2019-12-13T02:31:56Z barcode=BC01 runid=2c9cf7bc05858273f10e7d7ec552fc0bd742dc3e
CTCCTACGGGAGGCAGCAGTGGGAATGTGCACAATGGGCGTAAGCCTGATGCAAAACCATGCCGCGTGTATGAAGAAACCTTCGGGTTCACGTAAGATACTTTCAGCGGGGAGGAAGGGAGTAAAGTTAATACCTTTGCTCAGTGGGCGGTACCCGCGAAGAAGCTACCATTTGCTCGTGCCAGCAACACGCGTGTACGGGAGGGTCTGGCGTTAATCAGGGTACTGGGCGTAAAGCGCACGCAGGCAGTTTGTTAAGTCGGTGTTGAAGTCACGGAAACCGGCACGGGGCATCCCGATACTGGCAGCGCGAGTCTCGTGTAGAGGGGTAGAATTCAGGTGTGGCGGTGAAATGCGTAGAGATCTGGAGGAATACCGGTGGCGAGGCGGCCCCTGGACGAAAGACGACGCTCAGGTGCGGCGTGGGAGCAAACAGGATTAGATACCTGGTAGTCCACGCCGTAAACGATGTCGACTTGGAGGTTTGTGCCCGCTTGAGGCGTGGCTTCGGAGCTAACGCCGTTAAGTCGACCGCCTGGGGAATGGCCGCAAGGTTAAAACTCAAATGAATTGACGGGGCCGCACAAGCGGTGGAGCATGTGGTTTAATTCGATGCAACGCGAAGAACCTTACCTGGTCTTGACATCCACGGGAGTTTTCCAGAGATGATGCTGGGAACCGTGAGACAGGTGCGCAACGTAATCAGCTCGTGTTGTGATGTTGGGGTTTAAGTCCCGCAACGAGCGCAACCCATATCACTGATGCCAGCGGTCGGCCGGGAACTCAAAGGGGAGACTGCCAGTGATAAGCTGGAGGAAGGTGGGGACGGCGTCGGTCGTCGTAGCCCGCCCGACCAGGGCTACACGTGCTACAATGGCGCATACAAGAAAGCGACTCCCGCGAGAGCAAGCGGACCTCGCAAAGTGCGTGTGATCCGAGATTGGAGTCTGCAACTCGACTCCATGAAGTCGGAATCATGGCGTGTTGGATCAAGACGCGGTGAATACGTTCCCCAGGCCTTGTACACGCCGTCACACCATGGGAGTGGGTTGCAAAAGTAGGTAAGCAACTGGCACCTTCAGGAGGCGCTTACCACTTGTGATTCATGACTGGTAGAGAATCGTAACAAAGGTAACCGGAAGATGGGCGACAGGCCGTGAGTTGGCACCGAACACCGGCAACTTTTCTTCGGCACCCCAGCAATACGTAAAAAAAAAGA
+
-21.+*/+)0%')-,34-2328/(-+-0--..5;678756631$,2,202,+(**)-.201734559798753+(*('13396*7..-)"$#$-+%&++,./7+'--/081&).*)*-+(,+.1(),)*&$&'-*5,*,,('&&((''(&*$')'%&''+&))&&&%&$&&++./243113.,-,-%)&(((,-))&)&0,).,(*$$%%&'06)856.'($($)*.7056788-+++60202*./2%1/70*(5(+)*%))(&*&%&%$()%)+*().(,,%'%*'/,(*%''*&%'(#&%')*())(('(+,./3/3'(**'+//4-5*)),*,)+851)(/.27555;0..-.-.,0/1285:1.*)**'$*0+1307,+(-+,*.630*)---.629-*-/%%(/03738:86+((++98:0*+.:;,40)*%0,+)++(05*.9977071&*,-11437((,-,,2337.5-5-335.8,13,96+&')&'&-+//23.-1-/),'**1/3..-'(5072./7555747::86.(%&*,*36-,1,)-*5/<;7324)8:/1.+.(2'4/74302))*+*+,139::;121)/(,,52;6687910022.5-/,2))+).-0303/1954&(')/.,1566-6938+*(044*(%%'')41/*('&%'-1-63:781)3,51051/*'&%$'%*()*/(***++-./3/.(&*(-(**3+*10**'**62,+4-/('02242.06)$&''*(++)'++-85576:/5)6-./980422559+.-3-)*./3..-*,..)),.'2560,)-+/+,1*68*%$'%$%)&&)-%&&(&*&.-8-'*+)'*-32-.0-)(+&(()-01.126,4-,,522-,')$(**++-20+0/**2/-,)(,/9+-1:75666'&2;3.032++('&%''*&$()..'*&)*-,*30*336422-/-,-203/..,5/827.()''&)&&&++--,3)%$$%'&$%'''(%)'*1.69)'486.2.+)))%&&,4-03+,-1.13/.&''),3,/:464:-+')+04/00)***($&+)*,7-91*55++.-/606-..+*30.//.41./5334.05,'(,'&',--22856:),+(('(%+*,/+03+())*&0(&%+(-,*%(/((%&$'&%'('*3-2&1.(,+23-10//'-*(+.1-+'25.-)-&&'&&.22..+#$
@6035f374-60c6-4eee-8eff-b81dbde416e9 ch=291 read=85056 start_time=2019-12-13T02:31:56Z barcode=BC01 runid=2c9cf7bc05858273f10e7d7ec552fc0bd742dc3e
TTCAGTATTGCTTTACGTTTCAGTTGCGTATTGCTGGTGCTGAAGAGTTGTCAGTGTCTTTGTGTTAACCCTGCCCGCCTGTCGCTCTATCTTCCCGGTTACCTTGTTACGACTTCACCCCAGTCGCCGGAATGCAGAGTGGTAAGCCCTCCCGAAGGTTAAACACTGTGCGCAGCCCACTCCCGTAGTTGTGACGGGCCGTTGTACAAGGCCAGGACGTATTCACCGTATTGAGCATTCTGATCACGATTACTAGCGATTCCGACTTCGCCCAGGTCAGGTTGCAGACTCAATCCGGACTGCGACGCGCTATAGAGGTCGCTTGCTCTCATGAGGTCAACTGTATGCGCCATTGTAGCGCATTATTAAACCCTGGTCAGCAAGGGCCATGATGACTTGACGTCATCACCTTCCCTCCAGTTTATCACTGGCAGTCTCCTTTAGGTTTTAGGCCGGACCGCTGGCAACAAAGGATAAGGTTGCCCGCTCGTTGCGGGACTTAATATTTCAGCTGGAGCTGACGGCAATGCGCAGCACCCTGTCTCGCGGTTCCCAGGCCACATTCTCATCTCTAGAGAGCTTCCGTGGATGTAGAGATCAACTTCGCGTTGCATCAAAGATTAAACCACATGCTCCACCGCTTGTGCAGGCCCAAATCAATTCATTTGAGTTTTAACCTTGCGGCCCGTACTCTCCCCGGGCGGTCGGCTTAACTGGCTCAGGAGCTACACGCCTCCAGTTTAGCCTCCCAGAGTCTGACATCGTTTGCGGCGGACTACCAGGGTATCTAGTCTGTTTGCTCCCCACGCTTTCCGCGCAGGCGGTAAGTCTTCGTCAGGGGCCGCGCTTCGCCACCCAGTATTCCTCGAATCTCTACGCATTTCACCCTTGCACCTGGGTTACCTCGCAGGACTCAGGCGCCGATATCAGATGCAGTTTCCCAAGGTTAGGCCGGGGTTACCATCTGACAACAAACCGCCTGCGTGCGCTTGCATGAAGTAATTCCGATTAACGCTTACCCTCCGTATTACCGCGGGCTGCTGGCTTGGAGGTTAGCCCGTCGCTTCTTCTGCGGAATCAATGAGCAAGGTATTAACTTTACTCCCTTCCTCCCCGCTGAAATTACTTTACAGCCGAGGCCTTCTTGTACATACGCAGCACATGGCTGCATCAGGCACGCCCACATTGTAATATTCCCGCCACCTTGCTCCGTAG
+
'$$#%'%*'%%&(&$)'*6,+/,6+'*),&0)*-410)')+-,*'().1.09*853420;911/5/1&38--*+''$&&(%).566635788-7.'+1,)$*--3/.6**+,.35*'23*&)$*,+*')(&&(#$'%)&,'.0%%%'),*05.+*,,0+21+&%&('&('(%*&&)6.)++01,(.,-1,++511/553+.-(')(**'/1,6%/*+,&'()...9901'')'%.0/5;)&'&*0)*+..9-/0,****,:343479:6++''(/,--$(,/1),*+03:;5622*+*%#$#%((-,-+-//0*$$).*.),,1-//0,/,/030.,,--/++,.01467:54840-.-)**1.)1('')'.,+1993*&&('-.,,2*,)*-)%&*')*3++,0.2(.-0452)','%)*87012--,*4++.6877/-1*+,0/66'(')-*8/99:2162:765)1:1*5+60.+,*2+13)'11724411.72.&/'$%&(-8-.%&'(+&&'+)(+(+%0291*'&'%&''0/(*132+/,/,546/3-)))'&%(()3446454320+))&*&,./-''()*)7/.+((%%&$#$'(1,,.02:34311)(%$'.,2872.&''/)1146020'%)''+,.)35722*--,-1416,$#%&()-/:;./:3313010748*)/%+++)/47.%22+6+*()&*/,2,20)+,0.*/)('&(%&&*02:63*''('$''-/+)-*)%$&((%&(,-35074)&**,*-1-49739/250132642,45412:/*-/0772)-**18+/2-,'*%05/-+.46243161164.-27.*1..()('-)+.%*-*(-)%'/(6.1%'/6441/+/'().292159'*'#(&+-,-1$'*$'&&%#$%-,5373&(%%$'%%#)&()'),+)-'*,8(,)')*.,1-$*445%,/'**$&&')*&'&)'0+0..5257443026621(,'#&'*+++')0:9892-+3*/*)(()()055365/2.6..8;46*3-*,42++(%&(,+&(&%/$)&.(('#$'*/-+0))))''&&')-('&%/60++.**.*+&'..)'++89/09/,*--).*+1+.-0*1&*/3.(+'(*$'*)0-8/9-0+'%##%)(*(*&%&&().177877455&(..).)19.+,*'%%%',,+7+3**$&'$'%$'#)+27,/(3
@d13fb2a4-45e3-4479-ab59-a9aea55c66bc ch=374 read=59639 start_time=2019-12-13T02:31:55Z barcode=BC01 runid=2c9cf7bc05858273f10e7d7ec552fc0bd742dc3e
CTCCACCACGGGAGGCAGCAGTGGGGAATATTGCACAATGGGCGCAAGCCTGATGCAGCCATGCCGCGTGTATGAAGAAGGCCTTCGGGTTGTAAAGGAGTACTTTCAGCGGGGAGGAAGGGAGTAAAGTTAATACCTTTGCTCATTGACGTTACCCGCAGAAGAAGCACCGGCTAACTCCGTGCCAGCAGCCGCTGATAATACGGAGGTGCAAGCGTTAATCAGGATTACTGGGCGTAAAGCTTGCACCAGGCAGTTTGTTAAGTCAGATGTGAAATCCCGGGCTCAACCTGGGAACTGCATCCCTGATACTGGCAGAAGCTTGAGTCTCGTAGAGGGGTAGAATTCAGGTGTAGCGGTGAAATGCGTAGAATCTGGAGGAATACCGGTGGCGAAGGCGGCCCCTGGACGAAGACTGACGCTCAGGTGCAACGTGGGAGCAAACAGGATTAGATACCCTGGTAGTCCACGCCTTGTGATATCGACTTGAGTTTGTGCCCCTTGAGGCGTGGCTTCCGGAGCTAACGCGTTAGTCGACCGCCTGGGAAATACGCAAGGTTAAAACTCAAATGAATTGACGAAGTACACAAGCGTTGGGCATGTGGTTTAATTCCGGTAGCGAAGAACCTGGTCTTGACATCACGGAAGTTTTCAGAGATGAGAATATTGCCTTCGGGAACCGTGAGACAGGTGCTGCATGGCTGTCGTCAGCTCGTGTTGTGAAATGTTGGGTTAAGTCGCAGCAGGCGCAACCCTTATCCTTTGTTGCCAGCGGTCCGGCCGGGAACTCAAAGGAGACTGCCAGTGATAAACTGGAGGAAGGTGGGGATGACGTCAAGTCATCATGGCCCTACGACCAGGGCTACACGTGCTACAATGGCGCACCTACAAGAGAAGCGACCTCGCGAAACAACGGACCTCATAAAGTGCGTCGTAGTCCGGATTGGAGTCTGCAACTCGACTCCATGAAGTCGGAATCGTAATCGTGGATCAAGATGCTACGGTGAATACGTTCGGGCCTTGTACACACCGCCCGTCACACCATGGGAGTGGGTTGCAAAGAGTAGGTAGCTTAACCTTCGGAGGGCGCTTACCACTTTGTGATTCATGACTGGGGTGAAGTCGTAACAAGGTAACCGG
+
+.53'''%((22*-65244126289-*2,*3./-./1:*0-(')-/5,.9///6---'.221271--,-//&*--8)*),+43-+429/5-+,583)'%%&'*02,)&)(,12((-',)-5,%)*/9--,7,9.//069/.66611301244512<015.,1)&+,(,.46062-4--,991318-++*&-4.-2/+++-('&*-1,32+%((**)*+.-0-/'/('+/-07<<9:65782)(%$%+)1,&(21&/496,529.445)+/4322417,11,.887775:7;68:1332///+--2+**-//150-*)$&(%'*-,,-23236824%/05*,-,1-4/5*,50,%')*3;94180,-5500.+,-24:;./5,2225657/6/.*,0+2-020:2.,69890.2,.,////899:2641,(*$+)2,7-(*,9;4:34804522584.7-/04422272*-++%&)%#$$%$&'*-+-(*%'0/''.(+1.')-/-17424,1)&+((-/,--37;,+*)./*)12132.,18889.+/+,21,1/7/:5;7<;:367204,.0887724(%&&('(&).2320/++,*-+.''*32:6,--02&,)'')(&//*/(*/'+5828++++,-3()**&')-;764,++++54,'*()%3*,5<:;0/941539774%.'1&.,047888564632266.7/-...76665921.4:0/30;274040.*,/$,%)51452,,33587/8442,/6.(1,+46/')*0//(.-/41<;3:448:<*.+(+)04)4-,+-,337:.6120+-5,50+4-89.,*--44784./245:854-524($#$&(5436000/++&(*21/--,.82/62,0,.-%$#)&&*$('()766,,+)+.,)3('),/64895510,5-,-676999:5723,,,)8*/+'+-/)&)'(+,.97/.6/.8617111-6+//3050310+7-./14*+'*-++&)+*8810;76:77;7%114427552/,,)0771;8-.57868889661+*-+323:466:/%'')(,-..&'(,4/4:823+1(,25/3231.3312274.1681.+'')*-5412)(.(1++0669783,)(&)(&'/4
@4d6c02c8-7543-4d2c-a841-f04da1986e12 ch=251 read=80092 start_time=2019-12-13T02:32:06Z barcode=BC01 runid=2c9cf7bc05858273f10e7d7ec552fc0bd742dc3e
TTGTTGCTTCGTTCAGTTACGTATTGCCGGTGCTGAAGAAGTTGTCGGTGTGTCTTTGTGTTAACCTGCGCGCAATAACCTATTCCGGTTACCTTGTTACGACTTCACCCCAGTCATGGATCCTGGTGGCGCCCTCCCGAAAGGTTCGGCTACCTACTTCTTTACAATACTCCCATGATTGTGACGGGCGGTGTGTACAAGGCCGGAACGTATTCACCGTGGCATTCGATCCCACGTTATAGCGATTCCGACTTCTACATGTGGAGTCGAGTTGCGAACTCAATCGGACTACGACGCGCATGAGACCGCTTGCTCTCGCGAGGTCGCTACTCTCTGTATGCGCGCCATTGTAGCACGTGTGTAGCCTGGTCGTAAAAGGCCGTATTGACTTGACGTCATCCCCACCTTCCTCCAGTTTATCACTGGCGGTCTCACCTTTGGTTCAGCCGGACCGCTGGCAACAAAGGATAAAGGGTTGCGCTCGTTGCGGGACTGCTTAACATTTCTACAACACGAGCTGACGGCAGCCATGCAGCACCTGTCTCACAGTTTGAAGGCACATTCTCATCTCTGAAAACTGCGTGGATGTCAAGACCAGATGGAGTTCTTCGTTGCATCGAATTAAACCACACGCTCCACCGCTTGTGCGGGCCCCGTCAGATTCGTTTGAGTTTTAACCTTGCGGCCGTACTCCCCAGGCGGTCGACTTAACGCGTTAGCTCCGGAAGCCACGCCTCCAGCACGCTCAAGTCGACATCGTTTACGGCGTGGACTACCAGGGTATCTAATCCTGTTTGCTCCCCACGCTTTCGCACCCTGAGCGTCAGTCTTCGTCCAGGGGCCGCCTTCGCCACACCGGTATTCCTCAGATCTCTACGCATTTCACCGCACCTGGGAACCTGCCCCCTCTACGAGACTCAAGCTTGCCAGTATCCAGTGCAGTTCCCAGGTTGAGCCCGGGGATTTCACATCTGACTTAACCAAACCGCCTGCGTGCGCTTTACGCCCAGTAATTCGATTAACGCTTGCACCCTCCGTATTACCGCGGCTGCTGGCGCGGAGTTAGCCAGTGCTTCTTCTGCGGAAGGTAACGTCAATGACAAAGGTATTAACTTTACCCTTCCTCCCGCTGAAGGGTACTTTGCAACCGAGGCGCTTCTTCATACGCGGCATGGCTGCATCAGGCTTGCGCCCATTTGTCGCAATATTCCCCACTGCTGCCTCCCGTAGAGG
+
#&'%'%(++.*.8.+-:-&()**93+1)&+2,+-.--))*(*11/018+,-,-()*&'1-/3/4/8+$'&('*.../.''$$$&,(0,2:01.4.*11**+')0,2*058.,-050143/-+'%*)((%'*,,-*04-+06.&+(1(+)*,89:223381980&&-'+&'(5/+',-&.(&'/033;:162+*)((*.18176.)*&-11778;6457465565985'$)*+(%*+.4.,-*0.)8/..+%''/()),-/.345,../-',-)))*)577.7-,1)6-76.575601'*$$$$(#%)'*/002//*.((*)++00,--&()*446887853..',336:*)'++*//1641*,+1-+-6;983;2,*+10-%(''-+,..81228987628:,.5;7;7843003295./114,0))).3544).$%-+,-.36'--2*2,6553.4/-3(412&011158'.)*+6142657+4*))+771('&%(&3.7/770+'%%)&(%'&&)'()*+-*)(+1-,1+**&,+36331200.1*016+(*()22-2237.,2237651)+36')#$'(,/.()&,-)+,0/60/+/)+%(7;33,+*)1,1024+)*+50;:8;11%/-114502.,-2-22%0-0'151,,-/*$'4(+&).))*/7;<,.:./10.-806031./.4:;,-67959777771518153+*0*-25/6/0*+'/6*,/3:45%''&$*%)*//0/144..)(*539:-,..-/6791//.6:36-)2+,-675324315<4+..132,*,+,.96/0829;'(*/+267623445;;829)&.67,5868:08779;..*-,)+10298936./8720--033457<65+1,)*$)),.5,/.-/2.06851*-&&(+*01//734.00923:0+4+,-)-$*$&$*7:42(,)5-8.-128&*3,((.66,)))),+/0.2,3)%%./.2:499++,+,1/.+-,'(+316-+,1+3.53((*3),+%***&++1540284542924:4040/.1&)2,*&)+2'+.8...8-34),.407:999913(&)**.7331310***,25/-3,0%/&''+.*%''&&&&'',93*123.-&'$*&()**%)-),&&**0*&(/-2371(%%))1041&(+52888221*22227142/85&)0(('(%&*+*+4-/+,(#((++/+--+05,-:.-+1,
@de0b542d-403f-4108-b8fd-2ed2e076bc44 ch=298 read=64394 start_time=2019-12-13T02:32:05Z barcode=BC01 runid=2c9cf7bc05858273f10e7d7ec552fc0bd742dc3e
CCGGTTACCTTGTTACGGCTTCACCCCGGTCATCGGCCACACCGTGGCAAAGCGCCCTCCCGAAGGGATTGGCTACCTGCTTCTGGTGCAACAAACTCCCATGGTGTGACGGGCGGTGTGTACAAGCCCCGGGAACGCGTATTCACCGCAGCAATGCTGATCTGCGTTACTAGCGATTCCGACTTCGTAGGTCGAGTTGCAGACTCAATCCGGACTGAGATAGGGTTTCTGGGGATTGGCTTACCGTCGCCGGCTTGCAGCCCTCCTGTCCCTACAAATTTGTAGTACGGTATGTGGCCCTGGCCGTAGGGGCCGTGATGGCTTGATCATCCCCCCACCTTCCTCCAGTTTGTCACCGGCGGTCTCATAGAGTTCCACCATTACGTGCTGGCAACTAAGGACAAGGGTTGCGCTCGTTGCGGGACTTAACCAACATCTCACGACGAGGCTGACGGCAACCATGCAGCACCTGTGTTCGGTTCAGAAAGGCGCAAATATCTCTGGAAAGTTCTCAGCATGTCAGGCCAGGTAAGGTTCTTCGCGTTGCATCGGATTAAACCACATACTCCACCGCTGTGCGGGCCCAAATCAATTCCTTTGAGGTTTCAGTCTTGCGACCATGCTCACAGGCGGCGGGCTTGGCGTGGCTGGTCTGCGTGCTTAAATTGCACTTAACATCAGTTCGCATCGTTTTAGGGCGTGGACTACCAGGGTATCTAATCCTGTTTGCTCCCCACGCTTTCGTGCCTCGATGTCAGTGTTGGTCAGGTAGCTGCCTTCGCCATGGATGTTCTCACAGTCTCTGCGCATTTCACTGCTACACCAGAATTCCGCTTCCTCTACCACACTCCTGATCGTCCAGTATCCACTGCGGTTCAGGTTGAGCCCAGGGCTTTCACAACGGACAAACGACCTACGCACGCTTTACGCCCAGTAATTCCGAGTAACGCTTGCACCCTTCGTATTACCGCGGCTGCTGGCACGGGGATTAGCCGGTGCTTATTCTTTAAGGTACCGTCATCCCAACCAGGTATTAGCCGGCTGGATTTCTTTCCCAACAAAGGGCACAACCCAGAGGCCTTCACCACCCACGCGGTATGGCTGGATCAGGCTTGCGCCCATTGTCAATATTCCCCACTGCTGCCTCCTGGGAG
+
8:6453.2204,0,%(,%/1:4,566-*-++*,/5282'0/1:780861/('(*141)-.++/1-5/).('(*+/05000/6046;999-2-.85.,/71-889.-,,+4090/*/*..-,*+-**-/62*18590*)*.18<8345,-0'54711.3.022313,*2-**)()+37<87406685*+)).-/.0.6../'&8873-3-4,1/631/,,54,2666;167540+%*'-)*3//8;8:9451./***%*&%&)'&)()$.,6-('&'*-).410//.0,+%'%%%(%*),(*.75.--+*/1+22(2.01.&)-*('--/12.:64.+-*+../,-/(,/7/,,-*3++**.(//28052012258.(,./;0/09::;2:11684427294952+,4+8.0/456142/-0681))(0*/0(,,06601'***+)'(0011113*214293:640.//28-,11285'+*99***/(%'*'-(-()%)-1458268134:776--214+10.+5.7*43/+*0/3;98<96721:.//4628*,'+2,.9*1,,&-+/.)+2)*2).04*13*2/,33,2(6-95((*)'%)2/;60)-.336220-+)*)-01.%*%-.)''''*'+')*))'-*-)))$'&')001/%%$43010(+%'%%+,/237(+-9756477/993*)5855449;997,1*'.0-./14303526112<;66,:85,*/..03),-0237.,&%)&+,002/,4*1,3,.,+++--/.**+++-1345;4405260.()(*.432*')))-2:**())./634217//&5)6.-****)*(,869:0.%()1**.%.//51-*-/355.#+(-/,65,2()-.0,.00/,',0,*)3/..-0.0380-++'*)*+,&'(%().)*3-+(-*.1+)+-.65963)%(,3781,4.***15.9<:..+(.+--+./855590:.,&,&'&(%/.,/09+46(*-5,07037*+&*&-'-34777.79*,$8.4372/2.,*.0*5-./70182)'(-16203288)01)*'*&'+5(%&&(((/-0.#%)++79,-.1'103,4))*13455,1:86:1211:4)2***6,:00006892,,.(+))*0,..,&4,(+
@536e9a1d-f8ff-45f7-b7e0-e847f6e06fce ch=165 read=91925 start_time=2019-12-13T02:32:16Z barcode=BC01 runid=2c9cf7bc05858273f10e7d7ec552fc0bd742dc3e
CCGGTTACCTTATTTACACGGCTTCACCCCAGTCATGAATCACAAAGTGGTAAGCGCCCCCCCCGAAGGTTAAGCTACTACTTCTTTGCAACCCTCCATGGTGTGACGGGCGGTATGTACAAGGCAGGAATTGTATTCACCATGGCATTCTGATCCACGATTACTAGCGATTCCGACTTCATGGAGTCGAGTTGCAGACTCCAATCGGACTACGACGCGCACTTTATGAGTCCGCTTTGCTCTCGCGAGGTCGCTTCTCTTTGTATGCGCCATTGTAGCACGTGTGTAGCCCTGGTCGTAGGGCCATGATGACTTGACGTCATCCCCACCTTCCTCCAGTTTATCATGCGGTCTCCTTTGTGAGTTCCCCGGCCGGACCGCTGGCAACAAGGATAAGGGTTGCGCTCGTTGCGGGACTTAATAACATTTCTGGCTTACAGGCTGACGACAGCCATGCAGCACCTGTCTCACGGTTCCCGAAGGCGATTTCTCATCTCGGCGTGGATGTCAGAGACCAGGTAAGGTTCTTCGCGTTGCATCGAATTAAACCACATGCTCCACCTTGTGCGGAGCTACGTCAATTCATTTGAGTTTTAACCTTGCGGCCGTACTCTCCCCAGGCGGTCGACTTAACGCGTTAGCTCCGGAAGCCACGCCTCAAGGGCACAACCTCCAAGTCGACATCGTTTTACGGCGTGGACTACCAGGGTATCTAATCCCTGTTTGCTCCCCACGCTTTCGCACCTGAGCGTCAGTCAGGGGGCCGCCTCCGCCACCGGTATTCCCCAGATCTCTACGCATTTCACCGCTACACCTGGAATTCTACCCCTCTACGAGACTCAAGCTTGCCGGTATCAGATGCAGTTCCCAGGTCAGGCCAGAGTTTCACATCTGACTTAACAAACCGCCTGCGTGCCTTTACTCGCCCAGTAATTCCGATTAACGCTTGCACCCTCCGTATTACCGCGGCTGCTGGCACGGGTTAGCCGGTGCTTCTTCTGCGGGTAACGTCAATGAGCAAAGGTATTAACTTTACTCCCTTCCTCCCCGCTGAAGTACTTTACAACGAGGCCTTCTTCATACACGCGGCATGGCTGCATCAGGCTTGCGCCCATTGATAATGTTCCCCACTGCCCTTCCAG
+
+23606'(*+*%07/*+(+-&022/(015+12374653771-0./0).-50.,)+,/284989,*,30/3/4.)+)(,,.6663291,/04012+/5*+53645353'773'2001+0/04614&*,/(%'&&(*,81'''$)-50,/9--55180**,(7++,30,/017;994022939:85*,--/554;443747/2,2-2:*3+,(*..10.+'($'+16/2-&()52))(&'(.//+/...--3+.-2393885<41(*,.1-69.24-.../+-//11,)**/9.*/;;:87-0046:8633-**)*+,-2125:-78;.-0;6<4812)():9.),*%%&%&33575,0/0'+,.268788,173659.-12235:543045+30813*.2,8//++5*+.))**932/1.4-%*0/529-)'%%('()*%*/1432355.--:.977:24433:3443753638:801**,1/0,%%.++,777::9)+&'&&(8--..+&&((+98&98,4++*3459<99:160/0435*2*1+0;649*+,-+-...-,%$%$,*113&(*$$'',5297<8/8<;.440;<1-1..'+))+-4/(5++./*18:,*6634:124726343**++,3,(,+-+-+,*(1:6729:761(3;70221:39-5'8*7853/21692:7;+++././67;89884:12-((+/1/34114,,/3<30004::2+..02::./10612++-586;023+$&*-2+85.075678:21:05410352;</+.:::39)*,8:67<1..801182346:6737021,,(.64-,+&&*))/358;3201.6/08171200,03989+97<9;6-2544%-64/(+%),5(*122466/*((*10/776+/+254566411-.53'*'*(1/,+,.158;561,.7.902226..,03-.54+3,-824:780<111:;,;(&)'3110--2429:688;99;74245</.5:8569,7//.6460',(.)+1/0*-3+$()53).:154/71+)31).+'(%./14))+'+&(()4899625--..2%1+1242345420..)/6&/374;26-94+$'%%%(&*'%.+227-'((%'&''*'-#&
@b73a4bdb-fe27-4312-9537-1d64842e0747 ch=221 read=43726 start_time=2019-12-13T02:32:15Z barcode=BC01 runid=2c9cf7bc05858273f10e7d7ec552fc0bd742dc3e
CCGGTTACCTTGTTACGACTTCACCCAGTCATGAATCACAAAGTGGTAAGCGCCCTCGAAGGTTAGCTACCTACTTCTTTTGCAACCCACTCCCCATGGTGTGACGGGCGGTGTGTACAAGGCCCAGGAACGTATTCACCGTGGCATTCCTGATCCACGATTACTAGCGATTCCGACATGGGTCGAGTTGCAGACTCAATCCGGACTACGACGCACTTTATGAGGTCGCTTGCTCTCGCGGAGTCGCTTCTCTTTGTATGCCATTGTAGCGTGTGTAGCCCTGGTCGGGCCATGATGACGATACATCCCCACCTTCCTCAGTTTATCACTGGCAGTCCTTTGAGTTCCAGCCGGACCGCTGGCAACAAAGGATAAGGGTTGCGCTCGTTGCGGGACTTAACAACATTTCACAACACGAGCTGACTGACGACAGCCATGCAGCACCTGTCTCACGGTTCCCGAAGGCACATTCTCATCTCTGAAAACTTCCGTGGATGTCAAGACCAGGTAAGGTTCTTCGCGTTGCATCGAATTAAACCATGCTCCACCGCTTGTACGGGCCCCGATCAATTCATTTGAGTTTTTAACCTTGCGGCCCGTACTCCCCAGGCGGTCGACTTAACGCGTTAGCTCCGGAAACCACGCAGGGCACAACCTCCAAAGTCGACATCGTTTACGGCGTGGACTACCGGGGTATCTAATCTGTTTGCTCCCCACGCTTTCGCACCCTGAGCGTCGGTCTTCTTCGTCCAGGGGCCGCCTTCGCCACCGGTATTCCTCCAGATCTCTACGCATTTCACCGCTACACCTGGAATTCTACCCCTCCTACGGACTCAAGCTTTGCCGGTATCAGATGCAGTTCCCAGGTTGAGCCCAGGGGATTTCACATCTGACTTAACAAACCGCCGTGCGCTTTACGCCAATGTAATTCCGATTAACGCTTGCACCCTCCGTATTACCGCGGCTGGCTGGCACGGAGTTAGCCGGTCAGCGCTTCTTCTGCGAGGTGGCGTAACGTCAATGAGCAAAGGTATTGCTTTACTCCTTCCTCCCCGCTGAAGTACTTTACAACCCGAAGGCCTTCTTCATACGCGGCATGGCTGCATCAGGCTTGCGCCCGATTGTTCGCAATATTCCCCACTTTGCCTCCGTAGG
+
5--+*7(+47:.2.+-143:33+9/,'.053223.--,.166415211.***+/3**'()(*'+)((,')-(*//8519<0043222.*-.-782*-.55776896;:95933210./06+110*&37.-/)(*0<978933130.39/(+-/.0*)*+148444022103:31.*-')&.+,,,,3/:)*')%/-10801011244.0433)-&)-59--++,++3/408../0/7(**)$(+,,3383535:7*+)).05.7-&$%&)&&*,)%().5,,5--)+.*--)*+,+))''(%&&-./77))-,-30502(*)-*)./416/7.-*-/1,73-+15732(.0729749566/;/-63/6+*/-853+2/-7/1-.24410(*,7963921,-.5552;.-,./44-/04643220--*%'+.112<2:83/00039643343(),8:98:204:177.0/230/534//--*-/+%(7-88567<::8:;8688:<270+**)/+:5652,++/301024.-2143<9;;6578888326*)*()$'*-5/..0*)()(-72;589<82.30;<5.8;4231/106.;.,+')*033--/6809233713130.-,)-*($)+0-5+-0''(*+03%3520&08:36-4*31,,23578586/791)*,000899452*+(&1.,-/16+0876771;:/0+8:6.,0,-,45,*.-27()++21*,-&4520)--857.:'(471-2811:2;48::,.:49979:67-3))*22/1*868676/:9)'.1,290203742,0(4*0.'46/,*/*'%+'+*04562,+3/))/2&/.12:2349887:::56.-04.0)%303''/3.+(389-+-,/21/,++*3-76;8:6)-*(+,-/0058,-+7+/')''&5)9.2003232481:0-,.068338/155529:57520.0&&&-)($+-,&(192003/3*''&'')0.36<7789/(,**$%'&%+203711/++.329:*,+1&*)%&'22+-/39*874*4:8**44)++&(,*11,+67:5:5+*3,3372<:;<:5522.21;4559;99//.//%((''1+.48;)'&,)&-4,%%(.-'./*,7/*+*,0).4/5:,017/
@9b132573-0e7b-44f1-bbd3-79f2a4bcf4a5 ch=475 read=47594 start_time=2019-12-13T02:32:25Z barcode=BC01 runid=2c9cf7bc05858273f10e7d7ec552fc0bd742dc3e
CTCCTACGGGGAGGCAGCAGTGGGGAATGTGCACAATGGAAGGCGCAAGCCTTCGGTAACCATGCCGCGTGTATGAAGAAGGCCTTCGTAAAAGTACTTTCAGCGGGAGAAGGGGTAAAGTTAATACCTTTGCTCATTGACGTTACCCGCAGAAAGCACCGGCTAACTCCGTGCCAGCAGCCGCGGTAATACGGAGGTGCAAGCGTTAATCGGAACTACTGGGCGTAAAGCGCACGCGGTTTGTTAAGTCCAGATGTAGAAATCCAGGCTCAACCTGGGAACTGCATCTGATACTGGCAAGCGAGTCTCGTAGAGGGGTAGAATTCCAGGTGTGGCGGTGAATGCGTAGAGATCTGGAGGAATACCGGTGGCAGAGAGCGGCCTGGACGAACTGACGCTCAGGTGCGAAAGCGTGGGGAGCAAACGGGATTAGATACCTGGTAGTCCACGCCGTAAACGATGTCGACTTGGAGGTTGTGCCCATGCCAAGGCGTGGCTTCCGGAGCTAACGCGTTAAGTCGACCGCCTGGGGATACACGGCCGCAAGGTTAAAACTCAAATGGATTGACGGGGCCCGCACAAGCGGTGGAGCATGTGGTTTAATTCGATGCAACGCGAAGAACCTTACCTGGTCTTGACATCCACGGAAGTTTTCAGAGATGATATGCCTTCGGGAACCGTGAGACAGGTGCTGCATGGCTGTCGTCGCTCGTGTTGTGAAATGTTGGGTTAAGTCCCGCAACAGGCGCAACCCTTATCCTTGCGCCAGCGGTCCGGCCGGGAACTCAAAAAAAAAAGGAGACTGCCAGTGATAAACTGGAGGAAGGTGGGATGACGTCAGAAGTCATCATGGCCCACCCACGACCAGGGCTACACGTGCTACAGTGGCGCATACAAAGAGAAGCGACCTCGCGAGCAAGCGGACCTCAAAGTGCGTCGTAGTCCCGGATTGGAGTCTGCAACTCGACTCCATGAAGTCAGGAATCGCTAGTAATCGTGGATCAGAATGCCACGGTGAATGCGTTCCCGGGCCTTGTACACACCGCCCGTACACCATGGGGAGTGGGTTTGCAAAAGAAGTAGGTAGCTTAACCTTCGGGAGGGCGCTTACCACTTTGTGATTCATGACTGGGGTGA
+
*-0/--10;9*(,30/14,./(06,+4-%0'()+09.&(&%),*1268,2-*+&&%%''(+3321,-0187745347')2*3-8582$$&36.$*&%*)((&+'+,,&,(&+.'()-88.6.3.224068-+343./30/254:008,,.,,.()%(11,.*)*,0/)0(&(769//.,-21/6/8//)-'9.3018688846887<3:00'/*++)*.36:99689:4,,+,'((,-3-2,,0946031()+2975+)43-+/($16678797699<8919856667866748:490)/%+*')*.0145-,)-*3,*(+-.223)*75-+'%+,/810)-%)+50,+++-37,7,,5.2<869564-7,-%%)'$(*%05:*,99+(++'+/016770)1/,11-.2/--24/+-&'(*8:-5(01+1.--62,2+*-13-/.84%)-0869:<3.-)*(++-(*/*'+%((2:1/*171)*%)(''.-346583413--/,..12713210928.571(5401.+-11%&(((%(+./32644)6)8-;;:467489,.)&+*,-++572-1+&,(,+-*.+3.-1)-.,5)(*42;:.9/;1//01;916&&*/5130:4.2,-/.'.+.30/076466)++2,6,.8<90))())(%&&%%&)+..-0:7.7.889621064667::;77574;888::../--459:97<6653;811575760040(+.5))+.(4'(..022-33+*2.-6,+/'**/(*,863422-3:5042(+,.4*02/3./*('(**+..99:6-*,**,1;82::50(),/,32.,112598533(''()+4,..*,0-44)&0)+$'*12:45.//,**())235434*),'+--00/2:/3*&'&**),-2358965/('&*.'+080+'*%(*0*/3:9:959:929())-&8)4/,-.--0//1..2*-08;878/4...6%-)+(&(*,*)'009365;9:;:83349779/++2,-(+..%735:/,)-85642822.1,//37,;:,,43234:68561'&*),143:*,12;8.&()(+--10.*++,6.9:9<:1:,+.3+65.5.,3/)+1/)'(*,8:9::521-/371/,6
@fbdba589-40b4-4bea-8f4a-b014d177c5ba ch=345 read=45835 start_time=2019-12-13T02:32:23Z barcode=BC01 runid=2c9cf7bc05858273f10e7d7ec552fc0bd742dc3e
CTCCTACGGGAGGCAGCAGTAGAAATTTTCGGCAATGGAAACCCTGACCGAAACGCCGCGTGAAGAAGGTTTTCCAGTTATGCTTCTGTTATAAAGGAAGAACGGCGGCTACAGGAAATGGTAGCCAGTGACGGTGCACATTAAGCCACGGCTAACTACGTGCCAGCAACCGCGGTATGCGTAGGTGGCAAGCGTTATCGGAATTATTGGGCGTAAAGAGGGCAGGCGGCAGCAAGGGTCTGTGGTGAAAGCCTGAAGCAACTTCAGTAAGCCATAGAAACGAGCATGGGGAGTGCAGGAGGATCGTGGAATTCCATGTGCTGGCGGTGAAATGCGTAGATATATGGAGGAACACCAGTGGCGAAGGCAGTCTGGCCTGCAACTGACGCTCAGTCCCAGCGTGGGAGCAAATAGGATTAGATACCTAGTCCACGCCGTAAACGATGAGTACTAAGTGTTGGATGTCAAAGTTCAGTGCTGCAGTTAACGCAATAAATTACTCCACTTCTGAGTAGTACGTTCGCAAAGAATGAAACTCAAAGGAATTGAGGGCCCGCACAAGCGGTGGAGCATGTGGTTTAATTCGGAAGCAGCGCGAAGAACCTTACCAGATGTGACATACTCATAAAGGCTCCAGAGATGGAGATAGCTACATGAGATACAGGTGGTATGGTTGAAATACGTCAGCTCGTGTCGTGAGATGTTGGGTGCAAGTCACAGCAGGCACAACCCATATCGTTAGTTACCATCATTAAGTTGGGGCTCTAGCAGAGACTGCCAGTGACAAACTGGAGGAAGGCGGGATGACGTCAAATCATCATACTGACCTGGGCTACACGTACTACAATGGATGGGTGGGGGGAGCGAAGCCGCGAGGTAAAACCCATAAAACCATTCTCAGTTCGGATTGTAGTCTGCAACTCGACTGAAGTTGGAATCGCTGATCGCGAATCAGCATGTCGCGGTGAATACGTTCTCGAGCTGTACACACCGCCCGTACACCACGAGTTGATAACACCCGAAGCCGGTGGCTGAACCTGGGAAGGAGCTGTCTAGGTGGGATTGATGATTGGGGTGAAGTCGTAACAAGGTAACCGG
+
,,0+*,0'82.00*+*2,0..&((-*29;5/734;9/*,,*16+*,/733/*()'(-+.281(-&*+(1,964++&,/1./.117,.--:2222*(.')'-.7185&41104.3/*6/-8770/.3),-.21(%'$&$#'),1306201/7///8565434-4,++/,),5,3++)**&10/2.3//4023*(&.)+,7(0+,/0'/)48;:988<.('-,)*).8749/&*+-.-31..+--1764471-3:88,-)))/+-4.)...4*18262//1)*%%$/)+)-)*$)015/-1()---76:9-5-3-/*+0)('&$'&(/72/7;.-3698536741&+/5/0-,)()+,%&+-/.*)*''&%)./+4,4-877820/0.2))0,,+0/.'('(*.18,++,7;9403/*2*++75.-)&$'-.,,/27982:95-*(,%'(*./8974619272<;577284139:33300023-020/+/-169653),,,./34)-**(%$'()&,,+-,158&%20'%,(*,17.,493;2*,(-,,(',2-371()'++1*012152(+-13,().1;:-:947*('(&%%()&)*,6.04/*&$&)(&%'-$-&(,8.*,--1529-/655;'))+-.12+,(-3.-,)(*)**''*-03202,-)''*,13*&+-)(%../1)+,-/18677/823268.7.56-)$&)**+,&&+&0)*22(2((**(%0(*-/8/0*-5/094220/5%)*(2,340.663')'&&'),88982*-+)(%,514874+),)+,1,,)(),/,*),-2:913130(-#,$'&.-*,)+..))%'$%#(()-094031088(((&&&1+%))(,,'-2/.-)*&(*/3024,%)*3811556;776/01:93.+6//-2469880;.0/6'%&&%%&*+4),,/.2/6-*&+&))++341(*-2857029,///.4.),/2:973'&$#&))20./+19649)())*-.302//.,5,-./30--21()4--69965**&#'&,,+*%'*,&+&'(('+//)-..6</+,-(-.1/64155)()5-'*017885/-(*'+:596:
@75507ef4-b1dd-4c34-ba06-388fc158fb49 ch=318 read=75054 start_time=2019-12-13T02:32:23Z barcode=BC01 runid=2c9cf7bc05858273f10e7d7ec552fc0bd742dc3e
CCGGTTGCAGCATTGTTGACTTCACCCGGTCATGAATCTGAAAGTGGTAAAGCGCCCTCCCGAAGGTTAAAGCCTACTTCTTTTGCAACCCACTCATGGTGTAGGCGGTGTGGCGCAGGGGCGGGAACGTATTCACCGTGGCATTCTGATCCCACGATTACTGGCGTTCCCCGACTTCATGGAGTCAGTTGCGGAACTCCAATTCAGGATACGACGCGCGCGGTCCGCTTGCTCTCGCGAGTGCTTCTCTTTGTATGCGCCATTGTAGCGTGTGGCCAGCCCTGGTCGTAGGGCCATGATGACTTGACGTCATCACGCTTCCTCCAGTTTATCACTGGCAGTCTCCGCTGAGTTCCAGCCGGACCGCTGGCAACAAGGTAAGGGGTTGCCGCTCGTTGCGGGACTTAACCCAACATTTCACAACACGGCGGCGACGACCATGCAGCACCCTGTCTCACAGTTCCCGAAGGCGCAATCCATCTCTGGGAAAGTTCTGGCGGATGTCAAGACCAGGTAAGGTTCTTCGCGTTGCATCGGAATTAAGACCACATGCTCCACCGCTTGTGCGGGCCCCGTCAATTCATTTGAGTTTAACCCTTTGCGGCCGTACTCCCCAGGCGGTCAAACTTAACGCGTTAGCTCCAGGAAGCCACGCCTCAGGGCGCAACCTCCAAGTCGACATCGTTTGGCGTGGACTACCGATTATCTAATCCTGCGCTCCCCGCTTTCGCACCTGAGCGTCAGTCTTCGTCAGGGGCCGCCTTCGCCACCAGTATTCCTCCAGATCTCTACGCATTTCACCATACACCTGAATTCTACCCCCCTCTGCGAGACTCAAGCTTGCCGAGTATCGGATGCAGCACCCAAAGTTGAGCCCGGTGTTTCACATCCGCTAATCATCCGCCTGCGGCGCTCCTTTGCATGATAAATCCGGATAACGCTCGCCACCTGCGTATTGCCGCGGCTGCTGAAAGTGGTTAGCCGTGGCTTCCTCCTTGGGTACCGCGTCATTATCTTCCCCAAAGACAGGCTTTACGATCAAAACCTTCCATCACTCACGCGGCGTTGCTGCATCGGGGTTTCGGTATTGCAATATTCCCCTGCTGCCTCCGTAGGAG
+
20+0/,%,%$%#*(&,'&'78<8-60)'()-675596,(',1+'(/33/91+-1+0+*+(')-2/4.5+2*#'&&$((2/3;9,/55/89/(('+&)0,,'%$(&%*0)-0.)(+.'),1.,+--*2..84650.1-**'&&',.31213+64,.1/6/*+-).-,/30+**++199;789/,-,1'*+0*.*(2&+42)1*)5+&3.*&%'*'-(-))(')-,0/'(/-*+--,.*()'()/03:/202;;34457::;;+:*+)*+++)('%''-,.0:.-79:9342-086:01.,*)&%'+./28:9940%,%&+(22)++%**52-/237702,)).,-.+(*,,-/,2-'&'4*(3+78/31/810.0(%,'(,*/01,-*'(('*3342:111::5*+'(%.+'./1348-+,*5*-+--/(.4/.(0(%2412+/-44.390040/*'&+'04900)&&,+0/&/)/,992.0.+-/4',,2..6../'$-*+9/7255+,.2/05/5../995440,/../')(+.&(&#)$'),.36*(+.-3469551,-/./138,2+082-216/73<843;6/-47:/0*22'.3+).21/1.0-11347+%35,-%,$%&%&))0,//0.3,'$()2+&0*,,&28-334;61.&1++%,+1/1/2*2/467879558-96.%)'-,-2&%'$%$*.-304:4441.*'$&&)..83*)+.4,'$$%(+)*)+.130/0005;9789-118/1820/,/+-.+'1*'0--.852/-&&(2977896756/8<+((1,'((./28+-+-35354638970)/2--++,//8844'*()(+((&((2/7(2*347-12.-3,,+&'+2../,6.+/.-,6,,*,-/78**1/9074880/27.,.(()*/-61+6)$(#%%&(0633206656012/354..2/14)(+'.%+($/+(+032/,*,'$&'()----,*-5.47975547*,414+3/.-/+(''12/27*-.1,288+72-*..-+02387)+-.-.*0.&,-9;/3010+,,-,.*),,+-..,,.*++,-$-4,/8/*&%)%*(),096777-)'+)013333276/268.,,
@af4e44b3-059e-4d68-b797-1df32ffcf8f5 ch=309 read=80306 start_time=2019-12-13T02:32:43Z barcode=BC01 runid=2c9cf7bc05858273f10e7d7ec552fc0bd742dc3e
CCGGTTGCCTTGTTGCGGCTTCACCCCAATCGCTGGCCCTACCGCTTTGACCGCTGCCTTGCGGTTGCTGCGGACGCTGGTGTGCCAGCTCTCTCATGAATTGTGACGGGCGGTGGTGTACAAGACCGGGAACGTATTCACCGCGACATTCTGATTCGCGATTACTAGTAACTCCAGCTTCATGTAGGCGAGTTTCAGCCTACAATCGAATTCGAGACTGGTTTAAAGTTTGGCTTCACCTCACGGTATTGCATCTCTGTGCAGCCATTGTAGCACGTGTGTAGCCTACGCCAAGGGCATGATGATTTGACGTCATCCCACCTTCTCCTGAACAACCCAGGCGTCTCGCCTAGAGTCCTCAACAGTGGTAGTAACTAACGACAAAGGGGTTGCGCTCGTTGGGACTTAATAACATCACGACACGAGGCTGACGACAACCATGCACCACCTGTCACCTTGTCCCCGAAGGGATTTCCTCAGTGCAAGAGTAATGCAGGATGTCAAGTGTAGGTGATAGGGTTCTTCGCGTTGCTTCGAATTAAAACCACATGCTCCGCTACTTGTGCAGGTCCCCGTCAATTCCTTTGAGTTTTAATCTTGCGACCGTACTCCCAGGCGGAATACTTAATGCGTTAGCGGCGGCACGGAGGGTGTGACCCCACACCTAATTCATCGTTTACGGCGTGGATGGGGTATCTAATCCTGTTGCTCCCCACGCGCTTTCGAGCCTCAGCGTCAGTTGGTCAGAGTCGCCTTCGCCACTGGTGTTCTTCCTAATCTCTACGCATTTCACACCACACTAGGAATTCCCTCTCCTCTCTGCACTCCTAGATAACCAGTTTGGAATGCAGCACCCAAGTTGAGCCCGGGTATTTCACATCCCACTTAATCATCCGCCTACGCTCCCTTTGCAGCGGTAAATCCGGATAACGCTCGCCACCTACCACGTATTACCGCGGCTGCTGGCGTAGTTAGCCGTGGCTTCCTCCTGAATTTGCCGTCATTCTTCCCAAAGACAAAGAGCTTTACGATCAAAACCTTCATCACTCCGCGCCCCGGCGTTGCTGCATCAGGGTTTCCCCATTGTGCAATATTCCCCACTGCTGCCTCCATTAGGAG
+
02.1/5&,*-+'36%--//0660623*0225,,'+'-0(')..'('+)(*1.257)*%&%%'+,/-'#%$%*,**%(,+()&+(+-0&++-,,+-*./'&)'((,,05:966931.-+-*.,('(/)/61&10,0/182/58.1****1556418:6/0-+43222.*+.56/5-,+..6.,.1)+')#'(-,8-.-/1/-.1/:22**,&*(+-,--22:6<844.,09.(**+19,-95-+,,34,1,+,)*))+,*/(0*+17.-/)($,))+000+)'*)+*'(/*+*.,+.1,*--.//.3:1,*14689+68*'1-/02,,/((%%&)'.-*)*.**&(*5/2'(,++-./70/'((%&)+332./1/,-35398884+)*/,-501189203/++0+0513/&&)'())&).+,)+*(,)-.45555:232;,0+,-/7--.+,.1+/30720468-)),(-)&*//01/,')+%$)*())*+801),*-(5+,)(*(,++,-1,)'.(),.02/,,('**+202587)'$)%(,/*''')*/.0-..**,'(-+&0'(%-2/19:2,/5(7*9-42::3/-8<</47132.')*+17.:8859:8,/3031324/0.5,7-//5461,(&('(--,110--*%(##%(+65-(*-/1&()&*97:755;:.,,)'()/423%1413422004-4+,*77-///::,'+((%(,52.//-2827425568),.&&$%()*()).2888;8228+/0168::<77;.(,4934/***+)-,.920//+,+&+-/1'2(4)6)38++2240+++*.-0/002(+01231+060329:.7,8108222219103.-://.25+.+&'%.3..+,,,1:,,3/80:1::/9,$(&&%*+.634))-'#($$&%''+00-4.70975,+***+,3:466/,--%)),.+1/39625223;;/;-,++'1/5.-.80729653-0+-.+(''.'%$/226846;34658/-5/,-.2,**()+,/4%'*,++)20++,.2/--,(().(%'(-()(%-3,4:/21000042427/:3358-*/.,.353620205150),.)2/--3-26&3('1*,(
@77436e41-2cf4-4841-bb12-8f9813e034cd ch=353 read=69780 start_time=2019-12-13T02:32:40Z barcode=BC01 runid=2c9cf7bc05858273f10e7d7ec552fc0bd742dc3e
CCGGTCTTGTGCGACTTCCTTTGTCTCGTAAATGCATGGGCGGCCAGCCGCGCGTTGAGGCCACCGGCTTCGGGTGTTATCAACTCTGGTGACGGTGTGTACAGGCTGAGCATCATTGCCGTGCGATTCGCGGGTACTGCGTTATTGTGATGGAGTTGCAGACTGTCCCGAACTGAGAATGGTTTTATGGGTTTTGCTTCACCTCTCAAACTGGCCTCCTGCACCATCCATTGTAGCACGTGTGTAGCCCAGGTCATAAGGGGCATGATGATTTGACGTCATCCCATAACTTCATGGCATGCTGGCAGTCTCGCTAAGAGTCCCCGGCAGTAGTGGTAACTAACGATAAGGGTTGCGCTCGTTGCGGGACTTAACCCAACATCTCGACTGCGGCTGGTGACCAGCCGCGCACTGTATCTCCTTATAATATCTCTCCATCTCTGGAGCCTTTGCGCCAAATTATGTCCAAGACCTGGTAAGGTTCTTCGCGTTGCTTCGAATTAAACCACATGCTCCACCGCTTGTGCGGGCCCAAATCAATTCCTTTGAGGTTTCATTCTTGCGAACGTACTACTCAGGCAGGTACTTATTGCGTTAACTGCAGCACTGAACTTTGACATCCAACACTTAGTACTCATCGTTTTACGGCGTGGACTACTGGGGTATCTGACCATTTGCTCCACACGCTTTGGGACTGGCGTCAGTTACCTTCCAGGCGGTCAATCGCCTTCGCCACTGGTTCGCCAGCATATCTACGCATTTCCACCGCTTTACGCTTGGAATTCCAGATATACCGCTGCGCTCTAGCTGCCTGGTTTCTATGAAACGCAAGTTAGCAAGCTTCAGGCTTTCACCACAGACCCTTGCTGCCGCCTGCTCCTCTTTACGCTTGGCGAATTCGGATAACGTACCTACGTATTACCGGCTGCTGGCACGTAGTTAGCCGGCGGCACCACAATAAGTACCGTCACTCGGCTACCATTTCCTGTAGCCGCCGTTCTTCCGCTTTATAACAGAAGTTTACAATCCGAAAACCTTCTTCCTTCACGCGGCGTTGCTCGGTCAGGGTTTTGTTGCCGAAAATTCCCTACTGCTGCCTCCCGTAGAG
+
1.2846671/(),',+*%&%'+'(&&'#&%**&#'%&%-.)'%&$&$%%&'((('($&,-2923+-))136+730/0;66./('%&$%%%%$#'(%&*&*&*'-,-%'%-/)+$&0,$)(&%$$&$+'$'&)*&'$'%&$&'(#'$$$''+/.,--9+/,/)&&(+130..7420/*/723/7;<+566<.86.(%*.:2222.+')('%'(+(*%%+*'(+./22;;:*2)%()*+,.-./1,+..36,-2677673.-49+.33./3349=;2335,...,73+)*%(*3/&%$&'$*&).-3.+/.,/32717*)(-).*'$(&%%&($+-,2,/-*+.2-..-.'///.8.1277957</4-671')'3(50).0.--,,,)+-1/-,'''*($'$&)'&&%$&&'&(+-001-,-%&#%(+,.02112049455354).*&03,4'%%&(','&,'))&+.*)&&''+)&*,,+001986891936:+0.61')'4);;381-.*,+++0,+5.454:3325/5./5104803+80:3//74.*),/0,&'-363:02**65,/300.+,0&'43'*(-(+-.+04-.+-/31388.---#+&+,4109-**5428+6-2$)'%%*213653676:6:,.//422273/,0,/0'..*0/01&&%$%%(/0+..1(&(*+((&'%',1+00-3++*-)006++)('%%'-0.)(*)+((),,,,0/.2:9843)*''$%&&$%%++/24231215<2.)(.0.),)%%('&$#&'((,..)$()*%$#&'%(*%)&)+,*+.3998:8886;9/22,)++%(&))%*'3)''))&()2(%)'''+2/,-,*-(*,88'&,*(%(.,8:;,,+,*4/.33++2-*(%&'+*+-10-(.(*&&&%&'--/,0*/--5)-+++.017150-(+,-&6.:+++0-(*/.0./.%(+0.32'0%.0480.///.1,.+1:16;256770//3216549:206,,&*+0*))211,%'')0:511.:0.+(,11+./1402:3&(0--0002:6.7.,+11/734/3:.685+/28456223:95:14)+.234562685291.)(+''
@3d4a6aa6-314e-40d0-acc0-eca5e592bd71 ch=389 read=47890 start_time=2019-12-13T02:32:40Z barcode=BC01 runid=2c9cf7bc05858273f10e7d7ec552fc0bd742dc3e
CTCCTACGGGAGGCAGCAGTGGGAATATTGCTGCACAATGGGGAAACCCTGTTTAGCAACGCCGCGTGATGATGAAGGTTTTCGGATCGTAAAGCTCTGTCTTTGGGAAGATAATGACGGTGGTACCCAAGGAAGCCACGGCTAACTACGTGCCAGCAGCCGCGTATGCGGCGTAGGTGGCGTTATCCGGATTTTACTGGAGCGTAAAGGGAGCGTAGGCGGATGATTAAGTGGATATGTGAAATACCCAGGCTCAACTTGGGTGCTGCATTCCAAACTGGTTATCTAGAGTGCAGGAGAGGAGAGTGGAATTCCTAGTGTAGCGGTGAAATGCGTAGAGATTAGGAAGAACACCAGTGGCGAAGGCGACTCTCTGGACTGTAACGACGCTGTGAGCTCGAAAGCGTGGGAGCAAACGGGATTAGATACCCTGGTAGTCCCACGCCGTAAACGATGAATACTAGGTGTGGGGGTTTCAACACCTCCGTGCCGCCGCTAACGCATTAAGTATTCCGCCTGGGAGTACGGTCGCAAGATTAAACTCAAAAGCTGACGGGGACCCGCGCACAGAAGTAGCGGGCATGTGGTTTAATTCGAAGCAACGCGAAGAACCTTACCTACACTTGACATCCCTTGCATTACTCTTAATCAATCCCCTCGGGGACAAAGGTGACAGGTGGTGCATGGTTGTCGTCAGCTCGTGTCGTGAGATGTTGGGTTAAGTCCCGCAACGAAGCGCAACCCTTGTCGTTAGTTACTACCATTAAGTTGAGGACTCTAGCGGGACTGCCTGGGTTAACCAGGAGGAAGGTAGGGGATGACGTCAAATCATCATGCCTTATGTGTAGGGCTACACACGTGCTACAATGGCTGGTACAGAGATGCAATACCGTGAGGTGGAGCCAAACTTTAAAACCAGTCTCAGTTCGGATTGTAGGCTGAAACTCGCCTACATGAAGGAGTTACTAGTAATCGCGAATCAGAATGTCGCGGTGAATACGTTCCCGGGTCTTGTACACACCGCCCGTCACACCATGAGAGTTGGCAATACCCGAAGTCGTGAGCTAACCGCAAAGGAGGCAGCGGCCGGGTAGAAGCGGTGGGGTGAAGTCGTAACAAGGTAACGG
+
/*22-056971164477.354:0*.,+3-*'$%'(.089772)(-/.5-+*&)'',049999;01-/-,,+-+,04262;730)7.998339+*+-675534;;39----//-311230,')-++05-,'+)*')0//-30//2720./.039;4-1018144,,+)+0+0/00/-3)**))0310/,-2(.3+(,.396),-168<.,.+&'(/001:65;5547.4,.*,-0-,))(((+5-,'*1+*/:839180.2-40467610),3(+19/0/43/5..-/)*&+,33/61,+,12-.''**/--.+,()&24'-(-.2*6,-74.05972-++)-,*/*,'$+.099;6880;0+/,1-8531223047;886.**+''())*,,)+(*,)0++.*()109<5-.267+4%7/,2/0*,-41:2017765-:2)'2149659<;221228;1/0.)4220//9:9*47..0*2249/75*2'*,348(4477511/3,7,./78</7/052*.+'))/25:691740.+6+244+,1//*'$%$''2,298/193-.&/,.+&'*'(-,-())'*0/*/33;;44866-7,,,87732115')0/14/.//)*,*')-,./3309-/2//2670//-/-317+),'(02.,7.8984896*+,(+++2/50/5-(*)-.2464565.3(*-187899914/-,/185<).(,-.''(,5**6799450..-,1,0,%%%$)//2821/:/.-,*0))++++1/*'/0.1641&)'&+*(,.36:72/**0182010))/,,0)-*&)*0/./0998877:7/00:::*)4/(9455986-/67477530,///3745.8.,40001&&'*)+,,+.33.<0--6/(*)-*201--31;;,-2702;<64:456819+*//,-+)5/221567674;73/2007210244+2))(*050124442411'*..85561267676043:88873230124*)'-/*,06,,*)*-,2:84;7/06-/./1752/.**3:2;3/;/.,55)(,./3.0486864852.,33'+)%)-+-/-2.0*/3*(),&$&..,6.34))%+()+4'0&$%))-0,.0/*1
@0427bfb7-082b-40f3-9175-62c8cacd9cc9 ch=463 read=51778 start_time=2019-12-13T02:32:48Z barcode=BC01 runid=2c9cf7bc05858273f10e7d7ec552fc0bd742dc3e
CTCCTACGGGAGGCAGCAGTGGGAATATTGCACAATGGGCGCAAGCCTGATGCAGCCATGCCGCGTGTATGAAGAAGACCTTCGGAGTTATAAAGTACTTTCAGCGGGGAGGATGGGAGTAAAGTTAATACCTTGCTCATTGTGTTACCCGCAGAAAGCACCAGCTAACTCCCGTTATAGCAACCGCGGTAATACGGAGGGTGCGGCGTTAATCAGGTACTGGAATACAAAGGCGCACGCAGGCAGTTTTGTTAAGTCCAGATCTTAGAATCCCAGGCTCCTGGGAACTGCATCTGATACTGGCAAACTTAGCGGAGTCTCGTAGGGGGGTAGAATTCCAGGTGTAGCGGTGGAAATGCGTAGAGATCTGGAGATACCGGTGGCGAAGGCGGCCTGGACGAAGACTGACGCTCGGGTGCGAAGCGTGGGGAGCAAACAGGATTAAGATACCTGGTAGTACGCCGTAAACGATCGACTTGGGGTTGTACCCTTGAGGCGTGGCTTCGGAGCTAACGCGTTAAGTCGACCGCCTGGGAATTACGGCCGCAAGGTTAAAACTCCGATAGATTGTGGCAGGGCGCACAAACGGTGGAGCATGTGGTTTAATTCGATGCAACGCAGAAAGGAACCTTACCTGGTCTTGTCCAGAGTTTTCAGAGATGAGAATGTGCCTTCGGGAACCGTGAGACCCAGGTGCTGCATGGCTGTCGTCAGCTCGTGTTATGAAATGTTGGAGTTAAGTCCCGCAACGAAGCGCAGCCTTATCCTTTGTTGCCAGCGGTCGGCCAGGAATCGAGGAGACTGATGATAAACTGGAGGAAGGTGGGGATGACGTCAAAGTCATCATGGCCCTTACGACCAGGGCTACACGTGCTACAATGATAAAGCGTATACAAAGAGAAGCGACCTCGCGAGAGCAAGCGGACCTCATAAAGTGCGTCGTAGTCCGGTTGGAGTCACAGCTCGACTCCTTGAAGTCAAGATAGCTAGTAATCTGAATCAGAATGCCACGGTGAATACGTTCCCGGGCGCTATACACACCGCCGTCACACCGTGAAAGTGGGTTGCAAAGAGTAGGTAACCCTTCCGGGAGAGGCGCTTACCACTGTGATTCATGACTGGGGAGTGAAGTCGTAACAAGGTATTAGCCGG
+
,,3/13527,,/.-*21.24-4*.+,(0,*)*+4//01*)+,05+-534176-+$&')(+554433/012133**+)&-+-*)'-%(4+*)()($*',-85+*)''-0/+.84575,(%)*67.3,5.*+:549+347*7'&$$(+*/4*&((%-''%&(/+(***20,*22(%/)''')+0*59/,-,+.0,**(-*')%($%((**1/3/22.0/))+32,)*+'(250+,3342402.++.((+71*0/:15+07'('(0'0(+')*&-6*&12+)))*097150.//--5))*.)4335,3.&+..++++(%&&')**/(')+-5/.2,5,6+/,).*0)++./.811.,2)+*412,+),,667.+((*3-66,0++&%&***+-,,20)3763)+*)*/0/074666(.+,./,//+,12-,-''*.-+,-'*+%0,08134%3().10%&)&**,/(+)+)('%-*,-++)*,+(*814*9/((3.*7:0562/*))%(+%'(%'%)(+++:24.47529979:5560&+''&+..7.0/15-618261-/02%%)'$*%*'$''&%(+)+%$**-03,.)..28+-,*/'.,64;9275./)*,).-%)&&%&(,/%(&,+0/4/050,*-+,*(%)&%&'(2:631)(*-//87449410018052&(*'(0124'%.-2))+/3444435887<:7-5544-,,--867282./2/55123:/.&)+9181097.*/.)3('()*2.-'0,12,,,(+,/$2+(..---49750(,((4801))'&/))(+,-'%)+,/1:5654/(')'+())(03//3015450+,''/03:926-,64%$&'*+-1434262431,-((.4*+,,/.,**./''*+100-)-.)&'%(*')446834641*+'&'32.109367433322....21228:56-5((+,8,*((((%'&(+,*'&(*-%$$*(.*+./))(**..216537.-$$$&),-,240-2**/+5554;868339.**+-))$$&%())(**.7*((&'*/3/3301&&*'&)*10082526+&&('$.*+0*-(&&,+&(4.,*&'+++*+)(12$%(%'.-30/.10-01)())#&''3)&),'&)(,58*4-(+'&'031:
@fe41a947-9eed-4cb7-94a6-4e765825058f ch=221 read=43746 start_time=2019-12-13T02:32:47Z barcode=BC01 runid=2c9cf7bc05858273f10e7d7ec552fc0bd742dc3e
CTCCTACGGGGGGGTAGCAGTATTAAGAATTTTCGGCAATGGGGAAACCCTGACCGAGCAACGCCGCGTGAAGGAAGAAAGGTTTTCAGTTGTAAACTTCTGTTATAAAGGAAGAACTGGCGGCTACAGGAAATGGTAGCCAGTGACGATACTTTATTAAGCCTGGCTAACTACGTGCCAGCAGCCGCGGTAATACGTAGGTGGCAAAGCGTTATCGGAATTATTGGGCGTAAAGAGGGCAGGCGGCAGCAGGGTCTGTGGTGAAAGCCTGAAGCAACTTCCAGTAAGCCATAGAAACCAGGCAGCTAGAGTGCAGGAGGATCATTGGAATTCCATGTGTAGCGGTGAAATGCGTAGATATATGGAGAGAACACCAGTGGCGAGAGAGCGACGATCTGTACAACTGACGCTCAGTCGAAAGCGTGGGGAGCAAAATAAGTTAGATGCCCTAGTAGTCCACGCCGTAAACGATGAGTACTAAGTGTTGGATGTCAAAGTTCAGTGCTGCAGTTAACGCAATAAGTACTCCCGCCTGGTAGTACGTTCGCAAGAATGAAACTCAAAGGAATTGACGGGGGCCGCACAGAAGCGGTGGAGCATGTGGTTTAATTCGAAGCAGCGAAGAACCTTACCAGATCTTGACATACTCATAAAGGCTCAGAGATGGAGAGATGGCTATATGAGATACAGGTGGTGCATGGTTGTCGTCAATGTGTCGTGAGATGTTGGGTTAAGTCCGCAGGCGCAGCACTTATCGTTAGTTACCATCATTAAGTTGGGGACTCCCCTGCTTGAGACTGCCAGTGACAAAAGCTGGAGGAAGGCGGGGATGACGTCAAATCATCATGCCCCTTATGACCTGGGCTACACGTGCTACAATGGATGGTGCAGAGGAAGGCAGAAGCCGCCGAGGTGAAACAAAACCCATAAAACCATTCTCAGTTCCGGATTGTGATCTGCAACTCGGCTATGAAGTTGGAATCGCTAGTAATCGCGAATCAGCATGTCGCGGTGAATACGTTCTCGGGCCTTGTACACCGCCCGTCACACCACGAGTTGATAACACCCGAAGCCGGTGGCTAGCAAAGGAAGGAGCTGTCTAAAAGGTGGGATTGATGATTGGGGTGA
+
/000,/42852+*'''--,/0//4-((%'*0:8/2<7494163()/--/)()2376775846389+-&)*+/2,4.+0.)-2/945.+,.6&,+2/,00.2/11119:+0-,,,//+&*+*.,,,122/0/10.15*),--+////))&'&')*,(,,3-*+*$((-.5730/1.00454+/.-1.**)+'/+,-52567655;41:)*/336223(3))3)&.+-0.*(()*+&*,4500/926;7/+**-620/132231-1-,*021...+-+**/.6)+067907:353007-06726--,---+*-(./),($,826:)6)7*6,7-:955320,,+*14./100-./5555886747731-**+,42365667;4-((),-1188855+**.'%+.+,,,+94658/-.6'(*,)(11;65+((-866')**,21/(10)78+(&)*,,223./.0::;;<:0////,-/+,00+**13;2.0/,/3,3))+.900457454/*7+6*1-+1--1*&+')++6-*-/,1+*(+..46:<92620,/899,:7,-58:/,,-.13556.-461-3)+-0+(,*(+-,.,,(()&*&(,24<;29886-1/,.,(+'*,+252/5-,06+.*/&-2-/071111154072,5/05)()*)569++)&*7.66124253335778,3,,7:1/0003/75*-5433'&&&)(*40821045668'.,-:10/0/.&+++)*+**&'$&&(*-0.:*)$('*/<::6-6/5.*4)+060-002,*()&+.-)+--34.1,(()-/(481+('*0.,3+.-035,::..65569::9;30/.0..1-402+*.232652&*,*(''(%'(.--,'('*+49112334/4*(**')*+*+)-*),-)-(('+(*(-/'+1:;32;50/4540--34:55625791-20,0.**')275/70+12++%&%')/5/.832+*/66)()((*,010'*)+/+1(()(..14-7)53..53143484244854-1-+)***-5239()/2./+/723...*3/0/260(,,))*0*-2..--,*%&$'(3(5,0-,*$'')).,*/0***,0/3.,0/,,-/3.6.74+++,
