# Supplementary material for: De novo species identification using 16S rRNA gene nanopore sequencing
Source: PeerJ. 2020 Oct 21;8:e10029. doi: 10.7717/peerj.10029 (PMC7585375; doi:10.7717/peerj.10029)
Supplement: Supplemental Information 2 — Contains raw reads. [file peerj-08-10029-s002.zip › pass_fastq_runid_2c9cf7bc05858273f10e7d7ec552fc0bd742dc3e_161.fastq]

@5b37f872-bfaf-45e9-8b54-3d82659fddc9 ch=116 read=88238 start_time=2019-12-13T02:32:59Z barcode=BC01 runid=2c9cf7bc05858273f10e7d7ec552fc0bd742dc3e
CCGGTTACCTTGTTACGACTTCACCCCAATCATCAATCCCACCTTAGACGGCTCTTCCTTGCGGTTAGGCCACCGGCTTCGGGTGTTATCAACTCTCATGGTGTGACGGGCGGTGTACAAGGCCGAGAACGTATTCACCGCGACATGCTGATTCGCGATTATAGCGATTCCAACTTCATGTAGTCGAGTTGCAGGCTACAATCCGAACTGAGAATGGTTTTATGGTTTGCTTCACCTCGCGGCTTCGCTTCCCTCTGCACCATTGTAGCATTAGCCAGGTCATAAGGGGCATGATGATTTGACGTCATCCCCGCCACTTCCTCCAACTTGTCACTGGCGGTCTCGCTAGAGTCCCCAGCAATGATGGTAGCTAACGATAAGGGGGGTTGCGCTCGTTGCGGGACTTAACATCTCACGACACGAGCTGACGACAACCATGCACCACCTGTCACCTTGTCCCCGAAGAGTTTCCTCGATGGAAGTAATGCAAGGGATGTCAAGTGTAGGTAAGGTTCTTCGCGTTGCTTCGAATTAAACCACATGCTCCGCTACTTGTGCGGGTCCCCGTCAATTCCTTTGAGTTTTAATCTTGCGACCGTACTCCCCAGGCGGAATACTTAATGCGTTAGCGGCTTGTGAAGTGTTAGAAACCCCACACCTAGTATTCATCGTTTACGGCGTGGACCTACCAGAATTATCTAATCCTGTTTGCTCCCCACGCTTTCGAGCCTCAGCGTCAGTTACAGTCAGAGAGTCGCCTTCGCCGCTGGTGATTCTTCCCTAGTATCTCTACGCATTTCACCGCTACACTAGAATTCCGCTCTCCTCTCCTGCACTCTAGATAACCAGTTTGGAATGCAGCGCAAGTTGAGCCTGGGTATTTCATCCCTTAATCATCCGCCTACGCTCCCTTTACGCCCAGTAAATCCGGATAACGCTGCGCCACCTACGTATTACCGCGGCTGCTGGCACGTAGTTAGCCGTGGCTTCCTCATGGGTACCGTCATTATCTTCCCCAAAGGCTTTACGATCGAAAACCTTCATCACTCACGCGGCGTTGCTGCATCAGGGGTTTCCCCATTGTGCAATATTCCCCACTGCTGCCTCCCGTAGGAG
+
41410502444.+6'*,167;960:;/).+,-./-9.98-.40/.')04)-+,-)/1/+1,/0+/+&-98;/13-2,-4.(85210812222.-,,,)4583,,**+28-2)2031/5792733.-,011594780/18060.-)0258;:::4-1345;5*-0:98:.7+,&*./7333471356560;01'898757:;74.+,.-)(((24241:3;,+.46-98/3593269894103.192(*-7-:3/0551127,9..,+./&((('+/(+8443.5+/120*781110.3;/.0768871:22-&&%&)4:4331(-)(/**+2+-4+42(/12.6,++&,(+,.//(+#(%%)/0+1+)(,-.7:355525/*0,1+0535378887:.--5.-()(+(+--3-,*,,3322-,0./4145.94,5<271/,2104:375502-,/-.09:.+,0+*&-43032,-%.-/.,+--31.,/(178664773&'0--003-.+/+0/65:604721,,.0.*,-//09,:<354542353/30/,1++2+-073+.9<9,699:7:612:50*-5:;)5/.+06--1477%+')*/6:+148:58170--/./.22,,0*),,,/***+**+,,,66</--(0.34-'-/05/01766:857855:9,1-70-01817*+-5630+,/1.13,.:553,.09.,.,7;:/',(+/:85+.12412+-,./2(500/0.07+0)**'*+658:7<7421,-./.0+$,'#'++.((%&(+,-776.513/4:80)/2/1221'2+)('*)2,1(,///2../.9:12503231--888::</81:907384,-(++$1%,+44))&)()12*)+,4611.03+',/1372154+/0*+--1/::(27-+4/50-&&&)-0-..22352,0,-*%')1//80834/--/5/5;424/-../055,%((,)10.+*/,47470080544242(,+-.8133'/03,,4*2:;-82',*,/9:-.3377*+'-3+16<6559//01,.+,+21.70+,,..,,-&),,)07.-5:0*2-%**,-6--./2;;4.11++4*,7-66++3%*$-%
@8e414537-11fe-4041-9cf7-0fd7e0a42ed1 ch=384 read=45730 start_time=2019-12-13T02:32:57Z barcode=BC01 runid=2c9cf7bc05858273f10e7d7ec552fc0bd742dc3e
CTCTACGGGGAGCAGCAGTGGGGAATATTGCACAATGGGCGCAAGCCTGATGCAGCCATGCCGCGTGTATGAAGAAGGCCTTCGGGTTGTAAAGTACTTTCAGCGGGGAGGAAGGGAGTAAAGTTAATACCTTTGCTCATTGACGTTACCTGGCACCGGCTAACTCCGTGCCAGCGAAAGCCGCGGTAATACGGAGAAGTGCAAAGCGTTAAATCGGAATTACTGGGCGTAAAGCGCACGCAGGTAGCGGTTTGTTAAGTCGGATGTGAAATCCCCGGGCTCAACCTGGGAACTGCATCTGACGAGTCTCGTAGAGGGTAGAATTCAGGTGTAGCGGTGAAATGCGTAGAGATCTGGAGGAATACCGGTGGCGAAAGCGACCCCCCCTGGACGAAGACTGACGCTCAGGTGCGAAAGCGTGGGGAACCAAGCAAGGATTAGATACCCTGGTAGTCCACGCCGTAAACGATGTCGACTTGGAGGTTGTGCCTTGAGGCGTGGCTTCCGGAGCTAACGCGTTAAGTCGACCGCCGCAGAATACGGCCGCAAGGTTTAAAAACTCAAATGAATTGACGAGGCCCGCACAAGCGGTGGAGCATGGTTTGATTGGTACAACGCGAAGAACCTTACCTGGTCTGGCGGCATCCACAGGAAGTTTTCAGAGATGAGAATGTGCCTTCAGGAACCGTGAGACAGGTGCTGCATGGCTGTCGTCAGCTCGTGTTGTGAAATGTTGGGTTAAGTCCGCAACGAGGCGCAAGCCCATATCAGCCTGTTACTTGGCGGGTGGCAGAGACTCAAAGGGAGACTGCCAGTGATAAACTGGAGGAAGAGATTAGGGATGACGTCAAATCATCATGCCCCTCATGTGTAGGGCTACACGTGCTACAATGGCTGGTACAGAGAGATGCAATACCGCGGTGGGGCAAACTTTAAAACAGTCTCAGTTCGGTTATGGCTGAAACTCGCCTACATGAGAAGCTGGAGTTACACTGGTAATCGCGAATCAGAATGTCGCGGTAGATACGTTCAGGTCTTGCACACCGCCCGTCACCATGAGAGTTGGCAATACCCGAAGTCCGTGAGCTAACCGCAAAGAGGTAGCGGCCGAAGGTAGGGTCAGCGATTAGGGTGAAGTCTGCGGGTAACCGG
+
-,2+-3+86)(-*+363-7(14--52-7-+*,-0842.23(2+4,/:--,,),,+6-987976867686750/*--*.-54983;97<633:.-//+-36((*)*25)'*,,*,0*'**38+.292614661;6/098)1+,,5142+2,$(%&$*))).-,9001(),-/.(*,)'&&'(-*,*)*2311661.)%&*(-,03*(,')11:+*,'2(/061669/4-0.7;82445.6074-2'%)++2351-,8,8,45(2151,-.22.3.0-,03017*0+)#'+,),5122005'&'%%&),.177:0/).-5-2.,/+7.*,:1-&'+.293.+4611498-,,+,777:80/.*3./4:.1-+'&(&''*,3/63459,()+43.-,,*/,././,22:10644)(+)(-.42.()(%$%&*++/1)**'0./.06-06(*29976-75(+./.166<870'**..+*()).,3/.//+-+0.*..048//..55637(,,)*,12:0/.-.917.651',((1-$%&)%%**/1/7/--.4(3,81.50/(''-+78101373728/+/,-6,*../573437335-.-*+*+(*''$)')+)'/1*201*,.(001/2/*.88757+').(*+-042*&&$+'**+06:/,//-+.7676591111677<7*;8164:78,)-,0-.2223744666;96356/22,-..07861:...47812/9/667;7-*,.,*+026*&)''%&*)&*,,),.-1&%**+(/*$(+,+1./91-.(&#&$%*()./7.)0/)--16563-/.,-.0420-/,(++*,(&'%*%$/3..:86987867112586362,784).05554206791532.1-/4:98;0;0,91118313((')()*+-:9:757731/./13,--/:7419503/,*%)/1230/07/(3*3'*)&,221;4.03)+,))+&&((%',&'+-.()6.,+..0-21363402+(.'*-./64548-.130*+221665;6,/30-00-++--..4190,,*-3/7411)&'*),((.3/..1)),)(()0183.1.+*400/205*+$*&#%'()313.--),)')-)/01+20*5+'()$(&(($*++*''-,+.563/2
@b24147ed-cd6d-41db-a8c2-af8a975f8256 ch=410 read=41817 start_time=2019-12-13T02:32:57Z barcode=BC01 runid=2c9cf7bc05858273f10e7d7ec552fc0bd742dc3e
CCGGTTACCTTGTTACGACTTCACCCCAATCATCAATCCACGGGCGCTCCTTCCTTGCGTTTGAGCCACCGGCTTCGGGTGTTATCAACTCGTGGTGTGACGGGCGGTGTGTACAAAGGCCGAGAACGTATTCACCGCGACATGCTGATTCGCGATTGCTAGCGATTCAACTTCATGTAGTCGAGTTTGCAGACTACAAAATCCGAACTGAGAATGGTTTTATGGGTTTTGCTTCCTCGCGGCTTCGCTTCCTCTGCACCATCCATTTGTAGCGTGTGTGGCGGGTCATAAGGGGCATGATGATTTGACGTCATCCCCGCCTTCCTCCAGCAG
+
53)12814738,3.',.'/.1(',24105287975814&%%&(%&%))83262)*)$%(*0('&&+*(-+.+)/,:(.('&-**.31/,+,',-3120138.594.4,,...+3.1,**-,')*+.-/445<8356.0//1120212%0(*)0-&0(&+,,,,,-5/3)-+-2/03532477444/91-.(0)/0--/7*(*3--573210./722191:*'*24-4:7.)*150300'&)0,-1-*-,0/4-/7443457:;9288**-**,+,-/+))--&1010,-*&.38.5310./.03;602467750,48-*.4,355,8*%%$%%
@bdd3de3e-95e2-4c40-a833-e720b93b209f ch=123 read=78572 start_time=2019-12-13T02:33:08Z barcode=BC01 runid=2c9cf7bc05858273f10e7d7ec552fc0bd742dc3e
CCCGGTTACCTTGTTACGACTTCACCCAATCATCAATCCCACCTTAGACAGCTCCTTCCTTGCGGTTTAGGCCACCGGCTTCGGGTGTTATCAACTCTCGTGGTGGGCGGGCGGCGGTGTGTACAAGGCCGGAGCAGTATTCACCGCGACATGCTGATTCGCGATTACTGGCGATTCCAGCTTCATGTAGTCGAGTTGCAGACTACAATCCGAACTGAGAATGGTTTTATGGGTTTTGCTTCACCTCGCGGCTTCGCTTCCTCTGCACCATCCATTGTAGCACGTGTAGCCCAGGTCATAAGGGCATGATGATTTGACGTCATCCCCGCCTTCTCCAACTTGTCACTGGCAGTCTCGCTTCTCCCCAACTTAATGATGGTAACTAACGATAAGGGTTGCGCTCGTTGCGGGACTTAACCCAACATCTCACGACACGAGCTGACGACAACCATGCACCACCTGTATCTCATATAGCTATCTCTCCATCTCTGGGCCTTTATGAGTATGTCAAGACCTGGTAAGGTTCTTCGCGTTGCTTCGGGTAAACCACATGCTCCACGCTTGTGGGCCCCCGTCAATTCCTTTGAGTTTCATTCTTGCGGAACCTCAGGCGGAGTACTTATTGCGTTAACTGCAGCATGAACTTTGACATCCAACACTTAGTACTCATCGTTTACGGCGTGGACTACTAGGGTATCTAATCCTATCTGCTTCCCACGCTTTCGGGACTGAGCGTCAGTTGCAGGCCAGATCGTCGCCTTCGCCACTGGTGTTCCTCATCTGCGCATTTCACCGCTACACATGGAATTCCACGATCCTCTCACCACTCTAGCTGCCTGGTTTCTATATGGCTTGCGGAAGTTAAGCTTCAGGCTTTCACCACAGACCCTTGCTGCCGCCTGCTCCTCTTTACGCTTAATAATTCCGGATAACGCTTGCCACCTACGTATTACCGCGGCTGCTGGCAGTATTAGTTAGCGTGGCTTTCTAATAAAGTACCGTCACTCGGCTACCATTTCCTGTAGCCGCCGTTCTTCCTTTATAACAGAAGTTTACAATCCGAAAACCTTCTTCCTTCACGCGGCGTTGCTCGGTCAGGGTTTCCCCATTGCCGAAAATTCCTACTGCTTGCCTCCCGTAGGAG
+
7+&*+,2,/83;23:433-306($&&%1,450241:.+32,08493327-4561'(6*+*0.1/774''169;00/-/-25.+5--+/...916100*).03813&)*'16.1/+38346348::78:8920*(,&'(+9<86874545889:9:9/6..,3703611.*--,7521-(&(/,6'-%')*160.0*522))'.2267:934++12/..--5/073;;,-00<,4;:...092138.,.-5325;-+,8,36,.523228;;774/4*('(('()(.2(()3.+-842121,34-**+/00.//84-.32/022.7:6(+,.3-)0++--30///(&%$)*+29967%'*2+13:3'-((./-2*)),89789..0;1.//.2+735;564978621--/6741120-//(0--/0///,/225..-+(,145688:827:7:7667;67:2,(*+,28&1,-24445687.,.-,752..'.',++/+&,(&(*,-3571+-149121-40)/1699<:34401+,/12(*)/*468;00010//.5./,,'(&''*,)576)&')'/+<5/25.,,16;:969;806.-)'&%%+*1.8:93&+%+'()3(0++.20727177/.-.&(-2..9:8101543/2/.,*0))-./289797084/&+)1/.114../12524+*.,0288981200196279/97++0/+3;,/-:8353,+***55*7,9---2.1/0/66869312:2:99:<:99::87833)*())-(&('+,,72,,/3())&&)*%%+*2*5+6/(*+,03412,-*+*(*+02168888;8::8;;2-**)*)*(.,$)(()+*3-8-/33;:-3867;3/.10/4267:<71611131/.3:710/1723/95/.0/*(-9-.6:;57495652/'*.,/74284/-/&/*1..68.)+,+,34160)'%'*-2,./3/0.1-'(,-4,()-.87<3*3*,8/.7/354)'%'%+*+2;86644..-3/57:68:1-4/-13-+..34)*3./1<4-*7+*0''//-'*++5797;:.;7253.0.--3://120;86*18.8;,69:2+29*.6-100./023('+#$%'(,17.9;*,9'4'))
@ded4f194-5c77-479f-a654-ef515305920e ch=70 read=56113 start_time=2019-12-13T02:33:02Z barcode=BC01 runid=2c9cf7bc05858273f10e7d7ec552fc0bd742dc3e
CGGGGAGGCAGCAGTAGGAATTTTCAATGGAAGCAGCCGAGCAACACCGCGTGAAGAAGAAGAGTTTTCGGATTGTAAACTGTTATAAGGAAGAACGGCGGCTGAAATGGTAGCCGGTGACGGTACTTTATTAAGCCACGGCTAACTACGTGCCAGCAGCGCGGTAATACGTAGAGTGGCAAAGCGTTATCCAGGAATTATTAGGCGTAAAGAGAATCGTATACAAACAACAGTGGCCATAGAAACCAGAGCCTTCGTGCAGGAGAGGGGATCGTGGAATTCCATGTGTAGCGGTGGGAAATGCGTAGATATGGAGGAACACCAGTGAAGGCGACGATCTGGCCTGCTTGGCCTCCATCGCATTAAGGGGCAAATGGGATTAGATACCCTAGTAGTCCCACGCCGTAAACGATGAAATTACTAAGTGTTGGATGTCAAGTTCAGTGCCACGGGTTAGCACAATAGAAAGTGCTCCATACAAAAGGTGAGTACGTTCGCAAGAATGAAACTCAAAGGAATTGACGGGGGGCCCGCACAAGCGGTGGAGCGTAATGGTTTTAATTCGAAGCAACGCGAAGAGACAGCAAGGTCTTGATACTCATAAAGGCTCAGAGATGGAGATAGCTATATGAGATACAGGTGGTTCATGGTTGTCGTCGAAGCTCGTATCGTGGGATGTTGGAGTTAAAGTCCGCAGCAGGCGCAGCCCTTATCGTTAGTTACCATCATTAAGTTGGGGACTCTAGCGAGACTGCCAGTGACAAGCTGGAGGAAGGCGGGGATGACGTCAAATCATCATGCCTTATGACCTGGGCTACGTGCTACAATGGATGAAAGGGTGCAGAGAGGAAGCCAGAAGCCGCGGGAATTGAAGCAAAACCCATAAAACCATTCTCAGTTCGGATTGTAGTCTGCAGCTCGACTACATGAAGTTGGAATCGCTAGTAATCATAATCAGCATGTCGCGGTGAATACGTTCTCGGGCCTTGTACACACCGCCCGTCACACCACGAGTTGATAACACCGAAGCCGGTGGCCTAACCGCAAAGAGGAAGGCTGTCTAAGGGTGGGTTGATGGTGGGGGTGAAGTCAGTAACAAAGGTAACCGG
+
)+49+(,50-13+44.1+'.)5960(**,,,,#$$$*%(-%,,.+*/6*0-,.17..0)+,(%(29950'+'8(+-8:**,),1-.-+*3,/.124*5+,-)&'%)1)+44/0/5+)'**4,3+$+013'(,/(&'('*0/--.)'(&(&)%+-)+,*-)()**+/&))4371,&&%%(()0($((+7111,)**,-02,2.%/(()*//*&'''%&##$$$',-1)'&&$&%)$%).-/0,/601/.'('-+*0+(+((+,.+('*,..*65-/-.1-3//3)))*)**,+,0..2+)-*((,+..(*-3401-.+(.+(--&(''&()0/4.4..0/.33*)&&$$$.%(%&(('&%%%%-)-&*,*(,-97/4:3).5-.1765:)*,..012:4+%3,62456931/-.+*'&)'&*-2/00/0:183838./-*)39,+.-/&%&&.-.++$&&(*0,+&)*'%)%()-'&'+)51,(*),&&'*-.34:5&)()(*0-,+0*+64'-('($#*&(#(*-788,1-*&++-0722/2/3,***(.)+*/+8;7,'/)7/,/*'(,%+*0)+-($''&$$&*,-.405+**&,663(*)5,*1..:))(,+9/*)*)6,56547671+/./,1&'%((''&&),-849444334*+*'*0456643+2)*,-.201)+%(0017))+0-)+-'+)*011.-&+.1,4012436212:77:665/7/7-.-2/9:20321/&%$&'*+././/*++-894+++,52,)(%)+1-+172+00043360/--,*./25,62'+13.006.17/---.(*.42057;765.*(-)*%''*&&%&$'%)(%('*&)%))(*.05(+-&%+&(32002:8)35,++.+*+*,/7;456-/2<:370-8-/,///--/($)*310143213,2,++:-4-534112100.2./()%))),&(&)(:5/4*01()647:/60/.62597-7---8422/4;*41)'-+,--//+,+,*))()(-0.(-*&).+07352110()3,5+,/2-''%(-))))%-.13&(,),)./33.,*'&()*.496+/+0,,,4((*.8238++6,118/./
@6832a786-0930-4b29-800b-2ab8256afa75 ch=365 read=74783 start_time=2019-12-13T02:33:06Z barcode=BC01 runid=2c9cf7bc05858273f10e7d7ec552fc0bd742dc3e
CCGGTGCCGTACGACTTGCCCCAGTCACGAACCCCGCCGTGGTAAGCGCCACTCTGCTTGGGTTCCGTACACCTGCGCTTCTGGCGGACCCGCTCCCGTAGTTGTAGCGGGCGGTGTGTACAAGACCAGGGGCGTATTCACCGCGGCATGCTGATCCGCGATTATAGCGATTCCGACTTCACGCAGTCGAGTTGCAGACTGCGATCCGGACTACGACTGGTTTTATGGGTTTAAACCCTCGCGGGTTGGCAGCCCTCTGTACCAGCCATTGTATGACGTGTGGCCCCTGGTCCATGAGGACTTGACGTCATCCCCTTCCTCCGGTTTGTCACCGGTGATCTCATTCGGTATTAAACTGAATGTAGCAGCCATGACAAGGTTGCGCTCGTTGCGGGATGGCAACATCTCACGACACGAGCTGACGACAGCCATGCAGCCTGTTGGGTTCTCTTTCGAGCACGAATCCATCTCTGAAGCTTTGCCATGTCAAAGGTGGTAGGTTTTCGCGTTGCATCGGGTGACATGTCACTGGCATTGCGGGTCATCATTCCTTTGAGTTTCAGCAGCGACTGGCCACTCCCCCCAGGCGGTCAACTTCACGCGATTAGCTTCGTTACTGAAAACTAATTCCCAACAACCAGTTGACATCGTTTAGGGCGTGGACTACCAGGGGTATCTAATCCTGTTTGCTCCCCACGCTTTCGTGCATGAGCGATCAGTACAGGTCAGGGGATTGCCTTCGCCATCGGTGTTCTCACGTATCTACACTTGTTTCACTGCTACACGCGATTCCATCCCCTCTACCATTACTCTAGCCATGCAGTCACAAATGCAGTTCCCAGGTTGAGCCGAGTTCCCTGTCTTACATAATAACCTGCGCACGCTTTACGCCCAGTAATTCCGATTAACGCTCGCACCTACGTATTACCCGCGCGGCTGCTGGCACGTAGTTAGCCGGTGCTTATTCTTACGGTACCGTCCTTGGGCCCCTGTATTAGAAGACTTTTCGTTTCCGTACAAAAGCAGTTTACAACCGAAGGCCTTCATCCTGCACGCGGCATTGCTGGATCAGGCTTTCGCCCATTGTCAAAATTCCCCACTGCTGCCTCCCGTAGGAG
+
/*.0.,,$&-+-1&119109;1.2./.,)'//97)*767<0;00703351&((*%%%'&((',))'&($('/5++*&(7./-++&*,+.:3.01/:4+.1)+)&&$'&-030,0,((''(//+-,44,.,-$+-../804897:6;7.85331.00)*,**+1,')),118;793356853425/222.)*,53/)+..60111/3-4-*.)(*013888187--/09535&-41081)-01,31*%&('%)-85/068;6:10071.6/++$++,.+--*'$&&&%#%(&$&%&''0-*(-,,-63570*0-*%&((-+25784<1--0020*(+),-/.4(0(')*($&$'&%'/*)**(+',+&-+(&((-0+-*1-907144545746.71-*$$*$)',-674-.,,*-.*,,*-4458952,45382,,%,*.*.&)-2.:772253...+.)+''501411/-*('&'%&*((&++486899;/,-).,))113<;8.48144,+,--)/(-('(&&&.-%(#%%'$*/,/363++$'$)07664:3/.15;;.3$(%%$&%(-/)((().3/699,'1//%2-7'++/84242-*&)&+-03:95/;,./.-,46-//9-:0;-1)03;6;5,35-0449:76;7&1557358;876/'%'*560..0445989974291,/.1:;3,+,,6;;/897874/-&)+%(+0,++*'3,,/(,44*,.1-0:6<99:<8:227123.5*+((%//58:87%*%&%29-.66646641'.)((*+65:825995.-,,3-'3)&+2.1/03:29/:,664/459://0898305.+//8/.,,2*(%,*231-'*-181/.0)+.%&)-.*+)(-/1.-./+'*',*('(-/58<29/+2,0+**++102-13,+..00381/8+)++,+70/086;60&*+,-/10..02/7/0/30)*,'-../2:7.86376(1)44/772,112+2-*&%%&%+*7;;/8,;1/.&)()/78-+,173;/*,4,57(*2.1,-(-+-1+*)')&+),+410442368:88713:88;/-)1/(%2+),3'436+08:<3,.00999/**151.0(3.+)
@d7cb6dc1-4ed4-463b-bd33-dba16e750cdb ch=139 read=55363 start_time=2019-12-13T02:33:17Z barcode=BC01 runid=2c9cf7bc05858273f10e7d7ec552fc0bd742dc3e
CTTCCTACGAGGCAGCAGTGGGGAATCTTCCGCAATGGACGAAAGTCTGACGGAGCAACGCCGCGTGAGTGATGACGGCCTTCGGGTTTGTAAAGCTCTGTTAATCCAGGACGAAGGCCTTCTTGCGAATAGTTAGAGAAGGATTGGCAGTACCGGAATGAAAGCCACGGCTAACTACGTGCCAGCAGCCGCGGTAATACGTAGGTGGCAAGCGTTGTCAGAATTATTGGGCGTAAAGCGCGCGCAGGCAGATTAGTCTGTCTTAAAGTTCGAGCTTAACCCCGTGATGGGATGGAAACTGCCAATCTAGAGTATCGGAGAGAGGAGAGTGGAATTCCTAGTGTAGCGGTGAAATGCGTAGATATTAGGAAGAACACCAGTGGCGAAGGCGACTTTCTGGACGAAAGCGACGCTGAGGCGCGAAAGCCAGGGGAGCGAGGAACGGGATTAGATACCCCCACGGTAGTCCTGGCCGTAACGATGGGTACTAGGTGTGGAGGTATCGACCCCTTCTGTGCCGGAGTTAACGCAATAAGTACCCGCCTGGGAGTACGACCGCAAGGTTGAAACTCAAAGGAATTGACGGGGGGCCCGCACAAGCGGTGGAGTATGTGAGTTTAATTCTGACGCAACGCGAAGGACGCTACCGGGTCTTGACATTGATGGACAGAACTAGAGATAGTTCCTCTTCTTCGGAAGCCAGAAACAGGTGGTGCACGGTTGTCGTCAGCTCGTGTCGTGAGAGAGATGTTGGGTTAAGTCCCGCAGCAGGCGCAACCCTATCTTATGTTGCCAGCACTTCGGGTGGGAACTCGCGAGAAGACTGCCGCAGACAATGCGGAGGAAGGCGGGGATGACGTCAATCATCTATGCCCTTATGACCTGGGCTACACGTACTACAATGGGAGTTAATAGGCAGGAAGCAATACGGGTGGAGAACAAACCCGAGAAACACTCTCTCGGATTCGGATCGTGAAGCTGCAACTCGCCTACGTGAAGTCAGGAATCGCCTAGTAATCGCAGGTCAGCATACTGCGGTGAATACGTTCCCGGAGCCTTGTACACACCGCCCGTCACACCACGAAAGTCGGAAGTGCCCAAAGCCGGTGGGGTAACCTTCGGGGAGCCAACCGTCAGGTAAAGTCGATGATTGGGGTGAAGTCGTAACAAAGGTAACCGG
+
%%'//,+.%$0+*+89788898.(/+,-51-$%'*,07//--8313863240*+),66304;44661++,+/22281:262:9,:58;03819)*/115(()%&*/+%0;57(&)(*)219/5201.()&%++10/(**1)1-26021)4906/4009+(,,+')124.4-+-/,**//524..+,(,)(&&%*().00532,/0/19566-//42004)/+,4+*030885554;.+--,/..23392%-&-(&,88;9980:/;8*-79)$*'))0+/./)+53444:4992,/0-/095.5---44+'()+9968/,**+-300//15-8,7,6-,/48550001872194/,+./,+76021.57560181203-..29522./.-:5/45)*/097,+.)''(*)(&(('*,0+--')++(/4,0.6-&+,(',)*,0*24*1/5/14117;4-%)%,-*+..2,.4680+2+('*,,31/146638765*4,.///1/0(/1/+*0.0/55561*)+37..-,+3*%/5)0,,41(*''*0+'&)&'),10*,/).*8..7;..9560++*//347795139:,19*),,-/1,/,1,-2')+,0-+)%&%%)'4)8,(**2131%0+*.01+.11&&,,8;(0../3:667,6,)).0;77,/*8337.,-/.&+012224673501-3+1-.6)(15/9/36229997635/7//.:78:/346648523(2(''((+./173:34558663702-(('%)%%/0243,39.*.482<33.04-062+1-20-3+31-28839544*-'('(*&.,1/17-.))2,4,*'+-.*..+2-361:;45:789882.6-/20/)&+'0+'$)+..03;25:88843+,(*+/,,-/056:0++48070,/%4'0',&%'58+*''-0/57*&*(($('-6.-,'-4/-156200-0'/%8+6,9196-4+)+&&$%*&%*,;99;75768.:-,,7*+++3++()''(/0274520029690134/,//014854597686799-+(+%'*%%%&)21./,096191/1756450./,/50+-5+3-40//372-7:/95391077027899778-65*)-1,/&0+24)&'))+6,-023345-:,3482)+,,+,0.5*%(,4+*,,.89;84
@3e5a5b36-5257-4db5-ba74-a299cfa99d89 ch=426 read=75123 start_time=2019-12-13T02:33:14Z barcode=BC01 runid=2c9cf7bc05858273f10e7d7ec552fc0bd742dc3e
CGGGAGGCAGCAGTGGAATATTGCACAATGGGCGCAAGCCTGATACAGCCATACCGCGTGTATGAAGAAATTTCCGGGTTATAAAAAAGTACTTTCAGCGGGGAGAGGAGTAAAGTTAAATACCTTTGCTCATTGACATTTACCCGCAGAAGAAACACCAGCTAACTCGTGCAGCAGCCGCGGTAATACGGAGGTGGCGTTAATCAGATTACTGGGCGTAAAGCGCACGCAGGCGGTTTGTTAAGTCAGATGTGGCGAAATCCCGGGCTCAACCTGGGAACTGCATCTGATACTGGCAAGCGAGTCTCGTAGGGGAAATTTAGAATTCAGGTGTAGCAGCGGTGAAATGCGTAGAGATCTGGAGGAATACCGGTGTAGAGCGGCCCTGGACGAACTGACGCTCAGGTGCGAAAGCGTGAAGACAAACGGGGATTAGATACGCTCGGTAGTCCACGCCGTAAAGCGATGTCGACTTGGAGGTTGTGCCCTTGGGGCGTGGCTTCCAGGCTAACGCGTTAAGTCGACCGCCTGGGGTACAGCCGCAAGGTTAAAACTCAAATGAATTGACGGGGCCCGCACAAGCGGAGCGTAATGGTTTAATTCGGTACAACGCAGAAGAACCTTACCTGGTCACTTGACATCCACGGAAGTTTCAGAGATGAGAATGTGCCTTCGGGAACCGTGAGACGGAGTGCTGCATGGCTTGTCGTCAGCTCGTGTTGTGAAATGTTGGGTTAAGTCCGCAACGAGCGCAACCCTTATCCTTTGTTGCCAGCGGTCAGGCGGAACTCAAAGGAGTGCAGTGACTGGAAGGTGGGGATGACGTCTGAGTCATCTGGCCCGCTGTTCGGGCTGTGCTACAATGGCGCATACAAGAAGCGACCTCGCGAGTAAGCGGACCTCATAAAGTGCGTCGTAGTCCAGTTGGAGTCTACGCTCGACTCCATGAAGTCGGAATCAGTAATCGTGGATCAGAATGCCACGGTGAATGCGTTCCGGGCCTTGTACACACCGCCCGTCACACCATGGGAATTAGGTTGCAAAAGAAGTAGGTAGCTTAACCTTCGGGAGGGCGCACCACTTTGTGATTCATGACTGCAGAGATTTGAAGTCGTAACAAGGTAACCGG
+
)'-0)&')%0.00336*2,39750./,8//650-.06070.*%'$&(&,-.-,1423...25543,)-,%),(/+-51/0--.6;1,)(1)**:6+*,,*4:1+)***')*-51+/-4,2+(*%%(*+./.)/+*+,&.4+*-76-0+*1,',+&(./2%20,4-,,9*,0/((()++'#%%&**4-*+.2+0)%&+,--+()(('0)*/+049625))-/(((-./0.146;:85:;6-9.:.349+4581.)'%%*)*()/1+49:::1107/14+(*65775390237*7749430,+))+-/-/31.-),)%')*//.*4-5-8%*1//-.-*%**1310.94+*,),((&').0.6.+,)*/)',+(*-)$%$&'(1*42,&/2..'%,,+*&,.0341/-.47+,77**++00)+,+.,&(&++1(*2++,/),)%$((72237732435;6266.''(())8886/7/8/(.)(&#'(17+*,/6:7.++/86650-')(($'%''-'*,5.056558:9::83.*$&$%#*/(#$&%',-61:<36698<:5//.102/2'56214+*)(++.))+($)*'-+++116;;497;8))-(*/-112'&'()-42829109641/)$%+(--14582,.1.-,(.5211+,-./:63462257777:946.0,8;597/544*4'&'(**+5+,))(*()+93450.../.636410,15//43<2976<893-64,/305''*+-4466<6.74451/54,000::20219/4%(+))/)4,3415)-+$'')-,/0,...32,'**1+154-(..10/+&)(*,.242&&+/1($%%$%&'(+'&%$$#'.(,192/74030.%+)*%('(),+,/12-2-(+,22../953988666;4/113/32,)&('%&'+0-/***,.-(+%'().&++31,-,-2//2,201,)(+-.6011:9:99850-5/-0,).,6-*1-(&*)338,'0',%%(&&'*%+*2947;75786767;9977/&%)&%153:457:5*%*,(*,2.-,-+,-4.674843;2+264,(&&(4/55;843356<6882/.+%))(*&#2'%&31027356851,.,,00288:
@4f86c417-350d-4534-ac37-dcec8033fff6 ch=384 read=45760 start_time=2019-12-13T02:33:26Z barcode=BC01 runid=2c9cf7bc05858273f10e7d7ec552fc0bd742dc3e
CCGGTTACCTTGTTACGACTTCACCCCAGTCGCGAGATCACAAAGTGGTAAGCGCCCTCCCGAAAGGTTAAGCTACCTACTTCTTTGCAACCCACTCCCATGGTGTGACGGGCGGTGTGTACAAGGCCGGGAACGTATTCACCGGCATTCCGATCCACGATTACTAGCGATTCCGGCTTCGGAGTCGAGTTGCAGACTCAATCCCGGACTACGACGCGCTGGCGAGGTCGCTTGCTCTCCGCGAGTCGCTTCTCTTGTATGCGCCGACGGCACGTGTGTAGCCCTGGTCGTAAGGGCCATGATGACTTGACGTCATCCCCACCTTCCTCAGTTTATCGCACGGCGGTCTCGCTGAGTTCCCGGCCGGACCGCTGGCAACAAGGATAAGTTGCGCTGTTGCGGGACTTAACCAACATTTCACAACACAGGCTGACGACAGCCATGCAGCACCTGTCTCACGGTTCCCGAAGGCACATTCTCATCTCTGAAAACTTCCGTGGATGTCAAGACCAGGTAAGGTTCTTCGCGTTGCATCGAATTAAACCACATGCTCCACCGCTTGTGCGGAATCAATTCATTTGAGTTTTAACCTTGCGGCCGTACTCCCCAGGCGGTCGACTTAACGCGTTAGCTCCGGAAGCCACCTTCAAGGGCACAACCTCAAGTCGACATCGTTTGGCGTGGACTACCAGAATTATCCTAATCCTGTTTGCTCCCCACGCTTTCGCGCCTGATCAGTCTTCGTCCAGGGCCGCCTTCGCCCACCGGTATTCCTCAGATCTCTACGCATTTCACCGCTACACCGTTCTACCCCCCCTCTACGAGACTCAAACTGCCGGTATCAGATGCAGTTCCCAGGTTGGGCCGAGGTTCACATCTGACTTAACAAACCGCCTGCGTGCGCTTTGCCAGTAATTCCGATTCTTGCACCCTCCGTATTACCGCGGCTGCTGGCACAGGTTAGCCAGTGCTTCTTCTGCGGGTAACGTCAATGAGCAAAGGTATTAACTTCTCCTTCCTCCCGCTGAAAGTGCTTTACAACCCGAAGGCCTTCTTCATACGCGGCATGGCTGCGTGGGGCTTTGCGCCCGTTGTGCAATATTCCCCACTGCTGCCTCCGTAGG
+
74/1/5+(1+../6110'3080,16:.--25,)%)',/11249-'.),*,(%*+253/4-(*24+0-5:49(21127546::15;:-13./73()+19.).-0,*)**')27/-0+,-*,-1+1,92(+43*685857;/-.4,&(*15*&&(-27-//13<2.0)-.007<971+.02.'-(+++-+4592*(((*131,+.)&0038122444**%'&%'%($,)-.*/.5-...-/--++)++-+---*1+40))+)*+186()(%)),31122.-++,;700767117/,023850/0/+,0/6122-.-242:;1/4;;<:807,,.51.63'-%$&/*)))$(+&'-+,5582,+'/150:8881.0+5,-*113*8/7-('*1)**)%,-90/*370/1..'-++,1//6,,&&*$-)-((9766-3.+.).4903.5-0001;4610//-59:93.++*.1424,405;23541.-),,..7-,8-::675301/071747::+*2.2)7,:;87:979620--.1;()1013;672+*,-00./1-05.303.,*+(%%%'5+71<775:3./(7<<,8:7121--/041342//./2-,377.6.//1/101-(()*04/,/+1*3,-6--62**,3-%&(.,*()/53657./-1134457706:0*/.026:5773896.(+.+,/13-.7778154<6135169+),/03<:745*36.-&+-+.29:<:607''.74/54685953-6-*/3/7223<9413'(-99877474969<:446:56711(.)-+6/959014:76,45-3-+--,.3,3,(')/2+0/0101*-257+68;.5.'.624,++.*)'-1,30'('--*(%%'&8+87954604:12,+')*++-+%&+1-0359292.,(1&$%&&*,.7-,594871;11:53-301298961(.&+,,95415+.//16<7;<;:9:2653393224+2.//5889)*+,,-5-/(),()-8)24,+/:2*46/33-%.'()-+*./81:/+,0-/.-/918<8,+,-*..92*-+4//-0()(/.1/180-1.::,%)*'.+-12//22.493*..-.8125498+/781
@bdf5da1e-c7c8-4beb-8d10-1595b2c9396f ch=283 read=50693 start_time=2019-12-13T02:33:26Z barcode=BC01 runid=2c9cf7bc05858273f10e7d7ec552fc0bd742dc3e
CTCCACGGGAGGCAGCAGTGAGAATTTTCGGCAATGGGGGGGAAACCTGACGAACAACGCCGCGTGAAGGAAGAAGGTTTTCAGTTATGGCTGTTATAAAGGAAGAACGGCGGCTACAGAGGGAAATGGTAGCCGGTGACGGCTTTATTAAGCCACGGCTAACTACGTGCCAGCAGCCGCATACGTAGGTGGCAAGCGTTATCCGGAATTATTGGGCGGCGTAAAGAGGGAGCGGGCGGCAAAGGGTCTGTGTTGAAAGCCTGAAGCAACTTCAGTAAGCCATAGGGACCAGGCAGCTAGAGTGCAGGAGAGGATCGTGGAATTCCATGTGTAGCGGTGAAATGCGTAGATATGGAGAGGAACACCAGTGTGGCGAAAGGCGACGATCTGGCCTGCAACGGCGCGCTCAGTCAGCGTGGGAGCAAATAGGTTGATACCTAGTAGTCCACGCCGTAAACAGTACTAAGTGTTGGATGTCGCAGTTCAGTGCTGCGGTTAACGCAATAAGTACTCCGCCTGAGTGTACGTTCGCAGAATGAAACTCAAAGGTGACGGGGGCCCGCACAAGCGGTGGAGCGTAATAATGGTTTAATTCGAAGCAGCGCGAAGAACCTGAGTCTTGACATACTCATAAAGGCTCCAGAGATGGAGAGATAGCTATGAGATACAGGTGGTGCATGGTTGTCGTCAGCTCGTGTGTCGTGAGATGTTGGGTTAAGTCCGCAACGAAGCGCAACCCTTATCGTTAGTTACCATCATTAAGTTGGGACTCTGCTTGAGACTGCCAGTGACAAGCTGGAGGAAGGCGGGGATGACGTCAAATCATGTACCCCTTATGGCCTGGGCTACACGTGCAATGGATGGTGCAGAGGAAGCGAAGCCGCGGGTGAAGCAAAACCCATAAAACCATTCTCAGTTCGGATTGTAGTCTGCAACTCGGCACATGAAGTTGGAATCGCTAGTAATCGCGAATCAGCATGTCGCGTGAATACGTTCTCGAAGGCGCTTGTACACACCGCCCGTCACACCACGAGAGTTGATAACACCCGAAACCGGTGGCCTAACCGCAAGGAAAGGAGCTGTCTAGGTGGGATTGATGATTGGGGAGGTGAAGTCGTAACAAAGGTAACCGG
+
*'+&$$'-0).2,/10+&*%&('++5:7(')(,64592--)&*.+*)&%%%&'())(*+10'&'**(.)+*-(*),20;:74'3,6,2//.0/31//18(-*0)),/..40.72++.,((++*(-.*32.-.5.+')+.0''&,..,7.0)%(*&('''&0+344651/.2,./&*+'%%(..277658503,04374854.:,./*'*($*'234-/'&(,-4,('+/+$,2//''*+**7(0552344.0,+*174.0868*-%&%$',-,%,39:(571.-+,+*'/,.6/.,,*(%$&*'1.75-/+-..023:5+3*1*26./+--+&,,18544952146578:86783-+%)(++,7743162+-53&(,)(..28433213457:7898-5/'&&'&(+./77-&&(,88:1)+03:3/%&(('&')+.4.*05-012/&+*.:5564.2'((%(&+0-.40:0:2820/)''()59'8789997)1.3/5/0206/13/-,-.5845;5/'&)'..259<:766+,74-59--69//'+%('))/5;:118/)+*0//-/3/833+,.+5+-+&&)/.4;8(72:5)..'+-'//2237+)')(%$%-1226466651+)-*+-8/.0/0;')+,-.76//(((217899881.+,,35/6643821006,248,..*,51122111/0-5378553556785:/6/7/0/23*.4,3.+(*,185+33,+///1,7+,+40/4:67872:25*5+886-++**)&'&&'*+59785.-,*,+-6+0583//-+.+0,,8;67978:5889:5..*.(-'++-')/+,,)3:34-.14-,()(,,-20,10./110/1/-(,''((+,10/5;5421+,)2/',6;941:4,,.35,0,26;22/',0/:9;+0-*,244/++)'$*+34-,((),++()--.//736-.,&(+-,,./3,-54.,,./:76850///-40---0;625.--+.-(),(++-0-/*30,067+.644344-)(+'&(3((&'((''0)%%'*&,0688891,*,//-(++0*.*/(+&&((74/.'((105:8-*5(*+/.37487,%*,(-)4,--3458547((7).5877,
@8e1eeb1f-8846-4d16-b0e9-f8e4af3c9f59 ch=194 read=53141 start_time=2019-12-13T02:33:25Z barcode=BC01 runid=2c9cf7bc05858273f10e7d7ec552fc0bd742dc3e
CCAGTTTACCTTGTTACGACTTCACCCCAATCATCAATCCACAACCGACAGCTCCTTCCTTGCGGTTTAGGCCACGGCTTCGGGTGTTATCAACTCGTGGTGAGCGGGCGGTGTGTACAAGGCCGAGAACGTATTCCACCGCGACATGCTGATTCGCGATTACTAGCGATTCCAACTTCATGTAGTCGAGTTGCAGGAGCTGTCGAGCTGGAGAATGGTTTTATGGGTTTTGCTTCACCTCGCGGCTTCGCTTCCCTCTGCACCATCCATTGTAGCGCATTATTGTAGCCCAGGTCATAAGGGGCATGATGATTTGACGTCATCCCGCCTTCCTCCCAGCTTGTCACTGGCAGTCTCATGATCCCCAACTTAATGATGGTAACTAAGCGATAAGGGTTGCGCTCGTTGCGGGACTTAACCCAACATCTCACGACACGAGCTGACGACAACCGTGCACCACCTGTATCTCATATGGCTATCTCTCCATCTGGAGCCTTTATGAAGTGTCATCCAGACCTGGTAGGTTCTTCGCGTTGCTTCGAATTAAACCACATGCTCCACCGCTTGTGCGACCCCGTCAATTCCTTTGAGTTTCATTCTTGCGAACGTACTACTCAGGCAGGTACTTATTGCGTTAACTGCAGCACTGAACTTTGACATCCAACGCCAGGTACTCATCGTTTACGGCGTGGACTACTAGGGTATCTAATCCTATTTGCTCCCCACGCTTTCGGGACTGAGCGTCAGTTGCAGGCCAGATCGTCTTCGCCATGGTGTTCATATATCTGCGCATTTCACCGCTACATGGAATTTTACGATCCTCTCCTGCCTCCTAATGCCTGGTTTCTATGGCTTACTGAAGTTAAGCTTCAGGCTTTCCCTGAACCCTTGCTGCCGCCTGCTCCCTCTTTACGCCCGTATTCCGGATAACGCTTGCCACCTACCACGTATTACCGCGGCTGCTGGCACGTAGTTAGCCGTGGCGCCTAATAGAAATGCGTGCTCGGCTACCATTCCTGTAGCCGCCGTTCTTCCTTTATAACAAGTTTACAATCCGAAAACCTTCTTCCACAGCCTGCGCGGCGTTGCTCGGTCGGGGTTTCCCGGTAGAAAATTCCCTACTGCTGCCTCCCGTAG
+
:,)*66--6739+24./1489<:15:9,/2178::8;772-/0'/+*)+..11377:9//1.0.322(*/63-'((*(06/-64/1172306+,+-*14+,*'06,5,-+.,5754488;2/8-,,*/2129,5+,'%'(''',+/57;::111/,22/12..-+--.3:;54,'*./404((&')512080*.*0,&)).--5(%%(&-/''(*1138:<-4569/4:83016<879;56()+.*/17-/535;5/2+,,345010''3,,,0-0*.(-)&.(%$&'+2.)+1.++,-2*,2-,5:.---.4:4/036555.94/,:123./-,.+**-2/,+-&*7.6/'.0.'(##''-.:;.-,-.2.40028/7*,(*)*+(-1432(0,()8-13421239031:50)+)0).+'.-1,-,,+)*,,/355/,00.'/1246*3647.--1004534334245/3.1%)),081/-,.3111,*,'+./18.,.2('*)'/,*-0&&)()%)$/0,-56<87<867161*.0:0%(-0.2<94;1111/234..9+,,2,/.0++%042*,-03:9:833:8-'-,6:248:64;12,(*/***.0435658;6&'&-*,//+6.///8/9/552.*,--35780/2410157/7)8+/%)&&)+()+.06353491..0:3336:898522)231+--2210)*.*%1-''.*384+))((29,0*;8421332678967/;//**+,6.,-00.,+.,+/56)(%*13780,2365884%53444<90,/513320'%),)+02.')*-./263311-0*-()++)##%&-/0163;84346,))(/.13.*-)1*,(')*0.'-1(+*&)*('--79<42/)++,75.20324163.)0.82%)'+,)%+(*3-41707710--/1,08467(''&$'(1/1957:62130037-9*)'+*3241,+*0,-1')('*,)$&&&#'&$&$)$(+.4/),)(%)*(,2/3*-/34887:<9;<8750*,2-,-0833*)(.*').-102'*))&'&&)%%&(%$)$'('&'+*//842630045185/(80)2:*5/)(%$%$-66;4:24*+)1/.*'%(,41;,,*'(
@5454d490-57e8-4347-ad9c-e750988d3b42 ch=129 read=54731 start_time=2019-12-13T02:33:44Z barcode=BC01 runid=2c9cf7bc05858273f10e7d7ec552fc0bd742dc3e
CCAGTTACCTTGTTACGGCTTCACCCCAGTCATGAATCACAAAGTGGTGGCAGCGCCCTCTCCCGAAGGTTAAGCTACCTACTTCTTTGCAACCTGCATGGTGTATGACGGGCGGTGTGTACAAGGCCCAGGAACATATTCACCGTGGCATTCTGATCCACGATTACTAGCGTTCCGACTTCATGGAGTCAGGTTACGGAGCTCAATCCGGACTACGGCGCACTTTATAGGTCCGCTTGCTTTCTCGCGAGGTCGCTTCTCTTTGTATGTTGTAGCACGTGTGTAGCCCTGTGGTCATGGGGGGGCCATGATGATGACGTCATCCCACCTTCCCTCCAGTTTATCACTGGCAGTCTCCTTTGAGTTCCGGCCGGACCGCTGGCAACAAAGGATAAGGAGTTGCGCTCGTTGCGGGACTTAACCCAACATTTCACAACACGAGCTGACGACAGCCATGCAGCACCACTGTCTCACGGTTCCCGGGCATTCTAATCTCACCGAAAACTTCCGTGGATGTCAAGACCAGGTAGGTTCTTCGCGTTGCATCGAATCAACCACATGCTCCACCGCTTGTGCGGGCCATCATTCATTTGAGTTTTAACCTTGCGGCCCGTACTCCCCAGGCGGTCGCTTAACGCGTTGGCTCCGGAAGCCACGCCTCAAAGGCACAACCTCAAGTCGACTCGTTTTGCGGCGTGGACTACCAGGGTATCTAATCCCTGTTTGCTCCCCACGCGCTTTCGCACCGGGGCGTCAGTCTTCGTCAGGGGCCGCCTTCGCCACCGGTATTCCTCCAGATCCCTACGCATTTCACCGCTACACCTGGAATTCTACCACCCCTCTACGAGACTCAAACTTGCCAGTACAGATGCAGTTCCCAGGTTGAGCCCGGGGTTTCACATCTGACTTAACAAACCGCCTGCGTGCGCTTTACGCCAGTAATTCCGATTAACGCTTGCACCTCAATGTACGCGGCTGCTGTGGCACGGGTTAGCCGGTCTTCTTCTGCGAGGTAACGTCAATGAGCAAGGTATTAACTTCTCCCTTCTCCCCGCTGAAAGTGCTGGCGAAGGCCTTCTTCATACACGCGGCATGGCTGCATCGGGCTTTGCGCCCATTGTGCAATATTCCCCACTGCTGCCTCCGTAGG
+
1*%*)4,10-)))1(,-1-,4.-766+--831332930-0,2*)&)01'0-'*,,/4)()',*+*-2*3,:4.+--2672,,-5+37/(*-'.)'$((-(+10/'+-.2057627/--*'&(*'2-55-'2/.-.)&*0.//6;:6710*/-+(+.16&'()(0-*,954433/)**,1281*))'%'(*&&+24%0)3&&-14);,.)1-5:-+'*%()3,0.1-'%$(.,+3.),*&(*+/-0501/)+%)+*,416541961...-$*'%'**%*,-,/'')+/3++-'&)./(1(,1671/89++,+))(%)007999,;:-)9;8;07(+02023:7//0)13184*3878854:7,*-/31-+-0/7:8997668:742034+-5.753+0(.5/.--.,/159322;526.8.7*1),,03/92.-3597/0/13711)((',/.292781.'/,01'&%&*+++*+',0.).(&))))1+((&&(())&-(%*1/*01625347:00)+,-3/619,,&(%**,;99<:89609*,,//+*'('+&-2,,,.2456,,8/3050/052)2,'$%'),070(,2(((./;<+42.1*2..-/87**.--,2,-++08:*(10+*+,1/21/,.(',-.-+-++)'06.00134.3/&*))$*-+0./5*2-35111*-,298)&(&/,),+2$$'$''(+0-0/1241/013*,-6</*/)398.$)(--./150-0-2)$(*(017746766,1()---9<6/:77;7<8:;<::968558861.//,,10/7+*,58941;4/-10-/0.-+.5041+.)3(-('%&266,359572,2255:)-(*..*+5*43.2*,/-)'(*5;0+)*/-8-,).61,/)2,/8(,*,./4**+))(//02565:38988:9:8/-,/30+//..)+,/1481,+-041520/./*,-3//.+&%%&&,+009577:10&())(.,36/7...52(($)'77<8781/*/+/.-/.0,(+),.04+(+,,-.---'(*(*.5)6:4.-27.+98406***+)(&%)&(-,/0;8;77<99971(/-13;6232413+---.(++,./()2/172.170-+-.101323894/1520....,290512-
@a3a8c77e-73ba-4d35-9cf1-2730651e141d ch=260 read=55890 start_time=2019-12-13T02:33:53Z barcode=BC01 runid=2c9cf7bc05858273f10e7d7ec552fc0bd742dc3e
CCGGTTACCTTGTTACGACTTCACCCCAGTCGCAGATCACAAAGTGGTAGCGCCCTCCCGAAGGTTAATACCTACTTCTTTGCAACCTCCCATGGTGTGACGGGCGGTGTGTACAGGGCCAGGAACGTATTCACCGTGGCATTCTGATCCACGATTAGCGATTCCGACTTCATGGAGTCGAGTTGCAGACTCAATCCGGACTACGACGCGCTATGAGGTCCGCTGCTCTCGCGAGGTCGCTTCTCTTTTGTATGCGCCATTGTAGCGTGGTAGCCCTGGTCGTAAGGGCCATGATGACGTCATCCCACCTTCCTCCAGTTTATCACTGGCAGTCTCCTTTGAGTTCCGGCCGGACCGCTGGCAACAAAGGATAAGGTTGCGCTCGTTGCGGGACTTAATAACGGCTGCAACACGAGCTGACGACAGCCATGCAGCACCTGTCTCACGGTTCCCGGCACATTCATCTCTGAAAACTTCCGTGGATGTCAAGAGACCAGGTAAGGTTCTTCCATTGCATCGAATTAAACCACATGCTCATGCGGGCCCGATCAATTCATTTGAGTTTTAACCTTGCGGCCCGTACTCCCCAATTTGGTCGACTTAACGCGTTAGCTCGGAAGCCACGCCTCAGGGCACAACCTCCGATCGACATCGTTTACGGCGTGGACTACCAGGGTATCTAATCCTGTTTGCTCCCCGCTTTCGCACCTGAATCAGTCTTCGTCCAGGGGCCCGCCTTCGCCACCGGTATTCCTCCAGATCTCTGCATTTTCACCGCTGCACCGCCAGATTCTACCCCTCTACGAGACTCCAAGCTTGCCGGTATCAGATGCGGTTGGGTTGAGCCGGGGATTTCACATCTGACTTAACAAACCGCCTGCGTGCGCTTTACGCCCAGTAATTCCGATTAACGCTTGCACCCTCCGTATTACCGCGGCTGCTGGCACGGAGTTAGCCGGTGCTTCTTCTGCGAGGTAACGTCAATGAGCAAAGGTGTAACTTTACTCCCTTTCCTCCCCGCCGAAATTGCTTTACAGCCCGTCTTCATACACGCGGCATGGCTGCATCAGGAGGCTTACGCCCGTGCCGCAATATTCCCCGCTGCTGCCTCCGGGAG
+
42+*/9*/448/16),*%',*+*246-*,++#&%%2+*)*-4+))+,,)*,-.;64241--409-4.2--/2.*/28-784)+/-42+281.;775//.250:9/+6/-,'.)-.84261+53331*.-25338:7:0:10/61--/36/*++--2+)+1212-.+(.0817976()*--++2.,-)*/233/4/-.-2,./*&0-/+,%(--/11-/10-,,.-.-,02-0-(.)**.-00.1.299)'.*2/1*527681**+,').&'()/,+,6882//1,0588;520/.*(,-.59,8;2+1/06160/(+.088-.0898140./46-,/.38001795,0.2.5658:7584:/0(/:;(6-:55--/*-+-,//22-7/..:71*0()$$%%'&$(&&,./3.2112/11136585689.0,/+...031//223.1.9:257-+'&%''-2+(.-/5554:72/42/:008;9412-,-'*()1/129417*3+;9942'$--+,-/9*,,,3-9,4,**0389)*$$%(+-'01)'(*,486<612851*+.8;+400,0,+,1+47+)3./.056)+''.+*02.-).1455598788./001&,)-&0859090017281-..094932-&$)*117155229:1.+///67876424730+*.+-/15:70/003;3+030:9+'*-86515/24/,&'(--6737;;670++/794/3/*,/,31554)*-.3267;2/-1)**33356--1+.::-017.-.4%*(0*'*)*%'*9+4,4;2,(*+&.,,02508'3',,10/29*+./15235;89+4))%./11.$,-&)(1+*81())*+0141/-/02/-1932<79:///,,59653961242:)('*-./;2()+.1.0-./41--,/40/2:+30+1-/73/3/./98903-*./-(+/9...9*.,*),539<89740&*+,-78689/,**&,528,-,.&***'+-)&**6/)*5)110,698*,(&*1-0/-+-',,/-&.3&$%%(1/.20/'--/07665797834433%,((.3.06%-+15/)0)+.-0,;,,,3145,(*-/344484.&+.*&'
@58db2606-467a-4fd8-91ca-ced0d0733f1a ch=122 read=74108 start_time=2019-12-13T02:33:54Z barcode=BC01 runid=2c9cf7bc05858273f10e7d7ec552fc0bd742dc3e
CGGATTTACCTTGTTACGACTTCCTCAGTCATGAATCACAAAGTGGTAAAGCGCCACTCCCGAAGGTTAAGCTACCTACTTCTTTTTTGCAGCCCACTCCCATCAGTGTGACGGGCGGTGTGTACGGGCCGGAACGTATTCACGTAGGCATTCTGATCCACGATTACTAGCGATTCCGACTTCATGGAGTCGAGGTTGCCGAACTCAATCCGGACTACGACACTTTATGAGGTCCGCTTGCTCTCGCAGGAGTCGCTTCTCTTGTATGCGCCATTGTAGCACGTGTGTAGCCCTGGTCGTAAGGGCCATGATGACTTGACGTCATCCCACCTTCCTCAGTTTATCACTGGCGGTCTCCTTTGAGTTCCCGGCCGGACCGCTGGCAACAAGGATAAGGGTTGCGCTCGTTGCGGGACTTAACCCAACATTTCACAACACGAGCTGACGGCAGCCATGCAGCACCTGTCTCACGGACACGGCATTCTCATCTCTGAGAACTTCCGTGGATGTCAAGACCAGAGTAAGTTCTTCGCGTTGCATCGAATTAAACCATGCTCCACCGCTTGCGGCCCCGTCAATTCATTTGAGTTTTAACCTTGCGGCCATTACTCCCCAGGCGGTCGAGCTTAACGCGTTAGCTCCGGAAGCCACGCCTCGCAACCTCAATCGACATGCGTCTACGGCGTGGACTACCAAATTATCTAATCCTGTTTGCTCCCCACGCTTTCCTTTTACAGGCGTCAGTCTTCGTCCAGGGGCCGCCTTCGCACGGTATTTCCTCCAGTCTGCGCATTTCACCGCTACACCTGGAATTCTACCCCCTCTACGAGACTCAAGCTTGCCAGTATCAGATGCAGTTCCAAGGTTGGGCCAGAGTTCACATCTGACAACAAATGCCTGCGCGCGCTTACCTTCGATTAACGCTTGCACCTCCGTATTACCGCGGCTGCTGGCACGGAGTTAGCCGGTGCTTCTTCCGCGGGTAACGTCAATGAGCAAAGGTATTAACTTTACTCCCTTCCCCAAGTACTTTACAACTCGAAGGCCTCCCTTCATACGCGGCATGGCTGCATCAGGCTTGCGCCCACTGTCAATATTCCCGCTGCCTTGCCTCCCGTAGAG
+
4++&6,+).*+-%*-*.3499:0(),).088955988598;2-.'/0071(*,2;')*1/*)+*+(,+2,-35579*,.-3882;1;+2--(01.%''24+'*&(-742233.76/30-.012-6-40.1)5(7617759.&&'*$('*0160&()-/1,.-02402-.-,+/33260/1273653(&'+/,')*4:*3+(+53785:13-./187/./.+%+*/:/431-(0/,++.-'),--1/1%+.()*-&,/9-0-,-+-/50335<929/-,-,)+*,+0.*,,682059:9.-.,.577:560010+20/,,)+1330281,077:10/4(),;96681.+)--+./+--.4;1.,//4672-50--228699/6...(118(6,,7,+/6/;2558888/;//.9:2-0,/(-4.-,2,/7.)*013646479888712&22.6;6:71....19351.+)&'(%&&%%'&&$'),.14::88++.00756:7:789;99577-/,-,4)+'()1)3-;27210765;12397-+4/51:9-5,**0257012-*/(('.*167/+04,6/;426;82351:;,,*-*-)&'&$'&&(((,06:82&-411;:630+00737+&*)(/-..-6+2)-.&)**+-142/$%',-:37*6-32+40.'-,.3423.:3339:6432163).*2+01889::77518-+15145.)-*+.:6.&&'(&')((344776630080007((2;9,595474:4+*&+&&#$(,*6864/,+/-,+,.1/0;73+--/03-,*.1,),/'2.3301898.,6423..4346754++/5*,4)**+/://010./67,7'2*(*.4/2,6(&+#)*:+134-2*,.459676+%$'&#'*+,.0-)-($&%(*,,+00505885;31'02.23--/.:01864240027/5*)$$(.&)482127076566<78/62),181139433317344.69<'2+0-/./*+07734068(6+90)$*(((-+.-+*/-001-*,-165:197,082,0.0*31:66,4-,+47899-47457256860%)))(''(1181852*:-,***++180:9,-;30(%
@06d645b6-464c-44dd-a853-ac1850fc24e8 ch=244 read=110226 start_time=2019-12-13T02:33:52Z barcode=BC01 runid=2c9cf7bc05858273f10e7d7ec552fc0bd742dc3e
CTCCTACGGGAGGCAGCAGTAAGGAATTTCGGCAATGGGAAACCCTGACCGAGCAACGCCGCGTGGAAGAAGGTTTTCGGTTGTAAACTTCTGCTGTTATAAAAAGGAACGGCGGCTACGGAAATGGTAGCCGAGTGACCGGCACTTTGATAGAAAGCCACGGCTAACTACGTGCCAGCAGCCGCGGTAATACGTAGGTGGCAAGCGTTATCCAGGTATTGGGCGTAAAGAGGGCAGGCGGCAACGGGTCTGTGGTGAAAGCCTGAAGCTTACTTCCAGTAAGCCATAGAAACCAGGCAGCTAGAGTGCAGAGGAGAGGATCGTGGAATTCCATGTAGCGGTGAAATGCGTAGATATATGGAGGAACACCGGTGGCAGAAGGCGAGCGATCTGGCCTGCAACTGACGCTCAGTCCAGCGTGGGAGCGAAACAGTTAAGATACCCCTAGTAGTCCACGCCGTAAACGATGAAATTTTAAGTGTTGGATATTAAAAGTTCAGTGCTGCAGTTAACGCAATAAGTACTCCGCCTGAGTGTACGTTCCTGGAATGAAACTCGAAAGGAGGAATTGACGGGGGCCACAGGCGGTGGGCATGTGGTTTAATTCCGAGGAAGCAACGCGAAGAACCTTACCGAATCTTGACATACTCATAAAGGCTCCAGAGATGGAGAGATAGCTATATGAGATACGGGTGGTGGTTGTCGTCAGCTCGTGTCGTGAGATGTTGGAGTTAAAGTCCCGCAACGAGCGCAACCCTTATCGTTAGTTACCATCATTAGGGGCGGGGACTCTAAGCGAGACTACGCCAGTGACAAAAGCTGGAGGAGGCGGGAATGACGTCAAATCATCATGCCCCTTATGACCTGGAGCTACACACGTGCTACAATGGATTGGTGCAGAGGGAAGCGAGCCGCGAGGTGAAGCAAACCCGCCGCCATTCTCGAGTTCAGTTGGTCTGCAACTCGACTACATGAGCAGAGTTGGAATCGCTAGTAATCGCGAATCAGCATATGCTGGTGAGAATACGTTCTCGGGCCTTGTACACACCGCCCGTCACACCACGAGTTGATAACGCAGCCGGTGGCTAACCGCAAGGAAGGAGCTGTCTAAGGTGGGATTGATGATTGGGGTGAGGGTCGTAACAAGGTAACCGG
+
*-+.$#&'05'*3/07835740)&,(084/.7427510)),(,2-'()45*(((*66564)'(()&+),00-013.+53351,(*51435..)()*-/-.274**(('))&533:830/*+)/+*55+**6*'%')-74-)-,++-0*$%.,(+,+*-044420*,0,.,,.1+094(2003,,-0812..)--.,56668022*+++1330*%2/+&-)48866,;2.(,//2-1498/-*%%,(03/22//-,-*.-+'*-671.))'&%',*1()+017-26+//-/64.81/1.,$&&,+/12032,&(,(+&)8334256*8)7)9:.023/0328559<6011454/22220322060/8458;+(*(,)'(.-//.(%(2.023-0'4145753.),*+))(-)/-4(''),414-&&')*0(,/()5.+)*-.6-*),',0//27*+.13:556:52-*/'(&&**+2)/.113:41,,%-'-13*-+8:79:98887.2332//+-(%(-1+-++*26.00*)('''&$%&+3/&&%+)7..572+,)&+*(('(')&$*)23;0594,,,')+)03/840.-).3.++,(+-(+++)&&%(&'*),/12((-.4'+34/2/,16('3/#+-,03551677787/.+.,14)*+(*)880/,,+/.451102/53--/.0211/0,*+)*5;/27667-101107.15461.-.0-6-2(()3+6,)))+/)(,,59++00176547/)/.11.:.--3514;888-8,)-,0(+(26.03553-**)'%'0-)%*%*7*---0.63,+&))--,0,),+)),,&32)'$$(0-;92214103-11-''()-.249),7(,*-,*-,*++,160-..7261,8*+.602,.*,/+,1---.*.,*,+*10*+,,$(),&(,)%&&%),,6<763($'28/+,0,3*..../0(,*)&(//23())&*'$($)*2061436/0/.-31512.345612/&.%%$&$&%(&'()*)/+,-//8/..&1)+(((%(%%(++0912;0/34/0)0-/0/02.723259932'')05:8402+-843+*/+((-))&%&)4344,,(0)7/:9/0-*,-.2313781*)')&$&'667954*,(*1868:6
@64b802dc-45e4-40f1-82e4-8c3c9fb56a4c ch=88 read=95939 start_time=2019-12-13T02:33:52Z barcode=BC01 runid=2c9cf7bc05858273f10e7d7ec552fc0bd742dc3e
CTCCTACAGGGGGGGGCAGCAGTGGGGAATATTGCACAATGGGCGCAAGCCTGATCGCAGCCATGCCCGTGTATGAGAAGCCTTCGGGTTGTAAAGAATTACTTTCAGCGGGGAGGAAGGTAAGTTAATACCTTTGCTCATTGACGTTACCCGCAGAAGAAGCACCAGCTAACTCCGTGCCAGCAGCCGCGGTAATACGGAGGGTCTGGCGTTAATCGGAATTACTGGGCGTAAAGCGCACGCAGGCGGTTTGTTAAGGTCAGATGTGAAATCCCCGGGCTCAACCTGAGACTGCATCTGATACTGGCAAACTTGAATCTCTCTCGTAGAGGGGTAGAATTCAGGTGTAGCGGTGAAATGCGTAGAGATCTGGAGGAGATACCGGTGGCGAAGGCGGCCCTGGACGAACTGACGCTCCGGGTGCGAAAGCGTGGGGAACAGAGTTAGATACCCTGGTAGTGCCGTAAACGATAATCGACTTGGAGGTTGTGCCCTTGAGGCGTGGCTTCGGAGCTAACGCGTAAGTCGACCGCCTGGGAGTACGGCCGCAAGGTTAAAACTCAAATGAATTGACGGGGGCCCGCACAAGCGGTGGAGCGTAATGGTTTAATTCGATGCAGCGCGAAAGAACCTTACCTGGTCTTGACATCCACGATTTTCAGAGATGAGAATATTGCCTTCCGGGAACCACCGTGAGACAGGTGCTGCATGGCTGTCGTCAGCTCGTGTTGTGAAATGTTGGGTTAAGTCCCGCAACGAGGCGCAACCCTTATCGCGCCTGTTGTAGTCCGGCCGGGAACTCAAAGGAGACTGCCAGTGATAAACTGGAGGAAGGTGGGGATGACGTCAAGTCATCATGGCCACCCGACCAGGGCTACACCACGTGCTACAATGGCGCATACAAAGAGAAGCGACCTCGCGAGAGCAAGCGGACCTCATAAAAGTGCGTCGTGGTCCGGATTGGAGTCGCGCAACTCGACTCCCATGAAGTCGGAATCGCTAGTAATCGTGGATCAAATGCCACGGTGAATACGTTCGGGCCTTGTACACACCGCCCGTCACACCATGGGAGTGGGTTGCAAAAGAAGTAGGTAGCTTAACCTTCGGGAGGGCGCTTACCACTTTGTGGTCCTTGACTGGGGCGAAGTGTAACAAGGCCAACCGGAG
+
')+1-)/'4082712-0035).1*+/+*((&((*-.2.:104+*%*28*573/*2,&*&#&'*+-4/((*),-/,-&&%(-3/50(674:5666)(%&&)'(*-0-$%%&+-0)+-('))'+/*+/1/-/:1890-/12'.,,02-5/*00+(*('0,&)+)+'1,,*--/70/06+-1/0,-*+%,,,**+).901175/+1+)(),-)'+*/,23-5/2/3/20165-..460)))(&*)1+.5/-1452,.7/3'---.362+)&*40,400&(0833:-4.4,*(),-6897543247/7*1)(,/&*('&&&++-.,,.1021-%0-3+.-+1/3.8+*6.12111.911/7:10/..&'**//437/,4/+--+5896901,)&)'-+1.'47,',456,)1-/--,,.02&'///14,/2-*-29683)%&+2&&*.01(-/659+*/3.*(+*-0,-8:9/.**((*-/-,/,1./140924168)()+/4846--+*//-''&*+5540*+#)%(%**.588463+)&%&$&%3.816)+/-,.183:792463;--,./204682498/.9.++,1,/-018640%()(**,-5269:09772*,/-*+')'%&')+'+--4/2./51277.4--,6445,++*)/8;4,/.,,,.&%').0(-**3:660-/:2824/),.078****)+.04675520**,'$).,62..00:796/8,.,./6-/36-75482---1,('.-).)$))*%)&%+0+(-*.,''%'))*.0*)*13442644.;16006659*/*(*+88464.//--107,223/-.'*,171389088654231+1*-26:9&(*)/0%''((+*9/064440.,-)(*(+/88688;849657786562**+'*+')757678421)(($)55033;999:96527;--17887748&4.6*-+)2.0+))+/,0+,2*,-1212012)),,15111&+'%',((0,-03955497/..1'./,-1,+,00/02:6)40367$(04.7...984414;62;8117*2/5178*20,+.07206*1+8/)%('&('..+(%''(1-494941;.+28+80-2.,84).095//2*31'0&%&-.48865.*+*)*'+5/&&-)'&7.82731$
@f5bfe821-5cbc-4c19-b919-234f48ce85f9 ch=400 read=48940 start_time=2019-12-13T02:34:12Z barcode=BC01 runid=2c9cf7bc05858273f10e7d7ec552fc0bd742dc3e
CCGGTTACCTTGTTACGGCTTCACCCCAGTCGCCGAATCACAAGTGGTAAGCGCCCTCCCGAAGGTTAAGCTACCTACTTCGCTGCAACCCACTCCCATGTGGTGTGACGGGCGGTGTGTACAAGGCCCGGGAACGTATTCACCGTGGCATTCTGATCACGATTATAGCGATTCCGACTTCATGGAGTCGAGTTGCGAACTCAATCCGGACTACGACGCACTTTGTGGAGTCCGCTTGCTCTCGCGAGGTCCTTCTCTTTGTATGCGCCATTGTAGCACGTGTGTAGCCCTGGTCGTAAGGGCCATGATGACTTGACGTCATCCCTTCCTCCGTTTGTCACTGGCGGTCTCCTTTGAGTTCCCCGGCCGGACCGCTGACAAAGGATAAGGGTTGCGCTCGTTGCGGGACTTAACCCAACATTCACAACACGAGCTGACGACAGCCATGCAGCACCTGTCTCACGGTTCCCGAAGGCACATCTCATCTGAAAACTTCCGTGGATGTCAAGACCAGGTAAGGTTCTTCGCGTTGCATCGGGTAAACCACATGCTCCACCGCTTGTGCGGGCCCCGATCGAATTCATTTGAGTTTTTTAACCTTGCGGCCGTACTCCCCAGGCGGTCGACTTAACGCGTTAGCTCCGGAAGCCACGCCTCGGGGCACAACCTCCGAGTCGACACCGTTTACGGCGTGGACTACCAGGGTATCTAATCTGTTTGCTCCCCACCTTTTTCGCACCTGAGCGTCGATCTTCGTCAGGGGCCGCCTTCGCCACCGGTATTCCTCCAGATCTCTGCATTTCACCGCTACACCTGGAATTTCTACCCCTCTGCAGGACTCAAGCTTGCCAGTATCAGATGCAGTTCCAGGTTGGGCCGAAGTTTCTTTATCTGGCTTAACAAACCGCCTGCGTGCGCTTACGCAGTAATTCCGATTAACGCTTGCACCCTCCGTATTACCGCGGCTGCTGGCGGGAGTTAGCCGGTGCTTCTTCTGCGGGTAACGTCAGGCAAGGTGTGCTTTACTCCTTCCTCCCCGCTGAGAAAGTACTTTACGGCCCGAAGGCCTTCTTCATACGCGGCATGGCTGCATCGGGCTTGCGCCCGGTGTGCAATATTCCCCACTGCGCCTCCGGGAG
+
:*4,09/090:0-:,-,'.092,498-'.,)&'$*/9-,*,0-)*/3.$*&*..3--,/-*+227081/-0/035-*--60()+*,/00;1*+,291**+%/5153223+44**,(,-/2*0/(*-(8-*7/1-+-//56216624+,)*,051/0..#%(+/.,*-.-+*00084367:5.131)+,,-**2+(+&&54683;61/0306655777,/(*,/)&$)(%'(+&&(++(')*(,&*+()'*/-+812.02//7764647<823($%%'&)++)-&&)+.:1.0:;:+3)',16.2/,+,--/2.401379::/:7+.098+,'*(,(',,-4--,+%/*-.6+*.)))+22:21+.523/717943+*/.37*3,03-0*2.28-4+035518-*+51.,/,1+,-),*((,5*').),,,./2466/----22876877',+*,5,/3301./1644373,,0-+*))$+*2--..-/188414549679;8962350029:,.*),*1+599:<522.6.//678+-(*/:789++*.67885037'*,3-116/1,.42(&'*+)2*6.937;2//014<8;+383/2-,+/42915102.:9--29:75858501020,,,-/1/-305)7,-1*-67878:75'-1/*+,1889/7.*+0112-457763:-&),51119;6752745184444787876//2=1..-62-+%(('74//0$%*25-0'(&+-.'&435.-,-.,.0912667;7<878;3.6.:067;651.'().0/02)',(+964148566--'+244725186++,.75.),+(*%'/-+-12.&**/,/6)/3127()+52636771*(-3151(21,))+(.:1-%')*+2/,&(''/*,06155-,*((*,-662,0/)+,4*,,2436400325151-./5*+*/925310'*+5,.83328344757,+)61'+08-&,7-74357:698786675.-3:978:..144,-*)&*%')22''(+55896,5;8/.95.,$-**')(,.22,*(*1.*)-0/1/56;7:<://)-)+,20,/-(%)-0.11'+,*+4%,*0/)&&-)-+0+6--/0.240).6,+%)*')&%**(*
@7aceab9f-1b51-4623-9065-07a940de02de ch=292 read=75960 start_time=2019-12-13T02:34:09Z barcode=BC01 runid=2c9cf7bc05858273f10e7d7ec552fc0bd742dc3e
CCAGTTACCTTGTTACGACTTCACCCCAATCATCAATCCCACATGAATAGCTCCTTCCTTGCGGTTAGGCCACCGGCTGGGTGTTATCAACTCTCGTGGTGTGACGGGCGGTGTGGCCTGGGCCCGAGAACGTATTCACCGCGACACATGCCGATTCGCGATTACTAGCGATTCCAACTTCATGTAGTCGAGGTTGCAGACTACAATCCGAACTGAGAATGGTTTTATGGGTTTTGCTTCACCTCGCGGCTTCGCTTCCCTCTGCACCATCCATTGTAGCACGTGGTAGCCCAGGTCATAAGGGGCATGATGATTTGACGTCATCCCCGCCTTCCTCCAACTTGTCACTGGCAGTCTCGCTAGAGTCTAACTTAATGATGGTAACTAACGATAGGGTTGCGCTCGTTGCGGGACTTAACCAACATCTCACGACACGAGCTGACGACAACCATGCACCACCTGTATCTCATATAGCTATCTCTCCATCCCTGGAGCCTTTATGGTATGTCAAGACCTGGTGGGTTCTTCGCGTTGCTTCGAATTAAACCACATGCTCCACCGCTTGTGCGGGCCCCCCGTCAATTCTTTGAGTTTCATTCTTGCGAACGTACTACTCGGGCGGAGTACTTATTGCGTTAACTGCAGCTGAACTTTTGACATCAGCACTTAGGTACCCATCGTTTACGGCGTGGACTACAGGAGTATCTAATCCTATTGCTCCCCACACGCTTTCGGACTGAGCGTCAGTTGCAGGCCAGATCGTCGCCTTCGCCACTGAATTGTTCCTCCATATATCTACGCATTTCACCGCTACATGAATTCCACGATCCTCTCCTGCACTCTGGCTGCCTGGTTTCTACGGCTTACTGGTTAAGCTTCAGGCTTTCTGGTGCTGCTGCCGCCTGCTCACTTTACGCCAATAATTCCGGATAACGCTTGCCACCACCATTATTACCGCGGCTGCTGGCACGTAGTTAGCCGTGGCTTTTTCTAATAAAGTACCGTCCGCTTTCGGCTTTCACCATTTCCGCCAGCCGCCGTTCATCGCTATAACAGAGTTTACAATCCAAAACCTTCTTCCCCTTCACGCGGCGTTATCGGTCAGGGGTTTATTTGCCAGAAGTCCCTACTGCACTGCTCTCCCGTAGGAG
+
3-%,32+1829//6%+)),.:51867*0+1249738,06,),+)((2#)+-234780-*,,.872:/-5/,(0*,/)'-9+,++;-,,(%)'&-(&,.:4656677;:43/*-.,.+,*(/+-/+*$'(--/214;968734350.',0289::8;8452203--*+*+,1490+/().4/03356670-()*.:./)32+*++-:/.+*0731..'-325/:<</998;47-)%$'3.61276500/3.0.,+,46,<-./65--/4.;::+8**)...*//2/.1,,-/4&+('(()*'-2+++-5/00008;1+)*,.-.+126+.19;<:9.6',%)0)),-,64531.38889776.,++**%+*,/.3...-.04317.-.9-//-,)454:034995/.5+-)860)((/(-'0*9272..*,-/436**5244343026-6;791/-/7188322/2397////)4888760/.3.80:2++41%(51.99,//,++--250/10775*00%(1,:68<:32,1.+.8;8-(.+-.772<4433676692290.4.,-01*-0-.115-1281410-+0))'1/;9538;04201((8823*01*012'728(+))+(,*4*,5///-'*'(1/-)'()019-348*-.4715*$*(*,+++-,.351(016264&**62448:0.(&$&+-%')/.//.7*9-'$*)&,-137*'(&*(**402(7+13595:9:97929.1,639333976477./0-1137;9698..-2.377645;89774656.5596:<;256:43***&&&%+/-5-++*-/.901261...),,+*&('-),501378/--))*0--1//**-.61+)+7+7-7:81:/,'&(($'('''*/5(*)&%%%+(,-63)-+*()1.24933/4/3558.,)/+*05'*+#&(&))),6.09./,/+004746+%))+-160--/508540.02.**'.3064*)(*0:564-()**+,&(%)-+**05.2;21-()(())2/9:88<*%&&$&))*,/1+(-)0:5.13:78*(,60-82:8713-)(/12+//.-3/+1-&*0-604,,-/-.3.),1((.+%&(*%-'50'&)&%'%),+-**'.1()702/$%
@8c70f08c-771c-4eec-ab04-ae8f4c275c2d ch=124 read=83532 start_time=2019-12-13T02:34:19Z barcode=BC01 runid=2c9cf7bc05858273f10e7d7ec552fc0bd742dc3e
CCGTTTACCTTATTTACGACTTCACCCCAGTCGCCAGATGCAAAGTGGTAAGCGCCCTCCAGAAGGATTCTTCACCTACTTCTTTGCAACCCACTCCATGGTGGCGACGGGCGGGTGTGTACAAGGCGGGAACGTATTCGTGGCATTCGATCCACGATTACTGATTCCGACTTCATGGAGTCGAGTTGCAGACTCAATCCGGACTACGACGCACTTTATGAGGTCCGCTTGCTCTCATGAGTCGCTTCTCTTTGTATGTGCGCCATTAGCCTTTGCGGTAGTGTAGCCCTGGTCGTAAAGGGCAAGTGACTTGACGTCATCCCGCAACTTCCTCCAGTTTATCACTGGCGGTCTCCTTTTGAGTTCCCGGCCGGACCGCTGGCAGCAAAGGATAAAGGGTTGCGCTCGTTGCGGGACAGCAACATTTCTGCTTACAGGTGACGGCAGCCATGCAGCACCTGTCTCACGGTTCCCGAAGGCACATTCTCATCTCTGGCTTTGTGGATGTCAAGACCAGGTAAGGTTCTTCGCGTTGCATCAGAAATTAAACCGTATACCGCTTGTGCAGGCCCCCCCGTCAATTCACGTTTGAGTTTTAACTTGCGGCCGTACTCCCCAGGCGACTTAACGCGGTAGCTCCGGAAAACCACGCCTCAAGGGCACAACCCCAAGTCGACATCGTTACGTGGACTACCAGGGGTATCTAATCCTGTTTGCTCCCCACGCTTTCGCACCCTGAGCGTCAGTCTTCGTCCCGGGGCCGCCTTCGCCACCGGTATTCCTCCAGATCTCTGCGCATTTCACCGCTACGCCGCAGATTCTGCCCCTCTACGGACTCCAAGCTTTGCCGGTATCGGAGTGCAGTTCCAGGTTGGGCGGGGATTTCACATCTGACTTAACAAACCGCCTGCGTGCGCTTTACGCCCAATGTAATTCCGATTAACGCTTGCACCCTCCGTATTACCGCGGCTGCTGGCACGAGTTAGCCGGTGCTTCTTCTGCGGGTAACGTCAATGAGCAAGGCACTCCCTTCCTCCCCACAGTACTTTAGCCGAAGGCCTTCTTCATACGCGGCATGGCTGCATCGGGCTTGCGCCCATTGTGCCAATATTCCCCACTGCTGCCTCCCGTG
+
5((21+&()++&12&$&')+/4..266+()76$%%(&+,*38:2//29789'+,-5/+.*$%-()(&,**'-&'.60-)*1*8<:-922.;6---1-(')(()*'.455::554)-//(,(,0+0+*(-&*%)35+.++(-,65/3-,'*+10,-,-0.&'%%&700.-.17;77858)*++073:223/2697;/<0..14173('.-/*+'),40/4441101323..*++-54%%,(+*2.2444)+-8-(+/0(++..04+:+#%%$%()*-)&'%'*+(*+2;*,9:53&/%%%),--(%%'*.-,++,/2679;165()*'&,)/0.1/--9<91225/-2--'420026088,*(/07-72)1--/;5343468:/1%/15)2.0*3/(-33-800)*-0.3:675;,2*+)2//2-97/*&%&&&(+((*'*+55352256-1*1.0215;798873234;:47)'()+*,*+,-0955749::80/)'''$$$*407--+'(--0;812/0,3/::9890./-/0./344.(.+*.-'.$&'$$%&&*+01.6/2/4&0/454561/+,9,7-5.&%%(-,(--7;;+.0'''&'.97)(+((1649.*.9772/-2',%$&&(*%**++)0.072//703/4;78+(4;6/0-/40:9-.23361-/-,-.2-$*,+.833237:'-9:.+/8544758676593/0-678,),)**10-.7.19(+,-,.017-5546;84470()3820338;7<9110-/7093.50))*1,+*11105,./)*+1791+26./3(*&-%&(+01623,+3:51/45(6/36819)-'()-6-,15-51129*'($%,107880)(,-./.'24(%'+$93***()1242*,0+-,-19:7;+68778666/''0/+)-*,*(*(++-+1-8,)*.3;7987.8-)*+-60-02(/,*3.1967081127*:)'%()().*)':/,84226*,2-,886/05-/687928./.()*+(,)++..0;,2;3-03/0*'&'&&(,3/-)),,)-1,1/98<85:65.//(*.81671:1007344+672730.-/;1,41,-&)%4'./827571$&(')*+,,(.5-,-)
@ef4f1f0a-accc-4fa7-9fe4-79046d423061 ch=128 read=102523 start_time=2019-12-13T02:34:18Z barcode=BC01 runid=2c9cf7bc05858273f10e7d7ec552fc0bd742dc3e
CCGGATTTACCTTGTTACGACTTCACCCCAATCCTTGTGACCCTACCTTCGGCCGCTGCCTCCTTGCAGTTAGCTCACGGACTTCGGGTATTGCCAACTCATGGTGTGACGGGCGGTGTGTACAAAGACCAGACGTATTCACCGCGACATTCCTGATTCGCGATTGCTAGTAACTCCAGCTTCATGTAGGCGAGTTTCGGCCTACAATCCGAACTGAGACTGGTTTTAAGTTTGGCTCCACCTCACGGTACATCTCTCTCTGTACCAGCCATTGTAGCACGTGTGTAGCCCTACACATAAAAAAGGGGCATGATGATTTGACGTCATCCCCACCTTCCTCCTGGATTAACCCAGGCAGTCTCGCTAGAGTCCTCAACTTAATGGTAGTAACTAACGACAAGGGTTGCGCTCGTTGCGGGACTTAACTTAACATCTCACGACACGAGCTGACGACAACCATGCACCACCTGTCACCTTGTCCCCGAAGGAATTTCCTCGATTAAGAGTAATGCAAGGGATGTCAAGTGTAGGTAAAGGTTCTTCGCGTTAGCGTTAAACCATGCTCCGCTACTTGTGCGGTCCCCGTCAATTCCTTTGAGTTTAATCTTGCGACCGTACTCCCCAGGCGGAATGCCAATGCGTTAGCGGCGGCACGGAGGTGTTGAAACCCCCACCTAGTATTCATCGTTTACGGCGTGGACTACCAGGGTATCTAATCCTGTTTGCTCCCCACGCTTTCCAGACCTCAGCGTCAGTTACAGTCAGAGAGTCGCCTTCGCCGCTGGTGTTCTTCCTAATCTCTACGCATTTCACCGCTACACTAGATTCCACTCTCCTCTCCTGCCTCTAGATAACCAGTTTTGAATGCAGCACCCAAGTTGAGCCCGGGTATTTCACATCCCTTAATCATCCGCCTACGCTCCTTTACGCCCAGTAAATCCGGATAACGCTCGCCACCGTATTACCGCGGCTGCTGGCACGTAGTTAGCCGTGGCTTCCTCCTTGGGTACCGTGTTTATCTTCCCCAAAGACAGAGCTTTACGATCCGAAACCTTCATCACTCACGCGGCGTTGCTGCATCAGGGTTTCCCCATTGTGCAATATTCCCCACTGCTGCCCGTAGAG
+
8'**%01**3546-20))**0267/554+0033)'+(($%*-,),094:7/817-1./8;9962724344810354--08523651:00-2/.663///0(-0//764686;;99:221//.,45/,,(($(0/(+-/;5456340--,/51-.113;3//71370105-./70-1.-+118679::;;0.()++82+&,3,*+..714))557545565:;/7;<*670194162788.08,++*'()$)*(+,,*/0/2555495569666/*+-0./11461+)*+6.((*+(//36+,,(+/51497112128<422//011917:1,1<5<::634/./&0)*%,&%'38964886910//(*--.7.0-7-1./..0540/119546:6212.--0.+4...11546725(8350/100,+..1,..-0.)+,/0350)/..0556460'0,*644253.1258761545530676),+++)')(3*3(()/-1--/(+&-(2+1275)68.958986652+/+3,31(074:77:5,1')-+++.056<.3/,-16374/.7',,4+-,/(3'*58.,/32:7;755<;0027</6--+80/086::16112.9:1)1.1-74;2*.().668586/01196041+.0/+-2(,.2+/6,0680(&,.-+,*-1;44::/9;6+/,:00/30/196::2::2656883621***-04.230../),*+2:03+$'(176811332;1/700/0012+*+.)-/02;99<:9;5)*+)/,,4;7770**.523399898958<;679;47835/20%'&'%()(+//.2,.0985411*-/465;94:4;38.<9+*(/,(--14(.+*+,++-%&006(,41345<70/*+003,,+0./046:9.2:55646722+54./34:3.048::325263:7;64566548147(-+.317;9:2:2237911-')*./,:-,+6:3;3/.407*,-')'(',)'+*+-%.5/.037/799+22,*033/,.,.;:222243+)/1*2628..02/232+0.1+5,,-:,-..//15)*)(-8-08;2&(..314491&4)49:-*.1./)(+-)+6+-%(
@72d606cd-8012-4ec9-9650-774846f1dbe3 ch=459 read=41684 start_time=2019-12-13T02:34:18Z barcode=BC01 runid=2c9cf7bc05858273f10e7d7ec552fc0bd742dc3e
CCGGTTATCTTGTTACGACTTCACCCCAATCATGACCCTACCTTCGGCCACTGCCTCCTTGCGGTTAGCTCACGGACTTCGGGTATTGCCAACTCATGGTGTGACGGGCGGTGTGTGTACAAGACCAGGAACGTATTCACCGCGACATTCTGATTCGCGGTGCACTAGTAACTCCAGCTTCATGTAGGCGAGTTTCCTTCTGATCGAACTGAGACTGGTTTTAAAGTTTGGCTCCACCTCGCGGCATTGCATCTCTGCTTCTGCCAGCCACTGTAGCACGTGTGTAGCCCTACACATAAGGGCATGATGATTTGACGTCATCCCACCTTCCTCCTGGTTAGCAGGCAGTCTCGCTAAGAGTCCTCAACAATAGTAACTAACGGCAAGGAGGTTGCTCGTTGCGGGACTTAACCCAGCATCTCACGGCGAGCTGGCGGCAACCATGCACCACCTGTCACCTTGTCCCGAAGGAATTTCCTCGATTAAGAGTAATGCAAAGGGATGTCAAGTGTAGGTAAAGGTTCTTCGCGTTGCTTCGGGTAAACCACATGCTCCGCTACTTGTGCGGGTCCCCGTCAATTCCTTTGAGTTTTAATCTTGCGACCGTACTCCCCAAGGCGCGAATACCAGTAATGCGTTAGCGGCGGCACGGAGGTGTTGAAACCCCACACCTAATTCATCGTTTACGGCGGCGTGGATTACCGGTATCTAATCCTGTTTGCTCCCCGCTTTCGAGCCTCAGCGTCAGTTACAGTCCAGAGAGTCGCCTTCGCCACTGGTGTTCCTCTAATCTCTACGCATTTCACCGCTACACTAGAATTCCACTCTCCTCTCCTGCACTCTAGATAACCAGTTTGGAATGCAGCACCCAAGTTGAGGCCGAATTATTTCACATCCCACTTAATCATCCCGCCTATATGCTCCTTTACGCTCCAGTAAAATCCGGATAACGCTCGCCACCTACGTATTACCGCGGCTGCTGGCGCGTAGTTAGCCGTGGCTTTATCCTTGGGTACCGTCATTGTCCCCAAAGACAAGGCTTTACGATCGAAAACCTTCTTCACTCGCGGCGTTGCTCGGTCAGACTTCCGATCATTGCGAAGATTCCCTACCTGCTGCCTCCGTAGGG
+
5)/)'+),99<437123779;7,768*1/22%'(*/;-)()(('+++-*(**(*0,.)1--.247311340--.5078;8&30-+-1-1/2&&'))2421132467;22/630,+*)+*1-34899'+,0--/214:5-28-023571;112/7-.+/0&/%((,/)'+*.-16+**--41/40//6:..&)/6-0**+,)),04+,97553/148/,/:;-0:-,,97,,.19:13935//((()0*)*-.61/.))*.&''),,*-**.10,,**$++/-0)'(',2,)+,-*-,)%-69.19112117<3005684*'36-+3525260.+)&*+.,&0*+1:286404240/0+,.1188//*),-%%%$&&,*+1--&.-&1/**0/8,.&-.1;/0*875313/+-/,,+/110,2/2020)*6743.1.'/355:463210/(***+0879321//397,.2))'(,76/1132+8(.*&(**-//.104*,583:9:57/*,11/120/6+,/2;66:8/5224../5.'+'-)447/++*+/0/11.00/.5/2336&+73723,),.097:855::1/*2:<-4:410/)'*),5&0+/,4-+&**+*/,)--8.+,'($((2-./7430/0184292'/*3+//-01<67<55::,%'%*+(&&)+869:73;:-/31/.'(..34.504524&1.12/1;:180//:,+..523+(+1523+*+.3.2,+.334((00./33/7'((**(+,869;8=:::92422/../232-0,--7779:884755:3.03857757/662.203044-.13/23.05:7766&')+///3*,+..564;:2*-,/.300.-,5/-)(*+')+--5'(*0*(1;--(,/0)3.%'2+20364/97*+69.),)*)+,6,11)#-%%(*/,*(,+-,+*)0-1/700-26149:117..0.235847<9;7<8622.2,*%&''(,4-++/6-5672052,-/1.1&0..+036984*-#&(2.(53+,-**+'-2/97+,/0.6)+46/-+.404<:6620,-176558445:8:.:)*+*&')&&'),),.*.*)0+.1,51)'**&&%+*+-0,28/39961
@d48db6cd-ead6-4aa5-9b76-5c7524210acc ch=346 read=46791 start_time=2019-12-13T02:34:29Z barcode=BC01 runid=2c9cf7bc05858273f10e7d7ec552fc0bd742dc3e
CCGGTTACCTTGTTACGACTTCACCCCAATCGCTGACCCTACCTTCGGCCGCTGCCTCCTTGCGGTTAGCTCACGGACTTCGGTATTGCCAACTCATGGTGTGACGGGCGGTGTGTACAAGACCGGGAACGTATTCACCGCGACATTCTGATTCGCGATTACTGGTAACTCCAGCTTCATGTAGGCGAGTTTCAGCCTACAATCGAACTGAGACTGGTTTTAAAGTTTGGCTCCACCTCACGGTATTGCATCTCTCTGTACCAGCCATTGTAGCACGTGTGTAGCCTACATAAGGGCATATTTACGACGTCATCCCACCTTCCTCCTGGTTAACCCAGGCAGTCTCGCTAAGAGTCCTCAACTTAATGGTAGTAACTAACGACAAGGTTGCGCTCGTTGCGGAACAACTTAACATCTCACGACACGAGCTGACGGCAACCATGCACCACCTGTCACCTTGTCCCCGAGGATTTCCTCGATTAGAGTAATGCAAAGGGATGTCAAATTAGCAGGCCAGGTTCTTCGCGTTGCTTCAATTAAACCACATGCTCCGCTTCCGCAGTACGGATCCCCGTCAATTCCTTTGAGTTTTAATCTTGCGACCAACCGTACTCCCCAGGCCGGAGAATACTTAATGCGTTAGCGGCGGCACGGAGGTGTTGAAACCCCACACCTGGTATTGTTTACGGCGTGGACTACCAGGGTATCATCCTGTTTGCTCCCCGCTTTCGAGCCTCAGCGTCAGTTACAGTCAGAGAGTCGCCTTCGCCTGGTGTTCTTCCTAATCTCTACGCATTTCACCGCTACACTGAATTCCTCTCTCCTCTCCTGCACTCCTAGATAACCAGTTTGGAATGCGGCACCCAAGTTGAGCCAGGTATTGCACATCCCTTAATCATCCGCCTACGCTCCCTTTACGCCCAGTAGATCCGGATAACGCTCGCCACCTACGTATTACCGCGGCTGCTGGCGTAGTTAGCCGTGGCTTCCTCCTTAGGTACCGTCATTATCTTCCCAAAGACAGAGCTTTACGATCAAAACCTTCATCACTCACGCGGCGTTGCTGCATCAGGGGTTCCCCATTGCGATATTCCCCACTGCTGCCTCCCGTAG
+
2/142:35514-/1-/1044:33/92,**,-1.----6-)(---12),,,*///28.2*,--.1.0+))+,/,-/:3227/)0((.+)),+)()+$*)1133123/9:789433-((*'(%..6.:000.49.7,,(,2.1247,6989::;<;896538231+5029752-)).374.6-+-,5/4516;:6-//:/678;67+.410-..22::25:9+38/03;8/613462495748476-6,++/16311-1364:0//:084:,+-/0.23300-.-026(*+++/8.20,.5-2:0)*+).3355-6:7.2:999.022-%2/.-&*%''-4..287585644+(&*+276516,,*/*+.//..113213444454616391333331250000'&&&)''%(&%&)12/--./25635746777746797<8:5545987;443212-1.--4::1))(&%51,36564513/()**.++,210(06-7636643,2+(&%&(&&'%+,0124:302042017;6'4*4,;889000058982&---'%%($&)%64:90;780/09896:4%&)')+4/<<6/;6.6.-.581*(%,..,+,,637--/-4+&),$),)%(&$.,745,,6,,,/:8+6/-.-.+/30153+0/(.,*,#(%*&(&-+('*%(-6--..+,,6<8773592676011510/5011;<-.,.:8-+11;2/.,5287303568:.2643.-+*/((*.).0017:7<7678-079709/090-*,-,-764562568<789;;73322('&%0)2+.*&(+-.120113766622+3-*-6870509)*-0)7/5856;5;962:.-*)++-+345,/331/70-+*+*20%'&1,445::678;888:;3:4+452.2+75+%()*'...046797:;:::;;<<00:/4556250,2267/://.26060/-,,010..1/212,-0.(,0,.,'221,3-.11*36/0050577*:6.053202318/*,,+2.&(31(-5++-5556764432.-(,0:354884680.67334088/,1.$$$&*+*+6//+'++-35339-5:-+3//
@7630016b-a1a4-4f48-91f8-92f228d3e0e6 ch=352 read=52163 start_time=2019-12-13T02:34:25Z barcode=BC01 runid=2c9cf7bc05858273f10e7d7ec552fc0bd742dc3e
CCGATTACCTTGTTACGGCTTCACTGGTCATGAATCACCAGAAGTGGTAAAGCGCCCTCCCGAGAGTTAAGCTCTACTTCTTTTGCATTACTCCGCCAGTGTGACGGGCGGTGTGTAAGGCTTGAACATTATTCGCGGCGGCATTCTGATCCACGATTACTGGCGTTCGACTTCCATGGGTCAGGGTTGCAGACTCAATCCGGACTACGACACTTTATGAAGTTCGCTTGCTCTCGCGGGGTGCTTCTCTTTAGTAACGCCATTGTAGCACGTGTGTGGCCTGGTCGTAAAGGGCCATGATGACTTGACGTCATCCCCACCTTCCTCCAGTTTATCACTGGCAGTCTCCTTTGAGTTCCCCGGCGGACCGCTGGCGGCAAAGGATAAGGGTTGCATCGTTGCAGGACTTAGCCTTAACATTTCGCTTACAGGCGGCAGCGTACAACACCCGCATCTCCACGGTTCCCGAGGGCACATTCTCATCTCTGAAAGCTTTGTGCGGATGTCCAGACCAGGTAAGGTTCTTCGCGTTGCATCGATTTAAACCACATGCTCCACCGCTGGCCAGGCCCCGATCAATTCATTTGAGTTTTAACCTTGCGGCCGTATACGGGCAGTCGACTTGGCATTCAGCTCCGGAACCACGCCTCAAAGGGCTGTACTCCAAGTCGACATCGTTTGGCGTGGACTGGGAATTATCTAAAATCCTGTTTGCTCCCCACGCTTTCGCACCTGAAGCGTCAGTCTTTTCGCCGGGAACGCGCTTGCCACCGAGTATTCCTCCAGATCTCTACGCATTTCGCCGCTTCACCTGGAATTCTACCTGCAGGACTCCGGCGCGGTATCAGATGCGGTTCGGAAGGTTGAGCCGGGATTTCATCTGGCTTAACAAACCGCCTGCGTGCGTACCGCCCAATCGAAATTCCGATTAACGCTTGCCTCCGTATTACGCGGCTGCTGTGGCGCGAGTTAGCCAGTCACTTCTTCTGCGGGTAACGTCAATGAGCAGGTAACCAACTTCCTCCCTTCTCCCGCTGAAAGTACTTTATAGCCCAGGAGCCTTCTTCATACACGCGGCATGGCTGCATCAGGCTTGCATGTGCAATATTCCCCTTTTCTGCCGCCTCGTAG
+
**+..6(.()&%(&&.-00171/.-.*,'&(*,3/112+%$)&%'.30+2/('*+4-+.4.))&%+/8/*''&&&%*-3/584&#($)&&(,/4%'%$&0))),/19-,--2))'$&'-3*(&%%-*%)'(24/((*(&()''316(),980-01.7+))*'(#'((&'%%.*/(()+1536..*&&&$#&*.018-:-.0*0/0.()*).).167./,(&')(*&*)+(+*-./(+(&.&+&'*'(),+/''$')./,/6/461++-,),)*&*((*,3/.53465283-+1,48%'(),1--+(((,+445*841,/2246432/,+-071&-+'+0-31145312**--*(-*/*))%)&&).(+(%&-).+'(),3*0/98/')()*1+-(*-)3)()%561-.+-&-*&&+/,$+)%($$$$')(-1))'&$&%#$#$%&*&*/($''),,.-*,.868:00+)-40+(*-3561320/,)(*&()#&)-*(%&%+4/91,0',-0454/5228)6/;75;83702+&$$&'%%(1,+3457.-.//1234...&&((%)%$(*-22**&)-+3.52/20*((0.:;0-)/..,'&,&&$$')'&(*296'//.++./313,)(-(*-.21(''(&*.,./363526*02211)/*,,3(6-2352072665-+&('+*2-1+(&$&'&&&*+/+%(-+'(0520394(**/0/)%)&(0601*,%2.-,(%'(*4535,(++))($()'.'($&%)$&+&(*-+/0*()(*6:6/.+**,.30//,&.00-699./0,)(')%%*.54.-,3-0.,.+)$%%,/-0,/&'()(,'%()++(-/099&448-%)$'),00(&)+)*23*11),-**()%)*-030/().804111657//-+&&('*-(+'(&&,*).81+)+-6-(2&')(%-.*-,'((+(#*'+7877664/((-+$(*)+,1..18)-,&&'++217/.,1+-,*+33/30//-.14.(&)$'&&$1(,1-+,,,40-/5),/)''-%++)(,*,301,,+)--'%*/(+221711820-++&))..846242/+))*+4038845*)$%&'&',,++3,)())*010-/.28678,4%&$(
@7ee2bb20-f37b-4360-9833-899b1b98a3ff ch=412 read=50565 start_time=2019-12-13T02:34:33Z barcode=BC01 runid=2c9cf7bc05858273f10e7d7ec552fc0bd742dc3e
CTCCTACGGGAGGCAGCAGTGGGGAATATTGCACAATGGGCGCAAGCCTGATGCAGCCATGCCGCGTGAAGAAGGCCTTCGGGTTGTAAAGTACTTTCAGCGGGGAGGAAGGGTAAAGTTAATACCTTTGCTCATTGACGTTACCCGCAGAAAAGCACCGGCTAACTCCGTGCCAGCAGCCGCGGTAATACGGAGGTGCGGCATTATCGGAATTACTGGGCGTAAAGCGCACGCAGGCGGTTTGTTAAGTCCAGATCATGAAATCCCCGGGCTCAACCTGGGAACTGCATCTGATGCTGGCAAAGCGAGTCTCGTAGAGGGGGGTGAATTCCAGGTGTAGCGGTGAAATGCGTAGAGATCTGGAGGAGATACCGGTGGCGAGCGGCCCCTGGACGGAACTGACGCTCGGGTGAAAGCGTGAGGAGCAAACAGGATTAGATACCCTGGTAGTCCACGCCGTAAACGATGTCGACTTGGAGGTTGTGCCCTTGAGGCGTGGCTTCCGGAGCTAACGCGTTAAGTCGACCGCCTGGGGAGTACGGCCGCAGGTTAAAACTCAAATGAATTGACGGGGCCCGCACAGAAGCGGTGGAGCATGAGTTTAATTCGATGCAACGCAGAAGAACCTTACCTGGTGAAGCATCCACGGAGTTTTCAGAGATGAGAATGTGCCTTCGGGAACCAGTGAACTGGTGCGCATAACAATCGTCAGCTCGTGTTGTGAAATGTTGGGTTAAGTCCTGCAACGAGCGCAACCCTTATCCTTTGTTGCCAGCGGTCCGGCCGGGAACTCAAAGGAGACTGCCAGTGATAAGCTGGAGGAAGGTGGGGATGACGTCAAAGTCATCATGGCCCGCCCGACCAGGGCTACACGTGCTACAATGGCGCATACAAAGAGCGACCTCGCGAGCAAGCGGACCTCATAAAGTGCGTCGTCCGGATTAGGTCTGCAACTCGACTCCATGAAGTCGGAATCGCTGGTAATCGTGGATTAGAGTGCCACGGTGAATACGTTCCAGGCCTTGTACACACCGCCCGTCACACACCATGGGAGTGGGTTGCAAAAGAAGTAGGTAGCTTAACCTTTAGGAGGGCGCTTACCACTTTGTGATTCATGACTGGGGTGAAGTCACGTAACAAAGGTAACCG
+
+001/135;:,.51048467432'/++-0.--../1/05,,)+5927:8889782(282807934--++/(,)+'/()0.(:97:7096*&-(())'((*..29**/0/5)+')*40+5020//0....*...+-0..2-8.-/:/./30/2,3)*,7:7;44.8.//94589<4.-+*-(-'*(&,...804+++,',',-%,*+(,,02+6+*+%+20-,/5;9.455/424/185,84;513244+.9&'(*'$$$$+1+*.57/*//+/73-683375041321122523544524016&%')&)*-..*-'+$--255*,)'-),3)*28343.1-.)/+-8-,+.0.-&&').00;30.'&'(.+/0+-,.-(&''**2.752*37681)/()++,65557'3(*$,.-((+1301,))+/:87*81/4///3564;0037944216+-.5:6/97)-022.2760.5.5.,++,71319:0.40/0.,,,.2/0/0.3.*)+3486554280/+185774/0/.83/('&(*0230.00-)+*,187-002/::3-*,-.,++,586-9/./36+'*(-32:45:/10/1/%%',,/6383-/1'0(+,)*%%-,*1'260701:,/('$$(),0/2)&*++))1<;12-,*+,6---/234767;:<5,7-0/1'$'#($$%($++,,$*&**,-&&&(789001/289,3-++5.51,*8-36,6-7,.3/+.77849.,-.-76-54101027/0/*(/334:4432742267655<64855:76.+,'+))&(.5(...125:&/-/0,-2+2.2/19;348790..-+-)+12141(*)-.6+&(&'',-;1743/,*+&&%*+995.:--8;:8:886886(%)((21467;01.*,,/9597<9877877792.-,-+,,222'()$.*%(&()978/3+**)*/-,-,1004,+,(5(,+-(,)%,)////7:70'/&$&(++.1935--,,,936767/9(%514,.*)(./00-1943;013742,/-196740(%'(/451:12168-%'((+*0+)+&'%%-*.))-&#*+',34-,*1*%00*-+/3+,./2955654332+0-+)(''',&(*.2705;.+7-1668/
@17458a9b-5000-4c8b-acf6-82ab41b5cb12 ch=455 read=50094 start_time=2019-12-13T02:34:44Z barcode=BC01 runid=2c9cf7bc05858273f10e7d7ec552fc0bd742dc3e
TTGCGCTTCGTTCGGTTACGTATTGCTGGTGCTGAAGAAGTTGTCGGTGTCTTTGTGTTAACCCTGCCTGTCATCCCATCTTCCGGTTACCTTGTTACGACTTCACCCCAGTCATGAATCACCAAAGTGGTAAGCGCCCTCCCGAAGGTTAAGCTACCTACTTCTTTTGCAACCCTCCCATGGTGCTTGACGGGCGGTGTGTACAAGGCCAGGAACGTATTCACCGTGGCATTCTGATCCACGATTACTAGCGATTCCGACTTCATGGAGTCGAGTTGCGAACTCAATCGGACTACTGACGCACTTTATGAGGGTCCGCTTGCTCGCGAGGTCCTTCTCTTTGTATGCGCCATTGCGATGTGTAGCCCTGGTCGTAAAGGGCCATGATGACTTGACGTCATCCCCACCTTCCTCCAGTTTATCACTGGCAGTCTCCTTTGAGTTCCAGCCGGACCGCTGGCAACAAGGATAGGGTTGCGCTCGTTGCGGGACTTAGCAACATTTTCTTACAGACGACGACAGCCATGCAGCACCTGTCTCACGGTTCCCGAAGGCACATTCTCATCTCTGAAAACTTCCCGTGGATGTCAAGACCAGGTAAGGTTCTTCGCGTTGCGTAGGTCAAACCATACTCCACCGCTTGTGCGGAGCCCCGTCAATTCATTTGAGTTTAACCTTGCGGCCATTACTCCCCGGGCAGTCGACTTAACGCGTTAGCTCTGGAAGCCACGCCTCAAGGGCACAACTCCAAGTCGACATCGTTTACGGCGTGGACTACCAGGGTATCTAATCCTGTTTTGCTCCCCACGCTTTCGCACCTGAGCGTCAGTCTTCGTCAGGGGCCGCCTTCGCCACGGTATTCCTCGATCTCTACGCGACACCGCTACACCTGGAATTCTACCCCTCTACGAGACTCAAGCTTGCCAGTATCAGATGCAGTTCCCAGGTTGAGCCCGGGGATTTCACATCACGACTTAACAAACCGCCTGCGTGCGCTTGCATGATAATTCCGATTAACACTTGCACCCTCCACGTATTACCGCGGCTGCTGGCACGGGTTAGCCGGTGCTTCTTCTGCGGGTAACGTCAATGAGCAAGGTATTAACTTTACTCCCTTCCTCCCGCTGAAAGTACTTTACAACCCGAAGCTTCTTCATACGCGGGCATGGCTGCATCGGGCTTGCGCCATTGCAATATTCCCCACTGCTGCCTCCCGTAG
+
*(+&&',-+*,/0+-3*$*4513;033:/.,+,*-*&()',30/0,2++.-2:3/()((&$.1+)$'&&'-*%&'*)$-.7822+-',*.*+-'*(&&**247672864)+-33554:43/2(.32,-3:-1))*24;-,-,'&*-+3/919,10-+1--0:<83;;9066475)')4,+9699.()+++1+7576161-')+.274819&18,7436.2,*+47,.2853586122421%''(-,401112999;471268:9367&&&',,,--7/3**42330;-6(6.75/*',-../,--68322**27-41-*2('(+,&&/+,),42193633;1+,02687996+*%&%')+-('+,0;401998(--0*1798:/3//21041313689::3;59++013:14/11+06:/-,../2/6///9:9:75;84/1401*'+061;58767..2-+01/,)8,44)1//.,135675-9.//;74+('*&.**.*00+&&&(),*+0,+*,/,1,,-9.8.-&''%'+))-.)+$('0/.7.*,--./)')(,0.234843/21+--*)3.4:+/8:922./1///26;473+5.+-<<;9<:79320,&&%$(()%/86223*',,72152./-4.//81/&)3;6*)33197;846:600/67:/85636114.:7%-''*,;79,(32.%)022*-*)/-/-/2090111/%0(/*)080/*,0-0/1,:.-,-10''+'/')+,169889-66-&-(-,/.7;867.4,*('&3*-.88:398+0827--/0/7:/+/347:72./.1843301)+/66767;:347*28:-86.287:8798.4/8234<3.-)%+)-.)('*)0,..03:2.1-..5:6731323132715.-/0,+)$))679.2./61+0;77888:588:36567<3;.+2312-+010*'26,(33-**(*0+$%(,.8/7/5+--.2179//.-,2-,'-(%(%('(*488;/+,55;661%)&$%')+30,/4-..034824:4204..-)'%%%'+-7718001;'74.11508::87834-,,12245,1--.545/+*,)-/1+,166.--,93/942073/*10738.,**+11+&&'$-*)('&')2946<875.0-+,)*,667;81///0:-0526946696%(()*+/.1:629;0)+--2/--6.1:10624
@1b7fb51c-bff2-49ed-9f2c-a3dd81a38f4a ch=284 read=47683 start_time=2019-12-13T02:34:52Z barcode=BC01 runid=2c9cf7bc05858273f10e7d7ec552fc0bd742dc3e
CTCCTACGGGAGGCAGTGGGGAATATTGCACAATGGGCGCAGGCCACAGTGCAGCCATGCCGCGTGTATGAAGAAGGCCTTCCGGTTGTAAAGTACTTTCAGCGGGAGGAAGGGAGTAAAGTTAATACCTTTGCTCATTGACGTTACCCGCAGAAGAAGCACCGGCTAGCTCCGTGCCAGCAGCCGCGGTAATACGGAGGTGCAAGCGTTAATCGGAATTACTGGGCGTAAAGCGCACGCAGGCGGTTTGTTAAGTCAGATGTGGCGGTCCCGGGCTCAACCTGGGAACTGCATCTGATGCTGAAGCGGAGTCTCGGCGTAGAGAGTTAGAATTCCAGGTGTAGCGGTGAAATGCGTAGAGATCTGGAGGAATACCGGTGGCGAAAGGCGGCCCCTGGACGAAGACTGACGCTCAGGTGCGAAAGCGTGGGGAGCAAACAGGATTAGATACCCTGGTAGTCCACGCCGTAAACGATGTCGACTTGGAGGTTGTGCCCTTGACGTGGCACCGGAACTAGCGTTAGATCGACCGCCTGGAGCAGCGCCGCAGGTTAAAACTCAAATGAATTGACGGGGGCCCGCACAAGCGGTGGAGCATGTGGTTTAATTGATGCAACGCGAAGAACCTGGTCTTGACATCCACGGAAGTTTTCAGAGGTGAGAATATTGCCTTCGGGAACCGTGAGACAGGTGCTGCATGGCTGTCGTCAGCTCGTGTTGTGAAATGTTAGGTTAAGTCCTGTGCAGAGCGCAACCCTTATCCTTTGTTGCCAGCGGTCGGCCGGGAACTCAAAGGGAGACTGCCAGTGATAAACTGGAGGAAGGTGGGGATGACGTCAGAGTCATCATGGCCCCTTACGACCAGGGCTACACGTGCTACAATGGCGCATACAAAGAAGCGACCTCGCGAGGCAAAGCGGACCTCATAAAACGTCGTAGTCCGGATTGGAGTCTGCAACTCGGCTCCATGAAGTCGGAATCGCTATCGTGGATCAGAAGTGCCACGGTGAATACGTTCCCGGGCATGGCACACACCGCCCGTCACACCATGGGAGTGGGTTGCAAAAAGAAGTAGGTAGCTTAACCTTCCGGGAGGGCGCTTACACTTTGTGATTCATGACTGGGAATTGAAGTCGTAACAAAAGGTAACCGG
+
&*-,-(.(78//3.)..-15)*+*(3+))+,2<66;962423773+,-+/,./-122/.6820+,.034441'(+)2199/;**-39)*87-,5/.+3.*(,,,00(+.*1*42%))16.-5020.--+/1,*017*0++,1-2*+-5.-,+*,+&+(&-.7+5*((*&,-/5+/),*++--+1,%((,*-8/./4932620.26-/01413170/0//3/3224351453+&&(/+/-20/44+519+%)+2,/15357832(*&&+,.50.77201-.2427811.040.113.-,0*+%%)&(+(*'*..310)(*.++)(&)+..*-+.+0')1:553011/90.)*,,3446-+,)*557;.,8-2;777513--20--.))-2)3.<92)156/,-,'.+///0798:-19998&*)'*.039;8-*.12<-8(0,+40-,-.*26,+0775478412018:;;;80/')*3273.,,1/1554<13247..1.'*+).('&.112.,+.,%0-4..*-/388:7694+*%'''()*)*(')+1:0;.;:5/8964.***265638&0882.4--.-0010/140/4%'%16-//83<5.(+''(,/986968')0'(((*)8887351.24540././*.*-8;9-+**-'0++)-+*&3)*8;7:7(97061856''(*-1.84::9999:8<999:8448256688768;4435:513.;+,6374-)'/(#%+&.&')*,555-46-,54566.8.*/:68410-3../,6/5285.7.-418-25/,--.6897.//,-11:,1/0/.2-*3*4/295*-/3349983'&',7661%-(.454).-&%()17-2::8/.*')*+1/7.17:85;867889979,&**)*21/./11/0*(*//:./67,(*&&//06;74/12267999.)16-100/,-.03671)222,&++4211-/0,-3.92:7:++('$''99:7762((')+-21%2)..12;835+/-6+,--*/$&%&$(-++)/730;6/-/,-+254742+*)*3789<896;6,)$()')*,)))--+--***+3.*090,27134.2-),(++,,*///41.--+45545/)(&0+0/./4&,#$%(.-(*+-/59982
@4f81381d-268e-4f2e-bc8a-a5d7ef20ca63 ch=242 read=84765 start_time=2019-12-13T02:34:52Z barcode=BC01 runid=2c9cf7bc05858273f10e7d7ec552fc0bd742dc3e
CCGGTGCCTTGTTACGACTTCACCCCAATCGCTGACCCTACCTTCGGCCGCTGCCTCCTGCAGTTGTCACGGACTTCGGGTATTGCCAGCTCTCATGGTGTGACGGGCGGTGTATTGTACAAGACCGGAGACGTGGAAATTACCCGCGACCTTCTGATTCGATTACCGTGCTTTCCAACTTCATGTAGGCGAGTTTCAGCCACCAATCCAGACTGAGACTGGTTTTAAAGTTTAGCTCCACCTCGCGGTGCATCTCTCTGTACCAGCCATTTGTAGCGTGTACGCCCTACACATAAGGGGCATGATGATTTGACGTCATCCCACTTCCTCCTGGATTGCTTAGCAGTCTCGCTAAGTCCTCAACTTAATGGCAGTAACTAGCGGCAAGGGTTGCGCTCGTTTTGCGGGACTTAACTAACATCTCACGACACGGAGCTGGCGACAGCCATGCACCACCTGTCACCTTGTCCCGAAGGGATTTCCTCGATTAAGAGTAATGCAAGGATCAAAGTGTAGAGTAAGGTTCTTCGCGTTACTTCGAATTAAACCACATGCTCCCGCTTCGCAATGCGGGTCCCGTCAATTCGCTGAGTTTTAAATCTTGCGACCGTACTCCCCGAGCGTCGCAATGTGCGTTAGCGGCGGCACGGAGGTGTTGAAGCCCCCGCACCTGGTATTCATCGTTTACGGCGTGGACTACCAGGGTATAATCCTGTTTGCTCCCCACGCTTTCCCGAGCCTCAGCGTCAGTTACAGTCCAGAGTCGCCTTCGCCGCTGGTCATTTCTTCTAATCTCTACGCATTTCACGCTACGCAAGAATTCCACATCTCTCTCCTGCTCCAGATAACCAGTTTGGAATGCAGCACTTTAGGATTAGTGGGTATTTCACATCCCTTAATCATCCCATACCGCTCCTTTACCCGAGTAAATCCGGATAACGCTCGCCACCTACGTATTACCGCGGCTGCTGGCGTAGTTAGCCGTGGCTTCCTCCTTAATTTGCAAATCATTTATCTTCCCCAAAGACAGAGCTTTACGATCCGAAAACCTTCATCACTCACGCGGCGTTGCCATCAGGGTTCCCCATTTGTGCAATATTCCCCGCCTCCCGTG
+
2/-+('*)*+&4-')-&+,.,'.46).-/0.21.-,5/**/433+%'*+&)*&/.+3,&(-.-3*%)*+.3/..206/.,0+..,-()%&'((+)*,0+,-447,.16-331.$(*)--25+.*6+()#,'('*'&)&%-'&.3'(,,++&+/1266:<9712/*%#&(%&'/--)+)+275+/+%%(/,++,28*+'(+*$$&)+.5'&%+-**&&+450-6<;0.72)28-'/101-'++'(&%'&)'.-11221-110//5+,-5-.6,'&'&&%''&%%$&)($$&&)**13.02/-142.--,0853256776-:1*%('5-5/28)(/$6&#$$$&'**55323*+.+)(*/6)+2-)''102/0&%&',98+)'*+&/./,4,.5022558.650%$$'+4.-++.(&&,,/1,+')(--.0+2,/&(**.'+++,0*491351)/.,/6356+(,(+1-/230*05..(,.894222100-.-%%$$&()3472*8+24(1+(2,..*'().305672/1,(*)+,%*030%'+2+;;699-,)-+--,7*&(**'$%$#&$$(1,050*+33682:1''$((+597*+//..19543,2/)))*,00.*&%*('&%))),+++,/041,-.-5,(..*/*2,+.-/:2)((#+//5.'(+/5*(525-:4:;982:6(-(311/1989757616-)*(+*..377318/'+):61+%(()-1*3)()*0575/-(,-/6+/22/-)-,0$$'&)//+*%'()(*5.55520&$06++3+,$('**(&'')132190.*,*-002)+,(%((-*4)%'(*(,,,-,-*%#')+')*:7643-1.1;3097;73)*''#($%%)*.)1&&&(),))(68,+/,.06.&*'%%))5-82)')&'%%(243-3+%*),(&&(/3+6455864431/234248+0+'&334)5+%/2,+1++,76.6**''(0294358.310.013631($$%%&*(&.)*)*'(-4**,7818;;+050-./2+-1.670+-,/,/)(275+68695687.//.(*((')**8.$/.)-0-254/+.0,5+-3,''(+24002+87,'#''(13()3-
@ef5758fe-b730-4cac-b344-cc8f5f74b074 ch=80 read=82201 start_time=2019-12-13T02:35:01Z barcode=BC01 runid=2c9cf7bc05858273f10e7d7ec552fc0bd742dc3e
CTCCTACGGGAGGCAGCAGTGGGGAATATTGCACAATGGCGCAAAGCCTGATGCAGCCATGCCGCGTGTATAGAAAGAAGGCCCTTCGGGTTATAAAGTACCTTTCAGCGGGGAGGAAGGGTAAAGTTAATACCTTTGCTCATTGACGTTACCCGCAGAAGAAGCACCAGCTAACTCCGTGCCAGCAGCCGCGGTAATACGGAGGGTGCAGCAATCGGAATTACTGGGCGTAAAAGCGCACGCAGGCAGTTTGTTAAGTCAGATGTGAAATCCCCCGGGCTCAACCTGGGAACTGCATCTGATACTGGCAAACTTGAGTCTCGTAGGGGTAGAATTCAGGTGTAGCGGTGAAATGCGTAGAGATCTGGAGGAATACCGGTGGCGAAGGCGGCCCCCTGGACAGACTGACGCTCAGGTGCGAAAGCGTGGGGAGCAAACAGGATTAGATACCCTGGTAGTCCACCGTAAACGATGTCGACGGAGGTTTGGCGCTTGAGGCGTGGCTTCCAGGCTAACGCGTTAAGTCGACCGCCTGGGGAGCACGGCCGCAAGGTTAAAACTCAAATAGGCGGGGTGCACAAGCAGTGGAGCATGTGGTTTAATTCGTTACAACACGAAGAACCCTTACCTGGTCTTGACATCCACAGGAAGTTTTCCAGAGATGAGAATGTACCTTCGGGAACCGTGAGACAGGTGCTGCATGGCTGTCGTCAGCTCGTGTTGTGAGATGTTGGGTTAAGTCCGCAACGGAAAGCGCAGCCGCCTTATCGCTGTTACCAACGGTCCCGGCCGGGAACTCCCGAGACTGCCAGTGATAAACTGGAGGAAGGTGGGGATGACGTCAGAGTCATGCTGGCCCGCCACGACCAGGGCTACACGTGCTACAATGGCGCATACAAAGAGGAGCGACACCTCGCGAGAGCAAGCGGACCTCATAGGGTACGTCGTAGTCCCGGATTGGAGTCTGCAACTCAGAAGCTCCGCAGTCGGAATCGCTAGTAATCGTGGATCAGAGGGGTACCACGGTGACCCGTTCCCGGGCCTTGTACCACACCGCCCGTCACGCACCATGGGAGTGGGTTGTAAAAGAAGTAGGTAGCAACCTTCGGGAGGGCGCTTACCACTTGTGATTCATGACTGGGGTGAAGTCGTAACAAAAGGTAACCGG
+
,-30.0216/',-.06602.0,3)/,-743&+++.9/-&$&+,4.*+4-//0+.-,.5.55::57467654'(--'%(((303(-40'32-+&()-5*1'(((+-.&((&37*(-*,+'/*35:2++706/26064.-67:619111/50/3<903.,.*%('#'',3,++,-001/3001524277379./.))+*(*0--+0-'*&&$%%*5.4+5./.2-13:<9:893:9,*+33*0(0.477136<;57;89/28++0631&,0*+08:6,.,++-5.712,-'/+*,49:754**,01109//88+))(%&*)(()),)439.322/6037)*531-,**0205265**+./.--,,379:/-2*,,,8:;3/./.-,.(2+2191::700::63')-,%&),245847:9+**,./-,4-,+--&$-3111-/1,2./+31604-+/5734124(*/,/5;7-,,,+6551724)**,.+.*)'&$$&&,,+/133-.,)+%0.-)-.43521:29,473379571*).0'&%$'*04442./+---6+-58./823*'$'(+)++(&%(),174848986+/./2.1298:515110,,$&*71-%()-0-1476%%'(.4-1/..285-2224.-.%3*+,+.6;5/,++*+,711118725,8:97:-:151;;881'/,5)6464545646251-'35444.-/15550570124256017/056<7+*+,(*,037/+-)&*,++,&.(%(&*)*,0&'(''.&365+528/,2/,036289/3/-0$#&&(11637-',0/144;3667.+3++6+4/224*-.,-.216*)(+,-,-(%')1/82'))')+-/2/1,+(''($))+11+,.2:3/3226665747*('))'(*/0,)+*+2+1-())*+-503294476812,000--034507,0/-+)--(($(&((+/01./*+*+&%((%(+,.((&)*+'0,+*.*,&''(*-//+003.-1)*&))(%&'-*,./3.//2/)%(/6.*)0.-514.,,-'&(*.4/542,0.,-%)'5.3725.*(++5648.(+05*&*)&)'/0/2'34258192.8-&)-,..1242520*62,-1.39337767636&%/*,2/.,)((+)-66'0()4;3836
@943cdae5-1a5d-41f3-9bc7-8e09e3e5c61f ch=163 read=84784 start_time=2019-12-13T02:35:10Z barcode=BC01 runid=2c9cf7bc05858273f10e7d7ec552fc0bd742dc3e
CCGTTACCTTGTTACGACTTCACCCAGTCATAGCAGATCACAAAGTGGTAAGCGCCCTCTCCCGAAGGTTAAGCTACCTACTTCTTTTATAACCCCTCCCATGTGGTGTGACGGGCGGTGTGTACAAGGCCCGGGAACGTATTCTACCGTATTCTGATCACGATTACTAGCGATTCCGACTTCATGGGTCGAGTTGCAGACTCAATCGGACTGACGCACTTTATGAGGTCCGCTTGCTCTCGCGAGGTCGCTTCTCTTTGTATGCGCCATTGTAGCACGTGTGTAGCCCTGGTCGTAGGGCCATGTTGACTTGACGTCATCCCCGCTTCTCAGTTTATCACTGGCAGTCTCCTTTGAGTTCCGGCCCCGGACCGCTGGCAACAAAGAGGATAAGGGTTGCGCTCGTTGCGGGACAGCAACATTTCACAGCACGAGCTGACGACAGCCATGCAGCACCTGTCTCACGGTTTCCCGGGCATTCTCATCTCTGAAAACTTCCGTGGATGTCAAGACCAGGTAAGGTTCTTCGCGTTGCGATTAAACCACATGCTCCACCGCTTGTGCGAGGCCCAAATCAATTCATTTGAGTTTTAACTTGCGGCCGTACTCCCCAGGCGGTCGACTTAACGCGTTAGCTCCGGAAGCCACGCCTCAAGGGCACAACCTCCAAGTCGACATCGTTTGCGGCGTGGACTGCGGGGTATCTAATCCTGTTTGCTCCCCACGCTTTCGCACCTGACGTCCGGTGATCTTCGTCCAGGGGCCGCCTTCGCCACCGGTATTCTCAGATCTCTACGCATTTCACCGCTACACCTGAATTCTACCCCCTCTACGAGACTCAAGCTTGCCAGTATCAGATGCAGTTCCAGGTTGAGCCGAGTTTCACATCTGACTTAACAAACCGCCTGCGTTACGCCCAGTAATTCCGATTAACGCTTGCACCCTCCGTATTACCGCGGCTGCTGGCAGGAGTTAGCCGGTGCTTCTTCTGCAGGTAACGTCAATGAGCAAAGGTATAGCTTTACTCCCGCTTTAAGTACTTTACAACCCGAAAGGCCTTCTTCATACGCGGCATGGCTGCATCAGGCTTGCGCCCATTGTACGTATTCCCCTGCTGCCTCCGGG
+
::0250106/+6+++2--,:.+48*+*-043000-+..-*.0884558352/016:,++(0/+*./*-)411+/089;9889:3654,&$+3235/+..-)**%).1266687852,'(&*'+/49;1:36&10).50/83472*%)'$%+.32433./&().0810131251/.&&&)+,591422234364842469:::;/:,0(7---'(+-.*,18;54+).-+0.+-4.//-.01*.'',((*-/1714/4;0/4422305<535*''()+01120-+,-.9712:63)1%,/225,3'+.+*+)-,0278:87.96-%%%&+*2-.0;7012889:;8467746.,1/-)0552/,-.20*268:53//27264337-(&).1444*,12:552222123.-.7/1/.'0(+)50:/,+..%1+.122553,1/'2527-3**+11113<8674)**)**/+,..,'*/-35:89:9:875-,**+**-7,6456<::89959469;1-2+0)2+;;:9<95663;-+&%,-2:.*&'(*.-117/.8./-//,/17,(/)14.'**,0(1,:3115*)*-7;<,2/0*-232264()*/,189-./075842/-%&(2.--..10/,23/+1/.3.06.//195+6+063//.0869.7)3*./0641011-94.&/&1,-+)*'),,,+/(&,)/0119468887<9455728/(-../;4.,/,583/--011(1)('&*+2:951:**78816:88;6<::;;-00+,+,.9524'(+,,332(22202;//+0106844224/,(*4-44.27:63/57472,5157:53+/2449:*+1++/'(*/00,7603,+0528,'14/***.9-**)+,1**)*+*2348<045-.:887'2)*,,81+(01339;/7./.:3;56/5.,-12;6557(2-11/6;884;84/,.'&*$++()/9($&((.313888:<:84-(,4.13750/-6/50)266+-(('))+.18'%(%).($&()&)'&'(/395023363*-51*,3-32935<1,-,,)/.4-'-(&&(*.03428:64:243/90*-+')&+,.254842,0.-)),'%)'(+-
@b8bd8eac-4595-4c40-8737-2a8fd2fb28cd ch=462 read=52348 start_time=2019-12-13T02:35:17Z barcode=BC01 runid=2c9cf7bc05858273f10e7d7ec552fc0bd742dc3e
CCGGTTACCTTGTTACTGACTTCACCCCAATCATCAATCCCACCTTAGACAGCTCCTTCCTTGCGGTTAGGCCACCGGCTTCGAGGTGTTATCAACTCTCGTGGTGTGACGGGCGGTGTGTACAAGGCCGAACGTATTCACCGCGACATGCTGATTCCGCGATTACTAGCGATTCCAACTTCATGTAGTCGAGTTGCAGACTACAATCCGAACTGAGAATGGTTTTATGGGTTTTGCTTCACCTCGCGGCTTCGCTTCCCTCCTGCACCATCCATTGCTTAGCGGCGTGTGTAGATTAAGGGGCATGATGATTGACGTCATCCTTCCTCCAACTTGTCACTGGCGGTCTCGCTAGAGTCCCCAACTTAATGATGGTAACTAACGCGATAAGGGGTTGCGCTCGTTGCGGGACTTATGCTCTGCGGCACGGCGGCGACAGCCATGCACCACCTGTATCTCCTGCAAGCTATCTCCTCCATCTCTGGAGCCTTCGCGGAATATGTCAAGACCTGGTAGGTTCTTCGCGTTCGAATTAAACCACATGCTCCACCGCTGGCTGCGGGTGTCAATTCCTTTGAGTTTCATTCTTTGCGAACCCGTACTACTCAGGCGGGGTACTTATTGCGTTAACTGCAGCACTGAACTTTGACATCCAACACTTAGTATATAATTTACAGCGTAGACTACCAGGGGGGTATCCTAATCTATTGCTCCCCGCTTTCGGGACTGACGTCAGTTGCAGGCCAGATCGTCGCCTTCGCCACTGGTGTTCCTCATATATCTACGCATTTCACCGCTACACGTAGATTCCGATCTCTCCTGCCTCTAGCTGCCTGGTTCTATGGCTTACTGAAGTTAAACTTCAGGCTTTCACCACAGACCCTTGCTGCCGCCTGCTCCCTCTTTACGCCCAATAATTCCGGATAGCAGCATACATTATTACCGCGGCTGCTGGCACGTAGTTGGCCGTAACTCTAATAAGTGCCGTCACTCGGCTGCACCATTTCCTGTAGCCGCCGTTCTTCCTCGCTTGCAACGAAGTTTACAATCCGAAACCTTCTTCCTTCACGCGGCGTTGCTCAGTCAGGGTTTCCCCATTGCCGAAAATTCCCTACTGCTGCCTCCCGTAG
+
973203.1.7/-5,)(%))057750::-*,,.:99):,24-+23280/59373737878.0--.5958,.69:78,0+*186,.)/*.)-,/.8/,+.-/5899969578158704233/1*,21033/*).-(--/77068452365773220-1-0+/0025/--(.245;.6*4*.0706643.235,+,4-,+#+$*().3:760//11+..-/646/9<<,7701.353)')20/03438443.-2//(+./.:...**-004889450210'+&%%+'%%),)))&&')%$+(,47)*,-+.+&$,,))),00420*1563-6).&*5../.&*%()**-..65432)..00/11)-(*-/-4,-+-10.02.-.5.---./*/+2-./*(''(/46.60..37/..2))&&&'%$'(*)((*'(++**&((%124954356--/--125665(&&&*)'(+7721+**.,-*)*)*23*++)(+)%'%)''*-239876679971)'('*1:56/7)-,682-./-1.<5281-///0047/1.))()(-.0410''$%&)/-6.,,30./.9<8,681/,,*$')*)2/,)007-,+++58:9+321+*+-1-/:00-00112812(00.0524:13:8135170/0/-*+*)&(.+'()'%,-*),(('&%%+(44-1(('))*+')++0''29443+/,(+/.90)'*+4/0.7:141--%')-,85:44/06,/-./:8365226182136-,.1644671()-*,/6705(),4538<:3237266-3+0(-),2.2.-+,/,***,3.-,()0/0)+-369/2701**+//9438240.'(*.;02(//*+)18075/---.)+-.898(','+,,68(()%$(,.6/-+02-,77.70+1016924111151140/2340/(-**,..41,,,/.//010-,*--0619**',)('%&)'&$,*.-/*-)0:69,),,+-6,*%&%2*)37422000146968976-,))(),1*)/2*-/.0'&%(19/,,4/.4&&00+465968<;97;3.0,-/600220.33(627'*500:*1*(&,/5/)-)+23.*,./*&&(*+34339069)*511
@200b0f8a-514d-4821-9041-130e66f97da8 ch=303 read=106840 start_time=2019-12-13T02:35:19Z barcode=BC01 runid=2c9cf7bc05858273f10e7d7ec552fc0bd742dc3e
CCTTATTTACGACTTCACCCCAGTCATGAATCACAAAGTGGTAGCGCCCTCCGAAGGGATTAAGCTACCTACTTCTTTTGCAACCTCCCATGGTGTGACGGGCGGTGTGTGCAAGGCCCGGGAACGTATTCGCAATGGCATTCTGATCCACGATTACTAGCGACTTCATGGAGTCGAGTTGCGAACTCAATCCGGACTACGACGCACTTTATGAGGTCCTTGCTCTCGCGAGGTCGCTTCTCTTTGTATGCGCCATTGTAGCACGTGTGTAGCCCTGGTCGTAAGGGCCATGATGACTTGACGTCATCCCACCTTCCTCAGTTTATCACTGGCAGTCTCCTTTGAGTTCCCGGCCGGACCGCTGGCAACAAAGGATAAGGGTTGCGCTCGTTGCGGGACTTAACCCAACATTTCGCTTACGAGCTGACGACAGCCATGCAGCACCTGTCTCACGGTTCCCGAAGGCACATTCTCATCTCTGAAAACTTCCGTGGATGTCACTAAAGACCAGGTAAAGGTTCTTAGCATTTGCATCGAATTAAACCACATGCTCCACCGCTTGCGGGCCCCGTCGTGTTTGAGGTTTTAACCTTGCAGCCGTATTACTCCCCAGGCGGTCGACTTAACGCGTTAGCTCGGAAGCCAGCATCCAAGGAACAACCTCGAAATTACGACATCGTTTACGGCGTGGACTACCAGGGTGATATCTAATCCTGTTTGCTCCCCACGCTTTCACTGAAGACGTCAGTCTTCGTCAGGGAATACCTTCGCCACCAGTGATACTCAGATCTCTACGCATTTCACCGCCACACCTGGAATTCTACCCCCTCTACGAGACTCAAGCTTGCCAGTATCAGATGCAGTTCCCAGGAAGGTTGAGCCCGAGGTTCACGTACTGATAACAAACCGCCTGCGTTAGCACCGCCCAGTAATTTCGTTAACGCTTGCACCCTCCGTATTACCGCGGCTGCTGGCGCGGAGTTGAGTGCTTCTTCTGGGGTAACGTCAATGAGCAAAGGTATTAACTGCTCCCTTCGCCGCTGAAGTGCTTTACAACCCGAGGCCTTCTTCATACGCGGCGCGGCTGCATCAGGCTTGCGCCGTACGTGCAATATTCCACTGCTGCCTCCCGTAGGAG
+
-,.0&16+'.005789+72-(),.3011240/-.2:62433//+003:2/2)(07,65,+0-,(++02600358,/43(%*.'/**.5,.;:-5...484;:869544-*%27:.:,-'1.,69610-.2.%0%'-+5012;952243/+,+-*6'&'($&)+,6883450*+,,1021:.1--:56:0;33-2138/.387824-..9:6753583.**/)./1561---,0..(*+234.58/-34232).75560))+*$+*--/0/1*6;..0---.4-0+37:;97./,+))+,,08..//+:4.,6:7<8557--1:.,-3476550-020-.&'+')039926*0663283674::8:86479:-4.6(5-*1,0/..)+.03.;,-+;951.01,.-'/1151;51/232----74-.'*,,4113;3:99./0./756100-',-636240,-3+/+1112;6345:;:753-445.4767557987--,&$&(-)*00:)/'+))*'))/#'%&%,%.7()45-6().*.,916:24562333:468.-+'%'(*+131+%*&''()*&%'*,2;<+8;4217+.%/82*4'(+()..443/2294;9:843.7-:---./621332')-)'.0%%&"),*.)0,())..2-03$.)&,'#$(*647984;:-.-4//07;722116301..(%)+-4/077510/13*+00/:;2+/-+7;+**-++)%%&15665566856--/*+4-'(%'+5,8779<99/%-+*--()+1)**++,-2555878<;0/09/6://)+0,-(2'3*0///3.1-(42,443778:/75+-12/3:02212;368:79034078.*/.-.,,0--,05.&(%*&,)*&&%*$%%%'&,:/9<39926:664%3()%(&)*(*31++*'$,,''')3141-,..,/53<2019/3/70/9<6/5/./77704-&&/*&'+3)%+-.31913;:6.)1005:4334/30.*2*5-&)5-/09540,(++/*'*6+*(2)++,-(&*&'*-(&))&)''&$*'')*3/5;6-.*+)++4-*(*2-..//04-4813746782)'%$$&$'(-,/0;)(%('*+/++2/187,048+++
@73e8ccbe-def9-4962-a44b-3ba60900b7d1 ch=167 read=84503 start_time=2019-12-13T02:35:17Z barcode=BC01 runid=2c9cf7bc05858273f10e7d7ec552fc0bd742dc3e
CTCCTACGGGAGGCGGCAGTGGGGAATATTGCACAATGGGCGCAAGCCTGATGCAGCCATGCCGCGTGTATGAGGAAGGCCTTCCCGGGTTATAAAATTGCTTTCAGCGGGGAGGAAGGGGTAGGTTAATACCTTTGCTCATTGACGTTACCCGCAGAAGAAGCACCGGCTAACTCGTGCCAGCAGCCGCGGTAATACGGAGGGTGCAAGCGTTAATCGGAATTACTGGGCGTAAAGCGCACGCAGGCCTGTTAAGTCAGATGTAATCCCAGGCTCAACCTGGGAACTGCATCTGATACTGGCAAGCGAGGTCTCGTAGAGAGGGGTGGGAATTCCAGGTGTAGCGGTGAAATGCGTAGAGATCTGGAGGAATACCGGTGGCGAGAGCGGCCCCTGGACGAACTGACGCTCGGGTGAAAGCGTGGGGAGCAAACAGGATTAACAGATACCCTGGTAGTCCACGCCGTAAACGATATCGACTTGGAGGTTGTGCCCTTGAGGCGTGGCTTCCAGGAGCTAACGCGTTAAGTCGACGCCACCAGAAATTACGGCCGCAAGGTTAAAACTCAAATGAATTGACGGGGGCCCGCACAAGCGGGCGGGCATGTGGTTTAATTCGATGCAACGCGAAGAACCTTACCTGAATGCTTATCCACGGAAGTTTTTCAGAGATGAGAATGTGCCTTCGGGAACCGTGAGACAGGTGCTGCATGGCTGTATCGCCAGCTCGTGTTGATGAAATGTTGGGTTAAGTCCCGCAACGGGCGCAACCCTTATCCTTTATTTGCCAGCGGTCCGGCCGGGAACTCAAAGGGAGACTGCCAGTGATAAACTGGAGGAAGGTGGGGATGACGTCAAGTCATCATATTGCCACGACCAGGGCTACACGTGCTACAATGGCGCATACAAGAGAAGCGATACTCGCGAGCAAAGCGGACCTCATAAAGTGCGTCGTAGTCCCGGATTGGAGTCCTGCAACTCGACTCCATGAAGTCGGAATCGCTAGTAATCGTGGATCAGAGATGCCACGGTGAATACGTTCCCGGGCCTTGTACACACCGCCCGTCACACCGGGAATTAGGTTTAAAGTGAGTAGCTTAACGCTTCGGGAGGGCGCTTACCACTTTGTGATTCATGACTGGGGTGAAGTCGTAACAGGTAACCGG
+
%'*'')4(/2)+0.'0-,,.,+3..7637632453:4/63/-127(,3./'*$$&$%'*+.9;9:8955452++'))*)084:/+(-3)0(&)+.+%)'&(2/;.,..5:9*'+**8+760021323/4/..'&%$##$%/)5.35/31.0:8,/1+,3),-''(1)&+))+',.8040./0030/17/()&).70000/--,)-.058133-2-2,/,15.8.0167:97671;1-.-.(/+2,*,+----7/2.--&&(-%%(*(*/*&06667/6140-1.-231///-0''(+,4101-+1*-'&.*--.)()$%$*$.1.()%+%/(2/11,2...7/,/)--61:7125322---/-8(+,*0,*9///0+6158,+*'%)*-+57.(-0975'$/-/0144555,7+%$&('+,/3688+(*+9;17&72/3/0'+)-01439*)0-,,43950225;88970-+,,,.,,').,1.-.+/7+./4:.0/+(0)'$$(''.-4)$)&'$'-.94*.+)//7-65/.+'++$)%(&))((**.,50.*+/.)-,81;;2398::++/%'+&*+71865)&'($&)*,,()++'*)361-/,&(-/9/0/9:70-1/*-(&)6,/9*-49;7;87:780.0'$)%$'2../,,*,*1:<;-3)(('+5..(+2.,/14:7:7/67/47;59110380032,,--.9:6;95,,&),1476988888112)&'$()+()*4%-24;353769)*-441')/10531-:2.5.38+.0+'+3/*,/.*0,8/7--+1/&47,811806+**'&+*65957(20//23<:777:..4*.+**5;;56777976737068687/,')&&,0&),/090415..,+*+-,023%3684-4///400443,-)-+))+(&$'(--2+,4459.-.1:534,,()050,/2:8:94565-6*(,2'3)*(%&''&$'+*-0112/++1.(-+,,,,0,5.4-/)*/--/08111:91/-0)((%+713+$&)/,,).,-2138*)((/'.',&%&**++).614<756732/15-.,&'+'&/636(),&$&(%*+,'&'&2*/%*-6.17,'*0-)./40140+,2:53688::6-**).73'1.+-10/03)&'((&)*+2:9775
@17a02741-7407-4285-8003-1c1b60e49353 ch=110 read=102059 start_time=2019-12-13T02:35:17Z barcode=BC01 runid=2c9cf7bc05858273f10e7d7ec552fc0bd742dc3e
CCAGTTGCCTTGTTACGACTTCACCCCAATCATCCACCTTAGACAGCTCCTTCCTTGCGGGAAGTTCAGGCCACCGGCTTCGGGTGTTATCAATACTCGTGGTGTGACGGGCGGGTGTGTACAAGGCCGAGGCAATATTCACCGCGACATGCTGATTCGCGATTACTAGCGATTCCCAACTTCGCTAGCTAGTCGAGTTGCAGACTACAATCCGAACTGAGAATGGTTTTATGGGTTTTGCTTCACCTCGCGGCAGCTTCCTCCGCACCATCCGTTGTAGCGTGTGTGGCCCAGGTCATAAGGGGGCATGATGATTTGACGTCATCCCGCCTTCCTCTCAGCTTGTCGCTGCTTAGTCTCGCTGAGTCCCACAACTTAATGGTGTTAACTAACGATAGGGTTGCGCTCGTTTGGGACTTAACCCAACATCTCACGACACGAGCTGACGACAACCATGCCACCTGTTATCTCCGCTTATAGCCTCTCTCCATCTGGAGCCTTTGTAGATGTCATCAAGACCTGGTAAGGTTCTTCGCGTTGCTTCCGGAATTAAACCACATGCTCCACCGCTTGTGCGGGCCCGTCAATTCCTTTGAGTTTCATTCTTGCAGACGTACTACTCAGGCGAATTACTTATTGCGTTAACTTCTTGTACTGAACGGTATCCAACACTTAGTACTCATCGTTTTACGGCGTGGACTACTAGGGTATCTAATCCTGTTGCTCCCCCCACGCTTTCGGGACTGAGTAAGTTGCAGGCCAGATCGTCGCCTTCGCCACTGGTGTTCCTCCATATATCTACGCATTTCCACCCGCTACACGCTTGGAATTCCACGATCCTCTCCTGCACTCCTAGCGCCTGGTTTCTTATGGCTTACTGAAGTTAAGCTTCAGGCTTTCACCACGGGCCCTTACGCCCGCCTGCTCCTCTTTACTGGCCAAATTCCGGATAACGCTTGCCACCTACGTATTACCGCGGCTGCTGGCGTAGTTAGCCGTGGCTTTCAATAAAGTACCGTCACTCGGCTACCATTTCCTGTAGCCGTTAATCCTTTATAACGAAGTTTACAATCCGAAAACCTTCTTCCTTCACGCGGCGTTGCTCGGTCAGGGTTTCCCCATTGCCGAAAATTCCCTACTGCTGCCTCGTAGAG
+
1.'*3+')%&''**')0&22:60998*1/122899,++..,.244566895851+0-(*)''))-4)&.289/09,6//83-3*0)-100-(('$&)118789865694;76),(&*++4365;*747&%*(*24113;612812,&+('),7:6757/03-8/*,/,+...1600*-))01/''**('*.0161/409&4&3*44474:01&'.1.*)&(*-+372;:2-0/:-6;<2-34--)..00&&'((%&)1658,2()*-.9.589%,4))),-)('&&*'(,*)&/12114/'+,44,/.60010/6:5.-35777047)'054:41-+&*+-.40/.2*3-.).(&)131537++(')00)&)++(+*,)''&'+*)('*,-5-/+--)352:20.112138(17:170907,41*2,11442&)/.0-2+*5202-35(854591,(.**371.2(+-:772)),+'('%)&&'+,/0527:::3./14396),))(,&0-*/6-&),,0.-0/04+3-9107545.2+'+05/2,,-)-*/44.0*)+0.1150-40///2-037'3,14(%+,/:586-48-1%,.;95(09/16/0'(76,620//-/1.-+-)-,,*)*,2,/0--.1--&)+3&(&''+*+++/-'(+++.-00132151257799660,022+)/'0---897:8544346..//445:5431&03+133.::;-2/..2740+;:989+'&(*,)-...342.3(./98788-2/*+1)3099:822,2)2,/3:6712)23322351.;7.4,58*&(+'),/(&#$%(&'.412-.--.26+..28355()(0+)%((%-(.05376.-+-/7:719/11.0+,/;/)'(*,/)*,'''(*-/5-1&/)*.*(*$))*0,,/4*(((89+118,$+'&)+')),/9,(4-33.0++*7-/3;67:504.5,.-(-.))(2+-.607-,+00081--080877+)))&--,270+1'/4395+,.+6-,-&,,%),+85220,-,-#'''$*).+82/0/./%'**1:9,-**.-(',0/,2,-1+0988174%*(,-25/8,,,./7:8:.7:4/:+29;,*463992.244-7-9-'&))'*+).315+/-**(
@6ebbc502-2e0b-45e9-a608-ca29e0461917 ch=320 read=52579 start_time=2019-12-13T02:35:36Z barcode=BC01 runid=2c9cf7bc05858273f10e7d7ec552fc0bd742dc3e
CTCCACGGGAGGCAGCAGAGATATTGCGCAATGGGCTTAAAACCCTGATACATGCATGCCGCGTGTATGAAGAGGCCTTCGGGTTGTAAAGTACTTTCAGCGGGGAGGAAGGGTAAAGGGTCATACCTTTGCTCGTGACGTTACCCGCGGAAACACCAGCCAACTCGACGCGCAGCAGCCGCGGTAATGCAGGAGTGCAAGCGTTAATCGGAATTACTGGGCGTAAAGCGCGCACCGGCGGTTGTTAAGTCGGTGTGAAATCCCCGGGCTCAGCCTGGAACTGCATCTGATACTGGCAAGCGGAGTCTCGTAGGGGTAGAATTCCAGGTGTAGCGGTGAAATGCGGCGTAGAAGTCTGGAGGAATACCGGTGAAAGGCGGCTGGACGAAGACGGCAACTCAGGTGCAGAAAGCGTGGGGAGCAAACAGGATTAAAAGTACCTGGTAGTCACGCCGTAAACGGTGACTTGGAGGTTGTACCCCCTTGAGGCGCCTTCCAGGAGCTAACGCGTTGATCGACCGCCTGGGGGGTACAGCCGCAAAGTTAAAACTCAAATGAATTGACGGGGGCCCGCACTGAAGCGGTGGAGCATAATGGTTTAATTCGATGCAACGCGAAGAACCTTACAGTCTTGACATCCACGGGTTTTCAGAGATGAGAAATGTGCCTTCGGGAACCGTGAGACAGGTGCTGCGCGGCTGTCGTCAGCTCGTGTTGTGAAATGTGTTGGGTTAAGTCCGCAGCGAGAGCGCAACCTTATCCTTTGTTGCCAGCAGTCCGGCCGGGAACTCGAGAACTGCCAGTGATAAACTGGAGGAAGGTGTAGGGGATGACGTCAAGTCATCATGGCCCCTTGACCAGGGCTACGTGCTACAATGGCGCATACAAAGCGACCTCGCGAAACCGGACCTCATGAAGTGCGTCGTAGTCCAGTTGGAGTCACCCAGCTCAGCTCCATGAAGTCGGAATCGCTAGTAATCGTGGATCAGAATGCCACGGTGAATACGTTCGGGCGCATACCGCCATCACACCATGGGAATTAGGTTGCAAAACGGTAACCGCCTTCGGGAGGGCGCTTACCACTTTGTGATTCATGACGAGGTGAAGTCGTAACTGGGTAACCGGAAGATAAGAGCGACAGGCAAATGAGTTAACACAAAAGGCACCGACAACGCA
+
+94*)*,:,*.-,8,9,3%'()):/./-3/810(&--/.76*25'(+2+')&&#&(,26435663502-.*%'-,67474'.*./'*+62*,1137:/**)(23*(*(''.*&-(1(((')%'(*15.;8,,/0)*()()*.*,5.)+,)/.+*+,0*&+1-6-.$%%#$&(+(-/00653/1-,02/*1/(($)++49;19/5/4/47234232286:<::87483-,.-&+&)(+'.01-0)0-7-450+*('''-43-368..6/112/.0.*+'&)*+43347,,,-,47/:0/6%4.'%%&&,-12)0/3--.,1.11/..0431,.11.-'''1/**,',+-521%'&*'%,/)/*),.8:;+2+*(('-+-)%*$&'075.5+**,'(&)+13,-6872(&-0.-/279;9'+(,/9,*,'/'/+00,&%**,-&)-0''.&&)(+'')4:(/+$$')(*'&*&'(/://*/45-((,,-.*)&&$&(+()0-+**''%''((,+*+10./18()('&'.+,('&3+13:2989*-1-29:.-//9:;1-2.8.867/(48+18.&)$'&',0*,,223/,++'),-+/2375/9/:7536679590-)).)(++*+'&%(+**)++'/1573./*(*)08130..+.0.+%-+&).3238879-::1:069/0/017&-/-,-2--)%&'$((01551(///989759/0+--0)))'+..7457663789)))')'%'$()9;748:-810/0.53-200:20+0&./31*4/6/:6050*+''**//4221+)*'(+2561005,-/.6150.+')+462767868883355433*+,//.2(%(%')/,3/0-%(*(1,4//0/-1',./598664/)%((04766,1-00..$)'%&&')$&'++**,-44565-+((,%+(/,-&(&)$(&&'%+*)%%((0,%'))-..5.92:11,.+32/60007:9;867/,-100(&&*+8710;4.213;2'.0*++%%%''$&%$'.,0138,1+0('%)&&//18,(*('$#&))*,-,*/5298-5.')/,11,6,+25+-29-+.578;7'(&$$'&(%,''))(0---)*%&))**()%'(/30336(*-'+%'('&-11,),,)+.-,%'&')+30).*,.-+(()%'#%#
