# Supplementary material for: De novo species identification using 16S rRNA gene nanopore sequencing
Source: PeerJ. 2020 Oct 21;8:e10029. doi: 10.7717/peerj.10029 (PMC7585375; doi:10.7717/peerj.10029)
Supplement: Supplemental Information 2 — Contains raw reads. [file peerj-08-10029-s002.zip › pass_fastq_runid_2c9cf7bc05858273f10e7d7ec552fc0bd742dc3e_162.fastq]

@32bc6e1f-8b19-48bf-bfd1-d643b6275477 ch=319 read=65458 start_time=2019-12-13T02:35:55Z barcode=BC01 runid=2c9cf7bc05858273f10e7d7ec552fc0bd742dc3e
CCGGTTACCTTGTTCGGCTTCACCCCAGTAATCAATCCCACCTTAGACAGCTCCTTCCTTGCGGTTAGGCCACCGGCTTCGGGTATTATCAGCTCGTGGTGTGACGGGCGGTGTGTACAAGGCCGGAACGTATTCACCGCGACGCATGCTGATTCGCGATTACTAGCGATCCCAACTTCGTAGTCGAGTTGCAGACTACAATCCGAACTGAATGGCTTTATGGGTTTTTTTGCTTCACCTCGCGGCTTCGCTTCCCTCTGCACCATCATTGTAGCACGTGTGTAGCCCAGGTCATAAAGGGCATGATGATTTGACGTCATCACCACTCCAACTGTCACTGGCAGTCCTTCGAGTCCCCAACCAATGATGGTAATAAACTAACGATAGAGTTGCGCTTTCGGGACAACCAACATCTCACGACACGAGCTGACGACAACCATGCCACCACCTCGCCTCCTCATATAGCTATCTCTCCATCTCTGGAGCCTTTATGAGTATGTCAAGAGACCTGGTAAAGGTTCTTCGCGTTGCCTTCGAATTAAACCATGCTCCACCGCTTGTGCAGGCCCCGTCAATTCCTTTGAGTTTCATTCTTGCAGACGATACCTACTCAGGCGAATTACTTATTGCGTTAACTGCAGCACTGAACTGACATCAACCTTAGTACTCATCGTTTACGGCGTGGACTACTAGAATTATCCTAATCCCTGTTGCTCCCCACGCTTTCGGGACTGAGTACGTCAGTTGCAGGCCAGATCGTCGCCTTCGCCACTGGTGTTCCTCCATATACGCATTTCACCGCTACACATGGAATTCCCGATCCTCCTCCTGCATAGCTGCCTGGTTTCCTGTAAACTTGCTGAAGTTAAACTGGGCTTTCACCACAGACCGCCTGCCTGCTCCCTCTTTACGCCCAATAATTCCGGACGCTTGCCTGCGTATTACCGCGGCTGCTGGCACGTAGTTAGCCGTGGCTTTCACAATAAAATTGCGTCACTCGGCTACCATTTCCTGTATGCCGTTCTTCAACATAACAGAAGTTTACAATCCGGCCTTCTTCCTTCACGCGGCGTTGCTCGGTCAGGGTTTCCCCATTTGCCGAAATTCCCTGCTGCCTCCGTACAGAACAATATCAGCACCAACAGAAGGTTAACGCAAAGAACGCCGACAGCAGCAATGCGTAACTGG
+
)&))01&))'/*/32'.))01/0541++.-53200)02,)0)-)'%6/,(*+54+58%%&(+*0+4-0099+,3/3,,01)2.,%((((2''*,,*/443/('*14;:6060.0//0-321-0*,(**,.324/--3/5:871(+.05:;;:9;7140.1+((((),-0.61+)%)..6'*'&(+6562:/1-1,*(**8:;22))(1&&(+).91/87/00757016;4-&*./866:85&%-2,-6.,.16.6+3441.*+1//7(*1(%&()%))1+)'%**23,*1685...0*.2.-./-/0/-49/-.02//0//$&'#&'4*.'(+(0176-2&%%&(/&%.('''&1/,$*%($-&'(-2182.2(+1//5573,+-.)&**732.--.(*)570*)'/)+(2/20-,&()*+*+&&1322/21+/413244$*%%-7010+%$&$,*),4-1//*)+-053...486783700.''+($'''*)'&))-'++--&(*+/0-/1145--7/;99;8.0-6,(('*20&*,.-4;80722.///1.14,0/4-114%0-/72&$++,1/33,-721,34;7307;.10/0'(+)&%)(2*++234&200'/'1'&(.-+3,--2/7373312/).&.(+3/*&*+3344./-$&*+120/0/-461:32++-000:::484+.1),+)0))*1&'*/*05++334/0+933(&)),29:3)9:121.(*%'),.112/;/0/4328-,-//23533-3--+2--1229158=05//5*+%%&)(/+1:0-0390//,,(('.-,,*1-3)'(+,1611')67432(*++-22554/*-5(*&''*)+(')'%&$&)'*,500%(((/25090,&))'++./85'&'%&+*''//094/12;;22-,'(.0-/63.7.3++*%&('$()('-)-+5-.8;6325236;:.5,$'+11264/.08/713,+3,'$%+1/194,/,'+//20112*1*+*34..99/8241-''*/034,,))%$&),.74*(-))/;5/32631/&&$&(0-8<987:7344428650<../2,:7;-3:50;/0891)-3(+5,*',*-/1/)()*+*+)(-.,-0.31246151118*&-0233//)(.,-4/8382,4/6-+(-,(38262-*0-+0,62/.*)&#$%##
@5ea04ba0-4997-421a-8eb1-8e647fb7bbfa ch=468 read=45750 start_time=2019-12-13T02:35:55Z barcode=BC01 runid=2c9cf7bc05858273f10e7d7ec552fc0bd742dc3e
CCGGTTACCTTGTTACGACTTCACCCCAGTCGCCAGATCACAAAATTAGTAAGCGCGCGCCACTCGAAGGTTAAGCTACCTACTTCTTTGCAACCCCTCCCGTAGTTGTGACGGGCGGTGTGTACAGGCCAGGGAACGTATTCACCGGCTGGCATTCTGATCCACGATTACTACTTGATTCCGACTTCGGCATGGAGTCGAGTTGCAGACTCAATCGGACTACGACGCACTTTATGAGGTCGCTTGCTCTCGCGAGGTCGCTTCTCTTTAATGCGCCATTGTAGCACGTGTGTAGCCCTGGTCATGGGGCCGTGACTTGACATCCCCACCTTCCTCAGTTTATGCCAGCGGTCTCGCGAGTTCCCAGCCGGACCGCTGGCAACAAAGGATAAAGGTGCATGCGTTGCGGGACTTAACCCAACATTTCTGGCACGAGCTGACGGCAACCATGCAGCACCTGTCTCACGGTTCCCGAAAGCGCAATCCATCTCTGGAAAGTTCTGTGGATGTCAAGACCAGGTAAGGTTCTTCGCGTTGCATCGATTAAAGCACGGCGCCACCGTATTGCGATTTATCAATTCATTTGGTTTAGCCTTGCGGCCGTACTCCCCAAGCGGTCGACTTAACGCGTTGATTAGCTCCGGAAGCCACGCCTCGGGCACAACCTCCAAGTCGACATCGTTTACGGCGTGGACTACCAGGGTATCTAATCCTGTTTGCTCCCATGCGCCTGAGCAGTCTTCGCTGGGGGCCGCCTTCATATACGGTATTCCGCCAGATCCCTAGAACTTTCACGCCACCTGGAATTCTACCCCCCTCTACGAGACTCAAGCACCCGGTATCAGATGCAGTTCCCAGGTTGAGCCCGGGGATTTCACATCTGACTTAACAAAGGCCGCCTGCGCTTTACGCCCAGTAATTCCGATTAGCGCTTGCACCCTCCGTATTACCGCGGCTGCTGGCACGGGTTAGCCGGTGCTTCTTCTGCGGGTAACGTCAATGAGCAAAAGGTAATTAACTTTACTCCTTCCTCCCGCTGAAAGTGCTTTACCACAGCCGAAGGCCTTCTTCATACACGCGGCGGCATCAGGCTTGCGCCCATTGTACAATATTCCCCTGCTGCCTCCCGTAGGGG
+
94'+2+(/,4+)*)(*1168;740673+./1%&&+)/000903.'.(%(+**&&(,-.24;')+/''+285;8:)/10572.02935;9(0.0/:4)*43,)-+*1/,./05,996-4,-.*--//01.5&/5)//0597770003('$$,*11691)(()*.*,,.31/./+&%%+%0&3*1,//9.%+*+-3*(*+.20609//$)&.141;,:,:0;887977-,()-6;.7201.+/&)+1+,-/.410.'+)**,.5/6677:*)('(58;<9-9,-,0.--00351/.-,72129:7$4&0,*(&&'&'&''()+'(-12.',57;7424+.2<9/,(((&,+&*-+)))+/.572:.)%.-)0-69:75/7//4344;-109789(.('$%%'#((+:..-:5307/2,.)'+3/0180-0/4/..('5511013/62'170625*000184344/2'*'.18551.+.&'(,-06,285310(,3.-1-,.8805%(466+/,05288:1//.15*228779101-/70116+'(*+/2)%&%&%&'$()&+($(%*'(*,&'&(%..-95<:46:8+))2/)%-,1-+,35692845/4-+(.-/2(7421010818040/)0#((./.330.1,/.+34221597*((%%&(/-0405(3*00300214573;6%,'0//026569727,13002/0/0316036:3*),,45*&%&''-1+-.44)+0328622.))391272//'',,++'%%(%#$&%)''*.+)..;.'&&%('%&%))')%'%(-612,/+00//.207640,2)+/0(-.166/*%(&0,*164999*5598:3774581,,./100662+)363.3:.-*'(--'($&%$+,+.2*%#)*),4)(*''+**&-*-.&&%&(+-;*1./22/'.+--1+,#23+.9856,3-,49404..,,,--+*$0)(,+,++5/298.-/0,:;:6691432521.0-3...:685:7'.*)*'+(-+)(*+&**9:*97/,39-,9995;7-2)./0+'(&((+&.(('*),+54;79<:760.(,*,)($&$$'+--87102*...6+*+8./+8/;//.,862&%&)(),/-,)('*%*/(%
@f0c215a5-20c9-41a7-a807-fc5fdcec59be ch=339 read=60597 start_time=2019-12-13T02:35:55Z barcode=BC01 runid=2c9cf7bc05858273f10e7d7ec552fc0bd742dc3e
CTCCTACGAAGGAGGAGGCAGCAGTGGGAATATTGCACAATGGGCGCAAAACCTGATGTAGCCATGCCGCGTGTATGAAGAAGGCCTTCGGGTTGTAAAGTACTTTCGGGGAGGAAGGGAGTAAAGTTAATACCTTTGCTCATTGACGTTACCCGCGAAGAAGCACCGGCTGACTCCGTGCCAGCAGCCGCGGTGGCTGGAGGGTGCAAGCGTTAATCGGAATTACTGGGCGTAAAGCGCACGCAGGCGGTTTGTTAAGTCAGTGCTTAAAATCCCGGAGCTCAACCTGGGAACTGCATCTGATACTGGCAAGCGAGTCTCGTAGAGGGGTAGAATTCCAGGTGTAGCGGTGAAATGCGTAGAGATCTGGAGGAATACCGGTGAGGCGGCCCCTGGACGAAGACTGACGCTCAGGTGCAGCGTGGGGAGCAAGCAGGATTAGATACCCTGGTAGTCCACGCCGTAAACGATGTCGACTTGGAGGTTGTGCCCTTGAGGCGTGGCTTCCGGAGCTAACGCGTTAAAGTCGACCGCCTGGGGAATTAGGCCGCAAGGTTAAACTCAAATGAATTGACGGGGCCCGCACAAGCGGTGGAGCATGTGGTTTAATTCGATGCAACGCGAAGAACCTTACCTGGTCTTGACATCCACGGAAGTTTTCAGAGATGAGAATGTGCCTTCGGAACCGTGAGACAGGTGCTGCATGGCTGTCGTCAGCTCGTGTTGTGAAATGTTGGGTTAAGTCCCGCAACGAGCGCAACCCTTATCGCTGTTGCCAGCGGTCCGGCCGGGAACTCAAAGGGAAGACTGCCAGTGATAAACTGGAGGAAGGTGGGGATGACGTCAAGTCATCATGGCCCCTTACGACCAGGGCTACGTGCTACAATGGCGCACGCTGAAGAAGCGACCTCGCGAGAGCAAGCGGACTCATAAAGTGCGTCGTAGTCGGATTAGGTCTGCAGCTCGACTCCATGAAGTCGGAATCGCTAATCGTGGATCAGAATGCCACGGTGAATACGTTCCGGGCCTTGTACGCACCGCCCGTCACACCATGGGAGTGGGGTTGCAAAAAGAAGTAGGTAGCTTAACCTTCCGGGAGGGCGCTTACCACTTTGTGATTCATGACTGGGGTGAAGTCGTAACAAGGTAACCGG
+
,52-,..-+-..(.-&3//0110/1-')(.)(-++-)+*+--7521/33,&03.0//,$'&)//3.430122375685/&('',--1/6*114:3329-*2.,.9../03)(0/+.,2.%()074,2././018098//74&/''(6*6-*/9*)()()'(+'(*6536/.,*+)..-0-86+,84655,,((*%&+'2-,-.).(*(&()++.--,/(*+)/)/18:<9960/7.(*)+(,,-*-0,+04;/.3956057*+&%%(()--)(-44,,&)*9974781+51)0,4333224+,-)((('''+$(&&))*052-+'%)-1,+.*1+3)5('68545211/922.66-.2:90/,,-339;0.7.073375;4--'&*7513:8/),3-7),-*),,,,87897017122)**,+2/0'(',8;%3-7/,5-/-47358++48777444%()*+,-06'0/00/356552726/1-40%+),2'%&&&+*65/-**()))1,---.17/00+3,1020374-5420:/.4+)%%&%%&(***--2.00,578.576;;.,-//043(,/0)'((&*+,2737.17,/%&&.00224398/70;9204235-812-/3+.21608-384656549343696/.004-6.09<:3-,,--961.2302674848420,19;8:8,/--)39644300--/;7874422433221(4--:340.4-**4<4;-8,7,...7((.356&&10%('&(*''.(.0('/**022974,5,,/.4.561:6-*.,40:/,1-,2.039879467478520149/-3-15.51578*-587:788,4,34:;83411230(++*+,04:+2-()%%(&%'&*+-+<.-;8./%(%&%#-(%('%(*,0866454)()'*99)325.&'*.,60&),,/3777:3717'2)10,)--05.-+.//0*+-,,/&,).-,+8&'(-1---'&(((0;:;7661,+0025,+,-331(5.094524+*0+2-(*%+(.$+*00)8:+)7410/15288;/*(),.+*04*1+-70*&).)+*,/12))--3./21:0,.8*'*'(1/0.,(,)$(+4..569:;977/.//./6.*)-+)+6/0/)-05-708;58/,
@fe6728c8-38c0-4cae-844a-19e4a9b163ed ch=136 read=241797 start_time=2019-12-13T02:35:54Z barcode=BC01 runid=2c9cf7bc05858273f10e7d7ec552fc0bd742dc3e
CTCCTACAGGAGGCGGCAGTGGGAATATTGCACAATGGGGAACCTGATGCAGCGCGTGGTGATGAAGGTTTCCGGATCGTAAAGCTCTTGTCTTTAGAAGGAAAATGTGGCGGTACCCGAAGGAGGAAGCTACGGCTAACTACGTGCCGGCAGCCGCGGTAATACGTAGGTGGCGTATCAGATTACTAGGCATCTAAAGGCATGGAAGCGGATAGTTAAGTGGGATGTGAAATGCCGGAGGCTCCAGCTTGGGTGCTACATTTAACTGGTTATCTAGAGTGCAGGAGAGGGAGGTGGAATTCCTGGTGTAGCGGTGAAATGCGTAGGGTGGGAGAGGAACGCAATGCTTAAAGCGACTCTGGACTAACTTAATACTAAGGAGCTCAAAAGCAATAAAGGCTCGCTCGGGGTCGATACCTAGTAGTCGCTATTGAAGCGATGAATACTGGGTGTGAAGTTTCAGCACCTCCCGTGCCGCCCCAACGCATTAAGTATTCCCCGCTTCTGGGAGTACACGGTCGCAGATTACACTCAAGGAATTGACGGGGACCCTTTTGAAATTGTGCCTGGAGCATGGTTTAATTCGAAGCAGCGCGAAGAACCTTACCTACACTTGCCATCCCTTGCATTACTCTTAATCGTCCTTCGGGGATGGGTGACGGGTGGTGCATGGTTGTCGTCGGCTCGTGTCGTGAGATGTTGGGTTAAGTCCGCAGCGGGCGCAACCGCTTCGATAATTCGTTACCAATGCGTTAGAGACTCTACTTAAGACTACCTGATTAACAAAGGAAAAAAATTAGGGATGACGTCAAATCATCATGCCCTTGTATTGTAGGGCTACACGTGCTACAATGGCTGGTACCGAAATTCACAATACCGCGAGGTGGGGCAAACTTTTAAAACCAGATCTCAGTTCAGATTGGCTAGAAACTCCTTATAAGCTGGAGTTCAATCGCCGAATCAGAATGTCGCAGTGAATACGTTCCGGGTCTTGCTGCACCGCCCGTCACCATGAGAGTTGGCAGTACCCGAGTCCGTGAGCTAACCGCAAGGCGGCCGAAAGGTAGGGTCAGCGGTGGGGTGAAGTCGTAACAAGGTAACCGGAGAG
+
*+,.*+-*,)&(*(&+''*,-.+())%*,)*%*+224:7*(-54//*'&%%%*%)).(,+++-,,(,+09.+3352975808)),/1/1./,01'('++%'*)**('**/+./.&,*)&''*++,+''&&&'*110*,('((+,2.54&4-+%0-)/',,233/1--+,6+.(&%$%''((&4'#%&%,**'(%#*/))-+)*'&*+))+310%$)))*'(.::65+0,,.0/%00,0'(*&)*(%&'%'+41114406262'%&'-/507..+%((,..46'21,+*+00**,+/0303.25+--.,('))251.*-*()65200)%,(51+'&,(*+-#)%('(%$$))))))$(&('%.(*())*+*.(*).+1(**'(014522)%%)+,+'()**)+$&'+%,.+/**''%,*'&'/,''+$%&$(%'40'-*#&(','%(&$+).*--,+)-20,'$*-37.16(&+''&$))+(,01**'+)25-11253'(&%&)(&'*/,)&**+'*.67822,*(.(%%$%'(+)')')0/+++*2;739;4/42)'((&*&&&$&%&*,$$%')1-15-3+:-+(')*,(%)(*0.,).(.*.))3:52/-+2+,6;7364***)(%*(%(((()&'&%$&)))1-1:;2+,)+'')++*/,,.07*)'/.548/3665.(---733.11034958877;56+.3..-+,%%(%%'('+*'-+--/),+)&&$'%%)3+'+'%%**0,,-,/0,&&(&((('%%%$3+01887,*&&&2+,')'+((*'(*/0(%($%',/+/355667%*2...96*-),+))*&+'()&*&&,%++,+*-(*.51-,/*&')**.'&%&('(('*))%%(.*,/1.0--()+,.&%%-..(*,/)/13.())&'))(%&)+.*')(1'$&*+&$,)%$$&%&%''-*&(%%'%$()$%#('&(%(,7/0/,,60231+.+.0./:335217---550/.3$%$%'(,4,4:0-(,%'&'()+'%&)+*%&&%**-20*,,016352,,,/4943130-'+'*210***)(*--+59//-/2./,/*+/,+0*'(,-7110((,-++0/605.,)(
@feafe855-810d-467b-8a0c-b56115acbc1a ch=190 read=94195 start_time=2019-12-13T02:35:54Z barcode=BC01 runid=2c9cf7bc05858273f10e7d7ec552fc0bd742dc3e
CTCCTACGGGAGGCAGCAGTGGGGAATATTGCACAATGGGCGCAAACTGGTGCCAGCCAGCCGATGTATGAAGAAGGCCTTCAGGTTGTAAAGTACTTTCAGCAGGGAGGAAGGGAGTAAAGTTAATACCTTTGCTCATTGACGTTACCCGCAGAAGAAGCACCGGCTAACTCCGTGCCAGCAGCCGCGAAATCAATACCAGCGGAGGAGTGCAAGCGTTAATCAGATTACTGGGCGTAAAGCGCACACCAGGCGGTTGTTAAGTCAGATGTCCCCGGGCTCAACCTGGGAACTGCATCTGATACTGGCAAGCGGAAGGAGTCTCGTAGGGGTAGAATTCCAGGTGTAGCGGTGAAATGCGTAGAGATCTGGAGGAATACCGGTGGCGAAGGCGGCCCCTGGACGAAGACTGACGCTCCATGCAGCGTGGGAGCAAACAGGATTAGATACCTGGTAGTCCCACGCCATGTGATGTCGACGGAGGTTGTGCCCGCTTGAGGCGTGGCTTCCCGGAGCTAACGCGTTAAGTCGACCGCCACAGAGTACGGCCGCAAAGGTTAAAACTCAAATGAATTGACGGGGGCCCGCACAAGCGGTGGAGCGTAATGGTTTAATTCGATGCAACGCGCGAGAACCTTACCTGGTCTTGGCATCCACGGGAAGTTTTTTCAGAGATGAGAATGTGCCTTCGGGAACCGTGAGACAGTGCTGCATGGCGTCGTCAGCTCGTGTTGTGTTGGGTTAAGTCCCGCAGCAGGCGCAACCCTTATCCTTTGTTGCCAGCGGTCCGGCCGGGAACTCAAAGGAGACTGCCGATAAACTGGAGGAAGGTGGGGATGACGTCAAGTCATCGCCAGCCCCTTACGACCAGGGCTACACACGATGCTACAATGGCGCATACAAAGAGAAGCGGCCTCGCGGTAGCGGACCTCATAAAGTGCGTCATGTGTAGTCCGGATTGGAGTCTGCAACTCGACTCCATGAAGTCGGAGATCGCCAGTAATCGTGGATCAGAATGCCACGGTGAATACGTTCCAGACGCCCAGCACACACCGCCCGTCACACCGGCATGGGAGTGGGTTGCAAAAGAAGTAGGTAAGCTTAACCTTCGGAGGGCTACCACTTCGTGATTCATGACTGGGGTGAAGTCG
+
,010/05&34/020-00/073,0)'+**:1+++,495+63.*029*/1-05+0')$12)$%((*-.315670+-,*'-3370)0$-()+4:2*,-/.87/+('$+/((1/0,+,*'*+-1-*+.221340002/26613/-*-,1:/64+(+&*1,(,,+,(1,00,..7.014/3749132.363,(''&'%&./+(*%%)-1,+.+$**-.12-//3:291.'&**,,-/2<997562,%%&)%++.,+/63+777,0/3.136,.''%''99,(4238:547-004.7..811111///11545&%&*%(*0+*(*&)(,+.38/403+0-2'/(/(..2666..//3843072-)/-.-***&02/4/,2-/62567697/9-+,0.52..054+)1379111./0000//300/*+.,++,09:;1,%/51'-249--6*+/2202(./512-52*%/-28&,(')*-')+-55/60+00-')*32,&*+/..18.187:..0.,).-,.0*+00.0+1,9.247876865-)((%%$'(21976154:'2+/8/:701-++04-,+116030,057+-.*(//30+(*/867/&)+(.'&(/34::36597-.///;70-/.///(+2301..39677808.+%'),4//0,6,&(),-;::.13,,-.01+,./-10/232693880*)((0/%-02-.--.,,,,+/*(&,,014000**++*7'&&%'.&)1-:1,+..52-/,&5'&.3402.3:13123:--7-,2846:314.81/-2314*8-/*)/2+8,0+--.88895(''-,52.-,(-0.6)02289234327642,+'*,+21%$#''+01+'(&&)22;35/635,,**(,,%)+960-3-+11/.1577091*()',*(+014713/4)%$'$'-;332/0./24(*+,1355*.)(&(',+/)+-,5.-*(*+.178./000++108+%'*-+*+1(7)(023+'&$&%+807691+-.00009786.(*(+)'*..566633)'++0')'%$&(&+*+*36.88,-;887569&'(*,-8.*+,0735<777<8-%(+()*-440'()./33282:406**1-+*')31779-+,--5;4565.-,('.-)(+.,.)$
@969adfe5-8185-4444-96bb-e4ad5d56b6f8 ch=109 read=96881 start_time=2019-12-13T02:35:53Z barcode=BC01 runid=2c9cf7bc05858273f10e7d7ec552fc0bd742dc3e
CTCTGGGGAGGCAGCAGTAAGGGGAATTTTTTTTTCGGCAATGGAAACCCTGACCGAGCAACGCCGCGTGAAAGGAAGAAGGTTTTTCGGTTGTAAACTTCTGTTATAAAGGAAGAACGGCGGCTACAGAATGGTAGCCAGTGACGATAACATTAGAAAGCCACGGCTAACTACGTGCCAGCAGCCGCGGTATTAATACGTAGGTGGCTTAAGCGTTATCCGGAATTATTGGGCGTAAGGAGGGAGCAGGCGGCAGCAAGGGTCTGTGGTGAAAGCCTGAAGCTTAACTTCAGTAAGCCATAGAAACCAGGCAGCTAGAAGTGCAGGAAGGATCGTGGAATTCCATGTGTGGCGGTGAAATGCGTAGATGGAGGGAACACCAGTGGCGAAAGGCGACGATCTGGCCTGCAACTGACCTCCAGTCCCGAAAGCGTGGGGAGCAAATGGGATTAGATACCCAGTAGTCCACGCCGTAAACGATGAGTACTAAGTGTTGGATGTCAAGTTCAGTGCTGCAGTTAACGCAATAAGTACTCCGCCTGAGTGACGTTCGCAGAATGAAACTCAAAGGAATTGACGGGGGCCCGCATAGCGGTGGAGCATGGTTTAATTCGAAGCAACGCGAAGAACCTTACAGTCTTGACATACTCATAAAAAGGCTCAGAGATGGAGATAGCTATATGAGATACAGGTGGTGCATGGTTGTCGTCAGCTCGTGTCGTGAGATGTTGGGTTAAACGCAGGCGCAACCCTTATCGCTAGTTACCATCATTTAAGTTGGGGACTCTAGCGACTGCCAGTGACAAGCTGGAAGGCGGGGATGACGTCAAATCATCATGCCTTATGACGCAGGCTACACGTGCTACAATGGGAAGTACAACGAGTCAGCTAGACCCGCGGGTCATGCAAATCTCTTAAAGCTTCCTCTCAGTTCCGGATTGCAGGTACAACTCGCCTGCATGAAGCCAGAATCGCTAGTAATCTCGCGGATCAGCACGCCGCGGTGAATACGTTCCCGGGCCTTGTACACACCGCCCGTCACACCACGAGAGTTTGCTTAACTTACCCGAAGTCGGTGAGGTAACCTTTGGAATAGCCGCCTAAGGTGGGATAGATGATTGGGGTGA
+
-*+(-45,(,0-,11%/,-,-,,(%&()'&(),/)+),52420*&++*;.-/.462344577679-+...-0,&'(-'*+/-.3:9-**,-:+05:1*))%-*.3()-0)0+14-187260+4/0+0()*0,.3.-.9/4785/,)#&&##')-.(,,)')*++0...22./033730,--/2/776/7+*',(,),,.99938..(')+.11872822022/3-8,-308898748*4.*+.,'*.,/-,.;-)++**,3+,-621351419800./1/1,((&%$')**$,135245.0%&'),+254/0,3111*+),.8701)(*/4)/(,1--.)/+/34660/('(&-4-*+.+),853+*(&)-)+,*16768;144183''2,*01971/./014573137784,+()$&()),201,*+/.*+-/289.*-13;:1/:--2-/(,/788-,'(.041(&)+//,.-5-0/01)))*,766/,/%07)72:7873--.96/0447777%-(10230-1)+-/&0'*,28,/1.,))+&&'(),9216),7-*-4,+2018*/++2/5077-099126&&&&%'(*17447)-/*-+),::+64;4))('&2,2/++.-).2481900,.'),-*--+-,//2465::3-,4537*)*,-2-(())84600/0---)%)63400301874756643;246446000//0747765/(',124920)0),'%(%,)*62233*6;81:755//.&()1,7:606().+13/01(02),20/.$%$'*447;:5352-,-*&)*/.,&,30*-46164465336;:198::9924/-2/0066&0(-/-(*+&(,016846797266-2,..0365500(+$$&,+,58:*-5*,.+-/4)+246//0/2/35-)(+//(*-3426660'3+/3/+1%-&%$&''-01574411**%*-'--%,/../)**)*-/6+)'--48<5660/1/346:24,64&&74/3./22((+246615,/-.-,,.4/59113/))'.+,,,...,58-&)-)3)()'$-+(%'*)./0:22(&'/,212/65/2/+(*'04-/3,05(0,271./01:30)1)',03*-2
@218f923c-096b-4841-b9c3-fef991c99324 ch=435 read=108541 start_time=2019-12-13T02:35:53Z barcode=BC01 runid=2c9cf7bc05858273f10e7d7ec552fc0bd742dc3e
CCGATTTACCTTGTTACGGCTTCACTTGATCATGAATCACAAAGTGGTAAGCGCCCTCCCGAGGGATGGCTACCTACTTCTTTTGCAACCCCTCCCATGGTGTGACGGGCGGTGTGTACAAGGCCAGGAACGTATTCACCGTGGCATTCTGATCCACGATTACTAGCGATTCCGGCTTCATGGGTCGAGTTGCAGACTCAATCCGGACTACGACGCACTTTATGAGTCGCTTGCTCTCGCGAGTCCTTCTTTGTATGCGCCATTGTAGCACGTGTGTAGCCCTGGTCATGGGGCCATGATGACTTGACGTCATCCCCACCTTCCTCCAGTTTATATGGCAGTCTCCTTTGAGTCCCCGGCCGGTTGTGGCAACAAAGGATAAGAGGTTGCGCTCGTTGGGACTTAACCCAACATTTCACAACACGAGCTGACGACAGCCATGCAACACCTGTCTCACGGTTCCCGAAGGCACATTCTCATCTCTGAAAACTTCCGTGGATGTCAAGACCAGGTAAAGGTTCTTCGCGTTGCATCAGATTAAACCGCATGCTCCGCTTGTGCGGGCCCCGTCAATTCATTTGAGTTTTAACCTTGCGGCCCATGCGCCCAGGCAGTCGACTTAACGCGTTAGCTCCGGAAGCCACGCCTCAAGGGCTGTCAAGTCGACATCGTTTACGGCGTGGACTACCAGGTATCTGTCCTGTTTGCTCCCCACGCTTTCGCACCTGAGCGTCAGTCTTCGTCAGGGGCCGCCTTCGCCACCGGTATTCCTCAGATCTCTGCATTTCACCCGCTACCGTTCTACCCCCCTCTACGAGACTCAAGCTTGCAGAAATTATCAGATGCAGTTCCCAGGTTGAGCCCGGGGATTTCACATCTGACTTAACAAAACCGCCTGCGTGCGCTTTACGCCCAGTAATTCCGATTAACGCACCCTCCGTATTACCGCGGCTGCTGGCTGGGGTTAGCCAGTGCTTCTTCTGCGGGTAACGTCAATGAGCAAAGGTATTAGCTACTCCCTTCCTCCGCTGAAATTGCTTTACAACCCAGGCCTTCTTCATACGCGGCATGGCTGCATCAGGCTTGCGCCCATTGTGCAATATTCCCCTGCGCGCCGTAG
+
631.48,+1/9/+27000(1,..%&(')*.66997:71((,&3&'*3221./043,++(,)&(.4/2++,.-,)(%)03087;-2+-&21*((,;.,991....4939906//.2)*)3/1/),)$022348702/,,08+.,4123<855616*(*+22101,,,--89;60-,0497**-,(++4/1/:11&%7675.:242354:8659/.+)%(-46330(+).))-/)+.0/4463/0/1'(-*-76-**+)+67;9292,*,,,,..,3++.34;,-6::8185786-8:9333/.///.02189:-:34-.2969:7+/++,/:7,+'('2+,-8756/).0**.-3;</108/0..(&%(&(*),-4/+4,40*&',+,3/0),-1*9-244202/0.-5/.,2-8:+,%&'$()1+,344466548111;/411/+12491420.0*.063.,.*()2-50.1')+,+4123761/378/14323149;99711-,,01<57:787*.90;99<:8;83:12189+*+/-:;594&/../0032&'&&)+267842960)-98:9<+&),(**(8<;,562/1.,-.../(%$$&#''%*0:8%700,,--7/;/00/..----1)1.,4,-40325:551/+/*+0*/+)2033423.20409/'*0/0198:432+//),+,,-/,&&'+,64;9-0-321)&(('4:2,1647:67758998--///;7689.,9;9265/607/346-3./,--9:81./((0111*'&'&5990518)(,*'(.&,6/,,/051/,-*&%)%%)+1991/,+1++*%%'+*(/,/4224868'88.54**3.7--%351((--+%02,-.//1340+,)-.203::.4:36:1399:9:452;733-;9+*./.213/)*&.&$##'('-645699::4;45;4.2--.59-9+'$*1-'-6..13,10/0/22:<753/+7845<;9::0:0.-2-32(,**+1*)$&(#*+0<10:5,10((*+,)+*)*)+08,)*2,35+%*40;8<778813./'-)1.2)+('(/0../)88348(040;6*/-')*)..--4/74/-''(&)/02-403
@a437a476-abbc-4346-98ab-b5438dbad64f ch=273 read=49825 start_time=2019-12-13T02:36:13Z barcode=BC01 runid=2c9cf7bc05858273f10e7d7ec552fc0bd742dc3e
TTGGTATGCTTCGTTCAGTTGCATATTGCTGGTGCTGAAGAAAGTTGTCGGTGTCTTTGTGTTAGCCACCTGCGCGCGCAATAAATATCTTCCGGTTTACCTTGTTACGACTTCACCCCAATCATCAATCCCACATGGGCCGGCTTTCCTTGCGGTTAGGCCACCGGCCAGGTGTTATCAACTCTCGTGGTGTGGCGGGCGGTGTTAATACCAGGCCCGGGCATATTCACCGCGACATGCTGATTCGCGATTACTAGCGATTCCAACGTCATGTAGTCGAGTTGCAGGCTACTGGTCGAACAGGAATGGTTTTATGGGTTTCTTCACCTCGCGGCTTCGCTTCCCTCTGCACCATCCATTGTAGCACGCGTGTAGCCCAGGTCATAAAGGCGCGATGAGTTGACGTCATCCCCGCCTTCCTCAACGATAAAGCGGTCGCTAGAGTCCCAACTTAATGATGGTAACTAACGATAAGGGTTGCGCTCGTTGCGGACTTAACCAACATCTCTGACACGAGCTGACGGCAATATGCACCACCTGTATCTCATATAGCTATCTCTCCATCTCTGGAGCCTTTAGCGGTATGTCAAGACCTGGTAAGGTTCTTCGCGTTGCTTCGAATTAAACCACATGCTCCACGCTTGTGCGGGCCCCGTCAATTCCTTTTGAGTTTCATTCTTGCGGGCATCTCGGGCGGGGTACTATTGCGTTAACTGCAGCACTGAACTTTGACATCCAACACTTAGTACTCATCCGTTTGCAGCGTGGGACCTGGGGTATCTAATCCTGTCTTGCTCCCCACGCTTTCGGGACTGAGCGTCAGTTGCAGGCCAGATCGTCGCCTTCGCCACTGGTGTTCCTCCATATATCTACGCATCTCACCGCTACATGGAATTCCACGATCCTCTCCTGCACTCTAGCTGCCTGGTTTCTGTATGGCTTATGAAGTTGGCGGGCTCACCACAGATATGCTGCCGCCTGCTCCTACTTTGCGCCCAATAATTCCGGATAACGCTTGCCACCTACCTACGTATTACCGCGTGCTGGCGCATGGTTAGCCGTGGCTTTCTAATAAAATTACCGTCACTTTCGAAGCGCATTTTCCTGTAGCCGCCGTTCATTCCTTTATAACAGAAGTTTACAATCCGAAAACCTTCTTCCTTCACGCGGCGTTGCTCGGTCAGGGTTTTGTTGCGAAAATTCCCTGCCTCCCGTAGAAC
+
%%,+-(+))(%&*-150/:/&.&)',/././.2/0--4/((.,+-1//4+:.344384.0-6*-$+&%)+.--../1,,1..+))')+17/65*1.9,-1527006(/1.46:7+0))%7*82))+.;-8/&')''',,-&%#$&1*+,-/.129/:008:802..')(%*(),0:0/+/-+*,&'*./932/11.0720(20'(*-).',,((+)/(((+),.',.+26:25458:;111119;9583/31./301364:9-30-/465),((*+.1/266756'153311**&)*)(13).))*)+'+,*)$+*24661(-32178/3),-5/09467864:1//.'-,0.7997441-(%&&$*15565433-:/&.+,+--,1).1/**(%%%$(*7,159:96:.:<-)859;74/2*1/)+1/6(,/&/11+051///0/86(.)+,0...-447567332-)%&)26/430:2215:9155//08+)/,0)'&.*8620.*),--,.--5886+61'.3($')*656:67:546730./$(','*-024-.--/31224135/)*341:4..0%$/$%&001(,-6944672./42:/3/,-1,0-)).95*%'*':;:2;352.-,-33+,&)..121/*0+086--1768784+,45*3124;82.19/.632'),-$''-*)2,**(&#*'+''0,-./;/8/6765***)+,,5,+2::013/25'0(/+*.,*+)&+//*.)((.31'-),,--/++('%#%/.1.1352141/3+&'#)(&(.4993(.+-0:00);94,/0239618**-1.+3)4,9423554:70+*',*/3746779679<4931211151386684665344/6<75512%(+001343*)*,03./-.,02342.----+1476774689;.*)'(+.,771:,+*+/++1$#$%&%),,*,3.0.*+'$$$(/03<66;54432.+(+-2700329-0.-47:;,+4<7;8:86527125.--(&(*)-.0764;45;65'3**4.0++-),-*+('%**0-0.-05-'%,/14;86/857;683+-0*/)%&%$$%*)+59-,$'$$&*,415755.'%%()*.4.,12050,./,250+/1772,**481(&&'&)+-7,9-*+','**2-5,+.64;8*$*+'&&*&%)'%%')/30/)/*)'()+'07-,.++),4
@5f8c129f-3b7c-49ad-b2ea-fde760c81706 ch=138 read=58029 start_time=2019-12-13T02:36:10Z barcode=BC01 runid=2c9cf7bc05858273f10e7d7ec552fc0bd742dc3e
CTCACAAGGCTTATTAAAGGGAATTTTCGGCAATGGAAACCCTGACCGAAACAGCGCGTGAAGGAAGAGAGTTTTCAGTTGTAAACTTCTGTTATAAAGAACAGCTACAGGAAATGGTAGCCAGTGACAATGCCTATTAAGCCACGGCTAACTACGTGCCAGCAGCCGCGGTAATACGTAAGGAAATTGGCAAAGCGTTATCCAGGTGTGGGCGTAAAGAGGGGCAGGCGGCAGCAAGGGTCTGTGGTGAAAGCCCGCAGGCTTAACTTCAGTAAGCCATAGAAACCAGGCAGCTAGAGGTGCAGGGAGAGGATCGTGGAATTCCATGTGTAGCGGTGAAATGCGTAGATATGGAGGAACACACCAGTGGCAGAAGGCGACGATCTGGCCTGCAACTGACGCTCAGTCGAAAGCGTGGGGAGCAAATAGGATTAGATACCCTAGTAGTCCACGCCGTAAACTTGATGAGTACTAAGTGTTACGGATGTCAAAGTTCAGTGCTGCAACGCAATAGAATTACTCCCGCCTGTAGGTAGCGAGTACGTTCGCAAGAATGAAACTCAAAGGAATTGACGGGGCCCGCGCAAGCGGTGGAGCATGGTTTTAATTCGAAGCAACGCGAAGAACCTTACCAGGTGACATACTCATAAAGGCTCCAGAGATGGAGAGATAGCTATATGAGATACCACAGGTGGTGCATGGTTGTCGTCAGCTCGTGTCGTGGATGCTGGGTTAGATCCGCAACGAGCGCAACCATATCGTTAGTTACCATCATTAAGTTGGGGACTCTGGCGGACTGCCAGTGACAAGCTGGAGGAAGGCAGGGATGACGTCAAATCATCATGCCCCTTATGACCTGGGCTACGTGCTACAATGGATGGTGCAGAGGAAGCGAAGCCGCGAGGTGAAGCAAAACCCATAAACCATTCAGTTCAGTTAATAGTCTGCAACTCACATGAAGTTGGAATCGCTAGTAATCGCGAATCAGCATGTCGCGGTGAATACGTTCTCGGGCCTTGCTACCGCCCGTCACACCACGAGTTGATAACTTGCCGAAGCCGGTGGCCCTAACCTGAAAGGAAGGAGCTGTCTAAGGTGGGATTGGTGATTGGGGTGAAGTCGTAACAAGATAACCGG
+
-,0#$(%(&%&*(-)10)(('$(-1;:.6.*)+)&%&*+);/--.26-11(+.&.')')*,,-.+2((&%(,88/1%((8.1/6*14930+2)(&)))'+,5.-/..01-+,-.,/..-,/3',,-+/*&-*01,*/,7-&,++,.000481111/-/332.2-,2.*(*))*..(,&()&*&('&,(/+048+,213:330/,1,,),+06876+6)&'(0/1/47986:+&)(-*,4:/1++*,**)*++*47)(-.'--/01'))/('*+39*2603..2549;554**$&'%+&).+14-40,'))0.*-.)4'&.+2<582////-//0465-.2-),:9988:81/++)1/+81..)-405,4,+&'*1*0.76,,,+,((/.9/5660....02312(*,4./53,.1359:,+)-:<;84.-*6+3166,68'(-0.,,-041257:8796.)(')+.-,--.40280272;'+*1/;78.18/+-42)*,.6*)'-'-&)1.--('$)&&),45))13/(&&((((&+&'')++25;4,1--))))*4:21688;.4/202231-'46/33((,%,-3245865,+()()(('.<.19796(-+)*554021/1()23042,4.+5/+**++.(/...//02*13/6&(')*-992.++(21*333354654113..&&)(.**//,,-.-.7393347/8,-/3388788500&'+99:9;7280'&,27-0587'&'('++%(%+-77874:433856:875(.1.(')*+-8-55675*4**+)(-.13010-.0/-,..55/)+(/-35)48/.,-/877724-./67755406),)++4..0;/8951+,.)*/42034;78;89888::1-(+)*0-0+/,+3:7.-.',./09+/1;<.88-,46;:3571+($'*-7/217+.-+-.+$%'*(-..-...-0,+4/51:;7800.(),3/+2(*))//3+-.//98::;573,.601225;3,,1671*&&$$$$(-*/9+-+-+,*//+-++-,1...-,)()'.)%*+*196;87:10(%&')'&%*)'*)-(,(&((76450/2.4/8:0+-//8071130385-.3/--2268;34:*-54:4:28
@ac927d51-e7f4-4eac-b053-1697e5c4dd3f ch=408 read=19212 start_time=2019-12-13T02:36:18Z barcode=BC01 runid=2c9cf7bc05858273f10e7d7ec552fc0bd742dc3e
CTCCTACGGGAGGCAGCAGTGAGAATGTTACAATGGGCGCAAAGCCTGATGCAGCCACATGCCGCGTGTATGAAGGCCTTCCGGGTTGTAAATTACTTTCCAGCGGGGAGGAAGAATTAAGTTAATACCTTGCATGTTGACGTTACCCGCAGAAAACCAGCTAACTCCGTGCGCTTGGCCGCGGTAATACGGAAGTGCAAGCGTTAATCGGAATTACTGGGCGTAAAGCGCGAGCAGTTTGTTAAGTCAGATGTGAAATCCCCGAACTCAACCTGGGAACTGCATCTGATACTACTGGCAAACCGAGTCGTAGAGAGGGTAGAATTCCGGAATTAGCGGTGAAATGCGTAGAGATCTGGAGAATACCGGTGGCGAAGGCGGCCCCTGGACGGAACTGACGCTCAGGTGCGAAAGCGTGGGGAGCAACTAAGGATTGAATACCCTGGTGGTCCCACGCCGTAAACGATGTCGGCTTGGAGGTTGTGCCCCTTGAGGCGTGGCTTCCGGAGCTAACGCGTTAAGTCGACCGCGCCACCAGGAAGTACGGCCTGGAGTTAAACTCAAAAATGAATTGACGGGGGCCCGCACGAAGCGGTGGAGCATGTGGTTAATTCGATGCTTGTGAAGAACCACCACTGGTCTTGACATCACGGAAGTTCAGAGATGAGAATGTGCACTTCGGGAACCGTGAGACAGGTGCTGCATGGCTGTCGTCCCAGCTCGTGTTGTGAAATGTTGGGTTAAGTCCGCAACGAGGCGCAGCCCTTATCCTTTGTTGCTGTGACCGGGAACTCAAAGGAGACTGCGAGAGGCAAATATAAACTGGAGGAAGGTGGGGATGACGTCAAGTCATCATGGCCCACTTGACCAGGGCTACACACTGCACAATGGCGCATACAAAGGAAACGCGACCTCGCGAGAGCAAACGGACCTCATAAAGTGCGTCGTAGTCCCGGATTAGGTCACACTCAATCCATGAAGTCAGAATCGCTAGTAATCGTGGATCAAGTGCCACGGTGAATACGTTCCCGGGCCTTGTACACCGCCGTCACACCATGGGAGTGGTACAAAAAGAAGTAGGTAACCTTAACCTTCGGAGGGCGCTTACCACTTTGTGATTCATGACTGGGGTGAAGTCGTAACAAAGGTAACCG
+
*,.*)-1.42&+002241260)*(((%+&%'/0.282/.-05)*2333377+*&*(''*+)/'(+.4121+*-,)'+8690)+76490337(-'(**.1,**,-,43(&'+*-+**)-04()707/(*$$$$&*+)/2--.-,:,+5+*.*+.)&%%&%'*+()*-./0151-.31/618+4).*0-+%0*+)&.),-3--00/:/9/7240111*.01403/578-11**&$%($53961271)'(++,2721&+-/,.20,)&'+**(*)&&%/+,+(,++,,7-,,,*.$%(5281+-&+--,--/020+**&**,*+*2-3/4/',$$*&#%',0121:7117:44.-,--/0:.+)&,,-5:/;./75,/*,,82/4;2/-38791,)$'&')11898+44//0+,3/,/12464,(*-((&%(&.(&-'%%0.0170--1.++-3.)(.,38507:-...//46-()('+*')(15++(+1-%'+*-5521.00.230+.+)&()+3755/1211)31.,''''(/2'-),+*(%'.-3,.1(%&($(/49;8-33(642--*)(.)++60.74+.7,+,+0(0**,27556.,**,+*)-06)4592/)&%&$$%&*+4*+(*'%+)%'*()**+-,'./02021)))(/4*)*+--90,,.0-02*,$'*/0,940201030-025'1-*&%#%'(..776266232.-(''(*10-3.../0-50356+,/+:2'-()'%+-1/+)**.165.48*''()2''-))04-)'&#(#,5*752524669*)*'++/0,+'%&$%&('&++((,3768:0..,*0,(*(295253331-2(,)0179855+057-''(%+,3<687132.(&(%'+&'%%),)&/*()'(,.17''&)*()'''),742)','))%))+)++4356561047**9688:98:::::+*+0+5-&+(()%&%-,(+&%('&(/+++,0%-+/15312.*-+-01077::9931-0023,//8800:84815+2(''+**'**''))(,1-45-05332367829/(('/(&'+.613,$()&+%0+(--/'''*)324:.+6),6100/20.792.49))+20170/3302326:2-+-+()+'))1389'4,458764
@a96bc91d-a8e9-4d0d-b6b9-bf52f95ae3bc ch=392 read=49632 start_time=2019-12-13T02:36:29Z barcode=BC01 runid=2c9cf7bc05858273f10e7d7ec552fc0bd742dc3e
CCCACACCTTGTTACGACTTCACCCCAGTCATGAATCACAAAGTGGTAGCGCCCTCCCGAAGGTTAAGCTACCTACTTCTTTACGCCCTCCCATGGTGTGACGGGCGGTGTGCAAGGCCCAGGAACGTATTCGCCGTGGCATTCTGATCCACGATTAGCGATTCCGACTTCATGGAGTCGAGTTGCAGACTCAATCCGGACTACGACGCACTTTATGAGGTCCGCCTTGCTCTCTTAGTCTTCTCTTTGTATGCGCCATTTGTAGCGATGTGTAGCTACCTGGTCGTAAAGGGCCATGATGACTTGACGTCATCCCCATCTTCCCTCCGGTTTATCACTGGCAGTCTCTGAGTTCCAGCCGGACCGCTGGCAACAAAGGATAAAGAGGTTGCGCTCGTTGCGGGACTTAACCCAACATTCCTGCTTACGAGCTGACGGCGACAGCCATGCAGCACCTGTCTCACGGTTCCCGAAGGGCACATTCTCATCTCCTGAAAACTTCCGTGGATGTCCAGAAATAGGTAAGGTTCTTCGCCGTTGCATCGAATTAAACTACATGCTCCCGCCGCTTGTGCGGGCCCCGTCAATTCATTTGAGTTTTAACCTTGCGGCCGTACTCCCCAGGCGGTCGACTTAACGCGTTAGCTCCGGAAGCCACGCCTCAGGGCACAACCTCCAAGTCGACATCGTTTACGGCGTAGTTCACCAGGGTATCTAATCCTGTTTGCTCCCAGCTTTCGCACCCTGAGCGTCAGTCTTCGTCCAGGGGCCGCCTTCGCCACCGGTATTCCTCAGATCTCTACGCATTTCACCGCTACACCTGAATTCTACCCCCCTCTACGAGGACTCAAGCACCCATTATCAGATGCAGTTCCCAGGTTGAGCCCAGTTTTCACATCGACTTAACAAACCGCCTGCGTGCGCTTACGCTTGATGAATTCCGATTAACGCTTGCCCTCCGTATTACCGCGGCTGTTGGCACGGGTTAGCCGATTGCTTCTTCTGCGGGTAACGTCAATGAGCAAAGGTATTGCTTTCTCCTTCCTCCCCGCTGAAAGTACTTTTACAACCCGAAGGCCTTCTTCATACACGCGGCATGGCATCCGGGCTTGCGCCATTGTGCAATATTCCCCACTGCTGCCTCCCGTAG
+
2/)%'%)+*0(0-&*..1396-042.+,021663;,,*+-62+0,/+++..291-0.')4.373713%((*/3,'0,/-27,)+*1.+)-922588/.,+-0/.)('(%()$%+.**/5*&21--122.1..+17809,1.5882001,-&(*'1*)(2247<492-47;8777-+,./0121:35++31153;60/040476442301*-086./-*/&(*)&'&'*++,-,*)*,.767<7746<;14421316827/*'*()+&%'-../0//,*+'')366899/)**)1747220/,)'$$&',10567020/0991:1'(-)',19(),4*(.&)*)./-(&(--1725'$(2.942:83543:87.77:+728849)*'.)3+))'(*+65;774:8.%%%(%/''*(,*/4,&%%##$)../1-01-+,*(('..12:0/',)%&(05033311/2+:815.(**&-,/,)-13<977562/0*'+*195,1415-.1::9-,+'&&-1--%'-,16'.+:334/,*,)*/01133())-+2<20&*+-/+.-03)(21/*&$'&(*&.,450*,.43526--+7:())/9:.382/3.-./6342/-.-5310+28:181.-.-2/7/4/1+1-(,460,2,,/*-1/0/5;800-7-)'+/,++),(4+5662,2358/95/&+(((')%-+0''*/,/)&-+,05/40/0/1/83++-02-($).300&&'*4/*)**+.33/4323;571:)*6::3682291;689;33504114:9438-,/210-*+,,.13;;726:+,.,,(/4-*'-//24%609440.2555+(+,2368,)%')44/**.-.4157889,80605.'-0+3,-1.3+%+600*,')+..*-.616169;:7:348468877+(&(&&)(&&#,#*%')//1*'*,2.321/1-(505001),()(&)&%*/,-.49*9(&'.'24180//+/$,&)*190593232-0/,/8979903000.-59.-.+'1'%&),,+/69*::8649;6-17602.)))+064-)),(/40++0+2.00:34;9762/%,*+*/+#)&''&(+('6774924185%&+&,*.'5-7517680'*+*(%&**+/8--003
@66480376-2099-4cd9-af7e-68a6655aa912 ch=303 read=106928 start_time=2019-12-13T02:36:33Z barcode=BC01 runid=2c9cf7bc05858273f10e7d7ec552fc0bd742dc3e
TCGGTATGCTTCGTTCAGTTACGTGCTTCTACCCCTACGAGACTCAAGCTTGCCAGTATCAGATGCAGTTCCCAGAGTTGGGCCCGGGGATTTCATCTGACAACAAACCGCCTGCGTGCGCTTTACGCCCAGTAATTCCGATTAACGCTTGCACCCTCCCGTATTACCCGCGGCTGCTGGCGCGGGTTAGCCAGTGCTTCTGCGGGTAACGTCAATGAGCAAAGGTGATAACTTTACTCCCTTCCTCCCGCTGAAGTACTTTACGACCCGAAAGGCCTTCTTCATACACGCGGCATGGCTGCATCAGGCTTGCGCCCATTGTACAATATTCCCCACTGCTCCGTAGGGG
+
#()+*+*+*4+.++4-++6-$'((%(-,//-101+(&.,+4-47916/112047)0111;412322476;/3,**&'5+.'/40+-10-'11-//+-*)'&*7-5:86:669))+7714.-.1/+/.59,)*-/6;<431037.((%(-*-..1:6/36(*/*/,.19**-,5.118700*(*(/24/-.30&65-.141112/98433323414001704:+)*(%$+%&'./1+--/9./83/+7:-)64,3/%,$&'(&%&(#'*,*+0*,2574;67<:9866.52459455332/-../;*634485915;1-0412.4/;...3/385*-)'())4-5--'()
@9db7f646-534a-4f5c-9ea7-a187f996b015 ch=143 read=57002 start_time=2019-12-13T02:36:29Z barcode=BC01 runid=2c9cf7bc05858273f10e7d7ec552fc0bd742dc3e
TTGGTATTACTTCCCGTTCAGTTGCATTGCTGGTACTGAAGAGAAAGTTATTAATTAATCTGTATTAAACCTACGCTTGCTCGCTCTATCTTCCGGTTGCATTGCAGCTTACCCCAATCGCTGACCCTGCAACTGGCCGCGCTGCGCTCCATGCAGTTAGCTCACGGACTTCAGGTACCAACTCTCTAGCGGTGCGGTGACGGCCGGTGCCCTATAAGACCAGGGCAATATTTCGCGTTCAGATTCAAATTACTAATATCCAGCTTTCACCATGTAGGCGAGAACAATACCTACCTGAAATCGAACTGGACTCGTTTCGTTTGGCTCCTCGCGGTATTGCTGGCGAACGGCATCGCAGCCCTACGCAAAGGCGTAATCCCGGATTTTGACGTATCCCCACTTCCTCCAGTTAACCCAGGCGGCCTCGCTCGATCCTCAACAATGGTGGCGACCAAGGGTTGCTTCATTGCAGGGACTTAACATCTCACGGCACGAGGCGGCAATATGCCTGTCACCTTGTCCCAGGAATTCCTCAATTAAGTAATACAAGGGATGTCAGAATTAGCAGGTAAAGGTTCTTCGCGTTGGTAAATTCAGCCGCAATAGCTCCGCTACTTGTGCGGGTCCCCGTCAGATTACCTTTGAGTTTTAATCACGTACTCCCCAGGCGGAATACCATGAAAATGCGTTGGCAGCGGCACGAGTGTTGAAACCCCACACCTAGTATTCACTCGATTTACGGCGTGGACTACCAGGATCAATCCTGTTGCTCCCCGCTTTCCAGACTCGCGTCAGTTACAGTCCCAGAAGAGTCGCCTTCGCCACTGGGTATTCTTCCTATGTCTCGCATTCACTTTACACTAGAATTCCACTCTCTCCTCTCCTGCACTCCAGACGTTTGGAATGCAGCACCCAAGTTCGGGTATTTTTATCCATACGTCTCCGCCTGCCGCTCCCTTTACACCCAAATGCAATCCGGATAACTCATACCTACATAGCGCGACTGCGCTGGCGTAGTTAAGCGTAGCCTCGCCTGGGTACCGTCATTATCTTGAGAACAGGGCTTTACGATCCGAAAACCTTCATCACTCCGCGGCGTTGCTGCATCAGGGTTTCCCCATTGGCG
+
$$&&(&)'%*.1+()+.6+''.)#'&+,*1.4,+%,(*./'(%*.+../(((*,*-)%))-+-()(&).,3.))$&('%''''&),-.3/2.)%+)+)%'&'.%(&''-'&*-,)+,-/')**+491-$)$%'%#$'*(*))&()&)*/&##$%$&-,*-457465:89:;6(*'($*--..,,(&'%&)+/*%%''(*%&(%(%&('(,+&%$%()'00,+)0-70:10/<-*%%%%%%&%+/.+++)+*).()%')125++0/5)'&(-22445385*&)%),.)'()($$()(-/47-1&&%%$%%%$'$&%)(%(+/))%(*+*')%-,.*(&&#$#'&&'%&%&(('('$&('+0+%$(%'-+')*'/-(+,.,'%(%-1/(*&,**'))(,)$(...1-/3',/41*2-(&.4././,++$#&%(')-+('$%%$&)+0''%%$')(+'&''*'&#$$(&.0,-(,4.)--113013540*+,',('('''&&$&'$$#$#&%&'-0.1-/,*)/1(&''&*-3+515*$3&('&(+3)((('-54384110%*%+*%$%%(,,/6)-00;44-,)+-3+*&&')%-%%($%'%'&%'%()+.*),,)/03*102+60./64+(14*((-%%'%%)(*,-09<-25''###$$&&/55**((*(+'.*))%$$%)-+8*&,2-,'(((./13.+,*&'&+-31)5*-32-')'++*'&-,*,*'&)*,'23,*)(,**((/213,5,%'&%$$'%)051.28*+0+5,+&,+2/.('#%$$$%'%(*-2/9*))-./2,+*,('(('((-))-,,0442223*+(2:.1;-)*&+)-)&&#%#&$&#%%''&'%'%)'-(1*-3'))+.//28442/-((*)+(-(&'&%''//+-*5-&)('(&0--+&-&&$&'-.)-/+)%)*7/&&$%#&%&('%'&&&))'()+4))3/&'$*,()*'(#'(-+,0363)+%'&0&''))&%'&()&'&()02411)'&'))'+&++))&%&&'$%&$'&#$%$&-&)(-,3.-+6+.0')$#$')..(**,+/73/122333-378.171918:9/0*+(%'')*.29///..(//*07-59/,0-'%+&&%%#
@3935234c-c95b-4b27-9d6a-fd65dc7d5cf3 ch=347 read=49510 start_time=2019-12-13T02:36:28Z barcode=BC01 runid=2c9cf7bc05858273f10e7d7ec552fc0bd742dc3e
CTCCTACGGGAGGCAGCAGTGGGAATATTGCACAATGGGCGCAGGCCTGATGCAGCCATGCCGCGTGTATGAAGGCCTTCGGGTGTAAAGTACTCGGCGGGAGGAAGGGTAAAGTTAATACCTTTGCTCATTGACGTTACCCGCAGAAAAGCTCGGCTTAACTCCGTGCCAGCAGCCACTTGATACAGGTGCAAGCGTTAATCAGATTACTGGGCGTAAAAGCGCACGCAGGCGGTTTTGTTAAGTCAGATGTGAAATCCCCGGGCTCAACACAGAACTGCATCTGATACTGGCTTAACGAGTCTCGTAGGGGTAGAATTCCAGGTGTGGCGGTGAAATGCGTAGAATCTGGAGGAATACCGGTGGCGAAGGCAGCCCCCTGGACGAACTGACGCTCAGGTGCAGCGTGGGGAGCAAGCAAGTTAGATACCCTGGTAGTCCACGCCGTAAACGATGTCGACTTGGAGGGTTGTGCCCTTGAGGCGTGGCTTCCGGAGCCTAACGCGTTAAGTTGACCGCCTGGGGAATTACGGCCGCAGGTTAAAACTCAAATGAATTGACGGGGGCCCGCCTGAAGCGGTGGAGCATGTGGTTTAATTCGATGCAACGCGAAAGAACCTTACCTGGTCTTGACATCCACCCGGAAGTTTTCAGAGATGAGAATGTGCCTTCGGGAACCGTGAGACAGGTGCTGCATGCTGTCGTCAGCTCGTGTTGTGAAATGTTGGGTTAAGTCCGCAACAGGCGCAACCATATCCTTTGTTGCCAGCGGTCCGGCCGGGGAACTCAAAGAGATTTACCAGTGATAAACTGGAGGAAGGTGGGGATGACGTCAAGTCATCACTTAAGCCCCTTACGACCAGAAGGGCTACACGTGCTACAATGGCGCATACAAAGAGAAGCGACCTCGCGAGCAAGCGGACCTCATAAAAGGCGCGTCGTAGTCCGGATTGGAGTCTGCAACTCGACTCAGAAGTCGGAATCGCTAGTAATCGTGGATCAGGAAATGCCACGGTGAATGCGTTCCCGGGCCTTGTACACACCGCCCGTCACACCATGGGAGTGGGTTGCAAAAGAAGTAGGTAGCTTAACCTTCGGGAGGCGCTTACCGGTGATTCATGACTGGGGTGAAGTCGTAACAAGGTGACCGGAAGATAGAGCGACAGGCAAGTAGGTTAACACAAAAGACACCGGCAAACTTTCTTCCTTTCCAGCAATACGTAACGGCA
+
'+/4--1398),30/23%',.7,..-615.,+//96+.))-64/22:92222./-8/98/9:775223341.0',+2182++'+'))5-,2.//,&*')/.(,,,(,+(**-,))+3-,-:18:-*.//*8-.19527.02&$$&&//,-$)*.-.'&'/(&'+'$+&(83340/3/)(+%$%('2%('&),:777-7-3-34*+*3+-/0456668299.(*120212/2,-(+45*-,/-0)*+.,,.-*,),50-1687'2344:+5-(&*)(-0221.-,,*,-/0826-+-3.40-/+/+/40(-14,1010415/,+/20+*$+)'&'%&)(()-384('()-/256691:4455.,1/4/(++*.0,/.736/,0:5772-,.,-0/1022500.((&&'*(%'&'%/06*01),+1-+.//;;*,;;:88/:1(*4765173,)+,-+32446-502..0+.---*48&%&&&*))).***,**+/./-3()2821/,5.9///;55483482./1,(&-'')2843-1./2124;;576:3;91/,0.7.00/*36.*-)&(%$'/)*,8:9:/+--0/+,,*'&%*80911055;;8978223(*0230620342/12/+-)(,3/10(0,(*+++(,;734*)**+84402810124;646.7:198:980,..3/5579:74200'&(*,+478456787881:/.-17.,,-:.8527351786)0.+3)%)*)).()'%$'-/()3.+,7--94/53952*(+03*79)-216,02&)$'$)*)&163450002957792.4,,/,...46+2668:89997366682&'('('(+0/)''$%')52'&)'*.110.+')+*-/32,6,,9:612123449*()%'($(**2614/700005:0/,+,1:98434:1(+($&//245987/9+','0+/-+,./-/+1,,,75575,'%'(),0+60648..+,*,/534476;4,.$''-)+*12/*-330+)1+%,.506.+/367,0+)*++../3:52:6./544.1825/1/++,+/*+4002/1*%*(&))4.)+''()7,867:809*'/4.4-6,'*%()43-3787876699;:3/+&(&'6599/*..(*).23821.1-171+)/+056&,123-('%*')+*'(')-44,0164851'+.,&*+6:./8/$#$%0('*-5--*5.-.+'%$&'
@0f5dfacf-351e-4ffb-8f89-b6c7afaffd56 ch=259 read=53246 start_time=2019-12-13T02:36:28Z barcode=BC01 runid=2c9cf7bc05858273f10e7d7ec552fc0bd742dc3e
CCGGTTACCTTGTTACGACTTCACCCCAATCATCAATCCACAGCAGACAGCTCCTTCCTTGCGGTTAGGCCACCGGCTTCGGGTGTTATCAACTCGTGACGGGCGGTGTGTACAGGCCGAGAACAGTATTCACCGCGACGACATGCTGATTCGCGATACTAATGATTCCAACTTCATGTAGTCGAGTTGCAGACTACAATCCGAACTGAATGGTTTTATGGGTTTGCTTCACCTCGCGGCTTCGCTTCCTCGCATGCATTTAGCAAGCACGTGTGTAGCCCAGGTCATAAAGGAATGATGATTTGACGTCATCCCGCTTCCTCCAGCTTGTCGCGGCAGTCTCGCTAAGTCCCCAACAATGATGGTAGCTAAAACGATAGGGGTTGCGCTGTTTGGGGACGGCAGCATCTCACGACACAGGCTGACGACAACCATGCACCACCTGTATCTCATATAGCTATCTCTCCATCTCAGAACTTTATGAGTATGTCAAGACCTGGTAAGGTTTCTTCGCGTTCTTCGAATTAAACCACATGCTCCACCGCTTGTGCAGGCCCCGTCAATTCCTTTGAGTTTCATTCTTGCGAACGTATTGCTGCTCAGGCGGAGTACTTATTGTTAGCACTGCAGCACTGAACTTTGACATCAACGCAGTACTCATCGTTTACGGCGTGGACTACTAGGGTATCTGATCCTATTGCTCCCCGCGCTTTCCGGGACTGAGCGTCAGTTGCAGGCCAGATCGTCGCCTTCGCCACTGGTGTTCATCCATATATCGCATTTCACCGCTACATGGAATTCCGATCTCTCCTGCACTCTAGCTGCCTGGTTTCTATGGCTTACTGAAGTTAAGGCTTTCACCACAGACCCTTGCCGCCATATACTCCCTCTTTACGCCCAATAATTCCGGATAACGCTTGCACCTACGTATTACCGCGGCTGCTGGCACGTAGTTAGCCGTATGGCTTTCAATAGTACCGTCACTCGGCTACCGAAAGCGCGTTTCATCACTTTATAACGAAGTTTACAATCAAAACCTTCTTCCTTCACGCGGCGTTGCTCGGTCCAGGGGTTTCCCCATTGCCGAAAATTCCTACTGCTGCCTCCCGTAGAGGAG
+
7:28/;./73822822/121:9.72.'1+/02874706-()&&'&'+*)*+/177;:/7../79491199;349-2,,42,*')%,2..012///,02221995)0./2125,9*525,$*&%+-%(),5/44<910+*)/04:7871-/5///--0(-))%%-1:/9+,&*--.-/354798.'(*0+.,3156667;10/-00--+.665/:9<135:<19;:,12;-%&-)4.*1*)061//0/01(+,,)&%)*-7*%)(-''(&0-.0-)(()-.*+-2110130)*'$%%'(*++1:8113768:/:9*'-02/442*0&*8..*+$&'')$)*(&,+,.++)*-69*6-2*:,-,,0+*%$%'%%&%)*-0/101*-80.*,-,)-)*&+&(.(()(&+07652/22-.')%&()*3'2/28899;7:853595:;86655568764/(%'(+.11115:854.*%%(*)*,.,/,+*+,757986447;:26557)1-9356<;69342)/850-5/6/<6;1-.-02667/.50//21-0,1&1+072*)23889:1,*0,'$+*57349<76:150,6202%/&#&*')*-+.610&,%+))--)5**&)($)%'--010211779;1760,..56:755&0(*),267010/0:6+--303298373000*0..0205'&),2++&',()+291+%(&(*5/+*498*())'**-2961:00..13261018867712.1/..68++)*+/,/3-&0577:99720+-*/9(/),2177781.02010*/'&$+)()(03013/010/+/0279;7898:743,0)(%%&%&*+54.5,(&./+25))+)*(*+25;<424/2-,3*%%%&$()20-*0.97/1162.,3-1378023616152.+1*&+*/2.,.,-/2735950500041030)%)(*+437...0(.%&)1'21,$*%%&%&)3/368+,01*8,-*6&%%'%')12+08*$#&)')*0))*/)*(,*),77*-1263078,2409428352:3/320342/51/,7.8.,0''499(0;,2:<400923641:79.511,-10+.-.0706:*,9')'0-),
@be135e35-583a-4a77-8bc0-c94214b0ea7d ch=451 read=39457 start_time=2019-12-13T02:36:37Z barcode=BC01 runid=2c9cf7bc05858273f10e7d7ec552fc0bd742dc3e
CTTGCTCCTACAGGGAGGCAGCAGTGGGGAATATTGGACAATGGGCGCAAGCCTGATCAACCACCGCGTGGGTGAAGGCCTTCGGGTTTGTAAAGCCCTTTTGTTGGGAAAAGAAATCCAGCCGGCTAATACCTGGTTGGGATGACGGTACCCAAAGAATAGCACCGGCTAACTTCGTGCCAGCAGCCGCGGTAATACCGAGGGTGCAAGCGTTGCCTCGGAATTACTGGGCGTAAAGCGTGCGTAGGTGGTCGTTTAAGTCCGTTGTGAAAGCCCTGGGCTCCAGCCACCATTGCAGTGGATACTGGACGACTAGAGTGTGGTAGAGGGTAGCGGAATTCCTGGTGTAGCAGTGAAATGCGTAAGTCAGGAGGAACATCCATGGCGAAGGCAGCTACCTGGACCAACACACTGACACTGAGGCACGGCGTGGGAGCAAACGGGATTAGATACCCTGGTAGTCCACGCCTAAACGATGCGAACTGGATGTTGGGTGCAATTTGGCACGCAGTATCCGAAACTAACGCGTTAAGTTCGCCGCCTGGGAAATACGGTCGCAAGACTGAAACTCAAAAGGAATTGACGGGGGGGCCCGCACAAGCGGTGGAGTATGTGGTTTTAATTCGATGCAACGCGAAGAACCTTACCTGGCCTTGACATGAACTTTCCAGAGATGGATTGGTGCCTTCGGGAACTCGAACACAGGTGCTGCATGGCTGTCGTCAGCTCGTGTCGTGAGATGTTGGGTTAAGTCCTGTGAGCGCAACCCTTGTCCTTAGTTGCCCAGCACGTAATGGTGGGAACTCGAGACCGCCGGTGACAAACCGGAGGAAATTCTGGGGATGACGTCAAAGTCATCATGGCCCTTACGGCCAGGGCTACACACGTACTACAATGGTAGGGACAGGGCTGCAAGCCGGCGACGGTAAGCCAATCCCAGAAACCTATCTCAGTCGGATTGGAGTCTGCAACTCGACTCCATGAAGTCGGAATCGCTAGTAATCATGAATCAGCATTGCTGCAGCGATTCCCGGGCCTTGTACACACCGCCCGTCACACCATGGGGTTTGTTGCACAGAAGCAGGTAGCTTAACCTTCGGGAGGCGCTTGCCACGGTGTGGCCGTGACTGGGGTGAAGTCGTAACAAGGTAACCGG
+
(*'$&(+..23(54+&/--)0/(-.+26,,-+)'-*0/9/;//910(*4837;32357&0(+%,1-/023720,,1),-22;4.(,*0*'//3.++/+,59-12<6;6.81*'+0,,..'(++10-/-8---:585-6/'**+,3418--+-*,7+*18-0'(*8411.,/++3-71514612-+,6,3+,)))'('*'&)(-+./18768120%(*),(7,101-/65;;:978:5-...21/4-(0+3:8724<9-53331*1-*++041/2;73460.//*-'/1)-(%+&-/3565::4:;:;:8:55543++-126555-+)-/3/+..+/),-,/&'0350/-,-,-0,+21+-212/($'(&45,+/++*+,0:895:7525-41122116:89;677/))'''(*-./,0.0-463)''&&)129,++,74(+%4:003-,03.5:+,8:524363+-/28--:87000//23:8:;<:;86:44./33'-)48+8+/0//.01123)',3*-/40-,--.532169:8:://5.-((%'&+,2+998484412371*-.)980:9,*-+-.--/9423983-/4/.+,..89.9--51))**,%'&/-;<;5:6<:445347/63/,..++3,-9,+02.0-1)$$&'.'()'/*/8/0+*+,--721(/+-403398<:412+-167,-877869:98::444419445:71/3./3466548878)**,2178--01967.-3)'''&(*,154467.1---7%,%'+68,0/((00)02314--,+%-000**)'&-*.8+542454669<69:92/-'*)/(1+(,)6/8878982,1/))1158867457;0/1.0171:.15500/.-,'*,/-15,00900/-,1335723-2,23533*5739::9:+&.-.-0019324.*+,9-/1+-4609,/38-8*1,.,+-.04506-//93././222+7++*3(0-979323-+,*.,.&&%&537**,0/955487+2+*&.,-/+,3691:///6/++)-4)47+)5556458071100,9603:1/(.()*6-0//4/,)''(5*:;9<94<8/040.*%%'('$*-316514-,+--.02525*''+.)//5778995.3./5689:
@ef76cf5f-5d2b-4380-8e88-f90c4331d085 ch=433 read=73112 start_time=2019-12-13T02:36:36Z barcode=BC01 runid=2c9cf7bc05858273f10e7d7ec552fc0bd742dc3e
CCGGTTACCTTGTTACGACTTCACCCCAATCGCTGACCTTTCACAACCAACCGCTGCCTCCTTGCGGATTAGCTCACGGACTTCGGTACCAGCTCTCATGGTGTGACGGGCGGTGTTGTACAAGACCAGGGTCTATTCACCGCGACATTCTGATTCGCGATTACTAGTAACTCCAGCTTCGTAGGCGAGTTTCGGCCACAATCCGGGCTGAGACTGGTTTTAAAGTTTAGCTCCACCTCACGGTGTACATCTCTGTACCAGCCATTGTAGCACGTGTGTAGCCCTACACATAGGGCATGATGATTCGACGTCATCCCCACCTTCCTCCTGGTTAACCCAGGCAGTCTCGCTAGAGTCCTCAACTTAATGGTAGTAACTAACGACAAGGAGTTTGCGCTCGTTGCGGGACTTAGCCTTTATCTCGACACGAGCTGACGACAACCATGCACCACCTGTCACCTTGTCGAAGAGGATTTCCTCGATTAAAGAGTAATGCAAAGGGATGTCAAGTGTAGGTAAGGTTCTTCGCGTTGCTTCGAATTAAACCACATGCTCCGCTACTTGTGCGGGTCCCCGTCAATTCCTTTGAGTTTTAATCTTGCGACCATTACTCCCCAGGCGGAATACTTAATGCGTTAGCGGCAGCGGCACGGTGAAACCCCCCCACACCTAGTATTCATCGTTTGCGGCGTGGACTATAGGTATCTAATCCTGTTTGCTCCCCACGCTTTCGCACCTGAGCGTCAGTCTTCGTCCAGGGCCGCCTTCGCCACCGGTATTCGCCAGTCTCGCATTTCACCGCTACACCTGCCAGATTCTACCCCCCTCTACCCGAGGACTCCAAACGCCGGTATCAGATGCAGTTCAGGCCAGGAGGTTTCACATCTGACTTAAACCGCCTGCGTGCGCTTTACGCCCAGTAATTTCCGATTAACGCTTGCCTCCACGTATTACCGCGGCTGCTGGCGCGGAGTTGGCGGTGCTTCTTCTGCGGGTAACGTCAATGAGCAAAGGTGTGCTTTACTCCCCTTCCTCCCCGCTGAAATTGCTTTACAACCCGAAGGCCTTCTTCTTCACGCGGCATGGCTGCATCAGGCTTGCGCCCATTGTGCAATATTCCCCACTGCCTGCCTCCCGTAGGAG
+
17+205&0,10.25/10,*)2+/183.)-*0),**&*')+(,*-.&)&(%3..21+++*--0---1-)-'$*))+-//7128;*-))(/4*%++**).0484256685::8642,.'&)))%%(',0&/2+)%&)42/.00.547889:9023:<:544222.'*(10/.+(1,''1287,/)++*(%)/9.+*(('$%%&).++,(*+///01337104*%%&)+1('*,.29-.901(0)&*(,&((,,-,+,1-272*30*+0(,,./-/112(&%),,52)&*')..1188./4223338<9878799::/97+)-2-40/127/16.3,+*('(,,-079553.'&',,133812.2++,3/4.1/++**,*+06174+5,*+%(76''./118179.1051-)+(''(%+-.+/2.2./1460(**+543759535;33++%,2/4525,.).-50.,00/3(&((&03,0323131604+))*,.+2**,/'+1.8869986121/./.,--.1285181+-.,2,-.52,*-/-5:/7.*''//6741/1,++2,/0.5/461336++,0/:5;6/381--02<<809233;465586*),+-+49:-,15:24-8/-+*-,3356408//---*$**+1(&$)('')02,.135-(&*(,,&$+,,571/455399(-+0.024:566)%%'+*0241)-.25402<4.//,-,+(..+59-,%&%*,,-0137772551330+*-)(2993;44436324,)1/,7647;-##*&(+-.0+//7;-+'.,454..*+*))%%((-10,,,00736.,.-*2+)(%*)0037)0-2,.0.*4+-.:--..$8&..4/+,02)&/'&*++:--*)*43,,+&%%)),+6./2,,/10.-)(.,,%.),,+&*,,-/7*/-*,.1-,.+)+(%'%(-)$''(/9/-3.+,,.-165/6.)&%-*,,1.3.0&20-015//5...-'''*-3056/3-..44355+-/*&,&**/2*+--::(/92711;:.)-.(+,+*1&,+47/.1.33+()&'-5549774/%'((*+./61359;9;99782)(''*-()+59+)+0%,',,203354565124./.%(-1*8;.+0(,&('
@f7198672-9ec6-46f9-9709-69e78f0ae1cd ch=433 read=73140 start_time=2019-12-13T02:36:47Z barcode=BC01 runid=2c9cf7bc05858273f10e7d7ec552fc0bd742dc3e
CAGCGGCCTACCTTTAGTACTTTAACATCGCGGTGGCATCACGGACTTCGAACATTTTAGCTCTCATGGTGTGACGGGCGGCGTGTATAGAGACCGGGAACGTATTGCGCGACATTCTGATTCGCGATTACCTAGTAACTCCAGCTTCATGTAGGCGAGTTCAGCCTGTCCGAACTGAGACTGGTTTTAGGTTGGCTCACCCTCTTTTTTTGTTATTGCATCTCCTCGCAGCCGTTGTAGCGTGTGTAGCCCTACACATAAGGGGCATGATGATTTGACGTCATCACCTTCATACGCGTTGTGACGTCGAGTCCCCAACAATGGTATTGAAAACTAACGACAAGAGGTTGCGGGTGCGGGACCAACATCTCGACGAGCTGACGACAACCATTACACCACCGCAGCAATACGAAGGGATTTCGCATCGATTAAGAGTACAGGGATGTCAAGTGCTGGTGGTTCTTCGTTGCTGAATTAAACCACGGCGCCGCTACTTGTGCGGGTCCCCGTCGAAATTCGCGCAGGACATCGACCCGTACTCCCCAGGCGGAATATACTTGAAATGCGTTAGCGGCGGCGCAGAGTGTTGACACACCTAGTATTCATCGTTTACAGCGTGGACTGAATAAATCCTGAACGCTCCCCACGCTTTCGAACGCAGCGTCGTTTACGGTCAGAGAGTCGCTACTTCGCCACTGGTGTTCCTAATAATCTCCTGCATTTCACCGCTACACTGAGGTACTCCTCTCCTGCACTCTAGATAACCGGTTCAGATACGGCGCAGAGTTGAGCCGGGTGTTTCCACATCCCACTTAATCATCCGCTTCGCCGCTTGCCGTAGAAATCCGGATAACGCTCGCCACCTACACGTATTACGGCTGCTGGCGTGATTAGCCGTGGCTTCCTCCTGGGTATACGTCATTATCTTCCCCAGGAACAGAGCTTTGATCAAAACGCTATGCTCGCTGGCGTTGCTGCATCGGGGTTTCCCCATTATTGCAATATTCCCCACTGCTGCCTCCGGCCGGAG
+
*'$$(+,+&%*()/0(''%'**((%'',-,.+-0/3.%-,,.(-*+-2.,,+-&)(&%'#().,1/32++((((-2880.2-/27651-'))+93-:-3,,.-&'+$,+10345627/21796133239.3--&(*-514/0)))*..)+)))*/-+*.-0($#$#%&'(((,*'&'*//445.7;9-,%++7+7404%((''(&),,.,)(-)&-()*.20/+'&%%&%',%&)'%&+.420//+&**-1/++,-*-024.183.082222028/,.1447956(,,/+*$$#%&$(%*(%%$'%%%'(**-9;3*&0/71&**$*$$0/,((*212//.0/($+)*2&&*)).-20://,'1-1.2346432/..44544/,05,-)',''*),,))'#$$$&&''(+,.2/,*&)293'(%''.+/..3'*)..1-06.-//332-+.+$&()'&-'020*('&*)&)*,-105:8:<42*()&('#%&&''&(*//222+0.*()+)(/*-(2+#####*)''('*''*6)'+((*463/'))*,:7;2-''(,*)*-,()1/,/%)+*22,61,/(('**..2,/*+.-07*),00252*.*),94.,%--.287861/')*''%'*%',####%(+,1.+*+*38,-2105&('*++.1/2:+'&%)+,'))((++/0-/(+-30/42//126236;0++),(+,10.-%%(+)+9.,-6/51100(*%&&'+'#)(*(()),,/.0-1131&'6-5(2))+**%$*,)$,&1.**)&&(/))(+-,*/(.().+%'&(..-8.)(.(3.,--,0($&3+0,-0&(-'%(%%)'$.-*(0,3.9;;:9457336:525.*)&')),.0+/.8/0/4++*(*-,(0/,(('&(')*186665*&&+&*%$$%&)+42934441479/-+(*)$*--//2;;1122(-1.*%%-&'#&''&()-2/0.8//.56359)1,,1:8.655*-3)-+')+,/03-777.+.0011/0203*'&&%))(%
@c66121c1-feba-41e7-9f46-46b13fec65ac ch=299 read=82731 start_time=2019-12-13T02:36:46Z barcode=BC01 runid=2c9cf7bc05858273f10e7d7ec552fc0bd742dc3e
TTGTTGCTTCGTTCGGTTACGTATTGCTCTTGCCTGTCAGCTTCATCATTTCCGGTTGCCTTTGTTGCACTTCACTGAGTCGCTGAATCACCAGAGTGGTAAGCGCCCTCCCGAAGGTTAAGCTACCTACTTCTTTGCAACCCTCCCATGGTGTGACGGGCGGTGTGTACAAGGCCCGAGACGTATTCACCGTGGCATTCCTGATCCACGATTACTAGCGATTCCGACTTCATGGAGTCGAGTTGCGAACTCAATCCGGACTACGACGCACCTTATGAGGTCCGCTTGCTCTCGCGAGGTCGCTTCTCTTTGTATGCGCCATTGTAGCACGTGTAGCCCTGGTTGTGGGGGGCCATGATGACTTGACACGTCATCCACCTTCTCAGTTTATGCTGGCGAGTCTCCTTTGGGTTGTGCGGACCGCTGGCAACAAGGATAAAGAGGTTGCCTTTCGTTGCGGGACTTAACCAACATTTTCACAACACGAGCTGACGGCAGCCATACGGCACCTGTCTCCACGGTTCCCGAAGGCACATTCTCATCTCTGAAAACTTCCGTGGATGTCAAGACCAGGTAAGGTTCTTCGTTGCATCGAATTAAACATACTCCACGCTTGTGCGGGCCAAATCAATTCATTTGAGGTTTTAACCTTGCGGCCGTACTCCCCCAGACGGTCGACTTAACGCGTTAACCGGAAACCCACGCCTCAAAGGGCACAATACTCAAGTCGACATCGTTTACGGCGTGGACCAGGGTATCTAATCCTGTTTTGCTCCCCACGCTTTTGCGCGAGCGTCAGTCTTCGTGGGGGGCCGCCTTCGCCACCGGTATTCCTCAGATCTCTACGCATTTCACCGCTACGCCTGGAATTCACCCCCTCTACGAGACTCTGGCTTTGCAGAAGTATCAGATGCAGTTCCCAGGTTGAGCCCGGGGATTTCACATCTGACTTAACAAACCGCCTGCGTGCGCTTGCCGCCCAGTAATTCCGATTAACGCTGCACCCTCCATTATTACCACGGCTGCTGGCACAGATTAGCCGGTGCTTCTTCACGGGGTAACGTCCAGACAAAGGTATTAACTTTACTCCCTTCCTCCCGCTGAAAGTGCGCACAACCCGAAGGCCTTCTTCATACACGCGGCATGGCTCAGGCTTCGCGCCCATTGTGTATTCCCCCTGCTGCCTCCCGTAGAG
+
(%($+),-2,(+10(3/9./.4%1%%*73340397771%&&)((%**$)0/+*+,)'%)')*())&%&$(5-753-*$&').--//722-2)('()).104.,--3:60/5/*---.1602%+().2,)+,3/294-00*/7*),82,-1/3+((**05914,)*,-1.22,4051),%/%'&()1;3349318.-'*-1**+//5))+/)5)(*2*23539;98737686),.-')*0./3,:21'%,10.-4+2+/,-++'*(+,-414749455-7*+50))1/)*/107/-0,+,.-*,-2685297//245577:82:1/,.,),..00-03:644+)''+)*.23(91,-+*,+*1.61--%&'001.-('*%%.++-'++;+()%()+90(&&()41&'0..'')'%$$%,.122/-,.7167885/80./3**&,,/511'&//--20-,.70-..3.-)&-*743;;4/12235/1((.,,,-86&70*'(((&7)30+0/(*5660)*+-44:583,*,),(-/02:7798:7/3)+,88.,2.3;..39320313312841,6,60+04;:9;980;---/5*+-/.0;33(*&0/4,*.&*-,*-7724,0-(,,-.796;3')2+('(+.8920834-2-.-628,,)+(+399+-/)0'&((*,,4433/*()(-*&)+*5*4,+3)*204:8813-,6.*+*2*'&+,1)6*0/.-223584:3*,0///99;/-*'0.'(*754142541//.0**,./(*(&)*++-,+()&&&&+.1/***+,7;2+,%&.8940;89:3;;889057363,14/235,+399889664606<;0*/0,01/12354+'*'1*,*/7835,0**-/0555--*-,+,4)+-%%%%&).04&'1336699;0,)(*5291+092.'23,)54-,,,,75422-5,8-424/0.015555&6+-.121.+.+.6--/3/13;.0.014121)(&$&&*42,13&.((7../*',.32337856/)*&%$(%&'.0-2-03874730%&(+,)'*1,335))#%*/8+,)**,60/)'%*)//1;3,18.+38/+041-5/).''%'),.,27,*.3/5//1/-1954644+/.0/:600+23/0,&)''-%&&&2:*(..)('&'00/576++0+(&)++/5*-4/0).
@b68a378f-8697-4103-80a4-614fb8401e44 ch=103 read=93496 start_time=2019-12-13T02:36:53Z barcode=BC01 runid=2c9cf7bc05858273f10e7d7ec552fc0bd742dc3e
CCGGTTGTATTTACGACTTCACCCCAATCATCAATCCCACCTTAGACAGCTCCTTCCCTTGCGGATTTAGGCCACCGGCTTCGGGTGTTATCAGCTCTCGTGGTGTGACGGGCGGTGTGTAAGGCCCGAGAACTACGCGACATGCTGATTCGCGATTACTAGCGATTCCAACTTCATGTAGTCGAGTTGCAGACTACAATCCAGACTGAATGGTTTTATGGGTTTTGCTTCACCTCGCGGCTTCGCTTCCCTCTGCACCATCCATTTAGCCAGCACATTATTAGCCCAGGTCATAAGGGGCCTTGATGGTTGACGTCATCCCCGCCCAGCCCCCATCCCAACTTGTCACTGGCAGTCGCTTCAAAGTCCTCGACTTAATGATGGTAACTAATAACGATAAAGAGGTTGCGCTCGTTGCGGGACAACAACATCTCACGACACGAGCTGACGACAACCATTACCACCTGCTTATCTCGCCATAGCTATCTCTCCATCTCTGGGCAGCATGAGTATGTCAAGACCTGGTAAGGTTCTTCGCGTTGCTTCGGAATTAAACCACATGCTCCACCCGCTTGTGCGACCCCGTCAAATTCCTTTGAGTTTCATTCTGCGGAGCAATGCTACTCAGGCGGAGTACTTATTGCGTTAACTGCAGCACTGAACTGACATCCAACGCCAAGGTACTCATCGTTTACGGCGGACTACTAAATTATCTAATCCTATTTGCTCCCCACGCTTTCCGGGACTAGGCGTCAGTTGCAGGCCAGATCATCTTCGCCACTGTGGTGATTATCATATATCTACGCATTTCACCCCGCTTCACACGCCCGATTCCACGATCCTCTCCTGCGCTCCTAGCTGCCTGGTTTCTATGAGCTACTGAAGTTAAACTTCAGGCTTTCACCACAGACCCTTGCGCCGCCTGCTCCTCTTTACGCCCAATAATTCCGGACCGCGCTTGCCACCTACGTATTACCGCGGCTGCTGGCGTAGTTAGCCCGTGGCTTTCTAATAAAGTACCGTCACTCGGCTACCATTTCCTGCTTAGCCGCCGTTCTTCCTTTATAACAGAAGTTTACAATCGAAAACCTTCTTCCTTCACGCGGCGTTGCTCGGTCAGGGTTTCCCCATTGCCGAAAATTCCCTACTGCACCTCCGTAGGAG
+
24(-/++.2/:/&&)),02/*049-/0.0/053;,84('-,///,--+,//2994:6)4.+020'5*((248;/1:+-),-1+5/0&.+--.-(-,/)+.0700,))))..+(383321-'*,.5/((++-+)&#$&(115686466(/()'/1.2622/'((++4.7,.%+/30/235668811/70.0)0(2325677.)')...---)0.58:0'.)20389.*,.7,,.303..18330,'(5+/9/./.())/11:8536;7(*%$$&*)0'2'%(&%'/4-+.54/*,---36-*$)&&'-+&/.),989:;;/67++/0+'$&),/+'-/6+0(*,,&.4(+((**'',,**(($)+++/14234/0,6*8**',++,)%%*('&+/,'(-2:0%$())9+.+*,(-12//'2/0--',*--33243-++'))1+(23463554721**(4))47*-4,,'2+-/8.3&%(%&%)*+56454-48543/**-2($'*,%')((,-7/11)+-02;958646(3-8673/(*)1.,-296&+(%)(.34-1+./10000/+30*)%&&*()'*#.0/&''()*&*/,--70/.35;:537.,%&'./'+,0,/+2,+,,.)-42,,,$/)*,2*0,*++-1111763*00)1,/-/+%*-1265-4/2+0++&'(*),2./45281,$&()&*./03'/*-'&%0*./3497898307,%*(336)*+..0;6-/'41++)%&'-,.14917.*+*&+-+-.43*+&%.(-2;552.'*/,,(.#%(.%$)+,--0/01202;/0&'-.+),)0%%%&*''&&'*)0,-(**/014//))5**,/..2-+'01235956949-+%%&%(#%)&(--*+(.,8/&+''('261174,,04(2*,1;<07.))(-0,,/./0036.-98.,2.,+)/+-)&,1-,/0,'&')&(.,*-,,/,0-12422602855/1,))).-5110793,*)1+)%/)1)47*(*//248,+,*.1332&22111//.7507;9832-+,,()*8,2635752850200*-,41**((&)0.,2/902(*664144636<:7695-.+.,6120;22391:17'*43.:+1:-0*+0/56.+131-+7.*(-0)((#&*).05426/,,
@9819e6e8-46be-4268-b5d0-a535e8e66df4 ch=400 read=49156 start_time=2019-12-13T02:37:06Z barcode=BC01 runid=2c9cf7bc05858273f10e7d7ec552fc0bd742dc3e
CCGGTTACCTTGTTACGGCTTCACCCCAGTCATGAATCACAAAGTGGTAGCGCCACTCCGAGTTAAGCTACCTACGCTTCTTTTTTGCAACCTCCCCATGGTGTGACGGGCGGTGTGTACAAGGCCCGGGAACGTATTCACCGGCATTCTGATCACGATTACTAGCGATTCCGACTTCATGGGTCGAGTTGCGGAGCTCAATCGGACTACGGCACTTTGGGGTCCGCTTGCTCTCGCGAGGTCGCTTCTCTTTGTATGCGCCATTGTAGCACGTGTGTAGCCCTGGTCGTAAGGGCCATGATGACTTGACGTCATCCCCACCTTCCTCCAGTTTATCACTGGCAGTCTCCTTTGCTACGGCCGGACCGCTGGCAAGTAGGTTAGCCACAAAGAACACCGACAACGCACC
+
71(1-5,,35:519-/-*,.-,*/.1+)*-009020*)+,-2(()*%%%&')(+'+)4-(&++1.,,./689.,,&)4.231749--//113)/42*&0)353//,/)04001,.1/849:76;04/+4/14//056:556040/.27-,,(,+&'),07002,)).0337.-*30:11/13&(+415280/,,$&'%)'0*1-71:8753+0(+/73)'.*-0&&(-3+-.0.81/.*0,,,*,.-+00374$)'(+./6.),.),)122847541-0019/,/586581*/7998431120/002.-./.23:3:;3.416/20--.-/2<7443)*..5123:99:*)*&#'))*--00586997776961))*+2.3'&$&$)*23-*+,/)2/4:,.(&#%"$#
@1ff751eb-73bb-48ec-b078-ab0eb7858488 ch=454 read=48560 start_time=2019-12-13T02:37:03Z barcode=BC01 runid=2c9cf7bc05858273f10e7d7ec552fc0bd742dc3e
CCAGTTACCTTGTTACGACTCCACCCCAATCATCAATCCCACCTTAGACGGCTCCTTCCTTGCGGTTCAGGCCACCGGCTTCGGGTGTTATCAACTCTCGTGGTGTGACGGGCGGTGTGTACAAGGCCGGGAACGTATTCCACCGCGACATGCTGATTCGCGATTACTAGCGATTCCAACTTCATGTAGTCAGTTGCAGACTACAATCCGAACTGGGGAGAATGGTTTATGGGTTTTAGCCACCTCGCGGCTTCGCTTCCCTCTGCACCATCCATTTGTAGCGTGTGTAGCCAGATCATAAGGGCGCGATGGTTTGACGTATCCCCGCCTTCCAGCTTGTCACTGGCAGTCTCGCTGGAGTGCAACTTAATGATGGTAACTAACGATAAGGGTTGCGCGCTCGTTGCGGGACTTAACCCAGCATCTCACGACACGGTGGCGGTAACCATGCACACACCACCTGTATCTCCTTAGCTATCTCCATCTCTGGAGCCTTTATGAGCATGTCAAGACCTGGTAAGGTTCTTCGCGTTACTTCGAATTAAACCACATGCTCCACCGCTTGTGCGGGCCCCGTCAATTCCTTTGAGTTTCATTCTTGCAGACGTACTACTCAGGCGATGCCATTGCGTTAACTGCAGCGCTGAACTTTGACATCCAACGCGGGTACTCATCGTTTGCGGCGTGGACTACTAGAATTATCTAATCCTATTTACTCCCCACGCTTTTCAGGACTGAGCGTCGGTTAAGACCAGATCGTCGCCTTCGCACTGGTGTTCCTCCATATATCTACGCATTTCACCCGCTACACATGGAATTCCGCGTATCTCTGCGCTTCTAGCTGCCCCTGGTTTCTATGGCTTACTGAGTTAAGCTTCAGGCTTTCACCACAGACCCTTGCTGCCGCCTGCTCCTCTTTACGCCCAATAATTCCGGATAACGCTTGCCACCTACGTATTACCGCGGCTGCTGGCACGTAGTTAGCCGTGGCTTTCTAATAAAATTACCGTCACTCGGCTACATTTCCTGTAGCCGCCGTTCTTCCTTATAACGAAGTTTACGATCGAAACCTTCTTCCTTCACGCGGCGTTGCTCGGTCAGGGTTTCCCCCATTG
+
*(&,6926334138&+0)..+1*089+11/27;888+8.'%)%*'()33%336568;711620-)*,#&/38:011-,*.-1'5+.,91119/0-.--.257:,,+,*42:82241/.,,..79-646*,&++2197969((07%0*,,465;;<:-60,/3.6.)&()*021507'-'-.41557::961%+*/-,16343233:610+&+(%$%++)%)-+-/9<</9890399-+)+0+.1045222/1:5..002;,/86//,/75;;:74<71367718641-&&&$$&221)'2-)3/*+()#&&&&(&('(%(**345.-03608+**,2;898577/9/./630/+++*(%'&#'&(+..11,+--/522/+,50223355-822-'+,+,-/054;455<96)*(1+86--(2256.*(('%&++(&%'+)14/0'0801/,,)&**3:457...-/16,$'%&)/1++)'',/06431-.(%(-.43*,(*+,-5/00,/,.---*).'',,/848.,,-)7,&)/-++/+5+:7005,(,/34559121+,+)-.-3(-&-0.+,-2469;94186-+03::547:,.*()#((,+-.350112%)('($'%%%(.1-,)-&)&)*-.-22(*&*%-,/65.17518(2+6*,%+-)),12287217,&&-+,.:::577511(,&(/+),3(*9887-1/93*.15<<3.-++19:+,&05,,%&%'.('*&0,-'%&%,/*,16...-'+%)&$$&&(4593368:747968689985364506:/1'+.,(',,../-00/..0)+,('&(#(*,)%&((((*++('*2.4/+&&'30;31*-13;308112.-)(110+/6;8-39/79.-//3-//08899-7/22535+.6022218021:8//.5/',4-+5.1,-7.98**,+*3.-99.48123156/;00;651722267/8-*,-.13340.20/152,14,.))4-.8,&,&&47776*,./.943-5)+/747-/1221429:68;7-+%&'1)0123&&0(*66,+(-/1+*43+4190-3-1,10..,//50419,--0/944,3603;808:7**0+'
@595339f4-705b-47af-b957-de5e94d7d069 ch=267 read=52262 start_time=2019-12-13T02:37:27Z barcode=BC01 runid=2c9cf7bc05858273f10e7d7ec552fc0bd742dc3e
CTCCTACGGGAGGCAGCAGTGGGAATCTTCCGCAATGGACGAAAGTCTGACGGGAGCTTAACGCCGCGTGAGTGATGACGCTTCGGGTTGTAAGCTCTGTTAATCGGGACGAAAGGCCTTCTTGCGAATGGATTAGAAGGATTGACGGTACCGGAATAAACCACGGCTAACTTACGGTGCCTTGCAGTAATACATCGTTGGCGTTGTCAGGGTATTGGGCATGCAAAGCGCGCGCAGGCAGATGGTCAGTCTGTCTTAAGTTCGGGGAGCTTAACCCGTGATGGGATGAAACTGCCAATCTAGGTATCGGAGAGGAAAGTGGAATTCCTAGTGTAGCGGTGAAATGCGTAGATTAGGAAGAACACCAGTGGCGAAGGCGACTTTCTGGACGAAAACTGACGCTGAGAGGCGCGAAAGCCAGAGGCGAACGGGATTAGATACTGGTAGTCCTGGCCGTAAACGATGGGTACTAGGTGTAGGAGGTATGTTGCTTCTGTGCCGGAGTTAACGCAATAGTACCTGGGAGTACGACCGCAAGGTTGAAACTCAAGGAATTGACGGGGGCCCGCACAAGCGGTGGGTATGTGTGGTTTAATTCGACGCAACACCCGAAGAACCTACCGGAGTCTTGACATTGATGGACAGAACTAGAGATAGTTCTCTTCTAGCCGGAAGCCAGAAAACAGGTGATTGCACGGTTGTGCGTCGAAGCTCGTGTCGTGAGATGTTAAGGTTAAGTCCCGCAACAAGCGCAACCCTATCTTATGTTGCCAGCACTTCGAGGTGGGAACTCATGAGAACTGCCGCAGACAATGCGGAGGCGGGGATGACGTCAAATCATCATGCCTTATGACCTGGGCTACGTACTACAATGGGGAGTTAATAGGCAGAATACCGCGAGTGGAGCAAACCGAAACACTCTCAGTTCGGATCGTGAAACAGCTTCCTTCTACGTGAAGTCAGAATCGCTAGTAATCACAGGTCAGCATGCGGTGAATACGTTCCCGGGCGCTGTACACACCGCCCGTCACACCACGAAGATCGGAAGTGCAAAGCCGGTGGGGGGTAACCTTCGGGAGCCAGCCGTCTAAGGTAAGTCGATGATTGGGGTGAAGTCGTAACAAGGTAACCGG
+
*/02,./0/2)*+,.55&/0.22(1-.4:4-),/-.20/632711253221-)(%#$$$*3/-2/,+11-'&')/++)+')*+())(0/++.6')+/2))(,)/00;;;+)-,'+.-./7-+/%))*/-'4$9(/'(((,%0-66702.*,30404/,*))+/3/2.,-0(('(*&&(&'$%$$''*)+)$&'()&'('&&*,/6%00%0+%.(*340+(%)).293'*,-0/*,'*0.&*(*).-7123367-++)*-+,09'00-%'(1/6+51,+2//3/89895(64,214/2//.,.+,-.5945.*(+.,0*)(+1,2+0,*+,152-,.0,/3..44,+./0-+')',/.+102:4789663341.,-+0076/0/2.3:;:9-573),')+4325,*''(/)**),41//5+,(*+0+./34;:.01,08711%'(+24520+1-7-3365&/..0481/*.0.36443681/.)''*'''#&2)3446767'*%(.33437/8.-)%0&)*+,2,''*+537:0*-02-5,6-/:51221+(,+,0010247:6-29/,-*.-113/876.(*+-..-(),79:.7170119776,/%,))(,0((,(*%'-8.*)+,138221-,,'().3--+/)3--,('%10'4/12.-/7+-$#&/03+4,,4-+05482238.-+0--..1/5,2'&#'(+/&&&%)02677894987677,7+*&+*/342+,2+&',10,2/*+0/5,64+)23,5,+,*2-))((*,./392/%6),6;4-3016&''(%&&&*),2-1--8-/.-+37.))'(+/93/)*.4889890//1./..-/%''%%*&4866/-/622+.,+&&),1/7;9-(,+2,3,),05/+.%')*./.-(*)),(+--9*6('*,.,+**++,(.-6-5:895)/''&$%%#&'+/&%''*/0275/6/-0(),449..--*1.3,+'))*4362368/'.&-...521436710,)2'2))/-/0/-.+1857;8343//-/5+,)++')+.*(+)(/'/(++(*,./+/.833,11659574)2-,//52+4377802)*+/17,/8677776:373.,-.5/004778679.412::9::
@53641bc7-8b4a-40c1-ad97-e761e9cf5c19 ch=214 read=34070 start_time=2019-12-13T02:37:27Z barcode=BC01 runid=2c9cf7bc05858273f10e7d7ec552fc0bd742dc3e
CAGTTACCTTGTTACGACTTCACCCCAATCATCAATCCACATAGACAACCCTTCCTTGCGGTTGGGCCTGGCTTCGGGTGTTATCAACTCTCGTGGTGTGACGGGCGGTGTGTACAAGGCCGGGAGCAATATTCACCGCGACATGCTGATTCACCCGTTACTAGCGATTCCAACCTTCATGTAGTCAGGTTACAGACTACAATCAGACAAGAATGGTTTTATGGGTTTTGCTTCACCTCGCGGCTTCGCTTCCTCTGCACCATCATTGTAGCACGTGGTAGCCAGGTCGCCAAGGGCATGATGATTTGACACGTCATCCCCGCCTTCCTCCAACTTGTCACTGTAGTCTCGCTAGAGTCCCCAACTTAATGATGGTGACTAACGATACAAGAGTTGCGCTCGTTGCGGGACTTAACCCAGCATCTCACGACACGAGCTGACGGCAACCATGCACCACCTGTATCTCCTTATAGCTATCTCTCCATCTCTAGACCTTTACTTAGTATGTCAAGACTGGCAGGTTCTTCGCGTTACTTCGAATTAAACCACATGCTCCACCAGCGTTGTCAATTCCTTTGGTTTCGTTGCCGGAACGTACTACTCCAGGCGGAGTACTTATTGCGTTAACTGCAGCGCACTGAACTTTGACATCCAACGCTTAGTACTCATCGTTTACGGCGTGGACTACTAAATTATCTAATCCCTGTTGCTCCCCACGCTTTCCGGGACTGAGCGTCAGTTGCAGGCCAGATCGTCGCCTTCGCCACTGGGTGAACATCAAAGCCATCAATCGCATTTCCTGCGCTACCGTAGATTCCACGGTCTCTCCTGCCTCTAGCTGCCTGGTTTCTATGGCTTACTGGAAGTTAAACTTCCAGGCTTTCCTGAACAACGCACCGCCTGCTCCTCTTTACGCCCAATGAATTCCGGATAACTTTGCCACCTACGTATTACCGCGGCTGCACCGGCGCACGTAGTTAGCCATTATAATAAATTACCGTCATATTTTACATTTCCTGTAAACGCCTGAACATCCTTTATGAAAACGAAGTTTACAATCCGAAACCTTCCCTTCACGCGGCGTTGCTCGGTCAGGGTTTCCCCATTGCCGAAAATTCCTACTGCCTCCCGTAGGGAG
+
,'*,3+,)/(#*/%')*-121&-**')++,/;160.46.-,2%',+'%&+1.22.+1-434/5&5420'*--22414+*)(++//0.+*+**),09776689.283*6543200638,326+*)'*-**-./:3+./-.0+-&**/17213/*0*)'+0-.*')(()973/+&)$&,--0/24577&*-03&*((-(&*-6:-/%'(+)*%'-+081;<5087<22;93-/0:0469/.'&-3/06-++/,-+')+,*+01,20*+1&&%%%*,,0-((&'+,),:/.&'%)&+09368636333;6013/0/2383031-)589;874*))%&*/'--0321'--4553%$(),-120::+-*(+(1+/-/01-*)'',.9,--++*.+,%(2-'//45757;363:82,++1./90,'-0,,20*-.,,)**&+-,+,//,/.-07./*,)-40540+*+.1.9'(&$(%''*,./11157-443/'('('/.7+%%$$)*'(,017(((*)(*&%$+%+*/330-.-/0*0677,0-3-3<::<33333442,&.('%%&&%%)0*61;804:1,0+96+.*%%*(%(%')*412/*,.4()537,(&&*,,/4)2++*.6+2)*,/0022+/-/-/0++0373260-/(1,8-*&&**-32465687-90'((1,,-:;55/+(*'&'()*+30)-))0)*'16,4/988-+-,,-4.1(/97,346669884'32/+))-5/-%*/878:;475-76'&&''(.1+')*+)%()(+'%**')')%&&&'-.;:5.(),(,-),'')$,-(5/4+-((('(+-01-/2.+*,**,1.2623-,26*+),,0./2'/(((%%'*/63,14.6'&42*01((('-./*&(&%&$*,'*.-/0/18,,37/(//-,,+0,%-'2-/1-/,.-)%(*+&0837:4/4/30.0&,0++0//-+,*,'*('$+%)+1/748....%/%#%%',/5'0((193:,&&$)3.'&''(/2-4220.($*(+,()')$&',),2/+*$-&(++(*+'.;+)0093/-*-05),-.,7*4<1(/-,1/./0701194:8:&693/<-.7:1/21(+,)0566+3-3((*()-5.080.1,3+'(%
@30dbdda9-9f2e-4961-9fe0-2bb14d058d48 ch=120 read=92623 start_time=2019-12-13T02:37:34Z barcode=BC01 runid=2c9cf7bc05858273f10e7d7ec552fc0bd742dc3e
CAGTGGGAATATTGCACAATGGGCGCAAGCCTGATGCAGCCATGCCGTGTATGAAAGGCCTTCGGGTTGTAAAAAATTACTTTCAGCGGGAGGAAGGGAGTAAAGTTAATACCTTTGCTCATTGACGTTACGCAGAGAAGAAGCACCAGCTAACTCCGTGCCAGCAGCCACTTGGTAATACGGAAGGAGGTGCAAGCGTTAGTAGATTACTGGGGCGTAAAGCGCGCAGGCAGTTTTGTTAAGTCAGATGTAGAATCCCCGGGCTCAACCTGGGAACTGCATCAGTACTGGCGAAAACGAGGTCGTAGAGGGTAGAATTGGGTGTAGCGGTGGAATGCGTAGAGATCTGGAGGAATACCGGTGAGGCGGCCCCTGGACGAAGACTGACGCTCAGGTGCGAAAGCGTGGGGAACAAACGGGATTAGATGCACAAGGCGAGTCCACGCCGTAAAGCGATGTCAAACTTGGAGGTTGTGCCCTTGAAGGCTGGCTTCGGAGCTAACGCGTTAAGTCACGACCGCCTGGGGAGCCACGGCCGCAAGGTTAAAACTCAAATGAATTATTGAGGGGCCCGCACGCAAGCGGTGGAGCGTAATGGTTAATTGTTACAACGCGAAAAGACGCCTGGTCTTGACATCCACCAGGCACCAGAGATGGATTGGTGCCTTCGGGAACTGTGAGACAGGTGCTGCATGGCTGTCGTCAGCTCATTGTGAAATGTTAGGTTAAGTCCCGCAACGAGCGCAACCCTTACCCGCTTGTTGCCAGCGGTCCGGCCGGGAACTCAGGGGAACTGCACCAGTGATGCAGCTGGAGGAAGGTGGGGATGACGTCAAGCCATCATGGCCCTTACGACTGGGGCTACGCGTGCTGTGGCATACAAAAGCGACCTCGCGAGAGCAAGCGGACCTCATAAGAGGTGCGTCGCGGTCCAGTTAGGTCACCGCAACTCGACTCCCATGAAGTCGGAATCGCTAGTAATCGTGGATCAAATGCCACGGTGGGCGTTCCCGGGCCTTAGCACCGCCCGTCACACCGTAGGAGTGTTGCAAAAGAAGTAGGTAGCCAACGCTTCCGGGGCGCTTACCACTTTGTGATTCATGACTGGGGTGAAGTCGTAACAAAGGTAACCGG
+
.1.73;6)30-5/++-.3951.,*&/+6+096..--*)%--2421,))+545(+,+'2098;8*425:,/658/1)0,,.3;4)''%&**)+/)-*4/%))179*.-2.2225197.,..'+*+'.%'($'$))(('*,(,-'))+-',,-,6.110-3-3922-,,0-''#$*+))('*-/412-0,.0,*/.5034270+.+'),+%-.*'26-4458.,-,/*)(,++*3-9;5*2,1)**.)'$''',%,),,392*1/3483+00))*(&-66886,($%&%.'*(('-0.'*-(*'()#&%&&./4.//'%)%'.100+*,+-'0(2)3678;:9/../*/+,5-(-).-3754)&%$(*'*.-02+(,:5+*-*(0-././.335,-1064,20,*0197.7,(-).764&57),.**10'0'+-/(+-%&(*22*,-2533780%--,,',-.,-'%&(*%''-../27;.*,+,'2+1/0**.+4(/+'./170/./194102+%'*+:9267686-)''-,(+.4150316&1(6*6./*-3,/,*)''.)%))+(+1*/18/'*'(#)(**0,5241+-.*2,2-.446,//-%&*%&)(-*2-.7*&'.,%'.+145521+(,/0/)(+%'(%&$',()*-039/-3-243:;;79619-1(((%*('),.)458789101--0//4:95--+)-+-&2.*.14:3//12%/20:11-,02*)3249..37-20859-,-'//-$)/.46:84;33153.5,0.14/45,1)'%)***'&,,1,-'+-,,,))))*''///4.',*0,6109:1.589:8865728:787**&0290-/()+,'$&/495+)'$%&'313&*%%&$'''.2/'')*.0446300**&&)+*(+/721(,0332+(%-%%##$&$'*-'))+%-*+**0,,')('(+&*+4303047,+.)**''(*2.0/1060/,-263423),236',.,,/.1+))(')%'$/0+4/+.)+'&%$$&&),--40.12./,.2'(%0.''%&*,*-,54(%'&')128-,,3.-1/)+/3/-+-,314133/15*.2:4/13457322.///.4*...//,.//.4878;+/1/0:9:71
@0a31b454-8db7-4442-8a67-0cb0ac7429a5 ch=61 read=78534 start_time=2019-12-13T02:37:36Z barcode=BC01 runid=2c9cf7bc05858273f10e7d7ec552fc0bd742dc3e
CCGGTTGCCTTTATTGCGACTTTGATCGCAGATACAAAGTGGTAAGCGCCCTCCCGAAAGAGTTCGCTTCACCTACTTCTTTGCAACCCTCCCATGGTGTGACGGGCGGTGTGTACAAGGCCCGGGAACGTATTCACCGTGGCATTCTGATCCACGATTACTAGCGATTCCGACTTCGCCGGAGTCAGTTGCAGACTCAATCCGGACCTGACGCACTTTATGAGTCGGCACTCTCGCGAGGTCGCTTCTCTTTGTATGCGCCATTGTAGCATGGTAGCCCTGGTCATGGGGCCGTGATGACGTCATCCCGCCTCGGTTTATACTGGCAGTCTTTGAGTTCCCGGCCGGACCGCTGGCAACAAAGGATAAAGGGTTGCGCTTTCGTTGCGGGACTTAAACCCAGCATTTCACAACACGAGGCTAACATTACGGCACCTGTCTCACGGTTCCGAAGGCACATTCATCTCCTGAAAACTTCCGTGGATGTCAAGACCAGGTAGGTTCTTCGCGTTGCATCAGATTAAACCATGCTCCACCGCTTGTGCGGGCCCCATCAATTCGTCGGTTTTACCCTTGCAGCCGTACTCCCCAGGCGGTCGACTTAACGCTCCGGAAACCACGCCTCAGGGCTGTCAAGTCGACATCGTTTACGGCGTGGACTACCAGATTATCTAATCCTGTTTTGCTCCCCACGCTTTCCGCACCTGAGCGGCAGTCGTCCAGGGGCCGCCTTCGCCACCGGTATTCCTCGAATCTCGCATTTCACCGCTTCACCTGGAATTCTACCCCCCCTCCACAGAGACTCCAGAGCTTGCCAGTATCAGATGCCAGTTCCCAGGTTGAGCCAGGGGATTTCATCTGACAACAAACCGCCTGCGTGCGCTTTACGCCCAGTAATTCCGATTAACGCTTGCACCCGGTATTACCGCGGCTGCTGGCGCAGGTTAGCCGGTGCTTCTTCTGCGGGTAACGTCAATGAGCAAAGGTAGTGGCTGTCCCTTCCTCCCCGCTGAAAGTGCTACCTGACGAAGGCCTTCTTCATACACGCGGCATGGCTGCATCGGGCTTGCGCCCATTGCAATATTCCCCACTGCTGCCTCCCGTGGG
+
-1*/((%''(,'#,1%)+*)*)*).//##$)//--/66+.051'%&)(,/5+72(&&.*'%**4'$$%/%(/7.,31/)**((//74;0,,0+'*-4356666&064061/-+))./03416*-425877982;1.09537221907*+/68-'))+./+/+)//-'+-+.)+15;7('&)*%'()&-/7-.-/044506/0*2452(*.01-/*,.8;65*(+++%*(%&&&()('(&*%)+'*2/62017-(,+428466,4-+'(%,$+%/.--/70-,1-+$-&)'%%&'-+-**))(,.23(*'$%$''+.07,(('*.,20*0+)((+*-049172)2-20:65/01157/1'/7:*610.+-&139190.()-+--*.')),.1/)''1+%,)(&&**+63114///--.+*)1026.(*(&)',+*+.-.0/)+'*.983*+'),./2-0+,.,),-0.,+*-43-12:17446<:;98:*,/0092220*'+)859;4+3().00032&&..0/<:9<88*%,47/29,++(',&.+1+43/-%*/*0.8-'%%'/-6:,,/5&$%)*&(01'-(++610'+/7950/-,++-2/1-**+.(2(/0)12&*)/85.1)12/*(*/+5((()*1/225483+--522416('*%,)*&'*)**/,0710/13/7:..1.296,*,**-.(.2)++4736574'1/$%'((/3()/*/'/)&-($$,,35147.446686625-.50+/*(-/4</1%*.(*-)*)+0*++,+..54/64436/.0/*()&('**471)+('&)26025*..(,0/6885-(+44;75--250.)(+1,&-2/+*0:2/-*--,)%+4+17::=87945614)-+*-+++4040(%'(*--9/.+'(+-5+,*7))*$,/+&*.0,4))(&).-./9742/*&-)/0410*.1+,.**-.06;8.-*-1/-.66566/:0005::9*0+*&'*%$%%#((.,)942/089/+88..*+&*%'(&*735*6(',-4/74945;6665/&-,.18578762111125+76/4,&((05+'/+(*).,4424;8)$&&&&+*,1-45+)2%.+
@cf209eac-0e20-48e2-9438-1b1bcb135e6f ch=139 read=55674 start_time=2019-12-13T02:37:36Z barcode=BC01 runid=2c9cf7bc05858273f10e7d7ec552fc0bd742dc3e
TCAGTACTTCGTTCAGTTACGTATTGCTGGTGCTGGTGTCGAGGTGTCGCTGTGTTAACCTACTTTTGCCTGTCTCTATCTTCAGTTACTGTTACGACTTCACCCCAATCATCAATCCCACCTTAGACAGCTCCTTCCCTGCGGTTAGGCCACCGGCTTCGGGTGTTATCAACTCTCGTATTAGTTGTGACGGGCGGTGTGTACAAGGCCGAGAACGTATTCACCGCGACGTGCTAATTCGCGATTACTAGCGATTCCAGCTTCATGTAGTCATGAACTACAATCCGAACTGAGAATGGTTTATGGGTTTTGCTTCACCTCGGCTTCTTCCTCTGCACCACCATTTAGTAGCACGACAATGTAGCGGTCATAAAGGGGCATGATGATTTGACGTCATCCCGCCTTCCTCCAACTTGTCACTGGCAGTCTCGCTAGAGTCCCCAACTTAATGATGGTAACTAACGATAGGGTTGCGCTCGTTGCGGGACTTAACCAACATCTCGACACGAGCTGACGACAACCATGCACCACCTGTATCTCATATAGCTATCTACCATCTCTATAGGGCCTTTATGAGTATGTCAAGACCTGGTAAGGTTCTTCGCGTTGCTTCGAATTAAACCACATGCTCACGCTTGTGCGGGCCCGTCAATTCCTTTGAGTTTCATTCTTGCGAACGTACTACTCAGGTGAATTACTTATTGCGTTAACTGCAGCACTGAACTTTTGACATTCAACACTTAGTACTCATCGTTTACGGCGTGGACTACTGGGAATTTATCTAATCCTATTTGCTCCCCACGCTTTCGGGACTGAAGGCGTCAGTTGCAGGCCAGTCGTCGCCTTCGCCATAGTGTTCCTCCATATATGCACGCATTTCACCGCTACGGGCTGCGTCCTCCTGCACTCTAGCTGCCTGGTTTCTGTAACCCCATAGAGTTATTTCAGGCTTTCACCACGAACCGCTTGCTGCCGCCTATGCTCCTCTTTACGCCCAATAATTCCGGATAGCAGCTTGCCGCCTACGTATTACCGCGGCTGCTGGCACGTAGTTAGCCGTGGCTCAATAAAGAATTACCGTCACTCAGCTGCAACACTGTAGCCGCCGTTCTTCCTTAACGAAGTTTACAATCGAAAACCTTCTTCCTTCGCCGTTGCTCAGTCCAGGAGTTTCCCCATTGCCGAAAAAATTCCCCTACTGCGCCTCCCGTAGG
+
%#$#(&-.;3/4:/)719--+0.17123:::10+'$'%*(,(,&((/)&)+*.,,6.:/;0/0.99**2:85/5++./0359-%%/2%%&$*(%'*,.1;28363//4177:96:626.*.-253347589754236.)'+,/4.0'(**0.3//-*-.0)9/.,22004+0*+*'&%(%,)()0/*&*(009976:778647::64.63++/0764:88;/--7.235423353*6,8056774:433666769-8**$+193043322,*$%(*,))(-,9)/)*'&'$%(',314117;,27;50;;1+22:65786528-,-**..2),.%(%)*(-'$$*%$%&&'(()(/5.8.-(',,07110137+,*33-/50010-190,-37786-76,,/5-/,0//)2*,8//07344243&31/--,-0(%&(*/79,/,-..1/..35070/71118,,++,*303732011355;22161*''&.(4(*()*..76202576567875888:5-5:4921-1748:86323223%.*+-556.+%%'*/./0/1+($$)0/336:8151-,-**%(*+*)--52847.-.23<:9<846655)-,74+/-4.4:961-(&-%$'''),-2/,024/-'*+*'3365232,,3/+%13:987;<89:7841551/((.&(,3,/1*&)',''(5*),4+,-1435275,++,$)',-.-/34,0234::412.$)(&&&.*-377;:86<;+2)75443.4+*)))&&%))/42./1026663.'*/'(++3;:3-1+,.4-3*94,2+),''&(*38*,-;121736.'*+)22307253216:50'.2078++*+3788:37,,,./277;;21/.,-&%%''%%)$')),((+-+.+')*+3'355423.1907:-)((*%%$#$#'$'&',0%'-(+14;58::.((-**')3--&'(&)*1238,*+'%()+.1415.88,*%/.+.//03591/6401+)-(%%$$#*-%*-+*-'-00:46:./,3,0',2,.+&*+20/2,++2,,*+(''),,*+.1$(&)()17466(*,3-/)'%'$#$$&)&)(),/*.328:6691%$&053/.5-.9:/72:00)+5962:6:79::*+''%-)-05&%()'0.4&&/,)+48*29:1.-8-.6,,2:64-254-/+**-0)-*.6.78)'/&*(
@a360bdf9-2993-44a9-b571-5dbc349bdea7 ch=123 read=79139 start_time=2019-12-13T02:37:45Z barcode=BC01 runid=2c9cf7bc05858273f10e7d7ec552fc0bd742dc3e
CCGGTTACCTTATTTTGACTTCACTGATCATGAATCACAAAGTGGTGGCGCCCTCCCGAAGGTTAGCTACCTAACTGGCACGCAACCCCTCCCATGGTGTGACGGGCGGTGTACAAGGCCCGGAACGTATTCACCGTGGCATTCTGATCCACGATTACTGGCGATTCCGACTTCCTTCAGGTCAGTTGCAGACTCAATCCGGACTACGACGCGCACTTTATGAGGTCCGCCCCCAACTCTCGCGAGTCGCTTCTCTTTGTATGCTCATTTGTAGCACGTGTAGCCGGGTCGTAGGGCCATGATGACTTGACGTCATCCCCACCTTCCTCCAGTTTATCACTGGCGGTCTCCTTTACGAGTTCAGCCGGACCGCTGGCAGCAAAGGGGTAAGGGTTGCGCTCGTTGCGGGACTTAACAGCATTTCCTGGCCACGAGCTGACGACAGCCATGCAGCACCTGTCTCACGGTTCCCGAGCACGTCTCATCTCTGAAAACTTCCGTGGATGTCAAGACCAGGTAAGGTTCTTCGCGTTGCATCGAATTAAACCACATGCTCCACCAAGCAGTACGGTGTCAATTCATTTTGAGTTTTTTAACCTTGCGGCCGTACTCCCAGGCGGTCGACTTAACGCGTTAGCTCCGGAAAAAACCCTCAAGGGCACAACCTCCAAGTCGACATCGTTTACGGCGTGGACTACCAGGGTATCTAATCCTGTTTGCTCCCCGCTTTCGCACCTGAGCGTCAGTCTTCGTCCAGGGGCCGCCTTCGCCACCGGTATTCCTCCAGATCTCTACGCATTTCACCGCTACACCTGGAATTCTACCCCCCCCTCTACGAGACTCAAGCTTGCCGGTATCAGATGCAGTTCCCAGGTTAGCCGAAGTTTCATCTGACAACAACCACCTGCGCGCGCTTTTACGCCCAGTAATTCCGTTAACGCACCCTCAATATTGCGGCTGCTGGCGGAGTTAGCCGGTGCTTCTTCTGCCGGGTAACGTCAATGAGCAAAGGTAACTTTGCTCCTTCACTCCCGCTGGTAGCACAGCCCGAGGCCTTCTTCGCGCCACGCTGGCATGGCTGCATCAGGCTTGCGCCCATTGTGCAATATTCCCCACTTAAGCATACGTG
+
451/11+5(0(&+++)+-45+,%*')-13276273.((')0''(*+%''&-,+*/1,*.)-'2'$&()*-,')++-,-)(*+0-124.-*29/(./6643../0656,/++*+8856897.-3'$%),4090/09,5-3,-098----39..-.41..111,'.8/630,46;4%)&&$(++,/.40//255545.:16+4/543-,.*)**),+.07600230303*')'')&&&*,103.-,).+0,.061432:80+*)(%%%&-/0*+,./0.223.-,/',3,+0.30..5682.,-.,-.-41569899.1).-)--(*,/,-+,+18/+11,0*)5-)//.57.02/'*'&+2,.%+-7,925845170.-)04;*444((/+(*.)6-0.1/2318.2*896-6+1(*'$+,29(2+(+/4*)++1667657770/.9.021246/--/(')(%'%'(5092/''#)()+)&&',+454-%%(.45-2././05975.2312366:,09-/0/08<78<97636202556+6/515<9:0-++4.../5*-))($'%''#&*&(%))06394187:,./071;79)0,,))*()+7-8-600+17-).+1'-.9..-,+.0...*.*+%.//1/,-/+(('.0''++4,:1./11,0/)/(5(,.733889743:0()0547687673111),,-*+,220922221264*,,530*(+2;42262695341989:7999/0/(*5))0971,46::9<;5980696;98:<5741)*,0.,-(*145968<:446;785,/(/0-,-,(/:2949384:85-013353355625*2(44;-/1'+-*-/-02766488528+)042,)(-'&(&'*/*-))-.1/0.5*2+()&0,3466502)(./*'+-+3/*)23994120&+.0+*)($++++-//-(+&#$('-.:9,,((',&(/-++0.2:545887;97639'.36/09:792810/.4648(-&,(+(,1+*4264,1+%'(830&/**&'%$%%'&%')''+,726/7/.87--((*&'$((*+***195522023%-7328+.158)$&($%%'(2.01/830*#%+(-*$&%%$$%$'
@6c9b2668-9480-4071-a9c5-95614dc427bb ch=218 read=82090 start_time=2019-12-13T02:37:47Z barcode=BC01 runid=2c9cf7bc05858273f10e7d7ec552fc0bd742dc3e
CCGGTTACCTTGTTGCGACTTCACCCCAGTCATGAATCACAAAGTGGTAGCGCCACTCCCGAAGGTTAAGCTACCTACTTCTTTGCAACCCACTCCCATGGTGTGACGGGCGGTGTGTACAAGGCCGGGAACATTATTCACCGTGGCATTCTGATCACGATTACTGGATTCCGACTTCATGAGTCGGATTGCAGACTCAATCCGGACTACGACGCACTTTATGAAGTCGCTTGCTCTCGCGAGGTCGCTTCTCTTTGTATGCGCCATTGTAGCGTGTGTAGCCCTGGTCATGGGCCATGATGACTTGACGTCATCCCCACCTTCCTCAGTTTATCACTGGCAGTCTCCTTTGAGTTCAGCCGGACCGCTGGCAACAAAGGATAAGGGTTGCGCTCGTTGCCGGGACTTAACCCAACATTTTCACAACACGAGCTGACGACAACCATGCAGCACCTGTCTCACGGTTCCCGAGCACATTCTCATCTCGAAAACTTCCGTGGATGTCAGAACCAGGTAAGGTTCTTCGCGTTGCATCGAATTAAACCACATGCTCCACCGCTTGTGCGGGCCCCGTCAATTCATTTGAGTTTTTTAACCTTGCGGCCGTACTCAGGCAGTCGACTTAACGTTAGCTCCGGAAGCCACGCCTCAAGGGGCACAACCTCAAGTCGACATCGTTTACGGCGTGGACTACCGGGTATCTAATCCTGTGTTGCTCCCACGCTTTCGCACCTGAGCGTCAGTCTTCGTCAGGGCCGCAGCCTTCGCCACCGGTATTCCTCCAGATCTCTACGCATTTCACCGCTACACGCAGATTCTGCCCCTCTCTACCGAGACTCAAGCTTGCCGGTATGAATGCGGTTCCAGTTGAGCCAGGGATTTCACATCTGGCCAACAAACCGCCTGCGTGCGCACACGCCCAGTAATTCGATTAACGCTTGCACCCTCCGTATTACCGCGGCTGCTGGCGCAGGTTAGCCGGTGCTTCTTCTGCGGGTAACGTCAATGAACAAAGGTGATGATGCTTTACTCCTTCCTCCCCGCTGAAAGTGCTTTTACAGCGAAGGCCTTCTTCATACGCGGCATGGCTGCGGCTTGCGCCCATTGTGCAATATTCCCACTGCTGCCTCCCGTGAAG
+
0/0-/4-/022-06&-./16;410;74+---$'*+721,+&*,),-/1/00,/2,.--*((09,5,8+3)-.-28.-.++.5<8-3/7,91-.1/6,()-337210-*35./5,**())00.1,5,,4.---%.''30..2422.01020-((').'))*,6--/(-%1-/'()-5()&'(%'()(3%(+*,)*/.+0)6/1)3/--,**..102-2198/3/*$''+&(-1/02715-/&&'*),/156374295'()//588;6-4)((,*++**%&'*01,,1;71'0*)-.91.)))('+)--./104873;:-+979<9246*),7+*,,%(+5//(+45230330,-.278--031855.-126961-11:0*5,823,-.,3+,(+31+6-&($,+,,*)&,)4-)-/03521//033).-++./..0.//+/+'-**)*/6+/,.6.23510)*'..9/8-(&1,3517;88:633/*)-/0/+,0/3+.6:5800/(%&.0+)0(+,&)+,7445/'(+,,&'&&,)).,-/9127/.-114645.-5+..4/32337/843(),0/9291-166+++/3;6;,/8/-4,++/2/7,11304)*42'*/.)&'*++,11),...31511.1)184764;44+/-15)*-.075935+,),--.22774.:-$)302/))+(*+/2++7112353/4.,5.,/+49*+)62+$''&)+'&(**852324404557765;5466)/-)(($%%%&')..//-*0-)2034:-('-)''73/.)*+.,639<;223;,/51/&+&)&'+4,6+'+-.+..-+(',.,'*((*/).+014-5-'-7/.%#.1/2'1225,+*(()%)(%$,+)*0840+,,..($$%%+((1845:48;80/-+*+%&$%$*)+.+*+,0+.*,(&.*.:/1-6-+*+-61///-134:34:1404143..06/-0+3530*+/-..3/101+(/*./12::00:977:'(&)*&0-/)(*-*,,(',$''-+'((/2+-664.:9.,993-61+.(),-+'%&&%*&(++*+(**)01..*(*()+5,,.7;898-4**/5,/,.98--8,0),*9//.6.30(+***-,364/;.-/%$&)
@e77bfae4-68cd-43df-9adc-9c2119daf6c6 ch=210 read=47684 start_time=2019-12-13T02:37:44Z barcode=BC01 runid=2c9cf7bc05858273f10e7d7ec552fc0bd742dc3e
TTGTTGTACGTTCAGTTGCACGTGTGCTTGTTAACCTACTTGCCTGTCGCTCTATCTTCCGTTTACCTTGTTACGACTTCACCCCAATCATCAATCCACCTTAGACAGCTCCTTCCTTGCGGTTAGGCCACCGGCTTCAGGTGTTATCGCTCTCGTGGTGTGACGGGCAGTGTACAAGGCCCGGGGAACGTATTCACCGCATTATGCTGATTCGCGTTACTAGCGATTCAACTTCATGTAGTCGAGTTGCAGACTGAAATCAGACTGAGAATGGTTTTATGGGTTCTTCACCTCGCGGCTTCGCTTCCTCTGCACCATCCATTTGCTTTACGTGTAGCCCAGGTCATAGGGGCATGATGATTTGACGTCATCCGCCTTCCTCAGCTTGTCACTGGCGGTCTCGCTAAGTCCCCAACTTAATGATGGTAACTAACGATAGGGTTGCGCTCGTTTGCGGACTTAACCCAACATCTCACGGCGATGACGACAATATGCACCACCTGTATCTCATATAGCTATCTCTCCATCTCTGGAGCCTTTATGGTATGTCGAGAGACCTGGTAGGTTCTTCGCGTTGCTTCGAATTAAACCACATGCTCCACCGCTTGTGCGGGGCCCATCCTTTGAGTTTCATTCTTGCGAACGCGTACTACTCAGGCGAATTACTTATTGCGTTAACTGCAGCACTGAACTTTGACATCAACACTTAGTACTCATCGTTTGCGGCGTGGACTACTAGGGTATCTAATCTATTTGCTCCCACGCTTTCGGGACTGGTCGGTTGCAGGCAGATCGTCGCCTTCGCCATGGTGTTCCTCCATATATCACGCATTTCACCGCTATACATGCGATTCCACGATCCTCCTGCACTCCTAGCTGCCTGGTTTCATATGACACTGAAGTTAAGCTTCCGGGCTTTCACCACAGACCCTTGCTGCCGCCTGCTCTCTTTACGCCCAATAATTCCGGATAACGCTGCCACCTACGTACCGCGGCTGCTGGCACGTAGTTGGCGTGGCTTTCAATAAAGTACCGTCACTCGGCTACCGACACGCTGGCCGCCGTTCTTCCTTTATAACGAGTTTTACAATCGAAAACCTTCTTCCTTCACGCGGCGTTGCTCGGTCAGGGTTTCCCCCATTTGAAAATTCCCTACTGCTGCCTCCCGAGG
+
(0-2/'&#$&*-2,/1,&&%%%)&+(*.043:3:172&*&'(.5168999:765643.,'&)1-*,%'+(-+)-2/034382:71.5266::7;9:7/2,2,+*1/*./32628:020.08928/179:018/81186'/*'',()&$#'&,*1/748444567065.%-,,0-28:(111',*,-%'-(,-/9124924+.-+-.//00898/,+&7)*(&%%(+/:./,+2846988:9<9423090009863011(),$&**+4226633+2;9.-006,(,'):632712''*)'+60/02718,.,./.16289*,4-'$%&(0.1177832/<.,/778.---5:4.43001033:9./14654150%)0,4.*+/()+3../2+,')))-1,%/60/3'&&)-5;,.-+.---**+./41285247011/.,363;666885308,)*,5*+1-/(*)&,,6677/.,-2/,+&'(,/4.-2)%),,/02;04:23201+'**,00&,,.,.19878;7212106.,.374;5,0-&%&)$&%#'%'*+/.1.42-,24:69:6.10.6,--7.+*--11<:21,./,'-,4+&.,/,1*)+050.((/7/*02''0-./38;;55:<677451)*.)')+)-2-0174677'+&-&$(2*,04/105472778;*4535874/-)(%(-1212173.*/(%)./45756434,'#&*3.348;/870.-),&%+).352:333-3;-+2,36*(+,*4;2,+;:79)-'('1-8-))'*.3**.9756579:4:779;65%2304:320394443310&,/765;;3156314/-()'(&&)+3253-././5,**++-/+-*6.'&4322494458;;1'(*+'$$&..4&&-*5.7&-,5+&(69-19.,/26/10/63:1/400146:68740/-0)(22)'2104,+/./79;334313686,,*%+3,.3**/*3+,866495550/1/,$*'/$*$%&+*.,.+(*,)&+.0132-0/56887,021(534*.('&(+/+++))-,.115:<68;74294//075)***661-/.248338;7294848978.24),+--5030:.//2,913.682.:2,586+%&'$%)51//345,-/01/1221;2463*(+(
@10df44b2-7171-4b08-aab2-e0eaccb730e1 ch=157 read=47835 start_time=2019-12-13T02:37:55Z barcode=BC01 runid=2c9cf7bc05858273f10e7d7ec552fc0bd742dc3e
CTCCTGGAGGCAGCAGTAAAGGAATTTTCGGCAATGGGGAAACCCTGACCGAGCAACGCCGCGTGAGAAGGAAGAAAGGTTTTCGGATTGTAAACTTCTGTTATAAAGGAAGAACGGCTTGGCTACAGGAAATGTTAGCCGAGTGACAGTACTTTATAGAAAGCCACGGTACTACGTGCCAGCAGCCGCGGTAATACGTAGGTGGCAAGCGTTATCGGAATTATTGGGCGTAAAGAGGGCAGGCGGCAGGGTCTGTGGTGCAGCCTGGGCTTAACTTCAGTAGCCATAAAGCCAGGCAGCTAGGTGCAGGAGAGGATCGTGGAATTCCATGTGTAGCGGTGAAATGCGTAGATATATGGAGAGGAACACCGTGGCAGAAGGCGACGATCGGCCTGCAACTGACGCTCAGTCGAAAGCGTGGGGAGCAAATAGGTTAAACCGTGCTGGTAGTCCACGCCGTAAACGATGAGTACTAAGTGTTGGATGTCAAAGTTCAGTGCTGCAGTTAACGCAATAAGTACTCCGCCTGTACGTTCGCAAAGAATGAAACTCTCAAAGGAATTGACGGGGGGCCCGCGCAAGCGGTGGAGCGTAATGGTTTAATTCGAAGCAGCGCGAAGAACCTTACCAGGTCTTGACATACTCGCAAAGGCTCCAGAGATGGAGGAATAGCTATATGAGATACAGGTGGTGCATGGTTGATCAGCTCGTGTCGTGAGATGTTGGGTTAAGTCACAGCAGAGCGCAGCCACTTATCGTTAGTTACCATCATTAAGTTGGGGACTCTAGCGAGACTGCCAGTGACAAGCTGGAGGCGGGGATGACGTCAAATCATCATGCCCCTTATGACCTGGGCTACACGTGCTACAATGGATGGTGCAGAGGAAGGCGAAGCCGCCGAGGTGAAGCAAAACCCATAAAACCATTCTCAGTTCCGGGATTGTAGTCACCGCAACAAGCTACATGAAGTTGGAATCGCTGGTGTGCGAATCAGCATGTCGCAGTGAATGCGTTCTCGAGCCTTGCTTTACACCGCCCGTCACACCACGAGTTGATAACACCCGAAGCCGGTGGCCTAACCGCAAAGGAAGAGCTGTTATTTAAGGTGGGATTGATGAGGGTGAAGTCGTAACAAAGGTAACCGG
+
&)-('-*&+)))03%.105)-+,2.;<:.6<050.38/'*.(-1(+,56....,38868<58670,(*+02..'+,'0-09:3/4-,3+()+.&+3/774261123-','/).1-+.'%%*&&(&((.,++'()+*)*06(')*,32$'--+*++*/,)-,*+.++*.'$$))+,,.9810/0.235/0/-,8.0/:87734//2/12034171-2'/),/2*7+85740.-0,&),/.0*/00/*)%%''%$$$,*(&%$')11387,+-(/((,5,++,.$)0&$'(+(*1+/41+///,**''&%3.,++48396365,.)1)--*0,.-+'+)/-,-,.)+,77998987613531-''')&'')%'')/.&&.*'+-2:2100+'-.12431%)$+$&%%%31779--21*-089992)+14<:6**)(*)'&*'(*#)+*/45597000019667;7:20))&()*'(/-3354;54/.,-,.84/-9.+/::5545./4/5/43/-,,05*1,,041/2)&''&/01;:2434.*+55334(/.4+729,,+)'*(++1279;:,42'&'%,-1---)/))&*+24.1.099;333192)/+*+.)0/2103,066709*0+#)()*/0.0854*1+*%%/8.)'&&,'()---+6-+-)(1,)),-4555--348692587677777:..41()-,')-022856768640570906776976+,-(*)$('&)'-.11,/8-/.6.010/3.,.5012458,6-4)+,6.9:6.3420))&()*,9998833/-.+15+*+('&()/.5;83303335/+0,*+*//12,05,,-1*.0067579750**('&(-,+&('')+20117498).(-)-(,-+,-0+.4/3((&-)0-.80128;92;8))*)+-)-25:572%),12&50,)3+)**,//&'&%'(&(++$)),.)+*,.*./1/.954&&'&%)%((,*+7181/34476769%55,,-)$&(.4234('65-5+($'(&%'',.,76*,0-))(*--/-.+,,)*,,/+'+,)'*1-.0+***.4-.69983335+)*)(*')*,020-18.0%(%&&)&$')&'-('&)/*-,*&),-55944;+/.12:96:0
@4a01702c-5259-43b3-9b24-5479f24e2960 ch=74 read=93898 start_time=2019-12-13T02:37:54Z barcode=BC01 runid=2c9cf7bc05858273f10e7d7ec552fc0bd742dc3e
CTTACGGGAGGCAGCAGTAGAATTTTCGGCAATGGGGGAAACCCTGACCGAGAACGCGCCGCGTGAAGGAAGAAGGTTTTCGGATTGTAAACTTCTGTTATAAAGGAAGAACGGCGGCTACGGAAATGGTAGCCCGAGTGACAGTACTTTATTAAGCCACGGCTAACTACGTGCCAGCAACCGCGCGGTAATACGTAGGTGGCAAGCGTTATCCGGAGTGTGGGCGTAAAGGGGCAGGCGGCAGCGGGGTCTGTGGTGAAAGCCTGAAGCAACTTCCAGTAATACATAGAAACCAGGCAGCTAGAGTGCAGGAGGTCAGTGAAATTCCATGTGTAGCGGTGAAATGCGTAGATATATGGAGGAACACCAGTGGCGAAGGCGACGATCTGACTTACGGCGGCAACCGGTCGAAAGCGTATGGGGAGCAAATAGAGTTAGATACCCTGGTAGTCCACGCCGTAAAGCGATGAGTACTAAGTGTTGGATGTCAAAGTTCAGTGCTGCGGCTAACGCAATAAATTACTCCGCCTGAGTAGTACGTTCGCAGAATGAAACTCAAAGGAATTGACGGGGGCCGCACAAGCGGTGGGCATGGTTAATTCGAAGCAACGCGAAGAACCACCGAATGTGACATATAAAAGGCTCCGAGATGGAGAGATAGCTATATGAGATACAGGTGGTGCATGGTTTGTCGTCGAAGCTCGTGTCGTGAGATGTTGGGTTAAGTCCGCAACGAGCGCAGCCCTTATCGTTAGTTACCATCATTAAGTTGGGGACTCTGGCAGAGACTGCCGACAAGCTGGAGGAAGGCGGGGATGACGTCAAATCATCATGCCCCTTATGACCTGGGCTACACACGTGCTACAATGGATGGTGCAGAGGGAAGCGAAGCCGCGAGGTGAAACAAAACCTTATAAAACCATTCTCAGTTCGGATTGTAGTCTGCAACTCGACTACATGAAGTTGGAATCGCTAGTAATCGCGAATCAGCATGTCGCGGTGAATACGTTCTCGGGCCTTGTACACACCGCCCGTCACACCACGAGTGATAACACGAAGCCGGTGGCCTAACCGCAAGGGAAAGGGCTGTCTAAGGTGGGATTGATGATTGGGGTGAAGTCGTAACAAGGTAACCGGAGATAGAGGCGACAAGTGGGGTTAACACAAAGGAACACCGACAACTTTCTTCAGCACCAGCAATAAGCTTAC
+
'**)+1982360*22.24-,'*(4940-2/171-350*(/..9)*+434-,&+1-*,),5-.2332622+0(++,20885+-6*.53456*+()%*'1,--8;-*.14(.//'0.*30-+)''+..+656/.04*)#&(+.*#&').-42+1-0*(*+.-)-(*+---,,1,+/,+040,19,11+-2,,1*+,,,.0/-1.*,)*,.2:5/6.0+&'+(.*356577;3).0.*)(-,2;3007(3:41102127524+((*21+-)(('&'+2-((,.-('$&%''(15015+36/-+--/+,--0/,10++*))&(**-/./3::574.-'&'&-.-..76..1327797440334/81)5-,*2'-,051.,.*2.1/,,%''#''$##$&-(.--*'%(+(745'*,+(.,.%%&*4-(+-;<98-*/*2,+*2888;/,*7677884.//09,5-1-&--,-.*++,.0260364<7954/32',(+)575682/-,0,5/00832469650(,**-051/4/-''**,342428<8436-0767-27-.:78,)')(,/44618<3/-3'*')-3144865/*)***.*..51;0.-+*./07+**+.*)))'%/+))11-002300,//-*),.1,-&')048820.-,21279778766657889709//997:9;34.8+-07652)((&)*767765/2255:9.;-4-,,2./+./0)1+*+*%%%%%(&.7+*0,19/6/.+1/-03577./3/2/.8/394,)--*,++*''+./78-('$$(,*,-0/+/+,3/8328:40-(*+,,2362.-*/()+().*+,12232581338:62.,,),..063252:44;66:558772./5/),+,),,,4-*+)*1+-,/4,.2841,%%(),79:267:;<97:*45<937.8./.34:;9885+5684..,+,20,-/+.1414544322-..--.011326.7/023489911'),,-60++-7:668)213212//0/,-.0681<:00877579/.*('&#&/-9/.5$%*,-003,07//140942267*7)06-*0125685211./-:</+8)())*&)*371'(*..-+.*.0727-,,)6:78/&'%((()(+*--+,+('()/2(,7+.,)+,4*(-))+/6766361+/4.-4:-**++393)104-''$%$$$$
@d3def708-9d80-4e6a-a485-f45ae07a9468 ch=123 read=79164 start_time=2019-12-13T02:37:59Z barcode=BC01 runid=2c9cf7bc05858273f10e7d7ec552fc0bd742dc3e
CTCCACGGGAGGCAGCAGTAGAATATTGCACAATGGGGGGAAACCGATGCAGCAACGCGCCGCGTGGTGGTGAAGGTTTCCGGATCGTAAGCTCTGTCTTTGGGAAGATAATGACGGTACCAAGGAGGAAGCCACATTAACTACGTGCCAGCAGCCGCGGTAATACGTAGGTGGCGAGCGTTATCCAGTTTACTGGGCGTAAAAGGGGCGTAGGCGGATGATTAAGTGGGATGTGAAATACCCGGGCTCAACGGGTGCTGCATTCCAAACTGGTTATCTAGAGTGCAGGAGGAGAGTGGAATTCTAGTGTAGCGGTGAAATGCGTAGAGATTAGGAAACACCAGTGGCGAAAGGCGACTCTCTGGACTGTAACGACGCTGAGGCTCGAAAGCGTGGGAGCAAACAGGATTGAATACCCTGGTAGTCCACGCCATAAACGATGAGGCTACTAGGTGTAGGGTTTCAACACCTCCGTGCCGCCGCTGAACGCATTAAGTATTCCGCCTGCGGTACGGTCGCAAGATTAAAACTCAAAGAAATTGACGGGGACCCGCACAAGTAGCCTTGGGCATGTGGTTTTAATTCGAAGCAACGCGAACCTTACCCTACATGACATCCCTTGCATTACTCTTAATCGAGGAAATCCCTTCGGGGACAGGTGACAGGTGGTGCATGGTTGTCGTCAGCTCGTGTCGTGAATGTTGGGTTAAGTCCGCAACGAGCGCAACCCTTGTCGTTAGTTACTACCATTAAGTTGAGGACTCTGGCGAGACTGCCTGGGTTAACAGGAGAGGAAGAGGTGCGGGGATGACGTCAAATCATCATGCCTTATGTGAGAGATTACACGTGCTACAATGGCTGGTACAGCGAAGTGCAATACCGTGAGGTGGAGCCAAACTTAAAAACCAGTCTCAGTTCGGATTGTAGGCTGAAACTCGCCTACACATGAAGCTGGAGTTACTAGTAATCCGCGAATCAAATGTCGCGGTGAATGGACTCCCGGGTCTTGTACACACCGCCCGCACCATGAGGTTAGCGTACCCGAAGTCCGTGAGCTAACCGCAAAGGAGGCGGCGGCCGAAGGTAGGGTCAGCGATTGGGAGTGAAAGTCGTATTTCACAAAGGTAACCGG
+
,'0&'(,31+.1---1.5510.60*++*,)05998683/')/+1-)'+-3-)-.2/-/*/623---,*'-1536,1,<71)4.47988:6-276::956<8/95+,+-'()*,,0.76521-5)0,0+-,*-'%($&'+*-2-5261530)/./3/-.),2/8011565-++,9/,-,-18954).%((5,+119600/.;53)*/+'*,396::6;9::25251268;:8.,-+,8:9651)28;958-(*'64;9;;6666;2.27+455655/.+&))'+-43/4*&,)&*)++01312/0014653011076/.7/+/4646.++).+'3)*'$#'(511202.(,1),3.3521/0-02857685750,$%(-.-)+*--1'))),+77:9+),,.8*3)9:/-7+-973:;72./-..266+.,,/$(*.*.+'))%'$(+-56236655'0644<63+8/468588,/-04156/.-*,*))+-/;54.220917.16*)%&$*$.'886372*+,5,8;;557889-)*'),+,(*'*35.7:0'((+/40.,')%$#*.)*+863791<<.29696-2,'&.**2,+/.+13/,-2)&)*+,+,2795;.40./4/8,,,,.-3084*)**,02--70/895;;1,+%,**,88,71187300003/34016745%)*/07868872.),/56;4;94;682263&(0/52113427074)'('-334;540:10068;77;8:-/4-)06/58778:845666::9;779427131+184.'/.+.(')),.%,026056563579;842.0012314(+)*)'$%%((&,)''%&)+/0..2/7/07,-..*0.*())+,*+,--4-../13...3*3-,).,16:-.509<;83888854;.//7-35.0603237222+23,-7478,++''..123//28,,+2.,+)%(*)*+-'(*,3;643-,*+.76:273./3.)''%*04/)10/,-0//00////4-05'$.-54120*))(+&%'%+).1*)+0+-032431-+,,3/72414(0,'*&)',0-80-+0-)1+0/22-+*,-...1/:1))*+,1/,,0(3)'.++$%+/(,/5482,30
@6f56fca2-dde1-4f56-8b89-8eea69000331 ch=53 read=72091 start_time=2019-12-13T02:38:05Z barcode=BC01 runid=2c9cf7bc05858273f10e7d7ec552fc0bd742dc3e
CTCTGAGGGCAGCAGTGGGAATATTGTACAATGGGAAACCTGATGCAGCAACGCCGCGTGAGTGACGAAGGTTTTCGGATCGTAAGCTCTGTCTTTGGGAAGATAATGACGGTACCCAGGAGAAGCCACGGCTAACTACGTGCCAACCGCGGTAATACGTGAGTGGCGATTATCCGGATTTTGGGCGTAAAGGGGCGTAGGCGGATGATTAAGTGGGATGTGAAATACCCGGGCTCAGCTTGGGTGCTGCATTCCAAACTGGTTATCTAGAGTGCAGGAGAGGAGGTGGAATTCCCTGGCGTAGCGGTGAAATGCGTAGAGATTAGGAAGAACACCAGTGGCAGAGGCGACTCTGGACTGTAACTGACGCTGGTTGGCGTGGGGAGCAAACGGGATTAGATACCCTGGTAGTCCACGCCGTAAACGATGAATACTAGGTGTGGGGTTTCAACACCTCCGTGCCGCCGCTAACGCATTAAGTATTCCGCCTGGGGAGCACGGTCATAAGATTAAAACTCAAAGGAATTGACGGGGACCCGCACAGAAGTAGCCAGACATATGGTTTAATTCGAAGCAACGCGAAGAACCTTACCTACACTTGACATCATTACTCTTAATCGAGGAAATCCTTCGGGGACAGGTGACAGGTGGTGCATGGTTGTCGTTAGCTCGTGTCGTGAGATGTTGGGTTAAGTCCCGCAGCAGGCGCAACCCATGCCAATAATTAGTTACTACCATTAGAAGTTGGGGACTCTAGCGGACTGCCTGGGTTAACCAGGAGGAAGGTGGGATGACGTCAAATCATCATGCCCCTTATGTGTAGGGCTACACGTGCTACAATGGCTGGTACAGAGATGCAATACCGTGAGGTGGAGCCAAACTTTAAAAACCAGTCTCAGTTCGGATTGTAGGCTGAAACTCGCTACATGAAGCTGGAGTTACTAGTAATCGCGAATCAGAATGTCGCGGTGAATACGTTCACGGGTCTTTACCACCCGTCACACCATGAGAGTTGGCAATACCCGGGGTCCGTGAGCTAACCGCAAGAACAGCGGCCGAAGGTAGGGTCAGCGGTGGGGTGAAAATCGTAGCTAAAGGTAACCGG
+
+31..&-40105533752,+**(/,&#%)1;84-'+,++2-025786-5162017'&+-)'(()&$&&&,--:<412:47730/+((+044447;:/62+,(,*12,++,07410.),*0)&&'(+-+,/10.0.-%&((*)*)/+1/$&#'+(1+--.0&&((**)'%'/+-,/01)6(%,-4.3-.39+,2,*,-8979523276-6*72-.174,,(*'+*%&')7+*52334(((,*28544897767.7-77.,.),0...0,/,*-..1494/+'+)$+,)0/8.7+8/()%0222-54275205.,-;87...-.-2&+.*1*/6./06-3-4-)'('*0-2,,+++/41888550-&+*-()*,)-'&&)+3516*%),:;*5'99.--*+-25:<734;::99:3.12.3223;420/00,20.000084996::50<54-904473531344*)3,)+,-642555:5/(..8/5.*/3+*3-&&#%'(.547&&',')1+6::036-/3()()+-/($&)187259.%($%(&+(%&$%'%()66./'./53;919767+..*.-*-'*,,.*-230-*'++'++)*/-443033-0/(+,.041304)()(*,+(,519/+16435-+.*+.0(*)*+473**)()/522-*+4,/03577611/00455539221.1120/,8-(',)$)&'15/25848.%/)++)+,)*'/+--400,,,.).0($+()1,,+703245*(+++)(+,-2:789104+/*,+32.3//1-+.,4/++.3455603+,-89:9:,41,'*,-/&5(()1,4/431*+)*+..+-061487,5-,-81.---/591:/--3/1520++*.(..21:841980:;933,*)))29/2356%.$-&)+.7893/08//287652324,.0,,99/-.36221'0//345/4++,-.31/30//1'1*3488;9670693-015.-*'&$#(&$)/1,0633248886+(&(9,5-53:5059)*(((*.6267673007/*)*+*'**/-1./,.&%''',00.+**+*+.1)7,52,&'),+'+,)*'%*(*1**+)//5952
@e66781e3-1f02-4222-8aea-0cea198a2fe5 ch=463 read=52139 start_time=2019-12-13T02:38:04Z barcode=BC01 runid=2c9cf7bc05858273f10e7d7ec552fc0bd742dc3e
CTGTTGTAAACGTTCAGTTATCTTATTACTGGGTACTGAAGAAAGTTATCCAGTGTCTTGCTTGCTTCTGTTAGTGCTGAAATGTGCTCCTACGGGAGGCAGCAGTAGGGAATTTTCGGCAATGAAACCCTGACCGAGCAACGCCGCGGCGTGAAGGAAGAAGGTTTTCGGATCGTAAACTTCTGTTATAAAGGAAGAACAGCGGCTACAGGAAATGGTAGTGAGCAGTGCTGATGAAAGCCACGGCTAACTACGTGCCAGCAGCCGCGGTAATACGTAAGTGGCGGCGTTATCGGAATTACTGGGCGTAAAGAGGGAGCGAAGGCGGCAGCAAGGGTCTGTGGTGAAAGCCTGAAGCCTTCAGTAAGCCATAGAAACCAGGCAGCTAGAGTGCAGGGAGAGGGATCGTGGAATTCCATGTAGCGGTGAAATGCGTAGATATATGGAGGAACACCAGTGGCGAAGGCGACGATCTGGCCTGCAACTGACGCTCAGTCCGAAAGCGTGGGAGCAATGGGGATTAGATGCCCTAGTAGTCCACGCCGTAAACGTGAGTACTAAGTGTTGGATGTCAAAGTTCAGTGCTGCAGTTAACTGTAAGTACTCCGCCTGAGTAGTACGTTCGCAGAATGAAACTCAAAGGGAATTGACGGGGGCCACTGAAGCAGAAGTGGAGCATGTAGTTTAATTCGAAACGCGAAGAACCCTCACCAGATCTTGACATACTCATAAAAGGCTCAGAGATGGAGAGATAGCTATATGAGACCACAGGTAGTGCATGGTTGTCGTCAGCTCGTGTCGTGAGATGTTAGGTTAAGTCCCGCAGCAGGCGCAACCCTTATCGTTAGTTACCATCATTAAGTTGGGGACTCTACTTAAGGACTACCGACAAGCTGGAGGAAGGCAGGATGACGTCAAATCATCATGCCCCTTATGACCTGGGCTACACGTGCTACAATGGATGGTGCAGAGGGAAGCGAAGCCGCGAAGGTGAAACAAAACCCATAAAACCATTCTCGGTTCGGATTGTAGTCTGCAAGCTCGACTTCATGAGTTGGAATCGCTAGTAATCGCGAATCAGCATGTCGCGAGTGAGTACGTTCTCGGGCCTTGTACACCGCCCGTCACACCACGAGAGTTAATGCTTGCAGAAGCCGGTGGCTAACCGCAAGGAAGGAGCTATCTAAGGTGGGATTGATGATTGAGTAAGAAGTCATAACAAGATAACCGG
+
#-+/)(++*')',35)',&%)*+*&)'$)*+*'*(.3602'),/,+4*--+&*+,.-.+&&'%"$,(()('&$*)&+))*)()(3*+,.3//1'56*,*+255'(''%'&(&06<:50:4340+'+,+9,,+223/1/332435;/1()(&).18261/+-+*/,-3-++8495(,',-')5/20161-6;,**--*.2,*,*-+*(*+(-)-/.-)&%&'+,(&%%&(',+&)*%'*+',.%(+/-*+2/346-6-19./31/47&'%'(131-1/../)*)(&,1-/61107(1++/(#%&'/10--.-)'$*./*.-'&&(2/*-*()).0(1/+,,)*+0+(*0,+/732(/$&&%)(&235712816&(087./,28+****0.-../1-16.*+&(1,+0113)*2)6,683-,+(+.-421/4/-,067266677268/-1+)43478366/8.%%)+,110/..0-'*,+;.774'.&-%/$&()$&./+%')(&(1.,%(&%&,((+,)($-0+)/3,27.-.03*041''*.06134:75.1-''))*+//0100404/52422:-*/+****+00091-9-4,.,('%*&.+,/69,.4/-'*+,/22235;432501:86197002'**&+/*107..1)*3,(.,((()('')'&(*'(/,(+-'.&*$/0:40458/*)*&&%&(,-'*/+5+'%'**.+,/+1')%')0,*-1(),55.-5555&&&)107+*)**0/5:98773401--+0..*-//(04-310*')1'+1244-344543/354954137506)*.+9.7.516*+25'6'&13,022-7-(-,..*7+,,4;203112041/&0-6(25(&**+*%&%$&$0*00'',00+++,),-86./0*/+1,')+*,68751/06600/5613-2:9.,811..37.10')+.0*+()+0))+,875:76/3233./'-0-*/*+')**4;57/.&,&)*16.,.67,296-.1:;89;::<2/2'./00-1-+4+,-996113/.&*+620-+-(&(*-/5-2,,,12567-5/8////0/.31.,--+2,2522'$&%('''1207.(*-'*,,)+(&,'((+,017.),,%+*/3/0,''&&)(++***/*&)'&+''27075%')')37901.-((&')&&((+*+-./)(&,.8.-2)'''($-%%$'&&*%)&&++'%''-0+'&)',-.+0
@52adacb6-8112-4137-a952-9d9a6a9f9f8c ch=387 read=75227 start_time=2019-12-13T02:38:02Z barcode=BC01 runid=2c9cf7bc05858273f10e7d7ec552fc0bd742dc3e
CTCCTACGGGGAGGAGGAGGCAGCAGTGATTTTCGGCAATGGAAACCCTGACCGAGCAACGCCGCGTGAAGGAAGAAAGGTTTTCCGGATTGTAAACTTCTGTTATAAAGGAAGAACGGCTACGGAAATGGTAGCCAGTGACAGTACTTTATTAAGCCACGGCTAACTACGTGCCAGCAGCCGCGGTATTACGTAGGTGGCAAGCGTTATCGGAATTATTGGGCGTAAAGAGGAGCAGGCGGCAGCAAGGGTCTGTGGTGAGAAAGCCTGAAGCAACTTCCAGTAAGCCATAGAAACCAGGCAGCTAGAGTGCAGGAGAGGATCGTGGAATTCCATGTGGTGAAATGCGTAGATATATGGAGGGCACCAGTGGCGAAGCGACGATCTGGCCTGCAACTGACGCTCAGTCCAGCGTGGGGAGCAAATGGGGATTAGATACCCTAGTAGTCCACGCCGTAAACGATGAGTACTAAAGTGTTGGATGTCAAAAGTTCAGTGCTGCAGTTAACGCAATAAGTACTCCGCCTGAGTAGTACGTTCGCAAAGAATGAAACTCGAAAGGAATTGACGGGGGCCCGCACAAGCGGTTAGACATGTGGTTTAATTCGAAGCAACGCGAAGAACCTACCAGTCTTGACATACTCATAAGGCTCCAGAGATGGAGAGATAGCTATATATGAGATACAGGTGGTGCATGGTTGTCGTCAGCTCTCGTGTCGTGAGATGTTGGGTTAAGTCCGCAACGAAGCGCAGCATATCGTTAGTTACTATCGTTAAGTTGGGACTCTAGCTTGAGACTGCCAGTGACAAGCTGGAGGAAGGCGGGGATGACGTCAAATCATCATATATGACCTGGGTACACACGTGCTACAATGGATGAATTGCAGGGGAAGCGAAGCCGCGAGGTGAAACAAAACCATAAAACCATTCTCAGTTCCGGATTGTAGTCTGCAACTCGACTACATGAAGTTGGAATCGCTAGTAATCGCGAATCAGCATGTCGCGGTGAATACGTTCTCGGGCCTTGTACACACCGCCCGTCACACCACGAGTTGATAACACCCAGAAGCCGGTGGCTAACCGCAAGAAGGAGCTGTATCTAAGGTGGGATTGATGATTGGGGGGTGAAGTCGTAACAAGGTAACCGG
+
+,.*',..79('.-&0.&3/*767/-)'%,&%%((+*)3-,,&**(;/01177610343689;/263623--,+&--)-,4:633))('3)$-02,,2.99529/-.6*.*76/1+-+-*/052*..,*5660228),,,(1%*+**,0))05/3,.4.0.710172324355;:011+/2516/21-,'')658,6./921,12307/-.%,()+.$,)46;98539*''/+(,.88;7753//./)2511/)((-2210&5++*897-4('''()-+.))+..+'),34*)-10:::8:7/,,,,,022347:500,3:58:9;;5/4/6.-))('+-30.3/+(,.//58730)*,/+0.(((-5'25-9/*)'*,5131114)*(+)4538.&)*,97838)+-3'&')+6345*(&(06/7')*('4..-5523;--)8689872/134:769;8.+)*)(**+9829,+.76;6:6768688:1-.:63*5/0022456:677589;71&((),-57133/+**)),0/354++%(+2+)-59816:21.),-(''-,1187105:5*/2)(.-0./+---2('*01.0*++10<:8;780.,3,-/31*2/18++*+)'*/-*)()271.,,**++,6478+8304)('(*,75('&&&10.0001769,,0005546+5,-442-+,/0,3/-.4891///.1*,045655763106/7/753.6/9043)).2/623/01762(0*++,,,1--,63115::;02031/.9.86-/+*+&%'**,,015879903335851+*+,-),+)1-/,-115-/5777999<934269)*(*),.588302')*.,-&),-221584;22/-.,(%(*),-2(+(-+)+.02/0634/%-*-+//'+07;588)+.6:-6788<535259<2+4:/.3*),-/1420..,-07411///1+2+)5/906;66689,7.8,,-9987;56/+./133703(-.02434888;667,99840511140104<83;5026+1030.1+%%'))),-/+)/,(&(-.-/84*)&())*-,)')-*((((+')*.**$*,0.2&'.&-3141.///,7.73266-..08/135699:9-2,+6;;:79
@07e1f69c-6fdc-4af1-9352-056e7254b6b0 ch=357 read=78131 start_time=2019-12-13T02:38:02Z barcode=BC01 runid=2c9cf7bc05858273f10e7d7ec552fc0bd742dc3e
CTCCTACGGGAGGCGGCAGTGGGGAATAATGCACAATGGAAGCGCAAGCCTGATGCAACCATGCCGCGTGTATGAGAAGGCCTTCGGGTTGTAAAAGTACTTTCAGCGGGGAGGAAGGGAGTAAAAGTTAGTGCCTTTGCTCGGCGTTGCAGAAGCACCGGCAACTCCGTGCCAGCAGCCGCGGTAATGCAGAGGTGCAAGCGTTAATCAGGAATTACTGGGCGTAAAGCGCACGCCGGCCCGGTTTGTTAAGTCAGATGTAGAAATCCCCGGGCTCAGCCACCAGGGAACTGCATCCTGATACTGGCAGCGGAGTCTCGTAGAGGGGTAGAATTCAGGTGTAGCGGTGAAGTCGCGTAGAGATCTGGAGGAATACCGGTGGCAGAAGGCGGCCCCCTGGACGAACTGACGCTCCAGGTGCGAAAGCGTAGGGGAGCAAACAGGATTAGATACCCTGGTAGTCCACGCCGTAAACGATGTCGACTTAGGTTGTGCCGCTTGAGGCGGCTTCCAGGAACTAACGCTAAATTAGGCCCGCCGCAAGGCACGGCGCAGTTTAAAACTCAAATGAATTGACGGGGACCCGCACAAGCGGTGGGCATGTGGTTTAATTCGATACGAAAGCGCGAAGAACCTTACCTGGTCTTGGCATCCACGGAAGTTTTCAGAGATGAGAATGTGCCTTCGGGAACCGTGAGACAGGTGCTGCATGGCTGTCGTCAGACTCGTGTTGTGAAATGTTGGGTGCAGAAGTCCGCAACGAGGCGCAACCTTATCCCTTTGTTGCCAGCGGTGGGGAACTCAAAGGGAGACTGCGGTGATAAACTGGAGGAAGGTGGGGATGACGTCAAGTCGTCATGGCCTTACGACCAGGGCTACCACGATGCTGGCGCATACAAAGAGAAGCGACCTCGCGAGGCAAGCGGACCTCATAAGTGCGTCGTAGTCGAGTTAAGGTCTGCAGCTCGACTCCATGAAGTCGGAATCGCTAGTAATCGTGGATCAGAATGCCACGGTGAATACGTTCAGGCGCTAACACACCGCCCGTCACACCATGGGAGTGGGTTGCAAAAGAAGTAGGTAACAACCTTCGGGAGGGCGCTTACCACTTTGTGATTCATGACTGGGGTGAAGTCGTAACACAAAAGGTGGCCGG
+
)*01*,12;6//2/'2/*18385)+-)+(+(++,+7//2++('')-)&&+..+.*''%0*42480'(((''(,/,(+')..45765<:8;745:1(()(*-.-./010:;+(.0+-+/)&%)'24**+4/-,'1,02.+0130-51/4&)%$&)%'(**%/,0,*+46+--5.,-1,.273,.)&(&%#'%+/0-+)*.32331;291/(*&+(/((+-16621/791)+/2+/)/02.2*)+5485),6.8.59'*,643+'*+()225-,2744-+&,'$*.+/3*-.,2331/22,+-/0004+&)$&%&%'+++,12/0&/.3,,,2)6*6.(%%-&(')()'+'&*$'%&''$&(,**,.0:4-/.+3.25639.1)&%&)((*1,31668-(-5490%('$)(+*-,5'):;6:3./0.)*-/.,(0+(,,8:16':;527-,,,$+--.5+***(6+(*-0628:<1721202/.--/2))+)5-0-57''$$*&+(&'.+-,7*%())',.24.+-)&')'**03/2/+-*%&*((&$$&'&'(1$1-5)-684112230-++)0-3344;9/',))&,*-130./,)-/)+,0.-07+9-065;/,-.(.)+(*$+00103+-5171805861021-))%*3/1:45290910;;454-(&')(((,.5395662,2*6655:<8:.*114-0112386342/500167546&'&-./-''*-)+01:622.1(&(,&&(''&'()*(,/52,*'*3204//''()-:8).;,*6/08;6861)0&*/(/-.2977.*,)()+755-'***/0-.+,172050,,-++,&55-150/+./74266&6756//4-/,)+-('&&)2-*(')%%'*'*,2311-)-33.45:(')&))()82.2,,,.-*(*-0+((.+),5782420)0057:8498760$$)*.%&.-/.,/+,&*-00*0/0646424//-)6.979550*.-12///,/1..6,-.86785),*30)*42281366'/34&&+%*++++-801:80/0,../6022:0,'(,+),968848+&*)&-)*+),%(+.0-687(8-(/3-95-8,,93'-51-,*(),/4-,*)./6784*,&'((,,*%#'%$.60'0''%&+6--
@bd706496-7dbc-4a41-b665-23ec3c5aec97 ch=452 read=40986 start_time=2019-12-13T02:38:02Z barcode=BC01 runid=2c9cf7bc05858273f10e7d7ec552fc0bd742dc3e
CCGGTTACCTTGTTACGACTTCACCCCAGTCATGAATCACAAAGTGGTAAGCGCCCTCCCGAAGGTTAAGCTACCTACTTCTTTTGCAACCCACTCCATGGTGTGACGGGCGGTGTGTACAAGGCCGAGACGTATTCACCGTGGCATTCTGATCCACGATTACTAGCGATTCCGACTTCATGGAGTCGAGTTGCAGACTCAATCCGGACTACGACGCACTTTATGAGGTCCGCTTGCTCTCGCGAGTCGCTTCTCTTTGTATGCGCCATTGCTTAGCGCGATGTGTAGCCCTGGTCGTAGGGCCATGATGACTTGACGTCCCCTCCTTCCCTCAGTTTATCACTGGCAGTCTCCTTTGAGTTCCCGGCCGGACCGCTGGCAACAAAGGATAAGGGTTGCGCTCGTTGCGGGACTTAACCCAACATTTCACAGCACGAGCTGACGACAGCCATGCAGCACCTGTCTCACGGTTCCCGAGGCATTCTCATCTCACTGAAAACTTCCGTGGATGTCAAGACCAGGTAAGGTTCTTCGCGTTGCATCGAATTAAACCACATGCTCCACCGCTTGTGCGGGCCCCCCCATTAATTCATTTTGAGTTTTAACCTTGCGGCCGTACTCCCCGGAGCGGTCGACTTAACGCGTTAGCTCCGGAAGCCACGCCTCAGAACTGGCAAGTCGACATCGTTTACGGCGTGGACTACCAGGGTATCTAATCCTGTTTGCTCCCCACGCTTTCGCACCTGAGCGATCAGTCTTCGTCCAGGGCCGCCTTCGCCACCGGTGATACACTCAGATCTACGCATTTCACCGCTACACCTGGATTCTACCCCCCTCTAGAATCCAAGCTTGCCAGTATCAGATGCAGTTCCCAGGTTGAGCCCGAAGTTTCATCTGACTTAACAAACCGCCTGCGTGCGCTTTACGCCCAGTAATTCCGATTAACGCTTGCACCTCCAGCATTACCGCGGCTGCTGGCGCAGGTTAGCCGGTGCTTCTTCTGGGGTAACGTCAATGAAGGCAAAGGTATTAACTTTGCTCCTTCCTCCCCGCTGAAAGAGGTACTTTACAACCCGAAGGCCTTCTTCATACGCGGCATGGCTTGCATCGGGCTTGCGCCCATTGTGCAATATTCCCCACTGCTGCCTCCCCGTACCAG
+
24%*1,+2333.19&11.33:50678,-.:8540'20//225*%+(9*23-/.18--682*.1+0+55.+--+232225652;;4-5401<1-0068)+0527756889:4.5223....4;.725%$+,+2613/..55/515124;8.128:-,.--3/&.//'*/78;73325898.41/%%&+((-06%0$%)-1429,5(0+66855835,-%)-47*-../526124491110.200/(+*+-.8/9:.4:/'+$)-/263117.(*()).*.-(**-,-,-080-4011745/57:;875442,+&(*,/3/725-.26+/00,*7()+;5/1368/9...686362364-,.692++,0.2,7,+,+.//822-646)/8+/0.*/12:3539.-+0-01.984,2,0++4++)0,2:)(%%'%,,-/.1445***+,.)33;:6,*)))/4477874/11975-+*'(+)00+/5576521+$&'(+.11-/6.3237;;:/-/0/2756-50/35*++405::865/:/0/87*(+*.3<983.'*,++-.5-.9-0/4..,,*)3+.2:83+#&*+4.8506::(,,/7;<-9:71,/**.728-9-./0)('()%(*19646615252576231)&-*2,1+,/*,0.004:610(%&-+-)-*0)463,.*,.33:7.*.++,98:614--*&/2-.025070//4244<:00,38/*-0-00:5/()(*6*,(0.,%)-+-568<:3.9)(445078:;9<:89:,06040/.*%(%(,0++///.&-0128<:10181//./&/(*,0/7264,2-/48/,-&&&('(*'3))*.0.16%.42451323,0022;59.0,.0-)%.0/((%%$,;*,/*,+,,+.23538:273377.--.1310..+((0,1-*&()+.9;1-/)/.)/*')1.11059+*')'()/336;99/8///:932-$%$(+./-.3/,')+/0609;6,,)32148920/(2.-,*)-1.7*)$/'(716,04-&,,.238..,,770+04437-%%'(+''''%(+,.57,+-0,3/838579733(.)-+812))$%$&')457-752/7./-/:0+1/)*&0(:+./*0.+)(+,.156694268*+3+.'&%
@4700f0f9-ea93-450d-b5f8-ff51fe8e8f3b ch=136 read=242010 start_time=2019-12-13T02:38:01Z barcode=BC01 runid=2c9cf7bc05858273f10e7d7ec552fc0bd742dc3e
CAGGAGGCAACAGAATCTTCTTTGTGGTACAAGCCTGATCTATGCTCTGCAGTAATATAAAGAGAAGAAGGCCTTCGGGTTATAAGTACTTTCGGCGAGAGAGGAAAGGGGAGTAAAGTTAATACCTTTTGCTCATTGGCATTACAGAAAAACTTCGGCTAACTCCATTGCTGCTTAACCCGCAATGCTCACGGAGAGGTGCGATGTCAGATTACTGGGCGTAAAGCGCGCAGGCGGTTTGTTAAGTCAGATGTAGAAATCCCAGGCTCATGGGGCCTCTCCGATACGCCTTTAAACTTGAGTCTCATTGGGGGGGGGGGTAGAAGAAATAGGTGTAGCGGTGAAATGGCGTAGAATCTGGAGGAATACCGGTGAAAGGCGGCCCCCCTGGACGAACCGACGCTCAGGTGCAGCGTGGGAGCAAACGGGATTAGATACCTGGTAGTCACGCCGTAAACGATGTCGACTTGGAGGTTGTGCTATAGGGCGTGGCTTCCGGAGCTAACGCGTTAAGTCGACTGCGCGCAGGAATTACGACGCAGGTTGCACTCAAATAAGTTAACAGAGGCCCACCTAAACAGTGGAAACATAATAGTTTAAGTCAATCTACTTACCGCGAAAGAACCTTACCTGAGTCTTGACATCAAGAAGTTTGCGAGATGAAATGGCTTCGGGAACCTTGCCGTGGAATAAGGTGCTGCATGGCTGTCGTCAGCTCAATGTTGTAAATATTGGGATTCGAATCCCTGCTCGAGCGCAGCCCTTTATCCTTTGTTGCCAGCGGTCCGGCCGGGAACTCCGAGGAGACTGCCGGTGATAAACTGGAGGAAGGTGGGGATGACGTCAGAAGTCATCGCCTGGCCCCACCCACGACCAGGGCTACACACGTGCTACAATGGCGCATACAAAGAAGCGACACCTCGCGAGAGCAAGCGGACCTCGCAAAGTGCGCGTCGTAGTCCCGGATTGGAGTCTGCTCAACTCCATGATCAGAATCGCTAATAATGGATCCAGAATGCCACGGTAGATACGTTCCCGGGCCTTGTACACCGCCCGTCACACCATGGGAATTAGGTTGCAAAAGAAGTAGGTAGCAACCTTCGGGAAAACGCTTACCACTTTGTGATTCATGACTGCGGGTGCGTCGTAACAAGGTAACCGG
+
.&)+%%&'''%&&(+),1;*(,($(&$%#'-3%)($%%&$&%&#$&')')&$('())(**(&&%)(&(*())+,301:./+$(,1(/&*,.*&)''&((()*/,/4)*-/+%*)/20,,4,2-.1788:/11.-&)&%$'&*%$%&&1+'*+'(-(&'('),+/65%5)&***%'%1+/9*-)/,,$"&'%()/,+&+&$%$&&&#&%'&'*''(,-982/,,46+/.-*+((23-73:7061,')*.$**/**+*-11)--)*)''(*)*'-,'%%(&')&%(*%/()&)0'*'$%'&,'**)(*%+'/..10(+-13+-+-1+%),'%$%&*((&()11/,.10-+&&)(&()-,1279./7-6316;98/.-)''(*+590665+')335*(%0,.(32406*15223.,0588;9+.00;%7):0,7,.+0/).2,.41--*.*.13:81981)*&'&()--,7+9/33.5.,+()&&,(*230(&'%$$$)(/6(+++////86/:07-66/(($$'&*''&+(+)('$%((,,-&&.)5')$'((,25042'**%%%)')(..4+(.)',/'-*%-',*'*((+%'+%-*5)*$$&$*&((&&%%$%*'&)%--*'+-,(&$%(*(''(,21/)%%''(+)')'(.:)'))(&+/-03&&$%$%%+089-61/*)),6334601(+./86645542-,&%)'(9460%,,+1**,+.7,-,0+($,'%')'.4&$&&*,.)'&%#&'&((#%)*.3''/*)*:/.91.1;55;1111991)/)15195071.5'%(*-+,,07668+11,,-29)2-/*)+*))+)).99439789786('+)(+,9:6+,($'*'(,('-2+)+,-6;/2*))%&(*+(+--.57/./1,/9434766/5.,%('&(+,*&*%%(++,(((%(1.(*7:7898810-/+,/21/(,24781302+)/.,8.60&*('%$$&)&++*-(*+-.112+.0.0$))-)*)-)*-+,7*)).-.570),/731.66784,8/,2,4671700/9868963;30//.0,/4/3(((%$)&&2033/-085+%*)&(--4.-&'(2,11872:,+)(&+&,,-+//-/.79.+'(+-745000+*'&'$(&'((++45885205,1.3118
@b5687524-f0d0-49ea-b48d-fae9e1fa6dca ch=172 read=86104 start_time=2019-12-13T02:38:06Z barcode=BC01 runid=2c9cf7bc05858273f10e7d7ec552fc0bd742dc3e
CTCCTACGGGAGGAGGCAGCGGTAGAATTTTCGGCAATGGGGAAACCCTGACGAGCAACGCCGCGTGAAGAAGAAGGTTTTTCGGATTGCCGGCTTCTGTTATAAAGGAAGAACGGCGGCTACGAGATGGTAGCCAGTGACGGTACTTTATTAAGCCGGCTAATACGTGCAGCAGCCGCGGTAATACGTAGGTGGCAAGCGTTATCCGGAATTATTGGGCGTAAAGAGGGAGGCAGGCGGCAGCAGGGTCTGTGGTGAAAGCCTGAAGCAACTTCCAGTAAGCCATAAAACCAGGCAGCTAAGGTACGGGAGAGGATCATTGAATTCCATGTGTAGCGGTGAAGCCTGCGTAGATATATGGAACCGGTGGCGAGGCGACGATCTGTACCACAGCTGACGCTCAGTCCAGCGTGGGGAGCAAATGGTTAAGATACCCTAGTGAGTCCACGCCGTAAACGATGAGGTACTAAGTGTTGGATGTCAAAAGTTCAGTGCTGCAGTTAACGCAATAAATTACTCCGCCTGAGTAGTACGTTCCGCAAGAATGAAACTCAAAGGAATTGACGGGGGCCACTGAAGCGATTGGAGCATGGTTTAATTCGAGCGCGAAGAACCTTACCAGGTCTTGACATACTCATAAAAGGCTCCAGAGATGGAGAGATAGCTATATATGAGATACAGGTGGTGCATGGTTGTCGTCAGCTCGTGTCGTGGGAGATGTTGGGTTAAGTCCGCAACGAGCGCAACCCTTATCGTTAGTTACCATCATTAAGTTGGGGACTCTGTGAGACTGCCAGTGACAAGCTGGAGAAGGCGGGGATGACGTCAAATTATCATGCCCCTTATGACCTGGGCTACACACGTGCTACATGGATGGTGCAGAGGGAAGCGAAGCCGCGAGGTGAAGCAAACATAAAACATTCTCCAGTTCAGTTGTAGTCTGCAACTCGACTTCATGAAGTTGGAATCGCTAGTAACGCGAATCAGCATGTCGCGGTGAATACGTTCTCGTTGCCGCGCACACCGCCCGTCACACCACGAGTTGAAATGCTACGAAGCCGGTGGCTAACCGCAAGGGAAGGAGCTATCCTAAAAGGTGGGATTGATGATTGGGGTGAAGTCGTAACAAGGTAACCGG
+
,,4,)+/,62+.1'.4/..1(4()&'*,59.9+&.-6.351+(0./;*,.26/0-.1-..15--,,,*2,,2+-1+1-:59,8'3%0,)'$%$%)3-3219112:/01,2,.4638,1-+,/1.*)**.1,+,3.')))*+(&%%&(22-,912-11++*'4'(*-,/(%'(**&-4*.+*(''*+/10..0,2333,,-,24103.65-..0&/(9:;;8658+**,4+*-***/70/.*%&&&+3966543..+))/2+,20.2,'(%&'-02'&)01-+2/25314.3589;83122/(*)&#(%12.,+12/58'2)'(3-803/20/51/222:8-1,%%%#%',0/35242&,)($#&.)0//*(')+-,37700,+)+'(*'(++%,--/,)-,/./08&('(*+146,*.25<40'03827033*69+,.57)(((2-')56;889;8+*)*),))),-454121.60826244577---97.01.7876413647436/4..(++,*+./612775)*--0716-2,(%#((*)48641:4-/4/7+*('*,2/5867;9,63&*'('&&++&5(.(*)*0/&&,,;7:8;6,-',*4139./8/'*-+.7(,+00/702247&312/2184.,51.3()),./2:31--+/.(/011343+,*(++-471/5..35*025(67;-+2*+5,-..0347:754,,+&&'0+6-7675;880.44)+,290/36404+59*)--/010910250350+*%-()%*'*&,1))653/)''(*(02134+0..**0-)014-)''++423:;24866867::9768555/12/9.+-91.,-10..573532/0'*,-.,+()(++678+68732.++-'*)%.&)*&1/)'(('%+(/+%&(('+&)+47'10279.:&%)7:5&+-2,./789:98887873(-3*,%&./6/2/0//348114534741-++-1-.,/11288989(0123;9783060/+&(().2,0./,+*0272:-.3601,.2+.--0/.',)*(**($)'+**5;485,53027701)8+++))+'*%()20.0**192*+-3296114/23434626820-6,++43887961),*,%/)2.
@e531e9ee-5f76-4f78-9ab2-850efd989b75 ch=320 read=52733 start_time=2019-12-13T02:38:10Z barcode=BC01 runid=2c9cf7bc05858273f10e7d7ec552fc0bd742dc3e
CAGGATTCACCTTATTTACGACCGCGAAATCATCAATCCCACCGCTGACAAACCTTCCCTTTGCGGTTAGGCCACCGGCTTCGGGTGTTATCAACTCTCGTGGTGTGACCCGGGCGGTGTGTACAGGCGGGCGTATTCACGCGACATGCTGAGTTCGCGATTACTAGTTTAACTTCATGTAGTCGAGTTGCAGACCCTACAATCCAGACTGAGAATGGTTTTATGGGTTTGCTTCACCTCGCGGCTTCGCTTCCCTCTGCGCAATCCCATTTGTAGCACGTGTGTAGCCAGGTCATAGGGGCATGATGATTTGGCGTCATCGCCTTCCTCAACTTTGTCACTGGCAGTCTCGTTAGAGTCCCCAGCAATGGTAACTAACGATAAGGGACAGCTCGCTGCGGGACTTAACCAACATCTCACGACACAGGCTGACGACAACTGTGCACCACCTGTATCTCGCCGCCTTCTCTCCATCTCTGGAGCCTTTATGGGTATGTAAAGACCTGGTAAGGTTCTTCGCGTTGCTTCGAATTAAACCACATGCTCCGCCGCTTGTCCCGTCGAATTCAGCGAGTTTCATTCTTGCGAACGTACTTCTCAGGCCCAGTGCCTTGCGTTAACTGCAGCGCCAGACGGCGTAACACTTAGTACTCATCATTTTGGCGTTGGATTGCAGGGTATCCTAATCCTATTTATACGCTTTTCGGGACTGAGCGTCAGTTGCAGGCCAGATCGCGCCTTCGCCACTGGTGTTCCTCCATATCTACGCATTTCCACCGCTACACATGGAATTCCACGATCTGCACTCTGGCTGCCTGGTTTCTATGGCTTACTGAAGTTAGCTTCAGGCTTTCACCACAGACCCTTGCTGCTCCTCTTTGCGCTTTAATAATTCGGATGCTTGCCACCGTATTACCGCGGCTGCTGGCACGTAGTAGCCGTGGCTTTCTAATAAAGTACCGTCACTCGGCTACCATTTCCGCAGCCGCCGTTCCTCGCTTTATGAAAAAAGCAGAGTTTACAATCCGAAACCTTCTTCACTTCGCGGCGTTGCTCGGTCAGGGTTTCCCCCATTGCCGAAAATTCCTATAACACCTCCCGTAGGGAG
+
2%'(&3('$)'++%.3*(&'%'&#*#%**)./9436.01)'.(#$$&%%%&$(&)+/61+6,)./-5-&)*(*/3022.160(-5+-.*'()(-+,+(+/51+++*''%%&*3882910.,,**&('&'*,+%&%&')(+''%$##&&('(&'*,+*++%1&&*%%&*+''('1-;:;:98847*'),.-/04554(%')-,+2)%%83212,0868,::<*,,83/7.(')+-7279382404,-4.++,+-3,+.+-.$)%)'-.)(33-(**-+*--.33(&&',+(1+,,%%%,15+),4//00)23+-+-/4--./+21455-/7--)*04.37587680(/-+,0-/0*)(0-09:3,&(',(,)(&01.07011101.1+**&'*+168754/820&'&+$3&1+6-,,,*'(,-./1++7787577671'*#%)$&&+,/17243542-((,+&('')(,-/3645678,0400375;;2217+*+/'))*&'%%%&%+,,'-0.9009:8:929%//:3+*-.02<98;/12322320%,)()*/%&(,+**+'/*9,3*())(03;54/.611634((+,).(((+(*-$,,*(&%(&%&$&&()3401.,.06100%,')*./+),*--0+'(,))*.,,.09:6'351'0,.*+&*)%'&%&$'(&.+,1'(5;97421,0)&''*'((25,1(:9($''()+.55)207*,(,(.322486%(%(-09679;9:,2*-,1.2*+*)$$$(+-/036.5;-.)$)&&(/*-,/%&*+)+,5.7.../)*%%(+./20198447:9::2;,*''',0/.6-/.2'0)+.,(*+55%+52/:3/-23232394;/10''%$$)/3/109/')'%%%%'''+/*01*0,)%')+,3,%)(&'.-;017..44114,+/*(()*'&&%%'.-1424+/5+))*.-07,+..1.-.0-.-..56547923:7/*()(,3,/24003'(('%'-22,*(,,/2/*%*+*+*)55//23,1*('+'*/255711$'')(&..;:.4.,,270837,5:4.:9-8;9*+152363142//*50))%&%%&+*++64.-&(-&&)
@7a0151df-c580-43db-97de-ba3839339b97 ch=248 read=63185 start_time=2019-12-13T02:38:20Z barcode=BC01 runid=2c9cf7bc05858273f10e7d7ec552fc0bd742dc3e
CCGGTTACCTTGTTGCAGCTTCACCCCAATCATCAATCCCACCTTAGACAGCTCCTTCCTTTGCGGTTAGGCCACCGGCTTCAGGTGTTATCAACTCTCGTGGTGTGACGGGCGGTGTGTACAAGGCCCGAGAACGGCGTATTCACCGCGACATGCTGATTCGCGATTACTAGCGATTCCAACTTCATGTAGTCAGTTGCAGACTACAATCCGAACTGAGAATGGTTTTATAGGTTTTGCTTCCTCGCGGCTTCGCTTCCCTGCACCATCCAGCAGCACGTGTGGCAAGGTCATAAGGGCATGATGATTTGACGTCATCCCGCCTTCCTCCAACTTGTCATAGCGGTCTCGCTTCGGTGCTAGCAATGATGGTAACTAACGATAGAAGAGTTGCGCTCGTTGGCGGGACTTAATAACATCTCACGACACGAGCTGACGACAACCATGCACCACCTGTATCTCGTATGGCTATCTCTCCATCTCTGGAGCCTTTACGAGTATGTCAAGACCTGGTAAGGTTCTTCGCGTTGCTTCAGATTAAACCACGTAAATTCACCGCTTGTGCAGGCCCAAATCAATTCTTTGGTTTCATTCTTGCGAACGTACTACTCAGGCAGATTACTTATTGCGTTAACGCAGCACTGAACTTTGACGTAACACTTAGTACTCATCGTTTACGGCGTGGACTACTAGGGTATCTAATCCTATTTGCTCCCCACGCTTTCCGGGACTGAGCGTCAGTTGCAGGCCAGATCGTCGCCTTCGCCACTGGTGTTCCTCCATATATCTACGCATTTCCTGCATGGAATTCCGATCCTCTCCTGCACTCCTGGCTGCCTGGTTTCTGTATGGCTTACTGAAGTTTAAGCTTCAGGCTTTCACCTGGTGCTGCTGCCGCCTGCTCCCTCTTTACGCCCAATAATTCCGGATAGCAGCACGCCGCCTACGTATTGCGGCTGCTGGCGTAGTTAGCCGTGGCTTTCTAATAAATTACCGTCCTCGGCTACCATTTCCCTTAGCGCCGTTCAGCATAACAGAAGTTTACAATCCGAAAACCTTCTTCCTTCACGCGGCGTTGCTCAGTCAGGGGTTTCCCCATTGCCGAAAATTCCCTACTGCTGCCTCCCGTAG
+
12022<1338316:-/)..090/.673*4.6,,,.0*)14*+%+)'+.*/222-'(**%&&$'+-5-:0078;238-5--52,787/7///8-&/01/25786853347/::5+00221145::6145.,$)((+''').-10-,0;475788878:8333/-02016/)-/0198862/.')2,:8980//00&*);)-),.01235<:22'%(0$'(*+1-1+8<;0+-%1+0;<-45582*,/*(,526;:255-85*'&)(+40(+%$%(*,+)*.*+'/)+(*+.+++--)169.67122227;5//179::/99+*.806/8-5-)-.11..3-&%)*+78765--0,+*/+()(((-/711188:76622370)*/*%'(&$(,;02-)1.208--',303,.+2./0410/0-,'*)--'(-02565674(66;7<72,+&,067973101216*-26)7513887546636785240&(3+47,*5('(*-3553(((+,840*30:(6/;89=:675/8+.-51'&,.3/<744%,&&*(%,00/390.4.,.67&2462..1.-1-555-51*,,*39.0:;061-/,,//.2051134558;:1037***1.+;.//7412,)$-(./,0458--69<202&(&(&'(*).(+,06535435::,.+5---68/541370230/23522-.382-/8*+-.897.-/..0;/8,3/,,6653454:8655;55341721189657735132007;564.,)+,91,,.700-0/565353303;22,,,,-.0-*),)3*()45:87279134)*+.0.,))'',415627+,,&&&(+,+-.*/505-,12)(&'(,42-6;64:5.**($%)*))(&&),03-16//.,00**.1:0.0410/+/+''(5*54525(,-)&(&%&11(-47+,&($&(%'(,*0170-'**-081:0/02*+&$&%)'(&+-'*)''+)4:552+-(*2/0199-7<-3-&)(''-+89(+*&$&)''-0+*(+)*.91./0973--,341+73<89<:78<85631020-4+*)+-&,/)(+6705;-7:;5,10,21+389,9195(*/13021228.20(+325
@91b33058-879a-45ea-b9d2-be3ddb4d05ea ch=170 read=71997 start_time=2019-12-13T02:38:29Z barcode=BC01 runid=2c9cf7bc05858273f10e7d7ec552fc0bd742dc3e
CTCCCTACGGGGAGGCAGCAGTAGAAATTTTCGGCAATGGGGGAAACCCTGACCGAGCAACACCGTGAAGGAAGAAAGGTTTTCGGATTGTAAACTGTTATAAAGGAAGAACGGCTACAGGAAATGGTATGGGCGTGCTATTAAGCCACGGCTAACTACGTGCCAGCAGCCGCGATAATACGTAGGTGGCAAGCGTTATCAGGTGTGGGCGTAAAAAGGAGCAGGCGGCAGCGGGGTCTGTGGTGAAAGCCTGAAGCTTAACTTCAGTAAGCCATAGAAACCAGGCAGCTAGAGTGCAGGAGAGGATCGTGGAATTCCATGTGTAGCGGTGAAATGCGTAGATATATGGAGGAACACCAGTGGCGAAGGCGACGATCTGGCCTGCAACTGACGCTCGGTGGCGTGGGGAGCAAATAGGATTAGATACCTAGTCCATAAACGATGATTACTAGTGTTGGATGTCAAAGTTCAGTGCAGTGCTGTAAATTACTCCGCCTGGAAGTAGATACGTTCTGGAAACCGAGATCACGACGAGGGGGGGGGGGGCCCGTAATGGTAAGTTTTAATTCCGAAGCAGCACTTGAAGAGAACCTTACCGGAATAATGACATACTCACTTAAAAGGCTCCAGAGATGGAGGAGATGGCTATATGAGATACAGGTGCATGGTGTCGCCAGCTCGTGTCGTGAGATGTTGAGTTAAGTCCGCAACGAGGCGCAACCCTTATCGTTAGTTACCATCGCCAAGTTGGGGACTCTAGCTGCCAGTGACAAGCTGGAGGAAGGCGGGGATGACCTCAAATCATCATGCCCCTTATGACCTGGGCTACACGTGCTACAATGGATGGTGCAGAGGGAAGCAGAAGCCGCGAGGTGGCTCGCCCATAAAACCATTCTCAGTTCGGATTGGCAGTCTGCAACTCGACTACATGAAGTTGGAATCGCTAGTAATCGCGGATCAGCATGTCGCGGTGAATACGTTCGGGCCTTGTACACCGCCCGTCACACCACGAGTTGATAACGCGAAGCCGGTGGCTTCGCCGCAAGGAAGAGCTGTCTAAGGTGGGATTGATTGGGGTGAAGTCGTAACAAGGAACCGG
+
++5/'(/3&7:),396463+01+(-,/,5:5+/;658666.)%*/20951228855-661*$**(,0575668**2/*//5/+2'2&1)&+,-%*)((50/193//..-18--0-*,++21/72+.*,+''''%'(')((+).,&()'&%%%%-*43475979;6582/28''--,,*,-857,2/45:5842456:6,7#1&*'/*998/..50+()(%)*.0414:5-13'/8,--523352/,0-*,105(&%'*-,+'())%,43838923-,066/4008-,,+++**,,732*5+//185.)((+,+--20760-+)'%()+230351.24:7889877567:183/42132,0.1/..3+2-66:-,,,,/404048::76//--,222&%&%().,%'.)&*+:;,+%,.*-.,,13548''(**6*''&&'*()%'+&)++/*-01;+5.8.45186-0985./,,&0/2210/)2.*.,-.35/2771(%&%'*&&,/234/+')++/&(%%'%(*+&(*221.21130+./022(+*(&++0.--.*,(,5;*16123*(,*&*-')&$%$(+)'')$'''+-,03&('(,%%%%(*2/(/./*'*)596,*0.-2,++/00:9:(*)((,*-40000.1/.((*',*/,*,*).,,*',,19:689887844-(+,+)+/028/',/50-*,/3,.155)*+.258645:728564-34(*.5/*2+*+%%$,*,--/8;909884-*,,'.2(*//0021)),/,*2)+/+5-.69/04340301/42,--8879101,*&%(*338;77811351+--,030,.0413325231447+**-,*-*+&(--*/8/,(&*((*))*00093/16760.2.+/''(/0728.9+/+*((*5654932///13210.1*-(')(.-5+.-+,1665662401,.0*0**)-12,/85)0(,)/024)50020(+*+164.11103146:745634248,.)*,.4./.+++%+'(-)-00/.-2'%($%+.))0*,+(&(%()4315''*5-41..&/,../4/)+-*0+-+,.,1+,+-2.6,94577
@a159248f-954d-4c42-b0a9-e9a75d872f2a ch=414 read=47035 start_time=2019-12-13T02:38:28Z barcode=BC01 runid=2c9cf7bc05858273f10e7d7ec552fc0bd742dc3e
TTGTTGTACTTCGTTCGGTTACGTATTGCTGGTGCGCTGAAGACTGTCGGAACATGTATGCCGCCTTTCTATTTGGTGCTGATATTGCCACCGAGGAGGCAGCAGTGGGAATCTTCCGCAATGGACGAAAGTCTGACGAACAACGCCGCGTGATGACAGCCTTCGGGTTGTAAAGCTGCATTGTTGATCGAAAGGCAGCTTCTTGCGAATAGTTAGAAGTTGACGGTACCGGAATAGAAAACCACGGCTAACTACGTGCCAGCAGCCACCGCGTATGCAGCGTGAGTGCTTAAAGTTGTCGGAATTATGGGCGTAAAGCGCGCGCAGGTGGTCAGTCTGTCTTAAAGTTCGGGCTTAACCCCGTGATGGGATGGAAACTGCCAATCTAGGTATCGGAGAGGAGAGTGGAATTCTAGTGTGGCGAATGCGTAGATATTAGGAAGAACACCGGTGGCGAAGGCGACTTTCTGGACGAAAACTGACGCTGAGCGCCAGGGGAGCGAACAGCAGGTTAGATACCCCGGTAGTCCTGGCCGCAAACGATAGATTACTAGGTGTGGGAGGTATCGACCCCTTCTGTGCCAGGTTAACGCAATCACCTGGGGAGTACGACCGCAAGGTTGAAACTCAAAGGTGGAGCCCGCACGAAGCGGTGGAGTATGTGGTTTAGCGACGCAACGCGGAACTACCAGGTCTTGACATTGATGAATAGCCAGAACCGGTGGTTCCTCTTCTTCGGAAGCCAGAAAACAGGTGATTACGGTTGTCGTCAGCTCGTGTCGTGAGATGTTGGGTTAAGTCCGCAACGAGCGCAACCCTATCTTGTTGCCAGCGCTGGCACTTCGGTGGGAACTCGCATGAGAGACTGCACCACCAACTTAATGCGGGAAGGCGAGGTTGATCATCAGCCGCATGACCTGGGCGATACACGTACTACAATGGGGGGTTAATAGACGGAAGCAATACCGCGAGGTGGAGGCAAACCCGAGAAACCTCTCTCGAGTTCGGATCGTAAGTCGCCTACCGTGAAGAATCGATCGCCGTAATCGCAGGTCAACCTGCGGTGGGCCGTTCCCGAAGACGCGCTACGCACCGCCTCGCACCACGAAGGCGAAGCAGGGTAACCTTCAGAGAGCCAGCCGTCTAAGGTAAAGTCGATGATTGGGGTGAAATCTCGCTAAGGTAACCG
+
$-*49.-&.2-3/121%027&0*0+1/--02441,'''&)''$#'$'&$'%'$%$#%$&$*'%&%)./02(62-./-//.*++).,$$$$'&&%%'$))+134/0//44(2,-13-(&),6/.2*+'))+'()1225+')&'-)',/,1372./-,-'+.1128(655:13790))%#&',-*0+**--025--..&%&'0./50003:661900(*+)'2**,+7522*-*-..)'-00*)'&','--/0+)(+,//284'52040$,*).*%*)$,%''))&&$(&$&#())&+--03*/+(+)$%)+.-01391'(+0/0*1)(%,'3*)&%%$))-,0..(*+1:80-*(('(%,13))73440:866/)04*,487921/('&'')).2+1+)&-'*$%'-20606146..,,((**(((((*+**-444/5&-3.5--5,.66(0-*&%)*/-**-(.00.,,1645+/0+)+,./0..+*+()'((../1*',.*+2/')'$)''++$/-&54-(/5456/6*).+-*),0974111+.(/'()0+*)-')'/1-/..015555;6+/811.++/&%-0-5-.+()+((''*)&&-.(&'(01-.05(.+,)1,8+.+%-)+2/'-)**0*--74--)0&***,143//&(),,**)0*3&&#%(-./55865,,),*,%&)+&)(*+2112/%).)(*-'8.12250-049*&%+-54::8788;86:5+*.+(1-+'.131/,3.-+'-0+.-&40-/:795,//./00/,(((''(*,.263715/501/36+-1),'&++&(*/.60((*%'%$-5*+,*+,'%$%%'&())(,0)*+-/..8.'))*)))(&***%(&*/+.**)&&$&'//0*52/2+0--%/)&*(),+(***%((&((+,.50-0,)'(&$$%$'*)+,+*0-++**46.++3+3.+/(6/0..),+6+)./,-)&.*)/+))*+9:(6-)),(.3+***,.201&')6:579::911,'%(()0/''(+'++.1.,++0,.1)%&$$%&*00,/'..13,+,2,02,21(+'+/*-8560)***+1/2&%(%(%+(,6)*,')&+)0,())+(%%,&&'%'%*+%%('.1/30+*%*),-82.47510((--5.5;3+/21..,(*-.16)%&+(&+.'-(-.-3,3%'405)
@63806974-ea20-4dfb-9287-122ac4253d69 ch=94 read=81387 start_time=2019-12-13T02:38:38Z barcode=BC01 runid=2c9cf7bc05858273f10e7d7ec552fc0bd742dc3e
CCGGTTACCTTGTTGACTTACCCCAGTCATGAATCACAAAGTGGTAAGCGCCCACTCCGAGTTAAGCTACCTTCTTTACAACCCTCCATGGTGTGACGGGCAGTGTGTGCAAGGCCCAGGAACAATTCACCGTGGCATTCTGATCCACACGATTACTAGCGATTCCGACTTCATGGAGTCGAGTTACGAACTCAATCGGACTACGACGCACTTTATGAGGTCCGCTTGCTCTCGCGAGGTCATACTCTTTGTATGCGCCATTTGTAGCGTGTGTAGCCCTGGTCGTAGAGACCATGATGACTGACGTCATCCCACCTTCCTCAGTTTATCACTGGCGGTCTCGCTGAGTTCCCGGCCGGACCGCTGGCAACAAAGGATAAGGGTTGCGCTCGTTGCGGGACTTAACATTTCACAACTGAGCTGACGACAGCCATGCGCTCCTGTCTCACGGTTCCCGAAGGCGCATTCTCATCTCCTGAAAACTTCCGTGGATGTCAAGACAGGTAAGGTTCTTCGCGTTGCATCGAATTAACCACATGCTCCACCGCTTGTGCGGGCCCGTCAATTCATTTGAGTTTAACCTTGCGGCCGTACTCCCCAGGCGGTCGACTTAACGCGTTAGCTCAGGAAGCCACGCCTCAGGGGCACAACCTCAAGTCGACATCGTTTGCAGCTGGACTACCAGGGTATCTAATCCTGTTTACTCCCCGCGCTTTTCGCACCTGAATCCGGTCTTCGTCCAGGGGCCGCCTTCGCCACCGGTATTCCTCAGATCTCTGCGCATTTCACCGCTACACCTGGAATTCTACCCCCCTCTACGGGCTCAAGCTTGCCGGTATCAGATGCAGTTCCCCAGGTTGGGCGAAGTTTCATCTGACCAGCAAACCGCCTGCGTGCTTACGCCAGTATCCGATTAACGCTTGCACCCTCCATTATTACCGCGGCTGCTGGCGCGAGGTTAGCCGGTGCTTCTTCTGCGGGTAACGTCAATGAGCAAAGGTATTGGCTTTACTCCTTCCTCCCCACTGAAATTGCTGGCCGAGGCCGCTGCTTCATACACGCGGCGGCATGAAACATCGGGCTTGCGCCCATTGTCCACCAATATTCCCCACTGCTTTTGCCTCCCGTAGGAGG
+
15/40;/0422/&..0023*103+,-393423774244:122080050000;+&-)/*&(')-52+14+++)032:7)22-30,-2112464.')-15:85&224443/352/45;)+4,-'&'&.,./1/06271,166..-.38()(*-+2-))*('',/2:8),09997*-'(%%'+*,.6-%,)):97/6.-//2-0.&146632--.9;34-+**'$()+/:-010/852''*--)$$"%&(.681145687:;71:,&(((.*0.-(+-./7*%%(5.34/(%)$*4/0,-,,(*(,+-0/26+50('03.10+.000245,/.586754297667))3//591:/'&*2,79469.395;54,748'5,20'%-.,-6,/176508.+&+0*(*,(+%**173//135+%''*022104(30248/0,)%&$+*/.2310.//7:-8,))/213/%,+.3/288:962,,,.9842548;339;9:98;2443-$+,-+))76<:9<:9:62800077&'+3)+-02../43556;56.,-0-+.,012,79-)02095<92:<:/3/5::.:5+6+++4396,-21109:5-173+1-*/01.2.0+,,.13/,,+.$-*,3*193344:56-,7:-0.1294916)3,6746668933:3&)%'(&75689634,1*(.*-/33:56:794<1*,3199-$*+.18:--+0.595)%#&(0(1,.3:73/9+,144(*//4:9;:89:/0:1:778/-*)-,,035440,20628<;5445''0(+/1:44.-&.'')4517850),.,,+*(&&'-)),.7-47/21).1+.277;299::;:-.0/3-0)-2&%%(19)+51,')(($&$,+4739.18767-,(%&$%'/00*&,'(-,(&-)/,,-.5/,-.130-25&+()21)1:4,2,,,.7-5+*&'(&*+-)'','3183/2/-063233131//78255/321-.'/1+***)+.%.-19,)+)7:2;97408;8+.((,1(-+*,%')-''',,(-%%,$%7+63.01*+(&(.)*0+))*,5)((((&851571650:,)+5)*)&%('2.40/.042-,..-+*'*&&,2,37**5/36))*
@d4049005-bffe-45e7-af2f-dff871a29d32 ch=141 read=47071 start_time=2019-12-13T02:38:36Z barcode=BC01 runid=2c9cf7bc05858273f10e7d7ec552fc0bd742dc3e
CTCCTACGGGAGGCAGCAGTGGGAATGTGCACAATGGGCGCAAGCCTGATGCAGCCATGCCGCGTGTGAAGGCCTTCGGGTTGTAAAAAAAGTACTTTCAGCGGGGAGGAAGAATTAAAGTTAATACCCTTGCTCATTGACGTTACCGCAGAAGCACCGGCTAACTCCGTGCCAGCCGCGGTAATACGGAGGTGCAAGCGTTAATCGGAATTACTGGGCGTAAAGCGCACGCAGGCGGTTTGTTAGTCAGATGTGAAATCCCGGGCTCAACCTGGGAACTGCATCTGATACTGTAATGAGTCTCGTGGGGGGTAGAGATTCCAGGTGTACGGTGAAATGCGTAGAGATCTGGAGGAATACCGGTGGCGAAGGCGGCCCCTGGACGAAGACTGACGCTCAGGTGCGAAAGTGGGGCAAACGGGATTAGATACGGTAGTCCACGCCGTAAACGATGTCGGCAGGAGGTTGTGCCCTTGAGGCGTAGCTTCCGGAGCTAACGCGTTAAGTCGACCGCCTGGGGAGTACGGCCGCAAGGTTAAAACTCAAATGAATTGACGGGGGGGCCCGCACAAGCGGTGGAGCATGGTTTAATTCGTGCAACGCGAAGAACTATACCTAGTCTTGACATCCACAGAACTTTCCGAGATGGATTAGTTGCCTTCGGGAACTGTGAGACAGGTGCTGCATGGCTGTCGTCAGCTCGTGTTGTGAAATGTTGGGTTAAGTCCCGCAACGACGCAACCCTTATCTGCTTTGTTGCCAGCGGTCTTCGGCCGAGAACTCAAAGGGGCTGCCAGTAAAACTGGAGGAAGGTGGGGATAATCCGTCATCATGGCCCTTACGACAGGGCTACACACGTGCTGCAATAAGCATACGAGAAGCGACCTCGCGAAACAAGCGGACCTCATAAAGTGCGTCGTAGTCCGGGTTGGAGTGCGGCTCGGACTCATGAAGTCGGAATCGCTAGTAATCGTGGATCAGAATGCCACGGTGAATACGTTCCCGGGCCTTGTACACCGCCCGTCACGCAAGATTGGGTTGCAAAAGAAGTAGGTAGCTTAACCTTCGGGGGGAGGGCGCTTACCACTTTGTGATTCATGACTGGGGGTGAAGTCGTAACAAGGTAAAGCGG
+
+.-&$%&&,,(+00/021/7+2)-)+&2)**,3952862029;.3:4,)-&&&$'%*+26602375%'*)'21:7:9)1*.,),478580,*-++.-2)%)))27.*-0-.**()(26710506/01<7.8/..5/6212/.-9-03&')$)(&'89:6:6-4**+673677-,+1'2-0-+6...74:.2-,-/97.040<.9.0-604/6/45:9212229/..-/,.-0.472&1-2+)-,+(01/1364677<80283*3/./3110403;:/78600001.-++**,..,)$&&*+-,/12--+-0.+*)(&*..1--58*(%$%.,10.31,-265/.'),7638:5664756999:3620..0*,%*(,33.(-1,*%(((*/-/0./001&236462072(*%//.-2;08)6.,..'(0*')&)-.0627'*,27679<7-,++,:,4)'%*)'(+-8/0.67+*)&&-*2//'..-+0&.()('*++(.//204/1664,50/2)''13('&''2/8873527*61:3:8-1466;85(*.6/85869:27/..6./1464437/545+**((+/*9<:59.+*''//84646,*6)*.-%&*,-5-()./291.03343./-//7,2:2--+,/0232'5,,325,+,*-..502+)0*,034755434953/,.0.71229:896/11122,.0:34467:2-5,245-5.4./19.(-6..)%'%)--180-00/-(&%(.-,/8+3,*'''-*+(*),(-('$)'1.277:)+'(&),,.3'+,,07,456/-/,-2**,&+.*()&$%'$&,.087-+,)-.**)&'(%)%/0620,*()(+..454)+3,,')'(',04+,%)'&&/-1243-1,*)+$(.%--666743&%-6//768889(3*/.6&(*(-,)(&)+*,.)(&''*'+.1-,,*$&'.&+)(()423(2-5.--2764655.*,9747/,.0763283/2060572-588/02+//435982:3126,-$*''&$/%*,./;.1197)&*,%+(0-,*#$$$2)888;9+/3-+-*---01/:.+1*'),3:,-078:644455679:4--.2./,*$&*/.0/*'&.5/%,).
@508c411d-8e60-45ea-8480-82c645d78284 ch=110 read=102804 start_time=2019-12-13T02:38:45Z barcode=BC01 runid=2c9cf7bc05858273f10e7d7ec552fc0bd742dc3e
CGCTTCTACAGGGAGGCAGCAGTAGGGAATTTTCGGCAATGGGGAAACCTGGCCGAGCAACGCCGCGTGAAGGAAGAAGAAGGTTTTCGGATTATGAAGCTTCTGTTATAAAGGAAGAACAGCGGCTACAGGAAATGGTAGCCGGTGACGTACTTTATTAAAGCCACGGCTAACTACGTGCCAGCAGCCACTTGTGTACGTAGGTGGCAAGCGTTATCGGAATTATTGGGCGTAAGGGGCAGGCGGCAGCGGGTCTGTGGTGAAAGCCTGACTTAACTTCAGTAAACCATAGAAACCAGGCAGCTAGAGTGCAGGAGGGATCGTGGAATTCCATGTGTAGCGGTGAAATGCGTAGATATATGGAGGAACACCAGTGGCGAAGGCGACGATCTGGCCTGCAATGACGCTCAGTCGAAAGCGTGGGAGCAAATGGGATTAGATACCTAGTAGTCACGCCGTAAACGATGAGTACTAAGTGTTGGATGTCAAAGTTCAGTGCTGCAGTTAACGCAATAGAAGTACTCCGCCTGAGTAGTACGTTCGCAAGAATGAAACTCAAAGGAATTGACGGGGAGATTTTACAAGCGGTGGAGCATGTGGTTTAATTCGAAGCAACGCGAAGAACCTTACCGGAATGTTGACATACTCATAAAGGCTCAGGATGGAGAGATGATAATATGAGATACAGGTAAGGGTGCATGGTTGTCGTCAGCTCGTGTCGTGAGATGTTGGAGTTCATCGCAACGGCATAGCCCTTATCGTTAGTTACCATCATTAAGTTGGGGACTCTGGCAGAGACTGCCAGTGACAAGCTGGAGAGGCGGGGATGACGTCAAATCATCCTTGCCCCTTGGCCTGGGCTACACACGTGCTACAATGGATGGTGCAGAGGAAGCAGAAGCCGCGAGGTGAAACAAAACCCGACCATTCTCAGTTCGGTTAACAGTCTGCAACTCGACTACATGAAGTTGGAATCCGCTAGTAATCGCGAATCAATATGTCGCGGTGAATACGTTCTCGGGCCTTGTACACCGCCCGTCCGCACCACGAGAGTTGATAGCACGAAGCCGGTGGCCTAACCGCAAGGAAGAGGGGCTGTCTAAGGTGGGATTGATGATTGGGGTGAAGTCGTAACAAGGTAACCGG
+
/-))*&%+-(-/)&),).01+-00,/)--.74-))2-5.)+/0(-2*02*+*.*')((/,,+49.022--1+-+-'*'$)'*40:71-&1',*''%,+#&7+73202,),--/-./,.3.)0,/-)')+(-*,1-*24/.+5*(*.0//,-,)-1*&)%('(%--,.6./14/-,++-//:4210&15+')-'*'&%$'(*/-.,1..67451:0006%2'(/)&,*3797600(,30-.-386(&&')+'43012..(%0*,461492/-*0,8+,03.'(*39,9701.,/7.2...5,-.--0,*-..-*/'%'10/37031/-/030947,0,')+,/6160;6/.32437:941*-1/,3*-8567;4566;8'(-),(*-73240+-')++++-1)+/25677699:'***,3586:*()*8:/-*30-30/,433:1/0,3-1/5+-/4:8:;<:.-+-()*+*365415026555:7886730166,+.-,),-/04444423482%$%$%((**12/283,$&((+..668:5*+,-,19987;;89475,**),1055+*-/+%(%*&&%),1/-.,4-0.)++',)&+42;-/0,/0()0)-0*601-,)*/96737-3-'+,)+(+0+./665413%&-70-3**-((*+.630-+),*&)*)'*+++,144'5(***%&',)*+31331520./.-,)+,+/%*#')+,./355+7,/.%(-5(+/2(0-)1(+'''++33'+)(++)0+**2/-293:931:15)-*229.3345//&&()(,03856.&&'(*)&')+-20*+&),001784745556:8;5+*)),)**&**(&&&)%3+-//.-/*/))&('.*1,,--615;7660*$-',&-+,/..'%))),444-)+)((++',27972:8./5949;78936741&-+-)**-488763-)+*)((+10001+5++//-/.;56($&-)*2/61218.,91.+&$'*)6626/870*6103,-131301--,1+)()(),/),.-*00%%()13,/**)'*.-'(*(')'+'*+*0031/5/8-*&$&'&*)*+/,-(&).-,,*')--.3)3,89:001,/..-/.,05,*''&%'*+588846,5-0:0:1-
