# Supplementary material for: De novo species identification using 16S rRNA gene nanopore sequencing
Source: PeerJ. 2020 Oct 21;8:e10029. doi: 10.7717/peerj.10029 (PMC7585375; doi:10.7717/peerj.10029)
Supplement: Supplemental Information 2 — Contains raw reads. [file peerj-08-10029-s002.zip › pass_fastq_runid_2c9cf7bc05858273f10e7d7ec552fc0bd742dc3e_163.fastq]

@93803859-9831-435a-8f0e-b4a6589ea52e ch=146 read=60608 start_time=2019-12-13T02:38:53Z barcode=BC01 runid=2c9cf7bc05858273f10e7d7ec552fc0bd742dc3e
CCAGTTTACCTTGTTACGACTTCACCCCAGTGCGAACCCCGCCGTGGTAAAAGCGCCCTCCTTGCGGTTGGGCTACCTACTTCTGGCAGACCCGCTCCCATGGTGTGACGGGCGGTGTGTACAAGACCAGGAACGTATTCACCGCGGCATGCTGATCCGCGATTACTAGCGATTCCGACTTCGCAGTCGAGTTGCAGACTGCGATCCGGACTACGACTGGTTTTATGGGGTTAGCTCCCCCCTCGCGGGTTGGCAGCCCTCTGTACCAACCATTGTATGACGTGTGTAGCCCACCTATAAGGGCCATGAGGACTTGACGTCATCCCCACCTTCCTCGGTTTGTCACCGGCAGTCTCGATGAGTTGTCCAACTGAATGTAGCAACTAATGACAAGGGTTGCCGCTCGTTGCGGGACTTAACCAACATCTCACGACACGAGCTGACGACAGCCATGCAGCACCTGTGTGCAGGTTCTCTTTCGAGCACGAATCCATCTCTGGAAACTTCCTGCCATGTCAAAGGTGGGTAAGGTTTTCGCGTTGCATCAGGTAAACCACATCATCCACCGCTTGTGCAGGTCCCGTCAATTCCTTTGAGTTTTATTGCTTGCGACCCGTACTCTGAGCGGTCAACTTCACGCGTTAGCTTCACTGAAAACTAATTCCCAACAACCAGTTGACATCGTTTAGGGCGTGGACTACCAGGGTATCTAAAATCTGTTTGCTCCCCACGCTTTCGACATCGAGCGATCGTGCAGGTCAGGGATTGCCTTCGCCATCGGTGTTCCTCCGCATATCTACGCATTTCCTGCTACACGCGGAATTCCATCCCCCTCCACCGTACTCGCTGTGCAGTCACAAATGCGGTTTCACCGGGTTTGGGCGAGTTTCACATCTGTCTTACATAACCGCCTGCGCACGCTTTACGCCCAGTAATTCCGATTAACGCTCGCCTACGTATTACGCGGCTGCTGGCGCGTAGTTAGCCGGTGCTTATTCTTACGGTACCGTCATGGGCCCCCCCCTGTATTGAAGGGCTTTTTCGTTCCGTGTGGTTTACAACCCGAAGGCCTTCATCCTGCACGCGGCATTGCTTTGGATCAGGCTTTCGCCCGGTATCCAAAATTCCCCATGCGCACTCCGTAGGAG
+
20%+,4)*0.21-09)10146;6.7,)&&(/*+*0-5;;1-0911.+)+1*0+./9<100,..),-0/3(1826+7542/4823'-%%*135-*-.7;6&407+)(()0087503/)+,-/..-+-48&61/325698=1/1;194:6666;645668788444103656889;88535244*.)387,(.1/,.%*-.233..2/)3-394123534513:;-,+20+&,)*'*+2.8981*345*76/4$+*)(15/1/.,+&*)*'/,12;5634203-)*-/13.//.&)))))*(.6:9;54.+.7,:8/....;;9-;67,028:<;917+73<:57763:,5-01767.)(,(''+,%-1)-*///)..+),/31'2*,+*(./21*0+..*-)&+22032.,)5940605-0-)-105653,012452-,.,.2479996076.,%&%'+(-6-.-13//-0242.000:31.*())-''/.57+/7710.'+1+*0:9:4347/.431)2++00158235*50;9845895944167$&%/*75-3&,*236:99353*-1-(0-5*4+*/81(,219526+-0))%+*0/&$$$#&+)()(&,:/),+++.))+-71:10),*006/222.20,')*31,-.++,0--.5.3/210-3078.9--/1..0,372384(/684659;877158'+.(0,0/'&+.,&--,490+01/:75,2145;5+%#%'+('(-,-,-$,/%,%-..2,102)/-.86594257588514238113294548889:8:794387+.+-/733+2+-+&++/7-*-83:82,,),,.6/-*+*(%#&&*).%,/-&)+280/4&/0.*'$'%&/3+5+-())%#&(5,+*,,779853+1&&(//75939;,++))+/--17.,.205/,*,*-+../--1.14178,2'0,,/21-+--&,+./6/0/-,.-+(()-%024,,,9076//.6-58+2*&&)2-23:98:/76629377;3..,++(*)&'0(+(*,580.4174,0-+'%#-2;-,,665:4-,-*1+62<::007--/'-.0.91,0/+-2592.-/./417-:;.,;:.&$+(,-(/78/1/958,.,((%'$&&/1,12,,*&
@4d8c0e2e-5f91-4fed-90ff-b9d3f98cce6c ch=312 read=105413 start_time=2019-12-13T02:38:55Z barcode=BC01 runid=2c9cf7bc05858273f10e7d7ec552fc0bd742dc3e
TCACCCCAGTCATGAATCACAAAGCGGTAGCGCCACTCGAAAAGTTAAGCTACCTACTTCTTTACCAACCCACTCCCATGGTGTGACGGGCGGTGTACAGGCGGGGGCATATTCACCCGTGGCATTTCTGATCCACGATTACTAGCGATTCCGACTTCATGAGTCGGTTGCAGACTCAATCCGGACTACGACGCACTTTATGGGCCCGCTTGCTCTCGCTTAGTCGCTTCTCTTTAATATGCGCCATTGTAGCACGTGTGTAGCCCTGGTCGTAAAGGGCCGTGATGACTTGACGTCATCCCACCTTCCCCAGTTTATCTGGCAGTCTCCTTTGAGTGCAGCCGGACCGCTGGCAACAAAGGGTAGGGTTGCGCGCTCGTTGCGGGACTTAACCCAACATTTCCTGTACGAGCTGACGACAGCCATGCAGCACCTGTCTCCCTACGGTTCCCGAAGGCACATTCTCATCTCTGAAACTTCCGGTGGATGTCAAGACCGGGTAAGGTTCTTCGCGTTTGCATCGAATTAAACCACATGCTCCACACCGCTTGTGCGGGCCCCGTCAATTCATTTGAGTTTTAACCTTGCAGCCGTACTCCCCGGGCAGTCGACTTAACCGCAACAATACGTAACCCCGCA
+
;4/*)'&''-.&((*56747584*/&'&$'((--*+*0**-*&*.132(/103:4*14:2:<5*2.2/5<.+,,68.0998766678)15,0--(-*,'42/%)+*&)())+4//24()3.60--4*',,+.-))*+40:/000./00:<67/%025:33/%')).119&2(*27:84:55-747961.324*2).-15//%/'.8++-0,+,,,).**&(&'(*%'+-*,'(+,%$'))0226:6993,,,,*3235633001:.//,.4,3**(/4/22%/,./.+-+2+/067::49+,(/41.589*+/082,,/++2323:99;838:()%'#%%'+)1.26315669703106)+4'(*(,/-9,-()%&,..4;57035.013204/+,--14:).*('%(*((6543/..,33)577861//0/37/.022(+'#%(--:<093+++-//-002;99:34010)(45,34/4-.*,276769762221-,,)*-5,53:879-,,+/30%()34304/40<:::2200''+./&((+1/13-*+*+'/-364+(.7287:884:3/.-7;<0392120./&*1-)3-0-1581%/48(77354-6,3),*&'*(33955672/'+&&%%%$
@9336f07e-0965-4ed0-b8d6-d00b4d7ec8a9 ch=61 read=78723 start_time=2019-12-13T02:38:54Z barcode=BC01 runid=2c9cf7bc05858273f10e7d7ec552fc0bd742dc3e
CCGGTTACTGTATTTACGACTTCACCCCAATCCATCAATCCACCTTGAACAGCTCCTTCCCTTCCGCGGTTGAGCCACCGGCCTGGGTGTTATCAACTCTCGTGGTGTGACGGGCGGTGTGTACAAGGCCGAACAATATTCGCGACATGCTGGTCCGCGATTACTAGCAGCTTCCGTGTAGTCGAGTTGCGGGCTACAATCCAAACTGAGAATGGTTTTATGGGTTTTGCTTCACCTCGCGGCTTCCTTCCCTCTGCACCATCCATTTATGCTGGCACGTGTGTAGCCCAGGTCGCCAAGGGGCATGATGATTTGACGTCATCCCGCCTTCCTCCAGCTTGTCACTGAGTCTCGCTAGAGTCCCCAACTTAATGATGGTAACTAACGATAAGGGTTGCGCTCGTTTGGGACAACCCAACATCTCACGACACGAGAGCTGACGACAACCATGCACCACCTGTACATCTCCTTATGGCTATCTCTCCATCTCTGGAGCCTCTATGAGTATGTCAAGACCTGGTAAAGGTTCTTCGCGTTAGCGGAATTAAACCACATGCTCCACCCGCTTGAGGCCCCGTCGAATTCCTTTGAGTTTCATTCTTGCGCGAACGTACTACTCAGGCGGAGTACTTATTGCGTTGTACAGCACTGAACTTTTGACATCCAACGCCAGTACTCATCGTTTACAGCGTGGACTACTAGAATTATCTAATCCTATTTGCTCCCCACGCTTTCGGGACTGAAGGCGTCGGTTGCGGAGCCAGATCGTCGCCTTCGCCACTGGTGTTCCTCCATATATCTACGCATTTCCGCCGCTACACATGGAATTCCGATCCTCTCCTGCACTCTAGCTGCCTGGTTTCTATGGCTTACTGAAGTTAAGGGCTTCAGGCTTTCTGAACCTTGCCGCCGCCTGCTCCTCTTTGCGCTTAATAATTCCGGATTAACGCTTTACCACCTACATTATTACCGCGGCTGCTGGCACGTAGTTAGCCGTGGCTTTCTGAAGTACCGTCACTCGGCTACCATTTCTGTAGCCGCCGTTCTTCCTTTATAACCAGAAGTTTACAATCAAAACCTTCTTCCTTCACGCGGCGTTGCTCGGTCAGGGTTTCCCCATTGCCGAAATTCCCTACTGCTGCCTCCCGTAG
+
2/*,1.+*''2&)-%&,-013731179+.*,,./233704/'*)()/027)*/43-,.24+(+'(&)&315)'00.*3,.)*$$*3-++0./.4))+.033-8153433780473,-+,++$$&*.14370.00)'+-/--%((**.+,**-,.,++,/027.+)(+-(,-.0+'$%'(*.452*.,2).(7860,+/9.2(99;871(1'.*,384;2+-3441:7/*--9..01-.**/2--8+')1+5+,620--/2/7;:.55.%+'&%%$''+,-/31-/-61,&/(++11410+6:/022100/24:10-21221.07+*/94<775.)'&&+++-,'(''$&'.-)'&-'(()*0:93*2,0-1,..254836544780///47(0-.6.2-*4+',-,*)2,'/-1,)+(,0.+('&),,3,/.*)(**,+*,/*65535'($)(,.+/,&&%&%*-53730300+23//0-+()-0.0222101,,38766780+*+.7366-./33;70-2/9-,/09527('''+*(')(*&%*&48538')*++,--5/46+)*/(*'*(031,'*1()(*0.1-86/'..9911:8512++()((/,)-++-++-/+0,(&&&#'$%&%%+((+,'(%%$''*+&/,-1.-1673(*+/*+//10-,)%++-.76555+,.7+)(+,,88:8,---.-'(&.,./101928())/7,)+.2/2,&**,.;:308:/0.0++),,1,*%&,'%&+*(*2412496463/00,34'&'&')/124759/13//3353778283648<62-+/126841(.%((,-+2(-(&&0223457400+')')#$$(,.465699;72.)----.0/003++).,/&'%'&.30(89538+*%%%+2+*+()&%'*(,9,,,+46+)64*'-)(&#,-43464+112/0607-(+10.%32).1+(*%*-+.4/1:47374448-8)(#)')(,4.-,312715-56.)%%(&')-/83:/--.-'('+*08-:<-/)*),,/017;849/-3-*./,(-,1.,((*)')16.03966%*51073824:53381(/,/*3/1.1./0/0101//20/;)160+/.:02+*/-/.4-.((+22143568197,,2.4
@dc27c3dd-dc1b-40b3-a105-3cc389085512 ch=81 read=55922 start_time=2019-12-13T02:39:03Z barcode=BC01 runid=2c9cf7bc05858273f10e7d7ec552fc0bd742dc3e
CCGGTTACACCTTGTTACGACTTCACCCCAATCGCTGACCCTACAGCCGGCCGCTGCCTCGCGCGGTTAGCTCGGACCGGGTGTGCCAACTCTCATGGTGTGACGGGCGGTGTCCCGCAGGAACCGGGAACGTATTCACCGCGACATTCTGTTCGCGATTACTGAAAGTAACTCAGCGGCTTCATGTAGGCGAGTTTCAGCCTGCAATCCGAACTGAGACTGGTTAAGTTTACCTCACGGTAAATACTCTCTGTATACAGCCATTGTAGCACGTGTGTATTTCCCCTTAAGGGGCATGATGGTTGACGTCATCCCCACCTTCCTCCTGGTTAGCAGGCAGTCTCGCTAGAGTCCTCAGCAATGGTGTAGTAACTAACAACAAGGGTTGCGCTCGTTTGCGGGACTTAACCCAACATCTCGACACGAGCTGACGACAACTCATACCACCTGTCTGCGAGGACTTCCTCGGTAGAGTAAAGGGATGTCAGAGTGTGGTAAGGTTCTTCGCGTTGCTTCGATTAAACCACATGCTCCCGCCGCTTGTGCGGGCCCCGATCAATTCGCTTTGAGTTTCATTCTTGCGACGATGCTACTCAGGCAGATGCTTATTGCGTTAACTGCAGCATGAACTTTGACATCCAACACTTAGTACTCATCGTTTACGGCGTGGACGGCTACTAGGGTATCTAATCCTATTTACGCTTTCGGGACTGGAAGCGTCAGTTACGGGCGAATATTCGCCGCCACTGGTGTTCCTCCATATCTGCATTTCACCGCTACGTAGATTCACGATCCTCTCCTGCACTCTGGCTGCCTGGTTCTATGGCTTACTGAAGTTAAGCTTCGGGCTTTGCTGCTGCCGCCTGCTCCCTCTTTACGCTAATAATTCCGGATAACGCTTGCACCTACGTATTACCGCGGCTGCTGTGGCACGTAGTTAGCCCGTGGCCTCTAATAAAGTACCGTCACTCAGCTACCATTTCCTGTAGCCGCCGTTCTTCCTTATAACAGAAGTTTACAATCCGAAAACCTTCTTCCTTCACGCGGCGTTGCTCGGTCAGGGTTTCCCCCATTGCCGAAATTCCTATACTGCTGCCTCCCGTAG
+
0/*+0)&&$&$&'$/-'*2249<9.:97*3.4511//+22('(*&%')*-2,%'0),211''),),--+,.22//./-(2*,*3-0618,++*+)--2/0--+*(//..42/).,'$((.,-2.81/,-,,2366<6579111193784.-)823.-,:+/00+-))&-06322''((((+.+%&%'*3566533;4-)./0(%+-632,,0/++*.-3598984.7*-:3/.6-,**-+,03.+'(()--1+*&%$%'),2-16,**+++/220/*&&),*-)*%&%.,*691242-+,,-/4(()103).199,&.,/001001..-3,&&'&*1-.99866-,../00003100*/.81041,((-/263-*('+&--5.956;35478:74:*)%.3700/3/+21*.0/443-2,+++,'%+001136&230.*')($,/,06343*%%%%$''#$.)5/.-1+/',,,..2)+0,/00893+'(*,,'3(-0+03:90-,(*+-3./06/,%0'0;1/1(+,-+/,01)&-/*+4+,-54343345+)&)+()++*')+*')'36<;-586+/.&'')(((*$),%')--1--''.*'&+'(-.(,*/...2534%*-&&)**+594-/08901,0,*)-+)('%)&/.34&.41(+///-:2817&*',-/5*.0-.132/-2-./-)0.)%''--;9-+1**401'.-+--35/*4*$*.6*)'%(.&*%%$(++.7136;:;9;;88413&(&)(,$+&)0*+*-0%'$$&)()%(,60'&')*26,,'-/*+1-233)&)**.-,-.)-+'&&'')(+2-/2.0+,171-+,-85&54,44+%'(*/0/-+'*+(+,257/,11:1',)+%(+(.6/9.1133:624)*()*./18313342.5+,3/3.:/000/-)*-+$'())-.0,+..)(4*+,%((*-./072,,04943,$&+)%+,+&0*05;6/+,-**'++,***086770%$&%(2-,&&,'((//&2-9/,))19:/312968924/841223-/-+/.++01-537,-521:9-7;;1,2738+&+/(+,24*--./0.0-././084+0./
@7d7ed552-4606-4b0d-a04d-1ee983459527 ch=466 read=32574 start_time=2019-12-13T02:39:02Z barcode=BC01 runid=2c9cf7bc05858273f10e7d7ec552fc0bd742dc3e
CCCGGTTACCTTGTTACGACTTCACCCCAGTCATGAATCACCAAAGTGGTAAGCGCTCCGAAGGTTAAGCTACCTACTTCTTTGCAACCCACTCCCATGGTGTGACGGGCCGGTGTGTACAAGGCCAGGAACGTATTCACCGTGGCATTCTGATCCACGATTACTAGCGATTCAGGCTTCATGGAGTCGAGTTGCGGGCTCAATCCGGACTACGACGCACTTTATGAGGTCCGCTTGCTCTCAAGGTCCTTTCTCTTTGTATGCGCCATTTGTAGCACGTGTGTAGCCCTGGTCGTAAGGGCCATGATGACTTGACGTCATCCCCACCTTCCTCAGTTTATCACTGGCAGTCTCCTTTGAGTTCCCGGCCGGACCGCTGGCAACAAAGGATAAGGGTTGCGCTTTCTCGTTGCGGGACTTAACCCAGCATTTCACAACGCAGTGACGACAGCCATGCAGCACCTGTCTCACGAAGGCACCAATCCATCTGGAAAGTTCTGTGGATGTCAAGACCAGGTAAAGGAGTTCTTCGCGTTGCATCAGTTAAACCACATGCTCCACCGCTTGTACGGGCCCCGATCAATTCATTTGAGTTTTAACCTTTGACCCGTACTCCCCAGGCGGTCGACTTAACGCGTTAAGCTCCGGAAGCCACGCCTCAGGGCACAACCTCCAAGTCGACATCGTTTACGGCGTGGACTACCAGAGTATCTAATCTGTTTGCTCCCCACGCTTTCGCACCTGAGCGTCAGTCTTCGTCCAGGGGGGGCCGCCTTCGCCACCGGTATTCCTCAGATCTCTACGCATTCCACCGCTACACCTGAATTCTACCCCCCCTCTACGAGACTCAAACGCCAGTATCAGATGCAGTTCCCAGGTTGAGCGGTTCATCTGACTTAACAAACCGCCTGCGTGCGCTTTGCCCAGTAATTCCGATTAACGCTTGCACCCTCCGTATTACCGCGGCTGCTGGCACGGAGTTAGCCAGTGCTTCTTCTGCGGGTAACGTCAATGAGCAAAGGTATTAACTTTCTCCCTTCCTCCCCGCTGAAGTACTTTACAACCCGAGAGCCTTCTTCATACACGCGGCATGAAACGCATCAGGCTTGCGCCCATTGTACAATATTCCCCACTGCTGCCTCCGTAGGAG
+
43+-608++&+%$/7)*,/15//.2.+))(/1(2++1-,%&$'))&'(0./2..+,(.(&*.*/,160'*+--4,).4545;936572:3(+-2;7+07:::854**'%&%-,-/334/699.926*,,+-.7807-*'++/034128;7753/5.,-,.,:---/0112986#()22:4456+)+,..//-7..),(.,-')(*./9/10++/15--%(.18--,,+-.01./0:0136/-*()+,00*7/+-+10/+*-,.-+/41::-/312.+,//;:97778<60233:3/,.(.58:982210+)'(),23579.925/,.73;9212,-2<0)*++,/9//*79527))7)*,78:68***4,683776777;97.+-5,)0,;:6+,/-7/.'(022)&**3;0,+46.05/3,+,&&&)&-/)+.//)/%.$--,-34363578/91-+,++16046673-0++//0//57/8//848861+-2+34<97524:781534100;;)3633:*+''):<:9<;800.1+.-/1'&-.2<8:;//.--1130-63,,5--.(/)/,*.0)%*).07:<929;6)&(301*,.-&&&%'&..)(2-.,576)*585)376330/3261676/80*)+-2/2*0,(24.319:78,&-*)+.268:,/)/+.//.%006666;:/+1,,++()$)/-13&%'(+/2877;88803;/*.,3:;,*-,,196/+-*11---6879999;:;;:86:,-4/42+/055136.-+*2-'/+*-,.1-9,+/*+09:9963334/699:-/5++1(*+162/(1/5211412412-),--,''*+67844*.,.4&)++.8.05980.00:5:3.0031-+.+)(*0(*+,**+/0031374):;67:445(1(&&%%%%%*,/-,0173:57220607199+-((%(0.*+3.686;56/**0*,-66462--/)-%&/-+.65,56,.2:27<7667653/3-/.(*-:--'566</,/.0.3.)('&$'*.5+37764/8;3,2710,%'''*++*,-'0.('(($+485;67;87747/5451-+%$$)'%'&(.0:'76437-0.79**/6*.)*/-,-474021)-+,-./4847766862*+
@e10941f8-3d64-47d1-b983-0c21265545e7 ch=342 read=46798 start_time=2019-12-13T02:39:13Z barcode=BC01 runid=2c9cf7bc05858273f10e7d7ec552fc0bd742dc3e
CCGGTTACTGTATTTACGGCTTCACCCCAATCATCAATCCCACCTTAGACAGCTCCTTCCTTGCGGTTAAGCCACCGGCTTCGGGTGTTATCAACTCTCGTGGTGTGACGGGCGGTGTGTACAAGGCCGAGAACGTATTCACCGCGACATGCTGATTCGCGATTACTAGCGATTCCAACTTCATGTAGTCGAGTTGAAGACTACAATCCGAACTGAGAATGGTTTTATGGGTTTTGCTTCACCTCGCGGCTTCGCTTCCCCTCTGCACCATCCATTGTAGCACGTGTGGCCAGGTCATAAGGGGCATGATGATTTGACGTCATCCCCGCCTTCCTCCAACTTGTCACTGGCAGTCTCGCTAGAGTCCCCTAACCAATGATGGTAACTAACGATAAGGGGTTGCGCTCGTTGCGGGACTTAACCAACATCTCACGACACGAGCTGACGACAACCATGCACCACCCTGTATCTCCTTAGCTATCTCTCCATCTCTGGAGCCTTTATGAGTATGTCAAGACCTGGTAAGTTCTTCGCGTTGCTTCAGATTAAACCACATGCTCCACCGCTTGTGCGGGCCCCGTCAATTCCTTTGAGGTTTCATTCTTGCGAACGGTATTCTCAGGCGGAGTACTTATTGCGTTAACCGCGGCACTGAACTTTGACATCCAACACTTAATTGCTCATCGTTTGCAGCGTGGACTACTAGGGTATCTAATCCTATTTGCTCCCCACGCTTTCCGGGACTGAGCGTCGGTTGCAGGCCAGGTCGTCGCCTTCGCCACTGGTGTTCCTCCATATATCTACGCATTTCCACCGCTACACATGGGTGATCCTCTCCTGCACTCTAGCTGCCTGGTTTCTATGAAGCTTACTGAAGTTAAGCACAGGCTTTCACCACAGACCCTTGCTTGCCGCCTGCTCCTCTTTACGCTTAATAATTCGGATAACGCTTGCCGCCTACGTATTACCGCGGCTGCTGGCGTAGTTAGCCGTGGCTTTCTAATAAAGTACCGTCACTCGTACCATTTCCTGTAGCCGCCGTTCTTCCTTATAACGAAGTTTACAATCCGAAAACCTTCTTCCTTCACGCGGCGTTGCCCGGTCAGGGTTTCCCCATTGCCGAAAATTCCCTACTGCTGCCTCCGTAGAACAATATCAACGCAACAGAAGGTTAACACAAGGAACTTACCGACCAAGCCTTCGCTTCCAAAGCGCAAGCCAATGCATGAAAGCACGCA
+
46.-28)*''*%)((&+)&)*1+5/880-1388682.++0,(*''(+,61,.+-690::-4-+,9;8;7749/.9/.6.--))23200414;563432/.1243832586;:6/14/1./,.1:/734+()-2+)*)+97,1*)*0123::;;;:7:10//.5112.....36/1,0**-./(*+.-7981,/.4&%*+-02234<93/)&(.$)&)+3045:1:.-15;9627,)*-/+',0/4454:4470*+/0261-110,0175758:/60('(()'*,0//*+)*-02333847)264546.//..394./38889.;27../53:4:.7(,',1.,.;8725'&&01/*00275*+.11))&%,-,)0---37494652267687/2,18<13;34/./115;25.7*0))*/)1,,,:77653,.*()$*'+-../,1.,21*+-*0*+.3;53;*+5876624'+'''459641114:67:99730.'/3.8.*+--,--466:-5(()'((-124('()...17557/0393)'..3/<987010123349004,-.,(-/.*1.252+.06&6):./450-.+,/;:-/892.3./)'-/)(((,/'(+)*..-.)+,--2/.12*,,7.7./**)*+,*14022.189012(.+&/-3&))')&.)(+137::8296/.+0/0066247450011,3-..+..--*+*46**33288--..-479203;9642.(+,-.3&5083401/6.,0&23472115/7358;46700.,03215672445588854/4,6;-4.,58037311-3311''&((,*++622./-*++,/..3332;237.752/350*(%')1*-37&2'*,7,),),)1752;2227/...58::..)&'/',3:77;7333.5-/.88/00)$$(0089859/;666641*4*(64-13),-+.36:533-20;222929-+*)*393.-/9*10933:6321913:+)++-9143,--/%/+.4.6<847540,()+)-108;:785*+3+/,+($'-)+65/0.81/,+06801.,/-3;;:7;2),+.*40.-0).0)//016)510:+36:-,1:68575;:24---)('))+.2/-0,/2-044+..-7/.--)%**0/430(,.),.,4-4''&))))('*(*9:69-)03/2406-$&**+(*&*%&%('(%+,+&-%.$+%)'&%)#%$&$
@dae35b25-eb76-497c-95b5-d5423037c11b ch=90 read=55896 start_time=2019-12-13T02:39:20Z barcode=BC01 runid=2c9cf7bc05858273f10e7d7ec552fc0bd742dc3e
CTCCTACGAAGAACGGCAGTAGGGAATTTTCAGGCAATGGGGGAAACCACGACCGACAACGCCGCGTGAGGAAGAAGGTTTTCAGTTGGCAACTTCTGTTAAAGGGCAGCTACAGGGAAATGATAGCCAGTGACGGTGCTAACTATTAAGAAGCTGCGCTACACTTCAACCTTCATGCGTAATGCAGCGTGAAGTGGCAAGCGTTCTCCGGTATGGGCGTAAAAGAGGGCAGGCGGCGAAAAGGGTCTGTGGTGAAAACGGCTGCCAACTTCAGTAAGCCATAGAAACCAGGCAGCTAGAGTGCGGAGAGGATCATTGGAATTCCATGTGTGGCATTTGATAGCGATGGAAACACCAGTGGCGAGCGTCTGGCCTGCAGCGGCGCTCGAATCCCAGCGGTAAAGCAAATAGGATTAGATGCCCTAGTAGTCACGCCGTAAACGATGACGATTAAATTGAATTTGGATCATAAAGTTCAGGCTGCGTTAACACCGGCAAGCCTTTCCGCACCTATGATGATACGTTCGCAAGGAGAAACTCGAAAGGTGGCAGGGCCCGCACGACATGGTTTTGGTGAAGCAACGCGAAGAACCTTACCGTCTTGACGCTACTCGCAAAGGCTCAGAGATGGAAGATAGCTATATGAGAGATACGGAAGTGATTGCATGGTTGTCGTCAGCTCGTGGCATTGAGATGTTGGAGTTAAAGTCGCAACGGCGCAACCCTTATCGTTAGTTACCATCATTAAGTTAGGGCTTCGCGGGCGCGGTATTGCGGCTGGAGGATGATGCGATATTAAACGCCGCGTGCTGCGTTTTGCATTAATGGATAGTGCAGAGAAACTGCCGGGGTGAAACCCATAAAACCATTCTCAGTTCGGATATGGTGCAACTCGACTACATGAAGTTGGAATCGCTAGTAATGAATCTAGCATGTCGCAGTAGGTCGGAGCGCCTTACACCACGGAAGTTGATAACGCGAAGCCGGCTAACCGCAGGAAAGAGCTGTCTAAGGTGGGATTGATGATTGGGGTGAGAAGTCGTAACAAAAGGTAGCTTTCCAGAAGATGACGACAGAAGTAGGTTAACACAAGGCTTGCAAAGTAACTAATAATAATATCTGCTGGCACCCGCA
+
#&((&&)$%&'%&&&%&%'-(&(*%&)(&%#+$&-)20360,&(-(.3'*+,./,,,4..+/3.040,*(*,,'+.-1.51*)&(.,&('(%'-+(,)*+()*'&%%#&'))**+,*)2.''$*(.05.-''&$%&'&''*&'*'+(('%)('('()$$$$%&(,.+($'&%%'%%'&&%&)(&*&**(**(*),*/(+*%'$&-'()%&(%#%&))())/33*)(,.-/'+23453235,'+-'+')(+*+.*(-+&%(&&%$&%***-4/,/*./(,/+)'',20.7))*''(*+/--40.+(*')+/5148'5'.)+/)929.0//-(%((%)+&&$$$%$%#$$'&&%''*,03/1/'''&&3279393;351.)./.,++*+&&%',)&%'(&&))++%,*492+/6.35/-01&*-+&'%($,,0-0,.0-/.,**++)&%#$#'%%&%&'&'&*('('&)*$%$%$&()&&%$%#$&%*'$#$$)&%%&''%-'&+'*(%&#&&&$$&&)&(,)-+130(*)+*,*%+0))))$))'*).),('05*70,'+('%%-,102555(&'(',(&(-*+(*%(0(.0-+*.*/('')++&%($%'$&)*''+5.'/)+2''),-878/*+-.*//0032/+++*++./5'+'%)()'+**,21,,.6),1681,1//-)($$&(...0447-3,,&$&0+30)#%%%(5.6,(*,34233%''(*5-7.'&-+(1;7:86393600,'-'$%&%%%%''%%$%'%&$%$%#$#$$''%&&%$%%%$%%&)')&*''%%)'''(%#$%%'$.0.*$'%*,+-)-976(1133)))&*,&)'(++*+)&&$)($'))''+560('%&)'%/,34*)'*&'%'%).(,+*--0,,-)%()*-5.,,8-8.;9912.))+.,))(&'&%'%'&'%'&$&$&&$)$%&'(&%)++%$#%&+-4-422+.+,0.-((4-//*-*&+(4).')*,,,)*)&*)'&'*,2433+-+2.54:40//(*,-,/1',*%)+,+)-*/51/0,)*.)'(&($&&%'*+)%(/)(..2))(&(,(,,%)$/+/,150/-0()&'%%$&%&&%%&$&%**),'&'*''&&%$$($#$#%$%%&%
@e5ccbaf6-6bd7-4413-9ef0-b51622327d22 ch=398 read=46678 start_time=2019-12-13T02:39:29Z barcode=BC01 runid=2c9cf7bc05858273f10e7d7ec552fc0bd742dc3e
CTCCACGGGAGGCGCCCAGTGGGAATGTGCACGATGGAAGGCGAAAGCCTGATGCGGCAGCACCTGCGTGAGTGATGAAGGCCTTCGGGTCGTAAACTCTGTCCTCAAAGGAGGAAGATAATGACGGTACCCGAGGGAGGAAGCTAACTACGTGCCAGCAGCCGCCTTGCGGTAATACGTAGGGGCTGGCCGGATTTACTGGGCGTAAAGAAGTTGCCAGGCGGTCTTTCAAGTCAGGAGTGAAAGGCTACTGGCTCAACCGTAGTAAGCTCTTGAAACTGGGAGACTTGCCCGAGGTGCAGGAGAGGAGAGTGGAATTCCTAGTGTAGCAGCGAAATGCGTAGATGTGGGAGGAACACACACCAGTTGCGAAGGCGTCTCTGGACTGTAACTGACGCTGGGGCACAGCGTGGGGAGCAGACGGGATTAGATACCCTGGTAGTCCACATAAACGATGAATACTAGGTGTGGGGGGTTTCAACCTCCGTGCCGCCGCTAACGCGGTAGTATTCCGCCTGGGGAGTACGGTCGCAAGATTAAAACTCAAAGAAATTGACGCAGGGGACCCGCACAGTAGCAGGCATGTGGTTTTAATTCAGAGAAACAGCGCGAAGAACCTTACCTACAGGCATCCTTGCATTACTCTTAATCGAGGAAATCCCTTCGGGGACAAGGTGACAGGTGGTGCATGGTTGTCGTCGGCTCGTGTCGTGAGATATTGGGTTAAGTCCGCAACAGAGCGCAACCCTTGTCGTTAGTTACTACCATTAAGTTGGGGACTCTAGCAGGAGACTGCCTGGGTTAGCAGGAGGAAGGTGGGATGACGTCAAATCATCATGCCCCTTATGTGTAGGGTTACACACGTGCTACAATGGCTGGGTACAGAAGTGCAATGCCGCGAGTGGAGCCAAGCGCAAAACCAGTCTCAGTTCCGGATTGTAGAGGCTGAAACTCGCCTACGAAGCTGGAGTTAGTAATCGCGAGTCCAGAATGTAGCGGTGGGTACGTTCGGGTCTTGTACACACCGCCCGTCACACCATGAGAGTTGGCAATACCCGAAGTCCGTAGGCTAACCGCAAGGGAGGCAGCGGCCGAAGGTAGAGGTCAGCGGTGGGGTGAAATCGTAACAAAAGGTAACCGG
+
)+/6-.,6.(**&())(&--073(')'1,,-3../03'%)-*(+,'&--1./000+/,,(+(+)'$)*3.)))(+-*-*+'35172.9:6640454+..2334:6868(.*()()&')224++*)+++$+(')(-1,*-0(.*(&(*-338,3--6,/0*-//%&%$$)+)/-2*/)6111-26/)&$$%&)+*+4/+-09<:95546+')%&-''*%$&((163,00++0.135..+&)*/06./1730+$'//0--'-10-,,,68)/-+0.-176027<9.02.0-'()'*&((*+9795.-*+0+++,.01+0,-,*)*+.+'%)(%*('''%)(,-,*,%+(/&.,-3/4800/./459-/.83***'((&$&,,/49:7,)(++1+//+-,-+0'7/.*'%%&(9729+'+,.6+5%89*+.(+5558:7//453100.))),-.*.+(,01:-)-'(67677325:;1/:6)(%'(',8039;:8:;.2110/**&%*%%&',1,)&*)).3-'&()*63996/30+)(++)16--.:57-'))-*70++'&$)068-/63+,*()((&((%.00$0'.+1.<</:;7:3)'*%)-(*&),,,.04.296647349-+((,0/.62$$&%''23./00.5150,+*-',*('-3,,:8.9:/314/,0/129,01//899969019.-/8565'),./164562545456/00).)28*.--/2,04+8)))*+,00+68.0/--2247,+4,++314;35;810,8.366+77770/-$*)&&+++359542'&(%%$&,.-120717149905.,,+*1.-)+,)*%+0)52.(,+,.276578658:20..)*,0-/,)%+11131110(()/*))'&//1542-10-.-*--/1/,5-7,*+(+104+,6315458--01/,.,'6('&&&%/2/2/-/-*.-/27,%)&)+(*54/*&,''&,-,*/&,))'&*)+,17/*%$()-41-,'(+,,/51%,41,.+'+)+()'+..2933645/./5/20/+*,,2-/+/:2'2/)(.2,.3444((./14850+0/1(0)&')..24,4.-./,),,/0++*,---3.//-43,'()%(*(&'%$%'4/,+-.3-7.*+
@17af7cbf-8215-4138-9b6d-5592ae5577f6 ch=430 read=60633 start_time=2019-12-13T02:39:28Z barcode=BC01 runid=2c9cf7bc05858273f10e7d7ec552fc0bd742dc3e
CTCCTACGGGAGGCAGCAGTGGGGAATATTGCACAATGGGCGCAAGCCTGATCACATCATGCCGCGTGTATGAAGAAGGCCTTCGGAGTTGTAAAGAATTTCAGCGGGAGGAAGGGGTAAAGTTAATACCTTTGTAATTGACGTTACCCGCAGAAGCTTCCGGCTAACTCCGTGCCAGCAGCCGCGCGGTAATACGGAGGGTGCAAGCGTTAATCGGAATTGGGCGTAAGCATACGCAGGCGGTTTGTTAAGTCAGATGTGAAATCCCGGGCTCAACCCGTAGAGACTGCATCTGATACTGGCAAGCAGGTCTCGTAGAGTTAGAATTCCAGGTGTAGCGGTGAAATGCGTAGAGATCTGGAGGAGTACCGGTGGCGAAGGCAGCCCCCTGGACGAAGACTGACGCTCAGGTGCGAAAGCGTGGGGGAGCAAACAGGGATTAGATACCCTGGTAGTCCACGCATAAACGTGTCACGACTTGGGTTTGTACGCGGTACCCGGAGCTAACGCGTTAAGTCGACCGCCTGGGGAGTACGGCCGCAAAGGTTAAAACTCAAATGAATTGACGGGGGCCCGCACAAGCGGTGGAGCATGTGGTTTTAATTCGATGCAACGCGAAGAACCCTACCTGGTCTTGACATCCACGGAAGTTTTCAGAGATGAGAATGTGCCTTCGGGAATGAGACAGGTGCTGCATGGCTGTCGTCAGCTCGTGTTGTGAAACGTTGGGTTAAGTCCCGCAACGAGCGCAACCCTTATCCTTGTTGCCCGCGGTCCGGCCAGGGAACTCAAAGGGCCGGTGGTGGCTGGGAGAGGTGGGGATGACGTCAAGTCATCATGGCCCGCCGGTGACCAGGGCTACGATGCTACAATGGCGCATACGAAGCGACCTCGCGAGGCAACGGATCTAAAAGTGCGTCGTAGTCCGGATTGGAGTCTGCAACTCGACTCCATGAAGTCGGAATCGCTAGTAATCGTGGATCAAGAATGCCACGGTGAATACGTTCCGGGCCTTGTACACACCGCCCGTCACACATGGGAGTGGGTTGCAAAGAAGTAGGTAGCTTAACCTTCGGGAGGGCGCTTACCACTTTGTGATTCATGACTGGGGTGAAGTCGTAACAAAGGTAACCGG
+
-11((,0,41.430346,20,03'.)*,2-,.-22:76;842+583797,)+&'*'(*-35851/),-/2554.)*+,0-7435/5%(.0-,33/%'%)030-/0-30(,,++'*+**/6*-08080-2.)/+&''(.+229369/36+%''$*($$%'/++++,,0.//63768.--*)+7--.,**-*+)*(--2.0/())03/-/-1-2+*+%.&&))/353,+0,$&%$(.--.2//3,764,6;9837:023513,-65,/7.,5978./(/*%$$%')*,-79888//../33545.3-#(&,*,-/**+')%+%%&*+0//1/-130--)212987+41**4::,+,+,4538-)()%$'(-./:62710.3+3-%/.3770-1844+'(&*+*,..12.*()5,0('+)&--176/35,%)+8;14)-5+,.3-,.0.5<5379443021**&%'#.500*))-.*-//23311+).)'$#&$$%&$#),/--*,-14/*)-,.241047-/4;+/:4859+((()/2/7///.8)2.5:7;;86121;/,,-1246320586++5,))-./1134:896.00,-+*,.0::,-0-+0//123:7868126),0.+%&'*1-/466070.-22/)$&(((()171*5)*+,.000/.83236423/3*4505126875/3022888889663325:7:51222587327+,/198440;.78581.(+,4/%(*&2&'-14-6+263(-001,./*27..4((&',,3.3//*%)/)*.,.010)**)+(%&'(%&$%$%)-('%%)%(*05555103*,/,,*+1188(,'&)(&#''$'%*+485445-*))(*/097573:1-5102'(%%%()&)(**1,-(()(--//+/+*((%%,10**745456395881.14.1*/.-../3899888754676.+-/70//717666789530./7123::<5440))/3225,,,*665,814;64/8('355736110/+-,094/;8-.84-*)'(&-*')*,132;135:.&*'$%&(+*+***,013:6-7',-&'*('%%$#)15..271.4234:4.6/012258++*6...85555/4:(3-3691./1
@c911fa27-9d19-417b-b29b-f8c4426903f2 ch=78 read=78502 start_time=2019-12-13T02:39:38Z barcode=BC01 runid=2c9cf7bc05858273f10e7d7ec552fc0bd742dc3e
CTCCTGGGAGGCAGCAGTAAATTTTTTCGGCAGCCGGGAAACCCCTGGCCAGGCAACGCCACCGCGTGAAGGAAGAAAGGTTTCAGTTGTAAACTTCTGTTATAAAGGAAGAACGGCTACACCGTAGCCAGTGACTGATACTGTTATTAGAAAGCCGGCTAACTACGTGCCAGCAGCCGCGGTATGCGAAATAGGTGGCAAGCGTTATCCAGATTATTAGGCGTAAAGGGGGGGCAGGCGGCAGCCAAGGGTCTGTGGTAAGAAAGCCTGTGAAGCTTAACTTCAGTAAATAGCCATACAGAAACCAGGCAGCTAGAGTAGGAGAGGATCGTGGAATTCCATGTGTAGCGGTGAAATGCGTAGATATGGAGGAACACCAGTGGCGAAGGCGACGATCTGGCCTGCAACTGACGCTCAGTCCCGAAAAGCGTGGGGGGGCAAATAGAGTTAGATGCCCTAGTAGTCCACGCCGTAAACGATGAGTACTAAGTGTTGGATGTCAAAGTTCAGTGCTGCAGTTATTAAATTACTCCGCCTGAGTAGTACGTTCGCAAGATGAAACTCAAAGGAAGGAATTGACGGGGGGCCACGGCGGTGGAGCATGTGGTTTAATTCGAAGCAACGCGAAAAGAACCTGCAGGTCTTGACATACTCATAAAGGCTCCAGAGATGGAGAGATAGCTATATGAGATACAGGTGGTGCATATGGTTGTCGTCAGCTCGTGTCGTGAGATGTTGGGTTAAGTCACGCAACGAGCGCAGCCAGCCCTTATCGTTAGTTACCATCATTAGAAGTTGGGGACTCTGCTTGAGACTGCCAGTGACATAAGCTACTGGAGGAAGGCGGGATGACGTCAAATCATCATGCCCCTTATGACCTGGGCGTGCTACAATGGATATGGTGCAGAGGAAAGCCGCGAGTGAGAAACAAAACCCATAAAACATTCTCAGTTCGGATTATGGTCTGCAACTCGACTACATGAAGTTGGAATCGCTAGTAATCGCGAATCAGCATCGCGGTAGACCGTTCTCGGGCCTTGTACACGCGCCCGTCACACCACGAGTTATTAACACTTTGAAGCGGTGACAACCTGGAAGGGGCTGTCTAAGGTGGGATTGATGATTGGGGTGAAGTCGTAACAAAGGTAACCGGAAGATAGAGGCGACGACAGGCCGTGGGTTAACACAAAGACACCGAGCAACTTTCTTCCAGCACCAGCAATACGTAATAGCGTT
+
,-310/730341/33*/).)''.287.)+&)))),.3((.-*44)(0.35''+,--.0/0%..0001.(.)/,-&+.,)./;<2',-,$'-3//3436,0/*+04(0*14131+*,)*(*%%##$&,-5'+))&&%((-.0.(')&(,)'/.*'+'&%()47344607'24/04//18-0*32301+'&'(&)(3025+12+,051/.3&'&''++.*&('')..6,,*-,//.,,39006/+(2'+'.3//0/-*0-,))&+.*)-/1-%(*,)'%$0),08-...49(%'$'-+--+)*'110588:,)+*+2*&&%$)))*-/83582801+1-30:7/-.++.112:778<8657.-,+,1)(&(&*(&-018:.1-1/-*.++,44;:333.)+./814876333233432+./.0,()061-.2961//,%$&%)+)'(&,)4+./2&03***-.-1024.134:445:910//-.+.'-..2.241906.2-12391/196*+*((')+0535,,*0/&,'&*(-2078991/1,0)))'.0)%(''%+,+(40,26*.,')&'))'+/-8784475-)*+#&(1/),,.5+/0/52+++*-749572&(,%(*&*(**+11*(.10*)(/+2,36/8,,,-.0443.,2921634/)**()+189-+++,/5454574*)'**2*3123655**)'(%,,2/8011245/0358./////16631543923-2658356*-)/126123626/)-*'(044.6455041/.04)0+),,)3-,(,+(0+/15*-.//.++,/---32587/,-----'%(&%()$')12///23.6*',.,65566788;8220777734920-72+*'3-+*/2--03+(&*))'**85''+.-620+)*(*,,')/0)(&&%-)&*+((.6;33:3,-*3370.18*+,/2577-6-2/+--+440-0/30351121*,,,.08.02929:87423-2-6--/*---41+$$%$'11,2**&&.%%%(5/06/5335/5.,--')'.*34)&(*%.,1/++*,-'0()+++*((''&&)-*+-*%%#&&*-*$&+*,)/*++2113169./+)-/-5-++00018.65.,/,0--,0/3/.49*,6+3-6./-.'(0+'(&)*/.*,+,1%+*3)+/+/1,503.//06+*-226/-*&*,(,.67.4960/01/2.---45403-0('('$&$""
@67572c6d-1889-464a-ad1d-3ea5f40df469 ch=374 read=60258 start_time=2019-12-13T02:39:37Z barcode=BC01 runid=2c9cf7bc05858273f10e7d7ec552fc0bd742dc3e
CCTACGGGAGGCAGCAGTGGGGAATATTGCACAATGGGCGCAAGCCGCAGCCATGCCGCGTGTATGAAGAAACACAGGTTGTAAAAGTACTTTCTGGCGGAGGAAGGGGTAAAGTTAATACCTTTGCTCGACGACGTTACCCGCAAGAAAAACACCAGCTAACTCCGTGCCGGCAGCCGCGATACGGAGGTGCAAGCGTTAATCGGAATTACTGGGCGTAAAGCGCACGCAGGCAGTTTGTTAAGTCAGATGAAATCCCGGGCTCAACCTGGGAACTGCATCTGATACTGGCAACTTAGTCGTAGGGGGGTAGAATTCCAGGTGTAGCGGTGAAATGCGTATTGAGATCTGGAGAGGAGTGCCGGTGGCGAAGGCGGCCCCCCTGGACGAACTGACGCTCGGTGCGGCGTGGGGAGCAAACAGGATTAGATACCTGGTAGTCCACGCCGTAAACGATGTCGGCAGGTTGTGCCGCGAGGCGTGGCTTCCGGAACGCGTTAAGTCGACCGCCTGGGAGTACGGCCGCAAAGGTTAAAACTCAAATGAATTGACGGGGCCCACAGAAGCGGTGGAGCATGTGGTTTAATTCGATGCAACGCGAAGAACCTTACCTGGTCTTGACATCCACGGAAGTTTTCAGAGATGAGAGTGTGCCTTCGGGAACCGTGAGACAGGTGCTGCATGGCTGTCGTCAGCTCGTGTTGTGAAATGTTGGGTTAAGTCCGCAACGAGCTGTACTTATCGCTTTGTTGCCAGCGGTCCGGGAACTCAAAGGAGACTGCCAGTGATAAACTGGAGGAAGGTGGGGATGACGTCAAGTCATCATGGCCCTTACGACCAGGGCTACACGATGCTACAATGGCGCATACAAAGAGAAGCGACCTCGCGAGAGCAAACGGACCTCATAAAAGTGCGTCGTAGTCCGGATGGAACAACTCGACTCATGAAGTCGGAATCATAGTAATCGTGGATCAGAATGCCACGGTGAATACGTTCGGGCCTTGTACACCGCCCGTCACACCATGGGAGTGGGTTGCAAAGAAGTAGGTAGCTTAACCTTCGGGAGGGCATACCACTTTGTGATTCATGACTGGGGTGAAGTCGTAACAAGGTAACCGGAAGATAGAGCGACGAGCAGAATGAGTTAACACAAAGACACCGACAACGTA
+
59/+,.61,.64164235692.)-/-0/*,,-2:633/*)+24(2/./+(,.../57**,))-)-/0.(++&'%)&+0.3%('18.(,++---+%'+1)/&))--.4,(*+5..264638908:/-:63$%$'&)+/.&7:2,/,''0-*,'&&'&&$)(*//-2,+-8884962,25-.,(+.2+4*-.),.331..,4*0,/.,4+1-,./:87863494/123&1*6.,/0(338;04955298&-%*'/40+060-68678673212/1--,.23233/.-..8120-17,00&&(()24**330('&'++,-.()88654(1/052119411732.-.()())007.+)%-*'&**,/288795/-(.,4')21676,,.66:74/...-6778-)4+35+1+,,717-((*4:08(+.(.)+(-.&0725:0///0)'*/077:::780&)+374&/'/+(000.04''--363-.)*)+,-'0*4843552:38,10*)041272495)++,/2231/00/*-5-:+5582.,-841/205150638;-.+'&*)$(&'+,,1/0)+,11/0/7698.8/<2..//38).(**-4)-40.+*)-3/769527212347,%(.)+*+26;610///1*+*'&$&&+-/:7<95;976;:531'&)--799;860/-//87548:69+'()*67770://.49934,8,4117520257-/547,,+.641-.*+-//*)0.,+22/3;66669)-$''''+01700(--)'.14369%2/,,./86989-+3+/504368:72/1255973+-/57:9,1-,43'&)'(,,.6,(.(*)))&))(*++-49787,8844/01156)&)%(*)*981201+3.+((%+43*/6;88756528<4(*-*01.159890:*0-0//+),-/00.,+,/24++).)))5/74876+--.//7111::;956-,/58782,*++(*.//&224:9'/35101/))*'+2(/5++987866789721'(*,144<4349,&*))+1093.&%%%0'213;9-73*-661'(*-4,.*)2-.12565,0./3311/+*+05*/76763115,301:7:42/3-.6/,+(--12&%,30%('(&%*,,1,-)*-3+)*,)/'%-11,,%#$
@53586c81-b2f4-46e3-a0c6-cdce2bd93bec ch=426 read=75885 start_time=2019-12-13T02:39:36Z barcode=BC01 runid=2c9cf7bc05858273f10e7d7ec552fc0bd742dc3e
CCAGGATTTACCTTGTTACGACTTCACCCCAATCGCTATTTCCTTTGGCCGCTGCCTCGCTTGCGGTTAGCTCCACGGACTTCGGGTATTGCCAACTCTCATGGTGTGACGGGCGGGTGTAGCACAAGACCAGGAACGTATTCACCGCGACGCCCATTCTGATTCGCGATTACTAGTAACTCCGACTTCACGTAGGCGAGTTGCAGCCTACGATCGAACTGGAGAGTGTTTCTCGGGTTTACGCTCCACCTCGCGGTATTGCTTCCGTCTAATGCTCATTGTAGTACGTGTGCTTCATAAGGGGCATGATGATTTGACGTCATCCCCGCCTTCCTCCCACATTATGCGGCAGTCTCTCATGAGTTTCCCACCCGAAGTGCTGGCAACATAAGATAGGGGTTGCGCTCGTTGCGGGACTTAACCCAACTCACGACACGAGCTGACGACAACCATTGCACCACCTGTTTTCTGGCTTCCGAAGAAGAGGAACTATCTCCTAGTTCTGTCCATCAATGTCAAGACCTGGTAGGTTCTTCGCGTTGCGTCGAATTAAACCACATACTCCACCGCTTGTGCGGGCCCAAATCAATTCCTTTGAGTTTCAGCGCGGTCGTACTCCCCAGGCGGGTACTTATTGCGTTAACTCCGGCACAGAAGGGGTCGATACCTCTACACTAGTACCCATCGTTTACGGCGTATGGACTACTAGGAGTATCTAATCTATTTGCTCCCCACGCTTTCCGGGACTGAGCGTCAGTTGCAGGCAGATATTCGCGCTTCGCCGCTGAATTATCCATATATCTACGCATTTCCTGCCGCTGCACATGGAATTCCACGATCCTCTCCTGCCTCTAGCTGCCTGGTTTCTATGGCTTACTGAAGTTAAGCTTCGGGCTTTCACCACAGACCGCGCTTGCCGCCTGCTCCCTCTTTACGCCCAGCCAGTTCCGGACGCTTGCCACCTACGTATTACCGCGGCTGCTGGCGCGTAGTTAGCCGTGGCTTTTCCCTAATAAATTACCGTCACTTTCGGCTACCATTTCCTGTAGCCGCCGTTCTTCCTTTATAGCAGAAGTTTACAATCCGAAAACCTTCTTCCTTCACGCGGCGTTGCTCGGTCGGGTTTCCCCATTGCCGAAAATTTACTGCTGCCTCCCGTAGGGAAC
+
-((-4*/84-.+0)**.)-0278;9.754+0416%%.%'.*0++3&--1602/(*''*$'+/-/.4(2,,-/-+-/1:567:9030/)-++9-3,*)+)(,+-+*-'*)-*1/.*/'&'%$&%%',.(-/6%819,/.-/3;623.,.*'&&*&)&,**+879920-+'))(,+-$(*)*.33,,-362-.11215.0.1,;,-.79;11///12/09500'*((**36;2458)0*28(%%$'*.2/245820()+,+4,-.5264540.&+*.-*&'+',,*3,03771/+-(/.03'037014910-,)*5)**+&-0371892-2:69601.7(')*).$&&'*/./020-,()))(%&)1(+.++.20,),*/77675,300%-+7250(10+*06,0005832511/871*)(,)*-(*')())/015265378876763,.'/*'+))*+1039;889825-.,5-/17--/0+,*)).,/34534.,.*+,6685./0272365:635620..-/.+)(&)&-.;9;989415///43('+*-0:96:33337787745823/503/2-52031).,*+.648772::411/;..-%'$%)*060/.,)0-,)&)(+(-*++,30208010909-,,/-/+***(+-/*2573212203+.-)'*+.)+++*/61.3998<;3/20.-4''++)-,)10%44)+,-2546:00.--//',.57;3/00.45/-+0::666567:997375;14+/)($()*,(.,-,(''%)).4*216/2/3,0-5,--259:;897826<4.()*-1-.-%+'--14.6-6-96/0./23*1/234430)*,,.+,,,,2-.47;902133;809///4,1).+6,.0026&633286302,,--777:&'$&-'18404520/.1/((/+52+,,62*'&%$$#/+1.5/640.3.+1+$(/*(,(-+-8367733401392;-,*))31531.&21-.39.154+0'((-0/14*-,*/:89,&(-232.+20*4013;414),2156814939<530*%%'&(*,%,+*,-+/8,'*0562,,-352/76;8:7:8-:8*303-6/--:44581-)(*,%5*%0:;1-/957/-/2.,/3('(+*+,*1-'.8-*0.87'04-
@79364a6c-7af9-4c2a-9541-309260cb0e07 ch=333 read=46608 start_time=2019-12-13T02:39:36Z barcode=BC01 runid=2c9cf7bc05858273f10e7d7ec552fc0bd742dc3e
CTCCTACGGGAGGCAGCAGTGGGGAGATATTGCACAATGGGCACCAAGCCTGATGCAACCATGCCGCGTGTATGAAGAAGAAGGCCTTCCGGGTTATAGAGTACTTTCAGCGGGGAGGAAGGGTAAAGTTAATACCTTTGCTCGTGGCGTTACCCACGCAGAAGAAACACCAGCTAACTCCGTGCCAGCCGCGGTAATACCGGAGGTGCAAGCGTTAATCGGAATTACTGGGCGTAAAAGCGCACGCAGGCGGTTTTGTTAAGTCAGATGTGAAATCCAGATAACCTGGGAACTGCATCTGATACTGGCAAGCTTAGTCTCGTAGAGAGGTGCAGAATTCCAGGTGTAGCGGTGAAATGCGTAGGAGGAATACCGGTGAAGGCGGCCCCCCCCTGGACGAAGACTGACGCTCAGGTGCGAAAGCGTGGGGAGCAAACAGGATTAGATACCTGGTAGTCACGCCGTAAACGATGTCGACTTGGAGGTTGTGCCCCTTGAGGCGTGGCTTCCGGAGCTAACGTTAAGTCAGAGAGCCGCCTGGGGAGTACAGCCGCAAGGTTAAACTCAAATGAATTGACGGGGGCCCGCACAGGCGGTGGAGCATGTGGTTTAATTCGATGCAACGCGAAGAACCTTACCTGGTCTTGACATCCACGGAAGTTTTCAAGTGAGAATGTGCCTTCGGGAACCGTGAGACAGGTGCTGCATGGCTGTCGTCGCTCGTGTTGTGAAATGTTGGGTTTAAGTCCCGCAACAGAGCGCAGCCCTTATCTTTGTTGCCAGCGGTCCGGCCGGGAACTCAAAGGGAGACTGCCAGTGATAAACTGGAGGAAGGTGGGGATGACGTCAAGTCATCATGGCCCCTTACGACCAGGGCTACGATGCTACAATGGCGCATACAAAGAAGCGACCTCGCGAGCAACGGACCTACATAAAGTGCGTCGTAGTCCGGATTGGAGTCTGCTCAGCTCCATGAAGTCGGAATCGCTAGTAATCGTGGATCAGAATGCCACAGTGAATACGTTCCCGGGCCTTGTACACCGCCGTCACACCATGAAGTGGGTTGCAAAGAAGTAGGTAGCAACCTTCGGGAGGGCGCTTACCACTTTGTGATTTTGACTGGGGTGAAGTCGTAACAAAGAGTAACCGG
+
123+%'*+-)'*30-/0//:496,(%),,:.)*+*08659.-%,&&'&+7852.+**'&'+,/8445250011331,.-)+/'+-6629,-5.1+*-'%'&'(+-31/,.0-8:)(,2()*-***810/7//(')(,0()*++441/2(+0+32-&*+02336',3+(256'0/,0.,.856707,.)-,524.+.&%&((-+.-,+46969992;1:28(6(+/+*+9:<<97248;.4565-0.0')5504077*,4:971491147332282,*($'+(,+002493-+02.////////---01/,(#$$%%)22222,*))*%(1-/02*2+5+7*+26210122185/1:/.29::62/-,/+505/'*($(-5-2.*46354:30+*.023,,*%*-...3993:((11..*).,).-7389-*+02;58'::-/0(,63046-297.3-4),/4934./6,,&)*87400.4.5,-*--&(035.&('(*78///14124,2/+)+*--**+)6.3-0*%%)&*&3426332+)(%%'&)&'..)./1143;9<;/882;92-0,2,2.213:9008-)*),*'167988723332.+-30<;89570.+.-694736.04-.116-6*,246862140026674&,,---+/486..))*-.-.404778:8/9*9:170511,*/+1,00141110/4174336620-'(*-78.30--0303+)+1.4.-64-826590-/0+3''%).-10%38-.1/./,0-*,5+-0-.0,540-0.305:707117/2&/1+()(54554./...10+.,01/-6-/8375388./0/363345--///2-,..24//&%%%'*228.850)((('(,-/2'*-0-,61110043.2*&()'*556666.40.)-4+,/921.+%))+54.*,+023304479,)/5..7.0*-****&(())//15+/-0.--6,20;88432/004768699:10++--7:9;---'2235;89:5648)'/7996.8**)++-2./,%(),0./4/1+%'()/4*')%&.4/'()(,+0,,*%((.*,.92'41*--..-,0-+5.$((*-,00.(&%''-/12/0'().++,63667545(*$')476;17
@a96206c8-7b2e-471f-bc9d-e92da1181f44 ch=325 read=47598 start_time=2019-12-13T02:39:43Z barcode=BC01 runid=2c9cf7bc05858273f10e7d7ec552fc0bd742dc3e
CCAGTTACCTTGTTACGACTCCACCCCAGTCATGAATCACAAATTGAGTAGCGCCACTCCCGAAAAGGTTAAGCTACCTACTTCTTTTCGCCCACTCCCATGGTGTGACTGGGCGGTGTGTACAAGGCCAGGAACGTATTCACCGTGGCATTCCTGATCCACGATTACTAGCGATTCCGACTTCATGGAGTCGAGTTGCAGACTCAATCCGGACTACGACGCACTTTATGAGGTCCGCTTGCTCTCGCGGAGTCGCTTCTCTTTGTATGCGCCATTTAGCACGTGTGTAGCCCTGGTCGTAAGGGCCATGATGACCGGCATCCACCTTCCCTCAGTTTATCACTGGCAGTCTCCTTTGAGTTCCCCGGCCGGATGACCGCTGGCAGCTTAAAGGATAAGGGTTGCTCGGTGCGGGACTTAACCCAACATCTCACAACACGAGCTGACGGCAGCCATGGCACTGTCACGTTCGAAGGCACATTCTCATCTCTGAAAACTTCCGTGGATAGTAAAGACCAGGTAGTTCTTCGCGTTGCATCGAATTAAACCACATGCTCCACCGCTTGTGCGGGCCCCGTCAATTCATTTGAGTTTAACCTTGCGGCCGTACTCCCCAGGCGGTCGACTTAACGCGTTAGCTCCAGAGCCACGCCTCAAGGGCACAACCTCCAAGTCGACATCGCTTGCGGCGTGGACTACCAGGAGTAATCCTGTTTACTCCCCACGCTTTCGCACCTGAGCGTCAGTCTTCGTCAGGGGCCGCCTTCGCCACCGGTATTCCTCGAATCTCTGCGCATTTCGCGCTACACGGAATTCTACCCCCCTCTACGAGACTCAAGCGCGGTATCAGATGCAGTTCCCAAGGTTGACCCGGGATTTCACATCCCTGACAACAAACCGCCTGCGTGCGCTGCGCCCAGTAGTTCCGATTAACGCTTGCACCCTCCGGTATTATTACCGCGGCTGCTTTTAACGGTAGCCAGTGCTTCTTCTGCGGGTAACGTCAATGAGCAAAGGTATTAGCTTGCTCCCTTCCTCCCCGCTGAAAGTACTTTACAACCCGAAGGCCTTCTTCATACACGCGGCATGGCTGCATCGAACTGCGCCCGTTACCCAATATTCCCCTCTGCTGCCTCCGTG
+
51&3/;/093:(03&')'-.26-176//0254/0-/.63577+1+'$%))2234;0110/0--4+))518(((*,5602677;/674,$%'+**/,5:1-7794422/.%*/:/5..-/**.088/*-($31/,(%*+-41+,3,.09445<3')-477()*++/-*+,-,(*'-*)*32467789:4.-//2559<60/000.2,601/234:7613(-,.(/0;4,/1*33-2.),.60214.40..'$*..,./5/462;6/.0/.,'+413:'%(*)2+**('&%'+*+'(/89*5/0,667/--+./+-+%(,-)611,-2/145+*9+,.95-.035031/)37566**/*+/1827,*'')5.58-'&&+0/551.((&)&(.2.,5-80.-0**0*+,(''2()+5))&'&.(80+,+/78863233+645&&,)*-+//,*))/)$#%%&(/*),+%(*,./$&*-/+'*,.789:6630.&'+01-12719336;88'++-10.63;3944+**5606012.9.,-455.,/0/2<8910)+76987.)5/11.:,0/658.4:7.-1969:<:39;730.3;;,915/5..-746+9.0-5;;/029281109552333.,*&'&(*405'%(+%/722/16321--61/,/3978.7&8)7874341232,+*'$*')&7,906745421')$*'&(8731:<<24-388.,11/5<9.22.4800.*.,/063332:887:*-062/1.226;788,(1,+300482,.0**630220,1'..-34.))(*''($'&'**/909793828/+22033252352)+$&%)$$+)*))*+,07689-8.')),,****/71./-(36,,-,,1.,'''-.5799;78;672)(+,,*+*(&%((/0-*,-.-58,.,-053566/7.*+*388310%(-.-4/.616:7859410)'$&%%&)(1.++,-+//225304:9::;64837:4343253346516-*'/(*+*#&**,0088+687441;:/.99724)++.0.88+,-/.8,)-+085:9;77<420+-(,*-.2444350014.33%%$)1/434;3%/+*-'&.,001/961+/0,*)&&('(,-)*(
@387dcbe7-7eaa-4d67-8eea-181cbae74658 ch=398 read=46690 start_time=2019-12-13T02:39:48Z barcode=BC01 runid=2c9cf7bc05858273f10e7d7ec552fc0bd742dc3e
CCGGTTACCTTGTTACGACTTCACCCCGATCATGAATCACAAAGTGGTAAGCGCCACTCCCGAAGGTTAAGCCTGCGCTAAACCCCTCCCATGGTGCTGACGGGCGGTGTGTACAGGCCCGGGGCAATATTCACCGTGGCATTCTGATCGATTACTAGCGATTCCGACTTCATGGAGTCGAGTTGCAGACTCAATCCGGACTACGAGCGCACTTTGCCAGGTCCGCTTGCTCTCGCGAGTCGCTTCTCTTTGTATGCGCCAGCGTGTGTAGCCTGGTCGTAGAGACCTGATGACTTGACGTCATTACCTTCCTCCAGTTTATCACTGGCAGTCTCCTTTGAGTTCCCGGCCGGACCGCTGGCAACAAAGGATAAAGAGGTTGCGCTTTCGTTGCGGGACTTAACCCAACATTTCACAACGAGCTGACGACAACCGTAACACCTGTCTCACGGTTCCCGGTACGATACTCATCTCTGAAAACTTCCGTGGATGTCAAGACCAGGTAAGGTTCTTCGCGTTGCATCGAATTAAACCACATGCTCCACCGCTGTGCGGGCCCCCCGTCAATTCATTTTGAGTTTTAACCTTGCGGCCGTACTCCCCAGGCAGCGGTCGACTTAACGCCGGTGGCTCGGAAGCCACGCCTCGGGGGCACAATGCAAGTCGACATCGTTTACGGCGTGGACTACCAAAGGGTATCTAATCCTGTTTACTCCCCGCCTTCGCACCTGAAGCGTCAGTCTTCGTCAGGGGCCGCCTTCGCCACCGGTATTCCTCAGATCTCGCATTTCACCGCTACACCCAGATTCCTACCCTACAGGGGACTCAAACTTGCCAGTATCAGATACAGTTCCCAGGTTACGGGCGGGGATTCATCTGACTTAACAAACCGCCTGCGTGCTGCGCTTTACGCCCAGTAATTCCGATTAACGCTTGCACCCTCCGTATTACCGCGGCTGCTGGCGCGGAGTTAGCCAGTGCTTCTTCTGCGGGTAACGTCAATGAGCAAAGGTATTAGCTTCTCCTTCCTCCCCGCTGAAAGTACTTTACAACCAGGCCTTCTTCATACACGCGGCATGGCTGCATCAGGCTTACGCCATTTGTGCAATATTCCCCTGCTGCCCGTAGGAG
+
002.38./625+.0$,--34+*(0,(&%&-/87547,,'&,2+(,*2+.)'(&-.*-.,,)*&0'+-+71$((&$(%&,')'+02)*-7,*33886*./135;::7:865,,+'.083:+*-+--0(-)2-,+39397:2+2:611112/117001013304<51//14343550)**+*'(),+,,++&'-0842247220'0.+,*%)$(*.*%&%%))*//,-/6-.-+*/,,+*,*.+,4-31.16+*324.-&%%%&-..541,-+0-(*194,))&%*%2/+*(.-,.-/-/2477+0''-1.867.0(+-7;4/0.),,-70//4358419-++//5/9316102843/-.-4778(878(714/61(+%,*-91/++1/1-+7,,,6:8.)(')$-%%*5154;++**+,,*+6310)))&(*'26/+.64(.8400,'*+.6:8:29/,)''('(+$*+.9875,(,,370-4249-4-.-1326+**-.6+04(1-*,6;78<9797/8,--.3/+5,6-;683--(%$%&*-*-1++'%+&(*655/69:3,/6776963.8::2/*6:<,46.,)+++2/8/03/.,.+*'))(*%*&--/643031400+.&(&&%###&'*('&*.-446;87'*35-,()%%&$('+),33(0)*+118.,,1211679531',%-*)&%$-)3471.,4.)+0<-&#')+')'+33885604712.++-38969877<7629()9:25:12;3;8-+*&1,(0,+-;:828(),-+('(+,8<0.)0.++-,+'-&&%)'*.2**'1)'$&($),-.)655/7/*'(*38)**+,8.-./'5(47165-+.1.1&''*1.*-0,*//,,)*--.-2/5/33876;39<:::87/+(++,*.-+*000/-)')164:03.,,1,3-++2*)*(020./-'%&(,*260*/+)*1110,)%((,%(.8...9%76,,,=-;<9735*()//72332*7,-++/,/''&'(()(%&'%'*.3.::76499,)-,'&.,),/4388++)'1(*.8496;57<9)**.+-.0.8.*-,/./.1112&07137&3278),1.(&#%))+-77150&'%')*11*)901+&%
@386cb7d9-a61a-404b-ad3b-147054828ee1 ch=297 read=74050 start_time=2019-12-13T02:39:48Z barcode=BC01 runid=2c9cf7bc05858273f10e7d7ec552fc0bd742dc3e
CTCCTACGGGAGGTAGCAGTAGGGAATATTGCACAATGGGCACAAGCCTGATGCAGCAATACCGCGTGTGAAGAAGCCTTCCGGGTTGTAAAGGTACTTTCAGCGGGAAGGAGGAAGAGGTAAAGTTAATACCTTTGCTCTGACGTTACCCGCAGAAGAAACACCAGCTAACTCCATTACCTTAGCCGCGGTAATACAGAGTGCAAGCGTTAATCAGATTACTGGGCGTAAAGCACGCAGGCGGTTGTTGAATAAGTCTTGAAATCCCCGGAGGCTCAACCTGGGAACTGCATCTGATACTGGCAGCTTGAGTCTCGTAGAGGGGTAGAATTCAGGTGTAGCGGTGAAATGCGTAGAGATCTGGAGGAGGGAATACCGGTGAAGGCGGCCCTGGACTGAAGACTGACGCTCAGGTGCAGAAAGCGTGGGGAGCAAACGGGATTAGATGCCTGGTAGTCCACGCCGTAAACGATGTCGACTTGGGATGCCCCTTGAGGGGCGTAGCTGGAGCTAGCGTTAAGTCGATGAGCCGCCTGGAAATTACGGCCAGGTTTAAAGAAACCGATATTAATTGACGGGGGCCCACACTGGCGGTGGAGCATGGTTTAATTTCAGTACTGCTTGCGAAAAGAACCCGTTATCCACAGAACTTTCCAGAGATGGATTGGTGCCTTCGGAACTGTGGAACCAGGTGCTGCATGGCTATACAATGTTGTGAAATGTTGGGTTAAGTCCCACCCATGAGGCGCAACCCTTATCCTTTGTTGCCAGCGGTCCGGCCGGGAACTCAAGGGAGACTGCCAGTGATAAACTGGAGGAAGGTGCGGGGATGGCGTGGTGTCTATGGCCCAGCCCACTTGACCAAGGGCTACGTGCTACAATGGCGCATACAAAGAGAAGCGACTCGCCGCGAGAGCAAGCGGACTCATAAATTAGCTGGTCGGATTGAGTCTGCAACTCAGGCTCCATGAAGTCAGGAATCGCTAGTAATCGTGGATTAAGAATGCCACGGTGAATACGTTGGGCCTTGTACACGCCGTCACACGGCGGAGTGGGTTGCGAAAGTAGGTAGCGCCCAACTTCGGGAGGCACTTTGTGATTCATGACTGGGGTGAAATTAACAAGGTAGCCGG
+
++3*)22'0*'(&'%&'''&&)*&+()113-,-/098-60.%)37),4../50.0%$-*+&-,)+&*%&%'(%(%$$%'..,+763:.314&'$'&*-47+$(&(('(*+,)/.,.*&%%,)67-1/2/103/29.,261.0*/,.3-.3-),&&+(%,.*-././)**.,1/2''3,)*%*&%#%'&*',,0//,*()%'++06:./.,32627')-,.),+'),*(*-55()&)%)&'*+&1/2'/)&&&&'((*+/+'.0()/;:1,5&(,--5'6+8-,0-222422201'&('&)),.(&&'**)(*+,.0141-)..+%%$$(&2*0'*()+5.0/+0*+)0))*311/.0../104/-1)&./'0*,:998940)()+(5-142),2,&#%'-*,*---53544.0,1-,)(//)--/1677(',+-40/%:61/6+*+'$*'&('*%)(,0(*-042244+-.,,'))//1/4/6+&('./*)-1*),57//03%)'(&)&()$$%'(6-6,000(&&'(%-**,+)+*++(+,)*()+($&('0006**&&&&$$)((&'),-2*.1/.94..2,%('*)+),.**&)&&&%()1,8-(%((((&('%%$$%%&&*),./+(-)-*&%&%&',)(()(')(.4+..))'%&*01,3-/&%#$#(('+,*--13,)('(()+,2-,)$%&',0))'$(%%%%'&)..*.'-.(+1616../-/,1+.(%*,&#&%'(0+''-53971844663;9338/,+*)**0+-*1.,''2/00019+.)1.),/0898:+-+&*+1672230,((*--700'-)4,4,.&+'-%%)#&($%'%&)-*'(-0+%'((()/1**-4.'&%('3388788;97;5-0-.,466-))&*(')1,,*)%&'))+*)(,-22**),)'%)$(''%&&))((%--3*.+5++'-.189150..-%)&,.1*&*(..--3'(&((),''(%',.501.003,3()&**0./0)&)+6456<;::53:487:/8.-,/0(+)/.+,+('%'')+*-%(*-2008*/(*..(*)*&'&**',+)+*(+-)'-'$%#%#&)32.0347:6++()**,+/),+-)$(%&)''(&%&$&)(*,
@ea10d8e4-4ef6-4b9c-894f-a44aacc53289 ch=11 read=32525 start_time=2019-12-13T02:39:57Z barcode=BC01 runid=2c9cf7bc05858273f10e7d7ec552fc0bd742dc3e
TTGGTTACCTTGTTGCGACTTCACCCAGTCCTTGAATCACCAAAATTGGTGCGGCGCCCTCCCAGAGGTTAAGCTACCTACTTCTTTGCAATACTCCCTTGGTTAGCGACCAGATGATGGTAAAGGCCAGGAACGTATTCACCGTGGCATTCCTGATCCCGCGATTGCTTGATTCCGACTTCATGGGTCGGGTTGCGAATAATCCGGACTACGACGCGCACATGGGGTCCACTTGCTTTCTCGCGGGGTCAGCTTCTCTTTGTATGCGCCATTTGTGGCACGTGTGGCCAGCCCTGGTCGTAGGGGCCGCTGATGACTTGACTGTCATCCCCACCTTCCTCAGTTATCACTGGCGAGTCTCCCTTTGAGTTCCCCAGCCGGACCGCTGGCAACCAAAGGGATGAGGGTTGCTCGTTGCGGGCTGTAACATTTTCTAGCAGGCGGCGGCAATACATTGCAGCGCCTGTCTCACGGTTCCCGAGGCGCAATTTCTCATCTCTGAAAGCTTCCGTGGATGTCAAGACCAGGTAAGGTTGCGTTGCATCGGGTAAACCACATGCTCACCAGCACATTGCGGGCCCCGTCCAATTCATTTGAGTTTTAACCTTGCGGCCGAGAAGTACTTTCCCCAGACGGTCGGCACCAACGCGTTAGCTCGGAAGGCCACGCCGCCAGGGGCCCGCAACCTAAGTCGGCAGCCGTTTTACGGCGTGGACTACTCAGGGTATCTAATCCTGTTTGCTCCCCGCTTTCGCACCCTGAGCGTCAGTCTTCGTCAGGGGGCCGCCTTCGCCACCAGGTATTCCTCAGATCTCTGCGCATTTCACCCACTTCACCAGATTCCTGCCCCCCTCTGCAGGACTCAAACGCCGTTATCAGATGCTGTTCCCAGGTTGAGGCCGGAGGTTTCACATCTGACTTAACAAAACCATACTGCGGTACTTGCGCCAATGTAATTCCGGTCAACGCTTGCGCCCTCCAGTATTACCGCGGCTGCTGGCGCAGGTTAGCCGGTGCTTCTTTACTGAGGGTAACGTCAATGACAAAGGTGTGCTTCCCCTTCCTCCCCGCTGAAGAATTGCTGCAACCAGAGATTGCTTCTTCATACCTGGCATGGCTGCATCAATTGCGCCATTGTATAATATTACTACTTTGCCTCCAGCCAGAACAATATCAGCACCAATAAGGAAGGTTAACACCAAGGAACACCGACAACAGCCAGCGCCAGCAGTACGCGTAGCCGCG
+
+#''7-+,.-0.190///1282,1/+*016%&&**/23+6&470')'+'&%$$()&+/*&,--)*)23+3*)$&',/6-./381996(+,('())./+)/&,-1'(%,..-+*)&%%(*.-.&)')+6',1.4.)//19702-)++0.//7.0+-179*(%-*).)&&*(*,/4-3-02661**)*-,1&+/.1-0&''(),*/+,0022.,-).(*&)#$#*)383)1)$&-.*))+-,277:.-7,/)$$%(5/215:5/.',--.36087.+)&-.'4-1**)&%%((-5/)-575.2'))4/48+,(*%//--((,+,%(*/--875,/488;36-4'+,3%,0033-6/+%((.,60(+-(+&)+/20/'%*1--6179/33,,'*(*&90(+.(-.1&,/(,/&&),064)*//%$'$$&..40;:..,$%'$&))%(&+)*-,-)-(0*),&02),-,*-*+++-,45;02/,(-*'%)(%2*-2)+--,)*&&'+'$(+(/-,76:33++((+),.7,32/(',+-,()4/600,,+)*$*(8:19,)%,+,-.(,*'((&)&*)((//&*25.&(3(3,511.+1,(%),79,+2(-)+,/254-($$))'+*+07/273*()&+'-+,)&'$&%,')&%$%'++1,3'))*(*+0.)174$).)'20)02,),,2))'-0/+,*()%#$())/;)''*6-.,.4*)%%&)+*/-((*1.).-*4)$%*--*41695.(,,8-,(*(03)),-+.145*/089:98:3..5:7026'')*-,/14)/*%+)*,2/2**-&&-,+,*(&.1227<;3*,2)',,+*%(%'),-2)'($-0851,123$5&04(20//,,.-1,1&,'-*,+231021.0+-+(.626,'&)*0)/$+(+6*+&+-.1)+,*&%1+61;91..''&&&)',),)--1&.)++**/)*)2--)(*(-,)4-+,*((*&,34.00',0/02*-*))-..02/*1&%%&$,+.2-,,1-4-,))&$%*%#&%($,.5.09667;14+*(-38+1++&*$$%''(,*,2.+)/.0.*.0-1+('$)'')*),-,13$%)(&*''(--,+10../,(%&&(*1/5///1)+&%$((%*'('&%%((,)/0-&&$&))&.-12*.*%()$%##&*)--'2+23.('++-/*.('&)&+*-706/1.&)')'((*)(%.0.0.)(&'%)('++*0,*++&%+$))(1'&&+&&&$
@6dd8547e-8b35-4a23-b6a8-2a5d9c57ad6b ch=295 read=131700 start_time=2019-12-13T02:40:05Z barcode=BC01 runid=2c9cf7bc05858273f10e7d7ec552fc0bd742dc3e
TTGGTAGTACTTCGTTCCCGGTTACGTATTGCTCTTGCCTGTCGCTCTATCTTCCAGTTTGTTACGACTTCACCCCAGTCATGAATCACAAAGTGGTAAGCCTCCCGAAGGTTAAGCTACCTACTTCTTTTGCAGCCACTCCCATGGTGTGACGGGCGGTGTGTACAAGGCCAGGAACGTATTCACCGTGGCTCTGATCCACGATTATAGCGATTCCGACTTCACGTAGGTCGAGTTACCAGACTCAATCCGGACTTCTGACGCACTTTATGAGGTCACTTGCTCTCGCGGTCGCTTCTCTTTGTATGCGCCATTGTAGCACGTGTGTAGCCCTGGTCGTAAAGGGCCATGATGACTTGACGTCATCCCCACCTTCCTCCAGTTTATCACTGGCAGTCTCCGCTGAGTTCCGGCCGGACCGCTGGCAACAAAGGATGGGGTTGCGCTCGTTGCGGGACTTAATAACATTTCTAACACGAGCTGACGGCAACCATGCAGCACCTGTCTCACGGTTCCCGAAGGCACATTCTCATCTCTGAAAACTTCCGTGGATGTCCAAGACCAGGTAAGGTTCTTCGCGTTGCATCGGAATTAAACCACATGCTCCACCGCTTATGCGGGCCCCGTCAATTCGTTTGAGTTTTAACGCTGCGGCCGTACTCCCAGGCGGTCGACTTAACGCGTTAGCTCCGGAAGCCACGCCTCAAGGCACAACCTCCAAGTCGACATCGTTTGGCGTGGACTACCAGGGTATCTAATCCTGTTTGCCACATCGCACCTGAGCACGTCAGTCTTCTTCGTCCAGGGGCCGCCATACCGGTATTCCTCCAGATCTCTACGCATTTCACCGCTACACCAGATTCTACCCCCCCCTCTACGAGACTCAAGCTTGCCAGTATCGGATGCAGTTCCCAGGTTGAGCCCGGGGATTTCACATCTGACTTAACAAACCGCCTGCGTGCATGCCGCCCAGTAATTCCGATTAACGCTTGCACCCTCCGTATTACCGCGGCTGCTGGCACGGGAGTTAGCCAGTGCTTCTTCTGCGGGTAACGTCAATGGGCAAAGGTAGCACCTCCTTCCTCCCGCTGAAGTACTTTACAGCGAAGGCCTTCTTCATACACGCGGCATGGCTGCATCAGGCTTGCGCCCATTGTGCAATACTGCTGCCTCCCGTAGGAG
+
'%,).%%'&1273-5:-,')./;./-6105../-2--9;979:99995478809-'(+)&&.3,-/37693+/.+&&%00*.**778476:4/44853''())01,+(%'0-819,0113-(**/73517-)+-%2.(*(0((&**523..))+77329*+,646786.3)0(,/50/*./031)+-'+%%'*125573,%')0/4-*(')+01710/.239,())*)+++,2.569&3*()7748,816,9;6,)'&'+*/*-%./38571+0/)+#&./126656,*-/.+*+0,666-25*,08698:<653*)*..&.--12.*+,30)+6777&-'))(+-3:8-,,))(%%$&)10147.589/-059;9814)+.7<956667-8,,+232/0+%(3/+-,442*22149889.-83:89887;+7-21)++*,,./.6885681.1270)(&,,%(/++23-+*,-.&)*+11110/4+),&('&(%''...46-/2345366898692,,-*0+'()*3..113/305229:902729/16;9:437'1*44453.2--,,/0677<:897.812232*')+.//;904,-,,,--4.-5.*,/+(/'.-653541+/48617/%086-101::.%%'%&&(*,&0+()561280.0:9,/2347704/6,,')0/.-110*,-)&%,*0124:852,10-(.156:/8+8/4453,10347680+0-2399597257(1)&-*/046;754222:0%)'$'$(,+2048.--80()(-2889760-)0050:('975)5.'(+%$%&*'-22/7.0..()).1136*)+)+,.9;/),4+.1)('+(**11;5427261986/35334.*4/217-0..6/.55/444.8*4.98:073;3:2-/.4,)(/-7+-0/1$2-)&(),-03///./16,.591;13-()--/*.,,%-)''--))+-/630,**-:/:72./0+-/291007*)*-813:5.4...;;,;*)$')-(%'1,++8.017/02938<655,+'%((5,75.4-,/+'&/2(-**$$%%',,/4/633.27,)5((-)$($%&%#$%%&*%'*,,.30424;4340/+/.0.8333741433/35336220*11/85('/'*(&-'+$+-'*3+.744;623/0-()
@e5779f8f-e1aa-4c79-8c65-d7d56f2b9e13 ch=283 read=51188 start_time=2019-12-13T02:40:02Z barcode=BC01 runid=2c9cf7bc05858273f10e7d7ec552fc0bd742dc3e
CTCCTGGGAGGCAGCAGTGAGATATTGCACAATGGGCGCAAGCCTGATGCAGCCATGCCGCGTGTATGAAGAAGAAGGCCTTCGGGTTGTAAAGTACTTTCAGCGGGGAGGAAGGGTAAAGTTAATACCTTTGCTCATTGACGTTACCCACCAGGAAAAAAAGAAGCTTCAGCTAACTCCGTGCCAGCAGCCGCGTAATACGGAGGTGCAAGCGTTAGTAGGTACTGGGCGTAAAGCGCACGCAGGCGGTTTGTTAAAGTCAGATGTGAAATCCCCGGGCTCAACCTGGGAACTGCATCTGATACTGGCAAACTTGAGTCTCGTAGAGGGTAGAATTCCAGGTGTAGCGGTGAAATGCGTAGAGATCCTGGAGGGGCACCGGTGGCGAAGCGCTGGCGGCCCCCCTGGACAGACTGACGCTCAGGTGCAGCGTGGGGGGGAGCAAACAGGATTAGATACCCTGGTAGTCCACGCCGTAAAACGATGTCGACTTGGAGGTTGTGCCCGCTTGAGGCGTGGCTTCCCGGAGCTAACGCGTTAAGTCGACCGCCTGGGAATACGGCCGCAAGGTTAAAACTCAAATATTGACGGGGGGGCCCGCACAAGCGGTGGAGCATGTGTTTAATTCGATGCAACGCGAAGAACCTTACCTGGTCTTGACATCCACGGAAGTTTTCAGAATGAGAATGTGCCTTCGGGAACCGTGAGACAGGTGCTGCGGCTGTCATCAGCTCGTGTTGTGAAATGTTGGGTTAAGTCCCGCAACGAGCGCAACCCTTATCGCTGTTGCCAGCAGTCCGACCGGGAGCTCAAGGGAGACTGCCAGTGATAAACTGGAGGAAGGTGGGGATGACGTCAAGTCATCATGTACTACGACCAGGGCTACACGTGCTACAATGGCGCATACAAAGGAAGCGACCTCGCGAACAAGCGGACCTCATAAAGTGCGTCGTAGTCGGATTGGAGTCTGCAACTCGACTCTGAAGTCGGAATGCTTGTAATCGTGGATCAGAATGCCACGGTGAATACGTCCCCGGGCCTTGCGCACACCGCCCGTCACACCATGGGAGTGGGTTGCAAAAGAAGTAGGTAAGCTTAACCTTCGGGAGGGCGCTTACCACTTTGTGATTCATGACTGAGGGTGAAGTCATGTAAGGTAACCGG
+
*/0'$'00*--,01223*.&%()(-,++,./87530(&+.405;000006.'-1.//631----.23-1)&++'**+.*++2.,17195436()'+,373,),/189''0/)**-)*.80-.201-+,&&,((*,0-/3/*/2/91.9+$*,(*'+03/.+*&'&%%)--,,--./*,/1144640,0.)35,-(%(,,-015.1+)%&(+*+,-5+%+#)$('01<<9;99;;5,,,+%*%,'(-**,/11,/6/:..1:667851,+/+)-/4+/58992-(1/6660)-2/111170.//*0425587'''')(-./18768)(-3,,./,2./0'(46351///2523499667;:720,./+//45013*&*)+4/8304-*,(&'$%%',+.210965,++401$&-,///9478:.8:/1.-+,.39/.*2-)&).3;1718/.5./,/178;524967883./23:<669;9-.----2,+)('''*)++2,'.--7*%)/*1119889063273((,1-.237:73420848/58899889;915*(&&'0++1+,,.+*+-8-8:8-181:7/+(+*-2&+-/41217.+,)002464;661+-./321.1:7-0//'**,/970412+**(+/.)*0-.7.6,.--5.+++-,('*,.+,*.850++.,53/+)%%$$)-75+*,'-/1.60-2/.1373585/.))')+,-0664:4-000259.3/--47::4,7,5:152502-75**04020310-.3.75-)4/33&&5-.:11:56867871/&(),56(+01804*4(')*888:80.+)++1:8887/+2+)-.421+61135324440-/2590.&))(&&%$''01;7;65542/)+(&(/323,;-,3///555447+&%('&(114878562,%,20344:76887615:4/279887788958)0%('-+'**'''')',--/+--00..11.4(4,5(&$$%''(()*8899878612:6377-/5::.,1*'++-114)-,**%(%%(/10224;86<9331,,-69,3+()&&(,302;7689:-'*,**,)'%%)&&&'-)+)*/3/;6+*.,.//30-48(.-1.+-,./80(,((&&)$01)-,//.--',%%(-(/.59788:
@e84047c9-2ddd-4df8-971a-e94680e907b5 ch=172 read=86443 start_time=2019-12-13T02:40:10Z barcode=BC01 runid=2c9cf7bc05858273f10e7d7ec552fc0bd742dc3e
CCGGTTACTTGTTACGACTTCACTTCGAAGTCACGAACCCCGCCGTGGTAAGCGCCCTCATACGTTGGGCTACCTGCCGCCTGGCGAGACCCGCTCCCATGGTGTGACGGGCGGTGTGTACAAGACCAGGAACGTATTCACCGCGGCATGCTGGTGATCCATGATGCCTAGCGATTCCGACTTCACGCAGTCGAGTTGCAGACTGCGGGCGGTTCTTCCCTGACTGGTTTTATGGGATTAAGCTCCCCTCGCGGGTTGGCAACCCTCTGTACCAGCCATTGTGACGTGTTAGCCCCACCTATAAGGGCCATGAGGACTTGACGTCATCCCGCTATCGGACATCACCGGCAGTCTCGATAGAGTGCTCAACTGAATGTAGCTAATGACAGAGGTTGCGCTCGTTGCGGGACTTAACCCAGCATCTCGACACAGCTGACGACAGCCATGCAGCACCGCCGGGTTCTCTCGAGCACGAATCCATCTCGGGAAGCTTCCTGCCATGTCAAAGGTGGGTAGGTTTTCGCGTTGCATCGAATTAAACCACATCATCCACCGCTTGTGCGGGTCCCCGTCAATTCCTTTGAGTTTCATTCTTGCGGGCATTACTCAGGCGGAGTACTTGTTGAATTAACTGCGGCACTTTGAACTTTGACATCAACGCCGTGCCATCGTTTACGGCGTGGACTGCTAAATTATCTAATCTATTTGCTCCCCACGCTTTCAGGACTGAGCGTCAGTTGCAGGCCAGATCGTCGCCTTCGCCACTGGTGTTCCTCCATATATCTACGCATTTCACCGCTTCCGTGGAATTCGATCCTCTCCTGCCTCTGGCTGCCTGGTTTCTATGGCTTACTGAAGTTAAGCTTCAGGCTTTCACCACAGACCCTTGCTGCCGCCTGCTCCTCTTTACGCTTAATAATTCCCGGATAACGCTTGCCACCTACGTATTACCGCGGCTGCTGGCGTAATTAGCCGTGGCTTTCAATAAAGTACCGTCACTCGGCTGCATTTCCTGCCCAGCCGCCGTTCTTCATACTATAACAGAAGTTTACAATCCGAAACCTTCTTTCCACCCTTCACGCGGCGTTGCTCGGTCGGGGTTTCCCCATTGCCGAAAATTCCCTACTGCTGCCTCCGTAAGACAATATCAGCACCAACAGAAGGTTAAAAAAAAGA
+
6+(+3/$('',%*&),06682+)&%%$%&&))**)*.497-)04895:411..,192,,$#%''./%,7533672/01&$,.182+)/-3:*++46;9/44:3228784<:9744..,./00*+-/:03040134132..1;2837621/--.4,**--2+*)*)&)*+,13569<270118<7331435831+.+4242489860,)')+/%))..-)*&,-077+.10(.019:.3'*%')*6981.68:8917/1/4385;94577879:759:(-*&)*-/0/-(+&(+,50*.936787,+,/77921391/4//+2,+-402/)%%&$&$()%%&)(,8+4--,4.-)*%&/+)),,*134.(('''02.')%**)2*)+40&%+*47/0.115/6:*/,45.*,)2,8-*-%0*330-())**(')*202./23/24/3'-&((%'%',*)-)-)()+-))-')/.)+81430358:%12*+$)3-;:99:93979259(0++,1)+,052;:4+-/8452220---0/42;177//003:;:8564./3,/0//-+**185,+630-+3+%%'&)&30;*.-8;1475620.0%%$$'/4,167+,&))*(4'(%%%&'+'/,+,16%21*+**,*.5249.+,88::765/12//',0/44058,&%,))&.)-/13*,.,'%&-.4621803,+17-+341893),**.:-,&46211124:82/'-++(((&.)70..1004455303//340//0615798923002465698462517;;5676&)())%##&*(*1/.*,01-,.01*++-,,/1&22226756;8<962.2371381275/2..82/(*(+-(+0,-3--1271220/62,/.+,,.79679.,-,24),-80,..+(',/-389:/8-//8;*,&%'+,.36-/4,+746,4,*/7/54844463//,*++&,)(*-/*.*2-26-(0102:4/2299897*.0/--..).%#%'+%%%%&&(*/403356:8996$&$$))*-32'&((*/<846/9/.-)+-(/346013(+&&22-4:5-101.72/3100431961&16+2;..8;1.5<+1:53:953019.**1/.-))+,,2,)(&&%)%)+.,0/*(-)-*4-8-+6,0+3(,('+-+,*#&
@945314b6-056b-4676-afd9-b0081bd44277 ch=161 read=73599 start_time=2019-12-13T02:40:13Z barcode=BC01 runid=2c9cf7bc05858273f10e7d7ec552fc0bd742dc3e
CTCCTACGGGGAGGCAGCGGTAGGGGTACAAACTGGGGAAACCCTGACCGAGCAACGCCGCGTGGCGAAAGTTTTCGGATTGTAAGCTATGAGGAAGAACAGCGGCTACAGGAAACGGTAGCCGAGTGACGGCTTTATTACGCTACGTGCCAGCAGCCGCGTGGCCGTAGGTGGCAGAAAGCGTTATCCAGTGTGGGCGTAAGGGCGGGCGGCAGCAGGGTCTGTGGTGAAAGCCTGGAAGCAACTTCAGTAAGCCATAGAAACCAGGCAGCTAGAGTGCAGGGAAGGATCGTGGAATTCCATGTTGGCGGTGAAATACGTAGATATATGGAGGAGGGAGGAACACACCAGTGGCGAAGGCGACGATCTGGCCTGTGACGCTCAGTCGAAAGCGTGGGGAGCAAATAGGATTAGATACCTAGTCCACGCTGCGTAAACGGAGGTGCTAAGTGTTGGATATTAAAGTTCAGCGCTGCAGTTAACGCAGTACTCCGCGCCTGAGTAGTACGTTCGCAAGAATGAAACTCAAAGGAATTGACGGGGCCCGCACAAGCGGTGGAGCATGGTTTAATTCGAAGCAGCGCGGAAAAGTGCCTACCAGGTCTTGACATACTCGCAAAGGCTCCAGAATGGAGAGATAGCGGCTATATGAATACAGGTGGTGCATGGTTGTCGATCAGCTCGTGTCGTGAGATGTTGGGTTAAGTCCGCAACAGAGCGCAACCCAGCATGTTGATTTACCATCATTAAGTTGGGGACTCTGGCAGAGACTGCCAGTGATGACAAGCTGGAGGAAGGCGGGGATGACGTCATCATGCCTTATGACCTGGAGGCTACGCGTGCTACAATGGATAGTGCAGGGGAAGCGGCCGTGGTGAAGCAAAACCCTGTAAACCATTCTCAGTTCGTAGTCTGCAACTCGGCTACATGAAGTTGGAATCGCTGGTAATCGCGAATCAGCATGTCGCGGTGAATACGTTCTCGGGCCTTGTACACACCGCCGTCCACACCACGAGAGTTGATAACGCAGAAGCCGGTGGCTAACCGCACCGGGAACTGTCTAAGGTGGGATTGATGATTGGGGTGAAGTCGTAACAAGGTAACCGG
+
'%2..44*-3.(*+,.-/.6+*('*#&#$%0,*)%)*&'*/.9)++000-+1,2),*03()&()%$%('%&*8.(1'2&/.)+'&#$$()(),.-.&,*,+0-100002(5.+-'$%$$#%&%&%'))''&%$&()%&$$%$%'%))3,/0..+**3/-.2.-%&$%$'),)**+*'+,+-/-5.,*-(&),*2/9765330),.-'44006+%+*)(,-+%(&**101,1.*,444(-'&'()(/*0(..07'-1+,0.0740;/01-,.---''(*.2-53(&,.60197::.2.2.29./+'%%&(/78,2.#%&)+-1,-/34/353/.+&,,/',.*2+***/8140221//4/)('&'3244615,+(()*+-++*+),,6'()+*.06(),+'*-8;;5(3,(7''(2/&21*)+4/2)*&'%&)(-1;;:62-+''%+')9573745**)(''077-43-'**(-.178733.+-+,.(,+.,4+)*(,615+/0026589:;8451/,.641193/3:84.')&&**-+,*.1.,62*+**()'+)/-81(,+,1023;<7;582+.0)0-'.,-**,,.))+,/0+),4'+%((1.-.9664535/3286(2,-/,+*)-/5,,**'1,%,*&()+..)&&&()+-+-..-/-).++.87;2/0)$'+-.3574/,-)*84326.))'',)+)%)(),112322*')*-,-/)41-&$$&(%'&'&,*&%*.,-.)1(%$')-&.32-1887293--)-+12)0,)((')+-678933440-3+-,/20,172+.,)1--.*-3$%#(&,*-0./06/46(')),+.'++./+*(*)./9;44&3676%,*))%(',,03211.,*,/3+/1:6%47+('(),,*3059667+..5-&)+.5511215230/&.0+*$$'(()+*'+-/.2/2,()'*3./-2.-81/*(*$+(-3+-**0**4++--3:0.0)055()'&)012325;*3+&),1,.-0.&((''()0+**&,,*#+%%)('+2-5+),-)/*.('+(1-)'*%%)(%-.-.+++-)5201.-,+,+2//64*+*-***11031.14-6/675:96
@c18fc4b2-deb4-4abb-8cdb-d91b2e2cce35 ch=451 read=39589 start_time=2019-12-13T02:40:10Z barcode=BC01 runid=2c9cf7bc05858273f10e7d7ec552fc0bd742dc3e
TCACCCCAATCATCAATCCCGCCTTGAACCAGCTCCTTCCGCTTGCGGTTAATTACCGGCTTCAGGTGTTATCAACTCGTGGTGTGACGGGCGGTGTGTACAAGGCCGGAGAACGTATTCACCGCGACATGCTGATTCGCGATTGCTAGCGATTCCAACTTCATGTAGTCGAGTTGAACTACAATCCGAGCGAGAATGGTTTTATGGGTTTTGCTTCACCTCGCGTTCGCCACTCTGCACCATCCATTGTGGCACGTGTGTAGCCCAGGTCATAAAGAATATGATGATTTGACGTCATCCCCGCCTTCCTCCAACTGTCGCTGGCAGTCGCTAAGTCCCAGCATAATGTTAACTAACGATAAGGTTGCGCTCGTTGCGGGACAACCCAACATCTCACGGCACGAGCTGACGACAACCATTACTTTCCTGTATCTCTGTAGCTATCTCTCCATCTCTGGAGCCTTTATGAGTATGTCAAGACCTGGTAAGGTTCTTCGCGTTGCTTCGAATTAAACCATGCTCCACCGCTTGTGCAGGCCACGATCAATTCCTTTGAGTTTCATTCTTGCGAACTTGTTACTACTCAGGCAGATACTTATTGCGTTAACTGCAGCACTGAACTTTTGACATCCAACACTTAGTACTCATCGTTTACGGCGTGGACTACTAAATTATCTAATCATGTTGCTCCCCGCTTTCCGGGACTGAGCGTCAGTTGCAGGCAGATCCTTATCGCCACTGGTGTTCCTCATATATCACCGCATTTCACCGCTACATGGAATTCACGATCCTCTCCTGCACTCTAGCTGCCTGGTTTCTATGGCTTACTGAGTTAAGCTTCGGAAACTTTCTACAGACCCTTGCTGCCGCCTGCTCCCTCTTTGCGCTTAATAATTCGGTTGCGCTTGCCACCTACGTATTACCGCGGCTGCTGGCACGTAGTTAGCCGTGGCTTTCTAATAAGTACCGTCACTCGGCTACACCATTTCCTGGCAGCCTGGATTCTTCCTTTATAACAGAAGTTTGCGATCGAAAACCTTCTCCTTCACGCGGCGTTGCTCGGTCAGGGTTTCCCCATTGCCGAAATTCCTACTGCTGCCTCCCGTAGGAG
+
967+681,42511*--'-4'%(&'*&&1,,,/+,0,238-&&'%)*4756)()*(2.1++119*48,+,434:*'((**43763/,)1*38424101/0,11)/+86).-)/.,4658;0+..+.3178:::::39;9256.8-%(''(-.0314)6+2474)))(..2.)$)-(%%)*,+.*8+-*'%24+*'+-,*02.9)''*2+/59/*+01258;43--*&&$$,.,+)-+./+2889:9,61,*&,,+50001/1++.6,(0677&((2%(&&$)*,.00*5,().045664/3.,,15.0.,'*(.+*+*&&)++*1,,0..(*(/*))+-&&$%$&,0,-.,(&&(-627.-/-+/-8),254803../4;6424.5/*++-22453**+'(%'**-/.-*+'%%)'&$*%$$%(()-.*(-*,.))&$'(+-/39/0.-/632330,&*')0,(+*-/-+++-/235-),)')(%/-1&4*8999<:652-8'--<3)-*1,2;:241,,5542449*,09*-+0%,'*)%&&(*,547854477%'.097019;.5-,.*(+)'%%(+*2/-,-,)*-0)*+(#'*')5+,,4.5/--&(,).0.0137;60;6.+./8:84735(($%$('$'))+--22:5(-,210,6776/++03210/*+*,.3,+%)%22/03-0+,&*+9/-+59:33%'%56769'/2+*+&')/)+352#'##&()051435977729**-,-66433#&(*,69<;4466*+-,,$&'&.(2-0'*-/983333531/3)+,.+%.0/..3-388<:51475921601101*+37')+6;3*)%%&')'+)(%(%%534&''%(((+/*)*($&)15-,-46+&/*'$$,*&*:.33)/**%'%*-./07163015,4--,')&&&.++,0,,,)&$,-21413*-/7497:3680*%-+,4-*-12:9991446151/&,()-'.9//1/,(&'(0&$$($-3(**/34870+,('*(,+*.;/**)+-1+,7972:6:5437*-+$*&/-,-11;22260623&354/;/1:;+%/.,33-2/+3-5-(%*+,-12294.7*,+'*&&$
@7f76833a-602d-4b6b-b7a4-61b579899cf2 ch=191 read=102351 start_time=2019-12-13T02:40:18Z barcode=BC01 runid=2c9cf7bc05858273f10e7d7ec552fc0bd742dc3e
CCGGTTGCCTTGTTACATTCACCCCAGTCATGAATCACAAAGTGGTAGCGCCTCCCGAAGGTTAAGCTACCTACCGCTTCTTTTGCAACCCCTCCCATGGTGTGACCCGGGCGGTGTGTACAAGGCCCAGGAACGTATTCACCGTGGCATTCTGATCACGATTACTGGCGATTCCGACTTCGTGGGTGAGTTGCAGACTCAATCGGACTACGACACTTTATGGGGTCCGCTTGCTCTCGCGAGGTCAGCCTCTTTGTATGCGCCATTGTAGCACGTGTGCTGGTCATGGGGGCCATGATGACTTGACGTCATCCCACCTTCCTCCAGTTTATCACTGGCAGTCTCCTTTGAGTTCCAGCCCGGACCGCTGGCAACAAAGGATAAGGGTTGCGCTCGTTGCGGGACTTAACCCAACATTTCACAACACGAGCTGACGACAGCCATGCAGCACCTGTCTCACACGGTTCCCGAAGGCACATTCTCATCTCTGAAAACTTCCCGTGGATGTCAAGACCAGGTAAGGTTCGCGTTGCATCGGAATTAAACCGCATGCTCCACCGCTTGTGCGGGCCCCGTCAATTCATTTGAGTTTTAACCTTGCGGCCGTACTCCCCAGGCGGTCGACTTAACGCGTTAGCTCCGGAAGCCACGCCTCAAGGGCACAACCTCCAAGTCGACATCGTTTTGCGAAGCGTGGACTACCAGGGTATCTAATCCTGTTTGCTCCCCACGCTTTCGCACCTGAGCGTCAGTCTTCGTCCAGGGGCCGCCTTCGCCACCGGTATTCCTCCAGATCTCTACGCATTTCACCGCTACACCTGGAATTCTACCCCCCCTCTACGAGACTCAAGCTTGCCATTATCGGATGCAGTTCCCAGGTTGAGCCCGAGAGTTTCACATCTGACAACAAGGCACGCCTGCGTGCGCTTTACGTCCAGTAATTCCGATTAACGCTTGCCCTCCGTATTACCGCGGCTGCTGGCTGGGGTTAGCCGGTGCTTGCTTCTTCTGCGGGTAACGTCAATGAGCTTATTAACTTTGCTCCCTTCCTCCCCGCTGAAGTGCTACAACCCGAAGGCCTTCTTCATACACGCGGCATGGCTGCATCGGGCTTGCGCCCATTGTGCAATATTCCCCACTGCTGCCTCCCGTAAAGG
+
4-*0.6&)*)1+/-)'%*+.-/482+-13,-)(-,236/6/./1442*++.2.2)(*276:505.((+*-2-220&,*+++12+026*50.+*.6--644/-*+-://267548-../2/1:86/86,#12051,/12843331316334;6)++++'((&.)./6,62-39;88200331'128,)('*..022::91/+/+1,:/52()-./',-+.+--/23+,0,+-)+,/2/6552,0/-,)'(&(+07.-.167938;180/+*+*%,,0-*((&(3:9+7-066-4:5500-+*))*,.078::+0//(00//.1+,++,0<,+,1+)++2/,.223956;/--58-8)&)./-134884663:310438(/-9942)4228230556548130;71/-012/5.//374:60/00942455547:821/10257466711/.06142/+.'+*/-8403-*((,,..,--/8-.2/0//10,-/2,+1+/1()1285998723027724/.-$3,69+$')*001::95..+/,3<8:<497:88887/05,--+*.-30871:82*-36:8;827<;3+(9<<-8;11./-.635,)+&&)876+.024.6...24.:.:/54./.,*,+2*6,18015-13:7::/+381+..0304.7)5.0135583783:39+%+,+(+,587:99982:/0)'/,//),30231/5<5-.*230+(+)+.60../.9:76772/121---5.7569'&1;;-493495;78:;074/4/00<:7.8+,,787679996806;82.13/4755457/.*0*0.2,,156650/-//&-++.1576''%&&''*+(),+.7&535(5&(*6691-.621,(0-1+(&,'*/;1-*,,./,++(-1*,*'&,',$.4024345812.8:./460--./244:37//1:21-)''$$.1++..+50072591/.4.139:*,&$)&('*2(+.60962-0,)).3.8;9988/:4.-8311//--.(*&%&)-3.0-13,%('*1.16562/5;1,/50.2(,()'%(//16,*+)0,9;::99<2*+**'.-.243/0395422235'62134(25.;:--3/*)',6/4130792),//01115,2:.-237+'*
@6e2a86a7-8225-4627-a066-3b66546e5433 ch=77 read=53773 start_time=2019-12-13T02:40:28Z barcode=BC01 runid=2c9cf7bc05858273f10e7d7ec552fc0bd742dc3e
CCGGTTACCTTGTTGACTTCTTTTTGATCCTTGAATCACAAAGTGGTGGCGCCCGGGTGGCTGCCTACTTCTTTACAACCCCACTCATGGTGTGACGGGCGGTGTGTACCAGGCCGGGAACGTATTCACCGTGGCATTCTGATCCACGATTTACTGGCGATTCCCGACTGTGGGTCGAGCTTGCCGGGCTCAATCCCGGACTGCGACGCACTATGAGGTCGCTTTGCTTTCTCCTAGAGGTCGCTGCTCTTTGTATTGCTGTTGGCAGCGCATTATTGGCCTGGTCGTAAGGCCATGATGACTTGACGTCATCACCTTTATCCGGTTTAATGCTGGCGGTCGCTGGTTCCGGCCGGATGCGCTGGCAACGAAAGGATGAGGGTTGCTCGTTGCGGGACTTAAGCGGCATTTCGCAGCGCTGACGGCAATGCATGCGGCGCACGCAATGCGTTTAAAGCACATTCTCATCTCCGCTTCCGTGGATCAAAGACAGAGTAAGAGTTCTTCGCGTTACATCGAATTAAACCACTCTCCACCGCTTATTACAGGCCCAAATCAATTCATTTGAGTTTTCTGCAACCATCTCCATTGAAGTCAAACTCGCGTTGGCTCCGGAATACGCCTCCAAGGGCACAACCTCCAAGTCGACATCGTTTACGGCGTGGACTACCAGGGTATCTAATCCTCGTGCTTTCGCACCTGACGTCAGTCTTCGTCAGGGGCCGCCTTCGCCACCGGTATTCCTCAGATCTCTTTCACGCATTTCACCGCTACACCTGGAATTCCTACCCCCTCTACGAGACTCAAGCTTGCAGTATAGTGGGTTTGCCCAGGTTGGGCCCGGGGGGGGGATTTCATCTGACTTAACAAACCGCCTGCGTGCCTTTTACGCCCAGTAATTCCGATTAACGCTTGCACCCTCCGTATTACCGCGGCTGCTGGCTGGAGTTAGCCAGTGCTTCTTCTGCGGGTAACGTCAATGAGCAAAGGTATTAACTGCTCCTTCCTCCCGCTGAAAGTGCTACAGCCCGAGAGGGCACGCTGCCCGCAGCATGGCTGCATCGAACTGCGCCCATTGTTAATGTTCCCCTGCTGCCTCCCGTAGAACCC
+
47/+23(*)++*(*))*/0+')-/+--.5$&$()/.-)+--'),,3+&&&$&&'',*).**(#*&'.03964:8&0,,-(('&$%&$'*/0,(('*'.2-/1+--04*0&'(*()((-*),3407<,'(,(+,*(&/8//...0&&)++.72,.*7**)153*+()+-+)*-+,-/,%$$&%%''(*$0//+.+-+(,.331-0&''%&$%+*,,-(+++$%''&%$$.-.01')((')).)%%'$(*(371)$%'%'%$$(*(()()(&&&,.*..0.80*,+2/--.(''3.+++.232436012.33343/2,.-)'*+(,,00(*+,((*'0+)+-**)(+-/23,(*(%/,+(&'')).*(+&($('&0/41(&*32//,+))+2+*1*76-''%'$$)'+*')4+*#&%$%$%%0123+.-)(%&&*-/26631/0-,&((#&')/5,-('&$,,/93-../1./%%&+*+&%+,1/.---,'&(&%(()+'((-174271,/.-1)*,.1%)'))&+#)*#%')*+.,1,%),''-)%*(*),-+)./+,..70+,/4+()))/3'%%#%(',.((&(+.+)2)*.(((',&%%&''(+1-4,*,%&'&'(%(&*)).+/)071.)+/32:27'/)*+,720.0042:5./0834629634459144./04878;88.-$#%#%+1,+,-%-3-/0143:6/00/:1729)*88-14,274<610..09)00./;37//((*++3+*).%%(-/-5</-/3820,*)).515505023'),17832*/024+(,'++0*1*,6-++&%%$%%&&'()+1,(/1)%.0-/+(/./)02622.44*'.0*,-*+-+*%'(1,46<::<5462243520'&((%$%(*,().04679663/8/7/:00.4,/05<96685714204955.2.-+,((2/,-2+*.71106215,35216435/1,/30-40/105..-.5326++)*%*)/&%/$&),))--7-79/*91/25-+-%',$'))42++)(')(%&%&$%&'('&''%*++1242301//1995464540:1+.-')%)+.&-,001*''*-//9068)*901+(**(
@bd3ffa7d-308d-4c08-a8f0-817118095409 ch=66 read=62593 start_time=2019-12-13T02:40:29Z barcode=BC01 runid=2c9cf7bc05858273f10e7d7ec552fc0bd742dc3e
CCGGTTACCTTGTTACGACTTCACCCCAGTCATGAATCACAAAGTGGTAGCGCCCTCGAAAGGTTAAACTACCTACTTCTTTTGCAACCCTCCATGGTGTGACGGGCGGTGTACAAGGCCCGGGAACGTATTCACCGTGGCATTCCTGACCCGATTACTAGCGATTCCGACTTCATGGAGTCGAGTTGCAGACTCCCAATCCGGGGCTGACACTTTATGAGGTCCGCTTGCTCTCGCGAGGTCGCTTCTCTCTTATGCGCCATTGTAGCACGTGTGTAGCCCTGGTCGTAAGGGCCATGATGACTTGACGTCATCCCACCTTCCTCCAGTTTATCACTGGCAGTCTCCTTTAGTTCCCAGCCGGACCGCTGGCAACAAAGGATAAGGTTGCCTTTCGTTGGGACTTAACCAACATTTCACAACCCACGAGCTGACGGCAACCATTACAGCACCTGTCTCCACAGTTCCCGAAGGCACATTCCCATCTCTGAAACTTCCGTGGGATGTCAAGACCAGGTAGGTTCTTCGCGTTACATCGAATTAAACCACATGCTCACCGCTGTGCGGGCCCCAATCAATTCATTTGAGTTTTAACCTTGCGGCCGTACTCCCCAGACTCACTTAACGCGATTGGCTCCGGAAGCCACGCCTCAGGGCACAACCTCCAAGTCGACATCGTTTGCGGCGTGGACTACCAGAATTATCTAATCCTGTTTGCTCCCCACGCTTTCGCACCTGACGTCAGTCTCGTCAGGGGGGCCGCCTTCGCCACCGGTATTCCTCAGATCTCTACGCATTTCACCGCTACACCTGGAATTCTACCCCCCCCTCTACGAGACTCAAGCTTGCCAGTATCAGATGCAGTTCCAGGTTGGGCCAGGGGATTTCACATCTGACTTAACAAACCGCCTGCGTGCGCTTTTACGCCAATGTGAATTCCGATTAACGCTTGCACCCTCGCTATTACCGCGGCTGCTGCAGCACGGAGTTAGCCGGTGCTGCTTCTTCTGCGGGTAACGTCAATGTAAAGGTATTAACTGCTCCCTTCCTCCCGCTGAAAGTACTTTACAACCCAGGCCTTCTTCATACGCGGCATGGCTGCATCGGGCTTGCGCCCATTTATTCGCAATATTCACTTGCCTCCCGTAG
+
95-42:0197;-6-()/,6799.687-*.26*/--772-1*01'),.,0')+.9+,2*+03*2-951&-.25;4689:8397++//)1+(&,6*,79965102/781)*)-//048,917+,*+*)+593631+-&%''.00358'),5164**,7*)%$%&(*-01-,)05;7788/*++.-,.09.1%%754//*,.01,(-%#$'(/+%+'-71211+*((1+--/+,,-44-1-+-..+').10-++'+)&&&'+/:).-(*/11,///03,*.12;3378;9527.0,12824220/*+)**,0-2331155*+-+1,111,//190-0388857346::53,,2,')-837/*,.2/:1:97,,2.,4*724*.-2670)0)3.2--/.+*(&*.940202,.+++/*08*+')++,,*(,(&*)*1225451.'&%&$'*./1139/22231()+)919/74+-31510/.*.,:..9561)+34./080:47033017891668:<602/1(2+8936535-7-%,668()-3-;;808-..,++).%((%$)'/*-'-)('*''(,//1320*/54-,..<;1.;65250-/-2,(+-/0.56+&(0.-.()*-,))&%'$($%)//,/+0*-&,1,.-.800))51--0044924'/*01-0(,+3451:-(((01467;7243460.&$*&()96271+')-3;6+222660).-..:930215;2/,%(-0%,,(((().,./:47*79435398402,-,&/044345/2'(27787:898979<86566..6-.(.*&&&('/6-//305286-004877433341113)-5/.47%+--.5778978,45-4+*257..*+,*&*5,0(22.*)),-065/,,(3-73:8;<9/6113585/+*--0*,-,20(,*))%/'5-20.-00,.+))*(&('+.*)/&'*&0.,4937/:0.-)(&&&$&%(+'$**0.-.4.0-%%('-/499<999:302/29:798463//10&.&%'.(3)*0(-0/:20:96-57.)66735*)*),-2)*,5493*%'&'*.503:86611)/+3////;9800000(30//4'..2:2-.5+(-)(&-.41/76-'&'&'/736,(,,..
@0aa68da3-bbed-4c97-8544-cdef2e3949b2 ch=497 read=59727 start_time=2019-12-13T02:40:27Z barcode=BC01 runid=2c9cf7bc05858273f10e7d7ec552fc0bd742dc3e
CCAGTTGCTGTAATTGCGGCTTCACCCCAATCATCAATCCCACCTTAGACGGCTCCTTCCTTGCGGATTTAGGCCACCGGCTTCAGGTGTTATCAACTCTCGGTGTGACGGGCGAGTGTGTACAAAGGCCCGAGAACGTATTCACCGCGACATGCTGATTCGATTACTACTTCCTTCAGCGTAGTCGAGTTGCAGACTACAATCCGAACTGAGAATGGTTTTATGGGTTTTGTCACCTCGCGGCTTCGCTGCCTCTGCCATCCATTTAGCGTGTGGCCCAGGTCGCAGGGGCGCAGTGGTTGCGTGACGTCATCCCCCGCCTTCCTCCAGCTTGTCACTGGCAGTCTCGCTAGAGTCCCCAACTTAATGAGTGGTAACTAACATTAAAGAGGTTGCGCTCGTTGCGGTTCGCCCAACGTCTCGACACGAGCTGGCGGCAACCATGCACCACCTGTATCTCCATATAGTATCTCCATCTCTGGAGCCTTCGCCAGGTATGTCAGAGACCTGGTAAGGTTCTTCGCGTTACTTCAGATTAAACCACATGTAAGCGGCGGGCCCAAATCAATTCCTTTGGAGGTTTCATTCTTGCGGGCAATGCCTACCCAGGCGGAGTACTTATTATTGCGCTAACTGCAATGAACTTTGACATCCAGCTTGCTTAGTACTCATCGTTTACGGCGTGGACTGCAGAATTATCTAATCCTATTTGCTCCCACGCTTTCCGGACTGAGCGTCAGTTGCAGGCCAGATCGTCGCCAACTTCGCCACTGGTGTTCCTCCATATATCTACGCATTTCACCGCTACGCCCGAGATTCACGTCCTCCTGCACTCCTAGCTGCCTGGTTTCTGTAGTACTGAAGTTGGCTGGAGTTTTCACCACAGACCGCGCTGCCGCCTGCTCCTCTTTACGCCCAATAATTCCGGATAACGCTTGCCACCTACGTATTACCGCGGCAACGTAGTTAGCCGTAGCTTTCTAATAAAATTACCGTCGCTCAGCTACCATTTCCTGTAGCCATGATTTTATGAGTTCCCAATCCGAGCCTTCTTCCTTCACGCGGCGTTGCTCGGTCAGGTTCCCCATTTGCCGAAAATTCCCTACTGCTGCCTCCCCG
+
.('+35,-+,-*'1()+'*//-$%)&&$1+3346060.77+**%)''(2+),,-1*+,,*)2)-,72484.09;:/08-2,-1/#.)++00//213-,,''&(('&(*0)343,'++.0'//059-/..2*)**02/.758<989;676789;9;;:,8)($$',**-++/*+('1-$%$&&()23-+/.3--+135+*(,++/--,753-,++1/*1*76-0226+/65-'*)(17/3)'*-)2-,)+''/0-12.5/24:9-*-'&$)(*')&))-,&-'*+/2+.8982**&*..03.*).*-05-75573;;9*,6*4(-(/00-*)&)(-/),++10-16433//1(0(*+,20**'(''.(*('%)+/64821051()+62/*+-4/8/0076:/79*+))&%$%'''*(,&-*))(')+.*+9963&1.055514)*&/&*/./-())*-0-5+'*,-)&'()++.1-/1--(*-&)/,/+$$&#+*2,0,,/4,)*+.5520,(/,+,::5151.2,/+'*5.7*)+4+--/4:+./1/+**(('%$&+,.2*(*++/.53841293/,*.2.994+5:201-/)(#$'+.*-(').3-+-.4/'+%+''*(&&*&/(+,744261314)-(&)24678012:06+.$'&&$(('+'%&),-589849:+-+4.-.480,-$+$)&),,./51494400.06-+.137/*.+*-62*,+1.3-'&#+..4491:-+),+,2.124409:1/1(%&)')+4:4545:368;9434914/114-&%(&*)*6'+&,2-3613*-''%$%%(3)&'*,4+)*,(+/%&'-'(%455315+,41:6(%#%$$$%&(*''&,($$##'+'-/:;0*&)*,-.99:5(($&*,-5/23/,-)+)&(-2.-4123+0,+'5)8(*7<86311//14.2:3494031631:2480/(&%%%$$$$((-%,-+',&%()+*)($.'*76'1--3752/$').%...,01*/5,1**&$%%*($&'#'(%%$%$%'*+%$#'(52*)&%&$$%%-5/5083,.-/-32.20+,/0.:8,+-*,*+78.+*0+,/54/2./,-/,)&#'('-...8.562*4
@57fbabe7-8802-4a72-879b-0016af737eab ch=191 read=102365 start_time=2019-12-13T02:40:27Z barcode=BC01 runid=2c9cf7bc05858273f10e7d7ec552fc0bd742dc3e
CTCTTACGGGAGGCAGCAGTGGGAATGTTGCACAATGGGCGCAAAGCCTGATGCGCAGCCATGCCGCGTGGCATGAAGAAGGCCTTCGGGTTATAAAGTACTTTCAGCGGGGAGGAAGGGGAGTAAAGTTAATACCTTTGTATTGACGTTACCCGCAGAAGCTGGCAACGTGCCAGCAGCCGCGGTAATACGGAGAGGTACAGCGTTAATCGGAATTACTGGACGTAAAAGCGCACGCAGGCGGTTTGTTAAGTCGAATGTGAAATCCCAGGCTCAACCTGAACTGCATCTGATACTGGCAAGCTTGGCGAGTCTCATGGGGTAGGAATTCCAGGTGTAGCGGTGAAATGCGTAGAGATCTGGAGGAATACCGGTGGCGAAGCGGCGGACAGACCTTGACTCAGGTGCAGCGTGGGAGCAAACAGGATTAGATACCCTGGTAGTCCACGCCGTAAACGATGTCGACTTGGAGGTTGTGCCCGCTTGAGGCGTGGCTTCCGGAGCTAACGCGTTAAGTCGACCGCCTGAAATTACGGCCGCAAGGTTAAAACTCAAATGAATTGACGGGGGCCCGCACAAGCGGTGGAGCATGCGGTTTAATTCGATGCAACGCGAAGAACCTTACCTGGTCTTGACATCCACGGAAGTTTTCAGAGATGAGAATGTGCCTTCGGGAACCGTGAGACAGGTGCTGCGTAATCGTCAGCTCGTGTTGTGAAATGTTGGGTTAAGTCCGCAACGAGCGCAACCCTTATCCTTTGTTGCCAGCGGTCCGGCCGGGAACTCAAAGTACCAGTGATAAACTGGAGGAAGGTGGGGATGACGTCAAGTCATCATGGCCCTTACGACCAGGGCTACACACGATATACAATGGCGCATACAAAGAAGCGACCTCGCGAGCAAGCGGACCTCATAAGTGCGTCGTAGTCAGTTGGAGTCTGCAACTCGACTCCATGAAGTCGGAATCGCTAGTAATCGTGGATCAGAATGCCACGGTGAATACGTTCCGGAGCGCATACACACCGCCCGTCACCATGGGGTGGGTTGCAAAAGTGGTAGCTTAACGGAGGCGCTTACCACTGATTCATGACTGGGGTGAAGTCGTAACAAGGTAACCGG
+
,*,+3.3-45*,2//5613306-(,.(0(()112856;80+++.+-/66100-%&+,)0626376-,.*)$%(3314')(,,588583<906&).5-$1(*-70015,,5/'(/-//./0*%$).40//100///,/5.,3.20-+24/;-/3**0&%(&%%%%'))1.-'*2;1110'3702.8104../2,,+&((($&%/.-0.3)-/./2-3-134886887::9)*+,4-/,,%(*(+419;0+:,7-78((6533)*4,(4/-'+.,+/-314-/'+-64444463221/10712*)(*('$$)&()*0,%))034,33(,,+/-/,186/&)*+4:7118/-.977&&)*,/55;1.2.17644122,-.+**'*//11-302').*'+*)(012+/,.,,-.//5898*,01;.7'34+6/1/22/3:/-1944348/*0/7643/:60/(.-888732401-/308.1*.2-%'**-,5555525/0/3+(,&()0261/+,.928/554346682+)&)')'+-&/27166816/828542497;,,+&&(-./03186*29+(+)-./122.91-+--78482:8;;25495.0224;:8361382391'('*2749977250/.133,+,0001/0:;903,)+-.,-''*++73/5-1./92208:,*&%)-025478:60.(+)'(')453678:874671.++1+)+2-)263<643296*,/).)*.1020*/.&&/)..2.9:11<66-,**%+,)21215/8:(400926**&%+30221257;6889.),*&,+-03:9.355787781+,-.5:9786727,)*%$)10:--4*)&&&('%'($($()*.2029534335/79,&),()06788845/.-,-1&-.:176.2()05/135655797978(+)1/.(+-1267232.3(),458471&/&''*02312/.(')+,4-.,66,5570.5469:6.0,653271-1/478(,-%%'''$+,11324:.28/*,/&%$#%&(*''-5,*/(*-4/*%&',%&$)&&0,520((-/++*((+,&+1*,12,,/45755/3-,-/2//0/02-006&3(.897:7
@e3163381-1f5c-4a6e-a683-256034698b08 ch=451 read=39605 start_time=2019-12-13T02:40:38Z barcode=BC01 runid=2c9cf7bc05858273f10e7d7ec552fc0bd742dc3e
CTCCACCACGGGAGGCAGCAGTGGGAATATTGCACAATGGGCGCAAGCCTGATGCAACCATGCCGAAGGCCTTCGGGTTGTAAAGGAAGTACTTTCAGCGGGGAGGAAGGGAGTAAAGTTAATACCTTTGCTCATTGACGTTACCCGCAGAGAAGCTCAGCTAACTCCGTGCCAGCAGCCGCGTGATAATACAGAGGTGCAAGCGTTAATCGGAATTACTGGGCGTAAAAGCGCACGCAGGCAGTTTTGTTAAGTCAGATGTGAAATCCCGGGCTCAACCTGGGAACTGCATCTGATACTGGCAAACTTGAGTCTCGTAGAGGGTGGAATTCAGGTGTAGCGGTGAAATGCGTAGAGATCTGGAGAGGAATACCGGTGGCGAAGGCGGCCCCTGGACGAACTGACGCTCAGGTGCGAAAGCGTGGGAGCAAACGGATTAGATACCGGTAGTCCACGCCGTAAACGATGTCGACTTGGAGGTTGTGCCCGCTTGGGCGTGGCGCACGGGAGCCTAACGCGTTAAGTCGACCGCCTGGGAACACGGCCGCAAGGTTAAAACTCAAATGAATTGACGGGGGGCCCGCACAAGCGGTGGAGCATGGTTTTAATTCGATGCAACGCGAAAGAACCTGGTCTTGACATCCCACGGAAGTTTTCAGAGATGAGAATGTGCCTTCGGGAACCGTGAGACAGGTGCTGCATGGCTGTCGTCAGCTCGTGTTGTGAAATGTTGGGTTAAGTCCCGCAACGAGCGCAGCCCCTTATCATGTTGCCAGCGGTCCGGCCGGGAACTCAAAGGAGACTGCCAGTGATAAACTGGAGGAAGGTGGGGATGACGTCAAGTCATCATGGCCCCTTACGACCAGGGCTACGATGCTACAATGGCGCATACAAAGAGAAGCGACCTCGCGAGGTAAGCGGACCTCATAAAGTGCGTCATGTGAGTCGGTTGGAGTCTGCAACTCGACTCCATGAAGTCGAATGCTTCAGTAATCGTGGATCAGAATGCCGGTGAATACCGTTCCAGGCCTTGTACACCGCCCGTCACACCATGGGAGTGGGTTGCAAAAGTAGGTAGCTTAACCTTCGGGGAGGGCGCTTACCACTTTGTGATTCATGACTGGGAAGTCGTAACAAAGGTAACCGG
+
),,-*+&,.345(+.,+//.0757-),+-6.,+.-1./::685858/04--.//35'.01134(&&&&219799-;96:31..)()''(*,-5<9,),*/28,).-,*+3*'**17:-+8*7*/08/:8./78120.(+*-1+23+%--(-%)'%%'(&)**.2../5+./9<7284-4420+#$'))')(2*,'')(((1101135.4-.+/3*2,346;<996848:/,-3504,/-///)1.83-+4,1*-/42/5/&&$'.**,.-+4960:)7/8242./--./..,/.+,011300-*5.+-1+,),04567&(#*-),*('+*-2*,88:/--,3//**3,():855+-,-+%).,+)&)+)2--06.40062*-*-,4/,3;6+,5989($*&&+*2,425/27898.,.)((-:7:1+,-2:--')&)*++76.2'0+987780./01:88;<+,+,/79:856/505-152:77+:4)%((%'-0**&(&&%'$&%,,'*1-.0310040:+..652273283022*-'&))*(1.017:-95:2707+/22;;5.6.8.837-(.11*06))0./24-1-5432,++,0./.;9.389;4235493/.,,.07-(,)..,,22.4+)((*.35+&)-/*2)59<-:5**,..10/3932709:9556;818386:0-0-4,00569813-,(.-::87566*+,,-784:530-/550//514538572608,,155/)'%((,.%-1/)'3010$$%*+)0:5/5.9994537419.:/0892;.)0'++09:871.-,,.55,/+,+,2*--**('276-67897430,+.024400,-./1*)(%%()391/*(&''(&&*/9:6:5<559535458996+))',)$&)'):::331()(*18386.-2.+01177+*(%(,-5/40,++)*.)*(/+*(&(.-/0-..01./2797/2.3--+6%%'(*)+*%'*/08541769323/-*()553(+--.72.(')+/0+%,)))*,+,0114;72<1125/312956455)),)033:662:.*')(1+)'$$$$/)-)+11363.+/7311,3-*69/03:0-033382%('),55+*''')*+/./073)&2,01.0+3
@8279caba-9e1b-4013-b86a-7aaab8931548 ch=219 read=52235 start_time=2019-12-13T02:40:37Z barcode=BC01 runid=2c9cf7bc05858273f10e7d7ec552fc0bd742dc3e
CTCTACGGGGAGGCAGCAGTGGGAATATTGCACAATGGGCGCAAGCCTGATGCAGCCATGCCGCGTGTATGAAGAAGGCCTTCGGGTTGTAAAGAATACTCAGCGGGGAGGAAGGGAGTAAAGTTAATGCCTTTGCTCATTGACGTTACCCGCAGAAGAAGCACCGGCTAACTCCGTGCCAGCAGCGCAGTAATGCTGGAAGTGCAAGCGTTAATCGAATTACTGGGCGTAAAGCGCACGCAGGCGGTTTGTTAAGCCAGATGTGAAATCCCGGGCTCAACCGCAGAACTGCATCTGATACTGGCAAGCGGAGTCTCGTAGAGGGGGTAGGAATTCCAGGTGTGGCAATTTGAAATGCGTAGAGATCTGGAGAGGGAATACCGGGTGGCGAGGCAGCCCCCCTGGACGAAGACGAGCGCTCAGGTGCAGCGTGGGGAGCAAACAGGATTAGATACCCTGGTAGTCACGCCGTAAAGCGATGTCGACTTGGAGGTTGTGCCGGGGCTGATATTTCAGGAGCTAACGCGATTAGAAGTCGACCACCAAAATTGCAGCCCGCAAAAGGTTAAAAAAAACTCAAATGAATTGACGGGGGCCACAAGCGGTGGAGCATGTGGTTTAATTCGGTAGCGCGAAGAACCTTACCTGGTCTTGACATCCACAGAACTTTCCAGAGATGGATTGGTGCCTTCGGGAACTGTGAGACAGGTGCTGCACATGGCTGTCGTCAGCTCGTGTTGTGAAATGTTGGGTTAAGTCCGCAACGACGCAACCCTTGCTCCTTTGTTGCCAGCGGTCCGGCCGGGAACTCCAAAGGAGACTGCCGATGATAAACTGGAGGAAGGTGGGGATGACGTCAAGTCATCATGTACCACGACCAGGGCTGCCACGTGCTACAATAAGCATACAAAGAGAAGCGACCTCGCGAGTAGCAAGCGGACCTCATAAAGTGCGTCGTAGTCCAGTTAAGGTCTGCAACTCGACTCCATGAAGTCCGGAATCGCTAGTAATCGTGGATCAAGAGAATGCCACGGTGAATACGTTCCCGGGCCTTGGCACCGCCCGTCACACCATGGGAGTGGGTTGCAAAGAAGTAGGTAGCTTAACCTTCGGCGGGAGGGCGCTTACCACTTTGTGATTCATGACTGGGGTGAAGTCGTAAGGTAACCGG
+
)*/-,/,7;+(1-+424226.+2*+*)/+++./,9/.963+13:38;960.&*))011:797--+,/32453/()+*1/97883<716*+,2-''++)(.)(++58:-)../0+30(*,4<9424/3-.011;4.177.0/-/20://170++--5.)/,++03.1-.),()&14347:0.--*-/+,%****)')&3-2*+1.12819626/5/2&'+5+++37::3330;6,-32(1,11155&42:62183617:5453-*$)/+)+)('14450/'0*%&%(%)-0-//.-'(*11465513,)))*')*+),165-,+/27.,.)**,-7-2.-6//++--)-)2-(*-1*00./,-/-/31-./'&%)-,,30*/+,.((('$&%',*$+52757/,7821*)-).*)%&.+./9*-610+*++,7;:9,**.4;67*0.'1.//153542,-643343(,-05003;7'0-///386415140,*,.6)*)0('(11)&%&'&')')%+,$+,+,/.,++'1)%%+('+)*'5.%,+/40'/)%*(*2.*(,10.(-.+6.28+.,,)/,0+.1.++..2---.)//'(((*.4472:430-//-+'&,53;:366;9/-'&&'))+19312/*)(*.41+)+-/5366996''((1(1++85,,(((*,7690+5,6-679:;;5<903//))&'*,/++-*-.52/,&),.;8549989-++,,;7:115/126;:5346.&13059-.54)*+(('%((,2:69-'(#%'-)+4.,1<-090//*0,,0133459907//7(:7+0-,--/2&'$&(-,-/9;9333/-1,/41940(47/5459786/())(,--+2,*&*,%'*%./*11++)#&&'(./5884+.&)'*)-.0+2/5)''(,,'*,/376714-,%'%%$*.),1:102,,*+1;4139:9:96:8890.$,))*%('()94929221125687681520.2'1*//./342.*+./008:8::76,)''+)-649/*.096*+97695768)*,121/(($$&'*..9:,/;85434959881*)++3219268;5')*()1-4-.+../10/3191'*)/2/+01-.,,4,+30)-./1-0134;7422599896.+-2/..+'-*.(.-1::9:3
@cf1a503b-ee1f-4b3a-88e6-1e613d88a8ab ch=483 read=77617 start_time=2019-12-13T02:40:37Z barcode=BC01 runid=2c9cf7bc05858273f10e7d7ec552fc0bd742dc3e
CTCCTACGGGGAGGCAGCAGTGGGAATATTGCAATGGGGGAACCCTGATGCAGCAACGCCGCGTGATGATGAAGGTTTCGGATCGTAAGCTCTGTCTTTGGGGAAGATAATGACGGTACCCAGGAGGAAGCCACGGCTAACTACGTGCCAGCAGCCGCGGTAATACGTAGGTGGCGAGAGCGTTATCGGATTTACTGGGCGTAAAGGCGTAGGCGGATGATTAAGTGGAGATGTGAAATACCCGGGCTCAACTTGGGTGCTGCATTCCAAACTGGTTATCGTGCAGGAGAGGAGAGTGGAATTCCTAGTGTGGCGGTGAAATGCGTAGAGATTAGGAAGAACACCAGTGGCGAAGGCGACTCTGGACTGTAACTGACGCTGGGCTCAGCGTGGGGAGCAAACGGATTAGATACCCTGGTAGTCCGCCGTAAACGATGAATAGGTGTGGGGGTTTCAACACCTCCGTGCCGCCGCTAACGCATTAAGTATTCCGCCTGGGGGGTACGGTCACCGTTAAAACTCGAATTGACGGGGACCCGCACAAGTAGCGGAGCATGTGGTTTAATTCGAAGTAACGCGAAGAACCTTACCTACACTTGACATCCTTGCATTACTCTTAATCGAGGAAATCCCTTCGGGGACAGGTGACAGGTGGTGCATGGTTGTCGTCAGCTCGTGTCGTGAGATGTTGAAGTCCCGCAACGAAAGCAACCCTTAATCGTTAGTTACTACCATTAAGTTGAGGACTCTAGCGAGACTATAGGTTAACCAGGAGGAAGGTGGGGATGACGTCAAATCAATGCCCCTTAGTGTAGACCACACACGTGCTACAATGGCTGGTACAGAGATACCGCGAGGTGGAGCCAAACTTTAAAACCAGTCTCAGTTCGGATTGTAGGCTGAAACTCGCCTACATGAAGCTGGAGTTACTAGTAATCGCGAATCAGAATGTCGCGGTGAATACGTTCCCGGGTCTTGTACACACCGCCCGTCACACCATGAGAGTTGGCAATACCCGAAGTCCGTGGGCTGGCATAAGGAGGCAGCAGCCGAAGGTAGGGTCAGCGGTGGGGTGAAGTCGTAACAAGGTAACCGG
+
+0.)),2277,&),//000/6--*+..+6,,,89558:4-*717*)++,*,/+227878<985/-%*)*+)(+)./;+,):-65153+*+-.755..-0/72+))*,-.1.127374.-.))/2)-,,,*481/0.-*)%%%%&(+-5)(*2*110/010+4-.-:98:39/310-*(&*+295125$*%11,)-*452159:<4-5.1417:::<;;;443/,/860)''*),%+..)+0;+2--./8*/+,-03023667619:+4.86889,9)''+).(,)44)))/4,-..02,4+1+6+,,40.'(('/50.41)+-034-&('%9*/.'*&'00568;&5/8/.--0,//48,-,,,:6732-/20/0/.*....*)-*('((84280+-/082-(4*,7//2997;++3:97762+).4779:+2/02229/&1/4471:;:.2;821311285880468:7:;54556211'0*)&&*017970384535+'$)$..;88(532677<:/26,)*&&'105+*88(36.,/-1141/+112,)*,.--+/65998:8<9()&%%'&-.//++*)1+,/+*05/++))*-112536**+)*'),*-.+1+2)-.+)-(*+,(+9)777,8:10*().+017%(.04;;;;:;9:54/01674('*+6498997965255,3*&+*)+/3()*/674/&$&(+255*''*3,-./+))'5++,029)3-7.221*'+-+,57-+,,-,/11.)*(&2+8377.)2-*//--+++)1521768:9987942)+')&05-&)&%$))%&+%-2)-,,+,-/28860:006657676432*((&%$)))42+0/,2,+*-969.-0600:;7178:;:98/033:)7,/6-0/38876.84,-3*,./233831,+,./3.+-6)'-.132922)-,-745-*+77*)))+-0./1;926-5+0')*1---23.01502.1735;837501/190-//,()/+('(('(&+-)&*-*+.*-/0&'&&%&*&$,(0*%)*'&)(&+-/./))-+1+..02%*%+-+,3970))'%&4499:54-*0-.79:96
@de83c462-d407-498a-9a2a-8817e2fc9e92 ch=374 read=60334 start_time=2019-12-13T02:40:37Z barcode=BC01 runid=2c9cf7bc05858273f10e7d7ec552fc0bd742dc3e
CTCCTACAGGAGGAGGCAGCAGTGAAATTATTACTGTGGGCGCAAGCCTGATGCTGGCAACCATGCCGCGTGTATGAAGAAGGCCTTCGGGTTGTAAAAGTACTTTGTAGCAGGGAGGAGAGGAGTAAAGTTAATACCTTTGCTCATTGACGTTACCCGCAAGAAGAAGCACCGGCTAACTCCGTGCCAGCAGCCGCGGTAGTACGGAGGGTGCAAGCCAATCGGAATTACTGGGCGTAAAGCGCACGCAGGCGGTTTGTTAAGTCAGATGTCGGGATCCCCAGGCTCAACCTGGGAACTGCATCTGATACTGGCAACGGAGTCTCGTAAGGGGGGGTAGAATTCCAGGTGTAGCGGTGAAATGCGTAATGAGAGATCTGGAGGAATACCGGTGGCGGCCCCTGGACGAACTGACGCTCAGGTGCGAAAGCGTGGGGAGCAAACAGGATTAAAGATACCCTGGTAGTGCCGTAAGCGATGTCGACGGAAGTTGTGCCCTTGAGGGCGTGGCTTCCGGAGCGCGTTAAGTCGACCACCGCCTGGGGAGATACGGCCGCAAGAGTTAAAACTCAAATGAATTGACTGAGGGGCCGCACAAGCGGTGGAGCATGTGGTTTTAATTCGATGCAACGCCCGAAAGACCTTACCTGGTCTTGACATCCACGGAAGTTTTCAGAGATGAGAATATTGCCTTCGGGAACCGTGGGACGGAACACGCCATCGTCAGCTCGTGTTGTGAAATGTTGGGTTAAGTCCCGCAACGAGCGCAACCCTTATCCTTTGTTGCCAGCGGTCCGGCCGGGAACTCAAAGGAGACTGCCAGTGATAAACTGGAGAAGGTGGGGATGACGTCAGGTCATCCCATGGCCCACCCACGACCAGGGGCTACGTGCTACAATGGCGCATACAAAGAGAAGCGACCTCGCGAGAGCAAGCGGTTATCATAAAAGTGCGTCGTAGTCCCGGATTGGAGTCTGCAGCTCGACTTCATGATCGGAATCGCTGGTAATCGTGGATCAGAATGCCACGGTGAATACGTTCGAAGACGCTGGCCACCGCCCCGTCACACCATGGGAGTGGGTTGCAAAAGAAGTAGGTAGCAACCTTCGGGAGGGCGCTTACTGCTTTGTGATTCATGACTGGGGCGAGGCAACAAGGTAACCGG
+
..0/)+-&02-..%).,-0--,.-*+('*$+&%)10*-07-+1/2%/0,*'*&((()())()*,+11.+(((*/0550''((**()*1.:78620278,+0.+,/,)&%*+*13*'-,')&,0*+,/:2-.1/4010209401..++/-,/11:.08+-80)(/,'++%&'+,,9/0.91013*+.0-+,4-,-.*)*(*%,+1/,/,-*'()665.-3-1-0112638356;;8424273+,()%)(*'(/0.47;8/15.0+,15955,*')11++/68*&3:996./15129/0/.(()((5,+*../-3.(-('&&%&)+08659&((/,0-/./*/,0+:-*4,-+('*,/6//,18/1240*--,)*('),.,.-+1+-1.23-0(''))'.29//,/8/..-,(.//:8872//3.22(,*').0488:1+.24:+7'2/+,.,1*)21627.*,42,++)2*+5.2+4.01-33/))),(%**1+..35)(*((++*(01150/.0,2+((+++&*-0-358661-)+7-8:66;5(&()+/1+231/123'%(+61;60/989<954.1/2&(#(*&+5:.48*-1436693822-%()//+-.5/<;..93:0//0/:;9802,('.0'%.196:574232456:5567783-///+-*.5;9/,,++-5-,*+00%1))2524.+663678:;9<7,-'&(((&(%%%&*,+,+((*+08976;61/026/2.4*247741*+0,(*001:+)1339696:202,.2((0+)+3.021(/1955,1.0+/992:767195,2+./17601*+*,.24;37662.,(,-2.+7:545,/27980(+/0/38**$*)1-82%)'%%().-1.,58-2(((%&678772;2,21134:8989,&(&)))*-/-1-1))'&'+%,15/.'+01,/0250:;0/79:9:86:::4;-)*.'-/-1+,/112/,%,-6.038;0)((&(*&3.645**$&%%).,.2::;987-,133::;36-31--86374563&&'')2(('&%'((*/--11/*++*++1447,,-)(*.654;453:8,%)+(**/.-.)+*0+,+323<2,1320''&$#&''+1-++1246;;741121/'22,)&)&%*4-.*---5:9:51
@9e27b133-a1c5-48f4-9088-576e66553915 ch=70 read=56675 start_time=2019-12-13T02:40:43Z barcode=BC01 runid=2c9cf7bc05858273f10e7d7ec552fc0bd742dc3e
CCGGTTACCTTATTTACGACTTCACCCCAGCCATGGTACAAGTGGTAAACGCCCACTCTGAGTTAGCTACCACTTCTTTTTGCAACCCACTCCCATGGTGCTGACGGGCGAGGGTGTGTACAAGGCCCGGGAACGCGTATTCACCGTGGCATTCTGATCCACGATTACTAGCGATTCCGACTTCATGGGGTCGAGTTGCAGACTCAATCGGACTGACGCACTTTATGAGGGTCCGCTTGCTCTCGCGAGATGCTTCTCTTTGTGTGCGCCATTTGTAGCGTGTGTAGCCCTGGCCGTGGGGCCGCTGATGACTGACGTCATCCCCGCGGCTTCCTCCCGGTTTATCACTGGCGGTCTCAGCACGGAGTTCCGGACCGCTGGCAACAGGATAAGGGTTGCGCTCGTTTGCGGGACTTAGCAGCATTTCACAGCTTTGAGCTGGCGGCAGCCATTACAGCACCTGTCTCACGGTTCCGAAGGCACATTCTCATCTCTGAAAACTTCCGTGGATCTCCAAGACCAGGTAAGGTTCTTCGCGTTGCATCGAATTAAACCACATGCTCCACCGCTTGTGCGGGCCCCATAACCAATTCATTTGAGAGTTTTAACCTTGCGGCCCGTACTCCCCAGGCGGTCGAGCTTAACGCGTTAGCTCCGGAAGCCACGCCTCAAAGGGCGCAACCTCCAAGTCGAGCATCGTTTGGCGTGGACTACCAGAATTATCTAATCCTGTTTTGCTCCCCACGCTTTCCGCACCTGAGCGATCAGTCTTCGTCCAGGGGCCGCCTTCATACCGAGGTATTCCTCAGATCTCTACGCATTTCACCGCTACACCTGGAATTCCTACCTTCTACGAGACTCAAAGCTTGCCGAGTATCAGATGCAGTTTAAGGTTGAGCCCGGGGATTTCACATCTGAAGCTTAACAAAACCGCCTGCGTGCGCTTTACGCCCAGTGTAGTTCCGATTAACGCTTGCACCCTCCGTATTACCGCGGCTGCTGGCGCAGGTTAGCGGTCCTTCTTCTGCGGGTAACGTCAATGAGCAAAGGCATTAACTTTCTCCCTTCCTCCCGCTGAAGTAGCACGGCCCGAGGCCTTCTTCGCCACCGCGGCGGCCCGACATCAATTTGCGCCCGTTGCCAATATTTCCTCGCCGCTTGCTCCG
+
60)1(0#'*-2'06/+,.57901.1,4.002621+)'%)-6.169,/(%&).8.*.-,%($&'&&&(.),+%'./4079:+257.67.)-,030(122-)&((-+**2'(%)*-,+,(+*.59+7/7-,8-6102321023-*/4,+*,,,5:894450)(*+--5---.*-/39;752078:7%(%/3././.,01+-'/*)).*1,.*50+('&'(.**++.-123..(+.+&'1+,-7742**+'*$&$'),)*,094.0%/,//2:32:/,*)+,*(*-'&$(64*+635.--(/7553('(().,+*,*33799756:;2&,$''+507210&),1;.+,7+.0-0-+6***+#&%$%*(&)2/6'.(''%$$0'4,.(.+2813.'-//+0(*+5597/7))('6.-.4**$(#''*373/'(',*'(%'#&$&&*+*0.-+7.,5*)..--*,.*+01*.$((74,7*%'%(),'(*.5+,877541,&)/6),2,76/18.+*$*,*3-1243('%*(,)-4;99<988061/0888,*/*4+<9:;/12201137/28..00-/2533/231-,,**().1070.087***+,4::/794342/-/*66*%.(**565+.//2.3-1-(')0+4+0/0032,*-,/-,+**',2-/.195616).582+0+,-7,7--,/0-,'%(358/95'(*(-88;5/-+183).)0./00-.626642635*),+155-)+)*49,/**-114*(&4.+*++54520920-2**/46,::259296///2*'(&&++192811((+//31//0.00-/:2127-0322267784937/5)*%5/).1*%.((.-.78/6**..7/.1'('++./7443*..*.1,+/.6190+5080&*+)(58,--//12**'&%')*32.396*35136('+)+:73)(&('.,46**%+$&%&,2,-,//824/,+/.+-008-,.7+--2935;3/40/000/3/0'1+24/.)+*)#(%&*,.197:::8<82458567+:-..787;6095434.1&','()*5+3;9860;6)+3,&*%&&''&&'&11(&))305/:77<80/+&)(()*.*&%+)&%()(,-*/*90)*)14*'0,**'0).,::,-%'+&(%%%)%'()+40
@9a56d874-05eb-45c4-9877-2b42e76ab4a1 ch=146 read=60744 start_time=2019-12-13T02:40:51Z barcode=BC01 runid=2c9cf7bc05858273f10e7d7ec552fc0bd742dc3e
CGGTTACCTTGTTACGACTTCACCCCAATCATCAATCCTGTAGACAGCTCTTCCTTGCGGTTAGGCCACCGGCTTCGGGTGTTATCAACTCTCGTGGTGTGGCGGGCGGGCGGTGTGTACAAGGCCCGAACGTATTCACGCGACATGCTGATTCGCGATTATAGCGATTCCAACTTTGTGCCGTCGAGTTGCAGACTACAATCCGAACTGGGGAATGGTTTTATGGGTTTTAGCTTCACCTCGCGGCTTCGCTTCCTCTGCACCATCCATTGTAGCGTGTGTAGCCCAGGTCATAGGGGCATGATGATTTGACGTCATCCCCGCCTTCCTCAGCTTGTCACTTTGGCAGTCTCGCTAGAGGTCAGCAATGATGGTAACTAACGCGATAGAGGTGGACTTAACTAACATCTCACGACACGAGCTGACGACAACCATGCCGCTACTGTATCTCATATAGCTATCCTGCCATCTCTGGAGCCTTTATGAATGTCAAGACCTGGTAAGGTTCTTCGCGTTCTTCGAATTAAACCACATGCTCCACCGCTTGTGCGGGCCCAAATCAATTCCTTTGAGTTCATTCTTGCGAACATTACTACTCAGGCGAATTACTTATTGCGTTAACTGCAGCACTGAACTTTGACATCAACACTTAGTACTCATCGTTTACGGCGTGTGGACTACTAGGGTATCTAATCCTATTTGCTCCCCACGCTTTCGGGACTGAGCGTCAGTTGCAGGCCAGATCGTCGCCTTCGCCACTGGTGTTCCTCATATATCTACGCATTTCCTGCCGCTACGCTGGAATTCGGTCTCCTGCGCTCTGGCTGCTGGTTTCTATGGCTTACTGAAGTTAAGCTTCGGGCTTTCACCACAGACCCTTGCTGCCTTGCTCCCTCTTTACGCCCAATAATTCCGGATAACGCTTGCCACCTACGTATTACCGCGGCTGCTGGCGTGGTTAGCCGTGGCTTTCACAATAAAATGCATTCGCTCGGCTACCATTTCCTGTAGCCGCCGTTTCAACTCAACTATAACAGAAGTTTACAATCCGAAAACCCTTCTTCCTTCACGCGGCGTTGCTCGGTCAGGGTTTTATTGCGAAAATTCCCTACTGCTGCCTCCCGTAGGAGCCAATATCAGCACCAACAGAAAGGTTAACACAAAGAGAGACACCGACAACAGCACCAGCAATACGTAACTGG
+
5**3-*3+2*('-*.0/56:7+8:;-15287:858-60''0(,&('(((+237.,.,.1113.19;<112..)(/'/42.-00-.401221.1/233.++),(('%0-8953533523352+1/2.&'*1-/32392()'))01678::::9<94688,7*%&),-1750)0)').)&('++'(*+/+6+%,(1(01/20:20)+(((+&*,&+((),28:0/11:/449,%%(,4-46961(+',+/2;0112093-*))'-12:;:278./001.1.0(')*+45*,600/43-271.26/.,+,31:4569:91+696,,.5696313'()/-+,3...,-).*/133,1.454/)*,+,-%*,3++,.0760+..-)(&&*+,,'$$#$$)'')(.*,&)2099874*,-.0242---..-2106888:90/.($&&$&''(&()88(/)**1563233-**2*+5,4+-5..16385&'&)'%%,-.21-.3,-7*7-)+8:89<4.0%-1/076,(1,0.;468,)+..334'(/1)*-.*.1+).+075'+.'&(.081)&'+-*06;8009.13.012+7&1+*,1///0((%&&$&('&(,0+3...528372756524.3/47933:5002488)5,,)++(*)*-576:925;:*-,)&%(&+,42454540,+',-201181560-73+(*+19:-+.-,5:.-(98475.-%,+56.//3--+*-.5.+,--.2765302/05;43326.3697512.21621/,*,,/1072/%$#(./28561)&(),+4+.*,+)()&&'+%+12-%31/.0**1(/(&&'207006/2403.-606+*)*())4833:5.+-+)*)-39;3841+'(+&$'&,.*4/+-8:/.6404.-0+.*3.//02.1134.+1+)34,-4/0103./4143/0077866/2--+/)+-..,3/468942:;*%&(4,.2/&)$%%#%'&'+*)4..+4805;8.-*)'')/.)/1'),&$*(*++%##*()271%'*+*.63)-1973*)-245-8+2:99;974;9342328334:/2683723'38,.35+(,+**,/7590501,)*/0.++')'(.5*,746/+)((,-/0//&')'+,.-4,)10(2-3-.%,,57;-*(')+,859;75,,)&$%(*14,--,/0/:80+'(%%%
@76e8bcb6-87f6-415b-adca-691349953a0f ch=151 read=58342 start_time=2019-12-13T02:40:55Z barcode=BC01 runid=2c9cf7bc05858273f10e7d7ec552fc0bd742dc3e
CCGGTTACCTTGTTACCTTCACAGTCATGAATCATGCCGTGGTAAACGCCCATCCAAGGTTGGCTATCTGCGCTTCTGGTTTTAGCCCACTCCCATGGTGTGACGGGCGGGTGTGTACAAGGCCAGGAACGTATTCACCGCAACATTCACAATTTTGCGATTACTGGCGATTCCGACTTCATGGAGTCGAGTTGCAGACTCAATCGGACTTAGACGTACTTTGTGAGATTCGCTCCAGCTCGCACTATCCTTCCCTCTGTAAGCGGCACGTGTAGCCCTACTCGTAAGGGCCATGATGACTGACGTCATCCCCACCTTCCCCTCCAGTTTATCACCGGCAGTCTCCTTGAGTTCCCGACCTAATCGCTGGCAACAAAGGATAAGGAGGTTGCGCTCGTTGCAGGACCAACCCAGCATTTCACAACACGGCTGACGACAGCCATGCAGCACCTGTCTCAGAGCTCCAGAAGGCGCAATCCATCTCTGGAAGTTCTCTGGATGTCAAAGAGTAGGTAAGGTTCTTCGCGTTGCATCAATTAAACCACATGCTCCACCGCTTGTGCGGGCCCGTCGAATTCATTTGAGTTTAACCTTGCGGCCGTACTCCCCAGGCGGTCGATTTATCACGTTAGCTACGGGCGCCAAACTTAAAGCTCAACCCCAAATCGACATCGTTTACAGCGGCGTGGACTGCCAAATTATCTAATCCTGTTTGCTCCCCACGCTTTCGCACATAGTCAGTACATTCCCAAGGGGCTCGCCTTCGGTATTTCCTCCCACATCTCTGCGCATTTCACCGCTACACGTAGATTCTACCCCTCCCTAAAATTACTCTAGCGACCCAGTATGAAATGCAATTCCCAGGTTAAGCCCGGGCTTTCACACCTCATAAGTCACCGCCTGCGTGCCTTTACGCCCAGTTATTCCGATTAACGCTCGCACCCTCCATTATTACCGCGGCTGCTGGCACGGAGTTAGCCGGTGCTTCTTCTGTAGTTAACGTCAATCACCTAGTCAGTAAACTAAAATGCCTTCTCCGCTACCGAAGAACTTTACAACCCGAAGGTAGCTTCTTCATTCGCGGCATGGCTGCGTCAGGGTTTACCCCATTGCGCAATATTCCCCACTGCTGCCTCCCGTAGG
+
62-.10/883:207$+)+6//0,.-+$*()145-0*$%)*.6705,.)*(&#)1+31,200&**++965-.&&'/(&&')***+&*0-)+-7:*-76:::97884<:005*+./330922//-.&/73544997<6237*-./4-4*(%'.-9;9,243+2**)-&)+-/2836---;/;234.&')*...6.-.004759-;.5,41.5/-)0/01,.1/.+0,,+-,9.,3.7+))000,/)),-.///5+;402)'(%$%$%(&*,*,)(*,/4/('*,-.4...2109::5510-'&))1**+,-)4:3,4:90;64,-1(',6<7/2504:.4237870.%&((*6477;50489126860../+).0/*60,2-950+0)-).3.0(()*405-,&7,*+*+).(')%,'07)+&'+,-))&,**11273:323;4:7:6*--3.)*/311-%+$)(0'&%(%*(7./8;9:9681/+,,,20,8<88648:2412460((&()//3237+71<669637841.//,-&'(.4;:5<77561221:345+*'-'))1.3-37,(+,)1-9/6%'*+*+08;:-:/7/9-+,+0*-,$').45.)/1678550/273.2-'-+011055574:88-,+&).2/325)(,,1./+,)(.801087805885;721/.+*''-.16330&.*,''(1+,0+-8989625;1*,,*49,)0-./:904-)+)&%%&'&)-*,.2238--+'.*&'((*14371(.,$'*(%%+46-,22443/(&*(+1.:3-+/3-154/%((+)+2,9.3-1;8+*-0+(,55,*.(,,0,,())./63)./135254/,115395<-,397:9:-293*68/6;9200/07770/01120/25168))))(03-).+&/-30--20902;40-.2//20/2586535:+/15(,)*2702:661811/2//(&#&&(&)-2,,,7+61/1:64490.,(+(+.594781)0..//2--.8/&&)46(34087/.-008:828'(+:79;.)/))1*290*11147.*)'-*%#(*/84:<:79:8,4/7.$+),,.-//-2&074/7**-580-,2..0;/:/*/5634-(++*-/--2,12,-6+2*
@020c54d3-d158-45e3-a519-1a9fa6db8c8c ch=133 read=43825 start_time=2019-12-13T02:40:55Z barcode=BC01 runid=2c9cf7bc05858273f10e7d7ec552fc0bd742dc3e
CTCCTACGGGAGGCAGCAGTGGGAATATTGCACAATGGGCGCAAGCCTGATGCAGCCATACCCGCGTGTGTATGAAGAAGGCCTTCCGGGTTGTAAAGTACTCAGCGGGGAGGAAGGGGTAAAGTTAATACCTTTGCTCATTGACGTTACCCGCAGAAGAAGCACCGGCTAACTCCGTGCCAGCAGCCGCGCGCGGTAATACGGAGGGGTGCAAAGCGTTAATCGGAATTACTGGGCGTAAAGCGCGCAGGCGGTTTGTTAAGTCAGATGTAGAAATCCCAGGCTCAACCTGGGAACTGCATCTGATACTGGCAAGCGGAGGAGTCTCGTGGGGGGGTAGAATTCCAGGTGTAGCGGTGAGAATGCGTAAGAAGTCTGGAGGAATACCGGTGGCGAAGGCGGCCCCTGGACGAAGACTGACGCTCAGGTGCGAAAGCGTGGGGGGGCAAACGGATTAGATACCCTGGTACGCCGTAAACGATGTCGACTTGGAGGTTGTGCCCCTTGAGGCGTGGCTTCCGGAGCTAACGCGTTAAGTCGACCGCCGCAAATTGCGGCCGCAAGGTTAAAACTCAAATGAATTGACGGGGGGGCCCGCACAAGCGGTGGAGCATGTGGTTTAATTCGATGCAACGCGCGAAGAACCTTACCTGGTCTTGACATCCACGAGTTTTCCGGGGAATGAGAATGCGGCCTTCGGGAACCGTGAGACAGGTGCTGCATGGCTGTCGTCAGCTCATGTTGTGATGTTAAGGTTAAGTCCGCAACGAGCGCAACCCGCGCCATCGCTTTGTTGCCAGCGGTCCGGCCGGGGCGAGGAGACTGCCATTGATAGAAGCTGGAGGAAGGTGGGGATGACGTCAAGTCATCATGGCCCACACTTGACCAGGGCTACACGTGCTACAATGGCGCATACAAAGAAGCAACCTCGCGAGCAAGCGGACCTCATAAAGTGCGTCGTAGTCCGGATTGGAGTCTGCAACTCTCGACTCCATGAAGTCGGAATCGCTAGTAATCGTGGATCAGAATGCCGCGGTGAATACGTTCCCGGAGCCTGTACACACCGCCCGTCACACCATGGGGTGGGTTGCAAAAGTAGGTAGCTTAACCTTCGGGGAGGGCGCTTACCACTTTGTGATTCATGACTGGGGTGAAGTCGTAACAAGGTAACCGG
+
.,0'''2(85+.01187035090,/--08//.1/:1073.*-/8-5:5335402&'%'($92++0--,,+2/4793,.0)0)('+('3:87:3229-.0,)/,(,.3;;)'.+)-*0.'),2.+0/40348:.9:,+00'3)))00-9/.93*.**3+'--&)-113.,.-7-006577:<765+107')$%&**4,000.605+,.,*.-/08+),-3.1/22(,*'2+245;<9;::0;41230+1*,6.)1/8/+093726:-/1.)(&&(+-&+/*%-649:6970/./-*2--0///..-...1.6++3914++(('')+30-*,&')&,,))-'1*08..,175/-.,10242,%',,15616'(*,***%.-*30.;88;;9;84:4,+/,/.4/84*'&*0(/),+++00111.12326:877*+*'*/26653-0()02961(/&+*+*1204;-*+&,(**8;895;080-.+%&())+0,2/564<02+73-%$&%&1/,../0,*(+(-+*+.339644+1+9-/08146502.),+)','$*+14.-.18/:795:72./00<;9210-0-.046-/,-'$$&&+'(&,(,+5343&*+463.075;:2:7<-,,,,:984-/-'&**'3515.3+,5-/*-+./-+01240..+&((.;01'.3+($',+-)*(''&$'&&(*-*892:27232+--.).5778511-./545:886761//..1560-)''&)(14+'3+7573446.-35180.88745-570'($'%)+73/..,*1:2/.((()403+,,1.278.,(&,-)*--'(/1((*)*2.&('&&(*1,,+')('00::.02356768*/.129;:7918282'*(&$%()9;577311))')'//096959559434400103(%+)#+*'01055/,+++3:/22;626663326-,-19698*1'301+(-'3,11/.2589901.-,,/13568:0-./,+.,2/4165-11%3119223::::7821055667442:5)+8343/13285/1%')*,)/.1./,085193.-('(*,4274-,((+50/9-/0;5'(%&*/210-0/5/498<9/00-(+2/237/:./1)..22-...0:06664884(3+*),-,-'%,'1*26,7-19896,
@02644a25-f45d-467e-ac63-1580e28920b3 ch=308 read=83143 start_time=2019-12-13T02:40:55Z barcode=BC01 runid=2c9cf7bc05858273f10e7d7ec552fc0bd742dc3e
CTCCTACGGGGAGGCAGCAGTGGGGAATATTACTGGCGGAACAAGCCTGATGCAGCCCATACCCGCGTGTATGAAGAAGGCCTTCGGGTTGTAAAAGTACTTTCAGCGGGGAGGAAGGGAGTAAAGTTAATACCTTTGCTCATTGACGTTACCAGAAGAAACTTCGGCTAACTCCGTGCCAGCAGCCGCGGTAATACGGAGGTGCAAGCGTTAATCCGGAATTACTGGGCGTAAAGCGCACGCAGGCAGTTTGTTAAGTCAGATGTGAAATCCCCGGGCGGCTCAACCTAGAGACTGCATCTGATACTGGCAAGCGAAGGTCTCGTAGAGGGGTAGAATTCCAGGTGCAGCGGTGAAATGCGTGAGATCTGGAGGAATACCGGTGGCAGAAGGCGGCCCCCTGGACGAAGACGACGCTCAGGTGCGAAAGCGTGGGGAGCAAACGGGATTAGATACCTGGTAGTCACGCCGTAAACGATGTCGACTTGGAGGTTGTGCCCGCCAGGGGCGTGGCTTCCGGAACTAACGCCGTTAAGTCGAGCCGCCTGGGGAAATACGGCGCAAGGTTAAAACTCAAATGAATTGACGGGGGCCCACAAGCGGTGGAGCATGCGGACATTCGATGCAACGCGAAGAACCTTACCTGGTCTTGACATCCCACACGGAAGTTTTCAGAGATGAGGAGTATTGCCTTCCGGGAACCGTGAGACAGGTGCTGCATGGCTCGTCGGCTCGTGTTGTGAAATGTTGGGTTAAGTCCCGCAGCAGGCGCAACCCTTATCCTTTGTTGCCAGCGGTCCGGCCGGGAACTCAAAGGGAGACTGCCAGTGATAAACTGGAGGAAGGTGGGGATGACGTCCAGATCATCATGGCCCATACGACCAGGGCTACGTGTTACAATGGCGCATACCAAAAAAAGAAGCGAGCCTCCGCCAGAGAACAATATCGCAGAAGTGCGTAGTCGGATTGGAATGCTGCAGCTCGACTCCATGAAGTCGGAATCGCTGTGTCGTGGATCAGAATGCCACGGTGAATACGTTCCCAGGCCTTGTACACACCGCCCGTCACACCACATGGGAGTGGGTTGCAAAAAAGTAGGTAGCTTAACAACCTTCGGGAGGCGCTTACCGCACATGATTCATGACTGGGGTGAAGTCGCTAACAGGTAGCCGG
+
*)+'(12/89,)07/+11./2078*,/,-8,)***(%'&*(/2636:788;9-,)2+)(,&,/,,4377634002*+2,/0:7;7041.1(&,73,+-.,01..(+*./6-(-+,/*3-'**.86/32222123392/254+-..(0..0-1-*),)&*+%&%'()('&/-00283669.-,+(+.2/52.-..00166.++*,0565664:29/6'(*'%*(*+125//.056+5550),'*%*'/'57;,*9-1-029/.-.(%&)63-578.,4,)&+*-))%.'*%(%&*--11112*)**)3'),-,,%((*',,22(,244/,/25013,1,0,1'*/2/02+*(,/0219-++3-,%&%),./9503+(6107888.5.-&&*(-.2/02752*)/747-3-,,2/%)(*+..0722,+'**)+,,+-5+(-/2;2:'+2'1,*,66+8/,233*0/3'**-./26;:6.(++.13..-1-1,.0.301-87-')%#,:6:8668:556/-*-+&,.2353)--,6/+),-$%)2723;4982'''*(./0./(*,1.45:8<;5441/89/08090827)/11006))*11.02;::;100,,%'*-&&,.3,-,-,;4641,+3-)),3**)&,6017994;4449913**.,.0-.,*,5<90-,++,631/''#&%5*,4701**)46084;9;:6755'1./299974+3&&),-5*+&&',(.--9//.10/,.463:2620**+/6.,//)4&&2/-**&-43.7.//+09**0501:7787:29+//726<:074591:,+,)%)(,++.,**)'+,,08179/-0,-1,--%/1.*0288634'*-*/,*,+*+0/55/%'#$(+:<78/0,)**'+/.9//.9429741*''+)52303-'&%&&**(',,*./&($$%)%&%%'%'(**%*%&/(((,,,+6819+4+303413.)*%'.,)00/1,1225/./,4++-*7-8//)),'*$$#$'4/2,5()+4045+&)/7487<95857;10*(,45080/06400.2:8491,--(*()+)')2351,*,-1001&*(/4/-)((&+()-$(''/)(,,-44:8/9)&+,,33./**+'(&*&,.48<;9875656;81-0.6-..2*,3,/%()*-$))*+
@c8db7a50-f06f-4dec-8dd8-8ba482520789 ch=349 read=47084 start_time=2019-12-13T02:41:04Z barcode=BC01 runid=2c9cf7bc05858273f10e7d7ec552fc0bd742dc3e
CTCCCTACGGAGGCAGCAGTGGGAATATTTTAATGGGCGCAAGCCTGATGCAACCATGCCGGTGTATGAAGAAGGCCTTCGGGTTAAGAATGCTTTCAGCGGGGAGGAAGGGAATTAAAGTTAATACCTTTGCTCATTGGCGTTACCCGCAGAAGAAGCACCGGCTAACTCCGTGCCAGCAGCCGCGGTAATACGGAGTGCAGCGTTAATCGGAATTACTGGGCGTAAAGCGCACGCAGGCGGTTTGTTAAGTCAGATGTAAATCGGGCTCAACCTGGGAACTGCATCTGATACTGGCATGAGTCTCGTAGAGGGGTAGAATTCCAAGGTGTAGCGGTGAAATGCGTAGAGATCTGGAGGAATACCACGGCGAAGGCGGCCCCCTGGACGAACTGACGCTCCAGGTGCGAAAGCGTGGGGAGCAAACAGGATTAGATACCCTGGTAGTCCACGCCGTAAACGTCGACTTGGAGGTTGTGCCCTTGAGAGGCGTAGCTTCGGAGCTAACGCGTTAAATTTGACCGCCTGGGAATACGGCCTGAAGGTTAAAACTCAAATGAATTGACGGGGGCCCGCACAAGCGGTGGAGCATGTGGTTTAATTCGATGCAACGCGAAAGAACCTTACCTGGTCTTGACATCCACGGAAGTTTTCAGAGATGAGAATGTGCCTTCGGGAACCGTGAAGTTAGGTGCTGCTGGCTGTCAGCTCGTGTTGTGAAATGTTGGTTAAGTCCCGCAACGAGCGCAACCCTTATCCCTTTATTGCCAGCGGTCCGGCCGGGAACTCAAAGGAGACTGCCAGTGATAAACTGGAGGAAGGTGGGGATGACGTCAAGTCATCATGGCCCCACTTGACCAGGGCTACACGTGCTACAATGGCGCATACAAAGAGAAGCGACCTCGCGAGCAAGCGGACCTCATAAAGTGCGTCGTGAGTCCGGATTAAGGTCTGCAACTCTCGACTCATGAAGTCAGGAATCGCCCAGTAATCGTGGATCAGAATGCCACAGTGAATACGTTCAGGCCTTGTACACCGCCCGTCACCATAGGTGGGTTGCAAAGAAGTAGGTAGCTTAACCTTCGGGAGGGCGCTTACCACTTTGTGATTCATGACTGGGGTGAAGTCGTAACAAAGGTAACCGG
+
',/1)*0227246+))**./18.---)+**(0/18;.--,38(6843345-,%2*6543+&&*344556:*-(**295;7&-),**-+',)$+3785,//-59,)101203,%$*&163,103/1.1.,51-042)/*,$+(3,,2;8//)),.*.2./199-1+)*,,/37,0)*.--,)/121-2,*7--,8*+(&'('*(,,0+6**+(,**,,),*0996'++.,--14/4-3-)00-24:/*.806.48,,01.,))*')%+--79//0*'&++)'+410112../222.1&%%%''*(+14788-+,+-**+(0)3*9)+(.0/20,..0:5*30*(01:8/--,,15437/.3,62/33')%--*,+-,0.1/342-&)/.0.-,+01144617(*7:983).-((.14277+(,-1;7:.11(9+,-7747<//89987187*,014246;55/**/1,/,2,42308,1-2;4.9,+')+3-45%/..-6+4/13+,932120925/)+&&'14572,+,.')(('*(5,-,&&&.)0,:;50661:7,-+9.:29:-0::..6-)-+-,.,.1;880,..4/*'*,1::.345(*)+*-+0067//3-)&%-((-,-5/,6----+(++489/0/3(0*,39/63..../7754:43437;88:1:8.7/1*,,0&&&%(+'1*,,,'(-957699,(,-.58/8/.-3001**7)113:12./-7//3560..+,(.**-0.*.0158)1;7(30-2<857120/*./54/:05./375;+1-)++,1,0((*,+022;:8787.-.-2/5025+*)(347744)/*/2978*--25/4+%')*+-174734+)*)'+,.4886-9-+&0--343-663)'(&*)()8489895531.*/.+,1;66:66,,/15,458365(2+&)*-(6.,,2(()101,--1-*),),..00004305001'5(7755&(&$%,119564::92121138577/-/(22()7013//27',586/3(*%'',*(((*(++)+++-(*,+*344:556:.'()*,&0,*+*)*(4,696;/*6+'56-60.,/+//)+3+--4579:62-.*..14/+*+0/..75797428(2-3487:)5
@a9bf9af5-9532-4e0e-8c1b-f5faa3dc4ef5 ch=108 read=91436 start_time=2019-12-13T02:41:03Z barcode=BC01 runid=2c9cf7bc05858273f10e7d7ec552fc0bd742dc3e
CGGTTACCTTGTTACATTCACCCCAATCGCTGACCCTACCTTCGGCCGCTGCCTCGCGGATTAGCTCACGGACTTCGGGTATTGCCAACTCTCGCGGTGTGACGGGCGGTGTGTACAAGACCGGGAACGTGATGCCGCGACATTCTGATTCGCGATTACTGGTAACTCCAGCTTCATGTAGGCGAGTTTCGGCCGAAATCCGAACTGAGACTGGTTTTAAGTTGCTCCACCTCACGGTATTGCATCTCCTGTACCAGCCATTGTAGCACGTGTAGCCCACGCCAGGGGCATGATGATTTGACGTCATCCCCACCTTCACTCTAGTTAGCCAGGCAGTCTCGCTGATCCTCAACAATGGTAGTAACTAACGACAAAGGGTTGCGCTCGTTGCGGGACGCTTAACTGTCACGACACGAGCTGACGACAACCATGCACCACCTGTCACCTTGTCCCCGAAGATTTCCTCGATTAAGAGTAATGCAAGGTTATCGGGGTAGGTAAGGTTCTTCAGCATTTGCTTCAGAATTAAACCACGCTTCCGCTGCGTGCGGGTCCCCGTCAATTCCTTTGAGTTTTAATCTTGCGACCGTACTCCCCAGGCGGAATACTTAATGCGTTAGCGGCGGCACGGAGGTGTTGAAACCCCACACCTAATATTCATCGTTTACGGCGTGGACTACCAGGGTATCTAATCCTGTTTGCTCCCCACGCTTTCGAGCCTCAGCGTCAGTTACAGTCAGAGTCGCCTTCGCCACTTGGTGTTCTTCCTAATCTCTACGCATTTCACCGCTACACTAGAATTCCACTCTCCTCTCCTGCTCTAGATAACCGGTTTGGAATGCAGCACCCAAGTTAGCCCGGGTATTTCACATCCCGCCAATCGTCGCCTACGCTCCTTTACGCCCAGTAAATCCGGATAACGCTCGCCACCTACGTATTACCGCGGCTGCTGGCACGTAGTTAGCCGTGGCTTCCTCCTTGGGTACCGTGTTATCTTCCCCACGAAGACAGGGCTACGATCGAAGCCTTCATCACTCACGCGGCGTTGCTGCATCAAGGTTTCCCCCATTGTGCAATATTCCCCACTGCCTCCCGTAGGAGCAATATCAGCACCAACAGAAGGTTAACAAGACACCGACAACAGCAACTTAGTACGTAGCCGCA
+
9-.7.-54/9+.,)'%,21.74/,/513-/1126;/--038<91724/11))(((%**1*32-6753133901/2,'-*,+-228412--*((%$*.-4412319:88::81...-/-(010+6+350)(&'+&)4365650695577773333192129&9646202.),0196313,146.,&*'68+,*/($&&(&+*(,,*('&&(+74/7;:-13-/+++,0745345487;76/4/01//++,.027773368*8*&#&&)+.,,+)&&,('%'$$$)+14.155322.*.8-+,57789-:43,,03280&'(()&+0/,'-+(.89355-'&%'+)+-2617)0+.:1020/06494//600179:++4+3<35776807;14+9,*'$&('-&%%$&%#-..222'%)*+0022:;353<2810034000-222/1//1,+/,-*)')&%%.,-0,/120507&+%,(5+231*)*'.).+*'&&*%+-047)1.;9:;9)%%%*)((-/91%,./236;9:1**&'(),+*-1+**/*-0980143**+0,8.8-&(27.%-6:;*352208.0.,4.(+/1//*'*,.-8+/.64*./2.31,+-/0.+,,0-1321234../-24:-+7+09:.'(()&),6/00;7255)77,$0%,,./7859832.,*%$()2158:65,*+391+.-243+'+++78/.-/-3645//0113.315001435**+1123584<7795/+.)'-//1;89.8&'/7//034..,-*/:7-487011,1)11-+'('2*+)++,0/2110681-/(,+-.:04,.,&./7105074-.-/--/9203206&&%(&+1...0:4//3328).%)&2+//,,0+-9546//-00(2.&,*'(+()4585/.-*,)+/+,,-.78:;65:301/102924:61321167:+.(&*,2075<555:4:56336.,+,.--/7/..471/&+-+-018+(+'&)(*(*+8*65-+1',//00()/-044;1/21.56501...8465;731//(/73.100;6,7;;1,-:/.-1/6334/:6:/)(+'')-59**856./&-6001:/-,--1626-*(3+15.-.+*-3(*,40:/0+3)&&&''$&'$&$'&32,*%*%#%%
@70b69ea4-d830-4aa2-8fc1-b26f9f314e84 ch=152 read=72007 start_time=2019-12-13T02:41:02Z barcode=BC01 runid=2c9cf7bc05858273f10e7d7ec552fc0bd742dc3e
CTCCACAGGAGGGAGGCAGCAGTGGGAATGTGCACAATGGGCGCAAGCCCTGGTGCAGCCATGCCGCGTGTATGAAGAAGGCCTTCGGGTTGTAAAGTACTTTCAGCGGGGAGGAAGGAGTAAAGTTAATACCTTGCTCATTGACGTTACCGCAGAAGAAGCCTCAGCTAACTCATGCTTGGCAACCATGGTAATGCAGAGAAGTGCAAGCGTTAATCAAAAGATTACTGGGAAATGCACCAAAGCGCGCAGGCAGTTTGTTAAGTCAGATGTGAAATCAGGGGCTCAACCTGGGAACTGCATCTGATATTGGCAAGCGAGTCTCGTAGAGGTAAATTCAGGTATGGCGGTAGATGCGTAGAGATCTGGAGGAATACCAGTGGCGAAGGCGGCCCCCTGGACGAGGCAGCGCTCAGGTGCGAAAGCGTGGGGAGCAAACAGGATTAAGATTACCCTGGTAGTCACGCCATGTGATAATGATGTCGGCTTGGAGGTTGTGCCCGCTTGAGGCGTAGCTTCAGGCCTAACGCGTTAAGTCCGACCCGCCTGGAATTGCGGCCCGCAAGAGTTAAAACTCAAATGAATTGGCAGGGGCCCACTGGCGGATGGGCATGTGGTTTAATTCGATGCAGCGCGAAGAGACGCTACCTGGTCTTGACATCCACGGAAGTTTTCCAGAGATGAGAATGTGCCTTCCGGAACCGTAAAGGACAGGTGCTGCATGGCTGTCGTCAGCTCGTGTTGTGAAATCCAGGTTAAGTCCGCAACAGGCGCAACCCTTATCCTTTGTTGCCAGCGGTCGGCCGGGAACTCAAAGGAGACTGCCAGTGATAAACTGGAGAGAGTGGGGATGACGTCAAGTCATCATGGCCCGCCTGACCAGGGCTACACGTGCTACAATGGCGCATACAAAGAGAAGCGACCTCGCGAGAGCAAGAAGCGGACCCCTCATAAAGTGCGTCGTAGTCCGGATTGGAGTCTGCAACTCGACTCCCATGAAGTCGGAATCGCTAGTAATCGTGGATAAGAATGCCACATTACGTTCCAGGCCTTACACACCGCCCACGTCACACCATAGGAATTAGGTTGCAAAGAAGTAGGTAGCTTAACCTTCAGGAGGCCTTACCGCTTTGTGATTCATGGCTAGAATTGAAGTCGTAACAAAAGGTAACCGGAAGATAGAGCGACGAAACCAGAAGTAAGGAGGTTAACACAAAGACACCGACAACTCTTCAGCACCAGCAGTACGTAACGTA
+
)*6,)+)50+-0-)01+82989078+3..'4)*+-.1.2940./44+.7(+.,0.25+5:672530367230/*-+')*)208765*41/6,*-8/-.--0:1)%''.99*'-++(-(%**,61.09393200*-')/.+/,*$((+&$%%%*')0+(+)''%%&%')*1401/(($(((+,1/*)'%$$'+,6,)*')*)&&(+(-281311304...10)(%./-/1,/''&('),))'2560/+,%*+-32144:2)1,1)-.5166863+.5)(-$*3++,9:13/2-'.)&',,&().10./21.1.0+21'*&''((&&&/&(%+++,).,3.*$)&$%,**21+/(-,/2120/-./278:.,0,,42034'-,+2-%%'))+(-.58**-699,+*,*(&)))005%)(()+&*((+0373)+*$'*5:,7/45*1//)&),)*,1'(-+*&('(&)',+)..,++,&+)(+-'02/%,.+'*),,3/,,'32+$&)%)-)/+-.&31041%,'')),%,,1/-9.3,23()+0:+*-,(')(()'%&('-.)')--('(+9+4872597:201+*0)2(+')/52*5-.4001.-/((**&.%*&'(.189/8552(),+-/(-+/-.3()*00$&,).1/-1455755788:1),*.'*'.40(.))*&%)3**().22788-6)0%/*+/9933(-&'-56003688:84342:66599355//00347407,+*,0+)-('.73:/++-03./,*,&)++(+*'/81*1,-2'(*((02/,1&(&-0/.,./,*3.5..7:/:0.2),*0..0-,,-,/01702210/+*(%'),8;0588)'%()/(((*065*,,,/0'$'&(*,/.*20.*)+,'(,..,*%(+.-()'(*++*//6*')&('**2.3/(.&-**(&(+/2%&(--.--+3,/.//*43-'-26103),/411.*/+110,))*,.14-'..-*,-+0,'&,*3--,-.20213555.&'*/01586;7/))*-620+(%&%(''*.3++'&,'*%&%%'(*)07.24*&(&,.'))-526&10,-+-)/67;1719.')-)*+*3/1,,0.:.9:7:5*.2,/3--1/,1.'(-*)*2358:7221.42(*%%)('))((1'&(-.12*&(%%'/-3-5-++%'%&($*%'(2-1'.+(&(&(),'.(&)2.769000/62,./340-*,1*.0()1'&))'-)'(*+%,+./(/'###%
@5a588521-c198-4e76-8b57-6d28b428bca6 ch=370 read=87871 start_time=2019-12-13T02:41:01Z barcode=BC01 runid=2c9cf7bc05858273f10e7d7ec552fc0bd742dc3e
CCGGTTACCTTGTTACGACTTCACCCCAGTCATGAATCACAGAGTGGTAAGCGCCCTCCCGAAGGTTAAGCTACCTCTTCTTTTTGCAACCCTCCCATGGTGTGACGGGCGGTGTGTACAAGGCCCGGGAACGTATTCACCGTGGCATTCTGATCCACACGATTACTAGCGATTCCGACTTCGCGGAGTCAGGTTGCAGACTCAATCCGGACTACGACGCACTTTGCTGAGTCCGCTTGCTCTCGCGAGTCCTTCTCTTTGTATGCGCTACATTTGTAGCACGTGTGTGTAGCCCTGGTCATGGGGCCATGACGACGTAATCCCCACCTTCCTCCAGTTTATCACTGGCAGTCTCCTTTGGGTTCAGGCCGGACCGCTGGCAGCAAAGGATAAAGGGTTGCGCTCGTTGCGGACAACCCAACGGTACAACACGAGCTGACGACAGCCATGCAGCACCTGTCTCACGGTTCCCGAAGGCACATTCTCTCATCTCTGAAAACTTCCGTGGATGCTCAAGACCAGGTAAGGTTCTTCGCGTTGCATCAGATTAAACCACATGCTCCACCGCTTGTGCGGGCCCTCGTCAATTCATTTGAGTTTTAACCTTGCGGCCGTACTCCCAGGCAGTCGACTTAACGCGTTAGCTCCGGAAGCCCGCCTCAAAGGGCTGTACCTCAAGTCGACATCGTTTGCAGCGTGGACTACCAGGGTATCTAATCACATCCCCGCTTTCGCACCTGAGCGTCAGTCTTCGTCCAGGGGCCGCCTTCGCCACCGGTATTCCCTCCAGATCTCTACGCATTTCACCCGCTACACCTGGGATTCTACCCCCCCCTCTACGGACTCAAGCCTGCCGGTATCAGATGCAGTTCCCAGGTTGGGCCAGTTTCACGTCTGACTTAACAAACCGCCTGCCGCGTGCGCTTGCCGCCAGTAATTTCGATTAACGCACCCTCCGTATTACCGCGGCTGCTGCTGGCACGGAGTTAGCGGTGCTTCTTCTGCGGGTAACGTCAATGAGACAAGGTATTAACTGCTCCCTTCCTCCCCGCTGAAATTTAGCCGAGACTATTCTTCATACACGCGGCGAAACGCATCAGGCTTACGCCCATTGCAATATTCCCCACTGCTGCCTCCGTATTAGACAATATCAGCACCAACAGAAGGTTGCGGGCGCACAAACCAGCTTTCTTCAGCGCCAGCAATGCGTAATA
+
00'22911040%07&),,35950.0-,)-.815108..%%($%&'/.*.*)+127,-,*)*.1.70:27,/.*+*,(,4-3963.&)(&,3.)4)'#&(+-.0/01/9:4/+,&+$((+177,94)*754:726319234:392;3348:*,-89+''%'')1/000&%'&'(:54/,/412&%)*%&(+&**--.0143306*9.2/122761154413*-,/+&$%(%*),92123'*0136)(/03362.9-23550%((*+,++&&()21*'*),,)*+**,.301//0:2/4:::7104/-/)%%&$&&%),,'(('.,,'/42:8:..**,3:1-0027822+***/000,4(**',3/%')-127497211311./119+3.9983*'+'/6,.4463205.(*&'&.*/0.0-,(#($&)()&(%&6320../.75569+3'/-/..37145*'(%'-3209/*'''*3/-/-,/)))*438804((*25/56.70/68;944/23362339-2-&(&-)25212+(*))6../66*)*7*;;9:41+-,,-,32+2.%&0+--1208.39/-../1.81:404::2431<<5.7503/.-..42-0/0013.*02/'++,,021/0+(&+#*)&&115%+*-,*18/0223130)-../,)'$&./9332444/30130.46',(//015:37643701-)'(&(),700*-*+(++)%&,41145,40*)(244530---+-.*/1++)/.*(.),1+0.()+,28,/./3260*+1.//2551,-344505<2..33,+1100,.-*+/(+4.50,3140736/,.30/03.08900+112-6*)*+,13*-$,),-268+1-)---12*-3)%(*2'()*(,-//1../1113.2.5+/+'&)''*-24831/0,*,**.'*+-.1:-,.-9,3+(%'%+50*01+2/1315956.:10.--,..30.+.,2&*0.)+++5..054418/--.15713:936909/,),*+*+()(%,('%',%(+/6+,3-+)*--,*,-&)&'%(&&%+&&%%%%&'')%(+0011/*-*'()'$'(%($%&01+66305(/-26/&'($%'++.:;19:5&*-.130-,'.+()&$$$'*))/**+02232/..&'*,-.+(&'$%)2-*%*%)'+.*&'#(.4,)-*'&%('35/.//4*()'&*&#%
@b17453ab-d5f4-467f-a5d8-5fade95e3985 ch=350 read=40338 start_time=2019-12-13T02:41:10Z barcode=BC01 runid=2c9cf7bc05858273f10e7d7ec552fc0bd742dc3e
CCGGTTACCTTGTTACGGCTTCACCCCTGTATCATGAATCACAGAGTGGTAAGCGGCGCCACTCCCGAGTTAAAGCTACCTACTTCTTTTGCAACCCACTCCCATGGTGTGACGGGCGGCGGTGTATTTTAAGGCCAGGGAGCGTATTCACCGTGGCATTCTGATCCACGATTACTAGCGATTCCGACTTTACGTAAGGTCGAGTTGCAGACCCAATCCGGACTGACGCGCACTTTATGAGGAGTCGCTTGCTCTCGCCGAGGTCGCTTCTCTTTGTATGCGCCATGGCGGTCTCCTTTGAGTTCCCGGCCGGACCGCTGGCAACAAAGGATAAGGAGTTTGCTCGTTGCGGGATAGCAACATTTCACAACACGGGCTGACGGCAATAAAGCCACCTGTCTCCACGTTCCCGAAAGCGCAATCCATCTCTGGAAAGTTCTGTGGATGTCAAGACCAGGTAAGGTTCTTCGCCGTTGCATCGGAATTAAACCACATGCTCCACCCGCTTGTGCGGGCCCCGTCAATTCATTTGAGTTTTAACCTTGCGGCCCGTACTCCCCAGGCAGTCGACTTAACGCGTTAGCTCCGGAAGCCACGCCTCAAAGGGCACAACATCCAAGTCGACATCGTTTACGGCAGTGGACTACCAGGGTATCTAATCCTGTTTGCTCCACGCTTTCGCGCCTGGGCGTCAGTCTTCGTCAGGGGGGCCGCCTTCGCCACCAGTATTCCTCAGATCTCTACGCATTTCACCGCTACGTTCTACCTCTACGAGACTCAAACTTTACCGGTATCAGATGCAGTTCCCAGAGTTGAGCCGAAGTTTCATCTGACTTAACAAACCCGCCTGCGTGCGCTTACGCCCAGTAGTTCCGATTAACGCACCCTCCACGTATTATTTCGCCGCGGCTGCTGGCACGGGTTAGCCAGTGCTTCTTCTGCGGGTAACGTCAATGAGCAAAGGTATTAACTGCTCCCTTCCTCCCCGCTGAGAGAAATTGCTTTACCCAACCCGGAGGCCTTCTTCATACACGCGGCGCTGGCTGCGTGGGCTTGCGCCCATTGTGCAATATTTATTCCCCACTGCTGCCTCCGTAGG
+
..+.-7-/-7-(23&,,'/1730.67.)//&(*+,,/343)+%%$%&(***(&%&'((,.%&'.2)'(&'+0.(')+'(.*033754::2.+3)143*,++23+.6:944234.660--'-.---&'%''*&.0/2'+9*(*+)''(72,.4(3-6223;2/00280,-.-40*,.()-128;2++),.0)'*(,)'*()*20/6/./86-//*+/10105/**&'',+('%)(.6./*+/)'+,2*+3,**..-1&&$((('*-(*41972798///43.&&$$&')(-011::3462.-0631/,**-(7,114/343733*024'5-:03(++%(.9))+(+27;55/;95,,-//51/1;.,,...0-/)476234668/60./.)(''',2456543'%&*/.9/,)/-'*--/0903,+,/2224308114:8761169:46743356962735,+-/;9:;9.1(+0-,+,//%+)+,/1;88-,-(*')+20*/,('')'&/*,+70497,*-/49:<:64:://01<<1094/4.-,..5.*&*(**6372+-68(32.0(-,002/-0,1..'-/220-0.*25/112;8645),3*()*4+,(*1).).012-303507;.,..5/&%)38655355170,0+,*,/4,73*./:.-1313021/5:01)*%-10320227:54887;:46903.94:/9:679497443((&++513+3*+/,,/1.-,/.33427;;5479244/1//5/-'.,()(&(()0./13-+(*)(+),//65628*131/0004::4/+*()1,)%)-(&&&'*7/0/)+10),-,5.98;;1:-,03./0-/0-,)*'%*0/61**,-%/522/'2'&$%#&&.//,11%')+&+'%+,(''**+)+**,98440,%*).()2/14;-78122;29;998718//5:9786361.-/78;2+2,&,*-)(1&)*.2,/-.,,-48/&'+$)'*)*+'*($%')&%&+'*&06/0.(--.:8<88<94530(,*+./+(&'&,,--.).))(+,--.-77-(07/438595(20(%(3303.,/0*./,,3-58.154+
@fe453b91-10d2-4ee6-920f-bd4d7d34ec78 ch=229 read=86361 start_time=2019-12-13T02:41:31Z barcode=BC01 runid=2c9cf7bc05858273f10e7d7ec552fc0bd742dc3e
CTCACGGGGAGGCAGCAGTGGGGAATGTGCACAATGAGCAAGCCTGATGCAGCCATGCCGCGTGTATGAAGAAGGCCTTCCGGGTTGTAAGTACTTTCAGCGGGGAGGAAGGGGTAAAAGAGTTAATACCTTTGCTCATTTGACGTTACCCGCAGAAGAAGCACCGGCCAACTCCGTGCCAGCAGCCGCGGTAATACGGGGTGCAGGCGTTAATCCGGAATTACTGGGCGTAAAGCGCGGTGGCGGTTTGTTGAAGTCAGATGTAGAAATCCCCAGGCTCAACCTGGAACTGCATCCTGATACTTTGTAAGCAGGCCTCGTAGGGGTAGAATTCAGGTGTAGCGGTGAAATGCGTAGAGATCTGGAGGAATGCCGGTGGCGAAGGCAGCCCCTGGACCAGACTGACGCTCAGGTGCGAAAGCGTGGGGAGCAAACAGGATTAGATACCCTGTTAGTCCACGCCGTAAGTGTCGACTTGGAGGTTGTGCCCTTGAGGCGTGGCTTCCGGAGCTAACGCGTTAAGTCGACCGCCTGGGAAATTACGGCCGCAGGTTAAAACTCAAATGAATTGACGGGGGGCCCGCACAAGCGGTGGGCATGTCGGTTTGGTCAGTGGCGAAGAACCTTACCTGGTCTTGACATCCACGGGGGGTTTTCAGAGATGAGAATGTGCCTTCGGGAACCGTGAGACAGGTGCTGCATGGCTGTCGTCAGCTCGCGTTGTGAAATGTTGGGTTAAGTCCCGCAACAGGCGCAACCCGCGCCTTATCGCTGTTGCGGGTCCGGCCGGGAACTCAAAGAGAGACTGCCAGTGATAAACTGGAGGAAGGTGGGGATGACGTCGGTATGACCCGCCAGCCAGGGCTACGTGCTGCAATGGCGCATGCAAGAGAAGCGACTCGCGAGGAGCAAGGCGGACCTCATAAGATGCGTCGTAGTCCGGATTGGAGTCTGCAACTCGACTCCATGAAGTCCAGAATCGCCTTAGTAATCGTGAATCCAGAATGCCACGGTGAATACGTTCCCAGGCCTTATACACACCGCCCGTCACACCATGGGAATTAAGGTTGCAAAAGAAGTAGGTAACCTTCGGGAGGGCGCTTACCACTTTGTGATTCATGACTGGGGGGGTGAAGTCGTAACAAGGTAACCGG
+
%%%%'(16+&/-,(/.,-1,,/))-+*211).1-/,'*+,9-15///532*+-/17685/311222455,&(**026462)/6223)*/0(+**/5-(&+,/28+&,,.0(.0-)/96*&'*/;,7-01038-,871%)*()'*&++).0))2,(,)%**&(6603-,%('+,761379-***&*--')*6-,,)%)(&*)(+,*)++107363514/3.3-0344:8322096))(*)(%(&&(7592+/2/0**.5/015,.'&/.+.1<<2-188762/54125*32235257'()//-(,'(+'),(3*.429121925-2,12,1/121,(0)**.//,312,2-..112//,(4478;,*3,.8-&/6-6-/,,*06*20/4-:3,#+*'-&&(/-//0;891:)+88750,2-++659:;0+-257-2.+3)1+++13.281*,/+**830.115;868/)22485/1/8/2,+*,+&--.6.-3/0//--+-,+,+,)0,--100,+**&(+8/*,1/036167000))'&*++.085901)(2393:<87898<76//+1+2)513:69..3-++-/2/,/-4,)*+))3+($,2)/.)(0%$%(%$&'(.+,3//1,+-5.733,0)('))681//)*$$)',89/12----/0-+./.29886637)4/./073844466/045890//./6+-./350+-22555::17000.+,.)*0638353/+((+3,+2.,3%'/0165,60*&*'((&)*.20/1.3:22.3(),(0(1,)-./1/26/1-((')*+200383350123<8:9:5--0+213/-58518779565**(%$%#'.+%&)**-9.38730)/,,-/4)//70/71..)*&)*)')&&'%$&&()3,2.-)(%()40'*.7;613//*),/%%,0010../1606)+**+4+,)*+-146,4+)+)*-142,..0,*(*(+$(&,.*+%'&(%..6232:6-415(,,/54558.0(240/42.3/180-)(/25.0-(+)*+,-17-63+(,+),(-/'*(*''%(('%3*1:++*74(&*+)+'3//2+.*-+0)6.&*5098839129)0/65-.078:4,234789:954*-0,2---74542213.30590)-'
@00cbff53-3616-432c-9b18-bd904ba21cd4 ch=55 read=62884 start_time=2019-12-13T02:41:41Z barcode=BC01 runid=2c9cf7bc05858273f10e7d7ec552fc0bd742dc3e
CTCCTACGGGCAGTGAGGAATTTTCGGCAATGGAAACCCTGACCGACAACGCCGAAGGAAGGTTTTCAGTTGTAAACTTCTGTTGCAGGAAGAACGGCGGCTACGGAAATGGTAGCCAGTGACGGTACTGATAACCACGGCTAACTACATTGTTACCAGCAGCCGCGGTAATACGTAGGTGGCAAGCGTTATCCGGGTGTGGGCGTAAGAGGCAGGCGGCGGCAAGGGTCTGTGGTGGCCTGAAGCAACTTCAGTAGCAGCCATAGAAACCAGGCAGCTAGAGTGCGGGAGGATCGTGGAATTCCATGTGTAGCGGTGAAATGCGTAGATATATGGAGGAACACCAGTGGCGAAGGCGACGATCTAATACAACTGACATCAGTCCCAGCGTGGGGAGCAAATAGGATTAGATACCCTGGTAGTCCGCCGTAAACGATGAGTACTAAGTGTTGGATGTCAAAGTTCCAGTGCTGCAGTTAACGCAATAAATTGCTCCGCCTGAGCGTAGTACGTTCGCAAGAATGAAACTCAAAATTGACGGGGCCACACAAGCAGTGGAGCATGTCGGTTTAATTCGAAGCAACGCGAAGAACCTTACCAGGTGCCGACTATACTCGCAAAGGCTCCAGAGATGGAGAATGGCTATATGAGATACAGGTGGTGCATGGTTGTCGTCAGCTCGTGTCGTGAGATGTTAGGTTAGGTCCTGTGAAGCGCAACCCTTATCGTTAGCGGGTGCCATCATTAGGATTGGGGACTCTGGCAGAGACTGCCAGTGACAAGCTGGAGGAAGGCGGGACGTCAAATCATCATGCCTTACTGACCTGTTCTACGTGCTACAATGGATGTGGTGCAGAGGAAGCTGCGAGGTGAAGCAAAACCCATAAAACCATTCTCGGTTCAGTTGTAGTCTACAGCTCGACTACATGAAGTTTGGAATCGCTAGTAATCGCGAATCAGCATGTCGCGGTGGAGCCACGTTCTCGGGCCTTGTACACCGCCGTCACGCACCACGAGTTGTACCCGAAGCCGGTGGCTAACCGCAAGGAGGAAGGCTGTCTAAGGTGGGATTGATGATTGGGTGAAGTCGTAACAAGGTAACCGG
+
*,/112(-))(%(($%+,+30:;;/491/8/0-%(*)8-))*/*(*()+*%&%%**)'(&)(*9;-9+1-3/157*..4/1337**%*+/-,1/70/1,%(&'''()0+*78.+''$&&**,,*&%&&%&$#+).901-544373234&.)%),(-((')*(.-+.(&++''')'20182.5//64996;6/6((*+,)2.989625-''..+(6672:3%33/2,630.053-+()')))+-)%($$%*)+(&,(&'*-1224.,35367422%$'&&+*+..14*,)&)7139795-4*6018-,*(')(*.07836;421656520//0,650-2,(:43190*/*.,--4062:;83,++)*$%&../--.0/$(-((/1.+)),.1884.**/2;)*%)*'/,/,0358:,,'10//-/2(+*.-/5'++**((%%#&(0117033122:889482/1/7*+,9267777.7/9-1./1677.&)($%(10%--..)+*'&&))-246;;4503+,3+*25,3.///,))./01255+,)%%%&)'*+(243,&)*3611)3/6;:29564+--**-).-,,.+&),-)+(',2(0**&)&'$,&&((*+,&%+3.,1,),)'')+-.86+)),/,56246354046826003/14*+--1,45:+/346611323--').2465111/-5%+/2;36934.'(%%%((,1-3(,)(*5/23645(*)-+)*&.3567%4''',&/+.8:35455,+1.)()),7766/-../7663-..),)+0()*-(+)(&(*8924**+45512*0.'*(&&)'6831*+%$'*,+---6539,20*+%)*.0*0'+')),,%##%$%&,('()*&*.9:5.95,,37:06215:9-,0-+.1&*.(()22763)/%'()--.-,+.-.,2..58*4210/001..//.900/:4/7-/&&'()/511')(%)''%'&&)'-/028'031)2+*+/0,.//34*-.,.(++-0+0.+,,-**%-0)*/-.280.0/3/,,111130+-+)/+-,*)('(064131524;70/8(('().*/*((*+-*+*'/+2//'1,5394:,-
@9f39fc64-9c5d-4ee9-9187-740257e95159 ch=305 read=76925 start_time=2019-12-13T02:41:39Z barcode=BC01 runid=2c9cf7bc05858273f10e7d7ec552fc0bd742dc3e
CTCCTACAGGGCAGCAGTGGGGAATATTACAATGGGCGCAAACCTGATGCAACCATGCCGCGTGTGAAGAAGGCCTTCGGGTTGTAAAGTACTTTCAGCGGGGAGGAAGGGAGTAAAGTTAATACCTTTGCTCATTGACGTTACCCGCAGAAGAAGCACCATGCTCCGTGCCAGCAGCCGCGGTAATACGGAGGGTCTGGCGTTAATCGGAATTACTGGGCGTAAAGCGCACGCAGGCGGTTTGTTAAGTCAGATGTAGAAATCCCCGGGCTCAACCGCAGGAACTGCTCTGATACTGGCAAGCGAGTCTCGTGGGGTAGAATTCCAGGTGTAGCGGTGAAATGCGTAGAGACCTGGAATACCAGTGGCGAAGGCGGCCCCTGGACGAAGACTGACGCTCCAGGTGCGGCGTGGGGAGCAAACGGGATTAGATACCTGGTAGTCACGCCGTAAACGATGTCGACGGAGGTTGTGCCCTTGAGGCGTGGCTTCCGGAGCTAACGCGTTAAGTCGACCGCCTGGGGAAATACGGCCGCAAAGGTTAAAACTCAAATGAATTGACGGGGGCCCGCACAAGCGGTGGAGCGTAATGGTTTAATTCGATGCAACGCGAAGAACCTTACCTGGTCTTGACATCCACGGAAGTTTTCAGAGATGAGAATGTGCTTCGGGAACCGTGAGACAGGTGCTGCATGGCTATCGTCAGCTCATGTTGTGAGATGTTAGGTTAAGTCCCGCAACGAGCGCAACCCATATCCTTTGTTGCCAGCAGTCCGGCCGGGAACTCAAAGGAGACTGCCGGTGATAAACTGGAGGAAGGTGGGGATGACGTCAAGTCATCATGGCCCTTACGACCAAGGGCTACACACGTGCTACAATGGCGCATACAAAGAGAAGCGACCTCGCGAGAGCAAGAAGCGGACCTCATAAAAGTGCGTCGTAGTCCAGTTGGAGTCTGCTCGACTCCATGAAGTCGGAATCGCTAGTAATCGTGGATCAGAATGCCACGGTGAATACGTCCCGGGGCCTTGTACACACCGCCCGTCACACCATGGGGAGTGGGTTGCAAAAGAAGTAGGTAGCTTAACCTTCGGGAGGGCGCTTACCACTTTGTGATTCATGACTGGGGTAGAAGAGTCGTAACAAGGTAACCGG
+
%'.(%','01.()**+56-25+.8-'.(%)8++48+1/.28)098000-)+%)(,,.:9898743./6(+*.+78626*8.3.)-583.0-+)&+&&&,&-0-'+++3'0,')(-3,+035432770;7/099031014.9.,38.+.//20&,+(*242+(&(+22)2%+--,,*+.-0625-5,-,861../,-&$$(.)0+8+38(4,3.4.00:;6555550,,,.%)%/))16,/396&.3/0--4'(,65/+&..*,125('+1))**'0+'+&+,(%)'#&&'('(+)$%&))+,%%''*,,*,030366+1%1(2//++8:74/./02;995;7448::5/(,,0:75.*%(*+6+/+7-,+0--41-,4;9-*395-+*5*-,*,,+',)2('6988/+-*-+&*4/(-..:747;:,./**20)/5)*681664).0288.17(+2/0087521/83411912289&(,+,2-,/+-3//3**.8,(-.1510/+2,9-25541586961*34(%%&'125:875688*-.*00637/0426401/92:2471(5/(/:/))&*-638,02:60/0-4.2.157;:.6-/-)*/199695..20.294242/545-)-(')+&+*48,)+*(&))-;;;-/.,,,86-+,4-3223374/;:299:7::67/5)*6;653213+6+++*.0466//00113-00,-02.26.7.%&3-9/4,0-3)(+5-511-/2752582',*-0+*-2'.82241*2'),67795*&(&()+878:-3)**)13479+41-..2:;9;;1./(-1/646:;868587557*&*+.2;8*(&&())('&&(*6;/(27722/,**),-/79:7:9;9392/125489:-)*(+*)),,-3-64//.)&'+-*'*,++2:44710((/5,,,97752**)(('-)&)0.4***)'$$'/,-2486302&(,++/(3,2/1+++'*/60,,-//;968+*,+*291/2063122-*,**2.+)-*)*(*+*-31//,2:62;501/,-*0803.--*&&(,3/38..15/+$('&)(*)**-+,*5+39454%3-+-42/0235021-.3:721-+-0+-,.122476-.*)0)'+*+/*2.748:)/,,.677:
@f4df1445-aba1-44e3-91b9-50968f94a9a0 ch=149 read=47384 start_time=2019-12-13T02:41:39Z barcode=BC01 runid=2c9cf7bc05858273f10e7d7ec552fc0bd742dc3e
CGGTTACCTTACGACTTCACCCCAGTCATGAATCACAAAGTGGTAAGCGCCCTCCCGAAGGTTAAGCTACCACTTCTTTTGCAGCCCTCCCATGGTGTGACGGGCGGTGTGTGCAAGGCCAGGAACGTATTCACCGTGGCATTCTGAGTCCACGATTACTAGCGATTCCGACTTCATGGAGTCGGGTTGCAGACTCAATCCGGACTACGACGCACTTTGAGGTCCGCTTTGCTCTCGCGGGTCGCTCTCTTTGTAGCCAGCCATTGTAGCACGTGTGTAGCCCTGGTCGTAAGGGCCATGATGACTTGACGTCATCTACCTTCCTCAGTTTATCACTGGCAGTCTCCTTTGAGTTCCCGGCCGGACCGCTGGCAACGGATAAGGGGTTGCGCTCGTTGCGGGACTTAGCAACATTTCACAACACGAGCTGACGACAGCCATGCAGCACCTGTCTCACGGTTCCCGAGGCACATTCTCATCTCTGAAAACTTCCGTGGATGTCAAGACCAGGTAAAGTTTCTTCGCGTTGCATCGAATTAAACCACATGCTCCACCGCTTGTGCAGGCCCCGTCAATTCATTTGAGTTTTTAACCTTGCGGCCGTACTCCCCAGGCGGTCGACTTAACGCGTTAGCTCCGGAAGCCACGCCTCCAAGGGCACAACCTCCAAGTCGGCATCGTTTACGTGGACTACCAGGATTATCTAATCCTGTTTGCTCCCCACGCTTTCCGCACCTGAGCGTCAGTCTTCGTCCAGGGTGCCTTCGCCACCGGTATTCCTCAGATCTCTACGCATTTCGCTACACCTGGAATTCTACCCTCTACGAGACTCCGGCTTGCCCACATTATCAGATGCGGTTCCCAGGTTGAGCGGGGATTTCATCTGACTTAACAAACCGCCTGCGTGCTTTACGCCCAAATAATTTCAGTGCTTGCACCCTCCGTATTACCGCGGCTGCTGGCGCAGGTTAGCCGGTGCTTCTTCTGCTGGGTAACGTCAATGAGCAAAGGTATTAACTTTACTCCCTTCCTCCCCGCTGAAAATTACTTTACAAGCCCGAAGGCCTTCTTCATACACGCGGCATGGCTGCATCAGGCTTGCGCCCATTGTTACCCAATATTCCCCTGCTGCCCCGTAGGAG
+
9%/,8*1543&,-.2:<2-286-/.87122*2++,/8:++..,,,'',-0640-22**0)+1+2---.+*'&'4;+9;8,%3'&.6*'*90*+/+,++,-0+056-6.-+)(&.6:/:59&657779:67;524810,,,-170+(('..&%)*+0/--0/02227:582-//2--./-)*+,'*22))+,*1012.832-15274225260.)*2,%$%(.*/.02*80*+.-,101.'-+.++,+/347*&%%#%'$&.8053,**++%).0.1((*,.;1.1986470-/.25;8/...-,.1,,-73.,()+$'.76:4;03+,-:7/0567632,&,--9803:2-+.2408,--.*616:844.4-,++)%-/4.%+.**-6,//255417///:60/7-,',)1.46;8/0-0*/-766867432237234:3;5713423;881347044:671-+)')*+0223;666567774//.11+-369007008431.4*+1:139-2.%)%400/7/,++'*)+++2**-/03;7:9.//----2934:105.,-..&3,421,'.446683-.61,+-17;6/.4/,+*$%&,-6)+'%(+(('',883:983-0,1.1+),)+//021:*/+,-(,11567<39'1)-+&'*+7:7;/6'6)5665697997987(()(,9473559,+'(0-14775;44644090,-,59:/.0)&-,*+('*/19*,.00.++'0.46;9662*'(('%((,+2069,+8,5;979<6645&&+//1/41301,-055'(1--/385609.5/44-74+(43&41/12068'(*(*((,1(')$*'();389;8918897-**,+,-+'-0'.3-'.00/144410+*'3.86;98:235001-)%%#$''-,3.),.1)(')+*-&/)$''(/045:713:-032702<1132029962-+%+&).,.,,2/-63123:3860/('&++(*-33333+6--.157:(,(.,.451,/7.&')180-77953:<.,997-1,'++**,.)%')-(03+(.,-(262:36;0-0**&++/2;4577:7789895&50.01)044;8,.8-+4,-51.2.-/01,,,..14/48;2'3),*+)
@71cebed1-bc53-4c0f-90bd-b32e9a5f9267 ch=73 read=57591 start_time=2019-12-13T02:41:37Z barcode=BC01 runid=2c9cf7bc05858273f10e7d7ec552fc0bd742dc3e
CTCCTACGGAGGCAGCAGTGGGGAATATTACACAATGGGCACCAAGCCTGATGCAACCATGCCGCGTGTATGAAGAAACCTTCGGGTTGTAAAAGTACTTTCAGCGGGGAGGAAGGAGTAAAGTTAATACCTTTGCTCGTGACGTTACCCGCAGAAGAGCACCAGCTAACTCCGTGCCAGCAGCCGCGGTAATACGGAGGAGTGCAAGCGTTAATCGGAATTACTGGGCGTAAAGCGCACGCAGGCAGTTTTGTTAAGTCAGATGTAGAAATCCCCGGGCTCAACCTGGGAGCTGCATCTGATACTGGCAACTTGAGTCTCGTAGAGGGGTAAGAATTCCAGGTGTAGCGGTGAAATGCGTAGAGATCTGGAGGAATACCGGTGGCGAAGGCGGCCCCCTGGACGAAGACTGACGCTCAGGTGCGAAGTGGGGAGCAAACAGGATTAGATACCCTGGTAGTCCACGCCGTAAACGATGTCGGCGGAGGTTGTGCCCTTGAGGCGTGGCTTCCGGAGCTAACGCGTTAAATTCAAGCCGCCTGGGGAGTACGGCCGCAAGGTTAAAACTCAAATGAATTGACGGGGGCCCGCACAAGCGGTGGAGCATGGTTTAATTCAAGTGCAGCGCGAAGAACCTTACCTGGTCTTGACATCGGTTTTTCAGAGATGAAGAGATATTGCCTTCGGGAACCGTGAGACAGGTGCTGCATGGCTGTCGTCAGCTCGTGTTGTGAAATGTTGGTTAAGTCCGCAACGAGCGCAACCCTTTTATCCTTTGTTGCCAGCGGTCCGGCCGGGAACTCAAAGGGAGACTGCCAGTGATGCTGGAGGAAGGTGAGGATGACGTCAAGTCATCATGGCCCTTGACCAGGGCTACACGTGCTACAATGGCGCATACAAAGAGAAGCGACCTCGCGAGCAAGCGGACCTCATAAAGTGCGTCGTAGTCAGTTGGAGTCTGCAACTCACGACTCCATGAAGTCCGGAATCTTAGTAATCGTGGATCAGAATGCCACGGTATTCCAGGCCTTGTACACACCGCCGTCACACCATGGGAAGTGGGTTGCAAAAAAAAAGTAGGTAGCTTAACCTTCGGAGGGCGCTTACCACTTTGTGATTCATGACTGGGGTGAAGTCGTAACAAGGTAACGG
+
**1*('/)0&(/-075*,++/0'+**)1*&)%'(,,21()%4(7/2696666-(%&(.,-,.**,/31513)++&*.*/4072,6311)',35+).,/.;;2-2209:)(/,/,*($)).43.1313111.21+)67902//0.7//6;2.//*,-'&-/04/&..,021157452-.-,.../7+-++*6--.9542,+&'+*+,1.1-4-2,./)22011/037:86432:2./.0,-,.,.0.&,74:+)/,:/./9445765))06/*235++1118:68653/56*+-203200-,-.-++))&'%%%#%%,+-/453.-'018+*3*'4*8*:*+7:87466031.+//,,129:21,+,11./+)1+,0/582521383,,'*()..0764.,-832%','*,)+)00102'2)-+*'%'%',.1)(*025&-+.0(501)4489;(+58643550,---7:9:9130,,+,,-((&1)+/-9,-+21&$&&)-7/89730300.2--,-23/+.1/2750+())'('*-+/(&(+-)'''(96:70(+,,-.-5/6730058::31./2/1175::9,05))//128683:77:+--)-,.,;:595;,)($*&,/.311.0/,0432/6/.43355,1+++/01-((.1:9//-,,-.820)((&+5(0+,18572,40/...-,-0//2-/5567:88788;897786650,//056639112/79--1:37+176+,41,..-4%%)('0--15-*)*((*7*05-*29-.71000864+2.232<524026,5+..+$)&-.1330.+))($(*+-+1+-,-,**)5/40/000872',-(&('&.+424+((&)-9/58--(')%'*-78655-9-+50+.1218/2(&(&)))-/79:9//--,/-38)66;54224''*70,/..,..681+*'$',-3*)**)&',/01..)*)/0139/2.2,++/*2/-.-),''&)0813399::995/,0.48-,-2-((*-,)',&)))0-..1.003;749*+-254687786+(()+-01292522920-.*)''&1020)*-,6-11126(2'-0/)&'$#(.-*.36+*')*7:9531122571--%('%'0,1+('&'%)),./(4
@03db27e0-8b81-4636-9549-d8ed53c3125c ch=276 read=52838 start_time=2019-12-13T02:41:36Z barcode=BC01 runid=2c9cf7bc05858273f10e7d7ec552fc0bd742dc3e
TTTTTTTTTTTTTTTTTTTTTTTTTTTTTTTTTTTTTTTTTTTTTTTTTTTTTTTTTTTTTTTTTTTTTTTTTTTTTTTTTTTTTTTTTTTTTTTTTTTTTTTCGGTATTGCTTCGTTCGGTTACGTATTGCTGGTGCTGGAAGAAGTTGTCGGTGTCTTTGTGTTAACCTTTCTGTTGGTGCTGATATTGCTCCTACGGGAGGCAGCAGTGCACAATGGGCGCAAGCCTGATGCTGGCTCATACCGCGTGTATGAAGAAGGCCTTCGGGTTGTAAAGTACTTTCCGGCGGAGGAAGGGGAGTAAAGTTAATACCTTTGCTCATTGACGTTACCCGCAGAAAGCACCGGCTAACTCCGTGCCAGCAGCCCGCGGTAATACGGAGGTGCAAGCGTTAATCGGAATTACTGGGCGTAAAGCGCGCAGGCAGTTGTTAAGTCAGATGTGAAATCCCAGGCTCAACCTGGGAACTGCATCTGATACTGGCAAGCTTGAGTCTCGTAGAGGGTAGAATTCCAGGTGTGGCGGTGAAATGCGTAGAGATCTGGAGGAATACCGGCGAAGGCGGCCCCCCTGGACGAACTGACGCTCCAGGTGCGAAAGCGTGGGGAGCAAACAGGATTAAGATACCCTGGTAGTCCACGCCGTAAACGATGTCGACTTGGAGGTTGTGCCCGCGAGGCGTGGCTTCCGGAGCCTTTAACGCGTTAAGTCGACCGCCTGGGAAGAGTACGGCCGCAAGGTTAAAACTCAAATGAATTGACGGGGCCCGCACAAGCGGTGGAGCATATGGTTTAATTCGATGCAGCATGAAGGCCTTTACCTGGTCTTGTCCACAGAACTTTCAGAGAGATGGATTGGGCGCCTTCGGGAACTGTGAGACAGGTGCTGCATGGCTGTCATCCAGCTCGTGTTGTGAAATGTTAGGTTAAGTCAGCAGGCGCAGCCCTTATCGCTGTTGCCAGCGGTCCGGCCGGGAACTCAAAGGGAGACTGCCAGTGATAAACTGGAGGAAGGTGGGGATGACGTCAGGTATCGCGGCCCGCCCGACCAGGAGCTACCGCGATGCTACAATGGCGCATACAAAGAGAAGCGACCTCGCGAGCAAGCGGACCTCATAAAGGTAGTAGTAGTCGGATTGGAGTCTGCAACTCGACTCCATGAAGTCCGGAATCGCTAGTAATCGTGGATCAGAATGCCACGGTGAATACGTTCCGGGCCTTGTACACACCGCCGTCACACCGTAGAAGTGGGTTGCAAAAGAAGTAGGTAGCTTAACCTTCGGGGTGCTTACCACTTGTGGTCATGACTGGGGTAGAAGTCATGGCTAAAAGGTAACCGG
+
#,$"#%#$$%$%%$$$%$$%%$%$$$%$$$$%%%$$%%$$%%%$$%%$$$$%%%$%%%%$$$$$$%%$%%%$%%%$%%%%$$$%%%%%%%%$%%%$$%'&&'&)*220,1,,*0())2-3329./.-+7---::;::;::/+,&)(',2..5/533552<7014.:090.69,-:44433466,+++(8,,-330..4*:8/,30/1%%$&%''-/85/.+)*1/:.8<998:761/)'%+*,(05*.0/12//+--'*++4/88483;/4/..5;5+--*03+)('%$)*'2-27-25)'()-78/.949305,17,+8881813+84270/50-/+),)&$%')+**)).2/2050119.*$)),83*+./4,/00-;60-/+(+***)+/3626251412.1.12;:55467:5((&'%%%((*%+2/+/;12-35..-.(,&..'(-))%1457:68461,&-+40-,-+,1633422-2'&,-$$#$'&(*+./,-5)%/3,01207213(*2821/)*,-432,75+,598833123548.,6/-:52551+.+,2,3-')/.298-+4765+(/,01239979*,76683015,,,55157*)-04;,5-02+2*))+/988<9,.74*+.05/0138738;++.,,),/311/4040562;11/4/.))+*/0,.,1-,1//++-$)+&%+),2,--.-9..+-./195030.46-)'&((+..2:37086447487::8/561;7/-(*,*()'+08.14)(/008:0./0.39/0/++)')97;:898;0///-+,%)##&'')%,&''))23.*+.,/,'--*)*+13.+.9/3//)(()*;:9/+/')%'&438;:,772.,1*++)1262223466233321...32),/)(*/01790:0/.23:0..46'+,+646586-+0))0-*.*&-;648223&&+)/1,/3,)+*.+3249464<8.6-,3+7++-)(*,997:94672345<;4442,,*'(*+()+/.34980+**&'%#%%&&&'**1+',.))-,8//*(%%%%(%%))(*,8/022146421433125;+)*)-,(*1/.**-)-.../5;.83834,044.13*)&$%$%&%(+3/7*9+,4(,',-0.,/'&+-212476:45.1-,+8'4*9879644+11-5-..;:;:968*+8885-&((-,04;4&2*,-1*/2114/2/*-/+./2856822344227%-'',**+05-1;34280)%(,*+*5,)+%)(--4,6481'2+(%'()-/4:/..2*)*(.-%.')*/+.6-0&&%%&%&%,$$%''/1*).-.413)4
@a8e6ce4d-ff37-4098-9823-53a98851446f ch=465 read=26766 start_time=2019-12-13T02:41:48Z barcode=BC01 runid=2c9cf7bc05858273f10e7d7ec552fc0bd742dc3e
CTCCTCGGGAGGCAGCCAGTGAGGAATATTGCACAATGGGCGCAAGCCTGATGCAACCATGCCGCGTGTATGAAGGCCTTCGGGTTAATAAAGTACTTTCAGCGGGGGAGGAAGGGATTAATACCTTTGCTCATTGACGTTACCCGCAGAAGAAGCACCAGCTATCTCCGTGCCTGCAGCCGCGGTAATACGGAAGTGCAAGCGTTAATCGGAATTACTGGGCATGCAAAAGCATGGTTTGTTAAGTCAGATGTGAAATCGGGCTAACCTGGGCACCATCTGATACTGGCAAGCAGAGTCTCGTAGAGGTAGAATTCCAGGTGTAGCGGTGAAATGCGTAGTCTGGAGGAATACCGGTGGCGAAGGCGGCCCCTGGACGAACTGACGCTCAGGTGCAATGAGGAGCTTGAACCAAGTTAAGATACCCTGGTAGTCCGCCGTAAACGATGTCGACTTGGAGGTTGTGCCGCTTGAGGCGTGGCTTCCCGGAGCCTAACGCGTTAGAACCGACCGCCCTGCAAATTACGGCCGCAAGGTTAAAACTCAAATGAATTGACGGGGGCCCACTGGGCAGTGGAGGCATGTGGTTTAATTCGATGCAACACGAAAGAACGCCTGGTCTTGACATCCACAGAACTTTCAGGGCCGGTTGGGCAGGGGCTGGCGGGCAAGGTGCTGCATGGCTGTCGTCAGCTCGTGTTGTGAGAATGTTGGGTTAGAATGCAACGAGAGCGCAACCCTTATCCTTTGTTGCCAGCGGTCGGCAGGAACTCAAAGGAGACTGCCAGTGATAAACTGGAGGAAGAGTGGGATGGCGTGTAAGTCATCGGCCCCTTACGACCAGGGCTACACACGTGCTACAATGGCGCATACAAGAGAAGCGACCTCGCGAGCAAGCAGACCTCATAAGTGCGTCGTAGTCCCGGTTGGAGTCTGCAACTCGACTCCGCTTGAAGTCGGAATCGCCTTCAGTAATCGTGGATCAGAATGCCACAGTGGGCCACGTTCCAGGCCTTGTACCACCGCCAAAATCACACCATGGGAGTGGGTTGCAAAAGAAATGGTAACTTAACCTTCGGGGAGGCGCACGCTTTGTGATTCATGACTGGGAAGAAGTCATGCGCAAAGTAACCGG
+
348867181,.+-/-0-02--*4,100-/.)*-/1:65866.707+33+**+,41(23284984556350)&')&+,6283/8413(').1'(-)..851')%&,02,'+++&'(&$+4.8-/24/42./11-30..3.7/.04,()(%+*%,+*,.72*-,))&(',.-1./,'''&&*&''(3+)9/-.(*'+*),/.,((&,-//./,--)2)-.54651(*&*-53'$&$$&(+-:/606/,,.-,760-)/.+*,%(*((&-*.+(&%%$'*,12++---21--*,.%(%&%&*')'%&'(&*).+())),7*(00-+(&)*-732352.-/10*,-.49/-1*-51152/10.6/(**(++.+268)*/4240..,,-,20224-.0+*&&'&''2+'*))'*(*2%(%*,-0*(*-..8*+-.0)*+-)&,,014:*65564772).-0-/*,,,7+-..+)*.*&'*0+14'212-4+&+3,++/.010-..&4*%)&')-/12289*''''((*)+/)/2.,.49,838)+7:*+/256-*(.5362710:://:++01,132/7983//-001,)*30:71728-,,--.3)+&/./6,'&)+))*+*+1-12077897-,.0/34+1:,/%)0*%%*)'(%%#%#+0,''%%($'(0*-'2+6787982524-2(+,44.&)++73761;10//&(%%$)''+033+&%((&(*+1.+)%%((),)59658533,.830062430/1-5..,(,&12,3-18)2++++-/.2/152230112:;8892/2,).&$&()2+(&.**(,$#'((,-.6,''..*%%%#%('51''-21422++')+4599786<5,9324972446)+(),')**...-..*+**,6*+&-(4857-,3/*4121,+)*(*+34**3&/(('*+.3885/56--,++71%%$#&+-+-0+7/856,-')-%&$%(,*+-/282./)*,5103-),%02.-'+%'(.006*$0+3,')%*)-/+41300%'&%)&'('-6.636/))*,/.-415683)&*..,+0.0*+)*1.5538-*170'+/**+%'%(27501/3374''*'./31-'+&+,*,.%&$%%'),(((,04:/)
