# Supplementary material for: De novo species identification using 16S rRNA gene nanopore sequencing
Source: PeerJ. 2020 Oct 21;8:e10029. doi: 10.7717/peerj.10029 (PMC7585375; doi:10.7717/peerj.10029)
Supplement: Supplemental Information 2 — Contains raw reads. [file peerj-08-10029-s002.zip › pass_fastq_runid_2c9cf7bc05858273f10e7d7ec552fc0bd742dc3e_164.fastq]

@f85b5752-ca04-4b79-95a8-77a2b129ff5e ch=124 read=84540 start_time=2019-12-13T02:41:56Z barcode=BC01 runid=2c9cf7bc05858273f10e7d7ec552fc0bd742dc3e
CTCCTACGAGGAGGCAGCAGTGGGAATATTGCACAATGGGCACAAGCCTGATGCAGCCATGCCGTGTATGAAGAAGGCCTTCGGGTTGTAAAAGTACTTTCAGCGGGGAGGAAGGTAAGGCTAATACCTTTGCTCGTGACGTTACCCGCTTGAAGTAACACCGGCTAACTCCGTGCCAGCAGCCGCGGTAATACGGAAGTGCAAGCGTTAATCGGAATTACTGGGCGTAAAGCGCACGCAGGCGGTTGTTAAAGTCGAATGTGAAATCCCCGGGCTCAACCTTAGAACTGCATCTGATACTGGCAAACAGTCTCGTAGAGGGGTAGAATTCAGGTGTAGCGGTGAAATGCGTAGAGATCTGGAGGAATACCGGTGAGCGGCCCCTGGACGAAGACTGACGCTCAGGTGCGAAAGCGTGGGAGCAAACGGGATTAGATACCCTGGTAGTCCACGCCGTAAACGATGTCGACTTGGAGGTTGTGCCCTTGAGGCGTGGCTTCCGGAGCTAACGCGTTAAGTCGACCGCCTGAAATACGGCCGCAAAGGTTAAAACTCAAATGAATTGACGAGGGGCCCGCACAAGCGGTGGAGCATGTGGTTTAATTCGATGCAACGCGAAGAACCTTACCTGGTCTTGACATCCACGGAAGTTTCAGAGATGAGAATGTGCCTTCGGGAACCGTGAGACAGGTGCTGCATGGCTGTCGTCAGCTCGTGTTGTGAAATGTTGGGTTAAGTCCCGCAGCGAGCGCAACCCTTATCCTTTGTTGCCCGGTCGGCCGGGAACTCAAAAGGGAGACTGCCAGTGATAAACTGGAGGAAGGTGGGGATGACGTCAAGTCATCATAGCCCCTTGACCAGGGCTACACGATGCTACAATGGCGCATACAAAGAGAAGCGACCTCGCGAGAGCAAGCGGACCTCATAAAGTGCGTCGTAGTCGGATTAGGTCTGCAACTCGACTCCATGAAGTCGGAGATCGCTAGTAATCGTGGATCAGAATGCCACGGTAGACCGTTCCCGGGCCTTGTACACACCGCCGTCACACCATGTAAATTGGGTTGCAAAAGAAAGTAGGTAACTTAACGGAGGGCGCTTACCACTTTGTGATTCATGACTGGGGTAGAGATGTGGCTAAAGGTAACCGG
+
*+3.*()($.,)+-*+-./16740/1-&1&'(++4433;31%-..*-,,+,-*3/*061++,,))-2&%%+)'+*,*,+,/2'6505243:5*+02/2:9-*+-,/51*-.,(('')(.01315/./.38.,235(3*)/.20.4:*''&$',*'(,,++.51712080129579;;76/..8.5161008.,-.-/')++,0269/8/8/15'.-*4/355:<9:946:6,.01,2020343..4.-17,8./-6$'),&**,::,/33*+364551).&'&(-)4+.3332465797897:643'(#&,.77714)%/06*+.//3050.,-,)*+,-27331:1..::6722//01+1,)1.,41098784/+,0/.771)(/62:0*.(**(++0+-./.66776.*/+&'.,)-,**-5:32(9:.80.-973388,-585662'(*/130029.--..-566:-8-7,012.;.//9</20++.5-3+-)(''/*4-,--6.4***/.423186616700*&''&&'114:6-),+2*/20439863428;:3/5/3/2230%3214-:0--/2/-355:553)-.442/294<:697:4)(../73:8968;33//)),+.8548872600129;/...+)**2<;7,,+**2.,),3.023383731<:1977788*--5'+.966533343877645304*,,/14564;33/.8:,-01,988595)*41*(,*&'&&')+/,3.7,,6.33..60(0'%&''+5/1(0-0/4+-**.02:6(+.*(+,189::,/...357(045.,4,03/.0,.42+(+.023300)*5896/0&-57/%#$%'7;.575)'((&))&)+77682;2-91('$#$(+6+'('*+-.167884/.1-++&-2;225933555471:/--/333600///3..%6(%*')*:9946345677662256/7--.+7(&-16211*/04//099999880.0559:.+.2:262334*)+/-,-479232//2612.2:376)/336369).&$+/.011555:34494*&***()&,-*+)(((/*83/),./836190192175/*+*+.7/288788+4/-+*+*'--&&$')-/:*,+13;:::3
@d7a33864-8f32-44d1-9e7b-6fa19eff97fc ch=11 read=32630 start_time=2019-12-13T02:42:09Z barcode=BC01 runid=2c9cf7bc05858273f10e7d7ec552fc0bd742dc3e
CCTGGGGGGGCAATAATGGGAGTATTACCGGCAATAGGGAAACCAATGAGCAACAGCAATGAAGGAGTTTTGGATTGTAAACTGTTATAGGGAAGAACCAGCTACAAATGGTATGGTGACAGTACTATTAGAAGCCCACGGCTAACTACGTGCCAGCAGCCATACGGTAATACGTAGGTGTAAGCGTTATCAGGTGTGGAGGGCGTAAGGGGCAGGCGGCAGCAGGGGTCGCAATGGTAGAAAGCCTGGGAAGCTTAACTTCGGTAAGCCATAGAAACCAGGCAGCTAAGAGTGCAGGAGAGGGATCGTGGAATTCCATGTGTAGCGGTGAAATGCGTAGATATATGGAGGAGGGAACACCAGTGGCGAAACTGACAGTACTGCAACTGACGCTCCAGTCCGAAAGCGTAGAGGAGCAAATGAGTTAGATACCCTAATTAGTCCACGCCGTAAACAGTAGGTACTAAGTGTTGGATGTCAGAGTTCAGTGCTGCAGTTAACGCAATAGAGTACTCCCGCCACAGGTGGTACTTGTTCGCAGAATGAAACTGTATGACGGGGGCCCGCACAAGCCAGTGGGCATAATGGTTTGAAAAGGTACAAAGCAACGCGAAGAACCACCCTGGTCTTGACTTAGCCTTAAAGGGCTGAGAGATGGAGAGGAATAGCCTTATATGAGACCTGAATTGGTTACCCTTGGTTGTCGTCAGCTCGTGTGTGAGATGTTGGAGTTAAGTCCATATGAAACTGCAACCCACTTATCGTTAGTTACTCATTAAGTTGGGGACTATGGCAGAGACTGCCAGTGACAAGCTGGAGGCCGGGATGACGTCGCGCCCCTTGCCGATACGGGCTGCACGTGCCTAATGGATGGGTGCAGAGGGAAGCAATGAAGCCAGTGAAATAAAATATAAAACCATTTCTCCAGTTCAGTTGTAGTCTACCAACTTCGACTACGCGAAGTTGGAATCGCTAGTAATCGCGAATCCAGCATGTGCTTGGTGGAATACCCGTTCTCGGGCCTTGTACACACCGCCCGTCACACCACGAGGTTATTAACACCCAGAAGCCGGTGGCCTAACCGCAAGGAAGGAGCTGTCTAAGGTGGGATTGATGGTGGGGTGAGAGTCGCTCGAACGG
+
+(&(+-.,*&$&(&,&(&**%&'())%%''*)*1+')(((++,(0*'&)$)+*('&'.1,,,++'&(++%$**%,&%))'$%*&&.+*-&.--+,0/2$'%('../.5.,'()(*-,)&(%$'%&%&((,%(((,/'#,&1--.32443355391010//5--,*.5./'*+2+0'.*+++-/,1+*-,(*$-&*$,&3%'*,,/)2**0.-,,48218-+,+'(46/++$(**)695&&('($&&#&'&((%%&%-%%(-%+',18'1610()*3-*2-+),*+../)*+34234--()&.8)665'7,0001/19*-2421,0//2/-.6/.-36788:7630010+-.'-,+,,,),+10504-*,*+)$*('&$&#&')02520/./%)..')+/8*&)75.044',%*(%),.43,''*1-(&43$63+*,(/(%&'*)*,56804/6+/*+,%(%*%005:286793547)+,-,--2:8,8765646&05160827282.(%'*'0146)+63%%'*'(%*,&)+(+5<723('&.++,8/))%#%&&/21283..9.,//1+*(/&$&)-1(%%((')124:,)1/1+()'&&(.-%(*&(%&(+.)-525-01+*()))*(()'$%&$$$%&-2+**(%&$&'(+-066/-'*))-,-.-'&&&(,,/1/-*0./&%+&/(.-'.,'+212/5*)*+*'&%%(-&-&&%(**.22&41/-((3*/''(+)$&&)(,.&(++-,2/3)'(*+*.2062/*/&&'').211,+2,59;-*))%&&//&,&(*23,36*-/-/278122.)'(&&%*26/26675/-(*(,*-)-+%+&%$%%%)/---&,%'&*((+++2//73.0-'''*'+&.0*),&'%+&&')#&)%''&)/,*063*%&(,78/,(*)/&'''('&+/.'.+7//0361+)*(+''%&'$%%%&('('',,0.9.9-,,))-.-11///,-,*---*(+.*0')%'++/618605/).)'(3;6051,/.1+1,-)-%'*,2-5:0+//(,,//-+***(*0)),0.23051(','&...3/5-3*(0868,-/.*-*-+)(**12-.(,0,4-40,'1&&$+..2-75-.++))+,+./1/-,+0*,
@88f6ae16-b24d-4aa9-9966-05ba103ac9eb ch=274 read=50868 start_time=2019-12-13T02:42:13Z barcode=BC01 runid=2c9cf7bc05858273f10e7d7ec552fc0bd742dc3e
CTCCTACGGGAGCAGCAGTGAGAATTTTCGGCAATGGAAACCCTGACCGAGCAACGCCGCGTGAAGGAAGAAGGTTTTCGGATTGTAAACTTCTGTTATAAGGAAGAACGGCGGCTGAAGGTATTGGCCAGTGGCGGCTACTTTATTAAGCCTGACTAACTACGTGCCAGCAGCGCGGTAATGCATCCGGTAAGCAAGCGTTATCAGGCAATGGGCGTAAAGAGGAGCAGGCGGCAGCAGGGTCTGTGGTGAAAGCCTGAAACGCTTCAGTAAGCCATAGAAACCAGGCAGCTAGAGTGCAGGAGAGGATCGTGGAATTCCGTATTGTAGCGGTGAAATGCGTAGATATGAACACCAGTGGCGAAGGCGACGATCTGGCTGCAACTGACGCTCAGTCAACGTGGGAGCAAATAGGATTAGATACCCTGGTAGTCCACGCCGTAAACGGTTGAGGTACTAAGTGTTGGATGTCAAAGCTCAGTGCTGCAGTTAACGCAATAAATTACTCCGCTAATTGAGTACGTTCGCAAAGATGAAACTCAAAGGAATTGACGAGGGGCCCGCACAAGCGGTGGAGCATGTGGTTTAATTCGAAACAACGCGAAGAACCTTACCGGAGTCTTGACATACTCATAAAAAAAGGCTCCAGAGATGGAGATAGCTATATGGGGCTTAGGTGGTGCATGGTTGTCGTCGCTCGTGTCGTAGAGATGTTGGAGTTAAGTCCGCAACAGGCGCAACCCTTATCGTTAGTTACCATCATTAAGTTGGGGACTCTGGCAGGACTGCCAGTGACAAGCTGGAGGAAGGCGAGGATGACGTCAAATCATCCATGCGCCCGCCATGACCTGGAGGCTACCGCAGTACTTCCACAATGGATGGGAATTGCCGAGGGAAAGCAGAAACCCGCAGGGGTGAAAACAAAACCCGCCAGAAACCAAATTTCAAAGTTCGGATTGTAGTCTGCAACTCGACTACATGAAGTTAGAATCGCTAGTAATCGCGAATCAGCATGTCGCGGTGAATACGTTCTCAGGCCTTGTACACCGCCCGTCACCACCTGAGAGTTGATAACACCCGAAGCCGGTGGCCTAACCGCAAGGAAAGGAGCTGTCTAAGGTGGATTGATGATTGGGGTGAAGTCGTATTTCGTAACCGG
+
..1(&(-,1*(*(**+)*+''&(+,266.1:54:21)+/)1<1,--6:88177:747;58586010*-+)--/41;961'-%-(,.074//71770-**++*/-*)369296-)&&(),))&%%&'')((*+,+(%$#%()060(-+/(%&&#($./,**))+-025:664.00,.%13/*)%)$%$&*,*&'&&+/.273:2.3&)*+)$'*2452.173)+,/(+.,553,51***)+11/./1-.32*,--(-101/1&,(+.51(214:*16*1+.395698;;6-2111%'.326**&'+'454667::4242313+.()'(#$,-532+'(&)#%')()20-)*'+*03:2514+)))*)%/136////*8*,)*-5233333*13:18/0&*),435/),-2;;/,291/3-.0978;,+&)))*+84+..1:998;76.2+'$&***-77783553:484:6771/,)+,4++/58/.0++38352--5004.(,)%))/*&))&%.&&''))516<93621%&*2-.6,.0,.:,.)(+3--*/.),15*23*),)/,0-016342)+,++(()/088/525.,-,',13323225017606/+-7,/%%)(3++*1/-05645666616.-.3205***,-.1732+,,'46633/.'.'%%$$&*/.-44677:,-8,,-:235/0287879736(')*+8/:/4(**:/3+-+26./4.8**33043204+(+%()126221923;88956;742-8.;;7078)(%&%$(('(%'-,%1000-,'&(*/.,+-+/-4,,%1+//-,.--/6;/'(%'())+&'%+*($+(#$$&'-,(-(,)((&,(#($$(&,,/,**./8-2101'(,&$'&+.&'')))-/)++%&++$/8+)-).0+&,&'571,042)164-.1*(-2+,/'*),//'$$%(.54/4(4-,+(+//02/6,./876686754090084(.-0/30200/.8/.0*..27670+//045:9;5;:::<87708<799&0156,2-.-1...64;93531/-'+)(+*(',-30///(,+02**)3+-41.1301((/5531335*...())$()98995330-(+'%4+.//02282:9/,**''&0+1+,1)(%*.94957
@3722dba1-1a3c-497a-a16a-2663309537c4 ch=162 read=83696 start_time=2019-12-13T02:42:23Z barcode=BC01 runid=2c9cf7bc05858273f10e7d7ec552fc0bd742dc3e
CGGGAGGCAGCAGTGGGGAATATTGCACAATGGGCGCAAGCCTGATGCAGCCATGCCGCGTGTATGAAGAAGGCCTTCGGGTTGTAAAGAGTACTTTCAGCGGGGAGGAAGGGGTAAAGTTAACTGCTCATTGACGTTACCCGCAGAAGAAGCACCAGCTAACTCCGTGCCAGCAGCCGCGGTAATGCAGAGGTGCAAGCGTTAATCCGGAATTACTGGGCGTAAAGCGCACGCAGGCAGTTTGTTAAGTCGGATGTAGAAATCCCCGGGCTCAACATAGAGACTGCATCTGATACTGCTTGAAACAGTCTCTCGTAGAAGGGGGTAGAATTCAGGTGCTGGCGGTGAAATGCGTAGAGATCTGGAGGAATACCGGTGAAAGCGACTCTCTGGACTGTAACTGACGCTGAGGCTCGAAAGCGTGGGGAGCAAACAGAGTTAAGATACCCTGGTAGTCCACGCCGTAAACTGATGAATGCACTAGGTGTGGGGTTCAGCACCTCCGTGCCGCCGCTAACGCATTAAGTGTTCCGCCTGGGAATTGCGGTCGCAAGATTAAAACTCAAAGGTGGGCAGGGGACCCGCACAATGTGGAGCATGTGGTTTAATTCGAAGCAACGCGAAGAACCTTACCTACACTTGACATCCCTTGCATTACTCTTAATCCAGAAATCGCTTCGGGGACAAGGTGACAGGTGGTGCATGGTTGTCGTCAGCTCGTGTGTCGTGAGATGTTGGGTTAAGTCCGCAGCAGGCGCAACCCTTGTCGTTGGTTACTACCATTAAGTTGAGGGACTCTAGCGAGACTGCCTGGGTTAACCAGGAGGAAGGTGGGGATGACGTCAAATCATCATGCCCCTTATGTGTAGGGCTACACGTGCTACAATGGCTGGTACAGAGATGCAATACCGCGAGGGTGGAGCCAAACTTTAAAACCAGTCTCAGTTCGGATTGTAGGCTGAAACTCGCCTACATGAAGCTGGAGTTACTAGTAATCATGAATCAGAATGTCGCCAGTGAATACGTTCCCGGGTCTTGTACACACCGCCCGGAAATCACCATGAGAGTTGGCAATACCCGAAGTCCGTGGGCTAACCGCAAAGGGAAGACGGCGGCCGAAGGTAGGGTCAGCGATTAGGGGTGAAGTCGTAATGGGTAACCGG
+
,%*+*2,)',+,787:5(-2//17./-20911930+015&05221///,'.6.3*06576720/,,1+)-+-4/77;8)415;,+23*'&&))-.24+*++.-4.(,2*-.6/*.0:5/3+*%%&'(55)0*)*/-9/-29.*,*+1*&.)$+*/2/1/.-.**--787:9423,23626/8./32,.'*',.015762210;1:0,(,1,4261567;8977733,01414241,0-*/3;<.1732,-)'()411,',/--132+/3334,1*+$'$'&'-,4333.3((*,*40.$%$&+.,,(('((*)-227++&*,34.01/-2/21'(*.*&''()6;3,04-+0498.-,+,56166**,(.-28:99.,(&&..764422,1696873,.1*&,(,''1**.6436/2.(,/69:<:,(,.6:02(-&,+2,-+/:289)*6110551-*,,384/671)&)*-.,4($(&'.%3///4%1**,.*)$+%,1.49)/023,0913324///%&('%'(),;57.03213.%%+&&*0///4110-+0-11//-/5)+))*-*&()')077*-91-,,*)%&'$,((+,3/,),315,*/,6.+0+)+67655+*/()-/5.5-,0('(&&%%,-36+:5)-0'.$-&'*2/414107'&&)-*)+*+)+/-39,488/3...87+5,,11/2381-+/,)+75794667747/.'*0195539:819-75160./887467+8)(00/1/,38.,.,./,6*(')*,-4418-0/6,+-.($+8818753)/0-.12389;<98302:5**))-.-6-1+3+*.775-/.-/1916:5+1255/0*.0**00/,,+++,28876+*'()30322/05//4277:876..,-.3986:5468652,-.)*41.-0,454/55/07:9/8323323//29223.;-//++,+-0.782182,-**+/1.--++754(%+4-0124.5...'&,-9/1.),789.-)-&%+752:6)51345*()0/--/2/012/.*/7335+&&'%(((./3.+*)*%*/-&*)*.0+04+&(++,:975+(&%%''-,*,+2*).('&'(&'+)*2-4,)-),)/+,$%)&),)*,)$*14*,-.6022.//+*-320196839
@954bd2b8-11fc-422f-ba59-e8c446a1f4c9 ch=116 read=89614 start_time=2019-12-13T02:42:22Z barcode=BC01 runid=2c9cf7bc05858273f10e7d7ec552fc0bd742dc3e
CTCCTACGGGAGGCAGCAGTGGGGAATATTGCACAATGGGCGCAACACAATTAACCATACCCGCGTGTATGAAGAAGGCCTTCAGGTTGTAAGTACTTTCAGCGGGAGGAAGGGAGTAAAGTTAATACACTTGCTCATTGACGTTACCGCAGAAGAAGCACCGGCTAACTCCGTGCCAGCAGCCGCGGTAATACGGAGGTGCAAGCGTTAATCCAGGTGCGGGCGTAAAGCGCGCAGGCAGTTTGTTAAGTCAGATGTGAAATCCCCGGGCTCAACCTGAGACTGCATCTGATACTGGCAACGAGTCTCGTAGAGGGGTAGAATTCAGGTGTAGCGGTGAAATGCGTAGAGATCTGGAGGAATACCGGTGGCGAAGGCGGCCCTGGACGAGGCTGACGCTCCAGGTACCCGAAGCGTGGGAGCAAACAGGATTAAGATACCTGGTAGTCCACACACCGTAAACAATCGACTTGGAGGTTGTGCCCGCTTGAGGCGTGGCTTCCGGAGCGCTAACGCGTTAAGTCGACCGCCTGGGGAATACGGCCGCAAGGTTAAAGCTCCGATAGATTATTGAGGGCCCGCACAAGCGGTGGAGCATGGTTTAATTCGATGCAACGCGAAGAACCTTACCAGGTCTTGACATACTCATAAAGGCTCCAGAGATGGAGAGATAGCTATATGAGATACAGGTGGTGCATGGTTGTCGTCAATGTGGTGAGATGTTGGGTTAGAGTCCGCAACGAGAGCGCAACCCTTATCGTTAGTTACCATCATTAGAAGTTGGGGACTCTAGCAGAGACTGCCGGTAAAGCTGGAGGAAGGCAGGGATGACGTCAAATCATCATGCCCCTTATGGCCTGGGCTACACGTGCTACAATGGATGGTGCAGAGGGAAGCGAAGCCGCGAGGTGAAGCAAAGAGCATAAACCATTCTCAGTTCGGATTGTAGTCTGCGCTCGACTACATGAAGTTGGAATCGCTAATGACGCGAATCAGCATGTCGCGGTGAATACGTTCTCCGGGCCTTGTACACACCGCCCGTCACACCACGAGTTGATAACGCGAAGCCGGTGGCTAACCGCAAGGAAGGAGCTGTCTAAGGTGGGATTGATGATTGGGGTGAAGTCGTAACAAGGTAGCCGG
+
+/02.02+56+,41)..,-.).60*/.-21)**)./-&-)'%(+)'&**',&,(,,+,%06+*-*..3.2010%(*'((5204',59;2/..()*-2261/34,0.,0*-+(-+%()/<9,.-1++,+%'*(-.35(3)(&()04.36,.-*/*&++')/6041..1945171119:0//./5658-3,-.//834,-3+/1869:05/0//.*+222.+)-('+*.2-*,++()',/1.0495..:05/88+456./+081,433)/698891(0&$%&'*.5674..*)*,-1214./).)(+,--4142,&-241+/+3,0,+&,3245121.9/*./+),-0/6...//6540)0-3/0,..07327.-00/74229;+*4920,'++0,-+'',+1&%.***-,)&))''77:<8,.23942%91+3++(,-849:26:31//07,,*+$--0587*3(,-,+0/5/6/44629.3,59-%%'%(&(*%'''*)*-1)-.')*'(-/2-,)**-,1-17434;6:<;:8/')(*-20714*--4185;773%)(*'&+,%').**).*'/5/07,*/.1/(1248660),--.1,.:;098:0/-.-869644/05).79:18///*/,/)..-/1353435--.73.51/3+*)-./298*&&')7256346321103/01//5/099688:/38;14774+)&&()&'&((&22509/.+.()'$&*-.*/2741))%')5/,&12/,5144405.,.33:<9::4;40&'('0+'395/6565-))&**.102)49*5*(/+)+,1/0/)(+,12*071-0989565113,-.::9:-73,%/()-77;78:;7688/+.,,3:98:2;23;9;;95422-+/.',+,0+/.,21.-)*,+0//8*/07-''(-3/6;9-:8:<887154<5*5*13013479841((*0873434.10/4+--(+/+,6/1*,$*$#%(-'(300/-.(+*0024*5540:77:4563.2*2-*,,0,$,,.-.*05-.42./0.11292/,,-)3--.2::46+-/&-3-57748)*,.*')07-.-/+0(*+,.+4/221**(.,,8-./00.230771./30005589:89-0+)-%3/:3
@f1575a44-d7b1-46f8-ace7-f8ba3db41422 ch=347 read=49893 start_time=2019-12-13T02:42:31Z barcode=BC01 runid=2c9cf7bc05858273f10e7d7ec552fc0bd742dc3e
CTCCTACGGGGAGGCAGCAGTGGGAATATTGCACAATGGAAACCCTGATGCAGCAACGCCGCGTGAGTGAAGGTTTTCGGATCGTAAAGCTCTGTCTTTGGGAAGATAATGACGGTACCCAGGAAGCCCATTAACTTTCGTGCCAGCAGCCGCGGTAATACGCGTAGGTGGCGAGCGTTATCGGATTTACTGGGCGTAAAGGGCGTAGGCGGATGACTAAGTGGGATGTAATGCGGGCTCAACTTGGGTGCGTTTAGACTGGTTATCTAGAGTGCAGGAGAGGAGAGTGGAATTCCTAGTGTAGCGGTGAGAAATGCGTAGAGATTGAGGAGCACCAGTGGCGAGGCGACTCTCTGGACTGCCAACTGACGCTGAGGCTCGAAAGCGTGGGGGCAACAGGATTGAATACCTGGTAGTCCACGCCGTAAGCGATGAATACTAGGTGTGGGGAGTTTTCAACACCTGCCACCGCTAACGCATTAAGTATTCCGCCTGAAATTTGGTCTGGAATGAAACTCAAAGAAATTGACGGGGACCCGCTTTGTGTGAGCATGTGGTTTTAATTCGAAGCAACGCGAAGAACCTTACCTACATGACATCCCTTTGCATTACTCTTAATCGAAATCCGGGGACAAAGGTGACAGGTGGTGCATGGTTGTCGTCGTGTGTGAGATGTTTGGGTTAAAGTCCGCAACGAGCGCAGCCCTTGTCATTAGTTACTACCATTAAGTTGAGGGACTCTAGCGAGACTGCCTGGGTTAACCAGGAGGAAGGTGGGGATGACGTCAAATCATCATGCCTTATGTGTAGGGCTACACACGTGCTAATGGCTGGTGCAGAGATGCAATACCACCAGGTGGAGCCAAACTTTAAACCAGTCTCAGTTCGGATTGTAGGCTGAAACTCGCCTACATGAAGCTGGAGTGCAGTAATCGCGAATCAGAATGTCGCGATACATTCCCGGGTCTTACCGCCCGTCACACCATGAGGTGTAATACCCGAAGTCCGTGAGCTAACCGCAAGGAGCGGCGGCCGAAAGGTAGGGTCAGCGGTGAGGTGAAAGTCATAACAA
+
*-42.%,&,1+$()*&*((+),*&+*++0.--/51801-(--.67.--//46244653490/133%'(*15+-/;907/80333859.,-.9:873+48+5103/42442203+98,83)&.+*))-4+'3))%&('(')+045-/0-.0603*'.)''')&&)+%+-,150.-56/:..-7-3,63/.116<::6712*+4253366832/-,520)/*+((0740,%&**+/%35532*%('(,43.-,%-1*)&)*./86:22.,++,,0,.267--)+.)))++//-*,'&&)'343.,--242+*''(+'(861)'('(1*&%.((*+65:477090--./.223324125914*)%(,4044.11234(*+*)4),6302570,5,**.*.-49//1&&2135;/05323267)+.175778*/,+./3;875511647788()$-247,.+(**-1/-.,%2,///3-,')--815,5/0:78237/,)*)()&)*()))).)*'(-++,25:*'()-*0(''%).9-8<0')(&&&'&%&%-./.-+-4.;<-265:6,0+*,6651-,1---413:1/34.+.'('(+..75.)10+,(-3,./-4,4+--,**(%&')&2,,11:)...13802336:78899388;23,'.,)5+,($(.144595).68734;1/36.#')'('),6,8,'.9020.--&31442:34447954640126(&,72/1020$(''*,02::2333.**7/3..16/,0-+3+50260**645668736---::947)2-',,.043,%*,')*0210(,-./1/%*&%&')01/&0))*)*223662/.0'('&())51001818.*)-*,5:,9867858&+*3.2140600.69653061/++*,2.-)*,*.,()-+0&'*3+,%&()+.)0++812+),:98,+(&%$&#'%.)+-.'0,-*2)%*+&/1,,1312138-.0)0(%$#%&''+4/*+/*.0,./,),+++...004,,'&*'(/,+865/.3*&&-&)041.-)*,*,-'+'+%&))%/.'+,/+/.
@2101acf0-1306-40f5-a2d4-bac6fa436721 ch=131 read=57428 start_time=2019-12-13T02:42:30Z barcode=BC01 runid=2c9cf7bc05858273f10e7d7ec552fc0bd742dc3e
TCGTTTTTTTTTTTTTTTCGGTACGTACTTCGTTCGGATTGCGTATTGCTTCCCGCGATTACTGGCGATTCCGCGCCCATGCTCGAGTTGCAGAGAACCATTCAGAGCTGAGACCTTGGCTTGCGGAGATTAGCGCACTCTCGCGGGTTTGCTGCCCACTGTCACCGCCATTGTAGCACGTGTGTAGCCCAGCGCGTAGACCATGAGGACTTGACGTCATCCCACCTTCCTCCGGCTTATACCGGCAGTTCGCTAGAGTCCCCAACTAAATGGCATTGGTAACTAAGGGTTGCGCTCGTTGCGGGACTTAACAACATCTCACGACACGAGCTGACGACAGCCATGCAGCACCTGTGTTCCAGTCCCCGAAGGGAAGAGATCCATCTCTGGAAATCGTCGGACATGTCAAACGCGCTGGTAGGTTCTGCGCGTTGCTTCGAATTAAACCACATGCTCCACCGCTTGTGCAGGCCCCAAATCAATTCCTTTGAGTTTTAATCTTGCGACCGTACTCCCCAGATAACTTAATGCGTTAATGCGCCACCCAAGCACCAAGTGCCCGGACAGCTAGTTATCATCGTTTACGGCGTGGACTACCAGGGTATCTAATCCTGTTTGCTCCCACGCTTTCGCACCTCAGCGTCAATACCAGTCCAGTGAGCCGCCTTCGCCACTGAATTGTTCTTCGAATATCTGCAATTTCACCCTACACTCAGATTCCACTCACCTCTCCTGGATTCAAGCGATGCAGTCTCAAAGGCAGTTCTGGAGTTGAGCTCCAGGCTTTCACCTCTGACTTACAAAGGCCGCCTACGTGCGCTTTACGCCCAGTAATTCCAGACAACGCTAGCTCCCTCCGTATTACCGCGGCTGCTGGCACGGGAGTTAGCGGGCTATTCTCCCGGTACTGTCATCCCGGGTAAAAGGAAACTTTACAACCCTAAGGCCTTCATCACTCACGCGGCATTGCTGGATGGGCTTTCGCCCATTGTCAATATTCCCCACTGCGCCTCCCGGCAGAAC
+
&(&*.//2.223563)+((&')''&-)+/084586+,(4*(,140.7.//4;3')1//02+/-+4011867,((')')**(-.+)-.0902*+(%*&(%','%%''(--+%+&.%&&.+++(%&,.****+,-/13/022/448/01-6.+--/-9/,,--353:527<529+)'**)/00464/--/9-****1/3(*(,402.+0505271129800,02.(-),-/+-.*.,+.1')*07+.+'-011*+1-*++-0;<1,3/3696,+(#$,)..-/645)'(((,5*-5899-7,,-1973-1)-'+((+-0050..0'*%),35344222+,*,.6/957010/08332026/,+01786+++/)-'-+))++6796874531+-.*(1-+-+705676795782.0+.2,'())30;++*++266867899()/201;992///1/011:443.0..(**1/91:35*&'&(*%*$,(,-1,-%..6:.-91308+.*+-9'3)*)277(%())&''$$.*734+-(($,+667<135,2/34/2120/62+3,00590////43:55579998<:/..00088:555/4.$4-)1./20156661-49+&&)+70,/.02<92/1-47-.,(-///4:588;8839+.)6)*29:89;6;:;;1+)%&&%-(+:;88.3'+002211%1%)(8..-84.',+)((''&++3/92330)+))+,07236496711330-0,,+1//'(,/*,.2678<867+''8+,,5762,+3:85871)--+.(()(&'('-,(%%'''271.0-0050./-/+4-70-,23898/7+''5885830-'**,06*(2,&,('.+-2../003;;773/).&4)).18.-.()&()+4210//+)-..06/1100.3*.::3345)(',,,)-86+151360,,2/4/204589:01//'*,/250%-'&$%*0')(4707;/07/;8'*-,,1(6,0/-877))*,.///3.77,-*(%,&()
@51ecfce6-e05f-443a-9900-05d5de9b5c0d ch=81 read=56219 start_time=2019-12-13T02:42:31Z barcode=BC01 runid=2c9cf7bc05858273f10e7d7ec552fc0bd742dc3e
CCGATTTACCTTGTTGCGACTTCACCCCAGTCATGAATCCTGAAGTGGTAAGCGCCCTCCCCGAAGGGTTAAGCTACCTACTTCTTTTGCAACCCACTCCCACATGGTGTGACGGGCGACGGTATTACCGAGGCCCGGGAACGTATTCACCGTGGCATTCTGATCTACGATTACTAGCGATTCCGACTTCATGAGTCAGTTGCAATCGGACTTCTGACGCACTTTATAGTCCTTGCTCCTCGCGAGTCGCTTCTCTTTAATGCGCCATTGTGGCACGATGTTAGCCTGGTCGTAAGGGCCGGTAACGACGTCATCCCCTCCAGTTTATCACTGGCAGTCTCGCTGAGTTCCCGGCCGGACCGCTGGCAACAAAGGATAAGGGTTGCGCTCGTTGCGGGACCAGCAACATTCTAACTACGAGCTGACGTAGCCATGCAGCATATGTCACGGTTCCCGAAATATCATCTGGCTTCCGTGGATGTCGAGACCAGGTAAGGTTCTTCGCGTTGCATCGAATTAAACCACATGCTCCACCATTGCGGCCCATCAATTCATTGAGTTTTAACAGTACTCCCCCCAGGCGGTCGACTTAACGGAAATACGCCTCAAGGGGCACAACCTCAAACATCACGTTGGCGTGGACTACCGGGGTATCCTGGTGTTTGCTCCCCACGCTTTCGCCTGACGTCAGTCTTCGTCAGGGCCGCCTTCGCCGCAAATGCTTCCTCCAGATCTCTGCATTCACCGCTACCACCAGGTCTGCCCCCCTCTACGAGACTCGCGGCTTTATGAGTATCAGTCTGCAGTTCCAGGTTGAGCCGAGGTCCGCATCTGTTGGCACAAACCGCCGTGCGCTGCGCCAGTAATTCCGATTAACGCGCGCCCTCAGTATTACCGGCTGCTGGCGCGGAGTTAACCGGTGCTTCTTCTGCGGTAACGTCAATGGCAAAGGTATTAACTGCTCCTTCCTCCCGCTGAAAGTACTTTACAACCAGAAAGGCCTTCTTCGCCACCGCATGGCTGCATCAGGCTTGCGCCGTTGTCGCAATATTCTACTGCTGCCCGTGAAG
+
-.'$*1)(///6+1,&*0/15:6.:96***.*'.23876()*+,)*+40/4),17:'*-98*(-,'-+7780)-,*,/,+.5865;:/+40,-7/)+,/40')&+.2201/,,+450/&(''*)'*(.''%'$)(((20050/4,-.,+./*(,.-+59620//-%'('&.)')('+.348;541-/080-.1'*,/%+'3*1-827(1))&*'%+-1(*%()*+(/&')*&&''(+-)*,$$'%'++'-+.01218.'$%$&%(*)'0%&#('$''&*))'&%)&&*31-(**'..',&&%&)*)&')++,*%(''&)+1--1;1,-/(-416-((-/37&&0,-/.220)+*0.*4./97853401-337*1-905)2475:13.0-...7,/.71)+%'&---011)(%$$%&&'*++./411%'$%&%%&(*,%1%%#('-+&)))4315)'')'&%,-+**&%$&(3++*)+513/+(%&%*11%)+(-*'+063)+0-00/2--).3'$%+&&)/)+''&'+)*+%$%$&(0,*'%%&%'+,',,84+3-(&*0/+%'$'&&,,2341<::,+*,)&.+.))*(,$&&+,--)'(+,,.-/)*+10,++//837-2*+,..//&'&,')(),016484+58)63)0,-.(*'%-,34+*+*145+$'&&((',-/4)'&-020,/22498659,22535132.74//.$$()&($%(())*-+,+020/1/),%'.+)*,&(,$('$''&*%'&$$1.712.-.-%-(&/,000&&$*%%)+$%&'&)-.1&*)+(&0(*0*3*'+.0/0*)5+'$-.*+'$)+/.-).0--,),062,-$%&'(-6-*3),(%''+,.1+0,-)+,4*4+(($'&-1*(+'%(&*((,,++*,*,%.++'0*,')3()$,&&(,+-5.,8+)&''(+'*,,+-*)%$%&'27+++*+*/,+),$('+()//++55+*32425/*(#')(*%')%)&$%+))'*(*++**/+%%%$)&#%#$'))*.-%,1'2,0.2*/+-+,.-()'%%'%('+*&%$&&,-)(*+)*,%$)(
@dc064769-8401-4fae-a2ea-45b8260d2a6f ch=473 read=30905 start_time=2019-12-13T02:42:30Z barcode=BC01 runid=2c9cf7bc05858273f10e7d7ec552fc0bd742dc3e
CAGTTACCTTATTTTGACTAGTCTGAATGCCAGAAGTGGTAAGCGCCACTCGAAGGTTAAGCTACCTACTTCTTTGCAACCCCACTCCCATGGTGTGACGGGCGGTGTAGGCGGAACGTATTCACCGGCATTCGATCCACGATTACTAGCGATTCCGACTTCAGCAGGTCAGGTTGCAGACTCCAATCCAGTACGACGCGCGCGGGTCGCTTGCTCTCGCGAGGTCGCTTCTCTTTGTATGCGCCATTGTAGCACGTGTGTAGCCCTGGTCATGGACCATGATGACTTGACGTCATCCCCACCTTCCTCAGTTTATCGCAGCAGTCTCCTTTGAGTTCCCAGCCGGACCGCTGGCAACAAAGGATAAGGAGGTTGCGCTCGTTGCGGGACTTAACCCAACATTTCACAACACGAGCTGACGACAGCCATGCAGCACCTGTCTCCTGCGAGCACATTCTCATCTCTGAAAACTTCCGTGGATGTCAAGACCAGGTAAAAGGTTCTTCGCGTTGCATCGGTCGGCCATACACCGCTTGTGCAGGCCCCATTAATTCATTTGAGTTTTAACCTTGCGGCCGTACTCCCCAGACGGTCGACTTAACGCGTTAGCTCAGGAAACCACGCCTCAAGGGCACAACCTCCAAGTCGACATCGTTTACGGCGTGGACTGGGGTATCTAATCCTGTTTGCCCCACGCTTTCGCGACGTCAGTCTTCGTCCAGGGGCCGCCTTCATGCAGTATTCCTCCCAGATCTCTACGCATTTCACCGCTTCTTAATGGCGCG
+
2(,1/-**+2*1.+&$$&$&&+.'()22+.&$%**(,.8674*,-/3'*,-1/1'*(1+,)//2673.45:5298.066867+%(*79.+75320//35-/+%)&%%#$**0.6.:549141..211.--11*')-34+..074226768::9;84/05692$&%(*/.0%'1/6,1)+,728':+19(-#$%'*4210)'('*..-2.413/-.--../0(0./.%&+*87-78,*3337899:1)2&&&,-/33333.-.)1;0/6985*-,+'3;7711/-)'&&)(1***,.-77'(9.:;9:35034<3123,-(+,-02424.,1-,.03251+%../14;;;41../)+3++31'/)38/0/()(1**,'(*)12;67,9:4.9-4*,)'+(./.91..01*,(,('2220/10-344797:71,/..//&(+/,3)'&(&#%%)*,-6/2447744420896/568988714745621246:(00,.80+*.:<:9<101-0/--7,:).+&&%%$%$$&%..+./0.0-3&/323,($&'*./15/5:4,-*3;<--3+(%#%%,(/,,,+*+898*./%2*134/,/-305..-..3-/018%,(,.*((')*4:24'),*&$((1845/4(.'''(3774878496*+,102672-('%*-(),1633:7693,28/)167-$(')162+''&$,,-101446;7709('//8-3745859613+0&)*,116/.5.)+0233242'1-./7;-++4++)(,%&&'%'&#&%'#
@f9ec4a77-36a2-4428-ae69-4badd486e653 ch=398 read=46866 start_time=2019-12-13T02:42:39Z barcode=BC01 runid=2c9cf7bc05858273f10e7d7ec552fc0bd742dc3e
TGCACTTCAGTACTTCGTTCCAGATTACGTATTGCTGGTGCTGAAAAGTTGTCAGTGTCTTTATGCTTATATTGGGATATTGCTCCTACGAGAGCAGCAGTGAAATATTGCACAATAGAAACGATGCAACAACGCCGCGTAGTGATAAGTTTTCGGATCGTAAAGCTCTGTCTTTAGGGGAAGATAATGACGGTACCCAAGGAGAAGCCACGGCTAACTACGTGCCAGCAGCCGCGGTAATACGTAGGTGGCGAGCGTTATCCGGATTTACAGGCGTAAAGGGAGCGTAGGCGAGTGATTAAGTGGGATGTGAAATACGGAGGCTCAACGGGTGCTGCATTTAAACTGGTTATCTAGAGTGCAGGAGGAGGTGGAATTCCTAGTGTAGCGGTGAAATGCGTATTAGAGAGATTAGGAGAACACCAGTGGCGAGCGACTCTCTGGACTGTAACTGACGCTGAGGCTCGAAAGCGTGGGGAGCAAACGGGATTAGATACCTGGTAGTCCACGCCGTAAACGATGAATACTAGGTGTAGGGGTTTCAACACCTCCCACGTGCCGCCGCTAACACGATAGAAATGTTATTATTCGCCACCAGAATACGGTCGCAAAGATTAAGAAACTCAAAGGAATTGACAGGGACCCGCACAAGTAGCGGAGCATGTGGTTTTAATTCGAAGCAACGCGAAAGGTGGCATCCCTTGCGTTATGTAATCGAAATCCCTTCGGGGACAAGGTGACAGGTGGTGCATGGTTGTCGTCAGCTCGTGTCGTGAGATGTTGGGTTAAGTCCGCAACGAGGCGCAACCCTTGTCGTTAGTTACTACCATTAAGTTGAGGACTCTAGCGAGACTGCCTGGGTTAACCAGGAGGAAGGTGGGGATGACGTCAAATCATCATGCCCCTTATGTGTAGGGCTACACGTGCTACAATGGCTGGTACAGAGATGCAATACCGTGAGGTGGAGCCAAACAAAACCAGTCTCTCAGTTCAGTTGTAGGCTGAAACTCACCTGCATGAAGCTGGAGTTACTAGTAATCGCGCGAATCGAGATGTCTGAATACGTTCAGGTCCTGTACACACCGCCGTCACGCACCATGAGAGTTGGCAATACCCGAAGTCCGTGAGCTAACCGCAAAGAGGAGGCAGCGGCGAAGGTAGGGTCAGCGATTGGGGGTGAAATCGTAACAAGGTAACCGG
+
#"&$$$%%%%)(//50176-''#(3/34.5-4.).4/(-)++,,1*)'(.*.2(.215649*%&#$%%&%%'',++)+)()$(*2(&('(()&)-,..')+%&*0(+,-+,11151,,**($&,--.4,/20.+03%%+&')/...,&,)9872488776638-)*,0/*20471'*,--)*)/-/1++%-+21-37+/,0++%&'*2-,..5./.5//--*1/631-,*'-+-.*+)++/01652()(*3-++()/360.1,**(0.*$$$+-0166;4)31(,-1+'*'%'$%')2.8*'(*)466+')&)-(-+4*1&,+.-6/,.&34667752'*,&/378:9,9-,-7*,**).$'#+)(((&'&*')-(6)8-)*.4-.,.-,/)))/,),+*,)*-'&)()++10-1*-*+63699+55.2)(%()4320/1,15-65366896*)*)&().+,-,-.304,,,22299)),,:;87+:9-1.*)21/5:6404'1230,//373/121+,-//4;7+23,,.001%3..),6,,0.311503-'%)&)&00/59///.+)%&$&)'%+.6**,'&+1).02(+.$'%++,.-+,+4.0'.,50(),///')--,-143,.+-105222%37486:900/60(&)%+*(.*&,0.*'*2)9:;0:5:4('.#'(''&%&),%$#$$(.0030&'%%$&))'*%%'1.5(,,)(/:3296/066*,.4(5-01837888:84545155;/156560122377.-,*+,)-.2.620997966/128/33-7&%**213339:403114,7-.,65..2-2<83:33011-*/7/5652&&&'(+05997)%%'1+8350.(+-',,++,0-498*-366765068735455-/&20-(,+,-242001970621.1-.369679:061/0100/1-,,+*11208.,-0010.-,,/0()0,0/'('6959337865626'2491*,-0,-13665/)6-+-,&,,*&,/16.5,,-0:(((1*/05456870+.))-.)((%'&)1(.*$'(0-,.,/:3'168996663.--(.:/7;*,600'-,-/,..6,)+-6372061.16-*(),,/101..34316170549/*&)(%'&&+-,+()'**''&()+'*+0(-,&-'.,..&)&*.0+.19:6:56070598;43
@2502f30b-272c-4c98-85db-1de247befe7d ch=451 read=39713 start_time=2019-12-13T02:42:38Z barcode=BC01 runid=2c9cf7bc05858273f10e7d7ec552fc0bd742dc3e
CTCCTACGGGGAGGCAGCAGTGGGGAATATTGCACAATGGGCGCAAGCCTGATGCAACCATGCCGCGTGTATGAAGAAGGCCTTCGGGTTGTAAGTACTTTCCGGCGGGGAGGAAGGGGAGTAAAGTTAATACCTTTGCTCATTGGCGTTACCCGCAGAAGAAGCACCGGCTAACTCCGTGTTGCCAGCAGCCGCGGTAATACGGAGGTGCAAGCGTGTCGGAATTACTGGGCGTAAAGAAAGCGCACGCAGGCGGTTTGTTAAAGTCCAGATGTGAAATCCCCAGGCTCAACCTGGGAACTGCATCTGATACTGGCAACGAGTCTCGTAGGGGTAGAATTCCAGGTGTAGCGGTGAATGCGTAGAGATCTGGAGGAATACCGGTGGCGAGCGGCCCCTGGACGAAGACTGACGCTCAGGTGCGCGAAAGCGTGGGAACAAACTAATTAGATACCCTGGTAGTCCACGCCGTAAACGATGTCGACTTGGAGGTTGTGCCCCTTGAGGCGTGGCTTCCGGAGCTAACGCGTTAAGTCGACCGCCTGGGGAGTACGGCCGCAAAGTTAAAACTCAAATGAATTGACGGGGGCCCGCACAAGCGGTGGAGCATGTGGTTTAATTCGATGCAACGCGAAGAACCTTACCTGGTCTTGACATCCACGGAAGTTTCAGAGATGAGAATGTGCCTTCGGGAACCGTGAGACAGGTGCTGCATGGCTGTCGTCCAGCTCGTGTTGTGAAATGTTAGGTTAAGTCCCGCAACGAGCGCAACCCTTATCCTTTGTTGCCAGCGGTCCGGCCGAACTCAAAGGGAGACTGCCAGTGATAAACTGGAGGAAGGTGGGGATGACGTCAAGTCATCATGGCCCGCGACCAGGGCTACGTGCTACAATGGCGCATACAAAGAGCGACCTCGCGAGCAAGCGGACCTCATAAAGTGCGTCGTAGTCCGGATGGAGTCTGCAACTCGACTCCATGGTCAGGTCGCTAGTAATCGTGGATCAAGTGCCACGGTGAATACGTTCCCGAGGCCTTGTACACACCGCCCGTCACACCATGGGAGTGGGTTGCAAAAGAAGTAGGTAGCTTAACCTTCGGGAGGGCGCTTACACTTTGTGATTCATGACTGGGGTGAAGTCGTAACAAGTAACCGG
+
+,31-/2-79((001/550254)&&$#'&,')+00+:--4,+(,28/2:2757684&273968832,+(,)-140)*,+-.1231.6425+&'&%'+-0<:.+(++5:;-(1/+4-56*%++/44,1.,,-,-.5;/*,-+%0(1+22.:-.7+,/4212)+*%&()2)1/,0.-/36+,+),)1.++...5156090031.313--0&&''&%%'''***4.125124891./248.'(((--10(*(*%'574;37/(++1/***+,)),,+./49.-656+,.0154/03427;8/4.///0117668552-%%(*)''+./.156)254*+*)**0*:()9696-,,,2943.300.',)(++-566<0.3-*..-0418/,/*''))*/13-').+,,,,*&/.00096879603.-**,//2.+,.4/6/+)0(()-#(%*(&',--.<7226201568/0+/1354;1,++*&,-/-2.7/4,1-./)+'*-+*-3122:7807/.2/3()+'*+.22-././863261011659:6036+%&()()*+-.343(.()/790-23.;*((&+0,*'&(248//71+,+/34358794.)--173&'*6992:3<31.-)01043,),)',1./6..7:896:752-*+,-1+**,1'0-.3.1-,%)'*))(-++*2,0858:3<:5:672830335+02778:97764:::9::506*)*.//79.1.&()*763,7+'-2-4*-14/7,*,/08/0*+,.-.0851:657*+5*+0;00:40329610151/.*.24:2;2+/,*-336799451../,+&)')*-3-+5.720794.35587888./11375040318*'(*+-643320)**(*187880;0/5/*-.2&614)&&++9575152732,/26+./<75955686;1/26778578999/1/,*.*)'(++*,-0123754788954-+//&'#')(((&%(***,67887668)%**-*((+('&%)-+2147254))+.1''.&''*(*+08086,-33-0*01+.&,((%*&135:1/0/0*%(+'*)0.+&$%$$/-1-,2-+89,.4715.8.-.1//8/-1589;7/++++,/15/-,/,*,2023,+'&$&*60:29
@27f09dd5-0091-4bdd-99b7-a06c078b3623 ch=229 read=86574 start_time=2019-12-13T02:42:49Z barcode=BC01 runid=2c9cf7bc05858273f10e7d7ec552fc0bd742dc3e
CCGTTACCTTGTTGCGACTTCACCCCAGTCATCCGGCCACACCGTGGCAAGCGCCCTCCCGAAAGGTTAAGCTACCAAGCTGCGGTGCATACGGCTCCATGGTGTGACGGGCGGTGTGTATTACAGGCCAGGAACGTATTCACCGCAGCAATGCTGATCTGCGATTACTAGCGATTCCGACTTCATGGAGTCGAGTTACGAACTCAATCGGACTGAGATAGGGTTTCTGGGATTGGCTTACCGTCGCCGGCTTGCAATGTCCCTACCATTTGTAATTGCGGTGTAGCCCTGGCCAATGGGGCCATGATGATGACGATATTTGCCTTTCCTCAGTTTTGTCACCGGCAGCGGTCTCATAGAGTTCCACCATTACGTGCTGGCAATAAGGACAAGGGTTGCGCTCGTTGCGGGACTTAACCCAACTTATCTCACGACACGGCTGGCGGCAGCCATACGGCACCTGTGTTCGAGTTCCCGAAGGCGCAATCCATCTGGAAGAGTTCTCGACATGTCAGGCCAGGTAAAGGTTCTTCGCGTTGCATCGAATTAAACCATGCTCCACACCGCTTGTGCGGGCCCGTCATTCGAGTTTCAGTCTTTGCAGCCGTACTCCCCAGGCGGCGAACTTAACTTGTTAGCTTCGATACACGTGCCAAATTGCACCCAACATCCAGTTCGCGTTTAGGGCGTGGACTACCAGGGTATCTAATCCTGTTTGCTCCCACGCTTTCGTGCCTCAGTGTCAGTGTTGGTCCAGGTAGCTGCCTTCGCCATGGATGTTCCTCCTGATCTCTACGCATTTCACTGCTACACAGAGATTCCGCTACCCTCTACCACTCTAGTCGTCCAGTATCCACTGCAGTTCCCAGAGTTGAGCCCAGGGCTTTCACAACGGACTTAAACGACCACCACGCACGCTTTACGCCCAGTAATTTCGAGTAACGCTTGCACCCTTCAGTATTACCGCGGCTGCTGGCTGAAGTTAGCCGGTGCTTATTCTTTGGGTACCGTCATCCCAACCAGGTATTAACCGGCTGGATTTCTTTTCCCCAACAAAGCACACAACCCGAGGCCTTCTTCACCCACGCGGTATGGCTGGATCAGGCTTGCGCCCATTGTCCAATATTCCCTGCTGCCTCCCGTAGG
+
88,17-..5.+47*0&'%)-1-1,1)&'--261..4/3*-(.20636247,+(63724'')02$(+//41,0113/1/%(,-0)('$&&$%''**+-7,/636110./'49358-/043&*(()&+-.7'10.50/868:645:*+.,18;897822223;51.30.04233668;56---8/812,'&&+.+),-9%-*%%&%'/*-8*6-622..3:.8535:;322..*7-30.6..5956713,0+**'()'$)%.52,(*,//07.,-+(0***-&))/-+2;-+/81-/**%(//2944*)+(*(*222*.%0-'%'()5.01//(-,79-/3668750+&*('100-*),,),,+9./)1033912287;:9;19004:/70:2./6.1/66354020:01/;:51222.24+/**./.-,./*-00/,+)),+.-.14,,*2)&'%,'3/./1*,/+2:+*),.8-0''(.*1/37-4**3.0871511(*+428(+.44,4*.(&((%$&04.38*+,3978;64717100444+&0+51;5-)&$%--/+(*)10++5,-.49-1++%#$(%'/,))*-3<:6567161(&**+-4(3-/-379/(022173435627.3()'()6---499222--'*.151:29535.0(+*+-12772,,/0;5001/88*/59588::5656893853,137759468.35<8/-0/5,&))*.88..0/60-9459774-//1294203(%0-.+.176:;7<778:6::<8:97;74123)*.//7675/./&.90.),,-0,),)0)()&)/-85,/514:6++++-.(+*/036::783-'*)+93,%((+6,01;38**,%'.6)&(+76,-73069,-./1.,+1+),)174888:9*.*'+-.&0,/.2/,/-*()%+./29;)-&&('-040143/-',21490%--/3627;99191119831.///3,/875883/40.4..1;209758-,,43++)$&(+')&.*'-),*..1(6-,,+,9610<6'./(&111*.*)((%%(')&(*)10,*.)./21202744293.10./-,-72.,.0;4,,$+/)*0(,*2:,*36+,3)2)122939.+2331462+:0-.,4,
@2495b751-4040-4cf1-bf96-1f523b7d150d ch=321 read=41981 start_time=2019-12-13T02:42:57Z barcode=BC01 runid=2c9cf7bc05858273f10e7d7ec552fc0bd742dc3e
CTCCGGGGAGGCAGCAGTAGGGGAATTTTCGGCAATGGAAACCCTGACCGAGCAACGCCGCGTGAAGAAGGTTTTCCGGTTGTAAGCTTCTGTTATAAGGAAAGAACGGCGGCTACGGAAATGGTAGCCGAGTGACGCTTTATTAAGAAGCCACGGTAACTACGTGCCAGCAGCCGCGGTAATACGTAGGGTGCGAGCCGTTAATCGAATTACTGGGCGTAAAGCGTTGCGCAGGCGGTTATGTAAGACGAAATCCCAGGCTCAACACAGAACTGCATTTGTGACTGCATGGCTAGAGTACGGTAGAGGGGATGGAATTCCGCGTGTAGCAGTGAAATGCGTGAATATGCGGAGGAACACCGATGGCAGGCAATCCCTGGACCTGTGCGGCGCTCATGCACAGCGTAAGGAGTAAACAGGATTAGATACCTGGTAGTCCACGCCTAAACGATGTCAACTGAAGTTTGTTTAGAATTAGTTTTCTCAGTAGCAAAGAAGCTAACGCGGTAAGGAAGTTGACCTTACAGGGAGTACAGCCCGCAAAGTTGAAACTCAAGGAATTGACAGGGACCCGCACAAGCGGTGGATGATGTGGTTTAATTCGATGCAACGCGAAACCTTACCACCTTTGACGCTTGGCAGGAAGTTTCCAGAGATGGATTCGTGCTCGAAAGAGAACCTGCACAGGTGCTGCATGGCTGTCGTCAGCTCGTGTCGTGAGATGTTGGGTTAAGTCCCGCAGCAGAGCGCAACCCTTGTCGTGGATTGCTACATTCAGTTGAGCACTCGTAAGGACTGCCGGTAAACCGGAGGAAGGTGGGGATGACGTCAAGTCCTCCATAGCCCTTATAGGTGGGGCTGCGTCGCCACAATGGCTGGTACAGAGGGTTGCCGCCAACCCGCGAGGGAACTAATCCCATAAAACCAGTCGTATTCCGGATCGCAGTCTGCAACTCGACTGCGTGAAGTCGGAGATCGCTAGTAATCGCGGATCAGCATGCCGCGGTGAATACGTTCAGGTCTTGTACACCGCCCGTCACACCATGGGGGCAGACCTCGCCAATAGGTAGCCTAACCACCAAGGAGGCGCTTACCGCTTGAGGTTCGTGACTGGGGTGAAATCGTAACAAGGCAACCGG
+
0(0'%'4.%')/,-4&2,*,/.(),/2::96;73;21,(,*/:.-./81221420314723/+*),&)++/.:202(*,'3)+*+$)/:675/6...4*4+4,),1..1)-((*))'))0-,-.///54,%*+*+'$%(.30/70*&)*&,3/2*)%'+,-.116;:<73.--8.7,6*('*&)*+,2.*00-.+'*-*)022206()-/2/118900.2.00+/.2/,,-.))12/0-/,.*115.13&/(&'16-(-...0--+&$&*'-(*/7/36+,3,,+,+--13954%%)()+47;40-&0/0*12:2111206./*,,&'+++./-/9501132(+1/&,.-.)'/.0:67:;111/9.&(/.0:-17/'1617310/'*''-,./2+.,//3-(,*+,,-)'&(..'($/)&6(*(*)),,,,1100-3/+-/28338/....(.+&'%+&),)0:0*04%&(&',+,+1::7-*)((*)%(%(*%()'((,&%'')/,--('))&(%&&(&&%#$%+*'''''(&'60+**00&)/4(-3**661.(+'.-4555&1::/65.+,,/07'/,..299:1111007+62/5471/./*/5-10**35,,('')--)/009+('(&$&#*'*&26(3//;03&&&((//2/*112172489239,(*/162.+''&()34878;99583948787622)/0269:8:957925398:<9943644+/2+(%&%$&)+(+-572(/2),++-7/7-((-,./016579:%021.-5,(('&$''((*+0066++&%'-,;892010*,)('(,5,.+-.6---2,1/0--.*%,)+/6)(,+.169.35.***(+'()&&%&&),+,42493///.-+-1308.,)(-+343;3/103+('%$&'5--3'%&*.8;506/201'($$&)).-256)6-/36510,..0499:9899:413/.0,7)%*-/343(/0-5/0.9175:8.451533423141&).+/31548'.5837321-.../58<9200./-2:-,.&*.+1','%*.*,/5+*-%,+))(2()0415(0*,(0'%)))-,1.,05,*),-%363:768652//+-1,,/.,*/+0.,+,-)(&&&+516
@00c7b053-0f7a-4deb-87f3-03377f990eb5 ch=221 read=44176 start_time=2019-12-13T02:42:55Z barcode=BC01 runid=2c9cf7bc05858273f10e7d7ec552fc0bd742dc3e
CCGGTTACCTTGTTACGACTTCACCCCAATCGCTGACCCTGCCTTCGGCCGCTGCCTCCTTGCGGTTAGCTCACGGACTTCGGGTATTGCCAACTCTCGCTGGTGTGACCGGGCGGTGTGTACAAGACCCGGGAACGTATTCACCGCGACATTCTGATTCGCGATTACTAGCAACTCCAGCTTCATAGGCGAGTTTTGACCTACAATCCGAACTGAGACTGGTTTTGAGTTTGGCTCCCACCTCACGTATTACTGCATCTCTGTACCAGCCATTGTAGCACGTGTGTAGCCCTACATAAAGGGGCATGACCGTTTGACGTCATCCACGCTTCCTCCTGGTTAACCCAGGCAGTCTCGCTAGAGTCCTCAACTTAATGGTAGTAACTAACGACAAAGGGTTGCACGTTGCGGGACTTAACCCAACATCTCGACACGAGCTGACGACAACCATGCACCCACCTGTCTGCCTTGTCCCCGAGGGATTTCCTCGATTAAGAGTAATGCAGGGATGTCAAGGGTGTAGGTAGGTTCGCGTTGCTTCGAATTAAACCACATGCTCCGCTACTTGTGCGGGTCCCCAAATCAATTCCTTTGAGTTTAATCTTGCGACCGTACTCCCCAGGCAGGAATACTTAATGCGTTAGCGGCGGCACGGAGATGTTGAAACCCCACACCATCGTTTACGGCGTGGACTACCAGGGTATCTAATCCTGTTTGCTCCCCACGCTTTCGAGCCTCAACGTCAGTTACAGTCAGAAGAGTCGCCTTCGCCACTGGGTGTTCTTCCTAATCTCTACGCATTTCACCGCTTCACACTAGAATTCCACTCTCCTCTCCTGCACTCCTAGATAACCAGTTTTGGAATGCAGCACCCAAGTTCAGGCGGGTATTTCACGTAGCAATCATCCGCCTGCGCTCCTTTACGCCCAGTAAATCCGGATAACGCTCGCCACCTACGTATTACCGCGGCTGCTGGCGTAGTTAGCCGTGGCTTCACCTCCTTAGGTACCGTCATTATCTTCCCCAAAGACAGAGCTTTACGATCCGAAAACCTTCATCACTCACGGCGTTGCTGCATCAGGGTTTCCCCATTGTGCAATATTCCCCACTGCTGCCTCCCGTAG
+
9-',632::3<024002688::-888,3030)))(%.10*&/+-.--+'$)*,+/#&*(*)()*41:00/20+-)5167<718530242563,/,,))%$'*././/37).97402../021706-454++68671((&+1/01/-02296998-..685420.4.,-)))*+%//0.+**.1)%%&+861,/251%+(68452643/*'+000433868909:9+,*--6),,,,&4.(,5/-*+&(&)+$)')./010.-.025;789;-74/-,(*&)*-./))%-,4.((++,33(.67+04611+2*,4-.//-../,6*&(&()&'',.1.)*')'&*+++,50467675++/-*004566808,...---6/.02/+-.202/-01;++-.)($$#(),2-/,24/,*--./6.2.0/1/),&&'&()+.1/.&-0+85331,)&)'+-*)/91465*((&'--12;<7*'-/)).4.33145616,)(''&,20//0(49-65608.(-'(+.4(*&%)(/-,*4031/01/1*,+/*13/13+/.267-1+').//59263728/00++'**++/+6/610.860/68<3420,5.,,./18.633-744,))*,$+',0+--../3277621--*,,++*(%'+/,+,00/0-.875:73)--/4476//33(*,3.1679641,-2+02/2140/062;;45.;*&%*043.,//13:94/-48:900)..7860:/./7577.--)+%&$').35;:68:-',-0)+02:24:/2-/964523/0-...:9/.83)+-,'$(&&(*(,)0*;:,.3327555676324000.)++)31*'*('*02/)0,*)(&*+-/0.6/.+()-*)*+4'//0/2:/-,*%*%&'+2/1276147/++,)2051-62/328.+)+*7:4-444946688)./2/8978;7//,/-5*,..*63<76689601**)24.--6.8;:6/030)+(')&'&).4002:0196270-,*+3;;./3,)..0--/00;4*),-.0,*29:.52253:::122,%'+,7/7/./+++++<+1973;/399.+.2+)(-/4000.6::-+3234434:/;9.,1,.
@daa9387b-5110-4720-b979-9017ac37b919 ch=477 read=45694 start_time=2019-12-13T02:43:14Z barcode=BC01 runid=2c9cf7bc05858273f10e7d7ec552fc0bd742dc3e
CTCCTCGGGAGGCAGCAGTGGGGAATATTGCACAATGGGCGCAAGCCTGATGCAGCCATACCGCGTGTATGAAGAAGAAGGCCAGCTGGACATGTAAAATTACTTTCAGCGGGGAGGAAGGAGTAAAGTTAATACAACTGCTCATTGACGTTACCCGCAGAAGAAACGGCTAACTCCCGTGCCAGCAGCCGCGGTAATACACGGAGGGTGCAAGCGTTAATCGGAATTACTGGGCGTAAAGTGAGCGGTTTGTTAAGTCAGATGTGAAATCCCAGGCTCAACCTGGGAACTGCATCTGATACTGGCAAGCGAGTCTCGTAGAGGGGGTAGAATTCCAGGTGTAGCGGTGAAATGCGTAGAGATGCGGAGGGCTACCGGTGGCGAAGGCGGAAGCCCCCTGGACGAACTGACGCTCAGGTGCAGCGTGGGGAGCAAACAGGTTAAGACCTGGTAGTCCACGCCGTAAACGATGTCGACGGAGGTTGTGCCCTTGAGGCGTGGCTTCCGGAGCTAGCGTTAAGTCGACCGCCTGGGAGAATACAGCCGCAAGGTTAAAACTCAAATGAATTGACGGGGGCCCGCAAGCGGTGGAGCATGTGGTTTAATTCGATGCAACGCGAAGAACCTTACCTGGTCTTGACATCCACGGGAAGTTTTCAGAATGAGAATGTGCCTTCGGGAACCGTGAGACAGGTGCTGCATGGCTGTCGTCAGCTCGTGTTGTGAAATGTTGGGTTAAGTCCCGCAACGAGCGCAACCCTTATCCTTTGCCAGCGGTCCGGCCGGGAACTCAAGAGACTGCCAGTGATAAACTGGAGGAAGGTGGGGATGACGTCAAGTCATCATGGCCCACTTACGACCAGGGCTACACGTGCTACAATGGCGCATACAAAGAGAAGCGACCTCGCGAGAACAAGCGGACCTCATAAAGTGCGTCGTAGTCCCGGATTGAGTCTGCAACTCGGCTCCATGAAGTCGGAATCAATAATCGTGGATCAAGTGCCACGGTAGATACGTTCCCGGGCCTTGTACACCGCCCGTCACACCATGGAGTAAGGTTGCAAAAGAAGTAGGTAGCTTAACCTTCGGGAGGGCGCTTACCACTGTGATTCTGACTGGGGTGAAGTCGTAACAAGGTAACCGGAAGATAGAGCGACGAACCGTGGAAGTTAACACAAAGACACCAAACAACTTTCTTCAGCACCAGCAATACGTAACTGG
+
,79877-<725754672343:<,-/,+2/**)*6777;884/87()1,+,1++*$&&(((44./*)%$&'*00*-+'+*,+-)$$(*1/13,,&&',+,(.*./5:/)31/17,',/55/,'((,:0119291./)'%2+-670/2.-/50;10;6350.2+',)$'()(','&'-3*+98971121.67,/-;./3-'+(+210/4,0-16823-5-/-/0()-(/,3339;9:89784(()+1739486*),0.04/&*,46767:3.06+%2845513393783331355555522335;7;4/,$%(&(*++,.03)&*/..'(%&&%)$&%&-54310002954.69--1:93////0+*(+(()%%$&+0,41/11)*)$$$$%')%+/.0*(.138(',+*)),+12212-,+(()*+0.+/+*(,.2,1(.+*0+%$$+-,.574568($%&0<7886-,)))%()+&-(0'*(00*+./://0.(0-)/8/3,-,3)5+.%-/,*.,0.8/457799748944;7++(((*-)040--/,3-253;;57885;:33.;/;.4659:910-+&'%,*.09614'*,.4+,,1,:8072:5,,011504+,)/8(,/*('&',0,*+-&&$($**21'*-27.),+.<<9660-22673072.423;96:0;:3958597-316,/1:99:98898:889::993+-./743245),*)-512163988:99.1/9-++-+3('23260048-/-,,9(*+'(335446971.23261;86;9960-*'*+/689;375//.1804561-10.2.104;<87:98:999741223;:'*,5/90&&$#&(()/815650,''&')01863,3+,11/.1125741+('&')&&--258950/.+0-035.03950223365;1/10312210:7.9'&,/-0'*')+,/*41112161430*.81810/5(6.4320/,*1-/0;9<;:63'&*,,/**(932.33-,+-22,-.179217232868<75;932434397675+)%*(,+14;58951)&*'%+&*/+*)-..0..1187.;3*.6556534027',0+.4642/')+265452++./+,.'&'*),2-516:7:72631685...0/51*0)58798/,**+8/6-00/9*,65)1()')*).)/8-,696&/,/4175406//1840(*%$$
@2520dd98-e045-4752-a64f-e7db41ab039e ch=454 read=48910 start_time=2019-12-13T02:43:13Z barcode=BC01 runid=2c9cf7bc05858273f10e7d7ec552fc0bd742dc3e
CCCGGTTACCTTGTTTGACTTCACCCCAATCATCAACCCCCCACCTTAGACAGCTCCTTCCTTGCGGATTTAGGCCACCGGCTTCGGGTGATATCAACTCTCGTGGTGTGACGGGCGGTGTGTACAAGGCCGAGAACGTATTCACCGCGACATGCTGATTCGCGATTACTAGCGATTCCAACTTCATGTAGTCGAGTTGCAGACTACAATCCGAACTGAGAATGGTTTTATGGGTTTTGCTTCGCACCTCGCGGCTTCGCTTCCCTCTGCACCATCCATTGTAGCACGTGTAGCCCAGGTCATAAGGGGCATGATGATTTGACGTCATCCCGCCTTCCTCCAACTTGTCACTGGCAGTCTCGCTAGAGTCCCAACAATGATGGTAACTAACGATAAGGGTTGCGCTCGTTGCGGGACTTAACCCAACATCTCACGACGAGCTGGCGACAACCATGCACCACCTTTATCTCCTTATAGCTATCTCTCCTTCTCCTGGAGCCTTTATGGAGTATGTCAAGACCTGGTAAGGTTCTTCGCGTTGCTTCGAATTAAACCACATGCTCCACCGCTTGTGCGGGCCCCGTCAATTCCTTTGAGTTTCATTCTTGCAGACATTACTACTCAGGCAGGTACTTATTGCGTTAACTGCAGCACTGAACTTTGACATCCAGCACTTAGTACTCATCGTTTACGGCGTGGACCACTAGGGTATCTAATCCTATTTGCTCCCCACACGCTTTCGGGACTGAGCGTCAGTTGCAGGCCAGATCGTCGCCTTCGCCACTGGTGTTCCTCCATATATCTACGCATTTCACCGCTACACATGGAATTCACGATCTCTCCTGCACTCTAGCTGCCTGGTTTCTATGGCTTACTGAAGTTAAGCTGGGCTTTCCTGAACCCTTGCTGCCGCCTGCTCCCTCTTTACGCTTAATAATTCCGGATAACGCTTGCCACCTACGTATTACCGCGGCTGCTGGCACGGCGTAGTTAGCCGTGGCTTTCTAATAAAGTACCGTCACTCAGCTGCATTTCCTGTAGCCGCCGTTCTTCCTTTATAACAGAAGTTTACAATCCGAAAACCTTCTTCCTTCACGCGGCGTTGCTCGGTCGGGTTTCCCCATTGCCGAAAATTCCCTACTGCTGCCTCCCGTAGGAG
+
90,150;226:60/4''*89;:71652,3/216,(%54;9:-357382127%.,-.98981-3)-,9%.)&%++4726:1723/5,7*.('*,//15-,,--,0.6124////5602222841,0/5-.53**)-21597:<726;3679:9;9431))0**17558200001103/2-**.0211223477:10.8..-/3.473347261.19752223887.8::)+,7;059:2-/474&.(45895606/07/)+0-.;31140-,-60889/62*()***210//*+-2,+/4440/20(+21867666428<../4/116:1:5--1525.00.,/,0/..1.226:74143145686133253-,'+,7//.*/**//22474./0,+*5.5946578:77<276:60**).(40(*%*,6642%'(%''*.-.0(//-3002:056846832,--)(/.43+(/+--0002544412)'&()0()7/.,1316:34+(&(,-857751+*+,&&-344.549:9<:93+/.(+195021212<:96/+/035155018.127/0,2282362'&),-83;6/4610143;81176028/0&%87%1'(*82202((./&'&+*2.7,.1/007/802278/.--.05:7//01.0340:,/'.+&)'',0))2+,7982;8003:6((+()37/232,&'-*,-8/;/-+*(29**23.8:.&)),223<.7-;;853,)))+181627//.-238533543421674:768;99::9446934.1++-::86:')+./-0:;179:66,*)()$-(2,02,+(*+.//./.36-/611222/./00;;..+(0.++,1-*)**+-4-8-+8,.*%&'*200.7+*-,//77:62:/3477;4640/1,07-),/:423/*'&,*+73990024386(5,*,-*,0(.002505115223.-1///:9864.$&(.)++-/:*))*&**27219-5//6027,(,*,9586//0*&%%*#+)*2::9561/.51,0*+78/*0..15/,./.0)(*('*4:-/.920))0472186:77;966;8665/30/-71,,../43/(74.;119:4/09358246788;190)*.003726:-67.+3281,*
@10a909d1-20bf-46b9-8290-0424c93328da ch=243 read=81166 start_time=2019-12-13T02:43:23Z barcode=BC01 runid=2c9cf7bc05858273f10e7d7ec552fc0bd742dc3e
CCGGTTACCTTGTTGACTTCACCCCAATCATCAATCCACAGCCAGGCCAGCTCCTTCCTTGCGGTTTAGGCCACCGGCTTCAGGTGTTATCAGCTCTCGTGGTGTGACGGGCGGTGTGTACAAGGCCGAGAACGTATTCACCGCGACATGCTGATTCGCGATTACTGGCGATTCCAACTTCATGTAGTCGAGTTTGCAGACTACAATCCGAACTGAGAATGGTTTTATGGGTTTTGCTTCACCTCGCGGCTTCGCTTCCCTCTGCACCATCCATTGCTTAGCAGCACGTGTAGCCCAGGTCATAAGGGCATGATGATTTGACGTCATCCCACTTATCAACATCACTGGCAGTCTCGCTAGAGTCCCCAACTTAATGATGGTAACTAACGATAAGGGTTGCGCTCGTTGCGGGACAACCCAACATCTCACGACACGAGGCTGAGGCGGCAACCATGCACCACCTGTATCTCCTTATGGCTATCTCTCCATCTCTGGAGCCTTTATGAGTATGTCAGAGACCTGGTAAGGTTCTTCGCGTTGCTTCGAATTAAACCACATGCTCCACCGCTTGTGCGACCCCCCCCCGTGTTCGCACAGGTTCATTCTTGCAGACGTACTACTCCGGAGCAGGTATTGCACGTTAACTGCAGCACTGAACTTTGTCCAACACTTAGGTACTCATCGTTTACGGCGTGGACTACTGGGGTATCTAATCCCACATATTTGCTCCCCACGCTTTCCGGGACTGAGCGTCAGTTGCAGGCCAGATCGTCGCCCTTCGCCACTGGTGTTCCTCCATATATCTACGCATTTCACCCTTTACACATGGATTCCACGATCCTCTCCTGCTCTAGCTGCCTGGTTTCTATGGCTTACTGGAAGTTAAGCTTCGAACTCTACAGACCCCTTGCCGCCTGCTCCCTCTCTTTACGCCCAATAATTCCGGATAACGCTTGCCACCTACGTATTACCGCGGGCTGCTGGCGTAGTTAGCCGTGGCTTTCAATAAAGTACCGTCACTCGGCTACCATTTCCTGTAGCCGCCGTTCTTCTCCTTTATAACGAAGTTTTACAATTCAAAACCTTCTTCCTTCACGCGGCGTTGCTCGGTCAGGGTTTCCCCATTTGCGAAAATTCCCTACTGCTGCCTCCCGTAG
+
67/217-/.2/+3.+*.197-689(3,454996:05(%(*$,*+0434---,2:6;:504/.)0+1...760-4,+,,112%+5566:760/'++,(+-/36210-.52:742903632*67;1883..24963987;756,,,,67467:89,6765641352403:431605.++,.23/323%023'%&36))6244553475620--767/-,.7453;9;201,82559,/049346633/,/4./8/,/5-;;,,550.+-..17:262)'*''&&()-,,,,*+*)-1+*0366112.,68//,*+--88<9111899::*2/$$&'&''%$%%+,4662'&',.0,6/,3),)(*477*0001501)((-/9779,.4;5/.0/7,534;222338/8/,)+0-((&(*0,/.0465*+#()3/(.+*)3*0*$%'(.)*045<0.,,).4122,,&))056+(*$+$()+.:88758;67997674(*23494.0200100121+'*,/99558944/72<9872.55.0-..6/)*,6+:;:47/,,100677/1.*(+')(*#&$*-22.03.(&&&&*''((+(,14:2(1817100--67/635-,--3)(+%(/',%(%&&)*')++4/4.320.//'.'&%4107-)*,+.*.(()()*''*,,-,.:85;-*+.80118;588563(4820222439522.**,+'01(&**730+,,+.0;/1*2:;5850+,,169234:-5)*407./084/)*/::*5<968;/58::889<86.7,'),/,--.,000*/7.0*2*('1*()&(&))*'(300+++,.1212,16210((&'&0118;6966;;16681+**+*-..)))(+933,//64*../00')+,-3703)))(,.+38.-.-.4('(*(-5*****('***(6*8.83868211/-40.9<1191.5)-(+..7<400/*-658/6*-)+*5370/061830+++,)-3/59/+0+/78:://0/-6/007:+3:94-)*#+1578;;76/*')''-(&,./00/0()**0/2&&')+341*.+%$',339;:84;4.10.4//-:100753735.3764<-39:1).1((/.054,.(65)''+..2677:/:9();66
@c5431aa6-83d0-4af5-87b3-7e487102e009 ch=294 read=70724 start_time=2019-12-13T02:43:23Z barcode=BC01 runid=2c9cf7bc05858273f10e7d7ec552fc0bd742dc3e
CCGGTTACCTTGTTACGACTTCCTTTGATCATGAATCACAAAGTGGTAAGCGCCCTCCCGAGTTAAGCTACCTACCGCTTCTTTTAGCCCACTCCCATGGTGTGACCCGGGCGGTGTGTACAAGGCCAGGAACGTATTCACCATTCTGATCCACGATTACTAGCGATTCGACTTCATGGAGTCGAGTTGCAGACCCCAATCGGACTACGACGCACTTTATGAGGTCCGCTTGCTCTCGCGAGGTCAGCCTATGTCTTTGTATGCGCCATTGTAGCGTGTGTAGCCCTGGTCGTAAGGGCCAAGCTTGACGTCATCCCCACCTTCCCTCAGTTTATCACTGGCAGTCTCCTTTGAGTTCCCGGCCGGACCGCTGGCAGCAAAGGATGGGGTTGCTTGCTCGTTGCGGACTTAGCAACATTTCACAACACGAGCTGACGGCAACCATGCGGCACCTGTCTCACAGTTCCCAGAAGGCACCAATCCATCTCTGGAAGTTCTGTGGATGTCAAGACCAGGTAGGTTCTTCGCGTTGCATCGAATTAAACCACATGCTCACCGCTTGTGCGGGCCCCACGTCAATTCATTTGAGTTTTAACCTTGCGGCCCAAATACTCCCCAGGCGTTGAGCTTGCTTGTGAATTAGCTCCGGAAGCCACGCCTCAAGGGCACAACGCAAGTCGACATCGTTTACGGCGTGGACTACCGGGTATCTAATCCTGTTTGCTCCCACGCTTTCGCACCTGGGCGTCAGTCTTTACCGTCAGGGGGCCGCCTTCGCCACCGGTATTCCTCAGATCTCTACGCATTTCACCGCTACACCTGGAATTCTACCCCTCTACGGACTCAAGCTTGCCAGTATCAGATGCAGTTCCCAGGTTGGGCAGGGATTTCACATCTGACTTAACCGACCGCCTGCGTGCGCTTTACGCGGTAATTCCGATTAACGCTTGCACCCTCCGTATTACCGCTTGTGCTGGCACGGAGTTAGCGGATGCTTCTTCTGCGGGTAACGTCAATGAGCAAAGGTATTAACTGCCCTTCCTCCCCGCTGAAAGTGCTTTACAACCCGAAGGCCTTCTTCATACACGCGGCATGGCTGCATCAGGCTTGCGCCCGGTGTGCAATATTCCCCACTGCTGCCTCCGTAGGAG
+
1..'49*+719/05*/02210.%&)))./5++./643342/0+*/0/,('(*9:7.00-(''+211/3369:7/5+%(/)&/*'$($55,(..-:6.,+'()-0/8,,*265.2+**+.),492515$40,.+*/.3<9(*(&)6131113)$&((</.07446678.4)++166446-(++,-354:56-,*3/,'/,47'4-:;6565312(*/5+''*(5+.6:4433.0111310--/4/-+(+%)'-#'(+430135121274+/''&()'-020////95,,845.-/*-.05-(&$'*0./11444.;78++-.3573+*4*+,7/,.0454.6--.64264.01,-09724+&,20,3+.1,263:4/-11:-,3.1&*-.*2,*&&&%&(-/53*22.//7,(.)+/11;70146:968769555443(+*%2-810-'.0078510.),./)0:;54.&','---+03071:92888375.02)+4576304/0/085/268:&&'*$,++:67:7/771://.43*&*,+47.4/+-/00..,'+1-,3-,--3//++**''*-/26:9<:7:<,*+7/:;:.65131//253/(274/.1045:**2463'*)((*/1$%%%')&&&)(01595140/1*164637;9930+6,,$&)'+%&*4-5442324465;802*41117;666+5(-)%)(//1062288-:5+),-/67(,-..72/')$+&%(*03112+1+((,)*-8.58(*4:50-322:9<:9:<55:,4167<9../%&,./45;6866-098.,26-./-/-19668.22827*9:3,,./4/+)*.47,+,+2,-0/%((+,4.34578799936/)+((/')-1)--0*/:9,+--.33/+*'(01-%%,2854:540)1011/292+-*/',*69:680+-.1..(()+)01,/1+*,,'4)*7-/-&)')+-.///.,(*++(*04-1114+0)+9265<56797:63400*+-3:440787;,,,4)0,**(/'*,'(,,541;1*(541-+)'''*,+-+00,47/()3,5302979;5440+(,*,.727200//-1///261-7-./407+)%*'$&)/40-.,03:1,-1//.-/0+1+*,(5+&(
@2a7351ad-59a4-47f1-91d6-97466588d749 ch=400 read=49566 start_time=2019-12-13T02:43:23Z barcode=BC01 runid=2c9cf7bc05858273f10e7d7ec552fc0bd742dc3e
TTGGTATGCTTCGTTCAGTTACGTATTGCTGAATTGCTGAAGAAAGTTGTCGGTGTTAACCCTGCTGCCTGTCGCTCCACATCTTCCGGTTACCTTGTTACGACTTCACCCCAATCATCAATCCCACCTTAGACAGCTCCTTCCCTTGCGGCGGATTTAGGCCACCGGCCTAAGATTGTTATCAACTCTCGTGGTGTGACGGGCGGTGTGTACAAGGCCGAACGTATTCACCGCGACATGCTGATTCGCGATTACTAGCGTTCCAACTTCATGTAGTCGAGTTGCAGACTACCAATCCGAACTGAGAATGGTTTATGGGTTTGCTTCACCTCATGGCTTCGCTTCCTCTGCACCATCCATTGCCCAGCACGTGTAGCCCAGGTCATAAGGGGCATGATGATTTTGATCATCCGCGCCCTCCCAACTTGTCACTGGCAGTCTCGCTAAGTCCCCAACTTAATGATGGTAACTTAACGATAAGGAGTTGCGCTCGTTGCGGGACTTAACCCAACATCTCACAGCGAGCTGGCGACAACCATGCACCACCTGTATCTCATATGGCTATCTCTCCATCTCTGGAGCCTTTATGAGTATGTCAAGACCTGGTAAGGTTCTTCGCGTTGCTTCGAATTAAACCACATGCTCCACCGCTTGTACGGGCCCAAATCGAATTCCTTTGAGTTTCATTCTGAACGTACTACTCAGGCAGATTGCCCATCGCGTTAACTGCAGCACTGAACTTTGACATCCAACACTTAGTACTCATGTTTGGCGTGGACTACTGGTATCTAATCCTATTTGCTCCCTCACGCTTTCGGGACTGAGCGTCAGTTGCAGAGCCAGATCGTCGCCTTCGCCACTGTTGTTCCTCCATGTATATCGCATTTCACCGCTACATGGAATTCCACGATCCTCTCCTGCACTCTAGCTGCCTGGTTCTATGGCTTACTGAAGTTAAGCTTCGAGCTTTCTACAGACCCTTGCTGCCGCCTGCTCCTCTTTACGCCCAATAATTCCGGATAACGCTTGCCACCTACATTACCGCGGCTGCTTTGTCGATATCAAGGTACCGTCACTCCGGCTACCATTTCACCAGCCGCCGTTCCTTCCTTTATAACGGAGTTTAATCCGAAAACCTTCTTCCTTCGCGGCGTTGCTCCGGTCAGGGTTTCCATTGCCGAAAATTCCTACTGCTGCCTCCCGTAGGAG
+
&)'%%%&$0134(-9+,87;67242/6///.$%('+.4503)+1/.09201)4.0.5-0.9/-.0()2658999:78(%(,-289+6*0+;12252/57,22056:-,,7:0)/+-.9849.67'(0*0211465789912221()**++-'*/+-54'0673,.,/+-%*-2,+0.--6-.-/5-+,+..5484877594::7+70-.,./502,./-+/1./878<7377120/4556696563/,.,0/3,-.-,,,+03*2*-205-+'(*,70+*+(,,-.2*,0*..32-4-,+40222/194639;<+00<6672)+,3.(-729%$.+*/;-)+:,9:030/,,02/478-6+*'&%%***.01.,++-3+)/:8323001763.++*,--11.+%($()907(&)''''),3,,-042/2615314//032273322*'(047)5)*1618122.4..,)-**/40//004*)%*2:*--00756;466;853/3/-+*'-518311/,,-(.)-4323'12+62)26/3,,,-16798898888:486800.--.223/138622024943563;8021,*)*+,.5,++/1<,2))(,*42<*,''(0..*)-667*%-)-.;535..//6787/.60/,6-,-%6(6627**+),-)/)2,.4/990*+5;.,88+)%$%-,,43651344(333&&+4*)+*%$.035477833348515468512-04/-0213020+.(),(%)**-75.1+,/*+.-018:76+'*(&%'+,/-1*,210(75)(-,88)*83700.<32*9920/-,000.1%)*.,/++&(/8-,)+*,-.;:95:558<9562-()0/52.28+-',,23760414;:3/85,,)**%)&,0'6-1*%')*.*,,.-/+&&(%+,./....3;75582580273964:3/*++**/855.0199&')('/1'%&(''48;/8.+-22262::0//,6.+-1:912046,00149:883849;060.-21.4:118-++&*+,4;8.6.-,.*,'&$&&%$$$$$((%*((**,-/-,.4,6077189.5894.0/-,-003847;3,4257)/3,-00731+&+*')6372..39419/5.04393;:4529430/,,,2(9,8:24;:081-)&-427842:;82255)$**')0,-64/:1*+%,'+&
@ad5b5bfe-04d3-41d7-a8f6-0c327bf9d8a9 ch=345 read=46385 start_time=2019-12-13T02:43:22Z barcode=BC01 runid=2c9cf7bc05858273f10e7d7ec552fc0bd742dc3e
CTCCTACAGGGGAGGCAGCAGTCGGGGAATATTTTGCAATGGAGAAACCTTGATGCAGCAACGCCGCGTGGAAAGTGATGAAGGTTTTCGGATCGTAAAGCTCTGTCTTTGGGAAGACCAATGACGGTACCCAAGGGAGGAGGCCACGGCTGGCTACGTGCCAGCAGCCGCGGTAATACGTAGGTGGCGAGCGTTATCCGGTTACTGGGCGTAAAGGGGCGTAGGCGGATGATTAAGTGGGATGTGAAATACCGGGCTCAACTTGGGTGCGCATTCCAAACTGGTTATCTAGAGTGCAGGAGAGGAGGAGTGGAATTCCTAGTGTAGCGGTGAAATGCGTAGGGTCGGAAGAACACCAGTGGCGAAGGCGACTCTCTGGACTGTAACGACGCTGAGGCTCAGCGTGGGGAGCAAGCAGGATTAGATACCCTGGTACGCCGTAAACGATGAATACTAGGTGTGGGGTTTCAACACCTCCGTGCCGCCGCTAACGCATTAAGTATTCCGCCACCGGTACGGTCGCAAAGATTAAAACAAAGGAATTGACGGGACGCACAAGTAGCCAGGCATGGTTTTATTCGAAGCAACGCGAACCCACCTACACTTGACATCCCTCGCATTACCTCTTAATCGAAATCCTTCGGGGACAAGGTGACAGGTGGTGCATGGTTGTCGTCAGCTCGTGTCGTGAGATGTTGAGTTAAGTCACAACACAGGCACCCAACCCCTTGTCGTTAGTTACTACCATTAAGTTGAGGACGCGAGACTGCCTGGGTTAACCAGGAGGAAGGTGGGGATGACGTCAAATCATCATGCCTTATGTGGCAAGGCTACACACGTGCTACAATGGCTGGTACAGAGAGATGCAATACCGTGAGGTGGAGCCAAACAAAACCAGTCTCCAGTTCAGTTGTAGGCTGAAACTCGCCTACATGAAGCTGGAGTTACTGGTAATCCTCAGAATGTCGCGGTAGACCGTTCCAGGCCTTGTACACACCGCCCGTCACACCATCAGGAGTGGTGGGTTGCAAAAGAAGTAGGTAACCCAACCTTCGGGAGGGCGCTTACCGCTTTGTGATTCATGACTGGGGTGAGGGGAATCGTAACAAAGGTAACCGG
+
2.2'&'-%*4+&%(&&-/1*-.)'+40+5/%/(%##',411.'%+/5.4.7---0-))+-0/,.6.-(&)*+*)**+,..55.4.30.)1.7676*:8/%,-211338<5)3-*.033,7-//45+37+30).*+.+),,(((**(-+2.*&$'&(*02623,+*)(4-./+0-,8///441++'-)**0224.</,-&*'-7'*39<;98/790'/-./398871.2+-966873355;9974300:81(5((04/25),('')-*-*-&(,1/6/.9/009-9,,,8771../12088//+,-)+(%*)3-3-2-5+++02-'(*,0263,13++3:96/1'*%0,,5(-666787892:2)&&%'*,-----+658675776421043322,,.34*'&'(+-47.)*-09*./+-'7'/)01699-&'$%%)(/...1:*10-/23984442)0+--/572/:812/0)-.)-6,.35617964444334(2768254/6.2+/2&)#(&'&33844++-7,*-100;7-5+/--,006...-).+)/,..1.,*)%)+&&((*)-,+-:<,5.5-..0,.1&,&%(++*-)(10++-,+,6.126/4:/+102,4,()+**.1-2/)'/-(*..+-/),57075000./39,0247::9:89-9-6+,-670.///:9:8768;99669435+$)-5854-,%*+.-%&'&,/'7)),30:6-+.//9090/.0900.029/0233/22,(0,*)%%+,/1589::::<5/4.4-;431++'+*-8347:455368663360/2/1),*'+/'+/00/2+)))/60641-/)-0016///-4/+43213334320,,+,,//29123;,*+'(%++1+./939'*(1:6.-*),+.1(*,:;8806+))****.24;5137/45.-//1534/0132(+1:0229:/5+,+$'*.//6777668+8444712/042'&(/4.8-.-81---1:5092/067747;43/1/+(&)'+()-,0:,/686,&)+(+,++*,++(',1.6576+6*(/6.87343048*+*,,.5578:7543476276.+,%*-*'&').+-*%&)*'/-.098:38
@f38bd9a6-16cc-4e77-823f-72f0da07aeb4 ch=316 read=83201 start_time=2019-12-13T02:43:21Z barcode=BC01 runid=2c9cf7bc05858273f10e7d7ec552fc0bd742dc3e
CTCCTACGGGAGCAGCAATTAAGGGAATATGTGCACAATGGGCGCAAGCCTGATGCATACCCGCGTGTATGAAGAGCCTTCCGGGTTGTAAAAGTACTTTCAGCAGGGAGGAAGGGAGTAAAGTTAATACAACTGCTCGTGGCGTTACCCGCGAAGAAACACCAGCTAACTCCGTGCCAGCAGCCGCGGTAATGGAGAGTGCAGAAAGCGTTAATCGAATTACTGGGCGTAAAGCTGCTTGCACCAGGCGGTTTGTTAAGTCAGATGTAAAATCCCCGGGCTCAACCTGGGAACTGCATCTGATACTGGCAAGCTTGAGTCTCGTAGAGGTAGAATTCCAGGTGTAGCGGTGAAATGCGTAGAGATCTGGAGGAATACCGTGGCGAAACGGCCCCTGGACAGACATGACGCTCAGGTGCGAAAGGCGTGAGGAGCAAACAGGTTAGATGCCTGGTCCCGCCGTAAACGATGTCGACTTGGAGAGTTTATTGCCCTTGAGAGAATGGCTTCCGGAGCTAACGCGTTAAGTCGACCGCCTGAAATTACGGCCGCAAAGTTAAAACTCAAATGAATTGACGGGGCCCGCACAGAAGCGAGGGTGGAGCGTAATGGTTTAATTCAGTACCTTGCAGAAAGAACCTTACCTGGTCTTGACATCCACGGAAGTTTTCAAGAGATGAGAATGTGCCTTCGGGAACCACCGTGGGGCAAGGTGCTGCATGGCTGTCGTCAGCCCGTGTTGTGAAATGTTGGGTTAAGTCCACCAGCAGGCGCAACCCTTATCCTTTGTTGCCAGCGGTCGGCCAGGAACTCAAAGGGGCTGAAAGTGATAAACTGGAGGAAGAGGAATTGGGGATGACGTCAAGTCATCGCGAAGCCCTTACGACCAGGGCTACCACACGTGCTACAATGGCGCATACAAGAGAAGCTGACCTCGAGAGCAAAGCGGACCTCATAAAGTGCGTCTTAGTCCCGGATTGGAGTGCAAACTCCCATGAAGTCGGAATCATGGTAATCGTGGATCAGGAATGCCACGGTAGAATACGTTCCAGACGTACACCGCCCGTCACACCATGGGAGTGGGTTGCAAAAGAAGTAGGTAGCAACCTTCGGGAGGGCGCTTACCACTTTGTGATTCATAACTGGGGTGAAGTCGTAACAAGGTAACCGGAAAGATGGAAGCGACAGGCAGAGTAGGATTAACAGGAACACCGACAACTTTCTTTACTTCCAGCAATACGTAGCGGCA
+
,/14(&.%2,')&),(*#*$&%-.-+0-)($/'')+9//0-.,.0020747675012.'26(*40301&*).6+,/00/-1'(4416*+,69.-/0+,+,(())$06-)+/+1,63()+/86/,8*8,'.3+-$$&*..,/**('1-.1)%%&+1$,*''*+.*-,+3,-.94251/+**.-%'&%(%.,,)(&)(*%&+''($)*,,008*1''%&%(.*-.988+/1460(%$#$&)&&)&(&'*'&'.-22)+8,7,576110'')+.,*433-*489:1/*3*+(50/.1+)*+,9301323*+1.2.'),-,**+++048--',+,-//2000-,28510.../92-,'+(*8752'(+3/+&..,2*//-040+1.3'%((%0),21.**-40,*)--',+.37889018:;9./-)(+*-)$&%&*)018'4'2*(**%/.(4/('%&'.''+8476553.+,,/,,--.:/3++%*,4*%/(*4<3/9/*%$&&%$'2.-.+%.3*,-('$&%'&,-1,.-,-.1702-%%'*)**&*'++++,/6)).-1:;7442/;90234252+2+)7/+3.+.,.)$('%&&%()')/7.-/%/%&*,10:936885-(()*')+)-%&+21)-59332.3:87898795555,3-*+/,,-**0.()40**-.++('(&(.125989:0163-.+&&*/3,(-*(&*./006907530722374'5.-,440/3000-+)+-**-0:2;03178--70%****2/247/3344:5093345350++*)24315.521.-1'*,,,.279*9*-00+*%%'+(&(%',04'++1-,.,(,)((')&+),371/0/-1//0,2-55886..%&''*-*(('')*3<67374601+%)$&'+-.2-,2,((&%%+,/,245*+(**&(&(*23660+*&(*::701/8*0()*%%,2+(')*+1&)&''(+0+/2*9/4,)&%$%&&&$%+63.1401-,/&-'...')%*,05342999852-/*-,-193(,051,('))//.024,%-$'$##&&,3-/,**,+,,(+.*2/70,**+359;78776*&),'(&-))+%2,/./.63,3-(+0+31302-,,$),21/151420%(%$%%$',)''*)))5)-+...,0..7;9;7813())+'(%'%(+'+)%&1)'*''(),$6)2(''&&*%%+.9587672/;7/.7+)'*))*),/-61/11)+&'$#%%
@d94ba14b-f9e1-4b2e-9063-8b09bac92752 ch=340 read=53653 start_time=2019-12-13T02:43:22Z barcode=BC01 runid=2c9cf7bc05858273f10e7d7ec552fc0bd742dc3e
CCGGTTACCTTGTTACGACTTCACCCCAGTCATGAATCACAAGTGGTAAGCGCCACTCCAGAAGGTTAAGCTACCTACTTCTTTTGCAACCCACTCCATGGTGTGACGGGCGGTGTGTACAAGGCCGGGAACGTATTCACCGTGGCATTCTGATCCACGATTACTAGCGATTCCGACTTCATGGAGTCGAGTTGCAGACTCAATCGGACCTGACACTTTATGGTCCGCTTGCTTTCTCGCGGGTCGCTTCTCTTTGTATGCGCCATTGTAGCGATATTAGCCCTGGTCGGCGGGGCCGCTTGATGACTTGACGTCATCCCCTCCCTCGGATTTATCACTGGCAGTCTACTCGCGGGATTCAGCCGGACCGCTGGCAGCAAGGATGGGGTTGCCTTCGTTGCGGGACTTAACCCAACATTTCACAACACGAGCTGACGACAGCCATGCAGCACCACAATGTCACGGTTCCCGAAGGCATTCATCTCTGGAAGCTTCCGCGGATGTCAAGACAGGTAAGGTTCTTCGCGTTGCATCGAATTAAACCATGCTCCGCCGCTTGTGCGGGCCCCGTCATTTTGAGTTTAACCTTGCGGCCATTGAGCGGTCGACTTAACGCGTTAGCTCCGGAAACCACGCCTCAGGGCACAACCTCCAGTCGACATCGTTTGCAGCGTGGACTACCAGAAATTATCTAATCCTGTTTGCTCCCCACGCTTTCGCACCTGAGCGTCAGTCTTCGTCAGGGGCCGCCTTCGCCACGGTATTCCTCGAATCTCTACGCATTTCACCTTACACCTGAATTCTACCCCCCTCTACGAGGACTCAAGCTTGCCAGTATGGATGCAGTTCGGGTTGAGCCGGGGATTTCTATCTGACTTAACAAACCGCCTGCGTGCGCTTTGCCAGTAATTCCGATTAACGCGCACCCTCCGTATTACCGCGGCTGCTGGCACGGGTTAGCCGGTGCTTCTTCTGCGGGTAACGTCAATGAGCAAAGGTATTAACTGCTCCCCTTCCTCCCGCTGAAAGTACTTTACCTTGAGCCTTCTTCATACACGCGGCATGGCTGCATCGGGCTTGCGCCCATTGTGCAATATTCCCCACTGCTGCCTCCGTGGGAG
+
-/,*.+)1-0-+14%02157;731860-1;:697695.../.'0)301/),,59*,-.'%'+(*.)4/5+1)+062144:73:81-3/10:-%&(3:,.29764356489659101(068:83945*2-+,.),*.3.'(-//+-,-194/0011.&)+,+8---1(1237;893238488930(')224.7.,.%%767,4-,.-0'+&&-1-&,*-/,/-)**('+**(')/,(()))(**)+,,+**+.2;5-*.0358::+9**(%-)*%)&*'&'+/-.474-*&%('&$%%#$%'(*...201./.0447193*$%+/+)/$)$24,*,8-3327*+''('%)./''&+*&)$&#*.-394;9143+()%$#)(.++/%*125801&%//,8,,-.85/+*).(-&&+4202:3.-0023)*)*+-15652,331784483-/--0-)))))%.2056:98552,.6421/*/1*+.,(',,&(%(+523010;;;7:92+.02-2-,)(*3688441015-:,,,56+*/1.2;724/(*-+4*)-2/0222013)351971).5/077.-+-.9;170-2-+,0,-3&*'''.501../603141++*(*'$%)*,,.0+0,15*-46:86425/.--495715),'**146587099,&/)11//30,10154+('%%(()+0'4*-43206;:07280,)#%&%&((&*++-6410,53840,--3/565:),33*2518:.::991../4656;7436+,977667265659<:500)%''('*-(*'3*3*//05771*'1.+/)&)*0005120021.2/)..+-00-121'7808+233424556'075*39-*(*--....1/4149;98:34;3898:8:0(.+%#(&(*+-5/706///926+&(),/49//0400,3+(,3+1/72221-3.-+1'-+./..54290008088;999:44438;9778,94301,65*1.330704.0).*022,1489,74/*66858*..-014*'))('('*,-,1,3<:7643,,%*-61442622.//00(,,/08363295,03034-5-,+490<8.(,-++2025145/.$2***
@2c83decf-25ac-4ee0-9f01-9aaf3cff8301 ch=466 read=32718 start_time=2019-12-13T02:43:30Z barcode=BC01 runid=2c9cf7bc05858273f10e7d7ec552fc0bd742dc3e
CCGGTTACCTTGTTACGACTTCACTGATCGCTGACCCTACCTTCGGCCGCTGCCTCCTTGCGGTTAGCTCACGGACTTCGGGTATTGCCAACTCTCATGGTGTGACGGGCGGTGTGTACAAGACCAGGAACGTATTCACGCGGCATTCTGATTCGCGATTACTAGTAACTCCAGCTTCATGTAGGCGAGTTTCAGCCTACAATCGAACTGAACTGGTTTTTAAGTTTGGCTCCACCTCACGGTATTGCATCTCTCTGTACTAGCCATTGTAGCACGTGTAGCCCTGCATAAGGGGCATGATGATTTGACGTCATCCCACCTTCCTCCTGGTTAACCCAGGCAGTCTCATGGAGTCCTCAACAATGGTAGTAACTAACGACAAGGTTGCGCTCGTTGGGACTTAACCCAACATCACGACACGAGCTGACGACAACCATGCACCTGTCACCTTGTCCCGGAAAATTTCCTCGATGGAAGTAATGCAAGGGATGTCAAGTGTAGGTAAGGAGTTCTTCAACGTTGCTTCCGAATTACATGCTCCGCTACTTGTGCAGGTCCCCGTCAATTCCTTTGAGTTTTAATCTTGACCCGTACTCACAGGCGGAATGTAATGCGTTAGCGGCGGCGGCGCACGGAAGTCCCCACACCTAGTATTCATCGTTTACGGCGTGGACTACCAGGGTATCTAATCCTGTTTGCTCCCCACGCTTTCGAGCCTCCAGCGTCAGTTACGAGATCGAGTCGCCTTCGCCACTGGTGTTCTTCCTAATCTCTACGCATTTCACCGCTACACTAGAATTCCACTCTCCTCTCCTGCACTCTAGATAGCCAGTTTGAATGCAGCACCCAAGTTGAGCCGGGTATTTCACATCCCACTTAATCATCCGCCTACGCTCCTTTACGCCCAGTAAATCCGGATAACGCTCGCCACCTACGTATTACCGCGGCTGCTGCGTAGTTAGCCGTGGCTTCCTCCTTGGGTACCTCATTATCTTCCCCAAAGACAGGCTTTACGATCCGAAGCTTCATCACTCACGCGGCGTTGCTGCATCAGGGTTTCCCCATTGTGCAATGGTATTCCCCACTGCTTGCCTCCGTG
+
04,,//,1332.0/,.249;2322.,...-2321173+,0;9<90329077204/-+,0.2,-,50--26,,/713786)4,,),--171.,***.+249766688-;;8793441314796656(36+776998;,&*'(+)*,066133:-,,*)-/,./)+*,1+-+1.+,439535510/30.-14<;/-.7/1443738,011-+)315/30694//-**1*,5-879/1966/2032103./-4341.+/02042..0:07;/1.1/..///)**07*'$(*028105/278112101<0,,2115924:6*/8:<:7-3-,/3(5,--7,).58101105),%+***0+,,5&/01./4.,,029,.0/+239:2)2+.+**-3442..1/0,/,.),.+0184.-,--56670,00--*-'++2/0/19-.',,0236/4537311&'(&*('*'252423,,-%%('(+1-**0-,.87.10168201-++*1,'+'*%)38449.($'''/%*+24%&&)(+,-.,*-.8<96601/4/20,'*+*-24+-/2265974176//+8<<+4621*)(%(,.).-/,,')*-+-&+*0/%'&+)/:33.,,*(++.52.8,%+)*-+(''''18,%('+4/,/279<9167.3;0,/+82117:33424:6:70../857;89,+*0/)(2.644*),5-7<;-''22+*/((,456;43930-%&&&)*)*)*.489695/7934345326<47921.-8/01772704+2:83,-)&')$)-0,%,(,,130#')+..+*/02-.05.//1123:8+%+7,87<;1(7414/02+1-*.+*,053,42(*'/+-;<-+,-*:3-&.-+-/+-1:;878;93323284.52'.,43-%+*276+4,7,;::;:56886590081566212506;7/7..-3*(%&((/-/93-1-*11234734-0/.0.3/.'2688/1901192::9--,/*//-((*.970233501++*%)))-..10067/1//'2+,+5/.-.*$-3(995423./:.*1802298:3+,/,//38:.%&$$%('(*,.250-)
@78540067-e5d2-47e8-b354-aa2fce4e0db1 ch=146 read=61066 start_time=2019-12-13T02:43:42Z barcode=BC01 runid=2c9cf7bc05858273f10e7d7ec552fc0bd742dc3e
CTCCTACGGGGAGGCAGCAGTGGGGAATATTGCACAATGGGGGGAAACCCTGATGCAGCAACGCCGCGTGAAGTGATGAAGGTTGCGGATCGTAAAGCTCTGTCTTTGGGGAAGATAATGACGGTACCAAGGAGGAAGCCACGGTAACTACGTGCCAGCATGGCGGTAATACGTAGGTGAGCGTTATCCGGATTTACTGGGCGTAAAGGGGCGTAGGCGGATGATTAAGTGGATGTGAAATACCCGGGCTCAACTTGGGTGCTGCATTCCAAACTGGTTATCTAGAGTTACGGGAGGAGAGTGGAATTCCTAGTGTAGCGGTGAAATGCAGAGATTAGGAAGAACACCAGTGGCGAAGGCGACTCTCTGGACTGTGTGACGCTGAGGCTCGAAAGCGTGGGGGGGAGCAAACAGGGGATTAGATACCCTGGTAGTCCCGCCGTAACGATAGATACTAGGTGTGGGGTTCAACACCTCCGTGCCGCCATAGCTTGCATTAAATTATTCCGCCTGGGAATTACGGTCGCAGATTAAAACTCAAAATTGACGGGGACCCGCACAAGTAGCCCAGGCATGTGGTTTAATTCGAAGCAACGCGAAGAACCTTACCTACACTTGACATCCCTTGCATTACTCTTAATCGAAATCCTTCGAGGACAGGGTGACAGGTGGTGCATGGTTGTCGTCAGCTCGTGTCGTGAGATGTTGATTTAGTCCTGGCGAGCGCAACCCTTGTCGTTAGTTACTACCATTAAGTTGGGACTCTAGCGAGACTGCCTGGGTTAACCAGGAGGAAGGTGGGGATGACGTCAATCATCCATGCCCCTTATGTGTAGGGAGCTACACGTGCTACAATGGCTGGTACAGAATGCAATACCGTGAGGTGGAGCCAAACTTTAAAACCAGTCTCAGTTCAGTTGTAGGCTGAAACTCGCCTACATGAAGCTGGAGTTACTAGTAATCGCGAATCAGAATGTCGCGGTGAATACGTTCCCGGGTCTTGTACACCGCCCGTCACACCATGAGAGTTGGCAATACCCGAAGTCCGTGAGCTAACACCAAGGCAGCGGCCGAGGTAGGGTCAGCGGTGGGGTGAAGTCGTAGCTAAAGGTAACCGG
+
((02+-0-58.''-+-24546200'+./)2+-0,1-4-+271/)'-/-5(+/2872//-120/5;0459,*(((+,./18142/$$*-+-0/2584+-..32380::/69*/-,-127553..,(','*)6-*.*+4-/.))(%*174667484821..%&''&%&'0+****-**....00308--,0*,*163.//1499899;,+0++,/767:87<9:8134-''*)/*-90+*+1,+35+113321,)*),+740/.//6689464::777415/01761./,*$-*6+*,(')&)*..0-3-0.,,-4-((,--3.0/1-+(()(**+12-9856),4223;77320-''-(*)*,12/.(,4:671,,(&$$%)*-,'27047)(()''+((,2520)()+4:-2)*)()#7)-,10+28-/5:856.9.+(0.6.2**+,-&&-/./(**/.763:5)$%*/-.-16,3--/765324')'$'%%'))*-3-&,((1;35-06242+'&(((.1976+**&++3-::544801,(,()%#(/78139/**+-//00,,*,)%+%$'((+-31;735473.+0,-/272*(/++(-+,(%'+.'')'),.00/2-4-&&%#(',+()&&+*.+-.,,(/')/+3,,%1+,-.84/..26/21/3:67884/455667466.02221-,---4/-%%(&(+'$*)$&'-27-1&&&(*0.23.64.,3133-9-,,24.//04;72748/3.)++*%(()''(,/5579:9<98<1413037-7+)4---)-,.7:/4752211(,-*+3/..00-63*+.644222&%'5*')+001--(+13**/25249775'(*.+**''1.21..18-***/,/04..11:912010485804789849*,/:7%/(8+1)0)*+--5723879;00,.1,1,*+3.-$(25000-.++,+,((%%&'+-,09878759095)*85-52324/*+07111733..-4/1180,.0-.,0877/*(()45)2/0931340&&(++-4+/+,*(+/)'&.'2&)&$&./'470/++*-%*.,,.3563374:3--&('&)-+0+(-)+20,6/2;:;::
@118d644b-c67e-41eb-9a66-7507ef97d69c ch=146 read=61064 start_time=2019-12-13T02:43:38Z barcode=BC01 runid=2c9cf7bc05858273f10e7d7ec552fc0bd742dc3e
CCGGTTACCTTGTTACGACTTCACCCCAATCAGCGACCCTACTTCGGCCGCTGCCTCCTTGCGGTTAGCTCACGGACTTCGATTGTTATATCATGGTGTGACGGGCGGTGTGTACAAGACCCGGGAACGTATTCACGCCGCGACATTCTGATTCGCGATTACGCTGGTAACTCCAGCTTCGCAGCAGGCGGTTTCAGCCACAATCCGAACTGGACTGGTTTTAAAGTTTGGCTCCACCTCACGGTATTGCATCTCTCTGTACCAGCCATTTAGCGTGTGTAGCCCTACATAAGGGGCATGATGATTTGACGTCATCCCACCTTCCTCCTGGTTAACCCAGGCAGTCTCCGCTAGAGTCCTCAACTTAATGGTAGTAACTAACGGGTTTTCGTTGCGGGACTTAGCCAACATCTCACGACACGAGCTGACGACAACCATGCCACCTGTCACCCTGTCCCGAAATTTCGTTAAAGAGTAATAGGGATGTCAAAGTGTAGGTAAAGGTTCTTCGCGTTGCTTCGAATTAAACCATGCTCCGCTGCCGCGTGCGGGTCCCGTCAATTCCTTTGGTTTAATCTTGCGACCGTACTCCCCAGGCAGGAATACTTAATGCGTTAGCGGCGGCACGGAGGTGTTGAAACCCCACGCCTAATTGTTGTCGTTTACGGCGTGGACTACCAGGGGTATCTAATCCTGTTTGCTCCCACGCTTTCGAGCCTCATGGGTGGTCCAGAGATCGCGCCACTGGTGTTCTTCCTAATCTCGCATTTCTACCGCTACACACTAGGAATTCCACTCTCTCTCCTGCACTCTAGATAACCAGTTTGGAATGCAGCACCCAGAAGTTGAGCCCGGGTATTTCACATCCCACTTAATCTTACCACGCTCCTTTACGCCAGTAAATCCGGATAACGCTCCGCCACCTACGTATTACCGCGGCTGTACGTAGTTAGCCGTGGCTTCTTCCTTGGGTACCGTCATTATCTTCCCCAAAGACAGGCTTTACGGTCGAGAGCCTTCATCACTCGCGCGGCGTTGCTGCATCAGGGTTCCCCCCATTGTGCAATGACCCCCCTGCTGCCTCCGGTAG
+
(,-2.7/394;-5-'+3(216351:;8+8.2&&$+*19,*',%'-,*.9.5520.-0103+*%.+.+++-7257946790,'+,(*1+*()*',.3./0001.6856642343.60/+133*189687689692,-'/2),2275:17)*,984133-8,''%',$))+46602(,-2:2%&&(()-5-*,08),)))(&(+7330-/77347789:/:7<.056/5</2/++.-)242448799090//500/..(1-6)3:66:<8,+&''*(*+..(,.36*&&)*013/-9.,52////14;0,,-,569,75*(063<665./.,4.7/.,*)(+1510,&./'%&-(&)+/084-/,+.6,0*/.-11-1+))*'&'(**-(.+317*.+6201/-.$)'2/452241.0012-4*&5531/22260+1:28780-2.113,(,3.*-/341)%$&'+,)((4.6+*,+*)()%(-,349:039/.0452.606:)-,2;99<1,,++3-.0:6))/1.;;53,*''./08144,.++-+1+./4,*/2'&*+/97//%&)../078/92/48(,*,-8'/+.+:88,0/6/%2*,0+-,/+/1156/3/,,//8530.+.),%(,00/3,*321790(+*0,'''**'0+(*-*-4+&(((+.14:530&-2)*,'&.,05538459524<8+./094*/154:72.0/976.*&')')'('-)&&%&%)%$&%(646978659<::<2/-/513**',)3;5,)+0:3663./0113./&/'5)48-./-..-.,31.01-//0+-.98696:388<;757546700/.,;/,%(((0,+*+1+%(*'0+0;20/0/+56+&++--5,*&%%')(,/263-+3/,/()&&%(-:62301227/2)#%)*))0955-%&))())5.30--.61/1&(,/.,,4,+*271:9968<9;69)*(',+,+87475*1/+,15/8;;/15+)-.,)1139:0/00/.+)&%(*./6289:002/(,-.-51.30++,-.116.763,00,6781+-8)/+/-1.'&*+1)2/,-152//.7))((&-
@8b16e240-2e07-4003-8593-bef234d923ef ch=275 read=51050 start_time=2019-12-13T02:43:42Z barcode=BC01 runid=2c9cf7bc05858273f10e7d7ec552fc0bd742dc3e
CTCCTACGGGAGGCAGCAGTAGGAATTTCGGCAATGGGGAGACCTGACCGAGCAACGCCGCGTGAAGGTTTCAGTTGCAGCTTCTGTTATAAAGGAAGAACGGCGGCTACAGGAAATGGTAGCCGAGTGACGGTACTTTATTAAAAGCCACGGCTAACTACGTGCCAGCAGCCGCGGTAATACGTAGGTGGCAAGCGTTATCCAGGTGTGGGCATAAAGGGGCAGAGGCGGCAGCAGGGTCTGTGGTGAAAGCCACGACCTTCAGTAAGCCATAGAAACCAGGCGGCTAGAGTGCAGGAGAGGATCGTGGAATTCCATGTAGCGGTGAAATGCGTAGATATATGGAGAACACCAGTGGCGAGGCGACGATCTGGCCTGCAACTGACGCTCAGTCCAGCGTGAGGCAAATAGGATTACCCTAGTAGTCCACGCCGTAACGATGAGTACTAAGTGTTGGATGTCAAAGTTCAGTGCTGCAGTTAGCGCAATAAGTACTCCCTTACAAGGTAGTACGTTCGCAAGAATGAAACTCAAAGAAAGGAATTGACGGGGCCCGCACAAGCGGTGGGCATAATGGATTTAATTCGAAGCAACGCGAAGAACCTTACCAGGTCTTGACATACTCATAAAGGCTCCAGAGATGGAGAGATAGCTATATGAGATACGGGTGGTGCATGGTTGTCGTCAGCTCGTGTCGTGAGATGTTGTTAGGTTAAGTCCGCAACGAGCGCAACCCTTATCGTTAGTTACCATCATTAAGTTGGGGACTCTAGCGAGACTGCCAGTGACAAGCGGAGGAAGGCGGGGATGACGTCAAATCATCATGCCCCTTATGACCTGGGCTACACACGTGCTACAATGGATGGTGCAGAGGAAGCGAAGCCGCGAGTGAAGCAAAACCCATAAAACATTCTCAGTCGGATTGTAGTCTGCAACTCGACTACATGAAGTTGGAATCGTAGTAATCGCGAATCAGCATGTCGCAGTGAATACGTTCTCGGGCCTTGTACACACCGCCCGTCACACCACGAGAGTTGATAACTTGCGAAGCCGGTGGCCTAACCGCAAGGAAAAGGCTGTCTAAGGTGGGATTGATGGTTGGGGTGAAGTCGTAACAGGTAACCGGAAGGTGGGCAGCAGGCAAGCCGGTTTAACACAAAGACACCGACAACTTTCTTCAGCACCAGCAATACGTGGCAG
+
-.23+)2-7/&*,(*++(((',),*.80-1;3:228:4)&**84(*,10.-'(,/.0268544.--)++5))%).2*+*'+.848/8..,87,/+40.36.*+)*/,/.2'3)**''*,,+/27..../3748/-.444/02300*)+53151,-,1,/.0,2)/./&/+**/-1/81/50/0132410261381343;102()4+1*1*764.,11)''.+(&'%(.,.81./0))23111,),426.43*)(%%&&(%'*)--.48(34*)&'+.-+4%-5*&***-*--070//*$'(*0,.56::+++./+/'-$&%*+28322:-,-;99989963-/1.,,(-./8;576350()(3,6::43443/8/;.+00.++(''&(,0.0.5,**,-,(((,+*9:845:/1*)-7,)&(),3764,-,.1/235*./00-00.09725743422/331/&,(),87558998897535,//131:11827//-1.%&&()*,'(,(,./657:83725.0887(97-.938-'+,,(-*.-20/11-61.:)%'+,18'5,+0)'%&))(&'('%*30-30+**1))-3,2/00.)*.55.2.'2+'*0/1/4///00-//.+,(,)(''(+-)*+,,887,+('+0001,,+(*//154,2%523144--*,+35;788667/00.012565-4..*/2..0),.'.*)5+20294./276,,,*-3322:81:11051911/922;:65/2343-.419;407542+/00.4554177000.--)')*./+2..1,1.'595699865254;..*,--,3-4.7.)0110568543,+-22-/*-/1675055833:469:976)/%,(,+-4001.26/0*&'''3*(+474/23.)++1-',.29877)/,3-7/03--/27:::28/0195334./01/33.22:279//(++12596723444362.124743,/'14-1.,,6678987*+112,5$&++,0-983293+-78878-+,+*(&(6,&(.,0(''$/%&*$./',..405//9:921,)'*+4.%'$%%*)*&''0*508.*5''(+-0-7,/1('')+',-'+(''*&/+/:79796,++**'01)+00-3504&$'(-,3)-,,.46<42468:;88946.281,5;.++++12-/111/)('*%(($#
@a240efb0-55bf-4a8e-bd66-7e4a8839571f ch=284 read=48295 start_time=2019-12-13T02:43:39Z barcode=BC01 runid=2c9cf7bc05858273f10e7d7ec552fc0bd742dc3e
CCGGTTGCTTATTTACGACTTCACCCCAATCGCTGACCCTACCTTCGGCCGCTGCCTCGGCGCGGTTAGCTCACGGACTTCGGGTATTGCCAACTCTCATGAATTGTGACGGGCGGTGTGTACAAGACCGGGAACGTATTCACCGCGACATTCTGATTCGCGATTACCCAGCCAGCTTCATGTAGGCGGTTTCGGCCACCACAATCCGAACTGGAATTATCGCGGCATTGCATCTCTCTGTACACCAGCCATTGTAGCATTGTAGCCCTACATAGGGGCATGATGATTTGACGTCATCCCCACCTCCTGGTTAGCAGGCAGTCTCGCTGAGTCCTCAACTTAATGGTAGTAACTAACGACAAGGGTTGCGCTCGTTGCGGGACTTAACCCAACATCTCACGGCGGCCGCGATGCGCTACGGGGAACCATAGATTTTAAGGTAATGCAAGGATGTCAAGTGTAGGTAAGGTTCTTCGCGTTGCTTCGAATTAAACCATGCTCCGTTACTTGTGCGGGTTCCCCGTCAATTCCTTTGAGTTTTTTAATCTTGCGACCGTACTCACAGGCAGGAATGCTTAATGCGTTAGCGGCGGCACGGAGGTGTTGAAACCCCCACTGGTATTCATCGTTTGCAGCGTGGACTACCAGAATTATCCTAATCTGTTGCTCCCCACGCTTTCGAGCCTCAGCGTCAGTTACAGTCAGAGAGTCGCCTTCGCCACTGGTGTTCCTCCATATATATCTACGCATTTCACCGCTACACGTAGATTCCACGATCCTCTCCTGCACTCTAGCTGCGGTTTCTATGGCTTACTGAAGTTAAGCTTCAGGCTTTCACCCTGAACCCTTGCCGCCTGCTCCCTCTTTACGCCCAATAATTCCGGATAACGCTTGCCACCTACGTATTACCGCGTAGTTAGCCGTGGCTTTCTAATAAAATTACCGTCATATTTCCTGTAGCCGCCGTTCTTCCCTTTATAACAAGTTTACAATCGAAAACCTTCTTCCTTCACGCGGCGTTGCTCGGTGGGGTTCCCCATTGCCGAATTCCCTACTGCTGCCTCCATTAGAG
+
64/10-**-,.0<.+,1/48:5)694(0-10&$'(+.9+,,::97:4;6649:8775,((((*+*-,-)++*).0757898**&/'*-,56.4*)))+6/0))+*+,53410/,1/,,.-.'0575-/-&087;84898;879:4567:28;329190/-21222''(%%%,+))*,3...-.//83/.1:),&21/&''))8--2+(*,(&$%##%%$'/-/285/21+,.1.//-*652+*+-64-595::,*--/&,&((,)42*'++,,/(/6319:----.7:1..34888,:32++//*+-,+..&'%-().8+001))$%&&'*,06780-),/-5.46400.0.,*1,--0/27*.+02.0/05872<22/;30('&1+,.*,+,,,,.1,%(&%&&'&%%//0//(&%%&&*1+*)-&&)(,)114*,,,*)3565.80(-,-0786.,-3/)---+.*1.;56950305/,-03/0.302090-5.,*.0/8316.+.0-05620,&-,65,-./5;:<764<<44573<9;+485+7+(*3/04&.#/*/&*++/0'*)/4/+'%$4/659323)()++,('%##)&)+.0/-8()4.+861)&(&&&(*/<94220.46,0)--//48562269//),03011&()3001033+-+2:8++1..3:.0()*3-39,,.//:018001-.31+())&+.621./.,.79765605289::57:3001/02349676775<8425:6610,&(*.--1162,))).11/2768911.*-*-1122+*(*.0773+-219207.---,*+--,)*,/53,9:.75,*#$,)'*1749+-+*/.*190//.82.++.8.,1*.,*+4++.314/81:180/,-0..14-1532410,/.&*&&&11123.-,3-7627/-44/)16546/%+**4;771%&&'223443/.-4.25;79<8.+/+)(/---4//)(')06222;.4&(46-050626;8105/&'())...54.0341;404:77.,:;-*3-+583-5.//4*)*,-.0577:1:9*,20/&&
@d0c96b57-8e30-4c51-a2a0-f9bc4892c761 ch=187 read=84294 start_time=2019-12-13T02:43:51Z barcode=BC01 runid=2c9cf7bc05858273f10e7d7ec552fc0bd742dc3e
CTCCTACGGGGAGGCAGCAGTGGGGAATATTGCACAATGGGCGCAAGCCTGATGCAGCTTCGCGCGTGTATGAAGAAGGCCTTCCGGGTTGTAAAATTACTTTCAGCGGGGAGGAAGGGAGTAAAGTTAATACCTTTGCTCATTGACGTTACCCGCAGAAAAGCGTAACTCCGTGCCAGCAGCCGCGGTAATACGGGCAAGCGTTAATCGGAATTACTGGGCGTAAAGCGCAGGCGGTTTGTTAAGTCAGATGTGAAATCCCCGGGCTCTTCTGGGAACTGCATCTGATACTGGCAAGCAGGAGTCTCGTAGAGGGTAGAATTCCAGGTGTAGCGGTGAAATGCGTAGAGATCTGGAGGAATACCGGTGAAACGCCCTGGACGTGACGCTCAGGTGCGAAAGCGTGGGAGCAAACGAAGTTAGATACCCTGGTAGTCCACGCCGTAAACGATGTCGACTTGGAGGTTGTGCCCTTGAGCGTGGCTTCGAACTAACGCGTTAAGTCGCCGCCTGGGGAATACGGCCGCAAGGTTAAAACTCAAATGAATTGACGGGGGCCCGCACAAGCGGTGGAACATATGGTTAATTCGATGCAACGCGAAGAACCTTACCTGGTCTTGACATCCACGGAAGTTTTCGAGATGAGAATGTGCCTTCCGGGAACCGTGAGACAGGTGCTGCATGGCTGTCGTCAGCTCGTGTTGTGGAAATGTTGGGTTAAGTCCCGCAACGAGCACCAACCCTTATCCTTTGTTGCCAGCGGTCGGCCGGGAATCAAAGGGGTACCAGTGATAAGAAGGAGGAAGGTGGGGGGGGGGGGATGACGTCAAGTCATGTAGCCCCTTACGACCAGGGCTACACACGTAAGCATACAAAGAGAAGCGACCTCACGAGCAAGCGGACCTCATAAAAAGTGCGTCGTAGTCCGGATTGGAGTCTGCAACTCGACTCCATGAAGTCGGAATCGCTATTAATCGTGGATCAGAATGCCACGGTGAATACGTTCCCGGGCAACACACCGCCCGTCACACCATGGGAGTGGGTTGCAAAAGAAGTGGTAAGCAACCTTCGGGAGGGCGCTTACCACTTTGTGATTCATGACAGGGTGAAGTCGTAACAAGGTAACCGG
+
++2*+,6(57*'-//26714525:.063/6/(-'+2-,5710*.10+520./1.11&($%)**,-.0/1$&(.2'),*--8609*-857;567<:7-8..-4://23-7;+',/03*3.))*.87*-/8/75893<:2144,5.//985;521.,,,&)(((%&(*,1./0514277806///3.4+/,)7...,*+,-4574766648,6062601297111*4:-)+**+386334:6.2:6928:...0,2/17.*+783(-10-+''%&&138898889991--///7662/5-.)+-*,/227562)$-0./0/-3.0/))3410-0123:932:6214/1**+*/066</-9/.95,7858+,%%$'$*+/+/83/,**-17869,.9897&''&(-097;8++/07(/''('0*,)/03:;,,0871564//135<8881%')+-/27212/8/6-0.1;0129<508.+++03),(''1,*//178987719/0+./-144576787'*&*+7/:17+-+***-/.4954263<674746-,--+5;;0+0'#))+224838853(',..'('.17*221/-00(11110135944.1*)%&/7238780:00//--)&)++,/+-6::3')*/./.*05257676131'26,7-8969000262898:;;::897:79866456113347763;0/)&*+))*:1-662126,216/,03+7'&56'-+0809/.2.32*+50,)0+-85.5(/12*9/5055-.+'16,+++%$&,.'01/00/,&&%&)'-+'+,.,-./1.',*)45088789899854585933-0056--+'')..*(/74333/-.)++*+'&'(*.575*((')*'(76696,'**))+03,206/2558,*17;4//3489:98:8:3:&**&/&1),-/54473/335531,57,.180/.6(7-8774650&/*3,12::;:87,*,:8:9.-+/--*---.458:8-)()&&%((,./59696.+--4446:47231**--542:12197+&-'&%'#&&%$'+32677529/(+2*7408//;;///:2.022453,0++%)-0./*.))(0.,&#$%(*,-7<;98:
@98c2c736-8f62-40e1-b74d-923d7ed13763 ch=405 read=48203 start_time=2019-12-13T02:43:50Z barcode=BC01 runid=2c9cf7bc05858273f10e7d7ec552fc0bd742dc3e
CTCCCTGCAGGAGGCAGCAGTGGGAATATTGCACAATGGGCGCAAGCCTGATGCAGCGCCATGCCGCGTGTATGAAGAAGGCCTTCAGGTTGTAAAGGAAGTACTTTCAGCGGGGAGGAAGGGAGTAAAGTTAATACCTTTGCTCGTGGCGTTACCCGCAGAAGAAGCACCGGTAACTCCGTGCCAGCAGCCATACGGTAATACGGGTGCAGAAGCGTTAATCAGTACTGGGCATGCAAAGCGCGCAGGCAGTTTGTTAAGTCCAGATGCTTGAAATCCCCGGGCTCAACCTGGGAACTGCATCTGATACTGGCACCGGAGTCTCGTAGGGGTAGAATTCCAGGTGTAGCGGTGAAATGCGTAGAGATCTGGAGGAATACCGGTGGCGAAGGCAGCCCCCCCTGGACCGAAGACGGTGACGCTCCAGGTGCGGCGAAAGCGTGGGGAACAAACAGGATTAGATACCCTGGTAGTCCACGCCGTAAGCGATGTCGACTTAGGTTGTGCCCGCTTGAGGCGTGGCTTCCGGAGCTAACGCGTTAAGTCGACCGCCTGGGAATTACGGCCGCAAGGTTAAAACTCAAATGAATTGACGGGGGGCCCACACAAGCGGTGGAGCATGTGGTTTAATTCGATGCAACGCGAGAACCTTACCTGGTCTTGACATCCACGGAAGTTTTCAGAGATGAGAATGTGCCTTCGGGGCAAGTGAGACAGGTGCTGCATGGCTGTCGTGCTCGTGTTGTGAAATGTTGGGTTAAGTCCCGCAGCAGAGCGCAACCCTTATCGCTGTTGCCAGCGGTCCGGCCGGGAACTCAAAGGAGACTGCCAGTGATAAACTGGAGGAAGGTGGGGATGACGTCAAAGTCATCATGGCCCGCCACGACCAGGGCTACACGTACTACAATGGCGCATACAAAGAAGCGACCACCTCGCGAGCAAAGCGGACCTCATAAAGTGCGTCGTAGTCCCGGATTGGAGTCTACGCTCGACTCCCATGAAGTCGGAATCGCTAGTAATCGTGGATCAGAATGCCACGGTGAATACGTTCGGGCCTTGTACGCACCGCCCGTCACACCATGGGAGTGGAGTTTGCAAAAGAAGTAGGTAACAACCTTCGGGGAGGGGCGCTTACCACTTTGTGATTCATGACTGGGAATTGAAGTCGTAACAAGGTAACCGG
+
/,65))(.(05-354100/.3-0,(-+,13-,-.2;22:420237--*(')/)3))'%(**55:958:945+.01/)(),4/8453*4414/-24,')&(%(''*,+*&(',/4+(-,0*/2,&((.<6,3,4+..2**0(&&),*/-.0219-06-,(*).*'+,)*99:,0+..2337345;;230/-50%%$&&')-2-+0)*%''3*%)'(01-9-:,.&%*+,.9:63%-&'*/.+,+,(,%(),%'17403;79+00*()+-+''&%+--)+29+%0.136646:69<;0:4100001,,-($$$%&&%)'(('*+/0774),-/&*'3(5*5-*+2:87/0003<54168.-0884)+)).36:1,5),*+%6726/5/(()'(,+).4567;51-6965*%'-*-/)&%)./0670,,2:;70)()*+***,./477()&)7:)6.9;5752----08+-8;987853/--/809:7-000122:75-/,*316367.97.%+(')'')&/14866.5/,.%),'(4-,+*+.0/./3//2428620-(,()*01-70:/765,3246<<8.//.::.,*,(5/.358<;:,29-())+-03+1++51)*/--,*-22;:07691--.11:58/-/.,*0-87;56:6688151/19:99411,0(+)/<;:1+**+,4/+'++,'8)*;879)1/**'(&+,./07$,)+('')+./3422596-))'),899:;86551:0,8+(446:085735/,((&($%&)0/8504:006224''2+.622:/-,(0/230**'*))+)+::8:++**+-,0079&33/012;77880/3+-,)-(++3*4577776,/4+)232:745212,%$''&()-/2),00,++*(,+--3.+.072',-.3765-79,&**(,817.&(0)2(.,..,0:,,-87-,-+-0466.&7'+.337::709.*/-+2.1-*+++2)+&*02/*0.28,(+'),()8+8/978888.(-,200020&449**-:86:5'3(53)+')'.,088&22932401,-&+*173.:-./4./.06.202(&%&/1)+)70-/1:8)&))()-,40/+-*/03578%-3,)+..,,//07038./382-7456;9899699890*'+()10.-/1359887,6/4;:::9
@0ee3a035-363b-49bf-a8d0-c3a2ab877a3e ch=442 read=67030 start_time=2019-12-13T02:43:49Z barcode=BC01 runid=2c9cf7bc05858273f10e7d7ec552fc0bd742dc3e
CCCGGTTCCTTGTTACGACTTCACCCCAATCGCTGACCCTACCTTCGGCCGCTGCCTCCTTGCGGTTAGACTCACGGACTTCAGGTATTGCCAGCTCTCATGGTGCTGACGGGCGGTGTGTACCAAGACCAGGAACGTATTCACCGCGACATTCACAGTTCGCGATTGCCTAGTAACTCAGCTTCAGCAGGCGAGTTTCGGCCTACTGATCCAGACTGAGACTGGTTTTAAGTTGGCTCCACCTCGCGGCGTGCATCTCTCTGTACCAGCCATTTGTAGCACGTGTAGCCCTACATAAGGGCATGATGATTTGACGTCATCCCACCTTCCTCCTAGTTAACCCAGGCAGTCTCATAGAGTCCTCAACTTAATGGTAGTAACTAACGGCAAAGGGTTACTTGCGCTCGTTGCGGGACTTAACCCAACATCTCACGACTGACGACAACCATGCACCACCTGTCACCTTGTCCCCAGAGGAATTTCCTCGATTAAAGAGTAATGCAAAGGGATGTCAAGTGTAGGTAAGGTTCTTCGCGTTGCTTCGAATTAAACCACATGCTCCGCTTCTTGTGCGGGTCCCAAATCAATTCCTTTGAGTTTTAATCTTGCGACCGTACTCCCCAAGGCGGAATGCTTAATGCGTTAGCGGCAGCACGGAGGTGTTGAAACCCACACCCTAGTATTCATCGTTTTACGGCGTGGACTACCAGGGTATCTAATCCTGTTCTCCCCACGCTTTCGAGCCTCAGCGTCCAGTTACAGTCCAGAGAGTCGCCTTCGCCGCAATTGTTCTTCTAATCTCTACGCGACTTTCACCGCTTCTAGGAATTCCACTCTCCTCTCCTGCACTCTAGATAGCCAGTTTGGAATGCAGCACCCAAAGTTAGGCCCGGGTATTTCACATCGCCAATCATCCGCCTACGCTCCTTTACAGGTAAAATCCGGATAACGCTCGCCACCTACGTATTACCGCGGCTGCTGGCGTAGTTAGCCGTGGCTTCCTCCTTGGGTACACCGTCATTTATCTTCCCCAAAGACAGAGGCTTTACGATCCGAAAACCTTCATCACTCACGCGGCGTTGCTGCATCAGGGTTTCCCCATTTATTTAATATTCCCCACTGCTGCCTCCCGTAGG
+
-1+.75;2)-*&(/(,.16791')+-*,-2.#$)*,.9,,,355142654457648/2*-,+.'1/:-,-01/*,,3/6/7/&1-.&)0+-.3%('(((%''(*)%((-5+.4),,'+,,/0.)10/335,6/,./799::1027-1348.73-'(*,1:8/,+)2*(.'(1-..*///(&,/3+&'''156-&,.:41/347+')%&*-7)((--+)$0+(++.-9;--%/*5/9177602715.+,(&%,#$'(+-21/256889434;387+'('()).--+*&$*-')*.,+,(.42-((''&'(59/,./67762382*,))7/7123-$/(/+.,22./72-//217,,',+,.1706+1'&&2,0/0-,)2082455/.&/783)/+-1%'&&'),-/239746':96-4,.)-&')*032///*-.+/13/578:413;0811-2624:036635234,.,&%$&$(+)'+*1615364-;,89(&%()(--.077*36:5859593+-03506*3+)*.723::03435+0274(&-+/5:88910002/.3.)*)(%$%*-1513.023*/33.0,61820.4//054<=90;5+5+**/,-5+3034/:;-)'1.2,7383.0,-18344325001/8-'-,+.-/,-,+-29,05,52/$(&,0*+%/013661463/7;--00:4335:64,+0+*,(&/+.11.)+*')*17&)*/6*'+/104-+'(-3999'%$$'**(01;02.613--,-+(+,.5583:4791&*((0**7;89:8-031/20,(,*+%$$21.,-/++-+/''('$'%0)/.'))*+/')-119677.//.-//841%15174:</31433.+,*),64+0)*3-(+406+'0.0,1;//-/023&)'./21'.1--6:8564448.,4-*,$'&*058*,664847665256966714:777-5.-62484/20..490:..,.07721071681,*0,.-'.0'.(/4-,--47346273**//62198*.5,,00*+)+'--2-(**)-/+*-8:1095888:;3433-0///300-:*('&(*,;*,814<,.792,.6&$))&,.1024066,(--+,++-,--8,-1591
@f968c029-439c-4107-9369-23f69a6820e6 ch=341 read=47047 start_time=2019-12-13T02:43:48Z barcode=BC01 runid=2c9cf7bc05858273f10e7d7ec552fc0bd742dc3e
CTGATGTACTTCGTTCCACGTATTGCTGGTGCTGAAGAAGTTGTCGGTGTCTTTGTGTTAACCTGCCCTTTTTTGTCGCTCTATCTTCCGGTTACCTTGTTACGGCTTCACTGATCATGAATCACAAAGTGGTAAGCGCCCTCGAAGGTTAAGCTACCTACTTCTTTTGCAACCCACTCCCATGGTGTGACGGGCGGTGTGTACAAGGCCCGGGAACATGTATTCACCGTGGCATTCTGATCCACGATTATAGCGATTCGACTTCGCGTAGGTCGAGTTGCAGACTCCAATCCAGTTTCTGACGCACTTTATGAGGTCGCTTGCTCTCGCGAGTCGCTTCTCTTTGTATGCGCCATTTAGCCCGATGTGGCAGCCCTGGTCATGCAGGGCCATGATGACTTGACATCATCCCCACCTTCCTCCAGTTTATCACTGGCAGTCTCTTTGGAGTTCCCAGCCGGACCGCGCTGGCAACAAAGGATACAAAGGGTTGCGCTCGTTGCCGGGACAACAACCCATTTCCTAGCTTACGAGCTGACGACAGCCATGCAGCACCTGTCTCCTCACGGTTCCGAAGGCACATTCTCATCTCTGAAAACTTCCGTGGATGTCAAGACCAGGTGGAGTTCTTCGCGTTGCATCAGATTAAACCACATGCTCCACCGCTTGTGCGGGCCTCCGTCAATTCATTTGAGTTTTAACCTTGCGGCCGTACTCCCCAGGCGGTCGACTTAACGGCTCCGGAAAGCCACGCCTCAAGGGCACAACCTCCAAGTCGACATCGTTTGGCGTGGACTACCAGGGTATCTAATCCTGTTGCTCCCACGCTTTCGCACCTGAGCGTCAGTCTTCGTCCAGGGCCGCCTTCGCCCGCCGGTATTCCTCCAGATCTCTGCATTTCACCGCTACACCTGGAATTCTACCCCCCCTCTACGAGACTCAAGCTTGCCAGTATCGGTCACAGTTCCCAGGTTGAGCAGGGATTTCATCTGACTTAACAAACCGCCTGCGTGCGCTTTACGCCCAGTAATTCCGATTAACGCTTGCACCCTACGTATTACCGCGGCTGCTGGCACGGGTTAGCCAGTGCTTCTTCTGCGGGCGTCAATGAGCAAAGGTATTAACTTTACTCCCTTCCTCCCCGCTGAAAGTACTTTACAACCCGAAGGCCTTCTTCATACGCGGCATGGCTGCATCGGGCTTGCGCCCGTTGTGCAATACTCCCCACTCCTGCCTCCCGTAGGAG
+
#$)#''-,/1..,1;8,,-,8060++%&)+/1***.&)((2.+/5&2./0.372,-47;6951*'*')(/232,&/02433335--/--)(/-*0142/08.-,&--5814)*.45142.67879::5,3*./+&&($+,((++*,+2,76-+-,*381*213-232))+,*.5-(,-99--/2/.686784;:63934653.668*02-,/6764/%-+-,19628:+-+2004:8-,,,12,--0280&'+/-.,1*(*/:;2*'&&&(,.0.12485647:768(0)./*).'--'&-.2-2-..9;34986654*.1-,--.56572+++,),132719:10866796840/0&$&+((&$&$-%(&**/9/-4930/0/,,17756/-,./.---3+-''-44704:--497269*//./3:6/12448252.010+()-*))'+2946.),/.185,,++'+,4/15(558--9-42&11')+-,311*+/0-4/.2,0720+,/+(&)&'&+0),$%(++*(%(+3244/.///4/-05/64--+-,675041,-)(*2303;23/+.702..0.3<67977332+,188.55852/319:;6..-2.62:103151..4;98<:02.*/-.+22('--0.;412''*-88968126*++,*021/301;:;.-..17395168812+98:..32-1,+,-5,3*8./+133-*.1507323803/3('')*.3&.)+,(&,2)+,06261-.5.-&&.+..18(3,.01579387646.*.+/08966706:07:5+*+*(+32473/80)-+97/'/,,088.24'324548767758879;:80:'$9;8344697<7//.)(2.23668987/5&'%(*1324',%(./+*42.-2011687501.21/0/224651.03755+'/.133./&/05/02)..099)*,'&)'65423++/003,(0+&*(((09,,*('(*+0043667:/4--.5/6771/-+,/24/12492*/1579<610249290/,7**+,374-(/.1-40/01+*---.8823,*)*'0/10--/0%52248:79<87785,)+,/,6---8678;,...&.((&),02)++.:2.6710.<8-*446/2,*,)+15,+//*14,*/418288;79;85/00*-+9--.8;::22122+76468)32165,-4&/%'%*(#&(1<:1,35587,/+),8,,466,')
@ffd4ade4-8807-4186-a415-a91b8a7275f5 ch=181 read=88550 start_time=2019-12-13T02:43:48Z barcode=BC01 runid=2c9cf7bc05858273f10e7d7ec552fc0bd742dc3e
CCTTGACACTGATCGCCCAGATCACAAAGTGGTAAGCGCCCTCCGAAGGTTAAGCTACCTACTTCTTTTTGCAACCCACTCCCATGAATTGTGACGGGCGGTGTGTACAAGGCCGGGAACGTATTCACCGTGGCATTCTGATCGATTACTAGCGATTCGACTTCGCTGGAGTCGGTTGCAGACTCAATCCGGACTACGACGCACTTTATGAGGTCCGCTTGCTCTCGCGAGGTCGCTTCTCTTTGTATGCGCCATTGGCGTGTGCCCTGGTCGTAGGGGCCATTAACGACGTCATCCCACCTTCCTCAGTTTATCGCTGGCAGTCTCCTTTGAGTTCCCGGCCGGACCGCTGGCAACAAAGGATAAGGGTTGCGCTCGTTGGGACTGTATTTCACAACACGAGCTGACGGCAGCCATGCGGCACCTGTCTCACGGTTCCCGAAGACACATTCTCATCTCTGAAAACTTCCGTGGATGTCAAGACCAGGTAAGGTTCTTCGCGTTGCATCGAATTAAACCACATGCTCCACCGCTTGTGCGGGCCCCGATCAATTCATTTGAGTTTTGCTGCAGCCGGCACTCACGGTGATTCGACTTAACGCGTTAGCTCCGGAAGCCACGCCTCAAGGGCACAACCTCCAGTCGACATCGTTTACGGCGTGGACTACCAGATTATCTAATCCTGTTTGCTCCCCACGCTTTCGCACCTGAGCGTCAGTCTTCGTCAGGGGGGGCGCGCCGCCACCGGTATTCCTCTCAGATCTCTACGCATTTCGCTACACCTGGAATTCTACCCCCCCTCTACGGGGCCATTGCCAGTATCAGATGCAGTTCCCAGGTTGGGCCAGGGTTCGCATCTGACTTAACAAACCGCCTACGTGCGCTTACGCCCAATTCCGATTAACGCTTGCACCCTCCGTATTACCGCGGCTGCTGGCGCAGGTTAACCGGTGCTTCTTCTGCGGGTAACGTCAATGAGCAAAGGTACTAACTTCTCCGCTTCACCTCCCCACTTCGGTACTTTGGCTGAAGGCCTTCTTCATACACGCGGCATGGCTGCATCAGGCTTGCGCCCATTGTGCAATATTCCCCCCCACTGCTGCCTCCGTGGGAG
+
0648421+,&')01/-.(''7576827.+-,/.)'')-.4200)&-+31194/)*)*-1.135<506:20/35,5;.,./5<9034.-1.,-534,26.09623,.)*174:78.76.823:.8.-*.,)--344;<:833+-'()/--1.'&'&5--((*.710,0+,'')(%/+5,4..49671;/8.10,*0**.11-/))+2,)*,*5**-(()/.112.)'$'().+++),1/.*(%&-++,+*+(.4'-('&('((%$%''$&-..(3%+3,0/+$)%((%*-1689603:9+-1,/,5)-./-87-.2+0,4,++89667,362-..9539+(*7.9:89;377281.1005*-0-554-4219580358,6-.::0/,'('*602+,-),+.%&6767561220&4:7603/1105*$%(,51/1-1:<6;5,+/,&&%'(,3//257624++/111,.25;/39:00.///00269*43-5--.43587/../.4)*))*,0*3+3:5:5-0038:::977:/-1,,-56195647+)'*+499<:,:8+,&,645($%&&+'003+.*)+,($&()''%'%&).,1,2.1011222-224',,)2+-61335:8.1+-7/*&'(308222-47730024668<9/1122167:643+/'&$./0-...3;6993128+*,+:::--/--49..0127:4569:99924556<8637,+.47:6-4110/5013),-,3245<:0-,(),-266755/545145)%#$(')-/61))+&1*4)+-34776)(+,*0(06/2/$%()01-/1224--0-$++,2213.+..6./*03.)+(),8+05355//0/212-)-8172+.++&,-.*0*(+)&()+'$$%'3.4244;6;75060,.1292228.2.1:46778/:0007716.%/',,0-2&5).+9789<86;51.704.,.79798/8///799;*2/.'()+*'',$%''$',2-%.4142;1%(+3+),+&'&'&%$%$&('*&++-113891))*()-./70254852.///1&53046'336;;329(*)'%('*.9801:944021/)%%'&(-0*-%3,)(
@694ff718-2906-4d49-981c-a722ba33e51d ch=241 read=70910 start_time=2019-12-13T02:43:59Z barcode=BC01 runid=2c9cf7bc05858273f10e7d7ec552fc0bd742dc3e
CTCTACGGGAGGCAGCGGTAAATATTGCACAATGAACAGCCTGATGCATACATGCCGCGTGTATGAAGAAAGGCCTTCGGTTTATGTAAAGTACTTTCAGCGGGGAGGAAGGGAGTAAAGTTAATACCTTTGCTCATTGACGTTACCGCAGAAGAAGCACCGGCTAACTCCGTGCCAGCGGCGGTGACACGGAAGTGCAAGCGTTAATCGGAATTACTGGCGTAAAGCGCGAGCGGTTTGTTAAAGTCAGATGTGAAATCCCCGGGCTCAACCTGGAACTGCATCTGATACAGCGGCGAAGCGGAGTCTCGTAGAGGGGTAAATTCCAGGTGTAGCGGTGAAATGCGTAGAGATCTGGAGGAATACTGTTGAAGAGCGGCCCCCTGGACGAATGACGCTCAGGTGCAGCGTGGGGAGCAAACGGGATTAGATACCCTGGTAGTCCACGCCGTAAACGATGTCGACGGAGGTTGTGCCCGCTTGAGGCGTGGCTTCCGGAGCTAACGTTAAGTCGACCGCCTGGGAAATACGGCCGCAAGTTAAACTCAAATGAATTGACGGGGGGGCCCACAAGCGGTGGAGCATGGTTTAATTCGATGCAACGCGAAGAACCTTACCTGAATCTTGACATACAGAACTTTCCAGAGATGGATTGGTGCCTTCGGGAACTGGACCCAGGTGCTGCATGGCTGTCGTCAGCTCGTGTTGGCGAAATGTTGGGTTAAGTCCGCAACGAGCACCAACCAGCTTTGTTTAGCAGCGGTCGGCCGGGAACTCAAAGGGAGACTGCCAGTGATAAACTGGAGGAAGGTGGGGATGACGTCAAGTCATCATGGCCCTTACGACCAGGGCTACACACGTGCTACAATGGCGCATGAAGAAGCGACCTCGCGAGCAAGCGGACCTCGCAAAGTGCGTCGTAGTCCGGATTGGGTCTGCAACTCGACTCCATGAAGTCGGAATCGCTGTCGTGGATCAGGAGAAATGCCCACATTGAATACGTTCCCGGGCCTTGTACACACCGCCCGTCACACCATGGGAGTGGGTTGCAAAAAGTAGGTAGCAACCTTCGGAGGGCGCTTACCACTTTGTGATTCATGACTGGGGTGAAGTAACAAGGTAGCAGAAGATAGAGCGACAGGCAAGTAGAGTTAACACAAAGACACCGGCGGCACC
+
&&((',*60,.60-66++.'0/*(.*((%')++,%'(''/,-,,-*.1,)-/04:96767764,(,,'++'+)+23-++,%'&&*%%*0.*).30:;/'+&*16-'+)+,(-)&((11**,3040*10.66-/55.8///8161,64-03./3&+*&)0*8*6*,//,.1,./36,+,*)')&)&&'&$&*3)).'(+:9673,7,;-2%.(&+&$($**)*-/60*(&'&',*+//0-(-6*5,/88*,,.*,.099/257,)/5667042:134*/0:655/..,*-(*&)))'&%')'.-(),,3254/'&&*/1/,56:3;//,/6652/0/184,.3-*01;:7,+&)-3049.-2+50+)$&%%'*&&).+,.1576++4855.+('(-.9:99*-+*******;86/%)%*.1.5);:0420/998:9,.9;:879814579:9287)*0/004:4-**-*(.+7-/+86*&+/++,.1-576911.0+6*0,-55.20*/6:436.0398:;868.),(')(+(1../2)-+70<;3988;1-,.)3+97:513873+0,)%(''+.0695.'()-+//2:95:7;61./02918,,)+/*)-2/6/--(&--10-*+('&(&&*+,98-28..()*-./064-/1/6078:7:7/;/2))(*'++)++03::;933321:44588701--/098.,0+*-)+,,0++03+30-2.-+*0+(*1690/0.+8*,&3*%&(,-3./7(%'+,-559771764388*533905*10*)+-177783552134;36335-*/*-,/-299)-027889:75576586&*%,,6.--++-.5<798611.-))&)+,046584:234102-)&(+%')')311--0,/--+,0/+.-320;89-.29//:89785886739*&-%1-/.-.14962//,1.26827*-)4+**0+71734('''%0/4887673,+,%)'))*/,&')&)-,.2/*0-0-.(+,11302/,,--,-+0822:413866666772--'(*.0//;010;90,%)'+,),%((1,+.3/'.(011216/0-/2,-15.-1535:87665665883,-&%&%)+/2,))''',&-*2,-11...//37-/885*%(%''),,6-64329/.144840/,&%%$("
@2b408cc7-1f91-4d84-bfa3-7cf440f1b5fb ch=343 read=46740 start_time=2019-12-13T02:43:57Z barcode=BC01 runid=2c9cf7bc05858273f10e7d7ec552fc0bd742dc3e
CCGTTTACCTTGTTGACTTCACCCCAGTCATGAATGCAAAGTGGTATGCGCCCTCCCGAAGGTTAAGCTACCTGCTTCTTTTGCAACCCACTCCCGTGGTGTGACGGGCGAGGGTGTAATACAAGGCCGGGCTGTATTCACCGTGGCGTTCTGATCCACGATTACTAGCGATTCCGACTTCACAAGGTCCAGGTTGCAGACTCAATCCGGACTACGACGCGCTTTATGAGGGCCCGCTGCTCTGGGAGTCGCTTCTCTTTGTATGCGCCATTTAGCGTGTGTAGCCCTGGTCGTAGGGCCATGATGATGACGTCATCCCCACCTTCCTCAGTTTATCACTGGCAGTCTCCTTTGAGTTCCCCGGCCCGGACCGCTGGCAACAAGGATAAGGGTGCGCTCGTTGGGACTTAGCCAACATTTCACAACACGAGCTGACGACAGCCATACGGCACCTGTCTCACAGTTCCGAAGGCACCAATCCATCTCTGGAAGTTCTGTGGATGTCAAGACCAGGTAGTTCTTCGCGTTGCATCCAATTAAACCACATGCTCCACCGCTTGTGCAGGCCCAAATCAATTCATTTGAGTTTTAACCGCGTAGCCTCCCCCAGGCAGTCGACAACGCTTACGATCGGAAGCCACGCCTCGAACAACCTCAAGTCGACATCGTTTTGGCGTGGACTACCAGGGTATCAATCTGGTTATCCCCACCTTTCATACCCTGACGTCAGTCTTCGTCCAGGGGCCGCCTTCGCCACCGGTATTCCTCCAGATCTCTACGCATTTCACCGCTACACCTGGAATTCTACCCCTCTACGAGACTCAAGCTTGCCGGTATCGGATGCAGTTCCCAGGTTGAGCCAGGGTTTCACATCTGACTTAACAAACCTGCGTGCGCTTGCGCCCAGTAATTCCGATTAACCTTGCACCCTCCGTATTACCGCGGCTGCTGGCGCAGGTTAGCCAGGTAGCTTCTTCTGCGGGTAACGTCAATGAGCAAAGGTATTAACTTTGCACCACTTCCCGCTGAAAGTACTTTACAACCCGAAATTCTTCATACACGCATGGCTGCATCGGGCTTGCGCCATTGTGCAATATTCCTGCTGCCTCCCGTG
+
--+/4-*2729*0)&'0352*--21+.28,+,&''%()-,*,165122324:+*19*),//40920+/+*1*%'()2'2782*-1%.0)&,*9:-&6-152336859:2-&)0('(/))*'0,(/+4+*-*(%(//29/'''((+2+&,48,+++/(&'),*7'&+'*-128<76302360$$&')(*4)$&.,8-/.84559,902(5.35101450,,(),,-%*)**3,29/)(+)*-,+*(*%()*-224245165+-/11214:237(((*+-21/-,-.;/.2:;9451++/3;980/-+(&&*/48990:77.1447;7524*+.<4003464.'((+-985.,01.0265698))*-'(,/:::47431-1*136(-$&%%*+(%(--3/1**/*/2++.()$)&+*746:61132)3,0)'+,,888729...;.4'3-53,37135520,-*.637)&)4/62091917::26831+&&(('.6.+,/2;9:8800---,.,++(&/)3*.711662912128&()(0,;708//-,'+,79.08-0-8,0/6*2*/0+),+,,-7194.38,,,09;;,0-,*'),%$&)/+,3:82-39;3996-*))4,(('&&(&#+-+3-6..7+,-2/.++&%'),+-.6*,*,,0&10360041**9-22;;887+6-,-(++*//34/3-/3,4&('()(%,()58.&&*.2(()+,08634558;9728.(8:4)4/-12311.02/21/0//3;9706+,,34338968685;<62248268/3016/.'(*2921&1-(**-,.3.&+,/2800012:-.6%&/)).).,0)0'6590*()/3/6-++1**4550:2/)+,.14566566767:6/+&%*+/1/-')&%')-,*%--/688/1*'.0.6.)(.+,-185348,1/0725;4516123;1<*(&)(16-/+*.-)-0+(%(3-9:;7510/12449767728231578<)0*10.4/.*170),',-(%++-/.(0/1.2)*'()34,)()'./,(*.(&)*2;711*.')%+,04;8.,,+)-&.,,,6,327:%)+''$&*0.%)')*)-.//18079)+2.
@67cc18f4-df72-477c-bb83-e80ac20feb08 ch=454 read=48972 start_time=2019-12-13T02:44:05Z barcode=BC01 runid=2c9cf7bc05858273f10e7d7ec552fc0bd742dc3e
TTCGGTATACTTCCGTTCAGTTACGTGTGCTCCGCAGTAATACGGAGGTGCAAGCGTTAATCAGATTACTGGGCGTAAAAAAAGCGCACGCAGGCGGTTTGTTGGTCAGATGTGAAATCCCCGGGCTCAACCTGGGAACTGCATCTGATACTTTAACTAACTTAGTCTCGTAGGGGTAGAATTCAGGTGTAGCGGTGAAATGCGTAGAATCACAAGGAGGAATACCGGTGGCGAGCGGCCCCTGGATGAAGACTGACGCTCAGGTGCAGCGTGGGGAGCAAACAAGTTAGATACCCTGGTAGTCCACGCCGTAAACGATGTCGACTTGGAGGTTGTGCCCTTAGGCGTGGCTTCCGGAGCTAACGCCCGTTAAGTCGACCGCCTGGGAATGCAAGCCGCAAGGTTAAAAGGAAACTCAAATGAATTGACGGGGCCCACGCAAGCGGTGGAGCATGTGGTTTAATTCGATGCAACGCAGAAAAGTGCCACCTGAATGTGACGTCCACGGAAGTTTCAGAGATGAGAATGTGCCTTCGGGAACCGTGAGACAGGTGCGGCAACGTCAGCTCGTGTTGTGAAATGTTGGGTTAAGTCCCGCAACGAGCGCAACCCTTATCCTTTGTTGCCAACGGTCCGGCCAGAACTCAAGGGAGACTGCCGGTGATAAACTGGAGGAAGGTGGGGATGACGTCAAGTCATCATAGCGCCACGACCAAAGAGGGCTACACACGTGCTACAATGGCGCATACCACAAGAGAAGCGACCTCGCGAGCAAGCGGACCTCGCAAAGTGCGTCGTAGTCAGTTGGAGTCTGCAACTCGGCTCCATGAAGTCCGGAATCGCTAGTAATCGTGGATCAGAATGCCACGGTGAATACGTTCCCGGGCCTTGTACACACCGCCCGTCACACCATGGGGAGTGGGTTGCAAAAGAAGTAGGCAACAACCTTCGGGAGGCGCTTACCACTTTGTGATTCATGACTGGGGTGAAGTCGTATGGAAGTAACCGG
+
/"%*&(')%-,71**025$,,'%*$&&.*-/-,'*&**1*,(*'3+//*0868(012:4412)',//01/533850066.1,))*22/213&&23/-+)('*(()/1*,.321)*75(577*-6899;,00.-153'(*+01212,*,-''&%$**,+3+*.,+,0/1656-1+4,-,&.(3+8(-8760*00071-14.,/075-('%((#$&'/+*+4*346:95160/*(%+**-697--0-%$#''*+.////677865:43,')*+2408/)&./:17+)+1/..75138602::5553211.293;:<951..&/232)&%'(%&'2.+,,8-'&)'/79870-+-+*)+*+&+-0-**,)(',/31./7694,+1-6161&$$#$%%%+*-.031506056)&%)+++545;90/.21433+(58./6-&*%,,/+/33183.../0+,-55;242570/-0/::9999('3/**(.,21(*3,,+11*.'*-2760+-..++'-:+,)*)+*55666<86868:9:1-71/048-11*.01/15)('%%)&'%(+/*-./:6881:1//354-*()*1,5,,&'))81.044920//.02./71.910161:5+/402;7*75:746.1-.'))/-00(((-*(+,8878/+-,*-/1:9454/*3-*4+5/08:4597785788455502/,*((&'1.)++1273-(('.3/2262/.+,.0453..6./5999:73.-&**/2-,)+)&+3,--,-00-,+*.6*./811424+,051.03852,(*(,-6(,,1.((*+4/122135--'*+123708..,2'3*/756-.-(*./512277:986.,,3.8:2/14:1')3,+1,,32-.*..1)(*&)'+)+*1716;3463..-/6..+*)(&')*134:258;6)&)-)).,.'))*-42,.42-9,&.,*/0.5-10+*/-)*325776%'(),3451&((,-,-4/00,+.))(*,70.-5
@47859f70-4d21-4e90-bccf-58a5787b9e63 ch=157 read=48205 start_time=2019-12-13T02:44:05Z barcode=BC01 runid=2c9cf7bc05858273f10e7d7ec552fc0bd742dc3e
CAGTTTACCTTGTTGACTTCACCCCAATCATCAATCCACCGCAGACATCCTTCCTTGCGGTTAGGCCACCGGCTTCCGGGTGTTATCAACTCGTGGTGTGACGGGCGGTGTACAAGGCCGAGAACGTATTCACCGCGACATGCTGATTCGCGATTACTAGCGATTCCAACTTCAGCCGTCGAGTTGCGAACTACAATCCGAACTGAGAATGGTTTATGGGTTTTGCTTCACCTCGCGGCTTCCTTCCCTCTGCACCATCCATTGTAGCGTGTGTAGGTCATAAGGGGCATGATGATTTGACGTCATCCCCACCATCAACCCTGTCACTGGCAGTCTCGCTAGAGTCCCCAACTTAATGATGGTAACTAACGATAAGGGTTGCGCTCGTTGCGGGACTTGGCAACATCTCACGACACGAGCTGACGCAACCATGCACCACCTGTATCTCCTTATAGCTATCTCTCCATCTCTAGACGCTTTATGAGTATGTCAAGACCTGGTAAGGTTCTTCGCGTTGCTTCGAATTAAACCACATGCTCCACCGCGTGCGGGCCCCGTCAATTCCTTTGATTTCATTCTTGCGAACGTACTGCTCGGGCGGAGTACTCATTGCGTTAGCTGCAGCACTGAACTGACATCCAACGCGAAAGTACTCATCGTTTACGGCGTGGACTACTAGGGTAATAATCCCCACGCTTTCGGGACTGACGTCAGTTGCAGGCCGATCGTCGCCTTCGCCACTGGTGTTCCTCCATATATCTGCGCATTTCACCGCTACACATGGAATTCCACGATCCTCTCCTGCACTCTGGCTGCCTGGTTTCTATGGCTTACTGAAGTTAAACCAGGCTCACCACAGACCCTTGCTGCCGCCTGCTCCCTCTTTACGCCCAATAATTCCGGATAACGCCTACGTATTACCGCGGCTGCTGGCACGTAGTTAGCCAGTAACTTTCAAAGTACCGTCACTCGGCTTCCACCATTTCCTGCGCCGTTCTTCCTTTATAACGAAGTTTACAATCGAAAACCATCTTCCTTCACGCGGCGTTGCTCGGTCAGGAGTTTCCCCGTGCCGAAAATTCCCTACCTGCCTCCCGTAGAGGAG
+
*&./8))2638+++()-483)-)*%+,-//8/3.+33()'$$#((()),)*462/7).194:12790/9+5.+/5/%)661011,330*+*+*48:9897790:;9/7666)59:,812*&)*,.),,3--.7-4779:8:979899;9,//..%&*()(')$*&+'/),20.'$$$&&(&**8-++'&./0113;67-.795/-.,062178:;.78;03;:2.21/-+17541/25147/')0+62/01((%***6786492.,.1,44)'$$')*01362)./-+-4-.---188/.++,02/386,),-+,,,,5/--34537.8---35757.,-.&)(*/0-)-/,-2/3*++,576530023123337,554;561204-3,,.,720)+))(,)-+22343)$$'$'-/2500/,+*+.35:6852025,./,.2*,-+043621.01/01/..,28789853$-&%$&.3502..--.1,,.).'+0563.03*+-.67:;:77.6.',191.0////<5;;675766616./3+.1..40-*+74)(-.26240''0-.-/;1-,/.,2,*-+(0-*.)((#*+.'964-/((*+67866:46439/..0/75/41479;.-/..;691)1''%(%))(&(&).647757<;012434856699666+3241,*)),*00.*)**,27950<:3+('')./00.90/06714+%'0176535012007781*0+*,9:482243555466,&,+,78<:435:04..-*-#%$*,&7)93(**+.34332580260447*+5443280153:43031,*(()),.,.--445.'((&+,,2,.3.,-,35;<313,-.13:38;61/..4..50;9003/+*.2/3:4:/(1./()&(&)+))+/1/07/482418121..03.,223527)((4)%'(%%).54,.1+&(&(7//:234408//8/++19.8;0/1-++,/729;563,*.0**422/%(-+-57+,-100+.56:4;3579:966:5120009451;*+.1/:7737/'*3<7-6:/*3*-+**028-7092))&)''*7.95*)/,*&(&)%
@0972fbd9-b744-4958-a368-8c8e5a01e40a ch=250 read=78907 start_time=2019-12-13T02:44:17Z barcode=BC01 runid=2c9cf7bc05858273f10e7d7ec552fc0bd742dc3e
CTGAAGAGAAGTTGTCGGTGTCTTTGTGTTAACCTGCGCGCAATAAAATATCTTCCGGTTACCGCTGGTGACTTTACCCCAGTCGCGAACCACAAAGTGGTAGCGCCCTCCGAAGGTTAAGCTACCTGCGCTTCTTTTGCAACCCACTCCCATGGTGTGACGGGCGGTGTGTACAAGGCCGGGAACGTATTCACCGTGGCATTCTGATCCACGATACTAGCGATTCCGGCTTCATGGAGTCGAGTTGCAGACTCAATCGGACTACGGCCTTTATGAGTCCGCTTGCTCTCGCGGGAGTCGCTTCTCTTTGTATGCGCCATTGTAGCACGTGTGTAGCCCTGGTCGTAGGGCCATGATGACTTGACGTCATCCCACCTTCCTCAGTTTATCACTGGCAGTCTCCTTTAGGTTCCAGCCAGGCCGCTGGCAACAAAGGGATAAGGGTTGCGCTCGTTGCGGGACTTAACCGCTTATTTCACAACACGAGCTGACGGCAACCATGCAGCACCTGTCTCACGGTTCCCGAAGCACATTCTCATCTCTGGCTTCGTGGATGCTCCAGACCAGGTAAGGTTCTTCGCGTTGCATCAGATTGACCATGCTCCACCGCTTGTGCGGGCCCGTCATTTGAGTTTTAACCTTGCAGCCGTACTCCCCAGGCGGTCGACTTAACGCCGTTAGCTCCGAGCCGCACTCAAGGCACAACGCAAGTCGACATCACAGTTTTACGGCATTGGACTGGCAAATTATCCTGTTTTACGCTTTCGCACCTGAGCGTCAGTCTTCGTCCAGGGGCCCGCCTTCGCCACCGGTATTCCTCCAGATCTCTACGCATTTCACCGCTACACCTGGAATTCTACCCCCCCCCTCTACGAGACTCAAGCTTGCCAGTATCAGATGCAGTTCCAGGTTGGGCCAGGGGATTTCATCTGACTTAACAAACCGCCTGCGTGCGCTTTACGCTGATAATTCCGATTAACGCCCTCCATTACCGCGGCTGCTGGCACCGGGTTAGCCCGGTGCTTCTTCTGCGGGTAACGTCAATGAGCAAAGGTGTGCTACTCCCTTCCTCCCCGCTGAAAGTGCTTTACAACCCGAAGGCCTTCTTCATACGCGGCATGGCTGCATCGAACGCCCATTGGTAATATTCCCCACTGCGCCTCCGTAGGAG
+
'*12,*)$&(),8/-/+,++/6297+1-/71)2,'(1*0+*1,)*,+%*(0+4/12,3-:),*'%','))%*/2/,,693+/1+%$'((-6,-10,,-033-00.04220/.230(2(*'*-.-250&+%',+*0;:/)-.(/91*+,5:3-/13.4/../3;9/,2++.*,+/782:13&1--11/2'++**3913.,,-3475100,-&&$$(''-,+-045:853-0264-01-(+-3/.3/812,-/1266<1:(9-85.-/$)%&()&))&*+0/,-,.*++-0117(-+&&((-.403763;;32555579</6-+)(+-(+..2201237<0-6://.,-+277:81000-+('')+:7::::055),/020635/.3:0*-.79616/'.2130(06/&'53.5(%(5*&)&18/7616000543)'713,6+*0/+5.//4897/:.-,74/./*3)1)%%&%(15,./.0-+),)&*.23476(-.'')&(&++,--5:363/.($'&*::263++,,'&(+.52252--1*,)''(.,+/8;5-*$',)),-*2,2.)).)3-918863563912133()-4**0598810124+/2,,,+,-0436+04)&,+#&*),.-773&5,/,-.)*&(++(($()-),)%026/6563//./712',%'.10--./*++/1.&+&,(--,+.*$$'%($+(5*2///2.0.''$%396+&/',-',)-./60)$$%%&())+2//(*,*'*+./.770.3'40))(,*38;68874:981:')1;:-0.((/3085'(((/0+6235,.%%($',/7.222058968<80369+-00018<7:433330/-//631585//284542555682-(),,,4;-4456:1671././4,;.)+.7.68722(*3-.+0:3.-00../.2.80:9;:8;.-0.0339562107401'&%'*5779<3450310&)&)*2469.9..7:46,;,,-+*-)'%)%&+0.6.-.*'(1/')0602;228:8;219:846/1..-48850)-+/,/,,-+,..;3,677-857+0276.40**'+..-,004..)(((-))*-3/5;6.0*,%((,,*-+/.0..(0*((/+',1,&*2(/*//./878340$&&&(%(.,/1+.&1/()
@7387bfb4-df99-41fe-b85a-4e2bccad9eac ch=147 read=56272 start_time=2019-12-13T02:44:16Z barcode=BC01 runid=2c9cf7bc05858273f10e7d7ec552fc0bd742dc3e
CCAGTTTACTATGACTGACTTCACCCCAATCATCAATCCCACCTTAGACGAAGCTCCTTCCTTGCGGATTTAGGCCACCGGCTTCGGGTGTTATCAACTCTCGTGGTGTGACGGGCAGTGTGTACCAGGCCGAGACGTATTCCTGCACAACTGATTCGATTACTAGCGATTCAGCTTCATGTAGTCAGGTTGCAGACTACAATCCGAACTGGGAATGGTTTATGGGTTTCTACACGCTTCTACCTCGCGGCCTCGCGCCCTCTGCACCATCCATTTGTGGCGTAGCCCAGGTCATAAGGGGCATGATGATTTGACGTCATCCCCACGCCTTCCTCCAGCTTGTCACTGGCAGTCTCGCTAAGTCCCCAACAATGATGGTAACTAACGATAGGGTTGCTCGTTGCCGGGACTTAACCCAACATCTCGACTGAGCTGACGACAACCATGCACCACCTGTATCTCCTTATGGCTATCTCTCCATCTCTGGAGCCTTTATGGGCCATGTGGTAGGTTCTTCGCGTTGCTTCGAATTAGTACATGCTCCACCAGCATTGCGGGCCCCGTCAATTCCTTTGGTTTGTCTTGCGAACGTACTACTCAGGCGAATTACTATTGCGTTAACTGCAGCGCGACTTTGGCGTAACGCCTTAGTACTCATCGTTTACGGCGTATGGACTACTAGGGTATCTAGTCTATTTGCTCCCCACGCTTTGGGACTGAGCGTCAGTTGCAGGCCAGATCGTCGCCTTCGCCACTGGTGTTCCTCCATATATCTGCGCATTTCACCGCTGCACATGGAATTCCACGATCCTCTCTGCACTCTGCCTGGTTTCTATGGCTTACTGAAGTTAAACTTCAGACTCACCACAGACCCTTTGCTGCCTGCTCCCTCTTTACGTAATAATTCGGATAACGCTTGCCACCTACCACGTATTACCGCGGCTGCTGGCACGTAGTTAGCCCGGCTCTAATAAAGTACCGTCCGCGGCTACCATTTCCTGCCGCGCCGTTCTTCCTTTATAGCAGAAGTTTACAATCCAGCCTTCTTTCGCTACGCGTTGCTCGGTCAGGGTTCCCCATTGCCGAAAATTCTACTGCTGCTCCG
+
-*()62+')'&+*)-++++1,-%*))'/.499876;3850&/&,)+,/++&%%')+&&()**-,.03$5(*(-+''&('(.0115-:5000-,,+*(,++-.1490310067281/%30565618(--,2,&%%*,)01464+)('$&,(,),+33,(*.82+/000-.0.*(%(+..'&#$&'+,$(',,2325621232;70''1-+/*'&(+)-0/1+),5:846.&%$%'(&&((('&.446695:61/*(''-44/014547;9:;;170(&(&+)&&$&(1.&,+-,,+,0.5700',(*++&1:-++)')+,0934+%+*/116-,)-(&$$$%'*-,/.1()'++1//)*+%'))+16*,',-6,,,+-%)%$'+-21/-+'(00-+))((+4,)&'*37/-6.+&))%%&1---'*,*.&)+2233(33261&37-.%'(0:68;778852021.1.0*7758964112802/.+-3///753:1'()((&%&&&)&*&$-.5966:3.-+-/%(/-3%&$+%%#)&&*)(,,49-1+)&'%*(),+3*386.,,2244360,4..,,/-%*,*/()((&0)&(+0/134/5:920-1+&&+).//03732'+%$'$))%%%$%(*&**+(+*,(&'&'-(-2%3343553390&*,...3&'+-,/21.215232233('$&('(,2**01/8:/*.+'((%*/.+.10/224.)%)+)#$#(2,/++,---..-7./33270)(,*.768<230+5)1*--32/(.,.*.5-./67222(--//240..292+))).019460/-+,'*(&&%'()189;80+(,))'*($'(-&((0-75+)'++''*001+-4+,++08;/)2)&&&(+5...-.82,/08)()('(*)568,8(3/;;;;8.9--48.0:.-'%$&%0++8//4/++-+.00,,,)',/6672-*%&&$$$)+,),-01;7.4558150'%*(*,,(,4*1;0.,*,+*)),20.69*,8,'',-++)(+)&*(&11*%%1402,,()'(,%)/.(&&,(+-011922374:78&.4/29-::8-0946<4234,4(*$%(,+,,(+)/6/
@2c6e98c8-4053-4968-8ab3-de0e1eeed2d9 ch=132 read=49517 start_time=2019-12-13T02:44:15Z barcode=BC01 runid=2c9cf7bc05858273f10e7d7ec552fc0bd742dc3e
CGGTTACTGTATTACGGCTTCACCCCAGTCATGAATCACAAGTGGTAGCGCCCTCCCGAAAGGTTAAGCTACCTACTTCTTTTGCAACCCACTCCCCATGGTGTGACGGGCGGTGTGTACAAGGCCCGGGAACGTATTCACCGTGGCATTCTGATCCACGATTACTAGCGATTCCATTGGAGTCGAGTTGCGAACTCAATCCGGACTGACACTTTATAGAGGTCACTTGCTCTCTCGCGGGGTCGCTTCTCTTTGTATGCGCCATTGGCAGCACGTGTGTAGCCCTGGTCGTAAGGGCCATGATGACTTGACTCATCCCCACCTTCCTCCAGTTTATCACTGGCAGTCTCCTTTGAGTTCCCGGCCGGACCGCTGGCAGCAGGATAAAGGGTTGCGCCTCGTTGCGGGACTTAACCCAACATTTCACAACACGAGCTGACGACAGCCATGCAGCACCTGTCTCCACGGACGCGAAGGCACATTCTCATCTCACCAAAGAAACTTCCAGAAATTGGATGTCAAGACCAGGTAAGGTTCTTCGCGTTGCATCAATTAAACCACATGCTCCACCGCTTGTGCGGGCCCCGTCAATTCATTCGAGTTTACTAACCTTTGCGGCCGTACTCCCCAGGCGGTCGACTTAACGCGTTAGCTCCGGAAGCCACGCCTCAAAGGGCACAACCTCAAGTCGACATCGTTTGCAGCGTGGACTACCAGGAGTATCTAATCCTGTTTGCTCCCCCACGCTTTCGCACCTGAGCGTAAGTCTTCGTCCAGGGGCCGCCTTCGCCACCGGTATTCCTCCAGATCTCTACGCATTTCACCGCTACACCTGGAATTCTACCCCCCCTCTACCCGAGACTCAGCTTGCCAGTATCGAAGATCACGGTTCCCAGGTTGAGCCGGGGATTTCACATCCTGACTTAACAAACCTGCGTGCGCTTTACGCCAATGAGAATTTCCGATTAACGCGCCCTCCATTACCGCGGCTGCTGGCACAGGGTTAGCCGGTGCTTCTTCTGCGGGTATCAATGAGCAAGGTATTAACTTCCTCCTTCCTCCCCGCTGAAAGTACTTTACAACCCGAAGGCCTTCTTCATACACGCAGCGGCATGTGGCTGCATCGGGCTTGCGCCCATTGTGCAATATTCCCCACTGCTGCCTCCCGTAGAAC
+
***95,))*.)2.%*-&).0./2**)+,:87878;984730''*2644556;5.35/,,1(*+.83616523/*)*)20/9;:13453:5%'(19;..576675619,7:98932224679:/634.+64,5/0:9884139308//095303346,)+,.41..3532305524)-)/+++('$&)/,*,((88907//.(4-1/*(**$,*.8+*&&$1*,.$(.-.--,*-/2.-&,+&&'+-0516.710)21444369/9-.%''+,/53434/,--32()18:957-),589966-,.-*('%&&&&)-)888+*.6//6/+/.-/0<:000770.)('/0124&'.')&*2.79///1.080+*''+-0.(,/&--.//0)-,,+.)(&)')*-0,''(+-)*++2,35-1+314:1+),-+0-.+,0.02/100111783813/..&.70,1104'"&(*,**.,)'(+*,../7778374-0%*'30/$%&'))-)($%&&')+-244426+..57://(.*))/-2/9<:566493448/&,*./:5882),73555736/-..-.0/319/665-*/4277;958;730136+$#&2-5.**&'.+//9.744/6::-.3;98:888882727//0.4-/-02/*2*/-&/;6666:67-6)/61.+..52:20)/),38871660:5-%.*///3:8:8668;,;4)++,0562:3351-14((+-+688+'.+..9360206:85/-+'*)2+258<;661,,+,41-6455-441+3&*257668:562/*().1//0/(.&'(3;3/)*2.0110'6875+5+0,*,+/04662/++&&.-*((/5578**+,1/0.&,./88&'*&(*&&(&10;,0++03/9.+-/,(,.(%01))-//21++-15.3/;095-)(''(/114/)'(+(0-,*(..**''*,3.,-,-05533()&,++*0*)*+,31,+.30149:720--),.+,,++0-272,-2016:4345/0,+-..,8045599.+-*+5-.*'--%(*3++602-'')+*.77/50-/-/0740-/%/,-+,3+0-98;79<:450.)-+-*-+.40**)&(50.-0..8&/0/08//-5:0,8/+//0/60+1)738.&*,-5786918:--8'3&2)
@f592cdda-c57c-4131-9159-f71be65d22d4 ch=114 read=83014 start_time=2019-12-13T02:44:16Z barcode=BC01 runid=2c9cf7bc05858273f10e7d7ec552fc0bd742dc3e
CCGGATTGCCTTGTTGCGACTTCACCTGATCATAGATGCAAATTAATTGCGCTTCGAGGTTAAGCTGCTGGCAGCGGGCCGGTGTTTTCGCAGGCCGGAACTGCGGCATTCTGATCCACGATTACTAGCGATTCAGGCTTGCGTAGGTCGAGTTGCAGACTCAATCAGGACTTCTGACGCTTTAGCGGGGTCGGCATTGCTCTCGGTGCTCTTTGTATGCGCCATTGTAGCGTGTGTAGCCCTGGTCCGTAAGGGCCATGATGACGACGTCATCCCCACCTTCCTCCAGTTTATCATGGCGGTCTCCTTTGAGTTCAGCCGGACCGCTGGCAACAAAAGGATAAGGGTTGCGCTCGTTGCAGGACAACCACAACATTTCACAACACGAGCTGACGACAGCCGTACAGCACCTGTCCGCGGTTCGACACATTCTCGTCTCTTTAAGAAAACTTCCGTGGATGTCAAGACCAGGTAAGGTTCTTCGCGTTGCATCAGGCGACGTGCTCCACCGCTTGTGCGGGCCCCGTCAATTCATTTGGGTTTTAACCTTGCGGCCGTACTCCCCAGGCGGTCCTGACTTAACGCGTTGAAGCTGGAAGCCACGCCTCAGGCACAACCTCAAGTCGACATCGTTTACGGCGTTCTGGGGTATCTAATCCTACTGCTCCCCACGCTTTCCTAGCACCTGAGCGTCAGTCGTCCAGGGGCCGCCTTCGCCACCATTATTCCTCGAATCTCTACGCATTTCACACCGCTACGCAGATTCTACCCCTCTACAGAGACTCAAGCATTATCGGTGCGATTCCCAGGTTGGTACGGGGATTTCATCTGACTTAACAAACTGCCTGCGTGCGCTGCCGCCCAGTAATTCCGATTAACGCTTGCACCCTCCACCGTATTACCGCGGCTGGCACGGAGTTAGCCAGTGCTTCTTCTGCGGGTAACGTCAATGAGCAAATTATTAACTTCTCCGCCCGCTGAAAGTACTTTAGCCCAGGCCTTCTTCATACACATGGCATGGCTGCATCAGGCTTACGCCCATTGTGCAATATTCCCCACTGCGCG
+
41&,$/*$,,,-&/2',0-01651/-()*/*&&#&#%$'(+*)('$3%''&'(&'&(,4,656$&%$%%%$%%'%'&%'$)(%&'+,*)#&(+.//$)%%%$$#&&)%-+++0267.*,-42:212/.0&(.-/$((&%$%&&)$0)+)*(54:03.1.215.7,+$,-'&.*(&%('$'')/&(%*,2*,+&*($,,*,,+(&'&$%$(*,98/00115-2-'+()'')-*-1.+')**.-+.+0$')0.+/88:;882/0*)'$&)/679918:3,188<:604+-.8<:444&$''&)&/076+(,&*'**)(%'+,2326255332,0-0,97)-.654(-./-6+.*+0,15)+*&,54,10-(*,0,00381+--/--*)&((),..266-+)1*$.'././.0613-4'&*547*($$%&(*.5-/-(,,-+(,'),$*04-2395;789:96+00./0406.+.,-2+30978<:7833633344&*)&(%&&$$&+/5*-3.-2--%&&+**+2/(&)**3083.55')'(%88..3.+-+*+/027+1./.258-'050*/+5)&%(&%%.-00/)+(%&&#%#'(.*%,/,./2588121+,.3150231+*,/43545683:9/./)&&$%%&'0.*.122+***/&&#%*,-.3/5-)-,,17,'1'$&&%-*())1488711,+&,)1+,52//54662:8889113&(+%(()'(-&&178888783516<5.*+(.5-0//0&&$%.,4.'*0751+20*1%(%,+.47,4*.%-&%%&(-(&''$)-+1*$/305.1+&%&)()$1.)*/+---///.0/)(,4+-55:4454420('+'(-,-32,+-135:2,,.3/333//,2(**.35232+,,-03/6.-/-*-+')+0*)+)+'+-7/015.55-/3:45:8433+-1.586345/8///',.((&+',*.)((-%')($(-.),0-,22(*,),)&''.,)*+029-8009-+.,++,'&,(0330:00/434524;185+2309+$&(%)('+-+-20947/-013/-,&
@d4d59a68-a177-4224-92a5-1a53238228fb ch=477 read=45776 start_time=2019-12-13T02:44:27Z barcode=BC01 runid=2c9cf7bc05858273f10e7d7ec552fc0bd742dc3e
CTCCTACGGAGGCAGCAGTGGGGAGGTATTTTGGACCAATGGGCAGCCTGATCCAGCAATGCCGCGTGCGGGATGAAGGCCTTCCGGGTTTGTAAACTGCTTTTGTGGAACGAAAAGCTCCTTCTAATACAGGGGCCATGACGGTACCGTAGAATAAGCACCGGCTAACTACATTATGGCAACCCGCAATACGTAGGGTGCGAGCGTTAATCGGAATTACTGGGCGTAAAGCGTGCGCAGGCGGTTATGTAAGACAGTGTGAAATCCCCGGGCTCAACCTGGGAACTGCATTTGTGACTGCATGGCTAGAGTACGGTAGGGGATGGAATTCCGCGTGTAGCAGTGAAATGCGTATTATGCGGAGGAACACACACCGATGGCGAAGGCAATCCCCTGGACCTGTGCGGCGCTCATGCAGCGTGGGGAGCAAACGGGATGCGCAGATACCCTGGTAGTCCACGCCCTAAACGATGCCAACTGGTTGTTGGGAATTAGTTTTCTCAGTAACCAAATAACGTGAAGTTGACCGCCTGGGGTACGGCCGCAAGGTTGAAGCTCAAAGATTGACGGGGACCCGCACAAGCGGTGGATGATGGTTTAATTCGATGCAACGCGAAAACCTTACCACCTTTGACATGGCAGGAAGTTTCCAGAGATAGTTCGTGCTCGAAGAACCTGCACACAGGTGCTGCATGGCTGTCGTCAGCTCGTGTCGTGAGATGTTGGGTTAGTCACAACGAGCGCAACGCTATCGTGGTTGCTACATTCAGTTGAGCACTCTAATGAGACTGCCGGTGACAAACCGGAAGGTGGGATGACGTCGAGTCCTCATGGCCCTTATAGGTGGGGCTACGTCGCTACAATGAGGTACAGAGGGTTGCCAACCCGCGAGGGGGAGCTAATCCCATAAAACCAGTCGTAGTCCGGATCGCAGTCACGCAACTCGACTGCGTGAAGTCAGAATCGCTAGTAATCGCGGATCCAGCATGCCGCGGTGAATACGTTGGGTCTTGTACACACCGCCCGTCACACCATGGGGCGGGTCTCGCCAAGTAGGTAGCCCTGGCAACCGCAAGGAGAGGCGCTTACCACGGCAGGGTTCGTGACTGGGGGGGTGAAGTCGTAGCTCTAAAGATTGCCGG
+
235/*+..7-.1/033011283'&&&'%(()*/220+*/.484+'&(,-../4(-%04//-88./-011%58443070416091'351+2((18;:88200:;0-&$%&*522:9.(+-1557.-,-)'%%06;5/5+,.*01733895901-,,5;3669;/91125./01%2'$&%*++%3,)'+(.,-.865(&'*.7,+2222<-1()%+()-0-/,0-1/0-6:0-033556:11942.5/,-)+*1///,)*&$&*6-+811-)187991512--4*6+,98873:5024569:98:8633.+,,*.92:1)+0:119600/2/2:66673--01-02..0.*.862-,,),020-+--+30/,),-5<::;7;6''.)-.,72-980*69+4+),1)4181113588520-./+.)0*'(-6:36+::23'&%%%+/+0,:301710039:6768<,-88.3100/.103/5507<27<30,.(2)126<<:-44-78505&+),%)(,.1,6,+/;//03.04/32&%+*2.82/151.2439170(./1-.(&(.++--.08-36<6./)-(2+//:339983044/3<:-95<610112:9,(,*/9:.9828029+.008/-/1&)-41366.5--7513/.-)*,)-/<789:;:/*).*+1./'&''*,336:899:999;8<:8698530./00:988994752.38293.3*1*)%)''*.36+)0239822&*&%+2,7-,*''*2/52567&.3.-&+-,221119.,,/.459::4;444;:<8681*,'*((+-,45668998&).12887*)*.23.2300116019:68')*'(9++)***4(&&,)**7,+*,)3.;/6:594<:+-0/,0,.+),+129108,-,5;<-20026989:8://05.1,'0),/1-.%-(&*,530567:972(*-)+./144371201-8../678:881-,-/23+-,&)).0,+:511-,/./12.5///41.-+.624:./2402/2:8946*+.)1(*+,/14:2'),-4/0.0.5)'&'%&(+,+..)/.'(&&%%&&&''--+-088&:579;95731666866/,/--)&%',/2)$'*)'04,*$*&*1945
@5701e269-d819-40d4-8c03-5e1f0ba4e58d ch=349 read=47271 start_time=2019-12-13T02:44:24Z barcode=BC01 runid=2c9cf7bc05858273f10e7d7ec552fc0bd742dc3e
CTCCACAGGAGGCAGCAGTAGGGAATTTTTCGGCAATGGGGAAACCCTGACCGAGCAACGCCGCGCGCGTGAAGGAAGAGGTTTCCGGATTGTAAACTTCTGTTGCATAAAGGAAGAACGGCGGCTACACGAAATGGTAGCCGGTGACGTACTTTATTAGAAAGCCACGGCTAACTACGTGCCAGCAGCCGCGGTATTATTAATGCGCGGTGGCAAGCGTTATCCAGAATTATTGGGCGTAAAGAGGAGCAGGCGGCAGCAGGGTCTGTGGTGAAAGCCTGAAGCTTAACCGGTAAGCCATAGAAACCAGGCAGCTAGGTGCAGGAGAGAGAGGATCGTGGAATTCCATGTGTAGCGGTGAAATGCGTAGATATATGGAGGCACACCAGTGGCGAAGAAGGCGACGATCTGACCTGCAACTGACGCTCCAGTCCCAGCGTGGGGAGCAAATAGGTTAGATACCCCTAGTAGTCCCACGCCGTAAACGATGAGTACTAAGTGTTGGATGTCAAAGTTCCAGTGCTGCAGTTAACGCAATAAGTACTCCGCCTGATAGTACGTTCGCAGAATGAAACTCAAAGGGAATTGACGGGGGGGGCCCGCACGAAGCGGTGGAGCATGGTTTAATTGAAGCAACGCGAAGAACCTTACCAAGTCTTGACATACTCATAAAGGCTCCAGAGATGGAGAGATAGCTATATGAGATACAGGTGGTGCATGGTTGTCGTCAGCTCGTGTCGTGAGATGTTGAGTTAAGTCCCGCAACGAGCGCAACCTTACCGTTAGTTACCATCATTGGTTGGGACTCTAGCGAGACTGCCAGTGACAAGCTGGAGGAAGGCGGGGATGACGTCAAATCATCATGCCTTATGACCTGGAGCTACGTGCTACAATGGATGGTGCAGGGGAAGCGGCCGCGAGGTGAAGCAAAACCCATAAAAACCATTCTCAGTTCGGATTGTAGTCTGCAACTCGACTACATGGTGGAATCGCTAGTAATCGCGAATCAGCATGTCGCGGTGAATACGTTCTCGGGCCTTGACACACCGCCCGTCACACCACGAGAGTTGATAACACCCGAAGCCGGTGGCTAACCGCAAGGAAGGAGCTGTCTAAAAGATTGGGATTGATGATTGGGGTGAAGTCGTAACGGTAACCGG
+
0031(*&/1,/3*),.,+1,'*)%%*-010033,,...,/+%*--14./4:8673669647<6200107:9444-/,)**)5:).*3.117011:911:042/2'('),8+**-/,.34'6/5//+,,*+,&,2,.41/032),,--/),)+,'.(+..',/,),0-.-4../8387936.04,*)(&**,.,61+0+&'(+)*)0%#&)*-0,1705132/.2*&,('++)-+,151./32*''41),167;1+20,../)5630+-//31.,15-.54//'&(/+,$((),,75.5567710642865:1--,-++//23%2*+))**(')-+;92:4-4.6.697976/+(,,1843.11(%,008000/0355.+-*.0112:../.64.-*&**/8499/...+'*$5,99/7/..34100.0()-37,()*,-789:*(+,69:3(/+(1+,33554+*)*/0007/5*'*.1:799<6/-'**%%(-.183.1.8/60;;776121-.8/,*./2300233492722,7,,20).+-/5615,(()(($1)*.956'***,635205069.7,(+)*+-1011405695/*7;,'.'(%*+)-,677:1110227.94-)2*(,-%.404-3-0844889,3*,+)&(,007223:6211113293*0/.0)))**+3420++*-,/---/2/01/2145:.4./581-../2:3:33466612345,+,/45767041.).,(,-769052:401538**5666-)*)&'()-)0...2:23;788-3-',&(*-'&%**10020/0-**.05+253477900012/-**.,85.1:7345697:9:90/1::966(2/-1222175142&)+8++))+99707000911-0-305030(*.(*),0148/)*',(--()08<6)5-'(-7<:13;8:;88947:49(4'/2,,+..-&((-(**4000+(,&&**'(++..,-2234230,,,/-4946-01.22588:(*&((0128.5848:7:77//0'%()-.29-::/-776766.,,+)(()541102'50.**(-,-9;;;:4;422486-2,/.1/5,+(**2442+0:1*)'2(;;00501212(6*+33/+-0---951+*%)')165:39
@ca78ab01-ddd0-40de-9f6f-d0435130cbe8 ch=259 read=53831 start_time=2019-12-13T02:44:24Z barcode=BC01 runid=2c9cf7bc05858273f10e7d7ec552fc0bd742dc3e
CTCCTACGGGAGGCAGCAGTGGGGAATATTGCACAATGGAAACCTGATGCAGCAACGCCGCGTGAGTGATGAAGGTTTTCGGATCGTAAGCTCTGTCTTTGGGGAAGATGTGGCGGTACCCAGGGAGGAAGCCACGGCTAACTACGTGCCAGCAGCCGCGGTATGCGTAGGTGGCAGGCGTTATCGGATTTACTGGGCGTAAAGGGGCGTAGGCGGATGATTAAGTGGGATGTGAAATACCCGGGCTCAGCAGGTGCTGCATTCCAAACTGGTTATCTAGAGTGCAGGGGAGAGTGGAATTCCTAGTGTAGCGGTGAAATGCGTAAATTAGGAAGAACACCAGTGGCGAAGGCGACTCTGGACTGTAACCTGACGCTGAAACAAAGCGTGGGGAGCAAGCAGGTTAGATACCCTGGTAGTCCACGCCGTAAACGATGAATGCTAGGTGTGGGGGTTTCAACACCTCCGTGCCGCCGCTAACGCGTAAGTATTCCGCCTGGGGAATTACGGTCGCAAAGATTAAAACTCAAAGGGAATTGACGAGGGACCCCGCACAAGTAGCGGAGCATGTGGTTTTAATTCAAACAACGCGAAGGAACCTTACCTACGCTTGACATCCCTTGCATTACTCTTAATCGAGGAAATCCCTTCGGGGACAAGGTGACAGGTGGTGCATGAAGTTTGTCGTCAGCTCGTGTCGTGAGATGTTGGGTTAAGTCCGCAACGAGCGCAACCCTTGTCGTTAGTTACTACCATTAAGTTGAGGACTCTAGCGAGACTGCCTGGGTTGAGGAAGGTGGGATGACGTCAAATCATCATGCCCTTATGTAGGGCTACACACGTGCTACAATGGCTGGTACAGAGATGCAATGCCGCGGTGGAGCCAAACTTAAAACCAGTCTCAGTTCGGATTGTGGCTGAAACTCGCCTACATGAAGCTGGAGTTACTGTCGCGAATCAGAATGTCGCGGTGAATACGTTCAGGTCTTGTACACACCGCCCGTCACACCATGAGAGAGTTGGCAATACCCGAAGTCCGTGAGCTAACCGCAAGGAGCGGCGACCGAAGGTAAGTCAGCGATTGGGGTGAGAATCATGGCTCGGTAACCGG
+
*111.243;8236.,,+(,/117/,21/41..00353/*+-*48/-/1118698:8446(&&$%''*+-../-+3/9;11696/82560+,/165523:8194(,4+--+*+'()52118+*+0*)*+*,)/50109000608565669601-,+7/431220)$)*+7*8,087+4999.</)-*,'480.12.),*-+5:,+30---1))101;9:90706/17295565632<73229...0/2-,%)$-/500(*+016:'8659:;689+,0621,12,-*,(*(%&%%)(+-)6,/,+).110/0/-).'(2.+/3972)'*--6504..8667:5886;6/,+')'()*,-.078979777/'(*-4.-+*&''))--('01552(*$-&('/')((/**5366;/0/80.././(+-19667<:50,/01;8&/(&*'.$&'9:8-/940-0323230007686246//0-5,'&''&,(*(2*2,13;9423)'%(%'+,66-)-+5+'(5,3:;657548+*,++-.1421($-46,/13*)*)+-+***,/1-)*-2.-*-2,4<31;61/+2+3344/.-.0((-+,/-2/5;555//091567-/2+*5-.,9+()(),2,5-1*)*,)/1,-<0/81+284.661421023+4-+995/,*((+((.4,,54780'**):77553.0.+)+456:17715*)'()+),1.4...3.2286<.,1+./293202711039<82:2.,-1/*180871(%%%%&(*+46.8..-(,*(%'),1+1/0812758:8996:---7778:/88,*(%''&$+030630//*.00179674:43952454590.---3619110:765.-),5-.3187-.,,2.,+'..23654/,/,,./+:+++&-(+00:6/086993-,,,((.&')0,)).8-.*%'++/134270..103671301-%&(%%&#-31%566314..+,),-3;85;-1561212978/.,*'')+.(-00:83720(*-,04635899710604/2.*'*%&%%*)-(0-224.+),)++,/688-8.34:.*,**))*+&+'%%&'')*.876:6
@28408b1d-3064-46cf-ba2e-b5e74e38a3d4 ch=303 read=107473 start_time=2019-12-13T02:44:35Z barcode=BC01 runid=2c9cf7bc05858273f10e7d7ec552fc0bd742dc3e
CCGGTTACCTTGTTACGACTGCCCAGTCATGAATCACAAAGTGGTAGCGCCCTCGAAAGGTTAAGCTACACCTACTTCTTTTTTGCAACCCACTCCCGTAGTTGTGACGGGCGGTGTGTGCAAGGCCCGGGAACGTATTCACCGTGGCATTCTGATCCACGCGATTACTAGCGATTCGACTTCATGGAGTCGAGTTGCGGGCTCAATCCGGACTACGACGCACTTTATGAGGTCCGCTTGCTCTCGCGGTCGCTTCTCTTTGTATGCGCCATTGTAGCACGTGTGTAGCCCAGCCCTGGTCGTAAGGGCCATGATGACTTGACGTCATCCCCACCTTCCCTTGGTTATCACTGGCAGTCTCCTTTGAGTTCCCGGCCGGACCGCCGCTGGCAACAAAGGGTAAAGGGTTGCGCGCTCGTTGCGGGACTTAACCCAGCATTTCACAACACGAGCTGACGACAGCCATGCAGCACCATGTCTCACGGTTCCCGAGGCACATTCTCATCTCTGAAAACTTCCGTGGATGTCAAGACCAGGTAAGGTTCTTCGCGTTGCATCGAATTAAACCACATGCTCCACCGCTTGTGCGGGCCCCGATCCAATTCATTTGAGTTTAACCTTGTGCCGTACTCCCCAGGCGGTCGACTTAACGTTAGCTCGGAAGCCACGCCTCAAGGCACAACCTCAAGTCGACATCGTTTACGGCGTCGTTCGCAGAATTATCTAATCCTGTTTGCTCCCCACGCTTTCGCGCACCTGAGCGTCAGTCATCTTCGTCAGGGGGCCGCCCTTCGCCACCGGTATTCCTCCAGATCTCTACGCATTTCACCGCTACACCTGGAATTCTACCCCCTCTACGAGACTCAAGCTTGCCGAGTATCAGATGCAGTTCCCAGGTTGACCCGGGGATTTTACATCTGACAACAAAACCACCTGCGTGCGCTTACGCCAGTAATTCCGATTAACGCTTGCACCCTCCGTATTACCGCGGCTGCTGGCACGGAGTTAGCGGTGCTTCTTCTGCGGGTAACGTCGGCCGACAAAGGTATTAACTTTACTCCCTTCCTCCCCGCTGAAAGTACTTTACAACCAAGGCCTTCTTCATACGCGGCATGGCTGCATCGGGCTTGCGCCCATTGTGCAATATTCCCCTGCTGCCTCCGTAG
+
7.411:./647+0-*,/$*.).3/*-29051193/(+-:8./076512568+,1)+,)+5-;5/)(('*'(/1377;9;0;.<.77963:0'),12(#0&+.-%'++3/3987;7642-&-0,2./0*-32.20),-/83226462:646:3.///44''&&**.73321010.4,,(,,3:3)/,+(),--.,2++,+*&,,,,0-1,).13236611.,%+,59./5-5++//,..4-..0,0+)*.+,*.212650:2+-13399:<723*'%(*+1,,,-*,,*//)(&0-/+-8:925.)-242923113/+))&(+538::2:57-/2;8925*+,**/3*-2777180(.//,.5199457984:2186658-,)$+)02/:.-(+)//',-*.,/(-*(,6++)++.0980;0/+8-*+/,1(1.)))//0:2./1356&0($*++++3689526:698:233234//18778488;98241+,*--1366;5(+/.,,)**055,-6,79569<;;95523269:0-.0--*--958<98607;/5899,7+8*:<;:.,,-2278761251.6-,-76263-74*'')0'6*8;73880**-*;:-83--2)+)*.,./0.698+,437*77551)&)/2.-2.-.667(/()%)/-216936,2,&*+-174621.8+27110/0657<60-/,()%#'()&#)(+*,..-0:79;988867;0')*051+.,,-199.+.)5.:7661476--).*'$((.5/348((7;8220,/(&%-+699.23+.102<:972*,,/11076/313/7;32329./0012898;-:-6-33016955.65465578888/1+-3//89'&(*,95435211/25;8:2*/316101:*(34,&313*%.//45/-)-101/.,/5%37379687,('*'&+,2.+(//139/-,/092:./,:+-.23:4167*-54:46<793;2302/4+*'*,)(*261/2+62001909989813+%'++978.'*2++(235(-*0,0,-'(053,/-:9)48653.:6.(0)+,84.0-..0-+./+4.().,1214+0614***&)020234:8955224),5276131:9)'/0'.)++7///,68++./477573791150
@189916d4-a473-4c55-b628-2806d4f29071 ch=78 read=78919 start_time=2019-12-13T02:44:34Z barcode=BC01 runid=2c9cf7bc05858273f10e7d7ec552fc0bd742dc3e
CTCCTACGGGGAGGCAGCAGTGAGAATATTGTGCACAATGGGCGCAAGCCTGATGCAACCATGCCGCGTGTATGAAGAGGCCTTCGGGTTGTAAAAGTACTTTCAGCGGGGAGGAAGGGAGTAAAGTTAATACCTTTGCTCATTGGCGTTACCCGCAGAAGAAGCACCGGCTAACTCCGTGCCAGCAGCGGTAATACGGAGAGGTGCAAGCGTTAATCGGAATTACTGGGCATGCAAAAGCGCACGCAGGCAGTTTGTTAAGTCCAGATGTAAGAAATCCCCGGGCTCAACCTGGGGAACTACATCTGATACTGGCAAGCAAAGGTCTCGGCGTAGAGGTAATTCAGGTGTAGCGGTGGTACGTGAGATCTGGAGGAATACCGGTGGCAGGCGGCCCCTGGACGAACTGACGCTCAGGTGCAGCGTGGGGAGCAAACAGGATTAGATGCCTGGTAGTCCACGCCGTAAACGATGTCGACTTGGAGGTTGTGCCCAGCAGGGCGTGGCTTCCAGGAGCTAGCGCGTTAAGTCGACCGCCTGGGGAGCCACGGCCGCAAAGGTTAAAACTCAAATGGTCGGGGGTACACAAGCGGTGGAGCGTAATGGTTTAATTCGATGCAACGCGGGAACCTTACCTGGTCTTGACATCCACGGAAGTTTTCAGAGATGAGAATGTGCCTTCGGGAACCGTGAGACAGGTGCTGCATGGCTGTCGTCAGCTCGTGTTGCGAAATGTTGGGTTAAGTCCCGCAACGAGCGCAACCCTTATCCTTTGTTGCCAGCGGTCCGGCCGGGAACCCAAGGAGACTGCCAGTGATAAACTGGAGGAAGGTGGGGATGACGTCAAGTCATCATGGCCCCTTACGACCAGGGCTACACGTGCTACAATGGCGCATACAAGAGAAGCGACCTCGCGAGCAAGCGGACCTCATAAAGTGCGTCGTAGTCCGGATTGGAGTCACAGCTCGACTCCATGAAGTCCGGAATCGCTAGTAATCGTGGATTAAGAATGCCGGTGAATACGTTCCCGGGCCTTGTACACCGCCCGTCACACCATGGGAGTGGGTTGCAAAAGAAGTAGGTAACCTTAACCTTCGGGAGGGCGCTTACCACTTTGTGATTCATGACTGGGAGTGCGGAAGTCGTAACAAGGTAACCGG
+
),18669,7:*+260./.-.1+&()+1(*)&'''%)-0/4722/055,.5//.0,/1'(),.04:675514*..+/&&')-1.-3(5/19,.29:/+1//.;80+..16:*+0.+-)/*$'(15,.14/4.01251-.88:,2),+-.151/60-/0++.%(*&)459/80/,1-./1,/-.)-,-%+**,./700105,((,/,067744/204026/412332658:2,.0+./3/**./503+4/056%//9:-7-8,..2()+9940/'%.0++547+(4:99:6849443+)('.--../.*+,-.988951,()&+&*$()510))**,*(.*)(5*4+(+-,-1//12:0.''%)(',,./366<1/802;77897:8,4*&*1,1-2:82+150/0-+*))*./88926666,,,,,7&0/+%*-;;7:/9;-9,'&)*&41-48986565/4589135:600///6973.1.(++,(.6,.073((-/*+3+*-)(+//+/)%(&(%(,'&+),),+4-078898:4595785)')&),--11101.5-+3.77;;10017;986)'%)-56)%%*)1243202110+..&,$#&218;--005-,+,(+-&'(*&/(.)1)*'(2.;8845.8/..11240005-6..9:/4*)*+,-..,1:116579301.8718397:6,714-678732212605../456450322252..-*&()69/,8+4687790/,72''-/)60/43420-061+3-./14:7-361482/31437,03/8*61+)0-)11+.&+,999:9422//01+))(.5/30/-.--577-557885443--2.//.),-1211+-,))*+.:565764,+(*)/2886364237644-0002'&*%'(*,065424----,,1:*-2;6411/,/2;:3../..679779-.&/$3+1*(+**'+'(,-.&$%(+7/02.-**++/10924(*(%%'*)+-4125('%,''),+283254-*4-(54313+)(-400,6--.113;518*,/306359472/(&))&.2,3-*-69*()/+-)+-,,),&$&.+0716/-:4*.6*,7130,16/,3;9/4889;7031378340()'))+&+%&(**/3:8,1161477949
@bab6b420-672f-4c38-bd4c-d4739fa7e859 ch=91 read=63977 start_time=2019-12-13T02:44:32Z barcode=BC01 runid=2c9cf7bc05858273f10e7d7ec552fc0bd742dc3e
CTCCTGCGGGAGGCGGCAGTGGGGAATTTGGACAATGGGCAGCCTGATCCAGCAATGCGCGTGCAGGATGAAAGCCTTCGGATAACTGCTTTTGTACGGAACGAAAAAGCTCCTTCTAATACAGGGGCCCATGACGGTATCGGCCAGAATAAGCACCATTAACTTCGCGTAGCCGCGGTAATACGTAGAGGTGCGAGCGTTAATCGGAATTACTGGGCGTAAAGCGTGCGCAGGCGGTTATGTAGACAAGATGTGAAATCCCCGGGCTCAACCTGGGAACTGCATTTGTAGCTGACTGCATGGCTAGAGTGCGGTAGGGGGATGGAATTCCGCGTTGTAGCGGTGAAATGCGTAGATATGCGGAGGAACACCGATGGCGAGCAATCCTGGACTATGCGACGCTCGTGCACGAAAAGCGTGGGGAGCAAACAGGATTAGATACCCTGGTAGTCCACGCCGTAAACGATGATAACTAGCTGTCGGGCACTGGTGCTTGGGTGGCGCAGCTAACGCATTAAGTTATCCGCCTGGGAATTACGGTCGCAGATTAAAACTCAAAGGAATTGACGGGGCCTGCACAAGCGGTGGAGCGTAATGGTTTAATTCAGGCAGCAGAACCTTACCAACGTTTGACATGTCCGGACGATTTCCGAGATGGATCTGCTTCGCTTCGGGGACTGGAACACAGGTGCTGCATGGCTTCGTCAGCTCGTGAGATGTTGAGTTAAGTCACAACGGTACGCAACCCTCGCCTTTAGTTACCATCATTTAGTTGGGGACTCTAAAGGAACCGCCGGTGATAAACCGGAGGAAAGGTGGGGATGACGTCAAGTCCTCATGGCCCTTACGCGCTGGGCTACGTGCTACAATGGCGGTGACGGTGGACGGAAACTCGCGAGAGTGCGCTAATCTCAAAAGCCGTCACAGTTCAGTTGTTTCTCTGCAACTCGGAAGCATGAAGGCGGAGTCGCTGGTAATCGCGGATCAGCATGCCGCAGTGAATGCGTTGAGCCTTGTACACCGCGTCACCATGGGGTTGGGTTCACCCGAGCGTTGCGCTAACTCGCAAGAGAGGCAGAGCGACCACAGTGGGCTTAGCGACTGGGGTAAAGTCATAACAAAGGTAACCGG
+
%(.-,).(1+%-.-)2-++-*'*&((-59*6.727.01/*(%'),-..7''%-384/4-,*(,-09:88,2.'&./-42()%&((')*/.997+4450:780(,000'&()4--3/,+-**,,./7//<.+2237070128)*))+,.1,06-0.00'))+'&*('%''''+3-32250:/2-9780/&-)-.1))452:282/0/7/3.1,..62//(-63/*)/44456&&777-9-++)&%&&%,,,31-'%&+)(''&',26783511202904.,.---173*)%'&$*+3310/21622-+++,+2430&-21/,017/5.6/22****////320330./*(#&'*%&54+2120.*4-*10.69354(0,('-+/;.4++690,(&,,/*%+,+,+(-,-&-(((+)))('(+.))(.8;78.9:47&&%4-25;104::79091-.1398::;560/+'*).*(')$,.26:*40/&-+,1,.,/.+41..5/-))()(,1,**,0535,8--,:724;766-%&)+,.3873%%-').-0931.0016,)((&.**(438:729,*)(,-3453:,/0&)**-,,-/5297,0/4/&'%&&$&&*&2)-6-,585.5/.7+)(--1324+2012/)/9./+''*+.:;:810%'-3*&)+04.05/,13;;99445.1./09852+.%%#'$''&&'+-01+,(''+44460)02836/*-#'*/4()'#%$***/:5,-'&%#&$$&,*&/2-//-451(12918:62330..)&)'++31044.00-.008'-6/2/-)-/)/+,+'//33//,%(0/4,356661536480-6/.+0*/230/0)()&&22,(*+,//8.4-./78393*)*.'(+*(,-1*3+*((+.66///606647-:8'(0.32,$$&)153011:0/50,/12/-3,,-9)*'&&)../-2,.,**&%)*3011613;21194;782*11/:89944++.+,7*(*'*-&&(-%&-)--.*.)&&'*$%2)43+2.(%,+4,-5-./1-('*)-4,'----4/333+513)+*(0-6+*'./1561++$/727../30/150787:95.0*&&'&$)+7306(,,0-43:54
@a424075e-6988-48ae-a662-2619d4fb993d ch=329 read=40594 start_time=2019-12-13T02:44:32Z barcode=BC01 runid=2c9cf7bc05858273f10e7d7ec552fc0bd742dc3e
CCGGTTACCTTGTTACGACTTCACCCCAATCATCAATCCACCTTAGACAATCCTTCGCGCGGTTAGGCCACCGGCTTCCGGGTGTTATCAACTCTCATTGGCGTGACGGGCGGTGTGTACAAGGCCGGGAACGTATTCACCGCGGTATGCTGATTCGCGATTACTAGCGATTCCCAGCTTCATGTAGTCGAGTTGCAGACTACAATCCGAACTGAAATGGTTTTATGGGTTTTGCTTCACCTCGCGGCTTCGCTTCCTCTGCACCATCCATTGTAGCACGTGGTAGCCCAGGTCATAAGGGGCATGATGATTTGACATCATCCGCCTTCCTCAGCTTGTCACTGGCAGTCTCGCTAGAGTCCCAACAATGATGGTAACTAACGATAAGGGTTGCGCTCGTTGCGGGATAACCCAACATCGACACGAGCTGACGACAACCATGCACCACCTGTATCTCGCCATGGCTATCTCTCCATCTCTGGAGCCTTTGAGTATGTCAAGACCAGTAAGGTTCTTCGCGTTGCTTCGAATTAAACCACATGCTCCACCGCTTGTGCAGGCCCAAATCAATTCGCTGAGTTTCATTCTTGCAGACGTACTACTCCAGGCGAATTACTTATTGCGTTAACTGCAGCACTGAACTTTGACATCCAACATAGTACTCATCGTTTACGGCGTGGACTACTAGGGTATCTAATCCTATTTGCTCCCCACGCTTCCGGGACTGAGCGTCAGTTGCAGGCCAGATCGTCGCCTTCGCCGCTGGTGTTCCTCCATATATCTACGCATTTCACCGCTACACATGGAATTCACGATCCTCTCCTGCACTCTGGCTGCTGGTTTCTATGGCTTGGAAGTTAAGCTTCCAGGCTTTCTACAGACCCTTGCTGCCGCCTGCTCCCTCTTTACGCCCAATAATTCCGGATAACGCTTGCCACCTACGTATTACCGCGGCTGCTGGCACGGCGTAATGGTTAGCCGTGGCTTTCTAATAAGTACCGTCACTCGGCTACCATTTCCTGTAGCCGCCGTTCTTCCTTTATAACAAGAAGTTTACAATCCGAAAACCTTCTTCCTTCACGCGGCGTTGCTCGGTGGGGTTTCCCCATTGCCGAAAATTCCCTACTGCCTCCCGTAGGAG
+
86*108)/243.,6'(+246;7/599*6/7//000;890)-0/3(+&+)()/++4-')*+-.4.)*(20&(*,,*1.1(6;53-2---9-0---01(4',),-658:7;:88;8760/*0630316)66+61.6670/.605.3'&+1124222<589984921253533463.''%*,32..354455.&(+.,-,6011111701/+/742+()&'116;:.9:8;789-)%*)6156;881+',,7<9///5/:*-44.-01..3/-20)$'(+,//0-)+*()0,*+710/,2-)-4.)6/..//46<*+'/(04:825)+25948470-0-8///55+3(((112-533540/1/390+,,/1*((-/)*))')+/.((++((.,,6/4-+,,..8462;1+((+-/+,-+-+.),,3641/)--./213636;46-.*.+%0+22313.,2))'*,&5647822003870..-,-0%'-)(-*(')*,/-16/2.,/.'-+6-.+4:44:4.0.00'-0:0,.,/,5<;:/---,*,,5--7.(++7,//8.4450**,,-/,3173,+.-'..4/-+/-*-,).&'.1*-+,+'**.&%'./*+22,*+0+.0412+5+0+000.&-..9788:0.45,-18:0(0,024315123659773<6,.3422724+',,//..)%,(/.111/250-44-'++853--///47,)1:2.022.21145//50//2559011::8)7.-011000;:)0/.''',64(*14'-.1/345320218</-(+-335.0+-+-+0/*5-/')*+...-.,00--/,223-*///.0((20;73357*&%$$%'+**055-./606((3806;;,432///15-0.//666:89;2./.15,,6.78//,/)$())+//8++5/66663240800;119.,/0224;448,-(+(,-**-*(&-.(&&%$$(,,05,),5/7391/9:/,00-11+/13;848&),3/:8979740822+)+-1/2804:33966860271-./910''-++1;:01/9201.-151.33549<;:8<912/.)-+,/.,-224-0*0605<.7;;2,12/1,*.5762.72**,,++,++07++.13*,(
@56ec5278-17be-45ee-ab98-4d5ed08c6371 ch=433 read=74372 start_time=2019-12-13T02:44:43Z barcode=BC01 runid=2c9cf7bc05858273f10e7d7ec552fc0bd742dc3e
CTCCACAGGGAGGCAGCAGTAGGGAATTTTCGGCAATGGAAACCCTGACCGAGCAACGCCATACGTGAGGAAAGAAGGTTTTCGGATTGTAAACTGTTATAAAGAACGGCGGCTACAGGAAGTGGTAGCCGGTGACGATACTTTGATAGAAAGCCACGGCTAACGTGCCAGCAGCCGCGGTAATGCAGTGGCAAGCGTTATCAGGTGTGGGCGTAAAGAGGAGCAGGCGGCAGCAAAGGGTCTGTGGTGAAAGCCTGGAAGCGCTTCAGTAAGCCATAGAAACCAGGCAGCTAAGAAGTGCAGGAGAGGATCGTGGAATTCCATGACCTTGGCGGTGAAATGCGTAGATATATGGAGAGGAACACCAGTGGCGAGGCGACGATCTGGCCTGCAACTGACGCTCAGTCGAAAGCGTGAGAACAAATAGATACCCTGAAAGTAGTCCACGCCGTAAGCGATGGAGTACTAAGTGTTGGATCATCCAAAAGTTCAGTGCTGCAGTTAACGCAATAGAATTATCGCAGGTAGTACGTTCGCAAAGAATGAAACTCAAAGGAATTGACAGGGCCCACTTTAAGCGATTGAGCATGTGGTTTAATTTAAACGCGAAAGAGACATACCGGAATCTTGACATACTCGCAAAGGCTCCAGAGATGGAGAGATGGCTATATGAGATACAGGTGGTGCATGGTTGTCGTCAGCTCGTGTCGTGAGATGTTGGGTTAAGTCCGCAACGAGCGCAACCCTTATCGTTAGTTACCGGCATCATTAAGTTGGGGACTCTGGCAGGGCTGCCAGTAAGCTGGAGGAAGGCGAGGGATGATGACGTCGCATCATGCCCCTTATGGCCTGGGCTACACGTGCTACAATGGATGGGTGCAGAGGAAGCCAGAAAAGCCCGCGAGGTGAGGCAAAACCGCAAAACCATTCTCCGGTTCGAGGATTGTAAGTCTGCACAACTCACGACTACATGAAGTTGGAATCGCTAGTAATCGCGAATCCAGCATGTCGCGGTGAAGACCGTTCTCGGGCCTTGTACACACCGCCCGTCACACCACGGAAGTTGATAACGAAGCCGGTGGCCTAACCGCAGGAAAGGAGCTGTCTAAAGGTGGGATTGATGATTGGGGTAGAAGTCGTAACAAGGTAACCGGAAGATAGAGCGACAGGCAAGTAGGTTAACACAAAGACACCGACAACTTTCTTCCTTTGTAATGCGTAAAAAAA
+
'+-*'*)*0*'+3..03-/4**+)(,/8;/)26+9+*0+)0-+:1..17866.-2..888&%$'('%''*-.'&,1-//6++/27-4+)(.3.,0+//.09:2*++*&2..-+.&++,.*)%&*.+)(*/*-*,.**&'&&(++'*0*'..*./5%0,2/).4434679/+,+(02-1,1,0+*(414324///.22,;,*-'+./(2+960.*(('%&-)$'((/3.,+**1348,.9412//1&%4()20+.523-&)$%'*+6-*,,.*(1.35-*-34/8,.4-)$))(((+**+6744/++(.6-/0'.)+/+2-1,(('%$##$,(+/74..,')01311347774793/.&(/+23/15'-/-*&&%/+698877652/1/:/895).&*(,((',(00/$(+,'))+*')(*-*7.++)-..27&'%'''(*(%'%&%))/3042.1.-/-''''(+,246/0/096-+*#'(/&336**53/)-0././0,,2++',&+/5/,&''*&&%%$&$*-.1*7**,093'0)0*''*''',1)+541*&&*)-,+-5%35*2.)&++1-,-,/2&6)-&+/230028**&/,.5018*/--,04)%&&)+*))+-',*(*-./,'(&)'201')24))&)(2(')(*,558*))''+.76666367867-,++)0-167689:267;/241771322437678574++'()*,,100.22**0)(+.121177491508+(+-/3,/,+(-2012+,*+-428861-5-33;7/522)*+*',+()*$&%%(()2*-03/+1*)*+,1($2682412-,-+)+,&+-00+2*-22,*4.**(.9/9;810((&(&+771%.-.05:76,0*,-162.//*,+-&'&-*''%-/+*,-%,+)))((./98-12&'29:8/++/9523)*'(+/($*,(5+-++++-/1,+&),(,)*$&(.06-1*+(,-+,8.0&*&('-+)%(*..0.3)%3*-'+'../03958141,+'%&$(*,2///&/20--(#))/*+)15,6.%%++).-21-//+++)+6...-*,(',)..1+-/5/++.1/+,,)).*11%'%')2231,.8/1528:1,8,,))**,21661*&&+)''%(,.4.33)0.5;9;67/.+-*((')(:8:+2794-**(.+++7+1-,/.'''')14105/*,/7/2305('*)&&+.-(/$#(*-/+('
@5f98539d-0539-4ead-bc55-3e528b7b919b ch=271 read=63982 start_time=2019-12-13T02:44:41Z barcode=BC01 runid=2c9cf7bc05858273f10e7d7ec552fc0bd742dc3e
CCGTTTTGCTTATTTACGACTTCACCCCAATCATCAATCCCACCTTAGACAATCCTTCCTTTGCGGTTGGGCCACCGGCTTCGGTGTTATCAGCTCTCGTGTGACGGGCGGTGTGTACAAGGCCGGGAACGTATTCACCGCGACATGCTGATTCGCGATTACTGGCGATTCCAACTTCCTTAGTCGAGTTGCAGACTACAATCGAACTGAGAATGGTTTATAGGTTTTGCTTCACCTCGCGGCCTGCTTCCTCTGCACCATCCATTGTAGCACGTGTGTAGCCCAGGTCATAAGGGCATGATGATTTGACGTCATCCGCCTTCCTCCAGCTTGTCACTGGCAGTCTCGCTAGAGTCCCCAACTTAATGGTAACTAACGATGAGGTTGCGCTCGTTGCGGGACTTAACTGGCAGCCATTTGAGCGGCGACAACCATGCACCACCTGTATCTCTTATAGCTATCCCTCCATCTCGACCTTTATGGTATGCCAAGACCTGGTAAGGTTCTTCGTTGCTTCGAATTAAGCCATAACCACCGCTTGTACGGGCCCAAATCAATTCCTTTGAGTTTCATTCTTGCGAACGTACTACTCAGGCGAATACTTATTGCGTTAACTGCAGCGCTGACTTTGACATCCAACATAGTACTCATCGTTTACGGCGTGGACTACTAAATTATCAATCCTATTTGCTCCCCACGCTTTCGGGACTGAGCGTCAGTTGCAGGGCAGATCGTCGCCTTCGCCTGAGGTGTTCCTCCATATATCTGCGCATTTCACCGCTACGCGGAGATTCCACGATCCTCTCCTGCACTCAGCTGCCTGGTTTCTTTACTGAAGTTTAAGCTTCAGGCTTTCACCACAGACCCTTGCTGCCGCCTGCTCCCTCTTTACGCCCAATAGTGCTTGCCACCTACGTATTACCGCGGCTGCTGGCACGTAGTTAGCCGTGGCTCAATAAAATTACCGTCATAATGGCTTCTGCTGCAGCCGCCGTTCTTCCTTTATAGCAAGAAGTTTACAAACCTTCTTCCTTCACGCGGCGTTGCTCCGGTCAGGGTTTCCCCCATTGCCGAAAATTCCCTACTGCTGCCTCCCGTAGGAAC
+
5+),-)(#&++*2:,+02257991936,-1*-+)*69.88-,4/5/-/.0+&()&)+2)'),&'+.*/,2468/141/.203,,(((((,/%(*,,--,//13562:8549)*+324988027/*.'**22976;2/2;.0111297566511/))*(/)(((%&%(&0-.(-)-3(($'%')87524/;//.9377689928.281,+)),1-44699+/)*-,:;,'239234812/.,+,((&'')+*%&''/)(+,,/7337.()+,*.//34-)*)3.)*04,,*+++.11-*()(0/)/2,*-14531.63()3,645+0422123/02.-1,1//0565888983123.990-0-1**')*.)-*(*11,+$+'*,-)0&'&++5003-**/2+''&0)&$$$''#$$%%(())*+,+//1-/7,2,50335:,.3-,//250,,2-/05777::1*)+67773**(,3-46-0,*'*232,.+,1/)*%.,,/*204*+)'(3/&-172(*,3+-)$)%"#'&+,,02-,2+*,)0597852-3--.366584+2-)&//9019;<:/8//-+21/245200123287+&''&+2,+3--.-8.6.6668133,+))%(/45./141.+1,.&&'*+.2540642173+-,6..0/-($)&&,)'&.1'--,,+(,**03)'../:8/'*)*1823):93+.-(68..+%,+5,/'-4*8458:74330785;3003(*$+*,,:;64449.4-4566*&(''$*02.&(*).-/.%&,2+&,/221+,*+--910-/613.,+)*%%(,-3953741+')(*)-,+1)(*/*(+'*/21(4113850.4,%'$$97;3/5-.,/1927(%%''93))-/42/2729+1*,%&)&%$$%(*%+))&++.-/9020+)+--//0//.-'+,2--7-++06-+,&())'*(.51+0/08;8))$$#&'()&('%&&$'&('&)+.39493/10-,',-+*+))*)&)**1:5-)-1)-../,3469,:71212+7/./-,,,3%-'(((24-/8,08:01/*,/0863:::4816-+.17+,,**54.;4,.-2'/+5
@aaf5fde3-a41e-4e25-bcb3-a3949e88a82a ch=209 read=55412 start_time=2019-12-13T02:44:40Z barcode=BC01 runid=2c9cf7bc05858273f10e7d7ec552fc0bd742dc3e
CCGGTTACCTTAATTACGGCTTATTTTAATCAGCGGCCCTGCAACCGGCCCGCTGCCTCCTTGCGGATTAGCTCACGGACTTCGGGTATTGCCAACTCTCATGGTGTGACGGGCGGTGTGTACAAGACCAGGGCAATATTCACCGCGACATTCTTGATTCGCGATTACTAGTAACTCCAACCTTCATGTAGGCGAGTTTCATACAATCCGAACTGAGACTGGTTTGACTCCACCTCGCGGTGTGCATCTCTCTGTACCAGCCATTGTAGCACGTGTGTAGCCCCTGCATAAAGGGGCATGATGGTTGGCAATCATCCCACCTTCCTCCTGGATTAACAGGCAGTCTCGCTAGAGTCCTCAACTTAATGGTAGTAACTTAACGACAAAGGGTTGCGCTCGTTGCGGGACTTAACCAACATCTCACGACACGGTGACGACAACCATGCACCACCTGTCACCTTGTTCCCGAAGGGATTTCCTCGATTAAAGAGTAATGCAGGGATGTCAGGGTGTCAGGTAAGGTTCTTCGCGTTGCTTCAGATTAAACCATGCTCCGCTACTTGTGCAGGTCCGTCAATTCGCTTTGAGTTTTAATCTTGCGACCGGCACTCCCCAAACGGAATACTTAATGCGTTAGCGGCACGGAGGTGTTGAAACCTCCACACCTAAGTATTCCATCGTTTTACGGCGTGGACTACCAGGGTATCTAATCCTGTTTGCTCCCCACGCTTTCGAGCCTCAGCGTCAGTTACAGTCAGAGGTAGCCTTCGCCATAATTGTTCTTCCTAATCTCCTGCGCATTTCACCGCTACACTAGGAATTCCACTCTCCTCTCCTGCTCTAGATAACCAGTTTGGAATGCAGCACCCAAAGTTGAACCTGTTGTTCACATCCCATAATCATCCGCCTACGCTCCTTTACGCCCAGTAAGTCGGATAACCTTTCACCACCTACGTATTGCCGCGGCTGCTGGCACGTAGTTAGCCGTGGCTTCCTCATGGGTACCGTCATTATCTTCCCCAAAGACAGAGCTTTACGATCCGAAAGCCTTCATCACTCCGGCGTTGCTGCATCCCGGGTTTCCCCATTGTGCAATATTCCCCTGCTGCCTCGAGG
+
1,&.-5')%%''%/)'-)-*'+$*2820:4,('&%%)2.*+-*((&*'70*)012272/-++&)'-%3*/+-.3585:57450.1+,(.+,315/.,303'..,.,..076::-/+*)-,124467868.,++,/60//4/$&(),.05155-+)*,885../.111114+-063.4+/'/+,1/',%%%(-,*%+.2'$%'')+.,.*&',))(++137*(&%#&%))35*+7/1*+,.4,.),'$)&'(,)(++*71.0/,38))(**'**(*.,,,035-'%$(*+03*,24+--,,,1324.1-+%'/343:5+,687;9914*,/5+0+)')*,20.132.0%%'%&$&&&*//1+''&(),%,,*-/+*')(4-12)359,0921;3/-/.16160,,7/,.(,+++)1+-..032),/-/01/2+-,64/21(00,3()&)('+0-14300,*5+/46.-)',-0,*/87--.//.4.24*'''')(-&,+,5,.4012+-)&*(+$%-2121,1.969<90/.-3,,.40*+.2.3;3,5.+-241/()/*./20423&10,.'$%()2160'',*,-(./8:../+*00,/4&/6'%%$'+-65**'&*).,2***.+.4/32*0.')(,-,,44.,00/1/:,'10*5200+-+-+)))'(+-:684560/76))*+0.028;87754512-)/.0111720,+),7.(+-/-2($'(*-990,-54833)+,./3278;65/,23+)%&&+%%&&&'+)35&)&(.*,3;6706((-3),-/&($10115980,.1.050114323+2+3,)++00506.//677.+/,.2/./+,,+7/2.86*3-;62*)$&#(((+0-,.0-+*-'%&%*&/6---.-2+*'*+428368857;6674538,-.*(,-48.'-+/*%)1'--0253,+1,)#''&/.**+),+0.*.+%)*//2/00./*&),.-356212*-335//70).203-5)++.*,01,/3)+16.268+00')%(+*%)-04+*)(),0--065(0879889911./&,'*+3:++))%'),'&,550:2-39/)++(,//194454374-,01111933)'.+
