# Supplementary material for: De novo species identification using 16S rRNA gene nanopore sequencing
Source: PeerJ. 2020 Oct 21;8:e10029. doi: 10.7717/peerj.10029 (PMC7585375; doi:10.7717/peerj.10029)
Supplement: Supplemental Information 2 — Contains raw reads. [file peerj-08-10029-s002.zip › pass_fastq_runid_2c9cf7bc05858273f10e7d7ec552fc0bd742dc3e_165.fastq]

@72071fdc-a080-482b-a4b0-7d25b93a26b7 ch=106 read=77033 start_time=2019-12-13T02:44:50Z barcode=BC01 runid=2c9cf7bc05858273f10e7d7ec552fc0bd742dc3e
CTCCTACGGGGAGGCAGCAGTGGGGAATATTGCACAATGGGCGCAAGCCTGATGCAGCCATGCCGCGTGTATGAAGAAGGCCTTCCGGGTTGTAAAGTACTTTCAGCGGGGGAGGAAGGGTAAAAGGTTAATACCTTTGCTCATTGACGTTCCCCGCAGAAAAGCACCGGCTAACTCCGTGCCAGCAGCCGCGGTAATACGGAGGTGCAAGCGTTAATCGGAATTACTGGGCGTAAAGCGCACGCAGGCGGTTTGTTAGAAGTCAGATGTGAAATCCCGGGCTCAACCACGGGAACTGCATCTGATACTGGCAAGCAGGTCTCGTAGAGAGTGGAATTCCAGGTGTAGCGGTGAAATGCGTAGAGATCTGGAGGAATACCGGTGGCGAGAGCGGCCCTGGACGAAGACTGACGCTCAGGTGCAGCGTGGGGAGCAAACAGGATACCTGGTAGTCCACGCCGTAAACGATGTCGACTTGGAGGTTGTGCCTTGAGGCGCGGCTTCCGGAGAGCTAACGCGTTAAGTCGACCGCGCAGGAGTGACCGCAGGTTAAAACTCAAATGAATTGACGAGGCCCGCACAGAAGCGGTGGAGCATGTGGTTTTAATTCGATGCAACGCGAAGGGCCTTACCTGGTGCCAATCCACAGAACAAAGAGATGGATTGGTGCCTTCGGGAACTGTGAGACAGGTGCTGCATGGCTGTCGTCAGCTCGTGTTGTGAAATGTTGGGTTAAGTCCCGCAACGAGCGCAACCCTTATCCTTTGTTGCCAGCGGTCCGGCCGGGAACTCAAGGAGACTGCCAGTGATAGGCTGGAGGAAGGTGAGGGATGACGTCAAAGAGTCATATTGCCCACGACCAGGGCTACGTGCTACAATGGCGCATACAAAGAGAAGCGACCTCGCGGGAACAAGCGGACTATCATAAAGTGCGCGTCGTAGTCCGGTTGAGTCTGCAACTCGACTCCATGAAGTCAGGAATGGTAATCGTGGATCAGAATGCCACGGTGAATACGTTCCCGGGCCTTGTACACCGCCCGTCACACCATGGGAAGTGGGTTGCAAAGAAGTGGTAACCCAACCTTCCGGAGGGCGCTTACCACTTTGTGATTTATGACTGGGGTGAAGTCGTAACAAGGTAACCGG
+
2380..3*16*(+,**,.225104'0.,..1,-,12877</.'-36-062.....1,1604,22,-2342,.0-0&'*)116665'1885:*+/2)(/*,.:93'0--10.-(-0+)/3*-2:4.+20/2.,+6,47+*572)+/,0/14:/94-*70-22*0(+.8.0.--,9,,--+259;2321106*,*-*5+,,324--++%1+,),-32/1/0*3-0/4/117;9:890:2+,12+/./*/57)89<709*.&*'+,61368521+54*,12*38:8/,&+$&&*/)1),32222541243496;*.(&'$))+.257842,(%)(+)+*-+8))3931,)..2674,7-+,963-)*)'()+4202.020.4505/+-+)*&$()**.51&-149306,,+-.//889:32833*1,-/7:;;,**.9;/3**(((*8:959433.5/$).1979;:87.,.-.6.,,8+9055308./,51,010777630-*/.21.2++')./59544,5-7-,/.-'45,,$&'.*'&&%%*,*../33;7;9322477.*(*,5.878/)12,76-,,/,&))**7977901115.,/04::,-5-7.--0170,0.-+&')&&-024129/4.-+)(+%(-*+++3+0*++)&')*1.,++./7089;749+99782111,+015/23412221/.&'')*.822-(**+435-:,,,4047-,.50/019/6..10'%-/,.**(**/5:6<:/:221,-93*-7./82132950)1+25-76(2+.91.)*%)&.435;)23/10-'%('+-+1--5-31+%.619976877916)'%()-++&)$#'&%$&(241.051(&()'+,242725/,6//0:446550**'++():91512070)+$$&,.)406,,$$)1017;./;41+'*/1,656/2%+*(-%&'./2:9361//)*-454-10230/1&,(%),&++/733387<8873&%%('/--/396+*75561435-+/./1,/*&)*,-//065,*,.7979;7240**'(*062565658)(,2+'+(')&*%#'+-5439)60')/303141.27)0-97//3120(&,+..*(--***-,*,4(-'),+/),+.70;0.
@d49e7ba0-f875-449e-bda0-9baa019c0e7f ch=30 read=45077 start_time=2019-12-13T02:44:47Z barcode=BC01 runid=2c9cf7bc05858273f10e7d7ec552fc0bd742dc3e
CCGGTTACATGTGAAGCTTCACCCCAGTCATGAATCACAAGAGTGAGTAGCGCCACTCGAAGGATTAAGCTACCACATGTGCTTTGCAGCCCACTCCCATGGTGTGACGGGCGGTGTGGGCCGAGACGTATTCACCGTGGCATTCTGATCCACGATGCCTGGCGATTCCTGGCTTCATGGAGTCGGGTTGCAGACTCAATCGGACTACGACGTTGCACTTTATGAGGTCAGCTTGCTCTGATTCTTCTCTTTATGCGCCATTGTGTGACATTATTAGCCCCACCTATAAGGGCCATGAGGACTTGGCGTCATCCCCACCTTCCTCGGTTTTGTCGCCGGCGGTCTCATTAGGTGCTCGGCACGGATGTAGCAACTAATGACAAGGTTGCGCTCGTTGCGGGACTTAACAACATCTCTGACACGAGCTGACGACAGCCATGCAGCACCTGTGTGCAGGTTCTCTTTCGAGCACAGATCCACGCATCTCTGGAAACTTCCTGCCATGTCAAAGGTGGGTAAAGGTTTTCGCGTTGCATCAGATTAAACCACATCATCCACCAGCGGGTCCCGATCGAATTCCTTTTCAGGTTTCAACTAGCGACCGCTCCCCAGGCGGTGCTTGCGCGTTAGCTTCGTCACTGAAGCTTCGTTCCCAACCGAGTTGACATCGTTTTAGGGCGTGGACTACCAAGGGTATCTAATCCTGTTTGCCCCACGCTTTCGTGCATGAGCGTCCAGTACAGGTCAGGGGATTGCCTTCGCCATCGGTGTTCCTCCGCATATCTACGCATTTCACTGCGCTACGCCCGGAATTCCATCCCCTCTACCGTACTCTATGCATGCAGTCACAAATGCAGTTCCAGAGTTGAAGGCCAGGGGATTTCACATCTGTCTTACATGAAAACCGCCTGCGCACGCTTTACGCCCAGTAATTCCGATTAACGCTCGCACCCTACATTATTACCGCGGCTGCAGGCGCAGCGATTGGTGCTTATTCTTACGGGACTTTCGTTCCGGCTACCGAAAGCAGTTTGGTTCTTGAAGAGCTAGCCTTCATCCTGCGCGCGGCATTGCTGGATCAGGCTTTCGCCCATTATCCAAATTCCCCACTGCTGCCTCCCCGTAGAACAATATCAACACCAATAGAAGGTTAACACAAAGAACACAGCTGTGCC
+
7))+30''$'%%%))'*/10*.24.//3756526,1&,*+&&&)&&%'*)*+1.'((/)*.*-).2/.*,+.//('&'$'$#%'()++',8-(*+1;30155*000010:9758/)(&(+7.'&,-.(,)*0)).3*+.--,03///014(&&()-&).,&(')*1+.'$(&'+*7-/1/,--3&640.)+((-)*,*277/9475442/0)$(--*-.31045021,1$&&)*&'('))&*2,/4153062+().67<44+('$%()4,1-,)*+(,37-(02020.(/1635-+*)-3*(+)(&336854825,+0//5+.,/14:;;-86+&(())((1.+*+'+,)(1---.,)*'$&/529541,2/1,-/122203)()&)''(**,37;651:66612/,'-0.3323.*+-035('2/-//35,9+%+9-624002226/-.,-'/)48295200**/,'((()''1.2($'(*/023243/)1,(4241/224452765:+,,2381/-5)*'8;:5-24080-,01,''**,2<941-,-0199/(&)&&$%'*)*05-**./(2)3-2/3780.))23;7+,&)#$$((%&%$$)+/40+1866,)%$%(&+/1/40/),-/,-//$*'')+##%%%'.2350''(+'-.05.++,2530:<3-3531),*6,65&13.*-2/0/0/((.(*/103;4'252)),++-86,.-+,)*/0235/4('%)')(01.1*+17/(.**55.0/+..-/1-600/;40221*--/187,&/,.1599)%(*(.,--,.*.&'*3.4/./--)963./14378**'()/.-,&-,1',/13/'(*/,+*/,-035*)*)+-2,--0+3.$)3)/'483-+-,-.&%'(.***.+&,'',0/,/1*))%'%-))-2,(/,27.+0/0346--()1/454362112..3+'',%-'(7+((%$')0,./1,/*))++//.)/,-*($'-+06;142-+*-*'&)...,42+(&$#$#'%$+-+&''*4.,+..30.0-,(&&')$$$*)-43865.--.,-*--/,-.1,-/287700+/*,3,-82;5'+(').)67:-,565+%((*-*+04//:6,*-/%'(2/5/11/.(-+1-1&#&'.,+),+0)+)-28,'&1*+,)%(&%%$%#
@da51fd67-5939-4333-830c-1ba0eeedc774 ch=481 read=62776 start_time=2019-12-13T02:45:00Z barcode=BC01 runid=2c9cf7bc05858273f10e7d7ec552fc0bd742dc3e
CTGACGTTAGGTTACGTATTGCTGGTGCTGAAGAAAGTTGTGGAACGTCTTTGTGTTAACCTACGCACCTTAACCATCTTCCGGTTACTTGTTGCGACTTCACCCAGTCATGTGAATCACAAAGTGGTAAGCGCCCTCCGGAGGTTAAATACCTGCTTCTTTGGCCTCCCATGGTGTGACGGGCGGTGTGTACAGGGCCAGGAACGTATTCACCGTGGCATTCGATCCACGATTGCGGCGATTCCGACTTCATGCGTCCGAGTTGCAGACTCAATCCGGACTGCGACGCGCGAGATCGCTTGCGTCCGGCTGCCTTCTCGCCATTGTGCTAGCACGATAATGTAGCCCACAGTCGTAAGGGCCATGATGACTTGACGTCATCCCCACCTTCCTCAGTTTATCACTGGCAGTCTCCTTTAAGGTTCGGCCGGACCGCTGGCAACAAAGGATAAGGGTTGCGCTCGTTGCGGGACCAGCAACATTTCAGCACGAGCTGACGACAGCCGTACGGCACTATCTCACACAGTTCCCGAAGGCGCATTCTGTCAGAAACTTGGCGGATGTCAGACCAGGTGAGTTCTTCGCGTTGCATCGAATTCAAACGCATGCTCAGCTTGGCGTTTTGAAATGGTTCAGAGCTGGGTTTGAAAACGCCTTGCGGCCGTACTCACCCAGGCGGTCGGCAACGCGTTGAAAGCTCCGGAAAGCCACGCCTCAAGGGCACAACCTCCAAGTCGACATCGTTTACGGCGTGGACTACCAGGTATCTAATCCTGTTTGCTGCTACGCTTTCGCACTAGGCAATGGAAGATCTTTTGATCCAGGGGCCGCCTTCGCCACCGGTATTCACTCTCCCAGATCTCTACGCATTTCACCGCTACGCAGATTCTGCCCCTCTGCGGACTCAAGCTTGCCGGTATCAGATGCAGTTCCCAGGTTGAGCCAGGAAGTTTCACATCCAACAAACCACCTGCGTGCGCTTTACGCCCAGTAATTCCGATTAACGCTTGCGCCTCGTATTTCCGCGGCTGCTGGCTGGAGTTAGCCGAGGTCAAACGCTGCGGGTAACGTCAATGAGCAAGGTAACTGCTCCCTTCCTCCCCCGCTGAAGTGCTGGCTTGAAGGCCTTCTTCTTACGCAGCAGCGGCGCATCAGGCTTGCGCCCATTGTACCAATATTCCCGCCGCTGCCTCCGTAG
+
#%(%'('+#)&(/)+,-+3,,,64.*+.8:70,-1/*-/++,-)&'&-.2;6,)*,3051*''%$%&(&'*)+++)+/9:7645/4'(*++13(,-,+-6.&-)(%%(,*/+(**402686:4-22933/+,.81+)+)&&'(0.527)'(/64&//:*0/(&(0.(,,()112'%%((..892320))'.+.+19/8/$/6454131240021*0160126.)*.14(+,*2*%-$+*22897.-,,144832+0**)''**+/7546767074/0/5+,(%%%#%$%&),')')*%%$%'*+*+'&&&%%&%&/,&+*4475.))&%&&%'%''$'(+.132157*'(%/03-2/,*021616.--'(&&(*+.5678:59;4.384355//&*1:8/45%)$$$#(',+,.*.3--(2,93-')-*8278:23304126996,-5,31-)-)/.+-*++/427111:3,,('&+).,*0,)&&$'(*(%-0246999:6.48&,'*,)*''%&*.-.''&'$..714/++.)+*&),1;55)(%$$)*(&'()'$+++0.&&%(()6(-(+'(-1735;968371***+5/2/0/,*+))'*)*)(%'$%(*(*%&'(+4&&((&'%%$&)&'%&&&(,,+,*%'/1+)(*')++,.+,,(+()++%+-/+08:6.,+)'(+,+(*(,&%))''*,.0/++.*(,3'.+2355.(1720/01032-1(/(/01155/112/57,-/:76//8///037*+&-),,23522./.1:/*(*#'))*)*46,--.,,'')))%')+,.%&'('),.'%'-3++2/8-66122*/004:46:-90+/-*$(%('-,)(.21120,(,,..4;:0010*383.#('&0,928)996+'&)'(*/)(,-''(*3//58.6235:1447,2*+-38,)%*/,7++26;/5/3,)-:1/*-0/2'8+654/,,*+.**-.+-,)''&'%'()-)%)+364-/'%)0,561/+'&%(&()(*&(&''&))&.,6265922))$'*'(.3/)-0+&*&'%,(%'$%%&+*,)(*.-./3/600+2-.,&%*'&%/%(037*2:7520/480)-+*+,'+')$'('(,(+')+55.:./7.4.)**+%'*&&'/,+')),-%-('*($(-.73,.2*/)/.'/+--+-')%))%('*+.,,&$%(.
@b4cf5da0-45e6-4f3d-a90c-4c5ddcb2db76 ch=25 read=22133 start_time=2019-12-13T02:44:57Z barcode=BC01 runid=2c9cf7bc05858273f10e7d7ec552fc0bd742dc3e
GTATACAGGGAGGGCAGCAGTGAGAATATTGCACAATGGGGAAACCCTGATGCAACGCGCCGCGTGAGTGATGAGGTTTTCCGGATCGTAAAGCTCTGTCTTTGGGGAAGATATTGGCGGTACCCAGGAGGAAGCCACGGCTAACTACGTTAGCAGCCGCTGCGGTAATACGTAGGTGGCGGGTATCAGTTACTGGGCGTAAAGGGCGTAGGCGGATGATTAAGTGGGATGTGAAATACCCGGGCTCAACTGGGTGCTGCGTTCCAAACTGGTTATCTAGAGTGCAGGAGAGGAGAGTGGAATTCTAGTATAGCGGTGAAATGCGTAGAGATTAGGAGAAGAACACCAGTGGCGAAGAGCGACTCTCTGGACTGTAACGCTGTAAGGAGGCTCGAAAGCGTGGGAGCAAACGGGATTAGATACCTGGTAGTCCCACGCCGTAAACGATGAATACCGGTGTGGGGGGTTTCCAGCACCTCCGTGCCGCCGCTAACATTAAAGTATTCCCGCCTGGGAGTCGCAAGATTAAAACTCAAAGGGAATTGACGGGGACCCGCACAAGTAGCGGAGCATGTGGTCTAATTCGAAGCAACGCGAAGAACCTTACCTACACTTGACATCCTTGCATTACTCTTAATCGAGGAAATCCCTTCGGGGACAAAGGTGACAGGTGGTGCATGAAAGGTTTGTCGTCAGCTCGTGTCGTGAGATGTTGGGTTAAGTCCGCAACGGCGCAATGCAATCGTTAGTTACTACCATTAAGTTGAGGACTCTAGCGAGACTGCCTGGGTTAACCAGGAGGAAGGTGGGGATGACGTCAAATCATCATGCCCTTATGTGTAGGGCTACACGTGCTACAATGGCTGGTACAGAGATGCAATACCGTGAGGTGGAGCCAAACTTTAAAACCAGTCTCAGTTCGAGGATTGTAGGCTGAAACTCGCCTACATGAAGCTGGAGTTACTAGTAGAGATCAAAAAAAAAAAAAGGAATGTCGCGGTGAATACGTTCCGGGTCTTGTACACACCGCCCGTCACACCATGAGAGTTGGCAATGCCCGAAGTCCGTGGAAGCTGACCGCAAAGGAGGCAGCGGCCGAAGGTAGGGTCAGCGGTGGGGGGTGAGAAGTCGTAACTAAAGGTAACCGG
+
&&$%&)%*4*+,0+//45,56,()(+//35/../2:763/('--,2--024330')%')*2588..''#&&'%()+/743/,0/408)+-7,*-.177894:9*.1(+*+,.'('+(-+2-+-'&(-0,0)*-+24/1.4*++3-+*+&/&#')+%5-&'%#$&')-,+-///*0*(/.),%%$'*0%+&4)++-20//156*0.++/8702-.4/383420,)),6876/0+-911/151(.10/++'&)).*++.0/0*/7,(-3*))-.02/,-.-+(,,*&',+**)/+('$%'..2.1/00,-265(655:85245-''),-.,**)-%*0)'*--332238/77534*),('(*5500.-*1498:8645..$&),(''(+&'*-5+*1/)-.059;.)),8<67(;70/4-.05)30*-11%'))/*)//17247;560,-00:6'-%)'31035877*19/3),&--.2.35+0)/.59810+,--%()13/*+-0166)(/.3/1,%'(01823/-/11;95/14,8,-+(&+,0667,3:41884.-,03643/2207'*'-5212850/03270),.$0/$0&&,/8.395/*,,.3.--+,/2-15744-)0,*$**()**+-./44-)'&'(*(*731:7/9:44868(),&'&,,.325;:6310,,0*%/)90/057550/01278*++(*..../739231-6''&)*-*,352,)'&)*%$#'$((+,88-+/*(*)+290-6.,+,.**1--565-(*+&'*+1256:757204/0.2/2/-/((,*/-5::3565686788:11/12229,/,(*.,.17434755-***&*,1362,),/,09441.--/,+*)(./8/:///651/%*-044)*--86(50:6/;;:29417212*,.<30),)*-0//.4343./8/,/7...,,,/+*1,*2399/,/1)(''%)%''()../0/272323554,%('*)+-/1555024;7(2'+45('541.6/..7532/-6-30.,2//./051412'(-06-3*4++$95*('('*8737/*'&&%()+:97456&/'%')*+.0052.-,-+0-..(/)+,4634863-)+(/*+%))(),+0.)&'*4-,,+,54:,8
@e726f1b6-6f08-47d7-b70e-4bc0f7f45484 ch=325 read=47896 start_time=2019-12-13T02:45:08Z barcode=BC01 runid=2c9cf7bc05858273f10e7d7ec552fc0bd742dc3e
CTCTACGGGAGGCAGCAGTGGGAATATTGCACAATGGAGACCCTGATGCAGCAACGCCGCGTGGTGATGAAGGTTTTCGGATCGTAAAGCTCTGTCTTTGGGGAAGATAATGACGGTACCCAGAGGAGGAAGCCTACGGCTAACTACGTGCCAGCAGCCGCGGTAATACGTAGGTGGCGAGCGTTATCGGTTTACTGGGCGTAAAGGGGGCGTAGGCGGATGATTAAGTGGGATGTAGCAAATACCCGGGCTCAGCAGGTGCTGCATTCCAAACTGGTTATCTAGAGTGCAGGAGAGGGAGAGTGCGGAATTCCCTGGTGTAGCGGTGAAATGCGTAGAGATTAGAGCACCAGTGGCAGGCGACTCTCTGGACTGTAACTGACGCTGAGGCTCGGCGTGGGGAGCAAACAGGATTAGATACCCTGGTAGTCCACGCCGTAAACGATGAATACTAGGTGTGGGGTTTCCAACACCTCCGTGCCGCCGCTAACGCATTAAGTATTCCGCCTGGGAGTACGGTCGCAAGATTAAAACTCAAAGGAATTGACCTTGAGGGACCCGCACAAGTAGCGGAGCATGGTTTAATTGAAGCAACGCGAAGAACCTTACCTACACTTGACATCACTGCATTACTCTTAATCGAAATCCCTTCGGGGACAAGGTGACAGGTGGTGCATGGTTGTCGTCAGCTCGTGTCGTGAGATGTTGGATCCCGCAACAGCGGAAGCGCAGCCCTTGTCGTTAGTTACTACCATTAAGTTGAGGACTCTAGCGAGACTGCCTGGGTTAACCAGGAGGAAGGTGGGGATGACGTCAAATCATCATGCCCCTTATGTGTAGGGCTACACACGTGCTACAATGGCTGGTACAGAGAGATGCAATACCGCGAGGTGGAGCCAAACTTTAAAACCAGTCTCAGTTCCGGATTGTAGGCTGAAACTCGCCTACATGAAGCTGGAGTTACTAGTAATCGCGAATCAGAGTGTCTTGGTGAATACGTTCGGGTCTTGTACACCGCCCGTCACACCATGAGAGTTGGCCGAAGTCCGTGAGCTAACCGCAAGGAGGCAGCGGCCGAAGGTAGGGTCAGCGATTGGGGTGAAGTCGTGTAACCGG
+
,,0'(*'372483(..,.65:0-0-0/9/.-31;200&$$./+&()8720004766980/04/-)**+)10/31;:5/7;;:955695()+.::751<:-7:0+2.4102...615/,,+++'()-(0+(.*.2))+-1.-,+,&)*')$0,()+++2,+.+0--9000698540120109863-++)''./+*,1873/.008.+55(+-.8754:9<998.8-6+-,-1741-(%&'*/4*./3+35534/)')'30147866/7:/6/9:::;/80//542112335491.,+//,.**+++&%&/(6-27')-//0./00591,.9-+/5:61.*('9(+*,,+,18.4/5//&&539:510/+.2841..&(,-,./1456617:5+'*&&)00/3,%+-7:36)1-*3---989:<016875458-%,*2589:;441)+07;:3,+)//9987:97,:/5*7+30294695768005226--31),(.*5,0114:4913941,(%''(8/117+-1.*+3./99503,),(+))-..4)0.*.+',3*-081))*+-+*+'++,*)&(&*(**43&%,((+)((0'/,,013.*,2262.28250,-/-../(,'$'(,.200+*)(+(--83))(,)+533;925;65644.402592488752,-+*,-4-,-489:46-,,**-./*))(..162;05')+91.0330$(&(&)&()/3/'17)(*&*-.0;0008223/6<89;:9/9//(7806743*+---//33355/0851634/,,20+-,*2-8379;...454/441;7234;;9:/4;2,/722141-,078173/.*&()+/03133:44;:95000520+*)),-014;334;890(-.+2:-/706:62393-7:-;:98:767,/146&9)0803+++*'&)-7./3:878455794(%'(--'$(00./35//0+./46.+2011/'*,./(&'0*54478-70348*674/30./6///:/8<94695///-.6/-+)(.()&)''')()**/-+*3333;774132+.),*(./00812253,2.-,/)''*,22+4+00.'*,.5,12''&&(03482
@52abdaac-4637-46ac-8f89-b82153cf58ee ch=246 read=67620 start_time=2019-12-13T02:45:16Z barcode=BC01 runid=2c9cf7bc05858273f10e7d7ec552fc0bd742dc3e
CTTGCTCCTACCCGGGAGGCAGCAGTGGGGAATATTGCACAATGGGCGCAAGCCTGATGCAGCCATGCCGCGTGTGAAGAAGGCCTTCGGGTTGTAAGAAGTACTTTCAGCGGGGAGGAAGGGGTAAAGTTAATACCTTTGCTCATTGACGTTACCACCAGAAGCACTAACTCCGTGCCAGCAGCCGCGGTAATACGGAGGGTGCAAGCGTTAATCGGAATTACTGGGCGTAAAGCGCACGCAGGCAGAACTGTTAAGTCAGATGTGAAATCCCGGGCTCAACCTGGGAACTGCATCTGATACTGGCAAACTTGAGTCTCGTAGAGGGGTAGAATTCCAGGCGTAGCGGTGAAATGCGTAGAGATCTGGAGAATACCGGTGGCGAAGGCAGCCCCTGGACGAACTGACGCTCCAGGTGCGAAAGCGTGGGAACAAGGATTAGATACCCTGGTAGTCCACGCCGTAAAGCGATGTCGACTTGGAGTTGTGCCCCTTGAGGCGTGGCTTCCGGAGCTAACGCGTTAGAACGACCGCCTGGGAGTACGGCCGCGGGTTGAAGCAAATGAATTGACGGGGGCCCGCACACAAGCGGTGGGCATGTGGTTTAATTCGATGCAACGCGAAGAACCTTACCTGGTCTTGACATCCACGGAAGTTTTCAGAGATGAGAATGTGCCTTCGGGAACCGTGAGACAGGTGCTGCATGGCTGTCGTCAGCTCGTGTTGTGAAATGTTGGGTTAAGTCCCGCAGCGAGGCGCAACCCTTATCCCCTTTGTTGCCAGCGGTCGGCCGGGAACTCAAAGGAGACTGCCAGTAAACTGGAGGAAGGTGGGGATGACGTCAAGTCATCATGGCCCCTTGACCAAGGGCTACCCGTGCTACAATGGCGCATACAAAGAAGCCTCGCGAGCAAGCGGACCTCATAAAAAAGTGCGTCGTAGTCCGGATTGGAGTCTGCAACTCGACTCCAGCGAAGTCCCGGAATCGCTGGTAATCGTGGATCCAGAATGCCACGGTAAGGCCACGTTCCGGGCCTTGTACACACCGCCCGTCACACCATGGGAATTGGGTTGCAAAAAGAAGTAGGTAGCTTAACCTTCGGGAGGCGCTTACCACTTTGTGATTCATGACTGGGGTGAAGTCATGTAACAAAGGTAACCGG
+
(++&(..5,-4((.3923854576771-73)26080-/034;99;/.',05)2;622323504:5:9:878//*+*-/(*++.098:.,7.4;3/11&''(,.--36+)..-.8/-/3-4)540.5;55/0.+'(..27,,665.40009317129%3()&)'$''*(+*(',/,159;760.(112/-.+1())0-0,)2..).03-./262416,*.'2+,.25988745;2/300')&(%&03%)&''/.-8/2/27+,.3111382,11,.6454-.(1(*(0)-*0441//..,+,..615//6%*''+,()***320.%217-0/--/////-2::4011.1110055-.1967/../088;0.*&)..3122-276200*,,&+3:6/+.548((,+)**52415)+88985),+*&'*9462'*((+)).3//.0349<43771..213'+,05'..3,%,*&)$+00.+))-)&*,,+.),*(('')*1118:9;765/(2,--+/2.++-02:6$)$&'+.758993:4)()*+/867-.(351.%((%-,66201.0001849;.,*64..+.-.068878650--.1/-.6-:2-09:22343::88,--05),4-,)('-9/233,3+,&124572421//..4<62..)'*50/--310425:8;:5<;187.231.204)15689::9897:96799787'')*408/4300224/,,.7,3,05.43483%$(%&''&+'*,..97;5/1.*--*(,.)(0**895035:05*8.5-63,./691:0-2),.0765*(&''-(369:..0+0+10-.1,-200/053-'')-122.+,(./+&$$&'*03'.03/.*.-*&*.6101.5//7100116859/&()&)3/008++4322+-0/.2.21('/38.5--.686877998.5*3,/+6+.(*+,177798831&/..*%%%$),*.,*(,/,/+4-1*+&&+///7458337(*-5:98:7.1093($''-,*,,137&)3'55.7/0.411/2:429)(())125;7641+*'**.2./:036;8/*$(,(*(12+,&(+-10/4587+:3,.602.9--90$-*,.+.11381+))*.52+8.-+1/-.6+.,&&1*37*-7,2:7<39
@c8028f3a-cd8d-4939-a2ec-e9029384c101 ch=80 read=84295 start_time=2019-12-13T02:45:15Z barcode=BC01 runid=2c9cf7bc05858273f10e7d7ec552fc0bd742dc3e
CCTCCTACGGGAGGCAGCAGTGGGAATATATTGCACAATGGGCGCAAAGCCTGATGCAATACATGCCGCGATGTATGAAGAAGGCCTTCCGGGTTGTAAAAAAAAAATTACTTTCAGCGGGAGGAGGGTAAAGTTAATACCTTTGCTCGTGGCGATTACAGAAGAAACTCGGCTAACTCCGTGCCAGCAGCAGCCGCGGTAATACGGAGGTGCAAGCGTTAATCGGAATTACTGGGCGTAAGGCGCACGCAGGCGGTTTTGTTAAGTCAGATGTAAAATCCCCGAACTCAACCTGGAACTGCATCTGATACTGACGAAGCGGAGTCTCGTAGAGGGGTAGAATTCCAGGTGGTGAAATGCGTAGAGATCTGGAGGAGGATATGCACCACCGGTGGCGAAGGCGGCCCCTGGACGAAGACTGACGCTCAGGTGCAGCGTGGGGAGCAAACAGGATTGGAATACCCTGGTAGTCCACCGTAAACGATGTCGGTTGCCCTTGAGGCGTGGCTTCCGGAGCTAACGCGTTAAGTCGACCGCCTGGGGAAGTACGGCCGCAAGGTTAAAACTCAAATGAATTGACGGGGCCCGCACAAGCGAGTGGAGCATGTGGTTTAATTCGATGCAGCGCGAAGAACCTTACCTGGTCTGCCAGTGACATCCACGGGAAGTTTTCAGGGCCGAGAATGTGCCTTCCCGGGAACCGTGGAACTGGTGCATGGCTGTCGTCAGCTCGTGTTGTGAAATGTTGGGTTAAGTCCCGCAACGAGCGCAACCCACTTATCGCTTTGTTGCCAGCGGTCCGGCCGGGAACTCAAAGGGCTACCAGTGATAAACTGGAGAAAGGGTGAAGGTTGACGTCAGTCATCATGGCCCACTTGACCAGGGCTACGTGCTACAATGGCGCATACAAAGAGAAGCGACCTCGCGAGGCAAGCGGACCTCGCAAAGTGCGTCGTAGTCCAGTTGGAGTCTGCGCTCGGCTCATGAAGTCGGAATCACTTTAGTAATCACGTGGATCAGAATGCCACGGTAGATACGTTCCCGGAGCCTTGTACGCACCGCCCGTCACACCATGGGAGTGGGTTGCAAAAGAAGTGGTGAAAGCAACCTTCGGGAGGGCGCTTACCACTTTGTGAATTGTGACTGGGGTGAAGTCGTAACAGCAGGGTAACCGG
+
)))+,-.3.88'+30045*1./60.3.0*%+)''$'(*-2851044;3-2576./++)&&%&))*21...(+,324442()./33878.,&/34:11398/--/0'0(3+389:.*)((//*,**..)),85).*1,002/66.,569-5,2()$'%'))(3*'**''(/%.-/240027.30230++)-/0+35(+&)*,40//36201/+4777:7/9.9,1)//-0/03165/*+,19)2297.1.0,,/0*4*889..906-160125/-%),2(+4:-*'(**//)52/3.3.0766675//042/-(&)&**%/(''(++*+240.(./4/-+-)/+2)))+&'*'(-(.(&'.21,+)+(01370/1.(&''(()',&')%)*+-.-32--5-6/2,3;:4.1:86)*+),/000023350.120*'((,0.-7-(+.9<89'80-7,'(***,3<61-2)'(+.5%',*,.59210104/.+),('*/+/0.39/2612..-/'(*'$''.()*00)0&%%&**157/20--*-)('&)*5*7553867,7195;;8588:<0/.12020/1387/-8-*.,-+)'-(%(+5,++*12/0334<;.45;210/-211682-,-(12//,))*,+./5)$#'(%&'',.258---'+*')'+455,).-$-&%%'(/.-733:350+*+/---.48;9,*&%%)-((*+02410.23344,,,,-851/4,/..93,-1;2,*+910+-24*).-+8/-672440.7,%&%%)+-**0-)(251371.20861(.907/975:658*+'/0.*1%282452232.&-,/.)('')&+(''),(((*+'1/-,')./-76,-/5/;/%'**-.3:34971.)*()+0978998698676402361*+*)++,154734+0++%'.13(11968:10((.:623485366;88-8+&+000.()'*$$((*..++2./-...4-..&0*101*)*+'%2,3,,+&(+1051.0.0/6566:05497+*554748;152(,%&--/)%'&'&.,3456<6122.-+---345/)*+0541:24187+&(+(,,5/)+-)&&)70:8<82;2.+5*.,.21/40%-*,(&&&$$.'&)//686:90,03723434532&&$%',,+.79:31
@4895ea1f-5b5e-4872-b7a9-ab5c064f3366 ch=460 read=43137 start_time=2019-12-13T02:45:15Z barcode=BC01 runid=2c9cf7bc05858273f10e7d7ec552fc0bd742dc3e
CTCCTACGGGAGGAGCAGTAGAATTTTCGGCAATGGGGAAACCCTGACCGAGCAACGCCGCGTGAAGGAAGAAGGTTTTCGGTTGTAAGCCTGTTATAAGGAAGAACGGCGGCTGGGAAATGGTAGCCGAGTGACGGTACTTTTATTAAGCCGGCTAACACGTGCCAGCAGCCCTTGTTAATACGTAGGTGGCAAAGCGTTATCCGGAATTATTGGGCGTAAAAGAGGGCAGGCGGCAGCAAGGGTCTGTGGTGAAAAGCAACAACTTCAGTAAGCCATAGAAACAGGCAGCTAGAGTGCAGGAGAGGATCATTGGAATTCCATGTGTAGCGGTGAAATGCGTAGATATATGGAGGAACACCAGTGGCGAAAGGCGACAGTCCTGGCCTGCAACTGACGCTCAGTCCCGAAAGCGTGGGGAGCAAATAGGATTAGATACCTAGTAGTCCACGCCGTAAACGATGAGTACTAAGTGTTGGATGTCAAAGTTCAGTGCTGCAGTTAACGCAATAAGTACTCCGCCTGGTAATTGCGTTCGCAAGAATGAAACTCAAAGGAATTGACGAGGGGCCCGCACAGCGGTGGAGCATGGTTTAATTCGAAGCAACGCGAAGAACCTTACCAGAGTCTTGACATACTCATAAAGGTGAGATGGAGAGATGGCTATATGAGATACAGGGCGGGTGCATGGTTGTCGTCAGCTCGTGTCGTGAGATGTTGGGTTAAGTCCGCAACGAGCGCAACCCTTATCGTTAGTTACCATCATTAAGTTGGGGACTCTGGCAGGACTGCCAGTGACAAACTGGAGGAAGGCGGGGATGACGTCAAATCATCATGCACTTATATGACCTGGGCTACACACGTGCTACAATGGATGGTGCAGAGGAGGCGAAGCCGCGAATTGAAACAAAACCCATAAAACCATTCTCAGTTCGGATTAGCCAGTCTCTGCAACTCGACTACATGAAGTTGGAATCGCTAGTAATCGCGAATCAGCATGTCGCGAATACGTTCTCGGGCCTTGTACCGCCCGTCACACCACGAGAGTTGATAACACCTGCGAAGCCGGTGGCCTAACCGCAGGAAGGAAGGCTGTCTAAGGTGGGATTGATGATTGGGGTGAAGTCGTAACAAGGTAACCGG
+
,220+*+&5/+4.%-/.12.,',)487/0:-5--74*&),+/<2..091876.1/,*59360355853.0*,3/6.:94-(7(3'.,2%+''%/.**97)7,51402$-)+.1321*).0+-1,),4-.....700//,+/6:+,7-7/'01*+)*(&++..103212,+*0+%%&)*'2(-.;8764738<-86**674;430-02-6.9-/315541418.*'(+0/-%0,'*9/./.0/,6213213/322226+%&$()&&'-00(,-35(.5054-01,+-.44.,///0/0/-(%1-'((18.79121/).+1/19-,')',,/1294/3:0-016977840.*-06/./+-.069.02+5+)(((')(,23--71/.2874.-/11/0001(/021209-&(,,*))559;9.*+/0<:.*).%**+,1655;())/'150-,.06:9;;<;0/-/++,--466+.-/2;4:5:787/9--0695553222581716156,6++86/111121-.0,,*(*&,&%*.39;4512.28:96<9660:;-/-,0/27660*,.*),5/)++)(&',002,(+,+-.--;93:7;6/01-1168()+.2,/100-1++2&(&''.-6//15765663138,..-''))+1,)))(//+51116452/0,467)/-*'/5))*88:797;55689901111-8./65866477,26.255;794673/03/7&&10(3,3/;8.:000242/.1414989846;9809149<349963/3.%'0/9:998),-.1216&.5693/3.0/0-,.67177894429:7-229;26*+&(,*%&)*,-2668;88630++&+-6698885;44845120..13*-+'&**%'-'(+),()&,&(,+&+0<<:7<50239<92868:56.)-'-342,5+))(*./.0+)/,./3.245-.&')13152,2-8.5645434)3325222:53:69/.0%0)./2*+,,,3879;547(./---0,(,.+-4:1-34.-(,+).--,(,42//-0*2015/./$)*'++.---4.**1;2;28-2)+)*)&'(+).-1/.16)+-+30,25,../+:-64:5-.4...85358320*-+083:18
@cfb14fb0-e8bf-464b-926c-5aacbf5a679c ch=374 read=60755 start_time=2019-12-13T02:45:14Z barcode=BC01 runid=2c9cf7bc05858273f10e7d7ec552fc0bd742dc3e
CCGGTTACCTTGTTACGACTTCACCCCAGTCATGAGATCACAAAGTGTGGCAGCGCCCTCCCGAAGGTTAAGCTACCTACTTCTTTGCAACCCACTCCCATGGTGTGACGGGCGGTGTGTACACAAGGCCGGGAACGTGATTCACCGTGGCATTCTGATCCGCGATTACTAGCGATTCCGACTTCATGGAGTCGAAGGTTGCAGACTCAATCCAGTTTCACGACGCACTTTATGAGTCGCTTGCTCGCAGAGTCGCTTCTCTTTGTATGCGCCATTGTAGCGTGTGTAGCCTGGTCGTAAGGGCCATGATGACTGACGTCATCCCCACCTTCCTCCAGTTTATCACTGGCAGTCTCCTTTGAGTTCCAGCCGGACCGCTGGCAACAAAGGATAAGGTTAGCTCGTTGCGGACTTAACCCAACATTTCACAACACGAGCTGACGACAGCCATGCAGCACCTGTCTCCACGGTTCGAAGGCACATTCTCATCTCTGAAAACTTCCGTGGATGTCAAGACCAGGTAAGGTTCGCGTTGCATCAGGTGAAACCACATGCTCCACCGCTTGTGCGGGCCCCCCGTCAATTCATTTGAGTTTTAACCTTGCGGCCATTACTCCCAGGCGGTCGACTTAACGCGTTAGCTCCGGAAGCCACGCCTCAAGGGCACAACGCAGTCGACATCGTTTTACGGCGTGGACTACCAGGGTATCTAATCTGTTTGCTCTACGCTTTCGCACCTGAGCGTCAGTCTTCGTCAGGGCCGCCTTCGCCACCGGTATTCCTCAGATCTCTACGCATTTCACCGCTACACCTGGAATTCTACCCCCCTCTACGAGACTCAAGCTTGCCGGTATCAGATGCAGTTCCCAGGTTGAGCCCAGAGTTTCACATCTGACAACAGACCGCCTGCGTGCGCTTTTACGCCCAGTAATTCGATTAACGCTTGCACCCTCCATTATTACCGCGGCTGCTGGCGCAGGTTAGCCAGTGCTTCTTCTGCGGGTAGCGATCAATGGTAAAGGTATTAACTGCTCCTCCCCGCTGAAAGTACTTTACAACCCGAAGGCCTTCTTCATACACGCGGCATGGCTGCATCAGGCCCCGCCCGGTAGTCGCAATATTCCCCCTGCTGCCTCCCGTAGGAG
+
9/,*37)+-:-,82+/1-25:6807:3,15:785.*15434680../*/,*$+,019102-**,3(1+943.0005:6556761;:12817;,)),2;*)+0)-*)().5;88+33-**,),.0122:47.;050/2*&(+*/03;6683216:876788856100903/,///45,3,,-0091888,),-2-1(++28/4''/-/05:29((*,2,'$%)5531(..760*)&&%+((+(&(*,0)%(%*//-/152763;8-.-059558+5-'&)*/)*161-,)-'(.:9:6624,699;88000.*((),:78,,,,8:5,133836101,-.:/..62/15:4*010196,80--1722,(+.7-90)))+,6;831334%606/1&/*1('&)+4229/1,6-)*)/(2/*/102291/-.031/11.356221108.00:077-+,-,6300./66&')7;:8/)(&(0,.//1;9898:8866*(384)),0;68952214:44689;)30../,*085-53.7-../0(*')%+,&-300110111;39-)*1+.0-,(*&,-367+*23287<;79<93442;<30)'$$%(*2.4/&5&(+/59-*2;:1::685.5.7.42/-02//217'%&)(%-20234;82-*)0504,5*,$%&(..1,.,015849+&-+50227;898788*9720/177/:,0+/3</,-*-%'+000552.0/4;40//0/35.0...8063;(+::00/708<99::2-4,:.24;5:970.221155476656<667::./0)++05//-6*7,97576:94.-/-/0/*2.256*)&'*)&.8-9784;346845167:8:.+57/:/.0/:(%/%('90-./.054//,*('('(/-.9;8999:9712.;;-18583,+,.-/*,,*+3.14,++7+---289446&3(*6:58;771;355:4;,+%*&.(,+().5&,)'''..181/135:5--%-++.1*.,,'&(-)(%)$.(())*'*'(%&)88)(986251,-'-,*0,-..76)&'&+,953:339534/.'.-22:5456311/0/003:1571+%(++('(&%(%'+,514463998-*.04219-68-+))/()&
@34be3193-f586-42f1-85c6-d06298f0c3d1 ch=196 read=52061 start_time=2019-12-13T02:45:32Z barcode=BC01 runid=2c9cf7bc05858273f10e7d7ec552fc0bd742dc3e
CCGGTTACCTTGTTACGACTTCTTTTTAATCATCAATCCCACCTTGGGCGGCTCTTCCTTGCGGTTAGGCCACCGGCTTCAGGTGTTATCAACTCTCGTGGTGTGACGGGCGGGTGTGTATAAGGCCAGGGCAATATTCACGCCGCGACATGCTGATTCCGCGATTACTGGCAATTCAACTTCATGTAGTCGAGTTGCAGACTACAATCCGAACTGAGAATGGTTTATGGGTTTTGCTTCACCCTCGCGGCTTCGCTTCCCTCCTGCACCATCCATTGTAGCACGTGTGCCCAGGTCATAAGGGGCATGATGATTTGACGTCATCCCCGCCTTCCTCCAGCTTGTCACTGGCAGTCTCGCTAGAGTCCCCAACTTAATGGTGGTAACTAACGATGGGGTTGCGCTCGTTGCGGGACTTAACCCAACTCCACGACACGAGCTGACGACAACCATACACCACCTTATCTCCTTGCTTCTCTCCATCTCTGGAGCCTTTATGGGTATGTCAAGACCTGGTAAGGTTCTTCGCGTTCTTCAGATTAAACCACATGCTCCACCGCTTGTGCGATTCCCCGATCAATTCACTTTGAGTTTCATTCTTGCGAACGTACTACTCAGGCGGAGTATTGCGTTAACTGCTGGCACTGAACTGACATCCAACACTTAATTGCGCGTTTGGCGTGGACTACTAGGGTATCTAATCCCTGTTTTGCTCCCCACGCTTTCCGGGATTTTGGAAAGGCGTCAGTTGCGGAAGTGGCCCAGATCGCGTCGCCTTCGCCGCACAGGGAATTGTTCCTCCATGTATCTACGCATTTCACCCGCTACACATGGAATTCCACGATCCTCTCACTGCGCCAATGCCTGGACATATGGCTTACTGAAGTTAAACGGGCTTTCACCACAGACCCTTGCTGCCGCCTGCTCCCTCTTTGCGCTAATAATTCCGGATAACGCTTGCCACCTACGTATTACCGCTTGCGCTGCTGGCGCGTGGTTAGCCGTGGCTTTCTAATAAAATTACCGTCACTCGGCTACTGTTCCTGCATTTCTTCCCGCTTTATAACCAGAAGTTTACAATCCGAAAACCTTCTTCCTTCACGGGTGTTGCTCGGTCAGGGTTTCCCCATTGCCGAAAATTCCCTACTGCCGCCTCCGTAGGAG
+
77574:568471/6*/.-..-(+066-02/03874:.83+)5/4/*00.+.,-//90-///.,0+/'+/40-4,4..596*48110733/0'+**(*248996656878:753)*+//2/(.21.4,(*'+..6013;2*.(-&'+76504123//97/**,392:00.14.',-.2,-+2-878998777)%)03+236777787<:1*()200-.+-32547<<-4592/;;3*01:1)/0+-6/124..2)$'3+86+-/*+-1-4979:3/56**,++*,-401,-1+*.8//'-*4*651.03/0/,*5:.,,32357:2561,098;82,.*+$*.)'((#%&$()+,4687005+,..//8;*.*$%#1')-(),-,176501-)+.)**'(:020666547.,/857.6,4+40)-.,*-+(+-.668667/332388997771/%((),%'%&*+,033&('')1-++,/065666301.)*10.1/&(')(0.01650,/,33+'-020*./.97;311.1/)/840..-3-:93/,')*(+,78./1-+2*)+/.-)+*(+,'%'('*.)/,%''**-,01:9669<:6:45./:923544///0()-0(.)&('(*.133.3-+-'(%(*/')'')5(+(,,'13&/%)$''&2*5-,)%('+73+225458/3/04731/*3022440./3(*%(//2-1-9:7.02,(09.)))2-$&%&(1+4/(-.86881254.4')''%&+'0,**.1,(%#$&()1528627,%'#&%'*&''+),7)*'&*2%'##$%%$&)(-.0;1.*,,**241.))()&,/'4+81-/---+&'),,&(()-()'&')*.0*-1***+,./4001-.0273.:/61'++-++4995223*++*123&(+),8753256/--+.5**/11(#(%&(.,156:16/50:89983011-08,-2*,+(*)*6157)(%&&%'(*+**+'''()2).7.--977:99.087+&-3/1:6,/2)27697*1020.20))'&+2(''&$$.3)*250,*$(*354540*)%''))-681238761*,/1)/3/7/62505;/*)((,)(,1++./.<9:031-0:3-8;6/29.52106942/94)*..-*(&$.*25:,1,3%,'
@09b3b5d6-38a2-4146-a832-94773a87f6cc ch=449 read=25012 start_time=2019-12-13T02:45:32Z barcode=BC01 runid=2c9cf7bc05858273f10e7d7ec552fc0bd742dc3e
TTGTGTACTTCGTTCAGTTACATGTGCTGGCGGTTTGTTAAGTCCAGATGTAAATCCCGGGCTCAACCTGCTGCATCTGATACTGGCAAACTTGAGTCTCGTAGAGGGGTAGAATTCCAGGTGTAGCGGTGAAATGCGTAGAGATCTGGAGGAATACCGGTGGCGACGGCCCCTGGACGAAGACTGACGCTCCAGGTGCGAAAGCGTGGGGAGCAAACAGGATTAGATACCTGGTAGTCCACGCCGTAAACGATGTCGACTTGGAGGTTGCATTGCCCTTGAGGCGTGGCTTCCGGAGCTAACGCGTTAAGTCGACCGCCTGGGAATTACGGCCGCAGGTTAAAACTCAAATGAATTGACGGGGGCCCGCACAAGCGGTGGGCATGTGGTTTAATTCGATGCAGCGCGAAGAACCTTACCTGGTCTTGACATCCACGGAAATTTTCAGAGATGAGAATGTGCCTTCGGAACCGTGAGACAGGTGCTGCATGGCTGTGTCAGCTCGTGTTGTGAAATGTTGGGTTAAGTCCGCAACAGGCGCAACCCTTATCGCTTTGTTATAGCGGTCGGCCGGGAACTCAAAGGAGACTGCCAGTGATAAACTGGAGGGAAGGTGGGGATGACGTCAAGTCATCATGGCCCCTTACGACCAGGGCTACACGTGCTACAATGGCGCATACAAAGAGAAGCGACCTCGCGAGCAAGCGGACCTCATAAAGTGCGTCATGTAGTCGGATTGGAGTCTGCAACTCGACTCCATGAAGTCGGAATCGCTAGTAATCGTGGATCAGAATGCCACGGTAGACGTTCCCGGGCCTTTAACACACCGCCCGTCACACCATGTAGGAGTGGGTTGCAAAGTAGGTAGCTTAACCTTCGGGAGGCGCTTACCGCTTTGTGATTCATGACTGGGGTGAAGTCGTAACAAAGGTAACCGG
+
%)('$((*-:6/4:32,0/*+(5)5+,-3-1-82;20,;.-)+1'(),*()./6/.*)'110254655.&'%&')135.--/./6/.5:0+3,'&(),-2364)&+514.3*-+/)6++501,,++*-4.,,65,/245,%&&%,,-74/1+/-,4:9++./.+*&,+./97/,7988--.(+/(*,20310+,.7232*++()*5+//7**++06+0&671/6.,02347+,54676863668:566:72,,-,)((''-(2.'/-/,)%%-&'6:-)-.(03,,0.3,*,+(/*-*-358--),1:67.2734693841.0*(&,'%',.33)+-,7-4473,*+00;30.-.46646&498**+('*+-782206470--()$(*56::486:.--.(+)'(''&).)+32909//501113192226773340)&((*.964/&&%&++%($.+'2,-969232-22557725.0&++/4695212.1,)(()')),-,17768820..44*.-:1<93;2---/.-.81:.410.02)29538243''.+,)8+%'),,(**'),4*0:62634957(5-,--/1.05/032345;;999;1/4*-1,0)+*/,//..-,-13/-2:9;7/,%%(),*+*))+,1:-1.,.(&&'),+115366:95:534440545+''%')&(012:5631++,*+5.//94/05533/:.,-00//7%1&'*.-2'/&/*--)+-033+(&'(633445935505//0(,-0/500001/811189736684338666/*.27/-+*')/6391.0413(+&%&(*+,1:3287028543472421)6-**+/4)+:2543+''+,2.--,,,5/595;629+'-,*3204.//')/,.-2344947--+*((.0)+.20-.1288997:(2-24;6;*6
@f67f9bac-c066-4650-b500-778e192a7e5d ch=134 read=43445 start_time=2019-12-13T02:45:29Z barcode=BC01 runid=2c9cf7bc05858273f10e7d7ec552fc0bd742dc3e
CTCCTACGGGAGGCGGCAGTAAGGGAATTTTTCGGCAATGGGGAAACCCTGACCGAGCAACGCCGCGTGGAAGGAAGAAGGTTTTCGGATTGTAAACTTCTGTTATAAAGGAAGAACGGCGGCTACAGGAAATGGTAGCCAGTGACGGTACTTTATTAAATACGGCTAACTACGTGCCAGCAGCCGCGGTATGCGTAGGTGGCAAGCACGTTATCAGATTATTGGGCGTAAAGAGGGCGAGGCGGCGAAGCAGGGTCTGTGGTGAAAGCCTGAAGCCTTCAGTAAGCCATAGAAACCAGGCAGCTGAGTGCAGGAGGATCGATTCCGTATTAGCGGTGAAATGCGTAGATATGGAGGAACACCAGTGGCGAAGGCGACGATCTGGCCTGCAACTGACTCAGTCCCAGCGTGGGAGCAAATAGGATTAGATACCCTAGTAGTCCACGCCGTAAACGATGAGTACTAAGTGTTGGATGTCAAAAGTTCAGTGCTGCAGTTAACGCAATAAGTACTCCGCCTGAGTAGTACGTTCGCAAGGAGAATGAAACTCAAAGGAATTGACGGGGGCCCGCACAAGCGGTGGAGCATGTGGTTTTAATTCCAGAGCAACGCGAGAACCTTACCAGTCTTGACATACTCGCAAAGGCTCCAGAGATGGAGAGATAGCTATATGAGATACAGGTGGTGCATGGTTGTCGTCGCTCGTGTCGTGAATGTTGGAGATCCCTGGAAGTGCAACCCTTATCGTTAGTTACCATCATTAAGTTGGGACTCTGTGAGACTGCCAGTGACAAGCTGGAGGAAGGCGGGGACGTCAAATCATCGCGCCTGCCGACCTGGGCTACACACGTACAATGGATGTGGTGCAGGAAGCGAAGCCGCGAGGTGAAGCAAACCCTTAAACCATTCTCCAGTTCAGTTGTAGTCTGCAACTCGACGCTACATGAAGTTAAGGACTCGCCTGTGTCACTTGAATCAGCATGTCGCGGTAGGCCACGTTCTCGAACGCTATACACACCGCCCGTCACACCACGAGAGTTGATAACACCGAAGCCGGTGGCGCTAACCGCAAAGGGAAGAGCTGTCTAAGGTGGGATTGATGGGGTGAAGTCATCAACAAGGTAACCGG
+
*,,))-36;30121(+,'3-3,,3+-9.6:;5/6;6/9//41'*.).9/)*.182-1016668;640./&-',1.1+,--109101(4'/..110+.3.132.8//.7-,4,6.0762:,4,,,36(72,32,-44///4&****0%-1//.9:,0/2.,),422.,040../.0:9;523.//,&'&')),*0''&&--.1-39&.,./3:.-,$&&**-113::5453:/'%-+,2&(.-05/,&()&0*08-.,0/0042/-2/,.63,.+'*().)**+07-59.00-.21.83389&*(%'&)++*%-('-75/+'(-4.)#+%+)'*,.834093--0)0&&1.22*+*42.:33;;278.7.-+),)(201346646566+**)%,%(*--2377131-,/1+362).009723-5)10.065659*+)34()*./%+*2:688;9/'','')++48850624<:;9:8991;6-):0:.0532336695741/,.0715:69444453494.+,++).*//25/(.(-./,+,.//2;5029491*-(*).+781/72.,4.(**-088978826(,+(,%''/5<<,99690'')#$&+10//.*&*2.*,('(%&)(*+7122553332*.0:7,7.0,3*)*--<;9+*(&+4%6654.,--.87755248300,+,+,,608079877()*/88866584176.8./(%%)*.,)&(&(())1/618854867780;+*,402;7::0612.//6)-0)*-,*)')*.546767033125+'%&&**,1))+).&*+3())+577;:7800/,*-//.()&,.6;63:77521/-*+%&&()00375841(25+-+14)2--),0,/64-+*.,/.,4%,/:4/8%(%/:92548;8/9-+-7:8)1,5,117;97**-,+22--,(+++*(,&-+*,0*'-,')/4('((&&#(-%*&%)3+*-(*0/056919071)*)*/2424;778.$$*&')'*'0//--,)+/,,-.,/./))+,*(')66//-.**'+0)*.,42+6)((&'+*)&*)).+5+*3)0.,((*/.1-*/.'(4.8..5**(&(%',/-10./2%,%/).3-+,*18483:
@22ce3065-ac1c-4a29-be3e-885d69d1ae60 ch=364 read=82763 start_time=2019-12-13T02:45:42Z barcode=BC01 runid=2c9cf7bc05858273f10e7d7ec552fc0bd742dc3e
CCTTGTTACGGCTTCACCCCAGTCATGGATCACAAAATTAGTGGCGCCCTCCCGAAAGTTAAATACCTACTTCTTTTGCAACCTCCCCATGGTGCGACGGGCTATTTTAAAGGCCGGGAACGTATTCACCGTGGCATTCTGATCCGATCACTAGCGATTCCGACTTCGTGGAGTCGAGTTTACGGGCGCAATCGGACTACGACGCTTTATGAGGTCCTTGCTCTCATGAGTCGCTTCTCTTTGTATGCGCCATTGTAGCACGTGTGTAGCCCTGGTCGTAAGGGCCATGATGATGACATCGCCTTCTCAGTTTATCTGGCAGTCTCCTTTGAGTTCCAGCCCGGATACGCTGGCTAAAGGATAAAGAGGGTTGCCTTTCGTTGCGGGACTTAACTGGCCATTTCGCCACAGGCTGACGGCAATACGGCTATCTCACGGTTCCCGAAGGCACATTCTCATCTCTGAAAACTTCCGTTAAAGACCAGGTAAGGTTCTTGGGCATCGTTAAACCACATGCTCCACCCGCTTGTGCGGTCCCGTCAATTCACATTTGAGTTTCTTGCGGCCCATGACATCGTTTTGGCGTGGACACGGAATATCAATCGTTTTGCTCCACGCTTTCCTTTGAGCGTCGGTCTTCGTCAGGGGCCGCCTTTGCCTGGTATTCCTCAGATCTCTACGCATTTCACCGCTACACCTGAATTCTCTACGAGACTCCAAGCTTGCCAGTATCAGATGCGGTTCCCAGGTTGAGCCCGGGGTTTCACATCTTAACAAATACGCCTGCATTGCTTTACGCCCAGTAATTCCGATTAACATGCACCCTCCGTATTACCTGGCTGCTGGCGCGGGGATAGCCAGTGCTGCGGAACGTCAGCAAAGTGGCCGCTTTACTCCTTCCTCCCCGCTGAAAGTACTTTACAACCCGAAGGCCTTCAGCCATACACGCTGGCATGGCTGCATCAGGCTTGCGCCCATTGTCTTCTTCCCCTGCTGCCTCCCGTG
+
1507-05.0/2249705'(%$$23&&,)1111324/&-(%*-*))(/0''*.**).*'()10-)+-3/*00826;;5*//+13-625+-.22...34625/3.,((%&-0&2//1,7,2.-53/,3/024+,1/.&593...+1)%#+,/02102102<26.0191904'-#%&)*(207'&,.885.50619,50450010,(,+/<766+-().+)0+..0/2)+.*.-,*.3053,78-(*)*).')((06.,+..,.)0%&&&(*-7--/822.40..593:1.)),'''&($%((#&))*&'*)*-97,025.7../765:4,642037:52/032--+(($''+('$$$'&(-1.686*(&*1*3--3+*4/-,6;26.8/-.,.,.+,0+)')*113,-&%'&'&)(0+31+1-''$%%#%(%()-1.409694:6++/)0/04/77..7544,+)),23-+4,/(''&'***1/-()*.-(0-29.10*)'&'-(+&6(;46:34349:986.25)&%)'$*23.)((-+)/017/3/,''-53-,.0:4,,4,*,+.)(%&&**)+,,820($(,/0594/)-&.%$%')%/-,+%+01,)/)-'')+*66--)&/)+,58655%643376--0%/8:.270.*++'&*'$&(*+3;:938((+-,64-+,+,+-44//22,-4&*(,-,'$/02.*+/032-+'&).(6)+-2:,/6%1/./9076,+*(+7:042((+,3-)*11&(,,)-43+*((*&',+0,&'0('+&/20.0(,,+()**',,23,,139889-0+,1.2./&*%((.5722946429120-.21116+6)($()/,'%(%();(8*))(%))'&&'++++%,*33'*('&%%&-/*'&$')*7/)**61*'./)**)'*+.295,-/2.+)'*.,2.105+'(*-.0*/-0,-+-1-/0/8/0//.-.,5:103&.-063.05,'$&&(,+274+./0/,,,,-4-)'&
@ee17a72f-65b2-4b00-aaf4-b5459f4a1bc9 ch=249 read=63093 start_time=2019-12-13T02:45:50Z barcode=BC01 runid=2c9cf7bc05858273f10e7d7ec552fc0bd742dc3e
TGCTTCGGTAGCCGCCCGTTCAGTTACATTATTGCTGGTGCTGAAGTCAGTGTCTTTGTGTGCTTAACCTGTGGTGCTGATGTGCTCCTACGGGGAGGCGGCAGTGGGGAATATTGCACAATGGGCGCAAACCTGATGCTTAAAATACATGCCGCGTGTATGAAGAAGGCCTTCCGGGTTATGAAATACTTTCAGCGGGAGGAGAAATTAAAGTTAATACCTTTGCTCATTGACGTTACCCGCACCCAAGAAGAAGCACCAGCTAACTCCGTGCCAGCGTCGCGGTAATACGGAGGAGTGCAAGCGTTAATCAGGTTACTGGGCGTAAAGCGCGCACGCAGGCAGTTTGTTAAGTCAGATGTAATCCAGAGCCAACCTGGGAACTGCATCTGATACTGAAAACGAGTCTCGTAGAGGTAGAGATTCCAGGTGTAGCGGTGAAATGCGTAGAGATCTGGAGGAATACCGGTGGCGAAAGCGGCCCCTGGACGAAGACTGACGCTCAGGTGCGAAAGCGTGGGGAGCAAACAGGATTAGATATACCCTGTTAGTCCACGCCGTAAACGATGTCGACTTGGAGGTTGTACCCCTTGAGGCGTGGCTTCCGGAGCTAACGCGTTAAGTCGACCGCCTGCCGAGTACGGCCGCAGGTTAAAACTCAAATGAATTGGCAGGGGCCCGCACAAGCCAGTGGAGCGTAATGGTTTAATTCGATGCAACGCATATACCTAGTCACCGACATCCACGGAAGTTTTCAGTTGAGAATGTGCCTTCCAGGAACCGTGAGACCCAGGTGCTGCATGGCTGTCATCAGCTCGTGTTGTGAAATGTTGGGTTAAGTCCCGCAGCAGGCGCAACCCTTATCCTTTGTTGCCAGCGGTCGGCCGGGAACTCAAAGGGGACTGCCGATGATAAACTGGAGGTGGGGATGACGCGTCAAGGTCATCCCATGGCCCCTTGACCAGGGCTACGTGCACCACAATGGCGCATACAAAGGCAGCCTCGCGACAAATAGCGGACCTCATAAAGTGCGTCGTAGTCCGGATTAGATCTGCAGCTCCGGCTCATGGAAGTCGGAATCGCTGGTAATCGTGGATTAGAATGCCACAGTGAATGCACGTTCAGGGGCCTTGTACACACCGCCCGTCACACCATGGGAGTGGGTTGCAAAGAAGTAGGTAGCTTAACCTTCAGGAGGGCGCTTACCACTTTGTGATTCATGAGAGCTGGGGGTGAAATCGTAGCAAGGTAACCGG
+
&&$%$##+))%&)&(*)(71/'()'$&&,**4/.0346461'(''&''&1.-00181+,(-&&'&($%%'(&&)'(('&'*+4-12631,3)25+(,,+'74...-5.()((-1/*)&(0..2/*('*/5-34,,,*'$$$+12*%%&(*44+-/-//286.,,(()*1/9809,,441:*,&'&'%%'(.,**,-3;.+2+(&),**-.33,1/6/5-3+--(&-.0',()(0+.4/-3,%&%-((+(&-+'))(+154-+*),&+)35.3.0)%%&&%-+-)..05+'*'./-+$'+-,.&()2174723+.'*,*-;34+*),11)()..%*%*()0,7.03696*.502-1457799/*0*1+)'&&*(.'04/198668701100-+,//0:+262*,,,../)-+5)()(',(*($(2+0/+/53212332:3.++&*+3/0.)*./244:.+-++4-,01*655:,+/*',--4.:.0*3555()'%)0,.020338-..)*(+.1.*,//.57)(++.5(-(20.*1*)-1.)+.60,.)1-.23/(+,16//9965112&25+&((,/./1/27./(883%%%('25/,.*-,++++(-'*+,-')*,*0-/+*--01284794(/-(&%&&&'','&&)'/++02,*+.0+581/(131/&.+-9:0-81,.021/*((%,--3%,3..,))&+.48-3296445446,1-,,&)+2162')()$'&&&/035533/2)/),530**('&($'%%)*/*)'&','&.,*-8:48)%,*.4+*17878751((&()*)/0/30+**+0.744<3.*./*)+80)163:48.314(&('',&387377;8:3.5./312:4/2:71.*,,084-++0.+),.*-1/(*'(/)-'01.30&&,++,0-'*,0+'&'&)/4,3..)**'*2/0*''+,7,6+)$*',-3/%&(',77-.*-(&%'$%%%%+')*01/,1-./'''),3,,+*&/1618432-,.-(%#&$*-*3033344:4-0/001315/.0.//.,:,...11++*&$%%*&+%325)--*,,+,.&-)+*.,,+&&&))(+299:0)*($'&.02+'($',**86+,*+*279$)0+03.1,%&')(+)*+%,13/14..+.2-001,)**+/-02./37+'),'*+/4..**('4.323:6'6.).3,61/8/-5904070-/158:832)(&%()+242.&&'%(/+./10+-./.6/1332/8
@c0151ce3-bc2b-4384-a5cc-ace1c0c2d9b7 ch=90 read=56518 start_time=2019-12-13T02:45:51Z barcode=BC01 runid=2c9cf7bc05858273f10e7d7ec552fc0bd742dc3e
CTCCTGGGAGGCAGGAGTAGGGAATTTTCGGCAATGGAAACCCTGACCGAGCAACGCCGCGTGAAGGAAGAAGGTTTTCAGTTATAAACTTCTGTTATAAAGGAAAAGAACGGCGGCTACAGGAATGGTAGCCGAGTGACGGTGCTTTATTAGAAAGCCGCGGCTAACTACGTGCCAGCAGCCGCGGTAATACGTAGGTGGCAGAAGCGTTATCAGGTGTGGGCGTAAAAGAGGGAGCAGGCGGCCGCAGGGTCTGTGGTGAGAAAGCCTGGAGAAAGCAGCGATAAACCAGCCATAGAAACCAGGCAGCTAGAGTGCAGGAAGGATCGTGGAATTCCATGTGTAGCGGTGAAATGCGTAGATATGGAGAACACCAGTGGCGAAAGGCGACGATCTGGCCTGCAAGCGCGCTCAGTCGAAAGCGTGGGAGCAAATAGGATTAAGATACCCTGGTAGTCCGCCGTAAACGATGAGTACTAAGTGTTGGATGAGGTTCCGGTTGTAAGTTAACGCAATAGAATTACTCCGCCTGGTAGTACGTTCGCAAAGATAAAACTCAAAGGTGACGGGGGCCCGCGGGTGGAGCATATGGTTTAATTCGAAACAGCGCGAAGAACCTTACCAGATCTTGACATACTCGTAAAAGGCTCCAGAGATGGAGAGCTATATGAGAGGATACAGGTGGTGCATGGTTGTCGTCAGCTCGTGTCGTGAGATGTTGGGTTAAGTCCCGCAACGAGGCGCAGCCCTTATCGTTAGTTACCATCATTAAGTTGGGGACTCTGGCGAGACTGCCAGTGACAAGCTGGAGGAAGGCGGGGATGACGTCAAATCATCATGCCTTATGACCTGGAGCTACACGTGCTACAATGGATGGTGCAGAGGAAGCGAAGCCGCGAGATGAAGCAAAACCCGCAAAACCATTCTCGAAAGTTCGGATTGTAGTCTGCAACTCGACTTTACATGAAGTTGGAATCGCTAGTAATCGCGAATCAGCATGTCGGTGAATACGTTCTCTCGGGCCTTGTACACACCGCCCGTCACACCACGAAGTTGATAACTTGCAAGAAGCCGGTGGCTAACCGCAAGGAAGAGGCGCTGTCTAAGGTGGGATTGATGATTGGGGTGAAGTCGTAACAAGGTAACCGG
+
1+:/(%'+%(.-+2.)()+*.,+.,011.3<73720)&*)*<2123:865/427/-/8159:7-2/*+(&**,3.:621+015)0,3-/7053,+-*+03+-,+/*+'-25/3,--./78/+*(-(*60/.30+*++-.858-+'*(+'-3-*+0-+.2,4032015344908275212-&0)'(-*,.-,*.)++32/0.0'$((''./2126)/10(1*88:688;0+(,-6*'*+0254331)$$$+4,,*%&)&,41.%/---2:8:9-+-0-'.**('&)(/)'('')0/240180/4.46/.-,,.)+.//4/6.+,.60771:6/3/3/2822//+''.,.83/'*,'01.+./577840***,56:7122/5-+('%),34782244421./,+**'&(((&&%++617((,5-/5,1'*().144...4..4-,)-3+56.)%,-/0653+./+,7<98'*-(')+-1153-0)-))%#%$$&--.,*'&*'$##%'+,.++*,.+,.$(&***,-35-/8.&&&(,-/446<9+,++((/,/3580278;+2-335838;7(3-)&'()*).-&+,7754324<:4869+*./**&'*).0251460,-((3*&()+'-0-..44.000-2465,*1,./++(&(-/50*'$')*,0150,,(%*)*,-+0-.5998:8;6/42,,.345,./013-+//0--*+*873<3:618+*(*)0+*+517,)*&('.,(0;8.954413+./2:2297;:.:/6+1.6,48101433)''')+/09949*213477:489:4/00,/*/16;;07989:987:;3/036521,2,(+/-127;563../3.,)*+-16201.601:9988889--(,'++*+-.81264556768-2-',,6701:0$&&,89499:<753&*,)(127,7(7+*&)*.7766./..0+-+)+,)+.01,3+,3523834131,*''''(-027;.*%(()3,,*&+056;2120/9*..22/9962710020+**1.55:44697745+$&''(%&)*+,/'*,,)++)&+*(-.385%1202:78.4-4+206'%*.*,1115301,-*1)/414/--..426/&,0-.5/-,/08431-/-3-764'8*
@d91bf337-9797-44bb-87bb-130e0547c393 ch=340 read=53823 start_time=2019-12-13T02:45:50Z barcode=BC01 runid=2c9cf7bc05858273f10e7d7ec552fc0bd742dc3e
CTGTAGTTTACCTTGTTACGACTTCACCCCAATCGCTGACCCTACCTTCATTGCGCTGCCTCGCGGTGTCGCAGGACTTCGGGTATTTGCCAGCTCATGGTGTGACGGGCGTTGTACAGACCGGGAACGTATTCACCGCGACATTCCTGATTCGCGATTACACTATGTAACTCAGCAGCTTCGTAGGCGGGTTTCAGCCTGATCCCGAACGAGAACTGTTTGAAGTTTGGCTCCACCTCGCGGCATTGCATCTCTCTCTGTACCAGCCATTTAGCCAGCGTGTGTAGCCCTACACGCAGAGGCATGATGATTGACGTCATCCCCCACCTTCCTCCTGGTTAACCCAGGCGGTCGCTAAGTCCTCAACAATGGTAGTAACCATGCGCGACAAGGGTTGCGCTCGTTGCGCGGGACTTAACCCAACATCTCACGACACGAGCTGACGACAACCATTACTGCACCGTCACCTTGTCCCGAAGGTTTCCTCGTCAGGTACGGGGATTGTCGGTATAAAATTAAAGGGTTGTACCGCGTTGCTTCTCCGGAATTAAACCACATGCTCGCTAAGCGGTGCGGGTCCCGTCAATTCGCACGGGTTTCTTGTCTTGCGACCGTACTCTGGGCGGAATGTAATGCGTTAGCGGCAGCGCGGAGGTGTTGAAACCCCTGGTATTCGTCATTGCGGCGTGGACTGCAAGGGAATCTAATCCTGGTTTGCTCCCGCTTTCGAGGCCTCGGCGTCGGTTACAGTCCAGAGGTCGCCTTCGCCGCTGGTGTTCTTCTAATCTCTGCGCGTTTCACCCGCTGCACTAGAGATTCACTCACCGCCTAGATGACCGAAGGTTTGGAATCGCGGCACCCAAGTTCGAGCGGGTGTTTCATCCCTTCATCACCGCTCCCTTTGCGCTTGATAAATCCAGGATGCCACTCACCCACCTCCCGTATACCGCAGCTGCCGGCATGTGATTCGCCGCTGGCCCTCCGATTACCATCAAAACTTATCCCAAAGTCGACTTTCCCCGATCCATACCATCCACTCCGCGGCGGTGTTCTGCACTTCGGTTTCAGCTGTACCATCTTCCCCACCACCCTCCAGCGAACCATCCTCCGCCCTACGCCGAAAGAGTTCGCCCCAAAGACCGCAAACCAGCACCTTTAAGCTAAGCCAAAGTACATGCGCGGCGGG
+
-+*''/.9)%)&',)**&*(&)*/+))%%%&&**%%%(&+,)%$)%+.-$'%$%$%'$'&&'%&)*-)((#($(+,/0/+))'*&--((1-,+,-+$'*,,,+-*,-224.2,''##%(*33-,,+)*3303/,&,+,.,*+(1:0'(213,++**)1+'**++*)&&&&)*,%&(()**.0*+(-)3+)(12(-'++,)%*01(&')35-,-/521/(,+%)'&,20./+,,-(***-.1+*&&))&(/13320115562/3.,/0+()+%$%)*'*-2332.-*-+3**,(&&#%''(5,76300/.'1.+*//02,60:1.)%(('*)&&)(''//71/,*(%)/4+)**&')+((),2442%,/-++2-+&(*))&$$%%$%()*-),1+.-+,-./1221-+)+*1-,')'-(/-+(&&'((63+,+*)((%$&(*+*.1112'50.2/++(''&+-%((&*%%$'(,''&(((',42.+)('('&&&'%&&*-)%-&&*+)*)&&%&)&)%$$''-)-,$&&+(%&&&'&%('%$'%'($%+'*402,)+%-(++1'(++(&(+(,&'(+)(*()&**)+-3/$&%(((+-4-%*'%*-.71-,+/-.,*'%'$(+*0+'-''$&&-+./,.2+(()*'%'&$(+.$-)*)+)'&'%)'&'$#'*&181'1/,/0**(,)(**,+)''('&(()%''*)*/+/*+.&//2,-+21,&&(.0(+%)'/,-/&00119-03,)**+/6)(*)-*+,--,+-,/03(+).535998/++'+8443+$&*'*&'+510063-/4'1)-+)*()(/-)$&'')++((%%%')(%(+,%%&(+,32*-'&'&'(-**)*2,+&(+*+%'+/*.('$.2-/&,/8-'+)''(#&&"%'+*'),(&($&&')'((/3)+(%)**(&)*&,-.'*.+%((&)1*(*+)&)'&&&%%%#%%%'('*%(%#'++),+$%#$$%&&%&&$$'&&)0+**--))'%'&''&$&()#')'%$$&&')(%%$(-%&#'%'()+)$*(0)%(&,*-+'*+)($$&$$&$%'+,.++'$&%$%#&&((311/./,(((%&')'-)'&&'(('-+)*&')&&02,(%()14&(*(%&+*0-')'))(,+()''$'$&(33()*'(&',)('$%''&&+)&('%$%&%%#%#%$##$$&
@ab2c3631-d5d1-4d05-9c4c-24c149a9640f ch=114 read=83163 start_time=2019-12-13T02:45:50Z barcode=BC01 runid=2c9cf7bc05858273f10e7d7ec552fc0bd742dc3e
CTCTGGGGCAGCAGTGGGAATATTGCTGGCGCGGGCGAGCTACAGTGCTTAGCCATGCCGCGTGTATGAAGAAGGCCTTCGGGTTGTAAAGTACTTTCGGCGGGGGAGGAAGGGAGTAAAAGTTAATACCTTTGCTCATTGACGTTACCCGCAGAAGAAGCACCGGCTAACTCCCGTGCCAGCAGCCGCGTGCAATACGGAGGGTGCAAGCGTTAATCGGAATTACTGGGCGTGAAGCGCACGCAGGTTTGGTGGTGTGCGGGCTCAACCTGGGAACTGCCATCTGATACTGGCAAGCGGTCTCGTAGAGGGTAGAATTCTTAGCGGTGGAAAATGCGTAGAGATCTGGAATACCCGATGGCGAGGCGGCCCCGGACGAACTGACGCTCGGAACTGCGGCGTGGGGGCAAACAGAGTTAAGATACCTGGTAGTCCACGCAGCAGCGATGTCGACTTGGAGGGCGGGGCGTGGCTTCCCGGAATTTAACGCGTTAAGTCAGCCAACACCTGGGAATGGCCGCAGGTTAAAGCACAAAATGAATTGACGGGGCGCACAAGCAGTGGAGCATGGTTTAATTTGGTAAACGCGAAAGAACCTTACCTGGTCTTGACATCCACGGAAGTTTTAGAGATGAGAATGTGCCTTCCCGGGAACCGTGAGACAGGTGCTGCATGGCTGTCGTCAGCTCGTGTTGTGAAATGTTGGGTTTAAGTCCGCAGCAGGCGCAACCCTTATCCCTTGTTGCCAGCGGTCCGGGAATCAAAGGGAGACCAGTGATAAACTATGAGAAGGTGGGGATGACGTCAAGTCATCATGAAGCCTTGACCAGGGCTACACGTCTACAATGGCGCCGCCAAAGAAGCGACCTGCTGGCGAAGAGCAAGCGGACCTCATAAAGTGCGGTGTGTAGTCCGGATTGGAGTCGACCGGCGGAGAAGTCGGAATCGCTAGTAATCGTGGATCAAGGTACCCACAGTGAATACGTTCCGGGCCTTGTACACACCGCCCGTCACTTAAGAGGTAGGTTGCAAAAGTAGGTAGCTTAACCTTCGGGGGAGGCGCTTACCGCGTGATTCATGACTGAGGGTGAAGTCGTAACAAAGAGTAACCGGAAGATAGAGCGGCGAGCAGGGCGGGTTTGCAAGACACCGTGCTTTCTTCCAGCACCAGCAATGCGCCGCG
+
1++#),,()(-../5175)2,/7/*,')%#&'+*''&$&&%&(*'-%$##%$&(,-/8:56553,&(')1%(-+/17695/)2-6-23;4/..0051+&+,.794''-0.3,5-()++36,,.615/033172.155'1'().+,0--73+/,+1)',*&),54*322+9,+-:+-:88;//+**7($#%%$',)*)5-.,00+.-120)+-004,)*')+*+++,1975/)''+.,..1.0.0')''('((')($#$"$&*2,/5)60;81,1*+++-+2--.4//)())),**'%&&%),22658-,*22053.5/-)1)#&&(+0.'+0/,%&(+*'()*,2765/.)*/23)'%(&0,+(-+*((143)+-161-10%-%+*,-0.0&)*/2204211/67,*/0<:9,+&(+8')'//03:*.1004494*+*)%%%#&&%#%%&)*(*.*,,'*)&%'4/+*)*.4/.0./*,.&%%%%*/./2//2++-5.(#(%'&)&073)-*%%'%%'*+)*(.+3%((()')'05+-,%%(('$$'))&&%('+*,+-%.-*,&%(+.)13;60'/(%(*(&,/+)5358)'+++*(''.94895//+*),-43/*+,-./*.33*,((*,,3633:43669:908-'*,)(*,1/:84514)+,.25::9234323998678&+.896846;2212886617,'+)1**&'%(.)..%6-/66-7/*-3,*0.-/:1,6&0/+05/452,++'-720,-/17-,44*,,/0$,-,0027-*++-+*&''./,-20,+/36977733/37687()*'&#'&&')*5:'./2-+*'&)'&$'&(*3-)+*(*%$&(+0(&('&)+(,(&%%#$&'%)'&&+-15,3174898531/7-,/2))%&'*&().26&++%1,''%$%%('%&$'',2'&((%')*20524&'&'(,1/./*+6600/('($%#'%&&*%+/./)))**0+*'(1153/2-.-,**)06005+*,-''&#%$%%(()&1,32+,39-'%%%((()%(&'./16477(42+(&*)(',*--.,'%&%)),2-132343/&*3-.+,+)+2,.''*)2,(')*227,7-01-//)&'%%('((''1'%)&'(1+6+%#$%)&...5.$&#$)1,/3:2/-//02+,&*-5*')'(($&&
@3fe74b2d-743d-4d50-8b86-476376f82db6 ch=307 read=72620 start_time=2019-12-13T02:45:59Z barcode=BC01 runid=2c9cf7bc05858273f10e7d7ec552fc0bd742dc3e
CCGGTTACCTTGTTACGCTTCACCCCAGTCATGGATCACAAAGTGGTAGCGCCCTCCCCGAGGTTAAGCTACCTACTTCTTTGCAACCCTCCCATGGTGTGACGGGCGAGGGTGTGTACAGGCCGGGTGTGTATTACGAAGTGGCATTCTGATCCACGATTGCTAGCGATTCCGACTTCATGGAGTCGAGTTGCAGACTCAATCCGGACTACGACGCACTTTATGAGGTCGCTTGCTCTCGCAAGGTCGCTTCTCTTTGTATGCGCCATTGTAGCACGTGTAGCCCTGGTCGTAGGGCCATGATGACTTGACGTCATCCCACCTTCCTCCAGTTTATCACTGTAGTCTCCTTTGAGTTCCCGGCGGACCGCTGGCAACAAAGGATAAAGGGGTTGCGGCGTTGCGGGACTTAACCCAACATTTCACAACACGAGCTGACGGCAACCGCCCAGCACCTGTCTCACAGTTCCAGAAGGCACCAATCCATCTCTGGAAGTTCTGTGGATGTCAGGGCCAGGTAAGGTTCTTCGCGTTGCATCGGAATTAAACCACATGCTCCACCGCTTGTGCAGGCCCCGTCAACTCATTTGAGTTTAACCTTGCGGCCGTACTCCCCAGGCCCCGGTCGACTTAACGCGTTAGCTCCGACCACGCCTCAAAGGGCACAACCTCCAAGTCGACATCGTTTACGGCGTGGACTACCAGAATTATCTAATCCCGTTTACTCCCCACGCTTTCGCACCTGAGCGTCAGTCTTCGTCAGGGCCGCCTTCGCTTCACCAGTATTCTCGGTCTCTACGCATTTCACCGCTACACCTGGAATTCATACCCCCCTCTACGAGACTCAAACGCCAGTATCAGATGAGTTCCCAGGTTGAGCCCGGGGATTTCACATCCTGACTTAACAAACCGCCTGCGTGCGCTTCTTACGCCCAGTAATTGATTAACGCACTCCGTATTACCGCGGCTGCTGGCACGAAAGGTTAGCCAGTGCTTCTTCTGCGGGTAACGTGTGGAGGCAGGTGCCTCCGCTTCCTCCGCTGAAGTACTTTACAGCGAAGGCCTTCTTCATACCGCGGCGGCTGCATCAGGCTTGCGCCCATTGTGCAATATTCCCCACTGCTGCCTCCCGTAG
+
540429)0214+2/*/**.*-+75:,+-88789;7861728-+-.41-*+-.;97,8:6..*2-6,(()*.582(460)'))%%(',.(&)7*.767642/011971,%-3++*.''%'(*-,0(3)$%&%&%(&%'%&%&'*-+,.41*+-056'*+*2,$+)%)-)-.:64/+.+)*().*)))+4011913367617-;201/4111..010/0*.0:70))'0+22(+.6,--.+.)+.30756134824+43,*.11238:<:2<1/-..,-1++($'/,*)/2541-5)67::90/-*(*,-45678899.98.+2/4859231,.4:/-/1-533,./1289/583-+,0*./(&(*/368:6312-+2,57<-50:985)+2+()5,,$)()++,-3;:20223+31))&-/1:4../16546328665667146/'(((++(,-1284522300212;-;0**.++,,(4*/-.-++/+*($%*&&'-7*&&%'2.61+%'*3/27333123+4.7627/.//-5-00.2)/-+1-36)1+('',,-127//2*----/38&413;7+'-.,5000-089623572-2./.0+--:04)2(,+-%'%%2-687*184685/5/5/314.2/-,//0())02),*0.6825+6:30./2907/1(7+4563332467186--0<..*+14141220/%&-')*../702720090)++953+),*+.93*).-6:41051561/...086508(*12*8479231&'+(.'-+%((%%'(),$&'++155301+/9.,%)+),234364/4-2.3-0,//0/363,--(*.))114452,%'%++'1234:,,('&$&$%')%&),.+)&042&,.1,,4:--%**,.+*+,+-+3+4-2/9;9;;720.,,/1-)'$%%&(**&&&()*'.%(+,21,*')$)'-2(4+/1/6:664:886621,*$&&''&),-5235<187001819531')'/,+05.*'')*))*+**&$&&(-,35$'-(*((,1,.0-2/(+)**)($$%')%')*/.3190166)**/3/0.-*))'('))+.&44024-1/6:/'**'+1105//1.4:;0/2+***)13-48-,-(,
@57c09a8b-dd69-4cd0-85cc-20cb309ae0aa ch=349 read=47360 start_time=2019-12-13T02:45:57Z barcode=BC01 runid=2c9cf7bc05858273f10e7d7ec552fc0bd742dc3e
CTCCTACGGGGAGGCAGCGGTAGGAATTTTTTTTTTTCGGCAATGGGAAACCCTGACCGAGCAACGCCGCGTGAAGAAGGTTTCCGGATTGTAAACTTCTGTTATAAGGAAGGAGAACAGCGGCTACAGGAAATGGTAGCCGGTGACGATACTTTATTAAGAAAGCCACGGCCCCGTGCCAGCAGCCGCGGTAATACGTAGGTGGCAAAGCGTTATCCGGAATTGTGGGCGTAAAGAGGGAGCAGGCGGCAGCAGGGTCTGTGGTGAAAGCCTGAAGCAACTTCAGTAAGCCATAGAAACCAGGCAGCTAGGTGGGGAGAGGATCATTAGATTCCATGTGTGGCGGTGAAATGCGTAGTAGATATATGGAGGGAACACCAGTGAAGGCGACGATCTGGCCTGCAGCTGACGCTCGGTTCCGAAAGCGTGGGGAACCAAATAGGATTAGATACCCTAGTAGTCCACGCCGTAAACGATGAGTATAAGTGTTGGATGTCAAGTTCAGTGCTGCAGTTAACGCAATAAATTACTCCGCCTGAGTAGTACGTTCGCAGAATGAAACTCAAAGGAATTGACGGGGCCCGCACAACCCGGTGGAGCGTAATGGTTTTAATTCGAAGCAACGCGAAGAACCTACCAGGTCTTGACATACTCGCAAAGGCTCCGGATGGAGGATGATAGCTATATGAGATACAGGTGGTGCATGGTTGTCGTCAGTACCGTGTCGTGAGATGTTGGAGTTAAGTCCCGCAACGAGAGCGCAACCCATATCGTTAGTTACCATCATTAAGTTAGGGGACTCTACTTGAGACTGCCAGTGACAAGCTGGAGGAAGGCGAGGATGACGTCAAATCATCATACCCCTTATGACCTGGGCTACACACGTGCTACAATGGATGGTGCAGAGGAAGCGAAGCCGCGAGGTGAAGCAAAACCCATAAACCATTCTCGGATTCAGATTGTAGTCTGCAACTCGACTTACATGGGGGTC
+
+,3..-1034)&**,*//(&'&%&(++10+-+1.43-.-4/01.02)&*+/3..-02:232999:9::221')&'&(,+..:,-+6/)1+*'-3--.)(+),++,0(*.+1,*,()+.&2-1/+)**'--+3401000025,))-0++')(*,2/.17(+%((*,/0.0+,/,**)*387///..37),)1+///0873313//5--4)*-/483++--,6-4-%/(78;995:2(()4.(,-249:7;74450+6/01432576739622<72/-*(*-+/,-*+,,+(,701.,.531:9:;0./..+(&&%(,+&*&(6113'0)*%./4453+')'$')+33603:0/131/(%+(')+))&',)(,,*-3//36%5+-,**6274,,--+&&.1;232*%,../.0122*8:49(*286137:98(*)%+.2;:9'78318/.1530.),+5666-8-*,248859<9+*%()**,+-/-(.'/3(.)1/7666354;.1489:::0+6,4)*(*,0-21**-*-.16+/20/-030462649<:447/08767<967:/-*(&*--.-.../653:4-/,31--*)*0/.40022,3)*5.8<<-989;3/3--.4.523/16/--*&'(.40234317223534787&(37/-34/6&''(+41+/4*.'+,+*+-,//76134999216/1::9:991707/5677,%$$&,-098997922-02879',$'+9.2,13+*'.+.2/+($)+09/-/9.%,(-.81;.0/7458532-2/5/062'536.8795+&$&%(*5557)58+35..+0))+-:.,/+(-*12)&,/-/44896949-,./-0-.'452+/570..4138:5673/,)'($-$&*+/6:89:99)20()&**+(*,)0*/,).406//--.,.1%-1<;5166)*'47*569<889'2&4-0),'.)*+37::9785,5880./.1/0261,,2(&#
@d7036893-1127-424b-9d5a-083161c42757 ch=453 read=93655 start_time=2019-12-13T02:45:54Z barcode=BC01 runid=2c9cf7bc05858273f10e7d7ec552fc0bd742dc3e
TCATTGTGCTTGCTTCGTTCCAGTTACGTATTGCTGGTGCTGAAGAAGTTGTCGGTGTCTTTGTGTTAACCCACCTGCTTGCCTGTCATGTCTTTCCGGTTACCTTATTTACGACTTCACAGTCATGAATCACAAAGTGGTAAGCGCCCTCCCGAAAGGTTAAGCTACCTACTTCTTTTGCAACCCACTCCCATGGTGTGACGGGCGGTGTGTGTACAAGGCCGGGAACGTATTCACCGTGGCATTCTGATCCGATTACTAGCGATTCCGACTTCATGGAGCCGAGTTGCAGACTCAATCCGGACTACGACGCACTTTATGAGGTCCGCTTGCTCTCCTTGAGTCCTTCTCTTTGTATGCGCCATTGCTTAGCACGTGTGTAGCCCCTGGTCGTAGGGCCACTTGATGACTTGACGTCATCCCCACCTTCCTCCAGTTTATCACTGGCAGTCTCCTTTGAGTTCCAGCCGGACCGCTGGCAGCAAAGGTTGCGCTCGTTGCGGGACTTAACCAACATTTCACAACACAGGCTGACGACAGCCATGCAACACCTGTCTCACGGTTCCCGAAGGCACATTCTCATCTCTGAAAACTTCCGTGGATGTCAAGACCAGGTAGGTTCTTCGCGTTGCATCGAATTAAACCACATGCTCCACCGCTTGTGCAGCGGGCCCCGTCAATTCATTTTGAGTTTTTAACCTTGCGGCCCGTACTCCCAGGCGGTCGACTTAACGCGATTAAGCTCCGGAAGCCACGCCTCAAGGGCTGTGCAAGTCGACACCGTTTACGGCGTGGACTACCAGGGGAGTATCTAATCCTGTTGCTCCCCACGCTTTCGCACCTGAGCGTCAGTCGTCGTCAGGGGCCGCGCTTTATACCGGTATTCTCCAGATCTCTACGCATTTCACCGCTACACCTGGAATTCTACCCCCCTCTACGAGACTCAAGCTTGCGGTATCAGATGCAGTTCCCAGGTTGAGCCAGGGGATTTCATCTGACTTAACCGACCGCCTGCGTGCGCTTTACGCGAAGCGTTCCGATTAACGCTTGCACCCTCCGTATTACCCGCGCGCCCGGCTGCTGGCGCAGGTTAGCCAGTGCTTCTTCTGCGGGTAACGTCAATGAGCAAAGGTATTAACTTTACTCCCTTCCTCCCGCTGAAGAAGTACTTTACAACCCGAGGCCCTCTTCATACACGCGGCATGGCTGCATCGGGCTTGCGCCCATTGTGCAATATTCCCCACTGCTGCCTCCCGTATTAGGAG
+
$./.8&)(()((*5-7271:'((:,(**1+-8,0276866664.+-+(6---;4;688/990-7.4-/&02$%.,+&)%%*-0,--+&)$*(,4(.1.(.-'+343)26.,1249::/),&'*44853546658:*,**214,*+017/.-+((.,(.,2145,3899:625896074.,1/.08/,/.9;1%2&,1&%)+1.78/.0+,*%&$(-0455415+7316116.5/.-38003000:;97315/.')+0/.+**,-82915/057672458*-5724315/0.20346/;10*51220,-01.),').39430-++01.,/08.//0+4.(,.-/.2-.70721;4.03/-.7:;248(%*&&')&,,/.0*&&(,-10,-:;:260-5752+$'')***((+++,36887339;4+,80919/3/-.296./156375549:98:3385/017.6)&)45-859401/311.'..3&-'*.11.011010--0:962121+*'++61394-.//1/./')'&'**.'%$),3/686.,%*),1&(*13/)--4:8331,,.+*)+223<97968776561;;80365:146000/-5/*),-;070/0.52<81;32210511275'))0*;;867,*++,//:;129-,-++/21&)%%+&254/+-257585.694*.+406<611;2/1+((*)22**6220496,//)/,+,211./..+-''#*%*)&)+.()*&*$(+,-.175779*/.1.-0/5(2(0*-)-+-42068()&-,/46;466.0/+142)'*+/27739348546/..-13:+(+...:50)+/7:0+)+(+,1'--1255-31-*4814721/++((()+....-,220)+'(*554336896986<9408523311148451203000030587.*56244165669.*'),,**$$++./3123228:933-)).01/0+-2-&*/)+'/7))))*-,+(*)-''',036499998575/,+50-)++.+*('%%.71.+'0,+'*(,,1.021:613:38/7/&47'&-++(+(*.2457:.:)(#'&+/.5122:*5...5/5:<::982+,+4:6554273346089-/00/3523),.*(,--:00:96,70.'21503&'())()*1,,02-2(&'''(22-)/096130,'-(*-/1124651////3','*(/+/,4:-+-6''(),5,,-,9::0-/1430/06119+'+$&&)//+*
@e805904c-9738-44d3-9739-3e4786b62813 ch=366 read=67654 start_time=2019-12-13T02:46:07Z barcode=BC01 runid=2c9cf7bc05858273f10e7d7ec552fc0bd742dc3e
TGCCATTTTTTTTTTTCGTGTACTTCGTTTCAGTTACGTATTGCTGGTGCTGAAAAGTTGTCGGTGTCTTTGTGCCGCTGGTGCTGATGTGCTCCTGGAGGCAGCAGTGGGGAATATTGCACAATGGGCGCAAGCCTGATGCAGCCATGCCGCGTGTATGAAGAAGGCCTTCGGGTTGTAAGTACTTTCAGCGGGGAGGAAGGGGTAAAGTTAATACTGCTCATTGACGTTACCACAGAAGAAGCACCAGCTAACTCCGTGCCAGCAGCACCGTACATGCTGGAGGTGCAAGTTAATCGGAATTACTGGGCGTAAAAGCGCACGCAGGCAGTTTGTTAAGTCAGATGTATGAAATCCCCGGGCTCAACCTGGGGACTGCATCTGATGCTGGCGGCCGGTCATGGGGGTAGAATTCCAGGTGTAGCGGTAAGCCGTAGAGAATCTGGAGGAATACCGGTGGCGAGCAGCCCTGGACCCCAGACGACGCTCAGGTGCGAAAGCGTGGGAGCAAACGGGATTAGATACCCTGGTAGTCACGCCGCAAACGATGTCGACTTGGGGTTGTACCAGGGCGTGGCACAGGCAGCCTAACGCGTTAAGTCGACCGCCTGGGAATACGGCCGCAAGGTTAAAACTCGGCTGGAATTGACGGGGGCCCGCACAAGCGGTGGAGCGTAATGGTTAATTCGTTGCGCGAAGAACCTGGTCTGCGGCATCGCAGGAAGTTTTCAGAGATGAGAATGTGCCTTCGGGAACCGTGAGACAGGTGCTGCATGGCTGTCGTCGCTCGTGTTGTAGAAATGTTAGGTTAAGTCCACCAGCAGGCACCTTGCTGTCGCTGTACCAGCGGTCCGGCCGGAACTCGAGGGCCGCAGTGCGTCGCTGGAGAAGGGTGGACGTCAAGTCATCGCTTAGCCCTTTCCACGACTAAGGTTCCTACGTGCTACAATAAGCGCATACAAAGAGAAACGACCACCTCGCGAGAACAACGGACCATAAAAAGTGCGTCGTAGTCCGGATTGGAGTCTGCAGCTCGACTCCATGAAGTCGGAATCATGGCAGTAATCGTGGATCAGAATTACGGTGATCGTTCGGTATACCGCCGTCACCGCAGGAGTGGGTTTTACTGCAAAAAGTGGTAGCTTAACCTTCGGGAGGGCGCTTACCACTTTGTGATTCATGGCTGGGGTGGGGTCGTAACAAAGGTAACCGG
+
""$%$%())+*)*(($$$'',+349330;+.-140++).).-*)+-//-((((*5,208312(2.464071*('(&$%%&.1/1-.-(&+).01/,((&*,/114,,6022'*-,,7.%)))0-.6/0.*.15,4:212203/+,-.1&5414344403126,-1,)48729,583;528:.2524;7/+0/186)),5,1+)($)*68+-7*5*%'%#%+*&)%&'-)&'&)*$'$$*($')&+(')))++-0./04/,*+*%'((&(#%$$%$%()$%%+0(*-,'+%%)(+0:294946070108;:98/:69)*+-3*1.0')++%+-93//9-*(*+,/4/)*%&&*/-'.20'(,+-35/,,'''.42,0/.+&()%%%&$'*+&$&%'&'&&($$&)*1-*/(/,0:-0'/0-,)(+-/.,%&$((/0-,+&&*,0679//-.,,34958543(%&()*(08/(+,.,1/)'+0-,+.+/./(*0.-.*,.-*+03462/---558-:;//3--1445<944:7-472//,1,(..6:11/0+11-**)(*)')*-&)'*,&',-*1/,,'$$#(&'&'.+*,/,-.0.8.5-266652-0,(&)'$%$&*+032425.01795::9530'+)()+'$'&(/1,08,*-8.*(%'&(),)5665++.((++,0176*356+%&%$''&&)*(,),)''&&&%'%))*)-+$)&(*))(1:8.9,,(+%,))('(,(2+/969505/./89490'/.0)01567799796;676;:676/1247,'+4'*%$./'))/7'--02(-)-/-%%#%%'%,+*$&$&'''''*,$$($%%++1/43961,24273;3:651*%-)*/)*((&'$$%,-*+)),+(*+),&#()%,',-/5*,56:7)&%$'(,.'(-*+)')(,,)*%-))*&&#$&'(7797:8:5('+,-1434,73)*(')0-*),,)$*,/2*(++&2'))&)*50+(-.0:2)+**&)*+7(4)0/5'.)&3',+)+-/0150&46677989:,,+1,*+9(,()()())('$'))4///:90-..*'%#*&%(&')&&')(,2/(%$$$$'&#)&&&($&'#&#'($'((.**,+'%'&%)*25-)%'(('$&%%%***-7;92:-*/40+''*'(*-**-3.,02.4/.%%)%)'*'(,).')'%'))05079,-8.01/02:
@7b8fa6f8-4bcc-4a3f-929d-16c2784ac084 ch=438 read=75717 start_time=2019-12-13T02:46:06Z barcode=BC01 runid=2c9cf7bc05858273f10e7d7ec552fc0bd742dc3e
CCAGTTACCTTGTACGACTTCACCCAATCATCAATCCCACCTTAGACAGCTCCTTCCTTGCGGTTAGGCCACCGGCTTCAGGTGTTATCAACTCTCGTGGTGTGACGGGCGGTGTGTACAAGGCCAGAACAGTATTCACCGCGACATGCTGATTCGCGATTACTAGCGATTCCAACTTCATGTAGTCGAGTTGCGGGCTACAATCCGAACTGAGAATGGTTTTATGGGTTTTGCTTCACGCGGCTTCGCTTCCCTCGCACCATCCATTGTAGCACGTGTGTAGCCCAGGTCGCCGCAGGGGCATGATAGTTTGACGTCATCCCGCTTCCTCCAGCTTGTCACTGGCAGTCTGCTAAGTCCCCAACAATGATGATGGTAACTAACGATAAGGGTTGCGCTCGTTGCGGGACTTAACCAACATCTCACGACACGAGCTGACGACAGCCATGCCACCTGCTTAATATCTCATATAGCTATCTCTCTCCATCTCTGGAGCCTTTATGAGTATGTCAAGACCTGGTAAGGTTCTTCGCGTTGCTTCGAATTAAACCCATGCTCCACCCGCTTGTGCGGGCCCCGTCAATTCCTTTGAGTTTCATTCTTGAACGTACTACTCAGGCGGAGTACTTATTGCGTTAACTGCAGCACTGAACTTTGACATCAACACTTGGTACTCATCGTTTACGGCGTGGACTACTAGAGGGTATAATCCTGTTGCTCCCCACGCTTTCGGGACTGAGCGTCAGTTGCAGGCCAGATCGTCGCCTTCGCCACTGGTGTTCCTCCATATATCTACGCATTTCACCGCTACACATGGAATTCCACGATCCTCTCCTGCACTCACAGCTGCCCTGGTTTTCTATGGCTTACTGAAGTTAGCTTCCGGGCTTTCACCACAGACCCTTGCTGCTGCCGCCTGCTCCCTCTTTACGCCCAATAATTCCGGATAACGCTTGCCACCTACGTATTACCCGCGGCTGCTGGCGGCGTAGTTAGCCGTAACTTTCTAATAAAGTACCGTCGGCTACCATTTCCTGTAGCCGCCGTTCTTTCCTTTACCAACAGAAGTTTACAATCCGAAAACCTTCTTCCTTCACGCGGCGTTGCTCGGTCAGGGTTCCCCCCATTGCCGAAAATTCCCCTACTACTGCTGCCTCCGTAG
+
3,)*2.-8/8.%1$$(+25/+%'$$+4-24332;/75+(-#*&(*756375889;:170&')-,2/5:9007-//)(2($12.-.834-7,,+/-.(4*-.,+)**-8763:33312783.+-.-&-&%,*%,/3,.'+*)+/0479499999<9782-2/--1/./12:/9+3+00623479:::97560-)')30..014<:2-,126-+-(+2./268<24559,189.*1-/*%(&',3,12.,/7.19+(%$'(.629:7-68-131/,-00352---,+*'/342((&%'(/35/-/,,-,**4:,,/1.01648-)$,/929202)/.1;232532.**+0556734./+,053+-%(&3(*+/.01178896/02--507)3/0/:.3366773:1+/:/,/.1.*.*).556895/345605658776567771(1815.4,-5;23'+'(&&(*1/7%(*414666:93-,+(.538755459//0-55-,30/*/(('-..222::232.2.*./,+&(*,./2/++.+*)(+,+/<876)+-,1273.24-)),/,-*+'0.8:7,*+0040136-3:1026;;06:<,0,,0371620*))).)*3813,,,+-3/*/.,-,..-./133/22&2366:4262/03::;6-+(),)'.-.-/028998<;34.;///:866/&01//%1-*((((,+//-%-3*.+487.*++,0504(51016747999:2-8-,-/3579546::8::&'((),+50.455864180/,0(&'-//221)./1-5<1/058055*-(,%',2012,.)'(-.01845588799550/%%%./1.74))*.,69/4256.1)&&$%)).+*3./)*+01''1720;80.24//./238()*)(%%'**+638::77518*+/181).,.,,.3.294/7.2.407021527130'-)(&)+./41,4:+,001//2307+))%%),-.,8+%%('&&&&-8-.%*))46/-.-7221-0--.(5..5::-430(()+/+49365/.0.*+*0*+&&.),&&).,1<;/11;97,,158:576:46;:5122.0+.)0./40-,.2(;-9)/883002;66,//735644109/;,91*()'&%()+6779;399-188
@985cb9a8-30d2-4993-b481-a2c389a408c2 ch=346 read=47440 start_time=2019-12-13T02:46:04Z barcode=BC01 runid=2c9cf7bc05858273f10e7d7ec552fc0bd742dc3e
CCGGTTACCTTGTTACGACTTCACCCCAGTCATGAATCACAAAGTGGTAGCGCCCTCCCGAAGGTTAAGCTACCTACTTCTTTGCAACCCACTCCCATGGTGTGACAGGCGGTGTGTACAAGGCCGGGAACGTATTCACCGTGGCATTCTGATCCACGATTGCGCACTAGCATTCCGACTTCATGGAGTCGGTTGCAGACTCAATCCGGACTACGACGCACTTTATGGTCGCTTGCTCTCGCGGCTTCTCTTTGTATGCGCCATTGTAGCACGTGTGTAGCCCTGGTCGTAAGGGCCATGATGACTTGACGTCATCCCACCTTCCTCAGTTTATCACTGGCAGTCCTTTGAGTTCCGGCCGGACCGCTGGCAACAAAGGATAAGGGTTGCGCTCGTTGCGGGACAACCCAGCATTTCACAACACAATGAGCTGACGACAGCCATGCAACACCTGTCTCACGGTTCCCGAAGAGCTTTTATTCTATCTCTGAAAACTTCCGTGGATGTCAAGACCAGGTAAGGTTCTTCGCGTTGCATCGAATTAAACCACATGCTCCACCGCTTGTGCGGGCCCCGTCAATTCATTTGAGTTTTTTAACCTTGCGGCCATTACTCCCCAGGCGGTCGACTTAACGCGTTAGCTCCGGAAGCCACGCCTCAAAGGGCACAACCTCCAAGTCGACATCGTTTACGGCGTGGACTACCAGGGTATCTAATCCTGTTTGCTCCCCACGCTTTCGCGCCTGAGCGTCAGTCATCAGGGGCCGCCTTCGCCACCGGTATTTCAGATCTCTGCGCATTTCACCGCTACGCGGAATTCTACCCCCCCTACGAGATCAAGCTTGCCAGTATCGCAGATGCAGTTCCCAGGTTGGGCCGGGGATTTCACATCTGACAACAAACCGCCTGCGTGCGCTTTACGCCCAATGTGAATTCCGATTAACGCTTGCACCCTCCCGTATTACCGCGGCTGCTGGCACGGGTTAGCCGGTGCTTCTTCTGCGGGTAACGTCAATGAGCAAAGGTATTAGCTTTGCTCCCTTCACTCCCGCTGAAATTGCCTGCCAGGCCTTCTTCATACACGCGGCATGGCTGCATCAGGCTGCCGATGTGCAATATTCCCCACTGCTGCCTCCCGTAG
+
8&,*0413:5;317)./135;/..342*-/.3421741/228,-32-+(**.0;1*:5*')+,/+6.4-00072(%),1*063+23./6+)+,1:-+/25776565%24-)0(.---/4573763(22+020*-8<768;7627102;578786(')+(2+&+(*&'(%%&(.72-,).7/8387/.014*4/5+,'(*+.8+:.0,6368/.../1/,(*+57//5732,/0514373520/()(+*.01<91110./19:53;1..0.+.--0/,.013;117;;9748),*327/,*)))()+()+844440250*.41;,2-/,2392,.057.;--((+.*34,*,+3+/+,0.,4:56935410-+//5;-10-,4+,/*29021.1/./3012892(*-1830&4/67,***31-+,(%%)0128778998749:9:99/+-,19/011/-*,*78810-+*+)%&'.02//481/)0022+-.474/2425344200./0-/+,+*'/3555-51;17:2132/5*--66,0*3*8953/+,/001124.17-/-9-10954/32.'$)/.67:7064-*(,/.63</1:6506/+/),'&*(&*/466)&4674;88965,3-:-/(*)+%-/1.305.70182337;:;7;(99----:97915++',-4//567866;7.01;7603'00877;51*(-,00./32488074,,540-0+'*...73/)*%-3067:<:87)''''24,.8:3.60556:89:7.0.,.,,.8+.,-4741.+))*,12<;79:9672/+$(&(4'5+42*324/1.*'+,*)*'(,11(/.6379&41+,*&'*,76994:9<29.+0/3.**1-0&,'-$/6.+*+,/32.,)+218:87;5695569:::2./3)')02/*,0.0&$*'+9-103585;31121/0+59*,/8--065835<95463345.4)'$)%/.1.-*0/(-/./533/4+*),,16445+*+-.6//+*-29).+///5.+*+2(%)*(80.80--*88.,45/25*2)&(#%#*(&'6589;88;300--*,*./9355192315.--%'%$''13(%+&%%*(,...25;<3-/01276691;:.-7./
@6f7f4e18-d065-415b-85fe-1efabff486d5 ch=454 read=49130 start_time=2019-12-13T02:46:33Z barcode=BC01 runid=2c9cf7bc05858273f10e7d7ec552fc0bd742dc3e
CCGGTTACCTTGTTACGACTTCGCAGTCATGAATCACAAAGTGGTAAGCGCCCTCCCGAAGGGATTAAGCTACCTACTTCTTTTTTACCAGCCCACTCCCCATGGTGTGACGGGCGGTGTGTACAAAGGCCCGGAACGTATTCGTGGCATTCTGATCCACGATTACTAGCGATTCCGACTTCCTTGGAGTCGAGTTGCAGATCAATCCGGACTACGACGCACTTTATGAGGTCCGCTTGCTCTCGCGAGGTCGCTTCTCTTTGTATGCGCCATTGTAGCACGTGTGTAGCCCTGGTCGTAGGGGCCATGATGACTTGACGTCATCCCCACCTTCCTCCAGTTTATCACTGGCAGTCTCCTTTAGTTCCCAGCCGGACCGCTGGCAACAAAGGATAAGGGTTGCGCTCGTTGCGGGACAACCCAACATTTCACAACACGAGAGCTGACGACAGCCACGTACGGCACCTGTCTCACGGTTCCGAAGGCATTCTCATCTCTGAAAACTTCCGTGGATGTCAAGACCAGGTAGGTTCTTCGCGTTGCGAATTAAACCACATGCTCCACCGCGCTTTGTGCGGGCCCCGTCAATTCATTTGAGTTTTAACCTTGCGGCCAGTACTCTCCCCGGACGGTCGACTTAACGTTAACTCCGGAAACCCGCCTCAAGGGCACAACCTCCAAGTCGACATCGTTTACGGCGTGGACTACCGGGGTATCCTAATCTGTTTGCTCCCCACGCTTTCGCACCTGAGCGTCAGTCTTCGTCCAGAGCGCCTTCGCCACCGGTATTCCTCCAGATCTCTACGCATTTCACCGCTACACCTGGAATTCTGCCCCCCCCTCTACGAGACTCAAGCTTGCCAGTATCAGATGCGATTCCCAGGTTGGGCCGAGGAGTTTCACATCTGACAACAGACGCCTGCGCGTGCGCTTTACGCCCAGTAATTCCGATTAACGCCACCCTCCATTACCGCGGCTGCTGGCACGGAGTTAGCCGGTCTGCTTCTTCTGCGGCAGGTAACGATCAATGAGCAAGGTATTAACTTTACTCCCTCCCCGCTGAAAGTACTTTACAACCCGAAGGCCTTCTTCATACACGCGGCATGGCCATCAGGCTTGCGCCCATTGTGCAATATTCCCCACTGCTGCCTCCCGTAG
+
53'3/:0092;1.:/0037:;5(2+/08*-07:33+,26.)159599+.23712/6*'&%,1+'.'31)+.5772,-.7/9671.(&,'*%44,'*)255)12966/.-/08;9749456535396).,-/'/229942-4..+-.3236<8445/8.(+-,20.-202/0.80.3.+1282'-(,'&()0-12/:/.%'(,/0707/90:976397846343:6++++2/30/-,./,,-.+1--0./101-118.83/250183..+/6/34((()))-01322///.82*,91/(+&&06/3;77001/-.**.02+,.;639:2,071936.1')*6;0,.37971:2115774'(*'%+/:/,'%'6,/-2-+*-+42/25678+7.831+,-().),&.-/26;134<11./+2*(++.)08))-/076-0/(''')89887'00'+)%%%+$/%,1+,/,/5455355999.+*.1201-*/02447433./1;:536968.4595:7796327949493-)/-43283485360.&'%*';:498,),116749*.+(*(((31/054*-+055.*,47444103;40.-5<:.-4+/*6-/,,/)&%++/..(146,+0&-(4,//7050-+/-,-3*./61(-(&$$/-)-//5+6+72///174:/6-1-0146686897298-/195569:31-,02'7.(')*,%%0810+,/:.+,.:490),--3;.-'(*.5565584-,)+(*,31452*)*(&&,.89<:89;78-,,+,6:8872(*,./,,),,/6779<<8488001/0.5:671404/0,-3371911--01450)334794.,-.9127),2,.2(,*-..,'-0.84.0-2,.'-3*)%(($&/93/..-03))**(('%')0-1,)(*+-/1340*+**)+*,,'''*'*'*(-,*/*($##$%&+52131(+)+1./039344953-+'((+$*+-,(0.194+)(*.-/6;8667/2/%23122/-&*,*,+-*-33-.,,,/5..*14-*..7+(),89,)87520(&)#&)/+++-(47**,)-4289;98<874.0&.,/,433421+))-/&.41-5)1/6:(*15&.$+'4-//0857.-//1288774395023*
@84a7d720-5423-4936-ae4b-b35402564fba ch=426 read=76910 start_time=2019-12-13T02:46:30Z barcode=BC01 runid=2c9cf7bc05858273f10e7d7ec552fc0bd742dc3e
CTCTACGGGAGGCAGCAGTAGGAATTTTCGGCAATGGGAAACCCTGACCGAGCAACGCCGCGTGAAGGAAGGTTTTTGGATTATGGCTGTTATAAAGGAAGAACGGCTACGGGAAATGGTATGGTGACGGTACTATTAGAAAGCCACGGCTAACTACGTGCCAGCAGCCGCGGTATGCGGCGTAGGTGGCAAGCGTTATCGGAATTATTGGGCGTAAAGAGGGGCAGGCGGCAGCAAAGGGTCTGTGGTGAGAAGCCTGGAAACGCTTCCAGTAAGCCATAAAACCAGGCAGCTAGAGTGCGAAGGAGAGGGATCATTGGAATTCCATGGCGGTGAAATGCGTAGATATATGGAGGAACACCAGTGTGAAGGCGACGATCTGGCCTGCAACTGACGCTCAGTCCCAGCGAAGGCGTGGGAGCAAATAGAAGTTAGATACCTAGTAGTCACGCCGTAAACGATGAAGTACTAAGTGTTGGATGTCAAGTTCAGTGCTGCAGTTAACGCAATGAAATTACTCCGCCTGAGTAGGCGTTCGCAGAATGGAAACTCAAAGAAAGGTGGCGGGGAGGCCCGCACAAGCGGTGGAGCGTAATGGTTTAATTCGAAGCAACGCGAAGGACCTTACCAGGTCTTGACATACTCATAAAAGTCCAGAGATGGAGAGATAGCTATGAGATACAGGTGGTACATAGTTTGTCGTCAGCTCCGTGTCGTGAGATGTTGGGTTAAGTCCCGCAACGAGCGCAACCCTTATCGTTAGTTACCATCATTAAGTTGGGGACTCTTGAGACTGCCAGTGACAAACTGGAGGAAGGCGGGGATGACGTCAAATCATCATGCCTTATGACCTGGGCTACACACGTGCTACAATGGATGGTGCAGAGGAAGCGAAGCCGCGAGGTGAAGCAAAACCCATAAAACCATTCTCAGTTCGGATTAGCCAGTCTGCAACTCGACTACATGAAGTTGGAATCGCTAGTAATCGCGAATCAGCATGTCGCGTGGAATACGTTCTCCGGGCCTTGTACACACCGCCCGTCACACCACGAGAGTTGATAACACCCGGAAGCCGGTGGCCTAACCGCAAGGAAGAGCTGTCTAAAGGTGGGATTGATGATTGGGGTGAAGTCGTAACAAGGTAACCGG
+
(,0**./73)+.-3/3'531.))).09752;6/,),/-,310:').:91//,.22,,.2187951614-.'(&40/&)*&/0((&$&&(,-,-77)0+23.,4+)**(*,'/,*01--1+'%&(**))''*').)1/0%+))(,.(,,/,01620.0.0//4,-./-36202//08.5&0-.00-3,0/.-+*,.4..-8(1+./.)-(.3*+978:-)',4,))(1885;2/00/9*+1,*'%$%&.2.+%((*.001'+(%(')+,1*'),-6+39,,+'.-29.467*1-,+(*-017'')'+())+//237)8)+*)+.5/*))((*&'+)$(+(1237+0/0.-/00711/-6223:7726%&(&&+0110/,//583885332613365400+('(/-(&&&&%%,/77977.'*+6:32.('&&&1)07776;)**744+5*,/5:889<962*,,))&()---4-1/135589788.7*-8:0352.---/334,1,./160&*(&,+*,03902974+,./.0/(),.,*/',276.-31-.40.*%**')&(''%'-45(-1/5))+*,''*315755-/226/1//76<:6:8<:/2,+-3(2/2.060,+,)*)(-.++.,.4/-../85765,**'(&#'/+())(,87-,**)./570100+327456--,),***02337382.0-.8711101*)+&+--464256324+024;2105030+.377--3349070;000./30800,16349:;::/</6+5,03:/+)(%$''+-.02.1)')+),+2969::0-0-).004(:94098795255962239978)64)0/.-26:47;4788520(+./2652.9..7:653312/,++-(',(+)+1+/523//020*-.&&'(++0:,-22:;70<78;324.047:*9,-4*+*6-.18679465443/0++,-/.4/,303078670/1(../3//0988;79/+0/1,,.)('&&(%&#$&)/63.3(*)++('-+/,.,.,2866:7451/0.04-1.+,'',3,.-0/1+1+*)(.-%035436:03..847.374),,,%$*--+002.2*+4-3;2,,-),-0/46.*1/,+--,,30./5/.9*1./84;3:
@d788d484-c54c-42d9-a1d2-a486c85211f7 ch=484 read=77856 start_time=2019-12-13T02:46:31Z barcode=BC01 runid=2c9cf7bc05858273f10e7d7ec552fc0bd742dc3e
CCGGTTACCTTGTTACACGACTTCACCCCAATCGCTGACCCTTCGGCCGCTGCCTCCTTGCAGTTAGCTCACGGACTTCGGGTATTGCCAGCTCATGGTGTGACAGGCGGTGTGTACAGGAACCGGGAACGTATTCACCGCGACATTCTGATTCGCGATTACTAGTAACTCCAGCGCTTCATGTGGCGAGTTTCAGCCTACAATCCGAACTGAGACTGGTTTTAAAGTTTGAAACCCACCTCGCGGTATTGCATCTCTCTGTACCAGCCATTGTAGCACGTGTGGCCCTACACACAGGGCATGATGATTTGACGTCATCACCTTCCTCCTGGATTAACCCAGGCAGTCTCGCTAGAGTCCTCAGCAATGGTAGTAACTAACGACAGGGTTGCGCTCGTTGCGGGACAACCAACATCACGACACGGCTGACGACAACCATGCACCACCTGTCACCTTGTCCCCGAAGGGATTTCCTCGATTAAGAGTAATGCAAAGGGATGTCAAGTGGTAAAGGTTCTTCGCGTTCAGATTAAACCACATGCTCCGCTTCTTGTGCGGAGTCCCCGTCAATTCCTTTGAGTTTTTAATCTTGCGACCGTACTGGGCGGAATGTAATGCGTTAGCGGCAGCACCGAGTGTTAGAGCCCCCACACCTAGTATTCATCGTTTTACGGCGTGGACTACCAGGAGTATCTAATCCTGTTTGCTCCCCACGCTTTCGAGCCTCAGCGTCAGTTACAGTCAGAGGTCGCCTTCGCCACTGGTGTTCTTCCCTAATCTCTACGCATTTCACCTTTACACTAGGAATTCCACTCTCCTCTCCTGCACTTTAAGATAACCGGTTGGAATGCAGCACCCAAGTTGAGCCTGGGTATTTCACATGGTATCACCTACGCTCCTTTACGCCCAGTAAATCCGGATAACGCTCGCCACCTACGTATTACCGCGGCTGCTGGCACGTAGTTAGCCGTGGCTTCCTCCTTAAGATTGCCGTCATTATCTTCCCCAAAGACAGGCCTTACGATCCGAAACCTTCATCACTCACGCGGCGTTGCTGCATCAGGGTTTCCCCATTGTGCAATATTCCCCACTGCTGCCTCCCGTAGAGG
+
0*+,28&,.4.*.*'')*-.47:3.1.-)1.87%%,$#&'$#'().---1465854.00,.%./,&))*-%*+1-88;7*'&(%+((821.005+1/11/0--,%165574232312/.*.*0.-471843:7:72024/2225048...+3+.',-/27/00/12/,--.(''($(/+8)/))'.()*,,;99.229.053;84)*4/..,.556;:/1;;,-12-.2/**+&,4-+0525462,-).*-./124212359889677:479*,./-*,.///&++3,,.0/.-..*('&*,+,0027<6.00432+01-22492((+7212&-))(*1.)+,*'342+65664*++-130--$)+806;-,,,4:846766661(---803344996;-5(65613+0'/+624/,-006/,**)05353111+23*6-0,4617723521352632734.12/13-*28/52//++0)60++-*+%(%(//*/730437473(.()')4)/.3::884-,,-3.))(0)72496+*%-'+,..,*))$$%$($$&((*+084+45:87:<55593////8<71082.5.--0-26)('$$$/-,)-,/-'''--4561;0//12,(..-1.)%'&**4)(+(.678.)-*332/')+.;7333-/75-+,*.//:7967656:55*('*248568896464<82354992),+./:3.--*-4-,++,'-.783;32/1-4*+,+0.//8:9<9:;;69:974.6537,61))398-+)'(54676;95-12'-4+,3661.'.(4+49),.1,/578342/-.--18803/1/205/&337)2(0..4.210/7,,'*4+,-77;942'+$)430-,'(%%&&&)(*/')-/179./2+*/.-64+,.-,.+1366748/4267779:3374)4.4.-524844.033388.6+&(*.296;20,0/248452-)(+,*+(&*#*&$5:78;92;1119/966)682/02)+))106-,,.30(',3-198<877:-7770101.8221;,*)(),621,53590,2:/'*3,/43+0-02-9::-'*+')1++7/5<4.3&''+*
@cdde60d4-ca0d-43a5-a8e3-0ec588e73787 ch=241 read=71213 start_time=2019-12-13T02:46:31Z barcode=BC01 runid=2c9cf7bc05858273f10e7d7ec552fc0bd742dc3e
TTGATTACCTTGTTACGACTTCACCCCAATCCTTTGACCCTACCTTCGGCGCTGCCTCATGCAGTTAGCTCACGGACTGGTGTGCCAACTCATGATGTGACGGGCGGTGTGTACAAGACCGGGGCAATATTCACCGCGACGATTCTGATTCGCGATTACTGGTAATGTAGGCGAGTTTCGGCCTACAATCCGAACTGAGACTGGTTTTAAGTTTGGCTCCACCTCACGGTATTGCATCTCTCTGTACCAGCCATTGTAGCACGTGTGTAGCCCTACACATAAGGGCATGATGATTTGACGTCATCCCCACCTTCCTCCTGGTTAACCCAGGCAGTCTCGCTAGAGTCCTCAACTTAATGGTAGTAACCAACGACAAGGGTTGCGCGTTGCGGGACAGCAGCCTCCTCACGACACGGCTGACGACAACCATGCACCACCTGTCACCTTGTCCCCAGGGGATTTCCTCGATTAAAGAGTAATGCAAGGGATGTCAAGTGTAAGGTAAGGTTCTTCGCGTTGCTTCCGGAATTAAACCACATGCTCCGCTACTTGTGCGGGTCCCGTCAATTCCTTTGAGTTTAATCTTGCGACCGTACTCCCCAGGCGGAATACTTAATGCGTTAGCGGCGGCACGGAGGTGTTGGAAACCCCCACCTAGTATTCTCGTTTACGGCGTGGACTACCAGAATTATCTAATCCTGTTTGCTCCCCACGCTTTCGAGCCTCAGCGTCAGTTACAGTCCAGAGAGTCGCCTTCGCCACTGGTGTTCTTCTAATCTCTACGCATTTCACCCGCTACTAGAATTCCACTCTCCTCTCCTGCACTCCTGAATGGCAGTTTGGAATGCAGCGCAAGTTGAGCCTGGGTATTTCACATCCCGCCCAATCATCCGCCTACTGCTCCTTTACGCCCAGTAAATCCGGATAACGCTCGCCACCTACGTATTACCGCGGCTGCTGGCACGTAGTTAGCCGTGGCTTCCTCAGCAGGTACCGTCATTATCTTCCCCAAAGACAGGCTTTACGATCCGAAAACCTTCATCCTCACGTTGCTGCATCGGGGTTTCCCCATTGTGCAATATTCCCCTGCTGCCTCCCGTAGGAG
+
/&&&/*(/4486570/0176953068-,)*,&$()*+280-/19964+%'&'(&'')*%(&(%)4))*996/044-*+*++%.&(30+,,.&*+'+*+,/58644/745526679877:/',-)/*(,/37449652.),%$)1,00/11/**4+6(%$%*($$$%&336450,..:.,&1.3,.-6--.))152102176;;(;<;1.()6<7-0,.-502533./,*.*0/..3410.-)/04367849;578,)*+.+--.,3,+,0.8,('-,,,++(012/26/01010<.**8688:718:.-09666)16:550.510/7,-*8,69:8882221)*-.15.--,()(1*-4530.23:::9553455/++2,0.+++--0'&+.''&&%)('+.*--,+%&*+4.)(('(0,/0*14/4:454425936822432/--.*/176'&++/+.1;08/,-4-7,0,.'*+-./-/275)42-/0::6,,*))+++/,*-*.3*)%()(*+-+()5+5*-(1(0+4<9:90.-0-,*,3/132031/136'570892)76.81:4,+-/+%+.1()+5/2.,,/77:18//.17:,.3/5,31840.100047784:./--3-,4.)/-6106/127)&+2)/;70+*,/.)*(+/:533*62,)/-22268:311/180---1128:89;:9751393(+,-9</),,-2:423679::3//..1880;0/02329(*+-+)+,-58;6;7778669:915733870+'2&&)))'01440:10'*1)%)&&)+,*(/)2,6,-/00/))**/++-2'**/(%%'.*/(&'*.9;-250456-//'-'&',.1078:924/0//<9.,///291'(%%+0.13752+/-+'(')2362.66-/2191'*-04.-1196:;8:926877:;44:4696883-+1,+-/9///945.,'*)0-24:/*/8.79:66/8+,--'/,-21)0/25573:111771896*91,)+&,3/052(-..000/27::8:7<9986*++(./+.+++-1-1+)/+)+9,37;1+././.72:66527/,+))+-,5750:2-/'5***
@838d179a-f09f-4104-aba9-fef281923758 ch=107 read=82073 start_time=2019-12-13T02:46:41Z barcode=BC01 runid=2c9cf7bc05858273f10e7d7ec552fc0bd742dc3e
CCTTGTTACACGACTTCACCCAGTCATGAATCACAAAGTGGTAAGCGCCACTCCCGAAGGTTAAGCTACCTACTTCTTTTTGCAACCCACTCCCCGCTGGTGTGACGGGCGGTGTGTACAAGGCCAGGAACGTATTCACGTGGCATTCTGATCCACGATACTAGCGATTCTGACTTCATGGGTCGAGTTGCTGAACTCAATCAGTTCTGACGCGCACTTTATAGAGATCGCTTGCTCTCGCGGTCGCTTCTCTTTGTATGCGCCATTGTAGCACGTGTAGCCCTGGTCATCAGGGCCATGATGACTTAGCGTCATCCCCACCTTCCTCAGTTTATCACTGGCAGTCTCTTTGAGTTCCAGCCGGACCGCTGGCAACAAGGATAAGGGTTGCGCTCGTTGCGGACTTAACCCAACATTTCACAACACGAGCTGACGACAGCCGTACAGCACCACTGTCTCACGGTTCCCGAAGGCACATTCTCATCTCTGAAAACTTCAGTGGATGTCAAGACAG
+
..6-*7,+*(*,)//,*'/1,'+.2/015752../3(*),133)*+-89&-,2-((,5.52;6:'/.+1,**/-317;94).+-*/8.*+-/60-*341++-,-,1*-5//,,*/,/,2291.4/+3859459120-((%,)+,05:556600('&$$*)+3/,,+-/:)$(').21%))-*+-,-+1*'$%(&)-.1.;06%+(-,--0.---,(-37.--&&'''*1&)--,-33030/1)(+-104/1.3<:/4465889<-:.'$%'(,,*)('&'*0/0;;10%*#&.354:7.-)+*.++,)'-0179.5:9,,282222,0(,,74-0)$&(+11%3673.07))%)0/1)()-,/001++-12825/+4(..0*+((+3.9662131024-,+2-10405,6,.-948;943359825/&)+-/1..-,,'-)(.(.*20027+///24,,+,4;9;997.,5-2/4335;7677956532045,.1,.%*+6;9:8815-++*$'
@95956584-b1a4-4639-ae00-330f0e711df7 ch=147 read=56477 start_time=2019-12-13T02:46:42Z barcode=BC01 runid=2c9cf7bc05858273f10e7d7ec552fc0bd742dc3e
CTCCTACGGGGAGGCAGCAGTGGGAATATTGCACAATGGGCGCAAGCCTGATGCTTTAGCCATGCCGCGTGTATGAAGCCTTCCGGGTTGTAAAAGTACTTTCAGCGGGGAGGAAGGGGTAAAGTTAATACCTTTGCTCATTGACGTTACCCCCGCAGAAAAGCACCGGCTAACTCCGTGCCAGCAGCCGCGGTAATACGGAGGGTGCAAGCGTTAATCAGGAATTACTGGGCGTAAAGCGCACGCAGGCAGTTTTGTTAAGTCAGATGTAGAAATCCCGGGCTCAACCTGGGAACTGCATCTGATACTGTGAGTCTCGTAGGGTAGAATTCCAGGTGTAGCGGTGAAATGCGTAGTCTGGAGGAGGAATACCGGTGGCGAAGGCGGCCCCTGGACGAAGACTGACGCTCAGGTGCAGCGTGGGAGCAAGCAGGATTAGATACCCTGGTAGTCCACGCCGTAAGCTTGATGTCGACTTGGAGGTTGTGCCCTTGAGGCGTGGCTTCCGGAGCTAACGTTAAGTCGACCGCCTGGGAAATACGACGCAGGTTAAAACTCAAATGAATTGACGGGGGTACACAAGCGGTGGAGCATGTGGTTTTAATTCGATGCAACGCGAAGAACCTTACCTGAATGCTTGACATCCACGGAAGTTTTCAGAGATGAGGAGATGTGCCTTCGGGAACCGTGAGACAGGTGCTGCATGGCTGTCGTCAGCTCGTGTTGTGAAATGTTGGGTTAAGTCCGCAACGAGCGCAACCCTTATCCTTTATTTGCCCCAGCGGTCGGCCGGGAACTCAAAGGAGACGCCAGTGATAAACTGGAGGAAGATTAGAGGATGACGTCAAGTCATCATGGCCCCGCGACCAGGGCTACACGTGCTACAATGGCGCATACAAGAGAAGCGACCTCGCGAGCGGCGGGCCTCGCAGTGCGTGTGGTCAGTTGGAGTCTGCAACTCGACTCCATGAAGTCGGAATCGCTAGTAATCGTGGATCAGAATGCCACGGTGAATACGTTCAGGCCTTGTACACGCCGTCACGCAAATTGGGTTGCAAAAGAAGTAGGTAGCTTAACCTTCGGGAGGGCGCTTACCACTTTGTGATTCATGACTGGGGTGAAGTCGTAACAAAGGTAACCGG
+
*-64036+7:/)/50/00/,16:5/50.91/+*-+700;731237&,../,0+)((()(.6/62602435334*))'$&)361+/61/5/.285))0./199*'(&-00)'*)./,3/)*+65-)0,/*-46/7/+,//.11/145090.94.)*,1-+1+)&*+5-+-,,.7//.3'5).6220./3-351:3.6//060.-,()*/88/10.6.6.1(-',+.-,-109733773+''(*(,*/,+0-*1197,,6.9-66:()+0-,(%1,()6:3*2--)9053.-.2+0200///.1/-.1'-*'%&%')*2466/0..)/'3(5,5((2+.*&%''161+22+*225/)*,,08404.)2/+944772:/.3((+))/,-/2<9/,5751*(*',,*-)3245712631/-,,..9<0-..6;%5'(0$.+-'*++-9,+/983411+*,26;8572%()))+./7886/8/:.12-3.*/-.:-0..,67)**'-.340*1-,,,1+0+,+7/6+55549559;831,(1+(''($%&'&03453:;60636;8/03060531-653)'&*(),.-+((+.,'()-/+.041<;-297;9001118.5'&.27(,/2,+'&*.,0'&($%-*123895.-...--+/89432++---/..,*&.041./.,2-%65153:8:52314-05854543356;9:999777(+,/36760;0//08/,,8;4463:2/.14*,164;+)+*)**%'&&&&((..+6-&.3+&)--.+023:7/*)/+&-,//03;8:,,+'+'-*,0--/,-018//007.+*..20.4-/$0-3464972224.40,,-''%+.30($'&(694615+(*)%'-.39:88.:.,61/15569.-%&$'((/)+*+*5010*42/1))*$+&&&%'%'*.111/11977$/)0.1(++++'')+/33//133556.2-,,.-3032400/,,21923/97721-*()0229-*-(12++912757:6'1155,4++,.+.+49-.4./%(,'(*++780;,0+46)&*('*(('()//10415:9:9-:.+06002829126,/18401678;867-,--,)./-,//,-0467678;-,4-699398
@78980b47-fc13-4eae-b15f-5538c71aeb33 ch=148 read=53460 start_time=2019-12-13T02:46:41Z barcode=BC01 runid=2c9cf7bc05858273f10e7d7ec552fc0bd742dc3e
CTCCTACGGGAGGCAGCAGTGGGGAATATTTGCACAATGGAAACCTGATGCAGCAACGCCGCGTGAGTGATGAAGGTTTTCGGATCGTAAAGCTCTGTCTTTGGGGAAGATAATGACGGTACCCAAGGAAGCCACGGCTAACTACGTGCCAGCAGCCGCGGTAATACGTAGGTGGCGAAGCGTTATCGGATTTACTGGGCGTAAAGGGCGTAGGCGGATGATTAAAGTGGGATGTGAAATACCCGGGCTCAACTTGGGTGCTGCATTCCAAACTGGTTATCTAGAGTGCAGGAGAGGAGAGTGGAATTTCCTGGTATGGCGGTGAAATGCGTAGAGATTAGGAAGAACACCAGTGGCGAAGGCGACTCTCTGGACTGTAACTGACGCTGAAAGGGCTCAGCGTAAGGGGAGCAAACAGGATTAGATACCCTGGTAGTCCACGCCGTAAACGATGAATACTAGTGTGGGGGTTTCAACACCGTGCCGCCGCTAGCACATTAAGTATTCCGCCTGGGAGTACGGTCGCAAGATTAAAACTCAAAGGAATTGACGGGGACCCGCACAAGTAGCAGGCATGTGGTTTTAATTCGAAGCAACGAAGGACACTACCTACCTTGACATCCTTGCATTACTCTTAATCAGGAAATCCCTTCGGGGACAAATTGACAGGTGGTGCATGGTTGTCGTCAGCTCGTGTCGTGAGATGTTGGGTTAAGTCCGCAACAGGCGCAACCCTTGTCGTTAGTTACTACCATTAAGTTGAGGACTCTGCTTGAGACTGCCTGGGTTAACCAGGAAGGTGAGATGACGTCAAATCCATCATGCCCCTTATGGCGGGCTACACATTTTCACAATGGCTGGTACAGAGATGCAATACCGTGAGTGGAGCCAAACTTTAAAACCAGTCTCAGTTCCGGATTGTAGGCTGAAACTCGCCTACACGAAGCTGGAGTTACTAGTAATCGCGAATCCAGAATGTCGCGGTGAATACGTTCCAGGTCTTGTACACCGCCCGTCACACCATGAGAGTTGGCAATACCCGAAGTCCGTGAGCTAACCGCAAGGAGGCAGCGGCCGAAGGTAGGGTCAGCGGTGGGGTGAAGAATCATGGCACAAAGGTAACCGG
+
*110024+95,-41.00//51*,()-/+6/*(**-2862,)-+-6**+3*,+,+36505:5645()***-.--91344**5.:3;:3255,')*665984:9(58,.7.031811+,,.+/.1(,.+,(('+/.,5--.67545637(790-0/.56../-,8///7.6-1)*,62/-*+,21<1,2)-)36.-5595474--+.(485/.(')219977,6*684-0380263/')//-/060/796821+*)*,3569;976359(+,79811-.655566..///6778/0*--*)'(+/,&%&&)&+*,-,&'%*(28577:/./;979-,*+./355,.*-5267:13.2/((+''.-/-++*+*,376986/11/++**)--+*(*)/6223()(*)'')32/')+,;784&/%3*0027989')264/00*.+-.2510181/-(,,,30*,)(%&'.-794-/;3-395052-.26769<11+,&))..68642457:77136221*''+,859)(%&*/,)1(+(),((-/8+3+0.2.0.0/-8/77:)*+01.)))(('#()1/11128/:;-.5187-4,(*-&*)+(()&*&&,+08*''(',./07050'2./0695233/:/6.-%)++0/,-:.2;909:*35'&$())(.*,,+).)00237090//8544+,,-/173598:56389/:/69:7;9:/653(/,05''*,*7//4;3,7233446211;11024828370*3*)'/4/3433().++-3589:9;88:6684822--*+).3/.**)+556699:<42*..54*-++0-.,30//.,++/+41,((&)'()&()-5.400087778//...5664:324430(',*2:1/0198-+.,)/7:8.;858866+/.44+4-,3)()1145627;1088.0312-*,)(*()*,-)*00..3&')&').%')-2./(*+'-'(*767.8/..:87:4253((69756534//.3.32:;236/---1021,+*+3.6.-65314:0+*++-5:8:88/1.-2+-0466+1'*,..557::0/2--*(%&-,-,..02(4)45/*(*'&'%'+,3*((*+.9/.525<:;86
@8878d847-5363-4a21-9caf-2b3fcd582fbb ch=484 read=77967 start_time=2019-12-13T02:47:06Z barcode=BC01 runid=2c9cf7bc05858273f10e7d7ec552fc0bd742dc3e
CCGGTTACCTTGTTGTTACGACTTCACCCCAATCATCAATCCACCTTAGACAGCTCCTTCCTTGCGGTTAGGCCACCGGCTTCGGGTGTTATCAGCTCTCGTGGTGTGACCCGGGCGGTGTGGCCTGGGGCCGAGAACGTATTCACCGCGACATGCTGATTCGCGATTATAGCGATTCCCAGCTTCATGTAGTCGAGTTGCAGACTACAATCCGAACTGAGAATGGTTTTATGGGTTTTGCTTCACCTCGCGGCTTCGCTTCCCTCTGCACCATCCATTGTAGCGTGTAGCCCAGGTCATAAGGGGCATGATGATTTGACGTCATCCCCGCCTTCCTCCAACTTGTCACTGGCAGTCTCGCTAGAGTCCCCAACTTAATGATGGTAACTAACGATAAGGGTTGCGCTCGTTGCGGGACTTAACCCAACATCTCACGACACGAGCTGGCGGTATTACACCACCTGTATCTCATATGGCTATCTCTCCATCTCTGGAGCCTTTATGAGTATGTCAAGACCTGGTAAGGTTCTTCGCGTTGCTTCGGAATTAAACCACATGCTCCGCAGCGGTGGGCCCCGTCAATTCCTTTGAGTTTCATTCTTGAACGTACTACTCAGGCGGAGTACTTATTGCGTTAACTGCAGCACTGAACTTTGACGTCAACGCGGTACTCATCGTTTACGGCGTGGACTACTAGAATTATCTAATCCTATTTACTCCCCACGCTTTCAGGACTGAGCGATCAGTTGCAGGCCAGATCGTCGCCTTCGCCACTGTTTCCTCCATATATCTACGCATTTCACCGCTACACATGGAATTCCTGATCCTCTCTCCTGCACTCTGTAGCTGCCTGGTTTTCCTGGCTTACTGAAGTTAAGCTTCAGGCTTTCACCACAGACCCTTGCGCCGCCTGCTCCTCTTTGCGCCCAATAGTTCCGGATAACGCTTGCCGCCTACGTATTACCGCGGCTGCTGGCGTAGTTAGCCGGTAACTCTAATAAAGTACCGTCACTCGGCTACCATTTCCTGTAGCCGCCGTTCTTCCTTTATAACGAAGTTTACAATCCGAAAACCTTCTTCCTTCACGCCAGCGTTGCTCGGTCAGGGTTTCCCCCCATTGCCGATTCCCTACTGCCCAGCACTCCCGTAG
+
2,,,19/0190&+/)()$%,-26:-),43,/7144873:/46+,2052045000012-5.(&(+/1;5:3/87:248183355)243205//+,)*),+,/57844322.(((*'--10-..%&*+-/4-.1/-()/2-/(*10149632($'():9655:2/20+2+%(%&(.*1(.+*)%-25313058878,-/1812279/.-0/:39-+-4240-)-0.&(./;-566:05;;1.16;53586.(')0.2;7../9.92/0032/7878:9.5-()++.+*)($&()''-2230,22)27510,+,-,)52*)-.-349:0591+0:;;:1.0*1+*9/..7565292.03226121++*+,/68*.-,/310-,,-08670)+7:777852.365<566766(--+,+961-*'+/0.+.0078895+/01002'&021341)%(%)&#%'*7/18024323463634)7777966547;56654/13%()%$&'(1/,/012245.,,./:854*2*4,:4.,1.39.7+))8.90*))-*43+,+&,-1243/)()(,/&++&0/-351.46.6/81*-5,++/19/%&(.)/+),76/1556.,.,$('*,(*'+.,2-*6+*,+3+.'-/5-,,,*64641./2.,,8%33-50%'$''%()+388/63.(**)()(69799656))'$.')*6448473/-1;,$+.6/0-%''),761)89325+)((&$(,0/6/)&)-1,4./0992/.,14).7464,,.,,7*75/17,-.0036620-0(,681.1/+,.*,()(..+&)**4+#&(+0+*+()*32+-/)+*+*'()*55428..0,46.-')-*+35,21,+7)-,:2&/183(17//3*%&0*36237:7,)0+-,.+),.))('*-)-.:302206-..0++31/-/3.1(*/-,/0-/-&+,//177.8,*-+&')2/0/7/9,.*,-41-,,0*+$%&)+)*&2()56,*,,37466*+/1082//04.4;96,&&#(*./-070687442-.7:2,0++(*-+/;6//086/((-/65098897;:86;-%('(*&+*)*++,56/667-7:9/:+1/8;:3-0;13/.-0*3-(&%'&&**&%&)'+*18)+;/,
@73cca299-a821-47e1-bcb3-888fff30e872 ch=460 read=43252 start_time=2019-12-13T02:47:18Z barcode=BC01 runid=2c9cf7bc05858273f10e7d7ec552fc0bd742dc3e
CTCCTGCAGGGAGGCAGCAGTAGAATATTGCACAATGGGCGCAAGCCTGATGCAACCATGCCGCGTGTATGAAGAAGGCCTTCCGGGTTCATAAAGTACTTTCAGCGGGAGGAAGGGAGTAAAGTTAATACCTTTGCTCATTGACGTTACCCGCAGAAAGAAGCACCGGCTAACTCCGTGCCGGCAGCCGCGGTAATACGGAGGGTGCAAGCGTTAATCGGAATTACTGGGCGTACCACCAGGCGGTTTGTTAAGTCAGATGTGAAATCCCCGGGCTCAACCTGGGAACTGCATCTGATACTGGCAAGCGAGTCTCGTAGAGGGGTAGAATTCCAGGTGTAGCGGTGAAATGCGTAGAGATCTGGAGGAGCCACCGGTGGCGAAGGCGGCCCCTGGACGAACTGACGCTCAGGTGCGAAAGCGTGGGAGCAAACAGGATTAAGATACCTGGTAGTCCACGCCATAAACGATGTCGGCGGAGGTTTGTGCCCGCTTGAGGCGTGGCTTCCAGGAGCTAACGCGTTGAGTCGACCGCCGCAAATTACGGCCGCAAGGTTAAAACTCAAATGAATTGACGGGGGGCCCGCACAGGCGGTGGGCATGTGGTTTAATTCGGTAACGCGAAGAACCTTACCTGGTCTTGACATCCACGGAAGTTTTCAGAGATGAGAATGTGCCTTCACGGGAACCGTGAGACAGGTGCTGCATGGCTGTCGTCAGCTCGTGTTGTGAAATGTTGGGTTAAGTCCCGCAACGAGCTGTACTTATCCTTTGTTGCCAGCGGTCGGCCGGGAACTCAAAGGAAGACTACCGAGTGATAAGAAGCTGGAAGGTGGGGATGACGTCAAAGTCATCATGGCCCCGCCGACCAAGGGCTACACACATTACTACAATGGCGCATGAGAAGCGACCTCGCGCGAGCAAAGCGGACCTCATAAAGTGCGTCATGGTCGGATTGGAGTCTGCAACTCGACTCCATGAGTCGGAATCGCTAGTAATCGTGGATCAGAATGCCACGGTGAATACGTTCCCGGGCCTTGTACACCGCCCGTCACACCATGGGAGTGGGTTGCAAAGAAGTAGGTAGCTTAACCTTCCGGGAGGGCGCTTACCACTTTGTGATTCATGACTGGGGTGAAATTCGTAACAAGGTAACCGG
+
,/42-&1))0+)06,+,)**+&+*-,(-*&'+&1877;964078-0.%$'.*)*&+*324964:9:664434-*--*0-85/6(*425,&$')..*,-/099/*)&(/-*1./4-6.'*)*32+1-2-11271770097//2,,.+1.,2:1,1-+1-)(.+*+36;-6+++6/2191269:&412/4:..8/.2610221-.+')*/0+--71;0:/0%-*&/)./15832.1((&$(**377/:+4/),,5-238./021577;9/344*0589:./(5+-.541-+)#()*;66698:0;.,3,(''()).24687+).0+++++1+5*+(+084/,+++,7.-*3*)*:710()*.7779300-'&'((.+,+((('+,43635,4<90,8::1.-,*,,,:9:9;57312*),.))*14,.,')-:<56(4/'0,-2(+,68;+.4325442/104;469;09/.../81)*%-(),.7-,0+83-&*+'++0736904*)*+(%,(&+-3497661/4*(+./29;<683$&(%+&0(1'2684637)2,928:946:6;:51,-2/1)1),/6:055/*+),)&)))(')'(/./.,/65<;8:8:-,'*)&,++*1.*257240,.5.5383343458894%')0,1-,8<70//...;--,+00)1-2203.)*+3+2.88453*304/16556;9988//+++46022))+-/896796575:0./6.34-233-++-7,*-/28335300.-)()-.:2.:6.-5//5/-+2,,-)5.73:8-5/17.-(*/&('+,.)/()*('/0/3+),)(-.3,-((*+*287*0722.-.(30./7323'(*.0-2*%(&&(/6,,.4616,,$&$('-)&*.,.197051..+&%'%'(*()+(/2,(+((00334:--13;74987848:(,523245'0(3,,'+',*)&&(+0/--5.,+--,0446.-'(&(0*,..04.-((+-6,-+,20/++//*-/1../&(&,,*(-,/202/5,*-5856.5+,(+*+/.5:812511.061,.5.+)*0365<5748*',*))1-6+*()/+7,68690(.71)+3+50-10+2;205:803588:9420012095/,++*&*$())+/-12-317;;;48
@348c9592-ab24-4f30-89f5-de4538b93381 ch=109 read=98659 start_time=2019-12-13T02:47:16Z barcode=BC01 runid=2c9cf7bc05858273f10e7d7ec552fc0bd742dc3e
CTCCTACGGGAGGCAGCAGTAAAGGGAATTTTCGGCAATGGAAACCCCACAGCCGAGCAGCATACGTGAAGGAAGAAGGTTTTCCGGATTGTAAACTTCTGTTATAAAAGGAAGAACAGCTACGAAATGGTAGCCAGTGACGTACTTTATTAGAAGCCACGGCTAACTACGTGCCAGCAGCCGCGGTAATACGTAGGTGGCAAGCGTTATCGGAATTATTGGGCGTAAAGAGGGCAGGCGGCAGCGGGGTCTGTGGTGAAAGCCTGAAGCAACTTCGGCCCATAGAAACCAGGGCGGCTAGAGTGCAGGAGAGGAGGATCGTGGGTGTGTGTAGCGGTGAAATGCGTAGATATATGGAGAACACCAGTGGCGAAGGCGACGATCTGGCCTGCAACTGACGCTCGTCCCGAAAGCGTGGGGAACGGATTAGATACCTGGTAGTCCACGCCGTAAACATTGAGTACTAAGTGTTGGATGTCAAAGTTCAGTGCTGCAGTTAACGCAATAAGTACTCCGCCTGGGTAGTACGTTCATAAGAATGAAACTCAAAGGAATTGTCGGGGGGCCCCGCACAAGCGGTGGAGCATGTGGTTTAATTCGAAGCAACGCGAAGAACCTTACCAGGTCTGACATACTGTAAGGCTCCAGAGATGGAGAGATAGCTATATGAGATGCAGGTGGTGCATGGTTGTCGTCGAAAGCTCGTGTCGTGAGATGTTGCGGTTAAGTCCCGCAACGGCGCGAAGCCCATATCGTTAGTTACCATCGATAGGGACTCTAGCAGAGACTGCCAGTGACAAGCTGGAGGAAGGCGGGGATGACGTCAAATCATGTACCCCTTATGACCTGGGCTACACGTGCTACAATGGATGGTGCAGAGGAGAAGCGAAGCCGCGAGGTGAAAGCAAAACCCGTAAAACATTCTCGAGTTCGGATTGTAGTCACAGCTCGACTACATGAAGTTGGAATCACTGGCAATCGCGAATCAACATGTCGCGGTGAATACGTTCTCAGACGCTGTACACACCGCCCGTCACACACGAGTTGATAACACTGGAAGCCGGTGGCTAACCGCAGGAAGGGAGCTGTCTAAGGTGGGATTGATGATTGGGGAGTGAAGTCGTAACAAGGTAACCGGAAGATAGAGCGACGAGTAGAGTTAACACAAAGGGTACGGCAACTTTCTTCCAGCACCAATACGTAACT
+
-,./.34.:3*,-*-//*0,1'(&(%''+193,4;/6.,3.&+,),*(%&%'2-42,,.%*),+,/0075332+(+)+50<980*0.,01//08/+5../+/+,-4;4)(.)1*17.%--+/0%'*3),))*,8.%.-./316/-,..)0,,&.*(.3,.,2,)*1.)+,-/28732.--8..-,'(*&''1./1,-/1:54301-02209$*()1,*..09821185-+,-1/--1;87;,))*%,6410011,1-.,42//50../',((')/&&&&).')((,/+7.))--**+**++-0/01'4*'')(+)/1/23/6/530/*%,+*-477;963:/--:9884841/'*16-/(.,185,340-*%'*&)+-987564.1-211,44+*)))421210+1*)&***),/1140),/*)0)4-1)./)00.*554464/,.25932;:82*,+&&(+*45955865;6;5;895380-097455588890648484262810*$+&'(-2+0;595,.()+**07:6((+1',-0.'3++/57;.))%&(+*/22')/2),46.+..0.6036;99/+-.22.,-/1;:+5351*++(*)&0/1//0(&*+$&%&+,'+')(+&&'')'(&&'*,,4/02'(()*,.70.,+*0+'-++/01875-),',%13564614565738../774*.+&%*,878888.--+)/0.890.1,0:771.85**20-5*'&')%))'-90%-*+.529222:56;375/.0&-4*'('(-+./((%(+*+,/4(..)/204+0181//-.4.54-69-:744/+...64,+))&'(,1,&(''),',0*,3,/321*.)*////10945:8920267:.,.)(&(($'%'*%(*())()/+.-4($).9<./:.-/.;;60+(7565+/,*87)5(.0-..71/%((%+,.'(*84545/9//26,.+121')%&%$)2-005427/8(%,3678756&-++-4007*.*%%$%)&,()*(*.//0.2:96;4024//)/,/00-.-&'//21/1+2*$&(,3,53/4-)+)10/11*.-1'.+%()2-44069*52593-32--/.,272:7*%()/.1../--./+2,..66:::37-9,-.5-./7496%%'')+%(-:.9.422:,(+*+'))))*')&&+,685411355/.)(+.3+*&("
@4d38dde7-ef0b-4d77-ae4d-8090c026a3b4 ch=203 read=51949 start_time=2019-12-13T02:47:25Z barcode=BC01 runid=2c9cf7bc05858273f10e7d7ec552fc0bd742dc3e
CCGGTTACCTTGTTGCGACTTCTTTCGTCATCAATCCACATGGGCATCCTTCCTTGCGGTTAGGCGCGGCTTCGGGTGTTATCAACTCTCGTGATTGTGACCGGTTTGGTGTGTACAGGCGAGAACGTATTCACCGCGACATGTGATTCGCGATTACGCGGCGGTTTAACTTCATGTAGTCGAGTTGGAGCTACAATTGAGAATGGTTTTATGGGTTTTGCTTCACCTCGCAGCTTCGCTGCCGCACCATCAGGTGTTGCTACGGTGGCCCAGGTCATAAGGGGCATGATGATTGGCGTCATCCCCGCCTTACTCCAGCATGGCAGTCTCGCTAGAGTCCCCAGCTTAATGATGGTGGCTTCTTGATAAGGGTTGCGCTCGTTGGAACCAGCAACATCTCACGACACGAGCTGACGACAGCCATGCACCACCTGTATCTCATATCTCTCCATCTCTGGGCCTTTATGAGTATGTCAAGACTGGTAAGGTTCTTCGCGTTGCTGAATTAAACCACATGCTCCACCGGCGTTTGTCAGTGCTTTGGTTTGGTGCGGGCAGCGCCAACAGGGGCGGTGCCATTTGCGTGCTGCGGCACTGGGCACGACATCAGCAGCGTATATGTTTGCGGCGTACAGGGTGTCGACCACGGCACATACGCGCTTTCGGGACTGAGCGTCAGTTACCCAGGCCAGATCGATAGCCGCCACTGGTGTTCACTCCATATATCTGCTGCGCTGCACATGGAATTCCACGATCCTCTCCTGCACTCCAGCTGCACGGTCTGGCTTGCAGAGTTCGGCGCCAGGCTTTCACCACAGACGCGCAACCCTCTTTACGCCCAATAATTCCGGTAACGCGCACCTACGTATTCATGATCGTTATCGTCGTAAATCCTGTTGTCAGGCGCTTCTTCCTTCGCGGCGTTATGGTCGGGTTTTCCCCCATTGCCGAAAATTCCCTGCTGCTGCCTCCCGTAGAACAATATAGCGAAGTTGCCACAAAGACACCGACAACTTTCTTCCGGCACCAGCAAGTACGTAGCCCGCA
+
*)'52;14103+10*,,+)(-%$(*%&*/(*./9262*)'(%())&*+'')'%&)+,/5,8+0,-%&%'$(/+'5/-*1---8*,+++++-,.--/,..2/+'&&%%--210)(%'%))-''&.237:78865773210*%$$%&&)8.(**,1-(*))'((-(36--'*.3/.-./1114('(*((('%,32,-&+%%&)*+*3065:,-/-;/7:;,014:556:64)*#$&/(/%%)&(**./17582$&#%#(&$%%%()&&'&)+,*,0--,..*,36,3(*+,..*1,&'$$$$((*',)%&$%&$'(-*)$($$&0.,13439414/++,,077('&'+.*3/113./,&,+.-'((&(//4).12;164789-9,-&*('%%&))&,-,.0/&),/921)(*)+2254695&58/4+-%*0-/-)'((+.+&&&%'--/./7567664//'*/,3.(,*(*+,+%'((((+,%&(%(&.,8:98<866402&%%')+2+5:5;200034672.&&%%%)*-57+++%$(#%&)',/-0(&&(&%&'&&#$$#'%$#%&,46+.+')'&%$--(')&++*+('('(%(&(%$&$%&$$$&'((,*(--/20&,*-54'))*'&&$''*-+'&))''%&$&%&&$%$#$(%+))+00*'381312-375662245).2.',/*1)*+-.+'))&*+/3:79:37,-.73&('+&'(,3-+(%$$&&*.0)('&'%()-*-0046./-.3,..-*0715.$)')('(.,*+&)&(%$$$$$%*).+-%$&&$&$%#*(%-2+37-,&&'&'((')%&#&$$*-.+,(1/,-.-10,2.28:99,.(&(--')$&$+)&$'$****($$##$$%()%&$$%##$%&#%##$$%&#$&%$$%$&,316;:8890&))-/)+'$%%*).':0/58--377,*27247/25825/66+)&+++*+(*(')/++,-2'*((0+&'%$''(*''5//-'*064//359:88/0(',.)')**&&'()3***+*%(%'++**%)'$#$%
@d2c9bbb0-67c0-4fa4-9054-65a11ab7a73c ch=317 read=84743 start_time=2019-12-13T02:47:43Z barcode=BC01 runid=2c9cf7bc05858273f10e7d7ec552fc0bd742dc3e
CCCGGTTACTTGTTACGGCTTCACCCCAGTCTCTTGAATCACAAAGTGGTAGCGCCCTCCCGAGGTTAAGCTACCTACTTCTTTACCAACCCTTGTAGTTAGCGACGGGCGGTGTGTACAAGGCAGGAACGTATTCACCGATGGCATTCCTGATCCACGATTACTAGCGATTCCGACTTACCGCTAGGTCGAGTTGCAGACTCAATCCGGACTACGACGCGCCAGGGTCCGCTTGCTCTCGCGAGGTCGCTTCTGCATGCGCCATTGTGCGTGTGGCCAGCCCTGGTCGTAGGGCCATGATGACTTGACGTCATCCCACGCTTCCCTCCGGTTATGTCACTGGCGGTCCTTTGTTCCCGGCCGGACCGCTGGCAACAAAGGGGTTGCCGCTCGTTGCGGGACTTAGCCCAACATTTCACAACACGAGCTGACGACAGCCATACAACACCTGTGCCGGTTCCCGAAGGCGTCACCAATCTCTGGAAAACTTCCGTGGATGTCAAGACCAGGTAAGGTTCTTCGCGTTACATCAGGTTAAAACCACATGCTCCACCGCTTGTGCGGGCCCCGATCAATTCGGTACGAGTTTTAACCTTGCGGCCCGTACTCCCCGGGCGGTCGACTTAACGCGGTAGCTCCGGAAACCCTCCAAGGGGCGCAGCCTCCAAGTCGACATCGTTTGGCGTGGACTACCAAAGGGTATCTAATCCGCATCCCCACGCTTTTCGCACCTGAGCGTCAGTCTTCGTCCAGGGGCCGCCTTCGCCGCGGGCCATTCCTCAGATCCTCTACGCATTTCACCCGCTACACCTGGAATTCACCCCCTCTACAGGGGCGGCTCAAGCTTGCCGGTATCAAGATGCAGTTCCGGTTGGGCCGAGGTTCACATCTGACTTAACAACCGCCTGCGTGCGCTTGCGCCCAATGTGTAATTCCGATTGCTTGCACCCTCCGGCGTTACGCGGCTGCTGGCTGGAGGTTAGCCGGTGTAACTAAGGGTAACGTCAATGAGCAAAGGCATTAACTTTACTCCCTTCCTCCCCTGAGAGGTACTTTACCAACCCGAGGCCTTCTTCATACACGCGGCATGGCTGCATCAGGCTTGCGCCCCATTGGCAATATTCCCCTGCCGCACTCCCGTAGGAG
+
1.)/-/-**0-/19110'.7.0,/,1,0022'&))(.5/0).*.3*+-5.-,..008-.1++*(0/9653554881)1/3*.50+0*-%27***$(&)/(&((+*-',/-.:556533455001(361./.*,630183,&+17435;0))*-/4.)*-//91..+010.1:17/-)(&&-4('%%+,-.%%0.8/0)+..-1*900-.7/742.2()%'%'(&)-.+,5332://--,/*')')*.-,/22,($$&*+758;-8.(),,.0)'$&&&((/77+-655(/*)154:55///,+'%$(*8469:0:3/,-,+()(.,*./)*1.()$)+++)'**%()'(+,,*01.4),+/)*,-/,++()82/,0*)'''3.14113/13725-,(33;3/4++$*%&'%%&+3(*+-29523./76554575.--4-*,&++*-+-+&$%#&$('47554.-//.+&()&'%,'-,*(&&&)()*-/65;678;;;69419*-7<6262.2+3-:99<83712,*+*..')2092;;+47.-.//657.)3.0-.),/3534/344**'*+496;1-()%')'**5;6-//*-,++.-/3(+1./+121*%0360;22..&%$+&&&''+(()+*3)2+*-%.2()+*1+,48.1)0+'0)**+2)2-1*,---1/78,0-2/24977775;36)**)0*+,,/70*'###),/1*%+*0-99.236689751768:622546;9609++1::037.1/1*,-3.'+'*&$$&482212++.--+'('(.164-:8,+)73//101-1646,8).*'&1:;74+/0+6',3870(*,..99+.4/.76&0/0217()*/0;38705-.,.1./,,%%$/1191&)*,31.)((+))%%%',.,,&'(+*50-**%#%%)-.*+-)(&(*3126--()(&(),+,-185/2%,%%%+,&,*/,6/11:440+&)/'&',()#%%$',&%%$%)&',,))+9-16639442664-&,&&$-(,*)274--.,921:5)*-3.+&'($&&$&#&&)-'+).-/8(')2,8:9<99<:8722,214/63.1/32312214-/71-0*,,044/&'('&)+402/2/63-)',&%'#''39(*54/.,-
@9904313c-2107-4983-adda-8336ddf9f3d8 ch=355 read=74728 start_time=2019-12-13T02:47:43Z barcode=BC01 runid=2c9cf7bc05858273f10e7d7ec552fc0bd742dc3e
CCGGTACCTTGTTACGACTTCACCCCAGTCATGAATCACAAAGGTGGCTGTTGGCGCCCTCCCGAAGGATTAAGCTACCTGCTTGCTTTTGCAACCCTCCCATGAATTGTGACGGGCGGTGTGTACAAGGCCGGGAACGTATTCACCGTGGCATTCTGATCCACGATTACTGGCGATTCCGACTTCGTAGAGTCCGGGTTGCAGACTCAATCCGGACTGACGCACTTTACTTGAGGTCCGCTTGCTCTCGCGAGTCGCTTCTCTTTGCTTATGCCATTTGGCGTGGCCCTGGTCGTAAAGACCTGCATGATGACTTGACGTCATCCCCACCTTCCTCAGTTTATATGGCAGTCTCGGCGAGTTCCCGGCCGGACCGCTGACAACAAAGGATAAAGGGTTGCGCTCGTTGCGGGACTTAACCCAACATTTCACAACACGAGCTGACGGCAGCCGCCCGTACCTGTCTCACAGTTCCAGAGGCGCAATCCATCTCTGGAGAAGTTCTGTGGATATCAAGACCAGGCCAGGTTCTTCGCGTGCATCAGATTAAACCCATGCTCCACCGCTTGTACGGGCCCCGTCAATTCATTTGAGTTTTAACCTTGCGGCCCGTACTCCCCAGGCGGTCGAGCTTAACGCGATTAGCTCCAGAGCCCACGCCTCAAAGGCACAACCTCCAAGTCGACATCGTTTGCAGTGGACTGCAGAATTATCTAATCCTGTTGCTCCCCGCGCTTTCGCACCCTGAGCGTCAGTCTTCGTCAGGGGCCGCCTTCGCCACCGGTATTCCTCAGATCTCTACGCCGCTACACGCAAATTCTACCCCCTCTGCAGAGACTCAAACACCCGATTATCAGATGCAGTTCCCAGGTTGGGCCCAGAGTTTCATCTGACCAACAAACCGCCTGCGTGCGCTTTACGCCCAGTAATTCCGATTAACGCTTGCGCCGTATTACCGCGGCTGCTGGCGCAGGTTAGCCAGTGCTTCTTCTACTTGAGTAACGTCAATGAGCCAAGGTAATGCTTTACTCCTTCTCCCGCTGAAATTACTTTGCAAACCCGAGGCCTTCTTCATACGCGGCATGGCTGCATCAGGCTTGCGCCCATTGTGCAATATTCCCCACTGCTGCCTCCCGTAG
+
/,++().208%/3&(+%,*4++.25-,-:0(((%2373469),2+,))+&0+&)-,05)+.20(')*-(*#((*,,-14,$&')&(0./+),.&00)&-.*')'%&**)-7671997.62/,%&(-27*//1&380531432;2027.,/--(451%()63-*++.0:140/20/11;382+53:0+(&($%''()-.32,/%%213-..-/*3/3-++,,1/,*51*(%''**+..1/+*--*,./,1,..+./.+-30772791-%')),+-'$(&%&*))$&%')/,/77835/4()')*##'&())+*('((*-92-+*-4392+-56<::56*+-</--+*00/*2343,++)'&*3:582*,./..39382222313128(748387+-*),5'*'*(9,8,++(65..5//*,.-,0.,-4-,/00,,(+++/+00(),()*&'*%'*,)+013102300/1.03+.+&&)'(,(.1545:551/-./-.&)&(3<87302532$.-')*,-5.,&$$''36;8981)($-&()2.''$*(85(89-/,+1103131,+/++-'3260554&%')*,--316:90*+48-)131,1,++0218**5///076*,49/.-,.++,-/-1,/*+()*+(,,+3'(*)*,1))-,.60.*5***($(),-306(1)+--8786998286(*$%().*/-++-,-//5/324483562.02&*,/2/&%'')56,.'(&+3++/*/*$(+,-..2;9689.,493,6030140-54012',++/90002'(-/.)&$$%$'3*.4(1,1'**''*,,+&,593-'((*2/)&-0,,).0-/%.--&&0*,-1-./4.4*006/64+,0./&.33-($&&)+912348+*)'$7*/0(('0.6796745593110)&,')*''*-145581.-6-7264/4.))&--&,').,/1,,,5/2/06,+*$$#())+*(0,./0/1675:;84)('&,%(*+*234-1,+*+)/'6)2,.&&($&&+.,112/3-+&.0-'**()/(*(%'01/%'))%)/((+)2-97;67<7%$%)(+/.+(*.731/0004.2846905408.,08,-,.,5477-465.''(')()+.*0.'%%$%
