# Supplementary material for: De novo species identification using 16S rRNA gene nanopore sequencing
Source: PeerJ. 2020 Oct 21;8:e10029. doi: 10.7717/peerj.10029 (PMC7585375; doi:10.7717/peerj.10029)
Supplement: Supplemental Information 2 — Contains raw reads. [file peerj-08-10029-s002.zip › pass_fastq_runid_2c9cf7bc05858273f10e7d7ec552fc0bd742dc3e_166.fastq]

@3ee30635-ff72-4bbd-a5f0-230fab2c2c85 ch=311 read=58037 start_time=2019-12-13T02:47:53Z barcode=BC01 runid=2c9cf7bc05858273f10e7d7ec552fc0bd742dc3e
CCGGTTGTGTTACGACTTCACTGATCATGAAAGTCACAAAGTGGTAAGCGCCCGCTCCCGAAGGATTAAGCTACCTACTTCTTTGCAGCCACTCCCATGGGTGTGACGAAGACCGGTGTGTACAAGGCCGGGAGCAGCCACCGTGGCATTCTGATCCCACGATTACTGAATTCCGACTTCGTAGGTCGAGTTGCGAACTCAATCCGGACTACGACGCGCATATGAGTCCTTTGCTCTCGCGAGTCGCTTCTCTTTGTATGCGCGCCATTGTAGCACGTGTAGCCCTGGTCGTAAAGGGCCATGATGACTTGACGTCATCCCCGCCTTCTCAGTTTATCACTGGCAGTCTCCTTTGAGTTCCGGCCGGACCGCTGGCAACAAAGGTTGCGCTCGTTGCGGGACAACCCAACATTTCACAACACGAGCTGACGACAACCATGCAGCACCTGTCTCACGGTTCCCGAAGGCACATTCTCATCTCTGGCTTCCGTGGATGTCAAGACCAGGTAGGTTCTTCGCGTTGCATCGAATTAAACCACATGCTCACCGCTGTGCGACCCCGTCAATTCATTTTGAGTTTTAACCTTGCGGCCGTACTCACAGGCAGTCGACTTAACGCGTTAAGCTCCGGAAACCACGCCTCAAGGGCACAACCTCGAAGTCGACATCGTTTACGGCGTGGACTGCCAGGGCAAAATAATCATGTTTTGCTCCCCACGCTTTCGCACCTGAGCGTCGAGATCTTCTTCGTCAGGGGCCAGCTACGCCACCGGTATTCCTCCAGATCTCTACGCATTTCACCGCTACCTGGAATTCTACCCCCCTCTACAGACTCAAACGCCGGTATCAGATGCAGTTCCCAGGTTTAGGCCAGAGGTTTTGCATCTGACTTAACAAACCGCCTGCGTGCGCTACGCCCGGTAATTCCGATTAACGCTTACCTCCGTATTACCGCGGCTGCTGGCACAGGTTAGCCAGTGCTTCTTCTGCGGGTAACGTCAATGAGCAAAAGGTATTAACTTTACTCCTTCCTCCCCATGAAAGTACTTTACAACCCGAAGGCCTTCTTCATACGCGGCATGACTTGCATCAGGCTTGCGCCGGTAATATTCCCCACTGCCTCCCCGTAGGAG
+
54-407*,&-3&-.487;6//&&(+,%%$&&'$*+&-+56,513469,1.01(#&(/,)'(,()&:(7+(/.*0+($+04.32.%))&.-+--/:50163),..-/.*)('&($(-..-+.13:8/:18&44&'*+)'%'/+3121,-19322338/($+*/3:24*($')506,++,*+%.%(.2357*9*))-'2)+2+7.4,).250++-.-,,&'#%&(,-/,1)'2))311.100*(24502251664:4*-,--.-1'5,*6,+*+/.,,,,*(&*)00,-499-1-0(-0-07(*()+-275744314454882'%,--)-+0,23;:/..-/05954598570371),.290/(1*+/:6:86766862/.7<++)2,*+&%(,.1-+(+-.//0+,'',.813:1,)0023-/,)2/00114-/'$-21367(7887;74432/)((-&.-5-+,,+.1-+%1621214477*+2--639477;;;779,*+,/2'/)+**/+41:;7452.711/30+(+).0;:9911'1/2/.+0-**(*+0,+%,01))*.*50:6,8;;+/,+088,384/2..-1*+)'(&)',),,.20'--33732102-*()''(*(*-3'7(2,%06/216756*2(0*+*/0743)+$()(*,259666.5<:377;9-9.9/..&-(%+&%')**(+*-),$&%&('))-.1:82&(&'61)++-.47245/7..,&&%&*'(&(+1/+06*188(+'&&*+%)*6;270..-.3;6//0(&&,)',-0154567::134356++,,)5.3.1313.6.20/-,10(+&))*03/1'*$*$(&*)-*)+..89,78047++)-+63&'(5,'(%/*(((&#('+3-//43556327757159213/1.1&&%$&'(*&('''),2-(*.19380*%'$%,3-/--/04:58:5538334556.-%,'.1-8...5&*+**03054345622,.16567/+'*++&/530+&&,&*(,&',1%#%'/1-766160/-$''(+,'+&&')')//.1-,+,-,---1:2584**''$%(*3310()+'&''(+'%%((()+233)3-+//013497*%'''-/*155-*.--()(
@ec1d5b9a-7d2d-4ca2-a3f2-e98950d12759 ch=392 read=50208 start_time=2019-12-13T02:48:00Z barcode=BC01 runid=2c9cf7bc05858273f10e7d7ec552fc0bd742dc3e
CTCTACGGGAGGCAGCAGTGGGGAATATTGCACAATGGGGAAACCCTGATGCAGCAACGCCGCGTGAGTGATGAAGGTTTTCGGATCGTAAAGCTCTGTCTTTGGGGAAGATAATGACGGTACCCAAGGAGAAGCCACGGCTAACTACGTGCCAGCAGCCGCGGTATGCGTAGGTGGCGAGCGTTATCGGATTTACTGGGCGTAAAGGGTGAGCGGATGATGATTAAGTGGGATGTGAAATGCCGAATGCTTGGGTGCTGCATTCCAAACTGGTTATCTAGAGTGCAGAGGAGATTCCTAGTGTAGCGGTGGTGCGTAGAGATTAGGAAGAACACCGGTGGCGAGCGACTCTCTGGACTGTAACTGACGCTGAGGCTCAGCGTAAGGGAGCAAGTTAGATACCCTGGTAGTCCACGCCGTAAACGATGTCGACTTGGAGGTTGTGCCCAGCGGGCGTGGCTTCCCGGAACTAACGTGTTAAGTCGACCGCCTGGGAGTACGGCCGCAAGGTTAAAACTCAAATGAATTGACGGGGGGGCCCGCACAAGCGGTGGAGCATATGTGGTTTAATTCAGCGGTAACGCGAAGAACCTTACCAGGTCTTGACATCCCACGGGAAGTTTTCAGAGATGAGAATGTGCCTTCGGGAACCGTGAGACAGGTGCTGCATGGCTGTCGTCGAAAGCTCGTGTTGTGAAATGTTGGGTTAAGTCCGCAACGAGCGCAACCCTTATCCTTTGTTGCCAGCGGTCGGCCGGGAACTCAAAGGGAGACTGCCAGTGATAAACTGGAGGAAGGCGGGATGACGTCAAGTCTCATGGCCCTTACGACCAGGGCTACACACGTGCTACAATGGCGCATCTGAGAGAAGCGACCTCGCGAGAGCAAGCGGACCTCATAAAGTGCGTCGTGGTCCGGTTGGAGTCTGCAACTCGACTCCATGAAGTCGGAATCGCTGGCAATCGTGGATCAGAAATGCCACGGTGAATACGTTCCCGGGCCTTGTACACCGCCCGTCACACCATGGGGTGGGTTGCAAAGAAGTAGGTAGCTTAACCTTCGGGAGGGCGCTTACCACTTTGTGATTCATGACTGGGGTGAAGTCGTAACAAGGTAACCGG
+
,-0,01/8+(.511687.6/(-.*10.90*)+*//-040)(/-/</00567774746424;2114+***+2323608,8;431:656214:,*+066677/63+.40*0,0/293/)/186302,0,/)*'''*1.,--4,+*&''&'*,7751/.,-2/,1+2321.2-/$)))+32..0102410315,46.+336014//070(+%%&(476;880,++,,5-/+.,5011,+(,4/,+0.++*($###,7733498779947/868846/:00/641)-/36.-)+(&&&'2/++-010)+,,13++$%'.//3(,(&0).865624988:;)862;1.-13463733+43;9987-5,*+..02553*'.045*)('(&&0.)'#%.&,)6,(,.27:008;976482+-13:9/::2+0//.3972.0.3-//.1826.;4*(*+(99347/5/...*(*/(,034766857:881661136294''-,&&'()-)+,/026(.-7-7:3000544-*,,2-0.1002685+93+)-*0.22659688./.,-&,)(+.,/9.4260''((,*.%0*,*.4,.81708.0.((()+-/++)+084**3085)1*+7<421-)**++---600157:777/:;589:043),06,35766134678;99886536..4/+-1<8976;44/370-0.:-202:26//43+/325/,+-,4,'/92063478/84+-6.-0'+(-2-6,0/-&0/,2346-6',)(%&'1255:.1-,**,(')+4520+*.*)%*+'445652,./0-0112())0-7.)+*++.3;4:6813,/++*..//-)+-.8207545./%%'('(%*(()85::99//.))((+89,23;73731%&,2))(-014*&*,205&,,)1)*(+-/14020..03/245857200,,.1/-+/9342%(&'-*/097:767+*(./)+3-)+/62''732435-85-.6560.)%')*24758;85655523:/3+-.&'(1,41-./4,%'(&)&(''')()*4).+)+**45,,0/,0050/6;2056/.669:986642440(*((**1124,4/5347,5+/.32+*
@85b3479a-e2a4-48e3-bf9e-770ccf7411f4 ch=89 read=52651 start_time=2019-12-13T02:47:57Z barcode=BC01 runid=2c9cf7bc05858273f10e7d7ec552fc0bd742dc3e
CCGGTTACCTTGTTGCGACTTCACCCCAGTCATGAATCACAAAGTGAAAGAGTGGCCTCCCGAAGGTTAAATACCTACTTCTTTTGCAATACTCCCATGGTGTGACGGGCGGTGTGTACAAGGCCGGGAACGTACAATGGCATTCTGATCCACGATTACTAGCGATTCCGACTTCATGGAGTCAGTTGCAGATCCAATCGGACTGACGCACTTTATGAGGAGTCCGCTTGCTCTCTTGAAGAGGTCGCTTCTCTTTGTATGCGCCATTGTAGCACGTGTGTGCTGGTCGTAGGGCCATGATGACTTGACGTCATCCCCACCTTCCTCAGTTTATCACTGGCAGTCTCCTTTGAGTTCCCGGCCGGACCGCTGGCAACAAGGATAAGGGGTTGCGCTCGTTGCGGGACTTAACCCAGCATTTCACAACACGGGCTGACGACAGCCATGCAGCACCTGTCTCTGGTTCGAGCGCCAATCCATCTCTGGGATTCTGTGGATGTCAAGACCAGGTAAAGGTTCTTCGCGTTGCATCGAATTAAACCACATGCTCCACCTTTGTGCGGGCCCCAAATCGAATTCGTTTGAGTTTTAACCTTTGCGGCCGTACTCCCCAGGCGGTCGACTTAACGCGATTAGCTCCGGAAGCCACGCCTCAGGGCTGTTCAAGTCGACATCGTTTTACGGCGTGGACTACCAGGGTATCTAATCCTGTTTGCCCCCACGCTTTCGCCTGAGCGTCAGTCTTCGTCCAGGGGCCGCCTTCGCCACCGGTATTCCTCAGATCTACGCATTTCACCGCTTCACCTGGAATTCTACCTCTACGAGACTCAAGCTTGCCGGTATCAGATGCAGTTCCCAGGTTGAGCCCGGGGATTTCACATCTGACTTAACAAACCGCCTGCGTGCGCTGCGCCAGTAATTCCGATTAACACCCTCCGTATTACCGCGGCTGGCGCGGGTTAGCCAGTGCTTCTTCTGCGGGTAACGTCAATCAGAGCAAAGGTATTAGCTACTCCTTCACTCTGAAGTACTTTACAGCCCGAAGGCCTTCTTCATACGCGGCATGGCTGCATCAGGCTTGCGCCCGTTGACCTGTTCCCCCACTTGCCTCCGTAGGG
+
75153:01447.25&&().540.28.&*'*+2654761)0/93-/,*-+%%(,&),.)/+**15394:65&&)/52247;618;.*+0*&'-*361237454510..74017415.2148:1654(58050)0%)*')*(('*..013687//-.02(('&(,./5:14//29:96880*++,130601)*+*/&0(-.*7-/+)+,-1&./7866,*1*%**.,+-/0,-++'%$$&((&%+./32679452086('('(;:;<-:,(%$'''+/.--)('(&(26659767:9;7533-,))(,+.37999-:36++/7696702240;5/.1'()'%$&)+3/,'),*')/3:1+**1.-/..99422383251/2+0.-20*/1.-5,/,02448:9:.951/,//,1/()%-++2+))*04734+0-*,,--/-/-04725/...//59786773+)/33/'(++)+*/22990201254,&&4-76746:99663((*(),+26205)0-2358:3.0119442671(,,--:4::101+,,,76,,&%%&&**.*'$&%&%%&')**,**7,'153,./2;;2.42146*)011812433-444--.3'/6./'')404--*%%$(&()+,13-3,5*/1--,4886)*1+(%#(+.,7*/97.0/-/.641(#$+/.379;60006957;75356105-1-../6-,.7;9/-/,,/96+&++*..--0780344599419')006.23+.36;8--)+38.4123<.,./()*.-0)202/6;*-881+,0)+*,.(.&+).6.*)/.(8702++/.2782,'(**'.3,45458//13339::</8-(.42/+),0/+++-.'*)*)-+.0322.($$/,195.67/6;7897412*)6),*,*'(,-4-5.0//3843-'+31.280680;/0;8302,+&(')+)/)*(**-2%5)'*++4290,(,).3/3995671,,'')'(-09,,-,,3*)#%*%(.37.92++),%%')((+)//*)**&2/+(0+,-071918<6/0*./7396678:770/0/1-/9735,//280+,1*+(+*'/3/869)$&&'*,0.360111,%
@71884fb6-bbe2-40fb-81ef-1ccda1379420 ch=353 read=71984 start_time=2019-12-13T02:48:08Z barcode=BC01 runid=2c9cf7bc05858273f10e7d7ec552fc0bd742dc3e
CCGGTTACCTTGTTACGACTTCACCCCAATCATCAATCCCACCTTAGACAGCTCTTCCTTGCGGTTAGGCCACGGCTGGGTATCGCTCGTGGTGTGACGGTGTGTACAAGGCCCGAGAACGTATTCTGCGACATGCTGATTCGCGATTACTGGCGATTCCAACTTCATGTAGTCGAGTTGCAGACTACAATCCAGACTGAGAATGGTTTTATGGGTTTTGCTTCACCTCGCGGCCTTGCTTCCCTCTGCACCATCCGTGTAGCGCGTTGTAGCCCGGGTCATAAGGGGGCATGATGATTTGACGTCATCCCCGCCTTCCTCCAACACTTGTCACTGGCAGTCTCGCTAGAGTCCCCAACAATGATGGTAACTAACGATAAGGGTTGCGCTCGTTGCGGGACTTAACCCAACATCTCGACACAGGCTGACGGCAACCGTACCGCCTGGCTAATCTCAGATGGCTATCATCTCCTGGGCCTTTATAAAATTATGTCAAGACCTGGTAAAGGTTCTTCGCGTTGCTTCGAATTAAACCACGCTCCACCGCTTGTGCGGGCCCAAATCAATTCCTTTGGTTTCATTCTTGCGAACGTACTACTCAGGCGAATTACTTATTGCGTTAACTGCAGCACTGAACTTTGACATCAACACTTAGTACTCATCGTTTTACGGCGTGGACTACTGGGTATCTAATCCTATTTGCTCCCCACGCTTTCGGGACTGAGCGTCGGTTGCAGGCCAGATCGTCATGTCGCCCACTGGTGACCTCCATATATCTACGCATTTCACCGCTACACATGGAGATTCCACGATCCTCTCCTGCACTCTAGCTGCCTGGTTTCTATGGCTTACTGAGTTCGCTTCAATTTCCCACAGACCCTTGCTGCCGCCTGCTCCCTCTTTACGCCCAATAATTCCGGATAACGCTTACCCACCTACGTATTACCGCGGCTGCTGGCGCATTAGTTAGCCGTGAAACTCAATAAAGTACCGTCTTCAGCTGCACCATTTCCTGTAAGCCGCCGTTCTTCCTTTATAACAGAGTTTACAATCCGAAACTATGCTTCCTTCCGCGGCGATGCTCCGGTCAGGGGTTTTGTGCCGAAAATTCCCCTACTGCTGCCTCCCGTACAGGAG
+
48+020-1+0)%'*%()*-087/941(--/00:95;,85**7070//52+,1.3.-,&&0,,+/+4)-48.%+),()(('*'(*-..//15::834-0.715441'256+/01'*'0+1/.104/*%&(),:8:346439<:56634:33.-../6:9**-++/015778+-13,/.90'/*-1331/.1+,.&))+%&(&).670957*,/.440:;2,./;/77;76+)-+*''(&)-0291)***+-183:1**((%&()&&&)&('))/7,'01//03/2,682)+*+*/0005;6//28:97:+1.,,9:9;9963.0))%&))*,2,/-3422698693332**,+0**&/&('2,./981/,-/.27741-.))-.-:37577869;78-:50*,,0,1/)-0.56521-'-,1%'332.*)&&(..4/%.%,.+471+(((%&)+562369(6542-+%),2-(+/0&%%'*'$$)''')',-789+00157756631&,'(8::<:88-0-(,6-:2//000;9:90/--,0**4-++,/+/37&6-440%(',.68784$%,*,*'8+./:<4:432)*6468111+,,-&6991*/,*)*--+,1+,,///,)''(').(1,02.,,+)**2.2301/'*)&*,((-676994958+))*/009:;989211&0),-75/3-,,.-)0+('21901($(')1:0-)67,457735777&606++)-0062--...86%'&*/226+#%'*.+*+/.448/223477867562291-,35,.,++)),/28.+-5.98244354954367012*++-)*-5506737:4;:/.02(42/6-//)'$(*)(+306+*',.*+)'-,-398&*'(+'*.515.+*,+.3**+28.-7635,4,/:;:68*7.:;8;72124)26(*66558452,+')),++2../7609.*,&/')+3-,+2-&*'&'%(,,-2-3;5.00096/.&+)',.,)+*-3/7;976.-(()*.437:4:<9:;9/,6+++293),*+,53(/2113)),(%)*(+&)4,5((%&&&'49211.,.0541501$**.$)**'&1)-5//947/53//(%&(('(((*1--84+*)'',',%
@36ecfe4e-584f-4614-bc5b-9c10e3833ffb ch=213 read=85205 start_time=2019-12-13T02:48:09Z barcode=BC01 runid=2c9cf7bc05858273f10e7d7ec552fc0bd742dc3e
CTCCTACGGGGGGGCAGCAGTGAGAATATGTGCACAATGGGCGCAAGCCTGATGCGGCCATGCCGCGTGTATGAAAGGCGCTTCGGGTTGTAAAAGTACTTTCAGCGGGAGGAAGGGAGTAAAGTTCATACCTTTGCTCATTGACGTTACCCGCAGAAGAAAGCACCGGCCCCAACTCCGTGCCAGCCGCGGTAATACGGAGGGTGCAAGCGTTATTGGAATTGGGCGTAAAGCGCACGCAGGCGGTTTGTTAAGTCAGATGTGAAATCCCCGGGCTCAACCTGGGGAACGCATCTGATACTGGCAACTTAGTCTCGTAGAGGGTAGAATTCAGGTGTAGCGGTGAAATGCGTAGAGATCTGGAGGAACACCGGTGGCGAAGGCGGCCCCCCTGGACGAACTGACTCAGGTGCGAAAGCGTGGGGAGCAAACAGGATTAGATACCTGGTAGTCCCACGCGCCGTAAACGATGTCGACTTGGAGGTTGTGCCCAGCAAGAGGCGTGGCTTCCAGCA
+
/330'(.-,*).*.,,.2&00%%&),*)+%/)*,02;98;21.058*65//01+))*+7494:6687766663//'')'%(/+/&-,,;5/746+,../0985011094,&.*0*45)+,.83,,2$%,,//3;0.4:9+7**)631911;526,+4,&+,,%),591+4,+',.//031516*+&('*/*.,/11,6(.+*++-,02235-1,&'&.(-'*(*,84025;7-123(1)3018501/430*-1.-18257821/1:63066/&04539047:664,(%$'$'(00///./7606//9.0/-.26.15:/,)140*.(++-+3%&)0-++,,/1.*-1+)027652200266:/,2,-933:;3:/8.+(+*+2)4*:/;61*'+036'&--)+'.(0+/2111&++'(.01175+*,-0:)-&270250-14359((+*%)+-4))0-1-.01213)--..-2774,3,4*/2,5.--'.)'%''$$%'-7-,(-((0,-&'%%#
@610610ca-fed3-4056-92c1-d0f5c789f40a ch=148 read=53564 start_time=2019-12-13T02:48:07Z barcode=BC01 runid=2c9cf7bc05858273f10e7d7ec552fc0bd742dc3e
CCGAGTTTACCTTGTACGACTTCACTGATCATGAATCACAAAGTAGTAAGCGCCCACTCCCGAAGGTTAAGCTACCTACTTCTTTGCAACCCACTCCCATGGTGCTGACGGTGTGTACAAGGCCAGGAACGTATTCTACGTGGCATTCTGATCCACGATTACTAGCGATTCCGACTTCATGGAGTCGAGTTGCGAACTCAATCGGACTGACGCACTTTATGAGGGTCCGCTATCTCGCGAGTCTTCTTTATGCGCCATTGTAGCGTGTACGCCAGCCCTGGTCGTAAGGGCCATGATGACGATCATCCCACCTTCCTCGGTTTTATCACTGGCGGTCTCCTTTGAGTTCCCGGCGGACCGCTGGCAACGGGATAAGGGGTTGCGCTCGTTGCGGGACTTAACCCAACATTTCACAACACGAGCTGGCAGCAGCCAGCCACGGCACCTGTCTCCACGGTTCCCGAAGGCACATTCTCATCTCTGAAAACTTCCGTGGATGAGACCAGATAAGGTTCTTCGCGTTGCATCGAATTAAACCACGCGCTCCACCGCTTGTGCGGGCCCCGTCAATTCATTTGAGTTTTAACTGCGGCCTCCCACAGGCGGTCGAGCTTAACGCGTTAGCTCCGGAAGCCACGCCTCAAGGGCACAACCCTCCAAGTCGGCATCGTTTACGGCGTGTGGACTACCAGGGTATCTAATCCTGTTTGCTCCCCGCTTTCGCACCTGAGCGTCAGTCTTCATCCAGGGGCGCCTTCGCCACCAGTATTCCTCAGATCTCTGCGCGTTTTACCGCTACACCACCGATTCTACCCCCTCTACGAGACTCCGGCTTGCCGGTATCAGATGCAGTTTAGGTTGAGCCCGGGGATTTCACATCTGACTTAACAAACCCGCCTGCCGTTGTGCGCTACGCCCGTGTAATTCCGATTAACGCTTGCACCCTCCGTATTACCGCGGCTGCTGGCGCAGTTAATGATTAGCTTCTTCTGCGGGTAACGTCAATGAGCAAAAGGTATTAACTTTACTCCTTCACTCCCCGCTGAAAGTACTTTACAACCCGAAGGTATTCTTCATACACGCGGCATGGCTGCATCGGGCTTGCCCATTGTGCAATATTCCCCACTGCTGCCTCCGTG
+
81*),.5+*/,8,(,%&)*+/8332/,.2308608534985.,-'(..-%')66+&*+7,%'')(/-703-0./4:65569-78.),/03;+)*,17-'2)*()&&(&')2//0'+-1/406/7,1/20089,6+($%'(.+5316:5..0412*--36:66+****57;853256;86883./0,+*506%..47637+<.:,8/1///1/-),/8;335123-./+,,212213/-(',-'&.+28.&.*/26;+62)(())()&&$&%$$&(+81.1:::/6)'+30176100002-'%+,3+88/+185;7/--(*552(')+,-3,.(',+.260-4-)).0208+))*)2-/2-00+)%($-'-5,4-,,,,)--+.*,.0.63223;53///1+-10,4/63:.-)(-/,*-''/8502/%)0+'(.(()+&()2/00:16,+(*,(*-53612,)*,**)%').477968/-)/-,2-*+-*.(')89.-&**.//01481//13;99;867647010.0$%,2/3;952+.+*'+,/3,.-))((,-.215-.,))+-1&7*:12274-'+19:).'&'&%'(&&)*-*'-*--..:56/*'+-03200.+,2/./24/4.1-',0(*%('..7,./.*./272:,-/+2-0552)557742;+*+/80/,.(-5244.2402+)--./)/.,.+-.*71*,,461*+-*46-.646;577:888:1,,*.*(%**'&-4702021/3//9;36417667<6326,+.32/(%%'&&)),,&'-1/35*+(/($,&&-4,+(',4893+//,/*&**.03%(+-30/5-(,,,88523323/4454,.1.21.335().,)$1,)+23346101031/+**1/67**76/**'%.'%&'((','-+,2'))&%(-07+1022:4:57090./45;642003.40.4:675:6667,7+)&,$$+)$#%(),*%$&-8/;<::98742./5645,2++,75,990',0+,1-+'*.,3,..1:2:3%&'.<6-+231260.-,+44-)20-06-&'+*+('-614<97320)./1.922289632--29+81121)*+.-.835585;33305781$'()000/7087)**
@c52845d9-b847-48f4-bfa9-ffc77dd16002 ch=110 read=104639 start_time=2019-12-13T02:48:06Z barcode=BC01 runid=2c9cf7bc05858273f10e7d7ec552fc0bd742dc3e
CCGGTTACCTTGTTGCGACTTCACCTCAATCGCTGACCCCCTGCAGCCTGGCCGCTGCCTCATGCGGTTAGCTCACGGACTTCAGGTGTGCCAACTCTCATGGTGTGACGGGCGGTGTGTACAGAACCAGGGCAATATTCACCCGCGACATTCTGATTCGATTACTAGTAACTCAGCTTCATGTAGGCGAGAGTTTCCAGCCACCACAATCGAACTGAGACTGGTTTTAAGTTTGAAACCCTCACGGTATTGCATCTCTCTGTACCAGCCATTTGTAGCACGTGTGTAGCCCTACAGGGGCATATTGGTTGACGTCATCCCACCTTCCTCCTAGTTAACCCAGGCAGATCGCTAGAGTCCTCAACTTAATGGTAGTAACTGTAACGACAAAGGTTGCGCTCGTTGCGGGACCAACCCAACATCTCACGACACGGTGACGACAACCATGCACCACCTGTCACCTTGTCCCAGAGGATTTCCTCGATTAAGAGTAATGCAAAGGGATGTCAAGTGTAGGTAAAGGAGTTCTTCGCGTTGCTTCAGATTAAACCACATGCTCCGCTTTACTTGTGCGGGTCCCATCCAATTCCTTTGAGTTTTAATCTTGCGACCGTACTCCCAGGCGGAATGTAATGCGTTAGCGGCGGCACGGAGTGTTGAAACCCACCGTCATCGTTTACAGCGTGGACTACCAGGGTATCTAATCCTGTTTGCTCCCCACGCTTTCGAGCCTCAACGTCAGTTACAGTCAGAGAGTCGCCTTCGCCACTGGTATTTCTTCTAATCTCTACGCATTTCACCCGCTACGCAAATTCCACTCTCCTCCTGCACTCTAGATAACCAGTTTGGAATGCAGCACCCAAGTTAGGCCCGGGTATTTCCCGCATCCCACTTAATCATCCCGCCTACGCTCCTTTACGCCCAAGTAAATCGGATAACGCTCGCCACCTACGGCCACCGCGGCTGCTGGCACGTAGTTAGCCGTGACTTCCTCCTTAGGTACCGTCATTATCTTCCCCAAAGAGACCAGGCTTTACGATCCGAAAACCTTCATCACTCACGCGGCGTTGCTGCATCGGGGTTTCCCCATTGTGCAATATTCCCCTGCTGCCTCCGTAGG
+
.+&),,)3305*1-',44.4-+*/43-5,,0'',+*+63)''&(%&'&&*40:2888250-%)'*)/,101030%&-5+1292/21-'/(*6-+-,-./050,,,,-.2.696*0)'*)('&)&',-5)0+%&''+-692,.0.+202456:8-/18,)'%'+3210'(*'**-)'*/70.3233/5/-()(*3:+4)*+0-%&%&*38.9+-7887858798,7<<5.2/182/39720'&)&.*/.,0.*,010320.143318,-3;267)''&),.0,1..+)-016+&%%'*055/6/(()('8.-.9*888-:3((09050-)*+-,/153/360+-48-,%*,*-.1'*)+030218,.-0.14;92/2..*'(+/.522373)+**+*+123772;.1*460,'*)+,*+-/000..+..36/3+(')+.0)/57410%$)',3,021111.0//1--064(*+,&%/73*/,./.1*/*))*+.62227:*.04,222:7//1+)&*&))(('+%)484696,0//-+,4,6-,.2.4;766/-+1356641))*'')-*),//&37+-40(*,&2+2831.8:..09;<+15//15223688-+'))49*(*.2013//'&+-/152/5-.0594.2.+-.,&*+*1,*/7,14.*+&%('+-1-82+$%&*12329/4/./3)32-101545999:76299*+)/63,&,),/9-/'',36/--%.,22/-6//,-../,*++(+-.25344239;3530+-(,6/-41/*+512397787967<84628++1636%&,24117,()*,,1'()%%&)$''+--)-,0'7.572<;/3.3/,.*-/)5.)*.,.0&&+42((102,0:,1,($($+*3*$'+*92774636*,185465578.28-+/,-,(()'+/0,*0)8-03//047737..9,,--,**'&)4.-3.-.232//+&*)3477:53331..%.449567552&,+,+-2..1425/0270675-27*'(+-10-('&)83,)'&++-,+22)-758768:2334+,,-*&%(,7*,*,,+-2&//(3:4-59/-/9,/.4,1.)..375,-111/-((.1*1+.)
@95d6797b-58c0-443a-861b-4e9dca421c58 ch=385 read=33545 start_time=2019-12-13T02:48:18Z barcode=BC01 runid=2c9cf7bc05858273f10e7d7ec552fc0bd742dc3e
CTCCTACGGGAGGCAGCAGTGGGAATCTTCCGCAATGGACGAAAGTCTGACGGAGCAACGCCGCGTGAGTGACGGCCTTCCGGGTTGTAAAGCTCTGTTAATCAGGACGAAAGGCCTTCTTGCGAATAGTTAGAAGGATTGACGGTACCGGAATAAAGCCACGGCTAACTACGTGCCAGCAGCCGCGCGGTAATACGTAGGTGGCAAGCGTTGTCCGGAATTGTGGGCGTAAAGCGCGCGCAGGCGGATTGGTCAGTCTGTCTTAAAGTTCGGGGCAACCCGTGATGGGATGGAAACTGCCAATCTAGAGTATCGGAGAGAGGTGGAATTCCTGAATTAGCAGCGGTGAAATGCGTAGATATTGCAGGAAGAACACACCGAGTGGCGAAGGCGACTTTCTGGACGAAAACTGACGCTGAGGCGCGAAAGCCAGGGGAGCGAACGGGATTAGATACCCCGGTAGTCCCTGGCCGTAAACGATGGGTACTTGCTAGGTGTAGGAGGTATCGGCCCTTCTGTGTGCCGGAGTTAACGCAATAAGTACCCGCCTGGGGAGTACGACCCGCAAGGTTGAAACTCAAAAGGAATTGACGAAGGGGCCCGCACTGGCAGGTAGGTATAATGGTTTAATTCGACGCAACGCGAAGGACCTTACCAGGTCTTGACATTGATGGACAGAACTAGAGATAGTTCCTCTTCTTCGGAAGCCAGAAACAGGTGGTGCACGGTTGTCGTCAGCTCGTGTCGTGAGATGTTGGGTTAAGTCCCGCAACGAGCGCAACCCTTATCGTTAGTTACCATCATTAAGTTGGGGACTCTGCTTGAGACTGCCAGTGACAAGCTGGAGGAAGGCGGGGATGACGTCAAATCATCATGCCCCTTATGACCTGGGCTACACGTGCTACAATGGATGGTGCAGAGGAAGCGAAGCCGCGAGGTGAAAGCAAAACCCATAAAAACCATTCTCAGTTCGGATGTAGTCTGCAACTCGACCACATGAAGTTGGAATCGCTGTCGCGAATCAGCATGTCGCGGTGAATACGTTCTCGGGCCTTGGCTACCGTCCCTCACCACGAGTTAGTAACACCCAGAAGCCGGTGGCCTAACCGCAGGAGCTGTCTAAGGTGGGATTGATGATTGGGGGTGAGAGAAGTCATAACAAGGTAACCGG
+
/.5314848,*.,-/0/)+1184)1.,3..,(**.,/76850:6.0753341()(*170-373344/%%&))24241.11,)8859')(*('+-52-+*))(**59760.3-+0.7581320246;87/:/*(**-903735926423708170.+,%(+12.6..,3-..232034,-.,,/5+1((--*9,,*...106/,2*/2)*,+1&)++++-).)%.)6321.7;4,.-,,,,7245.()$+&'&,-1.4244660:-;6+-8,*(+(%(*-***,-.-7<9;;8+36)())((.+,,2,+&(*12911.,('&'',*-+-4(4)&%)%*'$''(*32873+/1()968778/(1*'(+.2,1+,/..0*/6%'(+,52,,)'(**0/49304:;98208:/-./.1++-/-2350,+30+*-6.4-60)+../46*(*%+))'+640/-)+2/2--*,*+-67856:<6//*-.6010.,($'))+-/,+(-1)--*+4+6+32//921/+&&'**.)()3948556./0//+,)-0,*244352+%(',-/15:2,..9(8*9+))0(.83:8)+,)-//-10/0-/27*1;,'*,-)/**%/'$#&&*))*/-.67<8798;889:8:83745004,)/0**(-2;46:771:0//-03-.04;9:26,8./2)*,/0.1/6.1.02<8725*/-8118/-5615'5,,33)'%&(-0340134/.)**+277788411-/,480;+364<66//52(*22+7%$.5140.05*)+*.873:231:45;499-8//%-+4'17+/2110+,/0../144-52/.1-/+0(''(30/.('+*-)(171*/244,158;:555::56-01/*-2230/32+.+('$%'$&-557.'(&%)5;7:9965.((&)()**/.-5./468.-,/,,//+(,.--/(-1+)+42.//187;312*./7566.1),.4:8615)-*+,())%))*72410.:+/+*+/-/.'+)&)*+981+010750,(-)1067:89855;634(0,0(((&%%$#&%$&&(&&(*--),,01/8%++.62./3,%&-(',.)673060*,'*'%*)()')*+*,*-1...+/53/3,+,+*&/)58;8+3.-%(&'''*-)--35.-1105779/2
@5f5447de-735c-472d-ba93-7aebee4ba22b ch=132 read=49765 start_time=2019-12-13T02:48:26Z barcode=BC01 runid=2c9cf7bc05858273f10e7d7ec552fc0bd742dc3e
CCGGTTACTTTATTTACGGCTTCACTTTAATCATCAATCCCACCTTAGACAGCTCCTTCCTTGCGGATTTAGGCCACCGGCTGAAGATTGATTATCAACTCATTAGTGTGACCCGGGCGGTGTGTACAAGGCCGAGAACGTATTCACCGCGACATGCTGATTCGCGATTACTAGCGATTCCAACTTCATGTAGTCGAGTTACGGGCTACAATCCGGAATGGTTTTATGGGTTTTGCTTCACCTCGCGGCTTCGCTTCCATCTGCACCATCCGTTGTGGCACGTGTTGTGGCCCGGGTCATAAGGGCATGATGATTTGACATCATCCGCCTTCCTCCAGCTTGTCTGGCAGTCTCGCTAGAGTCCCCAACCAATGAGTAAGTAACTAACGATAAGGGTTGCGCTCGTTGCGGGACAACAACATCTCACGTACGAGCTGACGACAACCATGCACCACCTGCGCCATCATATGGCTATCTCTCCATCTCTGGAGCCTTTGTAGGTATGTCAAGACCTGGTAAGGAGTTCTTCGCGTTGCTTCGAATTAAACCACATGCTCCACCGCTTGTGCGGGCCCAAATCAATTCCTTTGAGTTTCATTCTCTTGCGAACGTACTACTCAGGCGAGTACTTATTGCGTTAACTGCAGCACTGAACTTTGACGCCAACTTGCCAGGTACTCATCGTTTGCAGCGTGGACTACTGGGAATTATCTATCCTATTTGCTCCCCGCTTTCAGGACTGGAAGGCGTCGGTTGCAGGCCAGATCGTCGCCTTCGCCACTGGTGTTCCTCCATATATCTTATTTCACCGCTACACATGGAATTCCACGATCCTCTCCTGCACTCTGGCTGCCTGGTTTCTATGGCTTACTGAAGTTAAGCTTCAGGCTTTCACCACAGACCCTTGCCGCCTGCTCCCTCTTTGCGCTTAATAATTCCGGATAACGCTTGCCACCTACGTATTACCGCGGCTGCTGGCGCGTAATGGATTAGCCGTGGCTTTCTAATAAAGTACCTCGGCTACCATTTCTATGTAGCCGCCGTTCTTCCACTATAACAGAAGTTTACAATCCAGCGCTTCTTCCTTCACGCGGCGTTGCTCGGTCAGGGTTTCCCCATTGCCGAAAATTCCCTACTGCTGCCTCCCGTG
+
45*.5*'*(*+).621*+&*181/.33.0:1844559154,-4108/0/5056668798,,0*1/0&4+()246945.1)')#)(('-('%/()*6*(())%)'$)2//2/8*&*,+*,:5551372/4*,0,++0.34464555--6./.2788:;:;745.$&)+5.-,/++*./182-2/,16278572789'$(04/0.-)1/015:/6((**.2839:;,134<24;9,*..5..0/-.-+4,*,1+(%&&%(%+,:1/-/51661'0**),,+),,,'/&('*0+2-&1333134)*40*02..000:<1002,100143*-/+13723()+0311.0*+5/-/76674121*+-,045(/(('+*-(')-,('(&&)+-551012018/0023262622534.3,.+-0/*-,/-.-/-1-''++(,,11350&1)/.;0600/16-3-)(*'(,$%('+,-'21239654.3/./743*,.(+0+.-)%%'(,.0187955/0544+.+)-&)%)7:70;0//+3.+.512)-)4*;;778/01/(./9;348*,1.-/.0+43/63,12/00:5940260/315<:227;-,'-3/0'%22/8520/.-.',0,('%&&(*3,-8-.+1-2'..11,.0/02230+--.**'$%,'2-/611:-0((*34203442;:01-10008;531%*+(**%%()*+**,+351(34))0-721+(+,961(7:5885'-($*)417'20+++)++-1225::9:97995:657;768-;--.94835:466871+(&'-94+,/5+)+.,./&)+./.2/58--,(-1600198786/0-0*)3355462472:9++/127017-07717/020(%)*11..744;75455,))'*/3+'&&*+359600-18,-028)%'%&&%*1.16:;253748745++('')&%,.305(*&'*).4-*,/,138822.,+*-,-./1'2-.-/4-...*)++()+1,3:3(3,,20,,+++'//018(*$%(&)()*%&0*+8<.13-'#%**-5160+0,)05,*/072+'&''&,-3049,).,*)++44;9525.-086;32+6764<-151,--4-/943:567704-)*,655334:-8:+,1)
@5edf36c5-ae3e-4adc-a213-14d4fc0d339e ch=316 read=83876 start_time=2019-12-13T02:48:33Z barcode=BC01 runid=2c9cf7bc05858273f10e7d7ec552fc0bd742dc3e
CTCCTACGGGAGGCAGCAGTGGGGAATATTACTGTGGGCGCAAGCCTGATGCAGCCATGCCGCGTGTATGAAGAAGGCGGGTCGTAAAGTACTTTGTGGGAGGAAGGGGTAAAGTTAATACCTTTGCTCGTGACGTTACCCGCAGAAGCACCGGCTAACTCCGTGCCAGCAGCCGCGGTAATACGGAGGTGCAAGCGTTAATCGGAATTACTGGGCGTAAAGCGCACGCAGGCGGTTTTGTTAAGTCAGATGTGAAATCCCGGAGCAGCCGCAGGACTGCATCTGATACTGGCAAGCGGAGTCGTAGAGGGGTAGAATTCGGGGCCAGCGGTAGATACGTAGAGATCTGGAGGAATACCGGTGGCGAGGGCGGCCCCCCTGGACGAAGACTGACGCTCCAGGTGCGGCGGTGGGGAGCAAACAGGATTAGATACCCTGGTAGTCGCCGTAAACGATGTCGACTTGGAGGTTGTGCCCTTGAGGCGTGGCTGGAGCCTAGCGTTAAGTCGACCTGGGAAATACGGCCGCAAAGGTTAAAACTCAAATGAATTGACGAGGGTACACAGAAGCGGTGGAGCATGTGGTTAATTCGATGCAACGCGAAGAACCTGGTCTTGACATCCACGGAAGTTTTCAGGGATGGGAATGTGCCTTCGGGAACCGTGAGACAGGTGCTGCATGGCTGTCGTCAGCTCGTATTGTGGCGAAATGTTGGGTTAAGTCCCGCAACAGAGCGCAACCCTTATCGCGCTGTTGCCAGCGGTCCGGCCGGGAACTCAAGGAGACTGCCAGTGATAAGCTGGAGGAAGGTGGGGATGACGTCAAGTCATCATGGCCCTTGACCAGGGCTACACGTGCTACAATGGCGCATACAAAGAGAGCGACCTCGCGGGCAAGCGGACCTCATAAAGTGCGTCATGTAGTCCGGATTAGGTCTGCAGCTCAGCTCCATGAAGTCGGAATCGCTAGTAATCGTGGATCAGAATGCCACGGTGAATACGTTCGGGCCTTGTACACACCGCCCGTCACACCGTAAAATTGGGATTTTGCAAAAGAAGTAGGTAAGCTTAACCTTCGGGAGGCGCTTACCGCTGTGATTCATGACTGGGTAAAGTCGTAACAAGGTAACCGG
+
,/212-1+50)0.*346.69294'//.+9+'+/.,)4333.98..20106163(39388995776022348+)*)'/1(+(.2*411&&+&(&'%%#&-6,.1/-.3,''056-3.7,0+982<91288-40*1048428(***')'%%$%/,65,2-,,46.2*2:1012/46-0))(4-,,80)*)(--363/0/613101(*.)4)))*)/0546740,+/5/2/22377.:,<<<.5;79219125922),1/*351*)'''+(3,#$'((+.---,,5.-.-.01220/3'*&'%&&''(20.,22/,(/(0*00'3)'&&()2020'&(%&'-.100012424.,1-293224*,)++'&%()(*,400962,/198:.0.+-///00677/')-4-1*'%%&')%),+),/0:46+8;1/7-+/1)5;5/1884342$(,./3710//1(15100829288809//,53(&),*13-*+-.++-0*+1+%&',)6*:+6886+0/*)/(*',+1()&))./16+-3/918;7/115::/34121203&$*-'$$&&*)%(',33;89921112./+-67+539643534/--*+*-*(,'*)'&**('&'()103'(/35,6.-8<7)**('*+&),-,,,302;858+2/)0.25986767--2223701011:641444841*))*(.%*())-&$+,./++997:86:66--84,+1024,'%*0/32.23(2)((,''%&*.*.,/97472740+0//2&55+5433**.,')+300500//--.18%5411+/...132057,2676741//'%/4367113147+)*),1;25781***)*-.211/44976533756/4.1(%&$')*54.',1-01&'()-&+--&,/,/011972323/113/--+,.4,-/.00'+()*0$+%%*-2+(-..2,.(&%(&(&4,0*&'(*(,-2-++.00:9752*,9846)*-4:53298696777%-.0618,/05'516;7/98--0,-*./$,$%((+*())$3252&)).3*&)(%'(0/.30$'&&.,242;9'5.)*,)+-0602-&&/(+14686*'(''$&),-'*+++,*/03322%&)),,319
@08641cee-9aad-4c54-9ed8-38a2c5b67ed4 ch=169 read=64054 start_time=2019-12-13T02:48:33Z barcode=BC01 runid=2c9cf7bc05858273f10e7d7ec552fc0bd742dc3e
CTCTACGGGGAGGCAGCAGTGGGGAATATTGCACAATGGGCGCAAGCCTAGATGCAGCCATGCCGCGTGTATGAAGAAGGCCTTCGGGTTGTAAAGGTACTTTCAGCGGGGAGGAAGAGTCATAATACCTTTGCTCATTGACGTTACCCGCAGAAGAAGCACCGGCTAACTCCATTGCCAGCAGCCGCGGTAATACGGAGAGGGTGCGAGCGTTATCGGAATTACTGGGCGTAAGCGCACCTGAGCGGTTGTTAAGTCCAGATGTGAAATCCCGGGCTCAACCTGGGAACTGCATCTGATACTGGCAGGTCTCTCGTAGAGGGTAGAATTCCAGGTGTAGCGGTGAAATGTAGAGATCTGGAGGAATACCGGTGGCGAAGAGCGGCCCCCCTGGACCCCGAACTGACGCTCAGGTGCAGCGGGGAGCAAACAGGTTAGATACCCTGGTAGTCCACGCCGTAAACGATATCGACTTGGGGTTGTGCCCAGCAGGCGTGGCTTCCGGAGCTAACTGCAAGTCGACCGCCTGGGGAGTACGGCCGCAAGGTTAAAACTCAAATGAATTGACGGGGGTACACAAGCGGTGGGGCGTAATGGTTTAATTCGATGCAACGCGAAGAACCTTACCTGGTCTTATTTGACATCACGGAAGTTTTCAGAGATGAGAATGTGCCTTCGGGAACCGTGAGACAGGTGCTGCATGGCTGTCGTCAGCTCGTGTTGTGAAATGTTGGGTTAAGTCCGCAACAGAGCGCAACCCTTATCCTTTGTTGCCAGCGGTCCGGCCGGGAACTCAAAGGACTGCCAGTGATAAACTGGAGAAGGTGGGGATGACGTCAGTCATCATGGCCCACTTACGACCAGGGCTACACGTGCTGTGGCGCATACAAAGCGACCTCGCGAGAGCAAGCGAGGACCCTCATAAAGTGCGTCGTAGTCAGTTAGGTCTGCAACTCGACTCCATGAAGTCGTCGCTAGTAATCGTGGATCAGAATGCCACGGTGAATACGTTCCCGGAGCCTTGTACACACCGCCCGTCACACCATGGGAGTGGGTTGCAAAAAGAAGTAGGTAGCTTAACCTTCGGGAGGGGCGCTTACCACTTTGTGATTCATGACTGGGGTGAAATCGTAACAAGGTAACCGG
+
2120+2/55-(,2-/66035498-*2/.82*+%+-713-**%'/1*050')+//+-$%%()89;78664656789().).1;99:&505702180')))*+5:-,/..57,(+(-,(%'&%%('7)/-&&)))122(.*.(662:1.10''$&,+&,+)*99;450/05117+%.()70/+.+-.-.2.70.50//12/*(&(',*110675383*++3*,.2/2288535320)***)+&&(*49/36;+.968012'))/323/0:1+.30-65136376:7724,0/-./-.7-,,,)+%%%'%+',,.1-36810.456010+0,/.'+0803,--.788/--)*(&'()),556;313-)('&,+(*,,/,*,*((-.)73/398.*-350,1*(+/*-.-+(*-0,4555)'&%((.+*+..7+.-,2%/,,/1,39,,252-.3743568:678;-.-,-)444,+/+.-43/:,4-/31$++2-0.3141.16,--.'(+0+6,)*++2/03/22//515664,(),-70847.304&.,70;;51777:/-.05493..'./*%&&*)3253668959944(2*+,286<9798:/.-.-;46433137109418116<7664-4,&%&&(&./0/+-.+-+)4<<84.----;80/600(7-2;:79*87-++*-452467017754230.//612399310/00098984<4338:94,3,/484949/0:+))829))(*+.31709329445.06.*6,*0.-013:9532325-873833940-)+&23680*..-113;687750,'-1322153-0999441.&/02;:770-87+$%&%$%*+:;3::99.++)),02+)$&&0-+,./023.,('+386688/..((+.21+-+(&**53+,1-/5;00;9:366766658'.+2&-*+,33/3/./0./0314-,+.-*+--/20100./07122:9999866397587.--/.04867724803.0/-/88/9--,0.-,/4.9:*-553536839541'&+&-,.1,-.85/(%)'%&',,**&'&&+,788;72:.*.1.103526/08,+02+*4367;65-,,,,265-/0)5,')75656,,/1/497878
@626a225e-c76a-4ec5-8c3d-77a9d3275718 ch=58 read=68400 start_time=2019-12-13T02:49:01Z barcode=BC01 runid=2c9cf7bc05858273f10e7d7ec552fc0bd742dc3e
CCGGTTACCTTGTTACGGCTTCGCGGTCACCAAAGTGGTAAGCGCCCTCCCGAAGGTTAAGCTACCTACTTCTTTTTGCAGCCCACTCCCATGTGGTTGGCGACGGGTGTGTACAAGGCCGGGACATGGTCACCGTGGCATTCTGATCCACGATTACTAGCGATTCCGTTTGTGGAGTCGAGTTGCCGAACTCAATCCGGTTCCCCGACGCACTTTATGAGGTCCGCTTGCTCTCGCGAGGTCGCTTCTCTTGCATTGCTGGCACGTGTGGCGTCGTATTAAGGGCCATGATGACTGACGTGTCCACCTTCCTCCGTTTATCACTGGCGGTCTCGCTACTGAGTTCCAGCCGGACGCTTTACGGCAACAAAGGATAAAGTTGCGCTGTTGCGGGACTTAACCCAGCATTTCACAACTTTGACTGACGACGTGGCGGCACCCTCGGTTGAGGCCTACATCTCTAGAAACCGTGGATGTCCAAGACCAGGTGGGTTCAGCACCGCGTTGCATCGAATTAAACCACATGCTCCACCGCGTGAGCCCCGTCAATTCATTTGGTTTAACCTTGCGTGTGCCGTACTCCCCAGGCAGTCGACTTAACGCGTTAGCTCCGGAAGCCGCCTCAAGAACAGCCTCAAGTCGACATCGTTACGGCGTGGATTTACCAGGGTATGAATCCTGTTTGCTTACGCTTTCCGCACCTGAGCGTCAGTCTTCGTCCAGGGGCCGCCCTTCGCCACCGGTATTCCTCAGATCTCTACGCATTTCACCGCTACTGGAATTTCACCCTCTACAGGACTCAAACGCGGTATCAGTCACAGTTCCCAAGGTTGGGCCGGGGTTCATCTGACCAAACAAACCGCCTGCGTGCGCTGCCTTGTGGTGCGATTAACGCTTGCACCCTTATTACGCCGCGGCTGCTGGCACGGAGTTAGCCGGGTCTTCTTCACCAAGGGTAACGTCAATGACGAGGTATTAACTTTACTCCTTGCTCCCCGCTGAAAGTACTTTACAACCCAGGGGCTAACTATACACGCGGCATGGCTGCATCAGGCTTGCGCCCATTGTCTGCAATATTCCCCTGCTGCCTCCATGGGG
+
/,.+35,/.7-&25'))()0.-'-&*((&'%068*--33/,*++-/)(*1''('(-&+)+(*+,26-%/+213;:6/+,*-18-),+50(#'&&&,+'(&%)+&()&$+,,/47::4:0/,-'''&,*/12*,4+5-8///68)))-/,'))*5/-,1%4142:*5)&$+.'+)-()*)''-.6&00)(5352/3/1,*)+*,*('+,,(*$'05/-22'+0,--(*-/.002/3((&%+',-*+2--'$$#%&#('%%'&/**+...+)'$%%%&'&,)&$6.56:77666,)''((/*-%&%((046:65532/09522468839*+)&&)*%&-$'+,+.01.,*,-9*8).%$&((''***-'23;-,+::98+/+8,1,-,*/))++46/)&'.)2/-*(-..83.+/)+(&'&)%)*1654..((%&%((((+*'&&%&*)'&'&(%$#&'+420-(%+)%(()-/7286-2'()/.*.).+*'0.28+%#$#%*1333;/0/..((--//7/9.,*$%*-,3/*--%&#%%$%-..+,246799757<9,./92/-1/1/.,)+&&$%$#-%.,249*-211*,-/30/0.0++*++.('+450120/1+0,%((),,2(%$$###%(,+4.433340/1+-,$%*,+-983)40#%3*%30((()$)-+-133281**,/./-,09./*)*&.,(('&5335556658421/+,.13*07388*1:4148./4+4568;6.-.*+32--++((&(*.993,.5)+(''#$)&%/+''%(*,'/('&'(1/448.(0)),)-)009''(+&(&,/129-,(.+/.))554,*'(+.-'+.*)(($3/)-772;<68;5585833-)*&($%%$(*-,($%%*&(%(&'+**+.04((&&%%$'&.9/,0.--6:683/+-'0&',4,+-.(('(()3,6/-&)(-)+5*117746512++*)&%'')(.1..((,(%)*,'&&#(*/32.(*-*,1**,0054-'&-+94*%(*&%%')%(+)'%'&*(+/7/.0-50006675(24021//./64'*+((%%))-))*5-65/((&(+()((*/+,,0/+
@9dfd1734-9443-4680-a6f3-0e7d0c86c587 ch=150 read=50056 start_time=2019-12-13T02:48:58Z barcode=BC01 runid=2c9cf7bc05858273f10e7d7ec552fc0bd742dc3e
CTCTACTGGGAGGCAGCAGGAATTTTCAGCCGTGGAAACCCTGACCGAGCGCCGCGTGAAGAAGGTTTTCGGATTGTAAACTTCTGTTATAAGGAAGAACGGCGGCTACAGAGTGAGTAGCCGAATTGTACTTTTATTGAAGCCACGGCCCCAACTACGTTAGCAGCCGCGGTAATACGTAGGTGGCAAGCGTTATCGGAATTATTGGGCGTAAAGGGCAGGCGGCGGCAAGGGTCTGTGGTGAAAGCCTGAAACCTTCGGTAAACCATAGAAACCAGGCAGCTAGAGTGCAGGAGAGGGATCGTGGAATTCCATGTGTAGCGGTGAAATGCGTAGATATGGAGGAACACCGAGTGGCGAAGGCGACGATCTGGCCTGCAACTGACGCTCGGTCCAGCGTGGGGGGCAAATGGGATTAGATGCCTAGTAGTCCACGCCGTAAACGGTACTATTGTTGGATGTCGAGTTCAGTGCTGCAGTTAACGCAATAAATTACTCCGCTGATGAGTACGTTCGCAAGAATGAAGCTGAATTGACCGTTACCTGCAAGCGGTGGAGCATGTGGTTTAATTCAGGCAACGCGAAGAACCTTACCGGAATGTGACATACTCATAAAGGCTCCAGGATGGAGATAGCTATATGAGATACTGGGTGGTGCATGGTTGTCGTCAGCTCGTGTCGTGAGATGTTGGGTTAAGTCCCGCAACGGAAGCGCAACCCTTATCGTTAGTTTACCATCATTAAGTTGGGGACTCTAGCGAGACTGCCAGTGACAAGCTGGAGGAAGGCGAGGATGACGTCAAATCATCATGCCGCATATGACCTGGGCTACACACGTGCTACAATGGATGGTGCAGGGAAGCCCAAAGCGCGAGGTGAAGCAAAACCCATAAAACCATTCTCAGTTCGAGGATTGTAGTCTGCAACTCCGGCGCTACATGAAGTTGGAATGCTGGTAATCGCGAATCAGCATGTCGCGGTGAATACGTTCTCGGGCCTTGTACACACCGCCGTCACACCACGAGAGTTGATAACACCGAAGCCAGTGGCCTAACCGCAAGGAAGGAGCTGTCTAAGGTGGGATTGATGATTGGGGTGAAGTCGTAACAAGGTAACCCGGAGATAAGGGGGCGACGAGGCAAGTAGGTTAACACAAAGACACCGACAGCTTTCTTCAGCGCCGTAAATACGTAACTTCA
+
,/2*('$'+.(..,//4*.*+*/8;.(%'*&'$'(%)+.;7+,37*(&%&$'&%%%#'&'',+-/2;823,6-30.19:..59./,./..2'/+,2*,6*+*(/33867,**)+%%&))-01-'#&%$$%&-34+,1(&))&+/+..20*)&1.3437-1)&(,,0482343,9,..968636237244/0659405*6+3.5(/+88::8539+'+3,..488;0(-**'28976746542/-00,.;8.,)&+()/+,,+45++.(''&-/.,1-3751/--*+&*,05/3/')*26)-..-30.3.2.3:20--+*+--.51039.-.664,-53.-*+)4.*3/.5,*)*(/))%&-'(*,7/---.33:9;85456,.--,*,..'*+-())((()(+3.+34;;43::031-*33%3*(&'.)-076,-./7678;9*'$'%&)%+-*,002262(&&$+/50*/3../01565711.+,///5-3-/...26%&$&(.,,))),,625-2.''+**,(*$(&')*(.-,%$%%&$'%$$'),+.2:88.)))-/'*'1*94-9491)$'*0375-*/--67200-.3:%/&&)(-+/347*554&)4:1-10/9*-.7393-,',3&246340124224/-)*2**3-2+,,87*2/))/0/5/114566899583234866;3633844+/13((+,-3*/)(*+123859309376*8+%)-8+-1::;:.;-5(1-8.9;6-5531(+,--2436487-0125/.5)*-.-+5,-,0.40(/0-/0474638;513397')#,)#%#&(*.//:.3567-,+*))*+0161/23846925+-,/0())((*)+*&'((&)1.))*(*+,5)..;8,,:2(*,7;:7896;534&/,97+&&'&1)-/98:965-6,,,0)++,)*++-47261,7.4-*--(*/(*),/.4.222:35''+*/1866:053028646+4--,0)/52758344/-002;-8/),0.5368*,,*)*+17+,-043'/&&*1',1%10064502/63/111,+-*)''*+566653:/2247/*5**'*+*..041+(%'&'(757646/6.926:5;1+'&$$''),.1-,'('(%&*+.0/-.*-)(200.*+.2+*.-179578,,,-31-284))(&*'&&(,,*,0/.,+%$$$#
@1c6d7fa8-46d0-4727-8a41-8e264348bd15 ch=369 read=57433 start_time=2019-12-13T02:49:09Z barcode=BC01 runid=2c9cf7bc05858273f10e7d7ec552fc0bd742dc3e
CTCCTACGGGGAGGCAGCAGTGAAGAATGTGCACAATGGAACAAGCTGTTAAGCCATGCCGCGTGTATGAAGAAGGCCTTCGGGTTGTAAAGTACTTTCAGCGGGAGGAAGGGAGTAAAAGTTAATACCTTTGCTCATTGACGTTACCCGCAGAAGAAGCACCAGCTAACTCCGTGCCAGCAGCCGCGGTAATACGGAGGTGCAAGCGTTAATCGGAATTACTGGGCGTAAAGCGCACGCAGGCGGTTTGTTAAGTCAGATGTAGAAAATCCCCGGGCTCAACCTGGGAACTGCATCGATACTGGCAACGAGTCTCGTAGAGGGGTAGAATTCCAGGTGTAGCGGTGAAATGCGTATTGAGAGATCTGGAGGAGGAGGAATACCGGTGGCAGCGGCCCCTGGACGAAGACTGACGCTCAGGTGCAGCGTATGGAACTAAACAGGATTAGAATCCTGGTAGTCCACGCCGTAAACGATGTCGACTTAGGAGGTTGTGCCCGCTTGAGGCGTGGCTTCCGGAGCTAACGCGTTAAGTCGACCGCCTGGGGAAGTACGTACAAGGTTAAAATAAATGAATTGACGGGGGCCCGCACAAGCGGTGGAGCATGGTTTAATTCGGTAGCGCGAAGAACCTTACCTGGTCTTGTTATCCCCACGGAAGTTTTCAGAATGAGAATGTGCCTTCGGGAACCGTGAGACAGGTGCTGCATGGCTGTCGTCAGCTCGTGTTGTGAAATGTTGGGTTAAGTCCCGCAACGAGCGCAACCCTTATCCTTTGTTGCCAGCGGTCCGTGGCCGGGAACTCAAAGGAGACTGCCAGTGATAAACTGGAGGAAGGTGGGGATGACGTCAAGTCATCATGGCCCACCCGACCAGGGCTACACGTGCTACAATGGCGCATACAAAGAGAAGCGACCTCGCGAGAGCAAGCGGACCTCATAAAAGTGCGTCGTAGTCCCGGTTAGGTCTGCAACTCGACTCCATGAAGTCGGAATCGCTAGTAATCGTGGATCAAGTGCCACGGTGAATACGTTCCCGGGCCTTGTACACACCGCCCGTCACACCATGGGAGTGGGTTGCAAAAGAAGTAGGTAGCTTAACCTTCGGGAGGGCGCTTACGCTGATTCACTTGACTGGGGTGGAAGTCGTAACAAGGTAACCGG
+
((*+&*,-480(+20166/13)&'&&,*(.$*&'+--,**'(()$)-+1.'/'/87767201111667780*,,+2.73831475:746<0.54/68/.+-+,,+'0*/4,4+&)*+89-+.3.3-01+25,,664)1)**5/0302;824/-.(%)+()+4+%-0.,*)*01,701;732.-01//3.-55214,/'&*,,,45,.+.64:472-5+5,237;<9824665-.-///'-,.69966;2,2:22119+*-1/5&&.465,-8;3-5*,-71422/++''+2322232301+402+'''')(*+/27760/(/.2-,.,0-1,5)*6133,,--8<32.64,,5+,&)'%%$&()455;/-8-)2,'1/-8007/,60-6-+).)0+50,)/502&&(('(*++714430043-)%')*.&$')&&'(/45*).*%5(&%&%)+-(+4100/24*,48<9;;<72.-.-071(*)*$-.,123;244*6/%&-)--2353211)(**+)/()+,0*))))*5.9,4857:;9;;55-,'&(&,,,*,,',.-30:-;8-,2693.5.40667,6;63/40-/0227/633.2-*,-362-2<:899;72*+*),,.+)+%'((%(')0;8999.7(%)(&.231),.31.1,,5;4/./**-11./620735;:99052718:4631244),3558:98888;9:989548-.00099161..,30.),.:285370+**,,,+,1)((.*,102&10',))-20.8,).8238.//1655+-%$'*0,8/3./;88:-*)&+.077:9..---56:/.//-+3+061865;;75789;887+'(*.8991435060())''(:;458730.+'**+.396-5--3;989677787-,+(-)(*./0888322-'')*09.4050.-17123:7+*37989767168.-++*(+$-2/1.1/0-0/435789:682/.*,/%4&&&*,-/.,-.4223:9:-,-3)-.144.32;73397473516'*.268+/4*.+.-.-0772;7./56868;9:87/)),,667;675;8)',,*)&')'*'&'&1(24116-91*,7005/5.&*#%'*+.:2.+0*+*1124/*'+&*((*1''%((,8'3,3;897:
@094ee542-5fa3-484e-898e-19b5a34d8750 ch=82 read=61833 start_time=2019-12-13T02:49:17Z barcode=BC01 runid=2c9cf7bc05858273f10e7d7ec552fc0bd742dc3e
CCTCGGGGAGGCAGCAGTGGGGAATCGCCTTCCGCAATGGACGAAAGTCTGACGGAGCAACGCCGCGTGAATTGATGACGGCCTTCGGGTTGTAAAGCTCTGTTAATCAGGGACGAAAGACATGCTTGCAAATAGTTGAAAGTTGACGGTACCGGAATAAACCACGGCTAACTACGTGCCAGCAGCCGCGGTATTAATACGTAGGTGGCAAGCGTTATCCAGGAGTATTGGGCGTAAAGCGCGCGCAGGCGATTGGTCAGTCTGTCTTAAAAGTTCGGGGGCTTAACCCGTGATGGGATGGAAACTGCCAATCCCTAGAGTATCGGAGAGGAAAGTGGAATCCTAGTGTAGTATTGAAATGCGTAGATATTAGGAAGAACACCAGTGGCGAAGGCGCTGACTTTCTGGACGAAAACTGACGCTGAGGCGCAGCCAGGGGAGCAGGCAGTTAGATACTTGCACGGTAGTCTGGCCGTAAACGATGGGTACTAGGTGTAGGAGGTATCGACCCTTCTGTGCCGGAGTTAACGCAATAGAGTACCCGCCTGGGGAGTACGACCGCAAAGGTTGAAACTCAAAGGAATTGACGGGGGCCCGCACAAGCGGTGGAGTATGTGGTTTAATTCGACGCGAAAGGAACCTTACCGAATCTTGACATTGATGGACAGAACTGAATGGTTCCTCTTCTTCGGAAGCCAGAAACAGGTGGTGCACGGTTGTCGTCAGCTCGTGTCGTGAGATGTTGGGTTAAGTCCGCAACGAAGCGCAACCCCTATCTTATGTTGCTGCCAGCACTTTGGGTGGGAACTCATGAAGAACTGCCGCGAACAATAATGCGGAGGAAGGCGGGGATCCGGAATCATCATGCCCCTTATGACCTGGAGGCTACACACGTACTACAATGGGGTTAATAGACGGAAACAATACCGCGAGGTTGGAGCAGAGCGAGAAACACTCTCTCAGTTCGGATCGTAGGCTGCAACTCGTTACGTGAAGTCGAATCGCTAGTAATCGCGGGTCAGCATGCTGCGGTGAATACGTTCGGGCCTTGTACACACCGCCCGTCACACCACGAAGTCGGAAGTGCCCAAAGCCGGGTAGGGTAACAGCTGAGGAGCCAGCCGTCTAAAGTAAAGAATCGATGGTGGGGGGGTGAAGTCGTAGCTAAGGTAACCGG
+
/3+0/381*+4/-56047527+)-+,$''*-15360:11;:6./,'(3166783()$+-77'4323432*&()(*+,24*315/16(1748&+).-(+,,3,1,5-*,$,1922,/--(&*)+)-//.00<;63.6(&*.%+(9/3334215776*754/,,,-0,300/833143559<889669801-(&$''&5-/0::-9,,2725:,.149-2/.*/&%%(+,10:986761,'&',,,+1/-)(&%(+/.997-----905/022,.159/69:3-363+49,*..-.095671&,1-./969000--)(+()&('**1/,*%,'02**13:69,8-'*9:63.%$((-)00-*.2979897122+26/1,&%',/500-2.-(*(*))'%$))(..*)4464+%./1+,-/-.*)+/149331*++0-+07-%./,-64.-*6.').#(#$$&%'++,/77954951/0:;17/'*--()*.1.,6/500',$%&+0222-173+51..145751()-447466,2-)')'((/7,*0()*+/(''*+6467;79:;1+7-94-:5147:;-++.-40769/9:;/.7.+--0.0/03831-(*+,.43587;:898;55,.*,+-2/(*)(.-+*,-5+$,((01//2-140138;98879960-)++&23613//0701/1-6-9/,9+(**'*-+/,391/-,..27:237766//11387010./11,.3654,.66;880,42)+6554.3..-3366/,+*+2-6---578/0,-/8/2100/::/74.-,7+8118./.,'()-1213-//,+723/*&/+/16,+3+162604-2).-.('%*)-.49;9:*96+'*4-.-/3,+.,&'*./010/*,(+'*,344;5125(&5+9,//885/2/'20811263+*(+(+'+**%((&',--+'/-.12510/.-0.06::8;877331596656+.&&&$'%$*/040'),-++7345322..2/./09&/555-0001&1///,,,,-96243230)*/1634,..0/2,7778;8685-0027.,*.-)/1(/*/+-,5.,25;27.2/*()-42/55/'&)*/&,*')-/+.14188358*,(-2+(*+--/.0-)2).,32-''(+/),--%'%)(.3(3/5;9887
@78f4984c-8769-4f54-9713-dfff8b0fd1f3 ch=236 read=75002 start_time=2019-12-13T02:49:27Z barcode=BC01 runid=2c9cf7bc05858273f10e7d7ec552fc0bd742dc3e
CCGGTTACCTTGTTACGACTTCACCACAGTCATGAATCACAAGTGGTAAGCGCCACTCCCGAAGGTTCAAGCTACCTACTTCGCGCGGCCTCCCATGGTGTGACGGGCGGTGTGTACAAGGCCAGGAACGTATTCACCGTAATAGCATTCTGATCGTTACTAGCGATTCCGACTTCATGGAGTCAGGTTGCGGAACTCAGTGGACCTGACGCACTTTATGAGGTCAGCTTGCTCGAGTCGCTTCTCTTTGTATGCGCCATTGCCCAGCGCGTGTAGCCCTGGTCGTAGGGCCATGATGACTTGACGTCATCCCCACCTTCCTCCAGTTTGTCGCTGTAGTCTCCTTTGAGTCCCAGCCGGACCGCTGGCAGCAAAGGATAAGGGTTGCTGGCTCGTTGGGACTTAACCCAACATTTCCTGCTTGCAGGCACGGCGACAGCCATGCACAGCACCTGTCTCACGGTTCCCGAAGGCACATTCTCATCTCTAGAAAACTGCGTGGATGTCAAGACCAGGTAAGGTTCTTCGCGTTGCATCAGATTAAACCACATGCTCCACCACCGCTTGTGCGGGCCCCATCAATTCATTTGAGTTTTAGCAGGCCGTACTCCCCAGGCAGTCGATTTAACGCGTTAGCTCCGGAAGCCACGCCTCAGGGCACAACCTCAAGTCGACATCGTTTGGCGTGGACTACCAGGGTATCTAATCCTGTTTTGCTCCCCACGCTTTCGCACCTGAGCGTCAGTGATCTTCGTCAGGGGCCGCCTTCGCCACCGGTATTCTCCAGATCTCTACGCATTTCCACCGCTACACCTGGAATTCCTGCCCCTCTACGGACTCAAACTTGCCGGTATCAGATGCAGTTCCCAGGTTGGCAGGCCAGGGTTTCACATCATTAACCGACCGCCTGCGTGCGCTTTACGCTTGTGAATTCCGATTAACGCTTGCACCCTCCGTATTACCGCGGCTGCTGGCTGGAGTTGGCAGTGCTTCTTCTGCAGGTAACGTCAATGAAGGTGTGCTTTACTCCTCCTCCCGCTGAAAGTACTTTACAGCCCGAAGGCCTTCTTCATACGCGGCATGGCTGCATCAGGCTTGCGCCCATTGATACCAATATTCCCCACTGCTGCCTCCGTAGGG
+
882/6.-4-1.*/:-..+**1)*+.&&''88331,5///217466:81.,--0/#&'/((),..1+/&')(*01883&,-0*%%%%(','')6:+/9920,-.229/,)-))*)''0/,-0,-(75/2.--*$+).05()&))'-..2:6/.*,)('-&&,())//1988537848022-+++1%'./-&+-1/2020)%&'+)/(((+,24.,/8/,-((*1)+'%(+(('((%$--2.11:/:8694''&)-0230,0.+('')*+%*..1,**1.,*.+**'(+.0+/.0../-,-/6864788555/495+/75714-0++,3:0%,((('($',5733((,)+(**.62)02639699000.001(14:,0081.&,.//3++))$%''(+0.6825475.65,302,25+*$##$##"&$'*(#%'))+%-+%(-+/,/),&...070)''')011781:/-*-/*/,(*+,91113665/+'%,34)*2'+03:;662(+-75889..6.*',).6499968646,.)*)$'&5(9999----:133370/1&*('(*&*+,-,512220*+04:7<:48<9-*+/5/&*&/('(,1,1/1/0&$$&-.1%+*21.4<92;255243.-./-/1+0.&56/00496.0*85*+,,63404(1,22344-47-5/(&)(+/.-+23-47,/)&0+,,+)+2000,48.*1244884&)*+/81,++(-.--&*&)+,*,*&*,/3<41/4)+8;4-84595;7569*0/11635;31*-*,--,,-/176767<97)'.2-11001272,*+*/(6-(%584,/2721-1&,/254/)+')52)...28,*(./2699<5:2-.417+4/*094:*0+''1(+(*+0*&(+..1((1181699;;::9//*)(&%''$$#&'&('(7,2/139282&(4.-.-081.19.1537(0++-68666-,+2*&+1%'*,'+1'11256:6785424(49/0776:-8,,(/+*).)+*(+''$,,69)1+*0**)--1.3.*)))03-&++%170,.+,&%&),89;6-1)*'*(0,//0:20/.,-.)16.41,.043)%)'$%*),103/032298.+421,$&),*06013.)*
@edbdad6e-3422-4a6c-836c-7c857aa6b706 ch=276 read=53363 start_time=2019-12-13T02:49:36Z barcode=BC01 runid=2c9cf7bc05858273f10e7d7ec552fc0bd742dc3e
CTCCTACGGGAGGCAGCAGCGGGAAAATGTGCACAATGGGCGCAAGCCTGATGCAGCCATGCCGCGTGTATGAAGAAGGCCGGGTTATGCAAGTACTTTCAGCGGGGAGGAAGGGGTAAAGTTAATACCTTTGCTCATTGACGTTACCGCAGAAGAAGCACCGGCTAACTCCGTGCCAGCGGCCGCGGTAATACGGAGGTGCAAGCGTTAATCGGAATTACTGGGCGTAAAAGCGCACGCAGGCAGTTTGTTAAGTCAGATGTAAATCCCGGGCTCAACCTGGGAACTGCATCTGATACTACAGCAACTTGAGTCTCGTAGAGGTAGAATTCCAGGTGTAGCGGTGAAATGCGTAGAATCTGGAGGAATACCGGTGGCGAAGAGCGGCCCCCTGGACGAAGACTGACGCTCAGGTGCAGCGTGGGGAGCAAGCAGAGTTAGATACCCTGGTAGTCCACGCCGTAAACGTGTCGACTTGGAGGTTGTGCCCCGCTTGAGGCGTGGCTTCCGGAGCTAACGCGTTAAGTCGACCGCCTGGGAGTACGGCCGCAAGGTTAAAACTCAAATGAATTGACGGGGGGGGCCCGCACAAGCGGTGGAGCATGTGGTTTAATTCGATGCAACGCGAACCTTACCTGGTCTTGACATCCACGGGAAGTTTTCAGAGATGAGAATGTGCCTTCGGGAACCGTGAGACAGGTGCTGCATGGCTGTCGTCAGCTCGTGTTGTGAAATGTTGGGTTAAGTCCGCAACGAAGCAACCCTTATCCTTTGCCAGCGGTCCGGCCCGGGAACTCAAAGGGGGGGGCTACCGGTGATAAACTGGAGGAAGGTGGGGATGACGATCATCGCAGCCCCGCCGACAAGGGCTACACACGCGCTACAGTAAGCATACAAAGAAAGCGACCTCGCGAGCAAACGGACCTCATAAAAGTGCGTCGTAGTCCGGATTGGAGTCTGCTCGACTCCATGAAGTCAGTCCTTCGTAATCGTGGATCAGAATGCCGGTGAATACGTTCCGGGCCTTGTACACCGCGTACACCAATGGGAGTGGGTTGCAAAAAGAAGTGAGTAGCTTAACCTTCGGAGGCCTTACCACTTTAGCGGATTCATATGACTGGGGTGAAGTCGTAACAAAGGTAACCGG
+
../3+,1338,-6,+..-2309+-,)+.'5*++00:::<7645695783223222,4544445-0-.-138548')),+-)-.+0.-,,'23/02/1;1--//1::*)--,,-4.*-.94029674%-&')++23/*-1-,0648016-.%%0)&++')35706//,6//.424588.10&-05//.313410341+0)&*60*.11///.+/.2.000+--1;::8707:*()*7464646::%/5;1+.:08.69++053.().&*(('++)*1347;934.&&..12221*)),(33&$&))))'()+*+--+440/,'.))%)(.*0//-5//-+(-.2:55880+())+0.,,078:3062,75589080,4.),*'&+,%+,047/*.231-1-+./001./001058210$((+-+,5,)//8:(351,.-6-.24'4941040,+.-.-/17;:;;;73.)+.874/3040-,*)/$)&*1.(')+'.2.9554/.+(',())-,./5:5663485/.0/0+6/)0+)')''#&'-(0-/*--)3-0:004-*67,-+)*9373:79.174:48+14*&(&*,.476:870*/-36426:9<:688;622334;:87-0)')+($%'*+$12416//0555&&*.4+0+*099542///0021,.50248::875-74445524(),,5169898834511300399340+*-.364).)''**/7+,09.821453024524415*'%$&+/59.-/-.2()..*.187354111*--2*+34+5..0)/*(++.-)*&+(#.('())/027,--8.,4,/8+40136/1573,,)((),,./+../41&('('%,-/79830/)(%('+&((())%-*+),,/36.7*&*,')+56887;8:441374'32944:88778<9,-2799:829/78-*-4*1/2.--+*,,-1665419,')%())*.$'*---0/0018553989212,)-//.(($)(13:)*-')45.(.*)0/1')&)%()*/')),,/,.'(%++&))*634<56184-,%(''(%$***&)%&+++)*+-,300214/7/05/-13*&''(+*12101&''*26321,(*+-,+22:;997;)..00:6:5-
@621d19bc-bd18-4800-a41e-b882814717e7 ch=105 read=59342 start_time=2019-12-13T02:49:36Z barcode=BC01 runid=2c9cf7bc05858273f10e7d7ec552fc0bd742dc3e
CAGTTACCTTATTCACGACTTCACCCCAATCGCTGACCCTACCTTCGGCCGCTGCCTCATGCAGTTAGCTCACGGACTTCAGGTATTGCCAGCTCTCATGGTGTGACGGGCGGTGTGTACAAGACGCCCGGAACGTATTCACCGCGACATTCTGATTCGCGATTACTACAGTAACTCAGCTTCGTAGCAGGCGAGTTTCAGCCACCACAATCCGAACTGAGACTGGTTTAAAGTTTGAGCCACCTCACGGTATTGCATCTCTCTGTACCAGCCATTGCTTAGCGTGTGGCCACCATAAGGGCATGATGATTTGACGTCATCCCCACCTTCCTCCTGGTTAACCCAGGCAGTCTCGCTAAGAGTCCTCAACCAATGGTAGTAACTAACGACAAGGGAGTTTGCCGCTCGTTGCGGGACTTAACCCAACTTTATCTCACGACACGAGCTGACGGCAACCATGCCACCCATAATCACCTTGTCCCCGAAGGAGATTTCCTCGATTAAAATGCAAAGGGATGCCAAGTGTAAGTGGAGTTCTTCGCGTTACTTCAGATTAAACCACATGCTCCGCTTCTTGCAGGTCCCCGTCAATTCAGCTGAGTTTTAATCTTGCGTACTCCCAGACGGAATATGAAATGCGTTGGTGGCGTGTTAAGAAACCCCACACCTAAGTATTCATCGTTTACAGCGTGGACACCAGAATTATCTAATCCTGTTGCTCCCACGCTTTCCGAGCCTCAGCGTCAGTTACAGTCAGAGTCGCCTTCGCCCGCTGGGTGTTCTTCCTAATCTCATTCCACCCGCGCTACACTAGATTCCACTCTCCTCTCCTGCACTCCTAGATAACCGGTTTGGAATGCAGCACCCAAGTTAAGGCGGTATTTCACATCCCATATTCATCACTTTCGCTCCTTTGCGCCCAGTCGTCGGATAGCAACTCGCCACCACCACAGTAATTACCGCCGCGGCTGCTGGCGTAGTTAGCCGTAGCTTCCTCCTTAACGTCATTTATCTTCCCCAAAGGACAGAGCTTTGCAGATTAAAGCTACATCACTCCGCGCGGCGTTGCTGCATCAGGGTTTTCCCCCCATTGTGCAATATTCACCCAGCACTCCACGTAGGAGCAATATCCAGCACCAACAGAAGGTTAACTTCACGAAGACGCGAGCAAACGCAGCACCAACCAATACGTAAAAAAGA
+
%'-1723041'22&&),-35:61512/*3-3,1,,,64.-.2,1-'')-*,.+()&&)$$&(%6.:.,,35454;58788+13/+/.+581)-,*'(',-3434466-:9013'))*-,./*+)(').)+*+*.+135<7575024695:;544/6;9444++'(('&%()/-**,-&*($$%$%$&'*,0.3436;5-%++,$%&'%+*')((-;934''+12/,/9.+:2-0:+)($)**0-10*,+)-'+,..23-1100144*41..111/6-+,-+,2..,*)*0+%'+/-/0,36057,,,*+1:8146678:3458,(/7179403&*%,/01',')'/58.)/22/*,*+(&&*+/12//*+%//-&-)*+0-,*./6152771+.*'+23)'(&&'.0-1702088.))(.+,*(+(&,4+/-+++*.12426.-1012-1+%1135:57'2*%*.(%%%***(-(*4-2489-0*),(%&'.570,/33/7/3())+'29;*-082623/0))--0/(+*-1//3;637213.5.)+/9,((,+0/;726011120260.+*+&',)')+5/867-).0498;7&&',)-.5:<.,6)),*)())+--071+,/-)6.72($#)'&'('(+)&*')'&''(2/.'(%&()-2+&++,4.-*),+.1/.482414$++00187;830.6.+.,4101689;41/+*/4(*+00*#*&(.93()''-/820/).158555:442234+')*+/---,+((+5(%0/11'((.6267/.*,/--*+$*0,(%-2*','+.--*)$%(++4+0)++.00711,06-//$&',*+,.672-20+01;.2-*'(#%$(10.53,/,/.&%(%&''**+91.(*+.21/%+$%))-/'%'5443.206&$(%%)*.4-*&&&')6*90.-(-'&+.05;<532%&'%&')*0.0/+0*)/0,0,9./.2320/&)$')*'(.*&1%%',3.,//&,%&$$%%').920267.499.26)&,--00*+-,3)$%$&&(&(&%$%'%)*)/,--0&&)).,1//3<+....0,.%((++711**579*)09)+#/%(,./'($'&(#'(%(*54()*+%2.*%00324452,*,(+.024-,0-.4+3--'&%*%&&'))+.((&%$'*'$%$'$*)+-3/+,(*&(%)))('(%&$$$
@a56af320-1ef6-44b5-8c0a-b6eff965663a ch=454 read=49270 start_time=2019-12-13T02:49:35Z barcode=BC01 runid=2c9cf7bc05858273f10e7d7ec552fc0bd742dc3e
CTCCACCGGGGAGGCAGCAGTGGGAATATTGCACAATGGAGGGCGCAAAGCCTGATGCAACCATGCCCGCGTGTATGAAGAAGGCCTTCGGGTTGTAAAGTACTTTCAGCGGGGAGGAAGGTAAAGTTAATACCTTTGCTCATTGGCGTTACCCGCAGAAGGAGCACGGCTAACTCCGTGCCAGCAGCCGCGGTAATACGGAGGTGCAAGCGTTAATCGGAATTACTGGGCGTAAAGCGCACGCAGGCGGTTTGTTAAAGTCCAGATGTGAAATCCCCGGGCTCAACCTGGGAACTGCATCTGATACTGTAAGCGAGTCTCGTAGGGGTAGAATTCCAGGTGTAGCGGTGAAATGCGTAGAGATCTGGAGGGAATACCGGTGGCGAAGGCGGCCCCCTGGATGACGGTAGCTCAGGTGCAGCGTGGGGAAAAACAGGATTAGATACCCTGGTAGTCCACGCCGTAAACGATAATCGACTTGGAGGTTGTGCCCTTGACGTGGCTTCCAGGCTGCGCGTAAGTCGACCGCCTGGGGGAAGTACGGCCGCAAGGTTAAAAACTCAAATGAATTGACGGGGGGCCCGCACAAGCGGTGGAGCATGGTTTTAATTCGATGCAACGCGAAGAACCTTACCTGGTCTTGACATCCACCAGAACTTTCAGAGATGGATTGGTGCCTTCGGGAACTGTGAGACAGGTGCTGCATGGCTGTCGTCAGCTCGTGTTGTGAAATGTTGGGTTAAGTCACCTTGAGGCGCAACCCTTATCCTTTGTTGCCAGCGGTGGCCGAGAACTCGAGGGAGACTGCCAGTGATAAACTGGAGGAAGGTGGGGATGACGTCAAGTCATCATGGCCCTTACGACCAGGGCTACACGTGCTACAATGGCGCATACAAAGAGAAGCGACCTCGCGAACAAGCGGACCTCATAAGCGTCGTAGTCCCGGATTGGAGTCTGCAGCTCGACTCCATGAAGTCAGGAATCGCGCTAATCGTGGATCAGAATGCCACGGTGAATACGTTCGGGCCTTGTACACACCGCCCGTCACACCATGGGAGTGGGTCGCAAAGAGTAGGTAGCAACCTTCGGGAGGGCGCTTACCGCTTTGTGATTCATGACTGGGGTGAAGTCGTAACAAGTAACCGGAAGATCGACGGCAGGCAAGTAAGAAGGATTGCTTTCCTGAAACACCGACAACTTTCTTCCCAGCACCAACAATACGTAACACGGCA
+
$#&%%+&'(3'%*/*('&$%()0+)+*)0+*+0-2..72)'+)((,*7+,2:5668775149494:5)*3344524323()-)/.76;51;5476/7:2*.&03:;4/00*05+',+*.+101;5+0.1.1125/:4-/781903(504314;202.-4--)(***.*,0119202*--1244--++4+6709/1.11215,.**.5994684.3-,-)**(**--39;99656:5/010*.,,+.03369<934248)+09&(*9963,-21,,59+'/556767471151,,/49989:-,-+,/71/-))+-.002/217,2-6+*-*5*7+0(&2002.&..687//0+)+-6750,*+,/85+(,*'/.269383,5-,+05,6.303:;6/+.33&+++*(%%%),/+/:76('&')8177+(%'0,1.7:+/-)*53-46.*,78321450246;::7:)+++++(*-11-2-3/,+*/:(,,1;./+-%)*803'%'('$'''&&&&$$$%')*,''+3/2834'13+&(%'*81757388:09590:;:9.660;;8603040383059:.-62..-0144615545,//,12*/;:,5579/../.:;:50/-.3*.600*+(*/,242304012,,7))/(/-0823:34***,.8-2&-,--.01-2-,+93832:55534640/*,2:;999:5:9800+,+-*/10:48.9-,*./56/-19'1-/12/0.1%('$$))+,-+.0/5:0.2/03*)81./;345+*)+*()''*%$)+6.41+),/*)*/26681/.+)+,8<;:987+,/-2.3/589844568753.1)-0331),+-37+)/''))0:22--****&*,-17616121.8434561376*)*())()500--.01.-)(--'+6:76743,+&$()123898514,(/4+2020,./.(+---..0/.365856416/01&,(01*)()$&$'&'&/5-*--6,+.7/-2/+4371016024/057%./22050115120398095/0767578777;8+*)).2-,&/)7-'(,-/2613.1/2/.098/:3+-56/7-:,,:7+,.0,',//476/.+110-,5/.-00-.127664890334414333)))&(')*&*%&*.*(%$%(','-+)3/%$$$#(&#&+.((')00310-+-20,4.00''**+/,,%+1;211,*+'(#%#&%$
@7e8ef0a5-1616-4859-8c94-7f465133dbbf ch=319 read=66321 start_time=2019-12-13T02:49:35Z barcode=BC01 runid=2c9cf7bc05858273f10e7d7ec552fc0bd742dc3e
CCGGTTACCTTGTTACGACTTCACCCCAATCGCTGACCCTACCTTCGGCCCGCGCTACCTCCTTGCGGTTAGCTCACGGACTTCGGGTATTGCCAACTCTCATGAATTGTGACCCGGGCGGTGTGTACAAGACCAGGAACGTATTCACCGCGACATTCTGATTCGCGATTAGTAACTCCAACTTCATGTAGGCGAGTTTCAGCCTACAATCCGAACTGAGACTGGTTTTTTAAGTTTGGCTCCACCTCCACGGTATTGCATCTCTCTGTACCATTGTAGCACGTGGTAGCCCTACACACCAAGGGGCATGATGATTTGACGTCATCCCCACCTTCCTCCTAGTTAGCAGGCAGTCTCGCTAGAGTCCTCAACTTAATGGTAGTAACTAACGACAAGGGTTGCGCTCGTTGCGGGACCAACCCAACATCTCACGACACGAGCTGACGACAACCATGCACCACCTGTCACCTTGTCCCCGAAGAGAATTTCCTCGATTAAGAGTAATGCAAAGGGATGTAAATTAATGATGGGTTCTTCGCGTTGCTTCGAATTAAAACCACATGCTCCGCTACTTGTGCGGGTCCCAATCCAATTCCTTTGAGTTTTAATCTTGCGACCCAGCCGTACTCCCCAGGCGGAATGCTTAATGCGTTAGCGGCGGCACGGAGACCCCACCTAGTATTCATCGTTTACGGGCGTGGACTACCAGGGTATCTATTATCCTGTTTGCTCCCCACGCTTTCGAGCCTCAATCAGTTACAGTCCAGAGAGTCACGCCTTCGCCACTGGGTGTTCTTCCTAATCTCTACGCATTTCACCGCTTCGCACTAGATTCCTCTCCTCTCCTGCACTCCTAGATAACCAGTTTTGGGATACGGCACTTAAGTTGAGCCAGGTATTTCACATCCCACTTAATCATCCGCCTACGCTCCTTTACGCCCAGTAAATCCAGTTAACGCTCGCCACCTACGTATTACCGCGGCTGCTGGCGTAGTTAGCCGTGGCTTCCTCAACAGGTACCGTCATTATGCCCCAAAGACAGGCTTTACGATCCAGAAAACCTTCATCACTCACGCGGCGTTGCTGCATCCAGGTTTCCCCATTGTGCAATATTCCCCTGCTGCTGCCGTAGAG
+
5/*+4-+8131--/+,/3+1'*(+342-401*,&&(6.0-01;896223:/)+&*-%/6240-1-.(1/20./10,1+0/0/./(-+1&',),5/*00/,-+30)(+)')...+,+69307011551664110.'02/54,212:5791//.387997.01765021+4(&%'(0/.1*2(*,5--600-,,/2674<70.0613684</5(&)0/++-60//515.77<5/7377/.2-/1635:46(#%''/(/)*+77750/+/0545.%&*(*+,+&+)-)%''*--1+*--.%*+-*.42,*+*+.2104970/,)*-.-:54+(-1/917+,1($/00.*-/0/.&-,-462200()*-3441/*,2.00/,./-/217666:741512*-*,7.5698;98;662920(%-(/+)./*,--11,/234341/3660//1/9687<382213:337..//.2+0.-.5360+*,)(('(,4,.'(+.+2-./''**,10//26).6503-+)*-*-('&''+-*-/788<924409+-/;3&&+*1198*20,+--./)4(('3(,-4*/+5(34221)&&).)'.*6,),3.+$*+3:0+5--3*((*+31')$*)&+(./09;2-18923430'/-,.-+-615-,-.4;7582/10/*().6/*(5./)**)',033884:2)+)-,+*-58763.-,$+)''&(,+0&**++35,6:-)2,798/.10.01,2%%/322*'$,+)**0*,((.0((*..-/22240173:2,,.)--..()-/;,0/3.+,*++*&(,.05*8;&)&)(%%+*+%-(*-'&/*268-.-.'),558545-.-0(((.99685920887+.2-.3(1(/..($$))))+'&'*,(..101:51*+,,-/-*+*/,4.2,+39+.:5354669,06+*60850+,-351325)2,4.0,+/666:;534,,-,/2/9//64,/+**/014)(()&-4.+-590:4/.8/;832&%&'+1.149774218,-'%(/+/0)),/,)*+/63--./-1)&$+++++21<9777//0/)-.-14++40)+**,+.9&(*1*9-147-,.8*+'/-7354/75,&&$'((*)),)(.**&&
@9f64ce1e-f734-447b-80f1-0dbd0e9cd638 ch=485 read=71798 start_time=2019-12-13T02:49:34Z barcode=BC01 runid=2c9cf7bc05858273f10e7d7ec552fc0bd742dc3e
CTCCTACGGGAGGCAGCAGTGGGAATATTGCACAATGGGCGCAAGCCACGATTTATCATGCCGCATTAATGAAGAAGGCCTTCGGGTTGAGAGTACTTTCAGCGGGAGGAAGGGGTAAAGTTAATACCTTTGCTCATTGACGTTACCGCAGAAGAAACACCGACTAACTCCGTGCCAGCAGCCGCGGTAATACGAGGTACAAGCGTTAATCAGATTACTGGGCGTAAAAGCGCACGCCGTGGTTTGTAGAAGTCAGATGTGAAATCCCCGGGCTCAACCTGGGAACTGCATCTGATACTGGCAAGCAGGTCTCGTAGAGGGGTAGAATTCCAGGTGTAGCGGTGAAATGCGTAGAGATCTGGAGGAATACCGGTGGCGAAGGCGGCCTGGACGAAGACTGACGCTCAGGTGCGAAAGCGTGGGGAGCAAACAGGATTAGATACCCTGGTAGTCCACGCCGTAAACGATGTCGACTTGGAGGTTGTGCCCTTGAGGCGTGGCTTCCGGAGCTAACGCGTTAAGTCGACCGCCTGGGAATACGGCCGCAAGGTTAAAAACTCAAATGAATTGACGGGGGGGCCCGCACAAGCGGTGGAGCATGTGGTTTAATTCGATGCAACGCGAAGAACCTTACCTGGTCTTGACATCCACGGAAGTTTTCAGAGATGAGAATGTGCCGGGAACCGTGAGACAGGTGCTGCATGTGTCGTCAGCTCGTGTTGTGAAATGTTGGGTTAAAGTCCCGCAACGAGAGCGCAACCCTTATCCTTTGTTGCCAGCGGTCGGCCGGGAACTCAAAGGGAGACATGATGATAAACTGGAGGAAGGTGGGGATGACGTCAGATCATCATGGCCCGCCACGACCAACACACGTGCTACAATGGCGCATACAAAGAGAAGCGACCTCGCGAGAGCAAGCGGACCTCATAAGTGCGTCGTAGTCCGGATTAGGTCTGCAACTCGACTCATGAAGTCGGAATCGCTAGTAATCGTGGATCAGAATGCCACGGTGGATACGTTCCCAGGCCTTGTACACCGCCCGTCACACACCATGTAAATTGGGTTGCAAAAGAAGTGGGTAACCCAACCTTCGGGAGGGCGCTTACCACTTTGTGATTCATGACTGGGGTGAAGTCGCTGCTCTGGTAACCGG
+
-1040)1097048347768:264+144/:,++,-:00;664485022(++%*.'%$('++2100+-,,+*)/0&)()+-//74/8139'%%(&((,.24,%)%*,*(+.,+-1+(+/:0--/(2+-.1280-0570810070.7./7.11)+/$'*&%'*'$''(0.0018577:;../..4611+/-4,--1,'***%644677170//2(+'2*///4:87564;1'&((,),,030,-,,.,)*(&&'')-,46520*(*.'+78,)260/402.+(()'/%)311245/,,--.3731+,%+%)'()23676.(192-.-)1,2-2,--8/---..,5/0-79//./())*%(.056/-,&'(*-.-7.-430+-((*/-215*-438)((&)*')+,156767:999&)*()-/3/%.*&,.2;87*8/,5-)(-,,8;.-195101/.$))5<98;92//00/5589322.'&-*(/(,*29))++/.52/0&&&()+*'**%*251,*-+.05-+..579:79837/+-+(21.338..0*/-062;:8-011-87321709011221661).34,--1/1022;867//.*.)'+22;946371.)/02886343/.-'+)/6.-330.%/*+5/019:82%'**(*(*4<;/.-,,-:431.4/*&&&%(21225;9:860-.'*/12:93761(*'*.781%'(*;89.44))((,/,.1;8;94234()3/*/*-1*0.*)$)*45394<8,6555/.2))3776;4456:6:*:0//8+.-05:6:.+2.+,,+''(())+-074/001,1*,+)+(.6:846445465/'$+,.-,()/,28(&)+$%'.-8)&(*+)212334-32524;:7876,641)''&')*,0-3324443)('$(1*'(*9433432-3('')*.)-0538520/3-7.)(0.367668568636+5+.,0/--3/4220253-$'%)8.//87:977001:8895/12:9:<:8--,-716*'1684,52123342+89,*/.--+-),0&&%$((&+'21.0/**+22*%))&)'-+*,*00)*,**-73(82,.2/00707./6.25;3.-..32735766650/**).+)+3)$%$'''&)+*-4483:
@dadfcec5-f8f1-4b16-ac16-ece26850b47c ch=412 read=51660 start_time=2019-12-13T02:49:47Z barcode=BC01 runid=2c9cf7bc05858273f10e7d7ec552fc0bd742dc3e
CCAGTTACCTTGTTACGGCTTCCCGCAATCGCTGACCCTACCTTCGGCCGCTGCTTCGCTGCGGTTAATGCAGGACTTCGGGTATTGCTTATCTCATGGTGTGACGGGCGGTGTGTGCAGAACCGGGAACATGTTCACCGCGACATTCTGATTCGCGATTACTGATAACTCCAGCTGCATGTAGGCGAGTTTCAGCCTACAATCCGAACTGAGACTGGCGGTTTTAAAGTTTGAAACCACCTCACGGTATTTGCATCTCTCCTGTACCAGCCATTGTAGCACGTGTGGCAGCCACTACGCCAGGGCATGATGATTGACGTCATCCCCGCAACTACATCTGGTTGTAGGCGGTCGCTAGAGTCTCAGCAATGGTGGTAATAACGACAAGGGTTGCGCTCGTTGCGGGACAGCCAACATCTCACGACGCGACTGACGACAGCCATGCACCACCTGTCACCTTGTCGAAGGAATTTCCTCGATGGAAGTAACAGGATGTCAGAATTAGCCAGTGGAGTTCTTCGCGTTGCTTCAGGTAAAAACCACATGCTCCGCTACTTGTGCGGTCCCCGTCAATTCCTTTGAGTTTTAATCTTGCGACCGTACTCCCCAGGCGGAATACTTAATGCGTTAGCGGCGGCACGGAAGTGAAACCCCGCACCTGGTAACATTCGCATCGTTTACGTGGACTGGGGTATCTAATCTGTTTGCTCCCCACGCTTTCGAGCCTCAGCGTCAGTTACAGTCCAGAGTGCATGGCCGCCACTGGTGTTCTTCCTAATCTCTACGCATTTTCTGCCGCTACACTAGAATTCGCCTCCTCTCCTGCCTCTAGATAACCGGATTTGGAATGCAGCAAGTTGAGCCCGATTTATTTCACATCCCATAATCATCCGCCTACCGCTCCTTTACCCAGTAAATCCGGATAACGCTCGCCACCTACGTATTACCGCGGCTGCACGGCAGCCAGTTAGCCGTGGCTTCCTCCTTGGGTACCGTCATTATGCTTTAAAGATAGGCTTTACGATCGAAAACCTTCATCACTCACGCGGCGTTGCTGCATCAGGGTTTCCCCATTGTGCAATATTCCCCGCCGCTGCTTGCTCCGTAGAAC
+
,0'--1/1537.3+%'/*+125&&#&(405233222:,**,1.22&,1.)((#$&-)'(&((-5-6+,,#%#*),,2/2/4/)%&&$$%$''-,0379973/223-49968866-,&'%&(*2/),*&%(&,%/964680,+(,-7:*+2-.*(%&*022+.,+))++*+22,*./,/./-/+.//+'*/8/.%('&%,*06/7)'(',*+/1700+,''-)54*%&$')/+).2(,/.15/1-0---(.6*+.066540,*+-,+151467)*-%&%%'(-++,)((&(%*(%'%$&$&)(2'%(%(),*(&+./467779/726-+-*'**&%')*(')-('%$'(*%-,-(%('*&')$*,,&*)/.32/'()((%'(*./5-1+84694410///13358:,*(&(3)0+-()''&$&)*2,,(%%&(&()+5/%5;5953/27)/3/344121/3/-1'((+()'.6*/0040*2(',($'%&+*'/)04470'&$&'$%%#$$')'&*3:78<96440-*+0-2&,&/(+53,62,((..11793120./1.02-*0*/**)-*/*3/72&'3,.1+798/+*+'***.01/0-002.-*.((,.0+&2&(%)&%)+(')*20,-007421/'**+(&((((,+,41)#'&+1012-**&*/60*+.255185*++,,.,()(/0//12721802+,09/*-+482***%(052/,-/3.+,*+///62-9.-.23.3-,('''$&$$#$&'((*(++3+/,12-10-)*17145765/-/-,86.++),+&'*(-(++&('-+1,$&'*+()))24521+.0)(*),..(2&0$621+,*+,,-'&(&&(',*+.4.+%#(,(&07/..**+24-%&'.)/0242.15..,,$&(//,52*/.+%,,/673171703370.001131(-0+&/'1*+7024.0,5--,,)+&$&$$&$%''3*,.5'.*/+1.1++-*/,(.(*(56442%70,-&'()+*1..0'--1**)(%**,-,(*.-103262488+0-.%,,+/..008-..21.-6(+622;238:+*58143,3+++7.4*,'%($$%&%%%%'+12&%&&(&+(
@d342f580-84b1-4ec1-91ab-afddb287cfc1 ch=231 read=56321 start_time=2019-12-13T02:49:46Z barcode=BC01 runid=2c9cf7bc05858273f10e7d7ec552fc0bd742dc3e
CCGGTTACCTTATTTACGGCTTCCGCTGGTCATGAATCACAAAGTGGTAAGCGCCCTCCCGAAGGTTGAAACACCTACTTCTTTTGCAACCCACTCCCATGGTGTGACGGGCGGTGTGTACAAGGCCCGGGAACGTATTCACCGTGGCATTCTGATCACGATTACTAGCGATTCCGACTTCCTTGGAGTCGAGTTGCACGAACTCAATCCGGACTACGACGCACTTTATGAGGTCCGCTTGCTCTCGCGAGTCGCTTCTCTTTATACATGCGCCATTGTAGCACGTGTGTAGCCCTGGTCGTAAGGGCCATGATGACTTGACGTCATCCTCACTCCAGTTTATCACTGGCAGTCTCCTTTGAGTTCCGGCCGGACCGCTGGCAACAAAGGATAAAGGGTTGCGCTCGTTGCGGGACTTAACCCAACATTTCACAACACGAGCTGACGACAGCCATGCAGCACCTGTCTCACGTTTCCCGAAAGGCGCAATCCATCTCTGGAAAGTTCTGTGGATGTCAAGACCAGGTAAAGGTTCTTCGCGTTGCATCGAATTAAACCACATGCTCCACCGCTTGTGCGGGCCCCGTCAATTCATTTTGAGTTTTAACCTTGCGGCCGTACTCCCCGGGCGGTCGACTTAACGCTGGGTGGCTCCGGAAAGCCACGCCTCAGGCACAACCTCAAGTCGACATCGTTTACGGCGTGGACTACCAGGGTATCTAATCCTGTTGCCGCTTACGCTTTCGCACCTGAGCGTCAGTCTTCGTCAGAGGGGCCGCCTTCATACCGGTATTCCTCAGATCTCTACGCATTTCACCGCTACACCTGGAGATTCTACCCCTCTACGAGACTCAGAAGCTTGCCGGTATCAGATGCAGTTCCCGTTGAGCCCGGGGATTTCACATCTGACTTAACAAACTGCCGCGTGCGCTTTACGCCCAATGTGATTCAGATTAACGCGCACCCTCCGTATTACCGCGGCTGCTGGCACGGAGTTGGCAGTGCTTCTTCTGCGGGTAACGTCAATGAGCAAAGGTGTGCTTGCTCCCTTCCTCCCCGCTGAAATTGCGCACACAACCCGAAGGCCTTCTTCATACACGCGGCATGGCTGCATCAGGCTTGCGCCCATTGTGTCTTCCCCGCTGCTGCCTCCCGTG
+
1+10/''+'*&&.5,(,&(&'*)(%(*')(**4359876868/-+2--3,++,38.--2,&&*(*+1'&$#$&-3.)35::4;<;.612-;,((,7:-0989775629(*42//,./,2+089/866((98385.132:333;6635102<:9444/*,./35+.-(*-/54:30026897)-+(,'()-32316,+$*'$,012,:34216/1()*1/411,/19:221103001,+2-+,73++(''(++/075:620381)*%),,.,/2<298+*+-+*+-,.*&&*+461+-698140(/497;01*))(&'(),,1333$+-('(')*/*++1;.,2478090/.8899://3-+,1808+1+3.766896784:40'*-6*1378;:*.734<.1288975<330973/-.0)2.*,1..1:(),-79624.0551-)-'&('-.4/869235458.26611+,++2.02-+-3*+,3'3*6,1:5632/00-,))'',630/.70/&*)*-,.9</.**-3'+,.91:<998.7-++//1/0.4.5;;6745250/029346,+-,+.1126/4870,/028764.166.,,..<;4180117054:603713.476.(0/30;7988/6-8.3+.*)($+*.-2001506(*,60424:83..0)+.185:3621/11388+.21179./-844459874)01/(%%0+-/8:;:::707:*0/,+$$&*,-093.+++/9/63-54501/1143,(,.,+&*,,//5108092$&(,6&5456.8,,-23487677786717:50*20%'-)*,03/2/&%*5,75018...66.5/*21558-'(+&'+.+.1.,5,./134787*01.5/&')&&&02/-+2/2(1563+,,-.-.0,6,8,10850'')(&113710+,&''-,0-()+)*('%*&,%*++.-0-++%(&+/()24)5,-;58<72130038535/)-'1%'.+***'75336659;4502063.4:877707/,+)+01+./.0//++&#'*/:2.856,741+*+.(*)')&$%$&&'(*-/08-*,+/62;8<8854/1/1+11-2..,22:9:89889*65,1,)+.094-.7()&($,/299*%)+(,/,/9/7+*)++
@e6f8dd98-81fb-4813-8942-145a0c4fab21 ch=474 read=36635 start_time=2019-12-13T02:49:44Z barcode=BC01 runid=2c9cf7bc05858273f10e7d7ec552fc0bd742dc3e
CCGGTTACCTTGTTACGACTTCACCCCAGTCATGAATCACAAGTGGTAAAGCGCCCTCCCGAAGCCAAGCTACCTGCGCTTCTTTTCACAACCCACTCCCCACATGGTGTGACGGGCGGTATTATTACAAGGCCCAGGAACGTATTCGCCGTGGCATTCTGATCCACGATTGCTAGCGATTCCGACTTCATGGAGTCAGGTTGCAGACTCAATCGGACTACGACACTTTATGAGGTCCTTGCTCTCATGAGTCGCTTCTCTTTGTATGCGCCATTGTAGCGTGTAGCCCTGGTCGTAGGGCCATGATGACTTGACGTCATCCCCACCTTCCTCCAGTTTATCACTGGCAGTCGCTGAGTTCCCGGCCCGGACCGCTGGCAGCAAAGGATAGGAGTTGCGCGCTCGTTGCGGGACTTAACCCAGCATTTCACAACACGAGCTGACGACAACTCATGCAGCACCTGTCTCACGGTTCCCGAAGGCACATTCTCATCTCTGAAACTTCCGTGGATATCAAGACCAGGTAAGGTTCTTCGCGTTGCATCGAATTAAACCATGCTCCACCACTGTGCGGGCCCCGTCAATTCATTTGAGTTTTAACCTTGCGGCCGTACTCCCCGGGCGGTCGACTTAACGCGTTAGCTCCGGAAGCCACGCCTCAAGGGCACAACCTCCAGTCGACATCGTTTACGGCGTGGACTACCAGGGTATCTAATCCTGTTTGCTCCCCACGCTTTCGCGCCTGAGCGTCAGTCTTCGTCCGGGGGCCACCTTCGCCACCGGTATTTCATCAGATCTCTACGCATTTCACCGCACCTGGAATTCTACCCACCGGGACTCAAGCTTGCCGGTATCAGATTACAGTTCCCAGGTTGGGCCAGAGTTTCCACATCTGACTTAACAAACCGCCTGCGTGCACTTTACGCCCAGTAGTTCGATTAGCAGCACCTCCAGTATTACCGCGGCTGCTGTGAAAACAGGGTTAGCCGGTCTTCTTCTGCGGGTAACGTCAATGAGCAAAGGTATTAACTTTACTCCTTCCTCCCGCTGAAAGTACTTTACAACCCGAGAAAGGCCCTTCTTCATACGCGGCATGGCTGCATCAGGCTTGCGCCCATTGGTACCAAATATTCCCCATACTTGCCTCCCGTAGAGGAGCAATATCCAGCACCAACAGAAGGTGCTACAAAGACACCGACAACTTTCTTTCGCTTTAAGCGTACGTAGCACCGCA
+
:'+'88,.63:-4.*-4268<7/234+-./123-),*+&'-))+*52/8)*/0/;6/-31)*((-30.()(&)*(%(&(3,,735)&#$'%**)%++412*%((*.48641784<;41/-(+.)-)*+::4293*%25170////;7'120.4...8:8//.+5,()++0/'*,-,//.25-**+-222/-.-)*+++176901.14557/;17.:583(,/,/%.,+0+))*)*12)*/),.0/2%'('))(+,6+,/,.1510/.'*,19485,'''+')))()/5+)3797733/-74:55)(&&'**,+-06671.654-)+-)*/5,-++.2:-,-3563441(+/)(+,-+04,9.*+,13,0628966,/(&*%+19+4-875*(%)20)+,.-233447/10::10/1/1-94-*222;90/218411)%)'(++,----%*'0/3/744223:486613,./95627-,./,,)&',1966769744))--'*,4-0037101%44-/.127%*$,).*12;87:979229+,-22)&-+-1;879+,/.0/+(//&-..2267800996),58:8;6*042/--6<<-593.//./5868-411-233/%/5869735+1628265431/++,+5-/-,2(,2',-6868//-.-,-.9:7:02%&(*+856257419,**1223:8;55334922+'-+2545;2811/16+),-937/+,-.641/)*$+1)*(-,.350/2+-.,+-+.)169/.0/1;167175/0:./+,-38/-2.-),..43655340082,*-2--&--,.(/*4,53(/+)#)*(/2'37843%,,/-/7(0/1150/.3'$'+,59093,-202(*/-40.)',8*-'')3350.,*+*4-65;985.5566734-/%)+2.,.*.3+'**,)/-*)*2++)++&+)/*&)()%+-+6/1620.401.-,-&%'%()*%(4502--01/3.),7/693033262.178870(/+-/3589*.-.-/3/.)04+*-.07.77552:7*,122:41301/41)*(&*-)(*&)*.+/.5)1:2172/4(+&*',+,//53,,---:)2.,-7..+04-&(('&-)',&*/004+642(&'%((%&)((.98-.-,'.'*',.9/..8'(*//095*.+'++&)(%'*7318,*(4%3-*(,'+'-2/.083*&&(,'$$')/+*-,'%&'%''$%%
@aa335b97-b049-4287-981a-46e0c01636ae ch=450 read=35731 start_time=2019-12-13T02:49:44Z barcode=BC01 runid=2c9cf7bc05858273f10e7d7ec552fc0bd742dc3e
CCGGTTACCTTGATACGACTTCACCCCAGTCATGAATCACAAAGTGGTAGCGCCCTCGAAAGGTTAAGCTACTTCTTTTTGCAGCCGCCCATGGTGTGACGGGCGGTGTAACTGCAGGCCAGGAACGTATTCACCGTGGCATTCTGATCCACGATTATAGCGATTCCGACTTCATGGAGTCGAGTTGCGAACTCAATCCGGACTACGACGCACTTTATGAGGTCGCTTGCTCTCGCGAAGATCGCTTCTCTTTGTATGCGCCATTGTACGTGTGTAGCCCTGGTCGTAAAGGGCCATGATGACTTGACTATTTACCTTCCTCAGTTATCACTGGCAGTCTCCTTTGAGTTCCAGCCGGACCGCTGGCAACAAAGGATACTGGGGTTTGCGCTCGTTGCAGGACTTAACCCAGCGATTTCACAACACAGGCTGACGACAGCCATGCAGCACCTGTCTCACGGTTCCAGAGAGCGCAATCCATCTCTGGAAAGTTCACGGTGTCAAAGACCAGGTGGGATTCTTCGCGTTGCATCAGATTAAACCCACATGCTCCACCGCTTGTGCAGGCCCCGTCAATTCATTTGAGTTTTAACCTTGCGGCCGTACTCCCCAGGCGGTCGACTTAACGCGTTAGCTCCGGAAGCCACGCCTCGGGCACAACCTCCAAGTCGACATCGTTTACGGCGTGGACTACCAGGGTATCTAATCCTGTTTGCTCCCCACGCTTTCGCACCTGAAGGCGTCAGTCTTCGTCCAGAGCGCCTTCGCCACCGGTATTCCTCCAGATCTACGCATTTCACCGCTACACCGCAGATTCTACCCCTCTACGAGACTCAAACGCCGGTATCGAGATGCGGTTCCAGGTTGAGCCCGGGGTTTACATCTGACAACAAACGCCTGCGCGCGCGCCCAGTAATTCCGATTAACGCTTGCTCGTATTACCGCGGCTGCTGGCTGGAGTTAGCCGGTGCTTCTTCTGCGGGTAACGTCAATGACAAAGGTATTAACTGCTCCTTCACTCCCCGCTGAAGAAGTGCTTTTACAACCCGAAGGCCTTCTTCATACGCGGCATGGCTGCATCGGAGGCTTGCGCCCGTTGTGCGTATTCCCCGCTGCTGCCTCCGTAGAG
+
44',5.*0*,+((.--0*34:6.974,114322/.0.-,-27.,+)+-)'++,/322+/.*(0.532')(').3412-*&#&'&/-&(0**./68689999:8/0**)(%#$%%%%,*.,#))'/43766:415734-**(.7997785,++*.12.'(*-,*14251.02:4787+*+,--.,1//0))546703..',+**/$(-1256.-/)%$#$*-2241458/////5+)*'))-04033:1862:6/16444379302'&&)---.-1012;106:875687+,1378680-+++-/6/.,&$%&%'-/10+,*,+//:(*+-00070',/238+).)+-4521+&'2.5:8::7985;61&128+4/97-%%$(.-02)(..55605-++$666132221<3../(%.--)../+1)2%)4623/67485557/646541018/5441-)*&*,/2+((,+,45363:4457730-/3326..056+3632+)()+,0459'+&().-)+$#&&(),42812121+)-.61<941*(**,*--66)*-)**7*,-8'+.997++662115236::-*+4;;..8290:01.:2:+6.//18://048)7678.,-../665,+2,+.83524+2%,10331920',2*)*-+-3+4)61,-7777667116/++/-.0456557334'1*&.+.344:7565606/**+612*'+)*/5+...,/,'((%%*+..3'&334;9629)+((''*1204/145//6'//36<81+-(()//0*+.5646<50'('%&*)*.-($%*,/3:45-4.-./2604.,.//4--+,(*1)-+0*,-*&(*406.9:;0,*/,/(*$'2,'025(,+%$((+*%%)(+1()(%$)-2033,-**(*(,++))*/78;87./080751+0'&&$'')+210:;271:33399570+,,&(4/--121710/6055;78891-*,.342551.('*),,)+0,%.(''(+&)(+(./2++,08;4*.60.2%''')#%%&()*,.02+)**..4/:4<88<:8+++)+285.,++(),7799+.$'')/3),-6:/'*,,1//*-.00940,/259988863:9,.50,+
@92d5a8f2-6693-4e0a-952b-223b101a1770 ch=148 read=53682 start_time=2019-12-13T02:49:54Z barcode=BC01 runid=2c9cf7bc05858273f10e7d7ec552fc0bd742dc3e
CCCTACGGGAGCAGTGGGAATATTGCACAATGGGCGCAAGCCTGATGCAACCATGCCGCGTGTATGAAGAAGGCCTTCGGTTGCAAGTACTTTCGGCGGGGAGGAAGGGTAAAGTTAATACCTTTGCTCATTTGACGTGTTACCACGAAGAAGCACCGGCTAACTCCGTGCCAGCAGCCACTTGTTAATACGGAGGGTGCAAGCGTTAATCGGAATTACTGGGCGTAAAAGCGCGCAGGCAGTTTTGTTAAGTCGGAGATGTGAAATCCCCGGGCTCAACCTGGGAACTGCATCTGATACTGGCAACGAGTCTCGTGAGGGGTAGAATTCCAGGTGTGGTGAAATGCGTAGAGATCTGGAGGAATACCGGTGGCGAAGGCGGCCCCTGGACGGAACTGACGCTCAGGTGCGAAAGCGTGGGGAGCAAACGGATTGAATGCCTGGTAGTCACGCCGTAAACGATGTCGAGCTTGGAGGTTGTGCCCTTGGGCGTGGCTTCCGGAGCTAACGCGTTAAGTCGACCGCCGCAAATTACGGCCACCAAAAACTCAAATGAATTGACGGGGGGCCCGCACAAGCGGTGGGCATGCCAGTTTAATTCGACGCAACGCGAGAACCTGGTCTTGACATCCACAGAACTTTCCAGAGATGGATTGGTGCCTTCAGGAACTGTGAGACAGGTGCTGCATGGCTGTCGTCAGCTCGTGTTGTGAAATGTTGGGTTAAGTCCCGCAACGAGCACCAACCCTTATCCTTTGTTGCCAGCGGTCGGCCGGGAACTCAAGGAGACTGCCAGTGATAAGCTGGAGGAAGGTGGGGCGTCAAATCATCATGGCCCACTTGACCAGGGCTACATTTAATGGCATACAAAGCGACCTCGCGAGAGCAAGCGGACCTCATAAGTGCGTAGTCCCGGATTGGAGTCTGCAACTCTCGACTCCATGAAGTCGGAATCGCTAGTAATCTCGTGGATCAGAATGCCACGGTGAATACGTTCGGGCCTTGTACACACCGCCCGTCACACCATAGAGTGGGTTGCAAAAGAAGTAGGTAAGCAACCTTCGGGAGGCGCTTACCACTGTGATTCATGACTGGGGTGAAGTCGTAACAAGGTAACCGG
+
/:,+/3*82%),-001943421676/+0/8459--&-76/55.,,--./)41998975667775664/+/+/.896;4,($(&()'&'()*-1'&+))16.(,*/),-)*-99-/201./0/48-+01($*,()&(&'(++(*)&'(,,*--)*+0,-))*/404443652,,-//&11&++(''%*)/,0-3/(.'('65401,3,/+-../7-3-/03;:776769,'%'')&'%)).1617<+-1:87/380,(($+,/,.2/*200*/779:83%01./921+/0-/,,/73343411,*'%)&'123.2'(%%)-/2*.,-..0/0-03*(%()547;622357-,,))236:8/16(2.1:8261082/.1+,,&'0+)%&(.,32**'''((++-12*25770-.*)))./*-6/'(+,<74)2(,(%',*'+/()1,.-+.(++67456:52001024)'&014,-))-/611/-/'&&%,0+++-0)&',*.4+---7/,-.*.*/+,/14697035,0-+(*'(*.)2+%.**2;6/-1:6<;:512221/4/283/+08.,../1++,-*/--)%+0*/-,+,42154:10///550/)&($(*+,.)(79+1))(/11/4.//-17.06/6.+*+*,;:2-8,-*)+.;6;5'67554554-+)++23::99:85563;21010.37.//..77407//-46.-55;7;:7;633383-,01/1'%()&,,,0.:32522453;8.3;./84677:9435814;:160/315.0,/029879.1.--+*'$(017/-,+/+/,.&&*,,..)(%''')+%*(/-90&&)',.4:-40/.+&&$&&$$#$%$'(557-.-&*3467784--**(+-2;/51700000-.24*002334447-+--&5)*,%&)*44403/.+&'++/43623105/-1,31879433,22540,%'+.<;988667::892+--720/:805.166/756.4)'(''++*/825;802644138+0+&(&*)457;&7(76*%))%(*,.01(#%),)*5<9'75%%++)(/)'+0,*3+0124:5784342-))+),.5--./08867605/.11419
@b8f6e634-1c6e-4cc6-a89b-094362bc2c1f ch=370 read=89145 start_time=2019-12-13T02:49:53Z barcode=BC01 runid=2c9cf7bc05858273f10e7d7ec552fc0bd742dc3e
CCAGTTACCTTGTTACGACTTCACCCCAGTCATGAATCACAAGTGGTAAGCGCCCTCCCGAAGGTTAAGCTACCTACTTCTTTACAGCCCACTCCTTGGTGTGACGGGCGGGTGTGTACAAGGCCGGGAACGTATTCACCGTGGCATTCTGATCCACGTTACTAGCAGCGATTCCGGCTTCATGGAGTGAGTTGCAGACTCAATCCGGACTTGACGCACTTTATGAGGTCCGCTTGCTCTCGCGGTCGCTTCTCTTTATGCGCCATTTGTAGCGCAGTGTGTAGCCCTGGTCGTAAGGGCCATGATGACTTGACGTCATCTTACCTTCCTCCAGTTTATCACTGGCAGTCGCTGAGTTCCCGGCCGGACCGCTGGCGAAAGCAAAGGATAAAGAGGTTGCGCGTTGGGACTTAACCCAACATTTCACAACACAGAGCTGACGGCAGCCATGCAGCACCTGTCTCACGGTTCCCGGTACATTCTCATCTCTGAAACTTCCGTGGATGTCAAGACCAGGTAAAGGTTCTTCGCGTTGCATCAGATTAAACCACATGCTCCACCGCTTGTGCGGAATTTACATCAATTCATTTTGAGTTTAACCTTGCGGCCGTACTCCCCAGGCGGTCGACTTAACGCGTTAGCTCCGGAAGCCACGCCTCAGGGGCACAACCTCCAAGTCGACATCGTTTACGGCGTGGACTGCCAGGGTATCTAATCCTGTTGCTCCCCACGCTTTCGCACCTGAGCGTCAGTCGTCAGGGGCCGCTTCGCCACCGGTATTCCTCGAATCTCTGCGCATTTCACCGCTACCTGGAATTCTACCCCCCTCTGCAGGACTCAGCTTGCCGGTATCAGATGCAGTTCCCAGGTTGGGCCAGGGTTCACATCCTGACTTAACAAACCGCCTGCGTGCGCTTTACGCCCAGTAATTCCGATTAACGCTTGCACCTCCGTATTACCGCGGCTGCTGGCTGGAGTTAGCCAGTGCTTCTTCTGCGTGCGTAAACGACCCAGGTATTAACTTCTCCCTTCCTCCCCGCTGAAGTACTTTACAACCCGAGGCCTTCTTCATACGCGGCATGAAAACGCATCCAGGCACGCCCATTGTGCAATATTCCCCACTGCCGCGTAGGAACAATATCAGCACCAACAGAGGTTAACACCGAGACTTTTGGCAACTTTCTTCCAGCACCAGCAATACGTAGTGGCGTT
+
01'/2514433*0,%&.-13:671795+/35152087503.-(*,55641216;54/,)')).4*9(0$'(*593459;/79,&))&-0*(+,1'&%%&&%#&&0&).0040))**.06374-6+'0+576232071127-4*423591-,-022/0-,1-/*)%'(**108:/-0)0366+./*'%&)*-/.$.%')3/2.;05,32.0)*-//(('-076,..--/**+%&.')*23/1)%(&(#$$$&'*43::136::;;292,()(*+-)&))(-,++*-2,-7::95862)3656,,,-++*,,0-.0/158:'%&&):5788//,./1<34578503%&(/00&&,*,.756:,++1,081''(+-14.&)(-$*041*5+796,)&-)9/.,.,),1,.2/,7*0&1-),)*,391.*)-&''*(*&))20--*3-,*2.%'#&&(,,/0&&)342*-.64264*.)$')+488695630.,,10,02779666:73*,+.5668<415236*.7/<89:000,/,++/0:-+,7+:996;100++++3-,2.//0--/'-+,&%&$$$'(*8*8.;70199,/0.5;:/9574842224-'(&)*0.-(%07,))()540./0&&&('-3,)(*-(2+.0,28+-'*)*-(*20('#&(++50,/,/,345.0-010269212/-0/4:622'+)(.*'**/0,,71/3-,+(&&'13-,--,.3866'((.1...445133.,)')4**68-,.***1+/2,%1*.544608.-1&((((-....-.15<:,00**-/-2++3.*,/-/%&*+.11--1-+0))+*1/3&-+-1,18+64779///00<7:9:21.+.75;5:627.,++.1.*)&&('%%&&'(+-.+/,*./39334/42..-.3702.74,+-/164331-//;00-,,.2*,+.6+.12816327;570;1105/3)&$')$)+0+)-0)76028776:40*((&&&%*%&%%&('&%(&+,+,03-*,,&)4705:7)++84/*86/1.(+(.24.*+-.-40(&+0/96;65;7.0/+'&'))&#&(**'&$%'),,%(,*%*),<:.01//$.,)*.-.077*#%&$(&$&&$%')0(.&2+/04/01-00522+)+))0+0*-&))),''((()%'$'&'+070/56.((')&-(+%)'-2')(*%%&(%)$""
@cebcfdcc-3d5c-4b43-9669-4e632db2d001 ch=345 read=46711 start_time=2019-12-13T02:49:53Z barcode=BC01 runid=2c9cf7bc05858273f10e7d7ec552fc0bd742dc3e
TTGTGCCGTTCAGTTACGTATTGCTGGTCAACGCTGAAGAAAGTTGTCGGTAATGTTAACCTTTCTGTTGGTGCTGATATTGCTCTAGGGAGTAGCGTAAGAATTTTTTTCGGCAATGGGGAAACCCTGACCGACAGCACCGCTGATGAAGAAGGTTTTCGGATTAAGCGTATAAAGGAAGAACGGCTACAGGAAATGGTATTTGACACTTTATTAAGCCACGGCTAACTACGGTACACCCAGCAGCCGCGACGATAATACGTAGGTGGCAAGCGTTATCCGGGTATTGGGCGTAAAGAGGAGCGGGAAGGCGGCAGCAGGGTCTGTGGTGAAAGCCTGAAGCAACTTCCAGTAAGCCATAGAAACCAGGCTAAGTGCAGGAGGATCGTGGAATTCCATGTGTAGCGATTGAAATGCGTAGATATGGAGGAACACCAGTGGCGAGCGACGATCTGGCCTGCAACTGACGCTCAGTCCCGAAAGCGTGGGGAGCAAATGGGATTAGATACCTAGTAGTCACGCCGTAAACGATGAGTACTAAGTGTTGGATGTCAAAAGTTCAGTGCTGCAGTTAACGCAATAAGTACTCCGCCTGGTAGTACGTTCGCAAGAATGAAACTCAAAGAGATTGACGGGGGGCCACACAAGCGGTGGAGCATGTGGTTTAATTCGAAGCAACGCGAAAGACTTCTACCGAATGTGACATACTCATAAAGGCTCCAGAGATGGAGAGATAGCTATATGAGATACAGGTGGTGCATGGTTGTCGTCAGCTCGTGTCGTGAATGTTGGGTTAAGTCCACAGCTTGAGCGCAACCCTTATCGTTAGTTACCATCATTAAGTTGGGGACTCTGAGACTGCCAGTGACAAGCTGGAGAAGGGCCATTAAATCATCATGCCCCTTATGACCTAGGCTACACACGTGCTACAATGGATGGTGCAGAGAGCCTTGAAGCCGCGAGGTGAAGCAAACCCATAAAACCATTCTCAGTTCGGATTGTAGTCTGCTAGCTCTTGACTACATGAAGTTGGAATCGCTAATCACTTGAATCAGCATGTCGCCCGTGGGCCGTCTGGAGCCTTGTACACCGCCCGTCACACCACGAGTTGGTAACTTACCCGAAGCCGGGCGGCCTAACCGCAAGGAAAGGAGCTGTCTAGAGTGGGATTATTGGTTAAGGGGAATTTAGAAGTCGTAACAGGTAACGGG
+
$%'%$&*(,48)*/++,222/://-)%'&$$%&'&(+)&+-),,7.//.1/(.**++.+251;:231828398::333.21..21-.)-*$$$%$$&%&('&('69:;,-1/;419213-'(++/4/-./3.*(*.$*$3.'&$%&++.)&*+'4+:902)/&6''&$&&&)/1:+-+4203*)&*(,56+6,)3+*.50)*(%&%%$&&**)-.4/&(*(,,50117//+++''$%&1.)(+**-6-.,-%')',.+-,2136.84.:-.678564214&+1(,),26010037:0+).)%)+(.+)*)2),:4302)'+*+-977785+)*)(-($%)'%&'(&)0+'()21))4,43.+11)+/%$&,+'+(3/102.&*.*+,'/-102232975441+*+*.%1*+144/1;:9979-,*()+..+0.08:45141.''..89-,,,,'',/90475/-&*+:666633230*),31(+,-.5:.)*-85-.*''$2(--7766:'(++****)-,/6234;85.,.*(')+66835873<4;2603.361*0.;:6693301233363521.(%&,,(/*,038+.101/-.072316:4*+/2,/5/.27036.68*&'&**/,04/0494/39'/.3210/0624-+-,21--.24<2.3/24-.**+/%)&&).4(&+)&(&)*.5-%'+&-()*&&%'(*2225..4/-2)%&')/06520.,2/+.,,./056/..-+1/4153979989878746864/&(*+466876(/)'+/58:&30/317.34'&+,%)&%*.7601/-6:111//362:3,3--9=:<;66951-1--4910440+''*+06757(,./0+((&'550*(&%'%#(%&'',1/.236778./31/+71104661,/323-,)($(**554443933;::::::,)*((%%&$%&),4,-556,******6-/0:227.-/5;;83389<869024:7)/*6--/.2763,*%&&()*(&&)*+-0121/7+/.8+3///56-2*)*$*%%()+,1-+,*+,23).+'&'%)),'&'&&&)$),()*$(,-114,/7..24/1/3.+,(,*)/4011+*))(1,)%&,'+6)/*(.-1-))$-'')++)+()'.*&&&0(('$'((,-,54,+7(--0'3,)'1+-)**-3-)(),+.3478313,6073638:
@2070921b-3a92-4836-a2f1-c7a7fcbb5be3 ch=398 read=47292 start_time=2019-12-13T02:50:01Z barcode=BC01 runid=2c9cf7bc05858273f10e7d7ec552fc0bd742dc3e
CTCCTGCAGGGGCAGCAGTGAGAATGTTGCACAATGGGCGCAAGCCTGATGCAGCCATGCCGCGTGTATGAAAGAAGGCCTTCGGGTTGTAAAGTACTTTCAGCGGGGAGGAAGGGGTAAAAGTTAATACCTTTGCTCATTGACGTTACCCGCAGAAGAAACACCAGCTAACTCCGTTATGGCAATAGCCGCGGTAATACAGGAGGTGCAAGCGTTAATCGGAATTACTGGGCGTAAAGCACGCAGGCAGTTTGTTAAGTCAGATGTGAAATCCCGGGCTCAGCCTGAGACTGCATCGATGCTGTAGCAGGTCTCGTAGGGGTAGAATTCAGGTGTAGCGGTGAAATGCGTAGAAGTCTGGAGGAATACCGGTGGCGAAGGCGGCCCTGGACGAACTGACGCTCCGGGTGCGAAAGCGTGGGGAGCAAACAGGATTAGATACCTGGTAGTCCACGCCGTAAACGATATCGACTTGGAGGTTGTGCCCTTGAGGCGTGGCGGAGCTAACGCGTTAAGTCGACCGCCACAGAATACGGCCGCAAGGTTAAAGCGAAATGAATTGACGGGGCCCGCACAAGCGGTGGAGCATGTGGTTTAATTCGATGCAACGCGAAGAACCTTACCTGGTCTTGACATCCACGGAAGTTTTTCAGAGATGAGAATGTGCCTTCCGGGAACCGTGAGACCCAGGTGCTGCATGGCTGTCGTCAGCTCGTGTTGTGAAATGTTAGGTTAAGAAGTCCGCAACGAGCGCAACCACTTATCCTTCGTTGCCAGCGGTCCGGCCGGGAACTCAAGGAGACTGCCAGTGATAAACTGGAGGAAGGTGGGATCAGGTCATCCTTGTACCGACCAGGGCTACACGTGCTACAATGGCGCATACAAAGAGAAGCGACCTCGCGAGAACAAGCGGACCTCATAAGAGTGCGTCGTAGTCCGGTTAGGTCTGCAACTCGACTCCATGAAGTCAGGATCGCTAGTAATCGTGGATCAGAATGCCACGGTGAATACGTTCCCGGGCCTTGTACACCGCCCGTCACACCATGGGAGTGGGTTGCAAAGAAATTAGGTAGCTTAACCTTCCGGGAGGCGCTTACCACTTTGTGATTCATGAAGCTGGGGTGAAGTCGTAACAAGGTAACCGG
+
,//4.+.&32)('%,+*/-.'(,3041;0,+/.9436/.-/14/25-+-.,/1(17196:765543465458*&*++.52272(1-.((*/:/*2/-2;1/+-(**.)&.-/6,01)(.69..0-2'*)+/780-5686371/2.8--.<2-..-2-))+(&(-5*.3-3,*)/0+10..04340+*)+3.,,+-061-1&+-(),+-35247.9.5.44/71518153896999281'*)//102:8122;0-.806.6:/.3.(&%,2(&44++,'&&-,).,**&).13211/+(&+$(#%$&%(')+*++,25+51:-//.-1-2.,*6/1++,,2632/62-/6:7702000226,)*''.,,+0,5..1+*,)(,),+13-'.221'&1+**)'&&&*)&(555-(((&*+3.//62%),9;78'87./5./28469(*6413/31&+-2421350,,))&,,.+*-+.-//34;24258('()*475729./(,'+-536.-++1.6/0176895151#&&*&().31877*/.1,-*,/0-*,&&.3),/507120-/5-*0.*+,-7:453:9:/---43(,.57;9/32;1//00:8163/*+'&(*-'((*.601376.:.//7882.//5*6+*7<8127...//7978;865.35480(2;9474911.&,'+('(+333353/..(446778,+,,,33346&6.*((.-*2+5-+,...1-%''%&-''*,)0%&(**61(21()5+,-6/.92042**6,,-,60./1712/:3842--()*,&*+76971+,)'(*0:98780*-+*5.80094(('''*(**01&(*&/&+,,-.;58;:9862,.('*-738-:..9768777988+((&(*$&'%&/-.*./*(*%)03.34:336334657'(+.266769::517)()*-)*-,,./144-.4+,,-.46800/..6).4*,701044558554:8:988,-*2-/15-/0;932:/*..241/,'121,0,(&'('+6119-..0/-+-2/675/&'(20)*70467-&%*('').//.'''&*+1339/*)44,/6.1151089*2/45./2254/$)('&&&)*'/+,-21007588823*,)*1;9;70
@42ada49e-8b49-4d8a-8019-26f771e7efba ch=59 read=73918 start_time=2019-12-13T02:49:58Z barcode=BC01 runid=2c9cf7bc05858273f10e7d7ec552fc0bd742dc3e
CCGGTTACCTTGTTACGACTTCACACCCCAATCATCAATCCCACATTGAACCCAGCTCCTTCCCTTTGCGGTTAGGCCACCGGCTTCAGGTGTGTAACTCTCGTGGTGTGACGGGCGTGTGTACAAAGGCCCGAGAACGTATTTCACCGCGACATGCTGATTCGCGGTGCTAGCGATTCCAACTTCGTAGTCGAGTTGCAGACTACAATCCGAACTGAGAATGGTTTGGGTTTGCTTCACCTCGCGGCTTCGCTTCCCTCTGCACCATCCATTGTAGCACGTGTGGCCAAGGTCCATAAGAGGCATGATGATTTGACGTCATCCCGCCTTCCCTCCAACTTGTCACTGGCAGTCGCTAGAGTCCCCAACCATGATGTTAACTAACGATAGGGTTGCGCTCGTTGCGGGACTTAACAACATCTCACGACACGAGCTGACGACAACCATGCACCACCTGTATCTCATATAGCTATCTCCATCTGGAGCCTTTATGGTATATCAGAGACCTGGTAAGGTTCTTCCGCGTTGCTTCGAATTAAACCCATGCTCCACCGCTTGTGCGGGCCCCGTCAATTCCTTTGAGTTTCATTCTTGCGAAGACGTATACTCCAAGGCGGAGTACTTATTGCGTTAACTGCGGCACTGAACTTTGACATCAACACTTAGTACTCATCGTTTACGGCGTGGACTACTAGGGTATCTAATCTATTTGCTCCCCACGCTTTTTTTTTCCGGGACTGAGCGTCGAAGTTGCAGGCGGTGTCGCCTTCGCCACTGGTGTTCCTCCATATATCTGCACGCATTTCACCGCTACGCATGGAATTCCACGATCTCTCCTGCACTCCTGGCTGCCTGTGGTTTCTGCCGGCTTTACTGAAGTTAAGCTTCAGGCTTTCACCACAGACCTTGCTGCCGCCTGCTCCTCTTTACGCCCAATAATTCCGGATAACGCTTGCCACCTACGTATTACCGCGGCTGCTGGCACGTAGTTAGCCGTGGCTTTCTAATGCCGTCACTCGGCTGTTCCTGTAGCCGCCGTTCTTCCTTTATAACAGAAGTTTACAATCCGAAAACCTTCTTCCTTCACGCGGCGGCGTTGCTCGGTCGGGTTTTCCCCATTGCCGAAATTCCCTACTGCTGCCTCCGTAGGGAGCAATATCAGCACCAACAGAAAGGTTAACACAAAGACACCGACAACTTTCTTCCAGCACCATGCTGACTGGTGCAGCTTTGAACATCTAGTTAACCTTTCTGTTGGTGCTGATATTGCTCCTACGGGGAGGCAGCGGTAGAATATTGCACAATGGGCGCAAGCCTGATGAAAGCGACGCCGCGTGGATGGAGGCAACTTCGGGTTGTAAACCTCTTATCGGGGGGCAAGCGTGAGTGAGTTTACCCGTTGAATAAGCGCCGGCTAACTACGTTGGCAGCCGCGGTAATACGTAGGGTGCAAGCGTTATCGAGCAACAGGCATCGTAGGCGGTTCGTCGCGTCGGTGTGAAAGTCCATCGCTTAACGGTGGATCCGCGCCGGGTACGGGCGGGCTTGAGTCACGGTAGGGAGACTGGAATTCCCGGTGTAACGGTGGAATGTTGTAGATATCAGGAGGGAAGAACACCAATGGCGAAGGCAGGTCTCTGGGCCGTTACTGACGCTGAGGAGCAGCTGATGGGGGGGCGAACAGGATTAAGAATACCTGGTAGTCCACGCGCCGTAAACGGTGGATGCTGGATGTGGGGCCCGTTCCACGGGTTCGATGTCGGAACTAACGCGTTAAGCATCCCGCCTGCAAAATTACGGCAAAGGCTAAAACTCAAAAAATTGACGGGGGGCCCGCACAAGCGGCCGGAGCATGCGGATTAATTCGATGCAACGCGAAGACCTTACCTGGGCTTGACATGTTCCCGACGATCCAGAGATGGGGTTTCCCCTTCGGGGCGGGTTACAGGTGGTGCATGGTCGTCGTCGAAATAGTGTCCGTGAGATGTTGGGTTAGAAGTCCGCAACGAGCGCAACCCTCGCCCGTGTTGCCAACTTGGATGTGCCGAAGAAGGGAACTCACGGGGACCGCCGGGGGTTAACTCGGAGGAAGGTGGGGATGACGATAAGATCATCGTACTTTGCCGTCCAGGGCTTCACGCATGCTACAATGGCCGGTACAACGGGATGCGACGCGGCGACATGAACCGGATCCTGAAACCGGTCTCAGTTCGGATCGCAGTCTGCAACTCGACTGCGTGAAGGCGAAAGTCGCTGTGTCGCGGTCAGCAACGTCGCGGTAATGCGTTCCCGGGCCTTTAACACCGCCCGTCAAGTCATGAAAGTGGGCGCCAGAAGCCGGTGGCCTAACCCTTGTGGGATGGAGCCGTCAGGTGAGGGCTCGTGATTGGGGACTAAGTCGTAACAAGGTAACCGGAGGCGACAGCCGTGGGTTAACTAGATGTTCAAAGCTGCACCAGTCAGCACAGCAATACGTAACTGCA
+
75/.20.4636/061125799/+-(-(+'+*+),//49-72)'*(-1**2.4/+,497775::(59,+3005.)0991/60(,*.,4%24/*)(%(1-/.-//12:999873.01-/1-102+727.0405()++.51170,8,-)+-&+*+,1889::9982-/.'3))*,'*-..55'4*-05/),+*+71241;670322./02:901+-61-,*'0.-30:<;)8548/&&(.,,/6995/1/-298334:1;501()*/247:86*-,%%'),+,.-,-*).+''1.07)$&*('%5-203334448<833679::1;3,)977578/*7.1++2-*)*+,0/10..65'(4(%'(*-56/,-)'((*'+)+'2+34590///,*554;34344785;4419714.7...',-78892)*-,1.5-,,..544115848;45/0/191251/1,0.6715455799840,.00567-...3129600/')+/(,,+&&'*:;,,(/,3+45;97930)+*3,'*/50*-..0/;:052,,+112..8++,-)-,(.(0,+35.+01144:,,,40+,/0;;-,7:*++-.-.***,(,)''**2(*&3-1-2*-,+*0,(1*)+,-5553555'3-*-//891590--0517&-(')+.,*,*,122::7:<:/1-811,38311102-0,1,1431-.-1)(1:,,4.553+%('(328025:/,0(661236/'+-,+&&&(),6.//:92/0+&*-59070/.6<77:;:5485.7**-+-+0034/),%+'-)-273.2*'(2*,%,)+..5-5.6-)))-.000//+-0/,.+2)&&.01587.(,)-/91.-''())'(*)+12/(*(,;45+//80-3631971157/000996-6112::968:600.09*,180+0/30*15278;:24253;:6953/4-.9648424382372461,1,*+56/5.)'('*(+3+)&)*)+.4-,10+%++,$,,(+-,--)'%'.*+84542,++6056;7::,.*,&*1-,/287.-+1*+66023<81))254,268;88<:78;5'.*,-4-)**-/0--1---,/)7398:+59<3/2;45717861:/4**-041113396:5+-2,+*&+-3:434721322542.))0.&0+171.*),.5)+-..41253250/9723;4))0101;:;::34*12;::88//0.63,.8968644134535/9<:1984:494:8/...-68010.,+,10481%(-./4-',,$2'1-+6..,,01:66850034714:-,*+&('')*/,1-28511,.+,/30)&$)'&(.10,8411+.09-00-',1*,3.,.60))1514122-*-,,..92-.75+3++8;:42-/(/34231233514'/''(--142/217/2-109680'),+/,,()*.1/.-+'%##)&#$&*%$$&%43''2(78;9784,+**,883/)(-2,1387+0-)()+2/214-06307($&'(*-10-+-.888256-1*)'(((#(*//0,1,)-.;:603/551:7/84325741;45:796/-&'(./35667(82-+0+-,-1556873831:8114/74,03002255514662.*))+0156..,3++-/)'')*-.50331'-0/47.'.*(0-0+(%%)&-++08987.7+()),*-53525/10769;8969:;;:;8706:60:2.0/6+(*-30/51&%/3372-,%&,/215620502/24.75.,54-,%&)),*1*/+0.,1+19585;;70577:;65.-30..--)(-&+(((**0-40-,)*'(,+'-'(&$.4.08/5063//.,.04667300--+'(%%*0-1,)+,5402'))671;41'1//-1/))*+,:7886-:.+(&''++*67-.)4.15-/24744::8:9:5::3999891),*)%&&)$&'%&-+--45520/0+0.+%(&&'+,)+512**354:370;5))(0,*)-&45*,+--('')(&/)0-09,0*%(()1.,45--,*,-5/+76487-33-*-5.8./0+1+/1.3.//)1321560-))(+/).00867&(%('*)&)+'(*-,--)*.+1+0+2.8976403/-0321%,/./7-7*:8895420,+)*+.//1/0('*)%-(0./(&&,-)*.+0./-5,2.50,)+-0.6.254222141//*,.:9;99717.-&&%')((0,-+)&$&%'(,(*('$(++/3786+,'*)'(&+-1414-.332.-/*+)))+/76<534*.*('3155591.1-0***+.&&,+*-376-0)-((07373,3+..9:68990013,/$%('''$,+(+,12/.(.(+-5+-22/)(('#'+4269.524676490-(*//3-&)-+2288.;3912012756<55:1+.020-06/686+((&('.//:000777,*'$&&
@5145d649-6ca4-4106-8208-00e0d297e3ea ch=323 read=47812 start_time=2019-12-13T02:50:01Z barcode=BC01 runid=2c9cf7bc05858273f10e7d7ec552fc0bd742dc3e
CTCTACGAAGGAGGCAGCAGTAGGGGAATTTTCGGCAATGAAACCCTGACCGAGCAACGCCGCGTGGAAGGAAGAAGGTTTTCGGATTGCTTAAACTTCTGTTATAAAGGAAGAACGGCGGCTACAGGAAATGGTAGCCAGTATTGACACTTTATTAAGCCACGGTAACTACGTGCCAGCAGCCGCGGTAATACGGAGGTGCAAGCGTTAATCAGGTACTGGGCGTAAAGCGCACGCAGGCAGTTTGGTAAGGTCAGATGTGAAATCTGTCAACCTGGGAACTGCATCTGATACTGGCAAGCAGGTCTCGTAGAGGGGGTAGAATTCCAGGTGTAGCGGTGAAATGCGTAGAGATCTGGAGGAGGAGGAATACCGGTGGCGAAGCGGCCCCTGGACGAAGACTGACGCTCAGGTGCAGCGTGGGGAGCAAACAGGATTAGATACCCTGGTAGTCCGCCGTAAACGATGTCGACTTGGAGGTTGTGCCCTTGAGGCGTGGCTTCGGAGCTAACGCGTTAAGTCGACCGCCTGGGGAGGTACGGCCGCAAGGTTAAAACTCAAATGAATTGACGGGGCCCGCACAGGCGGTGGAGCATGTTTAATTCGATGCAACGCGAAGAACCTTACCTGGTCATGACATCCACGGAAGTTTTCAAGAGATGAGAATGTGCCTTCGGGAACCGTGAGACAGGTGCTGCATGGCTGTCGTCAGCTCGTGTTGTGAAATGTTGGGTTAGTCCCGCAACAGGCGCAACCCTTATCCTTTGTTGCCAGCCCGGTCCGGCCGGGAACTCAAAGGGAGACTGCCAGTGATAAACTGGAGGAAGGTGGGGATGACGTCAAGTCATCATGGCCCTTGACCAGGGCTACACGTGCTACAATGGCGCATACAAAGAGAAGCGACCTCGCGAGCAAAGCGGACCTCATAAAGAGGTGCGTCAGTCCGGATTGGAGTCTGCAGCTCGACTCCATGAAGTCGGAATCGCTAGTAATCGTGGATCCAGAATGCCACGGTGAATACGTCCCCAGGCCTTGTACACACCGCCCACACACACCATGGGAGTGGGTTGCAAAGAAGTAGGTAGCAGCCTTCGGGGAGGCGCACCACTTTGTGATTCGCGTGATGACTGGGGTGAAGTCGTAACAAAGGTAACCGGAAGATAGAGCGACAGGCAAGTAGGTTAACACAAAGACACCGACAACGTA
+
,+0'))&'0*.)-.+//0./43052)(-*046--:96:5'%+0+/,**45678.//6/79;53664&4***/+'**+*4:1,4)1*1,)*.+993.04.2.3/.-89+-,-/-281/7/)30014.3/130/.'+*+,/&+(%&'%$$%%,.++31/,)*+./,)(,5/)*/0.-,0,,3//060/..,7./.727256168974662909/2&)$('+*/468:9.;2//7956571187'+5/)%(&&&'')+-089761/35**%%$+-.0,)-0*0+,511314)**++724+)+,'-',02337876-+*127-/,%6&8*22/2:55211108301:.-.:87+**)(//052/21)+*&.*+/45697.,'()((-(+,(2:/()/7780/4-+-./.456685798950012457:((,-;<09/-0'8-,+00142-*-+...3/+&,+27:;71/,--200&)&)022354;14168+',,,.40//.6-,300.,&&(2+3100,;-2+0143.*'+,))-/'%'%**42:562447+6066;:6324*:99314/5/1,(24..81+,,0-(126:87910.)('(/+&/()*)),,-/-025(&()+2-//404;681-,$)(*+5621'++,+.,189521((*03:77/-6--3662//++5747513770-212*2-4420000-7433788850010389252//24:8553<5<473)&(-4**643:'&67011,'/.,2125/+,,'.))14/.0+,/707&1(3329202/3949,+,+'+,18693)01015:;;999:/.-+,,-*199/478:;9:98426850.(*+,3:+)*&(--(4/-/*+*%&)+33:798;66:856555678)'('(+)*/45779.1++,*.4+)-4955210)(*-,'&&,-/3752%++,)+.)4,()%'(,((,($+,3.+-//4230***+-/92978231/./-0022::;332'+++616;9./+/.-)'(#'')625.&158:-*&&&*,+*+3)-('%%%)(+,/505+62,*)(.+23.0.8(''&&''-*(+&/*&-73;7.0)*'-1+)/))&%'3:-,/2'3'(&+()&%()--0.30(,,**,+05886207'0+),73:84/4.26&),)--68+.8100../,60745././2((+,8782)06,,$#$
@e54c22a8-f682-41c2-a758-6cda74e4dc1f ch=187 read=85140 start_time=2019-12-13T02:50:01Z barcode=BC01 runid=2c9cf7bc05858273f10e7d7ec552fc0bd742dc3e
CTCCTACGGGAGGCAGCAGTGGGAATATTGCACAATGGGGGAAACCCTGATGCAGCAACGCCGCGTGAGTGATGAAGAGTTTTTCGGATCGTAAAGCTCTGTGTCTTTGGGGAAGATAATGACGGTACCCAGGAGGGAAGCCACGGCTAACTGCAGTGCCAGCAGCCGCGGTAATACGTAGGTGAGCGTTAGTTTACTGGGCGTAAAGGGGCGTAGGCGGATGATTAAGTGGGATGTGAAATACCCGGGCTCAGCTTGGTGCTGCATTCCAAACTGGTTATCTAGGTGGGAGAGGGAGAGTGGAATTCCTAGTGTAGCGGTGAAATGCGTAGAGATTAGGAAGAACACACCAGTGGCGAAGGCGACTCTCTGGACTGTAACCCGGCGCTGAGGCTCGAAAGCGTGGGGAGCAAACAGGGGATTAGATACCTGGTAGTCCACGCCGTAAACGATGAATGCCTACTAGGTGTGGGGGTTTCAACACCTCCGTGCCGCCATGGCGTGAAGTATTCCGCCGGGAATTTTGGTCGCAAGATTAAAACTCAAAGGAATTGACGGGGACCCGCACAAGTGACGGAGCATGTGGTTTAATTCGAAGCAACGCGAAGGAACCTTACCTACACTTGACATCCCTTGCATTACTACTCTTAATCGGAAATCCCTTCGGGGACAAGGTGACAGGTGGTGCATGGTTGTCGTCGCTCGTGTCGTGAGATGTTGGGTTAAGTCCGCAACGAAGCGCAACCCAGCAATCGTTGAATTTACTACCATTAAGTTGAGGACTCTAGCGAGACGCTGCCTGGGTTAACCAGGAGGAAGGTGGGGATGACGTCAAATCATCATGCCTTATGTGTAGGGCTACACGTGCTACAATGGCTGGTACAGAGAGATGCAATACCGTGAGGTGGAGGCCAAACTTTAAAACCAGTCTCAGTTCGGATTGTAGGCTGAAACTCGCTACATGAAGCTGGAGTTACTATTGTCGCGAATCAGAATGTCGCGGTGAATACGTTCCCGGGTCTTGTACACACCGCCGCGTCACACCATGAGAGTTGGCGTACCAGAGAGTCGTGAGCCTTTAACCGCAAGGAGGCAGCGGCCGAAGGTAGGGTCAGCGATTGGGGTGAAGTGTAACAAGGTAACCGG
+
,465468/::/12/*463455<:/:2-2/--11050263-&*0+3<72024-4646676366+.-00+-,++-++'(&)+8;;.84;999452:,*-1294724126++58(/,14136///-+-*',0)),8*+0++.,780/00.*,'('"'&$*+37..+(+3/*,-4,3,,)3,1(0,*)$)).3.'-77(*55972-+,.2+,5/./094417-4,*+*+121/2375/34852;81.73,&34347*''$&++./000*(-,-504//0/,3,+,80++(*)++),+..-,,+*+.,1,4-1.-,,4,**-.1:86480/.8771/)''3,.6501./45//,/74706+)&)('+0274400).27.1*)/,*'&#'$&'*++*/6/57)**+(,--289*'*+3:16(+2+*%1),-9879;+.;87753+),)*))))3*-+(+.0:5+/*'&)+45:9887886*,9+6///026/5:.1798/07+)'&*(/-**)+/8485)--**)%$)&'&1,35/3,-))-+.-.2*+22.*+),,++((**+2)&/63++(+((&''*/0/(,-872++1*31624:4+.+((.0525/02+()).2/6/18+-/.+-1/28872<5,711+:,+*.++0*.,2-0+(%'(+(0965/9(*67.88/.---99,/*+,*.%(*455851465.-+1/223389882,*-5506.66-9-4-068+.718&&%(++2-*..)$&&(+*+-3-'').+**344:7)+.*,,4)('6,88:84.//.*4*1,.015<98<2324238765+,/*/-2/-156/65886796<///9:988534-.,100*$%(,%12././+.4:98141/.4/0097780/+++...--*/*--778750+2-8--0143<:9094,579-844443856729):)1+*+6463446912452-($'&)%%)')531+)7---1-..).1,136;76.0(-+,6615.5236;9897:38-++465538311/./,08373''),75743600,,,&*.2+0-$*%+)&'''&+*61943-1-,.0-4/70536).(.,),/1/82510*(*'+/11../564(6)14:0.,5.-.668;75/5/.8:;;59
@7323e0c3-5b27-44cd-adae-35d14cb831ea ch=392 read=50297 start_time=2019-12-13T02:50:06Z barcode=BC01 runid=2c9cf7bc05858273f10e7d7ec552fc0bd742dc3e
CCGGTTACCTTGTTACGACCACCCCAGTCATGAATCACAAAGGTGGTAGCGCCCTCCCGAAGGATAAATACCTACTTCTTTTGCAACCCTCCCATGGTGTGACGGGCGGTGTGTACAAGGCCAGACGTATTCACCGTGGCATTCTGATCCACGATTACTTTAGCGATTCCGACTTCATGGGTCAGTTGCGGAACTCAATCCGGACTACGACGCACTTTATGAGGTCCGCTTGCTCTCGCGGGTCGCTTCTCTTTGTATGCGCCGACTGGCACGTGTGTAGCTGGTCGTAAAGGGCCAAAAGGTGACTTGTCATCCCACCTTCCCTCAGTTTATCACTGGCAGTCTCCTTTGAGTTCCCGGCCGGACCGCTGGCAACAAAGGATAAGGGTTTGCTCGTTGCGGGACTTAACCCAGCATTTCTGGCGAGCTGACGACAGCCATACAGCACCTGTCTCACGGTTCCCGAAGGCACATTCTCATCTCTGAAAACTTCCGTGGATGTCAAGACCAGGTAAGGTTCTTTACCGCGTTGCATCGAATTAAACCACATGCTCCACCGCTTGTGCGGGCCCCGATCAATTCATTTTGAGTTTTAACCTTGCATTCACGGGCGGTCAGGCTTAACGCGTTAAGCTCCGGAAGCCACGCCTGGGGCACAACCTCAGTATCGTTTGCGGCGTGGACTACCAGGGTATCTAATCCTGTTTGCTCCCCACGCTTTCGCACCTGAGCGTCAGTCTTCATCCAGGGGCCGCCTTCGCCACCGGTATTCCTCCGGTCCTGCGTTTACCGCTACACCGATTCTACCCCTCTCTACGGGAACAAGCTTGCCAGTATCAGATGCAGTTCCAGGTTAGGCCCGAGTTCACATCTGACTTAACAAACCGCCTGCCGTGCATGCCGTGGTGGGTGCTTTGCTGCACCCTCCATTATTACCGCCGGCTGCTGGCACGGGTGTAGTGCTTCTTCTGGGGTGACGTCAATGAGCAATTAACTGAAGTACTTTACGCCGAGGCCTTCTTCGCCGCGGCATGGCTGCATCAGGCTTGCGCCCATTGTCGCAATATTCCCCTGCTGCCTCCCGTAGG
+
0.,+2,+48/:/.3+++,/*0/6:8+0195976.--*,0:,*(&*,-2030/4+*0,)()1+,&*)(&&*/50-..411:<2078,69-(,2.(-,7/2011&+3+,(*(0000++/0-003)*'&$&(77657725364026347608)&)./63++*(('(-.31--,*%*)&-,1041..*033./)')&&)*--133371662565771//5;;04443431&$'*2,-.//644.(/)-)*,,/321:9/14//047:340,+3+,-3001.-02228:972.5.)/5/0--50*'(*)(),)'+/009*+&/208/3-+2+-0<:///226.7---356:529'(%*5903-*/112946345.:..-'119*6.65++,21/5(')),2/811/980)+)/*.2')$+&,5(+%&''(-/02330/&0+.14/6%42(.-.5/56754240988492)-*-,))124<55821//-/.+//++1325049<3403351234:079750(4*:-23%$%*)--510.012&/)3.3;5::11111334:018.2/5/108250240&%%&'065<823671+.10;<0/92220-+'*+*'*(.1.,0*)%)+&'&*',%%$&'(&$'),/)+-)%/1/145)%&-00-,/052515'+),.8023*'(&0/0/.2/.//5869422237669886555;4,/0271-)1--/:2224.37/223999732.-*..%0/.*048+::4494;6,,,-39,8558<+)(*()'(*&%$'&')))063881/&)&('2126+392,+.,***1'30%#&&*$''*)0:%2/448(,(.&*(,-8//,0141(2614&)).,2,,,,/41011144544644:03+))(*+./+$#$$#&*(()&'$)&',,)'+-*,/2:8458)7()77332$$$+*10-./)''&*'-''%$#%%#&,318820-.-'$$'),.-3--,')$%&%&##$$"+'(&%(,--$&$%$(++0.:3;339,++.&(+)*')))&*-//11*01-+/+-/575+04..*'*+5123739,+*122124+87)(401'
@c5edb03b-2c0d-497c-b6e3-f827afb1330e ch=499 read=65718 start_time=2019-12-13T02:50:11Z barcode=BC01 runid=2c9cf7bc05858273f10e7d7ec552fc0bd742dc3e
GTTCGATACTTCGTTCAGTTACGTATTGCTGGTGCTGAAAGAAGTTGTCAGTGTCTTTATTGACCTGCGCATAACCGCTCGCTATCTTCCGGTTCCATATTTACGACTTCACCCCAATCATCAATCCCATGACCGGCATCCTTCCTTGCGGTTGGAAGCCACCGGCCAGGTGTTATCAGCTCTCGTGGTGTGACGGTGTACAAGGCCGGGAGCAATATTCTGCGGCATGCTGATTCGCGATTACTAGCGATTCAACTACATGGTCGAGTTGCAGACTACAATCCGAACTGAGAATGGTTTTATGGGTTTTGCTTCCTCGCGAGGCGGCTTCCTCTGCACCATCAGAAATTTAACGCGTGTAGCCCAGGTCATAAGGGCGCATGATGGTGTCATCCCCGCCTTCCCTCCAACTTATCACTGTAGTCGCTTCGAGAGTCCCAGCCAATGGTAACTAACGATAAAGGAGTTTACGCTCGTTGCGGGACTTAACCCAACATCTCACGGCTTTGGCTGAGCGACAACCCTTCACCACCTGTATCTCATATGGCTATCCTCTCCCATCTCTGGGCCCTTTGTAGGTATGTCAAAGTTAGTAAAGGTTCTTCGCGTTGCTTCCAGATTAAACCACATGCTCCGCCGCTTGTGCGGGCCCGATCAATTCCTTTGAGTTTCATTCTTGCGGGCGTACTTTCTCCCAGGCGAATTACTTATTGCGTTAGCTGCCTGAACTTTGACATCAACCTTAGAGTACTCATCGTTTGGCGTGGACTACTGAGGAATTATCCTAATCCTATTGCTCCCCACGCTTTCAGGGACTGAGCGTCCAGTTGCAGGCCGGATCGTCGCTTAGCCTTCGCCACTGGTGTTCCTCCATATATCTCGCATTTCACCGCTTCACGCTGGAATTCCACGATCATCTCCCTGCACTCCTGGCTGCCTGGTTTCCTGCTGAAACTGCAAGTTGAAAGCTTCAGGCTTTCGTTGCCGCTGCCGCCTGCTCCTCTTTACGCCCAATAATTCCGGATAACGCTTGCCACCTACGTATTACCGCGGCTGCTGGCACGTAGTTAATACGACGGCTTTCCTGGTAAGTGCAAATCACTCGGCTACCGTTTCCTGTAGCCGCCACGTTCTTCCCCTTTATAACAGGAGTTTACAATCCGAGGCAATGCTTCCTTCACGCGGCGTTGCTCGGTCAGGGTTCCCCATTGCCGAAAATTCCCACCACTGCTGCCCTCCGGCGGGG
+
###&%$)'0041.57/.3.1$))+)+-(((+3,//-+.1+%)((1.+-5&2313,57,%+&$#'&%$%#$#$##&$%'*+$(**,),/+&(&1+-)&'&+-'',,,/082(.00)23*.'()-+(0*&&'&%'&%%%$**((,,&$$%(&-40(-%&%(')2*'((%%.35133//1,',,,))%/('*(*+&&&'%(*).34,527-9++(+00/0220$#&&%*,./43515:6..1-/8.-+*),/380*&%&'$%%&(&(*%$*+2)/-4-44243:71-($,*),..1630+36:+*.,0'00-)#%0&)'&'$$('),(')()++,-/1)*'*'*))(%''()+'($'$$$&%&%(-5.*-2884013-6/.))&)(*110*(-/2:/98-(028<+90+1+,%-..-05,--,',(++&(.*))'+%%'*)'($)'.(),)*/801141/.0/6'*'$)/1%$.+-.410744'33,&&&*)*+*)(),-1-+()-*')*+(%'**''()*+-*+-),('&,+).2-)..0133/1*-)..0447'()(/1,+66*''*)).0&%'((1....08255/5)&&&%&*+4/,009102-+,)-,*,27/++,,4*))...)*)*-1027,0/(*3,-0&,*0.,2+(*+,45692/01/+(*-7-+**9*7,**&)%*)**(**)(.-&%(/.3&(*/+)**,(+)&$&*(%#%$#&&(&(.)/+()34777,3.&$%+'((*+113226+*0+('*&*(0+20(.%((,&(%+-+*1*(.62252+*3*-+41*+&)(*23.-%+7*5321+*,''((*-/2++&.)+)+,.*/'./(&'%'(15/72/28.02355.60./+-)*)++1-+(,+0/3;-,%),,,,-(&(&%&&)'&/*20'''((-&,-+3.('()&)+--('++,731/.3.9+-*''%%$()%($$&'('*)&)''#$#'%')-+,62.)''#$$%'(015259.--.14,-094,,(((%.()&((.*'/)3-.*+'+-.+00(10,'+(')+.,260//6347998.,&,*00.8--%'%('#&&+*,6/-+*$%(&'$'&*.1,-+++-..855-8-%)540))%()+06+)($%&160/*.*-'()(*,112*+(''+21',/5/.+)((&*+)*%&(/,&)-+&(&'(*-,1/..88.657().*/+/59+(-1,+1'+.,+50983%)*(**/0,+/,*',&&%%%,&%
@bda49f95-c210-4035-b6fd-dd55dfa4fe6f ch=153 read=62379 start_time=2019-12-13T02:50:13Z barcode=BC01 runid=2c9cf7bc05858273f10e7d7ec552fc0bd742dc3e
CGGTACTTCGTTCAGTTACGTATTGCTCGGGACTTAACCCAACATCTCACGACACGAGCTGACGACAACCATGCACCACCTGTCACCTTGTCACGAAGGATTTCCTCGATTAGAGTAATGCAAGGGATGTCAGAGTGTAGGTAAGGTTCTTCGCGTTGCTTCGAATTAAACCACATGCTCCGCTTCTTGTGCAGGTCCCCGTCAATTCCTTTGAGTTTTTTAATCTTGCGACCGTACTCCCCAGGCGGAATGCTTAATGCGTTAGCGGCCCGGCACGGAGGTGAAACCCCCACACCTAGTATTCATCGTTTACGGCGTGAACTATCTAATCCTGTTTGCTCCCCACGCTTTCGAGCCCTCAGCGTCAGTTGATCAGAGTCGCCTTCGCCCACTGGTGTTCTTCTAATCTCATTTTCACCGCCACACTAATTCCACTCTCCTCTCCTGCATCTGATAACCAGTTTGGAATGCAGCACCCAAGTTGAGCCGAATTTATTTCACATCCCACTTAATCATCCGCCTACGCTCTCCTTTACGCCCAGTAAATCCGGATAACGCTCGCCACCTACGTATTACCGCGGCTGCTGGCACGTAGTTAGCCGTGGCCACCATCATGGGTACCGTCATTATCTTCCCCAAAGGCAAGGGCTTTGATCAAAACCTTCATCACTCGCGGCGTTGCCATCAGGGTTCCCCCCCATTTATTTATTCCCCTGCTGCCTCCCACGTAGGAG
+
"%$))2386*-1/,+2++*02)0))+34/630.211-02-./.-4660(*,((&%'-/000.0449121;195223:14;3950-04-9/.*$'')'&'&)52/*++56452-*,,-100.7,*,3*9654+'(*...-.2/10'0+946220./'5*/075)(0-10;69944..+'),)')+,**2-024'475298/-1309..,))0-..04/<9<.362.0,&(,,:;5:22,444.*,55-*1-+)*('/-11271-+++1/01.-12570,'-'').611943+()(,5-,)*.3<:99975:9+-*.+*-,*''-%'(12936//.50+(+)487-01//0;1/&&&*0*+.--.-30&*1*'%(*),+/,23675;0..6+/455:578:454.)*3-,()'');54,/-((''**,..4/3-+*,,-(+.,/074)))%%$)&'1285,3/19-0619758424227.3..3.%&,/0&'&,+)'0;2./11-7**',+1.50857/0().)%(**+,',%$%%$**-/,&(*,1720+516:3:32398646**+,,146041/230-40//46916-%+).2537//08.)-&&#%+1),*$%(*')'1.035+8,,,55357:010'.'401)./).+((*+/(-/0);3;8779---.)0*31/13,-+'+.)+4662512183-234)%&''%35292-+/.''*0*84,&*)-,2,'(
@cc43054e-f0b9-49b9-87ad-c15aa5ef4a4b ch=169 read=64282 start_time=2019-12-13T02:50:12Z barcode=BC01 runid=2c9cf7bc05858273f10e7d7ec552fc0bd742dc3e
CCCGGTTACCTTGTTGACTACCAGTCATGAATCACAAGGTAGTAGCGCCACTCGAAGGTTAAGCTTCACCTACTTCTTTTGCAACCCCTCACGTAGACGACGAGCGGGTATATTTTGAGCCGGGAACATTCACCGTGGCATTCTGATCCACGATTACTAGCGTTCCGACTTTCACGCCAGGTCGAGTTGCCGGGCACAATCGGACTACGGCTTACTTTATGGGATGCCGCTTATCGCGAGTCGCTTCTCTTTGGCATGCGCCAGCGGCGTGGCAGCCCTGGTCGTAGAACCTTGATAACGACGTCATCTTCATCAGTTTATCACTGGCGGTCTCGCTTTGAGTTTCCCCGGCCGGACCGCTGGCAACAAAGGATAGGGTTGCGCGCGCTCGTTGCGGGACAACCGCATTTCTAACACAGCTGACGACAGCCATGCAGCACCTGTCTCACGGTTCCCGAAGGCACATTCTCATCTCTGAAACTTCCGTGGATGTCGAACCAGGTGGATTCTTCGTTGCATCGAATTAAACCATGCTCCACCGCTTGTGCGGAATTTAATCAATTCATTTGAGTTTTTAACCTTGCGGCCGTACTCCCAGGCGGTTGACAACGTTAGCTCCGGAAGCCACGCCTCAAGGGGCACAACCTCCAAGTCGACATCGTTTACGGCGTGGACTACCAGGGTATCTAATCCTGTTGCTCCCACGCTTTCGCACCTGAGCGTCAGTCTTCGTCAGGGGGCCGCCTTACCGAGTATTCCTCCAGATCTCTGCGTTCTACTACGCCTGAATTCTACCCCCCTCTGAGACTCAAGCTTGCCAGTATCAGATGCAGTTCGGTTGAGCCCGGGGTTTCATCTGACTTAACCGAGCCGCCTGCATTGCGCTTTACGCCCAGTAATTCCGATTAACGCTTGCACCCTCCATCGGCCGCTGGCTTTTGGAGTTAGCCAGTTAGCTTCTTCTGCGGGTAACGTCAATGAGCAAAGGTATTAACTTTACTCCCTTCCTCCCCGCTGAAGTACTTTACAACCCGAAGGCCTTCTTCATACACGCGGCGTAGCTGCATCAATTGCGCCATTGTGCAATATTCCCCACTGCCTGCCTCCGTAGG
+
83)-+0,+6303)/*&&&(%&$%&./+./29853545-//,&1+++./3%'',+++,0).,2(**/'&+2/'23631::,,/12251)(+%&&-&(.+1/,+&)('(&)')%&()'%&33018-2)(',*005<7;89767//--.697..,'2(+*/.,,-+1*,-,0-8,1*++,3(,++-)',3-$04+5,+%(-5/7,93:8632((%%#%')&$%'*-')$''''$$#'+*,'&'*4()4.6-))*')**+0,.%&%$%')&&&&&$#%%'.($&.,/&/&)$&+($%%#%&-*)).577.0,+.'&,0+.05+,4402-1)(*-//01))+-)&$,(8*344*(,*-+7./.+012:75(548)/-0-3*4619+*%&(+*.0138;6766(''%&&%%().6*)'+*.(*)--.7-,*'(-,12,.('#()',(,/42/.,.+401.3++.2-2-'.04<544/01,*)&(+))*657264958,-+)(/+0(,'(*.)4-560/.,-,.016,&'.(:8-/6+*+0.28,.-*,/,-/-1/1%$%$#(-+0%5(7)**0-*&)/5;9.-((&'%''1)-%&&"%)+(&%&-,+),('*,++2-2/(.731,2.*4%&&&+0021../(3861,220/5/2)/+0136897:867<+)*,-))(0,,37489193-//75005/3)*)03+.4040(*)-0871,/.4:684,+&').-131,,+*,&()*+%$$$&&%'&)0&$'*+1740//-,-//.+'$#&'+7,+%)'%($,2+-+-+810**,17++**$&&+*.15-)(--5//4//1/0611((%,$631/')+++,119)(.,*)))',*.4..(&%+%&%%.%06*')#$$$*''))&'%%%+*+,((.0689;300.7/8.6))++(*%-42+3($$%($%$#$((*'*/0(*(%(28.22:*15+)').408;75/./451386135030116/7:-+&'(/)1*)176,0/5:+6<;87-94)%(+%'&&'+,-30((*&,(''02,0-,0429<:54&0+..11953+*%(**+-/1))+-(+465(+/./3304-,..2.1-*+.,)))..6/0,01+/,
@690ea5ec-5f91-48bc-97a3-4b5ecf8f9f1a ch=454 read=49312 start_time=2019-12-13T02:50:20Z barcode=BC01 runid=2c9cf7bc05858273f10e7d7ec552fc0bd742dc3e
CCGGTTACCTTGTTACGACTTCACTGATCATGAATCACAAAGTGGTAAGCGCCCTCCCGAAAGGTTAAACTACCTGCGCTTCAACCCACTCCATGGTGTGACGGGCGGTGTGTACAAGGCCAGGAACGTATTCACCGTGGCATTCTGATCACGATTACTGGCGATTCCGACTTCATGGAGTCGAGTTGCAGACTCAATCGGACTACGACGCACTTTATGAGGGTCCGCTTGCTCTCGCGAGGTCGCTTCTCTTTGTATGCGCCATTTGTAGCACATTATTGTAGCCCTGGTCGTAGGGCCATGATGACTTGACGTCATCCCCACTTCCTCCAGTTTATCACTAGCGGTCTCCTTTGAGTTCCGGGCCGGACCGCTGGCAACAAGGATAGGTTGCCTTTCGTTGCGGGACTTAACCAACATTTCACAACACGAGCTGACGACAGCCATGCAGCACCACATCTCACAGTTCCCGAGCACCAATCCATCTCTGGAAAGTTCTGTGGATGTCAGACCAGGTAAGGTTCTTCGCGTTGCATCGAATTAAACCACATGCTCCACCGCTTGTGCGGGCCCCGTCAATTCATTTGAGTTTTAACCTTGCGGCCGTACTCCCCAGGCGGTCGACTTAACGCGTTAGCTCCGGAAGCCACGCCTCAGGGCTGCTTCTCAAGTCGACATCGTTTACGGCGTGGACTACCAGGGTATCTAATCCTGTTGCTCCCGCTTTCGCACCTGAGCGTCAGTCTTCGTCCAGGGGCCGCCTTCGCCACCATTCCTCCAGATCTCTACGCATTTCACCGCTACACCTGGAATTCTACCCCCCCTCTACGAGACTCAAGCATATCGATGCAGTTCCCAGGTTGGCCAGGGATTTCATCTGACTTAACAAACCGCCTGCGTGCGCTTTACGCCAGTAATTCCGATTAACGCTTGCACCCTCCCGTATTACCGCGGCTGCTGTGGCAGGTTAGCCGGTGCTTCTTCTGCGGGTAACGTCAATGAGCAAGGTATTAACTGCTCGCTTCCTCCCGCTGAAAGTACTTTACAACCCGAAGGCCTTCTTCATACACGCGGCATGGCTGCATCAGGCTTGCGCCCATTGTGCAATATTCCCACTGCTGCCTCCCGTAG
+
(&'(,../82:.00(),&359523,+-452887;8,(++,-+,.9574)+,4;31042.07'-).133&+*)/1(&'%%*)&,*..)((&/**::;:767785<:84:40..+(154,///+26./*%))/:.,3:59/7.-.4.')*11)+..34002%1-,(:,511%-0311/0/),.1101/722*.-3450<23,9/982/1-2**$((2200.*+22,0*-123,0222-**)%*+.--/5/1:675;4344233491:7*-1010-/&.(%())'*+77./98897775898;99333,+'(&)+04567/831)&,*.27435212;4.25+)*(*+/1024645:2/0383<,2634/73;:47:7563////70700&&.*9.-((351125385<944140).)*+876;50/135332''2023337/7',,0.853/31-50&'*,7.-++++5+31-(&74115181798865136231-./9875019688965,--:344225,60<54,*(...8--,12*(///1;7-/.,.86992*+.3---/,/.3*(*3671++/1:7:4.276..01;<5,816/4/0-316-231017;6*,10*4-7120051501052:2/0312.1-60290224;68.+3'(&$#$&+.0+5.5323435888;8+++*('+-279878:67/+102554:41:1//+#%(05,()+-+,662794454:795,*///,**,1**+'/)-+*-(')/)29-.-''/)10.))(*,-843.1,007;84.18,18665697811122/24823797+*0-+.0246659(+&(&*+-/)*)+0479;17,,.2142,*(&00+--89//16211302363::07;6:;:;999620)'%%$)(+-+--1,59+7/./3-/2-./.,./1:3.49*+52-6.09698:9:999.&&$'&)..5-./4.71/0919:<99940(4(-56678/2,*+--02)0,*.,1*).),).%*--)3'+7.*::4383/2//143''+0191()(+,8:-944..,+-.*./1+60002720/223447-+4.%/.7:0+8+*'$')4,--4.01*/0/03.1820:0-04.
@9e02c63d-08b6-42a3-98dc-323b4e67367b ch=412 read=51698 start_time=2019-12-13T02:50:20Z barcode=BC01 runid=2c9cf7bc05858273f10e7d7ec552fc0bd742dc3e
CCGGTTACCTTGTTACGACTTCACCCCAGTCATGAATCACAAAGTGGTAAGCGCCACTCCCGAAGGTTAAGCTACCTACTTCTTTTGCAACCCACTCCCATGGTGTGACGGGCGGTGTGTACAAGGCCAGGAACGTATTCACCGTGGCATTCACAGTTACGATTACTAGCGATTCCGACTTCATGGAGTCGAGTTGGGAGCTCAATCCGGACTACGACGCACTTTATGAGGTCCGCTTGCTCTCGAGGTCGCTTCTCTTTGTATGCGCCACAGCAGCACGTGTAGCCCTGGTCGTAGAGGCCATGATGACTTGACGTCATCCCACCTTCCTCAGTTTATCACTGGCAGTCTCCTTTGAGTTCCCGGCCGGACCGCTGGCAACAAAGGATAAGGAGTTGCGCTCGTTGCAGGACTTAACAACATTTCACAACACGAGCTGACGACAGCCATGCAGCACCTGTCTCACGGTTCCCGAGGCACATTCTCATCTCTGAAAACTTCCGTGGATGTCAGACAGGTAAGGTTCTTCGCGTTGCATCGAATTAAACCATGCTCCACCGCTTGTGCGGGCCCCGTCGAATTCATTTTGAGTTTAACCTTGCGGCCGTACTCCCCAGGCGGTCGACTTAACGCGTTAGCTCCGGAAAACCACGCCTCAAGGGCACAACCTCCAAGTCGACATCGTTTACGGCGTGGACTACCATCCTATCCTGTTTGCTCCCCACGCTTTCGCACCTGAGCGTCAGTCTTCGTCAGGGGCCGCCTTCGCCACCGGTATTCCTCCAGATCTCACGCGCCGCGCAGTTCCTCTGGACTTCAGGCGCGTTATCAGATGCGGTTCACGGACGGGCGGACGTCGACTTTCTTTCGTTTCATACTCACGTGCGCTTACGCCAATAATTCGGTCTTGCACCCTCCGTATTACCGCGGCTGCTGGCGCAGGTTAGCCGGTGGCTTCTTCTGGGTAACGTCAATGAGCAAAAGGTATTAACTGCTCCTTCCTCCCCGCTGAAGTGCTTTACAACCCGAAGGCCTTCTTCATACACGCGGCATGGCTGCATCGGGCTTGCGCCCATTGTGCAATATTCCCCTGCTGCCTCCCGTGAGGG
+
655.5.-2/01*.-()+'/0631224.+.387975;0/((*'/(),.142,/.02()*-5.)'-**/+4.&+*).30+24:.99:+,/))-8,%''49-#,(.710156*14./+&**-,+*.-1.17(+320/++,/6002<7:091)0,'$$$'+())'',.),*%'*10598/03778/&%&'#)*++)106./*)&,6/-.-0,222952021323,.062124-33147130:1337**&#*&')-/060424<-(*-/27''&'())*).-*.2322../8/(.569(7))'7.898/-..-231400158883:).(054152./014<63377769;6,315-1+*4+.148:06*.-3-798:767566312+-0-,/84//.2%)7..02312-2.-'%+420-..*).636-:2+,//6335/&-.*,-63575377676;/1100:458871+.(/79+64((*)/)11288654311/.+-1.0.758:866;8878.&&&*$)))&$))0:98<84801723206/,-.,/;5-86+,3248,.91.0/+/452+*+00,*+/&7(7-71176+)+/5:;-;8414...40000-0,1(.'$/67'599565.6/9./0/,1-***6,60.71)+72746:89/:(81-,.0639/4(**,.078;16614:1),.91989/0-,,-/206&'**+8142<603--)+,'**,19/.12030(,,,/790-,..4;9678*/::23:78:9:8*))+26+0./095,,,+)*.00(($$&)(((()&+&(()&'%*),,*%'0+&.0.-,)%&')-+,,+%-.50/(%&**$$%(''(($%$(,*'(&'(&),0/&))')$%#&&(%()//64+0*$)**),((%%*&%&$('))(-+/8203,('%')*68463;44378361-0&1,--**1207-+$%%.-/53/03.+46121,&*,-2162<6)++(''),+)*'++792:6'(.54,,.,(*'&*&,+0/.+0*7*)(*,,*.21820;11261*/-,19465455301124'68622,032;3-/400&(.0075-42/*)*0876:5192/,'%+.3
@3fe9c9d8-536c-42e9-a97e-6cac755ada8c ch=135 read=49378 start_time=2019-12-13T02:50:18Z barcode=BC01 runid=2c9cf7bc05858273f10e7d7ec552fc0bd742dc3e
CTCCTGCAGGCAGCAGTGGGGAATATTGCACAATGGGCTAAACCTGATGCGCCATGCCGCGATGTATGAAGAAGGCCTTCCAGGTTGTAAAGTACTTTCAGCGGGAGAAGGGTAAAGTTAATACCTTTGCTCATTGGCGTTACCCGCAGAAGCACGGCTAACTCCGTGCCAGCAGCCGCGGTAATACGGAGGTGCAAGCGTTAATCGGAATTACTGGGCGTAAAGCGCAGGCGGTTTGTTAAGTCAGATGTAGAAATCCCCAGGCTCAACGCAGAACTGCACACAGTACTGGCAAGCTTGAGTCTCGTAGAGGTAGAATTCCAGGTGTAGCGGTGAAATGCGTAGAGATCTGGAGAATACCGGTGAAGGCAGCCCCTGGACGAATGACGCTCCAGGTGCGAAAGCGTGGGGAGCAAACAGAGTTAGATACCCTGGTAGTCCACGCCGTAAGCGATGTCGACTTGGAGGTTGTGCCCGGCAGGCGTGGCACCGGAGCTAACGCGTTGAGTCGGCCGCCTGGGAGTACGGCCGCAGGTTAAAACTCAAATGAATTGTGAGGGCCCGCACAAGCGGTGGAGCATGTGGTTTTAATTCGATGCAGCGCGAAGAACCTTACCTGGTCTTGGCACGGAAGTTTTCAGAGATGAGAATGTGCCTTCGGGAACCGTGGACAGGTGCTGCATGGCTGTCGTCAGCTCGTGTTCCCGTGAAATGTTGGGTTAAGTCCGCAACGAGCGCAACCCTTATCCTTTGTTGCCGTTCGGCCGGGAACTCAAAGGGACTGCCAGTGATAAACTGGAGGAAGAGGTGGGGATGACGTCAGTCATCATGGCCCTTACGACCAGGGGCTACACGATGCTACAATGGCGCATACAAAGAGAAGCGACCTCGCGAGAGCAAGCGGACGGCCTCATAAAGTGCGTCGTAGTCGGATTGATCACCTGCTCTGCGACTCATGAAGTCCGGAATCGCGCTAGTAATCGTGGATCAATACTTACGGTGAATACGTTCCAGACTGTACACCGCCCGTCACACCATGGGAATTAGGTTGCAAAAGAAGTAGGTAGCTTAACCTTCGGGAGGGCGCTTACCACTTTGTGATTCATGACTGGGGTGAAGTCGTAACAAAGGTAACCGG
+
-+3--&3.242/34239184**)*/.3,+,,3//81.-**1'24.-'(%&$&)+-1:6))'&(/&',3/-'))*216727'%674:*+.6,()**.35++,)+5,')(',*)+0:8+./1//.0'(,**/0,$')-*/206,14,+4+(+'%&'/'4+.,5/0184567<76878:37:0:,2,,,70.,+(),;:79;607/6/3&/0%2*1105941-.-.4-2594764&73<;01948199--0/*-)%1-/0/89*)374592+1+/0*'*)*,,**%'&%,06152023%+1-..44612361-'+'*)&-*2/3*+554/,)(&+-+507,)*<94.&()+334;51-*298::;;9748/82'./;4.*2.*)&&,%'**%)*-((/90002..0'(+2159*)*+:;15..),.0,/67064)+27835710+.1463369,4222))*'(,-*+++,009-2/2:*(&&%(-),3*-)#',*+-+1**5,+-1,7)()+,,(8:467544+)$'%2.756.1)&1254--1)+:9<:50('+)'%&%/0*/6.+-+0/3564864,))(&)'(-,4;<,557://.//9-),&*)+7+-42/8.-26176640+-)(%$(/))'+474/2/.-.---,/442779;13./8:05188:86898899866+)%'*4033::569--./0765704**%+(+41./-4+6.40403)5+')1.5*),+-/-1+1010//3++/)(3.-0(()'%*)063<:1921137/.0**),+/201201338,2**+/),++)(+1/0972.21570/0)((*.10-,/*12(()'),-3:6586162.+%('%+,995651217289786697/)*)*,*,03670.-+*))()+21+-.;32&(),+50)-0.*659::98;88/6-.(2(($**%$%$%&((&&)+,.12+1/.2.,-(--1842//+,-+++/,,-:;;;40'$%(#%%$)+.64--76164681**+-'$$((002171:3.-633127780**'&-*(578<884:6*%((&)*110,))*)9-9:9<:3:1+*/%.(+0-,8+))74,-76131('*+-0/-*0*)*,**+70/2779<+-045;:979
@fd3a24c0-9c4a-466b-98ef-3bc77f46fb85 ch=146 read=61680 start_time=2019-12-13T02:50:28Z barcode=BC01 runid=2c9cf7bc05858273f10e7d7ec552fc0bd742dc3e
CTCCTACGAAGGGCAGCAGTGGGGAATGTGCACAATGGGCGCAAGCCTGATCTTGTCATGCCGCGTGTATGAAGAAGGCCTTCCAGGTTTGTAAAGTACCTGCTTTCGGGGAGGAAGGGAGTAAAGTTAATACCTTTGCTCATTACGTTACCGCAGAAGAAACACCGGCTTTAACTCCGTGCCAGCAGCCGCTGACTACGGAGGGTGCAAGCGTTAATCGGAATTACTGGGCGTAAAGCGCGCGGCGGTTGTTAAGTCAGATGTGTGAAATCCCCGGGCTCAACCTGGAACTGCATCTGATACTGGCAACGGAGTCTCGTGGTGGAATTCCAGGTGTAGCGGTGAAATGCGTGATCTGGAGGAATACCGGTGGCGAAGGCGGCCCCCCCCTGGACGAACTGACGCTCAGGTGCGAAAGCGTGGGGAGCAAACGGGATTAGATACCCTGGTAGTCCACGCGTAGCGATAATGGCGGTTGTGCCCAGCGAGGCGTGGCTTCCGGAGCTAACGCGTTAAGTCGACCGCCTGGAAGATACGGCCGCAAGGTTAAAACTCAAATGGTGTGGGGGGCCCGCACAAGCGGTGGAGCGTAATGGTTTAATTCGATGCAACGCGAAGAACCTTACCTGAATGCTTGACATCCACGGAAGTTTTCAGAGATGAGAATATTGCCTTCGGGAACCGTGAGACAGGTGCTGCATGTCGTCAGCTCGTGTTGTGAAATGTTGGGTTAAGTCCCGCAACGAGCGCAACCCTTATCATCGTTATAGCGGTCCGGCCGGGAACCGAAAGGAGACTACCAGTGATAAACTGGAGGAAGGTGGGGATGACGTCAAGTCATCATGGCCCTTACGACCAGGGCTACGTGCTACAATGGCGCATACAAGAGAAGCGACCTCGCGAGAGCAAGCGGACCTCATAAAGTGCGTCGTAGTCCGGATTGGAGTCTGCAGCTCGACTCCATGAAGTCCGGAATCGCTAGTAATCGTGGATCCAGAATGCCACGGTGAATACGTTCCCGGGCCTTGTACACACCGCCCGTCACACCATGGGAGTGGGTTGCAAAAGAAGTGGTAGCAACCGGGGAGGGCGCTTACCCGCGCATGATTCATGACTGGGGTGAAGTCGTAACGGTAACCG
+
&),0*)0,(',/.,+/0.-1038*,+*'3((*,+911;610/29*+9-4/2'((&)*)+-7./5563301/09-,1,+,3636*%4-02.+,/9--1.00,&,+/1-(0-.-/0.1+--%&(/97.-7-9-,./28**667356.///9,52',*),(&+,')233/1+''(-10466256750/.),5/*+'()'&,0/3/,.+.268634-4-/)-1,7-3-2,/19;885-152*./-&.*.4.&.-+.457+.8&..+)(%%)+5/-268-,3775;-)38345,3622222:0...,2106.0/(-')+,001.0-...*-*1-..,.8220110355,(77''),++,.--/7*.5,3134:7:717+*-+,30/56257;60&'/6,9325000127786(18111)*+)(+-38:8.)+02;47):1001//0858;74/1./0490'())(*&%#(*+'&')+((-(..+(+*)'**.-273464911,1)7)3*256;70/--769.46516:5774++%'%'''*+2975877*2/4-:;6118,;951)('%(*-78*;7++0/101164;56,*()$($&),.2<9585921.22:8.4/,+.-*+.042735;65,+.(&-)016767-*-2,2,*497+9...//951+)*+%-')9:7744;:051;9:4+-*2)-767987/&+(),312,/0011350:00.290.+4-69;8<880.29))01-61256/1473:2-545724/323&$'(,07056+,5,33.'&',)*+*(+(++-2-27+0--.0392214+*.,/21326;;237564467/0/358:912*/59'%&&'%&)9+7996*++&'56:796:53986645042.()&&*),/-3337221*)&)(5/(-)7/7:34101:---2355.,---+6'-'+2*,+*+,/2//)*-.3//146633,6--,7&.)0-01)0*'%&(()*3366819(**+--7:.--(112387332441+',/22-8-,,6421//425;;24301-/.,-00.'*)/45/5,,/48-')/)(+.++))(&++-4-,(,6/70,1.,39*),''#%&*9:71//144366**)3,+-977753$*')0/70
@902573c4-ae38-4dad-a655-b361893564e4 ch=124 read=85728 start_time=2019-12-13T02:50:25Z barcode=BC01 runid=2c9cf7bc05858273f10e7d7ec552fc0bd742dc3e
CCGGTTACCTTGTTACGACTTCACCCCAATCGCTGACCTACCTTCAACCGCGCCTGCCTCCTTGCGGTTAGCTCACGGACTTCGGGTATTGCCAACTCTGGTGTGACGGGCGGTGTGTACAAGACCGGGAACGTATTCACCGCAAACATTCACGATTCGCGATTACTGGTAACTCCAGCGGCTTCATTTGAGTTTCGGCTACAATCCGAACTGAGACTGGTTTAAAGTTTGGCTCCGCCTCTGTGTGCATCTCTCTGTACCAGCCATTTGTAGCGTGTGTAGCCCACTACACATAAAGGGGCATGATGATTTGACGTCATCCCCCACCTTCACTCCTGGATTAGCAGGCAGTCTCGCTAAGAGTCCTCAACTTAATGGTAGTAACTAACGACAGGGTGCGCTCGTTGGAGACTTAACTCAACATCTCACGACACGAGCTGACGACAAACCATGCACCACCTGTCACCTTGTCCCCGAAGGATTTCCTCGATTAAGAGTAATGCAAAGGGATGTCAAGTGTAGGTAAGGTTCTTCTTGTTGCTTCGAATTAAACCTACATGCTCCACTTCGCTGTGCGGATCCCCGTCAATTCCTTTGAGTTTTAATCTTGCGACCGTACTCCCCAGGCGGAATACTTAATGCGTTAGCGGCGGCACCGGAGGTGTTGAGCACTGGTATTCTGCGTTTACGGCGTGGTTTACCAGGGTATCTAATGCCGTTTGCTCCCCACGCTTTCGAGCCTCAGCGTCAGTTACAGTCAGAAATTGTAATACGTAACCGCA
+
76//09-/112+4+&*+%105/--21.,40522..,33(),233*&)+0,,&))*+0312*/.,//557001227986*23924:/0,.1/.2/3.0,-,,)048992;:7)97620()+12-/01%68277699:;96761208//06/-&&)13:7**/-21003-7568550-(*()++160'',())3/<8+'*+(--5<.8,+/**+*,024655490,.'.,88282257&,4..)+/12.//015433443-88,138509/-))''&(%+&#%'/8.%(++-,-.-07,,1.''***/10/8<10084---.,989.+-.0..(*+1/)++&1&+)1/025*-575:5636(*+010414)0)**8.166500004401833151+*,,(*).16-3+,+()&(-+///014)40/-+.+1512+.-..+-/010'5)*(0(%'&++/7/1:060/'*&$$%(-56,()((+'22.41,.//1113+,.//140,46+),8*006652011584813./19:853+'&'.,&+144+3,1-2<95/'(+--12.3+%%'(,$&($)+,*-(,48:0,/50+/7+00741.1798-6/.,2((+114;87///.:;/*.,+,2,3,*+1*1+*%()+3,++*30*3/../47/10000)*&%%'(%-14338.('&**42%-(.-10+(+3003:+670412402++('$&+41.0*4::.$'&(.02.11+3//0-/0104),,6//-314*)''*((+)-6/.05-2(*&$%%
@051a3738-15ec-4c82-b978-e962de1c98d6 ch=449 read=25179 start_time=2019-12-13T02:50:39Z barcode=BC01 runid=2c9cf7bc05858273f10e7d7ec552fc0bd742dc3e
TTGGTACTTCGTTCAGTTACGTATTGCCAGTGCTGAGAAGAAGAAAGTTGTCGGTGTCTTGTGGTAGCAACTTTCTGGTGCTGATGTGCTCCCTACAGGAGGCAGCAGTGGGGAATATTACAATGGGCGCAAGCCTGATGCATCATGCGATGTATGAAGAAGGCCTTCGGGTTGTAAAAGTACTTTCAGCGGGGAGGAAGGGGTAAGTTAATACCTTTGCTCATTGGCGTTACCAGAAGCACCGGCTAACTCCGTGCCAGCAGCCGCGGTAATACAGAGGGTGCAAGCGTTAATCAAAAGATTACTGGGCGTAAAGCGCACTTGACGGTTGTTAAGTCAGATGTGAAATCCCCGGGCTCAACCTGGGAACTGCATCTGATACTGGCAAGCTGAGTCTCGTAGGGGTAGAATTCCAGGTGTAGCGGTGAAATGCGTAGAGATCTGGAGGAATACCGGTGGCGAAAGGCAGCCCCTGGACGAACTGACGCTCAAGCGTGGGGCAATTGGGGTTCTGTAAGATACCCTGGTAGTCACGCCGTAAACGATGTCGACTTGGAGGTTGTGCCCTTGAGGCGTGGCGCTGGAGCCCAACGCGTTAAGTCGACCGCCACCAGAATACGGCCGCAGGTTTAAACTCAAATGAATTGACGGGGCCCGCACAAGCGGTGGGCATGTGGTTTAATTCGATGCGCGCGAAGAACCTTACCTGGTCTGACATCACGGAAGTTTCAGAGATAGGGAATGTGCCTTCGGGAACCGTGAGACAGGTGCTGCATGGCTGTCGTAAGCTCGTGTTGTGAAATGTTGGGTTAAGTCCGCAACGAGCTGTACTTATCCTTTGTTATAGCGGTCCGGCCGGGAACTCCAAAGGCTGCAGTGTTAAACTGGAGGAAGGTGGGGATGACGTCAAGTCATCATGGCCCTTGACCGAAACACACACGTGCTACGGCCTGGCGCATACAAAGTGACCTGCGAGCAAGCGGACCTCGCAAAGTGCGTCGTAGTCCGGATTAGGTCTGCAACTCTCGACTCCATGAAGTCGGGAGAATCGCTAGTAATCTCGTGGATCAGAATGCCACGGTGAATACGTTCCCGGAGCCTTACACCGCCCGTCACACACCATGGGAGTGGGTTGCAAAAGTAGAGTAGCTTAACCTTCGGAGGCGCTACCACTTTGTGATTCGCGGCAGGGTGAAGTCGAACAAGGTAACCGG
+
%#)&(((+084795&428-137507-+,(++'*-++'))(--(+/.,,4003,6763-1,()&'-+)+++((+3,,/0233,,,+'0*.142&&',).+&**).///025:7)-,)')((*1877:853667(02-/-+')'%''')*'$))--310.&)*)-0./820994:34598+,-+*.3+(%)(,,3)*(+-*/1*)(),*/-2,*+3-16..789*6*.&21.9-+)&$*&#%#(&)(-,3311481113:2462&13)-*2+1*+)6.-,+.')*966+4,7-5-02+/.,)*.,*,9::797984,))()&'&$("%')48.1:8804611453.-26,*//0+*25536-01425120//4544433,,-,,)'))0-%*+-'()*+4572,'/*'+%,,.-/+***+16*0//;:0089,./.0'%&&*-.:;.++)%'&(+2.10*)'()(*)/,,)7:6-*,30/''/.(*,///2/(,'&.**+/++)&,&1*('*'&%%#%&*,1,15*(3'.&(-.+.,.53598(.---),--+)('(),,/-6/0-2-&$$(%-*,47060--00,%'-)#%&)+.13856),///01354',,**&'((0.96714&)*.3/*/.,-0/5**):-9,4/902853;..0/1144659610)'.65130./1)0+/31/-'('()*118/.606372471410'+'%)/*,++)+())0<97()$*&$&$()-1/3867:8:719/,.-2122.10/$.(.030.-++''$()1/)-$%&*-/01217232599400,..-1-2+*.2,)+-57--*)#$%%''(007..40'/+&&()-0:62+,///1897:564(((&(&#$()((&)7.;:9322:106/71768:4*,-+,+./50+*--)11*3)%('%$$&,-1&&'%&)++,)-./99:48+(+&'+-++--/)+1+&$$'120*))+**(+.)+*7,1,*,$$+23,+*+,.:376.-/*-/*('')++,74,6+,*,)+./688811,3,+,7)5)('(,,-23200238.-&+,837889114;997.-/-7.,'/+.-/./8-(+(&&/).*((()*).27/1641+-*-3273.,)%*(/-/3-.141+(-,+'')***++3,133;7..(.,-''+(.3&/0674433491+&'$%$./*+(1*'+5-+5521).*077958
@79d5787e-0065-4566-938c-de555140169e ch=325 read=48196 start_time=2019-12-13T02:50:46Z barcode=BC01 runid=2c9cf7bc05858273f10e7d7ec552fc0bd742dc3e
CTCCTACGGGAGGCAGCAATGGGAATTTTTTCGGCAATGGGGAAACCCTGACCGAGCAACGCCGCGTGAAGGAAGAAGGTTTACCGGATTGTAAACTTCTGTTATAAAGGAAGAACGGCGGCTACAGGAAATGGTAGCCAGTGACAATGCTGATAGAAGCCACGGCTAACTACGTGCCAGCAGCCGCGGTAATACGTAGGCGGCAAGCGTTATCGAGTGTGGGCGTAAAGAGGGGCAGGCGGCAGCAGGGTCTGTGGTGAAAGCCCACGGAAACCTTCAGTAAGCCATAGAAACCAGGCAGCTAGGGGAGAGGATCGTGGAATTCCATGTGTAGCGGTGAAATGCGTAGATATATGGAGGAACACCAGTGGCAAAGGCGACGGTCTGGCCTGCAACTGACGCTCAGTCAGCGTGAGAGCAAATAGGATTAGATACCCTGTAGTCCACGCCGTAAACGATGGTACTAAGTGTTGGATGTCCAAAGTTCCAGTGCTGCGGTTAACGCAATAAGTACTCCGCCTGAGTAGTACGTTCGCAAAGAATGAAACTCAAAGGAATTGACGGGGCCCGCACGAAGCGGTGGGCATGGTTTAATCGAAGCAACGCAGAAGAACCTTACCAGGTCTTGACATACTCATAAAAGGCTCCAGAGATGGAGATATATGAGATACAGGTGGTGCATGGTTGTCGTCAGCTCGTGTCGTGAGATGTTGGGTTAAGTCCCGCAACGAGCGCAGCCCACTATCGTCAGTTGCCATCATTAAGTTGGGGACTCTGGCGAGACTGCCAGTGACAAGCTGGAGGAAGGCGGGGATGACGTCAAATCATCATGCCCCTTGCCATGACCTGGGCTACACACGTGCTACAATGGATGGTGCAGAGGGAAGCGAAGCCGCGGTGAAACAAAACCCCATAAACCATTCTCAGTTCGGATTGTGATGCAACTCGACTACATGAAGTTGGAATCATAGTAATCATAGCGAATCAGCATGTCGCATGGTGAATACGTTCTCGGGCCTTGTACACACCGCCCGTCACACCACGAGTTGATAACACCCGAAGCCGGTGGCCTAACCGCAAAAGGAAGGAGCTGTCTAAAGGTGGGATTGATGATTGGGGGTGAAGTCGTAACAAATTAACCGG
+
&'.2115*90,.-+&/,/+++&'*,,4783+1516254560))/,2;0..069332.3-,)/6388:212..23+.4*4.;4.18+1).,+-,0+/42:981:001;*.+./'(./1/,2./145'3,01--577/+-,(***'((/--01//1/&(('/--.0///4066677987;1,.-.3213.346()&2,04699-3/3856393228*&*+%2(899926;+''*.+'(+475/5/,-/*)7/42///136-57-,75%&()%(%$())/.)*,07,7;5720/751918:21*)'%&'*+'*&,**34899/4/604:9;9871.0.020/093..39873.2,/.66.-6-04256626121-.6.-.057:,)/0.3435.//,&.,113,,-.02/-''(&(%&%&)./;9748,+:*.,31028&&%''+/3.*,*0.)+.46..-.',.,./65,.90;09083,,&(**())-)%*:9::97(/.7696618113,,/-/01978;8/---+-&$&)*)))-,3,')3521810368;+'&+(-1.-++,9..1*).,.$()&*1.2,0*,.3113<582+4,,3,-./6/.&&1,(+2020856:%**++-2/+/21.478/2095-+1258))**,/81(,,,.30+,,-.2657.10.,0*)*',)/.:247660..//7686788989677539%486;66&*(0+'-+&+*+/3451&14)&&++,-788-04-%18398)-0/0)*01:;/44541++*(*+/:99:6(1/00532//18;.,2*,*+*,780/20458:;:<000:4947.381))()3923018755421***)(()&*%&('*,423:67677:92,).0),,*-+*/+,344'*,',*$(0881176+(+05/-15884383684:03./'&'(%-+-4.0.110.0./.2126,0/906744)-&00.4/0'%$(--.96912212672)/&)-03447/-+.351043710**))*./1215:95:710055365./++-*9233275,45*)04.21324847+*.(4,0034*')()*&'&(*445213;(0.3/50++-)*+-3242862),,/++*,(/'((&(&.+&(+0,,
