# Supplementary material for: De novo species identification using 16S rRNA gene nanopore sequencing
Source: PeerJ. 2020 Oct 21;8:e10029. doi: 10.7717/peerj.10029 (PMC7585375; doi:10.7717/peerj.10029)
Supplement: Supplemental Information 2 — Contains raw reads. [file peerj-08-10029-s002.zip › pass_fastq_runid_2c9cf7bc05858273f10e7d7ec552fc0bd742dc3e_167.fastq]

@2eeb32d9-7a87-4678-b525-77fdbb93d20a ch=26 read=29914 start_time=2019-12-13T02:50:46Z barcode=BC01 runid=2c9cf7bc05858273f10e7d7ec552fc0bd742dc3e
CTCCTACGGGAGGCAGCAGTGGGAATATTGCACAATGGGCGCAAGCCTGATGCAGCCATGCCGCGTGTATGAAGAAGGCCTTCGGGTTTGTAAAGTACTTTCAGCGGGGAGGAAGGGGTAAAGTTAATACCTTTGCTCATTGACGTTACCCGCAGAAGAAGCACCGGCTAACTCCGTGCCAGCAGCCGCGGTAATACGGAGGTGCAAGCGTTAATCAGAATTGGGCGTAAAGCGCACGCAGGCGGTTTGTTAAGTCAGATGTGAAATCCCCGGGCTCCAACCTGGGAACTGCATCTGATACTGGCAACTTGAAGGTCTCGTAGGGGGGGTAAATTCCAGCAGGTGTAGCGGTGAAATGCGTAGAGATCTGGAGGAATACCGGTGGCGAAGGCAGCCCCTGGACGAAGACTGACGCTCCAGGTGCGAAAGCGTAGGGAGCAAAACAGGATTAAGATACCCTGGTAATTCCACGCCGTAAGCGATGTCGACGGAGGTTGTGCCCTTGAGGCGTGGCTTCCGGGACTAACGCGTTAAAGTCGACCGCCTGGGAAATACGGCCGCAAGGTTAAAACTCAAATGAATTGACGGGGCCGCACAGGGTGGGCATGTGGTTTAATTCGATGCAACGCGAAGAACCTTACCTGGTCTTGACATCACAGAACTTTCCAGAGATGGATTGGTGCCTTCGGGAACTGTGAGACGGGTGCTGCATGGCTGTCGTCAGCTCGTGTTGTGAAATGTTGGGTTAAGTCCCGCAACGAGCGCAACCCTTATCCTTTGTTGCCAGCGGTCCGGCCGGGAACTCAAAGGAGACTGCCAGTGATAAACTGGAGGAAGGTGGGGATGACGTCAAGTCATCATGGCCCACGACCAGGGCTACACGTGCTACAATGGCGCATACAAAGAGAAGCGACCTGCGAGGCAAGCGGACCTCATAAAGTGCGTCGTAGTCCGGATGGAGTCTGCAACTCGACTCCATGAAGTCGGAATCGCCAGTAATCGTGGATCAGAATACCCACGGTGAATACGTTCCCGGGCCTTGTACACACCGCCCGTCACACCATGGGAGTGGGTTGCAAAAGAAAGTAGGTAACCTTCGGGAGGGGCGCTTACCACTTTGTGATTCATGACTGGGGTGAAGTCGTAACAAAGGTAACCGG
+
,-21/.0-52*/1,86817735/)3/.6.,(&'.267:-,++12+683111&&%#%(,,1592+*%(*12004(+--.38996)8+0/0-03:4(-+,*38-&3..3:,)0,*,.40,*2:,*(0.1.-.&)-**326/31/.374:4/9+-.*+3+(-*$')*/2*)(8)-.:879892000-/2302/,**%%&)*--*-*12:8672421202-'/',*),585,5-)&)--(-,.%686(44<513962024,/03).'*1/*.,/**230.3)4*3847<;9777233333.*)(+-2:502*(&)('',,.-033',/3791+/2&7(/++()&(,002,+,,644/03**,6661--+-08580+21(4066:8<4964-,.*0+%,09;4*9:39-,/-.,/,--1229++66561./3**+86)23-)-10;9/11-)&2,.,*-26290,/921(.%+)%),/59:::*3...,/0+,*)1,.//902.9;*,)*+)&$%'+.+++.*&/--055932//3081+,544774104016)-.)('-*015,.,/*5-;8;<;878/:,,,3-4/7712:<730+-+-1+(&)..**,014599<;3508.+),/3999771./)/691:006;67:978:63760/%%&(..*.9--((')*00:9.+8+0,-,6/920560301200.425*94547977886::8899426014779:71<101788555;6;83:3117081,.407..22-037070+4,//93;:34:/6/(*,0928+70764::/800,8:*/+,,,,1129-..0/44;87113./2+,**(,38.4778854751478796,-)'++(&(*21./354521/+,*+.//257994:8699899:8+*+*,+(+.31+(,-.&(%*05,12:46849406;8/512121/5036/,01-/+*()**./56867532223614012..23:58679;;2514///922701643/42'54(',.4123;4-/,/144..842004.255/0*/2(172.39142395888.++,1;95;44186)&,+)'+%0(')()),32.;2.1.,++(+/,*63%,)*1+,.01910111334781-*/,,.7122369<3+2/2:9864
@9765b7be-4b1b-4388-b7b2-7dc6af77fafc ch=325 read=48204 start_time=2019-12-13T02:50:57Z barcode=BC01 runid=2c9cf7bc05858273f10e7d7ec552fc0bd742dc3e
CGGTTACCTTGTTACGCTTCACCCCAGTCTTGAATCACAAAAGGCGGCAACCCTCCAGAGGTTAAGCTACCTGTCTTTACAGCAACCTCCCATGGTGCTGACGGGCGGCGTGTGTATTACAAGGCCAGGAACATTCACCGTGGCATTCTGATCCACGATTACTGGCGATTCCGGCTTCATGGAGTCGAGTTGCAGACTCAATCCGGACTACGGCGCGGGAGTCCGCTTGCTCTCGCGAGTCGCTTCTCTTTGTTATGCGCCATTGTAGCACGTGTGTAGCCCTGTCGTAAAGGGCCGCATTGATGACGTGTCCCACCTTCCTCCAGTTTATCACTGGCAGTCTCTCCTTTGAGTTCCCGGCCGGACCGCTGGCAGCAAAGGATAAAGGGTGCTTCGTTGCGGGACTTAGCAACATTTCACAACACGAGCTGACGACAGCCATGCAGCACCACAATCTCGGTTCCAGGCATTCTCATCTCTGAAAACTTCCGTGGATGAGATAGGTAAGAGTTCTTCGCGTTACATCGAATTAAACCACATGCTCCACCGCTTGTGCGGAGCCCCGTCAATTCATTTGAGTTTTAACCTTGCGGCCGTACTCCCAGGCGGTCGAGCAACGCGATTAGCTCCGGAAGCCACGCCTCAAGGGCACAACCTCCAAGTCGACATCGTTTTACGGCGTAGCGGACTACCAGGGTATCTAATCCTGTTTTGCGCCGCTTTGCTTTTCAGGCGTCAGTCTTCCACCGATCCAGAGGCGCCTTCGCCGCAGTATTCCTCCATCCAGATCTCTACGCATTTCACCGCTACACCTGGAATTCTACCCCCTCTACGGACTAGAAGCGCCAATTATCAGATGAAGTTCTCCAGGTTGAGCCAGGAGTTTCACATCTGACTTAACAAACCACCTGCGTGCGCTTGCTACGCCCAGTAATTCCGATTAACGCTTGCACCCTCCGTATTACCGCGGCTGCTGGCACGGGTTAGCCGGTGCTTCTTCTGCGGGTAACGTCAATGAGCGAGTATTAACTTCTCCCTTCCTCCCGCTGAAAGTACTTTACAATGACCTTCTTCGCCGCGGCATGGCTGCATCAGGCTTGCGCCATTGTGCAATATTCCCCACTTCCGTAGGAG
+
''(1403209/29-2,.020+06:/,0/-$&++3/0*-)+,((%#%$$%$++-)-)$&&'+,1/1.00285/')$&'&')*%)'(,2+36.+2.762-.-,,.414/9/,,+,),(,*',45)-,.(3610,(,,8673425/10:<734588.*++016/1*)**+.30,-+(--1-*-0-**,-+(22:.1++44251;18'2*).)++,'*&'$%&$),-,,..7.023-)&'%&02.+-4.50-,,&&*'&''*)3+)-+)*%,-*./.13-)))13/./3.2230*(.,2*''%)''%&%(),.&(+-(&516:4./-2,)+76-.288454204/.*'(,+-//,&,27--'*+1//9+-**+-0./-(018)7,86-,'+.)&$%%(+,,4..&72.+0+-$.)*+./9.--+2)-&)('+1134765,+*5,5;.3(*,441+))(*,20&')+'%%&.-*,1,'(),./,/-,163.2927613610))),*%&&),1'%-3:68<6/0.,+&()+8&*)0*3;70;3431-117-,4-++,(*,'/+/'(2970*15523830150//*7<<-9;981701.618+0/000:4/22534/(+,&-$#'''%$)&))/01-*0)3+-40103:673.,5/--.3607/3(5,)*,3570442578)%'(**+,)*)/8144%0,&-)&((**,1626:88/8:7'&#(&$(00.&).78+/'*.0055,+-.2.-)'*,+(*31&&($&'+.0.02/34&/&)+*-62.++'&(.'()/...23.-+,+.<<1/6806740&--*.2124432-0:8/-122)0././.,%)((+'-*,.,4112./,*'+)*.664:'(59681)*-*&.1&(*1*()+,2334/3446520&,*415;5898979*(&($&(*..53+*+-159;75.&3**&%$$'&&(215-)-/+./.3/083040/0.-+(''&'-/(,,-,3324,*,1.-41/5679:935:969810*)(.,'&')&,6/,(+*''+5)6;96706++172/0,&*%&&%''*-+%'&-53956:633-(*+/-196:7755444&2..-/-1245+)+()+,-6021-234+#'%%'%&.*,))&
@e567824f-f8c1-4c7a-aa37-c91a79c4fc67 ch=442 read=67774 start_time=2019-12-13T02:50:56Z barcode=BC01 runid=2c9cf7bc05858273f10e7d7ec552fc0bd742dc3e
CTCTACAGGGGAGGCAGCAGTGGGGAATATTGCACAATGGGCGCAAGCCTGATGCAGCCATGCCGCGTGTATGAAGAAGGCCTTCGGTTGTAAAAAAGTACTTTCAGCGGGGAGGAAGGGAGTAAAAGTTAATACCTTTGCTCATTGACGTTACCCGCAGAAGAAGCACCGGCTAACTCCGTGCCAGCAGCCGCGGTAATACGGGAGGGTGCAAGCGTTAATCAAGGATTACTGGGCGTAAAGCGCACGCAGGCAGTTCTGTTAAGTCAGATGTGAAATCCCCGGGCTCAACCTGGGAACTGCATCTGATACTGGCAAGCGCAAGGTCTCGTAGAGGGTAGAATTCCAGGTGTAGCGGTGAAATGCGTAGAGATCGGAGGAATACCGGTGGCGAAGGCGGCCCCTGGACGAAGACTGACGCTCAGGTGCGAAAGCGTGGGAGCAAGCAGTTAAGATGCCCTGGTAGTCCCGCCGTAAACGATGGTCACCGACTTGGAGGTTGTGCCCTTGAGGCGGCTTCCGGAGCTAACGCGTTAAGTCGACCGCCTGGGAGTACGGCCGCAAGGTTAAAACTCAAATGAATTGACGAGGGCCCGCACAGAAGCGGTGGAGCATGTGGTTTTAATTCGATGCAACGCGAAGAACTTAGCACCTGGTCTTGACATCCACGGGAAGTTTTCAGAGATGAGAATGTGCAGCTGGGAACCGTGAGACAGGTGCTGCATGGCTGTCGTCAGCTCGTGTTGTAGAATGTTGGGTTAAGTCCGCAGCAGGCGCAGCCCTTATCCTTTGTTGCCAGCGGTCGGCCCGGGAACTCAAAGGGAGACTGCCAGTGATAAACTGGAGGAAGGTGGGGATGACGTCAAGTCATCATGGCCCCGCCGACCAGGGCTACACGTGCTACAATGGCGCATACAAAGAGAAGCGACCTCGCGAGAGCAAGCGGACCTCATAAAGTGCGTCGTAGTCCCGGATTAGGTCTGCAACTCGACTCCACATGAAGTCGGAATCGCTAGTAATCGTGGATCAGAATGCCACGGTAGATACGTTCCCGGGCCTTGTACACCGCCCGTCACACCATGGGAATTGGGTTGCAAAAAAGAAGTAGGTAGCTTAACCTTCGGGAGGCCTTACCGCTTTGTGATTCATGACTGGGAGGTGAAGTCGTAACAAGGTAACCGG
+
...*)(&*03.*.50006665197)*1*+610,,.,81/1/++,1-'(.0226155(5859176//+/0223-/6'(1*108572%.*2+/16804*(***-51*()+.492(+,-,,5+''(.<7)*9.0.,,-,*-*&&'+%3())0.-4/.80.24.,)&)&#%&*2,6---4.137+6.480+20055595:.6.-%.$&*)*,)*)//1/1/243,+*.','(-4.554)(&%*-12+.(-%-*..575108*'('),1-1255776/)&--)+088-(224596831//.)/'+800//02-/00035,*,0&'%%'&'%''*+(2*)&*+)+*)/+,/6()%%.)**--092//.&+(/1261.+(+**,)+.*1+.3,-++(&$&(&'+.-+3:71)4758/1/-,.&')--144/49788/03.,-35799,-//:&4&)'-)'(+5)8:-.8:854072,)++*)-:32-&*$')%'5.32/215+*2,*00)&,,*,-+*(+$&'&&-'&,,+++133343547-*.66789433)'&&&'&()508963547/*3*8877336.0.0,4/2010+*&..)*1*)/.0(&*''(.-)31.../.*(+1-<<0/87<6.-///71///&()&&())')#')-22201-3-*(22661/0-3',('/40-.++-//;..-.44273/(()'+'%*-6:5795746&3.049;88242:53278774-/0/4++.2:1,,&(+763;3993432)*0/(+0&6,.02370(17*,+,-:718.+.40081123:4-*(-0+,03123682:,,.1'*+,58:9222/0328:5670-0-.6/9119:.1569;9973+)+-897+,0/430'()-'(,.+/34*)*+$'.448621230)/./0124658+((')*))7588890/.*,()+3824293301,/,23(),*&&*0.5546.)'.,+3.')&().,,+,./0.13220,'*1/23/,-,//216111)1//8//.5-1/.0,/39889614294*()'%))2*0/-*575525+.,-./1.217/131434:4979--&.(14+3,+.71;50*(*,))+532/*)++9,7;6572;7./4-(++*3*'(6:++.24597,*,'#)&,0*-,,,/1,--,.00.27+1/.816/-
@a92ba59c-e0ee-4b72-ada3-8d269738a18e ch=141 read=47749 start_time=2019-12-13T02:51:03Z barcode=BC01 runid=2c9cf7bc05858273f10e7d7ec552fc0bd742dc3e
CTCCTACAGGAGGCAGCAGTAGGGAATTTTCAGCAATGGGGAAACCCTGACCGAGCAACGCCGCGTGAAGGAAGAAGGTTTTCGGATTATGAAGCACTTCTGTTATAAAGGAAGAACAGCGGCTACAGGAAATGGTAGCCCAGTGACCAACACTTTATTAAAGCCACGGCTAACTACGTGCCGGCGGCGCAGTAATACGTAGGTGGCAAGCGTTATCCGGAATTATTGGGCGTAAAGAGGGGCAGGCGGCAGCAAGGGTCTGTGGTGAAAGCCTGAAGCCTTCAGTAAACCATGAAACCTGAGCAGCTAGGGTGAAATCGTGGAATTCCATGTGTAGCGGTGAAATGCGTAGATATATGGAGAGGGGACACCAGTGGCGAGAGCGACGATCTGGCCTGCAACTGACGCTCAGTCGAAAGCGTGGGGAGCAAATAGGATTGAATACCCTAGTAGTCCACGCCGTAAACGGTAATGAGTACTAAGTGTTGGATGTCAAAGTTCAGTGCTGCAGTTAACGCAATAAGTACTCCGCCTGAGTAGTACGTTCGCAAGAATGAAACTCAAAGAGATTGACGGGGGCCCGCACAAGCGGTGGGCATATGGTTAATTCGAAGCAGCGCGAAAGAACCTTACCGAATAATGACATACCTCATAAAGGCTCAGAGATGGAGAGATAGCTATATGAGATACAAGGTGTTGCATGGTTGTCATCGTGTCGTGAGATGTTGATTAAGTCCGCAACGAGCTGGCCTTATCGTTAGTTACCATCATTAAGTTGGGGACTCTGGCAAGACTGCCAGTGACAAGCTGGAGGAAGGCGGGGATGACGTCAAATCATCATGCCCTTGGCCTGGGCTACACACGTGCTACAATGGATGGTGCAGAGGAAGCGAAGCCGCGAGTGAAGCAAAACCCATAAAACCATTCTCAGTTCAGTTGTAGTCTGCAACTCGACGCTACATGAAGTTAAGGTCGCGCTAGTAATCGCGAATCAGCATCGCGGTGAATACGTTCTCGGGCCTTGTACACACACCGCCCGTGCACCACGAGTTGATAACACCCGAAACCGGTGGCTAACCGCAGGAAGGGCTGTCTAAGGTGGGTGATGATTGGGAATTGAAGTCGTAACAAGGTAACCGG
+
).13.,0(5-).,//23000.(/*(,+2640'0418434-(),,19.-.46777-679666;..///593300*/-..02++31:+/2,..-.&'$'(+---0.+*.2***+/059/(--/5+*)*&/)+0,)54/..1,)'()*+2*)%$(((*))1.-*0(+8,+.,*+/2.111,2,-(*'&+5)''%&&(2+-.75100,&%$'**.11<303*/-&&.'%,'68..-.17+()+31.+.5:91;31260..6--*''$(--0043/1855.+')&')*'+.09&7:46--84,/%&$11,*++',2/*)&&%%'(.-.2-3.2-.00/,)(...7.--81.0499835688075/-*',0.0-061/,,-180,)'(,-296.+.-.1324-,../.%(,612-00//+%()++,.-164+)+*/;944,/*8+&&7149<++*534841('*03:448<99*,+&'+&&&')/1152784;4836$***5-,.600.0/6565*,384833/60/75'1)*-795540-++,*((*+26<4))0**4552245/697:-)&((+',-5.2:9/17)'()+26305213/)'&+*-1-04.5494.1/,,-+004++0-)-25818-0+((2-'%%(//0/++-+,/448//2016)((+,/91/--,32488789574.0155//&/%&$*)$$&**305-/1+24244577222129140-+/-/,&()+(,.--+')*13%&%-%'*5417000;45:5:4+0100/06168/.063/(/+'-,.0744613224351./08820../,51(/-.-/-00-//4::012;;56.58)''''35469/-'&'%''*,.287361:121-..00884.')),-+,,-/',0/0((')*-1$+/9<72:7.00:;407669657026<8-2.8/.,36776-6,,,6-.0).1/1-0,))(+,%%+$.-++&'+((+(((-)/.0945)%*$&'*1,4/&)411758;768299:223.,**'**-,082172--&'(-/--++1-1,,*022+5/)(//'/-0.-'01+,33/&)('*)*((('')-1)/3*.-+&')((/313223.'&%,++/+/169:8945-7/4;9;74
@7d1e80fd-72fc-4c1f-868f-5024f48a2851 ch=219 read=53016 start_time=2019-12-13T02:51:14Z barcode=BC01 runid=2c9cf7bc05858273f10e7d7ec552fc0bd742dc3e
CTCTACGGGAGGCAGCAGTGGGAATGGCCTGTGGGAAACCTTGGTACAGCAACGCCGCGTGAGTGATGAAAGGTTTTTCGGATGTAGCTCTGTCGCTGGGGAAGATAATGACGGTACCCAAGGAGGAAGCCACGGCTAACTACGTGCCAGCAGCCGCGGTAATACGTAGGTGGCGAGCGTTATCCAGTTTACTGGGCGTAAAGGGGCGTGAGGCGGATGATTAAGTGGGATGTAGAAATACCGGGCTCAGCAGGTGCTGCATTCCAAACTGGTTATCAAGTGCAGGAGAGGAGAATTGGAATTCCTAGTGCTGGCGGTGAAATGCGTAAGTTAGGAGGAAGAACACCAGTGAGCGATGGACTGTAATGGCTGACGCTGAAAGGCTCAGCGTGGGGAGCAAACAAGTTAGATACCCTGGTAGTCCACGCCGTAAACGGTGAATACTAGGTGTGGGGTTTCAACACCTCCGTGCCGCCGCTAACTGTTAGTATTCCGCCTGGGGAGTACGGTCGCAAGATTAAAACTCAAAAGGAATTGACAGGGACCCGCACAAGTAGCCAGACATGTGGTTTAATTCGAGAAACAACGCGAAGAACCTTACCCCCTTGACATCCTTGCATTACTTAATCAATCCCTTCGGGGACAAGGTGACAGGTAGTGCATGGTTGTCGTCAGCTCGTGTCGTGAGATGTTGGGTTAAGTACGAAGCGCAACCCTTGTCGTTAGTTACTACCATTAAGTTGGCTCTAGCTTGAGACTGCCTGGGTTAACCAGGAGGAAGGTGGGATGACCGATATCGCTACTTACTTATATGTGTAGGGCTACACACGATGCTACAATGGCTGGTACAGAGTTACAATACCGCGAGGTGGGCAAACTTTTAAAACCAGTCTCAGTTCAGTTGGCTGAAACTCGCCTACATGAAGCTGGGTTACTAGTAATCGCGAATCAGGAGAATGTCGCGGTGAATGCGTTCGGGTCTTGTACACCGCCGTCACACCATGAGAGTTAGCAATACCCGAAGTCCGTGGAAGCTAACCGCAAGGAGCAGCGGCCGAAGGTGAGTCAGCGGTGGGGAGTGAAAGTCATGTAAGGTAACCGG
+
,-.000,8.),/1365.23/3.(,,',+,*+-+1-%,)**&&*),,.325575347,-04,)(+*/0118+.7/::;03,.,)'$&&&*+545+$%+%,5.(-*/03;43183852-4--2//*,(),*2-))',,.433/354549<424.-.4-.-+),)),321/-11081++66559114''*/9.*05854.0067,.23*&%$$#*,(02//2*9)8*15/67562/%&,56.)8-)0+,.6.%(%--7698564621.69;78554:,**(')014)40+(%-+()&$(&5)5-6*6++(11-),-023:984:0..6731)('*)))'*)+-,27101725-4(('%))051420-'+%$%%(**-/0+*)&''(+-+()*-1836((*/+9/52%/'3++63'372/29975283*,02743896,*'+*.752//*/1//01483180-3.456:68866660-71//,)$'$$&%(')*/615020,-17,&()(82912,,/,)+2/4973/448;5))()*+0+,.&.:827:3,+,/-('((--+&-',.42)*-46:/879810&)/%)71600114(,,.)&$#&,.3-+2,.-00:7.711&0'%**.04/*+))17)6;8/9:32541+0**,++5..&7854233,35+.1/+.,.0003235867'((*,.34',101/.''%&%'()+/11710'$%),21080.0945478;.0410-1,.&,-0-&%%'(*+.1298785-33/7585767.,4,/,,+*36/1-)(&%(+-,22)+,+,-2')+*(*./.310--**'*+.-,&()%+,:7572<43:9:99756*+&(&&$(37.,***--0/4033&&)65-.0((()1-*-+-/0/5+3258$)'('&'',,83..0./1,-..0.5---744*,3**()*51500)1*)/10+30.--/55797:5;:99;5,1.268(00//0:0102110*./,-48978988442.*1*&%&(,+(3-((.0+029462,+,)*224397955,*%)))+,/.2/857,3+)%))--03424585+&&)*+')$'(%'%$&(,0.188586
@dc04bdf9-8bdb-401b-ad56-42c2847112f5 ch=201 read=54631 start_time=2019-12-13T02:51:21Z barcode=BC01 runid=2c9cf7bc05858273f10e7d7ec552fc0bd742dc3e
CCGTTTACCTTGTTACGACTTCACCCCAGTTATTGATTCCACCTTCGACGACTTCAAAGGTTAGATAGTCGGCTTCGGGCGCTCCGTGGTGTGACGGGCAGTGTACCAAGACGGGAACGCATTCACCATAGCATTCTGATCTGCGATTATAGTAACTCCAGCTTCATGTAGGCGAGTTCCAGCCTACAATCCGAACTGGTAGCGCAAAGGGATTAAGCTCCTGCCGGCAGCAGCCCTCTGTACTACCCATTGTAGCACGTGTGTGGCCCTAAGCATAAGGGGCATGATGATTTGACGTCATCCCACCTTCCTCCAGGTTATCCCTGGCAGATCTCTCTCTAGGTGCCCAACTTAATGATGGCAACTAAAGACAAGGGTTGCGCTCGTTGCGGGGGACTTAACCCAACATCTCACGACACGAGCTGACGACAGCCGCGCGCACCACCTGTCACCAATGTCCCCGAGAACTCTCGATTAAGGAGATGTCATTGGGATGTCAAGCTTAGGTAAAGGTTCTTCGCGTTGCTTCGAATTAAACACATGCTCCGCTACTTGTGCAGGTCCCCGTCAATTCCTTTGAGTTTCACTCTTGCGAGCTTCCCAGGCGAATTACTTAATGCGTTAGCTGCGGCACCGGAAGGGTAACCCCCGACACCTGGTACTCATCGTTTACAGCGTGGACTACCAGGGTATCTAATCCCTGTTTGCTCTGCCTTTCGTGCCTCAACGTCAGTTACAGTCCAGAGCCGCCTTCGCAACTGGTGTTCCTCCTAATATCTACGCATTTCACCGCTACACTAGAATTCCACTCTCCTCTCCTGCACTCCAGTCTCCCCAGTTTCAAGAGCTTACTACGGTTGAGCCGTGGCCTTCCTCCTGACGGAAGACCGCCTGCGCACCCGCTTTACGCCCGAGTAAATCCGGATAGCGCTAGCCCCTGCGTATTACCGCGGCTGCTGGCGCGTAGTTAGCCGGGGCTTCCTCTCAAGTACCGTCATTATCTTCCTTGAGGACAGAGTTTTACGACCCGAAGGCCTTCATCACTCACGCGGCGTTGCTGCATCAGGCTTTCGCCCATTGTGCAATATTCCCCCACTGCTGCGCACTCCCGTAGGG
+
12,-4*%&++/,0/--..0186+683---03+0.-+6::3/292<:3/0.-16;53;.+5-;//06*0/0/8210/*+*($&(.1/17533338:5991++++/)*.35269-9/0.-+,-0-,,7-''+00/45-&)*03./14536,&'(),.,-1+*+/097040/+,.-(%(55)('&++(&((+,1**1310,++)''$$'.-+5-+6)-((),,,$$%&().%0//.5:.//064-,+)/:++35.,+**(-//231+'+.1**,,,/+-//.3,))620110*61)).1-/788388/054..('*-),225005.)(+0-&&%+*/-,**),&)()'1.(-3..5/6+**-59.5...6;.--60,*,,*9///215.24./02,+,,./2///1*..114673+--,.)()%&(//(2/(**&+&%'*,/1/5923;27753554442,+(($%%&''(-.*.*),-++0.2/266660564:796045),(())(*/23:+0/3<:9</*+*)3&)/.7($'+&(('(*-.323.-.&(*'(,*-/34'6..747.12:98583--640037<<-++*('&()/+)*+*-)*)1;82,*++)+-10527713,**+,00/3-+./-(((,24-.90978','03694&24/+..156./4+'*---.37;3/**16.-1---1575:.7/((037-))*+%#+-0::1151,,+((''(./.109120517),(+*.77764.,+))'++341*3,6,303,+4.--69453533;50272.-8(-0553.)1.33.+,--/4/./23413/&().(+,294:69+-./;20.2)).0/8//0/23023/.377/1(+042,)+)***)*+*00.0(08.)+&$'+,/13+%)+-(&*,31,%()+698,1.6/6;5-+*))'&*-+(($**,+0,-03/00;666881-('('+%---++2*+*(&%(/,))*(,.0%-%,357983:22297:8,7101968++)*2:;+./0047.&'()&135;688:11..*--114342<.//0.)/0(133034//494'.6..(/00./3906880),+,,*+,&**-/19),001-+
@54253c7a-d554-4e60-a26b-bb08530b2112 ch=228 read=84282 start_time=2019-12-13T02:51:22Z barcode=BC01 runid=2c9cf7bc05858273f10e7d7ec552fc0bd742dc3e
CTGAAATTGCTACGTTCAGTTACGTATTGCCCGGACTACTGGGTATCTGTCCTGTTTGCTCCCCACGCTTTCGCACCTGAGCGTCAGTCTTCGTCAGGGGGCCGCCTTCGCCACCGGTATTCCTCCAGATCTCTGCATTTCACCGCTACACCTGGAATTCTACCCCCTCTACGAGACTCAAACTTGCCAGTATCAGATGGTTCCCAGGACAGGCCAGGTTTCACATCTGACTTAACAAATGCCTGCGTGCTGCCTTGATAATTCGATTAACGGCACCCGCCATTATTACCGCGGCTGCTGGCGCAGGTTGGCCAGTGCTTCTTCTGGAATTGGCGATCAATGAGCAAAGGTGTATTAACTTTCTCCCTTCCTCCCCGCTGAAATTACTTTACAACCCGAAGGCCTTCTTCATACACTTGTAATTGCATCAGGCTTGCGCCCGTGTGCAATATTCCCCACTGCACCGCACTCCGTAAG
+
#%%$&$%&$%0#'''.)(-+8/0/600('-*'111/1)*$'++-.22-%)*8785;8-20733/$)')/6.+-/.17.+('()/1,.034.,(+,''051)**&+32;45795:54323;<91/.,+,-0.,+)'(+2::5269,081201455,6+5,3,,,778/*5/,-('-2258.3&+3++25+-/016(3**&).5/3.).+&&$)006%),2:)+,()./--%*-*4-757+&&+1*/1)$$$&#%%%%$%,'),04*-292'*%%'&*,4((-%.'(03-01*('))*+--/,*),$+//0(+*-(220276//8..0-)&'$*&)*/010:3327236+-+,'()*/.-).0))2.://899/:46-.050---+.%+/21,/1-18-(((('')-23:<:*+,,)+*(*))+./*+,02'68314./,84,&*&(+/4121541598+.4/.',*&)'*,39,.45)
@163a2ffd-12de-4d50-a476-69a579d7f1c2 ch=180 read=88515 start_time=2019-12-13T02:51:32Z barcode=BC01 runid=2c9cf7bc05858273f10e7d7ec552fc0bd742dc3e
CTCCTACGGGAGGCAGCAGCAGAGAATTTTCGGCAATGGGGAAACCTGACCGAGCAACGCCGCAGTGAAGGAAGAAGGTTTTCGGATTGTAAGCTTCTGTTATGAGGAAGAACGGCGGCTACGAAATGGTAGCCGAGTGACGTACTTTATTAGAAAGCCACGGCTAACTACGTGCCAGCAGCCGCGGTATGCAGGTGGCAAGCGTTATCCGGAATTATTGGGCGTAAGGAGGGCGAGGCGGCAGCAAGGGTCTGTGGTGAAAGCCTGAAGCTTATTCAGTAAGCCATAGAAACCAGGCAGCTAAAGTGCAGGAGAGGATCGTGGAATTCCATGTGTAGCAGCGGTGAAATGCGTAGATATATGGAGGGAACACCAGTGGCGAAGGCGACGATCTGACCTACAACTGACGCTCAGTCGAAAGCGTGGGGAGCAAATAGGATTAGATACCCTAGTAGTCCACGCCGTAAACGGTAGTACTAAGTGTTGGATGTCAAAGTTCAGTGCTGCAGTTAACGCAATAAGTACTCCCGCCTGGAGTAGTACGTTCGCAAAGAATGAAACTCAAAGGAATTGACAGGGGCCGCACGAAGCAGTGGAGCATGGTTTAATTCGAAGCAACGCGAAGAAGAACCTTACCAGGTCTTGACATACTCATAAAGTCCAGAGATGGAGAGATAGCTATATGAGATACAGGTGGCGCATGGTTGTCGTCGAAAGCTCGTGTCGTGAGATGTGGGTTAAGTCCGCAACGAGCGCAGCCCTTATCGTTAGTTACCATCCTGTTAGTTGGGGACTCTGGCAAAGGGCTGCCGGTAAGCTGGAGGAAGGCGGGATGACGTCAAATCATCATGCCCCTTATGACCTGGGCTACACGTGCTACAATGGATGGTGCAGAGGGAAGCCCGAAGCCCCGCGCGAGGTGAAACAAACCATAAAACCATTCTCAGTTCGGATTGTAGTCTGCAACTCGACTACATGAAGTTGGAATCGCTAGTAATCGCGAATCAGCATGTCGCGGTGAATACACGTTCTCGGGCCTTGTACACACCGCCTCACACCACGAGTTGATAACACCCGAAGCCGGTGGCCTAACCGCAAGGAAGGAAGCTGTCTAAAGGTGGGATTGATGATTGGGGTGAAGTCGTAACAAAAGGTAACCGG
+
--7/.12+61*./-.//,+.-+((&.(391,4,+(8/13.()0-.:()+86570332325;-+&&)+23./+,(/.+5,62//,2(4,','+%()6+---2-*&(*,,1,/64,+),,2-..%%'/'*40/041)&*-//.)''*,0-,/8.&+,*-/5/0+)/028234659786.2-,/6/+-)-,19/-&()*..*1/'01443.7+)-&&,*-/22:996.:.0-+0+++&)++51:+****'15-.-00,,011+)/(*47/7-+)+)'(#$%,-2838:61,(,/(-4006+,,,)%%''*.8071,-*+233;9::8,4,9-721/.+(''&$++27666:-,,;9::::974.132..+,-+++1,03.4.*(,-(+*18-,,,-+0'1*./0285422,++),/458.037,-++()--).03;47433.02..0457:)*167'((,//026869:<84*%+)*+,/9982547;9:-+),,1:5+-2:)+.321124-4.5.6662711/+0.01/7-,0932*($'*24672:<91427((1875279019/:2('**,6/23&.6(',+'.()$)(')&444843,+..,67:0:462*-1).3564314/+.*(0027/7./0'(---11..0321655(&10'&(-))*,--:;1/,+*/.2-....21//.2568)0---5/018::3:333;878(''(%')+0.).2277636/+((/355:40/41**,(+)+)*,.-)53.-1./264:44193372-1'&%+-)+*8).50,,0/3.3-*,((((.545:*)(*)&*+60*-),.296288+-01/-+-/750/267-.*4:;.041443450*454+*))*-,056363:4593514279/-((*(-+*,,+'-,+.7+)).$'*(++*&)*()153,0))/7<878407112'+.3213.373546764361+01.--/559786/1.+8.:/:9969/0/2.4/00966;79++.2312202083)+--,0')*08426/898070-.50--)/,((#()*014:12//,+.+),,-0%0'()-1-2:6993;.2,-327+.,+*&++,++)(+,166/19./02268.0/+,---2.18730142//4.4467591)-/127.2,*
@3e188502-1898-4dd0-992f-a0c5ed752cb9 ch=415 read=37915 start_time=2019-12-13T02:51:32Z barcode=BC01 runid=2c9cf7bc05858273f10e7d7ec552fc0bd742dc3e
CTCCTGCAGGAGAGCGGCAATGGGAATTTTCGGCATGGGGAGACCCTGACCGAGCAACGCCGCGTGGAAGGAAGAAGGTTTTCGGATTATAAACTTCTGTATAAAGGAAGAACGGCTACGGAAATGGTAGCCAGTATTGCTATTAAGCCACGGCTAACTACGCGGCGACGCGTGTAGGTGGCAAGCGTTATCCGGAATTGTGGGCGTAAAGAGGGCAGGCGGCAGCAAGGTCTGTGTTGAAACCTGAGCGCCTTCAGTAAGCCACGCCAAAGGCCAGGCAGCTAGAGTGCAGGGAAGATCGTGGAATTCCATGTGTAGCGGTGAAATGCGTAGATATATGGAGGAACACCGATTGGCGAAGGCGACGAATGCGGCCTGCAACTGACGTGGTCAGCGTAGAACAAATAAGTTAGATACCTAGTAGTCGCCTTGCGCGGTGGTACTAAGTGTTGGATGTCAAGTTCCAGTGCTGCAGTTAACACGCAATAAATTACTCCGCGCCTATGAGTGAATACGTTCGCAAAGAATGAAACTCAAAAGGAATTGACGGGGGGCCCGCACAAGCGGTGGAGCATGTGGTTTAATTCGAAGCAACGCGAAGAACCTTACCAGGTCTTGACATACTCGCAAAGGCTCAGAGATGGAGAATGGCTATATGAGATACGAATTGTTTGGTTGTCGTCAGCTCGTGTCGTGAGATGTTGGTTAAGTCCGCAACAGGCGCAACCCTTATCGTTAGTTACCATCATTAAGTTGGGAAGCTCACCAGCGAGACTGCCGGTGACAAGCTGGAGAGGAAGGCGGGGATGACGTCAAATCATCATGCTGCCATGACCTGGGCTACACACGTCTTTGTGGATGGTGCAGAGGGGAAGCGAAGCCGCGGGAGTGAAGCAAAACCCGCAAAAAGCCATTCGATTCGGATTGATCTGCCAGCTCGGCGCTACATGAGGTGGAATCAGCTAGTAATCGCGAATCAGCATGTCGCGGTGAATACGTTCTCAGGCCTTGTACACACCGCCCAAATCATACCACGAGTTGATAACACGAAGGCCGGTGGCTGTACCGCAAGGAAGGGCTGTCTAAGGTGGGATTGATGATTGGGGTGAAGTCGTAACAAGGTAACTTGGGAAGATAAGGCGGTGATAGGTTAACAGACGCAAACAACTTTCTTCCAGCACCAGCAATACGTAGCGTA
+
--36*),%/+(%'()46.3('&&'+)0683,28556)52.$0)38)*.+02.-+.0-/.30,,*+/'/*/+2+(--*0.6,(+18+3+&,475,.3.,)++,3:--.46'%$&)'&*(*,,.5.-333.((&%''$$%#(),0632-1//*.)+*12./-.''(%&(#(')'*&'&,.+,-*0))*21933-+/.0,6*$/)0852166,(&-32+0895120,)'(&,.443,+&''%(,&-713+))%'&(+*-00-*&()$%$%%/.++(,''*-.,.,--)*-.16+56+*&)*.20900+1+6-4+.+-**)*+34502:0,.000378843,02/*1*,.-200%'+).0++*,)-*)(-(%$'##(%551/1/*,$+"$$()+,*$%%'2(*/,.6:80022/8/,03115**'4'/.-**%%%$%%$'%*%'(()-*0,*+)0191:881+*)(+-*'128860/$-*,+'(%*%$/+(/4(-**,045./)-52)('%%%$'')*-26<:((24&&.)*0.91-/9854*)+.*/')%/*-2762.5+'(')-1+1/3734,00-.%++409/1/93853/-45:920-*,,.52413/03..)(%*)**.***--/&'/86,8.02)),0/39/-*%'($$$'#'')+..3657-&'-(()'(&,-7.0463:/67::'8+-168:9689.31/,/-6,**2-),0+5().0.3062:0.50012180,.0().11588;82-/.(./'$#,+-'(&%$'&&*.388:33/,&)(,+)*,63++').*/+3,-2:14787/+*)03201485.112,,.3())&/012-(+-00**'''*()((&()3/,&'))*,32.4,**0())*,(*/+))0+'&)(.-&'.23)+/1$&*012+$'$%((&$&-),(/%3(&&434-.(')5.1(+)$#$&()))%/,*/-420+($'(**,*+-//1-.7590.0++)..,/055//:5141-4,-.&034/,0%**/.-+.1*+)(&''&*,-/23,-+-.)+)''&%$%(&'*)),17:5.)&)$$$1+103-1-/0,0(')-77562.1/.96016.223348'01,)++,*+*(*'&%$%&)(-**&&).'1*-32.+(')(+(&%('('+)+''&'.2$1&(62/6//94/2/(*&'-.9:7.65:544,%,####%
@46a453bf-b1d6-461b-a6d0-b2297075e2df ch=259 read=54239 start_time=2019-12-13T02:51:30Z barcode=BC01 runid=2c9cf7bc05858273f10e7d7ec552fc0bd742dc3e
CCAGGATTTACCTTGTTACGACACCCCAGTCATGAATCACAAAGTGGTAAAGCGCCCTCCCGAAGGTTAAGCTACCTACTTCTTGCAGCCCACTCCATGGTGTGACGGGCGGCCGCAAGGCCGGGAACGTATTCACCGTGGCATTCTGATCTGATTACTAGCGATTCCGACTTCATGGAGTCAGGTTGGAACCAATCCGGACTACGACGCGCTGTGAGGTCCGCTTGCTCTCGCGAGGTCGCTTCTCTTTGTATGCGCCATTGTAGCACGTGTGTAGCCCTGGTCGTAAGGGCCATGATGACTTGACGTATCCCACCTTCCTCAGTTTATCACTGGCGATCTCCTTTGAGTTCCGGCCGGACCGCTGGCAACAAAGGATAAGGGTTGCGCTCGTTGCGGGACTTAACCCAACATTTCATAACACGAGCTGACGACAGCCATGCAGCACCTGTCTCACGGTTCCGAGCGTTCATCGCGAAAACTTCCGTGGATGTCCAAGACCAGGTGGAGTTCGCGTTGCATCGAATTAAACCACATGCTCCACCCAGCGTGCGGGCCCCGTCAATTCATTTGAGTTTTAGCCTTGCGGCCCGTACTCCCCAGGCGGTCGACTTAACGCGTTAGCTCCGGGCACGCCTCAAGGGCACCTCCAAGTCGACATCGTTTACGGCGTGGACTACCAGAATTATCTATCCTGTTTGCTCCCCACGCTTTCGCACCTGAGCGTCAGTCGCTTCGTCCAGGGGCCGCCCATACCGGTATTCACTCCAGATCTCTACGCATTTCCACCGCTACACCTGGAATTCTACCCCCTCACGAGACTCAAGCTTGCCAGTATCAGATGCAGTTCCCAGGTTGAGCCCGGGGATTTCACATCTGACTTAATAAAACCGCCTGCGTGCGCTTTACGCCCAGTAATTCCGATTAACGCTTGCCTCCAGTATTACCGCGGCTGCTGGCACGGGTTAGCCGGTGCTTCTTCTGCGGGTAACGTCAATGAGCAATTATTATCCTTCCTCCCCGCCAGAAGTGCTTTACAACCCGAAGGCCTTCTTGCTACACGCGGCATGGCTGCATCAGGCTTGCGCCCGGTGATACCAATATTCCCCACTGCCTCCGTAGGAG
+
/3'+($.7-*0409,02./1/*&(045,0385766963,2/82-.1:6371+/14:/+85,).)-+-619-2003614688-3+%&(%/72,.-2'&)7:975446394-0**&$'+..318'756:72866<5258351412388/00..$')0,**(%---)251.,*(&'.,/2+)*+*%,(&&&'&%,,/0270162463245633)-,.&(')).45./15047312/./)3-20-/23153.56,-14799;8,),&*&,,./66743/009761297746..,435;98777,,)*&.,/)**+17+*316:4625**-1-,./.2201--.0/.4,*0/1.0467&+(++7927701;8;733/.8.//993.)-(*6,0257727434,993))&-(-,(.,44092/*%'((&('(7440.00//.-6/56.0,//.6614340/./3<909&&$-+'&&('+)$%$'/23,1-,*,76;:81/5)+',-.1%*'')*$*.52155/<///56-/)5);;8;</.//5::36-/4')&)&-,1/612992,02,:4<7229--,*299),--,/,*+&.4:.,955.77:0/133048673+5*0(../--3//062+),&&$,+2445-(,1,,)))04*1,021+((%'++/63'*)*.126;:8660:/.$%.*/027888977.97-.-35.(%)*,/684-.*16-+*(**+%&(**'*-6/509,,3;:,.*'(&'%()-4,5.+/94),,/***0221745779.9;-/&%.-()5-.79;772904001-0530+-/,33043-.1.3#&%&(25%0-./2+0.//1+23<1;.+/4.7('+.-'-054)/3-**)+,41..'*'*$''23+8;589600/0//,)/-+%//066+.0369;62--/1031-+,*%*''*%,$&()0/37685;7779757+)+)/**.++.3.8423482:;867734**293344*9,--1/,&&,+/3/01'(-.+++3..(-*($*((-&//78.02/02)*,/.20969/,,%*+.-&.-./515640**++)*.(2732:+-17/*&('&%'&&),9.//25341'+,,+'(./,.18-,'
@77843d50-2c49-4b62-9088-7000fa03b0d6 ch=172 read=88362 start_time=2019-12-13T02:51:40Z barcode=BC01 runid=2c9cf7bc05858273f10e7d7ec552fc0bd742dc3e
CTCCTACGGGAGGCAGCAGTGGGGAATGTGCAATGGAAACCTGATGCAGCAACGCCGCGTGGAGTGATGAAGGTTTTCGGATCGTAAAGCAATGTGCAGGAAGATAATGACGGTACCCCGGGAGGAAGCCACGGCTAACTACGTGCCGCAGCCGCGTGTACGTAGGTGGCAGGCGTTATCGGTTACTGGGCGTAAAGGGGGGGCGTAGGCGGATGATTAAGTGGGATGTAGAAGCCCGGAGGGCTCAACTGGGTGCTGCATTCCAAACTGGTTATCTAGAGTGCAGGAGAGGAGAGTGGAATTCCTAGTGTAGCGGTACGTAGAGATTGGGAAGAACACCAGTGGCGAAGGCGACTCTGGACTGTAACTGACGCTGAGGCTCCAGCGTGGGGAGCAAACGGGATTAGATACCCTGGTAGTCCACGCCGTAAGCGATGAATACTAGGTGTGGGGTTTCAACACCTCCGTGCCGCCCAACGCATTAAGTATTCCGCCTGGGAGTACGGTCGCAAGATTAAACTCAAAGGTGGCGGGGACCCGCACCAAGTAGCGGAGCATGTGGTTTTAATTGAAGCAACGCGAAGAACCTTACCTACACTTGACATCCCTTGCATTACTCTTAATCGAGGAAATCGCCGGGGACAAGGTGATGGTGCATGGTTGTCGTCAGCTCGTGTCGTGAGATGTTGGGGTTGAAAGTCCTGGCAGGCGCAACCCTTGTCGTTAGTTACTACCATTGAGTTGGGGACTCTGAGACTGCCTGGGTTAACCAGGAAGGTGGGGATGACGTCAAATCATCATGCCTGTGTAGGGCTACACGTGCTACAATGGCTGAGTACAGAGAGAGATGCAGTGCCGCGAGGTGGAGCCAAACTTAAAAACCAGTCTCAGTTCAGTTGTGAAACGACTCGCCTACATGAAGCTGGGTTACTGGTAATCGCGAATCAGAATGTCGCGGTGAATACGTTCGGGTCTTGTACACACCGCCCGTCACACCATGAGTTGGCAATACCCGAAGTCCGTGGAAAGCTAACCGCAAGGAGAGCAGCGGCCGAAGGTAGGGTGTGATTGGGGGGTGAAATCGTAAGGTAACCGG
+
0/0((*2280*./((+0.0,0-+')+.''&*-311+)0++:)*,7772/003/-06+,024/)*))-.-0/4-996)5093220104'$%'$%$&$&&/1-0.2/35++++1:7-741+'-,()+(*).7/+3+**1//,+026&75')++,(%$%&%(%)'-%/)(/(($'+-.28330'1,912293-/-,42,*2401)*,-736997;::972;29187;;68650))'(*(')/*+.-...(%'&'-768889957/;+:8689933400366/.//.3*,+(+),.()%()-0002,1)()+,,+&,')((&-,/-+(*%+&-202.,1:4/4()*801+-+,).11+,,++3:799:9:73232/.,,-./84/**%%%):98-+++,.8'2%89./5.-..,.8+*/12033881203776..%*&(*+,41..('%*'.,.7:83<2/,.,.6:60$'*)01)-/)*-+-0+2*.)(*.696725976:2(()*..022,449)+,/0;;.787:(+'))&()-5728<7//)/*%&(,,002.*++5:5441/;:-3+1-+.5,0147(+.1802746292280-*&*)*,,/46.8,*0.0/2+****43534/&))')*+)0)+&*297395,)-(*,-24656673042.,-///234449:9::9:65024770-,/*,,(**(),.(%%&(**-/,5698;707.//.8/.+;.--2127+3**).,((,2.032(''&)-1765956;2022226240*,+036::/7755446887343592..*,,)''&'+./746-,&&$'',..3173.4+++&*+,11/--*)*+,43:634514-,**,+/.)%&/+8;:05038314.5267433(*-76(3)6())),%*'+)-.220)(*))-+**+1-')/5222-4/.611+-//2011,-+++++56584,,8503(..2&(,-+11..11-,%++*/7/.14---.403220.3,2,-744/61,-0.14;275&+((')-/73;/534(.'&'&,'1.204)(+),40124/.*'()0,2/-,)&-(+,&(*(-(&&&(,20*30
@4032cde9-3faa-479c-85a2-ca7681b41a10 ch=303 read=107925 start_time=2019-12-13T02:51:49Z barcode=BC01 runid=2c9cf7bc05858273f10e7d7ec552fc0bd742dc3e
CTCCACGGGAGGCAGCAGTGGGGAATATTGCACAATGGGCGCAAGCCTGATGCAACCATGCCGCTATGAAGAGAGCCTTCGGGTTGTAAAAATTACTTTCAGCGGGGAGGAAGGGAGTAAAGTTAATACCTTTGCTCGCGTGACGTTACGCGAAGAAACACCGGCTAACTCCGTGCGGCAGCCGCCGGTAGCACGGAAGGTGCTGGCGGTATCCGGAATTACTGGGCGTAAAGCGCACGCAGGCATTTTGTTAAGTCAGATGTGAAATCCCCGGGCTCAACCTGGGGCTGCATCTGATACTGGCAAGCGAGGTCTCGTAGGGGTAGAATTCAGGTGTAGCGGGTGAAATGCGTAGAGAATCTGGAGGAATACCGGTGGCGAAGGCGGCCCCGGACGAAGACTGACGCTCAGGTGCGAAAGCGTGGGGAGCAAGCAGGATTAGATACCCTGGTAGTCCACGCCGTAAACGATGTCGACTTGGAGGTTGTGCCCGCTTGAGGCGTGGCTTCCGGGCTAACGCGTTAAGTCGACCGCCTGGGGAGTACAGCCTGAGTTAAAATGAATGAATTGACGGGGGGGCCCGCACAAGCGTGGAGCATGTGGTTTAATTCGATGCAACGCGAAAGAGCCTTACCTGGTCTTGACATCCACGGAAGTTTTTCAGAGATGAGAATGTGCGCCGGGAACGTAGGCCAGGTGCTGCATGGCTGTCGTCAGCTCGTGTTGTGAAATGTTGGGTTAAGTCCGCAACAGGCACCGCCTGCTCGCTGTTGCCAGCGGTCCGGCCGGGAACTCAAAGGGAGACTGCCAGTGATAAACTGGGGAAAGGTGGGGTGACGTAAAGTCATCATGGCCCGCCACGACCAGGGCTACACGTGCTACGGCAACGCCGCAAAGAAGCTGCGACCTCACCCGAGAGCAAGCGGACATAAAGTGCGTCGTAGTCCGGATTGAGTCTGCAACTCGACTCCATGAAGTCGAATCGCTAGTAATCGTCGTCAAGAATGCCACGGTGAATACGTTCGGGCCTTGTACACACCGCCCGTCACACCATGGGAATTAGGTTGCAAAAGAGTAGGTAGCTTAACCTTCGGGAGGGCGCTTACCACTTTGTGATTCATGACTGGGGTGAAGTCGTAACAAAGGTAACCG
+
)),&%(-47*+0/++++,3486+*.++5,')'(+-+3/&%$&(.(,653+3*++&+,0202/&&((-55.()&'/-42712;/30-.1:5.'-'()037/+10/59))0.45/4-()*.70,3.3--$,%%)*+50/'%'-,*1-5+')$$').(*/)().4&3//.7120'(.-*&'(,)21./*+'%&$%&+(**&)'(&%%&,+//+),++*),'0(')169820/09,)*+3/21315/.&*0/+21710.260478671.-,(-56--47668+1,-**23,*%&)-56811111252/0.*)&%(****,+2)0,7)*.&+*002)-+/&$%('.+)+*+2,**6746,,')**),/1+6-,612:5220/81..1+,).*./.(')&%$'')+101247879'09934,)++))0/405**',16'1.(.%0,./1828:++/2224787/012:555;,20.001783*((0,,.006-3--8+)--2+./5/751733-5(-+)*,5:842'/53939997796595679))&'(//&0,&&$0130;5+'&('&)-,/144*,2658-*56)*10212+/--/.,-+.,*',22<:77987--//083636.))&&&'44281335/631330,113/()-/1*'*-5<:/1+*+,,856106203+*'*()/5/44,-%*&##&*4277711/0,0-001200524677540360/03:5003</767<874-4+')214%())%+*)+*('*(-(*.+*8..96463:78'3-32+2*0402;2<-+.*&%+11572-00..0+13/22/*'('')').44*'*)+)*&.0./8698020.57.$(&&'(109-/,*,,2,%()'''%$%'%%&+-+++&+,-+%)(%&$%'+,-333%1&&))'('*-3+//:31&&/50+,*)++,598770+/1*2+)((*./9.9---8356:;97939221,+--)0422&1.030/'*$&((,,).7526+&+09456:6-33458198/2.5012730.0915;:/-...-79(2&&%&$,'$142:12184*&'&&,1..-''''-)270800</-/5)81-4.,7/),57.+-)+:;96212336461.',+(-2.*.3048*-4.2:99/
@c43d283d-08fb-4cfc-81a2-3dad6ac0aeef ch=263 read=49287 start_time=2019-12-13T02:51:49Z barcode=BC01 runid=2c9cf7bc05858273f10e7d7ec552fc0bd742dc3e
CTACGAGCAGCAGTGGGGAAAATATTGCACAATGGGCGCAAACCTGGTATACATGCCGGCGATGTATGAAGGCCTTCCGGGTTGTAAAAGTACTTTCAGCGGGGAGGAAGGGTAAAGTTAATACCTTTGCTCATTGACGTTACCCGCAGAAAAGCACCAGCTAACTCCGTGCCAGCAGCCGCGGTAATACGGAAAGTGCAAGCGTTAATCGGAATTACTGGGCGTAAAGCGCACGCAGGCGGTTGTTAAGTCAGATGTAGGCCAGGCTCAACCTGGGAACTGCATCTGATACTACAGCAACTTGAGTCTCGTAGAGGGGTAGAATTCCAGGTGTAGCGGTGAAATGCGTAGAGATCTGGAGGAATACCGGTGGCGAAGGCCCCTGGACGAAGACTGACGCTCAGGGTGAAAGCGGGAGCAAACAGGATTAGATACCCTGGTAGTCCACGCCGTAAACGATGTCGACTTGGAGGTTTGTGCCCACCGAGGCGTGGCTTCCGGAGCTAACGCGTTAGTCGACCGCCTGAAATACGGCCGCAAGGTTAAAAAACTCAAATAATGAATTGACGGGGAATGGCCCGCACAAGCGGTGGAGCATGTGGTTTAATTCGATGCAACGCGAAAGAACCTTACCTGGTCTTGACATCACGGAAGTTTTTTCAGGGTGAGAATGTGCCTTCGGGAACCGTGAGACGGTGCCTGCATGGCTCTCGTCGCTCGTGTTGTGAAATGTTGTTGGGTTAAGTCCGCAACGAGCGCAACCCTTATCGCTTTGTTGCCAGCGGTCCGGCCGGGAACTCCAAGGACTGCCAGTGATAAACTGGAGGAAGGTGGGGATGACGTCAAGTCATCATGGCCCACCACGACCAGGGCTACACACGTGCTACGTAAGCGCATACAAAGAAGCAACCTCGCGAGAGCAAGCAGACCCCTCATAAAGTGCGTCGTAGTCCGGATTGGAGTCTGCAGCTCCGACTCCATGAAGTCGGAATCGCTAGTAATCGTGGATCAGAATGCCACGGTGAATACGTTCGGGCCTTGTACACACCGCCCGTCACACCATGGGGTGGGTTGCAAAAGTGGTGAAAGCAACCTTCGGGGAGGCGCTTGCCACTTTGTGATTCATGACTGGGGTGAAGTCATGTAAAGG
+
.-,,,,,7/&.&/24:7)+.**+)8-,+---;3292.,/0-)/513,-'%$&&(4/4(&'))++.(+(-+++69474)/866856498*,1211992-//*47-'*+**+1)+/;8*.1515557+52-.57+0,+-243612;4.2/+,0,+(+,14-%%(+/,.192448;756.20/,21:5070/032/2&,*)+++)+*,-.-*-(-%,*++..47/--.27/,-/.//,.03994',-$')-('())))'$&&%%%%$2978:211703:64550/0/.0,*-2/20%&'$$'-'()(''),02312+(+03-)1&0*1/0,+1.203/1,0/-(-/)(+*/4,+*)*1128/.4-15/'14-870.((''&'**0/)-00+(*+&+333248886+.0',&(*'&'&*(+'-/3%-*)*&0*.,1639<50/8212882+0029799;74111.262-(%%1)212.:)'-*04*&-('$/*++)()'%(%&+.,+,/0(-'&(*.,,434+32,12.-'&'&./0+-.*++(,3.005879+...35/))*)*6.5.313*(,+$$%&*,10,/-/12244:890,./-500274;028.;3//1042*1/0246+)-01,-*%&*)'(+(&&$&'**0)*-/'/)+1;;:(,,/*)$)+009339786674/;77986,0)),.,')'*+%%&,-.%%%&%+-560--/32.-1-+/*0,+(-01.21.5568892356+.245.-79756235.,2..-()11305<6180129:19)7.711402:329-0),'')0026-///033<;:992-.,)2)/*+2:48:788500.0*.46:9''%(,,)$)(%&)12:/856./+*)*(+*))*+(*+*/(((-0.-10/1(&*+(,17575750/*(&(*34/113.60*+,/3475322469984102.2*2/,5-1-+-./267.*++*$$,.01856608-+-)//..7322&3/710099:;777+,,94898130/1&)698;5717+147522+.,+)+(.61/;6..8442384-/31()'655;445:-(&''/'(),.$((()86:6289.+.413.2-)-1&,/4/+(-/5::795556333,++/3./2&0$'+2(0.
@6356b141-9b30-4238-9a47-3b7368637d16 ch=377 read=76017 start_time=2019-12-13T02:51:48Z barcode=BC01 runid=2c9cf7bc05858273f10e7d7ec552fc0bd742dc3e
CCGGTTACCTTGTTACGACTTCACTGATCATGAATCACAAAGTGACGCTCCAGTTAAGCTACCGCTGCTTTGCAACCCACTCCCATGTGGTGTGACGGGCGGTGTGTACAAGGCCGGGAACGTACTCACCGTGGCATTCTGATCCACGATTACTGATTCGAGCTTCGGGTCGAGTTGCAGACCCCAATCCGGACTACGACGCACTTTATGAGGTCCGCTTGCTCTCCGCGAGGTCAGCTTCTCTTTGTATGCGCCATTTGTAGCGCATTATTAGCCCTGGTCGTAAGGGCCATGATGACTTGACGTCATCCCCGCCTTCCCTCAGTTTATCACTGGCAGTCTCCTTTGAGTTCCCAGCCGGACCGCTGGCAACAAAGGATAGAGGTTGCGCTCGTTGCAGGAACGTAACATTTCTAGCACGAGCTGACGACAGCCATGCAGCACCTGTCTCACGGTTCCCGAAGGCGCATTCTCATCTCTGAAAGCTTCCGTGGATGTCAAGACCAGGTAAGGTTCTTCGCGTTACATCGAATTAAAGCCACATGCTCCACCCAGCAGGCCCCGTCAATTCATTTGAGTTTTAACCTTGCAGCCCGTACCCAGGCGGTGAGCTAACGCGTTAAAACAAACCGCCTCAAGGGCACAACCTCCAAAGTCGACATCGTTTACGTGGACTACCAGGGTATCTAATCCTGTTTGCCCCCACGCGCCGCACCTAGGCGTCAGTCTTCGTCAGGGCCGCCTTCGCCACCGGTATTCCTCCAGATCTCGCGTTTCACGCACACCTGGGGTCACCCCCCTCTACGGACTCAAGCTTGCCGGTATCAGATGCAGTTCCAGGTTGAGCCCGGGGATTTCATCTGACTTAACAAACCGCCTGCGTGCGCTGCGCCCAGTAATTCCGATTAACGCTTGCCCTCTCCGTATTACCGCATTGCTGGCGCGGAGTTAGCGGGTGCTTCTTCTGCGGGTAACGTCAATGAGCAAGGTATTAACTGCTCCTTCTCCCCGCTGAAGTGCTTTACAGCCAGAGGCCTTCTTCATACACGCGGCATGGCTGCGTCAGGCTTGCGCCCATTGTGCCAATATTCCCCTGCTGCCTCCGTAG
+
20(*-,*5171/34/..+45<9*422178-630:43+/)-)('&''((&*&%)),2.&)'&&(&+.(#&'(%')'/4.'+*0:/--,(.5388//0/884..2).)-+-14/134+:4/55&/)+,4%)*,-8:66445'()+11&)+-18((%&'805+,(.2.,(&**0,1013/005)00.&2'(.*1/2*''''(110-/6::2840-0/05405-+,./5/.(&)*,/,/$%'.202/2;4,-)./0-/---7./10/-'+&/(%(+'%)*,*/200-/.+/899;8901-,,/21.-,/22/3161(',0.004++4+,.89...25/1&$%,/100+-41,++/3/7-'+53-908845,4+*-'++6++2,2+*$()*0*---.0,3*+,79:4,+'$(,.*/8.,,/%/,/))1/0113889447;691/'-..982.*')+/01:::32,*,-++,%**173134663,('**&&)/4/1016;:71/0))+02<759733274;:4942216-)(,-:-&+***00&*-(,,/3444:)2.&%$%&'(+250/0:5647424:9../9:;,25//.,))&*-73+,(/,)(158(-0*('*)/,5-*,&&(.-%&%'&*,(+5121114..++/*,+,-(14.,2852657972;4*,*&(2-*+*-/.)&%.+-010:212/)3.*'/485(&)(($&%()--,(&'-*&,++-/35;:667(./,',+/04:544/$)()+..,7/6*4)(**/-)*'(&/58-&'#$%',.3-.-)(+($**054.03600))(-052/)*.*+16%%0((*0/6778498<)/')+1..%2,0*),*.#2.+(0.0002/5/7051,,0749;8997856*),&+-23/,-.-4.;/71,2,2+.+)&%%)+.)**-4/4104*1+)(#&++506&%$(+1%(/2'.+)+*,&(3058;85//,.+,/8857655.,+++*'(%$%*),)(-%*+2)-*&%.10-/371+/&*')-31+)((,-**%,+672;23:9675-',+,)61/24;6/.-)''%,0*/2(,1093,/4)*%)&0(-.931773-/-'(+1/26.,43
@c08e84b9-6dd4-4ea8-b2fc-851a72110d0f ch=218 read=83138 start_time=2019-12-13T02:51:49Z barcode=BC01 runid=2c9cf7bc05858273f10e7d7ec552fc0bd742dc3e
CCGGTTACCTTATTTACGGCCCACTGATCATGAATCACAAAGTGGTAAGCGCCCTCCCGAAGGTTAAGCTACCTACTTCTTTTGCAACCCTCATGGTGTGACGGGCGGTGTGTACAAGGCCCGGGAACGTATTCACCGTGGCATTCTGATCACGATTACTATGATTCCGACTTCATGGGTCGAGTTGCAGACTCAATCCGGACTACGACGCACTTTGCCGGTCCGCTTGCTCTCAGGTCGCTTCTCTTTAGCATGCGCCATTGTAGCACGATATTAGCCCTGGTCGTAAGGGCCATGATGACTTGACGTCAGCCCACCTTCTCAGTTTATCACTGGCGGTCTCCTTTGAGTTCCCGGCCGGACCGCTGGCAACAAGGATAAGGGTTGCGCTCGTTGCGGGACTTAACCCAACATTTCACAACACGAGCTGACGACAGCCGTCACAGCACCTGTCTCACGGTTCCCGAAGGCACATTCTCATCTCTGAAAACTTCCGTGGACAGACCAGGTGAGTTCTTCGCGTTGCATCGGGTAAACCACATGCTCCACCGCTTGTGCGGGCCCCGTCAATTCATTTGAGTTTTAACCTTGCGGCCGTACTCCCCAGGCGGTCGACTTAACGCGTTAATCTCCGGAAATACCTCAGGGCACAACCTCAAGTCGACATCGTTGGCGTGGACTACCGGGGTATCTAATCCTGTTGCTCCCCACGCTTTCGCACCTGAGCGTCAGTCTTCGTGGGGGGCCGCCTTCGCCACCGGTATTCCTCAGATCTCTACGCATTTCACCGCTACACCTGGAATTCTACCCCCCCCTCTACGAGACTCAAGCTTGCCAGTATCCAGATGCAGTTCCCAGGTTGAGCCCGGGGATTTCACATCTGACTTAACAAACCGCCTGCGTGCGCTTTACGCCCAGTAATTCCGATTAACGCTTGCACCCTCCGTATTACCGCGGCTGCTGTACGGGTTAGCCGGTGCTTCTTCTGCGGGTAACGTCAATGAGCAAAGTGCTTTACTCCTTCCCCGCTGGTACTTTACAGCCGAAGGCCTTCTTCATACACGCGGCATGGCTGCATCAGGCTTGCGCCCATTATTCGCAATATTCCCCTGCTGCTTGCTCCGTAGGAG
+
95+.6.,.,-.%.4*++2,2,+(-((,/0)0+,6.,++-63.0-20/2++,-861/+,+.1***.-/&12256/-..5.2;;/*4/9/;4*.467554357719964:521,016852825./753559985:323:5/8/..686///,-$%(0-9-/00.003;141/02:2+/(...02366;68,.789.8.-.)2.152102132.+,18/+,3&0+2***11-.021*(&+*3').61555:.($%#$)326;64:-+*+*&**+++,-)+-1'%+055+/-0+15.940.,)(*))-/0354,)&.,.*-152/)/)+-:8//38:;4;3)411180/86.-0205,)-50509101&./+300,828(5,:15.,+,9*,58::78:78299231.1*//*/,1+49))(')()*/+*1.-,,,0&)'&/'$*%&''-..:;999::2/1078;697,+0.*)(((3999:799571207961675:446-)#'(*+:4-*)&&+,71.60+,-.612/47,.(-'01;;555512329-,2)++1-/38-716;:0+01/8095(/0/--,8<<-2..''(().41503467.*)(&0/3264122/3353,,*'(&%&+-21222.20+-/307*-7)&%%(1'()-0013343637815,***+::8985699.86+-,003367:;4712'%*4;9-*0+-18:0(*(,/++-+13./-***.-/*+&'-36/+22181;4/0.,08/6233:::3:+*,0/55440//+0:9478844501-/333.6-4.00,13:5;65,11013-/3456957*-/866/--/--7'()011199:605+),*(.++,/1+.000(3:--..036543335/-+00758116-/04::90-/74)21/4,))3656:81/.3,1**'))+,//4;564.-1/2316;7/2/-/53-4%$((++-/--2:0::233;39<889:7<:2/5---/372205315%('%&'.4-.04:,,:63*.0,+&&&+01,($)(2,.,2+1-22;67<87865.0-.,,-,0//.765249+/875:1429:,-17&./11-1.-,2134-)')*)((%&$,.48,.(4,()
@67b3086f-5481-42c6-9bed-38fdd209ffa0 ch=97 read=74340 start_time=2019-12-13T02:51:48Z barcode=BC01 runid=2c9cf7bc05858273f10e7d7ec552fc0bd742dc3e
CTCCTACAGGAGGCAGCAGTGGGAATATTGCACAATGGGCGCAAACCTGATGCAGCCATGCCGCGTGTATGAAGAAGGCCTTCGGGTGTAAAAAGTACTTTCAGCGGGGAGGAAGGGAGTAAAAGTTAATACCTTTTGCTCATTGGCGTCACCCGCAGAAGAAGCACCGGCTATCCCGTGCCAGCAGCCGCGGTAATACGGAGGTGCAAGCGTTAATCGGAATTACTGGATAAAGCGCACACAGGCAGTTTGTTAAGTCAGATGTGAAATCCCGGGCTCAACCTGGGAGCTGCATCTGATACTGGCAAGCTTGAGTCACCGTAGAGGGGTAGAATTCAGGTGTAGCGGTGAAATGCGTAGAGATCTGGAGGAATACCGGTGGCAGGCGGCCCCTGGACGAAGACTGACGCTCAGGTGCGAAAGCGTGGGGAACAGCAGGGTTGATACCCTGGTAGTCCACGCCGTAAACCCGATGTCGACTTGGAGGTTGTGCCGGGAGGCGTGGCTTCGGAGCTAACGCGTTAAAGTCGACCGCCTGGAAATACGGCCACGGGGTTTAGAAACTCAAATGAATTGACGGGGCCCGCACAAGCGGTGGAGCATGTGGTTTAATTCGATGCAACGCGAAGAAACTTACCTGGTCTTGACATCCACAGAACTTTCCAGAGATGGATTAGCGGTGCCTTCGGGAACTGTGAGACAGGTGCTGCATGGCTGTCGTCAGCTCGTGTTGTGAAATGTTGGGTTAAGTCCGCAACGAGCGCAACCCTTATCCCCTTTATTTGCCAGCAGTCCGGCCGGAACTCAAAGGAGACTGCCAGTGATAAACTGGAGGAAGGTGGGGATGACGTCAGGTCATCATGGACCTTACGACCGGGGCTACACACGTGCTTTACAATGGCGCATACAAAGAAACGCGACCTCGCGAGGCAAACGGACCTCATAAAGTGCGTCGTAGTCCGGATTGGAGTCTGCAACTCGGCTCCATGAAGTCAGGTCGCGCTGGTAATCGTGGATCAGAATGCCACGGTGAATACGTTCCCGGGCCTTGTACACCGCCCGTCACACCATGGGAGTGGGTTGCAAAAGAGGTAAGCAACCTTCCGGAGGGCTTACCACTTGCAGCAGTTCATGACTGGGGTGAAGTCGTAACAAAGGTAACCG
+
.,4,&%.'/.'),*33533755'1**.4/)*))3,-.0.0,219,68,+(-&)(',.--+170/2213./525()''(,,14/(10-+,/9:3.%.')+3.-+.+.39(&-+/+*4/%+,-5:0,-.1-+-99485/,.25).+.&/22244:.--20.1&'-+,,2..2./,/),-01288727234638/9/.90/22732.2/0-/()*+/4.-.',-*/.-/-/()+-5/*,-./0+,-+*.*,182*1614/88378956/380-18.(3:879.6--%*-((%-53433/)(*+*,,,.,--*)*(%$&'+')-,--.(-13-//.+.,/221641+)+)16/(%)*&+;973../0297:;//6-3/029073240&'20,)02/+),2('(()&1,,-./5768.,4765*/1)(+,,032)($%'#%&'('.1.00239,+-60--7:524348478<.2&&&-.34864/+,)*'()1.*.)0-)).%,,*66/91038*,)*+119255.135;+-97508:57:555*3/+,,/*)(),*37,/.'*&-.-01:7:::521314+0()('*+)'+),).-.-('&''*+0.)()03:6797<6101025+1***,/'(,,)*315:8,.+.-:33287/'&()013+06)-)((**+668111))$(..45;9<92;.6..47%0-535,2///4875,,.520/0-/7925211-./,4--'',2))+7*6426330389,.225&'00&/.&04*(-*+21.)/21'/4*+100(.*442618/2)4(7,-2-7),)&,,44278..-*+./8699:0-1)-,1.//.1./8668875.)*-.898478:53.++)),.1;'88661.+*(&()*.*)()*35977;757636702*%(*%)*()+***,&*()').0;+54.+-*+3,..63+,39899898808(1+)3,1*()*0278,7+,-2711399:2/6./.'($'+*-$&,)0/08/1*.3:545)*+7/377)-)2877;:48327/71,211+0+(')**.844/)(''++,13)2+0+'(*,-%''%'022)%&(((/'&'*1+--50'53'(-()*+-.0&))'$%$%&$*/81654332/33*/.+2-,,1213--0')),,313,
@a19f9bb7-277c-4fee-be91-60844c019bee ch=440 read=54697 start_time=2019-12-13T02:51:58Z barcode=BC01 runid=2c9cf7bc05858273f10e7d7ec552fc0bd742dc3e
CCGGTTACCTTGTTGCGACTTCACCCCAATCATCAATCCCACCTTAGACAGCTCCTTCCTTGCCGGTTAGGCCACCGGCTTCGGGTGTTATCAACTCTCGTGGGTGCTTGACGGGCCGGTGTGTACAAGGCCGGGAACGTATTCACCGCGACATGCTGATTCGCGATTACTGGCGATTCCAACTTCGTAGTAGTCGAGTTGCAGACTACAATCCGAACTGAGAATGGTTTATGGTTTGCTTCACCTCGCCAGCCAGCTTCCCTCTGCACCATCCATTTGTAGCGTGGTAGCCAGCCCAGGTCAGGGCATGATAGTTTGACGTCATCCCCGCCTTCCCTCCAGCGCCATCACTGGCAGTCTCGCCAGTCCCCAGCAATGATGGTAACTAACGATAAGGGTTGCGCTCGTTGCGGGACTTAACCCAACATCTCGACACGAGCTGACGACAACCATGCACCACCTGTATCTCCGCTATAGCTATCTCTCCATCTCTGGAGTAGCATGAGTATGCCAAGGCCTGGTAGGTTCTTCGCGTTGCTTCGAATTAAAACCACATGCTCCACCGCTGTACGGGCCCAAATCAATTCCTTTGAGTTTCATTCTTGCAGACGTACTACTCAGGCGGAGTACTTATTGCCGTTAACTGCGGCACTGAACTTTGACATCAACGCCGTGCTCATGATTTTACGGCGTGGACTACTAAGGTGTCCTATTTGCTCCCCCCCACGCTTTCAGGACTGAGCGTCAGTTGCAAAAGGCCAGATCGTCGCCTTCGCCACTGGTGTTCCTCCATATATCTGCGCATTTCACCGCTACACATGGAGATTCCACGATCCTCCTGCCTCCTGGCTGCCTGGTTTCTATGGCTTGCTGAAGTTAAGCTTCAGGCTTTCACCACAGACCCTTTGCTGCCGCCTGCTCCTCTTTACGCCCAATAATTCCGGATAACGCTTGCCACCTACATTAATTACCGCGGCTGCTGGCGTAGTTAGCCGTGAAACTCTAATAAAGAAATTACCGTCGCTCGGCTACCATTTCCTGTAGCCGCCGTTTAATCCTTTATAACAGAAGTTTACAATCGAAAACCCTTCTTCCTTCACGCAGCGTTAACGGTCAGGGTTTCCCCCCCATTGCCGAAATTCCCTACTGCTGCCTCCGTAGGAG
+
1',+/..6.:-%6:(*1/1384,436,-/-0110/9+.7')/$%%)*61334344/5/1*/..1.2/4-399:/0.,,(()+(46,*-,+,53(223.126/1)*,).(++5)930(/..010326424161)*,0931647<768;68733122587/8./,02/-5+*()&%*/20:-.&)0,5*3'&'(27666638.203550-*+-(+2,+))()*+**+,-4::-,-)*+(&+-84359,+'&$$(-.&$%&*-3,444.-,.5/8:;60;($%%).'1&&''*),&)-10+.1-,%(*/*,**))$*0:**,72447/<31,,0.2130((...+,)-.+.0',/564+..102&&$)')-0/(-%./5/-.//6.5/..5:565710)5339352659-7.),*3/4/7.7-17,+'3001-.('(%))*015545628332815+-*.3,+.((*+/183-%%''+*46660,.,,.-.2531.//&$&$$&%&&&..0;:5;44/626/,,.++12;8769/2,4+('((.)*,4*499,;4000201117227.4/-*(*-/,()&-57,207585.130,')3:-,79<8/8--&/0259364,/00+/.*)''&*,-.6-1/,()),03--,++(.($(()380870-347/4)'&$%$'%$%()+.,)0/3,''+**+888433.(+)'')*%)*')'0:.-1562352,-(*+*1:8,%9:41+'$(((0044594)2))'*&+.#)-010656:8558.444778;:8:<040/5..044453/44757;53,.2,14./*+)-.5.+/415,*,+113-,/-1/4/./'''/0,-.4.479<72,,1/4+2+)))*,,*3-4/%+,6.,182023--..)+*-078/15)*55::97:;989748/13:5-.*+)(.6/18:851535876/((,&(04,3,*(+%-(&$0*/1/../600.0+0'(&)&+*)#$&)*+%0/')1,%/+,274%(-%-'&2..3/&.00*6**+--*,273*,+(++3/78:*71'%'(+)/1,+21)2+*+').89-.5;62%(/1.+-+6:77;:75:0%.),'.//.2*&'(,.//4/++:0/357962,-;66))11.8,0,*&'(((./05838:),.50++
@635eb2db-a08c-4c89-9fc8-015ca9ae8455 ch=55 read=64068 start_time=2019-12-13T02:51:59Z barcode=BC01 runid=2c9cf7bc05858273f10e7d7ec552fc0bd742dc3e
CCGGTGCCTTATTTTGACTTCACAGTCATGAATCACAAAGTGGTAAGCGCCCATCCCGAAGGTTAAGCTACCTACTTCTTTGCAACCCACTCCATGGTGTGACGGGCGGTGTGTACAAGGCCGGGAACGTATTCACCGTGGCATTCCTGATCCACGATTACTAGCGATTCCGACTTCATGGAGTCGAGTTGCAGACTCAATCGGACTACGACGCACTTTATGAGGTCCGCTTGCTCTCGCGAGAGTCGCTTCTCTTTGTATGCGCCATTGTAGCACGTGTGTAGCCCTGGTCAAGGGGCCATGATGACTTGACGTCATCCCCACCTTCCTCAGTTTATCACTGGCAGTCTCCTTTAGGTTCCCAGCCGGACCGCTGGCAACAAAGGATAAGGGGTTGCGCTCGTTGGGACTTAACCCAACATTTCACAACACGAGCTGACGACAGCCATGCAGCACCACCTGTCTCCACGGTTCCCGAAGGCATTCTCATCTCCTGAAAACTTCCGTGGATGTCAAGACCAGAGTAAGGTTCTTCGCGTTGCATCGAATTAAACCACATGCTCCACCAGCAGTGCGGGCCCCGTCAATTCATTTGAGTTTTAACCTTGCATTACGTACTCCCCAGGCGGTCGACTTAGCGTTAACTCCGGAAAGCCACACCTCAAGGGGCACAACCTCAAGTCGGCATCGTTTACGGCGTGGTTGGGAATTATCTAATCCTGTTTGCTCCACGCTTTCGCACCTGAGCGTCAGTCTTCGTCAGGGCCGCCTTCGCCACCGGTATTCCTCATCCCAGATCTCTACGCATTTCACCGCTACACCTGGAATTCTACCCCCCCCCTCTACGAGACTCAAGCTTGCCGGTATCAGGTGCAGTTCCAGAGTTGAGCCAGGGGATTTCACATCTGACTTAACAAACCGCCTGCGTGCGCTGCGCCCAGTAATTCCGATTAACGCTTGCGCCCTCCGGCA
+
1(((*#&*.-'41*(*)+0-,(-'():9:98886/5+4***3:372(*,002/0,/.),9414152,55412/+.27121,'*-&76)(+,20)+363/,,,.3884)/.1235123/3/34)885797675:4348/52:65429()+3422'('(/302/..-.2857903559:881'%(*2.,-.5+%%$9649,:.3,40752133467..+89444,*,-/,)+-0,.00/2**++)%%(+-.161661:5//366989:+6)(''&'&*()*,*+**+31/0,.0/1(/2,41),))+***0*++52011./7:/-0:9:9936.//79,,.6994932398471.4*%')0+22($)-,2439;8979;62*25<,0-5121+/.-*,**)+457/7-,0*(&&4+05/+.,-/:1..0351)-+-10/1/..),,*6-7770/-//64$')--/0/0**.577:1;0,/6.50.288898::43-,,-653/398;899:::658*((*,4,+&((/1065:87;:8950811178*),-*06,78,..-.//0,(-'$&(&'-(-.95:44(%*-19682026*+)*-40+7466070.$&#$%&*+.-,89-)17748226307(()((.,-$++6,8-47/&''(*&-41434+66+--0045747,1*.12)..-//192,..9/003.+-(+-&%/'(*:899898723;2-1080+.,04:9667679000/.245-0248;8016+,65.5038696375.,3/605/806+,'(*)'**-.-.1/(..2,3;84258666,,*,024,1+2-7401/50/39.++-,011267649+3%1/7//7&/-./6%'-/.21-2/1)))')/8/0/28')388.+;.)&)(-.5210.11317<8:;6540/34543-*0%'(,8,'(//(464*('2)4654252--&,2''(%%&%&
@65731fd0-4fe3-46b0-ab0e-9ba976fbf086 ch=92 read=65461 start_time=2019-12-13T02:51:56Z barcode=BC01 runid=2c9cf7bc05858273f10e7d7ec552fc0bd742dc3e
CTCTACGGAGGCAGCAGTAGGGAATTTTTCGGCAATGGGGAAACCCTGACCGAAACAACGCCGCGTGAAGGAAGAAGGTTTTCAGTTATGGCTTCTGTTATAAAGGAAGAACGGCGGCTACAGGAAATGGTAGCCAGTGACGGTACTATTAAGCCACGGCTAACTACGACAGCAGCCGCGCGGTAATACGTAGGTGGCAAGCGTTATCGGAATTATTGGGCGTAAGAGGAGCAGGCGGCAGCAGGGTCTGTGGTGAAAGCCTGAAGCAACTTCAGTAAGCCATAGAAACCAGGCGGCTGGGAGTGCAGGGAGAGGGATCGTGGAATTCCATGTGTAGCGGTGAAATGCGTAGATATATGGAGAACACCAGTGGCGAAGGCGACGATCTGGCCTGCAGCTGACGCTCAGTCAGCGTGAGAAGCAAATAGGATTAGATACCCTGGCGTAGTCCACGCCGTAAACGATAGTGCAGAAGTGTTGGATGTCAAAGTTCAGTGCTGCAGTTAACGCAATACGTACTCCGCCTGGTAGTACGTTCGCAGAATGAAACTCAAAGGGAATTGACGGGGACGCACAGGCGGTGGGGAGCGTAATGGTTTAATTCGAAGCAACGCGAAGAACCTTTCAGTCTTGACATCCACGGAAGTTTTTTCAGAGATGAGAATGTGCCTTCGGGGACAAAGGTGACGGAGTGGTGCATGGTTTGATGCGTCGAAGCTCGTGTCGTGGATGTTGGGTTAAGTCCGCAACAGGCGGCGCAACCCTTGTCGTTAGTTACTACCATTAAGTTGAGGGACTCTAGCGAGACTGCCTGCAACCAGAGGAAGGTGGGATGACGTCAAATCATGCCCCTTATGTGTAGGGCTACACACGTGCTACAATGGCTGGTACAGAGAGATGCAATACCGTGAGGTGGAGCCAAACTTTAAAACCAGTCTCAGTTCGGATTGTGGGCTGAAACTCGCCTGCATGAAGCTGGAGTTACTAGTAATCGCGAATCAGAATGTCGCGGCGAATACGTTCGGGTCTTGTACACACCGCCCGTCACACCATGAGTTGGCAATACCCGAAGTCCGTGAGCTAACCGCAAGGGAGGCAGTGGCCGAAGGTAGGGTCATGATTGGGAATTGTGAGATCGTAACAAGGTAACCGG
+
/00/&1'1'+,-,.-)*.''(%('/5;:.16;85:446/').0.84./6933-+&**(((//.,.05564531-0.(+(5840.20:)-&&&(2*(((0-/09,-*+,.141+3-,-,(**./,040.573/024*-./14-'0%),)-*1/+/74758445743/5.(/()+++.0'*&'&&)&%()+,5++'*-+)88.1859414(0+,3,)3,8:;;7150&(),%-.46;732.'$#'(431/,*+,227+./*+555*1,-+),*+,$0389167),&$)))-:589/+(''*0.(+*+.5090+,-,7*7786:7,7+9+7:3521,$%''0/42061/0576835544/233.+&,-.97577071((-+3*,;8222210**'%%-+&,,,.34454366+*')'&'$*%'--2:9312/,8-318675;.))*%()/022+%*+/6779;94+)1(()((('())-/0:392745446.-.7667513336572915/.*0+*($#(&&,7;579,1++))#$(*384)*+,-956.95./1*3.(.('&,)+%(&+//&,$(&))'+016332+)()+),&),-25<934453**().53632.4.)'-/))'&$&*5311.,.-./))+44+/.-/;4;/2..),-//-*-52472576:6)::27008*.1.038'*%(*01/(($&'..3(&&&$$&&)#))'+,568732.+*')*647(3315.6+,81',/'1,011')%&*,//7,,0/05/;//-3400,,4.)6-5++.+*&+1/+,--3&+-)'/.178752/+---())&)/,3063,885101./455;6.-,.1/790*:544544379:8720*,*-/04875212/076774216..++),..76570/031++(+%,)6%'(1/60-02/08:030056658(0,90,2+.5,,)++./23:11244731,--//-0-.08/+*19220.1.4../33..8551),1/11115686**8/.//5:5(2001/30101-.,0702;957300./1-/04,0-2-//;0*1/*(,+++66*,41,-,,414175-+.+'-..1.7/:26135)1+0/550.$%++2.48/-)/(&'''%&)*55662-.*./186:8:
@71fc846d-5059-419d-9a79-c0b4e0c0b51d ch=151 read=59139 start_time=2019-12-13T02:51:56Z barcode=BC01 runid=2c9cf7bc05858273f10e7d7ec552fc0bd742dc3e
CTCCTACGGGAGGCAGCAGTGGGAATATTGCACAATGGGCTGCGTGATGCATGTACCGCATTAATGAAGAAGGCCTTCAGGTGTAAAAAAGTACTTTCAGCGGGGAGGAAGGGAGTAAAGTTAATACCTTTGCTCATTGATTACCGCAAACGCTCCATTATAGCAGCACTGCGGTATACGGAGGTGCAAGCGTTAATCAAATTACTGGGCGTAAAGCGCAGGCAGTTTTGTTAAGTCAGATAGCGAAGTCTGGCGGGCTCAACCTGGGAACTGCATCTGATACTGGCAGCGGAGTCTCGTAGGGGTGAATTCAGGTGTAGCGGTGAAATGCGTAGGATCTGGAGGAATACCTGCACCATTGGCGAGCGGCCTGGACGAAGACTGACGCTCAGGTGCAGCGTGGGGAATGACAGAGTTGAATACCCTGTGGTCCACGCCGTAAACGATGTCGACTTGGGTTGTGCCCTTGAGGCGTGGCTTCCGAACTAACGCGTTAAGTCGACCGCCTGGGAGTACGGCCGCAGGTTAAAACTCAAATGAATTGACGGGGGCCCACACACGAAGCGGTGAGCATGCAATTCGATGCAACGCGAAAGAGACCCACCTGTCTTGACATCCACGGAAGTTTTTCAGAATGTGCATTCAGGAACCGTGAGACAAGGTGCTGTATGGCTGTCAGCTCGTATTTGAAAATGTTGGGTGGGAGTCCGCAACGGCGCAGCCCTTATCGCTGTTGCCAACCCGTCGGCCGGGAAGAAGACTCAAGGAGACTGCCAGTGATAAACTGGAGGAAGGTGGGAATGACGTCAGGTCATCATGGCCCTGACCAGAATACACGTGCTAATGGCGCATGAAGCGACCTCGAGAACAACGAGGACCTCATAAAGTGCGTCGTAGTCGGATTGGAGTCTGCAACTCGACTCCATGGAAGTCGAGGAATCATGTGTCGTGATCGAATGCCACGGTAGACCGTTCCCGCGCCCCATACACACACCGCCCGTCACACCATGGGAGTGGGTTGCAAAAGAAGTAGGTATGCCCAACCTTCGGAGGCGCTACTGTGATTCATGAGCAGGAGGTGAAGTCGTAACAAGGTAACCGGAAGATGAGCGACAGGCAAGTAGGTTAACAAGACACCGACAACTTTCTTCCTTTCAATACGTGAAAAAAAGA
+
,-1+)$%(.-)*-+-01-/-0*,,51030//454:5%('*&$##&&'*&.*+$)(,3*,)5)8(*+7,).(*,,-.3)#+&%#%+2942,*+-2/89,''%()1/*,/,-*-('%%.22)*2/2,-///8-,.:9)9))(%+(-2'(/1)*%&(31*6,'*,,*)+*()&%(&(+11.1)/.)&'&)(((*---/+)+.+/-8.335+'&%+.+)''(($'&%&)(/70-1*-'&(3()-+$$&&')%%$'%''*.41/4('*+,/343344,++++1*(,'*)+('&(*+(%%%')107++(+'&&$&'.*,+--(()*)3-)%./,44576...))/08203-.+*%*)%%'%*2%'-,&$((-+&&*)$,10/,-**/../00%/'5,4887,&(&'%$)-(&&#$*+,)$&-/&&,,)-6*()'&++/0%))./0.3/((./0078540./-3+0,,,-88''(+-16545--'&(&'(((20288776.8-5+55134-,3,...)%&&'227+3)+)*0-5,894,..)-+-..,0,)+2,3::*4.+%+')'*%')'+1242(,/-2*,-2/00*,-***('&(&+0+%')&'&%%3+2221/3/.0561*&&0/+/+,9:<027+,1603./+*5.)/46773442')/('&&)+*321/0-3/-.11/$&()+(*',,%%).15)*.0./)*(++%%')+(*/-2&*&)*/-/6-0.-.5,,,(%&$&%+))'%)*2,)16+430-**&$)():32/6./359892)00..2170331,*-**-,/+*&)&+*./00-4''%((133.102-6+&(/-323-*&%'%(*)+)&)./372.0)&$(+&)/3/,-0())''),&'&&((-2120./06-.-&)+115:3413&/'2-2.*,,+))++,+*+*/-,07,14)0)),,*&,)---,))&))*,$*%')+$'/.155.4394--0%%&(-4.+%./062)&$&&%%&((25+0.('*,/5/41*2)*,%)*-1.5-*,593)&((((,0,++%%(*(,1077:910*0*(&&&$'-),.*/0//.+'$%%.-%,-*'&('('%'&&%'',*./.1+*('*(.+''*+,-,$%+/*'(*$'*,*,&*)*().392'('.3.168247/$#&&&(%%%('&%&'+2,+(#&
@93e63074-7fe2-436c-a14b-4e5b6ff5a7be ch=26 read=29958 start_time=2019-12-13T02:51:55Z barcode=BC01 runid=2c9cf7bc05858273f10e7d7ec552fc0bd742dc3e
CCGGTTACCTTGTTACGAGAGCTTCACTAATCATCAATCCACCTTAGACAGCTCCTTCCTTGCAGGCCACCGGCTTCAGGTGTTATCAACTCGTGGTGTGACGGGCGGTGTGTGTACAAGGCCGAGAACGTATTCACCGCCGCGACATGCTGATTCGCGATTACTAGCGATTCAACTTCATGTAGTCGAGTTGCAGACACAATCCGAACTGAGAATGGTTTTATGGGTTTTGCTTCACCTCTCGCGGCTTCGCTTCCCTCACCATCCATTGTAGCACGTGTGTAGCCCAGGTCATAAGGGGCATGATGATTTGACGTCATCCCGCCTTCCTCCAACTTGTCACTGGCAGTCTCGCTAGAGTCCCCAACAATGATGGTAACTAACGATAAGGAGGTTGCGCTCGTTGCGGGACTTAACAACATCTCACGACGACTGACGACAACCATGCACCACCTGTATCTCCTTATAGCTATCTCTCCATCTCTGGAGCCTTTATGAGTATGTCAAGACCTGGTAAGGTTCTTCGCGTTGCTTCAGATTAAACCACATGCTCCACCGCTTGTACGGGCCCCCGTCAATTCCTTTGAGTTTCATTCTTGCAGACGTACTACTCAGGCAGGTACTTATTGCGTTAACTGCAGCACTGAACTTTGACATCAACGCCAGGTACTCATCGTTTACGGCGTGGACTACTGGGAATTATCTAATCTTTATTTGCTCCCCACGCTTTTTTTCCGGGTGAGCGTCAGTTGCAGAACCAGATCGTCGCCATCACCACTGGTGTTCCTCCATATATCTACGCATTTCACCGCTACACATGGAATTCCGATCCTCTCCTGCACTCCTAGCTGCCTGGTTTCTATGGCCTTACTGAAGAGTTAAACACCAGGCTTTCACCACAGACCCTTGCTGCCGCCTGCTCCCTCTTTACGCCCAATAATTCCGGATAACGCTTGCCACCTACATTATTGGCTGCTGGCGTAGTTAGCCGTGGTTTTCTAATAAAGTACCGTCACTCGGCTACCGTTTCCTGTAGCCGCCGTTCAGCTCCTTTATAACCAGAAGTTTACAATCCGAAAACCTTCTTCCTTCACGCAGCGTTGCTCGGTCAGGGTTTCCCCATTGCCGAAAATTCCCTACTGCTGCCTCCCGTAGAAC
+
652/5..7648.12&*((('*1292*,++1-006040,4/).+-/.01523457,3+-%$$&'%.189*,6-.+./;(41*)+*)-/0,*+,*2597654662.7166.,+)+-/-164607/)%&%%*)+*,++&'%%.+577876868:;5663354123..133685990/.,17.00,))*/7)%).5-/-731+03;961./3/1..+.623628:*)..3/3;<--/1;0459+*),')-0,/70-/02.7-+*'),,866310)&%')*-2336/1/.,9,*.1003.7+1450.35001005:2//269995073%'%*+1(+/'.'+26124::96:421464622422)**399*5/-5.,,014:98:77887332++.'%(//,*,)*27021//1<30)(&,%*'0+20300.0224769773798;8+9<8:7655.-8.76756799&6'*-7577777./06869776784216769;55/0')+324216+08;:42322,40;8843054,+'(.,6('///1<599.)+//001-%2..-/+./.6310.157-*(,)5-:0),6.,,02;;65:</69+0*+68)2-04/.-.-/11)+&)),.3/.9///507//-/+')+-977:::9;;535214+-,),-+.))(12229956<8,0132389;588-65&-'%%1'(,83497+*),'45)),-3782*.+,,14+90-2*-5,-.777643271:-+%)&$-.+.167596-+)&)&$.-02+4,--8.7.+2:368867671323+48;89+0,++.00211/*.*/70.'(+25/0/3.-12),+2,+)664.//(-48;51.-/*1++,4.234..&').;.5*2./4.2932:9++./,/+8549,3-++&+/42:;90/,4.))11;734707+0*.-1/60427396974-7,,8:,08,+,%),(,(,(-..25/03,+,022./4619562960-*).,.5.,/(.*++)%')+.9/227,%2535510++*.6/7756/+)$**2('++-00.3'(')-*-6,*-1:64+*065+475:78<:88<4/0-+%..,40./4:7<:;46721</2:<.*46)/)(01.)),+-5)*-899998:649/-.%,&,(
@ae84de5d-ffb8-4bca-b11d-84dfa2516c73 ch=120 read=95180 start_time=2019-12-13T02:52:06Z barcode=BC01 runid=2c9cf7bc05858273f10e7d7ec552fc0bd742dc3e
CCTTCGCGGGGAGGCAGCAGTGGGAATATTGCACAATGGGCGCAAGCCTGATGCAGCCATGCCGCGTGTATGAAGGCCTTCGGGTTGTAATACTTTCAGCGGGGAGGAAGAGTAAAGTTAATACCGCTGCTCGTGACGTTACCCGCAGAAGCACCGGCTAACTCCGTGCCAGCAGCCGCGGTAATACGGAGGTGCAAGCGTTAATCAGGAATTACTGGGCATGCAAAGCGCACGCAGGCAGTTTGTTAAGTCGATGTGAAATCCCGGAGGCTCAACCTGGGAACTGCATCTGATACTGGCAAACGAGTCTCGGCGGGGTAAATTCCAGGTCGCTGGCGGTGAAATGCGTAGAGATCTGGAGGAATACCGGTGGCGAGCGGCCCCTGGACGAAGACTGACGCTCGATTGCGAAAGCGTGGGGGGCAAACAGGATTAGATACCCTGGTAGTCCACGCCGTAAACGATATTTCGACTTGGAGTTGTGCCCTTGAGGCGTGGCTTCCGGAGCTAACGCGTTAAAGTCGACCGCCTGGGAGTACAGCCGCAAGGTTAAAACTCGATGAATTGACGGGGAATTTGCAAGCGGTGGAGCATGTGGTTTAATTCGATGCAACGCGGAGAGGAGAACCATACCTGAGTCTTGACATCCACAGAACTTTCCAGGAAGTTGGTGCCTTCGGGAACTGTAGGACAGGTGCTGCATGGCTGTCGTCAGCTCGTGTTGTGAGAATGTTGGGTTAAGTCCGCAACGAGCGCAACCCTTATCCTTTGTTGCCAGCGGTCCGGCCGGGAACTCAAAGGGAGACTGCCAGTGATAAACTGGAGGAAGGTGGGGATGACGTCAGTCATCATAACCCGACCAGGGCTACGTGCTACAATGGCGCATACAAAGAGAAGCGACCTCGCGAGCAAAGCGGACCTCATAAAGTGCGTCGTAGTCCGGATTGGAGTCTGCAACTCGACTCCATGGAAGTCGGAATCGCCAGTAATCGTGGATCAGAATACGGTGAATACGTTCCCGGGCCTTGTACACACCGCCCGTCACACCATGGGAGTGAGTTGCAAAAGTAGGTAGCTTAACCTTCGGAGGGCGCTTACCACTTTGATTCATGACTGGGGTGAAGTCGCTAACAAGGTAACCGGAAGGAG
+
(&'%%$&)21*',0**,,*0/'+.'-.-52,+**0/.2:9:89:;,3622154/.)1-321701546573'(,+)138427&1534)+%(&*11943(+,036))/(/(*%'))21--900-+,($'3-245.40-13/9/.4*)**)-+&+*44.80-/0-/497:79840**%(+/407-1///:75310(-/63120136/./*)(,(1,.116;96&.()*/.))+*'+***1-,,11:4.1542068+'&%%$+1-).44*1,+31394989339+3452201150--//-.)'(+0&*)')*,,--&#,.,2+,)7+00,,521%&&''(*26212;63031240++-/469-+1,)5045218/-)(&&++,.2;4+(+036+.+*)+*)*+*+-,,'1(')'+-)(-.23.150,01:882'+$2*..27648.+-7211462+.,19778;7100/*+/3.+,)*)+*&(+.-/,0/,)1+),-*6.8..54/+*)&%%+/10/4*/-0/*),,-103357.*-'%&'(.'466)***),093:7,+-)%(&'.012223)51,$$'&&$(*($'&+--.*--6740308<;-:6<60-1.29:6561,%''''&(-*1,%(')($%%&*)).)-.650&&),758-/83-(*/((',/555/03;6.9(/221/261*(,+2/,5766877887:786.,---*,.-767.9.-,+-&+++-063553834*.34,.121/.-001043:4.52231-51,.87694555983/06060:511104,0+)*)%'(.//4;/22..12;241/+(++,6/5008;4256,,++,+)+./94,.*$%(&%()()110---2&-*,1460:00;620''&)*1(''((.(),14<995875,38:0+-.:8854547283+.254896553/4(1,.12/-+,.05791:11/1/1529121)/,,-2/51535((%'&'),+-17797.7)((.,)-/--)*/-157-53,5&011,,.*--0-315:52:/.157979;44,1/+'*-22180107-(%()1000-+/-6,3349918()/++)+/.+59''%&&)-/5930././10-&&)%(&)-.%'.(+,0'.*4;992,10'**&
@7f2614f8-4674-4ee4-8c24-d59dadaf0508 ch=59 read=74220 start_time=2019-12-13T02:52:06Z barcode=BC01 runid=2c9cf7bc05858273f10e7d7ec552fc0bd742dc3e
TCACCCCAGTCAGATCACAAAGTGGTGGCGCCTCCAGAGGATTAAGCTACCTACTTCTTTGCAGACCCTCCCATGGTGTGACGGGCGGTGTGTACAAGGCCCGGGAACGTATTCTGTGGCATTCTGATCCACGTTACTAGCGATTCCGACTTCATGGAGTCGGTTACGGAGCTCAATCCGGACTTCCCCGGTGACGCACTTTATGAGGTCCGCCTTGCTCTCGCGAGTCCTTCTCTTTGTAGCATGCGCCATTGTAGCACGTGTGTAGCCCTGGTCGTAGGGCCATGATGACTTGACATCATCCCCTCCTCCAGTTTATCGCAGCAGTCTCCTTTGAGTTCCGGCCGGACCGCTGGCAGCAAGGATAAGGGTTGCGCTCGTTGGGACTTAACCCAACATTTCTAGCACGAAGGCTGACGGCAATACGTAGTAACATGCCACGGTTCCCGAAGGCACATTCTCATCTCCTGAAAACTTCCGTGGATGTCAAGACCAGGTAGGTTCTTCGCGTTGCATCAGATTAAACCACATGCTCCACCGCTTGTGCGGGCCCCAAATCAATTCATTTGAGTTTTAACCTTGCGGCCGTACTCCCCAGGCGGTCAAACGCGCGTTAGCTCCGGAAGCCACGCCTCAGGGCTTTAACCTCCAAGTCGACATCGTTTACGGCGTGGACTACCAGAGATTATCTGTTTGCTCCCCACGCTTTCGCACCTGAGCGTCAGTCTTCGTCGAGGGGCCGCCTTCGCCACCGGTATTCCTCTCGAATCTCTACGCATTTCACCTACACCTGGAATTCTACCCCCCTCTACGAGACTCAAGCTTGCCGGTATCAGATGCAGTTCCCAGGCCAGAGTTCACATCTGACTTAACAAACCGCCTGCGTGCGGCACGCCCAGTAATTCCGATTAACGCTTGCACCCTCAATTTACCGCGGCTGCTGGCTGGAGTTAGCCGGTGCTTCTTCTGCGAGGTAACGTCAATGAGCAAAGGTATTAACTCCTTCCTCCCCGCTGAAATTGCTTTACAGCGAAGGCCTTCTTCATACAGCATGGCTGCATCAGGCTTGCGCCGGTATTCTGTATTTACCTGCCTCCCGTAGGAG
+
71)0''&**)*(&+/3,/(,*))'$&&('&*,+/&%&%*+'3(:1+//+6-,).-4.599*,(&$+1*(,8,,3498885563;97/821.--+045-7,4-+6533.(-)0:20.*.0/35984.,---**')1.101122/7/1+/098;-&$*)'*,.+)--).&-&')333817(8,0000.48.('&*/0,4(-37:66-,-014&$&&(+,-01-112-*/+0'(6.861;90.//0018::;<7783))**(1201/(+.//:1-09<;768.89::34232/.)*()%%',-135)*&)**./+,.2;-/,.''$+,,48657407*,%1426,--4,27021/./,(-*&0+)**+511,/,-3/0,,2/0/2+/2,27-1)*)'/22.78.+-+%+)+')&'-651-00++,%$%'&)&$$&&&()$'(&'&-5.90))---231546<634354440+-/+63.254:8889::1551.-/0.'+(((+/5;99<64421713156)).//0<68<8868//0/736747/7+-+2*1/385/''(-1-82<6/9<800.7;;./.,%%%')-)(')+-1-38:*..972:4)%'-.+,+,*5,()-/4.*,))(/5/212552)**'*,//,9/0,0&4.128765256548:)*+93348;111/3:.1&()100.-*(*36-..665-(++*09,.++,2.((&599:945545;9303(&,44701)-04;6676..3.714489.,-*-'(3578:934./.1;;52/+)(((+1+6/1.+.*+,103.32-03,1--0/15810+/.9./9,05/13+++,,3666<-0)(,-0-,,,,1:..1243-++),,7.53885538:/..//9+*$%&,(0/*)/.276:/1,,.0.4+''(()++,3-,-,,-10-0833-:-..;,4+)&0,(+09/006..1'*295:<:999.&...2:987:1:342479;(0)0,1321.-.1/:6440;;.+:9-04',(&*06,+)+$+'()0-796:78;92)()%'003/;0.,/-+,%+))*/*-.3-,(*',-)%$&')8*&(&''/4+72'):671++
@06379509-467f-4a73-af74-218b9cbaa225 ch=392 read=50405 start_time=2019-12-13T02:52:13Z barcode=BC01 runid=2c9cf7bc05858273f10e7d7ec552fc0bd742dc3e
CCCGTTCACCTTGTTACGACTTCCTGATCGCGAATCTGCTGAAAATTAGTAAGCGCCCTCAGAGTTAGCTACCTGCTTCTTTGCAACCCACTCCATGGTGTGACCGGGCCCGGTGTGTACAAGGCCGGAACAATATTCACCGTGGCATTCTGATCCGATTACTAGCGAATTCATTCAAGCGGAGTCGAGTTGCGAGGACTCAATCCCGGAGACTGCGAGCGCGCCCGGGTCCGCTTGGCATACTCGCGAGTCGCTTCTCTTTGGCATGCGCCATTTAGCGTGTAACCCTGGTCGTAAGGGCCCATGATGACTTGCACGACGTCAAGTACCTTCCTGGTTATCGCAGCGATCTCCTTTGAGTTCCCGGCCGGACCGCGCTGGCAACAAAGGATAAGGATTTTGCGCTGGAGTGCGGGACTTAATAACATTTCACAACACAGGCGAGCGACGGCCATTGCAGCACCTGTCACGGTTCCACGAAGGCATTCTCATCTCCTGAAAACTTCCGTGGATGTCAAGACCAGGTAGGTTCTTCAAAGCGTTGCATCGAAGATTAAACCACATGCTCCACCGCTTGTGCGGGCCCAAATCAATTCATTTGAGTTTTAACCTTGCGGCCGGTACTCCCCAGGCGGTCGACTTAACGCGTTAGCTCCGGAAACCACTCGGGCACAACCTCAAGTCGACATCATTTACGGCGTGGACTACCAGAATTCTAATCCTGTTGCTCCCCACGCTTTCGCACCTGAGCGTCGATCTTCGTCAGGGCCGCCTTCGCCACCGGTATTCCTCCAGATCTCACGCATTTCACCGCTTCCACACCACGGAATTCCTACCCCCCCTCTACGAGGACTCCGAAGCTTGCGGTATCAGATGCAGTTCCCAGGTTGAGCCCGGGGATTTCATCTGACTTAACAAACCGCCTGCGTGCGCTTTACGCCCAGTAATTCCGATTAACGCTTACCCTCCGTATTACCGCGGCTCCACGCTGGCGCAGGTGCTTGGTGCTTTCTTCTGCGGGTAACGTCAATGAGCAAAGGTGATAACTTTACCCCTTCCTCCCGCTGAAATGCTTTACAACCCGAAGACCTTCTTCATACACGCGGCATGGCTGCATCAATTGCCTTGTTGTGCAATATTCCCACTGCTGCCTCAGTAGGAG
+
0-('+,&%+*-2(06*-2/54--((('0,'(,+420++'$(+.2(+'%)1.0*,-223.2$%%)*-*'*+-05)$'3+,191+/0+/7.$&&4-(''(&(+-5.%(0+6+'+,+-00-.0/2+0.5,0**++*,/8<7346&(/610183112,6)%%*#$%''(*(&)++,(++(()&%'&%'*./0050+((%,&(*48)4*2)&'+#(%,,(*&#$%$&%)('',2,2-()-+&'&%'#&'*88-''(*,*+%%*,34-#$$()+127;98;0-,**(&%%'),)%&339+/-+-2/53)&*+,/(&&&(&'$''(*(&%%%%'(*-/4/0--0380--))%)()&+,661170--27915*'()&1/0+*')'-/021/51-61,4/28.(*#1,,()*%$(',$((&,/67.+))/)$&,()05,-01252,0+*1+*+-/,','))&#'&'))12458*('(#''//71.'(+-5.82/38/044460:,--10/+/063702761222511011;72820)40;76/)'&&%')-3.//23-/.+&.)*0346-(*0048*-,07,/.8.10762300.'+../+81;396;6,+*076+656-8,++2+75)%'(31726,(+(.*5734/./00+)))+.0/-034,*(/'%/3'*+.+1.,/.164.-+-3..0121/1,(-4-,-++,//4740.%+&*'.(/+,,/52585-5;02209:5'))+2620*,-7963*&'''$%'-.:;:99:%9;969)((%&,$$%#*0*8567<:871*+,143,)%,*./3:41130',-(.+&,*,,#)%()'2+/.+,-1032-'''&&(('*+))+1(()'&(%'))'.0/05358;9;3067,.'+/5/4-*.17((&)+%29653222-+(&&0)*-3+-2+/520324150/-60-//72+*./167915203323/%&*'$-0./292346904948..*+)+'(&*,..-$&%*-+,(.%+$$$%)-*+68899918535660/.-5344578:,-5,&(,)''0.+&555.2714-.42*/2-+,2+**(('),/618+)+2./3:8;65;8----*/032;2346:8922,.0&&%'&+%%%&(.)..,0/-02/175,02240+1)()%'-*/),&
@440fbeae-c0f4-4b49-912e-97d7eed9d1f8 ch=373 read=73581 start_time=2019-12-13T02:52:15Z barcode=BC01 runid=2c9cf7bc05858273f10e7d7ec552fc0bd742dc3e
CTCCTACGGGAGGCAGCAGTGGGGAATATTGCACAATGGGCACAAACCTGATGCAACCATGCCGCGTGTATGAAGAAGGCCTTCGGGTTATGAAACACTTTCAGCGGGGGGGAGGAAGGGAGTAAAGTTAATACCTTTGCTCATTGACGTTACCCGCAGAAGAAGCACCGGCTAACTCCGTGCCAGCAGCCGCGGTAATACGGAGGTGCAAGCGTTAATCAGAATTACTGGGCGTAAAGCGCACGCAGGCGGTTTGTTAAGTCAGATGTGAAATCCCCGGGGCTCCAACCTGGGAACTGATACTGGCAAGCGAGTCTCGTAGAGGGGTAGAATTCCAGGTGTAGCGGTGAAATGCGTAGAGATCTGGAGGAATACCGGTGGCGAGCAGCCCCCCCCTGGACGAACTGACGCTCGGGTGCGAAAGCGTGGGGAGCAAACAGGATTAGATACCCTGAAGAAGTCACGCCAAACGATGTCGACGGAGGTTGTGCCCTTGAGGCGTGGCTTCCGGAGCCTTCAACGCGTTAAGTCGACCGCCTGGGGAAGTACGGCCGCAAAGTTCAAAACTCAAATGAATTGACGGGGCCCGCACAGAAGCGGTGGGCATGTGGTTTAATTCGATGCAGCACTGAAGAACCTTACCTGGTCTTGACATCCACAGAACTTTCCAGAGATGGATTGGTGCCTTCGGGAACTGGCGAGACAGGTGCTGCATGGCTGTCGTCAGCTCGTGTTGTGAAATGTTGGGTTAAGTCCCGCAACGAGCGCAACCCATATCCTTTGTTGCCAGCGGTCGGCCGGGAACTCAAAGGGAGACTGCCGGTGATAAACTGGAGGAAGGTGGGGATGACGTCGAGTCATCATGGCCCGCCGACCAGGGCTACGATGCTACAATGGCGCATACAAAGCGACCTCGCGAGAGCAAGCGGACCTCATAAAGTGCGTCGTAGTCCGGATTGGAATGCAACTCGACTCCATGAAGTCGGAATCGCTGGTAATCGTGGATCAGAATGCCACGGTGAATACGTTCTGACCTTGTACACACCGCCCGTCACACCATGGGAGTGGGAGTTTGCAAAGAAGTAGGTAAGCAACCTTCGGGAGGGCTTGCTACCGCTTTGTGATTCATGACTGAGGTGAAGTCATGCTTTCTGGTAACCGG
+
+,1,,03+86*,1,('('((,69+.30.41*)')-215:6*%(*1(00.028443'4752,.,)*013757898/.1-209746+5425.)'(&(')*+,5+)+,.2621-0+.+.*-4-()*.;3-3/2.001/23**7781:1119+9++1:,-/+)0($)&%,.1020/.44//61/947300.-.33245.+1812316./-,-0420548855.(&())1-.066:54345<003761212'((/,/372-/;/,-/1+,-6654594/5..*.32'***+,--3/294%#%%%++,9-9,+3-(()')++&*5620&/,2+/+***.)1),3/5-'(*+/63,11,+45998331236587016/734;8-6242/,'-/'.4150704.+-4+2+)/*-../6636&,),-3%(*('+,,758/,-02;*7,9:444215885;./105)'&+*.)-''%*,)/1221362+.*2--.1611-76(%'*)//114430111'+-'+2,**'%%((,*-.8.3454131.2241,1+*))*,.//3.1/8:,-*8&%'%$)-1075++,-0/62506:6021&('*)*--*-,1)+,)*/63.197:6..-30/.2233*/%)%%&)%%#$%'&'(%%$'-&',++.543((*,865-.4..,++--.49:-/5-4333:6;5+8.;/027'%)0214(5457;;;;8:7<444557980011269511)+*.41.//<2;9482/+--5.,-0),,,*++.2+0.*).-/33-71+/10+934465//.2343;9/833879,*-+%*&45589)861123<98880,0,-3.7368:325454632&)(.5588+2392:*&()))4/,3962-,+**-,-)&&&+,(-21332.241)%*,/27571610*()+,8366;-,)'(&'064/118887265613*/.+6+()'%&#*'&+-/,+046702.40/.419482((*&$)406111;9;978/*,00./(&)/51,+96682520%%%-)*1...42314;75;,/53231498:95/)*+.7&&)1;3035:2'*+*-,3,)'%$%*,-.3:8+9.%,)'*04))%$**%./.*(%)'):-7850.+-&1+++90./6-5+&**).+-*'(8:;89
@6cdeebce-ce78-4e91-9771-851866c931b9 ch=110 read=105413 start_time=2019-12-13T02:52:14Z barcode=BC01 runid=2c9cf7bc05858273f10e7d7ec552fc0bd742dc3e
CCGGTGCCTTATTTACGGCTTCACCCCAATCATCAATCCCACGCTAGACAGCTCCTTCCACCGCGCGGGTTAGGCCACGGCTTCGGGTGTTATCAACTCTCGTGGTGTGACGGGCGAGTGGCCTTTTAAGACCGGGGCAATGTTCACCGCGACATGCTGATTCGCGATGCTGGATTCCAACTTCATGTAGTCGCAGACTACAATCCGAACTGAGAATGAACATGGGGTTTTGCTTCACCTCGCGGCTTCGCTTCCCTCCTGCATCCATTTGTAGCACGTGTGGCAGGTCATAAAGGGCATGATGATTTGACGTCATCCCGCTTTCCTCAGCTTGTCACTGGCAGTCTCGCTAAGTCCCCAACCAATGATGGTAACTAACGATAAGGGTTGCGCTCGTTGCGGGACTTAACTTAATATCACGACACGAGCTGGCGACAACCAAAGCCGCACCTGTATCTCCTTATGGCGCTATCTCTCCATCTCTGGAGCCTTTATGGGTATGTCAAGACCTGGTAAGGTTCTTCGTTGCTTCGGAATTAAACCACATGCTCCACCGCTTGTACAAGGCCCGTCATCGCTGAGTTTCATTCTTGCAGACGTACTACTCAGGCGATTACTTATTGCGTTAACTACGGCACTTCGAACTTTTTGACATCCAACACTTAGTACTCATCGTTTACGGCGTGGACTACTAGGGTATCTAATCCTATTTGCTCCCCACGCTTTCCAGGTTTGGGCGTCAGTTGCAAGGCCAGATCGTCGCCTTCGCCACTGGTGTTCCTCCATATATCTGCGCGCATTTCACCGCTACACATGGAATTCCACGATCTCTCCTGCACTCCTGGCTGCGCCGTTTCTATGAAAACTACTGGGGTTAAGCTTCAGGCTTTCACCACAGACCCTTGCTGCCGCCTGCTCCTCTTTGCCCAATAATTCCGGATAACGCTTGCCACCTACGTATTACGCGGCTGCTGGCGTAGTTAGCCGTGGCTTTCTGATAAAGAATACCGTCACTCGGCTACCATTTCCTGTAGCCGTTCTTCCTTTATAACAGAAGTTTACAGTCAAAGGCAGCTAGCTTCCTTCACGCGGCGTTGCTCGGTCAGGGTTTCCCCATTGCCGAAAATTCCCTGCTGCTGCCTCCCGTAGGAG
+
35(12+)&')&+-($,++(*'*#++0(.3/,.//4;328)(-),'*+10-//21-12)(#&'%&(*+*++2(,77.+-0933:6)35/,0'')2,+,++(*.4340-+./2,173,$'&)(%%&'()/3)%--(1+)))0,&-7//1:1789001,.9;99:6(&**,%&#%&)*4/,-()-,/+,,03474'-%/&12+,*5,7,'*02.-')%((*&&%)+,::2.783)+1:179:772016007/,,4-1:/.0%'(+)*08599+'((().010,+%)))-234,).0*,512'+()+.049*.&,)+-7/5;+()27217.2)$((**+3-,--0.0398380,+%$%'))($&$($2,311437212.3/6442458(4,+5/0/43658:57/:45002.3(&$'&$%3,(*,,/-2/)-024'3001-3(.%.(*/3*+(,..1357799%,&$%(('''(+-120,.0//01-0261166287//)2.+,()+324-./4/22114)/-54643))/-0094,)/(/.4:5:;2625*'*,/+/-*')0,,*)&$'$'''%))**+%%3*+27;<639;,5,+,..54)2+0*(*,,(--**+/')*/0,/9..,1232371101.++/5/47300:;7,223881-//-$&*+'*)*/5658877;-**/0-/388574443../../14,*(+.,,*48+&().660).,-/300,(431/&(*()6774323/0/+/203-,-011//512-1146;010/+-,0231338+,.23674&4()%'%)0204:9754&0.1/2/00+4/0+%&'&+)*&,.0.041325&(&./0,+%'%)(085344(,)($&()*6/((**0--*)(0(%)&&&***./4-.+/26;.-0+)0/2:67;311/35++01($*'(0+0/235.2061975300.0.49/190./')$%'$'%%-10235802/+*)3430/22/8/7-/5//98988:++'--'2224.)---/1-,).5-1923--**&&%%(361.4/2+5-*'/31'&/'(09+&+')/0-1+&)$'$%$%$'+1.2,64(.)+)1022:3358/:9:.32+,:-+;:4-0:131.-:77*,,3-**/10122455,:,33++)''
@f7e2b502-07c2-4059-8623-37f9331dca8a ch=392 read=50409 start_time=2019-12-13T02:52:17Z barcode=BC01 runid=2c9cf7bc05858273f10e7d7ec552fc0bd742dc3e
CTCCTACGGGAGGCAGCAGTGGGGAATATTGCACAATGGGCGCAAGCCTGATGCAGCCATGCGCGTGTATGAAGAAGGCCTTCGGGTTGAAATTACTTTCAGCGGGGAGGAAGAGGGAGTAAAGTTAATACCTTTGCTCATTGACGTTACCCGCAGAAGAACACCGGCTAACTCCGTGCCAGCAGCCGCGGTAATACGGAGGTGGCGTTAATCGGAATTACTGGGCGTAAAGCGCACGCGAACAGTTTGTTAAGTCAAGATGTAAATCCCGGGCTCAACCCGGGAACTGCATCTGATACTGGCGGAAGCTTGAGTCTCGTAGAGGGGTAGAATTCCAGGTGTAGCGGTGAAATGCGTGAGATCTGGAGATACCGGTGTGAAGAGCGGCCCCCTGGACGAAGAACTGACGCTCAGGTGCAGCGTGAGAGACAAACAGGATTAGATACCTGGTGGTCCACGCGTAAGAAACGATGTCGACGGAGGTTGTGCCCGCTTGAGGGGCGTGGCTTCCGGAGCTAACGCGTTAAGTCGACCGCCTGGGAAGTACGGCCGCAAGGTTAAAGGCTCAAATGAATTGACGGGGGGGCCCGCACAAGCGGTGGAGCATGTGGTTTAATTCGATGCAGCAGAACCTTACCTGGTCTTGACATCCACGGAAGTTTTCAGAGATGAGAATGTGCCTTCGGGAACCGTGGACAGGTGCTGCATGGCTGTCGTCGCTCGTGTTGTGAATGTTGGGTTAAGTCCCGCAACGGCGCAACCCTTATCCTTTGTTGCCAGCGGTCCGGCCGGAACTCAAAGGAGACTGCCAGTGATAAACTGGAGGAGAGGTGGGGATGACGTCAAGTCATCGCCCAAGCCCATACGACCAGGGCTACGATGCTACAACTGGCGCATACAAAGAGAAGCGACCTCGCGAGCAAGCGGACTACTCATAAAGTGCGTCGTAGTCCGGATTAAGGTCTGCAACTCGACTCCATGAAGTCGGAATCATAGTAATCGTGGATCAGAATGCCACGGTGAATACGTTCATACCGCCCGTCACACCATGGGAGTGGGTTGCAAAAGAAGTAGGTAACAACCTTCAGGAGGGCTTACCACTTTGTGATTCATGACTGGGGTGAAGTCGTAACAGGTAACCGG
+
-140+,.+/4'*2..11,.02:;,,1//810//229654/-$&,-''%&'(-++-)/..*',,-00787935.*-++)/.8.3+81-,))+&*&&(1540&)(*/8'(+++*(&*+)&&*,651062622813:1.256114/,--.0(0/*&(%).+$+&'12.3-,,/6//380299;4832183405/+;,--:4/..-+(**,*;/;/7.0.,.//139:690/04/*+-0+.+-()&3.2795&*527056+('(+,*,01(,4+*.''(32.75,4::/68677576.---,:8.62+'%%$$&%'%'()0188+)%*017,2'-*-9,.-3992.*..-61.(-/+,-*.)(+,,+'+2.,12468-823%&(0)(,--3385.,+.7/4('&&'.-,-/21224%3566+)'(,32')()+.38+7*-/$+%%%'%#',)253)&16.(,*/**,+'--(,('('+.4,,--)0409-0.47+(++*-).4/1.378976/6)7+2//016//.,,304-365/57677221.''%))42710(./01/3./))&%*+++,2--32828483-.4:6--72,,*-/1012:78;-./*..--58:9393;522210-$&')*0--/,+396557558757757/)+27/70/:<703.,&+/2/--,-0545720,.:947487963-105655*())*21512.34553///2673550*)--+1183:6/9/8/80:6--2/,,'').-5/;:.821130:5//:1274%4*,,3)9.6722+2.27/-&/)&))//246-31./116--.22-0-(&(-1./48-28689785,/+057992-0+()'&()#%'(*,1+-5::7)))&%+-:92331/%4)+,212,741+**)+,)+//277840+++),8)1/6,,&#'(*557971447789590631)/.07-..*.-22)3.5./034482-),-00.+-'-)**/%++-.-9..-495434...52238564:967<946.(&%%&*++,3..-./66567*,)1/+,-/9859/1.61)(++),./4/,&)&-*-.4/(31,//++*,+/3+2.81-/566;552/,+*.73*)(*)),/,/0.,+(,-399962
@9ab1b9bd-0f37-4375-bb07-74b60fe6fddf ch=120 read=95244 start_time=2019-12-13T02:52:31Z barcode=BC01 runid=2c9cf7bc05858273f10e7d7ec552fc0bd742dc3e
CTCTACGGGGAGGCAGCAGTGGGAATATTGCACAATGGGCGCAAGCCTGATGCAGCCATGCCGCGTGTATGAAGAGCCTTCGGGTTTATAAAATTACTTTCAGCGGGGAGGAAGGGAGTAAAGTTAATACCTTTGCTCGACGTTACCGCAGAAAAGAAGCACCGGCTAACTCCGTGCCAGCAGCCGCGGTAATACGGAGAGTGCAAGCGTTAATCCGGAATTACTGGGCGTAAAAGCGCACGCAGGCGGTTTGTTAAGTCAGATGCCGTCCCGGGCTCAGCAGGAACTGCATCTGATACTGGCAAGCAGGTCTCGTAGAGGGTAGAATTCCAGGTGCTTGGTGAAATGCGTAGAGATCTGGAGGAATACGGTGGCGAGCGGCCCCTGGACGGAACTGACGCTCAGGTGCAGCGGCGTGGGGCAACAGGATTAGATACCCTGGTAGTCCACGCCGTAAACGATGTCGACTTGGAGGTTGTGCCCTTGAGGCGTGGCTTCCGGAGCTAACGCGTTAAGTCGACGCGCCTGGGAAATTATGGCCGCAAGGTTAAAACTCAAATGAATTGACGGGGGCCCGCACAAGCGGTGGGCGTAATGGTTTAATTCGATGCAACGCAGAAGAACCTTACCTGGTCTTGGCTCACGGAAGTTTTCAGAGATGAGGAGAATGTGCTGGCAGGAACCGTGGAGACAGGTGCTGCATGGCTGTCGTCAGCTCGTGTTGTGAAATGTTGAAGTCCGCAACGAGCGCAGCCCTTATCCTTTGTTGCCAGCGGTCCGGCCGGGAACTCAAGGAGACTGCCAGTGACCGGCGCTGGAGGAAGATTAGGGGATGACGTCAAGTCATCATGGCCCCTTGACCAGGGCTACACGCGTGCTACAATGGCGCATACAAAGACACCTCGCGAGCAAAGCGGACCTCGCAAAGTGCGTCGTAGTCCCGGATTGGGTCTGCAACCGACTCCATGAAGTCGGAATCGCTAGTAATCGTGGATCAGAGAATGCCACGGTGAATACGTTCAGGCCTTGTACACACCGCCCGTCACACCATGGGAGTGGGTTGCAAAGAAGTAGGTAAGCAATAACCTTTGGGGCTTGCTGCACCACTTTGTGATTCATGACTGGGGTGAAGTCGTAACAAAGGTATTAACCGGAAGATGAGCGACAGGCAAATGGGTTAACACAAAGACACCGACAACGCACGGG
+
*),%'))-50(,2/.44---**-*-,*4,,*)--777/'&*+19-1877570.*&&()*&))*33999886//)%&*))--*7-03'$&43*&*((*1083145*4:-'.--1)2,&)'/3-*28.7,+//13/+..-)##$&'),0*,22320)%*(#%&,2*311/70126-05695+10061.,+)*0,,,8520)$)--1664505252/9)+*6)5*+,47844.4389)*++/%,)0./82(-690+3766059+./0)%&&(-0,&27674*&+)(',,446677741122-,3+)5.'+'-(((,-438+),,),-&0)2-3//2631&'%(-/017-,-<:720/.04779-+.(***,/.5/0830/3,2,2360-4655-*$%(%(()(,+--4958/+,)('(+*.((%&&&*..7/06-*,-.::108::8999602/*,/34:'6434035654/815/124;+0.2:,,/..2:-0:382340+/0//0159553-7-8-223540)-')/,.1,%+,%(*,/4310211043:5<<89837;9-3,0.3-470+690/7.*++-.2.2.4436+'')(-,,17<:075:10/01:6(402)))+*),**)*),1.3531.*+%&),+00/.,+-:;4000/0184*-&(&(-)*,/'%'*)%041727885,*,36-089787222319566::442///039:253/,)&+/(*1-)/((,2,%)'')*(+--/-%-0,,4/23((1(&4/.420/01733,(20517-.-,43,++-'+,44679-1-+*,$)%)&)*/1.2*+&*''''379,656798852--035:8%%%/-/.)+()*.:5967730/(*%**-088334833;4134454+*'%%'',*+-1.,('&*0,*.2<99:66'(/97*/0157778788/3,./-20.-++,/6-/&*#()0132*,+3,++6-80:49*++*)-+1,-098:726,+,*+055:;1+,(*%&))(*).22$(16223//1*&'',923:7...-.016896:+*(*/677;+518/%(*(**/-,2.$*-+$,-./.30.34)*,+--/%('++--17.,0279;9711+0/0,0,**2-,,3267520.()((&(*/-356282178(*,7588++20.,&)&+319470/+060+.029.,'()+(#'$%$$%
@09261152-0b53-4d46-a33d-ba54b396cc23 ch=307 read=73308 start_time=2019-12-13T02:52:32Z barcode=BC01 runid=2c9cf7bc05858273f10e7d7ec552fc0bd742dc3e
CCGGTTACCTTGTTACGACTTCACCCCAGTCATGAATCACAAAGTGGTAAAGCGCCACTCCGAAGGTTAAAGCTACCTACTTCTTTTGCAACCCACTCCCGCGGTGACGGGCGGTGTGTACAAGGCCCGGGAACGTATTCACCGTGGCATTCCTGATCACGATTACTAGCGATTCCGACTTCATGGAGTCAGGTTGCAGACTCAATCCGGACTACGACGCACTTTATGAGGTCCGCTCGCTCTCATGAGTCGCTTCTCTTTGTATGCGCCATTTGTAGCACGTGTGTAGCCCTGGTGGGAGGCCATGATGACTTGACGTCATCCCACCTTCCTCCAGTTTATCACTGGCAGTCTCCCTTTGAGTTCCCGGCCGGACCGCTGGCAACAAGGATAGGGTTGCGCTCGTTGGGACAACCCAACATTTACGACACGAGCTGACGACAGCCGTAGCTTCCTGTCTCGGTTCCCGAAGGCACATTCTCATCTCTGGCTTCCGTGGATGTCAAAGACCAGGTAAGGTTCTTCGCGTTGCATCAGATTAAACCACATGCTCCACCCGCTTGTGCGGGCCCCATCAATTCATTTTGAGTTTTTTAACCTTGCGGCCCGTACTCCCAGGCGGTCGACTTAACGCGTTAGCTCCGGAAGCCACGCCTCAAGGGGCACAACCTCCAGGCATCGGTTTACGGCGTGGACTGCAAATTATCAATCCTGTTTACTCCCCACGCTTTCGCACCTGAGCGTCAGTCTTCGTCCAGAAGGGGCCGCCTTCGCCACCGGTATTCCTCAGATCTCTACGCATTTCACCGCTACACCTGGAATTCTACCCCCTCTACAGGACTCAAGCTTTGCCAGTATCAGATGCAGTTCCCAGGTTGAGGCCAGAGTTTCACATCTGACTTAACAAACCGCCTGCCGCGTTAGCTTTACGCCAGTAATTCCGATTAACGCTTGCACCCTCCACGTATTACCGCGCGGCTGCTGGCACGGAGTTAGCCGGTGCTTCTTCGCCGCGGGTAACGTCAATGAGCAAAGGTATTAACTTTACTCCCTTCCTCCCCGCTGGTACAACCCGAGGCCTTCTTCCTTACACGCGGCATTGCATCGGGCTTGCGCCCATTGTACCAATATTCCCCACTGCTGCCTCCCGTGGAG
+
36,//;-.315/,4))*./9;8+524+-+1,--+-55957685/018330)&)+,:(*,0,)-3-+,74:((*0.11-,/193086-*0/+/0*&((73*$%&&$&')-262,301542556:/539*)53150,3/3100584/6..-::/-,+./.*,,/27/./,/3678;410-0161%*'.)*+*&4-49&2),1557-://*/24985253534+,-;;440-2-,.--.410-++-.'&+)..//12-..,/3.,310/566:5/6+*-032/20,0&%#%&+0,*140&)3+,/-3*****++--2./169971:63/69/169-2..-49+*,;9:99:4,122416-*09,+.7<1:-'+4,6;768234091-&-00+.183002/9.358995/4(.(+)(&'&'+-1/66/(,.&((-+(-1476999/..8.',%')++,++,72-1(,-99:8,,&1+10013;433024451*--/40;899;:815-40)(-,;.1/-30125;98;645-8---65,''''(.53-2.,-)()*30--.'&(+*-00636*050*',-4:7<950;;-+,453;9<+50/,))*).,//*+70010:5+/31-1,/2706/4020113510340*1,/.+15,./29682/.69/0+13732-/')--.-/,((/77,/085769;753%,)(.)4**)+6/68/24<7/1-333)$)%&'*(-++*00/14267932-1/84412-)('+))(.0-0.01/818;/.5,-.,*580503**-20004170/&)/0+164/01//.2832--,1110.25660,9856%+/*25632-/-8+,29,'/)*-128989088616,),,1,(&,)15++%*+7+)*++-3)*,1314550663427:51/)''&1*(((*,($(&*((%((,,7+//1182823.4,---04.-./)+(,-/<//:60,)(3-)*+(+)'&,+.%*,/**,9+83*(*(%%)&$,*,-*430164222-5--)005</+/-,1,.(*-/4/1259+394/.*:9-*-(*$#%')3390((,)685;45:4,1,**+,*-'()$'-.3267*74.08.268:5*/2(++,00912126340.363322161050.1)/,+
@f888852c-7aeb-459f-87eb-7119677f20b0 ch=427 read=67608 start_time=2019-12-13T02:52:31Z barcode=BC01 runid=2c9cf7bc05858273f10e7d7ec552fc0bd742dc3e
CTCCTACAGGAGGGGCAGCAGTAAAATTTTTTTCGGCAATGGGAAACCCTGACCGAGCAACGCCATGATGAAGGAAGAAGGTTTTCGGATTGTAACTTCTGCTATAAAGGAAGAACAGCGGCTACAGAAATGGTAGCGAGTGACAGTACTTTATTAAAGCCACGGCTAACTACGTGCCAGCAGCCGCGGTATGCGTAGGTGGCAAGCGTTATCGGAATTATTGGGCGTAAAGAGGCAGGCGGCAGCAGGGTCTATGGTAAGCCTGAAGCAACTTCAGTAAGCCACTTAGAAACCAGGCAGCTAAGAGTGCAGGAGAGGATCAATGGAATTCCATGTGGTGAAGCGTAGATATATGGAGGAACACCAGTGGCGAAGGCGACGATCTGGCCTGGCTGACGCTCAGTCCGAAGCGTGGGGAGCAAATGGGATTAGATACCTAGTAGTCACACTTAATGAAGCGATGAGTACTAAGTGTTGGATGTCAAAGTTCAGTGCTGCAGTTAACGCAATAGAATTACTCCTTACAAATCAGTACGTTCGCAAAGATGAAACTCAAAGGAATTGACGGGGGCCCGCACAAGCGGTGGGCATGTGGTTTAATTCGAAGCAACGCGAAGAACCTTACCAGTCTTGACATACTCATGAGGCTCCAGAGATGGAGAATAGCTATATGAGATACAGGTGGTGCATAGTTGTCGTCAGCTCACGTGTCGTGAGATGTTGAGTTAGAAGTCCCGCAACGAGCCTGTATATGCGTTAGTTACCATCATTAAGTTGGGACTCTGAGACTGCCAGTGACAAGCTGGAGGAAGGCGGGGACCAATCCAAATCATCATGCCATGACCTGGAGCTACACGTGCTACAATGGATGGTGCAGAGGAAGCAGAAGCCGCGAGGTGGAGCAAAACCCATAAAACCATTCTCGAGTTCAGTTGTAGTCTGCAGCTCGACTACATGAAGTTGGAATCGCTAGTAATCGCGAATCAGCATGTCGCGTGAATACGTTCTCGGAGCTGTATACACACCGCCCGTCACACCACGAGAGTTGACTTGCGAAGCCGGTGGCCTAACCGCAAAGGAAGAGCTGTCTAAGGTGGGATTGGATGGTGGGGTGAAGTCGTAACAAGGTAACCCGG
+
..00-(/1-4,*,,,+5)4,+*/.*)&,6::0+))3.283/(,'*,(,++.268.-*./36140'%&%'(03121.&*-*1/70--12445*)*+*-5.1002-+1.*(&+*,/4-*.--2--+.&)()*--(($&)((+,.-*&%(')/,((2-4,0')-470:/..9264648051//3.236.2(&,/++11-,(+)353543447;712),()/+*1-+686-/6:-(&)))'-1,)+'$%%&(+3.11-,3,+*,),,%&*''(+.+.0.,./4.,.0+&*(-*09519016.,,--0)+'*+01353,*'+4011'()++-.+8..*)($),+))(%$()//52,-',//,.-)2,-440154:,,/.0668786653.-.1+(,''$($(&((7)+,8.%'+**12)56))+,3;90(57,/6-/44339.01:676,++)$'&'))(+/*))),'(')+/36*+-03<7;53.0.*762446)++,,+*/(+.73.3,4/516&,++/*/04*)'(*+)&('+$))+27:4((+0%%/53,96..4+1**($$*)(*/(*/2*+3-%+&),.-0(/3011.+,**047;77;5;5..4-,.%,())-1(/55/0(%)%%(/.+-)*+10.330%)%&&$&'4*)*%'(66-,+'-3*///.4132336755306//535589+52;+./.0101401%'*-/45/71328:60/-),091+..-,93()-1-4+%-(&,''(++(%%&.,,+29128465..4/2+3(*+-*1655759234'03+,03378723348//3-4052-77.,*'%$(*&*)))*)/2'($(%$$'%2:998.../40*,,-3:9681912:9:322151.,.++/-1'(,*)-3/+---1.0-+*(396106('*+/74/99:<889,--098-4.7/0068623.)&)*1**-64556619.01516868554+10/1-,+.14:50''('*)-.,+&%'''&&++/8//1-.&(&"$'%++0-/+/86/:,..0.//70,,*()&)0.*''(($-%(++486;9795/*--31++16))(+(*&())%,-/27)-,&-.)-)*%)**,2,35.*,(1,-.-30.375.5,2-:20,2
@4fb7b4f2-1300-4119-adcb-0b1b3a8afc89 ch=430 read=62253 start_time=2019-12-13T02:52:39Z barcode=BC01 runid=2c9cf7bc05858273f10e7d7ec552fc0bd742dc3e
CTCCTACAGGGGAGGGGCAGCAGTGGGGAATATTGCACAATGGGCGCAAGCCTGATGCAGCCATGCCGCGTGTATGAAAAGGCCTTCGGGTTGTAAAGTACTTTCAGCGGGGAGGAAGGGAGTAAAGTTAATACCTTTGCTCGATGACGTTACCCGCAGAAAAACACCGGCTAACTCCGTGCCAGCCGCGGTAATACGGAAGTGCAAGCGTTAATCAGATTACTGGGCGTAAAGCGCACGCAGGCAGTTTGTTAAGTCAGATGTGAAATCCCCAGGCTCAACCTGGAACTGCATCTGATACTGGCAAGCGAGTCTCATCAGAGGGTAGAATTCCAGGTGTAGCGGTGAAATGCGTAGAGATCTGGAGGAATACCGGTGGCGAAGGGCCCTGGACGAAGACTGACGCAAGTGCAGCGTGGGGAGCAAACAGGATTGGAATACCCTGTGTGGTCCACGCCGTAAACGATAATCGACTTGGAGGTTTGTGCCCTTGAGGCGTGGCTTCCGGAGCTAACGCGTTAAGTCGACCGCCTGGGAGTACGGCCGCAAGGTTAAAACTCAAATGAATTGACGGGGGGCCCGCACAAGCGGTGGAGCGTAATGGTTTAATTCGATGCAACGCGAAGAACCTTACCTGGTCTTATTTTGGAAGTTTTCCAGAGATGAGAATGTGCCTTCAGGAACCGTGAGACGGTGCTGCATGGCTGTTGTCAATATCCGTATTGAAATGTTGGGTTAAGTCCCGCAACGAGCGCAACCCCTTATCGCTTGTTGCCAGCGGTCCAGCCCGAGAACTCAAAAGGGAGACTGCCAGTGATAAACTGGAGGAAGGTGGGGATGACGTCAAAGTCATCATGGCCCACCCACGACCAGGGCTACACACGTGCTACAATGGCGCATACAAAGAGAAGCGACCTCGCGAGCAAGCGGACCTCATAAAAGTGCGTCGTAGTCGGATTGAGTCTGCAACTCGACTCCATGAAGTCGGAATCGCTTCATCATCATTGGATGGAATGCCGCGGTGGTGTTCCGGACCTTGTACACCGCCCGTCACGCAGAGTGGAGTTTGCAAAGAAGTAGGTAAACAACCTTCGGGAGGGCGCTTACCGCTGTGATTCATGACTGGGGTGA
+
+0/1+(+(*,.+'(1-*+4452/5/'*')((*/,21033;7292/-/+3+.7.138,60&12,,'05),3423332--+'&+,7797'1//8365;4.011067-(,).06(&,*-))/+$'(13.(+,,%&(-20:60371''/.247/;,-82,*(',**+'*+,1.0,-8.//77./-2/.05.46-7/,7/,0.2-*)*,.56465473636'),/.-/78<986185+)(',)--1,(,,+27;611969/19,,.:7769<60/44/$-18802-3/12.'2-.333224222//+8+)-'%'*'))+.0()%,-*//3*.*,-2,4++1523,,,,9;62287,-.:5-'(&&)(-/.,0+.31.4,,+*.--*,*(,()'''.237&%*'+.'*')&')+*-.*(''+/98:.+'+1958065,1,&*)'()0;-*.'('(&*03/1154679:/6112)&)+863/7/7+,+*0*.1919*.30,.60003721/20..-,,36;68760905.73407:451++'%&&'116496/033+4.81772/.1'+)./909//0;11631)'(('*0122.205572../0.1--276;:657970240683740'*-)*-*84944;778811-)+,,.0.+/*+5;//(*)*(.65757;71835:8:8(483:4975*%/+)))*+-233333-,++*)*-,+*-),)(%$#&%(183--.0*11-/-+('*92,.16+)*)*14451;5(10005''-),374541.02916)$',+*%%)*1-378:8*(++&))42.54101//246+1225.-*+(*%&&&-/225777:96;5+/7592./+.23,%'%$%(*0/;32*+.-20.-&)./341,+.0,01,+-,,3643(&(&+*(+**,1,1&1)*)*-7024:2/122/.278,,/899976:0516&.%//)&(*+/1030/02+.146700336112./)'()(((%$%''&)&'&&)*./11,4--22.0.60/''(*,2)**((&'()()+),657;36')'($&%($(&%'#'/5,+-.9+&**(,,44/1)$'*2-12:50:(&.6-20*/,,67((7,-798:6334156622)(+(
@3f79be87-a828-4b77-9b0b-0ea8a53a9c3c ch=221 read=44625 start_time=2019-12-13T02:53:07Z barcode=BC01 runid=2c9cf7bc05858273f10e7d7ec552fc0bd742dc3e
CTCCTACGGGAGGCAGCAGCAGTGGAGATATTACAATGGAAACCCTGATGCAGCAACGCCGCGTGAGTGATGAAGGTTTTCGGATCGTAAAGCTCTGTCTTTGGAAGATAATGACGGTACCCAAGGAGGAAGCCACGGCTAACTACGTGCCAGCAGCCGCGGTAATACGTAGGTAGCGAGCGTTATCCAGATTTACTGGGCATAAAGAGGGCGTAGGCGGATGATTAAGTGGGATGTGAGATACCCAGGCTCAACTTGGGTGCTGCATTTAAACTGGTTATCTAGAGTGCAGGAGAGAGGTGGAATTCCTAGATGTAGCGGTGAAATGCGTAGAGATTGGAAGAACACCAGTGGCGAGAGCACGACTCTCTGGACTGTAACTGACGCTGAGGCTCAGCGTGGGGGGGAGCAAACAGGATTGGAATACCCTGGTAGTCCGCCGTAAATGGATACTAGGTGTGGGGGTTTCCAGCACCTCCCGTGCCGCCGCTAACTTGCATTAAGTATTCCGCCTGGGAGTACGGTCGCAAGATTAAACTCAAAGGAATTGACGGGGACCCGCACAGAAGTAGCGGAGCATGGTTTTAGTGAAACAACGCGAAAGAACCTTACCACAACACGACTGTCCCTTGCATTACTCTTAATCGAGGAAATCCCTTCGGGGCAAGGTGACAGGTGGTGCATGGTTGTCGTCAGCTCGTGTCATGAGATGTTGGGTTAAGTCCGCAACGAGCGCAACCCTTGTCGTTAGTTACTACCGGTAAGTTGGGACTCTAGCGAGACTGCCTGGGTTAACCAGGAGGAAGGTGGGATGACGTCAAATCATCATGCCTTATGTGTAGGGCTACGTGCTACAATGGCTGGTACAGAGATGCAATACCGCGAGGTGGAGCCAAACTTTAAAACCAGTCTCAGTTCGGATTGTGATGAAACTCGCCTACATGAAGCTGGGTTACTAGTAATCGCGAATCAGAATGTCGCGGTGAATACGTTCAGGTCTTGTACACACCGCCCGTCCACCTTGAGTTGGCAATACCCGAAGTCCGTGAGCTAACCGCAAGGAGGCAGCGGCCGAAAGGTAGGGTCAGCGATTGATTGA
+
-1/0(*/097//2-)*()+-'434)%+-,,01*-+/-/+*1)+9+)*(..412,-(-,26//0/+&&&((,-23204;902*92:;90791*++,--5-11*)),)'+)*(*)),'-/+/.+.0+-(3)+1-1.--/1-..0//./.459;820/.:/10211.0-'...+8-*$--+/,,/2:1/.&$((456112'/22'.18+(&--,2,.1.913;215+1+6,125:;8,))*-)+17377,+011512)*)(2567:97861+$)37332/*3,026/+'++101--*)')%'''.1/3201'')+&*+)+,-300+55+*349:1--'%6)'0)6-,,,*-1',+++()*)&'((*)*+-..227;875/21.-&*,645630*.,/*('(+152252--),-14'/-12*6(,&&))*89--46402/3/')()+0/%,-*+--/1.7651/(277+/;7/&*%..17371.,/155014,-,-+'&&)+,+33/,--2631,17310('&+,85<:;434+'&7+5::68860+)*+,/-747)4;838;85212-)*)&'%'&(-&')(+,,+;;5*)1,-0())),,0'*3)&&+(2/3.-1&&''&%'(%,'&,73,12/0(.(&(/..//..2+)%%)***,9/1674:83(*'))0117&532113',./4718.017997899989776%3//11888:73..///2035*-2/5(*01333109.*+*-3-9-,+6/-.2213%)0//+.++/3./43.%&%)*//28882,*2*.*1*5324.+-(,))(0'+/),58:7787;3013983+*3.(:+*)*(,-36536./').8766493'55038//1,+**)+*,/72158453214057)+2.77336;85<:63;767536+-.9800,2..(&$%%,.+133787//-,.,0---76.)+8212)0-2,-.()**,),+.057877695;520731824:5'343318.1./-,+-5'38312-(%'&'(('.-4+3,4:54070+).--0.-.353321723&&'&0-)+,,+/00753220%**//36.--..52,,-*&**)4
@f17527e1-288c-47c6-8923-0eab1fa26e6a ch=274 read=51590 start_time=2019-12-13T02:53:07Z barcode=BC01 runid=2c9cf7bc05858273f10e7d7ec552fc0bd742dc3e
CTCCTACGGAGGCGAAAGCAGTAGGGAATTTTCGGCAATGGAAACCCTGACCGACAACGCCGCGTGAAGGAAGAGGTTTTCGGATTGTAAACTTCTGTTATAAAGAACGGCTTCACAGGAAATGAGTAGCCGGTGATGACTCACTTTATTAAGAAATACGGCTATTCGTGCCTGCAGCCGCGGTATGCAGTAGGTGGCAAGCGTTATCCGGAATTATTGGGCGTAAGGGGAGCAGGCGGCGGGGTCTGTGGTGAAAGCCTGAAGCTTAACTTCAGTATAGAAACCAGGCAGCTAGAGTGCAGGGAGAGGATCGTGGAATTCCATGTGGCAGCGGTGGAATGCGTAGATATATGGAGAACACCAGTGGCGAAGGCGACGATCTGGCCTGCAACTGACGCTCGTCAGCGTGGGGCAAATAGGATTAGATACCCTATTAGTCCCGCCGTAAACGATGAGTACTAAAGTGTTGGATGTCAAAGTTCAGTGCTGCGGTTAACAATAAGTACTCACTGAGTAGTACGTTCGCAAGAATGAAACTCAAAGGTGCGGGGGCCCGCGCAAGCGGTGGAGCATGTGGTTTTGGTCGAAGCGACGCGAAGAACCTTACCGGAATATTGACATACTCATAAAGGCTCAGAAGTGGAGAGATAGCTATATGAGATACAGGTGGTGCATATTGTCGTCGCCTTACGTGTCGTGAGATGTTGGAGTTGTTTAAGTCCCGCAGCAGGCGCAACCCTTATCGTTAGTTACCATCATTAAGTTGGGGACTCTAGCGAGACTGCCAGTGACAAGCTGGAGGAAGGCGGGGATGACGTCAAATCATCATGCCTTATGACCTGGGCTACACGTGCTACAATGAATGGTGGAAGCGAAAGCCGCGAGGGTGAAGCAAAACCCATAAAACCATTCTCAGTTCGGATTGTAGTCTGCAACTCGACTACATGAAGTTGGAATCGCTAGTAATCGCGAATCAGCATGTCGCGGTGAATACGTTCTCGGGCCTTGTACACACCGCCCGTCACACGAGTTGATAACACCCGAAGCCGGTGGCTAATAACCGCAGAAGAGCTGTCTAAGGTGGGATTGATGATTGGGGTGAAGTCGTAACAAAGGTAACCGG
+
&&',&&'(-%),)'()*$%$&,))31-41886,0,,*,),,&**04)+4482-,04373680/1256:13/,(+)-3520.-0).4-1380,+3,0003,/-+'('*)*,(',%'+)3/.62..%''+,0-*)'*(#%%$+-../0/,-2).(,/+%)*)(,('*0//579;57733896:0821(&-%&',*0+4:452*,.12///41-+)-.,3.:::75.20-(.'(%)-16,,+&'.37112775544271/0655)2)()'&$&)//.))'%(*04.3:0453-....*+.113-25)'),,/...)8..+/,8/70/.,*'&*,,/644254889611067441/)1)))/+-7:*88292/,0*/+171////12(101570900.51-00-(()('(*,&/4,+0;;41&+%*))+)++*-(')*0-1502-(.037:<82+'/*)*+,7347),-.275;8;877385349.../3633,'*-)+''(0.21,*)))*),0-%')-992301683620,.743-62)(,('(%$+)'*-59,24*(.&-.,,,,115/)+-66314*6:9*(%.+*4.&(../21,20.175/-1*,3&()')%'%(+767&1121779/.-++2(((+((+,,)(&/)))(&'+-3263477948867:,++++$,(+.,0-,(*''(%&())*,-1.)('*.170*%*,9++.*,,+.05)+//'2,,77697;7<84;554122-,.1.17599162502,:*396-4541//0//12256785676644/,,,30,,++-)//-99-454786677<30127446-/++&),/07;-.3034--((&(+,(*,*4*)(1.0*((%%''*(),'&+.210+00+**5-),8:9/2/*+0289.45.3633909989,2+7/0..+/4::6361238660///0/9/+8-8-6945663+0-20002131613,-/33822.3+:899;7+0//;42422(*009/11222129016-,1/,++,/074;000182.17*))+(-826-4--,/2*)*.-2/0'**'&'(*/01539)1,4;9.3/++01,:.461+**+*++..3/6554)2-89;9:5:
@2dd40392-b3ae-4c20-9840-239c38b83e1b ch=120 read=95336 start_time=2019-12-13T02:53:11Z barcode=BC01 runid=2c9cf7bc05858273f10e7d7ec552fc0bd742dc3e
CTCTACAGGGAAGCAGCAATGAAATTTTCGGCAATGGGAAACCCTGACGAGCAACGCCGCCGTGAAGGAAGAAGGTTTTTCAGTTGCCAAGCTTCTGTTACATAAAAAGGAAGAACAGCGGCTACGAAATGGTAGCCGGTGACGGTACTTTATTAAAGCTACGGCTAACACTACGTGCCAGCGAGCCGCGGTAATACGTAGGTGGCAAAGCGTTATCCAGGTATTGAGGCGTAAAGAGCGGGCGGCGGCAAGGGTCTGTGGTGAAAGCCTGAAGCTTAACTTCAGTAAAGCCATGAAACCAAGGCAGCTAAGAGTGGGAGGATCGTGATTCCATGTGTAGCGGTGAAATGCGTAGATATGGAGGGTACCAGGCGGCGAAGGCGACGATCTGGCCTGCAACTGACGCTCAATCCCAGCGTGGGGAGCAAATGGGATTACCCTGGTAAGTCCACGCCGTAAACGTGAGTACTAAGTGTTGGATGTCAAAAGTTCAGTGCTGCAGTTAACGCAATAAATTACTCCGCCTGGTGATACGTTCGCAAGAATGAAACTCAAAAGGAATTGACGGGGGGCCCGCGCAAGCGGTGGAGCATGTAGGTTTTGAAGTTTCTGAAGCAACGCTTTGAAGAACCTTACCAGGTCTTGACATACTCATAAAGGCTCAGAGATGGAGGAGAAACTGGCTATATGAATACAGGTGGTGCATGGTTGTCGGCTCGTGTCGTGAGATGTTGATTAAGTCCGCAACGAGCGCAGCCCGCTTATCGTTAGTTACCATCATTAAATTTGGGGACTCTAGCGAGACTGCCAGTGACAAGCTGGAGGAAGGCGGGGATGACGTCAAATCATCATGCCCATGACCTGGGACTTACGTGCTACAATGGATGGTGCAGAGGAAGCGAAGCCGCGAGGTGAAGCAAAACCCGCAAACCATTCTCGAGTTCGGATTGTAGTCTGCAACTCGACTACATGAAGTTGGAATCATGGTAATCGCGAGATGCAGCATGTCGCGGTGAATACGTTCTCGGGCCTCGTACACACCGCCCGTCACACCACGAGAGTTGATAACGAAGCCGGTGGCCTAACCTGGGGAAGGGCTGTCTAAGGTGGGATTGATGATTGGGGTGAAGTCGTAACAAAGGTGG
+
+*.)**%*-(*)%*&())--*))/)166-,-+)()((%+)+.52,--1)&&(/))),3(%(*5/-/+,.-(*)(*(278/6'+)0''$.+%*+4,*+.1)(&$+324).-*/*06707141//00()06-1883336(1133+)')(*+*.*2,2((&'&()/)))0.-)+**,)/,0744(*,'&;0//+.*,+-.58/..+,24/9++003//-4.(,%(&+-+$1++7407*'')()987797+5.6+-2+-*++,07660-0)*+*,*)'()*,,),/,(+*/.+'.2*-'(3,*-.+01234431)'%$&&)(%*+.12'-(((7*6.02432./.-40/0:522313/187,-()&)($'#&'$,+%./-&&+,-0,-57787+2)4+46852/0/03.///(&./1.+.238468,'--::-+'2-%%$%%1)*%+(((')-.+.08:677;84*))()))0.25,.2919154-1.568/+,7:/103444;,20801.**)-++.,+***01733520)%#&)*/.390*,+,&'..-2;30487;1&,)&'($2/4***,)&&''$(%%*1*.04212((.-0%)&)'')4($'&$+1('$(*0)*+42+*&'%&&(&'-)((().4'+)*',&&&(')&/,5.11:4-6345+*()+882/0-('+.''($$$'*,42,))+.4-4((.*+278;:6:63/,&--/;10-./.1-%+12-4,)&,+,)*)+,)++59.-..*/.(02,%)-,,-1023112;337663*.,-'/'23%.01(*)*/'*+-*0.+3.2:*55334'-')-50.2-+.,.0)5:2540021268:0//77903,,+'&(,,243064'('#$)*+)))))0924:953/0064.*/0+313/20+16,--'/,2115(.08:21;3*,/9:1514;468'$%1,4*9-02.236773371/0.,()+//2,.+.,*5,2*1/.1&().()+*-+('(%#*).**,,-5670+')(%(')*-,.76473185551(,')')+0:3::./52--'(*(***((-/4//,+')&',.1768-7,7(+6260,,.0-(-*,**.686526*6*3:;107--.0,7-,3:3+-*)()*-30/,-/(*)(,(
@cc03efb1-25c8-4de1-a1b2-94c18ee7dd1a ch=350 read=40829 start_time=2019-12-13T02:53:24Z barcode=BC01 runid=2c9cf7bc05858273f10e7d7ec552fc0bd742dc3e
CTCCTGCAGGAGGCAGCAGTGGGAATATTGGACAATGGGCAGCCTGATCAGCCGTACCGCGTGGTGATGGAAGGCCTTAGAGGTTGTAAAGCTCTTTTACCCGGGATGATATTGAGTACCGGGAGAATTAAGCTCCGGCTAACTCCGTGCCTGCAGCCGCGGTAATACGGAGAGGGCTAGCGTTGTTCAGGAATTACTGGGCGTAAAGCGCACGTAGGCGGCTTTGTAAGTCAGAGGTGAAAGCCTGGAGCTCAACTCCAGAACTGCCTTTGAGACTGCATCGCTTGAATCCAGGAGGTGGAGTGGAATTCGAGTGTAAGAGGTGGGGGGTCGTAGATATTCGGAGAACACCAGTGGCAGAGGCGGCTCACTGGACTGGTATTGACGCTGAGGTGCGAAAGCGTGGGGAGCAAACAGGATTAGATACCTGGCAGTCCACGCCGTAAACGATGAGTACTAAATTGATTTGGATGTCAAGTTCAGTACTTGCAGTTAACGCAATGAGTACTCCGCCTGGAATAGTACGTTCGCAGGGAATGGAAACTCAAAGGGAATTGACGGGGGCCCGCACAAGCGGTGGAGCGTAATAGTTCAATTCGAAGCAACGCGAACCTTACAGGTCTTGACATACTCACTTGGAAGGCTCCAGGATGGAGAGATGGCTATATGAAGGATGCAGGTGGTGCATGGTTGTCATCAGCTCGTGTCGTGGTGTTAGGTTAAGACCGCAGCAGGCGCAGCCCTTATCGTTAGTTACCATCATTAAGTTGGGGACTCTAGCGAGACTGCCAGTGACAAGCTGGAGGAAGGCGGGGATGACGTCAAATCATCATGCCTTATGACCTGGGCTACACGTGCTACAATGGATGGTGTGAGAGGAAGCCCGAAGCCGCGAGTGAAACAAAACCCATAAAAACCATTCTCAGTTCGGATTGTAGTCTGCAACTCGACTACATGAAGTTGGAATCGCTAGTGTCCGCGAGTCAGCATGTCGCGGTGAATACGTTCTCGGGCCTTGTACACACCGCCCGTCACACCACGAGTTGATAACGCGGCCAGTGGCCTAACCGCAAGGAAGGCTGTCTAAGGTGGGATTGATGATTAGAGGTGAAGTCGTAACAAGATTAACCCGG
+
++.70'0)04-,0,*,,%56,:243318280333737:7))',*/0112'&&$%&+-40013&-../0%&(%')))-**)''(0/$),0+')+10:;0/5*)-4965//,&))$&%-*+54:1,,)**&2,'')-3*3++,,(*.-.246:420,---)+.,'+((+972+)&)*')*)-41/4,.70'-(,+.,,.1:;982137.*)),*+-61*))+-*%&(()34,.800'()+),).'+4545'))..01./0,,--2033389<;24364-,,,,6+)-(),508'(2,+,)(+'&()7,0+3,:0././+3)()&%-*(%))&..+/*+-/69;63++&'/6687.0-,--'))'/)1:609),-59566,+*,.:4330.//+021-*&%&&'*.../3-*),0917,7:.-4,),.87;1/:3126642567:0.8803..0,-(),466.//0('00.697:757,))(53+*,))/*+,/05;21.((+6,*,%()*,393582,,(%)+'--035;6*/+-5.-0/1.**+')0)3+)**)+.-.///6:9.37013353022/446;./.'0'$'&)-0%(0*5,*.'%(5,-++*(*+*&')-%.%'&-+,*2.,.31/%(&&2*/*/+,,/)),)--9,+))(,,'11124/2238,212).)1005:999:;81:0009$-))*/230632/)((*)'+'$062-1*%%&+&)(#+%)))')*)-1.01./309//,30,0446965850/01$+7614430)...+1.36676210.+-.1./038./4,3/651/56-/8764777;9221889:/:2+-10428756823411*,,.1987::;9::9775+*$&%'&-((0**)))-713831+%&&'.*&00;;71<7,.19:901:99<875%,)304,(7'$*'(231./+'))*+,286555031.25757-++++5'&)(-.&$$%%%*++,/0724512(0/56;9(6,1.--6(/35/1.,-142315<71;:-.5//.5,,-*+,(,*+)-&($)&)*3)77010.+/)3539740716*4-/..-*3-''/&--,2/..0+&.7'(%/*.,,.,+,+60/3..)$&%.+49-0-
@31d9e09f-9d23-4221-998d-892601bc9906 ch=433 read=75612 start_time=2019-12-13T02:53:31Z barcode=BC01 runid=2c9cf7bc05858273f10e7d7ec552fc0bd742dc3e
CTCCTACGGGAGGGCAGCAGTAGGAATTTACCTGGAAACTAGAAGCCCTGACCGAGCAACGCCGCGGCGTGAAGAAAGAAGGTTTTTCGGATTGTAAACTTCTGTTATAAAGGAACAGCGGCTTCACAGAGGAAATGAAGTGGCCGGTGACAGCCACTTTATTAAGAAGCCACGGCTAACGTGCCAGCAGCCGCGGTAATATGCAGCGTGTAAGCGTTATCAGGAATTATTAGGCGTAAAGGAGGAGCGAAAGGCAGCAGCAGGGTCTGTGGTGAAAGCCTGAAGCAACTTCGGTAAGCCATACGAAACCAGGCGTGGGGTGGGAGAGGATCGTGGATTCCGTAATGGCTGGTGAAATGCGTAGATATGAACCAGTGGCGAAGGCGACGATCTGGCCTGCAACGGCGCTCAGTCCCGAAAGCGTGGGGGGCAAATAGGATTAAGAATACCTAGTAGTCCACGCCGTAAAACGGTAGTACTAAGTGTTGGATATCAAAAGTTCAGTGCTGCGGATGCTGCAATAAGTACTCCGCCTGAGGTGAACGTTCGCAAGAATGAAAACTCCAAAGGAATTGACGGGGGCCCGCACAGGCGGTGGAGCATGTGGTTTAATTCGAAGCAACGCGAAAGAACCTTACCAGATCTTGACATACTCGCAAAAGGCTCCAGAGATGGAGAGATAGCTATATATGAGATACAGGTGGTGCATGGTTGTCGTCGGCTCGTGTCGTGAGGATGTTGGGTTAAGTGCAACAGGCGCAGCGCTATCGTTAGTTACCATCATTAAGTTAGGGGACTCTGGCAGGACTGCCGTGACAAATGGAAGGAAGGCGGGGACGACGTCAAATCATCATGCCCCTTATGACCTGGGCTACACGTGCTACAATGGATGGTGCGGGGGGGGGAAGCGAAACCGCGAGTGAAAGCAAACCATAAATTCTCAAGTTCAGATTATGATCTGCAACTCGGCTACATGAGAAGATTGGAATCGCTGGTAATCCTTGAATCAGCATGTCGCGTGAATACGTTCTCGGGCCTTGTACACACCGCCCGTCACCACGGGGAAGTTATTAACACGAAACCGGTGGCTAACCGCAAAGGAAGGAAAGCTGTCTAAGGTGGGATTGATTGGGGGGACGAAAGTCGTAACAAGGTAACCGGAAAGATGAGCGACGAGCAAGTAGGTTAACGCACAAAGGAACACCGACAGCTTTCTTCCAGCCTGTAGCCACATGGCACC
+
-*,-+(/*4*(,/,1023-,..&*%%),+(++(%$/'*011/,'%+)'&/02621/6/..(,1**,&+.34/5')0*$('(/.9;:502/&*'$&*,**--334/8///:)&&)(+-(+)-)*('%)*,*')(-.,/,+,))+*).-00/-&%-+%&%*+)00/(%('&+,../0-**(*)..+(*$'&%-3,-3/.(&&()&,&,*--3435,/009201*(+$$''&*'',719853,)*'.)',+%))(**)%('%%%()08//.1009420+7-396-.('''*+071172+/-5,),)&&+1-,+,7910%&('%*),-)+*07258364&*)8+8-.)%')&(#&'&&$*('*-.*)+3/+*'&&'*+*..9.-))/.+.33+./-)).-7-/,.)&((&$%&&%.-7*(&&'''''*'.4:3124;42'00,6,2)%%$$%+.,+0122814-.+14,2*7:8+'*,**)+1337)+,-3,5/:0896;82),5.)'&#''(0+/)+&%##%(+*,0)+)+).)),*&'%*'&&$$'+.6602.,+.4/-+0000//'05-..,.4087966:8+27)%*$''&&**-+-6&)+,*)',-72-*,+:1,'*'(0%/*(+-+)'/06*-)+17$''+*+*'%%(.+023&&287(-+//,*''())97.-++/03522//..-*)'('&((.%++,).0*/03575:322(*+()))/57755+,+'))016380)+.6(%%'"%'+*))7947-,.$%*+.8132-...,-1.72(*,6//32(+56713534240(+21550-%$&%$%'*&&(/*&(&)&'*+)+/)$%'(11836:901/67574977..70..378313--*+*'(+,-1-*1,6./88864712,)''(&*)&**),,*52-323-''%%.,'&+69631&&%)%2+.,,)*(.76,--,1*,+/-*$$())''&$#$%*,.5-,',****0.2/321,--&.,.013$'&(696/,,-+9576751*,)8/+750:.010.//*(.+./10-+/6/47--+---)'((&)(&&'+5.131-*(,%&1)+4.5)&''&+),*&)+/(,((*(*+.*'))/,+-,,-00391.9-1*1/37952*+,,1/((-./555669.6/4:757931,((''+')(&'$''..-,.,*+..6-.'-*./3*+)*(+'-.-+/&(,.77348.''$'%'%'&&'&%%'%&%$%$"
@6cabf37a-c290-4488-8e9b-f64cb222704a ch=124 read=86162 start_time=2019-12-13T02:53:34Z barcode=BC01 runid=2c9cf7bc05858273f10e7d7ec552fc0bd742dc3e
CAGCTTAAGACGGCGCAATGGGCGCAAGCCTGATGCGCCATACCGCGTGTATGAAAGGCCTTCGGGTTAAAGTACTTTCAGCGGGAGAAGGAGTAAAGTTAATACCTTTGCTCATTGACGTTACCCGCAGAAGAAAGCTTTCCCGTAACTCCGTGCCGCGGTAATACGGAGGTGCAAGCGTTAATCGGAATTACTGGGCGTAAAGCGCACCAGGCGGTTTGTTAAGTCCAGATGTATGAAATCCCCGGGCTCAACCTGGGGCACTGCATCTGATACTGGCAAGCGAGTCTCGTAGGGGTAAATTCCAGGTGTAGCGGTGAAATGCGTAGAGATCTGGAGGAATACCGGTGGCGAAGGCGGCCCCTGGACGAAGACGACGCTCAGGTGCGGCGTATGGGGAGCAAACAGGATTAGATACCCTGGTAGTCCACGCCGTAAACGATATCGACTTGGAGGTTGTGCCCGCGAAAGGGCGTGGCTTCCGGAGCTAACGCGTTAAAGTCGACCGCCTGGGGAGTACGGCCGCAGGTTAAAACAAATGAATCGACGGCCCGCACAAGCGGTGGAGCATGGTTTAATTCGATGCAACGCGAAGAAGAACCTTACCTGGTGCCCGACATCCACGGAAGTTTTCAGAGATGAGAATGTGCCTTCGGGAACCGTGAGACAGGTGCTGCATGGCTGTCGTCAGCTCGTGTTGTGAAATGTTGGGTTAAGTCCGCAACGAGCGCAACCCTTATCGCTTGTTGCCAGCGATTCGGCCGGGAACTCAAAGGAGACTGCCAGTATTGATAAACTGGAGGAAGGTGGGAATGACGTCAGTCATCATGGCCACCCACGACCAGGGCTACACGTGCTACAATGGCGCATACAAAGAGAGGCGACCTCACGAGAACAACGGACCTCATAAAGTGCGTCGTAGTCGGATTGAGTCTGCAACTCGACTCCATGAAGTCAGATCGCTGGTAATAGTGGATCAGAATGCGAGTGAATACGTTCCCGGGCCTTGTACACCGCCCGTCACACCATGGGAGTGGGTTGCAAAAAAGAAATTAGGTAAGCTTAACCTTCGGGAGGGCTTACCACTTTGTGATTCATGACTGGGGTGAAGTCATGGGTAACCGG
+
&$%&('%$&$$&%$%(*20,53315,6(-6622)''%%&(,)59/+()%&(+,1+()+-4002)9,1)*,2./0+,(/***+,3-)))*,*&((184050602359/:7.067/7/.-5-5.-4:)+/-*/*%*)($$$&&(())+-,-.9920001022105*)),&'%&&)%$)*-/5/7.7.3,7.-/6/329:6:78490--*++-.)+323749-)-1+4-//(()+00&&*0382,437-,,,+*20+171190'(&(',-133**')+000/',-'()'*-126*)&+19.,309117++11.,--./.+1-/95/./1./())*/028.,5*,**&886775421/-((+++462-,06650.4,//2012435.6111(,'&%&$')+50*,.0<882740310-130285448**&&'145573,-*//158955931-1,1,..0.5--.296&+(',*)273552/.5.///0,,-16843221:0;//10,*,205:469:*(&'(:7970(2(16581;4*)*.822&'(%,)(%).41*,,0.3/37;;::0000.2+049587:7402.4730./'(/&*..680-/3.3944-,$+-**&,334...1/..,/8:;64-*)+--+*..-+604:7;3)46-7687975134*16789;555411...1:8940000391210&)*+-0*&..+(/15661567',,.4)(01123482+(2)/00+).)..-/:1,..'.&*-6/119765.,,-:2).(')+.25941-((+(,.2:25450.2)/-'&/&)-&-,544*/&(*./5:9685623)-/'(/.01;489,-(''')/+,,+)-.--++)(+-.1.14+))*(..44764+*&'&%%(&(+%-2.+/'(1647601.-155668-88705,5,.(,-.1:73/0023,*-/2*-)&%'),%%.2:67.&(&*,,.5568766,,*3++7(%(),-:88:596:32,257.20/0.//2/63;1//02218:79884*++/647;89826/-*%))%)&%,*+1(((-023185;63:-()*&+()+00.,1:.+.029;98751300*//--110185964458;:;94
@c407429c-c7bb-41c3-8714-f5b79c140fa2 ch=391 read=45366 start_time=2019-12-13T02:53:40Z barcode=BC01 runid=2c9cf7bc05858273f10e7d7ec552fc0bd742dc3e
CCGGTTGCAACATTTACGACTTCACCCCAATCATCAATCCCACCTTAGACAGCTCCTTCCCTTGCGGATTAAGGCCCACCGGCTTCGGGTGTTATCAACTCTCGTGGTGCTGACGGGTGGTGTACAAGGCCGAGGGCAGTATTCACGCGACATGCTGATTCCGCGATTACTAGCGGTCCAACTTCATGTAGTCGAGGACACGGACTACAATCCAGACTGAGAATGGTTTTATGGGTCTTGCTTCACCTCGCGGCTTCGCTTCCTCCGCATCCATTTGTAGCGTGTGTAGCCCAGGTCATAAGGGGCGCCGTGGTTGACGTCATCCCCGCCTTCCTCCGAGCAATCACTGGCAGTCTCGCTACGTTAACTTAATGGTGGTAACCCAGCAGTGGGGTTGCGCTCGTTGCAGGACTTAACCCAACATCTCGACACGAGCTGACGACAGCCATGCACCACCTGTATCTCATGGCTATCTCTCCATCTCCTGGAGCCTTTAGCAGGTATGTAGAGACCTGGTAAAGGTTCTTCGCGTTGCTTCGAATTAAACCACATGCTCCACAGCGGCCAGGCCCCGTCAATTCAGCTGGAGTTTCATTCTTGCGGGCAATGCTATCAGGCAGATTACTTATTGCGCGTTAACTGCAGCGCAGGCTGACGGCATCCAACGCCGTCATCGTTTACGGCGTGGACTGCAGGTATCTAATCCCTGTTGCTCCCCACGCTTTTTTCAGGACCAGGCGTCAGTTGCCAGGCCAGATCAGTATGCCGCTGTTCGCATCCATATATCTACGCATTTCACCGCTTCGTTACGATCCTCTGCACTCCAGCTGCCTGGTTTCTATGAAACACTGGGGATTAAGCTTCAGGCTTTCACACCACAGACCCTTGCTGCCTTGCTCCTCTTTACGCCCAATGAATTCCGGATAACGCTTGCCACCTACGTATTACCGCGGCTGCTGGCGTAGTTAGCCGTGGCTCTAATAAAGTGCAAAATCACTCGGCTACCATTTCCTGCCAGCCGCCGTTCTTCCTTTATAACAGAGTTTACAATCCGAAAGCCTTCTTCCTTCGCGCGGCGTTGCTCGGTCACTCCCCATTTGCCGAAAATTCCTGCTGCTGCCTCCCGTAGGG
+
30(-2-$+*('&$/)'()'+6+5)3+-&0,1313932257)*//.5001*$&'(44)169*3++-37&,%**.//7*-8*/((/83/5/*%(*)+/*0,---0145710,1+127;6.(',),,17;0,9+%%.'(-+-//6:4*/)**('/0.0100.5,)(*/.34.+,(,.-3)))(&),/2+-,,')*,,(+&''%&)*',,))''(-**+33*+))(*+207:8*%/.3-+'&&&&/).-5611)*+2-.6)%'7*47)+&$*)(,:5+,(%$&')(((+(+-,3/-&-2..,022-40+-.1+*,+,14*((),/70<670,.86;6+(+*%$$%%$'(&'*+74/58623+,*%&'-''$'''+'*+(,)-++*,%$($'%&+(0--*1),+1386474/(/0*)%'*,+**,+.114-/'')04.(/0-.),,.72&04,+'+(-./0./,++/.46''&*(-.34/0/1,+)*(,*+0,'(5.37.%$$%.,++(&&&$&(*''++5506)/35;99;623.20&/7:6))(/)03054)+)/2340*((&(((&%$#+0095,)+,(/.60&&%)&)'*1::6(+*(1**+3988.8,'--+,&*.21%'(+&&&%$'(-&''*(1+7-3434233/0&'%&$(&+''*,-4*4+9577-3.-.6+*07)*+6/./49345,0*..)+-0.18++6+*)/,)+*4970*,*,-19,4*/(661*&&0230-.*+,3..((/+/8///54%&*')%''(&%&''$$'()++&(*+5650)202-398..2/**(&&%&-*-,/0-/+('%'%)'(*++0554734:5:8.'&&%)(%%(*,3&&*$3)1,&)+5413:31:2.(*(-1*.-0585&&)&)*+,$#%%'-/5)*041-.209,0++%)'.,.04<5;::70-0/-4:357414,/-.2,/6'+)0-..6*-)'(**/07.**-,(-''%'$+,./1-(,&+$(*&)*)*+,/11*$+(&.7.24/,1/)+27288)1:42+.'&)()+-//.(((08,*0.-..,)-*)'/00226;2+*/+%)().0./151146)75-$%(-31/1/:0+-**+364.363*$)))2))+)&*4+))&/(%
@3b196594-151d-4d99-8b5a-49a1cfffccd1 ch=210 read=49012 start_time=2019-12-13T02:53:50Z barcode=BC01 runid=2c9cf7bc05858273f10e7d7ec552fc0bd742dc3e
CCGGTTTACTTGTTACGGCTTCACCCCAATCGCTGACCCTGCACCTTCGTACGCTGCCTCGCGCGTTATCACGGACTGGGTATTGCCAGCTCTCATGTGTGACGGGCGGTTATTCGCTATAAGACCAGGAACTGTATTCACCGCGACATTCTGATTCGCGATTACTGGCCGCTCAGCTTCATGTGGGCGAGTTTCAGCCTACAATCCGAACTGAGACTGGTTTTAAAGAGTTGGCTCCACCTCACGGTATTGCATCTCTCTGTACCAGCCGGTATGAGTATTGTAGCCCTACATAGGGGCATGATGATTTGACGTCATCCCACCTTCCTCCTGGTTAACCCAGGCAGTCTCGCCTAGAGTCCTCAACAATGGTAGTAACTAACGACAAGAGGTTGCGCGTTGCGGGATAACCCAGCATCTCACGACACGAGCTGACGACAACCATGCACCACCTGTCACCTTGTCCCCGAAGGTTTCCTCGATTAAAGAGTAAAGGGATGTCAAGTGTAGGTAAAGGATTCTTCGCGTTGCTTCAGATTAAAACCACATGCTCCGCGCGTGCGGGTCCCCGTCAATTCCTTTGAGTTTTTTAATCTTGCGACCGTACTCCCCAGGCGGAATACTTCGTTAGCGGCGGCACGGAGGTGTTGAAACCCCACACCTAGTATTCATCGTTTACGGCGTGGACTACCAGGGGAGTATCCTAATCCTGTTTACTCCCCACGCTTTCGAGCCTCAGCATTGATTACAGTCAGAGGAGTCGCGCTACGCCACTGGTGTTCTTCCTAATCTCTACACATTTCACCGCTACACTAGGAATTCCACTCTCCTCTCCTGCACTCTGAATGGCCAGTTTGAATGCAGCACCCAAGTTGAGCGGGTATTTCACATCCCACTTAATCATCCGCCTACGCTCCCTTACGCCCAGTAAATCCGGATAACGCTCGCCACCTGCGGTATTACCGCGGCTGCTTTGGCACGTAGTTAGCCGTGGCACATCTCGCTGGGCGTGTTGTCTTTTGGGCAGGCTTTGGTCGAGCCTTGTCGCTCGCGTAGGGGTTTCACGGGCGCGTATTTACGCTTTCGCGCTCCGACATGTCGGCAGAAGGGTTGACCTATTGACACCGACAACTTTCTTCGCACCAGCAATACGTAATACC
+
41*1.9*).08,0:-.-(02876041+-++.43411378,,+))*(-+''%$&),,/321''&&&(&(,.05841-,,0,+,0.1/2.&'**11,/.(+.89:8<95,)*($&+'%&#$%*0)/87,75/)&'#*'+42049.1134379867369313114822.%&&*)//4)$)+6,4666,'.10.1.:2.%2/63456981))1.(*%(*-18818;:+6/+(()56)4461/-/61303364/5-,,,,//,,,/0688;7583.(($%&&((')('%)+-7**+123,+(0--31,-..+4:('&)(,,/,68+*404:7723')%)++7)-3**.75'54602.1**-**-/28430+,-10+++*+0.8.--900.,0.(%++0/,+,,+,201,732%,'/+))%.011/.,./1301)(**+-&+()+.114,.,.,35455/134253085569;-(0((%*,(162-+,-00.-%'$&'.'/5+2/-/.-.-/16-0,0//&-'$-*'((+$*%&*),-75&%.6-618/,4-..--'*/5.-((+*)/*/-,-46,*,,/-3,2+/2-*(2,/;9;+-8.1.7,./46932./+177**.0116573(*''&(+,,,,6:0-.,+0,0,.,./1910;*581,(+,077(/10/8225937<3/.,2+-.35231(37/:2*,&*,.20,)/8723./.86(+,0:7+%)),/:5/,.26835+))&+/+*.0,.0029+*+.))*+***''&$)-16((&%%.*.:::;0.(,4++,+220.)+.771165()-$%%&%',,2,5-01'-.1112,-'.2*,523*)$$%')%))/&,8<:0(4/20,--,-5,+'')*--35*.++00:5/,/0094-&(-*././.45:78;+-100508(1,%++-,*'(,+,/*+4.71:875(+3/09;7792'-.'#'+3018/-/-.-,++9*/,.*-,,,/31.,0./)-((&+((&'($$&'*%$%#&)***)+*&&()&(&-2(++''+-'&'$%$'&$&$%'%%$$$'%)03,,7+*#%%'$#%'')&*3%#%$&(),(((''%&#$##$))$%$%&%)(('+),''$&%%++1.)*%(+,-.31.,67./4/%$#.((*+476)41+/&$$$#
