# Supplementary material for: De novo species identification using 16S rRNA gene nanopore sequencing
Source: PeerJ. 2020 Oct 21;8:e10029. doi: 10.7717/peerj.10029 (PMC7585375; doi:10.7717/peerj.10029)
Supplement: Supplemental Information 2 — Contains raw reads. [file peerj-08-10029-s002.zip › pass_fastq_runid_2c9cf7bc05858273f10e7d7ec552fc0bd742dc3e_168.fastq]

@a9317acf-b102-498f-9cc8-6042b9c95818 ch=145 read=57901 start_time=2019-12-13T02:53:59Z barcode=BC01 runid=2c9cf7bc05858273f10e7d7ec552fc0bd742dc3e
TTGTGCCGTTGGTTACCGTATTGCTGGTGCAAAGGATGGTATCTTTATTGCGCTGTGGTGCTGATAACCGCTCGGGAGGCAGCGGTGGGGAATCTGCACAATGAACAAGCGCCAGTAATATGAAAAGGCCTTCGATTGTAAGCCTTTGACGGGAAAATCTACCGCTTCAGCAATACCTGGTTGGGATGACGGTACCTAAAAAATAACTTCGCTAACTTCGTGCCTGGCAGCCGCGGTGACCTTGAAAGGTGCTCCGGAATTACTGGGTAAACGTGCGTGATTGGTCGTTTAAATCCGTGTAAGCCCTGGGCTCTATTGCTCTGAATTTCAGTGGATACTGGACGGCTAGAGTGTGAAGATGTGGAATTCTGAACGCGAGGTGAAATGCTGTGAGATCAGGAGAGGAACGCATCGAAGGCAGCTACTACGAACTCTTGCGGTAGCCACTGGCAGTGGGGAGCAAGTTCGATATGCCTGGTAGTCCACGCTAAACGATGCGAACTGGATGGTTGAACTGGCACGCGGTATCAAGCCTAACACATAAGTTCGCCTTTCGCCTGAGTGGTCGCAAGACTGACTCAAAGGAATTAACGGTACAGCGGTGGGTATGTGGTTTAATTCGTGCCGCTGAAAGACGCCCACCTGTGCTGGCATCAGGCTTCCAGAGATGGATTAGTGCGCTGAACTCGAGCTTTGGTGCTGTGGCGCGTCGTCAGCTCGTGGAATGTTGAGTTCGTCCCCACAACAGCGCTTTCTTATCGCAGTTACCGCCAGCGCACGCAATAGTGCAGAACTCAGGAGATACCGGTGACCAAACCGGCGGAGGAAGGTGAGGATGATGGCACATCGTCATCGCAAGCGCTACGGCCAGAATACCGGCCACAATGAAAGGCGGAACAGAGGGCTGCAAAATATGGCGGCAATGCGCCAATCGAAACCTATCTCCAGTCCGGTTGGGTACAGCAAACTCTGCAGTCGTCTTCAATGTATCAAGATCAGCATTACTGCGGCCAGACCGGGCGCACCGCCAAATCACCATGGGAGTTTGTTGCACCAGAAGCGGGTAACCTTAACCTTCGGGGAGCGCTTGCCACGGTGTGGCCGATGACTGGGGTAAGTCTCGTATGCCGGTAACCGG
+
%)'1)*)(+('&,)&-''+,-70(('$'$%&,*%'#%'('(++/6($(('(&&'%&&0-76221.1)*&$(*+%03)+33/36%/.(+(%''%$((()*0'$#&$$&%$&#'$$#('##$#$+40+(2/663--*/*#&'&&'%%&&&((','(*-.,..*.(#%*)3)$((3+/,-+//7/37/./343(+,%*'&(-333**(%$%%&%')+,+1-2240.+((,--+1.23.2+'%%$%$$.,&($)#('-')+-,/2+/.+&$&)1(*+.(''&(%+%.'++(,-)*++)),))%$%%%,5().654/-(&***+.-'('''($%%%)+279(,+0,+-1*.''&'%%&'&).)(&%$%'+)1)*'%%%$$$$$'%&'+.***,%&$%)+//5'55,+%*)*3*')''*&)+'/+'),,),'%&'&*')'+*&)('($+-,*.''(&$(,+14/*.015(,(%%%'%&#((--**&%(0*()#%((0.+*'*%()*011-('&')),)'('(/*0+-(,''&(*,),%+&&*.*&&#%$$')0,.0,.1'()-.*&&%&*226-/-(*&)...()*,4'(&%$($&%((#'$%%%&'*-13,--*(),-46*)'++)')))*(+)*,,(%)2*+($$.,))*'-*)%(%)*(.-)*+.)(('*+0).$6&&%%$%%%&&&*(,,&&$$&&$*/01-+)*-)(&''-../6*+-..+()(&*4348/$+'3$#')33-&%('%%$&%')&'%$$&(*&&$).)&'$%,(**+)($($(+.)'''&&')*-()+&'0'&''&++.(((*+0.:379.)%)'&)'*',/,.*26-.&&*%$###%(&$))%%&$&%($+%&%$&'(/1),,*'&)&$#(&'*(-())*%'$#&%&%&%)(-35046/0/2+'&&(*1//2+,+)')()-++,())&*)(+1//9'$&'*%'--5-4)(%%'#$%(&%%%$$$%%''')+,+%(&($))*+%%'//,'&(&(&%&%%$'%/(%%$$%&/,(&&%',)0/%&%&))+.&((0+()*99/.6,-%*+('-*'-&/0--'+&#$,*41386.40*&('//..-14./02*)))(+0-.+*),,2562+&(%())**-))$(&((&,+.0,6
@7d6b475a-25f8-4f5b-9076-b16ed316883a ch=384 read=47078 start_time=2019-12-13T02:53:58Z barcode=BC01 runid=2c9cf7bc05858273f10e7d7ec552fc0bd742dc3e
CCGGTTACCTTGTGCCCAGTCATGAATCCTAGAAGTGTTAGCGCCCTCCCGAAGGTTAAGCTACCTACTTCTTTTGCAACCCACTCCCATGGTGCTTGTGACGGGCGAGGGTGTGTACAAGGCCCGGGAACGTATTCACCGTGGCATTCTGATCCACGATTACCTGGCGATTTCGACTTCGTAGGTCGGGTTGCAGACTCAATCCGGACTACGACGCACTTTATGAGGTCCGCTTGCTCTCGCGAGGTCGCTTCTTTGTATGCGCCATTGTAGCACGTGTGCCAGCCCTGTCGTAAGGGCGTGACGACGACGTCATCCCCACCTTCCTCCAGTTTATCACTGGCAGTCTCCTTTGAGTTCCCGGCCGGACCGCTGGCAACAAGGATAAAGTTGCGCTCGTTGCGGGACTTAGCAACATTTCACAACACAGGCTGACGACAGCCATGCAGCACCTGTCTCCACGGTTCCCGAAGGCACATTCTCATCTCTGAAAACTTCCGTGGATGTCAAGACCAGGTAGGGATTTCTTCGCTTGCATCGGAATTAAACCGCGCCACCGCTTGTGCGGGCCCCGTGTTCATTTGAGTTTAACCTTGCGGCCGTACTCCCCAGAAGGCGACTTAGCGCCGTTAGCTCCGACCACGCCTCCAAGGGCACAACCTCCAAGTCGACATCGTTTGGCGTGGACTACCAGGGTATCTAATCCTGTTTTCTACGCTTTCGCACCTGAGCGTCAGTCTTCGTCCGGGGCCGCCCTTCGCCGCCGGTATTCCTCCAGATCTCTGCGCGCGTTTCACCGCTACCTGGAATTCTACCCCCCCTCTGCGGACTCAAGCTTGCCGGTATCAGATGCAGTTCCCAGGTTGGGCCAGGGATTTCACATCCTGACTTAACAAACCGCCTGCGTGCGCTTTACGCCCAGTAATTCCGATTAACGCGCACCTCCGTATTACCGCAGCTGCTGGCGCGGGTTAGCCGTTCTTCTGCGGGTAACGTCAATGAGCAAAGGTATTAACTTTACTCCCTTCCTCCCCGCTGAAAGTAGCACAGCCAGGCCTTCTTCATACACGCGGCATGGCTGCATCGGGCTTGCGCCCATTGTGCAATATTCCCCTGCCCAGCACTCCCGTGGG
+
1,.3.:0/-/,%%#((*))1/.00.40-&'''--(*&*/+-..096)..*(,+,1/647,--)*'*+/6;13770.-/)197)+-/;:+/943.%(&'*((%+,*(($'..+)))+-0121829(188050*/).*)(170628545963/000+*,+-1/+/,&*)('$,,&')*+.44*-&+((**+*.5,/()36796<90*1/2;99565942001:801.+3243..0.2,,-00/&('&*,-,('(.,+',-.2411/18,:,'&$*++--++,,+4,,-91,+&),.13*340+&)'&&''%&)/567-;69.,-6/83707)*,597./0482431)+3447)*3/.299;58+,+1,4446516527-,'')**4,633'0+6,0046875921094-'+))%*&.+.09-,,.663.5&-1-,,115'53.4:29899(7564)+-11.'(-09;43.)''&'))&(-4<6464420/0&)571-1029556;;;47:.42298.7862)(,$26./787-,,--0/36(*('-&7:*/*%&(*-++)*.07/103),,*20)&+&*33-095/.,4;</:73330//345/511/243*$)&&((&)(,20--./1()4-,,.02()&*)/004909(,'.31.,1272900*/*/357375653/3-&)*+,57)+)'(/-27187984599543)1+'''%',-.0;75,.-57.-,03033*/679:9657+.75-34.24+*0-+-/'/*233.6:51//.&-166563*2..-,)1::-02:16.00,-7707080669589;6.253-/*++-11./).,2/16)3/016257948/1288;/,/+*+('3/5,.(,%68.,,---//./0/014348:845+/7/498:,*))/4..:185))010159810/41301-+(*),0+**''%'-,1657-45435738435(-*&1-*..'(587;4*-//.).(2+233/72015597,(()()6..*((,$+*3:*4:74+69:0,-3)+-))-'$%$$#'&(',3255<88<9982/)-*+*0.20.++,',*02(0,-,6+.3,:1&+-*+,.-:../1487/+*,)%$)+*,.0;423(/)
@a13c660e-2218-4207-8743-bc1481a2a258 ch=194 read=54781 start_time=2019-12-13T02:54:07Z barcode=BC01 runid=2c9cf7bc05858273f10e7d7ec552fc0bd742dc3e
CTCCACTACGGGAGGCAGCAGTGGGGAATATTGCACAATGGGCGCAAGCCTGATGCAACCATGCCGCGTGTATGAAGAGAGGCCTTCGGGTTGTAAAGTACTTTCAGCGGGAAGGGAGTAAAGTTAATACCTTTGCTCATTGACGTTACCCGCAGAAGAAGCACCGGCTATCCGTGCCAGCAGCCGCGGTAATACGGAAGTGCAAGCGTTAATCGGAATTACTGGGCGTAAAAGCGCGCAGGCGGTTTGTTAAGTCAGATGTAAATCCCCGGGCTCAACCTGGGAACTGCCGCTGATACTGGCAAGCAGGTCTCGTAGAGGGGTAAATTCAGGTGTAGCGGTGAAATGCGTGGAGATCTGGAGGAATACCGGTGGCGAAGGCGGCCCCTGGACTGAAGACTGACGCTCAGGTGCAGCGTGGGGAACAAGGATTAGAATGCCCTGGTAGTCCACGCCGTAAACTGATGTCGACTTGGAGGTTGTGCCCTTGAGGCGTGGCTTCCGGAGCTAGCACTTTAAAGTCGACCGCCTGGGGTACGGCCGCAAGGTTAAAACTCAAATGAATTGACGGGGGCCCGCACAGCGGTGGAGCATGTGGTTTAATTCGATGCAGCGCGAAGAACCTTACCTGGTCTTGACATCCACAGAACTTTCCAGAGATGGATTGGTGCCTTCGGGAACTGTGAGACGGGTGCTGCATGGCTGTCGTCAGCTCGTGTTGTGAAATGTTGGGTTAAGTCCCGCAGGCGCAACCCTTATCCTTTGTTGCCAGCGGTCCGGCCGGGAGCTGGAGACTGCCAGTGATAAACTGGAGGAAGGTGGGGATGACGTCAAGTCATCGCATGGCCCTTACGACCAGGGGCTACACGTGCTACAATGGCGCATACAAAGAGAAGCGACCTCGCGAGAGCAAGCGGACCTCATAAAGTGCGTCATGTAGTCGGATTGATCTGCAACTCGACTCCATGAAGTCCGGAATCGCTAGTAATCGTGAATCAGAATGCCACGGTGAATACGTTCCCGGGCCTTGTACACACCGCCCGTCACACACCATAGAGTGGGTTGCAAAAGAAGTATTAGGTAGCTTAACCTTCGGAGGGCGCTTACCACTTTGTGATTCATGACTGGGGTGAAGTCGTAACAAAGGTAACGG
+
./2/(($',)00&*-++.32384393)12/931/'-,5--83-,348..:.228776,465426;0014468886-)(&(+(.01421:528566<:-0124;81+0/+,)'&//*)*,+41+,/3//.5,/4-,132++1+***1*+7;(+-.,/.$+((.-71).+*)*-0486795..--0-14.),-'&&().,/,-03577:83:.7/1-04.3/345:;99672::,-/+.).-5::-0,2)'067805;457:86*3+(*57,+5988:547;66;/5/.3-.'(&))--//10&$&+$%$&)*1379:6+(+/,1,017113-.865////3523081,-49930*'+---6+-2(5*+352',/4;8-1+)*62.4<6.+24,/('))(/.01346877%(%&&+)+-.7696+-(-4*-)&.-(),*4,57+.473&*5540225901)('%$')./989631313/453912/05*(.-0+54796;104))*+)&(,$&%''(+),0))..35:7253,+32*(,.44655747/82;7<;07883,)('(/-2536.4;2108-'-$$$00.8//'&*+)0*(-*)+)+/,0,-)+''(%((-)+,'&%$&'-)25)+1-++0*,.12/''(*13:43;03)*(()*326,11.646889::199+31.0/0/205%57:9:--,)+04/0066588+,*))+,/.;210/2/)*/9183394.+,00+((('(.+1.+/2,+0.15**3.,2<.47/+)+921'00081;7'%)#&'$(%67879433/('++&/087102-0-..19961889:888812348:5))(*.74;2./+*,-1,---23.-,+)..1689664:44511../-162*()'(+(**&),,/043-,**,5902271.53300/.*,,+.055'.((%)*/)-&.-+*-4388090/./*20/,./-8.--0(1-..-/,--*+01300286%634,+.8569968897/.82+244:0,)(/6.6/5*+-..//0:437.'+-41--(.5&('(()**11/6./.:8,&+,()*+3+-,*-$($&.61--7)(+%*2+*%(*)-18)//74./247967988997::0--11117564/./1(.++/()''
@619df829-1335-46ff-be1b-2e8121ea1886 ch=76 read=57891 start_time=2019-12-13T02:54:06Z barcode=BC01 runid=2c9cf7bc05858273f10e7d7ec552fc0bd742dc3e
CCGGTTACCTTGTCCGGCTTCACCCAATCCCGCTGACCCTGCAGTTCGACGCTGCCTCCTTTGCGGTTAGCTCACGGACTTCGGGTATTGCCAGCTCTCATGGTGTGACGGGCGGTGTGTACAAGACCGGGAACGTATTCACCGCGACATTCTGATTCGCGATTACTAGTATCCAGCTTCATGTAGGCGAGTTTGTACCACAGTGAACTGGAACTGGTTTTAAAGTTTGAGAAACCCTCACATTATTGCATCTCTGTACCAGCCATTGTAGCGTGGTGTAGCCCTACATAAAGGGGCATGATGATTTGACGTCATCCCACCTTCCTCCTGGTTAACCCAGGCAGTCGCTAGAGTCCCTCAACAATGGTATTGGCTTAACGACAAAGGTTGCGCTCGTTGCGGGACTTAACCTTTATCTCGAGGCACAGGCTGACGACAGCCATGCACCACCTGTCACCTTGTGTCACGAAGGAATTTCCTCGATTAAAGAGTAATGCAAAGTGTCAAGTGCTGATGAGTTCTTCGCGTTGCTTCGAATTAAACCACATGCTCCGCTTCTTGTGGGTCGTCGAATTCCTTTGAGTTTAATCTTGCGACCGTACTCCCCAGGCGAATGCCAATGCGTTAGCGGCGGCACGGAGGTGTTGAAACCCCCACACCTAGTATTCATCGTTTGCAGCGTGGACTACCAGGGTATCATCCTGTTTGCTCCCCACGCTTTCGAGCCTCAGCGTCAGTTACAGTCCAGAGTCGCCTTCGCCACTGGTGTTCTTCCTAATCTCTACGCATTTCACCGCTACACTAGGAATTCCCTCTCCTCTCCTGCACTCTAGATAACCAGTTTGGAATGCAGCACCCAAAGTTGAGCCCGGGTATTTCGTCCTTAATCATCCGCCTACGCTCCTACGCCCAGTAAATCCGGATAGCGCTCGCCACCTACGTATTACGCGGCTGCTGGCACGCAGTTAGCCGTAGCTTCCTCCTGGGTACCGTCATTATCTTCCCCCAAGACAGAGCTTTACGATCCGAAAACCTTCATCACTCACGCGGCGTTGCTGCATCAGGGTTTCCCCATTGTGCAATATTCCCCACTGCTGCCTCCGTAGGAG
+
623123/27.;./,(/+,.6.*-&%*),1'-(-,-*396*'(%#)'(+',*-/+-)+.*'2,//'0/0-19970139256:7/412+2,,560/0.-,.)-.667655518:8810/.*447973559):6360/.&(/,.5/23344361:+-.351//676;5+-+')-+0+&)-094%+%#%*.32*235,).,-/)((%)()1773,*30980487)242-.89+(%()$&''$-*.%*/+2///66-.--,5/394-7;6;:301/1*0,,,)'&*07+)')'$-5*.5:33)-,,,.'/8'((-*00/216+&+0.4664251-/-801.6/,-535154'*,/,((,/2()-++*)5)&*-&('(&)*0*2)**-08/*2-3-,+,+1347)''-.)('(/-1/,/7210+'('('-%%$&(*+-,16296&6974**%*+1393586/402/**'(*$-'),.*(-+82/1-/2-7-7/,()**1.//8/6-++2350.'+&$((*.)(-.;56<:8965700283(%.,/1<;;<000-../67-+)-%&&'%%'&%%$&&%-(0+3/180.-2393221,5-,,631/&*%,+0-*(+.86,*9-%($,*622/21//23;7490-10-/(*+/1;1/80/2,*,'**-6/'1556<:9:9025,)(%*++66:364&13.0+*0,..**,1.-8:/,32396-+/0/7</.11.69,110201415/0,-+048')+/0-3/596<:791%*+36688;:837+)-822303*30214:0--3-114*0124/1(2*7-/8+,054'(*+48711.//1.0/27699:'98<95((*743011-,41*6.+0/(&.,+'*34212:41%&(,&(-/-1235857-*'+*+*/'&(411..&+*/82-246667516459:9::(,.)*241*&'$'(*(.*++*-.0-$('*+091/-2.-2&-*)0+,./$(%&$,%*56874:3349::08::-//8981*'/,15/*,+/1/'$++)&.84;59::0352(+&)).,33;542/./02/1321;8669-++4...3/90//5778424546666:19701651/-
@3352a05b-e6cb-4e68-a740-4e7d7a2376e6 ch=331 read=51071 start_time=2019-12-13T02:54:06Z barcode=BC01 runid=2c9cf7bc05858273f10e7d7ec552fc0bd742dc3e
CCGGTTACCTTGTTGACTTCACCCCAATCATGAATCACAAAGTGGTAGCAGCGCCCTCCCGAAGAGTTAAGCTACCTACTTCTTCTGCAACCCACTCCCCATGGTGTGACGGGCGGTGTGTACAAGGCCAGACGTATTCACCGTGGCATTCTGATCCACGATTGCCTAGCGATTCCGACTTCATGGAGTCAGGTTGCAGACTCCAATCCGGACTACGGCTTACTTACTTTATAGGGTCCGCTTGCTCGGTCGCCTCTCTTTGTATGCGCCATTGTAGCACGTGTATGCCCTGGTCATGGGGCCATGGTGACTTGACGTCATCCCACCTTCCTCCTGACATCACTGGCAGTCTCCCTTTGAGTTCCCGGCCCAGGACCGCTGGCAACAAAGGATAGAGGTTGCGCTCGTTGCGGGACTTAACCCAACATTTCACAACACAGGCTGACGACAGCCGTATGCAGCACCTGTCTCACGGTTCCCGAGGTACATTCTCATCTCTGAAAACTTCCGTGGATGTCAAGACCAGGTGGAGTTCTTCGCGTTGCATCGAATTAAACCATGCTCCACCGCTGTGCGGGCCCCGTCAATTCATTTGAGTTTTAACCTTGCGGCCGTACTCCCCAGGCGGTCGACTTAACGCGTTAGCTCCGGAAGCCACGCCTCAAAGGGCACAACCTCAGTCGACATCGTTTACGGCGTGGACCACCACCAGGGGGTATCTAATCCTGTTTGCTCACGCTTTCGCACCTGAGCGTCAGTCTTCGTCAGGGGCCGTAGCCTTCGCCACCGGTATTCCTCAGATCTACGCATTTCACCGCTACACCTGGAATTCTACCCCTCTACAGAGACTCAAGCTTGCCAGTATCAGATCACGGTTCCCAGGTTGAGCCAGAGTTTCATCTGATGACTTAACAAACCGCCTGCGTGCGCGCGCCCAGTAATTTCCGATTAACGGCACTCAATACCGCGGCTGCTGGCACGGGTTAGCCGGTGCTTCTTCTGCGGGTAGCATCCAGTAGGCAAAGGTATTAACTTTCTCCTTCCTCCCGCTGAAGGTAGCACAGCGAGGCCTTCTTCATACGCGGCATGGCTGCGCATCGAGCTTGCGCCCGGTAGTACAATATTCCCCACTGCTGCCTCCCGTGAGAG
+
+(/-17/1152*10+,/4911.88-,(111422840./.82,,++*)*('*+)0-''/.,')/)),*8)/+444785'4551*.+$$'*+26/%--019,,-064354466::838610/0/26:1-4)%(/(,025;3/01+000/0269...*,(%'-+6.+4,-+--(&,4-+,./372065+'**+)+113-.+.7707'7)7/1/4/85+/,0(''%&&$&(.8943)/1.-26-,4,$&+&')''',+..013:6-011139::9290.,..+-//,)%#%(.+'*61/&/)1.*(&'(*2544.5--.:8533-4.)*138;:922%$$&%(++-/,/.+),,-.76'+1+,-2795;41.54(%005585935311-57;+0+:.3(%)*+7,2,-./04:24298+('(.+11)253/6;++%&+,,.2(*75665...-,/01%.%)#+&14517.11761/0/.6,37/+,$)(/0/2:0/43,+((&(+4650287;999;::5:610146;81/,'($(286444/00/2),+13..100.1/.3)+'./22-03--/,-+1/3.43/('*,,7175/3;:3240;;2/75.7-+)&*0--/11/697,/31749:65552717144/7/--1/3+8.-7,-4+.-.83424).880,0078;77+,*))**34764<.,+0-+.*.91-+*+)'2+%.888+4465357458785=:23-/$*',/95233143)-1489::89989;9778,+49*0*&%&'*.0658:<89626224/8*+,('.//0-54639<4./;43496546;89222222,+/271(.'&)&(+-008322(-/5-/1*../:5+.1.$%''98;3)'+,6-7,*07*&,$+'860/52,+)))+,/0300')2-2+.0,-.-/-111)-(//+(*+-8+;00422180-,'$%&))'%%%$)*),0/./66.8+)%-'.,,.+*/+&-5013938<776738-+*%&&*-%%$($&,,+4/-.0,+,0,)02,$%'%$&-.,/81)56+3*'')%&''')&'(())1640+-++,/-1/30:101254-+*').04'($&(.*-,2.'*$'$#&*)-2.0347:9+$%&&)*)*,)84,*1&%$$&
@746bef35-33c3-4a4d-bb34-b35831a49bcd ch=197 read=45934 start_time=2019-12-13T02:54:05Z barcode=BC01 runid=2c9cf7bc05858273f10e7d7ec552fc0bd742dc3e
CCTTGTTACGACTTCACCCCAATCATCAATCCACCTTAGACAGCTTCGCGCGGTTTAGGCCGGCTTCGGGTGTTATGGCTCTCGTGGTGTGACAGACGTTGTGTACAGGCCGGGGAACGTATTCCTGCGACATGCTGGTCGCGGTGCTAGCGATTCCAACTTCATGTAGTCGAGTTGCCAGACTACAATCCGAACTGAGAATGGTTTTATGGGTTTTGCTTCACCTCGCGGCTTCGCTTCCCTCTGCATCATTTAGCGTGTAGCCCAGGTCATAAGGGCATGATGATTTGACGTCATCCCCGCCTTCCTCCAGCTTGTCACTGGCAGTCTCGCTAGAGTCCCAACAATGATGGTGACTTAACGATGGGTTGCGCTCGTTGCGGACTTAAACAACATCTCACGACACACGAGCTGGCCATGCACCACCTATCTCATATAGCTATCCTCTCCATCTCTCTGGAGCCTTTATGAGTATGTCGAGACCTGGTAAGGTTCTTCGCGTTGCTTCGAATTAAACCACATGTCTCCACCGCTGTGCGGAGCCCCGTCAATTCCTTTGAGGTTTCTGCTTGCAGACGTACTACTCGGGCGAATTACTTATTGCACAACTGCAGCACTGAACTTTGACATCCAGCACTTAGTACTCATCGTTTACGGCGTGGACTACTAGGGTATGTCCTATTTGCTCCCGCGGGATGGGCGTGGTGCGGGCCCAGATGTTAACTGCCCGCTGGTGAACCTCATATATCTACGCATTTCACCGCTACGCATGGAATTCGCGATCTCTCCTGCACTCTAGCTGCCTGGTTTCTATGAAGCACTGGGGGGGGTTAAGCTTCAGGCTTTCACCACCAGACCCTTGTGCCGCCTGCTCCTCTTTACGCCCAATAATTCCGGATAGCGCTTGCCACCTACATTATTACCGCGGCTGCTTGGCGTAAGTTAGCCCGTGGCTTTCAATAAAAAATTACCGTCACTCGGTTTCACCGAACTGCCGGCGCCGTTTGTGCCTTTAACAGAAGTTTACAATCAAAACCTTCTTCCTTCACGCGGCGTTGCTCGGTCAGGGTTTTATTGCGAGTTACCGCGCCAGCGGGAG
+
-/-6-./(*+,3381008;0,013/.,('--4*+&(*+,./.*-.3100/01924*&((53)2.0820*5,.10,)&&'(./4'7+5/33355),(())'%*'(()'**.,,/,'*'+)-04;5%&'(*/26740,0)+'()+((#(-,/133707+-%*16257775431&&+-4,,,-.630124;915.+)))()(...70;7<+248;04<8*(+.1.'-6.2++,523;9.///.4,)*((+,,7118&%&%%&$$&(,4,,.802,,*-+1//(',..,*2:4/02625939)1()-3385857.*-./8***&),,)**13524546.../-16//'&'1+++,+31,+)(,/61661'-./+127762./,%#((&*.*+)'&(*'(,.30%(+-0,,&(,*'&$$#&#%%#('/-.0,,(,-/1*3/1-332262,,.1234.-+**.,--+(,1-18252-.//1255$(+*/7**'('&()-4/%''%$(*)(+342()+.,;;98/*'&.*,(&(('*0'$'$)&')+&)-713')../2870-6*+'+(+6/++$'0,*+),*,*++11-..1%,25''*-,*-17+5+('$$&'-038'21015546-/.--/;882*-',+,/-01268775778397))*,*089:79:88:599:/*(&&''+*14++1+8+&$&'02*'(143-0,-)&$*-,/-(+002++&%#$%'(/*(,).+*()*)*,)&*,./463&0+-,-49349;5620,&)&*--/+2.-%/*+.1/3-45200*--/.'123/8201:7<86677/2++.1211)&))(&&,,0.+/2:3-67,/7(*++0*,+*,05;808)+(05./-&$$%'2/036-+,)+*(.5-.7397441*-%$%&'.-048.14/.0//4+-/,/8..+.-+,),'2(*(*,2.120*22**4*)%&'&&'**,01+**)*/6;788/01/,'00&&#&%$#&()(*(')+,4771;+*,&./)1/++)+).++1;3-..:42(+50.78;98;73793**&(*/,/.,,-.-6/./*-3+.,,('-***)&$'(#&&$&$'*&(('3,+)
@cd0f36f1-71f4-4a6f-bf4c-77c636303a88 ch=120 read=95557 start_time=2019-12-13T02:54:10Z barcode=BC01 runid=2c9cf7bc05858273f10e7d7ec552fc0bd742dc3e
CCGGTTACCTTATTGCGACTTCCGCCCAATCGCTGACCCTACCTTCGGCCGCTGCCTCCTTTGCGGTTAGCTCACGGACTTCGGGTATTGCCAGCTCTCATGGTGTGACGGGCGGTGTGGTACAAGACCCGGAACGTATTCACCGCGACATTCTGATTCGCGATTACTAGTAGCAGCTTCATGTAGGCGGTTTCGGCCTACAATCCCGAACTGAGACTGGTTTTAAGTTTGGCTCCACCTCACGGTATTGCATCTCTCTGTACCAGCCATTGTAGCACGTGTGTAGCCCTACACATAAGGGGCATGATGATTTGACGTCATCCCCACCTTCCTCCTGGGTTAACCCAGGCAGTCTCGCTAGAGTCCTCCAACTTAATGGTAGTAACTAACGACAAGGGTTGCGCTCGTTGCGGGACTTAACCAACATCCCTGACACGAGCTGACGACAACCATGCACCTGTCACGCCTTGTCCCCGAAGGGATTTCCTCGATTAAGAGTAATGCAAGGGATGTCAAGTGTAGGTAAGGTTCCTTCGTTGCTTCAATTAAACACATGCTCCGCTTGTGCGGGTCCCCGTCAATTCCTTTGAGTTTTAATCTTGCGACCGTACTCCCCAGGCGGAATACTTAATGCGTTAGCGGCGGCACAGGTGTTGAAACCCCCCACCTAGTATTCATCGTTTTACGGCGTGGTTACCAGGGTATCAATCCTGTTTGCTCCCCACCTTTCGAGCCTCAGCGTCAGTTACAGTCAGAGAGTCGCCTTCGCCACTGGTGTTCTTCCCTAATCTCTACGCATTTCACCGCTACACTGAATTCCACTCTCATATCCCTGCACTCCTAGATAACCAGTTTAGATGCAGCACTTAAGTTCAGGCCGGGTATTTCACATCACTTAATCATCCGCCTACGCTCCCTTTACATGATAAATCCGGATAACGCTCGCCACCTACGTATTACCGCGGCTGCTGGCACGTAGTTAGCCGTGGCTTCCTCCTTGGGTACCGTCATTATCTTCCCCAAAGACAGGCTTTTACGATCGAAAACCTTCATCACTCACGCGGCGTTGCTGCATCAAGGTTCCCCATTGTGCAATATTCCCACTGCTGCCTCCCGTAGAG
+
35)/3;,.234%11&*/13-/*('-/+0.66+.3..1;,++655890932/56545320/82022:393221/++39578;8/.*-*/.../+-/10/.%2*6-+*()21996.+&&)&'))*++&013%-*'*,*.1584+/,+,.+-06-4+-,02./00011/1344-.)*%+,/6756122197,++7''&',)%%%&&+0*'(,1-.*-.4366-6;:031+,54+5036:,.761./00/-*4+-+7621**.453-7..07,,6//-3414121.+'((*/)(*,.+.-6*+++*/06.---,2;200479::808:..4:9/72/0&)))%('**/*)+,/0134428++),),*-/640+-0,*1,4,022--.-5/./2//001-*2*(''')(-/.32001<9702.1)'$,))*)+('$/,+(+(-/01,,.//.0&8++)&-*-4.696/0-,+*.,-165()/61.*%10335453/5/0,*&))./1,*,+*572999972)4,./0201,1.(.&),..)''&)./-'2(5+90''*.058431)((&+,02/4.+174)(*+.,9,,&*2/+*,8<;119231810/)$$&(-460:9+(-8//404--,1-0/030163.01.9//1/,(%))(-05/3<744935(&,')(,-.1:8776385:+-.,51122*.5&(''.,*0021-7//0,,44-*-.0994(,+*98.-278:991122195-8-*/))+4()*+***-4585;3238/54/'*(*7679.4+')5--35/././27<3/.1/('0&(-/)*&*+/-2+//0/1%(#+.4(+4/-.,-(),6862)39+/26.))27.,+,**+-*2)'+))(.+4.'0/-.-83+))+,6.0001425-35--4-&&,+104:+.71(.'**+,.78001020:798344448:879*+,+-239589895;97006.3.)--.,43;0/0:/:21.11..,-&/''0(/),32793340015.7;;-194--0.02-1/-&%&**.5'+22+06/8012:.531%+(*,0071;11111/./+.+14:.:9,)00*-'2(3-0106/,%++-0545820:-+.+%'(
@460d3a93-3c1f-4673-83ad-59713b6b0c79 ch=197 read=45944 start_time=2019-12-13T02:54:16Z barcode=BC01 runid=2c9cf7bc05858273f10e7d7ec552fc0bd742dc3e
CCGGTTTTTAACTGGGCTTACTGGTCGCGAATCAGGTGGTAGCGCGCCCTCCCGAAGGTTAAGCTACCCTACTTCTTTTGGCCTCTTGTGACTGACGGTGTGTACAAGGCCAGAGACATGTCACCGTAGCGTTTCCTGATCCGATTACTAGCGATTCCGGCTTTATGGAGTCGAGTTACCGAACTCAATCCCGGACGTACGCTGCCAGTTAAAGCATATAGCGGTCGCTTCTCTTTGTATGCGCCATTTGCTTTGCGATGGTAGCCTGGTCGTAAAAGGGCCATGATGACTTGACGATCATCCCCACCCTTCCCCTCCAGTTATCACTGGCAGTCTCTGCACGATTTGGCCGGACCGCTGGCAACAAAGGATAAAGGGTTGCGCTCGTTGCGGGACTTAACCAACATTTCACAACGCAGGCTGACGACAGCCATCACAACACCACCATCTCCCACGGTTCCCGGGCTGTTCTCATCTCTGAAAACTTCCGTGGATGTCAGACCAGGTAGAGTTCTTTGCGTTGCATCGAATTAAACCACATGCTCCGCAGCGGGCCGATCAATTCATTGCGGTTTTAACGCACGGCCGTATTACTCCCGGTACGGTCGGAAAGCAGCGTGCTTCAGGCCGCCTCGAGGGCACAACCTCAGTCGACATCCGTTTGTGGCGTGGGTTACAGATTATCTAATCCTGTTTTGCGCTTTCGCTGATGTTCGTCTTCGTCAGGGGGCCACCTTCGCCACCGGTATTCCTCAGAATCTCCTGCGCGTTTCGCACTTCACGCAGATTCTACCCTCACGAGACTCCGGCATGATATCAGATTTGGTTTCAGGTTGAGCCCGGTTTCATCGAGCAACAACCGCCTGCGCCAGTAATTCCGATTAACGCTTGCACCCTCCGTATTGCGCACGGCTGCTGGCGTGAGTTAGCCGGTCACTTCTTCTGCAGGTAACGATCAATGAGCAAAGTATTAACTTCTCCTTCACTCCGCTTCGGTGCGCAACCAGAAAGGCCTTCTTCATACACGCGGCGGCATTGGGCTTGCGCCCGTCACTGTATTGCTGCTCCGCAGGAGCAATATCTGCTCGAAGGTTCTTCGGGGCACTGACAGCGCAACAGCACCAGCCATGCGGG
+
64,2.,(('.)*((&'%&%$).,&*%$%%%&%($%#/%),*+.),,/95/07('**&.,7,+)*,+./-(&(*.,03-()'*)%%$$$'+*+%*#+/501/+.-/6./,,+%(%+)-)+()(%))('$'#$&)((*)*6,4)%%..,..,(),,2;930++/2.,1--&'(*'$*/-'..))2--/02.7*&)3,+&&$)'((&*&()*..3'(*)('%$&&)''%&(1/224/:6.,.00112:/9*'%$$%$%'&$(%$($'(%$$'&(.5911(*.5,71++++),,,1+.0.*-.0528;3+.5)38175++.0,.+2*-.*4509-*+.-))%$%%&,*//++'/(8,1:4+(*'.*,&008*,/04.3))///2.0(,-5133/01:;/03.3-*'5+5+,2)*''*%(#+%(.++-..6753385630&)'$((./'&#%(32;0*&20275,4(())'&&)402647673120590.3139**3511/(('''-2.3-/*&''(0'')*(()(*),+./))+,.5;9:3/)+//011.'*%$#%&&2($%()*'&+'%(&$&))/3/'+()&)$++-4/03104,-),)&&'%#&(*(,)+)0*%()'+'(%%'--*,,*0(,/.)$$.1,-((-),-,.&%''%')*-0&%-3-($&-*+'),*%'$&#&%++-(,)+1.-,&$&&&'(,.)%%&)%&((&((*&%&0%+*$%))(,310).-+0.242.13.2+/+*+7;5313&%'+-/0/(&(.-0&,40*)-,-260++)--./12-.+..)(+*+)',*8830.)/&'&%%%&($+$)&&%&**%$%((0:3+,71+,+/7)(%'+$$(,+/-)/-3,/&$$%#%$$%,254610-,.,.'+&()'$'',1+*2,',(*)%&%'%)+30658310)&$((,-1--.5*2,)$'+304:,*'&#-(*,30/..-520-,*0/5,&$%**-+(*+&'+2+23)%&&%#%$*$'$#$&%(((+3%&*),%)(1.956;8,,,.+0131-+)++(-()(+)0)$&&-,'$%&#$%#&$%$#&'&,-05).(.-'**.8--.1.)'%%'*)*0+)+)*2'/4/3-.%'%$$$$$%%%+'(*).+'%(%%#####$
@9e43612b-0385-47d7-86e3-28033a2d0db6 ch=383 read=53330 start_time=2019-12-13T02:54:24Z barcode=BC01 runid=2c9cf7bc05858273f10e7d7ec552fc0bd742dc3e
CTCCTGCAGGGGAGGCAGCAGTGGGAATATTGCACAATGGAGCAGCCTGATGCAGCCATGCCGCGTGTATGAAGAAGGCCTTCCGGGTTGTAAAGTACTTTCAGCCCGGGGAGGAAGGGAGTAAAGTTAATGCCTTGCTCATTGACGTTACCCGCAGGAAGAAGCGCAGCTAACTCCGTGCCAGCAGCCGCGGTATGCAGGAAGTGCAAGCGTTAATCGGAATTACTGGGCGTAAAGCGCGCAGGCAGTTTTGTTAAGTCAGATGTGAAATCCCGGAGCCACCTGGGAACTGCATCTGATACTGGCTAACAGGTCTCGTAAGGGGAGTGGGAATTCCAGGTGTAGCGGTGAAATGCGTGAGATCTGGAGGAGGGGCCGCCGGTGGCGAAGGCGGCCCCTGGACGAACTGACGCTCAGGTGCGAAAGCGTGGGGGGTAAACAGGATTAGATACCCTGGTAGTCCACGCCGTAAACGATGTCGACGGAGGTTGTGTGCCCAGCAGAGGCGTGGCTTCCCGGAGCTAACGCGTTAAGTCGACCGCCTGGAATACGGCCGCAGGTTAAAACTCAAATGGTCGGCGGGGGGGCCGCAAGCGGTGGAGCATGGTTTAATTCGGTGCAACGCGAAAGGAGAACCTTACCTGGTCTTGACATCACGGAAGTTTTCAGAGATGAGAATGTGCCTTCGGGAGCCGTGAGACAGGTGCTGCATGGCTGTCGTCAGCTCGTGTTGTGAAATGTTGGAGTTAAGTCCGCAACGGGCGCAACCCTTATCCTTTGTTGCCAGCGGTCCGGCCGAGAACTCAAAGGGAGACTGCCAGTGATAAACTGGAGGAAGGTGGGGATGACGTCAAGTCATCATGGCCCTTACGACCAGGGCTACACGTGCTACAATGGCGCATACAAAGAGGCGACCTCGCGAACAGCGGACCTCATAAAATTCGTCGTAGTCCCGGATTAAGGTCTGCAACTCGACTCCATGAAGTCGGAATCGCTAGTAATCGGATCAGAATGCCACGGTGAATACGTTCCAGGCCTTATACCACCGCCCGTCACACCATGGGAGTGGAGTTGCAAAGAAGTAGGTAGCAACCTTCGGGAGGCGCTTACCACTTTGTGATTCATGACTGGGGTGAAGTCGTAACAAAGGTACCGG
+
-/222%3(473.)-4+.21)176<3.2,'.('(+./53+*))//1575988690*-2.0)+,+0025755530'(+*2/::;1*.:76:10392/603.;;/*-.(*-27-)--/.-4,&()/682.:/:/+2*))%(32+4,++3*.,),8))*(4&/+&*)+104.0.-%%)'-)*.10721-+*.0)**&,..'.%)(*(-*2/66*,1/8-3-.)6.1/1*.-5572//032+/+.)*'0*,%./;;-+1,2-268++,-+0+02..0'&%'%$,,*.3006+0/./100/6**-12823%$%-&+*'+)--.343(+-2+%('(+$*)//0,,573,,*.-2830174.00.(%((0023;;//-)*+''/4-0603,,--(/*(,,+,413,,1;92-*.*111756781384452154*++21//43-.3:92,79-03,.3503;3243334570()-/:677:1-,,,)113*2/7/1322+,)(,20-')(*)(-004604..-/,',70/2139214,4-9/-.564730452/*+&)*0.82619179484::6538.:500,(*-*-'),140+)&&&%%''*++/+*++%5,5092,0.3/+(()),1.'(&',*&+'((-222,,6.77998584347+.)+,,+,*.6<853-+-/.-++,4206036495.51&)/--01'.21,-0//1785(-*0,22584+)&()33./,5.+,.18:442<+-$(0010.+42+.77829:5650'16507202)(0)*-4/06/./.861,1+-''&''1-1848,21+'++7747.*+)')+/6999:304-.0.334:8),223677702+058:6.00,12*.+))*+092288753/*,-.285)4/9/-.+(+,,**//*'%/,21+,(*--10+(/.'*,643966-,/61&,(*,/3011226,)..&-)&&**-./2-/(++1+$-012,,(/()),-502/2(*,*,3/80..,(.912/411/+(,)10--9//7.//2.(*0-+-**,+,*)0)'+*)(+,22002212;4''(*/)(52&&,2+&)*')(,***&)*+---.73<8-.4.-41702;0/26,)+/24;670/.//444.--/.,,..004233(/,-.2747
@341aabaa-9135-40d6-a443-b0f11fce8b30 ch=103 read=96564 start_time=2019-12-13T02:54:31Z barcode=BC01 runid=2c9cf7bc05858273f10e7d7ec552fc0bd742dc3e
CAGGGCAGTGGGGAATATCGCACAATGGAAGGCTGTAAACCTGGTACAGCCATACCGCGTGTATGAAGAAGGCCAGCCTTCGCGGGTTATAAGTACTTTCAGCGGGAGGAAGGGAGTAAAGTTAATACCTTGCTCATTGGCGTTACCCGCAGAAGAAGCACCGGCTAACTCCGTGCCAGCGACCGCGGTATTACGGAGGAGTGCAAGCGTTGAAATGATTACTGGGCGTAAGCGCACGCAGGCAGTTTGTTAAGTCCAGATGTGAAATCCCCGGGCTCAACCTGGGAACTGCATCTGATACTGGCAACTTAGTCTCGTAGAGGTGAATTCAGGTGTAGCGGTGAAATGCGGCGAGATCTGGAGGAATACCGGTGGCGAAGGCAGCCCCTGGACTGAACTGACGCTCAAGGTGCGAAGCGTAGAGGAGCAAACAGGATTAGATACCCTGGTAGTCCACGCCGTAAACGTGTCGACTTGGAGGTTGCGCCGGGCGTGGCTTCCGGAGCTAACGCGTTAAGTCGACGCCTGGGAATTACGGCCGCAAAGGTTAAACTCAAATGAATTGACGGGGGCCCGCGCAAGCTATGGAGCGTAATAGTTTAATTCCGATGCAACGCGAAGAACCTTACCTGGTCTTGACATCCACAGAACTTTCCAGAGATGGATTGAATTACTTCGGGAACTGTAAGGACAGGTGCATGGCTGTCGTCAGCTCGTGTTTGTAGGAAATATTGGGTTAAGTCCGCAACGAGCGCAACCCTTATCCTTTGTTGCCAGCGGTCGGCCGGGAACTCAAAGGGGGGGCTGCCAGTGATAAACTGGAGGAAGGAATTAGGGATGACGTCAAGTCATCATGGCCCTTGACCAGGGCTACACACGTGCTACAATGGCGCATACAAAGAGAAGCGACCTCGCGAGAGCAAACGGACCTCGCATAAAGTGCGTCGTAGTCCCGGTTAGGAGTCTGCAACTCGTCCATGAAGTCAGATCACTTCAATAATCGTGGATCAGAATGCCACGGTAGAATACGTTGGAGCCTTGTACACACCGCCGTCACACCATGGGAGTGGGTTGCAAAGAAGTAGGTAAGCAACCTTCGGGAGGGCGCTTACCACTTTGTGATTCATGACTGGGAATTGAAGTCGTAACAAGGTAACCGG
+
-)&&%$%23054(**&+++(()/1:97-)(*0,*'&(.,./,*(,$%''(--*&/32335467+*0-%'(*(1*&%)&%')$$'*)*,+-3**))*12/-***+56(*)**+5-(()*-(*,()(&)2119/262&&'+&('+3/2:601,+--)+-(*-4:141.4--.2.)-%)&$%$&%)(*,+/,5)0.//.+,)$)),,(,')..4(+*%(0-45125;765.+),&()+*/-0/166(3394&4.4-121')-26.'')3/-076.)53/00./3/7582100300...+*,,,5/2*(*-&))++332376.*&*'&''2*.,+,62.*)++/75,*0-)','(%'')*99897-0'-)+:6.3-+*''(*/'1,//.661(,21/'()0,,-,-,111/,*((''&+)%%201)%+*'(/:<9:,47.+4&(*-,58/-/496503/(*).3378<84,,.26.--0-.5.3.2)''&'**.1-,.+410/2(7)+,-53/-,,,.193/16768/49963)'%(&()++6-0228(1)/7)*''*29;;04/410.*3%/67,/6)(+552.&-(&*-3.01*)((**+1<818306*)*0-/1).(/''/)2-561534:42.//+++*-3330,*)+2)'*6/.,,+,-..77-,2('%*'%(-+.*6+.++.+&',*0/2.11-++').500/78677.023444,51'&##+',+&)&2.+11/646-276)+0)-((()/:8769/10/.2&&+(%),$+(('--501/21/(-(2*+7239*,/0+*(%++-,3*+**+,/..2450,0*(')&&%,'&.-/+356:720,(&)--33++%+*/-+-),/3039853/.--+1/.011/2486.*((*+.0/99('(&)(%(*)+668322*)((*69&5383(+*+'0'%040,,)*&,5*+),,,)(..)/)%'%&(+32/4/.),$&'/,.026112'('(*&)((&(%*,2.02732101+((')(/.+-(2+().0.24/311+**-'&(&''*&..2:589/3624201&'$()%&'(0(+-,*04)&&'%().2+.)%'(/,3174(6/*,506//./*-3*029-*+0279932.,/010-)%)%&0**+213576+/+/./92;38
@df1ffdca-3c31-4857-9d4f-10f56735fbcf ch=380 read=85716 start_time=2019-12-13T02:54:31Z barcode=BC01 runid=2c9cf7bc05858273f10e7d7ec552fc0bd742dc3e
CGATTTACCTTGTTACGACTTCACCCCAGTCATATGAATCACAAAGTGAGTAGCCGCCCACTCCAGAAGTTAAAGCTACCTACTTCTTTTGCAACCCACTCCCATGTGGTGTGACGGGCAGTGTGTACAAGGCCCGGGAACGTATTCACCGTGGCATTCTGATCACGATTACTAGCGATTTCGACTTCGTAGGTCGAGTTGCGGGCCTCAATCGGACTACGACGCACTTTATGAGGGTGCTTGCTCTCTAGCGGTCGCTTCTCTTTGTATGCGCCATTTGTGGCACGTGTGTAGCCCTGGTCGTAGGGGCCGCTGATGACTTGACTCATCCCGCGCCTCCAGTTTATCACTGGCGGTCTCCTTTGGGTTCCCGGCCGGGTATGGCAACAAAGGATAAGGAGTTGCGCTCGTTGCGGGACGGCAACATTTCTGGCACGGGCTGACGACAGCCATGCAGCACCTGTCTCACGGTTCCCGAAGCATTCACCATCTCTGAAAACTTCCGTAGATGTCAAGAGACCAGGTAAGGTTCTTCGCGGCGTTGCGAATTAAACCATGCTCCACCGCTTGTGCGGGCCCCGTCAATTCATTTGAGTTTTAACCTTGCGGCCATACTCCCCAGGCGGTCGACTTAACGCGTTAGCTCCGGAAGCCACGCCTCAAGGGCGCAACCTCCAGTCGACATCGTTTGGCGTGGGCTACCAGAATTATCTAATCATTTTGCTCCCCACGCTTTCGCACCTAAGCGTCAGTCTTCGTCCAGGGGCCGCCTTCGCCACCGGTATTCCTCAGATCTCTACGCATTTCACCGCTACACCTGGAATTCTACCCCCTCTACAGAGACTCAAGCTTGCCAGTATCAGATGCAGTTCCCAGGTTAGGCCAGGGATTTCACATCTGACTTAACAAACCGCCGCGTGCGCTTTACGCCCAGTAATTCCGATTAACACCCTCCGTATTACCGCGGCTGCTGGCGCAGGTTAGCCGGTGCTTCTTCTGCGGAGGTAGCGTCAATGAGCAAAGGTATTAACTTTACTCCCTTCCTCCCCGCTGAAAGTGCTTTACAGCCCGAAGGCCTTCTTCATACACGCGGCATGGCCATCGGGCTTGCGCCCATTGTCAATATTCCCCTGCTGCCTCCCGTGAG
+
*,)98.,33-2/07-/0478;8/785+'(4410&%'(.,0..1.''(&&&(-)/((.60&,(/*(%('(-+41+$$$(03/+1/;/-8;7+..20:1(*+9:.+2/'-10113686:83%*),-+-&+)106170,5,3-+///2.,,6-321+/)/94()*-/%'))-3-12.,//-56''-&/41/,.&(()),)20+')(%$&(,--*(+))&&%&'/04/.&,/6712200/**')*,)+-.10+)&()0+,$&)1,,+.1,))**,,45;187()-)2//03112,..//;735:87*1(&04989&(%()..+*+++-0&)+/35.%*),,./,-03<9322466263+563//1.52,)(-.03--///(2($$'(116,779*5085&%2-&)0:.0/56753921+:-,+$$%('.,.6/*%$'(%('(5455+31*40/1;/583-12072/01..-*--7:445,*)'&%%'+.'('*+3///-186+-7.9975*),--530/')(*59669332*4320320**')*10/*'&&*,,5887:8,-4412-.4..1-,-51,3-.32'&(*,94;606;;54,798*/2/4/8+-/,2/$%%'(35;,.4:8)60.-,()(1,63)&&'%.043322-3++4-4376030**3.*&+,+---/)&'///36488811.),))-,5765-6..'0'3-456229+-&',6.*-,388-...)45)*22-1543*)**3689:20....2'%785-4500809589:115)((*+<1))+(+.00/51/000').--23816300-16356,3,3,+,-783/'++*-$*&*)+,5))&)+4.18-/024,0.0-.0/09<38/-004/*486;(-1*'070-%%)/.0--,,-5238962:0/..-1:640+2-)*761;4..438480.++.)-''$)/3276&.+-736;6709110304,+&-$0)+1//3901*()1:18<7422/,*((0*454581020-234:*.8//.5.0)+.+(--29*8;841.99.+244/6,*++(**)(*,)+-*')*,*&%%)68<:550/%,+-.72&-'$)))05&5/..2')*-4/))-')&''./7;-1*)'')*)**)-5+,,&&%
@f04d827c-4834-4c86-b41f-903d24dec87b ch=108 read=93623 start_time=2019-12-13T02:54:48Z barcode=BC01 runid=2c9cf7bc05858273f10e7d7ec552fc0bd742dc3e
CGGGAGGAGGCAGCAGTGGGAATATTGCACAATGGGCGCAAGCCTGATGCAGCCATGCCGCGATGTATGAAGAAGGCCTTCGGGTTGTAAAGTACTTTCAGCGGGGAGGAAGGGAGTAAAGTTAATACCTTTGCTCATTGACGTTATGAAGAAGCACCGGCTAACTCCGTGCCTTGTATGCGGTAATACGGAGGTACGGCGGTAATCGGAATTACTGGGCGTAAAGCGCACGCAGGCGGTTTGTTAAAGTCAGATGTGAAATCCCCGGGCTCAACCTGGGAACTGCATCTGATACTGGCAACGAGTCTCGTAGAGGGTAAATTCCAGGTGTAGCGGTGAAATGCGTAGAAGTCTGGAGGAATACCGGTGGCGAAGAGCGGCCCCCTGGACGAACTGACGCTCAGGTGCGAAAGCGTGGGGAGCAAACAGGATTAGATACCCTGGTAGTCCACGCCGTAAACGATGTCGACTTGGAGGTTGTGCCCCGCTTGAGGCGTGGCTGGAGCTAACGCGTTAAGTCGACCGCCACAAGGAAGATACGGCCGCAAGGTTAAAACTCAAATGAATTGACGGGGCCCGCACAAGCGGTGGAGCATGTGGTTTAGTCGATGCAACGCGAAGAACCTTACCTGGTCTTGACATCACGGAAGTTTTTCAGAGATGAGAATGTGCCTTCCGGGAACACCGTGAGACAGGTGCTGCATGGCTGTCGTCAGCTCGTGTTGTGAAATGTTGGGTTAAGTCCGCAACGAGCGCAACCTTATCCTTTGTTGCCAGCGGTCCGGCCGGGAACTCAAAGGAGACTGCCAGTGATAAACTGGAGGAAGGTGGGGATGACGTCAAAGTCTCATCATGGCCCGCCACGACCAGGGCTACGACAATGGCGCATACAAGAGAAGCGGCCTCGCGAGAGCAAGCCGGACCTCATAAAGTGCGTCGTAGTCCGGATTGGAGTCTGCAACTCGACTCCATGAAGTCGGAATCGCTAGTAATCGTGGATCAGAATGTCTACGGTGAATGAATTCCCGGGCCTTGTACACACCGCCCGTCACACCATGGGAATTAGGTTGCAAAAGAAGTAGGTAGCTTAACCTTCGGGAGGGCGCTTACCACTTTGTGATTCATGACTGGGAGTGAAGTCGTAACAAAGGTAACCG
+
+*/,',.'-1./12*1141/).**0.**+,-75)0-,',06.2;810,*&($.318454--.+1,0-20/1**,+009809(5510&((2+*/,,,5:-%-(+-+(%+--/-6,)))-8/+1-2-0-17.83-.330710-0+/*'(&(.&**&&(-1*2-,+...194400''*&($$$'&-*0(*'405,,+*(,*20*+,-*+.%1*,.1011;<:9684<8+,32/0/101883-7:+(/0.5--07//24--+.85+332*/579:4302/-)*(+244212116//.-+*/+*-')&'*,,/0.17'&-0+,-)2*/-+*0665.//0/:93.9.*+9852-1-+,13;412&3')79:1877951.0+'++//3::6.,58661)*+*/+)()).+,9::9--0,((.,47:-+,/0:3/+20&,-+(1166;4/0::7763.),-1769983/+(+(,/163276832315&1*/23+))+&,%1504,2*+(*()%*..0//0-3.6..36775++0413-0,--,'*),.27452481,,2408:8668/;6416-6+738/&64.72,,+00523/7105(.0/0-,.619:)(/,('./098858--3-.2/%''*.8359::6;644660..,4.7/.7<;/3.++*,511007326172/05&368450&)/23945./*0.;999/520/0//256256123336748;7/.3700/02190-4./-/0)*-15510204:3).(+)),:/.30(-./891352857-1032058+422565++1()-/.,+1%''')16<444:/.3--2.613::*03237/34170/.-'(-25('')+3/(+)&)*,9:56./*(()$&')/5.7.)+122823*+(*.*+-(/8/0//..-)&)/7.3)34)4944*'/2'(&*+1139::92:(0)+8+5+*+,77774422/*+,.2702022//3',(--.1481415-.1899;7621-.1/-,)()-*67'&73%$%).+.'+231-6,*+1-+,),)(,-1-042413:4633-%&''$2/6:468;8*%**&.*1-)((,.11203/.+*0+),.--0426012&*++++1158964536899;1''))0++-3389:88:+-7/8798.
@04640315-2518-4e7e-8617-6bcd70d9562c ch=278 read=39816 start_time=2019-12-13T02:54:47Z barcode=BC01 runid=2c9cf7bc05858273f10e7d7ec552fc0bd742dc3e
CTCCTAGGAGGCAGCAGTGGGGAATGTCAATGCACAATGGGCTTAAAGCCTGTTGCTGCAAGCCATGCCGCGTGTATGAAGAAGGCCTTCAGGTTTGTAAAAGTACTTTCAGCGGGGGAGGAAGGGAGTAAGTTAATACCTTTGCTCATTGGCGTGCAGAAGAAGCACCAGCCTATCCGTGCCAGCAGCCATGATAGCTCTGGAGGGTGCAAGCGTTAATCAGGAATTACTGGGCGTAAAAGCTGGGCAGTTTATTAAGTCAGATGTAAATCCCCGAACTCAACCTGGGAACTGCATCTCCTGATGCTGGCAAACTAGTCTCGTAGAGGAGGGTAGAATTCCAGGTGTAGCGGTGAAATGCGTAAGAGATCTGGAGGAATACCACAGTGGCAGCCCCCCTGGAACCAGACCAGCGCTCCAGGGGTGCGAAGGCGGTGGGAACCAAGCAGTTAAGATGCCTGGTAGTCCACGCCGTAAACGATGTCGACTTGGAGGTTGTGCCGCCCAGGCGTGGCTTCCCGGAGCTAACGCGTTAGTCGACCGCCTGGGGAGTACGGCCGCAAAGGTTAAAACTCAAATGAATTGACGGGGAGGCCCGCACAAGCGGTGGGCATGTAAGTTTAATTCGATGCAACGCGAAGAACCTTACCTGGTCTTGACATCCACGGGAAGTTTTCAGAGATGAGAATGTGCCTTCAGGAACCGTGAGACCAGGTGCTGCGCATGGCTGTCGTCAATCGTGTTGTGAAATGTTGGGTTAAGTCCACCAACGGTACCAGCCCTTATCCTTTGTTGCCAGCGGTCCGGCCGGGAACTCAAGGAGACTGCCAGTGATAAACTGGAGGAAGGTGAGGGATGACGTCAAGTCATCATGGCCGCCACGACCAGGGCTACACACGTGCTACAATGGCGCATACAAAGAGAAGCGACCTCGCGCTTGGTAAACGGACCTCATAAAGTGCGTCGTAGTCGGATTGGAGTCTGCAGCTCTCGGCTCCATGAAGTCGGAATCGCTAGTAATCGTGGATCAGAATGCCACGGTAGATACGTTCCGGGCCTTGTACACCGCCCATTTTACCATGGGAGTAGGTTGCAAAGAAGTAGGTAACCAACCTTCGGGAGGGCGCCTACCACTTTGTATGATTATTCATGACTGGGGTGAAGTCGTAACAAGGTAACCGG
+
(.1')+1-&,1*+..-45264%0(((*&('*'+,*.73**%&%$30+%*(&'(0)))'&))$*+..&162221/1/1011*+--3187.3%/129-.++7:2)+--67.-',+(23-,'.-),',,&$'),))3+6+..--94-/2/&-'0'.%&$&%(.,&)&#$%+(''0,))*.--0%*&'()(+-4)()%&'&*+2,.0/1.')*/8878/0224-/%1(/0.2/215,$#$%/55)&%#%'+(1+/70'-70/,-.169973-&+'*34+,%%&(*.4/605;:47469846,)),+-15&0+1+,862..,.021557.-)..++.*-*-*3,4-)*2966-,--5;71&')(11716'')+,.119.+4-,:3447$'%)')(%&,./332+*++**+%&).2)()*)+*-(,&)*%''&%&&%'&''$'+((&-+01&('&&,(('*)(44))'/*,-53'($'%#&*0--))++-34).3.4/,-0.732%2,'-1,),/('*.145/7((.,*,-1121-0*-*3)55759:69:8551'+$%$4&056.307**3.:5<<757485.,**214132))*+%('(+)&*)+,*&)'*),1(,-230()(.64-217////../)+''(+4,/476/6+,'#&(+**)*),-/6,().50%(()193--..//0872085'2245251',0..1522*(+,2*),22223.,'(*//623*310/,(&('02133---.-1--.9)266:72/136,1..(0)'%$($($42-)-.34()*)%/2+-53+4+8675/558.72-114:71,1),-87877//,+,.4:/0089..3,0/1.)%-406/////841/*.3485*,+.04%(&%')/18)0532201/+()+,5986141/140/2226960+')%((&'-),-*+')%$('))+/7)34910./0(%)/+((.4356325828+/*0304-..--)++%,,.'(/)*(044-*)+%*',04989554./.01/02810222,))+,.1*&')..((64672678&*425/.-(((*+08/87)%-)(%%)1+/-/*(**%,,/91249)&*''),*))-,/(,+61465*;9.41,/;;<:468,./6/(&%(+2+2%*/..11(334.4((*'''(-,.08488/72467657
@b8340543-1ded-47be-8e11-1b112ac3fd46 ch=389 read=49369 start_time=2019-12-13T02:55:16Z barcode=BC01 runid=2c9cf7bc05858273f10e7d7ec552fc0bd742dc3e
CGGGAGGCAGCAGTGGGGAATATATTGCACAATGGGCGCAAGCCTGATGCAGCCATGCCGCGTGTGAAGAAGGCCTTCCGGGTTGTAAGGAAGTACTTTCAGCGGGAAGGGGTAAGTTAATACCTTTGCTCATTGACGTTACCCGCAGAAGCACCGGCTAACTCCGTGCCTGCCAGCAGCCGCGGTAATACGGAGGTGCAAGCGTTAATCGGAATTACTGGGTAAAGCGCACGCAGGCAGTTTGTTAAGTCAGATGGCGAAATCCCAGGCAACCTGGGAACTGCATCTGATACTGGCAAGCAGGTCTCGTAGAGGGTAGAATTCCAGGTGTGGCGGTGAAATGCGTAGAGATCTGGAGGAATACCGGTGGCGAGCGGCCCTGGACGACGCTCAGGTGCGAAAGCGTGGGGAGCAAACAGGATTAAGATACCCTAGTAGTCCACGCCGTAAACGATGTCGCAGGTTGTGCCGGGCGAGGCGTGGCTTCCGGAGCTAACGCGTTAAGTCGACCGCCTGGGGAGTACGGCCGCAAGGTTAAAACTCAAATGAATTGACGGGGGGGGCCCGCACAGGCGGTGGGGCATGTGGTTAATTCGATGCAACGCGAAGAACCTTACCCACAGTCTTGACATCCACGGAAGTTTCAGAGATGAGAATGTGCCTTCGGGAACCGTGAGACAGGTGCTGCATGGCTGTCGTCAGCTCGTGTTGTGAAATGTTGGGAGCAATACGTGAAAAAAAAAAAAGAAA
+
.'-4*07/-12437465'*)&)++313..00;753.+%)*''.//..-)-0&39599;9897762-,.)*)*.-96:3+-5/.4-040*)'&%)+*28:+.0009,+,)2-)+,9../0.++20.44+-15&5')*4//2./9/.0+%*&$(+68-6.--60.1333,-)%%)*/10-.2,,//71/600144+.()'0335694;2;25(0.-3/13353,'+930112,0.20362*.5;:12413/39-2450)%$*,(*37-%%$+)40965;8,7/0566553///02+.(&'+#&%'+-/-+'()&$-6+./&0)5,8/&2'')&&((-6/0.21--4985.----1/68//0/22798987-8*''))$11:*(31/-,'01336-1685*)/+)/04:8:8)+)03;49+0/','&&'*3-4:1+(&0*+161&,+.//379.-,))'-,()$,)),)/)+/-('&'%-,,../.*,,.)4*(,,,-1.-542:37,./..46+--+,0,*%(*+4/9373:67(0+//95+)-7(9*)***.21238:;3904,282.//2%,40/610/&-+97302437/844,%(+-3873--(*2-,-0/10-1-+%'&,65382114541/0+.&'((076*)*++4/-+(,-/835;7;7&995897786*..5-.-**/334433:35555987*,,./56-2,)*).-+*.-:-73,(+0//$1(+**/340*,321*(%('(
@77bbebfa-e213-43c6-b561-6e8f22272750 ch=376 read=80269 start_time=2019-12-13T02:55:21Z barcode=BC01 runid=2c9cf7bc05858273f10e7d7ec552fc0bd742dc3e
CTCCTGCAGGGAGGCAGCAGTGGGAATATTGCACAATGAAGCCTGATGCAGCAACGCCGCGTGGAAATGATGAAGGTTTCCGGATCCGTAAAGCTCTGTCTTTGGGGAAGATAATGACGGTACCCAAGGAAGCCGGCTAACTACGTGCCAGCAGCCCGCGGTAATACGTAGGTGGCGAGCGTGTCGGATTTACTGGGCGTAAAAGGGCGTAGGCGGATGATTAAGTGGGATGTAAGTATGCCGGGCTCAACTTGGGTGCTGCATTCCAAACTGGTTATCTAAGAGTGCAGGAGAGGGAGAGTGGAATTCCTGAGTGTAGCGGTGAAATGCGTAAATTGGAAGAGCACCAGTGGCGAGCGACTCTCTGGACTGTAACTGACGCGCTGAGCTCAGCGTGGGGAGCAAACAGGGATTAGATACCCTGGTAGTCACGCCGTAAGCGATGGTCTCGTGGATGAATTAAAGTAAAAGGAATTGACGGGGACCCGCACAAGTAGCGGAGCATGTGGTTTAATTCGGAAGTAACGCGAAGAACCTTACCTATGACATCCCGCGTACTCTTAATCGGAAATCCTTCGGGGACAAGGTGACAGGTGGTGCATGGTTGTCGTCAGCTCGTGTCGTGAGATGTTAGATTTAAGTCCCTTATGGCAGGCGCAACCCTTGTCGTTAGTTACTACCATTAAGTTGAGGACTCTGGCGAGACTGCCTGGGTTAACCAGGAGGAAGATTGGGACGGCGTCAAATCATCGCCTTATGTGTAGGGCTACACATTAATGAAAACGGTACAGAAGTCACAATACCGTGAGGTGGAGCCAAACTTTAAAACCAGTCTCAGTTCAGTTGTAGGCTGAAACTCTACGCCTACATGAAGCTGGAGTTACTAGTAATCACTTGAATCAGAATGTCATGATGAATACGTTCGGGTCTTGTACACACCGCCCGTCACACCATGAGGAGTTGGCAATACTGCCGAAGTCGTGAAGAGCTAACCACCAGGAGGCAGCCGAAAGGTAGAGGTCAGCGATTGGGGGTGAAGAATCGTAACAAGGTAACCGG
+
.-06*+-,.1/*20/)/.'()+74+-/+2012133321+4),1)($0&($''',,-00*,*-*&)''((++'**)+39,4,-/-.6'(+06/().9:996797'14+),-/,.3/.)+*43-3/+++*)(''+.())-4-01012668:2-.,(082+1&.-..00867+0()496,,1--,%)/(+(75,*1243588094-((**(+1(2/14:898.2032.26<:9:4+')$)(.'-0,3576603..70:774550/.18,2/87:::64112344)++0101,65,,(0/,-))))-0)*(/+4)())+(''+,4952176-./02--*0*/)*+$(&($(*+-1695--,/223211-1638723+,1+*))))(&''&&534,)(),32.0,'+/9:/7/.,'&0&$),&/);20021/0-6)++.3-149'4)%,&+&%$%%&&($$#$$2)6/*$&(-4)/.10513*3*2962/75*+*4-''(&+-1-)+,32.+-52;;5:6:73-**$$'&**0,+)+'*.01410+&&*)*-3524+'&$&$'()3-5/7-'&()()05175/:;02211/32339'+*0.71//.//79;658878+/024374312433*+2011+-.19,0,0/3.&%$%%%&'&).-*3,-0:0-002:.:..,22./2,06*0-('+/...474565,+3.'),-2526853651624140/-*,(()'&*%*)($$&(&')/+3../45*$$%%)(0051.(*/1//,,()%+'(),+,51/-&.*'.&&''%'$$*362127+3-.,4-//&)2*991+*'$)79//9107969-/3;9-,.-+,202685-50))('$()-,'&'&)))+**-..-'-/-.353-3,,,(+(&*8445202:8565**-%-,-61&0-393'5753/3.//2,1-2:55<6233.-)+./1.-,))*07271/9-((%#*)(%&.'*(,/.&'*-..02//&/(*)1*+&%$%',-.*&(,,-2%,'++,%+('2(+'20)+*+''(+*/138:834+*)*62858
@3f3063e3-c0ed-435b-9941-afeab9042b1e ch=469 read=46916 start_time=2019-12-13T02:55:29Z barcode=BC01 runid=2c9cf7bc05858273f10e7d7ec552fc0bd742dc3e
CCCGGTTACCTTGTTACGACTTCACCCCAGTCATGAATCACAAAGTGGTAGCGCCCTCCGAAGGTTAAGCTACCTACTTCTTTGCAACCCACTCCCCGTAGTTGTGACGGGCGGTGTGTACGGTGGGAACGTATTCGTGGCATTCTGATCACGATTACTAGCGATTCCACGACTTCATGAGTCGAGTTGCAGACTCCAATCCGGACTACGACGCGCACTTTATGAAGGTCCGCTGGCTCTCGCGAGGTCGCTTCTCTTTGTATGCGCCATTTGTAGCGCGATATTGTAGCCCTGGTCGTAAGGGCCATGATGACTTGACGTCATCCCACCTTCCTCCGGATCACTGGCGGTCTCCTTTTGGGTTCCGGCCGGACCGCTGGCAACAAAGGATAAGGGTTGCGCTCGTTGCGGGACAACCCAACATTTCACAGCACGAGCTGACGACAGCCATGCAGCACCTGTCTGCGGTTTGAAAGGCCACATTCATCCCTGAAAAGCTTTCGTGGATGTCAAGACCAGGTAAGGTTCTTCGCGTTGCATCAGATTAAACCACATGCTCCACCGCTTGTGCGGGCCCCGTCAATTCGGTTTAACCTTGCGGCCATTACTCCCCCGGGCGGTCGACTTAACGCGTTAGCTCCGGAAGCCCGCACCTCAAGGGCACAACCTCCAAAAAAGTCGACATCGTTTGCAGCGTGGATTTCACCAAATTATCTAATCCTGTTTACGCTTTTCGCGCACCTGAAAGGCGTCAGTCTTCGTCAGGGCCGCCTTCGCCACCGGTATTCCTCCAGATCTCTACGCATTTCCACCGCTACCTGGAATTCTACCCTCTACGAGACTCAAGCTTGCCGGTATCGGATGCAGTTCCCAGGTTGAGCCCGAAGTTTCATCTGACTTAACAAACCACTTCTGCGTGCGCTTGCTACGCCCAGTAATTCCGATTAACGCTTGCACCCTCCGTATTACCGCGGCTGCTGGCTGGGGTTAGCCAGTGCTTCTTCTGGGTAACGTCCAATGAGCAAAGGTATTAACTTTACTCCCTTCTCCCCGCTGAAAGTACTTTACAACCCGAAGGCCTTCTTCGCCACACGCGGCATGGCTGCATCGAGGCTTGCGCCCATTGTGCAATATTCCCACTGCTGCCTCCGTAGGAG
+
81)375<55141./5*+,'/16:71:;7.479798,42228691,/,(%%&))-.612,*,.-/,8,'(),-3932247.68,),+019.,.-646/---..**+,,/(-.0130/.-12134)).6/1,)))*6.,--0,*3901/..+(,,-3400--,..7;/23&(**.032542&+,.0/2595638:848(/,822/61665374632&/*+.61+0-/'-&,0.$%,&-,1522()'&,-./.43;3645;724686768;619,,//0/*,,)+$*)++'.31/*,6995/6,+4:68*,0//-*),,*+7747*)+(($(42988.2)(,,,1&)/'-,000076***(&+(.316+(.41265869954410.03:-1/8.,,*,1.724378909-+(-3.2/13.2,--:01;6//3.&.+.-../2/+.0/659:;3:1410322611+*&')',,63*+&'(-+))*+,0+),,8,--.12+'(&-+)*,/('((67055270'($&.3,34<:22-,-*1.)*989(),2+;<88;1524.///.*0..,3,+-01/57297,,112:3)*%'(97//0.10../918013./01:87-&.),-77854%%&0./,,()20-430+.-)+#%**'*$-4/1,0.:3/026716-3(:.5-5.2397786883252'*))+-003+&,&'(-+00(3)*,9-2.,1*-',6-*)((,.4*.+.*+)-1+,/+',+75346899;<93/2%+/+00/48...-8/235/7444;5/*0)&&+,*324/525'+7,3'(34.01--/,/5+1&,%&&/1-&44351135565)(%''-&.7+767:6-1(,&)(-0:3:-),'*+/.*72(&$$'(7)++*++-/41412--1,12))+(&'*,/1473*'%&(013-50+*+-177;51/12:2;7204+*++260/-,'-*-0.9;132<222::3.+&(04)5+))-1)55001919:)'(*1+,67647'2*2203*/5(,'*(,5-0'*0($&'6;)644(*6:-)46.-2.),,,37/,1/--2-(*.()-/7:77:9&&&(+),(**),--.2.+)*'-/&'-,-03,,22;4-07*-15-+124872)'+)('%%('(+,())4+**
@acdd5650-7f88-42cd-8c73-4b83f2a6aa21 ch=299 read=85296 start_time=2019-12-13T02:55:42Z barcode=BC01 runid=2c9cf7bc05858273f10e7d7ec552fc0bd742dc3e
CCGGTTACCTTGTTACGACTTCACCCCAGTCATGAATCACAAAGAGTGGTAAGCGCCCTCCGGTTAAGCTACCTACTTCTTTTGCAACCCTCCCATGGTGTGGCGGTGTGTACAAGGCCGGGAACATTATTCTGTGGCATTCTGATCCGTTACTAGCGATTCCGACTTCATGGAGTCGGTTGGGAGCTCAATCCGGACTACGACGCACTTTGTAGATCGCTTGCTCTCGCGAGTCGCTTCTCTTTATGCGCGTTGTAGCACGTGTGTAGCCCTGGTCGTAAAAGAGTGCATGATGACTTGACGTCATCCCCACCTTCCACTCCAGTTTATCACTGGCAGTCTCCTTTGAGTTCAGCCGGACCGCTGGCAACAAAGGATAGGAGTTGCGCTCGTTGCGGGATAACCAACTTATTTCCTGGCACGAGCTGACGACAGCCATGCAACACCTGTCTCACGGTTCCAGGCACATTCTCATCTCTGAAAACTTCCGTGGATGTCAAGACCAGGTAAGGTTCTTCGCGTTGCATCGAATTAAACCATGCTCCACCGCTTGTGCAGGCCCCCGTCAATTCATTTGAGTTTTAACCTTGCGGCCGTACTCCCCAGGCGGTCGACTTAACGCGTTAGCTCCGGAAGCCACGCCAAGGGCACAACCTCCAAGTCGACATCGTTTACGGCGTGGACTACCAGGGTATCTAATCCTGTTTGCTCCCCACGCTTTCGCACCTGAGCGTCAGTCTTCGTCCAGGGGCCGCCTTCATACCGGTATTCCTCCAGATCTACGCATTTCACCGCTACGCAGATTCTACCCCCCTCTACGAGACTCAAACGCAGTATCAGATGCAGTTCCCAGGTTGAGCCAGAGTTCACATCTGACTTAACAAACCGCCTGCGTGCGCTTTACGCCAGTAATTCCGATTAACGCTTGCACCCTCCGTATTACCGCGGCTGCTGGCGCAGGTTAGCCGGTGCTGCTTCTTCTGCGGGTAACGTCAATGAGCAGGGTATTAACTTTACTCCCCTCCCGCTGCTTTACAACCCGAAGGCCTTCTTCATACGCGGCATGGCTGCATCAGGCTTGCGCCCGTGCAATATTCCCACTGCTGCCTCCGTAGAAC
+
6(5.6:3694;1/7+-/679<81770,*(162444358.1361&%'(0:336/2349./7'()*,42-.-.283338:61:9/.54647/),4,-66:+*'(&,,5,--)--27:0-5,*1**(''+*+71-&&$)---346'()38(&)4,02567779;86-,-:-;887*$'()&+4*)%)%$(./2/-2,224866798.+,&(+*)&$&&%)-*+,0.--.(,,,-**'*(*+//32-/.')/,+&()2,,+.0+31+,,'&)+,9.,0286-.--+.&$))(**../0/.208232567:.89:,,33352)$(+.6.//;5.01'4/-**%/11040-22,,.61+%')14:7996667766299;+3-752.0&,6;051//10081,/52+))+'.,0+)+-/:5-*'.'&)/.05333465,*('*(%+$(**,.37+-./*'%(,,:/8/)+3/+/02<3/238810/-/074.0607678;96/3314467;907/.2+3,;78<:8944.)+(*0((*,..<;472*+/0284684718-/,,(-2/975*(*.3111..2;80+,/9;-3:35/0-,/2721722.46:.,-36597655.5.:.:22/011-//3%0*14-29/.*(&+(*+,'%'-1-6.3'5+4567//*./26;8,23;64,(*')2--/,084446889;3:4543:2-./157-%'&),1/26736945598897.0445:82400*/69.1578421.*-/071:3,0.2..5)*+-.-,)./223;83+.9+-/,+%&%%*--34,7482.-/10*/.-3-***,,()(.%435511/235938916:7,0417/-/6+'+$),8*-445653223859015./;49;9::8321*+,30,038-&'*2:8;640003.2+)*.*0115;7445,/,.*+7<8869667:725//0-//0.+*//,63++-'*,:2:<-*((/52025+)**,5../89&(-+,(+0,.).+*()*,,).-471+45,*+.-,//3062++.*-,88<88<885-/&+%+*016:9:88877(9847746-3*(%)%0'5,1/-2/)%-,++++-*&*++,11&''
@62404a23-bde5-43f2-a2d4-0e0e77d2c1a0 ch=292 read=78933 start_time=2019-12-13T02:55:48Z barcode=BC01 runid=2c9cf7bc05858273f10e7d7ec552fc0bd742dc3e
CCTACAGGAGGCAGCAGTAGGGAATTTTCGGCAATGGGGGAAACCCTGACCGAGCAACGCCGCGTGAAGGAAGAAGGTTTTCGGATTGTAAACTTCTGTTATAAAGGAAGAACAGCGGCTACAGGAAATGGTAGCCGAGTGACGGCTGCTATTAAGCCACGGCCAACTACGTGCCAGCAGCGCGGTAATACGTAGGTGGCAAAGCGTTATCGGAATTATTGGGCGTAAAGAGAGGAGCAGGCGGCAAAGGGTCTGTGGTGAAAGCTGAAGCAACTTCGGTAAGCCATAGAAACCAGAGCAGCTAGAGTGCAGGAGATCGTGGGGTGTATGTAGCAATTGAAATGCGTAGATATATGGAGGAACACCAGTGAAGGCGACGATCTGGCCTGCAACTGACGCTCAGTCCCCGAAAGCGTGGGGAGCAAATGGGATTAGATACCCTAGTAGTCCACGCCGTAAACGATGAGTACTAAGTGTTGGATGTCAAAGTTCAGTGCTGCAGTTAACGCAATAAAGTACTCCCGCCTGGAAGTGAGTACGTTCGCAAGAATGAAACCGAAAAAAAAAAAAAAAAAAAAAAAAAAGGGGTGGGCGGGGTACACAAGCGGTGGAATAATGGTTTAATGGTGAAGCAACGCGAGAAGAACCTTACCAGGTCGCTTGACATGCACTCATAAAGGCTCCAGGATGGAGATGGCTATATGAGATACAGGTGGTGTGGTTTGTCGTCAGCTCGTGTCACGTGAGATGTTGGGTTAAGTCCGCAACAGAGCGCAACCCTTATCGTTAGTTGCAAAATACATTGATTGGGGATACAGCGAGACTGCCGAAAGTGACAAGCTGGAGGAAGGCGGGGATGACGTCAAAATCATCATTGCCCCTTATGACCTGGGCTACACGTGCTACAATGGATGGTGCAGAGGAAGCGAAACCGCGAGGTGAGAAACAAAACCCATAAAACCATTCTCAGTTCGGATTGTAGTCTGCAACTCGACTACATGAAGTTGGAATCGCGCTAATGCGCGAATCAGCATGTCGCGGTAGATACGTTCTCGGGCGCTGGCACCGCCCGTCACACCACGAGTTGATAACACCCGAAGCCGGTGGCTAACCGCAAGGAAGGCATAAGGTAGAAGTTGATGATTTAGGGTGAAGTCGTAACAAGGTAACCGG
+
/7,/4(87/.2.-23./10+3-,1-787-4604/..1/-)&*,25/./038//+3564148+/013792,10&)-+-272+50:024,/.3/-.2.221:3.16+')*,-062,11.:2119000+20/5:8.-*-)*++.8837.-)+.')-24,7.,.3159651100)*09;7530100/&%',++-4446271+1,+-,).-530/32,)*)6*-/2:::865;-((*(--)..36:4,2023,17.-.100-23//0-)*&(+)&'&*(*,(&+126*20&$'',+123/*&(*////,,(+,1325.)-'($%*&-(*,+0,.+'%))'&/%%25-,+,023000//25710915:779;*1.-(&&*113422441989830236+,++-033546/965+*..,(()+2+3+)+.2663').(5+--7,+0+(--0111/15(*.2987;<:2100))'++3244*,.22423864,&),(,68-/0387894-9,7,52327320''*(+,31)*/256+.'')+(*,,.34:8..-+(%&%&%##&'%+/12644585301/.0////.*)*(&'+-&$(-+)+*'#&#%%)-8.3//-)(&,)+,-897;/-))(&.)+-+-0)0*)*+%(-.021+()+-5-0/2*'(*(+,,,/+-)--.%%&+))0,+4*)-4361++++..2012327111105732832.-/)%-+23159998.-/.3*+(*)%&(&'')*1//606+3+/(((+1,,.+1()$&'/,,(03--5-0/129&15'&''(,*%&%%)*)&,3(/4)&&$%&)-%$+,+,..(&(('&')/-+-)++./((+()+/-.8;75768:9809:9,55575+6''/5,+.92312430/+-.0--')*116756-9++++-1,.24'0',)).,-..8'34-,*%'())*&**',-9.*-2)(*/:<:3:79;556+/49:(7&9*+,7564124/7/0058771.&&)+*+8091999756/..+)),-/33.0+0+.34455779384'&0))*,/7525-)(*&')()&%''',90/3201017+*))*,9444641)3,(+31.788:*+&%%(+.)*-.*/-+)*((&()*(+/(('''(*(*0175:+(,76.1)'%%#&',0+(&*((+./1-3
@754736ee-55bd-4e85-8583-10d0d2e8e09b ch=66 read=64072 start_time=2019-12-13T02:55:55Z barcode=BC01 runid=2c9cf7bc05858273f10e7d7ec552fc0bd742dc3e
CTCCCTGCAGGAGGCAGCAGTGAAATTTTCGGCAATGGGAAACTGAAGCCGAGCAACGCCGCGTGAAGGAAAGAAGGTTTTCCAGTTTGCAACTTCTGTTATAAAGGAAGAACGGCAGCTACAGGAAATGGTAGCCGGTGACGAATACTTTATTAAAGCCGGCTAACTACGTGCCAGCAGCCGCGGTAATACGTGGCAAGCGTTATCCGGAGTGTGGGCGTAAAGAGGGCAGGCGGCAGCAGGGTCTGTGGTGAAAGCCTGAAGCTTAACTTCAGTAAGCCATAGAAACCAGGCAGCTAGGTGCAGGAGGATCGTGGAATTCCATGTGTAGCGGTGAAATGCGTAGATATATGGAGGAACACCAGTGGCAGAAGGCGACGATCACAGCCTGCAATGACGCTCAGTCCCAGCGTGAGAGGCAAATAGGATTAGATACCCTAGTAGTGCATGGCAACGATGAGTGCAAGTGTTTGGATGTCAAAGTTCAGTCAACGCAGTTAACGCAATAAATTACTCCGCTGGAGTAGTATTACGTTCGCAAGAATGAAACTCAAAGGGAGATTGACGGGGGCCCGCACAGCGGTGGAGCATGTGGTTTAATTCGAAGCAACGCGAAGGGTACCACCAGATTGACATACTCATGAGCTCCAGAGATGGAGAGATGGCTATATGAGATACAGGTGGTGCATGGTTGTCGTCAGCTCGTGTCGTGAGATGTTGGTTAAGTCCGCAACAGGCGCAACCCTTATCGTTAGTTACCATCATTAAGTTGGGGACTCTGGCAGAGACTGCCAGTGACAAGCTGGAGGAAGGCGGATGACGTCAAATCATCATGCCCCTTATGACCTGGGCTACGTGCTACAATGGATGGTGCAGAGGGAAGCGAAGCCGCGAGGTGAAACAAAACCCATAAAACCATCCTCAGTTCAGTTGTAGTCTACCAACTCATTACATGAAGTTGGAATCGCTAATGTCGCGAATCAGCATGTCGCGGTGAATACGTTCTCGGGCCTTGTACACACCGCCCGTCACACCACGAGTTGACACCCGAAGCCGGTGGCCTAACCGCAAGGAAGGGGCTGGTTAAGGGTGAAATTCGTAACGGGTAACGG
+
+,22)(%,)-2'(,,(0/.+-**()(+**04;798784((*'('&'(%+1.10459879;6988562/+*-)%)+(--732)(%2&22*++*/19461/2/-0:-..462480)1*$*++33+0-*.,(-/5.//7+-.//.+&(,347;;+0,1-*&',),*/327600--'0.,,2215831/0-3/.%1./'31.,*-,32.,2)'($'(%,(7460-281''*.+,-89811(&'(%.6//01324863024,.()*..*-/11/-031/338814:15/-*30,402960113..423327-*++)444/8)6';+<;54310-*.,).))-,(,-099;43.-.0059126072010')*+71)'(),3-046000.*-,$(''(+1-,-33121.)',04''$%(-)%($*+-/:;62/1(2+,.98759++'/1)''$(%())%,0/./2*)+-&(&)*-316+..154784:7,094(&)&$$$)1..8.3-0+*)(*,.'*'%(-4.*.-.'(&'%))&(''(+/75+-,(),1.1/6703805,'++')(*0,/1.(2/)-*)$+),+(.+-1./,.-%.')//5<9.67862-3&)%'+,0124-(*$%'($*&$')'*(()*,,641//-(02/1,((*+,::0-,+*11&52454132-2,105+-10231154984790/.%*-,5775'+&'$%'()-7:9630-(*&))*/+*--&8*)2659766:0,/),,1/:11-81/9310,1.40,6,2497)$&)*'&&#&%*2336-3).0121+*)+,;.+0++0/4-//,-256688671.44::8:417.+/11*,+23*+,)'&(*(125:5:8;88;920-,-50/&,+.).+.//2-.6./,**2*,+0&')+03/:90/69<-9:99//+-*/066&-*-&$'*452&-%)&&&)'+*')2206//19050767221'%*),/).//8382678988813',,14:8/845;532(,+03-6+,**&)(1:42;0/2720016+.-.,+1(*)'&,'')3+,4595+-0.)-3752.8+4-4.+**)'%''',((/52,&,2+....6688+,0+,87-*
@b4304987-f9d7-4522-8b85-ac5e4c16ce69 ch=244 read=113466 start_time=2019-12-13T02:55:55Z barcode=BC01 runid=2c9cf7bc05858273f10e7d7ec552fc0bd742dc3e
CCGGTTACCTTGTTACATTCACCCAGTCATGAATCACAAGTGGTAGCAGCGCCCTCCCGAAGGGGATAAGCTACCTACTTCTTTTGCAACCCACTCCCATGGTGTGACGGGCGGTGTACAAGGCCCGGGAACGTATTCACCGTGGCATTCTGATCCACGTTACTAGCGATTCCGGCAGGTCGAGTTGCGAACTCAATCCGGACTACGACGCACTTTATGAGGTCGCTTGCTCTCGCCGAGGTCGCTTCTCTTTGTATGCGCCATTGTAGCCCAGCACGTGTGTAGCCCTGGTCGTAAAGGGCCATGATGACGACTCATCCCCACCTTCCTCCAGTTTATCACTGGCAGTCTCCTTTGAGTTCCGGCCGGACCGCTGGCAACAAAGGATAAGGGTTGCGCTCGTTGCGGGACTTAACCCAACATTTTCACAACACACGAGCTGACGACAGCCATGCAGCACCCTGTCTCACGGTTCCCAGGCACATTCTCATCTCTGAAAACTTCCGTGGATGTCAAGACCAGGTAAGGTTCTTCGCGTTGCATCGAATTAAACCACATGCTCACCGCTTGTGCGGGCCCATCAATTCATTTGAGTTTTAACCTTGCGGCCGTACTCCCCAGACGGTCGACTTAACGCGATTGGCTCCAGGAAGCCACGCCTCAAGGGCACAACCTCAAGTCGACATCGTTTACGGCGTGGACTACCAGAATTATCTAATCCTGTTTGCTCCCCACGCTTTTCGCACCTGAGCGTCGGTCTTCGTCAGGGGCCGCCTTCGCCACCGGTATTCCTCCAGATCTCTACGCATTTCACCGCTACGCAGGTCTACCCCCCTCGCAGGGCTCGAGCGCAGGTATCAGATGCAGTTCCCAGGTTGAGCCCGGGGATTTCATCGGCAACCAAACCGCCTGCGCTTTACGCCCAATGGTCCGGGTCTTGCACCCTCCGTATTACCGCGGCTGCTGGCACGGGGTTAGCCGGTGCTTCTTCTGCAGGTAACGTCAATGAGCAAAGGTAGTAACTGCCAGCTTCCTCCCCGCTGAAAGTACTTTACAACCCGAAGGCCTTCTTCATACACGCGGCATGGCTGCATCGAACTGCGCCCATTGTTACCAATATTCCCCACACTGCTGCCTCCCGTAGGAG
+
..+*/4+,5,7,.-'+-19-*0.-'34:.4129997:.2+--54,0.&),,/52,52*)-..44)+,.+&')*1:...88-4:7)-,1.0;;**-0:5..4+/-03890;;9.0.../06:/:72('*'')0*-*.0/-10-0-2.019825672*')(,2'()''+--233')$&$)(-0+*3380301:888.90/.-3.102232447,--70-**'**,0%'10-./-/1,/&'%('/0-/14050592,/022:7:;/;-*%$$&')'-..1324744112<639;::778-).3333/0...-./042567,:8:0+-,497717'),:;7011434091(1555:77:3/,17.2-,1/12:88952141.20348*7/8864-5,.9/11604+/*+*,6861403-,2+.+1//9:2.///-,(()-,+/,2445/././705999866457()/2562.0199826/#&*('+.09/())**+*/00682.466:45:9;;6::442263127421364;469711..1./488*+,/*89178,./0334+&(,*./4/33646.31+%/02:6;939<:201/77-.5.*1***220,&++.-289+'+%(&'*+6.33334...'$.%&'*,//'/0*1*-51235866./(2/.--3+4-5405.1/,(-/*1%&).*,.0/..4:/65/6/,)&%(),.027;7:90,:3+(./.7:.+1.+0<;*81336:788997:+'))*055517),8:3110617<98:8558.9664212+.-,+-0/.67397957;:156;4321-&)$*&((++.5:81,/.*-',.,.-(&$%&%&%(+,,/0.02:79,4382*)*.45:570:2*%+,0)3;-3-++/-.,(-*)*/*0257,,+*+-)$%'*,*))*-/.4/%('$$%)'*++/732::-061712966151239878011/6*(+,++8-).'&(8-8992)+.'685588798384547587(/*'&%''$%-''*$$$(0+300;:-,881-40+.,+03+)-++.4(%%&/+633437;9&&&()0/4371)+*/,(+,22-*.,,86729:**27)0*&(%,+222086:-'0)2.../039*9:)(,0,-))
@988646c5-0940-4a1c-ae55-105a55253895 ch=138 read=59827 start_time=2019-12-13T02:56:06Z barcode=BC01 runid=2c9cf7bc05858273f10e7d7ec552fc0bd742dc3e
CGGTTACCTTGTTACGACTTCGCACAGTCATGAATCCGCAAAGTGGTAAGCGCCTCCCGAGGTTAAGCTACCTACTTCTTTTGCCAACAACCCACTCCCATGGTGTGACCCGGGCGAGTTATTATTGCAAGGGCCCGGGAACGTATTCACCGGCATTCTGATCCACGGTGCCAAACGTTCCGACTTCATGGAGTCGAGTTGCAGACTCAATCGGACTACGACGCACTTTATGAAGTTACGCGCTTCTCGCGAGGTCGCTTCTCTTTGTATGCGCCATTTGTAGCACGTGTGTAGCCCTGGTCGTAAGGGCCATGATGACTTGACGTCATCCCACCTTCCTCAGTTCATCACTGGCAGTCTCCTTTGAGTTCCCAGCCGGACCGCTGGCAAGGATAAAGGGTTGCCTCGTTGGGACTTAACCAACATTTCCTGGCACGAGCTGACGACAGCCATGCAGCCTATGCGGTTCCCGAAGGCGCATTCTCATCTCTGAAAACTTCCGTGGATGTCAAGACCAGGTAAGGTTCTTCGCGTTGCATCGAATTAAACCATCATCCACCGCGTGCGGGTCCCCGTCAATTCGGTTTCAACCTTGCGGCCATGCTCCCCAGGCGGTCAACTTCACGCGTGCTTCGTTTACTGAGAAAATAATTCCCAACAACCAGTTGGGCATCGTTTAGGGCGTGGACTACCAGGGTATCTAATCCTGTTTGCTCCCCACGCTTTCGTGCACATGAGCGTCGGTACGGGTCAGGGGTTGCGCTGTATGGTGTTCCTCCGCGCATATCTGCGCATTTCACTGCTACACGCGGAATTCCATCCCTCTACCATTACTCTAGCCATTACCGATCACAAATCTGGCCAGTTCCCAGGTTGAGCCCGAGTTTCACATCTGTCTTACATAACCGCCTACGCACGCTTTGTAGTAATTCCGATTAACGCTCGCACCCCACCGATATTACGCGGCTGCTGGCGCGTAGCCGGTGCTTATCCTTGTGGTACCGTCATGGGCCCTGTATTAGAAGGGCTTTTCGTTTCCGTACAAAAGCGGTTTACAACCCGAAGGCCTTCATCCCTGCACGCGGCATTGCTGGATCAGGCTTTCGCCCATTGTCAAAATTCCCCACTGCGCCTCCCGTAGG
+
)-1/802527-0/%'-,-2-.%(#%&'-610108/6*#)),)),,10+'')''%&,.*('+.*/1)(*+-13*%*-3/09:,$*.%%(+)/6/')*1<5.135525334((/3/.(#$&+(.,*0+$&&%'+0(4(-6610.'**287330,+*'*0---11/0&*-22.1)((%--*+)')**-7-544/%''(,,22:04&&212..2,1*:0965452.()#&'(,,0/'&&)'%$%&$#%%%')*,&&(+11)*'/%))+690063699;<629/++*-.'*,1./(,034;2/0985)1+/*5475/0765412032444678/;80*232;7746(*-<;833.-.-*(',0422'++++.04965+&+3.34756+1,)''(*)1.98;(/0015+.**-.6,-,0,213202+--651:00%$$#%%%(%''(./10&0.(+-,-*+)%,+(%'&',+983,+)-(-*42+)3++45465731.,./+/1612115602++,1,33142173/4)2-:78;9898/:...68(&(+'036382)+9::701/-,,..1(,*(.0.(((54:85/../;930606/3234788$,&++1;:.-2570.1,4++170+1,.)-%&&.*3/:&',0,,'.26,'(5.05:1/1046261+2+++/+,.,*+531144656/.311(4-,73,++,1*.883+'()0,+./934)***,6<:54*((&&)'-.*3560,**)*,2'&+&-./&.0')''.()&*&*1-.658245//$*,./431&/./52;10%''),((-&,,/----/7040.5./*.*+09&+(&'../,(**+((','*'..$$%&#(*(*+.*,/9<39/,/7371*1.5'&%()822/3467//0-2.--)+,/014;<755*)$-&&1+(%$&'*0/4;***-21281-457575614-$%)'%(()&#((*4:461/./)((-+22427431(*-1-04/0+&&%$()20-./-45:79:4,+,-.91---*))&/18.224</14)+*,.60)&)&(.*%%+)(-1*'*+,,17,665327//01+/),-52237445:8744*2874<:244:4*-,%-4+;:61*522.*,(')$(*&-8'(4*1+
@10c4937b-456f-4f4e-9ad2-7c3bdb4b663d ch=25 read=22240 start_time=2019-12-13T02:56:04Z barcode=BC01 runid=2c9cf7bc05858273f10e7d7ec552fc0bd742dc3e
CCGGTTACCTTGTTACGACTTCACCCCAGTCATGAATCACAAAGTGGTAAGCGCCCTCCGAAGGTTAAGCTACCTACTTCTTTTGCAACCCACTCCCATGGTGTGACGGGCGGTAGTACAAGGCGGGAACGTATTCACCGTGGCATTCTGATCACGATTACTAGCGATTCCGACTTCATGGAGTCAGGTTGCAGACTCAATCGGACCACGACGCACTTTATGGGGTCAGCATATGAGTCGCTGCTGCAGCATGCGCCATTGTAGCGCGATGTGTAGCCCTGGTCGTAAGGGCCATGATGACTGACATCATCCCGCAGCGCTTCCTCAGTTTATCACTGGCAGTCTCCTTTGAGTTCCCGGCCCGGACCGCTGGCAACAAAGGATAAGGGTTGCGCTCGTTGCCGGGACTTCCAACCCAACATTTCACAACTGAGCTGACGGCAATGGCATGCAGCACCTGTCACGGTTCCCGAAGGCACATTCTCATCTCCTATGAAAACTTCCGTGGATGTCAAGACCAGGTAAGGTTCTTCGCGTTGCATCGAATTAAACCACATGCTCCACCGCTTGTGCGGACCCGTCGAATTCGGTGAGTTTTAACCTTGCGGCCATTGCCCCAGGCGGTCGACTTAACGCGTTAGCTCCGGAAGCCACGCCTCAAGACTTTAACCTCAAAGTCGACATCGTTTGCGGCGTGGACTACCAGAATTATCTAATCCTGTTTGCTCCACGCTTTCGCACCTGAGCGTCAGTCTTCGTCCAGGGGCCGCCTTCGCCACCGGTATTCCTCGAATCTCTACGCATTTCACCCGCTACACCTGGAGATTCTACCCCCCCCTCTACGAGGACTCAGAAGCTTGCCCGGTATCAGATGCAGTTCCCAGGTTGGGCCGGGATTTCACATCTGACTTAACAAACCGCCTGCGTGCGCTTTACGCCCGAAGTAATTCCCGATTAACGCTTGCACCCTCCGTATTACCGCGCCGGCTGCTGGCTGGAGTTAGCCGGTGCTTCTTCTGCGGGTAAGCGTCAATGAGCAAAATTATTAGCTTTACTCCCTTCCTCCCCGCTGAAAGTACTTTACAACCCGAGGCCTTCTTCATACACGCGGCGTAGCTTGGGCTTGCGCCCATTGTGCAATATTCCCCACTGCTTGCTCCGTAGGAAC
+
.*)(-0(*,.0&35(+0+45;528772//-,+--09760502-+).-,41,..18/*/0),1*+,+8/$%)-496466;+7:9/343057-'()9<:-7620/02333:4.,/+'()))2---+)2-/0+*,,4;434:606///977/0-),+,-.22,&'&(,,*--.-*&04281241-.//'(017,3.13244+9+3(8-.+./104..$+*.*$$&*4000+**'(%%%%+*.%%)*++(&&()*.-039<465)**%%$((%')310322;0..788580,,14571-,,++)()**0*01--5/+&*)(+%(.++-)*+/6:2/01054060029876*,.*,*.1:54,,)6,&+,()),--/3..(208)3+1,6,--/.923+*6.*8))+*)49//,,&*-.+--.22,68*)&%*&*&*+43764434-0)&&,*+0&5)4111:3500(-.958493**(*//0367;97889704((%('+-1,0346;999;::588'--03;768630/438678434208/0066//,4+;;971-*+2.0001(.//.4/-.667:/46.+25&0'4+.($+%%'/8;+9.7-/2/./336&2')177/%5776;99750604.543+/-*),--0'.&%%.//13498-/)($%%&%+/.902/;//51.'%,/0-96.*-00/+-)*((.%*0,3,1.2-00-7--2212/;9./.5)$((*/76840,0906506709*.3:9<8404((456-..+,)''+,7956;13424380/4++154988,202-/5-++61.%%'(*'12149.*-5088-97628./1.0/*3+$*+34782$)'%%&%'24*+03/23*/5779788;/8,&*.).+2.3)+.+*198/,.,.71(($%$4+436728-2724898::1/-//&+++*'%'&')168395((+.0/01.*+(%)'0663471477;579))''&)/+-.88.6-+/+)+2-,,4-25,'(,-49<:9:93.*)(%&()55070/0+542-)++/8,-'*.0+&()0:30:10.,.3-(./0/31-./04:1+-.,,0+('**.42:0071+2--'0.,0--)*(%%$$%*'+,4++'-3+*/7-/)0(6,011857/),+*++'(+)/5+.02),%+
@095a7ae0-7a16-421a-865d-352da518ae81 ch=140 read=48688 start_time=2019-12-13T02:56:04Z barcode=BC01 runid=2c9cf7bc05858273f10e7d7ec552fc0bd742dc3e
TTGATGTACTTCCGTTAGTTACGTATTGCTGTGGTGCTGAAGAAAGTTGTCGGTCTTTGTGTTCTTCGCGCCTGTCGCTCTATCTTCCAGTTACCTTGGTACGGCTTCACCCAGTCATGAATCACCACGGTGGTAAGCGCCCTCCCGAAGGTTAAGCTACCTGCATGCTTTGCAACCCGCTCCCATAGGTGGCGGCGGGCGGTGTGTGTACCAAGGCCCGGAACATTCACCGTGGCATTCTGATCCACGATTACTAGCGATTCCGACTTCATGGAGTCGAGTTGCAGACTCCAATCGGACTACGACGCACTTTATGAGGTCGCTTGCTCTCGCGAGTCGCTTCTCTTTGTATGCGCCATTGTAGCACGTGTGTAGCCCTGGTCGTAAGGGCCATGATGACTTGACGTCATCACCTTCCTCAGTTTATCACTGGCAGTCTCCTTTGAGTTCAGCCGGACCACGCTGGCAACAAAGGATAAGGGTTGCGCTCGTTGCGGGACTTAGCAACATTTCACAACACGAGCTGGCGGCGGCCGTACAGCACCTGCCTCACACGGTTCCCGAAGGCACATTCATCTCTGAAAACTTCGTGGATGTCAAGACCGAGTAAGGTTCTTCGCGTTGCATCGAATTAAACCACATGCTCCACCGCTTGTGCGTACGTAATTTCATTTGAGTTTTCTTGCGGCCATGCTCAGGCGGTCGACTTAGCGTTTGACCGGAAGCCACGCCTCCAGGGCGCAACCTCAGAGTCGACATCGTTTGCGGCGTGGACTGCAAATTATCTGAAAATCCTGTTTATCCCCACGCTTTCGCACCTGAGCGTCAGTCTTCGTCAGGGCCGCCTTCGCCACCGGTATTCCTCAGATCTCTACGCATTTCACCGCTACCTGGAATTCTACCCCCCTCTCTACCTTGAGACTCAAGCTTGCCAGTATCAGATGCAGTTCCCAGGTTGAGCCAGAGTTCACATCTGACTTAACAAACCGCCTGCGTGCGCGTACGCCCAGTAACGAATTCCGATTAACGCTTGCCTCGTATTGCGGCTGCTGTGGCGCAGGTTAGCCAGTGCTTCTTCTGCGGGTAACGTCAATGAGCAAAGGTATTAACTGCTCCCTTCCTCCCCGCTGAAGTACTTTGAAGGCCTTCTTCATACACGCGGCATGGCTGCATCAGGCTTGCGCCATTGTGCAATATTCCCCACTGCTGCCTCCGTAGGGG
+
$$"#$$''+.4/++-.)).--.::-9+))--').++,)+07*,0,*10//3(&,*,;4))'*(%&+*)*+.102344647,-189::7'6.9'+&&$%&*'+,*,.6/'+'(&(34.2238.-()&%'***%(++0'+*+10/.)(*04350:.1(+&((-$$'&'#$',+*6472:3/0-39*+2',*-2/,.+127885;9881.%)(0+80/194*/+/+)(,.,79:6393309;0+++051,//1/8,*)**,..38375.238379:30//3(*-48487::928(:,2;(9,52+)/12,,),.7933624558)*2.*,.-+)'&)(.+0.11;0972:91.+-*'*66(12,+%('')++*-+*)*450/5;;/./.20682:88///*))'&)*./111-)(+3385112/03<92898:52931155353/48++,10-'(-06:82,(-+3405/.+-,5,--5.9.)/2/;783546-7-+,&762''%'&.+-,-,7-**-50413///4607,+,+'))')&'+),0.03,-0941,,*,.799576+-(1-322132/,,,.,//288.,0,-&*-:385776435::'&1.0,+.3;869978418,-.35-).+.2<:;0)(()(342:/17+./9-/+'''#$$)&,)341/6<:323286-''(%&'+21,.-102+/5272212*,-('%%()+(*+-.+---,19-0,/310*+2822.3/018/7()(+*,+/358883;+&+)+/03:;:660/165441.-&%.12,*454119/)*+36/$)().3..(*',,.,)+-78:678::<;889/0-6,<9:;5<;77635;09345;4423..26658605,.++0(*,570.2+-1.702021264923570)+*&&+-)'&-/./.0(&(&),5+09424347024545899;7:4/17380+.7-).%)(-)(++/3210.2/5/579/8955:5667864'%$$'0+33,+,,+(%%+()/010/302/+&',)'2204/5209((*('/,-,,'''&%+',-0,+*2.'7600190:<88673:7417101519100656<1-1+&(&('',%)*.6+0;5,*.49+,.8032*,,-3,)('*,23:9<88<832--&+*..70235:565986<,07226..+.(%)+(.'+*23428-:4.',***''(&')712../0.
@43bd1dc2-1555-4aad-8b36-e5a72e8cfcc0 ch=475 read=49360 start_time=2019-12-13T02:56:02Z barcode=BC01 runid=2c9cf7bc05858273f10e7d7ec552fc0bd742dc3e
CCAGTTACCTTGTTACGACTTCACCCCAATCATCAATCCCGCAGCAGACAGCTCCTTCCTTGCGGTTGACCCACCGGCTTCCGGGTGTTATCAACTCTCGTGGTGTGACGGGCGGTGTGTACAAGGCCGAGAACGTATTCACCGCGACATGCTGATTCACCCACTAGCGATTCCAACTTCATGTAGTCGAGTTGGGAGCTACAATCGAACTGAGAATGGTTTTATGGGTTTTGCTTCACCTCGGCTCCCGCTTCCCTCTGCACCATCCGGTAGCTAGCACGTGTGTAGCCCGGAGTCATAAGGGCATGATGATTTTGACGTCATCCCCGCCTTCCTCCAACTTGTCACTGGCAGTCTCTTCAGAGTCCCCAGCAATGATGGTAACTAACGATAAAGGGTTGCGCTCGTTGCGGGACTTAACTAACATCTCACGACGAGCTGACGACAACCATGCACCACCTGTATCTCGCCATAGCTATCTCTCCATCTCTGGAGCCTTTATGAGTATGTCAATTCTCGGTAAGGTTCTTCGCGTTACTTCGAATTAAACCACATGCTCCACCGCTTGTGCGGGCCCAAATCCAATTCCTTTGAGTTTCATTCTTGCGAACGTACTACTCGGGCCCAGGTACTTATTGCGTTAACTGCAGCACTGAACTTTGACATCCAACGCTTGGTACTCATCGTTTTACGGCGGCGTGGACTACTAGGGTATCTGATCCTATTTGCTCCCCACGCTTTCGGGACTGAGCGTCAGTTGCAGAGCCAGATCGTCGCCTTCATACTGTTGTTCCATCTCCATATATCTACGCATTTCACGCGCTACACATGGAATTCCACGATCCTCTCCTGCACTCTGGCTGCCTGGTTTCTATGGCTTACTGAAGTTAAGCTTCGGGCTTTCACCACAGACCCTTGCTGCCGCCTGCTCCTCTTTACGCCAATAATTCCGGATAACGCTTGCCACCACATTACACCGCGGCCTGCTGGCACGTAGTTAGCCGTGGCTTTCTGGCAAAGTACCGTCACTCGGCTACCATTTCCTGTAGCGCCGTTCATCCTTTATAACAGAAGTTTACAATCCGAAAACCTTCTTCCTTCACGCGGCGTTGCTCGGTCAGAAGGGTTTCCCCATTGCCGAAAATTCCCTACTGCTGCCTCCCGTAGGAG
+
64%,34-1:6:,47&(*378;9410,(,8/8790/0+58.(,'$&'),3%**-,**3.3*4-1/9,))$*(&'6)10-/23(.99873;31/)0*-///---14*****3:;78:2310.12873/31('((--58171/.6.',)-.8:74835670&*(''++,+)+&)+0,0+++/./2+**)+1)+,.*%&)''+.1-:///1164.--*1754.3<<3-55:13::-)./9/446/-)*+.84)%)3,2:/,,022/226:9/-)*(((%()00+(,(*+()*10,'+&)*+,,1,,0--550/-,+(-1/*-246897463.-;;;<8816(1),0//10*,,-413387.,&*%.+-,0/66)+$&(.*,030-),)++15117759.)075;55366771:11,721)'&.()'*//+.+)*%''&)-.,,,,-9869747<79-,*,4-/3.-)*-.0/$$$(+(('((*55406;6:::679:-//54:8-/*%&&'+-6-,'%*)-0*---2+5-;975.')+/0'-0662102/2<9:++++8567370.1-,,.,/17+84871-43-1,..8;833:1,*25<</59;36312)*57184783333,623'($/(('*8*+13//)2)/)224978989:::9/068/-.2-/,8./**(&%*,)2456:75829-(/1/,.+*/12:499255&5-+/,+0-,-./2-,.:1+-//;;0.1..2:41,633514./02393907,,(+%)04.03:2021022041&&*.251/'30))&,-02++.4547782622,/865132217862,-&')),'-(,'(++33141114411-%+(,/-84,,-&$)-&2/--,.09689-667)')-.4./13;7)33,0-*'%'))**-48:63:002369*8.,+.//9120:5-/123)3/6::;151619731+*+*+-1%%&%')/,,+(+6/1+()%()4+/,)(/0156560-062312.17:.0,2)*//%6+/:799.15313/-())),:74311.-++&*5-02(&*+.*3312445&'-*,.98022832+),/5409:<99<8.081155449333;0/0--.)%&%2--24/8/.6;3(.,*3710:882198++(--,.036708:(,<::10'
@388fdbb7-47e7-41d2-87d2-4d63423a84c3 ch=339 read=62045 start_time=2019-12-13T02:56:03Z barcode=BC01 runid=2c9cf7bc05858273f10e7d7ec552fc0bd742dc3e
CCGGTTGCCTTGTTACGACTTCACCCCAATCGCTGACCCTGCAACCGCTGCCTCCTTTGCGGTTAGCTCACGGACTTCGGGTATTGCCAGCTCATGGTGTGACGGGCGGTGTGTACAAGACCGAGAGACGTATTCTGCGACATTCTGATTCGCGATTACTAGTAACTCCAGCTTCATGTAGGCGAGTTTCAGCCACAATCCGAACTGAGACTGGTTTTAAAGTTTGGCTCCACCTCACGGTACTGCATCTCTCTGTACCGGCTACCATTTGTAGCAGCACGTGTGTAGCCCTACGCATAAGGGGCATGATGATTTGACGTCATCCCCACCTTCCTCCTGGTTAGCAGGCAGTCTCGCTAAGTCTCAACAATGGTAGTAACTAACGACAAAGGTTGCGCTCGTTGCGGGACTTAACCCAACATCGACACGAGCTGACGACAACCATGCCACCTGTCACCTTGTCCCCGAGGGATTTCGATTAAAAGGTAATGCAGGGATGTCAAGTGTAGGTAAGGTTCTTCGCGTTGCTTCGAATTAAACCACATGCTCCGCTACTTGTGCGGAGTCCCCGTCAATTCCTTTGAGTTTAATCTTGCGACCGTACTCCCCAGGCGGAAGGAATACTTAATGCGTTAGCGGCGGCACGGAGGTGTTGAAACCCCCACCTAGTATTCATCGTTTTACGGCGTGGTGCAGAATTATCTAATCCTGTTTGCTCCCGCTTTCGAGCCTCAGCGTCAGTTACAGTCCAGAGAGTCGCGCTGCCACTGGTGTTCTTCCTGAAATCTCTACGCATTTCGCTACACTAGAATTCCACTCTCTCTCCTGCACTCTAAGATAACCAGTTTGGAATGCAGCACCCAAGTTGAGCCGGAATTATTTCACATCCCGCCAATCATCCGCCACACGCTCCTTTGCGCCCAGTAAATCCGGATAACATCGCCACCTACGTATTACCGCGGCTGCTGGCACGTAGTTAGCCGTGGCTTCCTCCTTGGGTACCGTCATTATCTTCCCCAAGACAGGCTTTACGATCCGAAAACCTTCATCACTCGCGGCGTTGCATCGGGGTTTTCCCCATTGTGCAATATTCCCCACTGCTGCCTCCCGTAGGAG
+
:8-/1*)26/9-.0+*,*0175/79:*/,,.03+((342-)*&)/43675696751:1.1-250+,..-',)1*67:900-6//82316%,,.,1697532477;:810..,*+&')-+028%$'&'+.+8429/*+0024-,-9786882123/21..1543241012(((,+4-3-..2:1-&+*5)-*$&'(*043;*+52,,,,14485.3:90/8-/9;3-9//1836<8734375359554210/1057776;)2(((-2/75)*(&'))*+,-++(*+,...6,+,//00030,/46.25000/+6:,*-2889971274+.393(-(++*(/-)($*'(-/.-.-031231+'-+,1-*,,7./22)&&),+.5:63*/.4+',/6*-/11665:57+79851613+*&,('%$%')102139656150&13/,7-1'02-2688964595:56769.*)*(%%/751((.-372(''(',**)$(17,.7::5(+0.1289824+7.;64:2.1/31,-.9/365050<7661//1-,-09,/94142,..1-0&)'-/0*/.9376860367.(+/51-,++/1.11767%/%..768-,.696732)%))*,-((,6155.6...75;5.0+)+-502///,6+(34,772)),4-,-234<9699739<3,.-800/+&$%')-&'+),.201;:::99+:2*,+1*+%)082+013:9:3001155004111972;'**.,*-/.22'($&(,+/12*(*.;:..+'&$1*%()32445686197/&,-./,.-*-&1'5*8234546//-+*,2/,-,/('.')+0466265<<47888:</0//.:-10//4*((1,+('%',,1;6/.002/1.((*.8/3-3/,&''%&')03491,7.%*--3.$)+**(,.'3-47/21/27;<;4162.0-0/6846:34.90008/:.+'-+.-54932364:8900:099941614,-*27898'40./5:0:;;,43)*+0.106:;5522430--143/66;77897820%(*0-+0+(((*:*593*5;9-5;5%',)-.2,627887322-/,%()'-1057,-765+,)
@e6269e45-234a-4709-bf6c-53ad3f3d9ed9 ch=135 read=49766 start_time=2019-12-13T02:56:26Z barcode=BC01 runid=2c9cf7bc05858273f10e7d7ec552fc0bd742dc3e
CCGGTGCATGTTACGACTTCACCCCAATCATCAATCCCACCTTAGACAGCTCCTTCCTTGCGGTTAGGTACCGGCTTCGGGTGTTATCAACTCTCGTGGTGTGACGGGCGGTGTACAAGGCCGGAACGTATTCACCGCGACATGCTGATTCGCGATTACTAGCGATTCCAACTAATGTAGTCGAGTTTACCCAGACTACAATCCGAACTGAGAATGGTTTTATGGGTTTTGCTTCACCTCGCGGCTTCGCTTCCCTCTGCACCATCCATTGCTTAGCGCGTGTGTAGCCAGGTCATAAGGGCATGATGATTTGACGTCATCCCGCCTTCCTCCAACTTGTCACTGGCAGTCTCGCTACATTTAGCAATGATGGTAACTAACGATAAAGGGTTGCGCTCGTTGCGGGACCAACCCAACATCTCACGACACGAGCTGACGACAACCATGCACCCACCTGTATCTCGCCTTGGCTATCTCTCCATCTCTGGGCCTTTATGGGGTAATGTCAAGAGACCTAGTGAGTTCTTCGCGTTACTTCGAATTAAACCACATGCTCCACCGCTTGTGCGGGCCCCGTCAATTCCTTTGAGTTTCATTCTTGCGGGCAGTACTACTCGAGCGAATTACTTATTGCGTTAACTGCAGCACTGAACTTTGACATCCAACACTTAGTACTCATCGTTTTACAGCGTGGACTACTAGAATTATCTAATCCTATTTGCTCCCCACGCTTTCGGGACTGAGCGTCAGTTGCTGGGCGATCGTCGCCTTCGCCACTGGTGTTCCTCCATATATCTACTACGCATTTCACCGCTACATGGAATTCCACGACCTCTCTCCTGCACTCTGGCTGCCTGGTTTTCTATGGCTTACTGAAGTTAAGCTTCGGGCTTTCTACAGACCCTTGCTGCCGCCTGCTCCTCTTTACGCCCAATAATTCCGGATAACGCTTGCCACCTACGTATTACCGCGGCTGCTGGCGCGTAGTTAGCCATTGGCTTTCAACCAGTACCGTCACTCGGCTACCATTTCCTGTAGCCGCCGTTCTTCTTATAACAGAAGTTTACAGTCGAAAACCTTCTTCCTTCACGCGGCGTTGCTCGGTCAGGGTTTCCCCCATTGCCGAAAATTCCCTCTGCTGCCTCGAG
+
*((&$$%#)&&,*-..347749:8+/./218-4../5.*+'4,+,,'-.3554577131016903))*%'),.2,-6/)8./.3944/7+,*,*+(3.868:77707*(-)$(),-0--1/6,+-.05:87:668;77354898:;:9:-,)()--1..-0-.035/0+,,*-)0.-/5576002*:)%.1-+,23212/:1.-,*)*+*)&+.-0818;0.2491499+.02=367<78596933;...7.5:0-0322/267:85,1*)%,'))*&(()./*-0,30'()--4,6+)/0-,//02118<3003478871:9*-7499751+.)+//.0335447435:85:11.)+(.-&)%'+,-,26341*%&(*)0/121+)).+07+.69:9.5/,-5<1-)%*.*1*(-*,-11/&)+,.)-1654-3&-.%4586;5966556*'*./.1,+(('$%%'')-24487-,,-,21-,(*0/**()3812(+()+,++.34).(*+')&&((0%%,1900923807/'.446203040;905/,.-,-,2/+//,--0+..2+0,,692,156:9;81194005/;9-*39433+.((*+',/.+.++,0)(.7(-*2)**./+6//0042413667-222399;91073../442/3*2))***,2/**+./45:6:,,,(001778542015'-''-((+6/50-2)((+4+-0-4970-/..4;63(:931,-*-114:1-8+*'%)2(%&%(*2338;242118;998:;5598:9138.2012741.)$&,,10+:.-,2977+++**42727340(*+)/3,//0,6575/---.)())):9879399:+5479/:84;443/,)+-9/3'''0)/8:74:8-++--03:<90:/0/5795872.,,0532287135-7-,,.121905162;6:7/,1.+91.48.-../133/29/32988899530))(..4810+50&5'1++,-)%*&&&()*+./-3-)(++3,*)&+1)-4017544.,.8.781-;78:/5...0.0%(+'+3;7/,*%)1)*32*-30857:9:8<0-.*,+2//41--/0+:/:(,:41<5,7;9++57551+043-0021/)()+,///5-0'''
@53d11b92-c321-4e0a-8f55-6640f14f5739 ch=449 read=25345 start_time=2019-12-13T02:56:23Z barcode=BC01 runid=2c9cf7bc05858273f10e7d7ec552fc0bd742dc3e
CTCCTACGGGAGGCAGCGGTAAGGAATTTTTTCGGCAATGGAAACCCTGACCGAGCAACGCCGCGTGAAAGGTTTCGGATTGTAAACTTCTGTTATAAAGGAAGAACGGCGGCTACGGAAATGGTAGCCAGTGACGGTACTTTATTAGAAGCCACGGCTAACTACGTGCCAGCAGCAGCCGCGGTAATACGTAGGTGGCAAGCGTTATCGGAATTATTGGGCGTAAAGGGCAGGCGGCAGCAGGGTCTGTATGGTGAAGCCTGGAAGCAACTTCAGTAAATACCAAAACCAGGCAGCTAGAGTGCAGGAGGATCGTGGAATTCCATGTGTAGCGGTGAAATGCGTAGATATATGGAGGAGGAACACCAGTGGCGAAGGCGACGATCTGTGCAACTGACGCTCAGTCCCGAAAGCGTGGGGAGCGAAACTAGGATTAGATACCCTTTAGTAGTCCGCGTAAACGTGAAGTACTAAGTGTTGGATGTCGAAGTTCAGTGCTGCAGTTAACGCAATAAGTACTCCGCCTGATCAAGCGTTGCCAAAGAATGAAACTCAAAGATTGACGGGGGCCCGCACAAGCGGTGGAGCATGGTTTAATTCCGGAAGCAACGCGAAGAGAGGGCAGATCTTGACATACTCATAAAGGCTCAGAGATGGAGGAATGGCTATATGAGATACAGGTGGTGCATAGTTTGTCGTCAGCTCGTGTCGTGAGATGTTGGGTTAAGTCGCAGCAGGCGCAACCCTTATCGTTAGTTACCATCATTAAGTTGGGGACTCTGGCAGAACTGCCAGTGACAAGCTGGAGGAAGGCGGGGATGACGTCAAATCATCATGCCCCTTATGACCTGGGCACGTGCTACAATGGATGGTGCAGAGGGAAGCGAAGCCGCGAGGTGAAGCAAAGCCATAAAACCATTCTCAGTTCGGATTGTAGTCCTGCAACTCGACTACATGAAGTTGGAATCGCTGGTAATCGCAGCGAATCAGCATGTCGCGGTGAATACGTTCTCGGGCCTTGTACACCGCCCGTCACACCACGAGTTGATAACACCCGAAGCCGGTGGCCTAACCGCAAGGAAGGAGCTGTCTAAGGTGGGATTGATGATTGGGGTGAAGTCGGTAACCGG
+
456*+..'..(17/15/-/,8-*,/.08;;;-87;38314-'-,)9))*',2-/,26063675768(')('--:(+)2(0,+,58/,.1.+,3---96-+0)0-/1-(-,.5/-)+.*0)''050,.6/%--/24).1.,.)++.6-(+)%)$%(...*,/&$&&**+1,.$'%)'%)/,5-6-,06.-/988251,.)+//3-2...8)/')-+(1*8821008;*6570.05349,)&+$29.0100.&).330.,')/45(.)&)())/31*..69-*+,3-*1.,47,1*,%))+,),-.07671/+-252:6-8,8-7--,*+)(()-/74,45+*,*/077:9772472//*'*+,-+,-8/0,4.-).--,212,++-,22'&/.&+'*%2256876*1*&%*33+.79232)'),&))$$%&391/8..06457)$%'))00161/(--00.12,,-&*&*)-.832430;252:58/$(*),35*-'&&''0176:50+)+07360-1./026233.)'($%%$&'(*&'/,1-,,0.5'46*,/%)'%&/0878/)3-(+41,,)+-,+.0.3.-*$.*-/4392832./%&%(,%((&(*,&(+&('&)'%*&)&(+.2,558758:8645;3.74/0))+/02:1/1(*++)31112-/10133,/+,1//873556.8092.06878012349:9::8964246/8.)-2-947002$+&(-('+,-,/,120/5022.8-.-23/29545237551/8.89,42--,*-1.,'234368.121361*(()0,'(*&(,-419;+01125697:<9067:834.14-)0..+++2+-//&($%%.//75202/17575-2,--0.*3,)-''()/),613..,3++*1)**.)(15/./5844879<7882669.,1'/-)+,04/(*.1372330/*+.//-*/*)/0,-/++1663&5.9../-+&&()/-++)--.,)-*)0,2236<:78448310(/417/:-.,0-/1078.0:0/.-04-1//0.5000631/04+)+.+06792302(*68874810+1,2-,'((8960)*).,85:8/.,)+,,0616081.-/0)))%'))4.5/-
@095427f6-c39b-465d-8631-338b6578d3d8 ch=347 read=50767 start_time=2019-12-13T02:56:22Z barcode=BC01 runid=2c9cf7bc05858273f10e7d7ec552fc0bd742dc3e
GTAAGGGGAGGCAGCGAGAGTGGGGAATATTGCACAATGGGCGCAAGCCTGATGTAATGCCGCGTGTATGAAGAAGGCCTTCGGGTTGTAAAAAGTACTTTCAGCGGGGAGGAAGGGTAAGTTAATACCTTTTGCTCATTGACGTTACCCGCAGAGGCTTTCGGCTAACTCCGTGCCAGCAGCCGCGGTGGCCGGAGGTGCAGCGTTAATCCAGGTACTGGAAGATAAAGCGCGCAGGCGGTTTGTTAAGTCCAGATGTGAAATCCCCGGGCTCAACCTGGGAACTGCATCTGATACTGGCAACGGAGTCTCGTAAGGGGTAGAATTCCAGGTGTGGCGGTGAAATGCGTAGAGATCTGGAGGAATACCGGTGGCGAGCGGCCTGGACGAAGACTGACGCTCAGGTGCGAAAGCGTGGGGAGCAAACGAAGTTAGATACCTGGTAGTCCACGCCGTAAACGATGTCGACGGAGGTTGTGCCCTTGAGGCGTGGCTTCCGGAGCTAACGCGTTAAGTCGACCGCCGCACAGAATACGGCCGCAAGGTTAAAGCTCAAATGAATTGACGGGGGGCCCGCACAAGCGGTGGAGCATGCGGTTTTAATTCGTGCAACGCGAAGAACCTTACCTGGTCTTGACATCCACATTTCAGAGATGAGAATGTGCCTTCAGGAACCGTGAGACAGGTGCTGCATGGCTGTCGATGTCGTGTTGTGAAATGTTGGGTTAAGTCCGCAGCAGGCGCAACCCACTTATCCGCTTGTTGCCAGCGGTCGGCCGGGAACTCAAGGAGACACCAGTGATAAACTGGAGGAAGGTGGGGATGACGTCAAGTCATCATAGTACCGACCAGGGCTACACCACGTCGCCACAATGGCGCATACAAAGAAGCGACCTCGCGAGAGTAAAGCGGACCTCATAAAGTCGTCGTAGTCGGATTGGAGTCTGCAACTCGACTCCATGAAGTCGGAATCGCTAGTAATCGTGGATCAAGTGCCACGGTGAATACGTTCGGGCCTTGTACACACCGCCCGTCACACCATGGGAGTTGCAAAAGAAGTAGGTAGCTTAACCTTCGGGAGGGCGCTTACCACTTTGTGATTCATGACTGGGGTGAAGTCGAACAAGGTAACCGG
+
'%(()&,,*/0*$'((*(&))*0/())*.60(.$$%$%%*.0/01)+47,-&%%$%++,10))(*)+.0449'(+&(),-633<:7:6529:/(&4+./:;01233::)(-/.+36.+.-**3.5.26/53/*./57&4()+:45523;-).*($+)&$$#%&&()6//-61*0,/+)$'&%((&'*)+($,,-,-1/./3(/1.5/8//9+(($'%'/1+1%'(-1983---),#)',288:9.205012:&(+875311:6.444)0389::798855:-3-.:444442../-/12*)(&)'(%(+335524&(+1,+)-&3%,%('.20.)*4*/.-)+97,16884..,,,11;41/,)/.0796;72/)(&/-0230'*75:413/,,...10323+1450.,,15-/1466:0*+.1:,1(,**.7.0293:8.599779865648;9::9-65'()--.+.,0*,//9-/136')())975./175652-/.++,.3522233;68/57024:440%+(,-,,8013513*%&'',*0/39.())--440,.,0-/&0-3;9:+25,+-'/,1.+/,,9-,-+/213(30;<-486-+'&'.01434/-2'',.)(),1611(.15531126+,'-).5,.--)+.,),..50-433.,0$'.*,,2322(&')1-5865442335/://.873)$$&(((()8-,,031,,/448/44420214'+*',**42.32335/').,...+()0,+4<54:3)1+20.),./5:7.3///./,,*--5.64-442334736680,/,05175/3/(++-+.*+-5,,+-.40*+(&++06./-1,+(*),**('('()+$')'()2---6633+('+,0(&''%-5378780//,+&'$+7*,037/05572,73'++&&*+.02644(1%,-*'&(,36894943/1,1--4-./-/++--2421-,+)&-.-0//,6283)(,)',-11,1.56,6.--67787$,'2&%$&$&'&*'**)/3624611/19695:5++,845288,%*))+-+.)+&'$$.(1.0770;0+.4-52--)%)*',/83-/258<7141/2412,(*,/0-,-/65822+1(+24082
@5da86d71-2928-427b-9eac-732d9aaf76d1 ch=83 read=66808 start_time=2019-12-13T02:56:34Z barcode=BC01 runid=2c9cf7bc05858273f10e7d7ec552fc0bd742dc3e
CCTCCCGGGAGGCAGCAGTGGGGAAAATATTGCACAATGGAAACCCAGTGCAGCAACGCCGCGTGATGAAGGTTTTCGGATGTAAAGCTCTGTCTTTTGGGAAGATGTGGCGGTACCCAAAGGGAGGAAGCCACGGCTAACTACGTGCCAGCAGCCACTTGGTAATACGTAGGTGGCGAGCGTTATCCGGATTTACTGGGCGTAAAGGGAGCGTAGGCGGATGATTAAGTGGGATGTGAAATGCCAGGCTCAACGGGTGCTGCATTTGAAGCTGGTTATCTAGAGTGCAGGAGAGGAGAGTGGAATTCCTAGTGTAGCGGTGAAATGCGTAGAGATTAGGAAGTACACCAGCGGAAGCAGCTCTCTGGACTGTAACTGACGCTGAGGCTCGAAAGCGTGGGAGCAAACAGGATTAGATACCCTGGTAGTCCACGCCGTAAACGATGAATACTAGGTGTGGGGTTTCTTACCTCGATACGCCGCTAACGCATTAAGTATTCCGCCTGGAGTACGGTCTGAATTAAAACTCAAAGAGATTGACGGGGACCCGCACAGTAGCGGAGCATGTGGGTTTTAATTCGAAGCAACGCGAAGAAGACCTACACTTGACATCCCTTGCATTACTCTTGATAGAGGAAATCCCTTCGGGGACAAGGTGACAGGTGGTGCATGGTTGTCGTCAGCTCGTGTCGTGAGATGTTGGGTTAAGTCCCGCAACAGGCGCTAGCCCTTGTCGTTGTTACCATTAGAGGACTCTACTTGAGACTGCCTGGGTTAACCAGGAGGAAGGTGGGGATGACAAATCATCATGCCCCTTATGTGTAGGGCTACATTGCTGTTAAACCCGGTGCAGAGAGGATTACAATACCGTGATTTGGGCAAGCACAAAACCAAGTCTCAGTTTTGGTTGTAGGCTGAAACTCATACCGTGACTGGAGGTACTAATGTCGAATCAGAGATGTCGCGGTGAATACGTTCCCGGGTCTTGTACACGCCCGTCACACCATGAGAGTTAGCAATGCCCGAAGTCCGTGCTGAGCTAACCGCAAGGAGGCAGCGGCCGAGGGAGTAGGGTCGGCTTGGTGGGATAGAGAGAATCGTAACAAGGTAACCAG
+
'+,*33,5/.5//334339798(,'++'),-*-.33:86-*0),-)%*31.//..'.,570+.%&&%'.2-6-990.)2('%&)5.,/04867,39;-193.2.--.))($-31237-15,.4/-*&%))1/+,.002271425365560+'%',*&(&#*&(+/.+,*,+,/0467/07775<4020)0*,93-*++)+*,6;<-,00&)*./+1995/-,+-/.23.05;66785036.+(--&*+-//3*,'//005645454)&&,%*+//44,-2&$(')).3/6,&+).3*)'+(.(2'0),*),164,,)++,,*1/)'+04650.-+1,&2'*&%$(+*/'%'&*'+,(-''**//),292556553-*+,.2042/0244/--30//4:4;5,.14853270-9-,-54216(*01.),./3.026;879;:61/-''6*)*%$.,-*+%07-299/4.+/5+1($(%1+38%%'1()%)'-2401556:67459772&&''*49642-)-,-2<<7444(.*'%&'.(,-:.6;62581),*,+'+)()/*)**765432+,7:+9:6:,**,',,553220/++'%),+'%**&,,..1182:1.4..-33.111-1)'(&&&()'--(-:*3::-281..1-2/..25,+1/09778:;;/6.*.831/,+-.16858:585420/.9.47647/1+056*+63*4*+)*%'$&$/.''%$(++40''&%*3+1-++(/,0/10)&%('(%/%,%&(//01001-+-0*23),*+)/+-)163,+,*)$&')++/)'*),+)%*)*-242012,40)()$&&'*-'.(/1&4/,',+)-0*(('(+%*)%)&+-()642'$*)&**('&)$&&),3:.7,*'),005).+54)&,(0,,*++***2:1/27*,+0-&(,,/22.)'$*(*++)+&*,'(-.0&'$',+-66/8.;//3,))*),,-+((022//,&'%'&,,-88//521/07000,+(*4,%)('%$%-*(%'1)+15'0156/+)+&%%+,)*-+-/*+1203*,+++)((+)%)**--,+-'/'(%+$*+5640'&()*)).,-228;786-6+2+1,%(
@dc4369da-e4d6-4218-a3b1-3c02eeb07921 ch=178 read=65178 start_time=2019-12-13T02:56:32Z barcode=BC01 runid=2c9cf7bc05858273f10e7d7ec552fc0bd742dc3e
CTCTACGGGGCAGCAGTGAAATGTACTGTGGGCGCAAGCCTGATGCGCTAACCATGCCGCGTGTATGAAGAAGGCCTTCGGGTTGTAAAGTACTTTCAGCGGGGAAGGGAGTAAAAGTTAATACTGCTGCTCATTGACGTTACCCGCAGAAGAAGCACCGGCTAACTCCGTGCCAGCAGCCGCGGTAATACGGAAGTGCAAGGGTATCAGGTTACTGGGCGTAAAGCGCGCAGGCAGTTTGTTAAGTCAGATGTAAATCCCGGAGGCTCAACCTGGGAACTGCATCCTGATACTGGCAGAAACGGAGTCTCGTAGAGGGTGGGAATTCCAGGTGTAGTGGTGAAATGCGTAGAAGTCTGGAGGAATACCGGTGGCGAGGCGGCCCCTGGACGAAGACTGACGCTCGGGTGCGGCGTGGGAGCAAACAGAGTTAAGATGCCTGGTAGTCCACTGCGTAAGCGATGTCGACTTGGAGGTTGTGCCCTTGAGGCGTGGCTTCCGGAAGAAGACTAGCGCGTTAAGTCGACCGCCTGGGAGTACGGCCAGCCGCAAAGGTTAAAACTCAAATGAATTGACGGGGGCCCGCACAAGCCCGGTGGAGCATGTGGTTTAATTCGATGCAACGCGAAGAACCTTACCTGGTCTTGGCATCCACGGAAGTTTCCAGAGATGAGAATGTGCCTTCGGGAACCGTGAGACCCAGGTGCGCTGCATGGCTGTCGTCAGCTCGTGTTGTGAAATGTTGGTTAAGTCCGCAACGACGCAGCCTTATCCTTTGTTGCCCAGCGGTCGGCCGGGAGAACTCGAAAGGACTGCCAGTGATAAACTGGAGAAGGTGGGGATGACGTCAAGTCATCATGGCCCCGCCTGACCAGGGCTACACACGATGCTACAATGGCGCATACAAAGAGAAGCGACCTCGCGAGGAGAGCAAGCGGACCTCATAAAAGTGCGTCGTAGTCCGGATTGGAGTCTGCAACTCGACTCCATGAAGTCGGAATCGCTAGTAATCGTGGATCAGAATGCCACGGTGAATACGTTCCCGGGCGCGTACACACCGCCCGTCACACCATGGGAGTGGGTTGCAAAAGCGGTGAAAGCAACCTTCCGGGAGGGGCGCTTACCGCTGTGATTCGCGGCTGGGGTGATCGTAACAGGTAACCGG
+
&'+++.(--()22,,'.&&(().01554548*(()7<5:;00,.*+((%'&0045697,++)(,+-378,,1,1-7050)95293/3:-*-/.6810+,)).1*.*+1-')+-8:--3+4**',)))0,-01*5,-.8324,084..')2+'+,)++351712.4-./83956:01/-,.1(/'-+30/*6-./)+++-,'%(&*&)+*.&-4033:310,/.82*+//&.()*.+2:<:+5,4,105)*,53/-*)&)-.,.*+,,05+91;87:83663224.;**,7778.;--+(.*%-&,$&(-+/573/+,//)*2+.+-,/**6910/%&..-/219-+,02/2,.*+()*11,10*:,&0+-4+3,+)+'-1./393.-0942-.1,,-00./-,++&3310')&&*;3;.)+-/-2*')%(+.+,*+-0/5//132333,(+)+,-.79'.-,-,6:88120100/+42%-(,5'&()'.0.05/5-,,.)0,2-(,*))-+%%')3.5/:067956887::812+**,0-0.-&()-/-037**0.20486127899/./151506,08:/,4,,11447.7)''/-0/,..+2+-088<;86690-/00:9594)'0/'(,/70:00701-354..*,*32&'(*&+&)1<3,)***+-856-/9555831334)1.:28756213/,%%'-)***(+/06788970+35558./15678428000587111412.456-/7--.4+,(*-'/*)0:.9555)*3,%--'+/),$-*/.9)0./-70(&'(/0,%)'''-0/5762+,.-013;;0/,0)'&'*+)'264*+./26984.-01593+//11/3,%*)$''0901)''**,*,%'().35:8444009979973738(&(&(+'(.7877.%(''*-&%$(*9:*.,/-6975332:;/,077778386563307*3/0,+,--6762*2.*))+/06,--&.))5*3/46921.++--6122:9;:8((%(*6685+0*-//486495425-*--()$$$''+*,,07633++,-16248&0&/,*&-)126756563('')**(*(&$%(/-/00-).90,+/.)+4233041%(+&*126<2&%,'+,-060.-//)+,/4410603;4518
@1d592fd6-946e-4434-9988-54face8af21b ch=248 read=64867 start_time=2019-12-13T02:56:31Z barcode=BC01 runid=2c9cf7bc05858273f10e7d7ec552fc0bd742dc3e
CCGGTTACCTTGTTACGACTTCACCCCAGTCATGAATCCTGAAAGTGGTAAGCGCCCTCCCGAAGGTTAAGCTACCTGCTTCACGCAGCCCACTCCCATGGTGTGACGGGCGGCGTGTGTGCAAGGCCAGGAACGTATTCACCGTGGCATTCTGATCCACGATTACTAGCGATTCCGACTTCATGGAGTCAGGACTCAATCGGACTACGACGCACTTTATGGGGGTCCGCTTGCTCTTGCGGAGTCGCTTCTCTTTGTATGCGCCATTGGCACGTGTTAGCCCTGGTCGTAAGGGCCATGATGACTTGACGTCATCCCCACCTTCCTCCAGTTTATGCGGCAGTCTCCTTTGAGTTCCCGGCCGGACCGCTGGCAACAAAGGATAAAGGAGTTGCGCTCGTTGCGGGACTTAACAACATTTCACAGCCTGAGCTGACGACAGCCATGCGGCACCTGTCTCACGGTTCCCGAAGGCACATTCTCTCATCTCCTGAAAACTTCCGTGGATGTCAAGACCAGGTAAGGTTCTTCGCGTTGCATCAGATTAAACCACATGCTCCACCGCTTGTGCGGGCCCCGTCAATTCGGTTTAACCTTGCGGCCGTACTCCCCAGGCAGTCGACTTAACGCGTTAGCTCCGGAAGCCACGCCTCAAAGGGCACAACCACCAAGTCGACATCGTTTACGGCGTGGACTACCGGTGTCTAATCCTGTTTGCTCCCCACGCTTTCGCACCTGGGCGTCAGTCTTCGTCAGGGGCCGCCTTCGCCACCGGTATTCCTCGAATCTCTACGCATTTCACCGCTACACGCAGATTCTACCCCCCTCTACAGAGACTCAAGCTTGCCGAGTATCAGATACAGTTCCCAGGTTGAGCCAGGGGATTTCATCTGACTTAAAACCGCCTGCGTGCGCGCACGCCCAGTAATTCGATTAACGCTTGCACCTCCGTATTACCGCGGCTGCTGGCTGCAGGTGCTTCTTCTGCGAAGGTACGTCAATGAGCAAAGGTATTAACTTTACTCCTTCCTCCCGCTGAAAGTACTTTACAACCCGAAGGCCTTCTTCGCTACACACGGCATGGCTGCATCAGGCTTTGCGCCCATTGTGCAATATTCCCCTGCTGCCTCCCGTAGGAG
+
410306.1808//8+0.01998+1/1-,0.-)()*0,/%%$,)('(+,*4-)+.:;:./0,)/.*1+527+/2228.+-02,'(-3/'15/(,,577,1272.)+/1/00-)'#('*21.(,),-607/39+551-+,3+013033831396,-.03(')*+1)%(%&+-.27131*)249679:6.-)($)&&'/072-0(--:977854//)+0/)*))(*0*5743327/100.5&(,)&)*0.11:191497,//20028:3/-,*)(.,1*.&%$))3+-1002-6,-6;7962///.*'(&&)9699:0:46-++3,3.4,.+*,17/,.,,%*%&),-04((3(**5728,)%//60;666.,,3062*--6-/2/5/3()+$'4-()(*-4.42/01971*-(-&,),-+05+*%%&%)&$.115665565.--7+-,,0)2/)0-**001//0.8:,6+((.6,7-+--/7111.148743.1.69:.0262978:<;;779*0-/'(*,0-&'*32898<:8:0;0//546,+.0/.929;-,,./334302/*+--.0,3(*)-1+(+./665/-&&.66-6.5.80.'061576645)%$&/.,%()/4343312/+++7+/.551/1/*2+-53788;9845)25/*-.3429(,%.()*988:6::-:4-*2/93226:774-52-./&+*-075897239+(,,0770'+)..41-,2.0.&(-99815--.2346448)*5:,3:1287<8,5+)14*5224.3.-1%',--;995645117.,,5928933,/$&%)4,420141-21+,/203&%&()&'-08.3/70/1%&$+*,,%%*.)7489;02(+)+-.+()-*)*311*1;10376620)(&.+.)5969<99988841-%&),-/71-(-,,1/2-006-3**)4*-,.01.421661923;77170116/6-+'*)'0,**.9/::<:566,*(,)'&%&**-2//1,15:+-&))5+-'(044-/.4:+600-48/*230/1,'($*352,/1239-)+*(0099;89<9'''((,-)*)+*01886--+)+2&631+41*,..92+04+/07-:-++3-/0(&&*,./410;.,,+1/)(
@65c64794-5d59-4d31-af2b-9321d8845d37 ch=377 read=76729 start_time=2019-12-13T02:56:44Z barcode=BC01 runid=2c9cf7bc05858273f10e7d7ec552fc0bd742dc3e
CCGGTTACCTTATTACGACTTCACCCACAATCATCAATTTTGTGACAGCTCAGCGCGGTTAGGCCACCGGCTTCGGGTGTTATCAACTCTCGTGGTGTGACAGGCGGTGTGTACAAGGCCGAGAACGTATTCACCGCGACGTGCTGATTCGCGATTACTAGCGATTCCAACTTCGTAGTCGAGTTGCAGACTACAATCCGAACTGAATGGTTTTATGGGTTTGCTTCACCTCGCGGCTTCGCTTCCCTCTGCACCATCCATTTGTAGCACGTGGTAGCCCAGTCCATAAGGGGCATGATGATTTGACGTCATCCCCGCCTTCCTCAACTTGTCACTGGCAGTCTCGCTGATCCCCAATAATGATGGTAACTAACGGTAAAGGGTTGCGCTCGTTGCGGGACTTAACATCTCACGACACGAAGCTGACGACAACCATGCACCACCTGTATCTCATATAGCTATCTCTCCATCTCTGGAGCCTTTATGGAAATGTCAGAGACCTGGTAAGGTTCCTCGCGTTGTCAGATTAAACCACATGCTCCACCGCTTGTGCAGGCCCGTCAGCTGAGTTTCGTTGCGAACGTACTGCTCAGGCGAATGCTTATGGCAGCACTGAACTTTGACATCCAACTTGCCAGTACTCATCGTTTACGGCGTGGACTACTAGAGATTATCTAATCCTATTTGCTCCCCGCTTTCGGGACTGAGCGTCAGTTGCAGGCCAGATCGTCGCCTTCGCCACTGGTGTTCCTCCATATATCTCGCATTTCGCTACACATGGAATTCCTCTCCTGCACTCCCTGGCTGCCTGGTTTCTATGGCTTACTGAAGTTAAGCTCCAGGCTCACCTGAACCCTTGCTGCCGCCTGCTCCTCTTTACGCCCAATGAATTCCGGATAACGCTTGCCACCTACGTATTACCGCGGCTGCTGGCGTAGTTAGCCGTGGCATAAAGTACCGTCACTCGGCTACCATTTCCTGTAGCCGCCGTTCTTCCTTTATAACGAAGTTTACAATCGAAAACCTTCTTCCTTCACGCGGCGTTGCGGTCAGGGTTTCCCCCATTGCCGAAAATTCCCTACTGCTGCCTCCGTAG
+
46'3.;03637))5%%'(,5;603.*%+,7142354,1-,*&'%(*)+,3,%%%(*&3+5'/305-16.50158'7711-:/0028-,+(*122:222765,4856:86511579:0;67.+*1531434<5/0,)+-,3+32887'.&#$,/23;544+--017:0(/+.//,&((()21*/0.&(',-37699<:5./587-0.+*561;;3077<17;6),.8168<99211856:3,-/2.7,13++-,/2/155148+.4./.-.2417/.,-3'%(((+)*,-,47,*./-),,-1;+*,96:9::/29-+9669.+-0/2/.2/12052230/08866*)'%$(1./%)$$+0,./65977810/4/&$0.1,..*+234243786;45.86+((&+*878763.10+,))()'(*11457256567671/.09+..*&'&*,671/122-01733),-64420''(./%&&$%%'(2.+(&'($('))+,-;:5165-,+14;,)+41816.')/%%,0,194340.,10123:358)+,4'/(-%-2180)*.%%%*'&/6<-*'*,+-*+662645+)++,/347(&,/&,./(*$&)&//1389:;-3:,*.3909(.(&&'%%$%)/(2888::97<0./596668:611+11/&$&%.*///-**---,+/6-'(+3+-+*,-841(762668478685(72401*,)-8...//3998:657437:,442//02;9856:4667540*'(+-4<12+//12-//2330000,%().02/21(*)2/)*'5654540443571..004115/2/,3-,0:18,202'(5-,0,-14&&%%%((*+*,336:89;5323/724/:2,.1.**.0/'0(6,23152;7;75/8//81)1-)))(,-.63393124345405,..23620,+-*-.3,,'''4.-.+,+(),*00-.+(')55).72/21-(')&-,387482381++00+-*(+$')*.<6,/68770.894(0(0'99:93<820..214517&'-,,053;31<608;9-,/2.13./*/04909+('++,--/08/79/033
@a1b3acda-ba6f-4eea-9583-5d5d7bf0ea39 ch=140 read=48724 start_time=2019-12-13T02:56:39Z barcode=BC01 runid=2c9cf7bc05858273f10e7d7ec552fc0bd742dc3e
CTCCTACGGGAGGCAGCAGTGGGGAATGTGCGCACAATGGGCGCAAAGCCTGATGCAACCATGCCGCGTGTATGAAGAAGGCCTTCGGGTTCAATAAAAGTACTTTCAGCGGGAGGAAGGGTAAAGTTAATACCTTTGCTCATTGACGTTACCGCAGAAGAAACACCGGCTAACTCCGTGCCAGCAGCCGCGGTAATACGGAGGTGCAGCGTTAATCGGAATTACTGGGCGTAAAGCGCACGCAGGCGGTTTGTTAAGTCAGATGTATCCCCGGGCTCCAACCTGGGAACTGCATCTGATACTGTAAGCTTGAGTCTCGTAGGGGGGGTAGGAATTCAGGTGTAGCGGTGAAATGCGTAGAGATCTGGAGGAATACCGGTGGCGAAGCCCCTGGACGAAGGCTGACGCTCAGGTGCAGCGTGGGAGGCAAACAGTTAGATACCTGGTAGTCCACGCGTAAACGATGTCGACTTGGAGGTTGTGCCCATGAGGCGTGGCTTCGGAGCTAACGCGTTAAGTCGACCGCCTGGGGAGAATACGGCCGCAAGTTAAAACTCAAATGAATTGACGGGGGCCCGCACAAGCGGTGGAATGGTTTAATTCGATGCAACGCGAAGAACCTGGTCTTGACATCCACGGAAGTTTTCAGAGATGAGAATGTGCCTTCGGGAACCGTGAGACAGGTGCTGCATGGCTGTCGTCAGCTCGTGTTGTGTGAAATGTTGGGTTAAGTCCGCAGCAGGCGCAACCCTTATCCTTTGTTGCAGCGGTCCGGCCGGGAACTCCGAGGGAGACTGCCAGTGATAAACTGGAGGAAGGTGGGGATGACGTCAAGTCATCATGGCCCACTTGACCAGGGCTACGATGCTACAATGGCGCATACAAGAGAAGCGACCTCGCGAGCAAAAGCGGACCTCGCAAAAGTGCGTCGTAGTCAGTTGGTCTGCAACTCGACTCCATGAAGTCCTCGGGATCATGGTAATCGTGGATCAGAATGCCACGGTGAATACGTTCCGGGCCTTGTACACCGCCCGTCACACCAGCATGGGAGTGGGTTGCAAAAGTAGGTAGCTTAACCTTGGGAGGGCGCTTACCACTTTGTGATTCATGACTAAGGGTGAAGTCGTAACAAAAGGTAACCGG
+
--.('+0.;5/050-+144538:*/1.'*$%&))+3--54.-*,34(&3265&,$''%*.../:454444437789,,2*0-3/6-&/*2.&0(-298**.0,29.+//000*'*+()(+()*38207171461790-86613522442*(,)$2((,,%)*'&)3/&*,,-4./086975:3/10/34.(''(*..+3-1*-)((,0)+-3,2,,,-+6)5+342:978898;5366626470087)47<.,334*'(.+-/3/-(++,1+,04206'9*7:789.1.-1201145../*)*(%))%'(()*001035554'103.++*+%-(/-3)*61/../0.81//04-.0891.*)*+**,,*0/-83486276++((,(&.2+%(/6387.3./,&))-+./0%2.41+,%')*.65)*+)-8&2,0611*10..2,-666796.)*(&++2:1./-./:431.1.5/3432:,/.7;/%,'*(//4141/347)2,+/10700052;380973.5:8973-45'+&((-,2)489475+++8+1/.,-74<984101/-/:48:3*/3*)+'..3356:871/-.)35:8081<10.//93*0./.1/+.,++().89796546762.02**+)/<<7+)))-/97867<74756;9;9/:8/53.,.,,227)-+,,<;65444:::886461-,,,16883:,.()-299-2);(9758570-83*+()('*0/*+,%-*''*)+0+,2,(0***'*-.7/8+6.641<:595.9)$&*..(**1506'')('(*)141779,-(,,.1,-/3/789998880-,.17:9/03,89-&*(&(*.:5/23,*++('*'(()12:345425654852')')-))*+**72./-+)'*3/)),4;74976&'+74(,023:8746,.03%1+3'*,.-0-3*,,60/01.3$,()7421('-)-578+&&&$'+0,/4;:;3110*+6//:0-/-3/..:658)*.0,/52.('(#$$&%,3-17..3603,.1,+*(*)/+&((17.5/4637+'&()(0+,)),,7-5,/,)..*19127:8<68:-.-:3--468;4)-+&*)&*(.-)*-,--5344555;/(/*.9:6556
@321a7ce9-3cd6-48db-91b8-87fc44274b9c ch=389 read=49456 start_time=2019-12-13T02:56:40Z barcode=BC01 runid=2c9cf7bc05858273f10e7d7ec552fc0bd742dc3e
CCAGATTACCTTGTTACGGCTTCACCCCAATCATCAATCCCACATGGAGCAGCTCCTTCGCGGTTGAGCCACCGGCTTCGGGTGTTATCAACTCGTGGTGTGACGGGCGGTGTGTACAAGGCCGAGAACGTATTCACCGCGACATGCTGATTCGCGATTACTAGCGATTCCAACTTCATGTGATAGGTGCGACACAAATCCGGGTGAGAATGGTTTTATGGGTTTGCTTCACCTCGCGGCTTCGCTTCCCTCTGCACCATCAGTGTAGCACGTGTAGCCCAGGTCATAGGGGGGCATGATGATTTGACGTCATTGCCTTCACTCCAGCTTGTCACTGTGGCAGTCTCGCTAGAGTCCCCAACAATGATGGTAACTAACGATAAAGGGTTGCGCTCGTTGCGGGACTTAACCCAGCATCTCACGACACGAGCTGGCAACAACCATGCACCACCTGTATCTCATATAGCTCTCCATCTCTGGAGCCTTTATGGAATGTCAAGACCGCAGTGGAGTTCTTCGCGTTACTTCGAATTAAACCACATGCTCCACCGCTTGTGCGGCCCCAAATCAATTCCTTTGTAGGTTTCATTCTTGCGAACGTACTACTCAGGCGGAGTACTTATTGCGCGTTAACTGCCAGCTACTGAACTTTGACATCCAACGCTTGGTATATGTTTGGCGTGGACTACTGCCGTTATCTAATCCTATTTGCTCCCCACGCTTTCCGGGACTGAGCGTCAGTTGCAGGCCAGATCGTCGCCTTCGCCACTGGTGTTCACTCCATATATCTACATTTCACCCACTTCCATGGAATTCCACGATCCTCTCCTGCACTCTAGCTGCCTGGTTCTATGAAAACGCTTTACTGAAGTTTAAGCTTCAGGCTTTCACCACAGACCCTTACTTGCCGCCTCCCTCTTTACGCTAATAATTCCGGATAACGCTTGCCACCTACATTATTACCGCGGCTGCTTTTAACGTGGTGTCCGTGGCTTCAATAAAAGTACCGTCACTCATTACCATTTCCTGTAGCTGCCGTTCTTCGCTTTATAACAGAAGTTTACAATCCGAAAACCTTCTTCCTTCACGCGGCGTTGCTCGGTCAGGGTTTCCCCAATTGCCGAAAATTCCCTACTGCTGCCTCGCTAGGAG
+
'+(**1-.407/+4-(+1*-5:6/758*0-)),--880;9,*-(,*,')*65889:876'(%(---(246+/8,3**0/.:3333;443.+*+,*1452622227<:5/3,-..,'&),*+2,&&(**-'/-2::9:;58556011::;;;;;5411/4,&&((011261,.-+.50),)'%'&$***(&(&$%,.4.*1-.0,/*+*,1.(*.52-15:;6495*-0*('/+30-,*3*,721105,60+0211,..&+(%'%'(),..1020-,*--+).13311/-/;6:-877222236<4117871$&#$&&&**&(+04../.6012775/('-,.186574381++-./970-10182237.3,*//138888367)*)0+;2988884632.)35.+*).+//()$(),-.-)+--0)2''/.-0'0,)-0,*+---0//2-16-*-,.179*1-/0..*-.1966553210(,15.78./+((+((/64.02:9)-%)''($(,81181010/304786,%)(,3;8:;3323232-*'*+%'++)+,--,../+,.//0-7295//4/,+()3.:60%./+3,,,2157(*,52,../++00+)+(-*)--(/0-,)-,-/1,*/(%#%''&%'./)2,&&$&'**,,.2).&*')+/.0+)))()&%(--76:311('%%%&+(/--146:534+,/:2-.,94/*(,,.0771-3;9723+(,++,-+40:00,7624322876887;:8:0/19079:92469:%')4:66342553)1*,17-&(((*3481-,-.4./-33.)**34976663--./)++.)'(((25;677:<126,+/+,)*()*),+456-3-+8,21.04:5).73197.*,+,-+.08;.0-()+))*0+.)(-1.,/1::44-)--0-4:67/-1/077985618/-/+/1011&0()04-695528221(&##$*(//1+()%$$''*,-+.4-384998,-/189995'(*,$&%&+9/7<2557753.4459;89<88<8''001/2366&&+')2;0.)3**521/782+//1-14/12;836560;1-1/++./.;:;5764,:1077+(..0.482.558.5/5,)&'&')))),(/&%(*,-')
@3470b60a-27a2-4e4f-b8e7-e4e7472d8bf0 ch=377 read=76723 start_time=2019-12-13T02:56:39Z barcode=BC01 runid=2c9cf7bc05858273f10e7d7ec552fc0bd742dc3e
CTCCCTACGGGGAGGCAGCAGTAGAAATTTTTCGGCAATGGGGAAACCCTGACCGAGGCAACGCCGCGTGAAGGAAGAAGGTTTTCCGGATTGTAAACCTGTTATAAAGGAAGAACGGCGGCTACGAAATGGTAGCCAGTGACGGTACTTTATTAAGCCACGGCTAACTACGTGCCAGCAGCCGCGTGTGTACGTAGGTGGCAAGCGTTATCAGGTATTGGGCGTAAAGAGGGCAGGCGGCAGCAGGGTCTGTGGTGAAAGCCTGGGAAGCAACTTCCGGTAAATAGCCATAGAAACCAGGCAGCTAGAGTGCAGGAGAGGATCGTGGAATTCCATGTGTGGTGAAATGCGTAGATATGTGGAGGAACACACCAGTGGCAGAAGGCGACGATCAATACCTGCAACTGACGCTCAGTCGAAAGCGTGGGGAGCAAATAGGGGATTAGACACCTGAAGTAGTCCACGCCGTAAACGGTAATTACTAAGTGTTGGATGTCAAAGTTCAGTGCTGCAGTTAACGCAATAAGTACTCCGCCTGAGTGGTACGTTCGCAAAGAATGGAAACTCAAAGGAATTGACGGGGGCCCGCACAAGCGGTGGAGCGTGTGGTTTAATTCGAAACAGCGCGAGAAAGAACCTTACCAGATAATGACGCATACTCATAAAGGCTCCAGGATGGAGAGATAGCTATGAGATACAGGTGGTGCATGGTTGTCGTCAGCTCGTCGTGAGATGTTGGGTTAAGTCTGGCAGGCGCAACCCTTATCGTTGATTTACCATCGTAAGTTGAGGACTCTGCTTGAGACTGCCAGTGACAAGCTGGAGAGGCGGGATGACGTCAAATCATCGTACTTGCTATGACCTGGGCTACACGTGCTACAATGGATGGTGCAGAGGGAAACTGAAGCCGCGAGTGAAGCAAAACCCATAAAACCATTCTCAGTTCGGATTGTAGTCTGCAACTCGACTGCATGAAGTTGGAATCGCTAGTAATCTCGCGAATCAGCATGTCGCGGTGAATACGTTCTCGGGCCTTGTACACCGCCCGTCACACCACGAGTTGATAACGAAGCCGGTGGCCTACAACCGCAAGGAAGGGCTATCTAAAGGTGGGATTGATGATTGCGTGAAGTCGTAACAAAGGTAACCGG
+
),)4.)-2&+9*(+++*-,,010.+,1*1:<.:59768741,')0--2*)*35-+*'&))$($04(')+,-501,(&*(,0-*'%((09)0+)*.,%'$(),-//89-.+.1+0/,)7/073337&%)5*-,--,7,$)+)(''%%(-.7721621+/0.014542822365:76-+*)'*2+,--)**'(*,*/.3..4944845508101&(%,&*.134//*22*'')++,+7984:3/--'+6512--*.676562-/313)''%#%'%&.+6'))/870$&&,0543449;698.8...--.1.123476/,+,3:774+/--5,8,:83-,''$))00/670.14999:91.*)-4/3:/8,*+).:57/7..%'((,,679100///-&%((+).04*+,,,.//2,,+,'++'(.28896)'(*0654(*.,,).--+1454/+%&%&)01746./).3135:7--)+(,(.)-43*,/64<5;49676765/1910019;:98166:00.,,,:..1.-.//5:235/+&),,335758;80738(-&*(0-/5.-6748-2,3/10101+.87/1:.),'))/,-19997)+,)+''*33;:889;30-+'4/.2.0.,&*,()//0+*+',)$(()$$)'+*%),++22230480+1.--(*-3337,+))*11154---)+22856253.060289:998:5798826022546*'8,--31,2-56,7,.&(''&&$(&)144:978;33423509,&'-21+-6777(&%%(+1.+181344,',0-+,.104440+334387856794,,').07:8697792217800/343&0&**(%%'),-379475431/0*+'(,3/+/,7//:68883/.-,),,'++%*&&*(*1513+%'(*72'/6;;61:7+..7:4-856<9/.../<8+2(5,226792.*-$$(++*+-89:79808,0-9.6715*++%'(-)((%)&-+-574,*+*-1488:48334:5.4.31//5*997290.-,,,0833;6/363311-&')+-)0+*,-),))+&++),')04-(*-.5/..4/*/,0.*4022/14*/4+,+,6;5/00,/01/9+)&()-2/.-61478589*,7-5<;;:.
@352d3519-7e13-4a54-a460-9fe77e030310 ch=392 read=50742 start_time=2019-12-13T02:56:49Z barcode=BC01 runid=2c9cf7bc05858273f10e7d7ec552fc0bd742dc3e
CTGTACCTTGTTACGACTTCACCCCAGTCATGAATCACAAAGTGGTAAGCGCCCTCCCGAAGGTTAAGCTACCTACTTCTTTTGCAACCCACTCCCGCTGGTGTGACGGGCGGTGTGTACAGGCCCGGGAACGTATTCACCGTGGCATTCTGATCCACGATTACTAGCGATTCCGACTTCATGGAGTCAGTTGCCAGACTCAATCGGACTACTGACGCACTTTATGAGGTCCGCTTGCTCTCGCGAGTCGCTTCTCTTTGTATGCGCCATTTGTAGCACGTGTGTAGCCCTGGTCGTAGGGCCATGATGACTTGACGTCATCCCACCTTCCTCCAGTTTATCACTGGCAGTCTCCTTTGAGTTCCCGGCCGGCGCTGGCAGCAAAGGATAAAGGGTTGCGCTCGTTGCGGGACCAACCCAGCATTTCACAACTTACGGGCGGCGACAGCCATGCAGCACCTGTCTCACGGTTCCCGAAGGCACATTCTCATCTCTGAAAACTTCCGTGGATGCTCAAGACCAGGTAAAGGTTCTTCGCGTTGCATCAGATTAAACCACATGCTCTCCACCGCTTGTGCGGGCCCCGTCAATTCATTTGAGGTTTTAACCTTGCGGCCGTACTCCCCAGGCGGTCGACTTAACGCGTTAATCCGGAAGCCACGCCTCAAGGGCACAACCTCCGAGTGAAGCATCGTTTTACGGCGTGGGCTACCAGGGTATCTAATCCTGTTTGCTCCCCACGCTCTCGCACCTGAGCGTCAGTCTTCGTCAGGGGCCGCCTTCGCCGCGGTATTCCTCCAGATCTCTACGCATTTCACCCGCTACACCTGATTCTACCCCTCTACGAGGACTCAAGCTTGCCAGTATCAGATGCAGTTCCAGGTTGAGCCCGAGGGATTTCACATCTGACTTAACAAACCGCCTGCGTGCGCTTTACGCCAGTAATTCCGATTAACGCTTGCACCCTCCGTATTACCGCGGCTGCTGGCACGAGTTAGCCGGTGCTTCTTCTGCGGGTAACGTCAATGAGCAAAGGTATTAACTTTACTCCCTTCCTCCCCGCTAGTACTTTACAGCCGAAGGCCTTCTTCATACACGCGGCATGAAACGCATCAGGCTTGCGCCCATTAATATTTATTCCCCCCACTGCTGCCTCCCGTGGG
+
50')(+(-**+(%)5+//:/0656-,-22/4229763114*&)(024.,--:;01-4.+-4/7(7&('++/694136713::+054-58+)+)9;0(7781.+*)),-17411--,)002/'7*9,1:4441396392238685:55539224688-//.15/01335662805)'/172665.,.-4/.4/-*+)-0640*.*2*7/9622%)+5/,(+13;0832*)..,,,4-+*/-.54/,*-*//129165/94-/453679:2/;)&(,-0-/001320104:/*.977251+299:67..,++-.00263999.:4,*21342702*,/4;7//233558.,---144+52-,23677.'-./&-(*,-272.',)(&./7789)*,/03/29977,2++'*131,'+(.))+%012:0,,-(-'&',.)5974542&1+++/,23975:99:878865351:9<5;5-.4/524556<4143600/1+/1-)..1**..01./-),./5456<88;884+*3-;88<96828321/02%&0+0,<8;:00//'%)+125/2/+-1.)/(*.776;80).4,5.7325;0-)))-35,+7/719.0'*).$-$,,757.,06-1),+44648/6*(''&)&&(+/30/1*.3*.-/7771'48-,+,/005/1(%('*('((-22452:;/0.+000980)*++20&25102272330365008/,0,993,-//11/+..2378/013736312327<:472.+69.893484+.*-0&/.30/2;5201)**.//263/0//,0831,24+(3-*+&+'$')+337*982/241/-(%+,(-29+0+..612;325.-,(-223358707,*..5.-,6341+'+**%6.,-010121/+'$$)0654411)*+((*+,57/,066*-108)*+,56;65/0/9.921-2-(,'/76*,.((%'')6;242723497974'5-(++(&&()'6,,,:-:9:9889:961598588280/+--3:+/-0//4-.(*+)(.,1:,2:35.94/,&&)&&'(()*&&'(%+3$&(1*88.8//7722,0+//2,6.--.+21)$&),238:77;04189%%''&*+(18*(/52/::;0-/123655;037,,,*+'
