# Supplementary material for: De novo species identification using 16S rRNA gene nanopore sequencing
Source: PeerJ. 2020 Oct 21;8:e10029. doi: 10.7717/peerj.10029 (PMC7585375; doi:10.7717/peerj.10029)
Supplement: Supplemental Information 2 — Contains raw reads. [file peerj-08-10029-s002.zip › pass_fastq_runid_2c9cf7bc05858273f10e7d7ec552fc0bd742dc3e_169.fastq]

@0aae8544-4bf8-4671-87bf-1ecbad4791eb ch=474 read=37025 start_time=2019-12-13T02:56:50Z barcode=BC01 runid=2c9cf7bc05858273f10e7d7ec552fc0bd742dc3e
CTCTACGGGAGGCAGCAGTAGGAATTTTCGGCAATGAAACTGGCCAGGCAACGCCGCGTGAAGGAAAAGGTTTTCCGGATTGTAAACTTCTGTTATAAAGGAAGAACAGCGGCTACAGGAAATGGTAGTGGCGGTACTATTAGAAAGCCACGGCTAACTACGTGCCAGCAGCCGCGATATGCGTAGGTGGCAAAGCGTTATCCGGGTATTGGGCGTAAGAGGAGCAGGCGGCAGCAGGGTCTGTGGTGAAAGCCTGAAGCTTAACTTCCAGTAAGCCGCTAGAAACCAGGCAGCTAAGTCTAGGGAGAGGATCATTGGAATTCCATGTGGCAGTGAAATGCGTAGATATATGGAGGAACACCAGTGGCGGTGACTGATCTGGCCTGCAACTGACGCTCAATTTAAGCGTGGGGAGCAAATAGGGATTAAGATACCCTAGTAGTCCACGCCGTAAACGATAATTACTAAGTGTTGGATGTCAAAAGTTCAGTGCTGCAGTTAACATAGTACTCCGCCACAGGTAAAGTACGTTCGCAGAATGAAACTCAAAGGAATTGACGGGGGCCGCACAAGCGGTGGAGCGTAATGTGGTTTGAATTCGAAACAACGCGAAGAACATACCAGATCGCCGACTATCTCATAGGCTCAAGAGATGGAGAGATAGCTATATGATTACAGGTGGTGCATGGTTGTCGTCAGCTCGTGTCGTGAGATGTTGGGTTAAGTCCGCAACGAGCGCAATATATCGTTAGTTACCATCATTAAGTTGGGGACTCTGGCAGGACACTGCCAGTGACGAAGCTGGAGGAAGGCTGAGGGATGACGTCAAATCATCATGCCCCTTATGACCTGGGTACACGATGCTACAGATGTGAATTGCAGGGGAAAGCGAAGCCGTTGAAGCAAAACCCATAAAACCATTCTCAGTTCGGATTGTAGTCTGCAACTCGACTACATGAAGTTGGAATCATGGCGAATCAGCATGTCGCGGTAGATACGTTCTCAGGCCTTGTACACCGCCCGTCACACCACGAGAGTTGATAACTTTGCAGAAGCCGGGTAACTAACCGCAGGAAGCTGTCTAAAGGTGGGATTGATGATTTGGAATTCGAAGTCGTGGCACAAGGTAACCGAAGATAGAGCGACGCAGGCAGAAATGGGATTAACACAAAGAAGCAATGCGTAACCACC
+
%*+334+54'',.65422/*+('&./1+,-8+.,,-%()&*,$*+('/1.50/195520,(+(*(-.,*--2('.(-,(+.*..0&,,-+,(.10082,*,*.(.*,(**$%%&&((3(1.*'(&'$''),&($$%&'(---&*))'-0()*+,+0(('&'%&(/1///--02+)&$((,%/+,.-2-+7)*3+(-./63/5()-***.//-*).-,)''/+(**-*/,/40)/-++,.,00.**30208811843)*'''&'$'(',''*,--%+/*++,&)-,*'(,//*))))%)**+)*3*(**18/25%()()-+/.36/1.*('%$**./64.15625-.-,+*01/*)+&(('**(3.-+&&%)+*+)**...8.7.77795522..,/01&(++&''&')5248-&*-9;<5314*)3+/.-/065:))+-..-.4/&+*-/023:74.%*&*)+*-485477/7/6/9562487,2143-.47:9:9204/1*.'',$*%--1'&-*$%&())-3(+).//17513310/.17921:94:-,***//667.(14/*0,,,/--*,1:987-.0+-/+*'(+-17.&/'5-3.06--.0,+,-.2+'-)%&&)+(*+)($%&)&($')$&*%$$&'&')))'**+761*)))+8434224112).%&&*+1116,+*+.477;456592.0015+6/,-)+-0046609-848687120,+0056-+2/,)-($(//42,02&).1.18753*,,*$0+4&365+./,()&'&.2+1$&$&,+()+-66%'*%&(-/-2,)((('&)&(01'.**,/07688455:935)/0.,**+'('./)(,$$#%%(&%'**+%$%(+/)**&%)&')&)+('))(*+)/+(22,0.+..)-/98+11-').9;548),1224*-0<5-3(./+++-1840*0.'(-135624452921.9-*('&''%#$%&/412134342,+++,00--595862;1/1&+14()%%$()(-42486122//-/2./,/'&+2('*%%&&+1+$($%+++,++0'&,)((+02&'(.*('&&%)&).,.7-(/*,5:10-*++,,51(0+(+-+.*+,)+0(1&+++,05)/28:95516*---,+--,-+&*+./78(+1,**+0)/,%%)),07.%'(&+))*$)($%%%$#&"
@4c9f024a-ef71-4902-885c-01847b42b1e5 ch=161 read=75693 start_time=2019-12-13T02:56:50Z barcode=BC01 runid=2c9cf7bc05858273f10e7d7ec552fc0bd742dc3e
CCTTGTTACGACTTCACCCCAGTCATGAATCACAGAAGTGGTAAGCGCGCCCTCCCGAAGGTTAAGCTACCTGCTTCTTTTAACCCACTCCCATGGTGTGACGGGCGGCGGTGTGGCCCGGGAACGTATTCGCCGTGGCATTCTGATCCACGATTATAGCGATTCCGACTTCATGGAGTCGGGTTGCAGACTCAATCCGGACTACGACCTGTGAGGTCCGCTTGCTCTCGCTGAGTCGCTTCTCTTTGTAGCGTATGCGCGCCATTGTAGCACGTGTGTGTGTAGCCCTGGTCGTAGGGCCATGATGACTGACGTCATCCCCACCTTCCTCCAGTTTATCACTGGCAGTCTCCTTTGAGTTCCCGGCCGGACCGCTGGCAACAAAGGATAAGGAGTTGCGCTCGTTGCGGGACTTAATAACATTTTACAACACGAGCTGACGACAGCCATGCAGCACCTGTCTCACGGTTCCCGAAGGCACATTCTCATCTGAAAACTGCCGTGGATGTCAAGACCAGGTAAGGTTCTTCGCGTTGCATCGGGTAAAATACATGCTCCACCGCTGTGCGGGCCCGTCAATTCGTTTGAGTTTTAACGCGCGTAAATACTCCCCAGGCAGTCGACTTAGCGTTAGCTCAGGAAAAGCCACGCCTCCAGAGGCTGGCCTCAGAGTCGACATCGTTTACGGCGTGGACTACCAGGTATCTAATCCTGTTTGCTCCCACGCTTTCGCACCTGAGCGTCCAGTCTTCGTCAGGGGCCGCCTTCACCACCGGTATTCCTCAGATCTCTACGCATTTCACCGCTACGCCTGGAATTCTACCCCCCCCTCTACGAGACTCAAGCTTGCCAGTATCAGATGCAGTTCAGGTTGGGCCGAAGTTTCACATCTGACTTAACAAACCGCCTGCGTGCGCCCAGTAAATTCCGATTAACGCTTGCGCCTCCATTATTACCGCGGCTGCTGGCACAGGTTAGCCGGTCTTCTTCTGCGGAGTAACGTCAATGAGCAAGGTATTAACTTTACTCCGCTCCCCGCTGAGAAGTACTTTACAACCCGAAGGCCTTCTTCATACACGCGGCATGGCTGCATCGACTTGCGCCCATTGTGCAATATTCCCCACTGCTGCCTCCGTAGGAG
+
+()5018'+*)*+8/.4880.168+-,,52+'&.).+)*../+()((.,55,,93++/1-2,601,.-024.,1475281)**+9/*//0:7)1/&*()*-5/:95.(&'$'$&#%(,)*772;2195451,.405463459800.5-'$$*/4100'6663::12.,/434%&,/*+,-*(22834-024/4*5/4'8,884.31,*#)&)&+*/,//./-3*+,/.4',&))-+4+-152673;0*$)))+*((*.12&,8,6-+)*++)+/-/10045232129--36881/3*497:75//,+(()+,:98774.65-)252934..-,,1</./;684240.04534,/591156:.)''++/.9/1223437212459--7.328*0%*5:26/032238230;84.3).&$(*/0453)+,.23/221334555644//1:093823434948820/)++487/)&',)*))'*,/41,--11**-45())#*++.5600--.11124<01/2-(/-3999<6463/://.34,/,/*38(&&)*,23333,60..**+.0'/-37))-.6178)-6:1-+/.<;0/4-&())*)&&')'0.276--00(&'**98/7++',)/-$())+(+(.//-&)+*+)/4)-''($++**,*.*.3)%&&*1/11109/5:5)++...6675&),14-2/,-22/283500/1;-+-,72*&)()-/0-/62583/,542//+,.299<:679+-69,88,,5-1+-04/4404003.3),0)),--0-1'20148<:0'+,,.4-.'-.-.,5)7+855602194,+*+*)-,$+.2790/+,-0/2:-,2-.2445754398:1%..2/',,11'%&'+;1-))*+-441001120-2605.553562(()()45,-.070080-+*4+5/2,*)))+&.2*-5515/-6236*/,0,/1886.-'(%)-./,*-+'12./914:4112-3%))/1702/30///2456.50+1*0()15/-..4+#%*))(%$$#%'$))%)&(+20),-)41+()3)4/99<66;668.5.20/.5/)++3132655+(((*+&,1/:8.-:0/.104/.(0/89.*,+)-/059187-037,'&
@b19e1d43-6f01-49cf-a73a-0927450b68be ch=150 read=50509 start_time=2019-12-13T02:57:00Z barcode=BC01 runid=2c9cf7bc05858273f10e7d7ec552fc0bd742dc3e
CTCCTACGGGAGGCAGCAGTAGAATTTTCGGCAATGGGGAAACCCTGAAACCGAGCAACGCCGCGTGAAGGAAGGTTTTCGGATTGTAAACTTCTGTTATAAAGGAAGAACGGCGGCTACGGAAATGGTAGCCGGTGACGGTACTTTATTAGAAAGCCACGGCTAACTACGTGCCAGCAGCGCGGTAATAAGGTGGCAAGCGTTATCCAGGTGTGGGCGTAAAGAGGAGCAGGCGGCGGCAAAAGGGTCTGTGGTGAAAGCCTGAAGCAGCATTAAGCCATGGAAACCAGGCAGCTAGAGTGCAGGAAGGGATCGTGGAATTCCGTAATGTAGCGGTGGAAATGCAATAGCAGATATGGAGGAACACCAGTGGCAGAAGGCGACGATCTGACCCTGCAACTGACGCTCGGTCCAGCGTGGGGAGCAAATGGGGATTAGATACCCAGTAGTCCACGCCGTAAACGATGAGTACTAAGTGTTGGATGTCAAAGTTCAGTGCTGCAGTTAACGCAATAAATTACTCCGCCTGAGCCGTTCGCAAGAATGAAACTCGAAAGGAATTGACGGGGGCCCGCACAGAAGCGGTGGAGCATGTGGTTTAATTCCAGAAACAGCGCGAAGAACCTTACAGGTCTTGACATACTCATAAGGCTCGAGATGGAGAGATAGCTATATGAGAGACCACAGGTGGTGCATGGTTGTCGTCAGCTCGTGTCGTGAGATGTTGGGTTAAGTCCCGCAACGAGCGCAACCCTTATCGTTAGTTACCATCATTAAGTTGGGGACTCTAGCGGACTGCCGGTGACAAGCTGGAGGAAGGCGGGGATGACGTCAAATCATCATGCCCCTTATGACCTGGAGCTACCGTGCTACAATGGGTGGTGCAGGGGAAGCGAAACCGCGGGTGAAGCAAAACCCATAAACCATTCTCAGTTCCGGATTATGGTCTACCGACTCTCGACTACATGAAGTTGGAATCGCTAGTAATCGCGAATCAGCATGTCGCAGGTGAATACGTTCTGAGGCCTTGTACACACCGCCCGTCACACCACGAGTTGATAACGCGAAACCGGTGGCCTAACCGCAAAGGAAGGAGCTGTCTAAGGTGGGATTGATGATTGGGGTGAAGTCGTAACAAGGTAACGG
+
2352,.3,81-+*)))+)-/+,+-/9;7/2;88:8850(&+*07,*&$'&)8672.2,-*47+,-.014,(,*),,/,*,+1(2,(*173+/;07306..29+/,*.,.53).+,0/--.-/,62,-8/.+.(',0022*,1'&()*',*+(,/.,..-.40/.0/*'),).-0320-(.,)-)/)//,/)2.63;428-/,.3/.1()4+/(1)651006:('&,*&,,.39816/)2(05/)-163342-.52/2/.+/236-)&&%#$$()53&79897-+0,,0.05.-+,-5/-00/6245*.+60/11467-0-2-26*-**-++*-,/0/1+)0/)+-(%((((,-221/+0)+0/30149576674'(-/.629:/.---,-%.-'()/0-,+,,1/112'9-6%)&'+72)6,),.5<:4046*,0./.14364/&+,44792243:98:.:4,)&*,+.20355,+1-.:5945/43/6,+,981369998:74462510-4.-),'.('*/172351(&(%(((/742/,))/224:8202'+*((&'*-18794693-)60+,,/+&))+./;450),-&0(+(1/98,4,6.('((''(**+*-***)-.0-,)(+%+202/7/117769:98045*4022&)*+.61/,+*10075555266/-,).,**)(533561.///1444//10,.&-,0078778570+1/1736*,/.:00+-0.,*.,0/,-**.5040:506223175311933965564330-,1(57146864/1116566,3,)-235446013::/,,+-.76'8:8283774748:7,33::782.2*)(&'+-039*)-*'''%''(+.751-6,,82*))--.0)285(,..0)*,&*212.3**+37(,,8;86;4-.29868&'.*+-,.4:2(4*.12*0-.572&0()%+*+'+--0.,.--2-6+-.5.8979533&010:0/).,-001//0.03210/$*(((+41,21452+*&*)42,2000.--*1977;90..)*+.4,0001/.())-(,*1-02(+.,1/100'(0030.038(1,-1(/%(*0/0---3,,2/9.,3,,+0.-/3%*-,+,0)&*+,589:7///-4+5*+
@700a1eea-bb72-47ea-865c-47207d666046 ch=332 read=50062 start_time=2019-12-13T02:57:00Z barcode=BC01 runid=2c9cf7bc05858273f10e7d7ec552fc0bd742dc3e
CTCCTACGGGAGGCAGCGGTGGGAATATTGCAATGGGCGCAAACTGATGCAGCCATGCCGCGTGTATGAAGAAGGCCTTCGGGTTGTAAAGAGTACTTTCAGCGGGAAGGGAGTAAAGTTAATACCTTTGCTCATTGACGTTACCGCAGAAGAAGCACCGGCTAACTCCGTGCCGGCAATACCGCGGTAATACGGAGGTGCAGCGTTAATCAGGAATTACTGGGCGTAAAAGCGCAGGCGGTTTGTTAAGTCGATGTAGAAATCCGGAAGCAAACTGAGACTGCATCTGATACTGGCAACTTGTGTCTCGTAGAGGGGTGAATTCCAGGTGTAGCGGTGAAATGCGTAGAGATCTGGAGGAATACCGGTGGCGAAGGCAGCCCCTGGACGAAGACTGACGCTCAGAGTGCAGCGTGGGGAGCAAACGGGATTAGATACCCTGGTAGTCCACGCCGTAAAACGATGTCGACTTAGGTTGTGCCCTTGAGGCGTGGCTTCGGAGCTAACGCGTTAAGTCGACCGCCTGAAATTACGGCCGCAAGGTTAAACTCAAATGGATGGCAGGGGGCCCGCACAAGCGGTGGGCATGTGGTTTAATTCGATGCAACGCGAAAGAACCTTACCTGGTCTTGACATCCACAGAACTTTCCAGAGATGGATTGGTGCCTTCGGGGAACGCTGTGAGACGGGTGCTGCATGGCTGTCGTCAGCTCGTGTTGTGAAATGTTGGGTTAAGTCCGCAACGAGCGCAACCCTTATCCCTTGTTGCCAGCGGTCCGGCCGGGAACTCAAAGGAGCTGCCAGTGATAAACTGGAGGAAGGTGGGGATGACGTCAAGTCATCATGGCCCCTTGACCAGGGCGGCTACACGTGCTACAATGGCGCATACAAAGAAGCGACCTCGCGAGAGCAAACGGACCTCATAAAGTGCGTCGTAGTTGGAGTCTGCAACTCGACTCCATGAAGTCGGAATCGCTAGTAATCGTGGATCAGAATGCCACGGTGAATACGTTCGGGCCTTGTACACACCGCCCGTCACACCATGGGAGTGGGTTGCAAAAGAAGTCGGCCAACAACCTTCGGGAGGCGCTTACCACTTTGTGATTCATGACTGGGGTGAAGTCGTAACAAGGTAACCGG
+
03520263:0,0/.+77)9+1+&'%(',*&*-4016,+(+54)/+)*,+,.-2125378,,+-.0/11+-&)+*/.9248(/+*4*/5:.'&'(*),;;-**/*,+(**,(%(,088./0+0+-/079-,676,0/.*/.01+45%.'&*/)+-),-7232./28469:4779927/.+*&.-,))'(././325/1.*.0535/303/36&-&+)+6.00:;59984::-+022529:9:49514998489-.00/-+2,++-&&(%&$&'*%*#$%&+0/../.5)()++4.0'&((%&'%.*+-22-1..&-*3)'(/-.17(*1721120,/.,,351178::610/1299;423.0317:961,,.)(,+*+*(+5.1*,297:305+-,0/005969-)',./,)+*,))*-((*+9<*8*:/,4,-+4368<313/534097*,.06823;9--/+,-8997.0,&-++702+87)',,%,*-888:4304)7*,+,.9.42-5.9.1365843*,+&&&'%('(***+.))+-+-/.2907507:.,*'%*&)&%+-0/('*,'))++*)+/932,()-.--.60;97;5<6--/./646454/2**.//-)*&'%$&--/./.0167/**..267,77,.(*())+-+2%/,)+0,.7686-91)')+,.2400&(+8&34578655144:8;::988/....9891810003:203684:93;4:0453354+6&'352-1-280010069)4.-5<67:707265916841-86/834886(/*+**076-%+-,335;4074.-7,1827/+*01067785587/.247995531772)+/,150+6875&&+./5+-,-.687.9.-440.0127067*&(((+,146583.-+&'''52(*4858766,+081027857677/1/'*+(++35786:66697999:44355146/9090732-,%****+)7-81561/.4348.*+.61*+967:5342(07:090//3+,,-5;89;:486232382402.()**0*1;33179+&*+*-6++*-1,02,,%&'%,-+&)-)+8/9./7,119204453,*(+.015156111.7-..77880/'0),488;6;
@896ddbac-3024-44de-99b0-ccf0347af45b ch=90 read=57622 start_time=2019-12-13T02:56:59Z barcode=BC01 runid=2c9cf7bc05858273f10e7d7ec552fc0bd742dc3e
CCCAGCCACGGGGAACTGGCAGTGGGAATATTTTGCTGTGAACAAGCCTGATGCCGAGCCATGCCGCGTGTATAAGCCCTTCGGGTTGTAGTACTTTCCGGCAGGAGGAAGGGAGTAAAGTTAATACCTTTGCTCATTTGACGTTACCACCAGAAAATACCGGCTAACTCCGTGCCAGCAGCCGCGGTAATACCGGTGCGTGAAATGAATTACTGGGCGTGAAAGCGCACGCAGGCGGTTTGTTAAGTCAGATGTGAACTCCCGAGTCAACCTGAACTGCATCTGATACCCGGCGAAACTTGAGTCTCGCGAGAGTGGGAATTCCAGGTGTAGCTGGTGAAATGCGTATTGAGATCTGGAGAATACCGGTGGCGAAGGCGGCCCCTGGACGAAGACTGACGCTCAAATTAAAGCGGGAACAAACAGTTAGATACCCTGTAGTCCACGCCGTAAGCGATATCGACAGGTTGTGCGCCAGGGCGTGGCTTCCGGAAGACTAACGCGTTAAGTCGACCGCCTGGAAGCGCAAGGTTGAAAACAAATGAATTGACGCACAAGCGGTGAACATGGTTTAATTCGATGCAACTTGAAGAACTTACCTGGTCTTGACATCACGGAAGTTTTCGGTAAGGGAATGTGCGGCCAGGGATTCGTGAGACGGAATTGCTGCGCATGGCTGTCGTCAGCTCGCGTTGTGAAATGTTGGGATTAAGTCCACAACAGGCGCAACCCTTATCGCTGTTACCAGCGGTCCGGCCGGGAACTCAAGGGCTACCAGTGATACGGCTGGAAGGTGGGATGACGTCAAAGTCATCATGGCCCCGCCGACCAGTACGTACTGCAATGGCGCATACAAGAGAAACTGACCTCGCGAAACAAGCGGACCTCATAAAGTGCGTGTGATCCCGGATGGGGTGCTCGTATGAAGTCGGAATCGCTAAGTAATCGTGGATCAGAATGCCGCATTGGGCGCCTGTACCTACGCCCGTCTACACCATAGGGTAGTTGCAAAAAAAGAGTAGGTAAGCTTAACGCTGGGAGGGCTTACGCACCTTGATTCATGACTGGGGAGCGAAGTCGTAACAAAGGTAACGG
+
+,(*%*'')'(-''#'&)*.++.()&1.6050)'%%))((('%)4*6:4425*3)'&%'-$&&)*)-)(')(0')%(+)024*821,%&&&'((,1--+.-+&7,',+17/6)%'(+24+1+2+/36-.3..763&)'%'&+,.0'-1(./-+/+(*$('/'-/,+%))22-165++,-()3(()05/14/&,&*%$%$',++-()(%,..-15:95-($&(+('(/.-/-0106459181/095804:*,13-((((&%11)%&$,).132)+*/.04432-))*---,-%&%%$&'(*,,,/0/(('$&$'#($'*()*,-,()2-/)(()**/.3,11-*/005),)&'')*,22/)*),-*-&,&*04+((&(()''*3.&'+.')'(-(+*./126998/(&.%$$$&%'&(&&'*/&)%)&.**+0/1:/-/*')-1-%'(-*&&*/%*))*'../**$)),2(-(+)-.-*+-*-.5:4511(.++*&%'*+1-((*.0,0,//0.4.++)%&(($&)',((//-3%&)+((*6:-,%,.%)%#%('*+)').1,-%&%')(*/<:6:8:710.-+.())),17,/3,'&(*3+1466261/00++*++.).+/01'$((&'&*-(*+.*+*)'&'''/+'$''*+-('*,2&+(&+(*+.-,&'+-.*)$$'2225.-/.-)&&*+'/..72-,01,+-'0,16*.40*,.+.,00-(.2516,+4.//))*$+)%)''%&/611)-.2,,4.0678,8(+*(&+*.0())%'&$%&',)0/-',(&%'('121.&*-.+((+/5:830*.2-1+$(&'&+'&%&$'''#'$#&&*$'978878+*&(&'()+&&%()786-)((''*(*5+.1;623//*,31('%$%&''&%$(,2(-(*,&'-'%$)+*(%(+,3//.5.73861/*+'&%'0:3311268752,.84+4/+'#(',234*+()(*)+*'&*'15+*1.'(,.1-*+%/.&'$'+1).-9;970+%&'))/,+.(&(.)4))&)*)/*')*'&&'&)()%)&)(*+14*%('((+.*.+$%*'(-+++$&(0-09+-5/30.%0
@57bb7096-c642-4e22-8796-0fe7cecb8380 ch=420 read=85309 start_time=2019-12-13T02:56:58Z barcode=BC01 runid=2c9cf7bc05858273f10e7d7ec552fc0bd742dc3e
CCAGTTGCCTTGTTACGACTTGCCCCAGTCATGAATCACAAGTGGTAGCGCCCTCCCGAAGGTTATTTCTACCTGCTTCTTTGCAGCCACTCCGGGTGGCGAGCCAGGCGGTGTGTACAAGGGCCAGGAACGTATTCACCGTGGCGTTCTGATCCACGATTACTAGCGATTCCGACCATGGAGTCGGTTGCAGACTCAATCCAGTTTCTGACGCGCGCTGTAAGGTCCGCTACATCTCCTTGGTCGCTTCTCTTTGTATGCGCCATTTGTAGCACGTGTTAGCCCTGGTCATGGGGCCATGATGACTTGACGTCATCCCACCTTCCTCAGTTTATCACTGGCAGTCTCCTTTGGGTTCGAGCCGGACCGCTGGCAACAAAGGATAAGGGTTGCTCGTTGGGACTTAACCCAACATTCCTGCTTGCAGGCTGACGGCAATGCATGCCAGCACCTGTCTCCGGATTCGAAGGCACATTCTCATCTGAAACTTCCGCGTGTCAGAGACCAGGTAAAGGTTCTTCGCGTTGCATCAGATTAAACCACTGGCTCCACCGCTTGTGCGGGCCCAAATCAATTCATTTGAGTTTTAACCTTGCGGCCGTACTCCCAGGCGGTCGACTTAACGCGCGTGCTTCGGAAGCCACGCCTCGAGGGCACAACCTCCAAAGTCGGCTTTATCGTTTACGGCGCTGGACTACCAGGGTATCTAATCCTGCCATTTTGCTCCCACGCTTTCGCACCTGAGCGTCAGTCTTCCGTCAGGGCCGCCTTCGCCACCGGTATTCCCTCCAGATCTCTGCGCATTTCACCGCTACGCAGATTCTACCCCTCTGCCCGGACTCGGCTTGCCGGTATCGGATGCAGTTCCCAGGTTAGGCCAGGAGTTCACATCTGAAAACCAACAAACCGCCTGCGTCGCTTTACGCCCAGTAATTCCGTTAACGCTTGCACCTCCGTATTACCGCTGGCTGCTGGCTGGAAGGTTAGCCGGTGCTTCTTCTGCGGGTAACGTCAGTAGGCAAAGTGTGCTTTACTCCCTTCCTCCCGCTGAAGTGCTTTTAGCCAGAGGCCTTCTTCATACACATGGCATGGCTGCATCAGGCTTGCGCCCATTGTGCAATATTCCTGCTGCCTCCGTAGG
+
3'%*05%*(,)$..%('&'*'%)..(''62%%+&000*+++(*.2('%&')-(,.6+'(*/+2*-)1,)%%),('-+1**10+0.0/5*,,21.5++**''%(,)%5910,(&)&((+-'*///9*.0(-/)/%(,,),235%12107.-+,--1)+,/380/0*'),*7550,++'(/4('()*-40:./%&,++-)/.//*.,9*,.14,((&&$$&#%%'/(,,)&&($%&(..0'('&(,,**1,38+87,*.-0/012;3:4+)*%$%#&%((*1)*,/*+/423/4/1.,-4,/..01+,,**.399981372*034;77-6*+-90--0++,+-+'(00)+''**'++142)%)/30404437/5/.2)63;1*3,211(.(,('',.04/24.5.-/+(-((,0135-/'$$$$$$&'(0.)/%'('+/+*%,')$&'$),+.8,.0-&*&*)(+/5%&')*&'--01,*--+-*)0-(,.0-'$'(*%),*%''+77(&&-).**,,67440)*,-/,,-.+)*+,,39134))&'%')-1+10(((&%&'*++'++(-47-/-95;659<;,,,-39+48526.++,128*+,++685+/,-(*,-.()''++/./1*/-)*2.4*)))*.,%)&++.,,&/,6,-0-108,5+20()/,/(($&',/---4-)).+*('(48466248(52+*.05535-6+%$&%%*1/*.//1/'%)(+.;1-.10660,+23//-,++,()*(*/2)+34-6,*(&&+*04*+0'.-.//3.%&+'))446343&1-/+26'*$')(*)(.%('(**4+1-52+.+.-*/.&*,&%''',(+-,6:37423'('&(12/77624-)--0*'',,/%(-&',4&)..03+*(('&((1,34;8.3++*$%&$'%&'+0.(.-/.(&'((*01-'&(3)2)(((%%(%*/,/5,-,)-+//))$+(++34.5-+(..&%('+80019.821266479442248--6:855--)*'*212:3.-+(%&&'&(--41+,1-)*.0/'-,-3,&%&'.,+%'$2+'&,.21:680.2(()'(''$&,))'*,3-+(&'*-'22012-//46/,81-/4-4---542)&')--0807:*+++&
@222306d6-e5ad-48b1-8614-9c9636c30e67 ch=458 read=35509 start_time=2019-12-13T02:56:58Z barcode=BC01 runid=2c9cf7bc05858273f10e7d7ec552fc0bd742dc3e
CCTTGTTACGGCTTCACCCCAGTCGCCGAATCACAAAGTGGTAGCGCCCTCCCGAGAGGTTAAATACCTACTTCTTTTGCAACCCACTCCCATGGTGTGACGGGCGGTGTGTTACACCAGGCCCGGGAACGTATTCACCGTGGCATTCTGATCCACGATTACTAGCGATTCAGAGCTTCATGGGTCGAGTTGCAGACTCAATCCGGACTGACGCACTTTATGAGGTCCGCTTGCTCGCGAGGTCGCTTCTCTTTGTATGCGCCATTGTAGCACGTGTGGCCAGCCCTGGTCGTAAGGGCCATTGATGACGGCATCATCCCCACCTTCCTCAGTTTATCACTGGCAGTCTCCGCTGTTCCCAGCCGGACCGCTGGCAACAAAGGATAAAAGCGCATCGTTGCAGGACTTAACAACATTCACAACACGAGCTGACGGTAGCCATGCAACACCTGTCTCACGGTTCCCGAGGCACATTCTCATCTCTGAAAACTTCCCGGTGGATGTCAGAGACCAGGTAAGGTTCTTCGCGTTGCATCGAATTAAACCACGTGCTCCACCGCTTGTGGGCCCAAATCAATTCCTTTGAGTTTCATTCTTGCGAACGTACTATAAGGCGAATTACTTATTGCGTTAACTGCAGCACTGAACTTTGACATCAACACTTGGTACTCATCGTTTACGGCGTGGACTACTAGGGTATCTAATCTGTATTTGCTCCCCACGCTTTCGGGACTGAGCGTCAGTTGCAGGCCAGATCGTCGCCTTCGCCACTGGTGTTCCTCCATATATCTACGCATTTCACCGCTACATGGAATTCCCACGATCCTCTCCTGCACTCTGGCTTGCCTGGTTTCTATGGCTTGCTGAAGTTAAGCTTCAGGCTTTCACCACAGACCCTTGCTGCCGCCTGCTCCTCTTTACGCCCAATAATTCCGGATAACGCTTGCCACCTACGTATTACCGCGGCTGGCGCAGTAGTTAGCCGTGGCTTTCAATAAAAGTACCGTCACTCGGCTACCATTTCCTGTAGCCGCCGTTCTTCCTGTAAAGTTTACAATCCGAAAACCTTCTTCCTTCACGCAGCGTTGCTCAGTCAGGGTTTCCCCATTGCCGAAAATTCCCTACTGCTGCCTCCCGTAGGAGCAATATCAGCACCAACAGAAGGTTAACGCAGCAATACGTAACTACCGCA
+
9:7;449*//.+11334661+++)$%$*08-,&%('*&()1100012933,+)(&(%,)(3,:0./2:6568;7296-*-,3080&))2,.)*,5434548,/6401//2+0*++-,-+/093((6909218/8--+05174:555:51237:20003.9,-..-.0/172%),/37993766+-/62114'/%'-6561:48+8150-**..0+-.97,--*+0)10./18-./0'(-*,.0-,.8.88/87.*(''()69;,:+)**+,'*/,,('))')(.12,-/12./.-*5761(/&)*..,.-)+)245827;3+.71:45-/).-94457:;:1;1./4423(%&5+/7/6(&&5*.-:;:--02020212:./2.2(%'#&%.0&(,1/7,,(2600.2.+,()&$(*'0102/-0/254,)(+(61/-14276(%#&%,,'(,48737/514/60,--7..0-/5.165644220-563.4814)'(&*830+,*(()*-6:/588.+-5/944:211.,601078,%&*'5:98<443346469128.0/6/--)-.3.'*)+.4:896&'/*-134<8249<84-,,-',+*,234-(%'*31)&(*&)*.7..6.//-:+5*..5141,//2:853:;224648/52&)('&+522465;:76:4+++52339333'+.50+,*,-007/:/.)(%$).((1,3:9./0+)0;0),912767,*+++2(*+9///1228/04998:7--*-++'+,+0351*,1::837634777874,52557<95/27058./)(*+/)-*:9,),-1171011..--*%*),*%+..1./85695:702.006237&1112.,.+.0&./72*2331920-..,.-128<,3,&(%(+1-04///-/..+:9,*//05//3-'2)1*1/23:.2.+,/1.30+0,****&+-4.1:44/1+*(,)()&%(&11-+)--6825'$%'#-).-87+).028776().-,7///2732<43522..'379:<9:;9*(($$'&)(.)+6;154;671*),,+*20613;787<7-416'----71238+23)&//*078,.01+/.&4**380:3.84,%'*)*////0++*(,/,1.(')0-./83',--/247-1(,+-/0/3,*&)-%,(###''**)'&$'%#$&
@b267148a-aaf2-4630-afba-5db77b1229da ch=287 read=41082 start_time=2019-12-13T02:57:10Z barcode=BC01 runid=2c9cf7bc05858273f10e7d7ec552fc0bd742dc3e
CCGGTTACCTTGTTACGACTTCACCCCAATCATCAATCCCACCTTAGACAGCTCCTTCCCTTGCGGTTAGGCCACCGGCTTCAGGTGTTATCAACTCTCGTGGTGTGACGGGCGGTGTGTACAAGGCCCGGGGGGCAATATTCACCGCGACATGCTGATTCGCGATTACTAGCGATTCCAACTTCATGTAGTCGGGTTACAGACTACAATCCAGACTGAGAATGGTTTTATGGGTTTTGCTTCACCTCGCGGCTTCGCTTCCCTCTGCACCATCCATTGCTTAGCGTGTGTAGCCCAGGTCATAAGGGGCATGATGATTTGACATCATCCCCGCCTTCCTCCAACTTAACTGCTTGATCTCGCTAGAGTCCACAACTTAATGATGGTAACTAACGATAAGGGTTGCGCTCGTTGCGGGACTTAAGCAACATCTCACATTTTACGAGCTGGCGGCAGCCATGCACCACCTGTATCTCATATGGCTATCTCTCCATCTGGAGCCTTTATGAGTGTCAAGACCTGGTAAGGTTCTTCGCGTTGCTTCGAATTAAACCATGCTCCACCACAGCATGCCGGGCCCCGTCAATTCCTTTGAGTTTCATTCTTGCAGACATGCTACTCGGAGCCAGATACTTATTGGGTGCTGCAGCGCCGAACTTTGACATCCAACGCCAGTACTCATCGTTTACGGCGTGGACTACTAAGGGTATCTAATCCTATTTGCTCCCCACGCTTTCCGGGACTGACGTCAGTTGCAGGCCAGATCGTCGCCTTCGCCATGAATTGTTCTCCATATATCTACGCATTTTGCCGCTACACGCCGGAATTCCACGATCCTGCATATGCCTGGTTTCTATGGCTTTGAGTTAAGCTTCAGGCTTTCACCACAGACCCTTGCTGCGCCGCCAACTCCTCTTTACGCCCAATAATTCCGGATAACGCTTGCCACCTACATTATTACCGCGGCTGCTGGCGTAGTTGGCCGTGGCTTTCTAATAAAGTACCGTCACTCGGCTACCATTTCCTGCCAGCCGCCGTTCTTCCTTTATAACAGAAGTTTACAATCCGAAAACCTTCTTCCTTCACGCGGCGTTGCTCGGTCAGGTTCCCCATTGCCGAAAATTCCCTACTGCTGCCTCCCGTAGGAG
+
6%,&%%&((,*'0-'(,-36;6+886)/.01.356;-70-(6448433511233852:8)4,(*4/3/+-53:338/-+0-6,33001;555,0))+-10532667683,19,6,+%0&*&),2*110(('))%&.*%*,300+/1*-23:::9:::5:;6392-10,*.+)+.033+--,,.810/,5226-)-(--(0'.01112.,+-)&%8621)',1-182;<..1.7,3;;.135:789:78/1-8559512422;1.1+,-2484:65124&%*'%&,,.-+%%'*)..)+..-++,2*-*)())+,--+49-*'+%*.::09;2*8:8-7+*.,//+,--..2/+.,))12-2'''))+++/.)*+.(((-)+()..551/0..,++,461+*-07/-+,-348:244:73.*+-*'.,+2671/-))(,/1*)*1358-5,+*(&)'.3250..18,382/*+//77.+')*+4577554477+---.6%'+++..+-($%&%0,*,--.0.',.-+-2/958<:776/-(*/,4,',*,4<;11/*+:882/1/#&$$%&**7'(.6-760*-036886'(+)+,.-:2.,/977657%(*/%*'-/-//0'-'*+'%')*$+**(/,)(''%(+&)'*+()''&'&*4/+-2323,/(,)'*$'()+022.2..4:+0+-*(+)1*2/,00***,+-/1443:05-.&/9*+3-867+%))*,51.//9921-+,-.77549+'$',52954497410*,)*,.,.2)('&&*)+613*+64434113)*/.,%.23*#&)(*.+,%,'&%,%*+)8/+*)'(),,).1(.*(%).-176;:42/30,*%&%%(**2+&$&'),%1612:80027/0++*-7*62,,)*.*-,%&$-)-.07151:5//.0.)1.114622+7-8:191/+7++21-23,,,%.((7,)+)&)/0472.&*())++626%/.7+50515;9550;11:1.--1:891--.)2+**-2926<750-,&(((+1-478710-1.-,3-++24//)++*1;8/006430+.8;14:6;66-982<4130.'-,-./,,-+4/-.*3432-9<5.2824/,/7952+93*&%'((-+++)).5*+919.*-
@b643df1d-cce1-42dd-bd2d-330b4cd0bffb ch=80 read=86909 start_time=2019-12-13T02:57:10Z barcode=BC01 runid=2c9cf7bc05858273f10e7d7ec552fc0bd742dc3e
TTGGTATGCTTCGTTCCGGTTACGTATTGCTGGTGTTATCAACTCTCATTGTGACGGGCGAGGGTGTGTACAAGGCCCGAGAACGTATTCACCGCGACACGTACTTTGATTCCCGCGGTGGTACTAGCGATTCCAACTTCATGTAGTCGAGTTTACCCAGACTACAATCCGAACTGAGAATGGTTTTATGGGTTTTGCTTCACCTCGCGGCTTCAGCACCCTCTGCACCATCCATTGCTTAGCGTGTGTAGCCAGGTCATAAAAGGGGCATGATGATTTGACGTCATCCCCGCCTTCCTCCCAACTTGTCACTGGCAGTCTCGCTAGAGTCCCCAACAATGATGGTGACGATAAGGGTTGCGCTCGCTGCGGGACTTAACCCAACATCTCACGACACGGAAGGCTGACGACAACCATGCACCACCTGTCACCTTGTCCCCGAAGGATTTCCTCGATTAAGAATAATGCAAGGGATGTCAAGTGTAGGTAGGTTCGCGCGTTGCTTCAATTTAAACCACATGCTCCGCTACTTGTGCGGGTCCCCGTCAATTCCTTTGAGTTTTAATCTTGCGACCGTACTCCCCAGGCGGAATACTTAATGCGTTAGCGGCGGCACGGAGGTGTTGAAACCCCACCTAGTATTCATCGTTTACGGCGTGGACTGCCAGGGTATCTAATCCTGTTTGCTCCCCACGCTTTTCGAGCCTCAGCGTCAGTTACAGTCCAGAGAGTCGCCTTCGCCACCGGTGTTCTTCTAATCTCTACGCATTTCACCGCTACTAGAATTCCACTCTCTCTCCTGCACTCCTAGATAACCAGTTTGGAATGCAGCGCAGTTGAGCCGGGTATTTCATCCCGCCAGTATCCGCCTACCACGCTCCTTTGCATGATAGAATCCGGATAACGCTCGCCACCTACGTATTACCGCGGCTGCTGGCACGTATTAGTTAGCCGTGGCTTCCTCATGGGTACCGTCATTATCTTCCCCAAAGACAGAGCTTTGATTCGAAAACCTTCATCACTCACGCGCGGCGTTTGCTGCATCAGGGTTCCCCATTGTGCGTATTCCCCACTGCTGCCTCCGTGGG
+
'(&)&$'&''&'+.13,203;4626/40/0;;541/.-./1.*)((''.*)&*),,58.-'+/*)*,*--0481153,*(,+2,.::8<867;473,+')&%&&)')**5)-(++1.1,*')(+/////16/7*3(+.5.--,+)*+3/-1.;''1,,*/1810.0...3-+/.'''''+*00;<<152+'*39;-0126023723./,2./-(%%&#)/+'+-/00174:5)(1*'$%#%%(%'$,'(')/-((6/0.324-'+3:3024//000151,+23--./-88)+:99;7/,33*+(-+3,//354051-2857834531+,./::.,*,/70-,*.+)$&)(012/0,-)9+/0::;97501*5,-('%+'3+(,,1221/0-1545071,*(*,+.2-376;4/4<3976059+-94665231.2014:9-).')'&/7-8//2409*:-'(%$)-''(/(-541989;952546--'(&(,*/$%((+555,/14.,0,3/.3,+-*-.479250(+,++-2./01*.4.798.-/36614/%%*')/0/<<0.65142002568/0-/.289*)/341/4//)+/+/,1.///700027/21.,..*(,0/1/7-+4+21,*')41.,-06<8578-91,)+((*0.5(134147)/(%,(,/3.-22-..07.)+(885-*.*./:;1277754770,4359/749120411++)+(%(*//:;9<9563')4+:7::;8782./5-,-0/%1,0'-8..'+/,12//.',&-*2-8*..,-+++,,-+/511122128863414..04714**-(,'++*+)*2,,,81,+0,.',0+,-(.-&$&$'$&(-.502.('()&**0048(6(%'%'&')*&-(*00220+071/1668;;459553++*-669<86373348/:.+"+%*)'/',(7&%&6'5.723500./%0&-+.*,478:3260127/.76./6,,,2//-/(.+'&0-0)'(,-)-,,41994(*,,-2-/&)*..,66)(.,,,(-5*1505/:6:0+,7-101/,-&)*//0&)))*%)/203902$2(
@6e397075-d42b-4dff-9a79-9f24af06fb0d ch=129 read=56800 start_time=2019-12-13T02:57:07Z barcode=BC01 runid=2c9cf7bc05858273f10e7d7ec552fc0bd742dc3e
CTCCTACAGGAGGCAGCAGTGAGAATTTTTTTTCGGCAATGGGAAACCCTGACCGAGCAACGCCGCGTGAAGGAAAGAAGGTTTCGGATTGTAAACTTCTGTTATAAAGGAAGAACGGCTACAGGAAATGGTAGCCGAGTGACGTACTTTATTAAAGCCATGCTGCCAGCAGCCGCAGTAATACGTAGAGTGGCAAGCGTTATCAGGAATTATTGGGCGTAAAGAGGGAGCGGGCGGCAGCAGGGTCTGTATGGTGAAAGCCTGAAGCAACTTCAGTAAGCCATAGAAACCAGGCAGCTAAGAGTGCAGGGAGAGGTCGTGGAATTCCATGTAGCGGTGAAATGCGTAGATATATGGAGGAACACACCAGCGGCGAAGGCGACGATCTGGCCTGCAACTGACGCTCAGTCAGCGTGGGGAGCAAATAGGTTGGGTACCTAGTAGTCCACGCCGTAAACGTGAGTACTAAGTGTTGGATGTCAAAGTTCAGTGCTGCAGTTAACGCAATAAGTACTCCGCCTGAGTAATCAAAGATTGACGGGGGGCCCGCACAAGCGGTGGAGCATGTGGTTTTAGTTCGAAGCGAAGAACCTGCAGTGCGACATACTCATAAAGGCTCCAGAGATGGAGAGATAGCTATATGAGATACAGGTGGCGCATATCGTCGCTCGTGTCGTAGAGATGTTGAGTTAAGTCCCGCAACGAGCGCAACCCACTTATGTTCGTTACCATCATTAAGTTGGGGACTCTGGCGAGACTGCCAGTGACAAGCTGGAAGGCGAGGATGACGTCAAATCATCATGCCCCTTATGACCTGGGCTACACACGTGCTACAATGCTGGATGGTGCAGAGAGGAAGCGAAGCCGCGAGGTGAAACAAAACCCATAGGCTCATTCTCAGTTTGGTTGTGATCTTGCAACTCGGCAG
+
,-6-+*,&00,,00/,3+.0*)*(+,3879/5+3074200+'&%&'$&('*/0622211*-).4/33886545-6('.//.2;6,*9,/6-/1:544:4817101;9//6-/,/,.-/-/2/&/'04--0951123'&*,332)'(+272+0-/)-'+,&&&(./.10+/,,0)()&*,7///8776.*+,-634;6860800.+).&(*.).-68:67+93+'(+1**+,%3:218633..)/.--/42,./11-+/-(-413,+$(&)'+-2'1348%58-.*(+0*5.,4:8++&&(&&'0024+83)(*,'+)/23+*/)2)-($%$&)*-173/*50,..861077663552./+/3/.-(.1/-,./.023--*))((*/.,-4.9/782.1102-%$&+',/,'))*6469*),/3:<71*)'(&'&#%(+.-/433672011593.6<:1--.'(+,-365489899;74,+%*,,,.8839:43133-4.9.3,++)/'(/)),./286662+(#&'*)*+*)&))/-365./-(%)5-)*-.27*/..-22.0/&,()-40;:--76;5,4/&*-/8/16/&%$&')&'(+-1)+)+***+/:/-62-5*))*++076+*(&,2/311231333.277865744:63566(.,-.,'(),62/*'%&$'&'+*(5**%22755.5.41*,267-**)$-),*1-*,2//2/0-+)*2)&&%,--+/14-7/+4:6/140-%+(**,.042.7--/44+7----871..13(%(.+00/,,22.-./04::/0(15.'&*)*&'0.65653*('(()*,-35/&/.2-)&'-5/154623*(')(.*.,+1((4*.78/.*+(.,-4++0:90+-&$'$,+)*306944*%&'&#'&+)&'&%+(('%+-+11/)&##$
@0ce4dbfc-c513-458b-85ae-e1e9d9fe8288 ch=325 read=48561 start_time=2019-12-13T02:57:15Z barcode=BC01 runid=2c9cf7bc05858273f10e7d7ec552fc0bd742dc3e
CTCCTACGGGGAGGCAGCAGTGGGGAATATTGCACAATGGGCGCAAGCCTGATGGCAGCCATGCCGCGTGTATGAAGAAGGCCTTCGGGTTGTAAAGTACTTTCAGCGGGGAGGAAGGGGAAGTAAAGTTAATACCTTTGCTCATTGACGTTACCCGCAGAAAAACACCGGCTAACTCCGTGCCAGCAGCCGCGGTAATACGGAGGGTGCAAGCGTTAATCGGAATTACTGGGCGTAAAGCGCACGCAGCAGGCGGTTTGTTAAGTCAGATGTGAAATCGCCGGGCTCAACCTGGGAACTGCTGATACTGGCAAGCGAGGTCTCAGGGGGGTAGAATTCCCTTGTAGCGGTGAAATGCGTAGTCTGGAGGAATACCGGTGGCGAGCGGCCCCTGGACGAAGACTGACGCTCAGGTGCAGCGTGGGGAGCAAACAGGATTAGATACCCTGGTAGTCCACGCCGTAAACGATGTCGACTTGGAGGTTTGTGCCCTTGAGGCGTGGCTTCCGGAGCTAACGTTAAGTCGACCGCCTGGGGAGCAGCCGCAAAGGTTAAAAACTCAAATGAATTGACGGGGGGCCCGCACAAGCGGTGGAGCATGTGGTTTAATTCGATGCAACGCGAAGAACCTTACCTGAATGTGGCTTATCACGGAAGTTTTCAGAGATGAGAATGTGCCTTCCGGGAACCGTGAGACCAGGTGCTGCATGGCTGTCGTCAGCTCGTGTTGTGAAATGTTGGGTTAAGTCCCGCAACGAGCGCAACCCTTATCCTTTGTTGCCAGCGGTCCGGCCGGGAACTCAAAGGGAGACTGCCAGTAAACTGGAGGAAGGTGGGGATGACGTCAGAACACGTATGGCCCTTACGACCAGGGCTACCACGTGCTACAATGGCGCATACAAGAAGAAGCGACCTCCAGCGAGAGCAAGCGGACCTTAAAGTGCGTCTCGTAGTCCGGATTGGGAGTCTGCAACTCGAGCTCCACTTAAGTCGGAATCGCCTAGTAATCGTGGATCAAGAGAATGCCACGAGTGAATACGTTCCCGGGCGCTTGTACACACCGCCCGTCACACCATGGGGAGTGGGTTGCAAAAGAAGTAAGGTAGCTTAACCTTCGGAGGGCGCTTACCACTTTATGATTCATGACTGGGGTGAAGTCGTAGCGTGTAACCGG
+
,161,/2/79-&(-/245/250'0'-)**+.)+,/0401500.25947:44,+%$$&%+8577;956.0./23342()-*.-8677/;345246;6-*)&(+..*..0:9+(./-,-5+%'&').50-/3.2-/1/960-1140330-11/8/083(1*+.579+0.3-**,-03453703279540//4-2,3,*9+*'**0+(/)*,.1/35.9-5-/5,22+1,+-27;9421185,031*0*-,)+.27712791-2:7736:),-(%&'())(,$-')+1//0,)1-+,4-0104+)%&&-036.5--5//*',).--)'),553.,/..00,51&))())0//60*+-(()/+,)'-1170-2--.(')(--1020/.0//40841(.2//+-0--14454677719796,&*+,3306.**,.7+.,79/61,.6546:0./4433/7/)+2166679310//-4556-8,5,-,/*)%#,+/9/1//-2/,-/5;443,'.6+.0/4-.+((*.,.0318757521,*($%%*,231558)08/:.8;96+7845,*($$&$($+.0:9:)80+(,,/,-*,0939.*,,32.*-55<9896:2/./,-,+044356/.2.2.-*)*&*%0244.2''%$$***0,/,*.697.''(*+71.+&(*&0*-:8;1+2<2829;110*,.6(&*..29:99716200288537+,+(++.,//+-028900/93:84<320014-*--16-,03---)-/&&5*12&%+'$,+&*&'&*+841-2-1-4<8181/+05*()/*./25/2'&%''3/3341/4/.949529:1154488787')(&$&$''''/57+),))+,0764/-/.--(#)))*-/.-1/.(/./3.01256()*%)*&)+,.,+1'&'(('')%)55)+*8+*%(%577-.12087'(04490:'/(,9,31)')+--+0)(+,0)*'.640%%&%*,-.3+71622)*,'(013845387:33304'('*0/151'*(%%()(,*--,222+*-14.&'3'+**+)+)1541;8004)--4:&)')-)$&'.625921384(&*)'(,/*1--'(*)7+0/2;2*5(+273/.+-*-402493%*)(+55810000;9:3,/01,+,*-+&'&%&(/04769
@5cbd624e-510f-4fd1-9d29-708900099e76 ch=293 read=74531 start_time=2019-12-13T02:57:19Z barcode=BC01 runid=2c9cf7bc05858273f10e7d7ec552fc0bd742dc3e
CTCCACGGGAGGCAGCAGTGGGGAATATTGCACAATGGGCGCAAGCCTGATGCAGCCATGCCGCGTGTATGAAGAAGGCCTTCGGGTTGTAAAAGTACTTTCGGAGGAAGGGAGTAAAGTTAATACCTTTGCTCGTGGTACCCGCAGAAGAAACACCGGCTAACTCCGTGCCAGCAGCCGCGGTAATACGGAAGTGCAAGCGTTAATCCGGAATTACTGGGCGTAAGAAGCGCGGGCGGTTTGTTAAAGTCAGATGTAGAAATCCCCGAGACAGCACGGAACTGCATCTGATACTGGCAAGCGCGGAGACTCGTAGAGGGGTAGAATTCAGGTGTAGCGGTGAAATGCGTAGAGATCTGGAGGAATACCGGTGGCGAAGGCGGCCCCTGGACGAAGACTGACGCTCAGGTGCGAAAGCGTGGGGAGCAAACAGGATTAAGATACCCCTGGTAGTCCACGCCGTAAACGATGTCGACTTGAGTTGGTTATTGCCCATGAGGCGTGGCTTCCGGAGCTAACGCGTTAAGTCGACCGCCTGGGAGAATACAGCCGCAGGTTAAAACTCAAATGAATTCGGCGGGGGCCCGCACAGGCGGTGGAGCATGTGGTTTAATTCGATGCAACGCGAAAGAAGACACCTGGTCTTGACATCCACGGAAGTTTTCAGAGATGAGAATGCCTTCGGGAACCGTGAGACAGGTGCTGCATGGCTGTCGTCAGCTCGTGTTGTGAAATGTTGGGTTAAGTCCGCAACGAGCGCAACTTATCCTTTGTTGCCAGCGGTCCGGCCGGGAACTCAAGGGAGACTGCCAGTGATAAACTGGAGGAAGGTGGGGATGACGTCAAGTCATCATGGCCCTTGACCAGGGCTACACACGTGCTACAATGGCGCATACAAAGAGAAGCGACCTCGCGAGAGCAAGCGGACCTCATAAAAGTGCGTCGTAGTCGGATAAGGTCTGCAACTCGACTCCATGAAGTCGGAATCGCTAGTAATCGTGGATCCAGAATGCCACGGTGAATACGTTCAGGCCTTGTACACACCGCCCATCACACCATGGGAAGTGGGTTGCAAAAAAGAAGTAGGTAACAACCTTCGGGAGGGCGCTTACCACTTTGTGATTCATGACTGGGGTGAAGTCGCTAAAGGTAACCGG
+
.+0+*+(36,,0-022-.0%*.&.)*',''(./1;779365489-520/32+1-(-*,*&/5),55576423/*-,,3/85:5,6.0.*-2;:0,+++02''**&**-..81(('-40).468639198.,34720')((,/1+,--1+(./(+,/-0+*)-///00&%$((&,($',++-')'()()/303'--229:35.7/3/12''+*)0-.05:;886)*%%%&&(),,8:925370.41:2+,::./1-+(&'-45-2'.''%&%$(')(2+5*30177249-,,-)810/-02''&(./)+&(*32580,136///,+,-.6**7220/01061--5.,0010-)++,24451++&'$%(*/06/4--+-4+*,32275-*1647./,,./0/0001021670,*'*1/*,86958/-).197447/+5+,+(+43/74))'&'-.,/,$'+/4158<434+*'**,)+('*$(&*'%**&+*)(&'$'(*-/356373321/+,(**,1,*),)/,8-0257:8966/'&-)&)%'(,*'+6)#$%,.+6/402-/58;;5/$$&'&*--,2:63-6-(('($((-.3577.00-5/4272<;1452-+,,/061630,.3)&*'&$'&++-*0//.21223.3&(*/.+,,/2;35,,,--10/&-+,'$$&&'(34-6670/../4436:9:;;6331*.//177771*+,-24536<6658:80,1.6;36655//50,.004-,)**02/+%(++0&)-,**0.0:8776780-131,(4-3555633(0,&)).320+)-...007+.),.-,--/)&)'.31,798:::7-0,.4788786/66''%$%3..478731.*+'**'*.5354764976787+644+()&))*00(5*-0821-*(*)-0)+(0././.0.077.),77:;:695648*1*-.'/'()/+//(0223.3341%'(,.--8/5/+,3-/---/1922276-2/1)++131+7-,.-41(*//385564%+/0*,)&'),./058,86*'+-*-+34687:0.)*+4513</.'088.*$(*&))30/2+0120-0951:/*.3//076935:).+-2-./76;652211/-*,++*(**+0&%%(+)*-/09980.
@7bb1633b-7ade-497c-b0af-e476d21b0803 ch=384 read=47293 start_time=2019-12-13T02:57:16Z barcode=BC01 runid=2c9cf7bc05858273f10e7d7ec552fc0bd742dc3e
CCGGTTACCTTGTTACGACTTCACCCCAGTCATGAATCACAAAGTGGTAAACGCCACTCGAAGAGTTAAGCTACCTACTTCTTTGCAACCCTCCCATGGTGTGACGGGCGGTGTACAAGGCCCGAACGTATTCACCAGTGGCATTCTGATCCACGATTACTAGCGATTCCGACTTCATGGAGTCGAGTTGCAGACTCAATCGGACTACGACGCACTTTATGAGGTCAACATCTCTTAGTCGCTTCTCTTTGCGCCGCCATTTGTAGCACGATGTGTAGCCCTGGTCGTAAGGGCCATGATGACTTGACGTCATCACCTTCCCTCAGTTTATGCTGGCAGTCTCCTTTGAGTTCCCAGCCGGACCGCTGGCAACAAAGGATAAAGGGTTGCGCTCGTTGCGGGACTTAACCCAACATTTCACAACACAGGCTGACGGCAGCCATGCAGCACCTGTCTCCACGGTTCCCGGCGTCTCATCTCTGAAAACTTCCGTGGATGTCAAGGTAAGGTTCTTCGCGTTGCACCGAATTAAACCACATGCTCCACCGCTTGTGCGGGCCCCGTCAATTCATTTTGAGTTTTAACCTTGCGGCCGTACTCCCCAGGCAGTCGACTTAACGCGTTAGCTCCGGAAATACGCCTCAAGGGCACAACCTCCAAGTCGACATCGTTTACGGCGTGGACTACCAGAATTATCTAATCCTGTTTGCTCCCCACGCTTTCGCACCTGAGCGTCAGTCTTCGTCCAGGGCCGCCTTCGCCACCAGTCCTCCAGGTCTCTACGCATTTCCACCGCTACACCTGGAATTCGCCGAGACTCAAGCTTGCCAGTATCCAGATGCAGTTCCCAGGTTGAGCCCGAGGAGTTTACATCTGATAACAAACCGCCTGCGTGCGCGCGTAGTAATTCCGATTAACTTGCACCCTCCATTATTACCGCGGCTGCTGGCTGAGTTAGCCGGTGCTTCTTCTGCGGGTAACGTCCAATGAGCAAAGGTATGCTTTACTCCCTTCCTCCCCGCTGAAGTGCTTTTACAGCCCGAAGGCCTTCTTCATACACGCGGCATGGCTGCATCGGGCTTGCGCCCGAACAATTGCAATATTCCCCACTGCTGCCTCCCGTAG
+
5./..2+1+'+&,0',-&11721777/0/29230/866134962458573'.056++,/))+'&'1/6127678991889.8;2-62-26)')99-18886547839.+,--/1%15:694:,''.-+.-.3.+.+*%*.,,*67662232*),,44931,+*,-45;773378;7'(&)&')-2782:10),2.063825,71941-1/356211;8./5524540%-')((*$(*125123837141'')&'$',6+.4)(+)**(,,,.-1**+,/;401;:9.02%(1.296/-..+,''')*:89..*+'-17:1:*+4./2<9//*..-5..16623/4:;347:36-,%-.1*413/-+,-/+.(0/;+1.2:8;/-13-8/.(+1.1797839.0,*,.+26+/*1+20&'&)-,,(,%).,.0110061.2;/404/1...;(+/744)),196721))(*)+../39754+*,36504:7:5669770554.+%(+1*3-;99;878-4,))')-'&,*.5<9;7111345564131+-++-.)*(,+,36-+(+185;5/59:+.-21;<4268/8..*-,7.+*('%-12+,.59'1000.+)*..+*-,+//,./-,,*))&%')*2:455/05*)+)0)5,16)/-4553*//012282-).--.:9:720/0411&'+(')547:6:8/25:3*,)03/+*.,-099/+..2710*,/./154557<:93:&(-*0,47992::9:;/,0(')('',()0310./(&)'**/25,(',2,5455245/,,/)(%&$''++5446911-+1-,82*00./6())4637-008685..0,2++.19+'$(,%(*1(')+33.,+()4,8:2300495666577''%&%%&(,1749630+12..&&%%('*55347(1)+6857<54-8.//7869422./.60//2/56.08845855::451-.22/,0&3)22/6637+/*.&.)*+43+/.1:)0;1,,,99-*1)(+)&)('$$%%&(/*47+(,'-,-/-//25455,1+1/2171336214399::+)(+,1(/256)'$$$.(2-,/-.-/6534/,&))*--0260:9),:72
@13910368-0cc6-4cf3-8b97-2acd858406f3 ch=200 read=45862 start_time=2019-12-13T02:57:27Z barcode=BC01 runid=2c9cf7bc05858273f10e7d7ec552fc0bd742dc3e
CCGGTTACCTTGTTCGACTTCACCCCAATCATCAATCCCACCTTAGACAGCTCCTTCCTTGCGGTTAGGCCACCGGCTTCGGGTGTTATCAACTCCTCGTGGTGGCGGGCGGTGTACAAGGCCGGAGAACGTATTCACCGCGACATGCTGATTCGCGATTACCTAGCGATTCCAACTTCATGTAGTCGAGTTGCAGACTACAATCCAGACTGAGGTTTTTTTTATGGGTTTTGCTTCACCTCGCGGCTTCTTCCCTCTGCACCATCCATTTGTAGCGTGTGTAGCCAGGTCATAAGGGGCATGATGATTTGACGTCATCCCCGCCTTCCTCCAGCTTGTCACTGGCAGTCTCGCTAGAGTCCCCAACTTAATGATGGTAACTAACGATAGGGTTGCGCTCGTTGCGGGACTTAACCCAACATCGACACGAGCTGACGACAACCATGCACCACCTGTATCTCATATAGCTATCTCTCCATCTCTGGAGCCTTTATGAGTATGTCAAGACCTGGTAAAGGTTCTTCGCGTTACTTCAGGTAAACCACATGCTCCACCGCTTGTGCGGGCCCCGTCAATTCCTTTGAGTTTCATTCTTGCGAACGTACTACTCGGGCGAATTACTTATTGCGTTAACTGCAGCACTGAACTTTGACATCAACACTTAGTACTCATCGTTTGCAGCGTGGACTACTAGGGTATCTAATCCTATTTACTCCCCACGGGACTGACGTCAGTTGCAGGCCAGATCGTCGCCTTCGCCATGATTTGTTCCTCCATATATCTACGCATTTCACCGCTACACATGGAATTCACGATCTCTCCTGCACTCTAGCTGCCTGGTTTCTATATGGCTTACTGAAGTTAAACTTCAGGCTTTCTACAAGACCCTTGCTGCCGCCTGCTCCCTCTTTACGCCCAATAATTCCGGATAACGCTTGCCTGCGTATTACCGCGGCTGCTGGCGTAGCCATTGACCTATCAAAATTACGTCACTCGGCTACCATTTCCTGTAGCCGCCGTTCTTCTTTATAACAGAAGTTTACAATCCGAAAACCTTCTTCCGCCTGCAGCGTTGCTCGGTCAGGGTTTATTGCCGAAATTCCCTACTGCTGCCTCCCGTAAG
+
24,3/;006492774-+-084/877+01166:738,34-&/'((((/40100-(002231/19:68(.58.*/,0-,./1,%))+,7323.4+*+('1/963))&&*8774900/+4564062.(%+),,5787;3111-301.35682468;41.//8137*+,/00088/*/**1.232+*()+5)%',8+.+/31220433/*&'-/&%#*%2.70;08.12.13/;84,23<467;771/.2/1./*00:3..,(+*.4290**.-()**+,+742,*(-/.*2000572.0890424////&-5*.+-((*13.6+,,627953122...21117'',(,.02555.*,,-*.1/622+-,(&&1**+0538505/0045788113659430003419/1-:820502-//(/40000**025)),+')*14)75(5;6945&01-/1+**(+436&1)*)55555332-47&*33568:11276;8221*,*.079930036976475;,04655.3414/2.'+/10(,/--7;:<3/*,)(01/+0.))0,*,2503+*+(((,.329:12/9:4026;91-67-7.-0(%&'&)&)**+-0,/*-&&(-&&'9**:3002-:.9/003-.2027670-/./.,-/006/6,%''**11*)+')6127.%&#*)),+1/34,**%-,(1,-/67:802-*06,$..1870(*,585-')&)+27462701/3419333776.-+7.573)+/)(%$-+)*773)+2835365777%/%%(1986535--.)+)(*2244353/,/./11,-07542.$,+-4%2211982376;532&'&*+1016)-0/5002020&*4-4%(.3164,(&-,+*,4;439+133412:::87-74-*229;568371.3/28:25'9)1124.-((%&+,'%)(+21713945053/.,,(++,(*.30'-%%(%'&%'%),,')''*.1-,-.,30../57,4:6-/-,,+,-9/99.5+'$%&',-,-)&+'%*')19/(-/64601.67314-4//33(%'%&$&$&))./,-785;89265),-'&3--5--/12.,41+(/0123222,,:8*+0*('
@760b7c1f-de62-450f-86a2-1ef610a9d5fe ch=115 read=84058 start_time=2019-12-13T02:57:28Z barcode=BC01 runid=2c9cf7bc05858273f10e7d7ec552fc0bd742dc3e
CTACGGGAGGCAGCGGTAAGAATATTGCACAATGGGAAACCCTGATGCAGCAACGCCGCGTGAAGTGATGAAGGTTTTCCGGATCGTAATAAAAGCTCTGTCTTTAGGGAAGATAATGGCCGGTACCAAGGAGGAAGCCCCACGGCTTAACTACGTGCCAGCA
+
''$)(45())+&*,).***'*(*'1+**/05;63-((+)'.-(,.234434367359033+)+*'')+*'+.,+3:7/3).*..7202/+(+3,*+//1)-*,890,3/)0(,*0,)*%(%%%)%&$+.*,(**')&,*)*(+--((&$$(()++/-12%%%&
@2500a367-5206-41ae-9c52-292f37a86cad ch=275 read=52041 start_time=2019-12-13T02:57:26Z barcode=BC01 runid=2c9cf7bc05858273f10e7d7ec552fc0bd742dc3e
CTCCTACGGGAGGCAGCAGTAGGGAATTTTCGGCAATGGGGGAAACCCTGACCAAAGAGCAACGCCGCGTGAAGGAAAGAAGGTTTCAGTTGTAAACTTCTGTTATAAGGAAGAACTGGCGGCTACGGGAATGGTAGCCGGTGACGGTGCTGATAGAAAATACGGCTAACTACGTGCCAGCAGCCGCGGTAATACGTAGGTGGCAAGCGTTATCCAGGAATTATTGGGCGTAGGGCGAGGCGGCAGCAGGGTCTGTGGTGAAAGCCTGAAGCTTAACTTCAGTAAGCCATAGAAACCAGCTGGGGTACAGAGAGGATCGTGGAATTCCATGTGTGGCAGTGAAATGCGTAGATATATGGAGGAACACCAGTGGCGAAGGCGACGATCTGGCCTGCAACTGACGCTCAGTCCAGCGTGGGGAGCAAAATGGGATTAGATACCTAGTAGTCCACGCCGTAAACGATGAGTACTAAGTGTTGGATGTCAAAGTTCAGTGCTGCAGTTAACGCAATGGCTCCGCCTGAATCAGGCCGCATTCGCAAGAATGAAACTCAAAAGGAATTGACGGGGGCCCGCACGAAGCGGTGGAGCATGTGGTTTAATTCCGAAGCAACTTTGAAGAACCTTACCGGGTCTTGACATACTGCCAGGGCTCAGAGATGGAGAGACAGCTATATGAGATACGAATTGGTGCATGGTTGTCGTCAGCTCGTGTCGTGAGATGTTGGGTTAAGTCCCGCAACAGGCACAACCCACTTATCGTTAGTTACCATCATTAAGTTGGGACTCTGGCGAGACTACCGAAGTGACAAGCTGGAGGAAGGCGGGGATGACGTCAAATCATCATGCCCCTTATGACCTGGGCTACACGTGCTACAATGGATGTGGTGCAGAGGGAAGCGAAGCCGCGAGGTGAAATAAAACCCATAAAACCATTCTCAGTTCAGTTGTAGTCGCCGCAACTCGACTACATGAAGTTGGAATCGCTAGTAATCGCGAATCAGCATGTCGCGGTAGGGCGATTCTCCGGGCACTTGTACGCCGTCACCACGAGTTGATAACACCCAGAAGCCGGTGTGGCCTAACCGCAAGGAAGGAGCTGTCTAAGGTGGGATTGATGATTGGGGTGAAGTCATGGCACAAGGTAACCGG
+
0340,)1+-1(-1-(25,00)*,(+*/58:/,7+7+*&0.3**/(03*)+,.()()$'&-.13-21+++)(+--2.6''.1/-17+)&*).+,0740/712/10/084,5,00352.1.0-7/0/4*%'').,-)((1),+)++4,665/.+,,+(*-,*%()*/./11/0031.-.,+34358/*+*+.-.,'/55(+)),-+/33456:646(&)*%%+&$((*00+)'(+)))((.-2273.11)1961335123-,--+*.745/-'(*)1)(*,+&..:<39:**--1924+&&%%'*-,('.)(**).6000+*)','2+:;620,+(&*/'...-71..8769533330359.+&-*+778&696;410'2*8778544400+5944131+,01522/2(**5(%%%(./7;/+.0-;:-2(2-(3*++21.25()+4*..2314227*0'(%$$%')*./1593.2/0/9191:68335-/187(-+,+---,33:10/-,..0'(%(.2.262//+,$%%'++')(+2+)*%.(,**(28--658:6*(*&&)')*60360-+9-+--/%()(*,225:./.)*)'*,7:818112&&,.$*%&%''%&-/(),-)(.*.0*/')(++**,.5+1-'''''02147+*,*--0.,,'&(()&.../,-0111/),)&',&((2+,-9975633466/....68:8873.*,(,1827-*-2236.4174+/007*)++'1..14+'*,.///104//.:12:398216/+*..14/*,/4-0)'%)*+-1'1)%%%('3234/*,,70,/++*,-)'-6.220211887;7-..74/0+177+/1+-,.4477544335+-,./411549657452128121-,)-0,)--02263531/+)-),+,,&&+4:73:7.//86./44674,,(*+8/$((0.086//$%&'*))+,-+,)))-.8/2*+,6,.**)17897782/02'+.1:7:23444246/2,+)$()()*.-7/,0(')$(#%$#$%"%$('%'$&))&*+-.10..-0,.(+*(%&.+%(%(&'&&))1(,6978577:)4,7-'(%(..35228,3+.:2136..-,*3./,/*),././0%)%%&&(*/.425:7864
@cb3b79d7-ab8a-4282-90a3-d90966c22e20 ch=179 read=83667 start_time=2019-12-13T02:57:46Z barcode=BC01 runid=2c9cf7bc05858273f10e7d7ec552fc0bd742dc3e
CCGGTTGCTTGTTACGACTTCACCCCAATCATCAATCCACCTTAGACAGCTCCTTCCTTGCAGTTAGGCCACCGGCTTCGGGTGTTATCAACTCTCGTGGTGTGACGGGCGGGTGTGTACAAGGCCGAGAACGTATTCACCGCGACATGCTGATTCGCGATTACTAGCGATTCCAACTTCGTAGCAGTCGAGTTGCAGACTACAATCCGAACTGGGGAGAATGGTTTTATGGGTTTTGCTTCACCTCGCGGCTTCGCTTCCCTCTGCACCATCCATTGTAGCATTAGTAGCCCAGGTCATAAGGGGCATGATGATTTGGCGATCATCCCGCCTTCCTCCAACTTGTCACTGGCAGTCTCGCTAGAGTCCCCAATAATGGTAACTAACGATAAGGGTTGCGCTCGTTGCGGGACTTAACCCAACATCACGGCGAATGACGACAACCATGCACCACCTGTATCTCATATAGCTATCTCTCCATCTCTGGAGCCTTTATGAGTATGTCAAAGACCTGTTAAGGTTCTTCGCGTTGCTTCAGATTAAACCACATGCTCCACCCGCGTGGGCCCCATCAATTCCTTTGAGTTTCATTCTTGCGAACGTACTTCTCCAGGCCGAATGCTTATTGCGTTAACTGCAGCACTGAACTGACATCAACGCCAGGTACTCATCGTTTACGGCGTGGACTACTAGGGTATCTAATCCTATTTGCTCCCACGCTTTCCGGGACTGAGCGTCAGTTGCAGGCCAGATCAACTTCGTCACTGGTGTTCCTCCATATATCTACGCATTTCACGCCGCTACGCATGGAGATTCCACGATCCTCCTGCACTCTAGCTGCCTGGTTTCTATGGCTTACTGAAGTTAAGCTGTTCACCACAGACCCTTGCTGCCGCCTGCTCCCTCTTTACGCTAATAATTCGGATAGCGCTTGCCACCTACGTATTACCGCGGCTGCTGGCGTAGTTAGCCGTGGCTCTAATAAAGTACCGTCACTCGGCTACCATCTCCTGTAGCCGCCGTTCTATTTCCTTTATAACAGAAGTTTACAATCCGAAAACCTTCTTCCTTCACGCGGCGTTGCTCGGTCAGGGTTTCCCCATTGCCGAAAATTCCCTACTGCTGCCTCCCGTAAGGAG
+
6/1/)&#%.(,-5*./04494.478-020342.2++54(+1,3/1-6-/0/01597.,0+.)*-*'264//9+1+*.4/'510,.014.6/-,-+,&2*1/20/3/,*3),2**+33589983878//,.2/&/)+0/.4:3433978,)7)+1:535552710123453917+1(+3,851..--1655396;4647565043814)+782-,%,',&*+++-,8<24658259:++-/4357964/-.2.097/05/64,+23223395::9747/+*,.'0(')+**+7/*)000065++(3-3273344,50))--&*.12-;7.).2.40613-0(*1--/:&4523/*/1344-,1(-.1.574*/)&+&),4.673448400-/-,/+,1442346509.(,4,//-2..,-),+,*--)+2*2+)))*)//-27+8<8)(*(,**3,6555675:/10-*-0172...,399:987564++12454***))+--00,-1)*22:01/(1+-*2.-3;:77.6-&+/600/+:+;<<:;2222//00-*/+((&%$(*(.0/*-/5064;6638:4*01;;3148,0,+'&&31,3+*((&)+('1-5,%&0,%*/*(4++(,*2*5262-'+++2445)(-()8*35+41()&%%(*),..3887490%((((*/1:873,,-)05045561/5/0+,'*/()76282*..+5<2,/1:84102-018778:.:+-+329/+*-,1&+%$%+*036222:29;:::669(3378::911,--.;9-(*%,2.//()$'%)),%%(,45+)*)0,.,,/6/..('**,-.1555644:7<544566984924443+*5.7,'*)&%)&*,,&(%,-49325.00024/7;0-,,*4-*.2;:33,+$$%)**13.,2,,)'+(*,+)+*$+./3648040-3....1.//2.6++'()-0..-3..*'$*+/(+2/4;5-0,29453'-01/711*--*+433762,*,7,77:659/.**6,22)1.,*9--%'0(*38.+..164+*/43*(-/6/4733.87)/+,,4133<12140868.07-1:06;;1+1-.7:60402+.11*)%**+,..37+12**-.'1'/%
@87666c97-baff-4d85-a2bd-b710be4fda9a ch=441 read=74092 start_time=2019-12-13T02:57:43Z barcode=BC01 runid=2c9cf7bc05858273f10e7d7ec552fc0bd742dc3e
CCAGTTACCTTGTACGACTTCACCCCAGTCATGAATCTAGAAGTGGTAGCGCCCTCCCGAGGTTAAAGCTGCCTACTTCTTTTGCAACCCTTGTGGTGTGACGGGCGGTGTGTACAAGGCCAGGAACTAATATTCACCGTGGCATTCTGATCCACGATTACTAGCGATTCGGCTTCATGGAGTCAGGTTGCAGACTCAATCCGGACTACGACGCTTTGCCAGGTCCGCTTGCTCTCGCGGGGTCGCTTCTCTTTGCTTATGCGCCGTTGTAGCACGTGTGTAGCCCTGGTCGGGGCCGTGTGACGTCAGCCCCACCTTCCTCAGTTTATCACTGGCAGTCTTCTCGCTGGGTTCACGGCCCGGACCGCTGGCAGCAAAGGATAAGGGTTGCGCTCGTTGCGGGGACTAACCCAACATTTCACAGCACAGGCTGACGAGCAGCCATGCAGCACCTGTCACGGTTCCCGAAGGCATTCTCATCTCTAGAAACTTCCCGTGGATGTCAAGACCAGGTAAAGAGTTCTTCGCGTTGCATCCAGATTAAACCACATGCTCCACCGCTTGTACGGGCCCCGTCAATTCATTTTGAGTTTCTTTAACCTTGCAGCCCGTACTCCCCAGGCAGTCTGACCAACGCGATTAGCTCCGGAAGCCACGCCTCAAGGGCACAACCTCCAAGTCGGCATCGTTTACGGCGTGGACTGCCAGAATTATCTAATCCTGTTGCTCCCCACCTTTCCTTTTGCGTCAGTCTTCGTCAGGGCCGCCTTCGCCACCGGTGTCCTCAGATCTCTACGCATTTCCACCGCTACACCTGGAATTCTACCCCTCTACGAGGACTCAAACATTATCAGATGCAGTTTCCCAGGTTAGGCCAGGGGATTTCACATCTGACCAACAAACCGCCTGCGTGCGCTGCTGCATGATAATTCCGATTAACGCTTGCCCTCCGTATTACCGCGGCTGCTGGCACGGAGGTTAGCCGGTGCTTCTTCTGCGGGTAACGTCAATGGAAACCGAAATTATTAACTGTCCCTTCCTCCCGCTGAAGTACTTTTACAACCCGAAGGCCGCTGTTCATACGCGGCGCCGTTGCATCGGGCTTGCGCCCATTGTGCAATATTCCCCGCTGCTCCCGTAAAGGTAATATCAGCACCAACAGAGGTAACACGGGAACGCCGATAGCTTTCTTTCAGCAATACGTAATA
+
&'%(&0)0.2-(-')+/47:52,981&')))41+5+-'($((%('(*(*,,01(',.)(&),'*&+*'()+05.,/.4018:0/.0)1/(&+&+'//013551871,+(+.,+(*.13.6;4-+,('(''+)-6334:17,6,,-58./0990**++32+,(%,011:940446;9136('(*,$&+,8053333/5+://+-0/6550+(&'''))(''((3,520125-.//-52,,+.*20./32370890-&)()+3455;0:0+((**%)+-.5-+*+06,,12+*'(,*,-''&'%&%%+.$'++,*+112998.3&$*:4+00664311.23,-,.24%%*(+(.34%'&*)2+07356//11:61,1,1&-,0161*321812.31864:*()1,-('()$,*'+),,98,+%'''*)**,6654*2,''/..20+3.,+))(0-1.0-+-)58077-)/(3(.(*4-+,-,.53*%%.+)//00/(+.1854*/.-/.0.6./4218'(%(49346323-,/-/06/,))*/,09949010+,,,7,,5,((&&(+'0&1+/40)*/2.75;7.,7:;44126/(%$%(1+150--*+26((61.,/--*(5:80/-0$&'+))$++./'4),+1224,/++'/5+-./9651:+8,+**7588/5'0)+,*&&))12+/5,'&+,++538323,/4*2&'-()+76642441026),+0/.'$)')0..-(-*($#%'*(*,,047233&.24(7462321067149,/.),,/,.'*/132,,,.*216;17-$*.,2422228346,2-0)*&-52+132/1)%*+--36,802()))*5)),1.2+2)71.3.+-10.'+2/4%+20,'-4-+)()11))*,)1-6/0,*,*+)('*-.43-()%%%$''*,-/..1600-.0+/,*'(&$$+//04868629*.+'(-/-012-0&$%+),'((/-,+.0*2.*-492592000'1)*/;86744333*()&(%&(&%.&).3.0*4((18./6/.*.5.(24/,-''()-.+%%'(&+1)()2+1.3))-()(+$$$'%()&%%&$$$$')-/1'-&''(%)*/2+%-(&*&*&/),,/-22-$('&((*7()4.2'+)'(.*)+,%,+*260-2,*+',.0--%,'+.'$'$&%&(%*(-/80.,)'%%%'+5/)//)*($&
@c4f9f6dd-9ce9-474f-b823-733937a69189 ch=146 read=62396 start_time=2019-12-13T02:57:51Z barcode=BC01 runid=2c9cf7bc05858273f10e7d7ec552fc0bd742dc3e
CTCCTACAGGGAGGCAGCAGTGGGGAATTTTGGACAATGGGCGAAAGCCTGATCAACAATGCCGCGTGGGATGAAGCCTTCGGGTTGTAAACTGCTTTTGTACGGAACAGAAAAGCTCCTTCAGCCACAGGGGCCTTGTTGGTTACCGTAAGAATAAGCACCGGCTAACTACGTGCCAGCAACCGCGGTAATACGTAGGGTGCGAGCGTTAATCAACATTACTGGGCGTAAAGCGTGCGCAGCAGGCGGTTATGTAAAGGCAGATGTGAATACGGGCTCAACCTGGGGCTGCGTTTGTGACTGCATGGCTACAGAGTACGGTAGAGGGATGGAATTCGCGTGTAGCAGTGAAATGCGTAGATATGCGGAGAACACCGATGGCGAAGGCAATCCCTGGATGCGACGCTCATGCACGAAAGCGTGGGGAGCAAACGGGATTGAATACCTGGTAGTCCACGCCCTAAACGATATCAGCAGTTTGTTGGGGAATTGGTTTTCTCAGTAACGAAGCTAATAACGCGTGAAGTTGACCGCCTGGGTACGGCCGCAAGGTTGAAACTCAAAGGAGCCGGCGGGGACCCGCACAAGCGGTGGATGATGTGGTTTAATTCGATGCAACGCGAAAAACCTTACCCACCTTTGACGGGAAGTTTCAGAGATGGATTCGTTAACCAGAGAACCTGCACTGGGTGCTGCATGGCTGTCGTCAGCTCGTGTCTCGTGAATGTTGGGTTAAGTCCACAGCGAGCGCAACCCTTGTCATTAGTTGCTACATTCCAGTTGAGCACTCTAATGGGGCGGTGACAAACCGGAGGAAGGTGGGGATGACGTCAAGTCCTCGCTGGCCCATATAGGTGGGGCTACACACGTCATACAATGGCTGGTACAGAGGTTGCCAACCCGCGGGGAGCTATCCCATAAAGCCAGTCGCGAATAAAGGATACTGATGCAACCTGAACTGCGTGAAGTCGGAGAATCGCTAGTAATCATGGCGGATCAGCATGCCGCGGTGAATACGTTCCCGGGTGCTTGTACACCGCCCGTCACACCATGGAGCGGGTCTCGCCAGAAAGTAGGTGGCTAACGCAAGGCGCTTTACCACGGCGGGGTTCGTGACTGGGGTGATGGCTCGTAACCG
+
--5-)*/&+5+--21245/06.*+&('-13/192529110--,.2/)0131010/.1/4/..1,,+,)+01,+*(&,,-1-+3.+,%&*4/,6)*-995.76839776.-262-()*/5-/)&$'&)*.-791/-0+*$$((')(164.6)$*))03&--16,.((,,,'*--759;5463&6,')&('+((*9774.1+*-/-+*+-8/.)))).*',,-.8:7798095,'*0/0/**)+(',,*+))+(,/369+6;7109+*)%'&&&+-33446635-+*/*(*++++-64***)++.1+),''(''-&+%-*)+.,+-*13.01*(,*,5//0,4.-0/3244236712485847567633-+($(,-80//,3/.+*)++/6:77*+(*-$,(*-%//0137:52,/'(()+232,(*)(+-0;98,;,,1+))22*/*(,/'&)*.745559++.9763,)*-,/*/'*,7)))'*+/)'(*))*189-89:.56858%())*04.'+/,-,//.-+**25548/0*'+*&((2//1.12580()&&&*(,,031)*)&%*&+,)(+64/07)*--103/40;104762//,*.54<:68631'',/01&.,/0.3,12-409//;52573:+&%&&)+)3*/8+0'()+/270*--('+&*%(%&#&%&*0/++5)(&&101621/,%+)./0055447-/013886.+''),+(-074939.6*2***.&(,-'5('))%',/085/6-01,5-*,15,./%1,.0-(&)+7**,--..-0-..+5:57014./,*537+,/(**)0-2.0282..//.-16,3.12762&'%($*)+'-,,-'&2)31..05/*)%'*-:*((*+((''(441/022.+/.-:/26284;10213-''$())(+6*$&(44)40/095./(&'(%&&),),''$%$*&&%$'&&%('/00105.1.,+0'4&'*122,,')&)(()+('(,*49547*+034/84252730020'1128/1-*()(&(1+..,../844:/10402+1.,-31+./*78-/.889:.*-.))-%))$(,,+,,,,/-()*&&&)()$%&()046-7545;756510137/($&&(*'&'**''$&),
@f97b9c31-8478-49fe-b748-21dad991d4a5 ch=477 read=46558 start_time=2019-12-13T02:57:52Z barcode=BC01 runid=2c9cf7bc05858273f10e7d7ec552fc0bd742dc3e
CTCCTACGGGGAGGCAGCAGTGGGGAATATTGCACAATGGGCGCAAGCCTGATGCAGCCATGCCGCGTGTATGAAGAAGGCCTTCGGGTTGTAAAGAGAATTACTTTCAGCGGGGAGGAAGAGATTAATACCTTTGCTCATTGACGTTACCCGCAGAAGAAGCACCGGCTAACTCCGTGCCAACAGCCGCGGTAATACGGAGGTGCAAGCGTTAATCAGATTACTGGGCGTAAAGCGCACGCGGAGCGGTAAGTCAGATGTGAAATCCCCAGCGGGCTCAACCTGGGAACTGCATCTGATACTGGCAACTTGAGTCTCGTAGAGGTAGAATTCCAGGTGGCGGTGAAATGCGTAGAGATCTGGAGGAATACCGGTGGCGAAGGCGGCCCCGGACGAACTTGACGCTCAGGTGCGAAAGCGTGGGGAGCAAACGGGATTAGATACCCTGGTAGTCCACGCCGTAAACGATGTCGGTTGTGCCCATGAGGCGTGGCTTCCCGGGCTAACGTTAAATTAGGCACCTGGGAATTGCAGCCGCAGGTTAAACTCAAATATGAATTGGCAGGGGCCCACACAAACTGATTGGAGCGTAATGGTTTTAATTCGATGCAACGCGAAAAGAACCTTACGGTCTTGACATCCACGGAAGTTTTCAGAGATGAGAATGTGCCTTCCGGGAACGTGAGACTGGTGCTGCATGGCTGTCGTCGGCTCGTGTCGTGAAATGTTGGGTTAAATCCGCAACGAGCGCAACCCTTATCCTTTGTTGCCAGCGGTCCGGCCGGGAACTCAGAGGACTGCCAGTGATAAACTGGAGGTGGGGATGACGTCAGAGTCATCATGGCCCCGCGCCGACCAGGGGCTACACGTGCTACAATGGCGCATACAAAGAGAAGCGACCTCGCGAAACAAGCGGACCTCATAAAGTGCGTCGTAGTCGGATTGAGTCTGCAACTCGACCCATGAAGTCGGAATCGCTAGTAATCGTGGATCAGAATGCCACGGTGAATACGTTCCCGGGCCTTGTACACACCGCCCGTCACACCATGGGGTGGGTTGCAAAGAAGTAGGTAAGCTTAACCTTCGGGAGGGCGCTTACCACTTTGTGATTCATGACTGGGGTGAAGTCGTAACAAGATAACCGG
+
294//35478.*,.*&(('22299,+1,*1*+(+,,988:31,002+--*,.2251.0501+74,+--,//0267'),(,777<6-++/8-,/0,'*&(',&$'+0-))++29;+(/,+/)(((''++,,.4,580086-6.-,7/22/2;523/+/0(,)&&$)()*--272465(2,.0/'-./5125181/71,2.+)*')*:9778808,4)(%((*3+138;58637;6--*+()()')'(*/,-.((,2008975-.54-2*,(),)+440702&1)&%(*+&+111114200246684,0+(&')*/0.*-.0((&)(20.*1,0.&('%%%,(+1(+*77//037421/02349/,/-.736:93:,1,,*-6+40.4214,./1.,'+)++)''&((,-/9973)*+)(,.0348,)*.8;88)0/*7-0-6222:50175/14584678:9::;5932212*/(-)$/++95%,-.26,00/5..30/*.246-,,++*6.5,0+()&)%.).-*&(&1()-&).0&&%(&*'/6/./5.800'((*+1,*%)%.06/13+%))./3)0%*%*&2.)*+).,0-/60;:.-:16.+*,-3:9:8900.0,(+//,&%%''')-171107;:../4514/1;;570+*'(/./-15..)%-2208(3;:550/.0/8689:;;7//-..55;:9:::835&6677-4-----179;2/11.980;07,+17.276;4096()3,68/-/-.:24:.,2;0442121;93*--02/:9/0/007'(',+78:9:/10//224,*%)((,*01:;4058598982**+-3240.0..53.''((,,'(*;41*/(*)(('()(),0,13:319961441588*(*&*(')4.4,+./22('&+.2,/072364346581.05:9:8%4&//2.8/06.+-/,+./-4//./)),+-64-5//0/40536877'312,-.7;:;955&&)*4483'008777:968657.1).2.2,)-/025/415;87;846504-38070*,&(,6330-./7.&'('(04320)((*+8..,.,,)7)'17/75/9.-6-)),.*+523281,3/0266993/./0+/4337:4/2(&&+*3532
@a74c2ea8-497f-4f3d-96c4-c09e315b25f4 ch=122 read=77427 start_time=2019-12-13T02:58:02Z barcode=BC01 runid=2c9cf7bc05858273f10e7d7ec552fc0bd742dc3e
CACCCCAATCGCTGACCCTACCCAGCCCAAACCGCTGCCTCCTTGCGGTTAGCTCACGGACTTCGAATTATTGCCAACTCTCATGGTGTGACGGGCGGTGTGTACAAGGGCCGGAACGTATTCACCGCGACATTCTGTTCGCGATTACTAGTAACTCCAGCTTCATGTAGGCGAGAGTTTCAGCCTACAATCCGAACTGAGACTGGACAAGTTTGGCTCCACCTCACGTGTGCATCTCTGCTTACCAGCCATTTGTAGCACGTGTGTAGCCCTGCACATAAGGGGCATGATGATTTTGACGTCATCCCCACCTTCCTCCTGGTTAGCAGGCAGTCTCGCTAGAGTCCTCAACAATGGTAGTAACTAACGACAAGGGTTGCGCTCGTTGCGGACAACAACATCTCGACACGAGCTGACGACAACCATGCACCACCTGTCACCTTGTCCCAGAAAGTTCCTCGATTAAGAGTAATGCAAGGGATGTCAAATTGTAGGTATTGAGTTCTTCGCGTTGCTTCGGAATTAAACCATGCTCCGCTACTTGTGCGGGTCCGTCAGTCACTTTGAGTTTTAATCGCGTACTCCCAGGCGGAATACTTAATGCGTTAGCGGCGGCGGTGTTGAAACCCCACACCTAGTATTCATCGTTTACGGCGTGGACTACCAGGGGTATCTGTCCTGTTGCTCCCCACGCTTTCCGGGCAGCGTGAAGTTACAGTCAGAGAGTCGCCTTCGCCACTGGTGCTAACTACAAAATCTCTACGCATTTCACGCTGCTGGGTGCCACTCTCACTCTCCTGCACTCCTATAGATAACCAGTTTGGAATGCAGCACCCAAGTTGAGCCAGATTATTTCACATCCCGCTTAATCATCCGCCTACGCTCCTTTACGCCCGAAGTAAATCCGGATAACGCTCGCCACCTACGTATTACCGCGGCTGCTGGCACGTAGTTAGTGGCTTCCTCCCTTAGGTACCAAAATCATTATCTTCCCCAGACAGAGCTTTACGATCCGAAAACCTTCATCACTCACGCGGCGTTGCTGCATCAGGGTTCCCCATTGTGCAATATTCCCCACTGCTGCCTCGTAAG
+
52479*.../,-1.,.9+*(),'&&.2.+2-5//26126-1*/**+((')%&)+../18.,)*.''&-&%(,)10/'(&)),.2297880010986260/.01221-'1+53*2+6115762/&++,/124,/6-,/%/-*.1417/---+*4,,,2,*+-.641445661301-%,/:61*.08/,/.7++)++200/,,./55.''%&(.5//+*+-524:7300-&&(+,345630.&*)+7:4458/65--/.03/212322+./48/)$*))/.43.384.0/.,*,,047)-.22456/568.-198<99//()%1,5-)-..35+).116//-.$'(,06**))(,501-+++/083-/520-51/*./,./0./42/2513+0)).(--+*++--,)%*-0&%0224,4442,203-0)/-/8/271433123191,20/$&*(&)*4/00/*20,1-()..075.5-.,532875530'/)')*,(&&)'%%00;:7;6443,0)*-140*-).,1:715&%%&(.,(+0(+0.--267;9+0/)*(%$,'%(+,,-0-8;<+06+,&''('-.8;6*.01/83971/02-0,---6,)*+1,+*+'(*),09''30+672)+)11)'),).-('03//65/01;55485330/57&.0+(-++*(%)...-32,0/27;4*,++47,.'0'$&$%*+,*/-*3.*.3528())-*-026:;8<6+,*$(*,0.'%($$$&%&(/*((()-.135728<6-))$%*%')*/*-$&'&)(*10&()+678210++*,'()'-+515179543;:*-)..,0-/0-,-(0.-00//253%&*1./.;3-*,-+10,),.1.16650;9-0:3./-/.5%%-+&0/28-))*)*+*()**7/;8785446434:34:42435429+,''(+03773/0)*)*(.*())'&'*-+,8.8323'(()...+'')//*010.8///9,999--+040..10097)),-/0((/66*260802;;3542&)+/-51,2-)(('(,.:.06)6/49;-+16*)(')(,-52436/.11..../520')+''
@b7c0c845-8d93-4164-b3b0-147dd60d0738 ch=100 read=105382 start_time=2019-12-13T02:58:12Z barcode=BC01 runid=2c9cf7bc05858273f10e7d7ec552fc0bd742dc3e
CCGGTTACCTTGTTACGACTTCACGGTGCGGTCACAAAGTGGTAAGCGCCGAAAGGTTAAACTACCTACTTCTTTTGCCAACCCACTCCCATGGTGTGACGGGCGGTGTGTAAAGGCCGGAACGTATTCACCATGGCATTCTGATCCTGATTACTAGCGATTCCGGCTTCATGGAGTCAGTTGCAGACTCAATCCGGACTACGACGCACTTTATGGAGTCCGCTTGCTCTCGCGAGGTCGCTTCTCTTTGTATACGCTTCATTGTAGCGTGTGTAGCCCTGGTCGTAGGGCCATGATGACTTGACGTCATCCCCACCTTCCTCAGTTTATCACTGGTCTGCGTATTGCTACCATACTCGCTGAGTTCCCGGCCGGACCACTGGCAACCAAAGGATAAGGGTTGCTCGTTGCGGGACTTAACCCAACATTCTAGCACGAGCTGACGGCAATATGCAGCACCTGTCTCACGGTTTGAGGGCACGGTGCATCTGTGGATGTCAAGATAAGGTAAGGTTCTTCGCGTTACATCGAATTAAACCACATGCTACCGCTTGTGCGGGCCCGTCAATTCATTTGAGTTTAACCTTGCGGCCGTACTCCCCAGGCGATCGGCAACGCGTTAGCTCCGGAAGCCGCCTCAGGGGCACAACCTCAACAGAAGTCGACATCGTTTACGGCGTGGACTACCAGAATTATCCTAATCCTGTTTGCTCCCCACGCTTTTCGCACCTGAGCGTCAGTCTTCGTCCAGGGCGCCTTCGCCACCGGTATTCCTCCAGATCTCTACGCATTTCACCGCTGCACCTGGAATTCTACCCCCCCTCTACGGACTCAAACGCCCATTATCAGATGCAGTTCCCAGGTTGAGCCCGAAGTTTCACATCTGACTTAACAAACCGCCTGCGTGCGCTTTGCCAGTAATTCCGGTCAACGCTTGCACCCTCCGTATTACCGCGGCTGCTGGCACGAGTTGGCAGGTGCTGCTACTGCGGGTAACGTCAATGAGCAAAAGGTATTAACTTCTCCCTTCCTCCCCGCTGAAGGTACTTTACAACCCGAAGGCCTTCTTCATACGCAGCATGGCTGCATCGAATTTGCGCCCATTGTTAATGTTATTCCCCACTGCTGCCTCCCGTAG
+
85)41;/1809-1-&(1/312.'(&&$$$'+*.(*,50--081.()+-*(&)*)*+.738+..%14)'')3/287/+,,/,/7)%(+5:7-37:8973344:90)')&*$%(*),4/6/2-40-62394346'2,+/1160),/*1'#&&*1(*+*+-/1::954,3486362.*++4(--7.1/076873;19,00871/.00330,,,21.1-'$()00,-1-./0/,.--'$,/,*&)0-775.65./22*($()*0,21*)'+-')-0,,-..:/.28:7/,.)0444,---/0/5080019897.904-+.8/<6746#$&:1012,0-,&$$##$$)"$$#$%#%&%($)'0'&4+.499072*13/49/+((,114-/8,.0:-60760)(,(+-(*)2416/0,9885555/3/*/22089.*+%*)2147995/2-,*/,*%%$((++.1:4570'*)-*3+,&$#(,.)-,.)*%#%$##%$((%*$&'*.-2+--/.*(())-999:84652.(++-:/2.:-;<;;400./)%%'0,//2./02843,53(%*.)3.5103:72237<;184/5/.-22921545+720++.14*(0/,***7--,+./0,0/4,4+,/(,,*0-1,,'2,&(+-/86:36&0),+-+*,-14446770<7+,2:12373783-480-'$-&((7(')..5:626<1-,,,;<1-1//.49-..549:63.7667834566895/9,+6320)*%*,3157#+(**)+613()*+*+.0-.013769/:;..+//,12%/.0620,.,-6/108265856.1..+-++/34(*()),3(%'+*-:378:8909:<791//-.///7.(&(&&((2../12465553031716;37<45:,.0*/(,*)*&$$&$(%1+5+4-++(2'+,1-,0-)++-63104*,,,6+,621520059:+;&%''%--5+()$('(&(+&(,&'#('/9;11;757392224664;7),+**(),**-,++-9-1:7.,23/-03774323.-.-35,-3/40,),-*-,.1:4.60*--./0)/0(0094413122'%%&''(0+79,*-5%-,(+*%0*&.*,),+(++,02025/46()2+3
@dd860681-806c-46a9-b8b8-9811c7918e2b ch=271 read=64665 start_time=2019-12-13T02:58:10Z barcode=BC01 runid=2c9cf7bc05858273f10e7d7ec552fc0bd742dc3e
TTCTTCAGTGTACTTCGTTCAGTTACGTATTGCTGTGTCTTTGTGTTAACCTACTTGGCTGTCGCTCTATCTTCCAGTTACCTTGTTACGGCTTCACCCCAGTCGCCAGATCACAAAGTGGTAGCGCCCTCCCGAAGGATTAAGCTACCTACTTCTTTGCAACCCACTCCCATGGTGTGACGGGCGGTGTGTACAAGGCGGGCATATTCACCGTGGCTTCTGATCACGATTACGCTGGCGATTCCGACTTCATGGAGTCGAGTTGCGAACTCAATCCAGTTTGCCACTTTATGAGGTCCGCTTGCTCTCGCGAGGAGTCGCTTCTCTTTGTATGCGCCATTTGTAGCACGTGTGTAGCCCTGGTCATGGGGCCATGATGATGACGTCATCCCCACCTTCCTCCAGTTTATCACTGGCAGTCTCGCTGAGTTCCCAGCCGGACCGCTGGCAACAAAGGATAGGGTTACGCTCGTTGCGGGACTTAACCAACATTTCACAGCACAGGCTGACGGCAACCATGCAGCACCTGTCTCACGGTTCCCGAAGGCACATTCTCATCTCTGAAAACTTCCGTGGATGTCAAGACCAGGTAAGGTTCTTCGCGTTGCATCGAATTAAACCACATGCTCCACCGCTTGTGCGGGCCCAAATCAATTCATTTGAGTTTAACCTTGCGGCCGTACTCCCCAGGCGGTCGACTTAACGTTAGCTCCGGAAGCCACGCCTCAGGGCACAACCTCAAGTCGACATCACGTTTACAGCGTGGACTACCAGAATTATCTAATCATTTTGCTCCCCACGCTTTTGCACCTGACGTCAGTCTTCGTCAGGGGCCGCCTTCGCCACCGGTATTTCTCCAGATCTCCGCATTTCCACCGCTACCTGGAATTCTACCCCCCCCTCGAGACTCAAGCTTGCCAGTATCAGATGCAGTTCCCAGGTTGAGCCCGAGTTTCACATCTGACTTAACAAACCGCCTGCGTGCGCTTTACGCCCAGTAATTCCGATTCAACGCACCCTCCGTATTACCGCGGCTGCTGGCGCAGGTTAGCCGGTGCTTCTTCTGCGGGTAGCGTCAATGAGCAAAGGTATTAACTTTACTCCCTTCCTCCCGCTGAAAGTACTTTAGCCGAAGGCCTTCTTCATACGCGGCATGGCTGCATCAGGCTTTGCGCCCATTGTGCAATATTCCCCACTGCTGCCTCCCGTAGG
+
'$$&&($+*%*%*-31)*./&.8-+-042-;---88250176/442725/4()*.+-+*%%(+(*(((&*66711'--..874930;.0.045/.+578--/2:((('&--76887-*-,/+&)*'',+../0(+*)/+.-,,*0//4;444:8/182+..10;6(+*3;/*3+&)))1266::7361+0&,'),69::25*$'(%+)').1.+&$(+,('((*-)+++16'+$'(%,+--8101(')))62561+,-..1+7+*+%&-3786;831(1-6,)-+$(-36..//00/01.04344562757*%,)%(*.,12:1753;9103334:;;8,9,0-.-,)//025.1232;7/08:8%5&,01/845//,*)&)..1668::-9-(.0/0.((./-.0<0..;,43091'27310)+30-1923/*&,-70:9:857.5.+0,-19/.2/41+2,0-%*+--0//40/2:87,0,.'-'-(/&,5+*%$(&,*-&&533000/,./'71877:,-.-/854567/--+.7.13.,/2022).03;76754362-+.336.267;,+16)0*,,//0336*-,,,,.12<865503309/1045(*-1-3:743++,--0228459/0-5,/.1--)''(&(++-'+*1*%%'$*(15:;,:0839140;28/611/1/3-(-*2052620,/--)*()+$+109%+(*,(-3/111664(+3/+,--40817,8*08/0/011*.//6-)+(00099;886318-.$&+)),/)***)),-3,)*.711*'*%',47-(*&./**+/578.0532532/1'+/.+97288283/2933:051.1:1..8()*100'*(&)+29.2)(01..++,*).+)()1)0*0,/031/(*+&&,/06750'))*)0,&+3127/.///4788<47102/5/,+,8,%)&)+8-++*+00..-+1-9-4),*++&++*455440''*))',''%$&%&(59</.,*/+'1*+$$$)0*,./,//5316<7636545-,(,)'2&--.63447,2.+,0+-*0,*(+-65/)',)*.28511/63:,-,)(+*,+++2.'*(7<,,964-68-*/.+..%)(,+21+&&')&''(3085:66;77(()'*,--04/90//3016)124/7+,164:7)2***/0/:1/0./77+(*.././.7.7:-*/%('
@69d52bc5-536f-4f2e-a9d3-0f7ccc2f2fed ch=291 read=89075 start_time=2019-12-13T02:58:10Z barcode=BC01 runid=2c9cf7bc05858273f10e7d7ec552fc0bd742dc3e
CCGGTTACCTTGGTACGACTTCCCACCCCAGTCATGAATCCACAAAGTGGTAAGCTGCCCTCGAAGGTTAAGCTACCTACTTCTTTTGCAACCCACTCCCACATGGTGCTTGGAAGCCCAGACGGGTGTGTACAAGGCCAGGGCAATATTCACCGTGGCATTCCTGATCCACGATTACTAGCGATTCCGACTTCATGGAGTCGGTTGGCTCAATCCGGACTACGGCCCCTTGCTTTACCTGAGGTCCGCTTGCCCTCATAGTCGCTTCTCTTTAGCGCGCCATTGTAGCGCGTGTAGCCCTGTCGTAAAGTGCTTGATGACTTGACGTCATCCCCACCTTCCTCAGTTTATGCTGGCAGTCTCCCTTTGAGTTCCAGCCGGACCGCTGGCAACAAAGGGATGAGGTTGCGCGCTCGTTGCGGGACTTAACCCAACTTGTTCACAGCACGAGTGACGACAGCCATGCAGCGCCTGTCTCACGGTTCCCGAGAATGCATTTCTCATCTCTGAAAACTTCCGTGGATGTCAAGACCAGGTGGAGTTCTTCGCGTTGCATCGAATTAAACCGCATGCTCCACCGCTTGTGCGGGTAATCAATTCATTTTGAGTTTTAACCTTGCGGCCGTACTCCCCCGAACTGATCGACTTAACGTTAAGCTCCGGAAGCCACGCCTCAGGGGCACAACCTCCAAGTCGACATCGTTTACGGCGTGGACTACCAGAATTATCTAATCCTGTTTGCTCCGCGCCGCTAGACGTCAGTCTTCGTCAGAGGACCGCCTTCGCCACCGGTATTCCTCCAGATCTCTACATTTCCACCGCTACACCTGGAATTCACCCCTCTACAGAGACTCAAACACCGGTATCAGATGCAGTTCCCAGGTTGGGCCCGGGGATTTCACATCTGACAACAAATCCGCCGCAAATTGCGCTTGCGCTGATAATTCCGATTAACGCTTGCACCCTCCGTATTACCGCGGCTGCTGCGGAGTTAATGGTCTTCTTCTGCGGAGGCCAACGTCAATGGAGCAAAGATTAACTGCTCCTTCCTCCCCGCTAAAGTACTTTTACAACCCGAGGCCTTCTTTATTACGCGGCATGGCTGCATCGGGCTTTGCGCCATTGTGCAATATTCCCCACTGCTGCCTCCCGTAGAACCAATATCCAGCACCAACAGAAGGTTAACGCAAGACGCACGTATCTTTCTTCCAGCGCCAGCCAATACGTAGCGCG
+
5-'..9*-,+-+(-(**.//:),-&*-,))'45//,--,2)).0:0.*+'.,-''$(-85-1(*-+()/35*-,,0:+,08:63:6-26(-'4+&(,:9,+**/730*&'(,,(,'()'&,$,-2,+/0469:926/-1)-412424-5--,550/300/830++.837''*.-01.16,+,..69630,/314,00-&'((-/+1'&&()1,*0(6+984344(.++'(*&),67')'('+,644-*(-+-2;0,3''%),/,.0419179*&'((().-218.-*+*&,-/,)'$'++((-,+-2.(&%%&()()--05/7001566344-5,(-/163(+..2287..&&'+.,(),/,5)&%(%&&*55+-%+/.69797588191.,+27-).301(*/3.</.-1/10//05/41950&&&0*053*/%&&'573-21.533+%''))-*#$'+1..-)/,..)/4121.),+1176548-+++/)(%*+1574./16672.*++/0./948247;45-,../033;2,****+.:;83943212)+.45:,/)6*3352;,2235100,)0/,,+&(.'-,-'&&&)//75;73.6991+30:6-+6,.--*+-),-,10234999*&'00..*1//-))-+%)'*'*+')*;+2+//)*.(*,35451-4+*().-0-7+1.,///+,&/01269<;2/////56;85/+3+)+(',)(*30897::688=.--*73()(*'&(%&'$002-,,--497113,(%)&',-+*)&**,-0.16)0/+.0.-(*&)*551354462088+++35368..-.668-6,6,+&.3,-**&&)&'',12780476,2.(+,-55'346)0'.-072/*4106,'020+&),.-.,/+(/.11)*''),)+0)'*)(-,$%))+*-+,)(**),%%%%(+,-5603('22,/*'(((),&++))/,%+'(*-1:1,2,*),,./+&.()010&'&(&(&0,7:987825()($%,',,-0/32/('%'+7.&%-'+'()&+-/4,3/0,/795')''*(&'-+/,)'((*&*)&&)&')((,#%'&')((*(+)+,*0143556668*1''(((*54:8./2-./,3,+,606790%/0.,+*+/-183+024417*4)(%(*')*-*,1/72-).+*5.:/9.,,+))),'*%&$%)-/3823211*')*&/&(%*&,,1'3/()%&$%%
@a7fea786-05d3-477a-8c44-ddf66ced1869 ch=392 read=50828 start_time=2019-12-13T02:58:14Z barcode=BC01 runid=2c9cf7bc05858273f10e7d7ec552fc0bd742dc3e
CCGGTTACCTTGTTACGACTTCACCCCAATCATCAAATCCCACAGCAGACAGCTCCTTCCTTGCGAGGTTAGGCCACCGGCTTCGGGTGTTATCAACTCGTGGTGTGACGGGCGGTGTGTACAAGGCCGAACGTATTCACCGCGACATGCTGATTCGCGATTACTGGCGATTCCAACTTCATGTAGTCGAGTTGCAGACTACAATCGAACTGAGAATGGTTTTATGGGTTTTGCTTCACCTCGCTTGTCGCTTCCCTCTGCACCATCCATTTAGCACGTGTGTAGCCCAGGTCATAAGGGGCATGATGATTTTGACGTCATCCCGCCACATTTTCCTCCAACTTGTCACTGGCAGTCGCTAAGTCCCCAACTTAATGATGAGAAGTAACTAACGATAAGGGTTGCGCTCGTTGCGGACTTAACCCAACATCTCACGACACGGGCTGACGACAACCATGCACCACCTGTATCTCCTTATGGCTATCTCCATCTCTGGAGCCTTTATGAGTATGTCAAGACCTGGTAAGGTTCTTCGCGTTACTTCGAATTAAACCACGTGCTCCACCGCTTGTGCGGGCCCAAATCAATTCCTTTGAGTTCATTCTTGCAGACGTACTACTCAGGCTGGAGTACTTATTGCGTTAACTGCAGCACTGAACTTTGACATCCAACACTTAGTACTCATCGTTTTACGGCGTGGACTACTAGAATTATCTAATCCTATTTGCTCCCCACGCTTTCGGGACTGAGCGTCAGTTGCAGGCCAGATCGTCGCCTTCGCCACTGGTGTTTCCTCCATATATCTGCGCATTTCACCGCTACACGTAGATTCCACGATCCTCTCCTGCACTCCCTGGCCTGGTTTCTATGGCTTACTGAAGTTAAGCTTCAGGCTTTCACCAGACCCTTGCTGCCGCCTGCTCCCTCTTTACGCCCAATAATTCCGGATAACGCTTGCCACCTACGTATTACCGCGGCTGCTGAAAACATGCCGGTAGCCGTGGCTTTCAATAAAGTACCGTCACTCGGCTACCATTTCCTGTAGCCGCCGTTCTTCCTTTATAACAGAAGTTTACAATCAAAAGCCTTCTTCCTTCACGCGGCGTTGCTCGGTCGGGGTTTCCCCCATTGCCGAAAATTCCCTGCTGCTGCTTCCCGTAG
+
.''*6.(+)-,*02)./023;782882)6,6024+3-*,2('+)')*,,+&./1786:8452114&)),2&06:,,7,-3..7.-.+/+/101-,')*0+2798987695;:171.-0/..4341141+'0,-988<7679//,,*-.5::;959312201601/&+,13:7542-1353,3,/-0672/247/4462.1/04:/7(+332)&('.*,-3::,*,08-3;902524.*,6--&&##$',(-21+9//0/1245:739%%**%%&'(**/2342-++1,'*21/.005,/00+07//00/:9:-33699990:5+*1-$%%*22-/43/---+0.--4-.0,9-%&)+*0.5,+/.7;,+,*,)2)+,3400''''&0/')5-6001.*+0*7:57688:141,*,8*-/+/),**,-.0/00/,022,**'(')$'(//06867*$%&&*/0%(..001/0.0*,,*-'54564333277987412''3238;242/../+)+.+1-.34.1.*2,..3;::<:9:812&-/33&3'1**-).+*+&*+-.49433+)&&(++2+1-/1.&((*,49362)*1.-,,19/09<72511''3404378/000.13,$*,)(+--.2).,+.-5/5,,4/511201669;:79953621/01-,))/,',13344447/338+)+(3/2415..1.140&*'//12/$'*,.()):8,*22,474+..10<74+:63/*..-33570.8.,++*/,3,,.;:8::325,4223<75984.-*421*/-,+.2:8961&-,.049;25734782,&*(+%)*(+74&)**-.0,.-2235,&)',1''0/6)*:14<0-134043/9-./6*1)+-6,./272&.'&&760*+)**859,-2/03312.2:2/...82+1/:5++++)(.2/7:;86/415:9:;7222,380.-()*0257<79;2/-0+-.-(,'(*%'$%$%$'%)$'*+220/**+,)-3.1:0,/.38556,.330/--+.307<:4-,&#%&,00498;;9463-,5+*(/*,'())),:2..133..67+'031.40365+41)0-.**,21:445;6;9:&.53.;6,9<<2-44)(6++6477165*('(''))&)(,,6*,7,-
@fcbc95cb-5ff8-4fc7-917b-bc1e018c15aa ch=461 read=47264 start_time=2019-12-13T02:58:18Z barcode=BC01 runid=2c9cf7bc05858273f10e7d7ec552fc0bd742dc3e
CGGGAGGCAGCAGTGAGGGAATATTGCACAATGGGCGCAAGCCTGATGCAGCCATGCCGCGTGTATGAAGAAGGCCTTCGGGTTGTAAAGTACTTTCAGCGGGGAGGAAGGGGGGTAAAGTTAATACCTTTGCTCATTGACGTTACCACCCGCAGAAGAAGCACCGGCTAACTCCGTGCCAGCAGCCGCGGTAGCCACCCGGAGGGTGCAAGCGTTAATCGGAATTACTGGGGCGTAAAGCGCACGCAGGCGTTTTATTTAGTGAATCGTAGAAATCCCCGGGCTCAACCTGGGAACTGCATCTGATACTGGCAGAAAGCAGGTCTACCGTGGGGGGGTAGAATTCCAGGTGGCGGTGAAATGCGTAAGCTGGAGGGAATACCGGTGGCGAAGGCGGCCTGGACGAGAGCTGACGCTCAGGTGCGAAAGCGTGGGGGGGCAAGCAGGATTAGATACCCTGGTAGTCCACGCCGTAAACGATGTCGACGGAGGTTGTGCCCCGCTGAGGCGTAGCTTCGGAGCCTAACGCGTTAAGTCCCGACCGCCACAGAATACGACCGCAAGGTTAAAACTCAAATGAATTGACGGGGGCCCACTTTAAGCGGTGGAGCATGTGGTTTATTCGATGCAACGCGAAGAACCTTACCTGGTCTTGACATCCACGGAAGTTTTCAGAGATGAGAATGTGCCTTCGGGAACCGTGGACAGGTGCTGCATGGCTGTCGTCCTCGTGTTGTGAAATGTTGGGTTAAGTCCGCAACGAGCGCAACCCTTATCAGCGCTGTTGCCAGCGATTCCGGCCGGAACTCAAAGGAGACTGCCAGTGATAAACTGGAAGGTGGGGATGACGTGAAGTCATCATGGCCCTTACGACCAGGGCTACCACGTGCTACAATGGCGCATACAAAGCGACCTCGCGAGAGCAAAGCGGACCTCGCATAAGTGCGTCGTAGTCGGATTGGAGTCTGCAACTCGGCTCCAGCGAAGTCGGAATCGCTAGTAATCGTGGATCAGAATGCCACGGTGAATACGTTCCGGGCCTTGTACGCCCGTCACACCATGGGAGTGGGTTGCAAAGAAGTAGGTAGCTTAACCTTCGGGAGGGCGCTTACCACTTTGTGGTCATGACTGGGGTGAAGTCGTAACAAGTAACCGG
+
,)24,1623541240&.0*,-+)',**.0.922:632337/4/+,$/*,,(609889658675535300&)(+*697;7-5,2-+,3:2)4+,.:753786:;/')-+1)-70+**+27022/2/017/95..28,8-..9424&.,&+4223+(+)$((%,-44741117122758.;.,+*+'4+,/),),%''*0-)0..+)&()9875666.3-,*'+(+.6.31425,/24171+,-+%($(%&&+,/88++/5,,(*')0,&$#%%-1*.-79.*)&&%.-42;5:;-2--/////:/.//.9./(**'**'++'-10/+,074732125-++,++//4-2)/++&'%-*.,054//163,'))*32.,0.,2667*5)'&'&((,)()&*-:')87-,)*('*,0075888477532-087+/045100,'$./8%3(-2)1+$&6/48;4.000'..05.029:3,*680000*053/-)0,.2181+(*('+)**++)335-'+*.01(4+14+,.-0.03092:/17+*,12.,-,&,+('###$&%-../0,00053;984573;66333/3.0/,29;021+%)&(,+0+/,613,,,,76)&&+-63&/74//0-/61754//1+-43617/12/1+1/1624465:/-.1+),),/.((')+--630-1005879;858.54859:866*)--18,..85555594767863.'().1./1../-05*+0<8:86:750/77038251332262614,,0./5%'(((-+,--963333%+),+./0+)&)./.188*1.,-.09968/2/.+*.90342+*(*,,-46326:9402),)'(3583'(%&&'%&%%%)+19/74430**'&(1158948.;2.60//23656--)(,866/1*/,/-+*/18+)04942534%')*-0)/,.15568891:)+)4-3.+,--,-..+-.)-%((6*&$$(.,+,8*3-1./'&%&)1/0,,+/299;:757;;:::5507/*+3/.0581;,)686,0+,&)+',4/1334/./7/5.+(('++1)1..0.:/$(+*,'-('('((,01184:4'42*,42/8,/,+06./*)0(**+./220..,-15/./12015335:67902799891
@77ec07b5-7b5b-4be1-8dda-c13bc6a1ef19 ch=339 read=62217 start_time=2019-12-13T02:58:31Z barcode=BC01 runid=2c9cf7bc05858273f10e7d7ec552fc0bd742dc3e
TTTTTTTTTTTTTTTTTTTTTTTGCCCTCGGTATTACTTCGTTCAGTTACGTATTGCTGTCTTTGTGTTAACCTACTTGCCTGTCGCTCTATCTTCCGGTTACCTTGTTACACTTCACCCCAATCATCAATCCCACCTTAGACAGCTCCTTCCTTGCGGTTAAGGCCACCGGCTTCGGGTATCAACTCGTGGTGTGACGGGCGGTGTGTACAAGGCCGGAACGTATTCACCGCGACATGCTGATTCGCGATTACTAGCGATTCCAACTTCATGTAGTCGAGTTGCAGACTACAATCCAGGCAAGAATGGTTTTATGGTTTTCTGCTTCACCTCGCGGCTTCGCTTCCCCTGCACCATCCATTTGTAGCGTGTGTAGCCCAGGTCATAAGGGGCATGATGATTTGACGTCATCCCCGCCTTCCTCAACTTGTCACTGGCAGTCTCGCTAAGTCTAACTTAATGATGGTAACTAACGATAGGGTTGCGCTCGTTGCGGGGCTTAACCCAACATTTCACCAGCACGAGAGCTGTTGACAGCCATGCAGCACCTGTCTCACGGTTCCCGAAGGCACATTCTCATCTCTGAAAACTTCCGTGGATGTCTGGGACCAGGTAGGTTCTTCGCGTTGCATCGAATTAAACCACATGCTCCACCGCTTGTGCGGGCCCCATCATTCATTTTGAGTTTTAACCTTGCATGCTTTCCCCAGGCGGTCGGCTTAACGCGTTAGCTCCGGAAGCCGCCTCCAAGGCACAACAGAAGTCGACATCGTTTACGGCGTGGACTACCAGGGTATCTAATCCTGTTTGCTCCCCACACGCTTTCGCACCTGAGCGTCAGTCTTCGTCAGGGGCCGCCTTCGCCACCGGTATTCCTCCAGATCTCTACGCATTTCACCGCTACACCTGGAATTCTACCCCCCCTCTACGAGACTCAAGCTTGCCGGTATCGATGCAGTTCCCAGGTTGAGCCCAGGGTTCATCTGACTTAACAAACCGCCGTGCTGCGCTTTACGCCCAGTAGTTCGATTAACGCTTGCACCCTCTCCGTATTACCGCGGCTGCTGGCACGGAGTTAGCCGGTGCTTCTTCTGGGTAACGATGAGCAAAGGTATTAACTTTACTCCCTTCCTCCCGCTGAAAGTGCTTTACAACGAAGGCCTTCTTCATACGCGGCATGGCTGCATCAGGCTTGCGCCCATTGTAATATTCCCCACTGCGCACTCTAGGAG
+
#&$%&&&&&&&&&&&&&&%$%&'#$*)&%&&))1,&,804,071/8.1+++9-8-,-;::1:50*..5:6479.-.-+),.55-,+,,544667<995/5/,4728/.6.0-00<1.9;8,12/1/10503-31*-0400095/033598855,4220.5,-'))-2/2514025/-1)*',+00,,,+33:795///.892-8434235763..1*)'**7+6/1855:74524667:977176556745632234557;3:,.(./845644545-+)2+8/2&-,0-+-/995+%-(''&()0,0.79:.--)0)23)%('*2-605:776846358724556:8,+--),/+,45)-.(%)'*-),.-()+,-+('(221340---6042100/*)27,%$%&'+,-1:<:+1::<9902)*(-)),;55112/.042111131+()+'*/+/-0.-.373874,/11830/0',100:79887656;3518)'*)-/0/7,-%.+/2*&)+')(,,0-,('+43+('''--.0:.58:69878;3389:5354-;9395/331511334<.+,++,..+,.98.,5.5:67:<;:74.&(04265&-0,0-71;89:87884;34492+,/,10:)89111-...88234,*.+))',)-.-240((+%)-015<;5.//-;<<3;8-8))($($''+(.31)'5721.,,-+,-32520.-.1./00/10+,,&/+&(*+.'4-,.**,4+0$$(++,54695896397,..;2229:98878:34'&0,04-.9977553<4./,.')(()&,()04,,--*,.(''.5511)(-122.+-*&)2233:67:5:556:*,+&*+,797512%)'31204)*/363/9//(,.*-20125:573543613-736794++//-0.,/14762.((((*2;'42341-/026)63910**2807.-/83/&,.+)-*,*+.--,015344795;0/0*),'$%&%')()&0-27,)+,-(315*+/13010.1(&((19-*,(*91456<5580.*.,004,5*'$(&1%'43/0/4'1++-44357)&(+.-))-,'*)*)703',(/)-)*''073.0.43(,,37/.74&*:524+%/$&'())+-*/)+0,30:9887;:5**+(*,3/)()(',*++.1&/,,+1-241;/(,*'$.++-85133,',*)+(+%(*,1+2**'
@260aa191-32cd-4a40-9542-50456d3301d6 ch=189 read=100157 start_time=2019-12-13T02:58:30Z barcode=BC01 runid=2c9cf7bc05858273f10e7d7ec552fc0bd742dc3e
CTCCTGGGAGGCAGCAGTGGGAATGTCACAATGGGGAAACCTGATGCAGCAACGCCATTGATGAGGGTTTTGCTCGGATCGTAAGCTCTGTCTTTGGGGAAGATGGCGGTACCAAGGAGGAAGCCAGCTACGTGCCAGCAGCCGCGGTAACGTAGGTGGCGAGCGTTATCCCTTTACTGGGCGTAAAGGGGCGTAGGCGGATGATTAAATTGAGACGAAATACCCGGGCTCAACTTGGGTGCTGCATTCCGACTGGTTATCTAGAGTGCAGGAGGAGAGTGGAATTCCTAGTGTAGCGGTGAAATGCGTAGAGATTAGGAGAACACCAGTGGCGAAGGCGACTCTCTGGACTGTAACTGACGCTGAGGCTCGAAAGCGTGGGAGCAAGTTAGATGCCCTGTTGATCCACGCCGTAAACGATGAATACTAGGTGTGGGGTTTCCAGCACCTCGTGCCGCTAACGCATTAAGTATTCCGCCTGGGGGAGTACGGTCGCAAGATTAAAACTCAAAGGAATTGACGGGGACCCACACAAGTAGCGGAGCATGTGGTTTAATTCGGAAGCAACGCGAAGAGACATACACTTGACATCCCGCTTGCATTACTCTTAATCGAGGAAATCCTTCGGGGACAAGGTGACGGGTGGTGCATGGTTGTCGTCAGCTCGTGTCGTGAGATGTTGGGTTAAGTCCGCAACGAGCGCAACCCTTGTCGTTAGTTACTACCATTAAGTTGAGGACTCTAGCGAGACTGCCTGGGTTAACCAGGAGGAAGGTGGGGATGACGTCAAATCATCATGCCCCTTATGTGTAGAGGGCGGCTACACGTGCTACAATGGCTGGTACAGAGATGCAAGTGAGGTGGAGCCAAACTTTAAAACCAGTCTCGATTCGGTTGGCAGGCTGGCTTCACTACACTGAAGCTGGAGTTACTGGTAATCGCGAATCAGAATGTCGCCCAGTGGAGAATGCGTTCAGGTCTTGTACACACCGCCCGTCACACCATGAGTTGGCAATACCCGAAGTCCGTGAAGCTAACCTGGAGGCAGCGGCCGAAAGGTAGGTCAGCGATTGGGGTGAAGTCATGTAAAGGTAACCGG
+
))/$#%),&)++/0166843,,))()%&)*8870'&*.,-6+,198853568984+$%%&',+,1721.&'$&--/7/.*%&(**-.8989729:.04),&%%%&'++64+62+,/.,./+0+0.%$(+024778<74743582,2++453,2.-0+-..')583430/3/',*(%&)459984::-,78828868;:9;;;6,6/4-%1'))*.,+.3.,-28*079896-))'(,65668787.77-)&)*.826311578555558.70,/)(,,,,/..,/+4+*)/22/...1952164./29:0/-+*0.(.++(*50348315.7/)*,&&-.63300,0395850%(,+.352277.&-,).4''((+1235/5**+,))'4+*,.&69.-/+1)).35+//486433),+*,.4:86452697421572*;+0-+'))/:,7-17::56450-*+()-2/-123764.29:6:70'%$*(,+8,-(+,)',.0/:;4./0*0**''&'++//0,76/88/(*(.,,,***...(*((,*,-5.8;8:5:1.&),&,'#'$%*)*)('(*$&&(+,/60242582*$'(&+,.10,./1/40+)*)(*(*..+07/8.-89'033/.0+/26&+$+*5-5766'3-2../7981121555,787976268967*.+,543++3+')-+.)*)*142323%%%&+4043/-21/057:;+8+7*.5.-.3814553(**+,136899;9897+9-917141.-(,..54,6:6/458:99:6:401185***056,,60218642.%/+3-+-./20*,().84055:55;;:96341,++++/*-%&&(),/0*,,*%1,9:884:3-').'+879866,&390.0/.-('+52444/*)10%,,*,''/,1/,+12,&'8+,,2(%%&%)*03326561.-1.010+-()'.04//+)4+***.57(-51./.)'(**-/3:53;7/1/**),21/..,+,0+*/2/.19+))**,-,+-,-*$$&3*4.-0/((+,+-/.814-0.)+,2,+'+.2343.9/1560.'+))+3&,&)-3+,0-499967
@1c604ddc-d913-45c5-bd53-f14c0d7eb947 ch=267 read=53685 start_time=2019-12-13T02:58:39Z barcode=BC01 runid=2c9cf7bc05858273f10e7d7ec552fc0bd742dc3e
CTCCTACGGGCAGCAATTGCGGGCTCATTGCACAATGGGCGCAAACTGGTGCCGCGTGTGAAGAGGCCTTCAGGTTTGTAAAGTACTTTCAGCGGGGAGGAGTAAAGTTAATACCTTTGCTCATTGACGTTACCCGCAGAAAAAAACACCAGCTAACTCCGTGCCAGCAGCCGCGGTAATACGGAGGGTGCAAGCGTTAATCGGAATTACTGGGCGTAAAGCGCACGCAGGCGGTTTGTTAAGTCAGATATGTAAATCCCGGGCTCAACCTGGGAACTGCATCTGATACTGGCAAGCGAGTCTCGTAGGGGTAGAATTCCAGGTGTAGCGGTGAAATGCGTAGAGATCTGGAGGAATACCGGTGGCGAAGGCGGCCCCTGGACGAACTGACGCTCCAGGTGCGAAAGCGTGGGGAGCAAACAGGATTGAATGCCTGGTAGTCCCACGCCGTAAACGATGTCGACTTGGAGGTTGTGCCCTTGAGGCGTGGCTTCCGGAGCTAACGCGTTAAAGTCGACCGCCTGGGGAATTACGGCCGCAAGGTTAAAACTCAAATGGAATTGACGGGGGCCCGCACAAGCGGTGGAGCATGTGGTTTAATTCGATGCAACGCGAAAGAACCTTACCGGTGTGACATCCACGGGAAGTTTTTCAGAGAGATGAGAATGTGCCTTCCGGGAACCGTGAGACAGGTGCTGCATGAAACGTAGTCGCTCGTGTTGTGAAATGTTGGGTTAAGTCCGCAACGAGCGCAACCCTTATCCTTTGTTGCCGAGGGTCGGCCAGGAGCAAAGGAGGCTGCCAGTAAACTGGAAGGTGGGGATGACGTCAAGTCATCATGGCCCTTGACCAGGGCTACACACGTGCTACAATGGCGCATACAAGAGAAGCGACCTCGCGAGCAAGCGGACCTCATAAAGTGCGTCGTAGTCGGATTGGAGTCTGCAACTCGACTCCATGAAGTCGGAATCGCTAGTAATCGTGGATCAGAATGCCACGGTGAATACGTTCGGGCCTTGTACACACCGCCCGTCACCATGGGAGTGGGTTGCAGAAAAGTGGCAACCTTCGGGAGGGCGCTTACCGCTGTGATTCATGACTGGGGTGAAGTCGTAACAAAAGGTAACCGG
+
)+.2../'33(+---&3'&$(%%&)*'.'*+.10:65;97578;-400&(%$%&*(+'%'+,&')(-/072'.,-5/*2382.+*(0)+,'1014,'&((&().<9+-90:0347/;:-.660810.3(3+,4;5.0//0,/+-+'(+07*221.7.0067--.3,1-+-3//-*,,6//-.%,)(-*1/045-0,4.3.03%-)(-,0139;:88.33*&'*2*4-6245344698,6.:/317','+*-+,*,1'(/(,4/98;3902-.47245210115++++,906+)--'-(),--+/234+)51-3,+,.-1,,082/-+0./5+*25*)*-/07/.-..000/*++.0/68504..51/-0,.++0,9-+.8892*)+(&))41/.1*+9;886'*+))../.25-(),:9,+)30*8*%&4/+/&'/4313/63('--28778:+////.::832,2).')+..*-169/.0++,,)-,(0--3-0/3---002,*,-.9.7,*,1046;5880110*&**/+/16533623/64;2;:20330;4.-'**,0115/*88329+()'*/4022;56.---(+('*/59:48350--0223121..53)*10/2.0+)&&-+(('()+,1))++4,0-,0:<8-:7-)((')+,,-/:.--)387;60193319;73*(.01+47566754-.('($()()(+/%$'*02/8/,-016610.0'+.38550143*,./3.+,,.-1)5/*121761642,23/29($(1+-*/,3)%0)+&,)/,,,,013772+&)*190/9710*-224:;67:97:989665;:9:8/.*'**&%%%&+(+25776..*)&'&013112460,4006434410)*&(,)*-47.13-.**)%+9-/0:869644-99/.97:9:5)7-039'/%8*6,,-.2791600.5))*.06465482.3'2+76.,++)-*-/,,787;44.+,..5331+1*3-++835:3220'.22+/-+/.03325:65<831)'()'325-,%+*/36<34'&33+(%$%%$)*+4156)48/-0////30.53*)2,2588;77556764.2,+./.+,,(&'+*574+)//0::;6:
@0a007ff5-40e2-457e-954b-8c46b60dfa10 ch=153 read=63085 start_time=2019-12-13T02:58:39Z barcode=BC01 runid=2c9cf7bc05858273f10e7d7ec552fc0bd742dc3e
CCGGTTACTGCCTTGTTACGGCTTCACTGATATCAATTCCACCTTAGACAGCTCCTTCCTTGCGGTTAGGCCACCGGCTTCGGGTGTTATCAACTCTCGTGGTGTGACGGGCGGTGTGTACGCAAGGCCGAGAACAATGTTCACCGCGACGTGCTGATTCGCGATTGTGATCAACTTCATGTAGTCGGGTTGCAGACTACAATCCGAACCCTGAGAATGGTTTTATGGGTTTTGCTTCACCTCGCGGCTTCGCTTCCCTCTGCATCCGACTGTAGCACGTGTAGCCCAGGTCATAAGGGCATGATGATTTGACATCATCCCCTTCCTCCAGCTTGTCGCGAGTCTCGCTAGAGTCCCCAACTTAATGATGGTGGCTAATAACGATAAGGGTTGCGCTCGTTGCGGGACTTAACCCAACATCTCACGACACCACGAGCTGACTGACAATATTGCACCACCTGTATCTCCTTATGGCTATCTCCATCTCTGGAGCCTTTATGAGTATGTCAAGACCTGGTAAGGTTCTTCGTTACTTCGATTAAACCACATGCTCCACCGGCGGGCCCGTCAATTCCTTTGGGTTTCATTCTTGCGAACGTACTACTCAGGCGAGTACTTGTTAGGTTAACTGCAGCGCACTGAACTGACATCAACGCTTAGGTACTCATCGTTTGCGGCGTGGACTACTGGGGTATCTAATCCTATTTGCTCTACGCTTTCGGGACTGAGCGTCAGTTGCAGGCCAGATCGTCGCCTTCGCCCGCAAGGTGTTCCTCTCCATATATCTACGCATTTCACCGCTTCACACATGAATTCCACGATCTCTCCTGCCTCTAGCTGCTGGTTTCTATGGCTTACTGAAGTTAAACCAGGCTTTCTGAACCCTTGCTGCCGCCTGCTCCTCTTTACGCCCAATAATTCCGGATAACGGCGCGCTACGTATTACCGCGGCTGCTGGCGTAGTTAGCCGTGGCTTTCTAATAAAGTACCGTCACTCGGCTGCATTTCCTGTAGCCGCCGTTCTTCCTTTATAACGAAGTTTTACAATCCGAAAACCTTCTTCCTTCACGCGACGTTGCTCGGTCAGAGGGTTTCCCCATTGCCGAAAATTCCCTACTGCGCCGCACTCCGTAG
+
8/)-1/))*',/.6*/0&.0//0031/.+.,++.0482,0+-/-2//24/222665830+1,01-1-)0990.8/17.,-+&251-0+,,-4.*),**/0598765682674.4222.3/3.22-.-.,((++'11,/,/81/17/3446&6-03.-3.+**,).*''+,+0''(-+0))+21128()./7**)))(-+-56613-%'+-'&%'&&)-/186:*+--712;;,,,9-957;8956.7..81+*-/48**1)()$%(&'&&#&&)-.,-/.''&&*-*++/.,%))0)5622410222280+,2(6648/9-)%%(**+.,-0472((%$%$$)*98511//,-/.78(+)(+0,4/359451$$%'+('.314323,10--:466889657330:3-0-.)**-++).11676-13*.*,&&''(*6+.%&%)&10)&''*),.19148446500/2*+*,0/54230//./47861265)+)(,*+)3-)(+,5.32/01146-/(%%$'*0723//.(+&*-:1(++2.6/62,(+0-001-'+)*(&%+,02*(-0+*-30,-2,+'/-7:3-9;+//-/2/77461//--02-455&(&)&',)'/*#)&)*--/032*)+(+).152'*)'(4544.'-%()((),+-.677:9371(())2.017;686543(3300137542531++.:1--*+%%)***+/,(6/.,12*/39::2.9...)(+,00/551&1426303../9*&'())&&'.5-5+-*,3/1166899653443;33-11&,++)))()(,(%.,61.)++-.0+/)+..-.0..0+24413.,75:62/232,+.+)+,+3-,7/02).5)18109734513/0*+)%'()/4259522038*+15,',+.-).++76913-5.:94.2),*')&(('*$.'(.,,3+0,4./-432+-&)%(+(('8+3747./4)&&,+.2;4-3/35766+,-+(,,(&*$(6.0621//--.,04044&''(',.-+-433,/,+587+12-1--0038:51822,.-,*/43*.+*,*-,0.+-1/-2./),%--),8-457-+52,06100/4/178(*/.,++$%%&*%'(65*.,/
@f2309a24-d630-4a10-9366-c0fb332ab4b0 ch=501 read=78637 start_time=2019-12-13T02:58:57Z barcode=BC01 runid=2c9cf7bc05858273f10e7d7ec552fc0bd742dc3e
CCAGTTACCTTGTTACGGCTTCCTTTAATCCGCTGGCCCTACCTTCGGCCGCTGCCTCCTTGCGAAGTTAGCTCACGGACTTCGGGTATTGCCAGCTCTGTGGTGTGACGGGCGGTGTGTAAGACCCGGGCAGTATTCCGCCGCGACATTCTGATTCGCGATTACTAGTAACTCCAGCTTCGTAGGCGAGTTTCAGCCTATAATCGAACTGAGACTGGATTTAGCTCCACCTCACGGTATTGCATCTCTCCTGTACCAGCCATTTGCTTAGCGCGTGTAGCCCTACACATAAAGGGGCATGATGAGGTTTGACGTCATCCCACCTTCCTCCCTGGTGCTTAATTTGGTCTCGCCTAAAGTCCTCAACTTAATGGTGGTAACCCCAACGACAGGGGTTGCGCTCGTTGCAGGACTTAATAACATCTCTGACACAGGCTGACGACAACCATGCACCACCTGTCACCTTGTCCCGAAGGAATTTCCTCGATTAAAGGTAATGCAAGGATGTCGGGATTGCGTGGAGTTCTTCGCGTTGCTTCAGATTAAACCACGTATCCCGCTACTTGTGCAGGTCTTTAAATCGAATTCTTTGAGTTTTAATCTTTGACCGTACTCCCCAGGGGCAAAATGCGTTAGCGGCGGCACGGAGGTGTTGAAACCTTCCACCTAGTATTCATCGTTTACGGCGTGGACTACCAGGTATCTAATCCTGTTGCTCCCCACGCTTTCCTTTTCTGAGCGTCAGTCTTCGTCAGGGGCCGCCTTCGCCACCGGTATTCCTCCAGATCTCTACGCATTTCACCGCTACACCTGGAATTCACCACCCCTCTACGGGACTCAAAGCATGGTATGGTCGTTTCCAGAGTTGGGCAGAGTTTCACATCTGAAGCTTAACAAACCGCCTGCGTGCGCTTGCTGCGCCCAGTAATTCCGATTAACGCTTGCCTCCGTATTACCGCGGCTGCTTGGCGCAGGTTAGCCGGTGTAGCTTCTTCTGCGGGTAACGTCAATGAGCAAAGGTATTAACTGCTCCTTCACTCCGCTGAAGTGCTTTACAGCCAGAGGCCTTCTTTCGCCACACGCGGCAGCAGGCTGCATCAGGCTTGCGCCCATTGTGCAATATTCCCCGCACTCCGGAG
+
30&,20-4-5-'0+$'%&&))(()1/.4./+&(+*&00*))-0/21.31./4688822000-(('%),0*().--.07788;8'4//,..,08.(.,+'&(,0-++,-010)(..0--')+0+692*)+((%#')15/(',+),.).''*3235504,/+&6*'()*'),10/2++,227.&*%''&+*--:+)()0)-,./6/:*+:983212.&)(&(1*%,135403874,1(//'-*,.162/.--)*-2250../30/:,**0+*)*(+()'&#+)3-)'-/00..2-+65-.+.-..+)&&*/))03.1...1/*)061876238(*/3+,((&%$*+*(+.0//%%&'++&&()3451.+)*.+*&&*%/*1*0)*%/.22-,*'./'2+13343929300%1+1+*)0)%(*(,-/.-(**,+.(/561/-44574)14,4**,/9-363452(-*)*),1,)'''))&%&(()%,/.-1.00+*+*/744+3)(-*.,/0'4)'4(*(+,+*(*0635;401116(006/&,.)2.<::-,+'.%+-1(*64124435*4$743*()(,5803'/)6)-+0-0521<<00911+4)++27)-+-,+,*%$*'(,*'25,))+)0+*(*,+)(,((1./),))*2-%',),1*+*)'..+,*.04;679954;9.,1+)%&*1,17.8((&&'*+/-9-.22/-27,/4155.*,,,3;2-.*.-+*+/2597://///698612+(05-7.-7.596.-,+1/-5/01;6722-,-254*'%#&)+).94/*+/''*)++360.-/-/)*&'%#-.1,*+'',$-./6,+/.(&*'(&()+,*)'''&-*:-'&%+-4./65,0),+;6/+--./1-('&()*210-*-0307;100-//**'&#$%&%3,21+*/1164;360.201*+''('(/4+/9*-.6/.7;551720.)*%.&'%%%/.353211..+'(*'*+898;87676:73568767,.-*&1271',(-.2723/-*,,76/8/#)'.*')/'+)'('))/*&$''1*)((''%&&,)0/'&#%%%&(**/*3-'&'%(+.0/222-$''.,3-000:7,/8..)-,8./.9037($'"&%+'%&)$
@968b1e6d-bb8f-43c1-bfb6-e4cd11e2405a ch=85 read=60702 start_time=2019-12-13T02:58:56Z barcode=BC01 runid=2c9cf7bc05858273f10e7d7ec552fc0bd742dc3e
CTTGTTACGACTTCACCCCAGTCATGAATCACAAAGTGGTGAGCGCCCTCCCGAAGGTTAAGCTACCTACTTCTTTTGCAACCCTCCCATGGTGTGACGGGCGGTGTGTACAAGGCCCGGGAACGTATTCACCGTGGCATTCTGATCCACGATTACTAGCGATTCCGACTTCATGGAGTCGAGTTGCAGACTCAATCGGACTACGGCGCACTTTGCCAAGGTCGCTTGTCGCGAGTCGCTGCTGTATGCGCCATTGTAGCACGATGTGTAGCCCTGGTCATGGGGCCATGATGACTTGACGTCATCCTTCCTCCAGTTTATCACTGGCAGTCTCCTTTGAGTTTGGCCCGGCGGACCGCTGGCAACAAAGGATAAGGGTTGCGCTCGTTGCGGGACTTAACCCAACATTTCACAGCGAGCTGACGACGACCATGCAACACCTGTCTCACGGTTCCCAGAAGGCACATTTATCTCTGAAAACTTCCGTGGTCTTCAAGACCAGGTAAGGTTCTTCGCGTTGCATCGAATTAAACCATGCTCCACCGCTTGTGCAGGCCCAAATCGAATTCATTTGGTTTTAACCTTGCGGCCGTACTCCCCAGGCGGTCGACTTAACGCGTTAGCTCCGGAAGCCACGCCTCAGGGGCACAACCTCCAAGTCGACATCGTTTACGGCGTGGACTACCAGGGTATCCTGTTGCTCCCACGCTTTCGCACCTGAGCGTCAGCCCAGCCTTCGTCCAGGGGCCGCCTTCGCCACCGGTATTCCTCCAGATCTCTACGCATTTCACCGCTACACCTGGAATTCTACCCCTCTACGGGGCTCGGCGGTATCAGATGCGGTTCAGGTTGGGCGGGATTTCACATCTGACTTAACAAACCGCCTGCGTGCGCTTTACGCCAATGGTGCGTTAAGCAGCGCCTCCGTATTACCGCGGCTGCTGGCGCAGGTTAGCCGGTGCTTCTTCTGCGGGTAACGTCAATGAGCAAAGGTATTAGCGCCCTTCCTCCCGCTTTGAAAGTACTTTAGCCAACTTCTTCATACGCGGCATGGCTGCATGAGCTTGCGCCCATTGTATTCCCCTGCTCCCGTAGAGGAACCC
+
'/,/.4-/0,402,,,596+/13%)'(466465:64.1.--34657601-(()&$(/.312&+*(-2/.137.8:9-(-*%--*&-6.-;8997622439:-//+*)'+'-473/91,-41:22:;;:<828:119;:34530/033.)+,-4642322344:<662156875543&)*.'&1-8-5++3749.;/:*9.87334)42/,-3.1+*'+&*))*(()'$&$%$'%&)*''($%+$'(,/989;4/5,)(*+'.-,0/221..08.,19:8(/'./1398800.-'+,.124458953-1511,-((*07:.00.1327.--/43:8293,%,,,%&&,')(.'(0/26555181/*55:)7-775704/10*+.-/32-;.--;5-)*)3+00.,-.,39-,)')*..2....,3-()$&'3/0303*-*/5'(*303154::;780&'2*13+(''*,*',,.-/-/675.08130)()(%%*.-5/2:<164)6+/+:;9:<931+.6./057..-0.2<2;:7..3542,13+,3--/.0%*'0.**0./3&0)19234:6+)+56-2839/8--,4162622/49:,(+0-,9764.,0-2+/.,(+3+./70./2-9/20--,08455-9;./120615/5*7-5789666469/:2(+3322359510*)*,3654/21,/067).018+-41,49-,./)05-2557680.,,)&&(,,-4161:+%.673787593<4568/6.4.005;84-5*)(0/+,-+)+(,)*:9456<011//34833+3*2-0+%27/-121(+&-3005)*&&'2.40:)+./+(&-5/)''*,1+()*,14,1:;-+')-:211.-.43533+5/34:977-5+.,*.+(&+*//+20.*,$'(-310%'#*+*05,-4+-.77,,&%(+4.007-8+*$.&.-.))*1.&5++*6+68;898960))*(/-+*,,,,6467;/*-+,1+,')&++,*25314/,)*+),()/3)+,104(%%5**'''($&,+&*')'+*//.5497843(,)'&**(%(-.97*0*(),-)390)))*(.5+-:3*')%+&-('
@5d94fa2c-f598-49a7-b41d-94000acb64cd ch=94 read=84528 start_time=2019-12-13T02:58:56Z barcode=BC01 runid=2c9cf7bc05858273f10e7d7ec552fc0bd742dc3e
CTCTACGGGGAGGCAGCAGTGGGAATATTGCACAATGGGCGCAAACCTGATGCAGCCATGCCGCGTGTATGAAGGCCTTCAGCCAAAGTACTTTCGGCGGGGAGGAGAATTAAAAGTTAATACCTTTGCTCGATGACGTTACCCGCAGAAGAAGCACCGGCTAACTCCGTGCCAGCGGCGCGGTAATACGGAGGTGTAGCGTTAATCAGGTACTGGGCGTAAAGCGCACGCAGGCAGTTTGTTAAGTCGGATGTGAAATCGGGCTCAACCTGGGAACTGCATCTGATACTGGCAACTTGAGGTCTCGTAGGGGTAGAATTCCAAGGTGTAGCAGCGGTGAAATGCGTAGAGATCTGGAGGAATACCGGTGGCGAAGCGGCCCCTGGACGAAGACTGGCAACTCAGGTGCGAAAGCGTGGGGAGCAAACGGGATTAGATACCCTGGTAGTCCGCCGTAAACGTGTCGACTTGGAGGTTTGTGCCCGCTTGAGGCGTGGCTTCCGGAACTAACGCGTTAGAATCGACCGCCTGGGAATACAGCCGCAAGGTTAAAACTCAAATGAATTGACGGGGGCCCGCACAAGCGGTGGAGCATGTGGTTTAATTCGATGCAACGCGAAGAACCTTACCTGGTCTTGAGCATCCGGGAAGTTTCAGAGATGAGAATGTGCCTTCGGGAACCGTGAGACGGTGCTGCATGGCTGTCGTCAGCTCGTGTTGTGAAATGTTGGGTTAAGTCCCGCAACGAGCAACCCTTATCCTTTGTTCGCAGCGGTCCGGCCGGGAACTCAAGAGACTGCCAGTAAACTGGAGGAAAGGTGGGGATGGCATTAAAGTCATCATATTTACCCACGACCAGGGCTACACGTGCTACAATGGCGCATACAAAGAAAGCGACCTCGCGGGGAGCAAAGCGGACCTCATAAAGTGCGTCGTAGTCCGGATTAGGTCTGCAACTCGACTCCATGAAGTCGGAAGTCGCCCGAAGTAATCGTGGATCAGGAATGCCACAGTGGAATACGTTCCAGGCCTTGTACACCGCCCACGTCACACCATGGGAAGTGGGTGCAGAAAAGTAAGGTAGCTTAACCTTCCGGGAGGGCGCTTACCACTTTGTGATTCATGACTGGGGTGAAATCGTAACAAGGTAACCGG
+
+,.555.:6**012316255*3.,00/91.+'(-0.15,+(+18-:00/5655847865,69-075450**+)*11000.+&(%57)+)*+.752-/'+15(&/)'(''/(28<+-,915//1+,3,+121&&,((**4,,4:+(/))(1()4))*38--**($'(,52914/'))),./,1.,70007590112/-')'&((.,/0&+%+)45<9866175,,01/-/-./355(48<8+7,7-)*,*,.2,((-2+*.%)0500/5/7318-0301,+++,112545414//1'$#%&)'***,*3+4/3,.&*(-)/+'*'1.20*(*)*125;:85;75.4452/0/14::;311,))(+4//:2632*-'('1*774.+-739614.-/23)-('(+857:/231.-0+-44249,),.19.6(68,.2,/27539()0/-*/,1*)133587/.&/1856462813.0/39*,620:-(*-(++144-/7:0.0-*+*&%,-4:442336-&&&(*./13079215.*&((.(.9/.5.4*31:656823:68/.-2101023349-**40(*)+)0,119325/+22510307<;499;3..114:5:57018..52///,183653+6),''*6/:,*3.00+1:--+**()0.*-*/.495898<7&814:64/5'$.)3.0-,/368898848345721,//024326;..****)-228897:89/439)+/-2/)()---03-,,,,64084',/)(,)+,-4765454927-*'+34/,*(*+.848**(+,6067:.,1*)-*+,/+++.)(,0,%+&0/*+-.::7((#&$%&23*',+.097836.,**&),3474...3,-20.4774605)'&(()*.77841-0*,+)&%.-;-.04:88854+*5:8/3,-(*+9:3881005-5/+(0-0.3502/0115579524201..1,0*-()+,0'''&&%&)1++-10-//0/5(3(*/2/(+%,.,'*((-.,044((0223/-&'&')-4,:;,%*+.8332394704/+'()04+0*0+*1/)*(**+./(*%%%&1*3./73+-6-*-3-/,,2-,77),,-(',-.5;51633++,89.--.4&+,..2378:+73583.1+
@bdd5d1a2-b1e0-4ba2-ad0e-7cc8f801f31a ch=485 read=72986 start_time=2019-12-13T02:59:11Z barcode=BC01 runid=2c9cf7bc05858273f10e7d7ec552fc0bd742dc3e
CCGGTTACCTTGTTACGACTACCACCCCAGTCATGAATCACAAAAGTGGTAGCGCCCTCCCGAAGGTTAAGCTACCTACTTCTTTGCAACCCTCCCATGGTGTGACGGGCGGTGTAAGCACAGGCCCGGAACGTATTCACCGTGGCATTCTGATCCACGATTACTAGCGATTCCGACTTCATGGAGTCGAGTTGCAGACTCAATCGGACTACGACGCACTTTATGAGGTCCGCTTGCTCTCGCCGAGTCGCTTCTCTTTGTAATGCGCCATTGCTTGGCATTATTGTAGCCCTGGTCGTAGGGCCATGATGACTTGACGTCATCCCCACCTTCCCTCAGTTTATCACTGGCAGTCTCCTTTGAGTTCCCGGCCGGACCGCTGGCAACAAAGGATAAAGGGTTGCGCTCGTTGCGGGACTTAACCCAACATTTCACAACACGGGCTGACGACAGCCATGCAGCACCTGTCTCACGGTTCACGAAGGCACATTCTCACCTCCTGAAAACTTCCCGTGGATGTCAAGACCAGAGTAGGTTCTTCGCGTTGCGAATTAAACCACATGCTCCACACCGCTTGTGCGGGCCCGATCAATTCATTTGAGTTTTAACCTTGCGGCCGTACTCCCCAGGCGGTCGACTTAACGCGTTAGCTCCGGAAAGCCCACGCCTCAAGGGCACAACCTCAAGTCGACATCGTTTACGGCGTGGACTACCAGAGATTATCTAATCCTGTTTGCTCCCCACGCTTTCGCACCTGAGCGTCAGTCTTCGTCCAGGGGCCGCCTTCGCCACCGGTATTCCTCCAGATCTACGCATTTCACCGCTTCACCTGGAATTCTACCCCCCTCTACGAGACTCAAGCTTGCCAATTATCAGATGCAGTTCCCAGGTTGAGCCCGAAGTTCACATCTGACTTAACAAACCGCCTGCGTGCGCTTGCGCCCAGTAATTCCGATTAACGCTTGCACCCTCCGTATTACCGCGGCTGCTGGCTGGGTTAGCCGGTGCTTCTCCTGCGGGTAACGTCAATGAGCAAAGGTATTAACTTTACTCCCTTCCTCCCATGAAAATTGCTTTACAACCCGAAGGCCTTCTTCATACGCGGCATGGCTGCATCGGGCTTGCGCCCGGTATTGCAATATTCCCCTGCTGCCTCCCGTAGAG
+
54.1/7/3;0;+/0-+.'+#$%((.261(+.00736211251.-&&)'+-,+-./2)'+2*%&''+.661-/0348('*03-1;8-45,45+',:3,/1*)%'((03;:8073/.)),+*+.*813/*,+.166-8---3600.3104:8223660)-.529*)(&$&(-0:56,*,7,7*,-0%&).&))6/-1++/926*9-5.92866387412-.09+*+0)04,..,,-,*)+,./(+)(&)*+&(-045*4:/*))%&&*+/2*/-%$'%,&($'%%*,)*)+/3+*2:99342)38:400-./-+)+--.-.2380:25,,/:4;/9**-,+/7.,.04:86;756:878+(.-.35:916-*--*6.83322203/07319(2-9664.)(*,8+0*-/876;66.;941412**(&*20./9.,-/511(1%06666789893239284/*.--37057,11.33892,$(*+-11-,-/0842+&*4+2%%&+.62./0,7.,3:<<;88620367<8-%((,,70<:8<8121/1,)'&,+50<5::.//+)'*0.**',.%$%%&*.0+3,14('&*,4;8<9/6;9,211::+1-7040)+0201)0-0-678++/30)-,/98.9-9-421*1-,).-1+3..3+(,2*&-+2256.1-:.+,,69272/./(-672434486;9020;22245123786.)'&&1(*+5111,26-10<1-//357+),-+1://542574236:9;:4-..-77/.,2*.6;.9877:8;98:1.3/,3003:28+3('(.-,-*/15-5;6,016*)+&'%.)+*'))/.(-)++234-02434,(,/367-)'(+/.6:6(3,,-4025;9:79977:702040/-/91+(')*,23(+,--())1155757::57%(&)+.040.+&%%$'*,/+&'(),0;0**-022;72217/120:/-03(.**--38208///87451,&(--,3-.09.-90254435789:997248433428212479<.-0.2141+,11.*+,0;*3381.320'(%',+(+)'(,**)+/(41()**-+183;26<788**'''/.+*&+-,33223),,.+0&((-2((&-$)'()/42306.2/-')($$'*)070-81/&(
@fb6e7480-4a24-4f88-b4b4-8546d9369125 ch=295 read=132623 start_time=2019-12-13T02:59:12Z barcode=BC01 runid=2c9cf7bc05858273f10e7d7ec552fc0bd742dc3e
CCGGTTACCTTGACTTCACCCCAATCATCAATCCCACCTTAGACGAAGCTCCTTCCTTGCGGTTAGGCCACCGGCTTCGGGTGTTATCAACTCTCGTGTGACGGGCGGTGTACAAGGCCGAGAACGTATTCACCGCGACATGCTGATTCGCGATTACTAGCGATTCCAACTTCATGTAGTCAGTTGCAGACTACTGAAATCGAACTGAGAATGGTTTTATGGGTTTTGCTTCACCTCTTGGCTTCAGCTTCCCCTCCTGCCATCCATTGCGCTTTGCAGTGTAGCCCGTCATAAAGGGGCATGATGATTTGACGTCATCCGCCTTCCTCCAGCTTGTCACTGGCAGTCTCGCTAGAGTCCCCAGCAATGATGGTAACTTAACGATAAGGGTTGCGCTCGTTGCCGGGATAACCAACATCTCACGACGCGAGCTGACGGCAGCCATGCACCACCCTGTATCTCCTTATAGCTATCTCTCCATCTCTGGAGCCTTTATGAGTATGTCAAGACCTGTAGTAAGGTTCTTCGCGTTACTTCGAATTAAACCACATGCTCCACCGCTTGTGCGGGCCCCGTCAATTCCTTTTGAGGTTTCATTCTTGCGAACGTACTACTCAGGCAGATACTTATTGCGTTAACTGCAGCGCTGAACTTTGACATCCAACGCCGTGCTCATCGTTTGGCGTGGACTACTAGGGTATCTAATCCTATTTGCTCCCCCCACGCTTTTCGGGACTGAGTGTCAGTTGCAGGCCAGATCGTCGCCTTCATGATGTTCACTCCATATATCTACACGACTGCCGCTACACATGTGGAATTCACGATCTCCTGCACTCCTAGCTGCCTGGTTTCTATGGCTTACTGAAGTTAAGCTTCAGGCTTTCACCACACAGACCCTTGCTGCCGCCTGCTCCCTCTTTACGCCCAATAATTCCGGATAACGCTTGCCACCTACGTATTACCGCGGCTGCTGTGGCACGTAGTTAGCCGGTGCTTCTTCTGCGGGTAACGTCAATGAGCAAAGGTATTAACTTTACTCCCTTCCTCCCCGCTGAAAGTACTTTACAACCCGAAGGCCTTCTTCATACGCGGCATGGCTGCATCAGGCTTGCGCCCATTGTCGCAATATTCCCCACTTTCTGCCTCCCGTAGAG
+
+()+/()5/2+&%%&25+6:8+2347777+/+,6,+3/21//46'%$%-2325-/++.-10+2*$(,19.03/50075,961-1/.0;.4///23.,+++)517/303*(*%&.3/441)&),++(,1352130+-/.0021532/4.)&*(*/7000)/0218:1..').524677456/&-*72747357./-.)3-)+//6531'%))*+807:1)++<0841++-192144+($$+'&*'$$'(2/55/),/0-+2-0:::05/-++*-,'%'$&)*1,-04,-895070),)6/55,+++*/,2+-.0/32,-/((6/8695-.4/012856626623.,/0137*+%$%&&*-48,*&(*,,,.3/0.)(((',.-.-3,-+3//756764505321307-,&(*&,*.-/04..&(*0/%-+.165201/632&/0/110-09/56('**+-.04*+*,-)37674.-,)18699:8789//05498+,*+*,...1971340.-),*0115)/,;99-,++0+4,*---,)/,//982-,+,//./5512/./-.*,,7/2-542--/7785946.8;--+)-0;5415<47423-+5403++-*,26*+44$'+))+-/-13///04240460/..(4256;.6:-+.18:0/0...13*,%*.)+:9+2.*+./018,,++,-.&*)(/,-/23:+82)&08(',00/952)$(()/45)1&587792-,/077'/3))+//,1.-,3333444:88<:78.*1-/81&(*-(*,/1277521)-$%%+*08/1201(./-+),.1,3./&)+12.+,4/67/000((*45777;7792;71*+,(&&'+&++-4/-7.0.),-57)-1,)*.,-49,,+,*/0;<080..42/,+07611002*+.64..521/*/-,21/3.3+202/+.-,0/-30,0.++-(-,-714:641500172.%')'$,+11140+)*/,.0,-33/-2,,+1.,3-185552.-))*3769+/.-,)/++()+((-/36)3:76/4;8-*.++/1+*-...1*')*+13-+-0-0/53;76;63*+-(*+0.+,.23333333/45007+2)((-,.710+$%)-,-.3188/*++.**,+,2.07*+122'(
@8c863f2a-31f7-4693-8705-ff480873dc3a ch=218 read=83742 start_time=2019-12-13T02:59:11Z barcode=BC01 runid=2c9cf7bc05858273f10e7d7ec552fc0bd742dc3e
CCGGTTACCTTGTTACGACTTCACCCCAATCATCAATCCCACAGCAGACAGCTCCTTCCTTGCGGTTAGGCCACCGGCTTCGGGTGTTATCAACTCTCGTGGTGCGACGGGCGGTGTGTACAAAGGCCCGGAGAACGTATTCACCGCGACATGCTGATTCGCGATTACTAGCGATTCCAACTTCATGTAGTCGAGTTGCAGACTACAATCCGAACTGAGAATGGTTTTATGGGTTTTGCTTCACCTCGGCTACAGCACCACCCTCTGCACCATCCATTTGTAGCACGTGTGTAGCCCAGGTCATAAGGGGCATGATGATTTGACGTCATCCCGCCTTCCTCCAACTTGTCACTGGCAGTCTCGCTAAAGTCCCCAACAATGATGGTAACTAACGATAAGGGTTGCGCTCGTTGCGGGACTTAACCCAACATCTCACGACACGAGCTGACGACAACCATGCACCACCTGTCTCATATAGCTATCTCTCCTCTCTGGAGCCTTTATGAGTATGTCAAGACCTGTGGAGTTCTTCGCGTTACTTCGAATTAAACCACATGCTCCACCGCTTGTGCGGGCCCGATCAATTCCTTTGAGTTTCATTCTTGCGAACGTACTATACTCAGGCAATTACTTATTGCGTTAACTGCAGCACTGAATTTTGACATCCAACACTTAGTACTCATCGTTTACGGCGTGGACTACTAAATTATCTAATCTATTTACTCCCCACGCTTTCCGGGACGAGCGTCAGTTGCGAGCCAGATCGTCGCCTTCGCCACTGGTCTTCTCCATATATCTACGCATTTCACCGCTGCACATGGAATTCCACGATCTCTCCTGCACTCTAGCTGCCTGGTTTCTATGGCTTACTGAAGTTAAGCTGGGCTTTCACCACAGACCCTTGCTGCCGCCTGCTCCTCTTTACGCCCAATAATTCGGATAGCTTGCCACCTACGTATTACCGCGGCTGCTGGCGCATTAGTTAGCCGTGGCTTTCCTAATACCGTCACTCGGCTACCGTTTCCTGTAGCCGCCGTTCTTCCTTTATAACAGAAGTTTACAATCCAGCCTTCTTCCTTCACGCGGTACTCGGTCAGGGTTTCCCCATTGCCGAAAATTCCCTACTGCTTGCCTCCCGTAGGAG
+
481812+2.0/.4<344789<7/4-.+-3,/-0-5.+45(')&##%+'/+()+,1474-0,*(-2.:/3879.0(*''+38,70//183415-11522254985766779842(3*-243.7+(,-*.*(*))'*.*-..73-03,.5688978996696,223/7-..224548/4*1'(7+;34,+,.092153;1407.5645/9//.-0:880+++-*,,45;/687<86;8.+028156933,%,0,./01,,)$,-)*.31124:7733/19103/0/-.000/((-10;0,-9431/5-07;5.55222115:2--0226992:6,.55;6:21),*,,2.//245553157568654/+(*+-2:)-%''3+-.2031135799989,9/+-')--.5554086054:76/6./))+*00893211,130201,-5456785461.39392/,0.,4/4,2257**'&$()--/12,+.)(/03..3-.179<;51--+-.867931267;76.0,+,:<89<200,0)))7,7-.-2-4;991-+%''')-)&,2,-/.-188*5528*%%()598;672;/,,10:;319<080//*)9849143-'&&*,*086/4)4&&+*)/5,,*/*0'*,41.00*0/.'%2793224452)3*-***.),./15815551:2++('%))455551/2346-911041602))05)#()496+)+,+67-0)49.+)('-0.3651:1/.*('(511.322553484:7146,200+*&()*..4578:9:84(0-./1;5227:100&.,+,/21/+/)-(&&*+,---*/657/,--.4)466238120-9/.045.4.,2,&()+,,-8/2&.,+252096-*+2.21157;/6/--./..,296001096749:-/+1--,3,.5892)82,+&)&1,18/28,+,(-+.0+,*((-.,/445382020/2..0<11051948,/7+,%$&&%&*0582+../,3/1/8:&0441&-'&'*/50593691/.+(,,**1124&'0))3<7,35*)+'),052:58;0*+/0+.-.+*(#()0*9-7)*0/2:,7;90%'().2.0.8/4150*)&('&(%$&),*/8)*758.--
@e9be50e2-6e14-4450-92a7-8c23e89a277d ch=441 read=74331 start_time=2019-12-13T02:59:29Z barcode=BC01 runid=2c9cf7bc05858273f10e7d7ec552fc0bd742dc3e
CTCCTGCAGGGAGGCAGCAGTGGGGAGAATATTGCACAATGGGCGCAAGCCTGATGCAGCCATGCCGCGTGTATGAAGAGGCCTTCCGGGTTTAAAGTATAAGCGGGGAGGAAGGGAGTAAAGAGTTAATGCCTTTGCTCGGTGGCGTTACCCGCAGAAGAAGCACCAGCTAACTCGACACCCAGCATGCCAGTATGCAGGAGGGGTACAAGCGTTAATCAGGATTACCGGGCGTAAAAGCGCACGCAGGCAGTTTATTAAGTCAGATGCTTAAATCCCCGGGCTCAGCCTGGGAACTGCATCTGATGCTGGCAAGCTTGGAGTCTCATGTGAGGGTAGAATTCCAGGTGCTTGGTGGGAATGCGTAGAGATCTGGAGGGAGGCCACCGGTGGCGAAGGCGGCCCCTGGACGAGACTGACGCTCAGGTGCGAAGCGTGGGGAGCAAACAGGATACCCTGGTAGTCCACGCCGTAAACGATGTCGACTTGGAGGTTGTGCCCTTGAGGGGCGTGGCTTCCCGGAACTAACGCGTTAAGTCGGCCGCCTGAGATGCAGCCGCAAAGGTTAAAGACTCGGAAATGAATTGACGGGGAGGCCCGCACGAGTGGAGCATGTGGTTTAATTCGATGCAACGCGGGGCGCACAGTGCCCGGCATCCACGGAAGTTTTCAGAGATGAGAATGTACCTTCCGGAACCGTAGGACAGGTGCTGCATGGCTGTCGTCAGCTCGTGTTGTAGAATGTTAGGTTAGAGTCCGCAACAGAGGCGCAACCCCTTATCCTTTGTTGCCAGCGGTCCGGCCAGGAACTCAAGGGAGACTGCCAGTGATAAACTGGAGAAGTGGGATAGCGTCAAGTCATCCCGCTGGCCCCGCCTGACCAGGGCTACACACGTGCTACAATGGCGCACAAAGGAAAGCTCGCGAGGGGGCAAGCGGACCTCATAAAGTGCGTGTAGTCCGGATTGAGTCTGCAACTCGAGCTCCATGAAGTCGGAATCGCTAAGCAATCGTGGTCCAGAATGCCACAGTGAATACGTTCCACAGGCCTTATACACACCGCCGTCACGCACCGCTGGGAGTGGGTTGCAAAGAAGTAGGTAGCTTAACCTTCGGGAGGGCCTTACCACTTTGCTGATTCATGACTGGGGTGAAGTCGTAACAAGGTAACCGG
+
)+1/,*++-4,(,.+*-+(+..53&+%(..-31++--+:,,5-++-./)/6,--++,.+/6/9781)+-,/125444'*)/,313.--7*$$%+4+(&&%&%%$'+0-(-.+(-,&&&*+.'&%,.100-&97/92-054+12576*4.-02+&(-,10*+.')-14-32-0-.,+(&%%(&''((&%')'$'120-0,+,&(10)-,0,'+-/02/4.0'-(&-)038366433177-*,*,,-+23497,5.6*$/336-4702553'(%(*1'(290(3-,,.)%,.*+2.043455425))*1'614(%,-&'%&&%$&((0-%+*)(%)/+-.0/304-0--1,*'-(4)5,*'(+)*05833-/25789-*1-*(+*$'%($)''*-,((,)..(2.;3.).337,-'*,21.-(.+6-05233),+&(//389,()*9;694897815:-+2:945240+,-0834331))'(&..1/+)).,+-.0100*8/*&4+--5,-,.,..,1/5/*,,'%&'4..*)%'*.,*00,&-,*.,)*%(),-7.//,(*&)'./2624))%+'(&(),+*,344431/+02.%''*3((*1(($&&.*(+),0,)&./88584:0-(.&-/2,+*)+0++$'%&%-.)))&(*,.50++,*-+-*/5.)*+-)++88922;217&422/1(,0*50787+-434102/00435661-*)'+1/24/0001568/8(&&$'&))/*'./.1*)&&%&(&)+*/*'%(++64312:7).//09..1,*03.2-+++.7.2)-,14)-)'+582%'-0.*-/2422.&),++//4(0,,-.'%%((&+--1,.2///20,/1124(+$$%-)612,%('&'/0,+2804622.*)))*130%21:306*&'')17+)(&%$$&/1/,+)*+/0+0-+&+(.,7877122+%+&**+)*+*11/&**(9(*(((++).)&,,.(&$()-/(()'2((**3-0.1-/-'$'(-0.))&(%'('()-/147,),%*,-28656-185.')$,010./*..0,,).5189'.001%/*.-&%&&+,*)+'212:41/5,&++&+(+-.1''((5-43//-+2-+*+&*''1*06*0/85.*/-1282)-+,/31.43,-/6/.,'%(+004.613949,7
@8e30cae2-e550-40eb-bc70-42398cac66f6 ch=413 read=91635 start_time=2019-12-13T02:59:47Z barcode=BC01 runid=2c9cf7bc05858273f10e7d7ec552fc0bd742dc3e
CAGTTACCTTGTTACGACTTCACCCCAATCATCAATCACAGCAGACTGGCTCCTTCCTTGCCGGTTTGGGCCACCGGCTTCGAGGTGTTATCAGCGCTCGTGGTGTGGTGGTGTGTACAAAGGCCGAGAACGTATTCCACCGCGACATGCTGATTCGCGATTACTAGCGATTCCAACTTCATGTAGTCAGTTGCAGACCACAATCGAGCGAGAATAGTTTTATGGAGTTTGCTTCACCTCAAGCTTCGCTTCCCTCTGCACCATCCATTGTAGCACGTGTGTAGCCCAGGTCATAAGGGGGCATGATGATTTGACGTCATCCCCGCCTTCCTCCAGCTTGTCACTGGCAGTCTCGCTAGGTCCCCAACAATGATGGTAACTAACGATAAGGGTTGCGCTCGTTGCGCGGGACTTAACCAACATCACGACGAGCTGACGACAACCGCCACCACCTGTATCTCATATAGCTATCTCTCCATCTCTGGGCCTTTATGAGTATGTCGAACCTGGTAAGGTTCTTCGCGTTAGCGAATTAAACCACATGCTCCACCGCTTGTGCAGGCCCCGTCAATTCCTTTGAGTTTCATTCTTGCGAACGTACTACTCAGGCAATTGTTGCGTTAACTGCAGCACTGAACTTTGACGTCAGCTTACTTAGTACTTTCATCGTTTGCGGCGTGGACTATGGGGTATCTAATCTATTTTGCTCCCCACGCTTTCGAAAGGACCAGGCGTGGTGCAGGCCAGATCATCGCCTTCGCCACTAATTTCTCCATATATCTACGCATTTCACCGCTACATGGAATTCCACGATCTCCTGCACTCTGGCTGCCTGGTTTTCTGTAAACTGCTGAGTTAGCTTCAGGCTTTCTACAGACCCTTGCTGCCGCCTGCTCCCTCTTTACGCCCAATAATTCCGGATAACGCTTGCCACCTACGTATTACCGCGGCTGGCGTAGTTGGCGGCTTTCTAATAAAGTACCGTCACTCCGGCTACCATTTCCTGTAGCCGCCGTTCTTCACTTTATAACAGAAGTTTACAATCCGAAAACCTTCTTCCTTCACGCGGCGTTGCTCGGTCAGGGTTTCCCCCCATTGCCGAAAATTCTACTGCTGCCTCCCGTAGGG
+
/',0514929--4(,+*+.5-0.95,..234:92:3/(/*).*&+(%*715-(+4,+*++/(1*//').13603.,.-0620&,%)),++-+&*)%,+--.3:5/)&%('+)&&&(&'+3)/510+)',21--*-302+-:.44346;:88877683554482--++-22720//.-.6.1/26568/((*0,0*,41/..2;66&%(-&(',64)42:<.1532%)6<;/02814442,'&&),6/,-0104)-1/++'*.-.19354.../.5501120///.71+-.0,((,(,3972-1,+)))).7..06658:3:<;0/264:3535,,-22:666310-1-&+.-'+*20,))+/79,-'(*2-+-,+5.+/,,/41.--)(-3,))&%'))0+-.++,),227-3,4,/-&/**,+$&'')&(,,()%%,2,2*3+%%(*-85773/2,,)**)*,,,,,-58543.485878534)1344:821)%%(&,*2/&%.1.)-)*.2(0*:7810++*,*$%%&*)2)33321012,+,,64.04,,./+../+2-146*,/2(*+.2,141-',0954650./0-.)*45,.*+,,-.5*+8;)',($/3/2,4*:)*-11+**(*,28:0,/4.,,%)(&%&&%$$%$$&)#&'()+)+),.84*).-+.99;764,&%.21/24870:0/,+.86+$&)5/.*%)(*/:1+('((+-,/)(---(+)+/),.012832564-41./2+/0,05*)-'*)0),./97714/434030847<:77;<9:.//''**,*-83,+--7-,,/../5+..012945266/11669+,''+)*$$(&%%'&)/1(&'(//.294286,%#%%$+-3306223657''%)(+,15+*-./)'**-,+.*'('0+*..90884-'%'%$(''0.*,+%'*3,.67.+.))(,)(()'%2:)6'%%%$(+**-)',6-()&)%&,../**&**./.5872;;166552019-/6174+4+*#),)0,.031''/((/8,%%*-*)'(2982568;65;51593&+%(,102.9//18698:,0/,,:88.8;;.-89+1('+/55.84++.44563/.--80-.)/+(
@b18dbc1e-1f76-492c-a92b-c2701d8db2da ch=393 read=34535 start_time=2019-12-13T02:59:58Z barcode=BC01 runid=2c9cf7bc05858273f10e7d7ec552fc0bd742dc3e
CCGGTTACCTTGTTGACTTCACCCCAGTCACGGTCACAAAATTAGTAGCGCCCTCGAAGGATTAAGCTACCTGCTTCTTTGCAACCCACTCCCATGACGGGCGGTGTGTACAAGGCCCGGGAACGTATTCACCGTGGCATTCTGGTCCCGATTACTAGCGATTCCGACTTCATGAGTCGAGTTGCAGACTCAATCCGGACTACGACGCACTTTATGAGTCCGCCTGCTCTTGAAGGTCGCTTCTCTTTGTATGCGCCATTTAGCACGTGTGTAACCCTGGTCGTAAAGAGATATGATGACTTGACGTCATCCCCGGCTTCCTCCAGTTTATCACTGGCAGTCTCCTTTGAGTTCCCGGCCGGACCGCTGGCAACAAAGGATAGAGGTTGCGCTCGTTGCGGACTTAACCCAACATTTCACAACACGAGCTGACGGCAGCCATGCAGCACCTGTCTCACGGTTCCCGAAAGCACATTCTCATCTCTGAAAACTTCCGTGGATGTCCAGAGACCAGGTAAGGTTCTTCGCGTTGCATCAGGTAAACCACTGCTCCACCGCTTGTGCGGGCCCGATCAATTCATTTGAGTTTTAACCTTGCGAGGCCGTACTCCCCAGGCGGTCGACTTAACCCGAAACCGATACGCCTCAGGGCGCTGTACTCAAAGTCGACATCGTTTACGGGCGTGGACTACCAGAATTATCTAATCCTGTTTGCTCCCCACGCTTTCGCACCTGAGCGTCGATCTTCGTCCCGGGGCCGCCTTTAATACGCCGGTATTCCTCCCGAATCTCTACGCATTTCACCGCTACACCTGGAATTCTACCTCTACGAGACTCAGGCTTGCCGGTATCCAGATGCAGTTCCCAGAGTTGAGCCAGGGATTTCACATCTGACTTAACAAACCGCCTGCGTGCGCTTACGCCAATTCCGATTAACGCTTGCCTCCGTATTACCGCGGCTGCTGGCACGGAGTTATGATGCTTCTTCTGCGGGTAACGTCAATGAGCAAAGGTGTGGCACACTTCACTCCCCGCTGAAGTACTTTACACAACCCGAAGGCTTCTTCATACGCGGCATGGCTGCATCAGGCTTGCGCCAATTGTGCAATATTCCCCACTGCTGCTCCGTAG
+
64.102.1.8-'.)((65;44.::4,.,-*,'**(&)-*1+*,-/72++',/(*/(()(+$1(2-+//)-*'&('2(+/0+//+.:2)*-3)%#&(25-/0+--,-1,0348:0846*.626689586;5+351859558<9899..'%&)12-&&'(-,.78/5525392(,)$-.11044:67466634*7+-,//283102132-+,286+,)&&&*(&-1-,**',((,*-137123854/27.(5/849553+/0)(+,-02.-.)+.(07005975440+(&%&$()/.0,,*&%%'(1//2140,3)$$%.-1**0-,03;*+.8//1.30114478215/-+/1825)&(5.46687-262757.8*71-30;8)&(**6465889518,),507/7//),(+++)-1(+0/1-/-1121/5553.),*,308977323-26511-*./36;:16'')))*')%*(+1---34344,,,56/+5//6017<;;658&)&(*/8:'84002)4.<99<9461050205:(0-/.9;36*)'+-067137,-/5-247+100,&$()+7;9<984<.,+.38:,/1/3/70.)%''+-.0/0/;77../911:986/*+*,(1,'%((&&)'*&'**087-+,75/%'&$$$'(,+9.18630002308;+(*/2++99962120151,*)*,+-.'(,.6--+19-+/*983,$**/6;<38745711,+,/5420666;756/)',383,661-.3(((+*+)06,4001<96/14+%&1012444302-1::/57;357//$(&(')0)51+,*.*'./)/-/04457(1./,4*/5,3424.)'(&+&&++/120+)*()1+)&617'-35+..1+'&(*,0/,,/.4/59;:71)+)+-0383/*''%#&$&$%&'&)),-07+/*'(1)'-*(/3+.12:6696418652/+,(&$%-2*-/6/-+')&),..-0/347*)/0598343-.+*+2/47/&/,&(%#$#%&)*+0')*333----)&)%&&'*+'%&&)*)3,)'*0*/.*2)00.+,(,'+,7011380200023(64213.0')&##*'%*$&)..23838;0%,001*))&,0.412
