# Supplementary material for: De novo species identification using 16S rRNA gene nanopore sequencing
Source: PeerJ. 2020 Oct 21;8:e10029. doi: 10.7717/peerj.10029 (PMC7585375; doi:10.7717/peerj.10029)
Supplement: Supplemental Information 2 — Contains raw reads. [file peerj-08-10029-s002.zip › pass_fastq_runid_2c9cf7bc05858273f10e7d7ec552fc0bd742dc3e_17.fastq]

@f800164a-7910-42b6-a55a-9d55613d0ca8 ch=280 read=17173 start_time=2019-12-12T19:27:24Z barcode=BC01 runid=2c9cf7bc05858273f10e7d7ec552fc0bd742dc3e
CCGGTTACCTTGTTTACGCGACTTCACCCCAATCGCTGACCCTACCTTCACGGCCGCTGCCTCCTTGCAGTTAGCTCACGGACTTCGGGTATTGCCAACTCATGGTGTGACGGGCGGTGTGTACAAGACCGGGAACGTATTCACCGCGACATTCTGATTCGCGATTATAGTAACTCCAGCTTCATGTAGGCGGTTTCAGCCTACAATCGAACTGAGACTGAGGTTTTAAAGTTTGAAACTCCCACCTCGCGGTATTGCATCTCTGTACCAGCCATTGTAGCACGTGTGGCCTACATAGAGGCATGATGATTTGACGTCATCCCCACCTTCCTCCTGGATTAACCAGGCAGTCGAGTCCCTCCCAACTTAGTGGTAGTAACTAACGACAAAGGAGGTTGCGCTCGTTGCGGGACTTAATCAACATCTCGACACGAGCTGGCAGCCATGCACCACCTGTCACCTTGTCCCCGAATTTCCTCGATTAAGAGTAATGCAAGGGGATGTCAAGTGTAGGTAGGGATTCTTCGCGTTGCTTCGAATTAAACCATGCTCCGCTTCTACTTGTGCGGGTCCCCGTCAATTCGCTGAGTTTTAATCTTGCGACCGTACTCCCCAGGCGGAATACTTAATGCGTTAGCGGCAGCACGGAGGTGTTGAAACCCCACACCTAGTATTCATCGTTTACGGCGTGGACTACCAGGGGTATCTAATCCTGTCTGCTCCCCGCTTTCGAGCCTCAGCGTCAGTTACAGTCCGAGAGTCGCCTTCGCCACTGGTGTTCTTCCTAATCTCTACGCATTTCACCGCTACACTAGAATTCCCTCTCCTCCTGCACTCCTGAATAACCAGTTTTGAATGCAGCGCGATTGAGCCTGGGTATTTTCACATCCGCCAATCATCCGCCTACGCTCCTTACGCCCAGTAAATCCGGATAACGCTCGCCACCTACGTATTACCGCGGCTGCTGCTGTTTACGTAGTTAGCCGTGGCTTCCTCCTTGGTGCGTAGGCCTCTTCCCCAAAAGACAGAGCTTTACGATCGAAACCTTCATCACTCACGCGGCGTTGCTGCGTCAGGTTCCATTTGTGCAATATTCCCCACTGCTGCCTCCGTAG
+
13)++7),213..-*%'('')+8-440::-+*,0(()*+38)'&(()--*---*,-.1003.3)(,,-&--,**,.013584347,*)**'.*&5:/,,+,+.03547000,8:768434+058886759&5/4/.02.//-*15023476988.018:82//0-*&%%)--..-3*')*4:5*/)'+.720-.:),+,4533314/0*)**++().923'+,+681*8+,-:31.4.++33+)526303+..++6/0//....//./7519;285---/,')..3+.*,'%&***/'%3,./:44443;<61(%&'$.(+56++0-6<::976/(+&()*'+'(-54455-)()*.1,(0(()'(('**+.8/-..583339795.99)/-)+11:582123249342;811*-+8-3/-,,-10,,+-43--,*+2'(&$&)*.-236:579466/.0/0/..;75&''%&/()(,//3150,))*+/*4&(+**47*+/,1272/511/-(&$(**&(&%((**+,,,%*2,7*,/061;6.420-//.-((*&(**'*('(+,(.+)364+.0850601*+/..-5;:-.5/206)+*%$&&)),..24+'-47462.))+0/2500001;11164.%-,-1131/3./.70.:4/:;1)-+043.--07<9545/049*.,50129:558342,)/,(*.22,-&(46/2.+0/02--*+*.28.5&''+'--,&..24.018111366&&(('+)((/).238:200026224;5505))+7,*+)1.527269;3+-4))*%'(*.&+)/,0.1*)*)-,-/++,0*,,-.*&&(*+1.7-137;--'.,(-,,,*+$((+**(2/778002358-1.1/-20'(*,-.//87--343586986+0+$)%(%$$&'.52./3352003*))))085022**,,.437..*%&+3.,*+,-52/'%%$((**/28524216393356+)+&&)--*%%$%#'%&(./3:0:</*88++1.1&'+).8,+332./%&32)86;/*+--672,101.711.7-,+**&(&&&,.7*'$&'('0)/(1,..049:1+/0+-0-/7/79*/-.
@bae5f139-3a4a-4998-93a3-3b1356f7e8b8 ch=452 read=12804 start_time=2019-12-12T19:27:23Z barcode=BC01 runid=2c9cf7bc05858273f10e7d7ec552fc0bd742dc3e
CCGGTTACCTTGTTACGACTTCTTAATCATCAATCCACAGCAGACAGCTCCTTCCCTTTGCGGTTAGGCCACCGGCTTCGGGTGTTATCAACTCTCGTGGTGGCGGCGGGCGGTGTGTACAAGGCCGAGAACGTATTACCACGCGACATGCTGATTCGCGATTACTAGCGATTCCAACTTCATGTAGTCAGGTTGCAGACTACAATCCGAACTGAGAGAATGGTTTTGGGTTTTTGCTTCACCTCGCGGCTTCGCTTCCCTCTGCATCCATTTGTAGCACGTGTGTAGCCCAGGTCATAAGGGCATGATGGACGTCATCCCGCCTTCCTCCAGCTTGTCACGCTGGCAGTCTCGCTAGAGTCCCCAACAATGATGGTAACTAACGATAAGGGTTGCGCTCGTTGCGGGACTTAATAACATCTCACGACACGAGCTGACGACAACCATGCACCACCTGTATCTCATATAGCTATCTCTCCATCTCGGGCCAACATGAGTATGTCAAGACCTGAGTAAGGTTCTTCGCGTTGCTTCAGATTAAACCATGCTCCACCGCTTGTGCGGGCCCCGTCAATTCCTTTGAGAGTTTCATTCTTGCAGACGTACTACTCAGGCGGAGTACTTATTGCGTTAACTGCAGCACTGAACTTTGACATCAACATAGTACTCATCGTTTGGCGTGGATTCGGGTATCTAATCCTATTTGCTCCCCACGCTTTCGGGACTGAAGCGTCAGTTGCAAGGCCAGATCGTCGCCTTCGCCACTGGTGTTCCTCCATATATCTACGCATTTCACCGCTACACATGGAATTCCACGATCCTCCTGCACTCTAGCTGCCTGGTTTCTATGGCTTACTGAAGTTAAGCTTCCAGGCTTTCACTGGAGCCCTTGCCGCCTGCTCCTCTTTACGCCCAATAATTCCGGATAACGCTTGCCACCTACGTATTACCGCGCGGCTGCTGGCGCGTAGTTAGCCGTGGCCTTCTAATAAAGTGCCGTCACTCGGCTACACCATTTCCTGCTTAGCCGCCGTTCTTCGCTATAACGAAGTTTACAATCCGAAGCCTTCTTCCTTCCGCGCCGGCGTTGCTCGGTCAGGAGGTTTCCCCCATTGCCGAAAATTCTACCCGCACTCCCGTAGGG
+
960.23-.)*0'*,'+0*/0/(&$&-*14:232.3.,,)$$(,--,,-,2*+*,,&(+)'*.42925497*,1.1-.70-933,1...71610000'2(&*$)')+*03936;97513449:*/.&)%((+*+,,/5*26%0,*.34;;9999759413546:56746687:/;,-%/443+.-33557&&007%+%)()*,/0;81/--1.,+*&)*.536/997(&)6(;87-'+.:0)/5131-032273.1202;0-0)&'''890::+,..,,&),/,,)(*,,42*.+--5564*68,0-+('*+)13589-::,*347:78-/.,)*'+,/0+0,..0///89848654,,-/-386)4/0/4../888-3,++5131..*(+.-,9044768+41+&(-2/37441(+60231/-+//)+'(&,-1431.,--20616;7535903939866787*1,,-...26311044-0/12-,(()'%()00)*,-2652)(')6653++-02*1,827<:487/6/0178(*&,)185.5'''+-66/250-0.-..40/).76+(++&+&8-1088.*)'*3<;2-;;/8/.0$*+/+0,-/%()*/15325*+,(-+1-053456301)**+(-,'*),/63499556919)7,&%%*,4645366-0-**.-02-4(0'#'$#.+5477:662/*28)'.(9:3+./,./862&8:430--('*115265:433(3/8:20222278689494014++++202598514:3302011,(+)+&,9-4*1957842///241.//.,*&((+*2)*-6445/.)(%&'..042.050;:/3356:-6.-.72-0,,53.+-6:,/&.4/8:0.*,''('$28./,*+*)384+-.38,.2:4124065-704-897*9.95340),0/+10-4304621-1.,85..((++).9818*)()(0*(571235,115566:42060196-4&2)'+-.4443833)+)8.06;626.-%('+,330535:;4744&&.*+797+)1**6:054982,(+)%&)(0+5:8::9:*'**+-'5/-1.--231;//*,/%))28129<9.03;7863/357..0'&(&'$)$('29)'4/3+%
@c785f29c-ef7e-4c9b-a921-ca995ebf57c1 ch=441 read=15402 start_time=2019-12-12T19:27:29Z barcode=BC01 runid=2c9cf7bc05858273f10e7d7ec552fc0bd742dc3e
CTCCTACGGGAGGCAGCAGTAGGGAATTTACTAAGCAATGGAAACCCTGACCGAGCAACGCCGCGTGAAGGAAGAAGGTTTTCGGATTGTAAACTTCTGTTATAAGGAAGAACGGCTACGGAAATGGTAGCCGGTGACCCGGTACTATTAGAAAGCCACGGCTAACTACGTGCCAGCCGCGGTAATACGTAGGTGGCGTTATCGGATTTACTGGGCGTAGAGAATGGGCGGATGATTAAGTGGGATGTGAAATACCCGGGCTCAACTTGGGTGCTGCGACCAAACTGGTTATCTAGAGTGCAGGAGAGAGTGGAATTCCTAGTGTAGCGGTGAAATGCGTATTAGAGATTAGAAGAACACCGGTGAACTCGAGCGACTCTCTGGACTGTAACTGACGCTGAGGCTCGAAAGCGTGGGGAGCAAACAGGATTAGATACCCTGGTGGTCACGCCGTAAACGATGAATGCACTAGGTGTGGGGTTTCAACACCTCCGTGCCGCCGCTAACGCATTAAATTATGCCTGGGGTACGGTCGCAAGATTAAACTCAAAGGAATTGACGGGGACCCGCACAAGTAGCGGAGCATGTGGTTTAATTCGAAGCAACGCGAAGAACCTTACCTACATGACATCCGCCATTACTCTTAATCGAAATCCCTTCGGGGACAAGGTGACAGGTGGTGCATGGTTGTCGTCAGCTCGTGTCGTGAGATGTTGGGTTAAGTCCCTGGCAGAGCGCAGCATATCGTTACTACCATTAAGTTGGGGACTCTGGCAGAGACTGCCTGGGTTAACCAGGAGGAAGGTGGGGATGACGTCAAATCATCATGCGCATATGTGTAGGGCTACACGTGCTACAATGGCTGGTACAGAGAGATGCATGGGGAATTGGGCCAAACTTTAAAACCAGTCTCAGTTCGAGTTGTAGGCTGAAACTCGCCTACATGAAGCTGGAGTTACTAGTAATCGCGAATCAGAGATGTTGCAGTGAATACGTTCCCGGGTCTTGTACACACCGCCCCGTCACACCATGAGAGTTGGCAATACCCGAAGTCCGTGAGCTAACCGCAAGGGAGGCAGCGGCCGAAGGTAGAGGTCAACGGTGGGAGTAGAGACCAACAAGGTAACCGG
+
&).7-./(+/),..000121.*.'.(21('%%%'&'*-.-,,.(16-++*+*---448656<8:9:870//,0)/,*,1:/21080.0+./7.129423&.,-..(+,0*.8+.+('%%(.-10-,,+)*/2)/+**+*+&*.'+-'++*(-10-49.//92001.017'2&')''+)-6/80/822345,)*&'-*,,6/-1*5*09/.058864./*'((%(+$-6-1-,-1,6/7/687:2-+&&(+3/,)11*/3.,/.1,),-.943231,-'')',1/567249/13420-./1/)480-+))(*/-8,5-.2-+-10,,,+69676:8//010*'))((()2,1+)*(0:8647*51-)%'%'((+..34200)-5;7998464-.//044443-3/01(*.,)*28075('.01;593(/&/--*-//19+.13.)&))+/14:9::;:6//,*)*($(%',%464564::/-8.0*),,,++,3089::8:;2//11*%(*5.6,'+&$$&))(+0+&')99:::4630-*3*90(((++3-0--112/,5.-7/35:5---11+)'%&&)-%(*'+%-(5(93-97;7,3-++0//,-,//-2634.2-/4,-**-++0-/5&$%%&,-$****+*4-0+((,')5+6<73295566,/,++56+1103:::99:7/3,+-757703/-++)*,/.14647:2522974:4.*.31('*&'))().('(%*&'(+./+6**+/6:85;47024)*3606965)2/(')*./41400+3*-+4,4;35/,2,*+.1217942557:89944013672)*('$'&((,.2/*-0675863+,''+00078999931031.4--+++../&%$$%,-('&*)+*++11;1.03/.9:40:9:::::569;9*',,/)*&)(()00872391/0--.01))''(/1.,,260/1-43375624339563*(%42+7-,-)050/:8.7355/*)&-1163:32375425;429:,+26//0086611.-..:.8.0:000:4,0.-.63+3,1.1143461317/7,)-/-//1.4*+).0-51//&+')+75.,(.,1.)%+('))()&2+.29(4-69:787
@88c528a2-45fb-42f2-8daf-0b4004054ae6 ch=319 read=18599 start_time=2019-12-12T19:27:28Z barcode=BC01 runid=2c9cf7bc05858273f10e7d7ec552fc0bd742dc3e
CTCCACGAGAGGCAGCAGTGAGGAATATTGCACAATGGGCGCAAGCCTGATGCAGCCATGCCGCGTGTATGAAGAGCCTTCGGGTGTAAAGTACTTTCAGCGGGGAGGAAGGAGTAAAGTTAATACCTTTGCTCGTGGCGTTACCCTGAAAAAACACCGGCTAACTCCGTGCCAGCAGCCGCGGTAATACGGAGGTGCAAGCGTTAATCGGAATTACTGGGCGTAAGCGCACGCGGAAGAGCGGTTTACCTGATGAGTCAGATGTAAATCCCCGGGCTCAGCCTGGGAACTGCATCCTGATACTGGCAAGCGGGTCTCGTAGGGGTAGAATTCCAGGTGTAGCGGTGAAATGCGTAAGATCTGGAGGGAATACCGGTGTGAGCGCCCCCCCTGGACGAAGACTGACGCTCAGGTGCGAAAGCGTGGGGAGCAAGCAGGATTAGATGCCCTGGTAGTCCACGCCGTAAACGATGTCGGCTTGGAGGTTGTGCCCATGAGGCGTGGCTTCCGGAGCTAACAGAGTCGACCGCCTGGGGAGTACGGCCCGCAGGTTAAAACTCAAATGTGATTGACGGGGAGCCCGCACAAGCGGTGGGCATGTGGTTTAATTCGATGCAGAAGAACCTTACCTGGTCTTGACATCCACGGGAAGTTTTTTTCAGAGATGAGAATGTGCCTTCGGGAACCGTGAGACAGGTGCTGCATGGCTGTCGTCGCTCGTGTTGTGAAATGTTGGGTTAAGTCCCGCAACAGGCGCAACCCTTATCCTTTGTTGCCAGCGGTCGGCCGGGAACTCAAAGGAGACTGCCAGTGATAAACTGGAGGAAGGTGGGGATGACGTCAAGTCATCATGGCCCGCTGACCAGAGATACGTGCTTTCACAATGGCGCATACAAAGAGAAGCGACGAGAGCAAGCGGACCTCATAAAGTGCGTCGTAGTCCGGATGGAGTCTGCAATCGACTCCATGAAGTCAGGAATCGCTAGTAATCGTGGATCAGAATGCCACGGTGAATACGTTCAGGCCTTGTACACACCGCCCGTCACACCATGGGGAATTAGGTTGCAAAAGAAGTAGGTAAGCTTAACCTTCGGGAGGGGCGCTTACCACTTTGTGATTCATGACTAGGAGTGAAGTCGTAACAAGGTAACCGG
+
*+0)$'(')$'/-156245-+/(,000921005597/9730336-29----).+'.+23.9:75554578600+'+-335,)1*.%(*1)(*-./;:,+-,08;-)/..2./&()+09-/4341.2-22-+020&+()*+05/21'%%&0.+-,+-31+-..05//18+,68-)*')043////,,1,,.,/*/**&))/)+.494847(02&2)/1396464577.1..'*),,..+()+-)527'$))%&%,'''(-+,/,+*',0(+16+*5;7851'2569;9676866546*,,220386952.))'))*-+-.2+--3/+,0'1*,3('1/-+)%++4:90**.*+47,-((&,/58.,351-24)24/423'+'(''+(,130+,-436,/*')/%')43669-/7121')&,&'+1655)%')2:243*/'(,)(+1),1,*021/334/+/1230038)//*+,972&.-+,-%'&*5-,(36.'*+,.14796:3312(.)+(*0.--))'$'-*.0779;:5::-)+)),-0.9-&'&&.-/29:8279685*(%%&+*76:1392&+0;.*++,063+(+'*.//22,*.46<97535-,,'&'$$+,1364-%&)+1//.,./52+2666)'**1,*+,./1;<:-60--.012/.*2/6759;593'56/118,,+,+45-5---:922100:7;;993..,..44633:21246900/91:88:74--0,'(-.36))/-(.+.05)),+02.497,04..-')'*5160725-81./.48-2**,'-,02040.///33/4,/040/3//4-9028:459212./32/)***)($%%)'.,%&'&&+**,&('&&)'*+,,'*%%%+.-*)(%)'-+-05*'(%&()/003,))')+63(-131/6332,8;1.:9:9::7:4211//3'.(&&'*--))'%''11//05),-7---5$-*,204((&&('*.+-199988:113:859,)+176,-92/22398%2134))')(-(-+/401960121102:59843)'(-*-/55:455:2*%)+)*2170/)'&'&+(67495+5.,+.24+%%&$&,1(-/85.036695-/,'-/'04'**)++)+,0511%.1*5,/96566
@486677be-ddb5-41e8-b124-355a196f60c6 ch=370 read=20355 start_time=2019-12-12T19:27:37Z barcode=BC01 runid=2c9cf7bc05858273f10e7d7ec552fc0bd742dc3e
CTCCTACGGGAGGCAGCAGTGGGAATATTGCACAATGGGCGCAAGCCTGATGCAGCCATGCCGCGTGTATGAAAGAAGGCCTTCAGGTTGTAAAATTGCTTTCAGCGGGGAGGAAGGAGTAAAGTTAATACCTTTGCTCGTGGCGTTACCCGCAGAAGAAACCGGCTAACTCCGTGCCAGCAGCCGCGGTAATACGGAGGTGCAGCGTTAATCGGAATTACTGGGCGTAAAGCGCACGCAGGCAGTTTGTTAAGTCAGATGTGAAATCCCCGGGCTCCGGCAGAACTGCATCTGATACTGGCAAGCGGAGTCTCGTAGAGGGGTAGAATTCAGGTGTAGCGGTGAAATGCGTAGAGATCTGGAGGAATACCGGTGGCGAGAGCGGCCCCTGGACGAACGACGCTCAGGTGCGAAAGCGTAAGAACAGAGCAAGTTGATACCTGGTAGTCCACGCCGTAAACGATGTCGACTTGGAGGTTGTGCCCTTGAGGGCGTGGCTTCGGAGCTAACGCGTTAAGTCGACCGCCACCAGAATGCAGCCGCAAGGTTAAAACTCAAATGAATTGACGGGGGCCCGCACAAGCGGTGGAGCATGTGGTTTAATTCGATGCAACGCGAAAGAACCTTACCTGGTCTTGACATCACAGAACTTTCCAGGAGTGGATTGGTGCCTTCGGGAACTGTGAGACCCAGGTGCTGCTGCATGGCTGTCATTAAACTCGTGTTGTGAAATGTTGGGTTAAGTCTAACAGGCACCAACCCTTATCCTTTGTTGCCAGCGGTCCGGCCGGGAACTCTCGGGGAGACTGCCAGTGATAAACTGGAGGAAGGTGGGGATGACATCCAAGTCATCATGGCCCTTACGACGGGGCTACACGTGCTACAATGGCGCATACAAGCGACCTCGCGAGAGCAAAGCGGACCTCATAAAGTGCGTCGTAGTCCGGATTGAATGCAGCTCGACTCCATGAAGTCGGAATCGCTAATCGTGGACCAGAATGCCACGGTGAATACGTTCCCGGGCCTTGTACACCGCCCGTCACACCATGGGGTAAGGTTGCAAAAGAAGTAGGCCAAGCAACCTTCGGGAGGGCGCTTACCACTTTGTGATTCATGACTGGGGTGAAGTCGTAACAAAGGTAACCGG
+
*/040/1070'())+/534817,-,,-4/--0/1:::<2.,(+936743.0,..&2638797698655.000,*&**-4/001-*366812/;5',*',27;0,0-,59*)/+1).*'()/62,-0100010,-(''12365*6*-..6:-,,++20$*(&'1*4..-2--/6475:5430,,13,-+,))'').07-0/.---/10/6.6/4+,/+1-3336:568888-+--3+-+-'2:6&355931;28,/8*,-5.0.076,133+(06317',-.,)'+44665662223378:856/+,+*+,-64667/.)105.1/('&*(/(*---,+./1:0.18-**'-+.-.-/252..)*-,3.1::18548**)'#()3,7:2)(-328.%*((,49:3://9666/1./*--2%)-./2,%*&+4$0%+'))+9;323002946()*-97997*-+&').---)&%*.&'*+5+-,06&%%'&*2614312./.3)**',029655-7-6+/2769877;1(.()*&)'&'%(2,561)2-45-72)./66;:4356:6:57/*36*09'')*.--)2.**+&&*+3623485<;88:;2/00056-2,++04*(*+-.0-))+%#',-02-'-1-/*+-169/5:.0*+.,&%++/)+-+4.58;975/993--%&&)*-+01+--2233-,,-.2014327672(+&)-&//64767;6657::12341-,3.0(/**'&(.-,13(/)0..4*)*+-5(&,,44<773/,23876/7/7-7;433--/)((,0+$)(2036:(11/024;;;:;/-2-+0-2-29:./0/11%.3(*'$')-45042587(''$%))0$/8863/+')*,311-..200932365140/*.047;::791-,(*-:9++1.2+.024450;./06877+,.%0/4'1*,:-)$%'%(*&.002579::66435113.51745442-+-++16;62+,*,2197.,-,1///:725337.3-,452+.-,-55355.4:/07332017.0.14++'&.,8;57879,'*.++-1..++(%&(2,/0973<8./53/5549136(**')*678;<410//323+3/,,,/++,0226459(0*,,.297:
@265ede32-2d97-4bc4-bc2a-0f6d281d87c8 ch=170 read=17891 start_time=2019-12-12T19:27:35Z barcode=BC01 runid=2c9cf7bc05858273f10e7d7ec552fc0bd742dc3e
CCGGTTACCTTGTTACGACTTCACCCCAATCCGCTGACCCTACCTTCGGCCCGCTGCCTCCTTGCGGTTAGCTCACGGACTTCGGGTATTGCCAACTCTCGCTTGGTGTGACGGGCGGTGTGTACTAACCGAGACGTATTCACCGCAACATTCTGATTCAGGAATTACTGGCGCTCCAGCTTCATGTAGGCGAGTTTCAGCCTACAATCGAACTGAGACTGGTTTTAAGTTTGGCTCCACCTCACGGTATTGCATCTCTCTGTACCAGCCATTTGTAGCACGTGTGTAGCCCTACACATAAGGGCATGATGATTGACGTCATCCCACCTTCCTCCTGGATTAGCAGGCAGTCTCGCTAAGTCCTCAACTTAATGGTATTAACTAACGACAGGGTTGCGCTCGTTGCGGGACTTAACTTGGCATCTCACGACACGAGCTGGCGAGCAATATGCACCACCTGTCCCTTGTCCCGAAGGTTCCTCGATTAAGAGTAATGCAAGGGATGTCAAGTGTAGGTAAGGTTCTTCTGCTTCGAATTAAACCACATCGCTCACTACTTGTGCGGGTCCCCGTCAATTCCTTTGAGTTTTAATCTTGCGACCGTACTCCCCAGGCGGAATGCCAATGCGTTAGCGGCGGCACGAGTGTTGAAACCCCCCACACCTAGTATTCATCGTTTACGGCGTGGACTACCAGGGTAGCTATCCTAATCCTGTTTGCTCCCCACGCTTGAGCCTCAGCGTCAGTTACAGTCAGAGTCGCCTTCGCCACTGGTGTTCTTCACAATCTCTACGCATTTCACCCGCTACACTAAATTCCGCCTCCTCTCCTGCACTCTAGATAACTTCAGTTTGGAATGCAGCACCCAAGTTGAGCCTGGGTATTTCACATCACTTAATCATCCGCCCACCCGCTCCTTTGCGCCCAGTAAAAAATCCGGATGGCAGCTCGCCACCTACGTATTACCGCGGCTGCTGCAACGTAGTTAGCCGTGGCTTCCTCATGGGTACCGTCATTATCTTCCCCAAAGACAGAGCTTTACGATCCGAAAACCTTCATCACTCACGCGGCGTTGCTGCATCAGGGTTTCCATTGTGCAATATTCCCCACTGCTGCCTCCCGTAGGAG
+
350617+/*1,(/9+-/48;<:03.1+0.1/**,-.,75-,+-*,/-6.84-,5325006122000406//022)+0.,06:8.7,,+2/.51.*+()(*$$'%5*7250/1*/56655+**)('%)',)'&*)*)0.0<746727854((0-,-54;.')('%/**,+'%%$((2++.45;678863021//30:56./07/3-7-)0-.26-.177566,7<<+40)-;/-.--49469573517200200)2..--*1..'/6...7,73+($$&()22210/-046<0-,.,*/150080/442341+1-*01267725(+),/.56;835115+0*)&.*-5988:873'+0-&&''21012.0120.254-,,0-,.-52447/424/5-./169759340;94416/,($#('+*))))(),'212437514-1,+()1+&**%,%*4.34/56/:5+62-32*&)'&))0+745422401)*'(((+''+*(-225.+$(+().48383/-+0.73.1**&*,3.)%,(1-;99;//-+($(((%*/+-3/-.32'441/52'%*,'4*:/105400.3;<0,4105-'%)):;542+)567-13975:7;4*2+.-854020+++*4039413,),,.3:4*52.58:9,(*)-.3+-424;:688.71,%.,93237:674-3407750/&*%()+&(21169728<9+0.112+'*)',)-/78/-*))-.3:62;1..+*26-,,--/78:6<867:89:9994:95631$%1956788453443;71)/5*'*1&(&(.).51.2)$$$*($'',.5..0&'(---/61*%)((+%,21((&*-,142332172-1,1220/68307.1..<.-+--24*,,//4285570*63($'%+*0-8/*7,'0.//,''(-04,/*.00/143)./--4599::6695460/+'1%)555181,++'&$$$++-1627./04223/.22/5-.,0(13//096;:337/0/66799*381/02.+()'%')&(1151*+14:/65598888+.1700//,7.+/1*(3.-../.03865-,'#(-*.106.0/;;8/2-$)))-.*-221://376(+)
@38bd823d-8f77-4594-aee0-b4301e13c688 ch=176 read=18222 start_time=2019-12-12T19:27:35Z barcode=BC01 runid=2c9cf7bc05858273f10e7d7ec552fc0bd742dc3e
CGCGGTACGACTTCACCCCAGTCATGAATCACGGGAAGTGGTAAGCGCCCTCCCGAAGGTTAAGCTACCTATTCTTTTGCAGCCCACTCCCGCTGGTGTGACGGGCGGTGTGTACAAGGCCCGGGAACGTATTCACCGTGGCATTCTGATCACGATTACTAGCATTCCGACTTCATGGAGTCGAGTTGCAGACTCAATCCGGTTCACGACGCACTTTATGAAGTCCGCTTGCTCGCGAAGTGCTTCTCTTTGTATGCGCCATTGTAGCGTGGTGTAGCCCTGGTCGTAAGGGCCGCGGTAAACGACGTCATCCCCACCTTCCTCCAGTTTATCACCGGCAGTCTCCTTTGAGTTCCCGGCCGGACCGCTGGCAACAAAGGGTTGCGCTCGTTGCGGGACTTAACAGCGATTTCGCTTTGGCTGACGACAGCCATGCAGCACACCTGTCACGGTTCCGAAGGCACATTCTCATCTCCTGAGAAACTTCCGTGGATGTCAAGACCAGGTAAAGGTTCTTCGCGTTGCATCGAATTAAACCACATGTGCTCCACACCGCTTGTGCGGGCCCCGTCAATTCATTTGAGTTTTAACCTTGCGGCCCGTACTCACGGGCGGTCGACTTAACGCGTTAAGCTCCGGAAGCCACGCCTCAGGCACAACCTCCCAAGTCGACGCATCGTTTACGGCGTGGACTACCAGAATTATCTAATCCTGTTTGCTCCCCACGCTTTCGCACCTGAGCGTCAGTCTTCGTCCAGGACGCGCCTGTTCCTCCAGATCTCTACGCATTTCACCCGCTACACCTGAATTCTACCTACGAGACTCAGAAGCTTGCCAGTATCCAGATGCAGTTCCCAAGGTTGGGCCAGGATTTCATCTGTTAACAAACCGCCTGCGTGCGCTTTACGCCCAGTAATTCCGATTAACGCTTGCACCCTCCCGTATTACCGCGGCTGCTGGCACAGGAGGTTAGCCGGTGCTTCTTCTGCGGGTAACGTCAATGAGCAAGGTATTAACTTCCTCCTTCCTCCCCGCTGAAAGTACTTTACAACCCGAAGGCCTTCTAACATACACGCTTAAGCTGCATCGGGGCTTGCGCCCGTTGTACCAATATTCCCCTGCTGCCTCCCGTAGGAG
+
'$%%(++2113496.9890,12:3644:84/2,*(''&(%'*)''*01;5/41.-15282550,02/1.,$%**,598022034-&()381$&)*5,755453;:668001-1+.593:17-(4/11/&&(+8968:4/5/-'**(''(,,)+/027232,0.&,9271489;9568-)))*++)(*''+,0258+:./%('(-(%'()..4..1;:13*&%+,/+(+-3,.-/(1)'$())').,6.78-*..0339;;080-&%%)&*$&+%''*116.2:8705//,7926*+**('+&%)*/3:9:.;20.,024:5741+.-380,/.24;1;8(*211512064359349/+2/.288;986537/0&08:)()'*;/1115515201074.(&'+(/*'/%'06;/'(,*,,((/,,-.%/,-/;/633)12-1-32/,23-0489:*1%'+,/-(,')4*/679926&()*$++&-/517**3-,586757005;&3,..1+-70;8:;:59822,,,.:.+/-1-882;4612/,/135*(*+0700110245020.851)*0258:9689../.9;<+594533/,-(-.-+++-/("&&((0(6212--4*2*++../*0()*+9&+)-+'.71415896%3-,+,599;79.)-0,222474666789<;343:72329537+-((&+)-3.25658755517;0)00155/,0-/0:5756-3:55455246-2457:9304)(*,)'%&$&*'$)1/3+3*))889766%.''(15;482;+*/2*.)-.+(&/.5/7+5*%'/+$/)/56*$)&&%%&)/4)01.28'&*5650+00;.91,,/015.&03+'592/;+++*+/(*)1+848::;8:<99:7873/-220,../6)+-1587780/.4253:3425/004;9606**1,/4*.301.8///7/8-+&*&.1$').4...9.97011816:3/*)+3878:8662-2.10/6/-+,*)*.*)(&(%)'.4,59645:90-1744:40.&*-(++022481..,2-68191,***)**,(+%$$$(&&('$$%')(3($$$&+.11;1+1-$.&,/.2-.2-7830,0487796/60-0481.+
@a80a0dc5-e677-46e7-b6a7-40655ab4d1d2 ch=417 read=15083 start_time=2019-12-12T19:27:43Z barcode=BC01 runid=2c9cf7bc05858273f10e7d7ec552fc0bd742dc3e
CTCCTACGGAGGCACAGGGAATTTTCGGCAATGGGGAAACCCTGACCGAGCAACGCCGCGTGAAGAAGAAGGTTTTCCGGTTAGCAAACTTCTGTTATAAAGGAAGAACGGCGGCTACAGAATGGTAGCCAGTGACGATACTGATAGAAAGCCACGGCTAATACGTGCCAGCAGCCGCGGTAATGCAGGTGGCAAGCGTTATCCAGGTGTGGGCGTAAAAGAGGGCAGGCGGCAGCAGGGTCTGTGGTGAAAGCCTGAAGCTTAACCTATTAAGCCATAGAAACCAGGCAGCTAGAGTGCAGGGAGAGGATATTGATTCATGTGTAGCGGTGAAATGCGTAGATATATGGAGGAACACCAGTGGCAGAAGGCGACGATCTGGCCTGCAACTGACGCTCAGTCGAAAGCGTGGGGAGCAAATAGGATTAGATACCCTAGTAGTCCACGCCGTAAACGATGAGTACTAAGTGTTGGATGTCAAAGTTCAGTGCTGCAGTTAACGCAATAAAGTACTCCGCCTGAGTAGTACGTTCGCAAGAATGAAACTCAAAGGAATTGACGGGGGCCCACTGAAGCGGTGGAGCATGTGGTTTAATTCCGAGCAACGCGAAGAACCTTCTGGAGTCTTGACATACTCATAAAGGCTCAGGATGGAGATAGCTATGAGATACAGGTGGTGCATAGTTTGTCGTCAGCTCGATGTGTCGTGGATGTTGAGTTAAGTCCGCAACAGGCGCAACCCTTATCGTTAGTTACCATCATTAAGTTGGGGACTCTAGCGAGACTGCCAGTGACAAGCTGGAGGAAGGCGGGGATGACGTCAAATCATCATGCCCCTTATGACCTGGGCTACACGTGCTACAATGGATGTAGTTGCAGAGGGAAGCGAAGCCGCGAGGTGAAGCAAAACCCATAAAACCATTCTCCAGTTCCGGATTGTAGTCACCGCAACTCGACTACATGAAGTTGGAATCGCTAGTAATCGCGAATCAGCATGTCGCAGTGAATACGTTCTCGGGCCTTGTACACACCGCCCGTCACACGAGTTGATAACACCCGAAGCCGGTGGCCTAACCGCAAGGAAGGAGCTGTCTAAAAGGTGGGATTGATGATTGGGAGTAGAGATCGTAACCAGAG
+
'*22,15+4)*-,'**(,((*-5<717<:8;762,&')+)-/)*+10+1'+.--248'-%'*,3+,0'(0',+;73.(*+,,)(*)8/23;38,7.--:8.315835.+'.)*3,+,00/)2,/2.+(&$$(/../($('+2%&1)%**(),20/0./,1,)+,-8779/..-)76..411510,.-**),+)0/+1146202(%*&&$)+373122;2(''/13-46965;73231291101,'*10+()(&),''++(*,/0*0*($+)5,.6;5:2/*1/-671851122.-*+,77181)(.+06+,%*)''++*).21+)**+/620-55..495.-.+-92:7:131454688477392''+,.507910/,3-.5:;3553-&(,//00.1)++8&(*))+33573)*(.1;;2,.0*++*,34'6:)*(++--4842356;7:::230-0++),',')/2468<9;+,,,,582/19678:::545557:68524-;+,6,'7,-/46.174,*++*232546890330/388425:13075++,(+1032549:8,27,%,''+)(+39560,,,.0.&(,798/7280,*)&())*'0338/-,.0-2(%&)%'*21:2/.10/555-,*0-)0226'&.-/4.+,,50687021203,.1/11/04655-2)(+:2,35414*--/,,%'&*(*,).+)(+).2.(),080.*3/+-1*8+.454.1&49608222/8/.-,8--89:;87;861.7.79243661*&&()+6689::36766,4+**23;0.2-2/25%,1.*-,0/+-3898111/.'-)-5./,91.-0;243;99651-.*+/753/5//;:88220301.11.+*2..-)(),3-2612+(-)*+/6)+/8855;7266:<88;79;708&('7+-&9,445'0&***')%%(*&.2752-)++,.-1.,22729;67433*,,-1343886;990'-+.04726(1/%%,'&*+39768*8660/0(+.2/304:6/;9./762+/(&'(/,,*-,.,26*(+1(..*-+,+3),5:44/217+5.4,+()*4543.25,(-.55<8+2+()./0010:9(,+))*'&*$%$&&-+))*'
@5b8f699d-6df7-40f4-bd56-8bc08c78b6f5 ch=366 read=18411 start_time=2019-12-12T19:27:48Z barcode=BC01 runid=2c9cf7bc05858273f10e7d7ec552fc0bd742dc3e
CCAGTTACCTTGTTACGACTTCACCCCAATCGCTGACCCTACCTTCGGCCGCTGCCTCCTTGCAGTTATCACGGACTTCAGATATTGCCAACTCATGTGGTGTGACCTTGGCGGGCGGTGTGTACAAGACCGGGAACGTATTCACCGCGACATTCTGATTCGCGATTACTAGTAGCTCAGCTTCGCTGTAAGGCGGTTCAGCCTACAGGGGCTGAGACTGGTTTTAAGTTTGGCTCCACCTCGCTTGACTGGCCATCTCTCTGCCAGCCATTGCTTGTAGCCCTGCACGCAAGGGGCATGATGATTTGACGTCATCCCACCTTCCTCCTGGTTAACCTTGGGCAGTCTCCTTCAAGTCCTCAGCAATGGTAGTAACCTAACGACAAGGTTTGCGCTCGTTGCGGGATAACAACATCTCACGAGCACGGTGGCGACAACGCCACTTTATCACCTTGTCCCCAGAGGGATTTCACTCCGGTCAAAGAGTAAGTAGGGATGTCAAAATTAGCCAGTGGAGTTCTTCGCGTTGCTTCAGATTAAACCACATGCTCCGCTACTTGTGCGGGTCCCCGTCAATTCAACTTTGAGTTTTTAATCTTGCGACCATGCCCAGGCGGAATCGCAATGCGTTAGCGGCGGCACGGAGGTGTTGAAACCCCACATTCATCACGTTTGGCGGACTGGGTATCTAATCACGCTCCCCGCGCGCACTGAGGCCTCAGCGTCAGTTACTGGTTAGAGAGTCGCCTTCGCCACTGGTGTTCTTCCTAATCTCTACGCATTTCACCGCTACTAGAATTCCACCTCTCCTGCACTCAGACCAACCAGTTTGGAATGCAGCACCGTTGAGCCGGGTATTTCATCCCCGCAATCATCACCACCGGCTCCTTTTACGCCCAGTAAATCCGGATAACGCTGTCGCCACCTACGTATTACCGCGGCTGCTGGCACGTAGTTAGCCGTGGCTTCCTCCTTCAGGTACCGTCATCTTCCCCAAGACAGGCTTTACGATCGAAAACCTTCATCACTCACATGGCGTTGCTGCATCCAGGGTTCCCCATTGTGCAATATTCCCTGCTGCCTCCCGTAG
+
3/&-40,5+5+%//$*.01370.0)''..03046547;//.45768,:+8*-+)-*+-',++,%+,31-.&+*2.2391'+$)$.()-1(%''(///(+)/-/021)()(,'+230)5.00//-..,*++2&17261)-.1:1',)&)*)57:<:886741/00005/22---,+./9'&'2*-%')+-,*--223-2/+-3/*))%'&%$%&--04523/3:8016,.;515188864720,('$&&'%$$+*(),10.()%,50/.2'+'&%'%$$&(04+($.).)+*/-.7-03/..//,35)**202*%+261)-/4966+5++263,+$*%$$,/4578977.$(+(.0+/3744.)-,4014.-+,)*.&*16577932+1,6-+,/035040(+(51-(*,%&&&)--2)&&&%%(*.)&%&)*(*+'%$$&$$'&'$'*-*-*+1/03-0,%&('(,'/4-/&**+',)-&(,+&&()-+%(((,7,,,)*$&)+),,)0)('('*'-1961663377:./0))$&'*'696:4+*)*1204910,%*-+-./5,/22086()0/-(2-3'&%%'',+039<91.7440910044/&($**(-17821-)($'(&*)%,.*.((*+452954570+**()-)&)1(-33'$%#%+*++,%().1'(&#('$%%%&%/(()-+3++&(%)+()('$)(*$(#%$&%'(*&),-.111;417.,)&*'0,&')((*.112608378<88889.05:14,5,(+6,*++,/34853;04027/0-*-)*+./1424'()')+/4,/2((''$%''*,//7/6184.4/3326513(*(%'&%$$*,%0//%.93/2-6+-(%(*/.33.-$&'$%%%,(/0),.0+&/,22)$**473,1205473**$%'$()*0806943550,(/+01),/6762-(/1.),,---1)()1+'*+5019010+'&(#$+&()37.,*&()0249;/1$&0+&&)'(,)$'&&,0./:96686;7489456501$%*0/42;0/+/0*20*)///7449:4-/61124.9/.-+)''&%)*+553192-+*&
@16625eed-2839-4573-b49b-eccd89b65b8c ch=34 read=14645 start_time=2019-12-12T19:28:02Z barcode=BC01 runid=2c9cf7bc05858273f10e7d7ec552fc0bd742dc3e
CTCCTACGGGAGGCAGCAGTAAAATTTCGGCAATGAAACCCTGACCGAGCAACGCCGCGTGAAGGAAGAAGGTTTTTCGGATTATGAAGCTTCTGTTATAAAGGAAGAACAGCGGCTGGAAATGGTAGCCGAGTGACAGTACTTTATTAAAGCCACGGCTAACGTGCCAGCAGCCGCGGTAATACGCAGGTGGCAAGCGTTATCGGAATTATTGGGCGTAAAAGAGGGCAGGCGGCAGCAAGGGTCTGTGGTGAAGCCTGAGCTTAACTTCCAGTAAACCATAGAAACCAGAGCTAGAGTGCAGGAGAGGATCGTGGAATTTCATGTGTAGCGGTGAAGTGCATCCAGATATATGGAGAACACCAGTGGCGAGGCGACGATCTGGCCTGCAACGACGCTCAGTCAGCGTGAAGGCAAAATGAAGTTAGATACCTAGTAGTCCCACGCCGTAAACATTAATTACTAAGTGTTGGATGTCAAAGTTCAGTGCTGCAGTTAACGTAATAAGTACTCCGCCTGAGTAGTACGTTCGCAGAATGAAACTCAAAGGAATTGGGGCCCGCACAAACGGTGGAGCGTAATGGTTTAATTCCAGCAACGCGAAGAACCTTACCAGGTCGTGACATACTCATAAAGGCTCCAGGATGGAGAGATAGCTATATGAGATACAGGTGGTGCATGGTTGTCGTCAGCTCGTGTCGTGAGATGTTGGGTTAAGTCCACGAAGCGCAACCCTTATCGTTAGTTACCATCATTAAGTTGGGGACTCTGGCGGACTGCCAGTGACAAGCTGGAGGAAGGCAGGGATGACGTCAAATCATCTGTACCTTATGACCTGGGCTACACGTGCTACAATGGATGGTGCAGAGGAAGCGAAGCCGCGAGGTGAAGCAAAACCCCATAAAACCATTCTCAGTTCAGTTATTAGTCTGCAACTCGACTACATGAAGTTGGAATCGCTAGTAATCGCGAATCAGCGTAATGTCGCGGTGAATACGTTCTCGGGCCTTGTACACCGCCCGTCACACCACACCGAGTTGATAACACCCGAAGCCGGTGGCTAACCGCAAGGGAGGAGCTGTCTAGGTGGGATTGATGATTGAAGTCGTAACAAGGTAACCGG
+
,.74105)21+.20447333.*)%)-1-4:15.,+$(*&;50018:78477:879<::898866640-00.839::,/+2'4+*,(-,%*/7-2/,3...70.1-0-062'--,2*((((.++364-008*()%*(,')*+0156,4-1-(&/6/1,7...:3443433.2/.25./*)/*.,%)$')*,-)1-,033070007(-$&((-/1,2+/.,852)&%,-+-)0-+-8,,-)6.)01+/0676865./'*-,.'%&'')$'2)1,(,24:/78%%(&*0-.4/.%(*..//0/28074+((-01144:6*5)5+'.,++-,/0111:88,0&))+')&%')7752.131/.&'$$)&$'+.7.(**)-+,-/0324484:46523(-.35666,..8+*,..,))*)+)9:-0,0-+31.,4326:(),00/.41+)2139557;83324/'.''*67/0,-.:5:68362373+247./36888958595,40/50/2*%)%&'4++221.)+,('(+322/*'(*)+2-%(.-+,92/+,*/-2,+))%(--+,-/-0*312546001.3/3023:<;226,1%&%'(-435/06+-..++,)(&$*''&%$&$(+).111*(03)19327()20)-67)('(*5)0.--..311122040120/888727588;778556+1333&7+-353/0-././3'.*,-.,-./*#$&(,+,.//)02&/&(+;.7.-+5//25/2314:39114069/0264,-(&(+*0643.,.24486301141,+,-0-42(572131456889;60019+'&.&/+(+*)))21558665,-)+(+-3.,25953701,4/56/1&)(')'''*+),-.++*+,-,.4++.31,.(+*'(+554,609:013.25;90315&**),875461-,-.+-0434464.6*.-4-4206125+1131//-001/-.)).),&%&$()-.+../0<73434:3243:97-5-+,-/-.179;:167,2.12()&++)+.2,+*),&*%)''$%'%&).14.,-,-546362.-7,+/*(+,0/1///+2/4;0/1,++'(%())*/-.0367976:/827::828
@7e9b33f9-5e8c-401b-9339-e7bd73ad47fa ch=284 read=13952 start_time=2019-12-12T19:28:01Z barcode=BC01 runid=2c9cf7bc05858273f10e7d7ec552fc0bd742dc3e
CCAGTTGCAATTTACGACTTCACCCCAGTCATGAATCACAAAGTGGTAAGCGCCCTCCCGAAGGTTAAGCTACTACTTCTTTTGCAGCCCACTCCATGGTGTGACGGGCGGTGTGTACAAAGGCCGGGCAATATTCTGTGGCGTTCTGATTCACGATTACTAGCAGTTCCGACTTCATGGAGTCGAGTTGCAGACTCCGGCTTCTGACGCACTTTATGAGGTCCGCTTGCTCTCGCGAGGGTCGCTTCTCTTTGTATGCGCCATTGTAGCACGTGTAGCCCTGGTCGTAAGGGCCATGATGACTTGACGTCATCCCCACCTTCCTCAGTTTATCACTGGCAGTCTCCTTTGAGTTCCCGGCCGGATATTGCACTGGCAACAAAGGATAAGGGTTGCGCTCGTTGCGGACTTAGCAACATTTCCCACAACTTGCAGGCTGAAGGCGACAGCCGCTTCACCAGCACCTGTCACGGTTCCGAGGCACATTCTCATCTCTGCGCAGAAAACTTCCCGTGGATGTAAGACCAGGTAGGTTCTTCGCGTTTATCGAATTAAACCACAGCTGCTCCACCGCTTGTGCGGGCCCGTCAATTCATTTGAGTTTTAACCTTGCGGCCGTACTCCCCAGGCGGTCGACTTAACGCGTTAGCTCCGGAAGCCACGCCTCGGGGCACAACCTCCAAGTCGACATCGTTTACGGCGTGGACTACCAGGGTATCTAATCCTGTTTGCTCCCCACGCTTTCCTTACAGGCGTCAGTCTTCGTCAGGGGCCGCCTTCGCCGCAGGTATTCCTCCAGATCTCTACGCATTTCACCCGCTACACCTGGAATTCCTACCCCCCTCTACGAGACTCAAGCTTTGCCGGTATCAGATGCAGTTCCCAGGTTGGGCCAGAGTTTCATCTGACTTAACAAACCGCCTGCGTGCGCTTGTACGCCCAGTAATTCCGATTAACGCTTGCCCTCCGTATTACCGCGGCTGCTGGCACAGGTTAGCCGGTGCTTCTTCTGCGGGTAACGTCAATGAGCAAGGTATTGCTACTCCCTTCACTCCCGCTGAAAGTACTTTACAACCCCGAAGGCCTTCTTCATACACGCGGCATGTGGCTGCATCAGGCTTGCGCCCATTTATTCGCAATATTCCCCACTGCTGCCTCCCGTAGGAG
+
36-02.+*-).,,+.16991/-346///26363273*%',/3+*/0.7-(*+49316.()-2)/,656032*0**-2951:;1177'7;*,./9:)*0,+54234288206.01/.++,3)03255:7404/-/.($$%)+*%072236::3-.-+/.,,*&**%./3+.-0231..0/0+++41272:230767-.(*,&&)$%)-.,-(/3;9122,51.53/02-,,**/1/,*+(.+,-*+*3*+('-1./668:9:;177)),,,)+.312)+,:.'*).,320'16966%'),.+,'&&))748899.8;7,2;:;8856++/9//4125-5---:::69'(1&)%01657.'--*50.%%&'&($*-,1,+--07)5.:92305-/(&''(-/2381*/1((+),#)&()),1)51&%')%($#$(&',,()(&'*),&)'(++*+/()$%'%&(),3,*))%+084/1*)+150&13444(**,,((%&'%(('-137,./25)-;9:1)'$'+1239403.+(0/869<3.-('(%(00&.&)7):6;91.)%&&(*+4624801-0.016,6++3-(,-+5083/2:50/-8:</7:63.2/-,...'*+/,358+)-794:;953-3*/',-4.,1/13/8-6,/3-07*-'*(),(2:.,+-0+07/2)0-/16667277293-((,++,259732(/.(61..,.2111//&%&3:71609;8,02/+04*+&&&%''(+20,6+/378;9347(*76/2869<:=:9:9+2./1//3<82/.(((,,+0/,*.-0-0<;/.8;**7823/152*/)(1/3(('549::4,2/*0&(-0368330007**16(42255(34758399;8<1.,.,2(,/3*&)(-++')&*-2347.7/:.4927:146,.10020,)0'$'&),.50-.26859431)/-++,*+-/'6742370333735:6/7/..7727/.+0&)206//.:*7,,,;,9:<999:-5().:5344/7.,,//&)(-*+////:01.2;./;2)**06.*418591--)+24.&4+6)65-+/11//.*204;7%%&((./-2.-,2.)+21201234'88/5.(--59.')-'$*&&&)*2241237:4+//-*&$&+**)').271&+
@12d94f0d-1a20-4a27-bbcb-692fa1538cc4 ch=91 read=14697 start_time=2019-12-12T19:28:08Z barcode=BC01 runid=2c9cf7bc05858273f10e7d7ec552fc0bd742dc3e
CCGGTTACCTTGTTACGACTTCACCCCAATCATCAATCCCGCATAGACAGCTCCTTCCTTGCGGTTAGGCCACCGGCCGGGTGTTATCAACTCTCGTGGTGTGACGGGCGGTGTGTACAAGGCCGGGGCAATATTCACCGCGACATGCTGATTCCTTGATTACTTGATTCCAACTTTATGTAGTCGAGTTACAGACTACAATCCAGACGAGAATGGTTTTATGGGTTTTATGCCTCGCGAGGCTTCCTTCCCTGCACCATCCATTGTAGCACGTGTGTAGCCCAGGTCATAAGGGCATGATGATTTGACGTCATCCCCGCCTTCCTCCAGCTTGTCACTGGCAGAGTCCCAACTTAATGATGGTAACTAACGATAAGGAGTTGCGCTCGTTGCGGGACTTAACCCAACATCTCATTTTGAGCTGACGACAACCATGCACCACCTGTATCTCATATGGCTATCTCTCCATCTCTGGGCCAGCATGAGTATGTCAGAGACCTGGTAAGGCTCTTCGCGTTGCTTCAGATTAAACCATACCGCTTGTGCGGGCCCCGTCAATTCCTTTGAGTTTCATTCTTGCAGACGGCCTACTCCAGGCGGAGTACTATTGCGTTAACTGCAGCACTGAACTTTGACATCAACACTTAGTACTCATCGTTTGCAGCGTGGGCTACTAGGGTATCTATTTGCTCCCCACGCTTTTCCGGGACTGAGCGTCAGTTGCAGGCCAGATCGTCGCCTTCGCCACTGGTGTTCCCCATATATCTACGCATTTCACCGCTACATGGAATTCCGATCCTCTCCTGCGCCAGCTGCCTGGTTTCTATGAGCTTACTGAAGTTAAACTTCAGGCTTTCACCTAGACCCTTGCTGCCGCCTGCTCCTCTTTACGCCCAATAATTCCGGATAACCTTTGCCACCTACGTATTACCGCGGCTGCTGTGGCGCGGCGTAGTTAGCCGTGGCACTCTAATAAAGTACCGTCGCTCGGCTACCATTTCCTGTAGCCGCCGTTCTTCCTTTACTATAACAGAGAGTTTACAATCCGAAACCTTCTTCCTTCACGCGGCGTTATCTCGGTCAGGGTTTCCCCGCCGAAAATTCCCTACTGCTGCCTCCCGTAGAACCGCA
+
2.,/19)-14,)*((*..23;9/647-052769737221,$'$))+-4-./43-6/*&&*,.095:-.47,*2)&&,,2:/..17223/3.//2200056767785620./0/3216786-,0-)+)'*&#'(5...8;01...1348:9,..+%&&)&('%$%%+,64-/,.)))+'**.-1,+%')+9)1/5677667;09''*+-+'++0/36:8;.135:32;:.)(#+4/1'&)%*)/08.(+03-,*()-044;;8.46*&(,/023323)-+/,8+(+/-.+1-..6706710/.,16.*+037789468-,457;86232(*)1+++0()%&%%'%()(22,*0*+,1./0077:906000942221(-,&)-+)+,,39548343;80*&(/,0.(-**,33,.*'+.+))&+3301.236;9;1,))%')*0635545539.234(54246596347,2441)*.)(*$%&&)&'%$%(&.,*'(*,745-.+').-/023;467413*/166/-/30794-)((&-/)'('))+*'.'-13)%)+,86;710660013<60273*2*(*%(.0+,,+))**2+*-02).&&)*)6*0/--1153837796-3&+%&%*)&(')-7034,4-$)%%%+*+/487;:.88.%($/,-,)--.//34-0-033.-,)-7-,/,451+-/-..<:*,',7:4,/+,05.-,,*0---&1,+3122676:988121..5:79::95694189*(+./4:78475847;7613:55513'(*-3,7-66/001233257443*))'')-.5:::;9<;0--/(%$#%''+)+*))1<66(,+1,'.877:85)0)$&)058%%**-/028,/9.-+-0/()/3*)1008---+499:/)3,3--&.)-2,)-3028--.,-25:15;7.5.-.:9:+&''%&(*-,//,/040./7./30-'+*++*,-17/+.+,/342%/13.2--)11)390434341/16,2501;79<9139-'$&()-/)++-()(-50.47:64(&,-(,35868;:93;6+/./.94439343490;88%01)/74-+'%$%$(,-+/*4/5(*,5222337:1::-..8769+&%$%
@195ca1ea-0028-411d-b863-54422ae5b9d9 ch=24 read=14997 start_time=2019-12-12T19:28:21Z barcode=BC01 runid=2c9cf7bc05858273f10e7d7ec552fc0bd742dc3e
CGATTTACCTTGTTACGACTTCACCCCAGTCGCCAGATCACAAAGTGGTAAGCGCCCTCGAAGGTTAAGCTACCTACTTCTTTTTGCAACCCACTCCCTTGGTGTGACGGGCGGTGTGTACAAGGCCGGGAACGTATTCACCGCGACATTCTGATTCGCGTTACTGATAACTCCAGCTTCATGTAGGCGAGTTTCCAGCCTGAAATCCGAACTTCGAGACTGGTTTTAAGTTTGGCTCCACCTCACGGTATTATCTCTCTGTACCAGCCATTGTAGCACGTGTGTAGCCCTACATAAGGGGCATGATGATTTGACGTCATCCCCACCTTCCTCCTGGTTAACCCAGGCAGTCTCGCTAAGTCCTCAACAATGGTAGTAACTAACATTGGGGTTGCGCTCGTTGCGGGACTTAACTTAACATCTCACGACACGAGCTGACGACAACCATGCACCACCTGTCACCTTGTCCCCGGTTCCTCGATTAAAGAGTAATGCAAGGGATGTCAAATTAGCAGGTAAAAGGTTCTTCGCGTTGCTTCGAATTAAACCACATGCTCCGCTTCGCCGGGTCCCCGTCAATTCCTTTGAGTTTAATCTTGCGTATTACCGTACTCCCAGGCGGAATGCTTAATGCGTTAGCGGCGGCACGGAAGTGTTGAAACCCCCCCACACACCTGAAGTATTCATCGTTTACGGCGTGGACTACCAGGGTATCTAATCCTGTTTGCTCCCCACGCTTTTTTTTCGGGCCTCAGCGTCAGTTACAGTCCAGAGGTCGCCTTCGCCGCTGGTGTTCTTCCCTGAAATCTCTACGCATTTCACCGCTACACTGGAGTCACTCTCCTCTCCTGCACTCTAGATAACCAGTTTTGGATGGCACCCAAGTTGAGCCCGGGTATTTCATCCCGCCAATCATCCGCGCAGCCCTTTGCGCCCAGCGTCGTCGGATAACGCGCTCGCCACCTACGTATTACCGCGGCTGCTGGCGCGTAGTTAGCCGTGGCTTCCTCCTTAGGTACCGTCATTATCTTCCCCAAAGAGACCAGGCTACGATCCGAAACCTTCATCACTCACGCGGCGTTGCTGCATCAAAGGCTTCCCATTGTGCAATATTCTACTTGCCTCCCGTAGGAG
+
.('14-),/41+2,)),,/1;8488:20013(**//872/0011/009751-./3;904(()042;52',+',-)')*4,27:72.41,22+&()68&&*,3042233'18.,,(+-22036:/656*0,.*-25,5,,,:;343368:<:::97;603.4.--)(**+3-..-,.0197,4.*+,8121-17*-''+2-'%+*((00++3/0/,&*-.088/5<<*0,*15-(),-1:1384512-2.**(%'0123277705-,,;2866/()),&%(&)+,-.//8,,*,))+3+355+.4023338;5//03338/:10,*,32757**/)%1.0/*,00,.8411113;45772.26935..'+-.,))++/,2---0.%'&'-64-5010115729//+4*-**,*)(%$)&)*-36/,/.0856-)***002607617801//04:.0:.37412206113790+)0/25-/0/304+,'&&'0---/0).63387761/-0.(+,-28328.'-+:::9<976123.0375112/3.<90300/38/-2*'(()$#$$)+0+,7:/,38193;3(*/74248<4-2+,''&%%%%%(()/'*'))3/-)040'/)/+%*''*/.*)(/,-...5.-2///40-)0.-11/.;9/5878/+(+),)1+)%(''..1:65988087,+0.-.67:555278461+,,,/002276548=4/1,687+'*')0-7,836.50&/18920/0/38370:/0/8.9'()++)**'*),065;;,11/0*))1*.712&(&,+*)())()0./+6<1),20/2+)**+3'+%&(,')*,21/--,/,())(*+.*+,8)6)6+,,8<<,3/((',*+-://050:000-/,&/6221;420+/0))-+/.,-./4''*$+$')/+&,.%,*0.)%%%&&$%&''8099:1,,&)(*)/0149,.1+,64;56;85765643-2+*'++0)522(-,.,54:/0:0-24,,,-+-.%/003/*/1,015:/::0-8-((),./+*.--&*,-./)(/2-/98<::8.--,/&'(+1:551:00.//01828++*).12;6-7/,,$/++,/1/*(%&&&*.6,6;-,2/3,)&
@f94d096b-0759-4d1e-91a4-8b1e42b734c1 ch=92 read=14863 start_time=2019-12-12T19:28:18Z barcode=BC01 runid=2c9cf7bc05858273f10e7d7ec552fc0bd742dc3e
CCAGTTGCAACGACTTCACCCCAGTCGCTTGAATCACAGAAGTGTAGTAAGCGCCCTCCGAAGGTTAAGCTACCTACTTCTTTGCAACCCCTCCCATGGTGTGACCCGGGCGAGGTGTGTACAAGGCCCGGGAACGTATTCACCGTGGCATTTCAGTCGATTACTGGCGATTTGGCTTCATTGGGTCGAGTTTGCAGACTCAATCCGGACTGACGCACTTTATGAGGTCGCTTGCTCTCATAGTCGCTTCTCTTTGTATGCGCCATTGTAGCACGTGTGTGTAGCCCTGGTCGTAAGGGCCAAAAGCTGATGACTTGACGTCATCCCCACCTTCCCCTCCAGTTTATCACTGGCAGTCTCCTTTGAGTTCCCGGCCGGACCGCTGGCAACAAGGATAAGGGTTGCGCTCGTTGCGGGACTTAACCCAACCCATTTCACAACACGAGCTGACGACAGCCATTACGGCACCTGTCTCCACGGTTCGAGGCATTCTCATCTCTGAAAACTTCCGTGGATGTCAAGACCAGGTAAGGTTCTTCGCGTTGCATCAGATTAAACCACATATCTCCCACCGCTGCGGCCCCGATCAATTCATTTGAGTTTTAACCTTGCGGTAATACTCCCAGGCGGTCGACTTAACGCGTTAGCTCCGGAAGCCACGCCTCAAGGGCACAACCTCCAGAAGAAGTCGACATCGTTTACGGCGTGGACTACCAGAATTATCTAATCCTGTTTGCTCCCACGCCTTCGCACCCGATCTTCGTCAGGGCCGCCTTCGCCACCGGTATTCCTCCAGATCTCTACGCATTTCACCGCTACACCTGGAATTCTACCCCCCTCTACGAGATCAAGCTTGCCGGTATCAGACCCAGTTCCCAGGACAGGCCAGGATTTCACATCTGACTTAACAAACCGCCTGCCGTGCGCGCTACGCCCAGTAATTCCGATTAACGCTTGCACCCTCCGTATTACCGCGGCTGCTGGCTGCAGGTTAACCGGTGCTTCTTCTGCAGGTAACGTCAATGAGCAAAGATAACTGCTCCCTTCACTCCCCGCTGAAGTACTTTACAACCCGAAGGCCTTCTTCATACACGCGGCATGGCTGCATCGGGCTTGCGCCCGTTGTGCAATATTCCCCTGCCTCCCGTAG
+
*%$'3*#+&%'%&)+--(*&%$'(.+$%''(.:00./.).-'+*,*03++()*,/+,-'(.0+7-7('),028.+*-/6-/86+05.92.)(+6**4/2431005''2662.')../12546.,.6-4++543511889<435;3050/,4:++)*+*&&+*-.---,+--1'()/05,%(%&*+),,,.,81,/576777,9.2/14+)')*135./.98231127-/()-/+,//.2&('*,0.00707075.&''(()14;7:;0-..-+/1.././20/028528:;;340..3562)%('%')(*,,,-1/.074465/:46+24;7970+.+3*+,6;7114222151138879/120,'*4-36-),/40:7576637325.532*4,667).*,6-0100005;487;861616,5/,*()(((.;3./4302/2(%,-(1&/+'.(+,.,5,'/%33223120230'(+)-41,('/)3-.5/*--01.60..042/2577018968522-5/57;02422--34:98<978405/0-25),+/.0;-3,)*('$''(-0,+2(%$$&+..187('.353:8<:39<:-/1/;<1/8693:000)&'')').8;.(,(*,63703207/5-/.+1,++/06/3,3,+05..028990.+3+*(*0-+312)*+/)'*((-.44879977</-,-1119::30.+-1)))+10566547630.-/74**+.6/,/0174:4()%,*')(/659.,-/(*996.-1.1;5455.1:/:668<915/.--055466*+*+)4<:4467((,''./54502/220425/4673+.303,&*&).+.(*+*)25/8577:14)$&((.1;06**,-(&%-,/,%*0'31.-,',3330-,1-6//2/(2857:3433/601*+%&*'/+-*'&(+.+260,+./70732-3-*,.09605:/361701:615101445/-*&'(',-1+*%1,.862318375*)))*/3.,11.,+...,+...0+(%'()*3(,+27-6;3%&'866/))+)+,((*,28*'(.(4('',/-3/84857<9--..+--/.9/*+*-,--00.3(60/.8*.,8:-%21.034250)28.0''&()5//7,-.1.
@01e281c6-452e-421c-8f84-e3ee2f098343 ch=452 read=12992 start_time=2019-12-12T19:28:27Z barcode=BC01 runid=2c9cf7bc05858273f10e7d7ec552fc0bd742dc3e
CTCAGGAGGCAGCAGTGGGGAATATTGCACAATGGGCGCAAGCCTGATGCAGCCATGCCGCGTGTATGAAGAAGGCCTTCAGGTTGTAAAAGTACTTTCAGGGGAGGAAGGGAGTAAAGTTAATACCTTTGCTCGTTGACGTTACCCAGAAGCACCGGCTAACTCCGTGCCAGCAGCCGCGGTAATACGGAGGTGCAAGCGTTAATCAGGTACTGGGCGTAAAGCGCACGCAGGCAGTTTTGTTAAGTCAGATGTGAAATCCCCGGGCTCAACCTGGGAACTGCATCTGATACTGGCAAAGCGAGTCTCGTAGAGGTGGGAATTCCAGGTGTAGCGGTGAAATGCGTAGAGATCTGGAGAGGAATACCGGTGGCGAGCGGCCCCCCTGGACGAAGACTGACGCTCAGGTGCAGCGGGAGCAAACAGGATTAGATGCCTGGTAGTCCACGCCGTAAACGTGTCGACTTGGAGGTTGTGCCCTTGAAGCGTGGCCTCCGGAAGACTAACGCGTTAAGTCCGACCGCCACAAATTACAGCCGCAAGGTTAAAACTCAAATGAATTGACGGGGGGCCACCTGGCGGTGGAGCATGTGGTTTAATTCGGTACAACGCGAAGAACCTTACCTGGTCTTGACATCCACAGAACTTTCAGAGATTAGTTGGTGCCTTCGGGAACTGTAGAGACAAGGTGCTGCATGGCTGTCGTCAGCTCGTGTTGTGAAATGTTGGGTTAAGTCCCGCAGCAGGCGCAACCCTTATCCTTTGTTGCCAGCGGTGTGAGAACTCAAAGGGAGACTGATGATAAACTGGAGGAAGGTGAGGGATGACGTCAGTCATCACCCAGCCCACCCACGACCAGGGCTACCACGTGCTACAATGGCGCATACAAAGAGAAGCGACCTCGCGAGCAAGCGGACCTCGCCAAAGTGCGTCGTAGTCCCGGATTGGAGTCTGCAACTCGACTCCATGAAGTCCGGAATCGCTAGTAATCGTGGATCAGAATGCCACGGTGAATACGTTCCAGACTGTACACCGCCCGTCACACCATGGGAGTGGGTGCAAAGAAGTAGGTAGCTTAACCTTCGGGGAGGGCGCTTACCACTTTGTGATTCATGACTGAGGGTGAAGTCGTAACAAAGGTAACCGG
+
//6&/2/234.11/0:4::-/420:2/-///402*%%#&)503722./(()#/(*'&+**-./125777:)+++,1--/0'1448..0:6*(4+,-98-$+(,.)-1/+./*%'),77.202011451;5.023*04./0,4-+*1)'%+*')+7211,,,9.106/1225-0/./91101(*%'(+-18/,0.04967971:01-0%($+'+,;;670459502..,-,1&.-+,..:<3,6.8-3464333+,,/750/56-+5::;:447977:82721/11117000009:792,'$%''*.168::--(,(')*&*)150-),5---354498554824142,*)),,34;1/+&+-,:67987:658.&'*(**74;590.0959,,)'++*+,-3456026960$)&'/)*+-7:(6++.'+/+,.3+3.)*8111996/013:577:92+*,1789/7.--()+.75716:,-...*++.5*4.8,8)4+*&%&*,.*()++0361132))*5801,'+)*(+'++'2281778+8+9,0/7+.99;;100/2..,31+466+3/%'('(*+.576/+..6644481;:5878,,*)(2/'0,,-.2'&..4.:0198789809001879---,22107;54*'()&-)&+(6/6335;8;72;08//842'$$+-.0)1,:64301386<78799335/0001/0,.,&**'*.().;/;75:7:1380+$/'&,2142)+295:0*.,.1/)/.)-701.--,.'3%%%&*.226;6<7)0,'*,04/+-*+-1:66776/-')('(%&$.8,::98:93,,,-0464%-'&%()25-/40(+,./;395730.*&%&)126956362-444640.0/1-)*(**(*--26681//.++00)-0;23725&&$0770299777.0+0/1(',2).0,/*)-/24..*,,630446922512003)..,526//.,1/8//0:;;;::90./:87:.--10//4:9&8)3+/+$/%'&%',2/424440+-/3434;9988-((*+4/+&+1..&(**+1(+(*+*4*:+8:677,-0+%+4-8206/.79.066.-1256;9554'322..2*,+/1,.0,*,*,.5(/+./96;64
@dbb84957-223f-495d-8f85-117281a13e7f ch=441 read=15628 start_time=2019-12-12T19:28:30Z barcode=BC01 runid=2c9cf7bc05858273f10e7d7ec552fc0bd742dc3e
CCGGTTACCTTGTACGACTTCACCCCAGTCATGAATCACAAAGTGGTAAGCGCCCTCCCGAAAGGATTAAGCTACCTTCTTTCGCAACCCACTCCCCATGGTGTGACGGGCGGTGTGTACAAGGCCAGGAACGTATTCACCGTGGCACATTCTGATCCACGATTACTAGCGATTCGACTTCATGGAGTCGAGTTGCAGACTCAATCCGGACTACGACGCACTTTATGAGGTCCGCTTGCTCTCGCGGTGCTTCTCTTTGTATGCGCCATTGTAGCACGTGTGTAGCCCTGGTCGTAGGGCCATGATGACTTGACGTAAATACCCACCTTCCTCCAGTTTATCACTGGCAGTCTCCTTTGAGTTCCCAGCCGGACCGCTGGCAACAAAGGATGGGAGTTGCGCTCGTTGCGGGACTTAACCCAACATTTCACAACACGAGCTGACGGCTTAGCCATGCAGCACCTGTCTCACAGTTCCCGAAGGCGCAATCCATCTCTGGAAAGTTCTGCAACGGATGTCAAGACCAGGTAGGTTCGCCGCGTTGCATCGAATTAAACCACAGCATGCTCACCGCTTGTGCGGGCCCGTCAATTCATTTGAGTTTTAACCTTGCGGCCGTACTCCCCAGGCGGTCGACCAGCATTCGCTCCGGAAGCCACGCCTCAAGGGCACAACCTCCCAAGTCGACGTTTACAGCGTGGACTACCAGGGTATCTAATCCTGTTTGCTCCCCACGCTTTCGCGCACCTGAGCGTCAGTCTTCGTCCAGGGGCCGCCTTCGCCATCAGTATTCCTCCAGATCTCTACGCATTTCACACCCACTTCACCCCTGGAGTCTACCCCCCCCCTCCTGCAGGGGCTCAAACGCAGTATCGATGCAGTTCCCAGAGTTGAGCCCAGGGGATTTCACATCTGACGACGACCGCGCGTGGCGCCGGTATTCCGATTAACGCTTGCACCCTCCGTATTACCGCGGCTGCTGGCTGAGTTAGCCGGTGCTTCTGCGGGTAACGTCAGTGACAAGGTATTAACTTTACTCCCTTCCTCCCCGCTGAAAGTGCTTTACAGCCCGAGGCCTTCTTCATACGCGGCATGAAACCTCGGGCTTGCGCCCGATTGTTAATATTCCCTGCTGCCTCCGTAGGAG
+
:4).-2+0(*&&+)+,-.8--,40;2..083642;62-0/0--/06661-..34.-/,().4)0.-5.7../+))%&.(-3+')+.+0:/'()823-%'(/1///23,86//0*()(*+5271769&3/.,.*-00<111:5920.*('/5662324,*++1/5//0/,(,,00--.02646881+*)((%(.2,1+,056221-,'.4063..13412.+05,,61./4*01-*5)+,,,&+)(*)($&2+32-47..300-+-19-;,+*,--(+./376011::439;--*+(*/46:'0./1.-,,-/.0.0)&('%)-+)467565+-+./2<60477809///79735%$+&((/6905,')/*4<862353.9--.38;*.,+*&+-%*4;12.+3/249.5.79-)$$+',)(+0.0/92-)+-+-,/02.134214.)'((*1308-.-./0;;666672/0)0-9-64--/.02&1(2+3:8998969776512983+'%$'/723./0-0-27;+4*+&&(/;)%%*&+)+7,,-66+',*-.94/.*+&(*+--/-1,060,0-+-/4-0+/+(')*,85:7,/82,-18:;*00////--0768/0,'%*./-+.27*866.**'&'%$)+)*.,3/.0,6+,.-117:8-0*+.-,+.6686224).*,,/($&%)94&42777776654000-.-006775585888.7<0+31:5:,$)*+.:6/,.(/,18/01,+%*,12669::782.-01624:78:5<777;79;+/078;82-3,,+.///888988/6:9/-.'.**(,..-&+-)%&(,'$'*++14755453-0-%&%'%))+&$%$/.('')%')+-+)*-14457<7;/,,&(/:011482&*38.-4:;2-0123,+,)'))&&)3-*(%&$'%%$%$%%((.2/,*,///.,,.30.0375.-42&0)*20031.4...6609,(%,)/.3+,01)..&',,*)),&3+-37972/(%'')*/.(1*/1.-)(*2+&+.3:/49864/;80*13023-(/&*-*-*,,+15'&'-*576;55:523&-+,+0+$%(**&(%&))76125*+/050&%*%%('+,2)/,+,()*-211316:+.4:0-,
@ee54d1c5-a8eb-4c20-843a-93ca42b07eda ch=78 read=15042 start_time=2019-12-12T19:28:29Z barcode=BC01 runid=2c9cf7bc05858273f10e7d7ec552fc0bd742dc3e
CTCCTACGGGAGGCAGCAGCGAAATATTGCACAATGGGCGCAAGCCTGATGCAACCATGCCCGCGTGTATGAAGAAGGCGCTGGGTTGTAAAGTACTTTCAGCAGGGGAGGAAGGGAGTAAAGTTAATACCTTTGCTCATTGACGTTACCCGCAGAAAAACACCAATGATGCCAGCAGCCGCGGTAATACGGAGGGCGCAAGCTAATCGGAATTACTGGGCGTAAAGCGCCGCAGGCGGTTTGTTAAGTCAGATGTAAATCCCCGGGCTCAACCTGGGAACTGCATCTGATACTGTAAGCAGGTCTGTAGAGGGGTAAATTCCAGGTGTAGCGGTGAAATGCGTAGAGATCCTGGAGAGGAATACCGGTGGCGAAGGCGGCCCCTGGACGAAGACTGACGCTCAGGTGCAGCGTGGGGAGCAGAGCAAGGATAGATACCCTGGTAGTCCGCCGTAAACGATATCGACTTGGAGGTTGTGCCCTTGAGAATGGCTTCCGGAGGCAACGCGTTAAGTCGACCGCCTGAAATTGGCCGCAAGGTTAAAACTCCGGCCGATTGACAGGGGCCCGCACAAGCGGTGGAGCATATGGTTTAATTCCGTGCAACGCGAAGAACCTTACCTGGTCTTGACATGCGGAAGTTTTCAGAGATGAGAATGTGCCTTCCGGGAACCATTGGGGACAGGTGCTGCATGGCTGTCGTCAGCTCGTGTTGTTGTGAAATGTTGGGTTAAGTCCCGCAAGCAGAGCGCAACCCTTATCCTTTGTTGCCAGCGGTCCGGCGGGAACTCAAAGGGAGACTGCCAGTGATAAACTGGAGGAAGGTGGGGATGACGTCAAGTCATCGCCCAGCCCCGCCGACCCAGGGCTACACGATGCTTCTGTAATGGCGCATACAAAGAGAAGCGACCTCGCGAGAGCAAGCGGACTCGCAAAGTGCGTCGTAGTCAGTTAGGTCTGCAACTCATTCCGCGAAGTGGAATCCGCTAGTAATCGTGGATCAGAATGCCACAGTGGAGCCAGACCTTGTACCACCGCCCGTCACACCATGGGAGTGGGTTGCAAAAAGTAGGTAGCTTAACCTTCAGGAGGGCGCTTACCACTTTGTGATTCATGACTGGGGTGAAGTCGTAACAAGGTAACCGGAAGATAGAGCATTAGGCAGAGTAGGTTAACACAAAGGAGCACCGACAACTTTGCA
+
*+0--2538-*(*+%%$&%&).2833/;...22:7150++-192:;6../.05)5731,13,()*,,-*+-.2))-*.*'$$*++./',+9.+*,+08:1+.*',.0+',-*,.6,((+.:5-106054785:60365.9..-8315/093-0./31--'%**/,,*'*10331//**/.*()()'&)+531.1/+-+20*&&$')02+10/1/-/18985*/)+)%&%)*(,))26&2/2)%++/.+.0&%'+()*33,002*,3965:-86;99;9784323245,++/01.,'''#'$))(($$%&'$018)-4)7-.3++0530/,001652394.//99//'),40()37+*'-*).-24,1--282()('***)265()4837()/+,00////444*2854**))*;7;4))&+5+.-/0+*($2('),-/<**4473304/*/79::<90/..&762-+&'(-'+,07..).4*-32*)#%&)-./220.0**(&(/,/0,3/5.*,,'%*72352-%,)()))/3&0&&),,91;6+,+,&'$#$$(*0,,+%/595-3+*,-/0,24/9548,///4,-.44:12128-+/1146+624($%,$&)*,*')'(+58.6-,,2/*$)),).+.<;6*****+42201985724.,++),24036:+0.)(,''1))40,++)(*).,*+),.024.113467370*-.+.06:60,,+34*0*0,+,65((-,(&)(('(*653239/03031&&''((1),23354;/0)+))(1,+/,-83:.-0.),++--7;112//1.2814740.-.,(0),5:4266240//34+.67:4*('$$+/.0.$%(+--85,./.('%'%))+-*&'*%$#&'()*((),88768:+()'***)++3-;9550*)(%)-*('*.()*.&),65./,.++(()'+-5*3*9&*'')./(+%,.8.44).&%)*,+**1/116'**/.0108000;9:9/1)))80,2((*&,,&&$(-3-1+.*-*')&+'$*,&-5-)+%&(-.1-4*+)&&*+600:35269.+(0-,-*-(**/12/93;2'3.)-1/./2910770/87/.7477;8999777645.-./3224357898;-8/0997/.-1+-.(((--)1*$%')('('*,09070-*,//9*(*($*,4+(/,0(&###$$$
@7c675a4a-89f6-42ed-a28a-8117d0c9c65e ch=443 read=16778 start_time=2019-12-12T19:28:32Z barcode=BC01 runid=2c9cf7bc05858273f10e7d7ec552fc0bd742dc3e
CGGGAGGCAGCAGTGGGAATATTACACAATGAAACCCTGATGCAGCAACGCCGCGTGGTCGATGAAGGTTTTCGTAAGCTCTGTCTTTGGGGAAGATAATGACGGTACCCAAGGAGGAAGCCACGGCTAACTACGTACCAGCAGCCACTTGGTAATACGTAGGTAGCGAGCGTTATCGGATTTACTGGGCGTAAAGGGGCGTAGGCGGATGATTAAAGTGGGATGTATGAAATACCCGGGCTCAACTTGGGTGCTGCATTCCAAGCGTTTATCTAGAGTGCAGGAGGAGAGTGGAATTCCTGGTGTAGCGGTGAAATGCGTAGAGATTAGGAAAAGAGTACACCAGTGGCGAAGGCGACTCTGGACTGTAACGACGCTGAGGCTCGAAAGCGTGGGGAGCAAGCAAGTTAGATACCCTGGTAGTCCACGCCGTAAACGATGAATACTAGGTGTAGGGGTTTCAACACCTCCGTGCCGCCGCTAACGCATTAAGTATTCCGCCTGGGAGTACGGTCGCAGGATTAAAACTCAAAGAGATTGACGGGGACCCGCACGGCA
+
(&*3'*2,+.)&(+&-',(,,--+-.2297-%')&7,-.99786578::8:<862-(&''/0526371:::-72276)+487761551-49+*,/763944486;8705+,'6.0.',0-1.-*3)2&)+5313233::303.)/5''%$+(0-:...66311,&)())+,96;5/5(3,.92,-2&(0-0+..('114369:75:89665-8,90.,22<;8.,,&&).61/0161'21-.3)-)(*.43256888-73-+60-012810/1//.,-.145/*(-++,*+,..2,2)0+''1/.*%**7;874:31174830.--/.)1416**%'**)))+2.555:800(3*756--,-.87::9892**)-65661171.2,-2-+,248;;**-.6:+13&+)3+/3668:+*.,-,-/43)*/14.0475/,&),292'+'$-(/)*%020*07:546446:5::036959:;434686682443./0/2349./,*/-6)+)()*-3925%62.-5-;:947:.1('$%'2+0.1-)8:+:05),'(%%$$
@4458eddc-5147-4294-be6b-5fe3d3dd5414 ch=393 read=13616 start_time=2019-12-12T19:28:38Z barcode=BC01 runid=2c9cf7bc05858273f10e7d7ec552fc0bd742dc3e
CCGGTTACCTTGTTACGGCTTCACCCCAGTCGCCAGATCCTACCAAAGTGGTAAGCGCCCTCTCGAAGGGTTAAGCCACCTACTTCTTTGCAACCCACTCCCGCTGGTGTGACGGGCGTGTACAAGGCCAGGAACGTATTCACCGTGGCATTCTGATCCACGATTACTAGCGATTCCGACTGTGGAGTCGAGTTGCAGACTCAATCCGGACTACGACGCGCGCTTTATGAGGTCACGCTTGCTCTCGCGAGTCCTTCCTTTATGCGCCATTTAGCGTGTGTAGCCCTGGTCGTAAGGGCCATGATGACTTGACGTCATCCCCATCTTCCCTCAGTTTATCACTGGTAGTCTCCTTTGAGTTCCCAGCCGGACCGCTGGCAACAAAGGATAAAGGGTTGCGCTCGTTGCGGGACTTAGCAACATTTCACAACACGAGCTGACGGCAGCCATTACGGCACCTGTCTCACGGTTCCCGAAGGCACATTCTCATCTCTGAAAACTTCCGTGGATCAAGACCAGGTAAGGAGTTCTTCGCGTTGCATCGAATTAAAACCACATGCTCCACCAGCATTGCGGGCCCCGATCAATTCATTTTAGGTTTTAACTTGCGGCCGTACTCCCCAGGCGGTCGACTTAACGCGTTAGCTCCGGAAGCCCACGCCTCAAGGGCACAATACTCAAGTCGACATCGTTTACGGCGTGGACTACCAGGGTATCTGTCTGTTTGCTCCCCACGCTTTCGCACCTGAGCGTCAGTCTTCGTCAGGGGCCGCCTTCGCCACCGGTATTCCTCAGATCTCGCATTTCACCGCTACGCCGCAGATTCTACCCCCTCTACGAGGATAAAGCTTGCCGGTATCAGTGCAGTTCCCGGGTTGAGCCCGGGGATTTCACATCTGACTTAACAAACCGCCTGCGTGCGCTGCGCCCAGTAATTCCGATTAACGCTTGCACCCTCCATTATTACCGCGGCTGCTGGAGTTAGCCAGTGCTTCTTCTGCGGGTAACGTCAATGAGCAAGGTATTAACTTTATCCCTACGCCCGCTGAAAGTACTTTACAAGCCCGAAGGCCAGCCTATTTCATACACGCGGCATGGCTGCATCAGACGCGCCCATTGTGCAATATTCCCCTGCCTCCCGTAGAG
+
51/,5,,7-6.,17%/0*0091/556../32%'$%&.+-%%%/'122-./5/0,*+.5:)-.-.**1','.)+)*040292799:/185,..*10/$**.0*%&(/*97877703//+,*-)1473:38'-)&.22967;6./2/1253(/6''((*0.)**106%1,.06568:6:01./))')%')+)(./.-.29999:4;56*8/74/+,,+.-,()'(%&,)-,+..-,$&'(1(&')*30./0*--//,5,&'+''+/09:9401''(+)-/21++,665/1::9300&2731359430.*02856679:96;48()*-;:38,-2(*-;7/1279;:75-,./0:57::/./8625)%(5,698:90--.0-.)228*3.4534+)-,*5-33678.6++,/621+)(*$*',**-53,*.0.*(*(*44//..*(30-1.*.('-/0/.7/2122-,,-/9390.(*,*2.24545;31.*(('''%'/72.032-/99:24,+(*,-/-1.,*,)-%-9;9:;:46/2/,,.//()+0-0;;01<665423341&+&%%)%-'),153-73+%%.412340*/67)%*,+55,-,(&()(,-4,01331555/&3453:0/+,,8*5()*2/211/340(2,.0$''&'0/397765.//.'()'&',,.,./2688623366;4+,&31119:862./.&-($+),-/()**,-7/-242::-*-&(265/16-/410.,.01/),.,.:6622'*891/4-33242255284(9899<:517()+,(&(',-2:84215./2++),*&-'&+09.().4553,26583&*+-,,,+%*/.-78'-...5/-/6:587;794)5/3.*&/10)-+*,$11,+'--11.,/*,/4335920,+3-+354414))'%&&&)'*+.063;86455:6:8/+/+)*..6.+/4&6')3315:,,(,((*'&+1*+54...0&-.&'1*125576802%&+:98:807000762.*,*')--,)--'#()*'%#&%.3**:98182-.-+24/%-,/+,4.*-//.)*$%&''%((%++,0/*.+,.73,2486743133#''''+*,65.080-(%-()+7+52(&%%)*'49+,530%)
@7830e7b9-02d4-4f67-9ce5-369510a349fa ch=215 read=15906 start_time=2019-12-12T19:28:43Z barcode=BC01 runid=2c9cf7bc05858273f10e7d7ec552fc0bd742dc3e
CTCCTGCAGGGAGGCAGCAGTGGGAATAATTGCACCAATGGGCGCAAGCCTGATGTAATGCCGCGTGTATGAAGAAGGCCCGGGTTAATGAGGAAGTACTTTTCCGGCGGGGAGGGAAGGGAGTAAAGTTAATACCTTTGCTCATTGACACCCGCAGAAGCACCAGCTAACTCCGTGTAGCCACTTGGTAATACGGAGGAGTGCAAGCGTTAATCGGGAATTACTGGGCGTAAAACGCACGCAGGCGGTTTCTTAAGTCAGATGTAAATCCCGGGCTCAGCCTGGGAACTGCATCCTGATACTGTGAGTCTCGTAGGGGTAGGCCCAGGTGTAGCGGTGAAATGCGTAGAGATCTGGAGGAATACGGTGGCGAAGGCGGCCCCTGGACAGACTGACGCTCAGGTGCGAAAGCGTGGGAGCAAACAGGATTAGATACCTGGTAGTCCACGCCGTAAACGATGTCGACTTGGAGGTTGTGCCCGCTTGAGGCGTGGCTTCCCGGAGCTAACGCGTTAAGTCGACCGCCTGGGAATTACGGCCGCAGGTTAAAACTCAAATGAATTGACGGGGGCCCGCTGAAGCGGTGGAGCATGTGGTTTAATTCGATGCAACGCGAGAACCTGCACTGGTCTTCGGCATCACGGGAAGTTTCAGAGGCCAGGAATGTGCCTTCGGGAACCGTGAGACAGGTGCATGGCTGTCGTGGCTCGTGTTGTAAAGGAGAAATGTTAGGTTAAGTCCCTGGCAAGCGCAACCCTTATGGCGGGTGCGGGGCTCAAAGGGAGACTGCCAGTGATAAACTGGAGGAAGGTGGGGATGACGTCAAGTCATCGCCTGGCCCGCCACGACCAGGGCTACACGATGCTACAATGGCGCATACAAAGAAGGCGGCCTCGCGAAACGGCGGACCTCATAAAGTGCGTCATGGTCAGTTAGGTCTGCAACTCGACTCCATGAAGTCAGAATCGCTAGTAATCGTGATCAGAATGCCACGGTGATTACGTTCCGGGCCTGTACACACCGCCGTCACACCATGGGAGTGGACAGGCAACTGCTTCGGGAGGGCGCCGCACGGAACCGACGGTGAACAGCAGGCCGG
+
)-//)(,),1.(-/,'*'%&'(,)*-.-(4-..+0'6,612('&)12),.**&&$#$)))/5'(+/'(%''+0&('*((&&07,2,'),&(./(,'+&'(,,,-5-5/+38)(*0()')+'&&*+24/1978647/44.(&((&-'(%$)-21,.-(+*%)(-,&*.,20-.37.*)$%'1-(*)'+'+-1//2620/+%*+2328,.-8.4-01'++(*2.--34957668<;85/0)-)-.050.//3+&-),,2386656,+,0-*1)*-47613,&/5/491/64577/13'((+,,44-&-+133&(/4-1'-+0+-*+,)(046633332840,6*(*6&,%&()//89:0/3)1+,(5*3./-,,,2*/+,.091.+47.1&&-+)++3)10928:9:6-/-)(),37;9-//0:66'995482./00.5*-79350,,),-07568:.0../.4882/3/),((*03..)9/(%%$#)$+)&+.,401.0,&,.+,.0/1/.//313''/53574150'&*'*'0(()&)1(%&'3818340/-+.+69.329853340,75*-9+'(%%(*()+.-2/,.**-,+/.8:9-84:.--..997411)')*-+('#(%(',++*%%'+),)*,)*)85)2+,76,,,*+$&%*('(+(),*05.72*7/8/46461(-+**.02447402.-,1((%%%((,.//1:3...)*,(&+)6.0,9&--1.5-5,7.%#%%+&+')++2)7/&%&#&%&%+.)*%%(*,(&%)14)+*0*,-19870,-..3248&0122/31,3-//19:*-14220--+*+-2645)+%$(./71),-+.-.19+0740*))&&&&+,*%$%&(+-720/$&),-3(&+'&%%&&%()/'''%((+$''(-'15461.38+,4/1022&3(-,.%.*0&'*),/,,,')*0-*-,0.++-////7(*')*-..3*+*/,--.4-,24/0*3/2:3//-1((&(%)+1328+*/,-('#)),-..19*)*()-*,*1.5541,)'&%$%#%()*,&($%$$&''+)(*-)*$(&%%#$%'(++%%%'+-(*'%$&#%$'''%(,
@0052602d-1b97-4473-be03-34bf3daef5b7 ch=350 read=15423 start_time=2019-12-12T19:28:42Z barcode=BC01 runid=2c9cf7bc05858273f10e7d7ec552fc0bd742dc3e
CTCCTACGGAGGCAGCAGTGGGGAATGTGCACAATGGAAGCCTTGATGCAGCAACGCCGTAGTGATGAAGGTTTTCGGATCGTAAAGCTCTGTCTTTGGGAAGATAATGACGGTACCCAGGAGGAAGCCACGGCTAACTACGTGCCAGCAGCCGCGGTAATACGTAGGTGGCGAGCGTTATCGGATTTACTGAATAAAGGGCGTAGGCGGATGATTAAGTGGGATGTAAGAAATACCCGGGCTCAACTTGGGTGCTGCGTCCAAACTGGTTATCTAAGTGCAGGAGGAGAGGAGAATTCAAATTCCTAGTGTAGCGGTGAAATGCGTAGAGATTAGGAAGAACACCTGTGAGCGACTCTCTGGACTGTAACTGGCCTTTGAAACCAGCGTGGGGGGGCAACAGGATTAGATACCTGGTAGTCCACGCCGTAAACGATGAATACTAGGTGTGGGGACAACACCTCCGTGCCGCCGCTAACGCGTGAAATGATATTCCGCCTGGGGAGTACGGTCGCAAGATTAAAAACTCAAAGGAATTGACGGGGACCCGCACAAGTGTAGACATGGTTTAATTCAGGAAGCAACGCGAAGAACCTTACCTACACTTGACATCCCTTGCATTACCTCTTAATCGAGGAAATCCCTTCGGGGACAAGGTGACAGGTGGTGCATGGTTGTGCGTCAGCTCGTGTCGTGAGATGTTGGGTTACTCCCGCAACGAGCGCAACCCTTGTCGTTAGTTACTACCATTAAGTTGAGGACTCTACTTGAGACTGCCTGGGTTAACCAGGAGGAAGGTGGGGATGACGTCAAATCATCATGCCCCTTATGTAGGGCTACACACGTGCTACAATGGCTGGTACAAGAGATGCAATACCGTGAGGTGGAGCCAAACTTAAAACCAGTCTCAGTTCGGATTGTGGGCTGAAACTCGCCTACATGAAGCTGGAGTTACTAGTAATCGCGAAGATCAGAATGTCGCGGTAGATACGTTCCCGGGTCTTGTACACACCGCCCGTCACACCATGAGAGTTGGCAATACCCGAAGTCCGTGAGAGCTAACCACCAGCAGCGGCCGGGTAGAGGTCAGCGATTGGGGCAGAGAATCGTAACAAGGTAACCGG
+
,-0&$$$'*%()0,///,7/69-+.,)4,+&'(0),',(&-)$&()245-26800.,('((-)('()69431:;5//:49:9728)*/1/000/1;9,44+2,.,,1.-+,+686090-,-*,()-+16-+-/,,.6.-,--.6841(,++3-1/(/,/--/9775/50142001385:403&+&-.**.0,&,**)'(--128459.1/..432510.24:95511&)&+/2-228,28;942*/(,+*..232,&+'+,/2::99:95:43230'*--036(&1)(,***(&'%*%&*-5514('(+-+-01/51/+28-+./991-(%'0,-0/,.',*'+/4.1&'()+20+***+-.:894//-50.0)+(*.+*,+.)*''(*224515-+)+'00.,)5&((,,57:8/7777:985679;89:<<00/019;4322266997465,((%(*.2548:-049869;55789643),'&.-'&*+,58573274586((&+-21;-2*-/0-.//+:<::5990;.,2,27311208;72290++01/,()$#$+*-.3454;96:686&0)-)*-/*1/0036/010413/.0+*,*+/.,/667.2&&&')*7-,,(*)-*3.55*)(((*+'+6+586,793175/2.-.79*-../2211199847-)&**/1)+,,:89457784220377;560'4$&'01)(.-2500,,441029/1...8449200910036</5051-7/,+-3/644,*&()(**,,:9:<:995/8/70:48/)3,-.,,+5:;63635547779//019201)27/*.*')(&&-463732+*')*--///24:5271210(+,.*()**-010;545;770*,*+)+'&/103/)+*2:;907/--.-8135;7+.(..*(&,1-++/80..947444565+)(')236/*1.--6'1/1646542,-(.,34128778:841/-&&2105-060,*/787/9.-+..-325975:0./1/658:8854-)+*4(-)*)+-.9/+&)*,.+/0*-$*(114545&,&'*,'102.)&)'*(*()('*+/166,5-/3+25./0014.//069668*517.:/4/
@b5985d96-5584-428f-ba83-fc14ffccec6e ch=346 read=15075 start_time=2019-12-12T19:29:10Z barcode=BC01 runid=2c9cf7bc05858273f10e7d7ec552fc0bd742dc3e
TTGTTGCTTTGTTCAGTTGCATTATTGCTGGTGCTGAAGAAAGTTGTCCCGGTGTCTTTGTGTTAACCTGCTTGCCGTAATATCTTCCGGATACCTTGTTACGACTTCACCCCAATCATCAATCCCACCTTAGACAGCTCCTTCCTTGCGGTTGGGCCACCGGCTTCGGGTGTTATCAACTCTCCTCGTGGTGTGACGGGCGGTGTGTACAAAGGCCGAGCAATATTCACCGCGACATGCTGATTCGCGATTGCCGCGATTCCAACTTCGTAGTCGAGTTGCAGACTACAATCCGAACTGAGGATGGTTTTATGGGTTTTTGCTTCACGCGGCTTCGCTCCCTCTGCACCATCCATTGTAGCACGTGTGTAGCCCAGGTCATGAGGGCATGATGATTTGACGTCATCCCCGCCTTCCTCCGGCTTGTCACTGGCAGTCTCGCTAGAGTCCCCAACTTAATGATGGTAACTAACGATAAGGAGTTTGCGCTCGTTGCGGGACTTAACCTCACGACTACGAGCTGGCGGCAACCATTCACCACCTGTATCTCATATGGCTATCTCTCCATCTCTGGAGCCTTTATGGAGTATGTGAACCGCGGTAAAGGTTCTTCGCGTTGCTTCCGGAATTAAACCATGCTCCACCGCTTGTGCGGGCCCCGTCAATTCGCTTTGGAACTGGTGCGCGGGCGTACTACTCAGGCGAATGCTTATTGCGTTAACTGCAGCACTGAACTTTGACATCAACACTTAGGTACTCATCGTTTACGTGGACTGCTAGGGTATCTAATCCTATTTGCTCCCACGCTGGGACTGAGCGTCAGTTGCGGAGCCAGATCGTCGCCTTCGCCACTGGTGTTCCTCCATATATCTACGCATTTCACCGCTACACATGGAATTCTACCCCCCCTCTACGAGATCAAGCTTGCCAGTATCGGATGCAGTTCCAGGACAGGCCCGGGGATTTCACATCTGACTTAACAAACCGCCTGCGTGCTTCGCCCAGTAATTCCGATTAACGCTTGCCCTCCCGTATTACCGGCTGCTGGCACGGAGGTTAGCCGGTGCGCTTCTTCTGCAGGTAACGTCAATGAGCAATTAACTGCTCCTTCCTCCCCGCTGAAATTAGCACAGCCAGAAGGCCTTCTTCGCCCGCGGCATGGCTGCATCAGGCTTGCGCCCATTGTGCAATATTCCCCCGCGCACTTCCGTAGGAG
+
%$&$&&-.63*(,'%',4,-'1'(3;344;;467776-)+**/162.7(((0-'1249.++/2917571'-)-./+%%&%)'5*7957/4%*(,+,0,45.,+')-4.-448,.21767-1,+88*%0)+-(*/5)/0104/5-*(,*+*--/('37,+7(4+*173,955,6---757.-,*))'*.761/,,+-5,874462/0/,/03;-4+6*&'$+*214575/30/014888868789<5,.-+/*%*&$%)'6,6,2*/251.++,,,+,-13+1(+'201679664-&1)(-,0847:+;;<.86893,563-'**3,%+,./522:3.-))1+,:811128578838;-+),,+53363.2.-*4/%+,--//&&+1+.06554431:3-,1/,--.-:8'(0:9698,20(+*1.(,+$-2/80./60(,,...*//0555(-,,./10221726410/024+*%$&&('%*-5+*./126343-+.08.0041((&&&-.320&*,21243-%*-%3410*&,))',//2:3855733+#&&(&+,+./0,.27757898772&-/'(,.&)%'$$&(/-))%&(($&')+.1'0-6:88:4000-.$*.+8)3*)&.+2<:063/37/0-,04-.,7.00710*66/)/03.+401&(*(,/0&%$)'%(%&'())++'.(-'')-.2794''(+%&%')-,*+-1303087-+++,67335',2.,0958;0-,'*))(+/-0168469629.&*(,/96:9:24*//,,,,/,7.,2**&/8+*,-4:7-0+(&(/9/-(('--4871339,0*.,*5-.,011097333,5137<6786/00408--8:45443675(0-.+/98:78;5997655343-..15161701452./3769-&)%(,,.+-18465%(,,-0*/0446*577.,))+$$$+,5/)&.2.'(,()+,-/243571825/$&)27689222-1'&%(&&*-)(./157:34.,.5.7/,)*($(0-..6*+2/70./+.))*++,.(&)0+3%&&(4()*7/33&)%)1.:;<:977%0,,.,5579.:/..21+-(+.+*.)/2656:531.;7*+99-1*'&)&%&&&&&1,*).//213494:<9*++()//53,)*)))*-.49(88761*,+46-&25.-'(+*,.440;97/',%'%(+)-4--,*'+#
@fdc1b0d5-6692-4ee8-b4b5-896f1003abcd ch=350 read=15544 start_time=2019-12-12T19:29:21Z barcode=BC01 runid=2c9cf7bc05858273f10e7d7ec552fc0bd742dc3e
CCTCCACGGGGAGGCAGCAGTGGGGAATATTGCACAATGGGCGCAAGCCTGATGCAACCATGCCGCGTGTATGAAGAAGGCCTTCCCGGAGTTGTAAAGTACTTTCAGCGGGGAGGAAGGGTAAAGTTAATACCGCTTTGCTCATTGACGTTATACCGCAGAAGAAACACCAGCTAACTCCGTGCAGCAGCCGCGGTATTGTACGGAGGTGCAAGCGTTAATCGGAATTACTGGGCGTAAAGCGCACGCAGGCAGTTTGTTAAGTCAGATCTTAGCAAATCCCCGGGCTCAACCTGGGAACATCTGATACTGCTAACGGAGTCTCGTAGGGGGGTAGAATTCCAGGTGTAGCGGTGAAATGCGTAGAGATCTGGAGGAATACCGGTGAGGCGGCCCCTGGTTAGACTGACGCTCCAGGTGCAGCGTGGGGAGCAAACGGGATTAAGATACCCTGGTAGTCCACGCCGTAAAACGATGTCGACTTGGAGGTTGTGCCCTTGAGGCGTGGCGGAGCTAACGCGTTAAGTCGACCGCCTGGGGAATTACGGCGGGTTAAAACTCAAATGAATTGACGGGGGGCCCGCACAAGCGGTGGAGCATGTGGTTGAATTCGATGCAGCGCGAAGAACCTTACCTGTGGTCTTGACGTCACAGAACTTTCCAGAGATGGATTGGTGCCTTCGGGAACTGTGAGACAGGTGCTGCATGGCTGCCGTCAGCTCGTGTTGTGAGAATGTTGGGTTAAGTCCCGCAACGAGCGCACCTTTGCTTATCCTTTGTTGCCAGCGGTCCGGCCGGGAACTCAAAGGAGACTGCCAGTGATAAACTGGAGGAAGGTGGGGATGACGTCAGAGTCATCATGGCCCGCCCACGACCAGGGCTACTACACGTGCTACAATGGCGCATACAAAGAGAAGCGACCTCGCGAGAGCAGGCGGACCTCATAAAGTGCGTCGTAGTCCGGATTGAGTCACCGCTCGACTCCATGAAGAGTCGGAATCGCTAGTAATCGTGGATCCAGAATGCCACGGTGAATACGTTCCCGGGCCTTGTACACCGCCCGTCACATGGGAGTGGGTTGCAAAAGTAGGTAACTTAACCTTCGGGAGGGCGCTTACCGCTGTGATTCATGACTGGGGTGAAGTCGTAACAAAGGTAACCCGG
+
,--0*)+-15((15004545:399)/03-6-+*).,700771/0/8*294111)/*(,-/12851/+)*,/0...())+31939-.*&/#'37(//6.&,'(*9:/*-+.77/)-.-1,/,).89114241112%%-13.276(/)((*)+(%%$'*(.*)/(%+*%%()1',2&)+-0252/-+%*-,//-))*()%&'&&')+0-/+**&/(()/13523416.3.4-228<6:89:;4-//1/3/32032..08+)/;16/68//10%*&'$'&+0(*38/+665/,+'.*,'1))$'%''&&(-,21.%&-,6,)$')*6672-/(547,--)0*3+0-+0732/*10091405/.-3/.**)'*014:4140.203::75-,%'+-060<2/*2747))0,*+**,-,8()9;87*&%%+/354*&&(17::*.2-.5.2,044:<0/0+)()*11*,,1:984<;.,,,,,760-+,)4,.-)3-()128)))+'6513,5)-',(,-,/535585852,/20+5358:9873+')),+0.//')/-7,-35+*.-42221:2:288558:;3/4(%&*+.2366:994(+),+(')+..($$)1-0011,-&+).-25/07312/+393,'(*+4/7.-/233**-,.-+44)4,+*,--4:4/1-.004566:729-8.09642/126%.++)))+2366:6978:799-555599628./-/)*0/&7-*684:1*'*+8,*/29-,*(&'))20/3)&*0+018-24-()2/03+-1488422727+873810-17+**(++,---823301139***,,(+-)-)/028820''&%&-0.**,-/092+-++)*(%'%$#&)12<6754+,,-$&'%)*-055166<7361/0157,55('))),*,.5534624.++(),.2877;64621'*,80016778768887/*(-'(-$$,20013)+,242.//608601(()*,-8364600,+)./5./-++/-.0**)*)&*././/:8:9<85767;3:..-),**/..0323/324-*(.')*-.1))&+).,2/-/080(&)*,*)*$''%4,5)*-('1.,14-55748251&(,%(--/.+*)+%,-'+/*)&,)&*..35789:)/.,265:+46
@cd32762e-85ce-47aa-b2e7-6fa679bc1703 ch=390 read=15194 start_time=2019-12-12T19:29:22Z barcode=BC01 runid=2c9cf7bc05858273f10e7d7ec552fc0bd742dc3e
CCAGTTACCTTGTTACGACTTCACCCCAGTCATGAATCACCCAAAGTGGTAAAGCGCCCTCCCGAAGGTTAAGCTACCTACTTCTTTTTTGCAACCCACTCCCCGGCGACGACGGGCGGTGTGTACAAGGCCCAGGAACAGTATTCACCGTGGCATTCTGATCCCACGATTACTAGCGATTCAAACTTCATGGAGTCGAGTTACTGACTCCAATCCGGACTACGACGCACTTTATGAGTCCGCTTGCTCTCGCGAGGAGTCGCTTCTCTTTGTATGCCATTGTAGCACGTGTGTAGCCCGGTCGTAAGGGCCGCGTGGTGCGTCACCTTCTCCAGTTTGCTTCTTTCTTGATCTCGCTGAGTTCCCGGCCGGACCGCTGGCAACAAAGGATAAGGAGTTGCGCTCGTTGGGGCCAGCAACATTTCACAACACGAGCTGACGACAGCCATGCAGCACCTGTCTCACGGTTCCCGAAGGCATTCTCATCTCCTGAAAACTTCCGTGGATGTCAAGACCAGGTAAGGTTCTTCGCGTTGCATCGAATTAAACCACATGCTCCACCGCTTGTGCGGGCCCCAAATCGAATTCATTTGAGTTTAACCTTGCGGCCGTACTCCCCAGGCGGTCGACTTAACGCGTTAGCTCCGGAGCCACGCCTCAGGGCACAATCTCCAAGTCGACATCGTTTACGGCGTGGACTACCAGGGTATCTAATCCTGTTTGCTCCCACGCTTTTCGCACCTGAGCGTCGATCTTCGTCAGAAGAGGCCGCCTTCGCCACCGGTATTCCTCCAGATCTCTACGCATACCTTGCCACACGCAGATTCTACCCCCCTCTACGAGACTCAAGCTTGCCGGTATCAGATTAGTTCCCAGGTTGAGCCGGGGATTTCACATCCTGACTTAACAAACCGCCTGCGTGCGCTGCGCCCAGTAATTCCGATTAACGCTTGCACCCTCCACCCGTATTACCGCGGCTGCTGGCGCAGGTTAGCCGGTGCTTCTTCTGCGGGTAACGTCAACGAAGCAAGGTATTAACTTTACTCCCTTCCTCGCTGAAGTACTTTGCCGAGGCCTTCTTCATACACGCGGCATGGCTGCATCAGGCTTGCGCCCGTTGTGCAATATTCCCCACGCACTCCCGTAGG
+
04-130$%&(('.4',,./4;-'+00*+*-.-.-4932+1+)--+)*07585-,/77<5/31*)0404+8-5,32355.)*11797<:<*'*(&)00%'(.:3'%%$($&-020::8784120-+.)&+*-.*%/.1*,'&'+/;/.-7,004114::1...1.))-)-.6-02+*)*(3/0%&+/193022/*,/0457.:++*,-/24(8,81)2/3951-10431/06::33.,/+1:.,2+%&)))+)*&&'+&'),(*+1-43277+)('&'-)13++%**,.//2421,.17+)')-670.(,'36./$*'&&%%%(#%''&)%*,&(*63)&(+++*//&())&5438()0,*)563;4*352:;9:953:3:51'34;+10;:44/)#&)*&++--6/3.136.,'$$((3,80;7+**---,2*).+12257751035275222117:411-(,,//63907+(+2060*,2-56,-,+,'(*+46.*4.0(*).3.0023,++/2<78;52.023734634540911016'(.+-+9813,//0.0014/260032-226164202,(.,-.(*))3+%&)*+..1;9-5-,,))*+1-8-411/25410027(6522/-3-4-2,)),**014.)&)%$(.(*,/888142/*+/.911/90)+-./14525667;9,.,2--(+/*+/,11*1-*0*+,)&+&(/.,3<<5875:7-0,--98-/5616:2317989-((,,/82258%%(%%%(,*2,-*+2248902:2:979;:9/8&()787777661*$&&)&&&%))&)&)#$%*-.5,/-/15670-25360)0-/27*3,/0:.26*+*(+.'&+/*$'0127)(+*+83./10'35.+/;:304316)*-4-6,8,/-7809-1:7799:87*+'$'*/7,'*1224;56130808,,*9),-0171--(%,*'&+(2-+4:57/;000572+)$'%.-/0//68+33-165080005/.*+*284688/)))))*,2//0.+*+*)(*+'$**/3+1963*5(0*-.-(+%)))'&,'&)*50.0-*0:56++*%(,.+-*'()-,--0267'31005+020:6,)0,0.-1/--13057,'*(+%((7:)*17)-
@78a1d5fc-ed12-41c2-8ca4-1fc67afdd2b2 ch=280 read=17623 start_time=2019-12-12T19:29:19Z barcode=BC01 runid=2c9cf7bc05858273f10e7d7ec552fc0bd742dc3e
CTCCTGAGGAGGCAGCAGTGGGGATATTGCACAATGGGCGCAAGCCTGATGCAGCCATGCCGCGTGTATGAAGAAGGCCTTCGGGTTGTAAAGTACTTTCAGCGGGAGAGGGTAGGGATTAATACCTTTGTCATTGACGTTACCCGCAGAAGAAGCACCGAAGCTAACTCCGTGCAGCGGCGGTGTACGGAGGTGCAGCGTTAATCAGATTACTGGGCGTAAAGCGCACGCAGGCAGTTTGTTAAGTCAGATGTGAAATCCCCGGGCTCAACCTGAGACTGCATCTGATACGGCAAACTTGAGTCGTAGGGGTAGAATTCAGGTGTAGCGGTGAAATGCGTAGAGATCTGGAGGAGATACCGGTGGTGACCCCTGGACGAAGACTGACGCTCAGGTGCGAAAGCGTGGGGAGCAAACAGGATTAGATACCCTGGTAGTCACGCCGTAAACGATGTCGACTTAGGTTGACGCTTGAGGGCGTGGCTTCCGGAGCTAACGCGTTAAGTCGACCGCCTGGGAGTACGGCCGCAGGTTAAAACTCAAATGAATTGGCGGGGGCCGCGCACAAGCGGTGGAGCATGGTTTAATTCGAGCAACGCGCAGAACCTTACCAGCGTTTGACATGTCGGACGATTTCCAGAGATGGATCTGCTTCCCTTCGGGACTGGAACACAGGTGCTGCATAGCTGTCGTCAGCTCGTGTCGTGAGATGTGGGTTAAGTCCCGCAGCAGGCGCAACCCTTTAGTTACCATCATTTGGACTCTAAAGGAACCGCCGGTGATAAGCCGGAGGAAGGTGGATGACGTCAAGTCCTCATGGCCCTTACGCGCTGGGCTACACGTGCTACAATGGCGGTGACGGTGGGCAGCAAACTCGCGAGTGCGCTAATCTCAAAAGCCGTCTCGGATTCGGATTGTTCTCTGCAACTCCAGCGAGGCATGAAGGCCAGATCGCTGGTAATCGCGGATCAGCATGCCGCGGTGAATACGTTCCCAGGCCTTGTACACACCGCCAGAATCACACCATGGGAGTTAAGGTTCACCCAGAAGGCGTTGTAACTCACGCAAGAGAGGCAGGCGACCACGGTGAGCTTAGCGGCTGGGAGTGAGGAAGTCATCAACAAGG
+
.322*)(.-*03($&&$&)*4:328090-,,,1.-3:7/../702823.233.(,.-./8358-,'''0--0**+,31:95:.;919010:/-,+)+'/,))'%*+)+%)+*'()('$(.&**$-'*.+&*)-/4/0272<20:0,+0+,,%'*'))12.2,..336222+-,()%('(%&&'&(&&'*(&((-,-.(*-2-4.,,%)**/)-2:;6:718;6,/,,&+'2,/12(/8:0,.90//48//283.'(-,(*11))00/.9-200--&+-/20/////0/,)(*3059)/10.-*++*+),+6+----.//3)*-*)&$(((1*)*50-+/00..,+.5574-&()%)20358576.(&)#349+*275:((&*)22200/0/3346451)0*')/166:6()%+58)5(-.%7,/-44066**.85524.()*+4--+/(-.0004:961/.'.*0*)%+%(''+).4+4246402-4(,)&'(//3.,.3-7-.,34105:154423)%&#&,)151,..197;4;5*/113:/+/&&),/))+58/)/-)1*.,--&+*,,,6724301200;/6-7.900,14780/-..,*0-/(&(*6*,302:401367628(2*--'4:,02..-)0389:44,&--+,3-,9/,+,,976:574//168799:9878+333376537-.///6777998721,220,2/.:531170'%'%(-.-66223')'%$%(%+'/)2:58937:(,-++.,-11-)++9383763;822224)/.*.-,+.2/6764+&()**33462/6,+*)+17291*.,++//76:;854,.(+)*.431-5-,3734;989:',-/98/((*/695666--,,+/28878;7743)26.&*,.0333'+%0(3,/*4,.3;65656.1),+1'&)()&)(+(+)*())-'%&1.3)&&&%'+/018:7;9;;54537378.1/6365;839)-368.'12220411,*,--28457&'(')2./,/658'51+-220*3-:;5.12+)&*+&*22-+%%&&()1'-&*+-'''(++8*(*-.8:8475922'(+-21123&63123%))/*+))'*-0%($''*,1'3
@9130eb1f-3880-4f72-a4ea-3c625c2d3c56 ch=434 read=14796 start_time=2019-12-12T19:29:37Z barcode=BC01 runid=2c9cf7bc05858273f10e7d7ec552fc0bd742dc3e
CCCGGTTACCTTGTTACGACTTCACCCCAACCATCAATCCCACAGCAGACAGCTCCTTCCTTGCGGTTGGGCCACCGGCTTCGGGTGTTATCAACTCTCATTGATTTGTGACGGGCGGTGTGTACAGGCCGGGAACGTATTCACCGCGACATGCTGATTCGCGATTACTAGCGTTCCAGCATGTATAGTCGAGTTGCAGACTACAATCCGAACTGAGAATGGTTTTATGGGTTTTGCTTCACCTCGCGGCTTCGCTTCCCTCTGCACCATCCATTGTAGCACGTGTGTAGCCCAGGTCATAAAGGGGCATGATGATTTGACGTCATCCCCGCCTTCCTCCAGCTTATGCTGGCAGTCTCGCTAGAGTCCCCAGCAATGATGGTAACCTAACGATAAAGGGGTTGCGCTCGTTGCGGGACTTAACCCAGCATCTCAAGGCACGGGCTGACGACAACCGTACCCTGTATCTCATATAGCTATCTCTCCATCTCTGGGCCTTTATGAGTATGTCAAGATAGTAAAGGTTCTTCGCGTTACTTCAAATTAAACCATGCTCCACCGCTTGTGCGGGCCCAAATCAATTCCTTTGAGTTTCATTCTTGCGAACGTACTACTCAGGCGAGTACTTATTGCGTTAACTGCAGCACTGAACTTTGGCATCAACGCGAAGTACTCATCGTTTTACGGCGTGGACTAGGGTATCTAATCTATTTGCTCCCCACCTTTCGGGACTGAAGGCGTCAGTTGCAGGCCAGATCGTCGCCCTTCGCCACTGGTGTTCCTCCATATATCCTACGCATTTCACCGCTACACATGGAATTCCACGATCCTCTCCTGCACTCCTGGCTGCCTGGTTTCTATGGCCTACTGAAGTTAAGCTTCAGGCTTTCACCACAGACCCTTGCTGCCGCCTGCTCCTGCGCCCAATAATTCCGGATAACGCTTGCCACCTACGTATTACCGCGGCTGCTGGCACGTAGTTAGCCGTGGCTCAATAAAGTACCGTCACTCGGCTACCATTTCCTGTAGCGCCGTTCTTCCCCTTTATAACCAGTTTACAATCGAAAACCTTCTTCCTTCACGCGGCGTTGCTCGGTGGGGTTTCCCCATTGCCGAAAATTCCTACTGCTGCCTCCGTAGGAG
+
8/'(20815748+12*-/19988.3)('/01;9::9;725))+*)-0037,221486681.1./.3.6'7880/1.-1+/343;0008855/.'*),)-+2+(&.*)'..24,-6355-26411/0+2/3)(&*+01:8:<5125&*(,/6961-/-17625764:..,&.+()3***)+,2/2(1+,10'(+//./+3).00409100.-,*))+/3968/9:<178;<85;;/,,,8--.;81+'+1.3:1(),,17,-22$-*,2156:46:-,,/--../352..,46/+-233*)-6(.,:5.3,++*&'.8-*+/-038909;-+897565,0/--*+(%+'-.010/282*///40+,-,07;/'$&')*+/0.9,.///(*10'%.-8,*15,-..-,,,/06:043761+.+4+16/-&0245/,+1*-/432-74984766-6+8,'/'-/('*888878(,-0'1342,+,,,0**-57479-)+3194+-**,--85881-.,+)**85*291436:63712,'&7*8873032<996),)//48/4:),19-625.012/*)-0.0-65;96188.,/2;9-18</6/.-&&11&)$((&./3489+(&%)'(+(+-/.0.001/0667747.6456:,2;,7...:745424(&((**1556981868*-,80//98:7,+&*+03368727/.)%&)(*55845.(*''1),*3-,-6/,''(((,2')+-%+(,0*/'(1997::6-9-30/.6<89:24558;8/-./*.88771*+)26725;51*,/*,3).'.(++-/+4,91,.-/0-1//035523%),.40/:4449:4697;92224288954652(*(,0,.&,.640552/4.**,0)***0180.*('')/538/$&*+27,))'''&0++347.7,6-7/9..-32714//6/3236521:1274428688947,*',,553:1.-16/4-))'&+2/3:6,2000/--+-*0-2.++/6+5;.0997510-'+80:;989/82(+7..,7-1$(')19357300%(01,363;34;935:635561:2/10--0-,&0&,0039,7::6+2--7;,-03-2742/./-+,,')/-184647'/$
@2c5c6167-aac4-47fa-9670-0202f794d9fc ch=132 read=12363 start_time=2019-12-12T19:29:38Z barcode=BC01 runid=2c9cf7bc05858273f10e7d7ec552fc0bd742dc3e
CTCCTACAGGGAGGCAGCAGTGAGAATGTTGCACAATGGGGAGCCTGATGCAGCAACGCCGCGTAGTGATGAAGGTTTTTTCGGATCGTAAAGCTCTGTCTTTGGGGAAGATAATGACGGTACCAGGAGGAAGCCACGGCTAACTACATTTTACCAGCAGCCGCGGTAATACGTAGGTGGCGAGCGTTATCCGGATTTACTGGGCGTAAAGGCGTAGGCGGATGATTAGTGGGATATGAAATACCCGGGCTCAACGAAGGTGCACATTCCAAACTGGTTATCGGTACGGGAGAGGAGAGTGGAATTCTAGTGTAGCGGTGAAATGCGTAGAGATTAGGAAGAACACCAGTGGCGAAGGCGACTATCTGGACTGTAACGACTGAGGCTCGAAAGCGTGGGGAGCAAACAGGATTAGATACCCTGGTAGTCCACGCCGTAAACGATGAATACTAGGTGTGGGGTTCAACACCTCCGTGCCGCCATAACGCGATAGAAATGTCCGCCTGGAGATTACGGTCATAAGATTAAAACTCAAAGGAATTGACGGGACCCGCACAAGTAGCGGAGCATGTGGTTTAATTCGAAGCAACGCGAAGGAACCTTACCTACCACATATCCCTTGCATTACTCTTAATCGAGGAAATCCCTTCGAGGACAAGGTGACAGGTGGTGCATGGTTGTCGTCAGCTCGTGAGATGTTGAGTTAAGTGCAGCAGGCACGCAGCCAGCGTCATTAGTTACACTACCATTAAGTTGAGGACTCTGGCGAGACTGCCTGGGTTAACCAGGAGGAAGGTGGGATGACGTCAAATCATCATGCCCCGCTGCTTGGCAAGAATACACGTGCTACAATGGCTGGTACAGAGATGCAATACTGCGTGGTGGGCCAAACTTTAAACCAGTCTCAGTTCGGATTGTAGGCTGGAAACTCGCCTACATGAAGCTGGGTTACTGGTAATCGCGAATCAGAATGTCGCGGTGAATACGTTCCCAGGTCTTGTACCGCACCGCCCGTCACACCATGAGAGTTGGCAATACCCGAAGTCAATGAGCTAACCGCAAAAGGAGAGCAGCGGCCGAAAGGTAGGGTCAGCGGTGGGGTGGCGTAGCTAAAGGTAACCGGG
+
029.*.5)192+/1,11.()-+&(*2,%0(#$&&,91101*&%'&%&)+*+++-//.-296611')+*+0005-163:;<+7)7.34-01:-,..:::96294.39/*.265/4-+**,41+1*&,3,.)+,).-()/,+-250105*1/,(&-/*'+%%($$&&**2-..7465885/3-+*-/32:2/1),,%2.+*./9;7:7.-)&)*-.45-3))&''425.1)-,5/13%*',3,,+3-(.322382'0'&(),'%&$')20:*:9.36788:88,3+*%-*50+)',*'('&*,*1-3/2+,.542+212:-*10*+./98-+**)1/,6852+03027;255450)+'',)*'''%)*/07.4)%,251,*('(&(1+34('()))++*+5-+,-/;73'21,/+,&*6509)+38767:88.0//6342;9///012:4122/0866735-+,1.(.,-0636124489127--,'*'('&*($*(&'$'(+'+-*32&&'*'%.2977'&/+(-/0/<:821/.8+,,'',)+),-.+-.10*++++'%&&)+&*%')6653678;769695+(*')341.-1/,(())4*/)(/-)()(*+*,+-,;2+4//-31,,-,.01126**((),-((2*(1./&-,+*3.+-,.56&/)*1891223290:00/089045,+(+))+,/016,$.081'&(&+))(').+&,%*/(20%%$&(('1*&'1*')+,*'',.2934--8((0626773--)*&&()988;88;-3-4/48474-//..-&./94/066989::;760000.1/914.$%*%$%$&%%'(&$&%&''(+--0+-./:66634-'('(((')(3./25.-/)*+++((+('%&$$%&'.4--7919:8860-())./.:,.3-/0/6/./)04,/077;:10/+,,1+,-767(*%(*.+4/1511/3)(,,-./196053.2*,+24:88831-33-$.,++2-+)%+&&(*-2'&')'()')(-92,+**%)-4-3./630,/*),0)*+)'()65806/70583:5(0,,(%(+,--/601-..(),,,023//.120,.+*1((,+*)*((.+19--609912-3,
@215a2261-1c16-4752-bb32-bc022d674b85 ch=242 read=18679 start_time=2019-12-12T19:29:44Z barcode=BC01 runid=2c9cf7bc05858273f10e7d7ec552fc0bd742dc3e
CTCCTACGGGAGGCAGCAGTGGGAATATTGCACAATGGGCGCAAGCCTGATGCAGCCATGCCGCGTGTATGAAGAAGGCCTTCGGGTTATGCAAAGTACTTTCAGCGGGGAGGAAGGGTAAAGTTAATACCTTTGCTCATTGACGTACCGCAGAAGAAGCACCGGCTAACTCCGTGCCAGCAGCCGCCTGCCGGTAATACGGAGAGGTGCAAGCGTTAATCGGAATTACTGGGCGTAAAGCGCACGCAGGCGGTTTGTTAAGTCAGATGTGAAATCCCCGGGCTCAACCTGGGAACTGCATCTGATACTGGCAAGCTTAGTCTCGTAGAGGGGTAGAATTCCATGTAGCGGTGAAATGCGTAGAGATCTGGAGGAATACCGGTGGCGAAGGCGGCCCCTGGACAGACTGACGCTCAGGTGCGGCGTGGGGAGCAAACAGGATTAAGATGCCCTGGTAGTCCACGCCGTAAACGATGTCGACTTGGAAATTTGTGCCCTTGAGGCGTGGCTTCCGGAGCTAACGCGTTAAGTCGACCGCCTGGGAATACGGCCGCAGGTTAAAACTCAAATGAATTGACGGGGGGCCCGCACAAGCGGTGGAGCATGGTTTAATTCGATGCAGCGCGAAGAACCTTACCTGGTCTTGACATCCACGGAAGTTTTCAGAGATGAGAATGTACCTTCGGGAGCAAGAGACGGAGTGCTGCATGGCTGTCGTCAGCTCGTGTTGTGAAATGTTGGGTTAAAGTCCGCAACGAGGCGCAGCCGCTTATCCTTTGTTGCCAGCGGTCGGCCGGGAACTCAAAGGGAGACTGCCAGTGATGATAAACTGGAGGAAGGTGGGGATGACGTCAGGGTATCATGGCCCCTTACGACCAGGGCTACACGTGCTACAATGGCGCATACAAAGAGAAGCGACCTCGCGAGAGCAAGCGGACCTCATAAAGTGCGTCGTAGTCCGGATTGGAGTCTGCAACTCGACTCCATGAAGTCGGAATCGCTAGTAATCGTGGATCAGGAATGCCACGGTGAATACGTTCCGGGCCTTGTACACACCGCCCGTCACACCATGGGAGTGGGTTGCAAAAGAAGTAGGTAGCTTAACCTTCCGGGAGGGCGCTTACTTTGTGATTCATGACTGGGGTGAGGAGTCGTAACAAGGTAACCGGAAGATAGAGCAGGCAAGTAGGTTAACACAAAGACACAAAACAACAACAATGGCACG
+
**,**-/)97---)-34,-/1:0(,+-/4+*)-5<98;86458756:755764-%0))761.-//41234567(*++-53322.8667'/&&-0,+1,./781+00/:;,*1--*+)''.97/203/..4+86*)349+1,,()&*&0/)+--6+',,',-99-1,+*1,-.7478::0/0..31&)#$$('-),07//080/+('(*,89745.2/3/15(2,+//.23;<6623261*..2,2.2/247+71./+1/6+2370/1,*(&+2.+243*+*(&#&)2-4.13/***)(*-07,,,-.0/50..0**--.-46.2293/(034,,-./0.0.-)(&%'*+2;65196/0..-*)***01182.71,:88::1:-1..-/1)2,3/3;6)(-304+,-,+,+21234-79885-/-008:7+'*/3;/9'5/*8,3))+1+/8-*.8630025-/11:577<8-,+,,67986060,--&2:*)-89<5191007-,17932,1,.-.///7:767-40:0132/0235::95/())&450919044)4.;2;<978964+)(*+.+/.1424840+20./,2.30-,-*++(**68524<9197;10*+%('&*./115*)/2/7/.2:2685+,,+.9988'$&(('++,59812/.//154/-0.+-*3:4-/-6,*%&&%&'*+8(6$')/0,,+++-422365255'%%(+-/0/;/.-2862020-***4.-&%&)**/3&*()*+4.1)&-.%'/)./12.56++5//1-./2:88-9/6.5/.3.68.7,,-(&+*11670(,+*),*,-3:/3./-,1*14/92-682144570//--*(%%)0&&'*+2.%%$*,066:/4873++*&',+77;791;11884422/658(')')+)+765334110))%&'.4'/0934862**06../2768566689+*-/)3).((*./066,-,--025740+,,11/.2)6,958655--+/0/1789978:0.)*),/24+-/3/&'.+/36552-,882-.0-.132203:54:1-..+-)/5)0,-+(*(-/.09235<5*'*-*+()(**./.4.3-1.53,091*/7.41*+'#'%.*+2145;6953043013+*)+*)%&&'''*(*--&++.71136.3-/52-,&)')583*&)'&.10,0+-.1:///315%&&&%+.,,('-*&&&($&$
@532ef1d6-a6ac-4639-9c2d-b909b0ce6fa4 ch=270 read=13788 start_time=2019-12-12T19:29:43Z barcode=BC01 runid=2c9cf7bc05858273f10e7d7ec552fc0bd742dc3e
CCGGTTACCTTGTTGCGACTTCACCCCAGTCATGAATCGCAAATTGGTGGCAGCGCCCTCCCGAAGAGTTAAGCTACCTACCTCTTTGCAGCCCCGCATGGTGTGACGGGCGGTGTGCAAGGCCAGGAACGTATTCACCGTGGCATTCCTGATCCACGATTACTAGCGATTCCGACTTCATGGAGTCGAGTTACGAACTCAATCCGGACTGACGCGCACTTTATGAGGTCCGCTTGCTCTCCGCGAGGTCGCTTCTCTTTGTATGCGCCATTGTAGCGTGTGTAGCCCTGGTGTAGGGCCGCGAAGTGACTTGACGTCATCCCCACCTTCTCCAGTTTATCACTGGCAGTCTCCTTTGAGTTCCCGGCCGGACCGCTGGCAACAAAGGATAAGGGTTGCGCTCGTTGCGGGACTTAACCCAACATTTCACGGCACGAGCTGACGACAACCATGCAGCACCACTGTCTCACGGTTCCAGAAGGCACATTTTCTCATCTCTGAAAACTTCCGTGGATGTCAAGACCAATTTAAGGTTCTTCGCTGTTGCATCGAATTAAACCACATGCTCCACCGCTTGTGCGGGCCCCGTCAATTCATTTGAGTTTTAACCCCGGCCATTACTCCCCAGGCGGTCGACTTAGCGAACTCCGGAAGCCACGCCTCAAGGCACAACCTCAAGTCGACATCGTTTACGGCGTGGACTACCGGGAATTATCTAATCTGTTTGCTCCCCACGCCCTCGCACCTGAGCGTCAGTCTTCGTCCAGAGGGCCGCCTTCGCCACCGGTATTCCTCAGATCTCTACGCATTTCACCATACACCTGGAATTCTACCTCTACGAGATAAACTTGCCCGGTATCAGATGCAGTTCCCAGGTTGGGCCAGGGGATTTCACATCTGACTTAACCGACCGCCTGCGCGCGCTTTACGCTTAGTAATTCCGATTAACACTTGCACCCTCCGTATTACCGCGGCTGCTGGCTGGAGTTAGTAGATACTTCTTCTGCGGGTAACGTCAATGAGCAAAGGTATTAACTCTCCCTTCCTCCCTTTAGAGAAAGTACTTTACGGCTGAAGGCCTCTTCATACGCGCGGCATGGCCGCATCAGGCTGCGCCCATTGTGCAATATTCCCCTGCTGCCTCCCGTAGAG
+
4.+*-9*+.9.+1/&),(14;4/657*)*::9:99<:;,-41&1'0*3)(%#%)(+.&)-3.)*+'%-.1*(),./58/+*++&.61,/0'42,'$%$'%*),1878+2*())(0)$$'*0459/4405117282008:578;9596/'(+8993-/-,7-++.)-..26:15../82:888-****'&*4-(-+'//025<0:+4+*))&(+/.',*.4;;565/20-30,///-.02/3($&)%(&),+-.;02,38,%$&(-179<.6.--./0)++*$%'+37--,()')*)('+)$$''**('#'&(--/2,+%(./-($+10.*')((*19,.295730300176471-22--07173(-(*(3-+3-3753744,7480-3./3)-/2.725315421:220833+((.',%').,/.7/,(,)1-../.13321/1&56/778971-/-,,(&')*430-(*,4403,,%''))-+-,-,(3.155632.+(*0130567:448;:8/88857748(&&*',/.67<98;4//&(.0,-/0/++.,0-9635-*-/./-/-*,,(*02/2154515770./2'2+94)./+*'-*6;.0./%%$(&-2)4,+-+189+*/,0'.-//&**)&$$%%&')1*6,21-/4-/05;881/01,.-0.6115)2)135-43441058///9122668550-1&-'()+/-39./968+*+8''**/663'**-4-07*-)./*(++/153/3327911/2--..47880/600997:938-*+'(+57216**.44496463526<94).,%')+,0//.,)*/.01,/*(/7772222,/+)*'*+35*%,2/1613567759:3973*015-3/,5,%-50/,/:80-1334101/30604)'206,27889542,))/3)),.,/,*)-/87;3-+%1+/++%(1(,-12:733.03.4+*-0+3/90106/4&')36.007*'$'**)%).,,/71327)1-,-68657):021-/07++(')++,)(*)*-84,42&(-1&$&&**+&+-/+,*.076011-,()37-4272..:0.310)-(,,4166177412228-4,,-&(+/:7*/-()).2966597/--..46/1(()44-.-.-&
@de9a570d-d2c9-40c8-8313-349c889f44eb ch=90 read=12184 start_time=2019-12-12T19:29:48Z barcode=BC01 runid=2c9cf7bc05858273f10e7d7ec552fc0bd742dc3e
CTCCACAGGAGGCAGCAGTGGGGAATATTACTGTGAACCTGATGCAACCATGCCGCGTGTATGAAGAGGCCTTCCGGGTTGTAAAGTACTTTCAGCGGGGAGGAAGGGAGTAAAGTTAATACCTTTGCTGCATTGTGGCGTTACCCGCAGAAGAAGCACCAGCTAACTCCGTGCCAGCAGCCGCGGTATGCAGGAGGTGCAAGCGTTAACCGGAATTACTGGGCGTAAAAGCGCACGCAGGCGGTTCGGTCAGATGTGAAATCCCCGGGCTCAACCTGGGAACTGCATCTGATACTGGCAAGCTTGAGTCTCGTAAGAGAGTCCGAATTCAGGTGTAGCGGTGAAATGCGTAAGATCGGAGGAATACCGGTGGCAGGCGGCCCCCCCTGGACGAGACAGCGCTCAGGTGCAGCGTGGGGAGCAAGCAGGATTAGATACCCTGGTAGTCACGCCGTAAACGATATCGACGATTTGTGCCCTTGAGGCGTGGCTTCCGGAGCTAACGCGTTAGTCGACCGCCACAAGAGTACAGCCGCAAGGTTAAGAAACTCAAATGAATTGACGAGGGGCCCGCACAAGCGGTGGAGCATGTGGTTTAATTCGATGCAACGCGAAGAACCTGAACGGCAGCCACGAGTTTCAGAGATGAGAATGTGCCTTCGGGAACCGTGAGACGGGTGCTGCATGGCTGTCGTCAGCTCGTGTTGTGAAATGTTGGGTTAAGTCCGCAACGAGCGCAACCCTTATCCTTTGTTGCCAGCGGTCCGGCCGGGAACTCAAAGGAGACTGCCAGTGATAAACTGGAGGAAGGTGGGGATGACGTCAAGTCATCATGGCCCGCCACGACCAGGGCTACGATGCTACAATGGCGCATACAAGAAGAAGCGACCTCACTTGAGCTGGACCTCATAAAGTGCGTCGTAGTCCCGGATTGAGTCTGCAACTCGACTCATGAAGTCGGAATCGCTAGTAATCGTGGATCAAGAATGCCACGGTGAATACATTCCCGGGCCTTGTACACACCGCCCGTCACACCATGGGGTAGTTGCAAAAAAGAAGTAGGTAGCTTAACCTTCGGGAGGGCAGCACGCTTTGTGATTCATGACTGGGGTGA
+
)).,*,+-7+07+,230-6.58-+2,4:4.,'($%%&&)*3489-2)2+55252--./8875-00)+).,7617028225/-1:/+1./076-),(*.-*,-+('-1-'()+63.-7/80-+''%#$$$"%$1((')+.0/700:1.0++1*&+'$&%&-'*+,/30125.1/051561/24/+'+*--%/&-+,)*+,363121/;2/35+5..0.+-;:7431265:+*+25)1-1++0('&**-&(*-+-.200$'1,+.78,-02243/*50:59,/-+)(*+,5+-.96:332//0*(((,)+-/356.1''&(%''$&&),-10('.-*')+,0742194/17913''),'*'&,**4-277486340&)0016635691.*.845+')$/&*--/3600/23/'')*0&((&&%)/6%83/1*1+.+15-52))002/*,+)-,14789;1-,*+$/022/+$--*)4157(&+,,2641348/.-0*/))**559/.-+,01.8889998:/%%('%%'&*-(115-/-.).**%($/-,0166;:110859546/&13/2/4+()))*'(*7:846.+-/2.+/54<;599:6+.2131-2+3/05(+)***(,+,(,+'%&%%''%)+391/-+./222//632479;845(20244811-,0/6&.-147875*+0776799876)*,./897380++-,1-*1*/(00826++6+'+-%.-.4726569<.1/.03..8-)37.1577070.0)8,72387.4/,.10(0,*,-7778600-,-09<93233-1-'**(*2<<388510001.))*.6:9452+88+$(''()005,785.'&(%$&)0///0''&-***)**442)*''*,(+-42345-,--**)'%+*-+430---710268347996311'',3*3,-()*,/6..--.342422)++./,,1.72646223).-/---8974202**)097585'*+2-+).*'&$)*,30,53750800052204;90;6/0701/04.1/2/&$$,,8035/803-'*-,-.3..+*))(2++%%&')3-*14+0&#%&,)*--/-134897361111--/+**.
@5b60290f-1609-422b-a4f7-0f071f8de421 ch=419 read=18534 start_time=2019-12-12T19:29:48Z barcode=BC01 runid=2c9cf7bc05858273f10e7d7ec552fc0bd742dc3e
CTCCTACGGGAGGCAGCAGTGGGAATGTGCACAATGGGCGCAAGCTGATGCAGCCATGCCGCGTGTATGAAAGAAAGGCCTTGGGTTGTAAAGTACTCAGCGGGAGGAGTAAAAGTTAATACCTTTGCTCATTGACGTTACCCGCAGAAAGCACCGGCTAATTCCGTGCCAGCAGCCGCGGTAATACGGAGGGTGCAAGCGTTAATCGGAATTACTGGGCGTAAAAGCGCACGCAGGCAGTTTGTTAAGTCAGATGTAGTACAGGCTCAACCTGGGAGCTGCATGCTGGCAAACTTGAGTCTCGTAGAGGGGTAGAATTCCAGGTGTGGTGAAATGCGTAGAGATCTGGAGATACCGGTGGCGAAGGCGGCCCCTGGACGAAGACTGACGCTCAGGTGCGAAAGCGTGGGGAGCAAACAGGATTAGACACCCTGGTAGTCACGCCGTAAACGATCTCGACTTGGAGGTTGTGCCCGCTTGGGGGCGTGGCTTCCGGAGCTAACGCGTTAAGTCGACCGCCTGGGAAGTACACGGCCGCAAGGTTAAAGAAACTCAAATGAATTGACGGGGGCCCGCACAAGCGGTGGAGCATGGTTTAATTCGATGCAACGCGGGGAACCTTACCTGGTCTTGACATCCACGGAAGTTTTCAGAGATGAGAATGTGCCTTCAGCCGTGAGACAGGTGCTGCATGGCTGTCGTCAGCTCGTGTTGTGAAATGTTAGGTTAAGTCCGCAACGAACGCAACCCTTATAACGCCAGCGGTCCGGCCGGGAACTCAAAGGAGACTGCCAGTGATAAACTGGAGGAAGGTGGGGATGACGTCCAGTCATCGCAGCCCCGCCACGACCAGGGCTACACGTGCTACAATGGCGCATACAAAGAGAAGCGACCTCGCGAAACAAGCGGACCTCTCATAAAGTGCGTCGTAGTCCCGGATTGGAGTCTGCAACTCGACTCCTTAAGTCAGATCGCTGGCAATCGTGGATCAGAATGCCACGGTGAATACGTTCCCGGGCCTTGTACACACCGCCCGTCACACCATGGGAGTGGGTTGCAAAAGAAAGTAGGTAGCTTAACCTTCGGGAGGGCGCTTACCACTTTGTGATTCATGACTGGGGTGAAGTCGTAACAAGGAGCAATACGTAACTGGG
+
,-15+./*5-*.--*13)./)6,,+,+/,//001/2:1/&/,0$'&(,.013&254729614454723244+%(**)+**,)&-428'$'46,2*(2)',-.9+)()$('+27-,-2/6/123085027835634.,3-+/7**/))+(&$&()/./-.492546*.*2++&'(+,5*--0,+6/./31/,,')*6532453:0:02%0(%,'(*:9/(*,51::,/234/0/1/255*6,52+0-8/008/059,+('&%'&3;8990-15/48.&(*.++(+%+-,+)+/)**-,'((*26895,),00,)(1*6-50.,/8.,)),.-,26,.2:80,(&%()891+*-+28:896/8/,*/)1'('22:/.7989305/0/110.+../'./66,+1/+116969:-+,-,7,1/36..(%%*(*/7001:9587/*+*-3453:2--+,%'&').5382135-:0*),-*('&$&/86-..108-(&(&,0(*)1395,2(*,8/7883.6768;776,,'()()')3.93-/51350:10)$,)*/07(30-,,/5/7,0-1694-81,,,//-//,../8110',,,+47,&-'&((//1---(((%((++-406/2;;;::6361139::301/-+,*06<741-,,,.34./20//14+.+'#&)*)0+'*+.*33478854*/-303388795.11/:4375;333359//17(687:994880--412/1640-8-:7)&*(&$$%&-11463981)2-/-,31//.0:-9)2,,.17988:-///046;000:310./60:528:379545417&,*11053'($%%)-(%)(')+/19+441*&&(',++/0/016<65621/,*+*03+(*&*)&(.03535-/-*'-*,6.1,9279/-+,,-69--95889;771.-3+(-/.-0++')*+877,'-/.1+/.4++,10128**-//-.,*)'**+5489;988410979:7+.-61.-;705364381-33608//.6/--(.3/2:41450/.0744321'()'6656-.398,%))($'$'(*+&&%$/(/48<:):3/-2*2)/-1,07-)02,(+*+/96''/$..-14(($,*),-14344/.-*('+3:556773*('$##
@3cd2d628-d03d-4bee-b5e0-26070c7306ae ch=135 read=15815 start_time=2019-12-12T19:29:47Z barcode=BC01 runid=2c9cf7bc05858273f10e7d7ec552fc0bd742dc3e
CTCCTGCAGGAGGCAGCAGTAGAGAATATTGCACAATGGGCGCAAGCCTGATGCAGCCATGCCACCGCGTATAGGAAGAGGCCTTCCGGGTTGTAAAGTACTTTCAGCGGGGAGGAAGGGAGTAAAGTTAATACCTTTGCTCATTGACGTTACCCGCAGAAGAAGCACCGGCTAACTCCGTGCCAGCAGCCGCGGTAATACAGATGCAAGAAGCGTTAATCAGATTACTGGGCGTAAAGCGCACGCAGTGCATTAAGTCAGATGTGAAATCCCCGGGCTCAACCACAGACTGCATCTCTGATACTGGCAAACTTGAGTCTCGTAGAGGGGTAGAATTCAGGTGCTTAGCGGTGAAATGCGTGAGATCTGGAGGAATACCGGGCGAGAGAGCGGCCCCTGGACGAAGACTGACGCTCAGGTGCGAAAGCGTGGGAGCAAACAGGATTAGATACCCTGGTAGTCCACGCCGTAAACGATGTCGACTTGGAGGACATTGCCCTTGAGGCGTGGCTGGAGCCTAACGCGTTAAGTCGACCGCCTGGGGAGTACGGCCGCAAGGTTAAAACTCAAATGGGCAGGGGGAGCCCGCACAAGCGGTGGAGCATGTGGTTTAATTCGATGCAACGCGAAGAACCTTACCTGGTCTTGACATCCACGGGAAGCTTTCAGAGATGAGAATGTGCCTTCGGGAACCGTGAGACCAGGTGCTGCATGGCTGTCGTCAGCTCGTGTTGTGAAATGTTGGGTTAAGTCCCGCAACGAGCGCAACCCTTATCCTTTGTTGCCAGGCGGTCCGGCCGGGAACTCAAAGGGAGACTGCCAGTGATAAGAAGCTGGAGGAAGGTGGGGATGACGTCAAGTCATCATGGCCCCTTACGACCAGGGCTACACGTGCTACAGTAAGCATACAAAGAGAAGTGACCTCACGCGAGAGCAAAGCGGACCTCATAAAGTGCGTCGTAGTCCAGTTGGGTACAGCTCGACTCCATGAAGTCGGAATCGCCTTAGTAATCGTGGACCAGAATGCCACGGTGAGATACGTTCCCCGGGCCTTGTACACACCGCCCGTCACACCATGGGGAGTGGGTTGCAAAAGAGTAGGTAACTTAACCCTCGGGAGGCAACACCACTTTGTGATTCATGACTGGGGTGAAGTCGTAACAAAGGTAACCGG
+
-.07*+0.48./2/-3,**,''%(*.-,4/(*))-70(/762879&3:2432+.+(120,(-&&,,.7321.(-(('%&*(125520.9-,*)()84',*+.:/.)+*.5:-+,,+-(/+&*+/56317.2//01.8/*889446212,--+,6)*,,)2,(-,*,2:270/.60/.'*')*8:...,-1-+,.--0)*&-()).(+.&%(',551/1.-/**%+1287:97748881../1,-)'$&%$&&+3/1.56/224''&)/4,048.*3878:6365(*()+,7///.-.(+*+../15+)(-(''())/1)'&'(.+',215/3356646,+/.+%($$&).0*..:200550&&)+09:;/-/*-/054//+(''&'&''((,./89/.689:2.*+())*/47511-,,,./1,3+))06585,,./;66'97060-*./.79+,.7/../48478:;99:;87/,-*-134-1*0(&+)$%',')9:+(0,//72.-.,)&).)+/)*785320092+*-00'542673/04)')')**402-1390:0:1<:27//0;/.5-*.'.932/&,091(*&('**//558:.0-+,*(+/1<;799;4//01-6,-,2028.046517*063--./084669970+-)2.+'(+/51/((*-0141*')**4157151*89,7289;4.430(+07,%+*+7663:87688786**++-89+/-))(,/++./50332662+,,5,),/*-'(36046469**)),8))0*'-,,6,+')*39:7.3.5./;72745616*.5.'*),,321-//--0.*%''(0151+-0*5-5,,697666786223++,,/00%*(.1//)((()+/04*,**./...0-0241.+*),-,)+-1*325*(*(+,)*.37864$0-./.')%,/4-)./;868664-84+&)#$&'0.54648*(,1/*,,+,**(,+/*+,,.4//-7...54:787814+,-'-.3/017977,&%())-,,+%),1556525726138.,-*.274./-&*(-,..4;44//+*-0736789796)&''+4113(12:7+&)+,(..,/-+%$0-3:634)83,,'%(((135+,-4-+//44;887211()**(,+0.-.6/168077+/725;9;61
@c5954481-86c0-44c6-b2c2-d17ac6f110e3 ch=209 read=14309 start_time=2019-12-12T19:29:57Z barcode=BC01 runid=2c9cf7bc05858273f10e7d7ec552fc0bd742dc3e
CTCCTACAGGAGGCAGCAGTGGGGAATATTGCACAATGGGCGCAAGCCTGATGCAGCCATGCCGCGTGTATGAAGAAGGCCTTCGGGTTCAATAAAGTACTTTCAGCGGGGAGGAAGGGGGTAAAGTTAATACCTTTGCTCATTGGCGGTACACCCGCAGAAGCACCAGCTAACTCCGTGCCCAGCAGCCGCGGTAATACGGAGGAGTGCAAGCGTTAATCCAGGTACTGGGCGTAAAGCGCACGCAGGCGGTTTGTTAAGTCAGATGTGAAATCCCGGGCTCAACCTGGGAACTGCATCTGATACTTTAGCGAGTCTCGTAGAGTAGAATTCCAGGTGTAGCGGTGAAATGCGTAGAGATCTGGAGGAATACCGGTGAAGGCGGCCCCTGGACGAAGACTGACGCTCAGGTGCGAAAGCGTGGGAGCAAACAGGATTGAATGCCTGGTGATACGCCGTAAACGATGTTGACTTGGAGGTTATTGCCCTTGAGGCGTGGCTTCCGGGCTAACGCGTTAAGTCGACCGCCTGGGAGTACGGCGCAAGGTTAAAACTCAAATGAATTGACGGGGGCCCGCACAAGCGGTGGGCATGTGGTTTAATTCACAACGCGAAGAACCTTACCTGAATGTGGCATCCACGGAAGTTTTCAGAGATGAGAATGTGCAGCTGGGAACCGTGAGACAGGTGCTGCATGGCTGTCGATAGCTCGTGTTGGCGAAATGTTGGGTTAGTCCGCAACGAGCGCAACCCTTATCGCTGTTGCCAGCGGTCCGGCCGGGAACTCAAAGGAGACTGCCAGTGACAAACTGGAGGAAGGTGGGGATGACGTCAAGTCATCATGGCCCGCTACGACCAGGGCTACACGTGCTACAATGGCGCATACAAAGAGAAGCGACCTCGCGAGAGCATAAACGGACCTCATAAAGTGCGTCGTAGTCGGATTGAGTCATACCCAACTCGACTCCATGAAGTCGGTCGCTGGTAATCGTGGATCAGAATGCTGAATACGTTCAGGCCTTGTACACCGCCCGTCACACCATGGGGAGTGGGTTGCAAAAGTAGGTAGCTTAACCTTCGGGAGGGCGCTTACCACTTTGTGATTCATGACTGAGGTGAAGTCGTAACAAGGTAACCGG
+
*-54/,0'/5.391/110082:6*+0+/70/.,01425:3.*,1/%3/82121-*&'$(*4575443043571+(-),,27735(*+/1'%&'33-'1%).4-'#&$(.30))+++*/3.*,-531-7.6--0'()++978-7,3)0+*-))&)/*)++(,'&**14'42,1***.)*.,31''))&*.4/++()&('#0$))&*&))+,0013+4,1+.0%'&&*((.175775687,011'1)00267(53;:10.0/,791156-114;2,25,*48648124/(),-0-,***+,72,&)$%(,%$$&')*+./255-((&'''()-22'+-6065-+**4.-.1+()555.-+(+889;.++'&.*-.85*'')'++(*),380-58:7-/+'(**++77888237121)*,)),()%+/)+./9*40.4,60-/--+5.2384(&'&))473279&1.-.-/8100/7/0*52-7*0,,3;1/6/*'())+141-,+'*0.//12.---5191/0:99::89:88:/()()6(-+,.0004/:/9:4357578.-*.2135814;7,34)(.(.-/346;9.,)''.+.177<:6:73/')+,,++)+4')23:/:/0863/22''%(*233(&(-('**,5;61..-./:9/.5/.22,+#&'*(.-,+392852458/675231/,,+*+-,/70-&&%)+,3*6*/,-%$'*.60/51)30./,+,4-,.1)6''))&**0-;615324,,.*),+2///42815,-06-0820-./846).+,-,*6./1/.,*/.3;9888700/,2.13(../0477866634376377.,)1/63%&%&')-./-/77-)++%'/459963431-:878996936'%)%''*,658743000))'%')'..&,)44577544382-.29999373768.8*6,*'()('($+)%)'*+40%1123,-'*,*((%&$((+))+(3+,,9:9;7752213/+*#%'7002--/+$*36120--+,+.023;9.064413:35297(()*-6//.10277,**-3,*(&(((/.77619(6/+,0(1-//0+,+)-,52-.245:4.))+0/0%)'-)-(*(*),-.659+8/34542:
@3fcff749-ec6d-49ba-8687-9f84b6dd3e8c ch=85 read=15288 start_time=2019-12-12T19:30:13Z barcode=BC01 runid=2c9cf7bc05858273f10e7d7ec552fc0bd742dc3e
CTCCTACGGGAGGCAGCAGTGGGGAATATTGCACAATGGGCGCAAGCCTGATGCAATACCGCGTGTATGAAGAAGGCCTTCAGGTTGTAAAAGTACTTTCAGCGGGGAGGAAGGGGTAAAGTTAATACTTTTGCTCATTGACGTTACCGCAGAAGAAGCTTTCGACTAACTCCGTGCCAGCAGCCCGCGGTAATACGGAAGTGCAGTAATCGGAATTACTGGGCGTAAAAGCGCAGGCAGTTTTGTTAAGTCAGATGTGAAATCCCGGGCTCAACCTGAGACTGCATCCTGATACTGTAAGCAAGGTCTGCCGTAGAGGGTAGAATTCCAGGTGTAGCGGTGGAAATGCGTAGAGATCTGGAGGAATACCGGTGGCGAAGGCAGCCCCCCCTGGACGAAGACTGACGCTCAGGTGCGAAAGCGTGGGGAGCAAACAGGATTAGATACCCTGTTAGTCCCACGCCGTAAACGATGTCGACGAGTTGTTCCTTGGTGGCTTCCAGGGCTAACGCGTTAAGTCGACCGCCTGGGAGTACGCGGCCGCAAAGGTTAAAACTCAAATGAATTGACGGGGGGGCCCGCACAAGCGGTGGAGCATGTGGTTTAATTCGATGCAACGCGAAGAACAGCAATACGTAACTTAC
+
/03/+(+(+2*-0+-244574-/))/10160,,//:83440,,21)+410143.0%&'/0+-*)*/23440,+**.,4292&6537,-068++/0/255//0/1:9'&.*/.-1)),+96.-:12,(*177,14762452,4659-79-/,+2)',(%$%&')))*+1,./41144550/---1/+*+,+*060.1.1)+*(+//%(.++,&1-(3,-223696335:8)&(&(%*--(268:*%1.)(((+).21&.&*0,*71+27:89:0'0,'(%(0,,/.'*)'(*-/-,-+%'*$'&'*)+)*&(')+,,)/56+1%.*07.2.2:874.--+314(20*,2377,**++;:;;/,8--74125.42*)%'(+*.,'.434:9-'*0625116---*+,--/.1,-7996,(+*'(0/(0+'((,9956'2-(*...1659;00*3,*+14.+&++28895:12,,.+-43,.'%)).-7890*/+(-*+*-1..'03,'&*2.--.1744*.,/2398;92-*)%&+))%(+6151420,&.-20;<84692782/'((**(+*,.482,27.*-,---&$(%))1*-.&+&('+)0/5/494111-1674+*(,.-2893&,0.-.9/1.2&$$$$
@2cdd61ff-9e30-4eaa-9c8f-ea605b3fc158 ch=383 read=17600 start_time=2019-12-12T19:30:10Z barcode=BC01 runid=2c9cf7bc05858273f10e7d7ec552fc0bd742dc3e
CAGGCAGCAGTAGAATATTGCACAATGGGGAAACCCTGATGCAGCAACGCCGCGTGAAGTGATGAAGGTTTTCCGGATCGTAAAGCTCTGTCTTTGGGGAAGATAATGACGGTACGCAAGGAGGAAGCCACGGCTAACTACGATGCCAGCAGCCGCGGTATTATACGTAGGTGGCAGGCGTTATCAGTTTACTGGGCGTAAAGGGCGTAAGCGGATGATTAAGTGGGATGTGAAATACCGGGCTCAACTTGGGTGCTGCATTCCAAACTGTGGTTATCTAGAGTGCAGGAGAGGAGAGTGGAATTCCTAGTGTAGCGGTGAAATGCGTAGAATTAGGAAGGGCACACACCAGTGGCGAAGGCGGCTCTCTGGACTGTAACTGACGCTGAGGCTCGAAGCGTGGGAGCAAACAGGATTAGATGGTAGTCCACGCCGTAAACGGTGAATACCTACTAGGTGGTAAGGGTTTCAACACCTCCGTGCCGCCGCTAACGCATTAAGTATTCCGCCACCAGAGTACGGTCGCAAAGATTAAAAAACTCAAAGATTGAGCCCGAGGACCCGCACAAAGTAGCGGGCATGTGGTTTTAATTCGAAGAGCAACGCGAAGAACCTTACCACTTGACATCCCTTGCATTACTCTTAATCGAAATCCCTTCGGGGACAAGGTGACAGGTGGTGCATGGTTGTCCTCAGCTCGTGTCGTGGATGTTGGGTTAAATTCCCGCAACGAGCGCAACCTTGTCGTTAGTTACTACCATTAAGTTGAGGGACTCTGGCAGGACTGCCTGGGTTAACCAGGAGGGAAGATTAAGGGGATGACGTCAAATCATCATGCCCATATGTGTAGGGCTACACGTGCTACAATGGCTGGTACGGAGGATGCAATACCGCGGTGGGCCAAACTTTAAAAAACCAGTCTCGAGTTCGGATTGTAGGCTGAAGCGCCTACATGAAGCTGGGTTTACTGGTAATCGCGAATCAGAATGTCGCGGTGAATACGCTCCGGGTCTTGTACACACCGCCCGTCACACCATGAGGAGTTAGCAATGCCAGAGAGTCCGTGAGCTAACCGCAAGGACAGCGGCCGAAGGTAGAGGTCCAGCGATTGGGAGTGAAGTCGTAACAAGGTAACCGG
+
12/42/1.(*.+,+//.4/(*,,.22-0,''*+,2,,.14457434./+355763+,+((*))&-.+10:85-'6-8870.32'(+/55120252'+3-***.0/7.-*1',,-,(0)(*.)3+).-2/-,,1-+0/,/23-%))10622/%36(*/,*)*+*-$*%&$'$%+0+'(%%)-2/--#&*6**1-&'1*4874.*.++,*+('(+1+,6-9-4,(-&37573*')10-(2*(455712+(.(.633+//..,//.*/38210,.416102*,-/.//6102+)&/0)+&').,6,7,82--32,'(,./90/-34++0240-)'*0.13-/*('.//-.,/8255593,,(+'3'&)+*,')/112165831*-//''(*+*,)*&&*)&*+2-20*--8;56&77+.(-)*)'*)119651213;82614-01+''1-/*(%%'/,(+*(,*-'/1/,65.*/--18166,/253/46**&*)*(,/0927-354:33,..&+%'''%*)00;98+--/)()0+3081//,+-*)(%&1))*&*+''%)-+-8,*+,-+*'$($+,(,&)).(0+-.;<01:493.,)%,%)2,1.///2,*-1/2/,1,*&,()*655/70.000-9-)((&**.-41-,()'-/',72-7:,.*/-+-.//8%&+,/6,---/'*-2.13%+-+,/0388887/5-(+,+/;/7704050),.5)'(0,3''*-1/7'*'$&&*3.9/.*7+*,-.342.:/,)*-+'015022/)('&')//057768:;5/7.4*--./*03(-*++/2.1)24*335898889:72227754-/-&$-),)+'()+-0-0/1-.++.3413.10/4451,++.2.)%+);:7292+03...-+3../-8;5449527;:;,6:3331**%&)043)2(/.,-0/62313**),.-,,)+-0*+,-/.1,)1/-./'4-2843,,.,+,32+/.+)**-+((*,8<9672321(/885315//1654259,95)(,-,0022.++*-'*,/,%**,63*3.-+,'(++.)+,-,,,21715(''%%%$&(*,.614.--,/*-(%+'*,)*,50&3(,3.%&((%&&(-.78;7632658<9;89
