# Supplementary material for: De novo species identification using 16S rRNA gene nanopore sequencing
Source: PeerJ. 2020 Oct 21;8:e10029. doi: 10.7717/peerj.10029 (PMC7585375; doi:10.7717/peerj.10029)
Supplement: Supplemental Information 2 — Contains raw reads. [file peerj-08-10029-s002.zip › pass_fastq_runid_2c9cf7bc05858273f10e7d7ec552fc0bd742dc3e_170.fastq]

@eb43251a-41f1-4912-ae57-b2c9286c75eb ch=91 read=65500 start_time=2019-12-13T02:59:57Z barcode=BC01 runid=2c9cf7bc05858273f10e7d7ec552fc0bd742dc3e
CTCCTACGGGAGGCAGCAGTAGAATATTGCACAATGGGCGCAAGCCTGATGCAGCCATGCCGCGTGTATGAAGAAGGCCAGGTTATAAAATTTTCAGCGGAGAGGAAGGGTAAAGTTAATACCTTTGCTCATTGACGTTACCCGCAGAAGAAGCACCAGCTCCGTGCCAGCAGCCGCGGTAATACGGAGGGTACAAGCGTTAATCAGATTACTGGGCGTAAAGCGCACGCAGGCGGTTTGTTAAGTCAGATGTGAAATCCGGGCTCAACCTGGGAACTGCATCTGATACTGGCAAACTTGAGTCTCGTAGAGGGGTAGAATTCCAGGTGTAGCGGTGAAATGCATCAGAGATCTGGAGGAATACCGGTAGCGAAAGGCGGCCCCTGGACGAACTGACGCTCAGGTGCGAAAGCGTGGGAGCAAACAGGATTAGATACCTGGTAGTCCACGCCATGGGCGGTTATCGACTTAAGGTTGCCCTTGAGGCGTGGCTTCCGGGAGCTAACGCGTTAAGTCGACGCCACAGAATGCCGCAGGTTAAAACTCAAATGAATTGACGGGGGCGCACAAACGGTGGGCATGGTTTAATTCGATGCAACGCGAAAGAACCTGGTCTTGACATCCACGGAAGTTTTCAGAATGAGAATGTGCAGCTACGGAGACGCGTGGAATGGTGCTGCATGGCTGTCGTCAGCTCGTGTTGTGAAATGTTGGGTTAAATTTAACAGGCGCAGCGCAATCAACTGTTGCCAGCGGTCCGGCCGGGAACTCAAAGGGAGACTGCCAGTGATAAACTGGGAGGATGACGTCGGTGCGTCATAGCGCCCCTTGACCAGGGCTACACGTGCTACAATAGCGCATACAAGAAACGACCTCGCGAGAGCAAGCGGACCTCATAAAGTGCGTCGTAGTCCGGACGTTCTACAACTCGACTCGACTGAAGTCGGAATCGCTAGTAATCGTGGATCAGAATGCCACGGTGAATGGTTGTGGGCCTTGTGCCGTCACACCATGGGAGTGGGTTGCAAAAGAAATTGCGGTAGAAAGCAAGCAGGGAGGCGCTTACCGCTTTGTGATTCCGCCCGGGCGCAAGGGTAAGTCATATAAAATGTGACG
+
/6400130+3(,3//55334,1,5.&4&(*0-2..'362229:45<4225.0/.41755::6611//.4245**('$)'$2/6-**-,+$&',(,,-.20-)).-++'(%*);6.2.3/1/57198+/487795/6231,/2(*1-,3.).3.0161'%&&)'',%286321180.,-**-;.-.*,(+/(*%0342376958562/0/3-02;:7985870.-22232354793:899,5/90117--/520),1/)*+),+,/:4)/*((2/1137663.0))+++5-7--37///3./0321334.-)/182/5'+,,8+,,2951,+,,.4.,/5.+-/'-$$$&')7779201+/4102//71&+($''&**-,1+8//)/42.+*+(,..23457126553,.4/,158.57-//0;+6.0/*8+,,6538:211211131(*/6:(.'%&%(($%&-...-0*-&7'.'%)(%,())30/8642-/-0,/2)(*-10800/+0-8/--'&#%&1,*+-*+0-)30+./-5195210/,3/;0/-4.:-01:0/2($%$&%'-4,11-)%-52,--1/;9597;7346656/515226+(,2-0+*.4,4++$(+0/)'(+++-)-6;*313034341/6//050(((($%(&&'(-)*-0/.)))')&'*'%&').64769945+*'*+8//-&0-0/005.//81988<74%*&$&).&'440**#'$&%'%%0+/0+8-+5**)*5:6454533-/++),::19+,-.(*,/46:7-.,*+,47***)*'%+(15558+,(%$'$#$&&$&$&%(,/2''$&&474/-()&$'&')*26:64652&5615333/4-&(*&')0.0.0.0,*)&'+/5+105,+-,/367;1)-'/,-324,10*(,4)')*-+-&/,+./122310))+,-3/,-2)6.7./,++,(/.6122;:88771-0:867**+.+'..62)'%%$$&,*3%$$$$#%''**,-)02.208-))*/:63;33299,&&)%&(&%+((&'-21)+,.$'#&(-))+&&'%%(,,'),)')++-/5/,(-*''*()#%'&((,)'*'(*(,'(-,&%(%((*+$
@e45e5129-b74f-42ca-a537-a9f0a6b6f66b ch=84 read=64676 start_time=2019-12-13T03:00:07Z barcode=BC01 runid=2c9cf7bc05858273f10e7d7ec552fc0bd742dc3e
CTCTACGGGAGGCAGCAGTGAGGGAATATTGCACAATGGGCGCAAGCCTGATGCAGCCATGCCGCGTGTATGAAAAGGCCTTCCGGGTTTGTAAAAGCACTTTCGGCGGGGAGGAAGGGGTAAAGTTAATACCTTTGCTGTTGGCGTTACCCGCAGAAGAAGCGCACCGGCTAACTCTGCCAGCAGCCGCGGTAATACGGAGGTGTAGCGTTAATCGGAATTACTGGGCGTAAAGCGCACGCGGAGCGGTTTGTTAAGTCAGATGTAAAATCCCGGGAACCAGCCGCAGAGACTGCATCTGATACTGGCAAGCTTGAGTCTCGTAGAGGGGTAGAATTCAAAGGTGTAGCGGTGAAATGCGTGAGATCTGGAGATACCGGTGGCAGAAAGGCGGCCCCCCCCTGGACGAAGACTGACTCAGGTGCGAAAGCGTGGGGAGCAGTTAGATACCCTGGTAGTCCCGCCGTAACGATGTCGACTTGGAGGTTGTGCCCTTGAGGCGTGGCTTCAGGAGCTAACGCGTTAGAGATTGCCTGGGAAGTACGGCCGCAAGGTTAAAACTCAAATGAATTGACGAGGGGCCCGCACAGAGGCGGTGGAGCATGTGGTTTAATTCGATGCAACGCGAAAGACCTTACCTGGTCTTGACATGCGGAAGTTTTCAGAGATGAATGTGCCTTCAGGAACCGTGGACAGGTGCGCTGCATGGCTGTCGTCAGCTCGTGTTGTGAAATGTTGGGTTAAGTCCCGCAGCAGGCGCAACCCTTATCCTTTGTTGCCAGCGGTCCGGCCGGAACTCAAAGGGAGACTGCCGGTGATAAACTGGAGGAAGGTGGGGATGATCAAGTCATCATGGCCCTTACGACCAGGGCTACACACGTGCTACAATAAGCCACAAAGAGAAGCGACCTCGCGAGCAAGCGGACCTCGCAAGAGGTGCGTCGTAGTCCAGTTGGAGTCTGCAACTCGACTCCATGAAGTCGGAATCGCTAGTAATCGTGGATCAAGAATGCCACAGTGAATACGTTCCCAGGCCTTGTACACACCGCCCGTCACCATGGGAGTGGGTTGCAAAAGAAGTAGGTAACAACCTTCGGGAGGGCGCTTACCGCTTTGTGATTCATGACTGGGGTGAAGTCGTAACAAGGTAACCGGAAGAAGATAGAGCGACAAGCAGAAGTAGCAATACGTAATAACTACCACC
+
*',&(*(34,.00.00/00-''*)**)'.-**+*/92.66/.006579666990/.04499;;9:73/1/,,/.**)0.::;626<95;.*+,..'$$%'-553&.,093-*/00*02,(+-83+/,3,325306,('(%)1%'%(,-,481,.+-2*'.)&'&+*,+(***+/('$().;110-.242534/-2--.*2&.))''&%&(-00++.')&&**(-),473.14;8+.22)/-/+2)'*./391)6,3'1020370-)&(,.(,3,(*(&%('+$03&*))((+6..+++.--./&0,0,,35*'&%&&(()*4145.+./0,+,.,-.-,,5,'(,+),**.6.+31+).)*(&&--26..*&%*.,../31171&'1.(-+'(&,)31854*)+4/2+'(&*,+**/)0267587,+.*((32*10'''+)-,4--0334;10154222.-*(+/**-****,'2110-++/-0115;3447:)(**-1600-1,,517$)')&++/5-,,+/-()&&&%#'.+&%+,)&)+..+..2/10.,-354866,250;63('$)&)*53),14-.4*(*(,4*((0-.8::9030,.)&'.0;<1:7:7//0/0530-**.0),)01.2.0:6123/+.0'*)*(&('(*),4<03,-,-.-,-,*144689;9)0/-+6934--*,+.0555'+/6560))*+.24566(*++///,4/.+-111//1928/7/0')),1++2-)/+1977.2(5-''0+10./6005:6675488<:21282258/57695:,,+,*0015546%,1./038056873/*+/,3*278/85-)(+.++-27;;895951)*'&&*+/*(,.23600$)),,.5950-.'+((%'%'(86.'(&(()+763303,212025:,844/00-.(**-&))++,25445888/7*',*5((%&)300.10--165768:78727101/65778--,.-738342788:97.-*-7667,)*%+,+,+*)*)17/)*'198701-*.00224967:3450/060984-)**485.4'*+00*$)&$+&(*),,(,*-*393&50,-.+-.315013,)'&))0258;7+*--01063--((*),15556125*5-26450,0'&+-*1/.+)/13**'&%0)).+$($$$*++%2-),(%&&(($%%#$"
@06586f83-e726-44cc-9348-ae7cfe1c7ecd ch=460 read=43974 start_time=2019-12-13T03:00:07Z barcode=BC01 runid=2c9cf7bc05858273f10e7d7ec552fc0bd742dc3e
CCCTACGGGAGGCAGCAGTGGGAATATTGCACAATGGGCGCAAGCCTGATGCAGCCATGCCGCGTGTATGAAGAAGGCCTTCGGATTTATGTAAAGTACTGGCGGGGAGGAAGGGGTAAAAGTTAATACCTTTGCTCGTGGCGTTACCCGCAGAAGAAGCACCGGCTAACTCCGTGCCAGCAGCGCGACAATACGGAGGTTATAAGCGTTAATCGGAATTACTGGGCGTAAAAGCGCATGCAGGCGGTTTGTTAAGTCGAGATGTAGTCCCGGGCTCAACCTGGAACTGCATCTGACACAGCGGAGTCTCGTAGAGGGTAGAATTCCAGGTGGTGAAATGCCCAGAATCTGGAGGAGGAATACCGGTGGCGAAGGCGGCCCCTGGACGAAGACTGACGCTCAGGTGCAGCGTGGGAGCAAACAGGATTAGATACCTGGTAGTCCACGCCGTAAACGATGTCGACTTGGAGGTTGTACCTTGAGGCGTGGCTTCAGGCTAACGCGTTAAGTCGACCGCCTGGGAGTACGGCCGCAGGTTAAACTCAAATGAATTGACGGGGGGCCGCACAAGCGGTGGGGCATGTGGTTTAATTCGATGCAACGCGAAGAACGCTACCTGGTCTTAGCATCCACAGAACTTTCCAGAGATGGATTGTTGCCTTCCGGAACTGTGAGACCCAGGTGCTGCATGGCTGTCGTCAGCTCGTGTTGTGAAATGTTGGGTTAAGTCCGCAACAGGCGCAACCCTTATCCTTTATTTGCCAGCGGTCCGGCCGGGGTAAAGGAGACTGCCAGTGATAAACTGGAGGAAGGTGGGGGGTGACGTCAAGTCATCATGGCCCTTACGACCAGGAGCTACACACGATGCTACAATGGCGCATACACAAAGCGACCTCGCGAGAGCAAACGGACGGCCTCATAAAGTGCGTCATGAGTCCGGATTGGAGTCTGCAACTCGACTCATGAAGTCAGGAGATCGCTGGTAATCGTGGATCAGAATGCCACAGTGGGCGTTCGGGCGCGCCACCGCCGTCACACCATGAAGTGGGTTGCAAAAAGAAGTGAGCAACCTTCGGGAGGGCGCTTACCACTTTGTGATTCATGGCTGGGGTGAAGTGTAACAAGGTAACCGG
+
3;*),7199225,)+++134:3-2/-02-,+0/94(4-+',,9)2932221,,'*',,36777552538551&(+'%)*.62+/&..-&-%%/,0)-&('(2-.49,(,./9/71(*4;:(*37665367.96+-55)1.&/,-1'**)%4()*0%*'$%**0.///463456233/.-,+)++,+)&$+5,./111*+)*(%*)/041:/9.1(//)3+,-140143518:,*,-6666942010.9;945968.10'%%&,(&%$''-++46233-.15-/'0*+645444+**%%%'%&'))**113348)',2,.,)0,0,-+*0---(&)')&%%)()*(,++,+43+-.)20.9447:16/*.-*,)+,0+-364++-55/*2*)*222326647*+556+(*+,2083,,06;60(0/)9,-,4445;*+2000339+-/7;4430&'*..0277680506+35/:00'75054438336)400-3$*)**-3---..:26.10..1539;:87+($()3.436.23)0/50:3,265:5+)).,922361586*-)++0444996942..,1+/&()75:6375:/....;;6967/0,'+*-$%.-/7544715*(&()22../,/280070.)((*++:::.6,(-.,../+)*++,--387500-1)))15:;;;::995<565::5540000166*00)+*&(,&'.9,576;9:237*)*,&2*,47212*680.5/1342:4'.7*+152257;92.2537-13&#'('((%&%/52311132445<99990../,304187;7,%)*466514,(*.9;90.(00;4.2,,,-3:.45(+/14/-,(**+,-14488:70;1/030---,--)''76697940/-*%(*51&-47.,&%,106334;0,+23653(.&$&)1,/++2,11.233467373335*4,7,2123/03',&'%(+,')''(*,52459:9778./.86793)1(345206)+50'1//-0('''5)(/+()0/6357,**&&+(-,22702014.+&*+(%'$#$(4.6778,;5)+-,20011,48)+*+,*,))/31'&/(.02/31,..1...12769:,9/078928
@38ec8106-c0d6-4d54-830b-dc10c03d8e7d ch=99 read=88745 start_time=2019-12-13T03:00:09Z barcode=BC01 runid=2c9cf7bc05858273f10e7d7ec552fc0bd742dc3e
GGTAATCGGTCGTCTGTGCTCCACCCATTGCGGGCCCATCAATTCATTTGAGTTTAATCTTGCGACCGTACTCCCCAGGCGAATACTTAATGCGTTAGCGGCGGCACGGGGTGTTGAAACCCCACACCTAGTATTCATCGTTTTACGGCGTGGACTACCAGGGTATCTAATCCTGTTTGCTCCCCACGCTTTTTTTTCGAGCCTCAGCGTCAGTTACAGTCAGAGAGTCGCCTTCGCCACTGGTGTTCTTCCTAATCTCTACGCATTTCACCGCTACACTAGAATTCCCTCTCCTCTCCTGCACTCTAGATAACCAGTTTAGGTCGCAGCGCAAGTTGAGCCGGTGTTTCATCCCATAATCATCCGCCTACGCTCCTTTACGCCCCAAATCCAGTTAACGCTCGCCACCTACGTATTGCCGCGGCTGCTGGCACAGTAGTTAGCCGTGGCGCTTCCTCGCCCAGGTTACCGTCATTATCTTCCCAGAACTGAGCTTTACGATCCGAAAACCTTCATCACTCACGCGGCGTTGCTGCATCAAAGGTTTCCCCATTTATTTTAATATTCCCCACTGCTGCAGCACTCCCGAGGGAG
+
#"#$$+*+2.-)*)'').//2+(-/'$*,.,//,,)*),/*5.:5,03/,*,6;5,61107012:;;,9,-,/+('+,47)&2+++////477818*+++84/70,.,)20.13:./6+263+'))/3/,/-23<7234--02.%.*52227862426459:44447437077,+:4,+22634+()()/-4+7/2,2+-/8;82--../7./321156894..--*/81465<89:;889:8879:8:+;+).9.//33571211:9735:79:89312+),+)0.1')/./,**('+*.//214320450818/74:.'-.-+'/+./%1'&&')&&-,,*,+)()%')/,31%)(/+87154(-.///-5484*41&.0.51*,,'+.*$')(/.12285569022.%0/2.9/(3830211255.8+)%)')++/90-,16/-1+,%*+4,(/1),)($*'+(+6;36:738123:/8*&%',825410/*36)*.///0*-+3-,35;8:;;5666031339677:/..--66;+0.+--;./7:/+//)$-11*40/0723784()((*),/,%,(+,.3/(&)3)(*
@b9ecfd85-e515-4a22-aac8-16756e37ec7b ch=99 read=88744 start_time=2019-12-13T03:00:07Z barcode=BC01 runid=2c9cf7bc05858273f10e7d7ec552fc0bd742dc3e
CCCGGTTACCTTGTTGCGACTTCACTTTGATCGCCAGATCACAAAGTGGTAAGCGCCCTCCCGAAGGTTAAGCTACCTACTTCTTTGCAGCCCACTCCTTGGTGTGACGGGCGGTGTGTGCAAGGCCCGGGAACGTATTCACCGTGGCATTCTGATCCACGATTATTGACATTCAGCTTCGCTGGAGTCGGTTGCAGACTCAATCCGGACTACGACGCACTTTATGAGGTCCGCTTGCTCTGCGAGTCGCTTCTCTTTGTATGCGCCATTGTAGCACGTGTGTAGCCCTGGTCGTAGGGCCATGATGACTTGACGTCATCCCCACCTTCCTCAGTTTATCACTGGCAGTCTCCTTTGAGTTCCCGGCCGGATGCGCTGGCAACAAAGGATAAGGGTTGCGCTCGTTGCGGGACTTAACCCAACATTTCACAACACGGGCTGACGGCAATATCTGATTCATCCTGTGGATGCGGCGGCACC
+
:2(**(8/3/8..17),,-/390&+)+')),-()()'0042655+),/6583+,--/.).'(*,20///7/(++-340,--.).55,/,%.52)/-2&&&1*20./040673004+/&/%(*7.607'/3.4/07765<1017)0....898434640...-7.,1/$%'+,3+%+,5:3&%&&/$&(+(')0*2,.0438*;021/51744330411)-.2,+-1-23.1))*+*'(.),/**&++/1899663484/224568:<818-))-+(+,-11)&''+.*).674/31)/63:35--,,)))+*,06795848:,-0;273.-/)-.;,,-:79413.*-16498,68-%(.3.;/0/.),0+*'*+.82;20+4/5(0.651*,1*.-*-5688729-++420-4,+&0*)+//-37***,0,1,0,,++'-$)++))&&$$$$$#%$$$&'$$$%%)%%#$$&%$$&###
@854147c7-3a12-4fe2-81dc-0b90dc7c0d85 ch=202 read=57256 start_time=2019-12-13T03:00:23Z barcode=BC01 runid=2c9cf7bc05858273f10e7d7ec552fc0bd742dc3e
CCGGTTACCTTGTTACGACTTCACCCGTCATGAATCACAAAGTGGTAAGCGCCCTCCCGAAGGTTAAAGCTACCTACTTCTTTGCAACCCACGCCGACGTGACGGGCGGTGTACAAGGCCCAGGAACGTATTCACCGTGGCATTCTGATCCACGATTACTAGCGATTCCGACTTCATGGAGTCAGGTTGCAGACTCAATCCGGACTACGACGCACTTTATGAGGTCCCTTGCTCTCGCGAGGAGTCGCGCTTCTCTTTGTATGCGCCATTGGCGCGTGTGTAGCCCTGGTCGCCAGGGCCATGATGACAGGCGTCATCCCCACCTTCCCCTCCAGTTTATCACTGGCAGTCTCCTTTGAGTTCCCAGCCGGACCGCTGGCAACAAAGGATAAGAGTTGCGCTCGTTGCGGGACTTAACCCAGCATTTCACAACACGAGCTGACGACAGCCATGCAGCACCTGTCCTCACGGTTCCCGAAGGCGGTCTCATCTCTGAAACTTCCGTGGATGTCAAGGATGGTGGGTTCTTCGTTGCATCGAATTAAACCACATGCTCCACCCGCTTGTGCGGGCCCCGTCAATTCATTTGAGTTTTAAACGCTTGCGTATGCTCCCCAGGCAGTCGACTTAACGCGTTAGCTCGGAAGCACGCCTCAGGGCACAACCTCAAGTCGACATCGTTTACGGCGTGGACTACCAGGGTATCTAATCCTGTTTTGCTCCCCACGCTTTCGCACCTGAGCGTCAGTCTTCGTCCAGGGGCCGCCTTCGCCACCAGTATTCCTCAGATCTCTACGCATTTCACCCGCTTCTGGAATTCTGCCCCTCCGCGAGACTCAAACTTGCCAGTATCAGATGCAGTTCCAGGTTGAGCCCAGAGAGTTTCATCTGACAACAAACCGCCTGCGTGCGCCGCCCAGTAATTCCGATTAACGCTTGCCTCCATTACCGCGGCTGCTGGCGCAGGTTAGCCAGTTAGCGGAGTAACGTCAATGAGCAAAGGGTATTAACTTTACTCCCTTCCTCCCGCTGAAAGTGCTACAACCCGAAGGCCTTCTTCATACGCGGCATGGCTGCATCGGGCTTGCGCCCGTGCAATATTCCCCACTGCTGCCTCCCGTAGGAG
+
1+(1-:/0408/06110155:1-14*'+**15490,)),).&)&+,+,(),/6*-8('()-(*)5-3**--450.)))3,29;-826/:+$(&+3(%%+--/1(19850--+/3643742)%13254,015:6444681;1009745549,)+,*3.,-30.,/04758134666+--.&()*&'5685611100/1///-131731,-,-*+(*-4724220.02*(0---20'')/+(,('+-/..%(-5/4/5;0/4345;9;<+6('$%%'),)*)++/260++1--)%$'--0295510+&)(%)'.*154/5/6,/167;.8.0+42023:2-.4788473/4:957)'/'(+./58;/*,0.4:9860-)+310-119,409950*&+)/*/-.5871:00.750*('.*/1--'142:,++*(%&$'''5412,.017135:3;8622324976,/)%&)+29:718/+))*+)'$&$&'52.--&''(&)/-;9258879745-,))'%&)%(-87;:8,,*'*---.1*+.1/2;80.-,-2+1124/12*+429/51-),(176,*-.(2)9134;700/6:;*+,-,%()-+,(%$$#''380(*4;9.766/-,-.1.-)-'(+.&$(1+)+)&*$((2777102.+*+365766).+14641-235481)*,1/017;998301,12,1235/18378,,987-/03388-)+)*1150+.*187730///157888<:70:,)9:9.6..2./70127228*2135;2--/,-/10141'/,.-47:6549,%(+)+%&)4)4+00%12++*)$%)),.2417+5,+..+2+,%.)+,*,/<*)%'*/.)+,,,1+'-+9(%)''$'.8+-3.2)(&'(.138949688768773*'&%&*/+,.0267:01,*2///-,,(&&++20(%&')5:361;7734*2))()%(*'2/.08$.2(&+**/(&'/20466180104/05*((()$-'%$&*.,(,-9;-2731+38/(:8505)*,-01.223.94*+)0+8826-.*(#$&)%((*((0/..023235(*')(40445;4'+&(&4011,955,$''(,,,17416-+/*0(-$
@e62753eb-ca3d-4da7-bba5-db8c06b91f2c ch=184 read=94738 start_time=2019-12-13T03:00:23Z barcode=BC01 runid=2c9cf7bc05858273f10e7d7ec552fc0bd742dc3e
CTCTACAGGGAGGCAGCAGTGGGAATATTATTGCACAATGGGCGCAAGCCTGATGCAGCCATGCGCGTGTATGAAGAAGGCCTTCGGGTTTATGCAAGTACTTTCAGCGGGGAGGAAGGAGTAAAAGTTAGCCGCTGCTCGTGACACCCACAGAAGAAGCACCAGCAACTCCATTGCCAGCCACTTGGTAATACGGAAGTGCAAGCGTTGATCGGAATTGCAGATAAAGCGCAGGCGGTTTGTTAAGTCAGATGTAAGAAATCCCGGGCTCAACCTGGGGAACTGCATCTGATACACAACAAGCGGAGTCTCGTAGAGGTAGAATTCCAGGTGCTTAGCGGTAGGAAATGCATTAGAGATCTGGAGGAATACCGGTGGCGAAGGCAGCCCCTGGACGAAGACTGACGCTCAGGTGCGAAAGCGTAGGAGCAAACGGGGATTAGATACCCTGGTAGTCCACGCCGTAAACGATGTCGACTTGGAGGTTGTGCCCATGACGTGGCCGGAGCTAACGTTGAGAGTCGACCGCATAGAATGCAGCCGCAAGGTTCCAAAACTCAAATGAATTGACGGGGGGCTGAAGCGGTGGAGCATGTGGTTTTAATTCGATGCAACGAAGAACCTTACCTGGTCTTAAAGCATGCAGGAAGTTTTCAGAGATGAGGTATGCCTTCGGGAACCGTAGAGACAGGTGCTGCATGGCTGTCGTCAGCTCGTGTTGTGAAATGTTGGGTTAAAGTCCCGCGGCAGGCGCAGCCCTTATCGCTGTGCCAGCGGTCCGGCCGGGAACTCAAAGGGAGACTGCCAGTGATAAACTGGAGGAAGGTGGGGATGACGTCAAGTCATCGCGGCCCGCCACGACCAGGGCTACGTGCTACAATGGCGCATACAAAGAAGCGACCTCGCGAGGAGCAAGCGGACCTCGCAAAAAAAAGTGCGTCGTAGTCCCGGATTGGAGGTCTGCCAGCTCGACTCCATGAAGTCGGAATCGCTGGTAATCGTGGATCAAGGCCGCGGTGAATACGTTCGGGCCTTGTACACACCGCCCGTCACACCATCAGAATTAGGTTGCAAAGAATAGGTAAGCTAACCTTCGGAGGCGCTTACCCTTTGTGATTCGCGAGCTGAGGTGAAGTCGTAGCAAGGTAACCGG
+
*+2./0&+.,(*/,,..,21065(3*(2.*2-,+..2;86;/-(*24&14++++),+&(*,*(*&(/0233431.)*-*/-:5:5*97/8,*+))*)'+'**41,(+-'16-',*+++-'''+74'&+%$$)'%&,+-..&)().%'&'$%$%*(&*)$%$*('(*'+*-/4%5'(7//.3-&(%$&'()$$#%(-)'''*+8-*--0.++)(%+)*0-'++*')(('&(%)&(,*-34;8'5261//8//--(&)+$'/1,-.)')))-814191279.''&&%'(.--,....&&(&')'$''(&'+,.865*'&'&,+/,1//0)*562-%(&&()5**%((()()++(.(''+,-88471,4,'.('.(')'(1+''-*/,((276-+,7593-4---%*&4478:+-8996,,44+-37*60+,,.;.7,8:,..6//15499))08855421.0/4968:<:-,(**24./31300,/..50021;9..0-++(*(.*--*(+0/1/*)-$%%%%**../21433*,&''&.)/16-1..(.+/&'+65,,/2457.+-2,7/0,-(,,,&%$$%''*'***-&+,.2)'(,0;;/0966.)*,.75)/&%-)-/1./0/4820-0///'%((-(($(#+'()).;;8.3.(&'((((()-3437/4/%10012857'()/45-22225789997;87631262-,--./0-22--0/66..37%2216/2*+-.4)$+&,+*)11)3,(/;./..-9),--2)-71100954557552;7041287;-)-,(**77779+531123;91771,0/-+-.*07:8/4588774/')*,.:8,+.*-+($''%'+//83+/'*)(+)-58,+-,,6./-+0+.&41,'&&('-.25:77571,+)'*,3:-72;875,*$&,274;53,/.++-/0662717.)/+)9+1*''')*.-.))+/.*)+,444''(((*+-'3.1,0'()*'()*+-.02945.-(*))(%&(0,)*444822/3&)/0-0*'''&%('+2/042014.1-13''&')&&)&$*//71.36*(083%.))-,%+))--4.95-5'*/.8/5/.45*-1,''%&)),*+,,2242)21/***))0('+&/.2.5/738347
@4dabbf23-a2d8-4895-85e0-9f4074967e15 ch=196 read=52934 start_time=2019-12-13T03:00:22Z barcode=BC01 runid=2c9cf7bc05858273f10e7d7ec552fc0bd742dc3e
CAGGAGCAGCAGTGAGGAATATTGCACAATGGGCGCAAACCTGATGCGCAGCCATGCCGCGTGTATGAAAGAAGGCCTTCCGGGTTTATAAAGTACTTTCAGGGGAGGAAGGGTAAAGTTAATACCTTTGCTCGTGACGTTACCCGCAGAAGCTTTCGGCTAACTCCGTGCCAGCAGCGCGGTAATACGGAAGTGCAAGCGTTAATCAGGGTGGGCGTAAAGAAGCGCACGCAGGCAGTTTGTTAAGTCAGATGTAAATCCCGGGCTCAACCTGGGAACTGCATCTGATACTGGGCAGCAGGAGTCTCGTAGAGGGTAGAATTCCAGGTGTAGCGGTGAAATGCGTAGGGATCTGGAGGAATACCGGTGAAAACGGCCTGGACGAACTGACGCTCCAGATTCACGAAAGTAGGGAGCAAACAGAGTTAAAATGCCCTGGTAGTCCACGCGCCGTAAAAAAACGATGTCGACTTGGAGGTTGTGCTGCCCCTTGAGGCGTGGCTTCCGGAGCTAACGCGTTAAGTCGACCGCCTGGGGAATTACAGCCGCAAGGTTAAAACTCAAATGAATTGACGGGGGCCGCACAAGCGGTGGAACATGGTTTAATTCGTGCAACGCGAAGAACCTTACCTGGTCTTGACATCCACGGAAGTTTTCAGAGATGAGAATGTGCCTTCGGGAACCGTGGGACAGGTGCTGCATGGCTGTCGTCAGCTCGTGTTGTGAAATGTTGGGTTAAGTCCGCAACGAGCGCAATATCCTTTGTTGCCAGCAGTCCCGGCCGGGAACTCAAAGGGAGACTGCCAGTGATAAACTGGAGGAAGGTGGGGATGACGTCAAGTCATCATGGCCCGCCGACCAGGGCTACGTGCTGTGGCGCATACAAGAGAAGCGACCTCGCGAGGACGAAGCGGACCTCATAAAGTGCGTCATGTAGTCGGATTGGAGTCTGCAACTCGACTCCGCCAAGTCCGGAATCGCTAGTAATCGTGGATCAAGGTACCACGGTAAGATACGTTCCCAGACGCAACACACCGCCCGTCACACCATGGGAGTGGGTTGCAAAGAAGTAGGTAGCTTAACCTTCGGGAGGGCGCTTACCACTTTGTAGCCGATTCATGACTGGGGTGAAGTCGTAACAAAAGGTAACCGG
+
1259.0-,./+.1+%/)/86041+*+-25248++&,/0&283303,+*+,'2-76473+16:776/-01'&,+/602/+.+'/127.&+24**52.062)&()-('.*,,')&*(/2/05362341+87,-5608465+3,*/4,*-,'+)$%&*''*)00230,1/,-5363,9.,-,+(./.:,,,.-,)+')*.2,--411104-+(%)&-13661:-''*,.24).)1//70'01;5.4:57-19334-,++'(&'.6/99768)'*.,/9/40/778879/../.65/*&(*&-&*'&)*0198:6,)-,,--*+*,*,.-,2-.*+++07485:/.,+-.+-632889;8021/20484,/,*-//(1'105..633.+++34458989'%,$/%%$''&%)&)'.2(()-;;381-%*)3)0.+2028/-053(),-(%((-+.0+),05183+**)**051/,+())'().7+,,,'(.10)++**10-.150/3*5(/).,/537///009461643-5:17:6574)+*/,1-+-0(&)./0/315:904378<--,1032656*451(+-(/+0/.//09:830.0-0/00<:7:791')$(+$0.1./0.19571701:86-.118122687-*.08-6-,7;5-.----:5541843888;918(10129;973,,/0.15578988544320178678/-../79.58-++,00-,+3+211839.075*,/070),+&&(%#'**%%-),/601;435.2373)5*81.99*'+*-69,01)').196:50463435<;666:237)3(2-06:6/668957733045697,..+1,(#&&&(3--85*,$$&&(.+)&&())(--.2675)+')*(*7651352..'(%--(4)*,4;5577844598/367664)1)'&*-+%'&+-(,$'++'(+.101/4-2465'%&*+++.*4,9:8:632/0059775:9:87..+(%''3,*-495%,%*65434/2.(%.%.$$'*)-,+/604;5147./-4--/00,)((/551;1019-&''%('-2.-'*&'*++,127(27/042**/0402:4-35-*+(&$$(*2;2661022/672,.+0,/5/.095993*./.05/1.0
@26b93270-9ac7-4acc-bf27-e3b4f2ab946b ch=244 read=114124 start_time=2019-12-13T03:00:21Z barcode=BC01 runid=2c9cf7bc05858273f10e7d7ec552fc0bd742dc3e
CCGGTTCTTGTTACGACTTCACCCCAGCCATGAGATACGAGAGTGGTAAGCGCCCTCGAAGAGAGTTTCCTTCTTTTTTAACCCTCCCATGGTGTGACGGGCGTGTGTACAGGCGGGAACGTATTCACCGTGGCATTCTGATCCACGATTACTAGCGATTCCGAGCTTCATGGAGTCGGAGTTGCAGACTCAATCGGACTACGACGCTTTATGAGGTCAGCAGCGAGGTCGCTTCTCTTTATGCGCCATTGCGGCGTGTGTAGCCCTGGTCGTAAGGGCCATGATGACTTGACGTCATCCCACCTTCCTCAGTTTATCACTGGCAGTCTCCTTTGAGTTCAGCCGGACCGCTGGCAACAAGGATAAGGGTTTGCGCTCGTTGCGGGACTTAACCCAACATTTCTAACACGAGCTGACGACAACCGGCACCTGTCTCACAGTTCCCAGAAGGCGCAATCCATCTCTGGAAAGTTCTGTGGATGTCAAGACCAGACCGGTTTCTTCGCGTTGCATCGAATTAAACCACATGCTCCACCGCGTACGGGCTACGTCAATTCATTTGAGTTTAACCTGCGGCCGTACTCCCCAGGCAGCCGACTTAACGCTGATAGCTCCGGAAGCCACGCCTCAAGGGCACAACCTCAAGTCGACATCGTTTACGGCGTGGACTACCAGGATTATCTAATCCTGTTTTGCTCCCCACGCTTTCGCACCTGAGCGTCAGTCTTCGTCCAGGGCCGCCTTCGCCACCGGTATTCCTCCAGATCTCACGCATTTCACCGCTACACCTGAATTCTACCCCCCCCTCTACGAGACTCAAGCTTGCCAGTATCAGATGCAGTTCCCAGGTGAGCCCGGGGTTCACATCCTGACTTAACAAAGCCGCCTGCGTGCTGGCATACGCCAGTAATTCCGATTAACGCTTGCACCTCAGTATTACCGCGCGGCTGCTGGCAGGTTAGCCGGTGCTTCTTCTGCGGGTAACGTCAATGAGCAAAGGTATTAACTTTACTCCCTTCCTCCCCGCTGAGGAAATTACTTTGGCCCGAAGGCCTTCTTCATACACGCGGCATGGCTGCATCGGGCTTGCGCCCATTGGTACAATATTCCCCTGCTGCCTCCCGTAGGAG
+
65/523$''&.7+.3(.0.+)./.))*-.+++,*-/&..,+)+*-674---/59,-1&(('(&%).3(*%%)(,+**(&+'04.).93/02/*)%&&1)('$($&)+**0)575&,*0)*0/&)&&&4,597;84683...015/0016:/&'%*244;591)*%+/;39::0,,,,+)')4:/3$*'--0+8.9*8.1-++/0-)*&)++0%&-*&$$%%%%%&(**(-*/062877::,2,6357/./)')'('*+))(++.:6*,245673,/897;92//.-*+*-,.30)-4632/,072:6745./0;71272676:/,-./19/(1+-&/.1/(,.5/:79655436-0+*--)/+101,460:+-3537234611,4/-*(*,*,(&.0031:2+)+(+)+++/-//001/81**+&*,-24102240)+*-2:50+%'+'+.+%*&*'*238997786+/,)-<99767:::86635/368'(+&$*+.6229<:9;95:33.67-(--2/:49;0.0108551.1.++(+'11.)*$%(+)*%.+:2*0:73//1;8///%%*,.605'*+/,/33*,/80./8/./-//4/1/.%(')(&.34.5+2,(0/-./6879.6,;41*116130.-*',0-+*-/342:2)+))(*(-687763/+-'%+**,0,7--650.646**/-640+)/.12853/1,371,+&2/),.5..3.-2/6'&11,75436274680-7/04430:16/1-,-.3313,/.111;21+-0++4'+'-41/2090987:345811*--(),-(-,06301*-/4.28&35557.467.8,22662/')('-*/32**(+**7*+.-.5)**.-//71.97,&56033/,/++,-%&%%$$').42(,569873,++3.7232/7/**%1-1-&'++,9//.*(&(*.,../+,(*%1.3///89157../7/6<3)(('---5;97876:554948;'1+1/)-,/,/73.0/::,6:853/;5,+43*)(&(&$(%$'&*&%%*))'+0.3299<9:<933--(*'))0-799;9977468&25/54,/0-:7(+,+$)'-/53566917...35/371/:0-/383.,
@b999ca4e-48e1-44bc-b9dc-ed03726a534f ch=456 read=57956 start_time=2019-12-13T03:00:20Z barcode=BC01 runid=2c9cf7bc05858273f10e7d7ec552fc0bd742dc3e
TTAGTATACTTCGTTCAGTTACATGTGCTGTGAAGACATGATATGCTGTGTTAACACTTTCTGGCCCAGTGCTAGTATTGCTCTACAGGAGGCAGCAGTAAGGGAATTTTTTTCAGCAATGAAACCTGACCGAGCAACGCCATGAAGAAGAAGAAGGTTTTCGGATTTACCCAGAGCTTCTGTTATAAAGGAAGAACAGCGGCTACAGGAAATGGTAGCCGGTAGCGAATACTATTAAGCCACGGCTAACTACGTACCCAGCAGCCGCAGTATGCAATAGAGTGTAAACTATCCGGAATTATTAGGCGTAAAGAGGGAGCAGGCGGCAGCAAAGGGTCATATGGTGAAAGCCTGAAGCTTAACTTCAGTAAGCCATAGAAACCAGGCAGCTGGTGGATATTTGATTTGGCATTGAAATCACCGCGTAGATATATGGAGAGGAACGCAGTGACGACGATCTGGCTACAACTGACGCTCAGTCAAAGCAGTAAGGAGCAAATGGGGATTAAGATACCTAGTAGTCCACGCCGTAAACGACAGGTACTAAGTGTTGGATGTCAAAGAAGTTCAGTGCAGTTAACGCAATAAGTACCCCGCCTGGTAAGGTACGTTCGCAGAATGAAACTCAAAGATTGACAGGGGCCCGGCAGTGGAGCGTAATAGTTTAATTCAGAAGGCGAAGACATACCGGAATCTTGACATACTCATAAAGGCTCAGGATGGAGAGATGGCTATATGAGATACAGGTGGTGCATAGTTGTCGTCAGCTCGTGTCGTGAGATGTTAGGTTAAAGTCCCGCAACGGCGCAACCCTTATCGTTAGTTACCATCATTAAGTTGGGGACTCTGGCAGGGCTACCGACAAGCTGGGAGAGGCAGGGATGACGTCAAATCATCATGCCCCTTATGACCCTAGGCTACACATTATACAATGGATGGTACAGAGGAAAAGCGAAGCCGGTGAAATAGTATGAAACCTGGGACAAGGGTTGTGGTCGCTCAAGCTACGGGGTGCAGTGCTGTTATTAACGATAAGCATTGGTGAATACGTTCTCGGGCCTTATACACCGCCCGTCACACCACGAGTTATTAACGCAGAAGCCGGTGGCCTAACCGCAAGGAAAGGCTGTCTAAGGTGGGATTGATGGTTAGGGTGAAGTCGTAACAAAGGTAGCCGG
+
##&-...'/-+.(+55(*,3.-**'&#%$$%$('&%&)('%)*/&&'')**,%%&%',50.0/)**&''1)++&$&&*+*,-.1.2*34--1./01...)&&&%+(11/1/++*&*)4++*)0-/3))*0705302*((,+$$''(%.,')*')+/4/99/0'2$1)&'0.,)'',11924/500-::*1,.2..22*0./00189'2-+0,-.2--+0)')(&)(')&&'-0,.627&)((+-0..//*'*,-4.152--)('1,(*&*,-*'/'#$%(')*-',4%*')+0+1+3-1-.01)3965338+(',.&'),6595-5-),-16()/211*'&((-,*+(+'*,+*0+*+.+1+*02/,,-27*37,,)),0//0/,/)%()*,'$&'&6)-1(&$*%&$'%%*((.5,)*&&%&&*35./145-132))%'')&&#&$&#$%%(),)*51)%&'&()1)))++/',./1225/4+**)(+,(.)')-6::9&30)*3./&&(//7;-/,2/012/*-.16216;900./%(+,/3880-2-.63850*---8.&%'(.:5/$)%''0.00++')/10'$)()-'*&$%'&(*)-+('--0-382)*-+-611/97138.-)(().*..&.66-.-&((((023,+++'+)))(14;8'4*9/))((%&%$%%$)(&*,,2(-('(*58133556811-+-52,64561-0../,+))'--'68544'(..02+*('.*,.1)++19+425/017894567749656246868:676%.++*/-**223+(*4-2'+'(-1-590+0..1&/51205237547.//1'),+.476-/541*+'%*,'/(&'$$&'01).,-4('&'(*+&-45352032377;/--/--+-)180-,-*%'&.3.*$*,-*))''%,%$&$'-2/260,+&&$')()-,*1,-)+)*+%&%'&#$((%#'$&$&$)-'&%$#&&$&(&(-.).&&%%('&)'/13'(&%&(+*(%#&%()$$%$&(&)(*%,,./)&')''$%&3,-:948..30,2(-13,5+'*).+-04293+..)*'()()*++2*))*0--','(-+(-24944/6()-(00.1/..)**$)+*)+)-.512156;1140/,,(&2+%.1,-*+1*-/+'&-,/6)3)'*&+*-4
@e6b570ea-a99f-4bac-8999-025882a9eac1 ch=185 read=90469 start_time=2019-12-13T03:00:31Z barcode=BC01 runid=2c9cf7bc05858273f10e7d7ec552fc0bd742dc3e
CTCCTGCGGGAGGCAGCAGTAGAGTGTATTGCACAATGGGCGCAAGCCTGATGCAACCATGCCGCGTGTATGAAGAAGAAGGCCTTCGGGTTTGTAAAGTACTTTCAGCGGGGAGGAAGGGGTAAAGTTAATACCTTTGCTTTCATTGACGTTACCCGCAGAAGCACCGGCTAACTCCGTGCCAGCAGCCGCGCGGTAATACCACGGAAGTGCAAGCGTTGAAATCCGGAATTACTGGGCGTAAAGCGCACGCAGGCGGTTTGTTAAGTCAGATGTGAAATCCCGGGCTCAACCTGGAACTGCATCTGATGCTGGCAAGCAGGTCTCGTAGAGGGTGATGCAGTTCCCAGGTGTAGCGGTGAGATGCGTAATGAGATCTGGAGGAGGAATACCGGTGGCGAGCGGCCCCCTGGACAGACTGACGCTCAGGTGCGAAAGCGTGGGGAGCAAACAGGATTAAGATACCCTGGTAGTCCACGCCGTAAACGATATCCTTGGAGGTTGTGCCCTTGAGGCGTAGCTGGAGCTAACGCGTTAAGTCGACCGCCTGGGAATACGGCTGTAAACTCAAATGAATTGACGGGGCCGCACAGGCGAGGTGGAGGCATGTGGTTTAATTCCGGTACAACGCGAAGAACCTTACCTGGTCTTGACATCCACGCGGAAGTTTTTTCAGGAATGAGAATGTGCCTTCGGGAACCGTGAGACAGGTGCTGCATGGCTGTCGTCAGCTCGTGTTGTTGAAATGTTGGGTTAAGTCCGCAACGACAAACATATCGCTGTTGCCAACTTGGTCCGGCCGGGAACTCAAAGGAGACTGCCGGTGATAAACTGGAGAAGGTGGGGATGACGTCAAGTCATCGCTGGCCCTTGACCAGGGCTACCACGTGCTACAATGGCGCATACAAAGCGACCTCGCGAAACAACGGACCTCATAAAGTGCGTCGTAGTCCCGGTTAGGTCTGCAACTCGACTCCCATAAGTCGGAATCGCTAGTAATCGTGGATCAGAATCGCCACGGTGAATACGTTCCGGGCCTTGTACACACCGCCCGTCACACACCATGGGAGTGGGTTGCAGAAGTAGGTGGCTTAACGCTTCCGGGAGGGCGCTTACCACTTTGTGATTCATGACTGGGGTGAAGTCGCTAACAAAGGTAACCCGG
+
'+43,,((04()-0.0-**-)))$'$($)((*-//;0.70.),(0*0;86310/1'&'...1./10*)-/3570.3/+,2-3030.3&.,-6,/97:.*))*.7/,,.,-06/)),*)+.-)*1;7042321.2,--)%$&'(+*.0109133349-.0-%)&#$$''&()'/+-.1724684145225-),,11:-3.-+,&%)*(('*'-.7114454$.')+.'&*+(-,,-.3:61/-14.+/03%2)10284*-03*(,2,0+55(/44/0-/84)6-')03358100,',-,-0299998301*&'$(3+&+'*,.//008582+',*'&%%&%(%&))()%%.).-((()49743026661/)((*,.148793/-+(.,.735:9652052.,*').-4760+.624()1//102898:345--,+,61.249157()*-4110(1.+2+1)(*,,:9)+6971230++++-,)//;+))*(%))&&'-,/12393.-.4,//-+/.753(,)%(+&&+)*4433+1,0+13244/-+,+&))''*)*,*'*%(++172588;:702.2,-+--37,*($(.1,))**'*')-/).,-26..),#$$.0,.0(0(+'')**,3012)-67;1<01;6537742202445-+,(%)**/+0/<9<.7-1($%$&&'',+,1466595&84212953'(+,413449:9343328676:9403//01189749(('&(-1*+10+3--.3.1/88)+/,*)&),1*-%$),-&.*+.1.27+/'&'3,81-/+.,/77,4..2.0'.+*)-06+72+10.123;85/12+&'*-,-)-3,)++498990-+-/7;:,**/,791,.+///.3:8)(&)&&(+,-0207587051./,./,40*%+,&44573..*%()*(+,1/0-,.('-56*-8:96102.45+(*&-+/',0-14374543-.+..33('('*),-$*'')-30+,(+-622.239/.2*+0/,&&)'(+.53++977959340)1*,')*%')*+++/732:8..740,-'+3.3.0-))*/5.0:22)'**&((-+,.,*,,8.3+.13.).7-)/4,1+/-/-02(+30++22214/.+0%..124))%**)+8.,,7,018(.(,4822)1/
@90ef5cc0-b776-4317-a9de-b483ecfb5d5e ch=491 read=67190 start_time=2019-12-13T03:00:31Z barcode=BC01 runid=2c9cf7bc05858273f10e7d7ec552fc0bd742dc3e
TTCATGGATTTCAGTTACGTATTGCTGGTGCTGAAGAAAGTTGTCAGTGTGCGTGCCCTGCTTTTCATGTCTTGGGTGCATTTGGCTTCACCCAGTCATGAATCCACCAAAGTGGTAGCTTTCCGGGTTAGACTACTACTTCCTTTGGCCCTTACGCATTGCTGACGGGCGAGGGTGTGTACAGGCCCGAGACGTATTCACGTGGTACGATTCACGATTACTGGCGATTCCATTGCATGGAGGTCAGGTTGCGAACTCCAGTCGTTCGGCGCTGCTGGTCGCTTGCTCTCGCGAGGTCGCTCTTCTCTTTGTATGCGCCTTGTGGCACGTGTCGCTGGCCCTGGTGTAAGGGCCATGATGACGAGCATCATCCCACATTTCTCGTTTATCACTGGCAGCAGTCTCCTTTGGTTCCAGCGGTGCTGGCAACCAAAGGGATAAAGGGTTGCGCTCGTTGCGGGACTTAACGGCGAACGGCGAGGCTGTTTATGCCATATGCGGTTCCCGAAGGCACATTCTCATCTCACCGGCTGCGTGGATGTCCAAGACCAGGTAAAGGTTCTTCGCGTTGCATCCAGATTAAGCCATACTCCACCGCTTGTGCTGGGCCAAATCGAAGTGCGGAGTTTAACCTTTGCGTGGCCATTACTCCCCAGGCGTTGAGCTTGCTTGCGTTAGCTCCGGAACCACGCCTCAGGGCACAACCTCAAGTCGGCATCGTTTACAGCGTGGACTGCCAAAGTGTATCTAATCCTGTTTGCTCTACGCTTTCCTTTTACAGGCGTCAGTCTTCGTCCAGGGGCCGCCTTCGCGCCGGTATTCCTCCCAGATCTCTGCATTTCGCATACCTGGAGATTCACCCCCCCCTCACAGGGGCTCCGGCTTGCCCAGTATCAGATGCAGTTCCAGGCCCAGGGTTCACATCACCGGCAACAAATCGCCTGCGCTTACGCCCAGTAATTCCGATTAACGCGCACCTCCGTATTACCGCAGTTGCTGGCATGGAGTTGGCAGTGCTTCTTCTGCGGGTAACGTCAATGAGCAAAGGAATTATTAACTTTACTCCTTCACCCCGCTGAAGTGCTTACAACCCGAAGGCCTTCTTCATGCACGCGGCATCAGACGCGCCCATTGTACAATATTCCCGCCGCTTGCCTCCCG
+
%&$"$$&#80*,)*02,226507//069545430+(**()--*)1&)*%%&%$%#&'()*+/)(%#$'$+')'*+$%#$$)*',%+2+,)+,-*--.))*...0*&,(12-)+((&$((&%',()+',''%&&%')'(+01*$%&%'(),''$$'&))+.*(+(,3-0/*)%('&$%'&%#&(,.,2)&$*'..112-,%(&&%$$$%&'&--)+/,2/-.)')(+&03)&$#%%)(*+.''&(*/0315-0($%*&).,',*&%'$)+*))&%%&'*').13534450.*)+%-//2%'((+857/92-'*),))'($&($&)('$),--/.)%'%0/5,)'/,+-02*2655-+)*)()&%&$,.3..-/*($'&),()62*)31-./12..$$$*''(+,59+/.)&(..7)%')')%$$))0,.*/,(/)+1-/1/1*,/..1/1.//11/9/-070/%$$1(,&)''$#%&(.'#(('**,0%#$%(*'(*+%32:888')+*+)++(-0390))',-.-*,*'*++13/125))%),'1+/0/512-,02)/+3996:525733,--/2')),0./3(),)'(+,32/22/-..,++++/0+))$)---')'')(*()&+.85154/34*'*'((.16&6'')-387//296.,/-.+-('*)++,-+3,+,773/.-*&(.--./5./+/82++.055836-6/64.&-.131/58.0)1101:;8894804*)',(+*--.++.514.79.()))&'*-*16+/&&(*('()(5966/-../210()+)(7:9+8:57:7<883'03/8889;75/4,')*//.''&#((,09*$($'(*4368*%)4-*'*07494-)%&$'%)&*&),3(*&(*)*.1)')+,6704)+*+*4615('3959(%+)(*,,')+.)$%'*''(0**++&*)+1*'('%(&$',-3-,,/065;1/.-5.6.-,)%($1)+/.*0-20)35.1&-3/)*()*)),.5++1)'()(454555.04-1:;::53589644%+#%&,,05*)%-(/+,0/.0-/55+0.47,32#).3-+*+(++)**)/0)+.5-62*)1-3082901:255%*&('%&%$$&('())(,,/82-20+1),/,./6-/(&$&%%''&&(,)43)+
@1a00e67e-7edb-449d-a61c-4f6e3691bfa3 ch=197 read=46216 start_time=2019-12-13T03:00:31Z barcode=BC01 runid=2c9cf7bc05858273f10e7d7ec552fc0bd742dc3e
CCGGTTACCTTGGTACGACTTCACCCCAGTCATGAATCCTGAAGTGGTAAGCGCCCTCGAAGGAGTTCATTACCTACTTCCCTTCTTTTGCAACCCACTCCCATGGTGTGACGGGCGGTGTGTACAGGCCCAGGAACGTATTCATACCGTGGCATTCTGATCCACGATTACTAGCGATTCGACTTCATGGGTGAGTTGCAGACTCAATCCGGACTACATTGCACTTTATGAGGTCCGCTTGCTCTCGCGAGGTCGCTTCTCTTTGTATGCGCCATTGTGGCACGTGTGTAGCCCTGGTCGTGGGGTGCATGATGACTGACGTCATCCCCACCTTCCTCCAGTTTATCGCTGGCAGTCTCGCTGGAGTTCCCGGCCGGACCGCTGGCAACAAAGGATAAAGTTGCGCTTTCGTTGCGGGACTTAACCCAACATTTCCACAACACGAGCTGACGACAGCCATTAGCACCTGTCTCCACGGTTCCCGAAGGCACATTCTCATCTCTGAAAACTTCCGTGGATGTCAAGACCAGGTGAGTTCTTCGCGTTGCATCGAATTAAACCACATGCTCCACCGCTTGTGCGGGCCCCCGTCAATTCATTTGGTTTTAACCTTGGCCGTACTCCCCAGGCGGTCGACTTAACGCGTTAGCTCCGGAAGCCACGCCCCAAAGAGGGCAACAACTACTCAAGTCGACATCGTTTTACGGCGTGGACTACCAGGGTAATCCTGTTTGCTCCCCACGCTTTCGCACCTGGGCGTCAGTCTTCGTCAGGGCCGCCTTCGCCACCGGTATTCCTCCAGATCTCACCGCATTTCACCCGCCGCTACACCTGGAATTCTACCCCCCCTCTACGAGACTCAAGCTTGCCAGTATCGAATTAAGTTCCCAGGTTGAGCCAGGAGTTTCACATCTGACTTAACAAACCGCCTGCGTGCGCGCCGCCCAGTAGTTTGAATAACGCGCCTCCGTATTACCGCGGCTGCTGCAGGTTAGCCGGTCTTCTTCTGCGGGTAACGTCAATGAGCAAAGGTATTAACTTCTCCTTCCTCCCCGCTGAAGTACTTTGAAACCCGAAGGCCTTCTTCATACATGGCATGGCTGCATCAGGCTTGCGCCCATTGTGCAATATTCCCCACTAACGCACTCCCGTAGGAG
+
.(1//:.,++,('($%).03;772;;3.24413103+3/(**%')-8460(*+5760/&(*,)&&5*'%$()-/$$)+6+4)-10-6;--7.,*71)*,11()))384336759736420+)%((&'*-/)'46123/-/4*)$$#((00150.2;423316,(+.519/.-*1210460/,/080::9:0-++-*:4879:79;/;/2+5131()*',)'+&)-44/00,/+)2*((''').//6/-,&)),,+-3001/-63/.1256:;;-21**,4../0.1300000;40389,&-*0*&%$&'+,-/-.)((*979982286/.139;00.,.-.0<;46,$'+(0,&-/...(((*'(*3809,*+-(898;977659//)-04'6.2469(1*7..%&,-+)./721+821+*(,&*'&,-*,/6)-&&(-*,*30247753.,),,-5/(2'')+)-/035576++,.6992/-)*)/*0-,12<967587,++,/480+/06;57;<8818985888;-/(((-.92::<;88935-,+..().0.3<8:;-0411217936822-1(+)/)&%-678+*39,;2<8.36))%79<-61.&''')*0+-./,:55).04;7:01()*5/;/:7606/')-0/2/1.1%/1./20::.-5/*%/*-+&%*1,+%%)-1-2,-..*-./1/;;;,(/+)'&()0+59588--+&))/,321+*(+(/-049.).-,,.*(*2.0*($'.-()+,-534:42333-677:7875;8896122+2+-2<:847'))221-.&'*,.-6;52,,&#$3*77:652474612043486857;:.++.1880./129/+*&')/(+-''((+5++3010414:25,*2:6;33/23%+*%)&14))(*,840/..11316;5:;014,,-/161,*()/-30+)-.+&0+%&%'.-1,(($''*.3-2227259422411232--*485500.5)..(*307<9:3:/::78;:9:9,1++&1,36)*$(%*(3)'(1&&)*(015+588-,+0*+(&')())'$*&%.2'')(&-08596370%&$&$$(*('+/00--...:'30+*(&'&+1+(*2./(2.8333518:1,(+/()%,*1)76((7+.)('
@efdd20d5-6dfd-43af-8f41-8b64356842ad ch=309 read=83864 start_time=2019-12-13T03:00:30Z barcode=BC01 runid=2c9cf7bc05858273f10e7d7ec552fc0bd742dc3e
CTCCTACGGGGAGGCAGCAGTGGGAATATTGCACAATGGGCACAAGCCTGATGCAATATGCCGCGTGTATGAAGAAGGCCTTCCGGGTTGTAAAGTACTTTCAGCGGGGAGGAAGGGAGTAAAGTTAATACCTTTGCTCATTGACGTTACCCTTCAGAAGAAGCACCGGCCCCAACTCCGTCCAGCAGCCGCGGTAATACGGAAGTGCAAGCGTTAATCAGATTACTGGGCGTAAAGCGCACGCAGGCAGTTTTGTTAAGTCAGATGTGAAATCCCAGGCTCAACCTGGAGACTGCATCTGATACTGGCAAGCTTGAGTCTCGTAGAATTACGTTCCAGGTGTAGCGGTGAAATGCGTGAGATCTGGAGGAATACCGGTGAAGGCGGCCCCTGGACAGCTGACGCTCAGGTGCAGCGTGGGGAGCAAACGGGATTAGATACCCTGGTAGTCCCGCCGTAAACGATGTCGACTTAGGTTGTGCCCTTGAAGAGGCGTGGCTTCCGGAGCTAACGCGTTAAGTCGACCGCCTGGGGAAATACGGCCGCAGGTTAAAACTCAAAATGAATTGACGGGGGGGCCCGCACAGAAGCGGTGGAGCATGTGGTTTAATTCGATGCAACGCGAAGAACCTTACCTGGTCACCCGACATCCACAAACTTTCCAGAGGTGGATTGGTGCCTTCGGAACTGTGAGACAGGTGCTGCATGGCTGTCGTCAGCTCGTGTTGTGAAATGTTGGGTTAAGTCCCGCAACGAGCGCAACCCTTATCCTTTGTTGCGCCAGCCCGGTCCGGCCGGGAACTCCGAGGGGCTGCCAGTGATAAACTGGAGGAAGGTGGGGATGACGTCAAGAAGTCATCATGGCCCACTTACGACCAGGGCTACACGTGCTACAATGGCGCATATACAAAGAGAAGCGACCTCACTTGGTAAGCGGACCTCATAAAGTGCGTCGTAGTCCGGATTGGAGTCACAGCTCGACTCCATGAAGTCGGAATCGCTAGTAATCGTGGATCAGAATGCCACAGTGAATACGTTCCCGGGCCTTGTACACACCGCCCGTCACACATACAGAGTGGGTTGCAAAGAAGTAGGTAACTTAACCTTCGGGAGGGCGCTTACCGCTTTGTGATTCATGACTGGGGTGAAGTGCCGAGGTAACCGG
+
,+-**-2029.,-6201,,,--91,122/4**&+-0.+)%%%)16,3833453/7*'***3530./-,+-.-+(+*+0.9919(2/-,7('+50,..//991-1108;.-10.2-3/&()1<7.4,2+++33/64/088449544325/21*%&(&'),$+((,-823-2+'%,*+,-5..$'',--26727*/0.0..01.0*)+2689574260603&,.'8-211014.2170,,,.,/.36888'01/-,*/0801290133(0(,3.+0-)&/2/04*:-6*(,$''+*&+()6,+,///:/9.-.(&&%(%((()//0+*'#&%$&',0-))48661/1057435;6445,,'%$'+-8:5./4-6724,.+*(,-'0../0:8/+4853+,/02533546/1988)-)*-48::,()*45-6&:/,9+').*/1:,-/1333/97,+6755:;40...*556210.(-1.845437.,2,.*)(/.15711.0,3(3+%),22800/1/;12+/001:889:5./1&(&$#$&)(*+',++.118<;6345,<:0-..334858,6472.*,3-,,,/+&)(,,7:782-//-0+'*01<;284:4..000:8:96465-07490902575./*%(++&%(112'%((/4,,:0/()*,,/--4(0*3.:7:98:71937353255678-88:9992/-..72589846727///,.63:31./34..070-54;55//8(+(003-,'*('(+00:4,2/0/,+4*)/:**&)&'&/*+-631*3137-.-).014('*&*,(*00361110221340100*+,+0-1/,/78-3889743/+$''(./5764122264&'$#$&*01:25:996,*'(()./6568:858645110*-+01,((%()'(648976+**))'%(,).-53:88912195-.34457270200*-/)-0-,)**))))',,5.,0489-./,1++-)5.547/1*+(*,-,-06675/,(&++-01-)+&./1158(822.4/,*377190//331214<:1;9//3-,'*%$$$%&%'*/4,.84836.'(,*//25/0()%&1,655990;2+)/-...6007(%&.0-,034574*,,*020670--)%.&))&%&,,-.86;46
@6687c2f3-2b12-4553-bbc2-42c745370229 ch=280 read=61772 start_time=2019-12-13T03:00:41Z barcode=BC01 runid=2c9cf7bc05858273f10e7d7ec552fc0bd742dc3e
CCGGTTACCTTGTTACGACTTCACCCCAGTCATGAATCACAAAGTGGTAAGCGCCACTCCCGGAAAGGTTAAGCTACCTGCTTCTTTGCAACCCCTCCCATGGTGTGACGGGCGGTGTGTACAGGCCCGGGAACGGCGTATTCACCGTGGCATTCTGATCCACGATTACTAGCGATTCCGACTTCATGGAGTCGAGTTGCAGACTCCAATCGAGACTACGACGCACTTTATGAGGTCGCTTGCTTCTCGCCGAGTCGCTTCTCTTTGTATGCGCCATTGTAGCACGTGTGCGGCGGTGTGGGGCCATGATGACTTGACGTCATCCCCACCTTCCTCCAGTTTATCACTGGCGATCTCCTTTGAGTTCCCAGCGGACCGCTGGCAACAAGGATAGGGTTGCTCGTTGCGGGATAACCCAACATTTCTGCTTACGAGCTGACGGCAACCATCTAACACCTCACGGTTCAGGCACATTCTCATCTCTGAAAACTTCCGTGGATGTCAAGACCAGGTAAAGGTTCTTCGCGTTGCATCGAATTAAACCACATGCTCCACCGCTTGTGCGGGCCCCGTCAATTCATTTGAGTTTAACCTTGCGGCCGTACTCCCCGGGCGGTCGACACGCGTTAGCTCCGGAAGCCACGCCTCAGGGCTGCCTCAAGTCGATATCACGGCGTGGACTACCAGGGTGTCTAATCTGTTTGCTCCCCACGCTTTCGCACCTGAGCGTCAGTCTTCGTCCAGGGGCCGCCTTCGCCGCAGTATTCCTCCAGTCTCTACGCATTTCACCGCTTCACCTGGAATTCTACCCCCCTCTACACGAGACTCAAGCTTGCCAGTATCAGATGCTTCCCAGGTTGAGCCAGGGATCTCTATCTGACTTAACAAACCGCCTGCGTGCGCTTTACGCCCAGTAATTCCGTTAACGCTTGCACCCTCCGTATTACCGCGGCTGCTGGCTGGAGTTAGCCAGTGCTTCTTCTGCAGGTAACGTCCGGCGAGCAAAGGTATTAACTGCTCCTTCCTCCCCGCTGAAGTACTTTACAACCCGAAGGCCTTCTTCATACACGCGGCATGGCTGCATCAGGCTTGCGCCCGGTATTCCGCAATATTCCCCACTGCTGCCTCCCGTAGG
+
4.0006,-0/2+3,&,/01392-122+-*+,3442785.21:90/2/-2-)+-64-.,10)-*,.*)2+8-4-..+000*25:-496+02/261))+1-$&*/+-/543-17200,+,%'$$&++-2'...001--+,02272+17387:898;7711/2/+,.16:5342223352401&33;4(,)'#(++*(.-**,''(('*(.6-1''*-975366751*00:8034*5318(*+0,..3,.0,,+*(,*.,4595885;8.0.035--.(*5,,*--,..,,/)&()((')'$%*/*5;8833-,+),---5569;0<:;/238640.-5,,,4:/-268:674/(&,+22-.4/('24757-',1)008;/56293.+1/3+8.1/(.+*-*+(,+.*(,,743/0,-4,-*,+(+*,)()%#'(*+31/.*,-,&*&(*,,.*''&$(&'//668:1/%(.10425944873/-,*)+0+&'2*0-,.297601117898<226117)/03<88<87973811158/)*/*4;;;1...1/112107/-*,()*2274-651*,,/6;8<9.:4.*.17;;383.1-+++0.:*.110240-&.2,20/..1/&.),*....626+60)2',-)+/5:881*(+*(&'.,1+)()*7::7,.(*&5--.9;676328+/,-*$(.))5+*+-/9/-0/398-.,++.6;.-1.4:671689::79989;0//-+&079/4945:5;879.'0$607806-*1'&$,-235685759<86034,..-+)++.0-4.2025393776/244--&'(%/.12763,/,5/09.34156$'.0&&'&,.($,+2-'&(-/*.62**+()$'*31100.107/4;/40,05/68779/.)+)(%*'.2)(+./617/(*1545/).-.,..6:666954/0/-281317334:.9+)%*+%(-61238/7401352:<9656'342395350,++))'3468),.)))*+++-$,,::,553/2<9-+22-1.')*,--*&%($.+*().+0/86;77;7652/'-+,09678695546568*68446)+(/2)'%)')*'%$&&)'(+//793/06...-.75.:0-+,6*
@a0c563a2-ebca-4a77-aff9-5ad65abf6f34 ch=253 read=95808 start_time=2019-12-13T03:00:41Z barcode=BC01 runid=2c9cf7bc05858273f10e7d7ec552fc0bd742dc3e
CTCCTACGGGAGGCAGCAGTGGGGAATGTGCACAATGGAAACCCTGATGCAGCAACGCCGCGTGAGTGATGAGTTTTCGGATCGTAAAGCTCTGTCTTTGGGAAGATAATGACGGTACCCAGGAGGAAGCCACGGCTAACTACGTGCCAGCAGCCGCGGTAATACGTAGGTGGCGGCGTTATCAGGATTTACTGGGCGTAAGGGGCGGCAGAGCGGATGATTAAAGTGGGATATGAAATGCCCGGGCTCAACTTGGGTGCTGCATTCCAAACTGGTTATCTAGAGTGCGGGAGAGGAGGTGGAATTCCTAGTGTAGCGGTGAAATGCGTAGAATTAGGAAGAGCACCAGTGGCGAACTCTGGACTGTAACGACGCTGAGGCTCAGCGTGGGAGCAAACGGTTAGATACCTGGTAAGTCGCCGTAAACGATGAATACTAGGTGTGGGGGGGTTTCAACACCTCGTGCCGCCGCTTAACGCATTAAGTATTCCGCAAGAGTACGATGCCGGAATTAAAACTCAAAGGAATTGACGGGGACCCGCACAAGTAGCGGAGCATGTGGTTTAATTCGGAAGCAACGCGCAGAACTATACCAGCGTTTGACATGTCGGACGATTTCCGAGATGGATCTCTTCCCTTCGGGGACTGGAACACAGGTGCTGCATGGCTGTCGTCAGCTCGTGCCGTGAGATGTTAAGGTTAAGTCCGCAACGAGCGCAACCCTCATAGTTACCATCATTTAGTTGGGGACTCGGAACGCCGGTGATAAGCCGGAGGAAGGTGGGAATGACGTCAAGTCCTCATGAAAGCACCGCGCTGGGCTACACGCGTGCTGTGGCGGTGACAGTGGGCAGCAAACTCGCGAGAGTGCGCTAATCTCAAAAAAAGCCGTCTCGGTTCGGATTGTTCTCTGCAACTCGAAGGCATGAAGGCGGAATCGCTAGTAATCGCGGATCAGCATGCCGCGGTAGATACGTTCAGAGCCTTGTACACACCGCCCGTCACACCATGGGGTTAGATTTCACCCGAAGGCGTTGCGCTGAACTCGCAAGAGGAGCGAGCGACACGGTGGGCTTAGCGACTGGGGTGAAGTCGTAACAAGGTAACCGGAAGATAGAGCATTAGTAGGTTAACACAAAGGCACGAAACAACTTTCTTCAGCACCAGCAATACGTGAAAAAAAA
+
*+2/.13'0/(,-)667.56436/)//'7('&,,76/+&*)14/,-.556425627(78899;2(()+00.,1-;;;2050.1031;2.03/101-8<<-:...*.),'#&)*,234.6*++-*0()*&(*)*.,+*,*())*)3,.9567056:5/6-,.5/+.432150/3-,'20/50.0&.1*04.),-4;775/5/(135/)41/-+-.299:9-:+./3-12230/'-.284-'-7**+5.8-+'&$$*13/37728142/1-6522641:1101,+*,,--&.0(*')-())*('+*3,30+%.//.1333::9+3/**877/)/(*+(45/-+,++23837433((&')61104-0-/004/2.0,*'+*05239%(+.-0&,'(-.;87/(+5&)+0,1-)-('&&((+&1--//,/-+(--08745501('&)+.-0-)'49851,/+-(%%%&#,5.8.-*,+16.(*(,+.-3444,0,&''&+%'&.1'%3.-*)**)-5.<;41322:-+($%''%$&))3425;821031.,++-0.,)*+%0++,52;231262+(**((-,+)*)///.+*)*+01956714:2.//2452:-;19:0;<.2(()*,(-4679999909/099//83348876212323;;;:9166659,,,+,779(&*+/+7,-((),1367718)'3+:/4.233.*/46.*))*396/382.0++.03,,6.::847;:4.7/66:36-++,-/01'-3194/014:69:562,))..3/0-(&*(027856232,5***'')%&'++'1,()(,-2+*,+%('(%,-/2/)%&'54232113/34986.(,-/822246.-+*(+,8885703/..6.46991*/1478821&/3:307*3,+8<888467271--(*&(//38715-3,5:9:8:55-*()+)((,-,4303+,.//42(+3,73)(++,73-7)(+%(/+2,,+,,*+,2936:7576//+1++-440--4%+$+*)*-/83++1/5143511()$#&+,*,)-/3,,.,(*-('//,),)+)38.,+,-///0+**((05/+(/)(*30017124142/13.-/,+*/.1,.10(3*()/0-110604434:,.2*&(&&)'+,'+,35076-+,--1/0%(&#&(/+'$))+/0,**
@8c668bd1-69f4-49ec-9364-6c98b974fed3 ch=183 read=106980 start_time=2019-12-13T03:00:55Z barcode=BC01 runid=2c9cf7bc05858273f10e7d7ec552fc0bd742dc3e
TCGGTAGCCAAAACGGTTTCAGTTACATGCTGGTGCTGAAAGAAGGTTGTCGGTTGTTGGCTGAACACGATGTGCTCCTGCGGAGGCAGCAGTGGGGAATATTGCACAATGGGGGAAACCCTGATGCAGCAACTTGCCGTGGTGATGATTTCCGGATCGTAAGCTCTGTCTTTGGGGAAGATATTGGCCGGTACCCAGGACACAGCTAACTACGTGCCAGCCGCGGTGAATGCATGGGTGGCAGGCGTTATCGGATTTACTGGGCGTAAAGGGCGTAGGCGGATGATTAAATTAGGACATGAGCAAAATACCAGGCTCAACTTGGGTGCTGCATTCCAAACTGGTTATCTAAAGTGCAGGAGAGAGAGAGTGGAATTCCTAGCATGTAGTGAAATGCAATAGAGATTAGGAAGAACACCAGTGGCGAAGACGACTCTCTGTGGACTATGAACGCTGAGGCTCCAGAAGCGTGGGAGCAAACAGGTTAGATGCCTGTTAGTCCGCCGTAAGCGATGAATACTGAGACAGGGTTCAACCCTCCGTGCCGCCGCTAACGCATTAGAGTATTCCGCCTGGGAGTACGGTCGCAAGATTAAAACTCAAGGAGTTGACGGGGACCCGCACAAGTAGCTATGTGGTTTAATTCGAAGCAACGCGAAGAACCTTACCTACACTTGACGTCCTTGCATTACTCTTAATCGAAATCCCCTCGGGGACAAGGTGACAGGTGGTGCATGGTTGTCGTCAGATCAGTAATGCGTGAGATGTTAGGTTAAGTCTTACAGCGAGCGCAACCCTTGTCGTTAGTTACTGCCATTGAGATTGAGGACTCTAGCAGAGACTGCCTGAGTTAACCAGGAGGAAGGTAGAGACGTCAAATCATCATGCCCTTGTGTAGGGCTACACGTGCTGCAATGGCTGGTACAGAGATGCAATACCGTGAGGTGGAGCCAAACTTTAAAACCAGTCTCAGTTCGGATTGTGGTACGAAGCTCACTTCTATGACTGGAGTTACTAGTAATCGCGAATCAGAATGTCGCGGTGAATGCGTTCCCGGGTCTTGTACACACCGCCCGTCACACCATGAGAGTTGGCGGGCCGAAGTCCGTAGAGCTAACCGCAAAGGAGTAGCGGCCGAAGGTAGGGTCAGCGATTGGGAGTGAAGTCATGCTAAAGTGG
+
&&3')&%$$)*(%$&&).3.1.:.,,'1'),17679:645*&)'%+'%%(+..,*('(%#"$$$##$(()-+($$'+%%&'*(%((''+,.78253)(*)-0/(%'+2;4344.((/--7/+,68882'-4--00...(**)()%(&$/,.2%')'(43870*+,349984::/77)-/.0.,*)-(/')++((.(&''%%$'')111712/.-.06,-%/*/-'*+(*(($*%-,0()294)(33228422&.$,.**+34436577;2)*,,.3626568554+0*1,'-)(0,,)&$%$%&'++,).15)1../6,6*+*05421355667,3*02()-,-10//10-'()+01023,*''(+'&))++../+,,'&&%&%+*&('.--88/0-*'))%'$'0,33.20(++)).,5351//*++%'/.-+*)(%'$,,+)*)$)&%$$$%)*,+-**-(&%))''**12/*-.76)-),)'.)+11-05,-&1&/00&&*---1.(///00093-..+%*)(%.1/-/+&((*++/-++%'((//0,,.,,$,()-0%''**-:,.&+*(*.+%'(+:5:66,-('((+(476112(.+)*'*652240595)+6-+,-0+'&*&&$%&(++.0/85+:22.+-.--0*0,,.-1*,00(+'(/0'')$'/,,,,.-93-6,,*-0),-.-0-0-0))'+%'0.-*9-5:73:62)/(*(,+-2028/-+.21857/00088(,*'$&#(%&(%((),-),0)2*)(/*:53,-'%&),.&/('-,+*-%2,(23013/9.-,;...4+0.-/8.,()0,/00532341+,,'%%%+20,/+(%%.,9-3,1-.*(./,.)((%*$&%%$-/1;8111.-')%'%%&)(**&'-1.10,/*,'(.2-&,*5-/97787668//-+(,-/;00/;;:96--/-18/0.9.:85576285/30/08778,339511*3+,-&*&&')2.',0+%(((&%).,+,.(,$&7,,-95864744/465:5710*01436355;5(((&&5+-5/1,-510/42//13..,.4/0950/0+,+1323-,)(*--2+)*%%''$,+,26223''&'*-/306-406+-($%$%.+,///22.)-)-+*&)+2222&9'772)*.%)&&+1$($#&'))&&('
@7bacbe66-7714-4efd-b9ce-a6528ec28567 ch=473 read=31480 start_time=2019-12-13T03:00:55Z barcode=BC01 runid=2c9cf7bc05858273f10e7d7ec552fc0bd742dc3e
TTGGTGCGGTTGGTTGCGTATTGCTGGCGGTGCTGAAGAAAGTTGTCGGTGTCGCTTTTGTTGATTGAAGCCTACTTGCCCTGTCATCTATCTTCCGGTTACCTTGTTACGACTTCACCCCAATCAGCTTGACCCTACCTTCGGTCGCTGCCTCCTTGCGGTTGGCTCACGGACTTCGAATTGTGCCAGCTCTCGCTGGTGTGACCGGGCGGTGTGTACAAGACCGGGAACGTATTCACCGCGACATTCTTCGGTTAAATTTCCGGTAACCGGCTTCGTAGCCAGGCGAGGTTTCGGCCTACAATCCAGGGCAGTTGGTTTTAAGTTTGGCTCCACCTCGCGGCGTGCATCCTCTCGTGGCAGCGGCGTTATTTCCACATAGGGCATGATAGATTTGGGCGTCGTGCCTTCTCGGTCGGCAGGCGGTCCTTCAAGTCCTCAACTTAATGGTAGTAACTAACGACAAGGGTTGCGCTCGTTGCGGGACAACAACATCTCACGACACGGCTGACGACAACCATGCACCGCCTGTCACCTTGTCTGAAGGATTTCATAATTCCGGAATGTGCGGGGATGTCAAGTGTAGGTAAGGTTCTTCGCGTTGCTTCAGATTAAACCACATGTCATAGGTTACAAATCAATTCCTTTGAGTTTAATCTTGCGACCGTACTCCCCAGGCCGGAATGCGCCAATGCGTTAGCTCGGAAGCCACGCCTCCAGGGCGCAGCCGCCGAGCATCGTTTACGGCGTGGACTACCAGGGTATCTAATCTGTTTCCGGCTGCTGGCAGTGGTCTCGTCAGGGGCCGCCTTCGCCACCAGTGTTCGCTCCAGGTCTCTACGCATTTCACCGCTACACCTGGAATTCTACCCCCCCTCTGCGGGCTCAAGCTTTGCCGGAAATTATCGGAATGCAGTTCCCCAGGTTGGGCGGGAGTTCACGTCTGACTTAACAAACCGCCTGCGTACGCCAGTAATTCAAATTAACTTGCGCCTCCATGTACCGCGGCTGCTGGCACGGGTTAGCCGGTGCTTCTTCTGCGGGTAACGTCAATGAGCAAAGGTATTAACTTTACTCCTTCACTCCCGCTGATGCCTGGCCGAAGGCCTTCTTCATACACGCGGCATGGCTGCATCAGGCTTTGCACTTGTTGTGCAATATTCCCCACTGCTGCCTCCGTAGAG
+
%&'&%%%&&'&').*)*()*,3.0/.)),-214594/()*(/-8023)2-,'%%%&'(&'&%&$3'')($+,-*--7,.8,+053&+-1578737&1)6;,.648008.//,1+0-(+494+416)('$&((042/08889:398837454535/3/***',))*())'+).*22:2+('.)'/'&(''))'&'%$*--/132/0)'166341-,)('*(-(443,4/5..5867;2%(()24+**0+-)&#/..-$('*4*+*(,,1643%*))0.+2+'&&&48,,))+0:2/&).3..1/8+2*&0,*+&**,''-8;4/00474.8.5531331-()'*1)0(,$'$()-&&%$&('#'&))()'%$(*+))),,,.,5500.-00)/&01*.586+3)''"%%%)*+,,00.+,-&&'''')(%$)%*-*..,+/+1*('0//176123381/1716553/-1/++)**15:,9++%/-3-)(('&-)0/035,223543111/3385-3452844/00086:;./10*,1.3./,*(*&*(%.1+,&'')1.*)(*))(++*)*.2,+76455/.104.2-*,'/*091:87(,*.(()7,6*)-1.6<9:90100''(#$#%&,*&)$()/7.003)'''&')*4:6.95.6.-.7574/1,-./30,$)(&$/*/40+,')'-+/0;626%118:01.2,/7/1135/8%-*0)&$%#)-($',('.1.//0/<9-0-7///7;543/45*71&)+00+,/*.-()))+'%%%%$$$%(&%&&,''(')/03&(,6-96/262<8779479'0102;2&)+0,$,%($+,42747+6:32-54/15430--+)(-(0.1.'1013750+(''&&'$%(--/(*..*+2,'(((*)0,-0&-*&),1-98:261,'/,+('/2.%-*%+-5.*+)+/,,*()*1.368,3-042221+$#%%&%%&%%'./4)((+(0/++.((')(*,,)&%%&)0,0.0/35780.+$&)/..60029456(*.419<::8:6530.3///43321/8985+&%-*+924**.(&)*565:6$&&+/**9*+%&#+'&&&.-()/,1/:7:33;45743&/,/).-2,9,,+54/4-)3+*'++(*&&$$#*3*--04+0/585',(&),+.0.+'',2+,/(&'
@21e778c3-67d2-4ce7-9e41-8468a9c189b1 ch=80 read=87824 start_time=2019-12-13T03:01:10Z barcode=BC01 runid=2c9cf7bc05858273f10e7d7ec552fc0bd742dc3e
CCGGTTACCTTGTTGACTTCACCCCAATCATCAATCCCACCTTAGACAGCTCCTTCCCTTGCGGTTGGGCCACCGGCTTCGGGTGTTATCAACTCGTGGTGTGACGGGCGGTGTGTACAAGGCCCGAGAACAGTATTCACCGCGACATGCTGATTCGCGATTACTAGCGATTCCAACTTCATGTAGTCAGGTTACCGGACTACAATCCGAACTGAGAATGGTTTATGGGTTTGCTTCACCTCGCGGCTTCGCTTCCCTCTGCCATCCATTTAGTAGCACGTGTAGCCAGGTCATAAGGGGCATGATGGTTGAGGCGTCATCCCGCCTTCCTCAACTGTCGCTGGCAGTCGCTAGAGTCACCAGCAGTGGTAGCTAACGATAAGGGTTGCGCTCGTTGCCGGGACCAGCAACATCTCGCGAGCACAGGCTGAGCGAGCAAGCCATTGCACCACCTGTCTTATATGGCTATCTCCATCTCTGGAGCCTTTGTAGTATGTCAAGACCTGGTAGGTTTTGCTGGCGTTGCCTCGAATTAAACCATGCTCCACCGCTTGTGCGGGCCCCGTCGAATTCCTTGCAGGTTTCATTCTTGCGAACGTACTGCTCAGGCAGATTACTTATTGCGTTAACTGCGGCGCAGACTTTGACATCCAACACTTGGTATAAAATCGTTTTGGCGTGGACTACACTTCCGGAACATCTAATCCCTATTTGCTCCCCGCGCTTTCGGGACTGAGCGTCCGGTTGCAGACCAGATCGTCGCCTTCGCCACTGGTGTTCCTCCAGCATATCCACGCATTTCACCGCTACACATGGAATTCCACACGATCCTCTCCTGCTCTGGCTGCCTGGTTTCTATGGCTTACTGAAGTTAAGCTTCAGGCTTTCACCACAGACCCTTGCCGCCTGCTCATTTTACGCCCAATAATTCGGATAGCGCTTGCATACCTGCATTATTACCCGCGGCGGCTGCTGGCACGTGGTTAGCCGTGGCTTTCTAATAAAGTACCGTCACTCGGCTACCGAACATAGCCGCCGTTCTTCCTTTATAACGAAGTTTACAAATCCGAAGCTTCTTCCTTCACGCGGCGTTGCTCGGTCAGGTTTCCCCCATTGCCGAAAATTCCCTACTGCTGCCTCCCGTAGAG
+
/3+3/;/006/&1+''(**1139:3-9.67664;15/)&.+.//-/3-31/0215:9(1++-7:4.))+17347272230,621/1:3+,)&*-1015989:647.49.6.--2106:9:/7.9,))+...*)+,38235:6:8:;9;6655/2/.,11.43+,,.'-.-:;4/3..122+***,.47&'.18*/(*+64342150/1,.32-,-*/87/77;3..17168:,./;/58;654.*,+18423570:..1/.0),885,,3(%&$'---/113-,*7-'*220/112-78/2%&')+4*3))%)*1-+'*,06.(.07;8941.)),**+&-2360-/,,*--1,,-%&$%&(&%)**--'*%().302212.+4.,3)./679.57),'/15-232,54011/053'%'&'&%(%***%'&53-(()++&2/,+)&*(+1-/0-,,-1722&*&.--+./036335-++,,%*+((*)&0&'+-3778))+--./.10*(,+0)*'#&'('+*,$/63702-1*297-,,))./21.4+((*(+)(*(//221*).-%3)0:514.%(%*11;6429;271-0%%.0+*(,001661256$'*+)'(/*+2722+3+*%%'((+('$&%(+*57,..6218*3*,**0*(+//*-,(&(*)2.)'+02467:,*(%&%'*(+)(+&&%+1/33:160+)()2/&,,188*&(''+//7(602622315329&-*3913,-*0))*9862//16:5:758;8997998:556132.,/-.,0/)'*),.0903158458..)''1020311*(&&#$%'*.)+-60,'$'()-(223223,.44;2/*,+1-*3-**&&%%(-921*,-4/)+5069-,.4+**)*5:;-,)),-,57-,**))-134'3-42+.2.*,.,0*735+()&%%%&'$%&-/,*-+,0.2;77<423-,*3056436.7'#%&(&3070/050316.092,*0/6681*1)/9491//02+:-0+30+&&'$'$)*--265//+---+)./++,43+(3)*66*-()(*.%'%%%&'))239:+871432*./.3655745768228.:*/6993,1;989559:8655:*+,8778768:04:4*,%'()
@380ad3f6-d553-4955-b57a-f85202cd1204 ch=78 read=80457 start_time=2019-12-13T03:01:08Z barcode=BC01 runid=2c9cf7bc05858273f10e7d7ec552fc0bd742dc3e
CTCCTACGGGGGGCAGCAGTGGGGAATGTCTTGCACAATGGGCGCAAAGCCTGATGCAGCCATACCGACGTGTATGAAGAAGGCCTTCAAAGGGTTTGTAAAAATTACTTTCAGCGGGAGGAAGGGAGTAAAGTTAATACCTTTGCTCATTGGCGTTACCCGCAAACTCAGCTAACTCCGTGCCAACAGCCGCGGTAATACAGAGGCACCAAGCGTTAATCCAGATTACTGGGCGTAAAAGCGCACGCAGGCGGTTTGTTAAGTCAGATATGAAGTCCCGGGCTCAGCCTGGGAACTGCATCTGATACTATGTAGTCTCGTAGAGGGGTAAATTCCAGGTGTAGCGGTGAAATGCGTAGAGATCTGGAGGAATACCGGTGGCGAAGGCGGCCCCTGGACCAACGACGCTCAGGTGCGAAAGCGTGGGGAACCAAACAGGATTAGATGCCTGGTAGTCCACGCCGTAAACGATGACTTGGAGTTTGTGCCCGCCAGGGGCGTGGCTTCCGGAGGCTAACGCGTTAAGTCGACCGCCTGGGAAATTACGGCCGCGGTTAAAACTCAAATAAGATTGACAGGGGCCCGCACGGCGGTGGAGCCCATCTGGTTTAATTCGATGCAACGCGAAAGAACCTTACCTGGTCTTGACATCTGCAGAACTTTCCAGAGATGGATTGCCTTTGAGACTGTAGAGACAGGTGCTGCATGGCTGTCGTCAGCTCGTGTTGTGAAATGTTGGGTTAAGTCAACGAGCGCAACCCTTATCCTTTGTTGCCAGCGGTCCGGCCGGGAACTCAAGGAGACTGCCAGTGATAAACCTGGAAGGTGGGATGACGTCAGTCATCATGGCCCACTTGACCAGGGCTACACGTGCTACAGTAAGCAAGAGAAGCGACCTCGCGAAACAAGCGGACCTCATAAAGTGCGTCGTAGTCCGGATTAGGTCTGCAACTCGACTCCACATGAAGTCGGAATCGCTAGTAATCGTGGATCAGAATGCCACGGTGAATACGTTCCCGGGCCTTGTACACCGCCCGTCACACCATGGGAGTGGGTTGCAAAAGAAGTAGGTAACAACCTTCGGGAGGCGCTTACCACTTTGTGATTCATGACTGGGAATTGAGAAGTCGTAACAAGACAACCGG
+
+/4&&)0,15794,*---08598+*-+.104520011<5330-'-+3*,6:933435/&.3+.-.1+&'&**-//),,&(+,*((),+/3),-7/:2/0/61,.,3**,5,.002094*-116.74)++,66*+7361(4.490.39:1633.3,1/-3:2*-+()''*,)/.*'*)-2*3/0+,%'&*6,261850++&,(('-3+/343803-4.5.05'().02/24773)'(224+++++%,)1*,0*.518*'%',2*/3-11-&,''0-*09.,87769*+,3.05*3,-0/..12756641.$*')+.13263751*142)*1,6,6-2.08852/0/+61/(-,*-*+'''+++74131-2,%0-06070-21/-+('+*+)485++/5402-%(%#$%*.03/1+*((*/.+-27016.'+*434),*99214+*++$-.'&%*')(.)(*/28546;77/-----1-1-')+7))2/05.%&%$(+11023.8/110,*+(**++-:543-4/613430&.,&(*)++**,()(,-,7-+((*,+011/1,-+%')**1*./,+%*%*66-25/*+)&&),.)&.&%&&(&%'')+22:.3.34.*+22/3)-,**0/)+..1/0..6;8:9:3520-47775&34479-78,-)((+,,30-*.+-,+*0*/'+0+-52'((.01/3979:944%()8/101/+63&--025671;10-43.+$'(-0-02*()('()1&&,-/10(09../..336:3/270150+.,6221.4.4,:4060/5+*(-&)-02,40350/./-/--)+:+++*,*,11+,,*,*..,+34498)+-639.%&&%)*/;889775)(&((.--0()*#))&#%&()('(%&()'+*(())-*&('*.&/-229543(*+53149;86-*(()+-/,2,6-&(,,,-05.0//.12112,''(//,4...%+')*2../).118465;8:8780*+*-,.2,0,42+(/***&.-58,+-,-/,2(''*&04)::+*72,.)+0)*35*)))-5532)*(.8,&)))+/-3/.&((,(*,5/&32%)0.0040-28.43;901029;8452.22173+(.((($''&',+225)/'%$$.94:6:
@57c00611-c0bb-4d24-af32-69f6ba5d51e8 ch=457 read=27929 start_time=2019-12-13T03:01:16Z barcode=BC01 runid=2c9cf7bc05858273f10e7d7ec552fc0bd742dc3e
CCGGTTACCTTGTTACGACTTCACCCCAATCATCAATCCCACAGCCAGACAGCTCCTTCGCGCGGTTAGGCCACCGGCTTCGAACCAACTCGTGGTGTGACGGGCGGTGTACAAAGGCCGGGAACGTATTCACCGCGACATGCTGATTCGCGATTACTAGCGATTCCAACCATGTAGTCGAGTTGCAGACTACAATCCGAACTGAGAATGGTTTATAGGTTTTGCTTCACCTCGCGGCTTCGCTTCCCTCTACCATCCATTGTAGCACGTGTGTAGCCCAGGTCGCAGGGGGGGGCATGATGATTTGACGTCATCCCGCCTTCCCTCCAGCTTGTCACTGGCAGTCTCGCTAAATTACAATGATGGTAACTAACGATAAAGAGGTTGCGCTCGTTGCAGGATAACAACATCTGCGTGACACGAGCTGGCAACAACCCACATGCCTGCCTTCGCCGCTATCTCCATCTCTGGAGCCTTAGGTATGTCAAGACCGTGGAGTTCTTCGCGTTGCTTCGAGTTAAACCACATGCTCCACCGCTTGTGCGGGCCCCGATCAGATTCGCTGAGTTTCAATCTTGCGACCATTACTCGGGCGGTCACCAATGCGTTAGCGGCACGGGGTGTTGAAACCCCCCACACCTAGTATTCATCGTTTACGGCGTGGACTACCAGGGTACCCTAATTTGCTCCCCACGCTTTCGAGCCTCAGCGTCAGTTACAGTCAGAGAGTCGCCTTCGCCACTGGTGTTCTTCCTAATCTCTACGCATTTCACCCTTCGCTGAATTCCACTCTCCTCTCTCCTGCACTCTAGATAACCAGTTTGGGTCCGGCTTTTAAGTTGAGCGGGTATTTCACATCCCACTTAATCATCCTTTCACGCTCCCTTTACGCCCAGTAAGTCAGTTAACGCTCGCCACCTACGTATTACCGCGTGCTGGCACGTAGTTAGCCGTGGCTTCCTCCTTGGGTGCGCGTATTTATGTTTAAAGACCAGGCTTTACGATCCGAAAACCTTCATCATAGGCGTTACGGGGTTTCCCCATTGTGCAATGGCTTCACTGCGCCTCCCGTAGGAG
+
82&013-1757&38(*-(,,40+0,.'3+6783:2:8-71)),%0(,-./+++0/.2:1*+++.+/-*59;0.72)-),-6)&'$)-2--.*+69674568-575.500/&087-0013*4/)+-2676<667;76100479987.7,,,000</4,435577815(-%&'&&'*15660-./922,265635.813*(+.*/..,093'67;9.2'33,;;+*,203//2-,/0,1//3-'*3-7;6.0&)3:6;9:335--.+-&(,1141,-*,0*%/510#&&'+01621012.+,--65<---97888-:9-(.-4.81+'/0)**.+,-;42-/&&$402-3//3,+'+%$$%&('*-+0.1,,*1+--206/))&.+05.0-3/0..1..&/-&'&&(&*)061*')'$'),-/'(-,+,+,()21634)%'#$%('$'(+'/,''$(*553-+&)*128531-(&,*()()((*2-05.611.%&(())+5959;9556/4(..53))//54<828)(**,---.-2-+,,0---/./*+25*)$'(,&',&)%&*('01;90/80-.4-/1885(3&&&)*'--+/,/.',)./.1362.,+(,)'%)(/-0*./:006'/2744-*..1/'%'(,0;77:994::/0198777<887058-9720/08+(+'.1.(,*.47-.0046::82426735+/--/.-46-*,))25))')(,./07:6<;8:;32.373-7;27:2++173226/.168-5:0.054&&+$%'$(),--2/++++++((+.746445-,,,.((*531.0-%018100%%%%&+(*+,'10-,7-)05*/**)-7/,++&,2+)%''(1.057470*1*(*,)**),+*0($/+3.+(1244&13%.',.-,,687682-12)((&*+-2.4:2(($#&(,+*$,,0.62-,,2.5:95,/,+%(+''.(-)()(%#&'&(1,'+#)+&(/)),,''02+25,%0,-..2-.57.20417794)''&+*,40(+&492/:)27;.(/1'+))*)$$&&'&'&*+++(**)/6**4-*,+)
@8819a205-5ed8-4ace-a2cd-6fe6e38b84ae ch=392 read=50977 start_time=2019-12-13T03:01:18Z barcode=BC01 runid=2c9cf7bc05858273f10e7d7ec552fc0bd742dc3e
CTCCTACGGGAGGCAGCAGTGGGAATATTGCACAATGGGCGCAAGCCTGTTCATGCATGCCGCGTGTATGAAGAGGCCTTCAGGTTTGCTAAAGAGTACTTTCAGCGGGAGGAAAGGGGAGTAAAGTCTCCCCTTTGCTCATTGGCGTTACCGCAGAAGAAGCACCAGTAACTCCGTGCCAGCAGCCGCGGTAATACGGAGGGTGCAAGCGTTAATCCGGAATTACTGGGCGTAAAACGCAGGCGGTTTGTTAAGTCAGATGTAGAATCGGGCTCAACCTGGGAACTGCATCTGATACTGGCAACTTGAGTCTCGTAGAGGGTAGAATTCCAGGTGTAGCGGTGAAATGCGTAGAGATCTGGAGGGAGATACCGGTAACGAAGCGGCCCCTGGACGAACTGACGCTCAGGTGCAGCGGTAATTAAACGGTTGATACTGGTAGTCCACGCCGTAAACGATGTCGACTTGGAGGTTGTGCCTTGAGGCGTGGCTTCCGGAGCTAACGTTAAGTCGACCGCCTGGGAATGCAGCCGCAAGGTTAAAACTCAAATGAATTGACGGGGAATCCCACTTTTAAGCGGTGGAGCATGTGGTTTAATTCGATGCAACGCGAAAGAACCTTACCTGGTCTTGAGCATCCACGGAAGTTTTCAGAGATGAGAATGTGCCTTCGGGAACCGTGAGACAGGTGCTGCATGGCTGTCGTCAGCTCATTTGTGAAATGTTGGGTTAAGTCCGCAACAGGCGCAACCGCCGCTCCTTTGTTACCAGCGGTCCGGCCGGGGAACTCAAAGGAGACTGCCGGTAAACTGGAGGAAGGTGCGGGGATGACGTCAAAGTCATCATGGCCCCTTACGACCAGGGCTACACACGTGCTACAATGGCGCATACAAAGAGCGACCTCGCGAGCAAGCGGACCTCATAAAGTGCGTCGTAGTCCGGATTGGAGTCTGCAACTCGACTCCATGAAGTCAGGATCGCTAGTAATGTGGATCAGAATGCCACGGTGAATACGTTCAGGCCTTGTACACACCGCCCGTCACACCATGGGAGTGGGTTGCAAAGTAGGTAGCTTAACCTTCCGGGAGGCGCTTACCACTTTGTGATTCATGACTGGGGGTGATCAGCAACAAGGTAACCGG
+
--242484;6.-12478050/23*21-6/.+-..8887/.%+.5.::20(,)%%#%'+,5**046560/0-2)'+/,+.++%04/;*)&&&(+&((+,25954.///97-.-+.)+46-')'+82,---+(&''/)+777%,&.',+.*'+,(*,-/-*,*&(%'&'#$,0-0131339:83760:,)*--+0..$/).+/1.01272562544410)(+*(-+.0398441165)%)(+'(64,22<;37978159010522+&1*)/+464816)3*')423366445434112'*(&&')%'&()(+,-/257/+$/1-//1,5..1++5:21+*+*9/0/+3+*+211//.--12757,,-+((0.265+-*'%'()')++-2;4-(,02))(0-**)('-*0*,0/+'$(''*'$%*%((%)%,)/-,'&'%&-,01663'+./99::<5922323;;674:3902+5-))'&$)%'(37258790/5.*)/+,0)*%**/622-356347033+,1.(&*%+%*14,.33+//22:89426(560/+417035024+&')+/*%)&.1//--2+.,-8//./6.2043;9080:734434757+,+.,-),/3819014273317***''079,-.46.5.0:;73*)&'(755/0:1/:56:7772<:1:1:885')+,.43456:9:6931.128999933330',,(,-56;300-8,213242+.1-(*,--%*1)&,*'(+),+$%'1((1)'/-&./,&-*.+1,*/38/86'0/0997;-2/./0.0%0+)%-15,+,2.'*)+,/-,*'&-0+,779:96455),74466*.,-06-$%%$%().-.35--,/---),..3656/2-,.,+3455447-)&'&))$)(+.&++42668&24;056*/6717-'+&+-185:0502)1.+3.1-,..045403*-/87898:8:-8,++0&,6658014.-*/*)'(+524810152375+.(240/84574538%/44%#$&(32(/+08/::.+411202:69:;0,+,.-*+4),,0+('&.*+*,,-353476;3,3<,)/)('*-*-36-.,/.)),05664521-+(/55,&''''%%$)*)-0'&.*1,6/7
@51b7cb0f-bd46-4209-a15a-3e4d96684628 ch=159 read=66535 start_time=2019-12-13T03:01:25Z barcode=BC01 runid=2c9cf7bc05858273f10e7d7ec552fc0bd742dc3e
CTCCTACGGGGAGGCAGCGAAATTTTCGGCAATGGGAAACCCTGACCGAGAGCAACGCCGCGTGAAGGAAGAAGGTTTTCGGATTGTAAACTTCTGTTATAAAGGAAGAACGGCTACAGGAAATGGTAGCCAGTGACGGTACTGATGAAAGCCACGGCTAACTACGTGCCAGCAGCCGCGCGCGGTAATACGTAGGTGGCAAGCGTTATCCAGGTATTGGGCGTAAAAGGGGCAGGCGGCAGCAGGGGTCTGTGGTGAAACCTGAAGCTTAGCACTTCAGTAAAGCCATAGAAACCAGGCAGCTAGAGTGCGGGAGGGATCGTGGAATTCCATGTAGCGGTGAAATGCGTAGATATATGGAGGAACAGTGAAGGCGACGATCTGGCTGGCACGGCCTTTCAGTCGAAAGCGTGGGGAGCAATAGGATTAAGATACCCTAGTAGTCCACGCCGTAAACGATGAGTACTAAGTGTTGGATGTCAAAGTTCAGTGCTGCGATTAACGCAATAAGTACTCGCCTGTGATAGTACGTTCGCAGAAGAATGAAACTCAAAGGAATTGACGGGGGCCCGCACAAGCGGTGGAGCGTAATGGTTTTAATTCAAACCTTGCGCGAAGACATACCGAGTCTTGGCCTCGCAAAACCAGGATGGAGAGATAGCTATATGAGATACGGGTGGTGGTGCATGGTTGTCGTCAGCTCGTGTCGTGAATGTTGGGTTAAGTCCCGCAACGAGGCGCAACCCTTATCGTTAGTTACCATCGTGGTTGGGGACTCTGTATGCCAGTGACAAGCTGGAAGGAGGAAGGCGGGGATGACGTCAATCATCATGCCCCTTATGACCTGGGCTACTACACGTGCTACAATGGATGGTGCAGGAAAGCTGACCGCGAGGTGAAGCAAAACCCGCCAAACCATTCTCAGTTCGGATTACCAGTCTGCAACTCGACTACATGAAGTTGGAGTCGCTGGTAATCGCGAATCAGCATGTCGCGGTGAATACGTTCTCGGGCCTTGTACACACCGCCCGTCACACCACGAGTTAATGCCGCCCCGAAACCGGTGGCCTAACCGCAAGAGGAAAGGCTGTCTAAGGTGGGATTGATGATTGGGGTAAGTCGTAACTAAGGTAACCGGAAGATAGAGCGACAGGCAAGTAAGTTAGACACCGACGCTTTCTTCAGCACCAGCAATACGTAACTACCA
+
++,.''/,6:0)+1+%&(&'&',066-*2103036*(/0,1++.99/..,.%0**,,.8.-+--+1,-.1+.-.*2:9.0)1);(%(),,.4:49223/.17-(-+9).--,.,+-..+,/4,+5750)*)&'(),-)%))-+)*)&+,.+.4)++.*-0:77630-)*'&(/)/30.-*())(0+-00.443&(((-104/)-+.10.2'(,0-,.3-4-++63;5&*-./128::4:3(/,,(45.,(+**/3.()+)*0.02.(('&,$&%(.42/-+28.*9;694./27/6055,))+./,)-.01'2*)*5(55../)+/,6.9*''&&$&'.995296./0660/.//96770.5,.-3-.--+)(./18//../),+)%(%%%&&.*,'&+/.1/7%***%()/%,&''$)16-)15/020'&',+:91(%*+0150*+.17:789<'0/,,.+*,,-/250366:0:017893;5-151'(/012.+'%06231+*4,,/1-2./,2+-8*('%%+'133467.-+-*+.)'/--,06+,134:3*/(/00----351)'(%$*'*-20645556../'.%%(-,2:<4/:4;36;;4/./.-+&))&%',$%%()''())(%%%)*(*(*',.'+-*..025/+)*)+0.3776725440/)),)/&&(+-,2/3.00&0-*&((2560567742,-7.+*(.2235*..0001(*.2**4017&&-*0.0124;50-,,,5292,3--8<944&*''))(,49-074-('(+'.50665.-0.+2265&#%)%)*++./634:54.023453'.,+,011:0494,,7220359/2531.*)%'*),.0187,7,;,,72672464&)&*(&$&%&&1-23($&(,*.1)+/;;2398)**668-668;347)./:41,)&$#)**-,'+--030/.))&)*-/2134,2+2)'$+-/3-+,).9440565:77+..,-2889;0:9557.'*(1,,)/+68880://,.--,68./:634211+.-')*))(,/-*(+'&*''%(,4'187:.,*))*.720'))+%&'&.2+),,*&*.012+/-.32-1+,,--4350-51+(*'(+-&'')+,,.,*69943/42/140('.),)*,598/.)+'()+-&%26697,,+%(+43./7,**,,610+55:678636+)($%&&
@d868e87d-ac5b-4c9b-b868-cdb25686f547 ch=331 read=51640 start_time=2019-12-13T03:01:35Z barcode=BC01 runid=2c9cf7bc05858273f10e7d7ec552fc0bd742dc3e
CCGGTTACCTTGTTACGGCTTTACCCCGATCATGAATCCACAAAGTGGTATGCCCTCCGAAGGTTAAGCTACCTACTCCTTTGCAGCCACTCCATGGTGTGACGGGCGGTGTGTACAAGACCCCGGGAACGTATTCACCGCGACATTCACAGTTGATTACTAGTAACTCCAGCTTCATGTAGGCGAGTTTCAGCCTACAATCCGAACTGAGACTGGTTTTAAGTTTGGCTCCACCTCGCGGCATTGCATCTCTCTGTACCAGCCATTTGTAGCACGTGTGTAGCCCTACACATAAGGGGCATGATGATTTGACGTCATCCCCACGCTTCCTCCTGGTTAGCAGGCAGTCTCGCTAGAGTCCTCCAATAATGGTAGTAACTAACGACAAGGGTTTGCGCTCGTTGCGGGACTTAGCTTAACATCTCACGACACGAGCTGACGACAGCCATACCACCTGTCACCTTGTCCCCGAAGGAATTTCCTCGATTAAAGAGTAATGCAAGGGATGTAGAAGTGTAGGTAGGTTCTTCGCGTTGCTTCAGATTAAACCATGCTCCGCTTCTTGCGGGTCCCCGTCCTTTGAGTTTTTAATCTTGCGACCGTACTCCCCAGGCCGAATACTTAATGCGTTAGCGGCGGCACGGAGGTGTTGAAACCCCCCACACCTAAGTATTCATCGTTTACGGCGTGGACACCAGGAATTATCTAATCTGTTTTGCTCCCCACGCTTTCGAGCCTCAGCGTCAGTTACACAGTCAGAGAGTCGCCTTCGCCACTGGGTGTTCTTCCTAATCTCACCGCATTTCACCGCTACACTAGGAATTCCTCTCCTCTCCTGCACTCTAGATAACCAGTTTGAATACAGCACCCAAGTTGAGCCCGGGTATTTCACATCCCACTTAATCATCCGCCTACGCTTCCCCTTTACGCCCAGTAAATTCCGGATAACGCTCGCCACCTACGTATTACCGCGGCTGCTGGCGCGGCGTAGTTATGCCGTGGCTTCCTCGGGTACCGTCATTATCTTCCCCAAAGAACCAGAGCTTTGCGATCAGAAACCTTCATCACTCACGCGGCGTTGCGCATCAGGGTTTCCCCCCATTGTGCAATATTCCCCACTGCTGCCTCCCGTAGG
+
024212,.3,5).2$&-)),+('..0&$%)+/523;15&'*231,*.'%##$')-'-*%'++0-668$'(*4:0///0(+./+/01//%((8:,,6;:86202+19:7;65533.2253482/(+174:6598::54693789:5881./&2,.))+/.203&&*)./43-//0999::306325241;73-00-)*-25620.1897463759914;:,0604;50424670220/((-05428110630.-*-.2'6:557<0::+).,++)*,,-1*)+,-800,++',.57,353./++*,+-5:,-.9666-..682'+%(*2*()-*)-.0./'7)+/51875./**,,&&'*5405+//+*5,,7-%,,230108685986*716:-.22878449+/*80/&%#'$'((0+,-./*+)))/345,**(*3..-)/)$*1+-%/-),9/585+--+2//4.,'(++*'%&'2120)2-,6-/.,++-*.,*'4,.*1,)-%*&%%$))+,())(%')+6137,)(*-6,..72$(,)+::2-.0.0-*.,%)+*&%''%))-+354'&()&&-/,,117<63-611/;120445++'-,/2+),/02)%&%((+*(,0201+1*((,/44,-+&)('&())+-***51-2:69+$&'--++&$%%(*((,1./5,).-74689;96*.(&((%%,)-/2/5/-1++065.0/.377*(,+-3;//,+23631.000384.9-+)/+1.44*'*)&//+))**13696++*-3)*,0777:2-*/742++%*,*..3;91').',95705/,)&.(4,-*,-,.64556:224*+,.,..77762;233:8*(74(2,01+0..-.*..-.325*05-../:9/-///6.+%%&%6.88659,,2+))*%&+(/1.+,43,.25;2.012-&(%')//.*6*,)2/.+1/027,+.*+.-:00:595;777;;-2*'))..122594)&#'&*21856;6753+4((*88687-45),/80877,17-'%-/)+.4545;0&))$)*-$2.,/60927..(+).+..11:3230('')+77)4830:+0,79;,(8+*,+*)*)*94284.%*(()%'-1.59(,746,
@da823260-781f-4d8e-b43a-18fc0a28fd65 ch=405 read=49354 start_time=2019-12-13T03:01:31Z barcode=BC01 runid=2c9cf7bc05858273f10e7d7ec552fc0bd742dc3e
CTCCTACGGGAGGCAGCAGTGGGGAATATTGCACAATGGGCGCAAGCCTGATGTAATACATGCCGCGTGTATGAAGAAGGCCTTCGGGTTGTAAAGTACTTTCAGCGGGGAGGAAAGTGCATATACCTTTGCTCATTGACGTTACCGCAGAAGAAGCACCAGCTATCTCCGTGCCAGCGGCCGCGGTAATACGGAGGTCACAAGCGTTAATCGGAATTACTGGGCGTAAAGCGCAGGCGGTTTGTTAAGTCAGATGTAATGAAATCCCCGGGCTCAACCTGGGAACTGCATCCTGATACTGGCAAGCTTGAGTCTCGTAGAGGGGTAAATTCAGGTGTAGCGGTGAAATGCGTAGAGATCTGGAGGAATACCGGTGGCGAAGGCGGCCCCTGGACGAAAGACGACGCTCAGGTGCGAAAGCGTGGGGAGCAAACAGGATTAGATACCCTGGTAGTCCACGCTTAAACGATGTCGACTTGGAGGTTGTGCCTTGAGGCGTGGCTTCCGGAGCTAGCGTTAAGTCGACCGCCTGGGAAATACGGCCGCAAGGTTAAAACTCAAATGAGTTGACAGGGGGGCCCACACAGCAGTGGAGCATGTGGTTTAATTCGATGCAACACTGAAAGAACCTTACCTGGTCTTGACATCCACACGGGAAGTTTTCAGAGATGAGAATGTGCCTTCGGGAACCGTGAGACAGGTGCTGCATGGCTGTCGTCATCGTGTTGTGAAATGTTGGGTTAAGTCCGCAACGAGCGCAACCCTTATCGCTGTTGCCAGCGGTCGGCCGGGAACTCAAAGGAGACTGCCAGTGATAAACTGGAGGAAGGCGGGATGACGTCAAGTCATCATGGCCCCTTGACCGGGGCTACGTGCTACAATGGCGCATACAAAGAGAAGCGACCTCGCGAGAGCAAGCGGACCTCATAAAGTGCGTCGTAGTCCAGTTGGAGTCTGCAACTCGACTCCATGAAGTCGGAATCGCTAGTAATCGTGGATCAGAATGCCACGGTGGTCACGTTCCGGGCCTTGTACACACCGCCCGTCACACCATGGGAGTTGCAAAAGAAGTAGGTAGCTTAACCTTCGGGAGGCGCTTACCACTTTGTGATTCACTTGACTGGGGTGAAGTCGTAACAAAGGTAACCGGAAGATAGAGGCGACAGGCCGTGGGATTGGCACAAAGACACCGACAACTTTCTTCCAGCACCAGCAATACGTAGCGCGGCA
+
+,0,*+,-9/+/60.443302+1(-++/41-,-.397664-)0+3%.)))(/)%*(%')*,2,),332110035-*/+163:588/784;556<3140,-71*-..487*'-,0.&''((+,/,'/3.92,.76+2+*(1/24.46/0-)/-',,)*-6.,0///0115324341-.,),6-30./-:/--,01-1.''%*,-+.10805/7+4+2/2.1039843434,&&'()7::.544,*/1*3.49+-.2.*&&)(-5-,-73+*55103185966;86865/0.+.),-344735*),,*).***-..-/126-&-020-.)2+6323:64.034/;0//<;567:81+)'+0124**/*09569959417+*-**--'0.95,*1977438'*21)%.2438028786++.,+/00(*31),11<57100(9*,-775162,-451121.()''##&(&)*,,-943(+()2/4530700-3-).--360/,4:6620(0*+,,*,%))///2,/21/3735:6897+-'*,4.737021)3/65/03/0/849+*),.184/7(16939*14*%($&)(-+4860&(*1/+(/03:;,-25.../*,.'&$'$*.0)'*-/4160193/*-/1-*,+,21*&'%)*6,/,*/<<71/,+-./4423:44226;919.:;6;867;:7868&,,,14987353.,,,-7456*13165695466;/-+6.3-21:733/9/+,4*)'()5062440))*&/3''2*+6559.-..6563-7*//,1,-8838(-+')+156/*'*)')+1:98;;6/,-)+*(#+--44512213955789:5210-88/)(.,265*1//0.,-)()+-..39736334667285/&(%((&*//22.-+,,.,,)..0*,.923301456;63567577(+*+,4)#,(5,/(,-123647423*+/49812-3/-.4*7196:,++$'(,,,-565;8880/2745:404.76()-/+/0007++../6/7-..333149/18..-,+,,2978698&+1;58796*'*,)**/+*+$(&'1+978;7-8*(/532040-340/2:0-0354;2-&)'&&//)21(('))$''),28769,-8.2:49391;111)*''+1349+020*&-&'.$6($$(*,.8,1.//1614/4)*/-.1390+*)+-/765080/.31*+$'#'$$$%
@6f456f9c-9534-4feb-a141-171a396358d4 ch=219 read=53796 start_time=2019-12-13T03:01:42Z barcode=BC01 runid=2c9cf7bc05858273f10e7d7ec552fc0bd742dc3e
CGGTTACCTTGGTACGACTTCACCCCAATCGCTACCTTCGGCCGCTGCCTCCGCGCAGTTAGCTCACGGACTTCGGGTATTGCCAGCTCTCATGGTGTGACGGGCGGTGTGTATAGACGGGAACGTATTCACCGCGACATTCTGATTCGCGATTACTAATCTTCAGCTGTACCAGGCCCGAGTTTCAATACAATCCGAACTGGACTGGTTTAAAGTTTGCTCCACTCACGGTATTGCATCTCTCTGTACCAGCCATTGTAGCACGTGTGTAGCCCTACATAAGGGCATGATGATTTGACGATAATACACCTTCCTCCTGGTTAACCCAGGCAGTCTCACTAGAAGTCCTCCAGCAACTTAATGGTAGTAATAACGACAAGGGTTGCGCTCGTTGCGGGACTTAACCAACATCTCTACGACACGGGCTGACGACAACCATGCCACTTGCTTATTGTCCCCGAAGGGATTTCCTCGATTAAGAGTAATACCGGGGATGTCAGGTATGATGGGTTCTTCGCGTTGCTTCGAATTAAACCACATGCTCCGCTACTTGTGCGGGTCCCCGTCGAATTCCTTTGAGTTTGCATCTTGCGACCGTACTCCCCAGGCGGAATACTTAATGCGTTAGCGGCGGCACGGAGGTGTTGAAACCCCCACACCTAGTATTCATCGTTTACGGCGTGTGGACTACCAGGGTATCTAATCCTGTTTGCTCCCCACGCTTTCGAGCCTCAGCGTCAGTTACAGTCAGAGAGTCGCCTTCGCCACTGGTGTTCTTCCTAATCTCTACGCATTTCACCGCTACACTAGGAATTCCTCTCCTCTCCTGCACTTCTAGATAACCAGTTTGGAATGCAGCACCCAGAAGTTGAGCCCGGAGTATTTCACATCCCACTTAATCATCGCCTACGCTCCTTTACGCCTGAAGTAAATCCGGATAACGCTCGCCACCTACGTATTACCGCGGCTGCTGTGGCACGGCGTAGTTAGCCGTGGCTTCCTCACTGGGTACCGTCATTATCTTCCCCCCAAAAGACGAGGCTTTACGATCCGAAAACCTTCATCACTCACGCGGCGGCGTTGCCCATCGAGTTTCCCCATTGTGCAATATTCCCCACTGCTGCCTCCGTAG
+
6)9/;23-3+/$*&+-+/0.,..151.7295454498<:,4+/.6688724'%%')$/8/-.61101492558/)334209/.-%)+--,,0389882/01+79798751,('(((,.%15484287651&*-.13896988467;;:341014//)-(%%&)(((*-44%-+,-)+)''+..;6,/))),--04-*-*-&%'*+.127<:-;/..:800362%&')1.0..,6/..6678865878476//26-.4))*,,+,+*,-*)+,15-),11-25.1./44.-,+'0.()0/-+,(.+()(('+1/001/1-1+401/43,-64/1211)''++'(()13812'*$'&'&('2*)&&%%)01;578650-62*4/0933//1205747-860('%,%1--004531/%')/00'/((410000*)+*33690-/,&*&&&&$$$+-,-359/**.%'(%/620+/35528/,'(((-+0*421(.-%--,+$&&(%&&&&++/)82270&)')%#'1-3-.-3-5<989333446/5/--3,-.0,/0429601::+,83%3'/:712:101263,'&%().-,,.05;39./-09:*-6;96:5:8,0/2/2/0155;44./0..8333-.,)*+/5922;95<6.,(*,/5.*0232;657906;.+//:21+,)-2154.3513421002026643221<6./.158.*-,.2;111/204683,5314.242(&%$.2''),(*-0,4.1-22;;7894775382213+*07..-((*,+769<:5457*+%$&)+1(-%0(3,.+)+.22.-,/2*,2,+,.,)')15597:7:8<;120431:0/0./.2+%)))0/01120-'-%#&*-;0/0655062)*,0-20536:24;55777482,75.1269/('&&)1.&+-,51587:746689<..:.32202/7*)-*)12:996878*+1-+,.0.567820--101,0+*-5*+,/),115,,,3:8:5.7/-.66;6/<9<*16-%(%(%%*)*.6-*100.0(&.99,263;989:/033/111,6)+.005.-'&$%'*&&/-:,57:0'&.&,*.,://0/99;/2361,%&*,.15-071
@ebc4bbeb-2fd4-4ddc-9714-113019e422a1 ch=140 read=49020 start_time=2019-12-13T03:01:41Z barcode=BC01 runid=2c9cf7bc05858273f10e7d7ec552fc0bd742dc3e
CCGGTTACCTTGTTACGACTTCACCCCAGTCATGAATCACAAAGTGTTAAAGCGCCCTCCCGAAGGTTAAGCTACCTGCTTCTTTTGCAACCCTCCGGGTGTGACCCGGGCGGGTGTGTACAAGGCCGGGAACGTATTCACCATCCTTTCCTGATCCACGATTACTAGCGATTCCGACTTCGTAAGGTCGAGGTTGCGAACTCAATCCGGACTACGACGCTTTGTGAGGTCCACGCTTGCTCTCGCGAGGTCCTTCTCTTTGTATGCGCCATTGTAGCACGTGTGTAGCCCTGGTCGTAGGGCCATGATGACTTGACGTCATCCCACCTTCCCTCCAGTTTATCACTGGCAGTCTCCTTTGAGTTCCCGGCCGGACCGCTGGCAACAAAGGATAAGGGTTGCCGCTCGCGGGACTTAACCCAACATTTCACAACACGAGCTGGCGACAGCCATGCAGCGCCTGTCTCACGGTTCCCGAAGGCACATTCTCATCTCTGAAAACTTCCGTGGATGTCAAGACCAGGTAAAGGTTCTTCGCGTTGCATCAGATTAAACCATGCTCCACCGCGTGCGGGCCCAAATCAATTCATTTGAGTTTTAACGTACGTATGCGTACTCCCCAGGCGGTCGACTTAACGCGTTAGCTCCGGAAGCCACGCCTCAAGGGCACAACCTCCAAGTCGACATCGTTTACGGCGTGGACTACCAGGGTATCTAATCCTGTTTGCTCCCCACGCTTTCGCGCCTGAGCGTCAGTCTTCGTCAGGGGCGCCTTCGCCACCGGTATTCCTCCAGATTCTACGCATTTCACCGCTACACCTGGAATTCTACCCCCTCTGCGAGACTCAAGCTTGCCGGTATCAGATGCAGTTCCCAGGTTGGGCCAGAGGTTCACATCTGACTTAACAAACCGCCTGCGTGCGCTTTTACGCCAGTAATTCCGATTAACGCTTGCACCCTCCGTATTACCGCGGCTGCTGGCTGGGTTAGCCGGTACTTCTTCTGCGGGTAGCGTCAATGAGCAAAGGTATTAACTGCCCTTCCTCCCCGCTGAAAGTGCTGGCCCGAAGACCTTCTTCATACACGCGGCGTAAAAACGCATCGGGCTTGCGCCCATTTATTCGCAATATTCCCCACTGCTGCCTCCCGTAGAAG
+
0909/:3593;106(.0-4473,469...144:968/.-.,3)(*/)+/71),00;3,43++05271770-..0161)01:0286+(**%()'%+'&(&*(+,2601,144,,(*+-,0/3:9314/+.11-/4400/+(++',#%'.(+)*.6646-.,/2801(')**248422.-+)*&%%%,&+-/.,/18(1%&+102(:-1+21131**//0*)'*)%0-)0,(,/'+)*/*(*./1/)+*)((()+*-)+),-,-/334414:448//,/.,..4361.366:0,-5973752387:8721++**-)*+40/..//89/194:.6(*-+,-3:2/1379*-((',*55722:-)'326/6+,510.858552/3/-.3../),3-.9.).-+1/3''+7,)(*681/-/--.-)+/-37:444422.,../6645,2/*+,+5-5887-10'05//01+)(,,788843&&,*.,+025<99:6510--.--0,+1/::126<::4220-.12953653:+/.394384143/4,./27%%+/+1<:9:30/015-'+)$&+,++,40140).0-0)0-2/.2;5,+*+8;)5-,&%%(),'&$'(,.0,1:8,/5:88:9864417172770300089652/,-$+0$)+1/11,*+3/0.0/1,,)+*2-///04446654;-'+084559:3),(()&+)%+),-119555546<402406;0)+)+02-1')%274-,(4/-/*+,,,1.73:*-8;/,*/<6<646;7:01/-,-2...0'(*)-(*,264667<62-28,05)1(),-102313/3/.33-+*30&-++155690.-,4//6-+--027*+-92:98:323)(1:4:1'-5.#*&+--9+,---4/01.5.7/579:3:37;99:9:810,100+',-.2++/075-3**-114220/4-.0%19805:-15.9-.510,5.1.2.1+)$(00.611/+*(($,/15:;98787:-**+--77/8110553:-0,+',+1.02.08/3:4'((376-29/3+(&*&&%#$+0+),+,&,11848<87654-.+*-4-)&$'((&'&)+04099661...095*..&&+(($))5/2213563.1-+)''-.*18+-920,*(
@50e6b4f8-0915-418b-a8c0-058862fe96ce ch=106 read=79088 start_time=2019-12-13T03:01:42Z barcode=BC01 runid=2c9cf7bc05858273f10e7d7ec552fc0bd742dc3e
CCGGTTACCTTGTTACGACTTCACCCCAGTCATGAATCACAAAGTGGTAAGCGCCCTCCCGAAGGTTAAACTACCTACTTCTTTGCAACCCACTCCCATGGTGTGACGGGCGGTGTGTACAGGCCGGGAACGTATTCACCGTGGCATTCTGATCCACACGATTACTAGCGATTCCGACTTCGAGTCAAGTTGCAGACTCAATCCGGACTACGACGCGCACTTTATGGTCCGCTTGCTCTCGCCGAGGTCGCTTCTCTTTGTATGCGCCATTTGTAGCACGTGTGTGTAGCCCTGGTCGTAGGGCCATGATGACTTGACGTCATCCCCACCTTCCTCAGTTTATCACCAGCGGTCTCTTTGAGTTCCCGGCCGGACCGCTGGCAACAAAGGATAAAGGTTTAACATCTCGTTGCAGGACTTAATTAACGCATTTCACAACACGAGCTGACGACAGCCGTGGCACCTGTCTCTCTTTTTGTTTCCCGAGGCACATTCTCATCTCTGAAAACTTCGTGGATGTCAAGACCAGGTAAAGGTTCTTCGCGTTGCATCGATTAAACCACATGCTCCACCGCATTGCGGGCCCCAATTTGAGTTTTTAACCTTGCCCGTACTCCCCAGGCAGTCGACTTAACGCGTTAGCTCCGGAAGCCACGCCTCAGGCGCAACCTCAAGTCGACATCGTTTACGGCGTGGACTACCAGGGGTATCTAATCCTGTTTGCTCCCCACGCTTTCGCACCTGAGCGTCAGTCTTCTTCGTCAGGGCCGCCTTCATATACCGGTATTCCTCCAGATCTCTGCCGCATTTCGCTACACCTGGAATTCACCCCTCTGAGACTCAGCTTACCCAGTATCAGATGCAGTTCCCAGGTTGAGCCGGGATTTCCACATCTGACTTAACAAACCGCCTGCGTGCGCTTTGCCAGTAATTCCGATTAACGCTTGCACCCTCCGTATTACCGCGGCTGCTGGCGCAGGTTAGCCGGTGCTTCTTCTGCGGGTAACGTCAATGAGCAAAGGTATTAACTGCTCGCTTCACTCCCGCTGAAGTACTTTACAACCCGAAGGCCTTCTTCATACACGCGGCATGGCTGCATCAGGCTTTAACCCATTGTTACCAATATTCCCCACTGCTGCCTCCGTAG
+
/1041701021)-1-1.*+-8/.644-*,/33887:73,-.73.23863+())4:')+7.*-5-1-839'2-++((,.46/3;8/161072&()/<8./6.*)(('$)-,,170.++,--1./44*86.3/.118;7689674:4456.*)*-84*+&'),34/0-',--57:2++-/1/,($&')+*,+81206989:/:+6+6,785204/)&($%')+72,,(*,-,+,-///-0+++..-,)+*,+11:.1.*/,+-/3.,-221*7.'&'*.+/-,)((''%')-4035:87)+&*,5.:..%')-.30:1228/,+)*/1+).,-+5824/5.:,))9--&&***&*)*+,450036239.,11-235/(*,+6/.3-957&)*./05*)*-4*(%'%'&)+*+.-.*654+.(*%&&.,+*,,.71/.././.3233000++,(***/+(+*-/09460/,,+,(*022)(0;.261+++-+)+,497562673232.451,1-0).5;/.*)%%),,78122/.7*.23;640,./608+&%)'&)1-3<:::34,1(&)-/)+)(*%)***,,(-*(&%%*/*))+*5<64/:54))%&&'$-%)*567++493&(/210.///,.-0+1,+%**,2/--/%04-324733)).-&))/+3/1.+(*//23/01//;2--/0.-,+1-21.21%582*./1914:::;;92:4/205981,/..2<9///-281798;9980100)-,214229(0-+)+&,.056$$%')-/2512491$%,')(001150/,)*-*+03.&))(+(,)&%'&%+%'%++.,/+'%%'+/9-+&)/-',(%((./04'+++**&)/91*(*.60:/.*6+)',(2964,'*+.1-,-')03416;99<47:.///.53/),+)%+('%-)3,5/+,+1,1,4//,),.,19966934539349///8788816)'&'$1*/*)(5,/6)'(,*74:555:7;84274233191117568&/(/&+).,(5%)+,$&/+8,**.6/*7*(+*&(&-250,,/+2.,)*0-0487;78<3*,*,%,(++3/024750///.2&)&,.+($$',.'0)'+&%013223161790,/0/,,./845.*))1
@cc689f79-193f-40d9-b611-ebc280e46ed9 ch=89 read=53808 start_time=2019-12-13T03:01:41Z barcode=BC01 runid=2c9cf7bc05858273f10e7d7ec552fc0bd742dc3e
CCGGTTACCTTGTTGCGACTTCACCCCAGTCATGAATCACAAAGTGGTAGCGCCATCCCGGTTGGCTACCTACTTCTTTGCAACCCACTCCCATGGTGTGACGGGCGGTGTGTACAAGGCCCGGGAACGTATTCACCGTGGCATTCTGATCACGATTACTGGCGATTCCGACTTCATGGAGTCAGTTGCAGACTCAATCCGGACTACGACGCGCTTTATGAGTCCGCTTGCTCTCGCGAGGAGTCGCTTCTCTTTGTATGCGCCATTGCTTGCGTGTGTAGCCCTGGTCGTAAGGGCCATGATGACTGACGTCATCCCCACCTTCCTCAGTTTATCACTGGCAGTCTCCTTTGAGTTCCCGGCCGGACCGCTGGCAACAAAGGATAGAGGTTGCGCTCGTTGCGGGACTTAACCAACATTTCACAACACGAGCTGACGACAGCCATGCAACACCTGTCTCACGGTTCCCAGCTGTTACTCATCTCTGGCTTCCGTGGATGTCAAGACCAGGTAAGTTCTTCGCGTTGCATCGAATTAAACCATGCTCCACCGCTTGTGCGGGCCCCGTCAATTCATTTTGAGAGTTTTAACCTTGCGGCCCGTACTCCCCAGAGCGGTCGGCTTAACGCGTTAGCTCCGGGAAGCCACGCCTCAAAGGGCGCAACCTCCAAGTCGACATCGTTTGCAGCGTGGACTACCAGGGTATCTAATCCTGTTTGCTCCACGCTTTCGCCTGAGCGTCAGTCTTCGTCAGGGGGCCGCCTTCGCCACCAGTATTCCTCCAGATCTCTGCATTTCACCGCTACACACCTGGAATTCTACCCCCCTCACCCGAGGACTCAAGCTTGCCAGTATCAGATACAGTTCCAGGTTGAGCCAGGAGTTTCACATCTGACTTAACAAACCGCCTGCGTGCGCTTTACGCCAGTAATTCGATTAACGCTTGCACCCTCACATTATTACCGCGGCTGCTGGCGCAGGTTAGCCGGTGCTTCTTCTGCGGGTAACGTCAATGAGCAAGGTATTAACTTTACCCTTCCTCCCCGCTGAAGTACTTTTGCAACCCGAAGGCCTTCTTCATACGCGGCATGGCTTGCGTGAGCTTGCGCCCATTGTGCAATATTCCCCACTGCTCCGTAG
+
53'-6-,73621.9(..-00911+343*-22+)*)0,0,,08721,4/-+-,-1%+/72+1/0%*()',((%,+1*2:6,21/0/*'+*2)($)*.6532142::84864522284;-.81*01)*((&(()5)%(-,.710*10005693//0/4401,+++&3282-,-69;8483.*,,5-1092525/33-/-,2285670--0.12/&/007*+%&(*/*((,&$''(,-+,''('&*,70349262173,/+1*(+3;747*'('&()'/0//001;--6::8480-,487901,,*((()/0124569,299-37796815-.1<;2226711/)&',,585,54..492052,32,2299/./.5950*117-1.312&'*1,8-1156753;110:/1-2-4*4-(-6.39.,./-0-,-/26674543.7/./6/878+%*(-4//0204386::411*$+,()--()+-64//.+)%%&4,7568<;;185892.10*-01)*++819<98974933372+),*-:;558*+/3457./7,-0.,045*5,563+.-3,92<9/.89.-.+(+/9;)0')%#$)'**+*(',('),.-)%+)*+*.-**%*+90:/562632/2303)5++(')+%,)36563:(490,&-.//706,.()*,+,.145,71)&-&..,.0899778:':963412016233231;203-8/')**27/,(+.+086:99:79989<:8:6&.4::-5*'4+/90./8(-)%***+.+-*/())11105,%(#%((0-07-.3-,*.,/646-6,3.).)-.597-))&()('%)*668:1.$,+/.1-%'.*,-21347967::24*(.+3,'+6-).+')0:**..--21+)()*0019;6//,6433557661)&$&'/..3,*,-/.1-),3968,**)*,-,-5.,)&($)')36/34+*,-+,80*.*(&-'(.-8---8&79+44;5:<::976581584243264306763)3+./5,**+0('',-.66---9:.,86..*%(%&$%'*%(.,040**/,2197<99<:8711*/,.*)*-''(&(*43/(2,2+&(+0:6,/5/1.3.8/./06560*0)()(+70335
@02ea4fdf-1bd8-473d-8abc-7c81dd6ecf2f ch=256 read=69440 start_time=2019-12-13T03:01:40Z barcode=BC01 runid=2c9cf7bc05858273f10e7d7ec552fc0bd742dc3e
CCGGTTACCTTGTTGCAGCTTCACCCCAGTCATGAATCACAAAGTGGTAAAGCGCCCTCCCGAGGATTAAGCTACCGCTTCTTTTTGCCAGCCACTCTCCCATGGTGTGACGGGCGGTGTGTACAAGGCCCGGGAACGTATTCACCGTGGCATTCTGATCCACGATTACTAGCGTTGACGCCCAGGTCGAGTTGCAGACTCAATCCGGACTACGACGCACTTTATGAGGTCCGCCCGCTCTCGAGTCGCTTCTCTTTGTATGCGCCATTGTAGCACGTGTTAGCCCTGGTCGTAGGGCCATGATGACGTCATCCCCACCTTCCTCCAGTTTATCACTGGCAGTCTCCTTTGAGTTCAGCCGGATAGCTGGCAACAAAGGATAAGGGTTGCGCTTTCGTTGCGGGACTTAACCCAACATTTCACAACACGAGCTGACGTGACAGCCATGCAGCACCTGTCTCACGGTTCCCGAAGGCACATTCTCATCTCCTGGCTTCCGTGGATGTCAAGACCAGGTAGGTTCTTCGCGTTGCATCGAATTAAACCACATGCTCCACCGCTTGTGCGGCCCCGTATTCATTGAGCTTAACCTTGCGGCCGTACTCTGGGCGTGTTAACGCGTTAGCTCCGGAAGCCACGCCTCAAAGGGCGCAACCTCAAGTCGACGTTTTGGCGTGGACTACCAGAGTATCTAATCCTGTTTGCTCCCCACGCTTTCGCACCTGAGCGTCAGTCTTCGTCCAGGGGCCGCCTTCACCGGTATTCCTCAGATCTCTACGCATTTCACCGCTACACCTGGAATTCTACCCCCCCACTCACGAGACTCAAGCTTTGCCGGTATCAGATGCAGTTCCCAGGTTGAGCCGGGGATTTCACATCTGACTTAACAAACCGCCTGCGTGCGCTTTACGCCCAGTAATTCCGATTAACGCTTGCACCCTCCGTATTACCGCGGCTGCCGGCACGGAGTTAGCCAGTGCTTCTTCTGCAGGTAACGTCAATGAGCAAAGGTATTAACTTTACTCCCTTCCTCCCTGCTGAAGTACTTTACAACCCGAGGCCTTCTTCATACACGCGGCATGGCTGCATCAGGCTTGCGCCCATTGTGTATTCCCTGCTGCCTCCCGTAGGAGCAATATCAGCACCAACGAAGGAACACACAAAGACGACAACTCTTCAGCACCAGCAATGCAATGAAACGCA
+
590/60.5617,14*-$+,48/+,('&(',-+./,.9858390.1/941;0,/117./0/-+(),&/+(')*+30,%(-+3265//)-*+%61)*,,',1.,66521((**087-/-,,.**-/095946*(.)1,/.00/91,-)'*)411233&(+568/*))4+2./-*)'%%$$%%&%$(&..522/70/1/21759*:.521538-,,,,444,,.10/3,***)-3+-5-,//0,/($((((-8/976141)))'%),24%%,%$%'(,.*.&**+,0;//9;9811,-6:8:77)('&&++,../+:9-,7;6442-3+,-8;601166521.%*3325+*.**),1//,/436861.**$++0.41.90)6+851+44.:1.-),()+495417:40103.1+/*-11229-+*,12/01+*1./000,$('/-,041616425435+)'*,/.0/462-2.*)/-4/01/080277:403()+2..25434376859964346;./313.81;89<;9:213-.2780-3.40<:;70.---..890290.0/,*++*3+66-),01:.(.,**+'''/)6-*-)+-/21,0221,$(150.((('/)*&'%()./:2:,6)4+(24+-./65724'/7.4%2,20625*6-76+$)&-96*476668:62.)++(')(,-144.5.-24.:9.-8,764,,//0/;52.14:;7787:9995,--1-867/()/9;6/7.0*+'()061:778;92/0)*/2/265&1/1059:-017,05/0//998-1,3.424623570*%(((%(+1210/5)&$&)40/2-(()(++,,3:::69::7;4*/3.2--,7-',-,'2762+,,-.--+(*(5*34:5585;;99:758831573*-,75+*(+-36<77404,2120/31,,*-71039+7,,612:666644696361--(,$(*.*+.1%00,.01./5((%'$1.-075227)//12556;)2(+'2,++*,+,',,17+5<7-+19-+277+.-))/23::/./)0+'&(-+688<670///43*/01/;3339;9532335076219.44/;/)0(&)%((+*,((&*+5437-82)*((,,-%-26434-****,2-.(&*0,*+(&''()-1)*,.,,+.)(/,-0-)+,&+%/#/(--.0%$%$&'%'%%$
@4cf31934-6ef7-49de-8928-9ad9d49a1668 ch=213 read=89725 start_time=2019-12-13T03:01:51Z barcode=BC01 runid=2c9cf7bc05858273f10e7d7ec552fc0bd742dc3e
CTCCTACGGGAGGCAGCAGTGGGGAATATTATTGCACAATGGGCGCAAGCCTGATGCGAAAACCATGCGCGTGTATGAAGAAGGCCTTGTATGAAATTATAGCGGGAGAAGGGAGTAAAGTTAATGCCTTTGCTCGTGACGTTACCCGCAGAAGAAGCTTCGGCTAACTCGTGCCAGCAGCCGCGGTAATACGGAGGTGCAAGCGTTAATCGGAATTACTGGGCGTAAAGCGCACGCAGGCGGTTGTTAAGTCAGATATTGAAATCCCCGGGCTCAACCACCAGGGCCATCTGAAATACCGGCAAGCTTGAGTCTCGTAGAGGGGGGGTAGAATTCCAGGTGTAGCGGTGAAATGCGTAGAGATCTGGAGGAATACCGGTGGCGAAGGCGGCCTCCTGGACGAACTGACGCTCAGGTGCGAAAGCGTGGGGAGCAAACAGAGTTAGATACCCTGTGCGCATGGCGTCGCCGGCAGGTTGTGCCCATGAGGCGTGGCTTCCGGAGCTAACGCGTTGTCGACCTGGGAATGCAGCCGCAAGGTTAAAACTCAAATGAATTGACGGGGCCCGCACAGAGCGGTGGAGCATTATGGTTTAATTCGATGCAACGCGAAGAACCTTACCTGATCTTGACATCCACAGAACTTTCCAGAGGTGGATTGGTGCCTTCGGGAACTGTGAGACAGGTGCTGCATGGCTGTGTCCAGCTCGTGTTGTGAAATGTTGGGTTAAGTCCGCAACGAGGCGCAACCCATATCCTTTGTTGCCAGCGGTCGGCCGGGAACTCAAAGGAGATGCCAGTGAATAAACTGGAAGGTGGGGATGACGTCAAACCATGGCCCTTACGACCAGGGCTACGTGCTACAATGGCGCATACAAAGAGAAGCGACCTCGCGAGCAACGGACCTCATAAAAGTGCGTCGTAGTCCAGTTGGAGTCTGCAACTCGACTCGCGGTGAATGCTGGTAATCGTGGATCAGAATGCCACGGTGGGCCGCACGTTCCCGGGCCTTGTACACACCGCCCGTCACACCATGGAATTAGGTTGCAAAAGAAGTAGGTAACCGCGCTTCGGGAGGCGCTTACCACTTTGTGGTGATTCATGGCGGGGTGAAGTCGTAACAAAGGTAACCGG
+
075.,&(*0/),/**,,(+1,34+*+*%')(,4,++,07358432589'7;52243.&*''('.-..3,-/,/1-6/,,$)))*.-,)&()+)),+)+.*(*('+*&*(-)20$''-45*-*7)*&+)*--+459+6..,3372291--)*1+',,%''''$%.1/500.,(*/6/10..432616/2.--24**''(*/1/02/9-8+,2(,)&+&(()21**0.2:3-/0/1424,*+,,62:0/626/61&(-.$,&')45&'680)56646/628(*&&))%%&'(-0,))*'*-50'72-*((&+$()*12//+)),-046-+2.'*&-',++07765'00388/40++-/892//./12236//2/,&)(.32624/-+1*3,393634/+/*(,0--+,-,4--/3068653'+/)'+-8118++.05:.6'('**/-/66/30'$&%$&$%##'&%&')(-/((+(+0/7..&25,$'$%'*022640110)*+%'+1082113,.%&&'.464733)--&.&.6/+-++302;5;<779:8:2/-105/3/3/061*2-)*+-)*%))(+,33-+-''**/088<720,-'&&)+2/*//++/-)+--000-34-/%+(*)+*44454-0+.01-39--**)+*+(*2&8*%+526:7;84;;0876870/001/379:;;975747/+*,),.()+13332420*.,.7;//1<6;95;562175+,/28+*()*''($)'&',+-10.95..;/0:3555:5.*..0.58%%*(+2;8*4*,)'')/$20%'&+*1'++'((---.399)-//27687')&&&((+*06*)*'(+.1954:733*,(*,8757381092134402/4*()&++)*022824.01-/+1*'*511122124:9,+//056513&)312%,*-2--....,**(+,1/--)-$%)*)''0/-+,*0./510054,---.-.84265/43973(%'(&'')+1432+1-)*0.6/011/0,30)35,+450/*-*%$'(%&'&&161;.11:6(&*('-)+)(($(%%'$&**+'+*%,,,...1*.+'*/-))-*(*,0393*),&*'))'%*(1+-/2687588,,6-2;:;08
@f4d6fc52-044d-4a39-b93f-03eff360c559 ch=218 read=84006 start_time=2019-12-13T03:01:59Z barcode=BC01 runid=2c9cf7bc05858273f10e7d7ec552fc0bd742dc3e
CCGGTACCTTGTTACGACTTCACCCCAGTCACGAACCCCGCCGTGGTAAGCGCCCTCCTTGCGGTTAGGCTACCTACTTCTGGCGAGACCCGCTCCATGGTGTGACGGGCGGAATGTACAAGACCGGGAACGTATTCACCGCGGCATGCTGATCACGCGATTACTAGCGATTCCGACTTCACGCAGTCGAGTTGCGAACTGCGATCGGACTACGGCTGGTTTATGGGATTAAGCTCCCCTCGCGGGTGGCAACCCTCTGTACCAGCCATTGTATGACGTGTGTAGCCCCACCTATAAGGGCCATGGACTTGACGTCATCCCCACCTTCCTCCAGTTTGTCACCCGGCAGTCTCGATAGAGTGCTCAACTGAATGTAGCAGCTTAATGACAGGGTTAGCGCTCGTTGCGGACTTAACCCAACATCTCACGACACGGGCTGACGACAGCCATGCAGCACCTGTGTGCAGGATTCTCTTTCGAGCACGAATCCATCTCTGGAAACTTCTGCCATGTCAAAGGTGGGTAAAGGTTTTCGTTGCATCCGAATTAAACCACATCATCCACCGCTGTGCGGGTCCCGTCAATTCCTTTGAGTTTCAACCTTGCGGCCGTACTCCCCAGGCGGTCAACTTCACGCGTTAGTTTCGTTACTGAAAATAATTCCCAACAACCAGTTGACATCGTTTAGGGCGTGGACTACCAGGGTATCTAATCCTGTTTACTCCCCACGCTTTCGTGCATGAAGCGTCAGTACAGGTCCAGAGTTGCCTTCGCCATCGGTGTTCCTCCGCATATCTACGCATTTCACTGCACGCGAATTCCATCCCCTCTACCGTACTCTAATACATGCAGTCACAAATCACAGTTCCCAGGTTGAGCCAGGGGATTTCATCTGTCTTACATAACCGCCTGCGCACGCTTTACGCCCAGTAATTCCGATTAACGCTCGCACCCTACGTATTACCGCGGCTGCTGGCGTAGTTAGCCGGTGCTTATTCTTACGGTACCGTCATGGGCCCCTGTATTAGAAGGGCTTTTTTTCGTTCAAACGAAGCAGTTTACAACCCGAAGGCCTTCATCCTGCACGCGGCATTGCTGGATCAGGCTTTCGCCCATTGTCAAAATTCCCCACTGCTGCCTCCCGTGGGAG
+
52,+''+),2124/02389;7-762),.90,-))0*68,+666961256)-+/3)(.*01-//518*17342394349;54/,,035618-/3349236886234658931*()1&..138+.73'960874778=867:5-1'$&0,04./.0&)(,,+2/-09312(%/:0.++)))/-000-11/-,30;/5.-3689911.1)0,(('),//3456;:+2244'*1-)()..985.1133:0.*'&//5:8./.3437;.).:/4:00./+-**/275562-:90+3:3540/,.23:66661.0--/488980900))-54987455(11::.00369+29/.///41*)/'&',,,.00*106613432.',*&'&+(+'&'%)).*0*%$'$')+5.7.-,5+)().)00*,-/22782(+//116)'11221527641666905222048/.21/31(-'(2*02127312552230/:7787786555,.4+'(0(*+300:65/-8,00115../8*1/2<;3..+/+,,,0((*.+,/4*5*,,,2368:;018-/4-22928..162)),0768662::4378<;92728.:./.+58',*/-/26*(/73294/-(,382-1,.).--.:<;/51;1230.-0(++4-8/8+/,;:;6;5060//83798:<643914.76;832218(1'%-+12625249208<.',,8::2/12.191.3:8533/,.,.127'%*(+)7826(+,'*(0&5:7<:8:<5756);.0:31/4822/468887868.89*,((&%'%)'))(++,114,675-/14677581310++'(%,.-.4/.0/'%35,+'*,-187876,4-1.11143(,*01+.:7/..255655802448:9.-6.711*+&*')/00*,*.0+&)),3/43/,,.9.50/25668517)+/44751;23:550701-,++*'((%.+:16470-,**0+.0:558.1.1003:1-/%/*32/950'+&((--+-2,.1/0144<5.6073)'(&(()-),,44:1-.1,04/,,1-4/76210098020'-)*+.,.2;7789;:;;1/5849;423;4))/./0+;:31.888.-./(())+3+78+*-'))'&
@e7e3d38c-901e-42fc-8c6e-1e81fdae646f ch=160 read=79693 start_time=2019-12-13T03:01:58Z barcode=BC01 runid=2c9cf7bc05858273f10e7d7ec552fc0bd742dc3e
TTGTTATTACTTCGGTTAGGTGCTGGTGCTGAAGAAAGTTGTCGGGTATGCTTTGTGTTAACCTGCCCTTTTCTCGCTCCTGTCCAGTTTACCTTGTTACGACTTCACCCCAATCATCGAAATCCCACCTTAGACAATCCCCTTCCTTGCGGTTAGGCCACCGGCTGGGTGTTATCAGCTCTCGTGGTGTGACGGGCGGTGTGTACAAGGCCGAACGTATTCACCGCGACATGCTGATTCACGATTACTAGCGATTCCAACTTCATGTAGTCGAGTTGCAGACTACAATCGAACTGAGAATGGTTTTATGGGTTTTGCTTCACCTCGCGGCTTCTTCCCTCTGCCATCCATTGTAGCGTGTGTAGCGGGTCATAAGGGGCATGATGATTTGACGTCATCCCCGCCTTCCTCCAGCTTGTGCTGGCAGTCTCGCTAGGGTCCCCAGCAATGATGGTAACTAACGATAGAGGTTGCGCTCGTTTGCGGGACCAACCCAACATCTCGACACGAGCTGGCGAGCAACCATGCACCACCTCATATCTCCTTAGCTATCTCTCTCCATCTCTGGAGCCTTTATGAGTACGTCAAGACCAGGTAAGGTTCTTCGCGTTGCATCGAATTAAACCACATGCTCCACCGCTGTGCGGGCCCGATCAATTCATTTGAGTTTAACCTTGCGGCCGTACTCCCCAGGCGGTCGACTTAACGCGTTAGCTCCGGAAGCCACGCCTCAGGGCACAACCTCCAAGTCCTCGACATCGTTTACGGCGTGGACTACCAGGGTATCTAATCCTGTTTGCTCCACGCTTTCGCACCTGAGCGTCAGTCTTCGTCAGGGGCTCCGCCTTCGCCACCGGTATTCCTCGATCTCTGCGCATTTCACCGCTACACCTGGAATTCTACCCCCCTCTACAGGACTCAAGCTTGCCGGTATCAGATGCAGTTCCCAGGTTGGGCCGAAGTTTCACATCTGACTTAACAAACCGCCTGCGTGCGCTTACGCCCAGTAATTCCGATTAACGCTTGCACCCTCCGTATTACCGCGGCTGCTGGCACGGGTTAGCCGGTGCTTCTTCTGCGGGTAACGTCAATGAGCAAAGGTATTAGCACCTCCCTTCCTCCCCGTGAAAGTGCCTTTACAACCCGAAGGCCTTCTTCATACGCGGCATGGCTGCATCAGGCTTGCGCCCATTGTGCAATATTCCCCACTGCTGCCTCCCGTAGG
+
&%+$*&+'%((&&&%*'$%%%$$$&%&%'(32-*+,*+,1,,('(%%&*(,,52(--2618382,.)&'&('#....**&$$#()$/.;((4.8-+02,./35/:/*084+0/29897+//,*25+*3115-./-(&'+9.+066-.,,-6482*.++('+.)30105*),,7/-*+&,-1,023510.++,,+0661(*),,238981:39//5718.6;/-2:4221-07799:,2.+&.,-,:,'+,./33:;2/0(+030.///0664'%424-.-/5121328-6)+74-*)'%%(*51;<-,.795+;9/*589879;9878.7..,/(-070,---1+-9::577,((+/)-0/+%%'%(/1//0559*571/4:721101:4/00234652895.199;98143,-/11&*(-13:60010-54668*79/30-'((,-2--.033-2-)+5114670.%,,--&)),-/+9;+,62:80('5+.2,..82//..-(..//**,,.&3.(%,06394:20,.,'*&&)---2024$)&%(.0074/.---4550/,&)51-.52195./-,'.,.057966468('+//7,60;1/,+*0-30..344+%++*25+3;221323332-10(*((+1218427.)*+-/84:2#$&&('),48+426.3,,+518-/-.-157+.-71.732396474700/,.0)-151/(,**%())*/4:9,+*8.-,-217146(3+,012).1032569:<;45083228:65546:160.003664:3322,5<.+2212'))*/8/,,,)21)+.5657856656;8677*/.-('',-+-3.50599139.9110;5933%*)0031'3//)080-+/505724/2:468.2/2*)'-1851./00*/$'(',093/..01.15,+4,,-1.2211289333,-.3/6)*.30('%&*:.)()*+721+&%(2.47:89<16:334334-*))('*+04-,/0488:02,..7.0.*()'%'%**')00-001:122/+/.--48620,%((0)+&%&+('-0.09189<62/0&/6459988706011258;)/,,--2.,0,-1/18,/702,33/'(%%%-/)/3/%%'&&&)(..))+'-+886;66;98846/2152&)(/,.*-//0'1/./7,216<2119///60:10/63::,*2235640-+/7+,932'
@d9bbc000-d7c2-4162-bd64-f82522633a58 ch=192 read=100356 start_time=2019-12-13T03:01:57Z barcode=BC01 runid=2c9cf7bc05858273f10e7d7ec552fc0bd742dc3e
CTCCTGGGGAGGCAGCAGTAGAGATATTGCACAATGGGCGCAAGCCTGATGCAGCCATGCCGCGTGTATGAAGAAGGCCTTCAGGTTTATAAAATTACTTTCAGCGGGGAGGAAGGTGGTGTACATACGCTCATTGACGTTACCCGCCAGAAGAAGCTAGCTCCATTACCCAGCAATAGCCGCGGTAATGCAGAAGTGCAAGCGTTAATCAGGAATTACTGGGAATAAAGCGCACGCAGGCAGTTTTATTAAGTCAGATCGCAGAATCCACGAATCAACCTGAGACTGCATCCTGATACTGGCAAACGGAGTCTCGTAGAGGTAGAATTCCAGGTGTGGCGGTGAAATGCGTAGAGATCTGGAGGAATACCGGTGGCAGAGGCGGCCCCTGGACGAAGACGACGCTCAGGTGCAGCGTGGGGAGCAAACAGGATTAGATACCTGGTAGTCCATGCATGAAACGATATCGACTTGGAGGTTGTGCCCGCCAGAGGCCGGAGCTAACGCGTTAAGTCGACCGCCTGGGAAATACGGCCGCAGGTTAAAACTCACCGCAAATGAATTGACGGGGGCCCTTTACAAAGCGGTGGAGCGTAATGGTTTAAATTCAGTGCAGCGCGAAGAACCTTACCTGGTCTGGCTATCCAGGTTTTCAGAGATGAGAATGTGCCTTCAGGGCCGTAGGACAGGTGCTGCATGGCTATCGTCAGCTCGTGTTGTAAGAAATGTTGGGTTAAGTCCCGCAACGGCGCAACCCTTATCCTTTGTTGCCAGCGGTCCGGCCCGGGAACTCAAAGGGGAGACTATCAGTGATAAAACTGGAGGAAGGTGGGATCAAGTATCATGGCCCCGCCCACGACCAGGGCTACACACGTGCTACAATGGCGCATACGAAGCGACCTCGCGAGAGCAAGCGGACCTCATAAAGGTACGTCATGTAGTCGGATTGGAGTCTGCAGCTCGACTCCATGAAGTCAGAATCGCTAGTAATCGTGGATCAGAATGCCACGGTAGATACGTTCCCGGGCCTTGTACGCACCGCCCGTCACACCATGGGAGTGGGTTACCCAAAGTAGGTAGCTTAACCTTCAGGAGGGCGCTTACCACTTTGTGATTCATGACTGGGGTGAAGTCGTAACAAAGGTAACGG
+
).0.,,+11*-2+',*)*+*+,)+3/02/--/,9/.56//118/3820,,$)%%'%3*)4/(++*'0(*-6,(-).529012%-057*'//53+/**'%(()(++%/3*)---*)'&(0,)''*$%'(+446(+,++0&,4-081+.*))3-%('%%%$&)--1%/''65+%21-('&%*/.,(,,700&('((&()./54-013<9;67'+)&&*(',*)-*)&&,53,+()')(.-/57-5066,*/-5-136+*62.**+%+,+++%&)(.+,,'3.0*().,1//.-,),*,.//849302'**0++-03541**&)&()'*-./..-.1--)()&,0,,+0/-.29:33/-0668;.,-*(1..13.4--7/&%',++).073'&,2340+.,.+)))-1785054*&*&&-,388*)*-0;840.2)7./-33(54/4773200/%&%'%+'+1+((+-+0023,4,4,-.-,,*-'/,+%)''(#&#$%&.&'+&(((&&&-*/-,-1,,2;45;:89/*&)*05*647012*6.723,*0+*%('%&+/6.+),/.-(*&042(./'''&$%((&$#&&&26.01041/.1/9;:,7)47)%$(%)$%(&+')*''-.03/,-+.%+*)''$&%('-'''*(,.(+(*+,-710(*0.-+'//-1/&-0&,4/1+)3.7-+,,--40,))(+**'./'11)(),/16-39-,'+%+)+,)2),+&',,3*-56-,-/20(,))/,.0;3342241/30*--(-*))).5/.'2,25'(87196480;*++-+'*)-,$')('*(')1;:*334.,2+10/50260),10(%))/1(('.230+*,+(&+,*2--*7321++((''%..0-,,.602751110*)%)('&+'*)(*)))'''&(75,..61/878775:/)**+025558763407)-(:+2-*),+(*,(*231.%012,--).+**.$.+424-,,)*,0768266578942.95591-0/8.,-897937,+****)*'%%&()+%-*/7-8;/.55./,/7,/.4,''()0,.1)*0,-1'%&'1.+,&'))5-76484%6-()4-/-/03-38.-29/,1668;755222,,++(+''(&&)(*,898<+.-+.'*(2
@59e32730-74f2-4005-b8e3-688a81cc5951 ch=351 read=56214 start_time=2019-12-13T03:02:24Z barcode=BC01 runid=2c9cf7bc05858273f10e7d7ec552fc0bd742dc3e
CCGGTTTACCTTGTTACGACTTCACCCCAATCATCAATCCCACAGCAGACAGCTCCTTCCTTGCGGATTAGGCCCACCGGCTGGGTGTTATCGCTCTCGTGGTGTGACGGGCGGTGTGTACAAGGCCGGAACGTATTCACCGCGACATGCTGATTCGCGATTTTAGCGATTCCAACTTCATGTAGTCAGGTTGCAGACTACAATCCGAACTGAGAATGGTTTTATGGGTTTTGCTTCACCTCGCGGCTTCGCTTCCCTCTGCACCACTCCATTTGTAGCGTGTGTAGGTCATAAAGAGGGCATGATGATTTGACGTCATCCCCGCCTTCCTCCAACCCCTGTCACTGTAGCGTGCTAGAGTCCCCAACTTAATGATGGTAACTAACGATGAGGTTGCGCTCGTTGCGGGACTTAACCCAACATCTCACGACACGGGCTGACGACAACCATGCCACCTGTATCTCATATGGCTATCTCTCCATCTCTGGAGCCTATGAGTATCAAGACCTGGTAGGTTCTTCGCGTTACTTCGAATTAAAACCACATGCTCCACCGCTTGTGCGGGCCCAAATCGAATTCCTTTGAGTTTCATTCTTGCGAACGGCTCTCAGGCAGATACTTAATGCGTTAACTGCAGCGCGAACTTTGACATCCAACATAGTACTCATCGTTTTACGGCGTGGACTACTAAATTATCTAATCCTATTTGCTCCCCACGCTTTCCGGGACTAGGCGTGGTGCAGGCCAGATCGTCGCCTTCGCCACTGGTGTTCCTCCATATATCTACGCATTTTCACCGCTACGCTGGAATTCCCGATCCTCTGCATCAGCTGCCTGGTTTCATGGCTTACTGAAGTTAAGCTTCAGGCTTTCCACCACAGACCCTTTGCCGCCTGCTCCTCTTTTGCGCTTAATAATTCCGGATAACGCTTGCCACCACGTATTACCGCGGCTGCTGGCACGTAGTTAGCCGTGGCTCTAATAAAGTGCGTCACTCGGCTACCATTTCCTGTAGCCGCCGTTCTTCTCGCTATAGCAAGTTTACAATCCGAAAACCTTCTTCCTTCACGCGGCGTTGCTCGGTCGGTTTCCCCATTGCCGGAATTCCCTACTGCTGCCTCCACGTAGGAG
+
44*/-7,+2211-.3'0/04622'/24+13294236;464(&(()*+-/023445:166.--)*(1$7&)369:++1-((**'*.--2/.((%)+.,./308186889399600)()+00288-743.**'--./2<979;368:87855,0%*$))--&.'(&')233666(.**,4./2345464).,.4%,%)('&'+,0.11./42131126348977,,-/6129;.-.297(0&(+/.)1/085*+-6.:...,+))-,&(&/-,08210.**('&'&##').--//-*(&/2854+****/982,-/6789748:-+62481').')#1+(%&(..*110.---((&()++(**..1&0'&'&.-,,.0-,)(%(*.3.00,'%+,/7155768256572930++*,,..*+-+0-,&'',-,.(*&,52420/0/55)2,**%+*(-40.203345(+*+,6466411114667773465(*/.)+-+)')(/*'(*+'.*+0++'+*7,/90-/3/7',0<8.-././8:-;;-0).-/01-',,-,./-..1(3144+35732(*((++(+0+*.25<;4+69-8.-.)'-*,)*)++21041*),1'*)*-)+()'*+*((%'(*,+))')0,+71+*2/,9).%*&++--,.12164.246+,-0323:9:7777786'+).+/366:9451-/8,)--377,++*(5:.(,0:8+,(()5321++-')(,-09/./5509701)+()*:;32073..1<142250226574.,.,/01:6-0/34001).$%$*,.(6*9/+*-.032,,''%'%%&/003:442394+')+/-/711207.+6-90&//92,47,56,./-33/000246))-'(--+5:1.///9/.110*%++(%$*,.*'.-0135691:10-9..:+','$'-.//3+-2,-/;00/5.0))$)*0.6810.-*)&'$%')',2/12*&&%'(+0./01(*'%%*)*07188640//0.*.,0783,,('(+*.+,+,.*+(+4-*.0642+(.56+644536;:98<5,1011;66/</./7/50-*5*:1098/.2;4.*)'')*8,8+*+34222228084%$$(&,(+,
@c9c73914-196d-4bca-b7c9-d2265714ef89 ch=133 read=44946 start_time=2019-12-13T03:02:24Z barcode=BC01 runid=2c9cf7bc05858273f10e7d7ec552fc0bd742dc3e
CCGGTTACCTTATTTTGACTTGCTAATGTCAATCCCACCTTAGCTCCTTCCTTGCGGTTAGGCCACCGGCTTCGGGTGTTATCAACTCTCGTGGTGTGACGGGCGGTGTGTACAAGGCCGAGAACGTATTCACCGCATTTATGCTGATTCACAGGTGCCAGCGATTCCAACTTCATGTAGTCGAGGTTACGACTACAATCCGAACTGAGAATGGTTTATGGGTTTTGCTTCACCTCGCGGCTTCGCTTCCCTCACCACCATCCATTTAGCCCAGCGTGTGTAGCCCAGGTCATAAAGGGGGCATGATGATTTGACGTCATCCCCGCCTTCCTCCAACTTGTCACTGGCAGATGCCAGCTAGAGTCCCCAACTTAATGATGGTAACTAACGATAAGGGTTGCGCTCGTTGCGGGACTGACCCAACGCACGACACGAGCTGACGACAACCATGCACCACCGCAATATCTCCATATAGCTATCTCTCCATCCTCTGGAGCCTTTATGGAGTATGTCAAGACCTGGTAAGGTTCTTCGCGTTGCTTCAGGTGTTAAACCACATGCTCCACCGCTTGTGCGGGCCCAAATCAATTCGCTGAGTTTCATTCTTGCGAACGTACTACTCAGGCGAATTACTTATTCGTTAACTGCAGCGCAGACTTTGACATCAACACTTAGTACTCATCCGTTTTACGGCGTGGACTACTAGGGTATCTAATCCCTATTTGCTCCCCACGCTTTCCGGGACTGAGCGTCAGTTGCGAGCCAGATCGTCATATCGCCACTGGTGTTCCTCCATATATCTACGCATTCACCCGCTACATGAATTTCCACGATCTCTCCTGCACTCTAGCTGCCTGGTTCTATGGCTTACTGAAGTTAAGCTTCAGGCTTTCACCACAGACCCTTGCCTGCCGCCTGCTCCCTCTTTACGCCCAATAATTCCGGATAGCGCTTGCCACCTACGTATTACCGCGGCTGCTGGCGCATTAGTTAGCCGTGGCTTTCTAATAAAATTGCCGTCACTCGGCTGCACCATTTTCCTGTAGCGCCGGTTCTTCCTTTATAACAGAAGTTTTACAATCCGAAAACCTTCTTCCTTCGCGGCGTTTATGGTCAGGGTTTCCCCATTGCCGAAAATTCTGCCTCCCGTAG
+
--+'//&)/.314;5,+*,,1%'%&%)%,127.85-,4713/./2:5161-+,,(/.0723777/02.4-093.71/-+7++*7/.-/,+*2166734442746.712244/1484670)')+21/+-2:4-04.1('2++,49:98741''$)&('*%**//09-;+-%,152'/&((-340)-*0,%$%')(*+/--2,'))+''+),30167<<-189.8;8-,2594/0711472:45<5./15/96.-*,)$(4*7631160)*)6-*(*&)-12100-70+,2230337-+599+*&))..0.3:.,+-,,,01-+0,,578;97.7-3*+3-./:33/1%&#'#'%'+'(*1/.01-5::/..*-*.//..33875954380//004,1-1911687:286-44:4+)$#$-*',)+(/,--12680/7201'0/+3//1:06-,+.5/2/$(*'(+..1/--137)578884411-+&'&-,/090-.890:7.-,(%&'0147924257<98:857(5,<99<:9918*&)7,4%*&&$,)45660+'*+10162/332-3-+,+.*0-*+'&)))()*/,7%%7((+/://78;.4,++,'(+*-/3/.,)((+0+&.+2,--0,)/)))+,4-24,4..0%)%'223:9134645(/**)/((&,(./1&.1*,757**,-3.359;855312,.0202540.8129))(23((23/::3+0--1;.1'-680657778543020;10%%,,5//098675&($'),6;49866,145;5+0:433557963521%%'(+93)',./.%)((--631.*,+,-/)+,44/./*,+.+,-0449:5679:,-110/-,/,--,4.+7,2*+,.59-/53284(+1101119;=07,('%#$(-3680.++15+'+.1.,./.31.204:814.5/501&+()*-+34-22/2714/40/7;694;5535./-++/&*'&)2.,+3.-/05..6//0/8/19/),0%2:9;.---.330'$('+2-2;;025110(11127(()+'&*()&)301-,)*(+)(1:9)*+/501+&)25*9-7089:;8323'.+.)*+5.'%)**-.7:62<429;601613943::).((&')+)08+-921
@6eb7f695-609a-4b15-9a75-45cc3f0ee0b3 ch=373 read=74678 start_time=2019-12-13T03:02:22Z barcode=BC01 runid=2c9cf7bc05858273f10e7d7ec552fc0bd742dc3e
CTCTGGGAGGCAGCAGTAGGGAATTTTCGACAATGGAAACTGATGAAACTGGCGCGTGAAGAAGGTTTCGGATTATGCAAACTTCTGTTATAAAGGAAGACGGCTACAGGAAATGGTAGCCGAGTGACGATGCTGATAAGAAAGCCACGGCCTAACTACGTGCCAGCAGCCGCGGTAATACGTGGTGTGGCATTATCGGAATTATTGGGCGTAAAGAGGGCAGGCGGCGGCAGGGTCTGTGGTGGCTGACGCTTCAGTAAGCCATGAGAAACCAGGCAGCTAGAGTGCAGGAGAGGATCGTGGAATTCCATGTGTAGCGGTGAAATGCGTATGAGATATATGGAGGAACACACCAGTGGCGAAGCGACGATCTGGCCCTGCAACTGACGCTTCAGTCGAAATGGGGGCAAATAGGATTAGATACCCTGGTAGTCCACGCCGTAAACGATGAGTACTAAGTGTTGGATGTCAAGTTCAGTGCTGCGATTAACGCAATAAGTACTCCGCCTGAGTAGTACGTTCGCAGGAAGCAAACAAAGGGCAGGGGCCCGCACAAGCGGTGGAGCATGGTTTTAATTCAGACAACGCGAACCTTACGCCAGGTCTTGACATACTCATAAAAGGCTCCAGAGATGGAAGATAGCTGCATATGAGATACAGGTGGTGCATGGTTTATTAGTCGGCTCGTGTCGTGAGATGTTGGGTTAAGCCCGCAACGAGCGCAACGCATCATTAGTTACCATCATTAAGTTGGGACTCTGGCGGGCTGACCTGCAGCTGGAGGAAGGCGGGGATAATGGTCTATATGCCCTTATGGGCTACACGTGCTACAATGGATGGTGCAGAGGAAGCGAAGCCGCGAGGTGACGAAACCCATAAACCATTCTCAGTTCGGATTAGTCTGCAACTCGACTACCTGGACGGGATGCCGTAACGCGAATCAGCGCCGCCCGGTGAATGGATTCTCAGACGCTGTACACACCGCCCGTCACACACCACGAGTTATTTTGAAGCCGGTGGCCTAACGCAGAGGAAAGGGAGCTGTATCTAAGGTGGGGTTGATGATGATTAGGGTGAAGTCGTAACAAGGTAACCGG
+
+,+%&*+**/,-/31+4(('%'*+172-/&.+/.0+22**0+*$%&*,'&+-))')%(%&%++*(..)508,2*&&$%-4057;89/50..54*+(*''%&&'((-.,3+0,*)4731251+***-8,+&&$%'%(-)(#()'+/2/-3-.)+074955+2%-+&&)*-.6/6-5,1--'.'((.)*%)+*$+))*2(5).,/*0,5781/.*/((%1.'((+//04-*20%280//466(++**+'*%'#%'-1),0'*$,.&%'&&,10-3..3-,*,,211346856/,**,2.555:91203105+,*,)))++-6/,/7+*,1**$)()(-231.)-3))*-0+**(-703,3,+&'()*-33+-12)/*7,++56251-.03*),.*(*+*%))(&()3*,.0:94*25.21,-38569*+&343-+0*'+.2:15/1/.-./**&+)+'5,672:1:1874695557:0*,,*(((''$.+*$,$%*('%('.+/-03034.-,,..16455381)*+()'&$&(-(&(+'',$&#***(/-+',*./31338996-/*',--/<<-2:9;2)*&211443)(0),)(&(&+//,5/23:64555477844264*-5/.4&'(-,,.-)-''*/..1)%%,-3332//*+-,0..31/-/17*3.7-%*$#%()+656:7././.0/&)*0..5.'0/717,188,0106**(/')+'&%('**(--+-.8-.2244.201//.8*46432/*'(&%$$#%&&('$%%%&*+2.,.))-,0/.182.$$$$$%%#%$$$',-8/*-*(*065,)*'(&-.0*+--356:9:989475,)+'(+).(+,%2802&&*('(++(*1*/4($&'+*,/)(**,5$,'.)(,%3),-77789372334732/,'&'(#$)21*+&&$$$%%'&+''&'%+$&$''(+*&)),*+7-*)$)++.1+./+$$)'+*,)**-514:,46831//.082+('((-&*)'$$)'%03*2-*()&&('-*-.'%((+1(-*(%''*(($)).1.--,21.&1+++,,-*'(2*+03/++/0,/53129549.702::;5:
@24b46bf9-8e54-4bce-87dd-4f024b8b93b7 ch=452 read=42301 start_time=2019-12-13T03:02:31Z barcode=BC01 runid=2c9cf7bc05858273f10e7d7ec552fc0bd742dc3e
CCGGATTTACCTTGTTACGACTTCACCCAATCATCAATCCCACCTTAGACAGCTCCTTCCTTGCGGTTAGGCCACCGGCTTCGGGTATCAACTCTCGTGGTGTGACGGGCGGTGTGTACAAGGCGAAGAACGTATTCACCGCGACATGCTGATTCGCGGTGCTAAATTCCATGTAGTCGAGTTGCAGACTACAATCCGAACTGAGAATGGTTTATGGGTTTGCTTCACCTCTTGGCTTCGCTTCCCTCTGCACCATCCATTTGTAGCACGTGTGTAGCCCAGGTCATAAGGGCAGTGGTTGACGTCATCCCCGCCTTCCTCCAACTTGTCACTGGCAGTCTCGCTAGAGTCCCCAACTTAATGATGGTAACTAGCGATAAGGGTTGCGCTCGTTGCCGGGACTTAATAACATCTCACGACACGAGCTGGCGACAGCCATGCGCCACCTGTATCTCATGCCAATATCTCTCCATCTCTGGAGCCTTTATGAGTATGTCAAGACCTGGTAAAAGGTTCTTCGCGTTGCTTCGAATTAAACCACATGCTCCACCCGCTTGTGTGCGGGCCCAAATCCTTCCTTTGAGAGTTTCATTCTTGCGAACGTACTACTCAGGCAGGTATTACTTATTGCGTTAACTGCAGCACTGAACTTTGACATCCAACACTTGGTACTCATCGTTTACGGCGTGGACTACTGGGGTATCTAATCCTATTTGCTCCCCGCTTTCGGGACTGAGCGTCAGTTGCAAAGGCCAGATCGTCGCCTTCGCCACTGGTGTTCCTCCATATATCTACGCATTTCACCGCTACGCTAAGATTCCACGATCCTCCTCCTGCACTCTGGCTGCCTGGTTTCTATGGCTTACTGAAGTTAAGCTTCAGGCTTTCACCACCAGACCCTTGCTGCCGCCTGCTCCCTCTTTACGCCCAATAATTCCGGATAACCTTGCCACTACGTATTACCGCGGCTGCGTAGTTAATAGTGGCTTTCAATAAAGTACCGTCACTCGGCTACCATTTCCTGTAGCCGCCGTTCAGCCTCCTTTATAACAGAAGTTTACAATCCGAAAACCTTCTTCCTTCACGCGGCGTTGCTCGGTCAGGGTTTCCCCCATTGCCGAAAATTCTGCTGCCTCCGTAGG
+
'%*,(12()5:3<1/6-...459802)(0.123877:6+6.--%'&)*660/11.2.30425244391*27:..6+4,,254(($*'*:-*,--/1)2-5887679.066,*'')*4259+02****&05329891/+1.133586633825:<97,0$+%)'''&+3(**-19:7,9,-+6-,,')036584930*-+4/---,2966:5<;/5;<3994-0241,34//))))().+)+043;002)*+,/74747/61**1034222..0(+/*32*).631(-)*,14+*+*(&/1)+.36890;45,,.::<;7-9+,%).+,-9882/2.*/33668886*+.+353*-,**)1+,,/56:8::88211//0/304..8254:9909.**(/7;862.1)%(.*/2230.223647678304'2648708;71/.%1515955656677',&&%('+././/.03')+33376&*521:2,-2,/13:7894212285591:4.)-20:88<;7:92;--,8/02102062-7(11200003038*)/-5,-,-/113**00*0-,3/.5130:9+*(%,/:;:87:111./+*2412-+5&(*-1788')&(&()()0/.61007798976774-5*546691286/0(,--+400())('.,--*,():16:0(-(255598513)-+)34./11745:555101;3/0.3:4*')-805):95577879768366;4/))(,4.90009960/%'&,*((/8045686694:824/1688899:776867<<658:-/0/,)%%%&),.4/0+--0675.0-+16*-4/023-(-..99:6962;:/13.//.5312952-04;57.0098-8;29:0--.-'(%*)166)&'%&/(,9992,+*,-5,+./9:006230+3,17864(3*49633'(*+28,0+,0-+++6-.6053:44*,)'&,4/0%$%&,+4./47-'0-192+.**+.1..-/.030019:57;165-.)'*/001:275)&$%'&*&'+*+4576&'1'*5:3'.,31,((.46.:;6;99:;97:1*,()')%*./--./687935560:.08:;2-1;49544;;))*)%(+**/426:2653+
@07f1a7e3-441c-421c-b89c-3a3f82594a3b ch=227 read=87872 start_time=2019-12-13T03:02:40Z barcode=BC01 runid=2c9cf7bc05858273f10e7d7ec552fc0bd742dc3e
CCGGTTACCTTGTTGTTACGACTTCACCCCAGTCATGAATCACAAAGTGGTAAGCGCCCTCCCGAAGGTTAAGCTACCTACTTCTTTGCAACCCTCCCCATGGTGTGACGGGCGGTTATTATTACAAGGCCCAGGAACGTGTCACCGTGGCATTCTGATCTGATTACTAGCGATTCGACTTCATGGAGTCGAGTTGCAGACTCAATCGGACTACGGCCTTGCCTTTGGGGTCCGCTTGCTCTCGCGGAGTCGCTTCTCTTTGTATGCGCCATTGTAGCGTGTAGCCCTGGTCGTAAAGGGCCATGATGACTTGACGTCATCCCACCTTCTCAGTTTATCACTGGCAGTCTCCTTTAGCAGGTTCCAGCCGGACCGCTGGCAACAAAGGATAAGGAGTTGCGCTCGTTGCGGGACTTAACCCAACATTTCACAACACGAGCTGACGACAGCCATGCAGCACCTGTCTCACGGTTCCCGAAGGCACATTCTCATCTCTGAAAACTTCCGTGGATGTCAGCGAGACCAGGTAAAGGTTCTTCGCGTTTATCAGATTAAAACCACATGCTCCACACCGCTTGTGCGGGCCCCGTCAATTCATTTGAGTTTTTAACCTTGCGGCCGTACTCCCCAGGCGGTCGACTTAACGCGTTAGCTCCGGAAGCCACGCCTCAAGGGCACAACCTCAAGTCGACATCGTTTACGGCGTGGACTACCAGGGTATCTAATCCTGTTTGCTCCCCACGCTTTCGCACCTGAGCGTCAGTCTTCGTCAGGGCCGCCTTCGCCACCGGTATTCATCAGATCTCTACGCATTTCACCGCTACACCTGGAATTCTACCCCCCTCTGAGACTCAAACACCCAATTATCAGATGCAGTTCCCAGGTTAGGCCCGAAGTTTCCTCTGACTTAACAAACCGCCTGCGTGCGTACGCCCATTAATTCCGATTAACGCTTGCACCCTCCGTATTACCGCGGCTGCTGGCACGGGTTAGCCGGTGCTTCTTCTGCGGGTAACGTCAATGAGCAAAGGGTATTAGCACTCCCTTCCTCCCCGCTGAAAGTACTTTGGCGAAGGCCTTCTTCATACACGCGGCATGGCTGCATCGGGCTTTGCGCCCGTTGTGCAATATTCCCCACTGCTGCCTCCGTGGGAG
+
972-6)$-++0%/.(3++,/-/15/%)'*,*,36566397,&&''/'(*6161')*7621151()'+*+504-332343349;54<8-32-.3.'*16+.0743.,,,-2;96),*+%)(&*()*47.216(*0,3,,4/)/().:.557478;:8320+&+,352252334/5,*'),7:85762+,,005618+0*.,5542905)2096662'/((++.-+7.++*$(.-,+1,++/.,0*,,&%()-*-/43521:1'++-/4;:<.9,,&'(*).12.4390,*3,,,.-1+,366://-.,+*+0..1:21+()/**&--141**,02:1.0123625527980:2+7+&&%%%00+6+$)3/4:5:98809003443:+4/633,30$))2-3'*)3111-0&7730/211-2-/5318:,,./398475770////-',+(063;9746313/-.--,.+.09;;39.+-4+3)*)*+52245622/30.8;6/58497;:<9935/(+,.5888<81925;*1,;<:8;2,..-2'(+8*)/1/.<;/4/----0111*)++20-*5*&/--)43074*(01707/-+29711148<910:7324./29795833,0-/)/18:08110/.3.3-024*5*'*661303+3)0600./+*5422:8//1-5-6.91616601479:94:4-+//./9:<68909:-20**),.//8277529;0*110893.5322:3/(**6:32%)+87110115<9665&',2*:618090683033/:67922&,0)(-017679:21*+2943593884644;57-6,9-954606765+.*)*,.476.(-(%.)'$&+)+/2257:68199;7:4.0.9,''537)*&&)/:+/'))/.0.1/603/..((*/0348:70/''&)'34*$&()0-4+/./.8/4-..34/.,514451-+**0,/0-//1..3;850-*-+(0-83449.50/0:/8::98897;8659888635.-&4443)-1+.)1,-#+%(*18*4992-674,-040*/('(**12+)(*&),,0.02:8520//34)1/103,%**,-/-0+23'96.56(*7/9:.'0,%+%''+++-+138/(*+)*./-**,5/2*2+%(
@109768fb-0b78-4075-a12e-a688a32d0fd0 ch=373 read=74702 start_time=2019-12-13T03:02:40Z barcode=BC01 runid=2c9cf7bc05858273f10e7d7ec552fc0bd742dc3e
CTCCTACGGGAGGCAGCGATTGGGGAATATTGTTGCTGTGGGCTCGCTCATGCTGAAGTGTATTGTGTCAGTATTCGGATGTCGGCCCTGGACGAGGCGACGCTCCAGGTGCGAAAGCGTGGGGAGCAAACGGGATTGAATGCCTGGTAGTCCACGCCGTAAGCGATGTCGGCTTGGAGGTTGTGCCCTTGGGCGTGGCTTCCGGAGCTAGCGCGTTAAGTCGACCGCCACCAGAATTACGGCCGCAAGGTAAAAACTCAAATGAATTGACGGGGGCCCCGCACAAGCGGTGGAGCATGTGGTTTAATTCGATGCCGAAGAACCTTACCTGAATGCTTGTCCACGGAAGTTTTTGAGATGAAATTGTGCCCTCGGGAACCGTGAGACAGGTGCTGCATGGCTCGTCGGCTCGTGTTGTGAAATGTTGGGTTAAGTCGCAACGGCGCAACCCTTATCGCTTTGTTGCCAGCGGTCGGCGGAACTCAAAGGAGACTGCCGGTGATAAACTGGAGGAAGGTGAGGGATGACGTCAGGGTGCATCGCTGGCCCTTACGACCAGAATTTTACGTGCTACAATGGCGCATACAAAGAGAAGCGACCTCGCGAGCAAGCGGACCTCGCCAAAAGTGCGTCATGGTCCGGTTGGAGTCTGCAACTCGACTCATGGGGTGGAATCGCCAAGTAATCGTGGATCAGAAGAATGCCACGGTGAATACGTTCCCGGGCCTTGTACACACCGCCCGTCACACCGTTGCAAAGAAGTAGGTAAGCTTAACCTTCGGGGGGCGCTTACCACTTTGTGGTTCTTGACTGGGGTGAAGTCGTAACAAAGGAACCGG
+
(+,()+75<.,3.--3/&$/&*29,.72106*(+''&()(0'(('#######$"%$$%$##$#######$#$$%$$$$$####$$.)(',23,+(-(2-&+).*1*#+))*-+/2.+-/80%,(&'(),&'(&(&/.*&2+',&%+612//++(,,4:637:(.-,,+661(,)-/.-.'/8.1/41(*++(&$$)(+('&*()(%%'$#$%&+*/332,103.30.3,%/&+**),,./-.5*+-0+),&(031*)*71;/.-31234.626:3--*/($&%)(*)-.5/.2&))).*&&,.24-5**&&'-,0+*.2+/5390:/01/-&)*($''%)/100,()+(/0+'%)&)*//0*'*'%*+/0.+5.7:699:9854./6(-3457;55/1+441544+)***666.7/..1395/.-4*/*37,-/+-'+,-4&..153137++7-53))+)1,.2-.8(,+443+)))$'*'*8:29,1,'+*7678/''('/18;67882,+((**3.-*,30544688671.)+(&(+,2&&'6)56.+,)*++36))&'(('%'+*(+170.8..35-(*,.-/+-*&(',))*9362.,+*,.,-/1(2+0-13/0'')3:;+6791//-&)%'*.(+*)+.*'()*..-+//0++%,*2)+''+*&-30773(*')''(+2234976767+*0-*156565(-*+//0:8491./2.*.151.-6/212./)/6079--30,--.**),),,3+&)**)&.)+2++,3,-'&$&+.*5988,432:219;+409800498..,--145./.*((-/(//3987744-(,++361)
@6c32f368-3319-4d64-8cff-994762566806 ch=224 read=50159 start_time=2019-12-13T03:02:39Z barcode=BC01 runid=2c9cf7bc05858273f10e7d7ec552fc0bd742dc3e
CACCAGATTTACCTTGTTACGGCTTCACTGATCGCCGTCAATTCATGTAAATATTCAGTCATTCCGGTATCTTCGTAGTTGCAGACTCAATCGGACTACGACGCGCCTGGGGTCCGCTTGCTCTCGCGAGTCGCTTCTCTCTTTGTATCGCCATTGCTTAGCACGTGTGTAGCCCTGGTCGTGGGGCCATGATGACTTGACGTCATCCCCACCTTCCTCCAGTTTATCACTGGCAGTCGCGTACAGTTTCGGCCGGACCACTGGCAGCAAAGGATAAGGAGTTGCGCTCGTTGCGGGACCAACCCAACATTTCCACAACGCAGGCTGACGAGCAGCCATGCGGCACCTGTCTCACAGTTCCCGAAGGCGCAATCCATCTCTGGAAGTTCTGTGGATGTCAAGACGGGTAAAGGTTCTTCGCGTTGCATCGGAATTAAACCACATGCTCCACCGCTTGTGCGGGCTAATCAATTCATTTGAGTTTTAACCTTGCGGCCGTACTCCCCAGGCAGTCGACTTAACGCGTGGCTCGGAAGCCACGCCTCCAAGGGCACAACCTCCAAGTCGACATCGTTTGCAGCGTGGACTACCAGGGTATCTAATCCTGTTTGCTCCCCACGCTTTCGCACCTGGGCGTCCAGTCTTCGTCAGGGGCGCCTTCGCCGCCGGCGTTCCTCCGGATCTCTGCGCATTTCCCGCTTCACCTGATTCTACCTCTCACCACAGCGGGACTCAGAAGCACCCATTATCAGATGCAGTTCCCAGGTTGGGCCAGAGTTTCACGTCTATTAACAAACCGCCTGCGTGCTTGCGCCCAGTAATTCCGATTAACGCTTGCGCCCTCCATTATTACCGCGGCTGCTGGCACGGAGTTAGCCAGTGCTTCTTCTGCGGGTAACGTCAATGGGCAAAGGTGCTTCTCCCTTCCTCCCCGCTGAAGTGCTGGCGAAGGCCTTCTTCATACACGCGGCGTGGCTGCATCAGGCTTGCGCCCGTTGTGCAATATTCCCCTCCCGTAG
+
,#$$&'%2-((1408*0+'+.---++&)#%&21&&&&&&&%*()#$#$###$#&&$%%($$&%$#&#%%'&,&'&'%+)1*,*+366907/4+723-,,,&*&'$%$#&/451./++-+)*+-33--*%)***-31.2/01.95()'*,4;<88;.',%%%)%0-0020)++/1,+366,'+%)3768(,**-0)//20147::82:15*),+/81*/7**-4;3343(131-,*//,%%'('.)-59',&)).094-*&&((%$&#(+0,429.7-/+(+0:*./414.2//.39-+('(-+0-,)0,19.,+((+')$+%(,,+,'++('+-.4716'2'00269,/90,**,-2511,('))),0.3-90::8:8731.*,)'.43545396656570*(-'2434;,--0946:3.0-4.+,+.2(*('*+19340/-.52203,).*''3'**0+03()#$&+,,50:2%,53.,,.;;/-4,.-52+3*7/*,12.388-&44,)++*,++/332/*'((&/)()%'&$%.2)+,.507(7/-;7/-/.227/5'4+441)',,470773%,%+(*+.5566335'-($')///022751+04+)/,865-*-,+19./''$+,)&('()*/)*,66182217*)45/,*,.+)&'+)%+,01/.17540-*/-.1/012/402)2:,++(%(-+()-/*-,-5.,%*-%(')&/0$&$%&'+.'.-1*%*&$(%-4-'(---.-006770027+2)(+1.8/527/&+$'*9..*.%/.'&%'-0269'/0(-3430-)%$###')00,++/.02911134;27.))*''(%*/0.04)(/-/3(33,--5/001222.-...$'2,,&2-'753578348-.),(.,+/73563,*-&)/-34*($'#$$%)*/1+077/0/9,,&*.'+)'('-&''-%()/-362924;8+,++&+*,-6.(.-11322135---%'(&+.48.(,6-../21.)+/((&&%(1.,0.,
@e6463ff0-f0b2-4671-96a9-cded4a1c28d9 ch=282 read=51398 start_time=2019-12-13T03:02:37Z barcode=BC01 runid=2c9cf7bc05858273f10e7d7ec552fc0bd742dc3e
CTCCTGCAGGGGCAGCAGTGGGGAATGTGCACAATGGGCGCAAGCCTGATGCAGCCATGCCGCGTGTATGAAGAAGGCCTTCGGGTTGTAAAGTTCTTTTACCCGGGATGATAATGACAGTACCGGGAGAATAGCTCCAGCTAACTCCGTGCCAGCAGCCACTGATAATACGGAGGAGCTAGCGTTGATTCGGAATTACTGGGCGTAAAAGCGCACACGTAGGCAGCTTTGTAAGTCAGAGAATTTAAAGAAAGCCTGGGTAACTCCAGAACTGCCTTTGAGACTGCATCGCTTGAATCCAGGAGAGGTGAGTAGATTCCGAGTGTAGAGGTGAAATTCACGTAGATATTCGGAAGAACACCAGTGGCGAAAGGCGGCTCGCTGGACTGGTATTGACGCTGAGGTGCAGCGTAGGAGCAAACAGGATTAAGATACCCTGGTAGTCACGCCATGATGTCGACTTGGAGGTTGTGCCCGCTTGAGGCGTGGCTTCCGGAGCTAACGCGTTAAGTCGACCGCCTGGGAATTACGTACAAGGTTAAAACTCAAATGAATTGACGGGGCCCGCACAGAAGAATTGGAGCATAATGGTTTAATTCGATACAACGCGAAGAACCTTACCTGGTCTTGACATCCACGGAAGTTTCAGAAGAGATGAGAATGTGCCTTCGGGAACCGTGAGACAGGTGCTGCATGGCTGTCGTCAGCTCGTGTTGTGAATGTTGGGTTAAGTCCCGCAACGAGCGCAATATATCCGCTGATTTGCCAACGGTCCGGCCAGGGCAAAGGAGACTGCCAGTGATAAACTGGAGGAAGGTGGGGATGACGTCAAAGTCATCATGGCCTTACGACCAGGGCTACACGTGCTACAATGGCGCATACAAAGCCTCCGCGAGAACAAAGCGGACCTCATAAAAGTGCGTCGTAGTCCGGATTGGAGTCTGCAACTCGACTCCATGAAGTCGGAATCGCTAGTAATCGTGGATCAGAATGCCGGTGAATACGTTCCGGGCCTTAACACCGCCCGTCACCATGGGGGTGGGTTGCAAAGAGTAGGTAACCCAACCTTCGGGAGGCGCTTACCACTTTGTGATGATTCATGACTGGGGGTGGAAGTCAGCTAACAAAGGTAACCGG
+
*,78/-+&...,-)//.110'**(,-*6/.,0/955:40,006077//.003215448379*+./.1//-/*(-*.605594&2&-/0-43)+170589-,2,**073911../../50,2./12;2,*(13.0031,)+++1*+)0/+-*(&(%(**6-(*'((%).+)2/1-*'%''-,06-3+&'0,1023.1/./3;764,/)+.,),*,*+',*24582&*,-31+-17257,+*'&+(0.(0*&)()*,:75-*++0+,-(**49::982-4,+..67/....:1/11+8-,2')4/-,(-/.+&*,),-(4.4,-.///-+(()//&)-+50+,./389866:3'.)')67/018134+2+(,.*03-.**+<7768:7885,,+%/-23/.0.'+(*,))(('0(.*++*5:55(10,2++'(*8038/,/888765(*,1+&''')%)*,10-4',&'&-,--/68/&//,/1+6441,0-,+1'/)'&(,-1.--+,614,48-.2:560+(+'&#)%&''%%****-.;100/..25;500-8/:/6-.-1+,61,.56/,,'%%$)%))%*+'&&&*+/19;399;4001/-/-*%(&'.*,.153502:,.0./02.)./165,.+-).,-830*+,-*&)+753/16125/3+,/0+3104/9-00,.++))+-21/--./0911167-.,.++,114.3.(%'()++4<5;:5.30+-24)*3327.-10%%-'$$&%))(%&%$%,+.).,*()+203&*,.)'/'$'''%-.+,+13/53/.,**,/796661-0-*0)('*./2.0445788*7/-.57;98,-&'%%%#$*+9<1860-(((%'(*('*(..55+/+),-.+23+'$$$(*)()*)(0*--0-,./930532&-072(*-/279867:717(,+)2-1-,,--.**+*)-/-'**/622223.-.&.(-,.,0.+,.04233:7:7763/--,--.')+--7537-6,2,)0./''&&&&),443:6.-.,.,.2/((*%*,7119461:.''+-./60/*+($.512383+70(,,(.,/,*23&/-25-*(%()*-.,)**.16592)%.),,+)*/'))&-))++&2)(($+--+
@a9a434fb-2531-40ff-993d-497de452e48b ch=115 read=84672 start_time=2019-12-13T03:02:51Z barcode=BC01 runid=2c9cf7bc05858273f10e7d7ec552fc0bd742dc3e
CTCCTACGGGAGGCAGCAGTAGGAATTTTCGGCAGTAAGAGCCTGACCGAGCAACGCCGCGTGAAGGAAAGAAGGTTTGGATTGTAAACTTCTGTTATAAGGAAGAACAGCGGCTGCGAGTAGCCGAGTGACGTACTGATAGAAACCACGGCTAACTACGTGCCAGCAGCCGCAGGTAATACGTAGGTGGCAAGCGTTATCCGGAATTGGGGCGTAAAGAGGGCAGGCGGCAGCAGGGTCTGTGGTGAAAGCCTGAAGCCTTCAGTAAACCATAGAAACCAGGCAGCTAGGGGTGCAGGAGAGGGATCGTGGAATTCCATGTATGGCGGTGAAATGCGTAGATATATGGAGGAACACCAGTGGCGAAGGCGATCCTGGCCTGCAACCGACATCAGTCGAAAGCGTGGGGCAAATAGGATTGGATACCCTGATAGTCCACGCCGTAAACGATGAGTGCAGTGTTGGATGTCAAAGTTCTGCAGTTAACGCAATAAATTACTCCCGCCTGAGTAGTACGTTCGCAGGAATGAAACTCAAAGGAATTGACGGGGGGCCCGCACAAGCGGTGGAGCATGTGGTTTTAATTCGAAGCAACGCGAAAGAACCTTACCAGGTCTTGACATACTCATAAAGGCTCCAGGATGGAGGAATGGCTATATGAGATACAGGTGGTGCATGGTTGTCGTCAGCTCATTATCGTGGATGTTGGGTTAGAAGTCCGCAACAGGCGCAACCCATATCGTTAGTTACCATCGATAAGTTGGGGACTCATGAGACACCGCCAGTGACAAGCTGGAAGGAAGGCGGGGATGACGATCAAATCATCATGCCCCTTATGACCTGGGCTACCCACGGTGAACCACAATGGATGGTGCAGAGGGAAGCGAAGCCGCAGTGAAACAAAACCCATAAAACCATTCTCCAGTTCCGGATGTAGTCTGCAACTCGACTACATGAAGTTGGAATCGCTGGTAATCGCGAATCAACTGTCGCGGTAGATAATGCGTTCTCTCGGGCCTTGTACACCGCCCGTCACACCACGAGTTGATAACACCACCCGAAGTGGTGGCTAACCGGGAAGGAGCTGTCTAAGGTGGGATTGATGATTGGGGTGAAGTCGTAACAAGGTAACCGGAGTAGAGGCGACAGGCAAGTAGGTTAAACACAGGAACTGACGCTTTCTTCAGCACCAACGGCCGTAACCCCGCA
+
,-0+&(-)01'*2/03/*,*)**%&*((*)/*3+*0('&&$&))*,3912/12:7376+.*)*+0+.-3)'+.*,18/,:,8+)*080/2/+,+/70433*3---285'55,4)(&/)&(().04+*-*.41***/1)++'&)+(.2/0140/06054535561.,**).&*+,.1/,')+0665.5/0811)'-**/4/6,,.&%*')-624756;*&$1/1.+484*((%('(*1/0/.--.40,*+,)+186**&'$%&(')/38,14,)*+.36/:2184.*-.&.)+'*)405.*&),6-/03111-/-1/494400*,...%'5*,7.+-5852./----049-/2*-135<556496511,1/16/6,(+6/6.0135:74/0'(+)*,5)+/1+,184.-%(,79/188.20217649:/,-+0&,454.0347*-.681+%+%&)*+-%-,/19898;799)/---,+'&)%-0/2/512**&%)+*+&))22+)2661+--,-10349<9133.(,-/)/;++45393*/,1638580./37,68-*-'..1021912.*+-(0++.21;;,175:.)(+%'63623../(&%%&&('(+-(,*./1634454/100353:6,6145''(,-071/+&))+'7769:79964454644645::5545497<66788-*+++2%.'%*6554)32**(*05250*)()),1*--(+()+**00+,+*(*-,3/400,7008:774(%($&,+6+15)+01.%%'*.,,%&%#,*-/12.-21*,,0.,'*(+++11'13.076832&)+2;3/./4547,1/,)).,//1:5;;;8,*$,++)'(&('$$%'(+1857:22333784/,/1'-,//23727:92&''*..,)14;584,$''.730823:741*$++6.,2015+-,0341/2/,12520../013/20..8/--,+3'()'%'&')%%(*-438.)('(4469)2.$%30(+(&)*09)-.41,54/121,-.335:36:104610,-*&+,441.(')*.*')(&-0*(('$$&(()(($'&($')//6.+(()2106/11*/+4930320113/41287.+*+)')*.10951-),(,&4-+-%&'))'(,312408;864,.+1,%*+/&,,*$()%$%#%+)(-0645697++,,.0.)/%)(+'+*)&%$$$&$
@f7ab6fc2-c90f-4fd2-a57e-e9e082452b1d ch=91 read=65778 start_time=2019-12-13T03:02:50Z barcode=BC01 runid=2c9cf7bc05858273f10e7d7ec552fc0bd742dc3e
CTCCTACGAGGAGGCAGCAGTGGGGAGATATTGCACAATGAACTTGGCTTCGATGCAAAACCATGCCGCGATATGAAAGAAGGCGCTACAAAGTTGTAAGTACTTTCCACAGCTGGGGAGAAGGGGAGTAAAGTTAATAGCATAGTGACGTTACGCCGCAGAAAGCTTTCAACTAACTCCGTGCCAGCAGCCGATACGGAGGGTACAAGCGTTAATCGATTCTGAATGCAAGCGCACGCAGGCGGTTTGTTGAAGTCCGGATGTGTCCGGAAACAACACTGGGAACTGCATCTGATACTGTAAGCGCAAAGTCTCGTAGAGGGGGTAGAATTCCAGGCGTAGCGGTGAAATGCGTAGAGATCTGGAGGAGGACTTACCGGTGGCGGCCCCCTGGACGAGACTGACGCTCAGGTGCAGCGTGGGGAGCAAACGGGATTAGATGCCTGGTAGTCCACGCCGTAAACGGTATCGGCGGAGGTTGTACCTTGAGGGCGGCTGGCCGGAGCTAACGCGTTAGGTCGACCACCACCGGTACGCCCGCAAAGGTTGAAACTCAAATGGTGGGCCCGCACGAAGCGGTGCGGAGCATGTGGTTTAATTCGATGCAACGCGAAGAACCTGGTCTTGACATCCACGGAGCTTTCCGAGAGATGGTTAATTGCCTTCGGGGCCTGTGGGGCTGGAGTGCTGCATGGCTGTCGTCAGCTCGTGTTGTGAAATGTTGGGTTAAGTCCCGCAACGGCACAGCGTATTTGACATGGTCCCGGCGGAGTTCAAGACGCAGGATGATAGAAGCTGGAGGTTAGGGATGACGTCAATAATGTTAAGCCCCTTACAGACCGGGAATACGCACGTATGCTGCAATGGGCACAAAGAGAAGCGACCTCGCGAGAGCAAGCGGACCTCATAAAGTGCGTCTGGTCGGATTGGGTCTGCTGCTCAAACTCCGGCGGTCAGATGCCGCTAGTAATCGTGGATCAGAATGCCACGGTGAATACGTTCCAGACGCTGTACCGCCAAACTGTTTTACCATGGGAGTGGGTTGCAAAGTGATGGCTGGGAGGGCTTACCGCTTTGAGTTCGTGACTGGATGGTGTAACAAGGTAACCCGGTCGAACGGACGATAGGTGCTGGTGCGACGCAGCAATACGTGAAAAAGA
+
*-10.,//&--),1)((($*)'++)%%'((((&(')*+-+%&(&&&$&*/++)($'&''&'(+,/5-%%''(')(04+&)')&-'((%$''%)+2&('(%'*),1+.'&(%))$+-6-(('(*,-(%'*,30+,*,(%$$$#&$'**(..,1()$)*'*'')-*%&')(,4..,2,003('+'+)*(((&)$%$%%(+.*+/+'%+.5367793920'&((%&%(.2%./3)+-1-0+/%&')-0265'0,$('+02&-,8732,)/()(%$%(&'&&%$$()+-,,,1012.('*%)(+&**&($'%&%&****+,,*,++,.*+2(4)1*2**6;92,,+*1341182--033410./134</*2,%*(&%'()*/(+))*&('&+.72).45/-'&%(',%**,,5',-*-*)*./5:;:+*.224/2%23,20..89177-/5604/50&)-12,))''&'%&%(*1.-).**,.-(&$*)),0(*87,+(#$&#',)/*,/026/.-,00-11001.13)10(*$+&$%((*..'+*0).-,*%()&(&'',)(($$%+(+*)(.,4''((*77,,+*/*-..632203;9.:6<1//.-1.51-/.05-/**)&),+,%'%&&+./5-.)-()*.7//+'&&'(*714)7&&,''686;5)53,,%&'&&1362541'*+234+-,*+;8:979010''().351190,')'*&&+9(270;.70-41*&++*+%'(&)&%&$$#)($$%&%')*),3*)'')(%%(,0+))&(%($*-*)**+,,-/,.08,)'&&''))/)+++,,''&$%(&*(**0-'*0-&$##$#$%)&)+/+,&&&$&%'+&%&$(-*,*.-(*&&&*./'&'&)++,/44012-.*(('**88-04:/7466++16/*)084-,&*$'&*-,.3.2+-10'(%)*.3'-++,3'&)/.012(,,*''&&&++,2/511196/331.)&1+(63.0-886474443406'(+460-+'&&*,'1*'')&(',/.)*.*&&&(&'&*)/1.4340-*'&($%$$$#&+)%+(%'%'(..''((((#(*.)%%&%*%')&%&&'%'&(,'(*-+.-/2)+(%%%$&%))'))(+',.)&%$&&$$#$&$$/(&+06+'*+(%)))(&#%
@ead6339d-e211-4396-890f-0f39258c2b35 ch=181 read=91495 start_time=2019-12-13T03:02:48Z barcode=BC01 runid=2c9cf7bc05858273f10e7d7ec552fc0bd742dc3e
CTCCTACGGGAGGCAGCAGTGGGGAATGTGCACAATGGGGGAAACCCTGATGCAGCAACGCCGCGTGAGTGATGAAGGTTTCGAGGTTAATAGCTCTGTCTTTGGGGAGAGATAATGACGGTACCAAGGAGGAAGCCAGCTAACTACGTGCCAGCAGCCGCGGTAATACGTAGGTGGCGTTATCCGGATTTACTGGGCGTAAAGGGGCGTAGGCGGATGATTAAGTGGGATGTAAATACCAGGCTCCAGCAGGTGCTGCATTTTCAAACGCTGGTTATCTAGAGTGCAGGAGAGGAGAGTGGAATTCCCTGGTGTGGCGGTGAAATGCGTAGAGATTGAGGAAGAACACCAGTGGCGAAAGGCGACTCGGACTGCTGTGACGCTGAGGCTCAGCGTGGGAGCAAACAGGATTAGATACCCCTGGTAGTCCACGCCGTAAACATTGAATACTAGGTGTGGGGTTTTCAGCACCTCCGTGCCGCCGCTAACGCATTAAGTATTCCGCCTGGGAGTACGGTCCGCAAGATTAAAAACTCAAAGGAAGGTGACGGGGACCCACTGAAGTAGCGGAGCATGTGGTTTAATTCGAAACAACGCGAAGAACCTTACCTACACTTGACATCCCTTGCGTTACTCTTAATCGAGGAAATCCCTTCGGGGACAAGGTGACAGGTGGTGCATGGTTGTCGTCAGCTCGTGTCGTGAGATGTTGGAAGGTTTAAGTCCGCAACGGGCGCAACCCTTGTCGTTAGTTACTACCATTAAGTCAGCTCTAGCGAGACTGCCTGGGTTAACCAGGAGGAAGGTGGGGATGACGTCAAATCATCGCGTAATGCCCCTTATGTGTAGGGCTACACGTGCTACAATGGCTGGTACAGAGAGATGCAATACCGCGAGGTGGAGCCAAACTTTAAAACCAGTCTCAGTTCGGATTTGTAGGCTGAAACTCGCCCATGAAGCTGGAGTTACTATTGTCGCGAATCAGAGATACCGCGGTGAATACGTCCCGGGTCTTGTACACCGCCCGTCACACCATGAGAGTTGGCAATACCCGAAGTCCGTGAGCTAACCGCAAGGGGCAGCGGCCGAAAGGTAAGTCCAGCGGTGGGGAGATGAGAATCGTAACAAAGGTAACCGG
+
,-51+-0)/4*+1/.33-/2/89*.61,3.*(+-46873/((/1,4)(*)-/-,,-,/1&280505.++++12127/36;7/($'$/))(,1)),/..0,9<;/9:,*(((,24844484:6*2*+*-,(+'&%$&$%$((-&(%%)+-/66....577446332:212677-8&())*2822.+/1*51,(-.00,+./78**/0.,29873/2/-,2073:3/0/,)'*)*-0((,38-,.0/7*.*2+19677:543384,1)741(+14.8...200++**/45891.+00++(*+/-5-1-.7+)*./,+&.,-%.+/4334699-()'%-'('+'..*.5336946528+)-,(*-61121+07000.&*(+*++)*+,-)/.6**&'+39;/-//94&-)./*,0+).0*7//+)+,2..0//),-/1-(,0**(,)):<;542(015/108:.-6:)2*'-1283211214:47:331052023/;0()*-1;::88:731-%%&%*-320&%)-+*)2-2;;7.28878,.**'++(*%(+135-/3+%)())*)(+,-440/03754676;8184;5**.('++/,**..(/41..-,/0()+*(+--.07086*6++*%.0,/1-3.5.58()'&(+*+,:5/9909;3-.0+,/./36004/-.0+/075;7:122566(*+.5788884552336:9<05%%*008'2-3334)**'.%154.2,(,0((.-1981<10.9/...5:77:89,/7(,,--,',,&'*-2548:8881.5.8-1-3/+-(&&))++47+-.246575466.4397'$''&&($)01.,612388669;:9950+,/1588575942734351.334..-..3887:532/..,*1+044+*.728422731::5.667:623-/0;5/1*3,'%'$()')+)36+,4++)-,,-6.-,01,')16,+,&-)$(+*0318341-*%'-)/715/3/,-9311)*+42,3301.1-,-0129+99+*63***-7000.+),,0./*.1.+25-('(+-21/444-1%&)-3.+1')'('0(++'+-2:7:(2,052/.5'&&(320156)')$((*)%+(*0-,4,37+0505;7:/9
@76f748ef-eb80-4d45-bdd9-62c34f6bc11a ch=455 read=52116 start_time=2019-12-13T03:02:48Z barcode=BC01 runid=2c9cf7bc05858273f10e7d7ec552fc0bd742dc3e
CCGGTTACCTTGTTACGACTTCACCCCAATCATCAATCCCACAGCAGACGGCTCCTCCCCTTGCGGTTAGGCCACCGGCTTCAGATTATCAGCTCTCGTGGTGTGACGGGCGGTGTACAAGGCCGAGAACGTATTCACCGCGACATGCTGATTCCCGCGATTACTGTGATTCCAACTTCATGTAGTCGAGTTGCAGACTTCACAATCCGGGCAGAATGGTTTTATGGGTTTTGCTTCACCTCGCGGCTTCGCTTCCCTCTGCACCATCCATTTAGCAGCACGCGTGTGTAGCCCAGATCCTGGGGGGCATGATGATTTGACGTCATCCCGCCTTCCTCCAACTTGTCACTGGCAGTCTCTTCAGAGTCCCCAACAATGATGGTGGCTTAACGCGATAAGGGTTGCGCGCTCGTTGCGGGACTTAACCAACATCTCACGACACGAGCTGACGACAACCATGCACCACCTGTATCTCATATAGCTGTCTCCATCTCCTGGAGCGCTTTATGAGTATGTCAGACCTGTTAAGGTTCTTCGCGTTGCTTCGAATTAAACCACATGCTCCACCGCTTGTGCGGAGCCCCGTCAATTCCTTTGAGTTTCATTCTTGCGAACATTGCTACTCAGGCGAATTACTTATTGCGTTAACTGCAGCACTGAACTTTGACATCAACACTTAGTACTCATCGTTTACAGCGTGGACTACTAGGGTATCTAATCCTATTTGCTCCCACTGCTTTCCGGGACTGAGCGTCAGTTGCAGGCCAGATCGTCGCCTTCGCCACTGGTGTTCCTCCATATATCTACGCATTTCACCGCTGGAATTCCACGATCCTCTCCTGCACTCTAGCTGCCTGGTTTCTATGGCTTACTGAAGTTAAGCTTCAGGCTTTCACCACAGACCCTTGCCGCCGCCTGCTCCTCTTTACGCCCAATAAAGATTTCGGATAACGCTTGCCACCTACGTATTACCGCTTGCTGGCACGTAGTTAGCCGTGGCTTTCTAATAAATTACCGCGTCACTCGGCTGCACCATTTTTTCCTGTAGCCGCCGTTCTTCCTTTATAACAGAAGTTTACAATCCGAAAACCTTCTTCCTTCACGCGGCGTTGCTCGGTCAGGGTTTCCCCATTGCCGAAAATTCCTACTGCTGCCTCCCATTAGGG
+
72/51:/15/8-.712236391-179.032737,3-,17+(('&')*,2(8555-*00-&$%(+(/+0*1796./5-6-,./%&(/1561*)..0,-139::762131977.-+*)(6650799/.,-5711135210,+-,598:8:9:8382'-,3317*)*(%$'+-.,*-*,-5//*+%(),9)+.4946.4+.,-'%%-)*.2)/-/*,),,6-999+/034,/89/+.13156:88563954;.,-8-1;0-/,**&)41769315(&&((+****-.1/.)(-/,:.*(%-+('%$*,3,017112218</,+.199:0;6-),/3/3.,3'-%(--*/84733:2/1212206.++(,,1::-00,0-,()338/(')&)-.*&'&)+,+,/4.1((*/.14462602-:844354,.+*--./032/234766/0:746'5458908:8200.2,,7-645,--03(3+-.00/&323779:7/.()1,++,&)5450130-0./260'&),964'++,)10:77<878354+,.<0+*2-0.;924.).,,..6:668+/,../&1/3')242))+0.6.2/5+6:6141<;-0:;.3++,,(..'0&#&*',-/-132(&'*&%'-/-0511124522378*++&).--2027:3/-./2*6.1+/**+-,'*+22676:2)(')./16;785346..)'0()+/-20122,57)(-,29.*.&&%(*(/'787121//&+368/64;24-/1375457/.00.2/10009;0//8.448:5648940,,,+-5774652<.,-8-&&%$&*)1/0.*+,/2570/,.5367/102./47997:0/227;56462;32:554/%$*-6/0&(%)%%.0,/9,,%',*+))67;1-1*+-(-1357001105.*21+*0.-)'-+(+.'$(64+1+:-2-(1)(**'))%-5134/5-3/-2.*%%-,4-5((&++01217///5+,.20197312702://.(*-%(),..-.,*/..%&#+&&)*583(-(**,++/)'()+-73/8445:600302*(()*-93*-.612)(,583**.*)5:3+051(.))+/-)(,+,.2/:56+1652:)1:;6'(+&.011;;;1545()-,+...2:-89+$(++./*
