# Supplementary material for: De novo species identification using 16S rRNA gene nanopore sequencing
Source: PeerJ. 2020 Oct 21;8:e10029. doi: 10.7717/peerj.10029 (PMC7585375; doi:10.7717/peerj.10029)
Supplement: Supplemental Information 2 — Contains raw reads. [file peerj-08-10029-s002.zip › pass_fastq_runid_2c9cf7bc05858273f10e7d7ec552fc0bd742dc3e_171.fastq]

@ad45e2c9-cd92-40ce-ab4f-7e9307d4be8a ch=384 read=47676 start_time=2019-12-13T03:02:58Z barcode=BC01 runid=2c9cf7bc05858273f10e7d7ec552fc0bd742dc3e
CTCCTACGAGGAGGCAGCAGTGAATATTGCACAATGGGCGCAAGCCTGGTGTATACCGCGTGTATGAAGAGAAGGCCTTCGGGTTGTAAAAAGTACTTTCAGCGGGGAGGAAGGGAGTAAAGTTAATACCTTTGCTCATTGACGTTATACCCGCAGAAGAAACACCAACTAACTCAGTGCCAGCAGCCGCGGTAATACGGAGGTGCAAGCGTTAATCAGATTACTGGGTAAAGCGCACGCAGGCAGTTTTGCTAAGTCAGATCTTGAAATCCCGGGCTCAACCTGGGAACTGCATCTGATACTGGCAAGCGGAGTCTCGTAGAGGGTAGAATTCCAGGTGCTTGGTGAAAGTACGTAGAGATCTGGAGGAATACCGGTGGCGAAGGCGGCCCTGGACGAACTGACGCTCAGGTGCAGCGTGGGGAACAAACGGATTAAGATGCCTGGTAGTGCCGTAAACGATGTCGACTTGGAGGTTGTGCCCTTGAGGGGCGCGGCTTCCGGAGCTAACGCGTTAAGTCGACCGCCTGGGAATACGGCCGCAAAGGTTAAAACTCAAATGTGACGAGGTACAAGCGGTAGAGCATAATGGTTTTAATTCGATGCAACGCGAAAACCTTACCTGGTCTTAAGCATCCACGGGAAGTTTTCAGAGATGAAATGTGCCTTCGGGAACCGTGAGACAGGTGCTGCATGGCTGTCGTGGCTCGTGTTGTGAAATGTTGGGTTAAGTCCACCCAGCAGAGCGCAACCCTTATCGCTGTTGCCGAGTCCGGCCGGGAACTCAAAGGAGACTGCCAGTGATAAACTGGAGGAAGGTGGGGATGACGTCAAGTCATCATGGCCCACTACGACCAGGGGCTACACACGTGCTACAATGGCGCATACAAAGAAGCGACCTCGCGAGCAAGCGGACCTCATAAAGTGCGTCGTAGTTAAGGTCTGCAGCTCGACTCCATGAAGTCGGAATCGCTAATCGTGGGTCAGGAATGCCACGGTGAATACGTTCGGGCCTTGGCACACCGCCCGTCACACCATGGGAGTGGGTTGCAAAGAAGTAGGTAAGCAACCTTCCGGGAGGCCTTACCGCTTTGTGATTCATGACTGGGGTGAAGTCGTAACAAGGTAACCGG
+
,02.)&(&$-'(,++//0--*,(,())'&)(/08569954549-43.-(-'))226:-/.0/../0-,&'%+*-+0+)+10;837-,0781-'**+-9:/*/.-6:**,2*/)/'&()/55,+4/2.1241:.,-0/.00//1-6-'%)+6523.,5-(-,(*+/+''++06012%'0117222//.4,.///35112-4../*/17778536-6,,*)+./.0/63,(+.5--,0-0152176/6,980+04:9/15)*110.5%'/5)08/*6:7/3+51777:8778644545-,-..3:04,(&%&'''*.000217*)+,()%(*(2+0'+585/'*%*(((**))*+/68.--,,23392.*-+5)(-*&80.0,+-/..)(',32+.6.,006/100./23402987**'(,3'-)**-02:+0&+$.&$%&'-*/0)+3.,('(-*688:7,,%($'(3.)('2)63126,-24</200,11)1./-1,*.*0*.+.,,-0/./1,2.6//3458:98::6+.()&*(-/.3**-04,+4,77::76592;:,/&,.-*(*'%&((/+-.97%0%./)1-2/109<<-797:32232;89867-/.,+/*&%%(-,/'(%'%%%%(126+).)3/%%'(17+620/-/1..0+*1.15684409515167987676)1(*+78873511.////*&$%&(958-6-,,4175./2:-50-1)/*/57&****(-.,),,,..)25+./*'%$+/.06*0('%('0./301-3/3+-777<3-/)+.0989531..//7;9635.+4,/5076099+234687905+)+314312*--,+$%(')-1/8*,/3)))('*,-..&$&-(-07-'(''+1-2342'%(&%%'(2/(.31.,'(.:.32:331//&&,8.,.999:9121/3/00+00104-,$*,744565542103.,0)1+3222./,.-01:&83453.(/.5594(2-51/.2-&/,,74(1245.5)*(*)&('%-31./304149,0.3.('++467:776:1),0/0114/.&%&'5.8/59*3:.)+*(*,-.3.'-367/-125:4.300/.,341,*-,+-8365632-+,+5;3:+8
@6d57c81d-b269-41be-98ac-3ae6dbd9a6df ch=440 read=55818 start_time=2019-12-13T03:02:57Z barcode=BC01 runid=2c9cf7bc05858273f10e7d7ec552fc0bd742dc3e
CCGGTTACCTTGTTGCGACTTCACCCCAATCATCAATCCTGTAGACAGCTCCTTCCTTTGCGGTTAGGCCACCGGTTTCAGGTGTGTTATCAACTCTCATTATGTGACGGGCGGTGTGTCGCCCGAGAACGTATTCACCGCGACATGCTGATTCGCGATTACTGGCGATTCCAGCTTCATGTAGTCGAGTTGCGTTAATCCGAACTAAGTGTTTTATGGGTTTTTTTCTTCACCTCGCGGCTTCCTTCCCTCTGCACCATCCATTGTAGCACGTGTGTAGCCCAGGTCATAAGGGCATGATGATTTGACGTCATCCCCCGCCTTCCTCCAGCAATGCACTGCTTGGTCTCGCTAGAGTCCCCAACTTAATGATGGTAACTAACGGTAAGGGTTGCGCTCGTTGCGGGCTGGCAACATCGACACGAGCTGACGACAACCACGCACCACCTGTATCTCATATAGCTATCTCCATCTGGAGCCTTTATGATGTCAGAGACCTGGTAAGGTTCTTCGCGTTGCTTCGAATTAAACCACATGCTCCACCGCTTGTGCAGGCCAATCATTCCTTTGAGTTTCATTCTTGCAGAGCGTACTGCTCAGGCGGAGTGCTTATTGCGTTAACTACTGGCACTGAACTTTGACATCAACACTTAGTACTCATCGTTTGTGGACTACTAGAATTATCTAATCCTATTTATACCCCACGCTTTCCGGGACTGACGTCAGTTACAGGCCAGATCGTCCCTTCACCACTGGTGTTCCTCCATATATCTACGCATTTCACCGCTACGCCGATTCCACGATCCTCTCCTGCACTCTGGCTGCCTGGTTTCTATGGCTTACTGAAGTTAAGCTGGGCTTTCACCACAGACCCTTGCTGCCGCCTGCTCTGCACGCCCAATAGTGTTCAGATAACGCTTGCCACCTACGTATTTTGGCTGCTGGCACGTAGTTAGCCGTGGCTCTAATAAATTGCCGTCACTCGGCTACCATTTCATAGCCGCTGTTAACGCTTTATAACAGAAGTTTACAATCCGAAACCTTCTTCCTTCACGCGGCGTTGCTCGGTCAGGGTTTCCCCCATTGCCGAAAATTCCCTGCTTTGCCTCCCGTAGG
+
440-3/-3/11019+/0+23/1%,+0(-'()./*0'*,%$$)&&)).+134:6971)3)+,6:8;17:773675;5<06(170/-',,,/644,++'&$&%'#%&.677544-32-1-*&%'(')$)''(/025<856:688:::9877697<746974:2+'&)(..68-0+$*./9+1113255-+0-($$%$$(,33/++20/(%%$'(/;01516410338**0193319..%%+.*.8.&(/091*+(&*&)3/12503:+**++$*)/)1)-*/-70,,0../.5/-1.*')),../1:5..3097890998(&+/.6455/(*%*'$&$'(*4,&'%''765633400+,,*0.+-))(*,0,-/77:87330.3*,&*,,+135;332214.9-*%)($%#(&()'',+-%$')*,&*(((&)-*-0+10-/(,+--+05/1113338566.0.--(),+.75661+4,05,32/,*+,(*41+&))+:;+---/0+--7466324105..083**0/00;9;;(0(017773/21+'%%'(-/'01-+&&%)-'5.%%)*,,02;:/04940700-/-)/*/.,,)'%)(..'((&)),++(,-/+,+900/,.'.%-'+,5560/,-,1+,/245-*.,+0+,(('+-/2343268,-/79875631'-)1+421-/4./'+#./)'*%116+&+*)39,+&.1833,)),.564/9/*+'***-,-285+/,')+1+023./2.7546;8988:8;8855467:793590/,0758/-.%)&'(+2.4--*+1/202.153..'**.0-711057557086.-/1/:317++/+&&-+:0.%))(...57/,*,/+-..417+.1-.0025.111/2,++%)%+*/2/,5+*#(%/0,%,''./...-1+.4,0/)*0/*(%%##(02579311-)-04498:243405-.,))(-.,/2*--*20/23266604.,'+.%2:;,'''&'*.3331/,'(&&++*(+,')''*))0;0./6:75(&/0*43/2,.79314-&*%'&'(,940/231;892175/:-.7::1*1-+/0,-45412/4))&)).3037429*,3-7-
@bc37478b-5c8a-4f71-83ad-f2e8517c9d19 ch=426 read=78957 start_time=2019-12-13T03:02:55Z barcode=BC01 runid=2c9cf7bc05858273f10e7d7ec552fc0bd742dc3e
TTCATGCTTCGTTCAGTTACGTATTGCTTCAGTGTCTTTGTGCCTTTCTGTTGGTGCTGATATTGCTCCTACGGGAGGCAGCAGTGGGAATATTGCACAATGGGCGCAAACCTGATGCAGCCATGCCGCGTGTATGAAGAGGCCTTCGGGTTGTAAAAGTACTTTCAGCGGGGGAGGAAGGGAGTAAAGTTAATACCTTTGCTCGGCGTTACCCGCAGAAGAAACACCGGCTAACTCCGTGCCAGCAGCCGCGGTAATACGGAGGTGCAAGCGTTAATTAGGACACTGGGCGTAAAGCGCACGCAGGCGGTTTGTTAAGTCCAGATGTAGAATCCCAGGCTCAACCTGGGAACTGCATCTGATGCTGGCAAGCGAGTCTCGTAGAGGGTAATTCAGGTGTAGCGGTGAAATGGTAGAGATCTGGAGGAATACCGGTGGCGAAGGCGGCCCCCCTGGACGAAGACTGACGCTCCAGGTGCGAAAGCGTGGGAGCAAACAGGATTAGATACCCTGGTGATTTTGCCGTAAACGATGTCGACGGAGGTTGTGCCCTTGAGGCGTGGCTTCCGGAGCTAACGCCGTTAAGTCGACCGCCTGGTGACGCAAGGTTAAAACTCAAATGAATTGACGGGGGCCCGCACAAGCGGTGGGGCATGTAGTTTGGCGATGCAACGCGAAGAACCTTACCTGGTCTTGACATCCACGGAAGTTTTTCAGAGATGAGAATGTGCTTCAGGAACCGTGAGACAGGTGCTGCATGGCTGTCGTCAGCTCGTGTTGTGAAATGTTGGGTTAAGTCCGCAACGAGCGCAACCCTTATCCTTTGTTGCCAGCGGTCCGGCGGGAACTCAAAGGAGACTGCCAGTGATAAACTGGAGAGGAATTGGGATGACGTCAAGTCATCGCGGCCACGACCAGGGCGGCTACACGTGCTACAATGGCGCATACAAAGCGACTCTCGCGAGAGCAAACGGACCTCATAAAGTACGTCTCGGATTGAGTCTGCAACTCGACTCCATGAAGTCGGAATCGCTAGTAATCGTGGATCAGAATGCCACGGTAGATACGTTCCCAGGCCTTGTGCACCGCCCGTCACACCATGGGAATTGGGTTGCAAAAGAAATGGAGTAGCTTAACCTTCGGGAGGGCGCTTACCGCTGTGATTCATGACTGGGGTGAAGTCGTAACCATTAACCGG
+
&*&&(%11855839+..:-.-7.4+**9.7'5445.99/))'&&)1601-7,*,6589000,/.-.810-(/-95)(+.1343170--(.*+-0/2566:7.43,,787)31012763.'+/0.1:857664+%((-*'(,+816141987830.45.),*)49,,)/--462,%+-*,'0.%(*+93//312-.11580,6774575394095./++1-)-1,.051)0...7./085347<858236;69592/5.&-(/)--*/2:756508.).%(&)%%)-.5876672:6*+55)0,-&'-/-07;2,6/9.509&')0/77/(2*',7,$.)),72/301+01-*/4//00/322516040.,)%&((*,0*,./'*$-,&#'+,13)-+(%&%*(/4//01))'%$(*,()---06,03,55457-2/2//.16/50.830466,,54010-5+++--..*42(+)+:::70321,-/17;8')*1:06&41-4..)-.+0:)'3)+))2320)07588;.71..)*+**++6/0.5.'/++9)3+++30335,96541-1,.%+111-*./(,--.,-75455365732()&+',,/)/+5/99/1134:0/-7283869/3:9.56,,2230+++-,+05/*,-2,-%/-4)&$$(,.106//,--21-17703/-0603464223*56566-/01-1,.7<8,91-)*+93321961*&&*)*%:515271/-*..002659:996,+,2.2799786(///1783942,*..-,--7(774;332378*,1.7'&/0388,38,.11563083,.625;6766:72-2.-'05+677:.:504*-,-.,/82220023963330-,+)*%$''2:958879:98643898:6($'%''%'+01;76362'/*)*)((+,016.5283342(('(,.-.)'(-+&&((1)--(&'&)7;,527.1//15776,**+233402+/+8()((*-,/33311366676844.7..,1,1,00.++((+*,-,-:;884/33214315-)++--'&*-//86/7/*$1/0/10*.)002-75<8//0.203545.)%'%/&/3/1<75586+&*-)*+'&&')$)((--10/24*8.,/5.22242/3+'&))1147;6.-,.16411%&)*10187721-%')))+0/54
@eb3f140b-d706-4593-9cb8-7032c117b949 ch=342 read=47887 start_time=2019-12-13T03:03:06Z barcode=BC01 runid=2c9cf7bc05858273f10e7d7ec552fc0bd742dc3e
CCAGTTGCCTTGTTGCGACTTCACCCCAATCGCTGACCCTACCTTCGGCCGCTGCCTCCTTGCGGTTAGCTCACGGACTTCGGGTGACAACTCTCATGGTGTGACGGGCGGTGTGTACAAGACCGGAACGTATTCACCGCGACATTCTGATTCGCGATTACCAATGCTCAGCTTCGTAGCGGGCGGTTTCGGCCTGCAATCCGAACTGAGACTGGTTTTAAGTTTGGCTCCACCTCGCGGCATTGCATCTCTCTGTACCAGCCATTGTAGCACGTGTGTAGCCCTACACATAAGGGGCATGATGATTTGACGTCATCCCCACCTTCTCCTCCCTGGTTAACCCGGGCAGTCTCGCTTCAGTCCTCAACTTAATGGTAGTAACTAACGACAAGGGTTGCGCTCGTTGCGGGACAACCTTTCACGACACGAGCTGACGACAACCATGCACCACCATGTCACCTTGTCCCCGAAATTTCCTCGATTAGGTAATGCAAGGGATGGTGTAGGTAAGGTTCTTCGCGTTGCTTCGAATTAAACCACATGCTCCGCTGCTTGTGCAGGTCCCCGTCAATTCCTTTGGTTTAATCTTGCGACCACCGTACTCCCCAGGCGGAATAGCAATACCGTTAAGCGGCGGCACGAGAGTGTTGAAACCCCCACCTAGTATTCATCGTTTACGGCGTGGACTACCAGGGCGCATCTAATCCTGTTTGCTCCCACGCTTTCGAGCCTCGCGTCAGTTACAGTCAGAGTCGCCTTCGCTACTGGTGTTCTTCCTGAAATCTCTACGCATTTCACCGCTACACTAGAATTCCACTCTCCTCTCCTGCACTCTAGATAACCAGTTCGGAATGCAGCACCGTTGAGCCCGGGTATTTCACATCCCACTTAATCGCCTACGCTCCTTTGCGCCCAGTAAATCCGGATAACGCTCGCCACCTACGTATTACCGCGGCTGCTGGCACGTAGTTAGCCGTGGCTTCCGCGCACTCATGGGTACCGTCATTATCTTCCCCAGACAGAGCTTTACGATCCGAAAACCTTCATCACTCACGCGGCGTTGTTGCTGCATCAGAGTTTCCCCGATTGTGCAATATTCCCCGCTGCTGCCTCCCGTAGGAG
+
-'$'&*%&((2+09*01258:8*4/4+/,02&(--*03+(*2++-).-56/67339.3./4.1.5/4//042.5)1+3173*0+*&).-*.-20/%-,0355358669768111-/35855677,1,0./537<5159,.//7089.,00685154090/3:1*/&'(.)+-1:1%,&&%%/4/*.,9.1%**0*$((0,*(,-4332-+0,1.-4:;/3506;81722/*)1736...2.&3(*-+02/./+04517;&245,05,(&+.+,-,(*''(+276&'))+++1+++6++,,*/10+80-,5648:::-5:9)-75.+%**,/5,-,((*1+64,.87988951/-)(*$)',-53021-,.//*+1--0548444876621,+24+4,/.55778;27)6+,*)*+()+('&()-.%'+0,----44-1123<3:2.)1,+3,$'*6/./5.4////1&%%%&(1:053/-)4(()((-7222-,+52..-30/0.4.+-%))3:88<:8862-++3,8'''7);;:99,,*-+,-.1,,4$(,/3447(15-684,002185:3$%(+)//83/6/+6,+,6755*+-0222/376/+/2:/7274*'%+*)#'*-/3&')*'.//6//./''(&'*/+**71-771+',,(%'(*.<977855:3/0-6777:;462156-5810*,*.145;435003;.--+71,%))+2;20./)420/**+-/13.;//-245/,-.+02654:4))&'+21422172373/&&-0*+,963.1/003;0-,11168221-*-/*3/104%(*,22/2366977/+,*)((*485/7;.99;642/4326100.,*+,,./-8+(152114:84132.4,,&+*,,3.0/47)))((-08&4)(*(.+)'+,.33-1061530..)-/10551154442735;88:34,:0339221+%))*(.29.//7&3)0+5:0($&$'$'(+*/)*//,07795(6.)+36-5:;*+)1.2/+-.09:1.///1/-/69.0.1/49::5786.0/..2/,-**,//3432134&)%(,4,01/*&%(&&+*.,43/215/-*(+,/03/-2-02)---.+,&
@eb680368-f808-41ee-9ed5-5137327dd91b ch=90 read=58242 start_time=2019-12-13T03:03:18Z barcode=BC01 runid=2c9cf7bc05858273f10e7d7ec552fc0bd742dc3e
TTGTTGTACTTCGTTCAGTTACGTATTGCTGGTGCTGGAAAGTTTGTCGGTGTCTTTGTGTGTTAACCTACTTGCTATCTTCCGGTTACACCTTGTTACGACTTCACAATCATCAATCCCACAGACAGCTCATTCCTTGCGGTTAGGCCACCGGCTTCGGGTGTTATCAACTCGTGGTGGGCGGTGTACAAGGCCGAGAACGTATTCACCGCGACATGCTGATTCGCGATTACTAGCGATTCCAATAATGTAGTCGAGTTGCCAGACACAATCCGAACTGAGAATGGTTTTATGGGTTTGCTTCACCTCGCGGCCTTCGCTTCCTCTGCACCATCCATTGTAGCACGTGTGGCCAGGTCATAAGGGGCATGATGATGATTTGACGTCATCCGCCTTCCTCCAGCTTGTCGCTGGCAGTCTCGCTAGAGTCCCAACATAGTGGTAGCTTAACGATAAGGGTTGCGTTGCGGGACTTAACTTAACTTATCGACACGAGCTGACGACAACCATGCACCACCTGTATCTCGCCTGGCTATCTCTCCATCTCTGGAGCCTTTATGAATGTCAAGACCTGAGTAAGGTTCTTCACCGCGTTGCTTCAATTAAACCGCATGCTCCACCGCTTGTGCGGGCCCCGTCAATTCCTTTGGCACCATTCTTTTGAACGTACTACTCAGGCGAATTGCTATTGCGTTAACTGCGGCGCACTGAACTTTGACATCCAACGCTTAGTACTCATCGTTTACGGCGTGGACTGCGGGGTATCTAATCTATTTGCTCACACGCTTTCGGGACTGGTGGTTGAGCCAGATCGTCGCCTTCGCCACTGGTGTTCCTCCATATATCTACGCATTTCACCGCTACGCGATTCACGATCCTCTCCTGCACTCCTGTACGGTTTCTGTAATTTTACTGAAGTTAAGCTTCAGGCTTTCACCACAGACCTTGCTGCGCCGCCTGCTCCTCTTTACGCCCAATAATTCCGGATAGCAGCACCTGCGTATTACACCGCGGCTGCTGGCGTAGTTAGCCGGTAATAATAAGTACGATCACTCGGCTGCCATTTCCGCAGCAGCCGCCGTTCATCCTTTATAACAGAAGTTTGCAATCCGAAAACCTTCTTCCCTTCACGCGGCGTTGCTCGGTCAGGGTTTCCCCGTGCCGAAAATTCCCCTACTGCTGCCTCCGTAG
+
'&*''%'&*.,.3677.025.1,.-,50219:8:997&2*)+-1((*8.:777547+&*+.13843.2.,*0+)+55767.7-(,31*,()..6+/0*+--13:2*.(-+75885;295'&%%+.-')**+$,)*(-3(,,-,2*-476%+'.,-.4029.,,-2-//.1,-.,.:903343++''(/./22746-'+*+))25691+.3+/---.-%)1+-0:0152106/00004740/+*,(((+))*()+1))11+&,'&((*&'*1.1'%67862.(01/439:<*-/396397()*0*'+2.4*)-3,+/1*()/)0/)+.-1-/61226227-(()'%(++/)*)/,%+1///10(/9;367/..,+./0./90,,59999-/*'+/089434,++,-1-/2((+.1./25321(*,**$()+)'*&($%$#&12-&&&%'/,++*+04*7342***)8133;4*,/,,('%%,-'''(*-%$',/.-./32*)**(2+4.)-,+).8/3-,,,45665$$%')+,+*+*+./483544/04:24544;811+.%)#'&)))+++,+&&)-(..0914:.++2*++09.56<35/2-:839;*,../233/&,'&'+.+,,--711;8,(.06:9:48/:8'%'&+2,3742)%%(+7713+,)$&)+*+06,,,,'%&0*0//10/52/1546&,+*+(0133/+25.*,1/40.1-.'*)&'')&,/10688385),,0+-./::8855*3)(+/30./2.0020:501.1$)&+*,+76.);:55)+%%%(+.&',7../9996:9596320*+6546*2/)+654.4;3533044//35541;90/-/')+(+(%(+)/-),,./0/..03'''(#(),'&&%#&*6.:8442/1',--&')5/8//8:98/11:6+-2/,4-++3-**(().(%&&''''$,3/6;30./.1+..97,+--5/-000257*+2028**0($'$&&'$)*..5/)+&+.*+/0/042.3)(%''+010&(('%)*+++2-/0(,(&))./+/0*.**)%/-+.;75*%*((*+-.007;47:*),-+)-0--,+,((,+*/30'),3--0+,3840:5;56296-075%1.6-1-(-)()014;98243/25'133+',),7103.6,8-27*)*11/.---3-23+.,/
@15b8c9f9-69ff-41e9-bdb2-41cdbb19199c ch=474 read=37379 start_time=2019-12-13T03:03:25Z barcode=BC01 runid=2c9cf7bc05858273f10e7d7ec552fc0bd742dc3e
CCGGTTGCCTGTACGGCTTCACCCAATCGCTGACCTACGCTAAACCGCTGCCTCCTTGCGGTTAATGGGACTTCAGGTGTGCCAGCTCTCGTAGTGTGACGGGCGGTGTGTACAAGACCAGGAACGTAATTACCGCGACGTTACAGTTCGCGATTACTATTAACTCAGCTTCATGTAAACGGGTTCAGCCTACAATCCGAACTGAGACTGGTTTTAAAGTTTGGCTCCACCTCGCGGTGTTGCCACTCTCTTAGCTGCCAATGCATTGTAGCACGTGGTGGCAGCCACATAAGGGCATGATGATTTGACGTCATCCCACCTTCCTCTGGATTAGCAGGCAGTCTCGCTAGAGTCCTCAACTTAATGGTAGTGGCTTAACGTGGGGTCGCGCTCGTTGCGGGACTTAACCCAACATCTCACGACACGAGCTGACGACATCATGCACCACCTGTCACCTTGTCCCCGGGCGTTTCCTCGATTAAAGAGTAATGCAAAGGGATGTCAAGTGTAGGTAAGGTTCTTCGCGTTCTTCGAGATTAAACCATGCTCCGCTACTTATTGCGGAGTCAAATCAATTGCTGAGTTTCGTCGGTATTTCCCCAGGCGGAATACTTGTGCGTGCGTGGCGGAGGTGCCCCAAGAGAGCCACACCTAGTATTCATCGTTTACGGCGTGGACTACCAGAATTATCTAATCCTGTTTGCCTTTCGAGCCTCAAACGTCAGTTACTGCAGTCCAGAAGTCGCCTTCGCCACTGGGTGTTCTTCCCCTGAAATCTCTACGCATTTCACCGCTACACTAGGAATTCACTCTCTCTCCTGCACTCTTCAGATAACCAGTTTTGGAATGCAGCACCCGATTTGAGCCTGTTATTTCACATCCCACTTAATCATCCGCCTACATGCTGCGCCCAGTAAGTCCGGATAACGCTCTTTTATACATTACCGCGGCTGCTGGCTGTGGTGGCCGTGGCTTCGCATCCTTGGTGCCATCATTTCATCTTCCCCAAAGACAGAGCTTTGATCCGAAAACCTTCATCACTCACGCGGCGTTGCTGCATCAGGGGTTTCCCCGTTGTGCAATATTCCCCTGCTGCCTCCCGTGGG
+
44+004&*(%$&(*,'00834760./.0./01268000%$'%(&.1,.554954.-3)0*.-*$$'#$*'12:5(,%&%&&*.,+01632+.%1245646,-+*,865-*-.089243/%21-452/3(4*-6;,/656-.4**#&,)-(*+-2.-/*(*(4,434,'.185554,.**/)+-56+%%&%$$(*2.6()521220378:8-465-.1,/,9/06355657:6/-.-4.%+.&*'%(*+,)'&&$%$$))&&($''/6./*,+)*)'+&((0***.+,-/.3)//6.43001026;1./59::;9:).*0,--.-/3+-6')%(%.(*-60,66786651**+,/*/2)-&&'('.-))%&''''&)--1()(*031202),+(+-.002:-)&&%+%1*'*+,/0040*,..025'&7501,0/1./$((**//05*,.,../,-+*,+//13**%(%(*3./,/2223/21/&)&,-;18738*))3(.)-.***+./*+++1,0/540,365733-(+--*+))1,2::633**--76/04-,/-'22*,+,&))/(.1.-''+,),4112483&%)*'#%#%''),,'&+1)/-.-/)&)))*&)+)&&&%)''&*'+*(*().(+*()%)$07%'(,),*.435;87:76291&',*+).-485430/,,''0)*,6-20/7:807<*'(&(5,-%%34-0,((%&'.3/02.)'%#()-+3-(&+)(*2.352:656;52.20)+,6;6624.+''&,.)))30-.//214;50/1501212/0-&,+,,-./%$(+0.++*.'(&)&('&+('**851327,43;<5,3.1127-.0-14*)'03'&&*)0++%,'.67-())*;,+&)-)2,011873)*-')+'($%&$''45*$***)&+-'2-196;4))+(&'&%&%$%%*+(--+,4.,,.)+)'%$%')**%%$#%&'+**21*+)*.)*))*$%)%&')&,,&%%%%/*1991.7.-/1,+'**/0-+-.0)'+,.)()(*,,120110/200+2,*/(('##'()(%**,.,:(,*)(%,3-//07///432...,+..-./*36*)0&+'
@d5fe3798-1721-42e8-98f8-9df5f1ec6deb ch=203 read=53016 start_time=2019-12-13T03:03:24Z barcode=BC01 runid=2c9cf7bc05858273f10e7d7ec552fc0bd742dc3e
CCGGTTACCTTGTGCGACTTCACTAATCGCTGGCCCTGCACCTTCGGCCGCTGCCTCGGTTAGCTCACGGACTTCCGGGTATTGCCAACTCTCATGGTGTGACGGGCGGTGTGCACAAGACCAGGAACGTATTCACCGCGACGCGAACTACGATTCGCGTTACTAGTAACTCCAGCTTCGTGTAGGCGAGTTCAGCCGCAATCCGAACTGAGACTGGTTTTGGCTCCCACCTCACGTGTGCATCTCTCTGTACCAGCCATTTATAGCACGTGTGTAGCCCTACATAAGGGGGGGCATGATGATTTGACGTCATCCCCACCTTCCTCCTGAACCCAGGCAGTCTCGCTAAGTCCTCAACTTAATGGTGGCAACGACAAAGGAGTTTGCGCTCGTTGCGGGACCTTGTATCTCCACGACACGAGCGGCGAGCAACCATACCACCTGTCACCGCCCAATCCCACGAAGGGATTTCCTCGATTACAGGTGGCCAGGGATGTCAGGTATGGGTATTGTTAAGGTTCTTCATTTGCTTCAAATTTAAACCACATGCTCCGCTACTTGTGCGGGTCCCGTGAATTCCTTTGAGTTTCATTTGCGGGCAATGCTACTCAGGCAGATACTTATTGCGTTAACTGCAGCACTGAACTTTGACATCGCATAGTACTCATCGTTTTGCAGCGTGGACTACGCGGGTATGTCTCAGCTGCTCCCCACGCGCCGGGACTGGGCGTCAGTTGCAGGCCAGATCGTCGCCTTCGCCACTGGTGTTCCTCCATATCTGCGTTTACCGCTACACGCCAAGGGTTTGCGTCCTCTCCTGCCTCTGGCTGCCTGGTTTCATGGCTTACTGAAGTTAAGCCAGGCTTTCACCACAGACCCTTGCTGCCGCCGCCCTTCCTCTTTACGCCCAATAATTCCGGATAACGCTTGCCACCTACGTATTACGGCTGCTGGCACGTAGTTCGCCGTAACTCTAATAGCCGTCACTCGGCTACCATTTCCTGTAGCGCGGTTCTTCCTTTAAACAGAAGTTTACAATCCGAAAGCCTTCTTCCCTCACGCGGCGTTGCTCGGTCAGGGTTTCCCCATTGCCGAAAATTCCTGCTGCCTCCCGTAGGAG
+
5.3.3;33/8.,.%'-467<600(*.,-%$''),5.(&'$%$&''))0,04544(&&%'..+&'(+,,03.*(%(')...&.&(7;00,+*)+.2488864687<:538+--30..1546;<397-2/+000<847:051-**-%$$$&%',,190&$&(3,221.-/,,+/))),2853440011.30013*&./2%*,103+,48968485322+088)1+0164((0+12241(),+,4987661455/3-.(+00/:+'&())*1/4220(,,.9*'&)'%03*/3380./(((*,/&07'(+7067:;189+(.*4:595482326183./74322359---6+,,./,,+'+,1,-)'&&)&%((,-/28;'1+')85)*5589862:12*92-'%'&#'(+/-.('),'+()(),)'*)-*%+4468.,'.-+28057711.)*)&&((*/)(.))*,+((,51321.+&.%$%%&%%&&&%'(22//&'($')*'('*(('*)%%)('0.;<85/,''+)(+,;,04(41)49::9,--.-0008687251601050980570*.&%$-&*)1883145;;6//8*(+('#.$#%#%($&)(&,+%(+-*'),*'+,&&&*(''&&$%&),-0358812374-0(*)''$''***/443773924)%-/04+4/7**)&%%%(&&)$)$+(*('%&$$&*,,++*,+*%(-.;97730%..--.)1-7./,43080-.///21/2468658<8999855606++51-/234,*(%('%&*0+14(,'*$%$*'*,)-.(&*+.1855248533(*-*'))*6434750:2,'(*2-5/-.8-*+*.;41'-+*/3(++**/15/0/048:.,-),,.8:+)%$,+%#&,1*,59.+0-.*(('()()--.5.3+&%))+-+)00*,7/11'6'**')(,/0.08-.,)+')%&(%%$&)+++//,0'+(&&&)0.-.%(*.1513'5/07;:51/-'&+-*)*&'&'&+,//7*+*+/-(+*).;9//-6.+-)*12).33548<48--.-101.6-/-+*,,.+94945806;)6;:6/06137,1)&'(4,52,(%'+.,.<1.031'+'
@109e10cf-0278-4a02-9035-df9bfbbf0bc7 ch=455 read=52156 start_time=2019-12-13T03:03:24Z barcode=BC01 runid=2c9cf7bc05858273f10e7d7ec552fc0bd742dc3e
CTCCTACGGGGTAGCAGTGGGGAATATTGCACAATGGGCGCAAGCCTGATGCAACCATGCCGCGCGTGTATGAAGAAGGCCTTCGGGTTTGTAAGGTACTTTCAGCGGGAGGAAGGGAGTAAAGTTAATACCTTTGCTCATTGACGTTACCCGCAGAAAGAAGCACCGGCTAACTCCGTGCCAGCAGCCGCGGTAATACGGAAAGTGCAAGCGTTAATCAGTTACTGGGCGTAAAGCGCACGCAGGCAGTTTGTTAAGTCAGATGTGAAATCCCCGGGCTCAACCTGGGAACTGCATCTGATACTGGCAACGGAGTCTCGTAGGGGTAAATTCCAGGTGTAGCGGTGAAATGCGTAGAGATCTGGAGGAATACCGGTGGCGAAGGCGGCCCCTGGACGAGCTGACGCTCGGGTGCGGCGTGGGGAGCAAACAGGATTAGATACCCTGGTAGTCCACGCCGTAAGCGATGTCGACAGGTTGTGCCCTTGAGGCGTGGCTTCCGGAGCCTAACGCGTTAAGTCGACCGCCTGGAGTACGGCCGCAAGGTTAAAACTCAAATGAATTGACGAAGTACGCACAAGCGGTGGAGCATGTGGTTTAATTCGATGCAACGCGAAGAACCTTACCTGATCTTGTGACATCCACGGAAGTTTTCAGAGATGAGAGTGTGCCTTCGGGAACCGTGAGACCCAGCAGGTGCTGCATGGCTGTCGTCAGCTCGTGTTGTGAAATGTTGGGTTAAGTCCTGGCAGAGCGCAACCCCTTATCGCTTGTTGCCAGCGGTCGGCCGGGAACTCAAAGGAGACTGCCAGTGATAAACTGGAGGAAGGTGGGGATGACGTCAAGTCATCATGGCCCGCTACGACCAAGGGCTACGTGCTACAATGGCGCATACAAAGCGACCTCGCGAGCAAACGGACCCATAAAGTGCGTCGTAGTCCGGATTGGAGTCTGCAACTCGGCTCATGAAGTGGGTCCCTTCCCAGTAATCGTGGATCAGGAATGCCACGGTGAATACGTTCCCGGGCCTTGTACACCGCCGTCACACCATGGGAGTGGGTTGCAAAGAGTAGGTAGCAACCTTCGGGAAGGCTTACCACTTTGTGATTCATGACTGGGGTGAAGTCATGGCTCACCAAGGCAACGG
+
*+52*,3275/*+++/176:9)-0+),/+**+4;957344577,.+((&--01%5066585010+//0223665*+*-+57442.:609)*1/,&()*/07:1-...7.',,/4*1+&&*+58./9190.32.53/17:.10.,2.30/27-&+&&+,+#'%$$&'.%+.-040138-92495/5212+(***44..01505,.+/27994609/:/66%'(5+21;:::789;6/022+0---.30%47<;,9-7-129..53)+*/4++097..3'$#')63;77<92856766681003142520476,'')+/0656)-+8-+/(6-61.-14/'(')+/741,30-.;751+,+,,55:2/2-)),,4634,.%%'-,+,1/6-:3,)144/)'&+.//,*,,-(41--)*('*9233+&+-1:/7()+&3)0*4426;3026646160,.37:7721/,,,-',,+('$+/.56776;203//1:..**27772.1//-6**598/./02451578:::-6679-++**31/3)((22*21;6<<6579/40+)(+10776/''&#"&(),.)*---5877+/0(/$(*37::7;7;50*--4/500/204-+7.268589-*(-+*)%&',--/4+*.05(5,197-92.,./03.,'%)+/0455774<;397:7:.-.+4)'')*&00149:998./.-04344553566755346/++,5202697993.1-+.1,(')0)((*-173/))&))/))-+,.403:62:1125;57'6-2-79/70/97;,1-)+,078:84564579<5444.*/,(.,14/77+057987763403427722-11;-$'(&(+*:.3'5651)+*)(+.64/:..7;867963+1,*(*.877784887228;&6493(('%&048/58;9986948/8'5*,3.),%)+0200/*00,-&($-)./++%%'*%'(/,)+++()(,-4443;81//2)+',),590-+0---376(10/6.0-+-)+%&%$)+.+/2381')-,.,.4.002.()).312:455;-%'')(*&%&&'*1/76;85;1,)'&%&%%-6052:700458:8673344332-,++,)(,'.'%'))$%%(''(%%$$'5
@a5096fdd-2b32-4561-9803-68aa37c86306 ch=154 read=60097 start_time=2019-12-13T03:03:23Z barcode=BC01 runid=2c9cf7bc05858273f10e7d7ec552fc0bd742dc3e
TTCGGTATGCTTCGTTCAGTTACGTATTGCTGGTGCTGAAAGAAAGTTGTCGATTAATGTGAGGTGTTAACCGCTACTGTTGGTGCTGATATTGCTCCTCGGGAGGCAGCAGTAGAAATTTCGGCAATGGGAAACCCTGACCGAGCAACGCCGCGTGAAGAAGAAAGGTTGTAAACTTCTGTTATAAAAAGGAAGAACAGCGGCTACAGGAAATGGTAGCCGAGTGACGGTACTGATAGAAAGCCGGCTAACTACGTGCAGCAGCCGCGGTAATACATGGTGGCAAACGTTATCCTTATTAGATAAAGGGAGCAGGTGGCAGCAGGGTCTGTGGTGAAAGCCTGAAACTTAAACTTCGAAGTAAAGCCATAGAAACCAGGGCAGCTAAGGAGTGCGGGGAGAGGATCATTGCGATTCCATGTGGCGGTGAAATGCGTAGATATATGGAGAGGAACACCAGTGGCGGAGGCGACGATCTGGCCTGCAACTGACGCTCAGTCCCGGCGGGGAGCAAATGGGATTAGATACCCTAGTAGTCACGCCGTAAACGATGAGTACTAAGTGTTGGATGTCAAAGTTCAGTGCTGCAGTTAACGCAATAAGTACTCCGCGAATAGTACGTTCGCAAGAATGAAACTCAAAGGAATTGACGGGGGGCCCGCACAAGCGGTGGAGCGTAATGGTTTAATTCAAAGGAAACGCAGTATACCGGAATCTTGACTTATACTCCGCAAAGGCTCCAGAGATGGAGAGATAGCTATATGAAGTTACAGGTGGTGCGTAGTTTGTCGTCAGCTCGTGTCATTGAGATGTTGGGTTAGTCCGCAACGAGCGCAAACGCTATCGTTAGTGCATCATTAAAGTTAGGGACTCTAGCGAGACTGCCAGTGACAAGCTGGAGGAAGGCGGGGATGACGTCGTCATCGTACTTACTTATGACCTGGGCTACACACGTGCTACAATGGATGGTGCAGAGGAAAGCGAAGCCGCGAGGTGAAAGCAAAACCCATAAAACCATTCTGGTTCGGGATTGCGGTCTGCAACTCGACTACATGAAGTTGGAATCGCTAGTAATCGCAGATCAGCGCTCATCACTTGGTGAATACGTTCTCGGGCCTTGTACGCCCGTCACACCGAGAGTTGATAACGCGAAGCCCGTTGGCTAACCGCAGGAAGGAGCTGTCTAAAGATGGGATTGATGATTGGGGTGAAGTCGCTAACAAAGGTAACCGG
+
/"'++-./*,+.+.543.629..,0.04-/00(%%'((*5*&+0+)-5/0/,&0+**+&0&&'.1+7+1),,%')&***41/02588555++*''+8;79*3-)0,2546*01/*&())/102875<656+&)+1<-++,2-,/.2398336++.*)&&$-'&-.()&+)'/8:42565901/..1;3+)*+132478*/-(00015231,54.1750../+++-./,*&++.+((*'#(''%)*)**,/7177:5:0/*,.1.7863/0/0((),+-+)&%**,2',+*3*)0*(5,.0%&%%*+)'+)'((&+*&*+//*11+5/.-0/-,00008501974.2,)+)0+'(+()$('&)+-/*,7&)&&*13,40**---.01.')(#)()*'++*()(,2+6-%'&$$'&/..4..--(2/0861,/-**,-++,7743+,11-+'*-+1.+./-*1,5/04)*))--*,+++.0+2055618)++./23342629/*()'+*/)(*+7:6.%46-6,*)...2:*,/455594)))+2689<7:4342-/00178647868595:68236-+160+/,,*()--1383835375367+2-./1,'&$%--1075668<7261,--4/,*1,*+8.9-+)**3,--768731)22,(/.43845)0.2,+')'+*--1.9<,(/'0*00)'%'*+(%$&$'&)(,(%(%%(((%'%'('*)'-*-+&(()%,,1-0)+'**146.,**(+-'-/66934/0'&***,0130/7-+,%,%1070)+,)+.,...953111)/.,*,)--1843/01*)-31-/058/,0/.07:162314471.9*(*#&')/(,+,+.&)3*),-,04/*'+-*)*/24267232001()$%&;4/10,0/4/298+9976/,*('-.0*+%*%*%%%'.*224478230+-/21/-&(,.1987:0<007557:::980*,')+'(,+6/-8<92/+,)01.6'(*1<;93:8-+-87721/01-&('((&',($(%$$(**20,/+(./4/1134418170.92938;79-0(+&'*000(+%&$'))%*')*)&(+%&%%**3051/.2249878.,+,.7-*&%&%),'(--+0*--)')&)06,,...+$+%&),36-)*()%&&,1.042-)+)+-((*+853233:1-.2/81/50//00/26-4842.4...5/%*2:389.'++-479.7
@1283587d-4a72-4740-8d63-bd93fe366ccd ch=256 read=69663 start_time=2019-12-13T03:03:35Z barcode=BC01 runid=2c9cf7bc05858273f10e7d7ec552fc0bd742dc3e
CTCTACGGGAGGCAGCAGTGGGGAATATTGCACAATGGGGAAACCCTGATGCAGCAACGCCGCGTGAGTGATGAAGGTTTTCCGGATCGCTCTGTCTTTGGGAAGATAATGACGGTACCCAAGGAGGAAGCCACGGCTAACTACGTGCAGCAGCCACTTGCGGTAATACGTAGGTGGCGAGCGTTATCCCGGATTTACTGGGCGTAAAGGGCGTAGGCGGATGAAGTGGGATGTAATGAAATACCGGGCTCCAACTTGGGTGCTGCATTCCAAACTGGTTATCTAGAGTGCAGGAGAGGAGGTGATTCTAGTGTAGCGGTGAAATGCGTGAGAGATTAGGAAGAACACCAGTGGCGAAGGCGACTCTACCGGACTGTAACTGACGCTGAGGCTCGAAAGCGTGGGGAGCAAACAGGATTAAGGTACCTGGTAGTCCCACGCCGTAAATGAATACTAGGTGTGGGGTTTCAACACTCCGTGCCGCCATGAACGCGTGAGTATTCCGCCTGGGAATTACGGTCGCAAGATTAAAACTCAAAGGAATTGACCCAGGGGACCCGCACAAGTAGCGGAGCATGGTTTAATTCGAAGCAACGCGAAGACCTTACACTTGACATCGCCCATTACTCTTAGTGAGGAAATCCTTCGGGGACAGGTGACGGAATTGGTGCATGGTTGTGTCAGCTCGTGTCGTGTGAATCGGGTTAAGTCCGCAACGAGCGCAACCCTTGTCGTTAGTTACTACCATTAAGTTGAGGACTCTGGCGAGACCTGGGTTAACCAGGAGGAAGGTGGGGATGACGTCAAATCATCATGCCTTATGTGTAGGGCTACACGTGCTACAATGGCTGGTACAGAGAGATGCAATACCGTGAGGTGGAGCCAAACTTAAAACCAGTCTCAGTTCCGGTTAGGCTGAAACTCGCCATGAAATGAGTTACTAGTAATCGCGAATCAGAATGTCGCGGTGAATACGTTCGGGTCTTGTACACACCGCCCCGTCACACCATGAGGTTGGCAATACCCGAAGTCCGTGAAGCTAACCGCAAGGAGGCAGCGGCCGAAAGGTGAGGTCAGCGGTAGGGTGGAATGCGCTAAAGGTAACCGG
+
,)2-.2-58-.5014..-./76(0-,&2&&'%&'()+0/*',*0<72013358377;8681,,,,+)*++*-(+/*.093+-+6-431()*,99865;:/9.+.242..((%,'.+-52+*)0--/++.,/.-+6---46351668574.41035&)&&&'*1,,9+,,--7180193//227/,)(&,))+$0(&'1010,0..95(3-))-7)0/02-++%,)*42:01,)(&&*,3682+3.0551/8)2*-,.,643465555121*,.-/19;-7---21//2331+551/,0-)*))+(*3.*-089----59:739411:87&%$''''2(,6-9-..+*/-&12-8.,*0-2/2220/('((/34*)&''*+)+-/22832.3162%%&(,,26:84.*+./7*/',,'.+1+*(,-19./:965282+*0.6;97:;94113/03644:9;:5:90-9/-''(&*)23/28:867:*+++*+,/,1+'&(,8:62059669-&&+')+8;86024.,-9/2;:307782**)&&))-(0((&+29--1,,)*)-/**))*1+,'*++102/;:4:6;804/..0(0-.1/2*,+')'&('(,3,.0(/-*--((2,++-,/2(%+''(&)+*)142;7068645.20./48+((&*)4-58776,,10++-00,,...566753/,'*+3/))433:4-/-52*,15:433326787;.2...944500280/-/1:71:17--:,+,1-257/-'(*.//.2./50.,+%*(,1.+,++/-.)334,./799798577243:977+.,)+-.0570+./-,*,,./0/3698/9..6677543120-*)**+5450;000:66,&*++-,)(.*154-1,1*05*,.02:7846889')(**'+40./.3/+*)$%&'')'''&*()-,,,543003.-((32806(),73023270;101:8564272'034418//0...*..*,02+(./1324;7,+)*'-*)*,*1-,-64++/--07/2+()%'()824..1*)&$&),(35+965./2(+'&)&.))*.*,-..)124/.%+).*)%$'%%&'+*.6:722
@0325b007-c9d7-4447-bca9-5fb1c6af2df7 ch=265 read=45461 start_time=2019-12-13T03:03:32Z barcode=BC01 runid=2c9cf7bc05858273f10e7d7ec552fc0bd742dc3e
TTGATTTACCTTATTTACGGCTACACTGATCATCAATCCACCTTAGACGGCTCCTTCCTTGCAGTTGGGCCACCGGCTTCCGGGTGTTATCAACTCTCGTGGAGTGCTTGACGGGCGGTGTGTACAAGGCCGAGAACGTATTCACCATGCTGATTCGCGGTCTGTGATTCCAGCTTCATGTAGTCGAGTTGCAGACTACAATTCCAGACTGAGAATGGTTTTATGGGTTTGCTTCACCTCATGGCTTCGCTTCCCTCTGCACCATCCATTGCCAGCACGTGTGTAGCCCAGGTCATAAGGGGCATGATGATTTGACGTCATCCCCATAGCCTTCCTCAGCTTGTCACTGGCAGTCTCGCTTCAGTCCCCAGCAATGATGGTAACTAACGATAAAGGGTTGCGCTCGCTGCGGACTTAACCAACATCTCACGGCACGAGCTGACGACAACCATGCACCACCTTGTATCTCTTATGGCTATCTCCATCCTCTGGAGCCTTTATAGGTATGTCCAAGACCTGTAAGTTCTTCGTTACTTCGAATTAAACCACATGCCGCTTGTGCAGGCCCCATCAATTCGCTGAGTTTCATTCTTGCGAACGTACTACTCAGGCAAATTACTTATTGCGTTAACTGCAGCACTGAACTTTGACATCCAACACTTGAAGTACTCATCGTTTGGCGTGGACTATAAATTATCTAATCTATTTGCTCCCACGCTTTCAGGACTGAGCGTCAGTTGCAGGCCAGATCGTCGTAGCCTACGCCACTGGTGTTCCTCCATATATCCACGCATTTCACCGCTGCACGTAGGATTCACGATCCTCTCCTGCACTCTGGCTGCCTGGTTTCTATGGCTACTGAAGTTAAGCTTCCGGGCTTTCACCACAGACCCTTGCTGCCGCCTGCTCCTCTTTACGCCCAATAATTCCGGATAACGCTGCCTGCGTATTACGCGGCTGCTGGCATGGTTAGCCGTGGCTCTAATGAAGTACCGTCGCTCGGCTACCGTTTCCTTGGCCGGTGACGATGCTATTAAACACGATAACTACGTGTAACATATCAACAGGTGATAACGATATCAGAGGTGACATCAAAGAGCGAACGTCTGTCGACCCTGGCTTCAGTAAACCATAAATCAGGCAGCAAGTGCAGGGGAAGGATCGTCGATCCATCAATATTAACTGATAATGCGGCTGGAGGTTTGCGGCTGATCTGACCACTACGGCGTCAATCGAAAGCGATGAGTTGAATCCTAATCCGCGCCGTAATTAGTGTTGGATGTCAAGTTCGATGTGATTAACGATAAATACTCGCTTACAATCAACTGCGTTAGCAGACTCCAGAAGTTACAAGCGCGGTGGGCTGTGATTTAATTCGAGCAACGCAACGTACCGAATGTGTTGCTGCTCATAAAGGGCTTTCGAAGATGGAGAATATGGCTGGAGTCGGTGCGTGGTTGTCGTCGGCTCGTGTCGACGAATGTTGAGGTTAAGAATCGCGGCGTCGGCTTATCGTTAGTTACCGTATTAAGTTGGGACTCTATTGCCAGTGTTTAAGCGGGCGAGGATGACGTCGAATCATCGTATTACCAAACCACAGATTGCCGATAACCACAATGGTGGAAACGAACACGGTGATAAAACCATAAAACCATTCTCGGTTCGGTTAATGATCTGCAACTCGACTTGCGAAGATTGGAATCGCTAATCGCGGATCCTTTCCGTAATGCTTGATGATCACGGGCTTGTATTACCGCCATCACAGTTGACCGACAACCGGTGAGATGCCAACCGAAGATAAACGTTTCGAACAGCGCAAATTGGCTTTACAAAGACACCGATAACTCCGCCGGCGCAATACGCCGCG
+
3*'*)40+.51/(--&(/.32**+-.*')(((,+/0+2/(*&+((+.0,423330600*2)+&,,7&0+*,)-,+('''*'*0*,)/61340+,.////2/)'%*'%(')(-.552(4001,2/3221632)$()()%,+092/26+/45574691))*%*&%%%)*,2-.*())()),.46497/-+4,).'))''&%)&1$,&%%23-.'++,+5-:76+$+&-3-9*%)**,(.3-0'('%&&+&$(0*80+()*)(%-.88845583.)-00.00/.1*+**0/+'*.-..83-//5,3-/,-..,671,,,'+***+02)&((*.3/;651+)))1*&+2)*+('()1120/--0,+**)0,)%&#$'.(-0248,77257770))-/(0/--82569:;773***/)-0.3/031.02432/)*.()'))+32-,++,-44)58473324514/0(').00-,%**0&4546-,*/.,-0/-/05:0/03/6,%(&)')(+'*.'2)2.284.'%&((;08+*('(')0./(*,1,486.-(**-&*'%'3)*,,.$*)//-'',208293%%+)'*,6,+.7:-1-+,)(15/0/2/-''*),44,..-5-/.6//3**(-)+(,.&0*,-,//+&'&+-3../785141,'),(#%&'*//2237622.'&+,-+*2234/&)(3)7,54502/0/,/9-*/2.7+&)*)-96.'671//)&&''--*,/-()%*%(/*-.;:574'(&#%%%$'',.),.+,*,0-33*-4.0042--&$'(**-4&($,+,.5././'.$*)),0/')+/311/0.60*)+'(,-/-2/0+.))+//3,&%%'&&#&')71,)+.702*,*/+((/0--41,%%''(*0,*,')(&$(&&&'+1-..020,*.2)%+)&((*,+'-*1+-0224//.((*%*.*&*(+&+*'*++.*&%'(--,*%(%+0*()2,07-+(*'$0'*%)&')(-122/&*,,--,-%,/'+300%%%%&)*-/))%%(#&#%&'*(('&$$$&*%*(((++*+'$%$%$&#$$%%()*'+$'&)'&%%*),,+,((%)'&'%)''''&%%+)%&#$%'#%&$$&%'(&(%$$%%'&(+.)'%&,+,'&%$&$'&%$),()()&,+((%&',*.*(*'&()*')()'*)&%%,)'$$''&(%$%&$$$&%&'&%%(%&)&$&&(+,)((&%$&&#&&%&%%)&%,.%(('',+'&'&$%-&#%&%%$&%'&'&*,+*'%%%&$%%+*/.3.82*/.*(&,5*))*%"&&*.)+&&(+-6-+)&),)(&%$%'')(,0)*)/*-)&$($&'$%7*)&&%&($&(*,'))()&+(($$%#$$#/,',(-)'&(#&%$%&'&&%%&'+2($)'$*#'(&%)%&%(()23-),&''('+((/*,.0*'&$&())()'$),)$'&'),')(,()+0,/047/*(')+))&&$&'%%(&'#$&&&+(.4&(&(&'+%&&&%%$%$%$%&&*1,2*('//125*&',(.)+,.+44/+)(+%*&#''&$)&(+(+-&+('%%')&+*(++((()(&.(*%32&)$'%%(')'')%$''())%#%&'%'%%&&&')+''&''')'&('+&%&)*(&$(%'+-'(&'&(-1-++)*/,.-&$*(,+,-+)&&&',,-/)(&&'''$%&&%&('%&%/(,'&(()'&%*&'&-/*'$%'$#$$''$('%'$###*$,)),-$'+13-/'%%'$$$''$%$$&&%'$&**'&&&$$$$$)*&%+)%%$$#$%%)161-4++*.+')'$''&'''%&%&$&'&)%$%&&$&&&(.4*'$%$(+)*%)'&%*'$**+..%$(&&&-&%$%%'
@27e2da57-4241-4ff5-a0d3-055478a3247c ch=365 read=78628 start_time=2019-12-13T03:03:42Z barcode=BC01 runid=2c9cf7bc05858273f10e7d7ec552fc0bd742dc3e
CTCCTACGGGAAAGCGGTGGGGAATGTTGCAATGGGCGCAAACTGATGCAGCCATGCCGCGTGTATGAAAGGCCTTCCGGGTTGTAAAGTACTTTCGGCGGGAGAGGGAGTAAGTTAATACCAACGCTCATTGACGTTACCGCAGAAGAAGCACCGGCTAACTCGTAGCAGCAGCCGCGGTAATACGGAGGGTGCAAGCGTTAATCGGAATTACTGGGCGTAAAGCGCACGCAGGCGGTTTGTTAAGTCAGATGTGAAATCCCGGAAGCTCAACCACAGAACTGCATCCTGATACTGGCAAGCTTGAGTCTCGTAGGGGTAGAATTCCAGATGTAGCGGTGAAATGCGTAGAGATCTGGAGGAATACCGGTGGCGAAGGCCCCTGGACAGACTGACGCTCAATTGCGAAAGCGTGGGGCAAACAGGGATTAGATACCCTGGTAGTCCACGCCGTAAACGATGTCGACTTGGAGGTTGTGCCCTTGAGGCGTGGCTTCCGGAGCTAACGCGATGGTGGTACCACAGAATACGGCCGCAGGTTAAACTCAAATGGTGTGACGGGGCCCGCACAGCGGTGCAGGCATGGTTTAATTCGATGCAACGCGAGGGCACTTACCTGGTCTTGACATCCACGGAAGCTTTCAGAGATGAGAATGTGCCTTCGGGGGCCGTGAGACAGGTGCTGCACAGCTTGTCGTCAGCTCGTGTTGTGAAATGTTGGGTTAAGTCCCGCAACAGGCGCAACCCTTATCCTTTGTGCCAGCGGTCGGCCGGGAACTCAAAGGAGACTGCCGGTGATAAACTGGAGGAAGGTGGAATGACGTCAAGTCATCATGGCGCGACAGGGCTACACACGTGCTACAATGGCGCATACAAAGAAGCGACCTCGCGAGAGCAAACGGACCTCATAAAGTGCGTCGTAGTCGGATTGGAGTCTGCAACTCGACTCCATGAAGTCGGAATCGCTAGTAATCGTGGATCAGAAGTGCCACGGTGAATACGTTCAGGCCTTGTACACACCGCCCGTCACACCATGGGAGTGGGTTGCAAAGAAGTAGGTAACCTTCGGGGCGCTTACCACTTTGTGATTCTATGACTGAACTGAAGTCGTAACAAGGTAACCGG
+
,-40%)015*-*&+++/)+23)-//&/3,,/-/:7,+$-''&,-,,2451&2725183-/-))./3614'+*798<--.:347.124+-/.-./.)&*&*2/**'),+&'(,-).102/-/)&$'%'&*&/()(.-(*$))(,%&/)%))%(/1-.+*+10/-.'(#%)&.,-.80.*+()2+,+93,)-.&**345/5-6+2*/2(0*.//+.6<<9:8188,**,3)2,347;;8,65,%,1,4-570/220/+.21*71+(($$')0/0+1***-1-803*.-,,0-,.01116/.),%'((,,2367955,0(50/2+..0+2*(,%&$%%')**-'+/'(,/14300//065:/+-+)1-121162296/.1(*/95,+5621++400012666.+$.*,--+/,&())-,)$)':94006,./7+,13559*+5:93344,.1597778;4.,-.,::97.4-6,0,(1-(6%68/40//77569/6..0.*++&)+1330-.)$&(('%%%#,(&(''(&*(0,577,-,)1.,3:0,-,24824/-*)&$%(%01/7.(*$*(./.,/'$$'1/+----;9465;855634413,**((,,)%'0+245+,*-%&%((*.1.,()-,,,(*,1/*.-,+./450.4.,.,19686)381,1,,-.3468-/0/1291,'(&*.-**-367-+,--:5524831/038.64<5;/5.3.14+.+&)0/7*+56569-62)*-,.14*2++-77;7.7&/-.,3/10/++*-2532++3(+//489./,,,124;/112.+1)-/07135,3/--000/.--/45:4%%,*)')'*-.1.3/31100.237389376960;100888614(%*(&)9987988.--+,',*,).0334757677:/1037:9977,//2*2)2,0/-,/03213200366559:681%&*/6)2-../.--()+*'+,0429608)(*+&*(+)'+070./2,)--:::'07915+%)'(./-0829911864514:3659-+++0843<445;,(,-+,/03,.,(**-,+5/,**')''+5'1189*2/005-&$(((+*+$$$%()*)())+-/006'4+3:8;67
@2e63e9b0-d0d2-479a-876c-648154aca255 ch=459 read=43419 start_time=2019-12-13T03:03:42Z barcode=BC01 runid=2c9cf7bc05858273f10e7d7ec552fc0bd742dc3e
CTCCTGGGAGGCAGCAGTGGGAATATTGCACAATGGGCGCAAACCTGATGCAACCATGCCGCGTGTATGAAGAAGGCCTTCGGGTTGTAAGTACTTTCGGCAGGAGGAAGGGAATTAAAGTTAATACCTTTGCTCATTGACGTTACCCGCAGAAGAAGCACCAATAACTCGTGCCAGCAGCCGCGGTAATACGGAGTGCAAGCGTTAATCCGGAATTACTGGGCATGCAAAAGCGCACGCAGGCAGTTTGTTGATCAGATGTAGAAATCCCAGGCTCAACCTGGGAACTGCATCTGTGCGGCAGCACGAGTCTCGTAGGGGGGGGTAGAATTCCAGGTGTAGCGGTGAAATGCGTAGAGATCTGGAGGAATTACCGGTGGCGAAGCGGCCCCTGGACGAACTGACGCTCAGGTGCGGCGTAAGGAGCAAACAGGATTGGAATGCCACCCTGGTAGTCCACGCCGTAAACGATATCGACTTGGGGTTGTGCCCTTGAGGCGTGGCTTCCGGAGCTAACGCGTTAAGTCGACCGCCTGGGAGCCACGGCCGCAAAGGTTAAAACTTCAAATATGAATTGACGAGGGAATTTTACCACAGAAGCGGTAGAGCATGTGGTTAATTCGATTTGTACGAAAGAACCTTACCTGAAGTCTTGACGACATCCACGGGAAGTTTTCAGAGATGAGAATGTGCCTTCGGGAACCGTGAGACAGGTGCTGCATGGCTGTCGTCAGCTCGTGTTGTGAATGTTGGGTTAAGTCCGCAACGAGCGCAGCCCTTATCGCTTTCTTGCCAGCGGTCCGGCCGGGAACTCAAGACTGCCAGTGATAAACTGGAGGAAGGTGGGGATGACGTCAAGTCATCATGGCCCACTTGACCAGGGCTACACGTGCTACAATGGCGCATACAAAGAAAGCGACCTCGCGAGAGCAAGCGGACCTCATAAAGAGGTGCGTCGTAGTCCCGGATTGATCTGCAACTCGACTCCATGAAGTCGGAATCGCTAGTAATCGTGGATCCAGAATGCCACGGTGAATACGTTCCCGGGCCTTGTACACCGCCCGTCACACCATGAGGTGGGTTGCAAAGAAGTGGTAAGCAACCTTCCGGAGGAACGCTTACTTTGTGGTGATTCATGACTGGGGGTGAAGTCGTAACAAGTAACCGG
+
,,('#')*').*1697687;4+2,/41/,,/142)3/-++0.(+,1145/.&(*054137/266557,*1+&(*)1/99:80;66845:8310/536.*/*)4-'-,)(((%&%+'55602637214/65.,347031/%234;-2.)%%%&,*&*('((-*(&+,2-*0.267:6,20/32+(%&%'&$&(%+$')216601/5-7,,2(),*'2)+,9986/+/-/175,)+,344.0('//-2390)+)$%0346,+()%%,-+)1.+%.51.1/74:49<52412,..)+&&(**(*)&()%(%&,,1150-'+/33613,0/+///2-/,190/+(*+/00+'1,),061/+*),049;/.0)($&$%(,/,+++')(&'+.)53,))175.,+**/344566516788)(%$&)'*./'*06;77/7.-3-(*'+)%*,)03*),'&*+,76.123:658;60/,,%,***+++,11.0:/1.54'''*+,026-3,,05,1)-*+0**13323060,),.41()(+8::;3+)&+*12788587<)4-59/983,*,(&'0'''(+318275/))&%%&++,(',*'+&'*)*--3//,(%0*.))+//7/6390)&0)+''&1,,50'+102.4-2740,(%+&(*,&)+*1555623-6(.--/79,7/,,..311..900657:6;:.88/818687-016-68:9;::9782622177761')*+0776/5,'''0//0;1977:873+2''*2/4.+()-/,+0'%&%$&)&(+0-'**),24666;:1(0-00-)*(&*6))')&33'30+*)(('+0)/()),.+/40722672-1337763,)(+.08864080:.&((&)*-2/3-,-))('(+-5985.8--5:624434836)&)+*)*-78867200++)+-76*-6:635552307(&'(%)(--.6370626)(0/-2-,),-0-0-//00,*/23879190/.2,62789+-)+%-'&)+89:;514(,)-7315-(-075,*-*)+,0:286-0-/$%&%(')*)*'+00'0245138/10',-,12,-96866*&'&'().*+/&+/002140*2,++&&$&(&('&'-/-+,-*.167876722222;5)$*+.3./04684367145:8;6:
@783c42ae-e2b8-4c9e-b546-8014e46f2697 ch=324 read=54317 start_time=2019-12-13T03:03:52Z barcode=BC01 runid=2c9cf7bc05858273f10e7d7ec552fc0bd742dc3e
CTACTTCGTTCCAGTTACGTATTGCTTTTTTCTGTTGGTGCTGATGTGCTCCTACAGGAGGCAGCTTGGTAAGAATATTGCTGTGAAACGGCGTTACAGCCATGCCGTGTATGAAGGAAGACTAAGGACGCGCAAGAATGCGCAGCGGGAGGAAGGGAGTGAGTTAATACCTTTGCTCATTGACGTTACCCGCAGAAGAAGCACCCGGCTGCTCCGTGCCAGCAGCCGCGGAGGTTGCGTCAGATTACTGGGCGTAAAGCGCGCAGGCGGTTTGTTAGTCGGTCGTGATCCACGGGCTCAGCAGGAACTGCATCTGATACTGGCAAACGAGTCTCGTAGAGGGGTAAAATTCCAGATTGGCGGTGAAATGCGTGAGATCTGGAGGAATACCGGTGGCGGCCCACGGACGGGCGGCGCTCCGGTGCGAAAGCGTGGGGAGCAGAGTTAACCCTGAGCGGTCGCGATAACAGAGCTTGGGGTTGTGCCCTTGAGGCGTGGCGCCGGAATAACGCGTTAAGTCGACCGCCTGGGAAGTATGGCCGCAAGGTTAAAACTCAAATGAATTGACGGGGGCCGCACAAGCGGTGGAGCGTGTGGTTTAATTCGGTACGCGAAGACCTTACCTGGTCTTGACATCCACGGAAGTTTTCCAGAGATGAGAATGTGCCTTCGGGAACCGTGGGACAGGTGCTGCATATGGCTGTCGTCAGCTCGTGATGTTGTTAATGAAATGTTGGGTTAAGTCCGCAACGAAGCGCGACATATCGCTTGTTGCCAGCGTTGGCCGAGAACTCTCAAAGGGCCTGCCAGTAATAAACTGGAGGAAGGTGCAGGATGACGTCAAGTCTTGGCCCGCGCCACGACCGGGGCTACACACACGATGTACAATGGCGCATACAAAGAAGCGACCTCGCGACAAGCGGACCTCATAAAGTGCGTCGTATTAGTCCGGATTGGAGTCGCAACTCGACTCCGGCGGTGGGAATGCTGGTAAATGCAAGGTACGGTGAATACGTTCCAGGCACATTTTACCGCCCGTCACACCATGGGGAGTGGGTTGCAAAAGAAGTGATAGGTAGCTTAACCTTCGGGGCGCTTACCGCGATTCATGACTGGGGTGAAGTCGGCAAGGTAACCGG
+
#$%%&**),10-,)13(*3,).+(+-088;,67.8.3,2&%$*,.-+)((*''&1&50'(-'-+''%&&(#),.3-,.,*,+-,(&'%&&'(&'(%,/,26221)'$&%++/22.)&)'&&---',)))'(),+0+-55**#%&,-,71')''(*/+&(&%&),0,7-01025,),..,8-,+63/;/-94),--/,'+)(*'.+&'*'(),23/*-24*),,+.5'&%()*-*'&%$#$)()+3*)*++11-'*(,**+-/-002685;06,303'(.-)&(''&''%))(,/5678:.+0)1,1-/344/.,)()*,6342/,-)(%$+-/44882-(.484+0*+.,-0('-$.%*&'095429821443,.'%*-269../,,1+..4,'((()//3)$))1),'''&%(%$$&'$-&'()'.1)(),--14+(&'')$')*&',02/.$&&.-&&%&%%&##%(&,%(-**0)).1/.81;,,6.-/86707+)'--++*%&((+'-*+.2*((*+*0/-3.2,4*)('+02,-.715590:6913690-.'((&&)-2/552,464(&&$')+-2342:614***'*%&(24<;097:0,&&$%&-)+-*+5123/2:72--+/+*,.5780/1/.(()-<;6+()),-.95522721434;9<9&0,*(13/1./(.-*133224./,+&&*++,478610---02'(*%,,/30.3-0.33372.5056128350057*,0-2'&''()*'&.$&&(&$%'+,-8*.74)52,**&.+)%)**'+--032',,&&$%%,0))((&)/5/--.1+(,*0+-+*%&--..1..-,-)'%()152-290),+0/),+..4&684762.,)'('')*+(&%)/:666554+/-//60%&&()1.,,/+&$&(')+'),60-2+-)*.73,+26554,/)**+-82.02.252-**+*'**,./187674-(-.//.'(((-)&'&&&&)/*('&*(,&%%'(/,-3:755-134%#2'%$&#&&&'*,4./8*-03.212978789+)),/814-()(*0)',,++++.(-/--++--8.696<7,:731)*5-,5*'%('-6/.0/+01-.*&*('+(&&%#(/1/507:::1-
@c9af89a7-5ca3-407c-80a7-c8aea1cbc4d1 ch=176 read=93444 start_time=2019-12-13T03:03:50Z barcode=BC01 runid=2c9cf7bc05858273f10e7d7ec552fc0bd742dc3e
CTCCTACGGGAGGCAGCAGTGGGAATATTGCAATGGAAACCCTGATGCAGCAACGCCACGTGAGTGATGAAGGTTTTCCGGATCGTAAAGAAGCTCCGTCTTTGGGGAAGATATGTGTGGTACCAAAGAGGAGGAAGCCACGGCTAACTCGTGCCAGCCGCGGTAATACGTAGGTGGCGGCGTCCTCCCGGGTTACTGGGCGTAAAGGAGCATGGGCGGATGATTAAAGTGGGATGTAAGAAATACCCGGGCTCAACTTGGGTTTTCATTCCAAACTGGTTATCTAGAGTGCAGGAGGAGGTGGAATTCCTAGTGTAGCGGTGAAATGCGTGAGATTAGGAAGAACACCAGTGGCGAAGGCGACTCTCTGGACTGTAACGACGCTGAGGAGCTCGAAAGCGTGGGGAGCAAACGATTAGATACCCTGGTAGTCCACGCCGTAAACGGTGATATAGATACCTACTAGGTGTGGGGTTTTCCAGCACCTCCGTGCCGCCATAACGCATTAAGTATTCCGCCTGGGGAATTGCGGTCGCAAGATTAAAACTCAAAGGTGTGAAGCCCGCGCACAAGTAGCGGAGCATGTGGTTTTAATTCGAGCAACGCGAAAGAACCTTACCTACCTTGACATCCCGCCCGTATAACGCCAATCGAAATCCTTCGGGGACAAGGTATTAGGTGGTGCATGGTTTGTCGTCAGCTCGTGTCGCTCGTGGTGTTGGGTTCAAGTCCGCAGCAGGCGCAACCCTTGTCGTTCGTTGCTACCATTAAAGTTGAGGGACTCTGGCAGAGACTGCCTGGGTTAACCAGGAGGGAAGGTGGGGATGACGTCAAATAAATGTGCATATGTGTAGGAGATACACACGTGCTACAATGGCTGGTACGCAGAGATGCAATACCGTGAAGAGATTGGAGCCAAACTTTAAACCAGTCTCAGTTCGGATTGTGATGAAGCGCCTACATGAAGCTGGAGTTACTAGTAATCGCGAATCAAGTGTCGCGGTGAATACGTTCCAGGTCTTGTACACCGCCCGTCCATGAGAGTTGGCAATACCGAAGTCCGTGAGCTAACAAGGAGAGCAGCAGCCGAAGGTAAGATCCTTGATTGGGGTGAAGTCGTAACAAAGGTAACCGG
+
*--1*+.,/0(*./+00./4/4+&(&'0+)-(+12-),,04/034011/,335437:0///+()++/.,,.,4,782+,.,+,.57/),')'')-07)*05:82/6,0.+-.%''()$)((%+'*3)('.3)*+(*(14/1284125010&+'--,-/-),-,+...(3)0)-*+2710.++&&)+0,&)*$%%&(009765696+.,%&('.&-*+*00-++*1.:/048<:9:621($++()'7/(.1.839(.)+++/&,*,('&)-9-99::::112//..,,'-.26)+('(,'**).+.*1+/4++,70*&,+0844/75-,167/+)+/*'0-22.016688')*./--13.3133111117:<784,''/*625344..++%()//*-+('(21/56),(./:(1&$12/.28+15+/20.((116,.-08749<;5/-*)**)'+(.'')($%)*/256440*00-87,-,('/139587130760460.-4-,,0.815-156490.2323''&(',))0'756'()(')6,7:;255810)0.((&%&)',5.+,&**,,)'(')*--(,,830-01.:;31:8;802-/10456448-)*-/++)'.4/00*&()+-14/).%('#%('**%*&.++-:8%(,+'/5.66/7;3,,+0)'&%$$(3+,47611-/**-1),0044605567222.-#''/,/*'&%)*'(-02%-.-.40$-&&+**113411390-4+---(+$**0'...4;38425/(1.%$*492726)'//((%,143789754,*0%%&/(+2,-/,+.,.,1.3,0121/..-&'(,()&)&&$'&*'(%(((),))')(.00/(+--2:7619114.++,0-,,'*)*)-.99030-,09354*'''(%.&0+%'.21;:635018::;7-8668156;747112)'&%&%())+6766220231711272&'.5../34.6.--'',0..,/*((),2.1-))*..,++*,,+*$+***,0+0).-/372:6/*(---/.(%')3/3.28711.*+.,,177735)-2*'*'*(0()%''')*%./4..0)+)-)(,/1,-..+/./35*((.*',5178:49:/-4.2;7:58
@b70cdae4-9c87-4bf7-95e5-65d4d8cea0b6 ch=195 read=50557 start_time=2019-12-13T03:03:59Z barcode=BC01 runid=2c9cf7bc05858273f10e7d7ec552fc0bd742dc3e
CTCCTACGGGGAGGCAGCAGTGGGGAATATTGCACAATGGGCGCAAGCCTGATGCAGCCATGCCGCGTGTATGAAGAAGCTTCGGGTTGTAAAATTACTTTCAGCGGGGAGGAAGGGTAAAGTTAATACCTTTGCTCATTGACGTTACCCGCAGAAAAGCACCGGCTAACTCCGTGCCAGCTGACCGCGATAATACGGAGGTGCAAGCGTTAATCGGAATTACTGGGCGTAAAGCGCGCAGGCGGTTTGTTAAGTCAGATGTGAAATCCCCGGGCTCAACCTGGGAACTGCATCTGATACTGGCAAGCGAGTCGTAGAGGGGTAAATTCCAGGTGTAGCGGTGAAATGCGTAGAGATCTGGAGGAATACCGGTGGCGGCGGCCCCTGGACGAACTGACGCTCAGGTGCAGCGTGGGGAGCAAACAGGATCACCTGGTAGTCCACGCCGTAAACGATACTCGACTTAGGTTGTGCCCTTGAGGCGTGGCTTCCCGGAGCTAACGCGTTAAGTCGACCGCCTGGAAATGCAGCCGCAAGGTTAAAACTCCAAATGAATTGACGGGGGGCCCGCACAAGCGGTGGAATGGTTTTAATTCGATGCAACGCGAAGAACCTTACCTGGTCTTGACATCCACAGGAACTTTCCAGAGATGGATTGGTGCCTTCGGGGCTGTGAGACAGGTGCTGCATGGCTGTCGTCAGCTCGTGTTGTGAAATGTTGGGTTAAGTCACCAGCAGGCGCAACCCTTATCCTTTGTTGCCAGCGGCTGACCCGGGAACTCAAAGGGGCTATGATAAACTGGAGGAAGGTGGGGATGACGTCAAGTCATCATAGCCTGACCAGGGCTACACACGTGCTACAATGGCGCATACAAAGAGAAGCGACCTCGCGAGCAAAGCGGACCTCATAAAGTGCGTCGTAGTCCGGATTGGAGTCTGCAACTCGGCTCCATGAAGTGGAATCGCTAGTAATCGTGGATCCAGAATGCCACGGTGAATACGTTCCCGGGCCTTGTACACACCGCCCGTCACACCATGGGAGTGGGTTGCAAAAGAAGTAGTAGCTTAACCTTCGGGAGGCGCTTACCACTTTGTGATTCATGACTGGGGTGAAGTCATGCTCTGGAAGTAACCGG
+
003*(,0*,4.++/.-///9966:/,22003+*+-4<55;52,-,0).441'/%)++0323132/./1/1/12/.()($&(-,+88373133.&/*),-160,01/38.)-,+&-1*005-.04/4/2313;4.286205/,05/:,-4+%,&&)+(.()86:18200//-0-,-232*$)())72(((%&,+,.920.*,,1366133791711092121..28799889;5--(+'*),476638<01;:8148''3221/372*389,,67738.12826:5383455543/-+*&,*)*)/+%(*(++*()*)'*/7,..'6)/1,(5+-,1-...:84.53--:902,-+,+11:.+5,+3/4:;37.5*''*)1,2;4--576-**+)'****/.3)-.-/-'))-,402+),.9:56(41*-%&./)*74.2423.0-4..,98-++()$%&,+,,4-()*+,+-104*(,*+/4.,.1:56/8.'/0*./15:7761/6.1.276593/23,--,(&)$($,1,3345-615/:;8005(8962134040/150398*+('$,+.))'*,839.0((%),42*,:/;32032-1'*),+17-/5/0*0+/1/.0.001/-.0//1**)-+,--,:3..,+()*477)9,+-6.041-4*83.015531316/699999330/13048886871433574,3-++.,33++.23:0803'()*)-8/&0%%02275317/.3112-06.+/0-2:45/)(**,,15+*41.-.644;*-+.)*,+*)*+,-.101/-2/-//0/6::40--,.*./41133486.0'0-)('''&(0644351,,'(',)*(+00:3.;//0568877(&(%(''(-+++.11755434;,+15:33525+)/4++.133448:9981+-,&6)%-%(*1339**/114)4269476-*(')+005521'&(*,2-..87:939(+,112/52--2-+))0.2778:5:4*4454141212..)-588<6356510142::/-'&&01+,902578-%*)''%*+*&('&1*66617)71*/6/4827125%,15-,5579:70412355:60**'()(5)('(*)&%&%&'*-58848
@5f3d72d0-d4ba-44ba-8696-b59329f4015b ch=467 read=45145 start_time=2019-12-13T03:03:57Z barcode=BC01 runid=2c9cf7bc05858273f10e7d7ec552fc0bd742dc3e
CCGGTTACTTGTTACGACTTCACCCCAATCGCTGACCCTACCTTCGGCCGCTGCCTCCTTGCGGTTAGCTCACGGACTTCGGGTGTGCCAACTCATGGTGTGACGGGCGGTGTACAAGAACCAGGAACGTATTCACCGCGACATCTGATTCGCGATTACTAGTAACTCCAGCTTCATGTAGGCGAGTTTCAGCCTACAATCCGAACTGAGACTGGTTTAAGTTTGGCTCCCACCTCGCGGCATTGCATCTCTCTGTACCAGCCATTTGTAGCACGTGTGTAGCCCTACACATAAAGAGGGCATGATGATGACGTCATCCCACCTTCCTCCTGGTTAACCCAGGCAGTCTCGCTAAGAGTCCTCAACTTAATGGTAGTAACTAGCGACAAGGGTTGCGCTCGTTGCGGGACTTAATAACATCTCACGGCGAGCTGACGACAACCATGCACCACCTGTCACCTTGTCTGAAGGATTTCCTCGATTAAGAGTAATGCAAAGGGATGTCAAGTGTAGGTAAGGTTCTTCGCGTTACTTCGAATTAAACCATGCTCCACCGCTTGTGCGGGCCCCGTCAATTCCTTTGGTTTCATTCTTGCAGACGTACTATCAGGCAGTGCCCATTACCGTTAACTGCAGCACTGAACTTTGACATCAACGCAGGCTCATCGCTTGCGGCGTGGACTACTAGAGATTATCTATTTGCTCCCCCACGCTTTCGGGACTGAGCGTCAGTTGCAGGCCAGATCGTCTTAGCTTCGCCACTGGTGTTCCTCCATATATCTACGCATTTCACCGCTACACATGGAATTCCACGATCCTCTCTCCTGCACTCTAGCTGCCTGGTTTCTATGGCTACTGAAGTTAAGCTTCGAGCTTTCTTACAGACCCTTGCTGCCCGCCTGCTCCTCTTTACGCCCAATAATTCCGGATAACGCTTGCCACCTACGGCCATTACCGCGGCTGCTGGCACGTAGTTATGTGGCTTTCAATAAAGTACCGTCACTCGGCTACCATTTCCTGTAGCCGCCGTTCTTCGCTATAACAGAAGTTTACAATCGAAAACCTTCTTCCTTCACGCGGCGTTGCTCGGTCAGGGTTTCCCCATTGCGAAAATTCCCTACTGCCTCCCGTAGGG
+
792728/207+.-,-6689;800360*1-0.10.*.8/+.4;;<:2;3716668986$'&(+808/0+--*%)*1/78:5*()+(0+,6.8--..26;99911//720/620*&(''%'2.-+592665795<549;0467813,+,08;4*+*(-0/2344339303,+,/59645588:;:600,:9+),4,''+1976.-1787674612373;<27129-060,-4**7:894627;77:46778765555528:333;2192.-,--+,/02652446<0///**)*.2,)'+0+***0*)(&+#$)+1273586+176:3//1)+(.*1.,02/,,-+&.12898:8*-)/022531*/,70301*,**+-4330(%&&**2-(/*+-01016647;676<:432/4+%(-*22..0-/0%-))-655,4649728<7:6656;/260566320.2,-,%')'(%$-20.6676.9-3.&((+-423492(,3.01799833467003+,3+4.<98;5/0/2-%*/.2))*/,3<::8&$&()1..491/02-039454283,,3415012109+**+::247953701'(16.4+,*('*)/-*%('&)+()0/&25/43716322/-3133384+,'**0135:072*-$&(+/87::/,.,*,.0+,+2:686/34-%*&%1-1.,,+,70+,1/5:80+/,.,:90-<;89984776-,(-.9+649733/.179460+-*$%*&)*8;77885545/7..12.0298989686882<;1/7;34631./.132223328,*)*-,)(+.1012547/0/012389889467/:64125.-())*12'1)*5-)(*+21*&)((((('&$%#%'-5&&2)./0/7)*286211393-42((/+)%&2-67:;90./00:9:85435135,.2/1/4&%$(13/083/20//31345-(*+,108)'$'(+1-,,2+-1,/52/238;718'+./-1/..39.6<4,561*,).513859<844.,.156433+(%'(*4/()%).1*,7:-9:7:6694.45/-/..-95011+,.10<8856940;-09;2(/+*,*,97;83:1,('(''+.-.:2.021)(
@e6490af3-da04-4ff8-a7dc-acf8f5d582c5 ch=305 read=80464 start_time=2019-12-13T03:03:57Z barcode=BC01 runid=2c9cf7bc05858273f10e7d7ec552fc0bd742dc3e
CGGGAGGCAGCAGTAAAATTTTCGGCAATGGGAAACCCTGACCGAGCAACTTGCCGTGAAGGAAGAAGGTTTTCGGATTGTAACTTCTGTTATAAAGGAAGAACGGCGGCTACAGGGAAATGGTAGCGAGTGACGGTACTTTATTAAGCCACGGCTAACTACGTGCCAGCAGCCGCGGTAATACGTAGGTGGCAGGCGTTATCCAGGGTATTGGGCGTAAGAGGGGCAAGGCAGCAAGGGGTCTGTGGTGAAAGCCTGAAGCTTAGCTTCGGTAAGCCATAGAAACCAGGCAAGCTAGAGTGCAGGAGAGGATCGAATTCCATGTGTAGCGGTGAAATGCGTAGATATATGGAGGGAACACCAGTGGCGAAGGCGACGATCGGCCTGCAACTGACGCTCAGTCCAGCGTGGGGAGCAAATAGAAGTTAAAGATACCCTGGTAGTCCACGCCGTAAACGATGAAGTACTAAGTGTTGGATGTAAAAGTTCAGTTAGCAGTTAGCGCAATAAGTACTCCGCCTGAGTAGTACGTTCACCAAGAATGAAACTCAAAGAGATTGACGGGGGCCCGCACGAAGCGGTGGAGCGTAATGGTTTAATTCCGGAAGCAGCGCGAAGAGCGCACCACCAGATGTGACATACTCATAAAGGCTCCAGAGATAGATGCTATATGAGATACAGGTGGTGCATGGTTGTCGTCAGCTCGTGTCGTGAGATGTTGAGTTAAGTCCACAACAGGCGCAACCCTTATCGTTAGTTACCATCGTTAAGTTGGGGACTCTAGCGAGACTGCCAGTGACAAGCTGGAGAAGGCGGGGATGACGTCAAATCATCATGCCCTTATGACCTGGGCTACACGTGCTACAATGGATGGTGCAAGAGGAAGCGAAGAAGCCGTGAGGGTAGTAAAACCCATAAAACCATTCTCCAGTTCGGATTGTAGTCTGCAACTCGACTACATGAAGTTGGAATCGCTAGTAATCGCGAATCAGCATGTCGCGATACGTTCTCGAGGCCTTGTACACACCGCCCGTCACACCACGAGTTGATAACACCCGAAGCCGGTGGCTAACCGCAAGGAAGGAGCTATCTAAAGATTGGGATTGATGATGATTGGGGTGAAGTCGTAACAAGGTAACCGGAAGATAGAGCGACAGGCAAGTAGGTAACACAAAGACACCGACAACTTTCTTCCTTAAGCAATACGTAACTTTAC
+
2(91,47.1----.2,')'-42.+./5:652,$(*142--.5423.-3-+-0,*(&%'+/.-/.*-2+5-811/0:509/--))+724-//.,56/,1,4/443&-**51338(2*&*.,-890-/-)%&(+44'%%&(03/+2--,(*-./,*/.-1-/,0//448235-018/1700/9///570410161(2783531.6+'-)%(%/(5553+,-,'',0.))'))-(%),-))1/./2652112,,-1&(&%*&(&&*('*3497%4123235-1//054-1(/..(%&)*/+-/4332.1**&+5.-1)&0+5.7*+),*,,//1:83/9,)*:-.+(-300*/23--/*,.,599&2115+(+*)216:7111-+)*(,(.-.+-.-,...10418'''*)2574-&.,:::7&%'(%+'*)%'(()07,+((2+-.86///082563./*()'*(((&+))3322/<1;03++*1/0.4;9-*4%%$)(32,)&+,.6..1)*+-.//0,0653()***,**)020&/',+-/8970:30/12:-)&%)*-71817;7/29**,'**5--.0:111&),)/*)*0-03/(6+20%+(,*%*++-((13-+**+$%&()(/,%+*,(''*,36*43533294-6/,2()+&*-6)'))'(,'.,.-+,/...$-()0:886.2-039+-/87.%((*9687776777258508+)-1016)-7,%,-*-)***1:070<1210075181/0:44:632&./,,+48)69014962,+,--1447267'+)*.0121126/-,(,+00)0864658:7994:43569:79(('&'&'(//2824823431+-/144-*,+3,/637:695/0'(*//+0-/..5&))(.6.10-',&(%%'*1:43;4)-1:;:1804/+)1((*697/-&0&'*016::8904/0045796667606-/.0+11770/.,)*.),.9:93;34/02-12476)(&('/.19647((.40-1*'*+,,.,1831;423821-*)&)(*+*6+++,/0-04*+,0*+--++-201298:436)3,78),'&)((*9.89()(2(/2,*.5.0+*((&'+*47;80+0)%(+''*106:*734;8:41/-,111213569;--551)&%*'%-(&**+*0-,147:;66.,()26/14:.&&)'-%.+5344/1-*'&%###
@4febd1ce-e28e-425f-be2a-5ef3ae029f46 ch=239 read=75689 start_time=2019-12-13T03:04:08Z barcode=BC01 runid=2c9cf7bc05858273f10e7d7ec552fc0bd742dc3e
CCGGTTACCTTGTTACGACTTCACCCCAGTCATGAATCACAAAGTGGTAGCGCCCTCCCGAAGGATTAAGCTACCTACTTCTTTGCAACCCCTCCCATGGTGTGACGGGCGGTGTGTACAAGGCCCGGGAACGTATTCACCGTGGCATTCTGATCCACGATTACTAGCGATTCCGGCTTCGTGGAGTCGAGTTGCAGCTCAATCGGACTACGACGCACTTTATGAGGGTCCGCTTGCTCTCGCGGAGAATTTCTCTTTGTATGCGCCATTGTAGCACGTGTGTAGCCCTGGTCGTAAAGGGCCATGATGACTGACGTCATCCCCACCTTCCTCAGTTTATCACTGGCAGTCTCCTTTGAGTTCCCGGCCGGACCGCTGGCAACAAAGGATAAGGTTGCGCTCGTTGCGGGACTTAACCCAGCATTTCACAACACGAGCTGACGACAGCCATGCAGCACCTGTCTCACAGTTCCCGAAGGCGCAATCCATCTGGAAAGTTCTGTGGATGTCAAGAGACCAGGTAAGGTTCTTCGCGTTGCATCGAATTAAAACCACATGCTCCACCGCTTGTGCGGGCCCCGTCGAGATTCATTTGAGTTTAACCTTGCGGCCGTACTCCCAGGCGGTCGACTTAACGCGCGATTAGCTCCGGAAGCCACGAGGGCACAACCTCCCAGAGTCAGCATCGTTTGGCGTGGACTACCAGGGTATCTAATCCCTGTTTGCTCCCCACGCTTTCGCACCTGAGCGTCAGTCTTCGTCAGGGCCGCCTTCGCCACCGGTATTCCTCCAGATCTCTACGCATTTCACCGCTACACCTGAATTCGACCCCCCTCTACGAGACTCAAGCTTGCCAGTATCAGATGCAGTTTAGGTTGAGCCAGGGGATTTCACATCTGACTTAACAAACCGCCTGCGTGCGCTTTACGCCCAGTAATTCCGATTAACGCTTGCACCCTCCGTATTACCGCGGCTGCTGGCACAGGTTAGCCGGTGCTTCTTCTGCGGGTAACGTCAATGAGCAAAGGTATTAACTTTACTCCCTTCCTCCCGAAAGTGCTTTACAACCCAGAAGGCCTTCTTCATACGCACTGGCATGGCTGCATCAGGCTTGCGCCCATTGTGCAATATTCCCCTGCTGCCTCCCGTAGGAG
+
8231171296:.3-$*0-/0</0323*,-.....6:987886*++443,()),/))2.)(*-)-&3+.,+,+,/5*$,,8,6<8,-/(510)(+0++2231/,,+**6853934460**.0,.86+(.0'1/071330,0-&$())*:58++-;62'(((3;23-,+,,44;51,%,4-6&2..),,0+-35:/5'('..-3*0-7641()-,2-.(*'+%%'+*,,(*0,&&)'##($*$'++++&&(.4,-7639713568;:8+*7/0../1,00104.++-/:/,46884674*49:9943,,-+(&&%'*+99863:;3.48532(+--/2;75671/-0..+455691172--177281.032454211235965176:*6-:17--.00/20219:7<45287432333/8-,&1,/8*)*,0..)+-06453(-*(-/69:47/0.,.-0:46688501+47740,*-'.*9191:40--00,)*)-/,/60/1/5989898(,(*+,;<789700-5/;66:/...-9---00&&+4+0:9/39,..30--1+*3,-+)*./16492386*),-+,*+2.94290,).3;:/918/4-+'*/./0//.1:/-44/'3/35634434.,,++,'4,-234/10*.+*36./)%0.**%*2446649+*%'&(-&-.-66/58*/,5558:562.1919;8111756:6690./1;3+./.:;3,1,*6;*-2416621*++*'**/025<:799+3875701-*+((*2*24+30//;5.)+*((.//498798957<--'*.223661462*%105/,'.59570,0556756777836/2/701;67778;579;6:997;9(*1/8///37%.335,2:/,,+-,.)))*-01.-49/7:69:5////06000<956,9/**1256886502091923140--./75226501/9//7331:255;554*)*(+-2-'&00+56/36;7:<:7720+*'+46674633.+685;/*.,+0421,+0,)+-0;/.61*,/0*%'.,)-+,,.**.-1..,%&*.,447/0+.-,99++%)%*&,,../8<:511114'67549043370$1*+,5.2/,,0.0483)+0/*+1*.80*.)-**,
@3594d9e4-37c3-4604-bc9b-6f77beda28fc ch=160 read=80013 start_time=2019-12-13T03:04:08Z barcode=BC01 runid=2c9cf7bc05858273f10e7d7ec552fc0bd742dc3e
CCTACAGGCAGCAGTGGGAATATTGCACAATGGGCGCAAGCCCGCAGTGTATACATGCCGCGTGTATGAAGAAGGCGCCGGGTTGTAGTGCCAGCGGGGAGGAAGGGGTAAAGTTAATACCTTTGCTCATTGACGTTACCCGCAGAAGAAACACACCGGCTAACTCCGTGCCAGCAGCCGCGGTAATACGGGGAGTGCAAGCGTTAATCGGAATTACTGGGCATTAAAGCGCGCCAGGCAGTTCATTAAGTCAGATGTAAATCCCGGGCTCAACCTGGGAACTGCATCTGATACTGGCAAACTTGAGGTCAGAATTGCAGAATTCCGGGTGTAGCGGTGAAATGCGTAGAGATCTGGAGGAATACCGGTGGCGAGCGGCCCCTGGACGAAGACTGACGCTCAGGCGCAGCGTGGGAACAAAACGGGATTAGGTACCCTGGTAGTCCACGCCGTAAACGATCGACTTGGAGGTTGTGCCCATGAGGCGTGGCTTCCGGAGCTAACGCGTTAAGTCGACCGCGCAGAATACGGCCGCAAGGTTAAAACTCAAATGAATTGACGGGGAGACCCGCGCACAAGCGGTGGAGCATGGTTTAATTCGATGCAACGCGAAGAACCTTACCTGGTCTTGACATCCACGGAAGTTTTCAGAGATGAGAATGTGCCTTCGGGAGTCCGTGGGACAGGTGCTGCATGGCTGTCGTCAGCTCGTGTTGTGAAATGTTGGGTTAAAGTCCACAACAGGCGCAACCCTTATCGCTGTTGCCAGCGGTCCGGCCGGGAACTCAAGGAGACTGCCAGTGATAAACTGGAGGAAGGTGGGGATGACGTCAAGTCATCATAGCCCACCCGACCAGGGCTACACACGTGCTACAATGGCGCATATACAAAGAGAAGCGACCTCGCGAGCAAGCGGACCTCATAAAGTGCGTCGTAGTCGGATTGGAGTCTGCAACTCGACTCCCATGAAGTCGGAATCGCTAGTAATCGTGGATCAGAATGCCACGGTGAGATACGTTCCCGGGCCTTGTACACACCACCCGTCACACCATGGGAGTGGGTTGCAAAGTAGGTAGCTTAACCTTCGGAGAGCGCTTACCGCGCGATTCATGACTGGGTGAAGTCGTAACAGGGGTAACGG
+
*&&)0)0.,*2211:7;1,0.(1()*/00:74032/-57)+2'%%&&''&(&$&)*9::997742)*,14'**))3.,,.1406,((&%%.++11/8;)*1/.,-+*',+970.5/*)+02.85)*-.-3620318105:..//)*/%*+'(&)%((&)+,.5.0273617.0210/31+)-))9./)5*451&--0487454191803&-,*5-12-/64)%)*260-/12,1()9<;1.63*(+,0+332)(12241)2'(3++4778:/71;69:6533/--,-1.-.0/379845:/./+*)+'))%&%%&(('))+//.2'(-)*&$$'')4///9611586.--,,24257-02.886::8:72)()),.'1/00.*+2/+('()/*-,,,,1256751.)%('*-(*)&'**97-/&7:+8*),-**-9//7:867781,.-3:79;;1+*))(,,(&$')%&)0:*/,-88-.1346330'0/2/3-*.*./.1:54431634/3334570-&())+',-.1--(%'+++11:6<;77:63;;304/9094:058-')&+,*(*(.-/-2&4/901/,..8,6*427,6391/.1*35562.,50((.1/60.5:6489707///886)()2,.-*/30**'(),-01&+'))4447;5/2(34)(*%')0/)+'*&'))(+,,-27)/--,-2644.+./165-5.-.)*80,-44/--+5+71,-/+%.,*3'(++,10/1:024245669,3)&*'&'/.440-.//*07+28449,-',',+15779666122397567/++*,0.80&/47.898:97741.268;9/./02--%**'*028/0-4/-()$&$(*127878191%100/+****45:0**(*+)*43444542.,,).8-22:52411,,181+378799484858)4%5*)&&'(+77101..10///-9+-2100--1&,*--46431/1/600/8713452++)++84+-&.3-+'30695587*'(389241/0122.-..%14//97032486751/(*)(/.7:03/5,**%)&'%&&%$3*53417)5*'+$+0-4,-78/)$'()7:7661(1119**+)+)*00566.),3/*,-33/1
@d3189e5a-680a-4c65-98a3-ded8d387cddc ch=339 read=62616 start_time=2019-12-13T03:04:16Z barcode=BC01 runid=2c9cf7bc05858273f10e7d7ec552fc0bd742dc3e
CCGGTTACCTTGTTACGACTTCACCCCAGTCATGAATCACAAAGTGGTAAGCGCGCCTCCAGTTGGCTTTTCACTTCTTTTGCAGCCTCCATGGTGTGACGGGCGGGTGTGTTACCGGCCCGGGAACGTATTCACCGTGGCATTCTGATCCACGATTACTAGCGATTCGACTTCATGGAGTCGAGTTGCAGACTCAATCGGACTACGACTTGCTTTATGAGGTCGCTTGCTCATGAGGTCTTCTCTTTGTATGCGCCATTGTAGCGCATTATTAGCCAGCCCTGGTCATGGGGGCCATGATGACTTGACGTCATCCCACCTTCCTCCAGTTTATCACTGGCAGTCTCGCTGAGTTCCCGGCCGGACCGCTGGCAACAAAGGATAGGGTTGCGCTCGTTGCGGGACTTAACCCAACATTTCACAGCACGAGCTGACGACAGCCATGTGCAGCACCTGTCTCACGGTTCCCGAGCACATTCTCATCTCTGAAAACTTCCGTGGATGTCAGACCAGGTAAAGGTTCTTCGCGTTGCATCAGATTAAACCACATGCTCCACCGCTTGTGCGGGCCCCGTCGGGTATTTGAGTTTTAACCTTTGACCGTACTCGAGCTGGCCAGTCGACTTAACGCGTTAGCTCCGGAAGCCACGCCTCCAAGGGCACAACCTCCAAGTCGACATCGTTTACGGCGTAGTTCACCAGGAATTATCTAATCCTGTTTGCTCCCACGCTTTCGCACCCTGAGCGTCAGTCTTCGTCCAGGGGCGCCTTCGCCACCAGTATTCCTCCAGATCCTACGCATTTCACCGCTACACCTGGAATTCTACCCCCCTCTACGAGCTCAAGCTTGCCGGTATCAGATGCGGTTCCCAGGTTGAGCCGGGGATTTCACATCTGACTTAACAAACCGCCTGCGTGCGCTTTACGCCCAGTAATTCCGATTAACGGCACCCTCCGTATTACCGCGGCTGCTGGCGCAGGTTAGCCAGTGCTTCTTCTGCGGGTAACGTCAATGAGCAAAGGTATTAACTTCTCCCTTCCTCCGCTGATGCCCACAACCCAGAAGGCCTTCTTCATACACGCGGCGGCCATCAGGCTTGCCCCGGTATTGCAATATTCCCCACTGCTGCCTCCCGTAGGG
+
35121502729+05-..148/--07:-(*:9+++--311128-,+-/.',$$&'(.1-4'(&%''%%'))*2/127.643('&)+/,*/0./276+*(((189++.+*(+&%-('%'((((*05111'((+;212;7705201:755797+*,-3450/0*1498876)+,6:66882--,-)*415-/+,755:/;/20905+''(%&%%%)*-7130'++++)+/(''*)&&&%))()+//6.272*7574547<88953011/0),*(.))(,*()8;5/1::9(7-26-*38'(+*,-+-+1-/17787088,)2926-1,.*)+3<5//.12.00-+-03+-+,*4568535,&306394897892:224546*0,.2)&'''&&)-03445:754;935/603,6.-/:2373.++,'0.2+'/./323403+),3)1)(+0/(-,-304532324235156,*(((./24;7774462/(+/586,-/*()',1./--(((+,9467438*,01;97;98:.6++*./1&'-/.6<::<33-/.//3.-5--.1/.1-0+25486.'),'*%'%01:/235<<8/01*'''*'*(&*'+..%%1/'((*(%*--946050904*%,)&,-1/.3//1,2923122+3(4+3:7/-..3/5.,*0..2452324468<803.3.-/(342-()+)/,&&*(),8709117742:.-/1274**().67-..(+5'(*%(112-....6;96820+037+803:6<978:.*2.349:96/+-'%$%&24+,35656:1+$10+*3**+-((*.2*6/4./321/,*)()%'*,(//8(++,/3)+-'&+*..,/3578.86541(*-*-,-&30,*56((39++)*%)*++,+*-.415852829;8997554/,/.,),((&&#**-4681,--1*/'(%$'%+.+*2-)4,.9321307100.)')(%&)%*,.5.325&1-+,8.::<9:59/10/159889,7/103343',&*(+0*&')('(.51.885,/&$%$%%(''%$&'/)0/(%&0.35596;86997732+/-*))&())(*+,(56/.4+*')&&'*$,&&).)*,,/000.&*+,05132).11*--3''
@85bd7577-d4d9-4bf5-89ce-e017ba1c8263 ch=364 read=85139 start_time=2019-12-13T03:04:28Z barcode=BC01 runid=2c9cf7bc05858273f10e7d7ec552fc0bd742dc3e
CTCCTACGGGAGGCAGCGGTGAATATTGCACAATGGGCGCAAAGCCTGGTCGCTAACCATGCCGCGTGTATGAAGAAGGCCTTCCGGGTTGTAAAGTACTTTCAGCGGGAGGAAGGGGTAAAGTTAATACCTTTGCTCATTGACGTTACCCGCAGAAGCACCGGCTAACTCCGTGCCAGCAGCGCAATACAGAGGGTGCAAAGCGTTAATCAGATTACTGGGCATGCAAAGCGCACGCAGGCAGTTTGTTAAAGTCAGATGTGAAATCCCCGGGCTCCAACCTGAGACTGCATCTGATGCAGCGAAACTTGAGTCTCGTAGAGGGGTAGAATTCCAGGTGTAGCGGTGAAATGCGTAGAGATCTGGAGGAGGAATACCGGTGGCGAAGGCGACTGGACGAAGACTGACGCTCAGGTGCGAAAGCGTGGGAGCAAACAGGTTAGATACCCTGGTAGTCCACGCCGTAAACTGATGTCGACTTGGAGGTTGTGCCCGCTTGAAGCGTGGCTTCCGGAGCTAACGCGTTAAGTCGACCGCCTGGGGAAGTACGGCCGCAAGGTTAAAACTCAAATGAATTGACGGGGGGGCCCGCACAAGCGGTGGAGCATATTGGTTTTAATTCGATGTACCCGAAGAACCTTACCTGGTCTTGACATCCACGGGAAGTTTTCAGAGATGAGAATGTGCCTTCAGGAACCGTGAGACCCAGGTGCTGCGGCTGTCGTCAGCTCGTGTTGTGAAATGTTGGGTTAAGTCCGCAACGAGCGCAACCCTTATCCTTTGTTGCCAGCAGTCCGGCCGGGAACTCCAAAGGAGACTGCCAGTGATAAACTGGAGGAAGGTGGGATGACGTCAAGTCATCGCTGGCCCGCACGACCAGGGCTACACGTGCTACAATGGCGCATACAAAGCGACCTCGCGAGCAAGCGGACCTCATAAAGTGCGTCATGGAGTCGGATTAGTCTGCAACTCGACTCCATGAAGTCGGAGATCGCTGAAAGTAATCGTGGATCAGAATGCGGTGAATACGTTCCGGGCCTTGTACACCGCCCGTCACACCATGGGAGTGGGTTGCAAAAGAAGTAGGTAACCCAGCTTAGCCGGGAGGGCGCTTACCACTTTGTGATTCATGGCTGGGGTGAAGTCGTAACAAGGTAACCGG
+
+,4-'+0/80+/2001++*(&'$'&,)(),-.7678-,%*)2/(,,++-20./--*172:742..,,,/+31.,'()(0.5.50)3;77;4-990+./+89.)')'*,,()(+',0+(()0().101//420:-),995160-0*5,(+++(.*)(+$,,/.'-)))5.77868683)1-,&&$$%))+1+-+()'*+*63*&'())*&),%',,.0118:+*%('*066+-..+-+.*..-*,6;-*/8.;/02:..3963+,32,168/)42448(3*30.-&*.,5898775001&%&)*&**&$#$)*./0-.,/-)'.-,4.0.6.4,3()693.+)**.701-51,-0031.**+.0::81-*)*'-*+5495:/8..)+)(+0,'.-0/+0+,+&+-)+,--//2()8431+*,))*.;9;-*,,::15.2+)6,.2501;1,7;:9::966879;8851&)%()104:8616181135.934/83*%).)*)%')*.,//371-01,,-/13---/2-()(*55495'*2+2-.(%&%(()+,01,-34*.49,:;75898;2106777667-/3641(.-*%()+,1-,.,,2/)+*+,)&,,-.<<*889;1/'+%''+*(),5+-76706/0953.56492+.0/2/(+/6*-0*/9:,30-,..-.,)/2-15278693&700119891&'(*(((//214(('))./16644612367888-5*+*/60-.1:-776<820/2*'+,2622034/5.46/,0.410-64-/1,343/2,+10//406.-1-(,16(2---+'-+669:9,/.,,'09;8773/30*2+6141-*,,0178974478590%$'(.+5-$%$%'-0:543555/-++(.4750,/-,/30031++&))&&(21/0+,)---1+47*+,*&+102//00*,.*/,33+31(&'*-*/'3*&(-006601/.//0011979620./165+%*301/.('%'$'+5//0::;98;-.084++(*'+*3024245.,'10-(),.-.001130-'),.24/17+*(1,(**)0,.:06043)&++(()-..0.5/++$&&%''+0*8*(+-*..,5,*-/&+*33--487;60-*148552,*.21/0735879+*1948:9:+9
@5824a8c5-6b08-4824-a194-b31438b24564 ch=477 read=46926 start_time=2019-12-13T03:04:33Z barcode=BC01 runid=2c9cf7bc05858273f10e7d7ec552fc0bd742dc3e
CTCCTACGGGAGGCAGCAGTGGGAATATTGCAATGGAAACCCTGATGCAGCAACGCCCGCGTAGTGATGAAGGTTTTCGGATCGTAAGCTCTGTCTTTGGGAAATGTGGCGGTACCCAAGGAGGAAGCCACGGCTAACTACGTGCGCCAGCAGCCGCAGTATACGTGGGTGGCGAGCGTTGGCATCCCGGATTTACTGGGCGTAAAGGGAGCGTAGGCGGATGAAGTTAAGTGGGATGTATGAAATACCGGGCTCAACGGGTGCTGCATTCCAAACTGGTTATCTAGAGAGTGCAGGAGGGAGGTGGAATTCCCTGATGTAGCGGTGAAATGCGTAGAGATTAGGAAGAACACCAGTGGCGAAGGCGACTCTGGACTGTAACTGACGCTGAGGCTCAGCGTGGGAACAAGCAGGATTAGATACCCGGTAGTCCACGCCGTAAACGATGAATACTAGGTGTGGGGTTTCAACACCTCCGTGCGCCATAACGCATTAAATTCCGCCTGGGGAGTACGGTCGCAAGATTAGAACTCAAAGGAATTGACGGGGACCCGCACAAATGGCGGAGCATGTGGTTTAATTCGAAGCAACGCGAAGAACCTTACCTACACTTGACATCCCTTGCATTGCACTCTTAATCGAGGAAATCCCTTCGGGGACAAGGTGACAGGTGGTGCATGGTTGTCGTCAGCTCGTGTCGTGGTGTTGGGTTAAGTCCGCAACGAGCGCAACCGCTTAATCGTTAGTTACTACAAGTTGAGGACTCTAGCGAGACTGCCTGGGTTAACCAGGAGGAAGGTGGGGATGACGTCAAGTCATCATGCCTTATGTGTAGGAGCTACACACGTGCTACAATGGCTGGTACAGAGAAGTGCAATACCGTGAAGAGTGGGCCAAACTTTAAAACCAGTCTCAGTTCGGATTGTAGGCTGAAACTCGCCTACATGAAGCTGGAGTTACTAGTAATCGCGAATCAGAATGTCGCGGTGAAGATACGTTCCCGGGTCTTGTACACACCGCCCGTCACACCATGAGTTGGCAATACCGAAGTCCGTAGAGCTAACCGCAAGAGGGCAGCGGCCGAAGGTAGGGTCAGCGGTGGGGTGAAGTCGTAACAAGGTAACCCGG
+
)227/273;9/061/44214220-/-,7-,.1111(*--+/++,,:78324376345++111'()*-001:)0.76,'+9/75-,40-./8879.66-+0+.'*)$('%-/9972:*1-,.*,-,.+-,*+(1--.6,---,20-'+2136518752'(/0-).24'2*,072,+214.2(''&(..)',%350-/,+..0656:,)06(+-18:5:/-,-),/*'-*31'6'.556,+%(+-55-'0.(4456:3%.'2304554767:05/8:::;0:///1+'**))+125163+)-0,-)(+1141-/.)'('++,33459711+')(+,*(()(*.--/+,,*)-237:,66/7.+))(&&(11.,)#()01+*5+*/0231111.8977+'&&'9714*,./8&0,692920-4517('-520/0042/.091:;<6864566;920/,1-.,-.8:5/;682)026678438.3)+5((())&'(/+6,&-()'(3-,37/*('((,3.--*31-*+2,1-03-,,25-2,2.3133425;5207*%&%)./*+*))+1,-/1542518;5.43;731711-)//1216'&--))'*-3+*,,-084879/99+.,+-045%,%*,2+3+5,-)),'*-*(.530::4:;33563*1.04:114229778884:8<78876.+--)811*+-,.-*('+,2965:7-+,0)&-/7811352-7+2-%%*&'%)+24943190.-)+,2,4.**5546654.&'(*,/0938677<85856.1,-/,.+++*+*.37715768678,0'//-0&%&#('')+-667434/&(-.00.,(*,,5853319102120)))+-++&*'%)130;1,1-'-**3)''++)*-*325+*,.)396/:868212(+-73*7(-3-/06:884.50+,2.,.+,.38517012:..-6943553335442:62902.01:8425588;4/-('*1,224,'()(/12031..23/.-5174;200/+,),2'&&%',+1,,897,70(+2.+2+))&'*,++,0/-+.0-(%*()(155478430//3*&(/-,.1675-5.482/,-*+*+*-+*%+***+-7/8+36
@1665b253-e9e9-46e5-a51f-0be5dee30edc ch=132 read=50853 start_time=2019-12-13T03:04:46Z barcode=BC01 runid=2c9cf7bc05858273f10e7d7ec552fc0bd742dc3e
CTCCTACGGGAGGCAGTGGGGAATATTGCACAATGGGCGCAAAGCCTGATGCAGCCATACCGCGCGTGTATGAAGAAGGCCTTCGGGTTGTGAAGTACTTTCAGGGGAGAAGGAGTAAGTTAATACCTTTGCTCATTGACGTTTACCGCAGAGAAGAAACACCGGCTAACTCTGTGCCAGCAGCCGCGGTAATACGGAGGTGCAAGCGTTAATCAGATTACTGGGCGTAAAGCACGCAGGCAGTTCATTAAGTCAGATGTGAAATCCCGGGCTCAACAGAACTGCATCTGATACTGGCAAACTTGAGTCTCGTAGGGGTAGAATTCCAGGTGTAGCGGGGTGAAATGCGTAGAGATCCTGGAGAGGGAATACCGGTGGCGAAGGCGACTGGACAGACTGACGCTCGGGTGCGAAAGCGTGGGAGCAAACAGGTTAGATACCCTGGTAGTCCACGCCGTAAACGATGTCGACGGAGGTTGTGCCCTTGAGGCGTGGCTTCCGGAGCTAACGCGGTGGGAGTCGACCGCCTGGAATACACGGCCGCAAGGTTAAAACTCAAATGAATTGACGGGGGCCCACACAGAGAGCGGTGGAGCATGTGGTTTAATTCCGTACAGCGCGAAGAACCTTACCTGGTCTTGACATCCACGGAAGTTTCCAGAGATGAGGGTATTGCCTTCGAACCGTGAGACAGGTGCTGCATGGCTGTCGTCAGCTCGTGTTGTGAAATGTTGGGTTTGAGTCCCGCAACGAAGCGCAGCCCTTATCCTTTGTTGCCGGATCCCGGCGGGAACTCAAGGGAGACTGCCAGTGATAAACTGGAGGAAGGTGGGGACCGACGTCAAGTCCTCATGGCCCCGCCACGACCAGGGCTACCACGTGCTACAATGGCGCATACAAGAAGCGACCTCGCGAGAACAGAAGCGGACCTCATAAAGTGCGTCGTAGTCCAGTTGGAGTCTGCAACTCGACTCCAGCAAGTCGGAATCGCTAGTAATCGTGGATCAGAATGCCACGGTGAATACGTTCCCGGGCCTTGTACACACCGCCCGTCACACCATGGGAGTGGGTTGCAAAGAAGTAGGTATTAGCTTAACCTTCGGGAGGGCGCTTACCACTTTGTGATTCATGACTGGGGTGAAGTCGTAACAAGGTAACCGGAAGATAGAGTTGACGGGCAAGTAGGTTAGCAAAGACACCGGCTCTTCTTCAGCACCAGCAATACGTAACGCA
+
+-6+),84:-*.+*./3486*+0,*0+*-2.1/(-,'&%*//*$*&&&&/235'2+2+&.9031,-,-/03685-,0,2/8696387492.%)''),()&%##%(.1()&'+3'*)+/+,9.8.0,*).)'()%&1,--634:4.47..1)*')-$+)+)0/2(10.6///55561782.00/636936-./-03/7/01/-04.+..253421',*(-$%.+4786,96)&+'..234891574)'-,6,./0/322.+'-03+.0+,25776.-,-('+,1787660,,--,.1--/-(*(+&'')+1667/4+4+/0..5/6-0.260-'(**(5-,/.036/.,&))(,))/0((-0.,'/2*,1-+5:/://..*-*++0(&0(*/*)%&).+.,,&,,/+6/.-,%'&&'))(*10)*,1:'2(0*)0(-6766;--082+,.5///56;88384/-(++0**%'*4-441;10//6+0--+72,,,/4+((.*45,/003-,*)(''%('%')-.57725867/.-,+-(*/886032123.0*330156594,+)./1/32.6:/+23(%*'.**-)'+/0897/+,-00+',.2<;4322-'))(,,'+&)+,*)&'')),,-2/1,.(*.*12882)%(.+,+*.<04++*-./,.,.-(('.)*89540&$'.2-*,&,-7148211.-./.3500133330'&()/-64270.-./3,*2+.1100-)(*,-3)*/15213*+-+,,$0,*+,,.:75::*0+(-00-)*0.(-((%-(1/1:+3+++,),./1..-,-,--.6:44550,6.'(*...14/)-+)(((./2746.)-0)++,333-',+%(+01;43.-+)(((*,,/4797232/2:6220-%)(*&*)%)'()1,118.*''%*(%)(()*1).659/.49.,/)++)*,,)2/4&'*,2-*&(''&(-2/23456808)+&*)(&'*-60.--()+)*++-,.:;:98750*,::8:8/.-6/()/)*1/,6,0.-456-2.-.3/..+29519*-13-.*,4543;91-.060250127+&)'')//0,)++*++1-3.356752;2*+0'20-:-,82'-,(0-/26693'-,/25632*2--/-./.,17779,01**'&)//1.220.%''&(*8'//75300-0)0)%&)((&&*0052*%'$#'(--3400000:*330:3223,,$($%$
@6e188c28-11df-4dc5-a960-2598b695b4fb ch=278 read=40198 start_time=2019-12-13T03:04:52Z barcode=BC01 runid=2c9cf7bc05858273f10e7d7ec552fc0bd742dc3e
CCGGTTACCTTATTACGACTTCACCCCAATCATCGAAGTCCCCACAGCCAGACGAAAGCTCCTTCCTTGCCGGTTAGGCCACCGGCTTCAGATTGTTATCAACTCTCGTGGTGTGACAGGCGGTGTAGCGCAGGCCGAGAACGTATTCTACCGCGTGACATGCTGATTCACGCGATTACTGGCGATTCCAACTCGTATAGTCGAGTTGCGGACTGATCCAGACGAGAATGGTTTTATGGGTTTTGCAGCTCCTCGCGGCTTCGCTTCCCTCCTGCACCATCCATTTGTAGCGTGTAGCCCAGGTCATAAGGGGCATGATGGTTGACGTCATCCCGCCTTCATCAACTTGTCACTGGCAGTCTCGCTGAGAGTCCACAACAATGATGGTAACTAACTGACCGAGGTTGCGCTCGTTGCGGGACTTAACCCAGCATCTCACGACACGAGCGGCAACCATGCACCTGTATCATATGGCTATCTCTCCATCTCTGGGCCTTTATGAGTATGTCAAGACCGCAAGTAAGGTTCTTCGCGTTGCTTCCAGATTAAACCACATGCTCCACCGCTTGTGCAGGCCCCCCGTCGAATTCCTTTGAGTTTCATTCTTGCGGGCAATGCCTATCAGGCAGGTCTGTGCGTTAACTGCAGCACTGAACTTTGACATCAACACTTAGTACTCATCGTTTACGGCGTGGACTACTAGAATTATCCTCTAATCCTATTTGCTCCCCACGCTTTCAGGACTGAGCGTCAGTTGCAGGCCAGATCGTCGCCTTCGCCACTGGAGTGTTCCTCCATATATCTACGCATTTCACCGCTACACATGAATTCCACGATCCTCTCCTGCACTCTGGCTGCCTGGTTTCATATGGCTTACTGAAGTTAAACAAAACTCACCACAGACCCTTGCTGCCGCCTGCTCCTCTTTACGCCCCAATAATAATTCGGATAACGCTTGCCGCCTACGTATTACCGCGGCTGCTGGCGCGTAGTTAGCCGTGGCTCAATAAAGTGCAAATCGCTCGGCTACCGTTTCCTGTAGCCGCCGTTCTTCTCCTTTATAACAGAAGTTTTACAATCCGAAACCCAATAGCCTAATAGCCACCATTCACGCAGCGTTGGCTCGGTCAGGGTTTCCCCATTGCCGAAATTCCCTGCTGCTGCCTCCCGTAGAAG
+
/'.+9//7-4.&1.*,0-/09-&.00',-.2123$,)#*'(,(&(%"'&&'-'())'%(/384::1.0/31*0(4)-07:..4*/,004).%/)%/3//1150-/+-15,6555557&783/0'&$%&'%'%('*)&&'--/35321.&%33+.+&(%&$$%'**'-+*%('(+)9)*,,*..-1409+,$',2+2*/0/43)(,.5+0,4,00(.01/)),)(),4:69274:0),(1/776(%%%$%$((').-/213:/&).60:1-2')%,&(0.031-/1)(,*(*((')%&*2**.4466748+36,/37000(*6-())'01526((%&((,+*+/-0//3..11-/09122861.&(''&&%$''+&,,'/07,+-,/67796510-,,-/+(&.007//.015.9.--%75/*,)2*62++%.+....-221111,),&++,+'/648,-&,),&'')+)(/1'05676221.2756542250'()'*+)*)(*,-30452.++))#%)&%'**+./:5:;3.,*''&',(*)%''()*+1)+++*/-260)(-*()*)'-,/-.22/326+)-,%*)+3-(,,)()..985/39.6/.//0+-.61')*+)(%%*)#%(*)%)%+')(-/5/585-),,&300-6102,,-9898452,&)+-+1-/133999180++.92222.($-$(+,*,-3/019--/10904+)(.0*$+)76/,,-,+64-..69,1('''()17-2.9--,/53:5///.(245:8796//1&+*+)&',,7;99579211111333440./841*,4...,-)'(/.-4140-)++.,-((++,,-./+,,+.*/-1+550268;1/('()*&%$%%*-+.++1:25'+'*+''%'&-2%'('54;/0.*,)+*/-10*(%)37--54,)*),((&*&*.3./13-3)4235/0%&4'*87(*,-1325/2/,16333;7865,6*)&**/-040--0/.''%&'++2/391(.)*)/-./&+12-6./.78.-57154/*%'.,/1948942-*'*))1,+03531-/-,.:;-046:83*(.1),/)-&%(%+/-04+)).)&(*%(+))))+$'),2+&$%(+(2*.$-1+18+/,**).52450-*2/629.-,.)((%&,3*4:,+7-,.*(
@ab2bdcb4-20d1-4e4c-8f5e-0db152227161 ch=376 read=80899 start_time=2019-12-13T03:04:50Z barcode=BC01 runid=2c9cf7bc05858273f10e7d7ec552fc0bd742dc3e
CTCCTACAGGGGAGGCAGCAATGCAGAATTTTCGGCAATGAAACCCTGACCAGCGCCGCGTGAAGGAAGAAGGTTTTCGGATTGTAAACTTCTGTTATAAAAGGAAGAACGGCGGCTACAGGAAATGGTAGCCGGTGACGGTACTATTAGAAAGCCACGGCTAACTGCGTGCCAGCAGCCCATACGTATGCAATAGGTGGCAAGCGTTATCCAGGAATTGTGGGCGTAAAGAGGGCAGGCGGCAGCAGGGTCTGTGGTAGCCTGAAGCTTAACTTCAGTAAACCATAGAAACCAAGGCAGCTAGAGTGCGAGGAGGATCGTGGAATTCCATGTGTAGCGGTGAAATGCGTAGATATGGAGGAACACCAGTGGCGAAAGGCGACGATCACGGCCGCCGCTGACGCTCAGTCAGCGTGGGGAGCAAATAGGATTAGATGCCTAGTAGTCCACGCCAATGAAACGATGAGTACTAAGTGTTGGATGTCAAAGTTCAGTGCTGCAGTTAACGCAATAAGTACTCCGCCTGGTAGTACGTTCGCAAGAATGAAACTCAAAGGAATTGACGGGGGCCGCACAAGCGGTGGAGCATGTGGTTTAATTCGAAGCAGCGCGAAGAGGAACCTTACAGATCTTGACATACTCATAAAGGCTCCAGAGATGGAGAGATAGCTATATGAGGGCCTGGTGGTGCATGGTTGTCGTCAGCTCGTGTCGTGGTAGGTTAAGTCCGCAACGAAGCGCAACCCACTTATCGTTGAATTTACCATTAAGTTGGGGACTCTGGCGAGACTGCAGTGACAAGCTGGAGAAGGCGGGGATGACGTCAAATCATCATGCCTTATGACCTGGGCTACACGTGCTACAATGGATGGTGCAGAGGAAGCCGAAGCCGCGAGGTGAAGCAAACCCATAAAACCATTCTCAGTTCGGATTGTAGTCTGCAACTCGACTACATGAAGTTAGATCGCTAGTAATCGCGAGAATCAGCATGTCGCCCAGTGAATACGTTCTCGGGCGCTATTACGCACCGCCGTCACACCACGAGTTATTAACACCCAGAAGCCGGTGGCTAACCGCAGGAAGGGCGCTGTCTAAAGGTGGGGATTGATGATTGGGGTGAAGTCGTAACAAGGTAACCGGAAGATAGAGGCGACAGGCAAGTATAGGTTAACACAAAAGACACCGACAACTTTCTTCGCTGTAATACGTAACTACCACC
+
**+,*++&*4/*(-7-)-+/&*&%&&*+,6974176192&&(',3***23)''**3469667.1+---',,)/-0+)(+-(0.///2/01925012/,3:2),,-3+.0+%2,.2+)(+'3,06++2-///70'3,,-/1,(&&('110(/2+)//(**/,+,))(+-.6/0,'*)+%3/&$%$&&')*.,(&&%,*+.7219*..632/6+(**(',**,18887,92-((+*-(88:8041,./&-3,,+..024,)()+*--.*((&.'*/7/'2220'25+*,%0+'/,*+(,&'')(-'('%('&&','*-,1+***+210330-.,0./3556:4.06.,0875(,)')*,-+.(+.*+.2133.5+),/&-,87;92210**)%'&$+,237620,,,.-23))''+/226/)+.0;632(.%3$&%22(.1,./525353%+()('(-(.-%&''.,+,.-2367++24<595;6987:626;:8573000.--202)0*.,/./-+,+-,23'),,/..-)--/1455*2+5(,3)+-.+/0858-,+()0.6670.3-&,/(*',*+'(*('&&%(+0/.*,3182/7284+,*%%%(+&+*-0&(((,,0)*)'*&*'('3,,*441+'*+002.(**/13++(*+--61/.*&2/,11110,-*)(+%+-+...58;8856+11512443.)%+,94744712.*&'*4/73.,,.)'(0,6'')''&,1,10+$&,*)*,,,6$&'1+&'*-',-4-2/818:03664++,,'()+,114-/11100*&'(7-)(&'+1--59,/11589988:5)&'()'*$,)')+*+*')'&*0--/.%(*+.2--14:87;9+*''(*',*.++5)*('*.*,560/)-*,,.3,-0;37<8554;;82998<748-15::.1'5)+(0246777,,,-/6475&112,-)*,8+)+,.045301+0-//65*'(2164,447566--'&&)/01;78:67<646(.(,)*+',)),(.-04)/-().-3350/.,,,*3&*))(*&-)'()+))258;896810/1,(+---/.++*)(,/.2//45*---342-&+(')./749055**)..**/232+327,806838382;478..)'+1/13,.351,*+*')**/,7+0+./85()557:<;:09-**/2+.:1(*+++1..(4./2*(-$&&#%#
@f1eb091a-2a22-4fb6-a59e-e751e07a613d ch=47 read=59041 start_time=2019-12-13T03:05:02Z barcode=BC01 runid=2c9cf7bc05858273f10e7d7ec552fc0bd742dc3e
CCGGTTACCTTGTTACGGCTTCACCCGTCCATCAATCCCACCTTAGACAGCTCCTTCCTTGCGGTTAGGCCCACCGGCTTCGGGTGTTATCCAGCTCTCGTGGTGTGACGGGCGGTGTGTACAAGGCCGAACATTCACCGCGACATGCTGATTCGCGATTACTAGCGATTCCAACTTCATGTAGTCAGTTGCAGACTACAATCCGAACTGAGAATGGTTTTATGGGTTTTGCTTCCTCGCGGCTTCCTTCCTCTGCACCATCCATTTAGCGTGTATGGCAGGTCACTAAGGGGGCATGATGATTTGACGTCATCCCCGCCTTCCTCAACTTGTCGCTGGCAGTCTCGCTAAGTCCCCAACCAATGATGGTAACTAACGATAGGGTTGCGCTCGTTGCGGGACTTAACCCGACATCTCGGCAGCGACTGACAACCGGCGCACAGCATCGCCATATGGCTATCTCTCTCCCTCTCTGGAGCCTTTATGAAATATGTCAAGACCTGGTAAGGTTCTTCGCGTTGCTTCGAATTAAACTACGTATACACTTGTGCGGGGCCCCGTCAATTCCTTTGAGTTTCATTCTTGCAGACGTACTGCTCGGGCGGAGTACTTATTGCGTTAACTGCAGCACTGAACTTTGACATCCAACACTTAGTACTCATCGTTTGCGGCGGACGGTATCATCCTGTCTTTAACCCCCCACGCTTTCAGGGACTGGAGGCGTCGTTGCAGGCCAGATCGTCGCCTTCGCCACTGGTGTTCCTCCATATATCTACGCATTTCACCGCTACATGGAATTCTGATCCTCTCCTGCCTCTAGCTGCCTGGTTTCTATGGCTTACTGAAGTTAAGCTTCCAGGCTTTCACCACAGACCGCGCGCGCGCAACCATAACGCTGACGGTTCGGATAACGCTTGCCACCTACGTATTACCGGCTGCTGGCACGTAGTTAGCCGTGGCTTTCTGATAAAGTACCGTCACTCGGCTACCCATTTCCTGTAGCCGCCGTTCTTCCTTTATAACAGAAGTTTCACAATCCGAAAACCTTCTTCCTTCACGCGGCGTTGCTCGGTCAGGGACACCGGTAAAGAATTCCCCTACTGCTGCCTCCTAGG
+
02-5,;./09/-/+%*+&((0)&'%$$',+(*006+-4*()%(&***--,1346666+,*+-.+,('.-49,,86/0--32.7,--28405'('...04034953+*(--1653921000,267-666-'*),.72567222456775343394-,.'0-+-,----37631-'+-215868889+&))++,3521.'0-1350/34593112500(3;:.,--<17:7-+,311,)*$%%&$),((*/00)+*)-/196:95447'$()**,-'*#,0$()))$&%()+-640-/0.00010:3//65568437;4+.69<25-.,-,36357::94.()-..+)&&+&.,-3;;*-&*%.))*-/58534).-6.-,0-)0120/-./0337525&2401707,76)*4532501--.%'$&%**)))((--%'&'(&(%$$&''$())1/2%('&%&&**,-.03(*-27/19/.03297/0.-%',/12470,++/,)*130/)/+:78<857.6+%*9.7.0,2+042..,21110-.)*,3.20/+)-),48-)-,()(1,./99/*43;9869<422./&,%)&+%*(%*(-'402(,)',)*,7,/4,--.524165,+))&+(00-.78;...682','&&'))(+,,0464.0)*/0&%&(%(+'-,/*$(&)'')('(#&&$(&*+-/4+*,)+/1//&.1*#$%'(%&,00--/-6,0&&.-3+*-//262-1.%*65:;76685,.115.-20.003;;:::85626;:556911/.0-.,).*0)-$%'60+*--7751-+*,(%*+,446.331::0/034977;775.))+,:25)--2-+,-521:40,.2.001470'*)+*+*)'&&%**--0+*$&&'&+*006+(:-2-.+++3,/38(-&$#&$,,,8(.''))+,0706+%*(,'4181007)3,5-.3/(')*,68/,,,2:44.'(*,13//-+7./1;896/01//+,+25194*(*.''*+)*/03,+.,*.83//.0//**+/7854;7;88:8011-*/-+*-,//90.0-),--/56,'&#'('))%'(''+*,+7/+'&++)++))**,('(/*
@00cce776-e55a-444f-8ac4-8311210f020e ch=340 read=55409 start_time=2019-12-13T03:05:01Z barcode=BC01 runid=2c9cf7bc05858273f10e7d7ec552fc0bd742dc3e
CCAGTTACCTTGTTACGACTTCGCAGTCGCAGATCACAAAGTGGTAAGCGCCCTCCCGAAGGTTAAGCTACCTGCGCTTCTTTTTTGCAACCTCCATGGTGTGACGGGCGGTGTGGCTAAGGCCAGGAACGTATTCACCGTGGCATTCTGATCCACACGATTCTAGCGATTCCGACTTCATGGAGTCGAGTTGCAGACTCAATCGGACTACGGCGCTTTAGCGAGGTCCGCTTGCTCTCGCGAGTCCTTCTCTTTGTATGCGCCGGTAGCACGTGTGCCAGCCCTGGTCGTAAGGGCCATGATGACTTGACGTCATCCCCACCTTCCTCAGTTTATCACTGGCAGTCTCCTTTGAGTTCCCCGGCCGGACCGCTGGCAACAAAGGATAAGAGGTTTACTCGTTGCGGGACTTAACCCAACATTTCACAACACGAGCTGACGACAGCCAGCACCTGTCTCGGTTCCCGAAGGCACATTCTCATCTCTATGAAAACTTCCGTGGATGTCAAGACCAGGTAAGGTTCTTCGCGTTGCATCAGATTAAACCACATGCTCCACCGCTTGTGCAGGCCCCGATCAATTCATTTTGAGTTTTAACCTTGCGGCCGTACTCCCCTGAGCGGTCGACTTAACGTTAGCTCCGGAAGCCACGCCTCCAGGGCACAACCTCGAGTCGACATCGTTTACGGCGTGGACTACCAGGGTATCTAATCCTGTTTGTTCCCCACGCTTTCGCACCCTGGTAAGTCTTCGTCAGGGCCGCCTTCGCCGTGTTCATCCAGATCTCTACGCATTTCACCGCTACATCTGGAATTCTACCCCTCTACGAGACTCAAGCTTGCCAGTATCAGATGCAGATTCAGGTTGGGCCAGGGTTTACCATCTGACTTAACAAACCGCCTGCGTGCGCTTTTACGCCCAGTAATTCCGATTAACGCTTGCACCCTCCGTATTACCGCGGCTGGCACAGGTTAGCCAGTGCTTCTTCTGCGGGTAACGATCGAGCAAAGGTATTAACTGCTCCCTTCCTCCCGCTGAAAGTACTTTACAACCCGAAGGCCTTCTTCATACGCGCGGCATGGCTGCGCATCAGGCTTGCGCCGGTGGTATAATATTCCCCCTGCTGCCTCCCGTAGGAG
+
,.,116-.&'++/0--/%114.&.*-12$'$%3566989.-.29::1.0/33))+,'(%&.,)3,+&**).2-(($%:*873;57+/,,%+)+,($&,+;:97896<:6-/4&*$$%*+*-4.6(./-134668<978:/:.;//0<92/002/-*%&''3($$$%()029123479;5-212*+,-/14775934472.).+.092986/6*)''(+*#%&)(/526-,*0,&'+-.0,'+)++,./9/04-46..0337982*$*#('&*--0.,(+*,-3+-6:85)0)&04844+++,/-,++-+*+.006/900*,/54323/1*76:0-//354,2,+,2824&&*&'(/56:98*505/24356)),0*22031:-5/:81.,&2,41(&%&(+,61//855656510+).20)043/,,1*-&3-/1,**),1430/11&)+0294.,*'+0*4'+&(%'0,12*112:2468521./&$#'+,+./66:36:<::9973.-/2;647./)1,7;86:837/4100878'),,,-;4:1.----0019231.//.,-,5*0/036+**+*798<8/9;;,1++186,2805072,/,0,./,..-6-)',-12*6.007525/,-+,/.-6-5,/*/.()-%'&0137'(/4**%(.947+60012234767987<;34295459:055379073-*-/2/03/-10/2:4-8-.74*(+11197114.17,(*((''&,-11./35$*/6):79:5950/,&'$+/--.5()*/009897501//:2/,/+&%($%%(&'&((&.&++)/731257781-0016813',.//29)-)+,5.34,*)$'&(,(',*+*()518,.)(*0&&&,0/0320/),.907:549+01.//047/&%&$$$#'&/3)(-/185;73/0/5/92422+%'&/4/-/5-0++/,4:./*%%&*0,*/'2637..-4%,+*),-18<9++*+11,*'0.*/3&*$003'-(*(()/((.%,-/;3/974+6:/-79837,++/046*))1+12/,,..(.,,7-3:4'('*'*+/02/*.*&&''(%')+3.0512766361'%-'(%%%,-,-82498,()),0004/69(*<79,*+
@0fdd9f2a-bc2b-4927-aee9-16016ee7d539 ch=145 read=58902 start_time=2019-12-13T03:05:11Z barcode=BC01 runid=2c9cf7bc05858273f10e7d7ec552fc0bd742dc3e
CCTGGTTACCTTGTTGCGGCCCCACCCCAGTCGCTGAATCACAAAGTGGTGCAGCGCCCTCCCGAAGGTTAAGCTACCTGCGCAGCCCACTCCCCGCTTAGCGGTGCTGACGGGCGGTGTGTACAAGGCCCAGGAACTTGTGCCGTGGCATTCTGATCCACGATTACTGCTGTTCCGACTTCGCTGGAGTCAGTTGCAGACTCAATCCGGACTACGACGCACTTCTGGGAGTCCGCTTGCTCTCGCGAGGTCCTTCTCTTTGTATGCGCCATTGTAGCGTGTAGCCTGGTGTGGGGCCGCGGTATTGACGTCATCCCTACGCTTCCTCCAGTTTATCACTGGCGGTCTTTAGGTTCCGGCCCGGACCGCTGGCAGCAAAGGATAAAGGGTTGCTGCGCTCGTTGCGGGACTCTTAACATTTCACAGCACACGAGGCTGACTGACAGCCATGCAGCACTGTCTCTCCACGGTTCCCGAAATACGTCTCATCTCTGAAAACTGCGTGGATGCTCAAGGCCAGGTAAGGTTCTTCGCGTTGCATCGGAATTAAACACATGCTCCACCGCTTGCAGGCCCCAAATCAATTCATTTTGAGTTTTGCCTTGCGGCCCGTACTCCCAGGCCGGTCAGCTTAACGCCGTTAGCTCCGACCACGCCTCAGGGCACAATAGCCTATCAAGTCGGCGTTTGCAGCGTGGACTACCAGAATTATCCCCTCTAATCCTGTTGCTCCCCACGCTTTCGCACCTGAGCGTCAGTCTTCGTCAGGGGCCGCCTTCGCCACCGGTATTCCTCCAGATCTCTGTTCACCGCTACACTGGGTCCTCTGGGGCTCAAGCTTGCCCAGTATCAGATGCAGTTCCCAGGTTGGGCCGAGTTTCATCTGACTTAACAAACCGCCTGCGTGCGCTTCGCCCAGTAATTCGATTAACGCTTGCACCTCCGTATTACCGCGGCTGCTGGCAGGTTAGCCGGATTCTTCTTCTTGCGAACCCAGCGTCAATGAGCAAGGGTATTAACTGCTCCTTCACTCCCGTGATGCTTTACAGGTAGCTGCTTCATACGCGTGGCTGCGTCAGGCTTGCGCCATTGTGCAATATTCCTGCGCAGCATCGTAGGAG
+
+%$'*1:(,0/5&.0$&*$&&()'**,++(((#%.)+6430/21(*'('))&$%((,-/*0(''.2090;12,.,,0*%$%$((*+31*+,,)+-(&$$'')***''(''(*12-13(*+/6467:597.,%-0.*(%#$$#(4,-$(,+143334/2)')*334,-+&$($)0)-&(+16,'('(+$&()+2,823(,441+&+)/-22+4(+.-/30.%)(*$$&')%(*34,.41//0/()+0%%)((.0*0&*),/+'+.0/0,/8,7,*%()+-,++'*03-15333*2--)*'/(,((%%''1//1.,85.',-()&*.0)00/02<:0-,'(+)0/+)(',)%$,3/.-+(.-.+-2-/,%%(&%$'$+.8+++.,03(,+*,/()(*.*.0/+,/**-3/&%%%&(*(('),1.+**$'$((.(%))6--)(%)(---3540,*&&($('#&%&*.3*%(*-12,3+(%&'(*+)('*045640/,,24-(0&+,//6/.,&))')+$&%'+,,+++/3<79<979303+,+/2,)-'.)944-+,320//0*(.+'&('%$#)++++(&'*,5094;941;:20.+471(''&&(*,-+-/.+,-/.384)/-1&0)15#-&'&0+.*)))//+*3-3('&(('//.00,).612#%&('($+('#&+&'')(&$&&//(&%$(&&)))%**)+)**0*1**,.6-)&((,-0271.2,$$)0652&+))-6,'%%$'(,+,14211(/00290/24*3+-*%%&-2,.,)+'$&'%+,+2-+((+*+0477')%$&/+*-0-.+)+')++-%%'%$)'(&,*,-2*/''%&&(-,((-%,04544-2368+7-)(12353/1/2(*+-:0./.2'*,-1/4.24:739,01/1233572,++&')*''$&('*'+*,-,''%%'/*()%+.,0''+(),(.0,-,5.004/.&&$*)*+(#%&''%*)--5,,5++))*&$&*(($')++0,2,,),)-('*,++-*-('-*,.5/*00&((11*'$&'),*,,%$&%$$$$&%($')0-+,++))'&',-*))%&+(/1)/+&(,.&%1)*%&&'*,/0(*%#%+),&&*$%*'('0(+$
@628e04f9-333b-413a-9498-44c38dc3095e ch=407 read=46029 start_time=2019-12-13T03:05:25Z barcode=BC01 runid=2c9cf7bc05858273f10e7d7ec552fc0bd742dc3e
CTCCTGCAGGGAGGCAGCAGTGGGGAATATTGCTGGAAACAAACCTGATGCAATAAATACCCGCGTGTATGAAGAAGGCCTTCGGGTTGTAAAATTAAACTTTCAGCCCAGGAGGAAGGGAGTAAAGTTAATACCTTTGCTCATTGACGTTACCCGCAGAAGAAACACCAGCTAACTCCGTGCCAGCAGCCGCGGTAATACGGAGGGTGCAAGCGTTAATCAGATTACTGGGCGTAAAGAAGCGCACATGAGCAGTTTGTTAAGAGTCAGATGTAGAAATCCCCAGGCTCAACCTGGGAACTGCATCTGATACTGGCAAGCAGGTCTCGTAGAGGGTAGAATTCCAGGTGTAGCGGTGAAATGCACTCGTAGAGATCTGGAGGAATACCGGTGGCGAAGGCGGCCCCTGGACGAAGACTGACGCTCAGGTGCGAAAGCGTAGGGGAACCAGAGCAGGGATTAAGATACGGTAGTCCGCCGTAAACGATATCGACTTGGAGGTTTGTGCCCCTTGGGGGCGTGGCTTCAGAATAACGCGTTAAGTCGACCGCCTGGGAATTACGGCCGCAAAGGTTAAAACTCAAATGAATTGACGGGGGCCCGCACAAGCGGTGGAGCATGTAGTTTAATTCGATGCAACGCGAAGAACCTTACCTGAATCTTGAGCATCCACGGAAGTTTTCCAGAGATGAGAATGTGCCTTGGGAACCGTGAGACAGGTGCTGCGCATGAAAACAATAAATCAGCTCGTGTTGTAAGGAAATGTTGGGTTAAGTCCCGCAGCAGGCGCAGCCCTTATCCTTTGTTGCCAGCGGTCGGCCCGGGAACTCAAGGACTGCCAGTGATAAACTGGAGGAAGGTGGGGATCAAGTCATCATGGCCCTTGACCAGGGCTACATTAACACAATAGCGCATACAAAGAGAAGCGACCTCGCCGCGAGGAGCAAGCGGACCTCATAAAGTGCGTCGTAGTCCCGGATTGGAGTCGCTGACTCCAGCAAGTCGGAATCGCTAGTAATCGTGGATCAGAATGCCACGGTGAATACGTTCGGGCCTTGCTTTACCGCCCGTCACACCAGCGGAGTGGAGTTGCAAAGAAGCCGGTGAAAGCAACCTTCAGGAGGCGCTTACCACTTTGCTTGATTCATGAAGCTGGGGTAAAGTCGTAACAAGGTAACCGGAGATAGAGGCGACGAGCCGTGGAAGTTAACACAAAGGAACACCGACAACACTCTTCAGCACCATGCATGGCGCGGG
+
')11+*-%-2-%,++&+*'(-).-(+-,+4-+*$%&'%&')0/-)%&&))*,'&'3./.46'((**,//102.+++,+,($%+.8065/02:6*.++'%%())+%--&'&.6**2-4,)*%&(*-+(*/+0-+*((*)+45,',())7./3-.60,/,*/+&,+&%+,510.-.2-.31+/67;/45(('/).,1+-90/040,,-')*3276::2;2:/-)'()1*.28403/0/71&'*((+*(+%%(',/2-28*%,//*'**+97210--)&+1,)689-/055641/..+'2/20247878733476851-*.2%0&(%&''*,31+***),)*/20/4*+-++('(,--2/'++((()#&(+-1,+))*777:/.2,.3/203-3.472.-2(*(),114.()132,,-//./,&*+,15'*-70/)*,+(*,4*((()('*')$*$1)14*(.+)))+*)(&'+,4011*,5..2;86333)361.010.4+-,.6+/4,53+%%$')26*)17)/,()($&&('(/*)*)2070/06540-(-0,,*&'%('(*3350,..2+'.,8,.0-),76692.--1+.'&&,060)10**-.05/0),.()%#'./0/'+'47-618/-.0.52,2/0..4)).01.3++4,/'%'(,++,&)888,','/'*))09.*))*-..64///1./())'('',-045756,(.)2$%(--/0//,-&)'$&(%(+*+'-/).,014547114,+(&,+*0+))67(3+1,3,,,.6/,./'3'*+*,2/&/9.5/..75187+,6,,+)(**))+(*--(177366895*)/,1-+1*&(()23275674.**%&(*%)&*(&((((&&+,.(+%''224)'*)*0+*+1,(%%'$.''%'').30+)*+0/0246;,)))*+(()++6/0'0)(++(*&(')07*-///*0/.%%)2,+2/1%*,112-1-1307.2//+()&(%$$(*.,-'&%%%/&'+%0*4/0++-.,0.9000;::61/-((//010'*)/2//1.%62-()&-12,.)'$&('&)-*-10(--./)-,%%$((%)),-%*19./12/&+,$,&)%)&'&($(/0//177+-7,..))+-)(,+&)0($$%-',-3:,%$((&&,-+13.+-)'&()/0140*+*))(0)/'/,+-1&&(-+//+.++36--/)(*((142-++,040(*),-8:;7862,+%(,-263--.',+('%)&+'%&$&$#$
@8824738d-f2de-4b8b-92b6-d02a52bdfb76 ch=350 read=41305 start_time=2019-12-13T03:05:24Z barcode=BC01 runid=2c9cf7bc05858273f10e7d7ec552fc0bd742dc3e
CAGTTACCTTGTTTGACACCCAGTCATGAATCGCAAAGTGGTAAGCGCCCTCCCGAAGGATTAAAGGCTACCTGCTTCTTTTGCAACCCTCCCATGAAGCGGGCGGTGTGTACAAGGCCCGGAACGTATTCACCGTGGCATTCTGATCCACGATTACTAGCGGTTCCGACTTCGTGATCAGGTTGCAGACTCAATCCAGTTCGACGCACTTTATGAAAAGTCCGCTTATCTCGCAGGATAAGCCTGCTGTATGCGCCATTGTAGCACGTGTAGCCCTGGTCATGGGGCCACTTGATGACTTGACTGTCATCCCACCTTCCTCAGTTTATCACTGGCAGTCTCGCTGAGTTCAGCCGGACCGCTGGCAACAAAGGATAAAGGAGTTGCGCTCGTTGGGGACTTAACCCAACATTTCACAACACAGAGCTGGCGAGCAGCCATGCAGCACCTGTCTCCACAGTTCCAGAAGGCACCAATCCATCTCTGGAAAGTTCTGTGGATGTCAAGACCAGGTAAGGTTCTTCGTTGCATCGAATTAAATACATGCTCCACCGCTTGTGCGGGCCCCATCAATTCATTTGAGTTTTAACCTTGCGATTGTGCATGCTCCCCAGTCGACTTAACGCGTTAGCTCCGGAAGCCACGCCTCAAGGCACAACCTCAAGTCGACATCGTTTGGCGTGGACTACCAAAAGAATTATCTAATCCTGTTTGCTCCCCGCTTTCGCACCTGAGCGTCAGTCTTCGTCCAGGGGCCGCCTTCGCCGGTATTCCTCAGATCTCTACGCATTTCACCGCTACCTGGAATTCTACCCCCCCTCTGCAGGACTCAAGCTTGCCGGTATCAGATGCAGTTTCCCAGGTTAGGCCAGGGATTTCACATCTGACTTAACAAACCGCCTGCGTGCGCTTGCCGCCCAGTAATTTCGATTAACGCTTGCACCCTCCGTATTACCGCGGCTGCTGGCGCAGAGTTAGTAGTGCTAATTCTGCGGAAGTAAACGTCAGTAGGCAAAGGTATTGCTTCTCCTTCCCTCCCCGCTGATACTTTACAACCCAGGCCTTCTTCATACACGCCTTGGCATGGCTGCATCAGGCTTGCGCCCATTGTGCAATATTCCCCACTGCTGCCTCCCGTAGGAG
+
,%//:../3-'+*%&%($*+*),23&&'*048*7,70-.2:7870002:3,22++/.,-'0*/2()&+..3///(.()/53*++-&35-),6-$%'%&'+)6742.())(*('+,.202)+.+-,/4139423624*30/24/)+,//0*,-.3520/+.+,&.)12..04-/)&*)*,%)%/'%)',*2(,4;70((*/3+(),,/$,,/1/1/177.,//**+1.,-306..%--'*(($*.*)'''$(*.78:;5990/,))''''''&'3.)*5695-3,/*+--%&'&('-+*./212/*+*,-/00)'),.0-)/0-02<212;79580&.013))&(&(&,--,$)*60:1/4*-.,9100538)3/4:49(/+%*03/2*/07-0*-+2++,/).)*'&))3/.:8./4442+.%)&*-*0&()%$''&.,24083+++7,3021./&'(+57-6,&&+',2+)1/152,,/664625022.,-1.+)+.437,22112/47*,%,&((+.0:7/2,,,..557+/-0//6-(*,-/2787/.50'),+*+*/150/--(()2082:465;2+(*2;:/273,,+))&$%#$$#%&)%)*-42'*)---/..,3.-*&&)2.++-0/*,('&,.0336;7/-&6.,-202..*.+.,/05886:8.5/'%&'-.28323(+,)*+*%+(./0-.*-9689871;,'*.2;50,2-:7.,204714%./-21+*012::80:(*08700+*00285244*4446<-.-0./0//-00,435.7;(((+-.14,,-*+/10230/,,-18;6-,34+64787:;:20'.-4,0(&&**082478887705-.3-,.121)-*1)$+*.)/:81/,.,-'(*//334/.274961-)((()/)%%&$#*1,19**(*-00:*,76834.0-/3/.0+22+*./+762:57;:4140018624+('&,&(),($$).-*(6$&0-4256'.'&%'*/,-487/$,%',1,.'.(''-&#&(,'(+:*3.4,)156..0++++&+-/,(*((%(%'(,+249017114-0'-*,,/.-))))088633334-55123/240:5,-5-1.517-/(3*..,%*+,.-./3.68+,5,5/*,
@6fa1844e-de98-4d36-97e9-ecee45d7f688 ch=398 read=48197 start_time=2019-12-13T03:05:24Z barcode=BC01 runid=2c9cf7bc05858273f10e7d7ec552fc0bd742dc3e
CCCGGTTACTTGTTGCGACTTCACCCCAGTCATGAATCACAAGAGTGGTAAGCGCCCTCCCAGTTAGCTACCTACTTCTTTTGCAACCCCTCCCATGGTGCTTGACGGGCGGTGTGTACAAGGCCCAGGAACGTATTCACCGTGGCATTCTGGTCACATTCACTGCTTGATTCCGACTTGTGGAGTCGAGTTGCAGACTCAATCCGGACTACGACTTTATGAGGTCCGCTTGCTCTCGCGAGGTCGCTTCTCTTTGTATGCCATTTGTAGCACGTGTGTAGCCCTGGTCGTAAAGGGCCATGATGACTTGACGTCATCCCACCTTCCTCCAGTTTATCACTGGCAGTCTCCTTTGAGTTCCAGCCGGACCGCTGGCAACAAAGGATAAGGGTTGCGCTCGTTGCGGGACAACCCAACATTTCACAACACGAGCTGACGGCAGCCATGCAGCACCTGTCTCACGGTTCCCGAAGGCGCATTCTCATCTCTGAAAACTTCCGTGGATGTCAAGACCAGGTAAGGTTCTTGGCGTTGCATCGAATTAAACCACATGCTCCACCGCGTGCGGGCCCCGTCAATTGTTGAGTTTTAACCTTGCGGCCGCTCCCCAGGCAGTCGACTTAACGCGGTGGCTCCGGAAGCCACGCCTCAAGGGCGCAACCTCAAAGTCGACATCGTTTACGGCGTGGACTGGGGTATCTAATCCTGTTTGCTCCCCACGCTTTCGCACTCGAGCGTCAGTCTTCGTCCAGGGGCCGCCTTCGCCACCGGTATTCCTCAGATCTCTACGCATTTCCACCGCTACGCTATAGATTCTACCCCCCCTCTACGAGACTCAAGCTTTGCCGGTATCAGATGCAGTTCCCAGGTTGAGCCCAGGGGAGTTTCACATCCTGACTTAACTCGACCGCCTGCGTTGCTTGCGCCCAGTGATTTCCGATTAACGCTTGCGCCTCCGGTATTACCGCCGCGGCTGCTGGCTGGGTAGCCGGTGCTTCTTCTGCGGGTAACGTCAATGAGCAAAGGTATTGGCTTTATCCCTTCCTCCCGCTGAAAGTGCTTTACAACCCGAAGGCCTTCTTCATACACGCGGCATGGCTGCATCAGGCTTACATTGTGCAATATTCCCCCACTGCTGCCTCCCGTAG
+
85)/.2/,($$'*-$+0/16:8/866,./284864963230-&&()/3104)*,381,25*$((+'()+(*0/158:0/20/*..'11-)()0/*//:53(,'*+7(9:630*,/13479:2177*&663.-)*').,*,6.55;:4581*0%,,&'$+,('(**%'&),:::71)*.*)&*)')(.**.-0.1256780-0-1'4-772.0*'''(*')+(-))*)),230,..(/242+*..0-0.4-/.0:0&(%&'&''*1),7330-1026755555:4./465,-/2*+298;32...,+/,1.//073%&-0+(0,6:67/5'*,7<734654/4&&'+03176188'(111.,()20-0-.9888494/1018+63502(+)0++*+**05508/-.7-./)*-2,.,/+37+(')*),*+..2256-,0**+*1,01*3+('$(&((+25602.89<5:0-.2-21795481+,.113232055,,2,15.1::8755458/3:;78:72-,.//,+($(),-4,/522.+0314<7;</31,,.-92/31++)+(3*(%..0*(/01-31'/1))*/8;2,53020-*-(/'(),-69,,073(//52--//1//.+)%-',+./.2./0,.3.323975,'.1(($%+6.925+3))-85-43562490$()++-24:965291--/3.(-1.,)++.:6-364785',*,/653)*#&()'(.21452110./4306+(2495571372<8668&,..7779<9554,,221134&32403;2.('/-22411&)'&%,,1093:692557,++-000/1....0-3')++().3&+0--/01255;1.2.0--.183;455/6,$*3.)&(0;6/+,,+-../5.4-4*'%('(+,(25/01(/,+,1/)-,15,'-*'(13.2--,295982,2,)*$,++,/&&().0046./0,+(.+100110,)0940*+,0-4--/8179841112760/1512/)0-/63483)++(%$#%#%,0,%*07,+889-96/'.-3+0/+-,,22/,/0*3.*(,(*+167<8:<934,-'++//943+.%$$(*-,0)05.3,)('.0'-),.834+3-5:93(/0-/./08-66*+5'*
@b0d094db-979b-488c-9fc3-e6f41e3d8c01 ch=107 read=84872 start_time=2019-12-13T03:05:44Z barcode=BC01 runid=2c9cf7bc05858273f10e7d7ec552fc0bd742dc3e
CTCCCTGGGGAGGCAGCAGTGAGAATATTACAATGGGCGCAAGCCTGATGCAACCATGCCGCGTGTATGAAGAAGGCCTGGGTTGTAAGAATGCTTTCAGCGGGGAGGAAGAGGTAAAGTTAATACCTTTGCTCATTGACGTTACCCGCAGAAAAGAAGCCACCGGCTAACTCCATGCCAGCAGCCCGCGGTAATACGGAGGTGCCAAGCGTTAATCAGGTTACTGGGCGTAGAAGCGCGCACGCAGGCAGTTTTGTTAAGTCAGATGTAATCCCCGGGCTCAACCTGAACTGCATCTGATACTGGCAACGAGTCTCTCGTAGAGGTGAATTCCGGGTGTGGCGGTGAAATGCGTGAGATCTGGAGGAATACCGGTGGCGAAGGCAGCCCCTGGACGAACTGACGCTCGGTGCGAAAGCGTGGGGAACCTGGTAGTCCCGCGCCCGTAAACGATGTCGACGGAGGTTGTGCCCTTGAGGCGTGGCTTCCGGAGCTAACGCGTTAAGTCGACCGCCGCAAGAGTACGGCCGCAAAGGTTAAAACTCAAATGAATTGACGGGGGCCCGCACAAGCGGTGGAGCATGGTTTAATTCGATTACGCGCGAAGAACCCTTGCAATGCTTGACATCCACGGAAGTTTCAGAGATGAGAATGTGCTGCAGCTGAACCGTGAGACCCAGGTGCTGCATGGCTGTCGTCAGCTCGTGTTGTGAAATGTTGGGTTAAGTCCGCAGCAGGCGCAACCCTTATCTTTGTTGCCAGCGGTCCGGCCGGGAACTCAAGGGGAGACTGCCAGTGATAAACTGGAGGAAAGGTGGGGATGACGTCAGAGTCATCGCCCAAGCACCCGACCAGGGCTACACGTGCTACAATGGCGCATACAAAGAGAAGCGACCTCGCGAGAGCAAGCGGACCTCATAAAGTGCGTCGTAGTCGGATTGGAGTCTGCAACTCGACTCCATGAAGTCAGATCGCTAGTAATCGTGGATCCAGAATGCCGCGGTGAATACGTTCCCGGGCCTTGTACCGCCCGTCACACCATGGGAGTGGGTTGTTAAAGAAGTAGGTAACAGCCTTCTGGGAGGGCGCTTACCACTTTGTGATTCATGACTGGTGAAGTCGTAACAAGGTAACCGG
+
5/6-($(*1+)2.-563*/-,*%(*((1(&+-35(1630779459.--..82,272206009666657621%*(**3,*%),*5)(/)&''%&.384,)*).20+*+1)/%'())/<7,,2.1*,//0:0-155090/.62/7.,7+,,-,-2-)$)*$'%$+)'.-.042557&-+2/*%'&)-+*(1%'()''&('+'%()+,+4-4:,9+2+0.%)%&',.89<77443*.+++11'.*2/536::(/4;;.30;04-06%'*11*-++0;;1,87:994-6302.53633222,-0332.,)'*&&''(*+03,548,.&0,-''+),3('3531-&,*03058;5021651/-02((,*(*(()($,2)5/10-)+0(0,4,961/..2%#&(*0/001353.'+*/4./43,/*+/0)&$#%'&.043/4/8+()&,*$&)-5)2*+026:756-0'*),0/023:,*,,*05/-,'.--/+*,,&)))+,,,..-703+-,+,/858:%.'*)&)**+3,0-,.1:)1-894<91-323<;76*+-1/37.194)13*%)$(*.*+-:004+,,)-,1/84),,9-2,2'($&(&)+*/+*)*+'*($'&&)%$%$($'+,/32220/0*/9-0)(*//07755;6/,'%&&&$%'(.-52699:3316()+.3480///.441.///3664&(+.847,/1--.'+1*,3-2831301,+30()++-,/7739797;507/(((8'(130395,45431,3147299+636-'((-2-&*,85673232/013;;99::0.2,4+,7.3840.2890--.)%(*-5455&'&&)(&'&,&&),.;0300/0++'((63865738403//1102546.*(&(+)-/550001311,-.23;8:8;59989536;6*,7:897-6/668*3+/1,,&('&(&(+&)*8/244485612**)+%()*.565122.6//0985746',))3..1-'+.97975,)**47/2+--****''%*,6+9;,+8715046))++('''17325))%.5/'(-)**1-.2)3(%''&5,')00-0+(,,-.0*--&)0/+,6679;988033(-(%&,()*95237444020435553
@dbe2cd94-d27c-4144-b7a0-5b98ea9fa54d ch=255 read=75021 start_time=2019-12-13T03:05:46Z barcode=BC01 runid=2c9cf7bc05858273f10e7d7ec552fc0bd742dc3e
CTCACGGGAGGCAGCAGTAGAATATTTGCACAATAGAAACCTGATGCAGCAACGCCGCGTGGTGATGAGGTTTCGGATCGTAAGCTCTGTCTTTGGGGAAGATAATGTGGGCGCAAGGAGGAAGCACGGCTTCTTCGTGCCAGCAGCCGCGGTAATACGTAGGTGGCGAGCGTATCGGATTTACTGAGCAAAGGGGCGTAGGCGGATGATTAAGTGGGATGTGAAATACCGGGCTCCAGCGGGTGCTGCATTCCAAACTGGTTATCTAGAGTGCAGGAGAGAACAATTCCTGGTGGCGGTGAAATGCGTAGAGATTAGGAAGAACACCAGTGGCGAAAGCGACTCTCTGGACTGCCGCTTTGACGCTGAGGCTCAGCGTGGGGAACAACAGGATTAGATACCCTGGTAGTCCACGCCGTAAACGATGAATACTAGGTGTGGGGTTTCAACACCTCGTGCCAACGCATTAAAGTATTCCGCCTGGGGAGTACGGTCGCAAGATTAAAACTTCAAAGGAATTGACGGACCCGCACGGTAGCGGAGCATGGTTTGAATTTCGAAGCAACGCGAAAGTGCCCTACTTGACATCCCTTGCATTACTCTTAATCGGGAGGCCCTTCGGGGACAAGGTGACAGGTGGTGCATGGTTGTCGTCATCGTGTCGTAAGATGCCAGGTTAAATTACGCAACGAAGCGCAACCTTATCGCTTGTTGCCAGCGGTCGGCCGGGAACTCAAAGGAGACTGCCAGTGATAAACTGGAGGAAGGTGGGATGACGTCAAGTCATCATGGCCCTTACGACCAGGGCTACACACGTGCTACAGTAACGCCTGAGAAAGCGACCTCGCGAGCAAGCGGACCTCATAAAGTGCGTCGTAGTCAGTTGGAGTCTGCAACTCGACTCCATGAAGTCGGAATCGCTAGTAATCGTGGATCAGAATGCCACGGTGAATACGTTCCCAGGCGTACACACCGCCCGTCACACCATGGGAGTGGGTTGCAAAGAATGGTAACAACCTTCGGGAGGGCGCTTACCCACTTTGTGATTCATGACTGGGGTGAAGTCGTAACAAGGTAACCGGAAGATAGAGCGACGAGCAGAGCAGGTTAACAGAACGCCATTAACTTTCTTCAGCACCAGCAGCCCGTAATACGGG
+
'(+%')1-)),(+..,.0-./60,+1,)*))0++%)&***<443734.-0.'103;66632)++,))'*)28:,'),-)*(--+,.47665477039./.--.,,)&$((%&#%'*')&*)*)(($&*)-/.*,++*./23./.,.5:582:1.:00066-1-.081)&,*&$%(++1-081-.5,$&&*1*.73128937:97;:;;08071365;()+87/)1.((,5.949.*'(%&'1))0+++**07,+/787778594542,+,0136160++))--)'&)+-&''(')''))+*)03*+0861'(($0,028/6-,,+*-7%5808/')++(*1.1100.2340.--)+%$%&&+./22235.658,'**+9201',&+/-)&/1''&)'65'55)**,+$'(,5')(,*(/29351-/)&%&&.&&'.036-2.)(265252+0.-.'3)+++&*%'(*/.4,*,-039703<99:8*((**-0;69683-++/*2:9/'%)*-0+)))(1-:9/.3*,7,,35,-(%%(*--*''$'**350())&+/0,-'&(,*/----.%&((,)(#'*-.//14,7-((((+'-0+)('((,./0*4/(&&',+,1-,28/691,/0.029&-,.099:;8;;/:/-.:59/&%(&'))/,.0))()''%'353541%+%#'')5784/)*-0*1'.)(-/1,$%&()180193./../0*.-&((&,)+47/1'0,.0**(',5+440113+(('*8./5-4.40488/06673130(-.0386%+%&'+(()(**,-8*87521*,&'%)*,,0.-0/(,&#'$%&()*'+*),-1536101...,+1/*.6:6-++..369'.'&'/119;6929$-(4--*+*+,*-.(1352*333201439212163968879-3,3,,,13191644+-899:4&-(-*,(8/2834/6,(%+&&#%$%%(,.444;834622/18)./71+*++,+.-(((+-&'&+(/&)))*.+)-34-61*040/-.4/-55('2278347::;7'-)*+6226.*,-.+/0079:67;.8,9,3+2.+++1-+((--0&+(')***$&&%/.,0,('''.++*.,-,3+0*,60,012,./0082(.+(*-)(*,-&&$#$%
@be33dd30-2402-4446-84bd-e3b1655c6422 ch=141 read=48561 start_time=2019-12-13T03:05:43Z barcode=BC01 runid=2c9cf7bc05858273f10e7d7ec552fc0bd742dc3e
CGTTACCTTGTTGCGACTTCACTGATCATGAATCACAAAGTGGTAGCGCCCTCCCGAAGGTTAAGCTACCTACTTCTTTTGCAACCCACTCCATGGTGTGACGGGCGGTATTTTAAGGCCCGGAACGTATTCACCGTGGCATTCTGATCCGATTACTAGCGATTCCGGCTTCATGGAGTCGAGTTGCAGACTCAATCCGGACTACGACGCACTTTATGAGGTCCGCTTGCTCTCATGAGTCGCTTCTCTTTGTAATGCGCCATTGTAGCACATTATTAATAGCCCTGGTCGTAAGGGCCATGATGACTTGACGTCATCCCACCTTCCCTCCAGTTATCACTGGCAGTCTCGAGTTCCAGCCGGACCTTTATGCTCAAGGATAAGGGTTGCGCTCGTTGCGGGACTTAACCCAACATTTCACAGCACGAGCTGACGACAGCCATGCAGCACCTGTCTCACGGTTCCCGAAGGCACATTCTCATCTGAAACTTCCGTGGATGTCAAGACCAGGTAAGTTCTTCGCGTTGCATCGAATTGAGCACATGCTCCACCGCTTGTGCAGGCCCCGTCAATTCATTTGAGTTTTAACCTTGCGTACGTACTCCCCAGGCGGTCGACAACGTGGCTCCGGGAAGCCACGCCTCAAAGGGCACAACCTCCAAGTCGACATCGTTTACGGCGTGGACTACCAGATATCTAATCCTGTTTGCTCCCCACGCTTTCGCACCTGAGCGTCAGTCTTCCGTCCAGGGGCCGCCTCGCCACCGGTATTCCTCCAGATCTCTACGCATTTCACCGCTACGATTCTACCCCTCACCCGAGACTCAAGCACCGGTATCAGATGCAGTTCCCAGGTTGAGCCCGGGGATTTCACATCCTGACAACAAACCGCCTGCGTGCGCTTTACGCCCAGTAATTCCGATTAACGCTTGCACCTCCGTATTACCGCGGCTGCTGGCACGGAGTTAGCCGGTGCTTCTTCTGCGGGTAACGTCAATGAGCAAAGGTGTGCTTTACTCCCTTCCTCCCGCTGAAATTACTTTACAACCCGAAGGCCTTCTTCGCCACCGCGCGGCATGGCTGCATCAGGCTTGCGCCCATTGTCGCAATATTCCCCACTGCTGCGCCTCCGTAGAG
+
2+..-8;7;/3-&,1/67;62))*+,/34439/-..3:8221454+-/1+**,4-*-8-,--.+-10/0.'&(/+)769/*+-/1<2//258',-73886674:920)&$'(,'''*3,2*/3-61'+-16113407/2./077,,-+1)%'16)*/)-/467197(&*..:786.)))*0/63:57,,7771.1.1,*/.*0''/0-')'(,0-,3.++*)+,(,*.*++,//%&(),-1.00;0+)10*%(&'()**3:66:2.-.-,0%,((-,*$&(./;301783(,'%0598:3311320212./039:7032-)+-2596*)2)+(6,')9464363--//,.+%).)9+$)0(7.5)&%)$#$$&$'%%,+2353,0+.-,-343428<.35:71++*.(.1-//356:81//0&2-/-,1-0-,.6692139/2)1$6566;6442-,)*-2.3,0(*/7)4.0102:6573531**+%'6-::.2:<::58972764433:/2)),396;4'+'*()-543'))-'%)$-**-**+,:;21:,,./,.:909.7:90+.3135:709;:.652;</0423232223,,,.,0.299*+0430696/+('%%$'$&',/0)2%(&#'2.21597/36(*)/*/07949,5(7*67861757786;812-2/015;22229500,/011+*),10/05<8243844-,--02::62636966558:971540+.+)'(+'&53-(%&&(&%').201:0935823,)*)**0111:800./(170.03614.'+'%*.,/(57/,,,&*.+)/032353.$)%-4.44557&'(**,-78,8/*+/6/:0//93,')-,*-;;.,0.-5&&&&&'0,91705+,0-12276.-+)+/+12/41-,0557911./424366281-+*-4,04).,/63493/0/-+-*--1-(.),$'20*()5%64133<4;<:70*-151366366,500.44/:0,-.%+%&'*)&++79)3;7-/19/-10/-,)++((+,,(),(13/+,1/5276<6853.0-'0'$),..:/-,10.0455552:;949/3,99-*.7..+&+'7+.//7772'**+170-)).-4:-04*%&
@a6900e6f-47ab-4d14-9592-db38a7b79a37 ch=139 read=57907 start_time=2019-12-13T03:05:42Z barcode=BC01 runid=2c9cf7bc05858273f10e7d7ec552fc0bd742dc3e
CTCCTACGGGAGGCAACGGTGGGGAATATTGCACAATGGGCGCAAGCCTGATGCAATACCGCGTGTATGAAGAAGGCCCTCGGGTTGTAAAGAGTACTTTCGGCGGGAGGAAGGGAGTAAAGTTAATACCTTTGCTCATTGACGTTACCCGCAGAAGAAGCACCGGCCCCTAACTCCGTGCCAGCAGCCGCGGTAATACCGGGAGGTGCAAGTTAATCCGGAATTACTGGGCGTAAGAAAGCGCGCAGGCGGTTTGTTAAGTCAGATGTGAAATCCCGGGCTCAACCTGGGAACTGCATCTGATACTGGCAAGCTTGAGTCTCGTAGGGGGGTAGAATTCAGGTGTGGCGATCAGCAGAGATCTGGAGGAGGAATGCCGGTGGCGAAGGCGGCCCCCTGGACGAAGACGGTGACGCTCAGGTGCGAAAGCGTGGGGAGCAAACGAAGTTAGGTACCCTGGTAGTCACGCGTAAACGATGTCGACTTGGAGGTTGTGCCCGCTGAGGGCGTGGCTTCCAGAGCTAACGCGTTAAGTCGACCGCCTGAAAGATACGGCGCAAGGTTAAAACTCAAATGAATTGACGGGGGGCCCACTGAAGCGGTGGAGCATGTGGTTTAATTCGATGCAACGCGAAGAAGAACCACCTGGTCTTGACATCCACACGGAAGTTTTCAGAGATGAGAATGTGCCTTCGGGAACCGTGAGACAGGTGCTGCATGGCTGTCGTCAGCTCGTGTTGTGAAATGTTGGGTTAAGTCCGCAACGAGCGCAACCCTTATCCTTTGTTGCCAGCGGTCGGCCGGGGAACTCAAAAGGAGACTGCAGTGATAAACTGGAGGAAGGTGGGGATGACGTCAAGTCATCATAGCCCGCGACAGAATACACACGTGCTACAATGGCGCATACAAAGAAGAAGCGACCTCGCGAGCAAGCGGACCTCATAAAGTGCGTCGTAGTCCCGGATTGGAGTCTGCAACTCGACTCATGAAGTCGGAATCGCTAATCGTGGATCAGAATGCCACGGTGAATACGTTCCCGGGCCTTGTACACACCGCCGTCACACCATGGGAGTGGGTTGCAAAAGTAGGTAACAACTTCGGGAGGGCGCTTACCACTTTGTGATTCATGACTGGGGTGAAGTAACAGGTAACCGG
+
)-32246(72.2303'6%01+'('*+-+//))(+498880.&,.0)62766,+('%&&.952/21401,.0*-..32:.-./6216,,.0-%%%*)+.7:.*50.:/',-37.5/'().:61/909068+::**66710.++,./6,,6,/2,,4-'++%((,31/3+*(&+.--1*+//55/.-+,3+,,&*,2-))-(+,-,23225/(&*).))-'%*-'1*-.:32)('')*$(*(')*.,.++--,334))+6,5+/9**,/.+%(2+)0()'-3879-82523993578333333.///094932/&*+),)+,138781/'1.,')'.*2-4/'*,*)%%()*,0-)*,,*+,/089:2.0*&)'%&(%/071+4,++01,-*0*2492,-2;89(%)(*/+*),111345+484.,+//3-/24;97...21;-2(')),1-.4112:++0(+%-+2+-/00347020(((++4022;29.05.704.77/'(*,%-7:-/003,*.),))(**),-,,3/2090013.03:8;;91-3))%'%+$.,+-.6+53;4<<45789:85/2-././/1//34008,%+%%/'&(*,(89-,,-0.,.54;0809;43343;8'4)-+,0++)')&,'&3.82532/60,.10.&&(%*-.0/.17<73.-+,-6441/911278;8963;:5:76464*016168:9:43323:;::;996873454556-4--+.00/,-6/2*/+&(((),6-3557+),.183:46-)+(.03092.0:55:5/75;8;-516,27,&%+'-+81*,),()0./1,01%$()-)1.++))3-,(((/36,222387787625878845+245.)*002)2)*()*))(+,6599488;75876777786:+(+*(,+)+,.14487:+*0-+.'./2-3002+*,/'+('*&./455667++,0(+.+*(()*3+5.-/0-,,-.6,.''&).3-200/336/7,,-8::;:99.-.:8551,-(.*+-:67:37700//569.80..121116;2::+.322-03)1*+*&%)-3.0867193*(/0,3-/,0*'*),,,;1./1+010:0/78,.372-4--00,1668:98;:2.%'&%&(20/-8/0:9;75
@598dc217-9a8f-48e1-acf1-7934b0fbb285 ch=167 read=88841 start_time=2019-12-13T03:05:42Z barcode=BC01 runid=2c9cf7bc05858273f10e7d7ec552fc0bd742dc3e
CCTACGGGAGGCAGCAGTAGGGAATTTTTCGGCAATGGGGAAACCCTGACCGACAACGCCGCGTGAAGGAAGAAGGTTTTCCGGATTTATACTTCTGTTATAAAGGAAGAACAGCTACAGAAATGGTATGAGTGACAATACTTTATTAAGCCACGGCTAACTACGCAGCAGCCGCGGTAATACGTAGGTGGCAAGCGTTATCCGGAATTATTGGGCGTAAAGGGCAGGCGGCAGCAAGGGTGCAATGGTGAAAGCCTGGAAGCAACTTCAGTAAGCCATAGAAACCAGGCAGCTAGAGTGCAGGAAGGATCGTGGAAATTCCATGTGTAGCGGTGAAATGCAGATATGGAGGAACACCAGTGAAGGCGACGATCTGGCCTGGCGACGCTCAGTCAGCGTAAGGGAGCAAATGGATTAGATACCCGTAGTCCACGCCGTAAACGTGGGTACTAAGTGTTGGATATCAAAAGTTCAGTGCTGCAGTTAACGCAATGAAATTACTCCGCCTGAGAGTAGTACGTTCGCAGAATGAAACTCAAAGAAATTGACGAAGGGGCCACACAAGCGGTAGACATATGGTTTAATTCGAAGCAACGCGAAGAACCTTACCAGTGCTTGACATACTCATAAAGGCTCAGAGATGGAGAGATAGCTATATGAGATACAGGTGGTGCATGGTTTGTCGTCAGCTCGTGTCGTGAAGATGTTGGGTTAAGTCCGCAACAGGCACCTTATCCGTTACATCATTAAGTTGGGAATACAGCGAGACTGCCAGTGACAAGCTGGAGGAAGGCGGGGATGACGATCAAATCATCATGCCCCTTATGACCTGGGCTACACACGTGCTACAATGGATGGTGCAGAGGAAGCGAAGCCGCCGAGGTGAAGCAAAACCCATAAAAACCATTCTCAGTTCCGGATTGTAGTCTGCAACTCGACTACATGAAGTTGGAATCGCTAGTAATCGCGGAATCCAGCATGTCGCCCGGTGAATACGTTCTCGGGCCTTGTACACCGCCCGTCACACCACGAGAGTTGATAACGAAGCCGTTGGCCTAACCGCAAGGAAGAACTGTCTAAGGTGGGATTGATGATTGGGAATTGAAGTCGTAACAAGGTGGCGG
+
(-/+4177.052278,200(2+007:;:/3,356;7751)%)*+:3**.41//1780,/816377795.3,'-,-419302)++'6+)(-%+*2,8232/.4:*++0(&(/+(,10550,,47,.//,(((+)*',()**,783-20.)'(*.0%*(-.41*(''*(),0/351254.9//$4./.4.,/444:/2.7-./01130-4,+727661/18:+/()')./3691*,*,*)/,+'*/-,*252/-1+,399),)')&((*.,,,.6;279460--43/9908245553.-,-0.-3-)+/7,87+313/)+*9,.(('&(&')-.04/0:4/,'*,.99756./7-:4225+-++''',.68886851-0-*'*)+0.3345725,5'(*/,((,4('*,-05036..2-,27033*)+,-64311.03116;;7..+(+,,/0421650:08.3&30325**-39-/13,(*///:,1+-+/140(,(),**,-27)-*''%&'(),%6)+-8;83.6(*83/,17./1+0,&$%*'.456,2*('*'%%$%').1+0+/.(,&)%&)*&27;7,,1,,(,0%+7286667;+-1/()&%&%%,(''.'*(*)*)-,-,.295-7338((((*11.-*+*0/400113/)&&'*/10/,3--86552554-3.,04562.1007/303451,-'(*970:*1/.61.+,1'%','81375(+,((-./))/-+,.*0*+0-+')+.00%*&%$'*1-+/11325:-433487/---49.-.+0.62.:;011/13/),,6:8.0.76252/61+)/,-+*,-+1513+))('&(*+875246:89;9:987781/+,/()&(%+))281+,+++-,/16//1;;66:1--,3:7,8864977803579'6.),'&%))+,*),-'+(*(*6502*,*,.*0-5.6856775402.3./.86-/1--*,/1&%#&'&)&&%')+1694544;434'6:2/0-&*,-./9-0:211211.01,.,+*)(5*$%,-30.++(*''3-.-5(*4:7:4532/1/6)')*/--3(*0+-*/;0/5///0/)-,(1-%$)%'/)(*.++('(-+)('%%((4
@d6d79d7c-690e-459f-9aff-900ab9451b0d ch=131 read=59462 start_time=2019-12-13T03:05:55Z barcode=BC01 runid=2c9cf7bc05858273f10e7d7ec552fc0bd742dc3e
CTCCTACGGGAGGCAGCAGTGGGAATATTGCACAATGGGCGCAAACCTGATGCAGCCATGCCGCGTGTGTATGAAGGCCTTCGGGTTGTAAAGTACTTTCGGCGGGGAGGAAGAGGGAGCTAAAGTTAATACCTTTGCTCATTGACGTTACCCGCGGAAAGCACCGGCTAACTCCGTGCCAGCGCCGCGGTAATACGGAGGTGCAAGCGTTAATCGGAATTACTGGGCGTAAAGAAAGCGCACGCAGGCAGTTTGTTAAGTCAGATGTGAAATCCCGGGCTCAACCTGTGCATCTGATACTGGCGAAAGCGAGGTCTCGTAGGGGGGTAGAATTCCAGGTGTGGTGAAATGCGGCGAGATCTGGAGGGAATACCGGTGGCGAAGGCGGCCCCTGGACGGAGCTGACGCTCAGGTGCGAAAGCGTGGGGAGCAAACAGAGTTAGATACCGGTAGTCCACGCCGTAAACGATGTCGACTTGGAGGTTGTGCCCGCTTGAGGCGTGGCTTCCGGAGCTAACGCGTTAAGTCGACCGCCTGGGAAGTACAGCCGCCGAGGTTAAAAACTCAAGTATGGTGACGGGGGGCCGCACAAGCGGTGGAGCATGGTTTAATTCGATGCAACGCGAAGAACCTTACCTGGTCTTGACATCCACGGAAGTTTTCAGAGATGAATGCCTTCGGGAACAAGGACAGGTGCTGCATGGCTGTCGTCAGCTCGTGTTATTGAAATGTTGGGTTAAGTCCCGCAACGAGGCGCAACCCTTATCCTTTGTTGCCAGCGGTCCGGCCGGGAACTCAAAGGGAGACTGCCAGTGATAAACTGGAGGAAGTGGGGATGACGTCAAGTCATCATGGCCACCACGACCAGGGCTACACACGTGCTACAATGGCGCACAAAGAGAAGCGACCTCGCGAGAGCAGAAACGGACCTCATAAAAGTGCGTCGTAGTCGGATTGGAGTCTGCAACTCGACTCCATGAAGTCGGAATCGCTAATCGTGGATCAGAATGCCACGGTGAATACGTTCCCGGGCCTTGTACACACCGCCCGTCACACCATGGGAATTGGGTTGCAAAAGTAGGTAACCCAGCCGGGAGGGCGCTTACCACTTTGTGATGATTCATGACTGGGGTGAAGTCGTAAGGTAACCGG
+
+,.6++30:7+17/0.0(++*4-*-,376//%&'''(-0+*+,/*).2123360/08/6654/32546-4/4-4+*)/3182.:133-*1.&&***28.+%6336:,'-*.-+))/-%**00<40-9.:.232160-/40,,/-/2.90.4;0++%++-*').4805///50469/647:3'0)+*$(%)(2---71612/.0.,0,,/04-3-.&,,+.1066;9:;8337+(+.***,-)+&1&&.5'43;9+.24313:,,.8640171)2,,+10..15456-.))),-02-*(&&'('&&+*+(**'((-.0672.**55:-54317113..7961.,0*/3;,,+1&'&()*,018:2.0/*,4008:686/90/-7*1,&-.67.)+546/')%*0//01278149998/-/+,/46798)(-.99+))(),//..62,('+..01424.1169777:/500112:9908/9/004.8120:6+&+,0,)04)()-201/1+--.//,.2102/7/2//099::<88<987-*&'+)2*112+2'')*.-2/997+422$'',+,.(,'')/08:7,35)+).,-,./:226--/*..0-:97:8;.,,--::7:5:23823,/3-2/2737:90,),&,2564232.+-+18;4-)((+110.**+.44;8-:923+%)+/26+24788:99797:732332990/001-,)+(%*&(386/,0138811.3+/,5*'&))'$%.+/1/1)51+,1,04238/--:./70'.-643-2324/;:6:779-9,+0)(+.179:;4440//04&1--0+/-,,+*+2:204899987/&*+-:;:02/*&'$+*%'))+7.0-625--**(,..3894:0:/),+'))-.5)(*(,,*+2.7:68410,)($**'+(*23;77:85+-/19,-289::7675607),*3/200/1.'$-)&./01/102945.6---7495878)+''&'&/07022400563/3++*/,-,18779649-0++2-8/:..-11./,2:6395)*--52/7+-(,*(&*,31+,902.93,'+(+&'-*0*''&**)-2*/4,4434415:1/0;3122+.-.087+/,.0/277/),--,,'%(,*+3+.4/733
