# Supplementary material for: De novo species identification using 16S rRNA gene nanopore sequencing
Source: PeerJ. 2020 Oct 21;8:e10029. doi: 10.7717/peerj.10029 (PMC7585375; doi:10.7717/peerj.10029)
Supplement: Supplemental Information 2 — Contains raw reads. [file peerj-08-10029-s002.zip › pass_fastq_runid_2c9cf7bc05858273f10e7d7ec552fc0bd742dc3e_172.fastq]

@4cf62b09-d412-454e-8849-31cd613ea7c1 ch=63 read=90483 start_time=2019-12-13T03:05:55Z barcode=BC01 runid=2c9cf7bc05858273f10e7d7ec552fc0bd742dc3e
CTTATACGGGAGGCAGCAGCAGGAATTTTCGGCAATGAAACCCTGACCGAGGCAACACCGCGTGAAGGAAGGTTTTTCCGGGTTAGCAACCTTCTGTTATAAAGGAAGAACGGCGGCTACAGGAAATGTCGTAGCCGAGGTAGCGGTACTGATGAAAGCCACGGCTAACTACGTGCCAGCAGCCGCGGTAATACGTAGGTGGCAAAGCGTTATCCAGGAATTATTGGGCGTAAAGAGGGAGCAGGCGGCAGCAGGGTCTGTGGTGAAAGCCTGAGCTTAACTTCAGTAAGCCATGAAAACCAGGCAGCTAGAGTGCAGGAGAGGATCGGTAAATTCCATGTAGCGGTGAAATGCGTAGATATATGGAGGAACACCAGTGGCAGAAGGCGACGATCTGGCCTGCAACTGACGCTCAGTCCAGCGTAGGAGCAAAATAGGATTAGATACCTAGTAGTCCACGCCGTAAACGATGAATTACTAAGTGTTGGATGTCAAAGTCCAGTGCTGCAGTTAACGCAATAAGTACTCCGCGCCTGAGTGAAATACCGTTCGCAGAATGAAACTCAAAGGAATTGACGGGGGCCCGCACAAGCGGTGGGGCATGGTTTAATTCGAAGCAACGCGAAGAACCTTACCAGATATTGACATGCATATAAAGGCTCCAGGATGGAGATGGCTATATGAGATACAGGTGGTGCATGGTTGTCGTCAGCTCGTGTCGTGAGATGTTGGGTTAAGTCCGCAACGAGCGCAACCCTTATCGTTAGTTACCATCATTTAAGTTGGGGACTCTAGCGAGAGACTGCAGTGACAAGCTGGAGGAGGAAGGCGGGGATGACGTCAAATCATCATGCCCCTTATGGCCTGGGCTACACGTGCTACAATGGTGCAGGGAAGCCAGAAGCCGCAGGTGAAGCAAAACCATAAAACCACTCAGTTCAGTTGTAGTCTGCAACTCGACTACATGAAGTTGGAATCGCTAGTAATCGCGAATCAGCATGTCGCGAGGTGAATACCATTCTCAGGCCTTGCACCGCCCGTCACACCACGAGTTGATAACACCCGAAACCGGTGGCCTAACCGCAAGGAAGGAGCTGTCTAAAGGTGGGATTGATGATTGGGGTGAAGTCGTAACAAAGGTAACCGG
+
(')''*,*4/,3-)*++++0)*+.,6;<;.271122+&+0).(&'*1)+(*&,-00),0***-027,(+((1-61200'')-+.(&%&&'&(-.0-421077,,-,0,*.+$(((+.//1.2/.5/+.-)*-+.0/'(&&'%&,*1)(()$'*$(++./5--+/,--2.003270443-1/+4()+*2*5)**4/1-+,,,0-//+),13:2,+*$+(0,2-,01'3731../+&'./**,/08:6'5/%.-++251.))*)..)-2+*37.+-()1,7+*-2-+-/35/5/+)(+15/8134;5.'+,+))++55681,'&.6246(*+(&/)4,8,+(*),028543;4016110./545)-58+,1/1/-/,)*++4/&'-,-0299741642.0/8+.0-2--,/2678;581:')$$'--.-(*+)6::6&1,*3+(,2-+00,/664404)(*/35118;;//..**&-)+,42(*(*0-58--,,,/0())'3,./000/0.//2/*-*-1/...+0./029//(,32-+,-*(-)''+-04;724+)+.-2*44-37/4-,+((,)'&'(054*&(*&,(..4243:747.0.+--*3;97;71/$'&%)13621''(('**-./,41,.00'*'').12+.$&&)/:--63-3'*&*+/6+)),,&5442,(+*)02134+06220-+,,0;:8<887769,147647767-,))-.2,03*//+9/7(444)+2,1)&,/03578:/./-1161<110;6698:9387--0,-3,67,0004(',1%%%')*30&)$(++.),-%%(2,-,('*))0+3/0::0-3647666473/0066).+.1*%%%%(-&9/40643*,,'(.0271.*-(++-+++&+,-&-),-'',*+.4/1%(,+--6%..63(-()%*,35-+'((+%(-.11022,()-361+1,'..3-,5869664060.7-2.0/44564343733/210839+-/45664'*)$&(*+265).-%,1006%*+.*'$%%'(,.073024,0,2****--*/,-*+(*&+*)')0,,.5//28/2,./41/30,0/.3')$'(-,42*07),&.$+/,2.,-.1/-4.684/,+-*()&&&*+,8,,3-0324)0
@37e5a11e-b778-4d09-976a-06fd890571e1 ch=169 read=66352 start_time=2019-12-13T03:05:55Z barcode=BC01 runid=2c9cf7bc05858273f10e7d7ec552fc0bd742dc3e
CGGTTACCTTGTTACGACTTCACCCCAGTCGCCGAATCACCAAGTGGTAGCGCCCTCGAAGGTTAAGCTACTTCTTTGCAACCCACTCCCATGGTGTGACGGGCGGTGTGTAATGCAAGGCCCGGGAACGTATTCACCGTGGCATTCTGATCGATTACTAGCGATTCCGACTTCATGGAGTCAGTTGCAGACTCCAATCGGACGACGCACTTTATGAGGTCGCTTGCTCTCGCGAGGTCGCTTCTCTTTGTATGCGCCATTGTAGCACGTGTAGCCCTTTGGTCATGGGGAATACCTTGATGATGACGTCATCCCACCTTCCAGTTTATCACTGGCAGTCTCGCTGAGTTCCGGCCGGACCGCTGGCAACAAGGATAAGGGTTGCGCTCGTTGGACTTAACCCCAACATTTCACGAGCTGACGACAGCCATGGCCAGCACCTGTCTCACGGTTCCACGAAGGCATTCTCATCTCTGAAGACTTCCGTGGATGTCAAGACCAGGTAGGTTCTTCGCGTTGCATCGAATTAAACCACATGCTCACCGCTTGTGCGGGCCCCGTCAATTCATTTGGAGTTTTAACCTTGCGGCCAAAAGTACTCCCCAGGCGGTCGACTCAACGCGATTAGCTCCGGAAAACCACGCCTCCAGGGCTGCCTCAAGTCGACATCGTTTTACGGCGTGGACTGCAGGGTATCTAATCCTGTTTGCTCCCCACGCTTTCGCACCTGAGCGTCGGTCTTCGTCAGGGGCCGCCTTCGCCACCGGTATTCCTCAGATCTCTACGCATTTCACCGCTACGCCTGGAATTCTACCCCCCTCTACCGAGACTCAAGCTGCCAGTATCAGATGCAGTTCCCCGGTTGAGCCGGGATTTCACATCTGACCAACAAACCGCCTGCGTGCGCTTACGCCAGTAATTCGTTAACACCCTCGTATTACCGCGGCTGCTTAACGGTTAGCCGGTGCTTCTTCTGCGGGTAACGTCAATGAGCAAAGGTATTAACTGCTCCTTCCTCCCCACGCTGAAAGTACTTTACAACCAGGCAACTGGCTTCATACGCAGCATGGCTGCATCGGGCTTGCGCCCATTGATATGTGTCCCCTGCACCCTCCCGTAGGG
+
6)/-/-1117(+1&(,.48;766591-.10)+)*/80.+.*-(**,1..03226&(+%(+*1,7570*)%'&,%&'))/+1/:2%'(1.-%*)&+*()*20587172010,'&*%3*//.62**)0*+,67462.-/-,212,*,60-,-)*&(+/..-,,-+)*,,3+.13530-/-(*,0)/*8)-''&(-,*0//800*'&)+.,((+.'()+*+'()(*/)''*+45-/.-.4/734685672:501687000</58+*)++,/+**&'(-5+&++-122%3&*,*%$%&)())(*,+--.6957979195*-*)*,*,*93.+53)33194+--.'($$)()67280004349599:997<671944(3,*)%(*.,:/3.0.*)20251,/.20-'%%))3+8:+)&'))+23321/245)57.+-(,*/0022*%%&(+1(1.1092-(*+*'/.84;533;844420649.-/5258556<<;8950/,/7:..//.1021*&+/0//3)*+,04-.1305:5:82/'-))-.%',+-40,4.1+1*22-&#)-477;867:4')%(/9;1042.0/,-,+,'&)*(#'$**0)+().6:8;863738.0%+)+*)/++-/51(5,370).8'-)/,+-&)).,+%$+-.4-2-024)3+36*973+%0040/.520//$'&-.'(*/003;459773:.,24402+&))+/551//),*(('57,+*)*023:9658)+32*.,&)*,.1229-1/..1,2//&(+)'-/1052/0./+.4;2036,..,-/3855.2012///557573,12-2&&%(*855.-'*(&.1%/0/15++//.47881901%-,2/+)+*%)')&4921/215521/,')'+07.2968;7554430/,1,(-.0.&(-(0*4+**40+*%-,-(+').042:<6638443+.%%%&,,++,*.0*&-#'3+77;1001.-),)5+551,101:7:7;++)0++30)&2&''.)/0/2/48:/',+,1359.-,%-/02+01340+..,%$$%%%(,3/8810((',0354:8868889.:6112,+),42*,2,*'&'&'&)/10)(()#'),*.3-+-16'%
@69140315-eedf-4083-a7c3-8b54f6db66a3 ch=184 read=95632 start_time=2019-12-13T03:05:55Z barcode=BC01 runid=2c9cf7bc05858273f10e7d7ec552fc0bd742dc3e
CCCAGGAGGCAGTGGGGAATTTACGGACAATGGGCGAAAGCCTGATCCAGCAATGCCGCGTGCGATTGAAGAGCCTTCGGGTTATCAACTGCGCTTTGTACGGAACGAAAAGCTCCTTCTCAATACACCGGGGGCCCTTATTGTGGTACCGTAAAGGGCTGGCACCAGCTAACTACGGTATGGCAGCCCGCGGTAATACGTAAGTGCGAGCGTTAATCGGAATTACTGGGCGTAAAAGCGTGCGCAGGCAGAAGTTTATATTAAGACAGATGTGAAATCCCAGGCTCAACCTGGGAACTGCATTTTGTGACTGCAGCGGCTGGAAGTACGGTAGAGGGGATAAAATTCCGCGTGTAGCAGTGAAATGCGTAGTAATAGGAGGAACACCGATGGCGAAGGCAAATCCCTGGACCTGTACTGACGCTCATGCACGGCCCGATAAAGAGAACAAAGAGCAGGATTAGATACCTGGTAGTCACTAAACGATGTCAGCTTCAGTTTTGTTGGGAATTAGTTTTCTCAACAAGAAGCTAACGCGTGAGATTGTGACCGCCTGGGAGATACGGCCACCAGGTTGAAACTCTCAAAGGAATTGACAGGGACCCCGCACAAGCGGTGGATGATGTGGTTTAATATTCGATGCAACGCGAAAGGCCTTACCCGCTGACGTGGCAGGAAGTTTCCAGAGATGGATTCGTGCTCGAAGAGAACCTGCACTACAGGTGCTGCAGCTGTATCGTCAGCTCGTGTCGTGTGAGATGTTGGGATTAAGTCCGCAGCTTGAGCGCAACCCGCTTATCGTGGATTGCTACATTCAGTTAGGCGGCACTCTAGTAGGGCTGCGGTGACAAACCGGAGGAAGGTGGGGACCAAGTCCTCATGGCCCGCAAATTGGGGCTACACCTCAGCCCTGTGGCTGGTACAGAGGGTTGCCAACCCGCGGGGCTAATCCCATAAAGCCAGTCGTAGTCCGGATCGCGGTCTGCTCTCGACTGCGTGAAGTCGCGGAATCGCTGGCTAATCGCGGATCAGCATGCCGCGGTGAATGCATTCCCGGGTCTTGTACACACCACCGCCCGTCACACACCGTAGGAGCCAAGGGTCTCGCCAATGCGGTAGCCCCTAACCGCAGGAGAAGCGCTTACCACACGGCAGGGTTCGTGACTGGGAGTGAGAATCAGCATGGCTGGGTAACCGG
+
&'*&0/,-,+*++'(,'('.,*$%(++*:**/21))+,**.932304)-%+1-,(0&)),..-1-5..11-'*-51.1(74/4))%+7./-+%&(,/*-,/-1023()/++')*1,()&%$-,5/0)+'+/30++6+0.%0)'%(*1234106-%*&%%%%''&,)&,/*+'&)'))*.))%+*+(30(%'%()/.-'-,-0&)(()(+,.-11.1.0*-0,1/55564024/6;6*)121--)+%,..((('(*6()+*'&/3-.11133)&$'*-(/72'))-23/(,.,-9619014662;<30//00051)+)**,-/-()$%$&()*.,+*-,1)0+''**-74+.22()%()+-.0079124+/(+*,()&*,),(*'',.-,/0/-**+-+/328()47+*28762.*,))&)&%%''+/7+,&%%&'%(&&)*1+(&)())+6,&().*)*%*-*,-1&-((*-.0..*#%'(23,*)+'(+%$(',%(*.43('+,',-('-(''*45,-+%'$$')$')'(+.'++0141.-*--)'''+0-2*(,+)(%-*,0.+1.%+$'03/70,5,)()'/18*3*0/00223%,62/5/2)&)-/06140967;;<4442-*,4:0)&)(/2,%%'*-010/0*+.*&)*-*/*/6.(+,,*,(+-7001524/2;+6+))+--855)84:7:5545-..)&&*(-50+*&'%%*.0478762-&*+,00/2435-----62510211++-/155.90*/1$*,,-(*1++-,%)'$'&(*472-,-'$&**022%4'*)3+)))&($),'&1-6(,)(&++*-.-,*&*&)23-+-++()),),-.,/+.(''&''.,)-570532-+.474637223'&#%%%%+%/44,0101*,'(((&))'##(,0--+*('&%)(+-)/2-.3-0.92+'(','%$0),30*&&*1-$/,)+**+++//:*3-:::0-'+*''&&&)',+./33434/*))++(*+20424())*+)*).,+)/+/.-1()+.,*-,))))*&'&%"%%-,8.)0654/6.)*%)&(+/-)0-*37,*213.+-+/5&0&,-),1'*').5-/-5-,/',('$*&&(*-00($&)+/)*)()')&'&((')'&()'**1-81,,*+*.--,-486891)+,,-&,(+*('('-/0-'&&1')777,6
@9e0bb288-d5d6-42e8-b265-092522f26b87 ch=405 read=49649 start_time=2019-12-13T03:05:52Z barcode=BC01 runid=2c9cf7bc05858273f10e7d7ec552fc0bd742dc3e
CTCCACCACGGGGGCAGCAGTGATAGGGAATTTTTTTCGGCAATGGGAAACCCTGACCGAGCAACGCCGCGTGAGAAGAAAGGTTTTCGGATTATAAACTTCTGTTATAAAGGGAAGAACAGCTGGGGAAATGGTAGCCAGTGACAGTGCACTATTAAAGCCACGGCTAACTACGTGCCAGCAGCCGCAGTAATACGTAGGTGGCAAAGCGTTATCGGAATTATTATGGGCGTAAAGGGGCAGGCGGCAGCAAGGGTCTGTGGTGAAAGCTGGAAGCTTAACCAGTGAAAGCCATAGAAACCAGGCAGCTACAGAGTGCAGGGGAGGGTCGTGGAATTCCATGTGTGGTGAAATGCGTAGATATATGGAGGAACACCAGTGGCGAGCGTCTGGCCTGCAACTGACGCTCAGTCGAAAGCGTGGGAGCAAATAGGATTAAAATACCTAGTAGTCCACGCCGTAAACATTAATTACTAAGTGTTGGATGTCAAAGTTCCAGTGCTGCAGTTAACGCAATAAGTACTCCGCCTGAAGTAGTACACGTTCGCAAGAATGAAACTCAAAGAGGAATTGACGGGGGGGCCACACAAACGGTGGAGCGTAATGGTTTAATTCGAAGCAACGCGAAGAACCTTACCGGAATATTGTTATACTCATAAGGCTCCAGAGATGGAGAGATGGCTATATGAATACAGGTGGTGCATGGTTGTCGTCAGCTCGTGTCGTGAGATGTTGGGTTAAGTCCCTGTGGGCGCAACCCTTATCGTTAGTTACCGTAAGTTGAGGACTCTAGCGAGACTGCCAGTGACAAGCTGGAGGAAGGCGGGGATGACGTCAAAATCATCCATGCCCCTTAGGCCTGGAGCTACACACGTGCTACAATGGATGGTGCAGAGGGAAGCCGAAGCCGCGAGGTGAAAGCAAAACCCGCGGCAAATTCTCAGTTCCGGATTGTAGTCTGCAACTCGACTACATGAAGTTGGAATCGCTGGTAATCGCGAATCCAGCATGTCGCGGTGAATACGTTCTCGGGCGCCAGCACACACCGCCCGTCACACCACGGGAGTTGATAACACACCAGAAGCCGGTGGCCTAACCGCAAGGAAGGAGCTGTCTAAGGTAGGTTGATGATTGGGGTGGGAAGTCGTAACAATGG
+
*,24)),.0/06++)/0/*)-''*'(,),,/777911/6;890.82()/./;1,,/5242,+/,./5:56472+&**)'*-(,+-%$)//+4-&,340/0913+1-,-78,,+*+-)0+.)-*+*0/',2./6851135)*+--2%()**()*)5-3(,'+1,,%++-,5/0/20/'/.+-,),1(&(%&))(),2,-,&'*,2-.4.).547311%.,)/-+,.'(.062775:.*+/0018;:7:,+*)*(+13.0165305/,.'&)),/+,&&&$($%$$&0'.,*(24+,**&).*,79::,)'$%'),,--01,-9/*',1')+3:861510./'%%'%$&.7-,42+/688855510(-/5/16+455:<1:98:4,*&,0,,0576957870////46418./-7')+-+,1/*--')-390,()-(3+//+0,-1;())3/246.(+29874673/&')))*+((,02*0),6-706452394,2.:++,;:76661-;,:+72-1--/-(/*,-020163/,(')&++((%&&-20$%*++4977(/7)).,3+&(%&+*-27,6.--/-+'&$()-/-)&4/.7/9-//.//6/08:<;8:9;5,.-))/3212+,2()2/-2-*7+*,)).%.,%.-**,---5546*8235()*'(*,./.+*)/.(5665402337622(,*'),)-.564739221356//123666553655237131-041812.,1/'%''((%((3113801501254:442;439.632//3,,19554+'$&%'(-/33451%-,.--+)'()37++))*/22089811025552774*/02/6'%&%-52,+2*,'7;551--/*+*('')*751*(-.766;9::2622..(1.+*2,-($'0+.635*'*.*1+,'&+,0:13:+)*,.-*.'20--7+.08/(0-,-1),-78864/.'-.2/+24465729209310&*,//./',+/20127.+1+00-,-+./5:59,21-.9313-.52133834%&$$$''.,..2954930011357634*94/+-645456212/19&')('23*73---*+2,1*(+,+*'&&()'**-&/2452,/+%()),))./*3,-/7,',&'%&)*/+*/3325+0)
@4c8b0c6c-8aa3-4826-ab15-77d136141921 ch=392 read=51449 start_time=2019-12-13T03:06:01Z barcode=BC01 runid=2c9cf7bc05858273f10e7d7ec552fc0bd742dc3e
CCGGGTTGCCTTATTTACGACTTCACCCAGTCATGAATCACAAAGTGAGTAAGCGCCCTCCAAGGTTAAAATACCTCTTCTTTTACAGCCCTCCCATGGTGTGACGGGCGGGTGTGTACAAGGCCAGGAACTGTATTCACCGTATGGCATTCTGATCCACGATTACTAGCGATTCCGACTTCATGGAGTCAGGGTTGCAGACTCAATCCGGACTACGACGCACTTTATGAGGTCCGCTTGCTCTCGCGAGTCGCTTCTCTTTGTATTAGCCATTGTAGCACGTGTGTAGCCCTGGTCATGGAGGCCATGACTTGACGTCATCCCACCTTCCTCAGTTTATCACTGGCGATTAGAGTTCCCGGCCGGACCGCTGGCAACAAAGGATAGGAGTTGCGCTGTTGGGACTTAATAACATTTCAACACAGGCTGACGACAGCCATGCAGCGCCTGTCTCACGGTTCCCGAAGGCATTCTCATCTCTGAAAACTTCCGTGGATGTCAAGACCAGGTAAAGGTTCTTCGCGTTGCATCGAATTAAACCACATGCTCCACCGCTTGTGCGGGCCCCGTCAATTCATTTGAGTTTTAACCTTGCGGCCGTACTCCCAGGCGGTCGACTTAACGCGTTGGCTCGGAAGCCACGCCTCAAAGGGCACAACCTCCAAGTCGACATCGTTTACGGCGTGGACTACCAGGGTATCTAATCCTGTTTGCTCCCACGCTTTCGCACCTGAGCGTCAGTCTTCGTCAGGGCCGCCTTCGCCACCGGTATTCCTCAGATCTCTACGCATTTCACCGCTACACCTGGAATTCTACCTCTACGAGACTCAAACGCCCGGTATCAGATGCAGTTCCCAGAGTTGAGCCAGGGATTTCACATCTGACTTAACAAACCGCCTGCGCCCAGTAATTCCGATTAACGCTGCACCTCCATGTTACCGCGGCTGCTGGCACAGGTTAGCCGGTGCTGCTTCTTCTGGAGTAACGTCAATGAGCGATATTAACTTTACCCTTCCTCCCGCTGAAGTACTTTACAACCCGAAGGCCTTCTTCGCCACACGCGGCATGGCTGCATCAGGCTCGCGCCCATTGTGCAATATTCCCCTGCTGCGCCGTAGGAG
+
)&'-,.,(*$''',8-*+1139;3.2;1+1:6*.&'0422344*))*%')+**,,.5+)/''&()212:6'%&(.*--1-/67*&)(%),+'79/.801501013183,**'+/2145368463,%655//(($$'(),7+**$(*056850*+-0.-)*).03/12/(*/15<65+**/,75861--./..-))015343424*;+*.030:787668,/++.71/56364340*,2++,-.88542)+*+-226./-,69--/+)()0+.40-**---21.2445333:,,3:84$&$'%(--575+,'&%(*+)446,96-(377969/3021:401445.6+)%$)$%&)+--84(.*0-437781/102.1*36<*3,661()$'//',**+)*+(,3-08/3)$(-+,86*&&$'&)%&766622-(,.-7/.8(+*()$)+00332/(+)2/-*'%(*-,0+%020356:6642..561,)+14.15715639+//56:+6-,/2(.-8;89<989141--033'()5*;<67;432411//,*..++.+(0++(1)685,*,1095<61395+)(*5;,6:606..-50810---+262+-0,*,**.*,/0313+)%$%((*+:'7(8--30125;:853*.54.,.1448-8+--/....369958<9,.)///77;79747<372+0-11,*(,2322-9)(+0/5,)+*+--6025369/02/2486-././;:63:*-::8:54:3<68:9++.'3034;9757'(,21167784878;.-,9+//1&/.33252221303+44&-.(/./11269/954,20('%,),-434656266</42+*%)2;1/10+&(&.$697101001+)(&&'-+.0884,$)&$%&&%*'+.068:6510024221'&'&)*,4,4(%&$(*)07,-*0,/0<15/++,),0/9+'+7*00+&'%')--5.-51)$&&14446-8--+)&''),',/-,,.61&++*3<:7-76.+/.*)'$(%)36,+0/.16.*-*0+384*)2'%%&&&*).03/:10-3/-.26045.594561544;2/81/0'.'-*-1147.)'''&')%&'&**-2--
@28e5431b-9bea-4d81-8739-a862aee2740a ch=85 read=61415 start_time=2019-12-13T03:06:04Z barcode=BC01 runid=2c9cf7bc05858273f10e7d7ec552fc0bd742dc3e
CCACGGGAGGCAGCAGTGGGGAATATTGCACAATGGGCGCAACCTGATGCTCGCATGCGCTGCGTGTGGAAGAAGGCCTTCAGGTTTGTAATAAAGAAATTACTTTCAGCGGGGAGGAAGGGAGTAAAGTTAATACCTTTGCTCATTGGCGGCGTTATAGAAGAAGCCACCAATTGCTCCATTACCAGCAGCGCGATGGCTGGAGGGTGCAAGCGTTAATCAACCCATACTGGGCGTAAAAGCGCACGCAGGTGGTTTGTTAGTCAGATGCGTCCCGGAGCTCCGGCATGAACTGCATCGACACTGGCAACAGGTCTCGTATTGAAATTGAATTCCAGGTGGCGGTGAAATGCGTAGAGATCTGGAGGATACCACGGTGGCGAAGAAGGCGTGACCCCTGGACAGGCCACGGCCTCAAGGTGTGAATGCAGCATTAGAGCAAACAGTTAGATGCCTGACGTACGCCGCATCGTGATGTCGACTTGGAACATGTGCCCTTGAGGCGTGGCTTCCGGAGCTAACTTGCGTTTAAGTCGACCGCCTGGGAAATTACGGCCGCAAGAGTTTAAAACTGAATGAATTGGCGGGGGGGCCCCGCACAGAAGCGTAGACATGAGTTTAATTCGATGCAACGCGAAGAACCTTACCTGGTCTTGACATCCACAGAACTTTCCAGGATGGTTGGTGCCTTCCGGGAACTGCAATGAGACAGGTGCTGCATGGCTGTCGTCAGCTCGTGTTGTGAAATGTTGGGTTAAGTCCGCAGCGCGGCCTTATCGCTGTTGCCAGCGGTCCGGCCAGGAACTCGGGAGCGCAGTATTAAACTTCGGAAGGTGGGGATGACGTCAAAGTCATCGCGGCCCTTACGACCAGGGGCTACACACGACCACTTTCCTGGCTAACTTTGAGAGCGACCTCGCGAGCAAAGCGGACCTCATAAAGTGCGTCATGTGGTCGGATTGGAGTCTGCAACTCGTCCGCTGGGGAGAGTCAGGAATGTAGTAATCGTGGATCGAGTGCCGCAGTGAATACGTTCGGGCTGCCTTACACCGCCCGTCACACCATGTGGAGTGGGTTGCAAAAGAAATGATGTAGCTTAACCTTCGGAGGCGCTGCTTTGTGATTCTGGGGTGAGAGTCATCGAGTAACCGG
+
&%%%)-+&+,-201)),,++'+-6373/.//3867:551/.-,952.-(&)*&'&(%)'(()+*)(%$'+1%)*)+0,-4,&..-5-&.&%*.4+$(+),,+--65+)++*)/**..'(*.'$%(0;2..6/5/04338-,455)5(0&&)*+*8-*&'',)$+($&(%&&'#'$%&()(&,)&35,./..30./-)0(&$,.,/+(*+,2--.425./-*-*0+)&'+.67/+/,,01.*(./1&)$-#)'%'*%(&&*)$)++*+++((),)**'*$'*+0*'''$#(),+(%0*+&%$%%)+)%$%$%%&--/.000('&''%$%$%(((,00+/-'((&()*(&..**/67.-,++12273-+('').1),.6-3)'(+2%&(%,+,()'084**.438$((*'$&%)''&(6-*,/&$&&)-,)'(*%1''.''(+6).'/.6*.21'/($&$'')&'%(&$&&(#%&*-/0334227322$#$$'&,+.6-+./.00-*(+0.130()+*),-2-('(*,044'.0.13342002981.++-)-++./918.1-''$'+8./83)*($&'$'+'1(/'+'-2966--54+*0-1.&((*-0''+'+(+'&(/:8497;,++,,22/103+-1)+1-0-/,092532646202456'()-,3-)/2..('++(%&('3'1)4/-((++,65+/-*&&*)*%%'&&$*').4602//,434742.*-'()+1553/7////66,+,.&-1.9011,5-(''&&%-'''%%()*.''600:02500138215/:/:)2.,/11.%++%'(,.%*)')'&'&('&'))**&'(+64,-)+*130-'+0*+.6;9/.&*)1)(*(*+)4(&(.-40,)/++(*&')''*/2-1'(,&&%%$$&(%%($('()('&),+-/,)-184,--656776./27+)('''+0,)'&*))1*4-313.--//,.--%'&+*,.-&($&)*(%'&))/',+)*'#%$&*)-,-.101(*'&%%'&*+%'#'%$%'##%'(.*%)*('))(1*%+(*/035.-/3--,.001,*.0,+,(257;23-36)&((&((&(%"%$'+,20286.,)/&++)('&$%&,++,./193-,*11,*+%''.'$'$#&()+58:/4
@886afaf2-d1fd-429e-8fda-037538510b86 ch=350 read=41333 start_time=2019-12-13T03:06:03Z barcode=BC01 runid=2c9cf7bc05858273f10e7d7ec552fc0bd742dc3e
CTCCCTACGGGGCAGTGGGGAATATTGCACAATGGGCGCAAGCCTGATGCAGCCATGCCGCGTGTATGAAGAAGGCCTCCGGGTTGTAAAAGTACTTTCAGCGAGAATTAAAGTTAATACCTTTTGCTCATTGGCGTTACCCGCCAGAAGAAGCGCAGCTAACTCCGTGCCAGCAGCCGCGAAGTAATACGGAGGTGCAAGCGTTAATCAGATTACTGGGCGTAAAGCGCAGGCAGTTTGATAGATCAGATGTGAAATCCCGGGCTCAACCTGGGAACATCTGATACTGTAAAACTGAGTCTCGTAGAGGGTAGAATTCCAGGTGTAGCGGTGAAATGCGTAGAGATCTGGAGGAATACCGGTGGCGAAGGCGGCCCCTGGACGAAGACTGACGCCAGGTGCGGCGTGGGGAGCAAACAGGATTAAGATACCCTGGTAGTCGCCGTAAACGATATCGACGGAGTTTGTGCCCTTGAGGCGTGGCTTCCGGAGCTGGCAGCGTTAAAGTCGAGCCGCCACCAGAATTACGGCCCGCAGGTTAAAGCCAAATGAATTGACGGGGAGCCCGCACAAGCGGTGGAGCGTAATGGTTTAATTCGGTACAGCGCGAGAGACATACCTGGTCTTTATCCACAGAACTTTCCAGAGATGGATTGGTGCCTTCGGGAACTGTGAGACAGGTGCTGCATGGCTGTCGTCAGCTCGTGTTGTGAAATGTTAGGTTAAGTCCGCAACGAAACGGCCCTTATCGCTGTTGCCAGCGGTCCGGCCGGGAACTCAAGAGACTGCCGGTAGAAGCTGGAGGAAGGTGGGGATGACGTCAGTCATCATGGCCCTTGACCAGGGCTACACACGTGCTACAATGGCGCATACAAAAGAGCGACCTCGCGAGCAAGCGGACCTCATAAAGTGCGTCGTAGTCCCGGATTGGAGTCTGCAACTCGACTCCGCTGAAGTCGGAATCGCTAGTAATCGTGAATCAAGTGCACAGTGGTCCCGTTCCCGGGCCTTATACACACTGCCCGTCACACCATGGTGATTTACCAAAGAAGTAGGTAGCTTAACCTTCAGGAGGCGCGCTTACCACTTTGCTGTGATTCATGACTGGGGTGAAGTCGTAACAAAGGTAGCGG
+
%*,('%$%'-/*(&&-&-6/,5/.8320221:53:2--/09/01122201,)((*,.85230113*-067../.018,2*17,6,+,795*)31.6;..-.)('('(,(6:5./7-1+-/82;;/0247%1&2'-+)3)07(''())3,).-)*$+()1.6.--7214425/01/012,/+()%&))-+1(-).+(,245.0015/5.1'(,+-6726:88666:3+,*+%*-.'.18*(&*&&()-02343423:5,8/*,6234;/43;14:1(&&&%'(((,,+./)/76))))'+,,22458.*.3/-.//60/1)'21.,++-.-6./,7835826,+*+,566:;749.7//0416302/018.614-5:6.,/886201+)''(*5+7-(+212+'&%).&(-*&),4;*6.-,&0./((-939;-.55310**'-.351/.-+,0.0--&,)-'(33(&+&-2%#$&%-/*),),))')(,,'*++,+*%&'(4/40--7.'%%,811-%((*)'(&%(++4-8*,2((4/:4:6%&(+.,))*/02635.15/'),64+,,1032/%//14&,+(*&$(*,-17/82//)(*)01.2-*0*,++,0020094/10/''$&(8*,/4506)/:-+1-,+/01::,3-0-:65,7++',+**/-1+$%*+7-05010855')'(%&$*2256.001378619/--/23.+2-&231158*-73330)4+'&$$))-)&*)(-9')5-/4129-/.13/:-+07)18-0//78'*&&-,07::0',--&+(&+,1,(+-+.-0.05:6030/-),-)+-1022(++106'$%&).845304--*())+.0577533301867855-/560(%'%',*097736421/48,1.749734*+.5/-//404335658.'',2'1++)&'./4675..-+))..35--.,-..00,0,+,6222&)**)+,00&&-,,(*%*&(%&%''%#+(*))-/5,('126505$*)*))&&#$))*(0/**)3*%'+0++'32)'2-1:-'+-+-)+.-.--0051495:5-39-27200&*-5016%***'#%()(,/1840,0&.././*++(*((2,..2016,*/*)&*.6
@1a5b2d14-81bc-4863-abb2-621d3dd860ee ch=180 read=90724 start_time=2019-12-13T03:06:02Z barcode=BC01 runid=2c9cf7bc05858273f10e7d7ec552fc0bd742dc3e
GTATACGGGAGGCAGCAGTGGGGAATATTGCACAATGGGTGCAAGCCTGGTCGCTGCAGCCATGCGCGTGTGTATGAAGGCCTTCGGGTTGTAAGTACTTTCAGCGGGGAGGAAGGGAGTAAAGTTAATACCTTGCTCATTGACGTTACCGCAGAAGAAACACCAGCTAACTCCGTGCCAGCAGCCGCGCGATACGGAGGTGCAAGCGTTAATCAGATTACTGGGCGTAAAGCGCGCACGCAGGCAGTTTGTTAAGTCAGATGTAGAAATCCCCGGGCTCAACCTGGGAACTGCATCTGATACTGGCAACGAGGTCTCGTAGAGGGGTAGAATTCCAGGTGTAGCGGTGAAATGCGTAGAGATCTGGAGGAATACCGGTGGCGAGCGGCCCCTGGACGAAGACTGACGCTCAGGTGCGAAAGCGTGGGGAGCAACAAGATTAGATACCCTGGTAGTCCACGCCGTAAACGATAATCGACTTGGAGTTGTGCCCTTGAAGCGTGGCTTCCGGAGCTAACGCGTTAAGTCGACCTGGGAGTACGGCCGCAGGTTAAACTCAAATGAATTGACGGGGGCCCGCACAGCGGTGGAGCATGTGGTTTAATTCGATGCAACGCAGAAGAACCTTACCTGGTCTTGACATCCACGGAAGTTTTCAGAGATGAGAATGTGCCTTCGGGAACCGTGAGACAGGTGCTGCATGGCTGTCGTCAGCTCGTGTTGTGAAATGTTGGGTTAAGTCCCGCAACGAGCGCAACCCTTATCCTTTGTTGCCAGCGGTCGGCCGGGAACTCAAAGGGAGGCTGCCAGTGATAAACTGGAGGAAGGTGGGGATGACGTCAAGTCATCCTTAACGCCAGCCAGGGCTACACACGATGCTACAATGGCGCATACAACGAGAAACGACCTCGCGAGCAAGCGGACCTCATAAAGTGCGTCGTAGTCCGGATTGGAGTCTGCAACTCGACTCATGAAGTCGAATCGCTGGTAATCGTGGATCAGAATGCCACGGTGAATACGTTCGGGCCTTGTACACCGCCCGTCACACCATGGGAGTGGGTTTACGCAAAAGAAGTAGGTAGCTTAACCTTTCAGGAGCGCTTACCGCTTTGATTCATGACTGGGGTGAAGTCGTAACAAGGTAACCGG
+
(''''*)9800533897694:9).3.'10/0-4293-203236824,),%*)++*)(*'0949.4+.042.(**().-(1064;63:8/:,./1//,-.69-,/+/(/)(*)),*1.(((*6/+2,3-)*,*+4./6971:/./2-9*/.'***2,',.)*,+*&)()/-./27687793341+5/)+('('**+)0*+,,-259121174721)-),7033:978888;6..//00,1/239:60339721923/1:+,/655&&.61*169.,201285,50/59/3--3+--./+*,--7636(,&&&%)')*+.287-(-1.4-/'-*-6-+*/6/2.,.0183/,0,**28960//01889-++'++,88151/35/(',,*,-;.**2249/-5,,,///-////'2--14.0.()*002:6*)*-/3.7300351/1107;4.3:765275),/2827/5*,,.,'&),3./.3-.(*1;1206;,,-,)%((,62931/3(5+.)/349342/2:38/57779:88/+&%&/02.0+)*1/:6072/(+/7<2..3393958-+41+10)%))(+,-*1639-...1/-.7.;8097<6235563./+0)(1**48492:14;9997223../233/-/,0,/('-2/0-')**,++)./15969::<:4906/:;/90(+..&/,03433213.600/10/255566652---+,-38.-46;8897:9;2739+*-.5:,-/0-4/*,55.7556-,6+*1:163()))0/3/613,8:4966329,),+&,528:96121/012;;;9;5-.2-5/8309;14357:8:65++,1568+**($'*02//,6*-2913000.)**&*-3635/90/;2./016754./-+-0-+'(*8;;8.*)+(.7,.1:446487/6:3+//102:578750,.0*5.4./000)*...032.)102.3.8...1'$&&*12/*,)0-..:::62/0,-/:777.)-06466:98:2.54(*.0211++,./1;559633744+/,*+.3.)'-*0,.5&%)),,35*&-+(,,//+*+*0,7.635:(/%0-%*+662:221'**+'')5989997997982..10/087:54./3+32162312
@e7f54906-e98c-47e4-ace6-e0a014e271d9 ch=177 read=113011 start_time=2019-12-13T03:06:02Z barcode=BC01 runid=2c9cf7bc05858273f10e7d7ec552fc0bd742dc3e
CTCCTACGAAGGAGGCAGCGATGGGAATATTGCAATGGAAACCCTAATTTGCAGCAACGCCGCGTGAAGTATTGAAGGTTTCGGATCGTAAAACATGCTGGGAAATAGGCGTTGCAGGAAGCCGGCTAACTACATTGCGCCAGCAGCCCGCAGTAGCCATGGAGTGGCAGGCGTACTCCGGATTTACTGGGCGTAAAGGGGCGTAGGCGAGGATGATTAAGTGGGATGTAAACACCGGGCTCAACTTAGGTGCTGCATTTCAAACTGGTTATCTAGAGTGCAGGAGAGAAATTAGATTCCCTAGTGTGGCGGTGAAATGCGTAGAGATTAGGAAGAACACCGGTGGCGAAGGCGACTCTGGACTGTAACTGACGCTGTGAGGCTCGAAAGCGTGAGAGGAGCAAACAGGATTAGATACTTTGGTAGTCCACGCCGTAAACGGAGATACTAGGTGTGGGGTTTCAACACCTCCGTACCGCCGCTAACGCATTAGAAAGTATTCCGCCTGGGAGTACGGTCGCAAGATTAAAACTCAAAGGAATTGACGGGGACCACGCAAGTGGCAGAGCATGTGGGGACAATTCAGAAGCAACGCGAAGACCTTACCACTTGACATCCTTGCATTACTCTTAATCGAGGAAATCCTTCGGGGACAAAGGTGACAGGTGGTGCGTAGTTTGTCGTCAGCTCGTGTCTCGTGAGATGTTGAGTTTGAGAATCGCAACAGGCGCAACCCTTATCGTTGATTACTACCATTAAGTTGAGGACTCTAGCGAGACTGCCTGGAGTTGTAGGGAGGAAGGTGGGATGACGTCAAGTCATCCATACCACACTTATGTGAGGCCACGTGCTACAATGGTTGAGATGCAATACCGTGATTGGAGCCAAACTTTAAACCAGTCTCGGATTCGGATTGTAGGCTGAAACTCGCCTACATGAAGCTGGAGTTAGTAATCCGCGAATCAGAATGTCGCGAGAAGGTAGAATACGTTCCCGGGTCTTGTACACACCGCCCAAATCACACACCATGAGAGTTGGCAATACCCGAAGTCCGTGAGCTAACCGCAAGGAGCAGCGGCCGAAGGTAGGGTCAACCGATTGGGGTGAAGTCGTAACAAAGGTAACCGG
+
-4470341.0/2+,2-+,)'#,-0'+()&**(++,35,.4*-4)''+,-'&))*/44/./77941-*''(&(%&+'+0.:54.92632*50*%$&',.0/*',(&&(+.+*)($)&)*+*&)+()*+,/+&&('/*),&(5+,++%-*($'#))+%&($)&)&'(.&$$&+/+.%%(.+),,-75,-147787895*-3+)+/7/424.)-2.2532512/57;;984.*-&$$+.'/0-.,1*),-',/./18::,56)++63...+5/-.22/&'+,23/5+)*(+&&$'0('.,.4/'&,+2.,'+'+0.02:3211/1.,-++-1)2/--+-.+'+++*+5/-*(-+1.35..---5/475./.((-.///-,),).2.18,--)*(2/.%'%+(()+8;;605,*7*+*,,)(&%#*&**''+/*-*+&'*.3,2))%$*0/34167566/5:65<;3543(-..4)%%$(,*.3,-,3.0/0*0+,'*()&'-.5-4025)'3-)*++34;64/1/('+0.1614,1755,+0)*/-1*3+5:8,2.$()/.3/-'..*/&*.3751/*-+%'&*+.*$'((),2*302(*'&'+(&%%''$&((//277:+3++,+3/.21,0,3-6/+('&)*+)35*92059,.+:2'.,,.76%')+2:--,&+&,.5(*7677811344.3-..(),/03/3726-+$%,9.-+&,*(,&-,-8/./4+-.+.3)/+'*.&/5/.00&&'''$&&'/1-.3-..52443*%&&().2357412,+&).0('&)3((.-+2+0-*49577861,.-/%./-../)+.,&&'%%('%&$$$%&+*&'(&*$*++./52+-+)(*)*-93:21188/+,*0*-,%(075:94260/4,,/2354-''.'1,3)8,26.-.0711/0;..1858,())(2.4.-.444+&)*)&.*(+1/*,%'0-1-*'&&'''%(%%&(%&)(&(*,116+0*/)*+.')(+.(*,-)*+.5*.(('(')*00.-*./+*()()+2-3,+0/.-2:&'+1,-/..12272104//,/.5*+&('./,//2-(,*'(+,+.,,-+',))%0'0373,0,.)*),0/2+24*-3/3;9889
@2fce9afb-401c-4e81-bad4-8d5c132e73d2 ch=329 read=41806 start_time=2019-12-13T03:06:27Z barcode=BC01 runid=2c9cf7bc05858273f10e7d7ec552fc0bd742dc3e
CTCCTACGGGAGAGGCAGTAGGAATTTTCGGCAATGAAACCCAGCCGAGCAACGCCGCGTGAAGGAAGAAGGTTTTCCGGATTGTAAACTTCTGTTGTTATAAAGGAAGAACAGCGGCTACAGGAAATGGTAGCCGAGTGACCGGCACTTTATTAAGAAATACGGCTAACTACGTGCCAGCAGCCGCGGTAATACGTAGTGGCAAGCGTTATCAGGTATTGGAAGGGCGTAAAAAGAGGGAGGCAGGCGGCAGCAAGGGGTCTGTGGTGAAAGCCTGGAAGCTTAACTCGGTAAGCCATAGAAACCGAGCAGCTAGGTGCAGGGGAGAGGGATCGTGGAATTCCATGTGTAGCGGTGAAATGCGTATAGATATATGGAGAGAGGTGGTGGCAGAAAACGATCTGGCCTGCAACTGACGCTCAGTCCGAAAGCGTGGGGAGCAAATAGGATTAGATACCTAGTAGTCCACGCCGTAAACGATGAGTACTAAGTGTTGGATGTCAAAGAGTTCAGTGCTGCAGTTAACGCAGTAAGTACTCCGCCTGTAGAGTGAGTACGTTCGCAAGAATGAAAACTCAAAGGAATTGACGGGGGGTACACACAAGCGGTGGAGCATGTGGTTTAATTCGAAACAACGCGAAGAACCTTACCGGAATGTGACATACTCATAAAGGCTCAGAGATGGAGGAATGGCTATATGAGATACAGGTGGTGCATGGTTGTCGTCAGCTCGTGTCGTGAGATGTTGGGTTAAGTCCCGCAACGAGCGCAACCCTTATCGTTAGTTTACCATCTGTAAGTTGGGGACTCTAGACTGCCAGTGACAAGCTGGAGAGGAAGGCGGGGATGACGTCAAATCATCATACCCCTGACCTGGGCTACCACGTGCTACAATGGATGGTGCAGAGAAGCGAAGCCGCGAGTGAAATAAAACCCATAAAACCATTCCCAGTTCGGATTGTAGTCTGCAACTCGACTACATGAAGTTGGAATCGCTAGTAATCACTTGAATCAGCATGTCGCGGTAGATACGTTCTCGGGCCTTGTACACACCGCCCGTCGCACCACGAGTTGTGCTTGCAAGCCGGTGGCCTAACCGCAAGGAAGGAGCTGTCTAAAGGTGGGATTGATGATTGGGGTGAAGTCGTAACAAAGGTAACCGG
+
-440/364:-*)(),-'.,0'*'&*&%&+2831:0(%**'1)$%'3-2189:959:9:6:6441-.0)-+*+014-/'(*$4+026;5006/2,2,(,++/9:+0,./')/3*/+0-,,23'1(.4..8871117*()*,11((%&$%'**'++-'%-.)$%'),+$%$')'**-263110//929,7++17*&)))&*1,1-000235:546%-**'2,6/,(+10248.;4.('&+.-()+0479:8:7//*,'*15,,&'$.-572213.1865**'&')),(%'(',+89-27231--3./8&%/20-./*+-*.,),(++)*+,5+34:8:97'6(7+:67776222219-,-2++,034*,)-2741(,/5-)(&&&*'('()+*&&,,--*,-//010161442,**,,624355813+'*10*+17:75.*,.1941'17//3)(*+(5/)+03126+-))&'''(,3&.,),--.0&/*-55573<4:2:99954+''*2<:)771/-./1559584,3,',-(%('+-39+-80)%''$((''$)..2754/02-'&'&$.3/916767*)'((,.3364/331*))(**-/'*').--6.,./.41,-.1681949+%*--+(*.+.)+4-/4.,*.-08++*')(,*-,,+,,/0,0/70,6111)()+,;::,+'%,0%.,,-11455/--+,*5-.7::7744578;88868502335383695861037554+.008621-63+),0,.+-02)6+70<.1-,,61821/26)*/86/,&&)),+*6'08527+,&'&--637422223566344820,(''())-1,07/,,,--//1.9*,-:9987,/-(%('(02/023..--'%')..35481;11865,(*,-,++('.)*)+2(,0/0'')(),--%/7;88<834399737898384+.24,.5+-/*-26::9793:233512/-...).,).8574942*,))**1./.%+&&*5:56.*,,.1499;3:4**1113696755++56111//23..*-1.0:;227%0.1,*,*()()+*+*2)*-.)*-,,1/150/,-40/-311-3*.,'(*+5420+.4.-30338-/7&&'''3,3-/+**)*)*.)-,.+/7)-*./112,2
@23d40b98-de7c-4bcf-91e5-98194e3361ba ch=385 read=34169 start_time=2019-12-13T03:06:35Z barcode=BC01 runid=2c9cf7bc05858273f10e7d7ec552fc0bd742dc3e
CTCCTACGGGAGGCAGCAGTAGGGAATTTTCGGCAATGAAACCCTGACCGAGCAACGCCGCGTGAAGGAAGAAGGTTTTCGGATTGTAAACCTTCTGTTATAAAGGAAGAACGGCGGCTACAGGAAAATGGTAGCCAGTGGCGGTACTTTATTAAGCCACGGTAACTACGTGCCAGCAGCCGCGGTAATACGTAGGTGGCAGCGTTATCCGGAATTATTGGGCGTAAGAGGGAGCAGGCGGCAGCAGGGTCAGTGGTGAAGCCTGAAGCAACTTCAGTAAAGCCATAGAAGCAGGCAGCTAGAGTGCAGGAGAGGGATCGTGGAATTCCATGTGTAGCGGTGAAATGCGTATATGGAGGAACACCAGTGGCGAAGGCGACGTCTGGCCTGCAACTGACTCCGGTCGAAAGCGTGGGGGGCAAATGGGGATTAGATACCCTAGTAGTCCACGCCGTAAGCGATGAGTACTAAAGTGGGATGTGAAGTTCAGTGCTGCAGTTAACACCCAATAAGTACTCCGCCTGGGTAGTACGTTCGCAAGAATGAAACTCAAAGGAATTGACGGGGGCCGCACAAGCGGTGGAGCGTAATGGTTTAATTCGAAGCAACGCGAAGAACCTTACCAGGTCTTGACATACTCATAAAGGCTCCAGAGATGGAGAGATAGCTATATGAGATGCAGGTGGTGCAGGGTTGTCGTCAGCTCGTGTCGTGAGATGTTGGGTTAAGTCCGCAACAGGCGCAACCCTTATCGTTAGTTGCATCATTAAGTTGGGGACTCTAGCGAGACTGCCAGTGACAAGCTGGAGGAAGGCGGGGATGACGTCAAAGCGCATGACCTGGGCTACACACGTGCTACAATGGATGGTGCAGGAAGCGGCGCAGGGGTGAAGCAAAACCCATAAAACCATTCTCAGTTCGGTTAGTCTGCAACTCAAACTACATGAGAAGTTGGAATCACTAGTAATCGCGAATCAGCATGTCGCGGTGAATACGTTCGGGCCTTGTACACCGCCCGTCACACCACGAGAGTTGATAACGCGGCGGTGGCTGAACCGCGAAGGCTGTCTAAGGTGGGATTGATGATTGGGGTGAAGTCGGCAGGTAGCGGAAGATGAGGCGACAGGCAAGTAAGAGTTAACACCGTGACAACAACTTCCAGCACCGCGCAATGCTCTATCTTCCCGTTACCGACTTCACCCAATCTGGAAAAACCCACAACTAGGCATGCCTCCGCTGCGGTTATGCGAACTTCGGGTATTGCAACTTCGCTGGTGTGACAGGCGGTATTCTGCAGAGCGATATTCGCGATTACTGTATCCAACTTCATGTAGGCAATTTCAACCACAATCGAACTGAAACTGGTTTTAAGTTTAGCTCACCTCACGGTATTGCATCTCTGTACCAGCCGATAGCTAACACGTGTCCCTACGCCAAGGGGCATGACAGTTGACGTCATCCCCACCTTCTGGTTAACAGCGGTCTCGCTAGAGTCCTCCCAACTTAATAGTAACTAACGACGAGATTGCGCTCGTGCAGTAACAACATCTGGCTTGACGACAACCATGCACCACCTGTCTAGAGGATTTCCTCGATTAAGAGTAATGCAAAGAGTGTCGAAGTGTAGGTAAGGTTCTTCGCGTTAACTTCGAATCGCTCCACATATCCACTAATGCGGGTCTTCCATCAATTCGCTGATTTAATCTTACCGCCGAACCTTATCGTTAGCGGCGGCACGGAAGTGTTGAAACACCTGAAGTATTCATCGTTTGCGGCGTGAACCAGGTATCAATCACCGCCTCGTGCCTCATCGGTGCGATCAGAGAGCCGCCTTCACCCAGCTGGTGTTCCTCCTAATATCTGCGCACATTTCACCGCTACGCGGAATTCCTCTCCCTCCTCCTGCGCTCTAGACGGCA
+
,,632166;5+.3-,0-,.,-,3-*,.575*-)63622(,.+.(()/000444597469567975421/4*,2-..1)'&0+*2,+-/4(,(*/2672:2/26+/-44-.2/(-''((')*(50/766/.771029&0-2.-640,,-+0,.5/+'*(')*++14/11329577421/0455-5,+8/.+0/1417/,-,+().-;0.0*+/-)-+*126:;98,8-'(,4-*-0)4212;923.)*0+,.-./037.-.)(--*+((),,,0/1,-/.7/,06/-1'+)&,),0-,,--0)*,23414/,)')1012978820203.90--&%'*-.1::65:6114790/(*+.),+'.*..:./4,30,+0)-+)%))))&)+++(*+...*,-0/0-)006')*()*99:565*--/;:8(.0'(0,,+04'66()+,/0195,+--++++,*))*(,++(.()*/7))')**),-)&(&&)5+$(*/0688%)/*-%*&2(')&,+/(*$()03046640),./(+,69<82-4((3..78;957333+*)(*01843/4:7-10*,,..1788:997/11&1%$*-32<7494:4.--(+.'/.0437-,31*,/,03.+//*,1+),--*133--13.-0,1.*&&'(*9830,+*/-/.../648501),$.*/--8:9898820.6/1155-',--93577753//-.272905*08171376+.302&&+-+0,2/:5.63331420/+1(*+,--/140/31+364.432/)'%')--2967720-++')0)**15.25,4.5-196*1/013365(.'$$$($&/*2445300/'/.-,..0375&-,/.9:00/6377./'()))+&&&''(+-))*-/*-0<<138+'&1::8/:9:;2140257/-)))&(33752/,-.0.0,)'')%&)*&*)),8/4,0/.%$*)*.0744/7*-++)&())0.,.1423234;2.0,,*(%)1-.0-+---,.-/292/2711/04,1..)*,.9'',*,+++)+))5,043)()*),(-(*''%&'*02*,(.&+1:9+./**02+8+.(30.1.5--)%')%**)).-.1.2+''&&'**97:'(+-&%%$%)%&',7.9.12/''&&*)4/,,%%)&'%()&4310('&#&&(*00/343085**+%$&%&%)**-*-/(+()*54,-124+10)'+**)(%)(''))-8.4)$%,**'.)*%&$%&%(&-1-))''%&%"&%(%'&&$&&/-223122'*('&$''03*'$'&&)%+/11-0.-,0/(*$#$(&*(&+&-++162$-&%&(/-%%)00('$&%%&-,,1,-7641/&%&&+',(&&$)(33(%&&*,0175300'%*)/,%)$)-//257484+.12'&,'%'(-+*&*&&$')*'#%'&'&3*+3:424,+*%$*,-)**),0656**($'&&&&')/06330-&+).///453530/2346//&',*,/3.1,$%&&&$(3-2312*(+(-+,.665523,0'$(+20/,,+,,''&%$#$$%$((,2.,24/2128679122.*)&'&)&06.03021.5/4/..002/1..1+)'$()--/(*-)**'+,1..0+3-<666*+-+2*+%'(./)*))$$&).+'(&%(.-2(*(+*./:.;8+)*((*(/,+')%'%+,,-33/+.*)*%$%%$&$&'*((*)())()..)),()'')&+(*)'$%%')&)*&()*%%%(&%+(,5117:82:3).074/0,%&%$%%)()*('(-'%&%"$$%$$&%'()%''&%))$&&%+)%&'&&*,*&-+/7-$+)()'///68685753,.(()'*,.%$&'(&((-4://32()+()%*''+)0-0.//087((0**276+*%'(--+1)(%&%%
@f45cea8f-1dd9-4cf2-acb2-1c01abdf34e9 ch=226 read=78752 start_time=2019-12-13T03:06:49Z barcode=BC01 runid=2c9cf7bc05858273f10e7d7ec552fc0bd742dc3e
CCGGTACCTTGTTACGGCTTCACCCCAATCATCAATCCCACCTTAGACAGCTCCTTCCTTGCGGTTAGATACCGGCTTCGGGTGTTATCAACTCTCGTGGTGTGACGGGCGGGTGTGTACAAGGCCGAACATTATTCACCGCGACATGCTGATTCGCGATTAGCGGTCCAGCTTCATGTAATTCGAGTTGCCAGACTACAATCCGAACTGAGAATGGTTTATGGGTTTACTTCACCTCGCGGCTTCGCTTCCCTCTGCACCATCCATTTGTAGCGTGGTAGCCCAGGTCATAAGGGCATGATGATTTGACGTCATCCGCCTTCCTCCAACTTGTCACTGGCAGTCTCGCTAGAGTCCCACAACTTAATGATGGTAACTGATAAGGGTTGCGCTCGTTGCAGGACTTAATAGCATCTCGACACAGGCTGACGACAACCATGCACCACCTGTATCTCGCCTGGCTATCTCTCCATCTCTAGACCTTGCCAGAGTATGTCAAGACCCTGGTAGGTTCTTCGCGTTACTTCGGGTAACCATGCTCCGCTGCTTGTGCGGAGTCCCCATAATTCCTTTGAGTTTAATCTTTGGCCCGTACTCCCCGGGCGGAATACTTAATGCGTTAGCGGCGGCACGGTGAACCCCGCACCTAGGTATTCATCGTTTTACGGCGTGGACTACCAGGGTATCTAATCCTGTTTATCACGCTTTCGAGCCTCAGCTGTCAGTTACAGTCCAGTCGCCTTCGCCACTGGTGTTCTTCCTAATCTCTGCATTTCACCCGCTACTGGGTCACTCCTCTCCTGCATAGATAACCAGTTTGGAATGCAGCGCAGTTAGGCCAATTGTTCCACATCCCTTAATCATCCGCCTACGCTCCCTTTACGCCCGAGTAAATCCGGATAACGCTCGCCACCTACGTATTACCGCGGCTGCTGCGGCGCGTAGTTAGCCGTGGCTTCAGGTACCGTTTATCTTCCCCAAAGACAGAGCCTTTACGATCGAAAGCCTTCATCACTCACGCGGCGTTGCCATCGGGTTTCCCCATTGCCGAAAATTCCCTACTGCTGCCCTCCCGTAGG
+
4,,1,&-60:0/71+0+*393,1-/,-3.578759164))1403&(-2-122183963+0,+)/-,%&('*-,-,(%(&**%+&*1/1/-&,+.,0*4-,0---/3085-+/)'&()+-3302431,('+%(/04/-(--01/0,3638881721.--*8)'().--./,$+-,31/101./-('&.29..*(+-33368;70,.1:970.,/10497:8+21736;:.1464.24//++,1-/5.&'**.3-(*+))(-+&,/(++2+)**,.+2.*+$))3+(.953,-12(3*,,-*+,,+94++,/2775+2&%+71457)0(0(022//002301/0130-300)+*/000.)$(*)&)),/,./5-..,&%&%&+*(-+++5.-&(+-54945.68103+2)()%-,*,+-,-003*)1/.0(/-'-313:25./%*,,051/2/+)&+%%%''*1123334469568764&/(),/-')&*%%&)*.&-2.//345&(,20.-+209:<966627-0072&+&((31-+))13/*$%&%$##''%'))$+-.04.$&)6.:5&(*')$(380+1.+**&((1/**-,,,1*('&)+)1:594+.+),4--.649/11,73241()()-'(,/66/$'')&+'()*-:;:599298<,'1-32265952-(/4%()%,+1.*-5/68548<9)()%*',,48-&&(255-&%%)+((*034232/44#'')*0985--,4.0554644498727((,2+,,.*'%%+,)1.78.*-2'+%$&&'+(*,0/.-*-4/240*++456378324<220.-,&,)()%.))*/''.*+'%$-'28,)'*.-6,&%'+)++(/48578.).**.,1(.2*(/-./+&&&(.56,00332232-)&),256*.+&),,0-36+/76-4+,-200*''-*(,)+++0-+%))'*&&&%($')*+'/,$+**'.-3.3/-*/5.,.0)**%''+/.&),002$*+)%)((+)(*)(+1-%'&(*.4/40.,2+0.*,,,914:;2*2:)+0-.3.-,+,,(&%'(),-*,*&'*5*).&()
@6dd01612-a5bb-43e1-94d6-9d9c045b8f59 ch=138 read=60706 start_time=2019-12-13T03:06:46Z barcode=BC01 runid=2c9cf7bc05858273f10e7d7ec552fc0bd742dc3e
CTCCTACGGGAGGCAGCAGTAAGAATTTTCGGCAATGGGGAAACCCTGACCGAGCAACGCCGCGTGAAGGAAGAAGGTTTTCGGATTGTAAACTTCTGTTATAAAAGGAAAAGAACGGCGGCTACGAAATGGTAGCCAGTGACGTACTTTATTAAGAAGCCACGGCTTCTTCACGTGCCAGCAGCCGCGGTAATACGTAGGTGGCAGCGTTATCCAGGTGTGGGCGTAAAGAGGGGCAGGCGGCAGCAATGCTGTGGTGAAAGCCTGAAGCTTAACTGGTAAGCCATAGAAACCAGGCAGCTAGAGTGCAGGAGGATCGTGGAATTCCATGTGTAGCGGTGAAATGCGTAGATATATGGAGGAACACCAGTGGCGAAGGCGACGATCTGGCCTGCAACTGACGCTCAGTCCGAAAGCGTGGGAGCAAATGAGTTAGATACCTAGTAGTCCACGCCGTAAACGTGGAAATTACTAAGTGTTGGATGTCAAAGTTCAGTGCTGCAGTTAACGCAATAAGTACTCCGCCTGATGATACGTTCGCAAGAATGAAACTCAAAGGGAATTGACGGGGCCCGCACAGAAGCGGTGGAGCATGTGGTTTAATTCGAAGCAACGCGAAGAACGGAATATTGACATACTCATAAAGGCTCCAGAGATGGAGAGATAGCTATATGAGATACAGGTGGTGCATGGTTGCCGTCAGCTCGTGTCGTGAAGATGTTGGGTTAAAGTCCCGCAACAGAGCGCAGCCACTCGTTAGTTACCATCATTAAGTTGGGGACTCTGGCAGAGACTGCCAGTGACAAGCTGGAGAAGGCGGGGATGACGTCAAATCATCATGCCCCTTATGACCTGGGCTACACACGTGCTACAATGGATGATTGCAGAGGAAGCGAAGCCGCGAGGTGAAGCAAAACCATAAAACCATTCTCAGTTCGGATTGTAGTCTGCAACTCGACTACATGAAGTTGGAATCGCTGGTAATCGCGAATCAGCATGTCGCGGTGAATACGTTCCAGGCCTTGTACACCGCCCGTCACACCACGAGAGTTATTAACACCCGAAGCCATTGGCCTAACCACCAAGGAAGGCTGTCTAGGTGGGATTGATGGTTGGGGTGAAGTCGTAACAAGGTAACCGG
+
//3'')/%1.).,,0-/%1,2*)'0)67310524:8673((/.-:..0174+++++3212;695:83503-6-.4.329402):,05.+,,%*3,343.4/..71)+-68-*&+2+&-,310-,,*(-3,0800/60&(')()&$&'/42./42,&*+)/4700/)*1+/5.---.5::432--./-2-0,41//4926.6.%)(%)*,.8515*+:58+-.+*33106.()(-270%&*(+3-&'(+0-+)$'*.41.16,,8/78+-(,/25111.546;5:<77,+*//.3969566565//2048)0)%*8247/52,+*/*;8643321.2139700)3)37:9769522*.31/2*20046;677897-+(+--08732433667:687561+1*+(*(41671)(,32+.45(+&)$+588-))(+4-+.2423%&(0//32223489/317910+.((('&+*00501/./0.:496))&*,,.79,37)((-.0308080786963++-(,,1813.()&'&$)(-+,71,)/&'/21-4;-,;986,,,1+4/66661-:6,96,,.1*%'&)*7;88-*--3310166<1314:6+,-),124'(./8-.0,'(*+*&+*+-0444895/0.3/-322;(**+,/99:/.-*-5023001135513*))+-51047214;3356/08.--*))***.)**(*.+,,-./41:<:3/21'',-2**40&8++(*+(+(',,#%'(,.6620;22;7/--2.35/50'5:/4566721/&&&*)5246:56-,('-+',-/1/(2*-+6-6:32988960368/0/477560290//943239:89989863/+(**+1422/00.2;983*-*++&'((+)+)*/27&4661.')'-+-5*.,78,/.+,1657.+/08406-378204+2-++./4:8722()(+)+1*,/344292.;/80:89654*/)-,,-444/811+++*,047-3(..&(0..0++0+&(446/21/,--**+&(-.--111-05.3))''(-3&'+0,3+10*)*4,,6,/3030234:88&7+45(/*.+1/316434,6/2<3-9,+,/30-8.73)(((3*+.230*((*,1..33.41
@4a1e200c-4992-4f03-b11a-177c45adddd7 ch=292 read=80234 start_time=2019-12-13T03:06:45Z barcode=BC01 runid=2c9cf7bc05858273f10e7d7ec552fc0bd742dc3e
CCGGTTACCTTGTTACGACTTCACCCCAGTCATGAATCACAAAGTGGTAAGCGCCCTCCAGAGAAAGGTTAAGCTACCTACTTCTTTTGCAACCCCTCCCATGAATTGGCTGACGGGCGGTGTGGTAACGTATTCACCGTGGCGACAGTCCACGATTACTAGCGATTCCGACTTCATGGAGTCGAGTTGCAGACTCAATCGGACTACGACGCGCACTTTATGAGGTCCACGCTCTCGCAGGTCCTTCTCTTTGTATGCCATTGTAGCACGTGTGTAGCCCTGGTCGTAAGGGCCATGATGATGACGTCATCCCCACCTTCCTCCAGTTTTATCACTGGCAGTCTCCTTTGAGTTCCCGGCCGGACCGCTGGCAACAAAGGATGGGGTTGCGCTCGTTGGGACTTAACCCAACATTTCACAACACGAGCTGACGGTAGCCATGCAGCACCTGTCACGGTTCCCGGCACATTCTCATCTCTGAAACACCGGTGTCAAGACCAGGTAAAGGTTCTTCGCGTTGCATCAGATTAAACCACATGCTCCACCGCTTGTGCGGGCCCCATCAATTATTCATTTGAGTTTTAACCTTGCGGCCATACTCCCCAGGCGGTCGACTTAACGTTAGCTCCGGAAGCCACGCCTCAAGGGCACAACCCAGAAGTCGACATCGTTTGCAGCGTGGACTACCAGGGTATCCTAATCCTGTTTGCTCCCCACGCTTTCGCACCTGAGCGTCAGTCTTCGTCCAGGGGCCGCCTTCGCCACCGGTATTCCTCCAGATCTCTACGCATTTCACCGCTACACCTGGAATTCTACCCCCCTCTACGAGACTCAAACGCCGGTATCAGATGCAGTTCCCAGGTGGGCCGAAGGTTTCACATCTGACTTAACAAACCGCCTGCGCCCGCCCAGTAATTCCGATTAACGCTTGCACCCTCCAGTATTACCGCGGCTGCTGGCACGGAGTTAGCGGTGCTTCTTCTGCGGGTAACGTCAATGAGCAAGGTATTAGCACCTCCCTTCCTCCCGCTGAAAGTGCTACAGCCCGAAGGCCTTCTTCATACGCAGCATGGCTGCATCAGGCTTTACGCCCATTGTCGCAATACTCCCCACTGCTGCCTCCACCGTAGGG
+
86*..6+-3-5'-)()2/77:7-646,2/998:86910/0/4/--0885)*,.312,3+%'('*/),,/6/,)+-4584.23:64;;7,75340,+*-50(.,%%((&&&(-.14<:4320)((&#$'(*2/08113;7.7,+&''%%-5'&)++10./1-13335:54356797561-&(*20245722-/1520,1.0.93:8...),'.&+&+-,-,243341+('()3053635'(6/3()8+985<92/,*&&**23,(&))),-12523011:0199:96.6(+.6/96600+**&'1443677379+*/328992/)+-/;9+*,-78732.*-/01:3/553369/1/(,.//38,9---629-0-/8:)328-+13/-601/45608101203555*5.(-2/00:/-./373024566552-6,*-$&)-++-,-/004/,,+),48792:)+)%(./3<89:522.+%&*.'&#'%&$(&*.(3-79</;//48)2.59:9;96952400077++,4,44)7001.30205-)0+$%)*+--.-4,754+(+433.4&*1115<96350;=5+:2.1--.320.&'$*+3<;3-07:1146451504/.,+.--/14(6+./(-5//+6;643./7-+'+1)'))&%()*/98162561961&*&1.//081)++-0+,&$+**3)'-23373259.*,10::0+-*+.6.*)*+48022+1-**..//7<;76:(*399-522697:869;14-)-,,,7,3+3')*775542)2/0(17)0$(),35.435842**'0+-.-/16784.3677.%.'.8933**(,-)+,,23***,+4%76991++),(%*-.-(&++0-0.+*)*127650204137413;6:;895()%'&-61**12249-4--/33343.10+-01:320)&')+2,,79)*/43442-2)($*).)*1:&1/$77467:57<7754(6644986783920/-,1++&(&,*,)*''(*,8-/854,360*4296:622,-*()+&-0+*+.-0*(/207;947*,))%++).,1/,+,,-:'11.-50+-//8/-.7.-%&)2:.-.+-42-*/0..1//2146&'),0.-&%
@8b6a7623-382e-4b79-9c0a-eca6ea5c6699 ch=63 read=90597 start_time=2019-12-13T03:06:45Z barcode=BC01 runid=2c9cf7bc05858273f10e7d7ec552fc0bd742dc3e
CCGGTTACCTTGTTTACGACTTCACTGATCATGAATCACAAAGTGGTAGCGCCCTCCGAAGGTTAAGCTACCTACTTCTTTGCAACCCACTCCCATGGTGTGACGGGCGGTGTGTACAAGGCCCGGGAACGGCGTATTCACCGTGGCATTCTGATCCACGATTACTAGCGTTCCGACTTCATGGAGTCAGCAGACTCAATCCGGACTACGACGCACTTTATGAGGTCCGCTTGCTCTCGCGAGTCCTTCTCCTTGTAGCGCCATTGTAGCACGTGTGTAGCCCTGGTCGTAAAGGGCCATGATGACTTGACGTCATCCCACCTTCCTCCAGTTTATCACTGGCAGTCTCGCGCGGAGTTCCCGGCCGGACTCTGGCAGCAAAGGGATAAAGGTTGCGCTCGTTGCGGGACTTAACCCAACATTTCACAACACGAGCTGACGGCAATATGCAGCACTGTCTCACGGTTCCCGAGCCATTCATCTCTGAAGAGCTTTCGTGAATTAATCAGAATGAGTAAGGTTCTTCGCGTTGCATCGGAATTAAACCACATGCTCCACCGCTTGTGCAGACGTCAATTCATTTGAGGCTTTAACCTTGCAGCCGGCGCTCTGGGCGGTCGACTTAACGCGTTAGCTCCCGGAAGCCACGCCTCAAGGGGCGCTCCAAGTCGGCATGTTTGGCGTGGACTACCACCAGGATATCTAATCCTGTTTGCTCCCCACGCTTTCGCACCTGAGCGTCAGTCTTCGTCAGGGCCGCCTTCACCGGTATTCCTCCAGATCTCTACGCATTTCACCCGCTACACCTGGATTCTGCCCCCCGCCACCCGAGGACTCAAGCTTGCCAGTATCAGATGCAGTTCCCAGGTTAGGCCCGGGGATTTCACATCTGACCAACAAACGCCTGCGTGCGCTTACATGGCAATGTTCCGATTAAGCGCACCTTCCATTGCGGCTGCTGCTGGCACAGGTAGCCGGTGCTTCTTCTGCGGGTAACGTCAATGAGCAAAGGTATTAACTGCTCCCTTCCTCCCCATGAGTAACACAACCCGAGGCCCTTCTTCATACACGCGGCATGGCTGCATCGGAAGCACGCCATTGCAATATTCCCCTGCTGCCTCCCGTAGG
+
%&&/-:..7.4)(/+)*/1.3,+)*'*+.201..10*'++1+)*))''&)*42.,..(+5//2.*&*,3177*&,,7,7;8+//0.;-()+87),++,2*'(+3+56505+--.,)1280.96.,53/0*)%%%+-6:888:57,1(%/**988:7*),,.0.'%&&'('-4.,+&*,0-,032)*)&$&$&.0607*/.0+/.0761.401(.+-/5700-..3.1**,-0,.10,-'($&(*/*(4+16//-(&&+,/05((2,+*-,'/./0/-,-/03*&(1346806'/5758.))(*)-.,3--/2300+26,*233492//,+-39-+.3*14-3.&04404%%#%+)&(7:37+,+,)1*)%&&$&)/,-//:-+4-9897(*.*2-//5778+:*)+532'&%0',''*-22496.*.--416)'/--++./9,2'&()&,&++),+.066536097713''&(&'()2*'**+*'&)'$%()1/'%()((-.,-*+$)%%-'%$)*.,-/1887;801.),,--/0'(+(.-4::9.-**523549-.1+-2--,,,#.'*(),398:4&(($%%)),,:;999414/+&&'&($$%,,.$&+16073//%'%&/,//0./..,,+6)%),((%)&(*4486747-595,()(-(4/'/)''&'(*)/1*21022965,)'&&2+31.&),/512,+0.**+4,,12.553(*)).35/+,+/20/+)+*-255653;888:-3886-)&%&&'/1:00,(,&'$(+'+(/-4356453546;0/'+0)''2&()-.''))(/,*(+2987,&())+0+)&)*/056//'+/..6;303103%--*%-(+1;162,+-1-$)*/,)*23/)-2+(&)*,3-'&&#1-43)))&*0568773-+))'$'&'''&'()))-)*&(+++&$&&))/629,(%,&&*(1+,,*&())6.,(,'01,++2/289678:56:66793;8/.4.288+--+)/42;003352/0)(,#)).;//<:70835-&$%%%&$$&').)31(&)+)0:,0..4933333..&+.52554:5623000()%&''(,*23(-+$&././8163/)((.../6,88++51/*
@8cab964d-5390-4dbf-8abf-6171c1cfd4d7 ch=442 read=69496 start_time=2019-12-13T03:06:55Z barcode=BC01 runid=2c9cf7bc05858273f10e7d7ec552fc0bd742dc3e
CTCTACGGGAGGGCAGCAGTGGGAATATTGCACAATGGGCGCAAAGCCTGATGCAACCATTACCGCGTGTATGAAGAAGGCCTTCGGGTTGTAAAAGTACTTTCAGCGGGGAGGAAAGGAGTAAAGTTAATACCAACTTTGCTCATTGACGTTACCCACAGAAGAAGCACCGGCTAACTCCGTGCCAGCAGCCGCGGTAATACGGAGGAGTGCAAGCGTTAATCAGATTACTGGGCGTAAAAGCGCACGCAGGCAGTTTTGTTAAGTCCCAGATGTAAGTCCCCAGGCTCAACCTGGGAACTGCATCCCTGATACTGAAAGCCAGGTCTCGTAAGGGGAATTGCAGAATTCCAGGTGTAGCGGTGAAATGCGTAGAGATCTGGAGGAATACCGGTGGCAGAAGGCGACGATCTGTACAACCCCAGCTCAGTCAAGCGTGGGAGCAAATGGGGATTAAGATACCCTGGTGATCCACGCCGTAAACGATGTCGACGGAGGTTGTACCCTTGAGGCGTGGCTTCCGGAGCTAACGCGTTAAGTCGACCGCCTGGGGAGTACGGCCGCAAAGTTAAAACTCAGAGAAATATGAATTGACGGGGGGGGCCCGCACAAGCAGTGGAGCATGCGGTTTAATTCGACACCGAAGAACCTTACCTGAATCTTGACATCACGGAAGTTTTTTCAGAGATGAGAATGTGCCTTCGGGAACCGTAAAGGACAGGTGCTGCATGGCTGTCATCAGCTCGTGTTGTGAAATGTTGGGTTAAGTCCGCAACAGGCGCAACCCATATCCTTTTGTTACCAGCGGTCCGGCCGGGAACTCAAAGGGGACTGCCAGTAAACTGGAGGAAGAGGTGCAGGATGACGTCAAGTCATCATGGCCCTTGACCAGGGCTACACGTGCACAATGGCGCATACACAAAGAGAAGCGACCTCGCGAGAGCAAGCGGACCTCATAAAGTGCGTCGTAGTCCAGCGGAGTCTGCAACTCGACTCCGCTTAAGTCGGAATCCTTCAGTAATCGTGGATCAGAATGCCACAGTGAATACGTTCCCGGGCCTTGCCCACCGCCCGTCACACCATGGAAGTGGGTTGCCAAAGAGTAGGTAAGCTTAACCTTCGGAGGGCGCTTACCGCTGTGTGATTCATGACTGGGGTGAAGTCGTAACAAAGGTAACCGGAAGATAGAGCGACAGGCCGTGAGTTAACACAAGACACCGACAACACGGG
+
)*-+,-171)'-+1/260/1*')++/(3*)(++7;842.,*-47**,5,-.+)-/&11,2*(05---/6788400&*+--287650:809-/091($+&&*0+*,+,-76*'/),,%0,%((383+/8080-0*(&&',)+567-9,,+2)3//2+)$(%)).%*,(**10,.11,8---4,.--3,*0-,/3,/+)0-6.-.(41,)%')-894/1-1/5-//)-,+7/65:978216:2*)012*1/213:7133;8/04855-4./))*:82./*'+-48-)18457204/.,40'%,7.//+/('&)+,+/+*%''$'&'++,,14572(*.3+%$+&'(/,+1.02/)546/(''(/51.)-2+-/872.,++*,*.,*2-)5/371.,/.5.+)/&+)523-'',-2124671111*'(+(8)**,))(+(0',-().138..29))4,-'),878;/.133&(103--')--26;053343583++**(.*/7./'387293214.-//6204.)&,(*,13-+))&,,50-,.'(+:22.'%'+)%'(*00511/56:+-+9-:<:6892,+&*/6+,-208/3-.--*,-036-162(*)-,142+,.28-///967+06;:355:-*,)&(%&(,)+4,++*).3*(''*'*4-.04-/))-.--+02<9<.:3/--.16/.4/...+))-10'57.4183.0,&&+,3')087798732-623)44*34,-/01/1,/6--*+42/05:&150713-,10)).)+&)..+401062(,+-/.,12+%/5+,51213753/.2/6,898;95618'--,.%3104+*'&&((*).30/-'()*)-,,))15,/88::;:4..13454+-'*30*&*))0*-346/6..*+&),-&&'2+.810120+)+)+/'')'('))222246+0,+++,-14,22:788992357405679::044407,'*+)3'(())*+.00.+*+-112%&'%1//15+4/522%'*&''*-611199;777420/011'&)&2233:7020.4122,53-,)*$%('&*-(44*(,-1/,,,/5:8/1+()+*):,0(26*&&()*---2--)1*6*46308'2%)0+/**.**26))2,,*,+25;9632/.-,,1-*+*+)+,,-/3459),2+0514,,/0-323.....0+()*/))('$)+-7+0/.0//-316858+.'($%%#$
@a6841edc-9b03-40ae-abd0-c515e8580744 ch=269 read=51187 start_time=2019-12-13T03:06:55Z barcode=BC01 runid=2c9cf7bc05858273f10e7d7ec552fc0bd742dc3e
CTCTAGGAGGCAGCAGTGGGGAATATTGCACAATGGGGAAACCCTGATGCAGCAACGCCGCGTGAGAGAAGTGATAAGAAGGTTTCGGATCGTAAAGCTCTGGGAAGATAATGACGGTACCCAAGGAGGAAGCCGGCTAACTACGTGCCAGCAGCCGCGGTAATACGTAGGTGGCAGAGCGTTATCGGATTTACGGGCAAGGGAGCGTAGGCGGATGATTAAGTGGGATGTGATACCGGAGGGAGCTCAACGTTGCATTCCAAACTGGTTATCTAGAGTGCAGGAGAGGAGAGTGGAATTCCTAGTGTAGCGGTGAAATGCGTAGAGATTAGGAGAACACCAGTGGCGAGAGCGACTCTCTGGACTGTAACTGACGCCGAGGCTCAGCGTGGGAGCAAACGGGATTAGATACCCTGGTAGTCCACGCTAGTAAAGCGATGAATACTTGGGGTGTGGGGGTTTCAACACCTCCCGTGCCGCCGCTAACGCATTAAGTATTCCGCCTGGGAGGTACGGTCGCAAGATTAAAACTCAAAGGAATTGACGGGGACCGCACAAGTAGCGGGCATGTGAACTGGTCGAAGCAACGCGAAGAACCTTACCTACCCCTTGACGCATCCCTTGCATTACTCTTAATCTGAGGAAATCCCTTCAGGGACAAGGTGACAGGTGGTGCATGGTTTGTCATCAAACTCCGTGTCATTGAGATGTTGGGTTAAGTCCCGCAACGAGCGCAACCCTTGTCGTTAGTTACTACCATTAAGTTGAGGACTCTAGCGAGACTGCCTGGGTTACTCCAGGAGGAAGGTGGGGATGACGTCAAATATGTACTATGTGTAGGGCTACACACGTGCTACAATGGCTGGTACAGAGATGCAATACCGCGAGGTGGAGCCAAACTTTAAAACCAGTCTCAGTTCGGATTGTAGTGAGCTCGCCACCATGAAGCTGGAGTTACTGGTAATCGCGAATCAGAATGTCGCGGTGAATACGTTCGGGTCTTGTACACCGCCCGTTACCATGAGAGTTGGCAATGCCGAAGTCCATTGAGCTAACCACCAAGGAGGCAGCAGCCGGAGGTAGAGGTCAGCGGTGGGTGAGGAATCGTAACAAAGGTAACCGG
+
*(($%-/+-61257618787+%+..542/121:50&'&(++/7)))/0125..2..-392454.+&'%'&%'+,-+'&&'+-2:/,5:5452056+)''&'%+/,2-3345..*.'.,**,**%3,')-&3)*101./081531./-./0)-,+6--.&-,300*524306./7/&&%(-*7--,1'/)//*$''/,&))'0-&)*887688553///.213086;97878//.*.*(,+0/*%*,-..&)((+(*-2:/7.879:::4933373./0036194/,*3+')%(*21/3/-/)((2521+101:43%)0(*031+**)'/*(,()((./079569493-,%(&*+0/0..)+29450-(*2..*('(*)''+)+,+**++9370*-.16+5,:0/200,02879**2..-6153&)$'$'%*,12(*,-+*),+)*-(*.-'()+)066-5;48+30547061+*,,/558:86407.,-11960.025288.1735:4**'+016;;8/11-,-/00:882//1:..+*,1.435,3;8168()),+''))11,5,&*0.(('*/43.43-10./28937029+-33)+)*17*,4+/--122.&)+,96-1/..-3/--0-2-8./0%'(*(*+)'-+((3--.65.532-2*'%(),0/04*(())27)1*%*2(/,+.&*+--'1+./%.'&().16-8,5529300.53('.0/3'&00..0-47.,,,,//7<8.8-,-8577-,+5-*.++$24166640,+**-3573/))'))-+'%&,))030323202.*+2.-730,--016/,*,+,*'()+-,))&/23311./.*-003797235,'*()/57665.....21,;,..940-%')).0+-,20;5.23,,6;;.:55565715796).$4'()&%&$%%-),'+*%(*,-/21..172-.271/0+6159785:85:4410034457,1/:6140/.2-2,/&1,.+,3,,*,//135;5/5+./-,300*(**/()(263&25++-,.23%,**+*+/0502%+&)&0.-00+**($*-,930.,+.0%.')+2+3.*7+50.,-&'%&)1/723149+0-11:5848
@02d4fafb-61d3-4c80-a40e-74e75c119ea6 ch=105 read=61246 start_time=2019-12-13T03:06:54Z barcode=BC01 runid=2c9cf7bc05858273f10e7d7ec552fc0bd742dc3e
CTCCTACGGGGAGGCAGCAGTGGGAATGTGCACAATGGGCGCAAGCCTGATGCTGCTCCCATGCCATTAGTATGAAGAAGGCCTTCGGGTTATAAAAAGTACTTTCGGCGGGAGGGAAGGGAGTAAAGTTAATACCTTTGCTCGTGGCGTTACCGCAGGAAAACTCCAGCTAACTCGTGCCAGCAGCCGCGCAGTAATACAGAGGTGCAAGCGTTAATCGGAATTACTGAATGAAAGCGCGCACCCAGGCGAGTTTGTTAAGTCAAGATGCATGCAGAATCCCAGGGCTCAACCTGGGAACTTTGCATCTGATACTGGCAACGAGTCTCGTAGGGGGGGGTAGAATTCAGGTGTAGCGGTAGGAAATGCGTAGAGATCTGGAGGAATACCACCGGTAGCGAAACTGACCCCCTGGACGAAGACTGACGCTCAGGTGCGAAAGCGTGAACAAACAGGATTAAGATGCCTGGTAGTCCACGCCGTAAACGATGTATCGGCAGGTTGTGCCGCCCAGGGGCGTGGCTTCCGGAGCTAACGCGTTAAAGTCCGACCGCCTGGGAGTACGGCCGCAAGGTTAAGAAACTCAAATGAATTGACGGGGGGCCCGCACAAGCGGTGGAGCGTAATGGTTTAATTCCGATGCAACGCGAAGAACCTTACCTGAATCTTGACATCCACGGAAGTTTTCAGAGATGAGAATGTGCCTTCAGGGAACCGTGGGACAGGTGCTGCATGGCTGTCGGTAGCTCGTGTTGTGAATGTTGGGTTAAGTCCCGCAACAGGCCTTATTACTTATCGCTGTTGCCAGCGGTCCGGCCGGGAACTCAAAGGAGACTGCCAGTGATAAACTGGAGGAAGGTGGGGATGACGTCAAGTCATCATGGCCCTTACGACCAGGACTACACGTGCTACAATGGCGCATACAAAGCGACCTCGCGAGAGCAAGCGGACCTCATAAAGTGCGTCGTAGTCCCGGTTAAGGTCTGCAACTCGACTCCATGAAGTCGGAATCGCTAGTAATCGTGGATCAGAATGCCACGGTGAATACGTTCAGGCCTTGTACACACCGCCCGTCACACCATGGGAATTGTTGCAAAGGAAATGCATTAACCAACCTTCGGGAGGCGCTTACCGCTTTGTGATTCGCGAGCTGGGGTGAAGTCGTAACAAAGGTAACCGG
+
+-27-)-((.-%+--,0/).,33),+*(6*+-0/831/'%'+21',42305+*('$(*&()0/4/&'(-'4./.02)).,2296;7&6645',/75-+&,(*-14,'.,&13)+2*-1,0*%'(.92.30//.//.//**1364-2),)).%0+')$)(),)&&'+))*/.-2-,-',*.600--.9,$'%%$()-3.'-+-)*))*/344554906./(3,-0/*.'((*($++((()*')%*'''((''',-13+2-2-))+-*)+.*&&*(/(&/+*/6,$(&$$(*(&..,+.*&()*)+),--.&%(((5-2*&.-*))*+-+.1541)2+3-3+1/%,*,9-)%&+&))--50/,'')*+*,-+,/---//.+,+)/*+5000+'/++--(*+''+/')+)-473+)/55,+0,*..-00.+/.1(*8775&(3/*-.00.12/34/,60.9-3*+,224:+-9987/2+)*+1758:8*///201,504,,)30-5,.&((%'+('+*5.,-*+,)))-)/)+,.//820/-12/4+,04.))16164*('%%$**-,.6.1348).3-22'(-++79/;9947302/(1+.554)3/+%+*-/.*+&,*5))**5402/'14;<6:687&&&,,87/3)---3)(1-020.230'&(*,.4021587-+,,5'4**5910--///96(/*4-.533+.-*&.5)908;56%21.*(),.34988774-.-*/2&#'%&&(1/5208.+&),)(/-)675905/4+0.(*,*4-356$(''-&%%)&++4))+(-;11:6+4%130324280</4/.5978,4*+,-98587../-/11;78820-(+))+(*-57,.077999883268485,,.267+*(%%')985-,'))('%&(')+32527*)'&$()+-.),)%%)*-74833.,*&(,4;256:7680036486247837738768./(-*4,1**)*+4.+3*+-3244223+0-/2--.'.,++3441%,*,2./2957:76-*-762.)'*.3/%%30164677)-31/.*'*--,,)-51484355++*,.0403.(**+'.0-225*)%'&%%%%$&+./-%2)55584.8.'-0++*2*,20%-/13---/0:/%&./086/75*)(,))*6.//5+38)/513:4:*4
@c7dcbef4-0457-4830-92ed-51d78e9eef2c ch=391 read=45945 start_time=2019-12-13T03:06:51Z barcode=BC01 runid=2c9cf7bc05858273f10e7d7ec552fc0bd742dc3e
CTCCTACAGGGAGGCAGTGGGAATATTGCACAGTAGACAAAGCCTGATGCAGCCATGCCGCGTGTATGAAGAGGCCTTCAGGTTGTAAAAGTACTTTCAGCGGGGAGGAGAATTAAAGTTAATGCAACACCGCTCATTGGCGTTACCCATGAAGAAGCACCAGCTAACTCCCATTACCAGCAGCCGCGGTATTATTACGGAGGAGTGCAAGCGTTAATCAGGTTACTGGGCGTAAAGCGCACCTGAGCAGTTTGTTGTGAGTCAGATGTAATTGAAATCCCGGGCTCAACCTGAGACTGCATCTGATACTGGCAAGCAGGTCTCGTAGAGGTAGAATTTAAGGTGTAGCAGCGGTGAAATGCGTAGAGATCTGGAGGAATACCGGTGAAGGCAGCCCCCTGGACGAAGACTGACGCTCAGGTGGCAGTAGAGACAAACAGGATTAGATGCCTGGTAGTCCACGCATAATAAACGATATCGACTTGGAGGTTGGCCCCTTGAGGGGCGTGGCTTCCAGGCCCCCCCAACGCGTTAAAGTCGACCGCCATAGAGTACAGCCCGCAGAGTTAAAACTCAAATGGTGGCAGAGGGGCCGCACAAGCGGTGGAGCATGTGGTTTTAATTCGATGCAACGCGAAGAACCCTTCCCACCTGGTCTTGAGCATCCACGGGAAGTTTTCCAGGATGTTAGGAATGCCTTCCCGGGAACCGTAAGGACAGGTGCTGCTGCATGGCTGTCGTCAGCTCGTGTTGTGAAATGTTAGGTTAAGTCCGCAACAGGCGCAACCCTTATCGCTGTTGCCAACCCGGTCCGGCCGGGAACTCAAGGAGACTGCCAGTGATAGAGCTGGAGGAAGGTGGGGATGACGTCAAGTCATCATGGCCCCTTGACCAGGGGCTACACACGATGCTACAATGGCGCATACAAGAGGCTTGACCTCGCGAGAGCAAGCGAGGACCTCATAATAAAGTGCGTCGTAGTCCCGGATTGGAGTCTGCAACTCCGACTCCATGAAGTCGGAATCGCTAGTAATCGTGGATCCAGAATGCCACAGTGAATACGTTCCCGGAGCCTTGTACACACCGCCCGTCGCACCATGAGTAAGGTTGCAAAGTAGGTAACCCAACCTTCGGGAGGCGCTTACCACTTTGTGATTCGCGGCACAGAAGTGAAGTCGCTGGCACAAAGGTAACCGG
+
('-(%&'),5-('*-0/2-21*01-810001105+)'((/*)-*)&&....*/--,.57**..6624//-*),-..//.13.68,-177-(4)'(*((%&%'14*(-)&*%&)(/72)/.3./)2/')((%$$'&&(**'((.6-18,&$%),'+,&*+.1/*00,,)(*.*%+%$(*(++,-0)%%&%&$,'&(&&(&))*2&)()*++,-..0/5/6*,&*1-003:66,12861.,--.,+*'/.*335+&($%(&%(*.-11.((&%%#$(/0),/)(21224'(+21&(-.2111205//15%0,1..3*&&$((,-/979.-).*+%*'&%(&)/-310-()&$(*/85.44-*./74-,,,.189;64/1-4,.1-$'(*&&'1-///:87/+*2)+&(-*-1**,,,345.5.&(%$$%-'*%*'54;7:27/.1/+*+,)51*.5433641,,*+)('$&)41-+,/-2543131+,)+(,-+&'*,)/2,++/.1,10')(*)&(%(+(./0*'$,'))*()053+,86405324/%%*'$%&(0-090-*.,)%(+,020*-+0//1..0--&)(&&,/8-34'(&))'),+3057)./*,'&%(+;;02876/-,0*30'0)*)),'(,+0&'*(-+%)**(+,)%$+-03258,*,/6*,,*/27*,($-/)**'(&+),),11/.4,)(&6/60::6/1+2.38,./7771.,))+*+*4.0099889223328961:,,)+25,328%*++7+.)+..'+/)3)(()*.0*05.05355)*3,-1*3(,%//)+/,01/536+6..,.57+'+.&,..567200/-/,*'*(*01.,/.*4)0(*(,+3225/-..+)*/12;733+/332*()*-993497063--'(&*)'*+0-,1/83+0-,/00133-''('%%%'(6877-1.++()*,+)+-%(+21:760/+*',14-/45&45+11334-,),%7*60--..*+0-'./.,+'*,2722233122(2*//2+-00,+.1..3119218'(.(.+.4*+/&14++525959<1;506(-/4/5.***),-083481,-,%+*.6-+)&&'%%)+/6%$),,((*/100,-'&)-,..5.'0-)-6,,*/)'.-&*20((.*,189*+22/+.-,+%'&'&)*)*)'+((**,1:(4,8494:3;
@fe69d655-f535-465f-9cfb-5e6e7255b73c ch=178 read=66499 start_time=2019-12-13T03:07:04Z barcode=BC01 runid=2c9cf7bc05858273f10e7d7ec552fc0bd742dc3e
CGGTGGGAATATTGCACAATGGGCACCTGATGCAGCCATGCCGCGTGTATGAAGAAGGCCTTTAGGACATAGTATGGCGGGGAGGAAGAGTAAGTTAATACCTTTGCTGCTCGTGAGCGTTACCGCGAAGAAGCACCGGCTAACTCCGTGCCAGCAGCCGCGGTAGTAATGCAGGAGATTTGGCGTTAATCGGAATTACTGGGCGTAAAGCGCACGCAGGCGGTTGTTAAAGTCAGATGGCAAATCCAGGCTCAACCTGGAACTGCATCTGATACTGGCAAAGCAGTCTCGTAGAGAGTGAATTCAGGTGTAGCGGTGAAATGCGTAGAGATCTGGGAGGAATACCGGTGGCGAAGGCGGCTGGGCGAGACTGGCGCTCAGATTGCGAAAGCGTAGAGGGTAAACAGGATTAGATACCCTGGTAGTCCGCCCGTAAACGATGTCGGCTTGGAGGTTGTGCCCAGCGGGGCGTGGCTTCCGGAGCTAACGCGTTAAGTCGACCGCCTGGGAGTACGGCCGCAAAGGTTTAAAACTCCAAATGTTGACGGGGGCCCGCTGTGGTTTGGTTCAGTACGCGCAGAAAAAGAACCTTACCTGGTCTTGACATCACGGGGCGCCGAGATGGTTGTTGCCTTTGGGAACTGTGAGACAGGTGCTGCATGGCTGTCGTAAACCGTGTTGTGAAATGTTGGGTTAAGTCGCAACGAGCGCAACCCTTATCCTTTGTTGCCAGCGGTCGGCCAGGGAACTCAAAGAGGAGACTGCCAGTGATAAACTGGAGGAAGATTAGGGATGACGTCAAATTCCATCATGGCCCTTGACCAGGGCTACACACGATATACAATGGCGCATACAAAGAGCGACCTCGCGAGAGCAAACGGACCTCATAAAGTGCGTCGTAGTCGGATTAGAGTCTACAGCTCGACTCCGCAGAAGTCGGAATCGCTGGTAATCGTGGATCAAGAATGCCACGGTGGGCCCGTTCCCGGGCCTTGTACACCGCCCGTCACACCATGGCGGAATTAGGTTGCAAAAGTAGGTAAAGCTTAACCTTCAGGAGGCGCTTACCGCTGTGGAGATTTACCCGGCGGGGTGAAGTCGTAACAAAGGTAACCGG
+
&(+,,3+.(('))((()1<205+)$)(-.379:0(/5/5*8889952200*+1%'*)/0739'*%'&((()&(%#$*%+03&'+(,-&&&(*0(*/1-*(*%$%$$&*-.57'+()'*)+.(..,/,.-(+*$()-7/-++*0/081./45;331009278-3+))+///%/'0-(((),*'/-0.92913(,((+*.//6964'1060,-..,4/7))(*&048-187:),780110''(.64,4.&/677;(2.;390+.,))**,:--,-&9727322'%&(,,-/4458,,)&((,/1014-/32-//14597.45,,55893/.--.12:8))2-,669:8474,'%()+./**(+&'+())((&-303++,))%&%/''*('((+*552,*(*(().03.+0)*.+,-5819/,/88668.,(*))*01::9101018.5-*3/4))(-/%-+,'&$&(+,6356726//,2+/)'%%)'*((*,,9470685-/,)-9681)(%***+31,2324))-*5*+35/1*,'1++)')*/)/'-21)./($##$#%-),)%%*'$%%+,/4656/-1565-'+24709/085//15/5/./08.+*'.1*)&)'(%(%'&(,0.)0&*+,-)(14.62331*+-/1,+,0348:9683:4220)((()'(&&()-1,-.24:/206&022074+++$,,&,&&.0/22)394-4223,173&08-084354:22(*&%$(,*+-/3768*(&+*&()++,,2&+,,,/1;98779.'**.+*0+),64/1568474770%.')+23/+(+/52--&(,&,*2122++'&%'%&+'**,,;..:85778,767*%&''2,.112.-,++(,/2:*74:66723557<91279899065568'0$7))%%(--/(0)+-33563184)'$%))))0-70978801$+-'()*/66;11/0)*49633+(*'22422.)')1182,,247/4.))()&(*.082/10,-+-0(((,*)+)')*).14910390(&**//)/-($()-0225595,05*-/-,./1*..*,0.**('&&0)%#'&%'&&&*)&&')-+,1/024358)*+--5693:
@a8a81b00-af04-4a03-b1e5-acf93ef4af3d ch=172 read=90878 start_time=2019-12-13T03:07:13Z barcode=BC01 runid=2c9cf7bc05858273f10e7d7ec552fc0bd742dc3e
TTGTGCTACTTCGTTCAGTTGCGTATTGCTGGTGCTGAAGAAAGTTCGGTGTCTTTGTATTGTGGTGCTGATATTGCTCCTACGGGAGGCAGCAGTGGGAATATTGCACAATGGGCGCAAACCTGAGTACAGCCATGCCGCGTGTATGAAAGGCGGGTTGTAAAGTACTTTCAGCGGGGAGGAAGGGGTAAAGTTAACCTGCGCTCATTGGCGTTACGCAGAAGAAGCACCGGCTAACTCCGTGCCAGCAGCACCGTATGCAGAGGTCTGGCGTTAATCAGATTACTGGGCATAAAGCGCACGCAGGCGGTTTGTTAAGTCGAAATCCCCGGGCTCAACCTGGGAACTGCATCTGATACTGGCAACGGAGTCTCGTAGAGGGTAGAATTCCAGGTGTAGCGGTGAAATGCGTAGAGATCTGGAGGAGGAGGAATACCGGTGGCGAAGAGCGGCCCCTGGACGGGCAGCGCTCAGGTGCGAAAGCGTGGGAGCAAACGGGATTAGACACCTGGTAGTCCGCCGTAAACGATGTCGACTTGGAGGTTGTGCCCTTGAGGCGTGGCTTCAGGCTAACGCGTTTAAGTCTGGCCGCCTGGGGAGTACGGCCGCAAGGTTAAAACTCAAATGAATTGACGGGGGCCCGCACAAGCGGTGGAGCATGTGGTTTAATTCGATGCAACGCGAAAGAACCTTACCTGGTCTTGACATCCACGGAAATTTCCAGAAGATGAGAATGTGCCTTCGGGAACCGTGAGACGGTGCTGCATGGCTGTCGTCAGCTCGTGTTGTGAAATGTTGGGTTAAGTCCGCAGCAGGCGCAACCCGCTTATCGCTGTTGCGCCAGCGGTCCGGCCGGGAACTCAAAGGGGCTGCCAGTGATAAACTGGAGAGGTGGGGATGACGTCAGAAGTCATCATGGCCCTTACGACCGGGCTACACGATGCTGGCGCATACAAAGCGACCTCGCGAACAATAGGACTCAGAAGTGCGTCGTAGTCGGATTGGAGTCTGCAACTCGACTCCATGAAGTCAGAATCGCTAGTAATCGTGGATCAAGTGCCACGGTGAATACGTTCCCGGGCCTTGTACACCGCTGAAATCACACCATGGGAGTGGGTTGCAAAAAAAAAAGTAGGTAACAACCGGGAGGGCGCTTACCACTTTGTGATTCATGACTGGGGTGAAGTCGTAACAAAAGGTGAAAACCG
+
%&*(&'+',.51/49,(.6)'&#'%+'()54,7--.34/,11)*)+.*7.65//3-$)#&$#$((5,-)***'3+))*,((*,*51,/4-..//896:7.71117/,+*.--7;33/057)40,+)')*,*&(),,(10/01112461+,)(&(*,/-('%(,&(&'(4;-('(&+//)&*-+4*60++0:0,0).''%%'((++/1422'1+/,*.''(&-,%*'$*+,.&&+--82228+2+,)**2-..',('&''&,+($+(%#$$&+*(-,.--&,*'/*/8963.).17.,,-0+,+-)(15-57;422421-010644+988,28:;98587:86:.56420/&/0--//--*)'''&'%%%%((*0020/,3.))+&.+/4/*,332/*+,,2942-6-*+;9:-+*(*233;5/.*'**&2.0637:989431/,/.'%'***234-+4875/-51*+22477-28877/.76,.12766),.1;4+*9-+3-)))((-1++243374+&''()0;/544524881.-/.+).,/524369+'-)),808955,,#&&.,*.-6.1//,1'&)(*,-*'%'%/32213)%&##%+003012-,.770:;32889:925387879;39;83/:4-/*0/4243978/+-,241/042:8376:100109573.1--2)'-42../+02/13++-5--/0031*,*.(*&(++.*)(,))2021*+,,+8./5.320;;4854540%)+)**)(0-,++++0//367567*44487737-+,*-4.+-+5,886:52..15-11'5//76585'55.+-,1002**1,.764132.0008001353401/(()-*'+%.,(&0/.4:%40/04;<:;;;:..*,-,*05.)8779988(%(')+2189+./774**+()+-/8*5//0**%(&%)+/-,('&**/11./,$&)'./9840,,)*,-#$*.'&&'%&(+*+--*0267-557*4)01/.+./886/2../43*2210--*3*)+7(-+,-/,.-*.61611187787,-)'(,-/-/1:778:88;156.2-)6:895933..,0/''$%'+,-768577++(,+'%)/976;2326763-0/+++--06/3-++//3.8.(-3,53038.361/240.267685,//2351,4.-.4111756553599+(((%+'(+.('
@123df756-e337-434e-84ac-00dbc0fe5c67 ch=216 read=55627 start_time=2019-12-13T03:07:12Z barcode=BC01 runid=2c9cf7bc05858273f10e7d7ec552fc0bd742dc3e
CTCCTAGGAGGCAGTGGGAATATTGCACAATGGGGAAACCTGATGCAGCAACGCCGCGTGAGTGATGAAGGTTTTCGGATCGTAAAGCTCTGTCTTTGGGAGAGATAATGACGGTACCCAAGAGGAGGAAGCCACGGCTAACTACGTGCCAGCAATACCTGTTAATACGTAGGTGGCAGGCGTATCCCGGATTTACTGGGCGTAAAGGGCGTAGGCGGATGATTAAGTGGGATGTGAAATACCCGGGCTCAACTTGGGTGCTGCATTCCAAACTGGTTATCTAGAGTGCAGGAGAGGAGAGTGGAATTCCCTAGTGTAGCGGTGAAATGCGTAGGGATTAGGAAGAACACCAGTGAACGAAGGCGACTCTCCTGGACTGTAACTGACGCTGAGGCTCGAAGGCGTGGGGAGCAAACAGGATTAGATACCCTGGTAGTCCCGCGTAAACGATGAATACTAGGTGTGGGGTTTCCAGCACCTCAAGTGCCGCCGCTAACTTGCTGATTAAGTATTCCGCCTGGGAGGTACGGTCGCAAGATTAAAAAAACTCAAAGGAATTGACGGGGACCAGTAGCGGAGCATGTGGTTTAATTCGAAGCAACGCAGGGGAACCTTACCTACACTTGACATCCCTTGCATTACTCTTAATCGAAATCCCTTCAGGGACAAGGTGACAGGTGGTGCATGGATTTAATCGTCAGCTCGTGTCGTGAGATGTTGGGTTAAGTCCCGCAACGAGCTAACCCTTGTCGTTAGTTACTACCATTAGAAGTTGAGGACTCTGCTTGAGACTGCCTGGGTTAGCCAGGAAGGTGGGGATGACGTCAAATCATCGCCTTATGTGTGGGGAGCTACACACGTGCTACAATGGCTGGTACAGAGATGCAGTACCGTGAGGAGTGGAGGCCAAACTTTAAAAACCAGTCTCAGTTCGGACTGAAACTCGCCTACATGAGCTGGAGTTACTAGTAATCACCGAATCAGAATGTTGCAGTGAATACGTTCCGGGTCTTGTACACCGCCCGTCACACCATGAGAGTTGTGGCCACCCGAGTCCGTGAGCTAACCGCAAGGAGGCAGCGGCCGAAGGTAGGGTCAACGGTGGGGTGAAGTCGTAACAAGGTAACCGG
+
&)/3()-1.0,+&+0.0,(./+3333/65;7671)(,*07*+-7.33.3342*03,++,((')(***/,+0.17-//94673448-,,-::8996;:28.**+)30375446-64108,/.+(,+'((&*(+-**.,+,2202,-&)+/1-.++&&%''%&)(0*)*,*+1.4-4,+%&*'&)*,-+),0-/86..4874.%'))'/,*)+344::9:98804050-6/;:864.)(,1++34,+576700-*/,15123777737103-9999:*5*))/*+*,-.3604,(,*-4)+%%((*).+1.3(),/1,+%**.2--',)&%*+,,+&)%0((.2+,+&-**.4---/''&').+-54420/.-()77221/+-9+--,+)+,,(.-+54-,)-.348835+*-/9<16+/,$+&$%,)09:2./886778*)(/,,3;7.-+,,.5..-21387685:9-0;+3..+.-.4..)'%(%/+,5.%&)('&%%%(&%&,'6/++04731),.)+1('&$+'-,:83,/04+,/.0:9773.****.,*++)3*,,0.4:7.37&(()+3*,(*,5565766;2.4.34,0.(-86743%+01.,,,')%(.50/.-%)*..1447,+0802,7/,-0027474.(((*'.5)5;7%,20-58.+/+,/1,1..9:9111135'//)+)+-6792/211320110555269435/973;240088-&*-1/*).,)*(-84,5/00282.02910/138.0,0'+*)2,+*0-421*%$$$#&'//.1012*.-(/+*(-(-0.,'.--39;25664555624++-595(('&'(+.2,+%+1/&),.//.-')-.26004090.0../,(,-..---:577'0)+..7.-,)%((02'),.13<:026/.796./---1215136;947*//0.76/17423-+/11*&*+-8/.,0:.---),*')+%1''*,/031295.6...%441)5-0624/8,)5742+2(,)+,-1+.6.,02)++.5243,+*)0-,&)'+(,175,+++-8/0*'.,(+014),++,+%()(****))5,13(1*..*1+51&1.54310%%&,+')-..28469-325:862,
@8573d9f6-c88a-46c9-b8fd-adac668cdad6 ch=374 read=62730 start_time=2019-12-13T03:07:10Z barcode=BC01 runid=2c9cf7bc05858273f10e7d7ec552fc0bd742dc3e
CGGGAGGCAGCAGTGAGAATATTGCACAATGGGCGCAAGCCTGATGCATACATGCCGCGTGTGTATGAAAGAAGGCCTTCCGGGTTATGCAAAGTATTACTTTCAGCGGGGGGAGAATGATTAATACCTTTGCTCGTGACGTTACCCGCAAACACCAATAACTCCGTGCCAGCAGCCGCGGTAATACGGAGGAGTGCAAGCGTTAATCTATGTGAATTACTGGGCGTAAAGCGCACGCAGGCAGTTTGTTAAGTCAGATGTGAAATCCAGTCCCAGCAGGAACCACTGGCAAACAGGTCTCTCGTAAGGGGTAGAATTCCAGGTGTAGCGGTGAAATGCGTAGAGATCTGGAGGAATACCGGTGGCGAAGGCGGCCCCTGGACGAAGACGCTCAGGTGCGAAAGCGATAGAACAAACGGGATTAGATACCCTGGTAGTCCACGCCGTAAACGATGTCGACAGGTTGTGCCCATGAGGCGTGGCTTCCGGAAGGCTAACGTTAAGTCGACCGCCTGGAATACGGCCGCAAGGTTAAAACTCAAATAGATGACGGGGGGGGCCCGCACAAACGGTGGAGCGTATGGTTTTAATTCGATGCAACGCGAGAGCCTTACCTGGTCTTGACATCCACGGAAGTTTTTCCAGAGATAGAATGTGCCTTCGAACCGTGAGACAGGTGCTGCATGGCTGTCGTCAAAGCTCGTGTTAATGAAATGTTGGGTTAAGTCCCGCAGGCACCAACCTTATCCTTTGTTGCCCAGCGGTCCGGCCGGGAACTCAAAGGACTGCCAGTGATGCGCAAACTGGAGGAAGGTGGGGATCAAATTCATCGTGGCCACGACCAGGGCTACACGTGCTACAATGGCATATTACAAAGCGATACCTCGCGAGAGCAAGCGGACCTCATAAAGTGCGTCGTAGTCCCGGATTGAGTCTGCAACTCACGACTCCATGAAGTCGGAATCGCTATTAATCGTGGATCAAGAATGCCACGGTAGATAATACGTTCAGGCCTTTATACACACCGCCCCGTCACACCATGGGAGTGGAGTTTGCAAAGAAGTAGGTAACCAACTTCGGGGAGGGCGCTTACCACTTTGTAGTGATTCATGACTCAGGGTGAGAAGTCTAAGCGTAACCAAGGTGAAAAAAAAAACCGGAACGCATGGAGAGCGACAGGCAAGTGGAGTTACGCAAAGACAACTTTCTTCAGCACCAGCAATACGTAATA
+
7267*,33.00.040-(/31-3.,,.+2,'*&'&(*04-/97995/-'%$$'*(*,251610&))+145*&**'+,1*-2+1:)3(&&&%--*%,&(*)(+(++1331()*)%%'%(**(13120044165,/59(1*%.2/9/.9/*,/+'%$*()%'(,*-42'4)+,,'($),-.,.,+4,,&,*.***$(*1150010/8-7,,+,)'$%'*--011:<9:894.+%%(,(,),++,)%+/56-3-7,34924560-*-0,%(%#$*/***$*$'(,*2100/30/1-&)$)*)'()&'')%%*,3+10.)-,-9+-2937....6:5-.4/+/458-,,,,886:0/1/06*(,+(1.072//3+1/',24-().207*++**,$')+&'#(%*'(++'-*&)%.'(+/;97+9:/30**2308:00-&%%&%+.',,07224;521(+(*(*('$)'')(+*/4-'-,0/420,+()+)1-/2(&'''*02.,,/82/./*,,1)-'%(&(&(()),1,&2(1*3.83:9:058.2/-%((+)&+%)(,,04(.,(%((),,$%&%&(-&'&(,*02/598+979:...//;90.'%&%%&&*+--,285668200,++*..)(+++,+*-6<7.*,)()*+3(()0-1-239896('00/.3/+.-3%(+.14755543976630),,(*('*,/66-8+(&,,166.0.5&2213**'+,-(%(&&'-+/')%'%))*.8./3-'-)'.3,*-13822'/&+')05,6433,0&,*))+)1/.-.,-.'%%%,-.-/*.+*++/.2102,(&'(0/)*'%(,($&'%)(%&*12:135/.(&)$'()048696;610+''('',--+)&%(%$#((*-0-.,((*-5*(+-,400-,,,/70)+2976965988-6-,-%-*&'++-03-1(+*0&(*,.12835,1-,,6*5/3/5-.-*&(/+45,111/./+(&'/+-3510321/010*)*&+,/.4%(+1)',(%(',(+,/72.97+)1.((&),*,(0.'((*)()26**627/')+*++//./(,))()')-+53.*/85-2-5-,5-%,/2.*(&''.23:./0.('&&&.4.,*(%'&&)-&$$'(+1133)/*,,,*/11/2-..-(,,/8173&(-.,+&)&)-+,)$%-/)&(*-,&&,)%'%++0)''*2+()),+56,((*,6:114/:1/./(('#&
@3386e0eb-f4ea-496e-8b96-7562560ca2d4 ch=189 read=101608 start_time=2019-12-13T03:07:12Z barcode=BC01 runid=2c9cf7bc05858273f10e7d7ec552fc0bd742dc3e
CTCCTACGGGAGGCAGCAGTAAAGGGGTACCGGCAATGAAACCCCCCCTGACCGAGCAACGCCCGCGTGAAGAAGGTTTTCAGTTGAAGCTTCTGTTATAAAGGAGAAGAACAGCGGCTACAGGAAATGGTAGCCGGTGACGGTACTTTATTAGAAAGCCACGGCTAACTACGTGCCAGCAGCCGCGGTAATACGTAGGTGGCAAGCGTTATCAGGTATTGGGCGTAAAGAGGGCAGGCGGCAGCAAAGGGTCTGTGGTGAAAGCCTGAAGCCTTTCAGTAAGCCATAGGAAACCAGGCAGCTAGAGTGCAGGAGAGGATCGTGGAATTCCATGTGGCGGTGAAATGCGTAGATATATGGAGGAACACCAGTGGCGAAGGCAGTCTGGCTGGCAAGCGCTCGTCGAAAGCGTGGGGAGCAAATGGGGATTGAGTACCTAGTAGTCACGCCGTAAACGATGAGTACTTTAAGTGTTGGATGTAAAGTTCAGTGCTGCAGTTAACGCAATAGAAATTACTCCGCCTGAGTAGTACGTTCGCAAGAATGAAACTCAAAAGGAGAATTGACGGGGACCCGCACACAAGCGGTGGAGCATGTGGTTAATTCGAAACAGCGCGAAGAACCTTACCAGGTCTTGACATACTCATAAAGGCTCCAGAGATGGAGAGATAGCTATATGAGATACAGGTGGTGCATGGTTGTCGTCAGCTCGTGTCGTGAGATGTTGGGTTAAGTCCCGCAACGAGCGCAACCCATATCGTTAGTTACCATCATTAAGTTGGGGACTCTACTTGAGACTGCCAGTGACAAAGCTGGAGGAAGGCGGGGATGACGTCAAATCATGCCCCTTATGACCCTGGGCTACACACGTGCTACAATGGATGGTGCAGAGGAAGCGAAGCCGCGAGGTGAAGAAACAAAACCCATAAAACCATTCTCAGTTCGGATTGTAGTCTGCAACTCGACTACATGAAGTTGGAATCGCTAGTAATCGCGAATCAGCATGTCGCCCGGTGGGCCACGTTCTCGGGCCTTGTACACACCGCCCGTCACACCACGAGTTGATAACGCAGAAGCCGTTGTACCGCAAGGAAGGAGCTGTCTAAGGTGGGATTGATGATTGAAGTGAAGTCGTAACAAGGTAACCGG
+
//0*((,+30(,.,/22'-,1(%.55*((&&'/,287/&(*&+5*.+*)*.3.+,*)-51.09)+./+)&)&*..41763-$-&,'*-*,.6583140001+-**&*+()/++11.700*+*))-*+,232.026*+++.,-(')+,21+*1/+-22-2901/3,-/211145312,-/6324-,--101'*(5040-1,//.2//1445/.0(-/+'+(*897759:0*)*1,**17607-+-..3*-5422223044/,75+,9:343'*'$()1'.061*5121.-&*-5,23-3//+,+*(),.4.'3/(,)07146&8)+.*1-4:32/+*&&)(%&&))&'())'03565135:457495050)+00852)'''(&'+*$*)/)0**)''*%&%#(),(*-.,-36401')'*7887(43&$&$%%&)(-0)'/11416,.35;::9;70/-.*)*+*+*'-*+,+.,/..+-0.)*+*/38.14::9::309/9085.7-.,'-+(*+)+,0*+5+('&+2014365:;0*+-2(+/)*,,,0119:6)/,*'++11665,:7.$-/))3,,*,,1/02:9:4,/..7202035*3/52/,0,,')--...4-/72718/.1-+0,018577997998656;/-1,+1('')**;:8.+*+--/('(*+0,*.553/4&,(*,8399883637334879/232358968860-2),647/-0367:+,75*+7638//00/0304:3%0)-0070..24-.2,-0//266-*/'0505563)%%'%)+444624512312/.30*-.61/-)*-+00-7:5/4579898))**,12*861)0.//1..1''+-+++))')),..1574213/2977565770.,,.)2*.&&3'(34-.*+&+((+&&(+).;:85<5)+,7<83998;762&,'-:.921:10/69:9937.11752465706262.6/8076640)+)*+.11149.,.,,,(,*/-/.*/0*&*&')&'%$')2<877).43/21..1313/5;,1:.,//*2,2,**()+(0('))2+*/&&-**,,0(-()&*45353,*,.)'%),,.1/--/)0+5:200/,-.2090+)(&)*)(%-546998501238:3/22
@b75b01b6-423e-423a-aeda-f21728189a65 ch=430 read=63962 start_time=2019-12-13T03:07:10Z barcode=BC01 runid=2c9cf7bc05858273f10e7d7ec552fc0bd742dc3e
TTGTTGCTTCGTTCCGGTTACGTATTGCTGGTGCTGAAGAAAGTTGTCGGTGTCTGTGTTAACCTGGCACCTGTCGCTCTATCTTCCGGTTACCCTTGTTACGACTTCACCCCAATCGCTGACCCTACCTTCGCTGCCTCCTTGCGGTTAGCTCACGGACTTCGGGTATTGCCAACTCTCGTAGTTGACGGGCGGTGTGTACAAGACCCGGGCACGTATTCACCGCGACATTCCACAGTTCGCGATTACTGGTAACTCCAGCTTCATGTAAATGAGTTTCAGCCTACAATCGAACTGAGACTGGTTTAAATTTTGGCTCCCTCACGGTGTGCATCTCTCTGTACCAGCCATTTGTAGCACGTGTGTAGCCTACACACTAAGGGGCATGATGATTTGACGTCATCCCCACCTTCCTCCTATAGTTAGCCAGGCAGTCTCGCTAGAGTCCTCAACTTAATGGTAGTAACTAACGACAAGGTTGCGCTCGTTCAGGACTTAACCCAACATCTCATACGAGCTGACGACAACCATGCACCACCTGTCACCTTGTCCCCGAAGGAATTTCCTCGATTAAAATTAATTGAGGGATGTCAAGTGTAGGTAGGTTCTTCGCGTTGCTTCGGAATTAAACCACATGCTCCGCTACTTGTGCGGGTCCCCGTCAATTCCTTTGAGTTTTAATCTTGCGACCGTACTCCCCAGGCGAATATACTTAATGCGTTAGCGGCGGCACGGAGGTGTTGAAACCCCACACCTGAAGTATTCATCGTTTACGGCGCGGACTATCAGGGTATCTAATCCTGTTTGCTCCCCACGCTTTCGAGCCTCAGCGTCAGTTACAGTCAGAAGTCGCCTTCGCCACTGGTGTTCTTCTAATCTCTACGCATTTCACCGCTACGCCGATTCCACTCTCTCTCCTGCACTCTAGATAACCAGTTTTGGAATGCAGCGCAAGTTGAGCCCGGGTATTTCACATCCCACTTAATCATCCCGCCACGGCACTTTACGCCCAGTAAATCCGGATAACGCTCGCCACCTACGTATTACCGCGGCTGCTGGCACGTAGTTAGCCGTGGCTTCCTCCTTGGTACCGTCATTATCTTCCCCAAGACAGAGCTTTACGATCCGAAAACCTTCATCACTCACGCTGACGTTGCTGCATCAGGGGTTTCCCCATTGTGCAATATTCCCCACTGCTGCCTCCCGTAGGAG
+
%)**(&()+6/416*'+8413570900057767:;;96)-,((082226:64.*.*,1.:,6*5*,'&$,')*262445579897531-6-*.5)6--48+0137843/679.0516&&-,.1;..26;7/5)*,27977020-.'/(1-./552526597:842/0.-611-5(++525,0(*3'(%&,59644,-,10,)08.036,0862-1.183;-+,7.3502020/%&(*+0;3/-.*/*''*)*(,,+-2/+,,.5/&)%%&%$%&%+,79415795565:47)+48761156::3988*4*78<+1//166)**+-.22'0+,/4431/*..2/18/0190-80-,,,,)-///1)*)-/.(*,,.,-3.1-25-,54//.-,/:-,-35788837;,*-4/47003.)$((,7.-(30&)+*-23247,++-(&)-4733,,*))5,-596..//6//1727773+2003./2878441.(.503222,.,&-.*..-,.&((./2670/,)./14.6;55111300805550,./.0./5872+*+&('&+44,4/0.-5-2:8..+,%*$%%*59,///4/.***50600/388;99;835.4/..483*&,&/*2;981..-.,'+53010..0//0181870:45,./523252+*2,**,4;<*7:8314./0565(0+./279.*.10)'5+''%(&%,*/0:556000/9209.,/(/(+(+,5:1+//.680%*),3.,-('+03<79::7498-.-5+.38;46221:+.9600/5*-:976453<1/13/;;5*--12;44478998.-,--5864:4337/11($'%')42595<792:&**,;:::;6845**+./9862200,0;:-5::37964).'(&1,21&()*./+-/56000%&&(,+,27191;0719<004422.5)*)&,(&&'(*-+70)/21213<:4110053.&&('204566+8-*,+$'&%&$(--+*00/83,,00.2++/35598;:89;;9;<99;6485927218:1-0/./4230*)%))648/0+)+/.6.3--30+,.'(+*01&0,*00,22..16188;-3/+,2+(%('/5/,00/0//./47/187;78:6'1.0.1,-%,$,.0822200112.298-0:0167+*4:03040;32244680(*(')))-+)08+).,/(*&
@abef5b59-bb52-4156-872d-216901342f54 ch=224 read=50452 start_time=2019-12-13T03:07:20Z barcode=BC01 runid=2c9cf7bc05858273f10e7d7ec552fc0bd742dc3e
TCGGTATGCGCTTCTAGTTCCAGTTACGTATTGCTGGTGCTGAAAGGGTATCTTTGTGTTAACCTTTCTGTTGGTGCTGATATTGCTCCTACGGGAGGCAGCAGTGGGAATTTTTCGGCAATAGAAACCCTGGCAACGCGCCGCGTGAAGGAAGAAGGTTTCCAGTTATGAAACACCTGTATAAAGGAAGAACAGCGGCTACAGGAAATGGTAGCCGAGTGACGGTACTATTAAGAAGCCACGGCTAACTACGTGCCAGCAGCCGCGGTAATGCGTAGGTGGCAAGCGTTATCGGAATTATTGGGCGTAAAGAGGGCAGGCGGCAGCAGGGTCTATGGTGAAGCCACAAACCTTCAGTAAACCATAAGAAACCAGGCAGCTAGAGTGCAGGAGGATCGTGGAATTCCATGTGCTTAGCGGTGAAATGCGTAGATATATGGGAGAGGAACACCAGTGGCGAAGGCGACGATCTGGCCTGCAACTGACGCTCAGTCAGAAAGCGTGAGAACAAATGGGATTAAGATACCCTAGTAGTCCACGCCGTAAACATTAAGGTACTAAGTGTTGGATCATCAAAGTTCAGTGCTGCAGTTAACGCAATGATACTCCGCCTGATGAAATTACGTTCTAGCAAGAATGAAACTCAAAGATTGGCAGAGGGGCCCGCACAAGCGGTGGAGCGTAGTTTAATTCGGAAGCAACGCGAAGAACCTGGGTCGCGGCATACTCATAAAGGCTCCAGAGATGGAGATAGCTATATGGACACGGAGTGAGTGCATGGTCGTCGAAATCGTGTCGTGAGATGTTAGGTTAAATTTTGCAACGAAGCGCAGCCCTTATCGTTAGTTACATCTCATTAAGTTAGGACTCTGTAGAGACTGCCAGTGACAAGCTGGAGGAAGGCAGGATGACGTCAAATCATCACATACCCCGCCGCATGACCTAAGGCTACACGCATTGCTACAATGGATGGCAATTGCAGAGGAAGCGGCAAGCCGCGAGGTGAAACAAAACCCATAAAACCATTCTCGAGTTCAGTTGTAGTCTGCAGCTCGACTACATGAAGTTGGAATCGCTAGTAATCGCGAATCAGCATGTCGCGGTGAATACGTTCTCAGGCCTTGTACACCGCCCAAATCACACCACGAGTTAATAACGAAGCCGGTGGCCCCTAACCGCAAGGAAGGAGCTATCTAAAGGTGGGATTGGTGTTAGAGGTGAAGTCATAACAAAGGTAACCGG
+
%$.+.,++,))''&%#)/01))+2901,500501159856//&%%%''(%0/.35)**+6/8/8288100%%%),0150/0+0,+,.44+-1&..)-,,+.+%&*)/+*+/59812/81-2/&'%&'':0(*&((,+*++.3,.+--/0//0-'***,+83-.-+2,()$(*%'$'&%$(&$'+*-+,.).25)1,.--+(,(..*12,5122246+)))+-0+'($&)'--0(%'(#%')/.4.--3/3/2.-/621*,,&')),,9/.92+1%*$$&-*1-:;8:637213(/+.2.+3+07989:8:.)&--)),/5-073001&.3,..-&-..+))(&(+),.2/*(*+,,.249'+,))+'&()%3--5;8100/,*)+*,/444,13.09476.1-0-49//-)&')((*-29865750-///079962()+4-*'&+*--,,.-+,,*1+++5+/0224((00()))&)*/-(***,2%-)3.448'&(*(''333&)*/02374)-/)+),)*-738:').%6+,-1.&,)+,*,5;:4$&('&+''%'''&''-139226)'*./6515:801.-,)*--/2:8:76715-&(*(**..&*,+)&(%''%'&)*.//0&'&+-.*0010+3,.07-)('((/*+,*(&*,1+-0)'**--,),*/-)/(,.)/'*/:.515:5$'()$)2,534016-+-+1-+(%'#%%&&/0--//.-+-,&*,+*5)('+,+;:3/././1/011--,.-/()&+%%&*%((,,230/-/76*',+)&%(,-2268+++/4578(,2)4.1,,'&$%(*-1*)*+++,*'13,-5.23-40&%','+*)*&((3-6,)-,&//(((&%$&&&')/01030-'0,//0+%((0/../,/-2/'.1.134766646+,,421)((.&/3.*%'('((*+*-*(&%),10++&)&('+.)++),,423511/1-)+)1'-+++0/+.$$$$%%)')443-'*)**-0)+5:9/49,%%(/3+1.*+0///%)(.64()+.)+.2654,*''*(+***)(()*,,8.-5868867,,.(*,-801-/,)+*)(*2/0*,236,564290+0.393..,075604+,.124726//%&&)*&((/.,-,(+***''&&)'+.036242/00+*)(*'.(',-.(/+.+)(&%('-0/17/*)3.67,4+(#(&*),,&,*/+/0&,0',%%%(2)(&-&(*+-6
@67b6380e-ec3a-43ef-bcb0-5364d6a8e91d ch=483 read=81242 start_time=2019-12-13T03:07:22Z barcode=BC01 runid=2c9cf7bc05858273f10e7d7ec552fc0bd742dc3e
CTCCTACGGGAGGCAGCAGTGGGAATATTGCAATGGGCGCAGCCTGATGCATGCCGCGTGTATGAAAGGCCTTCGGGTTGTAAAGTACTTTCAGCGGGAGGAAGGGAGTAAGAAGTTAATACCTTTGCTCATTGAAGCGTTACCCGCAGAAGAAGCGCCGGCTATCCCGTGCCAGCAGCCGCGGTAATACGGAGAAGTGCAAGCGTTAATCGGAATTACTGGGCGTAAAGCGCACGCAGGCGGTTTGTTAAGTCAGATGTAAGAAATCCCGGGCTCAACCTGGGAACTGCATCTGATACTGGCAACTTGAGTCTCGTAGAGGGGGTAGAATTCAGGTGGGTGAAATGCGTAGAGATCTGGAGGAATACCGGTGTGAAGGCGGCCCCCTGGACGAAGACTGACTCCGGGTGCGAAAGCGTGGTAAACAAATTAAGATACCCTGGTAGTCCACGCCGTAAACGATGTCGACTTGGAGGTTGTGCCCTTGAGGCTTCCGGAGCTAACGCGTTAAGTCGACCGCCTGGGGAATTGCAGCCGCAAGGTTAAAACTCAAATGAATTGACGGGGGCCCGCGCACAGGCCCGGTGGAGCATGGTTTAATTCGATGCAACGCAGGGGACCTTACCTGGTCTTGACATCCACAGGAGGATTTGCA
+
,)/)((6091*0/,./024841+,++*0,,004769,*$'$%)+*,--)+--,497535-,+--.1*-,097;8-(+,0(')//.3/.0;72&0-.6,)(+*0,5.&'(.1&***3/6/4353/73+052)1('*''(-,754;00,-*.+*//))&.355300&//*+:/76511006258-(-+0../610+'%+)003--/*-(4'*,),+(1)+,56:80---6,,/00-//115:6',-9934:75//-%(',(*)*(-1--,1.+/146769865.4(1,,66630/-()-/011-*+*)+*((%('*++32/,-00+*'1/&3*.+'.0524()*16/-0187+*+*+-+'.,)+6+66.5,3+11+-+.(,-)21886/+068:*+-'*+'&'()6'*59877/,01*+/00-'(*')+-3-5-0),/39:2.0988686.(,+01124;420/0(2765,6,7,//3/9+,-3:/0.)(+(*)*.-1+*++/1+*))/475703976::4763331,$%,&$+*.54377:/8194;;24697:54,4,3-22--266/-3-)*')'+-$&*01+106-*+,25044:129397/12411,(+.$%()&,4/6*)/&$$&)&'(()7786))*%0%&)+%*&$$$%
@b69031f0-010f-40f7-88d5-98db742fc4fc ch=256 read=70130 start_time=2019-12-13T03:07:20Z barcode=BC01 runid=2c9cf7bc05858273f10e7d7ec552fc0bd742dc3e
CTCCACGGGAGGCAGCAGTGGGAATATTGCACAATGGGGCGCAAGCCTGATGCAGCCATGCCGCGTGTGCGAAAGAAGGCCTTCCGGGTTGTAAAGTACTTTCAGCGGGGAGGAAGGTAAAGTTAATACCTTTGCTCGTGAGCGTTACCCGCAGAAGAAACACCGGCTAACTCCGTGCCAGCAGCCGCGGTAACCACGGAGGTGCAAGCGTTAATCGGAATTACTGGGCGTAAAGCGCACGCAGGCAGTTTGTTAGTCAGATCATGAAATCCCCGGGCTCAACCGCAGAACTGCATCTGATACTGGCAAACGAGTCTCGTAGAGGGTAGAATTCCAGGTGTAGCGGTGAAATGCGTAGAGATCTGGAGGAATACCACCGGTGGCGAAAGGCGGCCCCTGGACGAAGACTGACGCTCAGGTGCGAAAGCGTAGGAGCAAACAGGATTAGATACCCTGGTAGTCCGCCGTAAACGATATCGACTTAAGGTTGTGCGCGAGGCGTGGCTTCCGGAGCTAACGCGTTAAGTCGACCGCCTGGGGAAGTACGGCCGCAAAGGTTAAAACTCAAATGAATTGACGGGGGGCCCGCACAAGCGGTGGAGCGTAATGGTTTAATTCGATGCAACGCGAAGAACATACCTATTGACATCCACGGAAGTTTTCGAGATGAGAATGTGCCTTCGGGAACCGTGAGACAGGTGCTGCATGGCGCATCGTCAGCTCGTGTTGTGAAATGTTGGATTAAGTCCTGGCAGGCGCAACCCTTATCGCTGTTGCCAACGGTCCGGCCGGGAACTCAAGGGAGACTGCCGGTGATAAACTGGAGGAAGGTGGGGATGACGTCAAGTCATCATGGCCACCTGACCAGGGCTACCGCGATGCTACAATGGCGCATACAAGAGAAGCGACCTCGCGGAGAGCAAAGCGGACCTCATAAAGTGCGTCGTAGTCCGGATTGGAGTCTACAACTCGACTCCATGAAGTCGGAATCGCTGGTAATCGTGGATCCAGAATGCCACGGTGAATACGTTCAGGCCTTGTACACCGCCCGTCACACCATGGGAATTGGGTTGCAAAAGTAGGTAAGCTTAACCTTCGGGGCGCTTACCGCTTTGTGATTCATGACTGGGGTGAAGTCATGCTAAGGTAACCGGAAGATAGAGCGACAACGAAGTAGAGTTAACACGGGTACCGTGGCTTATTTTGGCTGGCAATACGTAATACGTA
+
--/-'(*41)./.++,,..&)%'*1,3-$+%&(**/0/)((/.7+0:9512+)'%+)52+.()*0//-%*+.3*&)*+0/8645'/7445+)0*'&('+.80/03238:*(.(,).3/3;823738212-++((013%/')),/22/1;2/3.*/*&*)%&&'0*//-2-,-46743/6)*+*+.*+,,+,)%'(%)+.+/-(+-,,,/.,6-5/:+20-10/211663137;7554-&+(+(*..*66:1).1((00,)++'&**173/502*./457:4/3*#&%(%*.2677786//0011;0*2(#$''**+++'))*%-/,,,-+2-//++6986400/.7211::234945*+*,///26.23/510,+',+0577:72/6(1.,1*394,(,224+/*((*(++////047;:::*./*')+0'2*''-9<6:-:;,//+,776591,.5854315(3-86;;/..//,2663*,(%$21,324-401.-.136717/.,-(-*))+,02//..0930.13708549;:9:6')(%(),)040+1,2*2-7:5<<97898;.+*.+3163769<::+.63*+-227574854,((('-)++.46;9474942255585432037/251&((*/0&0.,+/104,(*04-3*.7:.8)+-//7878<9284322-/*.-1.6;9:0.-.1.02355511'.03/&$%(*879-00129:.80/-/286576<8:32726+,4(%$'0*+22)/.*11.05567%%6*./.283&*')(,,001505)-)/19+,-/)&**6666-)'+*++...5571,1-+1,//-/67232264792528:992+0.+2,#&(%)13<4:1310)*'$)-,/012024;82876786784-(*&)*'(.)1635352)&((((18,,.2732877551:1-/9;533...755)4./321-+,,.,&,1*345534.5.)*,----2.92768564-+%(++,1875:29&(+'.*)77./.221461)0.020&'*1(+*)**+,/058<42611201:651-+%%(&*/259-/.7/'&('*(*('$%&)4+5755:,,/*+'&$#%)+$&'***4356:643224335-+,+,'%()$)%$&,1(0,56869030.1353216640/+)$%%%&%*&&/,2-.,--2)*,2++&'$$$&%*.3*0,($&')-61/02(-($$&$#%
@c8b34ba2-9ce2-479d-befe-6416bd0d9193 ch=84 read=65369 start_time=2019-12-13T03:07:37Z barcode=BC01 runid=2c9cf7bc05858273f10e7d7ec552fc0bd742dc3e
CTCACGAGGCAGCAGTGGGGAATATTGCACAATGGGCGCAAGCCTGATGCAACCATGCCACGTGTATGAAGAAGGCCTTCGGGTTGTAAAATTACTTTCAGCGGGAGAGGGGGTAAAGTTAATACCTTTGCTCATTGACGTTACCCGCAGAAGAAGCACCGGCTAACTCCGTGCCAGCAGCCGCGGTAATACGGAGGTGCAAGCGTTAATCAGATTACTGGGCTTCGCAAAGCGCACGCAGGCAGTTTGTTAAGTCAGATGTGAAATCCCCGGGCTCAACCTGGGAGCCATCTGATACTGCTGGAGTCTCGTAGAGGGGTAGAATTCCGTGTAGCGGTGAAATGCGTGAGAGATCTGGAGGAATACCGGTGGCGAAGGCGGCCCCTGGACGAAGACGACGCTCAGGTGCGAAAGCGTGGGAGCAAACAGGATTAGATACCCTGGTAGTCCACGCCGTAAAGCGATGTCGACTTGGGTTGTGCCCTTGAGGCGTGGCTTCCAGGAGCTAACGCGTTAAGTCGACCGCGCCTGAAGATACGGCCGCAAGGTTAAAAAACTCAAATGAATTGACGGGGGCCCGCACAAGCAGTGGAGCATGGTTTAATTCGATGCAACGCGAAGAACCTTACCTGGTCTTGACATCCACAGGAGCACGAGAGATGGATTGGTGCCTTCGGGAACTGTAGAGACAGGTGCTGCATGGCTGTCGTCAGCTCGTGTTGTGAAATGTTGGGTTAAGTCCCGCAGCAGGCGCAACCCTTATCCTTTGTTGCCAGCGGTCCGGCCGGGAACTCAAAGGAGACTGCCAGTGATAAACTGGAGGAAGGTGGGGATGACGTCAAGTCATCATGGCCCCTTACGACCAGGGCTACACACGTGCCACAATGGCGCATACAAAGCGACCTCGCGAGAGCAAACGGACCTCGCCAAAGTCCGTCGTAGTCAGTTGGTCTGCAACTCGACTCTCCCATGAAGTCGGAATCGCTAGTAATCGTGGATCAAATGCCACGGTGAATACGTTCGGGCCTTACGCACCGCCCAATACACCATGGGAATTAGGTTGCAAAAGAAGTAGGTAGCTTAACCTTCGGGAGGCGCTTACCACTTTGTGATTCATGACTGGGGTGAAGTCGTAACAACCGG
+
-*+%&'$'&'(*/$*.),.%.*+.7..-233:88;41/019+374557992(1617571&((-*-/1101),'-,3747,/5,-6.0094,*+)'+*)*..,-5/(+').10+,-7-,3111**-*,4..6762240/2+7**18.++)+-)'-.*+/04.8../3001623382/.,)+//,,0/,3,-)1,0.,.+337435.8-5-55&)+3,,-33600,*('&,3/--2655/31371&1,5)*0745248/025453596+299,/66458255;868'-$01.0-(+,/-0/*$&,'')+32779:,++31-*+.1/101/.-)(%*)5//1(-2+-587%%$'+,267:/+2-);659746+5,+%&',*.104951.2-,+(+/*+031411/0,08887-+)&+(558;9))-0;:6415*3.-.7864;4-03114663.014;9.:;.)6/00),/.0-5-(-**0//..4%(&(*277643413.9+&-$'&(3181,-,*5/9-54000.,,'+50.+-'%()41834+123271;48;98-*'/09*(*'(,+/04/:;0*46)*1-2-0+2&001,(*++-(*+9-5-9:4.034<826,/116+-46;5:54:898:814,*,027)$%(+%.$'%%$%')-.1;:.2/0.10/89;80:809.1+-$''+/5*.4556979991944389777')+,;99/8...88::75580.44:76/.23,*--&0)*2525698;73;5557/86-0714;7775:88,3,52*),(--/:.9)2.'+)-0034'----5;;;9:91--.-5-501585..,--2-0)'$+)/-1)))3286+-*)**+27&10/21.-''')(*''$&)0544;3121289,,(('6566995531/+/34;,87;/03+,+*+14*')$(*12461547$/&-)1077877866854/-+(*.++0-./+,0+00377+*')+.81119:::897/'2*,10(+-1/56;86867;8--'(&)&(*&++-6//*%((*%./02/4112&&)((1247124;7)&*+&)*,50.,.-051321.3*01)*0,/-5,,9</-.3..6.//;.364465392,+',**+:67736-*,+(2
@d8911c30-3820-4517-b033-26edb6a6d5e4 ch=84 read=65387 start_time=2019-12-13T03:07:48Z barcode=BC01 runid=2c9cf7bc05858273f10e7d7ec552fc0bd742dc3e
CCGGTTACCTTATTTACGACTTCACCCCAGTCATGAATACCCAAAGTGGTAAAGCGCCGCTCCCGAAGGTTAAGCTACCTGTGGCAGCCCGCTCGCGGTGGCGGGCGGTGTATTACAAGGCCGGGAACGTATTCACCGTGGCATTCTGATCCACGATTACTAGCGATTCCGACTTCATGCGGTCGGGTTGCGAATCCAATCCGGACTACGACGCACTTTATGAGGTCCGCTTGCTCTCGCGAGTCGCTTCTCTTTGTATTTGTAGCACGTGTGTAGCCTGGTCGTAAGGGCCATGATGACTTGACGTCATCACGCTGCCAGGTTATCACTGGCAGTCTCCTTTGAGTTCCCGGCCGGACCGCTGGCAACAAAGGATAAGGTTGCGCTCGTTGCGGGACTTAACCAACATTTCACAACACGAGCTGACGGTAGCCATGCAGCACCTGTCTCCACGGTTTGAAGGCACATTCTCATCTCTGAAAACTTCCGTAGATGTCAAAGGCCAGGTAAGGTTCTTCGCGTTGCATCGATTAAACCACATGCTCCACCGCTTGTGCGGGCCCCAAATCAATTCATTTGAGTTTAACCTTGCGGCCGTACTCCCCCCAGGCGGTCGACTTAACGCGTTAGCTCCGGAAACCCTCAGGCACAACCTTACTCCAAAGTCGACATCATCGTTTACGGCGTGGACTACCAGAATTATCTAATCCTGTTGCTCCCCACGCTTTCGCACCTGAGCGTCAGTCTTCGTCAGGGGCCGCCTTCGCCACCGAGTATTCCTCCAGATCTCTACGCATTTCACCGCTACACCTGGAATTCTACTACCCCTCTGCGAGACTCAAACGCCGGTATCAGATGCAGTTCCCAGGTTGAGCCAGGGGATTTCATCTGACCAACAAACCGCCTGCGTGCGCTGCATGATAATTCCGATTAACGCTTGCACCCTCCGTATTACCGCGGCTGCTGGCGCAGGTTAGCCAGTGCTTCTTCTGCGGGTAACGTCAATGGTGGTGTACTTTACTCCCTTCCTCCGCTGAAGAAGTACTTTACAACCCGAAGGCCTTCTTACACGCGGCATGGCTGCATCAGGCTTGCGCCATTGTACTGTATTCCCCTGCTGCCTCCGTAGG
+
+%*),('.+--'-3'&(+(0.21/721,126+%$%$(&&&&(-/)/-151/.*%//2/%*+1)().3,70:3-&'(&(,(%$$$%#&(()(00.'&)+'&%%)33-0'(%&%'%%'-2)+7-%46456.444;2117,729568;:34488,*+*),7,0,+*+-15;30/015;9542%-)*,8;89;23%%)%+'7+:402522/('-.2/0(,.72.13)-'*481-1+((--34-2+&)*+.0513.&*2)''''--,1011/00//1(&&&)'%(..40128'149:99/0''*$##%%&(,3395.1*(*$*'$*+3714668-5)('11331+05*'')39/6()(+%4+4:;66190.4(28;/-1/90,/3.5,++-,375:443<722.2.+,&3*952:1-,./4/*,-(*--1/..(*0)26682/-+**1-*+-25/(&'),+*'&+612/&+-070,,,356531//9606898126577561/-&(&%$%+/.3515486796675-4*++/--*,,/:97;0/1,,-,76015+,*3,/&2./(,65,&%&.3265:712784./3;<-7/6-6/2/927(/'*-909::.+0998;:..+,-2/1-+)()(&*010,2,-/&),)+-.-1.005/0+*'&),2'01+*.2267/.,(-225<.++)3,,+/7//42.//%)$.&')-'+-/687,66+-/140*'+)*+960*,+143598:99/.../7/-*,-,13/+21*1,).+,-:437('()+;<:300,*(011299674768<:1,/40674545:692213/.*)('',33)'()&*-.16574-+)((/)(,33487697,,(,.:37,+,/.7))(8-(**3,/2:642-.222.0+2.36.1/110**)+.31,*1%*%&&),/99;70-/04050+,&*&((025447),)(0,1:605//0/-2(*&%''3070..33*.,++/27:<83-(.5304;:78-8,+-(&(+**/236;:11.2:--;+,+03$%&'-*(*((,%'(.,+.//40*)*0-/.-+.%)&&(.013/2/03496744445/7:/50,/7:9*0*'&#&**.,1,141,(&)&(-.*29,3-2'
@cb004df6-9162-4069-9a60-09226cced5ab ch=231 read=57764 start_time=2019-12-13T03:07:57Z barcode=BC01 runid=2c9cf7bc05858273f10e7d7ec552fc0bd742dc3e
CCGGTTACCTTGTTACGGCTTCACCCCAGTCATGAATCACAAAGTGTTAAGCGCCCTCCCGAAGAAGGTTAAGCTACCTACTTCTTTGCAACCCACTCCCCATGGTGCTTGACGGGCGGTTATTATTACAGGCCGGGAACGTATTCACCGTGGCACTCTGATCCACGATTACTAGCGATTCCGACCATGAGTCGAGTTGCAGACTCAATCCGGACTACGACGCACTTTATGAGGTCGCTTGCTCGCGGTCGCTTCTCTTTGTATGCGCCATTGTAGCACGTGGTAATAGCCCTGGTCATGGGGCCATGATGACTTGACGTCATCCCACCTTCCTCAGTTTATCATGATCTCCGCTGAGTTCAGCCGGACCGCTGGCAACAAAGGATAAGGTTGCGCTCGTTGCGGGACTTAACCTAACATTTCGCACGACTGACGACAGCCATGCAGCACCTGTCTCACAGTTCCCGGGCACATTCTCATCTCTGAAAACTTCCGTGGATGTCAAGACCAGGTAAGGTTCTTCGCGTTGCATCCGAATTAAACCACATGCTCCACCGCTTGTGCGGAATTTATCAATTCATTTGAGTTTTAACCTTGCGGCCGTACTCCCCAGGCGGTCGACTTAACGCGTTATCCGGAAGCCACGCCTCAAAGGGCACAACCTCAAGTCGACATCGTTTACGGCGTGGACTACCAGGGTATCTAATCCTGTTTGCTCCCCGCTTTCGCACCCTGAGCGTCAGTCTTCGTCAGGGCCGCCTTCGCCACCGGTATTCAGATCTCTACGCATTTCACCGCTTTACACCTGGAATTCTACCCCCTCTACGAGACTCAAGCTTGCCGGTATCAGATGCAGTTCCCAGGTTGGGCCGGTTTCACATCTGACTTAACCGACCGCCTGCGTGCGCTTTACGCCCAATTCCGATTAACGCTTACCCTCCGTATTTTGGCTGCTGGCACGGAGTTAGCCGAGGGTGCTTCTTCTGCGGGTAACGTCAATGAGCAAAGGTATTAACTTTACTCCCCTTCCTCCCGCTGAAAGTGCTTTACAAGCCCGAAGGCCTTCTTCATACGGCATGGCTGCATCAGGCTTGCGCCCATTGTGCAATATTCCCACTGCTGCCTCCCG
+
845,8/,4.9.)09-//&00;1/765-..28*.+,320),,12.+-+'4)0219:53.,+)-+)))*.+241*,-&)+)&*,506<:/59:3:1+,-*01,(/460/&,&)*:-1/0*)*((,/-/,*&$/'09&2)/+*..096//0,+-0-21134.-.03.+..207/,*-,+.0538/,,+./31))))'$*/,$*$+)*.3/<42*110+(''*-60,),/+501*)/*)+'**++,-.1)-(()/1172708;/*,./799;;091)'&))./1-/),'+()*26./8::905005328'&&%$$$&++/026565034-'+.507+(+)*-91.01$#'(-0-1*$$)''.,2++-04+7,.3-.02424268<1,4.4$%,-*2)-%)(.,+9/0+:6/''%'%0,0/--)-3)(')%)..15420,/10187./+.)),,-60134-.,,'2194+((,/-)2/383+.098770-/570-.4.2&-088988:16278<758787)61<89<967223..,-+('%+,+;;9-;2+)+()444006,.-0+-,0/.)&%%%()*'/+:42395/.+1;;-884617-.-8/3*,(++488,,38756:544.6.:.754,11../(/./2-./)**066736)/84,'',/,346,6.556/7455-/39+21944358552152)2,'),04--/470.22:503727-,(*-930+.-06((*-*.267----.6580:$,33,63395<7556273147559,/046778401/10.68--/6&(.70+,'+*+*/+,/4.)),77,(-.124-*,,047+0*,00.31,0//00)25889367:52+,19581)/62,618/+()+21**))*)6,3$%/4859;0/.),*,)'&%,+/,,'%'(*3.0--21*1(&&%$&.1+/76,/)+((''**+,,$(,+).&0&)/70)-.)%).()(,001385/.,&152453233-3,++/++5+*2*(.*()(*))%115-0,*.03*0-*(0.0/74+,)*-1+'015*44+)+-+.(*).*08::9-/*))+,,..*-000.+08/5502204+',3+,''*+*,555:5+./,,0*.3-2.-(
@c44b454f-79a2-430b-8388-fdd61d346b1d ch=192 read=101437 start_time=2019-12-13T03:07:50Z barcode=BC01 runid=2c9cf7bc05858273f10e7d7ec552fc0bd742dc3e
TTGTTATACTTCGTTCCAGTTACGTATTGCATAATTGCTGAAAGTTATCCAGTATCTTTGCGAAATTGCTTTCTGTTAGTGCTGATATTGCTCCTACGAAGGCAGCAGTAAAGGAATTTTCGGCAATAGAAACCCTGGCCGAAGCAACGTCGCGTAAAGAAGGAAGAAGGTTCAGTTGTAAACTTCTGGTATAAAGGAAGAACGGGCAGCTACAGGAAATGGTAGCCAGTGACGGCTATTAAAGCCGGCTAACTACGTGCCAGCCGCGGTAATACGTAGGTGGCAGAAAGCGTTATCCAGGAATTATTGGGCGTAAAGAGGGCAGGCGGCGGGTCTGTGGTGAAGCCTGGAAGCAACTTCAGTAAGCCATACCAGGCAGCTAGGGTGCAGGAGAGGGATCGTGGAATTCCATGTGGCGGTGGGAAATGCGTAGATATATGGAGAGGAACACCAGTGGCGAAGGCGACGATCTGGCCTGCAACTGACGCTCAGTCTAGGGAGCAAAATAGGATTAGATACCTATTAGTCCACGCCGTAAACGATGAGTACCTGAAGTGTTGGATGTCAAAGTTCCAGTGCTGCAGTTAACGCGAAATAGAAGTACTCCCGCCTGGAGTAAGTACACGTTCGCAAAGAATGATAAAACTCAAAGGAATTGACGGGGGCCCGCACAAACTGGTGGAGCATGTAAGGATTTAATTCAAACAGCGCGAAGAGACAATACCAGATCTTGACATACTCATAAAAGGCCCAGAGATGGAGAGATAGCTATATGAGGATACAGGTGGTGCATGGTTGTCGTCAGCTCGTGTCGTGAAGGATGTTAGGTTAAGTCCTGCTGAGAGCTGTAGCCCTTATCGTTAGATTACCATCATTAAGTTGGGGACTCTAGTAGGACTGCCAGTGACAAGCTGGAGAGGGGCAGGGATGACGTCAAATCATCATGCCCATATGGCCTGGGCTACGTACTACAATGGATTGGTGCAGGGCCGCGAGGTGAAACAAAGGCCATAAAACCATTCTCTCAGTTCCGGATTGTAGTCTGCGGCTCGACTACATGGAAGTCAGGAATCGCTAGTAATCATGAATCAGCATGTCGCGGTGAATACGTTCTCGGGTATGTACACCGCCCGTCACACCACGAGTTGATAACGCAGAGCCGGTGCTGGCAACAACCTGCAAAGGGAAGGGCTGTATCTAAGGTGGGATTGATGATTGGGGTGAAGTCAGCCAACAAGGTAACCGG
+
%5206.-$-'**)+32)*&1+()$.(1)%%'&((-)*.2),-)'3.$(%$$')(0,22+)(''&'-&$''),')%'($)''*''**+(-*-.+-$%&%&&*&%&(+-0/22(-+1//3.+,+6+4,,&)%'*'8*&%(1.,,))+723.14.4613.''+'*+)+')*&(+6*%)'5&*/8411;1/,&''+-;.**)+'-/.*/'$&,,-1721--02.*/00/1,&'%(&%$#$$*.0/+(%*('),*.4//',**+-(((+&$'$%))((&))1221.)&'('*0)')*2/.-6'&*+)*--'+()53//-80)(*-/-**28226+('(&,,*/,10&++'*3..')%%&(+*())')-06&*'$$$%%+/7.***)',-)**/-*3**'.1/55823..,.,9-2(*'''*)-2/1+*)*-*+,,+-+.000'+1/-,).2/40.0-*00/0.'&&),)+5253+*).*00-../2.0/,+*.,2()&(##%*)(+/.9:/2%/+).,-.35)9/,**...5/+),+.5/+66*(((+*+&(%,*($()(-.197/./.0'-/((050)),/,*%(++42513-,*%++*))(+($$$'(01**43++*%&()%*)/.*./3:8*3,8'*%(&%'*(&&+()633+*+&%(()&)'.44+,,&#&$'-1%&%&$'(+(++%)(+(,(($'(8.5.8,%(-(*)+(**+,&%),))'%&*+)+&++05.,./0&*)+(-+20*+-*,''(+,,520))((*-+)+/7846/+**+...*1,,,,+*+.0+*/+$*'*+,,)*,75757666316(,*.005,102041/+1+&'$#%%%%(*1('((+23*3/.**,&#)$/''(**+-3453+),+*48-,/00-)((((+&(&$()&*,*+*/-%$&3)((&()'&&$'03+0568854480,/,,-.+',*(&.*++'30))11-*()')''&&(+;322)*$'%(%'$%%%#/*)*'(&,'%)'$).1*),0,.592*+-**4,-*(*+*,-8'+*(0-)++,0211-*-,,,)&&'$%')-&*(),-''*'/.0***&%&'*.'%%&%*)-*)+'.*)*%'$++1.55.54383)**0(%$'#((((.)*1*&&'($'(,-(*+-/31//33))('&(&)-.-+,*$%'*((&&('-(#%(.;+-.))))..,+*)(*,)-*-(-'*()*/-./1,7.+14+,,//,,.%%$#'(*.*(&/.,20+)
@3c1d404d-6905-4f8f-b738-bd85efbaf06d ch=182 read=100914 start_time=2019-12-13T03:08:02Z barcode=BC01 runid=2c9cf7bc05858273f10e7d7ec552fc0bd742dc3e
CTCTACGGAGGCAGCAATGAGAATTTTGGCAATGGGGGAAACCCTGACCGAGCAACGCCGCGTGAAGGAAGAAGGTTTTCAGTTGTAAACTTCTGTTATAAAGGAAGAACAGCCACAGGAAATGGTAGCCGAGTGACGGTACTTTATTAAGCCACGGCTAACTACATTGCCAGCCCAGCCACTTGTGTACGTAGGTGGCAAGCGTTATCCAGGTGTGGGCGTAAAGAGGAGCAGGCGGCAGCAAGGGGTCTGTGGTGAAAGCCTGAAGCTTAACTTCGGTAAGCCATAGAAACCAGGCAGCTAGAGTGCAGGAGAGGGATCGTGGAATTCCATGTGTAGCGGTGAAATGCGTAGATATGGGAACACACCAGTGGCGAAGGCGACGATCCTGGCCTGCAACTGACCTTCAGTCCCAGCGTAGGGAGCAAATAGGATTAGATACCCTAGTAGTCCGCGCCGTAAACGTGAGTGCTAAGTGTTGGATGTCAAAGTTCAGTGCTGCAGTTAACGCAATAAGTACTCCGCCTGAGTAGTACGTTCCATAAGGAAGAAACTGAAATTGACGGGGGCCCACCTGGCAGTGGAGCATGTGGTTTAATTCGAAACGCGAAGAACCTTACCGAATGTGACATACTCCATAAAGGCTCCAGAGATGGAGAGATGGCTATATGAGATACAGGTGGTGCATGGTTGTCGTCAGCTCGTGTCGTGAGATGTTGAGTTAAGTCCCGCAACGAGCGCAACCCTTATCGTTAGTTACCATCATTAAGTTGGGGACTCTGGCAGACTGCCAGTGACAAGCTGGAGGGAAAGGCGGGATGACGTCAAATCATCATGCCCCTTATGACCTGGGCTACACACGTGCTACAATGGATGGTGCGGAGGAAGCAAGCCGCGAGGTGAAGCAAAACCCATAAAATTCTCAGTTCGGATTGTAGTCTGCAACTCGCTACATGAAGTTGGAATCGCTAGTAATCGCGAATCCAGCATGTCGCAGTGAATACGTTCTCGGGCCTTGTACACACCGCCCGTCACACCACGAGAGTTGATAACGCGAAGCCGGTGGCTAACCGCAAGGGAAGGCTGTCACAAAGGTGGGATTGATGATTGGGGTACGAAGTCGTAACAAGGTAACCGG
+
--0+.232(+1)'*&(#(%((%%+&&'*3-2:6765.)&*+,:+--455,,)++1..07/.*-,,2,220*-.0136/-1%.(2'-+5./07/1-1/-,//-,2,5/2--',/*,,,312811+510/8.('()*+20882.3:.&7.,('(,/0,6+..732-4&1('+,**)'&(+1-%'&$(-,-01',&)**,5551--,-30-2&&,&'$((/56474:+)'--&),*(.2192-.,0,)0.8135767950/1.)+,()&'&')),(',*/&003:/47*(***13,4569.+*+-2-(*),1+1+))&06-88:.8200/2.36$/&)'&&)*177-39,,8897658/+)))'*++01.19789/9*(+*+5269-,,+5+%'.-9+.121/-+*'$$'%&'-7/*),-..*2/*)-/3;:1.*,(0.127918;)*+./0111*'..1738:;51'/())+).*,2.211;4:2544/(,')+84)&*)(699765;392,/,4./1-000113,/56.()+(+*0457<*+%&+&1*+('.3+,'(*',)3,63/.73*,+'#*(+-22(/404,/0.1.-/34:2,42:7(-7,+***/4+.78444-5.''-.%+&&'((%($'('*+51(.*+)*'(()+:88((&'*2.1/,+,)(&',,//10/5227667796;/;-./556-2222-3/2,.0//373134+'&0-2-28/94.///0&&00*-08/:-0,*+988<870:01;:76,3332107/9:325533062'(*,889:'743352)(()4;/.2*).,,4,28.-498:99:59.01999060.95*,:4.--8/++164+,00.)+./4;:79:;:9;8930012(.&,),*'*&,)-9430)/,./%)$(-:;35;621354)%-004//4;12-+4-22388:9996.551*&)%'(,.,7--620../6++(&)/.1./)+//851)*+-,.+11/80240.:0/91/3.,-),(%%'((*0010/0:26:424523030,.-++%('+**+/63,2+**-/69::8;62276+--2(,*,+-(/).76300*2/+-119-,3+,,.07-6)340*&&'/,,-723322+('&/-208/9
@f1a51e05-4b03-49fd-9ab6-95fc01b3cb53 ch=360 read=83928 start_time=2019-12-13T03:08:12Z barcode=BC01 runid=2c9cf7bc05858273f10e7d7ec552fc0bd742dc3e
TTGTTGTACTTCGTTCCAGTTACGTATTGCTGGTGCTGAAAGTTGTCGGTGTCTTTATTAGCAACTTCTGTTGGTGCTGATATTGCTCCTACAGGGGCAGCAGTAGAATATTGCGCAATGGGCGCAAGCCTGATGCAACCATGCGCGTGTGAAGAAGGCCTTCGGGTTATGTACTTTTCAGCGGGGAAAGGGAGTAAAGTTAATACCTTTGCTCATTGACGTTACCCGCAGAAGAAGCACCGGCTAACTCCGTGCCAGCAGCCGCGGTAATACGGGAGGTGCAAGCGTTAATCAATTACTGGGCGTAAAGCGCACGCAGGCAGTTTGTTAAGTCAGATGTGAAATCCCGGGCTCAACCTGGGAACTGCATCTGATACTGGCAACAGGTCTCGTAGAGGGGTAGAATTCAGGTCTGTAGCGGTGAAATGCGTAGAGATCTGGAGGAGGAATACCGGTGGCGAAAGGCGGCCCTGGACGAAGACGGCGCTCAGGTGCGAAAGCGTGAGAGCAAACAGGGGATTAGATACCCTGGTAGTCACGCCGTAAACGATGTCGGCCAGGTTGTGCGCTTGAGGCGTGGCTTCCGGAGCTAACGCGTTAAGTCGACCGCCTGGGAAGATACGGCCGCAGGTTAAAACTCAAATGAATTGACGGGGGGCCCACAAGCGGTGGAGCATGGTTTAATTCGATGCAACGCGAAGAACCTTACCTGGTCTTGACATCCACAGAACTTTCCAGAGATGGATTGGTGCCTTCCGGGAACTGTGAGACAGGTGCTGCATGGCTGTCGTCAGCTCGTGTTGTGAAATGTTGAGTTTAGTCCGCAACAGGCGCAACCCTTATCCTTTGTTGCCAGCGGTCCGGCCGGGAACTCAAAGGAGACTGCCGGTGATAAACTGGAGGAAGGTGGGGATGACGTCAGAGTCATCGTAACCCCTTACGACCAGGGCTACACGTGCTACAATGGCGCATACAAAGAGAAGCGACCTCGCGAGAGCAAGCGGACCTCATAAAGTGCGTCGTAGTCCGGATTGGGTCAACTCTCGACTCCATGAAGTCGAATCGCTAGTAATCGTGGATCAGAATGCCACGGTGAATACGTTCCCGGGCCTTGTACACACCGCCCGTCACACCATGGGAGTGGGTTGCAAAAGAAGTAGGTAGCAACCTTCGGGAGGGGCGCTTACCGCTTTGTGATTCATGACTGGGGTGAAGTCGTGGCTAAGGTAACCGG
+
$"%'%$)'+/851735(''/+*,5641711266578;:-6.,+93+*(--66-7;)%((%$(')%-2233.2*)-**)***+:2..124/)2-24:6+'-,(02)*--,/60**%&+-.273657881585779964(/,+)(5-1.2,*(+.''**++--.1.1*(3&&$&$,08;.,+,,472)*,(,0-%'(26:07140224.75--78:425002959/.4/,-(')*%(((,-6525///00445.6016/0/.24858190700*7'63*,)((20-+,./01,-/)%'**-2:<89679<:./-*%)'+)1/.+.8;6-225/+--&.,)(%(*2/*20+,7763:.,/7..2-('0133424***/..*3*(2&&$()+..///7-,+12.,.,2.3+5*-7*'**,2446;:3821+*,//710-..1094010)*,)*+33668233+*-/(*.3,375+'/4597,)***&)%&((+-288950232.124,&(&'13;01/1&)*'/,,+3334;/-100%&*.(/25;:;;://-...991//)')1,6,../(()&*%1+6606/-03.//,)+,),-+,0/-:08+08659;9;974+*')&'')+3763%'(+**034./,/79;;4305151,4,2:::/.3.*-,01619645'**./0,09:687;/-,,*),%)*856:34-5/50.4:65-00-5,,-886)++0+-5019/.+)),,-;9:/7/./815*%*$&&(++43363((+*0+,767;;:7777;9:9:8351,*-,9.110912/361.0170&,+1(&',2-(*/18&&//.7/01:5070110/85-0+)2,)+23:930232758,-'*0159)-3+,-/726'('**458<94431.4./7/62'79134477486.-&')+0;0&((%03+&**)+.//<44./*)'*',+16:98556/21,++))+)-1,'(%*(()8-.-,.521+))(+25-./965:75666:1/1---.0-2)+)%-&)$3(%*--..'('*$'&/0658.0121315'&(()31/%-+0///-.48455.*-983/*&),3/5597%6+09/+(/312/3/-.13.-'+2/77:445231280514.+**/3.30//986*%(*')-).)-&-')+/196/:.+-4/83586:445&,1/+,6668733403541370/,.,()+'*%())-/+*,,69;6:
@cdcee12f-ec68-4901-b35e-c6cade15307f ch=190 read=99898 start_time=2019-12-13T03:08:11Z barcode=BC01 runid=2c9cf7bc05858273f10e7d7ec552fc0bd742dc3e
CAGTTTACCTTGTTACGGCTTCACCCCAGTCATGAATCACAAAGGTATTAGCGCCACTCCCGAAGGTTAAGCTACCTACTTCTTTGCAGCCCTCCCCATGAATTGTGACGGGCGGTGTGTACAGGGCCGGGAACGTATTCACCGTGGCATTTGATCCACGATTACTAGCGATTCCGACTTCATGGAGTCAGTTGCAGGCCTCAATCGGACTACGACGCACTTTATGAGGTCGCTTGCTCTCCCTTGAGTCGCTTCTCTTTGTATGCGCCATTGTAGCACGGTGTGTAGCCCTGGTCGTAAAGGGCCATGATGACTTGACGTCATCACCACCTTCCTCAGTTTATCACTGCTTGAGTCTCCTTTGAGTTCCCGGCCGGACCGCTGGCAACAAAGGATAAGGGTTACTTCGTTGCGGGGACTTAACCCAACATTTCACAACTACGAGCTGACGACAGCCATGCAACACCTGTCTCACGGTTCCCGAAGCACATTCTCATCTCTGGCTTCCGTGGATGTCAAGACCAGGTAAGGTTCTTCGCGTTGCATCGAATTAAACCGTAACTCCACCGCTTGTGCGGGCCCAAATCGAATTCATTTGAGTTTTAACCTTTGCGGCCGTACTCGGGCAGTCGACTTAACGCGATTAGCTCCGGAAGCCACGCCTCAAGGGCTTTGTACTCAAGTCGACATCGTTTACGGCGTGGATTTTACCAGGGTATCTAATCCTGTTTGCTCCCACGCTTTCGCACCTGAGCGTCAGTCTTCGTCAGGGGCCGCCTTCGCCTGGTATTCCTCCAGATCTCTACGCATTTCACCGCTACACCTGGAATTCTACCCCCCTCTACGAGACTCAAACGCCGGTATCAGATGCGATTTCCCAGGTTGGGCGGAGTTTCACATCTGACTTAACAAAACCGCCTGCGTGCGCCTTGCGCCCAGTAATTCCGATTAACGCTTGCCTCCATTATTACCGCAATGCTGGCTGGAGTTAGCCGGTGCTTCTTCTGCGGGCGTCAATGAGCAAAGGTGTGCTACTCCCTTCCTCCCCGCTGAAAGTACTTTGCAAGCCCAGAAGGCCTTCTTCCTTTACGCGGCGTGGCTGCATCAGGCTTGCCCGGTGCAATATTCCCCACTGCTGCCTCCCGTAGGGAG
+
0(.10&&-/-4&,)&*4'22.+,18;4)+/7+1-.6/.-.3.(%''$)%%%(',3(*)48/)-5,.+0.,+,-33:+()','')&$&'&+-((.151$''$%'-,-1686:;9491,/.26518;08/-9.7//::::<858;0.:-,&'-(),203((((.+'&$-'0466<370/48<92370,,-.'81;.,$&'.').0:110;9:74452550..3:7134-0+,0)++.)**,05-&)')'*+,---4-855:($$&'239;<.:-,*+..(.')++-**./0;0-1;::4660+0598;::6662/,1,'&&%*)',/'-)'/,1187,4,.1;3///*+((&&&('*++,2606:--03,50&'()+.:5865623300/23;/01300,,4201(*+/..0:10*/3+*0705.,-)*'(&(1//++-.-%&)-,/17645339.00:/,$*-&43494410.1067:99533'%%'(+..3:52336662&(%(0;66469;:;26655689<749126*2.;76;9890700099:-),2-;:-94&&')-.70(,.+,./+-,/&2113..4325(/*7-7'149+-,-:</0527*611-1(24&(*-..(*&*&21431,-+7.65//,3**)/0-//3*/%&,,206/,-//+.*)(&)'%%))2,8.87712+0235;7(2*,+--,(%-21),-3025,,,8767:665431:.(+)86.$))+0944-/.69+.)'(0./2::99;4/12/0694/92597<85/,%&',,,:53-2)))654576786853:;539:3587534850)/)/94758/556..07674.0,031,3--&0.+4/1180010-/)&-7)596,1/6.((33,)$&-2*'++,.101.,,-00,-2271;799-,,,-/,))%$$&)*)++(*.116745/+0-1.7./.*(,.+43-2/.2423.,,$#&&(-*/(&),%(.:+'+416/*+-,08877872++)(+0,:0//656;(3'*%5,-2,.,/8.3;51-644-.1972.*&)'(-5.&,,.*/,))).+-3/406--20%))''('))*'&)&-+-/4*13%.,*+2,-0(&#(',*9...1297,+3301223817*(*/,/,'()
@4e850fa7-7ebf-464d-8870-43f41fe234b3 ch=380 read=87770 start_time=2019-12-13T03:08:10Z barcode=BC01 runid=2c9cf7bc05858273f10e7d7ec552fc0bd742dc3e
TTAAGTTTACCTTGTTACGACTTCACCCCAGTCATGAATCACAAAGTGGTAAAGCGCCCTCCCGAAGGTTAAGCTACCTGCTTCTTTTGCAACCCACTCCCATGGTGTGACGGGCGGGTGTGTGCAAGGCCAGGGCAATATTCACCGTGGCATTCCTGATCCACGATTACTAGCGATTCCGACTTCGCCAGGTTGCAGACTCAATCCGGACTACGACGCACTTTATGGTCGCTTGCTCTCGCGAGAGTCGCTTCTCTTTGTATGCGCCATTGTAGCACGTGTGTAGCCCTGGTCGTAAGGGCCATGGTGAAATGACGTCATCCCCACCTTCCTCCAGTTTATCACTGGCAGTCTCCTTTGAGTTCAGCCGGACCGCTGGCAACAAAGGATAAGGGTTGCGCTCGTTGCGGGACTTAACCCAACATTCACAACACGAGCTGACGACAGCCATGCAGCACCTGTCTCACGGTTCCCGAGGCACATTCTCATCTCTGAAAACTTCCGTGGATGTCAAGACCAGGTAAAGGTTCTTCGCGTTGCATCAGGTGGAAACCACATGCTCCACCGCTTGTGCGGGCCCGTCAATTCATTTGAGTTTTAACCTTGCGGCCCGTACTCCCCAGGCGGTCGACTTAACGCGTTAGCTCCGGAAGCCACGCCTCAAAGGGCACAACCTCCAAGTCGACATCGTTTTACAACTGATGGACTACCAGGGTATCTAATCCTGTTTGCTCCCCACGCTTTCGCACCTGGGCGTCAGTCTTCGTCAGGGGGGCCGCCTTATGCGCCACCGGTATTCCTCCAGATCTCTACGCATTTCACCGCTGCACCTGGAATCCTACCCTCTACGAGGACTCAAACGCCAGTATCAGATGCAGTTCCCAGGTTGGGCCAGAGTTTCACATCTGACTTAACAAACCGCCTGCGTGCGCTTCCTTTACGCCCAATGAATTCCGATTAACGCTTGCGCCCTCCGGCAATGCCGCGGCTGCTGGCTGCGGAGTTAGCCAAATTCTTCTTCTGCGGGTAGCGTCAATGAACAAGGTATTAACTTTACTCCCTTCCTCCCGCTGATGCTTTGGCCAGGCCTTCTTCATACACGCGGCATGGCTGCATCAGGCTTGCGCCATTGTGCCAATATTCCCCTGCTGCCTCCGTAGG
+
0%%&%)9-.80:0/26/015:2;1,024+,+15*,*)11-*.-2()+-://0*(((.3-,1)''+-,)*,1+'./333/')+1-:89,-/416:2-./0;0'+,86734595::435.,))))&.1('''(%,-0//:-,-3-04*(+(-+,/10(*,0/0((+/007-+*(),,,31,/.)14:4/..,.659+4(+0458.<47*//462,,1.211,-081.2.4.6)*+8.32304,,+))%'*+-32835-68++4365689<88:1,,,,*/0034.).-.6119;;7.--'-/5/8+-.,+*(*%'(--354//2:;3.373:3500/---:6-..48/2/--13355)+/*+,8989(+/6,90-1.2/5001)45:-9/86.-,/007/2%*-5129//(241(('*&.,(,+.*.3('+--/,.+)*%*/46620.,.518/12666672)1/15465;:80*'&(+-+&0.1:,,12320./)+-3,.0//2,*&(&&/.3.11-5.-1612;1047:88<86961600199(+*'$$,(&24)),/.646+%))'''&&**+.3+56(&+,*3.;5,6:20261:<3+5/4/4/1..09++5..,/55.&03725545222404-++,-430218*5,*0&)+/2148/1+5*026.'10718,2'*')*-542.//-.:5('&')'(&$'-1.12,-,'/32,-.7467751012;6.0/368,&*+,,74201,-)((-256:9/2--)-,,/1,).853,45()((''-(.12834;4:95:;7750,++/1426732/211;93,/;313%--07,/2,0/34((14.)21)/&&**5323./4.)-*&'((*2)+-:89678<67),0/3/7/./((*'(*8.-*,--0.--,-11346443:19;400./2.-*-$&$')('+.31,/+()(-+103/00:0:4--/0,.0/;1*/2-'$%'+&/:1318567;;5:.-)&&)#'1+)'('(-/./-,4/6<5021/810+',,+/).-+*,.+1+4.-3.4+*-)*)..46+6<70,57.'/./.80,/1+&&&$1(2-23205;:7/.-),,))%&(//42345734-06543+./29//8+*$(*-032/.751,//31146597/223(
@be9c3ed5-52d9-42c9-8f8f-f6f0b4a44bd2 ch=373 read=75346 start_time=2019-12-13T03:08:22Z barcode=BC01 runid=2c9cf7bc05858273f10e7d7ec552fc0bd742dc3e
CGGTTACCTTGTTACGACTTCGCTTTAATCATCAATCCCACCTTAGACAGCTCCTTCCTTGCGGTTAGGCCACCGGCTTCCGGGTGTTATCAACTCGTGGTGTGACGGGTGGTGTCTTCTGCAAAGGCCGGGGAACGTATTCACCACCCGACATGCTGATTCGCGATTACTAGCGATTCCAACTTCATGTAGTCGAGTTGCAGACTACAACCCGAACTGAGAATGGTTTATGGGTTTTGCTTCACCTCGCGCTTCGCTTCCCTCTGCACCATCCATTGTAGCGTGTAGCCCAGGTCATAAGGGGCATGATGATTTGACGATCATCCCGCCTTCCTCAACTTGTCACTGGCAGTCGCTAGGATCCCCAACTTAATGATGGTAACTAACGATAGGGTTGCGCTCGTTGCGGGACTTAATAACATTCACAACACGAGCTGACGACAGCCATGCAGCACCTGTCTCACGGTTCCCGAAGGCACATTCTCATCTGAAAACTTCCCGTGGATGTCAAGACCAGGTAAAAAGGTTCTTCGCGTTGCATCAGATTAAACCACATGCTCCACCGCTTGTGCGGGCCCCGTCAATTCATTTGAGTTTTAACCTTGCGGCCGTACTCCCCAGGCGGTCGACTTAACGCGTTAGCTCCGGAAAACCACGCCTCCGGGCACAACCTCAAGTCGACATCGTTTACGGCGTGGTTCACCAGGGTATCTAATCTGTTTGCTCCCACGCTTTCGCACCTGAGCGTCAGTCTTCTTCGTCCAGGGGCCGCCTTCGCCACCGGTATTCCTCAGATCTCTACGCGTTTCACCGCTACACCTGGAATTCTACCCTACGAGACTCAAGCGACCGGTATCGGATGCAGTTCAGGTTGAGCCAGGGGATTTCACATCTGACTTAACAAACCGCCTGCGTGCTTTACGCCCAGTAATTCCGATTAACGCTTGCACCCTCCAGTATTACCGCGGCTGCTGCAACAGGTTAGCCGGTGCTCTTCTTCTGCGGGTAACGTCAACAAGGTATTAACTTTACTCCCTTCCTCCCCGCTGAAGTGCTACAACCGAAGGCCTTCTTCATACACGCGGCATGGCTGCATCGGGCTTGCGCCCATTATTACAATATTCCCCCACTGCTGCCTCCCGTGCAG
+
*,0.9//215./2-./03571'&&$$*3-/+/,40)-6('+','((475355796692+2/01665.18:;549-1.//,)+583/020/3/+,,,-.197--,,,47.(1,--/.0/+)))+/)1363,*.(('3)+,+4/..3'-(''&&-.//0//440.//,02/--(.155812*,&)/.2'-))*+-//1022*0(1,*&)*++08-&&41,,*(-/-493<:,29:10871,/09.//6.1+*').040034/;4../,--/6588;/7..*'+-+0/0++//(*32779812,52/,65/11228<20/..()*9/;7,%)**.-'+.*++..*09892520+055*.4/(,()0-,&))*)-/301211(4250015267:1,202745557776;353;63*-+-+%*0/(/4,(*+10&-*(+-+,/1/+..')*,/+/./1.252/22/0-00::;37-*,..////.2;5455741*,/1*,4,;3)*1.929889.+..183162.:.+**//:4453+,**/,0058---8+8;:/30.-0//1/1./6/334.0-2071771+,-1/2263/48602/888,//,+).)+)1/7)-..,3/1+',**099732/.012,,(((/+-.0.5.5-5/').%((/2-0%-31/*1241814*6-56466799059/''*0,*(&*0*)%*+1183000001518210;0-0-54.'-+..961,/-39+-/58332%+/-*'.-745.9**/;;2/53695;9377//.+.-.3:40/0)+..-.-02200/3;95345)++$)(,103+-/-9.4004,%&)-*31144*'$%$$(''&+'*.&10555(1311*-2383.-8*$+/*+'2471'+./00....5240&)56:58;94410'('-.),**('(+-/35:773/402.11-1.,,029*,-',$-(*)'*+),1///500'&*,-*,//1++-0'/.%%)$&2)4854541,3,25/(/+.0),)-(&')',')064''(,6.-696+57,+*.-,3-,,10,(()&-**.4/1136:55;78973+0,,-7046684530-12,74140+-.39/').&-(%(/*)'+*+67:-,/1349888078.)/)'(-
@389ad1d1-61f2-4489-8549-3babf1c9a2ce ch=81 read=58701 start_time=2019-12-13T03:08:30Z barcode=BC01 runid=2c9cf7bc05858273f10e7d7ec552fc0bd742dc3e
CCGGTTACCTTGTTACGACTTCACCCCAATCATCAATCCCACCTTAGACAGCTCCTTGCGGTTAGGCCCGGCTTCCGGGTGTTATCTCGTGGTGTGACGGGCGGTGTACAAGGCCGAGAACGTATTCACCGCGACATGCTGATTCATGATTACGGCGTTCCAACTTCATGTAGATCGGGTAGACTACAATCCGAACTGAATGGTTTTATGGGTTTGCTTCACCTCGCGGCTTCGCTTCCCTCTGCACCATCCATTGTAGCACGTGTGTAGCCAGGTCGCCAGGGGCATGATGATTTGACGTCATCCCCGCCTTCCTCCAGCTTGTCACTGGCAGTCTCGCTAGAGTCCCCAATAATGATGGTAACTAACGATAAGGTTGCGCTCGTTGCCGGGACAACCCAACATCTCACGGCACGAGCTGACGCTTAATACATGCACCACCTGTATCTCATATAGCTATCTCTCCATCTCTGGAGCCTTTATGAGTATGTCAAGACCTGGTGAGTTCTTCGCGTTGCTTCGAATTAAACCACATGCTCCACCGCTGTGCAGGCCCCGTCAATTCCTTTGAGTTTCATTCTTGCAGACGTACTACTCAGGCAGGTACTTATTGCCGTTGTTAACTGCAGCACTGAACTGACGTCCAACGCTTAGTACTCATCGTTTGGCGTGGACTACTGGGTATCTATATTGCTTCCACGCTTTCGGGACTGAGCGTCAGTTGCAGGCCAGATCGTCGCCTTCGCCACTGGTGTCCTCATATATCTACGCATTCACCGCTACACATGGAATTCCACGATCCTCTCCTGCACTCTGGCTGCCTGGTTTCTATGGCTTACTGAAGTTAAGCTTCAGGCTTTCTACAGACCCTTGCCGCCTGCTCCCTCTTTACGCCCAATAATTCCGGATAACGCGCCACCTACGTATTGCTGGCTGCTGGCACGTAGTTAGCCGTGGCTTTCTAATAAGTACCGTCACTCGGCTACCATTTCCTGTAGCCGCCGTTCTTCCTTATAACAGAAGTTTACAGTGAAAACCTTCTTCTTCCTTCACGCGGCGTTGCTCGGTCAGGGTTTCCCCATTGCCGAAAATTCCTTACTGCTGCCTCCCGTAG
+
43(-21-1372-4.*,/.3494(.(+*-10115244/54.$13/7..*,&(,++&)(+.3740-*//2**)(..0)45/-,-6,,*'(*0/4.137673:64/4.,,((47*57''&&,+,342592%&'(*.36666888759,%#+$4'$'$'%$**3)1*-.8032/+,,*-0)(%#&&(66445:302+.16()--,952;<20:::6330'()7001824,*-*)063/0,1+0**0/+-,03/004,21(%%&)+.3434-)'(,)()3/0,4+2*587.7/.--.&29(*-6658902&-,-/57/5,-+)(*+:.//;4422311486583462....-77/+0$(1-34768576435868990,.4*9//.237187-,,-662-/422).'1.//23&'&*,+,)%264-,)$$$#/'%')))++'('',*++*1-/50.../56989645445532.-)*0,-,5/75.)0&$''(3-//./-//3-*%,(%-/8/282011.1,-01;*%$,%01),+,--,,,-15.27)),+,44%4.123'$%%,42744.8:-,/7:96449/30/02151,20+*(*+4/114%&%*'),,*/3,(((()*+2.5021*&))$*(*))(,)+0&2200).&,,,,.+(.676;90683-64559:/76,,,,20233)&&&$0-'(,%+'%)))(**1-::10-..1568:02340.--,.,%+,..287,-))+-'00%*(,.+)&)&(-(,+.0:76.502.57-/5;0354636577-2,2,.('((./01/028:660--..*'(*,06;663260144718315.//-*+*0351'-/40',2/.35,))***-2:435/1824;.,++/7)*0.:7//6171-3.0/72--1.39:91+)'*/-33021)0(5)&)&,/122844/.--+/+228../8../,))(($(+/090+,/18/14%'),556*'++'07(($$$()*.4/7849<5682%'-(&&,+)(/,+0:3*('('&+.+&+)'&)-3/9;:88;2,/./.86.5.--7627.:'.4,/;6026,(*80050.11.-37()**+00323392/96./44
@cc783daf-97ab-42af-96bf-474173170c51 ch=330 read=45187 start_time=2019-12-13T03:08:28Z barcode=BC01 runid=2c9cf7bc05858273f10e7d7ec552fc0bd742dc3e
CCACACCTTGGTACGACTTCACCCCAGTCATGAATCATACCGTGGTAAACGCCCCCCCGAGTTAAGCTATCTACTTCTGGTACAACCACTCCCATGGTGTGACGGGCGGTGTGTACAAGGCCCGGGAACGTATTCACCACCGCCGTTCGTTTGCGGTGCTAGCGATTCCGACTTCATGGAGTCGAGTTGCAGACTCCAATCCGGACTTAGACGTACTTTGTGAGATTCGCTCCAGCTCGCACTGCTTCCCTCTGTATGCGCCATTGTAGCACGTGTGTAGCCCTACTCGCAAGGGCCATGATGAAGCCGTGTCACCTTCCTCCGGTTTATCACCGGCAGTCTCGCTGAGTTCCCGACCAAATCGCTGGCAACGGGGATAAGGGTTGCGCGCTCGTTGCGGGACAACGGCGACTGCAGCTTTGACGTGTGGCACTGTCTCAGGCTCCCGAGCAATCCATCTCTGGAAGTTCTCTGGATGTCAAGTAGGTATTAAGGTTCTTCGCGATTTGCATCGGGTAAACCACATGCTCCACCGCTTGTGCGGGCCCCGATCAATTCATTTTGAGTTTTAACAGCGACGCTCCCAGGCGGTCGGTATCGTGTACCGGGCGCCAAACTTAAAGCTCAACCCCCCAAATCGACATCGTTTACGGCGTGGATACCAGGGTATCTAATCCTGTTTGCTCCCCACGCTTTCGCGCGAGCGTCAGTACATTCCCAAGGGGCTGCCTTCGCCTTCGGTATTCCTCCACATCTCTACGCGTTTCACCGCTACGTGGAATTCACCCCTCTCTAAAGTACTCCTAGCGGCCCAATTAGCAAATGCAGATTTCCCAGGTTAAGCGGGGCTTTCACACCTATAAGTCACCGCCTGCGTGCCCTTTACGCCCGAAGTTATTCCGATTAACGCTCGCACCCTCCGTATTACCGCGGCTGCTGGCTGGAGTTAGCCGGTGCTTCCTCTGTAGTTAACGTCAATCGCGGTTTCATTAAACTGATTGCCTTCCTCGCTACCAGAAAGAACTTTACAACCCGAAGGCCTTCTTCATTCACGCGGCGTGGCTGCGTCGGGGTTACCCCCATTGTGCAATATTCCCCACTTGCCTCCGTAGG
+
30)*(,)+))%.-684672/(-**'*(+,'),-557+*%,)346;.9:6+/72556/)&&)-/5.,//488646570--'+%((*.2(+,09-.463546433372-,7352*2.19:6.:4+.8201)%,-/70/18)-(&'''(-()*..)'())''((./315:422188;8.44/(*+105/50//347739*5-50-+0-659456:78//+/7./-*)*4*;8949'(*876--%'(#'-+59/+.00010%-)/,+31+*+..,,,-.1-*,,261')013(.)*(.+573-,,,,(%&'$'$$($$')14232/0'*+02135084363./1107''+**34931-/0.5-3//2778664,+'&'./,,*()-30;01/0,/3555823093--,)..&*%%&)%(%$%''#&%'')'&&%%$'()54,+)*,)864-'&#%(/.::89654572//+,543/03;8:8830&%&%0*($*',(/,3927<94/.&1.3*++,./1'(+990(),,-/9988137.212./-6*.,(*,,(%(,(,.:4,+//,++0755)-*+$&%((&%$%+4.)0:9468--%*%('%''*',(&21763<369,+)20-*./05236;;;*7911134515867;.+)&+*+33%)&&*2'*'$*&*++-9699/42<6./.275,032.4:0/+-&,(&.-398-310-+.6,65/.+2/)',*,1+/324:5<7/511396224.)**+,856+423&49+-%'0002*,(+-41-..(&062+/011,.5+&(')*4,(&''(%-2)(%-%%&)6:++,62&'1751*')//30,&&&*562/2:72-+()($%(2337679<8:70-**,/6</68/.6/61)&'()-7/0568257;6;76788'.*/8113804439022/1())--.220,%(+%'1,*+.5*4,*+3/3/123653.8.8/73662/+.&'((,2.&%()*'),.-',()7:622-+-*2/,,1&&20+)-50662.31719.,-124383:34686584/1.--+)'&(,./-/.//%03104*,599,((/))),.4344316;.)(.()1.*2:.314.
@8f04ef2f-8ed6-472a-b0f9-694067b9a300 ch=250 read=82120 start_time=2019-12-13T03:08:28Z barcode=BC01 runid=2c9cf7bc05858273f10e7d7ec552fc0bd742dc3e
CCAGTTTACCTTTGTTACGACTTCACCCCAGTCATGAATTACACAAAGTGGTAAGCGCCCTCCCGAAGGTTAAGCCACCTACTTCTTTTAGCCCTCCCCATGGTGTGACGGGCGGTGTGTTACCAAAGGCCAGGAACGTATTCACCGTGGCATTCTGATCCACGATTACCTTAGCGATTCCGACTTCTTGGAGTCGAGTTGCAGACTCAATCCGGTTCTGACGCACTTTATGAGGTCCGCTTGCTCTCGCGAGGTCACTTTACTCTTTGTATGCGCCATCGTGGCACGTGTGTAGCCCTGGTCGTAGGGCCAGCGGTAACGACGTCATCCCACGCTCCAGTTTATCACTGGCAGTCTCCTTTGAGTTCGGCCGGACCGCTGGCAACAAAGGATAGGGTTGCCGCTTCGTTGCGGGACTTAACCCAACATTTCACAACGCACGAGCTGACGACAGCCATGCAGCACCTGTCTCACGGTTCCCGAAGGCACGATTTCATCTCCTGAAAACTTCCGTGATTCAAGACCAGGTAAGGTTCTTCGCGTTGCATCGAATTAAACCGCATGCTCCACCGCTTGTGCGGGCCCAAATCAATTCATTTGAGTTTTAACCTTGCGGCCGTACTCCCCAGGCGGTCGACTTAACGCGTTAGCTCCGGAAGCCACGCCTCCAGGGCACAGCCTCCAAGTCGACATCGTTTACGGCGTGGACTACCAGGGTATCTATCCTGTTTTGCTCCCCACGCTTTCGCACCTGAGCGTCAGTCTTCGTCAGGGGCCGCCTTCGCCACCGGTATTCCTCAGATCTCTACGCATTTCACCGCTACACCTGGAATTCTACCCCCTCTACGAGACTCAAACTTGCCGGTATCAGATGCAGTTCCCAGGTTGAGCCAGGGGATTTCACATCTGACAACAAACCGCCTGCGTGCGCTTGCGCCAGTAATTCCGATTAACGCTTGCACCCTCCGTATTACCGCGGCTGCTGTGGCACAGGTTAGCCAGTGCTTCTTCTGCGGGTAACGTCAGTGAGCAAAGGTATTAACTTTGCTCCCTTCCTCCCCGCTGAAAGTACTTTACAACCCGAAGGCCCTTCTTCATACGCGGCATGGCTGCATCAGGCTTGCGCCCATTTGTGCAATATTCCCCACTGCTTGCCTCCGTAGGGAG
+
55%208,,//+4*+13+-.,-02/.-5:3,.176:63541-,-*34.-.165+'&)*6754096-).*(''1)69;254-',,85174-&%(*(&-.8-,.331377795;9558445,3++'+)/,2-3.&89/88331272++/+-,8-+.82+-/79,,,+/41-.(+((*244:875.'/02+)-,.()*+0//1222'&45643724(++7:33666..)+,471+*)0+-3-+*2))*+,12000-.4-0%('((%(),090'%&*+97:;993.-&00,-//10****,7,'*48:1/2(3/20'%(151/*&,0779::056('*%(,..-/2<512489:2:222;:88+.3*()-3+0&+*2687:78826200-357.)2*:-.)*,0.0*%%*+21/9000<78.6-5+4/,+,+-.66*%&*0.*-+-'%444:85314205910)&%%'*37588964-2,76:88-+)&+1112&%-(*+*.130&&'/01513-78+(+*-.946556:057323056;;:<:890:0//7:9)**0*::98<24476677:23:+,+.(,(*&'%$%'$%&,0.5192)-/**1,851*+2,6,5..064515//./99-166800,--3-5-:-211+.0/.472//-,../73786:36&)),'&%()$*--/+3/29646645776<;/--4-.27;55835:40((/+-/)+++1--/57*+,.300)%),-.:633///8.2)/,35820//505458)/45+1/)-,.+,*277:7,1113;8868--265434785754:5616-*+)(-/18783333324328:94-2/).))/1127**&*,++46&)/*+0-//223688<5:,-.4-8++,8.+-'0,14<:5/3024)(')+438;:3:+011246772('-&#&%&%&$-194;4202070600-0.,./2:7557+5.,4,/2-1.80109870.1,*+&(+*40-25-76/56:68<.---+65239900/*&.((3678**+)(/(-+**1,%*+3(%%%&))455./266,42*+0,56-(77669)()'*017)3:55,,*))+(+-2/,,,,,.,//.0&))'))(+.49.$(+((0,21;4020736-',+(($$')**.7*.,/'(%(
@ffd3c86d-27af-4522-8257-67d8de25a55d ch=414 read=48803 start_time=2019-12-13T03:08:37Z barcode=BC01 runid=2c9cf7bc05858273f10e7d7ec552fc0bd742dc3e
CCGGTTACCTTGTTACGACTTCACTAATCGCTGACCCTACTAGCCCCATACTGCCTCCTTTGCGGACTCACGGACTTCGGGTATTGCCAACTCATGTGGTGTGACGGGCGGTGTGTACAAGACCGGGAACGTATTCACGCCGCGACATTCTGATTCGCGATTACTAGTAACTCCAGCTTCATGGCAGGCGGTTTCAGCCTACAATCCGAACTGAGACTGGTTTTAAAGTTTGGCTCCACCTCACATTATTGCATCTCTCTGTACCAGCCATTGTAGCACGTGTGTAGCCCACATAAGGGCATGATGATTTGACGTCATCCCCACCTTCCTCCTGGTTAACCCAGGCAGTCTCGCTAAGTCCTCAATAATGGTAGTAACTAACGACAAGGGTTGCGCGCTCGTTGCGGGACTTAACAACATCTCACGACACGAGCCGACGACAGCCATTGCACCACCTGTCACCTTGTCCCCAGAGGGATTTCCTCGATTAAGGTAATGCAAGGGATGTCAAGTGTAGGTAAGGTTAGCCCCGCGTTACTTCGAATTAAACCACATGCTCCGCTTCACTTGTGCGGGTCCCGTCAATTCCTTTGAGTTTTAATCTTGCGACCGTACTCCCCAGGCGGAATACTTAATGCGTTAGCAGCGGCGGCTTTTGAGGTGTTGAAACCCCACACCTAGTATTCATCGTTTACGGCGTGGACTACCAGGGTATCTAATCCCTGTTTGCTCCCACGCTTTCGAGCCTCAGCGTCAGTTACAGTCAGAGGAGTCGCCTTCGCCATGTTCTTCCTAATCTCTGCGCATTTCACCGCTACACTGGGAATTCCACTCTCCTCTCCTGCACTCTAGATAACCAGTTTGGAATGCAGCACCCAAGTTGAGCCAGATTATTTCACATCCCCCACTTAATCATCACTTCCACGCTCCTTTACGCCCAGTAAAATCCGGATAACGCTCGCCACCTACGTATTACCGCGGCTGCTGGCACGTGGTTAGCCGTGGCTTCCTCCTTGGGTACCGTCATTATCTTTTAAAGACAGAGCTTTTACGATCAAAGGCCTTCATCACTCACGCGGCGTTGCTGCATCAGGGTTTTCCCCATTTGTGCAATATTCCCCACTGCTGCCTCCCGTAGGAG
+
12.+.++5516/.5//0.67:520%(*-1-/-0007,*%-$'$(&,)-,(,.,.3.0)(1++1.+)')/,//5,0203)6-,$*))-1/&)(((*-+0857889:7977483//-+,,+-*131-7,,/-.119:6*,)/5+*+++29<7663794252/26101,11242031-/25;:222&$'+1,.,'.*.-.0611.2//0**0:9998687::-9;</381*(67*2-/23(,420,-'&-+5/..0101.+(-.2988778<-2.****,+,000/'&&&*''&&(121/8835-+***,194-.1355782:<.-3::868.2()%-+2,&.&')2713111.335892,/4722)+$+'&)*)(.23751296661)+)2719,,(+*06776;2,-5-/0)*-'.+/+.--.+$(+-:36--599:855'32&3906'%)+172584776357/80/0::*)(),+('44/88772/8-3,()),.21484+89,1002--**12).)'()-,0,)%&.-*&1111%.11;.2.3/4;660+,,..1004-/-3-)+-3010-.1313:3+/6/3/00*%)++++3<;,/9/479/3336;-2/000862*.441739826.4.:/44330--,%,-1.,*0*+46.*)(/,//8.(12075,),2/810-238;9622/07;,++85567:98769:772..-05548368),6392.12/7,%'))55422439970-...47).05)53578,,,0((+,6./0.6235-&((.817<+,+-85300,*-./86<1325727926053&0*..415:)+01-,.)*(//325+2243-.028:7:475<<575977802.-)8+*''(,2.,0)%+$-&%06--.//..5/,+%)0.0700%*,+*()&((+'),62-:7.24.75,+/,76521728173542245764(-(()3/5..//2:8242004552.,$'(((%',*+-;4:1425905..'''*/0./2959:1;1/09.2(%'+5/03(+)*)-64*+,...*)1-'/.79;::;:9:97342437533:.////014+39.-7:(5681..:/(/))+,,*2-/53+(./..5/14,62)*428.--
@247108e3-d75a-48f8-afc6-20dc126c0b44 ch=285 read=49376 start_time=2019-12-13T03:08:37Z barcode=BC01 runid=2c9cf7bc05858273f10e7d7ec552fc0bd742dc3e
CGGTTTACTTGCTTGTTACGGCTTACTGATCATGAATCACAAAGGTAGTGGCGCCACTCCCGGGATTAAGCTACCTACTTCTTTTTGCAGCCCACTCCATGGTGTGACGGGCGGTGTGTATTACCACCTGCAAGGCCCGGGAACGTATTCACCGTGGCGTTCTGATCCACGATTACTGGCGATTCCGATAGGTCAGAGTTGCCGAACTCAATCCGGACTACGACGCACTTTATGAGGTCCGCTCCGCTCTCTTGGTCAGCTTCTCTTTGTATGCGCCATTGCTTGGCACGTGTGTGGCCTGGTCATGGGGCCATGATGACTTGACGTCATCCCCACCTTCTCCTCCAGTTTATCACTGGCAGTCTCCTTTGAGTTCCCGGCCGGACCGCCGGCAGCAAAGGATAAAGGAGTTCGCTCGTTGCGGGACCAACCCAACATTTCACAACGCAGGCTGACGACGTACAGCACCTGTCTCACGGTTCCCGAAGGCATTCTCATCTCTGAAACTTCCGTGGATGTCACAAGACCAGGTAAAGTTCTTCGTTGCATCAGATTAAACCACGTACTCCACCCGCTTGTACGACCCCAAATCAATTCATTTGAGTTTAACCTTGCGGCCGTACTCCCAGGCAGTCGGCTTAACGCGTTAGCTCCGGAAAGCCACGCCCAAGGAGGCTGCAACCTCAAGTCGACATCGTTTACGGCGTGGACTACCAGGGTATCTAATCCTGTTGCTCCCCACGCTTTCGCGCCTGGGCGATCCAGTCTTCGTCCGGTATAACCGCCACCAGTATTCCTCAGATCTCTACGCATTTCACCTACCGCTTCACCTGGAATTCTACCCCCCTCTACGAGACTCAAACTGCCAGTGAATGCAGTTCCCAGGTTAGGCCAGGGAGTTTCACATCTATTAACAAACCGCCTGCGTGCTTCTTTACGCCCAGTAATTCCGTTAACGCTTGCACCCTCATATACCGCGGCTGCTGGCTGGAGTTAGCCGGTGCTTCTTCTGCGGAGTAACGTCAATGAGCAAAGGTATTAACTTTGCTCCTTCCTCCGCTGAAAGTACTTTTACTACAGCAGAGGCCTTCTTCATACCACGCGGCATGGCTGCATCGGAGGCTTGCGCCCATTGTGCAATATTTACTGCTGCCTCCGTAGGAG
+
2&4/9-00/5),.-)5,'(1((-('''()),$$''+,.-816'-)-),,(*))*2%(',-(**-&3+1+,-/0650*04831655/)1-&26.'...0#&)+'((++/,652-3.,-+-,-4-//&,+(''''/+6-'-..++-//*+.+'(*),+0.&.21.//0*-'(**5/+.-(++002*0)''%')507&''32:1()'&*,-/.-,0*0945,&)006-/(*.3)$'(),0/56-071**,/2,($%))++&)*0624//6-+00--(,09001*$(%'%($*(+(*(('*./)*487&6+/696:.0./.,),+,---+33403-0-*-/07.+,1/.,-.2;.*(.%*)+//)25531*/65'(,403(&&+)+-018637:0173(127-1.91:7*-.%(.'&#$&)71<11):62/+,)12+.+245;7,)'*%)$(%--1./+/,(%'%%)*./'1873245523397.9+)(&(&(&&)+434400-*))34-5596:667<;7&&'$%+-.1%&(,*+/4+-07725410600/370+/103<858)+$)%))-7235+%(0))+$&*'.66-%&&()1:2;222940,*,5-+,,+05/.0.0,'.)-*1,)%0/21456/&1/519101.2/1,0/7-6-/.*(/300010+0/,-()+))*,-70808,2,10/,1/.,*-68*-.91016:578578..,&''31-/6034/,4.(*-1591(/,*+-)-(*$-'()-.*'((+''',-/7+)(+&(%%$$%,&.).4&,($''')/1/01%&-56746465869<81)).%%*)'(-,,+/72405-5+)($*/4550/1(%)'$)&)02/1**#'***.2'%35/42463,,)*053.',+2,*,,)$'*4)()**34)&&&&%()/4+3&))++-&-&'''&%)*)-,11)'''(/&+.1.,0/--)+3++,,06,(1$$&(%'&)01:4446/:,(#)+''37.)-*,+/+,-/)/*(),0.5(,-174///-3111873.&*)(+0/3-(*-&&,-05163*-/.*.30,1+%,$'+43(%'&%(()*$&&'(*,,-).24,-,.*')&))1,((*('(&$%(*,.()&)*2+/-/87)40./0,1*(%,.*)-22220.3-1524+1+'(
@129e8ed9-1dfb-444e-880d-d1c9ee918e25 ch=114 read=85791 start_time=2019-12-13T03:08:37Z barcode=BC01 runid=2c9cf7bc05858273f10e7d7ec552fc0bd742dc3e
CGGTTACCTTGTTGCGACTTCACCCCAATCATCAATCCCACCTTAGACAGCTCGGCTTCTGCGGTTAGGTACCGGCTTCAGATTATCCCAGCTCTCTCATTGGTGTGATGGGCGGTGTGTACAAGGCGGGAACGTATTCACCGCGACATTACTGGTTTGCGCGATTATAGCGATTTCGCTTCGTAGTCGAGTTGCAGACTACAATCCAGACTGAGAATGGTTTTATGGGACAAAAGCTGCCTTGTACGGCTTCACTTCTCTGCACCATCCATTGTAGCACGTGTGTGGAGTCATAAGGGGCATGATGATTTGGTAACGTCATCCCCGCCTTCCTCCCAGCTGTCACTGGCGTTCTCGACTAGAGTCCCCGAACTTAATGATGGTAACTAACGATAGGATGCGCTCGTTGGGACTTAACCAACATCTCACGACACTGCGAGCTGACGACAACCATGCACCACCTGTTATCTCATATAGCTATCTCTCCATCTCTGGGCCTTTATGAGTATGTGGGGCCTGGTAAAGGTTCTTTATGGGATGGAAACCATGCTCCACCGCTTATGCGCGGGCCCCGGAAATCAATTTCCTTTGAGTTTCATTCTTGCGAACGGCTCTCGGGCGGTACTGTGCGTTAACTGGCGCTGAACTTTGACATCCAACGCCGTACTCATCGTTTACGGCGTGGACTACTAGAATTATCTAATCCTATTGCTCCCCACGCTTTCAGGACTGAGCGTCAGTTGCAGGCCAGATCGTCGCCTTCGCCACTGGTGTTCCTCAATATATCTACGCGTTTCACCGCTACACGTAGATTCCCGATCCTCTCCTGCACTCAGCTGCCGCGGTTTCTATGGCTTTACAGAAGTTAAACTTCCGAACTCACCACAGACCCTTGCCGCGCTTTCTCCTCTTTACGCCCAATAATTCCGGATAACGCTTGCCACCTACGTATTACCGCGGCTGCTGGCACGTAGCCGTGGCTTTCAATAAAGTACCGTCACTCGGCTACCGACAGCCGCCGTTTAATCCATACCAAACGAGGACAATCAGGCTTCTTCCTTCACGCGGCGTTGCTCGGTCGGACTTTTGTGCCGAGGTTTGCCTACTTGCCTCCCGTAG
+
2()/4+/3/5+.5'.-.0151+5/0',../.661:-18-+21171225+341,&%(-4.323095:&-%%%)*(-./5/%('-+///''&$)*.-+)%'0/*,3/,,)%+0-2/.+))*)&&('&'.&'))*)$'$(*//4802.,,'*%&)-.0.4(%%$$+%(&%))))..00%'%(-2*&(().3-,-153624156689/.0+%&0.(*'+*2-3/6<<//4/7-&$%'*'%&&%('%%%%"$))220+$)*+'(''%((,0.--/-/4(&'.-*++&%%#$&%')+21010+.*%$%&*+--)77,((%%$'(-.4,957-/3;:693)//&)((--446875-)),)(&'')+,)(&(*131+')(*-,3.356:10+*+)-.8457,.)1'&&&'*-((('&.--'%%/'1(,*00005+%'*&/&(&'+//00///4637947;87-/)-+059401*,.835%-*,-45450//.-::95210/1/+-3.5/+,+&(**-)+&''$'*+*..43,)2,832-''#&-*$(%$,*'/,,0/4461-01(%&&&*/000./)+/+'%$*&'.00&/8,/'*(''**4;.+.68./315&%1,/(''%$&'*)&,'(')%&'&)+0945.,/2.+,,*+50374/11672'0,,*($'))34324343;7..-61126962*+-//-'%,&((735:43+,-27+-31890*,+-4:74&5937464.5122485<530*-21135::673'&%(()+;<310.*-+,42/.,/*()/-7760.)*&'/,*+13/29,-)+$+%&+1),'%&**3//0/0530/&'()#&(/-/,#%--.851200,&*+,'$$%%()(,+*)')%%)()%%'&%$,)(++/157',)')%#$#$,*))'(++(10'$,-.70,1.076:4537413..*)/*(35-05..4/212;33620511198841/'++10445)/+)&%%&'...2:3+5-00.1,*)*,+9/849*+%$$%&/-0-((*('&&)'$%$'&*)''('%'%&&'-+*$%$'+(..2/.2/$-),/10502---0+701*3%$+-,)%0)*8/(,,%(-$&$&#&&%'+/,01&)-+1
@ea24ea8c-f60b-4eb6-9b82-01fc1214d24f ch=415 read=38890 start_time=2019-12-13T03:08:45Z barcode=BC01 runid=2c9cf7bc05858273f10e7d7ec552fc0bd742dc3e
CTCCTCCCCGGGAGGCAGCAGTGAGAATGGCTGCTGAAATGGAGCCTGATGCAGCCATGCCGCGTGTGAAGAAGGCCTTCGGGTTGTAAGTACTTTCAGCGGGAGGGAAGAGATGCAAGTTAATACCTTTGCTCATTGACGTACCCACCAGAAAAGAAGCACCAGCTAACTCCGTGCCAGCAGCCATGACCTGGAGGAGTGCAAGCGTTAATCAGGAATTACTGGGCGTAAGCGCACGCAGGCGGGCTGGTAAATCGGGTGTAATCCCCGGGCTCTCCTTCAGACGCATCTGATGCTGGCAAGCAAGGTCTCGTAGAGAGGTGAGAATTCCAGGGGTGTAGCGGTGGGAAATGCGTACAAGTCTGGAGAATACCGGTGGCAGAGGCAGCCCCCCCTGGACAGACAGACGCTCAGGTGCGAAGCCGTGGGAGCAAACAGGATTAGATGCCCTGGTCCACGCCGTAATGATGTCGACTTGGGTTGCCTTGAGGCGTGGCTTCGGGAGCTAACCTTAAGTCGACCGCCAGAATTACAGCCGCAAGGTTAAAACTCAAATGGTGGCAACGAGGCCCGCACAAGCGGTGGAGCATGTTGGTTTAATTCGGTGGCACGAAGAACCTTATAGTCTCTTGACATCCACAGGAAGTTTTTCAGAGATGAGAATGTGGCCCGGAACCGTGGGGCAGGTGCTGCATGGCTGTCGTCAGCTCGTGTTGTGAAATGTTGGGTTTAAGCCTGGCAGAGCGCAACCCTTATCCGCTGATGCCGGTCGGCCGGGGAACTCAAAGGAGACTGCCAGTGATAAACTGGAGGAAAGGTGGGGATGACGTCAAGTCGTAAAGCCAGCCCCTTGACCAGGGCTACGCACAATGGCGCATACAAGAAAGCGACCTGCCTCTAAAGGAGCAAGCGGACCCTCATGAGGTCATCCCGTAGTCGGATTGGAGTCTGCAACTCGACTCCATGAAGTCAGGTCGCTTCGTAATCGTGGATCAGAATGCCACGGTGAATACGCTCAGGCCTTGTACACACCGCCCGTCACCATAGGGTGGGTTGCAAAAGTAGGTAAGCTTAACCTTCGGGAGGCCTTACCACTTTGTGGTTGGGCAGGTGTGGCAGGTAACGGAGAGGAATGGTGACGAGCCGTGGAAGTTAACACAAGACACCGACAACTTTCTTCCAGCACCTGGTGCTGTACAAAGCATCTAACACTTCACTTCTTTCTGTTGGTGCTGATAACTCCTGCAGGGAGGCAGCGGTGGGGAATCTTCCGCAATGGACGAGATCTGACGGGCAACGCCGCGTGGTGATGACGGCCTTCGGGTTGTAAAGCTCTGTTAATCAGGACTGTGAATGGTCTTTGATGAATAATGCAAAATTTGACGGTACACCGGAATAGAAAGCCAGCTAACTATTGCTGGCAACCGCGGTAATACGTAGGTGGCAAGCGTTGTCGTAGATTGTTGGGCCAGCGCGCTGAGCAGTTTCATAAGTCTATCTTAAAAGTGCGGGGCTTAACCCCGTGAGATGAAACTATGGAACTGGGCCATCGGAGAGGAAAGCGAGAATTTCCTAAGTAGCGGTGCGATACGTAGATATTGGGAAAGGCAGTGGCGAAGGCGGCTTTCCTGGACGGCAGCGCCGAGGCGCGAAAGCGGGAGCGAACAGGTTAGATGCCCCGGTAGTCCTGGCCGTAAACGATGGGTGCCAGGTGCTGGAGGTACTCGATGACCCCTTCTGTGCGAGTTAACGCAATAAGTACCCGCCTGGGAGTACGGTCGCAAGGCTGAAACTCAAAGGAATGCGGCGAGGGCCCGCACAAGCGGTGGAGTATGGTTTAATTCGACGCAACGCGAAAGACCTTACCAGGTCTTGACATTGATGGACAAGAGCAAAGTTGTTTTTCTCAGCCGGGAGCCAGAAAACAGGTGGTGCGGCTGTCGTCGCTCGTGTCGTGAGATGTTGGGTTAAGTCCCGCAACGAGCGCAACCCTATCTTATGTTGCCAGCACTTCGGGTGGGAACTCGAGAAGACTGCCGCAGACAATGCGGAAGGCGGGGATGACGTCAGTCATCATGCCGCATATGACCTGGGCTACACACGTACTACAATGGGCTTTATGGGGAAAGCGAGCAAAGGTGGAGCAAACCCCAGAAAACAAGCTCTCAGTTCGGATCGTAGGCCGCAGCTCGCCTACGTGAAGTCGGAATCGCTAAGTAATCAGGTCAGCATACTGCGGTGAATGATTCCGGGCCTTGGCACACACCATACCCGTCTGCACCACGAAGATCGGAAGTACCCAAGCCGGTGGGGGGTGACCTTTGGGGTGGCCGTCTAAGGTAAGAGTCGATGATTGGAGGTGAAGTCGTAACTGGGTAACCGGAAGATAGAGCGACAGGCAAGTAGGACAAAGTGATGTTGGATGCTTGTGCAAAGCGCCTTTAATGCAATAACTTTGCA
+
,-21('&&$+/*(/-,'00%24.&&&'&&&%&%'(',+*(/,(&&'//,523-*-4/448733031...4')+(+67648.9829-*,.(+))+5,/&*+/1-(.1'/++%',+*.1,+-/2-3/56192/168-1..&-$%$))+'/*)*07*+%,*')(*/)..+-+++4323*-)()-,-1*$%$#$'(,++*(#*'./88272734334).'-)-0)*)-16.++/,'+*)')')',*)),%&''))(+&)+%/'(#$&''/34*%022.5-.&(&#$)((%'''*%$')%.*1,+,+$'%'*(+,-2386,*)&)*(&%()(,)+'#*2.(())'++3822('(*'&'*''$&)(-,/02/,+'+,+..+.+.1+(()-40/3845573*),2,,*++,%'$)(+,/%29++*+*(%&'(+-6-($$+2/*-57,2.-*01&691+)(')*$((0-+*0.'''(&*,-,(%$&*'&'%&&%(*+,4/58)-)'&%%((%(1)/**$'((&()1,+)'#&$(&(*,*+/.1340324-4+9+51*),/,.*)%%&%&''%&&$-)/2-'++/3645)/,-,((&&($*'1+/-&&+,,))*(%&(%'',0'),.*++,-(15-5/31222402.--)/)''++3970+,%&(126533931*(%(&'&*),11131+.&.+,'++986710/64521))+(())*.*+%/4))*.6--267-57+7,40&,'#$$%&'&*,163.37.14343*')&'$&#$$*(-,(*+.+.,(&'126+3*(+'+-1367:04,+**('%-*+,,,1*,()(*'/82271/-,.213146'/)-(%)&$&-.)&$$''+0-))2'$$%$'$&(0/,//.3/*$)*)%))*'*,,*&$#(.+-&)('%''(*,''('*'+0/06,.%%&'%()*--)'&()*+(,%-'))$'+,-,1,1132.0133+,,-.1./0%*'*+'*)(%$'%%&+&((,)+/('*.((+*()'//1/4268,336',16/3.&,*/,0+1))267,20)((&(%()$'*,,370107**'('+.-**%'&%-,//1/.,71(-2*')*(19.*+,)(*,'(%&&%&$(&$%&(&&&)+'1,,)*(%%+())'*%#%**&&,,$)**.%%'(+./3,)**'(.+*-*)..0./831.,-&$%%$))'()-*+,,+++.4*%-.-.(1-51232/%')(&',-)+++4,1-25500.(',,+*('(&,0('*)++-.)020161*3357788-00989:.-)'&&),*+-3.(')((*'(*.142732..++'()3/30:438/20--195./1196.9.:/2..3.(%&&)+4244.*('%%$'(*/++*+&),.(*.1+'))$&)$%$'-%*'.++&*()%)'''(+-+*('**%)('+/3+60(*-1,.,+,1.1),&&%&%+)%&&%&$(%#'%&$))'*))*(&$$&)&(%(&(%'&%(*13,-302(**'&--.4/:9-031.+34.,/0/*-72+,,*)'((&/6),)*.2.2--/*+&%&$%+&)-+(+-).(,.('()'')&*($'(&&%().5-,#$&($-*++*14'1*,42+2'&..)+.086),(-+/-,+)-//(*085''%%#%+-44)&.*76/''(&**%--$(+4356'*0)3&'**%5+,*.320//2+).416037;03-./.4))%)'&,,)($%(-''((&$$$&$%'(,43++/+*)./3+&**4)/%&'+1+)'$%&*45)-8743*((*-./:/-'(-.+0345-8.-+.%'*%&&++'*+'%'%,41..)'**--0040773/*)'$%%&/273202,,,1361%/(++)2%&('((((-.(/,,)-)*'-'12./0,.'++)(,(351*)'-039<:,-20$%&+*1.)*572+-5702,24452)%()*+()***0-)*-.2656703.//05607-/(('((()+0)&)/,0)()*+1.,150,.15.7+--2;/.6,++-.6//266./&'(.-.0&&%(''.+1.3545027+0.+***/*21-.*273-/111/-.'')+*64&)%(&$)$&%*,16;58;89911.+&)**'-,*./00.-(%%'&$()+0)))&''('&*#$%)*126.-./94160)*),-44+97****',%0(5/(:.6714-,-,*%'((*)*(--*'+&.),+,,4-4(-'''*)(&')/7/-%&*,-%..)*%*,'%+((&'+($%)0.*+342+*,('&()'.-08$&&(*+./1+,..+*$&&*+%&()')'&#*&+0.,/%.)&(//3./2,)*',%%(%)-)'$&')%(+--))-/.((&%&()*./.+3-3.(*.(,,4,++')+&'(#%(&*-*+(,'+-.3,+*01770&-/+0,)+(*2-/46.(()&()0:/8-,+(.'*'$()(&&'')(),*)'))5+$%++(&&#$%%
@b4f24f03-1d8c-4e85-bbe5-16d4f8c0b5de ch=360 read=83968 start_time=2019-12-13T03:08:47Z barcode=BC01 runid=2c9cf7bc05858273f10e7d7ec552fc0bd742dc3e
CCGGATTTGTTACGACTTCACCCCAGTCATGAATCACAAATTGGTAGCGCCTCCCGAAGGTTAAGCTACCTACTTCTTTTTGCAACCCACTCCCATGTGGTGTATGACGGGCGGTGTGTACAAGGCCCGGGAACGTATTCGTGGCATTCCTGATCCACGATTACTAGCGATTCCGACTTCATGGAGTCGAGTTGCAGACTCAGTGGACTACGACGCACTTTATGAGGGTCCGCTTGCTCTCGCGAGTCGCTTCTCTCTGTATGCGCCATTGTAGCGTGTGTAGCCCTGGTCGTAGGGCCATGATGACTTGACGTCATCCCACCTTCCTCCAGTTTATCACTGGCAGTCTCCTTTTGAGTTCCGGCCGGACCGCTGGCAACAAAGGATAAGGGTTGCGCGCTCGTTGCGGGACTTAACCCAACATTTCAGCACGAGCTGACGACAGCCATGCAGCACCTGTCTCCACAGTTCCCGAGCACCAATCCATCTCTGGAAAGTTCTGTGGATGTCAAGACCAGGTAAAGGTTCTTCGCGTTGCATCGAATTAAACCATGCTCCACCGCTTGTGCGGGCCCGTCAATTCATTTGAGTTTAACCTTGCGGCCGTACTCCCCAGGCGGTCGACTTAACGTTAGCTCCGGAAGCCACGCCTCAGGGCACAACACTCCAAGTCGACATCGTTTTGCAGCGTGGACTACCAGGGTATCTATTAATCCTGTTTGCTCCCACGCTTTCGCACCTGAGCGTCTTCGTCCAGGGCCGCCTTCGCCACCGGTATTCCTCAGATCTCTACGCATTTCACCGCTACCTGGAATTCTACCCCCCTCTACGAGACTCAAGCTTGCCAGTATCAGATGCAGTTCCCAGGTTGGGCCAGTTTCACATCGGCAACAAACGCCTGCGTGCGCTGCATAGCCAGTAATTCCGATTAACGCTTGCACCTCCGTATTACACCGCGGCTGCTGGCACAGGTTAGCCGGTGCTTCTTCTGCGGGTAACGTCAATGAGCAAAGGTATTAACTGCTCCGCTACCTCCCGCTGAAAGTACTTTACAACCCGAAGGCCTTCTTCATACACGCTGCGCGCCAAACGCATCAGGCTTGCGCCCATTGCAATATTCCCCACTGCTGCCTCCCGTAGAAC
+
4'+)$9*'&.3//179:<98/988,25:99253224723,),*000--*0025'()/4.63997/1//661,/082162.,$(*&/76-.3/91./1./4430'(*+08;:21400212-1572504//796;76:18*-')+90//.8-,,3251+,*,.7/34.,***,.03,,..637681,--0./2.:/0+0,0/7*&'*-./43344882016:-,,%%(2,+0+)+/.-./1**('*)0-1-/07/0.+*.+,-.-3178--5,,-)*()+421336<8//111321.667721//-,*+,1-/0357:0493*198;:9642014;/,/:7980:100:9890589*-.360:,-,6.9;8481215481011:*3,966(-64/6')&((005,4,++092/'$$/(,)(+0:08:..)'))*(+..0013538639;442+$)(&0-224452%&)&22806'%(-*'1(7*,7--448768526103;9861657;99:68688<665375(+/-969<:77323./)01&(,./-9446/0-.10567:3238.3/112*..)'44.61;606;;4326;;-92212-/.7160;/0,0891'0.629766714120.-*3+0163522-1&*))*23526*%1,+%(*(($%%')+')),0-/03458.5)$%$+,,567720))'(0.,/./3/.'.+1.06561;,*+,6;525214<821.-/8-3+5864456572;''(+1-857:0:001-*+)&+*0544806&&...3145652008.2,13++-,-,+.--*,('''*.546*(('&.,$2(,773/*,-8*+6*)0*),119929688:092*//7.('-2)%&(1*+-./0.',(-/*++*,(.30355610*''%&$&%%(''*./769340/21'/)*/-6(*&((,05'6(+,+,*+1(()+).99:2;+),%,./+**2,47.)+..99<)%&(/970/8101,2-,,1.008+.),)-02-+2)00/,''1$,+,083):97+5-)--./0'$%*'06*),*-527:<99<95500*0/3442('%$$.10+%&'*639:959,4,57-+4933,5-424626/-13406153.:;/...0..3
@1f1fd58b-7a3c-4882-be47-3549724a2d3c ch=188 read=93903 start_time=2019-12-13T03:08:46Z barcode=BC01 runid=2c9cf7bc05858273f10e7d7ec552fc0bd742dc3e
CTCCTACGGGGGGTAGCAATTAGGGAATATTACAATGGGCGCAAGCCTGATGCAACCATGCCGCGTATGAAGAAAGGTCTTCCGGGTTGTAAGTACTTTCAGCGCGGGGAGGAAGGGTAAAGTTAATACCTTTGCTCATTGACGTTACCCGCAGAAGCTTTCAGCTAACTCCGTGCCAGCATGCCGGTAATACGGAGGTGCAAGCGTTAATCGATTACTGGGCGTAAGCGCACGCAGGCGGTTTGTTAAGTCGGATGTGAAATCCCCGGGCTCAACCTGGGAACTGCATCTGATACTGGCAACGAGTCTCGTAGAGGGGTAATTCCAGGTGTAGCGGTGAAATGCGTAGAGATCTGGAGGAGGAATACCGGTGGCGAGCGGCCCCCCTGGACGAACTGACGCTCAGGTGCGAAAGCGTGGGGAGCAAACGGATTAGATACCCTGGTAGTCCGCCGTAAACGATGTCGACTTGGAGGTTGTGCCCTTGAGGCGTGGCTTCCGGAGCTAACGCGTTAAGTCGACCGCCTGGGGAAGTACGGCCTGGTTAAAACTCAAATGAATTGACGGGGCCCGCACAAGCGGTGGAGCATGTGGACTGGTCGATGCAACGCGAAGAATTATGCCTGGTCTTGACATCCACGGAAGTTTTCAGAGATGAGAATGTGCCTTCGGGAACCGTGAGACAGGTGCTGCATGGCTGTCGTCAGCTCGTGTTGTGAAATGTTAGGTTAAGTCCGCGAAAAGGCGCAGCCCATATCCTTGTTGCCAGCGGTCCGGCCGGGAACTCAAAGAGGAGACTGCCAGTGATAAACTGGAGGAAGGTGGGGATGACGTCAAAGTCATCATGGCCCTTACGACCAGGGCTACGTGCTGCAATGGCGCATACAAAGAGAAGCGACCTCGCAGCAAGCGGACCTCGCAAAGAAGTGCGTCGTAGTCGGATTGGAGTCTGCGGCTCTCGACTCCATGAAGTCGGAATCGCTGGCCAATCGTGGATCAGAATGCCACGGTGAATACGTTCCCGGAGCCTTGTACACCGCCGTCACCATGGGAGTGGGTTGCAAAGAAGTAGGTAACAACCTTCGGAGGCACTTACCACTTTGTGATTCATGACTGGGGTGAAGTCGTAACTGGAAGTAACCGG
+
*.12/.0&,1/,)(*/34.7,'(++(.+,3,%.176-971/12:57:4111+/0'((++'15()&&'--00&).(,+1--.1)'24190.17*-01/8:-,)('&&(.*(,+()*+''*15.1517024086.,668+5+,-8/4/.4<..4/(,*$$%'()(+.#%%((2,),%232&/./,4*3),5)**3,1,&))+,0-/062211-,+&(2+028;663221),,.(+(10240(1-3200;15.35+-465857;50.66-,/./.1/122/.8,0524988671113+32+,&')+%&),,),021+(,/,-)(4*21**2865.--*-'+)+60--;98-,--/23058-/.)-0(2--2849435.,+&(&322360')/7494/.,---779:8338233%((')112155'(,-7;95).(2)/).-45:+..5212284*.11:8;20.-.04984.7-5-./.,.+/24;..20..1,')-83633,4-/*0./966411914-+2()+:8::8744(*'')112:740/((/5<;33444<2/1192922.-2.*.23--,/-(,12:55/),-573116('))(/-/344;221.2./5*-')&''$+/*-,//0.+''&')+*-30..,.7;742..011212-52110.,/34282815833-)-,*$'*29/-,,*.1:98178778.00/178236/.-//2,+/-%3546662+3-'(()),-,82())$-)($.,03,,5)261394*45:82*1/00,71.226436,*&,0+.5699:944/../9:01113.,')**(*',0304750...,.'*126:9501+98%#%$%()86,820//..,-.63'10423898:::4061*(*()0*+.6845865,0/4;254;/42)/'*+5+%((+.45675'/%,+-+9-2.2+-..2/0,).,*,'+)),568462)2+,12:3958030+-'%2,13388::93+*+.-799.1&14++343648.:8.28*,.)*.-/*+*..29830//1,%'%'&''*,.*,:0559+&,*((%,(),',,427/60*4'-00.*%%(,5+209700567:66666:,682*,*-+*+0,.-(%%&'&&')1326-3
