# Supplementary material for: De novo species identification using 16S rRNA gene nanopore sequencing
Source: PeerJ. 2020 Oct 21;8:e10029. doi: 10.7717/peerj.10029 (PMC7585375; doi:10.7717/peerj.10029)
Supplement: Supplemental Information 2 — Contains raw reads. [file peerj-08-10029-s002.zip › pass_fastq_runid_2c9cf7bc05858273f10e7d7ec552fc0bd742dc3e_173.fastq]

@2efaea3b-07be-4d34-9d61-fef85c363bd4 ch=310 read=67482 start_time=2019-12-13T03:08:56Z barcode=BC01 runid=2c9cf7bc05858273f10e7d7ec552fc0bd742dc3e
CTCCTACGGGAGGCAGCAATGATGGGGAATAATGCACAATGGAAACCGATGCAGCAACGCCGCGTGAAGTGATGAAGGTTTTCGGATCGTAGCTCTGTCTTTGGAAGATAATGGCGGTACCCAAAGGAGGAAGCCACGAAGCTAACTACGTGCCAGCGCCCTTGATACATACGTAGGTGGCGAGCGTTATCGAGATTTACTGGGCGTAAAGGGCGTAGGCGGATGATTAAGTGGGATGTGGAAATACCCGGGCTCAACTTGGGTGCTGCATTCCAAACTGGTTATCTAGAAGTGCAGGAGAGGAAGTGGAATTCCTAGTGTAGCGGTGAAATGCGTAGAGATTAGGAAGAACACACCAGTGGCGAAAGCGACTCTCTGGACTGTAACTGACGCTGAGGCTCGAAAGCGTGGGGAGCAAGCTGGGATTAGATACCTGGTAATCCCGCGCCGTAAACTTGATATTGGGCCACTGAATTAATGAGACACCAACACCTCCGTGCCGCCACTTAACGTTAAGTATTCCGCCTGGGGGGTACGGTCGCAAGATTAAAACTCAAAGGTGTGACGGGGACCTGTGCCTTGAGGCATGGTTTAATTCGAAGCAACGCGAAGAACCTTACCTACGCCGACCATCCCTTGCATTGCTCTTGATGAAATCCCTTCCGGACGGGGCGCGGTGCATGAAGTTTGTCGTCAGCTCGTGTCGTGAGATGTTGGGTTAAGTCTGCAACGAGCGCAACCCTTGTCGTTAGTTACTACCATTAGTTGAGGACTCTGGCAAGAGACTGCCTGGGTTAACCAGGAGGAAGGTGGGGATGACGTCAAATCATCATGCCCCTTATGTGTAGGGCTACACCGCGATGCTACAATGGCTGGTACGAGAGGAATTACGGCTACCGTGAGGGTGGAGCCAAACTTTAAAACCAGTCTCGAAGTTCGGATTGTAGGCTGGCTTCCGCCTACATGAAGCTGCTAAGGTTACTAGTAATCGCGAATACAAGAATAATGCGCCCGGTGAATACGGATTCCCGGGTCTTGTACACACCGCCCGTCACACCATGAGGTTGGCAATACCCGAAATTCCGTCGACTAACCGCAAGGAGCTGGCGGCCGAAGGTAGTCAGCGGTGAAGTTAATCGTAACAAGGTAACCGG
+
(*/+())(-,'**+()(++***0.2.&*('+()&'&)0301,*0)02''*02458662.05012//)&%)(++&(-)+.87//-9377130((,/5324191,/+**.-/6--+(,1+*,-)+.'0,(&(''*0.&((%%')400---/*,&+-&&'%((&'&'()$(,*-/4750/,/-+)*/2-,0111(&$'17/--77321))1.)**+10487;863446-5-7.135<:9:86-(/10/067/--))-956)+*-3431543446:0.3;99::-19,.752++()*34410+(&)'(%&(+*3+5-52+++3()$*)(5422740159:63-,-10642/++.:200(-7244/8/,,43+/1//-,-/0240100)++''*()()(+*.1--0'**++-/0%.2+)(-62&+)*1++7-+(,+*/,)'+*''+)4*$'%$'()*3)'%%&'*&('*'''''((&%'()++-(%&#$#'&,*111616:-179:562,&&%))'&&%+%&)-4339.1822541,(+,06;::1640...0.;6,/-/1:*-)')%)()).-)&'%%&%$%$&&(&+))(*++,<;/;6:4*-+(+1,201017/071,%#'**&%((**+(&&#&(.'+'&(+.3,.+&&&#&'#''$'*84-02()+'+%('&#%%)$'$$%,)**),;0/16*45-11/0444:8831.)/4429/95261((**''*+,-)(4248060<715455).)+'1003457;.5*/)5:4347/-1/3/50-1%%(**651/)&/1/23.22/03+3-.-/00-.1*,*025789;<:44175..*501,.222233,+3/)+,+*(*&$'*),/554,5--1*(*),,*+&&&&'+&')%%'*((+,.67851.0).-5%*+36<7,,)&(/6:-:98:978&(%'3;7*/,/1000882,-%%(-+&'0-31/.11/9.+*$%&*'(**5,011/-..-./...-*(&)*'&%%''(#'(0-*,6./12-+*))%(++11(.11-2-,,.-,,)1971;4/-.-.-567.-*)+*3*.+)-/(-6,*,)*$%'%#%%&&&%&$()*..3()%&$&-((%&'32-*+&$%)'/.&3,1/)*'+,)*3)+.79842('*,-64347
@abb47bb0-0dc2-4a83-b3f2-aa788f9ce009 ch=115 read=85670 start_time=2019-12-13T03:08:55Z barcode=BC01 runid=2c9cf7bc05858273f10e7d7ec552fc0bd742dc3e
CTCCTACGGGAGGCAGCAGTAAGGGAATTTTCGGCAATGGGGAAACCCTGACCGAGAGCAACGCCGCGTGAAGGAAGAAGGTTCGGATTGTAAACTGTTATAAAGGAAGAACAGCGGCTACAGAAATGGTATGACGTACTTTATTAAGCCACGGCTATACGTGCCAGCAGCCGCGGTAATGCATGGAGTGGCAAGCGTTATCGGAGATTATTGGGCGTAAAGAGGGAGCAGGCGGCAGCAAAGGGTCTGTGGTGAAGCCTGAGCTTAACTTCAGTAAAGCCACTTAGAAACCAGGCAGCTAGAGTGCAGGAGAGGATCGTGGAATTCCATGTGTAGCGGTGAAATGCGTAGATATATGGAGGAGGAACACCAGTGGCGAAGGCGACGATCTGGCCTGCAACTGACATCAGTCAGCGTGGGAGCAAATGGGATGAATACCCTAGTGATTACGCCGTAAACGGTGGTGGAAATTAAGTGTTGGATGTCAAAAGTTCAGTGCTGCAGTTAACGCAATAAGTGATACTCCGCCTGAGTAGGCGCATTCGCAGGTGGACTCGAGACAGGCGAGGGGCTGCCTGGCGGGTGAACATTCGAAGCAACGCGAAGAACCTTACCAGATCTTGACGCCTCATAAAGGCTCCAGAGATGGAGAGATAGCTATATGAGACTGGAGTGGTGCATGGTTGTCGTCAGCTCGTGTCGTGAGATGTTAGGTTAAGTCCCGCAGCAGGCGCAATATATCGTTAGTTACCATCATTGGTTAGGGGACTCTGGCGAGACTACCAGTGACAAATGGAGGAAGGCGGGATGACGTCAAATCATCAAAAGCGCACTTATGACCTGGAGCTACACGTGCTACAATGGATGGTGCAGAGAGCGAAGCGCGAGGTGAAAACAAAATTACATAAAACCATTCTCGGATTCCGGATTGTAGTCACCGCAACTCGACTACATGAAGTTGGAATCGCTAGTAATCACTTGGTTAGCATGTCGCGGTGAATACGTTCTCGGGCCTTGTACACACCGCCCGTCACACCACGAGTTATTGATAACACCCAGAAGCCGGTGGCCTAACCGCAGGGAAGAGGCTCTAAGGTGGGATTGATGATTGGGTGAAGTCGTAACAAAGGTAACCGG
+
,-/2)(.+13(*2/0.+))*.),/'**-142,2<70<0065,)1/0;3((')'))(*$+554247''*++.5133-*0,-324,).)8-%&)0,.1+*/145:-+/))'270,..-6+*))'')/--+51+++*)&)$$(,()0528&44,,&'$$%&(*,+08;80633646322/2+)&+',-1&&&00/3:26015+*-))&%&1++5,83872304*(&).+%*..3-,0.)%)),0),182630/030&(*'(355/,+,),&'(-'$()*,*(*,&&%'(*0501)-(.*,+,)'*(,,11*20)+(,6..0,2/+5)8+;:76442,...5;6/)0-(,00002330.%(,/-5.'3.)0-46:/0/*1-+*/-14:9.,,,-,.75:4772/100**#'++,0,,')(*%(+(+,6760'1*%*&'1538;)*,',''*&)+0212340)3+*+)&*('&&&')-*,.(1-6.:80552:70)+573787887952513-0+)1,-./-+*+,+/159-074,%%%$'$#$&%*.+&)&),'&+.//,''%'0&-/++%+,-(&'%&%$*)))*&'&$%$$%())++-.326433350+5.,-((2&+%&&+0-)(($&*+0226;5)/,,/))),--/:8,+**+0&6656756-)(&%&)-%&'0::7:::2848024335---+.12777/*-*,/2.8-%,-+.,**.-4+(**(/,)./.12'$#)&(+334101:34:9:80+-%*-.'535-320*$$&'''.-+/)45.1///0.+($*)'/,*0/63-../6553.+-0;845472/52*&'$%#%'()-779<854*+,*1,%'(*66-,*+&').+--63997++('()))'')1,*()&)'))+&)-3-((&$%'(-4892998;535+3(/-1(5,,4-,-778502/**/)..4643+++,,0-3**0-00559533*'*'&*+*,*((&&#%(./97,,()(+*,-1+'-+.:61322.050.(*'-,.)08/6:2+32,1/16&**))*+$&('$('&&%)()'(+,*,4550237/,/'2*')((,+-/*'&$&'''-4.642:8013.023-8-,-+((*.-.4*...-40+&&),67959
@d960b99f-e97b-469a-980a-97b575500290 ch=176 read=94099 start_time=2019-12-13T03:08:52Z barcode=BC01 runid=2c9cf7bc05858273f10e7d7ec552fc0bd742dc3e
CCGCTCCTACGGGAGGCAGCAGAAGTGGGAATATTGCACAATGGAAGCAAAGCCTGATGCAGCCATGCCGCGTGTATGAAGGCCTTCGGGTTGTAAAGTACTTTCCTTGGGGAGGAAAGGGAGTAAAGTTAATACCTTTAGCTCGTGGCGCAGAAGAAGCACCAGCTAACTCCGTGCCAGCAGCCGCGGTAGTAGTACGGAGAGTGCAAGCGTTATCAGATTACTGAATAAAGCGCACGCAGGCGGTTTTGTTAAGTCAGATGTGAAATCCCGGGCTCAACCTGGGAACTGCATCTGATACTGGCAACTTGAGTCTCGTGAGGGTAGAATTCAGGTGTAGCGGTGAAATGCGTAGAGATCTGGAGGAATACCGGTGAAGGCGGCCCCTGGACGAAAAGACTGACGCTCAGGTGCAGCGGGGAGCAAACAGGATTAGATACCCTGGTAGTCCACGCCGTAAACGATGTCGACTTGGAGGTTGTGCCCTTGGGGCGTGGCTTCGGAACTAACGCGTTAAGTCGACCGCCTGGGAATTACGGCCGCAGGTTAAAACTCAAATGAATTGACGGGGGCCCGCACAAGGCAGTGGAGCATGTGGTTTAATTCGATGCAACGCGAGACGCACGGGTCTTGAGCATCCACAGGATTTTCAGAGATGAGAATGTGCCTTCGGGAACCGTGAGACCCAGGTACTGCATGGCTGTCGTCAGCTCGTGTTGTGAAATGTTGGGTTAAGTCCCGCAACGAGCCTCGACCTTATCCCTTTGTGCCAGCGGTCCGGCCGGGAACTCAAGGGAGACTACCAATGATAAACTGGAGGAAGGTGGGGTTGTCAAGTCATCATAGCCCGCTACGACCAGGGCTACACGTGCTACAATGGCGCATACAAGAGAAGCGCGGCCTCGCGAGCAAACGGACCTCATAAAGTGCGTCGTAGTCCGGATTGGAGTCTGCAACTCGACTCCATGAAGTCAGATCGCTAGTAATCGTGGATCCAGGATGCCACGGTGAATACGTTCCCCAGGCCTTGTACACACGCCCGTCACACCATGGGAGTGGGTTGCAAAGAAGTAGGTAAGCTTAACCTTCGGGAGGGCGCTTACCACTTTGTGATTCATGACTGGGGTGAAGTCGTAACAGGTAACCGG
+
(&$**71.*4*70+./-,/.('(&)()/,++*%3'(*/1295*0*+&/02)(,165497++',)1129:5777440((++)008.97)6+14126;5.4+/.8+($$#*37)(0.).)*65&*-/95**6.5-14457*%$&&%$%%$%#%**5,'+,%'+..+-,,142/3%&-3342*+*,3))))*(%#('$&&))--'%(-.37523148412.)(,1-006',+,+3,0122420%(20,54<;512:23/12++,/*+(*20*//,+12/.7+45<997.,.7643301*)*-./-.'(---050/.0/*($&($-1-11,-*-*0)+6851122284-),(+*--,*++*+999;1,2-.702:836.))+,-(&)*43,)-956*-/2.*++'(+28989-.335-''&((-,'-.08*1*++$3),(./&38/01897784*),.177:;<74101/266132610-,,-7(,*,5&$$(.521)+-4//0/+1-.**.0,./.1232/7+**),6696575))*((*.40.**$.1,;0;6'/0:8;75-.,.-//2+*59016)*///.,.*0(588.,,,&*&&&*-385:7;0///)767/,*%$'(*#%$&$)&*((/-*)(&')')*$).&2;<81..(),76&'%,*'3*+988819:38489:2,1.++''.+*((%$&$&)/,//3367/-,..4'3)/++*2497453:/1.1904-219),3202'$/.'&%#&$$$%()35(,+&%/+//-.-38:704943-;2/3026+-)2-*.,.4&26,9+*+17814562/0-+-+/.*',.),,.324/44696.1+,/71%'%'))(.01(06464+%()*7784245/13003565942'(&((*,*((%-:7914-*&)*2'*1;643331246302599996:86-4+,-*2/2/,-..35,,%+,522487:45./.,+-$%%'*(+++/04:776:4)**.'+-:09682+-.7277;97944.3*)%&-642,*'()-//+/.0:6///,+')/-22:/))*.645:+.18.&''%&%1--,)&&'&4*0+*.0-:/)--)*++5*(24*/.7600/00:/++/056400((*2---428350+%&%)*-762
@085d793c-e249-4b8a-876d-99108ded0b78 ch=97 read=76330 start_time=2019-12-13T03:09:01Z barcode=BC01 runid=2c9cf7bc05858273f10e7d7ec552fc0bd742dc3e
CGGTTACCTTGTTACGACTTCCGCACAATCATCAATCCACCTTAGACAGCTCCTTCGCGCGGCGGTTAGGCCACCGGCTTCGGGTGTTATCAACCCTCGGTAGTGTGACGGGCGAGGGTGTGTACAAGGCCCGAGAACGTATTCACCGCGACATGCTGATTCGCGATTACTAGCGATTCAACTTCATGTAGATCGAAGTTGCAGACTACAATCCGGGCGAATGGTTTTATGGGTTTTGCTGCCTCGCGGCTTCGCTTCCTCTGCCATCATTTAATGGCACGTGTGTAGCCCAGGTCATAAAGGGCATGATGGTTGATCATCCCCACGCCTTCCTCCAGCTTTGTGTCACTGGCAGTCTCGCTTCAAGTCCCAACTTAATGATGGTAACTAACGATAAAGGGAGTTTGCGCTCGTTGCGGACTTAAGCAACATCTCCCGCGGCACGAGCTGGCGACAGCAGCGCCACCTGTATGTATATACTCCATCTCTGGGCCTTTATAGGTAATATTAGAGACCTGGTAAGGTTCTTCGCGCTGAATTCGAAGCCACATGCTCCACCAGCATGCGGGCCCGTCAATTCCTTTGAGTTTCATTCTTGCGAACGTACTACTCAGGCCAGATTACTTATTGCGTTAACTGCGGCGCACAGACGACATCAACGCAGGTATACATCGTTTACGGCGTGGACTACTAGAATTATCTAATCTATTTGCTCCCCACGCTTTCCGGGACTGGAGGCGGCGTCAGGCCAGATCGTCGCCCTTCGCCACTGGTGTTCCTCCATATATCTACGCATTTCACCGCTACACATGGAATTCCACGATCCTCTCCTGCACTCTAACCTGGTTTCATGGCTTGCGGTTAAACTTCAGGCTTCACCACAGACCCTTGCTGCCGCCTGCTCCTCTTACGCCCAATAATTCGGATAACGCTTGCCACCTACGTATTGCACCGCGGCTGCTGTGGCGTGGTTAGCCGTGGCTTTCTAATAAAGTACCGTCACTCGGCTACCATTTCCTGTAGCCGCCGTTCTTTCAGCACTATAACAGAGTTTACAATCCGAAACCTTCTTCCTTCACGCGGCGTTGCTCGGTCAGGGTTTCCCCATTGCCGAAATTCCCTACTGCCTCCCGTAGGG
+
0%*+7.0435/.6*..(0473&$&#$(0**/985:378,-)('+)1157860-.322212)0,-30942672.6/*+-,30*5,.)*2./1344<:7.($)%434447:6<:9+&+-'+(+%*,/2.+(/.'',+23/(,-0:412402--.26887867:6&,+-6/.-0/,-.+385,++,-+,,12.,+,3,,&-+3()+.1243338+-5,3+.**)),)142*015;6558(*'*&0,,4+,,*,/--*,-2,4--*$+014*()1(%$',.*'*--54-...+-)$)202/010-*00.$%&(*-*1(($'(82923(&)(-27:55,6,'%&&)(%'%)3112.60126-(+('(+&*)++.7,,*(,1-60/.2094472202*+),5;/,1+(./3,*-,0.4002('&)'(+'*&&('&&&*,1/1/(,0-+)*(*2100&0238++0'**+-.+.1*''&&#%$%(+&%'16355411(,*)0.990/%*')+&'&.))(,-.360043+(--3<9/*)&%%$%$%%1+*&+*&4/-*+/.-/7-*4(%''$0-2-0+/,'%*+0201-%&+))%.7<:856;.5-,,*'2100)*/'+-3++35('(--)&),*(40,-3394945.('('%/%$&%)(')/129*2,%*$%'-+**((+223:3,,/2--.6/422*//0,%'*')+1,-(*+*),6+)--386/-,,,75.5(/::2-)(&%)-3,--1(*')--6,*+.//8552.&(,-47;52599789<8987904+*'+,.+-)**/1-1,.5278-,*+$%'(,*2-3*&()(++&),.,3..-$&&($')++..2230'#$%%$'&&&)%,)01(-/5.+26*.8.234./0188<8-8..-4578:<:77555.+4.',*.+'+0-.)6-5+9/818/(+.6-1/)3--*0/0/12&)$)+.0.://.1.-&('').*')5,--7.768.+,*''(,+,5,,/06:555()+++7/1/5:45;45/-,+./1958:8::214)**%)'(*+.564('+*4;9./-/-/&&050..,0,1:;7-:6*,++*2//,1//564:8:/,9.5;127:-,1:13+*/,--0/2+'')((06,4:0+2,,,/
@06e75ade-a45c-41b3-bbc4-b1e764a5bee3 ch=172 read=91186 start_time=2019-12-13T03:09:13Z barcode=BC01 runid=2c9cf7bc05858273f10e7d7ec552fc0bd742dc3e
CCGGTTACCTTGTTACGACTTCACCCCAATCATCAATCCCACCTTAGACAGCTCCTTCCTTGCGGTTGAGCCACCGGCTTCGGGTGTTATCAACTCTCGTGGTGTGACGGGCGGTGTGTACAAGGCCGAGAACGTATTCACCGCGACATGCTGATTCGCGATTACTGGCGATTCCAACTTCATGTAGTCGAGTTGCAGACTGTCCGAACTGAGAATGGTTTTATGGGTTTTGCTTCACCTCGCGGCTTCGCTTCCTCTGCACCATCCATTGTAGCACGTGTGTAGCCCGGGTCATAAGGGCATAATGATTTGATCATCCCCTCCAGCTTGTCACTGGCAGTCTCGCTGGGAGTCCCCAACTTAATGATGGTGGCTTAACGATAGGAGGTTGCGCTCGTTGCGGGACTTAACCCAACATCTCTGACACGAGCTGACGACAGCCATGCACCACCTGTATCTCATATAGCTATCTCTCCATCTCTGGAGCCTTTATGAAGACCTGGTAAGGTTCTTCGCGTTGCTTCGAATTAACCACATGCTCCACCGCTTGTGCAGGCCCCGATCAATTCCTTTGAGTTTCATTCTTGCGAACGTACTACTCAGGCGAATTACTTATTGCGTTAACTGCAGCACTGAACTTTGACATCCAACACTTATTTTCTCGTTTTAGCGTAGACTACTAGATTATCTAATCCTATTTGCTCCCCACGCTTTCGGAACTGAGCGTCAGGCCAGATCGTCGCCCTTCGCCACTGGTGTTCCTCCATATATCTACGCATTTCACCGCTACACATGGAATTACGTCCTCCTGCCTCTGGCTGCCTGGTTTCTATGGCTACTGAAGTTAGCTTCAGGCTTTCACCACAGACCCTTGCTGCCGCCTGCTCCTCTTTACGCCCAATTCCGGATAACGCTTGCCACCTACGATATTACCGCGGCTGCTGGCACGTAGTTTAGCCGTGGCTTTCAATAAAGTACCGTCGCTCGGCTACCATTTCCTGTAGCCGCCGTTCTTCCTTTATAACAGAAGTTTACAATCCGAAAAACCTTCTCCCTTCACGCGGCGTTGCTCGGTCAGGGTTTCCCCATTGCCGAAAATTCCCTACTGCTGCCTCCGTAGAGCAATACGGCAGG
+
0*///9,.060.3.+,,-01;7/4..'.+-.3997:0-32,0525.-483453477250)6.44819'%,20,/2.1-/34.3.1./955+8**).*-028:8574582032)*2$)$%**-5-5820/*-65/0044247:260/-007:<:3743.1545:453*2,108/6++%(-41465668:931/50,/$*%,,***)&&022//-0545.4;:*)--461;94.035-*09255-6,+494224629236010176:;:265+)(+*(+--5513/,.5+)0../2510137*-8594437:5,,,/038-,$(*0,.0.6010-2-7---89878/+1%,'%&(,0,',*+-..0/00++()&''',2337755*3*./298:889985<10/6420131./,'+,.010,+$')/-//122,,),-474&154:0///738:87675310.455/3443335648977743044./1-44+'$$$%$300%*/-4,1.;;:9;9789-9)*+:1/4-7(81272-13/000:775,-07065:&50745)*&)++*):3+-+').24<:76:<63:23)'/2(.+,-++,/142+*,).'&(/+.0-+('+*,.0347/00/0979955:60,-./--,(-+++-),23,&&''..*$%(.-/(/145./($'$,(-.044;51+**21)&)+8.9.(+.-98-1*/(()+-.689:1&)+*())-..488579)6;869;8696;656<9867:31+,(/0434474-9+2*./)+5++)+))*'&%,)&(((,)(,1+++))1-&34445;667+83024-3*%&'+0+*&(-6*(),26()0--14,+/.')++10/'%%%%.+2713:232024,01;3,.0031,2-345,7--.+.,.0404,,5,-(++%(-,4.2845/90009686,%(),*3(+&().6/910)()(%/*02:/-2$/'(*+(.1.2+-*%.))2;36:887434;49:45896025)/5.0053((*,*0;8-37<:9523779,4/.2*./7./:511-,(*.001---.-:88(/4+1:2,9;:*-009956;9:5766**..2.,($(%(.313/+''''(*&.'('%$$
@3ab969e3-38ad-4a13-bc3e-27703148e01a ch=208 read=118669 start_time=2019-12-13T03:09:19Z barcode=BC01 runid=2c9cf7bc05858273f10e7d7ec552fc0bd742dc3e
CTCCACAGGAGGCAGCAGTGGGAATATTGCACAATGGGCGCAAGTCTGATGCAGCCATACCGCGTGTATAAGGCCTTCGGGCTGTAAAATTTTCAGCGGGGAGGAAGAATTAAAGTTAATACCTTTGCTCATTGACGTTACCGCAGAAACACCAGCTAACCCGTGCCAGCAGCCGCGGTAATACGGAGGTGCAAGCGTTAATCAAGGAATTACTGGGCGTAAAGCGCAGGCAGTTTGTTAGTCAGATGTAAGTCAGGCTCCAGCAGAACTGCATCTGATACTAACAGCAAAGGTCTCGTAGAAATTGAATTCAGGTGTAGCGGTGAAATGCGTAGAGATCTGGAGAATACCGGTGAGCGGCTGGACGAACTGACGCTCAGGTGCAGCGTAGAACAAACAGGATAGATACCTGAAGTGATCCACGCCGTAAACGTCGTGACAGGTTGTGCCCTTGAGGCGTGGCTTCCAGGAATAACGCGTTAAGTCGACCATACAAATTACAGCCGCAAGGTTAAAAAGCACAAATGAGTCGGCGGGGCCGCACAGAGCGGTGGGCATGTGGTTTAATTCGATACAACGCGAAGAACCTGAGTCTTATCCGGAAGTTTCAGAGATGAGAATGTGCCTTCCGGAACCGTAGGACAGGTGCTGCATGGCTGTCGTCGGCTCGTGTTGTGAAATGTTGGGTTAAAGTCCCGCAACGAGCGCAACCCACTTATCCTTTGTTGCCAGCGGTCCCGGCCAGGAACTCAAAAGGGGACTGCCAGTGATAAACTGGAGGAAGGTGGGGATGACGTCAGAGTCATCACCGACGGGGCTACCGATGCTACAATGGCGCAGCAAAGAAGCGACCTCCCGCGAGAACAAGCGAGGACCTCATGCGGTGCGTCGTAGTCCGGATTGGAGTCTGCAACTCGGCTCCATGAAGTCGGAATCGCTAGTAATCGTGGATCAGAATGCCACGGTGAATACGTTCCGGGCCTTACACACCGCCTGTCACACCATGGGAGTGGGTTTTAAAGAAGTAGTGCTTTAACCTTCCGGGAGGGCGCTTTAATGATTCGTGGCTGGGGTGAAGTCATAACAAAGGTAACGGAAGATAGAGCGACAGGCAAGTAGGTTAGTGCAAACTGGCACCAGCAATACGCGGG
+
+-/.&($,+*02/+01/0510*,+,/60/-../944;+,'+,5-2521231-,)-)0*'-90443-/--)')%+)''*&0/..++,5.(*'(2,..1.07+).'.**$%)&-,(''*42--.-/0,%&('(0,,*+%((%)-%*)%+*)+(.*'%.+/),&((0,/))&)('/*,,/.+6--'2+2'',+)+)(*21355420-/&)(%+&(*+-552/0154)*')%,--%.+//')*()./03353/1/*,4++))&(&'$''(*-.2//./.++&)%$$''%'#(&+'&(++'*,/.,+&'$'&(***,&++,*''()021+..)($()),')),,..70.+)-10/1+2-,'&'-'.#''*(%%'-$(%(#&)//3.,*(%,+.0.0/+/016*(*/&($')**+)$%''&)%%//0)+,04263;51)%'%$%%$%**),&''-1'(')*.10-''(*'(+'$+((&&%&$%+'+0,($(**'.-%$%$&'')(/11298).*-))0*012))%&$%'*.,''$$&)0.&-.+-)$%&'(&'&*-14.,'*&)('+,05,/310.('*')++*&+)+2'*(+(')''*')&''-+%*%*'+;.).-,--0.-(*02.0+-*+-0&+(0(.*('&*569.79:84++*'**.+*),-//,&%()0001/6+++,.,(%,0,431124*+,-+&$)*%.&&-/./2+21*#(+,101%%.'%/*&.2005*5/14'2,49&4/134475:5'.0+((('$*)$)***,4;64452//)(),,+/22((*,244//+%(&)-.)*%(()*4$,(()(''%%)**.*+*,/---,*,'#$,.(&&'&--,-41-)*(+.$&'&).,(,+')-,+(((&*%%&()&('')-3-,,-/*3)0+))#$()'&'+()''(&&&-'()213./-),(/.0)(''%&()++.0363/.,(*52/0,+.-...46+,,).+/)&,',''%#$%(*-3-02(()-'+(.+)0'-)'(().)*,)$*+)%'&$&$)('%&&%*(&%&)(((4+'.-)($&&'&&$'(*0,$$$%%&$&,,(+('&()0&+'',,1(+3*-,*&-(./03.,'+*+*-#,&(&'%((,+.*+''%(####%$$(%&%&#$%$$$#$%&$%
@fb6a9079-4e24-4abe-8294-bc4370f6ae16 ch=300 read=91619 start_time=2019-12-13T03:09:49Z barcode=BC01 runid=2c9cf7bc05858273f10e7d7ec552fc0bd742dc3e
CTCCTGCAGGAGGCAGCAGTAGGGAATTTTCGGCAATGGAAACCCTGACCGAGCAACGCCGCGTGAAGGAAGAAGGTTTTCCAGTTGTAAACTTCTGTTATAAAGGAAAAGAACAGCGGCTACAGGAAATGGTAGCCGAGTGGCAGTGCTATTAAGCCACGGCTAACTACGTGCCAGCAGCCGCGGTAATACGTAGGTGGCAAGCGTTATCCGGAATTATTGGGCGTAAAGAGGAGCGGGGCGGCAGCAAGGGTCTGTGGTGAAAGCCTGAAGCAACTTCGGTAGCTTCGCCTTAGAAACCGGCTGGGAGTGCAGGAGGAGAGGATCGTGGAATTCCATGGCGGTGAAATGCGTAGATATGTAGATACCAGTGGCGAAGAGCGACGATCTAGCCTGCAATGACGCTCAGTCCAGCGTGGGGAGCAAATGAGTTAAGATACCTAGTAGTCACGCCGTAAACGATGAGTACTAAGTGTTGGATGTCAAAGTTCAGTGCTGCAGGTTCGCTTGCAATAGAAATTCCTCCGCCTGAGTAGTACGTTCGCAAGGAGTGAAACTCAAAGGTGGCGGGGAGCCCGCACAAGCGGTGGGCGTAATGGTTTAATTCAGTAGCAGGAACATACCAGGTCTTGGCTTGTACTCATACAAAAGGCTCCAGAGATGGAGAGATAGCTATATGAGATACAGGTGGTGCATAGTTTGGCGTCGAAACCGTGTCGTGAGATGTTAGGTTAAGTCCCGCAGGCTGTCGATTAGATTACCATCATTAAAGTTTAGGGGACTTTCGAGACTGCCAGTGACAAGCTGGAGGAAGGCGGGGATGACGTCAGTAAATGCATGCCCTTATGACCTGGGCTACACACGTGCTTCCACAATGGATGGTGCAGAGGGGAAGCCGAAGCCGCGGTGAAACAAGAGCCCATAAAACCATTCTCTTGGTTCGGATTGTAGTCTGCAAAACAAACTACATGAAGTTGGAATCGCTAGTAATCGCAGGAATCAGCATGTCGCGGTAGGCCCGTTCTCGGGCCTTGTACACACCGCCCGTCACACCACGAGTTGATGTACCCGAAGCCGGTGAAAGCAACCGCAAAGGGAAGGGCTGTCTGGGTGGGATTATTAGGGGTGAAGTCGTAACAGGTAACCGGAAGATAGGCGGCAGGCAAGAGCAGGTTAACACAAAGACACCGACAAGCACCG
+
'(*1*%+$),%()((*('*,-(**%%-)*+--41383/)-/+27-,,-0/-.,,-)/-::11022596.5,)+('.1:74/($)(-'++,'),.662030147+-+25,*'+1,$-,.4/216(-(+.+/12+++7+.%''-%-$'($','.,.(%%()+,//.-0,//319/81//0-3581.-,+3(%'*(//4.-21/.+))/64309-*)*),4-138::0.,08+((/,)-.(./,+-*)%'%&(&11/1001$'2),40.20/,,)&+%%&('&(&%)$$$&*&'((),&..&0''%&&,/,'()5.-2,),)('&/3./2)5+*4*7+982**'&)41-+22.14./33550/&*&((&'*/*18696,,)('/03::.-/.*&.0512.5,(*/0478:6728%'%%&*%+,)&(00;93*++-.1**+4239-,+201/5&)).1&)(02)+)++/./.01*./114;4:3;789741/1:977:60--.()(+/,$'&(*-082-&*'%+('(*1:23301.-.*(.--/290-.2/(&$%%%&/1*,1/4*-'/)%*+-)*%&/9-,,*.+.+--978.**%-&(*/58;7('(&%%(%%$$$&'(+''%'(1+0).,4.0())*'+-//.*,)&-./.*2/49+****,998+***+7563310/.))..179.5..83443362028),&%&,-*-.,(,'0+/687.+2/4335(-44;79/828/(+&&$$##&*)$0'(&&()++4-))$&&()%-+/)'*/6,&&+'&%&#(%--02311102132/015/*..)))*)()3032465*+*+$)(*),*-./005(.1//176823:421,,+++-*0.,--+))*./.3:996/1124,+,,+**1*,(&)*,4:664/-,))%&&(&('30+'+)29628339--()(%*03--.'*'')6581,&'')''%''&*.,0**-1/.62827844./301+1)(&%&$&&('(&**++4224,.-,+&&%*)'&)-/.4-558483,00,*++0:154'&32,..12043/0/-+++$())5-&)+)1;7:++&'$#$&)15.509**.*/-*/,/+*)'%'1++-3.*9*&-+&++0),+/,()*$/%%,&-+)/;4;1:1:.-,+,-'(%'&%'+.*&%'%+111332//.),0+-1550+,)-,$'$%&#
@b782edf6-c2ea-4d38-8129-3119193b663d ch=101 read=98030 start_time=2019-12-13T03:10:05Z barcode=BC01 runid=2c9cf7bc05858273f10e7d7ec552fc0bd742dc3e
CTCCTACGGGAGCGTAGGGAATTTTCGGCAATGGGAAACTGACCGAGCAACGCCGCGTGAAGGAAGAAGGTTTTCGGATTGTAAACTTCTGTTATAAAGGAAGAACGGCGGCTACAGGAAATGGTAGCCAGTGACAGTACTTTATTAAACGGTAATACGTAGGTGGCAAGCGTTATCCGGAATTATTGGGCGTAAAGAGAGGCAGGCGGCAGCAAGGTCTGTGGTGAAAGCCTGAAGCTTAACTTCCAGTAAAATACCATAGAAACCAGGCAGCTAGAGTGCAGGGAGAGGATCGATGAATTCCATGTGTAGCGGTGAAATGCGTAGATATATGGAGGAACACCAGTGGCAGGCGACGATCTGGCCTGCAACTGACGCTCCAGTCGAAAGCGTGGGGAGCAAATAGAGTTAGATACCTAGTAGTCCACGCCGTAAACGATGAGTACTAGTGTTGGATGTCAAAGTTCAGTGCTGCAGTTAACGCAATAAATTGCTCCGCCTGAGTAGTACGTTCGCAAGAATGAAACTCAAAGAAAGGAATTGACGGGGGCCCGCACAAGCGGTGGAGCATGTGTGGTTTAATTCGAAGCAACGCGAAGAACCTTACCAGGTCTTAACATACTCATAAAGGAAAGAGATGGAGATAGCTATATGAAGGATACAGGTGGTGCATGGTTGTCGTCAGCTCGTGTCGTGAGATGTTGGGTTAAAGTCCGCGACGAAGCCTCGCCCTTATCGTTAGTTACCATCATTAAGTTGGGGACTCTAGCGAGACTGCCAGTGACAAGCTGGAGGAAGGCGGGGATGACGTCAAATCATCATGCCCCTTATGACCTGGGCTACACGTGCTACAATGGATGGTGCAGGAATCAAGCCGCGGTGAAGCAAAACCCATAAAACCATTCTCAGTTCAGTTATCAGTCTGCAACTCGACTACATGAAGTTGGAATCGCTAGTAATCGCGAATCAGCATGTCATGGCAGTGAATACGTTCTCGGGCCACACACCGCCCGTCACACCATGGGAGTGGGTTGCAAAAGTAGGTAGCTTAACCTTCGGGAGGCGCTTACCACTTTGTGATTCATATTGACTGGGGTGAAGTCGTAACAAAGGTAACCGG
+
&(+3678-51)&&%&'),*$$()).)+1553300*(-),&'(2:4714511.363657224.3.0(*/0.39:-83://9/3*0-*,368/80.-993*.-+(.9/--(/*)+22,1.+22+562002*%)*,*3-270-.5+*244/&-*))/**,9764,+,+504:25151114,,0()*+)14+0775004+(),)++3*+131:632*5*)*001542586467019902-++.,8,),9+)'-..1)$$%(+,/1+,3-.5,(,)),-.+)))'43//1*&)'*7//6,*.+).0///,-+,*))++31*)+20,.18497:9882541.1-01/289&'()2-'(3-571/'*,123786747/-.00/01-1'**,,%).*(--0(*.(&+,4;:6&(')(..,4355;(((1,,+2(),25:270/&&)./-//4221)*111:181;79244+,.9:24/,,,-2/223232453:43.'/'%'*5:34977+,//185425--'))*)2623.98/0744,'(*))+-/557395197,66*),(-.3682:229',.-1.///052:949695+1,&*././0028/078113-09,,%+*+)+&/./*1/.1227,(*'(*&))+;90,,(')..1132.,1-+/-17:362501/**+/079766:111,/1171/+*++./2-/573;2955618*),24*-563.'(%($%$$')'(-,/261;/-0//4;59887<5.+/-5:<16444,%+,-&+.13.1+*,315349025831+&&),60)8;67:9987589<735799-.),-*)+**-435747:7532/*,)*.44.72;31/.-)+0*-.3'++48-0,/7510-*/080,18:/1:--/2587488:<758,03;;5532+$&*./2423.*/.00.01-/01,2-+01-/0888661/..1412+,,.-,8/22/1010&&*(('*,..933868<-+,-.)(&'+,..19189,./.-.-39-0)0+*)*+020-*+.6*)$$#('+**)('/,.0.52,7,+070305.,33*/06-*++-8;7,/')*'(.*26,(++*0,++'5()'.2(+(22:79-,
@d85f2ffa-d69c-47ff-b283-6f41578e4a2a ch=338 read=45675 start_time=2019-12-13T03:10:04Z barcode=BC01 runid=2c9cf7bc05858273f10e7d7ec552fc0bd742dc3e
CCTTGTTACGACTTCACCCCAATCGCTGACTACCTTCGGCCGCTGCCTCGCGGTTAGCTCACGGACTTCAGGTGCCAGCTCATGGTGTGACGGGCGGTGTGTACAAGACCAGGAACGTATTCGCGACGCATTCTGATTCGCGATTACTGACTCCAGCTTCATGTAGGCGAGTTTCAGCCTACAATCGAACTGAACTGGTTTTAAAGTTTGGCTCCACCTCACGGTATTGCATCTCTGTACCAGCCATTGTAGCACGTGTGTAGCCCCTACACATAGGGGGCATGATGATTTGACGTCATCCCCACCTTCCTCCTGGATTGGCAGGCAGTCTCGCTAAGAGTCCTCAACTTAATGGTAGTAACTAACGACAAAGGGTTGCGCTCTTGCGGGACTTAACCAACATCTCGACACGAGCTGACGACAACCATGCACCACCTGTCACCTGTCCCCGGTTGCTCGATTAAGAGTAATGCAAGGATGTCAAGTGTAGGGCGGAGTTCTTCGCGTTGCTTCGAATTAAAACCACATGCTCCGCTACTTGTGTGCGGGTCCCCGTCAATTCCTTTGGTTTAATCTTGCGACCGTACTCCCCGGGCGGAATGTAATGCGTTAGCGGCGGCACGGTGTTGAAACCCCACACCTAGTATTCATCGTTTACGGCGTGGACTACCAGGGTATCTAATCCTGTTTGCTCCCCACGCTTTCGAGCCTCAACGTCAGTTACAGTCAGAGAGTCGCCTTCGCCACTGGTGTTCTTCCTAATCTCTACGCATTTCACCGCTACACTAGAATTCCACCTCTCCTCTCCTGCATAGATAACCAGTTTGGAATGCAGCACGGTCAGGCCCGAATTATTTCACATCCCTTAATGTCGCCTACGCTCCTTTGCGCCCAGTAAATCCGGATAACGCTCGCCACCTACGTATTACCGCGGCTGCTGGCGTAGTTAGCCGTGGCTTCCTCCTTGGGTACCGTCATTATCTTCCCCAAAGACAGGGCTTTACGATCCGAAACCTTCATCACTCACGCGGCGTTGCTGCATCAGGGTTTTCCCCATTGTGCAATATTCCCCACTGCTGCCTCCCGTAGAACG
+
-'-)).3*,-&.4772/560+3.0/1+*)*')+7398/;14/764.*+''+(0.2-,.00-.2834687%*')$)+)%&(&$)+/,-/./0/8980/1%('''.20--.+&6-070-656:1-./051213:87769,+++*03812,+%)*1.(*,.71586898;:2/03;/,,,-*(+,0000--.-***++4:80<<-+8.-1::18177:1254/&)+000.700/50/-.-,,/.),.5/36*)**+*11124.*(--00,)).//--,*69:,6.2/111/6;70012+++,-8:4.046886455432+2-$+-(-2-1788654514.+*-.15301/-21,3,+6/,-.7:7658532649,2:52:2857,**'*2/60,,3+0&'%-//0114333403/-/0123572:252;12/0-2/,30120.)))%')325)('+($')+91:020'(''-7578/5(0*75--,/-2750*3+(',')8;7171.04,5+,-72+()1)68:-6921133562*++...,6+)(*.0,25/586*024%0'/*+35//1-5.,++,3511379;.6-001/7,-156*1,*))*(6-4498;433362-40*----.740/6/,11)%(*.4/(-./.4,,.954;9%0,71217:733+39182.0.051298372-4;-).-8<;0.0**08,,%$),.-+*&*,121494347892.),,.13299;8<9:<<9999:678<9840(*1865471221212;:769:1354578720.50806%'*-42120103///0////34/'0-.:5<;487885..--'(&(&&$)/5/*&%'2+)-;3--/0,46'%%2-2,10+085*5/128%%)%#('/.*&)*,.,+33/4(')+**-./9:5123/-324123,27,,///,.'(+)(+./819-//6/)+''*1/6)+)*)-2()*:552.(03/00536:8*7.'*-,&4;9257-*+.0--%$/3.288<::;:/4430321374408..---.//-3:/4:9,67;1-,;0118494345396,#+')($%**,39+,3-*&.)%
@38809183-51db-42a1-aafa-eff948f1cf2a ch=55 read=66558 start_time=2019-12-13T03:10:04Z barcode=BC01 runid=2c9cf7bc05858273f10e7d7ec552fc0bd742dc3e
CCAGTTACGGTACGACTTCACCCCAATCATCAATCCCACCTTAGACAGCTCCTTCCTTGCGGTCAGGCCACCGGCTTCAGGTGTTATCAACTCGTGGTAGCGGTGTAGCCAGGCGGGTGTACAAGGCCCGGGGCATATTCACCGCGACATGCTGATTCATGATTACTAGCGGATTCAACTAAAGATCGGTTGCAGACTACAATCCGGGCAGAATGGTTTATGGGTTTTGTTTCACTACTCGCGGCTTCGCTTCCCTCTGCACCATCCATTGTAGCACGTGTGTAGCCCAGGTCATAAGGGGCATGATGATTTGACGTCATCCCGCCTTCCTCAACTTGTCACTGGCAGTCGCTTCAGAGTCCCCAACTTAATGATGGTAACTAACGATAAGGGTTGCTGTCGTTTGCGGGATAACAACATCTCACGACACGAGCTGACGACAACCATGCCACCTGTATCTCCATATGGCTATCTCTCCATCTCTGGAGCCTTTATGAGTATGTCAAAGACCTGTGGAGTTCTTCGCGTTGCTTCGAATTAAACCACATGCTCCACCGCTTGTGCGGGCCCCGTCAATTTGGAGTTTCATTCTTGCAGACAGTACTACTCAGGCAGATACTTATTGCGTTAACTGCAGCGCTGAACTGACATCCAACACTTAGTACTCATCGTTTACGGCGTGGACTACTTCGTTATCTAATCCCTGTTGCTCCCCACGCTTTCGGGACTGAGCGTCAGTTGCAGGCCAGATCGTCGCCTTCGCCACTGGTGTTCCTCATATATCGCATTTCGCGCTTTACACATGGAGATTCCCACGATCACCCTCCGCCACTCCTAGCTGCCTGGTTTCTATGAAACTGCTGAAGTTAAGCTGGGCTTTCACCACAGACCCTTGCCGCCTGCTCCCTCTTTACGCTTAATAATTCCGGATAACGCTTGCCACTTTCACGGCTATTACCGCGGCTGCTGGTTAGCCGTGGCCTTTCTAATAAAGTACCGTCACTCGGCTGCCATTTCCTGTGGCCGCCGTTCCTTTTATAACAGAGTTTACAATCCGAAAACCTTCTTCCTTCCGCGGCGTTGCTCGGTCAGGGTTCCCCCATTGCCGAAAATTCCCCTACTGCTGCCTCCCGTAGG
+
:,&+7/)+&,*--.)369;83:93/6288986:.75-*3032'3(4'014444:4/3/./8:23/1638-/0-,*/.5)654438400,0,/*'(&&)&)))&&&%%((&(283'0-025.3874916(/16221766<867:04558:;:;;;::;6''-3/9//+-,,)*+2/()&$+%*)*(+-%,,42736764132:/5+*335-+',-3:9<-,-:<08::/23;;5//,*+,-,0-6//:1((**-3'(,('**,518::037.-.//)*/0674..+50+(++*,00.*,*/*2%,(),/+1;-,,62135-42++34/5.%()+*+*0-/187-/''(1.-%'(/'))*,/-88*0,+--0/.03855110..10-,*,1.()/(1+*##)+*58)),0/*('(&&'2*,.654/2220%',+1///016084*471)&**(2906)*056--%1+1.461/2.-.+1956764335'(.25;6.0/')+-8563*3**/)+))+/2,-/;86;:89/9.+-342-.-7-7;3/3//0/0//291482-5++%&'&0-496,*-00/0:3/+'*+6;569;07.,,%+(/&).---**,./747+-+.)+//./9./.17160346012(2343-+/*+1150--.+%(&%((&&'-/289-693+..:0006:8974*),%)&+-/75797491.-10--+132,+.+-,:7/,;:941,('*,7714/4/0.,5252239:589762*4328:57878.37<9956(,,1))*#&)+33-&(%&',***+*.15-'&)/+97+'-,/11(+*'*,*',/*'),++(4454563264;22),1,)(&%)%),+,)*.3,'%&&-46166**)--./.0536,+($&)(39.--,)52,-183/00,)(,21798/8-5.:99863,1)(/-$&,+((&'&&&(*,3-5:675;77100(*)-/./4.3.2)',30--4/.7:/*,))-..,&&('&(''%*-)099-/-+*(1/6/14-,,*))57+(++.0,(*(-;902/32/1.09:82;9<98:98315''(,-,,0,+,.04:94/0+)38)5;9-*8.,46218974;8-4+''44277567580*(+*/,
@cd691e8f-a221-4f08-9ae7-6c1179a0b32a ch=228 read=87010 start_time=2019-12-13T03:10:14Z barcode=BC01 runid=2c9cf7bc05858273f10e7d7ec552fc0bd742dc3e
CTCCTACGGGAGGCAGCAGTGAATTTTCGGCAATGGAAACCCTGACCGAGCAACGCCGCGTGAAAGGAAGAAGGTTTTCCGGATTGCTTCTGTTATAAAAGGAAGAACGGCGGCTACAGAATGAGTAGCCGAGTGACGTACTTTATTAAGAAGCCACGGCTAACTACGTGCCAGCCGCGGTAATACGTAGGTGGCAAGCGTTATCGGAATTATTGGGCGTAAAGAGGGCAGGCGGCGAAAAGCAGGGTCTGTGGTGAAAGCCTGAAGCAACTTCCAGAGTAAGCCATAGAAACCGGAGCTAGAGTGCAGGAGAGGATCGTGGAATTCCATGTGTAGCGGTGAAATGCGTAGATATATGGAGGAACACAGTGGCGAAGGCGACGATCTGGCCTGCAACTGACGCTCAGTCCCGAAAGCGTGGGAGCAAATAGGATTAAGATACCCTAGTAGTCCCGCCGTAAACGATGAGTACTAAGTGTTGGATGTCAAAGTTGGTGCTGCAGTTAACGCAATGAGTACTCACGCCTGAGTACGTTCGCAAGAATGAAACTCAAAGGAATTGACGGGGGCCCGCACAAGCGGTGATTGGAGCATGGTTTAATTCGAGCAACGCGAAGAACCTTACCAGATCTTGACATACTCATAAAGGCTCTCAGAGATGGGAGATAGCTATATGAGATACAGGTGAGGGTGCATGAAAAGTTGTGTGAAAACAAGTGTCGTGAGATGTTGGGTTAAGTCCCGCAACGAAGTACCAACCCTTATCATTAGTTACCATCATTAAGTTGGGGACTCTACTTGAGACTGCCAGTGATGACAAGCTGGAGGAAGGCGGGGATGACGTCAAATCATCGTACCTTTTAAACCTGGGCTACACACGATGCTACAATGGATGGTGCAGAGGAAGCGAAGCCGCGAGGTGAAGCAAAACCAAACCATTCAGTTCGGATTGCCCAGTCTGCAGCTCGACTACATGAAGTTGGAATCACTAGTAATCGCAGATCAGCATGTCTGGTGAAGATACGTTCTCGGGCCTTGTACACACCGCCCGTCACACCACGAGTTGATAGCACCAGAAGCCGGTGGCTAATAACCGCAAGGAAGGGCTGTCTAAAGGTGGGATTGATGATTGGGGTGAAGTCATGTAAAGGTAACCGG
+
,//1.-407/(/-)()((%%%('+5;4+,0-+811.-5-,:.++/24/157759698/-0-.*+')*/2+.1-10;95..-/('$%&'82971+&'),6*2/)1+-885:/1/-,*-''+.+*)%$%(*2.&((+65/1/.0;3-8,6+&,-).0-/04///42304*/(&&'%+*-/42,5/0+6234/800642301025102*0--6.*7,::;973:2+('.--/0;<;7;0+&',(&'&,24/*'%&'-.*.+*(270//1---++3,9'''%()35+5825+*/1.-*$&%%*+,-+.-0/,44*,)-3)*,,17-5,6,53..--+0/1/3641283/29:89782..'+/0*/-,2.-3,13062'(2',(+-,,-00/366<556532/.-+'*,+%')*1/+**)'*,/2;:)*./;;2(/5.-4,('*8498+*)).+/.43(*12036;3/*(/.+00259:868-9,8-672697;53*'&'&&(*-8575:0600119-**((-100&)+4;3++%'(436<:1530/488829:12755*+,,/51868,030)+1,)-35/('(.+()%,%3)((+(,.+.;73,607*,(**%)&'''*)*/+0++*+3)+%*&-1--.34-441++/6+11210*.'&'.00197+-/8+78878255546857004*)%'*%-)0064627),*7---)%&.1++--*.+1477625576593:63702./39+,4534,)'%#%)%+.,.1*0(/,%+)'(+,/6:8::566653/9/;;17794+%&(&),.212(16221,)'')(*1(*-.0.4./2./*%,3-4456:3463;91/-14)0)1)&*-*(&%++'(,,.0.-+,*.//335/'-((.29893,**)+-,3,,.,-439.2767/.,+)'++%(5/)%)%&*,797262)*15:57*3)(&'%(/072,2.'/028933..&())*)---&0.66-/12.+3,,+./&*+-(()+.//-))+-+,.-'4358-.26553888.2/-.54//).41266001.1.2.,-)'(&*.00-++%($$%((().20,.'&&'),3123/211+.))(++,,.43.55+-6,145,1--01.+3,156-+*--(-3*2-,..*-.12:8979
@e016a82b-68fa-4146-8fd7-f115226830bd ch=157 read=49676 start_time=2019-12-13T03:10:23Z barcode=BC01 runid=2c9cf7bc05858273f10e7d7ec552fc0bd742dc3e
CCCGGTTACCTTGTTACGACTTCACTGATCATGAATCACAAAGTGGCAACGCCCTCCCGAAGGTTAAATACCTACTTCTTTTTGCAACCCACTCCCATGGTGTAGGCGGTGTGTACAAGGCCCAGGGAACGTATTCACGTGGCATTCCGATCCACGATTACTAGCGATTCCGACTTCATGGAGTCGAGTTGCAGACTCAATCCGGACTACGACACTTTATGAGGTCCGCTTGCTCTCGCGAGATTTCTCTTTGTATGCGCCATTGTAGCACTGATGTGTGGCCCCTGGTCATGGGGCCATGATGACTTGACGTCATCCCACCTTCCTCCAGTTTATCACTGGCAGTCTCCTTTGAGTTCCCGGCCGGACCGCTGGCAACAAGGATAAGGGTTGCGCTCGTTGCGGGACTTGACATTTACAACACGAGCTGACGACAGCCATGTGCAGCACCTGTCTCACGGTTCCCGAAGGCACATTCTCATCTCTGAAAACTTCCGTGGATGTCAAGACCAAGGTAAGGCTCTTCGCGTTGCATCAGATTAAACCACATGCTCCACCGCTTGTGCAGGCCCCGTCAATTCATTTGAGTTTTAACCTTGCGGCAGCTGCTCCCCAGGCGGGGTAACCAACGCGTTAGCTCCGGAAGCCACGCCTCAAGGGCACAACCTCCAAGTCGACATCGTTTGCAGCGTGGACTACCAGGGTATCTAATCCTGTTTGCTCCCCACGCTTTCGCACCTGAGCGTCAGTCTTCGTCCAGGGGCCGCCTTCGCCACCGATTCCTCCAGATCTCTACGCATTTCACCGCTACACCTGGAATTCCTACCCCCCCTCTACGAGACTCAAGCTTGCCAGTATCAGATGCAGTTCCCAGGTTGAGCCAGGGGATTTTACATCTGACTTAACAAACCGCCTGCGTGCGCTTTACGCCCAGTAATTCCGATTAACGCTTGCACCCTCCGTATTACCGCGGCTGCTGGCGCAGGTTAGCCGGTGCTTCTGCGGGTAACGTCAGTGAGCAAAGGTATTAACTTTACTCCCTTCCTCCCCGCTGAAAGTACTTTACAACCCGAAGGCCTTCTTCATACGCGGCATGGCTGCATCGAACTTGCGCCCATTGTGCAATATTCCCCTGCTGCGCCGTAG
+
54+14/8./040/0:-00,68<731'&(.74654/+-*12850/0(%%%(+370,2+)*/5/91967,(*+-%&)*6-5:94,244,47.&'(090,01*+'%#-*+-5,-.0058:93;09.*08/253.872;1..0109546<74/0113011217.))*+1224/4*)'/052466/)*+0,*-*4*0**/114(9-0*-017/../.0+,,80/63131040,..5-00500+*)%'$%*1.174;8/,132455:854.%%%'$$*)',&/)))0/72+)0767-404977<9:000-.01766639:914:4+03498505-./696./.00/311058757&%,()00360,,+/232:48:63538451428193-51,55491215377795638:/--&%%''06+((*-(,1012133+,,,-,137.2$&'-,66543,)(*00-1288:274+-6-3001224,(*-4636+**04/-132;35::;:014'0+4761(/-067-81788<878160//449&&-0,<;:570),4.1113/13,---,-('$++745-+-65:7;70:<4-/31<<8.875/8*,,0/))*(%+,/::1,--()&(#+&(''+,))*)3///776/1*+%%(.()'03*-0.095/+-/74406-03,-840313475:6*0&32226736548;081,/-/01,7-,+-,3;6141624-$)()/:0--/./0--/685;<49989/++++)'040-,048;6<647<514'&0-54--'((.0.6332314/5<;879;77642)-*''+/'7)/**,1345660+382544.+,-.,/./13/1.(,,+38-./878::9<362,+-0-.%2//-,43*'3-,)&')*742/+**1-98<8:<+3;99:8;771(&%&'-,30.--/695;4832545468191//)3:8//*%&)+5.1861510166-8)($+$(-,.++1/-83./243:983:800766760224577./'(&.),71000783445:*490-,/7<1,/6817/02*..31-02.45/&&*1+677<58<8565+*+*,/2//2./22/34+&&*.,-.33:/%(*',+-++/012696*()+(,-$')()++
@ec361e61-9561-4ea9-94f9-bfb67a3e6b0f ch=492 read=81561 start_time=2019-12-13T03:10:20Z barcode=BC01 runid=2c9cf7bc05858273f10e7d7ec552fc0bd742dc3e
TTGTTATGCCTTCGTTCCAGTTACGTATTGCTGGTGCTGAAGAAGTTGTCGGATGTCTTTGTGTTAACCCTGCGCACTGTCGCTCTCTTCCGGTTACCTTGTTGCGACTTCACACAATCATCAATCCCACCTTAGACAGCTCCTTCCTTGCGGATTAGGCCACCGGCTTCAGGTGTTATCAACTCTCGTGGTGTGACGGGCGAGGGTATGTACAAGGCCAGAACATTCACCGCGACATGCTGATTCGCGATTACTGCTTGATTCCAACTTCATGTAGTCGAGTTGCAGACTACAATCCGAACTGAATGGTTTTATAGGTTTTGCTTCACTCGCGGCTTCGCTTCCCTCTGCACCATCCATTGTAGCACGTGTGTAGCCCAGGTCATAAGGGGCATGATGATTTGACTCATCCCCGCCTTCCTCCCAGCTTGTCACTGTAGCAGTCTCGCTAAGTCCCCAACAATGATGGCAACTAACGGTTGCGCTCGTTGCAGGACTTAATAACATCTCACGACACGAGCTGACGACAACCATGCACCACTGTATCTCATATAGCTATCTCTCCATCTCTGGGCCTTTATGAGTATGTCAAGAGACCACCAAGTAAAGAGTTCTTCGCGTTGCTTCGAATTAAACCACATGCTCCACCGCTTGTGCGGGCCCCGTCAATTCCTTTGAGTTTTCATTCTTGCGGGCAGTACTACTCAGGCGGAGTACTTATTGCACGTTAACTGCAGCACTGAACTGACATCCAGCACTTAGTACTCATCGTTCACGGCGTGGACTGCAAATTATCTAATCCTATTTGCTCCCCACGCTTTCGGGACTGAGCGTCAGTTACGGAAGCCAGTTCGCCTTCGCCACTGGGTGATATCCATATATCTACGCATTTCCACGCTACACATGGAATTCCACGATCCTCTCCTGCACTCTAGCTGCCTGCTGGTTTCCTGTAAAGCACTGAAGTTAAGCTTCAGGCTTTCACCACAGACCCTTGCTGCCGCCTGCTCCCTCTTTACGCCCAATAATTCCGGATAACGCTTGCACCCGCCTACACGTATTACCGCGGCTGCTGGCACGTAGTTATGCATTAACTCTAATAAAGAATTACCGTCACTCTCGGCTACCATTTCCTGTAGCCGCCGTTCTTCCTTTATAACAGAAGTTTACAATCAAAGAAACCTTCTTCCTTCACGCGGCGTTGCTCGGTCAGGGTTTCCCCGTGCCGAAAATTCCCCTGCTGCCTCCCGTAGG
+
%--4)(($(%'+'')17+(,/.%)(,+-1/12756699971.-((-0/.0-''-&3.5:9-6609-/-7)*+/*-+-.4:85,+*('./00'0*6(+3/6,0+%%*')+&)'+%()3*'),,3:083+)/+0/)--.)//.388::,3++,,4&4*.36:5)+1.50485&0/**,4012/4-+*(*.3776.+,.42972.$).'&&+,43444,..,(),)'(**2456++),,2569874270+,1-4.,,+$((')+101+.*/196250+,)*)++008/2,,++.(++71/+*,3/,%,+*05/9;/17)7-7:<-)*20.(*+-(&-0.290+,5+162*-0000287;8857:+*.01,-+***(*)-.521*2.6/../)16014.-,,,25:*('*(..2:7:0-/0588937+),-023-346750-+*'./04+-243*((*,792,,),7...404-/-,.65///1079576:+:*)+&571,-+.,)-403211,%'*+./6/,1--.//5&32//2&'%(&+-''&%)(-.286889211117400-/'((01..//)*('))*1---/04.10++')**+''&&)%&'01,(').6325-))'*)$(6-7,-.5/7;86;///058/7.+0/+-.,-.05262-44)&(*,3-9.-/0.*',389+547:02,,.&)'1+',+//+-//'-)+$,(&)*-.6./80/-0/1410++*-./6577785.----693,/&.',-,(/,-0998784530./-6122693/,&&+)&(1-/1031.34)*,4,%*,39;-),0,/2*/)784562(,/2685-8,$,','('+-(0%20674462--1*+,-4*(&$-%(*4-.12269834.-).813-%+)+-))()(,+1+,.40,+*(,,2(*,235400+..01+125477.*&&'.,3,+%%&&&.2'-/4,,')()/-+',/74,79139,-+-/++,0264+,1...028589-,++2/+)+*.-,548/***(89;745353667411.4-/*./,$/2/..),-4.7.-493.1/./;8/8-*%++,/2631002&2&'))*-%-,,3;2'&'('(:;766((*,*(/,,,169+1;8/,,.10/.1),5/48323-&%''*-5/0+)3))5<6/2.500'*)%/70894:52931040$'(,-67/7/++-/-;79,/7/0;,010)$&'**(-78/3170)&'(20,*/)-4++967+
@8149a221-34bf-424d-adb2-de82e8f668c8 ch=462 read=54486 start_time=2019-12-13T03:10:32Z barcode=BC01 runid=2c9cf7bc05858273f10e7d7ec552fc0bd742dc3e
CTCCTAGGGAGGCAGCAGCAGAATATTACGTGGAAACCCTGATGCAGCAACGCCGCGTGATGATGAAGGTTTTCAGATCGTAAAGCTCTGTCTTTAGGGAAGATAATGACGGTACAGGAGGAAGCGGCTAACCACGTGCCGCTTGTACGGTAATACGTAGGTGGCAAGCGTTATCCGGAATTATTGGGCGTAAAGGTAGGCGGCAGCAAGGGTCTGTGGTGAAAGCCTGAAGCAACTTCAGTAAGCCATAGAAACCAGGCAGCTAGAGTGCGGGAGGATCGTGGAATTCCATGTGTAGCGGTGAAATGCGTAGATATGGAGGAACACCAGTGTGGCGAGCGACGATCTGGCCTGCAACTGACGCTCAGTCGAAAGCGTGGGGGAGCAAATGATTAGATACCCTAGTAGTCCGCGCCGTAAACGATGAGTACTAAAGTGTTGGATGTCAAAGTTCAGTGCGGATTAGCGCAATAAGTACTCCGCCTGAGTAGTACGTTCGCAGAATGAAACTCAAAGGAATTGACGAGGCCACAAGCGGTGGAGCATGTGGTTTAATTCGAAGCGAAGAACCTTACCAGGTCTTGAACATACTCATAAAGGCTCCAGAGATGGAGAGATAGCTATATGAGATACGGGTGGTGCATGGTTGTCGTCTCAGCTCGTGTCGTGAGATGTTGGGTTAAGTCCGCGAGCGCAACCCTTATCGTTAGTTACTACCATTAAGTTGAGGACTCTGAGACTGCCTGGGTTAACCAGGAGGAAGAGTGGGGATGACGTCAAATCATCATGCACCCCTTATGTTATCAAGGCTACACGTGCTACAATGGCTGGTACGGAGAGATGCAATACCGTGAGGTGGAGCCAAACTTCAAACAGTCTCAGTTCAGTTGTAGTCTGCAGCTCTAGGCTACATAAAGTTGGAGTCGCTGGTAATCGCGAATCAGCGTAATGTCGCGGTGAATACGTTCTCGGGCCTTGTACACACCGCCCGTCACACCACGAGAGTTGATGCTGCAAAGCCAGTGACTATACAAAGAGGAAGGCTGTCTAAGGTGGGATTGATGATTGGGGTGAAGTCGTAACTAAGGTAACCGG
+
/-0.-..7**...)33-/./),30+.)$&%%&'*-+15,,-67675*447234:/,+*('++*,++-)00;8960/468794<8/28786845:6&05,*-*--+,((*+,21-0*(,(.**,)+'+)**')'&)+-/24%&&&+*'-%+2($%&'34,0*)/,)66+-0,;.-/(),1,/.,.128655-2,'))&%'/,,10-.(-*+1500121.200/68.14/),'''++).+.&.3)+&)+00++-041:2574.00000/0227(4/.-1029/92,2+8+::5412/02335;73372,-*.+*+5444-0/.3)3/36:%*+)'),+&'**/*34334424493330,+)*(*(,-94861*-53127938;6)*./08.+,)51.*/033;,))/10..32(+-08::<<89()-'(())5269*.92:262;;99951,--8:413*)#&%.**)++11520+,0,,',*'+834,+-%-0155552.//+*5003:42437:-,)&+,.641+&23-4'++-/533746&++273*+.59:49859*+2+)).-&,/2/.1/03(+&*,,)())(..-000*,,71)11-5+))-//99-+*+)22/,-.-0/10116879'6,,5632/.../14/05421'(&1/0202545588979:8/<.:7.9-1-57-('&((*230&35*.,+/1041//181/./17'.),))+,+*343773)-'-,/023:556//3-2,.,-1,,)**&%%*%+3.-,/186677;800/662/(-%1/61+1/0')&$&'**+**'%)&)*(+.4+54:50;11022.1'.,+,*,.2346224:13-%'2(+)'(10244,,,$+551-+-331,/159,.4/.+1570-,-+&..-*&''+.43%%'--*,-+,&#&(&+)*&&&*+-040396.-),)--,,,/0+-.30+*&')+.5;775*5,0)**+-0.++).634;1/13/002915/-+')1,*(('(%$)&,*)-0(0.+((+)*))..+((+,,),-(/167538,6-/73.2)'))+.7/4071..4/.06121,**''-//47:8.8
@99de9c90-e31d-4080-81c6-0d25914db2bb ch=402 read=38492 start_time=2019-12-13T03:10:37Z barcode=BC01 runid=2c9cf7bc05858273f10e7d7ec552fc0bd742dc3e
CCCGGTTGCGCCTTGTTACGGCTTCACCCCAATCATCAATCCACAGGCTCTTTGCGGTTAGGCCCACCGGCTTCAGGTGTTATCAGCTCTCGTGGTGTGACGGGCGGTCAATACCAAGGCCGGAACGTATTCACCGCGACATGCTGATTCGCGATTACTAGCGATTCCAGCCTTCGCTGTAGTCGGAGTTGCGGACTACAATCCGAACTTCAGGAATGGTTTTATGGGTTTTGCTTCACCTCGCGGCCCCGGCTTCCTCTGCCATCCATTGCGTGGTAGCCCAGGTCATAAAAGGGCATGATGATTTGACGTCATCCCCGCCTTCCTCGAAAACTTATCGCACAAGCAGTCTCGCTAGAGTCCCCAACTTAATGATGGTAGCTTAACGATAGGGTTGCGCTCGTTGCGGGACAGCAACATCTCACGACACGAGCTGACGACAACCATACCACCTGTATCTCATATAGCCGCTCTCCATCTGGGCCTTTGTAGGTAATCAAGACCTGAAGTAAGGTTCTTCGCGTTGCTTCAGATTAAACCACATGCTCCACCGCTTGTGCGTTTACGTCAATTCCTTTGAGACATTCTTGCGGGCAATGCTACTCAGGCGAATTACTTATTGCGTTAACACCTTTACTGAACTTTGACATCTTGCCAGGTACTCATCACGTTTACGGCGTGGACTACTAGGAGTATCAATCCTATTTGCTCCCACGCTTTCAGGACTGAGCGTCAGTTGCAGGCCAGATCGTCGCCTTCGCCACTGGGTGTTCCTCCATATATCTACGCATTTCACCGCTACATGGGATTCACGACCCTCTCCTGCACTCTAGCTGCCTGAAGTTTCTATGAAACACTGGAAGTTAAGCTTCAGGCTTTCACCACAGACCCTTGCTGCCGCCTGCTCCCTCTTTACGCCCAATAATTCCGGATGCTTGCTTGCCACCTACGTATTACCACTGGCTGCTGGCGTAGTTAGCCATTGAAGCTCAATAAAATTACCGTCATCGGCTACCATTTCCTGTAGCCGCCGTTCTTCCTTTATAACAGAGTTTACAATTGAAAGCCTTCCTTCACGCGGCGTTGCTCGGTCAGGGTTTCCCCATTGCCGAAATTCCCTGCTGCTGCCGGG
+
:,('--.'*&*+/-),0*,-+126.),+,',-...778;3:*&%$$%%+&*'#$(,..1.1188)*63.4..62%35)*)6.//1)...')/34:874405',30+,'&(&(%,&-,,2142.-)+7:6784148/.,+-9;:;;;:;;:66.,.-,,**'*-,6/9/+*+0+1-%')(0/2570))+-:/4(20-./03;210**--,*,&**+2/692:<2053:-448,*,/9.12425-(-')'*)%,/2312++-')-,//7*6*(*,---*)()2('0*++101/+),./*++*,-.,3:+*+1--05749:4-/44:4407$(%&'(),&..&,'(+-00)-002923630012354--++*2+7-23806.,--20120-.0.-,,-2010002145..-6+)'&%*)0-4323/'),-)))&&(.0/-0,-.40::6-&/**763-$&,288510*(%&&$%((),-+122,.()0)0/$&&&**)&')75588:..&$%)0,..49:8<821..*%)7):-*-1-3:9:<00000111/-5+*'&$&)))'())')*/2195;565<2/+(%'(+0-.-+.-40-*2,),))-/3-.7:,&)*(((0-+05/0-3-1''%'%'))*00/,1+%#$%/176444'+'*+()&23412.%(+085+,'0/029<998678//('%*-//-0+1,,)86+$-,/80,///06+-+0930*)(+.',-/+5.,,121/0//1:8501898685235(&%'.(*+797:77:453568341/-/(17--,-60/*&)((+*&),0,%&(-/8-/1013022*../3)23402/***+),72./)-&)(##(),4),**.4**&)*5,)21/4::4341.00369<.7.,-++0-,7;/../-8.+02:2,,,,**.20428.;,7-7,$%&&))-2.30,11412133+*)*(%&&*2.22895.+''(246001:'6''*($&))+-+184*,+*7;4/-$*,*0.-&/*,-97,,+%*)-/747::950072*+/4()*+-+)*(,3-)+/&2&%))*(((+1+*-7+()&&'-/+3+(&--+5..(1-++8,57:,+0-.8++,(-)0,7-+&.,+&%$&%*(&
@82b9df12-fd66-4b74-a483-3884405090e2 ch=58 read=71049 start_time=2019-12-13T03:10:50Z barcode=BC01 runid=2c9cf7bc05858273f10e7d7ec552fc0bd742dc3e
CCGTTTACCTTTTACGACTTCACTGAAGTCATGAGATCACCAAGTGGTAAGCGCCTCCGAAGGTTAGACTGCTTCTTTTGCAATACTCCCATGGTGCTGACGGGCGGTGTACAAAGGCCCAGGAACGTATTCACCGTGGCATTCTGATCCACGATTACTGGCGTTCCGACTTCGTAGGGTGAGTTGCAGACTCCAATCGGACTACGACGCTTTAGCAAGTCCGGCACTTCGCGAGGTGCTTCTCTTTAATGCCGCCATTGGCATTATTAGCCAGCCCTGTCGTGGGGCCGCCCAGTAGGCTTGACGTCATCCCACCTTCCTCAGTTTATCACTGGCGGGCTCTGCTGGAGTTCCCGGCTGGACCGCTGGCAACCAAAGGATAAAGGGTTGCGCTCGTTGCGGGATAACCCGCA
+
941+/*#%&*16.)*/..1-.'($%'&()5263+&),,*.*12*,,30/)),,.3+2+(+1(+,+$&#'%$(1:3289.,0/'$$&'5:,,:861+&')++',*+.,---2718(0.50/%-*0),6779</-.6.2-1-+07,/3445.+,+-0*((%&&$%,+)&)(0040'%#..)()(-/7/1+-1/+-(.,14%.('.%&*%&$&',+%$$)+)+.&+&(&%)((*/,)'$)$%%/(**.6,)$$%(,),/,2)(&($''%)'$%'$*(,1/+'&&')%-2112&)%%$$(&&&%$#&%'$+2..24*)0--,,)+-)3/82-/0/5-8,*+)'$&%%$$$'&$&1808-,(&$/-./:13,7,,4.0(48,1-::71)()+*4*//47:619//0:1/',)0/&$%%
@6853fb6c-6e64-47ce-864e-ff72478d84dc ch=308 read=87259 start_time=2019-12-13T03:10:47Z barcode=BC01 runid=2c9cf7bc05858273f10e7d7ec552fc0bd742dc3e
CTCCTACGGGAGGCAGCAGTGGGAATATTGCACAATGGGAAACCCTGATGCAACGCCGCGTGAGTGATGAAGGTTTTCGGATCGTAAAGCTCTGTCTTTGGGAAGATAATGTGGTACCCAAGGAGGAAGCCACGGCTAACTACGTGCCAGCAGCCGCGGTGGTAATACGTAGGTGGCGAGCGTTATCAGTTTACTGGGCGTAAAGGGGCGTAGGCGGATGATTAAGTGGGATGTGAAATGCCGGGCTCCAGCGGGTGCTGCATTCCAAACTGGTTATCTAGAGTGCGGGAGGGAGGTGGAATTCCTAGTGTAGCGGTGAAATGCGTAGAGATTAGGAAGAACACCGGTGGCGAAAGAAGGCGACTCTGGACTGTAACTGACGCTGGCTCGAAAGCATTAGGGAGCAAACAGGATTAGAATACCCTGGTAGTCCACGCCGTAAGCGACGGGCTACTAGGTGTGGGGGTTTCAACACCTCCGATGCCGCCGCTAACGCATTAAGTATTCCGCCTGGGGAGTACGGTCGCAAGATTAAAACTCAAAGGAATTGACGGGGACCCGTGGCGGGCATGTGGTTTAATTCGAAGCAACGCGAAAGAACCTTACCTACATGACATCCCTTGCATTACTCTTAATCGAAATCCTTCGGGGACAAGGTGACAGGTGGTGCATGGTTGTCGTCAGCTCGTGTCGTGAGATGTTGGGTTAAGTCCGCAACGAGCGCAACCCTTATCGTTAGTTACTACCGTAAGTTGAGGACTCTGCTTGAGACTGCCTGGGTTAACCAGGAGGAAGGTAGGGACGGCGTCGGAGAAATGTGTACCTTATGTGTGGGCTACACACGTGCTACAATGGCTGGTACAGAGATGCAATGCCATGAGAACAGGGCCAAACTTTCAAAACCAGTCTCAGTTCGGATTGTAGGCTGAAACTCGCCTACATGAAGCTGCATTACTAGTAATCGCGAATCAGAATGTCGCGGTGAAGATACGTTCCCGGGTCTTGTACACACCGCCCATCACACCATGAGAGTTGGCAATACCCGAAGTCCGTGAGCTAACCGCAAAGAGCGGCGGCCGAAATTGCGAAGTCAGCGATTGGGGGGTGA
+
-00)#%'(35256511101878.,,,*1,)*&+)/.02*)*().))+12*(*)'%*/02452++*)+..02)//08.1*,465034;-,./888874<9.55*()*(,)('%+6-++(*-/-0'+*+,%'((*.4../0-/-.-016900/-+310..++(++../.4-./776281&)032170/1)+,5.*,-;<79,+65*.5/+,+,(1677000080:01-24:/00.-)+0)(*/)+530,4'&%()652256..,,0+*0;;:;;93:21143/./002&9-)3-*'+('.*6*8*/..10102/001776/84./7984**(&1*/58-.-/53242)),++**,/-%)'-)'+2-----;786)1'++*./0*+*,)*)+((+*(,$/&(.+)%+-6600+41,1($(005098-+,*3,-+0'(*24:7884%,*%%'+'%&#%%((-+120)57-3;20204249330+'+-283785112716766;33-/16537-/52046)%'(*:)0/.(*.,)*.01;:9489*/)**.,3.32/.49/&)'$$*)4.+.((+754416;7-9781.,/*--+0&'+,5)*161-))(..)**'((&*/5,5/,/,-,1-++++7/3/0+(('*'*5,/,*68./444.7.109-/10188/579887<4565584665630.5211.///593;0977885/1460226-,(,+*3++/;03/%0870;0/-9/*(),($&$''+*+(809441-(*,,++1/42437*&)*(02/0.030,/*++*+%(.27,4-+)''%'()'%',''*&)&*-',***.11421,21/,+')-,38;9:9<8383337013-,,,,865493)/,$()&(*((&'%%*-.+)(')'%/443078::989-1278192494757:983/6/.25.122/0/**'%%&'*'$.()+*).012//(**,.173)&%*+2258/44++%$-/(1-,0/4,*.++/083321//,/51/3,(*,/1-07/))-&&/.3'0-+,-.043))/1355)0,..+&).+2+.0.('&&'(21094-+,'((,)((&%'))#*&+%2'2/214++--
@a11a760e-f2b5-46fd-9ae3-3d83f88d3145 ch=146 read=63638 start_time=2019-12-13T03:10:51Z barcode=BC01 runid=2c9cf7bc05858273f10e7d7ec552fc0bd742dc3e
CTCCTACGGGAGGCAGCAGTAGAATTTTCGGCAATGGGGAAACCTGACCGAGCAACGCGGAAGGAAGAAGGTTTTTCGGATTGTAAACTTCTGTTATAAGGAAGAACGGCGGCTACGGGAAATGGTAGCCGGTGACGGTGCGCACTTTATTTAAGCCACGGCTAACTACGGCAGCCGCGGTAATACGTAGGTGGCAAGCGTTATCAGATTATTGGGCGTAAAAGAGGGAGCAGGCGGCAGCAGGGTCTGTGGTGAAAGCCTGAAGCAACTTCAGTAAGCCATAGAAACCAGGCAGCTAGAGTGCAGGAGAGGATCGTGGAATTCCATGTGTAGCGGTGAAATGCGTAGATATATGGAGGAACACCAGTGGCAGAGAGCGACGTCCTGGCCTGCAACTGACGCTCCAGTCAGCGTGGGGGGAGCAGATGAGTTAAGATACCCTAGTAGTCCACGCCGTAGCGATGAGTACTAAGTGTTGGATGTCAAAGTTCAGTGCTGCAGTTAACACCAGTAAATTACTCCGCCTACGTTCGCAAGAATGAAACTCAAAGGAATTGACGGGGGTACACAAGCGGTGGAGCATGTGGTTTAATTCGAGCAACGCGAAGAACCTTACCAGATATTGACATACTCGCAGGCTCAGAGATGGAGAATAGCTATATGAGATACAGGTGGTGCATGGTTGTCGTCAGCTCGTGTCGTGAATGTTGGGTTAAGTCCCGCAACGAGCACAACCCTTATCGTTACCATCATTAGAAGTTGGGGACTCTGCTTGAGACTGCCAGTGACAAGCTGGAGGAAGGCGGTGACGTCAAATCATCATGCCCACTTATGACCTGGGCTACACGTGCTACAATGGATGGTGCAGAGGAAGCGAAGCCGCGAGGTGAAGCAAAACCCATAAATTCTCAGTTCAGTTGTAGTCTGCAACTCGACTACATGAAGTTGGAATCGCTAGTAATCGCGAATCAGCAGCATGTCGCGGTGAATACGTTCTCGGGCGCATACACACCGCCCGTCACACCACGAGTTATTAACACGAAGCCGGTGGCTAACCGCAAAGGAAGGAGCTGTCTAAGGTGCAGGATTGATGATTGGGGTGAAGTCGTAACAAGGTAACCGGAAGATAGAGCGACAGGCAAGTGGGGGGGGGATTAACACGAACCCGCAAACAGCTTTTCTTCAGCACAGCAACGTAAAAAAGA
+
''-+*.209.*(,-4'5-23/&+),6;-*140/4.15-&+1-07(),5922/02'&%$%',*-*.*'.-(/)68;3429005/00:90/4.5/31./2/*3+().1.31.311,,-,2,,2.,5-.//93'87789*87(,%(%**/-)*1)-+'')&)-/.020./,0*/.4048121/12*+,/..*0110645:89849.--&**/-*0,.30.,,/72('&+0/)*+-797393)0/0)26332653620)+,*,,').,*+*'',2.)-/4:.59362-.4.-2.176+-.00+-./1;25+()'*''(-.:9.5-4-4:5753/-+--/994392+%++.118765/245**',*)+2//33/60)(''$'(3,'&)+''-.0;09430.-./0*--1.+/6(*&'+191182)(+,8880/))-/-)*,433;,,.753506+&++-($'$%%*+-***-).558038:;9;97)3424(++57047::998--6(0''$,*(&+36*2+$,.0+',)'&204:6,6-6)+43./-/0567:,//,024323-/00','()-+0*/012/-&(*/.1+.,.47+*1,)*,)+2..,0)*,')5-,/*+/4-,.)'(*+3434424-%%'(.*.4)()*-8410*'.5/0111513324775510312643469866;345779225546630.).+&33-44',218760/62%&()'*)(+,(,0.52*+4.24,/-,-;845..82+/.+0/35;647655%'((*,+/38785)/1./'&'&')0.)()**()&*&%+,05679;73448878+3/+'**1-0/699/23/////)()1011/,4-,8:7999699.-(*(+,*+-.4.192/-,,,++1.),3;964:2**()')/0/5),.;7'+(.+.158747500000220-,,-.205/0:693955430,,.-5./*5-.245/),)),./46839.6634:79:7997362;91+)%*)-)+,/30.0-./602353.2-.,)2+,//..',''+-01&&((''),/.75879-,,,*)'%')5176.56)1/.&',2.2-++,-1:16681.,3-,,8.++,).5-5133994:.7---/,+.-046$'.2(-*-',+()+-+)%,).')''#'))()%'%+*)*%)-,1.)-..'()+))))'&$$%()++)&#%
@dcc22f25-1123-4028-8f2f-88873283c8ca ch=381 read=78759 start_time=2019-12-13T03:10:57Z barcode=BC01 runid=2c9cf7bc05858273f10e7d7ec552fc0bd742dc3e
CCGGTTACTTGTTACGACTTCACCCCAGTCATGAATGCAGGTGGTAAAAGCGCCCTCCCGAAGGTTAAGCTACCTACTTCTTTGCAACCCTCCCATGGTGTGACGGCGGTGTGTACAAGGCCCGGGAACGTATTCACCCGTGGCATTCTGATCCACGATTACTAGCGATTCCGACTTCATGGAGTCGAGTTGCAGACTCAATCCGGACTGACACTTTATGAGGTCCGCTTGCTCTCGCGGGTCGCTTCTCTTTGTATGCGCCATTTATTGCTTGCGATGTGTGTGTAGCCCTGGTCGTAAGGGCCATGATGACTTGACGTCATCCTTCCCTCCAGTTTATCACTGGCAGTCTCCTTTGAGTTCCGGCGGACCGCTGGCGAAAAAGCAAAGGACCGGGAATTTGCGCTCGTTGCGGGACTTAACCATTTCACAACACGAGTGACGTAGCCATGCAGCACCTGTCTCACGGTTCCCGGCATTCTCATCTCCTGAAAACTTCCGTGGATGTCAAGACCAGGTAAGGTTCTTCGCGTTACATCGAATTAAACCACATGCTCCACCGCTTGTGCGAGCCCCCGTCGAATTCATTTATTTTAACCTTGCGGCCGTACTCCCCAGGCGGTCGACTTAACGCCGTTAGCTCCGGAAGCCACGCCTCAAGGGCACAACCTCAAGTCGACATCGTTTACGGCGTGAATTTCTACCAGGGTATCTAATCCTGTTTTGCATCCACGCTTTCGCACTGGCGTCAGTCTTCGTCCAGGGGCCGCCCGCCACCAGTATTCCTCAGGATACGCATTTCACCGCTACACCTGGAATTCTACCTCTACGAGACTCCAAGCACTTGGTATAGATGCAGTTTGGTTAGGCCGAGTTTCACATCTGACTTAACAAACCGTGCGCTTTACGCGGTAATTCCGATAACGCTTGCACCCTCCATATTACCGCGGCTGCTGGCGGTTAGCCGGTGCTTCTTCTGCGGGTAACGTCAATGAGCAAAGTGTGCTTTACTCCTTCCTCCCGCTGAAAGTACTTTACAACCCGAAGGCCTTCTTCATACACGCGGCATGGCTGCATCAAGGCTTGCGCCGTTGTGCAATATTCCCCACTGCTGCCTCCCGTAG
+
470805,*0,*/8,.+(./552/7:0+075340(+/))('&(*54'+*+),457,,-*''*,+2-//*&(*+181/0-6,9<7'5-,/6/(10**44999654616118433-0/06:4916(-261854776;6179*--4---;:2*++.7,,,+.9.00../576;;::7367:6367501223342;21'(*/258650+1/.-+)))&(*.3*,)--241.+-..++**)005)0,,-'(207766<624678:7:<-81'$.'(&'%#&(%')0,*'*(/+--;.+/::90.1*.8:9<56001.,../.155655,56)/290-.*,..58,.0.680;1*0:98:231/)'+-+.(&'%+3*-/,0.051(.*12*$+48-+.,'&&'(((,2.,/-13344;,(.3164352-+*')24-.338434/(('*)-*(+,02333600.--1(%)+30()+55;/.)&(*),01357:770+*+098,*.*),./3<;:68873689</3641/+209584.))&.)'&,-9+--2-4;479100,-./8:89:2409--,/+--/8880)),),-//001:/&*,-)/+:75933,646*+*))/10,&23/-/+-35/101--+.-(+..,3.9,.*1,)36/007:7:,2,:.,+,7:3805)8.9773728:53:9-,1/../(&&+23+'&+1,5.)*,0866;7624/.-,(#$%(+)'+.-.7,.+.+.,*.()(%%''%'*'(+,,*-*/+..+,-*(23/28%*,-0:6423**(')%('245<7.,0607865+0-)-+1)2.3-&44(15.54244426(.(&)'*&$')-,,&,/23552/.&'(.0$(/04/%+'1-++-./20--('%1-:99866477820293.*()&&(*4-9/1+)*'.+-071-.--7133+*+&1**85565;7623/3-++&..,.13&43/34549<:;:;783128655./.,+.()08*-**/)*,0,)/045+37./373(**-.0(,---68.+014/94))1*00769//8-*-,+&,,/0:4,-.7312233:2-.1.-/'*)*(%+/*-+10601248590(*)*+266:-;:*+647
@62158e5f-a19a-4878-86f7-4efbe7c83991 ch=284 read=50148 start_time=2019-12-13T03:10:55Z barcode=BC01 runid=2c9cf7bc05858273f10e7d7ec552fc0bd742dc3e
CTCCTACGGGAGGCAGCAGTAAGGGAATTTTCAAACCAAACCCTGACCGACAACGCCGCGTGAAGGGAAAGGTTTTCGGATTGTAAACTTCTGTTATAAAGGAGAAGAACGGCGGCTACAGGAAATGGTAGCCGAGGTGACGGTACTTTATTAGGAAAGCCACGGCTAACTACGTGCCAGCAGCCGCGGTATTATACGTAGGTGGCAGAAGCGTTATCCGGGATTATTGGGCGTAAGAGGGAGCAGGCGGCAGCAGGGTCTGTGGTGAAAGCCTGAAGCAACTTTCGGTAAGCCATAGAAACCAGGCAGCTAGGTGCAGGGGAGGATCGTGGAATTCCATGTGTAGCGGTGAGAATGCGTAGATATATGGAGGAACACCAGTGGCGAAGGCGACGATCGGCCTGCAACTGATGACATCAGTCAGCGTGGGGCAAATAGGATTGAATACCTAGTAGTCCCACGCCGTAAACGATGAGTACTAAGTGTTGGATGTCAAAGTTCAGTGCTGCAGTTAACGCAATAAGTACTCACCTGGTAGTACGCGTTCGCAAGTGAAACTCAAAGGAATTGACGGGGCCCGCACAAGCGGTGGAGCGTAATGGTTTTAAATTCGGAAGCAACGCGAAAGAACACAGGTCTTGACGCCTCATAAAAGGCTCAGGATGGAGAGATAGCTATATGGAGATACGTTGAGTTGCATGGTTGTCGTCGAAGGCTCATTGTCGTGAGATGTTAGGTTAAGTCCCGCTGTGAAGCGCAACCCCTTATCGTTAGTTACCATCATTAAGTTGGGGACTCTATGAGACTGCCAGTGACAAGCTGGAGGAAGCTGAGGATGACGTCAAATCATCATGCCTTATGACCTGGAGCTACACACGTGCTACAATGGATGGTGCAGAGGGAAGCGAAGCCGCGAGGTGACAAAACCCATAAAACCATTCTCCTGAAGTTCGGATTGGCAATTAACCCCGCAGCTCGCGACTACATGAAGTTGGAATCGCTAATGTCGCGAATCAGCATGTCGCGGTGAATACGTTCTCGAGCCTTGTACACCACCCGTCACACCACGAGTTGATAACACCCGAAACCGGTGGCCTAACCACAAGGAAGAGCTATCTAAAATTGGGGATTGATGATTTAGGAGGTGAAGTCACGTAACAAGAACCGG
+
+../(('(),(*,.55632222)/*)(+)&#$')-0)((/(,,++-5('++-9867<21,+*,,-+(++*'.0:2//)4&8--0895225265171133,-+.)+--164(71320-**,(*+1/,46/--2-+')&)+0+('&%&(.-(/,)*/*,-+0/-/.2/027202312103-)/,,16105/.*0-,-%5).'0+*+-,)'+**.,,1/./)12/*0)&.)69;87755&((.-',-'79/*0,)00(/812135/3-,*-3*)4-)(++''**'()'&$$(,-&71-3++0;1493030../0+++&%*%+1)*')/+197:9,6+6+::68673-.--440/$*+,*4498553611'+0--/&+%(/05//-,.+,-2-100/20-,3+64<888611()')*.0132022(*&'*+)*,(*899,&1-*7)*(8./:3/-7642/2/*)4458699:,70+-*)%((01988985:585:88:895*0**(24111-1%)*8,9,+-/++--+,,/0+%).)/./))-(,--6345/050*,)*4-,7+)+*'*+*--././886,3)$%$&%,)+-71180(1,+--,/6/;<+,0.05.+&),(+/**)*(),)%('&&')*'*(2('&%$&',-1..56-+4*)++&(*,41.+*)1+%,,,774513*+('&/-3.))'*-+,,.-,.7-./-,0)*)%%'(7)1**+520/)+,8656'(0+9,3,+40(%'$$$%&&()&*&,')7*-9...32:.1/4.0558870;09-5626:71564/)#&%%434244*'/(*,:900008.,1%'&$#&&+/-/3673005;,--565'*#'%%%'*1066347%())(+..(,/0135234945;-,))(132.),1+)+)+((/(.5.1)),+*++./7:0-31+/0<;32;36:1..%#$'%&/:6'1'0*-)&+0,/-*.,)&&'$')+/%)*'-/././+/--821*)'',134,%)%)..666:60(*,-//1212*&$(+0./--9;6)(($)-)*($'()+-2'//*)/044584/2.('((%$,.0/,2('&*.((,*31*---+0882+0/3*,,1)++-/.220/4)&,'268,*-...-+*+-'&+.'())*1,)*+,..0479.4(*.0145
@0216185e-1ec8-4c8d-8cc8-659765d86082 ch=319 read=67615 start_time=2019-12-13T03:11:05Z barcode=BC01 runid=2c9cf7bc05858273f10e7d7ec552fc0bd742dc3e
CTCCTACAGGGAGGCAGCAGTGGGAATATTGCACAATGGGCGCAAGCCTGGTATGTGCCGCGTGTGATGAAGAAGGCCTTCGGGTTGTAAAGTACTTTCAGCGGGAGAAGGGAGTAAAGTTAATACCTTTGCTCATTGGCGATTGCCCGCAGAAGAAGCACCAGCCAACTCCGTGCCAGCAGCCGCGGTAATACGGAGAGGGAGTGCAAGCGTTAATCGGAATTACTGGGCGTAAAGAAGCACGCAGGCAGTTTGTTAAGTCGGATGTAGAAATCCCCGGGCTCAACCTGGAATTTCCATCTGATACTACAGCAGAAACTTGAGTCTCGTAGAGGGGGGTAGAATTCCAGGTGTAGCGGTGAAATGTGAGATCTGGAGGAATACCACCGGTGGCGAAAGAGCAGCCCCCCCCCTGGACGAAGACTGACGCTCAGGTGCGAAAGCGTGGGAGCAAACGGGATTAGATACCTGGTAGTCCCGCCGCAACGATGTCGACTTGGAGGTTGTGCCCTTGAGGCGTGGCTTCCGGAGCTAACGCTAGAGATCGACCGCCTGGGAATGCAGCCGCAGGTTAAAACTCAAATGAATTGGCGGGGGCCCACGCACAAGCGGTGGAGCATGTGGTTTAATTCCCGATGCAACGCAGAAGAACCTTACCTGGTCGCCGGCATCCACAGAACTTTCCAGAGATGGATTGGTGCCTTCGGGAACTTTGTGAGACAGGTGCTGCATGGCTGTCGTCAGCTCGTGTTGTGAAATGTTGGAGTTAAGTCCGCAGCAGGCTTAGCCCTTATCCTTGTTACTTAGTCGGCCGGGAACTCAAAGGGAGACTGCCAGTGATAGACTGGAGGAAGGTGGGGATGACGTCAAGTCATCATGGCCCCTTGACCAGGGCTACACGTGCTATTAAGCGCATACAAAGAAGAAGCGACCTCGCGAGCAAGCGGACCTCATGAAGTGCGTCGTAGTCCGGATTGGAGTCTGCAACTCGACTCCATAGAAGTCGGAATCGCTAGTAATCGTGGATGCCACGGTGAATACGTTCCGGGCCTTGTACACCGCCCGTCACACCATGGGAGTGGGTTGCAAAGAAGTAGGTAAGCAACCTTCGGGAGGCGCTTACCACTTTGTGATTCATGACTGGGGTGAAGTCGTAACAAGTAACCGGAAGATAGAGGCGACAATAAGTAGGTTAACACAAAGACACCGACAACTTTCTTTGGCACCCAGCAATGCAGCAGCACC
+
,.44.15)-2+)172144(*,+64-30+8.****+6--1.+'*13.5720).,-&+&)0,.1111)''*36//30329556+887:4-480,--.1981.0+*42+((*,3/),+.5,--4+6,+,0,20.178+5*1)-,'4+%12(#+"&+*%**$)+3/,*,'0**+1*')'(((++,055.3/7+1++)4/30-&'-)(,+,/16570113125,4/0424657:56688;5&')')./*4025+-03:5/0-0.,05(.)--0+(-+()200((3534//)/**'*#$$'(*,+.00//0143/+*)*&%+)%&#"&%''),1569/./)+*-((+),+3,1,)-,+,**++5;62/3('&''++15789/,50):01.,&,('&(+.*)(,*(%++-/278982650-/678+--''))*+667675,7.1/(%&%(/2;8;6+,23:27';;/8./)--58<85:898195))-(%)+.4///,+,,,,-5.3*+-.8+.,56('4,-07000'6115.+//,,/.0./%''&%'%$()4477350&%*))+218647:361*--24::13445;.-.'&)''%&&,581.6,$)((,-.('((..10.//26/-597;623145('(*-1;251/0&&-)*2647..)*,)*+-+$%'.)148,''*,1281/:2--++*+-/72/22.647794/3'23-2*+**(.,.127./29:::55355<:;9851/1/345547)6:-0/-01-+010(%(33,-)(./(*+&.%%(''&(&+4--/001**1)-)$(&&'(')+64/17706129/2'.-+)+.1657:253//,--/1334-/.+2,2/.4:5..22559662133244,.2+64-&%'&)-635223.(+(*))),-)'(*(*+*3356047+((&%)&&'&%*4343-*)((36345831:88003361-+(%(,+,/.0/)--*&%,))*+,62312//1*-07780/*$''()/(2,005,..-,-28677::-))#%&)**--*+6557.131''1+4.//-.2/...+182---,,)/*(+*,.'*+(/+,7-1.1,')+%'$')')(&*55-'(44-:5/11*---+'()(+.83-0124312211987-0'')30/04353-/)*(*.78:7:5:554-*)(.-17*4)%%$%((*.*313/%&)-+)/1/7-+2.2.+/84-/+%'0.1.53-+1292&1,,/,'*%$#
@11eb1673-b1fd-4b3a-a7fb-c47de34a47e2 ch=280 read=62614 start_time=2019-12-13T03:11:04Z barcode=BC01 runid=2c9cf7bc05858273f10e7d7ec552fc0bd742dc3e
CCGGTTACCTTGTTACGACTTCACCCCAATCACCAATCCACCTTAGACAGCTCCTTCCCTTGCGGTTAGGCCACCGGCTGAAAGGGTGTTATCAGCTCTCGTGGTGTGACCCGGGCCGAGGTGTGTACCAAGGCCCGAGAACGTATTCACCGCGACATGCTGATTCGCGATTACTAGCGATTCCAACTTCATGTAGTCAGTTGCAGACTACAATCCAGGTGAATGGTTTTATGGGTTTTGCTTCACCTCGCGGCTTCCTTCCCTCTGCACCATCCATTTGTAGCACGTGGTAGCTGTAGGTCATAGGGGCATGATTTGACGTCATCCCGCCTTCCTCCAGCTTGTCACTGGCAGTCTCGCTAAAGTCCCCAACTTAATGATGGTAACTAACATTAAGAGGTTGCGCTCATTTGCGGACTTAACCAACATCTCACGACACGAGCTGACGACAACCATGCACCACCACCAATATCTCATATAAGCTATCTCTCCATCTCTGGAGCCTTTATGAGTATGTCAAGACCTGAGTAAGGTTCTTCGCGTTGCTTCGAATTAAACCACATGCTCCACCGCTTTGTGCGGGCCCGTCAATTCCTTTGAGTTTCCTTCTTGCGGGCAATGCTACTCAGGCGGAATTACTTATTGCGTTAACTGCAGCACTGAACTTTGACATCCAACGCAGGTCATCGTTTACGGCGTGGACTACTAGGGTATCTAATCCTATTTGCTCCCACGCTTCCGGGACTGAGCGTCAGTTGCAGAGCCAGATCGTCATAACCATACTGGTGTTCCTCCATATATCTACGCATTTCACCGCTACACGTAGATTCCCGATCTCTCCTGCACTCTAGCTGCCTGGTTTCTATGGCTTACTGAAGTTAAGCTTCCGGGCTTTCACCACCAGACCCTTGCTGCCGCCTGCCATCCTCTTTACGCCCAATAATTCCGGATAACGCTTGCCACCTACGTACCGCGGCTGCTGGCGTAGTTAGCCGTGGCAGCGCCTAATAAAGAAATTACCGTCCACTCGGCTACCATTTCCCATAGCCCGCCGTTCTTCCCTTTATAACAGAGTTTACAATCCAGAAACCTTCTTCCTTCACGCGGCGTTGCTCGGTCAGGGTTTCCCCATTGCCGAAAATTCCCTACTGCTGCCTCCCCGTAGGAG
+
42432<02838-3-&+,+-408/743-*6+*)*/)3-36()+*-,-01.///236597)3-+.3/+3--636/04000($))()///-+,)&')&))*()+245844300(')122--(,)-+0+,++-24/207,)*,341&*+-;5),*%*)),3777885613*,-/420031.///535-0+-.2.+/04146,()+.01*3+---.35-7,$)&,*,+*2439:5*-.75/:97+/01.,20+.**.31574*+8-;3//+**&,75;;8682,')',,,//0/'*(((',&&)/6524)248.4/0/*28,)*,.468)29-(25545853512/31/048894913-1/-*)+.-2&()1-)&4)+0,1/11398;85/-,2-0()-02'$&+37234672+36*+2..'%&$-&,(-*526541-/0),+++/1224423396*3-*)&((2-).)%&))'-/6568//02-&(*-563452487764.040..3625...*)&+(++56-3.01::0'(*10*4/848::79-9,',798---2-4:98+'**9350//'+/1,,)))2/1'645:.+1/08066.*3//+,59/,&,-+00..0+'+''*&030,.51596.*-+.0-0/6.1311428070105/01,1/33:26;7.15666.5-3)+$$$((+,676;812.7/008:/56000,,+1*348)*862400/:8./.780',*,-+-+*7:66761899;:7090/0++)*4:658:9564'(&'(0)'$%#$&++-897/4955+211-/-/0853;8+)-1+++((&*%.$++(1,($$$(,')(.****$'(*/&,,')2511419600/2/2/**%)&+)**/1+(%').*)+2630;2-.1:,1)/199</3/**&)/407-+)$$$(07-.394/05/5/.0.1247112436/+/,,1-+68238001,6-*2873:553433,-*,+.5+++6/2.%&%$%&#&$%%+)*22')-,+/'394-5&$(+,*/*.-71&'623,)$&&'(.)*2713,)$%)-/,9611253*(**19,'*.7+,&'%25-3/3/58;478;5/0)(,84123//13043515785<5597.(,/.184/362,7180**./-.+*/.*+78+,916/,&
@445e91c0-09fa-4dcb-8b02-482000d7bae6 ch=484 read=81739 start_time=2019-12-13T03:11:14Z barcode=BC01 runid=2c9cf7bc05858273f10e7d7ec552fc0bd742dc3e
CGATTTACGCCTTGTTACGACTTCACCCCAATCGCTGACCCTACCTTCGGCCGCTGCCTCGCGCAGTTAGCTCACGGATCGGGTACTGCCAACTCTCATGGTGTGGTAGGGCGAGATTATTAATGCAAGACCGGGAACGTATTATTCACCGCGACATTCTGATTCGCGATTACTAGTAACTCCAGCTTCATGTAGGCGAGTTTCAGCCACGAAATCGAACTTCGGACTGGTTTTTAAGTTTGGCTCCACCTCACGGTATTGCATCTCTCTGTACCAGCCATTTGTAGCACGTGGTAGCCCTACACATAAAGGGCGATGATTTGACGTCATCCCCACCTTTCACTCCTGGTTAACCAGGCAGTCTCGCTAAGTCCTCAGCAATGGTAGTAACTAACGACAAAGGTTGCGCGCTCGTTGCGGAACTTAACCCAGCATCTCACGGCTACGAGCTGGCGACAACCATGCACCACCTGTCACCTTGTCCCCGAGTTTCCTCGATTAAAGTATACGAGATGTCAGGTGTAGGTAAGGTTCTTCGTTGCTTCGAATTAAACCACATGCTCCGCTTCTGCTTGTACGGGTCCCCGTCAATTCGCTGAGTTTAATGCGACCGTACTCCCCAGACGGAATGCCAATGCGTTAGCGGCGGCACGGAGGTGTTGAAACCCCCCCCACACCTAGTATTCATCGTTTACGGCGTGGTTCTGGGTATCAATCCTGTTTGCTCCCCGCTTTCGACCTCAGCGTCAGTTACAGTCAGAGTCGCCTTCGCGCGAAGATGACTATTCCTAATCTCTACGCATTTCACCGCGCTACACTAGGAATTCCTCTCCTCTCCTGCACTCTAGATAACCAGTTTGGAATGCAGCACCCAACAAGTTCAGGCGGGTATTTCACATCCCACTTAATCATCCGCCTACGCTCGCTACGCCCAGTAAATCCGGGTAACGCTCGCCACCTGCACGTATTACCGCGGCTGCTGGCGCATGGATGTATGGCTTCTCCTTGGGTACCGTCATTATCTTCACGAAGACCAGGCTTTACGATCGAAAACCTTCATCACTCACGCGGCGTTGCTGCATCCAGGGTTTCCCCCATTGTGCAATATTCCCCACTGCCTCCCGTAG
+
+&$,4'%)(.51:448110/005.+.+*&3.35*.2,--8.--1979.*0,102355654,)-.(-5/..4663649-/1(4,--871672&/*)'''***,**'*$#),,)*%*#-&%*&)%($.*1,562.6-5-.622..)11034;3663434<:75/1800655/8.-+)-/3845*)'#$(*.&*'(*3963230;4+%)*'$&&)')***.5*((&--..47919<9349-48.0.158.-5.5)$&&(5.1/,+,../21/12544;628:077(*.-..-234+('(',6-()/,0')06**((&'$*+)09-,-15789+94/,'))'0(*(*,,,+(-++-&.($-..%*5569/,./-+-/82/-'-+6/186),,./+)0*,,,-06(251;.-,+)--025:*4-8*'*((/*61+,%0211++)+.(/'$)''5610%++.:4'49-.',).-*.)%%+,+3,4,,+3,*&&(('28-445445*4-'%'%'%*$'(',.02++,,,.*.,+)'**24633/,*-)(+:3-,2203623/++')(**150*'%')+-/...'1/32./46+)+/0/11,$$''(100('%&%''/1:&2%++052+(*%-102210-.2837421:14426..-+,0+0(/.+.40..7.154,+*+(',-/7/0.0.11.*-.5285,-.51120))*&%&''**,//2/0/20/9/*+,/45/()(*&&&&/8763,4358461;/0,001/.,-+0/60,-+)(+.*+%*'+&%#$$&+)(',3036750.*,+.9)+&),,,$&*&)(-,&)',(1/3/0345833./,)*-&().)*+58:;9;8:5<<3807*%)'),*.,')($%%)(4))+38+311-4;/,-./,58-*+-+2+-.--7,-9:469786+$(('*(0/+(//586-5457..466+47:7;:024.'+&''&&%.'*0.,0.-+-/,2-,%,+./*''$%&'(,,011*,-1-*/..-0423:0:/./44;2))&)(%(,&).2,-72033235++696197<9:;:6765)/*,+/+-2//09110)1*'/3.098.68:1*-4.144170115535.*,)))('1-*)**.
@5bc17be6-4363-4300-8d65-efd151a1093c ch=74 read=97036 start_time=2019-12-13T03:11:22Z barcode=BC01 runid=2c9cf7bc05858273f10e7d7ec552fc0bd742dc3e
CTCCTACGGGGAGGCGGCAGTGGGGAATATTGGACCCAATGGGCGAAAACCTGATCCAACGTACCGCTGTGATGATGAAGGCCTTAGGGTTGTAAAGCTCTTTACCCGGGATGATGTAGTACCGGGAGAATAAGCTCCGGCTAACTCCGTGCCAGCAGCCACGGTAATACGGAGAACTGGCGTTATTCGGAATTACTGGGCGTAAGCGCACGTAGAGCGGCTTTGTAAGTCAGAGGGTGAAAGCCTGGGCTCAACTCAGAACTGCCTTTGAGACTGCATCGCTTGAATCCAGGAGAGGTGAGTGGAATTCCCGAGGTGTAGAATTGAAATTCGTAGATATTCGGAAGAACACACCAGTGGCGAAGGCGGCTCACTGGACTGGTATTGACGCTGAGGTGCGAAAGCGTGGGGAACAAACAGAGTTAGATACCCTGGTAGTCCCGTTGCCGTAAACGATGAATACTAAGGTGTTGGGGGGGGTTTCAGCACCTCCGTGCGCCACCGCTAACTTGCTGATATTCCGCCTGGGGGTACGGTCACTTAAGATTAAACTCAAAGGTGACGGGGACCCACAAGTAGCGGTATGGTTTAATTCGAAGCAACGCGAGAAGAACCTTACCTACCTTGACATCCTTGCATTACTCACAATCGAGGAAATCATAAGGGACAAGGTGACAGGTGGTGCATGGTTGTCGTCAGCTCGTATCGGCGAGATGTTGGGTTAAGTCCACCGGCAGGCTGAAAAGCCCTTGTCGTTGATTACTACCATTAAGTTGAGGACTCTGGCGAGACTGCCTGGGTTAACCAGGAGGAAGGTGAGATGACGTCAAATCATCATGCCCCATATTGGCAGGAGCTACACACGTGCTACAATGGCTGGTACAGAGAGATGCAATACCGTGAGGTGGAGCAAACTTTAAAAACCAGTCTCGGCGGATTCAGTTGTAGGCTGAAACTCGCCTACATGAAGCTGGAGTTACTAGTAATCGCGAATCAGAATGTCGCGGTGAATACGTTCGAGGTCTTGTACACACCGCCCGTCACACCATGAGAGTTGGCAATACCCGAAGTCCGTGGCTAACCGCAAAGGAGGCAGCGGCCGAAGGTAGGGTCGGCGGTAGGGTGAAGTCGTAACAAGGTAACCCGGG
+
()+0+*,*38*)1.-)1,++.156+/+))*+/)0-++-.68:8:-632(-//0011-20/(*$)/))&&(**--341.+(-,,,-+177770,-7-),0/5;6)+4/-6861*+)%$&&')48-;/+,-.65,-..1,'***20-.1855..)'()()2*)+071130)),,*,-+-/2/7).*&+2/./-+-3-/09634*/57*,,..01131'+,13//5-'+0725863/+1+.,16..;<:;64677/4003,,,405.1+/47.*))+.-111434/500971')51.+'+-+--./202041.1-*)+0-121*+'+)*1:317436/..-*/2)/*.()/534614:/4121'&')'.+1:78889:::461/'&'*3-//21/-++.3/.*//--.00.)--'(-07520+,,010)-/517*10943306+('&'$+3,//71,))*)+2-++,)&+%(''&'),+//5,39..)%)*./.4615,*%$%#&((*+.-).)'($$%,)+42716965240))+.2623%(%$'(%)2,5;9555/2()'()%(.6:2382)'()%%&$*)*)$&')*+7:7170(-/3/0.,0./.+(++)&+0204.-0'')&,(+-63280*/-.-4+(''%$%',,1.,*,(+'),%()1*51-.40.80104)++.2:68757.229,.6564(&&%%&)%*%'&$&(+//79:7:85;57151-#&$(%(*/4,'+-.4/')/*'(+,2+3)%'),**&&)(&**)),-0-,380550*)%%'(--06678604-+0-0.2+4,(,-+.,2*-&,)/.0//58876--+00-+%*)((#'$&'(%%&*&'#&))***+-++38615,8,+4330,*+01.-)(%(,,/:/..10**'))/-.5,-,+1**,)(,15/)/50/0845&(&*,*/50*1+:-00+4265+&%'+*(*.,+-(,($%')..-)(2+''$(&'),,.%'(--+-30/4017:58/863-()+,-/,%%$+*01/80/,,*+*.7529.02-,,(/2%%('&&).7&&%)+,)2,)(*0+,0443/.,+,/.1145:(-,('*)*--3641426-1-/+-+.+090,3-*,-,+()(%),-55411.+**,%-()-1&
@780fdb0a-5c29-4948-972f-79160c762ec7 ch=444 read=91692 start_time=2019-12-13T03:11:22Z barcode=BC01 runid=2c9cf7bc05858273f10e7d7ec552fc0bd742dc3e
CCGGTTACCTTGTGCGGCTTCACCCAGTCGCAGATCACAAGTAGGTAAGCGCCCTCCGGGTTAAGCTACCTACTTCTTTTGCAGCCCTGCTCCCGTAGTTGTGACGGGCGGTGTGTACAGGCCGGGAACGTATTCACCGTGGCATTCTGATCCACGATTGCTGGCGTTCCGACTGGGTCGAGTTGCGGAACTCGATCGGACTACGACGCACTTTATGAGGTCGCTTATCTCGCAAGTCGCTTCTCTTTGTATGCGCCATTGTGGCACGATGGTAGCCCTGGTCGTAAGGGCCAGAAGCTTGACGTCATCTGCCTTCCTCAGTTTATCGCTGGCAGTCTCCTTTGAGTTCACGGCCGGACCGCTGGCAACCGCAGGGATAAGGGTTGCGCGCGTTGGGACTTAACCCAACATTTCACACAACACGAGCTGACGACAGCCATGCAGCGCCTGTCTCCACGGTTCCCGAGGCACATTCTCATCTCTGAAACTCCGTGGATGTCAAGACCGGGTGGGTTCTTCGCGTTGCATCGAATTAAACCGTATCACCAGCGTGCGGGCCCGATCAATTCATTTGAGTTTTAACCTTGCGTATTACTCCCCAGGCGGTCGACCAGCGCGTTAAACTACAGGGCCGCCTCGGTACAACCTCCAATTAAATCGTTTGGCGTGGATTCACCAGGGTATCTAATCCTGTTTATACCCACGCTTTCACTTTGGAGCGTCGAAGTCTTCGTCCAGGGGCCGCCTTCGCCGCCGGTGATATCAGATCTCTACGCATTTCCACCGCTACACCTGGAATTCTGCCCCTGCAGGAATCAGCTTGCCAGTATCAGATGCAGTTCCCAGGTTGGGCCAGGGATTTCACATCTGGCTTAACCAGCCATACCATGCGCTTACGTAATCAATTCGATTAACGCTTGCCTCCATTATTACTGCGGCTGCTGGCGGGTTAGCCGGTGCTTCTTCTGGGTAACGTCAATGAACGAGTATTAACTTACTCCCTTCCTCCCCTTATGAAACGCACCTTGAAGGCCTTCTTCATTACACTTTTGTGCGTCGGGCTTGCGCCCATTGTGCAATATTCCCCACTTTCCTCCCGTAGGAAC
+
222,6.+2151)/%+-5/08/,-&$&&64&'%)/63),+/(*('*'++()+550,4(&).)7,9*534893,249537:7+,++-.''(--2/*(/',0')'/)0&,03*2+-.)2+-0+216%3-0+-*,+*82125(5*7345:533308,%(*'.-*+)%%&('-.,+,//.846/,&.+3+/*),(*+.%&(2(.-751110,*)$'+/)))+(+,/2)*,+((((*&1&&))-&(,0.-)-2-'+)-.138;967.,())&&'%)/*(**+3*,2876../2*317-+&)&$%(&')94;:84,)&)(+-0,)///3;8.//*3+6**'..--0*,/()/3835$%(&-157347566282**-2'(*)10180,*.*,3((%%'*+**-..30434.65./--.2:2/,,(),-.)*'&*)(('(''(,('(%%$'#+,(*'%#))0.)(**24104/''),+&-*.402/&,/,+)*,+'&(-+569/..,3330019;*0+)(023;83.0*.-19,/0//''%.'&'&-0(,'*'$)%$&)+/+.--)*,)'&**/6481&077../2;<--((%(((+,%%&(&)/-45-,1551443-**%%&)*+)-,01/-)%&#('&)-&)'(&&$$%&(1,.*0&&$*%%&(*00-5)'*.-137.*/&$',)--)--*)(*,/220.295),(/0*&*(*.87/&))((&)%$&&')$))*-.((,'+.''*/0(.9148.:/./-%0&+'))./--1+,012.--(+)+)07*0-*/1)*4')+.2/0.,+-0//(4,,(%%1%.'(#&(*().,*2,().*,.024757435:2/()....)-04/()**%104+)*+--(*,**+03090+.6&'%)('*,0*)%&()++,0,(*+,4-&&(0,14)()'')*(10'2)+19.-&&'))+//317+(),-+-()-,540-.3135-+(')/(276646.4+++0/%&'*&-''$$&(&**89-26.3(/,)&'''($)*&'&(#%$$$%*/*02;8:22/+$()&(&()+/*)'&'&+4&62226),+18.+5-/&')-12241631-)%'&%%(&.53/2.),&)(
@b859e5f2-a5ec-48e2-a1d1-7deb6d59ec13 ch=195 read=51068 start_time=2019-12-13T03:11:22Z barcode=BC01 runid=2c9cf7bc05858273f10e7d7ec552fc0bd742dc3e
CCGGTTACCTTATTTACGACTTTGCCCCAGTCATGAATCCTGAAGTGGTATCCGGGATTAAGCTACCTACTTCTTTTGCAACCCACTCCCATGGTGCGACAGGGGCGGTGTGTACAGGCGGGAACGTATTCACCGTGTGATCCACGATTACTAGCGATTCCGACTTCGTGGGGTCGGGCCTCAATCGGACTTCGGCACTTTATGAGGTCCGCTTGCTCTCGCGAGTCGCTCTTTGGCATGCGCCATTTGTAGCACGTGTTAGCCTGGTCGTAAGGGCCATGATGACTTGACGTCATCCCACCTTCCTCAGTTTATCATGGCGGTCTCCTTTGAGTTCAGCCGGACGCCTGGCAACAAAGGATAAGGGTTGCGCTCGTTGCGGAACAGCCCAACGACTGCAGCAGGCGACGACAGCCATGCAGCACCTGTCTCACAGCCCGAAGGCGCAATCATCTCTGGAAAGTTCTGTGGATGTCAAGACCAGGTAAGGTTCTTCGCGTTGCATCGAATTAAACCACGCTCCACCGCTTGTGCGGGCCCCGTCAATTCATTTGAGTTTTAACGCGCGGCCTCCCCAGGCCGGGTAAACAGCGCGTTAGCTCCGGGAAGCCACGCCTCCAAAGGCACAACCTCCAGAACATCGTTTACGGCGTGTTCACCAGGGTATCTAATCCTGTTTGCTTTACGCTTTGCTGCAGGCGTCAGTCTTCGTCCAGGGCCGCCTTCGCCACCGGTATTCCTCCAGATCTCTACGCATTTCACCGCTACGCACCGATTACCCCCCCTCTACGAGACTCAAGCTTGCCAGTATCAGATGCAGTTCCCAGGTTGGGCCGGGGATTTCATCTGACTTAACAAACCGCCTGCGTGCGCTTTACGCCCAATGGTGCGATTAACGCTTGCCCTCCATGTTGCGCGGCTGCTGGCAGGTTATGCGTGCTTGTCTTCTGCGGAGTAACGTCAATGGGCAAAGACAACTTTGCTCCCTTCCTCCCCGCTGAAAGTATACAACCCGAAGGCCTTCTTGCGCGGCATGGCTGCATCCAGGCTTGCGCCCGACGTACAATATTCATTGCCTCCCGTAGGG
+
*,,,-,+0),*%13*%&'$%''()..2,*+483632:.5,++0.+*,1+'%,(*26.23,.(,,.682,/181286,+51,-/)&+,2:0.769,+(+%2(-381/.:-,,+/+/'(0('*)..064749435947&$$$%)0%(,03:42,++**-353./378*)%$'*'&&%((&(%')7//0331.*,'(,)&++04102&++,051-10-/5544)*-*.-.,0/')/2&&%$'(.-003,34*)(,+&-./+,')%25*+:;7-2/&27:7:78011.-+**+,479::1576-29796825133:://-)()-,-2/+)+-,4-/-379+%%(,-2(.+1+*7+,.,0/92*3-867.)'**%'.669859-5-,/'*$%((&,.-&$$&%(&))%)''*&+,*4/-.3.65844543:433567*($%)((&))(.-,3/9/8.097735-1/),-6877.19673876,.028103244266;99<8477274336:%%-./-69+6+)''))9235('-+++.2230654'$'+)509778;:///0;<4.51(''&&&%('+3:++5;)**2-/25(**$+*10/40./02(36+--+0:5779777&/.+/4,*+--2750(+,+36235)+-;20/1**'&$)'%+')+),+02757<499/,:3+*'(+,,..//27,00/.&'&315788933;3062,&,,1(47864:667+*6,,2...;6722-,,27333..03518<95147266*)'($-%%#''#&/2771/+./.0-/2467901),-3*.,,'/*./23486889:79:,$+'+(&(324&--+&-583346/235434521:867579:7763510-/+*$.)(&'&,&(+-'%&*1,)+(&(-+',//.34%-%+(%++/-75676(-%&%)+*,'(%')-*(('$)(+6278:+)%%(/81,*+.-,)'/257)&(&(3%&0&#**-4+*/124.79.+76815**,&#$%+(/.,/18-81:49-0-+*(+'-,57522436316)&01-+1*4.37/-,('*$3-7../;5)/-,)+(*11--3-+(
@cd098374-0330-4144-abea-7034b78171ad ch=91 read=66583 start_time=2019-12-13T03:11:22Z barcode=BC01 runid=2c9cf7bc05858273f10e7d7ec552fc0bd742dc3e
CTCCACCGGAGGCAGCAGTAGAACGCTGGCAATGGGAGACCTGACCGAGCAACGCGTGAAGAAGGTTTTCCAGTTGTAAACTTCTGTTGCCTTAAAGGAAGAACAGCTGGAAGCAGGTAGCTGATTGAACTATTAGACGGCTAACTACGTGCCAGCGGCCGCGGTAATACGTAGGTGGCAAGCGTTATCCGGAATTATTGGGCGTAAAGAGGGGCAGGCGACAGCGGGTCTGTAATTTGAAACTGAAGCTTAACTTCCCAGTAAGCCACTTAAAGGCCAGGCGCTAAGTTGGAGGATCTAATGGAATGGTGAAATAGATATATGGAGAGGAACACCCAGTAAAGAGCGACGATCTGGCCTACAACTGACGCTCGATGTGAACGAAATAAAGTTGGATAGTAGTCCCTGCGTGAAAACAATGAAGTATAGTGTTTGGATGTCAAAGTTCAAAGTGCCGTTCGTTGTAAAACATGGAGTATTACGTTCTGCGGGCAGAAACTCGAAAATTAGGCAGGGAGATTACACAAACGGTGGAGCATCGAACAGGTTGTTCCAGAACGCTTGCGGAACCTTACCAGGTCTTAACTTGTACTCGCCAAAAGGCTCCAGAATGGAGAGAATAATACTCTCCGGAACCGGATGGTGCATGGTTGTCGTCAGCTCGTGTCGGGCGGGATCATTGGTGTGAGATCCGCAACGAAGGCAATGCCATCGACCAAAGGTAACAGTTAGGGAACAGCAGAGACTGCCAGTGACAAGCTGGACGGGGATGACGTCGTCATCGTACTGTTATTGTTCGACAATACGGACTTCACGGTATTTTCGGTGGATGGTGCAGAAGGAAGCCGAAGCCGCGGGCAATAAACCCATAAACCATTCTCAGTTCGGATTAGCGAGTCTACAACTCGACTTCACATGAAGTTGGAATCGCTAGTAATCGCCGATAAACCGTGGTACGGTGGGATACGTTCTCAGGCCTTATGCCGTCACACCGAAAGTTGATGCTTGCAGACGGTGTTGTTTCGCAAGGAAGGAGCTGTCTAGGTGGGATTGATGATTGGGGTGAAGTCATGGCGAACGGTAGAGCGACAGGCAAATGGAACTGGGCGGCTCTTCAACACCAGCAATACGGCGAAAAAAGA
+
-/0-&(%'(%'(**-+(+-,*(%#$%%,++.64)82*'(,*--/1845451+)'''$*&+(+.+1-:8.0(%*)3)+-1-)+&%*+0*('#$#-,),3+2.1.,(&(&&&')#$$(&'&$%$&#&$%$$$%(*'%%$%'''&%&+.+1/4045++))-1.--''),112725301/.3,2)()*261-3(-,/)0*+013::98*:-,'*-241-1060/),%,*,4,./000.6/88*,-&)$$'(%&'%*&)(.'+(&),56(/0'))(-2/(-,1-/0.)*+(%%%$(%')-+*(&%&&'+%%%%&$%),((&&4556368-,*'*--+*&-%%%$,&)'%'*''&$'126-.-1,+%*.)*%%((%*,*('($%&$$#$*)+(31'*.++$&'%$1)**3*'&()&&%')(&')(((%&&&%&''0.34().*1,352742494()(')&)%&'1*('$%$%)$#$#$)(($&')'$((+**%&&(&&$%%,06,01*,.(((&%%'+)*)'$'%'&%'()/6%0(554.+*)(,$%&('$*)))#'(*(&&%$%$%(%&(')(+*%$$&)'%)'(&*'*+&'%%$%()+)*+076)+,,+7)+*385;,*('$(+)-'))(*&%)'**%$(',)&,-,.(()/.158+16758,22340,'&'&(%$',)$&'%.(+($%$$&&%&*.*-104('(&$%'&(%),*.,&$$%(*&*'($"$#&()%'0,+((%')(*&&*+,&*+()*,5/67*.&+%$%(-4004222/.23499;8&/%&%#(*$*)&(($&%$('%%'()&'*)*'()%(%+/1+*%%&(+%'('(#$''*',++,)+)')*)0837022-+(%)1,16+).370-736:536+.186-,(3+*')&%'))'%*)..2)*('(-)(*(++.)(1+0,5988/.-,,75854),%&)'**&'$%%&$$#&(-$&)%'%'**.8411'*)'%''$#$(')(*)*))'%)))-.&')%$'*$#$#%&&&%%$%(()+)(*+,'/*/,*($'(.)42/&'*$#(.)*,+,20115),10*&))))+)%&%#%(*''%$$)(..0)5))42+',(-''%$##$$+&()*+,2)&%'&*2-&0-4+)(''%%)+,*(&$%
@75c94dcf-8163-4b02-bb48-6c9fcc56db71 ch=148 read=54982 start_time=2019-12-13T03:11:21Z barcode=BC01 runid=2c9cf7bc05858273f10e7d7ec552fc0bd742dc3e
CTCCTACGGAGGCAGCAGTGGGGAATATTGGACAATGGGCGAAAGCCTGATCCAGCAATGCCGCGTAGTGATAAGAAGGCCTTAGGGTGTAAGCTCTTTTACCCGGGATGATAATGACAGTACCGGGAGAATAGCTCCGGCTAACTCCGTGCCAGCAGCCGCGGTAATACGGAGAGCTAGCGTTATTCGGAATTACTGGGCGTAAAGCGCGTGGCGGCATGGGAGGTCAGAGGTGAAAGCCTGGGCTCAACTCCAGAACTGCCTTTGAACTGCATCCTTGAATCCAGGAGGGTGAGTGGAATTCCGAGTGTAGAGGTGAAATTCGTAGATATTCGGAAGAACACACCAGTGGCGAAGGCGGCTCACTCTTTAGTATTGACGCTGAGGTGCGAAAGCGTGGGGGACAAACAGGATTAGATACCCTGGTAGTCACGCCGTAAACGATGATAACTAGCTGTCCGGGCACTTGGTGCTTGGGTGGCGCAGCTAACACCGATAAGTTATCCGCCTGGGAGTACGGTCGCAAAGATTAAAACTCAAAGAATTGACGGGGGCCTGCACAAGCGGTGGAGCATGTGGTTTAATTCGAGCAACGCGCAGAACCGCCTGGCGTTGACATGTCCGGACGTTTCAAGAGATGGATCTCTTCCGCTGGGGACTGGAACACAGGTGCTGCATGGCTGTCGTCAGCTCGTGTCGTGAGGATGTTGGTTAAGTCCCACCGGCAGAGCGCAACCCTCGCCTTTGGTTACCGTAGTTGGGGACTCACAAAGGAACCACCGGTGATAAGCCGGAGGAAGGTGGGATGACGTCAAGTCCTCATGGCCCTTACGCTGGGCTACACGTGCTACAATGGCGGTGATGGTGGGCAGCAAACTCGCGAGTGCGCTAATCTCCAAAAGCCGTCTCAGTTCCGGATTGTTCTCTGCAGCTCGAGAGCATGAAGCGGAATCGCTAGTAATCGCGGATCAGCATGCCGCGGTGAATACGTTCCCAGGCCTTGTACACCGCCCGTCACACCATGGGAGTTGGGTTCGCGAAGGCGTTGCGCTAACTCGCAAAGAGAGGCAGGCGACCACGGTGGGCTTAGCGACTGGGGTGAAGTCGTAACAAAGGTAACCGG
+
+-3.--**)$'(%'()004157*-6/0181705.9//;95309:*-;7775523'57<87971011&)*))+,3(*0-12/0,,11,-&**+(*/+6;;,8161,69:-,,*)))*%('((*964<9.--7,0+,,2-,./,/-,-4524274/++(+-2-1'-+-)+,750-1'')),-.,0.&-'*&-**0,-/1::6646594,-.1')+/,+610110,)&'+1/00-,--+87./978.,-.366407+/,1:6654206+)-4491111.'+++1708,,61/.2(*&'-.1-5,7-30++-)220,*(&-*,621.013469995601/40+*2---(,+'**-40--5.5+,+*,5%'.'*0+%./2/:/.-+-./.03258202.**,47980(,/8:,7-6914/1,11659-02422327)+-3988:;6921101509/.-3677930.;;9/-0.1.9+*(*(.+.,22446-/-,)'$)&%$*,/++4--.,-2523/)'((-..;:91517*)*./3;;8755'-)'&,)2,04,*10*,;1+*)),,001:560..-,,**/-1;8-76:8))-1271./(,/.*-/+',)%&+,-0,&%,-4352/24//)-6*-++(*-/:9085323453("$&'+58.877*.%+46//,//4120..39;:999565$'(*/8:99:663..++2812-1-//.))0/)$(%%&.((&(+68796<8)+272292.()((-0,/.004/9;133/-)*17/0/8944*182882234919//+***,-.1.4;8/.,.//553*&)*4/0(*,3/;3262/.0.11*+/01*//07:7697486:.7-((*+(4715-*('+155365--)*-0167553:32/6&565+&*,,-3/7+.181)3-.30-/504467.,+,-2-),')*.9//*+(/;6;8922,*%&)1/0+129889//0/0998676:/&&.,-/.+1/,.*+34+++)%&').1237,,.0.10247616/().8'0229916117-6.+1(),)((&&),2*0/5(((((**6/1877695020220)$$%$')..-55384/./03./1/2346062*1+.66571
@da78d8fc-63f8-4f50-a18e-f342e59e8d76 ch=392 read=51760 start_time=2019-12-13T03:11:26Z barcode=BC01 runid=2c9cf7bc05858273f10e7d7ec552fc0bd742dc3e
TTGTTGTGCTTCGTTCGGTTACGTATTGCTATTGCTGAAGAAGTTGTCGGTGTCTTTGTGTTAGCCTGCGCCTGGCTCTATCCGGTTACCTGTTACGGCTTCACTGATCGCCAGGTCACAAAGTGGTAAAGCGCCCTCCCGAAGGTTAAACTGCCCTCGCTTCTTTTTTGCGAAAGCCCGCTCCCGCGGTGACGGGCGGTGTGTGCAAGGCCCGGGAACGTATTCACCGTGGCATTCTGATCCACGATTACGCCCGATTCCGACTTCATGGAGTCGAGTTGCAGACTCAATCCGGACTGACGCGCTTTATGAGGTCCGCTTGCTCGCGGAGTCGCTTCTTTGTATGCGCCATTTGTAGCGCATGTGTAGCCCTGAGGGTCGTAAGGGCCATGATGATGACGTCATCCCACCTTCCCTCGTTTATCACTTTGGCAGTCTCGCTGAGTTCCCGGCCGGACCGCTGGCAGCAAAGGATAAAGGGATTTGCGCTCGTTGCGGGACTTAACCAACATTTCACAACACGAGCTGACGTGACCAGCCATGCAGCACCTGTCTCACGGTTCCCGAAGGCACATTCTCATCTCCTGAAAACTTCCGTGGATGTCAAGACCAGGTAAGGTTCTTCGCGTTGCATCAGATTAAAACCATGCTCCACCGGCTTGTGCGGGCCCAATCAATTCAGCACAGGTTTCATTCTTGCAGACGTACTACTCAGGCCGGAGTACTTATTGCGTTAACTGCAGCACTGAACTGTGACATCAACGCAGGTACTCATCGTTTACGGCGTGGACTACTAGGATATCTAATCCTATTTACTCCCCGCGGGATAGAGCGTCAGTTGCAGGGGCCGAGATCGTCGCCTTCGCCACTGGTGTTCCTCCATATATCTGCGCATTTCACCGCTTCCCATGGAATTTCACGGTCCTCTCTCCTGCGCTCTGGCTGCCTGGTTTCTATGGCTTACTGAAGTTAAGCTTCAGGCTTTCACCACAGACCCTTGCTGCCGCCTGCTCCTCTTTACGCCCAATAATTCCGGATAACGCTTGCCACCACCGTATTACGCGGCGCGGCAGCCAGTTAGCCGTGGCTTTCTGATAAAAATTACCGTCGCTCGGCTACCGTTCCTGTAGCCGCCGTGCTTCCTTTATAACGAAGTTTACAATCCGAAAACCTTCTTCCTTCACGCGGCGCGTTGCTCGGTCAGGGTTTCCCCATTGCCGAAAATTTCTATGCCTCCGTAGAAG
+
$'%./+-))'*&,-30+7.7(-+2,-6/*+%+'&'-,,,()%(.3/12(74232196.,,*)*'5.)')%'*)(+-+174**'',28(,55/2/-./.2231-1')-11%%%(,,-,,1/5,,,17654*(++02.+-64,.03:2<75)*))****++,7.680:0:+33)*/-&.,(%*+11&%&&*')(*264/(4453-+'/++*,)*'(35/9527719.,-2076:626;5//./10)+,,)8$#$((.,.1;745379;7$)&)&(*.-,,1&'(32230.)4,.(1,(*''(10.(+,+3032.2/,/++-/<.345,32+(*+/.290,/1-+/0357989/1/)'%&(+%,')')'-+-/8,)*')-4+--231+7:-.(,&(,&'$'),.157-6(-&+(+(-('''&*/0-/0110,2-0-%*+/)//055337936.'-10.7385--6,6/.,09<,4-74,)*).)&40*+61586354/.*84/-2/2+,()&.,-6://0/4502+)/+,,+-0&%$,)()1.,.-2,.0/197766,,*+'00;2..*',(-)'++-665732/-,0-,/67/7788:789;8915443434:567755+-3-,4<86774;6779910.:-;98.)*)&*247:123''%%&(+,01513.(',(*),+82'&(&'&',0;4.07;,/112'*,3,,)1())./((-2+)*)'-)**-)/,++011211569233.2788;9:85434105(3*,1'(*/+/001::2941(**2./387/(,).527:;:963-0,,785.77-&**('$'%&*/8/*)+,/33891-5.,.),14./*)%%'-/0368;272107;&424,0-0:9879854&)',31(1)-23;73)-,),44:.)&&(.*((*('$&(%')+)+*,+04./-&+*+'&*+,5882499;153261,***&000(').85/-.496-6:.55,*$&)$%$,3-/)&*++,475,1;4343492075/.43/5+-*,1/5245375;;;;3-1.,4:/00(++&(%&##')(0)(&'(,-'(+-+/,:++,:085:22:734456088,&+&&39/00-.71,'&&'/0$',))++,/3350,-''$$$%()*6300//,&&+)+2,)--300-+,33/-4..(,,04/9/,.+-,3(/-1.812242557.3:6,:.39;4*-/(,(*075,4:,*(%##%)(/1+/31'(&
@0cea5deb-294b-47cb-949a-25997f133aa1 ch=329 read=42097 start_time=2019-12-13T03:11:39Z barcode=BC01 runid=2c9cf7bc05858273f10e7d7ec552fc0bd742dc3e
CTGGTTACCTTGTTACGACTTCACCCCAATCATCAATCCCACAGCCAGACAGCTCCTTCCTTGCGGTTAGGCCACCGGCTTCGGGTGTTATCAGCTCTCAGTGGTGTGACGGGCGGTGTGTACAAGGCCGAGAACGTATTCACCGCGACATGCTGATTCGCGATTACTGTGATTCCAACTTCGTAGTCAGTTGCGGGCTACAATCCGGAGCTGAGAATGGTTTTATGGGTTTTGCTTCACCTCAGCAGCTTCGCTTCCCTCTGCATCATCCATTGTAGCACGTGTAGCAGCCCAGGTCATAAAGGGGCATGATGATTTGACGTCATCCCCGCCTTCCTCCAGCTTGTCACTGGCAGTCTCGCTAGAGTCCCCAACAATGATGGTAACTAACGATAAGGGTTGCGCTCGTTGCGGGACAACAGCATCTCACGACACGAGCTGACGACAACCATGCGCCACCTGTATCTCGCATAGCTATCTCCATGCGGTGTCATGGGGAACCTGGTAAGGTTCTTCGCGTTGCTTCGAGTTCAATCACATGCTCCACCGCTTGTGCGGGCCCCGATCAATTCCTTTGAGTTTCATTCTTGCCGAACGTACTACTCAGGCGGGTACTTATTGCATTAACTGCGGCACTGAACTTTGACATCAACTTGAGTACTCATCGTTTACGGCGTGGACCTACCTAGGGTATCTAATCCTATTTGCTCCCACGCTTTCGGGACTGAGCGTCAGTTGCCGACCAGATCGTCGCCTTATGGTGTTCCTCCATATATCTACATTTCACCGCTACACGCCAAGATTCCACGATCCTCTCCTGCCTCTGGCTGCCTGGTTTCTATGGCTTACTGAAGTTAAGCTTCAGGCTTTCCACCACAGACCCTTGCTGCCGCCTGTCCTCTCTACGCCCAATAATTCCGGATAACGCTTGCCACCTACGTATTACCGCGGCTGCTGGCGCATGTAGTTAGCCGTGGCTTTCAGCATTACCGTCACTCGGCTACCATTTCCTGTAGCCGCCGTTCTTCCTTTATAACAGAAGTTTGCAATCCGAAAACCTTCAGCACCTTCACGCGGCGTTGCTCGGTCAGGGTTTCCCCATTGCCGAAAATTCCTACTGCTGCCTCCCGTGGAG
+
712-..*1337,5-*,1/0140,-23/+6022989:/95.'+'%&#*+32/00007:990+.,-09.5129::46200)+/+,62/..3//./',,//1%(+(-/)*-176;:76966652554+3232,%*(,,0436;758:/0/0367767877<8511,8+++76225:/5/,),0/0,0012+)+-2.0&2%*'',*0/34+,'#(.,.*.6493:99/220:81:7/-.70/00:02%')&/0270,.0139--/466677:;:857:2))%'#&',()'&'((*()),.010169.,48-.03679877<500048889174**555788/0)*,-/2//2,350611283+20134../.0--'-')+1,+,-./010.016111*8+))1,/,*),+642;-2)22/..+1-,/,+*((')**-+/*,-,---3/+1124<5:79:;<45;150(*&'($%'*(0011/-,,,*%$#$&)%%%%'')++%%.1048855*3-:88:9-6416$&,4/+*++)$(($&(*(0*)*/,+1,,-,1+..6+2)1,/'&&).(/*42((+)*(/0:*-38<344+1+'-9;58002*..3(+11&-'('*2-*5,*.(++---/-+)-,',*)65++,,-1.(.+%'$#$&%%*&*.349985;4+.+3/0068.0&)'3.(%30+.003,,2.252.18,)+,7/+(0,.,844*7648753788:;45,:')&)%241/01/.32.1*+'#%('8-.:95371*-+/399,+/),<63125125++(,&(&&&((-61,+*),-,)*,..6.--20167200/0603602))'&(+++-30/0.+,,.800*,-82/0:/3:.4**7)+0*,-99+2+)*--42//4+(',2+--.256-2,*.5.37022'6+:17*,-/6/-57019023-0..;./7211411368+7'%''*')'-,/,*/0/34/+,+)&%$$)(-*79767/010-0--.3614;85/(%)*,.9.2535<99;60*40+,797/-/.).4-*21815((/97,-$$%#$$&#(')/+'+(,,..1/:0/064-57%-330;+8:;0*3.+02*-1./--.*''***.//27309/.2:7)(
@3826ad53-2a33-4b90-86b2-1a2e60282185 ch=324 read=54920 start_time=2019-12-13T03:11:39Z barcode=BC01 runid=2c9cf7bc05858273f10e7d7ec552fc0bd742dc3e
CTCCTACGGGAGGCAGCAGTAGAGAATTTTCGGCAATGGGGGAAACCTGACCGACGAAAAAAACGCCGCGTGAAGAAGGTTTTCGGACGCAACTGGTATAAAGAGGAAGAACAGCGGCTACAGGAAATGGTAGCCGAGTGACGGTACTTTATTAAGCCACGGTAACTACGTGCCAGCAGCCACTTGATATGCGTAGGTGGCAGAAGCGTTATCAGGTTATTGGGCGTAAAGAGGGCAGGCGGCGGCAGGGTCTGTGGTGAAAGCCTGAAGCAGCTTCAGTAAGCCATAGAAACCAGGCAGCTGGGAGTGCGGGAGGGATCGTGGAATTCCATGTAGCGGTGAAATGCGTAGATATGGGAAGACACCGGTGGCGAAGGCGACGATCTGGCCTGCAACTGACGCTCAGTCCCGAAAGCGTGGGGAGCAAATGGGATTAGATACCCTAGTAGTCACGCGTAAACGATGAGTACTAGGCGGATGTCAAAGTTCAGTGCTGCGGTGTTTAACGCAATAAGTACTCCGCCTGAGTAGCGCACGTTCGCAGAATGAAACTCAAAGAGATGGCGGTACAAGCGGTGGAGCGTAATGGTTTAATTCGAAGCAACGCGAAGAACCTTCGGAATCTTGACATACTCATAAAGGCTCCAGAGATGGAGAGATAGCTATATGAGATACAGGTGGTGCATGGTTGTCGTCATCGTGTGTGGTGTTGTTGGTTAGATCCGCAACAGGCGCAATAGCCTGTTAGTTACCATCATTAAGTTGGGGACTCTGGCAGGAACTGCCAGTGACAAGCTGGAGGAAAGGCGGGGATGACGTCAAATCATCATGCCCCTTATGACCTGGGCTACACGCACCACAATGGATGGTGCAGAGGAAGCGAAGCCGCGAAAGTGAAACGGAAACCCATAAAACCATTCTCAGTTCCGGATTGTGATCTGCAACTCGACTACATGAAGTTGGAATCGCTAGTAATCGCGAATCCAGCATGTCGCGGTGAATACGTTCTCGGGCCTTGTACACACCGCCCGTACACCACGAGAGTTGATAACACCCGAAGCCGGTAGCCTAACCGCAAAGGAAGGAGCTGTCTAAGGTGGGATTGATGATTGGGAGTGAAAGTCGTAACCTAAGACCAACCGG
+
()4,&'.$,)&,,13330%/'&&&'+)2:9,6;2531562,&(.0-4+,-:2-*''-14685-**49032+.+,(+,)(,23,)&.$%$$&#%%$$&%')7+'(&+*/*-79,5,)*(((**0,*1/+6893337)&&&(%,%&,$'&&''1/3,'+...-)).73647&7)*4.%*$,2-$+%%)&('(&1*,1180001+(/-'.14:443$)'-(&)'*.41858:*(&50-,,5:648,+++)(44-1-(-,5.,,*,)0(%''('''$*-2.-3378/48()*)'/2/2*461*+**,.((+,53(81*(,/010(.+,+,-9.,*+)*),-297/61-(()++448+*)(*)'$'(($*''-/11.-.,5.346332246464:489991111246785739'((-/-'&*++,5.**./<<5*47.5/..6633:'(+./.312$(%%(#')&,-.*)(%+&''(%&&,-.2+/3(7413::28:0.*+)(*'&+0).*,(+,7-3-(()*+2;1081-(((()&'&%+,/44,,.'*895093./427,)&)$'()'*&$$%&/+./12/.()*)0()((01<87:64,&)-&-36425//1*,1/30,*)*(%*)7,,,34.-,('&&+60*0//3),)+,/193*)((*112336733,+,,,28,1501775433379;777564,()-//-*&'&(+-/')(((*)&%%*39/1//4*)-.$('%$%'&%%%&/)+2-,196:9317/3*7+/39/-.0./)4/,-*+('**+1--../01:-/..-*,+*)+*.,08:23735577:7;7222664430:2)2,-,01492-/1172.),%(&&&&'-1.36234999:7-(,'&)*0*0,,7735*++')+)-0&)&%0)(1;5('/637/17:<8::23525&**(/,),'&13./33./.+(((),-78353/30907757247.43.-+,())+--2,*)(%((-..4,6768;96:88<9783051.1,)((((-,.5),.,))'**-.+,+)''*02....60/.81+,0,1/60/-*4,&*5+.).-8++0*/*)(**+223547,-0-71*3))*./052/10'%*//71015656+*%&/614,+11025,
@3db9e299-627e-4f74-93ca-bad780f53b76 ch=461 read=48113 start_time=2019-12-13T03:11:36Z barcode=BC01 runid=2c9cf7bc05858273f10e7d7ec552fc0bd742dc3e
CTCCTGGGGAGGCAGCAGTGGGGAATATTGCACAATGGGCGCAAGCCTGATGCAGCCATGCCGCGTGTATGAAGAAGGCCTTCGAATTTGTAAAGAGTACTTTCAGCAGGGAGGAAGGGTAAGTTAATACCTTTGCTCGTGACGTTACCCGCAGAAGAAGCACTGGCTAACTCCATTAAGCAGCCACTTATTAATACGGAGGTGCAAGCGTTAATCGGAATTACTGGGCGTAAAAGCGCACGCAGGCAGTTTTGTTAAGTCAGACGTGAAATCCCCGGGCTCAACCTGGGAACTGCATCTGATAACGCGAAGCAGGTCATCGTAGAGGGTAGAATTCCAGGTGTAGCGGTGAAATGCGTAGAGATCTGGAGGAATACCGGTGGCGAAAGGCGGCCCCTGGACGAAGACTGACGCTCAGGTGCAGAAAGCATTAAGGAGCAAACAGGATTAAGATACCCTGGTAGTCCACGCCGTAAGAAACGATAATGTCGACTTAGGTTGTACTTGAGGCGTGGCTTCGGAGCTAACGCGTTAAGTCGACCGCCTGCAGAATTACGGCCCGCAAGGTTAAAACTCAAATGAATTGACGGGAGGCCCGCACAAGCGGTGGAGCGTAATGGTTTAATTCGATGCAACGCGAAAAGAACCTTACCTGTCTTGACATCACGGAAGTTTCAGAGATGAGAATGTGCCTTCGGGAACCGTGGACAGGTGCTGCGCTGTCGTCAGCTCGTGTTGTGAAATGTTGGGTTTAGTGCGCAACGAGCGCAACCCTTATGCTGTTGCCAGCGGTCCGGCCGGGAACTCAAGAGCTGCCAGTGATAAGTGGAGGAAGAGGTGGGGATGACGTGGAGTCATCACTTGGCCCCTTGACCAGGGCTACGTGCTACACAATGGCGCATACAAAGCGACCTCGCGAGTGAAAGCGAGGACCTCATAAAGTGCGTCGTAGTCCAGGTTGAGTCACCGACTCATGAAGTCGGAATCGCGCTAGTAATCGTGGATCAGAATGCCACGGTGAATTACGTTCCCCGGGCCTTGTACACACCGCCCGTCACACCATGGGAATTAGGTTGCCAAAGAAGTGGAAGTAGCTTAGCCTTCGGGAGGGCGCTTACGCTGTGATTCATGACTGGGGTGAAGTCGTAACAAGGTAACCGGAGAATGGGGCGACAGGCAGTAGGTTAACGCGCCGACAACTTTCTTCAGCACCAGCAATACGTAGCGTT
+
-+/-(%-2,&*+-224//2.6/%,+,072.)./062*561022617;/../.7+339410:77841.001351%'*)5387;1-+-+:5-38;0%%()((04,1,/,)15+)0-'+-2((.0),,3--/3-13-,992(+)+.,5--6<213,*-)&*'$'&,.++),-30442(,.).)--/4.++1*&1'4',-7/1-1-))&+,++45:1800&.,*0/.2:8<0009496+*,0203/35091*,.96).53815.8)*,2-/03:1.877.,58563/)4458;9670,++*210/.,,%(%'%'(()*/,,+$+-88//%0,4,.-.--,')*/53.*)((/0.-,4,*-;:7700./+,,1,,/*'1**.+)3,1*(&*4*/.3/00;4-+0525)')((**++54679,-852/*%)'((+$2%$$0(((,8;07.32*6(&'*+12372/08766245(*0530/4*%,++.,),+-,.5624110'+()-*-$'&%&(+/,++(40133+1,,.1/-,))'.-/'&''*)&).07('&&'(&*'')8727)),9;.5042736,0435-,-1928112+1.$+(/1)&)&&((%(,5.1.'*,(0),,./3<:-819133323962322252.&*/-+,(%)0++--5,*(....))+.0.+0<73,++-,6443.8//078:7662:72616221403/*2.762,/'*),03652-*(',,7-60.*)--.+.0<69907.'&+%''+-*1/,./0423/4,+.'*..//'-),+)'-./+2'-'--(03,3377/1(**-.13/,,-*///+%$&((/)*)&')(/-6;749814//(*%'')/82(''&%'..*&$$$'*+*.-,)$%&(*443'-)*.31+3/-.**-/+/('&55342403.%''%())*,-**,./555140:4,-47454++/219)$,&+&'%%)(&*,''&'+'%(+-+-5$+&*,-,-)),*/.3855028205543498393-0/52-*%'$$%*023/4-)-/56(,.0/4,1.4:74;0023))*-6'/%-&)&+*),1/9,-1/6+&(&')(''&&(&'&$#'$((.11*5*(06.50+2+),((*'%*-5:7.0-.22474**-01-.010103+.-.-/65746,++*,/-()'//11562(-,+(**'%$)$&#%('(*7-+,-0/390*+-/84/,-+-,+-0-*%)%""
@a68e7dec-2507-42bb-9872-ad425ae6bc28 ch=352 read=53890 start_time=2019-12-13T03:11:44Z barcode=BC01 runid=2c9cf7bc05858273f10e7d7ec552fc0bd742dc3e
CCAGTTACCTTGTTTGACTTCTTTGATCCCTTCAGCCCACCGTGGTCGCCTGCCTCTTGCGAGTTAAGCGCAACGCCTTCAGGTGAACCCAATCACATGGTGTGACGGGCGGTGTGTACCAAGGCCGCAAGACGTATTCACCGCGGCTGCTGATCCGCGATTACTAGCGATTCCGCCTTCGCCTCTCGAGTTGCAGAGAACAATCCGAAGACAGGACGAGCTTGGAGATTAGCGGCACTCGCGAGTTTACTGCCCGCACTGTCACCGCGCCATTGTAGCACGTGTGTAGCCCAGCGCGTAAAGGGCCGCCGAGGACCCGACATCATCCCCACCTTCCCTCAAACCACCGGCAGGACATTACAGCTAAATGATGAGCAACTTCAGGCCCGAGGACATGGTGGGATAACCCAACGTATCTCACGGCCACAGGCTGGCGGCCAATACATGCAGCGCCTGTGTTCCAGTCCCCGAAGGGAAGAGATCCATCTCTGGAAATCGTCCGGACATGTCGGCGCTGGTAAGGTTCGCGTTGCTTCAGATTCGTGCGCTCCACCGCTTGTACGGGCCCCCCGTCAGATTTTGCGGGTTTTAATCTTGCGTTCCCCAGGCGGATAGCAATGCGTTAACTGCGCCACCAGCGCAAGTGCCCGGACCTTCGTTATCATCGTTTGCGGACTACCAAATTATCTAATCCTGTTTACGCTTACTTTTATAGCGTAATGCGATCCAGTGAGCCGCCTTCGCCACTGGTGTTCTTTGAATATCTACGAATTTCACCTCTACTCCAGATTCCACTCACCTCTCCTGGATTCAACGATGCAGTCTCAAAAGGCAGTTCTGGGTTAGATCAGGCTTTCACCTCCTGACTTACAAAGCCGCCTGCGGTGCGCTTGCCGCTGGTAATTCCGAACAGCTCCCTCCGTATTACCCGCTGGCTGCTGGCTGGAGTTGGCCGGAGCTTATTCTCAGTACTGTCATTATCATCCCGGGTAAAGAGCACCGCAGCTAGGCATTAACCGTTTGCTGGATCAGAGCCGCCCATTGTCGTATTTACCCCACCGCTGCCTCCGTAGAGGAG
+
&($*,8'+-1(%%$$))0/+,*/3&'04())2(&%&,-)+4.2-69858854-'((+-,.-,.70+')))+**,.086:6'-)))(/+.)*&%%%',,-4744123.68/..()*-)'*'-.0588)*('*1.3:94:/)-.+-+,-+-055567866885:202(445.650&&)*,0-(()*,-3.)216++%''&,+,6:673+*+%+,%'/-,+%$%%$,(*('1(')++--,*+*&&&%,.5)''&&)(($)&()%,,-.,(*(,.,8.&'(+.,//-+*'&&&4/)''())1228*)+%)*&'&'%/..+('('*$'(//2063',%&',.(%'$%$'&$+,+*'%-,&&$%$#$&%)/18-)()**%%&%&&+)*&'),&&(%,&%%%$%)&(-/'&((.((+12(+&''*($%(%'''+'*12*/+)+))%+''%&$%&('+-'/+&%)*//-,(*37.2/))*).)**('((*35461.+'&&-()+--12+342545()('&**.,.80/-*2.82-0+3+$)9/8&&+1)%#%%'%$%)+(53+)($%%%'&*//4676,,.6,%%2,(&%%(*)42-&%,+++('$$%''440&036277,'%('2*01-,2+(*00579+'+%&'+(1(,*-,.,*,2/)#$'$.093435760-6*)%)+,-.,//'(.)4.4624:8371&&&%#$%%###%$$$$&'*''*)%%%&**)-1(*(1*+..4364430-24,23.))*.62-11+(5+,541'1&,*0</.344//,&+&),+*.:071./..%&,.--,''+-*13/0-+,,***&)434++/-*--3123:763)),.((&'-+-61+1...37--''(,-..*,/./**1/59('()'--31*($$''$#%(#'()-.20.185,)+-15+,54-0-,0',+&%'$,-./1817.+$')'(03/3/0/4*++0-.:<8/8%()--02552663577/:3/-72047)(%'(&-&%''%(&$&$$$%%&#&$$#$&$%%)+*+-((%#&%&/6/(3,*,+&&%+1)&)+,.'+1-0+*+-)25--)*&(&&&
