# Supplementary material for: De novo species identification using 16S rRNA gene nanopore sequencing
Source: PeerJ. 2020 Oct 21;8:e10029. doi: 10.7717/peerj.10029 (PMC7585375; doi:10.7717/peerj.10029)
Supplement: Supplemental Information 2 — Contains raw reads. [file peerj-08-10029-s002.zip › pass_fastq_runid_2c9cf7bc05858273f10e7d7ec552fc0bd742dc3e_174.fastq]

@cf27200a-03a1-43e7-8113-56fbe222e32f ch=132 read=51361 start_time=2019-12-13T03:11:57Z barcode=BC01 runid=2c9cf7bc05858273f10e7d7ec552fc0bd742dc3e
CTCCTACGGGAGGCCCGGCAGTGGGGAATGTGCACAATGGGGAAACGATGCAGCAACGCCGCGTGAATATTGAAAGGTTTTCGGATCGTAAGCTCTGTCTTTGGGGAAGATAATGACGGTACCGGAGAAGCCACGGCTAACTACGTGCCAGCAGCCGCGGTAATACGTAGGTGGCGAGCGTTATCGGATTTACTGGGCGTAAAGGGAGCGTAGGCGGATGATTAAGTGGGATGTGATACCCGGGCTCAACTTGGGTGCTGCATTCCAAACTGGTTATCTAGAGTGGGGAGAGGAGAGTGGAATTCCTGGTAGCGGTGAAATGCGTAGAGATTAGGGAAGAACACCAGTGGCGAAGGCGACTCTCTGGACTGTAACTGACGCTGAGGCTCGAAGCGTGGGAGCAAACGATTAGATACCCTGTCCAGTCCCGCCGTAAACGATGAATGCTACTAAGTGTGGGGGTTTCAACACCTCCCGTGCCGCCGCTAACGCCATTAAGTATTCCGCCTGGGAAGTACGGTCGCAAGTTAAAACTCAAAGGAATTGACGGGGACCCGCACAAGTAGCGGAGCATGTGGTTTAATTCGAAGCAACGCGAAGGACCTTACTACACTTGACATCGCTGCATTACTCTTAATCAGGAAATCCCTTCGGGGACAAGGTGACAGGTGGTGCATGGACGTCGTCAGCTCGTGTCGTGAGATGTTGGGTTAAGTCCGCAACAGAGGCACAACCCTTGTCGTTAGTTACTACCATTAAGTTGAGGACTCTGCTTGAGACTGCCTGGGTTAACCAGAGGAGGAAGGTGGGGATGACGTCAAATCATCATGCCCCTTATGTGTAGGAGCTACACGTGCTACAATGTGGTACCAGAGATGCAATACCGTGATTGGAGCCAAACTTAAAAACCAGTCTCAGTTCGGATTGTAGGCTGAAACTCGCCTACATGAAGCTGGAATTACTAGTAATCGCGAATCAGAATGTCACGGTGAATACGTTCAGGTCCTTGTACACCCGCCCATCCGCACACCATGAGAGTTGGCAATACCCGAAGTCCGTGAAAGCTAACCGCAGGAAGCGGCCGAAGGTAGAGGTCAGCGATTGGGGTGAAGTCGTAACAAGGTAACCGG
+
&-/1.,1480')('%$%,++-33:7**/.'1*+-.0:1041*',*'''+01)233:857;788998:1)/0/26)*--97..,2)01054+))*0157919-/54*).,-)*1)(''+0/,.)&')&$&'+2/,2+-+1312133568:55//'6-.1+4/,%%%)./-10/0:3-+212340/2'.%-.))01:;896/37)//*&,-7677;;9<:;:/9/4,1107:873+'))*:4,-46748)4&'),035460//,19,.08166867900343*()*((/-,-*,)(&&'*+0,2.001+&)0'').764.95..6980,,*&4(%48*1/25:7692*0/221())-/0-..11.&'*221001496600-)+--*47233+(,'(,03;7,--/6+.($3+*(/.47;533%$%)*-51++1454-&$'+.02132%'&&(00.,,--/3653/:77515359419,-2770+.0*-./33&05.5.6))).2498+/:7884+'',-/1;89&%-+)).-<;75:97<3+/*,,+*+,-,78-/3-&((*/,++),,+/),/1531498<:889:90,(&*+743.,.,,**)''%%&'(.-'++//2225+,0,-.17../11311.2+'&*)(*.:+01.-6:31574+1.027&('),32.01852&&%+.111&),.767589663215567:7;546/)((/)')2//)&$'*)&+..79,6,,,:448432;43367<86;52--++)1,75420'%$$'*+75876945:.6-6-43,,'-3+.3,41274::11325988:9<9334:99967//-,332132.*00+..-./+-()-896-7,,+(*+'),'('*++6661:2105323,0+8-22276;5-0/598804987887822460*2*-0(*()1,,-3<9329897//326.5--.984-+*0*,-4+*--*126+)73-+).-/00,&,)2/11;606-/22%'-1,(++(&%)')-(&()*'(78220.--5.02,**,28/8+2,,+06)(,10145440/+*',,0:67$*(),*)+)-0/.//,/-,+*(-/,//056324253++**(%'+,689927'1*2;:;99
@54a85d55-4de7-4838-83f4-4031ba4c5e6a ch=108 read=96377 start_time=2019-12-13T03:11:54Z barcode=BC01 runid=2c9cf7bc05858273f10e7d7ec552fc0bd742dc3e
CTCCTACGGGAGGCAGCAGTAGAATATTGCGCAATGGGGGGGCAACCTGACGCAGCCATGCCCGCGTGAATGAAGAAGGCCTTCCGGAGTTGTAAAGTTCTTTCGGTGGCAGGGAAGGCGCAGTTTAATACTAAGTGATTGACGTTAACTTTAGAAAGCACCAGCTAACTCCATTGCCAGCAGCCGCGGTATGCAGGTGCGAGCGTTAATCAGAATAACTGGGCGTAAAGGGCGCAGGCGGTGACTTCAAGTGAGGTGTAGTAGAAGCCCGGGCTTAACCTGGGAATTGCATTTCATACTGGGTCGCTAAATTGCGCAGAGGGTAGGTACGTGTAGCGGTGAAATGCGTAGAGATGTGGAGGAATACCGAAGGCAGAGAGCAGCCCCTTGAAGGAATGTACTGACGCTCATGCAGCAGCGTGGGGAGCAAACGGGATTAGATACCCTGGTAGCGCGCTGTAAGCGATGTCGATTTGGGGGGTGAGCTTTAAGTTTGGCGCCCGTAGCTAACGTGATAAATCGACCGCCGCAAGGAGTACGGCCGCAGGTTTAAAACTCAAATGAATTGACGGGGGCCCGCACGAAGCGGTGGAGCATGTGGTTTAATTCGATGCAACGCGAAGAACCTTACCTACTCTTGAGCATCCAGAGAACTTCCAGAGATAGTTAGTTGCCTTCAGGAGCTCTGAGACAGGTGCTGCATGGCTGTCGTCGGCTCGTGTTGTGAAATGTTGGGTTAAGTCCGCAACGACGCAGCCCTTATCCTTTGTTGCCAGCGATTTGGTCCGGGAACTCAAGGAGACTGCCGGTGATAAACCCTTCCGGAAGGTGGGGATGACGTCAAGTCATCATGGCCCTTAGTGGGGCTACGTGCTACAATAGTATACGGGGGAAGCGAGTGCGAGCTGGAGCGAGATCTCACAAAGTACGTCTAAGTCGGATTGGAGTCTGCAACTCGACTCCATGAGTCGGAATCATGGTAATCGCAAATCAGAATGTTGCGGTGAATACGTTCCGGGCCTTGTACGCACCGCCCGTCACACCATGAAATTAGGTTGTACCAGAAGTAGATGGCTTAACCTTCGGGGCGTTTACCACGGTATGATTCATGACTGGGGTGAAGTCGTAACAAGGTAACCGG
+
,2./,/.09.),0,/10/-/'(32240700/4675),3:84+.2+0/''(*)10&2644/0*'&'(***05*+1'++)+06/3,,-.+-.6--.61*+4-,,/2241)**'(.(-*,,,*/,+(7,/))*/024/25559332-/&&'%%(%'%,*($'01-&,,+05///.&/&&,3.273/25,)'(,.)'(%&&)'-,./1--0-2,.)1,6-64013:7840840'.&$%'&.84251/,-%%(-,/./&&'.%''&)%$+(%,,(*0-'%%0)32255/-)-**-04:0.2301118-.-666,%(%&&&&'**(+-)*-(*')./34,+++822/+1.*+986/-.*+9913*)+%.++/7:30-.0+%%*'',.--14.&)))+'*)++,/02011.-*..'%+)+')'())-0276**,17;02'74-./-./529900410'((',*-05.,%&',+-.:7750<8/550/'()*++38;632599-7//-52**+(,.271.+**+-:5/0167:12,*+0,)%#%%&5.61/'*),4*7./;;88764;,-,8*8**+:07:62.8)((&)%/))*6;633)-+-,+)/23:4759<21111;;8740/2205366.45696**)/..)&%*7/8''(('-/+.//,)))*,7142:'./%&01083'42**/58963665.6899:798998<:::54010.103435-5-++1296/0-7.48692,+,,'&,/3,*'+.,1%651/3002-/9,-4:22920--+372*1.4'25-2-.97-0).)+-.0%0-/,-.334<:89312,.+3--**0-55-05796124261899:6+***-4**+((-+5+)))(,(,.88640.()''*+&*(23.))0.0,+,)-0/('&(,4(*,*+'*./,+$%-0,*+-3356898429*4+333+))*+99:44402)*-531-./2),/+6-768**%&()*,.*1.:2//,,2--'3:&)+746587596303)(0..)*(($&(#))37329,)*+)..2756.*-',(%082;53-0/.),,*+31-*(''**6+.1273-476-54;8,166709111999;96635665.41,,+-(**-/0533*')+,8868:
@f7481d5e-0c64-4102-a713-b8f8c0555ee3 ch=362 read=84774 start_time=2019-12-13T03:12:04Z barcode=BC01 runid=2c9cf7bc05858273f10e7d7ec552fc0bd742dc3e
CCGGTTACTGTATTTACGACTTCACCCCAATCCTTTGACCCTACCTTCGGCCGCTGCCTCAGCGCGGATTAGCTCCACGGACTTCAGGTATTGCCAACTCTCATGGTGTGACGGGCGGGTGTGTACAAGACCAGGAACGTATTCGCGACATTTCTGATTCGCGATTACTAGTAGCTCAGCTTCATGTAGGCGAGTTTCGGCCTACAATCCGAACTGAGACTGGTTTTAAAGGTTGGCTCCACCTCACGGTATTGCATCTCTCTGTACCAGCCATTTGTAGCACGTGTGTAGCCCATTTCTACATAGGGGCATGATGGTTGACGTCATCCCCTTCCTCCTGGGTAACCCAGGCCAGTCGCTCAGTCCTCCAAAAGCCAATGGTAGTAACTAACGACAAGGGTTGCGCTCGTTTGGACAACCCAGCACTTATCTCACGACACGAGCTGACGACAGCCATGCACCACCTGTCACACTTGTCCCCAGTTTCCTCGGTCAGAGTATTACAGGGATGTCAAATTAGCCGTGGAGTTCAACGCGTTGCTTCAGATTAAACCACATGCTCCGCTACTTGTGCGGTCCCGTCAATTCGGAACAATCAGAATGCATTACTCTCCTTTAGGCGGAATGCCAATGCGTTGGCAGCTTTTGAGTGTTGAAACCCCACCTAGCATGTTATTACCATCGTTTACGGCGTGGACTGGGGAGTATCTAATCCTGTTTGCTCCCCACGCTTTCGAGCCTCAGCGTCGATTACCAGTCCAGAGAGTCGCCTTCGCCGCAGGTGTTCTTCACAATCTCTGCGCATTTCACCGCTGCAGAATTCCTCTCCTCTCCTGCGCTCTAGATAACCAGTTTGGAATTGCGGCACCAAGTTCAGGCGGGTATTTCGCATCCCCTTAATCATCCGCTACGCTCCTTTACGCCCAGTAAATCCGGATAACGCTCGCCACCTACGTATTACCGCGGCTGCTGGCACGTAGTTAGCCGTGGCTTTCCTAATGAAATACCGTCTCGGCTGCATTTCCTGTAGCCGCCGTTCTTCGGCTATAATGAAGTTTACGAAATCCAGCCTTCCTTCCGCGGCGTTGCTCCGGTCGGGTTTCCCCATTGCCGAAAATTCCCCTCCACTTCTGCCTCCCGTAGAG
+
/,0.10.(%&0)/3.'*./,1+.',35-.0//&)*'&&-11,.29684-603(,/)-/-5..---./'+**-,--%%),,*)(+,&23422822.4-,+-)*+-0/.65679440-)3,,,/)('%/-*:9639;-:1076613&.-68,26**/0.081+,/'2+'/0,,+,&**4-13386%1%'+35551-2:..)2250.01..1-+19882/010563/;:1+3',)(),-2226++1-./.1--+3.+*++,12110*(')4.1856,7&$%&)+,/3110(&)-.(&#$&((*,-,,1/17-0/4000+)4,*+1.289,;6-))./-1120/0&'&$'(%&'*0+')01%&'%((*+2/6(0)('$'&,,00642466563/20---4,),-.5/02421+,.&(('&)'+&%#%'#&%%(+21.(*--/%.((,,,-+0,*+*%0338200174994585,.$)'-*-.66%%%&)01../)(3$&&'&)-(*'((*33199:6702-2./-)(+*''(9:,*%&')+/($':)3,*+2,3<:480/0-./-4.'*1%&&%'%%$)&''(&#,-&5')'(&&++/.-+%%%''&)&/&%')+**&%'%'-450638.+-)-41--+/-1*('''&&'&'%+,,/2./:10:62)2,*()+-./-3%-*%(()+/305,$'+-212462421/2+%(*13500820///085,-/703,'+++-99/0*3.85+++++78*(/7-01/408*)***),.05::9;:42*'($(&*%)2**2-&&*5-001))*('%+13(')+(('#$%%'*.,1-*++,-..//*/*+$+*2,(*14274;+278-4--),&$$(%&$'%+(((.(&(.1*'&-%0.,)%)+0.52*..5177753+%&)*.-.13*,)'&*,,5.(*34:6..3/547+&'&,166;;36:660)0))2,,+**1,,-95323-)...--4.--582848007.4'&*/*$&+((&9:4/.')(6-'%(&*8*2'&%$$+-2/5:9:;65.*'$%(''/)$$&)*06:,/)-*-)++**/**-))11/-'(%(),22-,)),'./(&-1+:/2::3+.6/35--.4+58*(+($()&''%'$$(.(.5*+8-.&&
@6adde2e3-cd91-4f16-96e8-6ccf832d1fab ch=121 read=61058 start_time=2019-12-13T03:12:03Z barcode=BC01 runid=2c9cf7bc05858273f10e7d7ec552fc0bd742dc3e
CTCCTACGGGAGGCAGCAGTAAGGGGTACACGGACAATGGGCGAAAGCCTGATCCAGCAATGCCGCGTGCAGGATAGAAGGCCTTCGGGTTGTAAACTGCTTTTGTACCCGGAACGAAAAGCTCCTTCTAATACAGGGCCCATGACGGTACCGTAAGAATAAGCACCGGCTAACTACGGTGCCAGCAGCCGCGGTAATACGTAGAGGTGCGAGCGTTAATCAGGATTACTGCTGGGCATAAAGCGTGCGCAAAGCCGGTTATGTAAGACAGATGTAAATCCCCGGAGCTCAACCTGGGAACTGCATTTTGTGACTGCATGGCTAGAGTACGGTAGAGGGATGGAATTCCGCGTGTAGCAGTGAGAATGCGTAGATATGCGGAGGAGGAACACCGACTGAAGGCAATCCCTGGACCTGTACACTGACGCTCATGCACGAAAGCGTGGGGAGCAAACAGGATTAGATGCCTGGTAGTCCACGCGCCTAAACGGTATCAACTGGTTGTTGGGAATTAGTTTTCTCAGTAACGAAGCTAGCAGCGTAAGTTGACCGCCTGGGAGGAATTACGGCCGCAAGGTTGGAAACTCAAAGGAATTGGCGAGGACCCGCACAAGCGGTGGATGATGGTTTTAATTCGATGCACAGCGCGAAAGGCCTTACCCACCTTTACGACGCTGGCGAAGTTTCCAGAGATGGATTCGTGCTCGAAGAGAACCTGCACTGGTGCTGCATAACATCGTCAGCTCATGTCGTGAGATGTTGGGTTAAAAGTCCCGCAGCAGAGGCGCAACCCTTATCATTAGTTGCTACATTCAGTTGAGCACTCTAATGGGACTGCCAGTGACAAACCGGAGGAAGGAATTAGGGATGACGTCAAGTCCTCATGGCCCTTACTTATAGGTGGGGCTACACACGTCATACAGTAAAAAAACAGCGGGTACAGAGGTTGCCAACCCACGAGGAGCTAATCCCATAAAACCAGTCCTTAGTCCGGATCGCAGTCTGCAATGAGCTGCGAAGTCGGAATCGCTAATCGGATCAGCATGCCGCGGTGAATACGTTCCGGAGTCTTATACACCGCCCGTCACGCAGCAGAACTCGCCAGAAGTAGGTAGCCTAACCGCAAAGGCGCTTACCACGGCGAGGTTCGTGACTGGGAGTGAGAGAATCGTAATAAAAGGTAACCGG
+
,.22014*4.)/-,(-,++,'&(''%*%&$$&)'1-42053/*'*-)+6--.,2),&+4000882.),.005975%%,*,915001*5448&-281++*+.9;/*6503-,.262*+2,)%&(097;75272022014,97.+,))+-)+07240,,22277/2318170240-.$,(,-%)%%&'(+./,-00.1721312)$$)((--**-+/21,1++()'%3*004-%'*,(&$$).,(*)....-.*&',)),/711%,.4,/.0110'%&'+&*/-'&)%)-35+5-2-*11.10377+22.'&')*-..//0)32320.//.-+*,.-,.+).-&&-*-0.7*-46543/(*&&)+%+,-.3938(*.89893/*3/',/1824685./'),0).*.7,47/*48879631++#&%+(-)//2570/.-&'(*(*,1',*&)$+9958-.+'**&'2/'57*-20.23.)&)*--+/)),-+*(*,1/*).0886;043&,*$%-'(+.8;0,40(,-0/.,**'%''*-)**+,')))9/00906.%'''&')&%('*+-..(*+-)/./6.&%'$).237-.,))/((%%'$1,*+5/*+')'%)*'23286853/,)(/3)(2(*-*(+*+)'*&+(2,-3,&&()(**-0*)-.0-)&&)),&&'+(*'&,()8-3,+*(*-452.00/)-+-./*/)((**,/9,++))&+%-(..**$')//248202)+-.1&0-60/,,+327809,674:165,,*2.*(/.$2()&(((-.377;,.+%)1*0.-*5,++*),.176+-4-,,/,*,,.(++)&(,*.0594*+,(*'+08.701-1)-)+)&(+*)+*3-2010.5557063**()+,+.1-*-('(+-/.221,3-+..0/*,(),0:122,+'*//2371)+''''*.,13/*'*.03,.7674:)(())+)&()6381)+'')/-'+(.4344+.)(&)*+2.47647-.//,++.(&$%$))+-((***+.3,3,0.3*6(''((*+/'(+,425/),%)*/0;,*+'3+1'&(##$#,$'(&,(.033<3325,-$'$&$*.*)&)-.26,+-+)+)-,*'')&''()*')*.&)$%$)*+,.5/0.*)%$*,*5-46././)3*'*)''&&&(()*&*&&&+5,(,-/3:2:*6
@0f52a967-ac22-4cb5-a77b-b331cb11cd7e ch=190 read=100586 start_time=2019-12-13T03:12:02Z barcode=BC01 runid=2c9cf7bc05858273f10e7d7ec552fc0bd742dc3e
CCGGTTTACCTTGTTACGACTTCGCTACAGTCATGAATGCAAAAGTGGTAGCGCCCTCGAAGGTTAGGCCCTGCTTCTTTTGCAACCCACTCCCATGAAGTGTGACGGGCGGTATTAATGCAAGGCCGGGAACGTATTCACCGTGGCATTCTGATCCACGATTACTAGCGTTCCGACTGGCGGGTCGGTTGCAATTTCAATCCGGACTACGACGCACTTTATGAGGTCCGCTTGCTCTCGCGAGGTCGCTTCTCTTTATGCGCCGGTGCTGCGTAAGCCCTGGTCGTAAGGGCCATGATGACTGACGTCATCCCCACCTTCCTCAGTTTATCACTGGCAGTCTCCCTTTGAGTTCCCGGCGGATTACGCTGGCAACAAAGGATAAAGAGGTTGCGCTCGTTGCGGGACCTTTAACATTTCACAACACGAGCTGACGACAGCCGTAGCACCTGTCTCACGGTTCCCGAAGGCACATTCTCATCTCTGAAAACTTCCGTGGATGTCAAGACCAGGTAGGTTCTTCGCGTTGCATCGGAATTAAACCACATACTCCACCGCTTGTGCAGGCCCCGTCAATTCATTTGAGTTTTAACCTTGCGGCCAAATACTCCCAGGCCAGTCGACTTAACGCGTTAGCTCCGGAAGCCACGCCTCAAAGACAACCTCCCAAGTCGACATCGTTTGCGCGGCGTGGACTACCAGGGTATCTAATCCTGTTTGCTCCGCTGCCTGGGCGTCGATCTTCCGTCCAGGGGCCGCCTTCGCCACCGGTATTCCTCCAGATCTCTACGCATTTCACCGCTACGCAGATTCTACCCTCTGAGACTCAAACACCCGGTATCAGATGCAGTTCCAGAGTTGGGCCCGGTTCACATCCTGAAGCAACAAACCGCCTGCGTGCGCTTTTACGCCCAGTAATTCCGGTGCTTGCTTGCACCCTCCGTATTACTACTTGGCTGCTGGCGCAGGTTAGCCGGTGCCAGCTTCTTCTGCGGGTAACGTCAATGAGCAAGGTATTAACTTTACTCCCTTCGCCATGAAAGTACTTTACAACCCGGGGCCTTCTTCCTTACACGCGGCATGGCTGCATCAGGCTTGCCCATTGTACCAATATTCCCCACTGCTGCCTCCCGTAGGAG
+
,+*0/9.-04.7(.+)+5456..%'%$&''3835/./.%-+06*%.)*)+')+.9712*,00/4.2&'+(%%)*/9+59:+02462<0--/0:2+./++'+)'()-&./&*+(',)($%%*(,1+5,'9:6:66845;2357,6/965667./061)'((-155254232210,*')$&%%*-&('+)+'%'(*(.+-0;42/22472027672.)-/5922.+.0*18071;22**))%$)')(,..018299775./*8543'%&$$$%&''&(&-12,-498.3/',3800*)(,.+)(((*5557*,./52(,60;7905**-:1+-379.9./-51506:*153../52+3('-0&*$*%#''(112*-').6'--*+46),$-(*4,2146662;1.-7+'&#$%&-.,+49+-%&&&'),-0654100-&04-02-+*--,05-11-,1+/+3-4.+'&'-**/.224:664241002'*:;135425./(020+-//41436*0/01/43;89<877233//176*+)''0*;;3;////'2/48/08'(,--006+.1293(&))('*)113<:43179;013.,,.,,/&%%(-,+*.12;:10/2&%*531+(().--+-/.2.-.,:'6)14,01%')1665/-'($))*051.1(-,-./43403506:-''()'1./.781-*(.0*.)&,(,),+1*-530422)+*/'$&))*''++-+*++%&141,1+*30*(/79/8;77:6<7422&/',,434<:44*,,,-10/0'')-087<;1138/./.)#)%%*,,74*68/(0+,,-///241'+$,0),96713'++.//05646)(,%%,&(+/.2''(*0-02217&&()*%(+0578:8<7:;9896:731*)%'%%()*(&(,-023812'*(#$$#&'2+-,,.62,11(,008/0&%&&$-(-.4807,+*-*+1,6,,+/)..+-(%$)-42:<:999-..,/56/255:88899:8*)0&)+0*-/71*-+.2)*6/$(($',,9010/2286*,,2/:5*(,)/86<81++&'%%&,..45;8899:85/.)/0'.&*/)&(0-%&''*(*+,4,./-699-()++-.+,3,5:-*82,(($
@a6624b9c-a682-415e-82b5-fd6b990f1ebe ch=73 read=60265 start_time=2019-12-13T03:12:13Z barcode=BC01 runid=2c9cf7bc05858273f10e7d7ec552fc0bd742dc3e
CTCAGGAGGCAGCAGTAAGGAATTTTCGGCAATGGGAAACCCTGACCGAGCAACGCCGCGTGAAGGAAGAGAAGGTTTTCGGATTGTAAACTTCTGTTATAAGGGAAGAACGGCGGCTACCGTGGTAGCCGGTGACGATACTTTATTAAAGAAAGCCACGGCTAATACGTTGCCAGCAGCCGCAGTAATACGTAGGTGGCAAGCGTTATCGGAATTATTGGGCGTAAAAGGGGCAGGCGGCGGCAAGGGTCATGGTGAAAGCCCTGAAGCTTAACTTCAGTAAGCCATAGAAACCAGGCAGCTAGAGTGCAGGAGAGGATCATTGGAATTCCATGTGTGTGATGAAATGCGTAGATATATGGAGGAACACCGGTGGCGAAGAACGATCTGGCCTGCAACTGACGCTCAGTCCCGAAAGCGTGGGGAGCAAATGGGATTGCCGATACTGGTAGTCCACGCGTAAACGATGAGTACTTAAGTGTTGGATGTCAAAGTTCAGTGCTTACGCAGTTAACGCAATACTCCGCCTGTAGTGAGCGTTCGCAGAATGAAACTCAAAGGAATTGACGGGGCTACACAAGCGGTGGAATGGTTTAATTCGAAGCAACGCGAAGGAACCTTACCGAGTCTTGACATACTCATAAAGGCTCGAGAGATGGAGATAGCTATATGGGCTGGTGGTGCATGGTTGTCGTCAGCTCGTCGTGAGATGTTGGTTAAGTCACAACGAGCGCAACCCTTATCGTTAGTTACCATCACAAGTTGGGGACTCTAGCGAGACTGCCAGTGACAAGCTGGAGGGAAGGCGGGGATGACGTCAAATCATCATGCCCCTTATGACCTGGAATTTTACACGTGCTACAATGGATGGTGCAGGAGGAAGCGAAGCCGCGAGGTGAAGCAAAACCCATCAAAACCATTCTCAGTTCGGATTGTAGTCTGCAACTCGACTACATGAAGTTGGAATCGCTAGTAATCGCGAATCAGCATGTCGCGGTGAATACGTTCGAGCCTTGTACACACCGCCCGTCACACCACGAGTTGATAACACCCGAAGCCGTGGCTAACCGCAAGGAAAGGCACATCTAAGGTGGGATTGATGATTGGGGTGAAGTCGTAACAAAGGTAACCGG
+
)+.%,2,+--//2&)((&()'+,592.476/1/.6-*/(.:-,-./*))'1180*,6.15656.0*1)')&++/53;9:4/7,9...9:912815424.//1+7+00**31092.3/*(*$&()1---8,'3++&($&(&''&%'*)..+'(-,+.610/2-+-)**,*.))2;9883341%&%().40/123/6-*/,+072772;200$0&%*))/20777427:7))),+2/8;9796,2251-:.*($(*(+*/2/%,-%$&.2.-/+,&'/.5.//0515-*))(/7/99066.-*+**+(/0/6071)'(0/*64&1(.&0*4,5911-+)('%)%+*060,.6562023362450-6.1:658;0:41:.--*&%&(,--+*1.2:77981///045555'0-3)'(,/+)*545:9*+/04;71)-)',%%,'+*-,/0(211358+)+/0139<91'&-,+-/(($$*(/./28/768441&,)*-7;270-()%$%%)(-104,,,,,:.,-)1)')($$%%'((+(,)*,,(((-',*1,50,,3/2+*+%%'*-%&'+12+(*,*.-/',,12.1'*,+,5;;/:867*,0,.23/+*+-3-(3*56/8..4'(/22/5.--113776./**(*/-/2%&&'')59++(*(11/.-+((,*(*-,-*-05,..2.002016488/&.++(,,7803)-585;36-907031%**27.*,*),(%/4/20/08-8//,14-/2-.013//-/7'.65//00-&**))*-16+533274777/+,,6:*,2,(+-./)1811312789::;922269-.)52*',*++.+33--)&&(,+('''(+54531235027/0168881/*'+'(*&&%''',9-3&&(,.0/8(/.;:7/5'')%078.0524;313)//:6)2)1-01189842/141251+,(%()+,6-+-3,719670/1&//26././..910.//'504659*0/*+7-.95583(%5562:110400-1:72;91+2())./-/+,-*2...262&-*))+1,-1-2-640/51//020.316).,/$$$/4310/1.*63130/002516/35,)-82/27021//-1,*1+296970
@f9a728a4-b751-4a40-802c-962a316e8bd4 ch=212 read=49912 start_time=2019-12-13T03:12:12Z barcode=BC01 runid=2c9cf7bc05858273f10e7d7ec552fc0bd742dc3e
CTCCTGCAGGGCAGCAGTGGGGAAATATTGCACAATGGGCGCAAGCCTGATGCAACCATGCGCGTGTATGAAGAAGGCCTTCGGGTTGTAAAGTACTTTCAGCGGGAGGAAGGGAGTAAAGTTAATACCTTTGCTCATTGACGTTACCCGCAGAAAAACACCAGCTAACTCCGTGCCAGCAGCCGCATTAACCACCCGGAGGAGTGCAAGTAATCGGAATTACTGGGCGTAAAGCGCACGCAGGCAGTTTGTTAAGTCAGATGTGAAATCCCCGGGCTCAACCTGGGAACTGCATCTGATACTGGCAAGCGAGTCTCGTAGAGGGGTAGAATTCCAGGTGTAGCGGTGAAATGCGTAGAATCTGGAGAATACCGGTGGCAGCGGCCCCTGGACGAACTGACGCTCAGGTGCGAAAGCGTGGGGAGCAAACGGGATTAGATACCCTGGTAGTCCACGCGCCGTAAACGATGTCGACTTGGAGGTTGTGCCCTTGAGGCGTGGCTTCCGGAGCTAACGCGTTAAGTCGACCGCCACAGAGATACGGCCGCAAAGGTTCAAAACTCAAATGGTGGCAGGGGCCCGCGGTGGGCATGTGGTTTAATTCGACGCAACGCGAGACCTTACCTGGTCTTGACATCCACGGAAGTTTTCAGAGATGAGAATGTGCCTTCGGGAACCGTGAGACAGGTGCTGCATGGCTGTCGTCAGCTCGTGTTGTGGAAATGTTGGGTTAAGTCCCGCAACGAGCGCAACCCTTATCCTTTGTTGCCAGCGGTCGGCGGGAACTCAAAGGAGACTGCCAGTAAACTGGAGGAAGGTGGGGATGACGTCAGAGTGCATCATGGCCCTGCGACCAGGGCTACACGTGCTACAATGGCGCATACAAGAGAAGCGACCTCGCGAGAGCAAGCTAACGGACCTCATAAAGTGCGTCGTAGTCCCGGATTGGAGTCTGCAACTCGGCCATGAAGTCGGAATCGCTAGTAATCGTGGATCGAATGCCACGGTGAATACGTTCCCGGAGCGCTGGCACACACCGCCCGTCACACCATGGGAGTAGGTTGCAAAAGAAGTAGGTAAGCTTAACGCCTTCGGGAAGCGCTTACGCTGTGATTCATGACTGCAGGGTGAAGTCGTAACAAAGG
+
/162.(1'4--,.49215.()()*+*,/0.,++-0/3;7314596::54(*&$(%1-4732+-.2442--21')(),-06866;067+/84--3/,,67,,/0-30(-,-+.4.'+,172,3.4-3/46/7-*,10%(')'3,0++36($&((,.-,*'),*+)*)..,,39-,-1-*(+++1.25$)%&%%'(,*+,3..*'&*,--+)(,4,,*-4+3,23-/3)&%*),/)))*(,,/./(0(&491,705,012/00.,%(-3)*.46/)48647+,.1-/22)+.65665440/)&'')++/%#&'/132,.0251..00+*,,.00-4,-79773///097-16/-24573.**-47;,,*'+..622-*)'%'&(+-4<3,/6988631023322335./911/,*1+')-4629*)+,:;-8':94380,/022;*-1.2*+*5'%&%(+07479;561./+05/-+.)3+.,/)4'))/26162121...,,*+*/(-+((+25697732838,/7437906-$$&&'%(((*)-285998*2.7/5-:;66560520)(((/0%,381.4)(((((&*-)(-&(*/9<:.76:566:8976433-$(..001.1955223+.0567780,-+,,,*/5;:33--///5215421837:158+67/51:8920126&2+023523233:342/-/0/,331355.6/.-,'(./(76:2/22--'%'/,,-64)3'((*,14021,)3.011-74.2:3364/307493.7)32,0.08,81'($&+/003*)(()14055-,0)&*+++-78-/56476671(%'&$++44./++.2+($(,-;;491///1-&)**1271-9-,5885983.2-)')')+)*/34::958/+')'+02)*$+&.38005/.40166+4898884897.:-(/2-+,&*(%(+5.20$0)./%(&'))3-+,2+21326**'&$&-916038;10,'',+030,./88.,3.)0./3595&/%%*('&%'&(*(,+.6,5:-+.,(((/-+/+6.*,+-035:2/457-%(,(**0..3-((')0/++-2.73)4,*%*,1/3/,/(+3.066795)3*,-/'*,,(.*-1...53124335)+'
@3623bb8e-bf28-4e7d-a1bb-b6a4cae12ea5 ch=67 read=68774 start_time=2019-12-13T03:12:11Z barcode=BC01 runid=2c9cf7bc05858273f10e7d7ec552fc0bd742dc3e
CTCCTACAGGAGGCAGCAGTAGAAATTTTTCGGCAATGGGAAACCCTGACAACGCCGCGTGAAGGAAGAAGGTTTTCGGATTGTAGACTTCTGTTATAAAGGAAAAGTGGCGCTACAGGAAATGGTAGCCGAGTGACGGTACTATTAAGAAAGCCACGAGCTAACTACGTGCCAGCAGCCGCGCGGTAATACGTAGGTGTAAAGCGTTATCCAGGTGTGGGCGTAAAGAGGGGAGCAGGCGGCAGCAGGGTCTGTGGTGGCCTGAAGCAACTTCAGTAAGCCGCCAAACCAGGCAGCTAGAGTGCAGGGAGAGGATCGTGGAATTCCATGTAGCGGTGAAATGCGTATTAGATATATGGAGGAACACACCAGTGGCAGAAGGCGACGAATGACTGCTTCGACGCTCAATTGCGAAAGCGTGGGGAGCAAATAGGATTAGATACCCTAGTAGTCCACGCCGTAAACGTGGTACTAAGTGCTGGATGTCAAAGTTCAGTGCTGCAGTTAACGCAATAAGTACTCTCCGCCTGAGTAGTACGTTCGCAGAATGAAACTCAAAGGAATTGGCGGGGGGCCACACAAGCGGTGGAGCATAATGGTTAATTCGAAGCAACGCGAAGAACCTTACCAGGTCTTGACATACTCATAAGGCTCCAGAGATGGAGAGAGATGGCTATATGAGGATACAGGTGGTGCATGGTTGTCGTCAGCTCGTGTCGTGAGATGTTGGGTTAAGTCCCGCATGAGCGCAACCCTTAGCAATTAGTTATCATTAAGTTGGGGACTCTAGCTTGAGACTGCCAGTGACAAGCTGGAGGAAGGCGAGGGATGACGTCAAATCATCATGCCCCTTATGACCTGGGCTACACGTGCGCTACAATGGATGGTGCAGAGGGGAAGCGAAGCCGCGGTGAAGCAAAACCCATAAAACCATTCTCAGTTCGGATTATGATCTGCAACTCGACTACATGTGAAGTTGGAATCGCTAGTAATCGCGAATCAGCATGTCGCGGTGAATACGTTCTCGGGCCCTGTACACACCGCCCGTCACACCACGAGAGTTGATAACTTGCGAAGCCGGTGGCCTACAACCGCAGGAAGGAGCTGTCTAAGGTGGGATTGATGATTGGGAGGTGATCGTAACAAGGTAACCAG
+
.444//1&582343+./*'*'&&(+).7:,34:8282-)''+-*:)+-5429656;8;:-,2)13.3()+,-1;3,812/6010&'2120-.-14013;,/,02('%%%'%'-/6612/.1/-32..-2+''((+97374,.5*/-1*&'*)+.5..(%%)*1300/0../4;7.7,,,5-20(.+,)')*+,1--()+0.3++.3463.3**516040:897/;1+)'+.1/'./0474./+&)'%.3400--++(%'&+'$)+)''&.(),''$3+9+3.'*(*+/,5247911..*)')).03/2**,)-5-.9687,),--+*%(&%').11//2:812264+,***88896982+-*(-214236472330,*3,*.2381&%***%&&')',+-(-/1/,%$($&()+35./26/'4(&++7:;4&28/-5,-/7579)*.7777375/257;6::;23)''((&*,6.56::;;<::49920+-.48),0999995,8,5,4--60/664-,+()(-0+-60*('(&(')+),981.3()22-(:-,452;--*($)'(+-+//46.,0')).03121:559,00,4-3/05.40;1;9+,/+,2980)(-)(.426/7129025545721322,0/*&)*'*+*+/.,+'()*-30+(''(+8)6100..0+++2.578%6++49477788:19000666*45564.'(+*0-&)-10420781504,/62(&*&%()-/36343:3*1('$%%+')*02---((+3,335*042,033+&(''')(224798:6576768,,,,<63.*&)*00,'17/8888:9:::;;00087-4$+)**+600/17:*-75-01/.-.1,*$)(+-4;8;<9:8988891,11/*(+%*$&*).822)/.318...;6&1:711/:<21997;958035:;3/*8)%+))*+/66516683/2-*,,++*+///09.0,+/1635/327550/0*)2./)*,.6334)-(0256:1'1,-1.-/'00/8.+,22000/3:96:40.,&+).6150+(''*''(+(''%'$0''*),6-63202&&(&-.0,(,/082.0.)+/79642-/-50494133//01048054,(+-''(,077640.-/,796.)(
@11ffb492-d9be-4e55-8ac8-74dec5b910d3 ch=196 read=53610 start_time=2019-12-13T03:12:09Z barcode=BC01 runid=2c9cf7bc05858273f10e7d7ec552fc0bd742dc3e
CTCCACCACGAAGGGCAGCAGTGGAATTTTTTCGGCAATGGGGAAACCCTGACCGAGCAACGCCGCGTGAAGGAAGAAGGTTTTCGGATTATGAAACTTCTGTTATAAAGGAAGAACAGCTACAGAAATGGTAGCCAGTGACGGGCTACTTTATTAAATACGGCTAACTACGTGCCAGCAGCCGCGCGGTAATACGTAGGTGGCAAGCGTTATCAGGTATTATTGGGCGTAAAGAGGGCAGGCGGCAGCAAGGGTCTGTGGTGAAAGCCTGAAGCAACTGGTAGCCATAGAGGCAGCTAGAGTGCAGGAGGAGGATCGTGGAATTCCGTAGTAGCGGTGAAATGCGTAGATATGGAGGGAGGAACACCGGTGGCGAAGGCGACGATCTGGCCTGCAACTGACGCTCAGTCAGAAATGAGGAGCAAATAGGATTAGATACCCTAGTAGTCCACGCCGTAAACATTGAGTACTTACTAAGTGTTGGATGTCAAAGAGTTCCAGTGCTGCAGTTAACGCAATAAGTACTCGCCTGACAGTACGTTCGCAGAATGAAACTCAAAGGAATTGACGGGGAGCCCGCCTGGCAGTGGAGCATGGTTTAATTCGAAGCAACGCGAAGAACCTTACCAAGGTCTTGACATACTCATAAAAAAGGCTCAGAGATGGAGAGAATGGCTATATGAGATACAGGTGGTGCATGGTTGTCGTCGAAAACAATTGCCGTGAGATGTTAGGTTAAGTCCCGCAACAGGCACCAACCCTTATCGTTGAGTTACCATCATTAAGTTGGGGACTCTGGCGAGACTGCCAGTGACAGAAAGCTGGAGGAAGGCGGGGATGACGTCAAATCATCATGCCCCTTATGACCTGGGCTACACGTGCTACAATGGATGGTGCAGAGGAAGCGAAGCCGCGAGGTGAAACAAAACCGACCATTCTCAGTTCGGATTGTAGTCTGCAACTCGACATGAAGTTGGAATCGCTAGTAATCGCGAAGATCAGCATGTCACTTGGTGAATACGTTCTCGGGCCTTGTACACACCGCCCCGTCACACACGAGAGTTGATAACACCTGCCGAAGCCCGGTGGCCTAACCGCAGGAAGGAGCTGTCTAAAAGATTAGGATTGATGATTGGGGGGTGGGGAATCGTAACAGGTAACCGG
+
')./''&('&&'+/,+,22-,2&*))-5865*--334;8352((./06,,-780-.*/19959;.0,/--7/)0,*/-014:345+,%33021*)'(2*11,3--+5:.+)1-'/2*())',-)(*1/+.3/.*2-&')+,/0-*),'/,02*-,0)(&(**,/(+/,%%'+.-59112//1)&')))1+,/117565121/8129+-,30.*/()-,(+)&,,-/.,&')*)'%..**)1377;2+-+++,5/.-(',184+-4/+3862/,(((3.-.$%%$,4,-&'$(*0'3331+,-,.6)5.++)(132598751,3,54:.0'%%%*++368/54,-2:87648*+*+'/,)$*.)5.07:'65594336+407985466-3-1,,-./0222//)+(+)/10&$))',+&4-*+-.;1908:1.7../6639++-123/1-**,-27748;64).)''*))--,+-./.00/4;4/3426667+'()758'(*957648522303135383+-)))+)0,16++&&+%+),,794*/+'+.-/.32,0387,,,++-+416&05/''','$)0-020/026:.//.7765;96:8.-),+(,3/1.-+/--/41472//+/)''00081222-24554893:50*+/./6'')+,-..**)''-2'44221*')'*/-/3)/)(-.,557:8050-.343*(/,--,,/-.,47550-/.171:(144745/5/7.+-044*)'&*2--'/4,)1-02225)'&,3-/4/.001332/02,8:/0542'''')*0037236..0017.&()'*,/262+)()*/-,/544330-(*+)2,-.788:;80<5.,811./2825:577/.*+*/+-0),/2/3;::4/55752.0.+/)*'++*/<781..1,&.6)/1;;),)$%-1.2;98:,566504*1(*+:9:9978663-**,,'(+.0+5-9.9:9:)'$&&)+*,.01--,'---*--56988))'&'(0119/..-331053;99718.-,**--/912;7)*97520.,,+))'*/,))*277.0.('-,'*+*.5+./3121,'+&)'#(**3'3)/++-0.56688-+)).+'4:,4,*+011660551.&**&*+(,(*,-*+*&'*-/82)4.
@a3a55b71-d425-40f1-96ba-cc45658bcd0d ch=438 read=79523 start_time=2019-12-13T03:12:10Z barcode=BC01 runid=2c9cf7bc05858273f10e7d7ec552fc0bd742dc3e
CCGGTTACCTTGTTACGACTTCACCCCAATCGCTGACCCTACAGCTATTTGCCTCATGCGAGGTTGGCTCACGGACTTCGGGTATTGCCAACTCATGGTGTGACAGGCGGTGTGCTTAAGACCAGGAACGTATTCACCGCGACATTCTGATTCGCGATTACTAAGTATCCAGCTTCATGTAGGCGAGTTTCAGCCTACAATCCGAGCAGGACTGGTTTTAAAGTTTGCTCCACCTCACGGTATTGCATCTCTCTGTACCAGCCATTTGTAGCGTGTGTAGCCCTACATAAAGGGGCATGATGATTTGACGTCATCCCACCTTCACCTCCTGGTTAACCAGGCAGTCTCATAGAGTCCTCAACTTAATGGTAGTAACTAACGACAAGGGTTGCGCTCGTTGCGGGACTTAACCCAACATCTCACGACACGAGCTGACGACAACCATGCACCACCTGTCACCTTGTCCCCGAAGGGATTTCCTCGATTAAAGAGTAATGCAGGGATGTCAAGTGTAGGTAGGTTCTTCGCGTTGCCTTCGAATTAAACCACAGCCCGCTTCTTGTGCGGGTCCCAAATCAATTCCTTTGAGTTTTAATCTTGCGACCGTACTCAGGCGGAATACTTAATGCGTTAGCGGCAGCACGGAGGTGTTGGAAACCCCCACACCCTGAATTCATCGTTTACGGCGTGGACTGCAAATTATCTATCCCTGTTTGCTCCCCACGCTTTCGAGCCTCAGCGTCAGTTACAGTCAGAGGTCGCCTTCGCCACTGGTGTTCTTCTAATCTCTGCATTTCACCGCTACACTGGGAATTCCACTCCTCTCTCCTGCCTCCTAGATAGCAGTTTGATCCACCTTTTAAGTTGAGCCAGATTATTTCATCCCACTTAATCATCGCCTACGGCTCCTTTACGCCCAGTAAATCCGGATAACGCTCGCCACCACGTATTACCGCGGCTGCTGGCACGTAGTTAGTATTGGCTTCCTCCTTAGGTACCGTCATTATCTTCCCAAAGGAACAGAGCTTTTGATCAAAAGCCTTCATCCTCACGCGGCGTTGCTGCGTGGGAGTTTCCCCATTGTGCAATATTCCCCACTGCTGCCTCCCGTAGGAG
+
'-(,2--9*5)*&,'(*-37;414:7-0617.-*(',/,(()*$('$$$$$**+($(%%))()*0)---,+-,6-*1&%'(&,(,/*/--&().+./1/)+,/0%56001.--+$&&(+145:/53565162471/5;223134574./.6;715*115/00-'&(,/7(&'-182255532957779<<81/191675;14&()'5')3136615:;+52+*56-*+-11/3223*2*(-&&&'+44531.-000,00-.5/,,33+**(/&,)-)*-007+$%''''+&+-(&')))+-.)/8+*+0/3--,.52*0/5.*$&('3,+-.+0,,+'$0:6355546'+%(')+1410((*+,-1/4630)/-0//0733/.0+-5100,,*-+,*/,,&,-6.0.--&.+'-517777/*,,+,()&(5666377815,605604058,16/671***'*&-,))'(()()'%&-,.,/2809/9-,)*+,,'.$)%+24.24:79634602*-*2,:2;87;.)*)--+*.+2+(',)40;8850))#%''$(/*)&&&--/0871321&(')./4/40*',00/+6<<0,2/-1)*,415/$+$&+-%247598:40(*(2,435251,+,*5.(.023(+&*),-8:/)+,+)078+)-,.4&&'$&(0/23766:300.9000782++#(()/,5,421,++5*+.7:**0.077.(+*,-:9/,15565/--,+-..20;00,22,(()***.1997;3239-./*-53499:95'(10//5112*27:3.-2(-/,-*--'+'('*1.2%(*10-.--(68,-4(+.()-567116218</,(''&%).,3851-*+/,/)3+%)$,%(3850/,0+.+,-,3,-.*-05685*/-)).84/9+(+44;,**0/0+)$%*),)5977889900)**(**..01.0920211143445/%*)/+.0**$&&'(0(1432-02./,(*&,&+/68:558211..)(%46),((./..,*(,+(%'(0-&*+*'(/*0+11/).72423+0.22;-,)*(%'',.)+2:,106.(+.+--5/9111177900360..+*))17.-83:.*+
@1239f8aa-cbe3-4b7f-ae1a-bd3ff3c217a3 ch=466 read=33769 start_time=2019-12-13T03:12:21Z barcode=BC01 runid=2c9cf7bc05858273f10e7d7ec552fc0bd742dc3e
CTCCCTACAGGGGAGGCAGCAGTAGAATACCAATGGGCTGCAAGCCTGATGCAGCCATGCCGCGTGTATGAAGAAGACGCTTCGGGCTGTAAGGTACTTTCAGCGGGGAGGAAGGGAGTAAAGTTAATACCTTTGCTCATTGACGTTACCCGCAGAAGAAGCACCGGCTAACTCCGTGCCAGCAGCCGCGCGGTAATACGGAGGGTGCAAGCGTTAATCGGAATTACTGGGCGTAAAGCGCACGCAGGCGGTTTGTTAAGTCAGATGTAAAATCCCGGAGTCTCAACCTGGAACTGCATCTGATGCTGGCAAGCGAGATCTCGTAGAGGGGTAGAATTCAGGTGTAGCGGTGAAATGCGTAGAATCTGGAGGAATACCGGTGTGAAAGGCGGCCCCCCCTGGACGAAGACGACGCTCAGGTGCTGGCGGTAGGGCAAGCAAGTTAGATACCCTGGTAGTCCGCGCCGTAAAACGATGTCGACTTGGAGGTTGTGCCCGCCAGGCGTGGCTTCCGGAGCTAACGCGTTAAGTCGACCGCCTGGGAAACCGGCCCGCAAGGTTAAAACTCAAATGAATCGACGGGGTACACAAGCGGTGGAGCATGTGGTTTAATTCGATGCAACGCGAAGACCTTACCTGGTCTTGACATCACGGAAGTTTTCAGAGATGAGAATGTGCCTTCGGGAACCGTGAGACAGGTGCTGCATGGCTGTCGTCAGCTCGTGTTGTGAAATGTTGGGTTAAGTCCGCAGCAGGCGCAACCCTTATCGCTTTGTTGCCAGCGGTCGGTAGGGAACTCAAAGGGGCTGCCAGTGATAAACTGGAGGAAGGTGGGGATGACGTCAAGTCATCATGGCCCGCCGACCAGGGCTACACGTGCTACAATGGCGCATACAAAGAGAAGCGACCTCGCGAGAGCAAGCGGACCTCATAAAAGTGCGTCGTAGTCCCGGATTGATCTGCAACTCGACTCCATGAAAGTCCGGAATCGCTAGTAATCTCGTGGATCAGAATGCCACGGTGAATACGTTCGGGCCTTGTACACACCGCCCGTCACACCATGGGAATTGGGTTGCAAAGAAGTAGGTAGCTTAACCTTCAGGAGGCGCTTACCACTTTGTGATTCATGACTGGGGTGAAGTCGTAACAGGTAACCGG
+
./6+)',.&04,*&(--'43,--%-)2-&)&,+77:4+'((-604;68-46/.,2038485664532+445/+-.*-,')4,60--)))+-&2*,,14:41/22.-5.*-+.0)42(*++/''%**9+-/*+7..433,5753666:2383/0,-2-()+&')95250.02003&&.,00,--*083000+00/*5,%*)0.*.+00233-/0.;/;06)./,3,./3<<8988570,*+,*.-0228:552/*&/-8.56:4111,)%*1-(30*(($$'(*+2561,,/-62++++*7**+,%7-7,,-(&&&'&+84.132/+)+)+'))(,,3,3*/76632222:72130,.3573))-.05;;.-0,/0385.5.-'(*,',-029:46/4.-.08883.5.-,,'++..34566..'))+((**2')336&4-%,&/+(--88;,-0871442,,038:31496)++**(./,--/--/*+*/401+50)')*$252103:5543/*,''()1600152;49,.00/0969;9770'-))+*1-4,+118)6-61<:714..55/0273548**,,'%%)&'&/'*%...0*+,7743.83:1596;50/2138030-..,',0.1-)040,*--*0.//322122210-0:667-+,,-10/,/60188:;9:8%86544611('0+1.12434431685;56598232.01128912911,*(.(1593874:23-,0-'('%'%(+*+60217,0/.01'&,+()04/1;7887;89&*$#'2/+345001'-+('(-087+00-/01.&**40-1-+/-0/3;;73955624353,/2/..'),1140&&(()-;4798830-)+,.363/-1)--500100./62)&(%)(''+*,/.3/60.*('.18%249063222/2:;/-244573687660/++.&6')$+-8742.0///.067601,.3.-//(.-.6.1235'-,.3//'(*/0.989.+,.0-/1(+,'%(*,8586586'276+/---32,/-070::./93.1,192,,&%%$)'*22393688*&+'%&'.+---.*.,2,5/42(36+,-21.5/.66-0081-/356;50212473.4-,,/1-.1113663050497017
@0cc8c94f-b230-404a-af27-a1e499df0c18 ch=474 read=37863 start_time=2019-12-13T03:12:19Z barcode=BC01 runid=2c9cf7bc05858273f10e7d7ec552fc0bd742dc3e
TTGTTGTGGCCACGTTCAGTTACGTATTGCTGGTGCTGAAGAAGTTGTCGGTGTCTTTGTGTTAGCCCTGCGCCTGTCGCTCTATCTTCCGGTTACCTTGTTACGACTTCACCTGATCATGAATCACCAAAAGTGGTAAAGCGCCCTCCCGAGAGTTAAGCACCACCTGCGCTGGCACGCAGCCCTCCCCGTAGTTGTGACGGGCGGTGTGTGCAAGGCCGGGAACGTATTCACCGCGTGGCATTCTGATCCACGATTTACTAGCGATTCCGACTTCATGGAGTCGAGTTGCAGACTCCAATCGGACTACGGCCCCTTGAGTCCGCTACGCTTCGCGAGGTCGCTTCTCTTTAATGCGCCATTGTGGCACGTGTGTGGCCTGGTCGTAGGGCCGCAGTGATGACGTCATCCCCACCTTCCTCAGTTTATCACTGGCAGTCTCCTTTGAGTTCCGGCCGGACCGCTGGCAACAAAGGATAAGGGTTGCGCTCGTTGCGGACTTAACCCAACATTTCGCAGCTTACAGGCTGACGGCAGCGCCATGCAGCACCTGTCACACGGTTCCCGAAGGCACATTCTCATCTCCTGAAACTTCCGTGATTGTGAACCAGGTAAGGTTCTTCGCGTTGCATCGAATTAATACATGCTCCACCGCTTGTGCGGGCCCAAATCAATTCCATTTGAGTTTAACCTTGCGGCCTTGTACTCCCCAGGCAGTCGACTTAACGCGTTGGCTCCGGAAGCCACGCCTCAAAGGGGGGCACAACCTCCAAGTCGGCATCGTTTGCGGCGTGGACTGCACCAGGGTATCTAATCCTGTTTATACGCTTTCGCACCACAGAGCGTCAGTCTTCGATCCAGGGGCCGCTTCGCCACCGGTATTCCTCAAGATCTCTGCGCATTTCACCGCTACACCTGGAATTCTGCCTATCACCAAGGACTCAAGCTTTGCCGGTATCAGATGCACGGTTCCCGGGGTTAGGCCGGATTTCACATCTGACTTAACCGACCGCCTGCGTGCGCTGCGCCCAGTGAATTCCGATTAACGCGCACCCTCCGCGTACCGCGGCTGCTGGCGCAGATTGGCCGGTCCTTCTTCTGCGGGTAACGTCAATGAGCAATAACTTTCTCCCTTCCTCCCGCTGAAAGTACTTTACAACCCGAAGGCCTTCTTCACTTTTGCATGAAACGCATCAGGCTTGCGCCCGTTGTGCAATATTACTGCTGCCTCCCGTGAG
+
%$*$&$'&$&%%'(.72/3/7*-)/*.//1::621244//)),(*2///281144238/.--.+%-/'('*)**.+00.021)*.286302013/3222.18..0/5863++'&%&,2/244:74(-&-,-(%'&$%&&''(-/84,,.)''(%'-2/.((&**&*,,--,-+*+++1043/44(((.6+(+),1)('.*1-660+.,).'-$*(7,566+7/1))()*284/01-*.649667<:43-,0,(,,-.8-,.4111105/.(((/080&.(/%)+.)&*0-.-&'./,5&7*68*2-320/.%)''%+''&-*-4&'*%)&(&&*%&)(-////33766236('&)(6359-9.''%++&+./02/,%-0/12::914.-.-.+$$$&*)**)/059873805-)+316/2.0*/19++,:243.30)34455'+-)*&+/81+2--'5.21+.--3/-25::<-518.0*),2+6093468,0+)&/.--453/44.0-2339-+%&&%')&%'%&6566678470&.'+11249/,++/*&%((&'&),45;.4('&)(((&+.1:5345766541),+%($%+-()*)+2)(%&,-*.,1013-4/:715*).-1755467/,2-2*4+++%/,2136,-0*,+0*.+,06041-(--*,,65.,&'),-++.2;:-93-5,++)))&%'&*')*.((&'-50&0+,-..4564212012(12825,+,,&28252698834(+-010'*%',11938+5,0141(4057,56)$'&,/-.11.32(-')0.*(%,)+,224/./.+1,&&'(+)+08--((%+)&'%&%'45882///13*)))-''454*2+'*1/2029.05)+,'-0.'.1,+)+13383051343;4.)*.(*+,,-1655/(%(&'($.(&'++*-*)'),0086/*%%$%&),&%$,,2/(020/.%)%13/+-)&+/'-(%(-4()*$)%%&&(*..()&(/*1*.&%56:/,(%'''(*-(((%(2197*+-&.+3;2-,,1++''%'#'&,23-2)&%%$#()(0.:0003,01-+.,.'0''&1(1)('&'+*)..403-2)*/682687;65-')('&&$&&('(*,7+515&'39*.;:716')),,092+,1-58/*+1.449691280/***))*)%&'&)%&%'()/%+.*,-&)+-72'(0-/.2272)0('*/**++/71161,2+((
@11378461-b405-47ab-b6c8-2ba05dfd5adb ch=323 read=49317 start_time=2019-12-13T03:12:19Z barcode=BC01 runid=2c9cf7bc05858273f10e7d7ec552fc0bd742dc3e
CTCCTACGGGGAGGCAGCAGTAGGGGAATTTTCGGCAATGGGAAACCTGACCGAGCAACGCCGCGTGAAGAAGAAGGTTTCGGATTGTAACTTCTGTTATAAAGGAAGAACGGCGGCTACAGTAGCCATTGGCAGTACTTTATTAGAAAGCCACGGCTAACTACGTGCCAGCAGCCGCGGTAATACGTAGGTGGCAAGCGTTATCAGGGTATTGGGCGTAAAGAGGAGCAGGCGGCAGCAGGGTCTATGGTGAAAGCCTGAGCTTAACTTCAGTAAGCCACCGCGAAACCAGGCAGCTAGAGTGCAGGAAGTGGAATTCCATGTGTAGCGGTGAAATGCGTAGATATATGGAGGGAACACCAGTGGCGAAAGGCGACGATCTGGCCTGCAACTGACGCTCAGTCGAAAGCGTGGGGAGCAAATAGGATTAGATACCCTGGTAGTCCACGCCGTAAACGTGAGTACTAAGTGTTGGATGTCAAAGTTCAGTGCTGCAGTTAACGCAATAAGTACTCCGCCTGAGTAGTACGTTCGCAAAGAATGAAACTCAAAGGAATTGACGGGGGGCCCGCACAAGCGGTGGAGCATGTGGTTTTAATTCGAAGCAACGCACCAGAACGCCTACCAGGTCTTGACATACTCAAGGCTCAGGATGGAGAGATGGCTATATGAGATACGGGTGGTGCATGGTTGTCGTCAGCTCGTGTCGTGAATGTTGGGTAAGTCCGCAACGGGCGCAACCCTTATCGTTAGTTACCATCATTAAGTTGGGGACTCTAGCGAGACTGCCAGTGACAAGCTGGAGGAAGGCGGGGATGACGTCAATCATCATGCCTTATGACCTATAGGCTACACACGTGCTACAATGGATGGTGCAGAGGGAAGCGAAGCCGCGAGGTGAAGCAAAACCCATAAACCATTCTCGAAGTTCGGATTGTAGTCTGCAACTCGACTACATGAAGTTGGAATCGCTAGTAATCGCGAATCAGCATGTCGCGGTGAATACGTTCTCGGGCTACGCACACCGCCCGTCACACCACGAGAGTTATTAACACCCGAAGCCGGTGGCCTAACCGCAAGGAAGGAGCTGTATCTAAGGTGGGATTGATGATTGGGGGTGAAGTCCTTAACAAGGTAACCGGG
+
/40++/3277/'+/,-/2'3/*+/,()-./0...:34;962('**-2-./8:1//344857;3442337-*.*,0./3;,-01+:+,),-*,7/:090/.69.0089557/.0+,/,-46%&'%%'&'.)/(-(020.397+7,/%))))/.-.-610060/12+8.073&-(+4(%'&)-3/-,0-./)*)0967:69.7--*8),/',),-06887/91+*).*'+-68:949-%*)&05-..1)./231042+./$(,/,1.3..172)3249(25)(*')+,883548/)((),10(-/4301,+&%&('-*/90:20+,*(),..2524<:201--9443.23451+2--13446;246180/(2*,/29:9545425+6958873111-,,,*/,/02(,.*)1289:9*(+,9<;93.(%2+./99,680-,3355163&*.2:88:<:51()$...46684873:393;84622.-/5;-./96423)/4*:***20301.%.')*/3*-6540122&1),57:4/002'(.50-.<0.3:99,2*-+//45756:64*07,)(&+))+11801+)*,)*''(+19<.589;7,3-'+743,/)-*(+&+*)22.*-,(,(/.17533,.%-+',(((,,;('+/07.++((331:9999022218779)40//-1*+-:8637112532+,012....,553-.1090373/01.-45+,178*'('&(,76;73900/2154/21/3:79880;04+2-59<045410-..$%+.27852*112246735466023/6+5005986778;33-44013998;/53(*/2547:5,'%+4,)(('*)*..3776608/0989736980.*+,,*.-0,4,,4;740*,+../6/01;<56;0*1.9:6:::<981(('(3;6'-&.-&)%%+.6-+,&*)40012...0009.02514424../(060,**)-5.713,,.%,(+,,-'+-,/99872373342.(($#%'**-14<79;6044/3265121+*(*04&()3*9012.*-0+2837//-7*,17-.%'(***+++-'))1/0+000-*0..6:5-5,++./8551-53),+-,*+0+----0.0(-)5.60/1)
@0bfd4f6d-e31f-4ac1-b934-5d1f0fd1cc33 ch=345 read=47799 start_time=2019-12-13T03:12:27Z barcode=BC01 runid=2c9cf7bc05858273f10e7d7ec552fc0bd742dc3e
CGGGAGGCAGCGGTGGGAATATGTGTGCACAATGGGAAACCCTGATGCAGCAACGCCGCGTGAGTCGATGAAGGTTTTTCGGATCGTAAGCTCTGTCTTTGGGGAAGATAATGACGGTACCCAGGAGGGAAGCCACGGCAACTACGTGCCAGCAGCCGCGTATGCGTAGGTGGCGAGCGTTATCGGATTTACTGGGCGTAAAGGGCGTAAGGATGATTAAGTGGGATGTGAAATACCCGGGCTCAACTTGGGTGCTGCATTCCAAAGCTGGTTATCTAAGAGTGCAGGAGAGGAGAGTGGAATTCCTAGTGTAGCGGTGAAATGCGTAGAGATTAGGAAGAACACCAGTGGCGAAGGCGACTCTGGACTGTAACTGACGCTGAGGCTCGAAAGCGTGGGGAACAAGCAGAGTTAGGTTCCCTGGTAGTCCACGCCGTAAACGATGAATACTAGGTGTGGGGGGTTTCAACGCCCCGTGCCGCCGCTAACGCATTAAGTATTCCCGCCACCAGAGTACGCGGTCGCAAGATTAAAACTCAAAGGAATTGACGGGACCGCACAAGTAGCGGGCATGTGAATTCGAAGCAACGCAGAAGAACCTACACTTGACATCCTTGCATTACTCTTAATCGAGGAAATCCTTCGGGGACAAGGTGACAGGTGGTGCATGGTTGTCGTCAGCTCGTGTCGTGAGATGTTGGGTTAAGTCCGCAACGAGCGCAACCCTTGTCGTTAGTTACTACCATTAAGTTGAGGGCTCTAGCGAGACTGCCTGGGTTAACCAGGAGGAAAGGTGGGGACGACGTCAAATCATCATACTTATATGTGTAGGGCTACACGTGCCTAATGGCTGGGTACAGAGATGCAATACCGTGAGGTGGAGCCAAACTTTAAAACCAGTCTCAGTTCGGATTGTGGAAACTCGCCTACATGAAGCTGGGTTACTAGTAATCACTTGAATCAGAATGTCGCGGTGGAGAATACGTTCCCGGGTCTGTACACACCGCCCGTCACACCATGAGAGTTGGCAATGCCGGAAGTCCGTGGCTACCCGCAAAGGCAGCGGCCGAAGGTAGAGGGTCAGCGATTGGGGTGAAAGTCGTAACAAGGTAACCGG
+
21;92262/21'23-45-5.(('('(,,--,2*)'&'*,*;+,04956,'*),+**-*,04,)$$$*,1(*4(5-699/16;23220:9*-2287765;9035(,/*.25:61--(0+)+.*))+'+*&((),0)(&%)*..,+,*,04:21-,-6/*,--0.(*'((,3.+5,*+34437111//,062..1/..02308)/10*./((.1/281814)*,3;89/--+.4.-(25++/+,/7+('&%+366796+,++07)//,&*2322300233'(*.//4-35*&&/,*-,,..,,+-*7+*+666322-2/.-180--5442/.,+2/-21*/.00/029'00-1+)()'+/.0,++++2,--')%&%&)*-)&%'%-,546&&&'*)220'+(('*04%*,)$&-+&&$%%.1,,.,0,-/470220.--2:32//002;:242*.522256;89*8:*/).,/6:;5+245--:/./11)(&(*5.9/+,./649*+21+0(+)*'*$)&'057:.05/+,.-./,5+,52;.3,..4/32318;/99'+)++(()''')'-0.4,-&-(,+.,1.+,18123%%2++/1,'%&)'*,0./0654/)+-/,6,)*--.82:26*)''(,)*.9/:605941126/6223213955:999:;9.9-+-6574011./00056.71206:699*86080'(*+724518,,2..1//3;060/0:71:/.-9///26;/7,82+-.-')+(,//.&+*(*,+.+,2;84753:7;68640.41*8,.5.),++*,-6847742,()*+,73,)'%%(,.01/),++*+.,+&''(*+*'('+*-,-/0'(+0+*+**762:2/16259640.-26,.5/5:64260/36119222635(+,15*8*2,(''(((-)394695.-./.+/))*39.31/&**///4.-(+*().-,-./-..030)**+),&.&,../45833/-,0(''++,*/,-,00./1++23-/+-1,/..*').-5,.15/&0*(+&%+)(..,.&&)+-/+&),7,..0+..+**,,01/,)%'%*1*+*(*,,(5*./4/+-.1)*12486.,27*6/2:993/
@7d1c625f-bad7-4d1a-8eeb-ef341f969556 ch=258 read=49527 start_time=2019-12-13T03:12:27Z barcode=BC01 runid=2c9cf7bc05858273f10e7d7ec552fc0bd742dc3e
GTATGCTCCTGGGAGGCAGCAGTGGGGAATGTGTGTGCACAATGGGGGAAACCCTGATGCAGCAACGCCGCGTGAGTGATGAAGGTTTTCCGGATCGTAAAGCTCTGTCTTTGGGGAAGATGTGTGGTACCAAGGAGGGCCACGGCTAACCACGTGCCAGCAGCCGCGCAGTAATACGTAGGTGGCGAGCGTTATCCAGTTTACTGGGCGTAAAGGGCGTAGGCGGATGGTTAAGTGGGATGTGTAATGCCGGGCTCAACTTGAACTGCATTCCAAACTGGTTGTATCTAGAGTGCAGGAGAGGAGGTGATTCCTAGTGTAGCGGTGAAATGCGTAGAGATTAGGAAGAACACCAGTGGCGAAACGCGTCTCTGGACTGTAACTGACGCTGGTGGCTCAGCGTGGGAGCAAACAGGATTAGATACCCTGGTAGTCCACGCCGTAAACGATGAATACTGGGTGTGGGGGGTTTCAACACCTCCGTGCCGCCGCTAACGCATTAAATATTTCCGCCTGGGAATTTACGGTCAGGGTCACTCAAAGGAATTGACGGGGACCCGCACACAAGTAGCGGGACATGTGGTTTAATTCGAAGCAACGCGAAGAACCTTACCTACACTTGACATCTGCTTGCATTACTCTTAATCGAGGAAATCCCTTCGGGGACAAGGTGACAGGTGGTGCATGGTTGTCGTCAGCTCGTGTCATTGAGATGTTGGGTTAAGTCTAACGAGCTGTAGCAATCGTTAGTTACTACCATTAAGTTGAGGACTCTGCTTGAGACTGCCTGGGTTAACCAGGAGGGAGGTGGGGATGACGTCAAATCATCATGCCCCTTATGTGGAGGGCTACACGTGCTACAATGGCTGGGTACGAGAGATGCAATACCGCGAGGTGGAATAACTTTAAAACCAGTCTCAGTTCGGATTGTAAACGACTGCCTACGAAGCTGGAGTTACCATCGCGAATCAGAATGTGGCGGTGAATACGTTCCCGGGTCTTGTACACACCGCCCGTCACACTGAGAGTTGGCAATACCCGAAGTCCAATGAGTAACCGCAAGGAGCAGCAGCCGAAGAGTAGGGTCAGCGATTGAAGGGTGAAAGTCGTAGCCTAAGGTAACCGG
+
$%#&'(.3/*'*/(.6109978:661(*(+(*&&&&')*,/5226,*&')+,2()).003-/-.,--284306/())*./.0/-01::20'8,:885539*+./4111-,1//67*((+,-$'%%)'*&6),*0-**)%%$#$'3,112.+)*,7349541/-4.+,(()(((+'&)))/1.-,)),0761:10.:'(*,41+,.97510379+/,.-.5434619693%3-/-/27<:7.()#&'0,-/.*488712...2,$$&''((-3.*9:;;;;816&(&)(&&()*+268780/)--(,*&++,.3**,20.()*+-:/./;../7576/,+),/(02.)),4../0/6556)(,('(((,+,-,-07565867:11110000.+'%%%&*+-//0006*+-0720-//(1/..4366:+,29221078-/56;89470634433+*)*)(2..2000536-3:42(5,23:52,,/37845:))&*&)&(%2('%%$&'-+..+.8760+(%(,))+-+-($%'&*&&*+/36-)*+,/0222,6741690,-&-+..'&&&-.(.)(.11-,004:1+(),-*-.,.7/0/0./7./71--*),.)*,+-,.(&%'((%$&.(*,.17/003.7.6.2.*/*)-,(/1)21/-570,,.+)8*+,:65:558:8222297877788:/0///.--..&7'),66754;.9769620-,''%.&$/+&&&%&'(.+./1:2108//)(++(/.6/,-5,*0325531(()+'',12799:::;,8+9+05/17.02,+..2199*/.25677:9;66769:69/73.++1/10-.)%(,.11-.(**-/5332160*5.097*$()%%%')*6110:/0173631..-250*&)+'()'-3580.278979368<:48*1*('%&'****&'*/+*('(+(*.10,)2+(&$((),1*,6721,/542.&*&),**+2025.035((.262224001+**)2731:5+,.*,(&)*/+,.0/3.-9:846:(')*((5)%#*')'()3+8(5*2((%)+*,+%-/1004)$'(*-2)))2243.6/+(+)*'))/1.*()&($&*%%.5)3,113029
@cc6b47be-213e-401e-b68a-0c1b0764b21d ch=503 read=77048 start_time=2019-12-13T03:12:26Z barcode=BC01 runid=2c9cf7bc05858273f10e7d7ec552fc0bd742dc3e
CTCCTGCAGGAGGCAGCAGTAGGGGAATATTACAATGGGGGAAACCTGATGCAGCAACGCCGCGTGAGTGATGAAGGTTTTCGGATCGTAAAGCTCTGTCTTTGGGGAAGATAATGACGGTACCCAAAGGGGAGAGGAAGCCACATTAACTACGTGTGCCAGCAGCCGCAGTAATACGTAGGTGAGCGTTATCCAGTTACTGGGCGTAAAGGGTATAGGCGGATGATTAAGTGGGATGTGAAATGCCGGGCTCAACACAGGTGCTGTTCCAAACTGGTTCTGGAGTGCAGGGGAGAGGAGAGTGGAGATTCCTAGTGTAGCGGTGAAATGCGTAAAGTTAGGAAGAACACCAGTGGCGAAAGGCGACTCTCTGGACTGTAACTGACGCTGAGGCTCGAAGCGTGGGGAACAAACAGGATTAAGATACCTGTTGAGTCACGTAAGCAGTAGTACTAAGTGTTGGATGTCAAGTTCAGTGCTGCAGTTAACGCAATAAGTACTCCGCCTGGGTAGTACGTTCGCAGAATGAAACTCAAAGGAATTGACGGGGGGCCCGCACAAGCGGTGGGCACGTGGTTTAATTCGAAACAACGCGAAGAACCTTACCGAAGATCTTGACATACTCATAAAGGCTCAGAGATGGAGATGGCTATATGAGGGCTGGAGTGAGGGTGCATGGTTTGTCGTCGAGAGCTCGTGTCATTGAGATGTTGGGTTAAGTCCGCAGCAGGCGCAACCCTTGTCGTTAGTTACCATCATTAGTTAGGGGACTCTGGCAGGACTGCCAGTGACAAGCTGGAGGAAGGCGGGGATGACGTCAAGTAAATGGCCTTTGCCATGACCTGGGCCACCACGTGCTACAATGGATGGGTGCAGAGGAAGCGAAGCCGCGAGTGAAGCAAAACCCATAAAACCTTCTCCGGGGTTCGGATTGTGATCCTGCAACTCGGCTTCGCAGTTGGAATCGCTAGTAATCGCGAATCAGCATGTCGCAGTGAATACGTTCTCAGGCCTTGTACACACCGCCCGTCACACCACGAGTTATTAACACCCGAAGCCGGTGGCCTAACCGCAAGGAAGGAGCTGTCTAAGGTGGGATTGAGAGTGGTTAGAGGTGGGGAAGTCGTAACAAAGTAACCGGAAGATAGAGCGACCGTGGGATTAACACAAGACACCGACTTTCTTCAGCACCAGCAATACGTAACTACCG
+
,/25+*5*./).0+**+,6+*--*&+)))-1.,0/.50('%)*+1;*+-9630-/177573)'*+,*(((++%&*,,030*0.83232-72)(*+88//..98*37)-.,+))%*(#().1,.,*16**,/+**(+*--,/,**%)&0*1013+,*'*211,+)'1+')'(-.7//0463*1./-.-2294.3'')-+%'%(041.587-.5+)+0&-376<321/0342+4-4711,0')7--%0-)4573:*/*('&(),..+)-.3+78875.')1,...('(((&.41.%''.2))&&%,)(%(-+4-')686..-))2+02:.--743*&$%''(14-**078877242240((3,)10-*&*.0.231330,/,--,.*-)))((-.//6)+'&&22145,+(24;27+30',))''(-%'%()*3%%%'+#'%('&&(&(.&&((-63*.041;2;01+-()),,55669685586-:-.(.+,04+*($)&)*16./532-,,-'/)*,71.)*-+38:8066./5/8.+*'..0//11./::014)(((-03),)4045&'+33375:<6/31463--'**20/2/160/55113/1-%'*&),+-1-,./+*)*'+*,1.-.*+/))'++81++*+/498875+,,''0).01/)**))'*(,+1321.34)*53+)*%(%&&&'))+,-,&/)**+*.00:.787:66/151(*+%-&',,*/-,05-0/*.66680+2104:687+4*+(1,%,448/6634373003444056121,-,.1./04.+'(*+.66&5945:972.-,(($(%)$&&%%$(+)&)'%&(,1/1,**-+%'%%')*331063/.--()'(%''++()+.(3)(()+%(,+.(%''(+0)--893073.-296--((,*)+*+/(#%&$,*,2-(&(&*)((*-20//24&./+)&(%*).&++00445./+./623(*-,*(+(+,113+**+(011460./-2/1-1'(26.,-&*&-+-.060/:50054532**++*)**+',(+,./6+')/*,50965942,4(-'&),.-)),+,&(),(25578+800:4)-(''&%&').50/-*.,+**))&&')-++.2301&(((/,4.011,/3&*)(*,/0&')%+/'3-,,./,25*.679/)'(,/37464)*,2352/5463244222))&%$$
@440e5c1b-0d89-4a17-9ebb-cc55fa3d96cf ch=461 read=48161 start_time=2019-12-13T03:12:38Z barcode=BC01 runid=2c9cf7bc05858273f10e7d7ec552fc0bd742dc3e
TTGTTGTACTTCGTTCGGTTACGTATTGCTGGTGCTGAAAGTTGTCGGTGTCTTTGGGTTAACCTGCTTGCCTGTGCTATCTTCCGGTTACCTTGTTACGACTTCACCCCAGTCATGAATCACAAGAGTGGTGAAAGCGCCACTCCCGAAGGATTAAGCTACCTACTTCTTTGCAGCCCACTCCATGGTGTGACGGGCGGTGTGTACAAAGATATGAACAGTATTCACCGTGGCATTCTGATCTGATTACTAGCGATTCCGACTTCATGGAGTCGGGTTGCAGACTCAATCCGGACTACGACGCACTTTATGAGGTCCGCTTGCTCTCGCGAGGTCGCTTCTCTTTATGCGCCAATAGCGCGATGGTAGCCAGCCCTGGTCGTAGGGCCATGATGACTTGACGCCATCCCACCTTCCTCCAGTTTATCACTGGCAGTCTCGCGCGGTTCAGCCGGACCGCTGGTAACAAAGGATAAGGAGTTGCGCTCGTTGCGGGACTTAACCCAACATTTCACAACACGGGCGACTGATCAGCCATGCAGCACCTGTCTCACGGTTCCCGAAGGCATTCTCATCTCTGAAAACTTCCGTGGATGTCAAGACCAGGTAAGGTTCTTCGCGTTGCATCAGATTGAAGCCACATGCTCCACCGCTTGTGCGGGCCCCCCATCAATTCATTTGAGTTTTAACCTTGCGGCCGTACTCCCCAGGCGGTCGACTTAACGCGCTCCGGAAAGCCACGCCTCAAGGGCACAACCTCCAAGTCGACATCGTTTTGCAGTGGACTACCAGAATTATCTAATCTGTTTGCTCCCCACGCTTTCGCACCCTGAGCGTCAGATGCTTCGTCAGGGGCCGCCTTCGCCACCAGGTATTCCTCCAGATCTCTACGCATTTCACCGCTACACCTGGAGTTACCCCCCCTCTACGAGACTCAAGCTTGCCGGTATCAGATGCAGTTCCCAGGTTGGGCCAGAGTTTCACATCCTGACTTAACAAACCGCCTGCGTGCGCTTTACGCCCAGTAATTCCGATTAACGCTTGCACCCTCCGTATTGCCGCGGCTGCTGGCTGGGGTTAGCCGGTAGCAACTTCTTCTGCGGGTAACGTCAATGAGCAAAGGTATTAACTACTCCTTCCTCCCGCTGAAAGTGCTTTACAACCCGAGGCCTTCTTCATACGCGGCATGGCTGCATCAGGCTTGCGCCCATTGTGCCAATATTCCCCACCTTGCCTCCGTAGG
+
)$.'(%*&+1/72465-:/;//.43.9../58865'')**,//--2'070-,34+'+1-3131;/*,,*,440-/'',*29882+.-.6.1112./4-.0)3/7--,77,.2972551710'002%&&(.-+$)('+,125())3/,,//)4(/+(&(+,879.-168*1/*&(*%281+--27**11777233.9:75:456367397')+*++*+/-($)-8<989;553721283/342,$),1413/,0/.00602*,36865561-./0-*2+9-6++2444*:.9+5/./&&(/05/-)+/77242)/.-26./-4%&))+0221(*,-.-0060515:,(+++-6,2&$&*)&-,%'&$)'&&**,/8804:98,4)*26543.,,.,,.-3/129;<2+25*',10:0(.,/+-0<:454/22496169753*++*+114-%/163;7::62/5/+3-).94(6)05/1/&)7.*/4355429,,,977/7.3,,4*.081291-.0/620222+)(&($%%)')'+*,-0604546<::54,-')+3:/8:0,.0/00./22287:65421,-5/)4941238<:;6::973468131-0-,/4;:;<;6773:23248&'+2+%00(70//.92345/,2.,+/+,-3.)/3.069;0&,..77;7)391)(,+9:3*;/537/2/5290:00+140),.595;6.-,**(2--*'''*(+02.1&..4.0-188765*:-,+,2015.8,4.5674131353945*%/$*%.2/474692+*(-,-.-*-/.2)+,;2-/+552,./-/2;84,-),*&&'007443))%)%%+2.145++2825823.-/0042/52'*.-04;:3/5),+11325400/104;<76:9213+,(+*)/-(&)+(-2357.,.-*+--/34539)6(,*++/5/7122:634542446151-*472;/2568//()+7*)%)*,9'('*'&%2+1/.+3:38;500//010()%&$,,/6/++-./19*.**.-309667431+061678'-*.0-7:22,2*+)()-+'&-2.+11./18*,-%#)$$&4+:;<9776+63-.68323,6111468:+.+*)1).*//*//8:38:8/88.,344391/1/+).&'(.(42+))/.196;18;8*-),)-,1+*+,10124777,57206)-1.::..9-1&,(2-33465;<5*)(&(',1-052/)*)
@9b074de3-979b-4aa3-86d2-b686aae058e1 ch=284 read=50261 start_time=2019-12-13T03:12:37Z barcode=BC01 runid=2c9cf7bc05858273f10e7d7ec552fc0bd742dc3e
CCGGTTACCTTGTTGCGACTTCACCCCAGTCATGAATCACAGAAGTGAGTAGCGCCCTCCCGAAGGTTAAGCTACCTACTTCTTTTGCAACCCACTCCCATGGTGTGACGGGCGGTGTGTACAAGGCCCGGGAACGTATTCACCGTGGCATTCTGATCCACGATTGCCTAGCGATTCCGACTTCATGGAGTCGGTTGAACTCCAATCCGGACTACGACGCACTTTATGAGGTCCGCTTTACTTGCTCTCGCGAGGTCGCTTCTCTTTGTATGCGCCATTGTAGCACGTGTGTAGCCCTGTCGTAAGGGCCGTGATGACTTGACGTCATCCCCACCTTCCTCCAGTTTATCACTGGCAGTCTCCTTTGAGTTCCAGCCGGACCGCTGGCAACAAAGGATAAGAGGTTGCGTTGCGGGACTTAACCAACATTTCCTGGCAGGCTGACGGCAGCCATGCAGCACCTGTCTCACGGTTCCCGAGGCACATTCTCATCTCTGAAAACTTCCGTGGATGTCAAGACCAGGTAAGGTTTCTTCGCGTTGCATCAGATTAAATCACATGCTCCACCGCTTGTGCAGGCCCCGTCAATTCATTTGAGTTTTAACCTTGCGGCCGTACTCCCCAGGCGGTCGACTTAACGCGTTAGCTCCGGAAGCCACGCCTCAAAGGGCACAACCTCCAAGTCGACATCGTTTTACGGCGTGGACTACCAGAATTATCTAATCCTGTTTGCTCCCCACGCTTTCACTTTTTTGAGCGTCAGTCTTCGTCCAGGGGCCGTAGCGCCACCGGTATTCCTCCGAATCTGCATTTCACCACTACACCTAGATTCTACCCCTCTAGAGACTCAAGCTTGCCAGTATCAGATGCAGTTCCCAGGTTGAGCAGGGGATTTCACATCTGACTTAACAAACCGCCTGCGTGCGCTTGCGCCAGTAATTCCGATTAACGCACCCACCGTATTACCGCGGCTGCTGGCAGGTTAGCCGGTGCTTCTTCTGCGGGTAACGTCAATGAGCAAAGGTATTAACTGCCACTTCCTCCCCGCTGAAAGTACTTTACAACCCGAAGGCCTTCTTCATACGCGGCATGGCTGCATCAGGCTTGCCCGGTGCAATATTCCCCGCTTGCCTCCCGTAGGAG
+
664407/1609)-6*//134/.)734+./2:8532474-+)&,**-,(*+*..--0%%)+'+-4'.-429'/0/296.58:)8;:/340-07.%()140-/1050//486;96271-+'*.9:91913,1885872875:434958/70/.922144/*')++6,(/./.67777779-189<9573+(*,+&(('%&0./4)2+/3%1*&*52/52322/0/::231-.0,0-+(2/&&+.,---0-415/()+.2/1161771::,-.01758:6480-(..,0,*-//+,*460+-:9751.-3413%/,+'&()+201344981:27--0;3:250/-./0<-++6)1457638::972-2-)*-3/2*&(11.889734,9,,6287:*62874/((,./;-.-*12.45;45231'/+-,5.6:)-&&*+*&%+*013567533587.--++011933221/,/+59:68.+*)*3(123;6.227815*+,761/052<369;8:85924679<7,4,&*&.,92.178,/-8001887'%(/)3620/-2(-,+,1-*310100,'(($3.651'%*,28584.33)*++5;<,1605/4010578+/552786,'0111941315/:+4()+'*.+*002,31*4.08566773407-.862113:27+0(7*6441133682833)$(&*,/15;876667/0(,+/,-,(2-4987436+)/-386-,/--082/',)))*,')&-0+-267899<:75:))379/00&$$%(,.4.4:/5678<34/3'&)94,)#&'-4.-)..24523/.+*))//800)393,10-)('*,:9:/5,.0204-**+*./013:6:89:<44.,,**41),(%+2/,+0;71/101-)*,1/506-161)/$%&((+.3421*+'$'&(%(*5579;7.--2-16-*(%(,.')/)--121:<2131015*((&(')//4.+/6-97+++;+9<898948547;:78516233/065+..,*-*)(--+-1%&.00++047,.1:818/,,%,+)(&(-+*10**0/+3:*2:9<3/))*(*3:55,5-,-58789%211./(*)%%$'$&).110-19:/&).+244,4:++;89-,)
@82e64dcc-45f3-42b8-b5a7-5fddeb956180 ch=377 read=79018 start_time=2019-12-13T03:12:37Z barcode=BC01 runid=2c9cf7bc05858273f10e7d7ec552fc0bd742dc3e
CCAACCACGGTAGCGGTAAGGGAATGTGCACAATGAAACCTGATGCAGCAACGCCGCGTGAGTGATGAAGGTTTTCGGATGTAGCTCTGTCTTTGGGGAAGATGTAGGCGGTACCCAGGAGGAAGCCACGGCTAACTGATGCCAGCAGCCACTTGGTAATACGTAGGTGGCAGGCGTTATCCCGGATTTACTGGGCGTAAAGGGGCGTAGGCGGATTAAGTGGGATGTAGTACCCGGGCTCAACCCAGATTGCTGCATTCCAAACTGGTTATCTAGAGTGCAGGAGGAGGAGAGTGGAATTCCTAGTGTAGCGGTGAAATGCGTAGAGATTAGGAAGAGACACCAGTGGCGAAGGCGGCTCTCTGGACTGTAACTGACGCTGTGAGGCTCGAAAGCGTGGGGGGCAAACGGATTAGATACCTGGTAGTCACGCCGTAAACGATGAATACTAGGTGTGGGGGTTTCAACACCTCCGTGCCGCCGCTAACGCATTAAGTATTCCGCCTGAAATTACGGTCGCAAGATTAAACTCGAAGGAATTGACGAGGACGCACAAGTAGCGGGCATGTGGTTTAATTCGAAGCAACGCGAAGAACCTTACCTACACTTGACATCCCTTGCATTACTCTTAATCGAGGAAATCCCTTCGGGGACAAGGTGACGATTGGTGCATGGTTGTCGTCAGCTCGTGTGAAGCGAGATGTTGGGTTAAGTCCCGCAGCAGGCGCAGCCCTTGTCGTTAGTTACTACCATTAAGTTGAGGACTCTGTGAGACTGCCTGGGTTAACCAGGAGGAAGGTGGGGATGACGTCAAATCATCATGCCCTTATGTGTAGGGCTGCACACGTGCTACAATGGCTGGTACAGGGGAGGTCACAATGCGAGGTGGAGCCAAACTTAAAACCAGTCTCAGTTCAGTTGTAGGCTGAAACTCGCCTACATGAAGCTGGAGTTACTAGTAATCACTTGAATTAGAATGTCGCAGTGAATACGTTCCGGGTCTTGTACACACCGCCCGTCACACCATGAGAGTTGTACCCGAAGTCCGTGAGCTAACCGCAAGGGAGGCAGCGGCCGAAGGTAGGGTCAGCGATTGGGGGTGAGAATCATGGCTAAGGTAACCGG
+
&%'$%%#%+*()),%,)'',/),-,,1,,*(0*,)&(+&,&''1-*&&%+4//36/102(')()',-/22625()3,6+.+%''&'55574165066()&&')',$(%%(++)*.0,++',(*.,11/0-2.-+'*%'(/.-21122144%&$#%&+600-7676474473&(,++330/3.,,+'0+''+;;5684/390'210.58./27,-)3+72-41864+*%&&0/-20+48739)+*(''*%0(),8876::/6+1001299;46321-,//09844,-+(,/*,+,-01212.0**),.51,21/96649:33575.,**)5,-450.*(%)/139055566/-1,/+,&/011/04:79:9799861/.*+.-%'&1,9891.1-)),1/0-1)*-.<33*-*/+&(44*/)).330424/123:769;91,%'*1:3./-*//0331998,8<96-,124:385158410311/0.2/12,6,7/*/-.:881120.%&%)&%(5086-1*)%).*9:6/+,*+0*,*..31+-*$3.11),**)%$$%(''-,,066)+,:;:2:7:504,-/22/-.&&)&'..324023+**)+/0125)519,2.--&7'')**,--200'%((*-+(-7+6:808:0/01*4,--1-+#+$5)9789:.819/0177402338%/&&&'(%'*/2462:.-06-:4))--/+*-2$4%'6/,0-&/6,*+*.72.2'()7-0024:01410+1-,(01.353-+%%'),/..4<::9+/*1&*'&./+0*))*/.3990-.76999::<:22023,-&--)*4/0097520)*),'.--+-/88:122-7./:9686349/71,'%)&)'$&+3*+*&')*127-)+--.2+106::.24-1146:.5696&,(-)+,/4551*68,,8/2435457/:/..88;0/095454331811&%%$%*+,-+,+))142/1%2.,'0+*0.135'(4--,511012-.*33/17/2*.%((20240,+&'04)-,22)(),-**+/133323252)(+02*3/*-4-*00.72./13,2./.0302---,)/,/196--,,)&%&'(*'%%&)-(,),2-217
@1fa6e289-bb95-4e3c-9b94-203a784c9ceb ch=135 read=50728 start_time=2019-12-13T03:12:37Z barcode=BC01 runid=2c9cf7bc05858273f10e7d7ec552fc0bd742dc3e
CGGGAGGCAGCAGTGGGAATATTGCACAATGGGCTGCAAACCTGATGCAACCATGCCGCGTGTATAAGAAGAAGAGCCTTCGGGTGCCAAAAGTACTTTCAGCGGGGAGGAAGGGTAAAGTTAATACCTTTGCTCATTGACGTTTACCCGCAGAAGAAGCACCGGCTAACTCCGTGCCAGCAGCCACTTGATAATACGGAGGAGTGCAAGCGTTAATCGGAATTACTGGGCGTAAAAGCGCACGCAGGCGGTTTGTTAAGTCAGATATGAAATCCCGGAGCTCAACCTGGAACTGCATCTGATACTGGCAAGCTGGAGTCTCGTAGAGGGTGGAATTCAGGTGCTGGCAGGTGAAATGCGTGAAGTCTGGAGAGGAATACCGGTGGCGAAGGCGGCCCCTGGACGAAGACTGACGCTCAGGTGCGAAAGCGTGGGGAGCAAACGGGATTAGATACCCTGACCACGCCGTAAACGATGTCGGCGGAGGTTGTGCCCTTGAGGCGTGGCTTCCGGAGCTAACGCGTTAAGTCGACCGCAAATTACGGCCGTAAGGTTAAAACTCCAAATGTGAATTGACGGGGGCCCGCTGGAAGCGGTGGAGCATGTGGTTTTAATTCGATGCAACGCGAAGAACCTTACCTGGTCTTGACATCCACGGAAGTTTCAGAGATGAGAATGTGCCTTCGGGAACCATTGGGACGGAATCTTTCGCGAAATGTCGTCAGCTCGTGTTGTGAAATGTTGCAGGTTAAGTCCGCAACGAGCGCAACCCTTATCCTTTGTTGCCAGCGGTCGGCCGGAACTCAAAAGGAGACTGCCAGTGATGATAAACTGGAGGAAGGTGGGGATGACGTCAAGTCATCACTTGGCCCACCCGACCAGGGCTACACGATGCTACAATGGCGCATACAAGCGACCTCAGAGCAAGCGAAGGGACCTCATAAAAGTGCGTCGTAGTCGGATTGGAGTCTGCAACTCGACTCCATGAAGTCGGAATCGCTAATCGTGGATCAAGAGAATGCCACAGTGGAGGAATACGTTCCCGGGCCTTGTACACACCGCCCGTCACACCATGGGAGTGGGTTGCAAAAGAGTAGGTAGCTTAACCTTCGGGAGGGCGCTTACCACTTTGTGATTCATGACTGGGGTGAAGTCATGCAACTTTCACAAGGTAACCGG
+
*(0/,040.//%-('(&'((*-.*,-+3--/12-'+,,6)3634++$%%$&&(),/.--242455(,'*1%''&&'.4053*,(-&&&*-)(%'%'(,3-,-0+03-)+/+).+(++86127373+3/57/.664(1()(312:*,49-.0+*0+'/-(*)+,-*(+-4.123146885'2*,).$'''&&(++*..00,2+&++2178885272627,11.3/245993651.66+*+-53524/-2/*324/'*603./*$'%%'&')0,+.53,+(**99.93958/7..:333334001118/1.&,%%$*,(+-./2013'%(1(*6+0*0,4.142-%&'&$$*+-+.3/-056)$%(&(--65-+'*/+7*,-3*'2*5*--0,/).23962+/656.-0++-00//../2668211(/,)(210279-*022;-4&75.7..,44046*&'$%''**396679-/)',-4,+&*'2)+-3:4548;2/6.-,0-289;6707+6-..//7;652/1221-/23-,*(*(&*%,*//2:41-9/,/132966127'24..,,-,50804816;50-5,%(&'(%%')1+3-+')*',&'',/:;+9:8;60(+-3050.0-/5'+56-/--1:**69/8..+233472344.4,1:2/++)*)70/-/667959;8,9(-7*.36%0(,./(')&*')(()%#$%&&&%##%$$%(.01125651;100245,-081.%6,6,-(((*-+13*-%%51(54;6:2-3./072::2/6+062%)',-4)422''&(,+0.67),('')44,3-*'++*+*,.6;99997/(')*,3/'211.878:5872708:9::'()(((./)#(&%&,43/.,4.('(&'('()1.12593/101332340*()-45-++&'**-/9/40,.(-'''*+//0299++/*()+.)0)113*3(/(3'(**568917010233-41)++4++*5.837/1,+)+**+888/--1*,)***2/04+$&%'((*))(/)+3653713,.599437.1)/-//193298/0/.-,15199;/+*+.964:15196('*(+&(..)()(,2038527(71-.5.-0524.15/2276/012570*+**.0198,,+00-.1',%($%$&&'$&%-3)4/2:9:69
@6988f2a0-fb01-4b2f-bd27-fcdfd00d694d ch=395 read=51645 start_time=2019-12-13T03:12:44Z barcode=BC01 runid=2c9cf7bc05858273f10e7d7ec552fc0bd742dc3e
CTCCTGTAGGAGGCAGCAGTGAGAGTCATTGCACGATAGGCTTAGAAGCCCTGGTCACAGCCATGCGCGTGTATGAAAGAAGGCCTTCCAGGTTGCCAGAAGTACCTTCAGCGGGGAGGAAGGAGTAAAGTTAATACCTTTGCTCATTGACGTTACCCGCAGAAAAACACCGGCTAACTCCGTTACTTGGCAGCCGCGGTATTACGGAGAGTGCAAGCGTTAATCAGATTACTGGGCGTAAAAGCGCGCAGGCAGTTTATTAAGTCCAGATGCCAATCCCGGGCTCAACCTGGGAACTGCATCTGATGCTGGCAACTTGAGTCTATGGAGGGTAAATTCAGGGTATTAGCCGGTGAAATGCGTAGAGATCTGGAGGAATACCGGTGGCAGAGGCGGCCCCTGGACGGCGCTCCCAGGTGCAGAAAGCGTAGAACCGTAGGATTAGATACTGGTAGTCCGCGCCGTAAACGATGTCGGCTTGGAGGTTGTGCCCCTTGGGGCGTGGCTTCCCGGAGCTAACGCGTTAGGGTGACCGCCTGCGAAGTACGGCCGCAAGGTTAAAACTCAAATGAATTGGTGGGGGCCCGCAAGCCCGGTGGAGCATATGGTTTAATTCGATGCAGCGCGGAACCTTACACCAGTCTTGACATCCACGGGAAGTTTTCAGAGATGAGAATGCCTTGGGTGCATTAGAGACAGGTGCTGCATGGCTGTCGTCAGCTCGTGTTGTGAAATGTTGGGTTAAGTCCGCAACGAGGCTGGCCATATCCCTTTGTTGCCAGCGGTCCGGCCAGGAACTCAAAGGGAGACTGCCCAGTGATAAACTGGAGGAAGGTAGGGATGACGTCGATCATCATGGCCCACGATGGGGACTACACGTGCTACAATGCGCATACAAAACTTGACGAGCAAAGCGGACCTCATAAAGTGCGTCTTAATTCCGTTTAGGTCTGCAGCTCATTATGAAGTCGGAATCTAGCTAGTAATCGTGGATCGAGAATGCCACGGTGAATGCGTTCCCGGGCCTTATACACGCCCGTCACACCGTAGAAGTGGTGCCAAAAGAAGTAGGTAAGCTTAACCTTCAGGAGGCGCTTACCACTTTGCTTGATTCTTTTGACTGGGGTGAAGTCGTAACAAAGGTAACCGGAAGATGGAAGCGACAGGCAAAGTAAGTTAAGCACGGGAACACAGAGCAACTGTAGCACAGCAATGCGTAACGCACC
+
',/('$(&,+&),+&)(%%('#($'&%&**))&'&$((*&%$$(%*''*5+(-&($#')&.11602+,+.)('&'*-*%**(,+.*.,)'0/45)'$(%()$#$/))+'%&&*57)*.-)(,)%''-60+11612+2))'(&23340800-)5*+31*)+,,,-*1*)./0*)(&,%+)01',-**+-&-,-.31*+(()*,,+,*+)%$)*+.-+*+-/92:17-*-.50513841+--02)))%)&))351%'-4+%)*0---2'&)$$&(%&')/.(*57663,*,1--513645,+'*%%&$&%''&().)''%&'+--+&,.+(/*()*(7)34+'-'($'%')+'),0/-56--056/--,,45683-+*))+78327.&,*$&(-,/+(.6/(*21.,&'%&((9/+*/.//--&'.,&&)1))-40675-6.,5,(&(*$,%'*(''-0,&**486.:;.,1,+%()**)&%,)(+(02.*%)*)%*&((/+)'&-.-//3+*-.,*022,0/1+0+*-.)(+/312452-'''&%%'&,%/'(+,()-,--6830868::/3**.,-)''061.)-)%'%)''.&)(66/.--)2(/.6*3+7623/*+,-/*,-,-,('%(&)&')&.('(**&%*&,/21*'*$()'))+;;00))'(*-++*)'&$&'&$*-(*)(%-''%%-/3-*3189:99767962+35-47-./..35/391/**+-,(/6'1538371.85,/1680%,*'&'(-+*,/.1(&&-*,.8-/+))))0//02717)52.6/0958+0.,&(+0115.($()&++/5-,+2.*-()++3,*.65/....*,+(*0669804./1:.+,+-.+56*%)*)*)+,-21+'&)&(&%')-/355/(*%%(+'''&(,,6*),02/*724432;2/+,+',*...(1''$'*-($)+,+,--'+-'('('*-+-*))/+809--$$%&'$'(+134/1.1++,(*&)&+'))(-+2/((//,0,&2-1-+181*.)'+(*&*'.3504/&.+.1'-+)'%(&+*)%)+177*(***,),((++'$$%6)865:6(2+),2//495./7-00;,)%%#&&-++#&'**+1-.02+)(0+)*3.101028*-,,046:3+/))/.*(%&&'**,%&&'&)(&((&+(5-))+*-&-*)*,*1()*&)/'')#%%'(%,()+13-),'#((##'#&"
@274d6f2f-03cc-4806-b7af-0580738d5a16 ch=178 read=67182 start_time=2019-12-13T03:12:46Z barcode=BC01 runid=2c9cf7bc05858273f10e7d7ec552fc0bd742dc3e
CCGGTTACTTGTTACGACTTCACCCCAGTCATGAGATCATGCCGTGGTAAACGCCCTCCAAAAGGTTAAGCTATCTGTACAGTGCAACCCGCACTCCGTAGTGTGACGGGCGGTGTGTACAAGGCCAGGAACGTATTCACCGCAACATTCTAATTTGCGATTACTGGCGATTCCGACTTCATGGAGTCGAGTTGCAGACTCAATCGGACTTAGACGTACTTTGTGAGATTCGCTCAGCTCACTATCGCTTCCCTCTGCTTATACGCCATTGTAGCACGTGTGTAGCCCTCATGGGGCCATGATGATGACGTCATCCCCACCTTCCTCCGGTTTATCACCGGCAGTCTCCTTGAGTTCCCGACCTAATCGCTGGCAACAAAGGATAAGGGTTGCTGTCATTGCGGGACTTAACAACATTTCACAACACGAGCTGACGACAGCCATGCAGCACCTGTCTCAAATTTGAAGGCGCAATCCATCTCTGGAAGTTCTCTGGATGTCAGAGTAGGTAAAGGTTCTTCGCGTTGCATCGAATTAAACCACATGCTCCACCGCTTGTGCGGGGCCCCGTCGATTCATTTTGAGTTTTAACCTTGCGGCCGTACTCCCCAGGCGGTCGATTTATCACGTTAGCTACAGGGCGCTGGCTTAAAGCTCAACCCCCCCAAATCGGCATCGTTTACAGCGTGGCGGACTACCAGGGTATCTAATCCTGTTTGCTCCCCACGCTTTCGCACATGGTGATCAGTACATTCCCAAGGGGCTGCCTTCGCCTTCGATTATTCCTCCGCATCTCTGCATTTCACCGCTACACGTGGAATTCTACCCCTCCTAAAGTGCTCTAGCGACCCGGTATGGAAATGCAATTCCCAGGTTAAGCCCGGGGCTTTCACCTCACTTAGTCACCGCCTGCGTGCCCTTTACGCCCAGAGCAATGCGTAACTAC
+
.0-411..1..,.$',)/302106;5+-32*)&((*,1-0+5247/,,.::;96;4.3)263)++3/,**,-137612,/'$$"#'$22+'('))-1(+'40000183::4663265568902+3*&35(+*&((1++,9;.2/7856:7/1.89-*54668566.0-((-,0/,-03778892+*+),,/0812/56528(9+3.8/160--2323,,5:4*95.,-2//.,+-*.1--%%%&((&%&',(%(.,--0-*+(**36*,,+*)+**,/0251,-./+('%(-(,3224)-,,*))&(0156::.:67**2-5:7:.1/113;:///36:3:768;898)(.*-669070./7:0.)013303845,52,(*+(:72+),,6+&%$((%.-,.0:24/..0+1)(./2;,+*+.(0(.&%.-+..04/1+.1931/0//5,34576767.11.55--5-2,)./8567::93646)*+')57768:;00/.-3)++/-40/79/-:0;88</10.,2./022&%$,&8954..-.////25.01*&(%&%%$(01-184.*+,&)-01)(2:900.7<;-16/-/-++)'0-'+$++4++)%/035;:7+',/(,.+$'%(-,)01.2(00++'%)&')+/053-.0,4*73759-0.1+-/-3/01673:1+,+.0//*0'*.13547819632323-(&,15/117/+,0//1.+.-.164126+0-/''%'$'.,,135.6+23)*(-8;51725668712858-+$,&(8582574&--.144/.2+2;74046-.501'+-./),'+920./:5-*/-(-1+'*&004*).05.22-%(0+,-,.,&)%)&'(0,91,/61913+253+783/1.0./10/1%&,''&--07<402'(+0/.97)043%/-,**()&),/71(03-+%&%#$
@24f1749c-ca75-4e8a-b338-629dbf5eddab ch=163 read=90386 start_time=2019-12-13T03:12:44Z barcode=BC01 runid=2c9cf7bc05858273f10e7d7ec552fc0bd742dc3e
CTCCTACGGGGAGGCAGCAGTGGGAATATTGCACAATGGGCGCAAGCCTGATGTAGCCATACCGCGTGTATGAAGAGCCTTCGGACGTAAAAGTACTTTCAGCGGGGAGAAGGGAGTAAAGTTAATACCTTTGCTCATTGACGTTACCCGCAGAAGAAGCACCGGCTAACTCGATGCCAGCAGCCGCGGTAATACGGAGGTGCAAGCGTTAATCGGAATTACTGGGCGTAAGCGCACGCAGATTTGTTAAGTCAGATGTGAAATCCCGGGCTCAACCTGGGAACTGCATCTGATACTGGCAAGCTTGAGTCTCGTAGGGGTAGAATTCCAGGTGTAGCGGTGAAATGCGTAGAGATCTGGAGGAATACCGGTGGCGAAAGGCGGCCCCTGGACGAAGACTGACGCTCGAGGTGCGAAAGCGTGGGAGCAAACAGGATTAGATACCCTGGTAGTCCACGCCGTAAACGATGTCGACTTGGAGGTTGTGCCCCTTGAGGCGTAGCTTCCGGAGCTAACGCGTTAAGTCGACCGCCTGCAAATTACGGCCGCAAGGTTAAACTCAAATGACAGGGGCCCGCACAAGCGGTGGAGCATGTGGTTTTAATTCGATGCAACGCGAAGAACCTTACCTGGTCTTGACATCCACGGAAGTTTTCAGAGATGAGAATATTGCCTTCGGGAACCGTGAGACAGGTGCTGCATGGCTGTCGTCAGCTCGTGTTGTGAAATGTTGGGTTAAGTCCGCAACGAGCGCAACCATATCGCTGTTGCCAGCGGTCGCCCGAAGAACTCAAAGAGACTGCCAGTGATAAACTGGAGGAAGGTGGGGATGACGTCAAGTCATCATGGCCCACTTGACCAGGGCTACACACGTGCTACAATATGGCGCATACAAAGAGAAGCGACCTCGCGAGAGCAAGCGGACCTCATAAAGTGCGTCGTAGTCCGGATTAGGAGTCTGCAACTCGGCTCATGAAGTCGGAATCGCTGGCCAATCGTGGATCAGAATGCCACGGTGAATACGTTCCCGGGCCTTGTACACACCGCCCGTCACACCATGGGAATTGGAGTTGCAAAAGAGAAGTGATAGCTTAACCTTCGGGAGGGCGCTTACCACTTTGTGATTCATGACTGGGAATTGAAGTCGTAACACCGGGTAACCGG
+
-524,.01660'+22,44-03.42-0*+,0**(+1203<81/./5+175424/'(%')-.(56*))((-36)/*)$(-/+2-+(&&().7.%$%%&083//1149;.()((+6-&),-83,//3023470;5-/97%5&(+/.4843;413+)0,%-*(*47712--/022.+%*)1826601650,+()+1,-./10+,,-39212*8*3)10',)()'*+.13784786)211+/,0,''-1/-6<89079633-.'((,/(*.*/0**,35*7565;66:772121120112340/-0,*(*(*)1232466(/*4)+%.'1+.2,,7;7:7000/:423:323771-+*)..0.-0-.3*4..72.))-**)+-*,0.+./83.*-31441711.0/-+*+*1(%*),,0,/3.+.147;1(*.2:464'1%7*557999<//3:665670011:50/2:652231482.,5+-/$*)01,1+/3/))-,1-4495&-.308*.-%(*4/2*)',..35./989:9763(&%%&&$%&)%-1515/)211:377-./()%)+02(085000++0/31093731)-%++60*+./0;;+','-*.,/018.968337//8261702<999974:3125553.//-,,+,27-9,+*)*,,,'+31.01.2;:;:,992937:9544371499::;0101-5,--45898000..33/42/00283.00;4:71:1+)*4++,/)4%$44&1+*-1$)(*+56717855;2359;77)),&'$&(-519789.)#((*-*.*&&&%*+69;:956--2.5.3.&/2.,003555373-014;71220880%(--.04:6876540.'(')+106345270'(*311246468:-))(-*(,000005/,,)&&)*86()-;,.*++..297028::9889666//*1+03(*+%)+.155282220(-,.,-,0,,-8.11318+--.,&+*2.029::77/.++/./92-1.90)(4--4464586)-11(++)*+,+-*55)97+)444423702*&&&%+&2-&',///088-'(%''')(%+'$%#$*(/3687*:6**5405/6/-58.109623455;5687789620'$)%&330252116-&'&&,/+0/0//8
@e8945dbf-5091-4db4-b4a3-a6f3e0756a74 ch=365 read=79727 start_time=2019-12-13T03:12:55Z barcode=BC01 runid=2c9cf7bc05858273f10e7d7ec552fc0bd742dc3e
CTCCTACGGGAGGCAGTGGGAATATTGCACAATGGGCGCAAGCCTGATGCAACCATGCCGCGTGTATGAAGAAGGCCTTCGGGTTATAAAGTACTTTCAGCGGGGAGGAAGGGGAGTAAAGTTAATACCTTTGCTCATTGACGTTACCACCAGAAGAAGCACCGGCTAACTCCGTGCCAGCGAAGCCGCGAGTAATACGGAGGTGCAAGCGTTAATCGGAATTACTGGGCGTAAAAGCGCACGCAGGCCTGTTAAGCCAGACCAATCCCAGGCTCAACCTGGGGCTACATCTAATCTTTAGCGAAAGCGAGGTCTCGTGAGGGGGGGTAGAATTCCAGGTGTAGCGGTGAAATGCGTAGAGATCTGGAGAGATACCGGTGGCGAAGGCGGCCCCTGGACGAAGACTGACGCTCAGGTGCGAAAGCGTGGGAGCAAACAGGATGCGACCTGCCCTGTTAGTCCACGCCGTAAACGATAAACTTGAGTTTGTGCCCTTGAGGCGTGGCTTCCGGAGCTAACGCGTTAAATCGACCGCCTGCCACAGGGTACGGCCGCGAAGTTAAAACTCAAATAATGAATTGACGAAGAAGGGCCCGCACAAGCGGTGGAGCATGGTTTAATTCGATGCAGCAACGCAGAAAGAACCTTACCTGGTCTTATCCACGGAAGTTTTCAGAGATGAGAATTGCCTTCGGGAACCGTGAGACCAGGTGCTGCATGGCTGTCGTCAGCTCGTGTTGTGAAATGTTGGGTTAAGTCCGCAGCAGGCGCAACCCTTATCCTTTGTTGCCAACGGTCCGGCCGGGAACTCAAAGGAGACTGCCAGTGATAAACTGGAAGGTGGGGATGACGTCAGAGTCATCATGGCCCTTACGACCAGGGCTACACGATGCTACAATGGCGCATACCAAGAAGCGACCTCGCGAGAGCAAGCGGACCTCATAAAGTGCGTCGTAGTCCGGATTGGAGTCTGCAACTCGACTCCATGAAGTCGGAATCGCCTGTCGTGGATCAGAATGCCACGGTGAATACGTTCAGACCTTGTACACACCGCCATCACACCATGGGAGTGGGTGCAAAATTGAGTAGCTTAACCTTCGGAGGGCGCTTACCACTTTGTGATTCATGACTGGGAGTGGTAACAAGGTAACCGG
+
((,.*+1*31))+-64954-'-/.51-,--/3039.--.7:4;;20//**+$))//./.,-006.+++,,(+*),-4384-81-3(+-7102566:<8436099)*-.-0+&*,$&'/:4-.121158;3;:5586**--24617)+)$((((2.%+,&*+..+**,30001602-7.-',)(*(,.-.(*&')+++031+,,(,.26././121030130000107<9853:87+--./+0..(&%(&%%(,)-(+,--)&$'&(+-+)/:545.2-'$)+1*/+*---/)$(*$%()&'(%)00,1..+./33876-,)+-31-(&%',,04/2-/:752122243-+42,/564---,-.01:7,*(',126812-.*)(**..3240;7/+0...*0.)*+)),33445,365320.-0+-297/2(+./7--*,-'---,(())&,34/1,0,..5&(*79;989:58/*+$&))/.)$'+/.+234;.21/-06018+4//30+1/-%,00144587<4;/+/*+-6305('('%)),(&)*403.''(('*,,77<;37986:-)')''0,1/3144.2((*,1/35,(++2283757874022-/+,,:36:0:0..20-.$'+*+.+&%-.('1104,3-.53&,1**()+64/1.0-.,16<92+(),/930*%&'&(+3/.9(/3849:7:922.0+*.<9:995544/7111::789.5677675/:.//6:411.5+.1122-'*2/,1/&2-*35561138/100-:/+0.+01.093(2.4/5.),-4/:22129936(+*(()+.*03113.-.0:7;94,-&)*+*(/099778674&%-.198;7/4061:.))'')2243/2/*'&(&)(%)+3/+0/900:9799918*/+&()&+/889774722.-*126.3062451377/7-2235342256590+/4,*)**(+,.036-)/-0.16::99:726001+7.421%%#%#'/08848707.0:8.0,(,)5899:88:7979')&.((1*+)-)*('&%,)(+&()*,1/879-*'&,6/3*-4;5(,)*)-/-,-,053486<9/0(-.))&''&&12)-39845697:6122323583('*)1+16866(1(.1/2(2
@a9cddda6-2b40-4df5-9301-328abbf62789 ch=55 read=66952 start_time=2019-12-13T03:12:53Z barcode=BC01 runid=2c9cf7bc05858273f10e7d7ec552fc0bd742dc3e
CTACGAGGAGGCAGCAGTGGGAATATTGCACAATGGGCGCAAGCCTGATGCTCATGCCGCGTGTGCTGAAGAGACCTTCGGGTTGTAAAGTACTTTCAGCGGGGAGGAAAGGTAAAGTTAATACCTTTGCTCATTGGCGTTACCCGCAGAAGCCTACGTACTCCGTGCCAGCAGCCGCGGTAATACGGAGGTGCAAGCGTTAATCAGGTACTGGGCGTAAAGCGCACGCAGGCGGTTTGTTAAGTCAGATGTAGAAATCCCGGGCTCAACCTGGGAACTGCATCTGATACTGGCAAACTTGAGTCTCGTAGAGGGGTGACCAGGTGTAGCGGTGAAATGCGTAGAGATCACGGAGGAGGAATACCGGTGGCGAAGGCGGCCCCTGGACGAAAGGCTGACGCTCAGATTAGCAGCGTGGGGAGCAAACAGGATTAGATACCCTGGTAGTCCACGCCGTAAACGATATCGACTTGGAGGTTGTGCCCTTGAGGCGTGGCTTCCGGAGCTAACGCGTTAAGTCGACCGCCTGGGAGTACGGCCGCAAGGTTAAAACTCAAATGAATTGACGGGGGCCCGCGCACAAGCGGTGGAGCGTAATGGTTTAATTCGATGCAACGCGAAGAACCTTACCTGGTCTTGACATCCACGGAAGTTTTCAGAGATGAGAATGTGCCTTCGGGAACCGTGAGACAGGCTGCATATTTTGTCGTCAGCTCGTGTTGTGAAATGTTGGGTTAAGTCCGCAACGAGCGCAACCCTTATCCTTTGTTGCCAACGGTCCGACCCGGGAACTCAAAGGAGACTGCCAGTGATAAACTGGAGGAAGGTGGGGATGATCAAGTCATCATGGCCCGACCAGGGCGCTACACGTGCTACAATGGCGCATACAAAGAGAAGCTTGCGAAACCTCGCGAGAGCAAGCGGACCTCATAAAAGTGCGTCGTAGTCCGGGTTAGGTCTGCAACTCGACTCCATGAAGTCGGAATCGCTAGTAATCGTGGATCAGAATGCCACGGTGAATACGTTCCGGGCCTTGTACACACCGCCCGTCACACCATGGTGGGTTGCAAAAGTAGGTAGCTTAACCTTCGGGAGGGGCGCTTACCACTGTGATTCATGACTGGGGTGGGGGGGGTCGTAACAAGGTAACCGG
+
***0-).,'*...3676-58+-.-)/0-,-1.:2132//15;5890)%$$$%)-.-34)*%'()')**2*''&%14253.92/4(,.5,,(((/,2*(+*0:9,',.))$)))*55-0/5/2.-/,4*(+--+1+-*230/0/0*')(&'&&)'%$&&&%'*-30223/-+*(*,.120:1/7102/-,-*-/18704+9+2*01,0+3-.1;:8301386**)*(/,1+2**&23:.+.03.-/1/00.)(((.50--62)4:89;435:48:6010./001:70000-++)(-0(('()(+../323,0%-++&(&$%''*732/.//.51009-,,98751+(,,,%&.1-/,&(''**-214..+00)**'-..+1:92,09130.,'(,,13478869,,'7*)%&'**,.+86+)/02:/4+1+'-1/.01-6:++14*&'&)+'++24327:/7/.0,/0/,+.-0-1310600,73'')+-.42//2303-2++.*+++-2.,,*-2433-,,,*1023.-1,(&**/.648239/30794615-0668532,..2./2)298.23()/(+*,0321,,...&)*&'')++--;839671+,//94$.*(-,1(((('(&'.800/./0944478:0./11*,+,2865.-,--64/./7/4:69<:;:/:2242872(%-13&,(%)++..,)121-0142624445796191,+.3312485:85;41114-),2(3'',./61215.,2,.1-,4/--7./42&3163442-/+')-)322466:,4-00124*40)-/./14423374*()'(.,016:7.+'&*//&(*-35411,/53+)%()(/741&''(('(+249:761:0.95+2,-))1,(%'&)')(()*)%$)'.655,,2,**+-3:.62764510++-57*,.12366.6/0/40'.'0*&'%(*766/8//055535:78.6,,+.*7.657,/)*,4/3///:99984*'))..21-/1551086584471'*522..-,,11//-20-63--75610.-),*%)%(--:*.05+,&()*.*+('''3*440.2+8+(140700.20.43%*4,2467:89:75661982+,*+.,**%)4-//2034)3+39;;:9
@34dfcf3c-eb5b-4974-b6dc-793db8df26f6 ch=283 read=53491 start_time=2019-12-13T03:13:13Z barcode=BC01 runid=2c9cf7bc05858273f10e7d7ec552fc0bd742dc3e
CCTTGTTGCAGCTTCACCCCAATCATCAATCCACAACCAGACAGCTCCTTCCCTTGCGGTTAGGCCACCGGCTTCGGGTGTTATCAACTCTCGTGGTGTGACGGGCGGTGTACAAGGCCGAGAACTGGCGTATTCACCGCGACATGCTGATTCGCGATTACTGGCGATTCCAGCTTCATGTAGTCGAGTTGCAGACTACAATCCGAACTGAGAATGGTTTTATGGGTTTTGCTTCACCTCGCGGCTTCGCTTCCCTCTGCACCATCCATTTAGCCCAGCACGTGTGTAGCCCAGGTCATAAGGGGCGCGATGATTTGACGTCATCCCCGCCTTCCTCCAACTTGTCACTGGCAGTCTCGCTAGAGTCCCCAACTTAATGATGTTAACTAACGATAAGGGTTGCGCTCGTTGCGGGACTTAACCTTAACATCTCACGACACGAGCGGCGACAACCATGCACCACCTGTTATCTCATATAGCTATCTCTCCATCTCTGGGCCTTTATGAGTATGTCAAGACCTGGTAAGGTTCTTCGCGTTGCTTCGAATTAAACCACATGCTCTCCACCGCTTGTGCAGGCCCCGTCAATTCCTTGGGTTTCATTCTTGCGGGCCGATACTACTCAGGCGAATTACTTATTGCGTTAACTGCAGCACTGAACTTTGACATCCAACACTTAGTACTCATCGTTTACGGCGTGGACTACTGAATTATCTAATCCTATTTGCTCCCCGCTTTCGGGACTGAAGGCGTCAGTTGCAGGCAGATCGTCGCCTTCACCACTGTTCCTCCATATATCTACGCATTTCACCGCTACACATGGAATTCCACGATCCTCTCTGCCTCTAGCTGCCTGGTTTCTATGGCTTACTGAAGTTAAGCTTCGGGCTTTCACCACAGACCCTTGCTGCCGCCTGCTCCCTCTTTACGCTTAATAATTCCGGATAACGCTTGCCACCTACGTATTACCGCGGCTGCTGGCGCGTAGTTAGCCGTGAAAACAATAAAGTGCAAAGTCCTCGGCTACCATTTCCTGTAGCCGCCGTTCTTCCTTTATAACAGAGAGTTTACAATCCGAAAACCTTCTTCCTTCACGCGGCGTTGCTCCGGTCAGGGTTTCCCCATTGCCGAAAATTCCCTACCTGCTGCCTCCCGTAGGAG
+
0001+1+%'$%(-966384//1288444:145()(%/+-/5/)*+)2584;8)/0'++**.-5:::017.5,*0))3,--2511-9.-+-*,/38<;:967:38:8(5-1/+-6:-/3,,*-/+,%)(++,/0<:./1)+-/035/*%&%/-2.043/9//-%1.117432(%)+88/4134785/.+.,*,$+)&*&(,912.-0,,**+'+/-08/:</043:50998,48<879:35201:35;602382;4/13/-*,3080--1:+*)/3,+//--0//0**+*2,().51/(),,+31*)'$&%')*-9600268689186.+-00517.30)/.-:////24130&/00/0.0/5,-/0133)/*'+(1,---.,-,0.1229900005*4.-/--011767<6707.,++)1-+*&&)*--2251()+.03+%%(%,(245.5*-*&(),*0225943,3+,-33*,,,)376875/0/1346760++..)'&&&%('()*,827877640/)(&,'(*-1:59:98:.6-+,352&%%+%/2-3722010%'+,.1-/0(+*(*+0.(.*/462(*08:8;0$%%)/01;9439;11701/)&.$$$&%+&&())4687)*101,,+3+,.*,-.9/,)1.8376/40042-,0++*1.--12*.+&))&((''*,67754;,),30/078;7.,(*(&&.+0,./55;61/.*29*%()74..)+,;61,:25+)(**&,+128*34;580441&),33298073).+%.-4,,,,-4.-.722265787-0,.+37/,1461680.,,)*/30303.'''(.+3()).(,,/-.01).001584592:844020423;/353%,(*00.,.397&8:64;2.&')*+-::9<,8+*+*+12.15.00-81))/.82)-,)&$*-/443-*)-95877534/9-.,*.,//25645834:342658874:.,)*)+,/17---5(0&#%&%$)4-1:6+5&.&'&$'*,,.07,)(2+34;:58876668:68;9:70+0+)).,+,866++,&'(1:-)/+/,1%&-67/03/314;:77;5012348705,$%&)'0511)0824</0::-)-600512969270,''%%(()*3*09431-,1314.)
@32605fe9-859c-4104-b673-2aeec6f18cf8 ch=293 read=76093 start_time=2019-12-13T03:13:12Z barcode=BC01 runid=2c9cf7bc05858273f10e7d7ec552fc0bd742dc3e
CCGGTTACCTTGTTGACTTCACCCCAGTCATGAATCACAAAGTGGTAAAGCTTCCTCGAAGGTTAAGCTACCTACTTCTTTTTGCAACCCTCCCATGGTGTGACGGGCGGTGTGTACAAGGCCGGGAACGCGTATTCACCGTGGCATTCTGATCCACGATTACTACAGCGATTCCGACTTCATGGAGTCGAGTTACCGGGCTTCAATCGGACTTCGGCTTGCTGTGAGGTCCGCTTGCTCTCGCGAGACTTCTCTTTGTATGCGCCATTGTAGCACGTGTGTAGCCCCGGTCGTAGGGCCGCATTGACTTGACGTCATCCCCACCTTCTCAGTTTATCACTGGCAGTCTCCTTTGAGTTCCCGGCCGGACCGCTGGCAACAAAGGATAAGGGTTGCATCGTTGCGGGACTTAACCCAACATTTCACAACACGAGCTGACGACAGCCATGCAGCACCTGTCTCACGGTTCCCGAAGGCACATTCTCATCTCACAGAAACTTCCGTGGATGTCAAGACCAGGTAAGGTTCTTCGCGTTGCATCAGGTAAACCACATGCTCCACCGCGTGCGGGCCCCGATCAATTCATTTGAGTTTAACCTTGCGGCCATTCCCCAGGCGGTCGACTTAAGCGCGTTCCGGAAGCCACGCCTCAAGGGCACAACCTCCAAGTCGACATCGTTTACGGCGTGGACTACCAGGGTATCTAATCCTGTTTGCTCCCCACGCTTTCGCACCTGAGCGTCAGTCTTCGTCCAGGGGCCGCCTTCGCCACCGGTATTCCTCAGATCTCTACGCATTTCACCGCTACACCTGGAATTCTACCCCCCTCTACGAGACTCAAACGCCAGTATCAGATGCAGTTCCCAGGTTGAGCCCGAGGTTTCCACATCTGACTTAACAAACCGCCTGCGTGCGCTTTACGCCCAGTAATTCCGATTAACGCACCCTCCGTATTACCGCGGCTGCTGGCACGGGTCAGCCAGTGCTGCTTCTTCTGCGGGTAACGTCAATGAACAAGGTATTAACTGCTCCCTTCCTCCCCGCTGAAAGTACTTTACAACCCGAAGGCCTTCTTCATACACGCGGCATGGCTGCATCAGGCTTGCGCCCATTTATTTAATGTCCCCACTGCTGCCTCCCGTAGG
+
.,.//6,/-8-&.(''*6+-*:79--.2655436343419.-026558-')''+,),+-,.63968+4769:0'07085:86+..-2.9.(,8/&.,332,-03159647.0115(49:1374+:999310+453<41387869///8:00004)')**,:,,+(''),5379652.*/5/(2/.)+,-('.31*/2)'$+)(,2//7,60-*-(&*'''&)('+(+,.-25/137245725+-,)&%'0,12.47/-./4499;<163+('))'+-.27322*595*-58925-*,12.()%+'''.,5+--3389-;37,(*(+((&(*+/;823505/80/,787378187324393:..+1)4-49358:1;1/'349+525614)2+3+**$(+2+6)(,310+0,-&+&&)1,..50-,-0,1(.+)6444334-3+-+0,018-8987:200124123::;8:/,05-0,..*.1*+,028-,)))$))),-24;59;<;8376064546.-21/2,6-::6642334901374%-))*5147333--++16/15*%(..325/375*('(*)3-9138;:/306:82516/7.-%/4*$*%*-6,.08839644-''%+%%(00-4()%1++3+,20114;7/2&,'%&&'+,0410-21.24***+0/061'%*&+++0/73453/7&-0(0-0345:8;:957<3+/1031*'/,/0:6/00.1:1662369613111;4780++/89/389;;:<;:;7.000103;<;:88)*266578554517;9/57:588////621-3.2.-)).-0-4/.01-.-+2168930*-+.+%()&$**01:8:477283.*/.3/-,.5/'($*,,11%&'*+5/)+,.21512110&3*.93.211341****)3/39.)*+1,08,**,1-00,''$(12-/4,543;5441//40129/9..-513%#%**69+730((&(/,723.0,+(2,.2586960600.',5/+,0--02,).*/086)4;66-755,039/04.%3')+93-144370,,--.176;38<76753+0/.//+*,,--./5578&50./9-254:4,00'%*()(0-.-59<0)*-+,+*+,,.:6-.-7-
@724b886f-5569-4b1c-8653-d085f723049a ch=396 read=49958 start_time=2019-12-13T03:13:11Z barcode=BC01 runid=2c9cf7bc05858273f10e7d7ec552fc0bd742dc3e
TTATTTATTGCGTTCCAGTTACGTATTGCTGGTGCTGAAGAAGTTTGTCGGGTATGCTTTGTGTTAACCTGCCCTGTCTATCTTCCGGTTACCTTATTTACGACTTCACCCCAATCATCAAATTCACTGTAGACAGCTCCTTCCTTGCGGTTGGTTTAGGCCACCGGCTTCGGGTGTTATCAGCTCGTGGTGTGACGGGCGGCGTGTACAAGGCCCGAGAACGTATTCACCGCGACATGCTGATTCGCGATTACTAGCGATTCCAGCTTCATGTAGTCAGTTGCGGGTACAATCCAGAGCTGAAATGGTTTTATGGGTTTTGCTTCACCTCGCGGCTTCGCTCTACTCATTAGCACGTGTAGCCCAGGTCATAAGGGGGGTGCGCATGATTTGACGTCGCCCGCCTTCCTCCAGCTTGTCACTGTAGTCGCTAGAGTCCCCAACTTAGCAGTGGTAACTAGCGATAAGGGTTGCTTCGTTGGGACTTAACAGCATCCTCACGGCAGAGCTGACGACAACCATGCCTGCTTATCTCATATAGCTATCTCTCCATCTCTGGAGCCTTTATGAGTGTCAAGACCTGTTAAGGTTCTTCGCGTTGCTTCGAATTAAACGCGCCGCGCTTGTGCGGGCCCCACGTCAATTCCTTTGGGTTTCATTCTTGCGAACGTACTACTCAGGCGGGTACTTATTGCGTTAACTGCAGCACTGAACTTTGACGTCAACACTTGGTACTCATCGTTTGGCGTGGACTACTAGAATTATCGTCTATTGCCCCACGCTTTTGGGACTGAGCGGTTGCAGGCCAGATCGTCGCCTTCGCCACTGGTGTTCCTCCATATATCTACGCATTTCACCGCTACACATGGAATTCCGATCCTCCTCACACTCTAGCTGCCTGGTTCTATGGCTTACTGAAGTTGGCTTCAGGCTTTCACCACAGACCCTTACTGCCGCCTGCTCCCTCTTTGCGCCCAATAATTCCGGATAACGCTTGCCACCTACGTATTACCGCGGCTGCTGGCGCGTGGACGCCGTGGCTTTCTAATATCGATACCGTCACTCGGCTGCACCATTTCCTGTATTACCGTTCTTCGCTTATAACGAAGTTTACAATCCGAAAACCTTCTTCCTTCACGCACTTGCTCGGTCAGGGTTTTCCCCATTGCCGAAAATTTCCCTACTGCTGCCTCCGGCCAGAACAG
+
$#(6/'$1%$$&(6*/&,..,-37.6...88003/.+*+&(('+70+,0))%'(,,+...*/+/2/&01+),%&$%(..03424/-+1.7.6-5,$37)&(*,0193*.450-806410(/%+'($&'-03552+335788954.4///-,+'(,.*)25::237.3++0.-872/120/0/++*+((***)+/24152:,966562(,0+/*7.&(&.'2()0/2;68:;67/.,./9:9978;4+,1140*()(/00/26++*(+-3.13034552)-+4..+,'$%'0708/'('&''&(*0./-8:6+)..7.7;:-+-0:+').,4/.4**4,812*+%$%$&%%+(++,././)(+,5-*/883**02*'+)+%$%$%(#%(&)),+-0--/-(0-),2/5302212&('&&)-(,,3-.,10+.1,,013/.-)()&'&(&*$(2273-()&'(.02/1(-,('&%$$%('/4000*-.,.('&$))),&%'#&)(*%''')'*%)+993720%$$&&$#%'&'*0.20+15,-.0./2,//9:98833-1,,,67292/0))%)&+,+///660-,('$2+4567;321-.0-.2;3',*/-18--%'&*(%'%'''*-)107-557/&)+*,,2/:1-.66(10187349;707.,'$(-,,(-./2253-13'('(&(-)+40--,,/+,**&'%),+.35560283-,-%++'&'#'()&.0.4543-,))('++1116:8798675+*(2)%'(%&&&(-)%*+0,,.,-122'0473563+))&'07+0)+.20..188677131220,.3()%,.(+184104731424433.0,.+58)-668334/1,/&(&).'6+44/.02,*+)+*$&#'+-(%)*+34633/54++04-23080//-1*+/4+2-.740041-46-.171444969.2.)+.+/7&&&*),+04**-,0)%('+*&+)(,2-/,)2,550,.*()%#&($*&%$'%*)+-(6;5-1+***(--+)%&',-4'#$,+6763-.23)**-*(-0,+./1:570-,/0/02)&+%'2-2;23/,*&$%$(0335:*&(*%(+-+,/39'&.*+4+'),1320./7;57;6;,4+6-3<,)*&)')-3,,-/,;34/7806::*158.,.://-+./,2*6)33**015110,.2-21'&$%&*%-'&$
@02d9babc-f3e0-4d26-88a2-e77b659cf58c ch=342 read=48354 start_time=2019-12-13T03:13:30Z barcode=BC01 runid=2c9cf7bc05858273f10e7d7ec552fc0bd742dc3e
CCGGTTACCTTACGACTTCACCCCAGTCATGAATCACAAGAGTGGTAAGCGCCCTCCCGAAGGTTAAGCTACCTACTTCTTTTTGCAACCCACTCCCATGGTGTGACGGGCGGTGTGTACAAGGCCGGGGCAATTCACCGTGGCATTCTGATCCACGATTACTAGCGATTCCATTGGAGTCGAGTTGCAGACTCAATCCGGACTACGACGCGCTTTATGAGGTCGCTTGCTCTCATGGGGTCGCTTCTCTTTGTATGCGCCATTGCCAGCACGTGTGTAGCCCACAGTCGTAAGGGCCATGATGACTTGACGTCATCCCCACCTTCCCTCCAGTTTATCACTGGCAGTCTCCTTTGAGTTCCAGCCGGACCGCTGGCAACAAGGATAAAGGGTTGCGCTCGTTGCGGGACTTAACCCAACATTTCACAAGCACGAGCTGACGACAGCCATGCAGCACCTGTCTCACGGTTCCCGAAGGCACATTCTCATCTCTGAAAACTTCCGTGGATGTCAAGACCAGGTAAGGTTCTTCGCGTTACTCGAATTAAACCACATGCTCCACCGCGGCGCGGGCCCCGTCAATTCATTTGAGTTTTTAACCTTGCGTACTCCCCAGGCGGTCGACTTAACGCGTTAGCTCCGGAAGCACGCCTCAGGGCACAGCCTCCAAGTCGACATCGTTTACGGCGTGGACTGGAATTTATCTAATCCTGTTTGCTCCCCACGCTTTCGCACCCACCAGGCGTCGGTCTTCGTCAGGGGCCGCCTTCGCCACCGGTATTCCTCAGATCTCTGCGCATTTCACCCGCTGCACCTGGAATTCTACCCCTCTACGAGACTCAAGCTGCCAGTATCCAGATGCAGTTCCCAGGTTGAGCCCGGGGATTTTCACATCTGACTTAACAAACCGCCTGCGTGCGCTTTACGCCCAGTAATTCCGATTAACGCTTGCACCCTCCGTATTACCGCGGCTGCTGGCAGGTTAGCCGGTGCTTCTTCTGCGGGTAACGTCAGGCAAAGGTATTAAACTTTACTCCTTCGCACTCCCCGCTGAAGGTACTTTACAGCGAAGGCCTTCTTCCTTACACGCGGCATGGCTGCATCAGGCTTGCGCCCATTGTGCAATATTCCCCACTGCTGCCTCCCGTAGGAG
+
/+*0.8-/+.*&(338;54312:3+0272538:95/005&$&&.,)++&(+5::13+)+363707/5,0./222*1/743::6+0-4+830(((27-)1076543783551531033115:8/243,-70*,%*(326;7:9;646;433342/)+,-2-&***//*)-9.5')*10*,,-.1.7../,../-33;56.61587002,,++'*,+./74+.*)./0/9//0534.1/.0+*-1349376/45'))-25::;365)'$&'//13534/,,,/5.''&,0,04.-,...1''(%()(&%%')76799+;8.,,082628,,1(*,934,0.12/21/.3898:6366//0:473&147/91199::;;;6,00*209997+,614401/133348485<52.1/0(.,'..0-.51..*-+%'0//)+),-.099;.-.;/92+(%&$'*,-17.--.99:8/0/(((.-21111;76878664765:8656739336;44(5855344:0;1110.40<:9<:9:867+**,++-./0;4960//026667176,-++()+*1)085.*-0/3442/3;81236:;;,2/8,0101955540;;5-3;:%0...42253528709.2)-..,1.**,)*//0;.6)+80,,0-'/5-1)2-045568799459.(),401288((&&&&&0(-),,+-/.35++480)/0-.0+&)))39:/1321:.$(&%+8879808769:9639'/65+0237;7<879;'/&.%((2815340145,+'((../37<831193./-%+,383-0).*:-5+65./.10232,2.3780.&'#&-/),32,4))+0626588;65,,+--/,(/0.*&-24//88++(--110//+3+9-966,7,/9099:8:90-,134*+,188-0275573+,+3-2,.'(,'(*(/670172220426;45362311,,(*$,++6-,.1++&$$%'76<999:583/06:860&&/149,,.++,/2/'**,)&+*/))4,'*$&'346.-/65++/++*//52*)+$)'*,+.2;7<77<8&,)(*+.,-)/.//4640.-..1%,*-+4/115;6,4-*)*)/-,,123:<4,.0+-/117264+.1-6,+,
@64881e10-513a-4882-9b14-90e932b3364e ch=456 read=58995 start_time=2019-12-13T03:13:28Z barcode=BC01 runid=2c9cf7bc05858273f10e7d7ec552fc0bd742dc3e
CTCCTACAGGGAGGCAGCAGTGGGAATATTGCACAATGAGCGCAAATACAGTGCAGCCATTAATATGAAGAGAGCCTTCGGGTTGTAAAAAATTACTTTCCAGCGGGGAGGAAGGGTAAAGTTAATTACCTTTGCTCGTGACGTTACCCGCAGAGAAGAAGCACCAGCTAACTCCCGTGCAGCAGCCGCGGTAATACGGAGGTGCAAGCGTTATTCGGGTACAGGGCGTAAAGCGCAGGCAGTTTGTTAAGTCAGATGTAGAAATCCCAGGCTCAACCTAGGAACTGCATCTGATACTGGCAAGCTTGAGTCTCGTAGAGGGGTAGAATTCCAGGTCTTGGTGCAGAATGCGTAGATCTGGGGCCACCGGTGGCGAAGGCGGCCCCTGGACGGAGACTGACGCTCCAGGTGCGGCGTGGGGAACAGAACAGGATTAGATACCTGGTAGTCCACGCCGTAAAACGATGTCGACTTGGGAGGTTGTGCCCTTGGGGGCGTAGCTTCCGGAGCTAGCAGTTTCAGTCGACCGCCTGGGAATTACAGCCGCAAAGGTTAAAGAAACTCATTGACGGGGGGCCCGCACAGAGCGTGACATATCGGTTTGTTCATTCGCGCGAAGACCTTACCTGGTCTTAAAGCATCCCACAGGAAGTTTCAGAGATGAGAATGTGCCTTCAGGAACCGTGAGACAGGTGCTGCATGGCTGTCGTCAGCTCGTGTTGTAGGAAATGTTGGGTTAAGTCCCGCAACGAGCGCAACCCTTATCCTTTGTTGCCAGCGGTCCGGCCGGGAACTCAAAGACTGCCAGTGATAAACTGGAGGGAAGGTAGGGTGACGTCGGTAAATGGCGCCGACAGGGCTACCACGTGCTACAATGGCGCATACAAAGAGAAACTTGACCTCGCGAGCAAGCGGACCTCATAAAGTGCATCGTAGTCCCGGATTGGAGTCTGCAGCTCAGCTCCGCTGAAGTCCAGAATCGCTGGTAATCGTGGATCGGATGCCACGGTGAATACGTTCCCAGGCCTTGTACACCGCCCGTCACACGGGAGTGGGTTGCAAAGAAGTAGGTAAGCTTAACCTTCCGGGAGGGCGCTTACCGCCTGGCAGTTCCCATGGCTAGGGTAGAAGTCGTAACAAGGTAACCGG
+
),54.(.*//+(///.110.7175,/-&7)*)-/-841'+*,138-*)(*(/*+,&'''(*'&'&%&(/'&(&*49656%373;*-/26)&&'(.+07+.'&)0/48.)23,*3.*+/79-5/3(.&*2-68-+001.50'0'&'&-10/1/--&)+(*-%(',+))+',0-.26)*3/1$#%%'+,*0*3-*'+%&&0*))'*430-.+0/-.2/+/-+*.+'3.11.47*&&&((,3.043.+(-2.,-11-..3*-''-2,)12/)/450)*'%%''**+-5312212,,-,+98:::75*+)'.&'').327+-'..,,*.-/01.1.-08/$'%&'&%#&&)+'))%$$%$'&&**-+(+)0,,0,,0,***---,0/:8/-8:7:56/00-/0124661++1922/%.,./075()%)-*.&+'10'0**'-,&.6/-',%)*.0,.-17440<:-,-)*,4424528.9+*1409-.)150*.+)/3'(*)'-.345*,,*)/&%&'%&)/*)')*,/.0/.287)'%'$)&(+(115*-26'-)0038-(((%*($%&%&&-%*)25+04+%((**&($$%#&&('-&**)/.0,%(&#$(&&&(')&&&%%%&&)*.63011+,*)+,(-005,**-+/'+'*1;6-()*,.5,./.6-))%.0.3/*,7/030,.**--7-*,-*)&%&'(16/1-2246,(+++979702-*&&(''+')+7.400636,.44+&*())),../63,29/.///:,,+,'04)/,*),-6-+(1,1-'5.-/.5:.,&.$1.0531-++*(++(*+0.)+-)-.,3/*)'()(%%&*)&$&$%%)$%$$'%%%&&++**,*-&%')0.3/++)0+,41,..02186+))(()&(&%()052/&+(&'&-6&42833646643/)((.4(45+30136,'(0%5)1,'().-,,,'))3,&,*/(')**+.-,0((-/401,1/*/,-400,02710-&1,.-21.2/21)(535654911+$+*+/,)'%%')+0*29-,8/.-&&(,)()'*,1-1)**1-&()&''-0.1/*(&%5*96718)(64/.5/23415.1+%($'(&$$'$(%&&%&'*00,,,++*(,*(,,+),1/*,,4/165032
@001fb987-8d5f-4fb7-acee-778ec0f7417c ch=351 read=56643 start_time=2019-12-13T03:13:26Z barcode=BC01 runid=2c9cf7bc05858273f10e7d7ec552fc0bd742dc3e
CTCCTACGGGAGGCAGCGGTAGGAATTTTCGGCAATGGAAACCCTGACCGAGCAACTTGCCGTGGAAGAAGGTTTGCCAGTTATGAAACTTCTGTTATAAAGGAACAGCGGCTACAGGAAATGGTAGCCGAGTGACGGTACTATTAAGCCACGGCTAACTACGTGCCAGCAGCCACTTGTTAATACGTAGGTGGCAAGCGTTATCCGGAATTATTGGGCGTAAAGAGGGGAGCGAAGGCGGCAGCAAGGGTCTGTGGTGAAATTACTGGAAACGCTATTAAGCCATGGGAAACCGAGCTAGCTGAAGGTGGGAGGATCGTGAATTCCATGTGTAGCGGTGAAATGCGTAGATATATGGAGGGAACACCAGTGGCGAAGGCGACGATCTGGCCGCAACTGACGCTCAGTCAACGTAGAGGGAGCAAATAGGATTAGATACCCTATTGAGTCCCGCCGTAAACGATGAGTACTAAGTGTTGGATATCAAAGTTCAGTACTGCAGTTAACATAAATTACTCCGCCTGGAAGTAGTACGTTCGCAGAATGAAACTCAAAGAAAGGTGACAGGCCACAAGCGTTGGAGCGTAATGGTTTAATTCAGACGCGAAGGAACAAAAGGTCTTGACATACTCATAAAGGCTCAGAGATGGAGAGATAATAGCTATATGAGATACAGGTGGTGCATGGTTGTCGTCAGCTCGTGTCATTGAGATGTTGGGTTAAGTCCGCAACAGAGCGCAACCCTTATCGTTTAAGATTACCATCATTAAGTTGGGGACTCTGGCAGGACTGTCAGTGACAAGCTGGAGAGGCAGGGGATGACGTCAAATCATCATGCCGCACTTATGACCTGGGCTACACGTGCTACAATGGATGTGGTGGGAAGCGAAGCCGCGCGAGGTGAAGCAAAACCCATAAAACCATTCTCTCAGTTCGGATTGTAGTCTGCAACTCGACTACATGAAGTTGGAATCGCTAAGTAATCGCGAATCAACTACATGTCGCGGTAAATACGTTCTCGGGCCTTGTACACACCGCCAAATCACACCACGAGTTGATAACACCGAAGCCGGTGGCTAACCGCAAAGGAAAGGAGCTATCTAAGGTGGGATTGATTACGAGGGGTGAAGTCGCGAGGTAACCGG
+
*+3-(),&0/'-5//3+&*+++)(*4:;9-1;118740),,/1,,.2//++/-2)*/)(+'%''%'&%())//0)$(-(*,,)*)()&(9.8807///88**')+&(---6/019/71.0))/3,*+2+%%')+46'*.*+0*/80)'++---0//3423372423800-),3*''.&)++0---857436,2+(11/0107++)'()'$(%$').3541246+''.12*&))'(()/35,)$'$(%.26111,/*/))*,')&$('+(*1)'&&+&)-4325845++'+-,/9('+)$$%'$&''''(&((%*7121*-&%)+.(+*002112312532-9/*)0/...7765'(2+)+)*(.,-32-/.310).-,.::921010-0(*%'),)10257566343.(('')6,,)-+,)++:<<0.5:/6/.-86638+.+..*(*+34)*/../29;0,*.(-'/**-15075878684*'%15-,213-+0*+/+.231-/'%&(+.'.'(*-11(,1..*)&%*+.4261367+-)*/60/.13+,-31*%+(%*&(((($*)*)%&')#$&&&4*')+&/()*164;:393.,*',)'('**'((&'%)0).(/&,%%%%%)*/43*(.-)(*)+4()**+777+*)*,1/-+*,/015475601212527//4/+-,/+436235570&)*,928310&3(++3+*'*((2549380040)*018%&%((+-,(//+*4.11262&).)*-.+49445-5+,'(),-58//023,-2.,+2335575*0001254,-133''%(),&374-23746432381,024+(+&+'&)))+/.-+/26*,4531-,'()*/05342723600&)))&&'&'&&)$&*%''',)).*.**)7/$,)4:+;6,*-0;;87799;611,1,.040'/%--*++-.+**+-1532,-,-,,.0.80/.9/5/667*/0,))*,),*.571:210)(*$&(+(-/,0,*+.9;/..33:312',432.-()'(%(*39292(&&'),../8/,*)-)-&,-*.+)-+(,+,7;.6*-(')&'+)(*.5).(++&+,&)*/.1/,)',*-08005/2-3-%)*))-)')+-4.('&%&%.(,487:.9
@6f5996fa-48b7-47d3-a502-fae892a5a2ca ch=402 read=38592 start_time=2019-12-13T03:13:27Z barcode=BC01 runid=2c9cf7bc05858273f10e7d7ec552fc0bd742dc3e
TTGATTTGCCTTTGTTGACTTCACCCCAGTTAGTTCACGCTTCGACGACTTCTTCCAAAAGGTTAGATAAATCGGCTTCCGGGCGTCTCCAACTCCCGTGGTGACGGGCGGTGGCTAAAGACCCGGGAACGCATTCACCGCAGCATTCTGATCTGCGATTACTAGTATCCCAGCTTCATGTAGAGCGAGTTTCCAGCCCACCACAATCCGAGTGGCTTTAAAGGGATTAAGCTCCACCTTACGGCAGCAGCCCTCCTTTTCACCCATTGCCCAGCACGTGTAGCCCTATAAGCATAAGGGGCATGATGATTGACGTCATCCCACCTTCCTCAGGTTATCCTGGCAGTCTCTCCTAGAGTGCCCAACTTGATGATAGCGGCTAAAGACAAGGGTTGCGCTCGTTGCGGACTTCATGTATCTCGGCGAGCTGGCGACAACCATGCACCGCATCACCAATGTCCCCGAAAGGAACTCACCGATTAAGGAGATGTCATTGCAGGATGTCAAGCCAAATTAAGGTTCTTCGCGTTGCTTCAGATTAAAACCACATGCTCCGCTGCTTGTGCAGGTTAATCAATTCCGGTTTCACTCTTGCCGGCAATACTTCGGTACAGATTACTTAATGCGGCGGCACCGAAGAGTGCCCCCGACACCTGGCTCATCGTTTGGCTGGACATACCAGGAGTATCTAATCCTGTTTGCTCCCCACGCTTTCATGCCTCAGCGTCGATTACACAGTCAGGCCGCCTTCGCAGCTGGGTATTCCTCCTAATATCTACGCATTCACCGCTGCACTGGAATTCCACTCCTCCTCTCCTGCACTCAAGTGCCAGTTTCAAGGAAGCTTACTGCGGTTGGGCTGGCGGCGCACCCTCCTGGCCGAAGAGACCGCCTACGCACCCTTTACGCCCAGTAAATCCGGATAACGCTAGCCCCTACGTATTACCGCGGCTGCTGGCACGTAATTTAGCCAGGGCTTCCTCCTCAAAGTACCGTCATTATCTTTGCCGGACAGGTTTTTGTTAGGGCGCTTCCATCACTCACGCGGCGTTGCTGCATCCGAGCTGCTTGCATTGGCCGCGTATTTCCTGCTGCCTCCCGTAGGGCAATATCAGCACCAACAGAAGGTTAACACAAAGACGCGACTTGGCTGGCAATGCGTAATA
+
&$'#).(%+*).'$)&%&./94+596,2+1*(&1+(%'#&,&')+,,,/29352/-1::,,/19101,+-/(&,4/0.0&)5531-+(.),),-,60**((%'%'&30,-''(&&&).)*58;*/1.213/0032/,--+/-.-,/70.,,.003322090/,)&%%'(*''(+292'+&%(*$'(,-/.:+/+**/-+%)'((/5,8)''&$&(+)0,,1.*21-201-+,.15(0406/**''$-)*(///,.&+.,&&'+.'#)%$&''&,,+-'-'&(*,:.,-/00.0,-23)6942.10110)4.)+3&3555.63*.7167526(),+8./-2+-6324654202&(*'&&)&++)+)+,.,-+**+()(&(,).5--7755(*,,70108:9348('++(+-4,#(#%&)*((*,+''--46531/12(36)+')(0)&)&((%*'0-55585:/,+0(&(,''&'$*+1+5)7*++&)+43542/5&%#,-21&..,-&-)&'$+&$&'+59646-)'&-,%$$*%(%(3(157.9:565532464..3(,,0,.&0&,%)&%$('%%'('%%%479,))+*5/-/'-(&&(('+))&''##$&&*,(*)/-.$&$%%)()&&$+&%((&&''&*..0(*..(+,%$$$&$%(.-/6'(%$$,'&&#&$*+*2-&&(/062240243,63)$')2-,($('(*/-)%()+0,2.0210')%)+&&&+(,/)%''+0*,/.42*1-)2356+++5:44/3('1+,-20,&((+%+/.)00*+0'.+--)))*3-48&*-0&(.'*,*,/10-*,,))*$(#%%#'-60,-+')&'')..+*,)(-**,''%&$%%'*-++,+/1)*0/)+$-&(+2%(*0/3-++&'(&('.1((,**.-.30)+0150-061502(,($&))(.44-,14'3)+3/27452;6556.9-,'0*+)&(*%#$$$$,982794+-/121.5,*--3,25//-6.0-33)(+)-2.1)*++2),-).&&&(&)$%'%')**4011-&)++/6241:-)''(((,&'%'(&%&%$$&'.0.(**''%0%+'%'%$#%&&*++-6+,.+0+&(%5&'(-+---224022-/1(-+*,&((-,.()*,&($#$%%''''(/-087,60'%$#$
@9e5dae71-ff84-46ad-bb89-35bc434a4119 ch=236 read=78685 start_time=2019-12-13T03:13:38Z barcode=BC01 runid=2c9cf7bc05858273f10e7d7ec552fc0bd742dc3e
CTCCTACAGGAGGCAGCAGTAAAGGAATTTTCGGCAATGGGGAAACCCTGACCGAACAACGCCGCGTGAAGAAGGTTCAGTTATGAAGCTTCTGTTATAAGACAGCGGCTACAGGAAATGGTGGCCAGTGACGTACTATTAAGAAGCCACGGCTAACTACGTGCCAGCAGCGCAGTAATACGTAGGTGGCAAGCGTTATCGGAATTGTGGGCGTGAGAGGAGCAGGCGGCAGCGGGTCTGTGGTGAAAGCCTGAAGCTTAGCCTGTTAAGCCATAGAAACCAGGCAGCTAAGAGTGCAGGAAGGATCGTGGAATTCCATGTGTAGCGGTGAAATGTGTAGATATATGGAGGAACACCAGTGGCAAGAAGGCGACGATCTGGCCTGCAACTGACGCTCAGTCCCGAAAGCGTAGAACAAATGAAGTTAAGATACCCTAGTAGTCCCGCCGTAAACGATAAGGTACCCAGTGTTGGATAATGAAGTTCAGTGCTGCAGTTAACGCAATAAATTACTCCGCCTGAGTAGTATGTTCGCAGAATGAGGCACAAAGGAATTGACGGGGGCCCGCACAAGCGGTGGAGCGTAATGGTTTAATTCGAAGCAACGCGAAGAACCTTACCGAGTCTTGACATACTCATAAAACCAGAGATGGAGAGATAGCTATATGAGATACAGGTGGAGTGCATGGTTGTCGTCCAGCTCGTGTCGTGAGATGTTGGGTTAAGTCCCGCAACAGGCTGGCCCTTATCGTTAGTGCAAAGCCGTGCGTTAGGGGACTCTGGCAGGACTGCCAGTGACAAGCTGGAAGGGCGGGGAGTTGACGTCAAAATCATCGTACCTTATGACCTGGAGCTACGTGCTACAATGGGTGCAGAGGGAAGCGAAGCCGCGAGGTGAAGTAAAACCCATGAAAACCATTCTCAGTTCAGTTGTAGTCTGCAGCTCGACTACATGAAGTTGGAATCGCTAGTAATGCGAATCAGCATGTCGCCAGTGAATACGTTCTCGTGCCTTGTACACACCGCGTCACACCACGAGTTGATAACGCGAAGCCGGTGGCTAACCGCAAGGAAGGAGCTGTCTAAGGTGGGATTGATGATTGGGGGGTGAAGTCGTAACAAAGGTAACCGG
+
++-.,--*34+-.17+-)),0+*)***....),1,5..//,&)-1,24.-.0-(%%*.,+(-2$'&&(&*%'-*,360(.)5)*)*)$'..**&+,+)0)&+)(*+)3+)*--.),0.*+-+$)'-$)''()&$$&.*280/')'%),420+*).(&(,,+-+0/.,1-.../...)2,+-/,+(((*/-52*+,11/**%*'&,(%-+1+*&$$&&&,1*.//796,6,+'*&-/-/0./',--+-,,.0,//)*'*'%(/3+,((-*).4)))(,7,15528..*-+0('&)(*,-.&(',5*-53954.3/4/:4400/0....:80&)-'--++.,0264,/30*,,*.+(*(,,//1-+0'(***../31021,7,7-435774566.,---442.//*+84-.'5%)'&(49.-(*/)..2)),+-0:'(--.//.9.+*1144682*)&*)*(()%'(&')86/8/5-2''&%)((095.149:9986769321-//,/,(('+(+*2*&+2.-,./--./257;7,.0/053.)+,*(,/8,**)-042*1+,482-3+()./04.0)0,./&))/./4/*549020486-/+(-/$/*+--5+-67628118%$&../.+,-43)1/0%'(.-**5,,+-.594+*)%+6'2.--.......02541330/&))2264*43:)**)*1+*+-./&-%&%%'0/104537+-*./27+.04/--/22(*30'&$*++-/.13-02%*+')&-&#$$$(((*)7*/.4-7665+,50+,./56*452////02)'()770+*16-*(,'&$'*+,1(1//:9+.-,/3(3*.%'(*-/.0+,1/())*'++-.81.00.-+(%.*2.0+/.')*,,+/516:7-,,.,..-3*+.6<:0:7()%17485;659657*16:7.4360,//3752,-&*,8626848565.(,04)-+..3586.-++()&(''00.(*+.:765323)226686896080/0586861922250.**.',%')),+//&()(+-,((0-4./1)+,,0-1+,..+'*45-(-+2*,()&(&+,/,212/8+5-.80.4.....,0-13761(+++0+-./611./4*.8/695+2.
@3cfd7c24-a43d-44d6-b9fb-b94b13390d5e ch=308 read=87634 start_time=2019-12-13T03:13:35Z barcode=BC01 runid=2c9cf7bc05858273f10e7d7ec552fc0bd742dc3e
CCGGTTGACTTGTTACGACTTACTTCAGTCATGAATCACAAAGTGGTAAGCGCCCTCCCGAGTTAAGCTACCTACTTCTTTGCAACCCACTCCCGCTTGTTGTGACGGGCGTATTACAAGGCCAGGAACGTATTCACCGTGGCATTCTGATCCACGGTGTTACTGCTGATTCCGACTTCATGGAGTCGAGTTGCAGACTCAATCGGACTACGGCACTTTATGAGGTCCGCTTGCTCTCGCGAGGTCGCTTCTCTTTGCATGTGCGCCATTGTAGCACGTGTGTAGCCCTGGTCGTAGGGCCATGATGACTTGACGTAAATTACGCTTCCTCAGTTTATCACTGGCAGTCTCCCGCTGAGTTCCAGCCGGACCGCTGGCAGGATAAGGGTTGCGCTCGTTGCGGGACTTATTGCTTTCACCAACGCGAGCTGACGGCTGACCGGCCAGCACCCTGTCTCACAGTTCCAGAAGGGCACCAATCATCTCTGGAAAGTTCTGTGGATGTCAAGACCAGGTAAAGGTTCTTCGCGTTGCATCGAATTAAACCACATGCTCCACCGCTTGTGCGGGGCCCCCGTCAATTCATTTGAGTTTAACCTTGCGGCCGTACTCCCCAGGCGGTCGACTTAACGCGATTAGCTCCGGAAGCCACGCCTCGGGGCACAACCTCCAAGTCGACATCGTTTACGGCGTGGTTCTACCAGGGTATCTAATCCTGTTTGCTCCCCACGCTTTCGCACCTGAGCGTCAGTCTTCGTCAGGGCCGCCTTCGCCACCGGTATTCACTCAGATCTCTACGCATTTCACCGCTACACCTGGAATTCTACCCCCCTCTACGAGACTCAAACTTGCCAGTATCAGATGCAGTTCCCCAGGTTGGGCGGGGTTTCCGCATCCTGACTTAACAAACCGCCTGCGTACGCTGCCGCCCAGTAATTCCGATTAACGCTTGCACCCTCCGTATTACCGCGGCTGCTGGCACGGAGTTAACCAGTGCTTCTTCTGCGGGTAACGTCAATGAGCAAAGGTATTAACTTTACTCCCTTCCTCCCCGCTGAAAGTACTTTACAACCAGAAGGCCTTCTTCATACACGCGGCATGGCTGCATCGGGCTTGCGCCCATTGTGCAGCTGCCTGCTGCCTCCGTAAGG
+
1-&.21..2/8(.)$(-,-,)#'%%%'&-.-42070/,.,1,,0/6/27+/269,-35,)(-)6**(*,1371+/)//3:7,.104<8/1.6-+$$%%)'&'(+),))($$%%(()*49,549(..)0304212//71-.03003<94110,%%','+%''#%&&$$.28;853/01727881,+,-/1607..)+.535,:/4*7/82+1.+)$('0/(.'%+(*/3.,0.+)32352-.'.'**+-5/8763772256.01459;7782--.//23/00,+,,-60+-996')%'00.-++(.--,-2//00--(+&)&()),334325*+,42/30432/1*-*,-68'&$%(()23.3+&(*+*1,00,-+/--+/81:2*(*4-<12277664800-831+.))%&&&%()).2//,-'0*+.0()%&'&&&(+-5)*))('')3-++-/564/1$1'++*%(*,*-,+%++.0-1,-28575/22-12:3222166959866677;37./.-)--497:<;7:82:10077*(1.3/<:6:/.0-.//58016-0/3.138/110-797**01-*+4**-883328:5/40.3*)*,+*(&**+,:8:.-3+0&*(+,)//22312/.&1%))/1.2/2*0',1,333:75&180-./0:4834)6.2352)-566.:2,)--1.--+&%('('*.*-&%0(+,637447564;-,..29:/,0..28//-,%,,*-.388:9222109//11-275.9.0:5;769<58:,5456:0%'),+*0//-/()+'++-584/33./3'//0756605/5.5264873.***)+&(*.,/323+++,,7+'(-,01/14:586793521'&*,+3/,1))20)'(&'&$',-,(),24162524698<:;:64))&&()-2*.0*(*))./689<281.2080900,1**+/643352324858<8190//7662/,#&+1%(.+-&0.&56134;39<878875301321131:331457<.---.(+-**,,+'*,19+2:5%')5;3+.1.-42+.&,/10,/0055)(-(/+788<21:2031-(+(+%'%&,)21.,--.:'65006-2049)(14*-$&%%',$**+*)''()(-.+-,'&(
@c940fb0c-9f40-481f-993c-f7ba4cbc1d6d ch=190 read=100926 start_time=2019-12-13T03:13:43Z barcode=BC01 runid=2c9cf7bc05858273f10e7d7ec552fc0bd742dc3e
CTCCGGGGAGGCAGCAGTGGGGAATATTGCACAATGGGGGAACCCTGATGCAGCAACGCCGCGTGAGTGATGAGGGTTTTCCGGATCGTAAGCTCTGTCTTTGGGAAGATAACGGTACCAAGGAGGAAGCCACGGCTAACTACATTGCCTTGTACTTGGTAATACGTAGGTGGCAGGCGTTATCGGATTTACTGGGCGTAAAGGGGAGGCGTAGGCGGATGATTAAAGTGGGATGTAATGAAATACGGGCTCAACTTGGGTGCTGCATTCCAAACTGGTTATCTAGAGTGCAGGAGGGAGAGTGGAATTCCTGTAGCGGTGAAATGCGTGAGATTGGAAGAACACCAGTGGCGAAGGCGACTCTGGACTGTAACTGACGCTGAAATCAGCGAAAGCGTGGGGAACAAGCAGAGTTAAGATACCCTGGTAGTCCACGCCGTAAACATTGATGAATACTAGGTGTAGGGGTTTCAACACCTCCGTGCCGCCGCTAACGTGAAATGCTGCCTGGGGAGTACGGTCGCAGGTTAAAACTCAAAGGAATTGACAGGGGACCCGCACAAGTAGCGGAGCATGTGGTTTTAATTGAGAGCAACGCGAAGAACCTTACCTACATGACATCCTTGCATTACTCTTAATCGAAATCCCTTCGGGGACAATTTGACCCAGGTGGTGCATGGTTGTCGTCGAAAGCTCGTGTCGTGAGATGTTGGGTTAAGTCCGCAACGGGGCACAACCCTTGTCGTTAGTCACTACCATTAAGTTGAGGACTCTGGCAAGGACTGCCTGGGTTAACCAGGAGGAAGGTGGGGATGACGTCAAATCATCATGCCTTATGTGTAGGGGCTACGTGCTACAATGGCTGGTACAGAGAGATGCAGTACCGCGAGGTGGAGCCAAACTTTAAAACCAGTCTCAGTTCGGATTGTAGGCTGAAACTCGCCTACATGAAGCTGGAGTTACTAGTAATCGCGAATCAGAATGTCGCGGTGAATACGTTCCAGGTCTTGTACACACCGCCCGTCACCATGAGAGTTGGCAATGCAGAAGTCCGTGAGCTAACCGCAAGGAGGCAGCGGCCGAAGGTAGAGGTCAGCGGTTGGGAGGTAGAAGTCGTAACAAAGGTAACCGG
+
'')&(/5-)+5,,11+,1)18.08337750(1.667;91+((8;/-./8783454:979;+322&')*--3-)55,1821(*092973668-022446/6:/02.,/+,*)&$)))$*&+---()*(**0-+.2533,,(''+%4&&+,+,((''&&+6-7..,000+1.,-9,&'878::859.6..:7//6:96/-,*+-'23-%+.-::994./4-18-:,:0.-75;93/+)%%&(,14-)7(/511211+0-1878899656705,9:767853:../11..//3935(()*'(''').+++2+0&&&(&(%*.+-,12.,..*)+(*.2+3*.),(-/36.2304+&&((00686620*++31146.-)+(.)(&$)*&('%%%&),2+,01/*((%(..4%/2,)),)+(&)../;*-4:;7526(%(*051/2940%')&&('(20117569854&,064,6:53*2-01.-**-19:446-+.*-+(.&(+((&&&*-.((-/'&')*54:94&('(%--/;;7658-7+3-.436535&)5570797.--.//--.1323&+-30.-.0-:;.&$-$%'%(%*3(2-*)--('.-1/202:310&/(),788-.1..&4'&),+/50:27+-.-(07/0.-*4:6,-+(%-&%&+%(*.233/5.--97568.35677,//*%(*6677998:8958883;2644861+.3(#&.21-,-+'$1293;/.0./7347.-*#%()34:1423-*0+*%24/441(&()'&(*..128;94:1.//-,((/-)2-.1--,+2,+-14530/99<;33254$'&(%'&'++.+(+-.((+-&/)*067770:-00//598084/.+((++-6646468210+././,()*6-7-)'$#0587.855688;458;:740/4+*$,,++-+71,-1108111798/6./08-,*9/.+-'+).--.24-.7566+-96458797651-721752.3()7986-7')'((--1:719.+,-/04--++**-.3-3-/:5*3'%*&').3./''*/%&*041143)1()./+/,-.1.3161500-),+/01*0,+.),1/)(%+%%,*'*2165836<*1-64;483:
@572d0e67-6902-491a-9d1a-8148007e8dd7 ch=172 read=91954 start_time=2019-12-13T03:13:52Z barcode=BC01 runid=2c9cf7bc05858273f10e7d7ec552fc0bd742dc3e
CCACGGTTACCTTGTTGCGACTTCACCCCAGTCACGAACCCCGCCGTGGTAAGCGCCACTCCTTGCGGTTAGGCTACCTGCTTCGAGACCCGCTCCCCATGGTGTGACGGGCGGTGTGTACAAGACCGAGACGTATTCACCGCGGCATGCTGATCCGCGATTACTAGCGTCGACTTCACGCAGTCGAGGTTGCAGACTGCGATCCGGACCTGACTGGTTTTATGGGATTAGCTCCCCTCGCGGTTGGCAACCCTCTGTACCAGCCATTGTATGACGTGTGTAGCCCCACCTATAAGGGCCAAGCAGGACTTGGCAGTATTACGCTGTCGGTTTGTCACCGGCAGTCCTCATTAGAGTGCTCAACTGGATGTAGCAGCTAATGACAGGGGTTGCGCTTTCGTTGCGGGACTTAACCAACATCTCACGACACGAGCTGACGACAGCCATGCAGCACCTGTGCGGAGTTCTCTTTCGAGCACAGATCTCTGGAAACTTCCTGCCATGTCAAGGTGGAGTGGGTTTTGTTGCATCGAATTAAATACATCATCCACCGCTTGTGCGGGTCCCGTCAATTCCTTTGAGTTTCATTCTTGCGAACGTACTACTCAGGCGAATTACTTATTGCGTTAACTGCAGCACTGATCAGCACTTAGTACTCATCGTTTTTGGCGTGGACTACTAGGGTATCTAATCCTATTTTGCTCCCACGCTTTCCGGGATTGAGCGTCAGTTGCAGGCCAGATCGTCGCCTTCGCCACTGGTGTTCCTCCATATATCTACGCATTTCACCGCTACGTGATTTCACGATCCTCTCGCTCAGCTGCCTGGTTTCTATATTACTGAAGTTAAGCTTCGACTTTCCTGAACACTTGCTGCCGCCTGCTCCTCTTTACGCCCAATAATTCCGGATAACGCTTGCCACCTACGTATTACCGCGGCTGCTGGCACGTAGTTAGCCGTAGCTCTAATAGTACCGTCACTCGGCTGCCATTTTCCTGTAGCCGCCGTTCTTCCCTTTATAACAAGTTTACAATCCGAAAACCTTCTTCCTTCACGCTGGCGTTGCTCGGTCAGGGTTTCCCCCCATTGCCGAATTCCCTACTGCTGCCTCCCGTAGGAG
+
5/%&+,7:42/4/-06%,-'/0/+$26;./-++('(+2166,+8689743,&(+,69')+403110'-2-&1543447,)),.3/-0.28)+,06/0+'+-151//464;:;733/0,159:97565)&(2/-579=968900:545;9662315/-./26;322012,*&+(-37604142577-+*4-97:46340.'))-/.230.-%)+.2314;;-125:7.02+*-,152./224,/)8080.81;613569478,,,2+040246766.3%-$%')117.,.:-,++&2825.0,%(&*/*-6+2')'$).)(()(+**-2093;;33666(/((&(--&&*&.)&)%')+5643/)'(,)/+*-)(*&&'-9-0,,'/.1+/7.0''*+,,37;22/832.1)+&.+++12//&))-.+124)(67775..-.-05:387930111:300/,+4*-1:5603/0/)'--.42134100/.&+20()('*-.6:8988:65+2.-.&))(3,--)%'+5044/7(,/333;2%%(*+29;;8125.005/2360-0+.6+'+..:9;915:80&),6/.3:<080//42:946456.35718:9+**-**+-/,19./12:261/02(,,++&'%%%*#'#()+.,0234667815/,*,-5/016:388---'30-../31455*,,++5/,*0,36-'+)+2502(0+-'2,,+/0236-5481432416//2798:99;;:<:9;<*566*(+/893//,*35668990101/7;4-(+-)*/*+))(''/)%'+,0401.,*'%)-/$&(*+03//*,..,./0(&)(+/1-7-./.($%')&&$%''%+'%'%*-$(***,,145139322026+,43*(+,+1),)*752/1(2*633734405017.01*%,'+*+3/24'/-81228727,+,-..538.,-6-)&$()''+)'+(-./614412331*+'%,2,,:835+**(.04859:9;<6783/+*4.+0137.)),29-01:23+)31+'(+,50:;:67;712**'/)650;,./4-/31.5:/3:75/:;;0&(/,/4+,,-+/2,+(+--/455823;--3+3+,*
@29438d80-6ec4-4bf0-a0dc-a4046841bcd8 ch=271 read=65506 start_time=2019-12-13T03:14:04Z barcode=BC01 runid=2c9cf7bc05858273f10e7d7ec552fc0bd742dc3e
TTGTTGTACTTCGTTCAGTTACGTATTGCTGCGGTAATACGTAGTGTGACGATTATCCAACTACTGGGCGTAAAGGGGAGGCGTAGGCGGATGATTAAGTGGGATGTGAAATACCCGGGCTCAACTTGGGTCTTTGCATTTAAACTGGTTATCTGGGGGGGGTGCAGGAGAGGAGAGTGGAATTCGATGGCGGTTAGTACGTAGAATTAGGAAGAGCACAGTGGCGAAGGCGACTCTCTGGACTGTAACTGACGCAGGCTCAAGCGTGGGGAGCAAGCAGAGTTAGATACCCTGGTAGTCCACGCCGTAAACGATGAATACTAGGTGTGGGGTTTCCAGCACCTCCCGTGCCGCCGCTAACGCCATTAAGTATTCCGCCTGGGGAGTACGGTCGCGGGTAAACTCAAAGGAACTGACGGGACCCTTGGAGCATATGGTTTAATTCGAAGCAACGCGAAGAACCTTACCCTACATGACATCGCATCACTCTTATTCCAGTACCTTCGGGGACAAGAACGACAGGTGGTGCATGGTTGTCAGTAGCTCGTGTCGTGAGATGTTGGGTTAAGTCCCGCAGCAGGCGCAACCCTTGTCCTTGTTTACTACCATTAAGTTGAGGACTCTAGCGAGACTGCCTGGAGTTAACCAGGAGGAAGGTGGGGATGACGTCAAATCATCATGCCCCTTATGTGTAGGGCTACACGTGCTACGACGGATGGTGCAAGGGGACCCGAAGCCGCGAGGTGAGAAGCAAACATAAACCATTCTCAGTTCGGATTGTAGTCTGCAACTCGACTATGAAGTTGGAATCGCTGGTAATCGCGAATCAGCATGTCGCAGTGAATACGTTCTCAGGCCTTGTACACACCGCCCGTCACCACGAGTTGATAACACCGAAGCCGGTGGCTGCTTCCTGGGAAGAGGAGCTGTCTAGGTGGGATTGATGATAGGGTGAAGTGTAACAAGGTAACCGG
+
&$*('%,'*,8511/,,,31./143291126-.++*)*&.)))))&&%%&**-3-+-')%%&(*542/-,-06+*.5.(+/.40%&')-56654564-(+'&((75*')+-,'./(*1..+/%-')-/963***&#&%''$(+&)%&)*1+...%*)*---*++,,.6/.,.3/*'))&'+*,*'$%&)&%'(&$$%')6583,,'(/(151/)'%&)*...+**(((',,175320(,398:75115121/,('$&//15*+),/0**+&''*14(/-'('.)'%'')+80.39988980,,(()*+,:61/..'&30043249615/53/*:30',%7279587)*525:/69/.,-()'*.*/*/)'(+-87:02;7446-)+.-04;55+++4.)+53+1,,0*(($$$'*((',+/'&$%$))((+,--0453:403554+1,*-81725448/-40121-15&%&)&)&$))*-*)()+&-,.15+).'%'(%%()-3/)-21.,7,)&'(+-3'40,+(,%'(*+5)2%''%&&%$)).-.177576658988<8;76:62/104''),%.''++(+*-4;16//.,&((&)/.*,013931512,5,**.2.742.'(''(*--77842/.$-+23838651.0/**)(&(.5+16689888..',,013120,0**,31239862676,-*)')'*-8300'%%)..4564340,,-3-%&'&%'1(*612/')'***'**&--2)1$&(3949/,3002*,09;19/00',-/33--.,-/017,,(('+//+0-,),-55345%0./4/1273454.+)*)--155-&+,-9<:9:268758',53,-+))-../-19/3;1/,-')*'..+,-/-+*0/-*3)&+,+4636*-)''&&$#)&&+4+.-)*(*%(*1*+)%(&-*070)6'&'+&%%$*01.,'&)'''*036;*60273:1/
@10a42f43-a543-40bf-8d5d-e4080fd9ba91 ch=172 read=91964 start_time=2019-12-13T03:14:02Z barcode=BC01 runid=2c9cf7bc05858273f10e7d7ec552fc0bd742dc3e
CTCCTACGGGAGGCAGCAGTGGGGAATATTGGACAATGGGCGAAAGCCTGATCGCAGCAATGCCGCGTGAGTGATGAAGGCCTTAGGGTTTAATAAACTCTTTTTACCCGGGGTTGGTACCGGAGAATAGAAACTCCGGCTAACTCCGTGCCAGCAGCGCGGTAATGCAGGAGGGAGCTAGCGTTGTTCGGAATTACCCACTGGGCGTAAAGCGCACGTAGGCTTTGTAAGAAGGTCAGAGGTGAAAGCCTGGAGCTCCAACTCCAGAACTGCCTTTGAGACTGCATCGGCAGATCAGGAGAGGTGAGTGGAATTCCGAGTGTAGAGGTGAAATTCGTAGATATTCGGAAGAGCACCAGTGAAGGCGGCTCACTGGACTGGTATTGACGCTGAAGGTGCGAAAGCGTAGGGAGCAAACAGGATTAAGATACCCTGGTAGTCCCACGCCGTAAACGATAACTAGCTGTCCGGGCACTTGGTGCTTGGGTGGCGCAGCTAACGCGATGAAGTTAGCCGCCTGGGAAGTACGGTGCAAAGATTTAAAACTCAAAGGGTGACGGGGCCTGCACAAGCGGTGGAGCATGTGGTTTGTTCAAGCAACGCGCAGAACCTTACCAGCGTTTTGACATGTCGGACGATTTCGAGATGGATCTCTTCCCTTCGGGGACCGAACACACAGGTGCTGCATAGCTGTCGTCATGTGTCATTGAGATGTTGGGTTAGTCCGCAACGAAGCGCAACCCTCACCTTTAGTTACCATCATTTGGTTAGGGACTCTAAAGAAAGGAACCGCCGGTGATAAGCCGGAGGAAGGTGGGGATGACGTCAAGTCCTCATAAGCCTTACGCGCTGGGCTACACGTGCTACAATGGCGGTGACGGTGAGCAAACTCGCGGAAGTGCGCTATCTCAAAAAAGCCGTCGGTTCAGTTGTTCTCTGCAACTCGAGCGCTGAAGGCAGATGCTAGTAATCGCGGATCCAGCATGCCGCAGTGAATACGTTCCCCAGGCCTTGTACACACCGCCCGTCACCATGGGAGTTGGGTTCACCCGAAGGCGTTGCGCTAATCGCAAGAGGCGGTGACCACGGTGGGCTTAGCGACTGGGGTGAAGTCGTAACAAAGGTAGCTCCGG
+
+//5*,1*42,/3..0/&---38*0.-,,.11376;7:;74/..,)*.65.-+%*)'.6;8580*)-32...--.-.1/42447225-/8-,8-0990451<;:+.37,..+'(%%$%%*121)*.00-$(''+-1'0(+)0.323**-24;542003*,+,))''%'&-1,*0+*,-+(+-,072587-0/,1*')))&&('),0).*+,()*+&')+''%&&/)(+*&$((-3250.&-+.+-62+19776'()*-'.1.-1()+/20121-.3+*+'-381110.),)*)-.9+.1,''*3./'*,./:-9.2((&-),,)*&(&**0,9,;867759:6:92*6*1..',-.6*21-*()..1:6733437--+(%)0,-8332232./'.-7741052,,,/&/1,**//.'))--+4,00()978;5149934093+)/,39799;875602+'&(*55863*4;:1.,4+9.90-0/-0*+*10/0)$'&*&()++,-)4--/8%.,3.48239+6**.26395--))'&'2-')//605770),,'()+.0:;50:3----)/)-0;::7,//16534/.0'%%)()*&.-./--.2201/0..,,/,+(*(*29-,...3/03.4.1*&))%#'(-/38;9655462:9-404+*0*%+/*(4.-.(&'(+.1282333&555456463++*.*-/&8')+11144628-/((*,24)+/,0-3++-28013;5/-&*(%')$'(1*,3.///9:7%4.8'294/-,+*-2-&(.,*/578:053-30/./08,3767-.-+,-*+*,-'../564657816880/(*''',/-3.//0/4769331.,)+,/556/3/9105--.*.14.1*%%$)153224-4+*%&()540--**,0875;32,*1.*++'0/31&1*8-3;36787.4,*')&&**$&&((())('.,++,-(,-/523/32:22;*-*3147;:57(.*+,86593-2537**-5464743462415<97;013223939791,,27-/-/72+3/+&(-'+0,0,*,0.*,&'&',)*'&'%%&%$'&)),-.21230-'$''./26755:5./3/..3,6*.**/),)*(&/./(1,
@2cbfcd4b-10b8-410a-978d-48720178bd83 ch=76 read=59401 start_time=2019-12-13T03:14:11Z barcode=BC01 runid=2c9cf7bc05858273f10e7d7ec552fc0bd742dc3e
CCGGTTACCTTGTTACGACTTCACCCCAATCATCAATCCCGCATGGAGCCAGCTCCTTCCTTGCGGTTAGGCCACCGGCTTCAGGGTATCGCTCTCGTGGTGTGACGGGCGGTGTACAAAGGCCGAGAACGTATTCACCGCGACATGCTGATTCGCGATTGCTTGATTCCAGCTTCATGTAGTCGAGTTGCGGGCTACAATCCGAACTGAGAATGGTTTTATGGGTTTTGCTTCACCTCGCGGCTTCGCTTCCCTCTGCACCATCCATTTGTAGCACGTGTGTAGCCCAGGTCATAAGGGGCATGATGATTTTGACGTCATCCCCGCCTTCCTCAACTTGTCACTGGCAGTCTCGCTAGAGTCCCCAACTTAATGATGGTAACTAACGATAAGGTTGCGCTCGTTGCGGGACTTAACCAACATCTCGACACGAGCTGACGACAACCATGCACCACCTGTATCTCATATAGCTATCTCTTCTCTGGAGCCTTTATGAGTATGTCAGACCTGGTAAGGTTCTTCGCGTTGCTTCGAATTAAACCACATGCTCCACCGCTTGTGCGGGCCCCAAATCGAATTCCTTTGAGTTTCATTCTTGCGAACGTACTACTCAGGCGAATTACTTATTGCGTTAACTGCAGCACTGAACTTTGACATCAACACTTAGTACTTTCATCGTTTACGGCGTGGACTACTAAGAATTATCTAATCTATTTGCTCCCCACGCTTTCCGGGATGAGCGTCAGTTGCAGGCCAGATCGTCGCCTTCGCCACTGGTGTTCCTCCATATATCTACGCATTTCACCGCTACACGTAGATTCCCTCACTCTCCTGCACTCCTGGCTGCCTGGTTTCTATGGCTTACTGAAGAGTTAAGCTTCAGGCTTTCACCACAGACCCTTGCTGCCGCCTGCTCCCTCTTTACGCTTAATAATTCGGATAACGCTTGCCACCTACGTATTACGCGGCTGCTGGCGTAGTTAGCCGTGGCTTTCTAATAAAATTGCCGTCACTCGGCTACCATTTCGCAGCCGCCGTTCTTCCTTTATAACAGAAGTTTACAATCCGAAAACCTTCTTCCTTCACGCGGCGTTGCTCAGTCAGGGTTTATTGCCGAAAATTCCCTACCACTTGCCTCCGTAGGAG
+
07./0..8-9-(65*.0089:88089/,/344777:484)%--036.,10/.225:8;8418,/8252459<;3200.+263(25)&&(''+*+(+25777765784;8/('&$)&*)2,,1/.+,-4876983;323-&*').07766555;1+(*$.&%(++005:14,'*.18,.-.03::,*),,%,'4'22235;63+*-52,++)34376:;;,/3/803;92/7:=:65;56206..53-,,8,0:3+075445;7985383+(*)+,,.0..0,,-/,/0+*6/.--05+275111/000/;9:*0166999:+(,.*//6992.0,41.8--.266080/06555315-+,,,.9;.+-,+1,5-+,0.2,/,*,14144143+1+))*,./3173013;71-/-.)'())2/3442223.21.0/./'2-%0184889./.-4.074354510.+,-+*,,,57872/2-//(*-&(797;:01/'))*10-*+*,2:828015)43;99<85707-*,:08+0,3-5;583+*,**,,99.2.*$%&&++/&2/.(''*)+-1+3,-00-087-(/5<82,2-+3...+(,-')')+()+.0510''%,&%'--*9...55342/230//0.4367922::014637(0*%+()+--//,3711;9/86-'*-../88850.%*()(*(+-0.1353:34-+.6,*119890,-1+4<,,(9:82(()+2116/317..+1608112654::798694/053579;;6<<9979;89998:87165857<9/-261662.*,%,$)('0361+-%')0268+,-$)(-)&&54434/,.0-1,-.22050.9-003,,''(0-4--//67.59055/-)+-+,-1453.31..//2816:-,-+26-.3055003+&%+/-537.8.;5;/:/.,7--8.+2/6475:380.-&'-/-.1655)&&'(/21..2829590298*,.7.193'+'%1614/*,.-1/-/%2841;60$&))-4/699::3-5323:+)+113-*0))3;2*1/721+)+690/536157:9,6/,-+*+3,..;0//2-209%14*%&&$(.//3-/36/1.25((&*%"&*&'+**05,/33&)*
@450b0ed8-bf43-479e-89b3-519287f8cc6f ch=458 read=36213 start_time=2019-12-13T03:14:11Z barcode=BC01 runid=2c9cf7bc05858273f10e7d7ec552fc0bd742dc3e
CCGGTTACCTTATTTACGACTTCACCCCAATGTCATCCCACAGCGGAGCAGCTCCTTCCTTGCGGTTAGGCCACCGGCTTCGGGTGTTATCAACTCTCGTGGTGTGACGGGCGGTGTGTACAAGGAGCCCGAGAACGTATTCACCCGCGACATGCTGATTCGCGATTATAGCGATTCCAACTTCATGTAGTCGAGTTGCAGACTACAATCCGAACTGAGGATGGTTTATGGGTTTTGCTTCACCTCGCGGCTTCGCTTCCCTCTGCACCATCCATTGTAGCACGTGTTAGCAGCCCAGGTCGGGGCATGATGGATTTGACGTCATCCCCGCCTTCCTCCAACTTGTCACTGGCAGTCTCGCTAGAGTCCCCAACTTAATGATGGTAACTAACGATGGGGTTGCGCTCGTTGCGGGACTTAACCCAACATCTCGACACGAGCTGACGACAACCTGTGCCACCTGTATCTCATATAGCTATCTCTCCATCTCTGGAGCCTTTATGAGTATGTCCAAGACCTGGTAAGGTTCATCGCGTTGCATCAGATTAAATCACATGCTCCACCGCTTGTGCGGGCCCCGTCAATTCATTTGAGTTTTAACCTTGCGGCCCGTACTCCCCAGACGGTCGACTTAACGCGTTAGCTCGATACACGCCTCCAAGGCACAACCTCCAAGTCGACATCGTTGCAGCTGGACTACCAGGGGTATCTAATCCTGTTTGCTCCCCACGCTTTCGCACCTGGTGTCCAGTCTTCGTCAGGGGGCCGCCCCTTCGCCACCGGTATTCTCAGATCTCTACGCATTTCACCGCTACGCCTGGAATTCTACCCCCCCTCTACGAGACTCAAGCTTGCCGGTATCAGATGCAGTTCCCAGGTTGGGCCAGAGTTTCCACATCTGACAACAAACCGCCTGCGTGCGCTTTACGCCCAGTAATTCGATTAACACCCTCCGTATTACCGCGGCTGCTGGCACGGAGTTAAGCCGGTGCTTCTTCTGCGGGTAACGTCAATGAGCAAAGGGTATTAACTGCCCTTCCTCCCCGCCGAAAGTGCTACAACCCGAAGGCCTTCTTCATACGCGGCATGGCTGCATCAGGCTTGCGCCCGGTATTTTAATATTCCCCACTGCGCGCCTCCGTAG
+
22'/40/7132./84*'+),5/.+*+)&'&((-'$,36))*'$%+*'-.',,.05565.).+),,*2,-/02.25%*+111)470.5...908..-+-0254-**)*4.9:031-+.-++227)-(&,/-*'*-0.29+.*,).80.0699:;:;::5240/00,2.,+01999;.6+7)*/1,0620/-0/..23;37897787141,3,*,753/-27/1185::,00;6/9;5-12;/01817,+.516;6)(&,(924473224:8;99-8/*),,+%''%$&'&'&$)+2/),50-,)2..16311*)$..**+56677/78;2+/2829515'2&(/,+.7,35373,,.,+1..1,,/204::*+#'%&+./4486:53+..21/*'*&*-+18,.-.23.5</6598*&%$0)53,354762/2.,,*/)'.*(-(/46832-.%%+,0933:45578859***+&755565876996432//2:,1164:7020//001)),++0.115525104+2/999;867509111::&&.4.231$,),),+--9;57;23261248(2*2561.274:6<845;0*)+-1+'*,,,/-,-1045)+1.0/3:9*./.51:87677/:0;088618,330'%&%&**.14:37&0'10--01761-,*.0078568562/29'*'-,,29240()(%,.+()+66636247,-4<0---55:--/-..93./5/3834'%$*0()*878;:86:+,3:81,7/53+..1558<67;1:76682*.(*.730,/.//0)6;;089;6340/%.--/4,0-4/526128540-/0,0)$/+28:50+,+-+/0,//0;;288:99+77<263))--4+,,6,)+&()6--''**,,&''(,658:78;159557774.,+872*1-54,*-/.000.*-3--&'$+/8268.520:+1835/;000210,)&,(+%)3,*&&,2/97000806:42133;30226.550800/5-.0&./1/,+.+)'0(+2*,00,*254,043.13/)5)*/*+/'0+'(-60721+7/3;5%&*-(/&''&)+2/0-000/)43027/0'('$'$,%()(%,..1353:;8+...,''')/-57,255
@7db88761-c7d8-4ecc-9201-6f01d60944ee ch=480 read=53198 start_time=2019-12-13T03:14:20Z barcode=BC01 runid=2c9cf7bc05858273f10e7d7ec552fc0bd742dc3e
CTCCTACGGGAGGCAGCAGTGGGAATATTATTGCACAATGGGGAAACCCTGATGCAGCAACGCCGCGTGAGTGATGAAGGTTTTCGGATCGTAAAGCTCTGTCTTTGGGGAAGATAATGGCGGTACGCAGGAGGAAATACGGCTAACTACGTGCCAGCAGCCGCGGTAATACGCGTAGGTGGCGAGGCGTTATCGGATTTACTGGGCGTAAAGGGCGTAGGCGGATGATTAAGTGGGATGTAGAATACCGGGCTCAACTTGGGTGCTGCATTCCAAACTGGTTATCTAGAGTACGGGAAGGAGGTGATTCCTAGTGTAGCGGTGAAATGCGTAGAGATTAGGGAGAACACCAGCGAAGGCGACTCTCTGGACTGTAGTAACTGACGCTGAGGAGGCTCAGCGTGGGGAGCAAACAGGATTAGATACCCTGGTAGTCCACGCCGTAAACGATGAATACTAGGTGTGGGGTTTCAACACCTCCGTGCCGCCGCTAACGCATTAAGTATTCCGCCTATAGAATTGCAGGTACCAGATTAAAACTCAAAGGAATTATTGGGGACCCGCACAAGTAGCGGGCATGTGGTTTAATTCGAAGCAACGCGAAGGGATTATACCTACTTGACATCCGCGTACTCTTAATCGAGAAATCCCTTCGGGGACAAGGTGACAGGTGGTGCATGAAAGTTTGTCGTCAGCTCATTAATCGTGAGATGTTGGAGTCCGCAACAGGCGCAACCCTTGTCGTTAGTTACTACCATTAAGTTGAGGACTCTAGCGAGACTGCCTGGGTTAACCAGGAGGAAGGTAGGGATGACGTCAAATCATCATGCCCTTATGTGTAGGGCTACACATGTGCTACAATGGCACAGTACAGAGAGATGCAATACCGTGAGGTGGAGCCAAACTTTAAAACCAGTCTCAGTTCAGTTTAGGCTGAAACTCATACCACATGAAGCTGGAGTTACTAGTAATCGCGAATCAGAATGTCGCAGTGAATACGTTCAGGTCTTCTTTACACCGCCGTCACACCATGAGAGTTGGCAATACCCGAAGTCCATTATGAGCTAACCGCAAGGAGGCAGCGAAGGTAGTCCAGCGGTGGGAATTGAAGTCGTAACAAGGTAACCGG
+
)*4-$(*&562263-/2212.75-43418-10.,.-/1/0,*&*+-0:,-+.///645401-.0-+,+''%&'+,-2623178+4-9699355-)')*897953;:.77).0-0./(&(%',/*)+%+&)**)())))(**+*+907458398281%+++4,**&,-532-.,')3357142.-,+*42170/0*/'240,.0:0/34/58++4-76788::9<860,-&+,,.1;;77-+&$1,,%2/(56433)&(*).1,+..8664709*46:47864733472)('*$3%42,.--()(&%&)-.-**,5/-,,+.621*03*+/976//,-/5/57))))+/2/3&)'('+).0342210+-18//))))&*+3..//++,+,2-0%()02++'()65*)-%&*59)3':9307/01978:++/**&'+1/*-/46234622-+153;,)*))68798/775.<::02111938903787.08)/')),&*+003-,/02965579-&$)%2(2.+1'.)(')'''(/*50.3,.77:-*,&'(-&**-.5.+-35,++-,,*)(&&*)*.+,+*.46<;197:0,1-*-21/++))+(-+'%$&)')*#%')*+,2352'&&'&$()+/80:13')%()'(,;2.63-71.236:*7221.&*%'*3-+,,++%%%*.5.,//00341678040,*,-8:65156/9).('$*37-/235&*10'1050;4(.,,,422,+.0..,.27.112./03.)2637-,)'&&')./4478:6283/:19-1--.+0.15030&463/36899:9:<111322..)./+(++.163333/3-52//...,0+,254/6'('&&-+,,(*)))*)*.2987:657<:8,,+2,38,(.1/1..17.1:;434112257+100-&-**%%'.))+.:3018..+)(''*4.8/-.767--/2..0-223634*,20:-/)*,579::58&42$%-**.-/40&13210/&)+('**-4)/,**/.-,,.++,**()2-&,-596-85,*--/162.,.%)*.1367:8-+,/..,,,+,+-+('&&+*)..3()+-0).&+(&&-))0,+,5)()-*-+0++8:;;:8
@fe63f4a8-92f7-4eb1-9bb3-bbbfdb8ad6ea ch=462 read=54730 start_time=2019-12-13T03:14:34Z barcode=BC01 runid=2c9cf7bc05858273f10e7d7ec552fc0bd742dc3e
CGGTTGCCTTGTTACGAACTGCCCCGGTCATGAATCACCAAGGTAACCACTCGAAAGTTGGCTACCTGCTTCTTTTTTTGTACTCCATGTGGTGTGATGGGCGGGTTGTTACAAGGGTGGGAACGTATTCACCGTGGCATTCTGATCCACGGTGCTAGCGGTTCGGCGCGGTCAGGTTGCGACTCAATCGGACCCTGACGCACTTCATAAAGTCCGCTTGCTCTCGCGAGTCGCTTCTCTTTGGCGGCATGCGCCATTGTAGCACGATATTAGCCCTGGTCGTAAGGGCCATGATGACTTGACGTCATCCCACCTTCCTCAGTTTACTCACTGGCAGTCTCCTTTGAGTTCCCGGCCGGACCGCTGGCAACCAGGATAAGGGTTGCGTTGCGCGGGACAACGGCAATTTCTAACCACGGCGACAGCCATGCAGCACCGCAATCTCCGGTTCCCGAAGGCACATTCTCGTCTCAACTTCCGTGGATCCAAGACCAGGTAAGGTTCTTCGCGTTGCATCGAATTAAGCCATGCGCTCCGCGTGCGGGGCCCCGATCAATTCATTTGAGTTTCGCGCACGGTGGCCTCCCGAGCAGTCGACTTAACGCGTTAGCTCCGGAAGCCCTCAAGGGCACAACCTCAAGTCGGCATCGTTTACAGCGTGGACTACCCGGGTATCTAATCCTGGCATCCCCACGCTTTCGCACCTGGTATCAGTCTTCGTCCGGGGCGCCTTTATACCGTACTCCTCCGAATCTCGCCAGACATATCGTCAGTTCGAACAGTCAGTTCATCAAAGTAATTCACCCTCCGTAATTGCGGCTGCTGGCGGGGTTAGCCGGTGCTTCTTCTGCGGTGAAATCAATGAAACAAAGGTATTAACTTTATCCACCTTCTCGAAGTGCGCACAGCCAGAGGCCTTCTTCATACACGCGGCGCGGCATCGGGCTTGCGCCCATTGTGCAATATTCCCCACTGCTGCTCCGGAACAATATCAGCACCAACAGAAAGTTCTTACAGGCACCGTGGCTTTCTTTGGCATGGCAATGCGCG
+
8+3.('-((($.1--*(&(*&.23+&338/1308.-%*%*'&&#&&'*$'')$'(%()'''))+442(258322404*'((&'&'(%('(,*))&'&%*---(''(&%')')+(''&#%*5,42/3/39511:698;77731)**012+,&,/'*+%+**'-*)'%'%%--/-&)&,+&'%$$&$0().%-()'&#('+/-%)-)((+'+&-(*+)*0/,-21*1...)+*-/---)+)**./)&',+)302249157*++-,**+&+'+(('12./5:99735'-282:9:555/-.-01346878/684+399<-/-.)+/;,*%+,/26/91016555+05+-)24-34)++2--73763/1-3,/+-&'*3+/4(--139-1()/+)$&-63,)'(('&'(&,,(&&&&(&&%&$%%%)(+.913-0//1146$%(/+,)-$&(5,.6-(+/./1,./0:.+&$(&&%&&&)1+,+-,,%)/'0)*,0..61131154;77<:341(,'(),./.-5,51%-+(('('',&&%$&*(+(./..31,)*/,.-/,..073%&(-51*&(&'%(&()'()'*/94)+*3*..0.1001553000.8%/-...&.&&$(('%)(&..,,(.-3/838421341+356914;1(,%-/.13:885304'(+'+*//67:41-)&%(#$*06,%(')0830252591/(+/13**666;:893)(1/+.-0+-4)%'%*((&&-0.*(,('&&&&$$#$$$$#%$%&''$%&&'+(($$%%$$'##('*&$$#$$'%'($'$##-,((-1*0+*0'&'')2369522,*+)'&%$#&+,--)+-4),3-.-.)/'&$&&(*1:22(,&.14,+4-/-/1-*,+'%&%'%)**.(%&$%'%&'&%%$$%%,'&%&-3++.506<:('()$&&'&&&%&&'((*+%,20590341;5%()$&#(()+*.+/09+%(''))**%)%&'%'*'**..6**,./6112%$++&,+,%%$$'%%)+#($%$&%$#%($'))*,*&%$-,+1$$$##&
@3fa8cbcb-03f5-4b7b-bcce-32fff7e97339 ch=393 read=35120 start_time=2019-12-13T03:14:36Z barcode=BC01 runid=2c9cf7bc05858273f10e7d7ec552fc0bd742dc3e
CCAGTTACGCTTATTTTGACTTCACCCCAATCGCTATTACCTTCGGCCGCTGCCTCGCGGTTAGCTCACGGACTTGGTATTGCCAACTCTCATGGTGCTGACGGGCGGTGTGGCCTGAACCAGGAACGTATTCACCGCGACATTCTGATTCGCGATTACTAAGTAACTCCAGCTTCATGTAGGCGGAGTTTCCAGCCTGCAATCCGAACTGAGACTGGTTTTAAAGTTTGGCTCCACCTCGCGATTATCTCTCTGTACCAGCCATTGCTTAGCGTGTAGCCCTACATAAGGGGCATGACGGTTTGACGTCATCCCCACCTTCCTCCTGGTTAGCAGGCGGTCACCATTAAGTCCTCAACTTAATGTATGGTAGTAACTAACGTGAGGTTGCGCTCGTTGCGGACTTAACCCAGCTCACGACACGGGCGGCGGCAATCATGCACCACCTGTCACCTTGTCCCCGAAATTTCCTCGATTAAAGAGTAATGCAAGGGATGTCAGAGTGTAGGCCGAGTTCTTCGCGTTACTTCAGATTAAACCATGCTCCGCTACTTGTGCGGGTCCCCGTCAATTCGCTGAGTTTTAATCGCGACCATTACTCCCCAGGCGGAATACTTAATGCGTTAGCGGCAGCGCGGAGGTGTTTGCGGGGAAACCCCCCCACACCTAGTATTCATCGTTTTACGGCGTGGACTACCAGGGGTATCTAATCCTGTTGCACTCCCCACGCTTTTCGAGCCTCAGCGTCAGTTACAGTCCAGAGAGTCGCTTCATGGTGTTCTTCCTAATCTCTACGCATTTCACCGCTACACTAGAATTCCACTCTCCTCTCCTGCACTCTAGATAACCAGTTTGGAATGCAGCACCCAAGTTGAGCCCGGGTATTTCATCCCTTAATCGTCCGCCTACGGCTCCTTTACGCCCGGTAAATCCGGATAACGCTCGCCACCTGCGTATTACGCGGCTGCTGGCGTAGTTATGTGCTTCCCCATAGGTACCGTCATTATCTTCCCCAAAGACCAGAGCTTTACGATCCGAAAACCTTCATCACTCACGCGGCGTTGCTGCATCAGGGTTGCCCCATTTGTGCAATATTCCTGCGCCTCCGTAG
+
5($&+-'*'*--*197,*++734&*(,'2,33+,-,+)')-/86'+27-1/,.*)()'+-'-+1166*/-/,/*+(-)*.//10.0++,*-022+)*&))/4-054,41..%$$$(&(0-7027485/645;9099+.3221285055;<:78775;310.'&%&)),1+*+02:8-0+%%*2.5***0<73''+1.)&+/954//406221123::.9;:-,+)-.8,.0/,0/*.514'%*#''*,,1354456/7.--8-()+'%)&''-+/00),02)&)*('15*0)*,+*+&%('&),+-144,,+,06./3<:;66404/-*/*)('(&(*(3--+3,&)&2,-//42.*)'%$1()('&&+,-*3457+.32-(.)),0+3))(*+2)5))*07)%$%/(**&&#)*/*002-+,),30/3*+('+,(**.1336;200,,-344.+-*..990++*)(5605/0008.01)))00226482*-8/554.-,&'')12/0,)%'&0.;637+&&(*-).5:6%%.1/6<58;5///,5-,,/,*.+(,00*121364.-/4195:3''*+*/,:<1.8,)$$&*89,/.*(,141(,496/+6*+--)**3,0350-)+*'.+$,+)-+.(.,,+-1+'%'((''//*/3391.&**,,%&')+2:97:94746)''*200128311/-.(+3,**-2568;9:82/2.(+*,+665,(,+,-780.0.*+7770*0019/020('&%)****)(%%&'%&%&(')+6665;77.3**1.//876354658<73+06).4,,&*(%%)'2+45,..004755576530+,(.,-/8/4+6/66199-6.:2020//+.-(2.**500.5*).555,6:,,7418)****))%*+1-284-/*((*83,63+.+1-+'*,+-('(,/7/6362/246//1-02)%*')%%)&--.,:--.9+:)*&('**2'&''&',+586/%(&)/0/299992:1,//2176:.-1.+.-2.,&)+/88-012202*057*6/5/32441232-0/106..,5---,,./.-06*/+).554,/7)'+,/296,02'((&'%)*).4.431
@21efc4fa-dc05-43b9-aade-ac4efc9579d1 ch=155 read=63044 start_time=2019-12-13T03:14:35Z barcode=BC01 runid=2c9cf7bc05858273f10e7d7ec552fc0bd742dc3e
CTCCTGGAGGCAGCGGTAGGGGATATTGCACAATGGGCGCAAGCCTGATGCAACCATGCCGCGTGTATGAAGAAGAAGGCTGGCGGGTTGTAAAGTACTTTCAGCGGGGAGGAAGGAGTAAAGTTAATACCTTTGCTCGTGGCGTTACCCGCAGAAGAAACACCGGCTAACTCCGTGCCAGCAGCGCGGTAATACGGAAAGTGCAAGCGTTAATCAGATTACTGGGCGTAAAGCGCACGCAGGCAGTTTGTTAAGTCAGATGTGAAATCCCGGGCTCAACCTGGGAACTGCATCTGTTACTGGCAACGAGTCTCGTAGGGGTAGAATTCCAGGTGTAGCGGTGAAATGCGTAGAGATCTGGAGGAGACCACCGGTGGCAGGCAGCCCCTGGACGAACGACGCTCGGTGCGAAAGCTGACAGAACAAACAAGGATTAAGATACACTGGTAGTCCACGCCGTAAGCGATGTCGACTTGGAGGTTGTGCCCTTGAGGGCGTGGCTTCCGGAGCTAACGCGTTAAGTCGACCGCCTGGGGTACGGCCGCAAAGGTTAAAACTCAAATGAATTGACGAGGGCCCGCACAAGCGGTGGAGCATGGTTTAATTCGATGCAACGCGAAGAACCTTACCTGGTCTTGACATCCGGTTTCCAGAATGAGTATTGCCTTCCGGGAACCGTGAGACAGGTGCTGCATGGCTGTCGTCAGCTCGTGTTGTGAAAATGTTGGGTTAGAAGTCCGCAACGAGCGCAGCCTTATCGCTGTTCCAGCGGTCGGCCGGGAACTCCAAGGGAGACTATGATGATAAACGCTGGAGGAAGGTGAGATGACGTCAAGTCATCATGGCCCCTTACGACCAGGGCTACACGATGCTACAATGGCGCATACAAAGAGAAGCGACCTCGCGAGCAAGCGGACCTCATAAAGTGCGTCGTAGTCCCGGATTGGAGTCTGCAACTCCATGAAGTCGGAATCGCTAGTAATCGTGGATCAGAATGCCACGGTGGTGATCCCGGGCCTTGTACACTGCCCGTCACACCATGGGAAGTGGGTTGCAAAAAGTAGGTAACTTAACCTTCGGGCGCTTACCACTTTGTGATTCATGACTGGGGTGAAGTCGTAACAAGGTAACCGG
+
/*6*)/2*-0*///&.0)+01)./*7-**,*.,-6800,.01*-545563('(((420503100//79202&))'**(((%',./867:2439)'&((+361-2218;.)0+3./+')*01,.4+7()*821:2.178141(6+3-,191*-,+3-*/2()-.+&'**483408/1/65/.//,6).+5/0.,-//9,'(()02/0,-,/5.4.0)('-'*+7-56110380((&)(./03498)/283./:14.29-03/,.,.6/),,'(05575.)4567;-6--;111114**+##(%(')')*'(*,,/,-).,5+..,*,,+9+,6;887.0/-74.141,,++++))(-.3593//,($*(((3-26,6+))*2/+//;81,37771-.2,-17880)3,2.(*)'%&''%$&+)&,/8)+-)*+&2+1&%'+*.&').26.332.*-/3::04,%)-('#((.)($$**-,/2:03469--4./,8+872+''(*.'1+--/,.5.-,(..8/57567:9740**,+&$$$&%*-/66;+.;.94;:8/98::20-..90879-()*&,,+(**,/3486:87:222.2/,-81+..1/+%,$+.(..1-,,(.1/-4-+58-**022:667857%')(.//()+.-.*('%'/-,765,5&19:49474673857.//046766/./0./38:72/**,-724/'7%)&)/6..,01/61160,,/+*/3*-1*1&&),*/0(,&(')+:213-)*-*)34/0,,,4/605,4++47)4.,2)&&()*()())--232%+()*,,'(+&++),)',,-4685270+-4568813-0490'**'')*9/2*53.)*+()+%((()+,.6238712..''./)'(%(,*-/2642544-,,)-8)6051*+,..52;21124347475538&)+2-332,*+,679/3(*)/.,-3-8.---6-424431)'()+,,+*(-./6''*/+18806(1)&-*&$)),,,4.6-3-&+,-()%).53/3512.0848782(')))-//401/99.)$%%+--.)(&&)+01267).)%%&%$(,-(*070+,-.1827755555971(')*))+*-*4+,0()0/756/6
@d4a5b7e7-0521-4f1c-9b6c-09738e3df094 ch=470 read=48899 start_time=2019-12-13T03:14:46Z barcode=BC01 runid=2c9cf7bc05858273f10e7d7ec552fc0bd742dc3e
CCCTACGGGGAGGCAGCAGTAGGGAATTTTCGGCAATGGAAACCCCACGGCAAAACAACGCCGCGTGAAGGAAGAAGGTTTTCGGATTGTAAACTTCTGTTATAAAGGAAGAACGGCGGCTACAGGAAATGGTAGCCGAGTGACAATACTTTATTAAGCCACGGCTAACCGTGCAAAGCAGCCGCGGTAATACGTAGGTGGCAAAGCGTTATCGGAATTATTGGGCGTAAAGAGGGCAGGCGGCAGCAAGGGTCTGCAATGGTGAAAGCCTGAAGCAACTGGTAAGCCATATGGAAACCAGGCAGCTAGAGTGCAGGAGAGGGATCGTGGAATTCCATGTGTAGCGGTGAAATGCAGATATGGAGGAACACCAGTGGCGAAGGCGACGATCTGGCCTGCAACGACTCCAGTCCAGCGTAGGGGAGCAAATGGGATTAGATACCTAGTAAGTCACGCCGTAAACGATGAGTACTAAGTGTTGGATGTCAAAAGTTCAGTGCTGCAGTTAACGCAATAAGTACTCCGCCTGAGTAGTACGTTCCGCAAGAATGAAACTCGAAAAGAACTGACGGGGGGTACTGGCGGTGGAGCATGGTTTAATTGAAACAACGCGAAAAGTGCTACAGGTCTTGACGTACTCGCAGGCTCCAGAGATGGAGAATGGCTATATGAGATACAGGTGGTGCATGGTTGTCGTCAGCTCGTGTCATTGAGATGTTGGGTTAGAACAACAGGCGCAACCCTTATCGTTGATTACCATCATTAAGTTGGGGACTCTAGCGAGACGCAGTGACAAGCTGGAGGAAGGCGGATGACGTCAAATCATCATGCCGCCTTATGACCTGGGCTACACGTGCTACAATGGATGGTGCAGAGGAAGCGAAGCCGCGAGGTGAAATAAAACCCATAAAACCATTCTCAGTTCGGATTGTAGTCTGCAACTCGACTACATGAAGTTGGAATCTCGCTAGTAATCGCGAATCCAGCATGTCGCGGTGAATGCGTTCTCGGGCCACACCGCCCGTCACACCACGAGTTATTAACACCCAGAAATACCGGTGGCCTAACCGCAGGAAGGAGCTGTCTAAGGTGGGATTGATTGGGGTGAAGTCGTAACAAGGTAACCGG
+
*0,+&1'38*)&))*,./'0()((*-18:8/4864:30,)-+/1-&##)&%()'%.200/58/535405-3-5(-.0.3:41/*8+.3-/2:404845218224:--,0,+386*.*+,/0,,),**0.+70(&(1*'&(*+.4*+,')*/')//.)&)+-/,2-,,1'('('%(++(..16102-.*-/.09778-6-0:67;3/0//6424&-%&-)/.71777561;+))-0+--2111:4,0.+'-1,,)$$$&'+-7862850197,4,)*.1.2391:8.2;1511,&01(6<6897..,,*-(-/25698+,)*59335,0'(,)062;20..+*)&'/14+18,))&&)2,**(*+2)0+,249.11074/.3+30:;-,++/(*0717785,0)'*'..../,'&%&)/)(16)+-/;<;4-45/01/,0381;.,+2--+,/$(',-/13703*(*-+/01346624214141927477:,+-<:762/+(*,.63927223475-+(**,.0405461.-.,,-./+,42-,*-))5<;.8<-,,,'++*('%&&)++61/010%'$%%&()'*,,3).-,0/01931*0(&'2))*&/),+.4+($&$%')+0057516/.-%)(*.*$&%(3./5+*'&+01:1,+)+/.5441.)*('1,/585454389899:195:544(,/&')-057787'0))-0375/8/2./5)+*4462-%(++(-(%-9417356,:*%$6++3;888/2611,4-29;-45640,.-%$++,%+%'()5457-/012+',)/.3/(*(+01.-')(-.,/58804..+&+)*.-1113;165+,*)((*+5676021:1555512367/.,--*1,.)(4&,1,1,-++-*+.-$,-:4-50-/39::0588;666+-.74).(-,,.27871/2*(('(&'443335,+,)4-7.54.-(-+,+(()*3.+),--7400,//555587949778;4'3-/0/.5452.)()*340-;5./3131382400.*6-,//.,%'()'(+0,$$(*).+-65545995/-1*0-0))&()546635+.+**78/.3-,-5/893-+,0,018343328,9/18.-1-
