# Supplementary material for: De novo species identification using 16S rRNA gene nanopore sequencing
Source: PeerJ. 2020 Oct 21;8:e10029. doi: 10.7717/peerj.10029 (PMC7585375; doi:10.7717/peerj.10029)
Supplement: Supplemental Information 2 — Contains raw reads. [file peerj-08-10029-s002.zip › pass_fastq_runid_2c9cf7bc05858273f10e7d7ec552fc0bd742dc3e_175.fastq]

@6c8eee96-1744-4039-9369-1c15a8902c7c ch=107 read=86369 start_time=2019-12-13T03:15:03Z barcode=BC01 runid=2c9cf7bc05858273f10e7d7ec552fc0bd742dc3e
CCCGGTTACCTTGTTACGACTTCACCCGGTCGTGGTCTGGTAGCGCCCTCCCGGGTTCGCTTCCTTCGCTAACATTACATCCCCATGGTGTGACGGGCGGTGTGTACAAAGACCCGGGAACGTATTCACCGTGGCATTCTGATCCGATTACTAGCGATTCCGACTTCATGGAGTCAGTTGCGAACTCAATCCGGACTACGACGCACTTTATGAGGTCCGCTTGCTCTCGCAGGGTCGCTTCTGCTGTGGCATGCATTACCCAGCACGTGTTAGCCCTGGTCGTAGGGCCGCGGTAGTTGGCGATACGCCTCCAACATCACTGGCAGTCGCTAAGTCACGACGATGGTGAGGTTTGTCGGTGCGGTTATCTCGACACGAGCTGACGACAATCATGCACCACCTGTATCTTATAGCTATCTGTCATCTCCGTGCTGGTATGTCAAGACCTGATGGAGTTCTTCGCGTTGCTTCGAATTAAACCACATGCTCACCGCTTGTGCGAATTTAAATCAATTCCTTTGAGTTTCATTCTTGCGAACGTACTACTCAGGCGGAGTACTTATTGCGTTAACTGCAGCACTGAGCTTTGACGTCAACGCCAGTACTCATCGTTTTACGGCGTGGACTACTAGAGGTATCTAATCCTGCTTGCTCCCCACGCTTTCAGGACTGAGCGTCAGTTGCAGGTGAATCGTCGCGCTGCCTGGTGTTTCACTCCATATATCCGCGTTTACGCTACACTAGAATTCACTTTCCTCTCCGATACTCGTTAGCGGTTTCCATCCCATCACGGGGTTAAGCCCGAACTTTAAAGACAGACTGACCAATCCGCCTGCGCGCTTACGCCCAATAATTTGGACCTTGCCCATACCGTATTCGCCGGCTGCTGGCGTCAGTTAGCCGTGGCTTTCTATTCGGTACCGTCAATCCTTCTAATTCGCAGAAGGCCTTTCGTCGATTAACAGGCTTTACAACCCGAAGATACCGTCATCACTCACGCGGCGTTGCTCCGTCGAACTTTCGTCCATTGCGGAAGATTCCCCACTGCTGCCTCCATGAACAATGTCGCTTTCAACAGAGGTTAACACAAAGACACCGATGGCTTTCTTGGCACCAGCGGCTGTAACCCCGCA
+
:,%**1,+2429.15+--.1884+52+'(,($%)-.1(*)&%)+)-2.-/-*+.30:3'((.)''%'&)+&&%%$#$$#%+/3+/0896645672;:656///.11395(+%3+(.7/60.*-+/85568100/++,34100,1+'&,-&'$%&'+2492/..36:+$()('(+-$)-*'&*)14672831(401/0((-/1/0(,.7:443-0),19+--4,../-2)*%,,&'%$%&)&(%&%%$%%&%'&*).+$)&%%())---))$&&61.-2698/5*3133($$%'%#*(+)'%&&($&$'''*.-(*&*+(,)(-+%&--,,5*1,14+,.*)%$'%%%$#*)*-&%(+(&($#%$&&()307+,-,-(&)1,,)&'+)-.+-11,-%('&**,-0()*.+*,..0.,0)'$%&)*1+-%(%#$$$'*(,)07))+/*,$%&&',$'1:716613,3*'*4-81/4/5/:27.+(+11996/09-219.-+-*&%%$#%'%(*-7022&%+()-/2;33--1/24/3//22('#$+&'+1*+35*+((*(.+5*,.--*)(%'')+.+23.//-&'*,0,+*-****+*(+(,--+0-.,+-**/7.(+(*()'*/242&///+'-,+/25249522)$*0**..598*$'%'*.0*$34/044656//.).27*+$&($'(')**01,+'()&$$'(*)(,...**+.1**+++,0&()'+))&*$%'%'(-/0(/*3,5+,-78/111,..&&(&),)'(((+,(/1:*8:8.89,-;9671+3-.,2*%04,'+/-./308('54422/%+)/111-46,05213-/&'&&%,(/-&+4.26252(%%&$%%%*-&$#$%$%%#')((+)('%%%&()()&%''+0.,+3-0/--..610,.274,30//*%(()5028843')%'*+*/&'-&,,0./77500,((.*9085552/63..1'070(')&&)%-05589:93676,,(++2/,1.,+125334(#&+.4611134*,5-1-.2/+,/.455.,-+))&&).,28-//&/*/76-3-&&(*2-1//('%()04-5+,-08,*/0*0('%&%'(+20)(*(()'*-*&%&&%&%&'%'$%%%&$
@fd7de741-1a05-434d-9e40-c6f990fb8af3 ch=107 read=86365 start_time=2019-12-13T03:15:00Z barcode=BC01 runid=2c9cf7bc05858273f10e7d7ec552fc0bd742dc3e
TTGGTACTTCGTTCAGTTACGTATTGCTGGTGCTGAAAGTTGTCGGTGTCTTTGTGTTAACGCACCTGTTGAATTTTTGTGTGCTCTAGGAGCTGGCGGTGAGATCTTCGCAATGGACGAAAGTCTGACAGAACAACGCGTGGTGACGGCCTTCGGGTTGTAAAGCTCTGTTAATCGGGACAGAAAGGCCTTCTTGCGAATAGTTAGAAGGATTGGCGGTGCAGGGCCAGCCCGCATTTCGCCACGTGCCAGCAGCCGCCCGGTGTAAAGTAGGTGGCGGCGTTGTCCGGAATTATTGGGCGTAAAGCGCGCGCAGGCAATTGGTCAGTCTGTCTTGGTTTCGGGGCTTAACCCCGTGATGGGATGGAAACTGCCAATCAGAGTATCAGGAAGTGATTCGGTATGGCAATTGAGAAATGCGTAGATATATGGAGGAACACCAGTGGCGAGGCAGGCGATACAACAACTGACGCTCAGTCCCGAAAGCGTGGGCGGTAGGATTAGATACCCCTGGTGCGCGTAACGATGAGTACTAAGTGTTGGATGTAAGGTTTGGTGCAGTTAACGCGTAAGTATCCGCACCAGGTAGTACGTTCGCAGGAGAATGAAATAAAGGAATTGACAGGGGGCGGCACTGAAGCGGTGGAGCATGTGGTTTGGTGGCACTGAAAGAACGCGCAGATGTAAACGCTCATAAAGTAGAGATGGAGAGATAGCTCTGATTACAGGTGGTTTATGGTTGTCGGTAAGCTCGGCTGTGGTAGTCGTGGGTTAAGTCCGCAACAGGCGCAACCATATCGTTAGTTCACCATCATTAAGTTTAGGACTCTGGCAGAGACTGCCAGTGACAAGCTGGAGGAAGGCGGGATGACGTCAAATCTATCATGGCCAGCCCCGCTGCGACCAAGTTACGTGCTACAATGGCGCATACAAGAGAGAAGCGACACTCGCGAGCAACGGACCTCATAAAGTGCGTCGTAGTCCCGGATTGAATCTGGCTCCCGACTCCATGAAGTCGGAATCGCCGTAATCGTGGATCAAGTGCCACGGTGAGCCGTTCCACGACGCGCGCACACCGCCCGTCACACCATGGGAGTGGGTTGCAAAAGTAGGTAACAGCTTAGCCTGGGAGGGCGCTTACCACTTTGTGATTCATGACTGAGGTGGGGAGATCGTAACAAGGTAACCGG
+
&**$$$&*2..18,+,*8,-,6.7.-.02::::9*..)&-,-.7-6.-225:0%*'+1),'$%%*,,+.1+)-1223)%&$##$$&%&()(%'$)&%'+)('*'(',''%--844***)+62*/65636)+0)''%&&*,,0'%'%)%((++50-8676-*-34'/330))'(,--+:466/.284*//8480/)&+.//+&(*1)(,(,1*+'%('*&&$(#--'0**(,+(%(&(('$#%%&(),*4.-'-+(0++-')'--+,+/+(+--1/.3-%)*+3,**/'0++,--)/.2434257:2-.,-..+4+)'&'$('-.381576754*,)(()-'+(13-415160;8+(*'()78+..**/-(,6261470-()'(*,11$**(''%'-)/,&+*''%**%#0%(*(//,.-444*)5100)-2.-3*/.-046(++//)'%(''$*,,(')(+/400*-/124/001,127,((+/1*-+(0)&&&%&$,)(//'(3-.50*(')%%$&')((*&('')((')&)(.42973:/''-$'))(,03('%#$'%*-.5**)(('(,*/+--').$(()**+%%*+/2599//-/.-)(---.6*&*,-*+,-1/./1$+450'&&'('+'%(%'),)7*0),+)*&))/13+%&('%$#*(*40*(-25%&#)#&&'%$#&&,%%&&#%'--&($%&+,5993+%&+))+(($$%'**)+--00/+)'$&**-02-/-)$,)-&***%%%%%%$%$&%&)',(112742-164,/269&'0..2.''+&+'(*,261-13&(,2036-;.5,*,5)+*5/854,&'%$%&&,-.55//131,,*(&()6/-.(-)-80-43.1430-/-,4-*+&%*0(*(''&$'-++)%%'$',,/0/*(+*)*24422-)/-,00/****++4*&')+&)*&(.01&*,302/.-+1-),:88:737/8;6.4688999::83:*)+1(2,)&/)*&'')++,-)*-98446383216/51456**$('-+*),/0()*,+&&((,7/0+12*')-.-/43+'''$&%%%),.-/-07309/+.212014454;2,+,/8649455;/'%'&-)'/+4*)'%$&%,%&+4-(+4.//24/+,2++01.+3/.3766888+*)%.4.1.-+(&$+.078881*0+)1-/)')
@103d8c86-a295-48b9-89dc-885dca7afe64 ch=328 read=50558 start_time=2019-12-13T03:15:03Z barcode=BC01 runid=2c9cf7bc05858273f10e7d7ec552fc0bd742dc3e
CTCTACGAGGTAGCAGTAAGTATTGCTGTGGGCGCAAGCCTGATGCTGTCGCTGTATGAAGACAACCTTCGGGTTGTAAGTACTTTCAGCTGGGGAGGAAGGGAGTAAAGTTAATACCTTTGCTCATTGACGTTACCCGCAGAAGCACCAGCTAACCCGTGCCAGCAGCCGCAGTACGGAGGTGCAAGCGTTAATCGGAATTACTGAATAGCGCAGGCAGTTTGTTAAGTCGAATGTAAATCCCGGGTCAACCTGGGAACTGCATCTGATACTGGCAAACTTGAGTCTCGTAGAGGGTAGAATTCCAGGCGTAGCGGTGAAATGCGTAGAGATCTGGAGGAGGGGAATACCGGTGGCGAAGGCGGCCCCTGGACAGCTGACGCTCAGGTGCGAAAGCGTGGGGAGCAAACAGGATTAGATACCCTGGTAGTCCACGCCGTAAACTGATGTCGACTTGGGTTGTGCCTTGAAGCGTGGCTTCGGAGCTAACGTAAGTCGACCGCCTGGGGGGTACGGCCGCAGGTTAAAACTCAAATGAATTGACTGAGGGGGGCCGCACAAGCGGTGGAGCGTATGGTTTAATTCGATGCAACGCGAAGAACCTTGGTCTTGACATCCACGGAAGTTTTCAGAGATGAGAATGTGCCTTCCGGGAACCGTGAAACAGGTGCTGCATGGCTGCGTCAGCTCGTGTTGTGAAAAGTATTGGGTTAAGTCCCGCAGCAGGCGCAACCCGCGCATATCCTTGCCGGTCCGGCCGGGAACTCAAAGGGACTGCCAGTGATAAACTGGAGGAAGGTGGGGATGACGTCAAGTCATGCATGGCCCGCCACGACCAGGGCTACACACGTGCCACAATGGCGCATACAAAGAAGCGACCTCGCGAGCAAGCGGACCTCATAAAAAAGTGCGTCGTAGTCGGATTGATCTGCAACTCGACTCCATGAAGTCAGGAATCGCTAGTAATCGTGGATCAGAATGCCACGGTAGGAATACCTACGGGCCTTGCTCGCCCGTCACACCATGGGAGTGGGTTGCAAAGAAGTAGGTAGCTTAACCTTCGGGAGGGCGCTTACCGCTTTGTGATTCATGACTGGGGTGAAGTCGTAACAAGGTAACCGG
+
&)+'&'&%,*)**1-&0(0)-+0.,*'')*70-+.6958<700/-+.%%%#$*&)23'),((6538:7;6*9679301+&(%()-6,(*(%,,4)'++0,,.*(,-0700-9+/)),),/**68961801161;119,&,'%')$%..7,,,,+0-5+*066;/0/-,23-*'''&.*,0)(),2562434404/1)/2.5.221(%%$&()*,&'--%.,3++4/4+0./&&,.,)(./(-6-*('''&.&&$$+(',22874.3(),134000..3(&%##((&,-215*,%0/3*/+,0.1.,&9967.---473-36.-6657.-+))-.::105/),*,*)5226/2///1+++1)+*0.292+)/311'****,2-.02113422*+.,()+--74**%(1533,35,420*////:--*12%&3462337876::1/'(&)&*)4/((''++,-++),,,/,*('&).)46626'-(*,430.&'(/+3211.,,1,45-,+(%,)*++3)%)(*-*..83/,/58;41/2/5//*.,*%3-387/33)+.//2/2.3/13*,)$(),797;65:3;0///--*4244027/154)%%$(..38101//..)-(.*%)*1;-:.-.--95.+-++0505:+60&)680988331,'$,*(+-./-*(*/+*('%&'))((+,089122).))5-+&)&*+**-2.7/3613)+1//0&%0204787:.'(''',-/3*-+))50988-3,4*)0-*+(2309-,..'**,0314311237/+*+-*1/-7*41.-40255521-/4,/2852+*%'(*+4.&**%&')6.,231,((+()')(**)()'6+,/:000677727)&*))/004,10),++.+29+/2:563440/56702+*)'-./5.06668-;/3612375,*0(+-:668875143.-/11(.).-0412.(--06000777776/,.231990.(,/,/+3,,4**)*,/034+-*'&*+*.2,,2,,*)-3-415,*()&)*/2)/+.*%**(),-*)*'&(&.'++-1/,8((05365/6/,3-))1-)')'+,81575/..153.++/,*,4227:18/3199:5142
@fdaea23e-3bf9-4487-9d48-5e5839963dc7 ch=107 read=86373 start_time=2019-12-13T03:15:07Z barcode=BC01 runid=2c9cf7bc05858273f10e7d7ec552fc0bd742dc3e
ATCGTGGCCAGCGTTCAGTTACGTATTGCTGTGGTGTAGAAAGTTGTCGAATGTGTAACCTTACTATATTGTGGTGCTGATATTATCTGAAGGAGGCGGCAGTGGGGAATATTGCGCAATGGGGAGGAACCCTGATGTGTAACTTGCCGCTGGTGATGAAGGTTTCGGGGATCGTGACTCTGTATTTTAGAGATAATGACGGTGCAAGGAGGAAGCCGGCTAACTACATTATAGCAGCCGCGCCTTGTGGTAACCGTAGGTGGCGAGCGTTATCAGTTACAAATAAAGGGGCAGGCGGTTGTTAAATTGGGATGTGAAATACCCAGCTCAACTTGGGTGCGACTGAAGCTGACATCTAGAGTGCGGAAGAGTGCGATTCTGGTGTGGCGGTGAAATGCGTGAATTAGGAAGGCGACTCTGGGCTGTAACGGCAGGCTCAGCGGGGAGCAAACAGGATTAGATGCCCTGGTAGTCACCGTAACGATGATGCGGGGTTTCAGCACCTCGTGTGCCTGCCGCTAATATACGATAAGTACTCCGCCTGGAGTACGACCGCAAGAGTTGAAACTCAAAGGAATTGACAGGGCCCACTGGCAGTGGAGTATCTGGTTTTAATTCAGAAAGAACCTTGAGTCATGACATCCCTCGATAACTCGGTGGGAATTTCCTTCGGGATGCGGTGACAGAGTGGTGCATGGTTGTCGTCGGCTCGTGTCGTGAAGATGTTGGGTTAGTCCCGCAACGAGCGCAGCCTTGTCGTGAACATGCTGCATTCAGTTGAGCACTCTGGCGAGACTGCCATTGACAAACCGGAGGAAGGTGGTACGTCGTCAAGTCATGTGGCCTTAGGTGGAGCTACACACGTCATACAATAGCTGGTACACAGAGGGTTGCCAACCGCGAAGGAGGAACTAATCCCATAAAACCAGTCGTAGTCGGATCGCAGTCTGCAACTCTCTCGACTGCTGCGTGAAGTCAGAATCGCTAGTAATCGCGGATCAACATGCCGCGGTGAATACGTTCCAGGTCTTGGCCACACCGCCACGTCTAACACCAGGAGCGGGTCGCAGAATGGTAACTAATATGCCCACTGAAGCGCGCTTACCACGGCGAGGTTCGCTGACTGGGGTGAAATCGTAACAAGGTAACCGG
+
$&$%'&&(&$&)*//($&3+12./((&$$&(...*(&%$''(&,,,,.)$#%$%$%*)*(+-()*))&+,(++0.114.--'&+%'&$#%%++)(,,*1.'&&&'+'+++()*%%$'+2,+-*'%&*)1171-./5,+%'&+%$%%+'%$((''&(,-53+,1;.++'+++661-&'*+2)'&#&,-/(*('+--1-..3(0)%('*)-),'((&*+(/,*,'''&((+,*())++*06*+%'%$$$'%(*+/()(''(0--60,+**,50101%'*'$%')(&+5*./-*+%++')%*&(*+*)%)'&)-+,**(,3/*()$$#'&2,.*)0*./))''$&$&$'($&$%&&*.-*((+-..3%.))'&)'('&',(&('+.*(%*(-0(),.())10.(%)&)$&')()&$&$$'((,/.)''&%$$&#$#'$%'(&('(+1/*,/0:78'5/*.*+&++-46+(-61.0*,$'&(&%$&%%&%$%&'&.+,)74/%%((),--)*''&,/**+.%&%)&&&$%')*+'&%(#*+,('*)(('$%&+-.-40),(+)(*1,('(*&+4,92*.+/.1,/4)00+,/))32-+(&*--/'&#%&$$%&)1/3200$$$$%+*+/11''$$$%()*+--114,0&&&%%$$#$%%&(''('%$',1.5529-;963/0+2./051,))+588687:590:/00570)+,*4,-(**+,,,*&+63481926/)(-.('$%&''))0.&,*&0,/3002262&+)$'%((%./259/,4*(('*,621*&$$%(*-,-+--$'))*1/6-.532.,-+/,33.*%#$'('#'(%'((/$&#'&**%$$&'+)'.&(*--./.+-,-/+,(+,3.%.00-/,)(%(*)*.,**0%*$'$)&(((&''&'((++**+)+/5+)*.38//8.111--*/14*801.+,*+52+'(*/+,-**(*+.//,-))0+/.02//0+/.4/1*+,+%-,4140816123.&112053++(./01:0..&+1/()4964,('$((&))/0-++&(%,-$%&&'+%&+)&&%')#'$#$$$'%%+(()&/-/+('+(+)'$(%&)(&'')(+00,13,1.,+)%+*,1-'$$%$'&&+))',.,'*/)*)&%'**0+087:99
@fea1725f-c73d-4061-9a79-ceceb11339ff ch=415 read=39236 start_time=2019-12-13T03:15:12Z barcode=BC01 runid=2c9cf7bc05858273f10e7d7ec552fc0bd742dc3e
CCGGTTACCTTGTTAGGCTTCCTTTACCCAATCCCGTCCGCCAGGCAGCTCCTTCCTTGCGGTTAGGCCACCGGCCTGATTCATCATCTCGTGGTGTGACGGGCGGTGTGTACAAAGGCCGGGGCATGTTCGTTCTGCCGAGAATTCCACTACTTGATTCCAACTTCATTCCGTCGAGTTACAGACTACAATCCGAACAAAGAATGGTTTTATGGGTTTGCTTCACCTGCTGGCACCTCTGCCATCCATTGCCAGCGTGTAGCCCAGGTCATAAGGGGGGCATGATGATTTGGTATTCATCCCGCCTTCCTCCAGCTTGTCACTGGCTTCAGAGTCCCCAACTTAATGATGGTAACTAACGATGGGTTGCGCTCGTTTGGGACAACCCAACATTCACGACACGAGCTGACGACAACCATGCACCACCTGTACATCTCATATAGCTATCTCTCATCTCCGGGCCTTTATGAGTATCTCAGACCTGGTAAGGTTCTTCGCGTTAGCCGATTAATACATATCCACCGCTTGTGCGGGCCCGTCGAATTCGCAGGATTTCATTCTTGCGAACAGTACTCAGGCAGATGCTATTGCGTTAACTGCAACGCGAACTTTGACATCAACATAGTACTCTCGTTTACGGCGTGGACTACTGGGGTATCTAATCCTATTTGCTCCCCACGCTTTCCGGGACGGAAAGCGTCAGTTGCAGGCCAGATCGTCGCCTTCATGCCTGGTATTATCATATATCTACGCATTTCACCGCTACACATGGAATTCCACGATCCTCCTCCTGCGCATCTGGCGCGCGCGCGGTTTTGTGGCTGAAGTTAACCGAGCTTTCACCACAGACCGCTGCCATGCCGTATCTTTGCTTAATAATTCCGGATAACGCTTGCCACCTACATTATTACCGCGGCTGCTGGCATGGACAGCGGCTCAATAAAGTACCGTCGCTCGGCTACCATTTCCTGTACCATTTGTCGCTATAACCCGAAGTTTACAATCCGAAAACCTTCTTCCTTCACGCTGACGTTGCTCGGTCAGGGTTTCCCCATTGCCGAAAATTTCCTACCACTCCCGTAGAACAATATCAGCACCAACAGAAAGGTTAACTTCAGGCGCGACAGCATAACCGCTGGCAATGCAGTAACCGCA
+
22)0,6*.+,,)*1'-/,*+)&()'(,//01,+)'&*-.$&&$(*+&-,,-,*.-,(++-.706%(29704401/)%(%)&$$'))**(**343,&()*/-544+*+'&%(*028*-/-3('&%(,++$$$$%*())-&'(%('*'*'%&((()),-35.+/+,0+)$%&(%(*-(&(.*%&&'-01/13811,)%*,*-()-1.++/781/319-11.('&),*,1&'&$%'&#&'&&(&).)997.2435/,,-()*((+/71+-+114558,*,/0*,()*011-28*+&%%'%&(,22-(046;97/7'')-./--0),*+)('-&))*+*4::-+,)+*/0///3282/+./342../082394634/.*.-%'*+,)),+)(,/0283,())&*)-)'.10-(,+)/2,25--')'-/043-)(&&'(()+&')-)-023..&%&)(()('%.1++&')((/-(%)&)*,+,)++93%/-,(2,:<87<878-9-&#'%$(*).&$$('&$+-,+1-,--4.43553+-*$#+-''%&+('($-,$,+)*-15//3-/,+),'#&%()*.225)*--+.-'1+-.628.7.0073)4),%'60630.11225)/+')%)++**)&(23:,))+6455:;686222%.'%-(**%/-.3+-'06*+-,3:;.*/022;25(-,.-+&'+((()+.82.5/.+*('*/01497-10),&')%&)&)'&(''%&$%','(*,+10,(,),,/883011((/+)'*#&&***50+*"&%$*)''*()03.+)%&&)'''((%%%'()&''*#$&$"###&#&',,-1+&)&)(/.095/(+/,.+-1,($%%&*/%'''%##$%&17-(%&%*(**0,2.7-64.5/.*+2-+70.3/.+/%0'&4:/36.-.*)()()&&%#$%($$#%%''((*(-*/60-/1/8,-/'-0-),,+*-2,*454+'%$#&&%'.)%*)#$%&'.)*')(+-+090+-/440((.56/0202./1.1-2+)+%&$'$00.91232-+-+%'*-,7/.++($))()'',13,-9--.**))$&%4;(*5,/')'&**.04.0-,-2/41%%-.(,'/)(&&('%%(*(%&&''(%(''(%&%$%%$&&+20'/%&%*&'%$$$
@25299c3c-69e0-4e28-b84f-4d0c2fad554f ch=172 read=92141 start_time=2019-12-13T03:15:10Z barcode=BC01 runid=2c9cf7bc05858273f10e7d7ec552fc0bd742dc3e
CTGAGTGTACTTCACGTTCAGTTACGTATTGCTGGTGCTGAAAGTTGTCGGGTCTTTGTGTTAAACCTGCTTGCCTGTAGCTCTGCTCTTCCGGTTACCTTGTTACGACTTCACCCCAATCATCAATCCACCTTAGACAGCTCCTTCCTTGCGGATTTAGGCCACCGGCTTCGGGTGTATCAACTCTCGATATTGAGCGGGCGGTGTGTACAGGCCGAGAACGGCTATTCTGCGACATACTGATTCGCGATTTTCGCGATTTCCAGCTCATGTAGTCGAGTTGCAGATACAGTCGACTGAGAATGGTTTTATGGGTTTGCCGCTTCACTCGCGGCTTCGCTTCCCTCACGCATCCATTTAGCGTGGCCCAGGTCATAAGGGGCATGATGATTTGACGTCATCCGCCTTCTCAAACGTGCTTTAAGTCTCGCTAAGTCCCCAACTTAATGATGGTGACTAACGACAAGGGTTGCGCTCGTTGCGGGACTTAGCAACATCTCACGACACGGGCGGCGGCAACCATGCACCACCTATCATAAGCGCTGGCTACATCTCTCCATCTCTGGGGCTGCTTTATGGTAATATTAAGAGACCTGGTAAGGTTCTTCGCGTTGCTTCGAGATTAAACCACATGCTCCACCGCTTGCGCGGGCCCGATCAATTCCTTTGGTTTCATTCTTGCGAACGTACTACTCAGGCGAATTACTTATTGCGTTAACTGCAGCTGAACTTTGACATCAACACTTAGTACTCATCGTTTACAGCGTGGCTACTAGGGTATCTAATCCTATTTATACAACTTTCGGGCTGAGCGTCCAGTTTGCGACCAGATCATCGCCTTCATACCAGTTCCTCCATATATCTGCATTGCGCCGTTCCACGATCCTCTCCTGCCTCTAGCTGCCTGGTTTCTATGGCTTACTGAAGTTAAAGCACCGGGCTTTCACCACAGACCCTTGCTGCCGCCTGCTCCCTCTTTACGCCCAATAATTCCGGATAACGCTTTACCACCTACGTATTACGCGGCTGGCGTAAGTTAGCCGTGGCTTTCCTAATAAAGTACCGTCACTCAGCTGCACCATTTCCTGTAGCCGCCGTTCTTCCTTTATAACGAAGTTTACAATCCGAAAACCTTCTTCCTTCACGCGGCGTTGCTCAATTGGGGTTTCCCGTGCTGAAATTCCCTGCGCCACGTAGG
+
#*'$()%,%,/-,(*).1/*00-(*%-')1/24:9:9;:1+32*+6103'*%'$&))))(,*1-&/.+)*))'*)&$)(),20/)$(+33141.13,.84;649.21356:64195/,0,-/0.*,+.7&)%+'')*,+/332)*4--4-*,-5%5,&%+.+)&**-4(''),1)/&+)1-40+**)'&%*&)&($*(.89446000/11/&2315/)(+/0)'%()42.,--,%*.1(101+5*)'&&$,()(()+-%.-&*'%$%'(%(%&%*-02141:12+-/'')&'+'&),+-.-28682::;-6789675.'-*'$&'(#+),*-./-/5+&(1.071,,&+').,59*+-'&&&%%%-*.)(-:661110,361+57/0--*09,011/3332;8)-72..$'&(#&%*$##$&%'''&',+/00+**+3;--,(*(.+)))&)%$&&%+.21626.2'433932./00,560/0960)(%((//2546654.11210-,,()(,)*+,0-7;59/.-0.')&'(*(%'(&$($%$('*+&))++./05:644+-+,2,&%%%%*/,*+-/+*.-)0++('%'(..)+,/+(-008569-++*,1*,.80+*%*.-3<888)*),/33/.&+--.22//25*9458.((),/:896&&3-153;4528;1.:./(&'-(*)0/,-.1)+8:2*+,+)*/2.44113/7171556))*')8711;8.,-*,50*0'()((*.+/3325852:-)*'././+('++24,/*))++-.1:5341119.,)%*&%'--./2:62120/21-0'()20'&$&'.,''+-.*7738:7:8%%$*%$$0-342361335055((($'($(),-+06,(&')+//2./-48)(+()42%/1)(,**191:40+..4//191334///0.*-+%)*6:.5:53:4.'(+)*'&/2940401267:79;7..--/**,/7-(*)+('-3/39:87.517:8:-,+4+(&.2-2734655+5*$(((&&((*'')&%'*.2//06-335008/1-*-3/1:1/2364231(),-)---(*(-055<5455543147146006-,-.+,,,,3124'(*(,32).0754.++--(.&'-')-/-285*518296,5,+*23-&4&'-1+/3+'''&(&&%%))*+/-1($#$#$'$%$&%,(
@6fcb1d98-7961-42a2-a4da-6f4ecec7e816 ch=188 read=94769 start_time=2019-12-13T03:15:07Z barcode=BC01 runid=2c9cf7bc05858273f10e7d7ec552fc0bd742dc3e
CTCCCTACGGGGAGGAGGCAGCAGTGGGAACCGCATTGCACAATGGGCGCAAGCCTGATGCCCAGCCAATACCCGCGTGTATGAAGAAGGCCTTCGGGTTGTAAAGAGCACTTTCAGCGGGGAGGAAGGGAGTAAAAGTTAATACCTTGCTCATTGACGTTACCCGCAGAAGAAACACCGGCTAACTCCGATTACCAGCCGCGGTAATACAGAGGTGCAAGCGTTAATCAAGATTACTGGGCGTAAAAGCGCACGCAGACGGTTTGTTAAGTCAGATGTAGAAATCCCAGGCTCAACCTGGGGAGCTGCATCTGATAATACTGGCAAACTTGAGTCTCGTAGAGGGTAGAATTCCAGGTGTAGCGGTGAAATGCGTAGAGATCTGGAGGAGGAATACCGGTGTGGCCCCTGGACGAAGCTGACGCTCAGGTGCAGCGTGAGGGAGCAAACAGGATTAGATACCCTGGTAGTCCACGCCGTAAACGATGTCGACTTGGAGGGTTGTGCCCTTGAGGGGCGTGGCTTCCAGGCTAACGCGTTAAGTCGACCGCGCCACCAAGTACGGCCGCAAGGTTAAAACTCAAATAATGAATTGACGGGGGTACACAAGCGGTATGTGGTTTAATTCGATGCAGCACTTGAAAGGAGACACTTACCTGGTCTTGACATCCACGGAAGTTTTCAGAATGAGAATGTGCCTTCGGGAACCGTGAGACAGGTGCTGTGGCTGTCGTCAGCTCGTGTTGTGAAAATGTTGGGTTAAGTCCCGCAGCAGGCACAACCCTTATCGCTTTGTTGCCAACGGTCCGGCCGAGAACTCAAAGGGATTTCACCATTGCTGGAGGAAGATTGGGGATGACGTCAAGTCATCATGGCCCTTACGACCAGGGCTACGTGCTACAATGGCGCATACAAAGCGACTCGCGAGCAAGCGGACCTCATAAAAGTGCGTCGTAGTCCAGTTGATCTGCAATCTCGACTCCATGAAGTCAGATCGCTAGTAATCGTGGATCAGAATGCCACGGTGAATACGTTCCAGGCCTTGTACACACCGCACCATGGGAGTGGGTTGCAAAGAAGTAGGTAGCTTAACCTTCGCGGGAGGGCGCTTACCACTTTGTGATTCATGACTGGGAGAGTCGTAACAAGGTAACCGG
+
),/5)*25495+'0/&-0--).+,*+**)()'$%'3/*)*+323.32,&-3:16;1000.)'%'$++)&%(*1+.54400*,/18+././489;8+7-.+)&.2*'%%%#&*.7..-.&-3)'.2//+1)')*.56+*/231..2..9*284/9/.-86/;./4()/((-+&+*&&%'(&((*+.+./*'&-&(49.,.-$(')+3...5&0(+)&'57935528/1,,)&')),),5:;743//76++1131413,,&--1+14*//72/08212540*(/3-,3:-%2:637,835/047')),,,-./8-,+*(&(&0,-0-,0**.,('())15784-'--())-/0102'*-7.0+*)(-3.0146,-/7510)++00074-2-&2-*9)',+(1.0&%*381)(+42,**'%%'+,/-/-0*,855'*''):3'.0-)--5:44'1/&,))'--04:118;997521)*+/7155;35201/26/(+-,1-+*1,37,/..8,*3,.,1+0-/..4-.01(%.,+.17/00/.712,,3)+.6//)-3*-+-&''&+&(.(*+04(/.73/)1')8592)&('*2566869*065*'')*/18814.,+3//,..97/:9<1000,95%1(-**('-.'(&&'*$%&&'.:9:88639121446+*+20*/*-6;625-'(*)-),4/(2-/:9;93:4017:5662/-3'(+/2(%%(*//13576531&-).-//0800/569-.//:/:4/1.2+-52(*1/+86331*(,).30*1/00&'.--+7/.170'-(-*9,:-3.'&))1/5:7<-0.&&(81.,2'$$$$&&,1*)****(-',,:84957:89873/235:9671435*)('(+-9:61.))'&(+/2-/,,,6//10/332,*1,*((+0./3+..-+)+,)./33.0(&%,-67/+/00068-21/+/*$)(/),1/+'()&&&*+,(/0/611145123--/-0+..,*(.-./:::;9642()4744-(-,2222:624564:*)1::54:455523139'-+.5.4151*++.;428),+/*%&(&&%,'+**)*)4+/1,/($%+0.+15-2),-++14--08.,-344945/..//9:+)'()*,0359565+5049:870
@aca4c5dc-d7ab-40ee-aee3-1aeec793a839 ch=401 read=35616 start_time=2019-12-13T03:15:19Z barcode=BC01 runid=2c9cf7bc05858273f10e7d7ec552fc0bd742dc3e
CTCCTCGGGAGGCGGCAGTGGGGAATATTGCACAATGGGCTTAAGCCTGATGCAGCAATGCCGCGTGTATGAAGAAGGCCTTCCGGGTTGTAAAAAAAATTACTTTCAGCGGGAGGAAGGAATTAAAGTTAATACCTTTGCTCATTGACGTGCGAAGAAGCACCGGCTAACTCCTGCCAGCAGCCGCGGTAATACGGAGAAGTGCAAGCGTTAATCGGAATTACTGGGCGTAAAGCGCACGCAGGCAGTTCGTTAAGTCAGATGTGAAATCCCCGGGCTCAACCTGGGAACACGTCTGATACTGGCTTCGCGAGTCTCAATGAGGGTAATTCAGGTGTAGCGGGGGTGAAATGCGTAGAGATCTGGAGGAATACCGGTGGCGAGCAGCCCCTGGACGAACTGACGCTCAGGTGCGAAAGCGTAGGGTAAGCAAGTTAAGATACCCTGGTAGTCCACGCCGTAAACGATGTCGACAGGTTGTGCCCAGCGAGGCGGCCGGAGCTAACGCGTTGCCGAATCGACCGCCTGGGAATACAGCCGCAAGGTTAAAACTCAAATGAATTGGCGGGGCCCGCACAGGCAGTGGAGCATGTGGTTTAATTCGATGCAACGCGAGTGCCACCTGGTCTTATCACGGAAGTTTTCAGAGATGAGAATATTGCCTTCGGGAACCGTGAGACAGGTGCTGCATGGCTGTCGTCAGCTCGTGTTGTGAGAGAAATGTTGGGTTAAGTCCGCAACGAGCGCCCTTATCCTTTGTTGCCAGCGGTCCGGCCGGGAACTCAAAGGAACTGCCAGTGATAAACTGGAGGGAAGGTGGGATGACGTCAAGTCATCGCGAAACACCCGACAGGGCTACACACGATGCTACAATGGCGCATACAAGAGAGAAGCGACCTCGCGAGAACAAGCGGACCTCATAAAAAAGTGCGTCGTAGTCCGGTTAAGGTCTGCTCGACTCCATGAAGTCGGAATCGCTGGTAATCGTGGATCAGAATGCCACGGTGAATACGTTGTACACACCGCCCGTACCATGGGGAATTGGGTTGCAAAAGAAATTAGGTATTAGCTTAACCTTCCGGGAGGGCGCTTACCACTTTGTGATTCATGACTGGGGTGGAAGTCGTAACAAAGGTAGCGG
+
)).527*;,+3++&35&&.&+1-+/,/14**&**6,(+$###(&'+1.767454&2'+*)4,+,353445576*.*-*8:918&46638233283830&4''*4;:/.//7;1*---2(+$%('288*-656336/67.-5541652//)'&'&(/'+(%&**.,++*2-0//('+-5/3.--8-*)()+-500240.''&('.+532554:3935+5.307/1--.//268:3011411/0./-0'3/-1')*1-/-7(*.342,,67.069**-((*01557759/)%&$&%+;8655(()&%$$((#%**++-1./0.*)+)%$%)'7/01962)***'(&+*1-/61,/199/--+,985930502747:;598780*))*%+2;71+5876,*2-/0012403&(/4.+)+-)()0.0('%%.6(0-))../'%)++/8.-2773164,-0259677;--,**$''*,0%*)'+&+(*0/(&('&02'*'&'-+++..,+(&&'&&$'())0/3369979<964+(()+1*4775360/2/52<;80/0/93002442/+/+5,+)80*+(*&(((%)*3-++*/-((*1/51/51:2113399965.+)'&%)0(+2.0/2446/+0(+06-5--7<;0,++++:5/.01-/5328:555/;:0,3++,6*/3513210,((*/04722246675'&)+06651:/.))%(%(*.)-/<86-.+&%&(0/(+-2*()))0264-40120+4,(-(%/1+)-)10/(1)1'(/*,2.296;,)+$%')+/4,65102+1,,/62../+./0.1+33**666666441599<:581,.''(/-&$''%.75.1.,+,(,-',+/,-.-5/.30---,,/00(*('%*)(*+((55920/*(.(*++(*/4/15/0/031;67./+*+)+204/3/5+-*)+'&,)0/01235979940.1.7...6.80:66+,*(&%&*,//65743340298898152300142)(&%'%(*,,,'/5229/--)+1+/+&&($$'%)+)01+.+56*%(-&,'$/)('+)()-.1223:8.9+-1*(47/23/9.-58,229634343822////-('''()(+())851,)*(*,+5,-,2--
@857fe3a5-f030-430c-97de-0a36402aae53 ch=318 read=80449 start_time=2019-12-13T03:15:19Z barcode=BC01 runid=2c9cf7bc05858273f10e7d7ec552fc0bd742dc3e
CTCCTACGGGAGGCAGCAGTAAAGAATTTTCGGCAATGGGAAACCCTGACCGAGCAACGCCGCGGCGTGAAGGAAGAAAGGTTTTCAGTTGTAAACTTCTGTTATATAAAAGGAGAACAGCGGCTACAGGAAATAGTAGCCGGTGACGGTACCAGTAAAGCCACGGCTAACCACGTGCCAGCAGCCGCGGTATACGTAGGTGTAGCGTTATCCGGAATTATTGGGCGTAAAGAGGAGCAGGCGGCAGCAGGGTCTGTGGTGAAAGCCTGAAGCCTAACTGGTAAGCCATAGAGACCAGGCAGCTAAGTGCAGGAGGATCGTGGAATTCCATGTAGCGGTGAAATGCGTAGATATATGGAGGAACACCAGTGGCGAAAGGCGACGATCTGGCCTGCAACTGACGCTCAGTCCCAGCGTAGGGGAGCAAATGGGATTAGATACCCTAGTAGTCCACGCCGTAAACGATGAGTATAAGTGTTTGGATATTAAAGTTCAGTGCGCGGACAGCGCAATAAGTACTCCGCGCCCTGGAGTAGTACGTTCGCAGAATGAAACTCAAAAGGGAATTGACGAAGGGGCCCGCACAAGCGGTGGAGCATGGTTTAATTCAGAGGCAACGCGAAGAACCTTACCAGGTCTTGACATACTCATAAGGCTCCAGAGATGGAGAGATGGCTATATGAGATACAGGTGGTGCATGGTTGTCGTCAGCTCGTGTCGTGGGGTGGTAGGTTGATCCGCAGCAGGCGCAATACATATCGTTGTTGCCAGCGGTCGGCCGGGAACTCAAAGGGAGACTGCCAGTGATAAACTGGAGGAAGGTGGGGATGACGTCAAAGTCATCATGGCTGCCCGACAGGGCTACACACGATGCTACAATGAAAAGCGTGGAGGCGTTAACCGG
+
/*1)'(0&11%'-)461//01('&'))3:-04;43501/(&*.,.-,,442/4'/3*2+36,/-)((+,.21-01',,(),1;:31)-*/(-073..4/11//*())-250%'*)+13,10/:42-.*-,+3.*46/..5+-%,+*-*0/,0+&'*.51)10+,'/,-*)'('*,4076/24+24627,1*)),/1/8141*)'-/0.9.+1,0/+'-'%)*18:75241,'(+())+41835:5/11'/6132101021.-13/0714*5++0(,(&('(,0:*7:66.-,+-3:-1-(())*%%+)-0288/,/+,/'8+.1-5.4)(*('*,,/85/1//,2266435532+/3.+20(:4479267795/.++''(),-3/2214-0/--294511120:8;00(0,'&%&'0*.77-*-.0<;5098.,5-.1-+.1)('12138771435:133;:0,*+))*+,15302137-03..'&&)+((*6/56851+-&,(&($&&++1/01-3-.//)&('-0%%&%&'())((*)/7:/244787625-*(&(++*+0,/010009//*-25+,2*&(&)+1021878:12/.02/49748696''*''*/55113572365203-2+&-),+,60002405443310'3*00'')&),8873.,*0.7;8988237/5257914435:75544(127,.5446,./0026573,(&**&,'('$*(-4)*+,/(./%5%'54),1($$'$.'),57</2/'/*))*5847(9+3/:3+30487:,*1.)+.15894.11/2336*,).-,22,4043289233457550+.*-337;31210,*',+')---1/0//.-++)+*)-,+-+./80,('**%&&#')%''%&'(**1605
@d63db780-19b2-4683-b80e-3fc50487291f ch=284 read=50466 start_time=2019-12-13T03:15:30Z barcode=BC01 runid=2c9cf7bc05858273f10e7d7ec552fc0bd742dc3e
CTCGGGAGGCAGCAGTGGGGAATGTGCACAATGGGCGCAAGCCTGATGCGCCATGCCGCGCGTGTATGAAGAAAGCCTTCGGGTTGTAAAGTACTTTCAGCGGAGGAAGGGAGTAAAAGAAGTTAATACCTTTTGCTCATTGACGTTACCCGCAGAAACACCGGCTAACTCCGTGCCAGCAGCCGCGGTAATACGGAGGTGCAAGCGTTAATCGGAATTACTGGGCGTAAAGCGCACGCAGGCGGTTTTGTTAAGTCGGATGTGAAATCCCCGGGCTCAACCTGGGAACTGCATCTGATACTGGCAAGCGGAGTCTCGTAGAGGGTAGAATTCCGAGGTGTGAAATGCGTAGAGATCTGGAGGAATACCGGTGTGAGCGGCGGCCCCCTGGACGAAGACTGACGCTTAGGTGCAGCGTGGGAGCAAACAGGATTAAGATACCCTGGTAGTCCACGCCGTAAACGATGTCGACGGAGGTTGTGCCCTTGAGGCGTGGCTTCCGGAGCTAACGTTAAGTCGAACCACCTGGAGTACGGCCGCAAGGTTAGAAACTCAAATGGTGACGGGGGTACAGAAGCGGTGGAGCATGTGGTTTAATTCGATGCAACGCGAAGAACCTGGTCTTGACATCCACGGAAGTTTTCAGAGATGAGAATATTTGCCTTCGGAACCGTGAGACAGGTGCTGCATGGCTGTATCGTCAGCTCGTGTTGTGAAATGTTAAGTCCTGTGAAGCGCAACCCTTATCCTTTGTTGCCAGCGGTCCGGCCGGGAACTCAAAGGGAGCTGCCAGTGATAAACTGGAGGAAGGTGGGGATGACGTGAGTCATCATAGCCCTACGGCGGGGCTACACGATGCTACAATGGCGCATACAAAGCGACCTCGCGAGAGCAAGCGGACCTCATAAAAGTGCGTCGTAGTCCGGATTGGAGTCTGCAACTCGACTCCATGAAAGTCCGGAATCGCTGGTAATCGTGGATCAGAATGCCACGGTGAATACACGTTCCGGGCCTTGTACACACCGCCGTCACACCATGGGGTAAGGTTGCAAAAGAAGTAGGTAGCTTAACCTTCCGGGAGGCGCTTACCGCACGATTCATGACAGGGTAGAAGTCGTAACAAATTAACGG
+
)*1*87*-+/./.'(*+68*/83(5**+00;87;8:8:;<78;8--('&&'/+6596..-+-.01*+,2.)-1,1183860:77;2-86*+4/0.:4.+120-*-+-4+0.%'),76*$&$&+0.6/69<2;<5.464)2+-)2*.'%+/)*+*(-++'-3,/)**-10127379:;4175-63//$$,(**45/0+..*.16623-9,0*35015.5/458:;89765;4-.0.*.-/+-1//90;:,11729,07(336440451()21)&1135861450/5'1)*788798510/01658451),))')+1022932*005)*+,/-.3(&%-'%)((/3.,-178/..--554:/.7.7976909/./%,+2+)-,*4/644-,1:47,0.-,423574305//879,.++,9437*-12;25'80+8*,(),659;10202*223++.13:577<1:/-,)+0.11/334066-/2.2+-5/.1:15211/2545,2%('./230.06.111%)(+*%*'&))&$&*+.953/3/*13.,,$-).-.09;:-4(,(&).2.+$)#$%$)'+43:87-,-,75/,.42;;499;74/21423...129015+-,*05362116679)*,/,/**0;:56,*+*,00+)%%))&1,$'))+,*,(+)(()()+.0*++-259:967-)'''&(*.%'%%(-.36753;320249/007-1-,1,&'%&''(*.1/31;1-0/0512:/,,6./0/-./620.-2448;93855:58.)--&'*/-28/131234<8;:;1/1,+4-626:96/6674*+'('(./62--&))/*%$&)'()-(')$$'&'&'++,0+11844;:8986//,/)(&))1+45443(((&)9:366;8874550598,-19:9;99::919+1-(++),(**,-231-1./'%*/1-'*#(/,**-',-0446)''&$&')*,7:8..-.11)9/3:5-.0/.+,'&''%()/22/'../6.9./.5'-(+.+/3/070/.0517300&'%$5,9;446;7+%,(&*,./,,,..22429180)/2+'+*+6/8.)4*''$&(.084/2.'&%+.**%(,('*++-.44-(&'%1%4/3
@c2f66040-1d3a-4593-8466-761fdf5bf1f7 ch=473 read=31921 start_time=2019-12-13T03:15:29Z barcode=BC01 runid=2c9cf7bc05858273f10e7d7ec552fc0bd742dc3e
CCCGTTACCTTGTTACGACTTCACCCACACAATCATGACCTACCTTCGGCCGCTGCCTCCTTGCGGTTAGCTCACGGACTTCGGGTATTGCCAACTCTCATGGTGCTTGGGCGGTGTGTACAAGACCGAGACGTATTCACCGCGACGTTTCTGATTCGCGATTACTAACTCCAGCTTCATGTAGGCGAGTTTCAGCCACAATCCGAACTGAGACTATTGGTTTTTTAAAGTTTGGCTCCACCTCACGGTGTACATCTCTCTGTACCAGCCATTGTAGCACGTGTGTGGCCCTACACATAAGGGGCATGATGATTTGACGTCATCCCCACCTTCCTCTAGTTAGCAGGCAGTCTCGCTAAGTCCTCAACTTAATGGTAGTAACTAACATTAGGGTTGCGCTCGTTGCGGACTTAACTTAACATCTCACGACTTTTTTTTTGGGCTGACGACAACCATGCGCCACCTGTCACCTTGCGAAATGCAGAAGGGAATTTCCTCGATTAAAGAGTAGTACTAGGGATATAAAGGTGGGTTGCTTCGCGTTACTTCGAATTAGGCCACATGCTCCGCTACTTGTGCGGGTCCCCGTCAATTCACTTTGAGTTTTAATCTTGCGACCATTACTCCCCGAGGCGGAATACTTAATGCGTTAGCGGCGGCACGGTGTTGAAACCCACACCTAGTATTCATCGTTTGGCGTACGGGGCTACCAGGGTATCTAATCCTGTTTGCTCCTTTCGAGCGTCAGTACAGTCCAGAGAGTCGCCTTCGCCACTGGTGTTTTCTTCCTAATCTCTACGCATTTCACCGCTACGCTAGAATTCCTCTCCTCTCCTGCCTCCTAGATAACCAGTTTGGAATGCAGCACCCAAGTTGAGCCAGGTACCACCGCATCCCTTAATCATCCCGCCTGCGCTCCTTTGCGCCCAGTAAGTCGGATGGCAACTCGCCACAGCAATACGTAACCG
+
11)*//%+0-4(/6'--15581')((%(*+3765''')-:*/2;:<:5:6859985431(++*.(/)--(*+-/01:66576(50.,2.,406/--/--+..++*''&6456592221258675,5)(%+,+.86354,-6-))&$''+0,.015<96761430.+.*)*.,)*,.64.2/-')*())+*31)(&)&&(-2.1'(899822.+)&$'))-.-:7<,5<3.4;+4-455:01942+0/6024.54620//./-+(+4+'+9-2:.,,-,,/0124.'$&*+1+(,(+(++.-*5,4570//.-292-.2789:67971+/15887.-)%+,.))'()0057:99;67662-/56402/--2-8-1/.)*,,412250&'))112-9.-*-/3333/&+,--,1,,(&%.+-,++&'&./.,),..10.-'/21216,7669998832,-+/3045465835/1.%('+-))$($$())(%%'-444845217125'%%()+%-&%$&..'*,-.'$$%%$)*,-,$'-+1..,1-%*001((+/*.%-/,%())-./330150,2.-.66'1/-/07-,-759491$'0/+,332::4/8/43:23256:(5)'))82/%(#.''+1*1-,..,/7045032++++630432,)**-.:.,,)-/*%)+/41(/136978:8*1,(('&&%$&(02*((&+001/+122340201&().2,%$%'''5..(&)1367((.++0509%&&&'))*70--,-+260***-97-29,)+,02'(++,,4240535309+-/9;28975(010-*0--40*-11,,--05254++-').3861/17157<<065655:202&,+,--004'(+,)%)$'$'&$'%$'-.02*+,/.-.4329,,46+%))*134/9+&('&(&%(,,0,,/-4/9-5,-,//:00-)**-/1:2,22(*)$#$
@7bbf828e-4ebe-444b-9425-34874a2eff2f ch=362 read=85193 start_time=2019-12-13T03:15:28Z barcode=BC01 runid=2c9cf7bc05858273f10e7d7ec552fc0bd742dc3e
TTGGTATACTTCGTTCAGTTACGTATTGCTGGTGCTGAAGAGAAGTTGTCGAGAATGTCTTTGGTGGCGCTGCGTTTGGGCTGATGGCTGCTCCTACAGGAGGCAGCAGTGGGGAATGTGCACAATAGGCGCAAGCCTGATGCAGCCATACCGTGTATGAAGAAGGCCTTCGGGTTATAAAATTACTCAGCGGGAGGAAGGGTAAAGTTAATACCTTTGCTCATTGACGTTACCCGCAGAAGAAGCACCGGCTAACTCCGTGCCAGCAGCCGCGGTAATACGGAGGTGCAAAGCGTTAATCAGGTGCAGACGTAAAGCGCGCGCAGGCGGTTTGTTAGATCAGATGGCGAATCACAGGCTCAACCTACGGGCTGCATCTGATACTGGCAAAGCAGGTCTCGTAGAGGGGTAGAATTCCAGGTGTAGCGGTGAAATGCGTAGGATCTGGAGGAGGAATACCGGTGGCGAGAGCGGCCCCTGGACGAGGAACTGGATGCAGCAGTAAAGGGAGCAAACAGGATTAGATGCAAATTCACGCCGTAAACGATATCGACTTGGAGGTTGTGCCCGCGGGGGCGTGGCTTCCGGAGCTAACGCGTTAAGTCGACCGCCTGGGGAGATACAGCCGCAAGGTTAAAACTCAAATTGAATTGACGAGGGGCCCGCACAAGCGGTGGAGCATGTGGTTTAATTCGATGCAACGCGAAAGAACCTTACTGGTCGCCGGCGACATCACGGAAGTTTTCAGAGATGAGAATGTGCCTTCAGGAACCGTCAGGACAGGTGCTGCATGGCTGTCGTCAGCTCGTGTTGTGAAATGTTGGGTTAAGTCCCTTAACGAAGCGCAACCCTTATCCTTTGTTGCCAAGCAGCCGGGTGGCGGGAACTCCAAAGGGAGACTGCCAGTGATAAACTGGAGGAGGAAGGTGGGGATGACGTCAAAGTCATCATGGCCCCACTTACGACCAGGGCTACCACGTGCTACAATGGCGCATACAAAGGAAGAAGCGACCTCGCGAGAGCGGCGGTTTCCTGCGTCGTAGTCCGGATTCAGGTCACCGCAACTCCGACTCCATGAAGTCGGAATCATAGTAATCGTGGATCAGAATGCCACGGTGAATACGTTTACAGGCGACTCTTGCCCACGTCACACCATGGGGAGTGGGTTGCAAAGAAAATCATTAGCTTAACCTTCGGGAGGCGCTTACCACTTTGTGATTCATGACTGGGGTGAAGTCGTAAACAAGGTAACCGG
+
%$'&''+)./8313:7)71:11/5/3/-/5023349836(+'*((-++,-*%&%((%4)*/+)+&&&%$'''&&(,+,1*)&'%)&$$$#$&)++(4,72,1./30.--.*-3++1-'2)**-+4/%,+*$*05*-;:8552-+'**-.$+'())*,.-/.(*-*0.9149(705.,+,3*%)%$%)'$(,/31*+.)(,-)++7605/3/-.3*1:+*554,0++&+1081/;),2.,3*'-*(*88122000600/-,**+*'*+*2330))(&)-+,.*-**'('(++''*(*,25//(*+.,,&2-32338.,,))()(0.*10-16<;-5-0&/+/,-/3+&$'(,((%'$*)+46--37/)'&,$.0/11.3**,0..102..0&%&%'')1/127,-'-13./*)*1,/3*,38341110161,-+&*/0463/--.13:6,--(..+4//40-.+,1,))&%*+/32<6/'-337-+,&$##$%/)+,)%()&.,1.(,1))'-/848,,)$5(''#$#%%%%&**%*+.4123;:51/2)35434(+)/&,*--01073,(*+.10+,08190011.,.&)*,-&-+..-401,163*5347;8:61(&$)'(*%*606774)6-85991320'(&(%(*(3()*8-'130*43+(-+/,+/01897-),,*-+.098<935395/02236)423222)'(*'0.1+/'()+,%'((*'*,-/--*,.-,-,06<:42/+*++++0,5.05583122'30..50,'&&*/./&-**-398976,/''',-/3/('()-(/$0-).2.,7.//3,-**012-.//&&$'%.%%$**,/.01;538345+*1+*.5,7,+)#&&'-*&)$&())&.0+10/8&67+.+,%*)43625.//2567<65534,,.',1-/20-27:7/3632-+,-3**1250/&)++011,%''%$&)*310+1.+*'(&$&'-*21244876:75675'236-()%)'*-*+./1:9611+&*&%&')+'.$&(($('()-2173532,)/',&%$*&((&((*+/1450-)*/65945545011(1-645%+),-.5**%*+8622-,,50&2.,0*+.,-9653./,&$%$*&%%$&*''($).*%))-711-0647035()(*(31.+)),3,'*//-%$%(')).,2.1+2,50-5+'---/01404/+,262-..12;3-/..-,),-,+)')(()$(%'(*58.9,1/20/,
@a96a249d-4fe3-4828-923e-f2d3186b3995 ch=459 read=44139 start_time=2019-12-13T03:15:39Z barcode=BC01 runid=2c9cf7bc05858273f10e7d7ec552fc0bd742dc3e
CTCTGGGAGGCAGCGGTAGGGAATATTGCACAATGGGCGCAAGCCTGATGCAACCATGCCGCGTGTATGAAGAAGGCCTTCGGGTTGTAAAGTACTTTCAGCGGGAGAGGAGTAAAGTTAATACCTTTGCTCGTGACGTTACCGCAGAAGCACCGGCTAACTCCCGTGCCAGCAGCCGCAGTATTACGGAGGTGCAAGCGTTAATCGGAGTTACTGGGCGTAAGCGCGCGAGCGGTTTGTTAAGTCAGATGTGGCCCAGGCTCAACCTGAGACTGCATCTGATACTGGCAAGCTTGAGTCTCGTAGGGGAATTAGAATTCCAGGTGTAGCGGTGAAATGCGTAGAGATCTGGAGAGTGCACCGGTGGCAGGCAGCCCCTGGACAGACTGACGCTCAGGTGCAGCGTGGGGAGCAAACAGGATTAGGTACCTGGTAGTCCGCGCCGTAAAACGATGTCGACTTGGAGGTTGTGCCTTGAGGCTGGCACGGAGCTAACGCGTTAAGTCGACCGCCTGGGGAGTACGGCCGCAAGGTTAAAACTCCAGTAAATTGACGGGGGCACACAAGCGGTGCCGGAGCATGTGGTTTAATTCGATGCAGCGCGAAGACGTTACCTGATGTGACATCCACGGGATTTTCAGAAATGAGTGTGCCTTCGGGAACCGTGAGACAGGTGCTGCATGGCTGTCGTCAGCTCGTGTTGTGAAATGTTGGGTTAGAGAGTCCCGCAACAGGCGCAACCCTTATCCTTGTTGCCAGCGGTCCGGCGGAACTCAAAGGGACTGCCAGTGATAAACTGGAGGAAGGTGGGGATGACGTCAAGTCATCATGGCCCACTTACGACCAGGGCTACACGTGCTACAATAGCGCATACAAAGAAGAAGCGACCTCGCGAGAGCAAGCGGACCCTCACTCAAAGTGCGTCACGGATTGGAGTCTGCAACTCGACTCCATGAAGTCGGAATCGCTAGTAATCGTGGATCAGAATGCCACGGTGAATACGTTGAGCCTTGTACACACACCGCCGTCACACACCATGGGAGTGGGTTGCAAAAAGAAGTAGGTAACTTAACCTTCGGGAGGCGCTTACCACTTTGTGATTCATGACTGGGAGTGAAGTCGTAACAAGGTAACCGG
+
$')'&-0*.6.,00'/.',0-',)-///.461;22:20'+/2)-4234-++,',/.3557010.-/..-/0*,,.017515'534:01751(2*+09.-+11)88)))..')*0=6.3/3/2/2/.4.,176/0.+,.2-(-*%('$*'&+-.,,*'%)-++/2)*44:;8731+4*+,$&))'&&(-2,)-++,46682420203%*%&),-/;::432002,2+*++&&..,00:7./806,.5))--),,,),-'.3618.6372.*(1/4344661./223717001$*++**-..2233,-+5,(''+.+.,0,/**/4286*65290+(-'))+,+&(,,01206+*)&%)(./143:2/5-)+0,+(;93)*2:6:)*50111.-../.1942&'&&),59;.*,-3;66%74(.,)'%($(,**6211.6(%(+--+-342***+,/8:91,*+/.,//.2,-)1+())(25)')($#&+),)-14:422/0743/5/+,-2-261364''%()/(//4.50/.-26-67&///*(+,,1/14/.4-.3/&%$&&+)*+-*62.'%.()))*-&.*0+04'1(2+--209,%,++')&)$,$%%(,2,-'.%'(#1157.',&'(%0:<822%'%$(',))'-(+/212+43237:7994601%('+-::9855-4./079676/--/256442*-0095//2;7:84:.%)&$&(-4.*-.)4(',-17322;2421/1&&+&+1.29/00.630,0-*,1*815428+)*-'56798//.--.0965552/(**1-3,412(,-223047562567;80/-/1:,&*'&%&)(3-)-,-,,/0)-+--//.-1/.%.-+.//1034(&+)(.+*+.1-//0/..)(&%&)(%(8;898+/3%%%(.54../222($')+*6+--*+,2434./,-.//1587*)(-+*-2*6.736733012393319246662*,.-+0.*,*0.,*30/5/5//&127.7,-**,,+-+19-54*.-)+(*,.,&''%&%'&22-/9*,+561+%*+)+32/%'*'))0)*)*1/(80-04-/152053(++)))./26;735556530.)&(*0-+-5.--)'&('+-29::68
@1436e57a-75b8-48e3-ab64-bd90d0de65e1 ch=221 read=45695 start_time=2019-12-13T03:15:39Z barcode=BC01 runid=2c9cf7bc05858273f10e7d7ec552fc0bd742dc3e
CCGTTACCTTGTTACGACTTCACCCCAGTCGCAGATCACAAAGTGGTAGCGCCCTCCGAAGGTTAAGCTACCTACTTCTTTTGCAACCCTCCCCATGAGGTGTGACGGGCGGTGTACAAGGCCGGGAACGTATTCACCACGTGGCATTCCTGATCCCGATTACTGCGATTCCGACTTCATGAGTCAGGTTGCAGACTCAATCCGGACTACGACGCACTTTATGAGGTCGCTTGCTCTCGCGAGGTCGCTGCCTTGTATGCGCCATTGTAGCACGTGTGTAGCCCTGGTCGTAAGGGCCATGATGACTTGACGTCATCCCACCTTCCTCCAGTTTATCACTGGCAGCAGTCTCCTTTGAGTTCCCGGCTAGGACCGCTGGCAGCAAAGGATAAGGGTTGCGCTCGTTGCGGGACTTAACCCAACATTTCACAACACGGGCTGACGGCAGCCATGCAGCACCTGTCTCACAGTTCCAGAAGGCGCAATCCATCTGGAAAGTTCTGTGGATGTGGAGCCAGGTGGAGTTCTTCGCGTTGCATCGAATTAAACCACATGCTCCACCGCTTGTACGGGCCCCGTCAATTCATTTGAGTTTTAACCTTGCGGCCATTGCTCACCCAGGCGGTCGACAGCGACCAGCTCGGAAGCCACGCCTCAGGGCACAGCCTCAAGTCGACATCGTTTGCAGCGTGGACTGCAGAATTATCTAATCCTGTTGCTCCACCTTTCGCACCTGAGCGTCAGTCTTCGTCCAGGGGCCGCCTTCGCCACCGGTATTCCTCCAGATCTCTACGCATTTCGCATACACCTGGAATTCTACCCCCTCTACGAGACTCAAGCACCCGGTATCAGATGCAGTTCCCAGGTTAGGCCCAGGGGATTTCACATCCTGACTTAACAAACCGCCTGCGGTGCGCTTTACGCCCAGTAATTCCGATTAACGCTTGCACCCTCCGTATTACCGCGGCTGCTGGCACGGGTTAGCCGGTGCTTCTTCTGCGGGTAACGTCAATGAGCAAAGGTAATGCTCCATGCCGCTGAAAAGTGCTTTTAGCCAAGGCTTTCTTCATACGCGGCGAACGCATCAGGCTTGCGCCCATTGTGCAATATTCCCTGCTGCCTCCGTAGGAG
+
1.&1-+/135&15),/&269830473*,.1$&%'/00/11;6/1042***+,65500()0).,4/5(324623988;52::-04331:2,/27+.-,+/.-/13,+)31118/..+,53.+3++9;1;0.8614.+.1%%&'('+-5;//**+--'&')/.''#%$'02:797022;213,'-.1&%%00(0&+*.02-:08'2+343667.5**%(,8;7860,/.3+.1-++***,+,/,-,),%%*%&)(*)*+..,39/-6.*++,-*+.-03.,--77901::9100)+364846-,+*+*2*&(:8975-87-,976925,-()*6<+**;56/4-+$''&(*-0420585247;0;0+,*-(/5-/93504)*+(23:*4/;:960220;79554321500,;5102,4*,5-,/212;61/1235341'-..//5344.)+.,/.2//0/00#$&+,0.1/2470/((.,.74+-02-4978887506,+1:831+/858-+(((#-4+1)*),&*6;67;1///..)++,3+)/-01;83956541122802:-24733/4(20343+&&&.,;<819<0,.,6:;-091.5----)3,$5%%(''#)/,,/073:751/,%$$'$(''&(*,*0+8-/7-2-../0(08,+(*&'()).*8,7785847893;8-+,--.889534-+$)%%)),-2+-3560.+/.+./43(+)+8/-&''--13,3358:4887795//5(%6:9202168-457;;.4//20.2:0.-3'))23339:69690:;-.$0'**/12:77.5,4,3-(/54.*'&$%('%,')).*3%-&)*)+.112:248;8:.32:17*,2-3-))627*'),)+$6.**$%(,9+*)+)/)6,6493:;7:<922/*---+(*&''0/01*,/1588562-+0,(%%$)*..0/1:424:-4,1..7;5/7...44.4)))/-12081117%67247;78:75305973142558(4+-)304;/-2.-000118,#$#''&667,23*$,&&).)##$.('(**'%%&$%%-12+,'',('&&%%&'&*.(3844:3681;6-062/(.*+026902(&&'%$&(*.3-/650%)
@180ae783-8786-4a6f-bf01-e68a9d3d7250 ch=467 read=45905 start_time=2019-12-13T03:15:37Z barcode=BC01 runid=2c9cf7bc05858273f10e7d7ec552fc0bd742dc3e
CTCCTACGAAGAAGAAGGGGCAGCAGTGGGAATATTGCACAATGGAAGCAAATGCTATGCCGCGTGTATGAAGAAGGCCTTCCGGGTTGTAGTACTTTCATGGCGGGAGGAAGGGAGGTAAAGTTAATACCTTTGCTTTCATTGACGTTACCGCAGAAGAAGCACCGGCTAACTCCGTGCCAGCAGCCGCGGTAATACGGAGGGTGCAAGCGTTAATCCGGAATTACTGGGCGTAAAGCGCACGCAAGCGGTTTTGTTAAGTCAGATGTGAAATCCCGGGCTCAACCTGGGAACTGCATCTGATACTGTAGAAGCGGGTCGTAGGGGTAGAATTCCAGGTGTAGCGGTGAAATGCGTAGAGATCTGGAGGAATACCGGTGGCGAGGCGGCCCCCTGGACGAAGACTGACGCTCAGGTGCAGCGAAAGCGTGGGGAGCAAACAGGATGCAGATACCCTGGTAGTCCACGCCGTAAACGATCGACTTGGAGGTTGTGCCCTTGAGGCGTGGCTTCCGGAGGCTAACGCGTTAAGTCGACCGCCTGAGAGAGTACGGCCGCAAGGTTAAAACTCAAATGAATTGACAGGGCCGCAGCGGTGGAGCATCGTGGTTTAATTCGATGCAACGCGAAGAACCGCCTGAATGTGACATCCACAGAACTTTCAGGATGGATTTGGTGCCTTCGGGGCATGGGGCAGGTGCTGCATGGCTGTCGTCGAAAGCTCGTGTTGTGAAATGTTGGAGTTTGAAGTCCCGCAGCTTGAGCGCAACCCCTATCCTTTGTTGCCAGCGGTCGGCCGGAACTCAAAGGAGACTGCCAGTGATAAACTGGAGGAAGGTGGGGATGACGTCAGAGTCATCATGGCCCTTACGACCGGGAGGCTACGTGCTGTGGCGCATACAAAGAGAAGCGGCCTCGCGAGAGCAAGCGGACCTCGCAAAGTGCGTCGTAGTCCGGATTGGAGTCTGCAACTCGACTCCATGAAGTCCGAATGCTGATAATCGTGGATCAGAATGCCACGGTGAATACGTTCCCGGGCCTTGTATACACACCGCCCGTCACACCATGGGAGTGGGTTGCAAAAGTGATGCTTAACCTTCGGGAGGGCGCTTACCACTTTGTGATTCCATGACTGGGGTGAAGTCGTAACAAAAGACAGCG
+
**/'&$&&)*&+(&.*,1(())+,..0-(,+/0.90-,./093,,''$&(+''$'%(*4/-%'()+..021-).,0818201'+///0*,,0-)()(,''&'()-74)*-+(./)()((/420-5.8.259/:2(&)(/,-13.-/,/0-18,/(',*&)*)*51-+)*+/61024*-+')&''%%&)*.(--+4.-.4/-+*&*()(%%$('$'&),,(*,).,.1287000-7:2*,-./1/038153;-:98/4886257.00300+-2.+/51+-+--3.225-*,+).-.89210.,/0)+*+%&'*((*'/***+-.+*4,(+(,+,/,%')*))'%),8710*,-)*58920-..256883/,.*(*..40.;..+-)2+333;:6.,/826*(**+1&++1&-)0%-,++(%&&%'('()11879-,-/18-3,23*,$&%'/,/26**,422086-5679:77::/7-(--.203140-1/1035/5:+).--.-,/,-**)(0**+*)+/./4445040+)*/025:;7985+)&&%'$(*+*943*-++.+*.1365/02)::,0.9584(4&-3,&'&(%**+,)02'))*)'%&(32:727494013346/40/+.1+/3.+$*+00+/4&1()*3951-./073.-62/)(*,+/4%1+)051479889'61-/*/-'/$-%2-578989/0154677657.+-+-%+-4412-1,-,05,,10:47%)14)$+)(+.3,,00&'$$()00/528.:,,)-/26,88/0:.2/.,---.+'%&%++-40195;2,.&+)-2310,.-,-+-21/3/.'(+()2+,287)*++*,410&'(*,//::566-98'%*)*,*-('40'(()())''+/,%'(0//2/*))+,+()'**(+,(0:40%)&'()*,::0-.0-3975%&35++''&&+4392706(,.+-,&,)*,-26721000105575-/1%&''.)'%&'&&%%%(.3/223488781/0,++1-,.*4002:847.+4/')&-13716,+((*01316<,96-+5+))(+726*2.&(&+2/.--/593+''(&&%&&%*')&)+1)98-.31-0.2,,/.+-16.%')'+,*(21446649:2-/,3-,,1434236*'(%&%&)'
@a6e51a0d-aeae-4046-96e5-12d672d37919 ch=398 read=48785 start_time=2019-12-13T03:15:45Z barcode=BC01 runid=2c9cf7bc05858273f10e7d7ec552fc0bd742dc3e
CCGGTTACCTTGTTACGACTTCACCCAGTCATGAATCACAATGTGGTAAGCGCCCTCGAAGGTTAAGCTACCTACTTCTTTTTGCAACCCACTCCCCATGGTGTGACCCCAGGTGTACAAGGCCGGAACGTATTCACCGTGGCATTCCTGATCACGATTACTAGCGATTCCGACTTCGGTCGAGTTGCAGACTCAATCCGGACTACGACGCGCTGCCATGAGGTCGCTTGCTCTCGCGAAGGTCGCTTCTCTTTGTATGCTGCGCCATTTAGCGCGTGTGTAGCCCTGGTCGTAAGAATATGATGACGTCATCCCCACCTTCCTCCAGTTTATCACTGGCAGTCTCCTTTGAGTTCCCGGCCGGACCGCTGGCAACAAAGGATAAAGGGTTGCGCTCGTTGCGGGACTTAACCCAACATTTCACAACACGAGCTGACGGCAGCCATGCAGCACCTGTCTCACGGTTCGAAGGCACATTCTCATCTCTGAAAAACTTCCGTGGATGTCAAGACCAGGTAAGGTTCTTCGCGTTGCGAGATCAGATTAAACCACATGCTCCACCGCTTGTGCGGGCCCCGTCAATTCATTTGAGTTTTAACCTTGCGGCCGTACTCCCCAGGCGGTCGACTTAACGCGTTAGCTCCGGAAGCCACGCCTCAAGGGCGCAACCTCAAGTCGACATCGTTTACGGCATTACCAGGGTATCTAATCCTGTTTGCTCCCCACGCTTTCGCACCTGAGCGTCAGTCTTCGTCAGGGGACCGCCTTCGTATTCCTCCGGTCTCTACGCATTTCACGCTACACCTGGAATTCTACTCTACGAGACTCAAGCTTGCCAGTATCAGATGCAGTTCCCAGGTTGAGCCCGGGGATTTACCACATCTGACTTAACAAACCGCCTGCGTGCGCTTTACGCCCAGTAATTCCGATTAACGCTTGCACCCTCCGTATTACCGCGGCTGCTGGCGCAGGTTAGCCAGTGCTTCTTCTGCGGGTAACGTCAATGAGCAAAGGTATTAACTTTACTCCTTCCTCCCCGCTGAAAGTACTTTACAGCCCGAAGGCCCTTCTTCATACGCGGCATGGCTGCATCGGAAGCGCTGCGCCCGTTGTGCAATATTCCCCACTGCGTAG
+
652020-1517-//,+/+04:5-42/+-4:9,+3++21151.+./5365*,.0;-+/)+0362658*1535+*)+,6228:6026/6,:7,-01-+-$)'3.643.2))&%-(%'$%./23615,-'//3766:61290749456;1-)**+-&(+.45013,1/0.82664345:41339./569484589832510357342,-21666-/1*(&$%'(,,-0*,,.+$((01.,-''*10302463856<:1134*(%)+-19457%$&'%***),)''(,2++587:26,-'%(&'(()*)/05889:46;--3::<;;540/02<,,,:77040/.36637+06.--4,6-950852697605682;2+)),.'2.774;*,,,,8-00799679412:.-)'%($-(',1021:5//106322))756442-./..2434,1,(/0394787./-.4:94/(+/(/*&'(.70/0/.0763434-2.*.71<766:9:8830/.049+/41.,/30;88:647-6,&%$&(-,/%%-.-1;;7;/+,0/1/00.3212.5-0.5+,)+53,,167:8;899;46440;<6-:4/0/,-/6663601.278--06:/:0.-0+/+/,...1/4.)-/.*2*0,*582555;66,5,4-)&*,,/125-/-33336566/63-$('&$&((+04(30-,..1//72884616.*,*11.)%(''02++12034/-&,0354.1224:4239*.42,1440+,)+')*%-20644+)&)(005574512::55745677523./0+,*:+2**%(*/0.+.,266,(')*911-')*)22%)'($.)26721+*/1.3,,.4.-)031)-/*%',*,.070/-,+-/323:6563;8;:;:::8/..24-0,.,'('*+10841-,4,:-:3203++).3213:460500:<896:643506*)$*%.,*5,//:%5/)+6099<:77/40,*-2/,.2/800.1/48(2/..27.(*+*,+0038*69513;;-*44-46,,0/./.($$#%,+)'*1+,18,-847;555)*&(&(&$(,.-/+/112-,'&**)+2/1.69/&0*''%')3-/.43:9.$&$%'.027
@f3e5d041-4c6c-4ff9-8110-db0dfdd6ffb1 ch=342 read=48468 start_time=2019-12-13T03:15:54Z barcode=BC01 runid=2c9cf7bc05858273f10e7d7ec552fc0bd742dc3e
TTGTTATTGCTTCGTTCGGTTACGTATTGCTGGTGCTGAAAGTTGTCGGTGTCTTTGTGTTAACCCTGCCCGCCTGTCGCTTTATCTTCCGGTTACCTTGTTACGACTTCACCCCAGTCATGAATCACAAAGTGGTGGCCTCGAAGGTTAAGCTACTACTTCTTTTGCGGCCACTCCCTTGGTGTGACGGGCGGTGTGTACAAGGCCCGGGAACTTATTATTCACCGTGGCATTCTGATCACGATTGCTAGCGATTCCGACTTCATGGAGTCGAGTTGCGAACTCAATCCGGACTACGACGCACTTTATGAGGTCCGCTTGCTCTCGCGAGGTCGCTTCTCTTTGTATGCGCCATTGTAGCACGTGTGTAGCCCTGGTGTAGGGCCATGATGACGACGTCATCCCACCTTCCTCCAGTTTATCACTGGCAGTCTCCTTTGAGTTCCCGGCCGGACCGCTGGCAACAAAGGATAAGGGTTGCGCTCGTTGCGGGACTTAACCCAACATTTCACAACACGGTGACGACAGCCATTACGGCACCTGTCTCACAGTTCCCGAGCTTTGTTCTCATCTCTGAAAACTTCCGTGGATGTCAAGACCAGATAAGGTTCTTCGCGTTGCATCGAATTAAACCACATGCTCCACCGCTGACGGAGCCCCGTCAATTCATTTGAGTTTTTAACGCGGCCGTACTCCCCAGGCGGTCGACTTAACGCGTTCGGAAGCCACGCCTCAAAGGGCACAACCTCCAAGTCGACATCGTTTTGGCGTGGACTACCAGGGTATCTAATCCTGTTGCTCCCCGCTTTCGCACCTGAGCGTCAGTCTTCGTCCAGGGGCCGCCTTCGCCGCGGTATTCCTCCAGATCTCTACGCATTTCACCGCTACACCTGGAATTCTACCCCTCTACGAGACTCAAGCTTGCCAGTATCAGATGCAGTTCCCAGGTTGAGCCCGAGTTTCACATCTGACCAACAAACCGCCTGCGTGCGCTTGCCGCCCAGTAATTCCGATTAGCGCGCCCTCCACGTATTACCGCGGCTGCTGGCACAGGTTAGCCAGTGCTTCTTCTGCGGGCGTCAATGAGCAAAGGTAGCTTTACTCCCTTCCTCCCCGCTGAAAGTACTTTACAACCCAGGCCTTCTTCATACACGCGGCATGGCTGCATCAGGCTTGCACCCATTTATTACTATTCCCCGCACTGCTGCCTCCGTGGAACG
+
$%(,(%+((+163/198&4-3---1*1***::;7633+,+,(0/./:(86773083.0,-,2+29)*4.-,%'&)).2../18367::53153;46140.1702378961.176..2::6:87741--,')()+23&-,2-1'((&,,/1.)*('*%&).7+685,+.&(/7%(+./'+-2+55459:8<:7586560101-13618+,55//)'*(/,,5:323:4817001<222234')))//)(()*/,*08276488;6.11*(+''()*5:45,,36/6(/-.*1/296434466/-./:<//2+(*./-*+-/*,*,,11811/60.+-4/7654;5+,,.2557<527.+*,,+32248866442('$'(('').46:995.-,,*-0369:::773-021:4640),/1:70/--//,7.&-3458$%1)++/0512.,4/22:3685441;22676:,7.954(.10/603188867933(7/67171,14*2447263*)+.56461653112540127&3(),543255445876+..36;9<)&')''()%*'()64821//.+04-.85:98::;::8::81678<:9:998)5/901::9968:14064())6*:;;4:211562023.0-''&'$*)/%(297/&),487;5')33-,01895(+%&'(+442(6/106/.)*0292:444750709--+('**)/-4-+1)-*2978-1'.1+*+*48362*,-8.8884656605+)%/.17::;:633343*&%-(*/()13689.99-.2058-%'08.,33237(*(./33533889<9/*3*)1::.183494;346;+2%1013<9863,((//-/,.1325469;5,4-*+5./*.-(,+3*6+76)8:-**+-443,-.124-610/7./91445590048685::<297+,/5.,'2/8+))+,:1+*-.11,--*%,*+,*,0989<:88*6.0/0.5(-3),3,+-144582,,/38+'*''&-*')0/'()114412517787755.5)'%(%.*.3//07'10-01;28;::99*)$$%,.+11214741*'%(&%'(*+,0.29*6<:*(/84+/3::5:2//')**(')(+(/(')0,1/701;5670/)..4*4...474477693*26338.3/./.(+0($,%%%(*2.2:;-'-())(*'),.*1:*06.3,)%
@2bb91c3f-5a0d-4c0d-870e-d4c60e53aa6c ch=266 read=53146 start_time=2019-12-13T03:16:29Z barcode=BC01 runid=2c9cf7bc05858273f10e7d7ec552fc0bd742dc3e
CCGGTTACCTTGTTGCGACTTCACCCCAATCGCTGACCTACCTTCGGCCGCTGCTCATGCGGTTAGCTCACGGACTTCGGGTATTGCCAACTCATGGTGTGACGGGCGGTGTGTACAGACCAGGAACGTATTCACCGCGACACTCTGATTCGCGATTACTAGTAACTCCAGCTTCATGTAGGCGAGTTTCAGCCTACAATCCGAACTGAGACTACTTCCAAAGTTTGGCTCCACCTCACGTGTGCATCTCTCTGTGCAGCCATTTGTAGCACGTGTGTAGCCCTACACATAAGGGGCATGATGATTTGACATCATCCCACCTTCCTCCTGGTTAACAGAGCAGTCTCGCTAAGTCCTCAACAATGGTAGTAACTAACGACAAAGGGGTTGCGCTCGTTGCGGGACTTAGCTTAACATCTCACGACACGAGCTGACGACAACCATGCACCACCGCAATACTTGTCCCCGAAGAGTTCCTCCGATTAAAGAGTAATGCAAAGGGATGTCAAGTGTAGAGTAAGGTTCTTCGCGTTGCTTCGAATTAAACCACATGCTCCGCTACTTGTGCGTTAAATCAATTCCTTTGAGTTTTAATCTTGCGACCGTACTCCCCAGGCGATACTTAATGCGTTAGCGGCGGCACGGAGGTGTTGAAACCCCACCTAGTATTCATCGTTTACGGCGTGGACTACCGGGGTATCTAATCCTGTTTTGCTCCCCACGCTTTCGAGCCTCAGCGTCAGTTACAGTCAGAGAGTCGCCTTCGCCACTGGTGTTCTTCCTAATCTCTACGCATTTCACCGCTACGCAGATTCCACTCTCCTCCTCCTGCACTCCTAGATAACCAGTTTGGAATGCAGCACCCAAGTTGAGCCCGGGTATTTCATCCCACTTAATCATCCGCCTACGCTCCCTTTACGCCCAGTAAATCCGGATAACGCTCGCCACCTACGTATTACCGCGGCTGCTGGCGCGGCGTTAGCCGTGGCTTCCTCCTTGGTACCGTCATTGTCGCTTCCCCAAAGACAAAGAGCTTTACGATCCGAAAACCTTCATCCTCACGCGTTGCCATCGGGTTTTCCCCATTGTGCAATATTCCCCTGCTGCCTCCCGTAGG
+
.((,,5-/021.08'0.(-,.,,02:0-406**)))91+-2:87:2:37.0/+%&(&'),*.0...774+,18,+*''*221-1..7957...*.37778556278857733//$%%$)23.6:1:8696:;865824377233513-.+-,02547311-3414..-/-,/295.72456;44241<:2,261)+/.731')596,+()+..+'''&&*-,*4:5273474.05+*'*+)(*./17.-++'.,+*,+-340*-+-6-,,+,23465/+12</0/0-,-/0/-272+;40.-+&/4(%&$&'45824**195;53//+-'.*6.6/0-,.-/684,32341('(.96-4)((-,3*++-428443644/358*+44.1:*(/1,153822/7*.*)))$()(2,,.--/-,..(0-/45656655659:9;<96+**/,-/2*.//*)),,---%&#%)&*&(-.,.-.'()6-6--*+,/0977669.,/5.979;3//112*)%(*,2-5/;33<96777:044;4'3'8);<858000/223683640+3++)*))-+.2.-/*6-8151::01*5;</463019--1468(3*//033,+.31043/()',*014263.-,',-)50/0/2,++--/:00:76;4-'*'+)33698645466;6*)'))-68;787465':9210162334.(+-397*,-..:;2(+%&.6,,646586/))+,4420:0.*6-47+**)'*,71/4.6120/(**-*((/767-:-&*-(*.2*,//1-69/034:14**)$&%%)*.,+)+./..)*+4444224,-,1/-('78798;999<<6252376453229./**,,./674*150/-4;,.0*-&2',-1.314494()5:745+,,14-/97-.038,()-054/0*3+.:8:935678::0.9.338866634834295668683,((&$$)'(+,5916+))+/)('*(,+-/,-48.-.+7,')*&)0*3:8*375/250+))&,*26*()')1/%$+,*&*%&&)*05*),$*+-528.,')0-)45432'1/;0/19,,)+-011.,//.+**--.04128,-001)
@32382e7f-31cf-409c-b138-a2ddc8b4ee12 ch=233 read=76148 start_time=2019-12-13T03:16:28Z barcode=BC01 runid=2c9cf7bc05858273f10e7d7ec552fc0bd742dc3e
CCGGTTACCTTGTTACGGCTTCACCCCAGTCGCTGGCCCTACCTTCGGCTACGCTGCCTCCTTGCGAGTTAGCTCACGGACTTCGAATTGCCAGCTCTCATGGTGTGACGGGCGGGTGTGTGAGACCAGACGTATTCACCCGCCCAACATTCTGATTCGCGATTACTAGTAACTCCCAGCTTCATGTAGGCGAGTTTCGGCCTACAATCCAGACTTCAAGAGACTGGTTTTAAAGTTTGGCTCCACCTCACGTGCATCTCTCTGTACCAGCCATTGCTTAGCACGTGTAGCCCTACACATAAGGGGCGGCGATGATTTGACGTATCCCACGCTTCCTCTAAGTTAGCAGGCAGTCTCGCTAAATTACTCAACTTAATGGTAGTAATAACGACAAGGGTTGCGCTCGTTGCGGGACTTAACTATCTCGGCACAGGCGGCGACAACCATGCACCACCTGTCACCTTGTCACGAAGGGATTTCGCCGATTAAAGAGTAATGCAGGATGTCAGAGTGTAGAGTAAGGTTCTTCGCGTTGCTTCAGATTAAACCACATGCTCCGCTAGCGTAGGTCCCCGTCAATTCCTTTGAGTTTTAATCTTGCGACCGGCGCCACAGGCCGTGCAATGCGTTAGCGGCACAGGAGGTGTTAAAACCCCCGCACCTAGTATTCATCGTTTACGGCGTGGACTACCAGGGTATCTAATCCTGTTTGCTCCCACGCTTTCGAGCCTCAGCGTCAGTTACAGTCAGAGGAGTCGCCTTCGCCCTGGTGTTCTTCCTAATCTCTACGCATTTCCACGCTACGCTAAGATTCCACTCTCTCCCTCTCTGCCTCTAGATAACCAGTTTGGAATGCAGCACCCAAGTTGGTGGGTATTTCACATCCCTTCATCCGCCTACGCTCCTTTACGCGCCCAGTAAATCCGGATAGCGCCACCTACCGTATTACCGCGGCTGCTACGGCGCGGTTAGCCGTGGCTTCCTCCTTGGGTACCGTCATTATCTTCCCCAAAGACAGGCTTTGATCGAAGCCTTCCATCACTCCGCGGCGTTGCTGCATCAGGGTTTCCCCATTGTGCAATATTCCCCACTTGCCTCCGTAGGAG
+
41,3.9-.799,8*'*(-+*1)(*-)('$-)&*%(*24,+(445;1&'''#%%'*(.-,3,0,,*))),/&.0300117/*''%%%%(&*36,+***-/'0,43/0+,-.89422)+./,)$%'+/.',,,2456;5-1,)'.('((179;96639/5.115550013*,/20..1*'+/085653/+0,-,0,.90--827146/7.0)()*))2+)((*-.999)9<<22<4./8(-.224712611.)($#$'(,,---147345//0509:.')&&%,,210*(()+2*(**')%%-,()2-+*&%+,-.01:...21.%),32%'$&.*52/2++*,.&###$,25415301-.2+0*.)(),-+/%%$--/.850---1&(6,1)114)1/28.1132751-*,,74707.1))%&&'%&&('')'+/,&()-022-03.2-+*,4,20/0..,6+3--,0&('(,)*(%%&$-)(1104271,)&*+-40.,+2117211,'&'&'(**&)'/+/,7788<935627-,-5-&&-2.260:;,.,..-/1412-*%&)&$*2.76:3./3/3.3-++.++,./::/-50/.,)'*+52&&&&+(%').+,&'&$$'7,1121('''&-'*,'30,0,-(56(0652:98*$+*.3*&%&(*2,)+/)+.4(()*+-24912.)+2'2.'),2,'(.2:74619)+/4460*.,-19.3&'/1331-..-17)-.4+*''.2+,+**'*+-/9:6::892*+.4875:5/00*+-(13655341335;57,&*&(/&)().&&%'3,34(+++*'&*+*)-.0---(+00.357444:(73:8.6)11.*)))$0-,..-4.,,30613426,)%&$'-/)),,.24,)07.)-),16318-+)(+).62%&'),2/-(4,6,+'($&'(,+('())++9.+/4+)',*/163$())*'+'22.,,3,23250192132,,,&1,0-1766850:-..3/39;-54*,/-)*)),+&&'1*%++$)('*))+6722)+(''-3133<667-,*++-.*4,,)'(',*,5/3//3./,2,056'#$$$'*+,04+-'.&((
@cf60b332-8c0c-4536-9214-127522574a4b ch=241 read=75694 start_time=2019-12-13T03:16:55Z barcode=BC01 runid=2c9cf7bc05858273f10e7d7ec552fc0bd742dc3e
CCGGTTACCTTGTTTGACTTCACCTGATCATGAATCACAAAGTGGTAAGCGCCCTCCAGAGGTTAAGCTACCTACTTCTTTGCAACCCACTCCCACATGGTTGACGGGCGGTGTGTACAAGGCCCGGGAACGTATTCACCGTGGCATTCTGATCCACGATTACTAGCGATTCCGACTTCATGGAGTCGAGTTGCAGACTCAATCCGGACTGACGCTATGAGGTCCGCTTGCTCTCGCGGAGTCGCTTCTCTTTGTATGCGCCATTAGCACGTGTGTAGCCCTACACATAAGGGGCATGATGATTTGACGTCATCCCCACCTTCCTCCTGGTTAACCCAGGCAGTCTCGCTAAGAGTCCTCAACTTAATGGTATTAACTAACGACAAGGGTTGCGCTCGTTGCGGGACCAACCCAACATCACGACACGAGCTGACAACCATGCACCACCTGTCACCTTGTCCCCGAGGGATTTCCTCGATTACAGAGAGTAATGCAAGGGATGTCAGGTGTAGGTAAGGTTCTTCGCGTTGCTTCGAATTAAACCACATGCTCCGCTACTTGTGCGGGTCCCCGTCAATTCCTTTGAGTTTTAATCTTGCGACCGTACTCCCCAGGCGGTCGCCCAATGCGTTAGCGGCACGGAGGTGTTTGACTACCTGGTATTCATCGTTTACGGCGTGGACTACCAGGGTATCTAATCCTGTTTGCTCCCACGCTTTCGAGCCTCAGCGTCAGTTACAGTCAGAGAGTCGCCTTCGCCACTGGTGTTCTTCCTATCTCTACGCATTTCACCGCTACACTAGAATTCCTCTCCTCTCCTGCACTCCTAGATAACCAGTTTGGAATGCAGCACCCAAGTTGAGCCGGGTATCCTTAATCATCACGCCTACGCTCCTTTACGCCCGAGTAAATCCGGATAACGCTCGCCACCTACGTATTACCGCGGCTGCTGGCACGTAGTTAGCCGTGGCTTCCTCCTTGGTACCGTCATTATCTTCCCCAAGACAGGCTTTACGATCCGAAAGCCTTCATCACTCACGCGGCGTTGCTGCATCAGGTTTCCCCATTGTGCAATATTCCCCACTGCTTACTCCGTAGG
+
0-+&2:(*-./+**'))4589733-./4635+,)+,,)-1)(+,11.&$&(.1'(+(&&/,+*-,-)*+,+*&&',4,7;:-2/70:3-.-30+')&0+*/%&%)',0012+..+2249:2361)0660614868:546;/.:.--:;4*++*:2....2635.----4693,,,25958881,,,+&&,/401198866/:13)3,472//.)0-,35//30140210--,.12((0(%'+,*+,//5529:225725349(+&$&*+53224//0108+)*--)./18,57547.--,+-4;5/.*)/43,:71*/1649751220.2*1-*+-+&,,3/686344121*((-.2700./)&&./0,10,(-02.00:10'018)10,3,+)++4-7-,-28/,'%.(.+*++*.0/*-44635/)-+))'*)89<56-,(-206:7894315/4/0289.,'10)(-7.2-.//.7*)$(&**&).,1/+-12(51/45574)')(-/,0--)2.18104304334..09216.9-;<::;0-.17787<3344/50.047+631399/.38+/0..,/9;21*:<<-/9/0/;2228:;&.'%'%%%$%,-*())((*)(*0*(++6/-)(*+(*-*3/02.+,2$'$%%&)-*'2034:757887;:./)2-.0;:86668<56*(+(++/26022-//;:+,-02/&/*/-7:/)+10650////69&-(5*-,118**+,(/024:77:769;2566:988<8:3:1+-00245788954;:.-/6.6767225(((*-004.068966689876+.,1,,+.72.)03.67<:3+-,73/-/0/25.0+,3.+*+/().%%%(((&(,412/..%*(168.0*+-61180.6437)'%(),17/0487/.,4-.478797.16+++'*))60140/222287731.&++31/8-++:2574/.7/8867-/,/+('*7/::66:4446079;/63.270/---88-++,.2'&+,-$058<878:4452*/./095509...006610(1+<0/7;1&)-)-444944432(*'$&&$$%##&(3:-/46,
@cf3d5185-70b2-454f-b6b9-480245cfb99b ch=274 read=53209 start_time=2019-12-13T03:16:54Z barcode=BC01 runid=2c9cf7bc05858273f10e7d7ec552fc0bd742dc3e
CTCAGGGAGGCAGCAGTAAAGGCCCTTTCGGCAATGGGGAAACCTGACCAAACAACGCCGCCGAAATTAGAAAAGAGAAAAGTTTTCGGATTGTAAACTTCTGTTATAAAGGAAGAACAGCGGCTACAGGAAATGGTAGCCGAGGTGACGGCTGCTGATGAAAGCCACGGCTAACTACGTTAGCAGCCCGCCTGCGGTAATACGTAGGTGTAAGCGTTATCCGGGTATTGGGCGTAAAGAAGAGGGCAGGCGGCAGCAGGGTCTGGTGAAGCTTAACTTCAGCAAACCATAGAAACCAGGCAGCTAGAGTGCAGGAGAGGGATCGTGGAATTCCATGGCGGTGAAATGCGGCGATATGGAGGAACACCAGTGGCGAAGAGCGACGATCTGGCCTGGCTTGACGCTCAGTCGAAAGCGTGAAAGAACAAATAGAGTTAGATACCCTAGTAGTCCACGCCGTAAACGATGAGTACTAAGTGTTGGATGTCAAAGTTCAGTGCTGCGATTAACGCAATAAGTACTCCGCCTGGTAAATACGTTCGCAAGATAAAACTCAAAGGAATTGACGGGGGCCGCACGAAGCGGTGGAGCATGGTTTTAATTCGAAGCAACGCGAAAGAACACAGATATTGACATACTCATAAAGGCTCCAGAGATGGAGATAGCTATATGAGATACAGGTGGTGCATGGTTTGTCAGCTCGTGTCGTGAGATGTTGGGTTAAGTCCCGCAACGAAGCGCAACCCTTATCGTTAGTTACCATCATTAAGTTGGGGACTCAGCGAGACTGCCGGTGACAAGCTGGAGGAAGGCGGGGATGACGTCAAATCATCGCCTTATGACCTGGGCTACACGTGCTACAATGGATGGTGCAGAGGGAAGCGAAGCCGCGAGGTGAAGCAAAACCATGAAACCATTCTCAGTTCGGATTGTAGTCTGCAACTCGACTACATGAAGTTGGAATCGCTAGTAATCGCGAATCCAGCATGTCGCCGGTGAATACGTTCTCAGGCCTTACCGCACCGCCGTCACCACGAGTTGATAACACCGAAGCCGGTGGCTAACCGCAGGAAGGAGCTGTCTAAGGTGGGATTGATGATTGGGGTGAAGTCGTAACAAGGTAACCGGAAGATAGAGCGACGTGGGTTAACACAAAGACACCGACAGCTTTCTTCCAGCGCCAGCAATGAAAAAAAAACA
+
,,,#)0-'()+,-.+++01%)%$$$%''.,3-061/,(&(*+11++-.7*)+'*'(%,.),'%(&'(%'&-/-*%)$*-+)&-4:4*&+(2+(,,0&.31532151137,+.,)),-.,23041+)*(**),-*.$$#%0)+*)'+*+-040.*.(%&,&*,('/4*.-))*2,00/0'+%%%*,.04*')'$%))6-.5210.0'+%()),6+2,1---7&*'$-%('.,(%&.*.*%*)'',++,-68;6931)/--355457)*(()(()*.,,.2,&**8;(88,)''+1.-0*/32*,,*()*,,/2+0,)''*2,220,-,'0'2+5)(')%(/45.143,.--$$'++,*+2)++''(,2524-6-,'**)%+-86-,)+*-01(*$%$%##%%+(),.(*-,$(-0(*/)'()*))*,)2/,**)*,,-)//*07)(*((%&-+,%)(25-4..&.+*-,,,./0/-(''&)+./33,,-/2///98.2830/.+*(/-+,+,-02266666640+*+/-/**+1''(+*/661*3'&1/'/,&*()2/*)')),.010..73(.)$&$('+,,029862*)%'*,+/<;.17354)*'%&...-/100-(*''$&$$-,$(&()012*402115;6/8460(''())992.,.+%03311./0032536'4113-6)+(,&.18***,'..0433-,,*,45024202*/46870*,/3(*-1+-)))*//309/7.+--.34451+-7//636854;22.+4*87,)(()#''(*,-.656.'+,-4126/48:40.)-).+,--*)1128:8445:301,*,#%%%',.778434472*))'('0,0000,4-.3-.-*+4582114,+0**(+*)-736*+(-*)*(#&'*0,.,&'%-4&+(*/8/29358;5,*&-)','(-/1.../-./(++++--/104,1.5-01+-+(*&'&*))$$%%)''*)*+5/3/02./(-+/'),&+,-/1--0&)2)((&$&(%++/5.2/)--,/.+2.'*,1+-))%((3)'(2(*30646/4+,0-+')&)&'(''''&*+,/*+,*,+-40(/))*/0,1./695-/-2',,22/--,.*/*897569252330+&)0-.+',)/21967111090-)0-502+4+$''-,'-/,*+)*%.+-+###$$%$'+.0,+(''
@4b5ee443-3722-4fca-b063-e0608ca8a6db ch=183 read=109431 start_time=2019-12-13T03:16:53Z barcode=BC01 runid=2c9cf7bc05858273f10e7d7ec552fc0bd742dc3e
CCGGTTACCTTATTGCGACCACCCCAATCATCAATCAGCCACCTTAGGCAAGCTCCTTCCTTGCCGGTTAGGCCACCGGCTTCAGGTGTTATCGAACTCTCGTGGTGTGACGGACGGTGTGTGCAAGGCCGAGCGTATTCACCGCGACATGCTGATTCGCGATTACTGGCGATTCCAACTTCATGTAGTCGAGTTGCAGACTACACCAATCCAGACGAAGATGGTTTTATAGGTTTACTTCACCTCGCGGCTTCAACTTCCCTCTGACACCATCCATTGTAGCACGTGTGTAGCCCAGGTCTCAGGGGCATGATGATTTGACGTCATCCCGCCTTCCTCCAGCTTGTCACTGGCAGTCTCGCTAGAGTCCCCAGACAATGATGGTAACTAACGATAAGGGTTGCGCTCGTTGCGGGACTTAACCAACATCTCGACACGAGCTGACGGCAACCATGCACCACCTGTTATCTCATATAGATATCTCTCCATCTCTGGAGCCTTTATGGACAATGTCAGGAACCTGGTAAGGGTTCTTCGCGTTGCTTCGAATTAAACCATGCTCCACCCGCTTGTGCGGGCCCCGTCAATTCCTTTGAGTTTCATTCTTGCGAACGTACTACTCAGGCGAATTGCTTATTGCGTTAACTGCAGCACTGAACTTTTGACATCAACGCAGGTACTCATCGTTTTACGGCGTGGATTACTGGGGATATCTAATCCTATTTGCTCCCGTTTTGGGACTGAGCGTCAGTTGCAGGCCAGATCGTCGCCCTTCGCCACTGGTGTTCCTCCATGATATCTGCGCATTTCACCGCTACACATGGAATTCCACGATCCTCTCCGCACTCTGCTACCCACCAGTTTCTATGGCTTGCTGAGTTGAAGCTGGGCTTTCACCACCAGACCGCGCTTGCCGCCTGCTCCTCTTTGCGCCCAATGATTTCCGGATGGCAGCTTGCCGCCTGCGTATTGCACGGCTGCTGGCGTAGTTAGCCGGTAACTCAATAAAGTACCGTCACTCGGCTACCGCAATTTCCACCAGCGCCGTTCTTCCTTTATAACCAGAAGTTTACAAATCCGAAAACCTTCTTCCTTCACGCAGACGTTGCAACTCGGTTCAGGGTTTCCCCCATTGCCGAAAATTCCCTACTGCTGCCTCCCGTAGGACAATATCAACACCAACAGAAAGGTTAACCTGAAACAGTGCGTGAAAACACCACCGCA
+
6,/383./$%&%-&$%&'&++379*0.4877,))()($*%$'&'&&-(2((&')-4492011(*//.,0**(,0*.)1**151+.&2$&2-..%%((+/.1,2')+$%()5253/*/*))&((***1215+*-4/2,162-3726678999::.,,6-+,-(1.*)*'0'*+805'/&).*+*+(+-/231/,0.+/120.,'+*1+5-06*$*&,+-3,.066949+,,1-50:;,131.)+&&)-,.4++0$,&(-./:.+0**#$'-5199/-0/,,,/-+,,,,+*))+,:.*-++*)+++,7,**..-..49<:5541155171+*457<8667)(''0)**402/50*&%*()0.012/./,/,-'$&%%&*-,-018982/.22/00.4.&.'2('*)*-//.-**&:90++(*&'$,-445420/,1)/0221/.+0.(224290-$*(++%')(''''+568*1,+&($%(+,3203323410/1.(),+)-1-/0+'$(*-.07'()&,/6377.5(+,627658536425/67:5,...0-72-0))*111:33:-,.6/..+1,40.562/41('.30/-53.,12;<7/9<*7*)*3367).)/1+1453789*&%(%"$*)*00+-(*3-4.666-//./31.-'&'&%++5538*3.//$'%',-677:95847,&,+4.0057*-0'--0/2,(''+*+/1./6*)02((-+5+%$#$%$',3/455///-+6/21;0/.)----,7776681,5(*-/03:56448258<7830.()'&&(+1.&-**+,:;6588.-2-.-1002*7*2+2/(+,/415/1**'%(''&&%$*+$-.($(&%*.:91.-/-)*,-'-101+2,+04.///+)(('+*-11,-1.0034++((.',13-/2-*%'-'&(*4,&&')*)+)(''%()/-2116,..$&''()/,&/.3,412,6-$*$(*1+...-3***()/50-&.2)+(&$''%%,(*1*+..27:93-,.)''&*%(*%,)+*0.2*&&%&&)*,799;7592,,/**+435.(&('&&)(%&'-+(,((.590083:34:433-,$*&)&)&)1(8&&'+*++.-*($&,/5.;-.9:9,-1933412:853.63**)0,(**&,2,78*'2$-&&%'+',991*0-.3012-')(&+*.*+&&$$#&('&*'&%'*)%&%$%%$&&#&'%%%
@8dd77a8c-ccc5-4385-b85e-99dcf58ac176 ch=467 read=46009 start_time=2019-12-13T03:17:03Z barcode=BC01 runid=2c9cf7bc05858273f10e7d7ec552fc0bd742dc3e
CTCCTACGGGAGGCAGCAGTGGGAATATTGCACAATGGGCGCAAGCCTGATGCAGCCATGCCGCATTTGTATGAAGAAGAAGGCCTTCGGGTTGCCAAGTACTTTCAGCGGGGGAGGAAGGGTAAAGTTAATACCTTTGCTCATTGACGTTACCCGCAGAAGAAGCTTCAGCCCGCTTCCGTGCCAGCAGCCGCGGTAATGGAAGGTGCAAGCGTTAATCAGGTTACTGGGCGTAAAGCGCACGCAGGCGGTTTTGTTGAGTCAGATGTGAAATCCGGGCTCAACCGCAGAGACTGCATCTGATACTGGCAAGCGAGGAGTCTCGTAGAGGGGGTAGAATTCCAGGTGTAGCGGTGAAATGCGTAGAGATCTGGAGGAGGAATACCGGTGGCGAAGGCGGCCCCTGGACGAACTGACAACAGGTGCTGGCGGTAGGAGCAAAGCAGGATTAGATACCCTGGTGAATACGCCGTAAAGCGGTATCGACTTGGAGGTTGTGCCCGGCGAGGCGTGGCACCGGGCTAACGCGTTAAGTCGACCGCCTGGGAAGGTACGGCCGCAAGGTTAAAACTCAAATGAATTGACGGGGCCCGCACAGAAGCGGTGGAGCATGGTTTAATTCGATGCAACGCAGAAGAACCTGAATGCTTGACATCCACGGAAGTTTTCAGAGATGAGAATGTGCCTTCGGGAACCGTGAGACAGGTGCTGCATGGCTGTCGTGGCTCGTGTTGTGAAATGTTGGGTTAAGTCCGCAACAGGCGCAACCCTTATCGCTGTTGCCAGCGGTCCGGCCAGGAACTCAAAGGAGACTGCCAGTGATAAACTGGAGGAAGGTGGGGATGACGTCAAGTCATCATGGCCCTTACGACCAGGGCTACACGTGCCACAATGGCGCATACAAAGAGAAGCGACCTCGCGAGAGCAAGCGGACCTCATAAAGTGCGTCGTAGTCCGGATTGGAGTCTGCAACTCGACTCCATGAAGTCCCGAGATCGCTAGTAATCGTGGATCAGAATGCACGGTGAATACGTTCGGGCCTTACCGCCCGTCACACCATGGGAGTGGGTTGCAAAAGTAGGTAGCTTAACCTTCGGAGGGCGCTTACCGCTTTGTGATTCATGACTGGGGTGAAGTCGTAACAGGTAACCGG
+
)*,1(*.-4/+1-,+.1349486+52(2*+,112752;-+*,6934900022..(4-6459411%&'(&(**+/0,.,&*'.+55/5108115,'%0(&*('-/()'.-+15-+(+('%,1,-,82.,9-9-23:1;;1297&/((*33/9//:3-.,,0(&,(%%&*,&*,''$&/,58155:31-0//626-6,*4,+,)()-,-+/*/*,/,;*9*.*/),''*50:89999:3.///0213.,..'04;:,-0.-,233.133)&$*0*'0',3626.(&.((**+%')*-21223---.+,.+&%*(&)''*'&(*1-/455+)+0/5*,.5,6-4/,,5/..--.0.4.-,42--152312//01151+,+'0.)4/036,/.*/.+*(*-*0.196-)16/1/,1,12,.%%('''+'&&),))()&/*(*-8:-%6,69013/.144:<63/./+)&%'((25260:+'4&,1**+)(1514244131/*'3.(%%&''043792-+&*-(5.+--2,,*./.-.+66768:68431''*''&)(*)*,,--1+*)-,3::945:28710103255*,081.3(&304)$(&')4989:10/,2042;88382/,./04;31'+%'-,++/,1.-210&)0-2/3776---.0'-*.20+40-,,-++*'*,+,22366;:2<9568957-,--1*01156.--,,3:89:98/6'--/0/80.9.-,/14/54;7:1714,,02734549'060,.095;4/5535*,.-.1-/,*++08/5,4*1('42.302627,)+$'&).-04),--146<;432/)/*1.272/5:82337887761266698-313182-1)')+8:,/691/,*(*),)(%'(3:80:111555777+'(&*)():99;9841/*(%''.3(-3967788358;:377748878::2:0+..2/0+')*+98,+%+*645245310-5/../.)&%%+67+-&&*30912197.-,2,,/822.0--2//498,6/4:7.68530..2744932451203889783)*,.876;13/1,(%&#()')&'%%2*87683)1)0310-+0,*4,(+--4.-157;6641.2103-,&))/-01313.-2(/*08988.
@4b40e0a7-41ba-46d0-bd77-593f0e7169a6 ch=201 read=56465 start_time=2019-12-13T03:17:04Z barcode=BC01 runid=2c9cf7bc05858273f10e7d7ec552fc0bd742dc3e
CCGGTTACCTTGTTACGACTTCACCCCATGAATCACAAAGTGGCCTCCCGGGATTAAGCTACCTACCTCTTTTGCAACCCACTCCCACCATGGTGTGACGGGGTATTATTACAAGGCCCCGGGAACGTATTCACCGTGGCATTCTGATCCACGATTACTAGCGATTGGCTTCATGGAGTCAGTTGCGAACTCAATCGGTTGACGCGCTTTATGAGGTCCGCTTATCTCGCGAGTCTTCTCTTTATGCGCCATTGTAGCGCGTGTGGCAGCCTAGTCGTAAGGGCCATGATGACTTGACGTCATCCCCACCTTCTCAGTTTATCACTGGCAGTCTCCTTTGAGTTCCCGGCGGACCGGCTGGCAACAAGGATAAGGGTGCGCTCGTTGCGGGACTTGTAACATTTTACGGCGACTTTGACGACAGCCAGCAGCACCTGTCTCACGGTTCCGGCACGTTATCTCTGGCTTCCGTGCGGATGTCAAAGGATTGCAGGTAAGGTTCTTCGCGTTGCATCCAGATCAAACCACATGCTCCACCGCTTGTGCGGGTTATCAATTCATTTTGAGTTTTAACCTTGCTGACCGTACTCTGAGTGATCGACTTAACACCGATGGCTCGAGCCACGCCTCAGGGCACAACCCTCCAGAAGTCGACATCGTTTACGGCGTGGACTACCAGGGTATCTAATCCTGTTTTGCTCCCACGCTTTCGCGCACCTGAGCGTCAGTCTTCACCGTCCAGGGCCGCCTTCGCCACCGGTATTCCTCATATATCTACGCATTCCTGCCGCTGCGCAGATTTCACGATCCTCTCCTGCTCTGGCTGCCTGGAGACACTATGAAGCACTGGAGGTTGGCTTCCAGCGGGCTTTCACCACAGACATGCCGCCTGCTCCCTCTTTACGCCCAATAATTCCGGATAACGCTTGCCACCTACGTATTACCGCGGCTGCTGGCGCGTAGTTAGCCGTGGCTTTCTAATAATACCGCGTCACTCGGCTACTTGCGTTTCCTGTAGCCGCCGTTCTTCCTTTATAACTTAAGTTTACAATCCGAAAACCTTCTTTTCCTTCGCGGCGTTGCTCGGTCAGGGTTTCCCCATTGCCGAAAATTCCCTACCGCTGCCTCCCCGTGAAC
+
01)+3/(.-1-,0.**)(++5,.-2./),.0:44.0.81-)*&*&)*.+')+#0(01)***,2*+,&+-/794-20*01+'))-,'(.,,*,;960(&%(+)*-%-&%.)&+0727170--631//,3)5)*&*+,-,+($(*-33230,&)*+0832.,)&)&-(%'').:,,+)%&'%&(3,%*%$,1/1'7(,%0+6*.,))$%-.2/3657505'%&'(&-))*''%%%'*+--135;91303026378../,+&)*++.).**+2/0(046*3(%035272110././.6.//3366/832-+.43-*%'./392./0.0014.+-.531*+0-*,189/1-%-0+53-)'%%&)(('++.-))((4+())&%'()*0%3301/8.(-/,'+*0.,.-0'%'%%&((&()&'%)(&++)+*%$%&++.161.,//2/12::82/((&$($*&%&320%*),,276//+',0.6280080&+#.%#$%&('//.23<86-/'(-0444238%(&**(36685/0/128861.20-.+0/1/4,-&&''(.+7292'.88++)--65,,/*)(+(*).(2.()+,,.&&%(%($2.-/.20-*'#&&*(-'*-07&'*-0,0..51,+)0.+*,+)-/+*/&'$(('(321400582<1*))*(,35:866149*62,,/44-04/02///87/,.-11)&++(&''*.*'(&'&')+,/36738885:,%&+),0)(894*--35787(()(,/,9567;66-4)-/0020+'-,.)-*((&&,-(*'&%$$%',,6,.'((,,3,+--10+(*'*+'+,7855--(&%)*&%&()()&%&+-//0%,'(&&&*+01(')()16/28/,%')#$$'+*#%%)*,00+)*&/7-,03:6233.,(*.+-31814063:867.+..,68369768++*++,4944362,-'+,-)(+*+/*.71..0+016/299-*/0),&$$('%)).0.01.)*(*'''%%&$(./.02/,-+2+*1/31:/097-.-()/.')%#*(''/3+/2998-,1224/569,64.'('*1+++,,,*4+**/2'53926733<436:1*-.-282398338/0('*,-****/3*/.,)30,(')
@df99a15c-b0df-42eb-b706-20e29be3a213 ch=261 read=44949 start_time=2019-12-13T03:17:04Z barcode=BC01 runid=2c9cf7bc05858273f10e7d7ec552fc0bd742dc3e
CTCCTACGGGAGGCAGCAGTAGGAATTTGTGGAAACCCTGACCGAGCAACGCCGCGTGAAAAGGTTTGCCTGGATTGTAAACTTCTGTTATAAAAGCAGCTACAGGAAATGGTAGCCGAGTGACCCAGTACTTTATTAAGCCACGGCTAACTACGTGCGCTAGCCGCGGTAATACGTAGGTGGCAAGCGTTATCCGGGTGTGGGCGTAAAGGAGCAGGCGGCGCTTAAAGGGTCTGTGGTGAAAGCGGGCTTACCAGTAAGCCATAGAAACCAGAGCAGCTAGAGTGCAGGAGAGGATCGTGAATTCCATGTGTAGCGGTGAAATGCGTGAGATATATGGAGGAACACCAGTGGCGAAGGCGACGATCTGGCCTGCAACTGACGCTCAGTCAGAAAGCGTGGGGAACCAAATGGGACTAGATGCCCTAGTAGTCCACGCCGTAAGCGATGAGTGCTAAGTGTTGGATCAAGAAGTTCAGTGCTGCAGTTAACGCAATTGCTCCATGAGTATTACGTTCGCAAGAATGAAACTCGAAAGGAATTGACGGGGGCCCGCACAAGCGGCGGAACGTAATGGTTTAATTCAGAAGCAACGCGAAAGACGCCTGGGTCTTGACATACTCATAAGGCTCAGAGATCATTATATGAGATACAGGTGAATTTTTTTTGGTTGTCGTCAGCTCGTGTCGTGAGATGTTGGAGTTAAGTCCGCAGCGAGCGCAGCCCTTCGTTAGTTACCATCATTAAGTTGGGGACTCTGGCAGGCTGCCAGTGACAAGCTGGAGGAAGGCGGGGATGACGTCAAATCATCATGCCCCTTATGACCTGGGCACACACGTGCTACAATGGATGGTGCAGAGGAAGCGAAGCCGCGAGGTGAAGCAAAACCCATGCTCATTCTCGGATTCGGATGATCTGCAACTCGACTACATGAAGTTGGAATCGCTAGTAATCGCGAATCAACATGTCGCGGTGAATACGTTCTCAATTTGTATACACACCCGTCACACCACGAGTTGATGTACGAAGCCGGTGGCTAACCGCAAGGAAGGGCGCTGTCTAAAAGGTGGGATTGATGATTGGGGTGAAATCGTAACAAGGTAACCGG
+
,,32--1+43-.4-,-**,,.)**,-4*()*++1)+6)),579121/02,(0.+01120.()+1,7)&%%$&,%4*+-6;899;73203./2<81'*(***45020050/2$$%&/)-''%%$0+&%.,+-/53./520-321104.---/2353702&$&&)06//./,3--+3/1162134.)+)*-/520/3+1-,).+3330059+',%(*359,3+)$%*%3-)./5,-.654644383..*)*+(.$%((*../'*($$''24+36**%().00-)'())1*$()'&'/8,-5.30-42428343+)(&),/3/-22.-/121(&&)521+/22/111978::050/.+(*++)-./......5/6/3665610011-0/1.337&$'('(,.3)()(&)+3.5,,(31..42366269,+)./1588-%'(,1),07&43231,)*&+/70)(-.:51+--*,&)))1:;6610.-.32-:+6),,21&6&),,5,#$'$()'+)*,55<8032-/3987-0+(*)'*,+)*,*1()(&*/47-.2.,/1445+((+'47368(.'')/14<949591(&()(+21.-/11/))*)+-.--+**+,20.0-,++,.-+0,.-..4''')&+'++2./-0('+-..212321.519861-,()*//4563773244487533.2143::9251-&(4-5.3000*+,)/)*00,-+)0/'%'((0,,+02.18050%*)0+)./.7;238870)'%%$$&*),+,-445147+,-..,.+.3/76),14.036620418.//9971003::--00+-'3.358--&'(*),-.256361910//,-0*,.,+)+)'+',&((*0624,$)'++,/').1621:4/-##$)--8899+1':*;*.+,')5754724345:75400121/5*.-2+3954789553201/+.02;78.&+(),.102)440/:22854:210)#%'&%,&)'.'($)(++.822/06*-,-,-*)*)%%%*%(,*/7582/1---210+-+.++,,-.--&'/1460521*+,87;;102---/&*)*23,)'&'('0.538412+7.2:2:07
@3e471f8c-79f5-4e20-99a9-db801a35814f ch=442 read=70543 start_time=2019-12-13T03:17:02Z barcode=BC01 runid=2c9cf7bc05858273f10e7d7ec552fc0bd742dc3e
CTCCTACGGGAGGCAGCAGTGGGAATATTGTTATTGCACAATGGGGGAACCCTGATGCAGCAACGCCGCGTGAGTGATGAAGGTTCCGGATCGTAAAGCTCTGTCTTTGGGGGGGAAGATGTGGCTTGGTACGCAAGGAGGAAGCCACGGCTAACTACGTGCCAGCCGCGGTAATACGTAGGTGGCGAGCGTTATCAGTTACTGGGCGTAAAGGGAGCGTAGGCGGATGATTAAGTGGGATGTAGAATGCAGGCTCAGCAGGTGCTGCATTCCAAACTGGATTTATCATAGGTGCAGGAGAGTGGAATTCCTAGTGTAGCGGTGAAATGCGTAAGTTAGGAAGAACACCAGTGGCGAAAGGCGACTCTCCGGACTGTAACTGACGCTGGGCTCGAAGCGTGGGGGGGAGCAAACAGGATTAGATACCCTGGTAGTCCACGCCGTAAACGATGAATACCCAGGTGTGGGGTTTCAACACCTCCGTGCCGCCGCTAACGCATTAAGTATTCGCCTGCAGAATTACGGTCGCAAGATTAACTCAAAGGAGATTGACGGGGACCCGCACAAGTAGCGGGCATGTGGTTTAATTCGAAGCAACGCGAAGAGACCTTACCTACATGACATCCCTTGCATTACTCTTAATCGAGGAAATCCTTCCCAGGGACAAAGGTGACAGGTGGTGCATGGTTGTCGTCAGCTCGTGTCGTGAGATGTTGGGTTAAGTCCGCAACGAGCCTCAACCCTTGTCGTTAGTTACTACCATTAAGTTGAGGACTCTAGCCTTAGGGCTGCCTGGGTTAACCAGGAGGAAGGTGGGATGACGTCAAATCATCCATGCCTTGTAGTAGAGATACACACGTGCTACAATGGCTGGTACAGAGGATGCAATACCGCGAGATTAGACCAAACTTTAAAACCAGTCTGGTTCGGATTGTAGGCTGAAACTCGCCTACATGAAGCTGGAGTTACTAGTAATCACTTGAATCAGAATGTCGCGGTGAATACGTTCCCGGGTCTTGTACACACCGCCCGTCACACCATGAGTTGGCGATACCCAGAAGTCCGTGAGCTAACCGCAAAGGCAGCGGCCGAAGGTGAGGTCAGCGATTGAGGGTAGAGGAAGTCGTAACAAAGGTAACCGG
+
-*,2-,-&1,(*.**1223+20*-+,*6)$+)&/.-.024:525,,)*7/82,,27579-42+)&+,$$&''')&(*++/0/145/-719981757/-,.32,/*+/,')-.13,)((*//10+%$#))611*0)((3**)*+$.1++(-,,/(--(/-3.291*15*+)+*/*+*.-0/251373++*,.41/--&')2(+06115/77:,-4.',,4:;:9:4:34433332/26<:91/,.(,--'/((-,--((*%//+,/()*(),6.).10046%1))(-.'*)-/--+*-+&(%&(),.+7+30,.1.,*$&$'%.**51/-05342-.:00--*((.647;37512*')*(*'./0,++(+(4/89833453100-(**-34/1+*+('+-4689:;2***+4;/9217-3/..730680-/2311-5-*+.291-3782-(**..+(-(&%*&-(+,4:3/;860*2038763/5/2304;2/0331+0)+776.112/1&((&%&%*%&'&)*6:34/211*&.+/-+)511-++)()47567*29448;-()&*((&*(),',-,**((./5;9..:-('(/+,,..&+(*2&&&11/9..47,,,(,)*-892:/00..115///132/2/0.*/+,/+*27)60))&074/008(//-013'-)-.6151121505.1/'00*+-/2124788:67058817(66281-),/6*,4+7''/.(**.(/+(.))+4-.21//600/279/9/0&))2+)121566+')/(%%%()'*-.37434-.82;26660.4/.5,0.2:8/.//./998<:45404(),52/*($&&$*(''%*,,+,.(*.007.04588065559887+,&&*+98:19.+-2**,'*$((&,&-)288.41-370,,30243-)**32.0+//++&+'%%%%*&*+52372-//0/,-**,03+(0.-.511215.,**+)++414.4.6130.,,---.7;9.7/1.14-'2:1,2-,-41..*0858;:25.+*&',,+)*-,+-*,,23--0,($'**+-+(,&&+-036461426&*%'$&&(+-3/.+&/'&$*&'(4055.9..$3/()()()&'')*.12480/8+,9.6;9;79
@1657ddce-14f9-4b62-81c1-d739fa4b8814 ch=340 read=56281 start_time=2019-12-13T03:17:01Z barcode=BC01 runid=2c9cf7bc05858273f10e7d7ec552fc0bd742dc3e
CCAGTTACTGTATTTACGACTTCACCAATCATCAATCCCACCTTAGACAGCTCCTTCCCTTGCGGATTCAGGCCACCGGCTTCCGGGTGTTATCAACTCTCGTGGTGTGACGGGCGGTGTGTACAGGCCAGGTATGCTACCGGTATGCTGATTCGCGATTACTAGCGATTCCAACTTCATGTAGTCGAGTTGCAGACTACAATAATCCGGAGCGAGAATGGTTTTATGGGACATACCTCGCGGCTTTGCTTCCTCTGCACCATCCATTGTAGCACGTGTGGCATTGGTCATAAGGGCATGATGATGATTTGTTATCATCCCCGCCTTCCTCCAACTTGTCACTGGCAGTCTCGCTAGAGTCCCCAACAATGATGGTACGAAAACTAACGATACTTGCGCTCGTTGCGGGACAACAACATCTCACGACACGAGCTGACGACAACCATGCACCACCTGTATCTCATGGCTATCTCCATCTCTGGAGCCTTTATAGAGTATGTCAAGACCTGGTAAGGTTTCGCGTTGCTTCGAATTAAACCATGCTCCACCGCTTGTGCGAGGCCCCGTCAATTCCAGCTGAGTTTCATTCTGCTTGCGGGCAATACTACTCAGGCAATTACTTATTGCGTTAACTGCAGCACTGAACTGACATCAACGCGGAAAATTGCTCATCGTTTGCAGCGTGGACTACTAGGGTATCTAATCCTATTTGCTCCCCACGCTTTCGGGACTGAGCGTCAGTTGCAGGCCAGATCGTCGCCTTCGCCACTGGTGTTCCTCCATATATCTGCACTCACCGCTTCTGCATGGAATTCCACGATCCTCTCCTGCACTCCTAGCTGCCTGGTTTCTATGGCTTACTGAAGTTAAGCTTCCAGGCTTTCACCACAGACCCTTGCTGCGCCTGCTCCTCTTTACGTCCAATGAATTCCGGATAACGCTTGCCACCTACGTATTACCGCGGCTGCTGGCGTAGTTAGCCGTGACTTTCAATAAATTACCGTCACTCGGCTACCATTTCCTGTAGCCGCCAGTTCTTCCTTGCTATAACAGAAGTTTACAATCCGAAAACCTTCTTCCTTCACGCGGCGTTGCTCGGTCAGGGTTTCCCCATTGCGAAAATTTCTGCTGCCTCCCGTAGGGG
+
22,,2.+*)',(+70*++-08:8-0))*+,/705/-64,)-.,3.-02'+*+,668:8)/6.0-1&5*'*002;*,6363538'*3---2944543311-208/'*(*+08)113/7544200.*('*(%'($(*)),)-,&%&*1&,--*0,$$%*,-101220250845&3*//52//.0015756-5,&+&'302.-+,&),*-,+'&$%))(+21:1:;:)-.((,''&&%.4-21006.(,(#%*(12.256767;;<;:759'()**$)&,&(%*'&+()*--%%('(27/02/..*)+,+;6-))*&*-*..;;7.473:/30*++&)0-*.5154030-,-+,,%%)&)**-.88+-&')*)*0+0)(%$$%&('(,*35443-(&$&',--4.8../-81/%,(-'/+730/-&)*-1430/0/,./4658959;035102206321/,/,-,'&&&()5330113210,037*+-)*,,,20))**+767876679<43991*103:/*59606,--92',+,.1;:7:6+*,,56025,,-,*--,'$*(475./0668737(+#&,))-/:;526.+%#&-),.-53/485320...2*,23')'*'(7*(4+,../.0/,-00/00.8871(($&(7679,..)*%')*(%(&#&3),7874:7()&))*/2:4772660256/.-.-/420/../;5-/2065-(,,'7;1))98150000/7:901.2-*+,.,9.//.,/01+62%'2/49348585369.()-10/)//2731.)'0-15-,*+*&$%)*11/20213-+,*-0/5/.*,3364&'(3*'&//112845:4:92.-1.2-,2+0.,))(*02-+,,--'&,))++,,&''(*++19;-2+()%&,).65/.-/.().4-)+../-2,,*305330547:999452513945;300*/-0205;285965563320**+5,2++,-022-+(-.,.7011&.&%2)(+-,112/833+55,0::2430++,5.,*.%(0:3582'&)$&+,,,'/+',**-4)')3:641.17:50/+.,19896;6-..22877.:-.-6)50;0125/;30432)+0**)(/0&(&&(++/534:528.-.&.004
@ca81b7fc-0a6c-444f-9c89-d178fa46fef4 ch=74 read=97540 start_time=2019-12-13T03:17:09Z barcode=BC01 runid=2c9cf7bc05858273f10e7d7ec552fc0bd742dc3e
CTCACGGAGGCAGCAGTGGGGAATATTGCACAATGGGCGCAAGCCTGGGTAAAACCCGCGTGTATGAAGAAGGCCTTCGGGTTGTAAAGTACTTTCCGGCGGGGAGGAAGGGGTAAAAGTTAATACCTTTGCTCATTGGCGTTACCCGCAGAAGAAGCACCGGCTAACTCCGTGCCAGCAGCCGCGGTAATACGGAGGGTGCAAGCGTTAATCGGAATTACTGGGCGTAAAGCGCACGCAGGCGGTTTGTTAAGTCAGATGTAATGAAATCCCCGGGCTCAACCTGGGAACTGCATCTGATACTGGCAAAGCTTGAGTCTCGTAGAGGGGTAGAATTCAGGTGTAGCGGTGAAATGCGTAGAGATCTGGAGGGAATACCGGTGAGCGGCCCCTGGACGAAAGACTGACGCTCAGGCGCGAAAGCGTGGGGAGCAAACAGGATACCTGGTAGTCCACGCCGTAAACGATGTCGACTTGGAGGTTGTGCCCTTGAGGCGTGGCCTTCCGGAGCTAACGCGTTAAGTCGACCGCCGCCTGGGGAGTACGGCCGCAGGGTTAAAACTCAAATGAATTGACGGGGCCCGCACAAGCGGTGGAGCATGTGGTTTAATTCGATGCAACGCGAAGGGCCTTACCTGGTCTTGACATCCACAGAACTTTCCAGAGATGGATTGGTGCCTTCGGGAACTGTGAGACAGGTGCTGCGTGGCGTCGTCAGCTCGTGTTGTGAAATGTTGGGTTGAATCGCAGCGAGCACCAACCCTTATCCTTTGTTGCCAGCAGGGCCGGGAACTCAAAGGAGACTGCCAGTGATAAACTGGAGGAAGGTGGGGATGACGTCAAGTCATCATAACCCCTTACGACCAGGGCTACACACGTGCTACAATGGCGCACAAAGGAAGCGACCTCGCGAGAACAAGCGGACCTCATAAAAAAGTGCGTCGTAGTCCCGGATTGAGTCTGCAACTCGACTCCATGAAGTCGGAGATCGCTAGTAATCGTGGATCAGAATGCCACGGTGAGCCACGTTCGGGCCTTGTACACACCGCCCGTCACACCATGGGAGTGGGTTGCAAAGAAGTAGGTAGCTTAACCTTCGGGAGGGCGCTTACCACTTTGTGATTCTTGACTGGGGTGAAGTCGTAACAGGTAACCGG
+
'&''(-3*,-+,-.,45799.))*+///-/11;:9<862469.64/,'%()+)$,.+*3433455985,+/+10:888,587:468;2,1../82/()'&++3.+0.12,64-11:9/2206/.+4..62./24)6)1'/(,,(/3)*31/,1)+*''&10.8///6235..245810,*+4-,2-001'&&,)/,')&()8442443;3;21&*)(-4/34:;85456:.,//53304259533436-0:2807:5551,*%$*+083,134//488893:5;378651//-.0237222234340/6,'-+.+*-./.4458/-*0/0,/3,5.3.&)+))$$'(.22--8/,-6883.&'..2345,.7*-945::::0,)+(,)78/(*.537//2,*,+&)+3244607821/('''*-148;9*+-00:'4/489969;+.712.2273569:6698*0///*4562,-+2,4464:44269/+3302411+.*.*-,3+.*,--65:354-6-9//0863,-',024:6878-()++8.:13.3*1980;1;;5746,;:0/-215165-/2/-6-*+123:6,1))-.%((0633487;8596:0..//987744+,''%$))('&)9+89:98967789;72203,3-0:23.-*+,..:4.110537880-++37.412973.525)3213662,*,*,+&),338),-/378.73002368235<74/1)&&$&('(%())''''1(*(07.4/..530:621<53,+'(#..,:;/:95767:68+4/13549677/110034;:777425/-.--//4925789:8956,*,/79.%%))/1-(%%#$&'1')145245331,/000.)(+0964.-*+',.2(-)*+(..3456726/.-.2145,0*5/46443364803*02,0.0/292427-*-,)4'*)+,//-./1/402'11474608/,,,-/.-/::765'110,*(((/--.3..+..2740328/'''-+*,/147&+676/9///1,,%&)*-5:44324139.5/8/+,,*+*+9,/2:-'*,)))+0010/1051486;83<1..5+73/5.*5813/9.**+'+&%&%)#*,(.3/..5,(,+*//,%))0.398758
@f6427bf7-73f3-445a-9c61-c8fb00b9789d ch=75 read=65547 start_time=2019-12-13T03:17:18Z barcode=BC01 runid=2c9cf7bc05858273f10e7d7ec552fc0bd742dc3e
CCGGTTACCTTGTTACGACTTCACCCCAATCATCAATCCACCTTAGACAGCTCCTTCCTTGCGGTTAGGCCACCGGCTTCGGGTGTTATCAACTCGTGGTGTGACAGGCGTACAAGACCCGAACGTATTCACCGCGACATGCTGATTCGCGATTACTAGCGATTCAACTTCATGCCGTCGAGTTGCGGAGCTACAATCCGAACTGAGAATGGTTTTATGGGTTTTGCTTCACCTCGCGGCTTCGCTTCCCTCTGCACCATCCATTTGCTTAGCACGTGTGTAGCCCAGGTCATAAGGGCATGATTTGACGTCATCCCCGCCTTCCTCCAGCTTGTCACTGGCAGTCTCGCTAAGAGTCCCCAACTTAATGATGGTAACTAACGATAAAGGAGTTGCGCTCGTTGCGGGACTTAACCCAACATCTCATGGCCACGAGCTGACGACAACCATGCCACCTGTATCTCATATAGCTATCTCTCCATCTCTGGGCCTTTATGGGTATGTCAAGACCTGGTAAGGTTCTTCGCGTTAGCTTCGAATTAAACCACATGCTCCGCTTGTGCGGGCCCCAAATCAATTCCTTTGAGTTTCATTCTTGCGAACGTACTACTCAGGCCCGGAGTAGCGCACGTTAACTGCAGCACTGAACTTTGACATCCAACACTTAGGTACTCATCGTTTACAGCGTGGACTATAGGGTATAATCCTATTTGCTCCCACGCTTTCAGGACTGAGCGTCAGTTGCAGAGCCAGATCGTCGCCTTCGCCACTGGTGTTCCTCCATATATCACGCATTTCCACCGCTACACATGGAGATTCCACGATCCTCTCCTGCACTCCCTGGCTGCCTGGTTTCTATGAAGCCCACTGAAGTTAAACTGGGCTTTCTACAGACCCTTGCTGCCTTCTCCCTCTTTACGCCCAATAATTCCGGATAACGCTTGCCACCTACGTATTACCGCGGCTGCTGGCGTAGTTAGCCGTGGCTTTCTAATAAAGTACCGTCGCTCGGCTACCATTTCCATAGCCGCCGTTCTTCCTTTATAACGAAGTTTAATCCGAAAACCTTCTTCCTTCGCGGCGTTGTTGCTCGGTCAGGGTTTCCCCATTGCCGAAAATTCCTACCTTGCCTCCCGTAG
+
93+.58-/229,.5,/1456:840795)6,//60&5(+2,/1.5,,15./0028977---*,-*)8/28:/,5/10-004*53/.+:...6+//2++-7388554&0(&'''535**10,*&/++345:/./84..,((8689:4442./1-:,,,734443745*4-.5036213/02/,-2.*%)**)*,,-115/1,.5611%,%((280::-0705-08:3-.07.),2/22-(--4:0-.5/1:2/02/,+-30:::292(('0''(*+..2230-..038&(*('$%+/+46225553:5./236798/98,*999,8,'*'*%),,,.4344/6/+..-*//164-(&*+-73,++-/-2/,,,.6:06/--3721/0++'**&*1:,1.0/0+2/+,/79402-2)*++**0124241,1).&$&/05510*//288+7940),-+4:53423347)2.2335563121/697777434/,,2.65./0*)'*.12631/13:511..,*+4889<95604+%#&+71++.1.2;8;/...44)(+(&+.,,..57:3454)(*,-./428/*-25.-05;:646:01111%%43)3-/.///1*+34&()*(&,'%%))$'(3-4.122,)++'/,*&'(*,2,,035/)1*,&'&$)*,*+.112:985</,+&--.55:1//*),.11..10,.121*24)(./161(+*+47/0&180./,*--.696/;/..1*%,/62..00.4130))('&)+,,.5400.606/581435681*.)-14632'(3305610.0-./4+(++2.0+,,04252237840/%)(1)''),--666/--10))..3/&'%(&&&.**-+(/-0(*&'(,3.5;1/1./1/13:0--*+,)5)%&'(*6)*33;3014-.)-,-/0101/30:483.-,1*&/-,10/////2392391/+6.//5+*$'(0145,+(.+3426+,,,&(+2+/2+%)')1121&--2'335/74%*,-*)*.,*+0,.4036113*0*1-,-1'1'(/*-3).).22126933:9:78;:90:3,*-,,+9/+1*))--2122/46-1,(&'%'&(50-6.-0133+4+&%&&$%&)+*/0&&2*-
@d32b3c71-02b1-46c6-8b31-073972f592b5 ch=161 read=78322 start_time=2019-12-13T03:17:19Z barcode=BC01 runid=2c9cf7bc05858273f10e7d7ec552fc0bd742dc3e
CTCCTCGGGAGGCAGCAGTGGGGAATATTGCTGTGGAAGCACCGAGCCTGATGCAGCCATGCCGCGTGTATGAAGAGGCCTTCAGGTTGTAAAGTATTACTTTCAGCGGGAGGAAGGGGAGTAAAGTTAATACCTTTGCTCATTGACGTTACCGCAGAAGAAACACCAGCTAACTCCGTACCAGCAGCCGCGGTAATACGGAAGTGCAAGCGTTAATCGGAATTACTGGGCGTAAAGCGCACTTGGTGATTTGTTAAGTCAGATGTGAAATCCCGGAGCTCAACCTGGGAACTGCATCTGATACTGGCAAACTTGAGTCTCGTAGAAGTAGAATTCCGGAGTGTAGCGGGTGAGAATGTCGCGTAGAGATCCGGAGAATGCACCGGTGGCGAAGAGCGGCCCCTGGACGAAGACTGACGCTCAGGTGCAGCGTGGGAGCAAACAGGATTAAGATCCCTGGTAGTCCACGCCGTAAACGATCGTCGACTTAGGTTGTGCCCAGCGGGCGTGGCTTCCAGGCCTAACGCGTTAAGTCACGACCGCCTGGGAGTACGGCCGCAAGGTTAAAACTCAAATGAATTGACGGGGGCCCGCACAAGCGGTGGAGCATAATGGTAATTCGATGCAACGCAGGGGCCGCACAGTGCGGCATCCACGGGAAGTTTTTTAGAGGTGAGAATGTACCTTCGGGAACCGTGAGACAGGTGCTGCGCCGGCATCGTCAGCGCAATTGTGAAATGTTGATTTGTCCCGCAGCAGGCGCAACCCTTATCGCTTTGTTGCCAGCGGTCCGGCCGGGAACTCAAGGAGACTGCCAGTGATAAACTGGAGGAAGGTGGGGATGACGTCAGTCATCATGGCCCGCCCGACCAGGGCTACACGTGCTACAATGGCGCATACAAAGAAGCGACCTCCTTGCGGAAACCAGCGGACCTCATAAAGTGCGTCGTAGTCCGGATTGGAGTCTGCAACTCGACTCCATGAAGTCGGAATGCTTCGTAATCGTATCCAGAATGCCACGAGTGAATACGTTACGGGGCCTTGTACACCGCCCGTCGCACCATGGGAGTGGAGTTGCAAAAGAAGTAGGTAACAACCTTCGGAGGGCGCTTACCACTTTGTGATTCATGACTGGGGTGAAGTCATGAACAAGGTAACCGG
+
*+.735*3-(*5-+-,,//325)())%3'((%&((/''$%#)%'&*18544414/,)***+891...,,&'%'-&$+'*72:1'22495,71)()(+)(+2:91,-+%0-+0/08.48*$&'6<0.24.1+,,4-87,-43'.'((2.00.2901.(-($*)((./4,//,0-+,3/-1'2/',-(01/+++,,,60-00*0))*/)+)$$'&%-+12-0-,+/-.2;2253258.*(&)'')**0,-/2;5*3+:+6896786('%(,-(041'+%&)30/-2/335.-*1**,()9.---,6/9,+,.'(,()(**)++,..+-'()(*,-3*:+',&(*/))'%(0*)((%'%)'($'(-,/-+*'(''-0+,%')())02/7615././*$&(**-:3-+340/*+-),.-.//1113+.*++**++',%12(+./<9:.9:061/*('(+5**164+*253+//3:7578-1-$+''**+0-,*(,108-/+10($(%(-*(2*'$%&&,($*+-,+0***-.-:00*-,(,-/2;9:<:97-)%((,*-7.564223273;;97898:811-7,3-03*487+0+(%)(+*+),)./7.%(((*))*-42777:0////696745++++'.($%%&$'('&(+*+13/+,+4(/**/1*()%(,&*')&'',,+'/%30003&665468453-405/34/.-.+2./.('(*.0371+++#&%#(%&),-33.)+(($+3**))3,(*'),,/41022.183.8323&'02-&0.,385896873*3111)0).),77.+,/(**(**/.*,--667<94440+,(+,/---7;3/37/7425((')+63(-+1-61')&%)*,.+--2*,,,((,24787070-5.,(*-.5)0-'%+*)*/-6)')&$%(*,)0.*-&,%-0731635,-053.//656668)551-21+7)+&&()//./+*-//0+1/230/+3-,+1*4,0-,+*($%&*3//+/(+.()*5:989,*,,%&''*4.-../.%'&,-/-#%&'*))*-/361.+,-/2135*0*+('&((+&'0/,,+/6+(+)'('(&')&+++++*08+0)01/.*,-5.14(..11,-/262.,.,,./,0-(,*,/-/.(,)-)(3/(-+8:9914
@18ff01b5-b3f5-497a-86d5-d8e6f1e02720 ch=88 read=105310 start_time=2019-12-13T03:17:30Z barcode=BC01 runid=2c9cf7bc05858273f10e7d7ec552fc0bd742dc3e
CCCGGTTACCTTATTGCGACTTCACCCCAGTCATGAATCACAAAGTGGTAAAGCGCCCTCCCGAAGGTTAAGCTACCTACTTCTTTGCAGCCCACTCCCATGGTGTGACGGAGCCGGTGTGTACAAGGCCAGGAACGTATTCACCGTGGCATTCTGATCCACGATTACTAGCGATTCCGACTTCGTAGGTCGAGTTGCGAACTCCAATCCGGACTACGACGCACTTTATGGTCCGCTTGCTCCTCGCGAGGTCCTTCTCTTTGTATGCGCCATTGTACGTGTGTAGCCCTGGTCGTAAGGGCCATGATGACTTGACGTCATCCCCACCTTCTCAGTTTATCACTGGCAGTCTCCTTTGAGTTCCAGCCCGGACCGCTGGCAACAAAGGATAAGGGTTGCGCTCGTTGCGGGACTTAACCCAACTTGTTCACAACACGAGCTGACGACAGCCATGCAGCACCTGTCTCACGGTTCCCGAGCACATTCTCATCTCTGAAAACTTCCCGTGGATGTCAGAGACCAGGTAAAGGTTCTTCGCGCTGCATCGAATTAAACCACATGCTCCACCGCTTGTGCGGGCCCCGTCAATTCATTTGAGTTTTAACCTTGCGGCCCATGCTCCCCAGGCAGTCGACTTAACGTGGCGCGACCACGCCTCAAGGGCACAACTTTAAGTCGGCATCGTTTGCAGCGTGGACTACCAGGGTATCTAATCCTGTTTGCTCCCCACGCTTTCCGCACCTGGAGCGTCAGTCTTCGTCCAGGGGCCGCCTTCGCCACCGGTATTCCTCCAGATCTCTACGCATTTCACCGCTACACCTGGAATTCTACCTCTACGGACTCAAGCTTGCCGGTATCAGATGCAGTTCCCAGGTTGAGCCAGGGGATTTCACATCTGACTTAACAAACCGCCTGCGTGCGCTTTACGCTTGGTAATTCCGATTAACGCTTGCACCCTCCGTATTACCGCGGCTGCTGGCACAGGTTAGCCGGTGCTTCTTCTGCGAATCAATGAGCAAAATTATTAGCACTCCGCTGCTCCCCGCTGAAAGTGCCACAGCGAAGGCCTTCTTCATACACGCGGCATGAAACGCATCAGGCTTGCGCCCGTTGTGCAATATTCCCCTGCTTGCTCCCGTAGAG
+
+2''(**(.+2,&26&()&,5;6.:7:+*,9101/,8,++//2*)-.76676(**07/*14++0/+.&0)-(),&(.'&,.1-66.(/+)05/',,61+(,+00065473.'()%-,110.,)4/0/.7.,25330-0-//,+36076;87806+-.43)()+(4)(,5102329<99/..0)-&-$,&'()&*(6//&&5843*1*,0,1101.,-/164-()42)&++()*)*+0-),+-'(,))+),*+.$%'(.//;6-+.1360//$%%%#'*1135./-..6,'**-.22/&/037<971211...---54678.698-0306:,38455::3569:2:1/.1224:3064.-0:82/+..5++3+:84517010).19)1*504((1403..+21454924/;50))&)&-(&'''(''3/*'(+',&)+-/4453661/./8069'7+42/262544,+&*1338.))((.-)-.3:314588830**'//),03:,-96827458*(&((+,*/.-6;+/05<976405(+634-,-&(-5-;<923+(+215.4,-6/.,6**,*/&53083'&(),30:779<-,*30<<5+0+(''(()-,4+#'')*-14/&-.1)222.32823,*')(,)'((**23455:76-'//))'('&())(*4,52/%*).-.98+&+%**+14:776-430253012773823(,-594,.+212)'*,,1:00'&'&,3.-'(+,69979856:66-*.)-863-7*,-,*.(('%-4*'()-:5730(*,332.)'')(*%,6-,14927823.(.*,.6-3,-*),4/1)*--1129://*,+3/0+*')(/1))(,.4314:1/()-.1,)$)0+,/*+)'87,,+,,,-0/00-6/9.8:71;041424,3*/+*.,*&1+'$#'-3497<01.,//2.14.4.**+,64014,/,4..8;7/4//0:9++(&$*&/3381102/+*$&),34963/4+)-,,+3...4*7.($.'&,(%$%&+)6+&&)&*)/681(+,,/3+&+(*)')*(.*)*-32923/,2/45,+(*(-.90,/.&''')-'02'7:408.0+/8,&3+)++,*+,-0/356,''(&$&)*),*,100%$
@e4ac0753-39d8-4f89-8948-c10db43e94cb ch=132 read=51751 start_time=2019-12-13T03:17:28Z barcode=BC01 runid=2c9cf7bc05858273f10e7d7ec552fc0bd742dc3e
CTCTACGGGAGGCAGCAATTAGAATATTGCACAATGCCAAGCCTGATGCAGCCATGCCGCGTGTATGAAGAGGCCTTCGGGTTGTAAAGTACTTTCAGCGGGAGGAAGGAGTAAAGTTAATACCTTTGCTCATTGACGTTACCCGCAGAAGAACACTCGGCTAACTCCGTGCAGCAGCCGCGGTAATACGAAGTGCAAGCGTTAATCGATTACTGGGCGTAAAGAAGCGCGCAGGCGGTTTGTTAAAGTCAGATGTAGAAATCCCCGGGCTCAGCAGAGACTGCATCTGATACTGGCAACGAGTCTCGTAGAGGGGGGGTGGGAATTCCAGGCGGCGGTGAGAATGCGTAGAGATCTGGAGGAATACCGGTGGCGAGAAGGCGGCACCTGGACGAAGACTGTCCGGGTGCCAAAAGCGTGGGGAGCAAACAGGATTAAGATGCCCTGGTAGTCCACGCCGTAAACGATGTCGACTCCGGAGGTTGTGCCCGCGCCGGGCGTGGCTTCCGGGCTAACGCGTTAAGTCGACCGCCTGAAGATACGGCCGCAGGTTTAAACCAAATGGTGAGGCCCGCAAGCGGTGGAGCATGTGAACTGTTGTTACTGGCGAAGGCCTTACTGGTCTTGACATCCACGGAAGTTTTCAGAAGTGAGAATTGCCTTCGGGAACCGTGAGACAGGTGCTGCATGGCTGTCGTCAGCTCGTGTTGTGAAATGTTGGGTTAAGTCCCGCAGCAGGCGCAGCCCTTATCCTTGTTGCCAGCGGTCCGGCCGAGACTCAAAGGGAGACTGCCAGTGATAAGCTGGAGGAAGGTGGGGATAGCGTCAGGTCATCATGGCCCTTGACCAGAATACGTGCTACAATGGCGCATACAAAGAGAAGCGACCTCGCGAGCAAGCGGACGGCCTCGCGAAGTACGTCGTAGTCCCGGATGGAGTCTGCAACTCGACTCCATGAAGTCGAATCGCTAGTAATCGTGGATCAGAATGCCACGGTGAGAATACGTTCCCGGGCCTTGTACACACCTTGATCACACCATGGGAGTGGGTTGCAAAAGTAGGTAGCTTAACCTTCGGGAGGGCGCTTACCGCGTGATTCATGATGACTGGGGGGGTGAAGTCGTAACAAGGTAACCGG
+
-./(())2/*,2-'/.,)/(',())-7/---/19+((',/./:666;9:7)7;7978678899:9;21+'(*+/40510;76;+.8;301**14+)$,).1.)/+--,,&**075,0030101.24--546).0./2.5/-18)+-/.//%)(&%&&)+(,-,5-.-1+,+/+&*)*1-..+-*(.,&+(%%,)--55125//-((%'%(++23;;6:8919,%'')1*-'+(,06046:503:0;..1-**,,31'&-3-+1:91)47568*'+*&'(+::9:8753011/2.2)'*))'&022.146-,(/,0+,)')'.'1'2--*+07,*&&')(,+').+,3::70/..044:2/40*4.*9/8-+-)*')&''(*'(%%#'&(,767,-*&*)%%'''(4,-))$)-3+()-48;<1*+..;68'65*1,,**,2319))2/.-./522455:797;891--%,--,+'((',**+-2'1+-7)+8284,83/-),+)*+,'(1+-,16978053614887599.1+)&'%&$)'+*/.+''&+'.12/5++*47;0.-$%&*2,5-*+--&**(,+0(+,)+''&(++/011'++%#$&(((',''(&'&)*12;:848144889.,-1001-1:<841+(($'',&)',&,562:41:9-563-.*).-6*55999:99888;8::::886111157:7691/*++,)--;.:77:9;4/46,+/0,7006:7/--50)/0./4-06,/912:7898;9200413/%/,+..,-)+)+%('12478/1100462&++2*+4,22/.01:8/25+--,+/+58567:8*-,305)()&).6*1'0,,/((-6306476)92.0//1568**+(,*(*7768789;55243:)4,2'&''*)()$%#$'%($+*,.4799/9.*,4.4-,**+4313230/2445678544180/.%&+'(1631.1-,,-)..7958++-988:5*/+12&%)*-..0//9/2+,0..3,5-0.2+-'**)((),.(/./7597:0***,,+51)4+-,-&)(+'''++,.8.664:4(42(*/0.//13/2:02/)034:3&,'''),,+-1355-,0-/0../(&+1-5/),,07797:
@ad6207ea-541a-402d-9d1f-ee0178289fbe ch=458 read=36345 start_time=2019-12-13T03:17:27Z barcode=BC01 runid=2c9cf7bc05858273f10e7d7ec552fc0bd742dc3e
CCGGTTACCTTGTTGACTTCACCCCAGTCGCAGATCTAGAAGTGGTAAGCGCGCCCTCCCAGGTTAAGCTACCTACTTCTTTTGCAACCCCTCCCATGGTGTGACGGGCGGTGTGTACAAGGCTTGGCGGGAACGTATTCACCGTGGCATTCTGATCCACGATTACTAGCGATTCCGACTTCATGGAGTCGAGTTACGAACTCAATCCGGACTACGACGCCTTGCTATGAGGTCCGCTTTATACTCGCGAGTCGCTTCTCTTTGTATGCGCGCCATTTGTAGCGTGGTAGCCAGCCCTGTTAAGGGCCATGATGACTTGACGTCATCCCCACCTTCCTCGGTTTATCACTGCTTGATCTCCTTTGAGTTCCCGGCCGGACCGCTGGCAACAAAGGATAGGGTTGCTCGTTGCGGGACTTAACCCAACATTTCACAACGCGAGCTGACAGCCATTGGCACCTGTCTCACGGTTCCAGAGGCTATAATGAAAACTTCCGTGGATGTCAAGACCAGGTGGAGTTCTTCGCGTTGCATCGAATTAAACCACATGCTCCACCGCTTGTGCGGGCCCCATCAATTCATTTGAGTTTTAACCTTACTGGCCATGCTCCCCAGGCGGTCGACCCAACGCGTTAACTCGAAGCCACGCCTCAAGGGCACAACCTCAAGTCGACATCGTTTACGGCATGGACTACCAGGGTATCTAATCCTGTTTGCTCCCCACGCTTTCGCACCCTGAGCGTCAGTCTTCGTCAGGGGGCCGCCTTCGCCACCGGTATTCCTCCAGATCTCTACGCATTTCACCGCCTGAATTCTACCCCCCCTCTACGAGACTCAAGCTTGCCAGTATCAGATGCAGTTCCCAGGTTGGGCCGGTTCACATCTGACTTAACAAACCGCCTGCGTGCGCTTGGTAATTCCGTTAACGCTTGCACCCTCCGTGGTACCGCGGCTGCTGGCGCAGGTTAGCCGGTGCTTCTTCTGCGGGTAACGTCAATGAGCAAAGGTATTAACTTTACTCCCTTCCTCCCCGCTGAAAGTGCTTTACAACCCGAGGCCTTCTTCTTCATACACGCGGCATGGCTGCATCGGGCATTGTGCAATATTCCCCACTGCTGCCTCCCGTAG
+
85//11.3616(+''&)+3..-94/+/,,(-(),20,++01,//3321--*,-084.15-&)'',--.1149:73558757:;(0)(-2/)*+94.087630003,054250//-.+,00-6*&%'(''0+17223017.)+**./,'&+/2+./43*()+83<433513548491/099;9654.(*,/&&*,3&+)+0.240:40013288667+-()%%%&(1-29654434+-*-'&'&&)+.-*%((,)+040626:5/3241/.-)/743:1.+)(($&%'*'&(''(06-'(*'/)/7;::4*'')'(),/0246878808;2/587;45.2%()0+*.3640/%)'))2219+00*+/05924.)420.42;74657:64-137(1.98+-++//((,*,4/./3;:7,9+4*,51-30//9+***/+*$'(%(,...*()/*$+$&%))/4-.3663/11:9,7,$&&&'&#$'()(%'--**2.;;477)*)),2*0-15:/*(**/%*3649985967;00001,&((*+442:.3456:999129-106/3.01643;0)%++048<:78;1/,3+;<..8000.%+-.))(&&$(*889.*//3-50*--,1)2600/-/.&#&(*,'/'-0*--3:77.-095312383614(-*/12,30446196),+3-(,/6553023.47-.-34./6578:95=5./108;-),/.3:6/,-,06*(*,24252,+..*.6367..59.*,/&)(*.549:06848549932,+))+243112344758<;9859.20/,*0.1//.5358;5.02327+&1.36853,00977:-/3002'335.3234<1:,*,-.,),.02)1/96-/03542////2329876;./1+*,.02)(%%$%(-))+*2/-07/7/--05./(063148.(&%$*371.5...665530.20.1.2./163:7123:39<987833/./6963/--.0/,/59*,++(1.1///61),.28)49.2-765-14:7/3'))$+-1-((**+1*((*-/76:3/,-*00()&-)./1272-+.-,-23556&.*.)2+'(%).80-,3,4:3*.//221.()+4)+6./
@4c1ee927-f729-4e3c-ba5f-7d7cc305e256 ch=297 read=79066 start_time=2019-12-13T03:17:29Z barcode=BC01 runid=2c9cf7bc05858273f10e7d7ec552fc0bd742dc3e
GGTATTACTTCGTTCAGTTACGTATTGCTCTTTGAGTTTCATTCTTGCGAACGTACTACTCAGGCCAGATTACTTATTGCGTTAACTGCAGCGCTGAACTTTGACATCCAACGCCAGGTACTCATCGTTTGCAGCGTGGACTACTAGGGTATCTAATCCTATTTGCTCCGCTTTCGGGACTGAGCGTCAGTTGCAGGCCAGATCGTCGCCTTCACCACTGGTGTTCCTCATATCTACGCATTTCACCGCTACATGGAATTCCACGATCCTCTCCTGCACTCTGGCTGCTGGTTTCTGGCCTGCGTTAAACTCAGGTTTCACCACAGACCCCCCTTGCTGCCGCCTGCTCCCTGCTACGCCCAATAATTCCGGATAACGCTTGCCACCTACGTATTACCGCGGCTGCTGGCACGTAGTTAGCCGTGGCTTTCAATAAAATTACCGTCACTCGGCTACCATTTCCTGTAGCCGCGTTTCTTCCTTTATAACAGAGTTTCAATCCGAAAACCTTCTTCCTTCACGCAGCGTTGCTCGGTCGCGGGGTTTCCCCATTGCCGAAATTCCCTACTGCTGCCTCGTAG
+
'--((('*2,2/069)+,9.//8.6-())+-7/,*1,;<76:<080..,-8801.10--./87755/..2''(.)*2/...8/9/78720/0&.,009/48/-21141)1-1-1-*-.,-03327574:9%+%...113/08455/**'0+,,.11206,+/2+'++0*'(+7-1)89654/....0/&-.4+/(+&((&$8785:8&(''*,,/629:8735699:1.*++,)38:6847;:5,.-%)0),%%(*,+4,2''),-43..//56300&**-1*643+..023;8&$%$%-'&'*0859+,*'%/0/:6-15/..-0171.(-+,0/01778255-./-40'&%&/*,6074.312/7925565:744/./.+/3,17124+5--../1,/6//097403-(-/54638+++9-900*,-+()0*.96*/,%79565,-.1+1..&000+9..5010126;15*.4,+5731012,/.3.&&)).*(&*(,1./3752064:87;746:8231-&..-2400331222'()1402:.-8:-.8:879)')&',**('&(%&*,//2/2)*-2
@79cb4715-f60a-4f0e-83b2-41ded02b2641 ch=141 read=49276 start_time=2019-12-13T03:17:26Z barcode=BC01 runid=2c9cf7bc05858273f10e7d7ec552fc0bd742dc3e
CGGTTACGCTGTTACGACTTCACCCCAGTCATGAATCACAAAGTGGTAAGCGCCCTCCCGAAGGTTAAGCTACCTACTTCTTTTTGCAACCCACTCCCATGTAGTTGTGACCGGGCGGGGAGATTGACAATACAAGGCCCGGGAACGCCGTATTCACCGTGGCATTCTGATCCACGATTACTGGCGATTCCGACTTCATGGAGTCGAGTTGCAGACTCAATCCGGACTACGACGCTTTATGAGGATTCGCTCGCCTCATCGCGAGTCCGCTTCTCACTGGCCGTACCCAGCAGCACGTGTTAATACAGCAGCCCTGGTCATGGGCCGCATGATGACTTGACATCTCCCTTCCTCCAGTTTATCGCTGGCGATCTCCTTTGAGTTCCAGCCGGACCGCTGGCAACAAAGGATAAGGTTGCGCCCGTTGGACTTAACCATTGCCAACGCGAGCTGACGACGGCCCATGCAGCACCTGTCTCACGGTTCACGAAGGCACATTCTCATCTCTGAAAACTTCCGTGGATGTCTTCGAATAGGTAGTTCGCTAAGACATCAGATTAAACCATCCACCGCTTGTGCGGAGCCCCGTCAATTCATTTGAGTTTAACCTTGCGAGCCCGTACTCCCCAGGCGGTCGACTTAACGCGTTAACTCCGGAAACCACGCCTCAAGGCACAACCTCAAGTCGACATCGTTTACGGCGTGGACTACCAGGGTATCTAATCATTTTGCTCCCACGCTTTCGCACCTGAGCGTCAGTCTTCGTCCGGGGCCGCCTTCGCCACCGGTATTCCTCCAGATCTCCACGCGTTTCACCGCTACACCCGTTCTACCCCCCTCTACGAGACTCAAGCTTGCCGGTATCAGATGCAGTTCCCAGGTTGGGCCAGAGTTTCACATCTGATGCTCGACGCCTGCGTACGCTGCGCTTAGTAATTCCGATTAACGCTTGCACCCTCGTATTACCGCGGCTGCTGGCACAGGTTAACCGGTGCTTCTTCTGCGGGTAACGTCAATGAGCAAAGGTATTAACCTCCTTCCTCCCCGCTGAAAGTGCTTTACAACCCGAAGGCCTTCTTCATACACGCGGCATGGCTGCATCAGGCTGCGCCGATTGTGCAATATGCTCCCCGCGCTCCCGTGGG
+
1-334)0)))()+(+.,./0+$+20*,-176889;:101/8-,.5746-)+,;7,++('),0)0+421./0166)**,0++284+//0&68-*+,.71+///+,2/+,/00,0585,&*'$'%,)&%&'')*.977.92+-54**(&*'&(/18534:5;8:878<:8888:.+,-*21)2'(/0---7*,*+-0301273-,,-+/-5/,0$*&)%+)3/00/6*+-%')'+'*),4-0'&'(#.%+)//2),%&'#'($$%%'++))*5/6))$&)+((%&))13,)''$&%$'&%%$,'%$&('(('-/83029;:++.,(1)%'%&)*+**)*)&$$&'/+12,)503,-'&+.9**,('(')(''$(')/)+*'&'**/%%%)5/6766.+-)+213555;*/,5555--0'&)*.3--0:06.*&'.3/)#&%$('-(+(-++/587778*6(0.3,%-%(&'(&''()1154142874,#%'+-+...11291/344412.-067/34659127;75+'&&)$&'.'**,*+**2,$$$%$&$(+-.%%)-(1:8+*'&%,'.60104./-.*,%&57/+114285;837;:/(+/87,61-5,*++%(26(&2%()478/./-5(../-),.518356,3*,(&%+(-(/)&083769;:2.)//.+0071705,7-42.&1+.01.9:*-073347:/2335;0.-&/*22558/2'+/3,-.1-86).-./2-2-/-1757734965*)000/,(*/./053(:57:06656:37:1./23;650/)&%)*(7.0,.*,'-773/0613422)0-((293415242/-+62,0-,4554:.9)525,-%*'.-06468:899::846-+.-/++(62710)**71,+0133.-((##&**,,+/64430/%*&'*$(&'))*,+/3007**)01021..+-),,/5--1/408106512*5/450/./,(1+16392(36%4/,.1114:6.,-*.**,40.1739333674<--//.+,,(*&,064:6611;7+(,+413+*'&'')+(203170--,0-4;9<88<87763*202-62122+*,-1113**&()*84:3'$*&%&#'-)($($++569)&'%*)13().&/,
@ffb2d68a-0a33-4f3a-9d7b-d9f77f1059cd ch=426 read=80912 start_time=2019-12-13T03:17:25Z barcode=BC01 runid=2c9cf7bc05858273f10e7d7ec552fc0bd742dc3e
CCGGTTACCTTATTTACGACTTCACCCAATCATCAATCCCACAGCAGACAGCTCCTTCCTTGCGGTTAGGCCACCGGCTTCAGGTGTTATCAACTCGTGGTGTGACGGGCGGTGTGTAACAAGGCCCGGGGCAATATTCACCGCGACATGCTGATTCGCGATTACTAGCGATTCCCAACTTCACGTAGTCGAGTTAGACTGCAATCCGAACTGAGAATGGTTTTATGGGTTTTGCTTCACCTCGCGGCTTCTTCCCTCTGCACCATCCATTGTAGCGATGTGTAGCCCAGGTCATAAGGGGCATGATGATTTGACGTCATCCCCGCCTTCCTCCAACTTAATCTCACTGGCAGTCTCACGCTAGAGTCCCCAACTTAATGATGGTAACTAACGATAAGGAGTTTGCGCTCGTTGCGGGATAACAACTTAACATCTCACGACACGAGCTGGCGGCAACCATACACCACCTGTATCTCATATAGCGCTATCCTCCATCTGGAGCCTTTATGAGTATGTCAAGACCTGGTAAAGGTTCTTCGCGTTGCTTCAGATTAAACCACATGCTCCACCGCTTGCCCAAATCAATTCCTTTGAGTTTCATTCTTGCAGACGTACTCAGGCGAATTACTTATTGCGTTAACTGCAGCACTGAACTGACATCAACACTTAGTACTCATCGTTTACGGCGTGGACTACTAGGGTATCTAATCCTATTTGCTCCCACGCTTTTGGGACTGAGCGTCAGTTGCAAGGCCAGATCGTCGCCTTCGCCACTGGTGTTCCTCATATATCTACGCATTTCCACCGCTACGCATGGAATTCCACGATCCTCTCCTGCCTCTGGCACCTGGTTTCTATGAAACTTACTGAAGTTAAGCTTCGGGCTTTCACCACAGACCCTTGCCGCCTGCTCCTCTTTACGCCCAATAATTCCGGATAACGCTTGCCACCTACGTATTACCGCGGCTGCTGGCACGTAGTTAGCTGTGGCTTTCTAATAAAGTACCGTCACTCGGCTGCATTTCCTGTAGCCGCCGTTCTTCCTTTATAACGAAGTTAGTCCGAAAACCTTCTTCCTTCACGCGGCGTTGCTCGGTCAGGGTTTCCCCATTGCCGAAAATTCCCTACTGCTGCCTCCCGTAGGAG
+
5,*-31*,+.+(2;41,-+,283/23.,3-203003-/3+),,),-,..(,-0767986-6---9781.529/09+71264)33-*/-+-/2',*/)/2;876659,1984:661,+(-)-0/3-3+,++.035756;6/16.04*('($$$'',-+(&(',.-/..,+,04/6.')')*0,)-/.130/.*/'&%&)6535-;-,0-/9:1/++-1/41:79,./(7.4;:/-12;2,0.)),.3932812351'&****+.3/669371'%%')*%(+45///-+-*.65856/*.12-+(.,-//.3:2./599::.79:-.188:60*((+,**.)'*)',+/231(+*))*+%,),1+(&''1.-'-''%%,--..76846211313..0./)/&)*8,220335877,1,742$'%&++($$1,66731/,/03600,+..,3,*,-.0+6941..(/6*-5-*.+-./6(,/01-/++,'(+()47579830-,1+.1+*0.)%*()*6655667998:86;,--;<;8;3-,++-'+1/6&%-3.4<99:-+---//2:45,,&)&&#%',4523286:1/0782+34<997:<151.../77..))*.+-58')+/))).*+73235251/))'(#)*+7577))6)+0-571./--/0,.,*--.6754170*,,/,/.2:476555/531/2342/2++-+)10+'+*0:2*/.+,)'%+11-,/*)./266/748**,0*1-..-.220;:/.*,**+9:3%((*0./44102'+,0,3/('--0/2;.0+*02*-51/$+&.)-/(4+8-+++,1573+'4+*11'*.2'&&$'*,,30::340++''&()''*5262.8-4.%'&*('45-56*)%+),.++-340.*)+,*64/.//28*,022.16/9+.++88:;0285816./,-3--691291.303348408..*8-./::75/,002478900000313.-1/,.2:6730,,+-)+0.001.2.-,%(&+2313033767:69;;96--1+-*11./3.4,--,08,'00('+35+181838<878;7011,2--,:0,+./.:5519;42:029;5048666/-9:2/.23+*01201012413;8))*1*'*
@816fe8d3-c657-44f5-9929-6b0e54f1f709 ch=221 read=45780 start_time=2019-12-13T03:17:25Z barcode=BC01 runid=2c9cf7bc05858273f10e7d7ec552fc0bd742dc3e
CCGGTTACCTTGTTGCGACTTCACCCCAGTCGCTAAAGCCCACCGTGGTCGCCTGCCTCTCTTGCGAGGTTAGCGCAACGCCTTCAATTGAACCCAACTCCCACATGGTGTGACGGGCGAGATTGTACAAGGCCCGCAGGAACGTATTCACCGCGGCATGCTGATCCGCGATTACTAGCGGTCCGCCTTCATGCTCTCGAGTTGCAGAGAACAATCCGAACTGCGTGGCTTTTTTTGGAGATTAAGCGCACTCTCGCGAGTTTGCTGCCCACTGTCACGCCATTTGTAGCGTGTGTAGCCCAGCGCGTAAGGGCCGCCCAGGGACTTGACGTCATCCCCACCTTCCTCCGGCTTATCACCGGCGGTTCCTTTAGAGTCCCCAATAAATGATGGTAACTAAAGGCGAGGTTGCGCTCGTTGCGGGACTTAACCCAGCATACCGACACGAGCTGACGACAGCCATGGCCTGTGTTCCAGTCCCCGAAGGGAAAGAGATCCATCTCTGGAAATCGATCCGGACGATGAGCGCGTGGAGTTCTGCGCGTTGCTTCGAATTAAACCACATGCTCCACCGCTTGTGCGGCCCCGTCAATTTGCTGAGTTTAATCTCTTGCGACCGTACTCCCCAGGCGGATAACTTAATGCGTTAGCTGCGCCGCAAGCGCAAGTGCTGGACAGCTGGATTATCATCGTTTACGGCGTGGACTACCAGAATTATCTAATCCTGTTTGCTCCCCACGCTTTCGCACCTCAGCGTCAATACCAGTCCGGTGAGCCGCCGCCACTGGGTGTTCTTGATATCACGTTTCACCTCTACACTCGGAATTCCACTCACCTCTCCTGGATTCAAGCGATGCAGTCTCAAAGGCAGTTCTGGAGTTGAGCTCCAGGCTTTCACCTCCTGACTTACAAAGCCGCCGTGCGCTTTGCGCCCAGTAATTCCGAACAACGCTGGCTCCGCCGTATTACCGCGGCTGCTTTTAACGAGTTAGCCGGAGCTTATTCTCCCGGTACTGTCATTATCATCCCGGGTAAAAGAGCTTTACAACCCTAAGGCCTTCATCACTCACGCGGCATTGCTGGGATCCATTTCGCCCATTGTCCAATATTCCCCACTGCTGCCTCCCGGG
+
62,3/;./,0-(4,&+,&0173+701*,-08//1.4+*097*,2-2499:1740+..+.1//6/.-'',.1,-..23/+15;685(&%+*206/(+'*+69,'((*9:87578:499+)&&$/''*.6.01345('))0177971890/.60133:6665665659751//40024323/162)&155<:89//.-,,**,)7142546691-2+*+-2531,$'&(/*-155<428/-*'.*)%(*.//-,+(,0141.0;1,240790-5556/+.,.4)-1))+++-'**&'$&$&()'))*((+*&22-4-&'&&&'/-)(((**64678/;44+03:6<5.03409/0412476:/8/.101+*-32(,+--+88*)&&)147547641151369,2;6/*-,,6,.067742700&955121/)(+*-$)&&#&')%*+/+,-+*,++-+4/,/3+('%'(*+/350;+,-2786/(+-*0'*,+&'''.79,//0,./.-30,/2%'-(-+,,(((+(')')'*,/+-/;8:::9874820254)&,*,4:837(),101116018*-+4,/--0).--((,/8527/))(./.4;5.4/-,++2-22.76&0$-,9:;.13884:;742-./.0--.03951367:::;)*./+-,11213-+((,/00011))%,)()-.1444:2*-,1/.13937767711%%*&'):,.;:9:809<,,1,4:7.-/-13;9411+1004..1223701&2311322&/,('035'(&%&3/67;;55571)1(&'&%(&$%'+/6,1383//&-*-.0,0+-.307.//0),201436115+:1820.0/.11489763013-04068:;9896,/-5-).23.-+12..1/+,/4./)*,-++**++-)*26**'$$%%&&',0/0-46.+--/,1/00-187/))'&%%$(*,*'+3*.1.9./401-83--*,+($$$%((-/3-)/0/4/*-336491-1/**0./16654-1/',222;.,3696376*'$.++-,'*.538(*660215477578-21.%&'(-40-/0./003/+-.)$(-203-:6*-6)*0+0-/0/.158.%)))+-(*)&--%(-+
@29645307-ce1c-4bee-845a-325297a454e3 ch=462 read=54909 start_time=2019-12-13T03:17:34Z barcode=BC01 runid=2c9cf7bc05858273f10e7d7ec552fc0bd742dc3e
CCGGTTACCTTGTTACGACTTCACCCCAGTCATGAATCACAAAGTGGTAGCGCGCGCAAGTTACTTTGCTGCCGGCATACGCATGGTGTGACGGGCGGTGTGTACAAGGCCCGGGAACGTATTCACCGTGGCATTCTGATCCACGATTATAGCGATTCCGACTTCGTAGGTCGAGTTGCAGACTCCAATCCGGACTACGACGCGCTTTATGAGGTCCGCTTTACTCTCGCGGGAATCGCTTCTCTTTAATGCGCCATTGCCAGCACGATGTGCTTAGCCCTGGTCGTAAGGGCCATGATGACTTGACGTCTGTCCCACCTTCCCCTCAGTTTATCACTGGCAGTCTCCTTTGAGTTCAGCCGGACGCAACAAAGGATAAGGGTTGCGCTCGTTGCGGGACTTAACCCAACATTCACAACACGAGCTGACGACAGCCAATGCAGCACCTGTCTCCACGGTTCCCGAGGCATTCTCATCTCCTGAAAACTTCCGTGGATGTCAAGGCCAGGTAAGGTTCTTCGCGTTGCATCGAATTAAACCATGCTCCACCGCTTGTGCAGGCCCCCGTCAATTCATTTTGAGTTTTTAACCTTGCGGCCCGTACTCCCAGGCGGTCGACTTAACGTTAACTCCGGAAAGCCACGCCTCAAGGGCACAACACTCAAGTCGACATCGTTTACGGCGTGGTTTACTGGGGTATCTAATCCCTGTTTGCTCCCACGCTTTCGCACCTGAGCGTCAGTCTTCGTCAGGGCCGCCTTCGCCACCGGTATTCCTCCAGATCTCTACGCATTTCACCGCTTCTACAGATTTACCCCTCTACGAGACTCAAGCTTGCCGGTATCAGATGCAGTTCCAGGACGGGCAGGATTTCATCTGACTTAACAAACCGCCTGCGTGCGCTTTACGCCCAGTAATTCCGATTAACGCTTGCACCCTCCGTATTACCGCGGCTGCTGGCTTTTGGAGTTGAATACTTCTTCTGCGGGTAACGTCAATGAGCAAAGGTATTAACTTCTCATACTCCCCGCTTTGTGCTGCAACCGAAGGCCTCCTTCATACACGCGGCATGGCTGCATCAGGCTTGCGCCCATTGTTTGTATTCCCCCCTGCTGCCTCCCGTAGG
+
8../120281;+1-)*./05.-+3,+'&$,.4712/136626)*).240//)''(%&)&$%%$&(*)&%%$%%(%&#$"%&(&-'*1()+).+,)*)-'(,&)+.681/58()6655501//4/.0:8190/+27025561-'(''7*%'*+/11434,+'-*-**-&)/10//1.4/.)(555/+/,,-+//0842164.()#&+/0)***/3104-,++'$&&)*++1*00,)+(&*-115,27)()--4.3)&*'%&%&%'$&'&(%&%$*'((2.*($(*-36.(.472,**),)(''*,+-3.3/,%*)/)'+2-172,-,1')+:301579131/*27652(*+%*'(,62.34637.)(),+25:(4-9897,.*)11345576.:-.-;90.520.+)&''+).1)).097142-.../978782*/-/0./5223221'),.04)+035:<3;-++*'**(-87821301**,0994/2149469<;;788-,/1.2+.2//*0-8;89<;8922.,,,/2*+-2,75/-.,.15558/0:-./7-253&5106674.587:8:880;<1.*0+4:7,,2.,-,&$%%&')&1')*./,)-,,,5/202105/+,)+.)''(,.03-1.)-1,/%''(2-3-65.///53&(*0-7.6565727765:<214200330'(($&&(12*,/0786;617**.6<913,390)-,/35752426;774014///455412/03/58:.713,.:+-.4-4:2:5670-(,.'&&*,+16.-/./39<;//06,*+)'%&($&%.,&%,.*.03441/-./46075)*28+11'(/)+-+-,-&*),003)).,%&&--.'(*&51(++(+-,.)+*6-536-5.14625899880-24+$3+/1+(..069;2.-,/81:35.5.)*$,/**.7+,0.2+-0-038881--.+($%&%1-*()%('(,&).000)&%#&'*+,-58674811,*'-*/',(.+1/1+),**(*%&%%&/56/)*+()'%$%$&,,),''(2/50:7950997856(-(*+44787:7612011+8:71:.//.43/06$(*&%)&+/,056,(()-2431+16++5)+(
@e608df3e-c451-4010-9269-8d32e9c0fa3b ch=197 read=47094 start_time=2019-12-13T03:17:39Z barcode=BC01 runid=2c9cf7bc05858273f10e7d7ec552fc0bd742dc3e
CCGGTTACCTTGTTGACTTCACCCCAGTCATGAATCACAAAGTGGTAAGCACCCGAAGGAGTTAAGCTACCTGCTTCTTTTGCAACCCACTCCATGGTGTGACGGGCGGTGTGTACAAGGCCGGGAACGTATTCACCGTGGCATTCTGATCCACGATTACTAGCGATTCCAGGCTTCATGGAGTCAGTTGCAGACTCAATCCGGACCACGACGCACTTTATGAGGTCCGCTTGCTCTCATGAGGTCGCTTCTCTTTGTATGCGCCATTGTAGCACGTGTAGCCCTGGTCGTAAGGGCCATGATGACTTGACGTCATCCCCTTCCTCAGTTTATCACTGGCAGTCTCCTTTAGGTTCCAGCCCGGACCGCTGGCAACAAGGATAAAGAGTTGCGCTCGTTGCGGGACTTAACCCAACATTTCACAACACGGGCTGACGACAGCCATGCGGCACCTGTGTCTCGGTTCCCGAAGGCTGTTCTCATCTCTGAAAACTTCCGAAGTGGATGTCAAGACCGGTAGGTTCTTCGCGTTGCATCAATTTAAACCACATGCTCCACCGCTTGTGCGGGCCCGATCAATTCGATTTGAGTTTTTTAACCTTGCAGCCGTACTCCCCAGGCGGTCGACTTAGTAGCTCCGGAAGCCACGCCTCAAGGGGCACAACCTCCAAGTCGACATCGTTTACGGCGTGGACGATTATCTAATCTGTTTGCTCTGCGCGCCGCACCCTGGCGTCAGTCTTCGTCGGGGGCCGCCTTCGCCGCAGTATTCCTCCCAGATCTCTACGCATTTCACCGCTACACCTGGAATTCTACCTCTGCGAGACTCAAGCTGCCGGTATCAGATGCAGTTCCAAGTTGAGCCAGGGTTTCACATCTGACTTAACAAACCGCCTGCGTGCGCTTTACGCCCAGTAATTCCGATTAACGCTTACCCTCCACCGTATTACCGCGGCTGCTGGCGGCACGGGTTAGCCGGTGCTTCTTCTGCAGGTAACGTCAATGAGCAAGTGCTTTACTCCCTTCCTCCCCGCTGAAGTACTTTACAACGAAGGCCTTCTTCATACACGCGGCATGGCTGCATCAGGCTTACGCCATTGTGCAATATTCCCCACTGCTGCCTCCGTAG
+
230+,5*,558(.''&,(*,)09:,..185.0*++3)/-51/04:99633.03)(+*'($)447528522/)'*+-53:;7-3481:/-..32+.73535599.78-.-**+'/+,346+90'50485654482028&1(.*+5/0-./82+*-/0.;./0324.+20+&%)'229-%)),'*+2(+*0./277838+906&4(.)(''*..-,(*07:554&3*,.1,).*))/.*-&(,+,.0226872001;9-,,-.067;-;--+-.-,-//,*+-/8-*/.-.2,7.+4::6//.././/040124/.(),-)&),,5+2)*-:2+-188845,(*,..4/)0)')21/5+%),((*:4675997:64'5..'.*928*)'-09.2/223113.-.:5632414.8.,(-.0:5.-10.0.0,,333334838,22;2;9622456:/.-&+/.1+..8376-26160/%.3/0446513-+265+./3)*$&%&'-3-/&)-/40372&--%),,;9;<;9:81:1100-&)(-)06:::/-)/,+.26048.022/01,(+)+5,)(*+185;4*%311-,.31<4<./;012.'($),.+,-+*516,*,7;6;:886-5**&+'+,84526/7/29453787922-7:,-../34203,4,478768255-33/).-0.01572.*%0),-8..-*(*,.9;687-$%))+'),*,&/3'((()**-/789:;8578(49810846:585148%-)),.1:2...))()+./0520112*,630-252561101954-0(3+93-23(+/(,(%,.03630())*/53634564012/1365,8**')*943677-0.'%&&+*+,-0/00/12322597:9*898:;9:98//054-./18++02367<69101212243/0'036031%&((/03525;47-:-..12(&$-*+*.*/*+/,-34-..$&,2-0*))())/2.2/0056394423,-&$$#$'..).,8:-4:992.:91+.''(('+11161+,--,)+-/-0-3.44;57873-1-.-1*$(+.1,,+)*3)*'+)3,/.5:007-.)'.71.,,-87/)4467)(*''*(((,6
@91dcc587-ecd2-4a75-a34a-e6b555f6a25a ch=110 read=109815 start_time=2019-12-13T03:17:36Z barcode=BC01 runid=2c9cf7bc05858273f10e7d7ec552fc0bd742dc3e
CTCCTACAGGAGGCAGCGAGTAGAATATTGCACAATGGAAGCAAGCCTGATGCAGCCATGCCGCGTGTATGAAGGCCTTCCGGGTTGTAAAGTACTTTCAGCGGGGAGGAAGGGAGTAAAGTTAGCCACCTTTGCTCTATTGGCGTTACCCGCAGAAGAAGCACCAGCTAACTCCGTGCCAGCAGCCACAGTAATACGGAGGAGTGCAAAGGCATTAATCAGGTACAGGCGTAAAGCGCAGGCAGTTTGTTAAGTCAGATGCTTGAAATCCCAGGTCAACCTGGGAACTGCATCTGATACTGTAAGCTTGAGTCTCGTAGAGGGTAGAATTCCAGGTGTAGCGGTGAAATGCGTAGTAGAGATCTGGAGAGATACCGGTGGCGAAAGGCGGCCCCTGGACAAAGACAGCGTAGGTGCGAAAGCGTGGGAGCAAACGGGATTAAGATACCTGGTAGTCCACGCCGTAAACGATGTCGACTTGGAGGTTGTGCCCCGCCAGGCGTGGCTTCCGGAGCTAACGCGTTAAGTCGACCGCCTGGGAAATACGGCCGCAAGGTTAAAACTCAAATGAATTGACGGGGCGCAAGCGGTGGAGCATGTGGTTTAATTCGATGCAACGCGAAGAACACTTACCTGAATCTTGACATCCACGGAAGTTTTCAGAAGAGATGAGAATGTGCCTTCGGGAACCGTGAGGACAGGTGCTGCATGGCTGTCGTCAGCTCGTGTTGTGAAATGTGGGTTAAGTCCCGCAACGGGCGCAACCCTTATCCTTTATTTATGACGGTCCGGCCCGGGAACTCAAAGGGAGACTGCCAGTGATAAACTGGAGGAAGGTGGGGATGACGTCAAGTCTTCATCATGGCCCACCACGACCAGGGCTACCACGATGCTACAATGGCGCATACAAAGAAGCGACCTCGCGAACAAGCGGACCTCATAAAAGTGCGTCGTAGTCCGGATTAAAGTCTGCGCAACTCGACTCCATGAAGTCAGAATCGCTAGTAATCGTGGATCAAGATGCCACAGTGAATACGTTCCAGGCCTTATACACACCGCCCGTCACACCATAGAGTGGGTTGCAAAGAAGTGATGGCTAACCTTCGGGAGGCGCTTACCACTTTGTGATTCATGACTGGGGTGAAGTCGTAACAAAGGTAACCGG
+
++(*(*,)..(+1,+/+((((,5/80&0('),..832)&&%&*5/0;5/((#()'-//54661234476))*,'/.8692*/16/8',.8.-.2/480/*..)26.(/,*-+0)&))--,'-*))-2(,./7,+.--(%)(+%'$,0(*42/120.-&+*$&)*1-'//-8/0.-**//8/0-.-3-,)('(,/++-)2,)(%'((),/()''#(.+8*+)/(1%-*45-&%&*)')',*-00'/9:8+/7.)),01453-(*'(07.)46,%)$&&(#-%%*67272./../4.,-/00:9144')&&(&((*-4596.*/2--./,5.50+,1820-,..151*)44,-1+1(%0))')+099:31,+)-,,-+)*(,.('*+'..,5)81+''*/-/26++++$(($&',0130&'(((*10*3-()+9:55'9.+8+1'*,426:,.8876565&()+-+6791,))-*.14430402,.-,1-.(00-+&(&$*3,-317/--+)*,--1-,6///022220430146)1./..())-,43.6370/71.12:1;;5486.;:1/02333,3+44(&%('/02'021:.//-1.*+.4;8/6/71--+(-+&0+.037--,-%(--3475+')((%$&$**95'(+.,*+*-6;530-.*'()+887629220(4/3,-(3-2*52,*&'*+01$(%,)//3221/711188568/.//079709,.((((%&&),1267624.3'(*,5.*.3113446;050//71/5+$.8''))+--4/0+.2.8,4;2311590:.+))&))440422343344420.00+.--2+3/'476687676883//1*')#%+,1,-,13)%')'*+.075./,/--/.()(((&+*/+1,,8:401**)*+/+%'*()-467663++&$#(&*)+3-152.)-.6:*,346352244638)+,(5)('%('(,0/)*,)-..10/.02%'&+-+*.$0-556.00,022956166;77152,04(3.)*&21.3.-.50/11*%.%,%&%%'(+**+0..51'%+/'+*/7/2'%&''(,329)0,:0(+-,,%%)&,..-3114<9'7/(-+).253149115;3/1479<847/,,,()+*(-.4//1337789<+.-23;::5:
@fb188971-7f04-4c40-a41c-d4b0feebeeea ch=413 read=92653 start_time=2019-12-13T03:17:36Z barcode=BC01 runid=2c9cf7bc05858273f10e7d7ec552fc0bd742dc3e
CCGGTTACCTTGCGACTTCACCCCAGTCATGGATCACAAAGTGGTAAGCGCCACTCCCGAAAGAGTTAAGCTACTACTTCTTTTGCAACCCACTCCCATGGTGTGACGGGCGGTGTCTTCACCAGGCCCGGGAACAGTATTCACCGTGGCATTCTGATCCACGATTACTGGCGATTCCGACTTCATGGAGTCGAGTTGCAGACTCAATCCGGACTACGACGCACTTTATGAGGTCGCTTGCTCTCGCGAAGATCGCTTCTCTTTGTATGCGCCATTGTAGCACGTGTGTGTAGCCCTGGTCGTAGGGCCATGATGATGACATCCCCGCCTTCCTCCAGTTTATCACTGGCAGTCTCCTTTGAGTTCCCAGCCGGACCGCTGGCAGCAAAGGATAAGGGTTGCGCTCGTTGCGGGACCAGCAACATTTCACAACACGAGCTGACGACAGCCATGCAGCACCTGTCTCACGGTTCCCGAAGGCACATTCTCATCTCTGAAGACTGCGTGGATGTCAAGACGATATTAAGGTTCTTCGCGTTGCATCGAATTAAACCACATGCTCCACCGCTTGTGCGGGCCCCGTCAATTCATTTGAGTTTAACCTTGCGGCCGTACTCGGGCAGTCGACAGCGCGTTAGCTCCGGAAGCCACGCCTCAAGGGCACAACCTCAAGTCGACATCGTTTACGGCGTGGACTACCAGAATTATCAATCCTGTTTGCTCCCCACGCTTTCGCACCTGAGCGTCAGTCTTCGTCCAGGGGGGCCGCCTTCGCCACCGGTATTCCTCCAGATCTCTACGCATTTCACCGCTACACCTGAATTCTACCCCCCTGCGAGACTCAAGCTTGCCGGTATCAGATGCAGTTCCCAGGTTGAGCCCGGAGGTTTCACATCTGACTTAACAAAGCCGCCTGCGTGCGCTTTACGCCCGAGTAATTCCGATTAACGCTTGCACCCTCCGTATTACCGCGGCTGCTGGCGCAGGTTAGTCAGTGCTTCTTCTGCCGGGTAACGTCAATGAGCAAAGGTATTAACTTTGCTCCTTCACTCCCCGCTGAAAGTACTTTACAACCCGAGGCCTTCTTCATACACGCGGCGTGGCTGCATCGGGCTTTGCGCCCATTGTGCATTCCCCTGCTGCCTCCCGTGGGG
+
72)'/+(0100'.119:;:/987.01/.+,('-.000280-/-726.(**9:+/)53((,.)'%(,7.7042*+(()160/77/+/.*08-(-+4/+(()47663568<;556,//),)*#%$',3-0((03111&&),/;101:85:43*5960...2,***.3121-0.-,*440/../2;29980***+1()+///45::9:.2*)**3195/-0034/,/278/0101/.2.-,)('+*263//,,),-0-146487,94&&&&#),4:749/./1,(*-,,-+,,3256<2048:801*,495850...***+*/-2167/-29:<88.3(*+4:5/04681700)46857,,610/24334+$)4*9.79458:1;1/.66;,1/22.-+2+*802134755630344..%)#,'++4/8/+&%&$))-/,+*,/.-,'/0-/82::/(,-,78126990./*37868.*0)-+*)*+182+.06774--3.,(&-$(*,9;891666367-+%+'().+--4:-12-,1-0/--.013--0,2;69;'.,,.112:12;02/5-0++.3,093))/40:420(---,,02:91:0141..4/:2%+&)'0').-'11,++&)%*,2.2/+-17*+*-)($('(*+899976*83,,0077:44(,*-0/%-,+,.65.&)),&(-/:39877:3/&%0')*1(.-0423/8,(**9:8-)+*)+4,+23033/.-0137:89976;70/--,--1,(&&(*/73<:9:<66704/0.:912.()+255787.0*-,048158;57922-/62.+.2.,/*0/636-*$**,0028343(+/0.27&*2**+0289992-1*28,(,5/9/,1./*))&),*8//-../2)+-.0032/67)*.22899755437001:;45404/'&&',11711/2391821.3.*++-63124*+*.802:-,.,*-.1,2)'%'$**+.*$#'%*4/17:7:;98,5*)+)),6:88/,,)(&/0/9*+.*,,4152264'+-15+72***698*),6305-++.-362+/00480((,73;:;96;5&'()+/0+0)'&+&*(++.-.++.((-26024870-*+(('($(&*4,)&'003352/91+.'.&$
@eb8f466e-f0de-4a58-a831-6febf391d327 ch=343 read=48355 start_time=2019-12-13T03:17:35Z barcode=BC01 runid=2c9cf7bc05858273f10e7d7ec552fc0bd742dc3e
CGGTTACCTTGTTGCGACTTCATCCCAATCGCTGACCCTACAGCTGACCGCTGCCTCATGCGGTTAGCTCACGGACTTCGGGTATTGCCAGCTCTCGTGGTGTGACGGGCGGTGTGTACCAAGACCGGAACGTATTCACCGCGACATTCTGATTCGCGATTACTAGTAGCTCCAGCTTCATGTGGCCACAATCCAGGCTGAGACTGGTTTTTAAAGTTTGAAACCACCTCACGGTATTGCATCTCTGTACCCAGCCATTGTAGCGCGTGTGGCAGCCCTGCACGCGGGGGGCATGATGATTTGGCGTCATCACGCACCCTCCTGGTTAACCCAGGCAGTCTCGCTAAGTCCTCAACTTAATGGTAGTAACTAACGACAAGGTTGCGCTCGTTGCGGGACTTAACCCAACATCTCACGACACGAGCTGACGACAACCATGCACCACCCTCACCCTGTCCCAGGAATTTCCTCAATTAAGAGTAATACAAGGGATGTCAAGAATGTAAAATTAAGGGTTCTTCGCGTTGCTTCGAATTAAACCACATGCTCCGCTACTTGTGCGGGTCCCCGTCAGTGCTTTGGTTTTAATCTTGCGACCGTACTCCCAGGCGGAATGCCAATGCGTTAGCGGCGGCACGGAGGTGTGAAACCCCTGGTATTCATCGTTTACGGCGTGGACTACCAGGAGGGTATCTAATCCTGTTTGCTCCACCTTTCGAGCCTCAGCGTCAGTTACAGTCAGAGAGTCCTCGCCTTCGCGCAATTGTTCTTCCTAATCTCTACATTTCCACCGCTACACTAGAATTCCACTTTCCTCCTCTCCTGCACTCCTAGATAGCGTTTGGAATGCAGCGCAGTTGAGCCGGGTATTTCACATCCTTAATCATCCGCCTACGCTCCCTTTACGCCCAGTAAATCCGGATAACATCGCCACCTACGTATTACCCGCGGCTGCTGGCGTAGTTAGCGTGGCACCTCGCTGAATTTGCCGTCATTATCTTCCCCAAAGACAGAGCTTTGCAGTCAGGCCTTCATCGCTGCGCGGCGTTGCTGCATCAGGGTTTCCCCATTTGTGCAATATTCCCCACTGCTGCCTCGTAGGAGCAATATCAGCACCAAACAGAAGGTTAGCTTAAAGACACCAAACCCAGCTTTCTTCAGCGCAATATTGCGTAGCTACAA
+
4.,5,+2-2-%4)$%/0:;<;8-6/+.3.2+,+*)27,*)*(((&&&++,,-(*)(*(-,.*-3-,-455577911778(41.(+.,+*))*-1-.'2'35002797:84213-,)+*-(/++,2-1.3:82677<9688-./.145<:675795023.5.--0+,..,1105/./154''&#%&()&'-,01$$#&/-.//44:980<:3-175/094+/1)-,'),)+(*0/-*).+*(*+,..-1//6*'(*6,8,&&))+*),+0(&)*+-.<60.-+,(&*1887,32-,,,,+5+''&&//-%*)%'$%%*,**/-3,5.71-27,,69934431889:6*))+/.-2+)*),/13983567:467962,30*).(.(+)+15.7/..1:.*+.12010*+)(*+,10&),--+-'&-234.368.2*9+02'-%&''0*'&)(582-11783')%)(.4,7836')2*1)'()*)2-%*0.)7/786835'(/432,,+((**)%/++/926;714-0.(+/70&&-2,;:488.-./341340252.4../26198-/66,00/(''$&*011+-7<*3:4528/.+(50321))++)).571*8+.,21.4./6151..,/+(---,43914100421:83<7,)0-.03;95686/;0(*,-)*)6:575031+4+&),*//1523426:66194-025+#&,*;826656:8845657913/7/0/4642.-*()**#&$',-67610$(%&.((9;22-3((161015745-6:(-()6926762/(*+)+-0412./-03+)*3,,-550,,,''(3..-397+0-)'400.(+,+1/0/&-('),%%)1,'+%,'+/10+/.03+(*/.4458:21591-.,/0::(60)&.*/.+)+-/693266843/-,%''*,1+.,$%(*)112/.6,'*)+*.///4-+*)*..0-,,.,,1-+-..1()0())-2+).8563,13026622;<,.3+*.01-',.-7:--'(-1$&%$&-1./29450-...09231;+-,,,/0:-18206.,587-51.,6591:1,/-*.30$(*+1/-/1..236:..-/1811262-/-20((&*((-&+..-/$'(+))*).,(,))++-+%&&)+400+.-(,.,+.&$',)%*+()$&&$%#&
@0544e336-e0a7-480f-8cb5-e581fe5f4899 ch=213 read=94831 start_time=2019-12-13T03:17:35Z barcode=BC01 runid=2c9cf7bc05858273f10e7d7ec552fc0bd742dc3e
CTCCTACGGGAGGCAGCAGTGGGAATATTGCACAATGGGCGCAAGCCTGATAAAGCCATGCCGCGTGTATGGAAAGGCCGGGTTATGAAGTACTTTCAGCGGGGAGGAGTAAGTTAATACCTTTGCTCGTGACGTTACCGCGGGAAAATACCGTGGCTTCGTGCCAGCAGCCGCGGTAATACGGAAGTGCAAGCGTTAATCAAAGATTACTGGGCGTAAAGCGCACGCAGGCGGTTTGTTAAGTCGGATGCTTAGCAATCCCGGGCTCAACCTGGGAACTGCATCTGATACTGGCAAACGAGTCTCGTAGAGGTAAATTCCAGGTGTAGCGGTGAAATGCGTAGAGATCTGGAGGGCCACCACGGTGGCGAAGGCCCCCCTGGACGAACTGACGCTCAGGTGCGAAAGCGTGGGAGCAAACAGGATTAGATACCTGGTAGTCCACGCCGTAAACGATGTCGACTTGGAGGTTATTGCCCTTGAGGCGTGGCTTCCGGAGCTAACGCGTTAAGTCGACCGCCTGGGGAGTACGGCCGCAAGGTTGAAAACTCAAATGAATTGACGGGGCCCGCACAAGCGGTGGAGCATGTGGTTTAATTCGATGCAACGCGAAGAACCTACCTGGTCTTGACATCCACCGGAAGTTTTCAGAGATGAGAATGTGCCTTCGGGAACCGTGAGACAGGTGCTGCGCAGCTGTCGTAGCTCGTGTTGTGAAATGTTGGTTAAGTCCGCAACGGCGCAACCCTTATCCTTGTCGCCAGCGGTCCGGCCGGGAACTCAAAGGAGACTGCCAGTGATAAACTGGAGGAAGGTGGGGATGACGTCAAGTCATCATGGCCCACGCCACGACCAGGGCTACGATGCTACAATATAGCGCATACAAAGAAGCGACCTCGCGAGAGCAAACGGACCTCATAAAGTGCGTCGTAGTCCGGATTAGGTCACAACTCGACTCCATGAAGTCAGGTCTTAATCGTGGATCAGAATGCCACGGTGAATACGTTCCCGGGCCTTGTACACGCACCGCCCGTCACCACCATGGGAATTGGGTTTACGAAAATAGGTAGCTTTAGCCTTCGGAATTTACCACTTTGTGATTCATGACTGGGGTGAAGTCGTAACAAGGTAACCGG
+
*+-*()+*21'*.,(000287://-,)2*+-3,7++/3/.&)39.3;-,+*&(+(1967068134734342'.,)%$&''2257&*%/.*22407:/*//08;,'/+')*+-+/202/227/731233)4+'-,7+*.1%*%.)).-)%')&%%$$&(&))-/4:///.-5/14.7.-2..00,(%)*--89245380702()'&&+*/019:87478;955540202).23&624501968136):+,((*,+*),4+-5.+552462.240322.%/300000411214727129-3-../04798,-'2,+-,6,9,/*--,'%%((18557:9557690'%&,-139-)-*&'&%*)&&(0*+1,).+(++(266)*.0/6&$,+'(,.4555--5/,-%'(,'),.8<,*+*37(-&89..4-/151331120,.11-)-3742576/3-+,+,+,,)-).($('/+&.))74)',*)..7795:655,).-(+,5/8..-*7*7*560,+1028::314*''+,4214.&*+-++-*&&(*.*+229:11.808/4-/27.-2)*-+.-3+13;999.1/.-*(.+/6+5223/)*-,-0/.)(+-3*))'&'().-/47806///5662-0'/,+-+16<:.0-,,.01.+)/,24876131'301-25*3,+-.1%+(+,4932'&%%%&+-0,,()*--04409*+*/05.,3-3,*-)-213-)-./4/53221.03-/3,-00,4+.172:,./3;50)/+0/2:74:76949.0.&),-557435,+++/;53330/+**-,/.3::15898:999661577:8.//,0/,$+%('%(*...+176530.,,-.6664260/0&/0/1237:06)%'(',.57244543'(&#%-+')-/-0034)(.74*,.0*,.658871,1**3+'*)*)$&'&,-421245-.3+1,++3/+-+-,+'(**78998460..0/632,0.721)815:15/454,.,.//2../2*0%0.2881:6.06.-.*,-01+/('%+((/+//(%)$)/3/*,+*),-/01,'$),+,-))'%)1((06),-/))/.28;9452120/23.**0-)-+(,-/018+524:9::6
@c8068d14-468b-4621-adf7-53fae767a1e5 ch=200 read=46869 start_time=2019-12-13T03:17:47Z barcode=BC01 runid=2c9cf7bc05858273f10e7d7ec552fc0bd742dc3e
CTCCTACGGGGAGGCGGCAGTGGGGAATATTGCTGTGGGCGCAAGCCTGATGCAAACCATGCCGCGTGTATAGAAGGCCTTCGGGTTGTAAAAGTACTTTCAGCGGGGAGGAAGGGAGTAAAGTTAATACCTTTGCTCATTGACGTTACCGCAGAAGAAACACCGGCTAACTCCGTGCCAGCAGCCGCGGTAATGCGGAGGGTCTGGCGTTAATCAGGATTACTGGGCGTAAAGCGCACGCAGGCGGTTTTGTTAAGTCAGATGTGAAATCCCCAGATAAACCTGGGAACTGCATCGACCTTCGCCAGCTTGAAGGTCTCGTAGGGGTAGAATTCCAGGTGTAGCGGTGAAATGCGTGAGATCTGGAGGAATACCGGTGGGCGGCCCCTGGACGAAGACTGACGCTCAGGTGCGAAGCGGTAGAACCGGCAGGATTAGATACCCTGGTAGTCCGCCGTAAACGATGTCGACTTAGAGTTGCCTTGAGGCGTGGCTTCGAGCTAACACGTTAGAATCGACCGCCTGGGGAATTACGGCCGCAAGGTTAAAACTCAAATGAATTGACGAGGCCCGCACCAAACGAATTCTGGGCATGGTTTAATTCGATGCAACGCGAAGAACCTTACCTGGTCTTGACATCTGGAAGTTTTTCAGAGAATGTGCAGCCCCCAGGGAACCGTGGAAAGACAGGTGCTGCATGGCTGTCGTCAGCTCGTGTTGTGAAATGTTAGGTTAAGTCCCGCAACGAGGCGCAACCCTTATCGCTGTTGCCAGCGGTCGGCCGGGAACTCAAAGGAGACTGCCAGTGATAAACTGGAGGAAGGTGGGATGACGTCAAGTCATCATGGCCCTTGACCAGGGCTGCACACGTGCTGCAATGGCGCATACAAAGAGAAGCGACCTCGCGAGGAGCAAGCGGACCTCTGCAAAGTGCGTCTGGTCGGATTGGAGTCATACAGCTCAGACTCCCATGAAGTCCGGAATCATGGTAATCGTGGATCAGAATGCACGGTGAATACGTTCAGACCTTAGCTGCCTACGCCCGTCACACCATGGGGAGTAGGTTGCAAAAAGAAATTGGTAACCAAAAGCAGCTGGGAGAGCACCACTTCATGATTCTGGCTAGGGTGAAGTCGTAACGAGGCAACGGAAGATAGAGCGACAGGCAAGTGGGTTAACACAAAGACACCGACAGCACTGGCTGGCAGCGTAGCTTTACGA
+
/-..*+0-+,-$$&%&')0,,)080*3//22),*+./9++&',7.07+,'*$$&+(,314155/0,,&)*.&%-((),0656&/4+7*-.23-,.+++-31)*'(.7*)1,1.)2*&*(+.)+*1,3+,.319302:9./0/)/--*#*+)-*)/,$,/*)00+%%%$3-221/.02770'..,-+&'&&)&&'%/(1+*1*/('()+,.15154-+)(/(,-029997661/*)-1,0&0)+155;0:9/)+*/+-/6..4/&)),71-3.0*$'/*$%%''$%,--//255,*$%&$$%%#$(%%%&(''*&&..1-100+,38.*,,//11/2.4998--++/4.-1,$($#&%&()-/8482-/1-53558574','&($*+,+./6..,+)'1.-/0+'1-4(4766-+&&&&%()')*.-0+%*)70.9.//5567<2039664100)/887:<02.*,)/121.1/&-#'&&&&#$#&&.)-++..,421&$),//-(&&&'*'&*''&((46+/.('$)'&'(+*--2.2)--6,7296<<94566<;553/12222.%2.//)%)''%(*&)%(%('%%')((()'++50/42:61210,-&&%&'+-),+-+.++5<87321060/20.0'**(*),3:<05))('&,++0(*$')-00*')4-1945697)+(+(-*2*6.88:26894<;4230.22-/00377/8/))'-3+*13;24467875949+-4656,)-*65//&75&&%')2+,.,07467.35.604(/+4+5//1/274;)/.)**,.(/3./43479<6888+*,'++*1.5:7.079996/1((*:88723-207&$$''1-)1,*-*%*()(+++),*&..2/0:33,+,'(/:+*))++),/26556,.-&+&&)./9+1183663*%$&&),)+060/.()1-4(4(.*-)'+**&&%''%('*%'(./37/1522++*.(*-/511(*%--/2//.778775.,,20)+'((+-*)&)*,,+32(*(+%%%$$%%$(%%&)*-6*-340/.0947476+%&'%-+-8023:71,$)'%+%)&%%'*%)/2.),*,,,,3/('($(--*)-,/*%'+-1)*%'&(((/3/-/-5.--.-/37(&'%%&%*+1.7*.2-,.24489'+-306285:54859433081+(014/.-+)('&'&'('%())$%'%'$('+.&#%#%
@7cd420f3-0716-4172-af68-28f3a0cb9adc ch=453 read=95436 start_time=2019-12-13T03:17:54Z barcode=BC01 runid=2c9cf7bc05858273f10e7d7ec552fc0bd742dc3e
CGGTTACAGCACGACTTCACCCCAGTCATGGATACAAAGTGGTAAAGCGCCCTCTCCGAAGGTTAAGCTACCTGTACTGCAGCCCACTCCCATGGTGTGACGGGCGGTGTACAAGGCCAGGAATTCACCGTGGCATTCTGATCCACGATTACTAGGTTCCGACTTCATGTAAGGTCCGAGTTGCAGACTCAATCCGGACTTCTGACCTTGCCGCACTTTATGAAGGTCACGCTTGCTCTCCGCGAGGTCGCTTCTATAAGCTGTAAAATGCGCCATTTGCCAGCACGTGGTAAGCCCAGGGCCATGATGACTTGACGTCATCACGCTTCCTCCAGTTTATCACTGGCAGTCTCCTTTTGAGTTCCCGGCGGTTGCTGGCAACAAAGGATAAGGGTCGCGCTCGTTGCGGGACTTAACCAACATTCACAACACAGGCTGACGACCATGCAGCACCTGTCTCGTTCCAGGCACCAATCCATCTCTGGAAAGTTCTGTGGATGTCAAGACCAGGTAAGGTTCTTCGCGTTGCATCAGATTAAACCACATGCTCCACCGCTTGTGCGAGCCCCGATCAATTCATTGAGTTTAACCTTGCGGCGTATGCAAGGCGAAGCCGACTTAACGCGTTAGCTCCGGAAGCCACGCCTCAGGAACATTACTCCAAAGTCGACATCGTTTGCGGCGTGGACTACCAGGGTATCTAATCCTGTTTGCTTACGCGGCACCGCACCACAGAGCGTCAGTCTTCGTCCAGGGGCCGCCTTCGCCACCGGTATTCCTCGAATCACCTACGCATTTCACCGCTACGCCTGGAATTCTACCCCTCTACGAGACTCAAGCTTGCCAGTATCAGATGCAGTTTCCCAGGTTGGGCCCGATTTCATCTGACTTAACAAACGCCTGCGTGCATACGCCAGTAATTCGGTCGCGCGCACCCTCCATTACCGTGGCTGCTGGCACGAGTTAATATGCTTCATTTTGATCAATGAGCAAAGGTATTAACTTTTGCCCTTCCTCCCCGCTGAAAGTACTTTACAACCCGAAGGCCTTCTTCGCCGCGGCATGGCTGCATCGACGCGTTATTGCCAATGTTACGCTGCCTCCCGTAGG
+
8-050-)(**&-*',-6/-100)%&01))),,./0-7-/-/6/,+&&')-42+,+1'%((+*&(0,*+/023+')#%')11&580'()1;6-/877675796<:254101&-.71822'+''')-*-/6.126335<:921212-/012://+%'$***''%(++/'*))'&-)((('%)+(#'%%-+.1)6)1,4-2,'+&%)+.%&(')/*.*-371())-),2**'$$&*4,.435540*'&)(&&$$%-**,--%&(('&&))'%(+*/6,)5($%#$'++-)--2-1((,0)),9,4,+*/-,+,,,2/3479:970,-(+''./..*)+/:7.//49/30.-27657/468*..28;56*,)*-/)((,,38657959*,:.:37+43//-+%')+42:331;;54250+,-,014640-+0()%'%'+++,474/7:9:9;.-,-/4-.0136,,,3&%%''(/+,'),.+05510../2*-.2.--,:;::64304/29;1346/((**889<:57-5,&,+*-**+5*8;-85,.///001812-+*3-(1,-(%,575+*+.0.251,&-51/24:70525/0.,1-,''%'%*((/.1&'''0932202/2+*/))/00175352/4-075877:07*)'+'(''('))0)44/)...27699/84)%',(+-7881-/./8412-)042-/1258883;,&')$#$%'&&&&,*--)--$%'&'*-.:956654:874:(*242)283483:9002+0809778;9.02()))&#%('+--*%'+,258;/./,,(.2./+'&++,41719+#'(%-%%*+2682-*.-2./7,&2''+1123.5'76;./0.*0506+**1-&'%-,()-)*,,*'&&0-13''))+1,466543+)'+&((((+,3-)(&*/'*+))%(&+11.0,'+'(-/,8796777162.-.)'-/5/.+(($,-$###$&&(%&%($%&'1469)/-./-4.2,,33+'(+-+((()115/-/8740,))*++51,./036/+,5.5055757<9.+*&)&--0/34201212/+(+'(%))&.($+&(*/*.)&%$&('*550:3-,,.2
