# Supplementary material for: De novo species identification using 16S rRNA gene nanopore sequencing
Source: PeerJ. 2020 Oct 21;8:e10029. doi: 10.7717/peerj.10029 (PMC7585375; doi:10.7717/peerj.10029)
Supplement: Supplemental Information 2 — Contains raw reads. [file peerj-08-10029-s002.zip › pass_fastq_runid_2c9cf7bc05858273f10e7d7ec552fc0bd742dc3e_176.fastq]

@b6332b51-2d4e-4329-aac8-f12498480f96 ch=215 read=48611 start_time=2019-12-13T03:17:53Z barcode=BC01 runid=2c9cf7bc05858273f10e7d7ec552fc0bd742dc3e
CCTTATTTGACTTCACCCCAGTCATGAATCACAAAGTGGTAAGCGCCACTCCCGAAGGTTAAGCTACCTACTTCTTTGCAACCCACTCCCATGGTGCTTGACGGGCGGTGTGTACAAGGCCCGGGAACGTATTCACCGTGGCATTCTGATCACGATTACTAGCGATTCCGACTTCATGGAGTCGGGGTTACAGACTCAATCCGGACTACGGCCTTGCTTTATGAGGTCCTTGCTCTCGCGGAGTCGCTTCTCTTTGTATGCGCCATTGTAGCGTGTGTAGCCCTGGTCGTAAAGGGCCATGATGACTTGACGTCATCCCACCTTCCTCCAGTTTATCACTGGCAGTCATTGAGTTCCAGCCGGACCGCTGGCAACAAAGGATAAGGGTTGCGCTCGTTGCGGGACAGCAACATTTCACAGCACGAGCTGACGAGCAATAATGCAGCACCTGTCTCACAGTTTCAGAAGGCACCAATCCATCTCTGGAAAGTTCTGTGGATGTCAAGACCAGGTAAGGTTCTTCGCGTTGCCGCATCGGAATTAAACCATGCTCCACCGCTTGTGCGGGCCCGTCGAGATTCATTTGAGTTTAACCTTGCGGGCCATTACTCCCCAGGCAGTCGGCTTAGCGATGGCTCCGGAAGCCACGCCTCAAGGGCACAACCTCCCAAGTCGGCATCGTTTACGGCGTGGTTCACCAGGGTATCTAATCCCTGTTGCTCCCGCTTTCGCACCTGAGCGTCAGTCTTCGTCAGGGGCCGCTTCGCCACCGGTATTCCTCGAATCTCTACGCATTTCACCGCTACACCTGGAATTCCTACCCCCCCCCTCTACAGGACTCAAACGCCGGTATCAGATGCAGTTCCCCAGGTTGGGGCCGAAGTTTCACATCTGACTTAACAAACCGCCTGCGTGCGCTTACGCCCAGTAATTCCACATTAAGCAGCACCCTCCATATTACCGCGGCTGCTTTAACGGAGGTTAGCCAGTGCTTCTTCTGCGGGTAACGTCAGTAACCAAAGGTATTAACTTTACTCCCTTCCTCCCCGCTGAAATTAGCACCACAGCCAGAAAGGGCCTTCTTCATACACGCGGCATGAAGCTGCATCGGGCTTGCGCCCATTGGTACCAATATTCCCCTGCTGCCTCAATGGG
+
*'))'00*((*-'-&,((%++9876/.9521339.*+..//-&'(00%&&1.(('*&,.5/.*.2032)'*',03:4-,3,:40%'(22,+--82-(+'((((372'**-,'(+-24.758((-**4,/756:54572/4...7:62347-#%**/601.&('-.298621226.''%'')+,***'0+,0')-1154;625.6.61--.&+%%%$&(*/+-))*'(*&'-),.-+-%''&%(*.-25355054/%++-.1/4;607+,&*+&()-*%'(,76)*48915+3-*,(*-(*)-/*)*(*,-14688+94-)646841(),*+0;4122(33/9*&)+*$(('$34.1%$$6'7-85144426.,*/,3+63:/4**-/*0,2'.*9568771920')$+'(+,/92.+0-'0),//0121+0-&'*/*()*--1.00-02&'+.(*%*%,,:(,%%*'.72(6*5/06///887568.31.1;41.++52825445.159%*%,%$.)/91095,1-2/*/0&()+3'+%$&$/04/7..-./00+/1,....10043/46-(+-++&%0*/,04,.02391,,+('(***)(-0(0'&()/..'-3:6./00,+'%$$%&%')&))-/*+.+1),.')*2657.'-0*)&*0-33500'*()*,4*10,,14:3-/24327'/,1+'+('0)&,'+*+/5)7,''(/8)++97++.,26,'*).7((*698:655.-0.,0180413+0,')').,,,&0327567:5613%&..,2+50524.3;//*-3.2635246635/115.**,13164.01,*,,,.&.-').2.+('%*4)5../9/54726677085/),+-5.-+3,-1'()'-:*+*++,-*)(&'*21357:8:2380232120.('%#'(.-*)-.028+3+%&&,)0)%(&%''+34..3'.*/,,23/3822..(&&$&'/)-%&'+++&&(&++,10825<9855'33221/*/10','*)'10'.)--.704*12,(-/-73/99975;;.().%*,$*&%$&&('#%%)0+&'+*&',*-+1*)/32,,),&*)/)1-((&&'%&&())*7)71//3'2.69/(/**$'&(/(*,/11742(((+0.-1-,(('&*+
@56367caf-02b1-4e69-8eeb-c74173aba448 ch=391 read=46415 start_time=2019-12-13T03:18:12Z barcode=BC01 runid=2c9cf7bc05858273f10e7d7ec552fc0bd742dc3e
CTCCTACGGGAGGCAGCAGTGGGAATATTACAATGGAGGCGCAAATACAGTGCATACATGCCGCGTGTATGAAAGCCTTCCGGGTTGTCAAAGTACTTTCAGCGGGGAGGAAGGGATAAAGTTAATACCTTTGCTCATTTGGCGTTACCGCAGAGAAAGCACCAGCTATCCGTACCAGCCGCAGTAATACGGAGAGTGCAAAGCGTTAATCCAGGTGCACTGGGCGTAAAGCGCGCACGCAGGCAGTTTGTTAAGTCAGATGTAAATCCCGAATAGCCTAGGAACTGCATCTGATACTGGCAAGCTTGAGTCGTGAGGGTAGAATTCCAATTAGCGGTGAAATGCGTAGAGATCTGGAGGAGGAATACCAGTGAAAGGCGGCCCCTGGACCCCGAGGACTGACGCTCAGGTGCAGAAAGCGTGGGAGCAAACAGGATTAAGATACCCTGGTAGTCCACGCCGTAAACGATGTCGACTTGAAGTTGTGCCCGCGGGGCGTAGCCCGGAGCTAACGCGTTAAGTCGACCGCCTGGGAATGCAGCCGCAAGGTTAAAACTCAAATGAATTGACGGGGGCCCGCACAAGGCAGTGGGGCATGTGGTTTGAAAATTCGATGCAGCGCGAAGAACCTTACCTGGTCTTCGGCATCCACGATTTTCAGGATGAGGCCATGCCTTCCGGGAACCGTAGGACAGGTGCTGCATGGCTGTCGTCAGCTCGTATTTACTGAAATGTTAGGTTAGAGAGTCCGCAGCAGGCGCAACCCTTATCCTTTGTTGCCAGCGGTCGGCCAGGGGCATCAAAGGGAGACTGCCAGTGATAAACTGGAGGAAGGTGGGGATGACGTCAAAGTCGTAAACCCCTTACGACCAGGGCTACACACGTGCTACAATGGCGCATACAAGGAAACGACCTCGCGCGAGAGCAAGAAGCGGACCTCATAAAGTGCGTCGTAGTCCCGGATTGGAGTCTGCAACTCGACTCCATGATCCGGAATCGCTAGTAATCGTGGATCAGAATGCCACGTGGATACGTTCCCAGGCCTTATGCACCGCCCGTCACACCATGGAATTGGGTTGCAAAGTGGTATTAACCTTCAGGGAAGACGCTTACCACTTTGTGATTCGCGGCTAGAGGGTGAAGTCGTAACAAAGGTAACCGG
+
((01,/5)8-*1,,-.../00:7,50/2-&*,2555%*++&),)($%&(',)(+&$%))'/0*-/0'-+.))*&'),,2,,&3433**)+21,,*()*'&$'&-57*(.+--+-%%+157//9190/10/-.,123/-+&&&(&,,-48./**)&'(($&,.4.,---.7602*1'&&*)02'0-/+)%$)--)&'+,023''',/05040(*0,0*,*,-15*)$%(''''--+,%.*1034.(-071(1.2*,-1.672'%)++,02+(%'''%,-)&,()..021225512210/,-**+%''()')+*'&&%,,'%%#**../',$1&#&(%*1**1.-33120,+)+,..8-+.*',.*63/72(++,)+*+3,&,0.2*(-2,5+.)+(0725//.-*.-2).2422(')*'&'+4+2.'%'')&-,.1*.0*,),.13;-,10.+,/11)+,/0//5:40101.7433,0+'&'(,,+.1.2+&()131/2,)((%(+-,.0557413-2.8/34641+*'*+),0(+**$/'159/52*03073:;9412160-+)205.-0&497(03*(1-//'((,&0116**)*,%-(..6,%,,,,-/)'(*+,,).*-,.7,-53++*(-0*'),)&$&)+*-022/00,3;:2//,//--++(-0.4233.)*'+88263826,)---'+,024889566988676025.012313'06($&..2670*0+%-+0-,'&'%&&-($%*(*')''&(+-0:-.-,/1*+1($)0',1//0193.*(,%$+/(&($)+)*,'++(+)+-.9<1,0&(+.7:3325*''')*.,068/10001101.5,-.2,+)'%')-(++)),/18-4'%&))310-/,/&00),-)'&%$$''*+0-.'''))*+16776-.+'+))()*7*&*()+/5338887773-*)0332112306..-,-%3).*('(**,,5--,1.*--37())+,0*,,3858,,,+,.050/,-244/..,*.-*/&&)*++**,246660.('-,-(&%$%%((+7+36,*/.32-/3$'')&'((&0407&-),)%$')%&$%+(/,,.-$*4-))*&($&'''))#))-+*+,66;5%&)3+,&'%&))-+,2.///01574:-,5-3:9:3.
@6dc18a5f-70a7-491b-ad92-861571232eb2 ch=410 read=44085 start_time=2019-12-13T03:18:22Z barcode=BC01 runid=2c9cf7bc05858273f10e7d7ec552fc0bd742dc3e
CTCCTACGGGAGGTAGCAGCAGAATATTGCGCAATAGAGCAGCAACCCTGACGCAGCCATGCCGCGTGAATGAAGGCCTTCGGGTTGTAAAGTTCTTTCGGTAGCGAGGAAGGCATTTAGTTTAATGAACTGGGTGATTGACGTTAACTACAGAAGAAGCACCGGCTAACTCCGTACCAGCAGCCGCGGTAATACGCAGCGGAGGTGCGAGCGTTAATCGGAATAACTGGGCGTAAAGGCACGCAGGCGGTGACTTAAGTGAAGTGTGAAAGCGGGCTTAACCTGGGAATTGCATTTCATACTGGGTGGAGTACTTTAGGAGGGTAGAATTCCGATGTAGCGGTGAAATGCGTAGAGATGTGGAGGAGGAGGAATACCGAGGCGAAGCAGCCCGCCAGGAATGTACTGACAACTCATGTGCGAAAGCGTGAGGCAAACAGGATTAGATACCCTGGTAGTCCCACGCTGTAAACGATGTCGATTTGGGGGTTGAACTTTGAGTTTGGCGCCGTAGCGCTAACGTGATAAATCGACCGCCTGGAGTACGGCCTGGGTTAAAACTCAAATGAATTGACGGGGGCCCGCACAAGCGGCGGTGGAGCGTAATGGTTTAATTCGATGCAACGCGAAGAACCTTACCTATAACATCAGAACATTCAGAGATGGATTGGTGCCTTCCGGGAACTCTGAGACAGGTGCTGCATGGCTGTCGTCAGCTCGTGTTGTGAATGTTGAGTTAAGTCGCAACGAGCGCAACCCTTATCCTTTGTTGCCAGCGATTGGGTCGGGAACTCGAGACTGCCGGTGATATAAACCGAGGAAGGTGGGGATGACTCAAGTCATCACTTGGCCCTTACAGTAGGGGCTACACGTGCTACAATGGCGTATGCAGAGGGAAGCGATAGTGCGAGCTGGGCGAATCTCTGAAAAGTACGTCTAAGTCCGGATTGGAGTCTGCAGCTCGACTCCATGAAGTCGTCGGAATCGCGCTAATCAAATCAGAATGTTGCGGTGAATGCGTTCCGGGCCTTGTACACACCGCCCGTCACACCATGGGAGTGGGTTGTACCAGAAGTGAATAACTTAACCTTTGGAGGCGTTTACCGGTATGATTCATGACTGGGGGTGAAGTCAACAAGGTAACCGG
+
*).,++3.6,*.-%*+-*.+&-&2,03402053;4'-$-()&*('.50.*(*)*-.286;968441678<97/*+()1191.(,)4*.0;905;6/66-..,'(+,*,,,//53',0*%--:7.81)*732%-)**,22113.2/...0/7/.0/'+*&(#&%,+11273524-.+484321,6.'&%$$(*&%'$&%''+.+/1031.-118:;6978//).(+1/.16564488&4.1.100,38/,,,,/./.0,-+.-+-)*,--3,*,.11-+-/.-.--0()'*,+//073)&&$&*+1'%'('')*.3<,+0.(/3*-,*+-/*/)&$++((+,0884-41*)//0,(&%,++-1,*.+&+'&'%)('*-2--),1$%$&'*(0-&$,&$+.---)1****)(&&(,6152140&&((+,52.(**),645587/.7-/17./3/+*7.-+0+.(',.02568:+,,*+-0;4174/*,.2*/0/45+((&()57;7(1/028010-*$')/55555776;7422-2-'++)+(''(&.-71-$$&.,41;;458:6820,/,7.:9:+3782+41*,(*&)%,*)&)00,*'')****+&.28643432./103-4-*,*-2.13.()&'.2+)-##$''0-,/-,0614****-,+.(,,+2-769678**1,1,-64153656,-3458:11--.857-,+++4%532377617/,++-,,/3.)/4:6:215(*+-5,,3446799;.10-.300:3-3-+.-)-,/(1(*5644499.60,*'&)(-579:-3.-.2-,,0//92.0/-/.*0+13*,-)'&)+-)*-++--*&''-)-10**)**+3%,38//.++&)(0287.4384.:/..45&510--1(++..---,.9681/6525-(,*+8+,')'&)45.,.15144310..-(3-,1,/)%)+,)**'%)+73+.-+*&((++(*)*+/)4(2-.03((**()&./0-//459865;3.++)).//--0107'-526''(-.,..,+-3-16,.,++++695724-+&/)422916307,'(**+%&21*)&%%-()&(-.-1-+.,26;,***(.,448889:887672/,5/))+/-()(&%',3)1/426153
@2f93cf4e-df78-4146-b2d7-e9307abd86f3 ch=282 read=52406 start_time=2019-12-13T03:18:16Z barcode=BC01 runid=2c9cf7bc05858273f10e7d7ec552fc0bd742dc3e
CCGGTTACCTTGTTACGACTTCACCCCAATCATCAATCCCACCTTAGGCAGCTCCTTCCCTTGCGGTTAGGCCATTACCGGCTTCCGGGTGTTGTTATCAACTCTCGTGGTGTGATGACGGGCGGTGTGTACAAGGCCGGGGAACGTATTCACCGCGACGCTTTGATTCGCGATTACTAGCGATTCCAACTTCATGTAGTCGAGTTACGGGCCTTCTGAAATCCGAACTGAGAATGGTTTTATGGGTTTTGCTTCACCTCGCGGCTTCGCTTCCCTCTGCACCATCCATTTGTAGCGTGTGTAGCCAGGTCATAAGGGGCATGATGATTTGACGTCATCCCCGCCTTCCTCCAACTTGTCACTGGCAGTCTCGCTAGAGTCCCAACAATGATGGTAACTAACGATAAGGTTGCGCTCGTTGCGGGACTTAATAACTTTATCTCACGACACGAGCTGACGACAACCATGCACCACCTGTATCTCATATAGCTATCTCTCCATCTCTGGAGCCTTTATGAGTATGTCAAGACCTGGTAAGGTTCTTCGCGTTGCTTCGAAGATTAAACCACATGCTCCACCGCTTGTACACGGGCCAAATCAATTCCTTTGAGTTTCATTCACGGAACGTACTTTCTCAGGCAGGTACTTATTGCCGCGTTAACTGCGCACAAGACTTTGACATCAACGCCAGGTACTCATCGTTTTGCAGCGTGGACTACTAGGGTATCTAATCCTATTATTTGCTCCCCGCTTTCCGGGACTGAGCGTCAGTTGCAGGCCAGATCGTCGCCTTCGCCACTGGTGTTCCTCCATATATCTACTTGCATTTCACCGCTACGCGCTGGAATTCCACTCTCACCTCTAGCTGCCTGGTTTCTATGAAACTGAAGTTAAGCTTCAGGCTCACCACAGACCCTTACTGCCGCCTGCCCCTCTTTACGCTTAATAATTCCGGATAACGCTTGCCACCACCATTATTACCGCGGCTGCTGGCGGCGTAGTTAGCCGTGGCTTTCAGCAAAGAAGTACCGTCACTCGGCTACCATTTCCTGTAGCCGCCATCCTTTATAACCCAGAGTTTACAATCGAAACCTTCTTCCTTCACGCGGCGTTTTGCTCGGTCAGGGTTTCCCCATTGCCGAAATTCCCTACTGCTGCCTCCCGTGGG
+
10.3/:/3424/-8,--+34:5+575)4-677557:385))6005**)((&'*996597+22*,&,3-'/1.)'('(,1-.,.10'21,,-.0&++.0/3,..//.&1).020++')*.+*0++5-/0,0449:*576,1-('())**.0-,0)()*1*#')+1-.174/010.7.00%2110451*.)+012.--...6722041+1*/110.+)&#2&)+-0-/631/*&(+,1.88;,-/1<26::,+167664:43(((-+3;1,,4/08--1//.,.80996.-30+-+*-()*-+*')*)'(100-/0/+,732.0./0/,08-)+84779/;14.,.41832*.,/)(('(-310.00+,./.454473/01259/,*))4.01/6/.646668/.-.2)1/4246476973;32.;:6/6,2+))''$&&(),'*&)*(*(//.320/./1187267011345:365/,-+*076+//1'777863432351/574122%'+'&%#&+**---1*-.,+--0776:/:1'04:57;:23-14(+/:1--/,(3(::836/000./037236(*2+./*.%).6*-()--..)1-9-+,-,**00:40054.%(**',.,43**')',-.383$-%'&')&(&.',('*'((0*%%%%%)$%'+%'*115-(&$$&)+0&'%%'.*--21/33/8-7*%'&.-//090/3/56)64/422/&(-&&/+**+&-+*%**133.&**6//0/81+,3-,,-,685590**+-02/'-3345:9842.3.01;98797,.0;:955:22465622+'%$#%%)('%(,218:3/-.*-0402-5&+)$$()+*%(*+,,+,/0*0.+-50:8.)&((*&%%%&'+(*+4)(*,9511+),'(,*$$)-026,+*&%'%*-,4:2*35.*+)-5/)+((,&0*.77:;43455:8/0,+),*2/,1/%%'%'')7957<743523581:/,)&(*-.63800.4/2172278*(&(/6.((,*//67544-./--.*,'*1.2;7/6.03223715)$'(('4/,//1,*(*(.(-72+/.+-(&+0/.10:1682..31&+'(*)(*,61-',/2,96/%(./0<3/484)17-1/-/23+5+4*&%'(),--+()/2()6%/)
@20afd48e-7976-43ad-964b-82dcb3f7b194 ch=349 read=49118 start_time=2019-12-13T03:18:39Z barcode=BC01 runid=2c9cf7bc05858273f10e7d7ec552fc0bd742dc3e
CTCCTACAGGGAGGCAGCAGTAGAATTTTCGGCAATGGGAAACCCTGACCGAGCAACGCCGCGTGAAGGAAGAAGGTTTTCCGGTTGTAAGCTTCTGTTGCCAAAGGAAGAACGGCGGCTACAGGAAATGGTAGCCGAGTGACAGTGCCACTTTATTAAGAAACCACGGCTAACTACGTGCCAGCAGCCGCGGTAATACGTAGGTGGCAAGCGTTATCCAGGTGTGGGCGTAAAGAGGGAGCAGGCGGCAGCAAGGGTCTGTGGTGAAAGCCTGAAGCAGCACAGTAAGCCCGCAACCAGGCAGCTAGGTGCAGGAGAGGATCGTGGAATTCATGTGTAGCGGTGAAATGCGTAGATATATGGAGAGGAACACCAGTGGCGAAGAAGGCGACGATCTGGCCGCAAACTGACGCTCAGTCGAAAGCGTGGGGAGCAAATGGGATTAGATACCCTAGTAGTCCACGCCGTAAGCGATGAGAGTACTAAGTGTTGGATGTCAAAGCTCAGTGCTGCGGTTAACGCAATAAGTACTCCGCCTGAGTAGGTACGTTCGCAAAATTGAAACTCAAAGGAATTGGCAGGGGCCCGCACAGCGGTGGAGCGTAATGTGGTTTAATTCGAAGGAAGCAGCACTTGAAGAACCTTACCAGGTCTTATTTATGCCATAAAGGCTCCAGGATGGAGGAATGGCTATATGAGATACAGGTGGCATGGTTGTCGTCAGCTCGTGTCGTGAGATGTTGGGTTAAGTCCCGCAACAGGCGCAACCCTTATCGTTAGTTACCATCATTAAGTTGGGGACTCTAGCAGAGACTGCCAGTGACAAGCTGGAGGAAGGCGAGATGACGTCAAATCATCATGCCCCTTATGACCTAAGGCTACACACGTGCTACAATGGATGGTGCAGAGGAAGCGAAGCCGCGAGGGTGAAGCAAAACCCATAAAACCATTCTCAGTTTCGGATTGTAGTCTGCAACTCGACTACATGAAGTTGGAATCGCTAGTAATCGCGAATCAGCATGTCCGCGGTGAATACGTTCTCGGGCCTTGTACACACCGCCCGTCACACCACGAGTTGATAACACCCAGAAGCCGGTGGCTAACCACCAAGGAAGGAGCTGTCTAAGGTGGGATTGATGATTGGGGTGAAGTCGTAACAAGGTAACCGG
+
+231/23)03+)*-+/16469.*,)*57.2(0,*)*)1,'-+,7,*.399665658702;33887+5--0+)-.-3.:75/,*,--*+-+$*3.543.0$&')31).*)+0/-,7,..-,-0-2..3/,2.../36''))+-/%)*&'%#%)3/*.0/)%*+%1+%*00--,.,,25366;;642/&58*-&0/5+,,323/4../4-0:.1728*),)&/,,(.+4522308.*(+/,'+,*05136)&*)+(166001665954157./82802,,(%)%%&%/-:(17)%%*(*7..5400//,,*++-,01'&'(2/1536,'...00,0,1---..3885)17*,1:90///.3.2541+))',/.384/22675--+&++.748:810/,))&&&%*%''-,..0/334/447&(*,)*778;:+&()*6/,'-1'-.*,2976;()(22-445.)+*/5.34,$(*',+*(%('*,3231235<5;59.3.(4-+,,:378-+*(+&2.&+(().,0.2200+./4956:77/./++((+:88;4(/),,+,++*55+,638.,-)+.,'+)%-0/--7,)+,,-(*+/./-)-0(--*+(**53;977785,*)*'+),./'-%&&#$)-'*32425..7*+&)$/&%).+'+%&%''+-*-.,,3&(/64798,,)'-3293334399967321,5,*)''*.2488134.0.(*+-:797786556+-1675%,/.1300088,+1151(-*+06/2/92--,-.549425659<210*,5//-.5/9:0443/+'(((((',..'1614445441./07-),'')')(*(-2557860003),..8724&,75.+:2,++6+&&*-10552,+()'+&((*+1-,3/.356888.,+,(*-)0.0.+--*.+*,4+,*0,**,997-75++,9:06;::9332)/3:)+0/*-6/418988909/..3-**,,,.1+*--+:/8-6/-%&+-12/7//+1.0;79-./1/,-/+)(''''+686657;878.679241//.0.,).61377-24454531401/.,+++10/%('(%%(,)*5-/*%*--/763%1'.,+1-1*')&).'*+,+/)0/6://5-./--*5+17;5-,3,,+513:6168+401:7;31
@59706f5f-b04c-405e-9735-d8f780277b85 ch=503 read=77880 start_time=2019-12-13T03:18:39Z barcode=BC01 runid=2c9cf7bc05858273f10e7d7ec552fc0bd742dc3e
CCGGTTACTTGTTACGGCTTCACTGATCATGAATCACAAAGTGGTAAGCGCCACTCCCGAGTTAAGCTGCCTGCTTCTTTGCAGCCACTCCCATGGTGTGACGGGCGGTGTGTACAAGGCCGGGAACGTATTCACCGTGGCATTCTGATCCACGATTACCACTGGCGATTCCGACTTCATGGAGTCGAGTTGCAGACTCAATCCGGACTACGACGCGCTTTATGAGGTCGCTTGCTCTCGCGAGTCGCTTCTCTTTGTATGCGCCGGTATTTAGCGCATGTAGCCCTGGTCATGGGGCCATGATGACTTGACGTCATCCCGCCTTCTCAGTTTCATCACTGGCAGTCTCCGCTGAGTTCCAGCCGGACCGCTGGCAGCAAAGGATAAGGGTTGCTCGTTGCGGGACTTAACCAACATTTCACAACACGAGGCTGACGACAGCCATGCGGCACCTGTCACGGTTCCCACGAAGGCGGTTCTCATCTCTGAAAACTTCCGTGGATGTCAAGACCAGTGGAGTTCTTCGCGTTGCATCAGATTAAACCACATGCTCCACCGCTTGTGCGGGCCCAAATCCAATTCATTTGAGTTTAACCTTGCGGCCGTACTCCCCAGGCGGTCGACTTAACGCGTTAAGCTCGGAAGCCACGCCTCAAAGGGCACAACCTCAAGTCGACATCGTTTACAGCGTGGACTACCAGGAGGTATCTAATCCTGTTTGCTCCCCACGCTTTCGCACCTGAGCGTCAGTCTTCGTCAGAGTACGCCACTCATACACCGGTATTCCCTCAATCTCTACGCATTTTCACCGCTACACCTGGAATTCTACCCCTCTCTACGAGACTCAAACGCCAGTATCGGATGCGGTTCCCAGGTTGGGCCCGGGGATTTCATCTGACAACAAACCGCCTGCGTGCGCTTTACGCCCAGTAATTCCGATTAACGCTTGCACCCTCCGTATTACCGCGGCTGCTGGCTGGAGTTAGCCGGTGCTTCATCTGCGGGTAACGTCAATGAGCAAAGGTATTAACTTTACTCCCTTCACTCCCAACTGAAGTGCTACAACCCGAGGCCTTCTTCATACGCGGCATGAAACGCATCAGGCTTGCGCCCGTTGTGCAATATTCCCCACTGCTGCCTCCGTAG
+
4-(-26+))(),(&+.(-.61-.()%,0&*'(,,,++.0'((*353.---80+,-13.+)-+71.*./'2/,')+/+540*,-)08(*,03,&-,-0///410:92.0*+*)**-26,-3--0./,./.040/+0'*+$,--.6842203,')).11+.)%')%12749:02()+080440-)*+4++34955((77886:0:+9-673+*/.132&0/03&(&&((**'',*&'*++)'&''('..02738364/+.-/,0.54'$+&*,-'((%,'*()'+0;00557624%+332990.//./.-/,//,123*8.(%,&*+/*,.509-'',.)2/20/,38613'((0/.41020+./2.756/($%*(---324(64651../-*++-/3176333962/6+1))(%%,-2;75352(/+,(*(4/3444753//0305)/+/.-5000.*$')1057.+$()+.,1/*&/+.11',,--(')28738;66457;:94331/-058-+*).&)7227<4121.5---./**,8+;;;:<2221)0124/271223./0.*3,053)-)*,'/,19519;9,-.2;:08245421,35508001/785,/65,06300/232510/.),,(')+9&,+*'-/)+,0736)80-76.,+.53,/2++)..2'1/-.(),2%,)/./233001/28+41)*)).01/11/27664<3-0.2..**-++/:1/,/.280.)&&*-0/10--*+)*+&&''&$((-4$&')&%$''070534425/''($&%%&''$*)+%08:.3/45.17+--..+-1*0+3/7-10,+')+,))..(0+18801+*(,4*/../5%0/33:'8748-++2/6-,..//),10/*08421./-,+(-01005.4-243467660-)-')&+*51*&&&)/4447)+/5/5102/5-.,2:6046).0,3/26212212:7511*&).'&-**),.'(*'),5099774,-/++.0.+//04-,+**5:-,.-,*/-)+073-/.2:,6;4&''2/+'%*+(--(*-16+/+'-,*('**586:66<846,-),+,*%(&()()+--03,230/7*-1/8.$**%&&*'5*-/4/0-+*21/22011.05+.(2
@7fcb4aba-2c15-48b9-abd0-8975c60691e9 ch=344 read=18117 start_time=2019-12-13T03:18:37Z barcode=BC01 runid=2c9cf7bc05858273f10e7d7ec552fc0bd742dc3e
CTCCTGCAGGAGGCAGCAGTAAAGGGAATTTTTTTCAGCAATGGGAAACCCTGGCCGAGCAGCATATGAAGGAAGAAAGTTTTCGGATTATAAACTTCTGTATAAAGGAAGAACAGCGGCTACAGAGTAGTAGCCCAGTGGCAATGCTATTAAGAAGCCGCAGCTAACTACGTATGTACATGCGTGTAAGAAAGCGTTATCAAGATTATTAGGCGTAATGAAAGAGGCAGGCGGCGGCAAGGGTCTATGGTAAGAGAAGCCTGAAGCTTAACTTCAGTAAGCCATAGAAACCAGGCAGCTAGAGTGCAGGAAGGATCGTAGAATTCCATGTGTAGCGGTAGAATGCGTAGATATATGGAAGGAACACCAGTGCTTGAAGGCGACGATCCTGGCCTGCAATGACGCTCAGTCCCAAAGCGTAGAGAACCAAATAGGATTAGATCCCCTAGTAGTCCACGCCATCAAACGATGAGTACTAAAGTGTTGGATCTCAATTTAGTGCTGCAGTTAGCACCAATAAAGTACTCCGCCGATGAAGTACGTTCGCAAAGAATGTTAAGAACTCAAAGGAATTCGGCGAGAGGCCCGCACAGAAGCGAGTGGAGCATATGGATTTAATTCCGGAAACAGCATGAAGAGACATACCAGATCTTGACATACTCATAAGGCTCCAGAGATGGAGAGATAGCTATATGAGATACAGGTGGAGTGCATGGTTATGTCGTCAGCTCGTGTCGTAGGATGTGGTGTCCGCAACGAGGCGCAACCCCACTTATCGTGAATTCACCATCCCATTAGGGTTAGGGACTCTGGCGAGACTGCCAGTGACAGAGCTGGAGGAAGGCAGGGATGACGTCAAAATCATACATATGACCTGAGCTACACACGTACTGCAATGGATTAGTGCAGAGGAAATGAAAGAGCCATGAAAGTGAAACAAAGACCCATAAAACCATTCTCAGTTCGGATTGTAGTCTGCAACTCGACTACATGAAGTTGGAATCGCTAGTAATCACTTGAATCAGCATGTCATGAGTGAATACGTTCTCTGTTTATACACACCGCCCATCCGCACCACGAGAGTTAATGCTTACGGAAGCCAGTGGCCTAACCGCAAGGAAGGGCTATCTAAGGTGGGATTGATGATTGGGGTGGAAGTCATGGCACAAAAGATGACCGG
+
')/60%2.+0()-../1//40*()*((*)28982-+&,-06'&(''0//5(&&'.-&)'))%(%$$%%+0.1/.'+/*('0/--%,&6(007/&,5.2---(+15(+(*/'))*&'&&,+-032--)-+.+)*+,+'+,.*)()'$%'(0-3*),)(*+%&%&&','((*)$&#$#%&'%'%&()*'++&)&%*)*,/.-*')&(',&,*(0+($))/+&+*)(&+).+-+('((&-*/,'/5120*0.300'&(%),*011.2/)'&%,&)2-/,)..5$'),/-.)+-,/610+*,-.0)*)*)((,-*)*3,14+1&*'.*1-1,-+1./+.))*)(+/./----3(*.24/237,*)*'/.-42013,&'''))*-.2572324.(+052.+,,))+,+&)(/,+0*,(,50)+)-+.+,)'*'7:*+$'*&/,*()*)-*'*)&2**,20,/235%,(18:.---&&&)*--03*).-.2+2,/&*+*)&)(''-*+)(+)+07/%.%,%/*./1+%*(*+34)*'&&*),)()0/47:3,--2()-4.&,*,)&(%+34./)((%&))(*(%'')%*)+.)%'&&&%*)('&%%'+.()'(*'.)0%21-)2+2*'''*))+2+2,))-1(*-.0*,))+()*/3-6...2-%**+,..4(7./0'()*+,::6**))+8*67768553-51326-*'+')&()+342,.++&,)+.,.-%()+7/5'/0(('()3*'(&&%%&)/'++&+&$0.-+,1-303)%$(***)'+)&)*+((-+.,0,($.('-,(.-'-14,2654//-'(,/6640-(+,*('(&&)*322*,*&&(((%'--335,1&./,20-&('&)2'+))+1550'&)*+02/-&)+.210+*/+,6-*.%'))&(%)&)&*+(((*/)&-'15&')*'''('*+&)/4,&*/4.('(+)+*253:412214<206+5,'+,-0.+()))')*0-11132535.-5.'/%*)&&(3356231/+,//+6--.-.0)2)//%('''*((7547214.-')%,2/)*(()+-.2&()''--,)+,/1*,+'*&'.)&&)&(,)%+$%%&%&,)11103-+/*-(#,&5(4)/*,(*+/43(0*)&*'/.*1,+,**),-())*)&)%%$%)%.&%(&'.56,+-/4*73')
@334337fe-74b2-40b1-bb28-444b19d6b9da ch=85 read=62931 start_time=2019-12-13T03:18:38Z barcode=BC01 runid=2c9cf7bc05858273f10e7d7ec552fc0bd742dc3e
TCAGTACTTCGTTCAGTTACGTATTTGCTGGTGGAAGGTTGTGAGTGTCTTTATGTTAACTGCGCTGTCGCTCTACTCTTCCCGGTTTGCCTTGCAGGCTGCCCGTGTGAATCACGAGTGGTAAGCGCCCTCCGGTTAAGCTACCTACTTCTTTTGCAACCCATACATGGTGTGACGGGCGGTTATTATTCACCAAGGCCCGAGAACGTATTCACCGCGACATGCTGATTCGCATTGCTGGCGTTCAACTTCATGTAGTCGAGTTTGACTACAATCGAACTGAGAATGGTTTTATGGGTTTTGCTTCACCTCGCAGCTTCAACCCTCTGCACCATCCGCTGGCTGGTCGCCGAGGGCGTTTGACGTCATCACCTTCCTCCGGCAATGCAGCGGTCTCAGCTGCAAAGTCCCAACTTAATGATGGTAACTAACGATAAGGGTTGCGCTCGTTGCAGGACAACAACGCATCTCACGACTTACGAGCTGACGACAACCACGCCACCACCATCTCATATAGCTATCTCAATATGGGGCCTTCGAGACCTGGTAAGGTTCTTCGCGTTGCTTCGATTGACCGCATACTCCACCGCTTGCGGGCCCCGTCATTGCTGAGTTTCATTCTTGCGGGCATTACTACTCAGGCGAATTACTTATTGCGTTAACTGCATGCAGACTTGTTATCCAACGCAAGTACTCATCGTTTACGGCGTGGACTACTAGGGTATCTAATCTGTGCTCCACTTTCCGGGACTGGCGTGATTGCCAGCGACCAGATCGTCGCCTTCGCCACTGGTGTTCCTCCCTGTCGCATTTTGCGCTACGCGGGTTACGTCCTCTCCACCTCTGGCGCTGGTTTCTATAGCTTTACTGAAGTTAAAGCTGAGCTTTCTACAGACGCGCGCTTGCGCGCGCATCCCTCTTTGCTTTAATAATTCCGGATAGCAGCGCTACGTATTGCGCGGCGTGGCTTTTCAATAAGCCGTCACTCGGCTACCGTATAGCAGCCGCCGTTTAATCGCTTTATAACAGAAGTTTGTCCGAAACCTTCCTTCACATGGCGTTGCTCGGTCAGGTTTACATTGCGGCAGAAAATTCCCTACTGCTGCCTCCG
+
$#%$&&./63..3:2/5.%,14&31''$%+'&&%%'(*&')'%%'&*+-084&))+4,.+(')%(*1486663,*)*+047((+2)1)&(&(&$#&+('1%()'&''%'(.)*&)$'')-,0*2*0040)(*+(.(354-0//2/++,+455;<7,4.&,41+()*))/10./0477;85'.04.,2*(*%%*'30/,40*))*-*-1771<100613//.)//745,5'&')&)/('(%'#%,/'('()/.,-(*)134**./2$(*/-..2:45/0--))%*%)',/:;;'+-&413;;*,-7.7.075:3+**))-'&$.31.14+*),-.00$$##%%$'*(%$&)/&$0)(%&'0,,-101((*+*.2-110'*++%$&)'$#$''*...-/%%%$#&'+*+1360/5+/./.00/+1)+5942586233/)/./+8-0088874:33%810)/0,/50*./11-)%'''()/+/*)--*+&('&*.2//%'#&*)--$%%'',,-(+,0(./1--,)*&&$%&'**+/%&%##'(-/6-.8620072<1022297242--0((%-$&&)&$'*-%002204-,,2,&'*-+.,)'&(((/0+-.$%..;..18;.7...*)&.')(()+(')-)+67&(+,-*,/0-.2-0-.3-2,103('&*+./,0,)/)*).0/++%*%%&*,-+++,,16;9/-0/./:93331)'(&/3../13'(*'&%$&#$%(%$'/500+-49,-*-.*(''%0/,..%)&)%/0--/665544804/0/:97563:899/2((0)$%#%&$&%))'''('%'#$$#%'%+&$'&',2--)+*$'-+.((++%*').,63+*),)&)**''*++))(*)(+)&((&&0147.*&&)*-3*&'&'('%#%'),.+(('#+(%'&-,&%&'(',3,,'46-/+-).-(,%(*((($'&))/+*-/%''%'/02+/55+*.+/0,%)'&)-*,-++*),&)$$#%%)(**-06247216)(&')&(&&((*.+/,(+))/.1*..'(.4)(&''+5,90++&&)4*+-.**)((,-2--3()%#$%(/+.%&$$%.5986239,),10,-()+)'5*%
@18e31c5a-fa35-44ad-a897-d6396dbf1319 ch=430 read=65124 start_time=2019-12-13T03:18:49Z barcode=BC01 runid=2c9cf7bc05858273f10e7d7ec552fc0bd742dc3e
CCCGATTTACCTTACGGCTTCACCCCAGTCATGAATCACAAAGTGGTAAGCGCCCTCCCGAGGTTAAGCTACCTACTTCTTTGCAACCCACTCCCATGGTGTGACGGGCGGTGTGTACAAGGCCCGGGCAATATTCACCGTGGCATTCTGATCACGATTACTAGCGATTCCGACTTCATGGAGTCGAGTTGCAGACTCCAATCGGACCTACGACGCACTTTATGAGGTCACTTGCTCTCACTTGAGTCGCTTCTCTTTGTATGCGCCATTGGGCACGTGTGTAGCCCTGGTCGTAAGGGCCATGATGACTTGACCTCATCCCCACCTTCCTCCAGTTTATCGCACAGCAGTCTCCTTTAATTTCCCAGCCGGACCGCTGGCAACAAGGATAGGGTTGCGCTCGTTGGGACTTAACTAACATTTCACAACACGAGCTGACGGCAGCCATTACGGCACCTGTCTCACGGTTCCCGAAGGCACATTCTCATCTCTGAAAACTTCCGTGGATGTCAAGACCAGGTAAGGTTCTTCGCGTTGCATCGAATTAAACCACATGCTCCACCGCTTGTGCGGGCCCCGTCAATTCATTTGAGTTTTTAACCTTGCGGCCGTACTCCCCAGGCGGTCGACTTAACGCGTTAGCTCCGGAAGCCACGCCTCAAGGGCACAACCTCCAAAGTCGACATCGTTTACGGCGTGGACTACCAGGGTATCTAATCCTGTTTGCTCCCCACGCTTTCGCACCTGACGTCAGTCTTCGTCAGGGGCCGCCTTCGCCACCGGTATTCCTCCAGATCTCTACGCATTTCACCGCTACACCTGGAATTCTACCCTCTACGAGACTCAAACGCCAGTATCAGATGCAGTTCCCAGGTTGAGCCCGGGGATTTCATCTGACTTAACAAACCGCCTGCGTGCGCTTTACGCCCAGTAATTCCGATTAACGCTTGCACCCTCTGTATTACCGCGGCTGCTGGCACGGAGTTAGCCGGTCTTCTTCTGCGGGTAACGTCAATGAGCAAAAGGTAATGCTTCTCCTTTCTCCCGCTGAAACACAGCCAGGGCTTCTTCATACACGCGGCGAAAACGCATCCGGGCTTGCGCCCGTTGTGCAATATTCCCCTGCTGCTTTCCGTAGGG
+
10')(.0.(+)+'%(*+.2466/985*.03'.+-76304.-*(,.2.40(*.8:6/2+)(**+5956/21037/./:<4291*0.-18-')'.*)$++--+***0)-57651//,01597759-*/10*-',-3;646917.63/593110,*&(),18.0.---,*15/*))//704670***++-229330///-2'4*14(8.66,+,2++()$..19331.0+'%$(+4,.,-+0'''&)(..0/235143197./044879;64.()('%(1212.-('*,,.04893.41*374:77100.,,,/-+.(*+75289--1/3403--.+-0;++,9(-&%$(+(23352*02,2009021**+32*229;8787;764/45)5-35+753:.3)+-:3834*5.*'&+)*'+/.-48.-/017534127778891,2.+/7-0,)/&.,**2*+//)+*,/9:.78-)*''*)()*,2-1146676,*,-...1718568;99700-.-13;07//2.142;8680(-+-400122//.6-8;8:9&'&-,1240,4+(*1.11,+'0,/93)%./5::<9029721419<8/.8.,0,*+7574//..+764+26:96:84/../140320+'5+/03020,+,$*.')&,209571972032343+5,0/*+55229476+/1--3376699:622109,1,'((*)0.9323/1/4-*,.19:/),+-07:113.294330549013:9:9577+.6-)0/())+127:9-07)7245333/.+++26556657796:<;97983./*+(/:57637371'%+-+/2+,.625676/,2&%%)'%*-.::335638789;380)/88;656/6*,593+74,-/,/642-3.9/26/'-3/39679693/**,.-*/.91*(**-44;,10-6.8.91023-//1881175814205;8/4/..47312,))++&(+/+*)&'&+)1658;81/,-0-*-38649(7,--+0-3/(.*,'%)%'(+),,%%++,.460+5..('$$$%&&-'$'&$$((%'/&$((*(,,/+('&&-.))%()-/'39754803046*(2,+-5,5+**:*880'(')(()-05,30,(+**
@6e43c651-8ec8-4e0d-96bb-493bc902033e ch=180 read=92665 start_time=2019-12-13T03:18:46Z barcode=BC01 runid=2c9cf7bc05858273f10e7d7ec552fc0bd742dc3e
CCGTTACCTTGTTACGACTTCACCCCCAATCATCAATCCCACCTTAGACAGCTCCTTCCTTGCAGTAGGCCACCGGCTTCGGGTGTTATCAACTCTCGTGGTGTGACGGGCGGTGTGTACAAAGGCCGAGAACGTATTCACCGCGACATGCTGATTCGCGATTACTAGCGATTCCAGCTTCATGTAGTTGCAGACTACAATCCGAACTGAGAATGGTTTATGGGTTTAGCTTCACCTCGCGGCTTCGCTTCCCTCTGCACCATCCATTTGTAGCACGTGTGTAGCCCAGGTCATAGGGGGCATGATGATTTGACGTCATCCCCGCCTTCCTCAGCTTGTCACTGGCAGTCTCGCTAGAGTCCCCCAACTTAATGATGGTAACCCAACGATAAGGTTGCGCTCGTTGCGGGACTTAACCCAACATCTCACGACACGGGCTGACGGCAACCATGCCTGTATCTCGCCCTGGCTATCTCTCCATCTCTGGAGCCTTTATGAGTATGTCAAGACCTGGTAAGGTTCTTCGCGTTGCTTCAGATTAAACCATGCTCCACCGCTTGTGCAGGCCCCGTCAATTCCTTTGAGTTTCATTCTTGCGAACGCTGCTCAGGCGGAGTATTACTTATTGCGTTAACTGCAGCACTGAACTTTGACATCAACACTTAGTACTCATCGTTTGCAGCGTGGACTACTAGGGTATCTAATCCTATTTGCTCCCACTTTCGGGACTGAGGCGTCAGTTGCGGAGCCAGATCGTCGCCTTCGCCACTGGTGTTCCTCCGCTATGTATCTACGCATTTCACCGCTACGCATGGAATTCACGATCCTCCTGCACTCTGGCTGCCTGGTTTCTGCCAGGCTTTACTGAAGTTAAGCTTCAGGCTTTCACCACGGACGCCGCGCCGCCTGCTCCCTCTTTACGCCCAATGAATTCCGGATAACGCTTGCCGCCTACGTATTACCGCGGCTGCTGGCGTAGTTAGCCGTGGCTTTCAATAAGTACCGTCACTCGGCGGCTACCATTTCCTGTAGCCGCCGTTCTCCCGCTTTATAACGAAGTTTACAATCCGAAAACCTTCTTCCTTCGCGGCGTTGCTCGGTCAGGGTTTCCCCCATTGCCGAAAATTCCTGCTGCTGCCTCCG
+
84-2--65/6%+,)*./53933/769)0-3448748/77()1../-015'579836:8.3,),$'',587415*.++/79-872115225270/.,-%2(5/56507'-688944402/.26,,+/1()-.77689986/44133755667;8..-,-38/:-,-11/3428,3(''(1410221.419*.'**-400.811.,/788//++6..78:<,/09657-&%&-400385/--+.-.9.//9+9.(*00,,-/-3<96369-+*,-.+1///.-000+7/)+30004/(188321---,++.752/2,.29608<.,3::18,,0'$'&(*,.*//-7.++/./44464///.-567,-0,.3/5021:990/+/,),.)'(,-'.208/.*--/067,-.710+6+7*02)+/-//343-15//&*(+4456676'6758<81-.1),276415%%''+,0/0196765464567865-*+46299236,-..27890,.124.())*5+5+;89;:76426'/051%%-9,<<:49500477614/.//1++*,$,(253(&),.749.),383249<<9899,,,(()(,'&'''135(('12/**((&-),.4/.;///7:7:699;7773577950120-.2825*0*')-))+5,//0029-84-&(&-.0;::150)//-.10301385:6331'3.(',,*,)%)+2//*515443&/.+299491:.-&1',02.0276363-673:6&&&'+014756;96545&%'%-$&%''+*,/731;1-%)+-.022$0$&'+--5//&()+.6),-,,43,.++)%)+/0//-/65:9/-''%$($%,'(&.*+'('+845+-047)382/9///2.-.(5+*(*&#'*+659:710.17/-0572.20.+',2-&/(3/2442.,+3-.-.1+01(.0//16875:017003546689564101626-,.6./1-'+-(%+,//4&0+/9789.030*,*(,,025;46:433,,,-)-,.16180,)(3+).-0-*+,'/&&/()49,-3//2*)/69878794274480.)).23-20-,14/;6;/9551;008891,.--5,,205342716578778511-26+
@0f77e56b-1a6a-4b43-b43d-79167f7a0421 ch=246 read=72585 start_time=2019-12-13T03:18:56Z barcode=BC01 runid=2c9cf7bc05858273f10e7d7ec552fc0bd742dc3e
CCGGTTACCTTGTTACGACTTCACCCCAATCATCAATCCACCTTAGACAGCTCCTTCCTTGCGGTTAGGCCACCGGCTTCCGGGTGTTATCAACTCTCGTGGTGTGACGGGCGGTGTGTACAAGGCCCGAGAACGTATTCACCGCGACATGCTGATTCGCGATTACTAGCGATTCCAACTTCATGTAGTCGAGTTGCAGACTACAATCCGAACTGAGAATGGTTTTATGGGTTTTGCTTCACCTCGCGGCTTGCAGCTTCCCTCTGCACCATCCATTTGTAGCGTGTGTAGCCCAGGTCATAGGGCATGATGATTTGACGTCATCCCCGCCTTCCTCCAGCTTGTCACTGGCAGGAATAACTAGAGTCTAACTTAATGATGGTAACTAACGATAAGGGTTGCGCTCGTTGCGGGACTTAATAACATCTCGGCGAGCTGACGACAACCATGCACCACCTGTATCTCATAGCTATCTCTCCATCTCTGGAGCCTTTATGAGTATGTCAAGGGCCTGGTAAGGTTCTTCGCGTTGCTTCGGGTAGACCATGCTCCACCGCTTGTGCGGGCCCCAAATCAATTCCTTTGAGTTTCATTCTTGCGAGATACTACTCAGGCGGAGTACTTATTGCCGTTAACTGCTGGCATGAACTTTGACATCAACACTTGGTACTCATCGTTTACGGCGTGGACTACTGGGGTATAATCTGTTGCTCCCCACGCTTTCCGGGACTGAGCGTCAGTTGCAGGCCAGATCGTCGCCTTCTGGTGTTCCTCCATATATCTACGCATTTCACCGCTACACATGGAATTCACGATCCTCTCCTGCACTCCTGGCTGCTGGTTTCTATGGCTTACTGAAGTTAAGCTGGGCTTTCACCACAGACCCTTGCTGCGCCTGCTCCCTCTTTACGCCCAATAATTCCGGATAACGCTTGCCACCTACGTATTACCGCGGCTGCTGGCACGTAGTTAGCCGTGGCTTTTTTCTAATAAAGTACCGTCACTCGTACCATTTCCTGTAGCCGCCGTTCTTCCTTTATAGCAAGTTTACAATCCGAAAACCTTCTTCCTTCACGCGGCGTTGCTCGGTCAGGGTTTCCCCATTGCCGAAAATTCCTACTACTTTGCCTCCCGTAGGAG
+
82*129,2247/22..14:9<962..-/1/3356-:.0+)0+583347)6436::::1+3231;3:/15:8007,6**3+,/4/./.800.+(+.2/2/045334679698547334.-..45-*60))--3217:891/,.**,01229468644;4353/443650341/31/-,().-:779975441/0.3*.,-1,./12;42**1..(%)(/733.:;<-34+:1797.-.1;15695515'.%$%&'(((%'-/**32+,*-3285*''*''.+--(0,-%'&*,1+*,6/1/0(,53*2;.---.494/0232,--+46.,/68733/0*.$*.7.1167715/$&&$$&&%&))(',-/%&)()--3,--0471%'-//84041*%1140:34267797;5626823.3/1'),,/.0+,'%(&'-/+0*1549502624--,.62887463311/$*&'+12436547;8:76488:*,055:746500011-30,''+&17/.200/-43:34;367612,+.-1())+&-,/0/)-1,-)%)*(/.3/028+0-753*%'(0648602--3/-032;32//5813+*&$%(-&+.+,-2),*/%)$&',,3.05/+'((*/9/87-.'1+0((,/83394+-3959+--)(***,1347734422:9,.,6.//51---023&*.('''%%&('$-0*)+3::3,000.9/+)-361111-/20152509/0,.818...00356268401(*-679924//.+778784,*,,/,0;6-/29..5.-//038323-)+')+344510++&*))&(*/4,+8//+1)+46;;4667+743;178//,+336/)((%.670:9,+-3+.--19;+2.%%$',+.6/.)))2*+-29..2715-/.029745+1/3-,%+*-,/)78/03*.1.0,2++8.9:-:.-,.5,+($)(+).40..38/321.0/7.2,+'-2/2:1.0+-+01--,..+-.05-0:117/1--+5/139.5+#%'(,,4.+*.(2*(()2,)02976/..37//97<999:8.:83514-8/.-5..05-9./,.7(29-3:94/05149366:026/+(&'(%&*)+*35-6<-,548+,*
@2101e43a-ff96-4c6f-a530-90d08ae1f125 ch=341 read=48964 start_time=2019-12-13T03:19:04Z barcode=BC01 runid=2c9cf7bc05858273f10e7d7ec552fc0bd742dc3e
CTCCTACAGGGGAGGCAGCAGTGGGAATATTGCACAATGGGCGCAAGCCTGATGCAGCCATGCCGCGTGTATGAAGAAGGCCTTCCGGGTTATAAAGTTCTTTCAGCGGGAGGAAGGGTAAAGTTAATACCTTTGCTCGGTGACGTTACCGCAGAAGAAACACCAGCCAACTCCGTGCCAGCAGCCGCGGTAATACGGAGGGTGCAAGCGTTAATCCGGAATTACTGGGCGTAAAGCGCACGCAGGCGAGTTTTGTTAAGTCAGATAAATCCCCAGGCTCAACCTGGGAACTGCATCTGATACTGGCAAAGCGAGTCTCGTAGAGGGTAGAATTCCAGGTGTAGCGGTGAAATGCGTAGAGATCTGGAGGAATACCGGTGGCGAAGGCGGCCCCCTGGACGAAGACTGACGCTCAGGTGCAGCATTAAGAGACAAGCAGAGTTAGATACCCACCGGGTAGTCCACGCCGTAAACGATGTCGACTTGGAGGTTTGTGCCCTTGAAGTATTGGCTTCCGGAGCTAACGCGTTAAGTCGACCGCCTGGGAATACGGCCGCAGGTTAAAACTCAAATGAATTGACGGGGGCCCGCACAAGCGGTGGAGCATGTGGTTTTGTTGATGCAACGCGAAGAACCTTACCTGGTCTTGACATCACGGGAAGTTTTCAGAGATGAGAATGTGCCTTCGGGAACCGTGAGACAGGTGCTGCATGGCTGTCGTCAGCTCGTGTTGTGAAATGTTGGGTTAAGAAGTCCCGCAACAGGCGCAACCCACTTATCCTTTGTTGCCAGCGGTCCGGCCGGAACTCAAAGGAGACTGCCAGTGATAAACTGGAGGAAGGAGTGGGGATGACGTCAAGTCATCATGGCCGCCACGACCAGGGCTACACGATGCTACAATGGCGCATACAAAGAAGCTGACCTCGCGAGGCAAGCGGACCTCATAAAAGTGCGTCGTAGTCCAGTTGGAGTCTGCAACTCGACTCTCCATGAAGTCGGAATCGCTAGTAATCGTGGATCAGAATGCCACGGTGAATACGTTCAGGCCTTATACACACCGCCCGTCACCGTAGATGGGTTGCAAAAGAAGTAGGTAGCAACCTTCGGGAGGGCGCTTACCACTTTGTGATTCATGACTGGGGTGAAGTCGTAGCTGGAAGTAACCGG
+
,+570&-'23,,,07,*,+(/15;7,6/.08/..21843221&(27-794433**(%())3336121776452.2(*.-337546'69+7+('23-)6;.66--,//(10&',()-+&((35,,6,6,-0-18,,870'',),.,0/'0)%&''*+(**'').1()&(&+)/18375786033373--.0*0..,415..4)('(*&%(/-40()../-,-/.899<:77569;1/2/.,/-1,7-,*(,0;;.02811*/7*+-(&')%)27,&288::7,6:6675-33101011,,-./2232/1,%$&)(*(+,-+-10(3/801.10223*(-+--1/023;9//8810135''(((,..79.21-1/1894-5+6+**--2/220687,(/277,//+,1122389971/801,(()$&%)''')(/,.&+*))+01.+22066($'&()-+/0883*0246459:810+*(,-276171.++)*/,&1*/8'&&'&%&$&''.)(-0-//2-//,6.-+0009+'&,-3889688612,(.,&4'6784350:7;5:;7435,:110/23659:39<:,13)'*(..0582822/*-,463,-34::('**&(-19947200-/)3*/+(($*,/,320*('$'123(*)6+0,,27<800//123643161/-&)+-/2'34*,,3462.3.5%/----/.0234:99787571.+,-178447321/662161/1.+02+()%%(+8/-0518*+45433,22,%)2.667./94,30/::544/1/.,362255.778937)0,)++222+*&&&*-12::5563.---.)*&*+.+633689987244)-11652,/('%#%%$%(01433021.--+,++,,36690<00::89992964*'&&&''*.1877691+*-.5<,/8:116/.2-473*2467678,22515($**0,)(')''&(++/01,/2/,'+,(+,/.,-1596:75)%'(+22955275;988500:837-&)*0*,,40062364%-)/(*)&*020-,.3&%%'$),&)($#$&&/+2/8/+.,,4+%&('*),,,*())//25;8.9/()14,/-1-*48-1/981131280*+-,17466..,.+++1,'''*,&'()()+68;7-
@883e8e2e-c428-4a52-ac29-170750e0b95b ch=462 read=54995 start_time=2019-12-13T03:19:15Z barcode=BC01 runid=2c9cf7bc05858273f10e7d7ec552fc0bd742dc3e
CTCCTACGGGAGGCAGCAGTGGGGAATATTGCACAATGGGCGCAGTGCAACCATGCCGCGTGTATGGCTTCGGGTTGTAAAGTACTTTCGGCGGGGAGGAAGGGTAAAGTTAATACCTTTGCTCGTGGCGTTACAAGAAGCTATAAGCTAACTCCGTGCCAGCAGCCGCTGATGGCACGGAGGTGCAAGCGTTAATCAGATTACTGGGCGTAAAAGCGCACGCAGGCAGTTTGTTAAGTCAGATGTAATCCCAGGCTCAACCTGGGAACTGCATCTGATACTGGCAACTTTCAGTCTCGTAGAGGGGTAGAATTCCAGGTGTAGCGGTGAAATGCGTAGAGATCTGGAGGAATACCGGTGGCGAAGGCCCCTGGACGAACTGACGCTCAGGTGCGAAAGCGTGGGAGCAAACAGGATTAGATACCCGCAGTCCACGCCGTAAACGACCATCGACTTGGGGTTGTGCCTTGAGGCGTGGCTTCGGAAGGAGCTAACGCGTTAAGATCGATACGCCACAGGAGTACGGCCGCAAGGTTAAACTCAAATGAATTGACGGGGGCCCGCACAAGCGGTGGAGCGTAATGGTTGTTCGATACAGCGCGAAGAACCTTACCTGGTCTTGACATCCACAGAACTTTCCAGAGATGGTTGGTGCCTTCGGGAACTGTGGAACCGTGCTGCTGGCTGTCGTCGGCTCGTGTTGTGAAATGTTAGGTTAAGTCCGCAACGAGCGCAACCCTTATCCTTTGTTGCCAGCGGTCCGGCCGGGAACTCAAAGGGAGACTGCCAGTGTCACAAACTGGAGGAAGGTGGGGATGACGTCAAGTCATGGCCCCACTTGACCAGGGCTACACGTGCTACAATGGCGCATACAAAGAAGCGACCTCGCGAGAGCAACGGACCTCGCCAAAGTGCGTCGTAGTCGGTTGGTCAGCTCAAACTCCCATGAAGTCGGAATCGCTAGTAATCGTGGATCAGAATGCCACGGTGAATACGTTCCCAGGCCTTGTACACACCGCCCGTCACACCATGGGAATTAGGTTGCAAAAAAGTAGGTAACAACCTCGGGAGGGCGCTTACCACTTTGTGATTCATGACTGGGGGGTGAAGTCGTAACAAGGTAACCGG
+
//13-)-.74(,2/.5436702/'+(),1.+*,.1:2260/%'&$*-/-(,-/347652231144,'').9.6708)-+/4/2.00::0&*)+/5*'(&(&+)'(*;:,4/0/./180<9./72'0)3-'*&$&(*#*'#$$$&%''*+,1/412023::756.334,-$'#*%&&%'.2,,/-157757-9-7-76%,.)3-10685001/;3)(+,1*.,/1/42%65;812533287)-%+(*'/&&.+$-98:93:45.-.0--/0000.3-,,..1202.,('')&+)*-/25796,+(-,*,---./-2++//..1.557::-44,+236.2/.,*-01:0.,()+(,-+0,*3+,')&(),*++-/747((2-*)((,-/5,.56321.1,)+15:<80012<56*-.'*.)*-3+/)(%+$)*-*+.363.2200/-*(*-/..1-/,.0+++.-.32+*7../712353/16-'0(&'('+/--6+*++)3*(%'-.,*%#')/3,..-('%&'2/5242879-9/51:4-02,897575756672-791-83*)&*(+).-7225-/0(.(&*374:-.2**+-(4.)0)*)--)-215171381,*,+/-,,44551-/.0.4+-81.,-,-...34,7'04,/96963;:3855711&',0.141*)')(1+,.;:93.+&**,552302-./,)2*)1/&465:72037((+.11.&),348;970.4/00%&5,.1<*+66567:38(2,65+93/1.1539.(-,&*+77/14+00.('%'-21.,)+).*.,-622582/398986235+3/'&%'(/2*#&&(+,1;78303,+*&('(.87363823::::876777(%''((,,/4588/.*()$(,%+3;88:/.)+(740/:789999:::45(/*2**)(%&'()+*(*)*50/04.5../0737440/+)),,6.//:.3--.-./,,37922*2*(,+*,/*5*6/+%*05,6,++6201/282,1/(*-,/.38/-),('%)))06/8,1.8643,&('+--.*((,,**.)84--5+.--2+))%"&&+)*/004<726////.5../(-+)*)*,.33:88:-6/3;99::
@d15a13c7-ce46-463d-819b-27ffcf3245df ch=137 read=63266 start_time=2019-12-13T03:19:12Z barcode=BC01 runid=2c9cf7bc05858273f10e7d7ec552fc0bd742dc3e
CGGTTACCTTGGTGACTTCACCCCAATCATCAATCCCACCTTAGACAGCTCCTTCCTTGCGGTTAAGGCCACCACAGATTGTTATCAACTCGTGGTGTGACGGGCAGTTATTACAAGGCCGAGAACGTATTCACCGCGACGCTGATTCGCGATTACCCCTAGCGGTTGCTTCATGTAGTCGAGTTGCGTTTACAATCCAGACTGAGTGGTTTATGGGTTTTGCTTCACCTCGCGGCGCGCTTCCTCTGCACCATCCATTTAGCGTGTTAGCCCAGGTCATAAGGGGCATGATGATTTGACGTCATCCCCGCCTTCCTCCAGCTTGTCACTGGCAGTCTCGCTAGAGTCCCCAACTTAATGATGGTAACTAACGATAGGGGTTACGCTCGTTGCGGGACTTAACAACTCACGACTACAGCGGCGACAACCAGCACCACCTGTATCTCATATGGCTATCTCTCCATCTCTGGGCCTTTATGAGTATCATCAAGACCTGGTAGGTTCTTCGCGTTGCTTCGAATTAAACCATGCTCACCGCTTGTGCGGGCCCCGTCAATTCCTTTGAGTTTCATTCTTGCGAACCCGTACTACTCAGGCGAATTACTTGTGCGTTAACTGCAGCGCCTGAACTTTGACATCCAACACTTAGGTACTTTCATCGTTTGCAGCGTGGACTACTAGGGTATCTAATCCTATTTGCTCCCCACGCTTTCAGGACTGAGCGTCAGTTGCCAGGCCAGATCGTCCTTATTACGCCATGGTGTTCCTCCATATATCTGCGCATTTCACCGCTACCGCAGATTCCACGATCCTCTCCTGCACTCCTGGCTGCCTGGTTTCTGCTGAAACTTTACTGCCAGAAGTTGAAGCTGGCTTTCCACCACAGACCGCCTGCCGCCTGCTCCCTCTTTACGCCCAATAATTCCGGATAACGCTTGCCTACGTATTACCGCGGCTGCTGGCACGTAGTTAGCCGTGGCTTTCTAATAAGAATACCGTCACTCGGCTACCATTTCCTGTAGCCGCCGTTCTTCCTTCTCTTGAAGTTTCAATCGAAAACCTTTCTTCCCTTCACGCGGCGTTGCTCGGTCCGGGTTTCCCCCATTGCCCGAAATTCCCTACTGCTGCCTCCCGTAGAACCC
+
7(1*2+.,'&&&(*)+/:0.697,-.,/07636,18.-4.10-,33,-//276:75-50**()-*&2-9:11-'(&+$)&'-,+/112**+)*587657796<:5./30%))++502/0-(&++-./346<967:5665+'+-459<63//-512-7/*$(),+'/,%&(3-&)&)-04953-4-,,++4-,-54.2&'+40+&&%'(/030*.2;5608(%(0-..3131-*-,+%'$'),1:+,-40./71:982,3&%&,+/-2&&'+/.*1..---.+-07/1-,,,--79<51020'')+'04/,9:8:77/13,,-.,-16-11.3/0-/,(,*(),%&'(.87-,(&&$.),-0,/*(%&(()(&(//0)17*4..2/025317,.(7341.,-)('''&'-.0/0&&'&((*+,.-93,1-&)**22364.-///346&*)++653497431/400-,*-)/.05172)+)'***.(&()%'(,'',%03./866144115004+/167+8+4,3:281(.+,,/'*7.,0-+-55-603:80-02598;9416+)*2/;4./8<56633.,1/&((,-00,-/0/0880'()(((2+'.,-*0+5,5434*,)'('(,78768:555630(/'1)**)*+(++***.,28868;01,+---664023+/.'23,..6312624+++/6,+./216+&)((25,,'03(+&%%,10570,7,+/3/249654881/0.&())*''*242-+)373:<470460102/335'202-27:,57:,,+(+%#$#'0+4-2-0-.0.001/123340111.,+1---377896;80-(%&%)*''(&&%+('%%(&,)(/-%*)%&*+-(+533('--),))))&#$$&(/4/4;999670+*+.6.,0/4/,0303:::53568:880)(,)&**&&,,//.:./8/,//..37,3*((,-865350+.10405.,84-)).,0.$%')*03/10)123*3+*()+*+6/1211//.51899306.19*(+*$)$#$&&)).92(%(-2,,554.23:214857)492%*((.--,7.-.;;0:39&*4+88/07972+-7536'',.*2//80++0211334724:/.,&')(++(
@7ef525a9-d7ee-4c60-8954-bfa938c864a3 ch=401 read=35742 start_time=2019-12-13T03:19:22Z barcode=BC01 runid=2c9cf7bc05858273f10e7d7ec552fc0bd742dc3e
CTCTACGGGAGGCAGCAGTGGGAATGTGCACAATGGGCGCAAGCCTGATGCAGCCGTAATGCCGCGTGTATGAAGAAGGCCTTCAGGTTATAAAGTACTTTCAGCGGGGAGGAAGAATTAAAGTTAATACCTTTGCTCATTGACGTTACCGCAGAAGCGGCTAACTCCGTGCCAGCAGCGGTAACCACGGAGGAGGTGCAAGCGTTAATCGAGTTACTGGGCGTAAAGCGCACGCAGGCGGTTTGTTAAGTCCAGATGTGAATCCCCGGGCTCAACCTGGGAACTGCATCTCTGATACTGGCAAACTTGAGTCTCGTAGAGGTAAAATTCCGATTGTAGCAGTTGAAATGCGTAGAGATCTGGAGGAATACCGGTGGCGAAGGCAGCCCCTGGACGAAGGCTGACGGCAGGTGCGAAAGCGTGGGGAGCAAACAGGATTAGATACCTGGTAGTCCGCCGTAAACGTGTCGACTTGGAGGTTGTGCCCTTGAGGCGTGGCTTCCGGAGCTAACGTTAAGTCGACCGCCTGGGAGTACGGCCGCAAAGGTTAAAACTCAAATGAATTGACGGTTTTTTAGAGCGGTGGAGCATGGTTTAATTCGATGCAACGCGAAGGGACCTTACCTGGTCTTGACATCCACGGAAGTTTCAGAGATGAGAATGTGCCTTCGGGAACCGTGAGACGGAGTGCTGCATGTGGCTGTCGTCAGCTCGTGTCGTGAAATGTTGGGTTAAGTCCACCAACGAGCGCAACCCTTATCGCTTGTTGCCAACGGTCCGGCCGGGGAGCACAAAGGGAGACTGCCATTAAACTGGAGGAAGGTGGGATGACGTCAAGTCATCATAGCCCCGCCGACCAGGGCTACACGTGCTTCTATTAACAAGCGCATACAAAGAGAAGCTGACCTCGCGAGAGCAAGCGGACCTCATAAAGAGTGCGTCGTAGTCCCGGATTAGGTCTGCAACTCGACTCCATGAAGTCCGGAATCGCTGGCAATCGTGGATCCAGAATGCCACGGTGAATACGTTCCCAGGCCTTGTACACACACCGCCCGTCACACCATGGGAGGTGGGTTGCAAAGAAGTAGGTAGCAACCTTCGGGGAGGGCGCTTACCACTTTGTGATTCGCCTGACTGGGGTGAAGTCATGGCTGGTAACCGGAAGATGGGAGCGACAGGCAAGTAGGTTAAAGACACAACTTTCTTCAGCACCAACGTACGTAACTTGCA
+
+,.334.;51232536*44382+2/,70.+./334+3.+-02+,175+00+,&.)$''()+8776553320*,,(*,(-*408.&53/2&*292-,+-0;;/+...55'(('+,()+)1,:8),-/(+,9.8:--787-2/.-2/7/*30&'$$'&%%(()*..--382679:6220-**)''$*).//4,.+$(-+//74)+,/;29.3%$'/,,.37;865447*(**0(.*00198*40-1+0.:/103,+,/44-,11)136-+1,-08+,0947;29667000/.0(-,-/./::9428**-.++,-.1737,*&*'*(.4/126)&%5'&%$&(&'1*(*7+*-3/.,)--0232:/-3*)*(+.,+--02+(+,+0,%*2:7.,485.''((-554+,()*).3673(+*'))3379:+*.009,3&3.,//-,/-,-8+/6635.5-&+)'(4823/-.4897.5.6+(*)'4/136:*/*+-*.873)20170.,,+,-12.2/20.0,051241048-1/*'&(+*/,5-)).1,,0.34;;8679985...3232612+2('''$%%*)-.724:343043/2<:688;900/&/64778*%&+-)**&&''*1./59968455785+,/.,-,*/78,&&(*-:7/,/,-.603:9::(99596:3756254(0'((55900,+&))0.0189648()-67721))')+146*..8.7432/2.231'.(,*8.,-..-6+6/,/;111+,.1,18//91*12713'5,61074(%&%$&+,'))-%()-861+&%'77457861./-/.0.+1/)+88988402+05454*(%*,,.,'-)('/2.02442**'(%&%%**)))+,(&%&&'..4442/81,()'+'$'&+,0968732-+(++66.+,0(+335663;.$&)+88999-7.3/6,(-/&2)''.,12372-431///0/)(*)+))'(*)/,736120,2.,1--05441-0'&%(-,99-+-/84)',)-2/3/81,%)0/.40..2-(*'*)06*58,,42/-+*.-./4,&(&&,5/(-+2.7,&*)(/./3/.&*(+,.697'54+(/11,/5461371.040.3578;5'(%&&+035:60/.1+(%##%&%%%$&(*566++,,+20+.+&('*7825840.-.(+),+&&%(&&%*)2./774485,000.4/'/(+-/40,&&##$%%
@8f0b8036-f213-4177-9c58-705d2c86f07f ch=457 read=28496 start_time=2019-12-13T03:19:21Z barcode=BC01 runid=2c9cf7bc05858273f10e7d7ec552fc0bd742dc3e
CTCCACGGGAGGCAGCAGTGAAATTCCCCACTGGACAGTGGGCGAAAGCCTGATCCAACAATACCGCGTGCAGGATGAAGGCCTTCGGGTTGTAAACTGCTTTTGTACGGAACGAAAAAAGCTCATACCTAATACAGGGGCCCATGACGGTTACCGTAAGAATAAGCACCGGCTAACTACGTGCCAGCAGCGCGGTAATACGTAAGTGCGAGCGTTGAATGGGAATTACAGAACAAAGCGTGCGACGGTTATGTAAAGACAGATGTAGAAATCTCAGGCTCAACCTGGAACTGCATTTGTGACTGCATGGCTAGAGTACGGTAGAGGGGATGGAATTCCGCGTGTAGCGGTGAAATGCGTAGATATGCGGAGGAACACACCGATGGCGAAGGCAATCCCTGGACCTGTACGGCTCATGCACGAAAGCGTGGGAGCAAACAGGATTAGATAGTGATCCACGCCTAAACGGTGTGCTGGTTGTTAGGAATTAGTTTTCTCGGCAACGAAGCCTTCAACGCGTGAAGTTGACCGCCTGGGAAGTACGGCCGCAAAGGTTGGAAACTCAAAGGAATTGACGGGGACCCGCACAAGCGGTGGATGATGTGGTTTAATTCGATGCAACGCGAAAAAACCTTACCCACCTTTGACATGGCAGGAAGTTTCCAGAGATGGATTCGTGCTCGAAGAGAACCTGCACACAGGTGCTGCATGGCATCGTCAGCTCGTGTCTCGTGAGATGTTGGGTTAAGTCCTGGCGACAACCCTTGTCATTGAATTGCTGCATTCAGTTGAGCACTCTAATGAGACTGCCGGTGATAAACCGGAGGGAAGATTGGGGATGATCCAGATCCTCATGGCCCTTATAGGTGGGGCTACACGTCATACAATGGCTGGTACAGAGGGTTGCCAACCGCGAGAGCTAATCCCATAAAATGATCGTAGTCGAATCGCAGTCTGCAACTCGACTGCGTGAAGTCAGAATCGCTAGTAATCGCGAATCAGCGGCATGCCGCGGTGAATACGTTCAGGTCTTGTACACACCGCCCGTCACCATGGGAGCGGGTCTCGCCAGAAACCAGGTAGCCCTAATACCGCAAGAGGCGCTTACCACGGCAGGGTTCGTGACTGGGGTGAAGTCGTAACAAAAGGCCAACCGG
+
*,/)&)'15*-51131/./.%%$&%%'*,')*,116-/03;91%&'(*-4-./26*.&.06336<831330-89:+),)%(*10:839327013;209--2:;/143619974'&2571&()'*$##('',))'&&+,/3/91/31*3*-0(+195623.19864/00471700130--../27743,,*,)1.9-2-,*.*+-)/.010101205-*/-$&($$*&&''%'&$.4-***+,*)%*(7.5+-'+.63-0122470)'',54+1.023850-)*+'&)-)/-/760273/+++/151),.3376,'))).2../-,+22*)611+.-//0-//343333'-1,/0-*,-56669989699306/.0-,-+.,,,*7-.*/+)-,,9.53,*457:9655(''&'&77844/2,-,++.1636.*--9<88+45),5*-+,$(*%$-03,.-00),2(.&&,')')*,;7<.6.-/,(+)+&,399:+.*)'$(%)$'*),-')',+1.--1/+4))3../8'%&%&-((&$(,*'+/+)+03,+2+24*39++8813+)*)*-155847;5118:,+*/.314.,+0-,--++*(*11<210993213181*+)),,575.&.'&$'(96+,0097-./4.(+)(-1-3.,9/..,+-./06.*1;167899,+2+&(&*'%,&'),./2/34400((('(&%&%()37923444'6,-.&*.210/.263:3;67;53154,&'%(()+(%)3-,0,//'5()*&0.&)%(((5882+4)()*),223..510/1+**+.8161-,*/954;57/.1(.-)(&0)-.3*-),,/))**.384533,006.+4/./27334963431)+)*+51-21:5150.285571-+.,*1-/581)14*,**)&%**0,+84***,32,('),9694875..++,&-'*+/('**&-/386::23-32272/3(,)601.*,,+,3---,+*)354*.,'0/2850.-.096,-65585404$)25.6.--03).,42196'()*)1,31+-1&)+*54110979:-*.,'#$#))),.1,,$&&##&(-.2(*&**(,,-+*/,&((+.&.570:0,0-.///0.-()*.+*.0/-+)+48/(,&%3)50/.
@2a21db97-c09d-4373-8055-c72e2b20c933 ch=83 read=69253 start_time=2019-12-13T03:19:21Z barcode=BC01 runid=2c9cf7bc05858273f10e7d7ec552fc0bd742dc3e
CTCCTACGGGAGGAGGCAGCAGTGGGAATATTGCACAATGGGAAACCCCTGATGCAGCAACGCCGCGTGGTGAAGGTCTTCGAGATCGTAAAGCTCTGTCTTTGGGAGATAATGACGGTACCCAGGAGGAAGCCACGGCAACGTGCCAGCAGCCGCGGTAGTACGTAGGTGGCGAGCGTTATCAGTTTACTGGGCGTAAAGGGGCGTAGGCGGATGATTAGAAGGTGGGATGTGAAATACCCGGAGGCTCCAACTTGGGTGCTGCATTCCAAACTGGTTATCTAGAGTGCAGGAGAGAGGAGAGTGGAATTCTAGTGTAGCGGTGAAATGCGTAGAGATTAGGAGGAAGAACACCAGTGGCGAAGGCGACTCTGGACTGTAACTTTAACGCTGAGGCTCGAAAGCGTGGGAGCAAACAGGATTAGATACCCTGGTAGTCCACGCCGTAAACGATGAATACTAGGTGTGGGGGTTTCAACACCTCCGTGCACTAACGCATTAAGTATTCCGCCTGGGGAGTACGGTCGCAAGATTAAAACTGGTGACGGGGACCCGCACAGTAGCCGGGCATGGATCCGAGCAGCGCGAAGAACCTTACCTACATATGACATCCTTACATTACTCTTAATCGAGGAAATCCCCTCGGGGACAAGGTGACAAGGTGGTGCATGGTTGTCGTCAGCTCGTGTCGTGAGATGTTGGGTTAAGTCCACAGCTTGAGCGCAACCCTTGTCGTTAGTTACTACCATTAAGTTGAGGACTCTGTGAGACTGCCTGGGTTAACCAGGAGGAAGGTGGGGATGACGTCAAATCATCATGCCCTTATGTGTGTAGGGCTACGTGCTACAATGGCTGGTACAGAGATGCAATACCGTGAGGTGGGTAAACTTTAAAACCAGTCAGTTCCGGATTGTAGGCTGAAACTCGCCTACATGTGCGTTTTAATCGCGAATCAGAATGTCGCGGTGAATACGTTCCGGGTCTTGTACACACCGCCCGTCACACCATGAGTTGGCAATACCCGAAGTCAGTATTGAGCTAACCGCAAGGAGGCAGCGGCCGAGGTAGGGTCAGCGATTGGGGTGAGATCGTAACAAAGGTAACCGG
+
+-/,%%')4.,5.(/7.*//)+,/94+0-.41--&.,413+&+-.,85)*.2/-++*-//.+0502252/))0,.616632%''*9:6739/)*-////16;:13-'%(',,-..4(641/+'()(&)&''$/0+,.+',/.+,0:;8)8001)&''&.*./()*((-+)0/.,0362.80.0$*(5+*2271-/-077-183-55998897:77:938,(**+')2;99:7843;74-58+0-(+/+60(2+*424:76585//-01+)7761:;323///22***,-**-,(*())+/)*&((&''$0)--+,6-+-/068757;412587*)'%+52*.(&(,+/.16..07-44.1,**2.4277-.-,,8444733,+12/%)(*/11067---'((')(339;9-.039-5.49.24001517:0,*4.+,35514245379<;722210:432-,*,.563:;9.0:23,(,)-,+/7*+,+&.,10..378<41+,,/62437;97:0($%)*:6;990235,*..-95+)+(((('+,-6338<9310..(**/3))-'+-3--$*+&&(()-//0+')-''/4605/-,'')---+)-1614.(,&,-0-+,,-1617-4)),*+-,(+823,9)4:20/3)0)**--.'++,,9762-.05.7,//34647655678999633225,74-/3151,--1*%&'''('((2474937;6/7//0212-)0**+549<0909.4360+19.-/.-+)&'**/987778;535353;474/01.0.0./7:2255553343<3113::47-67,*301,.,,+2/85.1()*((.1567.:.)5224:868/.---987494458784./.-.+%$&+/,-5:7;;:69,+/0+0222'1+,110247;9:52;4028684))(**-(&&&/(&-,./0*0**))*00277:99684:555:3&0/277'&-'+*,-+*/0'-*.854;31381211741+++)1,2+-:/-.3*'+))*1%))+&.-.11,.4075731+)$''(---,5-.,&)',+-4**+7173.6.562+()'&%((03.//05,+6-1;89.4
@18a5e1bb-68fb-4a13-868b-76c0eaee35f8 ch=476 read=36931 start_time=2019-12-13T03:19:20Z barcode=BC01 runid=2c9cf7bc05858273f10e7d7ec552fc0bd742dc3e
CCGGTTACCTTGTTACGACTTCACTGATCATGAATCACAAAGTGTTAAGCGCCCTCCCGAAGGTTAAGCTACCTGCGCTATTTTGCAACCCACTCCCCATGGTGTGACGGGCGGTGTGTACAAGGCCGGGAACGTATTCACCGTGGCATTCTGATCCACGATTACTAGCGATTCCGACTTCATGGAGTCGAGTTGCAGACTCAATCGGACTACGACGCACTTTATGAGGTCCGCTTGCTCGCAGGAGTCGCTTCTCTTTGTATGCGCCATTGTGGCACGTGTGTAGCCCTGGTCGTAAGGGCCATGATGACTGACGTCATCCCCACCTTCCTCCAGTTTATGCTTTCTCAGTCTCCTTTGAGTTCCAGCCGGACCGCTGGCAACAAAGGATAGGGTTGCCGCTCGTTGCGGGACTTAACCAACATTTCACAACACGAGCTGACGAGCAGCCATGCAGCACCTGTCTCACGGTTCCCAGACGTTCTCATCTCTGAAAACTTCCGTGGATGTCAAGACCAGGTAAGGTTCTGTTGTCCGAATTAAAACCACATGCTCCACCGCTTGTGCAGACGGCCCCGTCAATTCATTTGAGTTTTAACCTTGCGGCCGTACTCCCCAGGCAGTCGACTTAACGCGTTAGCTCCAGGAAGCCACGCCTCAGGGCTGCAACCTCCAAGTCGACATCGTTTACGGCGTGGACTACCAGAATTATCTAATCTGTTTGCTCCCCGCTTTCGCACTGAGCGTCAGTCTTCGTCAGGGGCCGCCTTCGCCACCGGTATTCCTCCAGATCTCTACGCATTTCACCGCTACCTAGATTCCTACCCCCCCTCTACGAGACTCAGAAACGCCGGTATCAGATGCAGTTCCCAGGTTGAGCCAGGATTTCACATCTGACTTAACAAACCGCCTGCGTGCGCTTTACGCCCAGTAATTCCGATTAACGCTTGCACCCTCCATTATTACGCGGCTGCTGGCTGGGTTAGCCGGTGCTTCTTCTGCGGGTAACGTCAATGAGCAAAGGTATTAACTGCTCCCTTCCTCCCCGCTGAAGTACTCTACAACCCAGGCCTTCTTCATACACGCGGCATGGCCCGTCGGGCTTGCGCCCGATTGTGCAATATTCCCCACTGCTTGCCTCCCGTAGGG
+
6+)*1.+685:113---,129843,++15,./-230./02(+(')(/-'005:..+1,*-9486;86),-,)+&#$$%5(/8<9+33258.),-436--01/+++0395<;859---+/46:7/,/.(37-721710/,+0616272229-(*+.2*(*+2/:/.,+''*./9821,33:5447/++,.('*-945145636.;13,5243/0+,,(+(*04924.,/*(/1-*-*(),.)+***&)*++.9.9983:/&)),2399<:7;4,&+((100240100/;-+0943110-+.236.+*+-,-*)+-37733,555,-/30567,2(**38))--,,-,&%'',0458/.8**+7816+)*60/9:;9697090.222:.00951)-3-7,1((+4523400/;9710-.'*$+$&&'+,.//3/-*,&$%,23./-)&+1-261656676.65569:00)+-87:253$($)&()*+549662321.3.,//24359;:9676./.2;<-/++.4/4.0&%%'%$#'(&&,-,5:9)86/./04999835:+*,,**02$(&'%').1)(*,,:8<8+6:0.015::*12,/./+,0-6/0../,544,)146+9975/%%)&-),.-//-)+*6*%(''($*,-.179:9024..*&(,/28/7,1/505.15578/85+)+)-./66:313))''&.&2*./62485712/;3.//258+'(,030/203+.36:9;811445<:888,0::23,&'&()0.02+01,4289;94.0-,,/11166665837<71-59365220*$((*0,1/+2103641+13.0)+.24794&-,+,/45(34562$(+//1599;//'+%(),+&759024+-86.+,-..'('(+*6-749:6:/120162735.'&&%#'(35++,.,33:15.01544-+*-)%)%)+,-46(0)(3//.2213///00;0,(+(+,5001:&72129398;6200-3,*38313/2/.-.641:-+1,,.131,8*---:/0754-:40*(&%%)('))-21'')/+-1*%+('+0:02760312).,01947722/+&$,-'46/..)+,091*$1$%+*,,61333746/&)'''%%$)-*29()/+/.+
@288aabbb-1a88-4ae1-ab37-964a303377fe ch=338 read=46212 start_time=2019-12-13T03:19:31Z barcode=BC01 runid=2c9cf7bc05858273f10e7d7ec552fc0bd742dc3e
CTCCTACGGAGGCAGCAGTGGGGAATGTACACAATGGAAACCCCCCTGATGCAGCAACGCCGCATTGAAGGTGATGAAAGGTTTTCGGATCGTAAAGCTCTGTCTTTGGGAAGATAATGACGGTACCCAAGGAGGAGGAAGCCACGGCTAACTACGATACTGGCAGCCGCGGTAATGCGTAGGCGGCGAGCGTTATCCGGATTTACTGGGCGTAAAGGGAGCGTAGGCGGATGATTAAAGTGGGATGTGAAATGCCAGGCTCCAGCAGGTGCTGCATTCCAAACTGGTTATCTAGAGTGCAGGAGGAGGTGGAATTCTAATGTGGCGGCGAAATGCGTAGGGTGGAAGAACACCAGTGGTGGCGAGAGCGACTCTCTGGACTGTAACTGACGCTGAGGCTCGAAAGCGTGGGGAGCAAACAGGATTAGATACCTGGTGAGTCACGCCGTAAACGATGAATATACTAGGTGTGGGGGTTTCAACACCTCCGTGCCGCCATAATAACACTATTAAGTATTCCGCCTGGGGAGTACGGTCGCAAGATTAAAACTCAAAGGAATTGACGGGACCCGCACAAGTAGCGGAGCATGTGGTTTTAATTCGAAGCAACGCGAAGAACCTTACCTACACTTGACATCCTTGCATTACTCTTGAGGAAATCCCTTCGGGGACAAGGTGACAGGTGGTGCATGGTTGTCGTCAGCTCGTGTCGTGAGATGTTGGGTTAAGTCCGCAACGAAGCGCAACCCTTGTCGTTAGTTACTACCATTAAGTTGAGGACTCTGGCAGAGACTGCCTGGAGTTAACCAGGAGGAAGGTGGGGATGACGTCAAATCATCGTACCCCTTATGTGTAGGAGCTACACGTGCTACAATGGCTGGTACAGAGATGCAATACCGTGGTGGGCAAACTACAAAACCAGTCTCAGTTCGGTTGTAGGCTGAAACTCGCACATGAAGCTGGGTTACTAGTAATCGCGAATCAGAATGTCGCGGCGGTGAATATGTTCCGGGTCTTGTACACACCGCCGTCACACCATGAGAGTTGGCAATACCCGAAGTCGTGAGCTAACCGCAGGGAGAGCGGCGGCCGAAGGTAGGGTCAACGATTGGGGTGAGAAGTCTGTAATAGGTAACCGG
+
0/-'('%+,),1.+22229037/*,,'*$)((-432+'-,+/,,-())+./0/.0..0/1847%1&',0,1--/2.-3,&1,6:925610,).+0'**-567747995:4.4.20.211374864/91..,)&0*&/*''(+'$'****1.4130-*,%1,-101(0.-*-((***,1*))*5/6.+**,,33;2.40(-)5951369;5523272'01(,,31-.4.15/23,3-1/+')).3330+)/2)()0/%2462:&-$(%.1/0498889.:-.0+2358:776663111/55%4*(+(%(,*.304//++'&*'%%)*',--20-,,111.*++*0:/1.4580:1.+2)&%-/--+%*%+1032/('*-0./-375/+*,-0'))+,+,-26*--*)*.:9;9,*,.39*2'55-,4*+0/./4,476($'(/&),/820+&#%(+-./-,&%%%('.3544/,3:0091/*'(')*.12.2.0.).1''&,%(&%%&%$'-*/'((/1-))*+'&,)(%&'-07;69.30.)+-/1;8-..2&,**''*(,122.07-16/(((()*)++00-,'*)&1*&'*68;-798:.,+)&(*(/))+-4//416/90/8,+*($*)-.3687./.--+11-/,+**)*.-,4-+-94-77+8:4471/-.*,,.,,023755877412),062674-/-/+.-340631478:7;/1.,34-+-17*,10723--.7924381+4,-.41,%&%8(,-'47/3/4.0.:,,-4/6430')(%&&++0751+,14),/4)&*,'0/-3.,41513283333633442931,&..&.%2/)&*))+.+,,)/,'&&((*'(),/474529//41048./70.-)+323.7../:5.-+).+(2,810)#%+072,2*4754726782++--+&(*,**+,1.,+,&'')+,*%$&),,-0.6122.43/5.-,00/434(*)/005611.+./:79:;89911,.,)57835:21/.)*-/7.20(*.-/./3,('()$)./,/,2:3)27*'***).,36354555/-+/0,2()&%'+&/,)-.0,-4.42*(--+,2,5/&-(163)&'(%(&&')%)*,(''+--23-(--
@c4a2e2b1-d854-4ee5-8f99-c9d2b6059b59 ch=85 read=63026 start_time=2019-12-13T03:19:31Z barcode=BC01 runid=2c9cf7bc05858273f10e7d7ec552fc0bd742dc3e
CCGGATTACCTTGTTACGACTTCACCCCAGTCATGAATCACAAAGTGGTAAAGCGCCCTCCGAAGGTTTAAGCTACTACTTCTTTGCAACCCACTCCCATGGTGTGACGGGCGGTGTGTACAAGGCCGGGAACGCTATTCACCGCGGCATTCTGATCCTGATTACTAGCGATGACTTCATGGAGTCAGTTGCAGACTCAATCCGGACTACGGCGCACTTTATGAGATCCGCTTGCTCTCGCGGAGTCGCTTCTCTTTGTATGCGCCATTGTAGCACGTGTTAGCCCTGGTCGTAGGGCCATGATGACTTGACGTCATCCCCACCTTCCTCAGATTTTATCACTGGCGGTCTCCCTTTGAGTTCCCGGCCGGACCATGGCAACAAAGGATAAGGGGTTGCGCTCGTTGCGGGACTTAACCCAACATTTCACAACACGGGCTGACGACAGCCATGCAGCACCTGTCACGGTTCCCGAAGGCACATTCTCTCATCTCTGAAAACTTCCGTGGATGTCAAGACCAGGTAAAGGTTGCTGCGTTGCATCGAATTAAACCACATGCTCCACCGCTGGGCCCAATTCATTTTGAGTTTAACCTTGCGGCCGTACTCCCCAGGCGGTCGACTTAACGTTAGCTCCGGAAGCCGCGCCTCCAGGGCACAACCTCCAAGTCGACATCGTTTGCAGCGTGGACTACCAGGGTATCTAATCCTGTTTGCTCTACGCTTTCGCACCTGAGCGTCAGTCTTCGTCAGGGCCGCCTTCGCCACCGGTATTCCTCAGATCTCTACGCATTTCACCGCTACACCTGGAATTCTACCCCCCCCTCTACGAGCAATGCGCGGCA
+
5/)-%1)+0514.0-'+/038;7/863,./24*-))011254;8.47:470($*+.3-,,*%(*,*2/%*.(*++-/04:<54;7-+4(01*&(*67-%**2/0055747:./1+/33679992*,((,5273/&).*5.457**'1.5685++-4/0&(*.3-./.&,&%%''+2,1),/+(((+)*+;./&%4//0413/(3.331.//&1+/+,-5/,.4*/(+/-(,-7/.-/.-032-**,/*-7/87-88,+(*,-834714.&)(**,,00/0%('/96-097651-*287:7811/.*))**+,-253718:.+205<6-,,%-$%&)).//&+*,-..1..+63+/63,'.2718/.2/,2;75-%**5.1&.84),5-61./52*2+'(,-1263<33+883113//14-3153294+%%'%&)-+154662554/+-8/78794542333671+./6/5.1.-,//1./003900/+325566)**030-528<*,9;67679-,-/-,-2623-((.(3'&(+-/08221961./.3/;7.:*--,-004926/*(%%'$).+(5-0+'+.2-**,.($'-68/:00-929.566.879/.18.,1++/3001.2.046,1250(-*)*)-4*,/07/7')/85,%+*0/614'10013538068745-&)%+,-32948526;54+(/+004161143.84,(,--$#)')-300+,)..'''&/44765734:6599+4-/-40272;9334,13-421-/.%$&''010087142424;6-,03-.0)+*,2.-+*+*;.939163;58/,/710*)+)-/-(+()*+)*
@ee03310f-3946-4e83-87b0-0ed9f80ce9ab ch=493 read=117013 start_time=2019-12-13T03:19:50Z barcode=BC01 runid=2c9cf7bc05858273f10e7d7ec552fc0bd742dc3e
CTCAGGAGGCAGCAGTGGGGAATGTGCACAATGGGCGCAAGCCTGTTGCAGCCATGCCGCGTGTATGAAGAAGAAGAAGGCCTTCGGGTTTATCAAAAGTACTTTCAGCGGGGAGGAAGGGGTAAAGTTAATACCGCGCCAGTGACGTTACCGCAGAAGAAACACCGGCTAACTCGTGCCAGCAGCCGCGGTATTACGAAAAGTGCAAGCGTTAATCGGAATTACTGGGCGTAAAGCGCACGCAGGCGGTTTGTTAAAGTCAGATGGCATGAAATCCCCAGGCTCAACCTGGGAACTGCATCTGATACTGGCAACGAGTCGTAGGGGTAAATTCCAGGTGTAGCGGTGAAATGCGTCTGGAGGAATACCGGTGGCGAAGAGCGGCCCCTGGACGAACTGACGCTCAGGTGCAGCGTGGGGAGCAAACAGGATTAGATACCCTGGTAGTCCACGCCGTAAACGATGTCGACAGGTTGTACCCCTTGAGGCGTGGCTTCCGGAGCTAACGCGTTAAGTCGACCGCCTGGGAGAATACGGCCGCAAGGTTAAAACTCAAATAGATTGACGGGGGCCCGCACAAGCGGTGCAGGGCATGTGGTTTAATTTCGATGCAACGCGAAGAACCTTACCTGGTCTTGACATCCACGGAAGTTTTCAGAGATGAGAATGTGCCTTCAGGGAACCGTGAGACAGGTGCTGCATGGCTGTCGTCAGCTCATTGTTGTGAATGTTGGGTTAAGTCCGCAACAGGCGCAACCCTTATCCTTTGCCAGCGGTCCGGCCGGGAACTCAAGGAGACTGCCAGTGATAAACTGGAGGAAGGTGGGGATGACGTCGAAGTCATCGCTGGCCCACCCGACCAGGAGCTACCACGTGCTACAATGGCGGCGCATACAAAGCGTCGCGAGAGCAAGCGGACCTCGCAAAGTGCGTCGTAGTCCGGATTGGAGTCTGTCGACTCCATGAAGTCGGAATCGCTAGTAATCGTGGATCAGAATGCCACGGTAGATACGTTCCCGGGCGTATGCACACCGCCCGTCACACCGCGTAGGGTGGGTTGCAAAGAAGTAGGTAAGCAACCTTCGGGAACGCTTACCACTTTGTGATTCCTTGACTGGGGTGAAGTCGTAACAAGGTAACCGG
+
,-2%3/-))$%),11439:*2--%,)--,/-,11-+(./5+/:970;00/+6865/642320/102537&))&*)&()+,44233&0328*&+$,22+&+$%+*(,,..09:+(,(/++/+(),:3./2120+3&&'%&%$%&&&,004(,*%&)(1,%-)(),.5%,+)*&'(-*+03;21..-3.27462)&%%&'(*)+)+-485689-;-;-5)10+3/454:966&((()011,'*$,))24&0480*+5.4()-2')+3+)(''(+1+).10&#)(**,)(/&,+2--0.0220//2./011.2*(+%'&'((+-01(-3,01.5/90,,146212334963-56*)(%&()9202,,0-.4:+6*)10+0,*$)((&,)-(*0333-()++,-15778-423400./.10./'&*-89)+('0$6)/.66479,,2676562.,-/3:43-50.-..'130&*&(*+7-.'1+)'*,,,2634,3,,77501+)))015.-.*3+9,5654.*(&-0.392*&%&,+///32+017*2+94<;35555;82'&.-0-++(/57.18,**,,'*(*+2-*+%/./.0/+)+.//((,*122-///+1+++--01,03-&)')0845684./1'1330)+0)-&)'.1''&%&()*521)+5--6)5204-&*3+31374744446,2496/**+(+**(''*,06/,+-.6(2((10/+)+)(*.-()/1632022)+.5,8'(11+,6735//52354,8,),6/22'44110615/1(0--296/..'*,033393220113875880*2)-//,*-021--.04455$)(*01989+,*&&&'&%-))),,220(&(*)*-'&)(+,142333315/+*-/1/126,+)&$%%+&-*''%&'*-(.38.+%+-()/3+-5689:521+203-4++3,0-(+,.2/-574342700.//..3(/&)*(*+&&(./52347874./../878:702263*)5)(*,1-.-)./13/0%(#+)+,.-').-.1/./-0.(''&&)(%(,9736+..6/'()*.-5.'+&%&,537596-0*$$&)*.,+.3--2:2-/14483$()*+-($,0-,.09200/158445*40686441
@7a7020be-c0b6-4f83-b367-127444fde511 ch=110 read=110175 start_time=2019-12-13T03:19:50Z barcode=BC01 runid=2c9cf7bc05858273f10e7d7ec552fc0bd742dc3e
CTCTGAGGGAGGGGCAGCAGTGGGAATATTACAATGGGCGCAAGCCTGGTCTGTCATACCGCGCGTGTATGAAAGTATGGGTTGTAAAAGTACTTTCAGCGGGGAGGAAGGTAAAAGTTAATACCTGCTTGCTCATTGACGTTACCCACAGAAGAAGCACCGAAGCTAACTCCGTGCCAGCAGCCGCGGTAATACACGGAGAGGTGCAAGCGTTAATCAGATTACTGGGCGTAAAGCGCACGCAGGCGGTTTGTTAAGTCCAGATGTAATCCCAGGCTCAACCTGGGAACTGCATCTGATACTGTAGCGAAGCGAGTCTCGTAGAGAATTCCAGGTGTAGCGGTGGGAAATGCGTAGAGATCTGGAGGAAGTGCACCGGTGGCGAAGGCGGCCCCCTGGACGAACTGACGCTCAGGTGCGAAAGCGTGGGGAGCAAACAGGATTAGATACCCTGGTAGTCCACGCCATCAAACGATGTCGGCAGGAGGGTTGTGCCCTTGGGGCGTAGCTGGAGCTAACGTTAAGTCGACCGCCTGGGAAATTACGGCCGCAAGGTTAAAACTCAAATGAATTGACGGGGGCCCGCACGAAGCGGTGGAGCATGTGGTTTAATTCGATGCAACGCGAAGAACCTTACCTGGTCTTGACATCACGGAAGTTTTCAGAGATGAGAATGTGCCTTCGGGAACCGTGAGACGGTGCTGCGTGGCTGTCGTCGCTCGTGTTGCGTAAAGGGTTAAGTCCCGCAGCAGGCGCAACCCTTATCCTTTATTTGCCAGTGGTCCGGCCGGGAACTCAAGGGAGACTGCCAGTGATAAACTGGAGGGAAGGTGGGGACGTCAAGTCATCATGGCCCCTTACGACCAGGGCTACACACGTGCTACAATGGCGCATACAAAGAAGCGACCTCGCGAGAGCAAGCGGACCTCATAAGTGCGTCGTAGTCCGGATTGGAGTCCTGCAACTCGACTCCGCCCAGAAGTCGGAATCGCTAGTAATCGTGGATCCAGAATGCCACGGTGAATACGTTCCCGGGCCTTGTACACACCGCCCGTCACACCGTAGAGTGGGTTGCAAAAGAAGTAGGTAACTTAACCTTCCGGGAGGCGCTTACCACTTTGTGATTCATGACTGGGGTGAAGTCGTAACAGGTAACCGG
+
/420-'./,'-0.-+./00064:6+4-,-1'0093-543,077'4:5111,,(.-*-*/1+.)*)**.,.)+3/(&%$(064;51999/,-/-,27**,+07:))3,1,0-+2;:-.//0.,-02,+,27*,64+./-,00080/6*%(((+'%))&-/28**-))+,&+,52,2)*&%&'(),/(-(,//3*)*&(33,(%*+20--,()')/2915.)'),*-89:887561,**+.*.&,))26503;;..9/6-.9&'*75%&&'&2.*%.00301+5-21.-'./0/////.----50/&$(*%)($'(()*,-025')%%&)-+)&+0547..--2;671.,32-//2821//...)3--/)**'*$&%.*.&3)1,++0+10(64::1*,-4.--/-+-,.87878248261*.*)(,.7789**+/:9(5'74+2.*)1,48<4144...01201037&-)17--+(-%/1/((%*.)++,-104/26'&%%'2.++*%)(*%'%$/++%-,.65715777:;25710.))(&(&%&'+-.,./-/3.8/9:6401,1404:848403,0792.60-/,1%.*+11887.(*+'1)(*21<<196;2.*-)/0$.+,*-3)+36372/3412487322./1,+))),''(*24-1+,%*-71.---,-31-)*'''544548371-00-*/(.4778578:56567+*()*55577450)))*,&'+/+:44244.'&&%,10055/2,(-5.-4/41'%(&$,8)(/,+%*(3*7+2027061*-+-1*.+1-*,,+-+7---0.012;8676.+0.)*,**(.-2.,,.-6-('()297-+)),00$$$%(+-0--5652.,++,+/11231.2082.0)')(*4356(%')(.014746532$(&)*:;145;768663360%.*,-42456772*)1'./.+'))*&(+4.///,)'+/.3*((&%$''++0*4.102))))'-,00018:10/2)(+&,.&3+)-3757/531337914,+)*,(('%&'(+,+6779;964/,,*-3&/(*%))*255403664*'**()',/-/-'$%/,3+2)*&(5/,1/,-,)*%'(%)+**'+*/0:61/3$//&-/+,+0---6$(&%&')-,5/7/59
@020fa286-211f-4200-821c-053f728aafd0 ch=309 read=86404 start_time=2019-12-13T03:19:48Z barcode=BC01 runid=2c9cf7bc05858273f10e7d7ec552fc0bd742dc3e
CCGGTTACCTTGTTACGACTTCACCCCAATCGCTTTGACCCTACCTTCGGCCGCTGCCTCGCGCGGTTAGCTCACGGACTGGTGTGCCAACTCTCATGGGTGTGACGGGCGGCGTACCAAGACCAGGAACGTATTCACCGCGACATTCTGATTCGCGATTACTAGTAACTCCAGCTTCGTAACAGGCGAGTTTCAGCCTACAATCGAACTAGAGACTGGTTTTAAAGTTTGGCTCCACCTCACGGTATTGCATCTCTCTGTACCAGCCATTGTAGCACGTGTGTAGCCCTACACATAGGGGCATGATGATTTGACGTCATCCCCACCTTCCTCCTAGTTAACCCAGGCAGTCTCGCTAAGTCCTCAACTTAATGGTAGTAACTAGCGACAAGGGTTGCGCTCGTTGCGGGACAACCCAACATCTCGACACGAGCTGACGACAACATGCACCACCTGTCACCTTGTCCCCGAGGATTTCCTCGATTAAGAATGCAAGGGATGTCAAGTGTAGGTAAGGTTCTTCGCGTTGCTTCAGATTAAACCACATGCTCCGCTAGCAGTGCGGGTCCCCGTCGAATTCCTTTGAGTTTTTAATCTTGCGACCACCGTACTCCCCAGGCCCGGAATACTTAATGCGTTAGCGGCGGCACGGAGGTGTTGAAACCCCCACACCTAGTATTCATCGTTTACAGCGTGGACTACCAGGGTATCTAATCCTGTTTGCTCCCCACGCTTTCGAGCCTCAGCGTCAGTTTACAGTCAGAGAGTCGCCTTCGCCACTGGTGTTCTTCCTAATCTCTGCGCATTTCCACCGCTACACTGGGAATTCCACTCTCCTCTCCTGCACTCTAGATAACCAGTTTGGAATGCAGCACCCAGTTGAGCGGGTATTTCACATCCCTTAATCATCCGCCCTGCAGCCCTTTACGCCCAGTAAAATCCGGATAACGCTCGCCACCTACGTATTACCGCGGCTGCTGGCACGTAGTTAGCCGTGGCTTCCTCAGCAGGTACCGTCATTATCTTCCCAAAGAATAGGCTTTACGATCCGAAAACCTTCATCACTCACGCGGCGTTTGCTGCATCAGGGTTTCCCCCATTGTGCAATATTCCCACTGCTGCCTCCCGTAG
+
1**(,(+3,8,(,-%+036:72109:2,20/)*&&&()01-+,8269701461565575,)''*/65921043/032,*/).,+6,-83./--,.*,-.*./*+0425946/&'%&'%*+/12:,6:730,--195+/3+.36:89;84557;8()++-9446442372.5)-%)'*(%((('-251-,*-<2004593...3*+)-810)&))))'-6-;<20;412:7-5/113/335857495/3/./661.,,*.04218769968:+,002023204)),-,2(')1101430583.06/0.--0;,**32;:8+962)/198<1,+0-(%/,8-1.:,+399766601//+-*').866/.(((5-630/..10:3//255577*268,3+**,-.7//*(,,'&'*-/3*/,22330/))*14436111/010,0)*'**+,0738;565/$%('(*,99:*&$&%%.55022452431+&(%'%'*'-09155330,).*,-.1/2/*/-6/,32-/-2-*,645&+%*(28588.-.,-//3/((&%$%#'*+5.12,39:*+00&4(4,1/,240243:<:/0:4242005789)&'+1--.+6:2,430()*21:2%--,+-+,.05/--.17,+,,+562-1/-/+3%%/-0998/*./3:433688<9683./8,&,(01278<97542,)/(&*),02553573409.)))074/),)+/4/0((699:0/,1/52)-./(&+,148+++-&+.,,.1-4116402656.48;97:0+*090/-)$&)')05<6.,.46-0/*-*.0%1(/)0*9:,/43.,*+-+15++0+)(++./674547-4*1))+,.2-.-,-+-32,--+'$&''-/316;81111+6-)&-*7.40139028()$)&%).1+55,/,5,*''(*281./3769;9;83478:;<77;102,0./:1263070//51*/*)*--48::32-5,-+5/,152400%%&(132259510(1/.038898-/0)'&+%-+41695-0./,0)).576576<889;000.')%%((,-21)*/122134322.14-,376-)/3344110.-18/1+),..0333;.:;-,999
@147f8e65-4ec0-4199-b6dc-3f67d5e1772b ch=505 read=63169 start_time=2019-12-13T03:19:54Z barcode=BC01 runid=2c9cf7bc05858273f10e7d7ec552fc0bd742dc3e
CTCCTGCAGGAGGCAGCGGTAAATTATGCAATGGAGAAGCAAAGCCTGATGCAGCCATGCCGCGTGTATGAAGAAGGCCTTCAGGTTGCCGAAATTACTTTCAGCGGGAGGGAAGGGGTAAAATTAATGCCTTTGCTCATTGAGCGTTACCCGCAGAAGAAGCCACCAGCTAACTCCATTACCAGCCGCGGTAATGCTGGAGAATTGCAAGCGTTAATCAGATTACTGGGCGTAAAGCGCGCAGGCAGTTTATTAAAGTCAGATGTGAAATCCAGGCTCAACCGCCAGGAACTGCATCTGAAATGCTGGCAAGCGCGAGTCTCGTAGAGGGTAGAATTCAGGTGTAGCGAGGTGAAATGCGTAGAAGTCTGGAGGAATACCGGTGGCGAAACGGCCCCTGGTTGGCTGGCGCTCAAAGTGCGAAAACAGGGCAAACAGGATGCGAATGCATTCGCGTAAACGATGTCGACTTGGAGTTGTGCCCTTGAGGGCGTGGCCGGAGCTAACGCGTTAAGTCGACCGCCTGGGGAATTACGGCCGCAAGGTTCACAAAACTCAAATGTAGATTGATTGGCAGGGGCCCGCACAAGCAGTGGGCATGTAGTTTAATTGAAAGCGCAGAAAGGAACCTTACCTGGTCTTGACATCCACCGGGATTTCCAGGATAGGAATGTGCCTTCCGGGAACCGGATTAGGTGCTGCATGGCTGTCGTCAGCTCGTGTTGTGAAATGTTAGGTTAAGTCCCGCAACGAAGGCCGCAACCCTTATCCTTTATTGCCAGCCGGTCCGGCCGGGAACTCAAAGGGAGACCTTGATGATAAACTGGAGGAAGGTGAGGGATGACGTCAAGTCATCGCAAGCCCCTTGACCAGGGCTACACACGTGCTACAATGGCGCATACAAAGAGAGCGATACCTCGCGGTATCGGCGGACCTCATAAAGAGTGCGTCGTAGTCCGGATTAGATCATGCAACTCCCGACTCCATGAAGTCGGAATCTAGTAATCGTGGATCAGAATGCCACGGTGAATGCGTTCCGGGCCTTATGCACACCGCCCGTCACACCATAGAATTAGGTTGCAAAGAAATGCGGTGAAAGCGCACCGGAACGCTTTACCGCTGTGATTCGCCCGGCTAGAGGTGGAAGTCGTAACAAGGTAACCGGAAGATGGGCGACAGGCGAGTGGAAGTTAACACCGAGGAACCTGCGACAACTCTTCAGCACCAGCCATTATGGCACC
+
(*/4-*/%.*%(*(*,),(,&*))(%%$(*-.6.-)''%'*-)'.403576+,%(),*%+)(**-'&'..16*-+++08176%26.:'%%&))())))4:/*((.%*.**.'*'*-)$%+/*%*(),,'0+02,*010%(()%'().,.-4+*/,,/*'+-%+*&-**))(,&('-.$,&%,('%-'(+-51.1(%$%0-+*$&*'&')(&'&*-2,23)*+./566984/+.04-)()+&&&'01&3480(1+1-++441231)''')-()-+/0//,0'.*)-2*,,'),010/0.)(*'&)*12(+)&'$'$%&&'),*+-1-(&-,-),)2+/.0))5/,(&('&&''',)+-():78.*'&%*,388,05/74*20)10364**.,*.+441)*,+(,.+(('&%$$$%'($,((()%'&$%&&%%+002+%/+(,''&&$%#%#))+&(('%*))*,-+8985/.,0(&)-5,/-56'%&%$+3*-/(*$(&)(*+.1/,)((&)-15,1566683680.2.''&(&&)/212,/,++-.-%'(0385353,,2-+%(&)*$'(-)+&(',/4*.4*%&&''''+'+001(&%*$)'*/7-'$.%$'))#%')''++*'*+21.0+)+.*&,.+(&*(0157,'.&(-,)-9+,()+-+.'&,(,+*0.1712.'-7/0%(%&&%%$)-4344,+++)/(%%&''(/30433303417./-.6-(&,*%+-.:26+,..'''115*(('((,+0.*260.5103+*/,$0*)3--*0')),+**./2%0)/%*3323+)0+',)*$$%&&,,,.+/),.32*)))*.1-,,-4*-,+,-**+1//057:8))'$)152),-,/08217610**&)')(.(.&%((%.(.,-/*,+*,-*'((&.,/)&()-)*'(((&$'((*).5-+'+,-/29/%%&'*+-.8,.)))++3.,8**(%,++.)+)&**2('((*+11*++.+**/%/(+,/*'#%*5+1*-27433-+)+,041-)*(((*41&+**.2*(1/,,-/-/),(**/76/9.+,-),'+*''%)'*,1,.,14)-(2/)).-(&'&%('*+*%%$$#(&&)%$&$$%%#%.*#%'$%--/52-,*&('&(%'$***+*%$%%&'&)0*'(.0/1206,7.6114.+'()'))++%''''(''$).),,,,/0,&)(+&($$%#&%)*'')*,6-++*$100+.$&'##%$$&$%$
@b8b090f1-2880-492e-9a02-872f4b780ed8 ch=265 read=46219 start_time=2019-12-13T03:19:55Z barcode=BC01 runid=2c9cf7bc05858273f10e7d7ec552fc0bd742dc3e
CCAGTTACCTTATTTGCAGCTTCACTGATCATGAATCACACAAAGTGGTGGCTTCCTCCAGAGGTTAAGCTACCTGCTTCTTTTTACCCAGCCTCCCATGGTGCTTGACGGGCGGTGTGTACAAGGCCGGGAACGTGATGCCAATGGCATTCTGATCCACGATTACTATGATTCCGACTTCATGGAGTCGGAGTTGCAGACTCAATCGGACTACGACGCACTTTAGAGTCCGCTTGCTCTCTGAGTCGCTTCTCTTTGTATGCGCCATTTAGCGTAATGTAGCTTCGTCGTAAGGGCCATGATGACGCCCGGCGTCATCCCCACCTTCCTCCAGTTTATCACTGGCAGTCGCTGAGTTTCCCGGCCGGATGGCAACAAAGGATAAGGAGGTTGCGCTCGTTGCGGACTTAACCCAACATTTCACAGCACGGGCTGACATTACAGCACCTGTCTCACGGTTCGAGCATTCTCATCTCTAGAAGCTTCCGTGGATGTCAAGATAGGTAAAGGTTCTTCGCGTTGCATCAGATTAAACCATGCTCCGCAGCGTGCAGGCCAAATCAATTCATTTGAGTTTTTTAACCGCGTACGTCTCCCCAGGACAGTCGACTTAACGCGATTAGCTCCAGGAAAATACGCCTCCAAGGGCACAACCTCCAAAGTCGACATCGTTTACGGCGTGGACTACCAGAATTATCTAATCCCTATAATTTTGCTCCCCACGCTTTTCGCACCTGAGCGTCAAATCTTCGTCCAGGGCCGCCTTCGCCACCAGTGTCCTCCAGATCTCTACGCATTTCCTGCCACTTCCTGGAATTCTACCCTCTACGGGGACTCAGAAGCATATTATCAGATGCAGTTCCCAGGTTAGGCCAGAGTTTACCGCATCTGACTTAACCGACCGCCTGCGTTAGCCTTACGCCCAGTAATTCCGATTAACGCTTGCGCCCTCCGTATTACCGCGGCTGCTGGCGCAGGTTAGCCGGTGCTTCTTCTGCGGGTAACGTCAATGGAGCAAAGATGTGCTTTACTCCTTCGCACTCCCGCTGAAAGTACTTTTACAACCCGAAGGCCTTCTTCATACGCGGCATGGCTGCATCGGGCTTGCGCCCGTTATTTTAATATTCCCCACTGCGCGCCTCCGTAGGAAC
+
-+))23-15/4'-.($($(()501321101.,-.755&'(*-.(&*$+(%'&%)&)(/&'&'()*)'*%0..0/)',3803:95.+3.)')/-(,,(%))0/+)-)*+'1:85'/+-.+/14,)-+,*&-2.0./0+,.&*'*(-,2///50))*033,.,/05.-+&%')-,,%'(3394785.')*1%(&,3912)(6546/;34.9151.---.)+'&&($%&(,(2-%'/(()++*)&%&-+/&(0+0,)/2+(-+2.033:5/9(''**,.(()*&)(*(&$*))*-*()+/0+*()+*')#'($'$))127-940**082957.3*+,.61*+..0./)')*+*$&,+--6;(/5-%*+,460&%'''067:*8/9920)*%*+.))*)*/-+.-)(+2**++/0.51.0/*15*'&(('.,0&*-,,+*)#%%%(&+,)/+&#,-..,.(03.*%%(**,0//16:8,+('$(($&,01633-2.-.16-++-,.40078(/.11(*6,./*+2---//1-207,77:;5/.*,8,%)$%%(+$,$-++)',1-2,92:4*-86342709:;//-/.(()&$($,&'+57*'+*&*&)02*''&%)*(&&((,&**..7,%0),-)'%&'%*-,2'1+,21,*-0-69/3**-((/0769499064/(0,6331150*0003*,--1.020)(0)+*&%()+'+'++,.,662,',++.95/123-351-'11+/.)-*(+54.0/5-).--+0))&%%'#%%&(&*(,&,)20/+,,---//3++)*'.9010(*/1&.2+.%&'+'&1,31,45-)31,0*&,)*452)(,,*+'&&'*+-:158:23245592/)2505&+11*&*#*+0(%''$')01*,%(*.04.&((/5**(,-21+%&%&$'&').1-'&%&(4231/*,2714/0031/02386203%-*00/06.-+1-047/7,*'+'*--83339.8741520562/04)1.+/*-+344833*%'**5,*&)*/%.05/+-/26*.)#'%*(/4+)22726(*+'*//.'&$+(+0,)*3)3/729//81-2)-*+*)'#((.*+*'%'%((&',//1-81,&+0%.(%$)*0/362,'*%()(*&&%''++'&(-0')'-
@04b4a854-e801-4a0b-a60d-c0fddba22c41 ch=126 read=102705 start_time=2019-12-13T03:20:08Z barcode=BC01 runid=2c9cf7bc05858273f10e7d7ec552fc0bd742dc3e
CCGGTTACCTTGTTACGACTTCACCCCAATCATCAATCCCACCTTAGACGAAAGCTCCTTCCTTGCGGTTAGGCCACCGGCTTCGGGTGTTATCAACTCTCGTGGTGTGACGGGCGGTGTGTACAAGGCCGAGAACGTATTCACCGCGACATGCTGATTCACCGATTACTAGCGATTCCAACTTCATGGTGAGTTGCAGACTACAATCCGAACTGAGAATGGTTTTATGGGTTTTGCTTCACCTCGCGGCTTCGCTCCCTCTGCACCATCCATTGTAGCACGTGTGTAGCCCAGGTCATAAGGGGCATGATGATTTGACGTCATCCCGCCTTCCTCCAACTTGTCACTGGCAGTCGCTAGAGTCCCCAACTTAATGATGGTAACTAACTTGATAAGGGTTGCGCTCGTTGCGGGACTTAACCCAACATCTCACGACACGAGCTGACGACAACCATGCACCACCTGTATCTCCTTATAATATATCCATCTCTGGAGCCTTTATAAGTATGTGAACCTGGTAGGTTCTTCGCGTTGCTTCGAATTAAACCACATGCTCCACCGCTTGTGCGGGCCCCGTCCTTTGGGTTTCATTCTTGCGAACGTACTACTCCGGGCGGAGTACTTGTGCGTTAGCTGCAGCACTGGACTTTGACATCAACGCAGGTACTCATCGTTTACGGCGTGGACTACTAGGGTATCTAATCTATTTGCTCCCCATGCTTTCGGGACTGAGCGTCAGTTGCAGGCCAGATCGTCGCCTTCGCCACTGGTGTTCCTCCGCTATATCTACGCATTTCACCGCTACACATGGAATTACGATCCTCTCCTGCGCCAGCTGCCTGGTTTCTTATGGCTTACTGAAGTTAAGCTGGGCTTTCTACAGACCCTTGCTGCCGCCTGCTCCCTCTTTACGCCCAATAATTCCGGATAACGCTGCCACCTGCATATTACCGCGGCTGCTGGCACGTAGTTAGCCGTGGCTCTAATAAAGGCACCGTCCTTGGCTACCATTTCCTGTAGCCGCCGTTCTTCCTTTATAACAGAAGTTTACAATCCGAAAACCTTCTTCCTTCACGCGGCGTTACTCGGTCAGGGTTTCCCCCATTGCTGAAAATTCCCTACTGCCTCCCGTAGGAG
+
6'*)26(*+4+)37'+,+.27650580+0-..553:274))0,,11156--.-)+-19395,.-+,772:1,7.512613/233)2**+-73407--*,).*1+404343'0775583230,&*.0')(('%*(),(,/3<878;476::9:::;:88:4,/.)++)(+.///))0-1,1+-.71../)*0+*/,$-+2,376349320-0+'*%'(,3./.453',-8;30::.'/09668;13+,.0)()'%%$()**2,+,*,-+-26-46+,---&'--142...1:0-.4111/3),+3./::----.267,-/,1360;4-'/-496460*.,+0...:23+,%%%*,+*+/1214.644)).)).-4-/.4363461//.'&'))-,(+1123//1555239*-2;:2-4.4*62)04276564,..+-&(1267975888;999<7810/13.07/13/2087)+'&(,0/%'#'),+-2-,&(*'(,)(,/-16--/12.+&&1.6505./(5,91.0-+,/1.),7-8(+)3*5;334))-.-/0-/,/1-.20/02777/873)'*,,.640'4.570-,9,,202*$&+)')-6*001++(//)0%')+/7/&3-.220-,,.01-*/'*,-&))06/,/942,-+*&)&'((/011***+/;8---00186;67878830&$/'*/25848(*-;3-030896056419:/(7*+,50,//2460.3/-.+032:00011575+8152107;35567,03;17017'&))+;:99064517;:3143((3)+/2021/'$*&'()+.0//0-2+%&('*2/345,.+/(1-0-*'))-.973:223+2**5:73)*,()()+3-+,,--.79;..3.-0,/,*071/0,13)(2.1800/61,.1-18681-30351%)%&%%.1,/5-&+%,-231260*0***:,,+-)+-2375*;(&)2.0+&&'%%++00/.*+'$(*--6+++(''(&)-'.75.133+)*3+56;561.&*/1+2822031%&1)*096,.,7.6+*19:43;9<679892;74544.7.,,,%$(((&+4-2611:117;9,*9:88993:99//28.('*&'8542;7/147,*&
@aee32326-2061-449d-83c3-cb91aae85bf4 ch=212 read=50453 start_time=2019-12-13T03:20:17Z barcode=BC01 runid=2c9cf7bc05858273f10e7d7ec552fc0bd742dc3e
CTCCTAAGGCAGCAGTAGAATGAAATGCACAATGGGGCACCAAGCCTGATGCAGCCATGCCACGTGTGTATGAAGAAGGCCTTCGGGTTGTAAAGTACTTTCAGCGGGGAGGAAGGGTAAAGTTAATACCTTTGCTCATTGACGTTACCCGCAGAAGAAGCACCGGCCAACTCGATGCCAGCAACCGCGGTAATACGGAGGTGCAAAGCGTTAATCCAGACGGGCGTAAAGCGCGCAGGCAGGTTTGTTAAGTCAGATGTGAAATCCCCGGGCTCAACCTGGGAACTGCATCTGATACTGGCAAGCTTGAGTCTCGTAGAGAGGTGAAATTCAGGTGTAGCGTGAAAATGCGTAGAGATCTGGAGGAATACCGGTGGCGAAGGCGGCCCCTGGACGAAGACTGACGCTCAGGTGCGAAAGCGTGAACAAACAGGATTAGATACCCTGGTAGTCCACGCCGTAAACGATGTCGACTTGGAGTTGTGCCCTTGAGGGCGTGGCTTCCGGGCTAACGCGTTAAGTCGACCGCCTGGGAAATGCAGCCTGGGTTAAAACTCAAATGAATTGACGGGGGGCCGCACAAGCGGTGGAGCATGTGGTTTAATTCGATGCTGTGCGCGAAGAACCTTACGTCTTGACATCCACGGAGTTTTCAGGATGAGAATGTGCCTTCCCGGGAACCGTGAGACCGGGCGCACGCTGGCCGTCGCTCGTGTTGTGAAATGTTGGGTTAAGTCCCGCAACGAGCAAACCCTTACATCGCTGTTGCCAGCGGTCGGCCGGGAACTCAAAGGAGACTGCCAGTGATAAACTGGAGGAAGGTGGGATGACGTCAAGTCATCATGGCCCTTACGACCAGGGCTACACATTAACCACAGTAACATACAAAGAGAAGCGACCTCGCGAAACAAGCGGACCTCATAAAGTGCGTCGTAGTCCCGGATTGAGTCTGCAACTCGACTTCATGATCCGGAATCGCTAATAATCGTGGATCAGAATGCCACGGTGAATGCAATACCGGGCCTTGTACCGCCCGTCACCATCAAGTCGATTCTCAAAAGAAGTGGTAGCTTAACCTTCGGAGGGCAGCACCACTTTGTGATTCGCCAGGCGGGGTGAAGTCTAACTGGGTAACCGG
+
..1+*06/24.*,*+.-/10+%)''&&++,)4,+)/((&+'%)&-3/027331&/../,2-%***,-,.-/0/2+,+*,-.5/3/6327&)(,/%-''(-42145*23+*,.+)1/)(*/+*-407//56/8**177-11./0+1+*.4''()),.)*.%)+4--(+'0*3/)%$&'-+(*+.(4936296,4+'+()'0+0.(5*($'*1/.5*.+)*'&(.,)'&'''(*-/&4*+11)(&%&,*-303-/4(+-3*.-46..024-+3458.-(4,1274212644.//-,,+((*(+*/0)((')(,,13621')+)&))&%%((,30,*))*($&$&%$(++-+01423//,,+)+20//,.**+*)+%&$&&+*0-,-.,37-((-1,-&'*&(-%'*/:;9:-52858.0,&)*,+-(''(+&+**.%/,)*6457:21150(,--,-.56<9610*')*+-5541.5.1+(+.3/0168'())&(.-)-1/2,,3,-/64523976531917087560++-863.&,)*(,-*33-)**,,:199/20/-/'%'-*7/7584642+)/,()(+.)(+0243.'&-+,))+33;73638.---&'%$$&)*--/4/397.2*$%$&*,3/116073+../&()3;:1**))),-++/-)/*,,,1,)+,40111737734./(+,&%$'$*'--,2,(')%$%(-56366+*'()'(+23.41.7680.8+'$')'-&&%#%''+,&&%$%))2%%6*+837-,+,3645*3/5'4/0-*)*.5*,*&'(+./085673344;52130-*&(''+)*1/*//3:+89.3,01383.1.*.*'$%$&(*7642+,.0*+&'#/'&''&'&)$)./1,,+'+0*'*'(*+,:79254//)*'((47),)+**567)*391+,4.,--,60,,,(')2*,3/())+.104/11:3,22..',*,-0(4-6:73&&%*((&'),678;:94/.2:9485(**1+23:5'2$%*(2-'0----'#$'*0,0.0+*+),+%'))(++*(,./1000;3*%(*''(,(('&%%3)1())*)-+*+*,('')++*0/92--12/6/,*.$.,)%,00')((')).01/.*0./4:7557
@de328ddb-ad9b-4055-9fe7-181bd3426c64 ch=440 read=57488 start_time=2019-12-13T03:20:24Z barcode=BC01 runid=2c9cf7bc05858273f10e7d7ec552fc0bd742dc3e
CCGGTTACCTTGTTACGACTTCACCCCAGTCATGAATCACAAAGTAGTGCGCACTCCGAGTTAAGCTACCTACTTCTTTTGCAACCCACTCCCATGAATTAGCTGACGGGCGGTGTGTACAAGGCCAGGAACGCGTATTCACCGTGGCATTCTGATCCACGATTACTAGCGATTCCGACCATGGAGTCGAGTTGCAGATCAATCCGGACTACGACGCTTTATGAGGTCCGCTTGCTCGCGAGGAGTCGCTTCTCTTTGTATGCGCCATTTGTAGCACGTGTAGCCCTGGTCGTAAGGGCCATGATGACTTGACGTCATCCCCACCTTCCTCAGTTATCACTGGCAGTCTCCTTTAAGGTTCCAGCCGGACCGCTGGCAGCGGATAAGGAGTTGCACGCTCGTTGCGGGACTTGCTTAACATTTCACAACACGGGCGCTGACGACAGCCATGCAGCACCTGTCTCACGGTTCCCGAAGGCACATTCTCATCTCTGAAACTTCCCGTGGATGTCAAGACCAGGTAAAGGTTCTTCGCGTTGCATCAGCAGATTAAACCACATGCTCCACCGCTGTGCGGGCCCAAATCAATTCATTTTGAGTTTTAACTTGCGGCCCGTACTCCACAGGCGGTCGACTTAACGCGTTAGCTCCGACCACGCCTCAGGGCGCAACCTCCAAGTCGACATCGTTTACAGCGTGGACCAGAATTATCTAATCCTGTTTGCTCCCCACGCTTTCGCACCTGAGCGTCAGTCTTCGTCAGGGGCCGCCTTCGCCACCGGTATTCCTCGATCTCTGCGCATTTCCGCGCTGGAATTCTACGCCCCCCCCTCTACGAGACTCAAACGCCGGTATCAGATGCAGTTCCCAGGTTGGGCCGGGGATTTCACATCTGACTTAACAAACCGCCTGCGTGCGCTTACGCCCAGTAGTTTGATTCTGCTTGCCTCCGTATTACCGCGGCTGCTGGCACGGAGTTAGCCGGTGCTGCTTCTTCTGCGGAGTAGCGTCAATGAGCAAAGGTGATGAGCGCGGCATCGCGGATGGCGGGCCTTCTTCGCTACACGCGGCATGGCTGCATCAGGCTTGCGCCCATTGTGCAATATTGCATTTTTCTGCCTCCCATTAGG
+
1.***3(+305.-7+-.366<7)4,*%&&33/2*+2/4%)%%%$)&&(''(*'&&-(&%'*(+../0./,'%)',,.1.,*)(%),+'**5.*(-,))-+&&$%'(76;86/4.-.)&%&)'0+781872.+)(-/13:5'()+--62+180+,.015-00.30.,000/4367763-4812,)&&()/&'(3/0'&(((-2-1--./-1)).,)%('),*1./00.5)'+.1,-./(*((,'%'(.'/,352.28-)-/6.1.1:233-$&&(*+3220--..5..3::9500-.785822..-,,-15355-21/0-+-)(,1-:76.1'*+7,./397382129667469,-(12391)&*1/4:79;8:.9-*%&&+++:1.+.(*.-)*$-*328-3-+,'68/-()'(+(9,952:6..1/71.0&+20-+-.227590,,/,.03//0./5-050')())4:;385-++--.+-.2;66777542+,,52+.4/;,-39546(//3577;<200.08/+8-;77<614,2+,,24.(''&'+,+:;8020012%(+/,%25()''-(3184/62-3312-6-7../7;/2551;;4''&'',+&-012-1-*),*$+),0909774/,.),%)*,+'*&)*16-/-231202517048/.+//4.0)/*.-15.,*/1460391%,&-,--8;956.'*(5.355+2/+-'(*398./,3:;2+--/.81-)+(.4.12597:978999;:568-.,1,*13686:759702.,))&&(.*./1654/,&#)(+(06+0.+-)'$$$%(2*+,&(*--40524/102+-'(,-,,0-,&(&+*0.7576).//-0022;4;4...7,',1.+'(()&/681&.0152112/607/&'/0304998727**(''%'*+02)'$'%%))$($)&&&(*,*(+)(02%*(+//532002/039<.1+$%*+&&*:-./7.20'&%$&(02397766'0%&)-*,**+))++-.126+--))))&(%'$'%$$#%$$#'&$$%%%&(%$$&('075()-++(+)),.-/2474545356+6954813419/$.+&,$*',*',+&(#(132,66689-94%$+*,--
@9f875827-3bbd-4698-b742-25239f35eeaf ch=200 read=47003 start_time=2019-12-13T03:20:24Z barcode=BC01 runid=2c9cf7bc05858273f10e7d7ec552fc0bd742dc3e
CTCCTGCGGGAGGCAGCGGTAGGGAATTTTTTCGGCAATGGGAAGCCCCTGACCGAGCAACGCCGCGTGAAGAAGAGGGTCTTCCGGTTGTAAACTTCTGTTGCGCCAAAGGAAGAACGGCGGCTACGAAATGGTAGCCGAGAGTGACGGTACTTTATTAGAAAGCCACGATAACTACATTATAACCGCGGTATACGTAGGTGGCAAGCGTTATCCGGAATTATTGGGCGTAAAAGAGGGGCAGGCGGCAGCAGGGTCTGTGGTAAGCCTGAAGCAACTTCAGTAAGCCGCCAAACCAGGCAGCTAGGGGTGGGGATCGTGGAATTCCATGTGTAGCGGTGAAATCACGTGAATATATGGAGGAACACCGGTGGCGAGAGCGACAGTCAGCCTGCAACGACTCAGTCCAGCGTGGGGAATGACCAGGATTAGATACCCTAGTAGTCACGCCGTAAACATTAGTACTAAGTGTTGGATGTCAAGTTCAGTGCTGCAGTTAACGCAATAAGTACTCCGCCCACGAGTAGTACACGTTCGCAAGAATGAAACTCAAAGAGAGATTGACGGGGGCCCGCACAAGCGGTGGAGCATGGTTTAATTCGAAGCAACGAAGAACCTGGAATAACGACATACTCATAAAGGCTCCAGAGATGGAGAGATAGCTATGAGATACAGGTGGTGCATGGTTGTCGTCAGCTCGTGTCGTGAGATGTTGGGTTAAGTCCCGCAACAGGCGCAACCCTTATCGTTAGTTACCATCATTAAGTTGGGGACTCTGGCAGGACTGCCAGTGACAAGCTGGAGAGGAAGGCGGGATGACGTCAATCATCATACCCTTATGACCTGGGCTACACGCGTACAATGGATGGTGGTGCGGAAATGAAGCCGCGAATTGAAACAAAACCCATAAAACCATTCTCAGTTCGGATTGTAGTCTGCAACTCGACTACATGAAGTTAGATCGCCTAGTAATCGCGAATCAGCATGTCGCGGTGAATACGTTCTCGAGGCCTTATTACACCGCCCGTCACACCACGAGTTGATAACACACCCGAAGCCGGTGGCCTAACCGCAAGGAAGAGGCTGTCGGTTGGTAAGTTGGGGAGTGAAGTCGTAACAAGGTAACCGG
+
)*.-*%+*41-/1/117&775.)&)&,0664,,/4426,+)(*,)-)(&$&+,6/1.55:767;5258757/)-'*%)'((/11.'108224:6..4-1+2($(%&'25,4/12+)/1060.80*)%$()''(01---)')$'&+,,06;../035-2/+'/0-)+(''&%*))'(+/'.+'$))04%%'//01(---1(4*3.-67372442213/./*5*(/,6751/09.1+&(,65/-.2897:74/3,08,/.7604:62126470..++-++/.0(*+/2',,%&(,/6.733540100-(02'$&)(*(6943/..00:1904./+)**,%(/'*()'%&**+&&0001./--/3/,-,.13&44.4/+,%(&/044$%**$$$%&&))&*&)+-01.00'&'))0*,.)'%%('&)'26-.6-02886:')//324//()+2842:<83''+*+/+-)(,05227335:79862.11/.0319000+.3:391''20,-)&')-/45%%$$$&&('&'.///%()013*,,1-/7956:71-/)0,&'&''(.+123-56+*16+'*)+,-)/)6539./-)+,-/91305;6+0,')/()'(++.+/)(*&'%&'&(,)24.,,,+*+-61,4/.8(((*++9910,,(3124./00.74775827320900/041.-,,/117.,---756667*8-..56.:.32--/03,001/,/1/4'*+)&&())*5/8011669522512:99975;34/1514:0...0003,&&+*9818424222260../3.+)%,,,0-50(64342340/0/0.0-2589,72+(-../,2./-.00+++)+&*&&%')304;741('-00231**+'$')-,1844+'$)&&)*+&,7:33:60/597-4549;367+46;6+3%-.-..47899-4(++-%%$'()-.,5/.16')--/++'')+,,3-,(*+,:8:0/11198525'23359756407001,)+0-21-))#%')+/,-61,.0-.-0.),+-.)7001691.0*18)').(),*-+5,1('.*.*&(-+'&(&&%'((+**%)&)%)$&'%&)*/23,%''(4,,,0,,.201'3-578;;88
@f6f802b3-fd7d-410c-8515-710bfd442b4c ch=267 read=55127 start_time=2019-12-13T03:20:40Z barcode=BC01 runid=2c9cf7bc05858273f10e7d7ec552fc0bd742dc3e
CTCTACGGGGAGGCAGCAGTGGGGAATATTACTGTCGGAAACCTGATGCAGCAACGCCGCGTCGAGTGATGTTTTCGGATCGTAAAGCTCTGTCTTTGGGAAGATAATGACGGTACCCAAGGAGGAAGCCACGGCTAACTACGTGCCAGCAGCCGCGGTAATACGTAGGTGCTTGAGCGTTACCAGATTTACTGGGCGTAAAGGCGTAGGCGGATGATTAAGTGGGATGTAAAATACGCCGGGCTCAGCGGTGCATTCCAAACTGGTTATCTAAATTGCAGAGAGGAAGTGGAATTCCTAGTGTAGCGGTGAAATGCGTAGAGGTTAGGAAGAACACCAGTGGCAGAAGGCGACTCTGGACTGTAACTGACGCTGAGGCTCGAAAGCGTGAGGCAAACAGAAGTTAAGATACCCTGTCGTGCCGTAAACGATGAATACTAGGTGTGGGGGTTTCAACACCTAGTACGCGCCATTAAGTATTCCGCCTGGGGGTGGTCGCAGATTAAACTCAAAGGAATTGACGAGGGACCCGCACAAGTAGCGGAGCATGTGGTTTTAATTCGAAGCAACGCGAAAAGACCTTACCTACATGACATCCCTTGCGTACTCTTAATCAATCCTTCGGGGACAAGGTGACAGGTGGTGCATGGTTGTCGTCAGCTCGTGTCGTGAGATGTTGGGTTAAGTCCCGCAACGAAGCGCAACCCTTGTCGTTAGTTACTACCATTAAGTTGAGGACTCTGGCGAGACTGCCTGGGTTAACCAGGAGAAGGTGGGGATGACGTCAAATCATCATGCCCCTTATGTGTAGGGACTACACGTGCTACAATGGCTGGTACAGAGATGCAATACCGCGGTGGAGGCCAAACACAAAACCAGTCTCAGTTCCGGATTGTAGGCTGAAACTCGCTGCATGAAGCTGCTGGTAATCGCGAATCAGAATGTCGCGGTGAATACGTTCAGGTCTTGTACACCGCCCGTCACACCGTGAGAGTTGGCAATACCCGAAGTCCGTGAGCTAACCGCAAAGGAGGCAGCGGCCGAGGTAAGGTCAGCGGTGGGGTGAAGTCGTAACAAGGTAACCGG
+
)(+(*+/1,*%&'**,.$),288+0--406,//41-/,+2-08+-098946-2(*)11,,+(%&%&$&'*%%-03-/9586/2170./1777888;;7;4-2//13832.1)2/,/,+-'5-+.+-1.01)(.(,(,11547584653345/8837.2-//00976--&()(*'()*+-6-(/)&)&,+''/099-.$$%%%)'&$''(-/.75443/:-1.66;9871/*,05*%*%*'(*'%)('%&)'&'*(51:,6.(,++4554465,&'&%)*'+&&&)))&&+-,1+7*/2,,,81-,--28966:3..0763/.+.2403638.19768;*4407/()1+.3.12,++,.-5565333/*00.+011+-.-.5/.21))++0)*,,.:.4+&((*411&%/0129())%$($#'))15;://-/0/8746745674538;8,6;66,81,1+'%%%#&$%%&$&.)0*+,.097611511651(&)&,,00()*.)<;826411**)*/,2,-/-%--307:4//051+''&'--/*.04533414:<,;:6:4.+1*+-//,,-036+&)-/3.-/5-1/,**+057475.7./)4,,,,1../.-(1'*-(,+-79.258605//07%),++32255776574,+++,00443)3,-.2111-0;2:15/+,966/51-.,0255//,)(#2'',:0./'))'/..,0.,-6,-.*,50(,..--89576*)'('&()-+/12:650++6-8-4263/+(**..37;54889:987:<8466:978+64.)-3111865//3+%(,0301./59966895+11114455.,,,,554461/10./.,+,6*).,+66**''(*-*+2879727(*-12'2,)0,(&$(++.-/7,,4035+*(('*+**+/-,')5116//.6621/4/0.74444,5'+)56<7,92263%01/-10,-1.,/1./82,,/---0879/.+)*0.,&&,60109)()0,-.)))(%(+..9573778(3.110/).,)1--))'(*,+-(+*,--5/6/34.,))''(./9:;313(0,2630,7
@29f30407-a6e2-4358-8f1e-0310d3b607de ch=230 read=83555 start_time=2019-12-13T03:20:40Z barcode=BC01 runid=2c9cf7bc05858273f10e7d7ec552fc0bd742dc3e
CCGGTTACCTTGTTACGACTTCACCCCAATCATCAATCCCACCTTAGACAGCTCCTTCCCCTTGCGGTTAGGCCACCGGCTTCCAGCTTATCAGCTCGTGGTGTGACGGGCGGTGTACAAGGCCGAACGTATTCACCGCGACATGCTGATTCCGCCCGATTACTAGCGATTCCAGCTTCATGTAGTCGAGTTGCGGGCTACAATCCGGAACTGAGAATGGTTTATGGAGTTTTGCTTCACCTCGCGGCTTCGCTTCCCTCTGCATCCATTGTAGCACGTGTGTAGCCCGAGTCATAAGGGGCATGATGATTTGACGTCATCCCGCCTTCCCTCCAACTTGTCACTGCTTGATCTCGCTAGAGTCCCCAACAATGATGGTAACTAACGCGATAAAGAGGTTGCGCTCGTTGCGGGACTTAACCAACATCTCACGACACGAGCTGACGACAACCACCACCTGTATCTCATATAGCTATCTCCATCTCTGGGCCAACTGTAAGGTATGTAAGACCTGGTAAGGTTCTTCGCGTACTTCAGATTAAACCACATGCTCCACCGCTTGTGCGGCCCCGTCAATTCCTTTGAGTTTCATTCTTGCGGAGCAATACTACTCAGGCAGATGCTGTGCGTTAACTGCAGCACTGAACTTTGACATCAACGCCAAGTATACTCATCGTTTACAGCGTGGACTACTAGAATTATCTAATCCTATTGCTCCCCACGCTTTCCAGGACTGAGCGTCAGTTGCAGGCCAGATCGTCATATTCGCCACTGGTGTTCCTCCATATATCTACGCATTTCCACCCGCTACGCGGAATTCGATCTTCTCCTGCACTCTAGCTGCCTGGTTTCTGCCGGCTTACTGAAGTTAAGCTTCAGGCTTTCACCACAGACCCTTGCTGCCGCCTGCTCCTCTTTACGCCCAATAATTCCGGATAACGCTTGCCACCTACTATTACCGCGGCTGCTGGCGTAGTTAGCCGTGAAACTCTAATAAAATTACCGTCACTCGGCTGCCATTTCCTGTAGCCGCCGTTCTTCCTTTATAGCAGAGTTTACAATCCGAAAACCTTCTTCCTTCACGCGGCGTTGCTCGGTCAGGGTTTCCCCATTGCCGAAAATTCCCTACTGCTGCCTCCCGTAG
+
:.1.7736/8.%4-')555590(*()&0.5645/03(+5('+$$$(+15+4447770;4/)00-043+7+.,*)',,-5238)2%((.),-0.'++-*-245332576<;:3:655(/701+*%''-),779:8454023567::94503)2+)+&'(+0-/-/00188:622-&,.624545-++,/6/7.-.(-&//1359914+,(,*)%+))0/-%(+-)+.3+-.;;/*-6/867;76,(-/,293,++1+9,)('''*,/9462*$%(),-.///&'**12+%%,/../)%/02**+-,-.-/6<0/096899,;6-)475379**8(5(,21/0467,+*.*+)-/)/,/0*+--/097..,/6-('')1979:985/,-(+*255*($()1.+,&'(*6/:..,:856070/..)*32212-&'+-64552266423),.052.+6/01945778898/1-,-.01++++.,,.10,.31-*),)'0--2(4+1/3,.(,+/46,(+-.5.74;654/(&'&(*-/2//-7+;;88:./+000..+*1-00./,/)**,*47/-/1-73;7//3/.-/09;869;63535/4()-'%)+141,-0011/)+,+((&#+&(*701///-5134467689-,0+,)-(*.,1-&(()',--&'(*-/120070+*&*,-6520/0-32+-*+/+,.602501,+)3-*+*1),,(+*..90.+'4300/.-(.-334608-('(&'30..+*)++$%%'+,.1:6556867925.**)(-,.*378685765;(.'%)2)*5*')&'%)('-)-&(*08;8779665*,-,,,,.1073--/+8751*)&'&'(*,.4./*)2,6+,.36349:328-,,0.++*,/99,0,&*+,+.+./'%%&(4*).-()++//+30070881-313/.%.,.01189/05+()&'.1-00-,023363/4+*)*(*2-+,3916+++((..,,6*04.%.)+59321-00-)/,,(1.,095343/')(,809;8;<910/&*7,+1132+)/),64(.,122,)*00,187;789::2;/',+*&,,*3-''-./656+330/;/.56/((+-89,/),*--24+'(,++.0/21-12'*101
@76fe91df-3f75-45b4-a3ea-20457011bff4 ch=435 read=115081 start_time=2019-12-13T03:20:47Z barcode=BC01 runid=2c9cf7bc05858273f10e7d7ec552fc0bd742dc3e
CTCTACGGGGAGGCAGCAGTGGGAATATTGCACAATGGGCGCAAGCCTGATGCAGCCATGCCGCGTGTATGAAGAAGGCCTTCGGGTTTATAAGTGCTTTCAGCGGGGAGGAAGGGAGTAAAGTTAATACCTTTGCTCATTGACGTTACCCGCAGAAAAGAAGCACCAGCTAACTCCGTGCCAGCAGCCACTTGTGTAATACGGAGGTGCAAGCGTTAATCGGAATTACTGGGCGTAAAAGCGCACGCAGAGCAGTTGTTAAGTCAGATGTGAAATCCCGAATCCAACCTGGGAACTGCATCTGTCTGGCAACGAGGTCTCGTAGGGGGGGTAGAATTCCAGGTGTAGCGGTGAAACGCGTAGAGATCTGGAGGAATACCAGTGGCGAAGGCGGCCCCTGGACGGACGACGCTCGTTGCGAAAGCGTGGGGGGGGAGCAAACAGGATTAAGATACCTGGCCAGTGCGCCGTAAACGATGTCGACTTGGAGGTTGTGCCCTTGAGGCGTGGCTTTGGAGCTAACGCGTTAAGTCGACCGCCTGGGAATACGGCCGCAGGTTAAACTCAAATGAATTGACGGGGGCCGCACAAGCGGTGGAGCATGTGGTTTAATTCGATGCAACGCGAAAGAAGAACCTGGTCTTGACATCCACAGAACTTTGTTGAGATGGATTGGTGCCTTCCCGGGAACCGTGAGACAGGTGGCATGGCTGTCGTCAGCTCGTGTTGTGAAATGTTGGGTTAAGTCCCGCAGCAGGCGCAACCCTTATCGCTGTTGCCAGCGGTCCGGCCGGGAACTCAAAGGACTGCCAGTGATAAACTGGAGGAAGGTGGGGATGACGTCAAGTCATCACTTGGCCACTACGACCAGAGGCTACACACGTGCTACAATGGCGCATGCAAAGCGACCTCGCGAGAACAGCGGACTCATAAAAGTGCGTAGTAGTCCCGGCGAATTAGGTCGCAGCTCGACTCCATGAAGTCAGGTCTTCATCGTGGATCAGAATGCCACGGTGAATACGTTCCGGGCCTTGTACACACCGCCCGTCACGCATGGGGTGGGTTGCAAAAGAAGTAGGTAACAATAACCTTCGGGAGGGCGCTTACCACTTTGTGATTCATGACTGGGGTGAAGTCATACCATTAACCGG
+
,*+&''(,1**122468414,3-*..,8.,+-,10.2;10.068027/01543/*-..,/61)-(,),-/,/4+,1-2/6583,9*0'%&(+*&&#$+,**(/--)4,*2*,-,71('(*5310/3.,.861:4.19:.:./-8539308*)+&,+,0-$('$(//8%100/60/0957897344/130(*0)')&()-,+.,))('./49524405,6+-,.2*3,567:867676;8**54412+1,+$(&&+01+.00/.12--36877687.563*)(*/(/)9:5,41.-/4454,+)(()'*-)+)(&%(''(6789)403360)+,*,.,2,+*144/,---1:7308-+,+,5420000339;/08.75&67&10.6/.,3.2/*03;2.+/235570*'%++./646))*'*,**.026.0/0,/+*,.4;49,04*7.2+128/8:',*+&+))$('5:69:9(3./01171///200*,--6(/*,;1-10.3706701(''#'+(*+,20311.3/9/656026900,$))'&''*,..5.,,.-31078//125;91/,608168.4::/26*+*,.0-2-1358)..+.+*,/2<;-99;/.,+*--(2,-/04)%*)'*()+)'/033:655534))*,032*$%'%'$&')*;89/1303779:806('*./,0//,)*(**-&+')'''&(.:47788588..../89191.-'((+-+00(6/7070229/++3.+5,)/2..1-31*)3,/0%&6+.;.072(0+33400503-::,910:00&/*)*&'&*&(())+.5556:/++'()),,0287355687975-+26495,%(%)$-(#%%$&'+2:1+).,01.-,-*,./031-(,4--:0008977--)'(756656400/*+'*%&*-*&$(&(*,59.+,44.,(%(*1600.+)&*%)1,&.2..',$,./05/506('*,.-,,7%)%&#&&'%'))*4;:99235:9162'+/545263-45547))213/7..-3/,//27*49**9720*.,.//+&*)/)+8/2.:9+&)(&)&(++,(+','*.-3397'1*'.3*42215.36'./30,/075;4,.-+.+.1/*++./,/043'0&)&()9.:81
@fde72bed-c548-48f9-b877-7e0621ecc507 ch=209 read=57990 start_time=2019-12-13T03:21:00Z barcode=BC01 runid=2c9cf7bc05858273f10e7d7ec552fc0bd742dc3e
CTCCTACGGGAGAGCAGCAGTGGGAATATTGCACAATGGGCGCAAGCCTGATGCAGCCATGCCGTGTATGAAGAAGGCTGGTTTGTAAAGTACTTTCAGCGGGGAGGAAGGGAGTAAAGTTAATACCTTTGCTCATTGACGTTACCGCAAATACCAGCTAACTCCGTGCCAGCCGCGGTAATACAGAGGGTGCAAAGCGTTAATCAAGGATTGCCTAAAGCGCACGCAGGCAGTTTGTTAAGTCAGATGTGAAATCCCTGAGCTCAACACAGGAACTGCATCTGATACTGTAACAGTCTCGTAGAGGGTAGGGTAGGTGTAGCGGTGAAATGTGAGATCTGGAGAATACTGAGAGTGGCGAAGGCAGCCCCTGGACGAAGACTGACGCTCAGGTGCAGCGTGGGAGCAAACAGGATTAGAATACCCTGGTAGTCCACGCCGTAAACGTCTCGGCTGGAAGGTTGTGCCCGCTTGAGGCGTGGCTTCCGGAGCTAACGTTGATCGACCGCCTGGAAATACGGCCGCAAGTTAAAACCCAAATGGTGACGAGGGGCCCGCACCAGCGTGAGGCATAATGGTTTAATTCGATGCAACGCGAAAAAGAACCTTACCTGTCTTATCCACGGAAGTTTTCAGAGAGATGAGAATGTGCCTTCGGGAACCGTGAGACGGAGTGCTGCATGGCTGTCGTCAGCTCGTGTTGTGAAATGTTGGGTTAAGTCCGCAACGGTACAACCCTTATCGCTGTTGCCAGCGGTCGGCAGGAGCACTCAAAGGAGACTGCCAGTGATATAAACTGGAGAGGAAGGTGGGGATGATCAAGTCATCTTGGCCACGCGACCAAGGGGCTACCACGATGCTACAATGGCGCATACAAAGAAGCGTCGCGAAACAACCCGGACCTCATAAATGCGTCGTAGTCGGATCCCAGAGTCTGCAACTCCCGACTCCCATGAAGTCAGATGCTTCGTAATCGTGAATCCAGAATGCCGGTGGAAGCCATTCCCAGGCCTTGTACACACCACCCATCACGTAGAAATTAAGGTTGCAAAGTAGGTAACAACCTTCAGGAGGGCGCTTACCACTTGTGATTCATGACTGGGGTGAAGTCGTAACAAGGTAACCGG
+
()''(*61;9/+'*)&'((*,5;8/8330.**&,063-*1/*-/9,0:5568671-18/9-3--*895776.*+('$&&%/-3/)'00+(,,+-50,%.+039.).2+.--($**/97*-)9()+884<92154*3...3254129),-('#%'(&*--054330(+(&%($%'&*'-,+2,..&/-,'#)$'(2)*..9-7-41,(,&'+(((('-0'%'%'%&&*),3/,68;5&/50-+..'(/02534::.3&%%''3325.,,(*(01034433328/1596723+.,)&()+-4353+)*,)('()(*'(+,.12444:811/,)+&%&&'-,.0./)&**)*'$%'#('*++&+)&)/&+..-+,.789+.,'+/,-.++--./13//(+(()0'+,((-1;69/4/,0.***)+,3<300221113+')*-2/230&'')&)+-*)%(+*')/*3+.',0+$$$"&%+*.//'.-,,,',))%%+,++*+*&',+().3034,)(+())+6173.+,/(*'1,87-30.-2900-++,1,%.2//26*'(&(#$&$'&&&*...1**+*3./+)*175024,1+-,),()153-&%0**(&*0.53//-..-/-)+*0&)+,3:7243)((((,%+(*8225711.20.80/0/968)+-142,(-/05600001:75213351*)*+0/9/6/--25;///03(43280+*++*%(((''&%%(&%)(((++.8**0,000696/52636272)01'',$,,1392*0)-0.001/..,+...15955552-*'*(*,(,*%,43)&'&((5102430)(&(%(($(&(%'*/.()*.+.,+*'&(($(%0)%-00025.-..067,3*$(((/066-*')('.-)1)(*5/2535')+-,$'**+++-22.0'.%)+*')&'()1234/0*.+.)+,.06))%)(--,,1/301%(),*%&()*+-6.0.-3)*,5:2(*&((,.)(%%(+&*1.01%)05./.*,--.-**)%(*,+/2)-%)$'%%$$'$&.,17,'*.*&(*,500',,20,.14&//'),*2.126122),7,+,788;3//,.0-+)-(*+/0/.1,*/22,--1-26886:
@6865d58e-c9a0-44a8-9e22-2d9b085fec18 ch=405 read=50574 start_time=2019-12-13T03:20:59Z barcode=BC01 runid=2c9cf7bc05858273f10e7d7ec552fc0bd742dc3e
CTCCTACGGGAGGCAGCAGTGGGGAATATTGCACAATGGGCACTAAGCCTGATGCAGCCATGCCGCGTGTATGAAGAAGGCCTTCGGGTTGTAAAGTACTTTCAGCGGGGAGGAAGGGAGGTAAAGAAAGTTAATACCTTTGCTCATTGACGTTACCCACAGAAGAAGCACCGGCTAACTCCATTGCCAGCAGCCGCGGTAATACGGAGGTGCAAGCGTTAATCGGAATTACTGGGCGTAAAGCGCACGCAGGCAGTTGTTAAGTCCAGATGTGAAATCCCCGGGCTCAACCTGGGAACTGCATCTGATACTGGCAAACGAGTCTCGTAGAGGGGTAGAATTCCAGGTGTGGTGAAATGCGTAGAGATCTGGAGGAATACCGGTGGCGAAGGCGGCCCCTGGACGAAGACTGACGCTCAGGAATTCTGGCAGCGTGGGAGCAAACGGGATTAGATGCCTGGTAGTCCACGCCGTAAACGATGTCGACTTGGAGGTTGTGCCCATGAGGCGTGGCTTCCGGAGCTAACGCGTTAAGTCGACCGCCTGGGAAATTACGGCCGCAGGTTAAAACTCAAATGAATTGACGGGGAGCCCGCACAAGCGATTAGACATGTAAGTTTAATTCGATGCGACATGAAGAACCTTACCTGGTCTTGACATCCACAGAAGTTTTCAGAGAGATGAGGAGATGTGCCTTCGGGAACCGTGAGACGGAACACATGGCTGTCGTCGCTCGTGTTGTGAAATGTTGGGTTAAGTCCGCAACGAGCACCAGCCTTATCCTTTGTTGCCAGCGGTCGGCCGGGAACTCAAAGGAGACTGCCAGTGATAAACTGGAGGAGGTGGGGATGACGTCAAGTCATCATGGCCCTTACGACCAGGGCTACACGTGCTACAATGGCGCATACAAAGAGAAGCGACCTCGCGAGAGCAAGCGGACCTCATAAAGTGCGTCGTAGTCGGATTGGAGTCTGCAACTCGACTCCATGAAGTCGGAATCGCTGAAAGTAATCGTGGATCAGAATGCCACGGTGAATACGTTCCCGGGCCTTGTACACCGCCCGTCGCACCATGGGAGTGGGTTGCAAGTAGGTAAGCAACCTTCGGGAGGCGCTTACCGCTGTGGTGATTCATGACTGGGGGGGGTGAAGTCGTAACAAGGTGAAACGG
+
,0/,-,2)66134124433828;..62)4+,,//031'6/.&+'/2,3;5222'+*&+,+,&35,-,+,-+3240)*,)--7462,365;7778*'(&'**)'$'*&()+&++*/*0)&('*),+%(),*,2/:/342:;2-///)3*+,856;554/',)*//)*.''*1512,,/+++.-(.*$)((,000470/',,+2.+,++&*).-+/.+,3394853,.3+5-67798+1*.%&'&&*-),,('((&$)1.+/030.11))+/111/59-*7;8+)26679314833:85979888888222/1).'%(*%&'()*//0+45/)04-,-.(-(.+4/.28,*)&)(++.,+,2890/-*+...:2/4.*/,*0-&-.182/,-+1/23276-)-75:.00,*,--,//002%&*&(*/,,(+$&&(%'%(**,23;29'96-4-+*42'3.-+.)))+--,.23:779<4-+))%--//,1,3,.06-:111365&*()+6111.+*)(-*-0(+-./9211/033404535578752,&&)''')'*(*-.**-*2231891136+9//.3143556..71'()34&*+/00+()&/(*00-'/%'$&*09;8:1:-,,.&1225%$&+,.083542.06/441,0*&'*,151))('.((2::.7..,**-.80.-)(''*)601:666-90:08;7962554280)(&'(0075768950/')+//3105-*,.770,6/9::465.++5*&),(*'%('&*')'.1/10053283-+9,,72321:707-7.+6808558/9*26),.,.//:632//,-0(/351/0**(,*.76+52,.//05,'(/33:9%%&*,92+-+++,3:2497:-,+)+-16,+(&'$$+))(,,0377:/))'*+&),)*7464..-,,-01:345711%).)(1:7-.1..0/-21155,-$3)5*)++11240)1./,-/67:88-/++*2*91806..+*+*)%)+5011::8959*+.98795.4,249:;:1101506*+/12---$-(,(-)/54)-2-%*&*5.765/*'')112850--()-06.-,()+*.1037'55)+1+..5-.88/0.,+'(-+-0:11/..-,-641333+2,///.1)(+11/3)-(%)%&).5
