# Supplementary material for: De novo species identification using 16S rRNA gene nanopore sequencing
Source: PeerJ. 2020 Oct 21;8:e10029. doi: 10.7717/peerj.10029 (PMC7585375; doi:10.7717/peerj.10029)
Supplement: Supplemental Information 2 — Contains raw reads. [file peerj-08-10029-s002.zip › pass_fastq_runid_2c9cf7bc05858273f10e7d7ec552fc0bd742dc3e_177.fastq]

@5e9ebf22-0c2e-44ed-80aa-cd2a7781f13e ch=398 read=49071 start_time=2019-12-13T03:20:59Z barcode=BC01 runid=2c9cf7bc05858273f10e7d7ec552fc0bd742dc3e
CCGGTTACCTTGTTGACTTCACCCCAGTCATGAATCACAAAGTGAGTAGCGCGCCCTCCCGAAGGTTAAGCTACCCTACTTCAGCACAGCCCCTCCCACATGTGACGGGCGGTGTCATGCAAGGCCGGGAACGTAATTCACCGTGGCATTCCTGGTCCACGATTACTAGCGATTCCGGCTTCATGGAGTCGAGTTGCAGACCAATCCGGACTGACGCACTTTATGAGGTCGCTTGCTCGCGAGTCGCTTCTCTTTGTATGCGCCATTGTAGCACGTGTAGCCTGGTCGTAGGGCCATGATGATGACGTCATCCCCACCTTCCTCCAGTTTATCATGGCGGTCTCCTTTGAGTTCGGCCGGACCGCTGGCAACAAAGGATAAGGGTTGCGCTCGTTGCGGGACTTAACCCAACATTTCACAATTTTGGTGACGACAGCCATGCACCTGTCTCACGGTTCCCGAAGGCACATTCTCATCTCTGAAAACTTCCGTGGATGTCAAGACCAGGTAAAAAGGTTCTTCGCGTTGCATCAGATTAAACCACATGCTCCACCGCTTGTGCGGGCCCGTCAATTCATTTGAGTTTTAACCTTGCATTACCGTACTCCCCAGGCGGTCGGCTTAACGCGTTAGCCCCGGAGCCACGCCTCAAGGCTGTATCAAGTCGACATCACGTTTGCAGCGTGGACTACCAGAATTATCTAATCTGTTTGCTCCCCACGCTTTCGCACCTGAGCGTCAGTCTTCGTCAGGGCCGCCTTCACCACCGGTATTCCTCAGATCTCTACGCATTTTCACCGCTACACCTGGAATTCTACCCCTCTACAGGACTGGAAGCTTACCGAGTATCAGATGCAGTTCCCAGGTTGGGCCGGTTCATCTGACAACAAACCGCCGTGCGCTTTTACGCCCAGTAATTCCGATTAACCTTGCACCCTCCGTATTACCGCGTGCTGGCACGGAGTTAGCCGGTGCTTCTTCTGCGGGTAACGTCAATGAGCAAAGGTATTAACTGCTCCTCCCCGCTGAAAGTACTTTACAACCCGAAGGCCTTCTTCGCTTTACGCGGCATGGCTGCATCGGGCTTGCGCCCATTGTGCAATATTCCCCTGCTGCCTCCCGTAGGAG
+
761-70.8050+,(++14:6.745-*+-558+--)*-/281(/(&(+(,+*)).4**.+((,+)++00,+--142''&(&-&#$&&)((-//(*,9,))*..03464:830./**(')&+*,0*3++55452341.04025703/81/0:1102462/,---21-,0(())*,9644+/2336740(()-),,+9,0-/,+++1-3+5.*)(()347/1/:8122*(')+),-/-337'(++,-..0151743:8/12410,07154/+*-,(,-**&%&(,+-899371448895622.,+,*//46691668/*12267962,-/2;<//.)&%21(4677837<1.,167.(-.,181425:889/0).4;-21871,05050-1%'0*+1:10/540/1110-5*,(('/4,*)++)$&'&('6/1.0/0.025&)%'&*)()*,)*(+-9709.+*-/.1+%)*1:349896420,,165/15.'*,5;9946621317;08230<5,).+1646<88908.,-126+++4,4;6:<3312/,,-1+02-.00.017'/*5/'',-288;8548.)'+,9;-99605.--'+&'*%()*+,0::0,/03+86,-&)(+.6-,+./20*12/)(+'%*.1354635*0+,))()',026/44599682)*-09.%,+,,,,3678746:2/*+10430--4-0+,.9.+/309;4*.,,/3-0''&,/*+27:58947322:2357,033,8.13162)+)'23)2//115/.0&&,.//887867(+3:-+06:.3864025//'/+5134/2:,.-5323'12'*'%#*($%$&%-4)%'(+,51246/0-0/.21,(0-7-+)-2,(,.73334243.474164-4,*/*+,1.**(*')+/.53../0/43540,./--2//3,,+.6701102,8,+5922+*&),-/+$&2,+)13/./5/83449;9:<9202'310041/.//3--.*.9:/+4-3172504/)(.('072+226506*)**./12,,+)/2**-0,15;:<:9;4*)'''&*+/08212397656466&66239/3/45/)5.*-(1(:.00/5:1*''',(-++/;,-256//-
@e94b1bae-d2d2-484f-84a7-d75b399fa7cc ch=415 read=39563 start_time=2019-12-13T03:20:58Z barcode=BC01 runid=2c9cf7bc05858273f10e7d7ec552fc0bd742dc3e
CTCCTACGGGGAGGCAGCCAGTGGGAATGTGCAATGGGCGCAAACCTGATCTGTATGCCGTATGAAGGCCTTCGGGTTTATGGAGTATTACTTTCAGCGGGAGGAGTAAAGTTAATACCTTTGCTCATTGTGGCGTTTACGCAGAAGAAGCACCAGCTTCTCATTACCCAGCCGCCTGCCGAAGGTAATACGGAGAACGCAAGCGTTAATCAGGAATTACTGGGCGTAAAGCGCACGCAGGCGGTTTGTTAAGTCAGATGTAAATCCCGAACAACCTGGGAACTGCATCTGATACTGGCAGAGTCTCGTAGAGGTGAAATTCAGGTGTAGCGGTGAAATGCGTAGAGATCTGGAGGAGGAATACCGGTGTGAAGAGCGGCCCCTGGACGAAGACTGACGCTCAGGTGCGAAAGCGTAAGGGGAGCAAACAGAGTTAGATACCTGTTAGTCCACGCCGTAAACGATGTCGACTTAGGTTGTGCCCTTGAGGCGTGGCTTCCGGAGCTAACGCGTTAAGTCGACCGCCACAAATTACGGCCGCCGTTTAGAAACTCAAATGAATTGACGAGGCCCGCACAAGCGGTGGAGCATATGCTGATTTAATTCGATGCAACGCGCGGTACCGGGTCTTGACATCACGGAGGTTTTCCAGAGAGATGAGAATGTGCCTTCGGGAACCGTGAATAGGTGCTGTGGCTGTCGTCAATAGTGTTGTGAAATGTTGATTAAGTCCGCAACGAGCGCAATACCATCGCTGTTACGCCCCAGCGCGGTCGGCCGGGAACTCAAGGAGACTGCCAGTGATAAACTGGAGGAAGGTGGGAGATGACGTCAAGTCATCATAGCCCGCCCGACCAGGGCTACGTGCTACAATGGCGCACGCCTGAAAGCGACCTCGCGAAACAAGCGGACCTCATAAGTGCGTCATGGTGGATTAGGTCTGCAACTCGACTCCATGAAGTCGGAATCGCTAGTAATCTCTGGATCAGAATGCCACGGTGAGTATTCCCCAGGCCTTATACCACCGCCCGTCACACCGTAGAGATGGGTTGCAAAAAAGAAGCAGGTAAAGAAACGCCTTCCGGGAGAGGCGCTTACCTTTGTGATTCACTTGTGGGGTGAAGTCATAACAAGGTAACCGGAAGATGAGCGACAGGCAAGTAGGTTCTTTCCACAAGGCACCGACAACTTTCTTCAGCAAGCAATACGTAACTGGCA
+
-*-,'%3)*,*&*,*+-2'+,1*70,.+&)''(1.0510./25'1741/52)'$(*1160++''(*(/-3,+-),./8**-%$'#%'+)&%)&..+126;+)))%((067,2:484-3.37,*../').')))&$'&%%+,/,,3-'),'(%+)%$&&)%&($(''53'$&(+&&&%&(+(((&&(.+,-961-/%%&#&&,&(+403123-%'+'5,89:;:8545796,...+/-0-,1.*35;934843/38734/,((+,()44+*,,+2/9611/',*377652-,--))$%$&%(&()*').+)(''*'),*1,27')++))&//5:7464-.,.'(%'()..65;522+(0+141153--/.%'(-'',1--3:3-)/51/,,,&)(*+,00011%.)//0''))*-.0((',0)'),74+/()()-1.177021,,/+*+322/015:96560.-,-+-040+*(&-.,50,*-,'+,++22.1636674/2-/+,.,2--+532:36/675674('%%'-&,(+(,1725(/'../'*%0,-3354;764./,/+.0,)..*6,*+././-2,6873/../4,/&%%'$13*-5.5/*,/)+2**(-,)($&%'&&&%''$$&')+1200,2**,15:-.*+*-')*++2322:7789::9;7)8-0029//'$')*,*-.**($$(',*/23601,,**/,-1//-,,,'*-.+%+50++*--,-3573-,+$&%$&$13,/0*)3)-.(*.085,&,+*)+.,6/54/+7333254)**,))/00/63111/0.3<31451,+(*,/0,/-,'')..122561.,//146('%(,1/(+-)+24'+016-0*+&'(062051036.)-%+-04/.0,-****0)+++++(&(*-9.22;98885*(/1+/37798,4.-))*$)&&)())2233876645554214*2)''.+5-634&&&),..5+*)&$(*)//-./6325**.(01(&$$%&)+./&%*0/),+'+'),)-012;1/14,++0.$1%(%(*)..-08255:;2,'&*)%'%,,)(*+$-/*3156782&170.+(,/,317.))&%+()*./17/&&%##%&+2)(',,+10&*+)(&((*),135,5/5/12)*(,101-3970*(((./64)00,()%'*)'&..1150905/,67/.-+*%4(2)34:5340-0&($#$$$
@84dfe434-e351-4f7a-b7f3-d2c216201ece ch=261 read=45112 start_time=2019-12-13T03:20:57Z barcode=BC01 runid=2c9cf7bc05858273f10e7d7ec552fc0bd742dc3e
CTCCTACAGGAGGCAGCAATTGAGGAGATCTTCCGCAATGGACGAGGATCTGACGGAGCAACGCCGCGTGGTGATGACGGCCTTCGGGTTTGTAAAGCTCTGTTAATCAGGACGAAAGGCAGCTATAGTTAGAGAAGGATTGACGGTACCGGAATAAGCCACGGCTAACTACGTGCCAGCAGCGCGGTAATACGTAAGGTGGCAAGCGTTGTCAGGTGTGGGCGTAAAGCGCGCGCAGGCAGATTGGTCAGTCTGTCTTAAAGAAGTTCGGGAATGCCCGTGATGGGATGAAACGCTGCCAATCTAGAGTATCGGAGAGGAAAGTAAATTCCTAGTGTAGCGGTGAAATGCGTAGATATTGAGGAAGAACACACACCAGTGGCGAGCGCGACTTTCTGGACGAAAAGCTTGACGCTGAGCGCGAAAGCCAGGGAGCGAACAGGGATTAGATACCCGGTAGTCCTGGCCAAACGTGGGTACTAGGTGTGGGTATCGACCCTTCTGTGCCGGAGTTAACGCAATAAGTACCCCGCCTGGGGAAGTACGACCGCAAGGTTGAAACTCAAAGAGATTGACGGGGGGCCCGCTGAAGCGGTGGGTATGGTTTAATTCGACGCAACGCGAAGGACCTTACCAGGTCTTGACATTGATGGACAGACTAGAATGGTTCCTCTTCTTCGGAAGCCGACAGGTGGTGCACGGTTGTCGTCAGCTCGTGTGAGATGTTGGGTTAAAGTCCCGCAACGAAGCGCAACCCTATCTTATGTTGCCAGCGCTGAGTTTGGGGGAACTCAAGCAGAGAGGAACTGCCGCAGACGAAATGCGGAGGAAGGCGGGATGACGTCAATCATGCCCCTTATGACCTGAATACACACGTACTACAATGGGGTTAATAGACGGAAACAATACCGCGAGGTGGAGCAAACCGAAACACTCTCTCAGTTCGGATCGTAGGCTGCAACTCGCCTACGTGAAGTCAGAATCGCCTAGTAATCGCAGGTCAGCATACTGCGGTGAATACGTTCAGGCCTTGTACACCGCCGTCACACCACGAAAGTCGGAAGTGCCCAAAGCCGGTGGGAGGTAACCTTCGGGAGCCAACCGTCGGTAAAAGTCGATGATTGGGGTGAAGTCATGGCGCAAGGCTAACCGG
+
(-..,,.%*0),21/231(0*(%)(&%*0/-00)$&(,-47.4++&)'.45667.)()*4-+(-2/2282''(*--2332627870:26:*+**-**0114,4-3-44&4557(+,),.7++-+**&.,9.,)')+&*%1,5884:51163749*3,)-.+-1///49445827130+,,,).+-,6..60./,+0&+)-,80/267708/00&.&'%+)6:8758;3,11212341143,-'/)3-160238301,/-03,'(,*-4*(3,('%$',3,,./.9:31/'*/''#$,,-4362421'(()+796-+*)'*).*'&%(0+1.(*.*2((()+4;6259/./3889888.4-,+11-0013...+,./8465360))('%%&//,83/07927/.,3-%')&'*2.00/&-+(0).5/+7:086*(-./+(*'./+(-2'',+)52,',)-129'(4))%*-2,*)+6454310216,+,/((*,*/+.3.-666787892/()/32131-2///(%*()18.*,:1883&,''./.0.1)(,22+2041-;6,-839-('(*.-44530581.+6-',&&+)*0248.,)+),-,0;9574;8348413*0.0-(+''05/2.-36&/%+)/0-..+/0,-19:42(',.00,*,.*6)5-6.55;66963304+1)&(()3567:87534376;4566610.0.2**%**//57689-7-3-0-**(-+(&1.+0(&%'*342%06+)-0/+1+.-4:23.,++&-**))--''+0/+&(&($**'.+('('(+(&',*0*&+(+--&)(',,559/0-,))*((23,./-0,./()).45549;-..//22340/%'(+///)**0.//0,1/-.20*(3,7.1/561-/0*-6+++7,1/+&*',-*+*,:;387*+680+.--,,+.+3303-:28926/799877/6/009;;60524205/0-)-,135++'((*++/.43:32://-..30*///015-24;:34/.49-085++0+--0058499,11-,+,'')(-44,.9-2+2+2060+','(04/61.84+,/.67:;898*&+((/70&15188*)(+66*+5536553/5,/0.*+,/+,/*,+((%(,3*0%'+8-:7:
@041e1d60-d753-432d-baa6-329972ec8ad0 ch=292 read=82081 start_time=2019-12-13T03:20:56Z barcode=BC01 runid=2c9cf7bc05858273f10e7d7ec552fc0bd742dc3e
CCGGTTACCTTGTTACGACTTCACCCCAATCATCAATCCCACCCTTAGACAATCGCTTCACGCCTTGCGGTTAGGCCACCGGCTTCAGATTATCAACTCTCGTGGTGTGACGGGCGGTGTGTACAAGGCCGGAACGTATTCACCGCGACATGCTGATTCGCGATTACTATGATTCCAACTTCATGTAGTCGAGTTGCGACACAATCCGAACTGAGAATGGTTTTATAGGTTTGCTTCACCTCGCGGCTTCAGCACCTCTGCACCATCCATTGTAGCACGTGGTAGCCCAGGTCATAAGGGGCATGATGATTTGACGTCATCCCGCCTTCCTCCAGCTTGTCACTGGCAGTCTCGCTAAGTCCCCAGCTTAATGATGGTAACTAACGATAAGGGTTGCGCTCGTTGCGGGATAACCCAACATCTCACGACACGAGCTGACGACAACCATGCACCACCTGTATCTCATATGGCTATCTCTCATCTCTGGAGCCTTTTATGAGTATGTCAGACCTGGTAAGGTTCTTCGCGTTGCTTCGAATTAAAACCACATGCTCCACCGCTTGTGCGGGCCCAAATCAATTCCTTTGGGTTTCATTCTTGCGAACGTACTACTCAGGCAGATTACTTATTGCGTTAACTGCAGCACTGAACTTTGACATCAACACTTAGTACTCATCGTTTACGGCGTGGACTACTAGGGTATCTAATCCTATTTGCTCCCACGCTTTCCGGGACTGAGCGTAAGTTGCAGGCCAGATCGTCGCCTTCGCCACTGAATTGTTCCTCCATATATCTACGCATTTCACCGCTACGCTAGATTCCACGATCCTCTCCTGCACTCTGGCTGCCTGGTTTCTATATTACTGAAGTTAAGCTTCAGGCTTTCACCGGGCCTTGCTGCCGCCTGCTCCTCTTTACGCCCCAATAATTCCGGATAACGCTTGCCACCTACGTATTACGCGGCTGCTGGCGTGGTTAGCCGTGGCTTTCTAATAAAGTAAATCACTCGGCACCACCATTTCCTGTAGCCGCCGTTCTTCCACTATAACCAAGTTTACAATCCGAAAACCTTCTTCCTTCACGCGGCGTTATCGGTCAGGGTTTCCCCATTGCCGAAAATTCCCTACTGCTGCTCCCGTAG
+
03/'0-(,;8<5/8-..24:<8619:///643/1)+*.1+*16+1/(*%*&)+*+)'+'(+///10,17:89'16:/.8../+-02**)4(,-.4(,+.*,03404-+-46+.22/2*31/,+/141548-53566978<767934/0.)+,..,)//+,--.50.-2.'(+:45/2,/07035276787++)3,%&+'+*.0:924--21.,-03858/:<<,67,957:8/239487;573+4,+27,%&%#%&(100/-.40:9:688++,./+/-**+..+62++,6000734/693+2800/-+2:20246988470($)'.637705..*5+++:684832230.,,,1560,,43/('%'&(1-41013)1.9/4592/-032(0/.727564432402/9,*')$)&%+5152310()+.3-0102264./.,16/04654435;59942/04677(+))-+-,834+*('&*+.3.09,-./446*'('())-3232-**''%'-0+)38576-+()+-0.'.583('*+,-::52;011////5:136)())(+276:120*,1--./52:6./4,(*-.:8369</21..*+52-/-.-/.012569(,+(),--6-10./3-9.9/79;93832334;98;1..4768.40$)((((6'-0/*,,,/9-&'&0../7;650147&)+.+/9646;465*,/;1-.-272)-+-2;+0,/::59:75-+%(&((,+%-$(%%()//54016.45+5516:5650,)1)*::67211.01667.-*-+420;7001,(())+&'$&'1/70*()*-1241302830,)++,/'336618118:<:466-%&%&)./,--.633,/.40*0927;902/3&'/2-,,))-*+/,130.,,/4-0180*...44,+7,0:9:22133;<<<763914:016.+0+/+-/*++--;6622.2-+++,07/,%*-*+/+)(--,22:4480,+,.0/01665%'&$&*,0307;,-'%%&(+1049;7:;658.'$$+)+5&6(**+*6:/218452,++2207595789719-',*,+-.,:.,-64733&26)09+:560),+)5902;:11/3-''&)**.211/43+-2/5
@daecba40-1e31-4be1-8987-7e217940ac5e ch=182 read=103022 start_time=2019-12-13T03:21:16Z barcode=BC01 runid=2c9cf7bc05858273f10e7d7ec552fc0bd742dc3e
CCGGTTACTGTGTTACGACTTCACCCCAATCGCTGGCCCTGCAGCTAACCGCTGCCTCCTTGCAGTTCAGCTCACGGACTTCGGGTATTGCCAACTCTCATGGTGTGACGGGCGGTGTGTACAAGACCGGGAACGTATTCACCGCGACATTCTGTTCGCGATTACTAGTAACTCCAGCTTCATGTAGGCGAGTTTCCAGCCTACAATCCGAACTGAGACGGTTTTAAAGTTTATCCACCTCACGGTATTGCATCTCTCTGTACCAGCCATTTGTAGCACGTGTGTAGCCCTACACATAAGGGGCATGATGATTTGACGTCATCCCACCTTCTTCCTCCTGGTTAGCAGGCAGTCTCGCTAGAGTCCTCAATAACAATGGTAGTAACTAACGACAAGGTTGCGCTCGTTGCGGGACCAATAACATCTCACGACGACTGACGACAACCATGCACCACCTGTCACCTTGTCCTGAGGATTTCCTCGATTAAAAGAGTAATGCAAGGGATGTCAAGTGTAGGTAAAGGTTCTTCGCGTTGCTAAATTCGACCATGCTCCGCTACTTGTGCGGGTCCCCGTCAATTCCTTTGAGTTTAATCTTGCGACCATTACTCCCCAGGCGGAGTACTTATTGCGTGCTGCAGCACTGGTTTGACATCCAACGCCAGTACTCATCGTTTACGGCTGGACTACTAGGGTATCTAATCCTATTTGCTCCCCACGCTTTCCGGGACTGAGCGTCAGTTGCAGGCCAGATCGTCGCCTTCGCCACTGGTGTTCCTCCATATATCTACGCATTTTCACCCATACACATGGATTCCCACGATCCTCTCCTCTAGCTGCCTGGTTTTCTGAAGCACTGAGTTAAGCGGGCTTTCACCACAGACCCTTGCTGCCGCCTGCTCCCTCCCAATAATTCCGGATAACGCTTGCCACCTACGTATTACACCGCGGCTGCTGGCACGTAGTTAGCGTAACTCAATAAAGTACCGTCACTCGGCTACCATTTCCTGTAGCCGCCGTTCAATATTCCACTTTATAACCAGAAGTTTACCAATCCGAAAACCTTCTTCCTTCCGCGCGGCGTTGTTAGCAATTCAGGGTTCCCCATTGCCGAAAGAAATTCCCTACTGCTGCCTCCCGTAGGAG
+
26+/.7+('%)&0/*.5299<:,8:;+.2/4141,(,8.-&.'((%*-5925434;61((2+1,9-0&'#$(-0106396:5-'$+$))033--,+(%&&)/32576898;7749567626744((,,(+/-,.1767<768:89566148564/;88:;:1<000-01001.3)()118654578715)*,0:13((+.+**,2474-()30.,(-+.,4+8:-196..73)+0/(,6,535/-5+-2/01644421688479716956:,'(*++)+.333,)))0.-)),...235-08/17-,*)(,0:0++)*,,)*40+&+&%$)3:22.2.-&608.(-**-&%,./*21237)+-/30))/(%&&&+4.25333886537857598,37.9/00,,-+39//*742,-.1*/3004487/02.675444136397/9;6842116*484674,/**+*+-&#(,11,.;712232-4-15,*'(*+/<43-95+68086.-,'(+(%$&().4(/-,8//49(,-36.+-%&,&2$%'(*-,.6165),62.4.*,()(/-*/97()127:02..+22.318;8275457345788'/&&*/099,,17434.-,+)5))4301/2'()&*-'/$*+,,/1/*.4662,003534)-(+-698;:76;70.(-,(,,,,1--+).5343442345762'6/''/.1994+/,--301*1:9-1036-----+/3;44),**00/144188698170/2722558744568+17..--,126585722;;0252851244**&''(.,9,:))./36441123+,/148:;588/070;90+-(''(+1220/()733-1&/-+3:-(+-7*---.05*60,.714567:62320:31.)*,//01761.11++2+,4516/0/,3/2.1/1,2-+-)+95/4//099/:-,#/&.,207*.-/,$'*+))4+07,-./58455.12--,+-.99-7;,67-(*'%'),.4254('&'&&(*($&)*&(*4+/*&'(*)+3:)'+2643,,-56--0,104:75596&$&''2++,93)0&'%./53<817742,0:;/.0967:32.+%*-,-+:8)'$*--0333832<6+0'0%(%
@515515e7-224b-42ac-a49b-3df19f564f2b ch=228 read=88661 start_time=2019-12-13T03:21:23Z barcode=BC01 runid=2c9cf7bc05858273f10e7d7ec552fc0bd742dc3e
GAAGTATTACTTCGTTTCAGTTACACGTATTGCTGGTGCTGAAGAAGTTGTCGGTGTCTTTGTGTTAACCCTGCGCGCAATAAGCTCTATCTTCAGTTACCTTTGTTACGACTTCACTGATCATATTGAATCACAAAGTGTGGCTACGCCCTCGAGGTTAAACTACCTACTCCTTTTGCAACCCACTCCCATGGTGTGACGGGCGGTGTGTGTACAAGGCCGGAACGTATTCACACCATTGGCATTCTGATCCACGGTACTAGCGATTCCGACTTCATGAGTCGAGTTGCAGACTCCAATCCGGACTACGACGCACTTTATGAGGTCGCTTGCTCTCGCGCGGGTCGCTTCTCTTTATGCGCCATTGTAGCACGTGTGTAGCCTGGTCGTAAGGGCCATGATGACGACGTCATCACACCTTCCTCCAGTTTATCACTGGCATTTGGGTTCCCGGCCGGACCGCTGGCAACAAAGGATAAAGTTTGCGCTCGTTGCGGGACTTAACCCAACATTTCTGGCAGGCTGGCCGGCAGCCATTACAGCACCTGTCTCACGGTTCCCGAAGGCGCATTCTTTCTCATCTCTGAAAACTTCCGTGGATGTCAAGGTAAGGTTCTTCGCGTTGCATCAATTAAACCACATGCTCCACCGCTTGTGCGGGCCCCGATCGAATTCATTTGAGTTTTAACCTTGCGGCCGTACTCCCCAGGCAGTCGACTTAACATGATTAGCTCGGAAACCACGCCTCAAAGGGCACAACCTCCAGTCGACATCGTTTTACGGCGTGGACTACCAGGTATCTAATCTGTTTGCTCCCCGCTTTTCCGCACCTGAGCGTCAGTCTTCGTCCAGGGGCCGCCCCAATACCGGTATTCCTCCAGATCTCTACGCATTTTACCGCTACACCTGGATTTCTACCCCCCCCCTCTACGAGATCAAACTTGCCGGTATCAGATGCAGTTCCCAGGTTGGAGAGTTTCATCTGACAACAAACCGCCTGCGTGCGCTGCCGCCCAGTAATTCCGATTAACGCTTGCACCCTCCGTGATGCACCCACGGGCTACTGGCTGGGGTTAGCCGGTGCTTCTTCTGCGGGTAACGTCAATGAGCAAAGGTATTAACTTCTCCCTTCCTCCCCGCTGAAAGTACTTTTACAACCCGAAGGCCTTCTTCATACACGGCATGGCTGCATCAGGCGCTGCGCCCATTGTACCAATATTCCCCACTGCTGCCTCCCGTAGGAG
+
(&&%'%,'$(04010:*0)+2+&*)+.133;2)()((12682.(*)'+1,0,.++)43081*()-405/9)'&'%'&),,,.0*/.02.01639+32;.13+1.+-.(*--/04+#&*(*.1,2+.///86424481,.**(&'&&),51,,+&&)++6-0%&&).7/13082+8;717/0/8/)*+32,.66775//385;:838-,+++-01099*02+,,/733974:2.1/38&0&/')).+(('+/2/,-(%-&')/.065:;6'('*)*(&++*--0'$+,+)*++,,26&;*;36/90741121435--17/,/-*21(0,-5,+(/-0322.(**0,-),9-66134+&)(:9:<5:<,.2//&(.-/'&&').,*,000,--'/4558-/'(*&()'''*-264-&(&*41:46/.(*-1<93/-%&&'()&'-'''(3./.+*-4-+.,-9658/1--*017'.-()7;4105*+-/333.4...3;85..-/'0,),2135:321*,+%%16-4(.',(-)*+1)/,+*(---8844478/./.79757.-05161'-/6<,*)**446578640--1,)-+*(+65;8:788.%)&()'+,4;88986949433899(7+5.;50;233301015123,)&%&*&((5..890)$()%+(,:-58;:10*8<<,581.3,,+8/82.0.01-9;3,19;&751.+-,.1.0&&'(,30+3/6(0)/),.,0,5--/-9*/:,+02081:-7)')335467::9/<:+)50;4438:563+34))$*'.+',3/6232<++0/147+')/81203,-(/-''&%.2,+./.003045/0,075+:96/.+)&%''-3,)*,/..(*1')*7778787968/4.1*%)/*/-+*'-/+./*+.+))).29102:6.056+20./,*0+(')-..4:.++,*8(-087855740.)'-/01/'*,$'*5++.++),&(&%&(+'/969:79:8775)(+#(+(*76--21-6452///:0;27070-/)040,01%*%')$('-40%-,./28072.+('','%&&'(.'0)60.20.4;975713-,17437,6*)'(.332')(%&,,0/+2,*)44-+:671620.04:8150,,0-766)+,6234-,,0012:96/150/4.+%'))328797866.46+,-+')--32397,3.+,-4,1/566:5992.//,+.*)'(+9,-36901&
@9db40f1d-5322-47e3-b3cf-08c8348787ca ch=216 read=56742 start_time=2019-12-13T03:21:35Z barcode=BC01 runid=2c9cf7bc05858273f10e7d7ec552fc0bd742dc3e
CTCTACGGGAGGCAGCAGTGGGAATGTGCACAATGGGCGCAAGCCTGATGCAGCCATGCCGCGTGTATGAGAAGACCTTCCCGGGTTTGTAAAGGTACTTTCAGCGGGGAGGAAGGGTAAAAGTTAATACCTTTGCTCATTGACGTTACCACAGAAGAAACACCGGCTAACTCGTGCCAGCAGCCGCGGTAATACGGAGGGTGCAAACGTTAATCAAAGATTACTGGGCGTAAAGCACTTACGCAGGCGGTTTTGATGAGGTCAGATGTGAAATCCTCCAACCTGGGAACTGCATCGTACTGGCAAGCGAGTCTCTCGTAGAGGGGTAGAATTCCAGGTGTAGCGGTGAAATGCGTAGAGATCTGGAGGAATACCGGTGGCGAGGCAGCCCCTGGACGAACTGACGCTCAGGTGCGGCGGTAAGGAGCCGGCAGGTTGAATACCCTGGTGAAGTCCACGCCGTAAACGATGTCGGCAGGTGCGCCGAGGCGTGGCTTCCCGGGAGCTAACCGTTAAGTCGACCGCCTGGGAAGTACGGCCGCAGGTTAAAACTCAAATGAATTGACGAGGGCCCACTGGCGGTGGAGCATGTGGTTTTAATTCGATGCTTGCAGAACCTTACCTGGTCTTGACATCCGGAGTTTTCAGGGAGACGAGAATATGCCTTCAGGAACCGTAAGGACCGCGTATAGTAAACTCGTGTTGGCGAAATGTTGGAGTTAAGTCCCGCAGCAGGCGCAACCCTTATCGCTTTGTTGCCAGCGGTCCGGCCGGGAACTCAAAGGGAACTGCCAGTGATAAACTGGAGGAAGAGTGCGGGGATGACGTCAAGTCATCATGGCCCTTGACCAGGGGCTACTACACGTGCTACAATGGCGCAGCCGCGCACTTACGCGCTGTTGATGATACGTTGCAAGAGAAACTGACCTGCGGAAATAAACGGACCTCATAAAGTGCGTCGTAGTGGATTGGAGTCTACAACTCCGGCTCGCAGTCAGAGTCGCTAGTAATCGTGGATCGAATACCACGGTGAATACGTTCCCGGAGCCTTGTACACACCGCCCGTCACACACCATGGAATTAGGTTGCAAAAGAAGTAGGTAAGCAACCTTCGGGAGGGGCACTTACACTTTGTGATTCGCGAGCTGGGGTGAAGTCGTAACAAGGTAACCGG
+
%)+1132:5+,0+.3465703*)+-/5/--..:99:21.046)3-++164,+'*+//(4455542322--&)('%48593.+,*3*7,(+.2).()%*+-10'0/.7:+(-/-*03,02;:)*2.0--/0021+)010)..+-212+','$('+/.(&*'''-*(')&+..03'(-5:,')('0,$%%$''1,+2/-(./')&(.5(753;4:12)(().'4*20150-./-.*&%%(('$**+*.,-1.58-*+&)$&'+,0-020+,')20++)),0),-1-%33155854+1.(*)0/:/.,-$)*(++,./)0165.',20+++*.+0+;**520*%#&&,..1+3.*+9-,&($'*5591+(.+*0,026*-.,,))+++-)-,34/),708...-+++0145665962-1-*('(.--*#(+0120&(./2*+5437:.-/2.),(+)0+(*/2:788;62.-0134.''&'(&&&&'&&&200461--0(1)&-70)+)(('&(''*7/0/0,--4235388-)($+'*+203144*3/93:8,112(,,*$&(-)--5,&16(5/)%-(+-*++('*('')0),+,**2*(-'++)&(%&(((&&')*)(''(1954.0.++.&.,()&%&&(*.;40*&))#(#&&(''('')-06/1)%,),-.-*,&),10-,'('&%'$%,+.(--2.,'.5(1*)*3.++4/-)%'/:373175+).++/,.31021-..'(-+-3*)''-1/:00:8397;93,303.-0)0,-4:64).,,(+*4671..-,/07<:4652,+**''&),(%,03/++0112482+-0+*+)%'$',3/.0/0042,69.14,,&&(')++38972410*)'&'',.1)-'+'(+&#$#$##%()&&#$&$%''*,)%%&&%'$,*&(&*,04/,),-&*,%13&13877863223:0()'.13465),*//*4-2,-)-/.%*1+++3%''+,+*+'(-.%&%&+,+*2+125668788:950''*''90./)11/1;86735+90*-/&',)5,**00.../5/7;,17622.0(-4)0)-(&*))184;32187,%''&(%-.*,2)+,01--63'8/+--)''$&('(+'*+63/056584'(*&)+//20+*))/*-1--.3226)3,2;:99:
@6c24f026-8836-4fd4-a4ee-f654137f59b0 ch=501 read=81781 start_time=2019-12-13T03:21:34Z barcode=BC01 runid=2c9cf7bc05858273f10e7d7ec552fc0bd742dc3e
CTCCTACGGGGAGGCAGCAGTAGGAATATTACTGTGGGCGCAAAGCCTGATGCATATGCCGCGTGTATGAAGAAGGCCTTCGGGTTGTAAAAGTACTTTCAGCGGGGAGGAAGGGATGGAGTTAAATACGCTCATTGACATTACCCGCAGAAACGCATCGTGCCAGCAGCCGCGGTAAATACGGAAGTGCAAGCGTTAATCCGGAATTACTGGGCGTAAAGCGCACGCAGGCAGTTTATTTAAGTCGGATGTAAAATCCCCGGGCTCAACCTGGGAGCTGCATCTGATACTGGCAAGCTTATTCTCGTAGAGGGTAGAATTCCAGGTGTAGCGGTGAAATGCGTAGAGATCTGGAGGGAATACCCGGTGGCAGCCCCCTGGACAGACTGACGCTCAGGTGCGAAAGCGTGGGGAGCAAACAGGATTAGATACCTGGTAGTCCCACGCCGTAAACGATGTCGGCAGGAGTTGTGCCAGCAGGCGTGGCTTCCGGAGCTAACGCGTTAAGTCGACCGCCTGGGAAATACAGCCGCAAGGTTAAAACTCAAATGTCGTTGGCAGGGGCCCGCACAGTGGGAGCGAAATGTGGTTTTGAATTCGATGCAGCGCGAAGAACCTTACCTGGTCGCCGGCGTCACGGAAGTTTTCAAGTGAGAATGTGCCTTCCGGGAACCGTGGGACAGGTGCTGCATGGCTGTCGTCAGCTCATTTGTGAAAGAATGTTGGTTAAGTCCCGCAGCAGGCGCAGCCCTTATCGCCTATTGCCAGCGGTCGGCCGGGAACTCAAAGGAGACTGCCAGTGATAAACTGGAGGAAGGTGGGGATGACGTCAAGTCATCATGGCCCTTACGACCAGGGCTACGATGCCACAATGGCGCATACAAAGAGAAGCGACCTCGCGAGCAAGCGGACCTCATAAAGTGCGTCGTAGTCCGGATTGGAGTCTGCAACTCGACTCCATGAAGTCGGAATCGCTAGTAATCGTGGTCAGAATGCCCGCATTCCCGGAGCCTTGTACACACCGCCCGTCACCATAGAGTGGGTTGCAGAAGTAGGTAAGCTTAACCTTCGGGAGGCGCTTACTTTGTGATTCATGACTGAGGGGTGGAAGTCGTAACAAGGTAGCCGGAAGATAGAGCGTGAGCAAGTAGAGTTAACACAAAGAAATTTTCGACGGCTCTTTGGCACCCAGCAATACGTAACTTGCA
+
/15-,..-*.,%()+0%(&$$$,'&(++/1%+'&')30+$)+/-+69103+%+++,/%1313676667552-..+*-1433'-),6))279/-0201:9/%)&*,0.),-0*,,'&&$$%',%&($$#%$&'0*/,)-+&3,+24-'*(&,'%(%((+.)+/0)$,20/21/6.5/091*',+.,&,(,.99)351;1:-/&)*/*/-/0045012153,****(*+(&*)(+,1;-(/8'.-.1124040**',(*288*.6:7873,541/.,((*+(-.15--/+)),())*&&&(&%'(*0134-+&,.+.0%-).:-/*2,-+.+--,4-'%))'..0/))*)*218:1.01,),+'..'%(&'('%.-4860*4768()-++,-98888&/2042,+)'&(*,002-),,1://(63,20-+2-*/1*-+'&(*13,$0/86889;6.,*,%000%1&+(%)+-*-*1-*+,%,2-,-/0+.+-+***+-.3,,,0//8//).1259:585740,(***+(&+/--/0/.++)2696156.2*)*'%-'...0%(53.34+'+''$++42,$,+&*)%&%((22;;2'''+5,(&*)**'-+.')/(*//)**)./*'%(&&'*('.111+-(.%''*9660-(%'&()-6/-0./*()*&'/2-/50-.(0/0)**1145521015<9:8::898,-./+)--'''&')+*/4//00.-+1,-*+-0**--$&$&(%%,+&35-//..0$%$&&./+094333/+.-,35.7716114-0'.+(+,1586:/,,+,-8;844560,2++--./4:3032153232..124;605387;/0,)(%&1/,163*(')%()&'&')-,.*355874-563,)'(**)/0/77565864/348/22<877421126*.*,-086+,&())0)0)01-/(**)+))&$++/0*1331/22'2+-.'7,95611.)1105/0-860,.256:6320&&)&*-5,))-&).''(%*+--/.38329/),./2317,.%('&*,-8*,'%*+()+.101+))+02127360)4-(+4,/-.*)+,95.*+05864113,*%%),.),10--*('%'&,,--*)'*%+,'0)()0-++*.,,-))380*(*()&',3/5/5569-%(()(-/*10..(%++.-3-%(''+,)')+/1,-.+/+)'%%$$%
@8491d0f6-3cf7-4dca-b47c-9c94140206cf ch=162 read=89532 start_time=2019-12-13T03:21:33Z barcode=BC01 runid=2c9cf7bc05858273f10e7d7ec552fc0bd742dc3e
ATGGTATGCTTCGTTCAGTTACGTATTGCTGGTGCTGGAAGAAGTTGTCGGTGTCTTGTGTTAACCTGCTGTCCTTCCGGTTACCTTGGTACGACTTCACCCCAGTCATGAATCCTGAAAGTGGTAAGCGCCCTCCCGAAGAGTTAAGCTACCTACTTCTTTTTGCAGCCCACTCCCATGAATTGTGACGGGCGGTGTGTACAAAGGCCAGGAACGTATTCACCGTGGCATTCCTGATCCACGATTACTAGCGATTCCGACTTCATGGAGTCGAGTTTGAACCAATCGGACTACGGTGCGCCGCCAGAGGTCCGCTTGCTCTCGCGAGGTCGCTTCTCTTTGTATGCGCCATTTGTAGCGTGTTAATGGCCTGGTCATGAAGGCGTGATGAGCAGGCGTCAATACGCCTCCGGTTGCTAACGGTCACCAGCTGGGTTGGCCGGACGGGATGAGTTTGGCTCGGTAGGGTTTCGCTGACATTTACGGCAGGCGACGGCTGGCGCCTGGTTCAGTCAATATTTGGTTCGGTTATCAGGGTCGGTGGTTGTGGTGCATCGGGTGCTCGCGAACGCGTTGCCATCAGTTCGCGGTTTTGTACCGCGTGGGCAGGTGGAAGCAGCGTTAAACTCCGGGCCCTCGAGGGCACAACCTCAAGTCGACATCGTTTACGGCGTGGACTACCGGGTATCTAATCCTGTTTGCTCCCCACGCTTTCGCACACAGGCGTCAGTCTTCGTCAGGGCCGCCTTCGCCGCAGTGTTCCTCCAGATCTCTACGCATTTCCACCGCTTCACCTGGAATTCCTACCCCCCTCTACGAGATCAAGCTTGCCAGTATCAGATGCAGTTCCCAGGTTGAGCCAGGGATTTCACATCTGACAACCGACCGCCTGCGTGCGCCTGCGCCCAGTAATTCCGATTGCTTGCTTGCGCCCCTCCATTATTACCGCGGCTGCTGGCACGGGTTAGCCGGAGCTTCTTCTGCGGGTAACGTCAACGAGCAAAGGTACCTTTACTCCTTCCTCCCCGCTGAAGTACTTTATAGCGAAGGCCTTCTTCATACACGCGGCATGGCTGCATCAGGCTTACGCCCGGTATTGCAATATTCCTGCTGCCTCCCGTAGG
+
""&%(&*),)-+&(.0+.3.,-23,5,'*..000154,/,(*)(.4223*6657337/0(0++%//*)'%$)),/9.0//.1-1./*,%,+35.0090.597//.26(*((/10&%$*)+&)&-+%('**,1-)01+(,2'$(--.'%%&'-*(#'*0.3656.*+-(82,)*,-81+..((),*,147+6)',(%(+-42579*34/4+-639316031//41-315315/6))*106/(*,-47,0//./0/6:44/.++,,,.2/&*,0.,+--$%&*/',*/0+801--,*%%&)'+)&(%'&%+'&))(-2/10.0)*%'&$&+*+(+/,/../6.'),/489:<.:0('()++,-(+)(&()+0/-,582'+)%%('%$$&('('$'%*'$&$#$%'#&$''(*''),+$#&&$%'&'+$%$$%%&%,)++(++'/&&&&&3)+(%(-3''%%&&'$&$&))+-()&'()(*'-3*%&&%&$)(&'#%'%(%&&%$'%"$)&(%$%**+''#&$#&'+*%()&*(*&'&+&%$&$&))**&)&*)'))-'&&$&$%%'%&&%&%&#%$'$''%'/%')%$%%(**0,&&%#%$%###$%0-$)$%'(&').*'+'&(&(&%$''(.&*(''+('+/*0&0473823+/+243744544165*,+6..,.3576577(4,+,()+1837;875<7.1406;-(*0,19,+,.(-&(*+77323./--,51.*.,3485934719987-&($%'&)0,,,,+,-033377462502862((1*').--.28333)3*2,+,,81578/+32/0(((&*,31'*,.-2,(&*((+)68878246:1)'*17/6,(/29(*),%21.-+,,,-.,.+//,%&569538/.////0,,)),100-0&'().48710&2'&&$%%%,('+&,31-*2.)*)*29/2925.:///0/+-'(*,*+(/**.(-+&'&'*0397868//*++10268-&0*),-1;(1*1%-+*-,$(*1105.(*,09+)/3+0.$,&),46/,&(,&(.*0001/-/77880-'++/,7/0/541.--+*,&)*((%#&&.5,/).,)/*+-0,.0541*,.-*+1)11+*+'-&
@3b0cdaf4-cab2-439e-a941-788ceb10db43 ch=73 read=61127 start_time=2019-12-13T03:21:42Z barcode=BC01 runid=2c9cf7bc05858273f10e7d7ec552fc0bd742dc3e
CTCCTACAGGAGGCAGCGGTGGGAATATTATTGCGCAATGGAAACCTTGATGTAACGCGTGGTGATGAAGGTTTTCGGATCGTAAAGCTCTGTCTTTGGGGAAGATAATGACGGTACCCAGGAGGAAGCCACGGCTAACGTGCCAGCAGCCGCGGTAATACGTAGGTGGCGAGAGCGTTATCAGTTACTGGGCGTAAAGGGAGCGTAGGCGGATGATTAAGTGTAATGAAATACCGGGCTCAACTTGGGTGCTGCATTCCAGCTGGTTATCTAGAGTGCAGGAGGAGAGTGGAATTCCTAGTGTAGCGGTGAAATGCGTAGAAGTTAGGAAGAACACACCAGTGGCGAAGGCGACTCTGGACTGTAACTGGCCTTTGAGGCTCAGCGTGGGGAGCAAACAGAGTTAGATACCCTGGTAGTCACGCCGTAAACGATGAATACAGGTGTGGGGGGTTTCAACACCTCCCGTGCCGCCGCTAACGCATTAAGTATTCCGCCTGGGAGTACGGTATAAGATTAAAACTCGAGAATTGACGGGGACCCGCACAAGTGGAGCATGTGGTTTAATTCGAAGCAACGCGAAGAACCTTACTACGCAGGCATTACTTGCATTTTCACTGAGGAAATCCTTCGGGGACAAGGTGACAGGTGGTGCATGGTTGTCGTCAGCTCGTGTCGTGAGATGTTGGGTTAAGTCCCGCAGCAGGCACAACCTTATCGTTCGGTTACTGCCATTAAGTTTGGACTCTGCTTGAGACTGCCTGGGTTAACCAGGAGAAGGTGGGGATGACGTCAAATCATCATGCTTACTTATGTGTAGAGGGCTACACACGTGCACAATGAAAAGCTGGTACAGAGAGATGCAATACCGTGAGTGGAGCCAAACTTAAAAGCGATCTCAGTTCAGTTGTAGGCGGCTTCATACCTGCATGAAGCTGGAGTTACTGGTAATCGCGAAGATCAGAATGTCGCGGTGAATACGTTCCCGGGTCTTGCTTACCTGCGCCCGTCACACCATGAGAGTTAGCAATGCAGTCCGTGAGCTAACCGCAAAGGAGGCAGCGGCCGAAGGTAGGGTCAGCGATTGGGGAATTGAAGAGATCGTAACAAAGATGACCGG
+
--04/14$./)+,-0.,&++(*()+/+/-*0,&,/20:10.',+('$&&%)(&'%)(,,.*)*,-50,+(-*/5-/,3,-.17-7*)+/48421098)2.')*),+-*&&$)&+,*61'*()&*,)*'+*+,*-,)&&)&*&-2./1//24-13923.0+845002/1:-,*&%()426112'0*8+/.*/1-./12+)-)$)*6555:87;896.1/2/.-*(&&(*1664365)5./06/6*)*11-245688483-*'*016/;...532.-./-+*1.),)'**,,0+4+.*6+)+0200-22321-))(''/12,&('')1-12+/.10/+.-06'/..:8106*2-34++++0537664485/2&.%&+''),*,.')&&(.+15.((+/42222*.-4+-/:69:0-/2424/7(*.3:89:;540*02-+)&(+.1622-0682-0;4642524716-))-060.3/*&'-*-,--.333058:::5/12.0.)&'')8.28/*%(%(7*9;;82+,')')+.0.13-4;9+/9-,,,/.,&%'&$)+,/+.055;6-60:-*0*&(*%(%+*050/42///*+('(#$%(('%'$%(..+,%()()&$%'()''(*))+8/21.286/33+*)0,.0)+)+38677895826,/0478778892645878774794655;857,')-31+'+,%0)+--',.%0)''',2//.,&()*)+.%,'$*(-+*,,%'.%.-+(&'()+,151222231.*+4.3.8-/0**(&()(,4802323569:8;411250'+'*%%%&/)00/21/,+(0,1/,,+))'().**''-7.,).1+(,,/533453+*('&*,4552+24/-*'+).6.0152<91//155+')%'-./8479:8/*2*+$(,*''&%)0+-0)-*(&-./002..181/-79556+856:6649//*&.66/,-9899:8810,,-96352221)),030*-*%#$$%('%$('06++6400.07010.,**0(%&')--$2'),6-.14333,0(/('%06*()'(+-/63,5/30/0*/*/-22011120&4'75/,%$(%&))&(&%)*$1%&%*/*+%($%2,22
@05268214-fb8d-4973-9d0e-159466024c19 ch=252 read=95941 start_time=2019-12-13T03:21:41Z barcode=BC01 runid=2c9cf7bc05858273f10e7d7ec552fc0bd742dc3e
CTCTACGGGAGGCAGCAGTGCGTACCAATGGGCGTACAAGCCTGATGCAACCATGCCGCGTGTATGAAGAAGGCCTTCAAGTACACTTTCAGCTGAGGGGAGGAAGGGAGTAAAGTTAATATGCAGCCATTACCGCAGAAGAAACCGGCTCGTGCAGCGGCCGCGGTAATACGGAGGGTGCAAGCGTTAATCAGATTACTGGGCGTGAAGCGCACGCAGGCGGTTTACCTGTTAAGTCAGATGCTGTGAAATCCGGGCTCAACCTGGGAACTGCATCTGATACGCAGCAAACGAGTCTCTCGTAGGGGTAGAATTCCAGGTGTAGCGGTGAAATGCGTAGAGATCTGGAGGAATACCGGTGGCGAAGGCGGCCCTGGTTAAGACGTGACGCTCAGGTGCGGCGTGGGGAGCAAACGGGGATTGAATGCCCTGGTAGTCCACGCCGTAAACATTCATCGACTGGGGTTGTGCCCTTGAGAATGGCTTCGGAATTCGCGCGTTAAGTCGACCGCCTGGGGAGTACGGTTAAAACTCAAATGAATTGACGGGGGGCCCGCACAGAGCGGTGGAGCATGGTTGGTCGATGCAACGCGAAGAATTGCCACCTGGTCTTGACATCACGGAAGTTTTCAGAGATGAGAATGTTGCCTTCGAAGGACATTGAGACCAGGTGCTGCAAAACGGCATAGTAAAGCTCGTGTTGTGAAATGTTGGGTTAAGTCCACAGCAGGCGCAACCCACTTATCCTTTGTTGCCAACGGTCCGGCCGGACTGCCAGTGATAAACTGGAGGAAGGTGGGGATGACGTCAGGGGCATGTGGCGCCCGACCAGGGGCTACCACACGTGCTACAATGGCGCGCCCTGAAAACCTCGCGAGCAAGCCGGACCTCATAAAGTGTCGCCGTCGTAGTTGGTTGATCTGCAACTCGACTCCACGCCGAAGTCGGAATCGCTAATGTCGTGGATCAAATGCCACGGTGAATACACGTTCCAAGGCCTTGTACACACCGCCGTCACACCATGGGAGTGGGTTACCAAAAAGTAGGTAACAACGCCTTCGGGAGGGCACACCACTGTGATTCATGAGCTGGGGTGAAGTCGTAACAGGTAACCGGAAGATAGGAGCCTGAGCAAAGTAGGTTAACACAAAGACACCGACAACTTTCTTCCAGCATGTATGTAATACGCATGCGGG
+
*--///,8.,.53124-'2'$''%)(*-0394+(&%++2(+5)*&)%&&%&'*+)02()-.-410--,().-2/1/4(,,')(*''+*((#*)*+&*/1-(*0.,*,('&)-41.,..,(('$&%#$&'+/,.*$(%)/-#*&$%$%$$'.)(()'&%&&*,)(&)('&%$&(/--.&'&&$%(),3*&$)),-.,1&&'+,50.-%+('&)+&+.0179949*2*$()*,/.63*+7--.-'%&$'&*-)2.(1768857765749312003-,,,(**+%()+),-',''*(*,,-++,-/(1+1,,-(,,-3,0--2/012000927194./+,,)(*+,870430-),((012.+((*)*+2-54/-07*(.('$'*'*+*'*-03848,0654-'**,,046+*--9;47&0.)'-*')**$172357.-(+3')+45;8868,0&')%())('(+-5,,('%%$'%$$$%%(&'))+*007()%$$%&'*)'')'+((*+*574)2+)+3.&&&(&'*/.+/.-*%&+2;9500*.,,-1++463-.2)(+-0)(++/*/-**'$(()*(+4$(/+*+//358514126&+)'%$&&%,-+''))+,.-23213355.5..9;22+**+,8,,(-03%).)+/..-((&(%%$$'(('*+*().)++.-))+/-'&')((.+0114*(+01/501821-*,3,*41.4437.0('*-#'&)-*+4,+30,/8*%'2,0120.7-,0:..//'.+-*2*-*.,*)$%%$'(%)*+015<787//()(*))**()...2--+,,4**('$$%&$(+''$''+,23&*,97841.-'&''()0/51012511-+)*(04++)1+&$&(*--51+()/+(+(.-3,6./-.67()/++$%$*+11'+%'(%((&()+2-'%%'))/386434+%''++&)-*-/**)-)--//.+0./25746-12(3+)+00,12:944;:81')(-).&($(%%&##%#$+%+(.5*5.'+0)+(.*+,/22,,..85+5'+-./.*(%,(-6..1200.&'&,'(&-*%')%&#('+,%(+),3,4-,+/0///.+---),*+(*+),$%'&,8232603/14/15+.&%%00*))/0.0,+/..---1+.,/174),169,+1-3,*3:/,6831-++(&$$%$#%+2-',%)%*#&$##
@224ba45f-a1cd-4c83-af2b-d5f79b25f75b ch=328 read=50960 start_time=2019-12-13T03:21:51Z barcode=BC01 runid=2c9cf7bc05858273f10e7d7ec552fc0bd742dc3e
CTCCTACGGGGAGGCAGCAGTGGGGAATATTGCACAATGGAAACCCTGATGCAGCAACGCCGCGTGAATGAAGGTTTTCGGATCGTAAAGCTCTGTCTTTGGGGAAGATAATGACGGTACCCAGGAGGAAGCCACGGCTAACTACGTGCCAGCAGCGGTATGCATGGGTGGCAGGCGTTATCCGGATTTACTGGGCGTAAAGGGCGTAGGCGGATGATTAAGTGGGATGAAATACCCGGGCTCAACTTGGGTGCTGCATTCCAAGCTGGTTATCTAGGTGCAGAGGGAGAGGAGAGTGGAATTCCCTGGTGTAGCGGTGAAATGCGTAGGGTGGGAAAGAGACACACCAGTGGCGAAGAGCGACTCTCTGGACTGTAACTGACGCACAGGCTCCGAAAGCGTGGGGAGCAAACAGGTTGAATGCCCTGGTAGTCCACGCCGTAAACGATGAATACTAGGTGTGGGGTTTCAACACCTCCGTGCCGCCGCTAACGCATTAAGTATTCCGCCTGGAGTACGGTCGAAATTAAAACTCAAAGGAATTGACGAGGAGGACCCGCACAAGTAGCCAGGCATGTGGTTTAATTCGAAGCAACGCGAAGAACCTTACCTACATGACATCCTTGCGTGCACTCTTAATCGAGGAAATCCCTTCGGGACAAGGTGACAGGTGGTGCATGGTTGTCGTCAGCTCGTGTCGTGAGATGTTGGGTTAAGTCCCGCAACGAGCACAGCCCTTGTCGTTAGTTACTACCATTAAGTTGAGGACTCTGGCAGAGACTGCACAAGTTAACCAGGAGGAAGGTGGGGATGACGTCAAATCATCATACCCCTTATGTGTGAGGGCTACACGTGCTACAATGGCTGGTTACAGGGTACAATGCCGCGAGGTGGAGCCAAACAAAACCAGTCTCAGTTCGGATTGTAGGCTGAAACTGCGCCTACATGAAGCTGGAGTTACTAGTAATCGCAGATGGTGTCGCCGGTGAATACGTTCCGGGTCTTGTACGCCCGTCACACCATGAGGTTGGCTTATGCCAGAAGTCCGTGAGCTAACCGCAAGAAGGAGGCAGCGGCCGAAGGTAGGGTCAGCGATTGGGGGGGTGAAGTCGTAACAAGGTAACCGGAGATGAGCGACAGGCAGAGTGGGTTAACACAAAGAAGACACCGACAACTTTCTTCAGCACCAGCAATGCGTAATG
+
132/.,2.3/*%(,/144..//461*3//05.+(-/871,-/-05++,56782+10(5%5:68853',+,,7(3*430-0:8694449.-*)))$)#%())47*.,+,05/11996861-2/'&*)**)*(+,&),/--./041678531-/.--0,7320/1'%&,--196&&7642700-,/3.187./2::510/3.*-,)*+-69995:77788;99383*)')&*02,,31.&/.)-7-5**)+.*+/883212/8*60(0/1/45//240+..34.+'+-.*,%+-**').+,/*3,-5,--2,)&')+3310-42**198537/,&0-.1'('&)001.1/(-/1:3///))*)/7.+,++.394544460...+-'($$%()*.1**04---14:;8+',,::,41(*''%&,+)08.-/9211622,/06:55:;&6,-/..;3/1.,3665,/;:12<3516335:368*.496118)*/++/,//.915+01,3.5,26121&(*,00:,,%%(*/32;9865767.,-+.2/878/&3/'1..1:,(($'('&'&)*''-1,..--.63;4696:7.2-,.0*0,2*,4+.4328214;43000.04578/*0//'.%'&)*,0-($*,-'('++*(1+&%%)(2/334/....48-/..3010/68-98;-----;0011189658875.-//%05&..20410.9/)',.%-(%&$$'(&2+$$%&+1+8+)&9+*+7/6:01+-,'/*,(562454-5,,.&'*110-/-./-,0/.+,'(30,1.1627-027.226476798<,,,997,-&,.,(**)+42.(%%*+*),))&&%,+3863240,,,./1-0*)(($&%$%'2(*+2-.,&'*,/3*-,8,6.*+/.,01.11215,./<:50./0-,+20553*&$')$(*.655155-4-,-42/--6:5342441921*/),/*&('*1442*10./3:402+2+/'(3::715+/*/&*.1/34131491--**,,+)(&%$'*+/9++-)*23:366-+,/07273551,.0,0)+-+*//+-0-2270714*'')+*567-:.2*('&'',*-)'&+(+%$%%&*)0/94;1,(%&%'&,.238-2/5)&&'()..004023326(%')(,44871.++''),.+676*,/0183.6-0-*)(&'%#$
@1d5f678d-052b-4a91-aae4-91d318842527 ch=430 read=65570 start_time=2019-12-13T03:21:51Z barcode=BC01 runid=2c9cf7bc05858273f10e7d7ec552fc0bd742dc3e
CTCTACGGGGAGGCAGCAGTGGGGAATATTGTGCACAATGGGCGCAAGCCTGATGCAGCCGCGTGTATGAAGAAGAAGGCCTTCCGGGTTGTAAAGTACTTTCAGCGGGGAGGAAGGTAAAGTTACCTTTGCTCATTGACGTTACCCGCAGAAGAAAGCACCGGCTAACTCCGTGCCAGCAGCCGCGGTAATACGGAGGTGCAAGCGTTAATCGGAATTACTGGAGAATACCGTACGCAGGCGGTTGTTAAGTCAGATGTGAAATCCCGAACCAGCCTGGGAACTGCATCTGATACTGGCAAGCGGAGTCTCTCTCGTAGAGGGGTAAATTCCAGGTGTAGCGGTGAAATGCGTAGAGATCTGGAGGAATACCGGTGAGCGGCCCCTGGACGAACTGACGCTCAGGTGCAGCGTGGGGAGCAAACGAAGTTAGATACCCTGTCCACGCCGTAAACGATGGAGGTTGTGCCCTTGAGGCGTGGCTTCCGGAAGACTAACGCGTTAAAGTCGACCGCCTGCAGAATGCGGCCGCAAAGGTTAAAACTCAAATGAATTGACGGGGGCCCGCACAAGCGGTGGAGCATGTGGTTTAATTTCGATGCAACGCGAAGAACCTTACCTGGTCTTGACATCCACGGAAGTTTCAGAGATGAGAATGTGCCTTCGGGAACCGTGAGACAAAAAAGGTGCTGCATGGCTGTCGTCAGCTCGTATTTGGCAAATGTTAGGTTAAGTCCTGGCAGGCGCAAACCCATATCAACTGTTGCCAGCGGTCCGGCCGGAACTCAAAGGGAGACTGCCAGGCGATAAACTGGAGGAAGGTGGGGATGACGTCAGAGTCGTCATGGCCCTTACGACCAGGGCTACACACGTGCTGTGGCGCATGCACAAAGAGAAGCGACCTCGCGAGAGCAAGCGGACCTCGCAAAGTGCGTCGTAGTCGGATTGAGTCTGCAACTCGGCTCATGAGTCATGTAGCTAGTAATCGTGGATCAAGAATGCCACGGTGAATACGTTCCGGGCCTTGTACACACCGCCCGTCACACCATGGGGTGGGTTGCAAAGAAGTAGGTAGCTTAACCTTCGGGAGGGCGCTTACCACTTTGTGATTCATGACTGGGGTGAAGTCGTAAAAAAGGTAACCGG
+
**-*,-),2*&,+,4351361)/&-)().,%0'($+.401323455,*,1///0081%.)%)0055771.4),,'*++43:8;2/2;96-+()-+(++,0;1+()'*,/,'-,,),.(28*(',)0./4,'*+/.8//+0)0.-4:),-)(-*%)*((*76323./-7./-,+.16;535-.0/())('+.,+1361.+-)(05./0-90,*,&*.+/2-334(1$+)+')&%#%'&+()-.()3,*.8-7+01678;9865:/.073-+0/.-,2/26;35114...//0/0123861.--%%'&$')(+++,*0010*&+///+.'/)5+,-5766....6:843941250-0/,+/1789.+.'+--498881.,()(,3:5.-1885+*1,/.026899/664+(&%%)&*+--++*,.7/,,)+320.7758:*+,&&.-./29438;,&'%''.(*+)2+,*,,%$$'(203(,37-+,+)/*,(*(1.,**((+)5+;-.1978::554.,+-&,*,&529636899,/90;7<8/004)976/0-2-223'2:;5-1)()*11133/3,.,)**'.+,/39<:56.0,*'%113632,//08-.00+,,,2844799/+*(),3/)(*.0./*/<94+()++:53+,.))**073:9/8/3.0.-*)$(&**/131),.0110//-,0-,,346361('((.13&2:(3),87:,)0+&,(14(--)+&$$$$$*(,'')(%()&$()--$$%'&0301,*(+-852,.+0+34+6-.129*./)&*+33333+*+*)//1-(*&&)'*+)+.-207:8176560-.''$%&%',-::8973'&$$&')/;)89655540/*...3..+(&&%*+./++,*14))&$&'()71262317/--)),+,*-1-(.()7(**5403687987;4837/3.10-(),,-))''++*6,+(-*-..()*$%%##$%)-.0-4//097:4503'(3;439-)+-991293395768)(332(*5,//211/152396552)/-06684+0++(,52;444:.&(()-+4/-)*(((1+263:8.4,)-4222032/38+0-4/-.278784457987683**)1))+/133724)')+/78:28
@2b94e320-2835-465e-aa8c-74052372e45a ch=70 read=59784 start_time=2019-12-13T03:21:49Z barcode=BC01 runid=2c9cf7bc05858273f10e7d7ec552fc0bd742dc3e
CCGGTTGCCTTTGCGACTTCGCAGTCATGGATCACAGGGTGGTGGCGCCACCCTCGAGTTAAGCTACCTACTTCTTTTGCAACCCACTCCATGGTGTGACGGGCGGTGTGTACAGGGCCGAGACGTATTCACCGTGGCATTCTGATCCACGATTACTAGCGATTCCGACTTCGCCAGGTCAGGTTGCGAACTCGGACTACGACGCACTTTATGAGGTCCGCTTGCTCGCCGGTCGCTTCTCGCTGTGCGCCATTGTAGCGTGGCTGGTCGTAGGGGCCATGATGACCGAGCGGTCATCCCCCACCTTCCTCCGGTTTATCACTGGCAGTCTCCTTTGAGTTCCAGCCCGGACCACTGGCAACAAAGGATGCGCGAGTTGCGCACGCTCGTTGCGGGACTTAACCCAGCTTATTTCACAACACAGGCTGGCGGTAGCCATACAGCGCATATCCCACGGTTCCCGAGGCACATTCTCATCTCGAGCTGCGTGGATGTCAAGACCAGGTCAGGTTCTTCGCGTTGCATCGAATTAAACCACAGCTGCTCCACCGCTTGTGCGGGCCCCGATCAATTCGACAGTTTAACCCTTTATTGCGGCTCCCCGGGCGGTCGACTTAACGCGTTGGCTCCGGAAGCCACGCCTCAAGGGCTGCTCCGGTAAATCGTTTACGGCGTGGACTACCAAGGGTATCTGTCCTGTTGCTCCCCGCGGCTTTCGCACCTGAGCGTCGGTCTTCGTCCAGAAGTCCGCCTTCGCCACGGTACTTCCTCCAGATCTCTGCGCGTTTCACCGCTACCGCAGATTCTACGGACTCCAAACTTGCCGGTGTCGGAGTGCGGTTCCCAGGTTGAGGTTCACGTCTGACCTGCAAAATACCTACGTGCGCTTGCTACGCCAGTAATTCCGGTCTGCTTACACCTCAATATTACCGCGGCTTACTGGCTGCAGGTTAGCCAGTGCTATTTCTGCGGGTAACGTCCAATGAGCAAAGGTATTAACTTCTCCCTTCCTCCGCTGAAGTGCTTTTACGGCCCGAAGGCCTTCTTCGTACGCGGCTGTAGCTGCATCAGGCTTGCGCCCATTGTGCCAATATTACGCGCTCCCGTGGGGTG
+
#$%'(5),)+**')*',/52)0(*-1&()(-02,4,1/*,05++&&$&%$,,((,*')),-0)+,-25-%+(.)2-+%#(('0/*&)(+.&''*&'',,//986/30/.0.+/+.7-/5'$,*,+,)-/,*00)5-4,++41*,-63-()),/0.-..02111801,(),5-,.**,+*+**,0+'('&20/3)4-5726656-/&((,,''&'++,,*(*,)&((((*(-3')++)$'((&&$%'%))-1036,+&130+,&&%()00'2%.57:5812..//+0)*$&%%**--209;61%//0868840,0/74-/,/00/70./365-$%$#&*140/('(/3.,3/-+$)).*(,*(.6*+-0.$$$%'$)(('**-(,)+-2,2---6;83*+*.)/.')(*,,+78,/*+-2/,.&(+,+/1('%$&*/,*+),+,-%+$&'++()$,+4370+)*'-+('-.35645578,2)(&(+(.014:980235-668:+.'&%').0286;835))(')017++-1-6;832+('$$%'(..1-06,.,/,/13(-(0.-))(+*8889/(&(+-39-/*40$&&&#%%%%)%)+/,0.(3775:42/+*(*&&)(''+)%&-/.+++*+'/2-//2;8853+/3.(&%(*((()&''()95;8*-&////37*,$&(4))(*&(')'&&)****47///1;9,&/''(+-*()+%00)+%+,778)842473100*+))&%%#)',0/7367:0-*+)$&-++()0+**0./24-,.,,,093-,02.23)-'$$%(,&('%$-.01657()*+++(-39.('&'*+(&%('-1:8.6*)$50-,)()*03*(.*//''*/)'')'('&$$',+/1+(&&%&&%$%&$*(0-()1.4.7)0*2,1./+&$$'(.2*++--.65,1-())'((')*++)'&))&)+,2/+.0,**$&('/7.,-*++3-,.332,3&'&./3897;/*1*,21/-&(+%&))')-('(-.).1,.+&(%%%&%$$'')+/()%)),+'''#%&$&-()(**/.%%'#%'')*++4*+.*+.(,.-43),,)+%%%*,)$-&%&$%%')30')2'//.'(
@6c669778-3acd-4960-8843-61ee0b52c42b ch=271 read=65865 start_time=2019-12-13T03:21:49Z barcode=BC01 runid=2c9cf7bc05858273f10e7d7ec552fc0bd742dc3e
CCGGTTACCTTGTTACGACTTCACCCCAATCGCTGACCCTACCTTCGGCCGCTGCCTCCTTGTATTGTCCTGGCGGACTTCGGGTATTGCCAGCTCATGGTGTGACGGGCAGTTGTGTACAAGACCAGGAACGTATTCACCACGACATTTGATTCGCGATTACTGGTAACTCCCAACTTCGTAGGCGAGTTTCAGCCTACAATCCGAACTGAGACTGGTTTTAAGTTTCCACCTCACGGTATTGCATCTCTCTGTACCAGCCATTGTAGCACGTGTGTAGCCTACACATAAGGGGGGGCATGATGTTGACGTCATCCCCACCTTCCTCCTAGTTAGCAGGCAGTCTCGCTAAGTCCTCAACTTAATGGTAGTAACTAACGACAAAGGGTTGCGCTCGTTGCGGGACTTAACCCAACATCTCACGACACGAGCGGCGACAGCCATGCACCACCTGTCACCTTGTCCCCGAAGGGATTTCCTCCGATTAAAAGAGTAATGCAAAGGGATGTCAAAGTGTAGGAAAGGTAAGGTTCTTCGCGTTGCTTCGGAATTAAACCACATGCTCCGCTACTTGTTACTTGTCCCCGTCCTTCCTTTGGTTTAATCTTGCGACCGTACTCCCCAGGCGGAATACTTAATGCGTTAGCGGCGGCACGGAGTGTTAGAAACCCACCTAGTATTCATCGTTTACGGCGTGGACTACCAGGGTATCTAATCCTGTTTGCTCCCCGCTTTCGAGCCTCAGCGTCAGTTACAGTCCAGAGTCGCCTTCGCCACTGGTGTTCTTCTAATCTCTACGCATTTCACCCGCTACGCTAGAGATTCCACTCTCCTCTCCTGCACTCTAGATAACCAGTTTGAATGCAGCACCCAAGTTGAGCCCAGGTATTTCATCCATAATCGGCGCCTACGCTCCTTTACGCGAAGTAAAATCCGGATAACGCGCTCGCCACCTACGTATTACCGCGGCTGCTGGCGTAGTTAGCCGTGGCTTCCTCGCTTAAGGTACCGTCATTATCTTCCCCAAAGACAGAGCTTTACGATCCGAAAACCTTCATCACTCACGCGGCGTTGCTGCATCAGGGTTTCCCCCATTGTGCAATATTTTACTGCTGCCTCCCGTAGGAG
+
34573<44416*.6()+.3875+/&&&-,/0.0///-81-/532/,,),*$&*,3546+-)&%%))&(,(&(&',(**3-2185222732-,()+1,34:9:97697:76$),*(-()(*)2+127%3.5..:99973020),,//%)'&'0462001.40-..-525:63-0))(++/-'+(+-77667<96%0.3,.10;2.)*2766543.--1,09<1-9/56'2,*4453,+*(,)/,,,128753.+,027:567945;**---*-,/('')),.4)+/.,/00403614,1231+%*$/-'(--58924790+.85257((/+*+8-.$.''(,+763,2/-,,(+-3:34/5+1,4-2045,-.07234:77.617+,-((7.158..+(,.24;39-9,9,05.--+*+)*)*+.15160)0,*,16795+57.8+,,4/.9/770/$)(*(+,899+*+--+'*36234/-),.1,232,&(+-*2/4696.+77/6523-1-,-/-+(*&('(,/.,-2/90/1(+-**/+-357())(.)88813-),22661**.0-011+-0--+2++-89.-0/$%+,+,7*)*4:7/70-09,2378<0.,,+9:8.,.,.)0.3.-*+).-/...370121;636100/'%+,.08*&**%.+,(.-..*-17;8898/48*%(,-.-4/6/24%1+,)3*+/1874:448819:((--0.0(&)0;903425400..1103),01006738(-(*,1248:6;6..-$)%31)),86333()854657254535:66065)*7744,10.*(&)0-02,,,/.11..026))+*+,/)*,788.6-,+8<;--80.3--32/9000-.1../23)'1/0-0902526)%(,,+,7--+31369787:.01-**''$'%&(/7:,)7544382940-'--147:46:101/1,6-+27*-,6--.3.9+*'&),3/--20-//6016.4+*%%%$)'+'+(03566024./08687;,15,,173/),-.65*),..0'(-6:6099<9:9:,./+'()*.71/15**533323+/512;028;7+'+-&***+9/+//*%&*--25319,65))1-0+))
@943267ae-6bf6-4ff3-95e0-b63abe62abc4 ch=179 read=86798 start_time=2019-12-13T03:21:49Z barcode=BC01 runid=2c9cf7bc05858273f10e7d7ec552fc0bd742dc3e
CCTTGTTGACTTCACCCCAATCGCTGACCCTACCTTCAACCGCTGCCTCCTTGCAGTTAGCTCACGGACTTCGGGTATTGCCAACTCTCATGGTGTGACGGGCGGTGTGTACAAGACCAGGGAACGTATTCACCGCGACATTCTGATTCGCGATTACTATTGCTCCAGCTTCATGTAGGCGGTTTCAATACCACAATCCGAACTGGACTGGTTTTAAAGTTTGAAATACCTCACGGTATTGCATCTCTGTACCAGCCATTGTAGCACGTGTGTAGCCCTATAAGGGCATGATGGTTTGACATCATCCCACCTTCCTCCTGGATTAGCAGGCAGTCGCTAAGAGTCCACTCAACCAGTAGTAGTAATAACGACAAGGGTTGCACTCGTTGCGGGACTTAACCCAACATCTCGACACGAGCTGACGACAACCATGCACCACCTGTCACCGCCGCTTGTCCCCGAAGAAGGGATTTCCTCGATTAAAAAGGTAAATGCAGGGGATGTCAAAGTGTAGGTAAGGTTCTTCGCGTTGCTTCAGATTAAACCATGCTCCGCTTTACTTGTGCGGGTCCCCGTCAATTCCTTTGAGTTTAATCTTGCGACGTACTCCCCAGGCGGAATACTTAATGCGTTAGCGGCGGCACGGAGATCGGTGAAACCCCCATAGTATTCATCGTTTACGGCGTGGACTACCAGGGTATCTAATCCTGTTTATACGCTTTCCGGGAGCCTCAGCGTCAGTTTTGATCCAGAGTCGCCTTCGCCACTGGTGTTCTTCCTAATCTCTACGCATTTTACCGCTACACTAGAGATTCCACTCTCTCCTCTCCTGCACTCTAGATAACCAGTTTGGAATGCAGCACCCAAGTTGAGCCGGGTATTTCATCCCACTTAATCATCCGCCTGCAACTCCCTTTACATGATAAATCCGGATAACGCTCGCCACCTACGTATTACCGCGGCTGCTGGTACGTAGTTAGCCGTGGCTTCCTCAGCAAAGGTACCGTCATTATCTTCCCCAAGGCTTTACGATCCGAAAACCTTCATGGCACTCACGCCGGCGTTGCTGCATCAGGGTTTTCCCATTGTGCAATATTCCCCACTGCTGCCTCCGTAG
+
,3440161239<6-5:6,/605/13424;3,&)(()'%#*)/0423:89-2,--&-2.,.77:679;433-)*(,(&.+*3.3'--2/2-,+(')*-044;76+0-(*+++-/7.04:)*4-*+/(,-/9313:2462718:84221:13411/8**)&,'$)*+++-23:6663.(.-+,)+9-*+/+**%((1;84-,3,-)*(11/,1+2<309,03:/.14'$(+141*+((-%)*,/54/.-.---).,/04+0/++.,+%,--154--//6)%)*.4)282795/.5/7=9656*//2/68*+87393187:651)5,,(3*,0-&,,,(&(.*'(*+.-$*)*++/+%)('$$&'./701877662+,1+4210-.//23;001973*'&/*/+)-*(*+,20.'/01)*,*+++11'710-2.3())1328:/.0102;-6*#',+-,46:2--&'(')'&#,3.(0/020;0220-+'+)'(&('*))27.67/.+50(,32.+/.+)'*.,7499835-0.--57.'(+6+;:438,--/065+*)*)'+,,,/62195.633,-/5+*,*.(,21+-07;8/9333:331,2+.00,3::,,121,-4--.*+))',+-,,0..12:-3.-,0..))*&%&',*,9/3:6/,$)&+-4464034,97,(.000089:566699,8.)---0,0607()(46($$$($).3+0',+*%),,)*&&+-.4+'385-')+..+*,-,/7;::<;9;;.1249988:9939.,'4),255(43446<<8-56111*+),+)*&%-+8.813351203944457.--+/.3010895754137980/)))'%&')(/.*/.)+../09-%,&0*.850/.1-/%'),051669:87992'/%$)1/73.6.))'()'(054(,/1043420/2688:;4361&2&,'*-+6:10+4,1/1/,)%(...240-++0-100-,1.411/*,-0,(''(&58686-/5./07.011*%(')/09923/0001+-*2-:;:-,&*%%($+)6.0+-)..((+*&&)*/.2435;50;;//:9+/91414176648/93.'--.12////261366
@936041b8-ae31-4b65-b24a-190f164dd622 ch=374 read=64123 start_time=2019-12-13T03:21:48Z barcode=BC01 runid=2c9cf7bc05858273f10e7d7ec552fc0bd742dc3e
CCGGTTACCTTGGTACGACTTCTTGGTCACTTGAATCACAAAGTGATAGCGCCCTCCCGAAGGTTAAGCTACTACTTCTTTTGCAACCCACTCCCATGGTGCTTGACGGGCGGTGTGTACAAGGCCGGGAACGTATTCACCGTGGCATTTGATCCACGATTGCGCGTTCCGGCTTGTGGGTGGTTGCAGGCTCAATCCGGACTACGACGCACTTTATGAGGTCCGCTTGCTCTCGCGAGGTCGCTTCTCTTTGTATGCGCCATTGTAGCACGTGTGTAGCCCTGGTCGTAAGGGCCATGATAGGCTCGGCGTCATCCCACCTTCCTCCAGTTTATCACTGGCGGTCTCCTTTGAGTTCAGCCGGACCGCGGCAACAAAGGATAGGGAGTTGCGCTCGTTGCGGGACCCTGGCCCAACATTTCACAACACGGTGACGACAGCCATGCAGCACCTGTCTCACGGTTCCCGAAAGCACATTCTCATCTCTGAAAACTTCCGTGGATGTCAAGACCAGGTAAGGTTCTTCGCGTTGCATCAGATTCGTGCTCCACCGCTTGTGCAGGCCCCGTCAATTCATTTGAGTTTTAACCTTGCGGCCGTACTCCCCAGGCAACAACGCGTTAGCTCCGGAAGCCACGCCTCAAGGGCACAACCTCCAAGTCGACATCGTTTGGCGTGGACTGCAATTATCTAATCATTTGCTCCCCACGCTTTCTAACACCCTGAGCGTCAGTCTTCGTCAGAGCGCCTTCGCCACCGGTATTCCTCGAATCTCTGCATTTCACCGCTACACCTGGAATTCTACCCCCCTCTACGAGACTCAAGCTTGCCAGTATCAGATGCAGTTCCCAGGTTGAGCCCGGGGATTCATCTGACTTAACAAACCGCCTGCGTGCGCTTTACGCCCAGTAATTCCGATTAACGCTTGCACCCTCCGTATTACCGCGGCTGCTGGCGCGGAGTTGGTCGCTTCTTCTGCGAGGTAACGTCCAATGAGCAAAGGTATTAACTTTTCTCCTTCCTCCCCGCTGAAAGTACTTTACAACCCGAAGGCCTCCTTCGCCACGCGGCATGGCTGCATCAGGCTTGCGCCCATTGTGCAATATTCCCCACTGCTGCCTCCCGTAGGAG
+
44,4/302614.,-'.-(,,2'$$('0.%((&+.:75342:412.++'))(-34-.54,,23-.110/00.3/013872671.16,86.$''7:,+822/.&)&*(5),6237,/230.2453:17)75-60/4-8,,+4:387;80+.(**42*)*,+4)&('(,/885/)+))'/+43211//.**,&,04*:-:4036521/0.-*.',+46-,-*/+*,+)-25.12206560-/22.*(')'((,:;-45667797.58.3./.,-./++)'(*-6*,5:;9460,.666:40/,%#'$$$%&%%)/19338/+01399721-.23:6./,'(*(..)774.($$&&(+.4+)&(-0+60/((').*3*605'./85+(/-%(15+0.224/7////;:647.')$'(*./150:/,,.75531+)).065&/,+406735.2/.07/210(,,11:8082-)(,'%&&0.57-/96976,*&&+34-16..-.,68:97:.3447;,62012+3195542'/-00+,-/2%%+1-,&/%'*/-&-.(),*.,--&(0-88+&*+05390-198.0+9;<-12131*))-+7201.../26+%1360+0/4//-.4/-,3./-1-,1*/3.007:8957)83.-/197;07/*-.0288:7:98/9+-*+-0/6672(.%'(-,.616//-%,5/*++1;;/,1///41--%$&),2(*+1-0+.324583<3216'&&%'+-3293&''(0627566:8834&'-/104,%,');9+,.704201.0.+*+/*1.1448079:4/43*20.1023342)/0748;,-2-.3.36:99399244-*.+/+)(334-,0/0%1-/-/0$'%/.41629<<8<47:7694870//155..-51*(..157868132:2810+0,')$+0916806437139553:5569860.++'*&'.*.'0%$&-708887641&4-.154325'1)230/004).+41052/+00/**,01492'',,*++7-,/1,+,-+66,*+2/82,(*4,57889::<;2-+(+(//3.((%'(&,-036%..0195860:+*4.*+,-055369/8:7*14202019+8/))229,,*
@6f7635cc-f25f-42e1-9856-19e01892be13 ch=312 read=107738 start_time=2019-12-13T03:21:57Z barcode=BC01 runid=2c9cf7bc05858273f10e7d7ec552fc0bd742dc3e
CATGGGTCCTTCCCAGGAGGTTGCTGGAGTGTTGCATCTAGGCGGCAGAGATTTTCGACAGTAGGGAAAAAAAACCCACAGACTACAGGAGCAGCATACATGATGAAGGAGGAAGGGTTTTTTTTAGTTGTAAACATAGGGAAAGGCGGCTGACTACGATGGTAGGCCGATGGGAGAAGCCTGACTTCTTCATTTGCAGCGGCCGCGGTAATACGCCAGTGGCAGATTATTTAGCAAGGGCGGGCGGCGGCGAGATTAGGTGGTAGAAAGCCTGAAGGCTTAAAGGTGCGACCGGGAGAACTGGGCGAGAACAAATTTTGTGGGAGGAGGATCGTGGAATTTCCTGAAGTGACGGTGCGAGGTAAGAGGTCGTCATGCAATGGTCAGTTGAATAAGTCGTTACGCCGTAAACGATGGAAATTACTAAGTATTTAGATGTCAAAGTTCAGTGCTGCAGTTAACGCAATAAGTACTCCGCCTGGAGTGATACGTTCGCAGAATGAAACTCAAAGAAAGGAATTGACGGGGGCCCGCGCAAGCGTGATTGGAGCATGTGGTTTAATTCGAAACAGCGCGAAGAACCTTACCGGAATATTGACATACTCATAAGGCTCAGAGATGGAGAGATGGCTATATGAGACCACAGGTGGTCATGGTTGTCGTCAGCTCGTGTCGTGAGATGTTGGGTTAAGTCCCGCAACAGGCGCAACCCTTATCGTTAGTTACCATCATTAAGTTAAGGGACTCTGGCGAGATTTCACCAGTGACAAGCTGGAGGCGGGGATGACGTCAAATCATCATGCCTATGACCTGGGCTACACGTGCTACAATGGATGGTGCAGAGGGAAGCGAAGCCGCGAGTGAAGCAAAACCCATAAACCATTCTCAGTTCAGTTGTAGTCTGCAACTCGATACATGAAGTTGGAATCGCTGGTAATCGCGAATCAGCATGTCGCCGAGTGAATACGTTCTCAGACACACCGCCCGTCACACCACGAAGTTATTAACGCGAAACCGGTGGCTAACCGCAAGGAAGGGGCTGTCTAGGTGGGATTGATGATTGGGGTGAAGTCGTAACAAGGTAACCGG
+
#%#$%$$%&%'))%$('$*)-0-,..('&*')$##&#'#%&&#&'$%&$%(+*)&&%$%$%)%**&%&0-,)(%'(&$'%%'##$&%&(%&&*%*')%'&$&&%'&%)((('&')/,1081936-,*1-++%%$%$),',)())'(*')(%'$&&$%&'()&%$&'.%$%%$(*'$(('+,&'&''*)('($&(%#&$%%')*+.0,70-9($($&%$''($$$%$*')+0%$$#%%((&%(*&&)&%&*&)%&$&$#&%#''&&%)()'-25*,*,)$##$$('$&$%%%%$&'/&(%$&#'-'$($%*$$###%'(&#%&)*&()%,+(34*3,,+'.,&+&$%&&$$$##%-+)()#'%%'&%%&%&#$$###$#$%#$$$##$&#$$'%&&()(%'$$'(.4,347*0*(*.,+++(*+.01-'-%)2'%0764542:3+-::158*)%))+11602.,.-0**(%((),27-/452-''(().*--56//0116:6/38.,220:/)++)(*-//3/003891+.94-.,213.0-(*%1'6)*--20/+/57<:795.+%&'('*'*&)+.7.273-/**-0&-)*+$0'%''%-,0131679.:759(((-.88.,*)(..'++)*-..-/0,%&*,,08556,$'00314/07667.1123/72357101-...,6*++1,9+,.-*++.-.3,-60.100383-50./508+--834:722//6,-+//+&45516874++($%&&(+)%$/*',.....+')*+'(('-*/52351/-++/3:8.229934&7/%&-,+3/)()-)1..)+(+085470;01:77572596.)00)+,(&%(*'+.-0)(*)((-%)*;:037((-&)0(-27;556026<8%+),(+%'')-572-,.*%%$%&%,*1-*5*4,4845013&-*0,-.6874675(0212136.5+(&)*,2:68:5370.0&+(,'*+-26.:9./500-//%((('&),(('+)/.-+*/*(./4..0-'''(*1/1&/*.0(+0-,.&01,-*505<3/10-./0//1076,((),*+++./0//2)1-05.5-4
@5abe3991-09db-42eb-8255-c62b44821baa ch=430 read=65575 start_time=2019-12-13T03:21:59Z barcode=BC01 runid=2c9cf7bc05858273f10e7d7ec552fc0bd742dc3e
CCGGTTACCTTGTTACGGCTTAATCATCAATCCCACCTTAGACAGCTCCTTCCCGGTCAGGCCACCGGCTTCGAGGTGATATCCAGCTCTCGTGGTCGAGCGGGCGGTGTGTACAAGGCCGGAACGTATTCACCGCGACATGCTGATTCGCGATTACTAGCGATTCCAACTTCATGTAGTCGAGTTGCAGACTGATCCGAACTGAGAATGGTTTTATGGGTTTGCTTCACCTCGCGGCTTCGCTTCCCTCTGCACCATCCATTGTAGCACGTGTGTAGCCCAGGTCATAAGGGGCATGATGATTTGACGTCATCCCGCCTTCCTCAGCTTGTCACTGGCAGTCTCGCTAGAGTCCCCAACTTAATGATGGTAACTAACGATGAGGTTGCGCTCGTTGGGACTTAATAACATCTCACGACACACGAGCTGACGACAACCATGCACCACCTGTATCTCCATATAGCTATCTCCATCTCTGGAGCCTTTATGAGTATGTCAAGACCTGGTAAGGTTCTTCGCGTTGCTTCGAATTAAACCACATGCTCCACCGCTTGTGCGGGCCCCGTCAATTCCCTTTGAGTTTCATTTCTTGCAGACGTACTACTCAGGCGAATTACTTATTGCGTTAACTGCAGCACTGAACTTTGCGGCATCAACACTTGGTACTCATCGTTTAGCGTGGACTACTAGAGGGTATCTAATCCTATTTGCTCCCCACGCTTTCCGGGACTGAGCGTCAGTTACCGCCAGATCGTCGCCCTTCGCCACTGGTGTTCCTCCATATCTACGCATTTCACCGCTACACATGGAATTCCACGATCCTCTCACCTGCACTCCTAGCTGCCTGGTTTCTATGAAGCACTGAAGTTAAGCTTCAGGCTTTCACCACAGACCCTTTACTGCCGCCTGCTCCCTCTTTACGCCCAATAATTCCGGATAACGCTTGCCACCTACGTGTTACCGCGGCTGCTGGCGCGTAGTTAGCCGTGGCTTTCTAATAAAGTACCGTCAGCTCGGCTACCCATTTCCTGTAGCCGCCGTTCTTCCTTTATAACCAGAAGTTTACAATCCGAAAACCTTCTTCCTTCACGCGGCGTTGCTCGGTCAGGGTTTCCCCATTGCCGAAAATTCCCCACTGCTGCCTCCCGTAGGAG
+
1*+(,5),5/7//:250&)%%',-89::6;/86-*3347/023(013542..)(+31418:91+,((()04/++0/533322/)*)---+-0/3*+$&%(.,322*3*016348944242('()*(/+-3--6:241*3547;;61563267-8-,,823662875&0)-0/-,,*++*-:4518/*+(,*-&&'(.,,.40/,-,.326688;.-.1<56;;.37:705:255805..51((++,7/,/2(-*+31:74/75++//.,.005730-,,5-*+8//-/1,+063*())*7673</+*+)02:1;,2*4687811/()+06//14767:76788696785),.*189,,2+.010122646307//0933/,(*.30:1446565.,'-0-%&$+&&),..1233-1422.,+-/26555467683*4:295335535;46756781+'*+,'+.22757899621./24('+**25-,00*2++054/,+)23/)%&&&2,9<:8<;998/0(*,10,(+**120.1-,.155656026/.2/-.6579/7:71+/5:9705-')2./.16;:..*5-*-6./-.78,,,,/+,-.0357-3*6*(*-2,3.++*+.8/340/*..)10247/0/+%$&%*,3-/*+$+()'.)&(''$)3,86,(%%**-7653&12+*%103.0193594220,48*)./.,-*'),(36)-+.;962002),499+18/+.*$&**-3887:6069*3<;7::8581(*+/:8847./00075,1./..8..-2735824/1/0&.-)/410,,+//02113-%'&'()())3/&%66776:56:5;9/))+,.(&+346+.+(,8-.+.36334977;;1.04,/006:;5.8,$*').3/372....7+,02:702147,1.249:.;,3-:9362++2,*59+,1,(*'+%)-(+43-2---:9952,+-,.122-+)2,57.1)),(&&&-),:2*,./8984)**)-$&&(%*-('17:87575-+0/-;;8:;95178+86//191-+)/*)293,.0:8/.)-38/289;88::610.(+))*+)+2/--13/:33/8;32;6.761(),&(&%+/1,0,30.&%'..02.18/7;--8+6*'+
@621f1dd7-4f0e-46be-a152-dc4f1cf9c4fb ch=240 read=85560 start_time=2019-12-13T03:21:58Z barcode=BC01 runid=2c9cf7bc05858273f10e7d7ec552fc0bd742dc3e
CCGGTTACCTTATTGCGACTTCACCCCAATCATCAATCCCACATGGAGCAGCTCCTTCCTTGCGGTTAGGCCACCGGCTGGGTATTATCAGCTCTCGTGGTGTAGTGGCGGTGTACTAAGGCCGAGAACGTATTCCACCGCGACACATGCTGATTCACCCGATTACTAGCGATTCCAACTTCATGTAGTCGAGTTGCAGACTACAATCGAACTAAGGAATGGTTTTTTTTATAGGTTTTGCTTCACCTCGCGGCTTCGCTTCACCATCCATTGTAGCACGTGGCCCAGGTCATAAGGGGCGCTGATGATTTGACGTCATCCCGCCTTCCTCCAACTTATCACTGGCAGTCGCTAGAGTCCCCAATAATGATGGTAACTAACGATAAGGAGGTTGCGCTCGTTTGCGGGACTTAACCCAACATCTCGACACGAGCTGACGACAACCCATGCACCACCTGCTTATCTCATATGGCCTACCTCTCTCCATCTCTGGAGCCTTTATGAGTAATGTCAGGGCCTGTGGAGTTCTTGCGTTACTTCGAGATTAAACCACATGCTCCACCCAGCATTGCGGGCCCCGTCAATTCCTTTGAGTTTCATTCTTGCGAACGTACTACTCAGGCGGTATATTGCGTGCTTCTGCAGCACTGAACTTTGACGTAACGCTTAGTACTCATCGTTTACGGCGTGGACTACTAGGGTATCTAATCCTATTTGCTCCCCACGCTTTCCGGGACTGAGCGTCAGTTGGGCCAGATCGTCGCCTTCCGCCACTGGGTGTTCCTCCGCTTATATCTGCGCATTTCCACCGCTACACGCCGATTCCCGATCCTCTCCTGCACTCCTGGCTGCTGGTTTCTGCTGAAGCCTTTACTGAAGTTAAGCTTCAGGCTTTCACCACAGACCCTTGCTGCCGCCTGCTCCCTCTTTACGCCCAATAATTCCGGATAACGCTTGCCACCTACGTATTACCGCGGCATGGCACGTAGTTAGCCGTGGCTTTCTAATAAAGTACCGTCGCTCGGCTGCTGCCATTTCCTGTAGCCGCCGTTCTTCTTATAACAGGGGTTTCAATCCGAAGACCTTCTTCCTTCGCTGGCGTTGCTCGGTGGGTTTCCCCATTGCCGAGATTCCCTACTGCTGCCTCCATTAGGAG
+
1,))+**8:09+//(/5499;841330-3/103414-34&%*%/'.%%%'+,-37752,),.01526.+30:*-7-6-*-6.+(,,+-92&/./,/27,)-*+')+(+&(+*%(%''-4+*4*'$'-*+'-&..-''14-/3531'*25::::9;6)/(((,-2+'()*..118.'($(*0//,-554954110601+0.-,-/8949(*,)-$''($$&$./.31;8:./0,281;:/,.6,-,-424/./40112.)((((/-667634:,+*+*((('')+**),0../+4.*3-*)&%$()12238/*+.*+,*+.82+.789842/../+1-(-40//.4-2323#(+**++)-02(0'(*+('(,-556543205001//+,&*',*''**./036)+/)881-2-4,51,-*(-+,/2)+114')20+,%)+(+-',1(*8./.02-11/-*&-&*+87')*/()*%&%*.*,.//3531600354'+-*--($,%&&*'%&$*,**3)3.%'((($*28,/'&&%**'-254%*'),0/:1:;231.,.-05*+,)&'(%,*)/(/).65+(./.33:4*,1,('(+;1.+/5..2..*(5/056762333-24.+('%'&-,+,-1&''/(($+(/13461.5.1+.-000.//.*+''0')+27611002;7.+-+)*-+4/43,,)%,,).0262021254)37))/0.766).-+0:..(+770014310110.+,(*('*---555/5556628**).444458++/1;86351((-(++/0,(&**,+5;.,)'03.010/%*'''**,3-''(-0281--//**+')(.'((7675745759.)*%%%*.--0'*1++333+*(4(0(#%$'(&/52.61*(-*+,-5436*'(&(*+/2/24./0081)+/19,')('(&*'(*/,433556.7+-,.1/-34-07//1,0.-:/-0-)&%%$$).*$+*-)609**,7.7).$%''&(***-8-*+*.&%((%',/,6/*()$#(($,32/+-*+-,005552,*))'$'(*+-2,)+/0)+/+))2,.+(+*'-087;87;:84:0-+0+*-/.6*(,,()('++)('&)*+&1)*1+*%&(1*:5,*-.1.00104.5'$'&',)-$
@ad42c1e3-773c-467f-853f-b9857c972d8d ch=190 read=102216 start_time=2019-12-13T03:22:06Z barcode=BC01 runid=2c9cf7bc05858273f10e7d7ec552fc0bd742dc3e
CTCCTACGGGAGGCAGCAGTGGGGAATGTTGTGCACAATGGGCGCAAGCCTGATGCAACCATGCCGCGTGTATGAAGAAGGCCTTCGGGTTGTAAGTACTTTCCAGCGGGAGGAAGGAGTAAAGTTAATACCTTTGCTCATTGACGTTACCCGCAGAAGAAGCACCGGCTAACTCCGTGCCAGCAGCCCGCGGTAATACGGAGGTGCAAGCGTTAATCAGGTACTGGGCGTAAAGCGTACGCAGGCGGTTTGTTAAGTCAGATGTGAAATCCCGGGCCCAACGGGAACTGCAGTACTGAAAGCGAGTCTCGTAGAGGGGTAGAATTCCAGGTGTAGCGGTGAAATGCGTAGAGATCTGGAGGAGGAATACCGGTGAAGGCGGCCCCCTGGACGAAGACTGACGCTCAGGTGCGAAAGCGGGAGCAAACAGGATTAGATACCCTGGTAGTCACGCCGTAAACGATGTCGACGATTTATTGCCCGCGGGCGTGGCTTCCGGGCTAACGCGTTAAGTCGACCGCCGCGGGAATACAGCCGCAAGGTTAAAACTCAAATGAATTGACGGGGCCCGCACAAGCGGTGGAGCATGTGGTTTAATTCGATGCAACGCGAAGAACCTTACCTGGTCTTGACATCCACGGAAGTTTCAGAGATGAGAATGTGCCTTCGGGAACCGTGAGACCCAGGTGCTGCATGGCTGTCGTCAGCTCGTGTTGTGAAATGTTGGGTTAAGTCCCGCAACGAGCGCAGCCCTTATCGCTTTGTTGCCAGCGGTCGGCCGGGAACTCAAAGGAGACTGCCAGTGATAAACTGGAGGAAGGTGGGGATGGCATCAAGTCATCATGGCCCTTACGACCAGGGCTACACACGTGCTACAATGGCGCATACAAAGAGAAGCGACCTCGCGAGCAAGCGGACCCCATAAAGTGCGTCGTAGTCCGGATTGGAGTCTGCAACTCGACTCCGTGAAGTCGGAATCGCTAGTAATCGTGGATCAGAATGCCACGGTGAATACGTTCCCGGGCCTTGTACACACACCGCCCGTCACACCATGGGGTGGGTTGCAAAAGAGTAGGTAACCAACCTTCGGGAGGGCGCTTACCACTTTGTGATTCATGACTGGGGTGAAGTCGTAACAAGGTAACCGGAAGATAGAGCGACGAGCCGTGGGGTTAACACAAAGACACCGACAACTTTCTTCAGCACCAGCAATGCCTTGCA
+
-.41/0310,%).,-//)*,08/'+*,'/-(,-02659732.-)/.4%'()**,,.-).,184:6./.-.334575)-+,)99)06)5/.3'--+%('),.+0((*-.61),-,1+(%(*1920-:-9-2260;4.0773/5,(--3.-6<614--7-*/0,-68713-**)')2847231-.211.7*+1,3--6,,,-7011..24/+-.,7+6+..214158<=::65584,.1243)0%'),-22<<66;6907:677:742287-.5,,32/7-/(-%)*+--0.*($*'+'('*+&./-/..(,-3/-*,*/.*+0'6*8,,+1964-+++2625,2()*9786/.../5591.4-(54)80'/.//*+&)(4+,,*984-080.+*--+..////5667,432.1,10,'&(-*)*,9:./)(*$7+/-44,482/0123405(*,2833471)*+,,662//,%,4'&,++090')(/256*-)*,/1&(/.*13:47610415.686772//-).'2)(&*'++3644/7(0,;9352,//538/011547459-29).1)&-+02767-7434'(+0013578<;2;8;30011/5-0.4..4)-676360141476656--(**2.+/37/5,1;6+1()*.,10/17209059305,8:/9998:92334**,-14.----141434/23,,-,,01230/,0,+/0952205//+6+0)(*,2,&)(+.'%)****)-6)'()*.')00++-3/0:5,41951+/.-6<83733788,4+,-/8872,$)*)*+-163;;30/)0+1663:;320.1/-01+')+-/;:898:8;404++*./;59:97551.-*-,0886595<1(,,/6456268*((()*'(4472473321,..+')-;85;:20274)**.011;7901-3*/,)3-/)'()3113-5...2/2.7('%%&*)+/&))*+,4./--+3/-/,-01+*()'--101+'*.51+,7-,.-49-()-**+0/2+.//-,*,.08-9;/,630//10,*'***)*3.06+).1.)%((*..4++%(%/-013941:/)/3,9844414:.4,34+-/38;96777::7:7*+$'*(+0).('$).'/*-96.+8/:2360.&(+979-)-4*,1.2-',8-6,1-281+.035632-3(-,68./:5111029.()&$$#$#%$#&%
@f8d9063d-6a2c-4929-8510-6c77b143e19e ch=235 read=89490 start_time=2019-12-13T03:22:18Z barcode=BC01 runid=2c9cf7bc05858273f10e7d7ec552fc0bd742dc3e
CTCCGGAGAGGCAGCGGTAAGAATTTTCGGCAATGGGGAAACCCTGACCGAGCAACGCCGCGTGAAGGAAGAGTTTTCGGATTGTAAACTTCTGTTATAGAGAGGAAGAACGGCGGCTACAGGAAATGGTGAGCCGAGTGACGAAGTACTTTATTGAAAGCCACGGCTAACTACGTGCCAGCAGCCGCGGTAATACGTAGGTGGCAAGCGTTATCCGGAATTATTGGGCGTAAAGAGGGGAGCAGGCGGCATGAGGGTCTGTGGCCTGGGCTTAACTTCGGTAAGCCATAGAAACCAGGCAGCTAAGAGTGCAGGGGAGGATCGTGGTCGCATGTGGCGGTGAAATGCGTAGATATGGAGGGGAACACCAGTGGCGAGGGCGACGATCTGGCCTGCAACTGACGCTCAGTCAGCGTGGGGAGCAAATGGGATTAAGATACCTAACTGATCCACGCCGTAAACGATGAGTACTAAGTGTTGGATGTCAAAGTTCAGTGCTGCAGTTAACGCAATAAATTACTCCGCCTGTAGGTAATTACGTTCGCAAGAATGAAACTCAAAGGAATTGACGGGGGCCCGCACAAGCGGTGGAGCATGGTTTAATTCGAAACAACGCGAAGAACCTTACCAGGTCTTGACATACTCATAAAGGCTCCAGGATGGAGATAGCTATGAGATACAGGTGGTGCATAGTTGTCGTCAGCTCGTGTCGTGAGATGTTGAGTTAAGTCCGCAACGAAGCGCAACCCTTATCGTTACCATCATTAAGTTGGGGACTCTGTAGAGACTGCCAGTGACAAGCTGGAGGAAGGCGGGGGATGACGTCAAATCATCATGCCCCTTATGACCTGGGCTACACGTGCCACAATGGATGGTGCAGGGAAGCCTTGAAGCCGCGAGGTGAAACAAAACCCATAAACCATTCTCAGTTCAGTTGTAGTCTACCAGCTCGACTACATGAAGTTGGAATCGCTAGTAATCGCGAATCAGCATGTCGCGGTGAATACGTTCTCGGGCCTTGTACACACCGCCCGTCGCACCACGAGTTGACTTACCCGAAGCCGGTGGCCTAACCGCAAGGAAGGCTGTCTAAGGTGGGATTTGATGATTGAGGGTGAAGTCGTAACAAGGTAACCG
+
)'.)*,)*%,,+121(+,+*&*)+45015;8190161*+211:8,,,70.0&0242/27/170/50.*+,$&,+42-.092/8.//7*0091331843,+&'&)+,2-064-8.*3//*1+1,-4101,&$$'-,&%')*--%%%&((+/,2,-/++,-*-5154;77573437620.)+,11130(*&)*-,+)211/+..0:763--..954.+02007/-414:9:666:.**,-3/&*+01620/-&$%%,441220*''))*+'&&%%-&&',&),56;-4*'$''183//15;-,,,,3')*0000*/-1+++*(/-0.23+-+.'+*)-**372+36+'()248650+-*+-.*+&)'(*1-44,2(((*-3:48992023.11683451/-+-.0-3344,+*%&+,;95:+)-/9;98')/&0*.1+11/26..')&)%042',-1768:<71-,0002323-21.066<796:5886:636;:/61100183527160*0+//,.(,)*-+/+(/('%#%&$*)(-($(/4;72211-18881:922:57.*-(/215212564/-4/)+*--.033.6/6/00--)&*/;.925/+)2*++*2223370110*($&)'%+$'$)(),-.,*()*314:/,2/.1)+/--./)(&&)&+,,.65513323.40/5:999..'(+0,-.1231346636779630,,-/-:0/),5,70..65024*5)('()+/1:4<8.571-,*+,-72;;79:76-4.19<42442+*')*'--222696887888830/0,).-+4-53+982-+((+-3574720146636)133/)4///298/153323/*+*,),'%%)(+8:7988:87(.)((+()+*.+0/.67/1+*--+,,2++.:4+*/+%'+00)0-4;722/2839&()6,569:62'*(++1663/4547793:3-9-7.69775642232852&++-849,,-/024334-70//76$(*,3.//)/21+)&$%%'')%/4259+074(/-/5,2+*+.61-*).'0/)',+,46,2//36()3*3/-.-)./'&''&1054/14.2222.&,/((*-,(12(%+.**+2/..63460845/70092.+
@0608b9a9-6ffc-486e-9540-143722202bd3 ch=393 read=35450 start_time=2019-12-13T03:22:20Z barcode=BC01 runid=2c9cf7bc05858273f10e7d7ec552fc0bd742dc3e
CTCCTGCAGGAGGCAGCAGTGGGGATATTTACAATGGGCGGCGCAAGCCTGATGCAGCCATGCCGCGTGTATGAAGAAGGCCTTCCCGGGTTGTAAAATTGCGCAGCGGGGAGGAAGGGGAGTAAGTTATGCTTTGCTATTGGCGTTACCGCAGAAAAAACACCGGCTAACTCCGTGCCAGCAGCCGCGGTAATGCGGAGGATGCAAGCGTTAATCGGAATTGCACTGGGCGTAAAGCGCACGCAGGCAGTTTGTTAAGTCAGATGTAATCCCGGGCTCACG
+
,,12+)/(10*/.-.//./85:;5+/',,'')*/0-884+&&%-'6'4<;:::694*3443098+-433534..5().,/16508-(/4412$)+3($'%'('(*-/.59,&+2,4)36+&&%+&(**%%#&&,)&$)%-'0')(*(&''&('%,*,+*(&*+*)*+&)-+1270348:656//1910.''*,+.27.,.,%-*.0/,.,.102/1(/*&)%&)/246214)(-0.(+-.&,&**+.-%-,0'&+.7./162322,%(,,/2)()*'((%%#
@13dd159e-101f-4845-a068-636e316a299f ch=192 read=104036 start_time=2019-12-13T03:22:16Z barcode=BC01 runid=2c9cf7bc05858273f10e7d7ec552fc0bd742dc3e
CTCCTACAGGGTACCAGTGGGAATGTTACAATGGGCGCAAACCTGATGCGAAAGCCATGCCGCGTGTATGAAGAAGGCCTTCCGGGTTATAAAGGAGAGTACTTTCAGGGGAGGAAGGGAGTAAGTTAATACCTTTGCTCATTGGCGTTACCACCAGAAAAATACCAACTAACTCGTGCCAGCAGCCGCAGTAATACGGAGGAGTGCAAGCGTTAATCGGAATTACTGGAGCTTAAAAGCGCACGCAGGCAGTTTTATTAAGTCAGATATAAAATCCAGGCTCCAACCTGGGAACTGCATCCTGATACTGGCAAGCTTGAGTCTCGTAGAGGGGTAGAATTCAAGGTGCCTTGGCAGTGGGAAATGCATGAGATCTGGAGGAATACCAGTGGCGAAGGCGGCCCCTGGACCAGACTGACGCTCGAGTGCAGCGCGAGACAAACAGGATTAGATACCTGGTAGTCCACGCCGTAAACGATGTCGACTTAGGTTGTACCCTTGAGGCGTGGCTTCCGGAGCTAACGCGTTAAGTCGACCGCCTGGGAATTACGTGACCGCAAGGTTAAACTCAAATGAATTGACAGGGGGCCCACTGGCAGTGGGAGCATGTGGTTTAATTCGATGCAACCTTGAAGAACCTTACCTGTCTTGACATCCACGGAAGTTTTTCAGAGATGAGAATGTGCCTTCAGGAACCGTGAGACCCAGGTGCGTGGCTGTCGTCAGCTCGTGTTGTGAAATGTTAGGTTAAGTCCCGCAACAGAGCACCAGCCCGCTATCGCTGTTGCCAGCGGGCCGGCCAGAGACTCAAAGGAGACTGCCAGTGATAGAAGCTGGAGGAAGGTGGGGATGACGTCAAGTCATCATGGCCCCGCCCACGACCAGGGCTACACGATGCCACAATGGCGCATACAAAGAGAAGCGACCTCCCGCGAGCAAAGCGGACCTCATAAAAGTGCGTCGTAGTCCCGAGTTGAGTCACTGCAACTCACGACTCCATGAAGTCCGGAATCGCTAGTAATCGTGGATCAAAGATACCACGGTGAATACGTTCCCGGAGCCTTGTACCTTACGCCACGTCACACCATAGGAGTAGGTTGCAAAGAAGTAGGTAAACAACCTTCGGGAGGCGCTTACCACTTTGTGATTCATGGCTAGAGGTGAAGTCGTAACAAAGGTAACCGG
+
./3**+0(670-,.'')4)4-)-+(-,+-3;::;1.,/3:'5./13654(((($'.-1)/)(+,-/3/22..'(+*,,0222(*-*-++*,-+((&%$&('2,14)&(),,'.)-)+-(#&''*',/00/-25/64./77/01)+(&'&%)*%*)+*-1*,(#&()1).,5,-.6'+%/0,-3//05.4(--+5.,.+1-1,'+,0323)*(.*4,10(0-1.200,.,%))/1..,(&(*/..,00178780::*(1/6-002))12+..2-1)0+&,5306)8,441%2-,&%()+322+(),)&'*'+)--)))**(+,,,03690+.1-*+,*4,5.8*/*3-/.',+(-)&)),+&,-)**.&+&&'*23485-+**-&%))$00910(()&)*+.-941)-554//,....,+$%(**),/0*)''(*)&(&-+4641')$+*+*,0/06+-7664051+,,.302064..//)*&&('(*'-)*2-.)17,,4000,*%((5/.(/*+/**-..0/,''5,7+13010-03463-2+&%&'+,,))$-()()),16.79*,/1-::/+,--*('%#03490,5)#'(*-.'3327('---3*+,35;:608-+%(15840.'((*/4,,+03-3*0/)()'''(%0006-%'(-$)'+5:<42/,++-842..0..4156/30*043629022/30/)*+-444/+-*00-,02042,+,,002)-/*+0-.4,*4-(-30:20*--1,(++'0((%(*(*)-'+.(%&$#&+%,-.-.%($&''*)&%%('-+&&'(-12-64*-/*,-4887,++*),,+%(+$)889.,,,*+-,-58++,'''(,22./244.,#$&&%',(#),(%)*...'*152432.-,%''*%((-12,0.-/&%'()5-')'(-&)+-.1-5)/,00.1*59*(*,76685623173&')+843347558.,)*%'/')()*0'*)-/1144-&'*,750+),/.)())'(3+117/11..,4.-.*+,5878-/()+6-3*+-.31%%2/)/((,**+.0,.2-2,&*)+&&&(*('&$&'/0,,+.*%$'*(''($+..8.428-&)+())0.-/4(,00-'*0,+50*.3.)+0*)13+.-6/*,146;4()),/30/'0)+,,+)+,'..3159)+*20827,8
@b811ea13-f23e-4b90-9093-1dc4adc16985 ch=156 read=56639 start_time=2019-12-13T03:22:25Z barcode=BC01 runid=2c9cf7bc05858273f10e7d7ec552fc0bd742dc3e
CTCCACTACGGGAGGAGGCAGCAGTGGGAATGTGTGCACAATGGGCGCAAGCACAGTGCAACCATGCCGCGTGTATGAAGGCTTCGGGTTTGTAAAAGTACTTTCAGCGGGGAGGAAGGGAGTAAAGTTAATACCTTTGCTCATTGACGTTACCCGCAGAAGAAGCACCGGCTAACTCCGTGCCAGCAGCCACTTGTTAATATACAGAGAAGTGCAAGCGTTAATCAGATTACCGGTAAAGCGCACGCAGGCAGTTTGTTAAGTCGAATGTAGAAATCCCGGGCTCAACCTGGGAACTGCATCTGATACTGGCAAACTTGAGTCTCGTAGAGGGGTAGAATTCCAGGTGTGGTGAAATGCGTAGAGATCTGGAGGAATACCGGTGGCGAAGGCGGCCCCCCTGGACGAAGACTGACGCTCCAGGTGCGAAAGCGTGGGGTAAAGCAAGTTAGATACCCTGGTAGTCCACGCCGTAAACGATGTCGACGGAGGTTGTGCCCTTGAGGCGTGGCTTCCGGAGCTAACGCGTTAAAGTCGACCGCCTGAGAGAATACAGCCGCAAGGTTAAAAAAAATAAATGAATTGACGGGGGCCCGCACAAGCGGTGGAGCATATTGGTTTAATTCGATGCAACGCGAAGAACCTTACCTGGTCACCCGGCATCCACGGAAGTTTTCAAGAGATGAAATGTGCCTTCGGGGAACCGTGGAGACCCAAGGTGCTGCATGGCATCGTCAGCTCGTGTTGTGAAATGTTGGGTTAAGTCCCGCAGCAGGCGCAACCCTTATCCTTTGTTGCCAGCGGTCCGGCCGGGAACTCAAAGAGACTGCCAGTGATAAACTGGAGGAAGGTGGGGATGACGTCAGAGTCATCATGGCCCTTACGACCAGGGCTACGATGCTACAATGGCGCATACAAAGAGAAGCGACGCGAGCAAAGCGGACCTCATAAAGCGCGTCGTAGTCCGGATTGGAGTCTGCAACTCGGCTCCGCGAAGTCGGAATCGCTAGTAATCGTGGATCAGAATGCCACGGTGAATACGTTCCCCGGGCCTTGTACACCGCCCGTCACACACCATGGGAGTGGGTTGCAAAAGAAGTAGGTAGCTTAACCTTCGGAGGCGCTTTACCACTTGCCGTTTATGACTGGGGTGAAGTCGTAACACTAAAGGTAACCGG
+
)+32(*',-/:5+-($,)0/44441272)2,(.&**(',+8622//*/0,$*$&(-1/11*1635100-02744,+)*,),)(*/*6117,))27.(%,'),692,/)*/1('/+,,-1-%()27+,--/-,-7.76-,446,1--)136752:..1+*/,(.0(/3::687123124:8:9:;:6;3130*,.)*+'(&+)*),(0*((&)(.0664750807/6*-+2-'-'+&'+81+,))'+*313;9'55:1+1977040(),-,*&&45+*30*+0013528-9-,6/.++'()*+/*'(-#-')+*+,%&&(-/05434779(%-5/5/0-0/1//-,291/'(*'),*,*11880.---1449301*-/,3:83:/11/.13/2.18149:9*+3311+-0,,022325762+,-2,,*(/.(+13,231*%063%0&*)*1/)./45<0+./..203,%(,198:5/0.,)**13634,2(02-912277''.+-062444910,/))+,*0.18766807/3,*-.61751650.&%&%())*2*129389:340609:44,3'(%'%..3474862.'463+5.()),.(()1<88:/10//(*&3+6;:63785+,.-+/&+*//28--4.1-.,193200,#**',5-577-*+(1(.+*3<00/,**+,820.4*++-/549.,46*/50.134.&((*&(++1/44/*++..),*&,.1681.-,,+-32;10.28---6745124290107(()*&+),5518468:202114*+6,**5**....6;9721*42-9:0:554695*%+&/3581/0/-011:..-2,,3.+3-6-/8:/2888:8654'&()*:;9+/+.//)*'&')+6;-3/5*((('*-/57388<96::9:987779,')&+,$*0132312.032*%*7:899887,95.(+.145568/103'+*&0*/+)*+--.-,*/01+,4,1'%%%'*(*4**+101,-)('*,/12188:957.)(++,/)&+-5466;7695728..*.074204+*)*()(&)&''*)++*+-072615,))))-00:10699/&),**--9..()''3,10.4+',$*.+)****)-3/)2*(*%)0*$&*)),.*3.+0.+-)**&.%%%#%(.4,,8-4;:;99
@17c3d50d-7993-4988-ba2d-6391278b01e9 ch=68 read=54533 start_time=2019-12-13T03:22:25Z barcode=BC01 runid=2c9cf7bc05858273f10e7d7ec552fc0bd742dc3e
CCGGTTACCTTGTTACGACTTCACCCAGTCTGAATCACAAAGTGGTAAGCGCCACTCCCGAAGGTTAAGCTACCACTTCTTTTGCAGCCACTCCCATGGTGTGACGGGCGGTGTGTACCGGGCCCGGAACGTATTCACCGTGGCATTCTGATCCACGATTACTAGCGATTCCGACTTCATGGAGTCGAGTTGCGAACTCAATCGGACTACGACGCACTTTATGAGGTCCGCTTGCTCTCGCGAAGTCGCTTCTCTTTGTATGCGCCATTGTAGCACGTGTGTAGCCTGGTCGTAGGGCCATGATGACTTGACGATATCCCACGCTTCCTCCAGTTTATCACTGGCGGTCTCCTTTGAGTTCCCAGCCCGGACCGCTGGCAACAAAGGATAAAGGTTGCGCTCGTTGCGGGACTTAACCCAACATTTCACAACACAGGCTGACGACAGCCATGCAGCACCTGTCTCCACAGTTCCCGAAGGCGCAATCCATCTCTGGAAAGTTCTGTGGATGTCAAGACCAGGTAAGGTTCTTCGCGTTGCATCAGATTTATGCTCCACCGCTTGTGCGGGCCCGTCAATTCATTTTGAGTTTTAACCTTGCGGCCGTACTCCCCAGGCGGTCGACTTAACGCGTTAGCTCCGGAAGCCACGCCTCCAGTGCAACCTCCAAGTCGACATCGTTTGCGGCGTGGACTACCGGGAATTATCTAATCCTATTTGCTCCCCACGCTCTCGGGACTGAGCGTCAGTTGCAGGCCAGATCGTCGCCTTCGCCGCAATTGTTCCTCCATATATCTACGCATTTCACCGCTACATGAAGTTCACGATCCTCTCCTGCACTCTGGCTGCCTGGTTTCTATGGCTTACTGGAAGTTAAGCTTCAGGCTTTCTACAGACCCTTGCTGCCGCCTGCTCCTCTTTACGCCCAATAATTCCGGATAGCTTGCCACCTACGTATTACCGCGGCTGTGGCGCATGGACAGCCGTGGCTCAATAAAGAGAATTACCGTCACTCGGCTACCATTTCATAGCCGCCGTTCTTCTTATAACCAGAGAGTTTTCAATCCGAAAACCTTCTTCAGCCTCACGCGGCGTTGCTCCGTTGGGTTCCCCATTTGCCGAAAATTCCTGCTGCCTCCGTAGGAG
+
.+1.5:01231*12+.1589<9323/)(0.+,,6/.,.-,)%+(,**&((*+*(*(00+(*-.1.:/8),''+)%--7.565'&*+)5+&'*-9,,16:221006599/.+(**&-+.4*+&((+-/,0.,004;556<5:6;868<8.-./3)%%%'8-2//(*+-.80672.027222,+')*,01209//,/;:88.:/7*5+//--57845022;<677431*-('*0/,,,.)($&$')*+,+/908746<801268;:;;690)'')-/0,+,((((,-4')377+0-(1655-,)+.+*((*+++,()%/07-')$&0*160-)+-1;3/0255-3+(*'+,--''(().28;28.(..6)0.4:;995451.-.09)4-::41&/(-868545323905/:84,0,4+-6,-.85/;4-,1042.2(*9555*)*(),*.*'$$%%)..23(**)*,.(*'..;.5,**4)13698;8892378611-,+)*+987748:22,,.-+-/3;.3/.47.83;97;73423611244,,(/*'())++29++7*107%.())4218+'%(*;5<:0:6:,--+6:9,21.&-,-.4789+4-/*16:/*/09(.-61/,3*5(++2*/,,+2,8(3*05/184867935%'(&$+.2,3,5(2*346897466617-&*'311/6;962/03&2,)+-3-02/.250++*-5.*,00:;0)+00//,.,4:11777::99:5-9-*,/3336558::832.303855:9,,+)'.)858246842232563)1+.+/7;7027225,0,*'.*'.-))-,1600++,.5413-.-10&13347:7517;)+435.+))))*021-/,+6/4(*(.)'18.7:,)&())-8;<70:///77;788)+-/02./165,---1+.,,8:923,3.43+*+---3614635764022.4;88-4.-*(,))&-%,&'&()*.63.+%*-/020371''%)&**)-1*,63255483538;-::-/)(((*.387241,($&'(((+%,%'&(&))0<<71/8220-/66-,)''%%))'')%&'(**-(32.20-.4.'(/,.506218:2*15(*480/9752,-(&%'3+,6/15.)$&(%'
@ee11aa03-279c-4bfd-b471-5a48e40861bc ch=438 read=81011 start_time=2019-12-13T03:22:24Z barcode=BC01 runid=2c9cf7bc05858273f10e7d7ec552fc0bd742dc3e
CGGTTACCTTGTTGCGGCTTCACCCCAGTCATGAATCACAAAATTAGTAAGCGCCACTCCCGAAGGTTAAGCTACCTACTTCTTTTTGCAACCCACTCCCCATGGTGTGACGGGCGGTGTGTACAAGGCCGGGAACGTATTCACCGTAGCATTCTGATCGATTACTAGCGATTCCGACTTCATGATCGAGTTGCAGACTCAATCCGGACTACGACGCACTTTATGAGTCCGCTTGCTCTCATGATCGCTTCTCTTTGTATGCGCCATTGTAGCGTGTAGCCCTGGTCGTAAAGGGCTGATGACTTGACGTCATCCCACCTTCTGGTTTATCACTGGCAGTCTCCTTTGAGTTCCAGCCGGACCGCTGGCAGCAAAGGATAAAGTTGCGCTCGTTGCGGGACTTAACCCAACATTTCACAACACGAGGCTGACGACAGCCGTGCAGCACCTGTCTCACGGTTCGAGAGCACATTCTCATCTCTGAAAACTTCGTGGATGTCAAGACCAGGTAAGGTTCTTCGCGTTGCATCAGATTAAACCACATGCTCCACCGCTTGTGCGGGCCCCGTCAATTCATTTGAGTTTTAACCTTGCGGCCGTACTCCCCAGGCGGTCGACTTAACGCGTTAACTCGGAAACCCACGCTTGCCGGGACACAACCTCAAGTCGACATCGTTTACGGCGTGGACTACCAGGGGTATCTAATCCTGTTTGCTCCCCACGCTTTCGCACCTGAGCGTCAGTCTTCGTCCAGGGGCCGCCTTCGCCACCGGTATTCCTCCAGATCTCTGCGCATTTCACCGCTACACCTGGAATTACCCCCCTCCTACGAGACTCAAGCTTGCCAGTATCAGATGCAGTTCCCAGGTTGGGCCAGGTTCACATCTGACTTAACAAACCGCCTGCGTGCGCTTTACGCCCAGTAATTCCGATTAACGCTTGCACCCTCCATTATTACCGCGGCTGCTGGCGCAGGGTTAGCCAGTACCGCGGGTAACGTCAATGAGCAAGGTAATGCTTTACTCCCTTCCTCCCCCCGCTGAAAGTACTTTACAACCCGAAGGCCTTCTTCGCCACACACTTGGCATGGCTGCATCAGGCTTGCGCCATTATTTTAATATTCCCCACTGCCTGCCTCCGTAGGAG
+
:'1,;*+.4.,/8./.--))+,-680*/;:65/6.--**+)/)+,)+0/+/0169,.*62+),-+3083.,/**/4-+-,1(0665,,/20:4-'+(135)'/-6555446-88001./103.0315053)6154978.5---76++$%'*247))*(1%'(5-&&&',.58:32/+174:.+)()-&'.25/1015647-:31),+'((%**+2*-(**))&('',-19/21:.0/21412//0.+/7097/68.,32307678238-,,+.).,*)*-1-),255-/1)'**&$%%)*)*-.3013478913/-*08760.)(+/3..-...5;:2999894/98//38:,)'*0--723/)*/,430&118,71555/&*)/-129::539+()4)52507+63+172409,,+-2)/*++'**--0)+-',5465&1*+(*,+92+(***3.1,9877-*)&*),../:2*,.53,3-04:9122,0.0391,%(-,++-.;04/-,-*1.;59<:68600+++.6&)).*68523)+-257867242,.00-205/7/665,*.60:320)149.'+27;,584.1.*(&(')+*+..0:;5+198+/-,,,/.6/8.00*3+.(-.0//-1*,0(%*&&$%&))&13/000554735--*./446069084.(+*.,,,.558668:,.63/*+/3-40/995309.*')(*'*&+*-6;41./-14/1%)*.2112247<9684.-/9:.2:4685:41/-%/')**%&*/2/-1''%()441(534.2:7039:134*,&-3323)%'%*2.446.-/()'*)*,..01.,',06*/-(%.')*+,...9,54;27'*)+)-,&007+/,'1'()+.1+**'(*2036979<89;7351103/*&'$$(),,,)(++.,1..,.0:07.--0,-,,.61,,+&/')/7259/0.5,,+&(/*+%+&2.).))(2+'/0*,**%.42248767*,&)'(344.+-+*))),68-***-0+158803.59;,-550350*+)')((*./,2-*((&))-13556;:))((*)*$'%#(*/-/097))*():*1754835144)+6%**&,'1(%+53-2+')*('%%&,0051.055).&
@5f87bbcf-1c1f-45c3-81fc-08dbdc2611d2 ch=319 read=68235 start_time=2019-12-13T03:22:23Z barcode=BC01 runid=2c9cf7bc05858273f10e7d7ec552fc0bd742dc3e
CAGTTGTTGCGACTTCACCCAGTCATGAATCACAAAGTGGTAAAGCGCCCTCCCGAAGGTCAGCTACCTACTTCTTTTGCAACCCACTCATGGTGTGACGGGCGGTGTGTACAGGGCCGGGAACGTATTCACCGTGGCATTCTGATCACGATTGCTAGCGTTCCGACTTCATGGAGTCGGAGTTGCAGACTCAATCCGGACTACGACGCGCTGGGGAGTCGCTTGCTCTCGCGAGGTCGCTTCTCTTTGTATGCCGATGTAGCACGTGTGTAGCCCTGGTCGTAAGGGCCATGATGACTTGACGTCATCCCCACCTTCCCTCCAGTTTATCACTGGCGGTACTCAGCGGTTTCCAGCCGGACCGCTGGCAACAAAGGATAGGAGTTTGCGCTCGTTGCGGACTTAACCCAACATTTCTAGCACGAGGCTGACGACAGCCATCACAACACCTGTCTCGGTTCCCGAAGGCACATTCTCATCTCCTGGCTTCCGTGGATGTCAAGACCAGGTAAAGGTTCTTCGCGTTGCATCGTTAAACCACATGCTCCACCGCTGTGCGGGCCCCGTCAATTCATTTGAGTTTTAACCTTGCGGCCGTACTCCCCAGGCGGTCGACTTAACTTGTTAGCTCGGAAGCCACGCCTCAGGGACTGCAACCTCAAGTCGACATGTTTACAGCGTGGACTACCAAATTGCTTATCTAATCCTGTTTGCTCCCCACGCTTTCGCACCTGAGCGTCAGTCTTCGTCCAGGGCCGCCTTCGCCACCGGTATTCCTCAGATCTCTACGCATTTCACGCACACCTGATTCTACCCCTCTGGAACTCCGGCTTGCCAGTATCGGATGCAGTTCCCAGGACAGGCCGGGATTTCACATCTGGCTTAACCGACCGCCTGCGTGCGCTTTTACGCCAGTAATTCCGATTAACGCTTGCACCCTCCGTATTACCGCGGCTGCTGGCACGGAGTTAGCCAGTGCTTCTTCTGCGGGTAACGTCAATGAGCAAAGGTATTAACTGCTCCCTTCCTCCCCGCTGAAGTACTTTTACAACCCGAAGGCCTTCTTCACACGCGGCATGGCTGCATCAGGCTTGCGCCGGTATAATATTCCCCACTGCTGCCTCCCG
+
&$$)(%%0%))(').+%-*+(-2*$%(%)),(.-3**)/')*-)(+.0551,.*((/*,+%''(*013.'-2831:;1/31*03,'$%&''861.&'*-6<:5/,'*+.0/0''6.0.-2*++//1*172016271700067()+-1'(&%/+*,/.(+,/:42-).0,/(),-&'(*)'%'.;-0(*/003)3+6./0667543(2,-*,*++-+()-6,/.7,-.0/2.0/*,+*,00.5+.,/65/.,&&'*($*'(&))&(*,/440123;0/6:98(2*&/464:7833/.*,+201556---,480-/45036+*53024;6/-,+,((&&*(*%%'(%')(1-0'''$-02/80+22321.'+(**9,6/:5(*0*..8,+026696281./8+,3,/'--*+&))*60.)*-/-,)&*)455765160579+-+%&&)-./746*)''&-+3-,,+*0-4/*5-27+'*,/2.3)*)&'))4.,66;;:9::25112<667715(-.0776;989291//2+(*%6(9957()+,14566,-/'''((-..30,34*)+0297;841:71/1/;<2.3.('*+*.''%&&(++1680*/-+)&./2.,+(/%&%%$'&)*627*3-5,./&),1676)+2+)01/,01/736+7,46625+,,-62/-',,,/1:411-*-/4.0-*&*)()0.233781.54(%)*30-)')').6:2/2(142200115+''((3:7528**243/5-03196679215)0')&)28+2((*/-*++%-,0*19.+)+&&$&'-.(,((+++(561..00..)*))-&'(,+2./4,02345(20014-223/+&%,'%&$*()&*0-(2/((%'(..*)&*,-4.5))./7+/0+-//011-*210)',)0+'(..4584.--2-1.,+*+'&)'-4314:26536/25&..82227958.+-+/&),1-/0;,675660,,/-/2243/.1998::0:00/5558+()-,,421/-+/-.8*04241/;80*22*.+%)'(,.-%%&)$0+%%(0*35766/-.*')'*)0/50$&%(((*++,3*40/0747-8-(())*-8/.0.75/)$'%&&&&(+(40)'
@8a468817-6189-4f89-a9de-44b67db8e4ad ch=162 read=89700 start_time=2019-12-13T03:22:35Z barcode=BC01 runid=2c9cf7bc05858273f10e7d7ec552fc0bd742dc3e
CCGGTTACCTTGTTACGACTTTTGATCATAGCAGATCACAGAGTGGTAAGCGCCCTCCCGAAGGTTAAGCTACCTACGCCCTGTACGCAACCCCACTCCCATGGTGTGACGGGCGGTGTGTACAAGGCCCGCAGACGTATTCACCGTGGCATTCTGATCACGATTACTAGCGATTCCGACTTCATGGAGTCAGTTGCGAACTCAATCCGGACTACGACGCACTTTATGAGGTCCGCTGCTCTCATGAGTCCTTCTCTTTGTATGCCATTTGTAGCACGTGTGTAGCCCTGGTCATGAGGGCCATGATGACTCAGGCGTCATCCCCACCTTCCTCCAGTTTATCACTGGCAGTCTCCTTTGAGTTCAGCGGACCGCTGGCAGCAAAGGATAAAGGGTTGCGCTCGTTGCGGGACTTAACCCAACATTTCACAACACGAGCTGACGACAGCCATGCAGCACCTGTCTCACGGTTCCCGAGCACATTCTCATCTCTGAAAGCTTCCGTGGATGTCCAGAGACCAGGTAAGGTTCTTCGCGTTGCATCAGATTAAACCCATGCTCCACCGCGTGGAGTTTAATCAATTCATTTGAGTTTTAACCTTGCGGCCCGTATTACTCTGGGCGGTCGACTTAACGCGTTAGCTCAGGCCTCAGGGCACAACCTCAGAGTCGACATCGTTTTACGGCGTGGACTACCAGAATTATCTAATCCTGTTTGCTCCCCACGCTTTCGCACCTGAGCGTCAGTCCTCGTCCAGGGGCCGCCGCCACCGGTATTCTCAGATCTCTGCGCATTTCACCGCTTCGCACGGAATTCTACCCCTCTACGAGACTCAAGCTTGCCGGTATCGGAGTCACGGTTCCCAGGTTGGTGGGGATTTCACATCTGACTTAATGGAAGCCGCCTGCGTGCGCTTGCGTAGTAATTTCCGATTAACGCTTGCACTCTCCGTATTACCGCGGCTGCTGGCTGGAGTTAGCCGGTGCTTCTTCTGCGGGTAACGTCAATGAGCAAGGTATTAACTGCTCCTTCACTCACGCTGAAAGTACTTTTACTAGCCAGAGGCCTTCTTCATACACGCGGCATGGCTGCATCAGGCTTACCCATTGTGCAATATTCCCCCTGCTGCCTCCCGTAGGGG
+
23)2-8('&&*%/4+++&)&)*(,-16*)%%'''115-1*%((*/6+)*(*,/6--37.(&(&+,/2--.-/120(&$+-*(%%#&$(*&/./.&)+87),6684435688<77281231237916709*&$$'1+)0++/,+-204060/0:7...//)*+-07/...00--37/1-,1175./3*(*)+&))2*3*%&//1+5,7,4-11/(&,/746-00;8675124596*,%$'*(+0*)/.102(*4.314932230236/78,++).-+-016953235<924:96*4/).6*1,',*-*+'('%$''*-246;5:;6+.0.655.14341<.+,;3670.+)+*024/+30,+266+&&&'%%(%%&'*,-+)+.1).-9917/*/,-/2389::2530/.89,('',*/40.21077/+*),&('))%-135622*0//591435457268,.81/0+.075824'%&)&%&$+/+%'+//.,+((('$*//6;799;;:-24(*(+,/2:222+0(0)395574152260015;,,-/0/:218*+214446)3(''&'%'%#+--'++00:7;8339801'+3/,,3..0/./1.78((-,,1-.01/..+3,71/.+-+0/3..+-0835566&-%%&&(/*21++.015857(%((*,)**,23/867)$*&20119;788778.+&%.*()-.2705)+,1;,,/,678.)-(*.*-0''(0/..,.-1454551/.1103)+/37+2-++,'(--/2,//030/),))-0-/.(%'(*11:,-+.4,*),))++-*.++-,(((*041+.(&+'(+,-68-6,,/-,4:+.1-/1%*%'*)%($)*,1,((-5.5)/,('*-%13+*)**--,,-052-+)+*0,$2<789657464.,)*'%'&&)).--09)40--06060/-6,.,+--.6687881;0/1,/00.10001-*,,.&)..,.44,4//05;46;77781881198556*..+)00*.*/+*+10)'4%),38+9/&'(.$'$&,+.4+,,-,30,&$$&&$*(%&**1+77:78<977-0-0,/41.'.-35510/21'./***$-60,10+(%)+746691342,*/+%&)+'12(')((*'%
@cb1a876d-842f-4a39-8c1f-9a11cb205947 ch=206 read=43030 start_time=2019-12-13T03:22:31Z barcode=BC01 runid=2c9cf7bc05858273f10e7d7ec552fc0bd742dc3e
CTCCTGCAGGGAGGCAGCAGTAGAGATTTTCGGCAATGGGAAACCCTGACGAGCAACGCCGCGTGAAGGAAGAAGAAGGTTTTCGGATTATGAAACTTCTGTTATAAAGGGAAGAACAGCAGCTGGAAATGAAGTGGCGAGGTGACGATACTTTGATGAAAGCCACACGGCTAACTACGTGCCAGCAGCCATGATAATACGTGAGTGTAAGCGTTATCCAGATTATTGGGCGTAAAGAGGGAGCAGGGCGGCGGCAAGGGTCTGTGGTGAAGCCTGAAGCAACTGATGTAAGCCATAGAAACCAGGCAGCTAGAGTGCGGGAAGGATCGTGGAATTCCATGGTGAAATGCGTAGATATATGGAGGAACACCAGTGTGGCGACGATCTGGCCTGCAGCGGCAGCTCAGTCAAGCGTGGGAGCAAATAGGATTAAGATACCCTAGTAGTCCCGCGCCATGAAGCGATGAGTGCTAAGTGTTGGATGCTCAAAGTTCAGTGCTGCAGTTAACGCAATAAATTACTCCGCCTAGGTAGTACGTTCGCAGAATGGAAACTCAAAGATTGACGGGGGCCCGCACCAAGCGGTGGAGCGTAGTTTTAATTCGGAAGCAACGCGAAGAACCTTACAGATCTTGACGCGCCATAAAGGCTCAGGATGGAGAGATGGCTATATGAGATACAGGTGGTGCATGGTTGTAAATCAGGCTGTCGTGAGATGTTGGGTTAAGTCCCGCAACAGGCTAGCCCTTATCGTTAGTTACCATCGTTAAGTTGGGATCTGGCAGGACTGCCAGTGACAAGCTGGAGGGGAAGGCAGGGGATGACGTCAAATCATCATACTTATATGACCTGGGCTACACACGTGCTACAATGGATGGTGCAGAGAAGCCCGAAGCCGCGAATTGAAGCAAAACCCATAAAACCATTCTCAATGGATTGTAGTCTGCAGCTCGACTGCATGAAGTTGGAATCGCTAGTAATCGCGAATCAGCATGTCGCGGTGAATACGTTCTCAGGGCCGCACCTTTTACCGCCGTCACACCACGAGGTTAATGCTTGCAGAGCCAGTGGCCTAACCGCAGGAAGGCTGTCTAAAATTGGATTGATGGTTAGAGGTAGAAGTCGTAACAAGGTAACCGG
+
*,450*2..'*%*/*'**&/1.*(')-8:80/7-)--/+&)+)-5('&$&&''*.)*,05--,-.1904+2((0'+-(*-2++/07.08,.),+$&()()))+*+-/(+*+*0).6-*)($**(&&)+'()))()&..-%+(*+*.(&+*+,/.)+)$)-().-+(%%%##%&$)+/113..,+&'&&()*'&''*((%*&&%$%**')))+,022+-)(&)+-*2,.666647:0(&)0/&,--34+-)/*'+*+'278/.,,()-0+/*).52/(*()''*.*).%$)()1.()''*11.5.36+&)(*.()+'(('-0*),,244172.4-7,3(''('0()10*-3266::967257/,-*'*+/34/124)'*++*()*+(&(*.4/031-,.++%'))74748()(*+-0*)'&,),*)%,1*-.-+,.186;))'*.//3:3*%)%''&('.2(+''()).//420:6884:4:453).077423;81+8,-/840010/'.+,)..-+-,,*,,55*,'%&(+-/332646;0.+,(+-+-(,+('882,()(+.0)0'2;;/26,')(0(.)-+),'*5,.)%-%*.;;.4;6:0'+*,*--.0,+,*+(-02,0-%.++,*(''((($%#&('(,2'2**+:--((+030,((*+-12755231-44778),-.-400/+,&*+&%*-22-/%&$%&&)-2652-)*&(+(.,+0-./0-3,,./)90664,)+0/)**'.6.9///17017+*'%)()'+,+')*(*,/1731,3078::;1221230'%''69,-0-+**'(&%),1918879776665-.*11*,)),)%'))+,27./.'')*,**'*+.052,30911:443-,/2/+)()()*-,'*0+,31..,('/*0.&-+,,'194//2;<98:56974/+%'**'2),-13521(-,(.10332,)&%(*.,,73744325*2200145350621:5.,,,*3001,3)+)%'/436135//.()-*-+$%$''+-,((07,2-(),-0.15+-,),&)(&$'&'))(+)&*)0/((.--.,,1327036(2,4.503)0..2;2*4/71501-)-,+1)'(%'&&'&'+')/-()-407(6-690/00
@9e091d21-387f-4c46-8d78-749ae3008996 ch=411 read=56599 start_time=2019-12-13T03:22:44Z barcode=BC01 runid=2c9cf7bc05858273f10e7d7ec552fc0bd742dc3e
CTCCACCACGGGAGGCAGCGGTAGGGAATATTGCACAATGGGGCGCAAGCAATTAAAAGCCATGCCGCGTGTATGAAGGCCTTCAGGTTGTAAAGTACTTTCCAGCGGGGAGGAAGGGAGTAAAGTTAATACCTTTGCTCGTGGCGTTACCCGCAGAAGAAGCACCAGCTAACTCCGTGCCTTGTCGCAGTAATGGAGGTGCAAGCGTTAATCAAGGATTACTGGGCATGTACGCAGGCAGTTCGTTAAGTCAGATGTAAAATCCCCGGAATAGCCTGGGAACTGCATCCTGATACTGGCGAAGCAGGAGTCTCAATGGGGGGGGTAGAATTCAGGTGTAGCGGTGAAATGCGTAGAGATCTGGAGGGAATACCGGTGGCAGGCGGCCCCCTGGACGAAGACGGCGCTCAGGTGGCGTGGGGAGCAAACAGGATTAAGATACCCTGGTAGTCCACGCCGTAAACGATGTCGGCCCAGGTTGTGCCCGCCAGGGCGTGGCTTCCGGAGCTAGCGTTAAGTCGACCGCCTGGGAATACGGCCGCAGGTTAAAACTCCGATGAATTGACGAGGGCCCGCACAAGCAGTGGAGCGTAGTTTAATTCGATGCAGCGCAGGGAACCTTACCTGGTCTTGACATCCACAGAACTTTCCAGAGATGCGTTGGGTGCCTTTGGGAACTGTAGGACAGGTGCCCGTGGCTGGCGTCAGCTCGTGTTGTGAAATGTTGGGTTAAGTCCCGCAACAGGCGCAGCCCTTATCCTTTGTTGCCAGCGGTCCGGCCAGGAACAAAGGAGACTGCCAGTGATAAACTGGGAGGGAAGGTAGGGATGACGTCAAATACATCCCATGGCCCGCCACGACCAGGGCTACCCCACACGTGCTACAATGGCGCATACAAAGAGCTGACCTCGCGAGCAAGCGGACCTCATAAAGGAGTGCGCGTCAGTCCCGGATTGGGAGTCGCAGCTCGACTCCATGAAGTCCGGAATCGCTAGTAATCAGTAGATCAGGATGCCACGGTAGAATACGTTCCAGGCCTTATGCACACCGCCCGTCACACCATAGAGGAGTGGAGTTTGCAAAAGAAGTAGGTAAGCAACCTTCGGGAGGGCTGCTTACCGCTGTGATTCATGACTGGGGTGAAGTCATGGCAGGTAACCGG
+
+,4-)/*,.'20'(**/.0'23&0*%))*&/'')..,,*-.)(&&)*'$%%&)*+.-*'+./0*,'(()+'+-,(,(&'*)-+61366:,..8/,0--*54,+()((10++3-1-/2))'(*50,.2120351393.076&,'2-),0+.1+()'().'),(('+,,/12496661.--1)+(%%''+%(((%&(,*+'')0,/*,,190903.2%')4*-/01941'/('%)'*+28206674(*-.)*/2'(*.&%&(,+*10.(',&$%&&*71/*.,-.+*+--/$%#(.*--/'''**)*%+($)+./0.10&(*,,00,,,*0.103+,9553,-,,84+*+)(*-).,+*)+16672*)*',,--08.9-7,'%('%')+685.,/448..0...*)+,037*1*'*'&'+$.)*&,-9623)/,'-+*()+8/89,-0550**-1'+,05318;8.-&'(340'1)'&,()/0343:0+/0')--.:98940+.*,,**),,&,.1924,055679796.,+)&('1-2-0'&&(%--92;7)+/0+*,+(*,082.1($12*52-',+/.-/1&.05,+)''*%..::597;4./2.21-/./*,'(')1,4,-584&()),()&-.75-,//1+.,.:10,-+,..-.'*1.-.*,*04274*354634641,/07////,4-(&/)-+&%(,-+3'*+.024+22,,'&.1,.06.20071//25)+'*-08('(-(*((/1-064561/861.4/082$,(-.3.2427&2/,--+1+-*',--4)1-'--+,-.74-018*(/.'/*+**%34/-+//9865.+&&%&)+/+''+..47-%&'(*+.4:-/6675/2'*(&(',,,27607/8/07411.-&,,4*'('&),-6868.,)))(,4'-.:558135439-**'++2*(''****-+1)(.#5(**)%()'$&'&))30)0223$&%-0-/0(,0+401.0--)),82*%%*++,-3)+43747+)-++*%%(*31515+2)$-).&*,+/054435:538*,01.1-0+'(&)%''()*'*(*.7.),')/+$&(&&+3,*01()-*/+154-83(*)&&%$&&)(++&'('((,306-*+&)&%-741/+/++,%'%#'%)-+/+28/3
@b56d1916-adae-4242-8061-f39f364ebc82 ch=140 read=50193 start_time=2019-12-13T03:22:43Z barcode=BC01 runid=2c9cf7bc05858273f10e7d7ec552fc0bd742dc3e
CCGGATTTACCTTGTTACGACTTCACTCAGTCATGAATCACAAAGTGGTAAGCGCCCTCCCGAAGGTTAAGCTACCTGCTTCTTTGCAACCCACTCCCATGGTGTGACGGGCGGTGTGTACAAGGCCCGGAACGTATTCACCGTGGCATTCTGATCCACGATTACTAGCGATTCCGACTTCATGGAGTCGAGTTTACCGAGACTCAATCCGGACTACGACGCACTTTATGAGTCGCTTGCTCTCGCGGGGAGTCGCTTCTCTTTGTACAGCCGCCATTGGCGTGTGTAGCCCTGGTCGTAAAGGGCCATGATGACTTGACGTCATCCCCACCTTCCTCCCGGTTATCACTGGCAGTCTCGCTGAGTTCCCAGCCGGACCGCTGGCAACAAAGGATAAGGGTTGCGCTCGTTGCGGTTGCTTAACATTTCACAACACGAGCTGACGACAGCCATGCAGCAGCACCTGTCTCACGGTTCCCGAAGGCATTCTCATCCCTGAAAACTTCCGTGGATGTCAAGACCAGGTAAGGTTCTTCGCGTTGCATCGAATTAAACCACATGCTCCACCGCTTGTGCGGCCCCGTCGAATTCATTTGAGTTTTAACCTTGCGGCCGTACTCCCCAGGCGGTCGACTTAACGCGATTAGCTCCGGAAAAGCCACGCCTCAAGGGCACAACCTCCAAGTCGACATCGTTTACGGCGTGGACTACCGGGTATCTAATCCTGTTTGCTCCCACGCTTTCGCACCTGAGCGTCAGTCTTCGTCAGGGGCCGCCTTCGCCACCGGTATTCCTCAGATCTCTACGCGACCGCTACACCTGGAATTCTACCCCCCCCCTCTACGAGACTCAAGCTTGCCAATTATCAGATGCAGTTCCCAGGTTGAGCCGGGGATTTCACATCTGACTTAACAAACCGCCTGCGTGCGCTTTTGCGCCCAATGAAAATTTCCGATTAACGCTTGCACCCTCCATTATTACCGCGGCTGCTGGCACGGGTTAGCCGGTGCTTCTTCTGCGGGTAACGTCAATGAGCAGGTATTAACTTTACCCTTCCTCCCCGCTGAAAGTACTTTACAACCCGAAGGCCTTCTTCATACACGCGGCATGGCTGCATCAGGCTTGCGCCCATTGTGCAATATTCCCCCACTGCTGCCTCCCGTAGGG
+
)((+%1/*'./60/20,--288;3*)+2**.3%&'*/36267;70139960-./13.-)75*+2'0+92/)++,06/&1035/86+*.(54/)+,2;4,12760/-.0/25125,,+++28941841*.0(301987;6221..)/-,182---.8/++*+.9.11/0477:8732288;8988.))**+&*,2&$2,)'''54/20.2-315:954632.0-/0:8&,'*().)-1//-+,./+./*))$&',,2251++.4+-$$&&%&),0309,*%').,1*.,.1:417;:76638*.0-*/+,+0,++++.-.3567:839;2.3:8878,1+'*,8-%(..662:3*2-,(,&'3,04990/'%*61093857888<73,556(53//32+/-00.4)+,76250*+)#%%'*(//5)086003362'-(().,2-5710-.10.6')(,)%**-4:145567597;741/*)*+-214891/65198,*,,69-,8.:9778<::85846588<625+-'**/976;76706///1/1*'*+*+7628-,-.77514.0/--2+'*(('))373/48'/,1;26:<:50+4:;,3600-1+/2352140101531//882:8--*'()('&&&)'.*,.250'1./:8--9:7876:46*+-:1,//2,7-,-(,,+,,1,1/699695+-,42247764468:.81-.47354248664:../,09.+//-38(-+,,5;564+.))+.0066:6446)49:*8877:1;1018'-0&1..2<8:680-./00443443('')&'2)*.13,..2.0//5-011-44:0,134240053568)5)--.+2.)&1**-2(*,30/-0.2/4,),3/3-*-3),350-062.+,-.-2110042516:66;6940/../3.-(060)(0,.,*'%*&++-+,6(.,++2-6-:662/,,'.72+,/&+(*/8/0/)--313144/7-,-095.5--/9*87345:69<9678692/07826-9,,,765.),)-2813/0880104087:--;5.,654./)%)(,-77,-255:4-,.-3291;11;8721/+,,*+*+,336335788:578/5/,-11<3-21/066/7...229983/13012127/93'(**121
@c4073866-d207-42ee-956d-b111cede08f1 ch=165 read=100267 start_time=2019-12-13T03:22:43Z barcode=BC01 runid=2c9cf7bc05858273f10e7d7ec552fc0bd742dc3e
CTCCTACGGGGTAGCGGTAGAATTTTCGGCAATGGAAACCCTGACCGAGCAGCACCGCTGATGAAGGAAGAAGGTTTTCGGATTGTAAACTTCTGTTATAAAGGAAGAACAGCGGCTGAAATGGTAGCCGAGTGACGGTACTTTATTAAGAAGCCACGGCTAACCGTGCCAGCAGCGCGGTAATACGTAGGTGGCAAGCGTTATCAGGTGTGGGCGTAAAGAGGGCAGGCGGCAGCAAGGGTCTGTGGTGAAAGCCTGAAGCAACTTCAGTAAGCCATAGAAACCAGGCAGCTAGAGTGCAGGAGGATCGTGGAATTCCATGTGTAGCGGTGAAATGCGTAGATATGGAGGAACACCAGTGGCGAAGGCGACGATCTGGCCTGCAACGCTGACGGCATCAGTCCCAGCGTGGGGAGCAAATGGGATTAAGATACCTAGTAGTCCACGCCGTAAACGATGAGTGCTAAGTGTTGGATGTCAAAGTTCAATGCTGCAGTTAACGCAATGAGTACTCCGCCTGGAGTAGTACGTTCGCAAGAATGAAACTCAAAATGAATTGACGGGGGGGCCCACAAGCGGTGGAGCATGTGGTTTTAATTCGATGCAACGCGAAGAACCTTACCTGGTCTTGACATCCACGGAAGTTTTCAGAGATGATGTGCCTTCGGGAACCGTGGAACAGGTGCTGCATGGCTGTCGTCAGCTCGTGTTGTGAAATGTTGGGTTAAGTCCGCAACGAGCGCAACCCTTATCGCTTTGTTGCCAGCGGTCCGGCCGGGGAACTCGAGGAGACTGCCAGTGATAAGCTGGAGGAAGGCGGGGATGACGTCAAATCATCATGCCCCTTATGACCTGGGCTACACACGTGCTACAATGGATGGTGCAGGGAAACGAAACCGCGAGGAATTAATTATAAAACCATTCTCAGTTCGGATTGTAGTCTGCAACTCGACTACATGAAGTTGGAATCGCTAGTAATCGCGAATCAGCATGTCGCGGTGAATACGTTCTCGGGCCTTGTACACCGCCCGTCACACCACGAGTTGATAGCACCCGAAGCCGGTGGCCCCAACGCAAGGAAAGGAGCTGTCTAAGGTGGGATTGATGATTGGGGTGAAGTCATTGACAAGGTAACCCGG
+
.///+--+/))%%'()(('&)(+366340*..-2+,.+04/.017536(,-'+(44+)$%$))13120/*,))/0::9462,;+,-:93,..+-022//2/)1,22.412'-+%)))(&&(&',,0022,*+,,10*(+&+,/3/-5.(%++)25101301/2-0+.3:974,+*,')(*+2+-(6553/3/28279.03362./*-.,)/,7752/7:+(',.+,+39;7<-+++(%))/++14-/562/35&+-,+))''(+*-10,4587%8655-+/62.2,0:.&)++,+,/01504.,0*+57253&1(335:46140)*)*005.*0*)(+-00177885-*4,)5,-1;1883;1,--),049;443113,.*(%)*$)%%&++0*()&*+*530+%&$&'3.47.&./3:85%,/(0-.((*5/360-.3&332+.224:9:::2-*,.,--0+2.321389<:;75232'*(((215)0-30-/+-+7/3.(6*./+,%-)+,8936;22*(&%&*.-002873551/0531,;20:89:7233174400107978-+,*&&(.1-1.-4,,'**'0(*-60<<-4:9;00/0+,/*)'%)*1-/6-,(+)+**3671130013355-0200.-2671511%()921'*02482532;8/817550)&),.,40:;:99764977798657//1228907;+/46:424-:.:837'1(+,)(,,'4,*.,-75.7;639423%'.05*+/-0//..59/10026349;*/5--%$++*)+,16888122//121.//390/1,3/75)04.+()-3589;;7444::9:,95.+.0/+*+0.(+2425.-+)',,.423,.00.3;6923788.1*,&,'(%++'(.13-,*()(0*0+-*-.1:;75.5:<769145:922+6**+*./2447.'./083865541+5**/805077:77211-3))))+02;392333379;9;0:92732.0.097/.)/46809./+.,/1.9;/,44./133/1/-/.1$&0-00,//++*-*..3-,2(1)*$.',&'(+.1-7*(,(,/38982/6-6.9<;/4-+,./08*-+*(-,00//3-7-,-/07)7-7:08/07
@8f76d7f4-1206-4904-8cae-47a45134d60c ch=341 read=49178 start_time=2019-12-13T03:22:51Z barcode=BC01 runid=2c9cf7bc05858273f10e7d7ec552fc0bd742dc3e
CTCCTGAGGAGGCAGCAGTGGGGAATATTGCACAATGGGCGCAAACCTGATGCAACCATGCCGCGTGTATGAAAGGCCTTCGGGTTGTAAAAGTACTTTCAGCGGGGGAGGAAGGGAATTAAAGTTAATACCTTTGCTCATTGACGTTACCCGCAAGCACCAGCTAACTCCGTGCCAGCAGCGCAGTAATGCGGAGGTGCAAGCGTTAATCGGAATTACTGGGCGTACAAAGCACGCAGGCAGTTTTGTTAAGTCAGATGTAGAAATCCCCGGGCTCAACCTGGGAACTGCATCTGATACTGGCAAACGAAGGTCTCGTAGAGGTAGAATTCCAGGTGTAGCGGTGAAATGCGTAGAGATCTGGAGGAATACCGGTGGCGAAGGCGGCCCCCCCTGGACGAGACCCGACGCTCCAGGTGCGAAAGCGTGGGGAGCAAACAGGATTAGATACCTGGTAGTCCACGCCGTAAACGATGTCGACTTGGAGTTTATTGCCCTTGAGGGGCGTGGCTTCCGGAGCTAACGCGTTAAAGTCGACCGCCTGGGAGCGGGTTAAAACTCAAATGAATTGACGGGGGCCCGCACAAGCGGTGGAGTATGTGGTTTAATTCGATGCAACGCGAAGAACCTTACTAGTCTTGGCATCCACGGAAGTTTTCCAGAGATGAGAATGTGCCTTCGGGAACCGTGAGACAGGTGCTGCATGGCTGTCGTCAGCTCGTGTTGTGAAATGTTGGTTTAAGTCCCGCAACGAGCACTAGCCCTTATCCTTTGTTGCCAGCGGTCCGGCCAGGGAACTCAAAGGAGACTGCCAGTGATATAAACTGGAGGAAGGTGGGGATGACGTCAAGTCATCATGGCCCCGCCCACGACCAGGGCTACACGATACAATGGCGCATACAAGAGAAGCGACCTCGCGAGAGCAAGCAGACCTCATAAAGTGCGTCGTAGTCGGATTGGAGTCTGCAAACTCGAGCTCCATGAAGTCGGAATCGCTAGTAATCGTGGATCAGAATGCCACGAGTGCGGAATACGTTCCCGGGCCTTGTACACACCGCCCGTCACACACCAAGATGGGTTACACCAAAGAAGTAGGTAGCTTAACCTTCGGAGGCGCTTACCACTTTGTGATTCATGACTGGGAGGTGAAGTCGTAACAAGGTAACCGGAAGATAGAGCGACGAACCGTAGAGTTAACACAAAGACACTAAAACAACTTTTCTTCAGCACCAGCAATACGTAACTGG
+
(*0($%$-)&,*)'00./4498+,2..3-.+)**-0,0''(*+()(-4667.(&)%&64596123458662/2'*+44446*:324(01:3'(,,,/99,-//1883)&.)-,+,''&+'71+,-/1.,.854:7*-..)7,,-8.4/-192)0)'&').4-3/-0/-,05*,59;0/+)*+).$*),*)%'('(++&&'+,/341:.7--(4-404.1475/--0*%/.*''&.+125;9(4/:80,1424-2:123-,+'$+0/*223))./.30,(,'(*3200.166563//44373//,+1*('*(&&00237:0.((%)&$.'//2(*2921.+//2:722720*)&%&'(+,+,'3-*//)6/3;;2831850++&,+/4114583,+185/-+*&.**'-1*1-0.%),/22.+0-*,(0'-.)&+,:;'31/6,/0--0/'-()-62,,+/-%(+063506/-+./01966.6.3*+'):4+..,1.'''((/0-.,811-)(*(&(+%'/))444440109+,984555476534*()++37797::54585991/-033546+7;:3/9,*+*./45667663%&%')*-.27:;498:0...-4:9999438+,/24.8/--(/26,&(''4280)-+/+0*+69*+()*/0098+%$&)*3$,'-32'7:40/+*+,/215158889:87763730/1322/++,+86757:33-*.--+4,+,)3)&)(),/('..06('0/%-&(&14+,,+.241:2-/3/1:0..*..222709*),'&*23:53*0)(*+.4786331//*($)*(,.02.6,+)3+*3;:355589710..*-54..+*,25-3+&()(),-/63,865,)*)&'&',).-8//1026775875**),*),../967310))'(+3.'))-.03..-.1:5,-57668588719)-*0.)-),.047774**+,''&+.33+-(+++,5.94966.,.--.-7///:9;8884..82171%+(&%'%&&%&)104,-1364/3-0.2,.-2322010.,9:--76700,.(*(.)2+3,6,$'&++.8-&('')--530-.+1.5-/,*106'-102647231&//:8/0566;52200134:5(+-**-.-/30--6157(4,2:5:-1-2-.490-02289('%/+-0/,%(3/4034439+,*+*))*'**,)0)-44*35<1..//8;54.4.--46-1&($#$
@186b25e5-073b-46c2-913c-75f843b24083 ch=90 read=60088 start_time=2019-12-13T03:22:52Z barcode=BC01 runid=2c9cf7bc05858273f10e7d7ec552fc0bd742dc3e
CCGGTTACCTTGTTACGGCTTCACCCCAGTCATGAATCACAAAGTGGTAAGCGCCACTCCCGAAGGTTAAGCTACCTACTTCTTTTGCAACCCACTCCATGGTGCTTGACGGGCGGTGTGTACAAGGCCCGGGAACGTATTCACCGTGGCATTCTGATCCACGATTACTAGCGATTCCGACTTCATGGGGTCGAGTTGCAGACTCCAATCGGACTACGACGCACTTTATGAGTCGCTTGCTCTCGCGGAGTCGCTTCTCTTTGTATGCGCCATTTGTAGCACGTGTGTAGCCCTGGTCGTAAGGGCCATGATGACTTGACGTCATCCCCACCTTCCTCAGTTTATCACTGGCAGTCTCCTTTGAGTTCCAGCCGGACCGCTGGCAACAAAGGATAAGGTTGCGCTCGTTGCCTTAGCAACATTTCACAGCCTGGCTGACGACAGCCATTGCAACACCTGTCTCACGGTTCCCGAAGGCATTCTCATCTCTGAAAACTTTGCGTGGATGTCAAGACCAGGTAAAGGTTCTTCGCGTTGCATCAGATTAAACCACATGCTCCACCGCTTGTGCGTTTAAAATCAATTCCTTTGAGTTTCATTCTTGCCGAACGTACTACTCAGGCAGATACTTATTGCGTTAACTGCAGCGCTGAACTTTGACATCCAACGCCAGGTACTCATCGTTTACGGCGTGGACTACTAGAATTATCTAATCCTATTTGCTCCCCACGCTTTCGGGACTGAGCGTCAGTTGCAGGCCAGATCGTCGCCAACCATCACTGGTGTTCATATATCCTACGCATTTCACCGCTACACGCGGAATTCCACGATCCTCTCCTGCACTCTAGCTGCCTGGTTTCTATGGCTTACTGAAGTTAAGCTTCAGGCTTTCACCACAGACCCTTGCTGCCGCCTGCTCCCTCTTTACGCCCAATGATTCCGGATAACGCTTGCCACCTACGTATTACCGCGCGGCTGCTGGCGCGTAGTTAGCCGTGGCTTTCCTAATAAAGTACCGTCCGCGCTCGGCTACCATTTCCTGCTAGCCGCCGTTCATCCTTTATAACAGAAGTTTACAATCCGAAAACCTTCTTCCTTCACGGGGCGTTGCTCGGTCAGGAGGTTTCCCCATTGCCGAAAATTCCCTACTGCACCTCCCGTAG
+
23,/14.,))++/:222(35/-+/48-+-6:7862:5301,.-'*().,-'''/+'(+0,((1+*,-405+1115;668:<83;<1/62).9.*+-48..-2,,%)&'(2(..-021251,*)+*,021).573:54999:3239397<6*3+**0245,*+*///+,-002318;3,)(+/03/..4:..-/001<11-44528&0)-1*8-3+''22530-.4:521/-/+2-2/5...2295/-(%(,625585:73;3'.+.3;:;:168+-/.+*&*++50)(,//9501::8,4,%1,))-54110/,*(*),.39:9387:-*133;6614/03<:563000/73.01118..52.+/3:/**0270:5831110931,447*5.4((%)++0,0,003339-&&)')%+,5.069//('*).)&'----142'31&(*++)&+.'4456**,120/128831'(&))%%&(,015667533+(+580*,()(,.0;<;5,,,0,//1<516/43)/61;77:95717111789''/01.5-./+-.-///3:236-,/0-.1-**0.248-13*6.94419:5034<9646;418//())*3&+&&**/020///'$*2'))2)1,,+/9(:()*:9./.&,/0-,((,,++,*+/*2-0-/.),,)+34549:9093,,2221-19355312'+%%/))-387;5/--(,4)),+750)),./.;5/,;610--*-,00/)019,.,.//+*-773597%&%'%&'&()*,/6:98775*,436862/,22554<:54::/..,,+.')(,/(6+;.--,1508-,*.3-..()*+3.1332593551;831),+(''(&21-,)),3-+%'(.('6:63;2.)-,,/23546*(0*+,01937:6///,6*+/085++,+--++('%().,/.056:87.8--8913:410+.+-2/5<042-0.-.56844.)+())./322272959,-2..,++0+-90-22598:61//-0/,,-,-69:79;;812**&%(58,0759;*')('(,+*..27-++,*,:9*.-7./0/19;83:9;77<9819/-./5923/9/..55.:78112'+1,:7089.-07569.886-2/30*(%((')#(+,47*+5/.
@b2753a0d-d6ee-4aa7-84bc-3203bd725ce9 ch=219 read=55316 start_time=2019-12-13T03:22:51Z barcode=BC01 runid=2c9cf7bc05858273f10e7d7ec552fc0bd742dc3e
CCGGTTACCTTGTTACGACTTCACCCCAATCATCAATCCCACATAGACAGCTCCTTCCCTTTGCGGTTAGGCCACCGGCTTCGGGTGTTATCAACTCTCGTGGGGTGCTTGAAAGCGACGGGCGGTGTGTACAAGGCCCGAGAACGTACCGCGACGTAACGATTCGCGATTACTAGCGATTACCAACTTCATGTAGTCGAGTTGCAGACTACAATCCAGACTGAGAATGGTTTTATGGGTTTCTTCACCTCGCGGCTTCGCTTCCCTCTGCACCATCCATTTGTAGCACGTGTGTAGCCCAGGTCATAGAGGGCATGATGATTTGTCATCCCCGCCTTCCTCCAACTTGTCACTGGCAGTCTCGCTAAGTCCCCAACTTAATGATGGTAACTAACGATAAGGGTTGCGCTCGTTGCGGGACTTAATAACATCTCACGACACGAGCTGACGGCCATGCACCACCATCTCCTTGCTATCTCTCCATCTCTGGAGCCTTTATGAGTATGTCAAGACCTGGTAAGGTTCTTCGCGTTGCTTCGAATTAAACCCACATCCACCGCTTGTGCGGGCCCGTCAATTCCTTTGAGTTTCATTCTTGCGAACGTACTACTCAGGCAGGTACTTATTGCGTTAACTGCAGCGCACTGAACGGCATCAACGCCCAGGTACTCATCGTTTACGGCGTGGACTACTAGGGTATCTAATCCTATTTGCTCCCCACGCTTTTTTTCGGGACTGAGCGTCAGTTGCAGGCCAGATCATTACTTCGCCACCGTGTTCCTTCATATATCTACGCATTTCACCGCTACGTAGATTCCACGATCCTCCTCCTGCACTCTGGCTGCCTGGTTTCTATGGCTTACTGAAGTTAAGCTTCAGGCTTTCACCACAGACCCTTGCTGCCGCCTGCTCCCTCTTTACGCCCAATAATTCCGGATAACGCTTGCCACCTACGTATTACCGCGGCTGCTGGCGTAGTTAATGGCTTTCTAATAAAGAATTACCGTCCTCGGCTACCATTTCCTGTAGCCGCCGTTCTTCTCCTTTATAACAGAAGTTTACAATCGAAAACCTTCTTCCTTCACGCGGCGTTGTTACTCGGTCAGGGTTCCCCATTGCCGAAAATTCCCTACTGCTGCCTCCCGTAGG
+
93.01:*/030*1,)+1'1/6.*098*5/5533016.20('(&)&&(+013447772;,/7--64-.,)-478,.02-,/31-0..,.1..2.+-,+')+*,'(''&()***,+('+02,83--+***)/+,+1,1/5*()'+*)$&)-318865'.$#$*+0994886673/00../+)5&(/,-+00440..,-2965110'$$'&*+.+67541('021/1006122::<+0237+77+).-.',,020*1,+172-/22/93-/3,++.184:2044+++,,+)-+,--/+-*92))/266///)%++/..5/001/11*&'&**-03-,.5/92,0-+0,/+3../785281//32.22376720288(1)&)*0.10033:8880017177370/471<7:9998046,.3<:7-8,5+(.,-23332.1344376665()'''&+%'(-/0-2+(&&')6-%'#$'+0247648;76442472--253:9120+,-.26693555362/6.3-++567:<8151.9,00;7+/-/1/<:::*&)')()*-0)'&$#)+,-712:3)+.405:862;-*)/+<<75870.0*2,+0.,-161///0+.03%/''%'%$',--/28/9-/0962//'+&*,-06.*'()-/-,*$('''+*,+0111;:5498',%..225:58724,&/6523477632+,*),7/,/2288,(**+610+:1-60;;6555457679262401/238))+92-'/&%%%&+,:9'($)**-7487;800-11376)42417<:,257/0/,,+.'..)6,-+--/1.7/10.2'(*3)010)&))*87:78:.950,.1..,,./1217004;33,-+/0&1831:7--03.//07::/80-*')+00220--,,3.,-46/.43/7+.*+6:9975777;9;:8-8,,40*/.-(//0026137/0.73332-3++)*&,.+.'+342031+*0-,7:-&(&)('-.+.-&%&'7/0.6823<7021/02.19.4625:47./-/').***6570,0-+.94(-(.3.'*434084:48<989</&+$'(**,6-&(+&*01,845+4783/7;<.-1727;60/55-435,+/0445898:908+,/622
@357e8426-9825-4ee9-9927-7cd7b06f63ed ch=430 read=65706 start_time=2019-12-13T03:23:01Z barcode=BC01 runid=2c9cf7bc05858273f10e7d7ec552fc0bd742dc3e
CCGGTTACCTTGTTGCGACTTCACCCCAGTCATGGATCCTGAAAGTGTACGGCGCCCTCCCGAAGAGTTAAGCTACCTACTTCTTTTGCAACCCACTCATGGTGTGACGGGCGGTGTGTACAAGGCCGGGAACGTATGCGTAGCATTCTGATCCACGATTACTGGCGATTCCGACTTCCATGGAGTCGAGTTGCGAACTCAATCCAGTTCTGACGCGCTTTATGAGGTCCGCTTGCTCTCGCGAGGTCGCTTCTCTTTGTATGCGCCATTTGTAGCGCGTGTGTAGCCCTGGTCGTAAGGGCCATGATGACTTGACGTCATCCCCACCTTCCTCCAGTTTATCACTGGCGGTCTCGCTGAGTTCCCGGCGGACCGCTGGCGGCTAAGGATAAGGGTTGCGCTCGTTGCGGGACTTAACCCAACATTTCACAACCACGAGCTGACGACAGCCATGCAGCACCTGTCTCACGGTTCCCGAAGGCATTCTCATCTCTGAAAACTTCCGTGGATGTCAAGACCAGGTAAGGTTCTTCGCGTTGCATCGGAATTAAACCATGCTCCATCGGCTTGTGCGATTTGAAATCAATTCATTTGAGTTTTAACCTTGCGGCCGTACTCCCCCAGGCGGTCGACTTAACGCGTTAGCTCCGGAAGCCACGCCTCAGGGCACAATACTCAAGTCGACATCGTTTACGGCGTGGACTACAGAATATCTGTCCTGTTTGCTCCCCACGCTTTCGCACCTGAGCGTCAGTCTTCGTCAGAACGCCTTCGCCAGTATTCCTCAGATCTCTACGCATTTCACCGCTACACCTGGAATTCACCCCTCTACGAGACTCAAGCTTGCCGGTATCGGTGCAGTTTAGGTTGAGCCAGAGTTTCACATCTGACTTAACCGACCGCCTGCGTGCGCTACGCGCCCAGTGAATTCCGATTAACGCTTGCACCCTCCGTATTACGCGGCTGCTGGCGCAGGTTAGCCGGTGCTTCTTCTGCGGGTAACGTCAATGAGCAAAGGTATTAACTTGCTCCCTTCCTCCCCGCTGAAAGTACTTTACAACCCGAAGGCCTTCTTCATACGCGGCATGGCTGCATCAGGCTTGCGCCCGGTGATCAATATTCCCCATGCTGCCCTCCCGTAGGAG
+
54/619'--.3-.5/..,/608*855,..0.$'&),+'&$$*,*'-*+)(('()3766030+*''&+)614,11.0+**23;+5;:,*35)84/&(()(1/77232346;:63/.-,,,-/221447,94150.0/022+,+//-38544325,%'**,4,1.3-))'34/-,+*'&&(**-.'((*3/35:.6438607*9-1()+8;3364/,+%)-17,))&.+1/,,-.5-/../3---+-,21./04162.4/*,/35::;;684)''&&(''+../,+//2;/+1:10.0-(/496711,-,++,/4/02788:/;57.26:9;9:21./0/<.+,;68-8,*'200352.0,..32492..+'.*2357-9,*$$$%&%04121.)/213.1.0333,6,-+864/-....1+0.030910-320/)$&'),,---.+-0//00$)#%&+--::567810/01::8492)(**/,*+/0036:632,++,')*027;446<;;69930/25<114/.+--298:<;7:595446782)/).409437'-)')+)'2.*''*+(*43,&)-+($(*(*,03:869;8./.187*.+2/,3,+..6.49111.787,%334169853/2042952107**+),).(/0&,2*023996*/44.*.//$%)*.*7,65.)//1203;-(*093339;-*(&%''%$(')(**-275609-,/*674+*,,-186,),,081354686:-./67:6739''&&()*.+22-36++123;0.-/)+054435486977;9658:./0./56;7934112*'.4--')'*-.*.158433-.29+.5)*1,*+)'+&+&0.7-*+707.(+3.&''(*5(.(*-.30//,.)3((%(+3;56<8330.*+%%*%&&**,0)(')'-)7,43-.1211--+:+,,)06*-86./+*-)**./11325203.-1/4,6,,-292;:556=69<8757.2()-:6624'3-10887:)././)**()/5.1184.3;545/;6+*7483930/+'**()..+-.&&)*-3086<8:<:45/0*.-8623-,+,,.$&(&.442724-94**(,'+)+,211282/-*#'().+-/**/8,,2/7/.,
@3d3b6abd-2389-4948-9a3f-371085756b98 ch=219 read=55320 start_time=2019-12-13T03:22:59Z barcode=BC01 runid=2c9cf7bc05858273f10e7d7ec552fc0bd742dc3e
CCGGTTACCTTTACGACTTCACCCAGTCATGAATCACAAAGTGGTAGCGCCCTCCCGAAGGTTAAGCTACCTACTTCTTTGCAACCCACTCCCGTGGTGTGACGGGCGAGGTGTGTACAAGGCCGGAACGTGACCGATGGCATTCTGATCACGATTACTAGCGATTCCGACTTCATGGGTCGAGTTGCCGGACTCAATCCGGGCTTCTGACGCACTTTATGAGGTCCGCTTGCTCTCGCGAGTCGCTTCTCTTTGTATGCGCCATTGTGGCACGTGTGTAGCCTGGTCATGGGGCCATGATGACGACGTCATCCCCACCTTCCTCAGTTTATCACTGGCAGTCTCCTTTGAGTTCGGCCGGACCGCTGGCAACAAAGGATGAGGTTGCGCTCGTTGCGGGATAACCCAACATTTCACAACACAGGCGGCTGACGGCAGCCATGCAGCACCTGTCTCACGGTTCCCGAGGCACATTCTCATCTCTGAAAACTTCCGTGGATGTCAAGACCAGGTAAGGTTCTTCGCGTTGCGTTAAACCACACGCTCCACCGCTTGTGCGGTCCCCAATCAATTCATTTGAGTTTTAACCTTGACCATTACTCCCAGGCGGTCGACTTAACGCGTTAGCTCCGGAAGCCACGCCTCCAAGGGGCTTTAACCTCAAGTCGACATCGTTTACGGCGTGGACTACCGGAATTATCTAATCCTGTTTGCTCCCACGCTTTCGCACCTGAGCGTCAGTCTTCGTCAGGGGCCGCGCTATACCGGTATTCCTCAGATCTCTGCGCATTTCACCCGCTACACCTGGAATTCTACCTCTACGAGACTCAAGCTTGCCAGTATCAGATGCAGTTCCAGGTTGAGCCCAGAGTTCACATCTGACTTAACAAACCGCCGTGCGCTTTACGCCCAGTAATTCAACGCTTGCACCCTCCGTATTACCGCGGCTGCTGGCTGGAGTTAGCGGTGCTATTTCTGCGGGTAACGTCAATGAGCAAAGGTATTAACTTTCTCGCTTCGCCCGCTGAAAGTACTTTACAACCCGAAGGCCTTCTTCATACACGCGGCATGAAGCTGCGTCAGGCTTGCGCCCATTGTGCAATATTCCCCGCTTTTCCCGTAGGAG
+
2.'+,0&,''21()++1350+.*'&'*+8:78864566:83306.-)*+/63..//,-3272956./00:<8665:54;7131'06/-.077.'.*.,,))*+*3*'+$)(((+)/-17;+8//.3.3-+.&%&(%&(+1026;:70/*,),-46;4/-'++044;45./1574..-0()),*,9-$2,&-,3885;70'+651/*)$'(3.0%)*01/1.+./.1)*-2;3323-4235&((,.77:7852:8237779:<<647-,)/+')--12-,./3215:;8.725400:65110.+&)/04558-589,+:78.8/)*,,/<,,-;875/2.-09873%%&%$$+284)--23<8:;5223:521204'5-8.-*')6-*,1/23649344;31&''+)'++/'.570./0)0,1&/44&,),-./5-73,3/,/-7432//0,++//1.02:48-0****-**-/1944:8976,'*.47.,2/6:778;;928830345+)0))-+./0<98<878747./-/64;8.,&&$*(,349127.1-5./.,.(%&'*($%*,79:<6/7:70-,3;</48/++'&$(**0-*-/1:7,1.-0774144/7/9/45-6--,87+/+1),&++')(,..2&-()0./'%%%-*7:57&3,1277735536;2),,61128:034264*,'()')*944;679772;7.02170*.-/2:6-0625:568::84524648<;658*,39,2722/0/&..19/8758;16/0,./11221-0/041;:2.66(()1&&%.3/12++,702028,/002.*.,/10+*)-2314:(233483479898;753+(.,4,++517)%(&+.5.))(-0133/3-2/.286/(%(''--/.,03/,1054,+/01036(*-9450.**'/30036,0+,)(0.,/.4/0.3---(%*+&%-'$'.020)(.%37+,877473./7432/6.--1233;*.*0./20+*/-)*53%(4,5((0,*-28370,+)+021*,-.04.*-4*4/25:55987422'/,,(,*'))')'(*()'-7+7:6492450:7-,7--*2+9,,+.-02(%'&',-*2(+8494/+
@792a6c91-60a5-44e0-8e33-11aa78d78de1 ch=69 read=56197 start_time=2019-12-13T03:23:09Z barcode=BC01 runid=2c9cf7bc05858273f10e7d7ec552fc0bd742dc3e
CCGGTTACCTTGTTGACTTCACCCCAGTCATGAGATCACAAGAGTGGTAAGCGCCCTCCCGAAAGGTTAAGCTACCTACTTCTTTTGCAATACTCCCATGGTGTGACGGGCGGTGTGTACAAGGCCCGGGAACGTATTCACCGTGGCATTCTGATCCACGATTACTAGCGATTCCGGCTTCATGGGTCGAGTTGCAGACTCAATCGGACTACGACGCACTTTATGAGGTCCGCTTGCTCTCGCGAGAGTCGCTTCTCTTTGTATGCGCCATTGTAGCACGTGTGTAGCCCTGGTCGTAAGGGCCATGATGACTTGACGTCATCCCACCTTCCTCAGTTTATCACTGGCAGTCTCCTTTGAGTTCCCAGCCGGACCGCTGGCAACAAAGGATAAGGGTTGCGCTCGTTGCGGGACTGGCCCAACATTTCACAACACGAGCTGACGACAGCCATGCAGCACCTGTCGCGCGGTTCCCGAAGGCACATTCTCATCTCTGAAAACTGTGGATGTCAAAGACCAGGTAAGGTTCTTCGCGTTGCATCGGAATTAAACCATGCTCCACCGCTTGCGGGCCCCGTCAATTCATTTGAGTTTAACCTTGCGGCCGTACTCCCCAGGCGGTCGACTTAACGCGTTAGCTCCGGAAGCCACGCCTCAAGGGGCACAGCCTCCAGTCGACATCGTTTGGCGTGGACTGCCAGGGTATCTAATCCTGTTTGCTCCCCACGCTTTCGCACCTGAGCGCCAGTCTTCGTCAGGGCCGCCTTCGCCACCGGTATTCCTCCAGATCTCTACGCATTTCACCGCTACACCTGGAATTCTACCCCTCTACGAGGACTCAAGCTTGCCAGTATCCAGATGCAGTTCCCAGGTTGGGCCAGAGTTTCACATCTGACAACAAACCGCCTGCGTGCTTTACGCCCAAGTAATTTCCGATTAACGCCCTCCGTATTACCGCGGCTGCTGGCGCAGGTTAGCCGGTGCTTCTTCTGCGGGTAACGTCAATGAGCAAAGGTATTAACTGCTCCTTCCTCCCCGCTGAAAGTGCTGCACAACCCGAAGGCCTTCTTCATACACGCGGCATGGCTGCATCGGGCTTGCACCCATTGTACTAATATTCCCCTGCTGCCTCCCGTAGAG
+
27-40;0181:(-+))25;3.3.-.//3833(*').1()(0%''*,237-+.006*0-*((+0))&(-.*-..98;7668981;;./74,'(*+,2+')(*.*+,38148623,.10035775062,161262192240,0-,.,:0.+9/,,21:,'))*/802///,.+0.261+0081.0//*,001231,-&1&2++-9.2(.)--(78771.(+15+*)).637871214*(/+.21,,*)$,-13609/0/2;7./321235<827*&$(*(,-.071-.-35+%*4002422*183:7-,--*,)(+./279::-:2,)156884+1*,-;5.0389.8...7773753:;2-01626.(-472:99:88:6;55,758(72340/+.0,8+,)*(317:342;1.()&')2*--712:/,,.29746203257363&32*.0',%%%++-/4.021+/-.19741-)*,)2-6/545;1/02588878697,*-('*-/0/63.-)(.+7,--.)),.1::/.***030..179()-(-2/<755-)*1258028,-/,('/115;6)()+/84;7/650-.-8;9073313,.,3/700./-:8;/)2562734012424420/*+%$&014+53-7.085767976/'358,.)21,45-5&)(++0,/.66+4,',32678;676'69&90,110/,,...5/.0<7-4370/*&+,*2:5(-.+,-(++2236:00..-73537$,65,.,2/6:::;:1/+-,*%-/-3-3(((8330++0133.,7+*'*.(*()+,/305.2-2,-0%+-*+**+.0/,)*3345),)+,61/:%2/308*)*./88176<5;6+.4.2+.*,((-$(&90*)///2,,+(*4.5647:/293443//,+,+),,,3+*(%(&(+**05330804-,-02011/20070264/5///9621*)$($,*.+++33+6404979:<:721094/2:8644+,*,+..-7'21///8/1)+'++85*3-0-.7:2+06-./-+../'&'(*+&/-'%(*)3.62:02;56720%-(+*/-565:5545566*:6,2,$&')/2,,6./+.)+,+.7/751+)*/644924/0+/-,+/
@d6726a59-ee0a-4a01-9b91-4bc88d7791d6 ch=86 read=76628 start_time=2019-12-13T03:23:28Z barcode=BC01 runid=2c9cf7bc05858273f10e7d7ec552fc0bd742dc3e
CCGGTTACTTTGTTACGACTTCACCCCAGTCGCCAAGATCCTGAAGTGGTAAGCGCCCTCCCGAAGGTTAAGCTACCTACTTCTTTTGCAACCCTCCCATGGTGTGACGGGCGAGTTACAAGGCCGGAACGTATTCACCGTGGCATTTCTGATCCACGATTACTGAGTTCAGGCTTCATGGAGTCGAGTTGCAGACTCAATCGGACTACGACGCACTTTATGAGGTCCGCTTGCTCTCGCGAGGTCGCTTCTCTTTGTATGCGCCATTAGCGGCACGTGTGTAGCCCTGGCCGTAAAGGGGCCATGATGAGCTTGACGTCATCACCTTCCTCAGTTTATCACTGGCAGTCTCGCTGAGTTCCCGGAAGCCGGACCGCTGGCAACAAAGGATAAAGGGTTGCTGGCGCTCGTTGCGGGACTTAACCCAGCTGGCTACGAGCTGACGGCAGCCATGCAGCACCTCACGGTTCCCGGACACATTCTCATCTCTAGAAACTTCCGTGGATGTCAAGACCAGGTAAAGGTTCTTCGCGTTGCATCAGATTAAACCACATGCTCCACCGCTTGCGGGCCCCACGTCAATTCATTTGAGTTTTAACCTTGCGGCGTACTCCCCAGGCGGTCGACTTAACGCGTTAGCTCCGGAAGCCACGCCTCAGGGACACAACCTCAAGTCGACATCGTTTACGGCGTGGACTACCAGGAGTATCTAATCCTGTTTGCTCCCCGCTTTCCGCACCTGAGCGTCAGTCTTCGTCCAGGGGGCCGCCTTCGCCCACCAGTATTCCTCAGATCTCTACGCATTTCACCGCTACACCTGGAATTCTACCCCCCTCTACCCAGGACTCCACGCGGTATCAGATGCGGTTCAGGTTGAGCCAGAGTTTCACATCTGACAACAAACCGCCTGCGTGCGCGCCCAGTAATTCCGATTAACGCTTTGCACCTCCATTATTACCGCGGCTGTTGGCACGGAGTTAGCCGGTGCTTCTTCTGCGGAGGTAACGTCAATGAGCGGGGTATTGCTCCTTCCTCCCGCTGAAAGTACTTTACAACCCGAAGGGCCTTCTTCATACGCGGCATGGCTGCATCAGGCTTGCGCCCATTGTGCAATATTCCCCTGCGCACTCCCGTAGGAG
+
/*'+*7%*))*)/0()*,-/77+750'&%'($&%(.,.162-/.6'0*5-2/'(&*13+1/))/-/2395714/11/./15:93:;1,37*73*'-85-17.1244783870)&&(,',,/.'.)&.)0+,.--:4220/-/&%$%&(%#$$42,*,,+5+)*.(&&-5.#&%(/94486.***+/,119/30/99991:.3,52998688967344;:/2335260-+,/2./++(,()+&/*+-/115-.*07.,001,++/.,8*$&%%*(()&'&%'(,+011)04873329-,0942923-+-*&%'((((**144542546424&/(*+<,,,<6:0://.47807'(.**)0739/)&%%',1-96572,,0-,..11;,.022/.(-1,+'%$$'''%+,023<221;12+,)2,64+&&("$#$$'(*)0244456&.,-7.-.$%%*/-60.004379:15'*'&%+)(05-186520-'%#(**./339+-66575;;86558;68:65:)--0898;63647;466:;+,./00;984'0-547889230,*((,*020314,%(-/8073:1/3:7/121;<3053001-).(&%%%'*39:001-2(34441001.0*()).,,,8-:+2)-,(3:1646866+&1-%*--587959.7/674/////83;2,+'++-76;9:955515.&'))-,106377.004,,./334-)*-+-0*$%$&%%&(1657,())*,00448')/4970//(007:8689)%0)'+444;8:6931232123*.)*+2;20-19312/1/39461313.*(),/474.*25*6/+%(-,4851%'(+172224145410'/./.)&-*8,&+.-*+&),94/-,)-1)*,2306347/:7:9:9:9952--*+3/(*2157:43/,3-1,0/./3(&'&+.,/7020-.1+/4/4152620./-))-'1#$%+%&'*'1---1509<983314(+/+/783673733/--)11-,%*'%(**0,987,7;.,97725+.-,,174)-0079/,/(3-..10:66:666,,')())'+*1/01678:179656,1,5/)',1,,,1-1,24/953.-*+$&%)*08,-:49+,*
@83ea8a17-2bfc-490c-90d7-545a9e85897e ch=202 read=58891 start_time=2019-12-13T03:23:24Z barcode=BC01 runid=2c9cf7bc05858273f10e7d7ec552fc0bd742dc3e
CTCCACAGGAGGCAGCAGTGGGAATATTGCACAATGGGGGAACCCTGATGCAGCAACGCCCGCGTGAGTGATGAAGGTTTTCGGATCCGTAAGCTCTCTGTCTTTGGGAAGATAATGACGGTACACCCAAGGAGGAAGCCACGGCTAACTACGTGCCAACAGCCGCGGTAATACGTAAGGTGGCGAGGCGTTATCAGTTTACTGGGCGTAAAGGGAGCGTAGGCGGATGCGTTAAGTGGGATGTGAAATGCCGGGCTCAACTTGGGTGCTGCATTCAAACTGGACTATCTAGGTGGGAGAGGAGAGTGGAATTCCTAGTGTAGCGGTGAAATGCGTAGAGATTAGGAAGAACACCAGGGCGAAGGCGACTCTGGACTGTAACTGACGCTGAGGCTCAGCGTGGGAGCAAACAGGATTAGATACCCTGGTAGTCCGCCGTAAACGGTAGATACTAGGTGTGGGGTTCCAGCACCTCGTGCCACCGCTAACGCGATGAGAATATTCCGCCTGCAGGGGAGTACGGTCGCAGAATTAAAACTCAAAGGAATTTGACGAGGACCCCGCGCACAGAAGTAGCGGGCATGTGGTTTAATTCGAAGCAACGCGAAGAACCTTACCTACATGACATGCATTACTCTTGTCAGGGAAATCCCTTCGGGGACAAGGTGACAGGTGGTGCATGGTTGTCGTCAGCTCGTGTCGTGGATGTTGGGTTAAGTCCTGGCAGGCGGCGCAACCCAGCAATCGTTAGTTACCATTAAGTTGGGGACTCTGGCGAGACTGCCTGGGTTAACCAGGAGGAAGAGGTGGGATGACGTCAAATCATCATGCCCCTTATGTGGCCAGGGCTACACGTGCGTAAACGGTACAGAGATGCAATACACCGCGAGGTGGAGCCAAACTTTAAAACCAGTCTCAGTTCTTCGGATGTGGCTGGCTTCGCCTACATGAAAGCTGGAGTTACTGGTAATCGCGAGATGTCGCGGTGAATACGTTCGGGTCTTGTACACACCGCCCGTCACACATGAGAGTTGGCAATACCCGAAGTCCGTCAGGCTAACCGCAAGGAGGCAGCGGCCGAAATTTAGGGTCAGCGATTGGGAGTGAAGTCGTAACAAGGTAACCGG
+
)'--')'-4-/3123741-00(,+,.31++*,.54440-(-:4:3./39881.1164,0-''(,52../-/11/5050:72.(3.40*(+,(%%&')(**.)-0,)3.*-*-317.-(//62*,&+,++-0.,.((++4.+,+.,./5/10323/2),%**&-*&('*-/:000543'.+/-70-+*//536103(-+7,*.-.577269:.+4*&()77569.8,)%')(0*8*061:;9844)*762.55713348,(*..336(().-0/13.(,+2364&%(./6+)*&&'**()&.(%'&&))*.(5)7++,892,,,,6:1-27-,/365.,**),/*24-4**/..04./+6++*/)--17,+++,76:97314)+-./557737941+&)(*+)).(-/0:)3)98538113875;-+401.42.,),32337&/&+.)(-010,)079897::2.6,(*'))--/21668/.9/232/(*('&&&%'&%%(,7:5;258)'%%)*+))*,-47987,*&&()--1;;86797:---')-*+)'(+&38+453($(*+.0*%'%().//./**+400150::6;793,*-&*/+436111-',.,(.)+/))*%(($'%))+')0,-.,.)'+0%'*''('%)2/-45*8:8466213//2841922::8:899:6:34--+/+22110/1277./')-4373:53/*((*,*&('('(*(*.),.1'1-+$%$$$-4/80/,;+*-,,071+-4.+)9745530&,,++0./00:<::<829/3,2)-2/0,(*((()&,32.6666676894145999900;6/,9...,0*+&'174553/*,+,,/())*''&2437//...44519-(+&+3/))*()477*./52;976944<<98858:900,..<+%(,.801,-+)&')(%%+)'))('1/2..*(*./13,-16111(4/377714(&)+.-.2)*)/.21:0)3-1:7(45340:00./..-07/075-27+*),%((*,,,/202./91,15,)+-+-11...),)/+0,2-504.*,%&(&'.,1).%')))),*)+0,-/3895&,*).-&((+-*)+12743-.6+8459815-
@1070408e-d6ec-4d0f-a83d-4f0a4f2b849c ch=172 read=93555 start_time=2019-12-13T03:23:35Z barcode=BC01 runid=2c9cf7bc05858273f10e7d7ec552fc0bd742dc3e
CTCCCTGGGAGGCAGCAGTGGGAATATTGCACAATGGAAACCCTGATGCAGCAACGCGTGAGTGATGAAGGTTTTCCGGATCGTAAAGCTCTGTCTTTGGGAAGATAATGGCGGTACAGGAGGAAGCCACGGCTAACTACGTGCCAGCAGCCGCGGTAATACGTGATGGCGAGCATTATCGGATTTACTGGGCGTAAAGGGCGTAGGCGGATGATTAAGTGGGATGTGAAATGCGATGTAGCAGGTGCTGCATTCCAAACTGGTTATCTAGAGTGCAGGAGAGGAGAGTGGAATTCTAGATGTAGCGGTGAAATGCGTAGAGATTAGGAAGAACCAGTGGCGAGCGACTCTCTGGTTCAACGACTGAGGCTCAGCGTGGGGAGCAAACAGGATTAGATACCCTGGTAGTCCACGCCGTAAACGATGAATACTAGGTGTGGGGGTTTCAACACCTCCGTGCCGCCGCTAACCGCCATTCAAAGTAATTTCCGCCTGGGAATTACGGTCGCAAGATTAAAACTCAAAGGTGACGGGGACCTGCACAGTAGCCAGACATGTGGTTTATTCGAAGCAACGCGAAGAACCTACCTACATGACATCCCTTGCATTACTCTTAATCGAGGAAATCCCTTCGGGGACAAGGTGACAGGTGGTGCATGGTTGTCGTCAGCTCGTGTCGTGAGATGTTGGGTTAAGTCCACGGCAGGCGTATAGTTACTACCATTAAGTTGAGGACTCTAGCGAGACTGCCTGGGTTAACCAGGAGGAAGGTGGGGATGACGTCAAATCATGCCTTGTGGCCAGGGCTACACACGTGCTACAATGGCTGGTACACAGAGAGATGCAATACCGTGAGGTGGAGCCAAACTTTAAAACCAGTCTCAGTTCGGATTGTAGGCTGAAACTCGCCTACATGAAGCTGGAGTTACTAGTAATCGCGAATCAGAATGTCGCGGTGATCCACGTTCCCGGGTCTTGTACACACCGCCCGTCACCATGAGAGTTGGCAATACCCGGGGTCGTGAGAGCTAACCGCAAGGAGGCAGCGGCCGAAGGTAGGGTCAGCGATTGGGGTGAGAATCATGCTAAGGTAACCGG
+
(,35*)/720283+67&451++(0--81/-'//871,')+*.-.0698:4344..+-*/,+*((*,//515085./'-))*..9394.02165454;:56(,.+7.5.+1''++**.*(1*.3(0)---,4/-+1-+-1208.88101/-59+2-/-.-,2175-*,../($/.)..,,5*/+.6*(().-*3535-*)+-/0828::8<94/''+$'&-/726976/6//**((%&%'$%%%.+1/1135266.'63.11367;763/.,++*+++86/.*,*()*+00,4+2+,))'(110-0038610.5-06517,,+)1*)8967+3*,(12325-)+')14/-,,+-+/,+)*-*)#(&'*341/-&'(+0-28+),02:'11'.&2-/.03,2:3/223+./.**,.0-.:;753/022023000+2568:6;;;+:<66+0.-.848648971.21400/.-'%*1)1+%*/*,.+*-2',/(+2,43)+(.'%*+0*-+243/-3-5/,.)(-13',%(&'()*30-%&$#%'(*$($&')%)(-23'2)-&*(++4,//-*.136+,+-5)+./.*(,/)+,,-*,./050*)+*,+3+**/-0/2-//(%.-,34.-7.0:<6;;5053112..27.23/2732325-168.06332++.+.07993/21.02764<4803140,/64.005-((((%&%(%,+5//*'+.)..&*(*)+&.+3141/$)''(*.2875736:64/2.1626+*2+.646238;68:989789:;8--,/+1+)'%&(+--$0/).*(()*),,./4+-*,*++/.0292+-'(/)***+.-/-1/..::980+)',+/')062<9..46/:;8,.+./213-/171/3)-1+*'(-*+3/;3/09.614..*,+./-.02/,,-5,,.2145900+,-19685324677998481/-*('(*,.5.-+)677707+.&)$((3888<65.0//-/2(('()-,,*-/73//7/)&),(++610('((),636,--)./+-30,23,0.2,./-5.0./()*4,4/$5&233''(+''((($,##('+,803898:7
@1a19a674-7c14-43e4-9102-f0e677924e31 ch=452 read=43558 start_time=2019-12-13T03:23:56Z barcode=BC01 runid=2c9cf7bc05858273f10e7d7ec552fc0bd742dc3e
CCGGTTACCTTTGTTGCGCTTCACCCCAATCATCAATCCCACAGCAGACAGCTCCTTCCTTGCGGTAGGCCACCGGCTTCGGGTGTTATCAACTCTCGTGGTGGGCGGGTGTGTACAAGGCCGAGAACGTATTCACCGCGGTGACATCGCTGATTCGCGATTACTAGCGATTCCAGCTTCGTAGTCGAGTTGCGGACTACAATCCGAACTGAGAATGGTTTTATGGGTTTTGCTTCACCTGCGGCTTCGCTTCCCTCTGCACCATCCATTTGTAGCGTGTGGCCAGGTCATAAAGGGGAGCCTGATGATTTTGACGTCATCCCGCCTTCCTCCAGCTTGTCACTGGCAGTCTCCTTCAGAGTCCCAACAATAGTGGTAACTAACGATAAAGTTTTCGTTGCGGGACAACCCAACATCTCACGACACGAGCTGACGACAACCATGCACCACCTGTATCTCGCTATGGCTATCTCTCCATCTCTGGAGCGCTTTATGAGTATGTCAAGACCTGGTAAGGTTCTTCGCGTTGCTTCGAATTAAACCACATGCTCCACCCGCTTGTGCGGGCCCCGTCAATTCGCTGAGGTTTCATTCTTGCGAACGGTATACTCGAGCGGAGTACTTATTGCGTTAACTGCAGCGCGAACTTTGACATCCAACACTTGAGTACTCATCGTTTACGTGGTTTACTAGGGTATCTAATCCCTATTTGCTCCCCACGCTTTCGGGACTGAGCGTCAGTTGAGCCAGATCGTCGCCTTCGCCACTGGTGTTCCTCCATATATCTACGCATTTCACCGCTACACATAGATTCCACGATCCTCTCCTGCACTCTAGCTGCCTGGTTTCTATGGCTTACTGAGAGGTTAGCTTCAGGCTTTCACCACAGACCCTTACTGCCGCCTGCTCCCTCTTTGCGCTTAATAATTCCGGATAACGCTTGCCACCACGTATTACCGCGGCTGCTGGCACGTAGTTAGCCGTGGCTTTCTAATAAAGTACCGTCACTCCACGGCTACCATTTCCTGTAGCCGCCGTTCTTCCTTTATAACAGAAGTTTGCAATCGAAAACCTTCTTCCTTCGCGCGGCGTTGCTCGGTCAGGGTTCCCCATTGCCGAAAATTCCCTACTGCTGCCTCCGTAGAG
+
-0.*44+-''.'(*'&)(,0/42165/(2)//88.:,,+,)+%%%(,.7-///087990,1+-2232789;//,.**062.:921.900.80+**)*124+**/)84/'''**03297*-6+*,-49719171217;37&%*&'*.2(()&*-7:2(',*.+)'*+,4447;31/%*+6+'(&&*/+-.05/0/7-/'&'2-+1++4743/,+-1.4-9;;/+3.852<90,/080//0*,,-378<92227-:2++*))-/7:;86.77*,0/1/*)*)&(3.**410)+,/'.-/*$%'&''-/0/286+,/889983;3/),17;88640-...91+*%(()()*4/0'*&(5&&+--/0''-+2.6.&&/08153-*14377875(,)/,/,*-/(+1560*))-*'-/847663/02276:99:922*55130&1;49/.-/429;500'//13+))%,+1122810*)-31/0,+)1-').&(214+-+'&''**13+(&,37639.71+05<;9:967769+,-;,+--,.1(&00),1333425./2-),,2(1+-.,.481(&+-25472%%0'&)*6<644:.,3.,5,*25,'&'**,//'%*)('&(*-/03(2-$,-5.7.6762,1*'&')5239///:-00.0)/**.)&%)*+557642,04)#&())/35++.)%,/(*,/888;093))//;2-.02:;2).,,/:;-.3')+2/1/3176000-(%*3---66:543,3539537:555736578::410,/-/1350146939<9136<1/1/.,/),&',-..-+,,-/1311/461285667((+/..37447390/456*0/+-%('$$'$*$($''*,44*26019/**+3+00299<483'-++,/)-,(&+)04,,045)%)(&$$--31(47102216)&,&&)'(-/,3.$&'0-/923;::8:::73.5+*%*)32427.-.6.6150.9:/048402))),57536'-/0&#$%$%*)+487;9-'%&%(,-2.2754,(&&,)/5+)+:;85.-,+-4+#&%'*-),23--.+0-5978-:6,-%&(((*-,-.9:4:7:184/.(,070*/8+....54:/251((%(+/0464758615,,(+
@ce8b2a96-f5f9-483c-a906-36f3f1398a87 ch=476 read=37180 start_time=2019-12-13T03:23:54Z barcode=BC01 runid=2c9cf7bc05858273f10e7d7ec552fc0bd742dc3e
CTCCTACGGAGGCAGCAGTGGGAATATTGCACAATGGGCGCAAGCCTGGTGCAGCCATGCCGCATTTGATATTATGAAGAAGGCCTTCGGGTTGCGGTACTTTCAGCGGGGGGAGAGGGTAAAGTTAATACCTTTGCTCGTGGCGTTACCCGCAGAAGAAGCACCGGCTCCGTGCCAGCCGCGGTAATACGGAGGGTTGAAGCGTTAATCGGAATTACTGGGCGTAAAGCGCGCAGGCGGTTTGTTAAGTCAGATGTGAAATCCCCGGAGGGCTCAGCCTGGGAACTGCATCTGATACTGGCAAGCTTGAGTCTCGTGGGGGGGTGGGAATTCCAGGTGTAGCGGTGAAATGCGTAGAGATCTGGAGGAATACCGGTGGCGAGGCGGCCCCTGGACGAAGACTGACGCTCCAGGTGCTGGCGGTAGAGGTAAACAGGATTAGATGCCTGGTAGTCCACGCCGTAAACGATGTCGACTTGGAGGTTGTGCCTTGGGGGCGGCTTCCGGAGCTAACGCGTTAAGTCGACCGCCTGGGGAGTACGGCCGCAAAGTTCAGCCTGAATTGACAGGGGCCCGCCACAAGCGGTGGAGCATGTGGTTTAATTCAGGCTGCAACTTTAGAACCTTACCTGGTCGCCATCACGGAAGTTTTTTAAGAGATGAGAATGTGCCTTCCCAGGAACCGTGAGACAGGTGCTGCATGGCTGTCGTCAGCTCGTGTTGTGATGTTGTGGGTTAAGTCCCGCAACGGGCGCAACCCTTATCCTTTGTTGCCAGCGGTCCGGCCACGGGAACTCGAAGGGAGACTGCCAGTGATAAACTGGAGGAAGGTGGGGATGACGTCAAGTCATCGCATGGCCCTTACGGCCAGGAGCTACACACGTGCTACAATGGCGCGCCACAAGGAGAAGCGACCTCACCCCGCAAGCGGACCTCATAAAGTGCGTCGTAGTCGGATTGGAGTCTGCAACTCGACTCCATGAAGTCGGAATCGCTAGTAATCGTGGATCAGAATGCCACGGTGAATACGTTCCCGGGCCTTGTACACACCGCCCGTCACACCATGGGAGTGGGTTGCAAAAGAAGTAGGTAGCTTAACCTTCGGGAGGGCGCTTACCACTTGTGATTCATGACTGGGGTGAAGTCGTAACAAGGTAACCGGAAAATGGGGCGACAGGCAAGAGTAAGGGAAGTTAACACAAAGACACCGACAACTTTCTTCAGCAAGCAATACGTAAAAAGA
+
./1+()++/-.-,/33+-408,&--)1-%'(,+7//;83(2.-+7-98/,+*('*-,-,/1+*%)*'&((%)&)*135*+1*01:893*2++(&%&&%'(+3/($)(,.363+(*)/-(),6*((0)3//2.6:/'&))%/'(++1,&2,%%%'),.(*.+,/41))(),91107500//*)+*)7+,+63/,,1&+%%*,)+,,6,6.3.44061125872316583++**).*-33,512/,/,00./0)*-2320+/3+-21).3+,3,,,/*%.;18:4/078434452000.25.4//+('((**.,11434*,-00.((&-'.'0+/)'-+,,../..1+-*3,)*;6730/-,,..50-4-*855:::;948()(*'&($124*-.889-2-,+.///37878)$)$''+%)***(*(.$*&%,7.6,2,&+'$%)/%0/,064&.21((+4:62138&0//00131.)%&/*,/./810,3-(*-).,,**2-/.8*5*,-,+0*(()((0,2+.44588',)-*/1((''%&&)-6)-,/%-+2'%$'&'(,/20546&,.4,-3)$&''))''(+-17,)++*4-,.346*-&.*'#)'&'&+'&(*+&%%)'46482160*&(#%%$$$'$&+,+..//410(0)*)'+33((*3/36/6644.1.).1,/6:650(213+0///0/),-..90009977/**++/0/142/.-/+(..(*((026.+)*+32+-.)9&(10).-%-60194552/8602;7885667;60(5,2,'))1-3./770.,,/*'(.-/788/00..23<47761(+.350811::159878734'&)-//:/$&'),+34'$&),-139130&*).--,+*-..79:6514.+6,*,''&&','.++*-+,.189:85)-++)(.,4,02;5256:787:00258543182524.+(.&(()*).(**.,,-5636732/.(/**+2'/+/.3//0,,+/4236;99939&&(/&)+2(+)'%&/)9796859.*,498809.0/432/4;56:3102/2//.%%$',)*,+412967773)$)'%*)3/./(&'(6*463982<1-/5/1121,(*)#&((')646,+'('.026.0++,2-,-4378987707143885+1*'))**')+859+37723((()*%.))$'**0,0-101;11/44687+7//).6+*7;7.-//51.1..'6('((&(&$%
@ea2f870b-a1fa-459b-a2e9-367d77c5eeb2 ch=73 read=61343 start_time=2019-12-13T03:24:05Z barcode=BC01 runid=2c9cf7bc05858273f10e7d7ec552fc0bd742dc3e
CTCCTCGGGAGGCAGCAGTGGGGAATATTGCACAATGGGGAAACCTGATGCAACAACGCCGCGTGAGTGATGAAGGTTTCCGGATCGTAAGCTCTGTCTTTTGGGAAGACAATGTTGGTACCCAAGGAGGAAGCCACGGCTAACTACGTGCCAGCAGCCGCGGTAATACGTAGGTGGCGACGTTATCAGATTTACTGGGCGTAAAGGGAGCGTAGGCGGTGTTAAGTGGGATGTGTAGAAATACCGGAGCTCAACGGGTGCTGCATTCCAACTGGTTATCTAGAGTGCAGGAGAGGAGAGTGGAATTCCTAGTGTAGCGGTGAAATGCGTATTAGAGATTAGGAAGAACACCAGTGGCGAGGCGACTCTCTGGACTGTAACGACGCTGAGGCTCGAAAGCGTGAGAACAACAAGTTAGATACCCTGGTAGTTACGCCGTAAACGATGAATACTAGATTAATGAGTTTCAACACCTCCCGTGCCGCCATAACATTAGAAATATTCCGCCTGCTGGGGGAGTACGGTCGCAAGATTAAAACTCAAAGGAATTGACGGGGACACTGAAGTAGCGGAGCATGGTTTAATTCAAAACAACGCGAAGACCTTACCACCACTTGACATCCTTGCATTACTCTTAATCGAAATCCTCGGGGACAAGGTGACAGGTGGGGTGCATGGTTGTCGTCAGCTCGTGTCGTGAGATGTTGGGTTAAGTCCGCAACGAAGCGCAACCCTTGTCGTTAGTTACCACCATTAAGTTGAGGACTCTAGCGAGACTGCCTGGGTTAACCAGGAGGAAGGTGGGGATGACGTCAAATCATCATACCTTATGTGTGAGGAGCTACACACGTGCTACAATGGCTGGTACAGAGAATTAATACCGTGAGGTGGAGCCAACTAAAACCAGTCTCCAGTTCGGATTGTAGGCTGAAACTTTCGCCACCATACGAGCTGGAGTTACTAGTAATCGCGAATCAGAATGTCGCGGTGAATACGTTCCAGGTCTTGTACACACCCGTCACACCATGGGAGTGGGTTGCAAAAGAAGTAGGTAGCTTAACCTTCGGGAGGGCAGCACCACTTTGTGATTCATGACTGGGGTGAAGTCATGTTCAAGGTAACCGG
+
,+0'-03:/*1.--33(.0187*,3/+2-))*+.,-2-)&(,*/3-.35323&/1.0038....++**),..66365:-0,/-+--121-)*.1656419;.062**+.+-1)%&&/)/++*))(*+)*+).(,4+,,1//.6/11878486103-,/4-2(101'),5368574(20.',1493//&*(/5-,32751/)++7-)0.'+-064220*)'',-10,/19:4711)-.)-,,)319)5$,/0/*((&/-3/3555153*+()*,-4490--,,*)-,.0-5.*)%.*')&(+,/4+8/0,+*.,)&&'((+(((53,-466-2.+,%'&,+%00./+-,-'13.34/;,*)*,63220//-044-+'(+.-+)'*.0100/1234%,(&*)-*'%''('(*',')*.,,386682/172/(,'&&%+)002;+3.&)--)'%('')(0),&(($))8/.(0+-06/74,+114:67:'''&(&)++)%&)',8;9:*5.((*+/43+)'&((/.787&&1-))0*8:9-00155*,*)./186,,)3-*)%)#$&%%'++,-,*(+),***:5965;2./3)/158.-+,0*,.()+*/2$%(''-)-.868:1/.+,+1/(('(,-,0.0)*+*'+2+0,582532,.0+/37)+*(*0*,//3+-&/0401389:5456788733/017689/52*364:541198(+.55()'(*/2.)-.)+.**,06;3236-/-'*4,210+--0,-*1-0/2.&)*&&)--0059533/,+))+()/**2-.80857:;4/02455786;6112874/'+)'()+232,(&,())*+*-,+,---/30/3-6+.-+(*23485++&$$%%./,.11,63*,+(+,,$%#+&&,'016/0622210((*6::32/2//0219583/1,+-,)+**-%(*''&(+.),/51+,240143760../-../1361-)*)(+.33./,,,/*)+)+.1,%1972/2),+*&'&+11+-15757:0003-'%++44/4+/,37)'(,+*+1./.*)*)4-36310%3,+38-3$&')-3&,/7+)+)*2/.)+*-/0.,*(+,-3+,,.4,&/$41)5-3989+6
