# Supplementary material for: De novo species identification using 16S rRNA gene nanopore sequencing
Source: PeerJ. 2020 Oct 21;8:e10029. doi: 10.7717/peerj.10029 (PMC7585375; doi:10.7717/peerj.10029)
Supplement: Supplemental Information 2 — Contains raw reads. [file peerj-08-10029-s002.zip › pass_fastq_runid_2c9cf7bc05858273f10e7d7ec552fc0bd742dc3e_178.fastq]

@54bdfd95-4620-400a-9d4c-cfe2ffb01756 ch=287 read=42208 start_time=2019-12-13T03:24:06Z barcode=BC01 runid=2c9cf7bc05858273f10e7d7ec552fc0bd742dc3e
CCAGTGTACTTCGTTCAGTTACGTATTGCTGGTGCTGAAAGAAGTTGTCAGTGTCTTTGTGTTAACCCTGCGCATCATCTATCTTCGGTTACCTTGTTACGGCTTCACCCCAATCATCAATCCCACCTTAGACAGCTCCTTCCCTTGCGGGTTAGGCCACCGGCTTCGGGTGTTATCAGCCTCGTGGTGTGACGGGCGGGTGTACAAGGCCGGGCAATATTCACCGCGACATGCTGATTCACGATTACTAGCGATTCCCAGCTTCATGTAGTCGAGTTGCAGACTACAATCCGAACTGAGAATGGTTTTATGGGTTTTGCTTCACCTCGCGGCTTCGCTTCCTCTGCACCATCCATTTGTAGCACGTGTAGCCCAGGTCATAAGGGGCGTATTGATTTGACGTCATCCCGCCTTCCTCCAACTTGTCACTGCTTGGTCTCATGATCCCCAACTTAATGATGGTAACTAACGATAAGGGTTGCGCTCGTTGCGGGACTTAGCCCAACATCTCGGCAGGCTGACGACAACCATGCACCACCTGTATCTCATATATGGCTATCTCTCCATCTCTGGGCCAGCGCCAGGTATGTCAAGACCTGGTAAGGTTCTTCGCGTTACTTCAGAATTAAACCATGCTCCACCGCTTGTGCGGGCCCACAAATCGAATTCCTTTGAGTTTCGTTCTTGCAGACGTACTACTCAGGCGGAGTACTTATTGCGTTAACTGCAGCACTGAACTTTGACATCAACGCCAGGTACTCATCGTTTACGGCGTGGACTACTAGGGTATCTAATCCTATTTGCTCCCCACGCTTTCCGGGACTGAGCGTCAGTTGCGAAGCCAGATCGTCGCCTTCGCCGCGAATTGTTCCTCCATATATCTACGCATTTCACCCGCTGCACATGGAATTCCACGATCCTCTCCTGCACTCTACAAGCTGCCTGGTTTCTATGGCTTACTGAAGTTAAACTGGGCTTTCACCACAGACCCTTGCCGCCGCCGCCGCCCTCTTTGCGCCCAATAATTCCGGATAACGCTTGCCACCTACGTATTACCGCGGCTGCTGGCGGCGTTTAGCCGTGGCTTTCTAATAAAGTACCGTCACTCGGCTGCCATTTCCTGTAGCCGCCGTTCTTCCTTTATAGCAGAAGTTTACAATCAGAAGCCTTCTTCCTTCACGCGGCGTTGCTCGGGGCTTCCCCATTGCCATTCCCTACTGCTGCCTCCCGTAGGAG
+
###+1,/.1-/-'*4,+71;01.1//4-/03989985/1('-.,09314%311/*&$,13-6./)/3((&*&((//,-024570+/',37/285:326'0-'0130'-)*'1+/12786:/85+*,&(&%'.+,1124985:0))-*-*'1-7)/67:5881/.306(1**+/0//--$*&(*459;987637&(01/(''$&'*.(+()*)0,)..-.8<8582)*,.:8:9:3302,-$&'1080,,-*-2331+.+'&*+2-+.*(&+-.&$1.70304/-1&&+,(.2*)3)%(*,040,2.;;,,/97,)**%#&,+/+37373/-,**1,*+./.1)..++'-3127+&(-*((')*%,)*((%'+/-)-..-+-*',+/)''&')()+18,($($(),6;8,-8968:;-5+*(),*+-202/0&&&)*20-,$%'$+/:;--.,..0.//04102073447631.1+-.+*9..'-)418<,.+77-'*()$1*'+)122556323&()*+,,33186(5:1543104+.6.1/.-*,1/.2/)+089364/..,286683344/(((''*'*()*0./179857568;63703///2988;1.,,/-'*/5-''.(1.04/-''*.0./-),0((.*+,%((((00*%%%&%)+%.(.:.'*..*(*-;4,27;170//$(/0-71442457()48(+))*,,0/,4,*,+)8+9,327067-002280099-/079:8620//'&%+#*+349980<5-,32/.205+*-(+0)1('++/23393431.57+*,-288/*,++-2-/(.8:0.,%%.01/141:100%('',4-/0;:704.1227003/)*(+)2+*101**.,%*+-17854413.4;80(..(&+,(0010223*.+0+)$%'+,/012/2::9:00.-+*&11),1347226,91.,*,-.,0.&,+,')))/-2((%%'',/59122.(+'),8;*0+$(((+&(2/'+*(+14/-31*$)**/*,)-'/*402137231.+*/,*771787785765:468,)*3.660)+)'(-+..8/.--1.2272)*1'&1,.991/3.285.6$)+,-,+,'4625;667773/./2/4:966.*...-7.++,&*%&*'(3;2.00743&%)'$+//647;763:2'//01:/*1,$'--'/)(+1.2::,+480,('&(01+(.,-+,-./3-37(*906/'&
@5a95055a-ef14-4df4-a558-20cb6f6a2712 ch=374 read=64396 start_time=2019-12-13T03:24:13Z barcode=BC01 runid=2c9cf7bc05858273f10e7d7ec552fc0bd742dc3e
CCGGTTACCTTGTACGTACCCCAATCCGCTGACCCACGCTGACGCTGCTTACTCTTGCGGTTAGCTCACGGACTTCGAATTTGTTAACCCAGCTCTCCTTGGTGTGACGGGCGGGTGTGTACAAGACCGAGACGTATTCTGCGACGTTCTGATTCGCGATTACTGGTAACTCCAGCTTCGTAGCCAGGCCGGAGTTTCAGCTACAATCGAACTGAGACTGGTTTTAAAGTTTGGCTCCCGCCTCACGGTGTGCATCTCTGTACCAGCCATTTGGCAGCACGTGTAGCCCTGCACATAAGGGCATGATGATTTGACGTCATCCCCACCTTCCTCCTGGTTAGCAGGCGGTCTCGCTAGAGTCCTCAACTTAATGGTGGTAACTAACGACAAGGGTTGCGCTCGTTGCGGGACTTAACCCAACATCTCACGACACGGCGACAACCATGCACCACCTGTCACCTTGTCCCGAGTTTCCTCGATTAAGGTAATGCAAGGGATGTCAAGTGTGGTGGGTTCTTCGCGTTGCTTCGAATTAAACCATGCTCCGCTGCTTGTGCGGGTCCCCGTCAATTCCTTTGGTTGCAATCTTGCGACCGTACCCCAGGCGGAATACTTAATGCGTTAGCGGCAGCACGGAGGTGTTGAAACCCCCACACCTAGTATTCATCGTTTACGGCGTGGACTACCAGGGTATCTAATCCTGTTTGCTCCCCACGCTTTCGAGCCTCAGCGTCAGTTACAGCCCAGAAGTCGCCTTCGCCACTGGTGTTCTTCCTAATCTCATTTCACGCTACACTAGAATTCCTCTCCTCTCCTGCGCTCTAACCAGTTTGGAATGCAGCACCCAAGTTGAGCCGGGTATTTCACATCCCGCCAATCATCGCCTACGCTCCTTTACGCCCAGTAAATCCGGATAACGCTCGCCACCTACGTATTACCGCGGCTGCTGGCGTAATTAGCCGTGGCTTCCTCCTTGGGTACCGTCATTATCTTCCCCAAAGACCAGAGGCTTTACGATCGAAAGCCTTCATCACTCACGCGGCGTTGCTGCATCAGGGTTTCCCCATTGTGTAATATTCCCCACTGCTGCCTCGTAGGAG
+
77+43:01-('),/0.-),,/*.2/2-)-+,,03*()$&'+%(*100*%&%%&%&)(+-7.8.//8-*,+5/45:8*-(4/+(/)%#(&&',-..//',(2)1.**)1/9:444')17540531-.-.+)+/-1:875-%)-//-#(++-.(.*+)34/3:353%5517110*)))-943600*,())8'-(*,,94,*'(%)*25596304/.'*/266+5<</*7,,+94--++/4''4/43.2/5-//0/47565649999436842:)&&&)//-./.,($&+.5.%.)-)'.--6/+.,(),+//9623889:;:39;3+/74:9973112360.).&(+-*7/.*0*/*,+/00287/0)*-3,8-/0/(-(+-+/.60/5987*733:3443232/9+1(/521/4/*,,**+(*,,14044'*(()%./128.350012,4627;9:92/2-*/./..-(),+7.3323654.3((),,-3,03+08/788330,-//-+2/*,0,;/0;:67527(/1<3+.-1/0;7575.+-014//4(--0-/.02:914891,-,'.(4*2-68.-).&*+/,-..).//0:1:,9::,-253298;4/.2.-0.//160..006*%('$''+$*),,68,-2(0997/*../70'/478<:8:986<9./+01/13:78768845(&.*..6/9..0386<6-/0.991+//126**''--*.4,*+,-954560.-&6+'))*&',-885.6..;:.68:;::;<89<.1,.971/,'+14/())-./2.34..-/1034/120300078745)0-422229276<45302.08814+3+))(&(()*555-1,/-0:7424528,*')'0,--,+/(,441112295.76/01331&),.25,,'4(36294/38749;23;2487982;0/-,*/--/6660-*))'$,**/041917..62937736*4.0-06589+8+++891776+3931/3'(*&.*2473*201/2%)+*$/45;8455,02*&(&'/-+-3;,.0//001*8741:4/79+$(+'*,,,2.-0-59:+')(&(('(-+015150()
@a33331cc-6ff0-4970-97ad-eb600f0b4b13 ch=138 read=62237 start_time=2019-12-13T03:24:29Z barcode=BC01 runid=2c9cf7bc05858273f10e7d7ec552fc0bd742dc3e
CCAGTTTACCTTGTTAGACTTCACCCCAGTCGCCAGATCACAAAGTGAAAGGTAAGCGCCCTCCCGAAAAGGTTAAGCTACCTACTTCTTTTGCAACCCACTCCCATGGTGTGACGGGCGGTGCGTACAGGCCCAGGAACGTATTCACCAATGGCATTCTGATCCACGTTACTAGCGATTCGGCTTCATGGAGTCGAGTTGCAGACTCAATCCGGACTACGACGCACTTTGGATCCCGCTTGCTCTCGCAGTCGCTTCTCTTTGGCCCATGCGCCATTGTAGCACGTGTGTAGCTGGTCGTAGGGCCATGATGACTTGACGTCATCACCTTCCTCCAGTTTATCACTGGCAGTCTCCTTTGAGTTCCCCGGCCGGACCGCTGGCAACAAAGGATAGAGGTTGCGCTCATTGCGGGACTTAACCCAACATTTCACAACACGAGCTGACGACAGCCATGCAGCACCTGTCTCACGGTTCCCGAAGGCACATTCTCATCTCTGAAAACTTCCGTGGATGTCAAGACCAGGTAAGGTTCTTCGCGTTTATCGAATTAAACCACATGCTCCACCGCTTGTGCGGGCCCCGTCAATTCATTTGGTTTAACCTTGCGGCCGTACTCCCCAGGCGGTCGACTTAACGCGTTAGCTCCGGAAGCCACGCCTCGGGCACAACCTCCAAGTCGACATCGTTTACGGCGTGGACTACCAGTTATCAATCCCTGTTTGCTCCCCACGCTTTTTTTTCGCACCTGAGCGTCAGTCTTCGTCAGGGCCGCCCTTCGCCACCGGTATTCCCTCCAGATCTCTACGTTTCACCGCTACACCTGGAATTCTACCCTCTACGGACTCAAGCTTGCCAATTATCAGATGCAGTTCCCAGGTTGAGCCCGGGGATTTCGCATCTGACTTAACAAACCGCCTGCGTGCCTTTACGCCCAGTAATTCCGATTAACGCTTGCACCTCCGTATTACCGCGGCTGCTGGCACGGAGTTAGCGGTGCTTCTTCTGCGGGTAACGTCAATGAGCAAAGGTATTAGCGCCTCCTTCACTCCCCGCTGAAAGTGCTACAACCCGAAGGCCTTCATACGCGGCGGCTGCATCAGGCTTCATTGTCAATATTCCCCACTGCTGCCTCCCGTAGGAG
+
5+$()3-'-,6,+.+')*/272/326,./44&&$&%10/-//92,-+'+*),./.),&))+(1*(*/62(**-.20,/.158.+**5-052((*-*1;7002195,02)2*&)-0/89633355-1(+1)-,6(%31.10*004;626-14//4101;:6.///1..,.3013313.0512,+++2.1341*,+,022/4..%%**+.*.-,.-7/;;98:8813.008+&'$'./)&*,(&(((22)*&0/-%'2+44120+'%')')10758:819-,+-.,.0.//2.---,,567501(17.8-,**,+--,0.0489:902,./8955.18432:6-043,,--*-....0139-))*+0545,)300,2,-878322,/-.4:+5/2,,&&,114112452+0/.-.43-*,-10.51-,1./6'()*0(007+(62142466:779;7:46465465156887573996221+,114,,/-/70-026543/*+)2*+4-9:778;8847777468;183377+70:38:8383/73+*+(&*+*;;853,*+++037924:/20402.4,--031*+04.90<34776+2-;9-,//,./-5-8-%,$,-657.)/245:;64/+./0))&&'/3/,/1-2/4.;0382455:8+*)'&(*55/1*,+-,//365978:3061+,.:22/14142(20%%0'((//0/.8*+43:/,,*/41*+/--,.6-1162/0/.25)+).268968756;663:'-87-6.24**888:<99;-:/..;+6),+))*-33487/3*'-:.-/61895545:797474739.97)'5241.+*,7:.-*,7/051)',,./4201434798;575,,234/+.40)(01/+-;4.+0145.,,++,2636;79<3734465612'(0+&*(,*)*,/2049+,,1081:31-3-++-1722.-.*,+*16160701170/)''-)3%&03+,*,-(')/+:9<9852.,)$'(/344/:00-404:*21+%()%'(%%(+.7*+-%(',55+,:8061(*1+)/(*.6/5*,-3/225284'+&'&')('&'&(')*-6+34420-'-*'&%')3/473893)-0--,+-340;0.075',&
@8a603f2f-2bae-43be-8a46-2d2a3527f784 ch=352 read=54539 start_time=2019-12-13T03:24:43Z barcode=BC01 runid=2c9cf7bc05858273f10e7d7ec552fc0bd742dc3e
TTGATGCGCTGTTCCAGTTACGTATTGCTGTTTATCACTGGCAGTCTCCTTTGAGTTCCAGCGGACCGCTGGCAACAAAGGGATGGGGTTACGCTCGTTGCAGGGACTTAACTGACGACATTTCACAACACAGGCTGACGACAGCCATGCAGCACCTGTCTCACGGTTCCCGAAGGCACATTTCTCATCTCTGAAAACTTCCGTGGATGCTCAAGACCAGGTAAGGTTCGCGTTGCATCGATTAAACCACATGCTCCACCCGGCGGTATCAATTGTTTGAGTTTTAACCTTGCGGTATGCTCACGGGCGGTGAGCAACGTTAGCTCAGGAAGCCACGCCTCAAAGGGCACAACCTCCAAATTGACATCGTTGCAGCGTGGACTACCAGGGTATCTAATCCTGTTTGCTCCCACGCTTTCGCGCCTGCCTGAGCGTCGAGTCTTCGTCAGAGGCCGCCTTCGCCGCGGTATTCCTCGGAGATCTACGCATTCACCGCTACCTGGAACTTCTACCTCTACGAGACTCCAGAAGCTTGCCGGTATCAGATGCAGTTCCCGGGTTAGGCCGGGGTTTCACATCTGGCTTAACAAACGCCACCGTGCGCTGCGCCCGTGATCCGATTAACGCACCCTCCGTATTACCGCGGCTGCTGGCTGGAGTTAGCCGGTGCTTCTTCTGCGGTGGCGTCAATGAGCAGGTGTGCTTTGCTCCGCTATACAAGAGAAGTGCTTTACAGCCCGAAGGCCTTCTTTGCTACGCGGCATGGCTGCATCGAATTGCGCCTGGCGTATTTTACCAGCATCATGCG
+
%&%$*#$$$-'(2*2*(.,+,3641:1106/9-++4*/116.,/00472-45+*-5.2,(+23:1(,+,..1*-(.*9-)1(*-$*-((3++')*0-/-%$#'.-))-(+%&$#$%%&%&.+,+$#%$&%)'(5443+(*(*/01:0759742002*)//,.,--99<340('),+,',,,5-.1668984-,*,-,.1404.26;631&).05025:,3/)4-0./*)$'--.+,-0+*+--0:2::,*()(+,5+)/)&&%%($*$&&'&)(%&(*)+/2:;-0(3,-&%&*&%&)&*-.$'+2--(*'%$$%$%$&('%+2-0()'*+(,.+*/3544/7+.5*+%())*4+0)*''*('&(*.1223'(+*.,/181*1&(&$.,(-,12-./14520.5-*-,01.$+),,65/')$(''&/7)+.0677,&''')),-138)*$1+681/,*)('*(%(*6023;7631%)'(+-,($'$&$%'&%,/))*(07345/(%*'''%)&(,)),((.*-.4('%'%$%''%.(+&.(+,-/1311012.81(+2**'&,3.5&-,&*5.-),,-.-+#%&(,*,&(')&)+(.1.4110,+&,).-''%%$)-,+)6(/&&&($)+)*17/1343--*'''.*336741--//(*,3-00:&62./33132,&)(-)**,,*3.)))'%'%%+*,$)%&(+)&**1($$&$%$%&('*')(&)'%&'''))),2-(&%.()#$($&'&%%+(,*++.-++0.-421-.1%&%)**+'($$&&().*/.,''(&$$'%(*&'%*&
@983a8419-688a-4189-a97f-aba93f4000cb ch=457 read=28645 start_time=2019-12-13T03:24:56Z barcode=BC01 runid=2c9cf7bc05858273f10e7d7ec552fc0bd742dc3e
CTCCTACGGGGAGGCAGCAGTGGGGAATAATGCACAATGGGCGCAAGCCTGATGCAGCCACGCCGCGTGTATGAAGAAGGCCTTCGGGTTGTAAAAGTACTTTCAGCGGGGAGGAAGGGGTAAAGTTAATACAACTTTGCTCATTGACGTTACCCGCAGAAACACCAGCTGGCGTGCCAGCAGCCGCGGTAATACGGAGGTGCAAGCGTTAATCGGAATTACTGGGCGTAAAGCGCACGCAGGCAGTTTGTTAAGTCCGATGTGAAATCCCGGGCTCAACCTGGGAACATCTGATACTGGCAAGCGGAGTCTCGTAGAGGGTAGAATTCCAGGTGTAGCGGTGAAATGCGTAGAGATCTGGAGGAATACCGGTGGCGAAGGCGGCCCCTGGACGAAGACTGACGCTGGGTGCAGCGTGGGGAGCAAGCAGAAGTTAGATACCCTGTTAGTCCGCGTAAGCGATGTCGACGGAGGTTGTGCCCTTGAGGCGGCTTCCGGGCTAACGCGTTAAGTCGACCGCCTGGGGAATGCAGCCTAGGGTTAAAACTCAAATGAATTGACGGGGGCCCGCACAAGCGGTGGAGCATGTGGTTTAATTCGATGCAACGCGAAGAACCTTACCTGGTCTTGACTTTGGAAGTTTTCAGAATGAGAATGTGCCTTCCGGGAACCGTGAGACAGGTGCTGCATGGCTGTCGTCGCTCGTGTTGTGAAATGTTGGGTTAAGTCCGCAACGAGCGCAACCCTTATCGCGCTGTTGCCAGCGGTCCGGCGGGAACTCAAAGGAGACTGCCAGTGATAAACTGGAGGAAGGTGGGGATGACGTCAAGTCATCATGGCCGCCACGACCAGGGCTACACGTGCTACAATGGCGCATACAAGAGAAGCGACCTCGCGAGAGCAAGCGGACCTCATAAAAGTGCGTCGTAGTCCGGATTAGGTCAACTCGACTCCATGAGGTCGAGTCGCTAGTAATCGTGGATCAGAATGCCACGGTGAATACGTTCCCGGGCCTTGTACACCGCCAAATCACACCATGGGGTAGGTTGCAAAGAAGTAGGTAGCTTAACCTTCAGGAGGGCGCTTACCACTTTGTGATTCATGACTGGGGTGAAGTCGTAACAGGTAACCGGAAGATAGAGCGACGAGCCGTGGGGTTAACACAAAGGAGCCGACAACTTTCTTCCAGCACAGCAATACGTAAAGA
+
.21.,/2,49-,/(*17722.,-1*-1,*'*''**-:/.83-*..838;6679650$(((+-/3)*.///(+-0/),-)1.76950;84940554+/0002:;/,..247,%*%+*+71((+56+6)3(+).**('&(%%%-.04,+,.-:-.8)(+''+'%%(-*('*)0/--:357032.173805.,3,.(.-,-('(*++1,./335346*//+2,-.585465796-,--43545)(68%56;844977155/*+--2-072*1-)+/3459697<68:,3(+&'*+,/112865.**&&'+(**-.7670.)214),+1/2/1.,310+1...3433:;;100564*(%,-45;200-,0*+0/)0+3++)+0)0+.)460)&(/,2(&*'...//0.+,+2,(%%'&),7545)'+-1:%41*)(,,5,*./01;1*,2/./)2+'*1179*./00073.%()2-1022/0-64&%(++.30/+)(**(-/,-,.**'+)+-*)&)'(*72.//,,),'&)((-)0.&$''/,687;3(/./-7301.7190595;<:--7,')&)'/*+,11-/)+,45/-+1.6,4-08.,%+,84543534:45921,2-.120(0(((**-&&'-.,.-48<9.2007611,-1//258:121(3:937201**&(+.(/+0/99896,7+,,;89541')*/49/://-.253-/.41100933142+(-.47%&-0484%03+,2003./'(,((,-18344-6/-*/+*+7-243492:.,.'**18859/.+*)-28:4448/130///.2:;047669894/-./4398***-/.(-,(*,-/;230-,+++'*/169:2/4/.141/0026771()'*)()3-5998680--*,02;+22:789667/6:4*,04:8.-&)'+.6.21,02+-')*4751/.).13755-*-2/2+)+0103,.*//,,-789977643061047/0.8100:65736313,,+,-1-2+-+-(*1*.3%%%'*0112645,0/((&0*1:**17-&),()*.--,--.-7-22070+37,+1..-/.1,06%018:56566:55454:8/0/+)-/1.+*()+**&&$(.829)9+93664.-100..*.&3269/*()+:-4.0/43(,('',+,0273/19514<630-/002274;/--&%'&%#%
@23cd6bd3-e99b-4c3a-886e-d2b2d54dc269 ch=120 read=101745 start_time=2019-12-13T03:25:08Z barcode=BC01 runid=2c9cf7bc05858273f10e7d7ec552fc0bd742dc3e
CTCCTGCAGGAGGCAGCAGTGGGAATATTGCAATGGAAACCACAGTGCAGCAACGCCGCGTGGTGATGAAAGTTTCGGATCGTAAAAGCTCTGTCTTTGGGGAAGATAATGACGGTACCCGGGAAGCCACGGCTAACTACGATGCCAGCAGCCGCGGTATGCAGTAGGTGGCGAGCGTTATCAGCTACTGGACGTAAAGGAGCGTAGGCGGATGATTAAGTGGGATGTCGAATACCCAGGCTCAACTTGAGTGCTGCAGAATTTGACGGTTATCTAGAGTGCAGGAGGTGGAATTCTAGTGTAGCGGTGAAATGCGTGAGATTAGGAAGAACACCAGTGGCGAAGGCGACTCTCTGGACTGTAACTGACGCGAGGCTCGAAAGCGTGGGGAGCAAACAGGATTAGATGGTAGTCCACGCCGTAAACGATGAATACTAGGTGTGGGGGTTTCAACACCTCCGTGCCGCCCGCTAGCATTAAGTATTCCGCCACCAGGAGTACGGTCGCAAGATTAAAACTCAAAGGAATTGACGGGGACCCGCACAGTAGCAGACATGTGGTTTAATTCGAAGCAGCGCGAAAGATTGCCTACATGACATCCCTTGCATTACTCTTAATCGAAATCCTTCGGGGACAAGGTGACAGGTGGTGCATGGTTGTCGTCAGCTCGTGTCGTGAGATGTTGGGTTAGTCACAACAGGCACAACCCTTGTCGTTAGTTACTACCATTAAGTTGGGACTCTAGCGAGACTGCCTGGGTTAACCAGGAGGAAGGTGGGGATGACGTCAAATCATCATGCCCACTTATGTGTATTTACACGTGCTACAATGGCTGGTACAGAGATGCAATACCGTGAGGTGGAGCCAAACTTAAAAACCAGTCTCGGATTTCGGATTGTGGCTGAAACTCGCCTACATGAAGCTGGAGTTACTAGTAATCATAAAATCAGAATGTCACTTGAGTGAATACGTTCCCGGAGTCTTGTACACACCATACGTCACACCATGAGAGTTAGCAATGCCAGAAGTCCGTGAGCTAACCGCAAGGAGGCAGCGGCCGAAGAAAGGGTAGGGTCAGCGGTGGGGAATGAGAGAATCGTAACAAAGGTAACCGAAG
+
,+/-'&&$46/16-+--*1*1/()-*14-&+,30/-(,*)*'(((20..-.8:97892/133-,+.0--2,,-93/)/-/1/1/:8,'/..0/30164*38.,1/2-0.-,/3.99628').*(((*70-3--,081006+&-+191210/20-,)++.)'*&$'(**',***)/...60-1))+//2230)((/57)1/&+-4477;7-34/.,1,2/158<962(&&'--+&1%&%.4833-)+('*)/-.)(&')%'%&('&%)(+,4234,--)//3426,)+)&*...0-.++,1+(%**.011-63,-38/*(+%'(&-./,+.5/.08/66/;/**&'+/0640.-*.29833123/..-*,)&--24232,/.-'),-/050**.1:.6(481540/54221/1176)+-+,,,.5.1(&+))00*-0/510/0-674,-:.,)&((.2/29,7-.7.15*%&'%'/+./0*(*+/;:9221'+)*++')+,85:67&',/++/+10+&+'+.;)0+*/,1*+)(.87-.;5/.,-.*,',+&-*-/2.-/53<;4:5;2-',&*+'.+-.12&&)##%).*++()'),-.34(/*)*&06122-/+0*-'&%&)&'9+19)1:.465.,-*+22,/,,7451227588<767340,-..:79976.5-0-024743*11-&'&('('((()21&,+',2+.+&*12/810,:,++*.2(-/20206-/*(').+),,+.0033446452'+4.206281.6//3225277/0245666835,)+78647,.1+%'4+./10*)%()&''%'&&(((*+/.0295761./0,,,,,87.:.--7321+'*+,48/(*),&'**,)556.57788545(2&1,&').%2)))&)%'(*70-1812411/,.+.1-10-/&&5+,,4--*1)**&%).4.//+.,.,'--&(&%&&)*,1;52314714/(,&)*2,/-./621,0.(('+(+4/-,.6/40,,(+./+***0,&5*&(&&('*-+-+(1014:70-.3.+,&++,4,-.030**)&*,(-0)),-.213537011.23'&+++)&'''*+-'1),+-2*/./3:9:21(&
@32e8025d-e7e7-4519-bc11-81cef309bde9 ch=123 read=84986 start_time=2019-12-13T03:25:06Z barcode=BC01 runid=2c9cf7bc05858273f10e7d7ec552fc0bd742dc3e
TCACCCCAGTCATGAATCGCAAAGTGGTAGCGCCCTCGAAGGTTAAACTACCTACTTCTTTTGCAACCCACTCCCATGGTGTGACGGGCGGTGTTAAGGCCGGGAACGTATTCACCGTGGCATTCTGATCACGATTACTAGCGATTCCGGCTTCGTGGAGTCGAGTTGCAGACTCAATCCGGACTGACGCACTTTATGAGGTCCGCTTGCTCTCGCGGGTCCTTCTCTTTGGCTATGCGCCATTGTAGCGTGTGTAGCCTGGTCGTGGGGCCATGACGACGGCGTGTCCCCTCCAGTTTATCACTGGCAGTCTCGCTTTGAGTTCCCCGGCCGGACCGCTGGCAACAAAGGATAAAGGTTTGCGCTCGTTGCGGGACTTAACCCAGCATTTCACAACTTGCACGAGGCTGGCGACGTAGCCATGCAGCACCTGTCTGCACCCGGTTCCCGAAGGCACATTTCATCTACGCAAGCTTCCGTGGATGTCAAGACCAGGTAAGGTTGCTTCGTTGCATCAGATTAAACCGGCAACTCCACCGCTTGTGCGGGCCGAAATCGAATTCATTTGAGTTTTAACCTTGCGGCCCGTACTCACAGGCGGTCGACTTAACGCGTTAGCTCCGGAAGCCGCCTCAAGGGCACAACCTCAAGTCGACATCGTTTGGCGTATACCAGGGTGTATCTAATCCTGTTTGGCTCCCGCGCCGCACCTGAGCGTCAGTCTTCGTCCAGGGGCCGCCTTCGCCACCGGTATTCCTCGAATCTCTGCGTTTCACCGCTACACCTGGAATTCTACCCCCTCTACGAGGACTCAAGCTTGCCAGTATCAGATGCAGTTCCCAGGTTGAGCCAGAGTTCACATCTGACAGCTCGTACCTGCGTGCGCTGCGCCCAGTAATTCGATTAACGCTTGCACCCTCCATTACCGCGGCTGCTGGCGGAGTTGAGTGCTTCTTCTGCGGGTAACGTCAATGAGCAAAGGTATTAACTGCTCCCTTCCTCCCCAGTGCTGAAGGCTTCTTCGCTACGCGGCGTGAAACGCGTGGGCTTGCGCCCATTGTGTAATATTCCCCACTGCTGCCTCCCGTAG
+
:54/972).(*&'(0*)*%),4++/420*'(*.9211,-0244979&1,(-.*+,.7009;.(.0*77-'+,17+-535///3794651(('''&*-2,2+(1818217739234:5:17212;5***)+&'')/./0.-,,-12/1+,%,3.2'.'-&')+4351912(*.-,3+7+3*0,6.)('&))()-04.113-3134-..7.225//./,06,1&*2331294,('&.-./17:717/+*--()*+)**+20'*:52+)&/2237&&+%((*'&(()*)-,+**'+.,-09+*,95882:211653-(().5.*,./346-)1/.187::883.,((*+/3(/-*)(,(,+,50+--339669-**-/3-5-1,/3)),)(+4.+++,-(&%#$%''&,)*','+,**'%$%/,4441-000:9465,'$($%,'1*9;7..,,2.2+'%&,1*))''&&'$)*,%'),:;:::3332971-+./<61:-.*(0'3$(.++*+3/0*07(),.,4;82*&$%##&*1+*0-0-1.*.(0'50/''*0.),'+*5/8349.*),665(4+-((+)*('+'*&(%((*'((/-6/5200.,1111211*(,-(-+3',(--%++&&&$'2--5-+++494:45+4,12.*('*+)3/*--6+/&'(+.,)'&*$+*312228755343,&%&&*((&((,103-65411.04791431*1773.)'/,3*15201585579579222/1;28/0'(3442/+(+()283047,/1--+.334412)2)+,/564/*,,%+&%(*//68880116/08,*2'*,,,01,2)23419/*.031-').)--(-.8-01233*--0'%))0./+19,+-../-(%'&(*+**(%'&*+-4/41:2:1/-1,*+,31)))&%)()6:226430**5()()+(*1/+'&(./2819<655+5:0//740//,4//.+55:).*)&+%)$%)$')08*.;7762.-'&&(&&$$%)++,**+583'(*&()*/+(%$%(*&&'(*-&(&,+2+//0:0--4,+''*1,..)862,*-,--+**1+/-&(&#)
@51fc562b-1e41-4a38-a064-6227832285bf ch=281 read=53900 start_time=2019-12-13T03:25:18Z barcode=BC01 runid=2c9cf7bc05858273f10e7d7ec552fc0bd742dc3e
CTCTACGGGGAGGCAGTAGAATTTTTTCGGCAATGGGGGAAACCCTGACCGGCGAGCAACGCCGCGTGAAGGAAAGAAGGTTTTCGGATTGTAACTGTTATAAAAGGAAGAACAGCGGCTACGGAAATGGTAGCCCAGTGACGGCTGCTATTAGAAAGCCACGGCTAACTACGTGCCAGCAGCCGCGGTAATACGCGGTGGCGTTATCCGGAATTATTGGGCGGGAGCGGGCGGCGGGGTCTGTGGTGAAAGCCTGAAGCTTAGCTTCAGTAAGCCATAGAAACCAGGCAGCTGGGGTACGGGAGAGGATCGTGGAATTCCATGTGTAGCGGTGAAATGCGTAGATATATGGAGGAACACCAGTGGCGAAAGGCGACGATCTGGCCTGCAACTGACGCTCGAAAGCGTGGGGAGCAAATATAGGATTAGATACCCTATTAGTCCACGCCGTAAACGATGAGTACTAAGTGTTGGATGTCAAAGTTCCAGTGCTGCGGACCAACGCAATAAGTACTCCGCCTGAGTAGTACGTTCGCAGGAGAATGAAACTCAAAGGAATTGACGGGGGGTACACAAGCGGTGGAGCATGGTTTAATTCGAAGCAACGCGAAGAACCTTACTAGGCATACTCATAAAGGCTCCAGAGATGGAGAGATAGCTATATGAGATACAGGTGGTGCATGGTTGTCGTCAGCTCATTGATAAATTGAGATGTTAGGTTAAGTGCGCAACGAGCGCAACCCTTATCGTTAGTTACCATCATTAAGTTAGGGGACTCTGGCAAGGACTGCCAGTGACAAGCTGGAGGAAGGCGGGGATGACGTCAAATCATCATGCCCCTTATGACCTGGGCTACACACGTGCTACAATGGATGGTGCAGAGGAGGCGAAGCCGCGAGGTGAAACGCAACCCCATAAAACCATTCTCAGTTCGGATTGTAGTCTGCAACTCGGCACTGAAGTTGGAATCGCTAGTAATCGCGAATCAGCGTAATAAAGTGGAGAATACGTTCTCGGGCCTTACACACCGCCCGTCACACACCACGAGTTGATAACGCGAAGCCGGTGGCCTAACCGCAAGGAAGGAAGCTCTAAGGTGGGATTGATGATTGGGGTGAAGTCGTAACAAAGGTAACCGG
+
.,6)*,,+62)'*+%,00'')+3;8;-:9<4562-40.(&*+-3++,354)'&)+0388768<99::86/0'*-1(+1(0,;:10&,$.-++,(,*)+0.,764),,.2(,12,*1-40.--'(+.-+65.-+4/*%&&(*.+,&((-.)1..&+-**35./)*+,,/+2143571:/.064867353-5--(+(%'($&%&'8...1)(-'%'&$)&/1(%(+)(+-'892280,69./010./210/76.3888.3,+++*&)-.0-/017168,.((06.0922560.//(41+%$%',+()(-62597:9.7,9-:7(,+./+),,6854/91+,2665577/.%(-,*0)*--239,,0.7,+)/+./99;/....90308066764333543*+'(+/),122/5,*&,4;;.-))/,)4,+,/0,07++'.0,0568/3127459;:310/,,.++,+/-,-03:595:99:7;6/02/-+,<88876-/%$'.)0106/086025533,*,-//'(),756723:3/520'*&',++-75-0753,+*()+,*+**+-0-%##'&*,0+,,40//(+-6898:<:15441,/2.2410--.17(,48415/..10+,('(+-0-./3/-20-9))(*%%/6..))(/.&1/-,.+,)*/1001)4+,3862245381:/..-12//177&5&$$'&'$,&)+6678:9/57382.-/-.&.,'+&%+.)*,,67./2/3362912/:1177::76;61023&434*..146461,&,&+,7/1.(-13621*'')1.,5+..153.'14--.332230302798:9;6087/+2//.+38*64******+&*++/562112/3.../12463,(-)(()*(.++4847/+--/1**&+#-0.41.**,08<579557...-/48811*5+*+3574478352336'-%,)+1-+4/719889/-0+./043443/,1+6-)*'($%)&''(*,+-&(-1.///:7684574+1*%&+,-184392/1.*,'+,.2-10120-*()04/&0()/-.57:.5*2().+.+)+/3',*)/+)($#$'%-0*104<:0-9')**)0/-43+**+)')/078927:).6/097835
@e276baad-b312-498d-940a-8a0f66a9ead3 ch=129 read=59231 start_time=2019-12-13T03:25:37Z barcode=BC01 runid=2c9cf7bc05858273f10e7d7ec552fc0bd742dc3e
CTCCTACGGGAGGCAGCAATGCCAGAAATTTTCGGCAATGGAAGCCTGACCGAGCAACGCCGCGTGAAGGAAGAAAGGTTTTCGGATTGTAAACTTCTGTTATAAAGGAGAAGAACGGCAGCTACGGGAAATGGTAGCCGAGTGACAGTACTGATAGAAAGCCACGTAACTACGTGCCAGCAGCCGCGTGTACGTAGGTGGCAAGCGTTATCAGGGTATTGGGCGTAAAGAGGGGCAGGCGGCAGCAGGGTCTGTGGTGAAAGCCTGGGAAGCAACTTCAGTAAGCCATAGAGAGCCAGGCAGCTAGAGTGCAGGGAGGATCGTGGAATTCCATGTGGCAGCGGTGAAATGCGTAGATATATGGAGGAACACCAGTGGCGAAGGCGACGATCACAGCCTGCAATGACGCTCAGTCCCGAAAGCGTGGGAACAAATGAGTTAAGATACTGGTAGTCCCGCGCCGTAAACGGTAAGGTATAAGTGTTGGATGTCAAAGTTCAGTACTGCAGTTAACGCAATAAGTACTCCGCCTGGAGTAGTACGCAAGAATGAAACTCAAAGGAATTGACGGGGGCCCGCACAAGCGGTGGAGCATGTGGTTTTAATTCGAAGCAACGCGAAAGAAGAACCTCACCAGGTCTTGACATACTCGCAAAAGGCTCAGAGATGGAGAGATAGCTATATGAAGATACAGGTGGTGCATGGTTGTCGTCAGCTCGTGTCGTGAGATGTTAGGTTAAGTCACGTGAAGGCGCAAGCACTATCGTTAGTTACCATCATTAAGTTGGGGACTCTGGCAGAGACTGCCAGTGACAAGCTGGAGGAAGGCGGGGATGACGTCAAATCATCATGCCCCTTACTTGACCTGGGCTACACGTGCTACAATGGATGGTGCAGAGGAAGCGAAGCCGCGAGGTGAAACAAAACCCGCCAAAACCATTCTCAGTTCGGATTGTCTGCAGCTCGACTACATGAAGTTGGAATCGCTAGTAATCGCGAATCAGCATGTCGCGGTGAATACGTTCTCGGGCCTTGTACACACCGCCCGTCACACCACGAGTTGATAACACCCGAAGCCGGTGGCCTAACCGCAGGAAGGAGCTGTCTAAGGTGGGATTGATGGTTGGGGTGAAGTCGTAACAAGGTAACCGG
+
-.,0(*-.00*,+''((./2,&%''*)-(/5364853933*&)%)0,./4521///3.+.703344.4.11,(..'0+5:42416*1+*,7::641-/*4+*)+2+-,.)./,176086.///.2'3.*11,-8,++7+(')*+,/%&&&&'$&))#((*'.3--&))-/202241570/0/049/12,%%#&%&(,**6106;474.8/./%(($($,'03974/26*'&,+++*',0.2;,++*))22/.,*)*+41160.1745.')($&'((,2.(*,46.56&&)$&&&*.13)0-.../'+%,)-1315-++1-011::.8,0,04,2..,('+-00721267..097328641+-2/--').-002/1115/'&)&'*395110..1--/4--,-(&)+,/113/330))),32.2++%++)%,114/*(+-,'&&+.(,)*+($'(/3($)(/3/27:200*+*)((,**+02555<7;7:464495./651+2&1436'23330002241..(/*-,23(++%%&%#(($,'(&*'-'+46526912758.+/,40:08937:90+-+&().--/008888--./7235-9;:*768:7,.)++.*1,*0/7*'++(/-.20.&)-'**,,28012444887).191)'2029)))++::32++*206000563,,+))42,0/.1//+((().&//3--././()*+07877761/./.6/6/(16-9-))(+$($*'(('*,)4*,(+'(++-123310350/6/033660*((+*.33*//-*'%$$')*..3355+0011512)**/,./))),2-,041.114546979401222-.)10.*,0-(0('(.-*+1-0/-*(++-10+-//5019241.,03./',*-/+0,1,*/2/1-+-+-,.7'.1;;-3:+&((588(2:7;<466+10955:/50&.024-0%,-23)245567/60,7.:/7875+*+'),4+,.$%(),,/--,'.-0558+0+.,;7811/7.010486611+&((..*69529),353523*)*)0.-7-.-.31'1'(*./.182861,1)'0868/1/../,*(%%&((01/02030367/24+,,-578567,'&+*')/)117456*0+315:37
@d011aa0d-5de5-421c-8614-955a8648101a ch=380 read=90463 start_time=2019-12-13T03:25:45Z barcode=BC01 runid=2c9cf7bc05858273f10e7d7ec552fc0bd742dc3e
CCGGTTACCTTGTTGCAGCTTCACCCCAATCGCTGACTACCTTCGGCCGCGCTGCCTCGGTTAGCTCACGGACTTCGGGTATTGCCAACTCATGGTGTGACGGGCGGTGTGTACAAGACCAGGAACGTATTCACCCGCGACATTCTGATTCGCGATTACTGGTAACTCCAGCTTCATGTAGGCGGGTTTCAGCCTACAATCCGAACTGAGACTGGTTTTGGATTTAGCTCCACCTCACGGTATTGCATCTCTCTGTACCAGCCATTTGCTTAGCACGTGTGTAGCCCTACACATAAGGGGCGTAGTGATTTGACGTCATCCCCACCTTCCTCTGGATTGCCCAGGCAGTCTCGCTAGAGTCCTCAACTTAATGGTATTAACTAACGACAAGGGTTGCGCTCGTTGCGGGACAACCCAATCTCACGACACGGGCTGACGACAACCATTGCACCACCTGTCACCTTGTCCCCAGAGGATTTCCTCGATTAAAGAGTAATGCAAAGGGATGTCAAATTAGGTAAGGTTCTTCAGCGTTGCTTCGAATTAAACCACATGCTCCGCTGCTGCCCATGCGGGTCCCGTCCAATTCAGCTGAGTTTAATCTTGCGATAAATACTCCCCAGGCGGAATGCTTAATGCGTTAGCGGCGGCACGGAGGTGTTGAAACCCCGCCTGGTATTCATCGTTTTGCAGCGTGGACTACCAGGGTATCTAATCCTGTTTGCTCCCCCACGCGCCAGGCCTGGCGTCAGGTTACAGTCAGAGAGTCGCCTTCGCCACTGGGTGTTCTTCTGGAAATCTCATTTCACCGCTACTGGGAATTTCACTCTCTCTCCTGCACTCTAGATAGCCAGTTTGGATGCACGGCACCCAAGTTGAGCGGGTATTTCACATCCCTTAATCATCCGCCTACGCTCCTTTACGCCCAGTAAGAATCCGGATAACGCTCGCCACCTACGTATTACCGCGGCTGCTACTGGCGTAGTTAGCCGTGGCTTCCTCGCAGGTGCCGTCATTTATCTTCCCCTTTAAAAGACAGAGCTTTACGATCCGAAACCTTCATCACTCACGCGGCGTTGCTGCATGGGGTTTCCCCATTGTGCAATATTCCCCACTGCTGCCTTGCCTCCGTAGGAG
+
.+('15&+.*0',*$($%-23//.9:5,4022552.1-,/+*+-.132+-'*,*+,*-)-*8,++0.+-/72.162&4.*.53+4(-'%')(-,+',-2/0+2222810/),.2/-).17)50*0-,4/3;6.75**235734756:6572/23308.0)&24.8...1./14:724,(&,.,*'0-7/./334+--181/-(*140.0-0196/7:8,),%3-)&,338945:33/0*/1-/0.05620.*(-.3/3.//6:2;9))&(%(),+,.11.*),/07-)***+'')/-34/+,-./7203;0-,,*22716,1-)-2;;9336.0:190(+)&*/465677444554'(**47541-'%&3/74550,2.3.10943.21.*4-2920-.-033:13/700,,*,&&,))*64-/42657)//0,,-*(%(-4:9-5')+/0:19:888705/2/-.:76)&&++(&+235646401100,')'')&)(,00*-4611)()'')*,()++/1.*0)))62%'(',0*,/62'(.-/.;839////79973-.1%%'&),)$+(*,5535:.(,,(2+:<.*'))-*/2:0-02031-+)%)&&'*(,,66;,2(2(,5,5.*-.//20341251.//6/),+*,.1./10249''4*+3,(&.,1%3454:65682848-&,)//078:165*5732/*,*+-,2830/./.:--0215./)%'&&%&$&(),')$(''&$$''*,')%&,2()+.-.1115:5;87:9/1121(**18613-%('-,))//1.0970(*0,0-+/+$,'-)11)1)+,2//,-+-1334',,.+,/6--&3*/36;,/,((&*&'%--,/1+)-'+**%)))1--+.91.)),+22))+3.23452.038,-356898.9-++105+)(,+)%),(*106040,.$**0,16/14,&(%%%)),15/21500/.3&'%.')((+434..080607/.4.&%($%%)/0%15/00*3.)*33:79//*&'',60*,-.,.).-282****+4))-.++(-106883433(**+)'&**6.*)''(+&22//8,38:1,19./*+'1&-235;9,'++/00**&&&'-1,31)*,),&'
@aeb30132-65a1-4da5-8260-aaea6320df33 ch=189 read=105185 start_time=2019-12-13T03:25:55Z barcode=BC01 runid=2c9cf7bc05858273f10e7d7ec552fc0bd742dc3e
CTCCTACGGGAGGCAGCAGTGGGAATATTGCACAATGGGCACAAACCTGATCGCAGCCATGCCGCGTGTATGAAAGGCCTTCGGGTTGTAAAGTACTTTCAGCGGGAGGAAGGGCAAAGTTAATACCGCTGCTGTTGGCCGTTACCGCAGAAGAAACGCATTGCGCTCCGTGCCAGCAGCCGCGATAATACGGAGGTGCAAGCGTTAATCGGAATTACTGGGCGTAAAGAAAGCGCACGCAGGCGGTTTTGTTAAGTCAGATGCTTCAGGCTCAACCTGGGGGCATCTGATACTGGCGACAGAATACCAGCGGGGGGTAGAATTCCAGGTGTAGCGGTGAAATGCGTGATCTGGAGGAATACCGGTGGCGAAGGCGACTGGACGGAGCTGGCCTTCGGTGCGCGGGGGTAAACAGGATTAAAGTACCCTGGTAGTCCACGCCGTAAGCGATGTCGACTTGGAGGTTGTGCCCTTGATGGCACCGGAGCTAACGCGTTAAGTCGACCGCCTGGAATTACGGCCGCAAGGTTAAAACTCAAATGAATTAGGCGGGGTTGCGGCGGTGGAGCATGGTTTAATTCGGTACAGCGCGAAGAACCTTACCGATCTTGACATCCACAGAACTTTCCCAGAGATGGATTGGTGCGCTTCGGGAACTGGAACAGGTGCTGCATGCTGTCGTCAGCTCGTGTTGTGAAATGTTGGGTTGATCCGCAGCGAGGCTGTACTTATCCTTTGTTGCCGGCGGTCGGCGGGAACTCCAAGGAGACTGCCAGTGATAAACTGGAGGAAGGTGGGGATGACGTCAAGGTCATCATGGCGCATTGAGGGCTACACGTGCTACAATGGCGCATACAAAGGCGACCTCGCGAGAACAAGCGGACCTCATAAAGTGCGTCGTAGTCCGGATTAGGTCTGCAACTCGGCTTCCATGAAGTCGGAATCGCTAGTAACCGTGGATCAGAATGCCACAGTGAATACGTTCCAGACGCTAACGCACCGCCCGTCACCATGGGAGTGGGTTACGAAAGAGAGTACGTGGCTAACCTTCGGAGGCGCACCGCTGATTCATGACTGGGGTGAAGTCATGGTAACCGGAAGATAGGCGGCAGGCGTGGGATTGGCACGGGCTTCCTGACAACTTTCTTCCAGCACCAGCAATACGTGAAAGA
+
(+0,&$&(.*),/.11832711+*,2.31+++,19::;-,&,.:,:;7604%'-(%'-,0/54131323,0)0+)),.18/31::6;6768*(''*+742*-,)1,&++/++/+(')''**+%'%)&&'%&&**+,+-*('3+*.,()),1-%(+%'(*&))&(((,-0-238/-.-(*+.(('%)&%%$&*0,-1(')*'(*,//1/++*,*(0,./.2:65...,+'(++()+,$)&)(.-,-.+::/.,4,3,88588/.%$$'&+6/003'371.,5+&'$&*++-.00374**%&%(&&&$%$$)1&+.4/*-,*/.0/0'(9;:80+//5752(22+0./%($$$#',%&('&$$&&,0//*''(+*/+)%)'()**))&$(*+'($$$#(&$%$$%'+13*$(3-0'51,1./,&(''*1+*09.-(),($'*1:6756&/-$&%()+/-0-2*)--.6-.'-)%%$&#%$'''+6-//)/416/--0.82-++0(()3-49/51**,.+-)-+60744.9025;9713349-,./,2*%+,)*)(%(&$$'&((.-./'')$%(**,&'+),+'(*'&'&)(4+-3(+)./.*&(%%$'$')+''''(-+,-031-06--(''(*(*-*.$7'-%-))$(++/(746+)*''$*),34355/+,&(''(*0234/-*+,2142240025;8334<-40++&&*--&(%+,'')+*%'$$'*,320&(3*)6906.-,-0:/3,4,-47,61/:),&,-)+-3989611102630...13+',+..3.,)/-+,.0112531.712.1-$&',.')%$%'%,,('''((//259917-*/')()-+--0/4(%'')./50-((('&*&,45(./5,,0,.,.081/29:7754536121+1+3-(,')&'&+.-..-'''''*.-.002-/0,81:9:667.23498:79:;87823.8321,''&////90%/,/./'',*-),$$$&%(&),+-:3/*,,/,+/+0-+,,/677<,-'*/(%'&%%&$&%&'%&'+---+**)(''&,()&'%$%'+,2:5,1,,./((*'),-3/--.51**'1187010-241-3/../+.31*)(/.'.(%#%&)'+-*.-,%#%--+2),7,+/)1)()-,--+*,18.&+&$#('&#%
@5138ede9-bdd1-44c5-94d7-9b2de2c0aa07 ch=243 read=87262 start_time=2019-12-13T03:25:54Z barcode=BC01 runid=2c9cf7bc05858273f10e7d7ec552fc0bd742dc3e
CCGGTTACCTTGTTGCGACTTCACACCCCAATCATGACCCTACCTTCGGCCGCTGCCTCCTTGCAGTTAGCTCACGGACTTCGGGTATTGCCAACTCTCATGGTGTGACGGGCGGTGTGTACAAGACCAGGAACGTATTCACCGCGACATTCTGATTCGCGATTACTAACAACTCCAAGCGTAGCAGGCGAGTTTCAGCCTGAAATCGAACTGGACTGGTTTAAAGTTTGGCTCCACCTCACGGTATTGCATCTCTGTACCAGTTAGCACGTGTGTAGCCCTACACATAAAGGGGCATGATGATTTGGCAATCCTCCCCACCTTCCTCCTAGTTAACAGGCAGTCTCGCTAAGTCCTCAACTTAATGGTAGTAACTAACGACAAAGGGGTTGCGCTCGTTGCGGGACTTAATGGCTATCTCACGACACGAGCTGGCGGCAACCATGCACCACCTGTCACCTTGTCCCCGATTTCCTCGGTTAAGAGTAATGCAAGGGATGTCAAATTAGCAGGTAAGGTTCTTCGCGTTGCTTCAAACCACATGCTCCGCTACTTGTGCGGGTCCCGTCAATTCCTTTGAGTTTTAATCTTGCGACCGTACTCCCCAGGCGGAATACTTAATGCGTTAGCGGCGGCACGGAGGTGTTGGAAACCCCCACACCTGAAGTATTCATCGTTTACGGCGTGTGGACTACCAGGGTATCTAATCCTGTTTGCTCCCGCGCTTTCGAGCCTCAGCGTCAGTTACAGTCAGAGGTCGCCTTCGCCGCTGGTGTTCTTCCTAATCTCTACGCATTTCACACCGCTACACTAGAATTCCTCTCCTCTCTCCTGCACTCTAGATAACCAGTTTGGAATTGCAGCACCCAAAGTTGAGCCAGATTATTTCACATCCCACTTAATCATCCGCCTACCACATCCTTGCCCAGTAGAAATCCAGTTAACGCGCCACCTACGTATTACCGCGGCTGCTTTGGCGTAGTTAGCCGTGGCTTCCTCCTTGGGTACCGTCATTGCTCTTCCCAAGAACCAGGGCTTTACGATCCGAAACCTTCATCACTCGCGGCGTTGCTGCATCAGGGTTTCCCCATTGTGCAATATTCCCCACTGCTGCCTCCCGTAGGAG
+
/('+1;*-.4-)./+-/(/-/()+)243+1125',+-/;100351-3-50:+/94621/%'&(+&(*+')*+,0228558:9-.-/,0/.4.0+,,/+*)./6476478,7667;70-(%$$(*&-11+/75986::;<978:33338/8;0-..0-//06181..+&$&*,,.2(2)(*11+)&),640(-.4-,./1/*+-2/-3''243,*,-5527:8+;4/2:224259955;43-//24&6')+8.....33'/%%$'&$(,*//0483,,,15,)&-*-..081'/54-04-./0/9<1/&,'''+',-6:1,158;88301,*-.3,,*'(-,+,,,241457/+.494515++*/---1*(&2+7058:77463:)012'+()+::::77866169/*)&+&$$&&))*,-.(*+1761,))*+,122/7739<630/-08/68546779141./367$&&%(/2636&715./()))-+..664+83147997(++/')(%*%%(.)02;:8<97991;00/5*).52900015324/),.+,..,.-2'34+23,(++--486428;3.-2;;+710,3,%(*+1+*))./;98*11.22929.*)+).,//36.9.-,40.195440))')-.1:/.,4/.6:8-&,)/5,-&$#*/194+/357<7(*-+++,)%(.3-.//5.,-(.,/3322.210,5:,(+,..*$/*.1:854429826../10:.050//--..+(*%&'')-45;9999*)&%,'*-7+3,/(()6*+19:873615;5///(3613923334)'',.,0*(*,1.//..+/6/1://0123289430:/-14.+,(++*)-,00/28-3.,)-.//838(,&-'(47/*+,,.44/,.-5+8-//68/,12-()&&'%),)&&#*+(*,2/&.('*.71+/,2--+-+.313345522/15/67.-./00..-+++((&%%*-60/0:1:4:33915//(*')251/298:8173&%((44370+*%$+/(+)'-0099123464.*/1+*33-,,,-1311+0/60.-8/1522/02)9841;/65;3'),(+%(&''.0:/993*./-+**0.,4;0,316*&(
@f720367f-0a3f-439f-b2be-460df934cb0e ch=475 read=51597 start_time=2019-12-13T03:26:03Z barcode=BC01 runid=2c9cf7bc05858273f10e7d7ec552fc0bd742dc3e
CTCCTACGGGAGGCAGCGTTGGGGAATATTGCACAATGGGCGCAAGCCTGATGCAACCATGCCGTGTATGAAGAAGGCCTTCGGGTTGTAAAGTACTTTCAGCGAGGGAGAAGGGAGTAAAGTTAATACCTTTGCTCTGACGTTACCCGCAGAAAAGCTCGGCTCAGCAGCCGCGGTAATACGAAGTGCAAGCGTTAATCCACGGAATTACTGGGCGTAAAGCGCGCAGGCAGCGATTTGTTAAGTCAGATGTGAAATCCCCGGGCTCAACCTGGGAACTGCATCTGATACTGGCAACTGAGTCTCGGCGAGGGTAGAATTCCAGGTGTAGCGGTGAAATGCGTAGAGATCTGGGAATACCGGTGGCAGAAGCGGCCCCCTGGACAGACGACGCTCAGGTGCGAAAGCGTGGGGAGCAAACAGTTAAAGTACCCTGGCTAGTCCACGCCGTAAACGATGTCGGCTTAAGGTTATTGCCCGCCCGGGGCGTGGCTTCCGGAGCTAACGCGTTAAGTCGACCGCCTGGGAGCCGCAAGGTTAAAAAAACTCAAATGAATTGACGGGGGCCCGCACAAGCGGTGGAGCATGGTTTAATTCGATACGCGCGAAGAACCTTACACAGTCTTGACATCCACGGAAGTTTTCAGAAGTGAGAATGTGCCTTCGGGAACCGTGAGACAGGTATGGCTGTCGTCGGCTCGTGTTGTGAAATGTTGGGTTAAGTCCCGCAGGCGCGACCCACTTATCGCTGTTGCCAGCGGTCCGGCCGGGAACTCAAAGAGACTGCCAGTGATAAACTGGAGGAAGGTAGGATGACGTCAAGTCATCGCCTTACGACCAGGGCTACACACGTGCTACAATGGCGCATGCAAAGAGAAGCGTCGCGGGAGCAAGCGGACCTCATAAAGTGCGTCGGATTGGAGTCTGCTCGTCCATGAAGTCGGAATCGCTGGTAATCGTGGATCAAGGTACCGCATTGGGCGTTCGGAGCCTTGTACACACCGCCCGTCACACCATGGGAGTGGTGGAGTTGCAAAAGAAGTAGGTAACTTAACCTTCGGGAGGCGCTTACCACTTTGTGATTCGCGGCTGGGGTGAAGTCGTAACAAGGTAACCGGAAGTAGGTTAACACAAGACACCGACAACTTTCTTCAGCACCGGCAATACGTGAAAAAAAGA
+
'(0--)1&2/(+-.000./***0+)+)*410*)*(-019773578'6:35686,0'0*553/%*(*223.0,'(**+/7467)98::365:.**-.+*4/''&)&*/)'()*'-*&((287*../../0/8;.,5656647.6.+64.)/,+00+)&&&)$$)+4))***21.0(1.,7/*)((**+..25,-..10-++*%(&()),+,.472.0/416,)**1&,('%*$%&(%,2.(,1.*'.-/222161270/288/+26534+2/001750213244556213.3/-)*+,-,--./,,*((''$+/*/0(1*2..**/./+,)++04244862//0////./01$')'&/,./814/0/,%%)(%%(*-422**.021()1-++.6778%.%())---*))208:9,,024;69&//7-9+**()*&%&'$'&*/+)'+).++-.3,2-*-23780'$%&&(-,5*0,+2:)%''%,2+,,.-2,*,2-01,*++0/,+++/324--.-167:6851+,,&&&'%'*))*(3)252;61600*5844,4)/)**(-4,)+0*(*/1..01643/1+(*&),33;80-35/,-*&'$&(*'+,'-+.+2,*)(''-.146334557-+,0,.-)28;.91..))'(+-.52-0.09679/;978/,**%&(*0'4,),--633/136,,&&,.2.0004-.-0:/-02;,43.613+-2*&$$$'+-06445:*',11656((6-03.1*%&$*1,025.592:93:46:8;,*),,+.+/3-0,+-.9<0//52/1,.1/23.1.*-439641,'',,.0-$'%&&(*./5.&)01150/.-(.,1-1-/04756;433//*.35*()'*)())(+,2',-*++19,,,))%)*,$&(6..-04824)+*:.7,+,-3303/1)'(((,0111/9.5.712+-(%%',5/1065500..,*&&$.,$*%,+.(')&(-1&)%+/5070103+**1-77;156646468876/-(''/,*2,&)6;25684*&+)(+..,,,),-/1//,.37/80(.-+-+0,)-.*-5:4012//3.'%,$,-355/+)(.)(),99994-3-+0737/0))&'&*).2+****.))*..742040-*,/2-240)*++054890;11244%*(,.,(&%%
@de4bbb2a-6817-444e-bf00-82f23b9d2dc1 ch=452 read=43676 start_time=2019-12-13T03:26:13Z barcode=BC01 runid=2c9cf7bc05858273f10e7d7ec552fc0bd742dc3e
CCGGTTACGCTGGTGCAAAACTGCCCCAATCATCCAATCCCACCTTAGACAGCTCCTTCCTTGCGGTTAGGCCACCGGCTTCGGGTGTTATCAATAACGTGGTGCGCTGACGGGCGGTGTGTACAAGGCCGAGAACGTATTCACCGCGACATGCTGATTCGCGATTACTAGCGATTCAACTTCATGTAGTCGAGGTTGCAGACTACAGACGAATGGTTTTATGGGTTTTGCTTCACCTCGCGGCTTCGCTTCCCTCTGCACCATCCATTGCTTAGCACGTGTGTAGCCAGGTCATAAGGGGCATGATGATTTGACGTCATCCCCGCCTTCCTCCAACTTGTCACTGGCAGTCTCGCTAGAGTCTAGCAATGATGGTAACTTAACGATAAGGAGGTTGCGCTCGTTGCGGATAACCAACATCTCGACACGAGCGACGGCAACCATGCACCACCTGTATCTCATGGCTATCTCCATCTCTGGAGCCTTTATGAGTATGTCAAGGGCCTGAAGTAAGGAGTTCTTCGCGTTTACTTCGAATTAAACCACATGCTCCACCGCTTGTGCGAGGCCCCCCGTCAATTCAGGAACATTTGCGCGAACGTACTACTCGGAAAAGGTACTTATTGCGTTAACTGCAGCACTGAACTTTGACATCCAACACTTAGTACTCATCGTTTACGGCGTGGACTGCTAGGGTATCTAATCCTATTTGCTCCCCACGCTTTCGGACTGAGCGTCAGTTGCAGGCCAGATCGTCGCCTTCGCCACTGGTGTTCCTCCATATATCTACGCATTTCACCGCTACACGCTGTTCCCGCAGTCTCTCCTGCCTCTAGCTGCCTGGTTTCTATGGCTTACTGAAGTTAAGCAAGGCTTTCACCACAGACCCTTGCTGCCCGCCTGCTCCCTCTTTACGCCCAATAATTCCGGATAGCGCTTGCCACCACCGGTACGGCTGCTGGCACGTAGTTAGCCGTGGCTTTCTAATAAAGTACCGTCACTCGGCTACCATTTCCTGCTTAGCCGCCGTTCTTCCTTTATAACAGTTTACAATCGAAAACCTTCTTCCTTCACGCGGCGTTGCTCGGTCGAGGTTTCCCCATTGCCGAAAATTCCCTAGCGCCTCCCGTAGGAG
+
-+..6.-...//',$%%(+')($+00.*1+--.2(7++78)&&$,%''1-1124598:6,)+)*+3-0'-*62/5/21/375)8-/)/*,-.8-,/*)(('030.(%&(*1-38/.2413,62-7(/-53+&)*2.+)'(''(,((*.//689:;:79985:516/*'*)((**,82)))-)+**.13669.,*(0.-3).-450-'&&''(//317<<6377<05::.+-06177;65-.).+19/-/6/0:*,/11..0:19;5/5-(&-&')1134464/*)(*((.810,,'(+263*,1./0107<93147988.82.+--21848-.(-+-0613525669/...,*,-01.,,///()%((2./13152**())6,1-+)'&-/+--1.-,-,0/.70/*2,*&.,0*-+..-)'(')645+'&%()*+%4596712/..23/5;58765577&)%)+23556-+02366/09.*,0+1,*,,+%%&)&00++'0'18-)'&&(.3-+)-8;99<8/+*()'&,005-.0102<;7<///,...35024/3/:-1/1-),+0/435,*/0997:-(*&&&%$',*&%&)&&03*)),0//03,-/*(&'()),2-,.2+--23/0-1-////,3/007/36.//4242,4./&*'&&(*,.8626857<9-/-1)(-*2.3767822-,0-123/9,0-*+2;6.002:;1,+))27,*+6,457268736%76;1875701++-027899;565428<6889;;98;97.7.*,022998463402:12227-,,*(&)&$%)*1&)'#&$'*-),*-+,.0)*,'&.0//6967:5;62211075750-./-8-.)1*&)(**1,/602040&'''59<817..-/.8-,4:211/69)*1192++*..-.0.2041./.6-)*&()1/4/0:570',%$$$#$',(55930/+%-)-(/31//38476612:6-*0913;3/56989::/000/87769946;:6910)/)**6356:049,0,+(')-//.4/'+,;7020901+-9;73<8:98;;68<7/3/-1//-7/..44)/*()(-/05./586,+:-.9529:8.7.2,**')&,1-091.26:/,-
@b97ab61e-50e9-47e2-b0bc-557afd717970 ch=346 read=49693 start_time=2019-12-13T03:26:10Z barcode=BC01 runid=2c9cf7bc05858273f10e7d7ec552fc0bd742dc3e
CTCCACCACGGAGGCAGCAGTGGGGAATATTGCACAATGGGCGCAAGCCTGGTAAACCATGCCGCGTGTATGAAGAAGGCCTTCGGGTTGTAAAAAAAGTACTTTCAGCGGGGAGGAAGGGGTAAAGTTAATACCTTTGCTCATTGACGTTACCCGCAAGAAGAAAGCTTTCAACTAACTCCGGCCAGCAGCCGCGGTATGCGGAGAGGTGCAAGCGTTAATCAGGAATTACTGGGCGTAAAGCGCACGCAGAGCGGTTTTAAAGTCCAGATGTGAAATCCCCGGGCTCAACCTGGGAACTGCATCCTGATACTGGCAAGCGAGTCTCGTAGAGGGGTAGAATTCCAGGTGTAGCGGTGAAATGCGTAGAGATCTGGAGGAATACCGGTGGCAGGCGGCCCCCCCGGACGAACTGACGCTCAGGTGCGAAAGCGTGGGGAGCAAACAGGATTGATACCCTGGTCCACGCCGTAAACGATGTCGACTTGGAGGTTATTGTGCCAGCAGGCGTGGCTTCCGGAGCTAACGCGTTAAGTCGACCGCCTGGGGAATACGGCCGCAAGGTTAAAACTCAAATGAATTGACGGGGCCCGCACAAGCGGTGGAGCATATGGTTTAATCGATGCAACGCGAAGAACCTTACCTGGTCTTGGCATCACGGAAGTTTTCAGAGATGAGAATGTGCCTTCGGGAACCGTGAGACCCAGGTGCTGCATGGCTGTCGTCAGCTCGTGTTGTGAAATGTTAGGTTAAAGTCCGCAACAGAGCGCAACCCTTATCCCTTTGTTGCCAGCGGTCCGGCCGGGAACTCAAAGGAGACTGCCAGTATGTAAACTGGAGGAAGGTGGGGATGACGTCAAGTCATCATGGCCCTTGACCAGGGCTACCCACGATGCTGCAATGGCGCATACAAAGAAGCGACCTCGCGAGAACAAGCGGACCTCATAAAGTGCGTCGTAGTCCGGATTGGGTGCAACTCGACTCCATGAAGTCCGGAATCGCTAGTAATCGTGGATCAGAATGCCACGGTGAATACGTTCAGGCCTTGTACACCGCCCGTCACACCATGGGAGTGGGTTGCAAAGAAGTAGGTAGCTTAACCTTCGGGGAGGGCGCTTACCACTTTGTGATTCATGACTGGTGAAGTCGCTAACAAAAGGTAACCGG
+
227/%&$(*.0*---545/48674&/*+/51//2013/38332369)03,*)'('&).--+2500.--/3312/&)*)328688(9505010015;8-+4./-;;-+--.75('..,)).46.4<8227,7,-.5191,-/0226202+:++68&'*-/*,-'**(&)).-++%*)2*+,0.'#$(((,,,4,1,((**.'.),,''&(),148,.+9,/,,0%(((&0+347;:6512478/466186732,.0150;;.05))-2(*+8751+17/0/592-87999367;89;9,6//443/3)*+11(2764,,(%&&$%')/00751-.12-,.-../+4**242583321;33/91--972.&)()011:313-11/519-4-.7-(*3+0,3*554.'+2082'1)+1127878049710,*((+)64627+'%43:,10+0)7((*,-1;1-*)*+5)/,30367;**'$%$&,3.+1+2+44132,30,/*9+$%&&,/,/3*53325.:+-+.3384/./.335/38676;2362310('(+*51937291.-/0879830110;;0/.21..0+129*65+'**).53739523+--.0%&'./3/)&&,-+--04/43//54,/14,(&(+/-1584((+'*633.2*6-8/1;:0:50++)*+--1921645:5:61:8577;9:96359+(&0-2/3375/326445686796531333633,%',20.-4.&394649*,07/(*5/0))%..0540/:1,2/138*690/7;77:7%3'012)/1/5):9-812689*/)'(*)(''*%-*+)%)-39898/-3*1--*.+28216511/.//..05798264957,()(*,<1145--+().%'))-/15376;739745220.69*&(+',,31710+,++)*(,41-54:7380-//5;9.6:;997575561*1/-42,3)(&'-+,,110221701004/+/(.*/-,...0,0,8-..9:9:96710/6579-*+-,,)*33354246*067050/0***/(2212/00/324:33332++,-2)*73446/&((),+/.--%'%'.,654672:7-+-51/.-1-+14.0092.1668<8871/.)(+',).+,,+)--.*-3.'-(*/-,15:
@4dd52111-2e99-4abe-a3cd-955a2762a0ee ch=327 read=50226 start_time=2019-12-13T03:26:22Z barcode=BC01 runid=2c9cf7bc05858273f10e7d7ec552fc0bd742dc3e
CGGTTACCTTGTTACGGCTCACCCCAGTCGCTGACCCATACCTTCGGCCGCTGCCTCCTTGCGGTTAGCTCACGGACTTCGGGTATTGCCAGCTCTCATGGTGTGACGGGCGGTGTGTACAAGACCCGGAACGTATTCACCGCGACATTCTGATTCGCGATTACTAGTAACTCAGCTTCATGTAGGCGAGTTTCTACAATCCAGGCTGAGACTGGTTTTAAGTTTGGCTCCACCTCACATTATTGCATCTCTCTGTACCAGCCATTTGTAGCACGTGTGTAGCCCTACATAAGGGGCATGATGATTTGACATCATCCCCACCTTCCTCCTGGATTAACAGGCAGTCTCGCTAAGAGTCCTCAACTTAATATGGTATTGACAACGACGGGGTTGCGCTCGTTGCGGGACTTAACAACATCTCGACACGAGCTGACGACAACCATGCACCACCTGCATGCGCTTGTCCCCGAAGGTTTCCTCGATTAAAGAGTAATGCGGGATGTCAAGAGTGTAGGTAAGGTTCTTCGCGTTGCTTCGAATTAAACCACATGCTCCGCTACTTGTGCGGGTCCCCGTCAATTCCTTTGAGTTTTTTTAATCTTGCGACCGTACTCCCCAGGCGGAATACTTAATGCGTTAGCGGCGGCACGGAAGTGTTGAAACCCCCACACCTAGTATTCATCGTTTACGGCGTGTGGACTACCGTTATCTAATCCTGTTTGCTCCCACGCTTTCGAGCCTCAGCGTCGAGTTACAGTCAGAGGAGTCGCCTTCGCCGCTGGTGTTCTTCCTGTCTCTGCGTTGCGCTGCTAGAATTCCCTCTCCTCTCCTGCCTCTAGATAGCCAGTTTGGAATGCAGCGCAAGTTGAGCCGAATTATTTCATCCCCTTAATCATCCGCCTACGCTCCTTTACGCCCAGTAAATCCGGATAACGCTCGCCACCTACGTATTACCGCGGCTGCTGGCGTAGTTAGCCGTGGCTTCCTCATGGGTGCCGTCATTATCTTCCCCAAAGAATAGGCTTTACGATCCGAAAACCTTCATCACTCACGCGGCGTTGCTGCATGGTTTCCCCATTGTGCAATATTCCCCACTGCTGCCTCGTGGAG
+
3(.-8..3,4&2,(*--004.*(*((#'))+54/4<0.2-1),00.214((5+-876--/*.091900/8789861124427/.006109/%-,,-.+63476668-/0,*0/20425537,(032)4+.//8:889114<3878:293-*-0943--1.0,+++(0252**-*+./96799768;86+,.:1,*,.5;.2((+))**,-1487228;.)&(3:/1515691+0)(&.'++*7,--4630-+(,-10682259377))+(())+363410122:4/,./001-04*667-,++%0.''*)'-.03;88--.;:;952-'(%+#/).--/0361731*0-.''**,-/2710.,)+).-.*+'(*&'&%&)(-*+,,.24,.3/74545.41+,2;40(&$)$(*,*,,01338746*&/000153.53,.103---3/656/-',213'+),+.1.-()**)%'.4/4.1064;3:*(),-26-,+*-1,11777,')'(12273+8+1-:;::<;8:73-++3+-+/./2.:688./+././3211/,-30/0585864-472*-4+7.:2/05:0/09129<0,0900.5-,++11)-*+,0//*)4;:897:5'120+',*/2/:-,+.-,'.-''()&$+.02;0+74,86.)&**.61/3886<75795187+,11/-/.-/777753---724555;74111/;1,-+16,'**,1840-/2797:0010/9--+1/..&&04*)*+&%)*.2877<;:<;'8788556;6680()%(''+,)))&(&(&'.).1+'.&4*32),0621+,,.0/)*&&(&'*01+*,9+.3;-6/.186.---%1'')+30/.3/'%&.(%4;2/+).61)'0.41:8;<;018.2543569/79+,/0;*((,054,2)),-,735256679;83732469181.3204/:111:48+))+*528/1252834016---'$%')(+%,3569/;0//88;1;;+05,,/5//15,'(**,-//2&%*--(,/-10781*..-*,,/1:10.:-0/4.%&)'(,+19:+'0,)''()-*+/+68:/+,1014104/-'%'+)(
@0df2d8cf-5da4-4ca8-940f-24ad4939df43 ch=135 read=51620 start_time=2019-12-13T03:26:31Z barcode=BC01 runid=2c9cf7bc05858273f10e7d7ec552fc0bd742dc3e
ATCGGTATGCTTCGTTCAGTTACGTATTGCTGGTGCTGAAGAGAGTTGTCGGTGTCTTTGTGTTAACCTGCCTATCTTCCGGTTACCTTGTTACGACTTCACCCCAGTCATGAATCACAAAGTGGTAAGCGCCACTCCCGGGGTTAAGCTTCACTTCTTTACCAGCCCACTCCCATGGTGTGACGGGCGGTGTACAAGGCCGGGAACGCGGTACTCACCGTGGCATTCTGATCCACGATTACTAGCGATTCCGACTTCATGGAGTCGAGTTGCGGGCCTCAATCGGACTACGACGCACTTTATGAAGTCCGCTTGCTCTCGCGAGGAGTCGCTTCTCTTTGTATGCGCCATTGTGGCGTGTGCCAGCCCTGGTCGTAAGGGCCATGATGACTTGACGTCATCCCACCTTCCTCAGTTTATCACTGGCAGTCTCCCGCTGGGTTTCCCGGCCGGACCGCTGGCAACAAAGGATAGGGTTGCGCTCGTTGCCGGGACTTAACCCAACATTTCACAACACGAGCTGGTGACAGCCATGCAGCACCTGTCTCACGGTTCCCGAAGGCACGATCTCATCTTCTGAAAACTTCCGTGGATGTCAAGACCAGGTAAGGTTCTTCGCGTTGCATCGAATTAAACTGTGCTCCACCGCTTGTGCGGGCCCCGTCAATTCATTTGAGTTTTTAACCGCGGCCGTACTCTCCCCAGGCGGTCGACTTAACGCGTTAGCTCCGGAAGCCACGCCTCAAGGGCACAACCTCCAAGTCGACATCGTTTACGGCGTGGACTACCAGGGTATCTGTCCTGTTTGCTCTACGCTTTCGCACCTGAGCGTCAGTCTTCGTCAGGGGCCGCCTTCGCCTGGTATTCCTCCAGATCTCTACGCATTTTACCGCTACACCTGGAATTCTACCCCCCCCTCTACGAGACTGGCTGCCAGTATCAGATGCAGTTCCAGGTTGGGCCGAGTTTCGCATCTGGCTTAACAAACCACCTGCGTGCGCTTTACGCCCAGTAATTCCGATTAACGCTTGCACCCTCCGTGGCTATTACCGCGGCTGCTGGCACGGAGTTAGCCAGTGCTTCTGCGGGTAACGTCAATGAGCAAAGGTATTAACTTTACTCCCTTCCTCCCCGCTGAAGTACTTTACAACCCGAAGGCCTTCTTCATACACGCGGCATGGCTGCATCGGGCTTGCGCCCGGTATGCAATATTCCCCACTGCTGCCTCCCCGTAG
+
(-))',',&*,6-/453,026+/164/8//0:;;::963/**%(*+8--.4<99653:6-./555368*(+((%0/39--))/0+//0/-/7%.1479:41.8:4,016')++5442549,/(*))*,*,-2:&*.-8/')-,.422,(,((#)(,(17.%2(('26.*//26*(+,44511341::7/4-,-'/48/949(:4773--)&('--.'+2073:334;7656740+,,/830/+++,.39<665576:6.22.))**65325.0,0,1,008;782969654534,/,//66((&%(++-/*+,.+,,.-32620+(%)*1..33/3606.+)*000038436-)&(,*')*)%%'(34414:8903.+,689:54+*+(''$$*,415666010).36442(,*-.9.,.0655797440-(.0*$&,(-,(1)+-(&*250532:.24-+)*(--9)/+840(+().(+687928305/,:70(('*&2*(+(/,09,*-.850+-)(0-,/%%*+/,-/5-2-0+//-/31/..++-/37:;783++2-/0+-)&*%'**/.'($%$'/45-/6.01;99::7992346372-7035,451.+/0053/8.//67454445:8'&%*)0234./2+//3.0/8'/32:7/-266::<969;95565<<:+191*&%&%)'&('.-.,../)'/2-5./.5.'%&7(954//.(++,1'4*/0*/2/223:871--7*+*-.86:47'-)*+-2(125335;1,++,++25:666476.,)&%*,-'&(*-.079/-4400/0--188--,-22120(1255556879899:.69824768;8<:88.%(+,/4;7525''(7666676722*+./)'15/37122573*.-$0&'(-/284970)*+-44-*-(()+-+1-/9%+--/4(468.9366.4-*..4.//62..*+,920&/*110+'(,+5-:9:98:/22013--%*()*+((1-1.().064793/.+0119.((.)//)25.*/'()$&%((.()1,33142238764-(+,0%'7,-,54+61./8.45551843291.-/.944265/6*,101132/,093--/.:0-061*55/(+/,,.-),'0/86+-2//4/((,-'*,/501:2/200+0/229766.-(*,0,00)64222(+*03(&'&#&(--8/00/9;4+(../066585184(**(*
@d6e7e89d-97e9-48d1-b92a-6f76b8904cfd ch=478 read=47564 start_time=2019-12-13T03:26:30Z barcode=BC01 runid=2c9cf7bc05858273f10e7d7ec552fc0bd742dc3e
CTCCTACGGGAGGCAGCAGTGGGGAATATTGCACCGTGGGCGCAAGCTGGTACAGCGCCATGCCGCGTGTATGAAGAAGGCCTTCGTTGTAAGTACTTTCAGCGGGGAGGAGGTAAAAGTTAATACCTTTGCTCGTGACGTTACCCGCAGAAGAAGCACCAGCTAGCGTGCCAGCAGCCGCGGTAATACGGAGGGTGCAAGCGTTAATCGGAATTACTGGGCGTAAAAGCGCAGGCGGTTTGTTAAGTCAGATGTGAAATCCCCGGGCTCAACCTGGGAACTGCATCTGATATGAAACTTGAGTCTCGTAGGGGTAGAATTCCAGGTGTAGCGGTGAAATGCGTAGAGATCTGGAGGAATACCGGTGGCGAAGGCGGCCCCTGGACGAAGACTGACGCTCAGGTGCAGCGTAAGGGTAGAAGCAAGTTAGATACCCTGGTAGTCCACGCCGTAAACGATGTCGACTTGGGTTTGCTGCCCGCTTGAGGCGTGGCTTCCGGAGCTAACGCATTTAAGTCGACCGCCTGGAAGATACGGCCGCAAGGTTAAACTCAAATGGTCAGGGCCCGCACAAGCGGTGGAGCATGTGGTTTAATTCGATGCAACGCGAAAGAACCTTACCTGGTCTTGACATCCACGGAAGTTTTCAGAGATGAGAATATTGCCTTCGGGAACCGTGGAGACAGGGTGCTGCATGGCTATTCGTCAGCTCGTGTTGTGAAATGTTGGGTTAAGTCCGCAACGAGCACCGCTATATCGCTGATGTTGCCAGCGGTCCGGCGGGAACTCAAAGGAGACTGCCAGTGATAAACTGGAGGAAGGTGGAGATGACGTCAAGTCATCATGGCCCTGACCAGGGCTACCACGATGCTACAATGGCGCATACAAGAGAAGCGACCTCGCGAGTAGAAGCGGACCCATAAGTGCGTCGTAGTCCGGATTAAAGGAGTCTACTCGACTCCATGATCCGGAATCGCTAGTAATCGTGGATCAGAATGCGCACGGTGGGCCATTCCCGGGCCTTGTACACCGCCGTCACACCAGCAGAATTGGGTTGCAAAAGAAGTAGAGTAGCAACCTTCGGGAGGGCGCTTACCGCTTTGTGATTCATGGCTGGGGTGAAGTCGTAACAGGTAACCGG
+
-/+,)&(&47*-32+,))(*)/6-*./427,.'(#&,.8770445*--,+)&&'&)$)//006934243564/2.&)-)1-210-((/()16,,32079,)**)69))+(&&',,89+-37080*16183-.01'4**/2/;00;712,+1.'+.'*.9;*..-('*+,25:65-+,2.26/1,+,,(0,6/01),*,0/)*2264616(5,/12046;;78001;.+'+*.+277*/691+-*++)070./.,+&(56+/63++98657+0*%#$-+.,+0()*+/0./(&$$%*((')+*-12*()*(*+-'*+(+,*1+0,287.''--/80+/8/,0/.('))),457:1/6./84/89577586535/53-72;81+.778,'*&(++,.;:::;,.9/.'(&')01*+*('($+&%-/.0/61.3798;6./8:987834558710114,/.015821.4.'-),/*%&)(*/+%')%''/+01//9..31-/-/'++6++))$')*,1-57879525548+0+)+,,205052/5+*&0(-32-46(,,.)''%#+5-04.*,022802.3.((&*.,-+'-74<:696:0../)64%0'.))1*(..7.2.-6;87994/6...1/4/&',**,*08<9/0---,.2-'-/-'2(*998<94970429674)'*//,..0268:877503/-&,'(+.1-///0230/4/00.3/**/7)567868)-5+)+/-5)&551/*%$$$*)+.)('(','(').2)-10/.0)1*,)+,(&,7.39+-,'*)*+).))*)),)36.5452.2./002056))+./029996125-+,,,2-452(%,33:864232*+&%(+%),6/.--4./60.1335675((&*(**/,/-.2/4)'&&)$'(.0184/77-.63.34667534025,(/9+1/&*)()&)*,&#&&)/-3242*+*())%+)47781/-.()-5354:9::841,*4.,($%%(%/243031((1--).164'')%%$%(,5120,/.-.'(&#$$('%$'$..*,()*/56,%)+*,-+&'()(*+//-1851:4-,.(-+.1/,0,%)26,,1569:8%$),/3.41++--2../,0.-,.(1-38::44
@25c7c0d7-e8d8-4321-800c-167e94a1e0f7 ch=86 read=77037 start_time=2019-12-13T03:26:40Z barcode=BC01 runid=2c9cf7bc05858273f10e7d7ec552fc0bd742dc3e
CTCCTACGGGGAGGCAGCAGAAATTTTCGGCAATGGAAACCCTGACCGAGCAACGCCGCGTGAAGGAAGAAGGTTTTCCAGTTTGTGACTTCTGTTATAAAGGAAGAACAGCGGCTACAGGAAATGGTAGCCAGTGACAGTACTTTATTAAGCCACGGCTAACTACGTGCCAGCAGCCGCGGTAATACGTAGGTGGCAAGCGTTATCCAGGTGTGGGCGTAAAGAGGAGCAGGCGGCAGCGAGGGTCATGGTGAAAGCGGAAGCAACTTCAGTAAGCCATAGAATATGGTAGCTAGAGTGCAGGAGAGGATCATTGGAATTCCATGTGTAGCGGTGAAATGCGTAGATATGGAGGAACACCAGTGGCGAAAGGTGACGATCTGGCCTGCAACTGACGCTCCAGTCCAGCGTAGAGGCAAATAGGATTAGATACCCTAGTAGTCCACGCCGTAAACGATGAGTACTAAGTGTTGGATGTCAAAGTTCCAGTGCTGCAGTTAACGCAATAAATTACTCCGCCTGAGTAGTACGTTCGCAGAATGAAACTCAAAGAAAGGAGAATTGACGAGGGGCCCGCACAAGCGGTGGAGCATGGTTTAATAGTAACGCAGAAAGAACCTGAATCTTGACATACTCATAAAGGCTCCAGAGATGGAGAGATGGCTATATGAGATACAGGTGGTGCATGGTTGTCGTCAGCTCGTGTCGTGGATGTTGGGTTAAATTTTTAACGAGAGCGCAACCCTTATCGTTAGTTACCATCATTAAGTTGGGACTCTGGCAGGACTGCCATTGACAAGCTGGAGGGAAGGCGGGATGACGTCAAATCATCATGCCCCCCCTTATGACCTGGGCTACACACGTGCTGCAATGGATGTAGTTGCAGAGGGAAGCGAAGCCGCGAGGTGAAGCAAAACCCATAAAACCGTTCTCAGTTCGGATTGTAGTCTGCAACTCGACTACATGAAGTTGGAATCGCTAGTAATCGCGAATCAGCATGTCGCGGTGAATACTACTCGGAGCGCGGCATACACCGCCCGTCACACCACGAGAGTTGATAACACCCAGAAGCCGGTGGCCTAACCGCAAGAAGGAAGGGCTGTCACAAAAGGTGGGATTGATGATTGGGGTGAAGTCGTAACCACAAAGGTAACCGG
+
,,63/01/56,**),+--('+,0-48:.07150/3,+2.-;),168945334:2/2;4889733/2-3,/3)2.:2-1(%,07(&%((01:47121-*-3*0,10205,'')$)))%%'*+*/3-.0..*4*%(''((%%))*-(,'-,1+&+))(3*))/-0**++,2877+/-.6-++()(7333;38610*-*****,0293/3'(6771714676695,)(-.'+..497085112'&&+(+*+222+))('('&''&#%(*(00-)-.8:07900/-0.&*%(-&(+,-3)*,..8555,()38/66&7')*4'7*;;,,+++-..0080/0:3./03789::7892080/8311/-013:7742'1.1243101123838388;22,./489/9&(*/;((&'&+()&*+.0;;2/18.7/..;755:1*,./0565-+.14876;<8,+)*+/-/(03454687<6:45356483.260,+,/56665+001,).(-(/').2.2-/02,+1981,--''(),-.;6')+')6773-./1537*&**&(**'%++2,56.%2665/9/))+-287601*-,(*)(,(-/93,1,)+-13977+*02.(+)**(''./&/)*-8883333014;2/5000'((*,,;;82/'')(,-4114368.--.-8111/594555748)('./456'/,,-79887.10.33/33)-3.6'($&%%%$6-:5.-*%%&'-,.2-,10157/9&,+0.29675)/51/-,5.8825887051-04+.)*+3(0+++,0-+,/4:,.5*-4256/58+-7772/35;2.-.10)1&5019:0)1;55367;563---.31,(**,30)%,*101;64/)&+0),14-*2-(+.),'(/./54621*2--2/*-25966<:2/753(+($,0+.3/782:,90.2+..67,))+-543/+('$(*+/5/7,//7.2866200/-./712.355;53)./4787658-92()2-+-)),,//7))+%&$)&%+,0/1/64<93075755.+,+.-+-/60015/,*-.+&&1**66..-+*+*%&'*((+-*'+(,++-*-+**(-,'(.5/*+)1.88//5)*))(...8832002./347794%.,24'3,34/6:6/
@a4199ce2-565e-4dc8-ad09-39606805f8eb ch=317 read=90681 start_time=2019-12-13T03:26:37Z barcode=BC01 runid=2c9cf7bc05858273f10e7d7ec552fc0bd742dc3e
CTCCTACAGCGGGAGGCAGCAGTAAAGGGAATTTTTCGGCAATGGGAAACCTGACCGAGCAACGCCGCGTGAAGGAAGAAGGTTTTCAGTTGTAAACTGTTATAAGAACGGCGGCTACAGAATGGTAGCCGAGTGACGGTACTTTATTAAGCCACGGCTAACTACGTGCCGCGGTAATACGTAGGTGGCAAAGCGTTATCCAGAATTATTGGGCGTAAAGAGGGCAGGCGGCAGCAGGGTCTGTGGTGAAAGCCTGAAGCTTAGCTTCAGTAAGCCATAAGTGACTAGAAGTGCAGGAAGGGATCATTGAATTCCATGTAGCGGTGAAATGCGTAGAGATTAGGAAGAACACCAGTGGCGAGAGCTGACTCTCTGGACTGTAACTGACGCTGAGGCTCGAAAGCGTGGGGAGCAAACAGAGTTAGATACCTGGTAATTCACGCCGTAAACGATGAATACTAGGTGTAGGGGAGTTTCAACACCTCCGTGCCGCCGCTAACGCATTAAGTATTCCGCCTGGGGGGTACGGTCGCAGATTAAAACTCAAAGATTGACGGGACCCGCACAAGTAGCGGGCATGTGGTTTTAATTCGAAGCAACGCGAAGAACCTTACCTACATGACGTCGCCCATTACTCTTAATCGAGAGGCCTTCGGGGACAAGGTGACAGGTGGTGCATGGTTGTCGTCAGCTCGTGTCGTGAGATGTTGGGTTAAGTCCCGCAACGAGCGCAACCCTTGTCGTTACTACCATTAAGTTGGGGACTCTAGCAGAGACTGCCTGGGTTAACCAGGAGGAAGGTGGGGATGACGTCAAATCATCATGCCCCTTATGTGTAGGGCTACACGTGCTACAATGGCTGGTACAGAGATGCAATACCGTGAGGTGGGCCAAACTTTAAAACCAGTCTCAGTTCCGGATTGTGGCTGAAACTCGCCTACCATGAAGCTGGAGTTACTAGTAATCGCGAGATCAGGAATGTCGCGGTGAATGCACGTTCGGGTCTTGTACACACCGCCCGTCACACCATGAGAGTTGGCAATACCCAGTCCGTGAGCTAACCGCAAAGGCAGCGAAGCCGAAGAAGGGTAGGTCAGCGATTGGGGTGAGAAGTCGTAACAAAGGTAACCGG
+
)-3-01,&)$+4/,00//14)++-.')50),19:8,7/;-./07/)&*,.3,,-82010058979<84142-6/5-/),-)2.922-022933491./**/))($&)(&)1-.3/038*)-/,0882235('((+16002./262.6/1)'(,/01532485823''&('2/41.:011;6995778:61:),37/;000)%1%'-()2127711046+)'0/,,-1873:3-*'(&*+./252275448901:67''%()(,$'*/-+-/3:173,,*(&&()++%),')+1,*33*,'22968-*/%*)2*:+*)(&%(),405385015776/,++/.-1345/02057;4353;+*+*$**&&'*++0*.4:5863002-,-.12376506123/082/29::78*)+,8;07-,('*.1-3274:,+)0&''%'&**45113<;20*,.3;4424168852&//2/%(/77733557:71.42277125(002713545;9:.1337:858;651/.(&''*).59/1-+,./2;;768:47-*+-2//-/62.26/***-/.--.01)+(*-343490;<0/703,$((&).44330170.70110.4922014146&55**(&$'-*,,./3/2/1.+(&&')*.52/-6*2,06,70000)+&(,8666686:2;/.-,,-,---666155-7.)&+0)3,36439560,70&$(227&%34,7*).5/0.-.957;45649<527330,1&)/,/.-,&$&(#(#,&*8826212+,81111282/3.-2-10.67/056687889<8444:8940.3.*-301)1+))')&,0)+(*(*-653439324431***4-,,,-:9979122:49630...+*,/6:2/47.159(29778854/1390(5*,;,-.)4*+-1960-.,.132++.2123./04:3-5.,,/-133955310)%-32--(*)0047500:119:7)+(((277'5---.9+++.-.,/+)+.0-0404148),+**()25453262.21/)-.3.+1./233575-,-41'(&$#+*,(&(//0-0)*-()&%$*)(,++41)5))41)++,&)(&*.264414:)3-76:8;40
@c9bb4b10-ab86-4509-8ad7-7f0b9808ee54 ch=420 read=89653 start_time=2019-12-13T03:26:35Z barcode=BC01 runid=2c9cf7bc05858273f10e7d7ec552fc0bd742dc3e
CCAGTTACCTTGTTACGACTTCACCCCAGTCATAAGATCACAAAGTGGTAAGCGCCCTCCCGAGTTAAGCTACCTACTTCTTTGCAGCCCTCCCCATGTGATTGTGACGGGCGGGTGTCTTACAAGGCCCGGGAACGTATTCACCGTGGCATTCAGTCCACGATTACTTCATGATTCCGACTTCATGGAGTCAGGTTGCAGACTCAATCCGGACTACGGCGCACTTTATGAGGCCCGCTTGCCTCTCACTTGAGTCGCTATAACTGTATGCGCCATTGTAGCACGTGTGGCTGGTCGTAAAGGGCCGCTGATGACGTCATCCCGCAATACTCCAGTTTATCACTGGCAGTCTCCTTTGAGTTCCCAGCCCGGACCGCTGGCAGCAAGGATAAAGGGTTGCGCTCGTTGCGGGACCAACCCAACATTTCACAACGCACAGGCTGACGACAGCCATGCAGCACCTGTCTCACAGTTCCAGAGAGCGCCAATCCATCTCTGGAAGTTCTGTGGATGTCAAGACCAGGTAGGTTCTTCGCGTTGCATCCAGATTAAACCACATGCTCCACCGCGCTTGGCCAAGGCCCCATCAATTCATTTTGAGTTTAACCTTGCGGCCCACGTACTCCCAGGCGGTCGACTTAACGCGTTAGCTCCAGAGCCACGCCTCAAGGGCAACCGCCAAGTCGACATCGTTGCAGCGTGGACTACCGGGGTATCTATTTGCTCCCCACGCTTTCGCACCTGGGCGTCAGTCTTCGTCAGGGCCGCCTTCGCCCACCGGTATTCCTCCAGATCTCTGCGCATTTCACCGCTGCACCTGGATTCTACCCCCCCTCTACGAGACTCAAGCACCCGATCAGATGCAGTTCCCAAGTTGGGCCAGAGTTTCCACATCTGACAACAAACCGCCTGCGTGCGCTTTACCGCCCAGTAATTCCCGTTAACGCTTGCACCCTCCATTACCGCGGCTGCTGGCACGGAGTTAGCCAGTGCTTCCCTCTGCGGAGTAACGTCAATGAGCAAAATTAACTTTACTCCCTTCCTCCCCGCTGAAGGTACTTTTACAACCCGAAGGCCTTCTTCATACGCGGCGCTGGCTGCATCAGGCTTGCGCCCGGTGTGCAATATTCCCCACTTGCCTCCCGTAGGAG
+
-/+,1424113)//**+,36;741//.*+/1.1'+)-22/5280--.1137,..1;96/.0*((-;44'+)(*,(%-.8125,(*,)07.'+))&$%%%'%*'(,434.:85452*%&%-(((./-412*.421621774;434:4613/%*1+(+,2-+,*/311+**))---5:220'//92$')+')*+%'3/7,+,//78304,,,/0075+305.++')/60.11.3-26)()+'(((()*-&'&%%%010,,5&/)*.1045/'.,.)'/*&%$''%(+4)%%'(,,-,-'+(,(19669+-,-,)*())321(++'%)(((')*,')+27/,,2)-*)))%-/135,,50./49481/*./2*5<6*(&$"&'*+%,&&/,6399/,4+286854553/6,,,6..,+/(00)(%'%)7*--/.(-)+(.',8746,6506.--1-3173,.,.,21330/-0)08-9+)()(%'('&%.(/08887661,*)((.3431.087946432002;3/1/+*35::9;8343.:---/2&*),./19-9;.///000/.,0.0/*),'+'(%*%)&'&%%')0'-)9201;9.,%),2+)&6-29+01075*%((/-0+10+$0/2*3552,1/1/..,1041.)++/'%+)(,11578;8961+1-+',,/'(.+.*-,/25/1121;++&,,,2251./,3-&34-*)()'&*--,00535,&*'&25,'%&$'')**04665678:7;72,5(*/88/'(&%$-%'('%1+&.0/5945*,-(+/31.,)',-/*36*,(*4/46+/,,'&%***2*&&+/0484-1/,*-+&2-147-*&((,5,'%)+445544679620-.--.4177/7(((+,8*4'%')*5,+&*,4.654/9029359374431.0)&')(,1+*02797:521'*/.*,)*,,*+'-4023.(0)+47/05.-----./-&1'('*0:2228*3.*,-+42,-6678.3%('*//./.2.,,*+.11)%()*)((+)%+,182-6462+84/+636..*'((*1.,%%&+).53((/+.011415;8*+,.*./40)(+-,++)**-6'30--5/0,5-**(,&2+--;1///303-$'%$%(&),7*+.'+&($
@7cc07315-0ccc-4c79-b2ea-d28af85d1d11 ch=456 read=60063 start_time=2019-12-13T03:26:47Z barcode=BC01 runid=2c9cf7bc05858273f10e7d7ec552fc0bd742dc3e
CTCCTACAGAGGGAGGCAGCAGTGGGAATATTGCACAATGGAGGCGCAAACCTGATGCAGCCATACGCGTATGAAGAAGGCCTTCCGGGTTGTAAAAGAATTACTTTCAGCGGGAGAGGGGTAAAGTTAATGCCTTTGCTCGGTGGCGTTACCGCAGAAATACAGCTAACTCCGTGCCCGGCAGCCGCGGTAATACGCGGAGGGCGGTGAAATTGATTACTGGGCGTAAAGAAAGCGCACGCAGGCAGTTTGTTAAAGTCAGATGTGAAATCCCGGGCTCAACCTGGGAACTGCATCAGTACTGGCAGCTCCCGGAGTCTCGTAAGAGGGTAGAATTCCGTGCTGCGGTGGGAAATGCGTAGAGATCTGGGAGGAATACCGGTGGCGAAATTGGCCCCTGGACGAAGACGGCGCTCAGGTGCGAAAGCGTGGGGAGCAAACAGGATTAGATACCCTGGTAGTCCACGCCGTAAAACGATGTCGACTTGGAGGTTGTGTACCCTTGAGGCGGCGTGGCGGCCGGGCTAACGCGTTGATGGCCGCCTAGAAGGCACGGCCGCAAGGTTCAAAACTCGGCAGGGACCCGCACAGGCAGTGGAGCATGTGGTTTTAATTCCGATGCAGCGCGAGAACGCACGATGTGACATCCACGGAAGTTTTCAGGATGAGATGTACCTTCCAGAGACCGTAGAGACAGGTGCTGCATGGCGCAATGGAAAATCGGCTCGTGTTGTGAAATGTTGGGTTAGTCCCGCGAACGAGGCGCAAGCCCATATCCTTTGTTACCAGCGATTGACTGGGAACTCAAAGGAGACTGCCAGTGATAAACTGGAGGAAGGTGGGGATGACGTCAAGTCATCGCCCAGCCCGCGACAAAGGGCTACACGTGCTACAATGGCGCATCTGAAGGAAGCGACACCGCGAGAACAGAAGCGGACCTCGCCATCAACCGAGTCCAGGTTAAGAGTCTGCAAACTCGACCATGAAGTCGGTCGCTTCGTAATCGTGAGTCAGAATGCCACAGCATTAGATACGTTCCAGGCCTTATACACCGCCAAATCCACCGTAGGGTGGGTTGCAAAGTAGGTAACCAACCTTCGGGGAGGCGCTTACCGCTTTGTGATTCGCGAGCTGGGGTGAAATGTAACAAATTAACCGG
+
*-10(&)&(#).)'/-,1.2.*3/54,41+22.*,..8641'()(),1,(.*/-+-,)'%&&%%&(&''+))'-4+,1,3++*),)+13/2+'(04(%'%*%%(/50,%.++4.)%'*.+*,.,)&').-/'10.71,020')-/.-..9*+/(++%,('&&*&)*)*+%(,(&(/*'&0+..+5/,-.7.0*.%%%(//*++))*)*&)/&'&(&2815676/444750+'+*+,.2,20469;6155<704;68')..'(-(&'),831.7,&)/./2/849-*8/20/..,'*%#%(&+),('%&&&'''&(%&(()*+-.*)'+*&%%%**,3.0/.-,((%''&)&&+*,+,074410.23668:'&1,39689344-).-')+(#$%(02/&)+0.0'+)((+)&)+--7')*,,6,,60++-1)-.('%'/191*50,//++14658-+,551061.+--5<596<;-..+,-9987-2-,,-.,--*,-,%03.,//*08/-4/00..)'$'&'(*(*,))&)(,)()))$')*.1/&('&&%%%((.22)('&(,..&++)%*,0/32'.500.61**%(''&*'*+0-*+,)/'+,/0:<,6;5:1/,-,+))'*(*'%&&&'#&$%%%&$$&$')*-.,-+,&()16;82)-+(())%&)$&%'(*)-'()%&+.2**('',*3*-13101/0.1/,,&%'%&%'*()((($*(-/660610+*,/+)*09-3/+1('(++++2',&(((($$%'+*%/0)'*,/1'+2*(4,)--()()'($'%(%%,),+,3/'(%(($'&(%&*)&&'%&'.1-89950-+,+),),,1,23*+,425-,+/..21%%'(&(.3*#&%&(*0)+40,,*+$-*//0/++-(,(--/1+*-++.+,'*,)-.0/%).&)((*)+*&%+-*,1:634..%'%$%,*%($%&&'+''&')+/)'%()+,,--,+&'(%$'&#&'()&&$($'%&'('%$$%&&'**&$')**-*2/'0*')%)'$*'''/.,-&*/1,&0'+$%))+*,()&$'%)-*))'%(&&$')&$()0+6/6353+((*.946--$/)776:7(07,$(+,2300-.3%/0881012290%%)****,64/+&'($&%%%*,-/)-,2638+4
@d4003006-6650-4503-9566-237317014bde ch=336 read=38238 start_time=2019-12-13T03:26:53Z barcode=BC01 runid=2c9cf7bc05858273f10e7d7ec552fc0bd742dc3e
TTGATTTACCTGTTACGACCACCCCAGTCATGAATCACAAAGTGGTAAGCTTCCTCCAGAGAAAGGTTAAAGCTACCTACTTCTTTTGCAGCCCCTCCCCATGTAGTGCTGACGGGCGAGGGTAGTAATGCAAGGCCCAGGAACTATTCACCGTGGCATTCTGATCCGATTACTAGCGATTCCGGCTTCATGGGTCAGGTTACCGGAACTCAATCCAGTTCCACGACGCGCTATGATCCGGCACTCCTTGGGGTCGCTTCTCTTTGTATGCGCCATTTAGCACGTGTAGCCCTGGTCATGGGCCATGATGACTTGACGTCATCCCCACCTTCCTCCAGTTTATCACTGGCAGTCTCCTTTAGGTTCAGCCGGACCGCTGGCAGCAAGGGATAAGGGTTGCGCTCGTTGCGGACTGGCAACATTTCACAACGCGAGCTGACGACAGCCATGCGGCGCCTGTCTCACGGTTCCCGAAGGCCACATTCTCATCTCTGAAACTTCCGTGGATGCTCCAAGACCAGGTAGGTTCTTCGCGTTGCATCAGATTAAACCACATGCTCCACCCGCTTGTGCGGGCCCATCAATTCATTTGAGTTTTTTAACCTTGCCCGCGGCCATCCCCAGGCCAGTCGACTTAACGCGTTAGCTCCGGGAAGCCACGCCTCAGGGCTGTACTCAAGTCGACATCGTTTTACGGCGTGAGACTACGGTGTATCTAATCCTGGTATCCCCACGCTTTCGCACCTGAGCGTGATCTGTACGTCCAGGGGCCGCCTTCGCGCGGTATTCTCCAGATCTCTACGCATTTCACCGCTACGCAAATTCTACCCCTCTACGAGACTCCGGCTTGCCAGTATCAGATGCAGTTTGGGGTTGGCCAGAAGTTTCACATCTGACTTAACAAACCGCCTGCGTGCGCTACGCCCAATGAATTCCGATTAACGCTTGCACCTCCGTATTACCGCGGCTGCTGGCACGGAGTTAGCCGGTGCTTCTTCTGCGGGTAACGTCAATGAGCAAAGTGTGCTGCTCCCTTCCTCCGCTGAAAGTACTTTAGCCCGAAGGCCTTCTTCGCGTACACGCGGCATGAACATCGGGCTTGCGCCCATTGTACGCAATATTCCCACTGCTGCCTCCCGTAGAAGATCAGCACCAACAGAAGGAGGTTGGCAACACAAAGACACCGACGGCAACTGGCACCAGCAATGCATGGCTTTACCGCA
+
/&'%,+**054728./,)+)&*''%('0*%%()304.1+52./),,+'''*/*1+.&''(&*+*))*7.-(&())+,+&.19299:,',(%*86.(5/0+$'%'$22-*,*,3)750,')+((%)*1,.'4060363*&12..,*(,)()/8242886732(*+-1'&'6:4/+'''%$/)0-0(./8/&((-*,-)*12:/25)))%*-**++-.%)%(&%%(*66++%&)&&&#)-+*$$$()-$%%%.-%*$$'2+54,./.'*)+()-2:2.0(%'+&,,('%()/60.2872&&$&.*9%&&()+*&*%''0(230/60.)(/-/137+.)+.8<5//111.-.*,/66673692))257/+)3.+068977-8,))%(*%(1/2.-'***.-*,,-..,6-+*+*%%&+)1.//+-930/-2'($''%%#%'(32%0-)//&*%()**&5/1/2210-1.6861,)+)-*1)(%,+0921525442.,+-*+/*&((*+;570.-/&2)314<727/.*3/:7:<92201)(*,,8()*/)91',-())+,/04-*7/)&%%$$+'()2/.73+1829491')+&''.12:::.*//,++%%$&&'''*(&(*.5,'3/0(%*31224201---0.00//5.6,.1)0,+/4(++/315,*33*$$$%(*2)1+03/,2036-/53&$&',)++()*-1-$%),,)+)--/,*214.4((&))',*&)&*,98./736:+,*&&&('(+*%#%#&*+01./37.31..++)$##%(''('*($()))*/0/(*,+201,1960.04,,0)*$'$%()4/2+163/),)&&*)-++*,%&$$$%#)*&&-)+,2236241104)*.2).)+'-)$&'%&*3,.)++,-+,'+--2025430+),*&')**.0-+.$($-*)+-.)$%)%)(*)2)0*,'()((**-4*.6/4-6,,58373:6669620,%((-%'-*)(.-*65%'02/.2/*)*'.--+3..//.70005,2.'))'*%&($+,77+092--1,(-20,3+%*&(+*&%&++'%'(*4072:22.,&&#+)+'((*,3.*))%$%&'4')&&%(%,.1;++27))'+$))2)*)+-/.$((')&(,&'*1*'+(&)'$$&'+*+%4/5+4*,*('*%&(++(''*.++,**+((-),2.1*&%)$#$&'''((2))-/61*/&))(%$%%#$$$%%
@a677f448-1a96-4320-b7d4-cbd7685ffab5 ch=294 read=74352 start_time=2019-12-13T03:26:57Z barcode=BC01 runid=2c9cf7bc05858273f10e7d7ec552fc0bd742dc3e
CTCCTACGGGGAGGCAGCGGTGGGGAATATTGCACAATGGCGCAAACCTGATGCAATACATACCGCGTGTATGAAAGAAACCTTCGGGTTTGTAAAGGGAAATTACTTTCCGGCGGGGAGGAAGGGGTAAAGTTAATACCTTTGCTCGGTGGCGTTACCCACTGAAAACACCGGCTAACTCCATTGCCAGCAGCCGCGGTAATACGGAGGGTGCAAGCGTTAATCAGATTACTGGGCGTAAAGCGCACGCAGGCGGTTTGTTAGAGTCAGATGTAGCGAAATCCCGGGCTCAACCTGGGAACTGCATCTGATACTGGCAAACGAGTCTCTCGTAGGGGTAGAATTCAGGTGGCGGTGAAATGCGTAGAGATCTGGAGGAATACCGGTGGCGAAGGCGGCCCCCCTGGACGAACTGACGCTCAGGTGCGAAAGCGTAGAGGGAGCAAACAGGATTAAATACCCTGGTAGTCCACGCCGTAGCGATGTCGACTTGGAGGTTGTGCCCTTGAGGCGTGGCTTCCGGAGCTAACTAAGTCGACCGCCTGGGGAGTACGGCGCAAGGTTAAAACTCAAATGAATTGACGGGGGCCCGCACAAGCGGTGGAGCATGTGGTTTAATTCGATGCAACGCGAAGAACCTTACCTGGCAACATCCACGGAAGGTTTTTCAGAGATGAGAATGTGCCTTCGGGAACCGTAGACAGGTGCTGCATGGCTGTCGTCAGCTCGTGTTGTGAAATGTTGGGTTAAGTCCGCAGCGAGCGCAACCCTTATCCTTTGTTGCCAGCGGTCCGGCCGGGAACTCAAGACTGCGAAGTGATAAACTGGAGGAAGGTGGGGATGACGTCAGTCATGTAGCCCGCTACAGCCAGGGCTACCACGATGCTACAATGGCGCATACAAAGAAGCGACCTCGCGAGAGCAAGCGGACCTCATAAAGGGTGCGTCGTAGTCGGATTGGAGTCTGCAGCTCGACTCCATGAAGTCGGAATCGCTAGTAATCGTGGATCAGAATGCCACGGTGAATACGTTCCCGGGCCTTGTACACCGCCCGTCACACCATGGGAGTGGGTTGCAAAAGAAGTAGGTAACCCAGCAGCCTTCGGGAGGCGCTTACCACTTTGTGATTCATGACTGGGGTGAAGTCGTAACAAGGTAACCGG
+
%&/*)*5-*1)%*/*+,,&21-46)+-,0621/022:970,(+01&669600+)*%%%(),/8;23456877847(&,+&*,/02*63.9+.034+))&')))*+*33(,(&++08;1(-1-4+01,*084,.7/:0261072.146*//330,1--98/&'&'(2,-**-+'%/004011+&-)*50-.-*,-2.**'**4/1354//)*)./98587/9.9-0,(,././5;:9979863*+.4*0*/*,/7)5474*2.,&%&&&'-10-*)(*),41*5,'.65456,0--,.6603/3./013.--.,6/5+)0/'3)%))()(')',&+45,00-2.-))',,,+$%+83/()+'+,--./-..56581-.2.412721,(-*)&()++02470503,,3687-+30000-,//1436788/0-++*/1*,)-/-'(,593:1/4*10/96.+64,,0123156+)*)26150$-'()22:76//,/.++.+3',+2;','('',/13050035-3/+,-,1++)-,-.3506:21+(((5,&(**+-5,,,0/1.654:81---19965151811325:9/.6((++/2-03,049.,--'2)//56<;7:8:00/1189662+).+*%&))*,,1.*+$$&.*..2)),270+(&+0:97.++*+,74422934667;:;:/:8667741%(,0'-(+/;542222:642123740/1257981:/.-/33./4:6:77171+-84+4-&-'(*+,1/137+,2-11(/6/+,6/0:504/72342535.:56857233**1./-&&%%%%)+.20088501.//123*484+,--0/2/++*,171224395')('((%*/-087,+*+'+.--000.,+4,,57.--,.2659.'&+()/13/586//-,,,.1;367<87:882369()*+,-4775698938+-(,*,***++((-**-/365305845.0+*)1)3/859101$)(,++,8::;;76-)*8878-*,+5556;:782210/2),)+.+0'(*-/22828+*+,/0,.625367+*++1306-.-87+%))',)-/-./--))$+$&&*)20*7/'*5.1031/46+0.35/-../26666565525/+,2-,-33689:772:34997/7
@c9532c9d-8863-48c5-9992-a9e20c5e03b3 ch=324 read=56040 start_time=2019-12-13T03:26:56Z barcode=BC01 runid=2c9cf7bc05858273f10e7d7ec552fc0bd742dc3e
CCGGTTACCTTGTTACGACTTCACCCCAGTCATGAATCACAAAGTGGTAAAGCGCCCTCCCGAAAGGTTAAGCTACCTGCGCTTCTTTTGCAACCCACTCATGTGACGGGCGGTGTGTACAAGGCCAGGGCAATTCACCGTGGCATTCTGATCCACGATTACTAGCGATTCCGGCTTCATGGAGTCAGTTGCGAATCAATCGGACTACGACGCGCGCACCTTGAGGTCCGCTTGCTCTCGCGAGGTCGCTTCTCTTTGTATGCGCCATTGTAGCACGTGTGTAGCCCTGGTCGTAGGGCCATGATGACTGACGTCATCCCCACCTTCCTCCAGTTTATCACTGGCGGTCTCCTTTGAGTTCCCGGCCGGACCGCTGGCAACAAAGGATAAAGGGTTGCGCTTGTTGCGGGACTTAACCCAACATTTCACAACACAGGCTGACGACAGCCATGCAGCACCTGTCTCACGGTTCCCGGCATTCTCATCTCTGAAAACTTCCGTGGATGTCAAGACCAGGTATTAGGTTCTTCGCGTTGCATCGAATTAAACCCACATGCTCCACCGCTTATTGCGGGCCCCGTCAATTCATTTTGAGTTTTAGCCTTGCGGCCATACTCCCCAGGCGGTCGACTTAACGCGTTAGCTCCGGAAGCCACGCCTCAAAGGGCACAACCTCAAGTCGACATCGTTTACGGCGTGGACTACCAGGGTATCTAATCCTGTTTGCTCCCCACGCTTTCGCGCACCTGAGCGTCAGTCTTCGTCCAGGGGCCGCCTTCGCCACCGGTATTCACTCCAGATCTCACGCATTTCACCGCTGCACCTGGAATTCTACCCCCCTCTGCAGGACTCCAAACTGCCAGTATCAGTGCAGTTCCCAGGTTGAGCCAGGGGACATCTGACTTAACAAACCGCCACCGTGCGCTTTACGCCCAGTAATTCCGATTAACGCTTGCACCCTCCGTATTACCGCGGCTGCTGGCACGGAGTTAGTGCTTCTTCTGCAGGTAACGTCAATGAGCAAAGGTATTAACTTTACTCCCCTTCCTCCCCGCTGAAAGTACTTTACAACCCGAGGCCTTCTTCTCCATCGTCGACCGTCGACATGTTCGTGGCGGCA
+
60)/48-093;21:&11469;84026/+.38687/9,++,38433/;/094*,*--2.1.,*,1(1/9;98+///45+#&%(0/32:;,.3122;80120*,,-.053:9334*,.))&)*'++)+',,)('%'(,+27374933397/,,//5(21072,,*,',-.0;886322:4555+(*,009/;..()&(.)4-2,936...-/4-,*+)//3/4-('33,1+*)*,)*-0.2,*,'('(+0,+,&),1682356787:;2430/143.1001430111<1-36:9331(53;:::0100,////:76997135((,+14/0,.').7;4001.00210)),65767<:7679.7;11:332:32522376/..04:+30502+'*0,2.-.'&'$&)++-5;:2-0/0(1+),,124:/,)-0,2..%'('),*387611272989745121+,/061./09:53/)&&+-8;85657766244;;6/1828687:;832112.07;-/1-()(&(.,;97<-)%('&%'+,3&%**+-4&/5'(+-+,--65//,&'&%%,.-0/./0990+/4'2+;383<;110+562'(%)'+*''-'05()(+*577/(1481::8665394:333++*)',///.1+4&08467787938,.99,,,,:7:55//-/268848842<-)(*/*-67;88765912/),+411070254269++..19;.'+().390061324;4210/16646769;:781((19:3483584:8641+,'/,012<1,-..**+1120-)/,107;4,*41/03&102:68/000601233623,)+&%%&,/2529'/''&(*23%11339)')),/88;35+,.6150'-3*%,0+*%%&(,*-0++)/-40+''&&**',*)+*--)*+''.,0-(,-.046//*)..;/<0/,/-+-+.7-.57-/102/3;7.5---88-7''#&')%&+)))+'',.16:4/++'*/216-))),,**,-238),*/-1200-')-')+913--44,*057,.05,03,(**)14-(005/94+))*/53824-*%$$$$$#$$$#$##$##$$##%$#####%$$$%%
@16b2b682-6358-40d9-b82c-e948f822fb2f ch=364 read=88316 start_time=2019-12-13T03:27:05Z barcode=BC01 runid=2c9cf7bc05858273f10e7d7ec552fc0bd742dc3e
CTCCTCGGGAGGCAGCAGTGGGAATGTGCACAATGGGCGCAAGTCACAGTGCAGCCATGCCGCGTGATATTATGAAGAAGGCCTTCCGGGTTAATAAAATTACTTTCAGCGGGAGGAAGAGGAGTAAAGTTATACCTTTGCTCATTGACGTTACCCGCAAGCTTTCAGCTAGCTCCGTGCAGCAGCCGCGGTAATACGGAGGTGCAAGCGTTAATCGGAATTACTGGGCGTAAAAGCGCGCAGGCAGTTTGTTGTTAAGTCAGATGTAAAATCCCGAATGTACAGGAACTGCATCTGATACTGGCAAGCTTGAGTCTCTCGTAGGGGTAGAATTCCAGGTGTAGCGGTGAAATGCGTAGAGATCTGGAGGAATACCGGTGGCGAAGGCGGCCCCTGGACGAAGACTGACCCAGCTCCAGGTGCGAAAGCGTGGGAGCAAACAGGATTAGATACCTGGTAGTCCCACGCCGTAAACGATGTCGACTTGATTTGTGCCCTTGGGGCCGGAGCTAACGCGTTAAGTCGACCGCCTGGGAAATTACGGCCGCAAGGTTAAACTCAAATGGATTGACGGGGGGCCCGCACAAGCGGTGGAGCATGGTTTAATTCGATGCAACGCGAAAAGAACCTTACCTGGTCTTGACATCCACAGAACTTTCCAGAGATGGATTGGTGCCTTCGGGAACTGTGAGACAGGTGCTGCATGGCTGTCGTCAGCTCGTGTTGTGAAATGTTGGGTTAAGTCCGCAACGGGCATAGCCCTTATCCTTTGTTGCCAGCTTGGTCCGGCCGGGAACTCAAAGGAGACTGCCAGTGATAAACTGGAGGAAGGTGGGGATGACGTCAAGTCATCATGGCCCATACGACCAGGGCTACACGTGCTGATGGCGCATACAAAGAGAAGCGACCTCGCGAGCAAGCGGGCCTCATAAAGTGCGTCGTAGTCGGATTGATCTGCAACTCGACTCCATGAAGTCGGAATCACTAGTAATCGTGGATCAAGAATGCCACAGTGAATACGTTCGGAAGGCCTTGTACGCACCGCCCGTCACACCATGGGAGTGGGTTGCAAAGAAGTAGAGTAGCTTAACCTTCCGGGAGGCGCTACCACTTTGTGATTCATGACTGGGGTGAAGTCGTAACAAGGTAACCGG
+
(,01,+&12(-7..22117091/3.&0**+-.6665))(*24,1-((((,))*'6.::666)(&&&')+-2/0151&'**.08790(/:/3,.**05.,++)').,(&/-/8/(*2,-)(*+')+,6-,('(++2028/.451&(+-'131:22:2-.**'')0-*,),+1%..62)(%'$'''(..,,&)*,,*)+,3/,.,/179684475736)./+1+./:72+(&(100(&**-*-+./,+,18/++5'(),&,-025463,(-4*)273($$%$%&'$')(),65772700253715*)*,%*...,,--,,),/1/0*0,,,+/,0,//+.21/--..272/0:8112981..,,.10:1-31)7/368/80.0-)).)/(+1098/,6957+))'+,))'+()(*011')1*+,30.62//23.40),/3:43-38.-7./1546;*+7112716*(,.297883(.,-//88853/3.%.5()0()*&%%%*,')'),)*1+,843311422-442.6;37::782()'()+-0334255749214:1-471:9.*(-02155*-7;8*02)'++//0/0-1,.,,-)(,.)8;9384:,+(*$))*.*++-4-'()**+*+*.93200122/,--)(%&&'0,4-,6+/)('(&%+/+(6(3../6;718(691877872+222'.,/252/*&*())''++.10-..//4875:1215;55232)231:5-*,.((*507+'0-&%(),7))**11/5:0/0;1165+(%&0-20(1-.0.7322/1829+0,)+0...6-..-,-.6;<5652050,3.05276.2899:9996.1346982438/72%)&'(,38*,,++)'&%'(0.-)&',,3..2346829.))&)''-/24955+,)*,*.;8954..1232650(((+./0/+5'045'0%1***-/0,74,55422355867.7--,7'4+513).012032113:8:8835()/80/03+2%1../74343506&+&%&&'&%%#(%(&**06,::,*.,(''*,-0-0-*((&0*2,#$)3/'+-(+(&'&(&&'''+*-)+''''1-*,+(((('*3///5/,-.0797.-.,10++)&'+0...824262((+2.1255,5
@8983b869-b612-406a-80e2-c7e917cb7a8c ch=214 read=35893 start_time=2019-12-13T03:27:14Z barcode=BC01 runid=2c9cf7bc05858273f10e7d7ec552fc0bd742dc3e
CTCTACGGGGAGGCAGCGGTAGAATTTTCGGCAATAGGAAACCCTGACGAGCAACGCCGCGTGAAGGAAAAGAAAGTTTTTCGGTTGTAGAAGCTTCTGTTGCTATAAAGGAAGAACGGCGGCTACGGAAATGGTAGCCAGTGACGGTACTTTATTAGAAGCCACGGCTAACTACGTGCCAGCAGCCGCGGTAATACGTAGAGTGGCAAAGCGTTATCCGGAATTATTGGGCGTAAAGAGGGCAGGCGGCAGCAGGGTCTGTGAAGCCTGGAAAGCAGCTTCCGATAGCTTCGCAAAACCAGGCAGCTAAGAGTGCAGGGAGAGGATCATTGAATTCCATGTGCTTGGTGAAATGCGTAGATATATATGGAGAATTTACCAGTGGCGAAGGCGACGATCACAGCTACAGCTGACGCTCAGTCAACGAAAGAAGCGTGGGGCAAATGGGATTAAGATTTTTTCTACCTAGTAGTCCCGCCGTAAACGATGAGTACTAAATTTGGATGTCAAAAGTTCCAGTGCTGCAGTTAACGCAATAAGTACTCCGCCTGAGTAGTACGTTCGCAAGAATGGAAACTCAAAGATTGTGGGGGCCCGCACAGAAGCGGTGGAGCATGGTTTAATTCGCGAAACAACGCGAAGAACCTGGAGTCTTGACTATACTCATAAAAGGCTCCAGGATGGAGAGATAGCTATATGAGATACAGGTGGTGCATATGGTTGTCGTCCGGCTCGTGTCGTGAGATGTTAGGTTAAACAGTGCAGCGACATACTTATCGTTAGTTACCATCATTAGGGACTCTGGCAGGACTGCCAGTGACAAGCTGGAGGAAGGCAGGATGACGTCAAATCATCATACCCCTTATGACCTGGGCTACCACACGTGCTACAATGGATGGTGCAGAGGAAGCGAAGCCGCGAGGTGAAAGCGAAACCCATAAAACCATTCTCAGTTCGGATTGTAGTCTGCAACTCGACTACATGAAGTTGGAATCGCTAGTAATCGCGAATCAGCATATCGCAGTGAATACGTTCTCGGGCACTATACACACACGCCCATCCACACCACGAGTTGATAACACCCGAAGCCGGTGGCCCCTGGCACCGCAAAGGAAGGGCTGTCTAAGGTGGGATTGATGATTGGGAACGAAGTCGTAACACAAGGTAACCGG
+
)22++,+*2)'1/-//2*2-+*)+*8:608:324/((').++4)),*,()**//.+00(**.//5,0-3,+&+-*),486,1',-+%&&%+)'+450-(-+%$')*04-+,+-),2-),)+))'%%))(0-,/7/..53++,.28282//-/75/9/(**'+4-.0/..49488956-*)((+(+/*++((+,+(',&(&'&$)(-,1<0-0/800+;,--0.2.,52241..)71,(//622279829,),,*097,.&$(()-(+0..$+)')+0,/*-*%$&-(.-,0-',,.3+-0.*3+-,--1+)&&'$$%-1(&('-3-08-43-)/-218-.%(%$$$.(5-',.(,2,-/07,,+'(')..+(&'&&$',3.01250'('(0-//.,(**()++,,**))+)*+/-013/000&($%())%*)(..+47.-23:;5%..'*+)''$'')('(%''*+*+')&++2-(',/022;40/./-+)*&').--.2+2+88.//16:/-.49&'&(&&$(*+24533-,)4)((./1--/08//1/-*-..3,+++:<21011*-198(,4,+.2%''%%.''&+)14*1/*%*%&'%))'(/0/05-00*.104:90'-*'$%)'-*+,00..*,1')150-1/)&+*/,*)('(*.234-1188--52.5+,*+,080)(('(1(7663/(*/0332(,*111)-.%''*&((*.1-.1223&(*/00/3122-5/+-012.9(+2570.+%(*,(,$*'%$%$%%%(*..0/40.-02039401))*(+-&(*.4/(.-,.2/10532'0/12599+02,0)(+*.,21(71442366467961../-(+%.1-'-+,//148374,1100'$&&(*)-//./6106;46777867*)),(-),-*5,,515/+,+))),)%&%*.).6-*,-:<95928:025)(+9935113/2279652,/(++70212.0//073.4.3-44:9421,014643()$&,+,&()(*(*&'*%+-789/..+.6-+,*-+)*-..,*.--+(&'$*,'&)),'((,)''%)'&,...0,+&,*(&)++09131.5,8.('-1++,6,048)+(+),)*++452.16),0.8527,,---292646+03-(**-12/.,-&$25,512:9:64
@4f0b5a0f-e58d-4138-8ab8-fe14a35d7bd3 ch=212 read=50982 start_time=2019-12-13T03:27:13Z barcode=BC01 runid=2c9cf7bc05858273f10e7d7ec552fc0bd742dc3e
CTCGGGAGGCAGCAGTGGGAATATTGCGCAATAGAGAGGATTTGACGCAGCCATGCCGCGTGAATGAAGAAGGCCTTCGGGTTTGTAAAGTTCTTTCGGTATTGAGGAAGGAGTGTATGTTAATAGCATACATTATTGACGTTAAATACAGAAGAAAACCAGCTAACTCTCCGTGCCAGCAGCCGCGGTAATACGGAGATTGCGAGCGTTAATCGGAACCATTAACTGGGCGTAAAGGGCGCAGGCGGTTATTTAAGTGAGAGTCTTGGCCCGAACCTGGGAATTGCATTTCAGACCGTGCTAGAGTACTTTGGGGAGGTGGAAATTCCACGTGTAGCGGTGAAATGCGTAGAGATGTGGAGGAGATACCGAAGGCGAAGGCAGCCGCAGGAATGTACTGGCAACTGTGCGAAAGCGTGGGAGCAAACAGGATTGAGATACCCTGGTAGTCCCGCTGTAAACGCTGTCAGTTGGGATTGGGCTTAAAGCGGTGCCGTAGCTGCTTGTGTCATCGACCGCCTGGGGAGTACGGCCGCAAAGGTTAAAACTCAAATGGTGGGCGGGGGCCCGCACAAGCGGTGGAGCATGTGGTTTAATTGTTCGCGCGAAAGAATACCACCTACTCTTGGCATCCATGGAGTCACCTGTAGAGATGCGAGGTGCCTTGGGAACTATGAGACAGGTGCTGCATGGCTGTCGTCGAAGCTCGTGTTGTGAAATGTTGGTTAGTCCCGCAGCGGAAAACAGCACTTATCGCTGTTGCGATTCGGTCGGGAACTCAAAGGGCTACCAGTGATAGACTGGAGGAAGGTGGGGATGACGTCAAGTCATCATGGCCCTTACAGTAGGGCTACACGTGCTACAATGGCGTATACAGAGAGGTGCTTGATGCCGCTGAGGTGGAGCAGATCTCAGAAAGTACGTCTGGTCAGTTGGAGTCTGCAACTCGACTCCATGAAGTCGGAATCGCTAGTAATCGCGAATCAATGTCGCGGTGAACCGTTCCGGGCCTTGTACACCGCCCGTCACACCATGGGAGTAGGTTGTACCAGAAGTAGATAAGCTTAATAACCGCAAGGGGCGTTTACCGCATTATGATTCGCTGAGCTGGGGTGAAGTCGTAACAAGGTAACCAGG
+
./2'583473/5533614+)+*(-1--..+20'''(&-0'*'%'/0/0)*-239589.0467676678)**)+/3124)14/8//+37,*/915;:36<9/4.*'-(..)-'+,.3971411/0,/002545070.9433.267<2/.*(+-*'+.'''1+,,)2))(-*-429709*..13652100-.7/)//1)+$+&'*(%)+1292:.,)0+-)')(%,+(*/751..34(---*)*&.63421801;:5544*)'$&*(&).3-4.'$$&$%&.--2-7*,,-880*)&+.*.,-0/*(+-*)('%((-*)+**43.+,+4-6+,/1,))++,5325800*-*++-.--52-/.+-'$'&+*/7403+0-*+'&,*$(5*$&$').)(%)()(,)*&$%&%((***+((*,05:.('*8974.4200('%&0+(170,-5788.9/(()*.186/0,,,+((%&2/-6:,1/47755800'#$&0-441,-1.0**)0)*+''%)&(+,.979;9665)'&((+&,2-*,-/**.-43:9.0/.(.)++-(*0(++125/,0+),+..32+.))24),./422338;9',,/*,2('*(*),.*&&&'%))'-*/+..-()&&(*00223--&&,,$'&%$&&'(',/,*%('',*-**'%''''*521*)0.2017777:98884:6777757,%'%%*+865.5.))),3,*+'(*')'&$'+2*&+((,*++.,&+'&,&&(*++1%((%-'&*'&11132/1+.-,2-6988+34.--)(-)+,-444585546-(*+/+1)*/76.3764225.-.33-2/.//5/8,()((')**-,)*,-+)*(,+)*'*+631:8+5-/376.+(&''))&%#%&,)2-')$'&*),0,)+/%&()(01'&-1/+,-/476,/0-3&0(5,2+./0455-,../))%)0403051002/74956-,.0()+7551,+,-(5052+1348+0/*('**))/,)5798.3,))'+*-341:/+.50556;98686&((&,0/304.370+-+'&()+760))&%0,),3./-00.*(/+.18<9126$0&+(()545:6)(''%)01/+,+%((0**+-.4533.'()--/'%))
@a5a9ab7b-c930-403e-b2a4-dd2748b21cf9 ch=100 read=109800 start_time=2019-12-13T03:27:22Z barcode=BC01 runid=2c9cf7bc05858273f10e7d7ec552fc0bd742dc3e
CCGGTTACCTTGTGCGGCTTCACCCCAATCATCAATCCCACCTTAGACAGCTCCTTCCTTGCGGTTAGGCCACCGGCTTCGGGTGTTATCAAGCTCGTGGGTGTGACCCGGGCGAGGTGTGTACAAAGGCCAGGGAACGTATTCACCATGCTGATTCGCGATTACTAGCGATTCCAACTTCATGTAGTCGAGGTTGCAGACTACAATCCGAACTGAATGGTTTATGGGTTTTGCTTCACCTCGCGGCTTCGCTTCCCCTCTGCACCTCCATTGTAGCACGTGTGTAGCCCAGGTCATAAAGAGGGCATGATGATTTGACGTCATCCCGCCTTCCTCCAGCTGTCACTGGCAGTCTCGCTGAGTCCCCAGCAATGATGGTAACTAACGATAGAAGGGTTGCGCTCGTTGCGGGACTTAACCCAACATCTCACGGCGAGCTGGCGACAACCATACACCACCTGTATCTCATATATGGCTATCTCTCCATCTCTGGAGCCTTTATGAGTATGTCAAGACCTGAGTAAGGTTCTTCGCGTTACTTCAGATTAAACCACATGCTCCACCCAACGTACGGGCCCCATCCGTTCCTTTGAGTTTCATTCTTGCAGACGTACTGCTCAGGCAGATACTTATTGCGTTAACTGCGGCACTGAACTTTGACATCCAACGCGGTACTCATCGTTTTACGGCGTGGACTACTAGGGTATCTAATCCTATTTGCTCCCCACGCTTTCCGGGACTGAGCGTCAGTTGCAGGCCAGATCGTCGCCTTCGCCACTGGTGTTCCTCCATATATCCGCGCATTTCACCGCTACATGGAATTCACGATCCTCTCCTGCACTCTGGCTGCCTGGTTTCTATGGCTTACTGAAGTTAAGCTTCAGGCTTTCACGGGCCTTGCCGCCTGCTCCTCTTTGCTTAATGAATTCCGGATAACGCTTGCCACCTACGTATTACCGCGGCTGCTGGCGCGTGGTTAGCCGTGGCACAATAAAGTACCGTCCGCTCGGCTACCATTTCCTGTAGCCGCCGTTCTTCCTTTATAACAGAAGTTTACAATCCGAAACCTTCTTCTTCACGCGTTGCTCGGTCCAGGGTTTCCCCATTGCCGAAAATTCCCTACTGCTGCCTCCGTAGGAG
+
87432:02.6-(/+,,'//105397*,+*-71119.89('2,))-.24-012378:2224.112/3%/406,10./,/545<52-2+,*)/.$')+*6,7++0&'(00*379+(%)0./134-5,3/+0-3%)/'*&,+,/3<606/%)'),-.353357090/-00123464/+0,-527-/03256..)*)//,.(*,+(.078740.167-.,+*5.67,),8;8/;82*..6,,.647///423;5+,/1-;6*+1130,,)-2:44.($#(('+,.152.0/;23+*3//-206'(%,3/-.7233204</-085844044()9/:/:.-.&+%%+*,<8::3;0-/02550,(*)+.350+')),1.()--2.020*-3++)(&$(((-/2:55557670;-.+:724575.2,(,./2541.(*,&+$$,/')''(&-3646**&*(,4-.2/035489:2441(((0-.14547+;8750.')1812265<---9/022289515+-2;7)$%'-+4.9:;:;9681-.%*-,6*',+1.9/8/-,,..0/07+1-)*&&',$.-1+,13.++/,%03)$%*&()53;225::-52*,&'*0*,+,2%(),-21/*+),(*/,).3+,,0865677:.;61222780,-/++/23.)+(*&+&*./0899:9148</+/&31246;88766712411.-,++/266130;6+-,160+/,,+1:0--197)/&').;966+53;6632/2.*(*,.*+,28.50/.6;7987:556;;667;0+045674.1*//0<80/69578450+.00.3-.)++-/4855.07-02&102,.../9797771:8.0044;392%186)1+,610+-05/%3822;0*))%'&%$'')*.*07312.25*-21,%&)%/'($+(.8,//2/-3*(&),+)1/,3.*&,&(&(3-0833-8///608/,*-+-/7190.07483.*'&+))26,**)/6405(&*44+0*+*03/4;/35/0-.12846:5:8/35/,,3733/40'(-))/;-)+9113+*/12:::<99370;2*,*(*1++*,.,4+0'(4743;,454-..8459/.172.8)2---///,%'-1/883535,+'
@31412339-c254-4fb0-a637-1ab2f0891b2e ch=455 read=53830 start_time=2019-12-13T03:27:33Z barcode=BC01 runid=2c9cf7bc05858273f10e7d7ec552fc0bd742dc3e
CTCCTACAGGGGGAGGCAGCAGTGGGAGAATATTGGACAATGGGCAGGCCTGATCCAACCGCGTAGTGATAGAAGGCCTTAGGGTTGTCGCTCTTTTACCCGGGATGATAATGACAGGCACCGGGAGAATAATCCGGCTAACTCCGTGCCAGCAGCCGCGGTAATACGAGCTAGCGTTATTCGGAATTACTGGGCGTAAAAGCGCACGTAGGCGGCACACAGCAAGTCAGAGGTGAAAGCCTGGGCTCAACTCCAGAGCTGCCTTTGAGACTGCATCGCTTGAATCAGGAGAGGTGGAGTGGAATTCCGAGTGTAGAGTGAATTCGTAGATATTCGGAAGAACACACCAGTGGCGAGCGGCTCACTGGACACAGTATTGACTGAGGTGCGAAAGCGTGAAGAACAAACAAGGATTAGATACCCTGGTAGTCCACGCCGTAAACGATGGTACTGGGTGTGGGGTTTCAACACCTCCGTGCCGCCGCGCCAACGCATTAAGTATTCCGCCTGGGAGTACGGTCGCAGAATTAAAACTCAAAGGAATTGACGGGGACCCGCACAAGTAGCGGGCATGGTTTAATTCGAAACAACGCGAAGAACCTACATGACATCCCTTGCATTACTCTTAATCAGGGAAGTCCTTCGGGGACAAGGTGACAGGTGGTGCATGGTTGTCGTCAGCTCGTGTCGTGAGATGTTGGGTTAAGTCCGCAACGAGCACAACCCTTGTCGTTAGTTACTACCATTAAGTTGGGGACTCTGGCGAAGGACTGCCTGGGTTAACCAGAAGGAGGGAAGGTGGGGATGACGTCAAATCATCATGCCCCTTATGTGTAGGGCTACACACGTGCTACAATGGCTGGTACAGAGATGCAATACCGCGAGGTGGAGCCAAACTTTAAAACCAGTCTCAGTTCCGGATTGTAGGCTGAAACTCGCCTACATGGAGTTACTAGTAATCGCGAAGATCAGAATGTCGCGGTGAATACGTTCCGGGTCTTGTACACACCGCCCGTCACACCATAAAGAGAGTTGGCAATACCCGAAGTCCGTGAGCTAACCGCAAGGAGGCAGCGGCCGAAGGTAGAGGGTCAGCGATTGGGGTGAAATCGTAACAAGGTAACCGG
+
).0,*%&$,374-,.71275-01.74'&*,.%0)2+8-5,,6030%'')2+,.24(,$)%$$''(%+&())()+',+170069607'3/-./01:;2./73,698844012../2,*&'*002;70/+4++(%'*(+,*5*))/,1778;7185.53%,%('4+,+5)((*-*,-$03&063+0/,3,..25635052;7)*,++&'-.938322/)(&&%'$-5/17-.-2/./051,,0..&$+--/-,,//*+)(222645:6122889787885-4--(,,0%+,*(%-,*/2%')304.4.0/0/1333/,''$&%$'$%(0-.8888-2)..4.10//0.19485560+()+(6223124683.++-.34230-.)**1/,+)&**')'33.,)+)(+-7.3.&+*%/))(--./:1/143///0-),29<:5:;:1-,-,'%&&(&24444*9:4+;,.*&-12977812378./5&'%((--,*+,-4/+')),433)**((.-''),+-/-.04/'(*/*:<<889/57+2,..4-65:44;531;1()),()'*,/1),*,09653676757+)0/+104626/171)'(*&--+-*,/9562**+(*+04./0-2+4+,.&(/),-'-*3065,4:8,764351126*3,,6::67797:;:8::68844444574786765426969/57/:/+1437)--.+)(((%)-()&&&*(.0,4--,381-.-,2,./+''(-+)26,+../)32((('-/05447349$&'.,68/.*(..*1.*/-,*,*15.166/.),.6;50./2227'1-+(-000021+014223220.),-.144145955<987202210100144493,1.+1/..1-..&(,-5;40061/8:948669656,.151*)-&9**)%))))2+45,-4-.,()++-2-++/:/,+(-,0*(+&),--'438432534696/.--.5;79:4/71((0*++621220..*1943;3.35674522+%),&''&&,((&(-1.%/4$%((&23:64..-..51.0,,.2(/*,&$$&&()-)*1+.517+)*1+,.0/1/'4%378-/--)'+10779977(4+5;:;85
@a0ad97f2-6a81-4855-9420-9ca666fd7bf5 ch=136 read=246156 start_time=2019-12-13T03:27:39Z barcode=BC01 runid=2c9cf7bc05858273f10e7d7ec552fc0bd742dc3e
CTCCTACAGAAGGTAGCGATGGGGAATACTACCTAATGAAAATACGATGCAGCCGTACTACCGCGTGTATGAAAGAGGCCTTCGGGTTGTAAAAAATTACTTTCTGGCAGAGAGGAAAGAAGGTAAAGTTAATACCTTTGCTCATTGACGTTACCCGCAGAAAAGAAGCACCGGCTAACTCCGTGCCAGCAGCCGCGGTAATACGGAGGGTGCAACGTTAATCAATTACTGGGCGTAAAAGCGCACGCAGGCAGTTTGTTAAGTCAGATGTAGCGAATCCCCAGGCTCCAGCCTGGGAACTAAATGATACTACAGCAGAAGCTTGAGTCTAAATGAAGGGTAGAATTCAAGTGCTACTTAGTGCCATCGCGTGAAGTCTGGAGGAATACCGGTGGCGAAGGCGGCCCCTGGACGAAGACTGACGCTCAGGTGCGAAAGCGTGGGGAGCAAACAGGATTAATCTCGTAGTCCGCCGTAAACGATGTCGACTTGGAGGTTGTGCCCTTGAGGCGTGGCTTCGGAGCTAACGCGTTAAGTCGACCGCCTGGGAGTACGGCCGCAGGGTTAAACTCAAATAGATTGACGGGGGGCCCGCACGAAGCGGTGGAGCATGGTTTAATTCGATGCAGAACCTTACCTGGTCTTGACATCTGGGTTTTCAGAGATGAGAAATGTACTTCAGGAACCATCGGGCAGATGCTGTGGCTGTCGTCAGCTCGTGGTGTTGTGAAATGTTGGGTTAAGTCGGCAGGCGCAGCCAGCATCCTTTGTTGCTTATTGGTCCGGCCAGAACTCAAAGGAGACTGCCAGTGATAAGCTGAGGAAGAGTGGGATGACGTCAAGTCATCACTTATTATACAACCAGGAGCTACCACGATGCAATAGCGCATACAAAGAAGAAGCATTCTCCGCGAAACCGCTTGGACCTATAAAGTGCATCCATGGTGGATTAGAGTCTACGCTCGAGCCTCCATAGAGAGTCGGAATCTGCCTAAATATCAATAGATCAAAGATACCACGATGAATACGTTCCCGGGCCTTGTACACCGCTTGTCCATGGGAGTGGGTTACCGTGGAAATATTAGCTAACCTTCGGAGGGGCGCTTACCGCCTGATTCTGCATGACTGGGGTGAAGTCGTAACAGGTAACCGGAAGATGGGGCGACGAACCAGAAGTAGGTTAACACAAAAGGAACACCGACAACTTTTCTTCAGCACCAGCTTAATACGTAGCGGG
+
(*3/*(('&'&&%&'('$&'(-0),,+%%'$--(.'&%'&%%'&)&'..**(,*&/'('&)))*.3262344,+&))1.2/20)9706+./890+&.++.3:80&*./&'&&'''**,&*,+/01.2,112-*,.10;7,.34+0/-.20:105<2.0/-100*%+*$*+//).*+1015762688;.1-,,8/8/4,-/80015/,*+)'%%'%&((2),())(.1-/16986461:6-),.1'.+//394(12:/,614+--4,10-&$#'%()*'/25*')+.-4%*'511.7,/''('(()%&*&++)*)),&%+&&&*++'&((()-)*'+)*,(')'++--2*/%-$&'$++/(('$$'&+*''(&&+),.2055,02)10&580:0-6-,,5)4+3-271(*/950-***/-++++,234(,/0244363,-.37::.)(++;)*&/)$0)+$$%%$%%#%&-'$&(((+01,./0-242/+,,.,/1-20-.14:+),,*/4/25/0,/02(,'**829.-+,1/93-.5/(+-&'&$%*(%$(*1.0-1)--(.-1+(*&*(219,+&&$&)+35((+27,16-+-+/$)('/-/2/-+.)&),*681233:4./%%&%%)).6/9./827:<9876565,.%&'%'691.+,*,.60,'+20/10)''%&).8/913&*%(,*.$&&(#((&'%*(344433/+,..:32*'/(*/*)++0-,,2:0-*,8*')*+')+/288894)0)$%'%)*%'-('.1*%''%)++0,3(,%%%&(-224949.).(//287-+&+++11.)&())&'*,1'%),*22+.47855698380..,(&*&&%$#%%%(%+*++)$(*-(-)))&%'#'+0/)/.+,/0677:.''(&)(&)%&'%(/))+,.530+'((%.)-&(##$''&')$(%+3&'&#%(%-(1+''&%'))(&$'(*&%,-$'''%%%'((%('&%((*)*&%.+*..'')())70-,-,''((&%%&,0.1/.11+51,1227/2/,2-,$%%&%&'&/,&'%'&((%'-,*('**+.*/1',&%&&*)&'%))((#%&1*-*,.+-/*00/5-034524,''$'(,/3..,-.11366329443.2--,*%')('+1-.7695//,*./+**)(2332./.5-&&%()+),,01**-35;.('(+(*')%)*+01-,6900443--/-20*,)'&-.--/0(+%#%#$
@711a8f66-a249-400c-b0b8-37856e8ee551 ch=478 read=47619 start_time=2019-12-13T03:27:39Z barcode=BC01 runid=2c9cf7bc05858273f10e7d7ec552fc0bd742dc3e
CTCCTACGGGGAGGCAGCAGTGGGAATATTGCACAATGGGCGCAAACTGGTGGACGTGGCAGCCATACCCGCGTGTATGAAGGCCTTCGGGTTGTAAAGTACTTTCAGCGGGGAGGAAGGGAGTAAAGTTAATACTTTGCTCATTGACGTTACCCGCAGAAGAATACCGGCTAACTCCCGTGCCAGCAGCCGCGGTAATACGGAGGGTACAAGCGTTAATCGGAATTACTGGAGGGCGTAAAGCGCACGCAGGCGGTTTAAGTCAGATGTAGAAATCCCCGGGCTCCAACCTGGGAACTGCATCTGATACTGGCGAAGCGAGTCTCGTAGAGGGTAAATTCCAGGTGTAGCGGTGAAATGCGTAGAGATCTGGAGGAATACCGGTGGCGAAGGCGGCCCCCCCTGGACGAACTGACGCTCAGGTGCAGCGTGGGGAGCAAGCAGGATTAGATACCTGGTAGTCCCGCCGTAACGATGTCGACTTGGAGGTTATTGCCCTTGAGGCGTGGCTTCCGGAGCCTAACGCGTTAAAGTGGTAAACACAGAATTACGGCCGCAAGGTTGACTCAAATGAGTGGCAGGGGCCCGCACAAGCGGTGGAGCATGGTTTAATTCGATGCAACGCGAAGAACCTTACCTGGTCTTGACATCCACGGAAGTTTTCAGAGATGAGAATGTGCCTTCGGGAACCGTGGGACAGGTGCTGCATGGCTGTGTCAGCTCGTGTTGTGAAATGTTGGGTTAAGTCCGCAACGAGCGCAACCCTTATCCTTTGTTGCCAGCGGTCGGCCGGGAACTCAAAGGAGACTGCCGGTGATAAACTGGAGGAAGGTGGGGATGACGTCGAAGTCATCATGGCCCGCGACCAGGGCTACACACGTACTACAATGGCGCATACAAAGAGAAGTGACCTCGCGAAACCAGCGGACCTCACCAAAGGGTGCGTCGTAGTCCCGGATTGAGTCTGCAACTCGACTCCATGAAGTCGGAATCATGAAAGTAATCGTGGATCAAATGCCACGGTGAATACGTTCCCGGGCCTCGTACACACCGCCGTCACACCATGAGTTGGCAATACCCGAGTCCGTGAGCTAACCGCAAAAGAGGCAGCGGCCGAAGGTAAGGGTCAGCGGTGGGGTGAAGTCGTAACAAGGTAACCGG
+
,,--228-23,(-/,-1102638-,--/80-,//*:-,:62,000$%#$$$)'$$&%%'(+%1744(58()//0016++*-)/,8659)988;2.080+1*,/;1,*/.-18+*./-**0)&)).2:.02/1-))%)(*-..%+*,64133009/)1**01&+,(*+2'500-2+-*,-,-217.//.+47*+*,--*)(-(*))*-$"$)/,-3475734.3031405673%&,(''%%**)),.).-0*.34/438,**399-/45310)+72,-7:*+-))*6)3*31-+5-10/+*,,,:3124350:0/%(+&*+-.11')276+(,/),2)9+02()7930)))*020,+3-*+)&(''+,.144;1.6/-8/01718/9/.,/6/6236:11691/,0568/,.+-,*--.*/-/787-(-,-4:82,,-033,/,79005-/3478;*-:651/91,)02(%$#$)*2/153),(+0/03,2-'/+,17*+-*),-+%5(2*))(''.'*2('.6222090540'4)/)+/,+%('&'%&%&)*-2/7874.21/*)+*-18:3,&$))1,&,7;0/7/-.-44535490.))(*.2+)+9+17336()+./5-312.07./844+0+-399;:757213656-)**)$&(07<40+*,0012,*-*++./3:5;62;9/85453+*/+0107489;8775.4/+)-(*++/00399719-+,397/.,;1;546661.2+)+0-7/,5321/+18309133)(1-*//-380,/*0*&&(,*%*/*30392:-++')*68748&3221..*&*+.,.0&+&*..-8;56876722+$'()+++.-.0,+56,'0,-0*(.0.,(())+*+**%01043:4/820246.779(''&()'-,/3923520+)-)'%#$&,(//10&')()''*'(+/./5+-12.80+-,)/2%%.031-5+(.5534456;25-5--,4(,---6&')(,+'&-04;8:9-211.57114-'*,63..:66977.2''-3/6977+,))),029178,-85413;3-,,,(423*6+*&06/((+-087/+))(*1,997783-'+&-./151516-*3*,*),',31013775.9087-)()(%,636774+,(.(/59:84
@6db0b149-6154-4168-af89-b177a6ed0b21 ch=392 read=52628 start_time=2019-12-13T03:27:45Z barcode=BC01 runid=2c9cf7bc05858273f10e7d7ec552fc0bd742dc3e
CTCCTACGGGAGGCAGCAGTGAAATTTTGGACAATGGGCGAAAGCCTGATCCAGCAATGCCGCGTGCAGGATGAAGGCCTTCGGGTTATAAGCTGCTTTTGTACGGAACGAAAAGCTCCTTCTAATACAGGGGCCCATGACGGTACCGTAAGAATAAGCACCGGCCTGACTTCGCATTGCCAACAGCCGCGGTAATACGTAGAGGTGCGAGCGTTAATCAGTACTGGGCGTAAAGCGTGCGCAGGCGGTTATGTAAGACAGATGTGAAATCCCGGGCTCAACCTGGGAACTGCATTTATGACTGCATGGCTAGAGTACGGTAGAGGGGATGGAATTCCGCGTGTAGCAGTGAAAATGCGTAGATATGCGGAGGAACACCGATGGCGAAGGCAATCCTGGACCTGTACTGACGCTCATGCACGAAAGCGTGGGGAGCAAACGGGATTAGATGATCCACGCCTAAAGCGATGTCAACTGGTTATTTGGGAATTAGTTTTCTCAGTAACGAAGCTAACGCGTGAAGTTGACCGCCTGGAATACGGCCGCAAAGGTTGAGACTCAAAGGAATTGACGGGGACCCGCACAGCGGTGGATGATGTGGTTTAATTCGATGCAACGCGAAAAACCTTACCCACCTTTGACATGGCAGGAAGTTTCAGGAAGTAGTTCGTGCTCGAAGAGAACCTGCACACAGGTGCTGCATGGTTGTCGTCAGCTCGTGTCGTGAATCGATGAGTTAAGTCCCGCAACAGGCGCAACCCTTGTCATTAGTTGCTACATTCAGTTGAGCACTCTAATGAGACTGCCGGTGACTTCGCCGGAGGAAGGTGGGATGACGTCAAGTCCTCATGGCCCTTATAGGTGAGACTACACACGTCATACAATGGCTGGTACAGGGTTGCCAACCCGCAGTAATCCCCATAAAACCAGTCGTAGTCCGGATCACCAGTCTGCAGCTCGACTGCGTGAAGTCAGATCGCTAGTAATCGCGGATCAGCATGCCGCGGTGAATGCGTTCCGGGTCTTGTACACCGCCCGTCACACCATGGGAGCAGGTCTCGCCAGAAGTAGGTAGCCTAACCACCAGGGAGGGCATACCGGCAGAAGGGTTCGTGACTGAGGGTGAAGTCGTAACAAGGTAACCGG
+
-281/*3'3/(..,*21(+0(&(*)/990889387:8763286,.86442/+*),/83,37-.4564/67634-2*0-85:4.8221,--+'*-.229:7.3+0*71;9.-1-(&&'0/+1--.346804.2-,7-(++,01:867:442'((''-5/0/2--)+&&$&&**&$'%4))7;8,52/21-,..+430.2446/./2-640232376.3-.*'('+/;820//565+,,./,-30,00'001//(*)-.04(*353,&)1*+441(35/071717016100/2..,,3)$'--44...))4-,&(+(,&1,30.'&/543+341304149--2221033)++&+.03-05722/1443-),0-))+,,.1200/.11()0)..3;466*.98::7672/////4567/0..,2,,+*'(*0573()*+3941+:94190,1.*%,+/,.27;,.90&3123*5802011-09'*30,/,+)-/*.-9;.388)2346.,+3*+*,*+++,/,/*+/:012;139,/+*)'((,+/),./7-.2.50)--01.69-,.-1/3/47,+6+*35,10/+/,//459<;;84,+)-,.652929.----/+.&%)*,39;//11/,.85,18/7:,-0.//61-47.5,-80.)))()*+'+*6,.12353,+*'))-4/40-,)**-/4662/3/3/51618112784/001466245597324''#'&%..516,328+,/0'6/0796:5&7:11422:569//-4/00/43308++5...7/-.--1-+**+,-889:/)*-*)&$(',-401-2/./-*,&,1/2667.797..011142/+/17/-2./,00/*$1'/0-.*+)+*-/4444574.41./-.00+-0./,+/7/5/:5.2&.00:+0/1+(),8;:-8.//60-+*+.'9*995)2)')86/,.*'.04658;:;976.4--.()+/9543*22/6///98940.(*+(5-/+,,&,+*()+*.*0,.(&-,*((($'()*,3/2;445801-03+'&-0*,0(*413-76770)))')'('''*3/(*,0*#'%&&..')--+%(&'((,-24)%+.,9;86771471&++)-,,***+&/&%%((--079893:
