# Supplementary material for: De novo species identification using 16S rRNA gene nanopore sequencing
Source: PeerJ. 2020 Oct 21;8:e10029. doi: 10.7717/peerj.10029 (PMC7585375; doi:10.7717/peerj.10029)
Supplement: Supplemental Information 2 — Contains raw reads. [file peerj-08-10029-s002.zip › pass_fastq_runid_2c9cf7bc05858273f10e7d7ec552fc0bd742dc3e_179.fastq]

@f6401331-62d5-48d1-86d0-8ff8084804fc ch=162 read=90564 start_time=2019-12-13T03:27:49Z barcode=BC01 runid=2c9cf7bc05858273f10e7d7ec552fc0bd742dc3e
CCTACGAGAGGCAGCAGTGGGGAATATTGCACAATGGGCGCAAGCCACAGTGCAACCATGCCGCGTGTATGAAGAAGGCCTTCAGGTTGTAAAATTACTTTCAGCCAGGGGAAGGGAGTAAAAGTTAATACCTTTGCTCATTGACGTTACCCGCAGAGAAGAAACACCGGCTAACTCCGTGCCAGCAGCCGCGGCTGATAATACGAGAGGTGCAAGCGTTAATCCGGAATTGCTGGGCGTAAAAGCGCATGAGCGGACTGTTATTTGGTGAGATGTGAAATCCCCGGAGCTCAACCTGGGAACTGCATCTGATACTGGCAAGCTTGAGTCTCTCGTAGGGGTAGAATTCCAGGTGTAGCGGTGAAATGCGTAATGAGATCTGGAGGAATACCGGTGGCAGAGGGCAGCCCCTGGACAGACTGACGCTCAGGTGCGAAAGCGTGGGGAGCAAACAGGATTAGATACCCTGGTAGTCCACGCCGTAAAGAAACGATGTCGACTTGGAGGTTGTGCCCGCTTGAAGGGCGTGGCACCGGAGCTAACGTTAAGTCGACTACGCCTGGGAATTCTGGCCGCAAAGGATTAAAACTCGAAATGAATTGACGGGGAGATGGCCCGCACGAAGAAGCGGTGGGCATGTGGTTTAATTTCATTGCGGCAGAACCTTACCTGGTCTTGACATCCACAGAACTTTCCAGAGATGGATTGGTGCCTTCGGGAACTGTGAGACCAGGTGCTGCATGGCTGTCACGTCAGCTCGTGTTGTGAAATGTTGGGTTAAGTCCCGCAACGAGCGCAACCCGCCATCCTTTGTTGCGTGTGGTCCGGCCAGGAACTCAAAGGAGACTGCCGGTGATAAACTGGAGGAAGGTGGGGATGACGTCAGGGTATCATGGCCCACTTGACCAGGGCTACACATTACAATGGCGCATACAAAGAGAAGCGACCTCGCACGAGAGCAGCGGACCTCATAAAGTGCGTCGTAGTCCGGATTGAGTCACAGCTCGACTCCATGAAGTCAGGAATCGCTAGTAATCGTGGATCAGAATGCCACGGTAGATACGTTCCCGGGCCTTGTACACACCGCCCTCACACCATGAAGTGGAGTTTGCAAAAGTGGTAGCTTAACTGGGAGGCGCTTACCACTTTGTGATTCATGACTACAGGAGTGAAGTCGTAACAAGGTAACCGG
+
,*-'+(&)%','*+++-44;:(..-/4/.-,0/9218.,+/33).)&(*.571/(2248684////21+-/0.'(&*),,*.'&045;1+77-$(*&,,:6-+*.%%160*+.(2)'((/45+*,-4-,+903;0-277414,***.+*.2'(+2+*))))-/,,/3-/,,+-1--.6.42592120/23&(%)#%&')4,,*1(%%%0(,%$*&&)*3,1.3/+,/,,1,++302/*(&&).)))')&'(&+((&#%')--&')%%&*%%%&)&*++4-)+551,)'.*99688:878-*,*,),(*+)(+.-*)$$$&)%''(+&')(+.)3-3%/535,0(,-.-/,,3730)()(*541/2/+,.(+'+*())*+569:*)2'3-560214362'(*.1+*(*-;9/)6652'(')+//43517(,/,+'')-*(,-039:**./1<98..0(/+-)2218;8008813442-,+-0/109*&*+%()*,/01-')*(0-,14-8/1-76*(,(',+-)-+001/2,$&%)(&&'(0(*).+5+223.++$$()053('('%*),))/23*/-5)*)&0*&,18.31'',,+'(+,+50/'11+&)$$(+,3/')%'')/',,++14140+,-.*+-468+&&*/+))/-++&-0())&))''(,2-'/1,2,+,3//-(&&%**-).4..0***,,9,0%5)'+7/11//,+982922523..-/.-12//)(()'0-531.2-&')+8..0116985;431241-),-22/205/-.185-/1&+%%**&*(&,/*&+'()((+54027.(),***,1300207(4.0502954'5-//0/516.',*)+-*67.18-+)*+2(.+*/4332114323/)'%$%*+.320391()'&),/1-1-))),++)*+,&)*697:74612-338))**,.))./4435'+%'(&'$&&*(+0:67802**''')**)*)+'+*221,++)1-.*+++&)&&++/3.2154.../---0',(+..1./1.436856))5:415**-66564-/-61''/+$')+3/51+133..2--*)+.,07313)%&#&'+,/-&',&)02'+(3+(*.5,'%''&()'(((0''%')1+15+0+4+*5:374:4/0/2384$('('**)*,(%'))60..3+.-4-..(,(*/,)0+
@c1ae6fd5-1874-4d68-8355-819297170dbe ch=273 read=52844 start_time=2019-12-13T03:27:47Z barcode=BC01 runid=2c9cf7bc05858273f10e7d7ec552fc0bd742dc3e
CCGGTTGCGCTGTGCGGCTTCGCCCCAATCATCAATCCCACAGCCAGACAGCTCCTTCCTTGCGGTTAGGTACCGGCTGGTGTTATCAACTCGTGGTGTGACGGGCGGTGTACAAGGCCGAAATTGTATTCACCGCGACATGCTGATTCGCGATTACTGGCGATTCAACTTCATGTAGTCGAGTTGCAGACTACAATCCGAACTGAATGGTTTTGGTTTTACTTCACCTCGCGGCTTCGCTTCCCTCTGCACCATCCGGTAGCACGTGTGTAGCCAGGTCATAAAGGGGCATGATGGTTGACGTCATCTACGCAACTTCCTCAACTTGTCACTGGCAGTCTCGCTAGAGTCTAACAGCAGTGGTAACTAACGATAAAGGTTGCGCTCGTTGCGGGACTTAACCCAACATCTCACGACACGGCTGGCGACAACCATGCACCACCTGTATCTCATATAGCTATCTCTCCATCTCTGGAGCCTTTGCCAGGTATGTCAAGACCTGGTAAGTTCTTCGCTGAATTGACCACATGCTCCACCACTTATTGCCGGGCCCGTCGAATTCCTTTGAGTTTCATTTCTTGCGGGCATTATACTCAGGCGGGTACTTATTGCGTTAACTGCAGCACTGAACTTTGACATCCAACACTTAGTACTCATCGTTTGGCGTGGACTATACCTGGGTATCTAATCCTATTTGCTCCCACGCTTTCGGGACTGAGCGTCGATTGCAGGCCAGATCGTCGCCTTCATGGTGTTCCTCCATCGCATTTCACCGCTTTACATGGAATTCCGATCCTCTCCTGCACTCTGGCTGCCTGGTTTCTGCGCTAAGCTTACTGATTAAGCTTCAGGCTTTCACCACAGACCCTTGCTGCCGCCTGCTCCATCGCACTTAATAATTCCGGACAACGCTTGCCACCTACGTACCGCGGCTGCTGGCGTAGTTAGCCGTGGCTTTCTAATAAAGTACCGTCGCTCGGCTACCATTCTCTTAGCCGCCGTTCTTCCTTTATAACAGAAGTTTTACCAATCCGAAAACCTTCTTCCTTCACGCAGCGTTGCTCGGTCAGGGTTTCCCCATTGCCGAAAATTCCCTACTGCTGCCTCCCGTAGGAG
+
1-,,.-%+%&$&'),*-000+&(.6/,/599;;7;/90))+(''%(*01((*(.0497/0//17180(.(((*2+2--11/0120/4/8////47;78----4;:10//+-*--6)4,3'&&%'&&+./;626:057::9:4:8:651*%%&'.0,/*)'',4570+'+/208:::8:99&$(5++*%&244.4(/,0'&,,+/.,+*281;<,.0-77.%'.16069560/0/)&($$'.-4;4/1//.).2/41/$%%&'+*,..262))(2,(,62300170+1)(-/../-3/432.,').400##&%&%%)-40'(+*++0/-.1*1.6//.6897;000-,)*'+$''(&$%)(-,30/300/3353542*-2+604487987:47/:5/(%&+(/,*+)+./040'*+),+))%-+/113.7766621...06/5847799948*.073688660/-+/666821.1+)*/,,-+%$$&)%&(,*(+)+(+'(,,.+')*.<8)'&%$(',,,'$)+/-.1300.,)*,+&'''%.**-+07,55)&0.*,)):,%&)(,,.07-,*0//*.1*.+*&+'-*)-,-/1.28:,0'''&(-**2+,+//0-/402/.2,//3596287./2892,30,,,1,.115524+,.441++/.145:5.))&&''''/-+.1323;20++,-82+-027/+0/.1<:.':82355601441&&/5.//*.,60/.342760/.*,-.4.::8:761**$%(/',)+611135.*-,''*((.3+1,7*4)+0151118:67712321'2345592-,,5)+*).(&&%$(),2(+**'001)*,384/5936;:5567,,**628)+*())+.717;1/+-+'&%%%&$'*+./...7,70-,,'-*+*//3-0:./9,,($'&)704+5232552732032:1..19/42.+187*0/5.193-/+2866/'(*+/0,.*.2)-3-,%*'()6036763''5)2+-60-+1'.))+0),50''.'6)974318:6/43628:*14:2+.-.(+)((&)*,*1,+,+-)/*9)33:3,.1066,285)1*3//+./779::7:05<.-548+,'
@e303e7cc-a863-43da-849d-1035d176682d ch=309 read=87533 start_time=2019-12-13T03:27:47Z barcode=BC01 runid=2c9cf7bc05858273f10e7d7ec552fc0bd742dc3e
CGGTTACCTTGTTGACTTCACCCCAATCATCAATCCCACCTTAGACCCAGCTCCTTCCTTGCGGTTAGGCCACCGGCTTCGGGTGTTATCAACTCTCGTGGTGTGACGGGCGGTGTGTACAAAGGCCCGAGAACGTATTCTGCGGTATGCTGATTCGCGATTACTAGCGATTCCCAACTTCATGTAGTCGAGTTGCAGACTACAATCCGAACTGAGAATGGTTTTATGGGTTTTGCTTCACCTCGCGGCTTCGCTTCCTCTGCACCATCCATTTGTAGCGCATTGTAGCCCAGATTAAAGGGGCATGATGATTTGACGTCATACGCGCCCTCCAGCTTGTCACTGGCAGTCTCGCTAGAGTCCCCAACTTAATGATGGTATTTAACCTAACGATAAGGGTTGCGCTCGTTGCGGACTTAGCCAACATCGACGAGCTGACGACAACCATGCACCACCTGTATCTCCTTATGGCTATCTCTCCATCTCTGGGCCTTTATGAGTATATTAAAGACCTGTTAGGTTCTTCGCGTTACTTCGAATTAAACCACATGCTCCACCGCTTGTACGGGCCCGTCAATTCCTTTGGGTTTCATTCTTGCGGAACGTACTACTCAGGCGAATTACTTATTGCGTTAACACGGCACTGAACTTTGACATCCAACACTTAAGTACTCATCGTTTACGGCGTGGACTACTAGAATTATCAAATCCCTATTGCTCCCCACGCTTTCCGGGACTGACGTCCGTTGCAGAGCCAGATCGTCGCCTTCGCCACTGGTGTTCCTCCATATATATCTACGCATTTCACCGCTACATGGAATTCCCTCTCCTGCACTCCTGGCTGCCTGGTTTCTATGGCTTACTGAAGTTAAGCTTCAGGCTTCACCACCAGACCCTTGCTGCCGCCTGCTCCTCTTTACGCTAATAATTCCGGATTAACGCTTGCCACCTACGTACTACCTGCCGCGGCTGCTGGCGTGGTTAGCCGTGGCTTTCTAATAAAGTACCGTCACTCGGCTACCCAACATAGCAGCCGCGTTCTTCATACCAACAGAAGTTTACCGTCGAAAACCTTCTTCCTTCGCGCGGCGCGCTGCTCGGTCAGGGTTTCCCCGTGAAAATTCCCTACCTGCTGCCTCCCGTAGGAG
+
4455;12633*'&((34;881992*1,26:85:-83+*41-0-,,2&%&//367988-*-./.3/2)2560-3004+)*),4,)()/+0.3+../*+/34*/+,+///42.-+())'*-5:9(,0,3++,./4223152.*+-)013477:9/7/.-53.3/-,,,,,--857/-+),/63,302312200-0-*'$'$*530120240/641.-+.204809:/+0,812:;6,/29467::93443./90,,..02*/32//0/2:<;83<1//..*%)%*($&'**2)*++-5-5/*274/793343/5;7.///31*+&*'+()**+02/0-22./2366.:/./9687214)&(')/::4+('%%2(**-.,,,+,4%$$*'')3222115)3.09+1)-1;77;(%)*'&$%'$).*004.0*'*((-45212/,2303:160001:14730,-009:**/-+2+.,532655:978:98777536/98011,--,*$*%&))(56:5./+,+70;:9890626-'(3-+*&'(*,6-/902141221,*3*,+6*,,)+)2,13&$()*83:5.-31'.213.+%*.-40/0*(/(-24322--.//137'$&*&)*.2*1.-./414+)&''213361292274./3527'0'1-,,1.'()./7736547<8-2/6/.08:1642582.()-,&)',1.,02''(/-)**478/++)*55+//+96331+)++-0$(06/4/*&&050..,,**,189682./7/378768:::946:760.--,279897856;94*/6*,5/2*,,-1+1)/.''+*03+.5+--/))$,-3176*,84;50+-/20-,4*-..40/598/,-03/+59257+(.+')(*,:882.5../.30+204/.,+,)*,5700*/$+)(()*.+/30)/'-*../37369-350+,&)*-+)((#$)1-/30/021,1+*'')')%''.+/12853:5-+1-,584/1.39:;3012002./(++')+02.,)*(+,2+003/)$)+$)&*,0+.-**'(-::,-,))*%.1//.45;8:<978:6)/)+)/***)-///00,0/1/0.20;12--)#%&'*763391+&&('(,-32151.:2-/.3.'*
@80de0e9f-f5e8-4cf3-8cbf-e1afce894f04 ch=343 read=48854 start_time=2019-12-13T03:27:57Z barcode=BC01 runid=2c9cf7bc05858273f10e7d7ec552fc0bd742dc3e
CTCCCTACGGGAGGCAGCAGTGGGAATATTGCACAATGGGCGCAAGCCTGATGCCAGCCATGCCGCGTGTATGAAGAAGGCCTTCCCGGGTTGTAAAGTACTTTCAGCGGGAGGAAGGGGAGTAAAGTTAATACCTTTGCTCGGTGGCGTTTACCCGCAGAAGAAACACCAGCTAACTCCGTGCCAGCAGCCGCGGTAATACGGAGGGTGCAAGCGTTAATCCTTACTGGGCGTAAAGCGCACGCAGGCGGTTTGTTAAGTCAGATGTGAAATCACGGGCTCAACGCAGGGCTGCTGATGCTGGCGAAGCTTAGCGGAGTCTCGTAGGGGTAGAATTCCAGGTGTAGCGGTGAAATGCGTAGAGATCTGGAGGAATACCGGTGGCGAAGGCGGCCCTGGACGAAGACTGACGCTCGGGTGTTAAGCGTGGGGAGCAAACAGGATACCTGGTTACGCCGTAAACGTGTCGACTTGGAGGTTGTGCCCAGCAGGGGCGTGGCTTCCCGGAGCTAACGCGTTAAGTCGACGCCTGGGAAATTACGGCCGCAGGTTAAAACTCAAATGAATTGACGAGGGGCCCGCACAAGCGGTGGAGCGTAATGGTTAATTCGATGCGAAAGCGCGAAAGAACCTTACCTGGTCTTGACATCCACGGAAGTTTTCAGAGATGAGAATGTGCCTTCGGGAACCGTGAGACAGGTGCTGCATGAGAAACATGGCGTCAGCTCGTGTTTGGCGAAATGTTGGGTTAAGTCCGCAGCAGGCGCAACCCCTTATCCTTTGTTGCCAGCGGTCCGGCCGGGAGTCAAAGGAGACTGCCAGTGATAAACTGGAGGAAGGTGGGGATGACGTCAGGTCATCATGGCCCTTACGACCAGGGGCTACCACACGTGCTACAATGGCGCATACAAAGAGAAGCGACCTCGCGAGAGCAAGCGGACCTCATAAAAGTGCGTCGTAGTCGGATTGGAGTCTGCAACTCAGCTCCATGAAGTCAGGAATCGCTAGTAATCGTGGATCAGAATGCCACAGTGAATACGTTCGGGCCTTGTACACACCGCCCGTCACACCATGAAGTGGGTGCAAAGAAGTGAGTAAGCTTAACCTTCGGGAGGGCGCTTTGTGATTCATGACTGGGGTGAAGTCATGCTCGGGATAACCGG
+
*,8-'$*+,60,/.,312)+--3-1,,.60+*+-8;8582-,.05%0+**'-**'&'1239445-13533*+-1-'+(-,7:646()2262<217;3*1+/-;;0-22291)+))*+,,'&$+,95042.0../2286,/42)&)0+3(*1)+1;6**(',*(+)$%%(/%.//.600281313,,.1/01011*0.131035/-,1+/-+0-*+48371/,$%(*.27;8930//+)+./(0.21198+1290+/907-383545-+'),+(+&*+4796:*+*&()(+%.--+')(..4507/%)(%')(%%$(&%)*.,/1-,-0-*(%-(3*5-,*1532--.,50/-+/.,66:95.,*-.47:/-40*5+79:060086300)-/.-7:-)1257,+*%)--.///0/0)6.-)+)2/*,.6777,'.+1/*)%++$$##$''(*))*+/7466;53.)),163++)0+---2.---24,%+**(-5+-/21:24/40(,/&((()978843533156/01126364((&%'&*+2;4639/8:2;2:;:87;3930/./.2.,-*',53.05.+.+1/0,.-)-*-'++%*(*+.144+5-110()(/%'()%*01./3))&-)5693666599/1-*+275:7/01/0-+1;;:0+&'+.-.,.)./+4-.:650'2-133:897'+)3%++&*,800((+*$*+(+**)%%'..-489821/*6)+'()%(3()1;18528361157./1*8008736252:4//6345-/9*)27316.))'++352221&*,&')+61(.**)))('*/(+--011<8::95-'**3*3,8:8007879774/(+-05;925/204&'*%'(12;*178.++(.&$%$'-214/+/(&()0226653553-&)%(*)*/46:8847--(&(-.8),1.)/))6//081-*-06874'0%(*,%)$0(.0++-.3281011,'(,,64*+*/.,-6(+*.0,0,/4+0116233;:7936))*100:+*+&,--/94*54342&,43.4-&+,.+-,0862:523554237+-*'((*)0.4)+4:.&()'(&%'../('&'1*/1073,42-03.(&&%##$%(+8:9655184-+)'(*-2.//&*'')),31-+/444,)
@a7c5c9f5-ee23-4f48-8147-14e2a5885334 ch=473 read=32297 start_time=2019-12-13T03:27:57Z barcode=BC01 runid=2c9cf7bc05858273f10e7d7ec552fc0bd742dc3e
CCGGTTACCTTGTTACAACTACCCCAATCGCTGACCCTACCTTCAGCCGCTGCCTCCTTGCAGTTAGCTCACGGACTTCGGGTATTGCCAACTCTCATGGCGAAGTTGTGTACAAGACCGGGAACGTATTCACCGCGACATTCTGATTCGCGATTACTAGTAACTCCAGCGCTTCGTAGCGAGTTTCAGCCTACAATCCGAACTGAGACTGGTTTTTAGGGTTTGGCTCCACCTCGCGGCATTGCATCTCTGTACCAGCCATTGTAGCACGTGTGGCCCTACATAAGGGCATGATGATTTGACGTCATCCCCACCTTCCTCCTGGTTAACCCAGGCAGTCTCGCTAGAGTCCTCAGCAATGGTAGTAACTAACGACAAGGGTTGCGCTCGTTGCGGGACTTAACCCAACATCTCACGACACGAGCTGACGACAACCATGCACCACCTGTCACCTTGCTTGTCCCCGAAGGGATTTCCTCGATTAAGAGTAATGCAAAGGGATGTCAGAGTGTAGGTAAGGTTCTTCGCGTTACTTCGAATTAAACCACATGCTCCGCTACTTGTGCGGGTCCCGTCAATTCCTTTGAGTTTTTAATCTTGCGACCGTACTCCCCAGGCGGAATACTTAATGCGTTAGCGGCGGCACGGAGGTGTTGAAACCCCCACACTAGTATTCATCGTTTACGGCGTGGACTACCAGGAATTATCTAATCCTGTTTGCTCCCCACGCTTTCGAGCCTCAGCGTCAGTTACAGTCCAGTCGCCTTCGCCACTGGTGTTCTTCTAATCTCTACGCATTTCACCGCTACTGGAATTCCCTCTCTCTGCACTGGGTAACCAGTTTGAGATGCAAAAGCGCCCAAGTTGAGCCGGGTATTTCACATCCCACTTAATCATCCGCCTACGCTCCTTTACGCCCAGTAAATCCGGATAACGCTCGCCACCTACGTATTACCGCGGCTGCTGGCACGTAAGTTATGCGTGGCTTCCTCGCCGGGTACCGTCATTTATCTTCCCCAAGACGAGCTTTTACGATCCAAAGCCCTCATCCTCCGCGGCGTTGCTGCATCGGTTTCCCGTGTGCCGATATTCCCCACTGCTGCCTCCGTAGGAG
+
3,(*6.+1606'-4*-,.+/(,,.'4+.-((*+-.84)),705.&*.3*/004;61((,,.%0+2.,/00/0083-().(.*+)-0.27)&(&&,-+(-'%%%%&*(%,'%&'04,04804,+*-1235<9579')(()16;3399:<612/,/6/103/30).,0''&&#(,,4-.*.---//:50)))(&(+.5565222.--+,/1649/8<860)*-,5./205(.&*//502270'1((,23++(&'/(.1,*.0+0+))&/-*,++)&('.,+**..,,1-68242/////5<412577758189.(279<;651.+(--/0*/+*,-4/)'.210'&,#&&)+/71.+%)+7-+,)'''&$))///00331**-,.,.5577/8/-,+505303/.+.(-,540-+,,/210/1()-+-,+./,*-'3+820009;5791210-0*(&$&1)-.656.('*((&%-1*)&'*-)//.6&(),0:33254*-.4/:-,-+&'&*)%&()')**)2-,5;5//-/0&-080()0012<98;/,-0//00711/,+.,,/77/45*37,(58-7396,27,))//8<5228,,,-&*,/3:26/001::.+/,,-,7-*&*.*;,/.(,/)&*,)42-5-))*-,*/,//;/,6..789,)++-+*)6/1::79735;:+-,/*++-/-2657833',+.6/434145656/5;0*..322+%(&)-:91/325634.)001712:0+./-40)(+-/2:92;767;(201.-+187877,/71,,+,,53666<62.43%&,')**),)1.1/**((%&&'&'%%&&(&(+10:237<:+**,.%**,.)(*+3-(*1+6.,+,40(2+.-0;7/,--,0-,&)++081;98;946:1&/'*,/4.64,.-22***655500194:;3:312:;:;;(575361731923822-4...20.,))--,0+'))''')**1/.04.',,&&&*,'*)12153-44),128198;+0---+&$&&*+*'()*+-1%,+($/0,)3173'),.*,+53-6.-.0//,+',/,3,/,'%&(&$&$%)--12107.,04101--3,1:.116(,%
@20c1020c-9e66-4e76-8902-8a7c94c65eac ch=450 read=37565 start_time=2019-12-13T03:27:55Z barcode=BC01 runid=2c9cf7bc05858273f10e7d7ec552fc0bd742dc3e
CTCCTACAGGAGGCAGCAGTGGGAATATTGTGCACAATGGGCGCAAGCCTGATGCAATATGCCGCGTGTATGAAGAAGGCCTTCGGGTTGTAAAGTACTTTCAGCGGGGAGGAAGGGTAAAGTTAATACCTTTGCTCATTGGCGTTACCCACCAGAAGAAGCACAACTGCTCCGTGCCAGCAGCCGCGGTAATACGGAGGTGCAAGCGTTAATCGGAATTACTGGGCGTAAAGCGCACGCAGGCGGTTTGTTAGGTCAGATGTGAAATCCCGGGCTCAACCTGAGACTGCATCTGATACTGGCAAGCTTGAGTCTCTCGTAAGGGGTAGAATTCAGGTGTAGCGGTGAAATGCGTAAGATCTGGAGGAATACCGGGAGGTGGCGAAGAGCCCTGGACGAAAGACTGACGCTCAGGTGCGAAAGCGTGGGGCAAACAGTTAGATACCTGGTAGTCCACGCCGCCAAAACGATGTCGACTTGGAGGTTGTGCCCAGCGAGGCGTGGCTTCCGGAGGCTAGCGTTAAGTCGACCGCCTGGGAAGATACGGCCGCAAGGTTAAACTCAAATGAATTGACAGGGCCCGCACAGAAGCGGTGGAGCATGTGGTTTAATTCGATTACAGCATGAAGAACCTTACCTGGTCTTGACATCCCACGGAAGTTTTCAGAGATGAAATGTGCCTTCGGGAACCGTGAGACAGGTGCTGCATGGCTGTCGTCAGCTCGTGTTGTGTTGGGTTAAGTCCGCAACGAGCGCAACCCCCCCTTATCCTTTGTTGCCAGCGGTCCGGCCGGGAACTCAAAGGAGACTGCCAGTGATAAACTGGAGGAAGGTGGGGATGACGTCGGTCATCTGGCCTGACCAGGGCTACACGTGCTACAATGGCGCATACAAGAGAAGAGCCTCGCGAGAGCAAGCGGACCTCATAAAGTGCGTCGTAGTCGGGAACTGGAGTCTGCAACTCGACTCATGAAGTCGGAATCGCTAGTAATCGTGGATCAGAATGCCACGGTGAATACGTTCCCGGGCCTTGTACACACCGCCCGTCACACCGGGAGTGGGTTGCAAAGAAGTAGGTAGCCAACGCTGCGGGAGGGCGCTTACCACTTTGTGATTCATGACTGGGGTGAAGTCATGGCACAAAGGTAACCGG
+
,//('*.'/7*-30+++%,.-)('.2*/-'++,-/8//9363.11/*-10201*'&#%(2174+00-01+/130*,+/3153,.)0212&(*60+.+(-'')$%%)/1,+.+,)+*,-181.1/1/,-6+/3-,445*5*/&5*5.*22+'-,*)0-&*)%%%(,.*,)+-0146549)4..-2((++/.171*251.2/+/157240617.+.(-+(5*./..::86058/*+-.&,(*),-./4-0.&/++'.-..89;::8199.3,+).12/5++03/-%*-.4223349111../*+'*-'('')'++(+)--172*.-3.11.(/*2/*(-.(0*+,5:3/071-,,+)(('/:98:/,5,+845822.&%+++/51/.+%'$-,)'-439+,4*'*)).//47951251+*&&&)&)**+.,&%)+,+&('..+4-..5+/2113163+-/2-&&$*/2+3001029867/40/*)--6-2*41-$'%$%.+/05.501.01(2%'&)%'&)(*+*(',-,.-1+/228:/('&'(,-/128..(-*/027;,,688;80/-314144(/1,*/.+,,/,'((**89975*./+3-+-31;:24683,(0*&-/01)(,-2*('+2/2-.0-3.0+.2//16603''*2000-.8:7*&((')-%.))+,8047432)42445:23/+1/2,//275511&()**().1530-*+,//8)-('$%)-38728&*%(+0+--&0+++-174125204-(*/-01+./*&1/-01,,,.70-*/+/-)5306559,:+,)$)(..161//.,//1:;::::.-1+),*)*-56/2332)4+')'''*'))(*+%&)*702553)))%(*+232,+//+.7657760,6.***-,&('0647,-)''(%+8:*,1:49913)'-/)+3.////03,112*',&&%%*(%'''%%)(--./.&,).,-)*))*62/+,+0000*/./4-,+./4213*),71197.0//.)(-)(.*./2-)555606/./31+/.186586223-.-+)&(('))-25-7.103-%(*)+)+('%$&%,),*+--),2-*03)-,)+)'+2,,43-&/-(-,))53-0.+&*.,04/-,()*%)$%%++%)%&)<:;::
@466bea00-a32a-4002-b92f-8f003be60269 ch=365 read=81642 start_time=2019-12-13T03:28:08Z barcode=BC01 runid=2c9cf7bc05858273f10e7d7ec552fc0bd742dc3e
CCGGTTACCTTGTTGCGACTTCACCCCAGTCATGAATCACAAAGTGGTAAGCGCCCTCCGAAGGTTAAGCTACCTACTTCTTTGCAACCCACTCCCATGGTGTGACCGGGCGGTGTGTACAAGGCCCGGAACGTATTCACCGTGGCATTCTGATCCACGATTACTAGCGATTCCGGCTTCATGGAGTCGAGTTGCAGACTCCAATCGGACTACGACGCTTTATGAGGTCGCTTGCTCTCGCGGGTCGCTTCTCTTTGTATGCGCCATTGTAGCACGTGTGTAGCCCTGTCGTAAGGGCCATGATGACTTGACGTCATCCCACCTTCCTCCAGTTTATCACTGGCAGTCTCCTTTGAGTTCCCGGCGGACCGCTGGCAACAAAGGATAAGGGTTGCGCTCGTTGCGGGACTTAACCCAACATTTCACAGCACGAGCTGACGACAGCCATGCAGCACCTGTCTCACGGTTCCCGAAGGCACATTCTCATCTCTGAAAACCCGTGGATGTCAAGACCAGGTAAGGTTCTTCGCGTTGCATCGAATTAAACCACATGCTCCACCGCTTGTGCAGGCCCCGTCAATTCATTTAAGTTTAACCTTGCGGCCGCGCTCCCCGGGCGGTCGACTTAACGCGTTAGCTCGACCACGCCTCAGGGCACAACCTCCAAGTCGACATCTCGTTTGGCGTGGACTGCCAGGGTATCTAATCGACACTCCCCACGCTTTCGCACCCTGAGCGTCGGTCTTCGTCCGGGGGCCGCCTTCCTTGCCGTGTTCTCCCGAATCTCTACGCATTTCACCCGCTACACCTGGAATTCTGCCCCTATCAGTTCAAACATCGTTATCGGTCGGTCGTCGGGTTCATCTGATAGAACCATCAGTGTTGATTCACCTCGGTATTCAACGTCAATGAACCAAGGTATTAGCCATATCCCCGCTGAAGTACTTTACAACCCGAGGCCTTCTTCATACGCGGCATGAAAACATCGGGCTTGCGCCCGATGACTGCAATATTCCCCACTGCTGCCTCCCGTAGGAG
+
32**4+(-/40,2.&.2223:314551/011(+''853044:0/.6113)*-.68**+0,-4)/+523-21498989:<--47,11*193)+./:+,14744522/,-654+744432657;,,4/(/608815162+)17/5-/++,6831125/---.50-.1%./..54230-(-,,*020,---0-35;68&'.220+.-,0-914'().*+%(-25-.-*,,)-)*.5)+..++%$*')*/(+030343950256,,,1,429/,',-,-///-&%&'/693329/2-/,26570,+)+*..+0-02799907-+*576;9830-*.19-,.15771:201:862*+4*'&+436:3.41(1/321309112(.07)-9.80'/65/9/2+/1:041...:43101-)-,)-41.89,+&%&&&&)'')245465171101)/%/&0-,.3-1553/-.-57:15.+,)0*4364630162787642341*'&()*2:99624)2.79<575349(2,;78980772934498.6+:*22.*/-/.2-...3025+)++()10#&-/560+-7-:0;3(*)&',-1;9/52615100292**&**07:3)5492875303281:211.3.((//4,'782545:86',10+-06-.0(*(,+345712-00-/*-.*,-.11870..+*-&+0..124311(&$#$$%)-,-*$*&&/.(+,-),5+)*+(5538'7-./8.68,)'353,-3014-,+$$&'+,('%%'')*1+&%54313//267.5831-54)(./,0*-*&%(('4-1.+4/0*$$&&$',2,&&&%$%%$+,()('&&&(&%&%%%$')'-*)*)$$$%$%&'$$#$$%$$$&%%#%$$#'&&'%%$#$$#$+.((%&')(-%(%/-*'.)*-*'+)$%#'(01-,98.1*,)))07/+./-/20++-2176;57:954*)'*(//&&'(/1*'%)*-99115/1-78-)&'%$$'$*',*/:257:3...***''-+08,,2-2**'
@3322c126-dd9e-4abb-a838-f2dd68456c11 ch=148 read=56149 start_time=2019-12-13T03:28:16Z barcode=BC01 runid=2c9cf7bc05858273f10e7d7ec552fc0bd742dc3e
CTCTACGGGAGGCAGCAGTGGGGAATATTGCACAATGGGCGCAAGCCTGATGCGCAACCATGCCGCGTATGAAGGCCTTTGAATTTGTAAGTACTTTCAGCGGGGAGGAAGGGAGTAAAGTTAATACCTTTGCTCATTGACGTTACCCGCAGGAAAAACACTCCCAGGCTAACTCCGTGCCAGCCGCGCGGTAATACGGAAGTGCAAGCGTTAATCGGAATTACTGGGCGTAAAGCGCACGCAGGCAGTTTGTTAAGTCCAGATCTTAAATCCCCGGGCTCAACCGCAGAGACTGCATCTGATACTGGCAAGCAGGTCTCGTAGGGGTAGAATTCCAGGTGTAGGTGGAAATGCGTAGAGATCTGGAGGAATACCGGTGGCGAAAGGCCCCTGGACGAAGACTGACGCTCAGGTGCGAAAGCATTAGAGAACCGGCAGGATTGAATACCCTGGTAGTCCACGCCGTAAACGATGTCGACTTGGAGGTTGTGCCCGCGAGGCGCGTGGCTTCCCGGAGCTAACGCACGATTAAGTCGACCGCCTGGGGAATTACGGCCGCAAGGTTAAAACTCAAAATGAATTGACGGGGGCCCGCACAAGCGGTGGAGCATGGTTCCCAATTCCGATGCAACGCGGGAACCTTACCTGGTCTTGACATCCACGGAAGTTTTCAGGGATGAGAATGCGCGGGAACCGTGAGACAGGTGCTGCATGGCTGTCGACTCGTGTTTGTGAAATGTTAAGGTTAAGTCCCGCAACAGGCGCAACCCTTATCCTTTGGTGCCAGCGGTCCGGCCGGGAACTCAAAGGGAGATACCGGTGATAAACTGGAGGAAGGTGGGGATGACGTCAAGTCATCATGGCCCTTACGACCAGGGCTACACGTGCTACAATGGCGCATACAAAGCGACCTCGCGAGAGCAAGCGGGCCACTCGCCAAAGTGCGTCGTAGTCGGATTGGAGTCTGCAGCTCGACTCCATGAAGTCCGGAATCGCTAATCGTGGATCAGATGCCACAGTGAATACGTTCCCGGGCCTTGTACCACACCGCCCGTCACACCATGGGAGTGGGTTGCAAAGTAGGTAGCTTAACCTTCGGGGCGCTTACCACTTTGTGATTCGCGGTGAAGTCATAGCTTCGCAAAGGTAACCGG
+
)000/437/&**,346428*58-.52/611-/-0//(5552558+2915481/$&'%1)32.4)*+,+++)+/)-+-+,)&$$(*,))--).+*-8+++.--5:/(-.,+-0)'()-4.+2,,%'(./*11*+1.%'++%-,.6213)&(%*&.0,.')#'&0*($&%()/51230)&#&%$&,)+-'&')*1,.-5-2,))*'',4-034<2938(1.+433559<960,-1,-.//'-(./463-0/45)+7+5*/5(')12%'$).3**./(),)*.:4322$)%%%',*-5699920010323,(+/*+((,,./306+3.+&*(,-.02/0.2831((--)*)0)((/050/'((,0355/-/,(.-269675--+,-2%+&)(5/*-45862:-.,++++*348+,8443005-*,$/%')*'*-.)(&.%+-&'&%&*214:..499.-./22323823493520003:4304270/+(/+$*(*7&&(+(48/0)13497837,(.**+*//0/.-$'(+.2/7.633.6;693+2..&'%*&%*(0201237-23333+'*)2/99..0-61604/(265-.4/),+2/612.3/1-+--+--,+2%%'*+-**))*/011,.,*&,(,)/,/,+3956+0,-/,,/67711300+,*/4:55*,/**1,-&)*31*&'(*3/*4/---).-3),07777541218.0-,**'*+1/081;3//13863,3+%%-*0210065:..01+6((+*%%%#*-)+*+-4&'0-)&+).65350854226732;818120-72(-'&)(&&,/&(*)),7<43226,+0,0324498,,0316646++,769:8+'(1+2+''&((()4-,67,+**',*.+,((+03328404455711+)'876751+)&()&(.//$.,1/30%+&3&''7965588:;:8761.3'.'1+2+/0002680'.-/,-.437*,-/1--/'5++/-7--+'&*).8977671123235-/*/443;83613/6+*/4385/40.+/'%*.04..80122//-.7495:1+)(,3.27,0+2.))*.-,+)*+,3.88859,/*()(''&'13*-0+(%''++94-/11/,(,*,'%&$$&%+'%%,1+.506958+4
@2a41becf-b5d1-4edd-a70c-197ca2595b4e ch=391 read=46928 start_time=2019-12-13T03:28:34Z barcode=BC01 runid=2c9cf7bc05858273f10e7d7ec552fc0bd742dc3e
CCGGTTACCTTGTTGACTTCACTGATCATGACCCTACCTTCCCGGCCGCTGCCTCCTTGCGGATTGGCTCCGGACTTCAGGTATTTGCCAGCTCTCGTAGATTGTGACGGGCGGGTGTGGCCGCAAGACCAGGAACGTATTCACCGCGACGATTCTGATTCCGCGATTACTGAAGTAACTCAACCTTCAGCCGTAGGCGAGTTTCAGCCTACAATCCGAACTGAGACTGGTTTTAAGGTTTGGCTCCACCTCACGGTATTGCATCTCTCTGTACCAGCCATTTGTAGCACGTGTAGCCCTGCATGGCAATGCAGCGGG
+
/-+,0/).060-/**),286,.%$'),''**1:,---)%&*+('-/..12/16020*0+./7+8,&+/-0'-/,-252&,--(.6))2/.%,**&(&&#&&2)*+23716:84:1.-++(&'%*/40799))-)),/74781&*+*-//50,532/35694/.14023.0/(,*%'.0305'*''(**-&&#$'(*21/),*;00*.//+,.0:4:)'*631(%((',.,1;:-//+-.6/'*,/5:24834+***))/-,,2430-(((*/*07/179098*(,%+++0.0+,'++1-'$'&&(-,10/,&&$##$$
@bb697479-b8ae-4206-b337-eadc05994005 ch=474 read=38732 start_time=2019-12-13T03:28:30Z barcode=BC01 runid=2c9cf7bc05858273f10e7d7ec552fc0bd742dc3e
CGCCACTACGGGAGGCAGCAATCAGGAATTACCTAAACGTGGAAGCCTGACCGAGCAACGCGCGTCGAAGGAAGAGAAGGTTTTCCAGATTGTAAACTTCTGTTATAAAGAAGAACAGCGGCTGCAGGAAATAGTAACCAGTGACGAGCCGCTATTGAAAGCCACGGCTAAATACGTGCCCGGCGGCGCGATACGTAGGTGGCAAGCGTTATCAGGAATTATTGGGCGTAAAGAGGGAGCAGGCGGCGGCAGGGTCTGTGGTGAAGCCTGAAACTAACTTCCAGTAAGCCATAGAAACCAGGCAGCTAGAGTGCAAGGAGAGGATCGTGGAATTCCATGTGCGGTGTCATGAATATATGGAGGGAGGGAACACCAGTAGCGAGAGCATTTCGTCTGGCCTGCAACTGGCGCAGTCGAAAGCGTGGGGGCAAATAGGATTAGATACCCTAGTAGTCACGCATAAATAAGCATTGAGTACTAGGAGTGTTGTTCAAAGTTCCAGTGCTGCAGTTAACGCAATAAATTACTCCGCCTGAGTGAAATACGTTCGCAAGAATGAAACTCAAAGAGAATTGACGAGGGGCCGCACAAGCGGTGGAGCATATCGGGACGATTGAAGCAACGCGAAGAACCACCAGGTGCGACATACTCATAAAAAAAGGCTCCAGAGATGGAGAGATAGCTATGAGATACAGGTGGTGCATAGTTGTCATCGAAAACAATTGTCGTGAGATGTTGGAGTTAAGAAGTCCCGCAACGAGCGCAACCACTTATCGTTTGAGTTGCCATCATTTAAGTTGGGGACTCTGGCAGGACTGCCAGTGACAAGCTGGAGAGGCAGGCGATTTTGTCAAATCATCATGCCCGCTATGACCTGGGCTGCACACGTGCTACGAAATGGATGGTGCGGAAGCGAAGCCGCGAGGTGAAGCAAAACCCATAAAACCATTTCTCAGTTCGGATTGTAGTCTGCAACTCGACTACATGAAGTTAGAATCGCTAGTAATCGCGAATCAATGTCGCCCGGTGAATACGTTCTCGAGGCCTTGTACACCGCCCGTCACCACGAGAGTTGATAACACCCGAAGCCGGTGGCTAACCGCAAGGAAAGGCGCTGTCTAAGGTGGGATTGATGATTGGGGTGAAGTCAGCCGCAAAGGTAACCGGAAGATAGAGCGACGAAATGGGTGCCCTAAAGATACCGTATAGCTTTCTTCCAGCACCAGCAATACGTAACCACGCA
+
('/,%'&$,*74--/))-0,,++$%&&&*'%')$$%')$%%&'(%*)((-.0-,&085,()%$$%%%&.)0-+(**)*(**32+/***)7('(,34+1926/22./1:/((('070&6/4/./2522-,0,*./0/(,-%,),&01/.3.(.++00,-22(/*#(')*)&$#$#%&'%%&%((&'%'&$&#$$'(*30/,//-2402,5-&%&#(,&)(+)/0285.-+22/())0))+*,4:7*4.&(-*),33246320&'()&*'$%%%$%'&%'-,.((*-/4,04(*('*4,,90/52+.-,-*+13208./,')(.823.+,*-)+++%'%'%$%&',.&&##$%(6674145.+0.,*,3*/7/,.3)+*&&'%''&'*0060+()-,21334776200('$%(',01%+)(*...-)-+)+9<<468:011.+1572;*)&)/(+*,%'%+$%'+&*+1*0&+%'&&'0166,-',+(-(&%&&/78.665//178787763:2710)(*((-2/.1.0121/11)&%),$(&'(')),79-+1.*18:85;:45647+()',*0-445,%0.*(.1(*-.2957050'(%'''(&'''++''&$*'*-1,028810006003+'',++./+&&()//0456715277;2)$1+//.)*.%'(///*))(+87/00+*$$'.)&))'&+*,'''(*&025++-*(/*,,&%$'$*$')..5+++-3629+.$&20),$()),2(.'/,$,&&),*,0)31%&),(),*+-)*#&&&+-5)2--4:,8.--8/9:/.1..-+.2/0/32.+)()%0*+-58479;.)('&'*(321(#0./(')..6-*-.9988518/)*1/03378,-1,)'#&''&(+,250.1'('''-1023661-+(&&$(#(('-6640%*)+(*-()6::1,-((,(*/0.,+.3(',+'+.4*-.,1.-.--021664742+*&()&*'---4,4,&',.+.')+*./2700*5),94+,'&&82).*)'0.0/82/367:657($*)31(,),),+,*++0.,,-+,/-.-*)&)6,)%&((('..)'*2-/78:6+2000851-0-)--+/%('$&(,*/3/06*2.)./,03.011-40./0(())'((+''($%&*4/-0/6<8;0/10.344240,+,,+294/(*((+..)'%))&+42553..%'$*-4723/6*))+%2*),).+,*43.1'/'$&$'&
@bd437f93-1890-49cc-95fd-fa46fc4ca9ec ch=383 read=55180 start_time=2019-12-13T03:28:41Z barcode=BC01 runid=2c9cf7bc05858273f10e7d7ec552fc0bd742dc3e
CCGGTTACCTTGTTACGACTTCACCCCCAGTCATGAATCACAAAGTGGTAGCGCCACTCCCGAAGGTTAAGCTACCTGCACTTCTTTTGCAGCCTCCCGCTGGTGTGACGGGCGGTGTGGGCCGGGAACGTATTCACCGTGGCATTCTGATCACGATTACTAGCGATTCCGACTTCATGGAGTCGAGTTGCAGACTCAATCGGACTACATTTGCTTTATGGGAGTCCGCTTGCTCTCGCGAGAGTCCTTCTCTTTGTATGCGCCATTGTAGCACGTGTGTAGCCCTGGTCGTAAGGGCCGCTGATGACTTGACGTCATCCCACCTTCCTCAGTTTATCACAGCGGTCTATTTAGGTTCCAGCCGGACCGCTGGCAGCAAAGGATAAAGGGTTGCGCTCGTTGCGGGACTTAACCCAACATTTCTGTACGAGCTGACGGCAGCCATGCAGCACCTGTCTCACGGTTCCCGAAGGCACATTCTAATCTCCTGAAAACTTTAAGTGGATGTCAGACCAGGTAAGGTTCTTCGCGTTGCATCGGAATTAAACCCACATGCTCCACCGCTTGTGCAGGCCCCGTCAATTCATTTGAGTTTTAGCCTTGCGGCCATTACTCCCCAGGCGGTCAGCAACGCGTTAAGCTCCGGAAGCCACGCCTCAAGGGCACAACCTCAAGTCGACATCGTTTACAGCGTGGACTGCAGGGTATCTAATCCTGTTTGCTCCCACGCTTTTCAGCACCTGAGCGTCAGTCTTCGTCCAGAGGCCGCCTTCGCCACCGAGGTATTCCTCCAGATCTCTACGCATTTCACCGCTACACCTGAATTCTACCCCTCTACGAGACTCAAGCACCGGTATCAGATGCAGTTCCCAGGTTGAGCCCGGAGTTTCCTGACTTAACAAACCGCCTGCGTGCGCTTGCCGCCCAGTAATTTCCGATTAACCTTGCACCCTGTATTACGCGGCTGCTGGCACGAAGGTTAGCCGGATGCTTCTTCTGCGGGTAACGTCAATGGGCAAAGGTAGTGCTTTACTCCCTTCCTCCCCGCTGAAAGTACTTTACAACCCGAAGGCCTTCTTCATACACGCGGCATGGCTGCATCGGGCTTGCGCCCATTATTACTAATATTCCCCACTGCTCCCGTAG
+
74005;,0204*+8++,*-+1.-/597,*).74777;641/07/,/1,)+*,,14'((1,((--(+)1,+,00,-('%(%(.823973//0$3+'*7.%&)*.,00-/0.37-/-*..)&''-%2/-+/0013/.+2-233511499511))&'&,-7-,-(..1.12.('(++,-.120'*,.,*-,7.1+1,4692:/3)6.740/%('$%&(.3&(%')%),/..-2--.0440**+*)&+/1--206,,77)-,05::;</22/-*/.,000/.+&),07--2755)0%$.1748((#'$*()%('$$$#(117263(044:57.2+,.;501-*,*(2/7--&#,-(('1-37'&)63092.1(++)&''-03;+3-98841',*,4+//477/8///6:40(&&.(20).+01193-$$#$&)*24*,&(+'51+28++*)',103613651/..-45<38-,.&/'+%,+00+)'(*'(+*)*%%%$(.-$%&')0:99442*-.09/99875166-,3.-3605+/0334&'''+)4;7.5(&)(+(,,/+).+&&'&')(*)05097-',.254:658;86//,89-('+((''()-.,&'%'((+,)')-455;85&*'*9.32,-.0++-0.-00-3-/3/0-3:560+-,'*&',2/614+3.4435768:35:6*.'*)*)2;844.-*'&$)'--0/5/280//2+)-.110)--3549,.+,-+36(()1.0257+//-25436)'.$2,2567;7<989:241-%(%*+8;6120*+*-.--,,),)0/085//36),2/0141-((,2,0)'051-./,$+''.0238))$'$+.(0+5121/0323787</1-*--2-('251')&%*,5+-+'')%%$+)23989;13:...*...)'1&%**(*,+,)/-//8*-'(+515/1*+.+-010'%$#$'((,++/--.110-*'$()&%)-+-+)1)+)(+-06:69<8744&57578744501./'-249*-,,*'*%&(/,*./.;5.8;:24::3.198-2)(*(,22)'%(#,(*(+4-./-1-./31'1((&)'(,0-02341238899'82326*/0/;8)(/$)&%&(-3/(0-..2($'%#++83)+538
@8fa53cd3-eff8-430a-8ba2-95a829b3c29e ch=86 read=77272 start_time=2019-12-13T03:28:49Z barcode=BC01 runid=2c9cf7bc05858273f10e7d7ec552fc0bd742dc3e
CCGGTTACCTTGTTGACTTCACCCCAGTCGTGAATCACAAGTGTAAAGCGCCCTCCGAAGGTTCGCTACCACCGCTTCTTTGCAACCCACTCCCCATGGTGTGACGGGCGGTGTGTATTACAAGGCCAGGAACGTATTCACCGTGGCATTCTGATCCCGCGATTACTAGCGATTCCGACTTCATGAGTCGAGTTGCGAACTCAATCCGGACTACGGTGCGCTATGAGGTCCGCTTGCTCTCGCGGAGTCGCTTCTCGCTGTATGCATTGTAGCACGTGTGTGTAGCCCTGGTCATGGGGCCATGACTTGACGTCATCCCCACCTTCCTCAGTTTATCACTGGCAGTCTCCTTTGAGTTCCCGGCCGGACCGCTGGCGGCAAAGGATAGGGTTGCCCTCGTTGCCGGGACTTAACAACGTTTCCACAACACAGGCTGACGACAGCCATTACAGCACCGCTCTCCACGGTTCCCGGGCACATTCTCTCTGAAAACTTCCGTGGATGTCAAGACCAGGTAAGGTTCTTCGCGTTGCATCGAATTAAACCACATGCTCCACGCTTGTGCGGGCCCCGATCAATTCATTTGAGTTTTAACCTTTGGCCGTACTCCCCAGGCGGTCGACTTAACGCGTTAGCTCCGGAAACCACGCCTCAAGGGCACAACCTCAGTCGGCATAGTTTACGGCGTGGACTACCAGGGTATCTAATCATTTTGCTCCCCACGCTTTCGCTTTTGACGTCAGTCTTCACCGTCCAGGGGCCGCCTTCGCCACCGGTATTCCTCCCAGATCTCTACGCATTTCACCCGCTACACCTGATTCTACCCCCTCTACGAGATCAAGCTTGCCGGTATCAGATGCAGTTCCCAGGTTGGGCCCGGGGTTTCATCTGACTTAACAAACCGCCTGCGTGCGCTTTACGCCAGTAGTTCCGATTAACGCTTGCACCCTCCGTATTACCGCGGCTGCTGGCACGGAGTTAGCCGGTCTTCTTCTGCGGGTAACGTCAATGGGCAATTATTAACTGCTCCCTTCCTCCCCGCTGAAGTACTTTACAACCCGAGGCCTTCTTCATACACGCGGCGTGGCTGCATCGGGCTTACCCATTGTGCAACATTCCCCACTGCTGCCTCCCGTAGGAG
+
43-3.9..,.+%+''&,-41(/03,./,-$&%'0,303*-*,,(,20),.38)*-''04.3/6%$%(&,0$%&%'.+35:8'--*443(**-94+%2()*&&'-0*/6143..1-.)+.(.11.3-4(1778641',())6926*-,-0773334.5'$*0-6/.-50.0224;58345775),(#***()+/1-0-299::4;72,2224-)+,+(%((),(*.+/,*/3.-/-+,-..+()-+),,-+-3.147**7,,3644)-11--/.-1103522+/--.:.-4776)5,466740-*)'*--055876/88:--898<31.2+,.::56747585304568:65:50-/.5.90.31059351./015+'&',:*721*+(+*)0)**))2+8--.(39;909/8,*,0/&&(+*(').'.-10587*.#.1//.-6./.-*0,32&*&$%')07.).087866,-+4-%,-.7,.,++2..11+.6397-.8:65-682/,*,.,17138*60::9;956406/0.//)/*9+<;7:<221145675&,'+..00+,-/.374,&%*+375:635;*)&+,;;...0+*.%+(1--,-121:;1+287186556/5.9/765,///&),4)3+01&080001/-0)2)71-+++3.6-.(&)//,4/'#(-.:2318323:;997519.+0+0.34**)((*4/2/+,1.;:)%,),01-,()'(+)('-1/4299,-.(#&)+,.''4;923:687771004,/-23767;2*+.)(**,00/66277837;-+)5.+,34..*-/*.,-5/%'+899.))'&''$%$((./&--5(-0,0//1:(34:98789<7;1,1232',.72+,++)*.+)115-.//30707675694/4../5646-./6747162,*0)'-40,,,.2.7,()1),,*.62+33-/527+1:65684577,8+)$**1')090018150*.649<;:89*560298771.)-,)'&*'(++18672.+,+69-7:5,-.;;-+98304),.2/85+-0/56+((**386;57;6011.(--./,*(+'+*////04+640+*$&'($,,*-4892915./*.)$(,-12,-,*3:**802-+)
@fb499c22-e570-458a-a0e5-e89304ae94c4 ch=462 read=55526 start_time=2019-12-13T03:28:57Z barcode=BC01 runid=2c9cf7bc05858273f10e7d7ec552fc0bd742dc3e
CGGTTACCTTGTTACGACTTCACCCCAATCATCAATCCACCTTAGACAGCTCCTTCCCTTGCGGTTAGGCCACCGGCTTCGGGTGTTATCAACTCTCGTGGTGCGGGCCCGGTGTGTACAAGGCCGAGAACGTATTCACCGCGACATGCTGATTCGCGATTACTAGCGATTCCCAACTTCATGTAGTCGAGTTGCAGACTACAATCCGAACTGAGAATGGTTTATGGTTTTGCTTCACCTCGCGGCTTCGCTTCCCTCTGCACCATCCATTGGCACGTGTAGCCCAGGTCATAATAAGGGGGGCATGATGATTTGACGTCATCCCCGCCTTCCTCCAGCTTGTCACTGGCAGTCTCGCTGGGAATTACAACTTAATGATGGTAACTAACGATGGGGTTGCGCTCGTTGCGGGACTTAACCAGCATCTCGCGACACGAGCTGACGACAACCATGCACCACCTGTATCTCATAGCTATCTCCATCTCTGGAGCCTTTGTAATTATGTCAAGACCTGGTAAGGTTCTTCGCGTTGCTGAATTAAACCACATGCTCCACCGCTTGTGCGGGCCCGTCAATTCCTTTGAGTTTCATTCTTGCAGACATGCTACTCAGGCGAATTTTATTGCGTTGCTGGCACTGAACTTTGACATCCAACACCCAGGTACTCATCGTTTACGGCGTGGACTACTAGGGTATCTAATCTATTTGCTCCCCACGCTTTCGGGACTGAGCGTCAGTTGCAGGCCAGATCGTCGCCTTCATACTGGTGTTCCTCCATATATCTACGCATTTCACCGCTACACATGGAATTCCACGATCCCTCTGCCGCTCGCTGCCTGGTTTCTGCTATGGCTTGAAGTGCAGCTTCAGGCTTTCACCACAGACCCTTGCTGCCATATGCTCCCTCTTTACGCCCAATAATTTCGGACAACGCTTGCCCACCTACATTATTACCGCGGCTGCTGGCGTGGTTATGCGTGACTTTATCGAAATTACCGTCCTCGGCTGCAGGCTGCCAGCATGGTGCTCGCTTTATAACGGGGTTTACGATCCGAAAACCTTCTTCCTTCGCGGCGTTGCTCGGTCAGGGTTTCCCCATTGCCGAAAATTCCCTACTGCTGCCTCCCGTAGGGTG
+
4'-*1-0537014,.354333,3/2+.1/44988--6-(.$,&&&65/.039596:6)/0,04+-)%+4/.,9/24.043.:...6;66,5+++.++,25:)+((*03)(*.-00+.,,01/3240.02476769;836600./355576767:6((-(*--,+.))123:92*,0+.214756667855558,3+..1101.9,-)(2,-,*++142755893/6/-8;-02/7.-/8588:6;88<612572;3,3----.129:7(+(%')*-,+(&%&(,)'*221.-,-)-/21720*/17.//*'44'(&*1558,;50+.168;88/,2+,-30//5'2102-%,.2/4-3)%-&'%,%'*-0--0/302266(4+1*0.55'''',,'**)+2356-7.,-(565-8,7,58*).003..%-,130,%&++00131*52,6:070202833833040211&+$+-664521'),2346740024182'*),)0+//48-3146:83-/+,.31<:92.+,,/4,++%)*+.-;98:110//0+4,(--+,.--/47'/.*1.),076594-4971'10:43/59129*+&&1/+5-42/000).68).',()%#*%#'&+(%&+%'&(*439:704:++.78552)+'+++**'(*77760/(*/4+.0756672485166*-30/342*-,*-002;2/1619:/,-,.3;73,:92554306979*/.2*,%&(1,*+0776875886:2+)%(*((++/517469+-,.29:98:8873;0635957974..(*+./-113/.-*-*+2*())&''$''*$%))045697<7.,))*+249(+'%$$))'('(+3:5+252.:;..491201786')6,45668+,))&)+,5)+0;:8./+:2)/)(&)&+&()+)&%%%&'+/./:(*120+.&/)*5834;55*,%$$%$,.-+*,04,.&%)*%'&&'*%&),()))*))18.-1&(*3110-0'*&&$#%#%',&('*'$&()$'*-,+,144&4554;600&%03.)+-3,894:45;96334&)'++*41.+034351'33,.416;<7,3747:737781061((++,,/35/2.17)*6+.*&&$
@5fc58ae3-a7b0-43d4-8750-4550b775b327 ch=341 read=49548 start_time=2019-12-13T03:28:58Z barcode=BC01 runid=2c9cf7bc05858273f10e7d7ec552fc0bd742dc3e
CCTACAGGGAGGCAGCAGTGGGAATATTGCACAATGGGCGCAAGCCTGATGCATACATGCCGTGTATAAGAAGAAGGCCTTCAGGTTGTAAAGTACTTTCCAGCGGGGAGGAAGGGAGTAAAAGTTAATACCTTTGCTCATTGGCGTTTACCCGCGAAGAAACACCAGCTAACTCCATTACCCAGCAGCCGCGGTAATACGGAAGTGCAAGCGTTAATCGGAATTACTGGGCGGGGCGTAGGCGGATGATTAAGTGGGATGTAGAAATACCCGGAGCTCCAACTTGGGTGCTGCATTCCAAACTGGTTATCTAGAGTGCAGGAGAGGAGGTGGAATTCCCTAGTGTAGCGGTGAAATGCGTAGAGATTAGGAAGAACACCAATGATGGCGAAGGCGACTCTGGACTGTAACTGACGCTGGGCTCAAGAAAGCGTAGAGGCAAACAGGATTAAGATGCCCTGGTAGTCCACGCCGTAAACGATGAATACTAGGTGTGGGGTTTCAGCACCTCCGTGCCGCCGCTAACGCATTAAGTATTCCCGCCTGGGGAATTACGGTCGCAGATTAAAACTCAAAGGAATTGACGGGGACCCGCACAAGTAGCGGGCATATTGGTTTTAATTCGAAGCAGCGCGAAGAACCTTACCTTGACATCCCATGCATTACTCTTAATCAGGGAGATCCCTTCAGAGACAAGGTGACAGGTGGTGCATGGTTGTCAAATCCAGCTCGTGTCGTGAGATGTTGGGTTCAAGTCCCATGAAAGCAGCGAGCGCAACCCTTGTCGTTAGTTACTACCGTGCATTGAGGACTCTGGCAGGACTGCCTGGGTTAACCAGGAGGAAGGTGGGGATGACGTCAAATCATCATACCCCTTATGTGTAGGGCTACGTGCTACAATGGCTGGTACAGAGAGATACAATGCAGGTGGAGCCAAACTTTAAAAACCAGTCTCCAGTTCGGATTGTAGGCTGAAACTCATACATGGCTGGAGTTACTAGTAATCGCGAATCAGAATGTCGCGGTGAATACGTTCCCGGGTCTTGTACACACCGCCCGTCACACCATGAGAGTTGGCAATACCGAAGTCCGTGAGCTAACCGCAAGGAGGCAGCGGCCGAAGGTAGGGTCAGCGATTGGGGTAGAAGTCGTAATAAGGTAACCG
+
''&).&/8*+/43101*-,),,(.,+10++,.69826-+*.8;.8;75-0)+,*+-/0042-)065..)&,'&+-(/*2151&1+4,'+2:0.00+,2,//-*(&+-,),(*'-/)'(+.87+,1:/://1058+*---%4&2&+%,/+)+42+-,+*&()%()+++-++,0**.)%(('1.+%'&).11-1+/+-0+),,,((.)+.841217:5;42-/2+5+-.8-)$#%),-,2797:947765.5.0'.1/879:94)'*//+-5:-3,'-*14(*)+++/2//279::6:/8.7588898496679520118726-*-(/3-*,,0*3)5,2:**&42-)(+*.752395/00250.+*)0+-592:.08313.,%''&(((&()-.325100.+,.*--).((+,.).-./1562.4',%(,*+,/0&)$)*,.8'2.27-5*,)'(,%.7('+2-1/03/,/25:889<7:0/+)(.,/06+888884::5-903*(1469377)..12),-$%',)0&(*15850344-7/))362/,*&&$*'%,2:++%)%)'-*29:856839,30*0.3-/./8;.0051,,-/+(&('((+.-236(4)60+8;:-96:51,3&-,*/,-//3*-0.,'$$($$+).16/84.%,&,-/3..,*3,3,01&'2,*).-.9.037%&&'**15+4.1360.201:97644'422,,'$&)(+,+-/1267687787665877;.1/0/)6.+*20(%(''(*$'*'+(*/2/42-5.'&(%),-/71-00..1046&*%#$(&&&2-44521))&('..69:9;8592265636480+1.37396494035799799:<;110864.',05.+0433644.5310()**)*+''+.-,48558720/2*++)*+./53/,%'$*&)+9,/084:86278/8:/&38456405'()2:3-:.442378;8803/*,,.*()*+*-(%)-0()0--.5/310501/521478432:667821+.)+,72,4016.++)1++--.%((-,.,0962;/0296556945/.,()1,%%&())),1''/+-0965(%))).10-,.47+1-2463532281//.+)('*/1/02465,0.,0.(&%%*''./,.++%-4'0,3:::5
@aa9d6290-f002-47c5-98cb-c9f9359dfe42 ch=107 read=88302 start_time=2019-12-13T03:29:18Z barcode=BC01 runid=2c9cf7bc05858273f10e7d7ec552fc0bd742dc3e
CCGGTTACCTTGTTGCGATACTGATCATGAATCACAAAGTGGTAAGCGCCCTCTCCCGAAGGTTAAGCTACCTACTTCTTTTGCAACCCACTCCCATGTGGTGTGACGGGCGGTGTGTACAAGGCCCGGGAACGTATTCACCGTGGCATTCTGATCGATTACCCCAATTCCGACTTCATGGAGTGAGTTGCGAACTCAATCCGGACTACGACGCGCTTTATGAGGTCGCTTTGCTCTCGCGAGGTCGCTTCTGCTATGCGCACCATTGTAGCACGTGTTAGCCAGCCCTGGTCGTAAGGGCCATGATGACTTGGCGTCATCCCCACCTTCCTCCAGTTTATCGCACCAGCGGTCTCCTTTGAGTTCCCGGCCGGACCGCTGGCAACAAAGGATGGGGTTGCGCTTCGTTGCGGACAACCCAACATTTCACAACACGAGCTGACGGCAGCCATGCAGCACCTGTCTCGGTTCCCGAAGGCACATTCTCATCTCTGAAAACTTCCGTGGATGTCAAGACGGGTAAGGTTCTTCGCGTTGCATCAGATTAAACCACATGCTCCACCGCTTGTGCGGGCCGATCGAATTCCTTTGAGTTTCAGTCTTGCGACCATTATGCTCTGACGAACTTAACGCGTTAGCTTCGATACTGCTGCAAATTGCACCCAACATCGAAGTTCGCATCGTTTGGGGCGTGGACTACCAGGGTATCTAATCTGTTTGCTCCCCACGCTTTCGATGCCTCAGTGTCAGTGTTGGTCCAGGTAGCTGCCTTCGCCATGGATGCTCCTCCTGATCTCTACGCATTTCCGCATGCTACACCAGAATTCCCGCTTACCCTCTACCACACTAGTCGTCAGTATCACTGCAGTTCCCAGGTTGAGCCCAGGGCTTTCACAACGGACAAACGACCACCTACGCGCTTTACGCCCAGTAATTCCGGTAACGCTTTACACCCTTCGTATTACCGCGGCTGCTGGCGCAGAAGTTAGCCGGTGCTTATTCTTTACTGGGTACCGTCATCCCAATAATTATTAGCCGGCGGATTTCTTTCCCGAAAAAGGGGCTTTTGTGAAGGCCTTCTTCACCCGCGGTATGGCTGGATCAGGCTTGCGCCCATTGTCCAATATTCCCCTGCTGCCTCCCGTAGG
+
7627.://94:-16'/-/&)),-/1/%$&'444325:3/14:788+---4.*)'/3.+)'+.036303*)/,)156;,9:7(-+0(33-(+,.6,%)''.42897684;:87875405222/4,4.()/.-520337:212+'*&&,/47653344.//-(*++*))-550-*++'%#$(+($*')+2;-1&'5111+90.-03.-/,....12&++.2011,/-./)+*-)&(/*,0,022,100/+)(%%$$&&(0.,,%-3.:...-0.,-,--1,''&)*+,8.+/:991515,267;89343,('&$&&+,99:,:42)-144949/2--.24/-00),$')(,.,32,)))*240/468894+406+/***-/3173,+008(6,33'&)'3.//,+-1,-9.--//+*)&3&(+4236;/-(+01200%'---./86-63%+01442///-/4/03322,0-17,()14.51/336<86868541323:;9/0:1;79:477165/2100&*&()-+239:9<:2561601057'',-//;+69110346861026/0--.3-3-($%%%(//&,*1-200782264<;5277727())).9'2($'&,,.+,&250423868788232-.025-,,-.3111+*)*+/,0)*'**+,09881&)*)5<:0125587:5,69597871,'))*0).1+-.:651802)*-:2/00829-(*+)26+*+'+03800'&*-052-11250./1+%//+('*'()).//08966876222202)/(%&'/0..00435/4:5.($&#%(+,&+(+5./**)9(6/&'/)04:524)*,7,)&(*(469716,-.5672444814574.**+--93321:(*0-,*%'&(''*'-..*)(23679;;22;++('+/21:/+,-,*))*-.4839%)),+--+,//0*-,0924;81438957;.3/88847:60.$'&&,((.50129/2.)*,(+39--+&$%$)*&+(000111037./,&-&&*+-8/.-20-*%*&004.23)26)#)(*0,&.49)174)&%$&)*--71958;99223)+,968940-.3:887(/1230,,./8*'-3.+.*.+00-./,,'&')'**-+-1)*006+
@4becb91b-0c25-4400-8ffd-c1fa9b787725 ch=271 read=66294 start_time=2019-12-13T03:29:18Z barcode=BC01 runid=2c9cf7bc05858273f10e7d7ec552fc0bd742dc3e
CCGGTTACCTTGTTACGACTTCACCCCAATCGCTGACCTACCTTCGGCCGCTGCCTCGCTTGCGGTTAGCTCGGACTTCGGGTATTGCCAGCTCTCATGTGGTGTGACGGGCGGTGTGTACAAGACCAGGGAACGTATTCACCGCGACGACCACGATTCGCGATTACTGGTAACTCCAGCTTCATGTAGGTTTCGGCCTGTCCGAACTGAGACTGGTTTAAGTTTGGCTCCACCTCGCGGCATTGCATCTCTGTACCAGCCATTGTAGCACGTGTGTAGCCCTACATAAGGGCATGATGGTTGACGTCATCCCCACCTTCCTCTGGATTGTAGACGTCTCGCTAAGTCCTCAACTTAATGGTAGTAACCAACGACAAGGGTTGCGCTCGTTGCGGGACTTAACTTAACATCTCACGACACGAGCTGACGACAACCATGCCTGTCACCTTGTCCCCGAAGATTTCCTCGATTAAGAGTAATGCAGGGATGTCAAGTGTAGGTAAGGTTCTTCGCGTTGCTTCGAATTAAACCACGTATCCGCTACTTGTGCGGGTCCCGTCAATTCCTTTGAGTTTTAATCTTGCGACCGTACTCCCCGGAATACTTAATGCGTTAGCGGCGGCACGAGTGTTGAAACCCCCACCTGAGTATTCATCGTTTACGGCGTGGACTGCCAGGGTATCTAATCCTGTTTGCTCCCCACACTTTCGAGCCTCAGCGTCAGTTACAGTCAGAGAGTCGCTAGCCGCCACTGGTGTTCTTCCTAATCTCTACGCATTTCCACCGCTACACTAGAATTCACTCTCCTCTCCTGCACTCTAGATAACCAGTTTAGATGCAGCACCCAAGTTGAGCCCGAAAAGATTATTTCACATCCCACTTAATCATCCACCTACGCTCCTTTACGCCCAATGCGTCGGATAACGCTCGCCACCGTATTACCGCGGCTGCTACGGCGTAGTTAGCCGTGGCTTCACATGGTACCGTCATTATCTTCCCCAAGGAACCTTTACGATCCGAAAACCTTCATCACTCACGCGGCGTTGCTGCATCAGGGTTTCCCCATTGTGCAATATTCCCCACTGCTGCCTCCCCGTAGAAC
+
2.10.:+.506,3,**116;<8051,'8()/&&7+-.0&(/3353/42539:95854)*-+02-,3+**)+&*+/04752)+/*0/+.5.-,+*+*&)(&+1.100011:8228610-,))*'&)+.%79+.911887<.%'*))-+(&$')*+-.8310/0/3224432./701/0--.6:6')&$&'*177,*+.,(')0))6;9977465886:<70*,4:4)3++./,0643313..*(*---0/230/67;;6669/35*(+,-,-123/)%)+/5+(),+*--.48259,+*('2*,,43678949;9,/4/4/2**),-(1)('),$+'&&')6223*(),15414.-00304-.,)*-*+&..4---/-/7549340378031.,07.-&%$-&'&%-*+,,.--++*+**0023.//-./))-'2/2+%/)(/0.*.4/61239:+)-((%*.21013508/8/**,,.511/6+8/-/.88963745240.(%**252283/368;577;9.1.-..<97+)(#/$'*056811,4++*,(24/4:3,38899;6))-..,(2;<,192218231231'-'.0/87)&.,//001113355311+*++3-.70/0*&(*.0:,)26*391'%&%&$&%(,.947:6506-'-'4122784/.).-.1430129-.:114819<4.57131.'*(+1;:4..57997/.///4.215,00498/-,+(003')'''0*&'&#*019998<9:15((/7-/4665646,06)+((02.3556477/+++/,6&''*+-1020696791122452882825+55:4++1400*110.7-*'))01.-4/('&()&''/,/1:5.-(),4+)(**/.4/3478-%4.66655642/64-/02/-(.)-111.66:92*,)*0..49,3+'()-.*04++-1./261$&*(()**810,+//4:8;868(%%%().('+23332171128030.'+''''*')'+*''()./)).695075868::3546,./,-/,/*6*)*-/128/4:06<--57/(,-&.)+++/,//58;102765521*)-)(&'(%*$&#
@ce3e082a-bef7-4ce1-b06b-2bc96b750f85 ch=82 read=65311 start_time=2019-12-13T03:29:16Z barcode=BC01 runid=2c9cf7bc05858273f10e7d7ec552fc0bd742dc3e
CTCCTACGGGAGGGCAGCAGTAGGGAATTTTCGGCAATGGGGGAAACCCTGACCGAGCAACGCCGCGTGAAGGAAAAGAAAGGTTTTCCGGATTGTAAACTTCTGTTATAAAGGAAGAACGGCGGCTACGGGAAATGGTAGCCGAGTGACGGTACTTGATAGAAGCCACGGCTAACTACGTGCCAACGGCGCGGTAATACGTAGGTGGCAAGCGTTATCAGGAATTATTGGGCGTAAAGAGGGGCAGGCGGCGGGTCTGTGGTGAAAGCCTGAAGCCTTAACTTCAGTAAGCCGCGAGAAACCAGGCAACTAGAGTGCAGGAAGGGATGTGATTCCATGTGTAGCGGTGAAATGCGTAGATATATGGAGAGGAACACCAGTGGCGAAAGGCGACGATCTGGCCTGCAGCTGGCATTTCAGTCAGCGTGGGGAGCAAATAGAAGTTAAGATACCCTAGTAGTCCACGCCGTAAACGGTAGTACTAAGTGTTGGATGTCAAAGTTCAGTGCTGCAGTTAACGCAATAAGTACTCCGCGCCTGAGTAGTACGTTCGCAGGAAATGAAACTCAAAGGAATTGGCAGGGGCGCAAACCCCGGTGGAGCATGGTTTTAATTCGAAGCAACGCGAAGAACCTTACCAGGTCTTGACATACTCATAAAAGGCTCAGAGATGGAGAGATGGCTATATGAGACCACAGGTGGTGCATGGTTGTCGTCAGCTCGTGTCGTGAAGTTGCAGGTTAAGTCCCGCAACGAGCGCAACCCTTATCGTTGATTACCATCATTAAGTTGGGGACTCTGGCAGAGACTGCCAGTGACAAGCTGGAGAGAAGGCGGGGATGACGTCAAATCATCATGCCCCTTATGACCTGGAGGCTACACACGTGCTACAATGGATGTGGTGCAGAGGAAGCGAAGCCGCGAGGTGAAGCAGAGCCATAAAACCATTCTCAGTTCAGTTGTAGTCGCTCGGCCATGAAGTTGGAATCGCTAGTAATCGCGAATCAGCATGTCGCGGTGAATACGTTCTCGGGCCTGTACACCGCCCGTCACCACGAGAGTTGATAACACCCGAAGCCGGTGGCCTAACCGCAAGGAAGGCTGTCTAAGGTGGGATGAGTTAGAGGTGAAGTCGTAACAGGTAACCGG
+
(+4.038381+01./-33,&+%%'%+(08<8+/;76;7563.)')+15-,+/462206150.0;17696./+,.5+)&*0)*(555/+*2;/-6-/0,))(),.//60/192-8-91299/7,/,+,25*2-,1-*2000128*')*,76*$%$$)&$&1(#))'-10003..041989697353,/.,/.5.2.+.,0/676.3,,,%34),336224'))'&*,(1+98:4440:*''./2.1*,696940.1-04655754315-/6912/(*&&&'%'/+3(*+1909;)+,*&/1+://454,&011233349+8++((2.51,'((,025//./--/011843188//,.-.-44-+(&1*))%*-.7227;-76493.-.)),,0951111347.0&%&$%'(20-&&+)-021)'&')95-2-++029830'(((-./))+2011-)*-2.*+.0',2:9:;:<5.*'(&,*+,5:91594;4:39758)964689//2135896/4/2/5563:33-*/,-.36..(,321()+*44155571+.+*'((''),67--730)*()-.00/1/260)'#)(*',&''.1742)---40(,;:,::774('*(()'++61.3-/41-//-16%.%(*1/,-.222545//01.,+1014''')+450-+'&0-,01..00100.*&&()+07..414467-42;124665)....02.01/0.2,,.7-)%564:861/31(&+,15,,-.06345<101***+05**-71689;:9898;017,79-6431/&-,(((*//560.,+*++*,.,.1553+)'((042(30/.5567----12001/5034:26.+1211077575'('+*,-2/*-/079807182296.)*(+15830(,(')((').,03-4/--2,/,1--&$*%69-.0::.2134:578569;:&,)-((((,/-136-,+-,*,5--/3/5.6/0/73536/001&(**2/1.1201753-4&+*33:7353482/408/62./66101927;/45----)/--.+,0.*)),+*+06/*,2*/1+/,1202-/8962.33).+*')()(0/429)/(/58+(+(%)-)+&+)---7.//4477-3+61357576
@9921bfdf-e289-4889-9c1d-cb1e2f42920c ch=239 read=78667 start_time=2019-12-13T03:29:15Z barcode=BC01 runid=2c9cf7bc05858273f10e7d7ec552fc0bd742dc3e
CCGGTTACCTTGTTACGGCTTCACCCCAGTCATGAATCACAAAGTGGTAAGCGCCCTCTGAAAGGTTAAGCTACCGCTTTGCAACCCACTCCCATGGTGTGACGGGCGGTGTGTGAGCCCGGGCGTATTCACCGTGGCATTCCTGATCCACGATTACTAGCGTTCGACTTCATGGAGTCGAGTTGCCAGACTCAATCGGACTACGACGCGCTTTAACATGAGAGGTCGCTTGCTCTCATGAGGTCGCTTCTCTTTGTATGCCCGCCATTGTAGCACGTGTGTAGCCCTGGTCGTAAGGGCCATGATGACGGTCATCCCCACCTTCCTCCAGTTTATCACTGGCAGTCTCCTTTGAGTTCCCAGCCGGACCGCTGGCAACAAAGGATAGGGTTGCTTCGTTGCGGGACTTAACCCAACATTTCACAACACGAGCTGACGACAGCCGTACGCTTTACCTGTCTCACGGTTCCCGAAGGCACATTCTCTATGAAACTTCCGTGGATGTCAAGACCAGGTAAGGTTCTTCGCGTTGCATCGGAATTAAACCACATATCCACCGGCGGCCATTTGTCAATTCATTTGAGTTTTAACCTTGCGGCCGTACTCCCCAGACTGGCAGTCGACTTAGCGCGTTAGCTCCGGAAGCCACGCCTCAGGGCACAACCTCAAGTCTGACATCGTTTTACGGCGTGGACTACCAGAATTATCCTAATCCTGTTGCTCCCCACGCTTTCGCGCCTGAGCGTCAGTCATCTTCGTCAGGGGCCGTCTTCGCCACCGGTATTCCTCAGATCTCTACGCATTTCACCGCTACCTGGAATTCTACCCCTCACGAGACTCAGGCTTGCCAGGTATCAGATGCAGTTCCCAAGGTTGACCCGGGGATTTCATCTGACTTCTTAACAAACCGCCTGCGTGCGCTGCGCCCAGTAATTCCGATTAACGCTTGCACCCTCCGTATTACCGCGGCTGCTGGCTGGAGTTAGCCGGTGCTTCTTCTGCGGAGTGGCGTCAATGAGCAAAGGTATTAACTGCTCCTTCCTCCCCGCTGAAGTACTTTACAACCCGAAGGCCTTCTTCGCTACGCGGCATGGCACCGTAGGCTTACGCCCATTGTGCAATATTCCCCACTGCTGCCTCCGTAGGG
+
03+002-1+5+)2.%*+(*,5-,5+*&)*1105438530234+++-431(()*-,**)$&+)''.+4/2,11-/,%&))/*1222;/)*+270,98:985////74.+2/1/1),&((&%'*/,)**+-+)0.24281.284'.*..7)(*./361/-.,//164,-/495663+()*//,//;/31--28785;4819576344-642),/*,&$&$&%%$%+)/1)+/1-/0226('+)*)()'(2+12-27-&$$$$#'**47-74.,-.-+/-01220,369,+('+-.,6))*4.920,-,++**%'(75.69,,5:4512,4,+-7<705:-20030-/23485293//12646,%+12-94:96881:00.589)807()')&*&#%((/*,,((3,'(&%%.*6.+,-/./72..123+**)%(()3013&5144.%.&+%$$##'.3-1578968699:11.,./,,*'),/8654-)$$&&%+.618489<::55*+)&&3734786.-01897:3/))2.--5-8*'.&0+3;2:9+'+*(+-0'*-%((&*%)%)2/*-/0:7;5*.50-..5<<-44341824-514+-.1-::8))+'.&/**%13665,0)&$)*0,1-,+1/2)6-.3),/.057:86)297.*,../,*-&,&'%$&&416626/7*'&*--.16:423))++)*+./00--,1533(''+.),/201*'**+/9.0''$**.--.677/..-)&,,077666).67,758:9:;:665.3.)/..4:9807--0655545556.8:*.(+/-.0.1956.3/330,'102/)+&'%%)).7/)&&)+100)&'()/14-67987021835,-'0.32.-/4,/46+(481+../3433.6*-/1326953:17;63201/4/-)&)$%&%&%,17397210/9/<2882810*27*-984630502:32321.00-1.+)-,'(.,)*/*'07112:29<8744*+&'+(.,+),,5.../6281)0(('++)*(&*+42*2/&(&-40,16.4/&,&))**),.2.96,,4.2384:2211%%(,/'**/+**.-*$(($$$05.6-',/0;7//4./-/230032846+,./221235095+03.'$
@fcfd8ea9-7bc9-4fe4-94a6-1de664533f4d ch=168 read=85815 start_time=2019-12-13T03:29:24Z barcode=BC01 runid=2c9cf7bc05858273f10e7d7ec552fc0bd742dc3e
CCGGTTACCTTATTTGCGACACCCCAATCATCAATCCACATAGACAGCTCAGCTTCCTTGCGGTTAGGCCACCGGCTTCAGGTGTTATCAACTCTCGTGGTGTGACGGGCGGTGTGTACAAGGCCAAGAACGTATTCACCATTAACGCACGATTCGCGATTACTAGCGGTTGGCTTCAATACCAGTCGAGTTGCAGACTACCACAATCCGAACTGAGAATGGTTTTATGGGTTTTGCTTCACCTCGCAGCTTCGCTTCCCTCTGCACCATCCATTGTAGCACGTGTGTAGCCCAGGTCATAGGGGCATGATGGTTGACGTCATCCCCGCCTTCCTCAACTTGTCACTGGCGATCTCAGCTAGAGTCCCCAACAATGATGGTAACTAACGATAAAGGGTTGCTCGTTGCGGGACCAACCAACATCTCACGACACGAGCTGACGACAACCTCCACCACCTGTATCTCCTTAAGCTATCTCTCCATCTCTGGAGCGCTGAGTATGTCAAGACCTGGTAAGGTTCTTCGCGTTGCTTCGAATTAAACCACATGCTCCACCCGCTTGTGCGGGTAAATCAATTCCTTTGAGTTTCATTCTTGCAGACGTACTACTCAGGCAGATACTTATTGCGTTAACTGCAGCACTGAACTTTGACATCAACATGGTACTCATCGTTTACGGCGTGGACTACTAGGGTATCTAATCTATTTGCTCCCCACGCTTTCGGGACTGAGCGTCAGTTGCAGGCCAGATCGTCGCCTTCGCCACTGGTGTTCCTCCATATATCTACGCATTTCACCGCTACGCATGGAATTCACGATCCTCTCCTGCGCTCTAGCTGCCTGGTTTCTATGAAGCACTGAGTTAGCTTCAGGCTTCCACCACAGACCCTTGCTGCCGCCTGCTCCCTCTTTACGCCCAATAATTCCGGATAACGCTTGCCACCACCGTATTACCGGCTGCTGGCACGTAGTTAATGCGTGGCTTTCAATAAAGTAATGCAAATCCTCGGCTCATTTCCTGTAGCCGCCGTTCCTTTATAACAGAGTTTACAATCCGAAAACCTTCTTCCTTCACGCAGCGTTGCTCGGCCAGGGTTTTCCCCATTGCCGAAAATTTCCCTACCTGCTGCCTCCCGTAG
+
84.63:25252&41'%%&%%&)/7+,-*+,347043)%)&,#((++,-1.()))('&&'+,1/+2(.26/,21-/,/04%41/,2///606///3569786552341851(3/1210-0-(002.'%&',,/556:4//+$*&+(-*,$%)&.+++31108..('(*-&.($$'%('+(**+1,./4)(.1/./.0//.*+'$*+228('.24)),+-/,0+:;:+/15<50;:/+34;525852--%+,/6/-.4/1;20141.+.5199:2/6.,,,-$'*-/33300.;.**2+*+..,24(*+,434..17,.18:9:.;52+/14644')-*(*,3-01)+('('(&+)&(%&&+()+,-178+0//.:101879205/018442332)'-&,()(,/+1-)*)1/0+&-./,--././/.*344705,&.-$*%.//94,2+)**%(-),044654311%)('$'),-0.//+30./76344,&$%#$)(%(*,8465553459754313).2985;422020'.205,1*4'39-58.0022443,&*,)),+-+,,0).-(,251305685-,1)+'*191/+//.41.)$%&((,&+.(-133888-*-3,-./-400165462037756843-+)+*58.3332/0,3.)+$+,1../.0988<:.000-//28588576&3/&(*762/2/1((01+*0019:,+-,,794,&9:55.+&32278-017/20331;112;:6746:;9<;945-1168889:8./07465669985877/6;;00++(*)./%+),.10/20/$&')*,-./*+-+))%**0.%0-&')%#,31::.6455*+*++.01-*,50&'(1..293392,*0+,0-001:./7245742-/0-./,26-*,,3+**),+(+1+&0*3,,413/+(,***+&++&+)$)&$&,+5+.&+(5568342.&+,/11210))#%(,)0-.11++2*.0-&)%&*$.)54251/*)&&&('&.1131111/182793*/+++.(),522((+,09+*+/;0./.08:7177878:986;0*.,.&46-1/+)23-6/2,,5-4;1)1:;1,+;,,5-586*09*30(&$&%',+/*&'(+.,**-.
@503c9db2-09e6-4dfb-a0c0-3eb43d3b5848 ch=246 read=74082 start_time=2019-12-13T03:29:22Z barcode=BC01 runid=2c9cf7bc05858273f10e7d7ec552fc0bd742dc3e
CCGGTTACCTTGTTACGGCTTCACCCCGGTCATGAATCACCAAAGTGGTAAGCGCCACTCCCGAAGGTTAAGCTACCTACTTCTTTGCAGCCCACTCCATGGTGTGACGGGCGGTGTGTACAAGGCCAGGAACGTATTCACCGTGGCATTCTGATCCACGATTACTAGCGATTCCGACTTCATGGAGTCGAGTTGAACTCAATCCCGGTTTACGACGCGCTGTGGGGTCCGCTTGCTCTCGCGAGGTCGCTTCTCTTTGTATGCGCCATTGTAGCACGTGTGTAGCCTGGTCGTAGGGCCATGATGACTTGACGTCATCCCGCACCTTCCTCAGTTTATCACTGGCAGTCTCCTTGAGTTCCCGGCCCGGACCTTTAACAAGGATAGGGTTGCCTTTCGTTGCGGGACTTAACCCAACATTTCACAACTAACTTTGAGCTGACGACAGCCATGCAGCACCTGTCTCACGGTTCCCGAAGGCACATTCTCATCTCTGAAACTTCCGTGGATGTCAAGACCAGGTAAGGTTCTTCGCGTTGCATCCAGATTAAACCACATGCTCCACCGCTTGTGCGGGCCCAAATCAATTCATTTGAGTTTTGCTTGCGGCCGTACTCCCAGCGGTCGACTTAACGCGTTAGCTCCGGAAGCCACGCCTCAAGGGCACAACCTCCAAGTCGACATCGTTTACGGCGTGGGCTACCAGGGTATCTAATCCTGTTTGCTCCCACGCTTTCGCACCTGAAAGGCGTCAGTCTTCGTCCAGGGGCCGCCTTCGCCACCGGTATTCCTCCAGATCTCTACGCATTTCACCGCTACACCTGGAATTCTACCCCCTCTACGAGACTCAAGCTTGCCGGTATCGGATGCAGTTCCCAGGTTGGCCGAAGTTTCACATCTGACAATGGAAGCCGCCTGCGTGCGCTTTTACGCCCAGTAATTCCCGTTAACGCTTGCACCCTCCGGTAATTACCGCGGCTGCTGGCGCAGGTTAGCCGGTGCTTCTTCTGCGGGTAACGTCAATGAGCAAAGGTATTAACTTTACTCGCTCCCCGCTGAAAGTGCTTTACAACCCGAAGGCCTTCTTCATACACGCGGCATGGCTGCATCGGGCTTTGCCATTGTGCAATATTCCCCACTGCTGCTTGCTCCCGCGTAGG
+
22'*/6&)1+.+1,+-2(275:,4,+(*1362534974,/&.-&+),423,-..42(*)/1+*,1,01150./-+-3*%&(%$%)0-,,&34,)./4,,-4532/16878997;:87//'/3)/-.9-48585,1/11.-14885:4-5;,+//.5,(+,,11--0347778;3,-'-0111132-../33415&&-01-*+*/(%+,(,*'))-501('&%''*-.-3/-+,+)+84782/0%2)+,*'*,)))+5,$'')+646;7/9,++00.1014.-'$%*)*-78902..998:7,++,+13/7/009:9:0:1'%'%-40968.1-/0;.,-;443421-35541''+)*57928*0,2-+3:3+)'+,*,)-3)5)'''(416.)&'),-3380//941-3,.)-,)-21.173-()%$&&)'&%%#%%,*,00153633595981////4:230/+*&'(+(,07,+,2+3-/0.08-'(,/2,*+*(..''/,0013<;;863//,.04)-../0-52;76;:8994<33205'$&,+,5;8;<4534/0007312()''),23(.+1-+&)'),1:5<62296/,,4/-&"$)&')'%&)),+.+/41(*+-,-./..081:3781400(./0/01)0((-)/.065865,45.-//838.4(6+234757410-./.',*300002//4479'51,,-0.&&))060/4;3).)16+'*)(/2*+,.).1)(+)&*-5225**+--335/4,(478/18./0/35688/1304203240.2(**233299699:59<:0238+++')*.32+-)(0613&0765.*//,-*&,,477,-+,.9*,5679999&55778198;54+*4/:-6(*&*+0+-92/+(*..))*100,&&*-#.94373102300/*-.*'(,((%$$&(*2407,*').1;2201.+,'/4,*,&)&'&*-,+-0,..4243323-+(+%-*..++-1*5)))8*559559981-*-45245/411/.1,,)*+)**.-+)18:/*-+%'*/25/*+.++*(()'(/0*)0-+05,)-.30789<99<9-/..)/,-/811.2.-,-,..;.4-,27++57./:(-*--722267021(-.'')'&'%#**4/)&)*1/6*
@a159d0de-46bb-4c53-a41d-5ad23ea0a03f ch=115 read=88650 start_time=2019-12-13T03:29:34Z barcode=BC01 runid=2c9cf7bc05858273f10e7d7ec552fc0bd742dc3e
CCGGTTACCTTGTGCGACTTCACCCCAGTCGCAGATCACAAAGTGGTAAGCGCCACTCCCGAAGGTTAAAGCTACCTACTTCTTTGCAACCCTCCCATGGTGTGACGGGCGGTGTGTACAAGGCCGGGAACGTATTCACCGTGGCATTCTGATCCACGATTACTACTTGATTCCGACTTCATGGGTCGAGTTGCAGACTCAATCGGACTACGACGCACTTTATGAGGTCCGCTTGCTCTCGCGAGGTCGCTTCTCTTTATGCGCCATTTGTGGCACGTGTAGCCCTGGTCGTGGGGCCGCTGACTGACGTCATCCCACCTTCCTCCAGTTTATCACTGGCGGTCTCCTTTGAGTTCCCGGCCGGACCGCTGGCAACAAAGGATAAAGAGGTTGCGCTCGATTGCGGGACTTAACCCAGCATTTCACAACACGAGCTGACGGCAGCCCACGCAGCACCATGTCTCCACGGTTCCCGAAGGCACATTTCTCATCTCTGAAAACTTCCGTGGATGCAAGACCAGGTAAAGGTTCTTCGCGTTGCATCAGATTAAACCACATGCTCCACCCGCTTGTGCGGGCCCGTCAATTCATTTGAGTTTTAACCTTGCGGCTCCGTACTCCCCAGGCGGTCGACTTAACGCGTTAGCTCGGAAGCCACGCCTCGGGGCACAACCTCAAGTCGGCATCGTTTACGGCGTGGACTACCCGGGGTATCTAATCCTGTTTGCTCCCCACGCTTTTCGCACCTGAGCGTCAGTCTTCGTCAGGGGCCGCCTTCGCCACCGGTATTCCTCAGATCTCTACGCATTTCCACCATACACCTGGGTGCCCCCCTCTACGAGACTCAAGCTTGCCCAGTATCAGATGCAGTTCCCAGGTTGAGCCGAAGTTTCACATCTGACTTAACAAACCGCCTGCGTGCGCTTATTAATTCCGATTAACGCTTGCACCCTCCATTATTACCGCGGCTGCTGGCGCAGGTGCTTCTTCTGCGGGTAACGTCAATGAGCAAAGGTACTAACTGCTCGCTTTCCTCCCCGCTGAAAGTACTTTACAACCCAGAGAGGCCTTTGCTTCATACGCGGCATGGCTGCATCAGGCTTGCGCCAGGCGTACCAATATTCCCCACTGCTGCCTCCCGTAG
+
28+4.9/.0*)&+$'**,-61&.+-)((-/+,&)-/206541.02978646466)**6-)*.1-/,8.7)(*,-480&24<42;:.13*091+0:1+-.2./,,/30882-.,),/238773.7/*001..+---<85354/31/-37/&()03,&)*./5//*)%%&)*67-/,+/171/015//.0/4.;03(,,5364:551:334**-.0661/39+)+**0-,/*(+//,-,.,1*,&&++-0033937650*'((..17/5;6,(')))221//('(2.+-:77(1&-59/9))'&'$%--04,+,,2..%,./912(*'(+7;;22347:595'77635'('(**,.--+(,/857;8:9357691.2(+2&7/553:*+%.-5902-.4,*&-0+0.:5.(%&*%0,')%-00:-++,/1/-./,+(,//./+-,-45)'(&+),-+./%'%--28)*.4:68440-,+/.0231/:*,28798771-.03+3457;/18;00*%)/,.4:*,3/16(0(2;:::6242-6&+,24'(&+$')2590-.03::85347+(()'),220,+.2'%()*93<804:7/,.2:<+281./.-*7-++23-+))*575+,6:.4-+).//0435-.,')*&&334,.+.%*-./15960(,63+,0278;48*+*,,091016097/$.&,,//4;:87524').)'+++/12:..8.,8<4+//1,-*')+)587+/(('+8230787;;78.-5.-49:-247.498:;:<969:,.8*5/36;66/2''-11247887866<66)$')%)+,-16.,*((&,29;7.030014/73538+.$)'))*-'%(2-/35542-,&,.6/1+&/-/8*&.21)()*,;6,*)+.8--**-,8.889968*)+,-/688*'%$$&&(+'-1/102756561-2-**(.0+.11&,&(4,+34-/.20/0430/,),)/*.*...*+'))*55;933:9748+1,-+&/39,.0.01220+5).-2),0971112:8+*777597255,75+*./*/4**,-').003/0'#&/*:77..'**1,%+,42656567+8873905323')'&&(&).+:,,.*7890(**,234065.:--/,2
@36ab5c22-4d86-4cea-b930-66b9263f92fe ch=92 read=69373 start_time=2019-12-13T03:29:33Z barcode=BC01 runid=2c9cf7bc05858273f10e7d7ec552fc0bd742dc3e
CAATGGGCGCAAACCTGATGCAACCATGCCGCGTGTATGAAGAGAGCCTTCAGGTTGTAAAGTACTTTCAGCAGGGGAGGAAGGTGATTTAAATACCTTTGCTCGTGGCGTTACCCGCAGAAAAAGCACCAGCTAACTCCGATACTGTAGCCGCGGTAATGCGGAAGTGCAAGCCCCATTTAATCAGGAATTACTGGGCGTAAAGAAGCGCACGCAGGCGGTTTGTTAAGTCGAATCTTAAAATCCCCAGGCTCCAGCGGTTGCATCTGATACTGGCAACGAGTCTCGTAGAGGGGTAGAATTCCAGGTGTAGCGGTGAAATGCGTAGAGAGATCTGGAGGGATACCGGTGGCGAAAGGCGGCCCCTGGACGACTGACAGGTGCGGGCAAAACAGGATTAGATACCCTGGTAGTCGCCGTAAACGATGTCGACTTGGAGGTTGTGCCCGCTTGAGGCGTGGCTTCCAGGAGCTAGCGCACGTTAAGTCGACCGCCTGGGGAGTACGGCCGCAAGGTTAAAACTCAAATGGTCGGCGAGGGGCCCGCACAAGCAGTGGAGCATGGTTTAATTCGATGCAACGCGAAGAACCTTACCTGGTCTTGACATCCACGGAAGTTTTCAGAGATGAGAATGTGCCTTCGGGAACCGTGAGACAGGTGCTGCATGGCTGTCGTCAGCTCGTGTTGTGAAATGTTGGGTTAAGTCCCGCAACAGGCGCAACCCCTATCTGTTGCCAGCGGTCCGACCGGGAACTCAAAGGGAGACTGCCAGTGATAAACTGGAGGAAGGTGGGGATGACGTCAAGTCATCATGGCCCTTGACCAGAGGCTACGTGCTACAATGGCGCATACAAAGAGAAGCGACCTCGCGAGCAAAGCGGACCCCTCATAAAGTGCGTCGTAGTCAGTTGGAGTCTGCAACTCGACTCCATGAAGTCGGAATCGCTAGTAATCGTGGATCAGAATGCCACGTGAATGATTCGGGCCTTGTACACACCGCCGTCACACCATGGGAATTAGGTTGCAAAAGAAGTAGGTAACCCAACCTTCGGGAGGGCGCTTACCACTTTGTGATTCATGACTGAGGGTGAAGTCGCGCACAAGGTAACCGG
+
-,('&,)(#&*2)*90/--,/+%,)((*0/),,.--02347**'&(/115/'6646*(,0-)/,,+0/,(''%+--)',.+2-2-/-14)+)+*031291.370+(('.0.;..8+,2454813+&+(**))+**2,-,(&%*$,()&***)0947,/-)&))*(&)&**32..&)(&,4+/,,-(-()'.),/2185...78,(')&'+-(,)-*/1(%,-;/-2900+//%%/2),*255('64/('---/4/+')',))*.3530..011,2(')(''&)+.5978.-'1-1+-,(.-/40/.4435/...7;8/02-*-;916*))*),45380*00))%&((''*,*&+./)%%&''*1-().52(%%%$$$%$-%$%$&%'+-78-2)55(+5--05'34+*.851113+2.+4-9:/-,-(--//,5-6-01,0--(&,-+()*&)*-6.66.71///)%.((++**&)'(%)(/,:/./6/33958:4*3-(&)+,-6-2+')+3*4082;97..35971-()')&*)(+0**.73&+++/.*.'-03:0-*)+0*7;:298:.++--95'.+'+-4-0784340296,*,-/76077981+.0001+1:;402/--/-.,)-*--535:789,84398922.)/04015455520$%)((+56657.-+,*00133;.112:8/00:1976:42)*5-))42+1+/-..-4-253*),.2+(15)+7.',%)).''(&'*670866979.*,*'+22899:--,++-2;989:7,.,*,+.-1,2-.-24669702-0459400.4/:2*-+,.7.,%))-&&'%%227578:848625504889)()*+,*-/777661--*.*10*)--;60821*2&%1;41257+*))+6758$+'.,-+,--24726111/2457:2-*,-*,4,+0++422.+%,*3+..:76544-+.:848/-.'1+/1,%%*2/$*)/)()(+///.,/7147.+,-,,36//,(((&+)--216/0067+$'+(**1*+.'-&%)+,*,52-83-*4.00.--(++&,16600225:7133,-,,%,1-1-.+,,/.0)+&&*++.-39796/
@9a753705-74f9-40f8-ba66-6a6ad2cdf5fb ch=294 read=74591 start_time=2019-12-13T03:29:54Z barcode=BC01 runid=2c9cf7bc05858273f10e7d7ec552fc0bd742dc3e
CTCACAGGAGGCAGCAGTAGAATTTTCGGCAATGAAACCTGACCGAAACAACGCCGCGCGTGAAGGAAGAAGGTTTTCAGTTGTAACTTCTGTTATAAAGGAAGAACGGCGGCTACGGAAATGAAGTGGCCGAGTGACATACTTTATTAAGCCACGGCTAACTACGTGCCAGCAGCCGCGGTAATACGTAGGTGTAAGCGTTATCGGAATTGTTGGGCGTAAAAAAAGAGGCAGGCGGCAGCAAGATTAATGGTAGAAGCCTGAAGCTTAACTTCAGTAAGCCATAGAAACCAGGCTAAAGTGCAGGAGGATCGTGGAATTCCGTAATGGCCAGCGGTGAAATGCGTAGATATATGGAGAACACCAGTATGGCGAAAGGCGACGATCTGGCCTGCAACTGACGCTCAGTCCCAGCGTGGGGGGGGGCAAATAGAAGTTGATACCCTGTCCACGCCGTAAACGATAGTACTAAGGAGTGTTGGATGTCAAAGTTCAGTGCTGCAGTTAACGCAATAAGTACTCCGCCTGGTAGTACGTTCGCAGAATGAAACTCAAAGGAATTGACGGGGCCCGCGGCGGTGGAGCATGTGGTTTTAATTCCGAAGCAACGCGAAGAACCTTACCAGTCTTGACATACTCATAAAGGCTCGAGAGATGGAGGAATAGCTATATGAGATACAGATTGGTGCATGGTTGTCGTCAGCTCGTGTCGTGAGATGTTGGGTTAAAGTCCCGCAACAGCACTAACCCTTAGATTGAGTTACCATCATTAAGTTGGGGACTCTGGCAGAGACTGCCAGTGACAAGCTGGAGGAAGGCGGGATGACGTCAATCATCATGCCTTATGACCTGGGCTACACGTGCTACAATGGATGGTGCAGAGGAAGCGAAGCCGCGAGTGAAGCAAAACCCATAAAACCATTCTCAGTTCCGGATTATGTCTGCAACTCGACTACATGAAGTTTGGAATCGCTAGTAATGCGAATCAGCATGTCGCGGTGAATACGTTCTCGGGCCTTGTACACACCGCCCGTCACACCACGAGTTGATAACGCAAGCCGGTGGCTAACCGCAAGAGGAAGGAAAGCTGTCTAAGGTGGGATTGATGATTGGGGGGGTGAAGTCGTAACAAGGTAACGG
+
,,/%'%/1-056231-,.//'0(21..285573-(.,+4,./3520,*..,-.29343,779:4.3.5*,3-4.;6+-%/'5%)%%(.938/71/1:9+6+05-172',,,10201'*-1-*,)&%%%'*&(%')+61'-*,/:.,061,,02-,/-,--)+&'*,/.2(*-2/-12/1/.-/')&4335,/--(,5.14):(()')('2*$*))/6154766-/-'&%++-,344/82+/**%($-''%)38-'$*)'('&(**&%%&+*+,7/%',-/'-.',''-41/7-,0358<6-188*.((%)&+1,52/,1.2/8%2&%'(',&%(&+2-,08-*-047878888466**((-7798-02.//:0()4***76921111247795332,/12,,&%+51362((%'))45275128-.01:;70'$&'))'*,+08-+(-/-+-17;899:5/))-)(--200'((%')*7;:::;99877405//./0:71111.51504.//0/4-&*'))4:/3971*-)&,**.8;98451220-%)+&82/0),*+032767/5...5**,++,2361/(*+78//-.-43'4*408&'-+*.15524/.3-0.1-*(**+&(((,+++;::998733/2,,0/24%'((()-9/..**+))**)-.345578887&''0(5,604465579/4667953666586897:66257659'+*+7.7+,10./+.0-+&'($'$-'13)((&'#($''&/++2;6::88:3$0)4,59267974.,*'''))**&**&/225:98465-.)+,.2/6123,,637:967.1+018924,1.'-./53895673.-*)())/281,3372562868896/,')*+5-.*'((+511+()(),3*+,99-0;7025<<75987;677,0107+8**0(%&%'*,-+.+,,3./..-241-(&(.70%.)(+9,+*%&+&$&&*)/633156788998:*557:;;9:6694/2+7875180002./*06559735789780-.-,,)('%%%$$&,)-).87:801-*+024/112+*)())(+&%$(+-,,2')2,3-.;:217,../*6+/+,)..+//-,**)$-%&'*/+4.34704
@4573f65d-1dfe-4175-8e21-baa1ad4ef654 ch=94 read=89410 start_time=2019-12-13T03:30:04Z barcode=BC01 runid=2c9cf7bc05858273f10e7d7ec552fc0bd742dc3e
CTCCTACGGGAGGCAGCAGTGGGGAATATTGCACAATGGGAAACCTGATGCAGCAACGCCGCGTAGTGATGAAAGGTTTTCGGATCGTAAAAGCTCTGTCTTTGGGAAGATGACGGTACAGGAGGAAGCCACGGCTAACTACGTGCCAGCAGCCTGGTAATACGTAAGGTGGCAGGCGTTATCGGATTTACTGGGCGTAAAGGGCGTAGGCGGATGATTAGGTGGGATGTGAAATACCCGGGCTCAACTTGGGTGCTGCATTCCAAACTGGTTATCTAGGGGAGAGGAGAGTGGAATTCCTAGTGTAGCGGTGAAATGCGTAGAGATTGGGAAGAACACCAGTGGCGAAGGCGACTCTGGACTGTAACTGACGCTGAGGCTCAGCGTGGGGAGCAAACAGTTAGATACCCTGGTAGTCCACGCCGTAAACGATGAATACTAGGTGTGGGGTTTCAACACCTCCGTGCCGCCACTTAACGCATTAGTATTCCGCCTGCTGGGAATTACGGTCGCAAAGATTAAAACTCAAAAGGGAATTGGCGGGGACCCGCCTGAAGTAGCGGAGCATGTGGTTTTAATTCAGTAACGCGAAGAACCTTACCTACACTTGACGTACTTGCATTACTCTTAATCGAGAAATCCCCTCAGGGACAAAGGGAGGTGGTGCATGGTTGTCGTCAGCTCGTGTCGTGAGATGTTAGGTTAAGTCCCGCAACGAGCGCAACCCCTTAATCGTTAGTTACTACCATTAAGTTGAGGACTCTAGCGAGACTGCCTGGGTTAGCTCCAAGGAGGAAGGTGGGGATGACGTCAAATCATGTACCCCTTATGTGGCAGGGCTACACGTGCTACAATGGCTGGTACAGAGATGCAATACCGTGAGGTGGAGCCAAACTTTAAAACCAGTCAGTTCGGGATTGTGGCTGAAACTCGCCTACATGAAGCTGGAGTTACTAGTAATCGCGAATCAGAATGTCGCGGTGAATACGTTCCCGGGTCTTGCACACCGCCCGTCACACCATGAGTTGTAGCCCGAAGTCCGTGAGCTAACCGCAAGGAGGCTTGACGGCCAGGAGTAGGGTCAGCTTGTTAGGAGTGAAGTCATGGCCTAAAGGTAACCGG
+
*-143465;:./2/-11/0616:,-74.90+***0..22))//2;+,,98944641-&*(%&&''&+()+./7,+7,9;8.5;98:37497+**,61246797'/-)/)-.2255:4//*(-*.'*-',0--,--*1+,-387876:2..-*3'#&(+)()*02/1(.-01:0)+0.16;555()(/7/,--.2330..7-,78-73+.217--.//;/-))*4878963()-5.+15+)./014*4+3-267623///-//5.,5.*+)*.,)(+*',)))))(-)'''&'+-+.00/1+,/986//,./.)(3-)458862--+0-)28*6+/3102:.56.3,())+*324----,7445652,+&*(/.01446:68+&'():9:;0*-/08+1()(3/%)+*24*+176(.,2,'*+13/+/5,+*)+-8;9767315202$,(0+771,,+*/8278,0462293%*).+2,()*)2*&'+-60-+.311&&',)'(+**.,545+00.(%$)$.4:86760/-&)('&%'&'))+38/97;6%(&$%))''$*).,)*-)0*++1.::-/5152()+.*505--3-+1,.,.,.500/&)%$+%&$'#'&(()*2)()*+624212((()**'.9:6,0'498788;)-&'%**477702368:895676864255668677+4.//364/;./77;63.407-+-534()++*4.).73'))),,-.710/5710005;-:-,$.)++&,*44730''&&),./898:510-*4*&+*0',&6+/3,,).+(016/006643677;6/-&*%&#*.3-.1..,.,*(()(&%&&'$')+66321282,./037213'/,-.,98383238783.44,8;673538543:619:83:*62+&()/2,4.+5+-.(.+--2722364454322216-,.85/+&.8/,+&,+0*-/,.')'*412.80//718-51/084+1*,.*(,*-4/41*'(&**2440:2--2//.10/-,*++4-)('),*)''.+,1*0,+/,+/001'/)*+3,,(&#%('-*-,3+.($%''/-)+,***(),+'&./%)(&+)'*.(/,&'$$'*++0/383821
@cce83372-1035-4e6b-b7c3-39a2b870b260 ch=110 read=112033 start_time=2019-12-13T03:30:12Z barcode=BC01 runid=2c9cf7bc05858273f10e7d7ec552fc0bd742dc3e
CTCCTGGGAGGCAGCAGTGGGAATATTGCACAATGGGCGCAAGCCTGATGCGAAACCATGCCGCGTGTATGAAGAAGGCCTTCGGGTTGTAAAATTACTTTCAGCGGGGAGGAAGGGGTAAAGTTAATACCTTTGCTCATTGGCGTTACCCGCAGAAGAAGCACCGGCTAACTCCGTGCCAGCAGCCGCGGTAATACGGAAGTGCAAGCGTTAATCAGATTACTGGGCGTAGCGCGCAGGCAGTTTATTGAAGTCAGATGTAAGGAAAATCCCAGGCTCAACCTGAGACTGCATCTGATACTGGCAAACTTAGTCTCGCAGAGGGGTAAATTCCAGGTGTGGCGGTGAAATGCGTAGAGATCTGGAGGAATACCGGTGGCGAGAGCTGGCCCCTGGACGAGGGCAATCGATTTGCGGCATTAAGGAGCAAACAGGATTAAGATACCTGGTAGTCCACGCCGTAAACGATGTCGGCAGAGTTGTGCCCTTGAGGCGTGGCTTCCGGAGCCAGCAGCGTTAAGTCGACCGCCTGGGGAGTACGGCCGCAAGGTTAAACTCAAATGAATTGACGGGGCCCGCACAAGCGGTGGAGCATGTGAAGTTTAATTCGATGCAACGCGAAGAACCTTACGCATAGTCGCCAGCATCCACGGAAGTTTTTCAGAGATGAGAATGTGCCTTCAGGAACCGTGAGACAGGTATGGCTGTCGTCAGCTCGTGTTGTGAATGTTGGGTTAAAGTCCGCAACGAGAAACGAAGCCGCACCCTCCTTTGTTGCCAGCGGTCCGGCCCCGGGAATCGAGACTACCCGGTGATAAACTGGAGGAAGGTGGGGATGACGTCAGTCATCATGAAAGCGCCGACCAGGGGCTACACACGTGCTACAATGGCGCATGCAAGAGAGAAACGACCTCGCGAGAACAAGCGGACCTCATAAAGTGCGTCGTAGTCCGGATTGGAGTCTGCAACTCGACCGCTGAAGTCGGAGATCGCTAATCGTGGATCAGAATGCCACGATGGAATACGTTCAGGCCTTACACACCGCCCGTCACACCATGGGAGTGGGTTGCAAAAGAAGTGGGTAAACCTTCGGGAGGCGCTTACCACTTTGTGATTCATGACTGGGGGTGAAGTCGTAACAAGGTAACCAGG
+
'(0.('*-*+.-045225.3*1+,/70'+$%((*1731.35647:/-,+(*&()&'(*,+1,)*'&'+-43/-)&''+,.*3-*-0080,38/%.&'&(.())**231''2//+12,((*6/+.201.),%&+))233-:.8/:313-.4()-'(,'%))%),01&/+++10477247774/4/-/5,.,',.,)(*(,)*,+)//1*/.84341/(*&()*,663/-+-+%&(+'-',49&/7;5(.1)*/+,++-,/))(')()+*,(/+,)-44444-/(''$(,-/577751/0122747339.))&'$&&)-*,-,+*,*(()**'(('*,6*+%%(&+((+)),'()45+)('(/06820/+111.0)0,+1/-*+((*+%.*-:71)026*))%(()$$$%&+,20&$$%$%*&%$3(,*-892.)/.&0-.()+7152*+..00.5)),14:77::8,+++%231*1),(,/6.113/%()((360-(&**)0)+*0*())(&)''),6:62+,31)02-10364/))$)*/,7270648-8/8*2624846:1+(&'),++&/30+.)*--0.**-45745')*+1(-**'((,+)1/7/,*/,-4---1,(*')*)'+*(*),,)++,+#$$%'1234+'(+('')/:<931.+)*,3+*'-+/3769:9;8)996:5625,&)/1*-*+$'(169:/-,-..)12500.031//...%4/.596:05,++03.0654''%'&%%&%(&+(%&$((%(1('-)*:21791-+-++/.-)27)('.0)+*&'$)()&%*,&'%,+0+''*,3491/4*--..1793,0557-.('(0-./.$$$%'%&)'+)&')-228,*(*()&&$)+348645443374-00/%.0)&''''&)()*/45350-,*'&),18253;75832134;213(,,346771.2+-*+.+))'(*-+'--&++0)&((%%&+,0//2(.''*-,-,+***)09606000./:5480+.,+/.)(0--/%1-/%,33,.,&(,+*,+(,/,*++*/..6358:3.+0-959523593)'+0+0&1/**)%*(*/208,(+*'(+*)*,/&.,4,)*12597/255878;63('&)*$'*,,.29440124850%-*
@ac5c81fb-1ca6-4b9b-aa25-e0fef66c8476 ch=172 read=94565 start_time=2019-12-13T03:30:12Z barcode=BC01 runid=2c9cf7bc05858273f10e7d7ec552fc0bd742dc3e
CGATTTACCTTGTTACGACTTCACCCCAATCATCAATCCCACAGCAGACATCGCCTTCCTTGCGGTTAGACCACCGGCTTCAGGTGTTATCAACTCTCGTGGTGTGACGGGCGGTGTGTACAAGGCCCGAGAACGTATTCACCGCGACATGCTGATTCGCGATTACTAGCGATTCCAACTTCATGTAGCGAGTCGAGTTGCAGACTGATCCGAACTGAGAATGGTTTATGGGTTTTGCTTCACCTCTCGCGGCTTCGCTTCCCCTCTGCACCATCCATTGTAGCACGTGTGGCAGGTCATAAGGGGCATGATGATTTACATCCCGCCTTCTCCAACTTGTCACTGCCCAGTCTCGCTAAATTACAACTTAATGATGGTAATAACGATAAAGGGTTTGCGCTCGTTGCGGGACTTAACTAGCAACATCTCACGACACGAGCTGACGACAACCATGCACCCTCATATCTCATATAGCACAGCTATCTCTCCATCTCTGGAGCCTTTGCCAAATTATGTCCAAAGACCTGGTAGGTTCTTCGCGTTACTTCAGATTAAACCACATGCTCCACCGCTTGTGCAGGCCCCGTCAATTCCTTTGAGTTTCATTCTTGCGGGCATGCTACTCAGGCAATTACTTATTGCATTAACTGCAGCACTGAACTTTGACATCCAGCACGCAGGTACTTTCATCGTTTACGGCGTGGACTACTGGGGTATCTAATCCTATTTGCTCCCCACGCTTTCGGGACTGACGTCAGTTGCAGGCCAGATCGTCATAGCCACTGGTGTTCACTCCATATATCTACGCATTTCACCGCTACTGGAATTCCACGATCCTCTCCTGCCTCTGGCTGCCTGGTTTCTATAGGCACTGAAGTTAAGCTTCAGGCTTCATACGAACCCTTGCTGCCGCCTGCTCCCTCTTTACGCCAATAATTCCGGATAACAACGCCACTACGTATTACCGCGGCTGCTGGCGCATGGATAAGCCGTGGCTCAATAAAGTGCGTCACTCGGCTACCATTTCCTGTAGCCGCCGTTCGCTCGCCAGCAAGTTTACAATCCGAAAACCTTCTTCCCTTCACGCGGCGTTGCTCGGTCAGGTTCCCCATTGCCGAAAATTCCCTACTGCTGCCTGCATGGG
+
5&$+6..06381.:+,,.095:11/,(..232957751:3)*,&+*(**((+(*()--.-/-.+-..,/8921911/,1.3*382/21.,)0+*+001134,+00//2-85214-/0434447.445(*+./530945;6148233464678:;9:<957321800023566632-3+'(,*.0,/)'%&'(*.,-1/8,-+-.30,,-.''*986/,,+2/054;<.55<25;:5./1:1443020+)(-,,3;2./10250-/20001685;;:3/6(&&)++0/0.'&'%%)*)())(&,6;465-++,,.81+%*,-59''277<2/7'6*42711/&(('&%%&,-.,+()-')*,/+,*3*&'.1,+,-1/-./'+3188.7/)+.,56**54566458514783,+%)*.+*&+273444971563402223011/2649797;36*,*-+%$$&(*+-*-).0+'%%#%&'*,.2..-*,,*,:987/7,).+*42,)**+(,+,..4/+.2-.+0./)1-/*70;+/))'11+5%%,2/&&.2/9;98;4433/3256.03.2-1..,5+322870*.16447+*180--,/:+*+)0.:-,-)&&.()$&*'),./487'4(6,,.0,9..-$+,-+.026,43/2345:4282.../1800&/)-&&#'*(&()*-,399625,$&*3/335.$%,'))))30/1485181021-0;1.1/:44-+,**+(,.,97123(&$'(31719+,',*+3556;:864&&'$.,36806/0197*++2742/21356376854:86368/0//501.6+9/0,**+.47864023//+(*.-&56788:777484-'%($&&((,,0840916)*,5:8/45/1,,&'')+,05;536../12:79:1///,74.+6;+),*0++02339:(*091800-&&))-*(.0/2.3/-7,.-,.25444:;583+..,,-)+&%&3,-,)%&'&-0)08/+*&+%*0*0//.20,'-)'-841+*($&',(-27467+#&%'$&/0-70+*+.;01.,-0+,1794145569<18(0/.&-+.%&%'-0+-1-0++)$+1/5+:8,#0+-48449994-62+%(+,,+/)*(%$(')&))
@6fb77596-ed95-4119-892a-1db6da5152d6 ch=463 read=55136 start_time=2019-12-13T03:30:09Z barcode=BC01 runid=2c9cf7bc05858273f10e7d7ec552fc0bd742dc3e
CCTGCAGGAGGCAGTGGGAATATTGCACAATGGGCGCAAGGCATGATGCAGCCCATGCAGCGTGTATGAAGAAGGCCTTCCAGGTTTATGAAATTACTTTCAGCGGGGAGGAGAATTAAAGTTAATACCTTTGCTCGTAGGCGTGCACCACCCGCAGAAGAAATACCAGCTAACTCCGTGCCAGCCGCCTTGATAATACGGAGAGCGGTAATCAGGAATTACTGGGCGTAAAGCGCGCAGGCGGTTGTTAGGTCAGATGCTGAAATCCCGGGCTCAGCCTGGGGACTGCATCGATACTGGCAAACGGAGTCTCGTAGAGGGTAGAATTCCAGGTGCTTAGCGGTGGGAAATGCGTAGAGATCTGGGAGAGGAATGCAGTGTGAGCCCCCTGGACGAAGACTGGCCGCTCAGGTGCGAAAGCGTAGGAGCAAACAGAGTTAGATACCTGGTAGTCCACGCCGTAAACGATGTCGACTTGGGGTTGTGCCCCGCTTGAGGCGTAGCTTCCGGAGCTAACGCGTCGACCGCCTGGGAGTACAGCCGCAAAGGTTAAAACTCAAATGAATTGGCGAGGGGCCCGCACAAGGCGGTGGGCATGTGGTTTAATTCGATGCAACGCGAAGAACCTTACCTGGTCTTACGGCATCCACGGAAGTTTTCCAGAGATGAACGTGCCTTCCGGGAACCGTGAGACAGGTGCTGCATGGCTGTCGTCAGCTCGTATTTGTATGAAATGTTGGGTTAAAGTCCGCAACGAGCGCAACCCTTATCCTTTGTTGCCAACTTGGTCCGGCCGGGGCAACTCAAAGGAGACTACCGGTGATAAACTGGAGGAGGAAGGTGGGGATGACGTCAAGTCATCATGGCCCGCCTGACCAGGGCTACACCGTACACAATGGCGCATACAAAGGAAGCGACCTCGCGAGCAAGCGGACCTCATAAAGTGCGTCGTAGTCCGGATTGAGTCTGCAGCTCGACTCCATGAAGTCAGGATCGCTAGTAATCGTGGATTGAGATGCCGCGGTAGGAATGCGTTCCAGACCTTGGCATACACCGCCCGTCACCGCTAAGAATTAGGTTGCAAAGAAGTAGGTAAGCAACCTTCGGAGGCGCTTACCACTTTGTGATTCATGACTGGGGTGAAGTCGTAACAAGGTAACCGG
+
,/'%)))+$%(&$,1&3(,..,32**&(+-//3,*$'(+%$%%)),0,,+)2,**/-1$'%(&%'(+00*(*)('-84/2,&256;8/-(()(*&()-1--&'$'.20'*'&)$&&%$%(&+++++),6192//,+%)$*,-*+$%$*((,2+(*++4+(*)'$(02.,/.03//1,*1(2+*)/(&)&'&%$*3.-+1&,*+'*/0'.)6),(''(&1+*+9:;86,-471,..0,.*1774/89.20&'())4443/$%%(,/+07-+2...1,-1.1228/,3000.//(--)./16568$4('%'(,,1235+(.0+010,2,3+()+-.-),)().+343--),/*-.//++))*166493.,$*,062&3%++/&&&''265+,7:76*-,()1%)&.&*,08(+442-++-)'(66/93+..-01+))$)*2*(,-'1.*.11--561(+-0876:;64432(010%(%$*,(*)8*/'21,(%'.)+,03-42/-,**)')-,+.--00/)(+(,79756957;1*)++0(148-538*2-161;;72344<<56.20-0*-($*130.7*()',()(*.,3321++-4,,*3/9418-:2/.0/066646005+*13505/198(-4+)&#$')1110*())+%&()71.-'()**+-*(('(*+-96,5'+20,5-726-*/.30-,,/062556)855498046011./,.&.7((*//-'*-(027*6214/8--.5+%&'%&%%)*'.))+81-7456+.2+(02'01+,&$$4)2/'2+2.'10*+&&*.3-4-,,'*&+-(3,'+/-.03;:899.,-+'+++2,00*363()533-,,0*-/0373%()..5)%+,$')164(351+&*%)(('+,,,0:658533+/,148*'(()(-105566//*(*,1;236:.52*,*).5710//0032643,5*+-0/4+)*../*1&%+..2+322-')(,,,-6*-*1.2%%)&&+08453523010+%'--13,%+,4,&(&+*)*++405*(,(*%&%'&*)--1245'11)(,/02-1/---'%$)&$*308.+.8-(+*),+///-&&'(3./.53,5--0-*)1)*11*0085/03.30.''(*,5010(($((''(&,,2368-5227462.
@1f48230b-6670-494a-b8d8-65e245c9fbf7 ch=223 read=54393 start_time=2019-12-13T03:30:19Z barcode=BC01 runid=2c9cf7bc05858273f10e7d7ec552fc0bd742dc3e
TTGAGTTGCCTTGTTGCGACTTCACCCCAATCATCAATCCACCTTAGACAGCTCCTTCCCCTTGCGGTTAGGCCACCGGCTTCGGTGTTATCAACTCTCGTGGTGTGACGGGCGGTGTGTACAAAGGCCGAGAACGTATTCACCGCGACATGCTGATTCGCGATTACTAGCGATTCCAACTTCATGTAGTCAGTTGCAGACTACAATCCAGACTGAGAATGGTTTTATGGGTTTTGCTTCACTCGCGGCTTCGCTTCCCTCTGCACCATCCATTGTAGCGTGTGTAGCCCAGTCATAAGAGGTGGCGATGATTTGACGTCATCCCGCCTTCCCTCCAGCTTGTCACTGGCAGTCTCGCTAGAGTCCCCAACTTAATGATGGTAACTAACGATAAGGGGTTGCGCTCGTTGCGGGACTTAACCCAACATCTCACGACACGAGCTGACGACAACCATGCACCACCTGTATCTCATATAGCTATCTCTCCATCTCTGGAGCCTAGTATGTCAAGAGACTCGTAGTTCTTCGCGTTGCTCCAGATTAAACCACGCTGTGCTCCACCGCTTGTGCGGGTAATCAAATTCCTTTGAGTTTTCATTCTTGCGAACGTACTACTCAGGCCGAATTCTTGTGCGTTAACTGCAGCACTGAACTTTGACATCCAACACTTAGGCATCGTTTTACGGCGTGGACTACTAGAATTATCTAATCCTGTGTTGCTCCCCACGCTTTCGGGGACTGAGCGTCAGTTGCAGGCCAGATCGTCGCCTTCGCCACTGGTGTTCCTCCACATATATCTACGCATTTCCACCGCTACACATGGAATTCCGATCCTCTCCTGCCTCCTAGCTGCCTGGTTTCTATGGCTTACTGAAGTTAAGCTTCAGGCTTCACCACAGACCCTTGCTGCGCCTGCTCCCTCTTTACGCCCAATAATTCCGGATAACGCGCTTGCCACCTACGTATTACCGCGGCTGCTGGCGTAGTTAGCCATTGGCTTTCAATAAAATTACCGTCACTCGGCTACCATCTCCTGTATTGCGCCGTCCTTCCTTTATAACAGAGTTGAAATCCGAAAACCTTCTTCCTTCACGCGGCGTTGCTCGATCAGGGTTTCCCCATTGCCGAAAATTCCTACTGCTGCCTCCCGTAGG
+
,$$$(..%4.7/+0-),---3..(++,)+*),43381,50).3/0/,//%,+./15:,82*..,/-8/7&+2982/8,6+-5/02).02128*+)()),/0672.1557'67-49653-//2:5)1,/,*+'+*/'')+5013:1.*+)&(%'*(*/32*++)1+/01435417;1)/),11920113037+.*8/009954/54964*%'&&)&%')+*435;<--,08+212*(*09,&(&&'(/3118/),030:0.15).,.53998*2.(()),,//)&$&'+5+&(,,/*/)&&('%&&%'')++930+/05888:1:,+1:7585+.//-+..2.0077130.-121&.,554100-489+,,,-1-2.//84932410160213-,,*/**2-0077:54://+7..+*,0033.++,33353-/12422+-769998617/3/5-41//06/.2+),.02261/+-,-1454121/2121..*,/5&)+%$&'(01568)+(('&%&%''$+)6/:<:2903/,)-2&'%*++79455.0,,))-0376/+1*$&,++.1101(%%'',()-1547-9:-+/160*/38<53711+-.345265/2231556(&.)1(&**(-560807-2120&00(645-10256..-..6*3,/+*-+.,8/8:6265:*-/.4../5:6787563)''*/,.1(*1.3((&+%++&(*489//0-0362/+07-9741.125690728010465:4101/.22.77,673750../+112.:-+0)'&''*++65/*211,3:35*%*-*443422*1+--,20)()/,1...9833-,(*+)*)/01/541299<:453537-2-+),()-,.11+*-168'+7/16,$&)(*.127:-3-+)%')(-6300,17)(/.85138060-0+/*2,3*-,0.51/*,&(-0+-.-8+*)*$.,-712920121143/4)*()+61;///:'8'-&'%((&&.(/7-%+)+5;875+,03.7/008:0.++/.)*(''$$(+0212,%&)+,).,*,-/0&''()*&,2,+-(%(22,,0-11:;;88;5$/-/-9220:22351111.27560(-053*/8149639:81514++-..11,+&)-3,-3(40
@2c5b64ff-0ebf-4d4d-82c9-f7ded91bc4ab ch=75 read=66634 start_time=2019-12-13T03:30:20Z barcode=BC01 runid=2c9cf7bc05858273f10e7d7ec552fc0bd742dc3e
CTCCTACGGGAGGCAGCAGTGGGAATATTGCACAATGGGCGCAAGCTGATGCTGGCTCATACCGCGTGTATGAAGGCCTTCGGGTATAAAAAAGTACTTTCAGCGGGGAGGAAGGGAGTAAAGTTAATACCTGGCATATTGACGTTACCCGCAGAAGAAGCACCGGCGCTCCGTGCCAGCAGCCGCGGTAATACGGAGGTGCAAGCGTTAAATCGGAATTGCGGGCGTAAAGCGCACGCAGGAGGTTTGATCAGATATGAAATCCCCAGGCTCAACTGGGAACTGCATCTGATACTGGCAAGCTTGAGTCTCGTAGAGGGTAGAATTCCAGGTGTAGCGGTGAAATGCGTAGGAGGAATACCGGTGTGAGGCGGCCCCTGGACGGGCCGACGCTCAGGTGCGAAAGCGTGGGAGCAAACGGGATAGATACCCTGGTGAGTCCACGCCGTAAGCGATGTCGGCAGGTTGTGCCCTTGACGTGGCTTCGGGCTAACGCGCAAGTCGACCGCCTGGGAATACGGCCGCAAGGTTAAAACTCAAATGTGAATTGACGGGGCCCGCACAGAAGCGGTGGAGCATGTGGTTTAATTCGATGCAACATGAGGAACGCTACCTGTCTTGACATCCACGGAAGTTTTCAGAGATGAGAATGTGCCTTCGGGAACCGTGAGACAGGTGCCATGGCTGTCGTCAGCTCGTGTTGTGAAATGTTGGGTTAAGTCCGCAACGAGCGCAGCCTTATCGCTGTTGCCAACGGTCCGGCCGGGAACTCAAGGGAACTGCCAGTGATAGAAGGGAAGGTGGGATGACGTCAAGTCATCATGGCCCTTGACAGGATACACACGTGCGTAAGCGCATACAAAGAGAAGCGACCTCGCGAGAACCAGCGGACCTCGCAAAGTGCGTCGTAGTCCCGGTTGATCTGCAACTCACGACTCCATGAAGTCGGAATCGCTAGTAATCGTGGATCAGAATACTTACGGTGAATACGTTCCCAGGCCTTGTACACACCGCCCGTCACACCATGGGAGTGGGTTGCAAAGTAGGTAAGCTTAACCTTCGGGAGGCGCTTACCACTTTGTGATTCATGACTGGGGTGAAGTCGTAACAAGGTAACCGGAAGATAGAGCGACAGTAGGTTAACACGAACACCGACAGCTTTCTTCAGCACCAGCAATACGTAACGCA
+
-,4,,-6-890061348'25,'')+,-10++,-9:8781/.048)21/2853/,,)(-(,('+587425./164)//5140&.),$,,07.+'&,,-1;;7000,+8.+3./6.2,&&%*+%)*,-*'%('&'(''&&')$%'*,2//:5--&&,)&-*&*.1-+''$,,/0%,.40-..*,-7.131)9)*)3/3-/+(*,/20/(+,+0/./)*,(0'%',3764582,('*-',),$*)$'*+4*'$//0030')+,78,1.,&'487925*(&+40+0.1231070-***,*2-,16*,(+,(+-./9797,)*-')%+'-*-2'(3//-,+/.1.5*'(-()484+.)%**.2/1786:-5%))(+'*-.94.(-372.(*'$(*6468:436785)%&')+33//.(*,2;38)/+)*%(***7:4-2'.((&'.5,-57;885-')),,%---&*'.+./+,/06+06///008;1181+3155644..%%(-)/58:::8:;962%)()(+*3-2*-,/.3276;;35343;;3.-))176663-49008-,102*%(',/17259-...3./155:8**,65)')((,(,$$&&&*'-,)'%&*---),.1///799,.39010-089002/,-..00-/3/+5,49886-:17:79172//-5-1//,.*).05,,+--357/0235332+3)+))++()+/+)--808272/+-+0-,,,*1,-&.((*,-157789;5+*++/3753-,///*540,447-/'-,%&10'2.-.3123.+0,,,+&.+3,*,,-996:95543150/00)'%(*+&$$%&*%..&%%&(((**-073231+,+/235787*)*'(()+6316441/.+&+'*%+*11:86851'%(,-./79::90677:++(**(('&,-044-24564545575001--1/010/,*+663-.)*07357;:697832/5/'($#&'+3.01894756837.&///2+3)**0'/.0931;6/055556835-'(%('/5669)/,3*(('*,(')$$%%4*-()32+:1*-1+,/-2,-2(-))200379:95610110373*).**,95564752/3/195347394663,*2+,)*&'')-62611/%%-043142.36/&/089.5:+$$&+/511.3.+),+$)'$#%$
@6a88d588-e3d1-4aa3-8889-653a0b2c8618 ch=451 read=41943 start_time=2019-12-13T03:30:31Z barcode=BC01 runid=2c9cf7bc05858273f10e7d7ec552fc0bd742dc3e
CGGTTACCTTGTTGACTTCACCCCAGTCATGAATCACAAGTGGTAGCGCCCTCCCGAAGGTTAAGCTACCTGCTTCTTTGCAACCCACTCCCATGGTGTGACGGGCGGTGTGTACAAGGCAGGAACGTATTATTCACCGTAACTTCCTGATCCCACGATTACTGGCGTTCCGACTTCATGGAGTCGAGTTGCAGACTCAATCCGGACTATGACGCACTTTATGAGGTCCGCTTGCTCTCGCGAGGTCGCGTCTTTGTATACGCCATTTGTAGCACGTGTGTAGCCCTGGTCGTAGGGGCCATGATGACTGACGTCAGCCCGCCTTCCTCAGTTTATCACTGGCAGTCTCGCTGAGTTCCCGGCCGGACCGCTGGCAACAAAGGATAAGGGTTATGCGTTGCGGGACTTAGCAACATTTCACAACACGAGCTGACGGCAACCATGCAGCACCTGTCTCACGGTTCCCGAAGGCTGTTCTCATCTCTGAAAACTTCCGTGAATGTCAAGACCAGGTAAGGTTCTTCGCGTTGCATCGAATTAAAACCACATGCTCCACCGCTTGTGCAGGCCCCGTCAATTCATTCGAGTTTTAGCCTTGCAGCCGTACTCCCCAGGCGGTCTTAACGCGTTAGCTCCGGAAGCCACGCTCAAGGAACAACCTCAAGTCGACATCGTTTACGGCGTGGACTACCAGGGTATCTAATCCTGTTTGCTCCCCGCTTTCGCACCTGAAGGCGTCAGTCTTCGTCCAGGGGCCGCCTTCGCCACCGGTATTCCTCCAGATCTCTACGCATTTCACCGCTACACCTGGAATTCTACCCCCCTCTACGAGACTCAAGCTTGCCGGTATCAGATGCAGTTCCCAGGTTGGGCCCGAAGTTTCACATCTGACTTAACAAACCGCCTGCGTGCGCTTTACGCCAGTAATTCCGATTAACGCTTGCCTCATATTACCGCGGCTGCTGGCACAGGGTTAGCCGGTGCTTCTTCTGCGGGTAACGTCAATGAGTGATTATTAACTGCTCCCTTCCTCCCGCTGAAGGTACTTTACAACCCGAAGGCCTTCTTCATACGCGCGGCATGGCTGCATCGGGCTTGCGCCCATTGTGCAATATTCCCCTGCTGCCTCCCGTAGAG
+
6**/:)-5270++++.3;223870//176873:52''&+'*-*+*),,-7),+.,*+8090;95/0//25+%58:86;:0/0)298*+-+51.5;:9834571472/633202-034.3-%//10/.**2-+5;7672+.%%%,0,*+/0070,),+,7---4283+,72,-25665//11+*)++.24:/5--3334+;10*,/.4399552.-*+186135+1***)(,11/.-.-10.0&/)--..1363:81299588:<:/:*0/-0/-/33472/3359/+2:64(3&,45+:9630/-)(%&()711)'#'+*#217948,0)),:5/01%)'(&&&)+,13%&/(*2/2,3/+5-5.85781316006677;,608713+2&($$$%(,3932297/)(')%*)0-52:,***3.-,1**8778776643*4567*+*(+/380476665669:97:4/++(+'%&%,(-.4703031299-*-)())-)'(*+16,/.1'%')0+.+0.4;:795351:21022;+,,2,01.)')*+0..//9;452*)-)++/0%-2/571*-3)-&7+.0<310,9<<.'%&%(++-&23/+/,,-367+(3:95;730222//0,/40,--0'+*+)'-/*+%*(.,4(,'%*0)3848.70789783674187),,30-.34144475.51-+.752/2122123;3+,-*371)+-910+++/3,+,'&,.19;...192:772((-47./65768;977715000./609./0-))+,,01,**(+'*20*+50++.+,1474-)'%'/-**.49973-11-20/312661.(*),+08,51313133878099:210'.,/*((451,+()+,;5.+.../210*('4,86804((68025621/.)3/)',)+)((/175;861.101/2//0-(..(+$$&)++680+.,,*1232-*)+%:;,2..//5/2.+-.3.277880064+/8:886,5.++&$%'(/+.)*$&-$'(47(483-+17-%&#%'%'&('*/-%%&*-*+)(++3,688<899934..+,+-/82799;9:////.(64116&**.7-&*-&*'),0/221400-,,0.,04.16//54/,'
@c699e709-8557-49d7-b806-0893a3179d0d ch=374 read=64958 start_time=2019-12-13T03:30:31Z barcode=BC01 runid=2c9cf7bc05858273f10e7d7ec552fc0bd742dc3e
CCGGTTACCTTATTTACGGCTTCACCCCAATCATCAATCCCACCTTAGACAGCTCCTTCCTTGCGGTTAGGCCACTGGCTTCGGGTGTTATCAACTCTCGTGGTGTGACGGGCGGTGTGTACAAGGCCGAGAACGTATTCACCGCGACATGCTGATTCGCGATTACCTAGCGATTCCAACTTCATGTAGTCGAGTTGCAGACTACAATCCGAACTGAGAATGGTTTATGGTTTGCTTCACCTCGCGGCTTCTTCCCCTCTGCACCATCCATTTGTAGCACGTGTGTAGCCCAGGTCATAAGGGGCATGATGATTTGGCGTATCCCCGCCTTCCTCCAGCTTGTCATGGCAGTCGCTAAATTTAATAATGATGGTAACTAACGATAAGGGTTGCTCGTTGCGGGATAGCAACATCTCACGACACGAGCTGACGACAACCATGCACCACCTGTATCTCCTTATAGCTATCTCTCCATCTCTGGAGCCTTTATGAGTATGTCAAGACCTGGTAAAGGTTCTTCGCGTTGCTTCCCGAATTAACTGCTCCGCTTGTGCGGGCCCCGTCAATTCCTTTGAGTTTTCGATTCTTGCAGACGTACTACTCAGGCCAGATTACTTATTGCGTTAACTGCAGCACTGAACTTTGACATCAACACTTGGTACTCATCGTTTACGGCGTGGACTACTAAATTTATCTAATCCTATTTGCTCCCACGCTTTCCGGGACTGAGCGTCAGTTGCAGGCCAGATCGTCGCCCACTGGTGTTCCTCCATATATCTACGCATTTCACCGCTACGCCAGATTCCACGATCCTCTCTCCTGCACTCTAGCTGCCTGGTTTCTATGGCTTACTGAAGTTAAACTTCAGGCTTTCACCACAGACCCTTGCTGCCGCCTGCTCCCTCTTTACGCCCAATAATTCCGGATAACGCTTGCCACCTACGTATTACCGCGGCTGCTGGCACGTAGTTAGCCGTGGCTTTATAAAGTACCAAATCGCTCGGCTACCATTTCCTGTAGCCGCCGTTCTTCCTTTATAATGAGGTTTTACAATCCGAAAACCTTCTTCACTTCACGCGGCGTTGCTCGGTCAGGGTTTCCCCATTGCCGAAAATTTCCCTACTGCTGCCTCCCGTAG
+
02-7/:116/6*14,*+.,+38;-957+00.04:9/:,04,+3/12004/...,10254.-.+.5928'-05/,+(//.3502;4000:45517.++),--22*,/6898<<.2/--3458;8:0:0+)*(*.1)()+62221--*'-./87775797..-.3.01(((,--3:<3-3+/48536765646(+/6;5978788667;64.,2:9722/186718<;,6684:8+138203953%&&%%+-.'.104-,.30//.6033654;-&)*-/-/0002-2/20</,1:.-)*)'+18)+762132&/+$(%%$-%*088,(048<;:762.//-6/00-)&(('-.1..0(%)(-5+4,/400000304:767;80///.08646/.,+-24-/093-&($+).,34673+-./1570*.-..&123894593,%+',3//+%%(*,669-.,,-0343255,,((2')875587/04)''$$$&#))-)())(()&.&'')),2(0+674(*++-..+%&*'*(%&$%,%%#$)').-/%(.2.//7)513751)+3788:6,.4--%005:-6,'/%$%%&)%&2515052-/00/11:,''*,'&',.+-7-..2;3:5971.)--33172/355-+,458(7,.-./)+,-0897:987::-+-,-,96;785.798101/*)-+/07075/.28.*'((**),++0<,0'29;11668660/1-/093303/0+++833233,30(),-81334749169465748555745/5<:55:;56)()%$$%'/+2-0%(*/.5*+,33367637+-*)%%&0///)%*,)/+',,11:8751220).+/18/',,)*&5730;4..24,--.48<080/.879:79<64551:10-76,,62/01+1+-+11.-4.434)+(+*2+23043401/1/1:23934,/*++*+--*$().-/371128386:1.34&+,33+.&0)+-,-,''*)-.-.026./;*399:.--9-79:667+-+*$$$'*+-*$$%&(,21(%,/532.*+6;61;8;64;/))*3+%++1/73.1.+).+3,,,3587.;31:;+'..+210--/3&31*54)+/4/13114/48*)8..
@81961d73-7554-40df-a075-0ea84b4ab574 ch=154 read=62781 start_time=2019-12-13T03:30:40Z barcode=BC01 runid=2c9cf7bc05858273f10e7d7ec552fc0bd742dc3e
CTCCTACAGGAGGCAGCAGTGGGAATATTGCACAATGGGCGCAAACCTGATGCAGCCATGCCGCGCGTGTATGAAGAGGCCTTCTAAGGTTGTAAAAGTACTTTCAGCGCGGGAGGGAGGGGTAAAGTTAATACCTTTGCTCATTGACGTTACCCGCAAGAGAAAGCCCCACCAGCCTCCATTACCCGGCAACCCACTTGATGTAATACGGAGGGTGCAAGCGTTAATCAGGATTGCGGGCATAAAAGCTTACATGACGGTTTAAGTCAGGTCATGAAATCCCCGGGCTCAACCTGGGAACTGCATCTGATACTGGCAACTTGAGTCTCGTAGGGGTAGAATTCAGGTGCAGCGGTGAAATGCGTAGAGATCTGGGAGGAGGAATGCCGGTGGCGAAGGCGGCCCCTGGACGAGACTGACGCTCAGGTGCGAAAGCGTGGGGAACAAACGGGATTAGATACCCTGGTAGTCCCGCGCCGTAAACGATGTCCGACTTGGAGGTTGTGCCCTTGAGGCGTGGCTTCCGGAGCTAACGCGTTAAGTCGACCGCCTGGGAATTACGGCCGCAGGTTAAAACTCAAATGGAGTTGACGGGGGCCCGCACAAGCGGTGGAGCATGGTTTAATGATGCAGAAAGAGGCCGCCACCTGGTCTTGACATCACGGGAAGTTTTCAGAGATGAGAATGTGCCTTCGGGAACCGTGAGACAGGTGCTGCATGGCTGTCGTCAGCTCGTGTTGTGAAATGTTAGGTTAAGTCCTGGCAGGCGCAACCCTTATCCTTTGTGCCAGCGGTCCGGCCAGGAACTCAAAGAGACTACTGGTGATAAACTGGAGGAAGGTGGGGATGACGTCAAGTCATCTTGGCCCGCCCACGACCAGGGCTACACGTGCTACAATGGCGCATACAAAGAAGCGACCTCGCGAGCAAGCGGACCTCATAAAGTGCGTCGTAGTAGTTGGAGTCACCGCTCGACTCCATGAAGTCCCGGAATCGCTGGTAATCGTGGATCAGAATGCCACGGTGAGAATACGTTCCCGGGCCTTGTACACGCCCGTCACACCATGGGAGTGGGTTGCAAAGAAGTAGGTAGCTTAACCTTCCGGGAGGGCGCTTACCGCTGTGATTCATGACTGGGGTGATCGTAACAAGGTAACCGGAAGATAAGGCGACAGGCAATGAAGTTAACAAAGACACCAGCCGCTTTCTTCGCGCCAACAATACATGAAAAAAAAAAAAAAAAA
+
-51-,./'70/1//4661255;0132*7*)*-.0:850(&%*-0'50563531-',.1348100.(./02'*,0/*)*,470;+)$$--7943509-'.),,48+()*&%)-**++'%(+)((.:602819123/870)235-.20+12181.2('-)+'(%()(%')('#*)($'&',*)+*&.,(%,+-((2)&&(**'-+*.(./982.27.0.///,/,0.4.44)8-*9)$)%140$*+56-)()(%'$$%)+,2693/601/&(%''&*/194.478.,6674:0529-0;030/60000/0+-,(*(+20/*&%$((01114/2'1/2++*0.4103)+32466//3/.+-+-')010&'('*/569:('**&)+*/.)541:2/1*((),.1/,372-,-56.,))(./0046778%5+../'&(++139788/)',/995&00+,/136969:/19;;989-4+.006:51366/101247,//.111103/12//+90((**.6843/1.,,.**14,..0383.-/-023,0734:86895.-)%%+'*+243-)/+/2074;4/4728;:22-%&.*--90/8:-08-+0/3388:78861'.++,0+-88/..-.0'+'%*-+%&+(-&&-+'*++255-:,,,95*.(),9)0+,1:<93,,---81,+/+*,,,59567+8.0.1:995&+*-/789::976*(*0-.1:;788/.0/258(.(&$)*47/+3,'/74734*,1)$%$(((+*+)/(22,./-.1&&*-,)'-:6771710-.&%$&14+)1+/*.&'$''20$,%)&+*,-2;:8772//./5134/7;:3888:8989245857)%)++18.$&'&%&)003*1.-.)(,'),-167981;1.4213787886*&*'&',-08783202(-1,*)-1*+*+*%&*0/,,1377624,&$#*%,-,+-'(%*&%*0223676845+3***7)'-40857*+,&32+8,,,4899861*,3658/,.,2/&'(*176826/5/..102*+0-/01-1.19*+11.0-68897:/()+*2.61/+36,'*/)**/..0$%#$*'*)++/&18.+/0,,,//4-2,())(3678;4'--,-/58:5-/.12258998;)3+.86:7958+-2)$*+*+0*++200'#$$%(/30+,(*,,),),&'$)&&'15++4,)(*).11/-081*+*('%&)00012223301,)*
@402472fc-3fb1-41b2-932d-257872709cde ch=233 read=78052 start_time=2019-12-13T03:30:37Z barcode=BC01 runid=2c9cf7bc05858273f10e7d7ec552fc0bd742dc3e
CCGGTTACGCTTGTGCGACTTCACCCCAGTCATGAATCACAAAGTGGTAAGCCTCCCGAAGTTAAGCTACCTACTTCTTTGCAACTACTCCGTAGTGTGACGGGCGAGAGTGTACAAGGCCCAGGAACGTATTCGCGTGGCATTCCTGATCCACGATTACTGGCGATTCCGACTACATGGAGTCGAGTTGCAGACTCCCAATCCGGACTACGACGCGCACTTTATAGAGTCCGCTTGCTCTCGCGAGTCCTTCTCTTGTAGCGCCAGGTACTGTAGCGCAGTGTAGCCCTGGTCGTAAAGGGCCATGATGACTTGACGTCATCCCCACCTTCCTCAGTTTATCACTGGCAGTCTCCTTTGGAGTTCCCGGCCGGACCGCTGGCAGCTGACAAAGGATAGGGTTGCCCGCTCGTTGGACAACCCAACATTTCACAGCACGAGCTGACGACAGCCATGCAGCACCTGTCTCACGGTTCCGAAGGCACATTCTCATCTCTGAAAACTGCGTGGATGTCAAGACCAGGTAAAGGTTCTTCGCGTTGCATCAGATTAAACCACATGCTCCACCCGGCATGCGGGCCCCGTCAATTCATTTTGAGTTTAACCTTTGCGGGCCGTACTCCCCGGGCAGTCGACTTAACGCGTGCTCCGGAAGCCACGCCTCAAGGGCACAACCTCCAAGTCGACATCGTTTTACGGCGTGGACTACCAGGGTATCTAATCCTGTTTGCTCCCCGCTTTCGCGCCTGAGCGTCAGTCTTCGTCAGGGGCCGCCTTCGCCATATTCCTCAGATCTCTGCGCATTTCACCGCTGCACGCAAATTCACCACCTCTACGAGACTCAAACACCGAAATTATCAGATGCAGTTCCCAGGTTGGGCAGAAGTTCATCTGAGAAACAAACCGCCTGCGTGCGCTTGCGCCCAGTAGTTCCGATTAACGCGCACCCTCCGTATTACCGCGGCTGCTGGCACAGGTTAGCCAGTGCTTCTTACCGCGGGTAACGTCAATGAGCAGAGTATTAGCTGCTCCCCTTCCTCCGCTGAAGTGCTGGCCAGAAGGCCTTCTTCATACGCGGCATGAAACCATCGAACTGCGCCCATTATTCAATATTCCCCACTGCTGCCTCCCGTAAAG
+
2-+.2<00%'-+**%)./66<761796*-03//((102,/10-**)/--2$,)&(,*(*,+*35/),+)'('$*+3).2,%'(%&$$&+43'+'**((*-1.94/*(($(*113437/64<-+310202884;3.-*-.3438:,,,-/2-+(**,/7///*--..0;782,*.&'&,46-+,-(*10;01*///+3('+3-8.0-//-/024864&+&'-0)$$%&(-.22-+3+,-6312,+,&((,**3--+-+%(++++/1-7.(&(**+*..,-%%()+**,02))377+/,+((+2.93+***))'%&'*-,00037381*--.:,1)-)*04.,00.5.2++',-/171541-((+45351*2011;47531,1('&))&$(*,5--2865,./-5.2,))222+(+$%&&')+1.+*+&07/1111&1/433432,*(**3246:45-0',-.1;7677222329:,3'%&&,3-.40/4/--3460/(')35.6702112933*)+,-879;05746;-144;755213-1...455((./002/++&'')00007)-1*&)****,(1-041*+-3799<9.677*0.36;9260//0((,-.+04*,..,372/%37605660),)/,0/..+-&&(*324+3++2-,06819*5&42-/21+67/6/)*-.1211104/007(%*).,,001&0/-46.42.0377897:998064)(+,4:2(&&(+,104)3.00/589::-,--0:7236)*7921721108255.*+'.648/7)*-5424+&+-.57;:333700-),),&''&''-($%%&/0).667.'2.3270715&0(&''(,,/375/0000:9:;82++&,+5-))'%%'&'*+)(()/.(%)('(*)-,223921122381+(,&*)1/*),--'472-+-.70920.&)&)-+*262565:41../14226:80+)()$()).-.0/+*+)45:0..%)*(*/554767480/+,*)12-(&&((*(%$&'%)+71-+057/-42*-7/04*&%&$$'/&&%-)+3-57765;8/.),&''0,'))&'%%()*-()*).*.,64,#&0&)+,'/*2137351(*)*)&'+.+26)*-3*((
