# Supplementary material for: De novo species identification using 16S rRNA gene nanopore sequencing
Source: PeerJ. 2020 Oct 21;8:e10029. doi: 10.7717/peerj.10029 (PMC7585375; doi:10.7717/peerj.10029)
Supplement: Supplemental Information 2 — Contains raw reads. [file peerj-08-10029-s002.zip › pass_fastq_runid_2c9cf7bc05858273f10e7d7ec552fc0bd742dc3e_18.fastq]

@c1b10dbd-a3aa-461e-8237-b473a4bb4a53 ch=221 read=14497 start_time=2019-12-12T19:30:10Z barcode=BC01 runid=2c9cf7bc05858273f10e7d7ec552fc0bd742dc3e
CCTACGGGAGGCAGCAGTGGGGAATATTGCACAATGGGCGCAAAGCCTGATGCAGCCATGCCGCGTGTATGAAGAAGGCCTTCGGGTTGTAAGTACTTTCAGCGGGGAGGAAGGGTAAGTTAATACCTTTGCTCATTGACGTTACCCGCAGAAAACACCAGCTATTAACTCCGTGCCAGCAGCCGCGATATCTGGAGGGTACAAAAGCGTTAATCGGAATTACTGGGCGTAAAGCGCACGCAGGCAGTTTGTTAAGTCGAATGTAGAATCCCGGGCTCAACCTGGGAACTGCATCTGATACTGGCAAACGGAGTCTCGTAGAGGGTAGGAATTCCAGGTGTAGCGGTGAAGTGCGTAGAGATCTGGAGGGAATACCGGTGGCGAAGGCGGCCCCTGGACGAACTGACGCTCAGGTGCGAAGCGTGGGGAGCAAACAGGATTAGATACCCTGGTAGTCCACGCCGTAAACGATGTCGACGGAGGTTGTGCCCTTGAGGCGTGGCCTTCCGGAGCTAACGTTAAGTCGACCGCCACAGAGTACGGTAAAGATTAAAACTCAAAGGAATTAACGGGGGGCCCGCACAAGCGGTGGGCGTAATAATGGTTTAATTCGATGCAACGAAGAACCTTACCTGGTCTTGACATCCACCCGGAAGTTTTCAGAGATGAGAATGTGCCTTCAAAGCCGTGAGACAGGTGCTGCATAGCTGTCGTCAGCTCGTGTTGTGAAATGTTAGGTTAAGTCCCGCAACAGGCGCAACCCTTATCCTTTGTTGCCAGCGGTCCGGCCGGGAACTCAAAGGAGCTGCCAGTGATAAACTGGAGGAAGGTGGGGATGACGTCAAGTCATCATGGCCCTTACGACCAGGGCTACGTGCTACAATGGCGCATACAAAGAAGCGACCTCGCGAGCAAGCGGACCTCATAAAGTGCGTCGTAGTCCCGGATTGAGTCTGCTCGACTCCATGAAGTCGGAATCGCTAGTAATCGTGGATCAGAATGCCACGGTGAATACGTTCCGGGCCTTGTACACACCGCCCGTCACACACCATAGAAGTGGGTTGCAAAGAAGTAGGTAGCTTAACCTTCGGGAGGGCGCTTACCGCTTTGTGATTCATGACTGGGGTGAAGTCGTAATACAAAAGGTAACCG
+
**'&/-93++.*.33-0/,&(*(/./07/..2/;1/90/./0:+,.:5558542)26489::9:9:9999985).*+*375:7,50.60.61*.,,-03*),+027,*,.-*/6-449.0/1/-.4.9:-,754,,..,++-,'*0,+10.01-1*.2.+(()&&',+4462/152211..-7//,+&,*.'&)/(*,'*(.263,+-33:2824)-/+0-/03;<7413462/1251213,586%/1:4/1160()0'%*)%*%%*+-.)(*0:2481-2*)'*.,/0588662--/217553/++'+((%'(+3453,+%11,,,-',..50205995)+,-126103%,,07760+()()*2.*2.+,300:160/-+%*-+('((*8:6/*+751-*//333.---/),873*$(*'-.1'()&((+8;99.81/4011,,,91+),9:66775-/56:7/982.1-.(,()'')3-1216.*)--(*/--/20.004/)*0((.1)+,//(-()&*+/041299/1,)*-((')*.1..+*,%(*--:84562)+*'*(.01184-.:77-+0++-02,-+-,63752,%.%(&&')-54;:3:7;64,311+(&%(**.47817/0;77:980:/008/93()''-+/.,.7:1.*'(*+4441/820341++)'%*+),734979651252445,+*+*.22299778-+256422.7--.3:;2-3-*7369/))*+.0+-0)9%**--75&690-4146/3:.,,:(,-+'0'+*160504.:8+5452//&,((%,3793//-,--4693345-,0,2.,+(&,4,*,-/88987479686231725*''%&')731(./-,,,'(/::6535/(0+*,++4443'%)(&+.,2723.314-2.4)+,;7:820---1(+*,,3343466-70)07-4.*'))(*((%(&.456421-2.,,8+8/95.)((($/,6.4-139637./0952/,(+/6667985801*0('//2-4-+,62,/.086:;868/.-+.'*)$&&&'&))+/,4/-,03-(+,)*(,,*+('&&-'*)+.3/7/)/6+,4233052(.-)0/287:;9---.594870&%))(///2)+*$/080),-+75660
@8d78813c-0dfe-4506-beab-ed5731c5b8dc ch=420 read=18267 start_time=2019-12-12T19:30:17Z barcode=BC01 runid=2c9cf7bc05858273f10e7d7ec552fc0bd742dc3e
ATCATGCTTCGTTTCAGTTACGTATTGCATGCTGGAAGTGCACTGAAATTATCAACTAGTATTTAACCTACTTGCCTGTCGCTCTATCTTCCGGTTACCTTGTTACGACTTCACCCCAGTCATGAATCACAAAGTGGTAAGCGCCCTCGAAAGGTTAAGCTACCTACTTCTTTTTGCAACCCACTCCCATGGTGTGACGGGCGTACAAGGCCCGGGAACGTATTCGTGGCATTCCTGATCCACGATTACTAGCGGTCCGACTTCATGGAGTCGAGTTGCAGACTCAATCCGGACTACGACGCACTTTATGAGGTCCGCTTGCTCTCGCGAGGTCGCTTCTCTTTGTATGCGCCATTGTAGCACGTGTGTAGCCCTGGTCGTAGGGGCCATGATGACTTGACGTCATCCCACCTTCCTCAGTTTATCACTGGCAGTCTCCTTTGAGTTCCCGGCAGCCGGACCGCTGGCAACAAAGGATAAGAGTTTGCGCTCGTTGCGGGACTTAACCCAACATTTCACAGCACGAGCTGACGGCAGCCATGCAGCACCTGTCTCACAGTTCCCGAAGGCGCAATCCATCTCTGGAAAGTTCTGTGGATGTCAAAGACCAGGTAAAGGTTCTTCGCGATTGCATCGGAATTAAACCACATGCTCCACCAGCGTGCAGGCCCCAAATCAATTCATTTGAGTTTTAACCTTGCGGCCGTACTCCCCAGGCGGTCGACTTGACGCGATTAGCTCCGGAAGCCACGCCTCAAGGGCACAACCTCAGTCGACATCGTTTACAGCGTGGACTACCAGGGTATGTCCCTGTTTGCTCCCACGCTTTCGCGCCTGGAGCGTCAGTCTTCGTCCAGGGCCGCCTTCGCCACCGGTATTCCTCCAGATCTCTGCGCATTTCACCGCTACACCTGGAATTCTACCCCCCTCTACGAGACTCAAGCTTGCACCGGTATCAGATGCAGTTTAGGTTGAGCCAGAGTTTCATCTGACTTAACAAACCGCCTGCGTGCGCTTTACGCCCAGTAATTCCGATTAACGCTTGCACCCTCCGTATTACCGCGGCTGTAACGGGTTAGCCGGTGCTTCTTCTGCGAGGTAACGTCAATGAGGCAAAGGTATTAACTTCTCCCTTCCTCCCCGCTGAAAGTACTTTACAACCCGAGGCCTTCTTCATACACGCGGCATGGCTGCATCAATTTGCGCCCATTGTTACCAATATTCCCCCCTGCCTCCCGTACAGGAG
+
"#$'()*1,,()6*-,*:*)*&1(--*+*,+(*-%,)#&$&#%&&)()*+-/,,&(*&'.&'6'3,57,--/.-29,/71/00135897.6,',76.36/6'-)*+.%-2/2-324,-.3845+,001+-/8601187730336<9/4)*0)*)+,56%,-,27.)*(/,2952+,+.*28)%'*3;6/27711289:1-+*(,,1280;07*,3.-20.23281./,:--/35'(+//2*')-.471.0*++,'/*(*+45:7*,.4--/0,-.6:12..4637,;1/.--((*''-0215,13:8022-40,52*..3.201,1+-,++-.5,//813.8:.,0010799:-9-,*,**+1.+.1.....90+.675/+%-46859,+--.---,1/3689;804:/-396912-/(..7)*.3/57/60')0.141.7)('+9:8:0-,)',22,7040-0207.2+.57*80893.*())3()702,/..444.68242621310.,/.265/120*10441555302.(/..;0793,,,-)46+,2776574+9*.&'%'))12167/-3/.487630.2/+-.841-(+128554/7/,.07/4.+48(-.3;87<9320%2(./114+).)-./;;.;343..-.::1/+#%&(0,0*,0620+(+**,7;9<:2393./+0;<.5836041,0,6,+,+2/599.+017*4022/.1+)*,-0,&-('+1/5&**.,)28*+12987/(154//0096:54%%&(+156888198,,&*)++/556644:1/(&-)3.4490012:9.3.:1+(-,.5;91--'...0)&(3224.13:::9507)&88,.:5797;8286+0&/*201624,/)*)//.-1*'*))*3;8.585,/70222413,/+0-10484:84/35400..13468/8*./4%&%-(&,-.882341---+/6*'*,).+'*/,,/+-.4)+323/.-)))1-36:59<69:887887.+'(&&&0/,4/++5530605/01624-((0()**02+-75&5)*624;536+*('&&(.(),+5-,,2***-3998584221/*/+.38988.4,+((2'-78*/-0+1,2*(()%&*1-/796106;3*-7527100-/0::....06,))),+01336953444,/+'-5013/800/4356.4,33+-01::/.0+-'&+0.4/22:6/69)%%%(1+3:.,/-%+,),%
@c732fd95-80ec-48ef-9345-976f3a02bdfe ch=59 read=16518 start_time=2019-12-12T19:30:21Z barcode=BC01 runid=2c9cf7bc05858273f10e7d7ec552fc0bd742dc3e
CTCCTACGGGAGGCAGCAGTAGGGAATTTCGGCAATGGAAACCCTGACCGAAACAGCATGGCAATGAAGGAACAGTTATGACTTGTTATAAAGAGGAAGAACGGCGGCTACAGGAAATGGTATGATGACGTACTTTATTAAGCCACGGCTAACTACGTGCCGGCGGCGCGGTAATACGTAGGTGGCAAGCGTTATCCAGGTGTGGGCGTAAAAGGAAAGAGAGGGCAGGCGGCAGCAAGGGTCTGTGGTGAAAGCCTGAAGCAACCAGTAAGCCATAGAAACCAGGCAGCTAGAGTGCAGGGAGAGGATCGTGATTCCATGTGTGGCGGTGAAATGCGTAGATATGGAGGAACACCAGTGGCGAAGGCGACGATCTGGCCTGCAACTGACGCTCAGTCAGCGTGGGGAGCAAATAGGATTAGATGCCTATTAGTCCACGCCGTAAACGATGAGTACTAAGTGTTGGATGAGTTCAGTGCTGCAGTTAACGCAATAAGTACTCCGCCTGAGTGGTACGTTCGCAAGAGTGACTCAAAGGAATTGACGGGGGCCCGCACAAGCGGTGGAGCATGTGGTTTAATTCGAAACGGCGAAGAACCTTACCGGAATCTTGACATACTCATAAAAGGCTCCAGAGATGGAGAGATGGCTATATGAGATGCAGGTGGTGCATGGTTGTGGTCGTCGGCTCGTGTCGTGAGATGTTGGGTTAAGTCCGCAACAGGCGCAACCCTTATCGTTAGTTACCATCATTAAGTTGGGGACTCTGGCGAGACTGCCAGTGACAAAACTGGAGGAAGGCGGGGATGACGTCAAATCATCGCCCCGCCTGACCTGGAGCTGCACACGTGCTGCAATGGATGGTGCAGGAAGCGAAAGCCGCGGTGAAGCAAAACCCATAAAACCATTCTCAGTTCGGATTGTAGTCTGCAGCTCGGCTACATGAAGTTAGAATCGCTAGTAATGCCGAATCAGCATGTCGCGGTGAATACGATTCTCGGGCCTTGTAACACCGCCCGTCACACCACGAGAGTTGATAACACGAAGCCGGTGGCCTAATAAAGGAAGGAGCTGTCTAAGGTGGGGTTGATGATTGGGGTGAAGTCGTAACAAAGGTAACCAAAACGTTTGCGG
+
1-7,*%0(2.*/-,.00,032.7+//270+2;99:82,)-+1:---612(&)('(&)$%$&$%$((,()''&**)*3*.(&&%&%&,*/.21('+*,/,-6.(2..1/-+--.--2/-133-+,'--0/**%+346/.710+02121954455788440/'))('()(.,/.-5//1263/1,1+*6:-1459551*%/**+-.4.03/844))*+/+&'&%*-0-16976:5.,+)(+/5/222/./1...3-/5//)+''%$'&$&0/9,3958.-21,7:9::7..-.-*+,-,/.08+,1,29386&'&'.<4:4.,+*(()*)),),5-+-/11167503.+-6/,3415:38834-)(,+016562111138493652(.+./,----/8/.%&'*0162(&+.171-)-1*10+*14(46)+-,*'))9,.23769::(/+*.*))))24340232<6:13/,),74.2/457787555410..-*+-4-/---22.0,(('&,&('(,/7<:1,2-'&')0066789),**)/*23:4398,,91+*'-'+**(1039*00/1/-073;8467:3,..(*(,,,/0*++,)'&*,3&-&%+-3/.+../.754/14:8++7.-1))()++::-,+)'//).--/08720634*.'-+032010&(%*,-'%%$%#$&'&/./2446795977768/8.79:3633,,0.*,028(&-./6536;,4+*+45.:)'*-*194::-;,*'((//79/1731-(,-+-/12999:23333241*))-7.,0*+&+,2'232.4446678571,4*+..4'*($&'&)((0,,0+,-22/-,&(..22,%''%(5;::22//-/-,)/++,.1),3643(---3/+-1::14:4/2.9;54889;866*10;65:358321452-,*+%*(2/*.-02454180.5'*)--12121),($*)01*,53,+++$2.10697<8//4/(++(37131-,.,,3*($$$%$)'(1-,,443612,)*)**+,.5--.654)1-/1/297:74712,,*(,-+,(0*/0&,-5364/2-++(-+,(,,(+/1.:.114+)(*,*-5.((((,2+*0.4.7)%&&%%').(&()+
@aa2e6c21-8403-4e8f-9b70-a776ff63c502 ch=90 read=12246 start_time=2019-12-12T19:30:20Z barcode=BC01 runid=2c9cf7bc05858273f10e7d7ec552fc0bd742dc3e
CTCTACGGGAGGCAGCAGTAAGATTTTCGGCAATGGGGAAACCCTGACCGAGCAACGCCGCGTGAAGGGAAGAAAGGTTTTCAGTTGTAAACTTCTGTTATAAAGGAGAAGAACTGGCGGCTACAGGAAATGTTAGCCAGTGGCAGTGCTATTAAGCCACGGCTAACTACGTGCCAGCGGCCGCGGTAATACGTAGGTGGCAAGCGTTATCCGGAATTATTGGGCGTAAAGAGGAGCAGGCGGCGGCAAAGGGTCTGTATGGTGAAAGCCTGAAGCAACTGGTAAGCCATAGAAACCAGGCAGCTAGAGTGCAGGAGAGGATCGTGGAATTCCATGTGTAGCGGTGAAATGCGTAGATATATGGAGAGACACCAGTGGCGAAGGCGACGATCTGGCTGCAACTGACGCTCAGTCAGCGTGGGGAGCAAATAGGATTAGATACCTAGTAGTCCACGCCGTAATGAAGTGAGTACTAAGTGTTGGATGTCAAAGTTCAGTGCTGCAGTTAACGCAATAAAGTACTCCGCCTACGGTAGTACGTTCGCAAGAATGAAACTCAAAGGAATTGACGGGGGCCCGCACAAGCGGTGGAGCATGTGGTTTAATTCGGAAGCAACGCGAAGAGACATACCAGGTCTTGACATACCATAAAGGCTCCAGAGATGGAGATGGCTATATGAGATACAGGTGGTGCATGGTTGTCGTCAGCTCGTGTTGTGAATGTTGGGTTAGTCCGCAACGGGCGCAACCCTTATCGTTAGTTACCATCATTAAGTTGGGGACTCTGGCAGGACGCCGGTGACAAGCTGGAGGAAGGCGGGGATGACGATAAATCATCATGCCTTATGACCTGGGCTACACGTGCTACAATGGATGGTGCAGAGGAATGAAGCCGCGGGTGAAGCAAAACCCATAAAACCATTCTCAGTTCGGATTGTAGTCTACCTGCTCGACTACATGGAAAGTTGGAATCGCTAGTAATCGCGAATCAGCATGTCGCGGTGAATACGTTCTCAGGCCTTGTATACACACCGCCCGTCACACCACGAGAGTTGATAACACGAAGCCGGTGGCCTAACCGCCGGAAGGCGCTATCTAAGGTGGGATTGATGATTGGGGTGAAGTCGTAACAAGGTAACCGG
+
-12+),,64..0//35&4341)*2358-3-,,..'*,(&,+.:0--05:4614576589-015215*1-(,',-(.*56.00+0-7-03:71/5/2-5.--58-4.2,*-/29,&/7017212503-,0-**0*)*4.(*)(('&(/))0(*6.,')**,04343221010105,+,,(-49.106-1...;57141.222562441:11.,+.,)2,+3.668966:9/)&,.&+.)*2.,.(',**2'+)0)2651/2146319902612.*(((6/42524;.3:24.,/7/296855/-/0-*)/-55861-*,/6/10186,4+4+32(.,,'*,-/.711-30,,4987898785788,+'&,,-4;486070**'&*/0569852&'')&(*,1-0033.20201/*('&'(%*2*(*+6;73--3+-//135759()*46692*/546:55/1.(('&*%*&.)*0776887;7;7:898661/037(),89779552830../-4+10)%+''(0-+/0*'&((*,389:89<71.3)*5;7/+3)*+.),))&$$*')()(,45./5/&+'(-6056:99:/00*,()),-<;39695()(.%)+)../*+*%'&&,$*'(3(,,//5100111))*'-'**,++*4*()+,)+7**,,**8655952.*20-..+2--8:0,++,.-6/++/01:334565:4591/0'-016;44(/+%(-2'&)/2.))++%&+'07.-1/1,*)'$&(6,1:571&*,1//32(38)*5531(2/(-100&//*0/12679/7899002*.-40)7:259974311041,2455(%$)('/,/,--7.483384+&(),446178:9:<:;8789750*,'&&#%)+,064324&(*.2)*.897066++.::,;:233*+./38:62:-9-+-9796,**'%%'+,.05734022(0,'+10719:77335/0-2-./5670;00+-/-034726,0,+(6+,//4;534(.20+0)')+-.0.211:85<81165335610.*)'*9---/010).&(0%-33650+3.')--*&,()0)+)+'%%'&*21..-2065/.5-//01+4-3970-26,*2668:;8660604393:8
@68c047f5-42d6-41c3-ba53-36166f203a2f ch=50 read=15272 start_time=2019-12-12T19:30:20Z barcode=BC01 runid=2c9cf7bc05858273f10e7d7ec552fc0bd742dc3e
CTCCTACGGGAGGCAGCAGTGAATATTACTGGCGGGAAGCAAACCTGATGCTGTAACCATGCCGCGTGTATGAAGAAGAAGGCCTTCCCGGGTTGTAAAGTACTTTCAGCGGGGAGGAAGGGAGTAAAAGTTAATACACTTTGCTCGTGACGTTACCCGCAGAAGAAGCACCGGCTAACTCCATGCCAGCAGCCGCGGTAATACGGAGGGTGCAGCGTTATCGGAATTACTGGGCGTAAAGCGCACGCAGGCAGTTTTGTTAAGTCAGATAGCAATCACAGGCTCAATGGGAACTGCATCTGATACTGGCACCTGAGTCTCGTAGAGAGGTAGAATTCCAGGTGTAGCGGTGAAATGCGTAGAGATCTGGAGATACCGGTGGCGAAGGCGGCCCCTGGACGAACTGACGCTCAGGTGCGAAAGCGTGGGAACAAACAGGGGATTAGATACCCTGGTAGTCCACGCCGTAAACGATGTCGACTTGGAGGTTGTACCCTTGGTAGCCTCGGAGCTAACTGCGTTAAGTCGACCGCCTGGAAATACGGCCGCAGGTTAAAACTCAAATGAATTGGCAGGGCCCGCGCAAGCGGTGGAACTGGTTTAATTCGATGCAACGCGAAAGAACCTTACCTAGTCGCCAATCCACGGGAAGTTGCCAGAGATGAAATGGCTGCCTTCGGGAACCGTGAGACAGGTGCTGCATGAAAACATCGTCAGCTCGTGTTGTGAAATGTTGGGTTAAGTCCGCGGCAGAGCGCAGCCCTTATCACTTTGTTGCCAGCGGTCCGGCCGGGAACTCAAAGGGAGACTGCCAGTGATAAACTGGAGGCGGGGATGACGTCAGTCATCATGGCCCCGCCCGACCAGGGCTACACACGTGCTACAATGGCGCATACAAGAAGCGCTGACCTCGCGAGAGCAAGCGGACCTCATAAAAGTGCGTCGTAGTCGGATTGGAGTCTGCAACTCGACTCCATGAAGTCAGGATCGCTGGCATCGTGGATGAATGCCACGGTAGATACGTTCCCGGGCCTTGTACACACCGCCCGTCACCATGGGAATTAAGGTTGCCAAAAGAAGTAAGGTAGCTTAACCTTCGGGGAGGGGCGCTTACCGCTTTGTGATTCTTGAGCTGGGGTGAAGTCGTAACAAAGGTAACCG
+
+133+*0%41'+.*++)$%$(%&*'/*$+-/(%+1/'(%'*3(3;77680.))('%)',+%3767898889//0(*)%*(+4/4244')0305:')080,--+-/2,,00.77)'-++.'1.(+,-74)),4/6./+%*.21-.45&6*+-217-.0)(3+)-.',($')*0*.,-/2.,/-'.*+8,+*&*/1/5080220/3553-3,32.4+-/2+2-.113+7*+,99956546;4/015/2022585784:91*-81-,/3)(')$%$.0+)'(%)/.+-)(''3+0,/455/-++++.&&%$$&$&&$(&)*,/01:63,('((,,-001-2*)2+-)##&'.62.06*)(,(.()+),2334*(*+-,4.297585-+)*0-0.275,)-4083/,+,,,1.//02799:4&%&'-.3:26/)')+,&%$)(.3*00-+1258;426:68667201229798;85./0,.4.-**'*(''(/6)-&290,+1((&()%$&)()&)+&%((-*&'0,40-1')+:77955.--***+-0:2254183:1<:./232<:65&(-&-)1&164+5.()%'+*)--3+''($%#%-*24/52:6220*+*())-**4.(,2/-8,+493%*,)$%%'(),()*38.--+*-%)++*,+-++((&$#&%'''%%&$&.(7*6;4841457056820,,,+,/131*,,/279:2011256015///151,-1702228/2*+.2))*'(%&%''(())+.+-1/14'*-3/-2935/..-01)%(()//-89*5552.2*,))'+)55871+././23;932+''(&%(/431776877.-)*.470'&,.,19-)0+)&(*:239894,,*)'+-.3853.5...+*)-.0-*/*%((%,*'$+)3325532,)&')17-11:34455-,.42,+19:9:8888968,8,12),'&*//120.2431.00293309/..0,7989;36+*%$'--/535,((',+34:--')*&(,&&)-2018,.1//)**$(%('*-/4--842,0%&*+,+-)&&)),,,*/.%.).6-(%(%&(+(''**''%$0*.(''(&+2,)38.21./1/.32+/-,.-&'#*+%&(('(*.)354.'-1,/0/02748<,1.67<998
@d373933f-592a-4fa5-b7e9-e74427df2e96 ch=69 read=17744 start_time=2019-12-12T19:30:27Z barcode=BC01 runid=2c9cf7bc05858273f10e7d7ec552fc0bd742dc3e
CTCCTACGGGAGGCAGCAGTGGGGAATATTACAATGGGCGCAAGCCTGATGCAGCCATGCCGTGTATGAAGAAGGCCTTCGGGTTGTAAAAGTACTTTCAGCGGGGAGAGGGGGGTAAAGTTGTATTGACGTTACCCGCAGAAGAAACACCAGCTAACTCCATTTGCCAGCAGCCGCGGTAATACGGAGGTCTGGCGTTAATCCAGATTACTGGGCGTAAAGCGCGCAGGCGGTTTGTTAAGTCAGATGTGAAATCCCCGGGGCTCCAACCTGGGAACTGCATCTGATGCCGTGAAAGCGGAGTCTCGTATGGGGGGGTAAATTCCAGGTGTAGCGGTGAAGTAAGTAGAGATCTGGAGAATACCTGGCGAAGGCGGCCCCCCCTGGACAGACTGACGCTCAGGTGCGAAAGCGTGGGGAGCAGAAACAGGATTAGATACCCTGGTAGTCCGCGTAAACGATGTCGACTTGGAGGTTGTGCCCGCGGGCGTGGCTTCCGGAGCTAACGCGTTAAGTCGACCGCCTGGGAATTACGGCCGCAAGGTTAAACTCAAATGAATTGACGGGGGGCCCGCACAAGCGTGGTGGAGCATGTGGTTTAATTCGATGCAACGCGAAGAACCTGCCTGGTCTTACGGCATCCACAGAACTTTCAGAGATGGATTGGTACGGCGGGAACTGTGAGACAGGTGCTGCATGGCTGTCGTCAGCTCGTGTTGTGGCATCGGTAGGTTTAGTCCCGCAGCAGGCGCAACCCACTTATCGCTGACTCGGCTGGAGGAAAGGTGGGGATGACGTCAGAGTCATCATGGCCCTTACGACCAGGGCTACGGTAAATGGCGCGCCACAAAGAGAAGCGACCTCGCGCGAGAGCAAAGCGGACCTCATAAAGTGCGTCGTAGTCCAGTTGGAGTCTACCGCTCGGCTCCCATGAAGTCCGGAATCGCTAGTAATCGTGGATCAGAATGCCGCAGTGGGCCACGTTCCAGGCCTTGTACACCGCCCGTCACACCATGGGAGTAGGTTGCAAAAGAAGTAGGTAGCAACCTTCAGGGCGCTTACCAGCTGATTATGACTGGGAGTGAAGTCATCAACAAAGGTAACCGG
+
,20,(),-64,/21.00(/4/%-(*)(*,-)/2788;531232).,.214/10%,/022930.1478732)+++-6-,6'.7556-/493'*++/286.***(+0,(%*+151*()*61+1%%$$$0*',228,0.)).++/,$'(&%*,/,')(,2,*,%$(0)+4211-,+1-)0*.*321(105-1/,'&&+-12:591:')*//8,36;<79845:*),++)-+/23.69<1'./3301764440#%+/,*(372+691552)3-2,.580/0/110/,*&(+3,0&%$$&/-(/+*&)(*())+&(()-/3-**(+2,4/0-295/--//3:2))(#*'&(**++,,778;0-+'+../3*/.00.++'/%*'129;5.+6:48$*'-+-,++,,/.03344,/-)((..9381)(+'$+''1/),%0+.,152-4-,.17125//(+*,/430022*.244407050201;11.88*$&%,//33+4..1/)0-/..,-')*/./747/24/008454/31('&+)))./2.23633.3--5/-166<:10.21314920:98.052,--.+,'./%*.15,+++12.,+-3;:-:58/)*-.98885-,4+(0,,&&&+/2544+1*(&()4553/-.-.0:-7:,/((*-/280+9++()$'$$%'*010/144546/-&,+-//::9776979999745,+--167.7.))&%&&)''$&#'&.+(%%((/''*-(6+2865:8/6:,#'-,//0,+''$####$&'3+*-+)2+-2./7:+,*++*,883$*$'%$,-02*023'%&&'*+38.346)&&'$$*)*(&)**)0)+*,,88)')&(*)1201211+0)')()'),::-,01;7587622587-46;7875656500$-'/./**+*+&/%%-10*'()+2(*3.02.+0(.+6988++*$%'+++-.316435--//.27.)-(/-0-*(&(--.4/-&.68/2.---.(./-64+'))**&+-0/-61)*,(.13;,.794*%)*'(*+...'*)(%&)40%/.))*.-/+,,%%%'*(.,%('+,6580&&&(6---2()#%#$)+'0*0399879
@c24c87d2-e437-4739-98f7-356ec4dc6397 ch=59 read=16520 start_time=2019-12-12T19:30:25Z barcode=BC01 runid=2c9cf7bc05858273f10e7d7ec552fc0bd742dc3e
CCGGTTACCTTGTTACGACTTCACCCCAATCATCAATCCCACCTTAGACAGCTCCTTCCTTGCGGTTAGGCCACCGGCTTCGGGTGTTATCAACTCTCGTGGTGTGACGGGCGGTGTGTATAAGGCCGAGTATTCACCGCGACATGCTGATTCGCGATTACTAGCGATTCAACTTCATGTAGTCAATTTGCAGACTACAATCCGAACTTCGAGAATGGTTTGGGTTTTGCTTCACCTCGCTGGCTTCTTCCCTCTGCACCATCCATTGGCACGTGTAGCCCAGGTCATAAGGGGGGGCATGATGATTTGACGTCATCCCCGCGCTCCTCCAGCTTGTCACTGGTCTCGCTTCAGAGTCCCCAACTTGGCGGTAGTAGCTAACGATAAGGTTGCGCTCGTTGCGGGACTTAACCCAACATCTCACGACACGAGGCGGCGGCAACCATGCACCACCTGTATCTCATGGCTATCTCTCCATCCTCTGGGCCTTTATGGTATGTCAAGACCTGGTAAGGTTCTTCGCGTTGCTTCGAATTAAACCATGCTCCACGCTTGTGCGGGCCCCGTCAATTCCTTTGAGTTTCATTTCTTTTGAACTTGACACGCTTCCAGGCGAATTACTTATTGCGATTAACTGCAGCACTGAACTTTGACATCCAACACTTAGTACTCATCGTTTACGGCGTGGACTACTAGGGTATCTAATCCTATTTGCTCCCCACGCTTTCCGGGACTGAGCGTTGCGACCAGATCATCGCCTTCGCCATAGGTGTTCCTCCATATATCTACGCATTTCACCGCTACGTGTTCGTCCCTCTCCTGCACTCTAGCTGCCTGGTTTCTATGGCTTACTGAAGTTAAGCTTCAGGCTTCCTGAACCCTTGCTGCCGCCGCTCCCTCTTTACGCCCAATAATTCCGGATAACGCTTGCCACCTACATTATTACCGCGGCTGCTGGCACGTAGTTAGCCGTGGCTTTCAATAAAGTACCGTCACTCGGCTACCATTTCTGTAGCCATAGTTCTTCCTTTATAACAGAAGTTTACAATCCAGCCTTCTTCCTTCACGCGGCGTTGCTCGGTCAGGGTTTCCCCATTGCCGAAAATTCCCTACTGCTGCCTCCCAG
+
24)./4.1759327/0/(2634+778+26376994:0580,/()'()10+33239697708/.-.-431766025/8./31*()**.6/11/7--,.01567540.,-&,/)-/')+1-'&)'4736)&&%'6;3./+()'(*-027841373562.3/--21/02,585*/+1.156687898&2(4*)*8:791006;/6*&(/./+,'$+(+)05++'&,25:<++39;988;77&&'+',-/+&*-5/,/0..-054:96*-*''+*0///**(/,)).465'*(+'/3672/4574432*62))0145577,452)+&&(,))+'((+3--./+-,.,)-1-**+*%'))*),,-(-)*(*&'').+'+*%%+,68666/4)./0814355979;340560,().+1.,*+-50/,*'*,.057)(.'/-60%/101$&),,++-3,280-++/0+,&*(*++4711002:630()+)-+''13;:23*-%)-)06,32405128724)2-<:9<936/5.--4;530616294/6.+,1012++(*+.-/(/'++495-*-3/7475-1431.52<82.0:++/.,*,57,)()$)%*$'-),)+-25,0/5..-/1,/40/.*3*4,--12'3314301/-3;;558880(2-1''')+.../01166583+'.)65567:654654*2.,+,,-/1:521---5+&)(.71,))+*53(4((55,322/4.+/-&)0.0.*+.0.,3499/3/--4;/*%,')*;46802..147696,/33456<91//)&&(%&%(.05/)+/8,(0,26)+1(')-5236756:/257;935462883:132,1++/;11,.044+/0(&&.'&'*677-*-&'+(+3).(%(+2/))/.75/1354*9*-83:670017;9984.7.-9;5682&1')*).--9<5232000/*1((#**-+590/,203567.0*,'/+567/),$,&%*,*001,7/.,/5+-3-.0.10003%'$*/:03723+31--353)'.*+084%%''*0'&#$%,303;485;4-00,0---18-./5371625;44<429;6*0;/0,++325/8.8*)*1.-,))+/,1*(%+
@d3c66430-e31a-4678-8cd3-3c536f2b2251 ch=319 read=19190 start_time=2019-12-12T19:30:34Z barcode=BC01 runid=2c9cf7bc05858273f10e7d7ec552fc0bd742dc3e
CTACAGGGGAGGCAGCAGTAGGGAATTTTCGGCAATGGAAACCCTGACCGAGCAACGCCGCGTGAAGGAAGAAGGTTTTCGGTTAGCCAAACTTCTGTTATAAAGGAAGAACAGCGGCTACAGAATGAGTAGCCAGTGACAGTACTTTATTAAGAAAATACGGCTAACTACGTGCAGCAGCCCGCGGTAATGCGTAGGTGGCAAGCGTTATCCGGAATTATTGGGCGTAAAGGGCAGGCGGCAGCAAGGGTCTGGTGAAAGCCTGGAAGCAACTTCAGTAAGCCATAGAAACCAGGCGGCTAGAGTGCAGGAGGGATCGTGGGTTCCATGTGGCGGTGGTACGTAGATATATGGAGAGAACACCAGTGGCGAAGGCGACGATCTGGCTATGCAACTGACGCTCAGTCGAAAGCGTGGGGGGCAAATAGGATTAGATACCTAATGCGATGCGTAAACGATGAGTACTAAGTGTTGGATGTCAAAGTTCAGTGCTGCAGTTAACGCAATAAGTACTCCTTTAATTAGTACGTTCGCAGGAGAATGAGAGAACTCAAAGGAATTGACGGGGCCCGCACAAGCGGTGGAGCATGGTTTAATTCGAGCAACGCGAACCTTACCAGTCTTGACATACTCATAAAGGCTCAGAGATGGAGAGATGGCTATATGAGATGGGTGGTGCATGGTTGTCGTCAGCTCGTGTCGTGGATGTTGGGTTAAGTCCGCAACAGGCGCAACCCTTATCGTTAGTTACCATCATTAAGTTGGGGACTCTGGCAGAGACTGCCAGTGACAAAACTGGAGAAGGCGGGATGACGTCAAATCATCATGCCACGCCTGGGCTACACATGCCACAATGGATGGTGCAGAGAAGCCGCGAGGTGAAACAAAACCCATAAAACCATTCTCAGTTCAGTTATGTAGTCTGCAACTCGACTACATGAAGTTGGAATCGCTAGTAATCGCGAATCAGCATGTCGCGGTGAATACGTTCTCGGGCCTTGTACACCGCCCGTCACACCACGAGAGTTGATAACGAAGCCGGTGGCTAACCGCAGGAGCTGTCCTAAGGTGGGATTGATGATTGGGGTGAAGTCGTAACTTTAAAAGGTAACCGG
+
(3&'&'.1,*00.100($($*-'-)/43,22:5.9/.((+.*.1/02481/%40(1/15+,*-0-32513..2-5,5..-%0,2&,*%/-&./7,/./6341.+,3,62495&64&1/++,*)-0++%'))+..'(*,+6%$.*((&&&*)')'..0/*-,4,1'+010&///.-)%*++1/.,30643))(4(**-,+.0*/4023/80./+*1&&.&'/*69995692*+),)*63+(,*'+*,)06.,**+*/008602646(*(%&%()-2.*,.09%66,.*)*3/6:6785*2./)(&*)75053)(.,.02*7*/+++%(&+''(*+/,*)$&$,,/..14/.)*.))(')&)*+16/20/4++).)1.46/....+($&('(*-+101144566/-...$))),,467.-2(*.3;/+'4-)+)++.0.25'(&*##%%($(*12;,-+(*(')*,-8:917639393;5971:.-38:11245112./.82715437234.1,34/*'&%''()-/3342172-1./01.,1.)(%&%)(*6647.--.135431%/00,/*&)(**0+,-,-/4*/-*0/-0:804397++'((-3'&(&$.*,,)1-,*))0/.-1//2565'',1./2255.-*)*782))('(6'77778-,''*'+$).1688.446-27;0202.-(--17676556,,()-83;/73051/-/43*.05/&'+,#(,./7/)1052)070/0514<9;:73:3.-1//3:/01564*0,*%&(+7799.&&-*.+74+&016-+())/40+97,84.-%*.795234:8)+$-'$(,.539867((((&&111.-.0866:8-+***/.&&%&&),3150/-/,,-1',.93.-6+,14;<:4;9::448)./;6&*)/&*(+*--)'')&&&''''*,245809/-6/80998840.,)--400,2)+439/./(...-(().-.-965;8383242888302&%%'(.5/0:01354514;//-)*()2+**&(&+%'+-/-4.(+3*()*(++/)'+&&*424**+1,1++4;1,9+,-556/9/.0+)+.///5(/%%$'(&+0(',./0:::99
@5c8e0168-0879-465f-af59-85ad3b0c5402 ch=277 read=15460 start_time=2019-12-12T19:30:41Z barcode=BC01 runid=2c9cf7bc05858273f10e7d7ec552fc0bd742dc3e
CCTTGTTACGACTTCACCCCAATCATCGACTTTGTAGACGGCTGGCTCGAAGGTTACCCGGCACGGGCGCTGACTTTCGTGGTGTGACGGGCGGTGTGTACGGAAAGCCAGGAACGTATTCACGCAGAGTATGCTGACCTGCGATTACCTAGCGATTCCGACTTCGCGGGCGAGTTGCGGCCTACGATCGAACTGAGAGAGTGTTTCTCGGGTTTGCTCCACCTCGCGGTAGCGCTGTCGTGCTCCATTGTAGTGCATTATTGTAGCCCAGGTCATAGGGCATGATGGGTTGACGTCATCCCGCCTTCCTCCATTGTGCGGCAGTCTCTCATGAGTTCCCACCCGAAGTGCTGGCAACATAAGATAGGGTTGCCTGCGCTCGTTGGGACTTAACCCAACATCTCGACACAGGCTGACGACAGCCGTGCACCTGTTTTCTGCAGCTGAAGAGGAACTATCTCTGGTTCTGTCCGTCAATGTCAAGACCTGGTAAAGGTTCTTCGCGTTCATCGGAGTGCAACCGCCGCTCCACCGCTTGTGCGGGCCCGTCAATTCGCTGAGTTTTCAACGCGCGGTCATTACTCCCCAGGCAGGGTACTTATTGCGTTAACTCCGGCACAGAAGGGGTCGATACCTCCTACACCTAATTGCCCATCGTTTGCGGCCAGGACCTACCGGGGTATCTAATCCGTTCGCTCCCCTGGCTTTCGCGCCTCAGCGTCAGTTTTTTCGTCCAGAAGTGCCTTCGCCACTGGTGTTCTTCCTAATATCTACGCATTTCACCGCTACACTGGGAACTTTCACTCTCCGATACTCTAGATTGGTTCCATCCCATCACGGGGTTAAGCCCCGAACTTTTAAGACAAGACTGACCAATCCGCCTGCGCGCGCTACGCCCAATAATTCCGGACAACGCTTGCCACCTACGTATTACCGCGGCTGCTGGCGTAGTTAGCCGTATTTCTATTCGGTACCGTCAATCCTTCTAACTATTCGCAAGAGGCCTTTCGTCCCGATTAGCAGAGCTTTACAACCCGAAGGCCGTCATCACTCCGCGCGGCGTTGCTCCGTCAGACTTTCGTCCATTGCGGAAGATTCCCCACTGCTGCCTCCGTAGGAG
+
-432(2/(,.(13:3-595,,2+.-2-0/*,+($1'(*/8...470.1(),0.3.%2,*'('#$).+73.,,,-0:7-.988851/465;;658*+,1-*,+.)-*%*,',50510567<,+++,-*&)-/82/0004:614444904('(23659;75/-032+&%&-51+(*4,,-'171,,+*+,0*(,*)*)'''')*/3<:.22'54/10)+*)-*-31966230$$#%%$$&$$**+.03-00+'')&&)*/5%-(%')(0.().13346,.((%(+-./,,(./**,348627(-*34/7781,*%'&%(()'32114/,,+.078736039.*.7.*0,++39618211502-0./1,2-/+6,-'$'-.759633*.4//--2*0.)-0.12454//013+.:77757:61+,00+0%)'*&()-3:5*+%'&,,.()/)'*0-3/0.00211/+4+,,5454+*&+6/55862-159446287*497;65;620/..(%*/+'%#)$%+(+($&%%),761491218152737508-,08384:2))*+(20:;121)*$$%',7.,'**')+835,'+-*$))%,(--9,0/-//4/9./1915***++01//20*./230.1412-'(,.1/('(+-*.7+.1960;-%)+/14./6,*&%&/46:5-/233/02//)(/796708350-/94,742.-)+3,4/1335:.001999+64/9++'*()-,*'%%%,05-/025379<898;60&-(-+/2001323</--62--1/1053'/()'&*+*+()*.1/((+-*+++1*+)2'&)+.+..0093/26)1,'.*-0'+)036---2/.67/-/)01*-/86777590:/01/39-+)&*''&&)'*+-2.-2/3:9;6.61843/0,,3,-6;44*$$&&)',,&**'(.12799.8-,,33/00,)-2-.$(.10()077/4012958:2:09:,64--5.207<9473/(()''%%,5103464-2581&/,,&()34.(,,-.61++34789789999**+,*),.*/3/.-3//020147./)03;<.583812935285732554:;5036240./80397886(-&
@58ad0295-1bff-4648-aa34-1ccc33362024 ch=472 read=11645 start_time=2019-12-12T19:30:47Z barcode=BC01 runid=2c9cf7bc05858273f10e7d7ec552fc0bd742dc3e
CCTACAGGAGCGTAGGTAGAATATTGCTGACCCGATGCAGCAACGCCGTGAGTGATGAAGGTTTTCGGATCGTAAGCTCAATGCTGGGAAGATAATAGTACGCAAGGAGGAAGCCACGGCTAACTACGTGCCAGCAGCCACCCAGTATTGTACGTAGGTGGCGAGCGTTATCCGGATTTACTGGGCATGTAAGGGGAGCGTAGGCGGATGATTAGTGGGATGTGAAATGCGGGCTCAGCAGGTGCTGCATTCTACTAATGGTTATCTAGAGGTGCAGGAGAGGAAATTTGAACTAAATGCAGCGGTGAAATGCGTAGAGATTAGGGCCTACCAGTGGCGAAGCATTCTGGACTGTAACTGACGCTGAGGCTCAGCGTGGGGAGCCAAGCAAGTTAGATACCCTGGTAGTCCCGCACTGTAAACGATGAATACCAGGTCGCTGGGGGTTTCAACGTGCCACCGCTAACATTAAAATTCCGCCTGAAATTTTGATCGCAGATTAAAACTCAAAGATTGACGGGACATGGCCGTTCCCAATTCCACCCTACACTTGACATCCTTGCGTACTCTTAATCGAGAAATCCCTTCGGGGACAAGGTGACAGGTGGTGCATGGTTGTCATCGCTCGTGGTGTTGGGTTAAGTCGCAACAGGCACCAACCCTTGTCTACCATTAAGTTGAGGACTCCTGGCAGGACTGCCTGGGTTAACCAGGAGGTGGGGATGACGTCAAATCATCATGCCCGTATTGTGAGGGCTACTGCTTTAATGGCTGGTACAGAGAGATGCAGTACCGTGAGGGTGGAGCCAAACTTTAAAACCAGTCTCAGTTCGGATTGTAGGCTGAAACTCGCCTACATGAAGCTGGAGTTACTAATCACGCGAATCAGAGTGTCGCGGTGGAATACGTTCCAGGTCTTGTACACCGCTCGTCACACCATGAGAGTTGGCAATACCCGAAGTCCGTCGAAGCCGCAAAGAGGTGACGGCGAAAGCCGAAGGTAAGTCGCGATTGAAGTCATATTTCAAAGGCGGCGG
+
*,)*)$++''&$($')()*'.)+8+*+%'($'*(**.00/-2*+$.-,-&''*./421+,,087,)563167390)+-)&$$#$'(.2,3/21'&%$&%$(%(*,*/+),(.),302+,*,.1/1-,+.)+**+2,-/,&+&'%&(&*&$'(**1+'*)*//.110..2,,0(*,*/.))00513+&)%$-+(//,)-/12*+/,-2.:8431++03;878653265++.*.3667/$+$0,+)--,+**+&&&*(,&'&*0/..21-+%*%%%'&-0-'&,''%$''&((&'$$&%''&$''*64///.*$&(,0,,,++))'0*1-'$*2--.*&%&)'%%#%%('-2,+)%'+-+-./04565.+..,-,*+,-.41-'%(+07&31-/-5.+,.+.8)*/21*,-//)&*&'&$)*21-00114:2,*%&+&%$%((,'.4./;20.813347-)1,&&$'&%&)(+''&()32.152/'**(('%($*(%(%&*(,1<;84460,''(/-112*,+&%%&%%'$)*-()(-*.&,'&*1)(()'()(//05.4/')')$(#&(')'+-32,,&,-1+-60.93-79827603.-/53+.*+1.2))$'(--*'()',,((()&'&&&&).*013731./.$'&&+(%&('(*/1.4+.,)+0--/:36875116//042462*)3,,**2-3843:55:718/3.3**'')'/,(+&(,-22024(+&%&')205(*(%#+&+'$&&%'/,-+*)$%%&'%('(-6.)-/-/2,++)))-957-12034/221/1*-/0,++/-/(('+,+4:91:167445../,*(*'21/0()('++.83/188:;73520/.4,025/)'1)&%&()*''+(-,.956-''%*.,-+-,011(0*-1635,2)%,+,-08-.,.+..,-162664101704/-*)+04-4-,8.--6'&+)&(,)$)%$*($+.*036''&'%#$$%)//(()+*,,*++(1-)%))+&','0(''%$)*04.12.%..)(%$$%).5
@458fa3cd-9bc7-439b-9c1c-26353a13faca ch=270 read=13950 start_time=2019-12-12T19:30:44Z barcode=BC01 runid=2c9cf7bc05858273f10e7d7ec552fc0bd742dc3e
CCCGTTTTACCTTGCGACTTCACTTACAATCATCAATCCCACCTTAGACAGCTCCTTCCTTGCGGTTAGGCCACCGGCTTCGGGTGTTATCAACTCTCGTGGTGTGACGGGCGGTGTGTACAAGGCCGAGAACGTATTCACCGCGACATGCTGATTCGCGATTACTGTGATTCCAACTTCATGTAGTCGAGTTGCAGACTACAATCCGAACTGAGAATGGTTTTATGGGTTTTGCTTCACCTCGCGGCTTCGCTTCCCTCTACACCATCCATTTGTAGCACGTGTGTAGCCCGGTCGTAGGGGCATGATGATTTGACGTCATCCCGCCTTCCTCCAGCTTGTCACTGGCAGTCGCTAGAGTCCCCAACTTAATGATGGTAACTAACGAGTAGGGTTGCGCGTTGCGGGACTTAACCCAACATCTCACGACACGAGCTGACAGCAACCATGCACCACCTGTATCTCATATAGCTATCTCTCCATCTCTGGAGCCTTTATGAGTATGTCAAGACCATAGTAAGGTTCTTCGCGTTGCTTCGAATTAAACCACATGCTCCACCGCTTGTGCGGGCCCTGTCATTCCTTTGAGTTTTCATTCTTGCGGGCAATACTATCAGGTAGGTACTTATTGCGTTAACTGCAGCACTGAACTTTGACATCCAACGCAGGTACTCATCGTTTACGGCGTGGACTACTAGAATTATCTAATCCTATTTGCTCCCCACGCTTTCGGGACTGAGCGTCAGTTGCAGGCCGGATCGTCGCCTTCGCCACTGGTGTTCCTCCATATCTACGCATTTCACCGCTACATGGAATTCCACGATCCTCTCCTGCACTCTAGCTGCCTGGTTTCTATGGCTTACTGAAGTTAAGCTTCGGAGGCTTTCTACGCAGACCCTTGCTGCCGCCTGCTCCCCTCTTTACGCTTAATAATTCCGGATAACTTACTACATTATTACCGCGGCTGCTGGCACGTAGTTAGCCGTGGCTTTCAATAAAGTACCGTCGCTCGGCTTTCACCATTTCTGTAGCCGCCGTTCTTTATGAACGAAGTTTACAATCCGAAAACCTTCTTCCTTCGCGGCGTTGTCGGTCGGGTTTCCCCATTGCCGAAAAATTCCCTACTGCTTTTGCCTCCGTAGG
+
37/-0/-'$'(&,'*,87883&'##%'+32:9:798/83-*0(*'+,65/330,,282/40,/1,)0%044:34625./7/0910/0:33304/-.,-/689--,,,4372/)-*-1/156944516,(),/19:231.-06-..-32679:;8992/.,,.4-+)%#')818+.(,02122/2/042,*-/9+-*--.-,-/4;6..146,,,(,00341;;3188:02;;2/4530)0,042.2-,101%)08.;2))&$()-;9::9083*')#$$"%%)%+'$'*/2*,++-+-*(242--/.343/08/,.469::-;9,+97:<;:365,*.-2.0274143-+--.+,11**+,143*.1)')-0-./-3-,2820/1/(%&%&)0*07+(((*+01439881514/30)01/----.1156712//0243.3)&1137;7722.23,/732--.**,**(*,+,+',+/,-/2.8997780,-1/.31-//00//-&*$,*'(*,&(+140/145:88<:8987;133;3-)+,*39207,,-/14469354./.1.11778,/+'%$*&')10++/.))+/2;-*+8;-8,+*&-+),((%(&%&''343%,$''-00-/;.//3.2*%'+-,67467783/1;8454844/403,-'++-+-1128944;8'-&.-1/5;9:9876+)*(+3,-../13/3.,/1()0-756,)+*--96/'8:-3731(*14:.60;1206552'436:79712103/.251.10645690((*8)*&*(+,/5666<:348:78***()0131422,)+,1626/1(*7660))*+4./0018:8151:4/020/0,.3,-4/1--2;4/,/596','('')./-1/.%+()04:3292325593--*()090.0+//87.-+)'%/+-,1/511534/-(((&%&((-'0)*0://7)&(++./0//+((+*)%((,*)+.4/3,))+('4-35:2/200-013)246()$(&'+-0405:62/-)'+1/2491+**&*1..)&$'&'&(.4*&())./&(.663/1020.546293.0*0,+/,%&').23+890<)3;;,+38145.0653+.039.(*/.,*-/0+..545:9922,
@068f1baa-7c3f-4954-92e3-df1107719a80 ch=100 read=19692 start_time=2019-12-12T19:31:00Z barcode=BC01 runid=2c9cf7bc05858273f10e7d7ec552fc0bd742dc3e
CCGGTTACCTTGTTACGACTTCACTTTGAGTCATCAGTACACCGTGGCAAAGCGCCTCAGGTTAAGCTACCTGCTTCTGGGCAACAAACTCCATGGTGTGACGGGCGGTGGTGTACAAGGCCCGGGAACGTATTCTGCATGGCTGATCTGCGATTACTAGCGATTCCGACTTCGTAGGTCGAGTTGCAGACTCAATCGGACTGAGATAGGGTTTCTGGGGATTGGCTTACCGTCGCCGGCGGCCTCTGTCATTGTAATTGCGTGTGTAGCCCTGGCCGTGAGGGCCATGATGACTGACGTGTCACGCTCGGTTTTGTCACCGGCGGTCTCATGAAGTTCCCACCATTACGTGCTGGCAACTAAGGACAAAGGGAGGTTGCGCTCGTTGCGGGACAGCAACATCTCACGACACGAGCTGACACGGTATGCATGCAGCGCACATGTTCGAGTTCCCGAAAGGCATGATGCATCTCTGGAAGTTCTCGACATGTCAAGGCCAGGTAAGGTTCTTCGCGTTGCATCAGATTAAACCACATACTCCACCGCTTGTGCGTTATCAATTCCTTTGAGTTTCAGTCGTTGTGCCCCCCCAGGCGGCGAACTTAACGCGTTAGCTTCGATACCGTGCCGTGCACCCAACATCCAGTTCGCATCGTTTAGGGCTGGACTACCAGAATCTAATCCTGTTTTGCTCCCACGCTTTCGTGCCTCAGTGTCAGTGTTGGTCCAGGTAGCTGCTTCGCCATGGATGTTCCTCCTGATCTCTACGCATTTTGCACTGCACACACCAGGAATTCCGCTACCCTCTACCACACTCCTGAATCGTCCAGTATCCTGCAGTTCCCAGGTTGAGCCCAGGGCTTTCTGGCGGACTTAAACGCGACCACCTACGCACGCTTTGCGCCCAATTCCAGTAACGCTTGCACCCTTCGTATTACCGCGGCTGCTGGCACGAAGTTAGCCGGTGCTTATTCTTTGAATTTGCCATCATCCCAACCAGGTATTAGCCGGCTGGATTTCTTTCCCAACAAAGGGCTACAACCCAGATAGCCTTCTTCACCCACGCCGGTATGGCTGGATCAGGCTTTGCGCCATTGTCCAATACACTGCCTCCGTAGGAG
+
1,1.07,0233.02,.1575,-)*/7-(&%+..5-'%&%*).5+-/,,./))+357,+$&,-53/.//23:20051111'').-67620152++48860.26534.-(')--/328.84967'5990,++-.7<9423213220348889982:.,-)*--.7:<992/1232'(%*),.**.3:13268;;.8-..//-5996/32+1674<534568/((,&*+.;//:45768/5(($*)1.00))&&**(&*).+,/-.-+*)*,290-5/40,,''-6+99/3.,+)($&():46/0,((%&&))4)7;5/0557;0://854--&'$%)+107;.+5//45(/.0//81:07-0/*'2.1019+..(%&+/4+*((')77;573920&'#,)+-144,+)*,(/'()&&&(('(%%&$$%&%*,/.320/%+%&%,34::1-2:.8,**.2+-4-*'&*,)334,*&%%*')(/167:83311.3244-74:4231''.,36:9:97:94<33287'$(1)3;6;7000.00/6.+-..0/3/03+,$&')9275:601330157<;9&4,'&'((,+//39:1.+3/40212490302/-,-+/.-+-20..10&*')+19-')%&%)'**1-869&'*.562326877;/&76/5./87//)&),--1//11958:70970*1110;6*-&(-21+*)+/425226454.34./5,1501/0951133)3,1648:;:8;9:/19-),--*-/1,,,-.426.772'&))++'+%&(,,.3-0&0'1,0+()/$(1.002468,-%((*)*-*'*0507,'*+/*.)(*81786.43&+0-10+-+0+(.670470*'&'*085.4.6:92'',.6:73831232,2.**,+&*&&$#&&'9,,%*-.8780:/..2586,2/$)'+2+02,1-8778:150..10.3./7466:190.,2,)//-197)-+02*&..'+,-528/+)09/681-/0)()+,/.13.-8;:05:3.5/,1-6:).-((.),0.-'%%%'(%,.32:55<554<712243/63346:;::<::4%,''*7*+104;.02.).'0&&%+%)..-,-/02521+,*
@8fe18c08-a855-489c-84c5-c9d0b83637f0 ch=124 read=18248 start_time=2019-12-12T19:31:09Z barcode=BC01 runid=2c9cf7bc05858273f10e7d7ec552fc0bd742dc3e
CTCCTACGGGAGGCAGCAGTAAGGTGCACTGGCAATGGAAACCGGCCGAGCAACGCCGCGTGAAGGAAGAAGGTTTTTCGGATTGTAAACTTCTGTTATAAAGGAAAGAACGGCGGCTACAGGAAATGGTAGCCAGTGACAATACTTACTTATTAAGCCACGGCTAACTACGTGCCAGCAGCCGCGGTAATACGGCGTAGGTAGCAAGCGTTATCCAGAATTATTGGGCGTAAAAAAAGAGGGAGCAGGCGGCAACGGGTCTGTGGTGAAAGCCTGAAGCAACTTCAGTAAGCCATAGAAACAGGCAGCTAGAAGTGCAGGAGAGGATCGTGGAATTCATGGCGGTGAAATGCGTGGAGTATATGGAGGAACACCAGTGGCGAAGGCGACGATCTGGCCTGCAACTGACGCTCAGTCCCCAGCGTGGGGGGAGCAGAATAGGATTAGATACCCTGGTAGTCCACGCCGTAAACATTAATTACTAAGTGTTGTTGGATGTCCAGAAGTTCAGTGCTGCAGTTAACGCAATAAGTACTCCGCCTGAGTAGTGCGTTCGCAAGAATGAAACTCAAAGGAGGTGACGGGGGGCCCGCCTGGCGGTGGAGCATGGTTTAATTCGAAACAGCACTTGAAGAACCTTACCGGAGTCTTGACATACTCATAAAGGCTCAAGAATGGAGAGAGAGATAGCTATATGAGATACAGGTGGTGCATGGTTGTCGGGAAACCAGCTCGTGTCATTGAGATGTTGGGTTAAGTCCGGCTTGAGCGCAACCACTTATCGTTAGTTACCATCATTAAGTTGGGGACTCTGGCAAGGACTGCCAGTGACAAGCTGGAGGAAGGCGGGGATGACGTGGAAATCATCATGCCCTTATGACCTGAATTACACGTGCTACAATGGATATGGTGCAGAGGAGGCGAAGCCGCGGGTGAAAGCAAAACGCAAACCATTCTCAGTTCGGTTGTAGTCTGCAACTCGACTGCATGAAGTTGGAATCGCTAGTAATCGCGAATCAGCATGTCGCGGTGAATGCGTTCTCGGGCCTTATGCACACAAGCAATGCATGAAAAAAAGA
+
+-/+*-6-2+(-,11450223*-)+'+),*-)((3/0()+%(&(%6)+,+)0),(57.4.32/2-/,1).1/6.588,,610420058/33900*.-,-27+.*75*)-6/+..070,(&*))+.0./11/,04',('($('(&((&)')(*-.0)'(+/1,5+--:55221338;*((''..(/',+/10/70$%(,*(+)%(,07271700/:)(*(&,('/*125568:13084-(*-4,),-//532:31&8'42,,,./0.2/..1.3:8*-*%)$$&.,4-0029)597865/94-$+*,$&&%%(&%*+..11/++(37.34.811-11+'$$%%()9//,6,)),+,),)$(..-/1/,2--4486;10+,*(()(+/12:10+/--/32-)%%*1,..0047883614,,&&*0-.84:4-'&)+1&*))+-2*/0,,/1)27.*-4-*))*,+--+1,*-4,*%'-)&+'')78958450.,0.919(/3')(,++06;2669220-&+.,595533424702//-.+)-+3/**+''&$&'/***+5-&+///3,(-56-2+('%)%''25++31/,+3+'+''(-.1:999-./-74)/;:48510'(,,**/0+,,*.5:35:63/5+,1&*%%)*15123776878897:3)4,57+3&'.-140**)((+,3111///3030/..0541/2/298667:692810.('()+(')*,259..,-)$(&'%,*8/7/3/-5+3+,-2/',)'&)+.//64.0*$'7,1253665/2502969:77.2/)+419;48640-()&&''('*(&(+*+*+.*-4,56682,&&')2.+5:32+))**//.45--76576:(72*)*+-3142/.&))'&%&''),42462<23:95,-)**368-+-+&&'&$**(0522(+(*)41)(-3::16'*/64++,09976%3186*2(1'%&,099::/0//03321$,'*()'(&/'1)855434,-/,1*,*..3:40,+**./16.4792325*%+'0*')0*-00.1.(($&$(*-/6(*/10&2(%%)*,4.,)$%
@53c95962-9662-4787-b622-42e3d358a499 ch=242 read=19051 start_time=2019-12-12T19:31:07Z barcode=BC01 runid=2c9cf7bc05858273f10e7d7ec552fc0bd742dc3e
CTCCTGGGAGGCAGCAGTGGGGAATGTGCACAATGGGCGCAAGCCTGATGGCAGCCATGCCGCGTGTATGAAGAAGGCCTTCGGGTTGTAAGTACTTTCAGCGGGAAGGGAGTAAAAGTTAATACCTTTGCTCATTGACGTTACCCGCAGAAAAAGCACCGGCTAACTCCGTGCCAGCAGCGCGGTAATACCGGAGGTGCAAGCGTTAATCGGAATTACTGGGCGTAAAGCGCACGCAGGCGGTTTGTTAAGTCAGATGTAGAAATCCCCGGGCTCAACCTGGGAACTGCATCTGATACTGGCAAGCGAGTCTCGTAGGGGGGTAGAATTCCAGGTGTAGCGGTGAAATGCGTAGAGATCTGGGAATACCGGTGGCGAAGGCGGCCCCCCTGGACGAAGACTGACGCTCAGGTGCGAAAGCGTGGGGAGCAAACAGGATTAGATACCTGGTAGTCCACGCCGTAAACGATGTCGACTTGGAGGTTGTGCCCGCTTGAGGCGTGGCTTCCGGAGCTAACGCGTTAAAGTGACCGCCTGGGAGTACGGCCGCAAGGTTAAAGCTGAAATGAATTGACGGGGGCCCGCACAAGCGGTGGAGCGTAATGGTCTAATTCGATGCAACGCGAAAGAACCTTACAGTGCTGACATCCACGGAAGTTTTCAGAGATGAGAATGTGCCTTCGGGAACCGTGAGACAGGTGCGCATGGCTGTCGTCAGCTCGTGTTGTGAAATGTTGGGTTAAGCGCAACGGTACAACCCTTATCCTTTGTTGCCAGCGGTCCGGCCGGGAACTCAAAGGGAACACCAGTGATAAACTGGAGGAAGGTGGGGATGACGTCAAGTCATCATGGCCCCGCCACGACCAGGGCTACCACGTGCTACAATGGCGCATGCAAGAGAAGCGACCTCGCGAGCAAGCGGACCTCATAAAGTGCGTCGTAGTCCGGATCGGTCTGCAACTCGACTCCATGAAGTCGGAGATCGCTAGTAATCGTGGATCAGATGCCACGGTGAATACGTTCGGGCATACACACCGCCCGTCACACATGGGGTGGGTTGCAAAAGAAGTAGGTAACCTTAACCTTCGGGAGGGCGCTTACCGCTTTAGTTCATGACTGGGGGGTGAAGTCATCAACACCGATGAAAACCGG
+
+/2*($+/%)*,.01-47.47*,12&5(*,,30//61)'(*3*5960/+'%%$%*+66427*+,313/1347-.2+338576/:8695150*,++0:01-../0*(''1-()**;:+*401/-.*'''(0157(5*++1,0-,25*)***--('*%&2082800/7445./165905.-+2)*+//-''%(%/').''%%&(,-206/5/5/8/6/8/44;;::4/683,-.,&*(+-1:9/56;.,305//39-....3/+.7./531,'23466.,5846;8/800222238112028280*+$)))++/26341),419,./-1112-+*.611000/.8100:6111511*+,,040+('%%'(*.,1/.6/))3*21355/488-,597:633.0.--++*..9*-9465(&(('.+++-12)*.0<39):1.10013839:()95.0226,.6::6-690444312434031/-+,,.8-2-26,$'(&'','(222843/5'8*/+0./:866,2-.+*&$'&.602620-*)$+',(12,*.17+90;6;1&)&%(1-.-+,2.436.-893+0+*--0398:5;54.)*+(1)*+1858.099;7234249,,(+*04)&.,2-/+)(%&)''**-:594/-0/.0.,3:<:0-,,,,:50012/0-04:9994;2309<8:60837(4..--&'$'+)'+,02579/31//-.)12+-.1:300459;.:-2*&'$&')+('$%))*-:/4/..4$%45./966;.,-(.1/)21266;2.1/154:3)0'&&%$*)*+-,,-2;9111.-4*/,-/-/8:4/+-0587771,--,*+$')-76.('((&()/144*0410*+%%(,,15000.7/,30))))%-0/&'&)**,/34524.624,16:.42:05516--2;9)+88888487734..2,'&&,-14944511*-&*+976851700/%*%&(-2034,234:8++,,,453'&59,97-0,6577;3)2/101)..**,*.*/.2878<9041--'**,,/+%)-;76:63688+'*,*,.5327+.)((-.5:6:0-8-*41+0+-//+/*'%$$##),5585447564.02(/+/0*))%&$%#&#&$()*%*())-01/
@93ddebdd-951b-4dbb-a85c-0a96d395b18b ch=2 read=8363 start_time=2019-12-12T19:31:13Z barcode=BC01 runid=2c9cf7bc05858273f10e7d7ec552fc0bd742dc3e
CTCCTACGGGAGGCAGCAGTGGGGAATATTGCGCAATGGGGGCAGCCTGACGCAGCATGCCGCGTGAATGAAGAAGGCCTTCGGGTTTGTAAAGTTCTTTCGGTAGCGAGGCGGTAGTTTAATAGACTGGAGTTGACGTTGTACTACAGAAGAAGCACCGGCTAACTCGTGCCAGCAGCCGCGGGTAATACGGAGAGTGCGAGCGTTAATCAACAACTGGTAAAGGGCACACCAGGCGGTGACTTAAGTGAGGTGTAGCCCAGGCCAACACAGAGATTGCATTTCATACTGGGTCAGAGTACTTTAGGGAGGGTAGAATTCCACGTGTGGCGGTGAAATGCGTCAGAGATGTGGAGGAGGGAGGAGGAGGAGAATTACCGAAGGCGAAGGCAACCCCTTGGGAATGTACTGACGCTCATGTGCGAAAGCGTGGGGAGCAAACAGGGATTAGATACCCTGGTAGTCCACGCTGTAAACGATGTCGATTTGGGGTTGAACTTTGAGTTTGGCGCCCGTAGCTAGCACAATGATAAATCGACCGCCTGCAGATACGGCCGCAAGGTTAAAAAACTCTCAAATGAATTGACGAGGGGCCCACTGAAGCGGTGGAGCATGGTTTAATTCGATGCAACGCAGAAGAACCTTACCTACTCTTGACATCAGAGAACATTCGGATGGATTGGTGCCTTCGGGAACTCTGAGACAGGTGCTGGCTGTCGTCAGCTCGTGTTGTGAAATGTTGGGTTAAGTCCGCAACGAGCGCGACCCTTATCCTTTGTTGCCAGCGATTGGGTCGGGAACTCAAAGGAGCTGGGATAAACCGGAGGTGGGGATGACGTCAAGTCATCATGGCCACCGGGTAGGGCTACACGTGCTACAATGGCGTATACAGAGGAAGCGATAGTGCGAGCTGGAGCGAATCTCTGAAAATACGTCTAAGTCCCGGATTGGAGTCTGCAACTCGACTCCATGAAGTCGGAATCGCTAGTAATCGCAAATCAGAATGTTGCGGTAGACCGTTCCCGGGCCTTGTACACACCGCCCGTCACACCATGGGAATTAGGTTGTACAGAAGTAGATAGCTTAACCTTTTGGAGGCTACCACGGTATGATTCATGACTGGGGTGAAGTCGTAACAAGGTAACCGG
+
-,/)))726+(,,&'+/(-0165)+++*2+))/-10.2510*.(&-.'()**--'*(.-5;+0351181*,0)-..315384+2205**-/6/-/921:;+1--)11*(++()&.$-*:2510--433./(&*0-.3/7.(&(+-()*(.*&),)*68522-+-0./347869/2/+013--+2+),1-/06*(%$',-.*%(+7.8(5)*&1%-//0/+$*0*+1,*(*%-*$/023/,++(*,-)%+()+-++,&'(.(%.+*$)&(&(*')%$*&'((+,1-47.7678'((*$(%)',-96-/6.,12./,&*(+0-+)+-000%0./68412.+)*&(%&'*+.2524/)-+&*,('.*%0.'+,('%$(#&),(+)*+342302.0%40/**//51//-).+,,*$'$%'*22./-*(0-(*125:73.&)-4;78(45(+8,,*--.9;.-097'(*-0..0587659,84240357.96-/6830535;97;;0'34;9.6-,/4*+400/0&(%#%(%%%&'29833144839:)(&$$(*(**3/4,/,/..+3-482/(***'%*0:1,-,,/0//*%1645-4,%'%$*)'*-2032)++(1056<92814,))-/540503%%*(('&+1/5-383,+,-,,),*,./-....75477/%++/51//.-/../540.*5*3,.521/*/05,82.,(&&('15:9838-.0788978;01/194125:-63+4,0(+/4)+148.-110/*(16-,-,-4-)1/-0;2385554'8(,51010:2/01566/&-)$))(&+.+*/75.++&))+78:8//(''&&()*&*+00:9,./4--%&&&,.13235531+%'*+9872707/.0)+.1526&*$+)(0..0.0-13+,()-+/6(%(-++96533/-/)0**'-01331334//*..,:,-0(*+++-.*(++,345543&.,-4//,(0)--4.--)-1130105780./02396&60)*(1.)&*(,)+544.+4873:3225521+5759<:68866341(,''&'')**+1/41618)(.,*,//10.&''*,.,149<;-.(('+--2524/.-./588:9421/321.2((+--,/03799856()%-11260
@b034b78e-a0dc-49f1-be5e-9a128c402a70 ch=389 read=14747 start_time=2019-12-12T19:31:15Z barcode=BC01 runid=2c9cf7bc05858273f10e7d7ec552fc0bd742dc3e
CTCCTACGGGGGGAGGCAGCAGTGGGAATGTGCACAATGGGCGCAAGCCTGATGCAGCCATGCCGCGTGTATGAGCCTTCGGGTTTGTAAAAGTACTTTCAGCGGGAGGGAAGGGAGTAAAAGTTAATACCTTTGCTCATTGACGTTACCCACGAAGAAGCACCGGCTAACTCCGTGCCAGCAGCCGCGGTAATACGGAAGTGCAAGCGTTAATCGGAATTACTGGGCGTAAAGCGCACGCAGGCAGTTTGTTGGGAAGTCAGATCTTGAAATCCCCGGGCTCCAGCCTGGGAACTGCATCTGATACTGGCAAGCGGAGTCTCGTAGAGGGGGGGTAAATCCAGGTGTAGCGGTGAAATGCGTAGAGATCTGGAGGGAATACCGGTGGCGAAGGCGGCCCTGGACGAAGACGACGCTCAAGTGCGAAAGCGTGGGAATAAGCAGGATTAGATACCCTGCGGTAGAGTCCACGCCGTAAACGATGTCGACTTGGAGGTTGTGCCCTTGAGGGCGTAGCTTCAGGCTAACGCGTTAAGTCGACCGCCTGGGGAAATACGGCCGCAAGGTTAAAACTCAAATGAATTGACGAAGGGGCCCGCACAAGCGGTGGAGCATGTGGTTTAATTCGATGCAACGCGAAAGAACCTTACCTGATCTTGACATCCGGGAAGTTTTCAAAGTGAAATGTGCCTTCGGGAACCGTGAGACAGGTGCTGCATGGCTGGTCGTCAGCTCGTGTTGTGTTGGGTTAAGTCCGCAACGAGCGCAACCCTTATCGCTTTATTTATGATGTTCAAAATTCTCAGTGGACGTCGTCTCACCCACGACCAGGGCTACACGATGCTACAATGGCGCATGCAAAGAGAGAAGCGACGCGAACAAGCGGACCTCATAAAGTGCGTCGTAGTCCGGATTGGAGTCTGCAACTCGACTCCATGAAGTCCCGGAATCGCTGGTAATCGTGGATCAGAATGCCACGGTAGACCGTTCCCGGGCCTTGTACACACCGCCCGTCACACCATGGGAGTGGGTTGCAAAAGGAGTAGGTAGCTTAACCTTCGGGAGGCAGCACCACCCTTTTGTGATTCATGACTGGGGTGAAGTCGTAACAAGGTAACCGG
+
,-241*537:41**.6.*+(&%&(-/(2.&2)*+21955;2,-01**+/.103477+67785866879:9520.-09989'8550**0,:;--64.8:,*),*077(*0)+-*31(*+.58,(181;1,533;5,+,+*02/)14291020*-'(,%(('/078/7//-8/009794.4,)('(/,0.1--,-,+-.1/%+*2371&..,;-;-5-.1*5)+,89<8:8516+**.2+0-206882334/$*,)1)'%(,2&+%)%**$+/'(878..68659&(%/*.*.-0.11.00128445233-&#)(%((+')+,/27863..-041,''&'(&.*%.66755655*6).:-,33650.,,,.,.40,2,/*.68;;8:610))-+)4,256;3.18181/4*)*%')25465/1467)*,)()26/4,&('%''+*16.8/,,76146-$%$-).+('%&')&*,5778597624435:::/:.7.22215,.-0:638/--0*+-.'*,.31'*..,/60)**,037.23323969;99;6&,*,0/4/...*,20*1385<;65897://.-.0/0-1105,880.7+))&+)-*-27980+//.4.'(,9;;676:1..004<;:78+-4+*/3.--,+/3.&&0228324957-)/(,4-,7940.+%*''&--326579698(998-8-,,+%-(3.04589:7333/,*(+/2376,***+7.,+-*&*(+.-,),055./1&%*/20*)&'*7745<918653-*,**$+0$#$$$$%$%&&('%'*'&&&$"%$#$$%(&%$$%%12+'**/1;6//,)+..,-++...410192184.2//&)-2,')'(%()*/'%%$'&')-,/'),454679445;756887996:2-,,).5.908+*++-6680100--+..43%'&()&(4)'-52828036&1+/,,-0848244-))30-,*%(.72*&,%&&,252*//-.1180454/0.1:77;547723039%)(+(&)*.2215,..47,''%&')14101.3,2./08;6'84*)*)%'(&'%&+)((25*-/358<7450.1+,'&&/(+---9487987:/600:3;29
@ae6a42fa-4520-4e78-9e99-718fa89fdd09 ch=409 read=14292 start_time=2019-12-12T19:31:29Z barcode=BC01 runid=2c9cf7bc05858273f10e7d7ec552fc0bd742dc3e
CTTCTCCTACGGGAGGCAGCGGTATTGCACAATGGGGAAACCTGATGCAGCAACGCCGTGAGTGATGAAGGTTTTCGGATCGTAAAGCTCTGTCTTTGGGGAAGATGTGGTACCCAGGAGAAGCCTACGGCTAACATGCCAGCAGCCGCGGTAATACGTAGGTGGCGAGGCATTATCGGATTTACTGGGCGTAAAGGGAGCGTAGGCGGATGATTAAGTGGGATGTAGAATACGGGCTCAACTTAGGTGCTGCATTCCAACTGGTTATCTAGAGTGCAGGAAGGAGAGTGGAATTCCTAGTGTAGCGGTGAAATGCGTAGAGATTAGGAAACACCAGTAGCGAAGAGCGACTCTCTGGACTGTAACTGACGCTGAGGCTCGAAAGCGTGGGGAGCAAGTTAGATACCTAGTCCCACCGTAAACGATGGAATACTAGGTGTGGGGGGTTTCAACACCTCCGTGCCCGCCGCTAACGCATTAAGTATTCCGCCTGGGGAGGCAGTGCAAGATTAAAACTCAAAGGAATTGACGGGGACCCGCACAAGTAGCCAGGCATGTGGTTTTAATTCGAAGCAGACGCGAAAGAGACCTTACCACTTGACATCCCTTGCATTACTCTTAATCGGAAATCCCTTCGGGGACAAGGTGACAGAGTGGTGCATGGTTGTAAAGTAAAAGCTCGTGTCGTGAGATGTTACAGGTTAAGTCCGCAACGAGCGCAACCCTTGTCGTTAGTTACTACCATTAAGTTGAGGACTCTGGCGAGACTATAGGTTAACCAGGAGGAAGGTGGGGATGACGTCAAATCATCATGCCCTTATGTGTAGGGCTACACGTGCTACAATGGCTGAAACAGAGAGATGCATGCAGTAATTGAGCCAAACTTTAAAACCAGTCTCAGTTCGGATTGGCTGAAACTCGCCTACATGACTGGAGTTACTGAAGTAATCGCGAATCAGAATGTCGCGGTGAATACGTTCCGGGTCTTGTACACACCGCCCATCACACCATGAGAGTTGGCAATACCCGAAGTCCGTGAGCTAACGCAAAGGCAGCGGCCGAAGGTGAGGTCAGCGATTGGGTAGAAGTCGTAACAAGGTAACCGG
+
)(,%&(,()*)39),4,//2-'/(/---11,;..70)(2.,7//08672-/010.2620*%&&()++03//095-*2:4776145.)*-0212087..24(/3/2($$%%0(+,&'33)+%*%)+%%'&.,,+'&$%$%$)'/.-32+*)&,,2.-624617-./,*-,,0*12//203.47525588232516.)1,&)*53-.41597:905/1.)1,011,+&'%)+.'3'0.+,1-+*-,%-,014778488)(-'))*.4/..464.*,-.1253/*,--('&,')+(4(:-,.&6+)*011:1+57++13676.+*+/.*2,+)('-0'$%*&('**.)('%**++,-)-18468879511213333455767:*+,+(,09411*'(-,+-*6-+./2*)&%'.,4,(..59:;0('*,.)0*,.64/12/1403670+174541,%++*31)-%).,*.1/2213-)*)-,7./20197955:582.($%%$&)(''++&)4*9<;5425-6*/*20.4.-+'/76-0:,$%#%&''('+*,*1.456555-,8;(.4184*-,()(%*+,1((6*&('*3,4+'*&&%)%$(-.726-1.,.*3+**/,1.1.12-,,/*)+,*15-,391285001/055*)(%($))*0142,6.*,#&&%),23($%#$%(&346923159515,,&698;851278/1678)(*+,35;7;4-1438-5//-391001260415-/0.+*11.//.))&&'&*)-*%'(*/58342921.*..+1.203;:**877988989//0344//+./-*7111886075828//&))+,/54779//,('($$&)+-*)**)+'(%'$%%%('&,'+%+./:<7/14-/79,-0-)443657798-4)3,-*+++04+#('*,0+&**)+)%&+-)+-644.,&'&(,*,,.5,1.,1,,.423452706520:959667/+'2*4(/%%)/3,0.1212;9231..+/53..+((*3536.20.,17-)*-+.4612-.(*-3310033))**')&'*,-425+3,*&*&')--01+7,,2+)'%))(**243855;.83597;.7
@325037b8-405e-49ab-b404-13bc92bd62cc ch=106 read=17670 start_time=2019-12-12T19:31:47Z barcode=BC01 runid=2c9cf7bc05858273f10e7d7ec552fc0bd742dc3e
CTCCTACGGGGAGGCAGCAGTGGGAATATTATTGCACAATGGGCGCAAGCCTGATGCAGCCATGCCGCGTGTATGAAGAAGGCCTTCGGGTTGTAAAATTACTTTCAGCGGGGAGGAAGGGTAAAGTTAATACCTTTGCTCATTGACGTTACCCGCAAGCTTCAGCTAACTCCGTGCCCAGCAGCCGCGGTAATACGGAGGTGCAAGCGTTCGGTACTAAGGTAGCGCGGTGTTCATTAAGTCAGATGTCTTGAAATCCCCGGGCTCAACCTGGGAACTGCATCTGATACTGGCAAACTTGAGGAGTCTCAAAGTAGAGGGTAGAATTCAGGTGTAGCGGTGAAATGCGTAGAAGTCTGGAGGAATACCGGTGAAGGCAGCCCCTGGACGAGGCTGACGCTCAGAGTGCGAAAGCGTGGGGAGCAAACAGGATTAGACCCTGGTAGTCCGCACCGTAAACGATGTCGACTTGGAGGTTGTGCCCTTGAGGCGTGGCTTCCGGAGCTAACGCGTTAAGTCGACCGCCTGGGAATGCAGCCGCAAGGTTAAAACTCAAATGAATTGGCCGGGCCCGCACAAGCGGTGGAGCATGTGGTTTAATTCGATGCAAACGCGAAAGAACCCATACCTGGTCTTGACGCTACGGAGTTTTCAGAGATGAGAATGTGCCTTCGGGAACCGTGAGACGGAGTGCTGCATGGCTGTCGTCAGCTCGTGTTGTGAAATGTTGGGTTAAAGTCCGCAACGGGCGCAACCCTTATCCTTTGTTACCCAGCGGTCCGGCCGGGAACTCAAGGGCTGCCAGTGATAAACTGGAGGAAGGTGGGGATGACGTTAAGTCGATGGCCGCCACGACCAGGGCTACCGCGTGCTGCAATGGCGCATACAAAGAGAAGCGGCCTCCCGAGAGCAAGCGGACCTCATAAATGCGTCGTAGTCCGGATTGAGTCTGCAACTCGACTCCGTAGAGTCGGAATCGCTGAAGTAATCGTGGATCAGAATGCCACGGTAGATACGTTCCCGGGCCTTGTACACACCGCCCGTCACACCATGGGAGTGGGTTGCAAAGAAGTAGGTAGCTTAACCTTCGGGAGGGCGCTTACTTTGTGATTCATGACTGGGGTGAAGTCGCTTAACAAAAGGTAACCGG
+
&()((--.+20),2-,110196<9,60..3++3)))*/<:::/-&&+.*041547563+494768:3455655666-+0+/6/816.-9/2:0+00)&+'%'9:,--..'/3*(--.*-,)),95-/354434/34+*222'3(*(5,50/5:5%&&&%&(.0%*+..511//,0+2/)*%0004348/81093242.--&&'027200(+%)*'(,0*%,&%$%%%('&$&*,$$,-0.-14-.+,)('(&',/,*1..),58779697:66<6588-,,,+20----/121163*'(&$%()&(*00000)$)))&-2.11*6+8,9(+661/(+)+/--)0-),223/&&&&((+00,*'&''),+'*))$&%())*13/)(.855/+,,-$(&*+134*(&)//2-.22,/56645*)+/3;68639./5./.-63/3:93344.%*$/+016:,.,+-26881,*,./04,/-*+()(%+(((+*+''(''*----,''++./00721937.56748625:+2,*&')%-(.18-6-2)5-;3;;04796;966-//,-&+%''%'()(,,/26.3.447+))*)2)*-25<94:6;6.+.&+&((0*+-/1*),-.*%&/,.9642),041//%-*(-,(().41-0***,+70--+41276887:97;8172:7883656)4&(*66:44*,,4/2499886/111277/8/-+/042-,04(/6,--,*')1.*,4/6&*220400/6)'**,/')1-)1.%42*(346971+10142;:+83570**-(($$-1(11/1225(44682/0+0/6649;146844/,,$*')*('&$$&%'.,&&'%($''(''((,*.0..*21&-/61-30.2120345+'*&&+))'%)*,.'())*('(-1,239.-++-**24*,%0032/1-/00*3..7+*&(*+4:908///1)-.)&&%$%%()-()1)*6./.'''&',2023:9;:995337558,(*,.,&&4324236.4-,667+5+),654304;69:65863101513071,-.03--90118,'*(&)*++('&('&1*,.,4/,9/)+22/.++'&+/6500677+*'(*&...&(*,-./+-,%#%#%$$'/2(*+/076:89
@624a5025-6a78-4d30-abfc-2f38a03cf206 ch=86 read=17320 start_time=2019-12-12T19:31:47Z barcode=BC01 runid=2c9cf7bc05858273f10e7d7ec552fc0bd742dc3e
CCGGATTTACCTTGTGTTACGACTACACCCCAGTCATGAATCACAAAGTAGTATGCGCCCTCCCGAAGGTTAAGCTACCTACTTCTTTGACCCGCTCCCATGGTGTGACGGGCGGTGTGTACAGGCCCGGGAACGTATTCACCGTGGCATTCCTGATCACGATTACTAGCGATTCCGACTTCATGGAGTCAGTTGCGAACTCAATCGGACTACGACGCACTTTATGAAGGTCATGCTCTCACTTGAGGTCGCTTCTCTTTGTATGCGCCATTTGTAGCACGTGTGTAGCCCTGGTCGTAAGGGCCATGATGACTTGATGCATCCCACCTTCCCTCAGTTTATCACTGGCAGTCTCCTTTGAGTTCCCGGCCGGACCGCTGGCAACAAGGATAAGGGTTGCGCATCGTTGGGATAACCCAACGTTTACAACACGAGCTGACGACAGCCATGCAGCACCTGTCTCACCCCGGTTCCCGAAGGCACATTCTCATCTCTGAAAACTTCCGTGGATGTCAAGACCAGGTGAGTTCTTCGCGTTGCATCGAATTAAACCACATGCTCACCGCTTGTGCAGGCCCCGTCAATTCATTTGAGTTTTAACGCGACCGTACTCCCCAGGCGGTCGACTTAACGCGTTAAGCTCCGGAAGCCACGCCTCAAGGGCACAACCTCCAAGTCGACATCGTTTACGGCGTGGACTACCAGGGTATCTAATCTGTTTGCTCCCCACGCTTTCGCACCTGAGCGTCAGTCTTCGTCCAGGGGCCGCCTTCGCCACCGGTATTCCTCAGATCTCTACGCATTTCACCGCTACAGATTCTACCCCTCTGCAGGACTCAAGCGCGGTATCAGATGCAGTTCCAGGTTGAGCGGGGATTTCACATCTGACTTAACAAACCGCCTGCGTGCGCTTTACGCCCAGTAATTCCGATTAAACATTTGCACCCTCCACGTATTACCGCGGCTGCTTGAGCGCGGAGTTAGCCGGTGCTTCTTCTGCGGGTAACGTCGGCCGGAAGGTATTAACTTCCTCCTTCCTCCCGCTGAAGTGCTTTACAACCCGAAGGCCTTCTTCATACGCGGCATGGCTGCATCAGGCTTACGCCCGTGTGCAATATTCCCCACTGCCTCCCGTAG
+
7+*+'13--4.3)&(&)-%+-11+'))5881.,-/-.669530116**+++2)&&'()2002*'''-)1+6+/*-.08;:6674+,/&%%-/*(+-39)*23,,11035-0*-)4*33011&./:3540;85980612;878;875731327'&((*,')*,.*')()+--.9;800(1292774*')+7.32101,-9656+8/2)-+0/).326+,&))0*)+*-(+*1/&'&(+,,.%%&%('++)--./2-('&(,)()')..3:2:5)*0-/0.0114:87544;21433/,2.2+682.+,**..../')$%#&()87*(198909,+2--/;/+0768,5-,+024480.500/03:780+00+)4,298:758131542*8.923,,/,3+)),')*041)*/'')*1.-.10%1.&%(/+,)0)&)()0126/31.:3788845434;475312,5-+'(.:87:3)(,*-,-/01;9:;78643231;;928975358<78375750186*.+-)-47;89<:9:82;33218)*+2+;;7::/10125+,(++/-2/--,-(/0498-,16292;369<90+./63)0*)%%&$-716871955..078.82,+,+*5(6*--*+0-(*,+2+**/**472467:76-'186(',-+3./4)3*2330131484/:/)+082201512986;+--(*-.20.4,---3</,2/2:;0,0.11;9412*/,&(-,,498%3.*-62/2.,(07;5.80783:99:<777-,++.362-5().97422124968<8055;22())%%)'1)..1;9.+50*3&*2*./71-&)'''')+.4(*,545899,6,)+.10-'*)&&&*%480/,))23600.//4/37775923;48:7940*(-*()2103/*(*-264/-()3+1-)($%*.*+02;,25/&((*004,,4,1050.-(*%*%&'&0+*&-./,-2/,34327949656981;9/06+*,(%'(*&)''(())*.*'('(&&'*10488/780,7.,,-(,))*),*0277:++3535477;45;.%()**/.8133896///-/6*34004&,/6:0'-'(((,+,)11,.3+#&&'070/:)+276
@666af9a8-0de4-450c-97d4-a8498e613128 ch=337 read=14636 start_time=2019-12-12T19:31:45Z barcode=BC01 runid=2c9cf7bc05858273f10e7d7ec552fc0bd742dc3e
CCGGTTACCTTGTTGACTTCACTGATCATGAATCACAAGTGGTAAGCGCCACTCCCGAAAGAGTTAAGCTACCTGCTTCTTTTTGCAACCCTCCCATGGTGTGACGGGCGGTGTACAGGCCAGGAACATTCACCGTGGCATTCCTGATCCACGATTACTAGCGATTCCGACTTCATGGAGTCGAGTTGCAGACTCAATCCGGACTACGACGCACTTTATGAGGTCAACGCTCTCGCCGGAGTCGCTTCTCTTTGTATGCGCCATTGTAGCACGTGTGTAGCCCTGGTCGTAAGGGCCATGATGACTTGACGTCATCACCTTCCTCCAGTTTATGCTGGCAGTCTCCTTTGAGTTCCCGGCCGGACCGCTGGCAACAAAGGATAAGGGTTGCGCTCGTTGGGACTGTAACATTTCACAACACGGTGACGACAGCCATGCAGCACCTGTCTCGCGGTTCCGAAGGCGCAATCCATCTCTGGAAAGTTCTGCGGATGTCAAGACCAGGTAAAGGTTCTTCGCGTTGCATCAGATTAAACCACATGCTCCACCATGCGGGCCCAAATCAATTCATTTGATTTTAACCTTGGCCGTACTCCCCAGGCGGTCGGCTTAACGCGTTAGCTCCGGAAGCCACGCCTCAAAGGGCAACCTCAAGTCGACATCGTTTACGGCGTGGACTACCCAGGGTATCTAATCCTGTTTGCTCCCCACGCTTTCCGCACCTGAGCGTCAGTCTTCGTCAGGGGCCGCCTTCGCCACCGGTATTCCACTCCAGATCTCTACGCATTTCACCGCTTCGCCTGGAATTCTGCCCTCTACGAGACTCAGAAGCTGCCCATTATCGATGCAGTTCCCAGGTTGAGCCAGGGATTTCACATCTGACTTAACCGACCGCCACCGTTGCGCTTTACGCCCAGTAATTCCGATTAGCGCGCACCCTCCGTATTACCGCGGCTGCTGGCGCAGGTTAGCTTCGGTGCTTCTTCTGCCGGGTAACGTCAATGAGCAAGGTATTAACTTTACTCCCTTCCTCCCCGCTGAAGTACTTTACAACCCGAAGGCCTTCTTCATACACGCGGCATGGCTGGGCTTGCGCCCATTGTAATATTGCTGCTGCCTCCCGTAG
+
14&2.;25-:,+1*,,.798/1&%%/744103/5*,*/'*-7778.0032%&(1(')+(*(&*/301*-)*/3)&+)235;85,++*(.6*(*95-.2//-55685941(+*)+-2,*7.9)3,(&%&.4167:882982607++,1120-/025:4332/1566:550/2574887.**+.'&01'(*129779+:00-2135./0/.+%*$)14:&#&%.0//*'''+,.+.,0,+&%'*,/2293713:5+-./.246;,20*-.0/,-/-./,.014;1.4;:,++,+0254:,-+*+,/..1.)11,+*%((+05:895.0-/0<:20*.1/80+.2102,+/-)*-..95,-2043;::.-.,4412&245*0.:944-4+3/,/013830/++.+-+')(.*(19--2310/++)+&()(*&*(.0+',),)-//77424,)++,*3880-&%%()-%*,8/35/258656214..096.+&1149388634564)11026++5.3022.165-:34266+)/1.086-1-..1-./.3/07&*')'/5773,0,,0.:4<9079)'%1:;-//-)$$%(/.04//.1::/*/,0,403((/006131././)3438'0(.+)/5/001854..*0.*)))(3.0(-*.24585776159*,.97779;8631*,&'151013755:5851,96,*/10995,/235<50'&)&.+(**.68:92...5/767:)+0710;6696<3239128-5146:..&*-0/.,-//.35467851;3*(.,()(%$$*3-.,2*6,4*&(.&')%$&,,5347:2*.+')%(24/&)/.0*($*&/+-/:.41)-202,&(.&'*))(28,,''+/1,+,,22410&&/0+$+),/3)2)))+++--*/1051+,/28884/**-.***''%'%-31-38'/,.616;412/,,,,1-,*#)%+)*,($%&*,,3-+,5049<7664008223:6553--,+*.4*+*-*-/9.6,-40&-,16-7<:94.92(%&&&%$&*'('&%%&'%,&''++0.261879<9')(*(-12/4/,004164-1,-3/34*5+'-(%$*'*(-*$*/-.,-.6*5-)(3..
@5c2f7047-3e8f-49a2-ab43-56d680fbe4d1 ch=306 read=17297 start_time=2019-12-12T19:31:50Z barcode=BC01 runid=2c9cf7bc05858273f10e7d7ec552fc0bd742dc3e
CCCTACGGGAGGCAGCAGTGGGAATATTGCACAATGGGCGCAAGCCTGATGCAGCCATGCCGCGTGTATGAAGAAGGCCTTCGGGTTGTAAAGTACTTTCAGCGGGAAGGAGTACAAAGTTAATACCTTTGCTCATTGACGTTACCCGCAGAAGAAGCGCGGCTAACTCCGTGCAGCCGCTGATAATACGGGTACGAAAGCGTTAATCGGAATTACTGAATACAAAAGCGCACGCAGGCGTTTGTTAAGTCAGATGTGAAAGAAATCCCGGGCTCAACCTGGGAACTGCATCTGATACTGAAAGCGAGTCTCGTAGGGGTAAATTCCAGGTGTAGCGGTGAAATGCGTAGAGATCTGGAGGAGATACCGGTGGCGAAGGCAGCCCCTGGACGAAGACTGACGCCCAGGTGCGAAAGCGTGGGGAACAGGATTAGATACCCTGGTAGTCCGCCGTAAACGATGATATCGACTTAGGTTGTGCCCCTTGAGGCGTATTTCCGGAACTAATAACGCGTTAAGTCGACCGCCTGGGGAGTACGGCCGCAAGGTTAAGAAACTCAAATGAATTGACGGGGGCCCGTACGAAGCGGTGCGGAGCATGTGGTTTAATTCGGTACGCGAAGAACCTTACCTGGTCTTGACATCCACGGAAGTTTTTCAGAGATGAGAATGTGCCTTCGGGAACCGTGGAGACAGGTGCTGCATGGCTGTCGTCAGCTCGTGTTGTGAAATGTTGGGTTAAGTCCCGCAACGGGGCGCAACCCTTATCCTTTGTTGCCAGCGGTCGGCCCGGGAACTCAAAGGAGACTGCCAGTGATAAACTGGAGGAAGGTGGGGATGACGTCAAGTCATCATAGGCCCTGCGACCAGGGCTACACGTGCTACAATGGCGCATACAAAGAGAAGCGACCTCGCGAGAGCAAGCGGACCTCAGTGCGTCGTAGTCCCGGATTGGAGTCTGCAACTCGACTCATGAAGTCGGAATCGCTAGTAATCGTGGATCAGAATGCCGCGGTGAATACGTTCGGGCCCTTGTACACACCGCCCGTCACACCATGAAGTGGGTTGCAAAAGTAGGTAGCAACCTTCGGGGCGCTTACCACTTTGTATTGATTCATGACTGGGGGGTGAAGTCGTAACAAAGGTAACCGG
+
&+-()-)12-.2*$*+..7-63+3.026/.-/-7//8.-&,56,2:-+++++,%.+444996///--34460,..,1199/1'2-/31219.-0-+/6.*)*)*0-''*)((+)).1+*,.---,,*+/)&))+*4../:243028+-1-,3.(-,*,&6)8/+.-,-6413/*$)*-(.(*'(*6,..****%/)++*-209131231.3,5,/001043,'),-''(+.*/.956770-72)1958136*+-32-$(.'%+2,)00,+310.1.929379/4..733323--.322*.'+.,,+&&%&(2.1+2+*&(*)6,9/**23411.0/.70*+*+(4588.-,+-65492-.'%&+..5925012/.26+5/-15<60(388:236./0,,-02261*-1967/0/0+/28143-(-)*04+2*-)5559:612:966.5*),749::2/.-,(((&+/04/1)$)'(3+/.721&&'*(3.-')%(*(0*4).&+-+,+140/0/,216.6854640587670(('')+.1122445063:21&,++,995;8.-.22422218<;01:,.856&.('+0661),,*+,7532367<;27763*(&&%&)+,3)/30/**'(++.+/033346797101./,/+,7<:12*)*-.011-0:545278732,915;1601/,('35&,)*,-;7534-/,1/4776601-,-..90</./4;/.+1/0776:4424.4-,//'1(./-,347:9;416452%%*-41812:0///715*/./'5;80668749,,*&*,-888:0440122;:6660-1++,)/+.79-242/5777/,*-.9:8//'&%&'('')*)29/8732,))%'(*01838090185/100&264,))(++)*15.)*,.--)($%'6503393/0/,$.1'',39587737-++0)3.%)$')123/1)..70(+*)$%&',+,1)/+53521/&++10//367;97;-)(')+8/).+0--.9:8:58;8(7282'+,)../-/-2:68;358777466$)$*+)++3)+70/.5/('+++.+*&'(0-/067'756/3120-1*)*:9,*(&'*(-2:822125771421*1-&''',-'2/67;*/-67:9;98
@d9d89b8f-5930-4580-a720-c732f23b665f ch=443 read=17543 start_time=2019-12-12T19:31:53Z barcode=BC01 runid=2c9cf7bc05858273f10e7d7ec552fc0bd742dc3e
TTGTTACTTCGTTCAGTTACGTATTATTGCTGGTGCAGAGGTTGTCGGTATTTGTGTTAACCTGCTTGCCTGTCGCTCTATCTTCCGGTTACCTTGTTACGACTTCACCCCAATCATCAATCCACCTTAGGCAGCTCCTTCCTTGCGGATTTAGGCCACCGGCTTCGGGTGTATCAACTCGTGGTGTGACGGGCGGTGTGTACAAGGCCGGGGGGCAGTATTCACCGCGACATGCTGATTCGCGATTACTAGCGATTCCAACTTCATGTAGTCGAGTTGCAGACTACAAATCCGAGACTGAATGGTTTATGGGTTTGCTACCTCGCGGCTTCGCTTCCCCTCTGCACCATCCATTGCCCAGCACGTGTGGCCCAGGTCGTAGGGGCATGATGATTTGACGTCATCCCGCCTTCCCCTCCAACTTATCATGGCAGTCTCGCTAGAGTCCCCAACTTAATGATGGTAACTAACGTAGGGTTGCGCTCGTTGCGGGACTTAAGCAACATCTCACGACACGAGCTGACGGCAGCCATGCCACTATATCTCATATGGCTATCTCTCCATCTCTGGGGCGCTTTATGAGTATGTCGAGACCTGGTAAAGGTTCTTCGCGTTGCTTCGAATTCGCCCACATGCTCCACCGCTTGTGCGGGCCCCGTCAGACGCCAGGTTTCATTTCTTTGCGAACGTACTGCTCAGGCGGAGTACTTATTGCGTTAACTACGCTGAACTTTGACATCCAACACTTAGTACTCATCGTTTACGGCGTGGACTACTAGGGTATCTAATCCTATTTGCTCCCCACGCTTTCCGGGACTGAGCGTCAGTTGCGGGCCAGATCGTCGCCCTTCGCCACTGGAGTGTTCCTCCATATATCTACGCATTTCACCGCTACACATGGAATTCCCACGATCCTCTCCTGCACTCTAGCTGCTGGTTTCTGCCTGAAACTACTGAAGTTAAGCTTCGGGCTCACTGAACCCTTGCGCCGCCTGCTCCCTCTTTACGCCCAATAATTCCGGATAACGCTTGCCACCTACGTATTACCGCGGCTGCTGGCGTAGTTAGCCGCTCAAAGTACCGTCACTCGGCTACCATTTCCTGCCAGCCGCCGTTTCTTCCTTTATAACAGAAGTTTACAATCGAAACCTTCTTCCTTCACGCGGCGTTGCTCGGTCAGGGTTTCCCCATTGCCGAAAATTCCCTACCTGCTGCCTCCGTAGGAG
+
$'(''$*,01229726/8,-,3/-.(1+,.329612+)(($0++,.-)(#(++2305.0,6/,*.-0.18556768775456670/+(*8'+719,/-'(/.58;8.9:6,444760.03/58(,3.5./21),-.3:6:8,2++',2%8+/./37;/0,-++853(2(+$*(0-/***,)-4:9877775/.((+./0/13498.6402611))/(+,/0:657978663)+%%$($)&(#$+,.542432474968,/(+012-/&'(-33,*-/22398968/-31))3+((&()&'%''154;;-67;51,)%%'+/767'&03/1:0+,3+46.+027200193;;8691-*%%'(-+.,0+)((()++05-.%,'+.5-.0466779:<93348::9-;7,,69763:3,*1*(&).+',3$)%.+//6201/010/12+451'-(&*&.(,,/2/2/.,--&(+*&&&*)+7032337648.-.571+1,1--//65550//*.345-1.*3-6111.554(7;88/8*()(%)&*-.0/134/:0/063322594754,&&+(&(%).40+/100/0,,),()0,17349418'++7:87;744-,)%+0;4&')$5%$(0('*..+..69/02'%%&%/&((0+17/*,.0)+%$&'(&+23;81+,4.-.6,*.*$(((3+.2&//1,617+1*(-)*/.0251202-2)&(''%&*)14277:111433*3+.$+()+-0,0//.45/870)0086789:/75*10..106445291.5'()750&%+-58/),++27//)190088987998:026;*0&*5/8.-.11),-1::(400/6://*+,%&+,568:-06577881//-/3838;6/&)1-14)1031413..1/25'&*)./099877743/),,-0-.0348*,68<851,.+(&*0'+0,131(0)+51/&,.51'/(&&%%'&('&&+-).()&,+03:833109)*1092,.*+&'.0-1083710369998414108.-1/246481-0+.78-7,,,.-./3,'.&-,.*((%#$&&+-,%,%)-+,1/.0-0.-.'611099/.-(&&)+1728971:-66,50*6;/75.4&&+()096+,.,.&$(./.:6;77<:579923/2)4/1700/441822(220-:+/490.,://71,/24+).,)$&('((.2/06156./)0-%*
@5f6650c9-bb7a-40a2-bc17-85fb0dbad48e ch=210 read=14136 start_time=2019-12-12T19:32:05Z barcode=BC01 runid=2c9cf7bc05858273f10e7d7ec552fc0bd742dc3e
CTCTACGGGAGGCAGCGATGGGAATATTGCTGTGAGCAAACTGATGCAGCCACATGCCGCGACATGAAGAAGGCCTTCCGGGTTTGTAAAAGTACTTTCGGGGAGGAAGGGAGTAAAGTTAATATAACGCCATTGGCGTTACCTGAAGAAAGCACCAAAGCTACTTCCGTGCCAGCAGCCGCGGTAATACGGAGGTCTGAAAGCGTTAATCGGAATTACTGAATAAAGCTGCACGCAGGCGGTTTGTTAAGTCAGATGTGAAATCCCCCCGGGCTCAACCTGGGAACTGCATCTGATACTGGCAACTTGAGTCTCGTAGGGGTAGAATTCCAGGTGTAGCGGTGAAATGCGTAGAGATCTGGAGGAATACCGGTGGCGAAGGCAGCCCCTGGACGAAGACTGACGCTCAGGTGTGGCGTGAGGGCAAACGGGATTAGATACCCTGGTAGTCCGCCGTAAACGATATCGACTTGGAGGTTGTGCCCTTGAGGCGTGGCGCCCGGAGCTAGCGAACAAAGTCGACCGCCTGGGAGAGTACGGCCGGTTAAACTCAATGAATTGACGGGGCCCGCACTGAAGCGGTGGAGCGTAATGGTTTTAGTTCGATGCAACGCGAAGAACCTTACCTGTCTTGACATCCACGGTTTCAGGGGCGAGAATGTGCGCTGAGACCGTAAGGGCGAGTGCTGCATGGCTGTCGTCAGCTCGTGTTGTGAAATGTTGGGTTAAGTCCGCAACAGGCGCAACCCTTATCGCCCTGTTGCCAGCCTTGGTCCGGCCAGAACCAAAGAGACTGCCGGTGATAAACTGGAGGAAGGTGGGGATGACGTCAAGTCATCATGGCCTTTCCCGACCAGGGCTACACGTGCTACAATGGCGCATACAAAGAGAGAAGCGACCTCGCGAGAGCAAGCGGACCTCATAAAGTGCGTCGTAGTCCGGATTGGGTGCAACTCGACTCCATGAAGTCGGAATCGCTGGTAATCGTGGATCAGAATGCCACGGTAGATTCCCGGGCATATACCGCACCGCCCGTCACACCATGGGAATTAGGTTGCAAAAGTAGGTAGCTTAACCTTCGGGAGGGCGCTTACCACTTTGTGATTCATGACTGGGGTGAAGTCGTAACAAGGTAACCGG
+
*+/)*,*8/+0.*(*('$(',&)(1*9+)-/0''%'*-5&/&''+--,*/'#$)+(00++*&%+.14-)-++'1639/()1.-0,%''44,*-+),3-*(37((,*(-)-('(+-65-+--,)(%$$&%(6.1,/%%%'&#&%$%(+&)*)$'&**./0*)(%%%'(,.-,.)(**++/,'((&'&')))+0*0--'%&*''*0,,3360/*3,+0.,/47$').1.'(')*&+)*))0.14372*0.2)(+,279;87-/50,/.958-,33.384.5.''&'.'):55321.,-../1/.*-,'$$$%')),-/3(..6+./+0,5*;,+0/-)%%')4:8426.+&&&%&')*+/33;80/1.3256431,(+('()(..(-01,'(/742+0,*+/'*%('*-0)++/,&'(&(&)(..))+9++%3../*%&-+--3*)/7:7761+(+89::;26,()),--1.0'/(&(/-5),(.2'('''*1*/,%('%)(&))&'(()$%$$$&(-(&('&*,4989533+,&'#&%&&$'%/+07.77-/0.-*,./2:234/896,6&#($&$%&(',+/.*-'$*/-*(*.1-8;1034<61111235322..5,/30/,./21-&&&&%&(11464+*+&')0-+./2&(')&&%)*1*,('(&''-*+)**)00(2*&(*',+-0366;:9788424-..//+,)*/'*+-7:/--.)535850+.0.(+31:36997/:.82+/--/3--+)'&,)%+..','''.+:1/,1.3)*')$**2)((*,-)%25.50,.13:66669,,/+.*2-+25--08698879-**,-++%$+++)).))*&(+8;49:7--)(&)')+043/40/49855+*'$.0,(**)(*,)+:98980'))'('(+::+65:./7//332:3126933322:::3*12*4..1+)(*,*036898999785/0+*,,5*0-.()*$&*+-,-569;:983239743*+.270/)).3,000613#($(&,*),-69318-/-./,+.7,1,-+%&*''2777--.4/&&**08/.'+(',,.15;9-:.*,73/0,3*+8<331:700368;8810/00769--0*5,.13543513+/*.62.2,
@f70ca98f-057f-445c-bd8c-96f09b271bc0 ch=491 read=18111 start_time=2019-12-12T19:32:05Z barcode=BC01 runid=2c9cf7bc05858273f10e7d7ec552fc0bd742dc3e
CCGGATTTACCTTGTTACGACTTCACCCCAATCATCAATCCACCTTAGACTAGCTCCTTCCCTTGCGGTTAGTACCGGCTTCAGGTGTTATCAACTCTCGTGGTGTGACGGGCGGTGTGTACAAGGCCGAACATTATTCACCGCGACATGCTTTGGTCGCGATTACTGGCGATTCTTCTGTACCAGTCGAGTTGCAGACTACAATCCGAATGAATGGTTTTATGGGTTTTGCTTCACCTCAGCTACTTCCCTCTGCACCCATCCATTGTAGCACGTGTGCCAGGTCATAAGGGCATGATGATTTGACGTCATCCCCACCTTCCTCCAGCTTGTCACTGTAGTCTCGCTAGAGTCCCCAACAATGATGGTAACTAACGATAAGGGTTGCGCTCGTTGCGGGACAACCCAACATCTCACGACACGAGCTGACGACAACATGCACCACCTGTATCTCATATGGCTATCTCTCCATCTCTGGAGCCTTTGTAATTATGTCAAGACCTGGTAAAGGTTCTTCGCGTTGCTTCGAATTAAACCGCATGCTCCACCGCTTGGTAGGCCCAAATCAATTCCTTTGGGTTTCATTCTTGCAGACATTACTACTCCAGGCAGACATTGCGTTAACTGCAGCACTGAACTTTGACGGCATCAACACTTAGTACTCATCGTTTACGGCGTGGACTACTAGGGTATCTAATCCCATTGCTCCCACGCTTTCGGGACTGAGCGTCGGTTGCAGGCTGAATCGTCGCCTTCGCCACTGGTGTTCCTCCATATATCTACTGTTTCACCGCTACGCGATTTCCACGATCCTCTCCTGCCTCCTAGCTGCCTGGTTTCTATGAAGCACTGAAGTTAGCTTCAGGCTTTCTACAGACCCTTGCTGCCGCCTGCTCCCTCTTTACGCCCAATAATTCCGGATAACGCTTGCCACTACGTATTACCGCGGCTGCTGGCGCTGGTTAGCCGTGGTCGGCAAAGTACCGTCACTCGGCTACCATTTCCTGTAGCGCCGTTCTTCCCTTTATAGCAGAAGTTTACAATCAAAGCCTTCTTCCTTCACGCGGCGTTGCTCGGTCGGGGTTTCCCCATTGCCGAAAATTCCCTACTGCTGCCTCCGTAGG
+
22+/$4+((/051/08&)))+0912388.01150346;18:01545+,%'#'*+2373565(0,+027-6&)$%'3)3-.5/%86417323900222').1333&))(,+59648435230026035))+0-%+''7<89:1..-.(--+**'-1.1,%+--00-*.&0454833+50*)$%+*/017,+1085657787767:630&&,%'',')-2;<6/88<66:8-*47;31030.&**+036;241-/..-,13+/3262772/.//.2.-*('&'**2-2/.0)1,+*-30341-13%()./17;;2641&$(*,0*-0+**.-70116734&*),+,21245*..,375+.)'(0,-/0-7//52236111226063/5011445,-++)/87.(+)/2)-(*,345.*,,,*(*((3074)330,2'())'+*/504947667535(/.2.985798887:;9731..*.')6.17/,,+,'.+/045.601-//2533/+,3-:8:<;9:848,00:1,*,*'78304$-,10222/-4,++0-.1.),-00-,2---'6*824074,()+,'$#*)'8000'(56&/)(,2.0.0'(636&'-.,3-./-9.:.8857546)21/1/.4:-,,4'%)),0,,*%()*&,'()//-0354;;-12;5559<779756)4.*-.141084/30+.4-.22</(**+3:/4*660/..&--/06'538%.')-*'%%+/.1211478;89;;.61/&)*0;3//2855786874*-'(.8-.-22+)+%&&(+$/7(-'%'(/14534011011,-/-+'//00271297;:5222+*)$(*+.160//0)+,/78,7:75;2-&'++*0/93/6///57858:3.*0)40--)68)*/08+.+)4778/103080)-&)-,016..%),*,-,5/2945/:000662:+('''50700062/-%$%%%$)*'%('-:688,0110:54077,7:660+)'+.//2::;<:9914++42,--'.%%+')2<:05/-,*,4.(05495:<:65:6/2/1(30-1.--88-355&/1/*8(4;95,05/32039641:1:,))1/))3)+7,8:+/32(
@7e5ba6e4-f726-4c48-84ff-9cca0f3235d9 ch=89 read=10411 start_time=2019-12-12T19:32:11Z barcode=BC01 runid=2c9cf7bc05858273f10e7d7ec552fc0bd742dc3e
CCGTTTACCTTGTTGACTTCACCCCAGTCATGAATCACCAAAGTGGTAAGCGCCCACTCCGAAGGTTAAGCTACCTGCGCCTTCCGCAGCCCACTCCCACGTAGTGTGACGGGCGGTGTATACAAGGCCAGGAACGTATTCCACCGTGGCATTCTGATCCCGATTACAGCGATTCCGACTTCGCGGGTCGAGTTGCAGACTCGAAATCCGGACTACGACGCACTTTGAGTCGCGCTCTCGCGAGGTCGCTTCTCTTTGTATGCGCCATTTAGCAGCACGTGTGTAGCCCTGGTCGTAAAACTGATGACTTGACGTCATCCCCTTCCCTCCAGTTTATCACTGGCAGTCTCCTTTGAGTTCCCGGCCCGGACCGCTGGCAACAAAGGATAAAGGTTGCCGCTCGTTGCGGAACTGGCAACATTTCACAACACGAGCTGACGACAGCCGCGCCTGCAGCACCTGTCTCACGGTTCCCGAAGGCACATTCTCTGAAAACTTCGTGGATGTCGAGAGACCAGTAGGTTCTTCGCGTTGCATCGAGGTCGCAAACCACATGCTCCACCGCGTGCGGGCCCCGTCGAATTCAGTTTGGGTTTTTAACCTTGCGGCCGTACTCCCCAGGCGGTCGACTTAACGCGTTACGTTAGCTCAGAGCCACGCCTCAGGGCACAACCTCAAGATGACATCGTTTACGGCGTGGACTACCAGGGAATTATCTATTTTGCTCCCCACGCTTTCGCGCAGGCGTCAGTCTTCGTCAGGGGGGGCCGCCTTCGCCGCCGGTATTCCTCAGATCTCTACGCATTTCACCGCTACACCTGGAATTCTACCCCCCCTCTACGAGACTCAAGCTTGCCAGTATCAGGTCACAGTTCCCAGGTTGAGCCCGGGGATTTCGCATCTGTTAACAAACGCCTGCGTGCGCTTTACGCCAGTAATTCCGGTGCCTTGCCTCCATTATTACCGCTGGCTGCTGGCACAGGTTAGCCAGTGCTTCTGCGGGTAACGTCAGTAAGGCAGGTATGCTTTACTCTCTTCCTCCCCGCTGAAAGTACTTGCAACCCGAGGTGTAGCCTTCTTCATACACGCGGCATGGCTGCATCGGGCTTGCGCCCGGTGGTAATACCTTTCTGCGCCTCCGTAGGAG
+
-&((/1/2,7,'.)((.0802/47*(),.&'&%,8404)49.-./4/15*.168+'+,3)(-41-..2(*++00/)))%&$%&%&%'()32/*-.00+%)%+'245/038673-++('''))-590+6+'5;7;8697927('-0+/.40012),&')4''(,(+'''*()&7*74/.0420(&*02,+'%(/3/0,0013-+12,*4,*.997464%.')&*-(&&$(/0&('()**.%&+,,201(*3/1102941655.0.//--4)&&&%***01/01/+,/393*..'&&&-5/&&'()/,+''(,-577/.,./-'+0-4(+00.24;7122'3//5204:86:6.68-('7401'''33-+0-241879;950569*.--.0)),/*3..&&+/6124.+-0+20//0-23/01:1.,3203/2014434/343:4225(+),1,+0154136144432(+,359.+&(+/.1/*/000-+(%%',/0++,*(*-3*+,.7%(&(*+/4&-),+20;97;:9:97<575:7(%)'-&$&'+0/:12/12554.,1.+.')'43703:6($)(%(*(7*&$())&/03:<5.054121//2867-.//.1971-0751.)*+-0000+)*-,,/)(%)(()..0&(($,,)+(/64-*08,+++491-+0'')&-/1236884:6%-%+(,+/768765:++,'&&-++.0-(1-1-*,//792)-+-/93/'(')&*-/2.-('*,2/7412,-034621/455:6<879<06809466./-+,'(377787385868;;500,'(+')%)'%&-,%6+9:6812442..06230022235'(%*+3/08002157%*%)'&,',,833-/.,2+++-83',,-)(20,**+)+,+)'.-//.',,)/7275442520-1-&(%&&'&,'/-4/+'&)%&((+(1/),8'/*+18/28..+,3-//47.5(&(%*+,/,+././2,01+*(').4('),/--5*++-)+(40*2.))$%&.2,-12236:5-2085-+774/7-,0))-)#%'()(&&&)%%%&%*-4/;55<545//'.-/2<6458:79,+*++&:97894626/+(%+'+(+*)%)%&'*((')&&&'+.+.*1,'(
@84cde6a4-d4b4-4863-8abf-a20ca9a3d8e9 ch=282 read=14266 start_time=2019-12-12T19:32:10Z barcode=BC01 runid=2c9cf7bc05858273f10e7d7ec552fc0bd742dc3e
CTCTACGGGGAGGCAGCAGTGGGGAATATTGCACAATGGGGAAACCCTGATGCAGCAACGCCGTAGAGTGATAGAAGGTTTTCGGATCGTAAGCTCTGTCTTTAGGGAAGATAATGACGGTACCCAGGAGGAAGCCACGGCTAACTACGTGCCAGCAACCGCGGTAATACGTAGGTGGCGAGCGTTGGATTTACTGGGCGTAAAGGGGCGTAGGCGGATGGATAAGTGGGATGTAAAATACCCGGGCTCAACTTGGGTGCTGCATTCCAAACTGGTTATCTAGAGTGCAGGAGAGGAGAGTGGAATTCCTAGTGTAGCGGTGGGAAATGCGTAGAGATTAGGAGAACACCAGTGGCGAAGAAGGCGACTCTCTGGACTGTAACTGACGCTGAGGCTCAGCGTAGAGAGGCAAACAGGATTAGATACCCTGGTAGTCCACGCCAAACGATGAATACTAGGTGTGGGGGTTTCAGCACCTCCGTGCCGCCGCTAACGCGTAAGTATTCCGCCTGGGAGTACGGTCGCAAGATTAAAACTCAAAGATTGACGGGGACCACTGTAGCGGAGCATGGTTTAATTAGAAACGCGCGAAGAACCTTACCTACATGACATCCCTTGCGTACTCTTAATCCGAGGAAATCCTTCGGGGACAAGGTGACAGGTGGTGCATGGTTGTCGTCAGCTCGTGTCGTGAGATGTTGGGTTAAGTCCGCAACGAGCGCAACCCTTGCCGTTAGTTACTACCGGTAGGTTGAGGACTCTAGCAGAGACTGCCTGGGTTAACAGGAGGAAGGTGGGGATGACGTCAAATCATCATGCCCATATGTGTAGGGCTACGTGCTACAATGGCTGGTACAGAGAGATGCAATACCGTAGTGGGCCAAACTTTAAAACCAGTCTCTCAGTTCGGATTGGTGAAACTCGCCACCATGAAGCTGGAGTTACTAGTAATCGCGAATCAGAATGTCGCGGTGGGCCATTCAGGTCTTGTACACGCCCGTCACACCATGAGTTGGCAATGCAGAAGTCCGTATGAGCTAACCGCAAAGGCGGCCGAAGGTAGGGTCAGCGATTAGAGGTGAAATCATTAACAAAGGTAACCGG
+
.++&(*''0,)--/,///1:687*-40/630-/009542(&))*25---6799/,/-21()&&&$&$')).0'()-),.750+.:269404+')+010147<9'16,-/,,,041/,0/8661:-,)4)+,*,*2///4833372103.40080*.0,1303,/-,-)(*).-..../--*,+,/+-,%0-((217:7+)''*)&00.+/2-,.12630-**3,/-0.:;7851(.59.249.++&''2+-(((/721-15455707(*)&+,1,4,,,545212235,5.++*..,(&&+(*-(1)2*)+571.-/01:63,--/((*:804)+'(0,+/)-)-52467')**0.+-(%'''0-01440/*,1/---655+****-....67:872'0/./-'()'*,77;052&.$1),)+,/79,++2,-/23/&)**+,460523*,--,85%724533689-,6)/,&346:299-088869;801.3)&&$+,1-12566215;6%2-(**-028885176)+/50;:621-*,()&+3114..99-07+,)'##%'++)*+,10+2<,-',%'&./)+*-)*,,-*-42516/,,''$(*00666/:0,/.0,6,-.//83851)((,(),*&+2+45(590244.+.+-77*-./'57688:4123+-.-03..++-.12676:9962101:6;71:1.-,4*%(-15(',-0323374(/*,465<5416.--.27+0..-621--112653,*&'&'%'((44677886290/0)*,****.,2/.5:4577896878:612176/2)++)%(+,-/.+,/973600)*/98682;1%2220*(+./.-++./14030..2865&*+/+/*2-;82),+,59568665.122327:98)2'2-*+((*1,,0-143%&,-*+-*)-*)($&).000%).+4..+/5293332254434*++2-/'%$&&+56$'/-,2-+,-.)-,061//245335++*)*3-),.044-2%$((**1.&(%'('3133:35/1/.''(&&*2)*.+')'(%*'*,)*,3*6*'(%&%((())&&&.'1,026+,%%&((83-
@ef216e0a-24d0-44bb-9676-a3a4661e81bf ch=236 read=19319 start_time=2019-12-12T19:32:17Z barcode=BC01 runid=2c9cf7bc05858273f10e7d7ec552fc0bd742dc3e
CCAGTTACCTTGTTACGACTTCACCCCGATCCCCTTTGGCCCTGCAACCCCGACCGCTGCCTCCTTGCGGTTAGCTCACGGACTTCGAATTATTGCCAACTCTCATGGTGTGACGGGCAGTTATTGGCCACCGACCAGGAACGTATTCACCGCAACATTCTGATTCGCGATTACTAGTAACTCCCGGCTTCGTAGCAGGCGAGTTTCGGCCTACAATCCGAACTGAGACTGGTTTAAGTTTGGCTCCACTACTCACGGTAATTGCATCTCTCTGGCGCAGCCACCATTGCTTGGCACGTGTGGCCCTGCATAAGGGGCATGATGATTTGACGTCATCCCACCTTCCTCCTGGTTGGCAGGCGGTCATAAACTAGAGTCCTCAACTTAATGGTAGTAACTAACGCGACAAGGAGTTCGTTGCGGGACTTAACCCAACATCTCACGACTGAGCTGACGGCAACCATGCACCACCTGTCACCTTAATCCCGAAGGAATTTCCTCGATTAGAGTAATGCAAGGGATGTCAAGTGTAGGTAAAGGTTCTTCGCGTTGCTTCGAATTAAACCACATGCTCCGCTACTTGTGCGGGTCCCCGTCAATTCCTTTGAGTTTAATCTTGCGGCCGTACTCCCCGGGCGGAATACTTAATGCGTTAGCGGCGGCATTTGGAGGTGTGGAAACCCCCACCTGAGTATTCATCGTTTGCAGCGTGGACTACCAGGGTATCTAATCCTGTTTGCTCCCGCGCAAGGCCTCAGCGTCAGTTACAGTCAGAGAATTCGCCTTCGCCACTGAATTATTTCTTCTAATCTCTACGCATTCACGCTACACTAGGAATTCCTCTCCTCTCCTGCACTCAGATAACCAGTTTGGATACGCAGCACCCAAGTTGAGCCAGGTATTTCACATCCCACTTAATCATCCGCCTACGCTCCCTTTACGCCCAGTAAATCCGGATAACGCTCGCCACCTACGTATTACCGCGGCTGCTGGCACGTAGTTAGCCGTGGCTTCCTCCTTGGGTACCGTCATTATCTTCCCCAAAGACAGGCACGATCCGAAAACCTTCATCACTCACGCGGCGTTGCTGCATCAGGGTTTCCCCCATTTGTGCAATATTATTCCCCACTTGCTGCCTCCCGTAGGAG
+
22%+-*)...3&+2-0268.,*&*98-/06.7.+..,&%,52/,--&002-.)42*+++--.0$%%(*5737/0144023923396*%&-()0-,31-+-.--.2557532136574/%++3*--&'&&&)('%&+&-57:9475681/15.3346-4,*&'&2:9810-1/,/3,505-,.,1'+*(+.-*.,.0&132/+/*;51+5462/24941))2189876778856::,3.1:9.6-//5*+''*0.,.+-,'%)*&''+.//-)''%%'0%%(**5-$0('$'%'%&%'(/,))*./(&$)&%)-+,7,-/,+,--62:/+,745890653*-2/82.+30//*2)('*&,+.181.#%*/)+-1%()+.5-.,1*))//02:6//0.+++/./(*)%)/(+*%*-42329-.,660./--'.()+*,,..31,0213.-+$(*-(10)31-0**(%)*.4,530020+,))*(%))''(.5,,(+-88/6860,1*)%''*)+.)*+),/513(02.50423414222)(/)5-/4)%%%*3/24:7-.)6(;:8;0.--.875950./*+./(1+.,2('-77+,028678762:90/,7;4/92438340(4:-300/545+(12227886+++(..87985933/20.)-)$&)(%)$')*'*&()3.*691)'+-*%&%',0<87:9038*(*&32257;765-1++5615347004/39150<,)()2+)')(**(+,0640//004:54:6458626)+*+%(()&(468;963+*++6'(-(&48(+563),100,)(&(),'+)('*&')&*+-5)*&/(5+5**+,27-/*11398///-')-/0589598<80,1.+-&))+,%/(+-)))1*)*-.$)%)%-.'()))043)),.-0//03:;;753')-+-.06'6/))41283..35<910.415:791-*(&(,0/35500(.)-/-7:8131/-)(2('%'--52652/-2345340084/00+.+%/(-(+..46538123859;;/06,*-2/.-*')()-.,(-6;83425004:677.'()*+../3800000456,.721;1.9:9.-09+)0-./61.-1.0327;1(++''(-,,0+18-+4390+-
@542a5ac0-9a09-40ce-a6a2-a3d55f5a4d4c ch=32 read=14884 start_time=2019-12-12T19:32:21Z barcode=BC01 runid=2c9cf7bc05858273f10e7d7ec552fc0bd742dc3e
CCGGTTACCTTGTTACGACTTCACCCCAATCGCTGACCCTACTGTGGCCGCTGCCTCATGCGGTTAGCTCACGGACTTCGGGTATTGCCAGCTCTCATGGTTGACAGGCGGTGTACAAGACCGAGACGTATTCACCGCGACATTCTGATTCGCGATTACTAAAGTAACTCCAGCTTCGTAGGCTGAGTTTCAGCCTACAATCGAACTGAGACTGGTTTTGGATTTGGCTCCACCTCACACGATGTGTGTATTTATTGCATCCATCTGTACCAGCCATTTGTAGCACGTGTGTAGCCCTACACATAAGGGCATGATGGTTGACGTCATCCCCACCTTCCTCTGGTTAGCAGGCAGTCTCGCTAGAGTCCTCAACAATGGTAGTAACTAACGACAAGGGTTGCGCTCGTTGCGGGACTTAACCCAACATCTCACGACACGAGCTGACGACAACCATGCACCACCTGTCACCTTGTCCCCGAAGGAATTTCCTCGATTAAAGAGTAATGCAGGGATGTCAAGTGTGAGTAAGGTTCTTCCGCGTTGGCTGAATTAAACCACATGCTCCGCTGCTTGGTAGGTCCCCGTCAATTCCCTTAGGTTTTAATCTTGCGACCGTACTCCCCAGGCGGAATGCCCACAATGCGTTAGCGGCGGCGCGGAGGTGTTGAGAGCCCCACACCTAGTATTCATCGTTTTGCGGCGTGGACTACCAGGGTATCTAATCCTGTGTTTGCTCCCCACGCTTTCGAGGCCTCGAAATGAGTTACAGTCAGAGTCGCCTTCGCCACTGGTGTTCTTCTAATCTCTACGTTTCACCGCTACACTCATCAAACCATCCCTTAATCATCGCCTACGCTCCTTTACGCCCAGTAAATCGGATAACGCTCGCCACCGTATTACCGCGGCTGCTGCTGGCGCAGTAGTTAGCCGTGGCTTCCTCCCTTAGGTACCGTCATTATCTTCCCCAAAGACAGGCTTTACGATCCGAAAACCTTCATCACTCACGCGGCGTTGCTGCATCAGGGGTTTCCCCATTGTGCAATATTCCCCTGCCTCCCGTAGG
+
57./2'(2/7/+7+))3368;763;;3-4/8--.//1</,))%(&().10554/-..&-(*+-/,*+/07467:/5682-+5-123/201(-,/-/%,)*/%)'(%284,/-*&&$/2))'.((+0/3978;2)*%),42546:55628;7353.4300.((%%'..--151224:*(&'%%&%+*.5:)+'.362-/6/-1+*53243-/+,-*,5+(-/%--,(/-/0315;530*%&&%&%%$&$)%&*&$'-+..1.0()'*&'%*%'(070,80+(,..*,/..)&%&*/7-++.(++,26-372/0++'%'11*,256795;39-')3,:::55)&3.6+*+)188*./-+0+-00')-.16-/0(%)8,20/,/110,,234657.0-1+.1..0112228-.*54223503,4/+)))+02/,/11668'%3/,/,0666577;1:742/-*0//000/321511488&))''('&,31.,,.-08088-+**+,33032'/1*7877/.+-+.'&++.(3-8;7769**+1.0-**%)((/);9614-----.22-*)'#''&%+(%&+'(1++(/0-80414(''$+'5;<+121.0-+,-)3:14022666.+4;899281#(''$%&)-24,5+**.07)(-('/),$*()+42/($*'.0/,'++,2/)**-4;7/793929-(+2/./78;485/57.66323486/:/022)0(*3/+,(::8*&+/00:60%&'&*-.*%%$%'&%'+4/0/236&''))/59;8<:7:;$+%&-)*-;8809')-..:85)1&'+51044+04*0)-$$#$$$$$$&&/31)()07277,8-.5(*..079+-2+)/-,/,&(+-57031;8;3;333:9898./2,..8.-7:4,2,+)+,,.8822.&*&&(+03-++4-4502/.3+)+,2*-.%.3**,9667548124829;:/.:1/27//420:8.-//1.-+,/20075:89::.333.22-3.--3:12,+,,,:+768+297-5:0,/5./06282221842+,)+*(+6*,6.4+
@88fabb91-0b95-490d-8bb8-ddf1f22b9ed0 ch=158 read=18812 start_time=2019-12-12T19:32:34Z barcode=BC01 runid=2c9cf7bc05858273f10e7d7ec552fc0bd742dc3e
CGGTTACCTTGTGCGACTTCACCCCAGTCATGAATCACAAAGTGGTAAGCGCCCTCCAGGTTAAGCTACCTGCACTTCTTTTGCAACCCACTCCCATGGTGTGACGGGCGGTGTGTACAAGGCCGGGAACGTATTCCTGCGTGGCATTCTACACGATTACTAGCGATTCCGACTTCATGGAGTCGAGTTGCAGACTCAATCCGGACTACGACGCACTTTATGAGTCCGCTTGCTCGCGGAGTCGCTTCTGCTCTTTGTATGCGCCATTTGTAGCACGTGTGTAGCCCTGGTGTAGGGGCCATGATGACTTGACGTCATCCCACCTTCCTCAGTTTATCACTGGCAGTCTCCTTTGAGTTCCCGGCCGGACCGCTGGCAACAAAGGGATAAGGTTGCGCTCGTTGGGACTTAACCCAACATTTCACAACACGAGCTGACTGACAGCCATGCAGCACCTGTCTCACAGTTCCGAAGGCACCAATCCATCTCTGGAAAGTTCATGGATGTCAGACCAGGTAAGGTTCTTCGCGTTGCATCCGAATTAAAGCCACATGCTCCACCGCTTGTGCAGGCCCCAAATCGAATTCATTTGAGTTTTAACGCGGCCGTACTCCCCAGGCGGTCGACTTAACGCGTTAGCTCCGGAAAAGCCACGCCTCCAAGGGCACAACCTCAAGTCGACATCGTTTGCAGCGTGGACTACCAGAATTATCTAATCATTTGCTCCCCACGCTTTCCTTTCCTGAGCGTCCAGTCTTCGTCAGGGCCGCCTTCGCCACCGGTATTCCTCCAGATCTCTACGCATTTCACCGCTACACCTGGAGATTCTACCCCCTCTACGAGACTCAAAGCTTGCCAGTATCAGATGCAGTTCCCAGGTTGAGCCAGAGGATTTCATCTGTTAACAAACCGCCTGCGACGCTACGCCCAGTAATTCCGATTAACGCTTGGCACCCTCCATTACCGCGGCTGCTGGCACGGAGTTAGCGGTGCTTCTTCTGCGGAGTATTAACGTCAATGAGCAAAGGTGTGCTTTACTCCCTTCCTCCCCGCTGAAGGCCAGGCCTTCTTCATACACGCGGCATGGCTGCATCAGGCTTGCGCCCATTGTGCAGCCCCTGCTGCCTCCGTAGG
+
8,4-</0,2*)(*&(',/71*058,/0:82874201,/273)2/7..-(),:<7/7*#1,%+%%*..2670&'$'-:/0789042,3;.&()88,%*)1/674564:0//0.68311327/3.))1-/42150322--.///307987.%&''(346;54,,,,+/01+)))*1--477-))))51-6,+,0.5859+8-8'3(.../.,01*+%*.6:3.-+2-/))*--())'&('('+-.15650,(+**48-,6664546:58:)&%''*&++,**++/13<:23881-&+289.;78//--,.,1-./+0...55-+04,7217645496./0263230*38867-./--(106.4+%*-0,824)*-//0,+*/06-)4/345,./(2./*-.01/))),0*,*2++40+./2/82--2355-1-054*+')*/,.-/4513&/,./.56128770.0-.231,+03.30.-9.90::69875569220-090&..30420--*./:346577-92;99:2/0,/,-.662)''-*(13+'35,)-,,//64134..0.-.27*430-,($%%'/%,'1-6),75..-2=<8()'&(/058-633,888+(./3388554/301--,-/08.--..1,--,'('*51547951*01+9/...886:31*1)-0173244498+(,)--.89;89-(+0&,*,.,,--*1.,)$,0)*609483'**+/.+/(&$$*((-,+0003*,/887<7709*+/6.81382:868:149.5479846/1)**-11026673505:*1*+626600*.6463*$'6,8522885,('%%(+4787::15()-37349)-3//3/04:77143:0:7.006/'$52.-,'(('43-0&)'(%''+*212.6166:41-+((#$'(*.332)''')(8.73/506/6/-/+)%').2)),')+))2;5.6..*+*(),+$+&+%'6.&+,,2/133<3890+)0(,%&&%*'))878917122779:(3*445-*.5)(++9;.3:66./693+08*1%%#%%#+&'23557<8//--)-,1.8+++,27755666*3/.40..,21((.6--(,+%--/-**+..::4:80100)
@c7ee74a9-ad36-4691-a0b7-e68c7202f72b ch=323 read=15075 start_time=2019-12-12T19:32:40Z barcode=BC01 runid=2c9cf7bc05858273f10e7d7ec552fc0bd742dc3e
CAGTTGCAGCGTTTGACTTCACAGTGCTGAATCCTGAAATTGGTAAGCGCGCCACTCCCGAAGGTTAAGCTACCTGCGCTATTTTTACGCCCACTCCCGTGCCGAGCCGGGCATATTCTGGCGTTCGGTCACGTTACTAACGTTCAAACCGCGGTCAGTTGCGGAGCTCAATCCGGGCTACGACGCTGGTCGCCTTCTCAGGTCGCTTTGTCGCCAGTGGCCGCGTGTGGCCTGGTCGCCAGGGCCGATGACAGGCAATGTCCCGCATCCTCGGTTCATCGCTGGCGTCGCTGAGTTCCAGGCGGACCGCGCGGCGGCAAAAAGGATAAGGGTTGCATCGTTGCGGGGACGCTTAATTTTGCAACACAGGCTGACCAGCCAGCCAGCCTGCAGTTCCGGCATTCTCATCATACCGGCTTTGGTGGATAAATGAACCGGTTCTTTGCGTTCATCGTTCAAACCGCGCTCGCCGCTTGTTGTCAGTTATTTGCGTTTAGCCGCCGCGACCAACGCCTTTGGGCGGTCGACCGGTCAGCTCGACCGCCTCCGGGCGCAAGCGCCAGTCGGCTTATCGCTTACAGCGTAGTTGCCGGGAGTATCTAATCCTGTTGCTCCCCACGCTTTTGCCACCCTGGGCATCGTCTTCGTCCAGGGGCCGCCTTCGCCGCAGTGTTCCTCCAGATCTCGCATTTTCACCGCTACCACCTGGAATTCTACCCCCCCCCTCTACAGGACTCAGAAGCTTACTTGATGTCGTGCCAGCGGTTCCCAGGTTGGGCCAGAGTTCACATCTGACTTAACAAAGCCGCCTGCGTGCGCTTTACGCCCAGTAATTCCGGTCTGCCGCCCTCGTATTACCGCGGCTGCAAACAGGTTAGCCAGTCGCTGCTGGAAGTGAACGATCAATGAGCAAAGGTAATGCTTCTCCCTTCCTCCCCGCTGAAGTGCTACCAGCCAGGCCTTCTTCCTTTACGCGGCATGGCTGCATCGGGCTTGCGCCCATTTATTACCAATATTCCCACTGCTGCCTCCATTAG
+
-++3-%+$&'%&(%&*13..*-*+,'(%+'.-70-+,,&-%*'-.++++2050%&(+5-('+*-)2-.+.,,00(%(%',*/5-)$#'%'1-%('6$$%%%/1'$)-%)+'(&)''%$$%&'')&%&')+%')(0'(($$'*+2')(&+)%%)&1.&','#$**&&(''&$'(&*,&(%#$&$'$$#(('&&'$%&&%%%)&%%$%$%%%&'%'&'''''&%%%('''(+(''$('%%&%('($('(#$$''$&$&(%&#&()&#&#&&%$%%'+*&)+,(((+(&%&%%%)'$)+)*&%(*(.4-++&%%'-+-*'(*00+&(%'&')(-+1,(*$'(%&)%#&(,((($$$#$$)''%"#%#'%%%)&'%&$$$%$%%%$(%%$&%%#$#()*%&'%%$+/')&&%%%&#('()&%'%&'&+**)&.*'$%))$*(*('''(&&%'($$(&%%,')/./4)*(**+#('%$%#%%&%+/'+(1#'*%$%'(*((%+,)+-**(&''(%(%'%%($)+((*,,)&#%$&%'%%&((*)')+&)&&))/43.&('&#&#%&#&)(')()++-+''&%'(')))(%+')*//*3,&&*./3'/-136/)-)$).198.).),.14+(,,(0.&%&&&)&'''*+9;:628'%/327/:45:5<6326).%,,%-3/.0//-,//*)'&(--685038810.*+1,0705.1-6.7/-104315760021.0&,/2678*%(''(*)'(&%$*/-163401.+)))%1-*))',-+*&+..1/-()+/'')+.2,,+')(1*/,5+'03,/,('')+23.*-+**0/20+()*.47.7),%+''(+*%145,3**++9.082140,)'&)-*.&+-(20/19&,+./44('%&&%$&)'%%&&%),-2//2088<6+3-,,-%')/405'&$$&&)-493*,1*)-''%%($'&((00(*...*+$%%%%%'''**.+---//:8656468)'%()*-/199-.333,+2*073636584:6*--+,/.06325&)&')
@65c04699-ccfd-4736-bf09-1d7f954a810e ch=59 read=16905 start_time=2019-12-12T19:32:38Z barcode=BC01 runid=2c9cf7bc05858273f10e7d7ec552fc0bd742dc3e
CTCCACAGGGAGGCAGCAGTAGGGAATTTACCTCGGCAATGGGGAAACCCTGACCGAGCAACGCCGCGTGAAGAAGAAGGTTTTCCGGATTGTAAACCTGTTGCAGGAAGAACAGCGGCTACAGGAAATGGTAGCCAGTGACAGTACTTTATTAAGCCACGCTAACTACGTGCCAGCAGCCGCGGTAATACGTAGGTGGCAAGCGTTATCCAGAATTATTGGGCGTAAAGAGGGCAGGCGGCAGCAGGGTCTGTGGTGAAAGCCTGAAGCTTAGCTGTTAAGCCATAGAAACCAGGCGGCTAGAGTGCAGGAGGAAGGGATCGTGGGTTCCATGTGTAGCGGTGAAATGCGTAAGATATATGGAGGAGGTTACCAGTGGCAGAAGGCGACGATCTGGCCTGCAACTGACGCTCAGTCCAGCGTAGAGCAAATGGGATTTAGATACCCTAGTAGTCCGCCGTCAAACGATGAGTACTAAGTGTTGGATGTCAAGTTCAGTGCAGTTAACGCAATAAATTATCCCGCCTGAGTAGGTACGTTCGCAAGAATGAAGCCAAAGGTGTGAGGGGCCCGCACAAGCGGTGGAGCATGTGGTTGAATTCCGAAGCAACGCGAAGAACGCCAGGTCTTGACATACTCATAAGGCTCCAGAGATGGAGAGATAGCTATATGAGATACAGGTGGTGCATGGTTGTCGTCAGCTCGTGTCGTGAGATGTTGGGTTAAAGTCCGCAACGAGCGCAACCCTTATCGTTAGTTACCCATCATTAAGTTGGGGACTCTGTAGCAGAGACTACCAGTATACTTAAGCTGGAGGAAGGCGGGGATGACGTCAAATCATCATGCCTTATGACCTGGAGTACACGTGCTACAATGGATGAATTGCAGAGGGAAGCGAAGCCGCGGTGGCTCGAAACCCATCAAAACCATTCTCAGTTCGGATTAGCGGTCTGCAACTGACTACATGAAGTTTAGAATCGCTGGTAATCCCTTGAATCCCAGCATGTCGCGAATGCGTTCTCGGGCTTGTACACACCGCCCGTCACACCGAGTTGATAACACCCGAAGCCGGTGGCCTAATAACCGCAAAGGAAGGAGCTGTCTAAAGGTGGGATTGATGATTGGGAATTGAAGTCGTAACAAGGTAACCGGAAGATAGGCGGCAGGCAAGTAGAGTTAACACAAGGCACCGACAACTTTCTTCCAGCACCAGCAATACGTAACTACCGCA
+
&(1.-.%+7+024.,--/187292*-00+%('),2454;62*(&',-+;(+,46813012:8/04)**/-+-))/*..0..6:3+*1.,00*,,-'*%*).,$%)*+./),10'2/.00066,,)(,)',+.--//(**)),&)++)+)))10-(''*,,('',++,)*+,-44//.-,3/262:.5...947867322054./01;746+*,)'1)&++2:986758))(636/0,6/3:-+,*',352/...0876-47+,568(0*'%#&#%&%(-21.75%$%$+1//9449/..-.2-.1073,42'*)&%)-,)*..73-*,5,1.0./-)(,(+(,)+25--28+8+*+733,047/-,&&'),*..-,--'&%$-(/3-240/---+'-0918829211.,-.-.2))/(%))++%'%*/08-,&+)$+.'*,55258)&'*233.22'.,)()*.1*'(,-././17733619191;:880.-((0)+,,..,/28--+,*8--72(*($,.4)*15/)%)**,,,0638;9.6-2+/53''-'*0-4+-&+%%%$*59*1;4-/.1.-**-0/49221+,)+-0.4'/+031''.(%(*&)''%&)(+**$&&%(31*'%'%***+,,-//46*7201))*&)*380.-,)20&4455,,+)(1.2391130,421346.5070/0666+21235:8897:987785570*-.:17.,016,006,,(*')*166:104155.7/-)4+'+01,-061;0/+/.69;666.-(%&%((('%,,15--)(--)(&)-(20'/25/-4+-/.23,680+24688977;8///:;8;195+4000/85/2*&%'$$%*+50+'*),/-4;:80.)/('(**)(-+')&(&(+)-;54,((-*(((%15/1;6(+*011,00+0<873--+0750+7)&&%'1110130%*#&%+)((&)))+*+3*)'',23255&2.2**1('''(&'&')'((21365503,'50,2./:129-,*)')++-201)-1,+30+,.142/-**/45./0--0.,5-')(%&).3-/+2+(+(*''/,/106**(,)(+%*+6576329.,./3;1130.//0.06/22'&+&'2,,,4*)(&%%)%),59898:6;355)*55.'21-302/-0*+%(,8*2*,-2/,),/72108663152)''+&'(--29//0185%3,(,''&$&%#%%
@371fb9c1-7897-40ba-bc80-38dbe7821a19 ch=322 read=13753 start_time=2019-12-12T19:32:52Z barcode=BC01 runid=2c9cf7bc05858273f10e7d7ec552fc0bd742dc3e
CTCCACGGGAGGCAGCAGTGGGAATATTGCACAATGGGCGCAAGCCTGATGCAGCCATGCCGCGTGTATGGGAAACAGCTGGTTGGCAAAGGAGTACTTTCAGCGGGGAGGAAGGGAATAAAAGTTAATACCTTTGCTCGTGGCGTTACCCGCAGAGAAACACCAGCTAACTCCGTGCCAGCAGCCGCGGTAATACGGAGGAGTGCAAGCGTTAATCGGAATTACTGGGCGTAAAGCGCACGCAGGCAGTTTGTTAAGTCAGATGTGAAATCCCCGGGCTCAACCTGGGAACTGCATCTGATACTGGCAAGCTTGAGTCTCGTAGAGGGTAAATTCCAGGTGTAGCGTGAAATGCGTAGAGATCTGGGAGGAATACCGGTGGCGAAGGCCCCTGGACGAACTGACGCTCGGAGTGCGGCAATAGAACAGGCAGGTTCAGTACCGGTGAGTCCGTGGCGTGCGTAACTTGGAGGTTGTGCCGCGGTGGCTGGAGCTAACGCGTTAAGTCGACCGCCTGGGAAATACGGCCGCAAAGGTTAAAACTCGATGAATTGACGGGGGCCCGCACGAAGCGGTGGGCATGGTTTAATTCGAAGCAACGCGAAGAACCTTACCTACCTTGGCATCCCTTGCATTGCTCTTAATCAGGAAATCCCTTCGGGGACAAGGTGACAGGTGGTGCATGGTTGTCGTCAGCTCGTGTCGTGAGATGTTGGGTTAAGTCCGCAACGAGCGCAACCCTTGTCGTTAGTTACTACCATTAAGTTGGGGACTCTGGCAGAGACTGCCTGGGTTAACCAGGAGGAAGGTGAGGATGACGTCAAATCATCATGCCTTATGTGTAGGGCTACACACGTGCTACAATGGCTGGTACAGAGATGCAATGCCGCGAGGTGGAGGCAAACTTAAAAACCAGTCTCAGTTCGGATTGTGAAACTGAGCTGCTTCGGCTAGAGTTACTAGTAATCGCGAATCAGAATGTCGCGGTGAATACGTTCCCGGGTCTTGTACGCACCGCCCGTCACACCATGAGTTGGCAATACCCGAAGTCCGTGAGCTAACCGCAAAGGCAGCGGCCGAAGGTAGGAGTCAGCGGTGAAGTGTGAGAATCGTAGCTGGGTAACCGGAAGATGGAGCGACCGGTGGCCGAGTTGGCAAAACCTACGACAACTGTGGCCTGTAATAAGCCAACGCG
+
1057+.-37,.621662354;7)21**+()$+)2/.2/,(.1646;776851-)1-541:968767744.&%*(&((&*&(*'0#'%-3*)((**+,192-,,*(+.,*--.)-+(%&*.9;,-207(+,7.69--771&,)',.-8.-6)&,((.'+/-+236&520/-++0.3492:0)0/2562050.500/4/1..+%()5576565/9-:,1%*-*0-/01:;9:4583-)(*2)2165545-33;1)/.3/156+.11)*+-42..36*+2:7::-+,0,-/-')*+.0./0210106-9-++,))..-*,,+)+)-,+&.--.//8/51.)-,+-*%)(*$&'02+-2774/*+-/2368)(*'+)*9:;99+1('**+,.05,(+2850+*0)10*.-..2(,%&%&&(1.-01-0/4,0+-2'+*+*'&/('(&')&'%#$'&&(((.+(&$%&%)'(++,'((.6.1-11&&(($',),0++&*/0-)(*-,244-1323147684.'*0--..-.20-377:+2/8:2566-03*/./-3/8/,,++78106,))*/%,)).0;85.//(.--.8959494,0.-.77866.-())31011/2/+'*%&%%$'&((.--300+4+$%%$'%/(+'%&&(/.+.6)6:))08/100*--./262654564577:994423489-'+,*65:89:1830./.+//.664863,+20+-238'')+)**'07,*+%)12/62.11..0/7<45483234/,772/42,.&%''',00888:759438422315-+.))+)(')%/,444798878:.,,01:89.64),/.,+,*(+///36420'**+++'(*+8414227:23:.----18/5/-.5:852)+),48,-.1*69,2-19<:7597741/4+-.8515+..''%&%#&&'%%&($&)**')*-,-+.04.-,+.31,++(-14918./1:7/,,,-)56559647214/63,461-0/,,--'+)-667;6164-2-291-,)&/,4,,4851183)+/*,.6*,/644457765745))'-,,-+40101,+-+%+-%')112/2,.*''*)**+*+(,.//2*'*(&0/.-6+*0627559()''&&&(&&('))&))&),($'*%&(&+(('&$*,00/-+*&-*%%%$&))$%$%$($($$%
@df6a24f7-5cc3-4744-ae64-3a8659ecb641 ch=509 read=18379 start_time=2019-12-12T19:32:57Z barcode=BC01 runid=2c9cf7bc05858273f10e7d7ec552fc0bd742dc3e
CTCCTACGGGAGGCAGCAGTAGAATATTGCACAATGGAAACCCTGATGCAGCAACGCCGCGTGAGTGATGAAGGTTTTCGGATAAAAGCTCTGTCTTTGGGGAAGATAATGGCGGTACCCAAGGAGAAGCCACGGCTAACTACGTGCCAGCAGCCGCGGTAATACGTAGGTGGCGAGCGTTATCGGATTTACTGGGCGTAAAGGGAGCGTAGGCGGATGATTAAGTGGGATGTGAAATACCCGGGCTCAACTTGGGTGCTGCATTCCAAACTGGTTATCTAGAGTGCAGGAGAGGAGGTGGAATTCTAGTGTAGCGGTGAAATGCGTAGAGATTAGGAAGAACACCAGTGAAGGCATCTCTGGACTGTAACGACGCTGAGGCTCGAAAGCGTGGGGGAGCAAACAGGATTAGATACCCTGTTAGTCCACGCCGTAAATTAGATACTAGGTGTGGGGTTTCCATACACCTCGTGCCGCCGCTAACGCATTAAGTGGTATTCCGCCTGCAGAATTGCGGTCGCAAGATTAAAACTCAAAGATTGACGGGGATAGCCCGCACAAGTAGCGGGCATGTGGTTTTAATTCGAGCAACGCGAAAAGAGCCTTACCTACATGACATCCCTTGCATTACTCTTAATCGAAATCCTTCGGGGACAAGATGACAGGTGGTGCATGGTTGTCGTCAGCTCGTGTCGTGAGATGTTGGGTTAAGTCCGCGACGAGAGCTCAACCCTTCGTTAGTTACTACCATTAAGTTGAGGACTCTGGCAGAGACTGCCTGGGTTAACCAGGAGGAAGATTGGGGATGACGTCAAATCATGTGCCCCTTATGTGTAGGGCTACACGTGCTACAATGGCTGGTACAGAGATGCAATGCCGCGAGGTGGAACCAAGCAAAACCAGTCTCAGTTCCGGATTGTAGGCTGAAACTCGCCTGTGAAGCTGGAGTTACTAGTAATCGCGAATCAGAATGTCGCGGTGAATACGTTCCAGGTGTACACACCGCCCGTCACACCGCATGAGAGTTGGCAATACCCGAAGTCCGTAGGCTAACCGCAGGGAGGCAGCGGCGAAGGTAGGGTCAGCGATTGGGAGTGAAGTCGTAACAAAGGTAACCGG
+
'*..*-..86+-+0&0/*.0*.-70.20,*)--655-(-+*9-(*,..9.,-.100572..//*--./0,-8+51:;9.631(030'*+-21.0/166,54),-.25/8/.-0/7/,..'*)/..,*(*-40/12--.304381967500*)(,&&(&(*,,,/189,4-,,4-+*(&/.9/-0%*%*6,,036762))%'(&30%**8886,,+)()&(-+21/23;8+*))'(/-)%3)&058866,+)))/768799:747;/5/6(066337/0252)*,/24.0(&++.+)''*+*-).),').6.++,,3832.52-.5886**)'.-+2745020.,/,*+**'&%(,#'',+...-/00*.+)*,,*,.,/-2099-.23,/157476((*+:;58-69.20-.6643:.,/)*+,/32)+.2;9562'+'(%)..1-*-14)2*470/:72--'()*/2,3'*)+/,16110/3.0257;53)*%'*+6965133//)*(+(-(').-02.2340,3,072)*,*()&'(*--3-,-/')#%$021,,-1/+*)'))00,/./.-052<:-/60:.))%)--6000/6-(%'%/)*)*.2./-&()+5674;./3+//21')',,-0.,,,..0-6:,86+'1.4-1))('+,/(.,.43823297144/03547/11//11488800../6316054483.,.19/16::0++(')&)*)')&&&%'+*$'*-)+1+,2,-94701/,&0/7688,.+*'&&*)*'*.755955934,/,.5-/.-)+&+&(0-0-631/--/1;811,0'*',46).8121764/-+1+751*+'',68386:6478444.,2+*(*'0.12+2-/6111+,*/262'040-%&'14-0()/244:589</',)&/,///6942,,0+-:9622.+'(+,--8890+0,**2&--.765&(%%4470,-7656569&/025..-.+5.7-%+/'%&%((+/1:72;6//611/15%&'*.0((++00-+0;1*03('(++-3-00&,20-/4/-))$(-+''),2.4061-,-++&'(,**-0320&/)164'))(*(&'-&+(**+.(+./098;7:
@f9028d41-9c29-483d-9936-b06e0eec1a2a ch=317 read=18853 start_time=2019-12-12T19:33:00Z barcode=BC01 runid=2c9cf7bc05858273f10e7d7ec552fc0bd742dc3e
CTCCTACGGGGAGGCAGCAGTGGGAATATTGCACAATGGGGAAACCTTGATGCATAACGCCGTGATGATGAAGGTTTTCGGATCGTAAAGCTCTGTCTTTGCAGGGGAAGATAGCGGTACCCAAGGAGGAAGCCACGGCTAACTACGTGCCAGCAGCCGCGCGGTAATACGTAGGTGGCAGGCGTTATCGGATTTACTGGAATAGGGAGCGTAGGCGGATGATTAAGTGGGATGTGAAATACCGGGCTCCAACTTGGGTGCTGCATTCCAAACTGGTTATCTAGAGTGCAGGGGAGAGGAGAGTGGAATTCCTAGTGCTTAGTGAAATGCGTAGAGATTAGGAAGAACTACCAGTGGCGAAAGGCGACTCTGGACTGTAACTGACGCTGAGAATCAGCGTGGGGAGCAAACAGTTAGATACCTGGTAGTCCGCCGTAAACGATGAATACTAGGTGTGGGGGTTTCAACACCTCCGTGCCGCCGCTAACGCATTAAGTATTCCGCCTGGGAGTACGGTCGCAAGATTAAAACTCAAAAGGAATTGACGGGGACCCGCACAGTAGCGGAGCATGTGGTTTTAATTCGAAGCAACGCGAAGAACCTTACCTACGCCGGCATCCTTGCATTGCCTCTTAATCGAGGGAAATCCCTTCGGGGACAAGGTGACAGGTGGTGCATGGTTGAAATTAAATCCCGGCTCGTGTCGTGAGATGTTGGGTTAAGTCCTGCTGACGCAATAATCGTTAGTTACTACCATTAAGTTGAGGACTCTAGCGAGACTGCCTGGGTTAACCAGGAGGAAGGTGGGGATGACGTCAAATCATCATACCCCTTATGTGTAGGGCTACACACGTGCTGCAATGGCTGGTACAGAGATGCAATACCGTGAGGTGGAGCCAAACTTAAAAACCAGTCTCAGTTCGGATTGTAGGCTGAAACTCGCCACATGAAGCTGGAGTTACTGGTAATCGCGAATCAAATGTCGCGGTGAATACGTTCAGGTCTTGTACACCGCCCGTCACACCATAAAGAGTTGGCAATACCCGAAGTCGTAGAGCTAACCGCACCAAAGGGAGGCAGCGGCCGAGAAGGTAGGGTCAGCGATTGGGGTGAGAATCGTAACAAGGTAACCG
+
&'+1.,/).50*,52,220173:9+74.5.-,00-;/.1/*',,)/*,++(((%%%''),)'&%%***-,+)+0185+5)6-22.4491./0187983::-&$05,()-+(&%$%(25017-.0.0)+*('%+*33/600/.--+-,*,/3+/0-./1+-'(*,).,+*8776.4+/.-+28863/-,/*0)/75./-.))'')%)*&)*5476:::<;;;978532443'2./*-.660'13.65/+1&,'))*-52/-,&'')6;*3/:8::;79966541101155)2+-('(*/-+'&*-106.70/(*,-2*%'$$'$(,4.*.287.,,++24'5502*))'&'-;3667:6.-/,),2110/.02:7;:;440-(*+.(*)*)%)%%#&'*+257:(',+'/(+*)(5-,//.58*.20/273.(.,62:98+*))).26++*)*32897:;912<873+0+.2156*,99889;46556222'1(*)%*+372/-00)&,.&()+95;:9340+*,///8633353:1'0,-101/14/08.04;4.-('$$*)-,-0''+//-,.3)7;2/:895/.5-/-'1./004-.323.4.05+(&'+*+,.//3+)5-.-33'*)**-614/2'$,*%-/+*/2*197199('''*0,/028+-,,-7434,3&21)%&&(+'78-.10)&((01+-))*)+3614546;07,05/3.15,*)%''%'%+(%$((**'*&&&....0/69113/3.3842--)&4-.,+,(*+018603-*20-8.8.703/-10/-++)0198576885462:34569632/1<9.-2033751(120,--/**'((+**'$&&(*.51001.04.,+*&*'**24/.1---+-1-.,((-30<6/-2,952,-04543241374:)2)0-(-(3411.,9,.78430%&()*+*'(,*0%(11//2*5/2-/07785:27-,.-,50(-%&(-095042324%*13324*.0246687;71340235800+*)()*0+/))'4.&.1,((,(),1,''(((.1/0+%+(/)78*)+.+/0211/142-++',-&+))'1+,))***$3&42/')(('$%()+0'&%*++/-/7080
