# Supplementary material for: De novo species identification using 16S rRNA gene nanopore sequencing
Source: PeerJ. 2020 Oct 21;8:e10029. doi: 10.7717/peerj.10029 (PMC7585375; doi:10.7717/peerj.10029)
Supplement: Supplemental Information 2 — Contains raw reads. [file peerj-08-10029-s002.zip › pass_fastq_runid_2c9cf7bc05858273f10e7d7ec552fc0bd742dc3e_180.fastq]

@89ca0025-0b27-47f8-8c82-82a2a8d3a3cb ch=347 read=52962 start_time=2019-12-13T03:31:05Z barcode=BC01 runid=2c9cf7bc05858273f10e7d7ec552fc0bd742dc3e
CTCACGGGAGGCAGCAGTGAGAATATTGCACAATGGGCGCAAGCCTGATGCAGCATACCGCGTGTATGAAAGGCCTTCCGGGTTGAATGCTTTCAGCGGGGAGGAAGGGAGTAAAGTTAATACTGCTTTGCTCATTGACGTTACCGCAAACACCGGCTAACTCCGTGCCAGCAGCCGCGGTAATACAGAGGAGTGCAAGCGTTAATCAGGATTACTGGGCGTAAAGCGCACGCAGGCGGTTTTATTGATAAGATGTAAAATCCCCGGGCTCAACCTGGGAACTGCATCTGATACTGGCAACAGTCTCGTAGAGGGGTAGAACTCAGGTGTAGCGGTGAAATGCGTAGAGATCTGGAGGAGGAATACCGATGGCGAAAACGGCCCCTGGACGAGCTGACGCTCAGGTGCGAGTGGGGAGCAAACAGGATTAGATACCTGGTAGTCCACGCCGTAAACGATGTCGACGGAGGTTGTGCCCGCTTGAGGCGTGGCTTCCGGAGCTAACGTTAAGTCGGCCGCCTGGGGAGTACGGCCGCAAGGTTAAAACTCAAATGAATTGACGGGGGCCCGCACAAGCGGTGGAGCATGTGGTTTAATTCGATGCAACGCGAAGACCTTACCTGGTCTTGACATCCGCACGGGAGTTTTCAGAGATGAGAATGTGCCTTCGGGAACCGTGAGACAGGTGCTGCATGGCTGTCGTCAGCTCGTGTTGTGAAATGGGTTAAGTCCGCAACGAGCGCAACCCTTATCGCTTGTTGCCAGCGGTCCGGCCGGGAACTTAAAGGAGACTACCAGTGATAAACTGGAGGAAGGTGGGGATGACGTCAAGTCATCATATTGCCCGACCAGGGCTACACGTGCCACAATGGCGCATACAAAGAGAAGCGACCTCGCGAGAGCAAAGCGGACCTCGCAAAGTGCGTCGTAGTCGGATTGGAGTCTGCAACTCGACTCCATGAAGTCGGAATCGCTAGTAATCGTGGATCAGAATGCCACAGTGAATACGTTCCAGGCCTTGTACCACACCGCCCGTCACACCATGGGGTGGGTTGCAAAAGAAGTAGGTAGCTTAACCTTCGGGGAGGCGCTTACCACTTTGTGATTCATGACTGGGAATTGAAGTCGTAACAAAGGTAACCGG
+
)(*')(50'+///44*-+)'**0.+2...664;66:2/./40(8154551.'%$&+(.--.024465&)+*'.,51/2*-+*('%''&%,*,.*&&/(/4,(,&)*,70&)*.;1,3.0++$'&&')(*&(,,)6,,)7447+4-&$&&%$)+..-1+-6002913768434335046*41/4.'+())-)&+,56879;7272718'1:/50-.9;<8:789<84533./+0109/-/,35,%*%&$(%&&+++&*15*)/'()-257:9616--,52-30/////100000;07-*-+'%++40076.-)0.5,213261/2(*943+*+,:97--4,*12445.+(&)-,1412,'2.*:54:94240-7.-2+-,+*49/*..3/0+(&,(,-/2445278.,)%$'(%'5-+,-2;/6(-*%4)/+22024/131.025.*-38<91:7-****+99635-3/142:/4,86,&+,0,,1722-(**))***+)(*+.*-*.,7.5694/47&-')&).+%''(5*)2715250506-.53,/57<;82$$()-+.''*-')*(%))*3:5929880+..340,/7/83/3494-/0/0:8979*)(&*5041/3:669:8894,3437-$'$'*,(&&-5:8.0/.-.523-/./,335:381.9868893855456,34677866883933388887022342840://,+((%&./3642015802571+++*02581-)*))+4**1.//8022000096232120,47/40/52:2*,'((+-%00--..255;;:::51),,1,6/-38648669888/,-/0032**$%#$(('&)*833774,*,$'+202--.0:0.:6235567::*)('*().022./3-1,**((+383033;47766'%32&.'(+7887:97-5(,'.(,(')*,-.0**()+'(*678334)**)**8/835//.**,+1-..869878.0.9237,+,*./..831334-8)&376727/20/'&'(4.065''++(*(0.&'$&(%'*2+070469:,%))%().1.-&''(4+1+,28/42,*.1**))&)41-/27/-1269:6)+*+-3361&%(''++(*85::9154*)/./8594-
@99b6cd23-9dd2-46b8-84de-ad51d5b83f21 ch=291 read=93790 start_time=2019-12-13T03:31:15Z barcode=BC01 runid=2c9cf7bc05858273f10e7d7ec552fc0bd742dc3e
CTCCTAGGGGAGGCGTGATAGGGAATTTTCGGCAATGAGAGCTGACCGAACAACGCCGCGTAGAAGGAAGAAGGTTTTTCAGTTATAAACTTCTGTTATAAAGGAAGAACGGCGGCTACAGAATGGTGGCACCAGGTGGCAATTGCTGTCAAAGCCACGGCTAACTACGTGCAAGCGCAGTATGCATGGAGTGGCAAGCGTTATCGTC
+
+4/.,,*(((%(*&'$%%*')--).-9::.4:64-+($&%''%%$1**,&+/,+&'*&''(&&)'/+((&(,)1-8:8,3+.0/((13-(,+((),-,,.4+10/0..-+)'&%%%()+))()('-.((('.*%')%%&*&&)(%&'%%$&+2+.6),.00/0,*%$$%%$'$$&(&-&./.,$.&+),)+),,-/,*,2885.)$$$
@bac616e1-7469-4937-9498-9e5d832a35fb ch=217 read=62474 start_time=2019-12-13T03:31:22Z barcode=BC01 runid=2c9cf7bc05858273f10e7d7ec552fc0bd742dc3e
CCAGTTTACCTTGTTACGGCTTCTTGATCATGAATCACAAAGTGGTAAAGCGCCCTCCCGAGGTTAAATACCTAAGCCTTTTTGCAACCACTCCATGGTGTGACGGGCGGTGTCGTACAAAGGCCCGGGAACGTATTCACGTGGCATTCTGATCACGATTACTGGCGATTCCGACTTCATGGAGTCGAGTTGCAGAATAATCCGGACTACGACGCACTTTATGAGGTCCTTTGCTCATAGTCGCTTCTCTTTGTATACATTGTAGCACGTGTAGCCCCACAGTCGTAAAGGGCCGCCATTGACTTGACGTCATCCCCACCTTCCTCAGTTGTACTGGCAGTCTCCTTTAGTTCCCGGCCGGACGCTGGCAACAAAGGATAGGGTTGCGCTCGTTGCGGGACTTAACCAACATTTCACAACACGAGCTGACGACAGCCATGCAACTCACGGTTCCCGAAGGCACATTCTCATCTGAAAAGCTTCGTGGATGTCAAGACCAGGTGGAGTTCTTCGCGTTGCATCGAATTAAACCACATGCTCCACCGCTTGTTGGAGCCCCGTCAATTCATTTGGTTTAACCTTGCGGCGTACTCCCCAGGCGGTCGACTTAACGCTGATTAGCTCGGAAGCCACGCCTCAAGGGCACAACCTCCAAGTCGACATCGTTTACGGCGTGGGCTACCAGGGTATCTAATCCTGTTTGCTCCCCACGCTTTTCGCACCTGAGCGTCAGTCATCTTCGTCAGGGGCCGCCTTCGCCACCGGTATTCCTCCAGATCTCTGCGCATTTCACCGCTGCACCTGGAATTCTACCCCCCCCTCTGCAGGACTCAAACTTGCCGGTATCAGATGCAGTTCCCAGGTTGAGCCGAGTTTCATCTGACAACAAACCGCCTGCGTGCGCTTTTCGCCCAGTATTCCGACTAACGCTTGCCTCCGTATTACCGCGGCTGCTGGCGCAGGTTAGCCGGTGCTTCTTCTGCTTGCAGAACGTCAATGAGCAAAGGTATTAACTTTACTCCCTTCCTCCCGCTGAAGTGCTTTACAACCCGAAGGCCTTCTTCATACACGCGGCATGGCTGCATCAGGCTTGCGCCCATTGTGCAATATTCCCCACTGCTGCCTCCCGTAGAACCAATATCAGCACCAACAGAAGGTTAACGCAGGAACGCAAACAGCTTTCTTCAGCGCAGCAATACGTAACCCCGCA
+
7/%--6/+-234&3/$(*%,./)$$$$5668764.-,-160+-*1-.3'(+16:5.46+*&(')+0.%&%*('(%#$$'274,&-,,0-)+-13+-1;877899396417*&%$%))'+4./606*'0/320--%*&&%*(,,6323:996610+-/02:2..&)&..4:630,45;8*41(&')))&107)+$&''%**10-/2/3557754)/)+-58233-/*,3/03))/-0'*)-,+&*,8-0,14)%'''%//570,++*%'+0(*&'+//(#%%652/,0/++/.57-('%(('(,58122237799/3--03355.03++-5./.7576404798833;9*-/9/*(&,22093+&&'*334'437*//,-)(-2+6,,(*+)+.0-+(4-0+-)+%'%,,,,2;0../-//*/(&554304.''&#$')+/-.%)%*)-+1.22/.*-0*/*)'*04434*..-+)+-*%'(/*,/3;:;89:81789<3,2/++&'1+++648;65945599+0(8(7:94710370112.,6,2-2*)&(')%&.33.*36(7,;.+091/)+2/+72312(&(')),,-,.&%%'-58/5/1136573720.'+$*%((..2./,/).63678<:91*/...&())-2+4*')%'((+//4446:9+,,0.0/,2(.0*,&(-0-223656;7510037*)-.1+)+))(&+*+)0-0)01..%+./85'(-(%)(*0,+.0..282.5,/33:51/,),,,3177:1+,/*)+./32/(%**/.3;:6453-0+%)&-41213,41++)114,302*(,.-11/1/375++(),+,22'(/*+.436666289028/*--,/./210&&*-9*)***&'')-232466747:68:99770/0-*&'&/,)%-,0)5.0.044592.(%#$,.(,34662:22+++.44847,:*)$&$)*(./,.1/841249/02-)%()'&&$',),1542610-08180*0)+)*(('(,**.0/8+1532-3.+',('+)%&%')))&**'.5.'*(.+999<99<:670.&+(**(()/,51228444)99315)/-78-,03/+'()/-.0608:7+/2/.*+06//7:...0(*(11-/*22/.../80665,,5).,:470,/,+2-10%.$$25/(34;;7879,/1,3.+3/1///12)('$%%$%%
@1b08b398-b82f-45b4-b5c7-75ea8b38b4a5 ch=63 read=93997 start_time=2019-12-13T03:31:21Z barcode=BC01 runid=2c9cf7bc05858273f10e7d7ec552fc0bd742dc3e
CCGGTTACCTTATTTACGGCTTACCCGATCGCCAGATCACCGAAGTGGTGGCGCCACTCCCGAAGGTTAAGCTACCTCGCCTTTTGCAGCCTCCCATGGTGTGACGGGCGGTGTGCACAAGGCCGGGAACGTATTCACCGTGGCATTCACAGTCCACGATTACTAGCGATTCCGACTTCATGGAGTCGGTTGCGCAGACTCAATCGGACTGACGCAGCAAGTCCGCTTGCTCTCGCGAGTCGCTTCTCTTTGTATGCGCCATTTGTAGCACGTGTAGCCCTGGTCATGGGGCGTGACTTGACGTCATCCCACCTTCCTCGGAACATCACTGGCGGTCTCCTTTGAGTTCCCCGGCCGGACCGCTGGCAACAAAGGGATAAAGAGTTTGCGCTGGTGCGGGACCAACCAACATCTCACAACACGGGCTGACGGGCAGCCATGCGGCACCTGTCTCACGGTTCCCGAGGCACGTTCTCATCTCTGAAAACTTCCGTGGATGTCAAGACCAGTGGAGTTCTTCGCGTTGCATCAGATTAAACCACATGCTCCACCGCTTGTGCGGGCTAAATCAGGTCATTTGAGTTTAACGGCATGCTCGGGCGATGAAGCAACGCGTTGGCTCAGAGCCACGCCTCCAAGGGCACAACCTCCAAGTCGACATCGTTTACGGCGTGAATTTCTGGGAATTATCTAAATCCTGTTGCTCACACGCTTTCGCACCTGAGCGTCAGTCTTCGTCCAGGGGGCCGCCTTCGCCGCGGTATTTCGCCAGTCTACGCATTTCCACCCGCTACCTGGAATTCTACCCCTCTACGAGACTCAAGCTTGCGGTATCGATGCAGTTCCCAGGTTAGGCCAGGGGATTTCATCTGACAACAAACCGCCTGCGTGCGCCTGCGCTGATAATTCCGGTCTTTGCCTCAATATTACCGCGGCTGCTGTGCGGAGTTGGCCGGTGCTTCTTCTGCGGGTAACGTCAATGAGCAAAGTACCTCCCTTCCTCCCCGCTGAAGTGCTTACAGCGAGGCCTTCTTCATACGCGGCATGGCTGCATCAGGCTTGCGCCCATTTGTGCAATATTCCCTGCACCCACTCCGGAG
+
/,*--6*,-.2+36*%,02+,+$-+'%%(+''&''///,0-*,+*.+3+)++*33/.+/-()*,'**413+.)%*('(),/0:<4040&14-33,&',2545456087***(((%'&''*./46((-)(*//,2/.+4.21&,-(-2)$*+-67624155:3+.,..2/8<863+1131/12)'('(%*.0()*+&'1204**,,'0)'&'$%$%#'%)**,,0/006/2462/-*(&/,1&(508755:5/31825449185+)**+-,122--+).9--5865/2,/.))(((&%%%&)759984679+/115/+*-'-+0.132**)&&&+-+,+-&'(()/.1/003,(1144:5344437952)6/7)+,%)553*)(+,7.)*'(*'**)))33-.'-&('/52430)**,17301.(*''++/02/+))-1-+'*&'&(.(%&)169244:960,)),)1,+-&.872312.-+(%(-0,*/-//169;83*,.+./0%%()3.5)+,999<72621600&*,(),2+2576<,3'/-/,-*',1,,-+)-',&.''$%',-1),%*%#),(+++494''&(&&$&%&$%(*,)+(+'*)'-+-,*+*,/%**+*&&)$00-.-1906(5,0.((&&)-*0*0*,(,-11/315858;8'(&/,-,%#$,,*))&*)'%&*)..//2*(/*(&).((,(#&(+0/773.-.(..(()271211100.1.)+,*(04930/.'/)*(,$$$$&*0,+)7//&*%%$((,*,,602;11---73,-/04*,9/7/8/43(34.)(*+&0)%,*.6731'($$'*&*/.2+)(*+1598;1:0*/-3-'')1*)--1+00;,-*(+)))*(13513281683555542((&&&($&$$$'/4400(,'0%$&$",-1-&%*)+--8<88250,,/-+&$'',%'0'&'4*&..*-2647:0/%(*3104;8679/9...-216,'(%&+,/5+/;21-323,+,.&',''(),($''(1&')..66:65:76)*+()*1-427:66)&%)*47:88;35157)'-7&'*()(5.01.8.($$&%)*'$&%(&')''
@c0d9cf0c-0bd1-4c2a-89ae-f585baed6327 ch=162 read=91041 start_time=2019-12-13T03:31:29Z barcode=BC01 runid=2c9cf7bc05858273f10e7d7ec552fc0bd742dc3e
CGGGAGGAGGCGAAAGCGGTGGGAATATTGGACAATGGGCGAAAGCCCTGATCCAGCAATGCCGCGTAATTGATAGAAGGCCTTAAGTTAATAAAGCTCTTTTACCCGGGATGATAATGACAGTACCGGAGGAATAAGCTTTCAGCTAACTCCGTGCCAGCAGCCGAGTAATACGGAGGGAGCTGGCGTTGTTCCAGATTACTGGGCGTAAAAGCGCACGTAGGCGGCTTTGTAAGTGGAGAAAGCCTGGAGCTCAACTCCAGAACTGCCTTTGAGACTGCATCGCTTGAATCCAGGAGAGGTGAGTGGAATTCCAGTGTAGAGGTGGAAATTCGTAGATATTCGGAACACACCAGTGGCGAAGGCGGCTCACTGGACTGGTATTGACGCTGAGGTGCGAAAGCTGATGGGGAACAAAACAGGATTAGATACCCTGGTAGTCCACGCCGTAAACGATGATAACTAGCTGTCGGGCACTTGAATTGCTTGGGTGGCGCAATAACGCTTATTAAGTTATCCGCCTGGGGAGTACGGTCGCAAGATTAAAACTCAAAGGGTGACGGGGGCCTGCACAAGCCTTGGTGGAGCATGTGGTTTTAATTCGAAGCAACGCGCGGAACCTTACCAGCGTTTGACATGTCCGGACGATTTCCAGAGATGGATCTCTTCCCTTCGGGGACTGGAGCACAGGTGCTGCGCATGGCTGTCGTCAGCTCGTGTCGTGAGATGTTGGGTTAAGTCCGCGAGCGCAACCCTCGCCTTTAGTTACCATCATTTTAGTTGGGGACTCAAAGGAACCGCCGGTGATAAGCCGGAGGAAGGTGGGATGACGTCCAGTCCTCATGGCCCTTACGCGCTGGGCTACACGTCACTACAATATGGCGGTGACAGTGGGCAGCAAACTCGCGAGAGTGCGCTAATCTCAAAAGCCGTACTCAGTTCGGATTGTTCTCTACTAGCTCGAGGCATGAAGGCGGAATCGCTAGTAATAACGGATCAGCATGCCGCCGGTGGTCACGTTCCCAGACGCGCACCGCCAAATCACACCATGGGTTGGTTCACCCGAAGGCGTTACGCTAACTCACCAAGAGGCAGAGCTGGTGGGAAGCGAAGGCGGGGTAAGTCGTAACAAGGTAACCGGAGAGAGATAGAGCGACGGAAACCGTGGTTAACACAAGACACCGGCAACTTTCTTCAGCACCAGCAATGCGGTATGCTTCGTTCCGTTGCGTATTGCTGGTGCTGGTGAAGGGTTCCTTCCCACTCTTAACCCTGCGCCTGTCATCTCTATCTTCCGGTTACCTTGTTGCGACTTCACCCCAATCATCTATCCCCACCTTGGGCGGCTGGCTCCAAAGGTTGCCTCACCGACTTCAGATTTACAAACTCTCATTGGTGCTTGACGGGCGGTGTGTACAAGGCCAGGAACGTATTTTTGGCGTGCGCGATCACGCGATTACTAGCGATTCGGCTACGTGCGGGCGAGTTGCGGCCTGCAATGATCCGAACTGGGAAGAGCTTTAAAGAGATTTGTGACCTCGCGGTCTAGCGGTATTTCGGTGTCTTTGTTAACGCGATAGTAGCCCAGGTCATAAAGGGCATGATGGTTGGCGTCATCCCCACCTTCCTCCGTTTGTCACCGGCAGTCTCGCTAGGTGCCAACTGATGATGGCAACTAACAATGGGGTTGCGCTCGTTGCGGGATAACCCAACATCTCTACGACACGAGCTGACGACAACCATGCACCACCTGTCACTTTGTCCCCGAAGGCTCTCTATCTCGGTGGTCGGATGTCAGAACCTGGTAAGGTTCTTCGCGTTGCTTCTGAATTAAACCACATGCTCCACCGCTTGTGCAGGCCCAATCAGATTGCTTTGAGTTTCAACCTTGCGGTCGTACTCCCCAGGCGGAGTGCTTAATGCGTTTGCTGCAGCACTGGAAGGGCGGAAACCCTCCAACGCTTAGCACTCATCGTTTTACGGCGTGGACTACCGATTATCTAATCCTGTTTGCTCCCCACGCTTTCGAGCCTCCGGCGTCAGTTACAGACCAGAGCCGCCTTCGCCACTGGTGAACCTCCATATATCTACGCATTTCACCCGCTACACGCTAAGATTCCACTCTCTGCACTCAAGTCGCCGGTTCCAATGACCCTCCCGGTTGGGCGGGGGAGCACCACATCGAACAAGAAACCGCCTGCGCTCGCTTTACGCCAATAAATCCGGACAACGCTTGCCACCCTACGTATTACCGCGGCTGCTGTTACGTAGTTAATACGTGGCTTTCTGGTTAGATACGTCAGGGGACGTTCAGTTACTAACGTCCTTGTTCTTCTAACAACCAGAGTTTACGATCCGAAAACCTTCTTCACTCACGCGGTGTTGCTCGGTCGGACTTTCGTCCATTGCCGAAGATTCCTACTGCTGCACTCCCGTAGAACAATATCAGCACCAACAGAAGGTTAAAGGTGGGGAGGAACCCGCTTTCACG
+
+*3.)+*%,++()(*),(./191-/+)**-,40*40097+*0'+.-4,+,/.3.1)117224;322,(&%)%(-&%(*-.0,%&)%***'&%02,+,-5/;90)/1.(550-,,--8/./6+,013*2.(.*(-.0.%&%)**)%$%8)-/97129:94)2...,(%&'-1.&,'.*-(&'$%%%--4-;./58(%+,(4+0//5667/:76+/.00))*/0/+,,1+*./*-1.)0'&&&&.,+.79:5*+.010/.0./-*-979478/87..055.-///:.+0,+11-1'(1--$')''()&&&&&*00/++.2416303003).4..53/2847986:.%'&'',.-030/+-++,-2&1%'3112554:;9;:641-+-*+1./20&,)+,-1563/.-+),'+.+%'%)8:012'3'6),*22/04.*-691041..003:798:2300,++,0.-))*33309&41,&+)*+/-0.-+--*3-./62212602++%&&%%)''%'-0---+-196,3.)%**-.-5674602,,+/.9:333444*-.+)*,.)394(1+*/../38'6*)())((.('+()&'))6<</0:3;/*.)&,/%1*+'%(0(/))''(0402203;''('',,50.3<47:4:8.+'%')+33998886782:9.5:6+-78179:;00.-2106444740%'),1753*55569()*,/5/....553579707)567;55.*3*'('&*-076:5<3/3235.31'')3,19556/8;;,1,2-'+/3,50-*2),)..36-15(/0+)*+/*19/1+-.*2-10,,,+,/1/-/.'(*,-/1201//48,*+*+./,145701/.)((').#%-++253./072/-'+0/&*0(/001)45:;6762..+*'*+376343;3655458.&.)''&'))13586*/)/+,194344-*$'&,+-(***21++0)+-+17-1/0**+%).''+&%*.3305)(**.-37.1(+)1,.0-$('(*31,(.,)&'$'(,/052.0.,./2/11&&&)(&'*,4864/-'&+---2422(/...0/-'($%%((%'+*1133452002..('(',%$#)++'*,-((*)),'(+02)('(*/33933,+(%%%'+)++1****%(+&'/*,&%,,2+.....4--5687+-32/..53.040.-,+01-+/-6'$%$#+'-(,-.*&'-+*(*)$)./.22..11+*)())))'*+*/7489/0.75)'*+,373823)&$&$'%'(,1'())'-+..6)0+/13:(0.2/)24%(+,.420),**'4-777:8678-/3+'//02*673/,)*)(&')(+,)*())$1523227.,1/3,'''',)',--31/-,+&.'6*2.))(-.1'68512-*,(*-.-0**,/%,/0,+%'&+/13-050220,%'&)++'*)*0.21--/.-.42656&(&'#&$)*3,050+&0/5..*&252233/,&-.2+,39744')('&)&&(.807+'()*-4/)+0313-1.6/:45((**(%(&%',,',,%(&')&$%&'&(',''*%$'&))..++8221207*,68.(+**--,3).(''/02-:35-(+()/*&(*')'+-)-.126'641442-0**.$)&&#&$,&&&%)+)**&'+*&-)-02090(+.+*2/115582531/*84-$(+,.)/504321($%(*10.2.)**+,,75)33&22++%*&*/+/51233'.0592/568-&(($$&((,-021*('%#-'((&)*,,...(%&/0:754735+50:39<:78213+-,:((%%'5);;5:/*()325540.31,,0.,/57&/-/+((*'))&$2)((-1+)),/;53404+1+-/2827*0.000984&366,.)'-(''(0.135,/3))3343)*,&'%++-.+3/2,/)0,-2*-.02)+%())(*+'2/0&)(*0/7'#%(),+2161/,)/1-**4-00041167,-14)(**.13)$*,-0765&'035-3'&&''-*''.+,./155.1+(,-0/0)(3,/09)113944+**)(.51.,.-24322-1/1523-/4)+5653(,'&*%%&*07.5(,.101-.3)2234-)))%')$()1*)8*11-061)23,+,+,1*11$,*(%%$$#$'''(,3..24*,%)-,52135./323984568512/70.2/0::./0.5.0616..4.-8-.8.('%,(-/0735984342355+*&&&),-/.6*,'&&((.+/.03*')*,0/-)4,*-,.:,327.44.7;4351;10.-9../0$(()-5-/*(&%$$(&'+++(.,5,*+,.10-+.77427485355,..3-//018240446671712,2,*-842499772;-05427102/11*'**+,0.-%**00,.427*.,+3/.01++,,-7/513,.*-0,4-2.(+*+04')))+*-1-&'))(*$$#
@82ae9a35-4b65-46d1-ac4d-ff4f364a86e9 ch=397 read=227622 start_time=2019-12-13T03:31:31Z barcode=BC01 runid=2c9cf7bc05858273f10e7d7ec552fc0bd742dc3e
CCGATTTACCTTGTTACGACTTCACCCCAGTCATGAATCGCAAAAGTGGTAAGCGCCATCCCGAAGAGTTAAATACCTACTTCTTTTGCAACCCTCCCATGGTGCTTGGTGACGGGCGGTGTGTACAAGGCCAGGAACGTATTCACCGTGGCATTCTGATCCACGATTACTAGCGATTCCGACTTCATGGAGTCGAGTTGCAGACTCAATCCGGACTGACGCGCTTTATGAGGTCCGCTTGCTCTCGCGGTCGCTTCTCTTTGTATGCGCCATTGTAGCACGTGTAGCCCTGGTCGTAAGGGCCATGATGACCTGACGTCATCCCACGCTACTCCAGTTTATCGGCAGTCGCTGAGTTCCCGGCCGGACCGCTGGCAACAAAGGATAGGGTTGCGCTCGTTGCGGGATAGCCCAACATTTCACAACACGGGCTGACGACAGCCATGCAACACCTGTCTCACGGTTCCCGAAGGCACATTCTCATCTCTGAAAACTTCCGTGGATGTCAAGACCAGGTAGGTTCTTCGCGTTGCATCGAATTAAACCACATGCTCCACCGCTTGTGCGGGCCCCGTCAATTCATTTGAGTTTTAACCTTGCGGCCGTACTCCCCAGGCGGTCGACTTAACGCGTTAGCTCCGGAAGCCGCATATCAGGGCACAACCTCCAAGTCGACATCGTTTACGGCGTGGACTACCAGGGTATCTAATCCTGTTTTGCTCTCCACGCTTTCGCACCCTGAGCGTCAGTCTTCGTCCAGGGGCCGCCTTCGCCACCAGTATTCCTCAGATCTCTACGCATTTCACCGCTACACCTGGAGATTCTACCTCTACCGAGACTCAAACGCCCGGTATCAGATGCAGTTCCAGAGTTGGGCCGGGATTCACATCCGACTTAACAAACCGCCTGCGTGCGCTTTACGCCCGGTAATTCCGATTAACGCTTGCACCCTGCGTATTACCGCGGCTGCTGGCACGGGTTAGCCGGTGCTTCTTCTGCGGGTAACGTCAATGAGCAAAGGTATTAAACTTTACTCCCTTCCTCCCCGCTGAAAGTACTTTGCAACCCGAGGCCTTCTTCATACGCGGCATGGCTGCATCAGGCTTGCGCCCATTATTACCACTGCTTGCCTCCCGTAG
+
850*79--4020+.1()--58<4+2-,*%/48464299.''),0+)*)21/'&&')-&*).,)+/'$+*4.7,++.61008065;<0.10+0:++98-.;9-2'%&%()(*/22;;97:2222225,7,415'4-9.-23.01-)-324-;../960./24/-../9//.++**+24<971'//81-212,+-/.*,0)))0236865953/34,,**+/21',*,.))),+.-./.-3.*,..+1-,-*))+-8-431.7/),//1445:325+))*+'+,'''&(.0+,07:9-/,'19832-*((*)+*/'*,21579/96)&)(,+#)&/*+,/8-+-2,50+-35,,./+234371*1125887978/9//0&009,/.755)154;432445/31../471+,&10+.-((+.***,1+1-1/-//0247878546;650*)&)*665564-,'),09735.)(,(**-6567347266534209:4/6712/04<:7344.-.-371/50/+93,+1-3/3405&&').('1,12<8<<0---,1776/15))+)('&'',-/65-/045:5;746:5/.,6<<,796808-+/+7.**-++346-0289/9757431-2--.7123/.0/6,8.-9../#)$%),-(4:4.--/10/212-1-46822/116798,+-0/.6783/2-,-,12.3122-/+-775/658+)&++02.,.**-600/-(/3'(+,1558811212<:849)*58923;89;8:7./*&-/)./01:1502%%143353$/**)24*,47:047563541//&&'..0$%(3(./-4(''0/353486.)02*.701/0-.-,,..45-5,')'*172.51.&./&.1/++..1100*('0/:9;5:<032223.4-/*(+)((--37-(31398<78345745,)+2)00,/5+'%'%)++311500-3.10:-7,)'++0-010),0%0/0106069689:2:64534.//,4321655;/**,),+1-((-1/(,,,9*/87/(7:/+1363)1)(('..05%*.-170,--4177;78<767//-/,+*))..-,22457'4/5682774:7)1-&-)$)($((()'',.42/:5./63
@62ece8bf-6ba4-4d96-91b5-042460e0c3ef ch=192 read=105620 start_time=2019-12-13T03:31:30Z barcode=BC01 runid=2c9cf7bc05858273f10e7d7ec552fc0bd742dc3e
CCTACGGGAAAATTAGAATGTGCACAATGGGCACAAAGCCCTGATGCAGCCATGCCATTATGAAGAAGGCCTTCAGGTTATAAAAGTACTTTCAGCGGGGAGGAAGGGAGTAAAGTTAATACCTTTGCTCGTGAAGGCGTTACCCGCAGAGAAACACCAGCTAACTCCGTGCCAGCCGCGGTATGCAGAGGTGCAAGCGTTAATCAGGTTACTGGGCGTAAAGCGCACGCAGGCAGTTTATTAAGTCAGTCTTGAAATCCCCGGGCTCAACCTGGGAACTGCATCCTGATACTGGCAAACTTGAGTCGTAGAGGGGTAGAATTCAGGTGTAGCGGTGAAATGCGTACGTCTGGAGGGAATACCGGTGGCAGAGCGGCCCCTGGACGAAGACTGACGCTCAGGTGCAGCGTAGGGAGCAAACAGGATTAGATACCCTGGTAGTCCACGCCGTAAAACGATGTCGGCAGGTTGTGCCCGCTTGAGGCGTAGCTGGAGCCCCAACGCGTTAAGTCGACCGCCTGGGAGTACGGCCGCAAAGGATTCGAAACTCAAATGAATTGACGGGGCCCTTTGAAGCGGTGGAGCATGTGGTTTAATTCCGATGCAGCGCAGAAGACCTTACCTGGATTGACATCACAGAACTTTCCAGGGATGGATTGGTGCCTTCGGGAACTGGACAGGTGCTGCATGGCTGTCGTCAGCTCGTGTTGGCGAAATGTTGGGTTAAGTCCCGCAGCGAGCGCAACCCTTATCCTTTGTTGCCTTGGTCCGGCCAGGAAGACTCAAGGAGACTACCCAGTGATAAACTGGAGGAGGTGGGGATGGCGTCAAGTCATCGCTGGCCCTTACGACCAAGGGCTACACACGTGCCAGTAAGCGCATACAAAGAGAAGCGACCTCGCGAGGAGCAAGCGGACCTCATAAAGTGCGTCGTAGTCCCGGATTGGAGTGCCAAACCGGCTCCATGAAGTCAGGAATCGCTAGTAATCGTGGATCAGAATGCCGCAGTGAATGCGTTCCGGGCCTTGCTTACGCCGTCACACCGTAGAATTAAGGTTGCAAAGAAGTAGGTAAGCAATAACCTTCGGAGGCGCTTACCACTTTGTGATTCATGACTGGGGAGGTGAAGTCGTAACAAAGGTAACCGGAAGATGGGAGGCGACAGAGCCGTGGGGTTAACACAAGACACCGACAACTTTCTTTCAGCACCAGCAATACGTAGCGCGGG
+
02,'0,/%*)+&**)-)**/52-.-.9:8;8,)-+7.&*4,,04887.(*+.1+)(&'(('/.5((+,-2713/'..10*+(*/,*-,),.,*&'(177))+)*,),+&)).64//02/-/7/7;.+544+2,&%'))207,+.*(*.'*&')+*/.2*&/+1***0))-0.0.(.4+.-0-1)'-*.)++)+60('+/081206-*++5/0/0/)(+/0-***)***$*&'*)+-2:3&1,*),.0(,*()$%+/+*,792*67358,()&(-27.5/0/011.*)*,-.174/,0-%(''(%&(*'-&,&*-*+*-*2,3+6)*775-,--372-+3(),4')$((+9990,,.*.41.49,31*1*&&**,((.74,*+472/./+0--,)('+,:.-4--((&'+,-/'-(-//914(78/03.-2747:-*/57555+-'++17322:7+0/0344+,$'#*)(0-.*34-%-)),,-6012)+(''*&+5)%$,&-++)/,2*)-41,2;69::78/'&)+2*,07*,61'**%1*$%)...095:.+-##(()$%(-3-34,)0-%&')+%3345-../6553848-8.7533+*-+*+&,)2%&0(*,)/11.051/)$(&&%11*,')(-*/).3..1)//*,659/512.3115.5-*6300/021662088533210/-1,)*/2155(2,+++,'/.*()''*,''1:*4459552/84-),(*-)))()..57<-4))&+'+47///*-*)(-,03+2/17'75.(*/.25+.+4(+)*((()(',-//36793441-.(&'&(&-0-((''&#-/10+,-)*-%)(-,05)((&&+-626+04843,+&'(+,.2.*)&(&%'&(0/0-443(&''()'(+.2:8947.-(*&)+6510/6-1725/1285/325034)3.445&(,+&8'2+((*$'(%&'((''()65235,6,,-)*)(''+*,.,1//)0/.020/..5-,./-11'-%-.14;5*1+,04()577811+%(')*%'*'+.,.-/6&.%,%,(,1)6.4;4429-&()%)(01..8+,--'),-.-00(3(/2,2271072,+50)'(&),,+$$)%(*&(+*$'+()1**+4(/('%)-,////8381:1822339(')(()+.'(++5857.,)+/:48321.,++,+2*-25/5+.7800:,+&'(*.1.)0,0.(.'$%$$#&$#$
@d13789f4-bfe0-4dd8-9877-f177af227600 ch=52 read=81672 start_time=2019-12-13T03:31:49Z barcode=BC01 runid=2c9cf7bc05858273f10e7d7ec552fc0bd742dc3e
CGGGAGGCAGCAGTAGGGAATTACCTCGGCAATAGAGCCTGACCGAGCAACGCCGCGTGGAAGGAGAGAAGGTTTTCGGGTTATGAAGCTGTTATAAAGGAAGAACAGCGTACAGGAATGGTAGCCGGTGACAGTACTGATAGAAAGCCGGCTAACTACGTGCCATAGCCAGTAATGCATAGGTGGCAAGGCATTGCTCGGAATTATTGGGCGTAAGAGGGCAGGCGGCGGGGTCTGTGGTGAGAAGCCTGGAAGCTTAACTAGTAAGCCATAGTAGGCAGCTAAGAGTGCAGGAGGATCATGCTGGAATTCCATGTGTAGCAGTGATGCGTAGATATATGGAGGAACACCAGCGGCGAAGGCATGATCTGGCCTGCAACTGACGCTCAGTCCCAGCGAAAGCGTGGGAGCAAATGGGATTAGATACCCTAGTAGTCCACGCCATGAAACGATGAGTACTAGAAGTGTTGGATGTCAAAGTCCAGTGCTGCAGTTAACGCAATAAGTACTCCGCCTGAGTGTAGTACGTTCGCAGAATGGAAACTCAAGAAAGATTGACGGGGGCCCGCACAGAAGCGGTGGAGCATGTCGTTTAATTCAAACCTTGCAGAAAGAACCTTACAAGGTCTTGACATACTCATATAAAGGCTCAGAGATGGAGATATATGAGATACAGGTGGTGCATGGTTGTCGTCAGCTCGTGTCGTGAGATGTTGGGTTAAGTCCGCAGCAGGCGCAGCCCTTATCGTTAAGATTTCACCGTCATTAAAGTTGGGGACTCTGGCAGAGACTGCCAGTGACAAGCTGGAGGGAAGGCAGGGATGAGCGTCAAAGTCCTCCATGCCCACTTGTAATGGGCTACACGTGCTACAATGGATGGTGCAGAGGGAAGCCGAAGCCTGGTGACAAAGCCCATAAAACCATTCTCAGTTCGGATTGTAGTCTGCAACTCGAGCTACATGATTTGGAATCGCTAGTAATCGCGAATCAGCATGTCACTGGAATACGTTCTCAGGCCTTATACACACCGCCCGTCACACCACGAGTTAATGCCTGACCGGTGGCCTAACCACCCAAGGAAAGGGCTATCTAAGGTGGGATTGATAGTTAGGGTGAAGTCATGGCACCAAAGGTAACCGGAAGATGGGAGCGACGAGCAAGTAGAGTTAACACAAAGGAACACCGACAACTTTCTTGCTTCAGTGCGGTGCTTGATACATCAACCCTGGACTTAACCTTTCTGTTGAGTGCTGATATTGCTCCTGCAGGGAGGCAGCAATTAGGGAATATTGCTGAAAATGAGCAAGCCTGATGCAGCGACGCCATGAGGGATGGAGGCCTTCGGGCTTATGAAGCCTCTTTATCAGGGGTGAAAGCGAGAAGTGAGTTTACCCGTTGAATAAGCACCGGCTAACTGCACATTGCCAGCAGCCGCCCGGTAATACGTAGGGTGCAAGCGTTATCAGGTGTTATTGGGCGTAAAGGGCTCGTAGGCGGTTCGTCGCGTCCGGTGTGAAAGTCCATCAGCAACGGTGGATCCGCGCCGGGTACGGGGCTGGAAGCAGGTGCAGTAGGGAGACTGGAATTCCCGGTGTAACGGTGGAATGTGTAGATATCGGGAAGAACACCAATGGCGAAGGCGGTCTGGGCCGTTACTGGCAACTGAGGCAGAAAGCGTGAGGCGAACAGAGTTAGAATACCCTGGTAGTCCACGCCGTAAACGGTGGATACTGGATGTAGGGCGTTCCACGGGTTCCGTCGGAACTAACGCGTTAGAAGCATCCCGCTGGGGAGTACGGCCGCAGGCTAAAACTTTCGAAAAGAAATTGACGGGGGCCCGCACAGAAGCGTAGACATGCGGATTAATTCGATGCAACGCGAAGAACCTTACCTGGAAGCGACATGTTCCCGACGGTCGTAGAGATGCGAAGCGCTTCCCTTCGAGGCGGGTTCACAGGTGGTGCATGAGTCGTCGTCAGCTCGTGTCGTGAGATGTTGGGTTAAGTCCCGCAACGGAAGCGCAACCCCTCGCCGATGTTGCCTTAGTTATGCCGGGAACTCGCGGGGACCACCAGGAGTTAACTCGGAGGGAAGGAGGTGGGGATGACGTGATCATCATGCCCCTTGTCCAGGAGCTTCACGCATGCTACAATGGCCGGTACAACGGGATGCACGACGCGGCGACGCAGGCGATCCTGAAAACTGGTCTCGGATTCGGATCGCAGTCTGCAACTCGACTGCGTGAAGGCAGATCGCTAGTAATCGCGAATCAACGTCGCGGTAAGATGCGTTCCCGGGCAGCAGCCACACCGCCCGTCAAGTCATGAAATTAGAGGCAGCACCCGGAAGCCAGTGGCCTAACCCCTTGTGGGATGGGGCCGTCTAAATTGAGGAGAATGCGTGATTGGGACTAAGTCAACAAAGGTAACCCGGAAGATAGAGCGACAGGCAAGTTAAAGTAGCAATACATGAAAACGCACC
+
3'51(,01/0*)'*)+-((',*#&$()(6./,-%&*%-.&'-170457561./-'%)/,(*)+1+&'%*)--24/)%()(16$*).-*+.%./()++&()+4,066$0/%'%*)-'(&&(4,+*,)&,,-)'&&)+-0*,-*(+.-+-2(*)00544+,,--56**)&(%%%''(('+'*'))*''&,.)++(/)%%()',)2/3+.-142/(*.+)(/242'22-*1(((.,121,+*-,)*(**)+/97)*'&',(,%($'&,//*-*(%%&'&+,,+,,.*'(%+)-..-)&*)*,,%3($&*+/+2,6604,/(%%()(14/0-&*+)-,02860566/11,4/,-0+-)',*+*+)''$%'+./+'+091223/-,,&(*./3368:-+%%%%)+*')+-)/*('*(&(&&00,.6.*-/266+**+..-354),/17(1),.$'('*/--//051*+'*,+-//4/2)-/0/++*-(*+2.)(((()+/-,-),14168(1*+.281384.%$)&%&'/1616:3'''(&.,+&',0+.6.+%))(&(*-+-./696+)()(,+0'&*')*38568--0%.()&)(58-96;1(-/)**)*+&&46+),)))('&')('&0./3002885771**'%+14+5057)((+-894000+34./203366:/52330/*+),/525-,,010%++,-,.46757-,227907*+.*3)0*/1-*+0&3,1-,*(*%)*/.2025--0*(%$)-.+*.2&44+/,'%)',.18<90798640..1%*'+,329//.02149,,-./)2.)-*//0&,42--*,-2.2.*)($+*&-,,%(&'&&#&$$%%(**&(+()**&(+,--**-0999;88851*2/,*.-'((%'%&'+'*+(*)&&(&47/+38-*1.4::7<:7;632'1*;05/,2--.+,443470)000-$$%('),,+)+.(.2.303.24+3/1/./,1,-/-*)&+,3244,+,**(-))-,-3/(($((-,+*&')**,.07*15,*.83/.0/(+)'*',(*+)*$%%)+0-41'),'%'&('%*-(-..//0'005/2.14/51&()$(-(2./0/&&17+*,/,-(1)*,160*)),(')'++./425)3+2/22'.'%*..'3&$/.-)),-32,4,5(&)*+/')((-,.42-,,3-+/53//-&#$%&%&(&('+-*')(&'((*+-1*8-9'(1/2021212*18*)+'-3*$((,8,***'-.+,,20'(,/'0,'-1.'-*&%,%%-7,0:6*7+,+)''%&&*)%%$',)/53445141/.+,,*21*,*'.3+0193&(*),407*53/0&&**+&%,+,/5<6,13-0+)'(&)&',,+,$)'()+'(-7))3<81.800;8,'&'(2-/-+-8865--*((0/$,*$(**(('$))%&''*./-5/12',*+.878242141/3).75224()+,697'(..(/4;144.8/363/5*3%*-0,--,3'4*4/,-07/1336465+../582945:7/8/%')++&.,**2,)1,)%..%$$''(1/)1$-+*&,)%*(76910/5.51,.304044103/7:(30&)''**/4576&8202**014780811:9--.*./(.,('$('---/30001,+&$'''(,+0)(..++-/14%**+-1701'%*(0&&)-2.04**/4113-7-')+-3).).,)*0.0545&445++)(&&//-0/4;8/,/(/4380,&()')'$')6,431*5,.&,-'*.-20'&''-4-'&&('**.3/-/-2713374*('&&+-.3*)%).0+3/21,173)24*'+(,+)*,),.0-0,0,3/3'1(...3084-./(-0*..3((,(%''%%%'/7457-.+*,'-)-'.1)01/,4)58:685/-)*.'('&$%&%)0,1:2.6-%%0*+&/-88422/.100553456($'*2176306%+()*(*(+311/**+2*4..310825+123,*-,(1((%%)*.-4.055+,0),+$%,+10,,))*).-:01(1(&&*)20))$%)-78+28'0+&0,%&,/,..-1)*&))1+0**&*'-(0821765.----00.,2$'',40*,*)**+*01%),7:734220411.+31.21878,22110/0%3:45,+()/%.&''0002735&,,*++),&$$.-*&(%&)(*-3./+5.4*34685724743,41&1*+)*.89:94--,*-2#+*)+--0-+-.2./*2(*.,,*%(&,-05+++(&%)(#$'27/92-4.,$&&#$%%$'*,/&0440052)'**$'$)*''&$('()('-/.43(+'))&+2%+,*+4,(+-2.,(,-/.'6746980,65373*,'&*)((/+),),*&'(*2,2,)+.055651553467;)2.43928*+/-1165&*)+(.+0+-/.+%%&)-61.0105-:,),'&'&'%$'$%#%"
@471213c6-76bc-440a-a943-899ff455b685 ch=248 read=67969 start_time=2019-12-13T03:31:51Z barcode=BC01 runid=2c9cf7bc05858273f10e7d7ec552fc0bd742dc3e
CTCCTACGGGAGGCAGCAGTGGGAATATTGTGCACAATGGGCACCAAGCCCTGGTACAGCCATGCCGCGTGTATGAAGAGGCCTTCGGGTTGTAAAAGTACTTTCAGCGGGAGGAAGGGAGTAAAGTTAATACCTTTGCTCATTGGCGTTACCCGCAGAAAAGCCTCAGCTAACTCCGTGCCAGCAGCCGCGGTAATACGGAGGGTGCAAGCGTTAATCGGAATTACTGGGCGTAAAGCGCACGCAGGCGGTTTGTTAAGTCAGATGTGAAATCCCCGGGCTCAACCTGGAACTGCATCTGATACTGGCAAGCGAGTCTCGTAGAGGGTAGAATTCCAGGTGTAGCTGGTGAAATGCGTAGAGGTCTGGAGGAATACCGGTGGCGAAAGGCTGGCCCCTGGACCCCGAAGACTGACGCTCAGGTGGCGTGGGGAGCAAACAGGATTAGATACCCTGGTAGTCCACGCCGTAAACGATGTCGACGGAGGTTGTGCCTTGAGGCGTGGCTTCCGGAGCTAACGTTAAGTCGACCGCCTGGGGAATTACGGCCGCAAAGGTTAAAACTCAAATGAATTGACGGGGGCCCGCACAGGCGGTGGAGCATGGTTTAATTCGATGCAACGCGAAGAACCTTACCTGGTCTTGACATCCACGGAAGTTTTCAGAGATGAGAATGTGCCTTCGGGAACCGTGAGACAGGTGCTGCATGGCTGTCGTCAGCTCGTGTTGTGAAATGGTTAAGTCCCGCGAGCGAGCGCAACCCTTATCCTTTGTTGCCAGCGGTCGGCCGGGAACTCAAAGGAGACTGCCAGTGATAAGCTGGAGGAAAGGTGGGGATGACGTCAAATCATCGCTGGCCCGCCTGACCAGGGCTACACACATTGCTACAATGGCGCATACAAAGAAGCGACCTCGCGAGCAAAGCGGACCTCATAAAGTGCGTCGTAGTCCGGATTGGAGTCTGCAACTCGACTCCATGAAGTCGGAATCGCTAGTAATCGTGGATCAGAATGCCACGGTGAATACGTTCCGGGCCTTGTACACCGCCCGTCACACCATGGGAGTGGGTTGCAAAAGAAGTAAGGTAAGCAACCTTCGGGAGGCGCTTACCACTTTGTGATTCATGACTGGGGTGAAGTCGTAACAAAGGTAACCGG
+
*.3.,+-%0-',,./44-47289,66&,&&**+,//8215,*&+&.+.02'$&)*&*)%%*,..7911/20230%'-%(')163950:65;+.5:6*&0((-81()+()32)+),,+10%)*194).,4-3257067./55,0-1*.*-,',0+*/.,10)/'*(&&&*-..7133.--'72/,,)+.2.*,%&%(&(*+.+,/)($*,&'(+1/////-8132526776,&'+'+,')..+0.0,.42'7598+3+4+3/3(*-,*+'*3...881-899882033-,(($&,&(),30+*0)013,,+.))((+.026634*$/1+-.*4+7+6,+0./,)(()$*'(''-*')/0/-,'1+44895,/1(1,-4:28.1*,((+'+..)0)2:0(*15+8,1((),**+,,.17879'-)&''&')&-5+*-.;;57/..(.*$&./-29--11133/9/'+13:97;;030/.,.1132/74553:13.,($')(,/)*-,412-4,3/'-115:8.5.3)(*+*)6978:87:7(,(/))+115.3143)*/*:0<;94897;;221323/030%/6+/8.*+*,,*2/'4221+0/5,*+*-9152:---..;:9714/160188;8:77;8765*&&'').-//(*--',)/;<00,++,,//.+.8..655:51:0<4327:89834/7(-2589;;:738233999898/00016854:12.,*-),/+3/7//42++2$)'-'(../1-+49*08111/1:1.2:88:7571959(9-80:27339:-8-+)%))6333-,./..20,(+,1.,2,)6.*+*,/4304223.+..2(+.1:8-'&&,+96(++$&(89682452/-&''($*''*8484944;535452145'%(('./36754*--..128,.56;23004325-)'+.2445$1$&()*)-%7***()++),--%..2*,/154,.021//24952./--0,&+).,-.;8977520095590+++0/.033496834*'422632++**13846;734956152*-1/,)))/404923638-$'('),*)(''+'(*6365;1-,1%(,+--)(')(')/2-,2...7/665566431')*0.,-0//03/17*-,4596979
@8addd187-3f79-4744-813f-888169de7564 ch=126 read=104682 start_time=2019-12-13T03:31:50Z barcode=BC01 runid=2c9cf7bc05858273f10e7d7ec552fc0bd742dc3e
CTCCACAGGAGGCAGCAGTAGGGAATATTGCACAATGAAACCCTGATGCAGCAACGCCGCAGTAGTGATGAAGGTTTTCGGATCGTAAGCTCTGTCTTTGGGAAGATAATGACGGTGCCAAGGAGGAAGCCACGGCTTCGTGCCAGCAGCCGCGGTATGCGTAGGTGGCGAGCGTTATCGGATTTACTGGGCGTAAAGGGGCGTAGGCGGATGATTAAGTGGGATGTGAAATACCGGGCTCAACTTGGGTGCTGCATTCCAAACTGGTTATCTAAGAGTGCAGGAGAGGAGGTGGAATTCCTAGTGTAGCGGTGAAATGCGTAGAGATTAGGAAGAACACCAGTGGCGAGAGCGACTCTGGACTATATTGACGCTGAGGGCTCAGCGTGGGGAGCAAACAGGGATTAGATACCCTGGTAGTCCACGCCGTAAACGATGGAATACTAGGTGTGGGGGGTTTCAACACCTCCTGCCGCCGCTAACGCATTAAGTATTCCGCCTGGGAGTACGGTCGCAAGATTAAAACTCAAAGGAATTGACGGGGACCCGCACAAGTAGCGGAGCATGTGGTTTAATTCAGAAGCAACGCGAGAACCTTACCTACACTTGACATCCTTGCATTACTCTTAATCGAGGAAATCCCCTCGGGGACAAGGTGACAGGTGGTGCATGGTTGTCGTCAGCTCGTATGAAGTGAGATGTTGGGTTTAAGTCCGCAACGAGCGCAACCCTTGTCGTTAGTTACTACCATTAAGTTGGGGAACAGCGAGACTGCCTGGGTTAACCAGGAGGAAGGTGGGGATGACGTCAAATCATCATGCCCCTTATGTGTGGGGCCACGTGCTACAATGGCTGGGTACAGAGATGCAATACCGTGAGGTGGAGCCAAACTTTAAAACCAGTCTCAGTTCGGATTGTAGGCTGAAACTCGCCTGCAGAAGCTGGAGTTACTGAAGTAATCACTTGAATCCAGAATGTCGCGGTGAATACGTTCCCGGGTCTTGTACACCGCCGTCACACCATGAGAGTTGGCAATACCCGAAGTCGTGAGCTAACCGCAAGGAGGCAGCGGCCAGGGTAGAAGTCAGCGGTGGGGGGTGAAGTCATGCTCCGGGTAACCGG
+
--2*'*%1/*3.+//..-1)00)-0/0:4.--.2952$','+/023967./007736;02&&**,./14224(3+0+-//:594&'())+/17641+.)+,)).)/+-*&&$)&*))2.(/+)&.+),+/.-../,-.0/2484453115427,/-%#$()...11/40+*4680,('+(1)17.+.0/.30+-13-,4.*)-578;86522/-/1/*,/08,-//0-*47)).41:989/5-).**3776777759:1/16189:737221/1&'$)*.*+431(%0+'(((/-7-6(7-)*345100//9756;0/0:992/))))//23/.+-2--1203205-)')%-/37++**,8232-3.+.-.15554)39*33/+*++,),1,,-139.5+0.4(//.,.102;2155.,,-.12346:556752112.+-,+11+(--+,,.6:7+(+;8140005:60+((*.+/55566966791526*-35:5426;989-)(**40:42&)+0,-0,6::810054+*,&,)/+2523;6/29-,)*+*'&'(--7***+3/-),+,.3173:7%%+)&'6,6.+*)'*/,43304922/.+//234/,1+-212.540121151414)%''((((/44-/2+7:5083//0-/3-/,1050/%'*-*20;+-.3/0%&'%'&&#%$%%&,*(',3-8-'.2-2'()*).2(,/15*+-./8534:-//+-713300/:01179:4250*,,/-)+(&#$#)*%%+*,119:85955:66/3//.+.//2/3.16;28978878887.,-4589:,960)-1,*))*()1/*(&'))2231/,0-.7;;:;7)+-03-,+*)241;2108561++(*/91-1156--++).5;846877711)0/71)2*2111(78532172036464.&,)&',()130/-7210+,'&%'-532'+*'+.,+,&)).6533537-,'(*))35443221)3544/5--*-,-.*0/+.,,-,295122.,+2*-'*+2..3++*,.//2+-3550(*&+*01/1-5),20/.+,+3,'*)((.'*)*+--,20*4*,+'-*.-11016+*'%#''%(,(.249.5
@50a87a72-4036-4815-8516-00a38d0c9555 ch=278 read=41138 start_time=2019-12-13T03:31:58Z barcode=BC01 runid=2c9cf7bc05858273f10e7d7ec552fc0bd742dc3e
CCAGTTACCTTGTTGACTTCACCACAATCATCAATCCACCTTAGACAGCTCCTTCCTTGCAGGTTAGGCCACCGGCTGGAGTGTTATCAGCTCTCGTGAGTGGCGACGGGCGGTGTACAAGGCCCGGAACGCCATTCACCGCGACATGCTGATTCGCGATTACTGGCGATTTAGCTTCATGTAGTCGAGTTGCAGACTACAATCCGAACTGAGAATGGTTTTATGGGTTTTTGCTTCACCTCGCGGCTTCTTCCCTCTGCACCTCCATTGTAGCACGTGTAGCCCAGGTCATAGGGGCATGATGGTTGACGTCATCCCCGCCTTCCTCAACTTGTCACTGGCAGTCTCGCTAGAGTCCCAACAATGATGGTAACTAACGGTAAAGGAGTTGCCGCTCGTTGCGGGACCAACCAACATCTCACGACGAGCTGACGGCAATAGCATGCACCACCTGTATCTCATGTAAGCTATCTCTCTCCATCTCTGGGCCTTTGCCAAGGTATGTCAAGACCTGGTAAAGTTCTTCGCGTTGCTTCGGAATTGAAACCACATGCTCCACCCGCTTGTGCGGGCCCCAAATCAAATTTCCTTTGAGTTTCATTCTTGCAGACGTACTACTCAGGCAGATGCTTACAGTACGCGTTAATACTTGGCACTGAACTTTGACATCCAACGCCAAGTACTCATCGTTTACGGCGTGGACTACTAGAATTATCTAATCCATATTTGCTCCCCACGCTTTCCGGGACTGAGCGTCAATTGCCGGAAAGCCAGATCGTCGCCTTCGCTGGAGTGTTCCTCCATATATCTACGCATTTCCACCGCTACGCCCAAGATTCCACGATCCACCTGCACTCTGGCTGCCTGGATTTCGCCGCCAAGCTATAAGTTAAGCTGGGGCTTTCACCACAGACCCTTGCTGCCGCCTGCTCCCTCTTGCCCAATAATTCCGGATAACGCTTGCCACCTGCGTATTACCGCGGCTGCTGGCACGTAGTTAGCCCGTGGCACCTCAATAAAGTACCAAATCACTCGGCTACCATTTCCTGTAGCGCGTTCTTCCGCTATAACAGAGTTTACAATCGAAAACCTTCTTCCTTCGCGGCGTTGCTCAGTCAGGGTTTCCCCATTGCCGAAAATTCCCTGCTGCTGCGTAGGAG
+
74%1.:.0,5+&,)'(+9630/,$)*-565238:/77*,./0--1+$#')1..//(''')(.+,6,.68:./6/94333(+,.13001,'*)))**.'%&()%$%%&%,6''%(%&'*+'.,24**-(*.(&$#+,*,4:58888/813682667+-.+05///+0*,)1)%$%&,4--135668820+4,++11117365977-.578/..+29450198,.2//.,5:72-03;465932&%,*(**'&++8/*4++-(+%((('/*''%'(&)'+',&+*3*(.97702,.1713)&'&(-029-*.0039:.96**-0*7..-5+-*))*.*&(''%&(310.1--2*)**+00-*102;7212.62311,6+*'$*-6)/-+/15,-'(.25666240:7.'$*%'1'')13432-00&2,)*252)224/80-*++)(')&+2,-4-,)+/177/2&,+)*,22432.--)/446976031,.,05+(%&,*+++/41581/0129533318')68759.*,,+8/0084*''&)&&(3*-7.00113479028*&)+.,00,+32.23+.2//0+3/(7135096.+--::138</6/./(*-++820-+*+-/.,,$))*#&'%$%$%+&)*/,2,2(&&&$$+'*(+)')32479320'3/)2.1))%+'&+),.01742/0*(**30/149631-(')&+(.0..-,)(*32%(&-3((+,465+-/-,/5+1))8:372+&45536+(0)#+/*.-/)*.-+)+,.'(())))**%''+*%)*/1577.07334558966776//815/)-/-2834+-(%+''&.213,....6*#('&&(%((.((,-+/36330'3860')''+&**#%+)&'+)/,1+$'%(**,*173,,.1*--.48:2.3,,+..1.23+*++33((**)%*,-.1.2/4-2,5-3201/**+))25.282//$(((.),2*-*-+249/7-(#)&(),00,,.3.,*,(($%&))+4.56/)*),+'(*+)#'*.5/.,%.)*1826.)(+))++/)+3:9401')--/6/1*''(.93*('()*(+225196;54:4((,+(**))*2,**+0*048.355-;1.584*/52693326-7149.+&((()..1/-,/1*+
@bed1a2ee-bc31-49fd-bca6-8cf9db40c855 ch=407 read=47266 start_time=2019-12-13T03:32:08Z barcode=BC01 runid=2c9cf7bc05858273f10e7d7ec552fc0bd742dc3e
TTGGTATTACTTCGTTCAGTTACGTATTGCTGAATTATCGAAAGTTGAGTGGCTTTGTGGTAACCTTTCTGTGGTGCTGATGTGCTCCTAAAGGCAGCAGTAGGAATTTTCGGCAATGGAAACCCTGGCCGAGCAACGCCGCGTGAAGGAAGAGAGTTTCGGATTGTAAACTTCCTGTTATAAAGGAAGAACAGCGGCTACAGAAATGGTAGCCGAGTGACGATACTTTATTAAGCCACGGCTAACTGCATTGGCAGCCGCGGTAATGAAAATGCATGAAGCGGCAAGAAGCGTTATCGGTGCAAGGCGTAAAGAGGCAGGCGGCAGCAAGGGTCTGTGGTAGAAGCCTGAAGCAACTGAGTAAGCCATAAAGAAACCCAGGCAGCTAGAGTGCAGGGAGAGGATCGTGGAATTCCATGTGTAGCAGTGAAATGCGTAGATATGTAGGAGACACCAGTGGCAGAGAGCGACGATCTGGCCTGGCTGGCAAGTCGGCGTAGAGGCAAATAGGATTAAGATACCTAGTAGTCCACGCCATGAAACGGTGATTAAGTGTTGGTCATCAAGAAGTTCAGTGCTGCAGTTAACGCAATAGAGTGCTCCGCCTATGAGTAGATACGTTCTGGGAATGGAAACTCAAAGGAATTGACGGGGGCCCGCACAAGCAGTGGAGCATGTATGGTTTAGTTCGAGCAACGCAGAGAACCTTACCAGATCTTGACATACTCATAAAAGGCTCCAGGATGGAGATAGCTATATATGCAGGTGGTGCATGGTTGTCGTCAGCTCGTGTCGTGAGGATGTTGGAGTTAAGTCCGCAACAGGCGCAACCCTTATCGTTAGTTACCATGTTTAAGTTAGGGACTCTGGCGGGACTGCCAGTGACAAGCTGGAGGAAGGCAGGGATGACGTCAAATCATCATGCCCCTTATGACCTGGGCTACGTGCTGCAATGGATGGGTGCAGAGGAAGCCGAAGCCGCAGTGAAACAAAAGCCCATAAAACCCATTCCTCAGTTCGGGTTGCCAGTCTGCAGCTCGACTACATGAAGTTGGAATCGCTAGTAATCGCGAATCAGCATGTCGCAGTGAATACGTTCCTCAGGCCTTGCACCGCCATCACGGAAGTTAGTACTTTTGAAGCCGGTGGCCTAACCGCAGGAAGGAGGCTGTCTAAGGTGGGATTGATGGTTAGAGGGTGGAAATCGTAACAAGATGACGG
+
&$&/--))),1,/'(.8(-/1--,4-120281&%+&%&$$))(,+-+(()*-'&&&%('',,3//2;0.802(.+/21-0.%,%'(/+*07*+1)*+,'*++.)0,28863,856835.+3.,<5/-*0**+3460646:10+0('),-0.))'&)(0/)*3-26./084117-1+,-:./.40,2,3+.38,//,5/328)''(((,4-*,5-('()*&($'+,./61..70+'(/.,0---331225)+&%&))(1.--/(((((&)&'0-00,2'%%)+*-*.)%''*,.2:*+'+&($&&&&)*,,6:,'&/('*3:2271+--&)+10.,('-/5.-'+.&))((+*$&&%%'&&')02,2.)),.(%'*&1+'&),')**+0/-.,,-,.6(),.19564,,%(+'4)08+++))(%'('--/,67//0/2/.35320***(&)'))2,,-:/6/+*,'&))76---..431.0*.)*'*((+5.-+&))&(()''%2.1**((/'1,-'(,++0:20.4*.134)*%%$$%'-.'+*'&''&&11,--5-3'($&).+)%('&-.-+.2,..11,0/0.),*/-50''&''%))35-11)(&&%%'(&%')40.2+'%')$$%$$(0))986;/'.((3)*+5(158,16+*-,/26,0$((-,(**&,&()+.43:80*/61(''*+(2/0('+))103/1./2)(*++71+022.0111106;6+,6/,8*(*+,1920/0-&26875210/'3*210,7-,-/0(5270127//%)+4415101+0,')*-.58685)+.727,220%(-.3(-2-,/0,296.8/0050;0/.5/17/5-/7**%,,.))56.7682+0))28344589341/231''&)5/,,*&&'&%%)++)32240346<:02/5835)/1-+-71/-,150120.(%(%%&))%,095520/00+)*-0.,-*+2+,)(+/-1923),,*&($&'*+'%(..+-183,0)%(/.0((()(*.801,++%&%)+41+*-)$%$%'&(*/0164+1+,0717;76(')&$)'&)0*.-0:0,)&&'+&4323)*+-/9525.68.&('&(/+,.)$$$&'+.1&*+&(+.)&&*)%%(()416++)1*,3,22+/4**2970(/%/,,)&'$*(()&)+.'%1),266//0+)*(',+*))-1--0-+/,+0*+4+)&*(+*-,/+3
@60c8abda-2ff2-4c83-8df5-0ffe4a228701 ch=346 read=50104 start_time=2019-12-13T03:32:07Z barcode=BC01 runid=2c9cf7bc05858273f10e7d7ec552fc0bd742dc3e
CTCCTGCGGGAGGCAGCAGTGGGAATATTGCACAATGGGCGCGGCCTGATGCAGCCATGCCGCGTGTATGAAGAAGGCCTTCGGGTTGTAAAGTACTTTCAGCGGGAGAAGGGAGTAAAGTTAATACCTTTGCTCATTGACGTTACCCGCAGGAAAAACTACCAGCTAACTCCGTGCCGCTTGTACGCGGTAATACGGAGGTCTGGCGATCCGGAATTACTGGGCGTAAAGCGCACGCAGGCAGTTTTGTTAAGTCAGATGTAAAAAAATCCCGGGCTCAACCTGGGAACTGCATCTGATACTGTGAAACGGAGTCTCGTAGAGGGGTAGAATTCAGGTGTAGCGGTGAAATGCGTGAGATCTGGAGGAATACCGGTGGCGAAGGCGGCCCCCTGGACAGACTTGGCAGCTCGGGTGCAGCGTGGGGAGCAAACAGGATTAGATACCCTGGTAGTCCGCCGTAAACGATCGACGGAGGTTGTGCCCTTGAGGCGTGGCTTCCAGGCTAACGCGTTAAGTCGACCGCCTGGGGAAATACGGCCGCAAGGTTAAAACTCAAATGAATTGACGGGGCCCACGAAGCGGTGGAGCATGGTTTAATTCGATGCAACGCAGGAACCTTACCTGGTCTTGACATCCACAGAACTTTCCGGGGTGGATTGGTGCCTTCGGGAACTGTGAGACAGGTGCTGCCATGGCTGTCGTCAGCTCGTGTTGTGAAATGTTGGGTTAAGTCCCGCAACGAGCGCAACCCTTATCCTTTGTTGCCAGCGGTCGGCCAGGAACTTCAAAGGAGACTGCCAGTGATAAACTGGAGGAAGGTGGGGATGACGTCAAGTGTCATGGCCCCTTACGACCAGGGCTACACACGTGCTACAGGCTGGCGCATACAAAGAGAAGCGACCTCGCGAGCAAAGCGGACCTCATAAAAGTGCGTCGTAGTCCGGTTGATCTGCAACCCGGCTCCATGAAGTCGGAATCGCTAGTAATCGTGGATCAGAATGCCACGGTGAATACGTTCCCGGGCCTTACACACCGCCCGTCACCATGGGAGTGGGTTGCAAAAGAAGTAGGTAAGCTAACCTTCGGGAGGCGCTTACCGCTTTGTGATTCATGACTGGGGTGAAGTCGTAACAAAGGTAACCGG
+
+2220&2.7,+.72-54.03-1++,/..2***,9;:7;0/)*&.-6+,,5640)030//8:1377565544,(+*)1.7778)9/1/*-090-0.---0.)-),-+'*&*).+')*-7420-2,*,;/8:-+111)/,-)0+5.-2<4-.'('&)**%$%)20)()$+'*,+,-9.7*&&(&&'$()-*60-90./.6-0,*$'(+),,,4(3*6-2//13591,,,/5/,,05(.)++-3:156:9923:48/6:888941&./+*-,)21-1:9959/85956:303.0776643..///./%%+(%&'&%')./.*-+)).+-,--.(4*2/()3-*''((*.++.3,+.1/*()(*+/45+*-'/*,49;391-,+))1*3.230786)&/505(+--(&)'('(*+:-40/1++)*(3+*2)',-38+3,)/%2*-+/125:5/.8665-7-*/6-.997.(%))**5/7,*+/9-2006'&**-/44201,+*))+$0)+)-:832.709.422234;8;<:675&.(()231:34073305197<<547746-.,2/5186927:./3*).'***-/::8/,-+&+*,572-9.96/.034857/5))()+-//2/2522..004-11777-../889-15+2',2-)+&.'1,109451//0-68+511984447846::77+)*+,.0:789333332544567214.-,.540.8-9;88:6637/00+,255././107.64,,7/55-,2-)41.2;7797:98385,(4.46+&%(05,1---/01104*00.011:55450-0*-..632897/5457887*'&%&(.-0(0012'(&&')*48-9;9:840-.+.//00)&&$&%$%*/,-/012635(')')*&(()*:9933.)%%&'+&*,757:54''.572,,,,,,810+1.1,*-)3++-/0698//:2/(333+*./*1,+/(0-423++$$&(/--/9:;;::801188677-339732:73704:8(++041,+,&((*)/2&18602///.0864.((*,316612/56+&*++-*4.,'%%')//3:9<90;/*+-)/135022+-24734322926000005:96.,+/++,379:899++5-0:998:
@f484b9bf-30d9-4832-acc9-88183de8d719 ch=142 read=85582 start_time=2019-12-13T03:32:07Z barcode=BC01 runid=2c9cf7bc05858273f10e7d7ec552fc0bd742dc3e
CCGGTTACCTTGTTACGACTTCACCCCAATCGCTGACCCTACCTTCAACCGCTGCCTCCTTGCAGTTAGCTCACGGACTTCGGGTATTGCCAATACTCATGATTGTGACGGGCGGTGTGTACAAGACCGAGAGACGTATTCACCGCGACATTCTGATTCGCGATTACTAAGTAACTCCAGCTTCATGTAGGCGAGTTTCGGCTACAATCGAACTGAGACTGGTTTAAAGTTTGGCTCCACCTCACGGTATTGCATCTCTCTGTACCAGCCATTGTAGCGTGGTAGCAGCCTACACATAAGGGGGGCATGATGATTTGACGTCCCACCTTCCTCCTGGTTAACCCAGGCAGTCTCGCTAAGTCCTCAGCTTAATGGTAGTAACTAACGACAAAGAGGTTGCGCTCGTTGCGGGACTTAACTAACATCTCGGCTTTGAGCTGACGACAACCATACCACCTGTCACCTTGTCCCCGAAGGAATTTCCTCGATTAAAGAGTAGTAAAGTGTCAAGTGTAGTGGGTTCTTCGTTGCTTCGAATTAAACCACATGCTCCACTTCTTGTGCGGGTCGTCAATTCCTTTGAGTTTTAATCTTTGCGACCGTACTCCCCAGGCCGGAATACTTAATGCGTTAGCGGCGGCACGGAGTGTTGAAACCCCCCCCACCTAGTATTCATCGTTTACGGCGTGGACTACCAGGGTATCTAATGTTTGCTTCCACGCTTTCGAGCCTCAGCGTCAGTTACAGTCAGAGTCGCCTTCGCCACTGGTGTTCTTCTAATCTCTACGCATTTCACCGCTACACTGAATTCCACTCTCTCCTGCACTCTAGATAACCAGTTTGGAATGCAGCACCCAAGTTGAGCCGAATTTTATTTCACATCCCGCCAATCATCGCCTACGCTCCCTTTACGCCCGGTAAATCGGATAACGCTCGCCACCTACGTGGCTGCTGGCGCGTAGTTAGCCGTGGCTATCTTGGTGCCGTCATTATCTTCCCCAAGAGACAGGCTTTACGATCGAAACCTTCATCACTCACGCGGCGTTGCTGCATCAGGTTTCCCCGTTGTGCAATATTCACTGCTGCCTCCCGTAGAG
+
78.54;,0.9--64%,,'//70'+&)(.1./'(*..19.)+26396-'33-2*-1556,5+*+%,.//,/02268834410170..-41720.(&')*0-/&+*+,3793<:9523--.06254()3*(''()+86979;.,.4*-,,.05990028;924645744581,,,/+++,)(/083/2103)-*-//,:80&-,-*,0:/7(+-,-911110323:5-64-242-/.568--7.+(++)+'-4-./200/++/,,)).//502171,*+.(*/+,((%(,-3*,+(+--274172-*026323334;911+*)+(+(-.3;6660-,-3095*62))0552345476788-)*-/0/'%(,/.8/56-*(-23254743.*-0(*$*+4855/,0055723/6+3,)&-')%--,.*++*')&%'(()-,22052/25/5;3,$+('1/1272*.,0-,-4581.--.+'(*4,3-../,1,025%'%('%(%))''*,,+))(''&*,+-1251/4-,++))+.-+-,4,;;:7-++*,,-*4)%()+%%&&+*)+-2-+(++.85950+14/0,8;;*5221,/)'(//38,*%))//,'(&*2)++/30*04062833+4*)).472+.(&)(,&)(,/1.-61,.4-600,%0**(&&(-<:8::56:;-,(---64:87867:11&$.)--(%&''1:3..+)./%)**,/2244/7/,/102365,-3/--(+*)'(,(),)-,,3.011'+)*&)(,34220.-2-,,'*(*)*%-98---5(*/)+*,/+.,0,//--//-/*1--,-%((+.,/344169.02;:266767/.--(20*0*-**(+.2/'((+*-))/86/.//);,(&)(*3081.-'...,335847/10-(/*43+(&120%-/1:67531++6,089'(*$(*'*'))//.-3*)&)(-,3352-040,0*(),-(*)&*.+38564)&2.0190;:9(,*&&&,7/.*+15/%,+*/-&.3..7292989(*+)%&'',2044<77688301',.)3.2364%*1*)**1/,,0//$''()))*+*,%(*-+,$'
@5dd45f19-213d-4375-b95a-083446b93b1d ch=323 read=50877 start_time=2019-12-13T03:32:07Z barcode=BC01 runid=2c9cf7bc05858273f10e7d7ec552fc0bd742dc3e
TTCGCTGCTCATCCCCCACCACTATTCCCTTCCTCCTCCATTTCTTCACTCCTGCTCTCCCGTCCATCCTTCCCCGGTTTTTTGCTTCACCTCGCGGCTTCGCTTCCCTCTGCACCATCCATTTGTAGCACGTGTGTAGCCCAGGTCATAAGGGCATGATGATTTGACGTCATCCCCGCCTTCCTCCAACTTGTCACTGGCAGTCTCGCTAGAGTCACAGCAATGATGGTGGCTTAACATTAGGGTTGCGCTCGTTTGGGACTTAACCCAACATCTCACGACACGAGCTGACGGCAGCCATGCACCACCTGGCTATCTCATATAGCTATCTCATCTCTGGAGCCTTTATGGTATGTCAAGACCTGGCAAGGTTTTTTTTCGCGTTGCATCGAATTAACCACATCATCCACCGCGTGCGGGTCCCCGTCAATTCCTTTGAGTTTCAACCTTGCGGCCCGGCTCCCCAGGCGGTCAACTTCACGCGTTAGCTTCGTTACTGAAAGCTAATTCCCAACAGCAGTTGACATCTGGGGCGTGGACTACCAGGGTATCTAATCCTGTTTGCTCCCCACGCTTTCGTGCGCCAGGCGTCAGTACAGGTCAGGATTGCCTTCGCCATCGGTGTTTCCTCCGCCTCACGCATTTCCTGCTACGCAGATTCCATCCCCTCACCGTACTCTAGCCATTACGGTCACAATGCAGTTCCCAGGTTGAGCCCGGGGAGTTTGCATCTGTCTTATAACCGCCTGCGCACGCTTTACGCCCAGTAATTCGATTAACGCTCGCCTACGTATTACCGCGGCTGCTGGCGTAGTTAGCCGGTGCTTATTCTTACAGTACCGTCATGGGCCCCTGTAGAAGAGCTTTTCGTTTCCATTACCAAAGCAGTTTACAACCCGAGGCCTTCATCCTGCACGCGGCATTGCTGGGTCAGGCTTTCGCCGTGTCCAAAGTTCCCCACTGCACTCCGTAGGAG
+
&($"$$$)*$#$%%'((",*#&#$%%(('(&(&&)'$('#(*''%$$#%#$%##%$(#(&$#$$%"$&&&&''('(210929+(*4/4+065601.1+...,036,32*+-..-.716685390+&&*+),/./-%%$&1,,)-0/.-+)&/69-674343175,.-/133649:;,$(&)-,6.6,'(,-3/1333060/&9987:677((%(*+$%)%)&3)+,13/,.,(((0+2(0(%*1*08564535246/+01-,2,3,/5,,(.'.011%),,/-.(%.)(*'-0&67(7:8:554561160.&%'%*13:4877/111055/3+1486855'*1+*.,&***()),-4/()+.:223.30*3-276;36/40332722298*-'0'1,2/.-..;8981.22++&./26:5.6;;/-14196:5%%/(+-./908404./.--*')'$+'(*-'+&'4526;730(,-//,/,*((/+.148:.9.*-1-21,%1157857;9-3/2.1-0,9-+-,-*&%+5/04669566499-596*,,-+11045542<501439;4,-+,/97/0421'),+-*8555&)(*-'3401*+-%101194;59;:,,,*/-,)/+/-,)&%''''$''+,4;9/'(),)'*$$#&./3161/3870+1189)1(),.+&'+('0&&*-930,).)'$--/0;0/)(+/,7...-3,(-,+$'-/)#&'(),+-.6.$&-.5769<93210'3*0084.111:5,.25290.).38/6///30')))+022+3,&3800.3,.-,--((&'&/-8*++8/:,**5)19;829..+).)-9689..01/21/-()(''.()',.-9;./40:+7-%-+(,(41/*-).89.,24:9;/++(,/:9<99:<:88312/1,43,6,,,./0))-&&./0720+0+'(--2)560+-06:7+%+,,,(+*180478/,,
@e1cf8b5a-3792-4ba2-be1d-2d6f727d8f5d ch=400 read=52753 start_time=2019-12-13T03:32:16Z barcode=BC01 runid=2c9cf7bc05858273f10e7d7ec552fc0bd742dc3e
CTCCACCACGGGAGGCAGCAGTAGGGAATTTTCGGCAATGGAAACCCTGACCGAGCAACGCCGCGTGAAGGAAGAAGGTTTTCAGTTGTAAACTTCTGTTATAAAGAACGGCGGCTACAGGAAATGGTAGCGGTGACGGTACTTTATTAGAAAGCCACGGCTAACTACGTGCCAGCAGCCGCGGTAATACGTAGGTGGCAAGCGTTATCCGGAATTGTGGGCGTAAAAGAGGGGCAGGCGGCAGCAAGGGTCTGTGGTGAAAGCCTGGGCTTAACTGGTAAACCATAGAAACCAGGGCAGCTAGGTGCGGGAAGAGGATCGTGGAATTCCATGTGTAGCGGTGAAATGCGTAGATATATGGAGGAACACCAGTGGCGAAGGCGGCGATCTGGCCACAGCTGACGCTCAGTCGAAAGCGTGGGGAGCAAATAGGATTAGATACCTAGTAGTCCACGCCGTAAACGATGAGTACTAAGTGTTGGATGTCAAAGTTCAGTGCAGTTAGCAATAAATTACTCCGCCTGAGTAATAGTACGTTCGCAAAGAATGAAACTCAAAGAAAGGAATTGACGGGGGCCCGCACAAGCGGTGGAGCATGTGGTTTAATTCGAAGCAACGCGAAGAACCTTACCAGGTCTTGACATACTCATAAAGGCTCCAGAGATGGAGAGATAGCTATATGAATACAGGTGGTGCATGGTTGTCGTCAGCTCGTGTCGTGAGATGTTGGATTTAAGTCCGCAACAGGCGCAGCCCTTATCGTTAGTTACCATCATTAAGTTGGGGACTCTGGCGAGACTGCCAGTGACAAGCTGGAGGAAGGCGGGGATGACGTCAAATCATCATGCCCCTTATGACCTGGGCTACATGCTACAATGGATGGTGCAGAGGAAGCGAAGCCGCGAGGGTGAAGTAGCCCGCAAAACCATTCTCAGTTCGGACTGTAGTGCAGCTCGACTACATGAAGTTGGAATCGCTAGTAATCGCTTGAATCAGCATGTCGCGGTGAATACGTTCTCGGGCCTTACATACACACCGCCCGTCACACCACGAGTTGATAACACCCAGCAGAAGCCGGTGGCTAACCGCAAGGAAGGGCTGTCTAAAAGGTGGGATTGATGATTGGGGTGAAGTCGTAACAAGGTAACCGG
+
**2*(+**,1;:(+3-,.-*(.)(,)%%&/0626<90:/-+&+.*:-,,02414.335335;6:9:646222-)+'&/,50,+'.-5++-5302:38191*)*)()*.*'/,*/.011'0'-,**261/-+,,*--1'',)*)*))+-.&+.,(/0/0087644.&*+,//1851.--4+6/6/./4.,/89/8--6.++5-1./4417''+&$,)$0'98966598)''+2-+,1475398678/*08..,))+-152/58./6262*)*')%('-,027.11--..,15-4*/5),+/..+)*+10)60,*)'042467;:5.6/7.:21111,/0-30/-(,2*,0542688583780.5.,0-378/00/61--0-2,-)+'*41,-)(''(,&2.//0045544-7%'**()566:6+)-/0;<2388..3)*/0039))(0+,.0*(+*.4357;1.-*,+**++62*')')4;493857+6/)*.:91359:3746,*-,/-*+1(.&%,21.295.)(*)(+-+00108<80243*()696.4+,-6,8-)(('))./346573099//:.,01,0***6;795'+,.4000/5<;2/7./*-*)*65767515+-41-/,%-1+.01-.,,-556.0..)/-:2*5.-0((')*,:9/-++)/.+.,,,0.30.1424.3/.4:53667367:-167-9017789:889899967978;1,&-,+,/+001+03-5-376/7325:151119283212821:455-:,6*509.7916653+'++(%/213/45,23121/(&&'./(*,-3-8708:5/33872356;3/02:98:8098/+53667:;88724)*)&'-,1.12877:77651///.-//+-//&')')203.,-/%(***'$&**+*&'%),.-218;:5:)*,;8/5,0010-+,'**'++-'(*52334214,1.7.5536633.,-.51.')''*-729+-.00666/44660/3--/24;43639661-,()',(+)++2:62:..1401/21/+*-)'.)+*+&(%('%&&&')+)'-1+55548))853040.+0*,**&---,.--8+++504;3131-./1,8.133+,,-0(-.28787011416:8;59
@2925967a-5b17-425a-a69c-6293295ce56c ch=281 read=54389 start_time=2019-12-13T03:32:17Z barcode=BC01 runid=2c9cf7bc05858273f10e7d7ec552fc0bd742dc3e
TTGATGTGCTTCGTTCAGTTACGTATTGCTGGTGCTGAAGAAGTTGTCGGTGTTAACCCTGCTTGCCTGTCGCTCTATCTTCCGGTTACCTTGTTACGACTTCACCCCAGTCATGAATCACAAGAGTGGTAAGCATACTCGAAGGTTAAGCTACCTACTTCTTTTGCAACCCTCCATGGTGTGACGGGCGGTGTACAAGGCCGGAGACGTATTCACCGTGGCATTCTGATCCGCGATTATAGCGATTCCGACTTCATGGAGTCGAGTTGCAGACTCAATCCGGACTACGACACTTTGCCAGTCACTTGCTCTCGCCGAGGTCGCTTCTCTGTATGCGCCATTGTAGCACGTGTGTAGCCCTGTCGTAAGGTGCCGATGACAATCATCCCCACCTCCCTCAGTTTATCACTGGCAGTCTCATACAGGTTCCCAGCCGGTTCACGCTGGCAACAAAGGATAAGGGGTTGCGCTCGTTGCGGGACTTAACCCAACATTTCACAACACGAGCTGACGACAGCCATGCAGCACCTGTCTCACAGTTCGAAGGCGCAATCCATCTCTGGAAAGTTCTGTGGATGTCAGAGAGACCAGGTAAGGTTCGCGTTGCATCCGAATTAATACATGCTCCACCGCTGTGCGGGCCCCGTCAATTCATTGAAGGTTTTAACCTTGCGGCCGTACTCTGAGCGGTCGACTTAACGCGTTAGCTCGGAAGCCCGCGCCTCAGGGCACAACCTCCAGATGAGCATCGTTTACGGCGTGGACACAAATTGTCTAATCCTGTTTGCTCCGCTTTCGCGCACCTGAGCGTCAGTCTTCTGGGGGAATGCGCCGCTTCGCCACCGGTATTTCCTCGAATTCCTCATTTCACCGCTACACCTGAATTCACGCTACAGACTCAAGCTTGCCAGTATCAGATGCAGTTCCAGGACGGGGATTTCTGACTTAACAAACCTGCGTGCGCTTTACGCCCAGTAATGAATTTCCGATTAACGCGCACCTCCGTATTACCGCGGCTGCTGGCACGGGTTAGCCGGTGCTTCTTCTGCGGGTAATCAATGGTAAAGGTATTAACTTTACTCCTTCACTCCCCGCTGAAAGTACTTTACAACCCGAGGCCTTCTTCATACACGCGGCATGGCTGCATCGAACTGCGCCCATTGTGCAATATTCCCCACTGCTGCCCTCCCGTAG
+
&&-))')&&'(&%*+4)5/9///5%7&(*98-5012:93*0)(1.,-0&+((+(,4/8&&%()+&-34,,,++110+22434,.01:2366615:.542-/+,*566-+,.14975:7/),*0(()*.7425,1$%$&'.'),+./8270332482379;/997,&+('%%(',.,-3+.8898-.6+*'.*0/,.06-(00+0&&++)-,-72-..''%#%(/44+-.333(0/136+)(*+.018+,-228;7*,--%(*20053924,,6757/;,3,4.8843230-&,*-))*((041$)/**+-/28)'&''*+-..144370,,./4799:<9::32...+,.-.1%/)-.8/+&%$(++(($&$&'-/0//,&*()*,842(&**)+5+*4'(+<6224443++*&(+334)+(0,,0467++&))-,,%%)%('-.12/1(,48+//76.+/37/1825000017;.4,5024475153*+).,.7+.,014502*-.,)**8489314:274416555955533202-17/*%&%%//.35:3864766534.+*((+899767987345,%'%',-28&02/030/*.()+43/-,+-6'(.*1*/.,+134/3.0-*.1((,+-56/2/064)%&*&3*;1/33-)-).-7;1)9-0/0++*-0.&(%+0/,($.427351053636--()(-'&(-.)2)2+-4*&+*2561/+750+,/844-7)*()*$&(+*23/152%*%+,-87:60%&+'+(+$*/.0951-022:/''%'&$$&,,433-2-2.+,,37795).0213*%*37.(&'%$%'.,%&4)1+,-+2031.*05*,)*1#%$*&'$$%$&0-,((+&&)%)'02/,*.0-,%)#$%$&%+,/3--'$&+,+2:67987:13576639:.6)'()%+&)-/,/:81,,+,)(0/07;4490139:986+*()%2.-(()*,,&((-).5)+''*2-330)*'+(-0*+''(*18/)().+8././+,*)(+,75/5/,-1'0+)*-+2:;:7711-.)+))+,*.&(,(1-,-/-,6*+&+2+'./6:-91,,,,496*+-413.+,,0067..-+/2((%+'.54:87:820..(-+.-71239:880-*,-()0./,.-54/%*0&((,)/)*+,346/.1)))%%(&%(,/-+-(-
@ff6228eb-6132-46d5-a5a2-20c7e1510590 ch=66 read=67588 start_time=2019-12-13T03:32:15Z barcode=BC01 runid=2c9cf7bc05858273f10e7d7ec552fc0bd742dc3e
TCGGTACTTCGTTCAGTTACGTATTGCTGGTGCTGAAAGTTGTCAGTGTGTCTTTAATGTGCTCTGTTGGTGCTGATATTGCTCTACGGGAGGCAGCAGTAGGAATTTTCGGCAATGGGAAACCCTGACCGAGCAACGCCGCGTGAAGGAAGAAGGACGCGGATTGTAAACTTCTGTTATAAAGGAGAAGAACAGCTACAGAAATGGTAGCCAGGTGACGGTACTTTATTAAAGCCACGGCTAACTACGTGCCAGCAGCCGCGGTAATATACGTAGGTGGCAAGCGTTATCCAGATTATTGGGCGTAAAGAGGGGGCAGGCGGCAGCGGGTCTGTGGTGAGAAAGCCTGAAGCAACTGGTAAGCCACCATAGAAACCCAGGCAGCTAGAGTGCAGGGAGAGGATCGTGGAATTCCATGTGTAGCGGTGAAATGCGTAGATATATGGAGGAACACCAGTGGCGAAAGGCGACGATCTGGCCTGCAACTGACGCTCAGTCGAAAGCGTGGGAGCAAATAGGATTAGATACCCTAGTAGTCCGCCATAAACGATGAGTACTAAGTGTTGGATGTCAAAGTTCAGTGCTGCAGTTAACGCAATAAGTACTCCGCCTGGAAATGAAATACGTTCGCAAGAATGAAACTCAAAGGAATTGACGGGGGCCCGCACAAGCGATTGGGCATGGTTTAATTCGAAGCAACGCGAAGAACCTTACAGGTCGCGGCATATAAAGGCTCCAGAATGGAGATGGCTATATGAGATACAGGTGGTGCATGGTTGTCGTCAGCTCGTGTGTCGTGAGATGTTGAGTTAAGTCCCGCAGCAGGCACTGTGCCGTAATTTAGTTACCATCATTAAGTTGGGGACTCTAGCGAGACTGCCAGTGACAAGCTGGAGAGGAAGGCAGGGGATGACGTCAAATGTCGTACCCCTTATGACGCCAAAATTTCTACACGCCGCTACAATGGATGGTGCAGAGGAAATGAAGCCGCGAGGTGAAGCAAAACCCATAAAACCATTCTCAGTTCGGATTGTAGTCTGCAACTCTGACATGAAGTTGGAATCGCTTCGTCACTTGAATCAGCATGTCGCAGTGAATACGTTCTCGAGCCTTGTACACACCGCCCGTCACACGAGTTATTAGCAGAAACCGGTGGCCTAACCGCAAGGAAGGAGCTGTCTAAGGTGGGATTGATGATTGGGGTGAAGTCGCTTTCAGGTAACGG
+
$%&$%%'-112486.015.0/6,4,,-:856678)-.)(--,-9)411202237/)&(%*$%'+324;475599---(+((()2*+-,5,*/,1020..0/-&*'-12-/0982;2.0)**&171-.14736157:8368321311/,++0)+1/5%$&)',%*($&/5745;55)('&&,3-+(&(+.35+,&,*+*+&%)//*/23/1+*(()++.0)+,++184,///+*&)/+3/2.*,0-038.91/7--***3-1408302,-,-133-3--48568.2202-+.($+''-*.11::95448)*))10/+.-9;97:5).(,.+*,71141-++&,,2,/75)2)''%#%'%+-39033(*+&&)*/0-3:()38-+'*)/,-...6345*)+,183486:7.0.//19-,*)(''**+030.8601753435533+24/-4.*:448:356394./7+//999976660083;37881-///4/211/319&'(++-0644-')24:::454,-50*,.77<',-67323..*1/..301+,+-')(),09941336;5977577980/0:9(77343346729.1-+++0+/303345653450/)/+))'((&')+-4.7+-/()/-.+07)*56.9*(%%&--.0437/1+-7/**+*)(&&(%(-5.*+/7627<:47384'),'+*'-++*0.'*..1.5+-'*),''(.(('&('*2/)/-17')+',(/*((,+)244463663251.+,/5685-*++,%658035456../590/,-,203.,(++.+.,&$*18791607-,/1*2+*-,$*&%&$(('*,1/7),$1+$(-,0424/3.(*.79<,.030-'(')+-544/10,--./**-)+,22,+&('&&'&$%*48:.4-.--.6273,%),%-,39;,,..,.--#'&),*)-7-+%%'')),)'*4.35;66:998745//*(.((+)$&(/+.74+,*'(,)/,)+3;;/51*+/3;<58;:6;64601498&3$0)($+.12012.8//+%(+/*,)7+*0:07/766/,+'#$(*(%&%(5435+/0/147869)/+..:4552.7../&%-/.,0---0-0.2:4298/-/%($''(-*5(('$#(#%(3--269844500263+',+/)++)(''((++-1/06-7,/8/*0-/010607,043.)*-'*)($#$$&%(-*--3*5
@bacc6f5b-5665-4bf8-9b1a-12380498d7df ch=200 read=47631 start_time=2019-12-13T03:32:26Z barcode=BC01 runid=2c9cf7bc05858273f10e7d7ec552fc0bd742dc3e
TTCGGTATGCCTTCCGTTTAGTTACGTATTGCTGAGTGCTGAAGAAAGTTGTCGGTGTCTTTGTTAACCCTGTCGCTCTATCTTCCGGTTACCTTGTTACGACTTCACCCCAGATCACAAAGTGGTAAGCGCCACTCCCGAAGGTTAAGCTACCTACTTCTTTTGCAACCCTCCCATGGTGTGACGGGCGGTGTGTACAAGGCCCGAACGTATTCACCGTGGCATTCTGATCCACGATTACTAGCAGTTCCGACTTCACGGAGTCGAGTTGCAGACTCAATCCGGACTACGACGCACTTTATGAGGTCCGCTTGCTCTCGCGAGTCGCTTCTCTTTGTATGCGCCATTGTAGCACGTGTGTAGCCCTGGTCGTAGGGCCATGATGACTTGACGTCATCCCCACCTTCCTCAGTTTATCATGGCGGTCTCCTTTAGGTTCCGGCCGGCCGCTGGCAAAGGATGGGTTGCGCTTCGTTGCGGGACTTAACCCAACATTTCTGAGCGAGCTGACGACAGCCATTACGGCACCTGTCTCCGCGGTTCCCGAAGGCACATTCATCTCTGAAAACTTCCGTGGATGTCAAGACCAGGTAAGGTTCTTCGCGTTGCATCAGATTAAACCACATGCTCCGCCGCTTGGCGGGCCCCGTCAATTCCTTTGAGTTTCATTTCTTGCGGAACGTACTACTCCAGGCGGAGTACTTGTGCGTTAACTGCAGCGCACTGGCTGACATCCAACACTTAGTACTCATCGTTTTACGGCGTGGACTACTAGGGTATCTAATCTATTCGCTCCCCACGCTTTCCGGGACTGAGCGTCAGTTGCAGGCCAGATCGTCGCCCACTGGTGTTCCTCCACATATCTACGCGTTTCACGCTACACATGGAATTCCACGATCCTCTCCTGCACTCAGCTGCCTGGTTTCTGAAACGCCGGAAGTTAAGCTTCAGGCTTTCACCACAGACCCTTGCTGTCGCCTGCTCCCCTTACGCCCAATTCCGGATAACGCTTGCCACCTACGTATTACCGCGGCTGCTGGCACGTTAGCCGTGGCTTTCTAATAAAATTACCGTCGCTCGGCTACCGTTTCCTGTAGCCGCCGTTCTTCCTTTATAACAGGATTTACAATCCAAAACCTTCTTCCTTCACGCGGCGTTGCTCGGTCAGGGTTTCCCCATTGCCGAAAATTCCCCTACTGCTGCCTCCCGTAG
+
*"(1*0//(+%*+.135:8(0-:+,,5,3,,,/0&))022831+-/,12:668)6743,.85/1.*848'(*2236767789;:25)0/6*,3/7+-+)(+,-687/821(&%52212491/349775*3283+,,1))*-1/,2-3+&'&&*3*158:+795+%*''*-*(59-+508783/00(4:76531/---1214,72(-(--14124.,/725.1/-.9423523(&*-,7-,,3,--,.6;1+,/47;767/.%*/--,.0/+/'(--//0:22*215620/0)+()&+,36570*+))/,)*/7+-2223012(1/2+..621+*,+'//01524:84:2+*,+)/11353,/-2:/+/741*0-*28898----+---//,0*+/99365+&++,0/505458<9556+/*30-76806.,0,#()064,)''$(&.-02-*&&',*4/70-,0)4-/&'''&((2/114.0,,+1*0+)-110/4,-'$%&(-.6866,65.-++3,+4%$)'+*(*/6632,2/*,246820*,-0.3,(*-3;76432*)*)/1,-4/8:569;9979:74698<616,++-,4;;:<:7948321428''&-(3:67;286978865(+,.,.),&',31043*(,3299881*140-10;71/78)*05,0,-+&+.2,,('(,-*)/33&))%-)*,*&//0-3-:-764/,..'4()-('%()137.;+9+/-*4*'*3-/23,00/656*&'&,+.66:899976-0'%0(++0.')-)*/;8170;36,+-+,.03/':;;554,'&0147-70:-/)).5223994124'(&%&..410037.'(3,)'(,.977560+$.5,3-.+,-00,*+1/*0*3.3.)))*24531/16143&'*+'./0//)$%*'410)(-2,.+1*.-+(+-0.)').05,/:6198..2/((-+-00')*&)32778886011,4,-*6)+*.-)&*%,)3354:88-%'*/.22,/116:5524413/-..9///85551*,+/.--16176946;:1-2.-370&-&)5;89;+.0+'**))--&49589898746:347.2;:9;8016/+*,0.)*)%.5/*+///5*&(/-*53:3785-.7012122;6/6/..:44122,177/;01;;.(8:66721.971:*2*,(',-''4')5165*,512
@00f1c180-6de0-4871-a1fb-a18b71acb773 ch=491 read=72160 start_time=2019-12-13T03:32:24Z barcode=BC01 runid=2c9cf7bc05858273f10e7d7ec552fc0bd742dc3e
CCGGTTACGCGGTACGGCTTCACTGATCGCAGATCACAAGTGGTAGCGCCACTCCCGAAGGTTAAGCTACCTACTTCTTTTTTTAGCCACTCCCATGTGCTGACGGGCGGTGTGTACAAGGCCCGGGAACGTATTCACCGTGGCATTTCGATCCACGATTACTAGCGATTCCGACTTCATGGAGTCAGGTTGCGAATGAAATCGGACCTACGACGCACTTTATGAGGTCCGCTTGCTCCTGAGTCGCTTCTCTTTGTATGCGCCATTTGTAGCGCGTGTGTAGCCCTGGTCATGGGGGGCCATGATGACTGACGTCATCCCACCTTCCCTCCAGTTTATCGCTGGCAGTCTCCTTTGAGTTCCCAGCCGGACCGCTGGCAACAAAGGATAAGAGGTTGCGCGCTCGTTGCGGAACAACCCAACATTTCACAACACGACTGACATCAGCCATGCGGCACCACTGTCTCACGGTTCCCAGAAGGCACATTCTCATCTCTGAAAACTTCCGTCAAGACCGAGTGGAGTTCTTCGCGTTGCATCAAAGATTAAACCACATGCTCCACCGCTTGTGCAGGCCCCCCGTCAATTCATTGAGTTTTAACCTTGCGGCCGTACTCCCCAGGCCCGGTCGACTTAACGCGCGTTAGCTCCGGAAGCCGCCTCAAAGGCACAACCTCCAAGTCGACATCGTTTACGGCGTGGACTACCAGATTATCTAATCCTGTTTTGCTCCCCACGCTTTCGCACCTGAGCGTCAGTCATCTTCGTCAGAGGGCCGCCTTCGCCACCGGTATTCCTCCCAGATCTCTACGCATTTCACCGCTACACCTGGAATTCACCCTCTACGGGGCGCTCAAAACACCCGGTATCAGATGCAGTTCCCAGGTTGGGCCAGGAGTTTCACATCTGACTTAACAAACCCGCCTGCTTTTACGCCCAGTAATTCCGATTGCCTTGCACCCTCCGTATTACCGCGGCTGCTGGCTGGGTTAGCCGGTCAGCTTCTTCTGCGGGTAACGTCAATGAGCAAGGTGGCTGCTTCTCCCTTCCTCCCCGCTTTAGAAGTACTTTACAACCTGAGGCCTTCTTCATACACGCGGCATGGCTGCATCGGGCTTGCCCGTTGGTACCAATATTCCCCACTGCCTCCCGTAGGAG
+
772958&0&&*63326+/03/*-&&'..%&$$123.3,+*-.85.56130%')60,*-/,0,708/44250-(--53722/1,)*(--&(*-82++)'(%$'*2,89.21++.'.).,3-7.:*-3(6.//234;31285:/;0//7)*%&/3,)*),3/334233547;675167:5(,0*))*)&&/4111)'..$.&&(..:,2(((11/2//),-0,$''$+)),.(*()()),%())-..,02013-2:/,/01.0.4;3083+(()(%'(*40,))&+4-,00//%)&)1391:;-0+**-)((*+9688570*)(0,7161+*0-.00;.,,:-873800043473)20,*+4,31.(-012678888141/34859,-/031*)'/,24&''+-0173.6.0.7-2-0+-0.,)631:-+*,3)-$'))/21//&20.-10'-&,).+)+-%')*1.0/%(*2:<71*$&&'*2-,/01987835.+(-.,985/6:44,,%()./39('&+/+++7:79997:08,&+-.253()'0'69380-.-24655911/++/(',+,&)*10557-,01299;-%'**./0;7,*..1*1/,)***)+),+-7:3),,2+(&,,/+*)++'%&&'')*-2).036&--+.%))&+428.1.()%'*-67:17'4,4675676886396+,+4.115620/+,0*(*)6,.0/2:19,--9140()+/,('#($&779157368('&(,**.245(&%%',,558/,&***28,0262/./5,,/)/(+18471/,())221053,/..*06(+&),,/4/2125110+&,6+&,3,,.//2.75)(%&+,0/1))(32*)&0(),%*(1/3)458060*/302-.+8,')'$(59(()(',,+--0345612:0+3-*340.+(,/,(0/43+&''(.5/:-/&7'(,2-0,*)23314;/3217.10)*(1/0**5*/)$(,*)-,,04'-+&'&'*328<6768586227765,.'+*/233,)+''%%%#%&'-+56,8<;:37/..,*-(+)'.+%/&)/6,((.''&#''*+-64<248855/3+0011:666697756347-:4.('$('')(-&(-&)(2+++70368.$&'')2-65(,)(,((%
@41956799-0637-452f-b25b-1b32c26d9984 ch=459 read=45187 start_time=2019-12-13T03:32:43Z barcode=BC01 runid=2c9cf7bc05858273f10e7d7ec552fc0bd742dc3e
CTCTACGGGGAGGTGATGGGAATATTGCACAATGGAAACCCTGATGCAACAACGCCGCGTGAGTGATGAAGGTTTTCGGATCGTAAAGCTCTGTCTTTGGGGAAGATGTGGCGGTTGCAAGGGGAGGAAGCCACGGCTAACTACGTGCCAGCAGCAGTATACGTAGGTGGCAGGCGTTATCAGATTTACAGGCGTAAAGGCATGGGCGGATGGTCGTGGGATGTAAAATACAGGCTCAACAGGTGCTACATTCCGGGCTGGTTGTCTGGGTTGGCCGGGTTCGGGTTGGGTTGGTGGGGAAGGGGCACGCCGGTGAGGGCGATATGGACTGTGGCGGCTGGGGGCACTCAAAACGTAAAATCGACGGGGATTAGATGCCCTGGTAGTCCGCCGTGAAGCGATGAATGCTGGGTGTGGGGGTTTCCCAGCACCTCCGTGCCCACCACTGCA
+
')*()+),-)&)&%'.2295+4/-50.+,./772-*-+24,+,1134-%),(*(-5*0-.,()*).//48/1/8660+22451-76+(+-.-.,*/40,25)0/-,-(**&))*(,(,,&)(0,'(,'**.1+(+&'&&#$$#%&+(+-*(('%'&,,00*2221//0050(&**()++,3*('*2&#%#'..5*9.'+*)(*/-('',,/29.()&&+,01-+(--(((*((((*..,+,.*/$&)))*.+'%,06.)00,2,-/3433*'))$*,13*)&)**'('(*+*-,$+)%$&&*/2-*'(%))0++0$(,0*,&'%'',&&*-1/1)*(&$*-6-))&,+(-3,&)&')&%&"$+/5/89*)4-)+22'56**120&340+),.13'./%++#(*1/.,670652/-'.33+094/*&'%++.103.+/%()(&--&%$$&$
@f19aab8e-9662-40f6-bc4c-51e78c0a737e ch=324 read=56494 start_time=2019-12-13T03:32:43Z barcode=BC01 runid=2c9cf7bc05858273f10e7d7ec552fc0bd742dc3e
CTCCTACGGGAGGCAGCAGTGAGGTACTGACGACCTGACCGGTAACGCCGCGTGAAGAAGAGGTTTTCGGTTGTAAGCCCCTACCGGTATAAAAAGGAAAAGAACAGCGGCTACAGAAATGGTAGCCGAGTGACAGTGCACATTAGAAAACTACGGCTAACGGTGCCGGCAGCCGCGGTGGCAATACGTAGGTGGCGTTATCAGGGATGTGGGCGTAAAGAGGGAGCGGGCGGCAGCAGGGTCTGTGGTGAAAGCCTGAAGCAACCGGTAAGCGTAGAAACCAGGCAGCTAAGAGTGCGAGAGGATCGTGGAATTCAGCAATGTGGCGGTGAAATGCGTGAATATGGACGCCGATTGTGGGGCGGTCGACGCGACCGGTCGGGATGGGTTGGCGTGAAGCATTGGGTGCTGAAGTGTTTGGATGGTTCGGTGCTTGCGGTTGGCGCGGTATGGCCTCCACCACAAGTAAATACATTCGCGGGAAGTGAGCTCAGGAATTGACGGGGGGCGCACAGGCGGTGGGCGTGGTGGTTTGATTCGAGGAGAGCGGCGAAGGGCCTTGCCGGATATAACCAACATACTCATAAAAACTCCAAAGATAGAGAATAGCTATATGAACCACAGAGTGAGTATAGTTATCATCCAGCTCGTATCGTAAAGATATTGGGATTAAATCCCACAACAAACGCGGCA
+
(,,0./1//,%()/*+)&#"%#)))(&%%%&,-../126364.11769;5545657),*%'*+/88./'6'0$%&,'+,*(&%*(&&('//97/)*+/21-*/34'/1(1,)(*)(&*/'*1,,,4,-)+++()$&*%+#$')(*).47.+(*+)+-&*'(&$'&,)&*+,(1)()+'(&&$%$%%((*-+*''((,-30-0%+0(&(%&%-21,)-.))%+2*(*+'7:95;7-+)%(,.-*'(&)0,-./*'--(('$#%&&*&',/**%(&%&)(**)+-4:1+))&)*()./0,)$'&()-/+()+.+),)'&'%('(%)))')'-)-0+)*420((42*)**&('+(*$-*)%%))(&&)*'%#$%%&&'$/,&%)(&#%%',,+(((%)')*,)$')23--/141/&+%%%*%,.3/,-,,,/10-+((''+.,)1(('(&&%&$$(-,++2(*)#$)+%**0*(&(&*)*(*,3/''%(),-748,.0)-+/))**/388+,++)-,6955153.*)'+,'(/0279,'-*(&$')&'%*.&(&%%%(('-,,2103-,(('+%$$#(')***%&(%$*995,2/9,7/+,31),*(+013564--*'$&,+++,.))(()$&%)+,,4-&.80-4()#*+.')&,220/1*+/9*,)((+)-/-5-)41*$%(*,.5'-%'&$$$
@75d0880c-ca26-4c41-a6f8-a9964808b97b ch=229 read=94098 start_time=2019-12-13T03:32:58Z barcode=BC01 runid=2c9cf7bc05858273f10e7d7ec552fc0bd742dc3e
CTCCTACGAGGGAGCAGCAGTGAAATATTGCACAATGGGCACAAGCCTGATGCAGCCATGCCGCGTGTATGAAGAAGGCCTTCAGTTGTAAAAAGTACTTCCGGCAGGGGAGGGAAGGGAGTAAAGTTAATACCTTTGGCTCATTGACGTTACCCGCAAGAAGAAGCTTACCAGCTAACTCCGTGCCAGCAGCCACTTGTGGTAATACAGAGGAGTGCAAGCGTTAATCGGAATTACTGGGCGTAAAGCGCACGCAGGCGGTTGTTAAAGTGGTCTTGAAATCCCCGGGCTCAACCTGGGAACTGCATCTGATACTGGCAACGAGTCTCGTAGAGGGGGGTAGAATTCCAGGTGTAGCGGTGAAATGCGTAGAGATCTGGAGGAGGAATACCGGTGGCGGGC
+
%'+2--.&$,+(())+))+*-03:8411+)+*+47:991*&-/-)+.../0*,-+.:59867,--.32/124.)*&(()**+'%)*.+-.87.)).(15.4)'((%-30+&.0,(**//'()0:7/08453084873,2.12%2'(+96280/73&.&+'1+)0,&&'%%'((&)+*6..--'0&,2/.--$4/')&%(&&&%('&&'$*)+'$((/18:69/3//*((&,)'0+0116<85,3380,,,/-.-20261+,16/4:58*%5(*(%()),33-+32,(44104*'*&($)&&,01./.+-1/0023/4.+0-()&*(*.966/-)2-549--'0%0)0/-,5,+)'%,.1732.42-+,--'())*65592.0*'1,+/-4:;6:*+)$(*'"
@b9bcf6ef-b9ec-41ad-9d31-52d1e69e7530 ch=331 read=54006 start_time=2019-12-13T03:32:55Z barcode=BC01 runid=2c9cf7bc05858273f10e7d7ec552fc0bd742dc3e
CCAGTTACCTTGTTACGACTTCACCCCAATCATCAATCCCACCAGACAGCTCCTTCCCTTGCGGTTAGGCGCGGCTTCGGGTGTTATCAACTCGTGGTGTGACGGGCGGTGTACAAAGGCCGAGAACGTATTCACCGCGACATGCTGATGCGGTTACTAGCGATTCCAACTTCGTAATAGTCGAGTTGCAATACAATCCGAACTGAGAATGGTTTATGGGTTTGCTTTCCTCGCGGCTTCGCTTCCTCTGCACCATCCATTTGTAGCACGTGTGTAGCCCAGGTCATAAGGGGCATGATGATTTGACGTCCCGCCTTCCTCCAGCTTGTCTGCGGTCGCTAAGAGTCCCCAACTTAATGATGGTAACTAACGATAAGGAGTTTGCGCTCGTTGCGGGACTTAACCCAGCATCTCACGACACGAGCTGACGACAACCATTACTACCTGTATCTCATATGGCTATCTCTCCATCTCTGGAGCCTTTATGAGTATGTCAAGACCTGGTAAGGTTCTTCGCGTTACTTCAGATTAAACCATGCTCCACCGCTTGTGGGCCCAAATCGAATTCTTTGAGTTTCATTCTTGCGAACGTACTACTCAGGCGAATTACTTATTGCGTTAACTGCAGCACTGAACTGACATCAACACTTAGTATCATCGTTTACGGCGTGGACTACTAGAATTATCTAATCCTATTTACTCCCCACGCTTTGGAACTGGCGTCAGTTCACGGAAACCAGATCGTCGCCTTCGCCACTGGTGTTCTTCTAATCTCTACGCATTTCACCGCTACACTAGGAATTCCACTCTCCTCTCCTGCACTCTAGATAACCAGTTTGGAGATGCAGCACCCAGGACGAGCCTGGGTATTTCACATCCCACTTAATCATCGCCTGCACGCTCCTTGCGCCCAGTAAATCCGGATAACGCTCGCCACCTACATTATTACCGCGGCTGCTGGCACGTAGTTAGCCGTGGCTTCCTCCTTGGGTACCGTCATTATCTTCCCCAAAGACAGGCTTTACGATCCGAAAACCTTCATCACTCGCGGCGTTGCTGCATCCAGGGTTTCCCCATTGTGCAATATTCCCTGCTGCCTCG
+
44&2-:-..6-'-+(*.026:85:78,113:78718/30)%&$++98644/,(*//6)12.01939$),/,-0-+,/+&4(4*,/./:17...+.67522.-3),7.+)&'*--52,,301---69849/9/0/:<6440013324,'-))-%+()(.+..32;4421-./0,%()/,,276&%))3%-('&()+992+),00/.,(/0.266<;/57;559.)*1+*0/-014,7,,3+(*0,34*.4/../66;;8283*+---,*..033/'()++/*+01/,*+*0663-16301/,05,,13-175)+657;/9751.0134**)%')(.-20687')*1.1:9.,4-.80:///01755/347:62330*,/&)68*)/-0/7628110;97/7/8,86,-(445674.1001-0/*),11/20.2758:&6%%(%$'))*..2224%(()(4/,/710/+0412;::970)+796<-,-731021003))++*(-%1105/61;;8<745334*/27.(&-*0+;552/)*456845/)(*(+))+'&)*%)*,-.-0,*+*0.-238<<48:<49422**-*(4/2...--/258+)),(()4+109/0/48483548/22'-0130-.,-0018)6-,'2(&(/&-/34676;5(-*1.//14212,344).&4'))3*,5/13)*-3)$,,299,).--*+0.2).+#'%'(11,+5,%$*.0..%0++*0//.7733828369712137(*,;43/8)+9665510/++'+.+0-0+(+303446*2*0,3.1,%(*-822..-36356)*)+554812.30388<<392*-4+++,,+1.')'(('/037;9::00,7:.-0321:..$'-*738863812-(#)',.17:430(,,,6,))-+-)(,+5-57332*,/1048457..-,01/-:/0:61510150/1.+$,*-+0/4.11806281194/.-$('+0..-2844551:1229/9::*51.,//..03.79,-/0.1++267..*/215773765',()('*)%'$#&'(*,)-685;3.4:2,.8-/.3/7//0621*(*,,+24-5(
@f954df27-c15a-4e91-9d2e-bfe8570e8373 ch=117 read=96829 start_time=2019-12-13T03:32:54Z barcode=BC01 runid=2c9cf7bc05858273f10e7d7ec552fc0bd742dc3e
CTCCTACGGGAGGCAGCAGTGGGAATATTGCACAATGGGCGCAAGCTGGTACAGCCATGCCGCGTGTATGAAGAAGGCCTTCGGGTTGTAAAGTACTTTCAGCGGGGAGGAAGGAGTAAAGTTAATACTTTGCTCAGTGACGTTACCGCAGAAAACCAGCTAACTCGTGCCAGCAGCCCGGTAATACGAGAGGTGCAAGCGTTAATCGGAATTACTGGGCGTAAAGCGCACGCAGGCAGTTTGTTAAGTCAGATATGAAATCGGGCTCAACCTGGGAACTGCCTGATACTGGCAAAACTTGAGGTCTCGTAGGGTGAATTTGGGTGTAGCGGTGAAATGCGTAGAGATCTGGAGGGAATACCGGTGGCGAAGGCGGCCCCTGGACGAAGACTGACGCTCGGGTGCGGCGTGGGGAGCAAATGGGATTATACCTGGTAGTCCACGCCGTAAACGGTCATCGGCAGGTTGTGCGCTTGAGGCGTGGCTTCCGGAAGGCTAACGCGATCGACCGCCTGGGAGTACGGCCGCAAGGTTAAAACTCAAATGAATTGACGGGGGCCCGCACAAGCGGTGGGACATGTGATTTAATTCGATGCAACGCGAAGAACCTTACCTGGTCTTGACATCCACGGAAGTTTTCAAGAGATGAGAATATTGCCTTCGGGAACCGTGAGACAGGTGCTGCATGGCTGTCGTCAGCTCGTATTTTGTACGAAATGTTGGTTAAGTCCCACAACTGACACAACCCTTATCCTTGTTGCCAGCGGTCAGCCGGGAACTCAAAAGGAGACTACCAGTGATAAACTGGAGGAAGGTGGGGATGACGTCAAGTCATCGCTTCGGCACCACGACCAGGGCTACACGTGCTACAATGGCGCATACAAGAAGCGACCTCGCGAGAACGGACCTCATAAAAGTGCGTCGTAGTCGGATGGAGTCTGCAACTCGACTCCATGAAGTCGGAATCGCTAGTAATCGTGGATCAAGAATGCCGCCACGGTGAATACGTTCCGGGCCTTGTACACACCGCCCCGTCACACCATGGGTGGGTTGCAAAAGAAGTGGTAGCTTAACCTTCGGGGAGGCACCACTTTGTGATTCATGACTGGGGGTGAAGTCGTAACAAAGGTAACCGG
+
'*,51.52;3/31/256661592*4,/94.,+*1--.940-004(0-*)-*/312634166++''(+-0/24)+0)/-2040(666712,7+,,.+/7-))*/-/7/+,3+3,0&()/<9-1736/*)&'**514&%***..2.&/(%$''.-*(&**)+-.4003,-227-1)'%''&&(+0,-.1.&'(()*/2552440./,+,&,+(.*,.77;9///0;0,+),(*+.*).+%./7,,0;44/48++**&()-44,/&)-6893400-,/+&')%%&('),//02/5.-0.&',)')'+)-.1--).,)%(%%*('&26652.1-31/.+-+)*2540'**,11196..2--8159:7:723-,*.*/,3.3<4/.8953.('&&-#&&(',-0'2))&$&%&(1(/&$&%*,/+%(62,//-,./7(+21)++.)*+136234:*6*/*(%,+-&+&+)+,++*.&('',&05136-533/5+)-)*)',.,5..*,,,/..1;6;;962*('*+428692866*4.64:;36772<;376676434-(24,-5-,./332-0)1569234/3111&-1+-60830/2245+1(++-7.0676152392447.1-,-87564//.2(1)*89125&&'*+80-,(*+-02/2;3;3.:958598996746'-,/35564,--((,.13558//000,0$+,*(&&$$%,3*++6*,+,23($&)4)$&%($%'()%)+-2/),**+3+(.+08.073214:42&205(87-8028573())())--'*)%&++,04<:9983,+)())&)&,/2-97888876.+11++)&&%*$&%%%(*+,.34531,+,+(*$&'--1/04052*4324-,-1--%))(*877870*-,,'+%%/*77:-1186;7+,023346487708,815.*&*--035.100/--,+/523.7.--/.535683/-***----899;66511*.--*--&.-*40:+)-+*3002632)2/2411-..-,,',5/.77*(75231365742++/764925295-&(),)/1,.,+))1-/-043*01)%(--$%&$'/11-,157872134668683)+),+)*/,0.0324*)*-1;6:73
@8b05e95a-416f-404d-8faf-3f32b1d93135 ch=477 read=48541 start_time=2019-12-13T03:33:11Z barcode=BC01 runid=2c9cf7bc05858273f10e7d7ec552fc0bd742dc3e
CCCACTCAGTATTGCTTCGTTCAGTTACGTATTGCTGGTGCTGAAAGTTGTCAGTGTCTTTGTGTTAACCTGCTTGCTAATCATCTTCCGGTTACCTTGTTACGGCTTCGCCCCAATCGCTGACCCTACAGCTTCGGCCGCTGCCTCCTTGCGGTTAGCTCACGGACTTCGGGTATTGCCAGCAGCTCTCATGGTGTGACGGGCGGTGTGCACAAGACCAGGAACGTATTCACCGCGACATTCTGATTCGCGATTACCTGTCGCACCAGCGTAATAGGCGAGTTTCAGCCTACAATCGAACTGGACGGTTTTAAAGTTTTGGCTCCACCTCACGGTATTGCATCTCTCTGTACCAGCCATTTGTAGCACGTGTGTAGCCCCTACATAAGGGCATGATGATTTGACGTCATCCCACCTTCCTCTGGTTAGCAGGCAGTCTCGCTAGAGTCCCTCAACTTAATGGTAACTAACGACAAAGGGTTGCGCTCGTTGGGACTTAACAACATCTCACGACGAGCTGACGACAACCATACCACCATCACCTTGTCACGAAGGGATTTCCTCGATTAAAAGAGTAATGCAAGGGATGTCAAGTGTAGGTAAGGTTCTTCGCGTTGCATCAGATTAAAACCACATGCTCCACCGCTTGTGCGGGCCCCGTCAATTCATTTTGGTTTAACCTTGCGGCCGTACTCCCCAGGCGGTCGACTTAACGCGTTAGCTCCAGGCCACGCCTCAAGGGCACAACCTCCTCGACATCTCGTTTACGGCGTGGACTACCAGGGTATCTAATCCTGTTTGCTCCCACGCTTTCGCACCTGAGCGTCAGTCATCTTCGTCAGGGGCCGCCTTCATACCGGTATTCCTCCAGATCTCTACGCATTTCACCGCTACACCTGGAATTCTACCCCCCCTCTACGAGACTCAAGCTTGCCGGTATCAGATGCAGTTCCCAGGTTGAGCCAGAGTTTCCACATCTGACTTAACAAACCGCCTGCGTGCGCTTTACGCCAGTAATTCCGATTAACGCTTGCACCCTCCGTATTACCGCTGACTGCTGGCACGGGTTAGCCAGTGCTTCTTCTGCGGGTAACGTCAATGAGCAAAGGTAGTAACTTTACTCCCTTCCTCCCCGCTGAAGTACTTTACAATAGCCGAAGGCCTTCTTCGCTACACGCGGCATGTGCATCAGGCTTGCGCCCATTGTGCAATATTCCCCACTGCTGCCTCCGTGGGAG
+
&0)"&'%%&(%'(%+121(),-,-8-'+,-(0)$&'%+,9:95,,/)*3113(556797<1-/3,1+.-/*'')''(+)*-0/479735/4/9/0534,//+-,*,-307,67/,0-0+,.+,472+'/)$'%''++/-+.2'.223,,-/.1+0)()..21359355;54:741-2/9:6((&$'(/.*%(()436545299454/1174330++*-2&63620+-349/./8.011/28<579.30//49869.*(%&%##%#&*)))&''&('04843/2;7($/,6,-,-,*2++110620.-6*9;4,86-269.44588803:74202100/7/0181100.71452,5.6:6971('&***//+178755571,)+,-,59)/-*+2./1118;2-.-+334,86,*546;96/.'&+1-+'('((,*).20356:80/.,+6/.2+3+,2-7.293.22238565::<(+/3-630-+*('($&*70*-+0,..5277441+-/(/,+,,./-/0.1/4/:/.)01,()$),,/.*-+++(+.-,**'),6-8535.,/-/10*))/-0.///51,69-97874'-+++(*))&%(+*/77;523049-.-,.))/10045-6/,*(+),/27-13'(,)*)('.-/,760(12396<818;:*/+,*$$&(**1-+)&)))+.11243*,0263:9457/60505674260-.-2'%'',,),38698300801+2883-+'&'**,3220,011:-+*,///88;8880//,)%$.)//35:81--/-8-*0/52+$(&&$$$)--*-4)*&04797)-4)%,+.65238-/9:578/0-,./'*+0818556;6005(((81..,,+/4645:66246014/0%2747)5)3+3))+//762.,.2162577445),(,/1.3;'354,-,-.98:8::<4;0.2:5:2.411*.$.&1.-(&(//1621//.2/-/0557-495::98870/252-/,,('%,.71923.//9/<2808/++(+32.++%&')*/1822,/&/189674.*,(-/.,*+3*'.+,-8;68;6636'-/+4::786182239:88,.1))'(+()-*'$')/<4,555/265,)*-).+(**,.73)*,-%(%,1().,/189<98;9%%'()(-*01:300/),124,%+(),1,.*37,&&+'+&&&(*./0338-,/4346244.49-.%51-*
@e8402bad-d962-4151-98ca-e721c392d1dc ch=75 read=66822 start_time=2019-12-13T03:32:39Z barcode=BC01 runid=2c9cf7bc05858273f10e7d7ec552fc0bd742dc3e
CTCCACGGGAGGCAGCAGTGGGGAATATTGCACAATGGGGAAGCCTGATGCAGCAACGCCGCGTGAGAGTGATGAAGGTTTTCGGATCGTAAAGCTCTGTCTTTGGGGAAGATGTGAAGCGGTACGGAGGAAGCCACATTACGTGCCAGCAGCCGCGGTAATACGTAGGTGGCAGGCGTTATCAATTTTAGATAAGGGAGCGTAGGCGGATGAACAAGTGGGATGTGATACCCGGAGGCTCAGCGGGTGCTGCATTTGAAGCTGGTTATCTGGGGGGGTGGGAGAGGAGAGTGGAATTCCTGCAGTGTAGCGGTGAAATGCGTAGAGATTAGGATGAACACCAGTGGCGAAGGCGACTCTCTGGACTGTAACGGCGCTGAGGCTCGAAAGCGTGGGAGCAAACAAGTTGGATACCCTGGTAGTCCCGCCATGAAACGTGGGGCATGCGGTGTGGGGTTTAACACCTCCGTGCCGCCGCTAACGCATTAAGTATTCCGCCTGGGGTGAGGTGGGTAAAACAAGGGTGACGGGGACCCGCACAAGTAGCGGAGCATGTGGGTTTAATTCGAAGCAACGCCTTTCACTTGACATCCCTTGCATTACTCTTAATCGAGGAAATCCCTTCCGGGGACGGAGCAGGTGGTGCATGGTTGGCGTCAGCTCGTGTCGTGGGATGTTGGGTTAAGTCCCGCAACAAGCGCAACCTTGTCGTTAGTTACTACCGTGGTTAAGGGACTCTAGCGAGACTGCCTGGGTTAACCAGGAGGAAGGTGGGGATGACGTCAAATCATCATTACCCCTTATGTGGCCAGGGCTACACGTGCTACAATGGCTGGTACAGAGAGATGCAATACCGTGAGGTGGAGCCAAACTTTAAAACCAGTCTCAGTTCGGATTGTAGGCTGAAACTCATACATGAAGCTGGAGTTACTAGCAGTAATCGCGAATCAGAATGTCGGTGAATGCGTTCGGGTCTTGTACACCTGCCCGTCACGCCATGAGAGTTGGCAATGCCCGAAGTCCGTAGGCTAACCGCAAGGAGGCAGCGGCTGAAGGTAGGAGGTCAGCGGTGGGGTGAAGTCGTAACAAAGGTAACCGG
+
+*1)')'0-)/,.-0/--31-.'.)**5-.057595161*','.7(),7880121776684644.)&%'(+-/..1,2.:4).+9147/121*),-56886286.480).*-.+,,#%(*,5/,3%,'(.,3--.((%/)'))'&,4*..+'05+./,*/,+.6063-6.-82&&22014112-'(&%.%&1/(*(0-&((/0/0/8+82:-&++0312484:97''+$'03)0-..117.*%*'16789544446+&))&((*+24,-22./+(**'0,77--+-4-*)*)-2+&&&''(*./354--../3/..6/,.28//)*'(++'/999::7/)*-&64482++,+.032423--+/,,-7++,2/.+/-,-/&3+338)(*)().0&22,/129053*,-,)+/001;+,17887371*%'$$').3&,&&(,),**-)$*,,,.+.*)*3,),,.09222.1/8846;12,3,+%/--022+.0191-*+(&%*+'%%$''%(&&*&./))')'/)*+/0-6:06996,++-540,**+-.)-.2.,*,3*6<;1948.,,2.//)3+,),/**%(*+0113.:1(),+,-1,++,*+*+,+.,,**)..*.92060(,39311.+%&&)5879:99:8:.*,&'&,-3.*,-.8420..+.0<:99291*0*07-5172:,.1654.(,+(/,302'./12/9..-47121345'.&+,+*',38()*)&$&'&()+/;;:986:76;8;9:/1/+.))))'(0::-2214686558612284+3%%,41-,8021/--0**,/6/653*/)),2212071299:9655753-,,+,21138368;67-).,,4;534:6<987:86<<:8;7:10/0'-.:929016-0,30/.0,2+*..(')),.32-,,-:91/320/1*)%')*+.-.2:.8...630841*('+)*-02&5,0./'*%*')5,1-.--/(**51-.2..)-1&())*),,/--*0,,$10)()0,-/877&&3333310((*)+1*+,+,1218..,-6/875.2%),.60.1265677.*-,4--.6998839(/,44:8:81
@eac8cf1b-fc73-45b6-a366-223015ab6737 ch=134 read=45618 start_time=2019-12-13T03:32:39Z barcode=BC01 runid=2c9cf7bc05858273f10e7d7ec552fc0bd742dc3e
CAGTTACCTTGTTACGGCTTCACCCCAGTCATGAATCACAAAGTGAAAATTGCGCGCCCTCCCGAAGGTTAAGCTACTAACTTCTTTGCAACCCACTCCCATGGTGTGACGGGCGGTGTGTACAAGGCCCGGGAACGTATTCACCGTGGCATTCTGATCCACGATTACTAGCGATTCCGACTTCATGGAGTCGAGTTGCAGACTCAATCGGACTACGACGCACTTTATGGTCGCTTTATCTCAGAGGTCGCCTGCTGTATGCGCCATTGTGGCACGTGTGTAGCCCTGGTCGTAAGGGCCATGATGACTGAACGTCATCCACCTTCCTCCAGTTTATCGCTGGCGGTCTCCTTTGAGTTCCCGGCCGGACCGCTGGCAGCAAAGGATAAGGGTTGCGCTTCGTTGCGGAACAACCTACAACACGAGCTGACGGCAACCGCCAGCACCTGTCTCACAGTTCCCGAAGGCGCAATCCATCTCTGGAAGAGTTCTGTGGATGTCAAGACCAGGTAAGGTTCTTCGCGTTGCATCGAATTAAACCATGCTCCACCGCTTGTGCGGGCCCCGTCGAATTCATTTGAGTTTTAACGCGCGGCCGTACTCCCCAGGCGGTGAAGCTTAACGCGTTAGCTCGACCACGCCTCAAGGGCACAACACCAAGTCGACGTCGTTTGCGGCGTGGACTACCGGGTATCGTCTGTTTGCTCCCCGCTTTCGCACCTGAGCGTCAGTCTTCTCAGGGGCCGCCTTCGCCACCGGTATTCCTCCAGATCTCTACGCATTTCACCGCTTTCCGCGCAAATTCTACCCCTCTACGAGACTCAAGCTTGCCAGTATCAGATGCAGTTCCCAGGTTGAGCCCGGTTCACATCTGACTTAACAAACCTGCGTGCGCTTTACGCCCAATGAATTCGTTAACGCTTACCCTCAGCGTGGCTGCTGGCTGCAGGTTAGCCGGAGGTGCTTCTTCTGCGGGTAACGTCAATGTGAGCAAAGGTATTAACTTCTCCCCTTCCTCCCCGCTGAAAGTACTTTACAACCAGAAAGGCCTTCTTCATACACGCGGCATGGCTGCATCAGGCTTGCGCCCATTGTGCAATATTCCCCTGCTGCCTCCGTAG
+
(%+)8-/112/.,((+$.090..36/-/42%%*(1/50617/-/.+/0(*'*)*+,2;..-4.(,-./4,0'()++-'(,**-(*1-)*1+04,)**19-&,,/-,-3763::55731/,-03::026.('242:98:98;878:,1,3.,09734466.,0103;011,//231</1+,-.93'*&*$&)31468:573736681;08(8-65223.2..%)+-/$,(.)-'*,4+((((+/+*,1//'(&'%')&..121256-90,+&1..002.2,+.019,,8::0--1*)*5/:52.--,-//&%663687972-.41839.6---583/02%//08.-++)&)++4/--1981;4*3203:88:8:29112(95;,2/9978*2,0;-.--*,212;22/-($$&,)/&&+*.323*'1111028/41*()&$'$,00585522),+.-2690/*)*/./1'1).,665557533/+,&((.548899<99/2&**1-46+36,3/*,0-&%*)+-1/4,-.12(',/-;9031/*)./66140.,:*,-45-.**50)()**-+5-878;10/,9:4*+(((++,,249(1+-*474,'+))**,%%(%'.0100*))-('),-/003:797886781-03-)()')$*(3.557*$+',05.2,))',,,/1621/'.1+2((*,*')*)*-5*&--0.0(%'-13123144-..01/66-,234;548+/7:28:14:9;7454-2509658996/7*+*33597812(('+10.232.)+-'(((+%,,)1285/11992+0556,+,,/48/6(*/*)3832334.3+-188)21:17-/*/,0.)5.2'))*-(()+002333477:6699/2/200212/,,1.&)*.-')','6(7*4'(-.,*&&'%'.5412&*)&%%'&,77/4-+),,%(,+5----,-'*((,-8/88;8747-)+/065336-70)(()/539,'&*)*4-/(,.()+-7--43..326,-06733+(((-162(),(,%%%)*,,0-61701;9)(+*)00+4,,+3396554458&23228.123:0,,2&*#)(0.50+171--+,()+/-68+,/)
@94a43a86-102c-452c-bf67-3d0c9cc16893 ch=351 read=57461 start_time=2019-12-13T03:33:35Z barcode=BC01 runid=2c9cf7bc05858273f10e7d7ec552fc0bd742dc3e
TTGGTATGCTTCGTTGGTTACGTATTGCTCCCTTCCTCCAGTTTATCACTGGCAGTCTCCTTTGAGTTCCCGGCCGGACCGCTGGCAGCAAAGGATAGGGTTGCGCTCGTTGCGGGACTTCCAACCCAACATTTCACAGCACGAGCTGACGACAGCCGTACAGCACCTGTCTCACGGTTCAGGCACATTCTCATCTCTGAAAACTTCCGTGGATGTCAAGACCAGGTAAGGTTCTTCGCGTTGCATCAGATTAAACCACATGCTCCACCGCTTGTGCGGGCCCCGTCAGTCATTTGAGTTTAACCTTGCGGCCGTACTCCCCAGGCGGTCGACTTAACGCGTTAGCTCCGGAAGCCACGCCTCAAGGGCACAACCTCCAAGTCGACATCGTTTACGGCGTGGACTACCAGGGTATCTAATCCTGTTTGCTCCCCACGCTTTCGCACCCTGAGCGTCGAAGTCTTCGTCAGGGCCGCCTTCGCCACCAGTATTCCTCAGATCTCTACGCATTTCACCCGCTACACCTGGAATTCTACCCCCCTCCTGCAGAGACTCAAGCTTGCGGTATCAGATGCAGTTCCCAGGTTGGGCCAGCTACCATCTGATGACTTAACAAACCGCCTGCGTGCGCTTACGCCCAGTAATTCCGATTAACGCTTGCACCCTCCGTATTACCGCGGCTGCTGGCACGGGTTAGCCGGTGCTTCTTCTGCGGGTAACGTCAATGAGCAAAGGTATTAACTTCCTCCCCTTCATCCCGCTGAAAGTGCTTTACAGCCAGGCCTTCTTCATACACGCGGCATGGCTGCATCAGGCTTGCGCCCGGTGTGCAATATTCCCCACTGCGCACTCCCGTAGGAG
+
$))-,-,.348,,+%%1,4++')%)'%&)68*/853/7../9;;233%7/7//.89720*',**&*0520),,/)40647111/80-&2.+(*')*&.1-*4%'(*,35595447;11((('.,..)-+846<6.1-.&/.72&/-./0027/.-90)8-41'.-1.,-21,-+,3;*-$&)1,*..2;04922-+'1.0172../093/50/0345342032/37/3'3+99899313-1...766%%//30<9996767000/4/1-'%&$&'*,*,..86/*-.+&,'(/5,++,7;:11/**)')+.17.4/0)2:9-/0773:88711,4,8.21104/./02+.+)))0;3422202,5):3/+-/.-//.)/007644657847<+%*,2003:;832234(0+&++3365:576353:1+1*/-(*+/114<8468693-)*+16455)('*+559988:+.-4/579:6;;:;<///%.067;3637,,/54657665762<40,29++33.0./3,-+,/0407693;37/.0+,&*$%&)./9:54(,,3/1(5451+&&))+7+64771)),-*6,.300,%&%&'-,-/6//0++,+03436949813838:9867-+(''.,46.,.2377:0)))/0109307/./45<858:,.43637;9;6<771121-+&))&',--/790/4(25789;6643&201/85688-:-..9:7:*/-,,+1,/(+&&')-53,,21$,78,):::371*+&)-,*(&(&/(''4,4595798561,'+&+'+.791:11-0../54654:15-89*($)&*(+,31785457,+3-+*%&)+,/90.2-75.0
@4ff23940-9d89-49d3-8d60-da142cfcf878 ch=127 read=65902 start_time=2019-12-13T03:33:32Z barcode=BC01 runid=2c9cf7bc05858273f10e7d7ec552fc0bd742dc3e
CGCTCCTAAAGGAGGCAGCAGTGGGAAATATTCCCCGCAATGGGCGCAAAGCTGATGCAGCCATGCCGCGTGTATGAAGAAGGCCTTCGGGTTCACAGCAAAGTACTTTCAGCGGGGAGGAAGGGGGGGAGTAAAGTTAATACCTTCTCGCCAGGCGTTACCCGCAGAAGCACCGGCTAACTCCGTGCCAGCAGCCGCAGTAATACGGAGGAATTGCAAGCGTTAATCCATACTGGGCGTAAAGCGCGCAGGCAGTTTATTAGTCAGATGTGAAATCCCAGGCTCAACCTGGGAACTGCATCTGATACTGGCAGGTTCTTCATGGGGGGGTAGAATTCCAAGGTGTAGCGGTGAAATGCGTAGAATCTGGAGAGGAATACCGGTGGCGAAGGAGCGGCCCCCCTGGACGGAACCCGACGCTCAGGTGCGCGAAAGCGTGGGAGCAAACAGAGTTAAGATACCCTGGTAGTCCCACGCCGTAAGCGATGTCGACTTGGAGGTTGTGCCCGCTTGAGGCGTGGCTTCCGGAGCTAACGTTAAGTCGACCGCCTGAAATTACGGCCGCAAAGGTTAAAACTCAAATGTCGAAAAGATTGAGCAGGGGCGCAGGCGATGGGAGCGTAATGGTTTAATTCGATGCAACGCGGGTTTCGATCTTTGTTTTGAAGATCTCGGCACAGGAACCGACGGTCGGTCGCTGGCTGTCGTCAGCTCGTGTTGTGAAATGTTGGGTTAGATCCCGCAGCAGGCGCAACCCTTATCGCTGTTGCCAGCGGTCCGGCCAGGAACTCAAAGGAGACCACCAGTGATAGGACTGGGAAGAAGGGCGGGATAAGCAATCGAATCCTCCAGCCCCTGTCGGGGCGCTTTTACGATGCTACAATGAAAGCATACAAAGAGAAGCGCTGACCTCGCGAAACAAGCGGACATAACGCGCGATATCGATTACCGGATAGATCTGCAACTCGACTCATGAAGTCGGAATCGCTATTAATCGTGGATCAGAATGCCGCGGTGAATACGTTCCCGGGCCTTGTACACACTTGCGTGTTTTCATGGGGAGTGGGTTGCAAAAGAAGTAGGTAGCAACCTTCGGGAGGCGCTTACCACTTTAGCTGGATAGAGCATGACTGGGGTGAAGTCGTAACAAAGGTAACCGG
+
&'*)-('*/'0-*..-31/)+)(-**.1-,13-()($$'&'(330'-)0)$$$&'+,2,&*,,*+621524745678:,-0,0266:7/-*++((*+&(1:4242/3;;2./.,05,)*(*.-11/0*('(*-5'+,)*)'*1200*&,$&&$*(+%-.+09++,)'.(&.006..*+/,-.17/2:90/.+*+4-.+())3/-,.//,-(%$)'(+22.0-001113+*+(*,8<8521473+100'.**2.0048+&0+)(-.')((()%/3++03+(+11/5,2/914:5/5*)&*)+0/.0121,1,*'+$)(%)('#(',/440/./,1/000(-(2./1----5760,--')42,1&&%)*994/+'(/)2-3:::<562.))(*)$+,,620662*)+047-&('+&&',3256801832-(+*,+(*)0+/0,&/-:<9:0-+*1/.-)+,*120.4552255/*&--174984'.-++(+,.*,.+0----/9*+*42)%(&'**-4/37/20/1,.-7,--()%((*3-2,/28995370)(%''*)+,(.7/3387*091;3;:-.-.-45,))&&,/-(&+,&(&(-%+10&&$$$'&&*%'$))''&$(***4,6:5-:373+.2349753/.&$&&%('&)&'($%#$$#&'*%&)'%%&%'#$%)))'-)%$#(((*&(''%%$',)..56222*+.265656940029320/7-25540')-+6/-++)-').105584:0*.+/0('3..:-00,)-.731,/-.5'33)/*+5,3(.(()),*%+2,2,+++&(%((&.30.+*-())(**174.)($&(+..((,*-&%&%%(*4/))%'(&((%&$&()+($%')../514171++*(%)),.254)),'(+'+*(+.019980//+*)434+/+0((#####$%$%&&%$$&'%)$(*,/+*($&&,-/-401.//21,*+'(*,)(,6/3/3..+-,%''/(/0197;210++')(*77)0,4487;745-.,0,,(-&-$$'$)''%'#&*'%&++%.7300(,&++)%()0456;64786+%'((*-//**%'(+*++08,:3*,/+.515/03),,,))&(%&'$&%&$%&$&++.(()-++,./-.1053/(*.+*//097859
@9c1b8ec0-1eba-420c-be0b-72ad38d47990 ch=451 read=42099 start_time=2019-12-13T03:33:31Z barcode=BC01 runid=2c9cf7bc05858273f10e7d7ec552fc0bd742dc3e
CTCCTACGGGAGACAGTGGGGAATATTGCACAATGGGGGGAAACCTGATGCAGCAACGCCGCGTGAGTGATGAAGGTTTCGGATCGTAAAAGCTCTGTCTTTGGGAAGATAATGACGGTACCCAAGGAGGGAAACTAACTACGTGCCAGCAGCCGCGGTAATACACGTGGGTGGCGAGCGTATCCAGATTTACTGGGCGTAAAGGGAGCGTAGGCGGATGATTAAGTGGATGTGAAATACCCGGGCTCAGCAGGTGCTGTTCCAAACTGGTTATCTAGGTGCAGGAGAGGAGAGTGGAATTCCTAGTGTAGCGGTGAAATGCGTAGAGATTAGGAAGAACACCAGTGGCGAGAGCGACTCTCTGGACTGTAACTGACAGAGGCTCGAAAGCGTGGGAGTATAAACAGGATTAGATACCCTGGTAGTCCCACGCCGTAAACGATGAATACTACTAGGTGTGGGGTTTCAACACCTCCGTGCCGCCGCTAACGCATTAAGTATTCCGCCTGGGAGTACGGTCGCAAGATTAACTCAAAAGATTGACGGGGACCCGCACAAGTAGCGGAGCATGTGGTTTAATTCGAAGCAACGCGAAGAACCTTACCTATGACATCCCTTGCATTACTCTTAATCGAGGAAATCCTTCGGGGACAAGGTGACAGGTGGTGCATGGTTGTCGTCAGCTCGTGTCGTGAGATGTTGGGTTAAGTCCGCAACAGCGAGCGCAACCCTTGTCGTTAGTTACTACCATTAAGTTGGGGACTCTAGCGAGACTGCCTGGGTTAACCAGGAGGGAAGGTGGGGATGACGTCAAATCATCATGCCCCTTGTGTGGGGCTACACGTGCTACAATGGCTGGTACAGAGAGATGCAATACCGTGGTGAATACTTTAAAAACCAGTCTCAGTTCGGATTGTAGGCTGAAACTCGCCTACATGAAGCTGGGTTACTAGTAATCGCCTTGAATGAATGTCGCCCGGTGAATACGTTCCCGGGTCTTGTACACACCGCCCGTCACACCATGAGAGTTGGCAATACCCGAAGTCCGTGAGCCGCAAGGCAGCGGCCGAGGTAGGGTCAGCGGTGGGGTGAAAGTCGTAACAAGGTAACCGG
+
./4//471:6*-%,/3,183(-61.81+**+.:/.71.+&)-)/;-.0532*2/400''('*.8.,,+*-/--,-12;80-:19963/33+)-,,/.//8<;492/0+-,,/-./44841/)(,&2((--''($)&),-/.0+1/1611401//*.(.+.90..&(-0+3,*0*)'*70-/+.4&&%%,90.138;7861075(34(,-5:673271-./-.11//628688754980/.61.3826--%*$2131)%%&-,*1:977997:74541*-.27292-+*.2.-,../2-3//.(*+360*'()+7,)08*,5686())()1.168190084468/663/-'&%'(+540/..+03:554348/-.)((%%%((()7((+-*+/34:2'&&''+-2-0.6./3-/1425:40190//-84(&+*.3557;76/+-,-.,*)++./06:8886996-;07+81229338-.58:44:)22251*---014-000724/3:88;/')*+3-3./,342**002.,,*.:2&(.)4.77,.8:,39--216.%&&&))(,&*,542/154;9/4370(,,,.8-.)*(+*(-535.3.,0++,,065-99,///064:212/505055('(')+,*24+07(57/4071./+,,2(.*,25745597.8/..756834433676775331,/:86;57539440583/0142&%%&&)+543225-,0.//.0/')-1(,.'04+-802-00.,7:4774.'**+.256799:858(),%%,)*6/,/.+/4273158*/3459892/32-,,./.651:1)/(((*'',5-5300+--/1633,9-*800199838..,++./;9333/*.-,.-+)('('&(*11.5:75.125:778246:919-5.--.275876<834747600000-5-,,4*+))6,2378,9+++)*'()(+,(().*/32+40,0958880+.+.627/*0312/800040424:5186.-0++)/-./10+)+-848///+).:-,+-//35,/42-/*%(*((''%,/225.+('',-//-,-')+0/6/+)'&')+''-.278:15-+-33497.6
@5b040434-6cc2-4686-ad4d-6fa0d92a50d0 ch=351 read=57463 start_time=2019-12-13T03:33:39Z barcode=BC01 runid=2c9cf7bc05858273f10e7d7ec552fc0bd742dc3e
CTCCTACGGAGGCAGCAGTGGGAATATTGCACAGTGAAACCTGATGCAGCAACGCCGCGTGAGTGATGAAGGTTTTCGGATCATGGCTCTGTCTTTGGGAAGATAATGACAGTACCCAAGGAGGAAGCCGACTACTACGTGCCAGCAGCCGCGGTAATACGTAGGTGAGCGTTATCAGATTTACTGAGTAAAGGGGCTGGGCGGATGATTAAGTGGGATGTAGAAATACCGGGCTCCAACTTGGGTGCTGCATTTCCAAACTGGTTATCAGAGTGCAGGAGAGGAAGTGGAATTCCTAGCGGTGAAATGCGTAGAGATTAGGAAGAGAACACCAGTGGCGAAGGCGACTCTCTGGATAACTGACGCTGAGCTCCGGCGTGGGGAGCAAACAGGATTGAATACCCTGGTAGTCCACGCCAACTGATGAATACTAGGTGTGGGGACAGCACCTCCCGTGCCGCCATAGCGCGTGGTGTTCCGCCTGGGAGTACGGTCACTTAAGATTAAAACTCAAAGGAATTGACGGGGGACCCGCACAGTAGCGGAGCATGTGGTTTAATTCGAAGCAACGCGAAGAACACTACCTACACTTGACATCCCTTGCATTACTTGATAGGGAAATCCTTCGGGGACAAGGTGACAGGTGGTGCATGGTTGTCGTCAGCTCGTGTCGTGAGATGTTGGGTTTAAGTCCCACAACGAGCGCAACCCTTGTCGTTGGTGCCATTAAGTTGAGGACTCTGGCAGGGCTGCCTGGGTTAGCCAGGAGGAAGGTGGGGATGACGTCAAATCATCATGCCCCGTA
+
(+.+'(,)*()*0.1211733)((()1-))*+,(0+&-,*7')+6564,0+'/,/3///1,++*)-..36352954,&-*40'&(+,13235379718-.,+-,-6,,',%00-16-33)-*/,())-/'')(''&&)+.17/..,+-7.537418/018782:2/0.32293212+''+7.*,0,'%')/,)0.'))&256.825551525076;;8850&%/,)+./-)4.-.9*))('*26.,+-((**+71.6/8455630:,,,-,+-/)**/)'((+))()**-)*.+/*&$%%)2//'/*'#&')()))*,6,5811-,*,42679.4233/***)-2221/..+0460%&))'*+.)+-*%%$$+((.-/19;;-)-/2;08,32/0.%%/,/48-'(*)%0235*+''%%$)&)+--.83688859775691+$&&&'%'+&(,-'-)++'*)$&%$%$(&,&')&-0,-+08//0''%*'(-500&+**1.),,5+89.3237:,2,-/3-..-.476()11+&,'')((),-(,&')1.*-,2.671313-)-,+,564.4,-4+*/.$'+*-,((((%)(.-258196,4//+2.*%&%%&)%&*(%&&(/8025.:;5.64,-,*,78+-5++9:8765),01),14441/01387625047887846:34*4+'''&)(4,&++()#%&..3424<:.6767447%00((&(*36,,.-**14.2242,,(&,12*)(**(***+-)*-1,+6*06/7081/172.6432,/-/86043.3*/(-+)'%$%
@43eac708-3e28-4415-a532-219fe0927b1f ch=140 read=50811 start_time=2019-12-13T03:33:37Z barcode=BC01 runid=2c9cf7bc05858273f10e7d7ec552fc0bd742dc3e
CTCCTACGGGAGGCAGCGGTAAGGAATTTTCGGCAATGGAAACCCTGACCGAGCAACGCCGCGTGAAGGAAGAAGGTTTTCGGATTGTAAACTTCTGTTATAAAGGAAGAACGGCGGCTACAGGAAATGGTAGCCGAGTGACGATACTGATAGAAAGCCACGGCTAACTACGTGCCAGCAGCCGCGGTAATACGTAGGTGGCAAGCGTTATCAGGTATTGGGCGTAAAGAGGAGCAGGCGGCAGCAAGGGTCTGTGGCGAAAGCCTGAAACGCTTTCAGTAAACCATAGAAACCAGGCAGCTAGGTACGGGAGAGGATCGTGAATTCCATGTGGCATTGAAATGCGTAGATATATGGAGGAACACCAGTGGCGAAAGGCGACGATCTGGCCTGCAACTGACGCTCCAGTCAGCGTGAGGGAGCAAATAGGATTAGATTTCGTGATTACGCCGTAAACGATGAGTACTAAGTGTTGGATGTCAAAGTTCAGTGCTGCAGTTAACTTGCCAATAAGTACTCCGCCTGGTAGTACGTTCGCAAGAATGAAACTCAAAGGAATTGACGGGGGGTACTGGCGGTGGAGCATGGTTTAATTCGAGGCAACGCGAAGAACCTTACCAGATGTGACATACTCATAAAGGCTCCAGGATGGAGAGATAGCTATATGAGATACAGGTGGTGCATGGTTGTCGTCAGCTCGTGTCGTGAGATGTTGGGTTAAGTCCCGCAACAGGCGCAACCCTTATCCGTTATTACCATCATTAAGTTGGGGACTCTGGCAGAGACTGCCAGCAAGCTGGAGGAAGGCGGGGATGACGTCAAATCATCATGCCCCTTATGACCTGGGCTACACACGTGCTACAATGGATGGTGCAGAGGAAGCGAAGCCGCGAGGTGAAGCAAAACCCATAAAACCATTCTCAGTTCGGATTGTAGTCTGCAACTCGACTACATGGTTAAGGAATCGCGCTAGTGTCGCGAATCAGCATGTCGCGGTGAATACGTTCTCAGGCCTTGTACACACCGCCCGTCACACACCACGAGAGTTGATAACACCCGAGCCGGTGGCCTAACCGCAAGGAAGGAGCTGTCTAGGTGGGATTGATGATTGGGGTGAAGTCAACAAGGTAACCGG
+
-/644792:/)2.,3-5.972/)*--3:;868;96;5.)),*/61+,098653+1(''*/*+,1100,+*-).0)1-8556&0$4)(.'*&(.089050//5;1,0.-)/--&5324,++,+/'+*(+**)%*/0+++,,)('&('*0'*,-,.56)04013,,,1-7778699::367445/-,,,,4100;8:87963821.-.11;444*,),&.(69;950/7/().)'*(++5.7:9/$,&(03923355.52,,0-+/:7-)0&*&)**0,+,,9<19:-,-(*44,96)5-6454--.,)0&*-'((09088,2*,,6,;7'/%*)/-///*-4.+.366500///053812*---34:/43386+,/(,-76::54550:2:288773/0013993:')-.,'(('0-(0.)()*7;:210/)6)(&&%)&&..(%*'(+-14388:5.,(*)))+*23475887<8:7204129824;955545564'.1-/)'%%')&,*-.))'&),.3*111(+')+23657<:5631.1876166-//.5/.-+/142133,161)))+)&124767-,--03151:9/54:2&%&)))0100-,.*(+,-0.-1:22.5+1,-.433663+*.5+.4127*++-.190,*)',6'1,+*,,2504,-,-&/-//779999+.72./6862/.//266+,+(*3645597;7;888871/41)*1/(+$',2050+0:5,5515((5,-)-+,0,---;.8,,2,-4931342.-((&&')12999:7686.,--8.,-%',,4.,693370000/7475234;:0/+.32+,4.1135756751++--,&),.28:8:6<66;995)++-1/+-,*0++(**+6:4**+))/+-1+-1;<64:6116<<969:8;323/38:8.8+-4,..787776565576'30//-0..-1**&)&))1-3+.,+&)%)*.33062/-./0:99:9:7990071/234;568/8::8/8./+-')(/1/597---+*,-+/0*,+%&&(*&(&%(01*(,'%''++)-6250/.179/--0*..+-((&)*1/0/-0)4./980*0(').1.8/780..1/.*%'+.46+$(%&,+87
@d6663e2f-bcfd-4709-995b-dcd32fc9419c ch=101 read=101517 start_time=2019-12-13T03:33:52Z barcode=BC01 runid=2c9cf7bc05858273f10e7d7ec552fc0bd742dc3e
CAGGAGGCAGCAGTATGAGAATTTTCGGCAATGGGGAAACCCTGACCGAGCAACGCGCGTGAAAGGTTTTCAGTTGGCAAACTTCTGTTATAAAGGAAGAACGGCGGCTACAGGAAGTGAGTAGCCGAGTGACGGTACTGATAAGCGTACTTCGTGCAATAGCCATGACCAGCCCGTAGGTGGCAAGCGTTATCCAGATTATTGGGCGTAAAGAGGGGTAGGCAGCAGGAGGTCTGTGAGGTGAAAGCCTGAAGCAACTTCAGTAAGCCATAGAAACCAGGCAGCTAGAGTGCAGGAGAGGATCGTGGAATTCCATGTGGCGGTGAAATGCGTAGATGTAATAGAGGAACACCAGTGGCGGAGGCGACGATCTGGCCTGCAACTGACGCTCAGTCGAAAGCGTGGGAGCAAATAGGATTAGATACCCTAGCAGTCCACCGCCGTAAACGATAGTACCTGGTGGTGGATGTCAAAGTTCAGTGCTGCAGTTAACGCAATAAAGTACTCCCGCCTGGTAGTACGTTCGCAGAATGAAACTCAAAGAAATTGACGGGGGGGCCCGCACAAGCGGGGTAAGACATGTCGGTTTAATTCGAAACGCGAAAGAAGAACCTTGCAGGTGTGACATACTCATAAAAGGCTCCAGAGGTGGAGATAGCTATGAGATACAGGTGGTGCATGGTTGTCGTCAGCTCGGTAATCGTGAGATGTTGGGTTAAGTCCCGCAACGAGCGCAACCTTATCGTTAGTTACCATCATTAAGTTGGGGACTCTAGCGAGACTGCCAGTGACAAGCTGGAGGAAGGCGGGGATGACGTCAAATCGTATTTTATATGACCGGGCTTCCACATGCTACAATGGATGGTGCAGAGGGAAGCGAAGCCGCGAGGTGAAACAAAACCCATAAAACCATTCTCAGTTCAGTTGTAGTCTGCAACTCGACTGCGCTGAAGTTGGAATCGCTAGTAATCGCGAATCAGCATGTCGCGGTGAATACGTTCTCGGGCCTTGTACACCGCCCGTCACACCACGAGTTGATAACACCCGAAGCCGGTATGGCCTAACCGCAAGGAAAGGCTGTCTAAGGTGGGATTGATGATTGGGGTGAAGTCGTAACAAGGTAACCG
+
+)/+*/)+720/+-+$$&%*,-79965667:8+-1)',,0;3-,.64-*'&*(()-*11)**))'+)699//-3+'&'5<320:/5-7./.:8-+2,0,/7,+,+8.//9:152/2,+)&())216)%(()+,))()+,)%2,,##$$#''%')1/103+++/-)+,01'(%'(++0/45/4//99897483..(%+%+'&*,03/.334;,('*34.,'))*'10/)0&+2),,1,-*(,)*+)'')215.5..,)/.32.0352,012021+00,0'(3..,,,/-34568/31-,+09666777,3)4)32,/+/.+*%'1*+71--9971/0.*+**+(++.1290/04+450:1/3+*.-;98..///494<498820-,%*&&..'+05%*+1+,3.0.*&+-:;61*,2)(*%%21211)&%(()(-20'(-+09-*38-2536)+,&/+*-,'&$'%)'5.87892,/74')((-346246:89834282/.($$"%',2)+7976'()/712/1820211*0('(+1),:88+''')),4453899:1.,42++,0098634'+.+*(+2.0'+0%.,586,3+('(/*))()2/'&.**2523-0%'&+'*&.-,..-)1123-841+-3460)*,,12.0*'''6(,)+,34435825'4,,7:91111078;2230+/-+--,,&&),+84613-05,4:,72/66618181-.1-7-+3436411-&,./9/8/--09005-/0/2:5:/80-4940210/*++,-366757:4354678:/2563./-*-*2.*181+,-.446928,*)#*$&''%&*+,.-1,)-'(&&)(%'())06256978:88531551++).,+.)-&'+,191-,)(%+'*/&.2997282((+7;03:98;335-13;9-0+-&&'*4379900+*',11-,(&&&'&(+(0+3/66842/,*,)'()*,,,-)/)*-0:766680:968755766:3480.+),5++(,-,4707<1/5410,22*.+**'31213971581+*2+.1+-,%)+/0)(-)4/2532..0+&'(3467533:(5+25.,1-++-+)2+&,54.-0/./558613,,))(-748/
@efe558e5-5304-4819-9c71-343cf00ad772 ch=430 read=66923 start_time=2019-12-13T03:33:53Z barcode=BC01 runid=2c9cf7bc05858273f10e7d7ec552fc0bd742dc3e
CTCCTACGGGGAGGCAGCAGTGGGGTATTTTTCGGCAATGGGGAAACCTGACCGGTAACGCCGCGTGAAGGTTCTCGGATTGTAAACTTCTGTTATAAGGAAAGAACGGCGGCTACAGAAATGAGCCAGTGAGGCGATACTTTATTAGAAAGCCACGGCTAACTACGTGCCAGCAGCCCGCGGTAATACGTAGGTGGCAAGCGTTATCCGGAATTATTGGGCGTAAAAAGAGGGAGCAGGCGAAGCAGCAAGGGTCTGGTGGTGAAAGCCTGGCTTAACTTCAGTAAACCATAGAAACCAGGCAGCTAGAGTGCAGGAGAGGGATCGTGGAATTCCATGTGTAGCGGTGAAATGCGTAGATATATGGAGGAGGAACACCAGTGGCGAAAGGCGACGATCTGGCCTGCCACAACTGACAGCTCAATCGAAAAGCGTGGGAGCAAATAGGATTAGATACCCCTAGTAGTCCCACGCCGTAAACGATGAGTACTAAGTGTTGGATGTGCAAGAGTTCAGTGCTGCAGTTAACATAATAAGTACTCCCGCCTGAGTAGTACGTTCGCAAAATGAAACTCAAAGGAATTGACGAAGGGCCCGCACAAGCGGTGGGCATGTGGTTTAATTCGAAGCAACGCGAAAGAACAGGTCTTGACATACTCGCCAAAAGGCTCCAGAGATGGAGATAAGCTATATGAGGATACAGGTGGTGCATGGTTGTCGTCGGCTCGTGTCGTGAGATGTTGGGTTAAGTCCCGCAACGGGCGCGCAACCCTTGTCGTTAGTTACTACCATTAAGTTGAGGACTCTGGCGAGACTGCCTGGGTTAACCAGGAGGAAGGTGGGGATGACGTCAATCTGTCATACTTATGTGTAGGGCTACACACGTGCTACAATGGCTGGTACAGAATGCAATACCGCGAGGTGGGGCCAAACTTTAAAACCAGTCTCAGTTCGGATTGTAGGCTGAAACTCGCCTACATGAAGCTGGAGTTACTAGTAATCGCGAATCAGAATGTCGCGGTGAATACGTTCAGGTCTTGTACGCACCGCCCGTCACACCATGAGAGTTGGCAATACCCGAAGTCCGTGAGCTAACCGCAAAGGAGAGCAGCGGCCGAAGGTAAGTCAGCGGTGGGGGGGTGAGAAGTCATCTTTCGATAACCGG
+
//010250::-*3471010-6...'&%,.77,848629210,((,,25-.068*,,/54159883)()(+,6;999(-(8)./;;9-/.+-11400141439*'/90-/+*.//43*(,+((*1359'*'''&'*'&**),***09,*-*().62/3-,,8088676889;544/./6.-+/++.*+(322-,-*07676245070--./.2,8+&1'79:9656:9-+((,/)(+-29;,+'&&**,/.0,574212&&/0.0198/272-%'(*.+).+1**+37*65/2.*,.2,60--)+++.,(+'*29-9:.-).51866)7,+-)2,20231-1)).,1/..055..296+.&++2)-2/.2+)0/,;778:366362()20(/.48-,,,+$.'0*()+('+./.&+%&$%&'+8:*)%),.*(*,7745(+03<<:32-)//.-14542)'**3542/5/))104:466<931.//,+--.481+1+.8285712,-/('+*-6947:8997911331//%%-:/0513222/7,+/744./23586736<9628,),*+0:9445280&&()+1,22+&%+)+.4-)+*0,806266(,(,*/+,/35<;498;7*./%*3,425/.+'&&&(&'-/).-*()''$*%*&'(166-+-*++*)*+,-47,)*+.%$%')0/()++.,-.12+-+*240+--/285:333773(412479787423210352927112..,..)*+4208',.*+(*872761-6/00.7---4;33338;66840,1..+89--2-/,3.')((1665745233512/1)3,)-+,6,5-0/5036578/40-0,&(&*)'*%&$%&(/--'&(+)'&''()*,/0/+($$)+**-+*,('())))-+-./7///10**)*()00+*-*4<;66;92;<769,66657(2088,2$1'()101/-.-71-.86361//22,3,)+,+-(%*+*+,,,--.,./6**4220,/::79;68192+,80-/.1,,(+++%+2.135$/*-0+23.%4/10/03471/*)*,616-0/.,04.**.,-09789:6443821++/-(1.**&&(*+*-,-*-10.0.0(*())12448674)+'&*(*$+(),,)-$'**))$+1;4:69
@723b7201-ff11-45cf-a79a-274c26cf6d02 ch=113 read=75045 start_time=2019-12-13T03:32:30Z barcode=BC01 runid=2c9cf7bc05858273f10e7d7ec552fc0bd742dc3e
CTCCTACGGGGAGGCAGCAGTGGGAATATTGCACAATGGGGAAACCCTGATGCAGCAACGCCGCGTGAGTGTGAAGGTTCCGGATCGTAAAGCTCTGTGCTGGGGAGATAATGACGGTACCCAAGGAGGAAGCCACGGCTAACTACGTGCCAGCAGCCACTTGCCGGTATGCGTAGGTGGCGAGGCGTTATCCATTTACTGGGCATGCAAAGGGCGTAGGCGGATGATTAAGTGGATAGCGATACCCGGGCTCAGCAGGTGCTGCATTCCAAACAGTTTATCTAGGTACGGGAGAGGAGAGTGGAATTCCTAGTGTGGTGAAATGCGTAGAGATTGGGAAGAACACCAGTGGCGAAAGGCGACTCTCTGGACTGTAACTGACGCTGCTCGAAAGCGTGGGAGCAAGCAGGATTAGATACCCTGGTAGTCACGCCGTAAACGATGAATGCACTGGGTGTGGGGACACAGCACCTCCCGTGCCATAACGCATTAAGTATTCCGCCTGGGAATTGCGGTCGCAAGATTAAAACTCAAAGGAATTGACGGGGACCCGCACAAGTAGCGGAGCATGTGGTTTTAATTCGAAACGAGAACCTTACTTGACATCCCTTGCGTACTCTTAATGGGGAAATCCCTTCGGGGACAAGGTGACGGGTGGTGCATGGTTGTCGTCAGCTCGTGTCATTGGATGACTGGGTTAAGTCCGCAACGAAGCGCAGCGCATCAATTGATTTTCTACCATTAAGTTGAGGATAAGACACCGGTTTAACCAGGAGGAAGGTGGATGACGTCAAATCATGCCTTATGTGAGGGCGTACACGTGCTACAATGGCTGGTACGGAGATGCAATACCGTGAGGTGGAGCCAAACTTTAAAACCAGTCTCAGTTCAGTTGTAGGCTGAAACTCACCATACCACATGAAGCTGGAGTTACTAGTAATCGCGAATCAGAATGTTGCGGTGAATACGTTCCCGGGTCTTGCTTTACCGCCCGTCACACCATGAGTTGGCAATACCCGAAGTCCGTGAGCTTCCTTCCGCAAGGAAGCAGCGGCGGGTGAGTCAGCACGCGGTGGGGTGAAGTCGTAACAAGGCAACCGGAG
+
-.2/-.1+86-&.4+*,-,/3,6-+--%*($(%%&%(&,,&*-,19*,.99765/.*&+'--*,3-+*'(*./09/230)*3,9881565)),,12+*&&-+11*&'(()010+)&)*,622'0).).()1.190.0/--030348583895/.--8.$'%%$*('),.0'0)++.3176/*)))878:8204*)11.0123.,%)&)(++.6-3,(%',0,2-,+/03.)*-+*++'((()-0/6,/67626,'.'233.18776800*/-$$#106++.010--+'*%12,%%*)%'%')0.5-9*:*)&,))'%+./.861.--,**+*(0+(.1-1,040276/231:8402*-40785422.35;698988310//2+-/*+./,-,-(*,6583((-1:.1.520/-+*,:349.,/42/5,.&)(,...68:.23433;.'*$&&%*&)#(()-'$&((*'/127051+%&$'&%&&(&%%#'',*)*+-78;69;8+-+'(,*%,2972/01-*)3)7<<4564*0)*+$%)),&('.26+,9,'(&)))'(*01-1*+-06556/.63-2.5,+(+*'(%&(+2/*)(&'((+,04645*+)'%%(&&%%((&&(#%*(&((',51-77*6/)**25/7587813.,.6233996/8-+,6138,3110+/,./+6*,)1.*'&(.0)*4*('+./(/*.0**&&($(%&'$%%('&#-%%().22)&&()(/+7*/02-(,.&$$$&$%#'%&)..,())/,,-).(,')(*,1//47867846.,.(((*'(&&*+*'&.6/1*-*()*'(.6*-.0-/./0/30.05**)))444393)0-./1/25*.4).//.1-)(+(),15,3456778-008/%1&3)+,/5566.92-,.%%())*-.)+,-,8-++2,+''),**-%%(),,/1562;231'&(,*21,,-6198;96985.20)'12211,'%&(++/81283124---.240++)(2*)''$$%*/)+(-+-/8793-,(%%%$&*'*&*)+(+%'&&%$&)3.*)(&&$)*.*--*,,-.+//47-,,-*),-''%'&&())&-83560.&
