# Supplementary material for: De novo species identification using 16S rRNA gene nanopore sequencing
Source: PeerJ. 2020 Oct 21;8:e10029. doi: 10.7717/peerj.10029 (PMC7585375; doi:10.7717/peerj.10029)
Supplement: Supplemental Information 2 — Contains raw reads. [file peerj-08-10029-s002.zip › pass_fastq_runid_2c9cf7bc05858273f10e7d7ec552fc0bd742dc3e_181.fastq]

@959c5a7b-855b-4a2e-ad97-51daf0b41377 ch=66 read=67608 start_time=2019-12-13T03:32:29Z barcode=BC01 runid=2c9cf7bc05858273f10e7d7ec552fc0bd742dc3e
CTCCACGGGAGGCAGCAGTGGGAATATTGCACAATGGGCGCAAGCCTGATGAAAGCCATGCCGCGTGTATGAAGAAGACCTTCGGGTTGCTTAAAGTACTTTCAGCGGGAGGAAGGGTAAAGTTAACCTTTGCTCATTGGCGTTACCCGCAGAAGAAGCACCGGCTAACTCCGTGCCAGCAGCCGCGGTATTGTACAGCGGAAGTGCAAGCGTTAATCAGGATACTGGGCGTAAAGGCGCACGCAGGCGGTTTGTTAAGTCAGATGTAGAAATCCCCGGGCTCAACCTGGGAACTGCATCTGATACTGGCAAGCGAGGTCTCGTAGAGGGGTAGAATTCCAGGTGTAGCGGTGAAATGCGTAGAGATCTGGAGGAATACCGGTGGCGAGCAGCCCCCCTGGACGAAGACGACGCTCAGGTGCAGCGTGGGAGCAAACAGGATTAGATACCCTGGTAGTCCACGCCATAAACGATATCGACTTGGAGGTTGCTTGAAGGCGTGGCTTCGGAGCTAACGCTAAGTCGACCGCGCCTGGGAAATGCAGCGCAAAGGTTAAAACTCAAATGAATTGACGGGGGCCCGCACAAGCGAAGGGTGGGCATAATGGTTTAATTCGATGCAACGCGAAGAACCTTACCTGGTCTTGACATCCACGGAAGTTCCAGAGATGAGAATGTGCCTTCGGGAACCGTAGGACAGGTGCTGCATGGCTGTCGTCAGCTCGTGTTGTGAAATGTTGGGTTAAGTCCCGCAGCGAGCACCTTATCCTTTGTTGCCAGCGGTCGGCCGGGAACTCAAAGGAGACTGCCAGTGATAAACTGGAGGAAGGTGGGGATGACGTCAAGTCATCATGGCCCTTGACGGGGCTACGTGCTACGGCGCCTGAAGAAGCTACCTCGCGAGAGCAAGCGGACCTCATAAAGTGCGTCGTAGTCGGATTGGAGTCTGCAACTCGACTCCCATGATCCGGAATCGCCTAATCGTGGATCAGAATGCCACGGTGAATACGTTCCGGGCCTTGTACACACCGCCCGTCACACCATGGGGTGGGTTGCAAAAGAAGTAGGTGACTTAACCTTCGGAGGCGCTTACCGCTGATTCATGACTGGGGGTGAAGTCGTAACAAGGTAACCGG
+
*+.(&),1.*/.-136211&4.+/.1372./01950875355-+2/++(*%'*'%*10329:13..-02313-()')'+./,+16-83,).+1:,(()*080++*),20)+0*.+/,)/6421-/,---71-/35%/&0&86/:..95+-.+/+&,)')33/4-+**)+,1/,.:9;2552/45/.0++'&'%(**&)(+**''(4557&+%().+-+')*$*+//8;98617;/*/---'+()$&,)**,0+(.;/7.19-/2995,).4+)797,-73369667962;5/7600///8+*+/+0406..5)()''(-./58:8)&,1-/+,*(,-*4((3/..13456:767;4234:96/+*+,/;;;0050778;959-/,+'(+-0/62596/(+2661/5--+*+04679/./,,*)+,,4.53(*.08*21'4*/2-',,-09*+5;99886.'-/2/$%,9:7222(16611,1/3.2)/(&%%%+.(**)-36941+4,/,..23,/--+/0*.0169:-.'('&&)&()'*'-'04)*+3)1.:85674103/;::300/0--3,6961.60,.,-)+(**)&**)*+-()-/'&).3/74/94;0//0/;06/-*'+-)(-+34544;67987562/.//.))+.3)3+24,*+-)*++,400400:87,0+0)64/1.-,-'(-.4%/)+/1987(*,418799889'(*-5897491*+,43/,2/8::676:++8.*(/,%,)&&(%(%$$'-.0.53/07.03(+/0:28(9,42;905347*50-.+-.38996*---/10.&++4-*0+*/-4339:*/4889875++',/7872,1-44/+4/20'5655.,-))011&'&-,+-2011/)++)*/17:65-+*)'%&(,2(00954:663+76-&0.445,'*&*+4&.&.%.)(***&%',+*,5)-1198+(.*++.+7.4;66(*%&),+-1779534-(+.-02,+,.786498561131)1.+-/-0+-,.)*+.3-7<.-453434368.51(*%045;254;9+%)'$*'&(&$'((207/959,(1'*+()*.1.15')''*3;9843344679-'**-,+,558:583/141567:+/
@aa746b36-2fe6-4535-9ab1-2df58705b5d4 ch=138 read=63063 start_time=2019-12-13T03:34:09Z barcode=BC01 runid=2c9cf7bc05858273f10e7d7ec552fc0bd742dc3e
TTATTGCCTTCACGTTCAATTGTATTGCTAGTGCTGAAAAGAATTGTAGTGTCACTTTGTAACCTTTCTGTTGGTGCTGATGTGCCACAAAGGAGGGCAGCAGTGGGGAATATTGCACAATGGAAGCAAGCCTGATGCAGCCATGCCGCGTGTATGAAGAAGGCCTTCCGGGTTCTATAAAGTACTTTCAGCGGGAGGAAGGGAGTAAAAGTTAATACCTTTGCTCGTGACGTTACCCGCAGAAAAGCTTACCAGCTAATCCGTGCCGTAGCCGCGGTAATACGGAGGGTGCAAGCGTTAATCGGAATTACTGGGCGTAAAAGCGCGCAGGCGGTTTGTTAAGTCGGATGTAAATCCCGAATCAGCCTGGGAACTGCATCTGATACTGGCAAAACTTGTCTCGTAGAGTGGGAATTCCAGGTGTAGCGGTGAAATGCGTAGTAGAGATCTGGAGGAATACCGGTGGCGAAGGCGGCCCCTGGACGAAGACTGACGCTCAGGTGCGAAAGCGTGGGGAGCAAACAGGATTAAGATACCTGGTAGTCACGCCGTAAGCGATATCAACGAGTTTGTGCCCTTGGTGGCTTCCGGAGCTAACGCGTTAAGTCGACCGCCACAGAATACGGCCGCAAGGTTAAAACTCAAATGAATTGACGGGGGCCCGCGCACAAGCGGTGGAGCATAATGGTTTAATTCGATGCAACGCGAAGAACCTTACCTGATCTTGACATCCACGGAAGTTTCAGAGATAGTGCCTTCGGGAACCGAAACGAGACAGGTGCTGCCGTATCGTCAGCTCGTGTTGTGAAATGTTGGGTTAAGTCCGCAGCGGCGCAACCCTTATCGCTTTGTTGCCAGCGGTCCGGCCGGGAACTCAAAGGAGACTGCCAGTGATAAACTGGGAGGAAGGTGGGATGACGTCAAGTCATCATGGCCCCTTACGACCAGGGCTACACGATGCTACAATGGCGCATACAAAGAGAAGCGGCCTCGCGAAATAGAAGCGGAGACCTCATAAAGTGCGTCGTAGTCCGGATTGGAGTCTGCAACTCGACTCCATGAAGTCGAATCGCCTTGGCAATCGTGGATCAGAATGCCACGAATACGTTCCCGGGCCTTGTACACACCGCCCGTCACACCATGGGGATGGGTTGCAAGTAGGTATTGGCTTTAACCTTCGGGAGGCGCTTACCACTTTGTGATTCATGACTGGGGTGAAGTCGGCTAAGTAACCGG
+
%2)9+'()(0'$&(-99-'.,%*(+'#''(+-*02,-.6-$&'.''(('-(++,--2-$&&*),2962/04;340121/.1&)%&%$%&&(((&+1./-00//4,,0(+0-0832023/80+(%%%+,4/491.+1..+&.6146::66775677881-/0-7/4211(+1-,-%&&(*+,'-+-.87,)*(,12+-*)')-+)+,.8;..-120+),+*3,+557+6.145,8,,:0264).+*)%&((*,--**'*%(,5/4,0+)$%$)(*+*+,'4)+-71-//,/)-..-/218/7/1*31,4638,534.9:2:9-**)-(2,574/4483'*+2.448+713/*+0/)06+()*(-%$*1-/-,,*+*)***,')+0/680:-/4,'++)'*,,.05--&,(/3**)++3&*-2.31.558494/51,-46/+$*)*)%+466:-)0,,62388574070/-//1146/8*)(.5575.8,++,..21223/9:998014+**-44:8((+,5;/4&6/*0+2)-.:92;*+87.233,..3:9899&2233&-%#$&&%&).+$/*/6)(&'%&(3/12210,*'+,-41(.((4)1)..57-,+.*(-,,++,,43973.34-/,+,2<;98876;;..1.1/55603:6,29'&((+&+(.+./484.*((()'(,+21:;9:991/./+27662-,/,(//1415/1:9*()&%&),27982.150.0*/7.+-,,--+%%(&***,+(59687.+//&*+./0333987*''&$&'&*1261++-.15554:13-,6,))+-%+./352*,41,,)&)')(&*&&'0+,3/13))*.-+1116;4(4*3*:-),5.,13+534668,-,%)(25564*.../46<001-2'&*)*,+)'+,2,3248544+*,007:9&&'+*5-'&%&()45;86+*+(,+%)().-13241:1.7101///-63.')&*(&&'-)6/120*)'(&,(+)(,+.(('-3461234*&'-555758/66/.+3)2,1)'())%$()&000375324//060213*'/-..)%$$%%%(*(*9::::430**5/061,,+,/.'1-003*)(17604/(+++**)-20194034.2,34253,.'$)064590.-*'').*)$&&'''&(&+).1/84.;,*/6*8738028/.0;20///503031.1106841+0*))..,(&(.)*1::;99
@a7b8eff8-f993-4e27-8aa4-d30e91232463 ch=39 read=65093 start_time=2019-12-13T03:34:19Z barcode=BC01 runid=2c9cf7bc05858273f10e7d7ec552fc0bd742dc3e
TTGTTGTACTTCGTTCCGGTTACGTATTGCTGGTGCTGAAGAAGTTGTCGGTGTCTTTGTGTTAACCTGCCCGCTTTTCTGTCATCTATTCCCGTTACCTTGTTACGACTTCACCCCAATCGCTGACCCTACCTTCGGCCGCTGCCCCTCCTTTGCAGTTAGCTCACGGACTTCGGGTATTGCCAACTCTGTGGTGTGACGGGCGGTGTGTTGTACAAGACCAGGAACGTATTCACCGCGACATTCTGATTCGCGGTAGTAACTCCGGCTTCATGTAGGCGAGTTTCAGCCACAATCGAACTGAGACTGGTTTTAAAGTTTGGCTCCACCTCACGGTATTGCATCTCTCTGTACCAGCCATTGTGGCACGTGTGTAGCCCACATAAGGGGGGCATGATGATTTATCCCCACCTTCCTCCTGGTTAACCCAGGCAGTCTCGCTAGAGTCCTCAACTTAATGGTAGTAACTAACGACAAGGGTTGCGCTCGTTGCGGGACTTAACTAACATCTCACGACACAGGCTGACGGCAACCATGCACCACCTGTCACCTTGTCCCCGAAGGATTTCCTCGATTAAAGAGTAATGCAAAGGGATGTCAAGTGTAGTGGAGTTCTTCGCGTTGCTTCAATTAAACCCACATGCTCCGCTGCTTGTGCGGGTCCCCGTCAATTCCTTTGAGTTTTAATCTTGCGACCACGTACTCCCCAGGCGGAATACTTAATGCGTTAGCGGCGGCACGGAGGTGTTGAAACCCCCACACCTGGTATTCATCGTTTACGGCGTGGTGGGGTATCTGATCCTGTTTGCTCCCCACGCTTTCGAGCCTCAGCGTCAGTTACAGTCAGAGAGTCGCCTTCGCCACTGGTGTTCCTCCTATCTCTACGCATTTCACCGCTACACTAGAATTCCCTCCTCTCCTGCACTCTAGATAACCGGTTGGAATGCAGCACCCAGTTGAGGCGGGTATTTCATCCCATAATCATCCGCCTACGCTCCTTTACGCCCAGTAAATCCGGATAACGCTCGCCACCTACGTATTACCGCGGCTGCTGGCGTAGTTAGCCGTGGCTTCCTCCTTAGGTACCGTCATTATCTTCCCCAAAGACAGGCTTTACGATCCGAAAACCTTCATCCCACTCACGCGGCGTTGCTGCATCAGGGTTTCCCCATTGTTACCAATATTCCCCACTGCTGCCTCCCGTAGG
+
'()+)$*$),66551:'*)4-*,15,6,,,99::427202+-,*.00/5+7076119/.254822294501/(*'*+*(,,,'&%$&'-3-8+.+:,-7/7-,1&,*%.121&-*,'-)-/&&-)+07-./8987908471452-2--,3142))1&030,+----0-1*/083&0+.,0512700***((+.0232443-71-+./(*$(*)*./,.'%*)$0/-401::8<656:2333957:236.8.-))1)*(&(.0/01')')085'/'(,(3,77714+)((+((*.758010/.+*.229:-:;<-5:6(-4(,++02904;540/+*.(3*+-34343+,05778<65.0'+*&&(-++,,/342-(%'(('()-10..,*3-450/.*(&28-./7;9.,465:60,.&()2-7/7+)()0;554555:5824$),/2123..,-,//,61/*+..1124783.2/4+/1/7+.-/3845;-128//$%%*&'%*+-,,-.+'(,.269(-5543356&9857;79-,,2//191721.3.110/3460+&)'($'/32346836326)&%&).3345:7)-8/9988.62(*(&%%)*''((7,2-+(-,/*&(6+5(3*5+;3::')(*111222**)%',(*,240771856-00783553,2:.,/.,:<5-33.9/,-..12&')1.12265.,59866563222223////09.00*6220.-..+',,,.8:23:,1995+)0/00)&(1/2;98:98079,./4565,+)'1/+,1261./107433;-&%*077/+/,./:63.,5566713334:32;101686:**+)(+-07595<69::433/+-*-222-30'(-0635,202/2960-/7./0/0141/**/-335)*,*,36989:90565(),0.9-4.).22.14216/)--',)&((+,,$*)0,642/0;61,,11+#'&2+66/:1.4:858/-113+3:+,//75+,/59.,246562700-0220972251121608,-/2-31:5559/9--+..(32&%(/)-(0017/2./'0)),&/'+.378048.0376:9;10940261/4.240%&(*+.(&*2841:7<8818*+)207160470+-*5.+)))$+11422/83.5/0&'++(($)'2)7666.26.'*,*)''*,+76)+8//'
@733ec377-ead0-4ad4-ac39-6a4706537f32 ch=297 read=81928 start_time=2019-12-13T03:34:34Z barcode=BC01 runid=2c9cf7bc05858273f10e7d7ec552fc0bd742dc3e
CTCCTACGGGAGGCAGCAGTGGGAATATTGCACAATGGGCGCAAGCCTGATGCAGCCATGCCGCGTGTATGAAGAAGGCGGGTTGTAAATTACTTTCCAGCGGGAGGAAGGGGTAAAATTTAATACCTTGCTCATTGGCGTTGCACAGAAGAAACACCGGCTAACTCCGTGCCAGCAGCCGCGGTAATACGGAGTGCAAGCGTTAATCAGATTACTGGGCGTAAAGCGCACTTGAGGCGGTTTATTCAGTCAGATGTGAAATCCCCGGAGAAACCAACCTGGGAACTGCATCTGATACTGAAACGAGTCTCGTAGAGGTAGAATTCCAGGTGCTTAGCGGTGAAATGCGTACAGAGATCTGGAGGAGGAATACCGGTGAAAGGCGGCCCCTGGACGAAGACTTGACGCTCAGGTGCGAAAGCGTGGGGAGCAAACGGGATTAAGATACCCTGGTAGTCCACGCCGTAAACGATGTCGACTTGGAGGTTGTGCCCGCCCAGAGGCGTAGCTTCCAGGAGCTAACGCGTTAAGTCGACCGCCTGCATTACGGCCGCAAAGTTAAAACTCAAATGAATTGACGGGGCCCGCACAAGCGGTAGGAGCGCTAATGGTTTAATTCCGATGCAACGCGAAGAACCTTACCTGGTCTTATCCACGGAAGTTTGCAGGATGAGAATGTGCCTTCGGGAACCGTGAGACGGGAACTGCATGGCTGTCGATCAGCTCGTGTTGTGAAATGTTGGGTTAAGTCCGCAACAGGCGCAACCCTTATCCTTTGTTGCCAACTTGGTCCGGCCGGGAACTCAAAGGAGACTGCCAGTGATAAACTGGAGGAAGGTGGGGATGACGTCAAGTCATCTGCCTTGGCCCTTACGACCAGGGCTACGTGCTACAATGGCATACAAAGAGAAGCGACCTCGCAGCATAAACGGACCTCATAAAGTGCGTCGTAGTCGGATTGGAGTCTGCAACTCGACTCCATGAAGTCGGAACCGCTAGTAATCGTGGATCAGAATGCCACGGTGAATACGTTCCCGGAGCGCTTGTACACACCGCTCGTCACACCATGAGAGTTGGCAATGCAGAAGTCCATTGAGCTAACCCAAAGGAAGTGACAGCAGCCGAAGGTAAGATCGCTGATTGGGGTGAAGTCGTAACAAGGTAACCGG
+
.03-'&-&22),3/.33225043(0+318-++-(5((57.-0.7-6:566:6..)2-331:8031,./,403.*,++-/&166900),&'&('*+)/)$),01-&*(*()/+**,*+)*/-+4,*--.2+152&('($)(*&#&$(*(.-&-.))//0-0..62108668714*&%&&))--,-,0,.,6)/&'(11645651:0706//.3./14:<:7557:5--++$&$#%%&%'(4176)07(*,05--,-&%%&,,)021--/*&-,3/51/--+*.....177521/,-0/040(+-(*-..23587:,),*',.,0.0:**,+*+)+(%&$(&&'$'*&,,(+'&&''(115792./,(-+''%&)4-6)(,-(+,,,+474,,-75:---*)),)+,.-//13/90//&&''()20/68*'*+9985):8/6..'--859<.-483+-+-)$(-44.09:531./+/12122414.0216)0)-+)%(*)&&&0+.'*&')-1/''*)%')3250...1449,.5641,*.)&$&&&()-.144.*1-%'),11+,+-87::45.5/8/31--710;,+,.0263/60.(,)%(('&(.+22:37,*(,//&')011340/.*,*)*-/3.6*,66101+2+&)-3110.+*(&,*##&%'(*,-.,1/386634200982548.5-&(*-')*##&'&*+,1///66-*'+,.///04450;/.-087/.22/-*,./+2.43),0)*'(**1/5*/3,,--.5/44.+171243.+/*1-62-/316,3*0//47271&*'++750/+)*+--23:98:;.,1+,5054-790352/0*,-21*-380.($'%))0*1.(%%$%()422197('')&.4996889.8,+'-0686-(''*(()/02277.0%'&%''+'*.:66821//0:13354521-21406'1&2,00*,,-25615//*('*.02*-+)''&/(1,1.1$%)),3443/*./9746.+/2435()*'11,,5437334,*)+.*+.&(0+./020216;3879892&.,/79:..,**0--&%)0+'2&&))*,55'7&''/,-0*+'&+(*'-)&'#''+&12*++6+./,-*-&)&('(''*',*+-/'((-+'+..78:856/618::;92
@1002ad2b-5d9f-4a22-83a5-e9873a386c1e ch=362 read=87981 start_time=2019-12-13T03:34:45Z barcode=BC01 runid=2c9cf7bc05858273f10e7d7ec552fc0bd742dc3e
CCTTGTTACGGCTTCACCCCAATCATCAATCCCACCTTAGACAATCCTTCCTTGCGGTTAGGCCCACCGGCTTCAGGTATTATCAACTCTCTCGTGGTTAATGACGGGCGAATGGCTACAAGGCCGGAGAACGTATTCACCGCGACATGCTGATTCGCGATTACTAGCGATTCCAGCTTCATGTAGTCGAGTTGCAGACCACAATCCCGAACTGGAATGGTTTTATGGGTTTTGCTTCACCTCATGGCTTCCTTCCCTCTGCACCATCCATTTGTAGCACGTGTGTAGCCCAGGTCATAAGAGGGCATGATGATTTGGCAATCATCCCCGCCTTCCTCCAGCTTATCACTTGGCAGTCTCGCTAGAGTCCCCAGCAATAAGTGGTAATAACGGTAAGGGTTGCGCTCGTTGCGGGACAACATCTCACGACACGAGGCTGACGACAGCCATTTGCACCACCTGTATCTCATATGGCTATCTCTCCATCTCTGGAGCCTTTATGAGTATGTCAAGAGACCTGGTAAGTTCTTCGCGTTACTTCAGATTAAACCCATGCTCCACTGCAGCATTGCGGGCCAAATCAATTTCTTTGAGTTTCATTCTTGCGGAACGTACTACTCCAGGCGGAGTACTTATTTGCGTTAACTGCAGCACTGAACTTTTGACATCCGACACTTAGTACTCATCGTTTACGGCGTGGACTACTGGGGTATCATCCTATTTGCTCCCCACGCTTTCAGGACTGAGCGTCAGTTGCCAGGCCAGATCGTCGCCTTCGCCACTGGTGTTCCTCCGGCATATCTACGCATTTCCACCCGCTATGGAATTCCACGATCCTCTCCTGCACTCCTGGCTGCCTGGTTTCTGTAGGCTTACAGAGTTAAAGCTTCAGGCTTCCTACAGACCCTTGCTGCCGCCTGCTCCCTCTTTACGCCCAATAATTCCGGATGCCTTGCCACCTACGTATTACCGCGGCTGCTGGCACGTAAGATTAGCCGTGGCTTTTCTAATAAATGCCGTCGCTCGGCTACCATTTCCGCAGCCGCCGTTCCTTTATAACAGTTTACGAATCCGAAAACCTTCTTCCTTCCGCCAGCGTTGCTCGGTCCGGGTTTCCCCATTTGCCGGGAATTCCTACTGCTGCCTCCGTAGGG
+
,-2-(-6-.-'104/,.34-..89**.98355*+11/22*,+0((,.-87130////,/)+(&**'02'.*)+)&0-+%+/,.20,/..-**-0+-%+'%$(..1'3-/&&$)'&%*+136795635++-1.4;74932394/)%$)+56796896(()*/&%)(((,02881/&'+/06)+*,,.1,&&--515040,('(+)+,(('%%-+)'-*.60:<<.45+76054+)-08122422%&+.+,1-,,/05.--)()&+0/316-15+'%%'++000.0,*+)*,*(-0/00345+'/575774564.1:+*&%*()+640(..*252:39303...02.,-)')&'')&,00*0014,1012.982,+.60.*'%.,0.*+((-+)(%'('*2-41225582891540*('',,510/,('()**2)*+,'&*#'))40%*&%'&)(,+00),1*(+).767034.%//.5766868:65746-/50+1($%*+3///0,+'()*(%')*543*+-*&(+1-8;:000-4-/086,*/405<994*&('(*0+'(%$($%(&*))*04/,+,.,,,',(32+)/)'&)-85++26//4,-&*)(0,2/1-,,,.-+0.4()(&*(+,4+32)&()--.'/--+)++%/,**4)562(+(10---,/1/-.2+/.1022277,540&(*+**01869778.+.($,%*())14++1;.,.0/760*.,-/;92)48+)'%%24334..5.,/-*587;766785880/*$(+&&)&+025889<:8631'&%#$%(*($*02-6;11''..,*/1%&&*))/,1/%%%()26..*.0,,-(,-,*,132369;98,)(%%###%##&&'(+(''(-2+3*')+7.+49058*'&$&&(18;517**')+3/47/.004:*+55:5-200+*/-+062//,3-),',+-.,/826-%%((+628139/.+6.--35/1*$)%*$&$'8-///80;5;81696++/5103')#99676,016240,),1)*344+$%&%&,++)%&&'()-++/02+&**5,(*%+(','%'+.-0/00-02*)-1-+,08/..*-*))-)'))+'02,/3-/8;2**82,-)()'+(-).)()74/.5/37356/4162.
@7358277b-d716-48ac-b440-9073fbbf596e ch=25 read=22922 start_time=2019-12-13T03:34:45Z barcode=BC01 runid=2c9cf7bc05858273f10e7d7ec552fc0bd742dc3e
CGGTTACCTTGGCTTCGCCCAGTGTAAGATCAGTGAAAGTGGCGCCTCCAGAAGGTTAGCTACCTGCTTCTTTTGCAGCCCACTCCCGTGGTGTGACGGGCGGTGTGTACAGGCCAGACGTATTCACCGTGGCATTCTGATCCACGATTACTGGCGATTCCGACTTCCATGGAGTCGAGTTGCGAACTCAATCCGGACTACGACGCACTTTATGAGGTCGCTTGCTCGCAGTCGCTTCTCTTTGTATGCGCCATTGTAGCACGTGTGTAGCCTGGTCGTAAAGGGCCATGATGACTTGATCATCCCCACCTTCCTCCAGTTTATGCTGGCAGTCTCCTTTTGAGTTCCCGGCCGGACCGCTGGCAACAAAGGATAAGGGTTGCGCTCGTTGCGGGACTTAACCAGCATTTCACAACACGAGCTGACGACAGCCATGCGGCACCTGTCTCACGGTTTCCCGAAGGCACATTCATCTCTGGCTTTCCGTGGATGTCAAGACCAGGTAAGGTTCTTCGCGTTGCATCGAATTAAACCACATGCTCCACCAGCATTGCGGGCCCATCAATTCATTTGAGTTTTAACCTTGCGGCGTACTCCACAGGCGGTCGACAACGCGTTAGCTCCGGAAGCCACGCCTCAAGGGCACAACCTCCAAGTCGACATCGTTTGGCGTAGAGACTGCCAGGGTATCTAATCCTGTTTGCTCCCCACGCTTTCGCACCTGAGCGTCAGTCTTCGTCAGGGCCGCCTTCGCCACCAGTATTCCTCCAGATCTCTACGCATTTCACCCATACACCTGGAGATTCTACCCCTCTACGAGACTCAAGCTTGCCGGTATCAGATGCAGTTTGCCCAGGTTGGGCCAGGGGATTTCACATCTGACTTAACAAACCGCCTGCGTGCGCTTACGCCCAGTAATTCCGATTAACGCTTGCACCCTCCATTATTACCGCGGCTGCTGGCACAGGTTAGCCGGTACTTCTTCTGCGGGTAACGTCAATGAGCAAAGGTATTAACTCCCTTCCTCCCCGCTGAAAGTACTTTACAACCCGAGGCCTTCTTCATACACGCGGCATGGCTGCATCAGGCTTTACGCCGGCTGTACCAATATTCCCCACTTGCCCGTAGGAG
+
51.0.,12('%%$025&'&&%&+'$''))1+$'''/.((''(*)-/)-('&1,,-2-+(*+1893**-.,.420$$&',11+--39.&2))0(*-07298051004,*'&$*)3*&)&()20250&('&$%'-./65300.1.*++.130/0)401168460+//8+)+/21))*+/'/10/1.-867101/1+40671/01252.),041*,++24/2%+--))++)-*-)+)-616344:9.//01778;-73+''+,)++,.,%%')-5-15:58845),1.3;9-,,,+0(('()212829;/).:7:-.++-,//<0-.%('(*.*.-,$*)*-,))+-8;59.)-3-7843-()0+5/.-12:,0-5.4**--,2/1+.00014345;82-5,.')''%--.82-++.,-'*''/-12321-5426:28,**,*(,'##$$'''+(5/9,,0(&'')(%*313:436575611-,34-7--4304489../01;+6-,14(/,:/5:9797570236;14/7.;976/+'),1233-(,&$%(&0(%*-4-1*%'')*2+0(),630/*77,&'%'#"#%$'&%'$(00/,&))+23'442+)&(0*+/-,.,-/0.11/,0%))%')/459+,16/,,.6851.2-2/-/.*),-42(/+&('(+.*%')*12&1-*/.),-644070.32249)*.,347.(,-.0;6124249,.1)-49968:9997467)25508.04175519--0%/.,27-541)()-..144/435,/19..29'$'%*+08687-&)127753<6-+551302333712/'''()12231158'*00,.*1.4*&+-)+2914('023')3/0)3;-+,*+0563**/+3-758809)*-'+---/.-+01+,/2/-'()+13;/.+-/1131.///,..08210-*)-.6936:4.3.--398..**-',*,...7444,,.8;69;3102-840299884/3.023789*/,.,/-0%('.,7-786-3;9,+672/51,.%()('%(*$-'&%)**552:22<944..+-,0-4..+0,++44663',,**/&$')/*)(''&(%%%+*...8.38-''&$%**)'/.5),'
@619f8048-b05c-444f-8c83-3f895fad5679 ch=372 read=85630 start_time=2019-12-13T03:34:55Z barcode=BC01 runid=2c9cf7bc05858273f10e7d7ec552fc0bd742dc3e
CCGGTTACCTTATTTACGACTTCACCCCAATCCATCAATCCCACCTTAGACAGCTCCTTCCTTGCGGTTAGGCCACCGGCTTCGGGTGTTATCAACTCGTGGTGTGACGGGCGGTGTGTACAAGGCCGAGAACGGCGTATTCTGCGCGACATGCTGATTCGCGTTACTAGCGATTCCAACTTCATGTAGTCGGGTCGAACTACAATCCGAACTTCGAGAATGAACATGGGTTTTAGCGTCACCTCGCGGCTTCGCTTCCCTCTGCACCATCCATTGTAGCACGTGTGTAGCCAGGTCATAAGGGGCATGTTGATTTGACGTCATCCCGCGCTTCCTCCAACCTGTCCGCTGGCAGTCTCGCTAGAGTCCCCAACTTAATGATGGTAACTAACGATAAGGGTTGCGCTCGTTGCGGGACTTAACATCTCTCACGACGAGCTGACGACAACCATGCACCACCTGTGTATCTCATATAGCTATCTCTCCATCTCTGGAGCCTTGAGTATGTCAAGACCTGGTAAAGGTTCTTCGCGTTGCTTCGAATTAAACCACATGCTCCACCGCGTGCGGGCCCCGTCAATTCCTTTGAGTTTCATTCTTGCGAACGTACTACTCAGGCGGAGTACTTGTGCGTTAAGCACTGAACTTTGACATCCAACACTTAGTACTCATCGTTTACGGCGTGGACTGCCGTTATCTAATCTATTTGCTCCCCACGCTTTCGGGACTGAGCGTCAGTTGCAGGCCAGATCGTCGCCCTTCGCCACTGGTGTTCTCTCCATATATCTACGCATTTCCACCGCTACACATGGGTTCACGATCCTCTCCTGCACTCTGGCTGCCTGGTTTCTATGGCTTACTGAAGTTAAGCTGGGCTTTCACCACAGACCCCTTGCTGCCGCCTGCTCCCTCTTTACGCCCAATAACTCCGGATAACGCTTGCCACCTACGTATTACCGCGGCTGCTGGCGTAGTTAGCCGTGGCTCTAATAAGTACCAAATCACTCGGCTACCATTTCCTCGCCGCCGTTCTTCCTTTATAATGAGAGTTTACAATCCGAAGCCAGCCTTCTTCCTTCACGCGGCGTTGCTCGGTCAGGGTTTCCCCATTGCCGAAAATTCCCTACTGCTGCCTCCCGTGGGAAC
+
73*-6-')'('*.6,+,4257:7+61.)('(44+-1&1'(+,)-()('*+)(+.06/55(&%')-.956-,41.*/+.,+/30(864-5--.40.++,13410223564;:88:345120334./21()--)0&)().244-(')')//5/8552414+*$(*+9012334428.9,,&+,509:::89:5+&)&&&'-35557;:60-,.)()''++-50,$$$&)'751;;2)**')(-18540-/+)/,://0307.-3/+/./24;::629.-,0/+-.-,0.*()3*+,:0/-..))14-.65)*.,-5;+*)+-031)57+)-(*1.8..-).&(%**3/'&*/132.346585111./2/344-..,/.+3,,-2/,4.2./341222/'.,-,2,/&%'*346330831'*'-)2/0//...*,0&/+++/+.032/6657955%+*1/88:0,-*-.4727,0010)*&&)01424743733261))-%)&%%,,/:777**/034443308*//6;9:<956721..30:',*+3+;7;91)-133362-/4-.*+)')11.66.),/2./,0*/54-,55<;3/6:*+2...3-252.---,45((250-)(')+1,(/*++1*&(+,3588:8146814578/1/4.0+2+*'3,346698148-()&)(-.9;064'+'*.854670;00.)09*'/-,<;3+.-/599.5<833246889:;3/:...--00()*0111;660;+185)-2,.:470-,-%*..3:7555569:896876<54)(,4-,+*)&+&'*++-2-&)),,0,,-0062254551)('''')'',.17:/52-1.+.4/02270,3.4,-+)*-,0,2.)'+/,-/88:98,//--0'390366/+.-2,'*-15++*/.(++(,6-,,0232:7373/40/74,02./1144/;00:64333445+7*)&'%+-)((3+'(&%&'(',7015+.+7)23,,+&)+,.1//275359,-&%$&+-35;8:<9796--56--'))((%()-63-/-9..,+-1%)*(%),,427<;960/),+0+42.//)),)1.56)5.++,)')(('-2-3/*+14659/:.**10014249-63,,2)+4)0,
@dc2800e7-ac2f-43fd-aba0-9f8e59e26318 ch=298 read=73419 start_time=2019-12-13T03:34:54Z barcode=BC01 runid=2c9cf7bc05858273f10e7d7ec552fc0bd742dc3e
CCTACGGGAGGCAGCAGTGGGGAATATTGCACAATGGAAACCTGATGCAGCAACGCCGCGTAGTGATGAAAGAGTTTTCCGGATCGTAAAGCTCTGTCTTTGGGAAGATAATGGCACCCAAAGGAAGCCAGCTAATTACGTGCCAGCAGCCGCGGTAATACGTAAGGTGAGCGTTATCCGGATTACTAAGAAGGCGTAATAAAGGCGTAGGCGGATGATTAAGTGGGATGTGAAATACCCGGGCTCAACTTGGGTGCTGCATTCCAAACTGGTTATCTAGGTACGGGAGGAGGAGGTGGAATTCCTAGTGTAGCGGTGAAATACGTAAAGTTAGGAAGGAACACCAGTGGCGAAGGCGACTCTCTGGACTGTAACTGACACTGAGGCTCCAGCGTGGGGGGCAAACGGGATTAGATACCTGGTAGTCCACGCCGTAAACGATGAATACTACTAGGTGTGGGGTTCAACACCTCCGTGCCGCCGCTAACGCATTAAGTATTCCGCCTGGGAGTACGGTCCCTTAAGGAACCAAAACTCAAAGGGAATTGACGGGGACCCGCTGCAAGTAGCGGAGCATGTGGTTTTAATTCGAAACGCGAAGAACCTTACCTACACTTGACATCCCGCTTGCATTACTCTTAATCGAAATCCTTCGGGGACAAAGGTGACAGAGTGGTGCATGGTTGTCGTCAGCTCGTGTCGTGAGATGTTGGGTTAAGTCCCGCAACGAAGCGCAACCCTTGTCGTTAGTTACTACCATTAAGTTGGGGACTCTAGCAGGGCTGCCTAAGGTTAACCAGGAGGAAGGTGGGGATGACGTCAAATCATCATGCCTTATGTGTAGGGCTACACGTGCTACAATGGCTGGTACAGAGATGCAATACCGCGAGGTGGAGCCAAACTTTAAAACCAGTCTCAGTTCGGATTGTAGGCTGAAATAATACATGAAGCTGGAGTTACTAGTAATCGCGAATCAGAATGTCGCAGTGAATACGTTCCCGGAGTCTGTACACCGCCCATCACACCATGAGGTTGGCAATACCCGAAGTCCGTGAGCTAACCGCAAGGCAGCGGCCGAAGGTAGGGTCAGCGATTGGGGAATGAGAATCATGTTCAGGTAACCGG
+
.),(+'.+((($&)*./.032*+,,245----22//)*0)0:)*,80-*,,*3,+,5(''((*.,/0+/,)&')5:94-*4/361)#%'&%*+4324/021-32*+*0.&#'(*(&03+0/&*'&%%%%#(+,/%,&')./-/+''$&*.,//(*+*..-43/9)0,65543678404-&+$0(*+/4+)*)*,.+)(%$&'%,,*+0-1:759999808/4-35;:8851&&-0)&1,)+/)(&)'&)+).4669:843,,2-4,79798,2+*,86*1*($''/+)))'.1(*((((,+/0-(),16/2,//3960(40*&,'(43((06021)*)))+*/69465462.,2.5/40110.,029675*30+*++*202233583.5'$&(*12,35---0846*65,-3./233580.55+,-/0/1087540,*))+.1551)(''(**0421325803:+,:668:5::4599515621.3/..6-6-9-,21387/-50.-/,''++/.967'%%%+'''%%%%/68/14829,,-..719/./,5:11:7+&'*%&*,&(%((-.(,-,,*)-*2<;.7526/-.11218./2&'-,0-0,0610-,(.,0/22161-%)0-012.:,,,/-4-3-0(**)',1.1.)077/549'-**+,3.(%'(3012379'/7...5)23*+-0266655571100064107206+.%+/2,-541521''-#%&&-4+%'+-62160,0.-/,*15)/*9,-6-'+44*,./+%*)&02,1,,.0.&%.,.8070934413/.-*-.+12,378:;99:9:11278;9:092+.../0*+*-363-+*%'*/-.//23;71810.3513+)(**23344/*/7012,,--00&)+/27/.47./;;93:0/001:58640+.*3+--+,+)(&'0+()&%%%(*1.9///51-,43+.'&)+1211.-//4/9++,5410+)*%,189;7%2-/--20+*$'))$&'-//26-24.)40/0.0.)%'(/(-+(,)*0-(..**&'(),+.0/*-132:45*''&&&((+,0--(((+)))++*++/20.-(.*0,,,&')++&)*/4'3&'(')),+1:799-
@15647fab-8303-4903-b2d7-a06cd9211c7b ch=468 read=49551 start_time=2019-12-13T03:34:54Z barcode=BC01 runid=2c9cf7bc05858273f10e7d7ec552fc0bd742dc3e
CTCCTACGGGAGGCAGCAGTAAGGGGTACTCGGCAATGAGAGCCTGACCGAGCAACTTGCGCGTGAAAAAAGAAGAGGGTTTTCAGTTTGTAAGCTTCTGTTATAAAAGGAAGAACGGCGGCTACAGGAAATGGTAGCCGAGTGACGGTACTTCGATAAAGCCGGCTAACTACGTGCGCCAGCAGCCGCGGTAATGTAGGTGGCAAGCGTTATCCAGGTGTGGGCGTAAAAGAGGAGCAGGCACGGCAGCGCAAGGGTCTGTGGTGAAAGCCGCGAGAAGCAGCTTCGGTAAGCCGCCGAAACCGAGCGGCTAGAGTGCAGGGAGAGGATCGTGGAATTCCATGTGTAGCGGTGAAATGCGTAGATATATGGAGGAACACCGGTGGCGAAGGCGACGATCTGGCCTGCAACTGACGCTCAGTCCAGCGTGGGGAGCAAATAGGATTAAGACTGCCTAGTAGTCCACGCCGTAAACGATGAGTACTAAGTGTTGGATGTCAAAGTTCCAGTGCTGCAGTTAACGCAATAAGTACTCCGCGCCCTGAGTAGGCCGTTCGCAAGAATGAAACTCAAAGGAATTGACGGGGGCCCGCACGAAGCGGTGGAGCGTAATGGGTTTTAATTCCGAAACAGCGCGAAAAGAACCTTACCGGAATTTGACATGCTCATAAAGGCCCCAGAGATGGAGAGAATGGCTATATGAGATACAGGTGGTGCATGGTTGTCGTCAGCTCGTGTCTCGTGGGATGTTGGGTTAAAGATCCGCAACGAAGGCGCAACCCTTATCGTTAGTTACCATCATTAAAGTTGGGGACTCTAGCGAGACTGCCAGTGACAAGCTGGAGGAAGGCGGGGATGACGTCAAATCATCATGCCCCTTATGACCTGGAGCGCACGTGCACAATGGATGGTGCGAAGCGAAGCCGCGAAGGTGAAGCAAAACCCATAAAACCATTCTCAGTTCGGATTGTAGTCTGCAACTCGACTATGAAGTTGGAATGCTTGAAAGTAATCGCGGAAATCAGCATGTCGCCCGGTGAATACGTTCTCGGGCCTTGTACGCACACCGCCCGTCACACCACGAGTTGATAACACTGACCGGTGGCCTAACCTCAAGGAAGGAGCTGTCTAAGGTAGGATTGATGATTGGGGGGTGAAGTCGTAACAAAGGTAACCGG
+
/27.%'//66*-60/13*010/)57(&')'1/17130&$%%&+-)*/5--+++.*($$%'*)-&&*01//*'(-''(-*689,9,4(3.')*+%*-,/.,3///;73,+.02,/78.7/1///78/7/05,))*)*-/7,-,++-+*&($%&'&#%*+,+(,2/.--1+,-***)$''-2--/-(37/++',-%&')&*-.4:59:4781800-.*/--)-,63323278*((,(&)+494/(,-5,((($$)++15/2121(*-++3.,,($(()%*(%(&'(+0+%&()+#&*+,,+/6.4,'%++'*,-0(*.01704.*'*+.5568.835-6,9-90.,+++&,./:/-/31-1387715576-/23+-,-/-.3:&32+-/-,4*2,6841/00+0,1/0-11'-%*%+-..4&..7&(),./1560%,,0;:3('0&2)3-.,'%$''*&&''*,642434701,6'--,,*+&*+,010-047:76599:99;7.1:00,/177566-21/0--,+8+(*&)(*,027*,(+.&')+,-('&').0::405**/1/0-65/278;4.3.45655401::.3.('**'$&'&-..4**)#*21//,).*-1<637312&&)20''%)&*,.7/()2:6415,+----++.**+550../.0025/01.7,)))+,-;:60+*()-1%+,-/5245/32557346424643+4077;456789667776/--+),'2.:;8:729/.11;50*(,,49-/679((*(,5598334++,,/0418,-.1-0669823809,*+2-48.02850'..,,0351+4)&)/00870.//6;/.3,3.75.56+.*-,***/2:82316789669,106-/.,7;661('*#%$&%/()%'+64688:9:88&'(('/+0*')'(2+,&,+,,01&11<;45<822388,1967;566227:51,(-)&'+,,,%%('%,-.-((((,012-208075--'($$&)($(-6//.7,'+&))-++.12675*3(&(5.-.8.-,-6955646420+-&)(+%,+-./0+-1)*132766.,-*+,)6223543)(%().1.,4-3/0,5841)&'*+(/+&-'**//54/&$.('%25110++++-1209988,*-/3/0/*1+(&-2),*56165,3
@deb4ba1d-a196-4cb6-8746-bcbaea46b86d ch=365 read=82401 start_time=2019-12-13T03:34:59Z barcode=BC01 runid=2c9cf7bc05858273f10e7d7ec552fc0bd742dc3e
CTCCTACGGGAGGCAGCAGTAGAAATTTTTCGGCAATGGAAACCCTGACCGAGCAACGCCGCGTGAAGGAAGAAAGGTTTCCGGATTGTAAACTATATTTATAAAGGAAAGAACGGCGGCTACACAGGAAATGGTAGCCGGTGACGGTATACTTCATTAGAAAGCCACGGCTAACTACGTGCCAGCGCTTAGCCGCGGTAATACGTAGGTGGCAAGCGTTATCAGGTGTGGGCGTAAAGAGGGAGCAGGCGGCAGCAGGGTCTGTGGTGAAAGCCTGAAGCAACTTCAGTAAGCCATAGAAACCAGGCAGCTGAAGTGCAGAGAGGATCGTGGAATTCCATGTGTAGCGGTGAAATGCGTAGATATATGGAGGAACACCAGTGGCGAAACGATCCTGGCCTGCAACTGACGCTCAGTCGAAAGCGTGGGGAGCAAATAGGATTAGATACCCTAGTAATTACGCCGTAAACGATGAGTACTAAGTGTTGAGTGACAAAGTTCAGTGCTGCAGTTAACGCAATAAGTACTCCGCCTGAGTAGTACGTTCGCAAGAATGAAACTCAAAGGAATTGAGGGCCGCACAAGCGGTGGAGCATGTGGTTTTAATTCGAAGCAACGCGAAAGACACTTACCAGGTCTTGACATACTCGCATAAAGGCTCCAGAGATGGAGAGATAGCTATATGAGATTACAGGTGGTGCATGGTTGTCGTCAGCTCGATGTCGTGAGATGTTGGGTTAAGTCCGCAACAGGCGCAACCCTTATCCTTTGTTGCCAGCGGTCGGCCGGGAACTCAAAGGGAGACTACCGGTAAACTGGAGGAAGGTGGGGATGACGTCAAGTCATCATGGCCCTTACGACCAGGGCTACACACGTGCTACAATGGCGCATACAAGAGAAGCGACCTCGCGAGAGCAAACGGACCTTAGAGTGCGTCGTAGTCGATCTGCAACTCGACTCCATGAAGTCAGATCGCTAGTAATCGTGGATCAAGAATGCCACGGTGAATACACGTTCCCGGGCCTTGTACACACCGCCCGTCACACCGTAAGTGGGTTGCAAAGAAGTAGGTAAGCTTAACCTTCGGGAGGCGCTTACCACTTGCGATTCATGACTGGGGTGAAGTCGTAACAAAGGTAACCCGG
+
,.0(')3-81*,32233//61')'))04;+962.)%$%&&*+/2,,,120,-(*-(1(,0,.589734231.32(1+8;)-.22-04.14-*)(%,+-61,.3:0/0./+)/47/83.50+++)(&)(01--895335203033,+%$$&&)(.-292*(,0*)-/2729222835570814,+(''$$$$&4*+*-(-))**0/0/8003:3374803/.,+$+)*(')/1+,):6.'',3-'+,68<:5;514/3+66443772021-::/0;:.-('&(+*7,3.&,*0*5:01)).155;5375/-/0)&%)')()'&*).9299'8+20,1+0,553.-+()*./2.09-*+3::999968688.,5..6468748626*))(%'(*)-,*0,6.63666/..//--//2417%&'((()1'*)-%*,9;;/68:./3-.1325:(*,4-/*,%'*+69799;8.,'-%&'*./9727761:.&(-+++*62/27;56;;;:::93434331.40.56/.-..8:-/:/1('*+)++.47;835.-+0781091.3:9;+/.*+...%64(61)*%++,.47;89:.//041,.3/<<-4;9;7110-//&/,//27.+//%&*',21&)00('(((,-/(0.0%('&*//,434/2-++./171+)))..*0//2410..*&,(),'0,//915--)(')*126556(*(&)&&+,288845124657)044852/01/-.4+7',67382,02,+2011./7,*1757:4552833,634/:7374674:-,.)(+,-.&//*..-35:;;-,6,1-0--79:411020*13.,,12466+*),/0*+&&&*+0)(158-3++'((-,**--.93:3/7/..//99:6()',))+07::::70/'%(#'1-(+231.((%%$''*/2447..-..-)&,-...+//0147776624,7+++2()%())./--+/6112;;8:9-0-(,960.('(/6425;86,'((/12)(/467-2/-.1/---1971:+.22.0-.($&&%'%),)17049;.(--+,-5/-/(&&**6*.*),6.;2,04-2657257..98-.777:5%&,(185381.&.--.6277:88:(/.3489:*7-
@e51be89c-e51b-437d-9b6a-fd820deaf85d ch=203 read=55123 start_time=2019-12-13T03:35:04Z barcode=BC01 runid=2c9cf7bc05858273f10e7d7ec552fc0bd742dc3e
CTCCTACGGGGGGAGGCAGCAGTGGGGAATATTGCACAATGGGAAACCCTGATGCAGTAACGCCGCGTGTCAATGAAGGTTTTCCGGATCGTAAAGCTCTGCAATGTTTTGGGGAGAGATAATGGCAATTTGCCGGAGGAAGCCGACTGCTTCGTGCCAGCAGCCGCGGTAATACGTAGGTGGCAGAGCGTTATCCGGATTTACTGGGCGTAAAGGGGCGTAGGCGGATGATTAAGTGGGATGTGAAATGCCAGGCTCAGCAGGGCATTCAAACTATTTATCTAGAGTGCAGGAGAGGAGAGTGGAATTCCTAGTGTAGCGGTGAAATGCGTAGAGATTAGGAGGAAGAACACCAGTGGCGAGGCGACTCTCTGGACTGTAACTGACGCTGAGGCTCCGAAAGCGTAGGGGAGCAAACAGAGTTAGATACCCTGGTAGTCCACGCGTAAACGATGAATACTAAGGTATTGGGGTTTCCAACACCTCCCGTGCCGCCGCTAACGCATTCGTATTATTCCGCCTGGGGAGTACGGTCGCAAGATTAAAACTCAAAGGAATTGACGGGGACCCCGCACAAGTAGCGGAGCATGTGGTTTAATTCGAAGCAACGCGAAGAACCTTACCCTACGCCGGCATCCCTTGCATTACCTCTTAATCGAGGAAATCGGGGACAAGGTGACAGGTGGTGCATGGTTGTCGTCGGCTCGTGTCGTGAGATGTTGGGTTAAGTCCCGCAACGAGCGCAACCCTTGTCGTTAGTTACTACCATTAAGTTGAGGACTCTAGCGAGACTGCCTGGGTTAACCAGGAGGAAGGTGGGGATGACGTCAAATCTTATCATACTTATATGTGTAGGGCTACACGTGCTACAATGGCTGGTACAGAGAGGATGCAATACCGTGAGGAATTGGAGCCAAACTTTAAACCAGTCTCAGTTCGGATTGTAGGCTGAAACTCGCCACCATGAAGCTGGAGTTATAGTAATCGCGAATCAGAATGTCGCGGTGAATACGTTCGGGTCATGTACGCACACCGCCCGTCACACCATGAGAGTTATGCAGAGTCCGTGAGCTAACCACCAAAGTGGCAGCCGAAGGTAGGGTCAGCGATCAGGGGAGTGAAGTCGTAACTCTAAGGTAACCGG
+
').0--1+0:20)(.5./36/1/,43'/++0710/0247521().-*1-*++3244302.-(50-,,($&&'&)%&+'-,930-(3-4884.30((+,64+++()#)+/1.63,('(%-,,,,-%.''/((#/.'0..../,21.-,)%%&$**227;5451/4:0.---71129784111282%%(),,281+2(+))1:,+,8964.,)(,,'40**.)'+*)2:5576/705-32:863+.('18)&7-$-./25,$'$(&$%&*/.+4541,0/+*0.25012437157)*)-4,,&()),')0-02(**32,),+131-,.**56830&''&5*412*,..42595450/5-7-,''-7++++,42/.26,5+*-*(''*,2/033..1./0.*..((+-0&,-1,*+/2963..((-4--14609,.0862..0,%)'(*+/54)((((/7126/3'.&&#%$&.6+,/(&&((('*2-4)''*'/0047+,-22/.1237'&'&'2+/46802:6671&&)*-0+/*'),30./3/3;9/6,,-4,.+-218256/+8711:5*')&+),+/-/0/7../-/+',/.89/92:6/.4)/.2101./8(+23,0,,35&$#(&(('()*-36*+)))*2*%'((*),+-+.))*+,1.()&'.+0514*4,136--0-.31/112'429+--44,')+,9887665701145:4:2321834.032*)---3,+44453(4:3.6.0161:0*0,+,217:/301***.---6/677.$%%(,..18677747/3/8.2712/-4/36,3/.53*-.8995130796/-+*,-()$)$$''112333(1*+,2.-*,*+*'*)-/:/.2237763634.+&(*+//59;7(5423/)1*')*+-..//45963/7//8:47445710((1**,0*5./21176662:9234**($')&&&&((*766,'*/(')+-01.//3..:88-238447926283,,96686785%06-+&(%(&($'(+21;0067124./.094921-+,/00/0.*%(+021.4224331917&5(4,%,&%*/%117./5-5..(*(*,/1,)'*+*).+)%'**+&'&)'2''$)()10),/174/64
@0b486a0d-84a7-4a19-8967-490ef36094a9 ch=92 read=69880 start_time=2019-12-13T03:35:02Z barcode=BC01 runid=2c9cf7bc05858273f10e7d7ec552fc0bd742dc3e
CTCCTACGGGAGGCAGCAGTGGGAATATTGTGCACAATGGAAGCAACCTGATGCAGCCTTGTATGAAGAGCCTTCCGGGTTTATCAAAAATTACTTTCAGCGGGGAGGAAGGGGAGTAAAGTTAATACCTTTGCTCGTGACGTTACACAGAGAAGCACCAGCTAACTCGATGCCAGCAGCCGCGGTAATACGGAGGTGCAAGCGTTAATCGGAATTACTGGGCGTAAAGCGCACGCAGGCGGTTTGTTAAGTCAGATGTAGAAATCCCCAGGCTCCAACCTGGGAACTGTGTCTGGCAAGCGGAGTCTCGTAGAGGGTAGAATTCAGGTGTAGCGGTGAAATGCGTAAGTCTGGAGGAGGAATACCGGTGGCGAAGGCGGCCCCTGGACCCGAAGACCCCGACGCTCCAGGTGCAGTAGAGACAGAAGCAGAGTTAAGATACCCTGGTGAGGTCCCGCCGTAAGAAACGGTAATCGACTTGGAGGGTTGTGCCCGCCCGGGCGTGGCTTCCGGAGCTAACGTTAAGTCGACCGCCTGGGGAATTGCCGCAGGGTTAAAACTCAAATGAATTGACGGGGCCCGCACAGAGCGGTGGAGCATGTGGTTTAATTCGATGCAACGCAGAGAACCTTACCTGAATCTTGACATCCACGGAAGTTTCAGAGATGAGAATGTGCAGCGGGAACCGTGAGCTGGAGTGCTGCATGGCTGTCGTCAGCTCGTGTTGTGAGGAAATGTTGGGTTAAGTCCCGCAGCAGAGCGCAACCCACTTATCCTTTGTTGCCAGCGGTCGGCCGGGAACTCAAAGGGAGACTGCCAGTGATAAACTTCGGAAGGTGGGATGACGTCAAGTCATCATGGCCCCTTACGACCAGGGCTACACGTGCTACAATGGCGCATACGAAGAGAAGCGGCCTCGAGCAAGCGGACCTCATAAAGAAGTGCGTCGTAGTCGGATTGGAGTCTGCAACTCGGCTCCATGAAGTCCGGAATCTTCAGTAATCGTGGATCAGAATGCCACGGTGAATACGTTCCCGGGCTTGTACACACCGCCCCGTCACACCATGAGTGGGTTGCAAAAGGAAGTGCAGGTAACAACCTTCAGGAGGGCGCTTACCACTTTATTGATTCGGCTGGGGTGAAGTCATGTCATTAACCGG
+
)*-4-'.,9:0394120'*-%)'0*2&)/%('--33977-(('--)+()*+.-*+&)$%$$$()./1&%&463-4,.84.4'&()-2,*%*%''99,0*+-146))-+--,20*%)*-96/..--*,2156((320.()%,(/)&(%''&)%*+(*143%'(()-,-1+'.*0724412370607/.3.-06.,--)),.')*0-4+,)')+0*0-/018;9320274+,,+&,)-,.11*43<9./51408:,,-1.-(',0,)153'*08709)4+3,.)2+*,)((&$&$%'(()'#&&*'(+++.117+'-/)*+'0)5*8*+110-+--6:73381./23541,//2:6,/+&+,'2/159,6.-3,+,()3,/+41.*,-3/+.+&()%'.053(&(&((,*$.)%&&&',*++('0($*)$*)&(*,/1/+1/(/8.(,(%''*+,)-'&+4,,.(%++(-*(-))+.,*+-+)*&**.-5+-,+.-%(,)'*-),004*&'*)+5*..'*$($++-/+-01&28+*&&%).(&$($#(+)++)6+6:4<;3417(9832238273(**.*-/((--0-')(--6/06000*2,//54<8496:/--/.91-0--'((((/-212,/40,*()*+)($(116,*,02*2.3:2/&&')+./)&-+,7753%'')5124374/-&'&$,'(*,98:::676;9::86)*&'(++,(+))0(**)((+*--.1823-0-.(')+4-*--%5%%(*+.23649+)*.-./0((1,(--'32,-/2:010965.;-6--::7:/2.)'+)+)*-5.1.,.020,*''%,'0,+1./4110242000*-/66995*,*.24/&%%#%%'-9-./5.--+)**,3:8585:53821221441.2)(&'')*3&332.)(,)38&+19,10+,,,*.,&'(+*44443-1.//0)/$0*++(*,1/312200--&,,9966//0...+(-*+,.-/''%)+0-./457011.24:9993+43:899;:485434(&',&(%$%##'(-,08/462)-23/.+.1$)%%$').25;3*12-')())%'%&%)&*'&(),93468(23.,5,53306-/8*//93&*)+1181,'/0,,1,)+%$'&*&,&%(&1*4+8002
@fb7b278a-c65f-47d6-b70f-a50b5f9dfdb4 ch=135 read=52115 start_time=2019-12-13T03:35:10Z barcode=BC01 runid=2c9cf7bc05858273f10e7d7ec552fc0bd742dc3e
CTCCTACGGGGAGGCATGATGAGAATATTGCACAATGGGCGCAAGCCTGATGCAGCCAGCCCGCGTGTATGAAGGCCTTCGGGTTGTAAAAGTACTTTCAGCGGGGAGGAAGGGAAGTAAAGTTAATACCTTTGCTCATTGACGTTACCCGCAGAAAAACGCCAGCTAACTCCGTGCCAGCAGCCGCGCGGTAATACGGAGGGTGCAAGCGTTAATCGGAATTACTGGGCGTAAAGCGCGCAGGCGGTTTGTTAAGTCGAATGTAAATCCCCGGGCTCAACCTGGGAACTGCATCTGATGCTGGCAAACGGAGTCTCTCGTAAAGAGGGTAAATTCCAGGTGGCGGTGAAATGCGTAGAATCTGGAGGAATACCGATGGCAAGCAGCCCCTGGACGAAGACTGACGCTCAGGTGCGAAAGCGTGGGGAGCAAACAGGATTAGATACCTGGTAGTCCATAAACGATATCGACTTAGGTTGTGCCCTTGAGGCGTGGCTTCCCGGAGCTAACGCGTTAAGTCGACCGCCTGGGGAGTACGGCCGCAAGGTTAAAACTCAAATGAATTGACGGGGCCCGCACAAGCGGTGGAGCGTAATGGTTTAATTCGTGCAGCGCGAAGAACCTTACCTGAGTCTTGACATCCACGATTTTCAGAATGAATGTGCCTTCGGGAACGTGAACAGAGTGCTGCATAAACATCGTCAGCTCGTGTTGTGAAAATGTTGGGTTAAGTCCGCAACGAGCGCAACCCTTATCCTTTGTTGCCAGCGGTCCGGCCGGGAACTCAAAGGAGACTGCCAGTGATAAACTGGAGGAAGGTGGGGATGACGTCAAGTCATCATGGCCCCTGACCAGGGCTACGTGCTACAATGGCGCATACAAAGAAGCGACCTCGCGAGAGCAAGCGGACCTCATAAAGTGCGTCGTAGTCCGGATTGGAGTCTGCAACTCGACTCCATGAAGTCGGAATCGCTAGTAATCGTGGATCAGAATGCCACGGTGAATACGTTCCCAGGCCTTGTACACCGCCCGTCACACCATGGGAGTGGGTTGCAAAAAAAAGAAGTAGGTAGCTTAACCTTCGGGAGGGCGCTTACCACTTTGCTTGATTGTGACTGGGGTGAAGTGTAATAAGGTAACCGG
+
..33+-1/(2,(('(%$%%+((&+-*&*()*-.-900:888:;;5895212()'$(%&$%%&*..010-(()*&,,+)*-*578:994;:1+/0-181+(,+-47+)-(0)04&(''+,90.,8,8,./7/:1*,01+2..,8305009.--)),+(+,()/,%(&&5)44442536:333103620/*.*)1+,+631//3,0020))*).),.(*+0,-,5.0053.,-1685*,-,'.+.00,58;:/70;0347'&742/%(4(,480.587792420-*,,++*,-/10/&%%''))*+*,1-.+*())*++)3/453))$-,/)+)/'/()),('&'(08826:0/.2221&&)-/-/,)+**2+2.)'%&+5-)**,-0/70-)0+++(*.(++&),13324(,772'$'&%*)22799+*,/5;/:*91/:,1(//-83+0:;7112,%%'''4485-0211//-%.+-.,/367()+*)26.+,/1.051%%&(%#(*)(*(1,1.60256435203721,/('%&&&)'01*,-/)2*70;;/111.::2%%%,*//-.+2.+21()*,(')0/878-**,,.,/-029<80533-*))*)*,*,)())+/,.,.(,3-1&$)&++*,4456''((&.5;51+%%.--.0,,8-/,,-.(99+23/3/,+-*'%&(00/..**&)&*%-1690*+,,878557311-)(,+0030887;86239646619'$*+),0.12..5023-.8/-13.271255;07'2*83264.,*+,.5-3-***,-24/%,-,323633330.0+(*,**)5744879:9863(&)*-/.+*(+,)+&%*/07**1/--++(((*/03/900797710,*1-*&(''*315640.,,))'''24.12:64577..07/.159799566852*0-.1.1+)**,+)*-(+-532444546253004',,--:844210/6//0:8;62/+),/.378.,((,-6997932937,%137,6+&((*',4+48,+6300-/4,0,1,))+)032<45825//00,()*)+//840-*,+7+00/13)6,)/5*76575367.,17,*'+(,+23&+++3:699512-1,++-+0,.2,3.198.81
@ab44c73b-5ed5-441f-98a3-4bbc9bda57ac ch=460 read=45982 start_time=2019-12-13T03:35:41Z barcode=BC01 runid=2c9cf7bc05858273f10e7d7ec552fc0bd742dc3e
CTCCTACGGGAGGCAGCAGTGAAATTTTCGGCAATGGGGAAACCCTGACCGAGCAACGCCGCGAAGGAAGAAGGTTTTCAGTTGTAAGCTTCTGTTATAAGGAAGAACAGCGGCTACAGGAAATGGTAGCCGAGTGACGACACTTATTAGAAAGCCACGGCTAACTACGTGCCAGCAGCCGCGGTAATACGTAGGTGGCAAAGCGTTATCCGGAATTATTGGGCGTAAAAGAGGGCAGGCGGCAGCAAGGGTCTGGTGAAGCCTGAAGCTTAACTTCAGTAAACCGCCAGAAACCAGGTAGCTAGGTGCAGGAAGGATCGATGAATTCCATGTGTAGCGGTGAAATGCGTAGATATATGGAGGAACACCAGTGGCGAAGGCGACGATCTGGCCTGCAACTGACGCTCAGTCGAAAGCGTGGGGAGCAAATAGGATTAGATACCCTGGTAGTCACGCCGTAAACGATGAGTACTAAGTATTTGGATGTCAAGTTCAGTGCTGCAGTTAACGCAATAAATTACTCCGCCTGAGTAGTACGTTCGCAAGAGTAAACTCAAAGGAATTGATGGGGGCCGCACAAGCGGTGGAGCATGTGGTTTAATTCGAAGCAGCGAAGAACCTGAGTCTTGACATACTCATAAAGGCTCCAGAGATGGAGAGATGGCTATATGAGATACGGGTGGTGCGCGTAGTTTGTCGTCAGCTCGTGTCGTGAGATGTTGGGTTAAGTCCGCAACGAGCGCAACCCTTATCTACCATCATTAAGTTGGGGACTCTAGCGAGCTGCCAGTGACAAGCTGGAGGAAGGACGGGGATGACGATCAAATCATCATGCCCCACTTATGACCCACCTGGGCTACACGTGCTGCAATGGATGGTGAGAGCGAAGCCGCGAGGTGAAACAAAGCCCATAAAACCATTCTCAGTTCGGATTGTAGTCTGCAACTCGACTACATGAAGTTGGAATCGCTGGTAATCGCGAATCAGCATGTCGCGGTAGAATACGTTCTCGGGCCTTGTACACACCGCCGTCACACCACGAGTTGATAACACCCGAAAGCCGGTGTGGCTAACCGCAAGGAAGGCTGTCTAGGTGGGATTGATGATTATGAAGTCATGGCACAAAGGTAACCGG
+
-01/*-0.98231/.01,03.&&*',43-/5-095570)(/226(),-54.2-,27867-)('&++123**)+10<895(-*/'*-4'/2:3:/:/..5..-../396&0/,22-'''.-,12//41.-05)()*,.*'%&&&)*+/81*,01'))&(-*-.2120*/*,./1.-+(*1/./-9-////:7679983;229+*.-30//0,*1''.()3/5;:87-965-'(/-**&-**/3.*%)('04..,./5*+)&'-/+,'-)&('-'),1...0/1&+1(+)'%*,-.715-*)*+.,,.,12180-)*-651/&)+-.6.83)*&&%%$)(/).)/+**/0336682//,/2/,2,(6157856/5/../0/5067300111232:2786*3333567895759%)*'&,.9346)'&&184.(,,)4+-*..,-1(),244503)*-/5247;810//+*+++-'-%()%/7)175:67656578:-55896565245443670:107)*,&-.01/2,/)&,-))*+134<9451,))'((00(,75:5)-)+.-./14043*15*-/426122:990*--),)'-34<8.8688-/2//*'+))2.,++'&'%)*+053,120..//01290.0/.1'')&'*.0,(())+9887555144013549.2,//24--(''.-183,+//2/4+/00177985465647981<.843+/)&'--./2090.500//037()/*,.&)090452469:..:1:;01112,%&&''(,.33:23479;8836690.2-,+,,$''/6-412)62-.049---:;:8:0:21/$'4),&(&&&%$('./547.-,))&(&')&14:9:<8924-*&&('('),*.55-,('&(&(.'*-5/'/2-*./9;51:7:<786.57;939./7.337989::30222.*++*.055/9-0/5/4744436/9/9//0./0/848,026576608,2-&'/613667;84:/1126+70001//*02++.+1656241((*,.05--167/(-)&%)*+(,-5862*+-4),7983030+(((((((+.-,,*2/6;0,/+.0//307'*+.223,$'#$'&&03(/,5782,31
@999e17d5-dc41-4ce3-a0d5-fc27abdec0fd ch=422 read=128156 start_time=2019-12-13T03:35:39Z barcode=BC01 runid=2c9cf7bc05858273f10e7d7ec552fc0bd742dc3e
CCCGGTTTTGTAGTACGACTTCGCAGTCATGAATCCTGCAAAGTGGTAAGCGCTATCCCGAAGGTTAAGCTACCTACTTCTTTTGCAGCCCACTCCCATGGTGTGACGGGCGGTGTGCTGCAAAGGCCCGGGAACCTGTCACCGTGGCATTCCTGATCCACGATTACTGTGATTCCGACTTCATGGAGTCGAGTGCAGACTCCCAATCGGACTACGACGCGCTTTATGAGGTCCTTGCTCTCTTGAGTCGCTTCTCTTTTAGTATGCGCCATTTGTAGCACGTGTAGCCCGCGGTCGTAAGGCCATGATGACTTGACGTCATCCCCACCTTCCTCAGTTTATCACTGGCAGTCTCCTTTGGTTCCCGGCCGGACCGCTGGCAACAAAGGTTGTAATTGCAGGACTTAACTGGCAATTTCGCCGAGCTGACGACAGCCATGCAGCATATATCTCACGGCTCCCCGAAGGCGTCTCATCTCTGAAAACTTCCGTGGATGTCAAGACCAGGTAAGGTTCTTCGCGTTGCATCGAATTAAACCACATGCTCCACCGCGTACGGGCCCGATCAATTCATTTGAGTTTTAACCTTGCGGCCATTACTCTCCCCAGGCGGTCGACTTAACGCGTTAATCGGAAGCCACGCCTCAAGGGCACAACCATCAAGTCGACGTCGTTTGGCGTGGACTGCAGGGTATCTAATCCTGTTTGCTCCCCACGCTGCCAGGCGGTAGTCTTCGTCCAGGGGCCGCCTTCGCCAGTATTCCTCAGATCTCTACGCATTTCCGCCTTACACCTGGAATTCTACCCCCCTCTACGAGATCCAAGGCTTGCCGAGTATCCAGATGCAGTTCCCAGGTTGGGCCAGGGGAGTTTTCCATCTGACTTAACAAGCCGCCTGCGTGCCTGCGCCAATTCCGATTAACGCTTGCACCCTCCATTATTACCGCGGCTGCTGGCTGGAGTTAGCCGGTGCTTCTTCGCAGGGTAACGTCAATGAGCAAAGGTATTAACTGCTCCTTCCTCCCGCTGAAGTGCTTTACAACGAAGGCCTTCTTCGCCCGCAGCGAAACGCATCGGAAACTGCGCCCGGTTGATAAATATTCCCCACTGCCTCCGTAG
+
3.))0,8..'&&%&%&(%)*-/),(,15123-+*+'(,.-8-..04100+,('&)+-.)(+,/50621()+'.0+(.081/76.(++&22,)..1.(%,(1./,,/6289*-)%%'&&(*003*+/-2()+&*''$&$('),-)*.,,(///+(+.23/')+/.2(&%$&%),//)+&026510282242*&-0*.((13.4,'+2.6)4.43*(,-.1.(*/05,-''/&)0,*4$%&'*//3....,)-5-4.-03/*(#&)++..17193))+%.+()**%%%'03,%'+6,-073.)-)1*(*&,*))*,,.3234450-1*'2-73.+-0*+-<,*+;*/+*&&(03535-00,&,+2.+''+2,8:702,0*2('&&)46'+())&%$$)'')&11/)('-()&$$%&')/*+'*('(.-161553--+4.470/.(,'%&)'/,32/0-40/277../&(+/','),38966,,&&('*-038469<:7,++*.-.26(32/12(21:4592-..+8//.66++-0-1:3:8/2.//1/40,.0--*,((((%$%&$%(,+4063%165/0.8;<.3:2/2.-.&/12(+'%&''(+/4*+.+5-852422/-0,*))),&)(),*/*2(,40236878.5+96++-.-.+%).*/)./02.)'('*)%'&&**.5364&,$,.)//2686;5781216+)+-023*&'$'&%(&$$.-((++/...506/:,)45:02501),($#&&%*613-,().**-753/)')'((.541)%(%'&%&*,215433341-/2/577,*11010,*)'1+'(%')+-.73+'(),9/*)*,/-7387<.5(*/-.10**6*$+0))'*,4/)),+)+111/1020254)25034121'&$$$%#('+*)+..,.,-2928.*+.2/0,195203*,,*/..072040/0586920**(&(5-,,3-2:80117270.#%%(-.-/93225243442745)*),,-,/'&(#(*240734/3.++47212**'*.-''(+%+)-*.+99-499;6%%%&$$$%&&(&#$)+017((%$$'-+..25)'#0'%#&*,+,/9.7781%%'%(((05+-5/
@5aba28d7-68bf-440f-88cf-4a072e10cc44 ch=384 read=49578 start_time=2019-12-13T03:35:39Z barcode=BC01 runid=2c9cf7bc05858273f10e7d7ec552fc0bd742dc3e
CTCCTACGGGAGGCAGCGAGTGGGAATATTGCACAATGGGCGCAAGCCTGATGCAGCCATGCCGCGTGTATGAAGGCCTTCCGGGTTGTAAAGTACTTTCAGCGGGGAGGAAGGGAGTAAAAGTTAATACCTTTGCTCGTGGCGTTACCCGCAGAAGAAGCACCGGCTAACTCCGTGCCAGCAGCCGCGGTAATACGGAGGGTGCAAAGCGTTAATCCGGTTACTGGGCGTAAAGCGCACGCAGGCGGTTTGTTAAGTCAGATGTAAGAAATCCCGGGCTCAACCTTGGGAATTCCATCTGATACTGGCAAGCGGAGTCTCGTAGAGGGTAGAATTCCAGGTGTAGCGAGGTGAAATGCGCTGAGAGATCTGGAGGAGGAATACCGGTGGCGAGCGGCCCTGGACGAAGACTGACGCTCAGGTGCAGCGTGGGAGCAAACAGGATTAGATACCCTGGTAGTGCCGTAAACGATGTCGACTTGGAGGTTGTGCCCTTGAGGCGTGGCTTCGGAGCTAACGCGTTAAGTCGACCGCCTGGGAATACGGCCGCAAAGGTTAAAAGAAACTCAAATGAATTGACGAGGGGGCCCCGCACAAGCCGGTGGGCATATGGTTTTAATTCGATACAGCGCGAAGAACCTTACCTGGTCTTGACATCCACGGAAGTTTTCAGAGATGAATGTGCCTTCGGGAACCGTGAGACAGGTGCTGCATGGCTGTCGTCGAAAGCTCGTGTTGTGAAATGTTGGGTTAAGTCCCGCAACAGGCGCAACCCTTATCCTTTATTGCCAGCGGTCCGGCCGGGAACTCAAAGGAGACTGCCAGTGATAAACTGGAGGAAGGTGGGGATGACGTCAAGTCATCATGGCCCTGCGACCAGGGCTACACACGTGCTACAATGGCGCGCATACAAAGAGAAGCGACCTCGCGAGAGCAAGCGGACCTCGCAAAGTGCGTCGTAGTCCCGGATTGGAGTCTGCAACTCTCGACTCCATGGAGAAGTCAGATCGCTAGTAATCGTGGATCAGAATGCCACGGTGAAGACCGTTCCAGGCGCCTTTTACCGCCCGTCACACCATGGGAGTGGGTTGCAAAAGAAGTAGGTAGCTTAACCTTCGGGAGGCGCTTACCCTTTGTGATTCATGACTGGGGTGAAGTCGTAACAAGGTAACGG
+
//34.'-&0-*/0.,01*()*(2/,01-:/.-30120099659:;*291652(-%&-1/3262.//.587(),-(2.9747(,97774419/)**)..'('(*.33(&,+)0*1*'%()*)''%2%,($,--59/09:162)6-8-,5;6/10/23(++&'*-*+,,+/0-.242589;010,-/-/2093/;0/03.+-))-.219),463/1.,/('*+3,/./;89764:1**-0031*&,**23782&)1,6-35+*-)()*('))&&01,,,+,-11&/)%&%'(&%%&&('*+/,-.'6,.20+3//'*$%%'&)99..'0,1.2*7+7,1/.,1/0)$++,*(,,('(,((*&''%%%&'(,-:9/+0,'.+)-,48;9;.7-+*&')(+55+)2511)%''),,,,,+-,/++311/*,-0-87-+,/2;78+3.)/-'(*++9<//59/&%'%(*179;:0/)))+-())7+**&()-9.0+45(,)++12412.50016*/+-.12998961847,1656:8279753-&*)+102233899)--3-43.)$'*)45653,*&%./27461'+/,.*:03,)++0-0,,,.203*))-1&*)-,54'+-.1/')+(91,1-/./91181.//-383.++'(.(*+--2202.,)**/4:4.00-0042+++*1.18660-58-6/5/9*$-33*,,...+-./24:55067678*)'($*+715.34001172-.-:.865356++34)(//-8/0../11+/3,/1//21/81%*2+.531328641749239//*)*,67,,*%'')*,..)0/.34;;9:::0.2,)1./0(160397676650((*/5/-%+,,..(&$%&'(3+7887520,+(*)*082(4484392/-&)-/1777*'&%'((*/02821,0,*)'(+89+14;75655&'1<612111238:9898)(*-%1'&(&))/245/4*)())-'0048238..(+(++.%&,*778812+4**+7784454)&)**+81+-094)(+'(%&&'18'&654,,%*,+'%&.25;5689/.,2/4420.%'')231812005*&)*(*)/-)***,-1.04062&72/10(,--0,38*1:.-4469<9::424339941051003.145201,5.05649
@322fc20f-440e-4d72-89f7-72fffbe7d3ac ch=338 read=47616 start_time=2019-12-13T03:35:49Z barcode=BC01 runid=2c9cf7bc05858273f10e7d7ec552fc0bd742dc3e
CTCCTGCAGGAGGCAGCAGTAGGAATTTTCGGCAATGGGGAAACCCTGACCGAGCAACGCCGCGGTGAAGAAGAAGGTTTCAGTTGCTTAAACTTCTGTTATAAAGGAAAAGAACGGCGGCTACGATAGTAGCCAGTGACGGTACTTTATTAGAAAGCCACGGCTAACTACGTGCCAGCAGCCGCGGTAATACGTAGGTGGCAAGCGTTATCCGGAATTGGGCGTAAAGAGGGCAGGCGGCAGCAGGGTCTGTGGTGAAAGCCTGAAGCAACTTCCGGTAAGCCACTTAGAAACCAGGCAGCTAGAGTGCAGGAGAGGATCGTGGAATTCCATGTGTAGCGGTGAAATGCGTAGATATATGGAGAACACCAGTGGCGAAGGCGACGATCTGGCCTGCAACTGACGCTCAGTCGAAAGCGTGGGGGAGCAAATAGGATTAGATACCCTGGTAGTCCACGCCGTAAACGATACTTACTAAGTGTTGGATGTCAAGAGTTCAGTGCTGCAGTTAACGCAATAAGTACTCCGCCTGGAAGTAGTACGTTCCGCAAGAATGAAACTCAAAGGAATTGACGAAGGGGCCCGCACAAGCGGTGGAGCATGGTTTAATTCGATGCAACGCGAAGAACGCCTGGAGTCTTGACATACTCATAAAAGGCTCAGAGATGGAGAGATAGCTATATGAGGATACAGGTGGTGCATGGTTGTCGTCGAAAGCTCGTGTGTGAGATGTTGGGTTAAAGTCCGCGGCGAGCGCAACCCGCTTATCGTTAGTTACCATCATTAAGTTGGGACTCTGGCAGACTGCCAGTGACAAGCTGGAGGAAGGCGGGGATGACGTCAAATCATCATGCCCCTTATGACCTGGGCTACACACGTGCTACAATGGATGGTGCAGGAAGCGAAGCCGCGAGGTGAAGCAAAACCCATAAAACCATTCTCGAGTTAAGTTGTAGTCTGCAACTCGACTACATGAAGTTGGAATCATAGTAATCGCGAATCAGCATGTCGCCGGTGAATACGTTCTCGGAGCCTTGTACACACCGCCCGTCACACCGAGAGTTGATAACACCCGAAGCCGGTGGCTAACCGCAGGAAAGAGGCTGTCCTAAGGTGGGATTGATGATTGGGAACGAAGTCGTAACAAGGTAACCGG
+
-*.'$$&&00-/-.1153541++'.)6;467;:04'.1.'+3109/-..1+*-&)-7736.('%)'')++*0*-/*/.:71/.3,+(,)88312901-21/07:/)0,:60'*:829/4//+,,*+/&*+-/5:)**+/5*(,+,,'.*-2,(*1.+,3321/-,0/*+/0398:<768638:3929409222796/7//857989910-*.*,,(&('-2961044,'&-+()*6:;0:0..0*1682511-.1.-120-076*,(&(%$&/+0%*&(3+'4.('(')%.0'2/.4:7/../.102348-8-))*+203:8:8,8+6,4755444444/40.,3:/,-00.0.0.21),./,-(.-.12//2392,+0+1/69-,)++./'363355,----/.00033/4&'+-)+*-0157)&**;::3/++)/--,-.-47+*%//01763*,)+/-14:30+&*%&&(&(+2379739372:89/2,'()17632575345/.4/4.4.22:45.)-*,,12.36+*((%$%'&-$,-/0;.*+/')&.''/<31/0-83,0'-030540++-362,5*'))+/71746960*++,..028.8.7;54032589:88//6-.*)%*(/0(&)++/701186443344384*-8002(()---1.+)*(0.2'''(-4440.,,//434:3250///0248;34679.(('()*/231)(&()4/260)8&.32/1,(&)/())''')*+-02/,05,%&,+-.22420/3426;687-4-,*-61,77.1/.%'(*(*./*+-0*/,*,,0723451.3/.5/63//64286785566:601188-/*,.,(((),.0885-.+-3/.,,(**)+.866170195557.-,)/(**++'+,'),,10&-(('2.(,1860'%%(-,58.45013(&(&$%(&'&().+-538::8322//21+++))./.:/.07140346%'(*/0500.436;67,-/2377:5.),+*/2:59:/60//7,3&+2,,.,,032314;558423-*+(.5//+*+0.,-0196275**)1,/5699.8.--977(+%+)-6*''*(*)).6'&/*3+68;;004,.-,'1,'1/(&()()(+/0788::-4+*,,+;:.
@49618142-109d-4207-bf3a-ce4d4bbac159 ch=348 read=56769 start_time=2019-12-13T03:35:58Z barcode=BC01 runid=2c9cf7bc05858273f10e7d7ec552fc0bd742dc3e
CTCTTGCGACAGCAGTGGGGGAATATTGCACAATGGGCGCAAGCCTGTTCGCGAATACATGCCGCGTGTATGAAGAAGGCCTTCGGGTTGTAAAAGTACTTTCAGCGGGGAGGAAGGGAGTAAAGTTAATACCTTTTGCTCATTGACGTGCCCGCAGAAGAAGCACCAGCTAACTCCGTGCCAGCAGCCGCGGTGTCTGGAGGTGCAAAGCGTTAATCGGAATTACTGGGTAAAGCGCACGCAGGCGGTTTGTTAAGTCAGATGTAGAAATCCCCGGGCTCAGCCACAGGAACTGCATCTGATACTGGCAACTTGAGTCTCGTAGGGGTAGAATTCCGGTGGCGGTGAAATGCGCGTAGAGATCTGGAGGAATACCGGTGGCGAAGGCGGCCCCCTGGACGAAGACTGACGCTCAGGTGCGAAAGCGTGGGGAACCCAAGCAGAGTTAGATACCCTGGTAGTCCACGCCGTAAACGATGTCGACTTGGAGGTTGTGCCCCGCTTGAGGCGTGGCTTCCGGAGCTAACGCGTTAGAAGTCGACCGCCTGGGGATACGGCCGCAAGGTTAAAGCTCAAATGAATTGACGGGGCCCGCACAAGCGGTGGAGCATGGTTTAATTCGATGCAACGCGAAGAACCTTACCTGAATGCCAGCGCATCCACGGTTTTCAGAGATGAGAATGTGCCTTCCGGGAACCGTGAGACGGAGTGCTGCATGGCTGTCGTCAGCTCGTGTTGTGAAATGTTAGGTTAAGTCTTAGCAGGCACCAACCCCTTATCCTTTGTTGCCAGCGGTCCGGCCGGGAACTCAAAGGAGACTGCCAGTATTGATAAACTGGAGGAAGGTGGGATGACGTCAAGTCATCGCCCAAGCCCGCGACCAGGGCTACACGTGCTACAATGGCGCATACAAAGAGAAGCGACCTCGCGAGCAAAGCGGACCTCTAAAAGTACGTCGTAGTCCGGATTGGAGTCATAACTCGGCTCCATGAAGTCAGGAATCGCTAGTAATCGTGGATCAAGATACCCACGGTGAATACGTTCGGGCCTTGTACACACCGCCCGTCACCGTAGGAGTGGTTGCAAAGAAGTAGGTGGTTAACCTTCAGGCGCTTACCACTTTGTGATTATGACTGGGAGTGAAGTCGTAACAAAGGTAACCGG
+
/0+,(%&)#%%(,-%7%-78,+51/911,-.+8/*+/((..52686,06.-('%(%)*-/05.-001131224.)***0112010:66:43758-++--,23*'***69*(-+('/3-)**-1-+-/1//01380/'(*01235101/5),4-,/-.00%)'%)-/6****-033690175/)**%124,+'(*''&(--,--+1156+'**3:7;67&1)(.+/1370*%'-,)*,.'1/3-/350,7;.)4:53047*/+/&&&%*-0,-9;5,-),.4+&/0+/)+(/'*00000;511111/2&$')&&'((,-/1887),+7/33+1-4/4',(')&&&'(&)-+(+02,*1.)++-555;;025-4138:39/.***,1)0/.53:86/.9:99+3,*))'&')/15653835511-**)/25/4)+&*%&+0,.-.%'*:++-0,29+*17532345,.36;567:/5531/1/(&&'(0,00/52120.:4,(+3)+'5-*/./53320++)(')//4../1262)****534930351113&)'('./313468*5/85;9&578840/,,/0/0'+()22-70*),.,,(0+.+/-'.(&)*&)/1.75;632445:5:6502601721.0-0734)*+)&%$'&()+20&&))1*1;:7+***+65355865422/'('(-64052:9:72535'/$%&..///2227+,*..783.///47645912452/++-.%154<6303./*+.75355&8(3*4;9)020032-71+1:5472'0%0*013533&.*+,-887;,,+*+-,,).-,-.+0.++-1670433*+,-1+2,-+4*5799884861799;8/3/*&(%'*+&(()+826.-.%%&%')).)&'((5/.8747364957+'($()(*00298967324406+,03;8464,'*27*/0*344526/661*20)6*-+*+))&$)(+0/,%)*-*',&..-/.(''*,+0121../*(++/47////+((,0'-)&(,+6723;8794757),,.)'))-,33668;/6;0.,0)+(&-'+((()+,.6+-07+&**'()$&+&,*2/6066:5(,*),316/38)*26++52/0++-,110281'&)*0,*,4233635:+,,.-6.*-1
@9e96496b-f759-474e-b7b3-832f03a4e691 ch=105 read=64350 start_time=2019-12-13T03:35:57Z barcode=BC01 runid=2c9cf7bc05858273f10e7d7ec552fc0bd742dc3e
TTACAAAGTGGTAAGCGCCCTCCCGAAAGGTTAAGCTACCTGCTTGCTTTTGTAGCCACTCCCCATGGTGTGACGGGCGGGTGTGTACAAGGCCCAGGAACCCGTATTCACCATGGCATTTCTGATCCACGATTACTGGCGATTCCGACTTCGCTAGGTCAGTTGCAGACTCAATCCGGACTACGACGCACTTTGCAAGGAGTCGCTTGCTCTGAGGTCGCTTCTCTTTAGCAGCATGCGCCATTGTAGCGTGTAGCCCTGGTCGTAAGGGCCATGATGACTTGACACGTCATCCCACCTTCCTCCAGTTTATCACTGGCAGTCACCTTTGAGTTCCCCGGCCGGACGCTGGCAACAAAGGGATAAGAGGTTGCGCTCGTTGGGACTTAACTTGGCATTTCACAACACGGGCTGACGGTAGCCATGCAGCACCTGTCTCACGGTTCCCGAAGGCGCATTCTCATCTCTAGAAACTTCCGTGGATCAAGACCAGGTGGAGTTCTTCGCGTTGCATCAGTTAAACCACATGCTCCACCGCTTGTACAGGCCCCATCAATTCATTTTGAGTTTTTAACCTTGCGGCCGTACAGGCGGTCGACTTAACGTTAGCTCCGGAAGCCACGCCTCAAGGGCACAACCTCAAGTCGACATCGTTTACGGCGTGGACTACCAGGGTATCTAATCTGTTTGCTCCCCGCTTTCGCACCTGGGCGTCAGTCTTCGTCAGGGCCGCCTTCGCCACCGGTATTCCTCCAGATCTCTACGCATTTCACCGCTACACCTGGAATTCTACCCCTCTACGGGACTCAAGCTTGCCAGTATCGATTAAAGTTCCCAGGTTGGGCCCGAGTTTACATCTGACTTAACCGAGCCGCCTGCTGCGTGCGCTTGCTACGCCCAGTAGTTCCGATTAACGCTTACCCTCCGTATTACCGCTGGCTGCTGGCGCAGGTTAGCCGGTGCTTCTTCTGCGGGTAACGTCAATGAGCAAGGTATTAACTGCTCCCTTCCTCCCCGCTGAAGTGCTACAGCCCGAAGGCCTTCTTCATACGCGCGGCATGGCTGCATCGGGCTTACGCCGGTATTACGTATTCCCTGCCTCCCGTAGAG
+
""%(32+**07564)+.184.50-'*,))-./4,)+'%).((,*,)*,23-&%((--&(*9/4-)**0+))*+67;;740+**/*/+//1/6-5,$1,/,/()*/07;868;4213/+09)+21135/,..,4-,-6,2.-.28/1/)/.5.'%%%***(&.,507787756*6-.-03585011/.*-*+43-*(&+)+$)*-)+1,,-0/*+)**01.103.0/39-*)*+,01359:;;648/()-/.+++**/5216655442.-7:8;3-.+-*''''),.'((/.&&+,/'04086741)++26.+435761.+'+*+(.*,1-+,//72(/*%+,+.0./'*)*,)+'019-+.1)*(''%((2-(*+-16051580((,)1*)+&('*++56,+.-6925()++,.'-)*'+./9.0++(''$/+0/2201+..72:+,**+0-21-1,,8-164,,.--)&-1,-,/&'))*6022*..1298261'*&(7;77:756426+3241'&*.5;77:263101139023--2,-.(3&*-,125.483;9<;.:<;*33116<71-2-*(()&*,,1'($&$+35.610.*+2()$%%,--,/-5*.**-'+.+,-5:9975,8.---617325(*)++/)/056262*&*(/,./38462+12)43.0-.0+.))/*+0;8/23/8/*(+-://())15/1+)&&%(&,,/072665,.677:348/87520...15124;7420+++244975030245<;0-01'(0$&&-1.3-(*0,//*475/240/2+*3,1771.%&#$%1.$.-+++'((&&'(*,6+64,/030'+'*2))%*)+&$').1())+,10.-))*'162663.-(*.0368.,-*&&'',,1;0-))*$-;5721528**))),*.45-/92:3261394*%.,+222,2+)%($**(02339+87888;78<9889470-038//,+),++.550++('''*&')$*,.6-166.+-*.-(*.**(',)+,)+-&/)'%&.)/2:7:228301/0).--.+(#&)+)-+-+,--99558)2156/.,((&$'&'&+225(('*((-<.-3,,(*
@0d0c54a8-b340-4a7f-b2b1-b2c9efa1f01c ch=413 read=93900 start_time=2019-12-13T03:36:07Z barcode=BC01 runid=2c9cf7bc05858273f10e7d7ec552fc0bd742dc3e
CCCGTTTTTGCTGTTACGACTTCACCCCAATCATCAATCCACCTTAGCCAGCTCCTTCCCTTGCGGTTGGGCCACCGGCTTCGGGTGTTATCAGCTCTCGTGGCGACGGGCGGTATTATTTTAAAGGCCGAGAACGTATTCACCGCGACATGCTGATTCGCGATTGCTTGATTCCAGCTGCGAGTCGAGTTGCGAACTACAATCCGAACTGAGAATGGTTTTATGGGTTTTGCTTCACCTCGCGCGGCTTCGCTTCCTCTGCACCATCCATTGTAGCACGTGTGTAGCCCAGGTCATAGGGGCATGATGATTTGACGTCATCCCGCCTTCCCCTCCAGCCTGTCACTGGCAGTCTCGCTAAGTCCCCAACCAATGATGGTAACTAACGATACAGGGTTGCTCGTTTGCGGGACTTAACCCAACATCTCACGACACGAGCTGACGACGAGCCATACACCACCTGTATCTCCCTTATAGCTATCTCTCCATCTCTGGGTAGCTGCTTAGATGCCAAGACCTGGTAAGGTTCTTCGTTGCTTCGAATTAAACCACATCGCTCCACCGCTTGTGCGGAGGCCCCGTCAATTCCTTTGGGAACAATTCTTGCGAACGTACTACTCAGGCGAATACTTATTGCGTGCTGCAGCACTGAACTTTGACATCCAACACTTAGGCACTCATCGTTTACGGCGTGGACTACTAGGGTATCTAATCCTATTTAGCTACGGCGGATGAGCGTCGAGTTGCAGGCCAGATCGTCGCCTTCGCCACTGGTGTTCCTCCATATATCTACGCATTTCACGCTACACGCCCAGATTCCACGATCCTCTCCTGCACTCTAGCTGCCTGGTTTCTATGGCTTACTGAAGTTAAGCTTCAGGCTTTCACCTGGTACCTTGCCGCGCCGCCCTCTTTACGCCCAATTCCGGATAACGCTTGCCTACGGCCACTACCGCGGCTGCTGGCACGTAGTTAGCCGTGGCTTTCCCCTAATAAAGTACCGTCACTCGGCTACCATTTCCTGTAGCCGCCGTTCTTCCCCTTTATAACAGAAGTTTACAATCCGAAACCTTCTTCCTTCACGCGGCGTTGCTCGGTCAGGGTTTCCCCGTGCGAAAATTCCCTACTGCACCGCGCTCCGTAG
+
6/)().9:,-.2,/3%,0556;70::9.-2,23/./3.3-,/'2+)%&%')11467694(//+-(4.5'779503/3.-14,+1-*-.8//,-*+(-,..318//'5599:48-%/'%)&&&-12,448,*,/03-1/070(-31514578:;::8:99387626&&%%')525+(&'&$%$%((-+**,+*+&&0+.466926())2...+-+1/3,76:,),3<7299+)+1:137:44/.,+)0-//,*+1003*)./53690784*.2'$$&&%+*)*+-,,.-8-*-:97321),3/2-,+,,,13;7///.++*(7;1*3646741-/5)*,4;4475+)0(,,,/10*11384-*+,492-,.,,3./*+.-,16/--'(((*&)'./...))++1.23'()2560412.0(')+032///),../.0,(/1351542411(5813%((+0.0520//242;*%.(*/'//1/1///,164588645-(%&()(&%&&++&*&)',+33,(-%142.(-)627:7/40.07:8)*-6,:;:0;23,1*)*,/.+02-''%*#&(-2(**032(&).*'%,+&%)*(+)'+)'&*4+3747.).,'&%(*--/.,/80))++').-+2---34*.210-./0061*-*/3/.0403211/0'*)(&(&)'0/57999:<<243/,+)*--68767,/..//18784064*&.4+$$%'%%%$$(($''(+/677++,.612'()*2/,177-0-157,55273.+4,163302,,20./,659360202.29/,&+,-020&/)-,(*&+-:.0+,-052421/48-.900113657958:56187))++/-%%&(),5161-6.5++.197',31/044221),%%&,.+//59**)/+$&).(-30*)*)/5+.+))2.4159852.)+&#&)).)+')'%'#&)+)*7---;;:8:/+---+1281/.20203./:0.)(&)+3/151-.&2748,'**+2;4848905:4520+0-.00),-46<5993672,50,,0;32*++*0:5/02962&%,))144969<:::<3)/),*0/20;112/*/-/(.5,3/*0680+3/2++279..18.)%)'%'%''%'%+(65+.&(
@7a9c5dab-4805-483b-b199-ada1dcb55bb8 ch=12 read=38186 start_time=2019-12-13T03:36:17Z barcode=BC01 runid=2c9cf7bc05858273f10e7d7ec552fc0bd742dc3e
CCTTATTTACGACTTCACCCCAATCGCTGACCTACCTTCGTATGCCTCCTTGCAGTTAGCTCACGGACTTCATTGCCAACTCTCCTTGGTGTGACGGGCGGGTGTGTACAAGACCAGGGAACGTATTCACCGCGACATTCTGATTCGCGATTACTAGTAACTCCAGCTTCGTAGCAGAGGCGAGTTTCAGCCTACAATCCGAACTGAGACTGGTTTTAAAGTTTGTCGGTATTGCATCTCTCTGTACCAGCCATTGCTAGCACGTCAGCCCTACATAAGGGGCGGCGGTAGTTGGCGTCATCCCCACCTTCCTCCTGGTTAACCCAGGCAGTCTCGCTAGAGTCCTCCAACTTAATGGTAGTAATAACGACAAGGGTTGCGCTCGTTGCGGGACTTAACTAGCATCTCACGACACGAGCTGGCGTAACCATGCACCACCTGTCACCTTGTCCCGAAGAGTTTCCTGCTCGATTAAAGAGTAATGCAAGGGATGTCAAGTGTAGGTAAGGTTCACGCGTTGCTTCGAATTAAACACATGCTCCGCTACTTGTGCGGGTCCCCGTCAATTCCTTTGAGTTTAATCTTGCGACCGTACTCCCAGGCGGAATAAATGCGTTAGCGGCGGCACGGAAGTGTTGAAACCCCCCAGTATTCATCGTTTGCAGCGTGGACTGGGAATTATCTAATCCTGTTTACTCCCACGCTTTCGAGCCTCAGCGTCAGTTACAGTCAGAGTCGCCTTCGCCACTGGTGTTCTTCCTAATCTACGCATTTCACCCGCTACACTAGAATTCACTCTCCTCTGCACTCCTAGATAACCAGTTTGGAATGCAGCACCCAAAGTTGAGCCGGGTATTTCATCCCACTTAATCTGTCCGCCTACGCTCCACGCCCAGTAAATCGGATAACGCTCGCCACCTACGTATTATTACCGCGGCTGCTGGCGTAGTTAATGGCTTCTCCTTAAGGTACCGTCATTATCTTCCCCAAAGACAGAGCTTTGATCCGAAAACCTTCATCACTCGCGGCGTTGCTGCATCAGGGTTCCCCCCCCATTGTGCAATATTCCCCTGCCTCCCGTGGAG
+
1,0-&62*)1299:;6)1/4,,1-0177552/(*.6795/&%(),/0/$'&(*)+8+++66657482526-**0.509--+0+4&)(+&-*,-/5/47511,0045/-+.+,..4%--%1*-7888<756603210&+,3464:<:899/:0/0.2++0&0.;'')-/84+,,',).'++2/,-/:-,,150+)--819'(6.+,(,+-,1-.189+66,*46-*,2)5.112---1//..,1584564,5:58<2.,$%&',*)##$(*)%&(&&*).24-)(&%)'+$%0,)*,('(+714:+,3769620,--$*.,.&/(*).110543)-*,,-,-,234.2'1))*,,1//6.---,0*+0.-&'(((/5-900/544050.)0762.1+-&&&%(/41//,'),-0,2000/,/..(,*+/90930/11+-/*,.6582910079.),,('')3+1++%&(*43250.+&&')-93108(222,97:92((+),*/4.0+.,25/&*(*+.,)*070).*3+4;8,('$%(*+/5/.2//30/2025;2+045-1278::;971:.*(-.::2:2-2.'+013;44110274++500836)'(('236/8+,,0;7595350/.)*'*+5,.6-//71,%$%*+59988971;:,+,---:87341)+*(*-0/3467:67712562*/-46-*0-.191-((,+58/--.,33--3.,,0011/)),).,1-/.-,6:334/0..1648<++,/8441365/))),--/71.0624-20,&,(1/.*,+-+,%%&'$&$)).*,,493806./025:0628679111/18-41)*61-%(.6+4---1:9312/20)+0./4.+()/17168/1326521&)*+/+('(,1,*0+:/777547;;9;:3473/2,0**--0:11968188966811/--0-7(&''&0037455,0+%$2*/02634534400284786(1,&&&%(*).0480,.-1((245-2),&()552897/11512383500.*-/,(-.679181:18/((5)**.,3.0071841),**'-3)*4&+)%
@c6d78bed-50d3-42c6-804a-451cdb47a93b ch=134 read=45804 start_time=2019-12-13T03:36:17Z barcode=BC01 runid=2c9cf7bc05858273f10e7d7ec552fc0bd742dc3e
CCGGTTACCTTGTTACGACTTCACCCCAATCATCAATCCCATGAACAGCTCCTTCCTTGCGGTTAGGCCACCGGCTTCAGGTGTTATCAACTCTCGTGGTGTGACGGGCGGTGTGTACAAGGCCGAGAACGTATTCACCGCGACATGCTGATTCGCGATTACTAGCGATTCCAACTTCAGCCGAGTTGCAGACTACAATCCGAACTGAGAATGGTTTATGGGTTTGCTTCACCTCGCGGCTTCGCTTCCTCTGCACCATCCATTGTAGCATTAATTGTAGCCAGGTCATAAGAGGGGCATGATGATTTGACGTCATCCCGCCTTCCTCCAACTTGTCACTGGCAGTCTCGCTAGGTCCCCAACTTAACGATGGTAACTAACGATAGGGTTGCGCTCGTTGCGGGACTTAACCAACATCTCGACACGAGCTGGCGACAACCATGCACCACCTGCTATCTCATATGGCTATCTCTCCATCTCTGGAGCCTTTATGAGTATGTCAAGACCTGAGTAAGGTTCTTCGCGTTGCTTCGAATTAAACCACATGCTCCACCGCTTGTGCGGGCCCGATCGAACTGAGTTTCATTCTTGCAGACGTACTGCTCAGGCGGAGTGCTTATTGCCGTTAACTGCAGCACTGAACTTTGACATCCAACCTTAGTACTCATCGTTTTGCGGCGTGGACTACTAAATTATCTAATCCTAATATTTGCTCCCCACGCTTTTTCGGGACTGAGCGTCAGTTGCAGGCCAGATCGTCGCCTTCGCCACTGGTGTTCCTCCATATATCTACGCATTTCACCGCTACACATGGAATTCACGATCCTCTCCCTGCACTCTGGCACCTTGCCTGGTTTTATGGCTTACTGAAGTTAAGCTTCGAGCTTACCACAGACCCTTGCTGCCGCCTGCTCCTCTTTACGCCAATAATTCCGGATAACGCTTGCCTACGTATTGCGGCTGCTGGCACGTAGTTAGCCGTGGCTTTCTAATAAGTACCGTCACTCGGCTACCATTTCCTGTAGCCGCCGTTCAACTCCTTTATAACGAAGTTTACAATCCGAAAACCTTCTTCCTTCACGCGGCGTTGCTCGGTCGGGGTTTCCCCATTGCCGAAAATTCCCTACTGCTGCCTCCCGTAG
+
26///8-/4660380111.:--,279*/)(*4476;/66,$&%&-4346671/1.0-435390:,095:026/502:7&964,4---511--+-3/7741/--152795483+2+('*/2*322+&,,-,-214<8569577662613598777*,-35835755686:1:)0+/09*'%&%)+70:./.1212351;.2-)),,,+''',-258;:03/9/659,./<177+)%((3--4//,,/-.1)-//12331459.14,*+***.54-5,,)&*0-,-430/0-*)%*26:5871,+*+/;83110.140;8/-57:;7740)/))3++,844-3++)-,-&.-173,-,40/(/)(,,232-*-/:777335:---,**21/932045546:66264,**+0*0*,,6622*+&(*36-,4/2723/23757:62-.-1/.700.%&(-:99)3,.'21112-..0199;;98577//06199220),+,:79:5022364-%&)02,32:6*///123.*,3-:.2./10<486,)+.28848+/,()6,--1-00,./)&'*,$%//*.&))99127<08/./%)'&'*'*0%*,0%31)%'%%'((,('*-',&%'8/91764/234788;:0383027560)0+*&)*)*3.1335982957,(+&.())/6576644.''$,')++0864+',()(84)$+)782+)-,..8;61*,9754655687896208..-..61).001132353*.-+,.%+,.7784101.296657689520+-+/81013913131/0%&(,.-//-,.,-/-///.68)+56+--0*+((&-''&',8/2,*,*%%%**)+/+/0140//<0/,/696.-+*%#'2,.0--,88))-.2134318:211.44+,-8.%)&&$''&)***+(//430+/*(&&),/)+.24+,'()3///::/:,+&)+0.7180//8,4.7-36../12/38/613:&6702221640(7:26:6783*0*+-4/5:550,*('(01+40,-*)-$*('/:8/03;640)-16,845549<:67;902-/'42123)'*-.511/4&'/6+19;/',+*53..055/070())*((*-,/1/-94,.53
@6d622660-f0dc-4a43-ac2e-1365457e8a82 ch=410 read=44981 start_time=2019-12-13T03:36:16Z barcode=BC01 runid=2c9cf7bc05858273f10e7d7ec552fc0bd742dc3e
CTCCTACGAAGGGCAGCAGTAGAATTTTCGGCAATGGGAAACCCTGACCGAGCAACGCGTGAAGGAAGAAGGTTTTCGGATTGTAAACTTCTGTTATAAAGGAAGAACGGCAGCTGGAAATGGTATGTGAATGACAGTACTTTATTAGAAAGCCACGGCTAACTACGTGCCAGCAGCCGCGGTAATGCAATGGAGTGGCAAGCGTTATCGGAATTATTGGGCGTAAAGAGGGCAGGCGGCGGCAAGGGTCTGTGGTGAAAGCCTGAAGCTTAACTTCAGTAAGCCATAGAAACCAGGCAGCTAGGTGCAGGAGAGGGATCGTGGAATTCCATGTGTAGCGGTGAAATGCGTAGATATGGAGGAACACCAGTGGCGAAGGCGACGATCTACAGCCTGCAACTGACCTTTCAGTCAGCGTGGGGAGCAAATAGGATTAGATACCTAGTAGTCCACGCCGTAAACGATGAGTACTAAGTGTTGGATGTCAAAGTTCAGTGCTGCAGTTAACAATAAGTACTCCGCCTGAGTAGTACGTTCGCAAGAATGAAACTCAAAGGAATTGACGGGGGCCCGCACAAGCGGTGGAGCATGGTTTATTCGAGCAACGCGAAGAACCGCCTGAATGTGACATACTCATAAAGGCTCAGGATGGAGGTAGCTATATGAGATACAGGTGGGTGCATGGTTGTCGTCAGCTCGTGTCGTGAGATGTTGGGTTAAGTCCCGCAGCTTGAGCGCAACCCACTTATCGTTAGTTACCATCATTGGGATTGGGACTCTAGCGAGACTGCCAGTGACAAGCTGGAGGGAAGGCAGGGATGACGTCAATCATCATGCCTTATGACCTGGGCTACGTGCCACAATGGATGGTGCAGAGAGTGAAGCCGCGAGGTGAAGCAAAACCCATAAAACCATTCTCAGTTCGGATTGTAGTCCGCAACTCCGACTACATGAAGTTGGAATCGCTAGTAATCGCGAATCAGCATGTCGCGGTGAATACGTTCTCCGGGCCTTGTACACACCGCCCGTCACACCACGAGTTGATAACGCGAAGCCGGTGGCCTAACCGCAAGGAAGAGGCTGTCTAAGGTGGGATTGATGATTGGGGGGTGAAGTCGTAAGGTAACCGG
+
-04/-,,()$',4/,/0*342-).*39547;475467*(/.,:4**.*)**%+6842002328/--,'-+.2+9:/,,/,0..01:904401-30//8:(/*13'-1-&--%--+,*,31/)*++-0/03:,**+()+**)+.*0-,%*('$)*+,.1++,.-3/2164580+-*+6/(+)-,-7/,-+*))*&()-..1.*),+4313'.)(0()3.1350023:)*%-,2./27331,$,+/+.8.//6441521-76..92-/)'&&&-')1-.'(*6908:,.2./61.6469:,)(('(*),0330''&-5-768+--,,,5.86-5-/,''('+243334114872120*+,-+1007235:4420,)'*))()*//0,+*)&)'--/-,0*5)&+,1&%,(,98)+%'',2710+%),9;;80,*%0)*'0-*4.,-600.-43+-/29689<90/*,(&)*+1455)0+,040:9'55.93,-;94264679;:/905./5./0-+3133//.4+,**$&%,-./48<2-0-)'(***)82**107-+)'('.*23-385.)+'&()+-2-104538-12+/.+,<</193%$$$)$+*/,)+)+.+*$(+)-',*(../132,444'*-5--2./1)(,)/,)(++-+-2224--((+'%'*+/9-.4(()+,1.53613477+*))(832+2./85.+064:58:93935+.53'&'&$%$$&%.//1.+.:5((,0012-8--,2933;:;9+6,&*2&1-,4833641&0/+(2023332.000156;0222+)./*)'*(/%3:5/96799671:-005634%.*'*-/34351275.)))&(&(%%)+402;:9-+,159+)&%%%&),),250/-+(((+0*--;<55<8142:60--*1:856/13<530.4/244677.(+.3202,),49..-+*4/,3/3*),.3-,1/00130007''423.0111987(1%,+6182+/+.0.-7)-4/-))(%'(('*+/744:5/12'/.1.*,,)))--/0262+-$&.(*4*54480)+1:53*,.*/(+)'&++..&33,34+4/182//3+--.,5114455+0*.+*+4%2-0-40587094
@ce9f5009-3e38-4d4f-8f4e-ca60aeb3e96a ch=396 read=51555 start_time=2019-12-13T03:36:15Z barcode=BC01 runid=2c9cf7bc05858273f10e7d7ec552fc0bd742dc3e
CCGGTTACCTTATTTACGACTTCACCCCAATCATCAATCCACCTTATAGACAGCTCCTTCTTGCGGTTAGGCCCACCGGCTTCGGGTGTGCTTATCAACTCTCGTGGTGTGACGGTGTAAAGGCCGAGAACGTATTCACCGCGACATGCTGATTCGCGATTACAAAAGCGATTCCAACTTCGTAGTCGAGTTGCAGACTACAATCGAACTTCGAGAATGGTTTTATGGGTTTTGCTTCACCTCGCGGCTGGCCCTCTGCACCATCCATTGTAGCACGTGTAGCCCAGGTCATAGGGCATGATGATTTGACGTCATCCCGCCTTCCTCAGCATCACCAGCAGTCGCTAAGTCCCAGCTTAATATTGGTAACTAACGATAAGGGTTGCGCTCGTTGCGGGACTTAACCCAACATCTCACGACACGAGCCCGGCGACAACCATGCACCACCTGTATCTCAGCGCGGCTATCTCTCCATCTCTGGGTAACATGAGTATGTCAGGGTAAAGGTTCTTCGCGTTGCTCCGAATTAAACCACATGCTCCACCGCTTGTGCGGGCCCCGTCAATTCGCTTTGAGTTTCATTCTTGCGAACGTACTGCTCAGGCGAATTACTTATTGCGTTAACTGCAGCGCTGAACTTTGACGGCATCAACACTTGGTACTTGCTCATCGTTGCGGCGTGGACTACTAAGGTATCTAATCCTATTTAACCCACCCCACGCTTTCAGGGACTGAGCGTCAGTTACGGGGCAGATCGTCGCCTTCGCCACTGGTGTTCCTCCATATATCTACGCATTTCACCGCTACATGGAATTCCACGATCCTCTCCTGCACTCCTAGCTGCCTGGTTTCTATAAACACTGAAGTTAAAAGCTTCAGGCTGCCACAGACCCTTGCTGCCGCTGCTCCCTCTTTACGCCCAATAATTCCGGATAACGCTTGCCACCTACGTATTACCGCGGCTGCTGGCGTAGTTAGCCGTGGCTAATAAAGTACCGTCACTCGGCTACCACCATTTCCTGTAGCCGCCGTTCCTTACCAGAGTTTACAATCCGAAAACCTTCTTCCTTCACGCGGCGTTAACGGTCAGGGTTTCCCCATTGCCGAAAATTCCCTACTGCTGCCTCCCGTAGGAGCAATATCAACACCAACAGAAGGGTTTAACACAAAGACACCGACAACAGCAATACGTAGCCGCA
+
-/.3/://638/280.//&11211.-.++-+/21078144(+)..,'*+.0--../744-)+*.29792+0.5''4+110347&853-1')+1-0+*%)*.*,146:6453/1+1)-/&)'/.2-)+-17715685339469740333;:868;87922.1(%,34-,.44817'/)/183(*&()/*+-/0..03343132803.36301,&(,/766/9:9)020;17:9)'+3.388<872*.(&'%%&'.(70-.01/577+/11''&')+0-1***(/,((-.00120'()(351122+55**.0/137+96,)668;5,,*%'((,,46-'*))(+**+2.&&'-)%&&&('-),).*+'+*32..530//(')/10936595852745/:80+++0+25.1/34555/'()),.3//.-*)+/),%$-68;45./*+1*-22455650,&&(&'&/,0131//-18333/10..%#%$$*,,,',,.'+.(-/.(,1*167878<966517-,+/(&**7*:;65-,,,835507/0702-9,//6*/+.880+0769996*))(++'--;;0047,/.+-)'%2(+*287797)-23,&)(($(*,(*+&'(/3401155(0-*--.64+//.,1.)%(*..*5,.,0-+'*)*))*-298:9517'*-71116401/,434-*,)%/0)+42-.--08/,%,-&$+,*'()++497-%)23*+///034584920&-'5643,.5/5()*8:;9;:454*.-/.1359:7689798879::9:7936;8329936844%(),+--/,6)+,.1/300,-----&('0,()-00..2--56<45--/')&&$&&*&-'+4181)*02:714-+($('&&).597**0+-0234*,'$%''1,+32:6125263-6.199:56586635/+,/1-2:56;4+*()*19437-*+20200-2++%&&*0---6:4:5+(0&,*191).)+.354$',0173*)+*&+0,.:805-,+**09-2:445+%%&'14&&''/5-)12;95.-19:4310106;:89<967454:9637-/.(2.9,2.2+;4353++26101,,744*6.92,-02/2101:/7;..;9;..-.-12133-&.,15888-,/)*.+.0(0/0/--2/,/0456257505/-/,80.01)(&)$$'%
@7c33e407-20b3-4bdd-99a0-9288ea93ca9e ch=53 read=79221 start_time=2019-12-13T03:36:15Z barcode=BC01 runid=2c9cf7bc05858273f10e7d7ec552fc0bd742dc3e
TTGTTGTACTTCGTTCAGTTACGTATTGCTCCTACTTGCCTGTCGCTCTATCTTCCGGTTACCTTGTTACGACTTCACCCCAATCGCTGACCCACAGCTGGCGCTGCCTCCTTGCGGTTGGCTGGACTTCGGGTATTGCCAACTCTCATGGTGTGACGGGCGGTGTGTACAAGACGGGAACGTATTCACCGCGACATTCTGATTCGCGATTACTAGTAACTCCAGCTTCATGTAGGCGAGGTTTCAGCCTACAATCGAACTGAACTGGTTTTAAAAGTTTGGCTCCACCTCACGGTATTGCATCTCTCTGTACCAGCCATTGTACGTGTAGCCCTACATAAGGGGCATGATGATTTGGCGTCATCCCCACGCTTCCTCCTGGTTAGCAGGCAGTCTCAGCGCTAAGTCCTCCAACTTAATGGTAGTAACTTAATAACGACAAAGGGTTGCGCTCGTTGCGGGACTTAACAACATCTCACGACACGAGCTGACGACAACCATGCACCACCTGTCACCTTGTCCCCGAAGGGATTTCCTCGATTAAAGAGTAATGCAAAGGGGATGTCAAGTGTAGGTAAGGTTCTTCGCGTTGCTTCGAATTAAAACATGCTCCGCTACTTGTGCGGGTCACGTCCAATTCCTTTGAGTTTTAATCTTGCGACCGTACTCCCCAGGCGGAATACTTAATGCGTTAGCGGCGGCACGGAGGTGTTGAAACCCCCCCCCACACCTAGTATTCATCGTTTTGACGTGGACTACCAGAATTATCTAATCTGTTGCTCCCCACGCTTTCGAGCCTCAGCGTCAGTTACAGTCAGAAGGTCGCCTTCGCCGCTGGTGTTCTTCCTAATCTCTGCGCATTTCACCGCTACACTAGGAATTCCACTCTCTCTCCTGCACTCCTAGATAACCAGTTTGGAATGCAGCGCTTTTAAGTTGAGCCCGGGTATTTCACATCCCTTAATCATCGCCTACGCTCCTTTACGCCCAGTAAATCCGGATAACGCTCGCCACCTACGTATTACCTGCTGGCGTAGTTAGCCGTGGCTTCACCAGCAGGTACCGTCATTATCTTCCCCAAAGACAGGGGCTTTACGATCAAAGCCTTCATCACTCCGCGGCGTTGCCGCATCCAGGAGTTTCCCCATTGTGCCAATATTCCCCGCGCTCCCGTAGGG
+
$#%26-1-//;/5578*132.0042/4/01450-+/-+485254,,,+')*0513-2-3/,3.-.-/3,./&33:4-3)*'-.//)+422/7*%&&%&%+'/-12%('(,--2-.'//,,*'$/502499/*.--.41214&)(*)+(/-43:6540-73.3:56583552)'+3&41667696481.08-01678:9:456:<:5374361235/003.00..)+.6/46828-0.)()..;++,/90,-0.8-8*+86..-++14.3;;,0:1**(/*,,11/2,/8/../023.7/.-12.,+,*.1559;346;330(%(*+.,+)+/90)(*++0/*453351../..75+)))+15978,/*'*&)/8/354510*(($%*(,1..-..21&)*),,2&&')2-.'1+&'&8*,,.**,..-+,)2*&,21889;:*+62-2./165602/-.299501+.(*(0+2346714536350+30/.135175:7<631/-07-07/778886662277;-(()'('(-672604-/.618,)+.4/1/0169/)+2.763636*,+,/..6312,3.84/81*.,-3,/1:8.)4*4*4.((+++,./81330-/0,.15/20--%%$'+&1+::765:5000/:<8,;3235/02/78%0'))./2(*18528885/..--1/1483,+)'*('-.,(,.))'),.2;77;986864.3/*&('+**.3754;657:/:65()%/346;:551211)0'2-./2/19-4,,10',+6:9.*-/1.9;1/47988.-*.-:7,)/)%',+-2**+&)1/,,-7-;82/+'**48:98;889./-/522451(21345<91276022./-11'0&/*2,2-*,01+-)*(--++,%,,/()+2622,0./2881.6/988-)*)'+,.3//1+-10/0/7*+2300/;30/22*5-'')3+/036837;556434471:0,--14.((/-:9.,+10171510154,-,,-0.-.%4**9347310030-,-)131*)*-*,'**0/.%%%%&%%),)%*0*)('.13347/5:;/091.01+,**'&,-,')*,.0'.1(*84;4776*../'%&()/1/3**'%'*/+/).1(+-8,1492,,3*-.0/23368-8,)&$&#%(-0((/',*%
@fcb05c99-2725-45b2-a8b8-b91b978a1342 ch=66 read=68012 start_time=2019-12-13T03:36:27Z barcode=BC01 runid=2c9cf7bc05858273f10e7d7ec552fc0bd742dc3e
TCACCCCAATCATCCAATCCACCTTAGACAGCTCCTTCCTTGCGGTTAGGCCACCACCGGGTGTTATCAACTCTCGTGGTGTGACGGGCGGTGTGTACAAGGCCGAGAACGTATTCACCGCGAGCATGCTGATTCCGCGATTACTAGCGATTCCAACTTCGTAGTCAGGTTGCAGACTACAATCCGAACTGAAGTGGTTTTATGGGTTTTGCTTCACCACGCGGCTTCGCTTCCCTGCACCGCCATCCATTGTAGCACGTGGTGTAGCCCAGGTCATAAGGGCATGATGATTTGACGTCATCCGCCTTCCTCCAGCTTGTCACTGGCAGTCTCGCTTCAGAGTCCCCAGCAATGATGGTAACTAACGATAAGGTTGCGCTCGTTGGGACTTAACGTTAACATCTCGACACGGGCCCAGGCGACAACCATGCACCATAGCCCATCTCAATAGCTATCTCCCATCTCTGGAGCCTTTATGAGTATGTCAAGAGACCTGGTAGGTTCTTCGCGTTGCTTCGAATTAAACCACATGCTCCACCGCGTGACCCCGTCAATTCCCTTTGAGTTTCATTCTTGCAGACGTACTACTCAGGCGGAGTACTTATTGCGTTAACTGCAGCACTGAACTTTGACGTAACACTTGGTACTCATCGTTTACGGCGTGGACTACTAGGGTGTAATCTATTTGCTCCCCACGCTTTTTTTTTTCGGGACTGAGCGTCAGTTGCAGGCCAGATCGTCGCCTTCGCCACTGGTGATCCATATATCTGCGCATTTCACCGCTACACGTAGATTCCCACGATCCTCTCCTGCACTCCTAGCTGCCTGGTTTCTATGGCTTTACTGAAGTTAAGCTTCAGGCTTTCACCTGAACCCTTGCTGCCGCCTGCTCCCTCTTTGCGCCCAATAATTCCGGATAACGCTTGCCACCTACGTATTACCGCGGCTGCTGTACGTAGTTAGCCGTGGCTTTCAATAAAGTACCGTCACTCGGCTACCACCATTTCCTGTAGCCGCCGTTCATCCACTTTATATTAGAGAGTTTCAATCCGAAAACCTTCTTCCTTCACGCGGCGTTGCAACTCGGTCAGGTTTCCACCATTGCCGAAAAATTCCCTACTGCTGCCTCCTAGGAG
+
/+$+*+(+-772//'((,/.*--3/**6-++++689;;.0.--3647)1871)-*%$*(436318222090-,*+(1*++/.1-+(000693453245862.71+,/1752646/7.05+,*(%+/367..-1-/*,.23/8--**+-.489**)''&+.+/./1/%'3796:8:875664<2.-,0821-+)+*2/3;<3-19<17;;,+24;378:/0/00823;6565758/++++,+&4.7797-8,*(+,.,.-)1*))'))-1-&./11488-563)22../..6;7123899:4:8,,70704/.4-./08-//.3/1//*67674.+()#&,')(+/+)*$&$/'*&-,/*&'*-070(&.)(2236011378/30*23+(&%-),&)*+,-.05./))+11')/0('&,.2426677;4:0/.3/'&%$'&&&.55+*'(+)*,176.2/**/075790.-32853*/,-,/02689-(&(*(3+**()'(+04./3.07475--./.,.0.20<::8//)/14520*,('(((&$'77*)00,)/)3.'(,*,*/0;8019:066-/)*675.-,,-14613542+**+.,/-',.-.-9-7-57843..+/.0/1)+.../+(*-/-%)'&$*)(,/008:-:3-'./33399:475'23.21.)&(+.+/,+.83,..1;;6*-,.517(:+547+1(;87972/78576&32723*2-,+,/888+4.24404224:57760(&&)+/04366896*52365<;6268.3768'*&+&(+.,19)(*).01746998677*206-+(467676462/10*((/.)((('+0004,,582-+,/66%26-19/-,.0)),668*)7+..55823;./4/47(**70*%2*4/)-.,/(672/6;0.+%,*.,6/09+.8/10*.'*401:7637564/..$%)),,23:2126/.1,*,/-'**+23-*+*/8799345.2+*+%)&'/947<;88761.+*((/+107'$))*%(-13)+&'&&%(&&'/+%%/+/00,/8:7.7-7/973*)--(-*./310/3%)-,+,5+9-/*/.)6.(&$(*((./2943867-482:-,-98767449301..31)-
@7daf5cc8-0c57-4a6d-b76f-3bef86fd3316 ch=455 read=54415 start_time=2019-12-13T03:36:23Z barcode=BC01 runid=2c9cf7bc05858273f10e7d7ec552fc0bd742dc3e
CTCCTACGGGGAGGCAGCAGTGGGAATATTGCACAATGGGCGCAGGCCTGATGCAGCCATGCCGCGCGTGTATGAAGAAGGCCCAGCCTTCGGGTTTGTAAAATTACTTTCAGCGGCCCAGGGAGGAAGGGGAGTAAGTTAATACTTTTGCTCATTGACGTTACCCGCAGAAGAAACACCAGCCAACTCAGTACCAGCCGCGGTAATACGGAAGTGCAAGCGTTAATCAGGAATTACTGGGCGTAAAGCGCACGCAGGCGGTTTGTTAGTCAGATGTGAAATCCCCGGGCTCCAACCTGGGGAACTGCATCTGATACTGGCAAGCGAGTCTCGTAGAGGGGTAGAATTCCAGATTGTAGCGGTGAAATGCGTAGAGATCTGGAGGAATACCGGTGGCAGAAAGGCGGCCCCTGGACGAAGACTGACGCTCCAGGTGCGAAAGCGTGAGGGAGCAAGCAAGGATTAGATACCTGGTAGTTACGCCGTAAACGATAATCGACTTGGAGGTTGTGCCCGCTTGAGCGTGGCTTCCGGAGCTAACGCGTTAAGTCGACCGCCGATACGGCACGGGTTGAAAACCGTGGGCCGGCGCACAAGCGGTGGAGCATGTGGTTTAATTCGACAACGCGAAGAACCTTACCTGGTCTTGACATCCACGGGAAGTTTTCAGAGATGAGAATGTGCCTTCGGGAACCGTGAGACAGATGCTGCATGGCTGTCGTCAGCTCGTGTTGTGAAATGTTGGGTTAAGTCCCGCAACGAGCGCAACCCTTATCGCTGTTGCCAGCGGTCCGGCCGGGAACTCAAGGAGACTGCCAGTGATAAACTGGAGGAAGGTGGGGATGACGTCAAGTCATCATGGCCCTTACGACAGGGCTACACGTGCTACAATGGCGCATACAAAGAAAGCGACCTCGCGAGTAGCGGACCGCATAAAGTGCGTGTGGTCAGTTGGAGTCTGCAACTCGACTCCATGAAGTCGGAATCACTACAATCGTGGATCCCAGAATGCCACAGTGAATACGTTCCCGGGCCTTGTACACACCGCCCGTCACACCATGGGAGTGGGTTGCAAAAGTAGGTAGCTTAACCTTCCGGGAGGGCGCTTACCACTTTGTGATTCGCATGACTGGGGTGAGAGTCGTAACAAAGGTAACCGG
+
+031.+0,59,*-.+25778:8:7,32(6*++./0;::7,,'(&(%..,,-3611'808725450/'./13./117')/,-//'%'(',114<261*(-+9/&,)(*+73+*+*'++))$.,+(-(.,-,/*%&'-5**8+:,-.,6:0.043/44448.:.-5<325,*/+%--&*,32%))%2.12/$(%&0*((1+,-(()*10025,4)*,2075,.-;-7-65'/*+0-4-3688510.79**1,.*-+0),54285;9-1.*+56'',*%((,83-148+,2322++1919354/+((,2/0002,++,,6524115&-+*--/(+/11+*/23*)-(1+131'(,%0()(-..263-12-+0,.1-(+++,/0<;117/9451706-4/.&&0.(10536/;4.+698;0--(++)+*,,,+8++58)))))0-+,01,&.6++,-99)3)*.5*,.,,-1(.7-,43$*,%$&%*)*,27)2+,,,(),1/-*+/.+*()+')(-04&(.,0).32,0+*-3-+**&&'.020,.)*02548899:85840,-,)/)(%*'121/%+0*&)&&''*&%#'&"$'&+.5/118668..--2+-.63;:5:7;5*)(*-456/-1+-,-*(%(+,*+37647312234213,5*0/.0:;63*)))*410,-53-6.1:87:3:59478574)-)1.16;99967670<10187567-././88729000.68-,.90986:660.78%&).&1*)222875::*++*-9**,*-<--1/..522-(.*07/9-2524:01+-(+,03*65,+*')*/752223.43.4031-682+30/10064/./58;822'-/1(&('(+,2(),1,51/,--068666-;-,:200101011(%*('&')*.7673.*('&(%(+402''+-/291+/+.'&%$%))4$+&8+5'*,-3/,#$'*0/55798/1,1,)),)*3375((%%%*834398965.+'**-3429,,,)444)818;89:142-45609/+*++,211,(1650366656:777:,()*2;153/65:.&&'(*/-+*)%%-(,-,2-+5:4+*4/14/6.-54&./43*,./51-(('*,,--/41*)(''$',-112279;,-//5/5/2/
@f9dbc78a-4263-4e30-b6c8-94fd94688124 ch=387 read=79591 start_time=2019-12-13T03:36:45Z barcode=BC01 runid=2c9cf7bc05858273f10e7d7ec552fc0bd742dc3e
CTCTACGGGAGGCAGCAGTGGGAATATTACTGTGAAACAAGCCTGAGTCAGCCATGCCGCGTGTATGAAAGAAGGCCTTCGGGTTGTAAAAGTACTTTCCGGCGGCGGGAGGAAGGTAAAGTTAATACCTTTGCTCATTGACGTTACCCGCAGAAGCACCGGCTAACTCCCGTGCCAGCAGCCGCGGTAATACGGAAGTGCAAGCGTTCATCCAGATTACTGGATAAAGCGCACGCAGGCGGTTTGTTAAGTCAGATGTAAATCCCCGGGCTCCAACCGCAGGGAACTGCATCTGATACTGGCAAACGAGTCTCGTAGAGGGTAGAATTCCAGGCGTAGCGGTGAAATGCGCAGAGATCTGGAGGAATACCGGTGGCGAAGGCGGCCCCTGGGCGAAGACTGACGCTCAGAGTGCAGCGTAAGAACAAACTGGGATTAGATACCTGGTAGCCCACGCCGTAAACGATGTCGACTGGAGGTTGTGCCCTTGAGGCGTGGCTTCCGGAGCTAACGCGTTAAGTCGACCGCACAGAGTACGGCCGCAAGGTTAAAACTCAAATGTGGATTGACGGGGGGGCCCGCACAAGCGGTGGAGCATGTGGTTTAATTCGATGCAACGCGAAGAACCTTACCTGGTCTTGACATCCACGGAAGTTTTCAGAGATGAGAATGTGCCTTCCGGGAACCGTGAGACAGGTGCTGCATGGCTGTCGTCAGCTCGTGTTGTGAAATGTTAGGTTAAGTCCCGCAACGAAGCGCAACCCTTATCCTTTGTTGCCAGCGGTCCGGCCGGGAACTCAAAGGAGACTGCCAGTGATAAACTGGAGGAAGGTGGGGACGACGTCAGGTCATCATAGCCCACTGACCAGGGTTCTACGTGCTACAATGGCGCATACAAAGAGAAGCGACCTCGCGAGCAAGCGGACCTCATAAAGTGCGTCGTAGTCCGGATGAGTCTGCAACTCGACTCCATGAAGTCGGAATCGCTAGTAATCGTGGATCCAGAATGCCACGGTGAATACGTTCGGGCCTTGTACACACCGCCCGTCACACCATGGGAGTGGGTTGCAAAAAGTAGGTAGCTTAACCTTCGGGAGGGCGCTTACCACTTTGTGATTCATGACTGGGTGAAGTCGTAACAAGGTAACCGGAAGATAGAGAGCGACAGGCAGTAGGGTTATTTAAAGGAACGCAAACAGCTTTCTTCCAGCACCAGCAATACGTAACTGGG
+
0/1-./.6.+,)$#(++4646/+---71$,)+*)'-))67.2-*(%$&&&&(&'*29803143420..6)&+-*1/6697*2117.1.94)'*()*./,+,+),)$,/-)./,+*-).52*,-7/428.63.-77760:0/0728/03)+,,)*(&*+5/3/-+0'**77),:1361////20/.--,-2-./.,%(,&),.*.2145$%*.''+-&5'++0)'&*.+)*).*..21.30)115+&'0/7-2:224/*(*-2*+46,'015/8&3&.-%((*3,0322.././----.715(%,(%'+*-.-&).21-,+),(,,2-2+8)*7;8722123833'.+()2651*)*)+.0:4152/:2*,))),,(---0'*('/-<51+26'3(),((*')+7587701&(+/-0(.//2+,0124:5/**55+0)%&$((-5+,43'(%,-%(+2:6998-3+')((,-+*-**)*+-.-.459*(/(++5-/7/1-2,3,1*+*,3/)+++,.617,08651,&&%),+((*-01170-1--0-2/996533639,'(&*)-8/879633995+14,+,,/(-)*-500/)--8643357<85534/)*-1299978/08,-732,.(,4023530-+++-56.--0.-0+078,6--,*+///.192368999;4(0:71625230-013/45499;6544&(+*)/0479/.0/0331/5*++/76./*2$04/9/2-2/4.+,106.-&)+1220*+*)-/13*'.+(*/-1.010,,*&'*+,+)3-57455/40).'+/4999:-1/-.052&..9/-2,042534/50-,--33760(*-.9;8/-(/18,'++,.396*+'--'%&'%&,-5452;33310107778:'(('***00349674/*))),2*++3+,01256272+,699::394421.14+*(&),.//024478977/7/..312,,-'+)122-.(%+2.8/0*./64.7&)))-)+-++.,3333;86:6465(+-/.,1,-./-,(/544;4220..,./()*.5())&+.4:-.///,)%))0/+.%(%&1,4./8/-9-).6235785019/1185,-06:;8510/1158,,+/-%*,-079855)3,35030,0-,24&()(&-1286$(00*)/)-.(($#''&/11&+&),%5'/-2&$)&*-13;+*+../.5004090005+4('&%##
@783b9673-8846-43a3-addb-eb63fae5dd5d ch=269 read=53252 start_time=2019-12-13T03:36:45Z barcode=BC01 runid=2c9cf7bc05858273f10e7d7ec552fc0bd742dc3e
CTCCACAAGGAGGCAGTGGGGAATGTGCACAATGGGCGCAAGCCTGATGCAGCCATGCCGCGTGTATGAAGAAGGCCTTCGGGTTGTAAAGGGAAGTACTTTCAGCGGGGAGGAAGGGTAAAGTTAATACCTTTGCTCATTGTGCACCCGCAGAAGAAGCACCAGCTAACTCCGTGCCAGCAGCCGCGGTAATACCAATTGGCGTTAATCGGAATTACTGGGCGTAAAGCGCACGCAGGCGGTTTGTTAAGTCAGATGTGAAATCCCCGGGCTCAACCTGGGAACTGCATCTGATACTGTAAGCTTGAGTCTGTAGGGGTAGAATTCCAGGTGTAGCGGTGAAATGCGTAGAGATCTGGAGGAATACCGGTGGCGAGCGGCCCCTGGTTGAACTGGTAACAGGTGCGAAAGCGTGGGGAGCAAACAGGATTAGATACCCTGGTAGTCCACGCCGTAAGCAGTGTCGACGGAGGTTGTGCCCTTGAGGCGTGGCTTCCGGAGCTAACGCGTTAAGTCGACCGCCTGGGAGTACGGCCGCAGGTTAAAACTCAATAATGAATTGACGGGGGGGGCCCGCACAGGCGGTGGAGCATGTGGTTTAATTCGATGCAACGCGAGAACCTTACCTGGTCTTGACATCACGGAAGTTTTCAGAGATGAGAATGTGCCTTCGGGAACCGTGAGACAGGTGCTGCATGGCTGTCGTCAGCTCGTGTTGTGAATGTTGGGTTAAGTCCCGCAACAGGCGCAACCCGCTTATCCTTTGTTGCCAGCGGTCCGGCCCGGGAACTCAAAGGAGACTGCCAGTGATAAACTGGAGGAAGGTGGGGATAACGTCAAGTCATCGCCCAGGCCCTTACGACCAGGGCTACGTGCTACAATGGCGCATACAAAGAGAAGCGACCTCGCGAGAGCAAAGCGGACCTCATAAAGTGCGTCGTAGTCGGATTGGAGTCTGCAACTCGACTCCATGAAGTCGGAATCGCTAGTAATCGTGGATCCAGAATGCCACGGTAGGCCGAATTGTACACACCGCCCGTCACACCATGGGGAATTGGGTTGCAAAGAAGTGGTAGCTTAACCTTCCGGGAGGGCGCTTACCACTTTGTGATTCATGACTGGGGTGAAGTCGTAACAAGGTAGCCGG
+
--4.&'&'*,(+,*+-118:)1+**,+,,-,7200*(&*382665300'()$(',-38;89684512/.0'+*-./62:3*7/0.,.00+*,((''()+373,),,+39('.0.5150..96/48270+.&+--))-/+0(()$&%')-+.*+2.%+($&(,0*'10/,)*,4.10/,)**+,1/03****),&/&(&,*'+3-7.3-//.2-1/5.347732,,571-120',(,-/62&-5<747;9:38:,++/../47,*875(0*))+7246965:90869886172--/*%$$%(''')*)$&'*1,.),062.2'7(8,0()38954,,+,431'3,')659/-,,-286872-(,++177.00,*'*+-)'(//1-0/5-+)&((()%))++*/10.-''*()).6177-$('5:-8&*1&*.*+-5.28.-197-0./0/157<868;,33575763-.-4001/7--,170-1..,0/4478/--/&+))&**.423243<560677367132,+01'()*6.5/.)+0+6-91:6,,-+-)+%+'+*1020441697916+64+*/010'.246641(+,020.-6080./37500102:953-,.(*/,*,**083).//.922263/&&27181.9;0..+)&*8543495765685-5(.6.6078850336-4,---1/0++/877778016-02468966921+,.(+052:77:52--0))&-+(104:8686-)0)$&()./20,31--72+0),-2:18-6-72(5;3633;:17++*&)/0304,)*,+,.2;<7770-.--1+1-+8<778921013.0*,2686.0)'%%%%&&%&$&)(0:*,,/-,*.*,-22-+/++*0-+-.0*42/*'(&*((*2.0348633,*)%,1;1-04:021.0/02302223044565719'/*625/,,--23408122003467/3,4,,,3-510/3632-/0/8011:::839(*-3977;82549621$+'$&%+1,./2..,.6,171,2422.2969701(&$)%,,..92611+%(&'&+'*)/.034316142*,1*(,310.111.49.-59--5344:4221232/23-++2.--8-0..-**))(*)03'(
@f020cb8d-542f-4221-b3af-19090565500a ch=180 read=95623 start_time=2019-12-13T03:36:42Z barcode=BC01 runid=2c9cf7bc05858273f10e7d7ec552fc0bd742dc3e
CTCCTACGGGGGGAGGCAGCAGTAGGAGTCTTTGGCAATGGACGGAAGTCTGACCGAAACAACGCCGCGTGAGTGAAGGTTTTCGGATCGTAAAAGCTCTGTAAAGAAGAACGAGTGTGAGAGTGGAAAGTTCACGCATTCTTACAGAAAGGGACGGCCTTCATTGCCAGCAGCCGCGCCGGTAATACGTAGGTCCCGAGCGTTGTCGGATTTATTGGGCGTAAAGCGGCGCAGGCGGTTAGATAAGTCGAAGTTAAGGCTGTGGCTTAACCGTGCAGCACGAAACTGTTAGCAGGTGCAAGAGGGGAGAGTGGAATTCCATGTGTAGCGGTGAAATGCGTAGATATGGAGGAACCGGTGGCGAAAGCGGCTCTGTTGTAACTGACGGGCTCGAAAGCGTGGGGAACAGAAGTTGGATACCCTGGTAGTCCACGCCGTAAACGCTGGAGTGTTAGACCCTTTCCGGTTTGAACGCAGCTAACGCATTAACTACTCCGCCTGGGGAGTACGACCGCAAGGTTGAAACTCAAAGGAATTGACGGGGGGGGGGGCCCGCACAAGCGGTGGGTATGTGGTTTAATTCGAAGCAACGCAGAAGAACCTTACCAGGTCTTGACATCCCTCTGACCGCTCTGGGGTAGAGTTTTCCTTCGGGACAGAGGTGACAGGTGGTGCATGGTTGTCGACTCGTGTCGTAGATGTTGATTTAGTCCCGCAACGAAGCGCAGCCTCATGTTGGTTGCATGTTGGTTGGGCACTCAGCGAGACTGCCGGTAATAAACCGGAGACAGAGATCAAATCATCATGCCCCTTATGACAAACATTGCTGCAATGGCTGGTACAACGAGTCGCAAGCCGCGAGGTGAAGCAAAACCCATAAAACCATTCTCAGTTTCGGATTGTAGTCACCGCAATATTTCGCGGTTGAGTCTGCGTATCCCTTGAATCAGCATGTCGCGGTGAAAGACGTTTCTGTTTATTACCGCCCGTCACGAGGTTAGTCTTTGCAGAAGCCGGTGGCTAACCGCAGGCGTAGGTGGGATTGATGATTTAGAATTCAGAGTCGTAACGG
+
-,8/+,7)2:-/,,/21.1*,+()*'&&)+.4---'***69794-/+$)&'*-56+*'',68646;2267*('$&))'3,86-0)3+762/392()+**%#$(*'&.+(368++++0---*(*+,204/)*/2--'*$%%%$&%%(&+-,).5..'''#'''&)'(2:/.,,,10)+'(()')..,/:6880721/-+,//1.2-./'*'477/033771,+.34-/+)((///98-749114889466$'*'(*2*+10123.3**(5'1*&(&+%%%$%%$)&&'%'&%%)&)245662'(,23/(*)+,4,5---06./..-+,./0;7/00/(*+9863111,+-).,41537620/'%))'())210.+(*)&//2222)(''()*+,-31,./1056()$*.%'&'*-&&'((,1..-,0-,0733567;503;900/..,$()44:5553;,8:*.'),.16*-..(/)*+-281221.4,+)&%*-7:,0778;7,%(*,756762446.73;..;.+667;/..234566745213-//243-4-(*)(*()+0,-*/..1/,++/.5;3:8:3+1+*+86522&&1,,/680://7;,0'+*..,+.2/35)).-..28+32/(%,*&'')*+-6;913626'/726(().*,,-/*120+1/+,.1254931,-%*)978765''&)%'%)+($-4&&&'(,($,.',$&&&*()(&)'&(*-)))%(*7.0/-'&(&)/2**+)(+,,$&%('+014351.1.09236235*(%%%''&&'#*(6;44498813*4:2+.;4313)''%%$')(((')+3,/51,02,+.4/41*,,,-228049661-'**),+%)0:9.76.)//9;98::;;767.,2:1.5.0311224,,(,'%&'&&''++)%&'+(((%%*+***/./+,+'()*/105.++(,)0125.3,),-&%%&')+(('&('$&$$&),)0:80-/-*%%))4)%#$%)($#'&&**'-48:06)(%%%'&$'&((&$%'$%))21/0-*,,/'-6%(&)&,)(''''),,140/.5
@d4a743df-7303-4024-893b-e07eb5a78227 ch=343 read=49721 start_time=2019-12-13T03:36:55Z barcode=BC01 runid=2c9cf7bc05858273f10e7d7ec552fc0bd742dc3e
CTCCTACGGGAGGCAGCAGTAGGGAATTTTTTCGGCAATGGAAACCCTGACCGAAGGCAACGCCGCGTGAAGGAAGAAGGTTTTCGGATTGTAAACTTCTGTTATAAAGGAAGAACAGCTACAGAAATGGTAGCCAGTGACGATGCCTGCTGATAAACCACGGCTAACTACGTGCCAGCACAGCCGCGGTAAATACGTAGGTGGCGGCGTTATCAGGTGTGGGCGTAAAGGGGAGCAGGCGGCAGCGGGGTCTGTGGTGAAAGCCTGAAGCAGCTTCAGTAAGCCATGAAACCAGGCAGCTAAGAGTGCAGGAGGAGGGATCGTGAAGATTCCATGTGTAGCGGTGAAATGCGTAGATATACTGGAGGAACACCAGTGGCGAAGGCGGCGATCTGGTCTGCAACTGACGCTCGGTCGAAAGCGTGGGGAGCAAAATGGGATTAGATACCCTAGTAGTCCACGCCGTAAACGATACTAAGTGTTGGATGTCAAAGTTCAGTGCTGCAGTTAACGCAATAAGTACTCCGCCTGAGTAGTACGTTCATAAGAATGAAACTCAAAGGAATTGACGGGGGCCCGCACAAGCGGTGGAGCTGTGGTTTAATTCGAAGCAGCGCGAAGAACCTGAGTCTTGACATACTCATAAAGGCTCCAGAGATGGAGAGATAGCTGGGATACCCAGGTGGTGCACATGGTTGTCGTCAGCTCGTGTCGTGAGATGTTGGGTTAAGTCCCGCAGCGAGCGCAACCCTTATCGTTAGTTACCATCATTAGGTTGGGGACTCTGGCAGAGACTGCCAGTGACAAGCTGGAGGAAGGCGGGGATGACGTCAATCATCATGCCCTTATGACCTGGAGCTACACACGTGCTACAATGGATCGTTGCAGGAAGGCGAAGCCGCGAGGTGAAACAAAACCGCTAAAACCATTCTCAGTTCCGGATTGTAGTCTGCAACTCTCACGACTACATGAAGTTGGAATCGCTAGTAATCGCGAATCAATATGCGCAGTGGGCACGTTCTCGGGCCTTGTACACACCGCCCGTCACACCACGAGTTGACTTGCGAAGCCGGTGGCTAACCTGGGAAGGAGCTGTCTAAGGTGGGATTGATGATTGGGGTGAAGTCGTAACAAGGTAACCGG
+
-*2(%$)&/0*,5-.-.%,.,*.+,.-6<;<.8376/7..,./(0:/0/697,+&&-31/10-0,..31/4-/0.+/-,--5)*65/-7-005:4,+)).,01//35,/6/7,/6/-,-(*,(,&,-.6)*,-/5(.,,(&')(%*%##$)&&*-1(010303...100-//027;4%-*)'-410229308&((5,,'+&&*'%(++.27213),/3(/(9864349)//0+(-./187.60...&040-/151283/15.,-547-1)+)',1:.,--3.(*023)(47,7489/,,-,1,)),-.;00)'-.+/3,446/7-'''**1084.-+)$"%&/4/1*3-();997780/+&%'*-*3.,63+5-'+-3/.-/3*50/)-+&,*12987541/&+,,.78768(8.:(0,),45--)1,',./;9/-''*%6+218787;-.045688831457;9:;;6,+%)'-.514346;9212169,0-+/./12/.,*,100:18193-0/+//'&&'(.().402,--+00/41240$%.7248650;9/-2)7006+518123/'/0+**'$()-08882931-,''$$'(1084,6-81+2.(-/,0./+*/((*)'%%%&,+/**+-:634445758-,2-+.('())+870.,)(2-..(''))/002))*.113962-+)+,-+4:*,6778*.12356578,4,&'+3/14+332:572165*)0((,)*27572+1:2182450:///1:2298;:667/)-&+,0943665./.-.+)(%%-./92344782201187/-/)-,41038227641/0+05*-.9955)20((*+-0/17.3.%'(,--,-&)./322/3/5100''$'+))+'3,)&')(($%&*,881.,-/.14+-0:;-64%%%19;37<:;<989044;0)3)'8'&$,-2301,-*+*/*+%)))*,*,-1-/.+2080898851/+(*+)+-45.4--,+*(&*%'&(%)-,+*/&)**1335)1,5-6.--,,***05-;;..71./-//',+,,./)%%'('-%'((*.1---/*+*1/+&&+206.3)&&+'./-07)+-.62,/7.0-.+./.26++)4,++119850/0+1/093908
@de87603d-3dbb-4731-9577-1806cf9dc18a ch=39 read=65433 start_time=2019-12-13T03:36:55Z barcode=BC01 runid=2c9cf7bc05858273f10e7d7ec552fc0bd742dc3e
CAACATTTACGACTTCACCCCAGTCATGAATCACAAAAGTGGTAAGCGCCCTCCCGAAGGTTAAGCTACCTGCTTCTTTGCAACCACTCCCAGCGGTGTGACGGGCGAGATTATATTACAAGGCCCGGGAACGTATTCACCGTGGCATTCTGATCCACGATTACCGTTCCGACTTCATGGGTCGGAGTTGCAGACTCAATCCGGACTACGACGCACTTTATGAGGTCCGCGCTCTCGCGAGGTCGCTTCTCTTTGTATCGCCATTAACCAGCACGTGGCGGTGTAGGGCCATGATGACTTGACGTCATCCCACCTTCCTCAGTTTATCACTGGCAGTCTCCTTTGAGTTCCCAGCCGGACCGCTGGCAGCGAGATGGTGCCGCTCGTTGCGGGACTTCCTTAACATTTCACAACACGAGCTGGCGACAGCCATGCAGCACCTGTCACGGTTCCCGAAGGCATTCTCATCTCACCAAAGAAACTTCCGTGGATGTCAAGACCAGGTGGAGTTTAACGCGTTGCATCGAATTAAACCACCATGCTCCACCGCTTGTGCAGGCCCGTCAGATTCATTTGAGTTTTAACCTTGCGGCCGTACTCCCCAGGGCGGTCGACTTAGCGATTAGCTCCGGAAGCCACGCCTCAAGGGCACAACCTCCAAATTGACATCGTTTGCAGCGTGGACTACCAGGAATTCTAATCCTGTTTGCTCCCCACGCTTTCTTTCAGGCGTCAGTCTTCGTCCAGGGGCCGCCTTCGCCACCGGTATTCCTCCAGATCTCTACGTATTTCACCGCTACTGCGCAGATTCTACCCTGCGGGGCTCAACGCGGTATCAGATGCAGTTCCCAGGTTGGGCGGGGATTTCACATCTGGCTTAACAAACCATACTGCGTGCGCTGCGCCCAGTAATTCCGATTAACGCTTGCCTCCCGTATTACCGCGGCTGCTGGCAGGTTAGCCGGTCTTCTTCTGCGGGTAACGTCAATCAGGAGCAAAGGAATTATTAGCACTCCCTTCACTCCCCGCTGAAAGTACTTTACAACCCGAAGGCCTTCTTCATACACGCGGCATGGCTGCATCAGGCTTGCGCCATTGTGCCAATATTCCCCTGCTGCCTCCGCCGGG
+
3.-.,07-)2.'..720953++.285862831.3)35-&0)3.5/-..//(&14,+/31:/:00*/.3570-358.57/((-).-$&(75(&''))3*((,.-222&')&-+*+(-+*,432618,,32-42264051),*())013609)*,851,-,,00+*(''0542066:64757+*).+))5...(*46.0*5,5-435:87660500(-,.&()0,++,14((''')*1*+++'-+,+/6/750685+.)0-/27/5-.&*(*+.*)&'&((())+++(+()0(+*+,//1241256789-:4-*57793).2*-/;,++9782922+55877./2+---028(%'+,2+5,30-+*)((*&,*&&()(/.)*/*)6.56;/*(30--*))&%%-,862;7--+./-+1*(.)'''')(-1129/5)0$&&$&,&'+-&+.8660)').7.7407942430.*,)0+),*%()-)*828.01;87568625712+1*((+%#(),212+-.-3.0056)),1+;;:37$&),+.342202/)(''),+,%.+27*'+-+(**7+.07*)+2.:;/.902.2-+*'*003210350*)+),006044.+*')$&'(-'((1,3(7(3+).5/65698986-0)()/0754.4-73(1'/06066043*&-%*',-079:9,63''''%,%$&,0/92022:80233370,/--14-)./(&%'''),/44768;:85/*-.,1+)(&*)')/35945:38624+*(((*++/1-,())-..+5:-,/16,-.,+%&'&'&*('6+3206,(%&')*&+,+*'('*%+...2-...-&$)*2//**,1394645(/3+,1:6-*(*+-..+(&'..399955,+++--/3535))'$%''(&(,.368:0,+(.'-1/.(+&$*(&*0('0,-+)..)1.4-.--'*')%+,,410..(0&'),+7--88902323998905+,&('($+*08+(%$%/'(/**$'%((59*/:7*+-1550+-.0.94/-(*42,)--+.+,*--1.:99<98<96734%1.(*)(%'')*-+0065&4-017/1,66*.-)-&2..4.//35:.**-/2239897+.**'$
@68d6eaa3-ce17-4bf7-9f1b-6eceefaf3baa ch=480 read=54682 start_time=2019-12-13T03:36:52Z barcode=BC01 runid=2c9cf7bc05858273f10e7d7ec552fc0bd742dc3e
TTCGTACTTCGTTCCAGTTACGTATTGCTTTAACCTACTTGCCTGTCGCTCTATCTTCCGGTTACCTTGTTACGACTTCACCCCAGTCATGAATCGCAAAGTGTGGCGCCCTCCGAAGGTTAAGCTACCTACTTCTTTTTGCAACCCACTCCCATGGTGTGACGGGCGGTGTGTACAAGGCCGGGAACGTATTCACCGTGGCATTCTGATCCACGTTACAGCGATTCAGCTTCGCGGAGTCAGTTGCAGATTCAATCCGGACTGCGACGCACTTTATGATCCGCTTGCTCTCATAGTCGCTTCTCTTTGTATGCGCCATTGTAGCACGTGTGTAGCCTGGTCGTAAGGGCCATGATGACTTGACGTCATCCCCACCTTCCTCAGTTTATCACTGGCAGCCTCCTTTGAGTTCCAGCCCGGACCGCTGTAAAGGATAAGGGTTGCGCTCGTTGCGGGACTTAACAACATTTCACAACACGAGCTGACGACGAAAGCCATGCAGCCACCTGTCTCACGGTTCCCGAGGCACGATTCTCATCTCTGAAAACTTCCGTGGATGTCAAGACCAGCGGGTAAGGTTCTTCGCGTTGCATCGAATTAAACCACATGCTCCACCGCTTGTGCGGGCCCGTCGAATTCATTTGAGTTTTAACCTTGCGGCCGTACTCCCCAGGCGGTCGACTTAACGCGTTAGCTCCGGAAGCCACGCCTCAGGGCGCAACCTCAAGTCGACATCGTTTGCGGCGTGGACTACCAGGGTATCTAATCTGTTTGCTCCCCCCACGCTTTCGCCTGAGCGTCAGTCTTCGTCCAGGGGCCATATTCGCCACCATTCCTCAGATCTCTACGCATTTCACCGCTACACCTGCCCCTCTGCGGACTCAAGCTGCCAGTATCAGATGCAGTTCCCAGGTTGAGCCCGGGGATTTCACATCTGACTTAACAAACCATACCGTTGCAGCACGCCCAATTCCGTTAACGCTTGCGCCTCCGTATTACCGCGGCTGCTGGCACAGGTTAGCCGGGGTCTTCTTCTGCGGGTAACGTCAATGAGCAAAAGGTAATTAACTGCTCCCCTTCCTCCCGCTGAAAGTACTTTACAACCCGAAGGCCTTCTTCATACACGCGGCATGGCTGCATCAGGCTTGCGCCCATTGTGTATTCCCCACTGCTGCCTCCGTGAG
+
$"$&('),523779'')7.'**.,/7-//8534252+/-4-18567747634335044404181383:229121/5596519:--145../,630&'+-)'-*'%%'%(*++/,(,0.2186700101:0017:40970-126186,')*22.$((2*,,0-.,9.9772..*-&-021789*88)5-,5358323:4:5<532:4+-/84&&(*(3(--54214,-'().3,&&&*&')+'.+/+/&'0201+401205*'#$%(2353002:6*+'%./+*/1-*++)()$%&,.//08045.32.'-*--'%&''06*)())),.-0.''*+.4((/10,/)')-5/2')(*+.-)*())511559/84''6-4044+.,.0;51135884742/5932)(*+,*-0430'(0-),25::7520(.30)*(401,3//0-/*,00.31./+75602.1(/)./1/8/($#'$('*'()1100/0**)((.+.615+.*,,'%((%%+70.+.288811,('**//+'&+(,.225143.,-/4++.9.1001:980761,,.1.*(()0+---*2/<:9<97630801018)&*+*292.3/./011221-/1.3180//217807-&*/(1)6+,*3:60*+.9<1/820.1/+1,2/*1-0/878,.3:6+787522,4.;.///-7*10/8*5+2/-16&0,../,))024*2.1.3/3/41467343/1/168&,+,++.7:742246.144-503,-2..0.67++1361;84+(,),.91-&-,000*.198011*,.+(-.++078..5'(',1-./*&*&%*&%&'+%'/37886-5.1149:0,36*..$*+054)770)),,(,++-.70)'%'*/.-%),+33/13723234458/-1482/-055*+'-+&67,,'*(1.%%**+/32388.%%+0087,2&#$#$&(,*2/&',).7663312/13/6+-'0**,,&*'*,,391438874*'('%#&%+161/%''(*,'*)0868<7889734/1743434932268196&/(-/+,--6-0,-(04/+.3,0,29-+783-0+()%-*,(%**&11,)*)0,2,2;24:955..%+),,5..-,3.)*)&(/'/1106...-82(**&'%()-47341+-3342//2-1+'('&,
