# Supplementary material for: De novo species identification using 16S rRNA gene nanopore sequencing
Source: PeerJ. 2020 Oct 21;8:e10029. doi: 10.7717/peerj.10029 (PMC7585375; doi:10.7717/peerj.10029)
Supplement: Supplemental Information 2 — Contains raw reads. [file peerj-08-10029-s002.zip › pass_fastq_runid_2c9cf7bc05858273f10e7d7ec552fc0bd742dc3e_182.fastq]

@c84bb784-40f9-413d-a6ae-6d75443a8f71 ch=414 read=50316 start_time=2019-12-13T03:37:01Z barcode=BC01 runid=2c9cf7bc05858273f10e7d7ec552fc0bd742dc3e
CCGGTTACCTTGTTGCGACTTCTGCCCCAATCGCTGACCTACCTTCGGCCGCTGCCTCATGCGGTTAGCTCACGGACTTCGGGTATTGCCAGCTCATGGTGTGACGGGCGGTGCGTACCAAGACCGGGCGTATTCACCGCGACATTCCTGATTCGCGATTACTAGTAACTCAGCTTCAATAGCCAGGCGAGTTCAATACAATCGAACTTCAGAGACTGGTTTTTTTAAGTTTGGCTCCACCTCGCGGCATTGCATCTCTCTGTACCAGCCATTGTAGCACGTGTGTAGCCCTACACATAAGGGGCATGATGGTTGACGTCATCCCATCCTGGTTAACCCAGGCAGTCTCGCTAGAGTCCTCAACTTAATGGTAGTAACTAACGACAAGGGTTGCGCTCGTTGCGGGACTTAACCCAACATCTCACGACACGGGCGGGCGACTAGCCATTTTTTCCATCACCTTGTCCCCAGAGATTTCCTCGGTAAGAGTAATGCAAGGGATGTCAAGTGTAGGTAAGGTTCTTCGGTGCTGAATTAAACCACATGCTCCGCTACTTGTGCGGTCCCCGTCAGTCCTTTGAGTTTTAATCTTTGACCGTACTCCCCGGAGCGGAATACTTAATGCACAGCGGCGGCACGAGTGTTAGAGCCCCCACACCTAGTATTCATCGTTTACGGCGTGGACTACCAGAATTATCTAATCCTGTTTGCTCCCCACGCTTTCCAGGCCTCAGCGTCAGTTACAGTCAGAGAGTCGCCTTCGCCGCTGGTGTTCTTCCTAATCTCTACGCATTTCACCGCTTCACTGGGTGCTCTCCTGCGCCTAGATAACCAGTTTGGAATGCAGCACTTAAGTTGAGCCCGGGTATTTCACATCCACTTAATCATCCGCCTACGCTCCTTTACGCCCAGTAAATCCGGATAACGCTCGCCACCTACATTACCGCGGCTGCTGGCGTAGAGATTAGCCGTAGCTTCCTCCTTAATTTACCGTCATTATCTTCCCCAAAGACAGAGGCTTTACGATCCGAAAACCTTCATCACTCGCGGCGTTGCTGCATCGGGTTTCCCCAGTATTGCAATATTCCCCACTGCTGCCTCCCGTAGAG
+
68&2+8*/2064/:+/.012./&%+160.41614/.-05)+-<:<9*20-+,+/2,,.&*(*++(0+..0//08:578;83:55.3--/1'#&'*47699963332765146156873/220,8***&*',&%.&(-2)+3364673).04210../-5,()&+$%&'(*0)*,381)&'))7)+/((-2065./+-,.1645330*('((&&&0045871139721818;:1:4767'*+(*-126443901/300//-348999557955;.-)*)%*,.274.)-/4*(+--'..29)796121,..-)01*,279:9594)',/4/1-6*-%)&&(-//),-15;204/*-12-7+*)++/3.5-/32.133:),/-+50.40)42-:0.-/.0169453731))'2(6.-1/02211/+-.*+*+),*)&.,*(-+*+),2%'$'(*+''$+/0/-.,)*645'%$&$&.8:,)))'*'*&%&()*+/))3.,48/:.91.)),44$,%'*,'/+8255.,&'*/*'(),,1;:64+()21356:8231//1//.0.4/676*,.,*(+0-13/+,)8<<+0,,+)(''(::&7,./846)'.%),-(,,.-,/*/-32/,+-..320020--(&((*:.('($-574.*-.071+,204<9798.8;9-/,5.-.49366324/+(%+)+-:5394475439,&(+6::,+1041:02(&)/35;;44554:...4//046//*+,',21.1509/,-&%'1+.011<9929'(8<::888677715:41%),()**'')**.()''''(($%%'%(*(*/272)/2-02=;754312+&*)'*,,0.-0200,9,(13.1-.:;3000010%'1)7/787;:648:3560110)*-(',-,64,,177.13598:8:8868999:;43;424'3)+/;8/6...99:22.*((%%'$(-)((**,%-./5.203,.-'%&)&%24466638232:359;-28/.14(*&(*)+/4,,,0.3+*57-&/,'*024.+*,'$&-**,390/-*))+.'5.,/,-43)&&*(0,-,8/..:0479/+.0,,-..5/88**8++%'
@7b3ed706-e969-47c5-ab7f-d207788c2d16 ch=178 read=70146 start_time=2019-12-13T03:37:02Z barcode=BC01 runid=2c9cf7bc05858273f10e7d7ec552fc0bd742dc3e
CTCCTGCAGGAGGCAGTAAAGGGAGAATCTTCGGCAGCTGGAAGCAGCCCTGACCGAGCAACGCCGCGTGAGTGAAGGTTTCCGGATCGTAAAGCTCTGTTGTAAGTCAGAACAAGTGTGAGTGGAAAGTTCACACTGTGACGATAACTTACCAGAAAGGGACGGCTAACTACGTACTGCCAGCAGCCGCGGTAATACGTAAGTCAGGCGTTGTCGGATTTATTGGAGTGTAAAAGCGAGCGCAGGCGGTTTGATAAGTCTGAAGTTAAAGAGCTGTGGCTCAACCATAGTTCGCTTTGAAACTGTCAAACTTAGTGCAGAAGGGAGAGTGGAATTCCATGTGTAGCGGTGAAATGCGTAGATATATGGAACACCGGTGGCGAAAGCTGAAGCTCTCTGGTCTGTAACTGACGCTGAGGCTCCAGCGTGGGGAGCGAACAGGATTAGATACCCTGGTAGTCCACGCGCCATCAAACGATGAGTGCTAGGTGTTGGATCCTTTCCGGGATTCAGTGCCGCAGCCTTTAACGCATTAAACACTCCGCCTGGGAGTACGACCGCAAGGTTGAAACTCAAAGAGTTGACGGGGGGCCCGCACAGAGTGGGCATGTGGTTTAATTCGAAACAGCACTTGAAAAGGACGCGCAGTCTTGACATCCCGATGCTATTTCTAGAGATAAAAAGTTACTTCGGTACATCGGTGACAGGTGGTGCATGGTTGTCGTCATCGTGTCGTGAGATGTTGGAGTTAAGTCCCGCAGAGCACTAGCCCCTATTATTGGTGCCATCATTCAGTTGAGCCTCTAGCGGGACTGCCGGATAATAAACCGGAGGAAGGTGGGGACTGACGTCAAATCATCATGCCTTATGACCTGGGCTACACGTGCTACAATGGTTGAGTACAACGAGTTGCGAGTCAGTGACGGCAAGGCTAATCTCTTAAAGCCAATCTCGGATTCGGATTGTAGTACGCTCGCCTACATGAAGTCAGAATCGCTAGTAATCGCGGATCAGCACGCCGCCGTGAATACGTTCCCGGGCCTTGTACACACCGCCCGTCACACCACGAGTTCATAACACCCGAAGTAGGGGTAACCTTTTGGAGCCAGCCGCCTAAGGTGGGATAGATGATTAGGGTGAAGTCGTAACAAGGTACCGG
+
(*0*('++41/3./-243'&,6-))(,124;826)%&''(*%((**,,6.)*.*2(&(43056798995**'+'((')+/3.,4.2435552,))*..+060,00+/03*,89:72450))((/84;9/2:2,.).075556,&,*)&%'*/5''..++1;7-3,/)*--,)-0/)-(*14020.-20***$++--,-#%'.--0&(34-7,+-9/4//8.*/,*-%&*')+/3,)1-+)*,--,43/.34(')&+3.22.-/++-8/71('-.00)',)*,0'51$&&(*86')176-&*,(1,12583303-,.14.-.(*++**')+26.7/7/:3501/,)('),+4-03+*+-,-09856/35534448:25429+')0*&&&((&&*-/10-.7873/-.6031-0.-3.).-)*1(((*+41'0(&)*((0/4370+4++-578;80//1-,13-,,*+),2(4&+,3101200)*-11(131)3:+8132/2:111+(,$5)6*-04-('(&&(%&%(071/1.307.%*&(*-1*./&&,+&')+344671115-425,)+*)96/+)&&%('('/+.787-.0.()''%&#'*.,(.$,$&(31<9+'/*%'*+,,//2*+*))-20(((%'#$#%%')1-3--,15./.,,2/,0,.8412))).4406;0,).2,.080%*+'(*/0094233+4--6;94301&.38/0353.'&)+357969321003824('(6-7/1.52)%,%&&')',%'(2.+*)),3)0.,'-(+54676:;:46);&$)-'())))2$+1454468-*'(--+%*-/510/1,+**'+'-1.'(*-*(((+,45023:97514/*0011679320,-,),*,').50,,(%+(1/9,%'()-/-,-.02623-)*.1&3134806.6*&+-.1942-*+,/47/16373212)4'4.41-*;)+*(%##'%)(++-20//45.1.,-5,/+0-0233//.0775./.64521-/+334+()$%())/'(+,09/6*,897/2/+-02,0.1931;-/2714352+('%)(,$#$')(*.7/*,/)(&()*++,586548.05/..5../5277626/2.0424533986443*+-)--*-,+,.022.,,*(*(2416
@8162132d-5749-4c42-874e-2a72d973b572 ch=297 read=82346 start_time=2019-12-13T03:37:14Z barcode=BC01 runid=2c9cf7bc05858273f10e7d7ec552fc0bd742dc3e
CAGTTACCTTATTTTGTTCACCCCAGTCATGAATCACAAAGTGGTAAGCGCCCTCGAAGGGATTGGCTACCTACTTCTTTTGCAGCCCACTCCCATGGTGTGACGGGCGGTACAAGGCCCGAGACGTATTCACCATGGCATTCTGATCCACGTTACTAGCGATTCCGACTTCATGGAGTCAGGTTGCAGACTCAATCGGACTACGACGCGCTGTAGTCCGCTTTGCTCTCAGTCGCTTCTCTTTGTATGCGCCATTTGTAGCGCGTGTGTAGCCCTGGTCATGGGGGGGCCATGATGACTTGACGTCATCCCACATCAGTTTATCACTGGGCAGTCTCCTTTGGAGTTCCCGGCCGGACCTTTGGCAGCAAAGGATAAGGGTTACTTGCTCGTTGCGGGGCTTAACCCAACATTTCACAACTTACGAGCTGACGACAGCCATTACAGCACCTGTCTCACGGTTCCCGAAGGCGCATTCACCATCAGAAACTTCCGTGGATGTCAAGACCAGGTAAAGGTTCTTCGCGTTGCATCGAATTAAACCACATGCTCCACGCTTGCGGGCAATCAATTCATTTGAGTTTTAGCCTTGCGACCCGTACTCCCCAGGCGGTCGACTTAACGCTGATTAGCTCCGGAAGCCACGCCTCAAAGGGGCACAACCTCAAGTCGACATCCGTTTACAGCGTGGACTGGGGTATCTAATCCTGTTTGCTCCCCAGCACCGCACCTGACGTCAGTCTTCGTCAGGGGCCGCCTTCGCCACCGGTATTCCTCAGATCTCTACGCATTTCACCGCTACACCTGGAATTCTACCCCTCTACGAGACTCAAACTTGCCGGTATCAGATTTTGATTTAGGTTGGGCCCGGGGATTTCACATCTGACTTAACAAACCGCCGTGCGCCTTGAAAGTAATTCCGATTAACGCTTGCACCCTCCGTATTACGCGGCTGCTGGCGGAGTTAGCCGGTGCTTCTTCTGCGGGTAGCGTCAATGAGCAAAGGTATTAACTTTACTCCTTCCTCCCCCGCTGAAATTACTTTACAACCCGAAGGCCTTCTTCATACACGCGGCATGGCTGCATCGGGCTTGCGCCCATTGTGCAATATTCCCCACCGCCTTTCCCGTAGGAG
+
7)-1206120+12/+%')*,/550+,/2-3//2/.-0063..2886/*+).-()/)*-+0-*0./,()&.*0*13824;:1+.+')-.-/.22/&&(.,.-/.4&/4'.'(&33(2/.7)'$,/*.987;5442$/+343594213540*.,.824,+,++4806+,)23;4,.2.%'(+'*-/2+*(*,/3:):.1*6/531155533'&.&)$*+0,--15))./.++')(2/2281627;746622434:53:40++*)%+,./374212:/,10..(.'(*(.0/6401./20,.+0,/07898285+$('+,++.:/*,,-203.+,)/0003'(-..(&)79192,00.432-'&)(+*)&))/;+3.3.*'.1301&*,2+.46,7*)*)2($$$$.(6/)-1../8/,&'&&&&%''*(),+/%-.*+.038*2%&*)45569316721013:;;38*%%&'*..3124-)(1-/-(&./-224.)-78<98,252..238/02028))*1:55;54561900089-+,.+2;6;;32130001602)(&%'&(/,%)+(,788:762982172;<3*+*)%'&%&%,0,,51.+655..269/9956.0./,%&$%&''-)*+16300..-*25--,.54807(25;)*,,8;7:46,7+30/**'').*181*-),,-/++%&'%):74568749167*)9;.+01-94*%'(&((())-3-)(,'.-/09899:348,/63/4512037/--5*/904356<6837)*-986776778349+*)./,-.22#*&&(,1'6,5/+263-**)$,+(1/319((&'''(40,1.-.0')'-((&,'-2*%0728'+5072/730(030-,0134101336572)+29:,.*%(#(&(%##%()&&(+/3635../:/<21.;,-.+19822724429.0/2061/*)*'%+)-(+/0/08:(54.1777:<6+*)*/-,-13002.1./+4417(,))(-,+)*&)'%(-161985517:7)(*'%*.'-+*,175*+-308.*+')**()()/723410)-,/.6025672/..//9,87/20+-.85*%*/+034/60115397)$&%"%%$&(-1('2&.-+(
@c05fc350-0f58-45c1-850e-461d9f910283 ch=476 read=38018 start_time=2019-12-13T03:37:14Z barcode=BC01 runid=2c9cf7bc05858273f10e7d7ec552fc0bd742dc3e
CCGGTTACCTTATTTACGACTTCGCAGTCGCCAGATCACGAGTAGTAAGCGCCCTCCGAAGGTTAAGCTACCTACTTCTTTGCAAGCCCACTCCATGGTGTGACGGGCGGTGTGTACAAGGCCCGGAACGTATTCACCGTGGCATTCTGATCCACGATTACTAGCGGATTCCGACTTCATGGGGTCGGTTAAGACTCCAATCCGGACTACGACGCACTCTGAGGTCGCTTGCTCGCGAGGTCGCTTCTCTTTAGCCCATGCGCCATTGTAGCACGTGTGTAGCCCTGGTCGTAAGGGCCGCGTTGACAGGCGTCGCCCCACCTTCCTCGATCACTGGCAGTCTCCTTTGAGTTCAGCCGGACGCTGGCAGCAAAGGATAAGGAGGTTGCGCTCGTTGCGGGACTTAACCCAACATTTCACAACACAGGCTGACGGCAGCCATGCAGCACCTGTCTCCACGGTTCGAAGGCACATTCTCATCTCTGAAAACTTCCGTGGATGTCAGAGACCAGGTAAGGTTCTTCGCGTTGCATCGAATTAAACCACATGCTCCACCGCTTGTGCGGGCCCGTCAATTCATTTGAGTTTTAACCTTGCGGCCGTACTCCCCCAGGCAGTCGACTTAACGCGATTAGCTCCGGAAGCCACGCCTCAAGGGGCACAACCTCAAGTCGACATCGTTTACGGCGTGGACTACCAGGAGGTATCTAATCCTGTTTGCTCCCCACCTTTCGCACCTGAGCGTCAGTCTTCGTCAGGGGCCGCCTTCGCCACCGGTATTCCTCAGATCTCTACGTTTCACCCGCTACACCTGGAATTCTACCCCCCTCTACGAGACTCCAGCTTGCCAGTATCAGATGCAGTTCCCAGGTTAAGGCCAGGGTTTCACATCTGACTTAACAAACCGCCTGCGACGCTGCGCCCGAAGTAATTCCGATTAACGCTTGCACCGCCCTCCGTATTACCGCGGCTGCTGGCACGGAGTTAGCCGGTGCTTCTTCTGCGGAGTAACGTCAATGAGCAAGGTAATTAACTGCCACTCCCCGCTGAAGAAGTGCTTTACAACCCGAAGGCCTTCTTCATTACACGCGGCATGGCTGCATCGAGCACGCCCGGTAGTACAATATTCCCCACTGCTGCCTCCCGTAG
+
02(,02(**,,'3:-+,()03:8*0)).0()%&'4110.)(&(+)1+)+-.25552*('&,*6/9/-/07796&36907::/4,*%.0)&**03)+598776882883371/.(**,3/5.57./4062.426<5146/53:437:83101-+(**4/;//++*.'(%7)53/04877.007:.-)+(6)$%*)307),,611-6/:742502.-))('%$$'')+*,///015&&)&')-.+-'*&''+<;+.+4.,/676783./)((*)(+*+*&%'*,06.'(,-8-500(*.,4,,)*%&$%#)*,).*'.35))/,3:7424&%&)'+()&&)564284*25.,/5,.&'*0+.--.6-8--0&659)5,997:)2),)28(2,-4033902.:73--,,'(&%.0150:1,-+.)+*3'&1430-..)/0%,++,-40*-,2/214670'&(0;420)*.*.+(**./7675885704.982+172-/0407;784)%&'(,5'+-*--.61:59<:88.7+)*-,2,,./.1:5.4--,,+0092.231228243505,/4)&*+)5-1+'/040350<<2186222/.0441,++*--5<;2-24/&..,/,+,01441.,%.)0.014(2),-(//,-.1:33.6(27+,+,456:63*3+3630/11166<910/80004:767-6-(21'('*-24335235440<1,.80:;6)-'*5,.**$+*)**.489511335;:758$)48.8877;8;966-%3--451332-+/((.5545500)*.4221;,%'1(*223251302.,(&(.752++++(/*(/+//3'&)(*..1/*(.+-////0/9+66822)*,0./&%-(7*$(,+'2,-)'+1.&(%'('1.9::329/56***'%(&''$''+,'%+(%)-87<06210615-,+1)*+&)(%*-+*04)0017.2.+--53344,5*(',)-%(17/017+8-,./-46;766,..&'&%$'(*705/--6967-90405*3('(&+*#'(/57/()+'*.%'*+0..,/-(*-/5:1-,*..466;5602).&')&/-/2:578723233339'(',(*)11,1*+())&*-2//12.9:2(//.0-.25054)-001
@c88b39c2-04c9-4cd3-b2c4-d0c55ac8bf6f ch=2 read=23466 start_time=2019-12-13T03:37:25Z barcode=BC01 runid=2c9cf7bc05858273f10e7d7ec552fc0bd742dc3e
CTCTACGGGAGGCAGCAGTAGGGAATTTTCGGCAATGGGGAAACCCTGACCGAAAACAACGCCGCGGCGTGAAAAGTTTTCGGATTGTAAACTTCTGTTATAAAGGAAGAACGGCGGCTACGAAATGGTAGCCAGTGACGGTGCGCATTAGAAAGCCACGGCTAACTACGTGCCAGCAGCCTTGTTAATACGTAGGTGGCAAAGCGTTATCAGAATTATTGGGCGTAGAGGCAGGCAGCAGGGTCTGTGGTGAAAGCCTGAAATACTTCAGTAAGCCATAGAAACCAGGCAGCTAGAGTGCAGGAGAGGATCGTGAATTCCATGTGGCGGTGAAATGCGTAGATATATGGAGGAACACAGTGGCGAAGGCGACGATCCTGGCCTGCAACTGACGCTCAGTCAGCGGGGAGCAAATAGGATTAGATACCCCGTCACGCCGTAAACGATGAACTAAGTGTTGTTGGATGTCAAAGTTCCGTGCACAGTTAACGCAATAAGTACTCCGCCTGAGTAGTACGTTCGCAAGAATGAAACTCAAAGGAATTGACGGGGGCCCGCACAAGCGGGAGTGGAGCATGTGGTTAATTCGAAGCAACGCGAAGAACCTTACCAGGTCTTGACACTTTCATAAAGGCTCCAGAGATGGAGAGATAGCTATATGAAGACACAGGTGGTGCATGGTTGTGGCGTCAGCTCATGTCGTGAGATGTTAAGGTTAGTCCGCGACAGGCGCAACCCTTATCGTTAGTTACCATCATTAAGTTGAGGACTCTAAAGAGACTGCCAGTGACAAGCTGGAGAAGGCGGGGATGACGTCAAATCATGCCTTATGACCTGGGCTACACGTGCTACAAATGGATGGTGCAGAGGAAGCGAAGCCGCGAGGTGAAGCAAAACCCATAAAACCATTCTCAGTTCGGATTGTAGTCTGCAACTCGACTACATGAAGTTGGAATCGCTAGTAATCGCGAATCAGCATGTCATGATGAATACGTTCTCGGGCCTTGTACACACCACCGTCACACCACGAGTTGTGCTGCAAGCCGGTGGCTAACCTGGAAGGAGCTGTCTAGGTGGGGTTGATGATTGAGGGTGAAGTGTAACAAGGTAACCGG
+
/07235-8.-0++'**&.-.*.(+-.69/*.9/2;1*+3.).2/90-.0900/+.-0674)13...&%&&),.)/),3601'4(11023:+3393445:655:.(+)/*/5.(..*3--.3(&()&(/,*+0.244768020'*&')+,+&,-+-//,.0-/-/**++,/849540,(),'(&')'6(-,/./1%&+(-,5;1,-./6,*$%(''-)%+*(.,,/**'&()++.,)&)+,.6--,110043-/1+&-/31*+&%%+-61--037+24/0.-65+592850.,,+&&+*,11)33-*).,*/01.-%&)1,6),&'$**13-,19-.0::93/640,&&)*(+)-.+)+%*+1/-+,(&+-000.,.0()081:04.0)**-/5-,*-(+.-((&&--+'*+.89414/,7,,+22,2.)#$''),-1720186+,(%&'&%*.117350,,,.)-/,31.50.0;4+.**+'**-460.+'',)*02,-++,/1..0,'%#,(224797))%)&,(+513398347/9,3,3.3...54/;8+52*%*)+,.''&+*$%%&*&+,/0-)+/-/+20:6-5-+-242./-/4-/632/6//8()%'(24//-%(*/1/,,08**).-2*(()*+8622)))0-2&--.00.)('&.+&($))-,43,,++/673,(%%*+,.,/10-).*-341.+(*++*-$$)*//%())'$$&'-'(10&&174:4383334272-3.-46,.,%0527/24.)241342)'%$%'),+/022-.-+,'''$%*0.+'(*.22/453058676367971228562,3///23322.31.**'(')).20116+,/423699::31/02/612++1++410/&.(*))*%,-56)081.//::2-,+-.232/,04615,11/029::6-,&&(,402771323+2,*/4857877700..+/.--.3)(.+,--//3435'&($*$&1./329;888+35/*))'$%'''*./-05),/6322.-2.-))3*+&&(%,(5,888::68511842),.(0&)(&)0/012,-10%//-0/,,--)4*+$).+,+((&&''-866:*818:9931
@ae6593c8-3373-4d05-a8db-1355a4d3c668 ch=485 read=77927 start_time=2019-12-13T03:37:37Z barcode=BC01 runid=2c9cf7bc05858273f10e7d7ec552fc0bd742dc3e
CTACGGGAGGCAGCAGTGGGGAATATTGCACAATGGGCGCAAACCTGATGCAGCCATGCCGCGATAATGAAGAAGGCCTTCCGGGTTTAAGTACTTTCAGGGGAGGAAGGGGTAAAGTTAATACCTTTGCTCATTGACGTTACCCGCAGAGAAGCTTTCGGCTAACTCGTGCCAGCAGCCGCGGTAATACGGAGGGTGCAAGCGTTAATCGGAATTACTGGGCGAAAGCGCAGGCAGTTTGTTAAGTCGGATGTGAAATCCCCAGCGGGCTCAACCTGGGAACTGCATCTGATACTGGCAAAACGAGTCTGGCGTAGAGGGGGGTAGAATTCCAGGTGTAGCGGTGAAATGCGTAGAGATCTGGAGGAATACCGGTGAAGGCAGCCCCTGGACGAACTGACGCTCGGGTGCAGCGTGGGAGCAAACAGGATTAGATACCCTGGTAGTCCACGCCGTAAACGATGTCCTCGACTTGGGTTGTGCCCGCCCGAAGCGTGGCTTCCGGAGCTAACGCGTTAAAGTCGACCGCCTGGGAATACGGCCGCAAAGGTTAAAAACTCAAATGAATTGACGGGGGCTGGTGCGGTGGAGCGTAATGGTTTAATTCGGTAACGCGAAGAACCTGGTCTTGACATCCACGGAAGTTTTCAGAGATGAGAATGTGCCTTCGGGAACCGTGAGACAGGTGCTGCATGGCTGTCGTCAGCTCGTGTTGTGAAATGTTGGGTTAAAGTCCCGCAACAGGCGCAACCCTTATCCTTTGTTGCCAACGGTCCGGCCAGGAACTCAAAGGGACTGCCAGTGATGATAAACTGGGAAGGTGGGGATGACGTCAGATCATCATGGCCCCACCGACCAGAGATTACACACGTGCTACAATGGCGCATACAAAGAAAAGCGACCTCGCGAGAGCAAGCGGACCTCATAAAGTGCGTCGTAGTCGGATTTAAATTCGACTCCATGAAGTCCGGAATCGCTAGTAATCGTGGATCAGAATGCCACGGTGAATACGTTCCCGGGCCTTGTACACACACACCGCCCGTCACACCATGGGAGTGGGTTGCAAAAGAAGTAGGTAGCTTAACTTCGGGAGGCGCTTACCACTTTGTGATTCATGACTGGGGTGAAGTCGTAACAAGGTAACCGG
+
+0.1+82.0/0133013207.+/0.70.-0057405.,*/49&7;8654-,+#&'))'-0,+,+(&&''-+'(()/18607))45.-%'')+++--.*'((*)'.7,015.)*-:6./5443/42-60+,43%2&*'6+6/*.9/.//(*%&'%%&'&(*(((+),+2)(+1..,*)-40*)/+*.1,+)*-**+(-*.10.44/9/5,0%-))/1087;95('&%%))&''+2/*/.7.,3/40-,9(3,2,4-.990566*(*%'-0-.3(',769;3/50.10004-,---7.:,+,/-.)*)++,%('(*/--+0,417*+&(+(3)3--1930-,.//:2,+64./.0-*'%))1275.(+*'+,/87-440/3/53,)38/*-.646,(.+(((),.37(47554*-.02780*./1<47+3/(/.,-5647<--594...13)+/4855696-+*-),-%%*//1/3'1./5//32:5)+(&''')'0135*'&-(22*(.0/6302+/148+-7*.&0)78;915-)*,-32(591759-.4/;-7:9439:6;:540607-..)1:3-*&-,&*)*.-/,((+23/5//2781..3-*,*((&-02.15--.*+'%'/5495102110-.+.*,*,::5/-,,,,32//030156898;71(/0,8:-,-&)-.279::;:8:9::;9971/&//../012213:55307/,*233988155)*,73)'+.)1(062+//56:3/6135,*2.*0,+2+,&)-632(2+.&%()-+/37+5*,)*)1446/(+*&&-')*2:1+&(*)(+)-..24054777754''$+-31/%%&(*()(%)'(*36/(('$*&''&'&))*1/1012;567547776775)&-33+-.145:6756.-)'*+/8+/3;6564313,:3./6778948/4.5)6,-3*)*%,&'()(+,5-....*)*&),,204335+--1/..23;9:8:/4'.+.95/,(+)&&+'&)+08//+*58:8271118+-)))*+0**4/21656657;58680++,.6/3;272.1+%*)')$-,((''('5)*)(.)6.%&'))*.**//*//:4,/.-/4-+4356510/(%%&**+3,,/5520))'**)*,1
@c8be948c-bd6d-4c18-9c34-46b7a16664bd ch=456 read=60985 start_time=2019-12-13T03:37:38Z barcode=BC01 runid=2c9cf7bc05858273f10e7d7ec552fc0bd742dc3e
CCAGTTACCTTGTACGGCTTCACCCCAGTCCACGAACCCCGCCGTGGTAAGCGCCCTCCTTGCGGTTAGGCTACCTACTTCTGGCGAGACCCATACATGGTGTGACGGGCGGTGTACAAGACCGGAACGTATTCACCACTGGCATGCTGATCCGCGATTACTAGCGATTCCGACTTCACCCAGTCGAGTTGCAGACTGCGATCGGACTACGACTGGTTTTATGGATTAGCTCCCCTCGCGGGTTAGCGGCCCTCTGTACCAGCCATTTGTATGACGTGTAGCCCCACTATAAGACCGCGCGAGGACTTGTTGTCATCCCACCTTCCTCCAGTTTGTACCAGCAGTCGGTGATTACTCAACTGAATGTAGCAGCTAATGACAAAGGGTTGCGCTCGTTGCGGGACCAACCCAACATCTCGACACGAGCTGGCGGCAATACATGCAGCACCTGTACGGGATTCTCTTTCGAGCACAGATATCTCTGCCTTCATAAGGTGGTGAAGTTTCACCACGTGCATCAGATTAAAACCACATCATCCACCCGCTTGTACGGGTCCCGTCAGATTCAGCGCGAGTTTCAACCTTGCGGCCATTACTCCCCGGTCAGCTTCACGCGGTGCTTCGTTACTGAAAACTAATTCCCAACAACCAGTTGACATCGTTTTAGGGCGTGAATACCAGGGAATTATCTAATCCTGTTTGCTCCCCACGCTTTCGTGCATGAGCGTCAGTACAGGTCAGGGGATTTGCCCTTCGCCATCCAGTGTTCCTCCGCATATCTACGTTCCTGCTGCACGCGGAATTCCATCCCCCCCCCTCTACCGTACTCTAGCCATGCAGTCCACAAATTACAGTTCCCAGGTTGTTGGGGTTTACATCTATCTTATAACCGCCTGCGCACGCTTTAGCCCAGTAATTCCGATTAACGCTCGCGCCTACGTATTACCGCGGCTGCGGCGCACGTAAGTTAGCCAGTGCTTATTCTTACGGTACCGTCATGGGCCCCTGTATGTTAGAAGGAGCTTTTTTTCGTTTCCGTACAAAGCAGTTTACAACCCGAAGGCCTTCATCCTGCACGCAGCATTGCTGGATCAGGCTTTTAGCCCATTGTCAAATTCCCCACTGCTGCCTCCCGTAGG
+
/0&.*9*..7,*+'*(''./0*.-+(,+/5('-((-297/-899737125),.4<923**)'/',*5*+4.0/41**16:75/3/&'.*0/(%%$++,,--,-1588;93,)'%&&)37268.'/+.03855;6125(.&)'*)+++-..03.-0447+(($&((,-/;46512+')$),*,207(&,-74868776422/05'6+4/)+-.1239/<<3/227'-0,23*::2,01-,-/3/:%.)&%*))*./26368223+)1/,,+&(''*1+(*()368,.0134/*(*1/+-('%()0**/*&''',.(&-/+$*+*555-/0+2085.-.07*11.020))(%'(()**-,..41%+.%#$%&&&)+/500066;/.8045+,+/16223-0)32),(&%-*(+)/.42+,(%)(*+.2-02.1.0/0*(&%',&*+0234901/,/'**$2-42/1714+&')()&'&'()*.)'((''($$%)&(&$,2*&''(''%$$*.*--0-0/13()//5/::.32///157:8/).,(%$%&'+(,+0/,20('01-+.600*)*)+'),2<52-+0.-,,-3.57*.-,/25,*&**+,$%&,94+.,-))(&&+.0,27)+).)-59.3053:164/-1/*+()*.5-*,14407;;+.0774/1.(-'',2)+,+')*..21,21+-45/56(&,-07;/,/.,0;0+142/,-)).5334')*-143846-.30/%+(&$(,*097420+-/&'(00164..26.25766-+**'+..+%$))&*%((*+0,.00182480471..,(*.-*/4&0(+..''(,4%1%4+557*$%$&+&&*-(/0928.+-+,+)*+)'--06)%'')0/-0,(''%*.03.1624532)2*./4.'(-2+)-.0-7879,-406///525-/08:2-614,3-+5))(&(%$$%&''%(%)).+-+03.-.7,6412.7.1:5/2&&(++(6+)-.'*)10195,(((&'%0.)*(,((%(+968:<2,1.1;)31,01-5:/+/,415*'*,.47,&&0-2-./.--056422+/)+%)*+8/./:::666037243.%%%++)$'&().052-629:+%))(+0-.5-35*+.3)(
@6d0fcf66-1a36-41d1-8535-167af0a36bc0 ch=202 read=60047 start_time=2019-12-13T03:37:50Z barcode=BC01 runid=2c9cf7bc05858273f10e7d7ec552fc0bd742dc3e
CTCCTGGAGGCAGCAGTGGGGAATATTGCACAATGGGGAAACCCTGATGCAGCAAGCTTGCCGCAATGATGATGAAGTTTGGATCTATTAAGAGCTCTGTCTTTGGGAAGATAATGACGGTACCCAGGAGGAAACCCGCGGCTAACTGCATTTTAGCGGCGCAGTAATGTCAGAGTGGCGAGCGTTATCGGATTCACTGGGCGTAAAGGGCGTAAGGCGGTTGATTGATGGGATGTGAAATACCCGGGCTCCATGGTGCTGCATTCCAAACTGGTTATCTAGAGTGCGGAGAGTGGAATTCTAGTGTAGCGGTGAAATGCGTAGAGATTGGGAAGAACACCAGTGGCGAAGGCGACTCTGGACCTGTGGCAGCTGAGGCTCGAAAGCGTGGGAGCAAACAGAGTTAGATACCCTGGTAGTCCACGCCGTAAACGATGAATACTAGGTGTGGGTTTCGCCACCTCCCGTGCCGCCGCTAACGCATTCGTGTACTTACAGGAGTGCAGTGTAAGATTAAAACTCAAAGGTGGCTGAGGACCCGCACAAGTAGCGGAGCATGTGGGACGAATTCGGAAACAGCGCGAAAGACCTTACCGCCAGCATACCTTGCATTACTCTTAATGAGGAAGTATTCCCAGAGGACAAAGGTGACAGGTGGTGCATGGATTTAATCGTCAGCTCGTGTCGTGGTCTTGGGTTAAGTCCACAACAGGCACTAGCCTTGTCGTTAGTTACTACCATTAGTTGAGGACTCTGTCGCAGGTGCCTGGGTTAACCAGGAGAGGAATTGGGATGACGTCAAATCCATGTACCCCTTATGTAGGAATTTTACACGTGCTACAATGTGGTACAGAAGTGCAATACCGTGAAAATTGGGAATGACACAAACAGTCTCAGTTCAAGTTTGTAGGCTGAAATACAGCTACTACATGAAGCTGAAGTTACTGTCGCGAATCAGAATGTCGCGGTAGATACGTTCCCAGACCATTGCCCGTCACCATGAAGAGTTGGGCAATACCCAGTCGCGTGGAAGCTAACCACCAAAGGTAGCGGCCGAAGGTGAGGGTCAGCTTGATTGGAGTGAAATCCATACAAAGGTAACCGG
+
*+.&$&'&'*.+/1)14169*150,-,))&*1//687+'0+09))-'/**(),.-&&()'('$&$'&'&''&(((&)*,),,0++($%'*+&'*+.37662197-30',+0.0)--13286+3-('/4,,,*.&.6*&(&%()1++,(+&('%#%$&&%''+%%+&$%#%"%&(((+)('&+,377//.&(&-2/442/,'$#%'*)&/(&%(,0*1./-))'$)'&(+*6443')'*3.,(05(323101&$%&)'),25778745.510.)(*6/564-()(*'&'+'(%().02200/,-%3(''()-30/.24//3+&$%'%%0))5110/34102413718/)-(&-/3665565,)%#$$$&''''&$%%(*047+-.,+-23%4-)+.2:544,**./)'1-.*,&&'+-/162)(+,08568;84*'+-+4-,+(**4043)41120($',)04-7:*+768:8992/*,))$(%*)+$'%)$&&'$&%*(&&'$(%'($#*++,5,6:;611176+*&)&'%$&&2425;1$%$&()')')*,/,,.04,**-*&'$&)+/.(*+1*'(()&())30++,'&%$'&$(''(*&'%'&,)+,/0,$&&(20/*)'%*'))$(%')*,.(+(.10426)+(+,,1%-&&).)++*/*3%11*&%()565/-/.169744(&'-**-/,123844.17,&)-*+&(%&&(%)'*.*/,//547+-.6111347/14&&')(%++014+*$%$$$$)&%#%&'(.*.(((32,10+(**/))1()31.,++)(&'),*(//&+$'$&))*-22*(&&&&&%&*&&''%&$'&(%')/'&$&$),),0'+(&'$(&&&$)&$)(,2/(.*+)(+*+(''%&-7+-))2334-21;54')*.'%&$&%%$%'(&%$($#$(&'&(++--6-,+,+&%%(+&'-+,+),00977,-/2,)(%$#'+(%($&%))-./0**/011&*%#&'('))$&&$&()+)*,-0*(*(*--+20*)016%+)**-*,%),,0.,$*&-+&'$$%%&((-/-23012'&,3+/0,(('&)*00(&&#-)*22)))(*'.69/06059899-
@c4905734-08d6-469b-9de9-652becdc821a ch=164 read=71925 start_time=2019-12-13T03:37:48Z barcode=BC01 runid=2c9cf7bc05858273f10e7d7ec552fc0bd742dc3e
CTCCTCGGGGAGGCAGCAGTGAGGGAATATTGCACAATGGGCGCAAGCCTGATGCAACCATGCCGCGTGTATGAAGAAGGCCTTCGGGTTTATGCTTTCAGCGGAGGAAGGGGTAAAGTTAATACCTTTGCTCATTGACGTTACCCGCGAAGAAGCACCGGCTAACTCCGTGCCAGCAGCCGCGGTAATACGGAGGTGCAAGCGTTAATCGGAATTACTGGGCAAGCGCACGCAGGCAGTTTGTTAAGTCAGATGTAGAAATCCCCGGGCTCAACCTGGGAACTGCATCTGATACTGGCAAGCGAGTCTCGTAGAGGTGGGAATTCCAGGTGTAGCGGTGAAATGCGTAGAGATCTGGAGGAGGGAATACCGGTGGCGAAGGCGGCCCGGACGAAGACTGACACTCAGGTCTGTAGCGTGGGGAGCAAACAGGATTGAATACCCTGGTAGTCCACGCCGTAAACGTCGACTTGGAGGTTGTGCCCAGCGAGGCGTGGCTTCCGGAATAACGCGTTAAGTCGACCGCCTGGGGAGTACGGCCGCAAGGTTAAAACTCAAATGAATTGACGGGGGGGCCCGCACAAGCGGTGGGCATGTGGTTTAAATTCGATGCAGCGCGAAGAACCTTACCTGGTCTTGGCATCCACGGAAGTTTTCAGAGATGAGAATGTGCCTTCGGGAACCGTGGACGAAAGGTGCTGCATGGCTGTCGTCAGCTCGTGTTGTGAAATGTTGGGTTAAGTCCCGCAACGAGCGCAACCCCTTATCGCTTTGTTGCCAGCGGTCCGTGAGAACTCAAAGAGGAGACTGCCAGTGATAAACTGGAGGAAGGTGGGGATCAAGTCATCATGGCCCACTTACGACCAGGGCTACACACGTGCTACAATGGCGCATACAAAGAGAAGCGACCTCGCGAGAACAAGCGGACTTTCATAAAGTGCGTCGTAGTCCGGATTGGAGTCTGCAACTCGACTCCATGAAGTCCGGAATCGCTGTGTCGTGGATCAGAATGCCGCGGTGAATACGTTCCCGGAGCCTTGTACACACCGCCCGTCACACCATGGGAATTGGGTTGCAAAAGTAGGTAGCTTAACCTTCGGGAGGGGCACTTACCGCTTTGTGATTCATGACTGGGAGTGGGGAAGTCGTAACAAAGGTAACCGG
+
-33967%44+).521685521&++),0/117-**),-,**(&$(-4*.:6324344337274890487766655/*-,.3252456:626,*-&-,04-,.0))%+*2+-40***56.-7.7.2309:/,022)2-+..-061//+())*2(,,$)-.8,*12385656567:;000./4-()%)&)0-/1.7-10./33423,2,6,56)-.*0-234,(%$),(-/1(1*0358:'47;823:78+/3-./555+*,0+)/77-389.,,/,483799087.----8,***),))+-2.'()),131677-,&0('*1).*3:0()/:00/3345;::5::34/.0'&'*-.46;2/3.(*2-*8507,'+,,0-.-3+.-1-0*((2/90.2...0//022461271'&%#%)'565:;)))./:23%92+1*'*/+-19412432/433-026;9:99.)$%(401&&/5,-+,+*,-51+%'()),-/,****1.4'0(5./496657/;*,(-../1:8820./1,')++5+0,5.654-6/66::25697;--.&&)*,,6-/381-*14*+0.01-14340++)(*0-.0769/*,-+5/-,0/34)3-/0/2--/+&(()174-'+)/01*2546/*.2/-/+.5<<0-*)+-.3-+,/,1756:9::5<897;;900,*+%*+()'526777573;5559:65701497661.2.''.0,.3/9/475;6514+*-'),-6))/118:-:8-'''%'(&**+2-.90095-5.842+'&%%)+4.0:59-(%+*%''/7788+.+&*-47.-,...,,,)+'-+675-+/*1-479;21228282$('&'()+96008863/-))),,/67634494493-..-.264**+(**()95533/.//,+,(*.*(-)/''&'(()*03)*&$')*:77:7-3),,*)(*-')*+337463.1)+/3/0/)+/3-.,*2/2769553,)'+.0.021142*-,.*3-%,-84--/+,//4526-'/$'63251//1/114;7:9*+425323813-/-*(.)'0008354;3((++200.+**,7.787<:2:3-.,,2,,.--,./'*0.314/./5/556*776:3&'),+),'*(,-2777279.,4.424333
@c41ed971-21ab-4783-ae37-512dcf083431 ch=211 read=57613 start_time=2019-12-13T03:37:59Z barcode=BC01 runid=2c9cf7bc05858273f10e7d7ec552fc0bd742dc3e
CTCCTACGGGAGGCAGCAGTAGGGAATTTTCGGCAATGGGGGAAACCCTGACCGAGCAACGCCGCGTGAAGGAAGAAAGGTTTTGGTTGTAAACTTCTGTTATAAAAGGAAGAACGGCGGCTGAGGAAGCTAGGTAGCCGGTGACGATACTTTTATTAGAAAGCCACGGTAACTACGTGCCAGCAGCCGCGGTAATACGTAGGTGGCAAAGCGTTATCCAGATTGTGGGCGTAAAGAGGAGCGGGCGGCAGCAGGGTCTGTGGTGAAAGCCTGAAGCTTAACTTCAATCAAAGCCATGAAGACAGGCAGCTAGGTGCAGGAGAAAGTTCGTGGGTTCCATGTGTGTAGCGGTGAAATGCGTAGATATGGAGGAACACCAGTGGCGAAGGCGACGATCTGGCCTGCAACTGACATCGAAAGCGTGGGAACAGAAATAGGATTAGATACCCTAGTAGTCCACGCCGTAAACGATGGGTACTAAGTGTTGGATGTCAAAGTTCAGTGCTGGGTCAACGCAATAAGTACTCCGCCTGAGTAGTACGTTCACTTAAAGAATGGGGAAACTCAAAGGAATTGACGAGGGGCCCGCACAAGCGGTGGAGCATGTGGTTTAATTCGAAGCAACGAAAGAACCTTACCAAGGTCTTGACATACTCGCAAAAGGCTCAGAGATGGAGAGACTAGCTATATGAGATACAGGTGGTTTGCGGTGTCGTCAGCTCGTGTCATTGAGATGTTGGGTTAGAATACGCAGGCGCAACCCTTATGTTAGTTACCGTAGTTAGGGGACTCATGAGACTGCCAGTGACAAGCTGGAAGGCGGGGATGACGTCAAATCATCATGCCTTATGACCTGGAGCTACACGTGCTACAATGGATGGTGCAGGAAGCGAAGCCGCGAAATTGAAAGCAAAACCGCCGCCATTCTCAGTTCAGTTGTAGTCTGCAACTCGACTACATGAAGTTGGAATCGCTTAGTAATCGCGAATCAGCATGTCGCGGTAGTACATTCTCAGGCCTTGTACACACCGCCCAAAATCACACCACGAGAGTTGATAACGCAGAAGCCGGTGGCTAACCGCAGAGGAGCATCTGGGTGGGATTGATGATTGAGGGTGAAGTCGTAACAAAAGGTAACCGGAAGATAGAGCGACAGGCAAGTAGGATTGCCCTAAAGACACCGACAACCAGCACCAGCAATACGTAACGT
+
,1300.6.12%-4-+443331(('*,/693/48448341-+&)+&-9/,**-8-3062,2003-,&)*-5/,2+&-+'0*,,'%&/&.'$#%&)-1/1.7*'&'*8*/)1++58010/+((%%$'&(($&$$'+(**2.(**-.7(&)))+11..14.%())-..++/*).30-+22957;3+/-'-3*-(+*+3-+-00*%(+((%*3-,277;708+'.$,%$'&.746-79,)).)*.1&5482740,3-+31/4*)*/21004102864,/'%$$*&'&&(,'-(-/,*12(($'((,-)-4/07663*-+23,/2'&)&''-2-&)(*$*())(0+*)+*)%*+0'7**51++297447/*,++++/*-(&*%%&(),**)0+317;/.-..7787:7986.0/-,%$$%%)-0)-/33&('&(/&,-/(*,1(-0,+1673:)-)+.-2496./57:788:7.+*+')(*)10-00553<494:78716+-/59(+-,))()&#),/3,20733(')')*/1//8/0()*,774554:1))*(62),,/,,,(&-0++86++(&%($0(*+11&*.2*-30%(%'(-)./9667.0117314567*.6/93.-0+--'/++3'',/+)(''-++'1*,-05/-/23+456&&2/+)'''+/++,--877,*))*&&$*)))'$$%%'))*,(-+.0)-'$%&)(()++46:1456765552,:-./8:84460/66;6'*'%$&$%$&&'%'&'(*))-+,+/8)./7225*+))-,%+2.4/2)($$(''04338945655866.0/1.0,+.2-794168778778;92559856.4'(-/0169;6*/(*,-.-&()-0753-7--0+%''*,-/+.1(/*)*1/-58/4+*&'('(,4+)+.79-56&&,,48:9;88.$%',8&,(.+-39941,,(,*./.'1./226/70/95944645+(%$'(+*2-./744:45/(022055+,(,-$&%$%%+.+//%(34403%+&+$&'+4,-+')**(+,,2357,+*(((*1*))(/83,-*(-+*377:9.)%%((+)()*&(((&%'))+-'.*,,582.8,,,-)+*'$/./%&(.*-1&*%$#%+.(.-13:893.3.,23-,+/+59:''8760/.--5*5-)*('%(-)(%*,-2-/--'*)-.0139/.-//.,(&$&&##"
@354c142b-e6d7-47ee-a835-aae1067d68f3 ch=27 read=38302 start_time=2019-12-13T03:37:50Z barcode=BC01 runid=2c9cf7bc05858273f10e7d7ec552fc0bd742dc3e
CTCCTACGGGGAGGGGCAGTGGGAATATTGCACAATGGGCGCAAGCCTGATGCAGCCATGCCGCGTGTATGAAGGAGCCTTCGGGTTGTAAAGTACTTTCAGCGGGGAGGAAGGGAGTAAAGTTAATACCTTTGCTCGTGGCGTTACCCGCAGAAAGCTACCGGCTAACTCCGTGCCAGCAGCCGCGGTAATACGGAGAGTGCAAGCGTTAATCGGAATTACTGGGCGTAAAGCGCACGCAGGCGGTTTGTTAAGTCAGATGTGAAGTCCCCGGGCTCAACCTAGAACTGCATCTGATACTGAAAGCAGGTCTCGTAGGGGTAGAATTCCAGGTGTAGCGGTGAAATGCGTAGAGATCTGGAGGAATACCGGTGGCGAAGAGCGGCCCCCCTGGACGAACTGACGCTCAGGTGCGAAAGCGTGGGGAGCAAACAGGATTAGATACCCTGGTAGTCCACGCCGTAAACGATGTCGACTTGGAGGTTGTGCCCTTGAGGCGTGGCTTCCGGAGCTAACGCGTTAAGTCGACCGCCTGGGAGTACGGCCGCAAGGTTAAAACTCAAATGAATTGACGGGGGCCCGCACAAGCGGTGGAGCATGTGGTTTAATTCGATGCAACTGAAGAACCTTACCTGGTCTTGACATCCACGGAAGTTTTCAGGGTGAAAATGTGCCTTCGGGAACCGTGGAACAGGTGCTGCATGGCTGTCGTCAGCTCGTGTTGTGAAATGTTAGGTTAAGTCCCGCAACGAGCACAACCCTTATCCTTTTGTTGCCAGCGGTCCGGCCGGGAACTCAAAGGGAGACTGCCAGTGATAAACTGGAGGAAGGTGGGGATGACGTCAAGTCATCATGGCCCACCACGACCAGGGCTACGTGCTACAATGGCGCATACAAAGAGAAGCGACCTCGCGAGAGCAACGGACCTCGCAAAAGTGCGTCGTAGTCCAGTTGAGTCTGCAACTCGACTCATGATCCGGAATCGCTAGTAATCGTGGATCGAATGCCGGTAGATACGTTCCCGGGCCTTGTACACGCCCGTCACACCATGGGAGTGGGTTGCAAAGAAGTAGGTAGCTTAACCTTCAGGAGGGCGCTTACCACTTTGTGATTCATGACTGGGGTGAAGTCGTAACAAGGTAACCGG
+
210/&(+,77+'*+-+($*(,2,*&'%(*'-120:2191.).17'095537880)1500/590..//0454,0'&&'47697(6439,*05)&)&&)/*,$,)./4*)*)(((.*$'(164,-4-*)*-,,2--11426053.11/293,-&&*(&$%#&)++131251157*-/2*+)-+-40132:4/5-**(,*,$(-,./1--,-1,1-/+03/10/117;:83*,/6*0//+.)*)+/0&-.)+&2.6,001+0785-$''(+042*)1/22906*)+,-,3.0331241113$1))**'%'&*,-.02684113+(-'2)3-3-*,,,-*,-.2;432;73376,%%'(1176:2.0-,4104)*)(,81/,&&&()$/.3897,-/75-,-,)../25767+.--,*$&%%'-.31/6,%''.3./,10/.2.-0477;0039:999570114:5:9;663/226763,)*0++.-/:/0098+-,,+332/208568+/./+,,48;84330:25055432-(($&%'&%$(%,--3,*+,&2-44,8:7367798/2/82802527<:.44)).+-*+*./7766+/0/.,*-09<<597:5'*.220&()(*1+-6494:33744351/4.//340((+./+/+/63)+')('(--*.)+*204:65,&.(0+15&0$($%%('+,0.-,,--/100799557/////31+8+)*1278/+1-'4053113639--0239+',+*..'/5.(,03;8*7:-.1;78974171/6.10020;4433:959,+-*'*,.0065,-+*++-434991-0,+---,,2:9-769:99950.00255(-'2.5,'+.&)*,-')/010)))'(.066849400/05458992*')&),(*35754631/*)&&)02,/;//2--,,43:.-.010012156+8,%*0.-)100-1,2,+*)++0,4++.,/1'0*3877*-$'&$'3-&)+,(()-&)**-40,%&&',2//*0+/33'..1/7/,,,,%''151,../31286966.)&*&,.2:,0/7.&(((*+/..--,.+3./40:1/.3+/.--)*0,,52')-)''*,-064124342,,/*,++3+,-4869555*503;:;58
@4e73fc6c-4830-4758-99c4-1d2f6fd46a76 ch=357 read=86546 start_time=2019-12-13T03:38:08Z barcode=BC01 runid=2c9cf7bc05858273f10e7d7ec552fc0bd742dc3e
TTGGTACTTCGTTCAGTTACGTATTGCTGGTGCTGAAGAAATTTTATCCCAGGTATGCTGTATTTAACCCTCTTGCCTGTCGCTCTATCTTCCGGTTACGCTTGGTACGACTTCACCCCAGTCATGAGATCACAAAGTGAAAGGCAGCGCCCTCCCGAAGGTTAGCTACCTAGCTGGCGCTGCAACCCGCCCATGGTGTGACGGGCGGTGTGTACAAGGCCGGGAACGTATTCACCGTGGCATTCTGATCCACGATTACTAGCGGTCCGACTTCATGGAGTCGAGTTGCGGGCTCAATCCGGACTACGACGCACTTTATGAGGTCCGCTTGCTCTCGCGAGGTCGCTTCTCTTTATGCGCCAGCAGCGTGTGTAGCCCTGGTCGTAAGGGCCATGATGACGAGCGTCATTACCTTCCTCCAGTTTATCACTGGCGGTCTCGCTGAGTTCAGCCGGACCGCTGGCAACAAAGGATAAGAGGTTGCGCTCGTTGGGACTTAACCTTGTTTACAACACAGCTGACGACAGCCATCAACACCTGTCTCACGGTTCCCGAAGGCACATTCTCATCTCTGAAAACTTCCGTGGGTGTCAAGACCCGGGTAAAAGGTTCTTCGCGTTGCATCGAATTAAACCACATGCTCCACCGCTTGCGGGCCCCGATAAATTCATTTTGAGTTTTAACCTTGCGGCCGTACTCTGGGCGGTCGACTTAACGCGTTAGCTCCGGAGAATTACGCCTCAAGGGCACCTCAAGTCGACATCGTTTACGGCGTGGACTACTGCAAATTATCTAATCCTGTTTGCTCCCCACGCTTTGCCTGGGCGTGGTCTTCACCGTCCAGGGGCCGCCTTCGCCACCGGTATTCTCAGATCTCTACGCATTTCACCGCTACACGGAATTCTGCCTCTACGAGACTCAAAGGCTTGCGGTATCAGATGCAGTTCCCAGGTTGAGCCCGGGGATTTCACATCTGACTTAACAAACCGCCTGCGTGCGCTGCGCCCAGTAATTCCGATTAACCTTGCACCCTCCGTATTACCGCGGCTGCTGGCACGGAGTTAGCCAGTGCTTCTTCTGCGGGTAACGTCAATGAGCAAAGGTATGCTACTCCCTTCCTCCCATGAAGGTACTTTACAACCCGAAGGCCTTCTTCATACACGCGGCATGGCTGCATCGGGCTTGCGCCCATTGTGCAATATTCCCCACTGCTGCCTCCCGTGGG
+
'$%$''4464&,0*)+4.)-*3,.50//6/5233.-/*,)%'-.(&*,(&$&%)*/-)''($,2)1315(*&)+).5..4.&()*/003970-+(*+&)((**(&'()--017-+476,((()'+*+',63-3(2.--//3))&'()-.3:)+'))()-+/0(*'+,647*($$%#$$&',*0272:-)-/,+883610./7,786'02330134772626'6+/31)+*-82/170101+),2/++--4,')+-4/)**))+3.6/+,*,,2+/015,.---+00:45+.&035/;33234./4((332-,$'-..***(*(()*+50;0//2031//(0*3-*+(*&''*34*/+.18.-%&'(+*-33,**+,5/-/4873,7-)371,&&'&+*(&(+)0,,*%(&(/15;7918')+171&.2678.<-(30/-8689:7792.%(*(+,+'%$'+,50/*1.5)0/5232,&)+2816..31201-.3-,3*5',(&((*/+(*+'+'&%**+2210&.%++)%((%'((+0))+.())*,/220)(*,1(2,0/.094/0197755-.84-,,+-0,/2:,,-77380239()39066*(..::/28+*113:34369322222;;;<21*1.789--9,))).+-+3+583+.//.7,2:5.:<;-233/;<5-34-0)*(4&($$&+%'%#'.//,0///..+3.8/672632,233.3-(&&''&'*,04680*/510*++,/)1+25975.00-1:0,1185678:125,,((,*,,*.,02*-9:63221:3*-+1:9/&+*()**&,*'&'(0/*)#(%&)''--404-*1+,%''(+*0,+8:9.0.*/,-17/01**144442022657;6324926))*'(()(+.,-(&+)(+&'))/1447733,%-.0/,+&'')+/479:18),-7/.'),/.2.%*3*'*,)*$676.-)+/6/.-*.+6,0),,30-122766654,+,).1384*)*-07807345;696.2/++,//*(+94944745610+7.11:-;+*(.-/)*/9/00;074-05579<:908,43..56439'3,/)0/-5-,0,-,)++%))79+6;:660;6--,*0'-+(,1,,+,1/077**3/43:8;66</+.*+)/.0053*,*'))*,.0:&2+.+0(,)35($//./*31831*+268/+,-&(,,/43,;0/*42*
@a79a3f4b-066b-4d25-8dd8-5d5461abe51d ch=187 read=91936 start_time=2019-12-13T03:38:06Z barcode=BC01 runid=2c9cf7bc05858273f10e7d7ec552fc0bd742dc3e
CCGGATTTACCTTGTTACGACTTCACCCAGGAGTTATGAATCACAAAGTGGTAAGCGCGCCACTCGAAGGTTAAGCTACCTACTTCTTTGCAACCCACTCCCATGAGGGTGTGACGGGCGGTGTGTACAAGGCCCGGGAACGTATTCACCGTGGCATTCTGATCGATTACTAGCGATTCCGACTTCATGGAGTCGAGTTGCAGACTCCAATCCGGACTACGACGCACTTTATGAGGTCCGCTTGCTCTCGCGAGTCGCTTCTCTTTGTATGCCATTGTAGCACGTGTGTAGCCCTCGTCGTAGGGCCATGATGACTGACGTCATCCCCACCTTCCTCAGTATCACTGGCGGTCTCCTTTGAGTTCCCGGCCGGACCGCTGGCAGCAAAGGATAGGGTTGCGCTCGTTGCGGGACAGCAACATTTCACAACACGAGCTGACGACAGCCATTACGGCACCTGTCTCACGGTTCCGAAGGCACATTCTCATCTCTGAAAACTTCCGTGGATGTCAAGACCAGGTAAGGTTCTTCGCGTTGCATCAGATTAAAACCACATGCTCCACCGCTTGTGCGGGCCCCGTCGAATTCATTTTGAGTTTTAACCTTGCGGCCGTACTCCCCCGGGCGGTCGACTTAACGCGTTAGCTCCGGAAACCACGCCTCAAAGGGCACAACCTCCAAAGTCGACATCGTTTACGGCGTGGACTGGGGTATCTAATCCTGTTTGCTCCCCACGCTTTCGCACCTGAGCGTCAGTCTTCGTCAGGGGCCGCCTTCGCCACCGGTATTCCTCCAGATCTCTACGCATTTCACCGCTACACCTGGAATTCTACCCCCCTCTACGAGACTCAAGCTTTGCCAGTATCAGATGCAGTTCCCAGAGTTGGGCCAGGGGATTTCACATCTGACTTAACAAACCGCCTGCGTGCGCTTTACGCCCAGTAATTCCGATTAACGCTTGCACCCTCCGTATTACCGCGGCTGCTGGCTGGGTTAGCCAGTGCTTCTTCTGCGGGTAACGTCAATGAGCAAAGGTATTAACTTCTCCTTCCTCCCCGCTGAAGTACTTTGCCAGAGGCCTTCTTCATACGCGGCATGGCTGCATCGGGCTTGCGCCCATTGTGCAATATTCCCCACTGCTGCCTCCCGTAGG
+
;-'+%52+)--0-+46/1337:<9-2)'%*'#&)(&'('./2,.01/-..,,*%&&&'(.2+-.*)/,.,+001/1229:...6.+1:3+22(.7/'))7;..1.(+3--//58:8;996:45445258;0:47*29:7;854+'1147))()(,.988-,-++)+*7../+663259385.00;02331)+-+/,.01/0558647(5+91*21055564250.,-3;</4654451)+,12-,.,',-..())*,5554753;7125/112/392/.0-,-./453///4;/)($**-2&3788:45-+(''&((*-47990413*&-,16.3//$('),04;;-;-'2884:/*1-,-0739/*&0/1076851..+4**,139,609:0)*-,/,.-489.9-,-09/..)$1*'-,.7*,,4403/0.(-+25-..(+,)/+.0&))-'2136234750+.-5862/*+-).*,-.197597:755/*-21-0175:666;;:38643579:131.//.2198:863539656:88))./-1<;+<8-.//*-.15./1(**+).++)2,::7/676(1)9+:4:;;---+4:;,353-9,,*3,9/89999.9:9+(,',-400--,2+220/++,2-)040120.4)0;3567;8816,.70/..77.4,,'1.+,385453558499--,4/019;83..--'(+1111*133231::+-0/33++/-//87004143,.-&-.77/1334<:770()2-+084697;938547615347<:2.3'((110005*,)*(/4:159<///-+%,/,021+0)()+/-4564,47664054546/6.,47**76.02105'/-2/.//1:08-+,&(3-...0(%).(+%/6--*-.06)+-3514114647;59;65654552234,*,+53.&((*31;71144;4;58180,++.3)(*,)*-.307/++(.),-7050)')+(3,,%5/43.-.7/;:;-**,-310/64648-7123576;./0,/*0.+)+4,-45,794-436+,.:+6/)*2.75.*+))(+,+8970,.-+/+*,+,172')*+)/04.02(75118*,-48.*7-,,0/,5/22:1894)+-,-1.173076,+)-(
@c04bcab8-615f-4db0-93bb-58a005e16578 ch=188 read=98400 start_time=2019-12-13T03:38:05Z barcode=BC01 runid=2c9cf7bc05858273f10e7d7ec552fc0bd742dc3e
CCGGTTACCTTGTATTTACGACTTCACCTGATCGCAGATCACAAAGTGTTAGCGCCACTCCCGAAGGTTAAGCTACTACTTCTTTTACAGCACTCCATGTGGTGTGACGGGCGGTGTGTACCAGGCCCAGGAACAGTATTCACCGTGGCATTCGATCCACGATTACTAGCGATTCCGACTTCATGGAGTCAGTTACGGGCGCTCTCAATCCGGACTACGATGACGCACTTTATGGGGTCCGCTTGCTCTCGCGAGGTCGCTTCTCTTTGTATGCGCGCCATTGTAGCGTGTGTGTAGCCCTGGTCGTAGGGCCATGATGACTTGACGTCATCCCACCTTCCTCCAGTTTATCACTGGCAGTCTCCTTTGAGTTCCGGCCGGACCGCTGGCAACAAAGGATAGGGTTGCGCTCGTTGCGGGACCCTGGCAACATTTCACAACACGAGTGACAGCGACAGCCATGCAGCACCTGTCTCACGGTTCCCGAAGGCACATTCTCATCTCTGAAAACTTCCGTGGATGTCAAGACCAGTGGAGTTCTTCTGCATCGAATTAAACCACATGCTCCACCGCTTGTGCGGGCCCAAATCAATTCATTTGAGTTTAACCTTGCGGCCGTACTCCCCAGGCGGTCGACTTAACGCGTTAGCTCCAGCGCGGAAACCACGCCTCAAGGGCACAACCTCCAAGTCGACATCGTTTACGGCGTGGACTACCGGTATCTAATCCTGTTTGCTCCCACGCTTTCGCACCTGGGCGTCAGTCTTCGTCCGGGGGCCGCCTTCGCCACCGGTATTCCTCCAGATCTCTACGCATTTCACCGCTACTATAGATTCTACCCCCCCTCTACGAGGACTCAAGCTTGCCAGTATCAGATGCAGTTCCCAGGTTGAGGCCGGGGATTTCACATCTGACTTAACAAACCGCCTGCGTGCGCTTTTACGCCCAGTAATTCCGATTAACGCTTACCTCCGTATTACCGCGGCTGCTGGCGCAGCAGGTTAGCCGGTGCTTCTTCTGCGGGTAACGTCAATGAGCAAAGGTATTAACTGCTCCCTTCCTCCCCGCTGAAGTGCGCTTTACAACCGAGGCCTTCTTCATACGGCATGAGAAACATCGGGCTTGCGCCCATTGTGCAATATTCCCCACTGCTGCCTCCGTAGG
+
88(3/9/06*-&*&01*&+,++/*+&+'#%'*,%'&'414.26970/0&,('(')0%&'1*((),-2.625,..+.$%'.)-.640$'($*%**05+(*(,)+)(++50::243++*'*)/(-2:/7.*.3+.*%%++,:1//51615334:8&%))5)*,//7/1123344;<896234948860'*,-',1/'.+433,,),'',6.443848545*(%(*/--*+/891278;/,0,(*1320-.).,+,,++/.).4/010188001752//'-497:2*+)+&),+**),,.3;3..334*0+.-51:54//.-+*)((*/-157.9.-)273:89/13238<734779,9+*)-..47.41/,/2519.&/4649762)+--3,+0-07,30++*+/74:68567671;10*8747<,+%(*+2012871///*/-0+*(&)1.$'+-1244686959/-.,-3/.01-..00888791.//05//001:32424100/159;823:4;899<32*%#'*,.'%&)0''$'5:626+**--57300021;120,,.-.114.-7//+2+*+889:74;//84/1/:5;7-0240/08;5/4233302/212*//42725))-'2+124430301.-++),.+,00/-%''((,1+4,,2/027;98.(08:0/00797,6.,-,//816..///<;/2..*((.,+4766--&*(*-/343748-;:,(--81)%-(*/:/.24/6952'0541326659<9729(,5:6..4,+0,778:6)3*()**+75./-(()-..732023626;840233786+%%'**.-802.312691))++13'&(,,88621(+-1--72461--/124-4&57723(+././++-+-.,6900041*+,',,%'&%('3+85404;39:56878820+/,+)*,+.-**0002.1/5/04//-,&'+($)'(04&0(*54693338578:26,+&)&,,),/./,,2-*1+*+5)+3,+435)5.-19757181117526;/+/,**,.)'4(-.98+7:100.84**98/9/..'0$(+/1+--)(&%(-+776<56<96700,)).0/,),1,,435'55446(020:2'.)(+230;33133665+-..24549379./99-
@0dc6c2e2-0d22-491e-b742-c6ffc709178a ch=1 read=22559 start_time=2019-12-13T03:38:11Z barcode=BC01 runid=2c9cf7bc05858273f10e7d7ec552fc0bd742dc3e
CTCCTACGGGGGGCAGCAGTGGGAATATTGCACGGGCGCAAGCCTGGTCGCAGCCATGCCGCGTGTATGAAGAAGGCCTTCGGGTTGTAAAGTACTTTCGGGAGGAAGGGCGTAAAGTTATGCAACTGCTCATTGACGTTACCCGCAGAAGCACCGGCTAACTCCGTGCCAGCAGCCGCTGATAATACGGAGGTGCAAGCGTTAATCGGAATTACTGGGCGTAAAGCGCACGCAGGCGGTTTGTTAAGAAGTCAGATGTAGAAATCCCTCCCGAGGCTCCAACCTGGGAACTGCATCCTGATACTGGCAAGCTTGGAGTCTCGTAGAGGGTAGAATTCCAGGTGGCGGTGAAGGTCACGTAGAGATCTGGAGGAATACCGATGGCAGGCAGCCCCTGGACGAACTGACGCTCAGGTGCGAAAGCGTGGGGAGCAAACAGGATTAGATACCTGGTAGTCCACGCCGTAACGATGTCGACTTGGAGGTTGTGCCCGCTTGAGGCGTGGCTTCCGGAGCTAGCGTTAAGTCGACCGCCTGGGAAATGCGGCCGCAAGGTTAAAAACTCAAATGAATTGACGGGGGCCCGCACAAGCGGTGGAGCATGTGGTTTAATTCGATGCAACGCAGGCCTGGTCTTGACATCCACGGAAGTTTTCAGAGATGAGAATGTGCCTTCGGGAACCGTGAGACAGGTGCTGCATGGCTGTCGTCAGCTCGTGTTGTGAAATGTTGGGTTAAGTCCGCAACGAGCGCAGCCCTTATCCTTTGTTGCCAGCGGTCCGGCCGGGAACCAAAGGGGCTGCCAGTGATAAACTGGAAGGTGGGGATGACGTCAAAGTCATCGCCAGCCCCTTACGACCAGGGCTACGTGCCTGGCGCATACAAGAAAGCGACCTCGCGGAAACAGAAAGCGGACCTCGCCAAAGTGCGTCGTAGTCAGTTGAGTCTGCAACTCGACTCCATGAAGTCGGAATCGCTAGTAATCGTGGATCAGAATGCCACGGTGAATACGTTCCGGGCCTTGTACACACCGCCCGTCACACCATGGGAGTGGGTTGCAAAAAAATTAGGTAGCTTAACCTTCGGGGGACGGGCGCTTACCACTTTGTGATTCTTGACTGGGGTGAAGTCGTAACAGGTAACCGG
+
))10--0)/0/.+'$*+-044:..-,%4)')'(+4:97:::49:,-$+),./.5:597:97877540.-10*+/)/-9709+6707+(-4.(1./18)()))'*0,0/567580;5,.-1*).+((%#$&$'00..00340/8)*'(%*(%')01240-2--.432435332//)7.+-'('.1002:44,)++.1412340;/3-/)))-.6/338;7674476,,,.%,*.,*01087;8+1+1($'('01-.06-+%&),**--))+')(&1+2-2)*(..)+0,1+,978963+()++-6606,/-&()(&&$&)-.47990*/01+1,+**0/--/1,(*)*.4*'(&$(%%(,3.,+(*556:/-5-296583,%)+)(')/0)11;10)-2061-(222232678,,/,,)()-1-/1489:..-12:67%67--1*(,,57:)*881662,*.-4500-0)'(,/4:3/-+-/,,.-/:01-97,(0-2,+.62(0(*(,+/)-,/'-+(()('+08,465461/22,,*%)%)+)-(233.1++1;2;29;80146+9721+/.2/.5.070,,3/,--/52002:885*-.1.-%()7;;278:..+-,65486520-1.,)4,++.1&2232-,.0*/*)-6;70,,,,)()&,'.,39589729.9786::72-,/,2..21;;;321/3211599543*-./29:76<5435:70272611.806-/21-1685*()),6/./5)***-:))(+*9.-762543811++-34033.+&%23+*,,(,1255...-.02:/893+*(''+&.6/187797660:/.19787++*'*.04,,*&%((2+)+,1'&%%%)'+&$&+)+/33+1/2&),-***(+&-/641)),,0-*.-(,-:<64548,-)780,-486776:4867,1/82+-/013403//+++,-4937635112,81989742.,*-.-.9::;;8911/93394---5/04:54737590..*+/00..//,.+1941;:00522./72,,*)$)(,456:6961340,%+%&0,,++**,3,4;9<;5;:4,,*((**++2.(46+.-6/,,0112*')))/++(+&&),.%+216770,(,.18/;-6
@9cb31b37-9917-4c98-ba45-f71714426d01 ch=460 read=46140 start_time=2019-12-13T03:38:25Z barcode=BC01 runid=2c9cf7bc05858273f10e7d7ec552fc0bd742dc3e
CCGACCTTGTTACGACTTCACCCCAATCATCAATCCACCTTAGACAGCTCCTTCCTTGCGGTTAGGCCGCAGCTTCCGGGTGTTATCAGCCCTCGTGGTGTGACGAGGGCGGTGTGTACAAGGCCGGGGAACGTATTCACCGCGACATGCTGATTCGCGATTACTAGCGATTCCAACTTCATGTAGTCGAGTTGCAGACTACAATCAGACTTGAGAATGGTTTTATGGGTTTTGCTTCACCTCGCGGCTTCGCTTCCCTCCTGCACCATCCATTGTAGCGTGTGTAGCCCAGGTCATAAGGGGCATGATGATTTGACGTCATCCGCCTTCCTCCAGCTTGTCACTGGCAGTCTCGCTAGAGTCACAACAATGATGATGAGTACAACTAACGATAAGGAGTTGCGCTCGTTGCGGGACTTAATAACATCTCGACACGAGCTGACGACAACCATGCACCACCTGTATCTCCTTATGGCTATCTCCATCTCTGGAGCCTTTATGAGTATGTCAGAAGACCTGGTAAAGTTTCTTCGCGTTGCCTTCGGAAGGTGTACATGCTCCACCGCTTGTGCGCCCGGGCCCCGTCAATTCCTTTGAGTTCATTCTTGCGAACGTACTACTCAGGCGAATTACTTATTGCGTTAACTGCAGCACTGAACTTTGACATCCAACGCCAGGTACTCATCGTTTACGGCGTGGACTACTAGGGTATCTAATCCTATTTGCTCCCCACGCTTTCGGGACGTCGGTTACCCAGGCCAGATCGTCGCCTTCGCCACTGGTGTTCCTCCATATATCTACGCATTTCACCGCTACACATGAATTCCTCCTCTCCTGCACTCTAGCTGCCTGGTTTTCTATGAAAGCACTGAAGTTAAGCTTCAGGCTTTCACCACAGACCCTTGCTGCCGCCTGCTCCTCTTTACGCCCAATAATTCCGGATTAACGCTTGCCACCTACCATATTACCGCGGCTGCTGGCGTAGTTAGCCGTGGCTTTCAATAAAATTGCAAATCACTCGGCTACCATTTCCATAGCCGCCGTTCTTCCTTTATAACCAAATCGAAAACCTTCTTCCTTCACGCGGCGTTACTCGGTCAGGGTTTCCCCATTGCCGAAAATTCCCTACACCCTTGCCCTCCCGTAGG
+
46.29424-2.**,,27;8,9:5,-/+../:8;590.-&*(*,741221468::33212362:44971))$))+,3&8940).5--*+%0.&%&#*&)(12248-)+2++/.+12/0033:.98/450)('.,,23<535;2551000/88/)../+,--6-//111250314)/)-/4123234447/2/;0/0012,+)&*0/3)(-)('*$-&+(+,88<,/01;08971')10146;761+2++442+-1/59**,&(%().10;;:90;.,+-1(0)*$%&)+5.)*--./22/,390*)+*-002/:1-.61///.2-(*+,3:8354)%(),./0-2206.+,-.39232+-,.-)'(,%419.))-+,()'$$&),),,.2487865)1%)./++/1.353;010:82/10.0,.30012.3//035566545,,+*+/(35396344:36;6.,,-.56,0-/1&210.110297888679:/0111:-(')''*.7466.*,,+0/9710-./')*:3267101,5-)*),.8,1((%)%&%()/13888;8930.0-,.--(*%&-114;3)(13497;9329-,+-76968;/6/.-*)21(0,...05679;;1%)*(''*0)+/-.135342335)21129701-643,03661(3)(*,)%&&''56568874:3//,7/009:254246',*'*(+++,*),8//.75)(+,6:5)+++48,2))'$#%*,&040$0-*(5,6.)*:0751788352217;6767:98895/.0977699:::771320:-.),0+-+%'$''*'(*2,2,*+++-/8932,****0,),-/7602.293.445.-%%)*,021.2..09/2)-+.2-2:3,;7..58--,+97<63911223618;-,+-*4.)1,*)5.59-0416::,;-),&-&4+,))%$(+%%+5/-)'%%&+6026/--1458848-+)*)206,,-9,918/055++3+/91%0(&1$%%(--45++)),+/629<00.)(*'+099;995,+)*%%*-*)-'/$),+%'&)142843536760380%')+/80/0.,,,,..,-&*,6*<308;2,1;348/178*+%2*%%'(#%')+.)*(('+8.-054'
@a138ba4c-9379-4180-ad34-827cd50a4ba7 ch=157 read=51311 start_time=2019-12-13T03:38:26Z barcode=BC01 runid=2c9cf7bc05858273f10e7d7ec552fc0bd742dc3e
CCGGTTACTGCCTTGTTGCGACTTCACCCCAGTCATGGATCACAAAGTGGTAAGCGCCCTCCCGAGGTTAAGCTACCTACTTCCTTCATAGCCCATATGGTGTGACGGGCGGTGTGTACAGGCGAGGAACGTATTCACCGTGGCATTCTGATCCACGATTACTGGCGATTCCGACTTCGTAGTCGAGTTGCGGGCTTAATCAGTTGTGCGCTTTTATGAGGTCCGCTTGCTCTCGGGATGCTTCTCACACCGTAGCGTACGCTTTCATTTGTACGATATTAGCCCTGGTCGTAAGGGCCATGATGACTTGACGTGTCACGCTATAGTTTATCACTGGCGGTCTCCTTTGAGTTCCCGGCCGGACCGCTGGCAACAAGGATAAGGGTTGCGCTCGTTGCGGGACTTAACCCAACTTGTTTACGGCACGACTGACGGCCATGCGGCACCTGTCTCACGGTTCCCGAGCGCATTCTCATCTCTGAAACTTCAGGATGTCAAGACCAGGTAAGGTTCTTCGCGTTTACATCAGGTAAACCACATGCTCCACCGCTTGTGCAGGCCCCCGTCAATTCATTTTGAGTTTAACCTTGCGGCCAATGCTCCCCCCAGGCGGTCGACTTAACTTGCCCCGTTAGCTCCGGAAGCCACGCCTCAAAGTTTTATTTCCGTCGACATCGTTTACGGCGTGGACTACCAGAATTATCTAATCCTGTTTGCTCCCCACGCTTTCGCACCTGAGCGTCAGTCTTCGTCCAGGGGGGGCCGCCTTCGCCACCGGTATTCCTCAGATCTCTACGCATTTCCCGCCGCCGTTCACCCCCTCTACGAGACTTAAACGCGGTATCGGTGCGTTCCCAGGTTGAGCCCGGGGATTTCACATCTGACTTAACAAACCGCCTGCGTGCGCTTGCCTTGATAATTCCGATTAACTTGCACCCTCCGTATTACCTGCGGCTGCTGGCAGGTTAGCCGGTGCTTCTTCTGCGGGTAACGTCAATGAGCAAAGGTATTAACTTTACTCCCTTCCTCCCCGCTGAAGTGCTACAACCCGAGGCTAGCCTTCATACGCGGCATGGCTGCATCGGGCTTGCGCCCATTTATTACAATATTCCCCACTGCTGCCTCCCATAGG
+
491415,*%$),-7..:,12658;62744+0/47&&)-0354546,*+11,.-)**/4))-0+**'*,12--...65002479,-0,&$($&&&))*)/26563787;21,0-)+*('(&+.+*&-*%')29.6---9;561700189922226233173102)52459978-0325-&$#''2,(.0/)-*/-.-.07/6&(*'%'+-)*,-.3.11-4.-22.0.8.0-5))'*)'*%%&&&'&%'%'$%#&&('(&'$%%&%(',($$##''),$(&()/65-.897.0/)/394;56/00))(%&'%'()*+-),''&#%')/7/,-;8::7:6&67778++832,128.0)--/)41678997692-,/,-)2+2'%016/9./+-/17573208954150+('%+*&%'&10'%'$&&%()330+'(&'/540.0*//005)-279736378434.''.0-1/3;5675-,.(').-()4./,7;984735,,+2;160-/.,13<98:745,0:)(('-0&'&))463700/000039349/1150332&-*-566)'-+(1)5-2/;;/+(.9:5.51225(+-+-*'&)&+.2-;78.+051.6//100/1//*+*)(,*&&'+'&12/2/.*,',1-/,/525+5((/2+'$(**(&')++22,237399..-91119;998757%'%&).+.034<6960.7;5/344+2,*/.11;8305/77.02*.-+)),,,5854.7,*0.16;75693493;96::/16+0/%+14738+-055534676762<6)''%(+'*''-0)%',/52-0/-/))-+&&'+,')'')%'$(&,(&%'')6-3-+-30800217,*)-,'83-,.//-0)+,11326234715/4:489/2*,+,,(%*&'('+--58<8224/9**&$&)+/0974393652;33:640/*)*(*)*())8.9.--47141&(5189<999:28,,498123285534//0(,),)+*/)*..)%))27+4;9561<:-,34.+0(+)(-(+/,/50*)'('*%&),/7154,.(..;6,+,((+-44-,(6,151/0-4;/,194-+3-12;666-67:0*,*()%'+1+1:1)/(,+
@e028c836-fb93-465d-917d-5806fbeaf1f0 ch=400 read=53134 start_time=2019-12-13T03:38:23Z barcode=BC01 runid=2c9cf7bc05858273f10e7d7ec552fc0bd742dc3e
TCACCCCAATCATCAAATCCACCTTAGACAGCCTTCCTTGCGGTTAGGCCGCGGCTTCCGGGTGTTATCAACTCTCGTGGTGTGACGGGCGGTGTGTACAAGGCCGGGGAGCAGTATTCACCGCGACATGCTGATTCGCGGTGCGCTAGCGATTCCAGCGCTAAATAGTCGAAGGTTGCAGACTACAATCCGAACTGAGAATGGTTTTATGGGTTTTGCTTCACCCCGCGGCTTCGCTTCCCTCTGCACCATCCATTGTAGCACGTGTGTAGCCCAGGTCATAAGGGGGGCATGATGATTTGACGTCATCCCCACCATCAACTTGTCACTGGCAGTCTCGCTAAGAGTCCCCAACTTAATGATGGTAACTAACGATAAGGGTTGCGCTCGTTGCGGGACTTAATAGCTATCTCGACACGGGTGACGACAACCATGCACCACCTGTATCTCATATAGCTATCTCTCCATCTCTGGAGCCTTTATGAGTATGTCAAGACTAGTAAAAAAGGTTCTTCGCGTTGCTTCGAATTAAACCCATGCTCCACCGCTTGTTTGGCCCGTCAATTCCTTTGAGTTTCATTCTTGCGAACGTACTGCTGGAGCGGAGTACTTATTGCGTTAACTGCAGCACTGAACTTTGACATCAACACTTAGTACTCATCGTTTACGGCGTGGACTACTAGAATTATCTAATCTATTTGCTCCCCACGCTTTCCGGGACTGAGCGTCAGTTGCAGGCCAGATCGTCGCCTTCGCCCATGGTGTTCCTCCATATATCTACGCATTTCACCGCTACACATGATTCACGATCCTCTCCTGCACTCCTGGCTGCCTGGTTTCTATGGCTTACTGAAGTTAAGCACCGGGCTTTCACCACAGACCCTTGCTGCCGCCTGCTCCACTCTTTACGCCCAATAATTCCGGATAACGCTTGCCACCACCGTATTACCGCGGCTGCTGGCGTATTAGTTAGCCGTGGCTTTCTAATAAAATTACCGTCACTCGGCTACCATTTCCTGTAGCCGCCGTTCTTCAACTATAACCAGAAGTTTACAATCCGAAGCAGCTATTTCACTCCACGCGGCGTTGCTCGGTCAGGGTTTCCCCATTGCCGGCTACTGCTGCCTCCGTAG
+
96-527(/,0148412,+.1*,6072333../4-61,2.*,2131./798/0/3/,/.(/11-,1/../*(*)+'*+.13/000495;96477774479::2132&)+(&%/$%&)+:5579/02677977:330:/-.*/.))&&*)*+.*103(+%+%(.&(%*(*,+-/&.,./-.03132213220-**1-.++*,301.88;*,.6:339:+&)++)&.1/'$+',*090/1809;5-136,+-2-;;9279../..,-/123/,,,.:0*...,/..-'-354*34:111017<9335798947.-,$'(&'/*.)1)(-8,/,3+/068686+,0+(((.,0-,'(&'&&5,55499:83511/4--.1/.,.+-.)))+1226;56399530300))&)'**-+/'(*15,,-,/.4/01828;026303803926341114,0473--./.25437977523/3421451;.)*),%*(,,67.,,,'*%/-/647.*,14<99<:8:910*,0/9,,./.2;822*+..735.)-,,))&'&%$&&)5+%//(5,70,,24/,-6<-,78<.:---,+2827--+&(%&*%'+,*(())*5++/7,,+-:19197/-..+02/4:223.,.2559*2,**).+,.478802201;6011;7779:699....)-*2-+-3/90//42/:2./02892)-,./<:1)3;9897888:98;46/:00.16590..//275366486024+(+&*314:30015244759:8452458<74136.-1.,,+)++(,2-+.-//3))+)+226.,,+0(((-./74204049'(0/209627-*))'&&-)+,$)%((,6736<:4221,---273&(,)*3,/:7::5343+/$()22;823.3/)0,,8::/:,3-777:73338240'+'$''%,+-305;66/0/0/3-:**''&'(),4,+*1,(/+*)&')&(,8//95'-**4:/32*+./561.,0/)/722-,*(*,-9.7:89;00/-)((+*,4601*),2-,77),+300*')*&($$$'&)-)+(**/0&*,+/+**////45198:36384<-7;;0-0523*&$$)$')-98/1,).9-205
@dab95029-a0b2-43bf-837c-865241a259ba ch=21 read=40835 start_time=2019-12-13T03:38:28Z barcode=BC01 runid=2c9cf7bc05858273f10e7d7ec552fc0bd742dc3e
CTCTACAGGGAGGCAGCAGTAGAATTTTCGGCAATGAAACCCTGACCGAGCAACGCCGCATGAAGGAAGAAGGTTTCAGTTGTAAACTTCTGTTATAAAGGAAGAGACAGCTACAGGAAATGGTAGCCAGTGACGATACTTTATTAAGCCACGGCTAACTACATAGCAGCCGCAGTAATACGTAGGTGGCAAGCGTTATCCGGAATTGGGCGTAAAGGGGCAGGCGGCCTTAAAGGGTCTGTGGTAGAAGCCTGAAGCAGCTTCAGTAAACCATAGAAACCAGGCAGCTAGAGTGCAGGGAGAGGATCGTGGAATTCCATGTAGCGGTGAAATGCGTAGATATGGAGAGGAACACCAGTGGCAGAGGCGACGATCTGGCCTGCAACTGACGCTCAGTCAAGCGTAGAACAAATAGGATTAGATACCCTAGTAGTCCACGCCGTAAACATTAAGTACTAAGTGTTGGATGTCAAAGTTCAGTGCTGCAGTTAACGCAATGAGTACTCCGCCTGAGTAGTACCAGCAAGAATGGAAACTCAAAGGAATTGTGGGGGGGCCCGCACAAGCCAGTGGAGCATGTGGTTTTAATTCGGAAACAGCGCGAAGAACCTTACAAGATCTTGACATACTATAAAGGCTCCAGAGATGGAGAGATTAAGCTATATAGAGATACAGGTGGGTGCATGGTTGTCGTCGAAAGCTCGTGTCGTGAGATGTTGGGTTAAGTCCCGCAACGGGCACCAACCCTTATCGTTAGTTACCATCATTAGGTTAGGGGACTCTGCTTGAGACTGCCAGTGACAAGCTGGGAAGGCGGGGATGACGTCAAATCATCCTTGCCCCTTATGACCTGGGCTACACACGTGCCACAGTTGGTGCAGAGGGAAGCCAGAGCCGCGAGGTGAAGCAAAAGGCCCATAAAACCATTCTCGGTTCAGTTGTAGTCACAGCTCGAGCTATGAAGTTGGAATCGCTAGTAATCGCAGATCAATGTCGCGGTGAATACGTTCTCGGGCCTTGTACACAAACCCCGTCACACCACGAGTTATTAACACCCGAAGCCGGTGTAGCTGGCGCAGGAAGGAGCTGTCTAAGGTGGGATTGATGATTGGGGTGAAGTCGTAACAAGGTAACCGG
+
,-0--.,15(',,01-.-*-,(%,'271/)7.4..*&(&+8'()-02/0*42*1%%&$%((*-*1)0*)*),1/:8.%*&,%%(,2.1614,6-,,:9*+'))''%%&$&('+,-+-.2-,2*,--13&-,..2'%+&))+2/202)'(+*/('%*.92843&%$%%*+3/23)23.80//14180/*+(1.-40610-7&))%%(%'1.**205.*(-*,*/,+,+*%'&)((*///1-,(+0//+0,',0-+,(&&&%&%/#$$/.8(*--+((.4-165-1)'*+-,,())44124(()'07268.8-0-,10/.+,+*),+320-,)(&&'()4234,,+,*)',/-94233.0/-/*''((*/-,.//00-6/7/:12//++*+**..3/106(1,0*-')('&&)0+),5*1.,.54409'(.23/2021)+-27156::4-,..''*&++/337238/3-1(.0.21.097204347770-4+/%(%(*0.*&'&)-,0/'*3.-%''%&''&&&%%('*)6-0)-0,-/556+/-,--1**))/441..4,%($'*0-3'%)122&+,(-%(&)/45+023:5,&('*)+'+'*),4*,./)))(+'('%2111/./12/(&&'*1/*2/08'((,-,76/,)('(*&'%)+00-,*('(+*4.0-,1--/+*(.1360:0.-3)++(.--,-11.20264944698.4,)**+515,+7/'&-.,1'')'&&%)$/,',-,+--,9/-/0/55231%%%%)+,,'+*0-53311&+*.*+,..1,))((5-014.,,-32&((*930899687886878;500/33'+*%+.++-./././()'120220./,.12484./'('(3(766/.'/0)),&)$'&**-5.2,*()*-.7(0144)'$,0,)+-8;95;.8;+,6'.,84**+5*/*251-.,*-/*)&$#%&'(,),,9-3+0./,0-%+*285634&(./**'&$,+,1%+-.-90).'(-/,5*6/0++))))*()%$%(+.+,-1',*...+)()&-+5+.''%*)(%'*)0.)%/'&$.0)$))%)+.003()&(++*13301*,,/81.6,++,)),,.990(*)(''*/23(2/0'/)-22023
@b062603e-a725-42e5-9e52-5500cc685de7 ch=101 read=102127 start_time=2019-12-13T03:38:27Z barcode=BC01 runid=2c9cf7bc05858273f10e7d7ec552fc0bd742dc3e
CTCTACGGGGAGGCAGCAGTAGGGAATTTTTTCGGCAATGGGGAAACCCTGACCGAAACAACGCCGCGTGAAGAAGGTTTTCCGGATTGTAAACTTCTGTTATAAAGGAAGAACGGCCTACAGGAAATGGTAGCCAGTGACGGCTGCTATTAGAAAGCCACGGCTAACTACGTACCCGGCAACCGCGAGTATGCGTAGGTGGCAAGCGTTATCAGGAATTATTGGGCGTAAAGGGGAGCAGGCGGCAGCAAGGGTCTGTGGTGAAAGCCTGAAGCAACTTCAGTAAGCCATAGAAACCAAAGACAGCTAGAGTGCAGGGAGAGGATCGTGGAATTCCATGTGTAGCGGTGAAATGCGTAGGGTATATGGAGGAATTTTCCAGTGGCGAAGGCGATCCTGGCCTGCAATGACGCTCCAGTCAGCGTGGGGGGCAAATAGGATTAGATACCTAGTAGTCCACGCCGTAAACGATGATACTAAGTGTTGGATGTCAAAGTTCAATTGGTTAACGCAATAAGTACCCGCGCCTGGTAGGCATTCGCAAGGAAATGAAACTCAAAGAAAGGAATTGACGGGGCCCGCACAAGCGGTAGACATGTGGTTTAATTCGAAGCGAAGAAGAACCTTACCAGGTCTTGACATACTCATAAAGGCTCAGAGATGGAGAGATGGCTATATGAGATACAGGTGGTGCATGGTTGTCGTCGTGGTCGTGAGATGTTGGGTTAAAGTCCGCAACAGGCGCAACGCCTCGGTGAATTACCATCATTAAGTTGGGGACTCTAGCGAGACTGCCAGTGACAAGCTGGAGGAAGGCGGGATGACGTCAAATCATCATGCCCCTTATGACCTGGGCTACACGTGCTACAATGGATGTGGTGCAGAGGAAGCGAAGCCGCGAGGTGAAGCAAAACCCATAAAACCTGTAATTCTCCAGTTCAGTTGTAGTCTGCAACTCGACTACATGAAGTTGGAATCGCTAGTAATCGCGCGAATCAGCATGTCGCCCGAGTGAACGTTCTCGGGCCTTGTACACACCGCCCGTCACGAGTTGATAACTTGCCGAAGCCGGTGGCCTAACCGCAGGAAAGACTGTCTAAAGGAACTGGGATTGATGATTGGGGTGAAGTCATGGCACAAGGTAACCGG
+
,-.-33-,2/'*1./4+(()*46,0.26985)/4:587654*&).,.:-+,8:/..',-05967:.-,'('*%*,**08.*/+(,$3)*+06/12611/6233:;+/)/,*37,**+&&'*'+,+/2+-++().)&((*71,&&'&(('-..'*./*.3.0/./13-*-'*).+2/+%.+,'()%&%%$%')',.0/5-./(+,/*.,.5977%*(-).,).,*596,*69)))0+'-.+/633:422/2,-4823+,,,+-*-,,+/53-,)''%)&*+8)6689/6:44204:73..,+($/-113-'&*+22.52)'+',8.096:8-6+2+1.,++*)((+,/462150-.24+%.($)))*,2-,*))%-,*()*),.1;)')*,,,,--5+,7:7:66.5,*,433545'*/38*+-//5330*()-598/+-)2+(%--+17(*+465154(*14;599;60/-)(%**/04+,*+,:6946365.84-.;;3&7%%%%&3-83725110-.,*(-'(*.6235-'&%'%-9,'(+),)-()%'*94-.017+&*+(&*''+-0/4499118,)+*+.2&('$+$')/-/-+.64:4-)*++*/+((&'.(+0&(-0-./-14%-)))-/-198332227*9:+-2119,*+..7721,+)/-)665575880/.)(.+450*(,')+::79:559998/30*+0'8*,-4/--3++,+012))005,,,27&(.-(+&&*%'(*)(&+(%%)&').,1303331.02.6:34541/)''($(344566.///1699,//0.,3-*/.4,0.(.63587776810135452%39723;77537;6793230-)++,/-+++,600;664326021.-*0+//,-.-4-.6..++)/(*,*%,0592/61)-.79.+'%&%%(.,2.7($**-9%,'1+.,--.46//,*+51(/.-./0223-1040:;682/-'*+/510/42)./1*60033356605'&)&'((%&&',/.33/6::,5801242315:73;02(,(+&)+)2./+/+**)&+)$**'-*1*.1.1*)/40-,---.,-&%'-.112458-(&%%$*',,)+(*+./-7/5282.107000'2/-*,./5*5(),,.00
@ad989a55-cf63-4ec2-a5b6-b48787457f63 ch=156 read=57773 start_time=2019-12-13T03:38:35Z barcode=BC01 runid=2c9cf7bc05858273f10e7d7ec552fc0bd742dc3e
CTCCTACAGGAGAGCAGCAATTAGGGGAATATTGCACAATGGGCGCAAGCCTGATACGACATGCCGCGTATGAAGAAGGCCTTCGGGTTGTAAAGAACATTTTCAATACGGGGAGGAAGGGAGTAAAGTTAATACTGCTGCTCATTGACGTTACCACTGACACCAGCTCCGCTTGTAGCCGCGATAATACGGAGGGTGCAAGCGATCTAATCGGAATTAGGGCGTAAAGCGCACGCAGGCAGTTTGTTAAGTCAGATGTGAAATCCCGGGCAAACCTGGGAACTGCATCTGATACTAGCTTGAGTCGTAGAGGGTAGAATTCCAGGTGTAGCGGTGAAATGCGTAGAGATCTGGAGGAATACCGGTGGCGAAGCGGCCTGGACGAACTGACGCTCAGGTGCAGAAAGCGTGGGGAGCAAACAGGATTAGATACCCTGGTAGTCCACGCCGTAAACGATGTCGACTTGGAGGTTGTGCCCTTGAGGCGTGGCTTCCGGAGCTAACGCGTTAAGTCGACCGCCGTGCAGCCGCAAAGTTAAAGCTCAAATGAATTGACGGGGGGCCCACACAAGCGGTGGAGCATATGGTTTTAATTCGATGCTTACAGAACCTTACCTGGTCTTGGCTGACATCCACGGGGCACCAGAGATGAGAATGTGCCTTCGGGAACCGTGAGACAGGTGCTGCATGGCTGTCGTCAGCTCGTATTTAGTAGTGGTTAAGTCCCGCAACGAGGCGCAACCCTTATCCTTTGTTGCCAGCCGGTCGGCCGGGAACTCAAAGGAGACTGCCAGTGATAAACTGGAGAGGGACTGGGGATGACGTCAAGTCATCGCTGTAGCCCGCCTGACCAGGGCTACACGTGCTACAATGGCGCATACAAGAGAAGCGACCTCGCGAGCAAAGCGGACCTCGCGTGCGTCATGGTCCAGTTGGTCTGCAACTCGACTCCATGAAGTCGGAATCGCTAGTAATCGTGGATCAGAATGCCATGGTGAATACGTTCCCGGGCCTTGTACACCGCCCGTCACACCATGGGAGTGGGTTGCAAAAGAAGTAGGTAAGCAACCTTCCGGGAGGGGGCGCTTACCGCTATTGGAGGATTCATGACTGGGGTGAAGTCGTAACAAAGGTAACCCGATAGAGCGACGACCGGTTAACACAAGGCACCGACAACTTTCGCTGCTTTACCAGCAATACGTAGCCGTA
+
+.2.-04'+('*%(22452(2%$).)(*1/,//**,.4;87751+2./+.6,*(+&'($$%)'-+$%%%''-.+'')),+'()-,3419-.,2&%(%'$(,,((($##&'161)+1.3.,(&*+14*-02..(&%%&+,/042&/')).*/)*3)%&#'%&'/3(')*++%%%&(%)*/0)*-++/,,,33.,./+/+0+('*'%)&$*(+++4.,0(%&+)2.-272,/0-),'**)+-*,/81)//-*004((23.,)*)/(,2*)%$'%)(-315<-8,-934432('(*(1*)&'%'(&$'$#'(''/1-51.*0+,,)'+1,/,../183/0/1.15864/.-.048972*+174569.8/.90,(%(()'+&$'/.0*)0+,,--3679659344'%.,')*,5+13)'*,;<06(*&#8'+',+,.81,+6/./738,,+/46999:0/,,'+)*,,)*/2.241;021/:1)13/3:/087978-9,-+/0047:320)-(-*,,.3179/4''(')',12/738*-,3+33%)((.4+,*5-5-335/26:50-8,(1,05835)6652%)*.0*.,.,06,27293'%*'')&$$'$&&*)*/,05.*&,&))+%%#&'/063*),(1-%&#$%&%((,221,)+**3*6:6;1.*+,)582531556(4(,+,-01348;99:::677-)*'*,-+03($%'$$%')0302+,--(')007)(/(50/1-383*2/122-8-)-3--.(&'$)0+.-&,-'.*--+;94:/.+(*+98/37//-,-),2)+/2.-,&&.)$$*&.672668:866,**,.3/0'*)*+-)/,'#(''*.+,)/2)*'('+,--37845090,4447643421()%((&'%*+//.+++*$$*4.),/3,.--.((.01322-%-+*.1($()()&'(*/35653,*+'(.,)1.-*.,3&.'')2-,.*++-10853330/0(&%$('04/.+)+/1:88:8:1560+216814'+(*,.81571-01,,+-0/3,%)&),,660;.0+9;/$('&)*+,+.*&('1.6418.36.*,024-0)'*'(1.$)2$)'*%'-)(2+,),+*/019:+**..+('(**3374(1,0.-/4'()'%&&*++(&())(/+13420-+.,)(&(,++.2/,*&&&&&'0'%&(%(.40443:54665*&'%&#$
@ff130107-7a2d-455e-9549-c8e0d0bec72d ch=108 read=100401 start_time=2019-12-13T03:38:44Z barcode=BC01 runid=2c9cf7bc05858273f10e7d7ec552fc0bd742dc3e
CCTACGGGAGGCAGCAGTGAGGGGAATATTGCACAATAGGCGCAAGCCTGGTACGCCATGCCGCGTGTATGAAGGCCTTCGGGTTGTAAAAGTACTTTCAGCGGGGAGGAAGGGTAAAGTTAATACCTTTGCTCGTGACGTTACCCGCAGAAAAAAACACCGACTGCTCCGTGCCAGCAGCCACTGATAATACTGGAGGGTGCAAGCGTTAATCAGATTACTGGGCGTAAAGCGCGCACGCGAGCGGTTTTGTTAAGTCAGATGTGAAGTCCCAGGCTCAGCCTAGAACTGCATCTGATACTGTAAGCAGTCTCGTAGGGGGGGTAAAATTCCAGGTGTAGTGGTGAAATGCGTAGAATCGGGAGGAATACGGTGGCGAAGGCGGCCCCCTGGACGAAGACTGACGCTCCAGGTGCGAAAGCGTGGGAGCAAACAGAGTTAGATACCCTGGTAGTCCACGCCGTAAGCGATGTCGACTTGGAGGTTGTGCCCGCTGGGCTGCTAACGCGTTAAGTCGACCGCCGCAGAAGATACGGCCACCAAGGTTAAAGCTCAAATGAATTGACGAGGGCCCGCACAAGCGGTGGAGTATGTGGTTTAATTCGATTAAGCGCGAAGAACCTTACCTGGTCTTGACATCCACGGAAGTTTCAGAGATGAGAATATTGCCTTCGGGAACCGTGAGACGGAATTGCTGCATGGCTATCATCAGCTCGTGTTGTGAAATGTTGGGTTAAGTCCCGCAACGAGCGCAGCACTTATCGCTTTGTTGCCAGCTTGGTCCGGCCGGGAACTCAAAGGAGACTGCCAGTGATAAACTGGGAGGAAGGTGGGGATGACGTCAAGTCATCATAGCCCTTGACCAGGGCTACACGTGCTACAAGCGCATATAAAAAGCGACCTCGCGAAACAAAGCGGACCTCATAAAGTGCGTCGTAGTCCGGATGAATAAAACTCGACTCCATGAAGTCGGAATCGCTAGTAATCGTGGATCAGGAATGCCACGGTGAATATTCCCGGGCCTTGTACACACCGCCCGTCACACCATGGGAGTGGGTTGCAAAAGAAGTAGGTAACTAACCTTCGGGAGGGCGCTTGCCACTTTGAGATTCATGACTGGGGTGAAGTCGTAACAAGGTAACCGG
+
)++-1*74*'*()++$+/.&-/+)+.+-52,+,-797,786/46:-15)**(%)%&)(247630)-),/00)&&..4324)816.()-48.+0/./7:1.33127-(/1--,*(,.72+*2/5.2719://772(+)&/5.8,+7/)./,.341,*&$$&-,+-*)+252/44682'21158((')%*,/,)*(-0,-/,-+,450301/2..1'-)+1+/1787865.8,+,./)*%*(+&%*,'--::++2623/45,-6854++,('.4+%257790)-+(&+,6/777,34.-+..554/.(((&((),4446(0425/,./,+.,1/.,.2111*+,)&.(',+()<;:2,+,,*'20*.+/-.(,'**+.-.-6.61675;7+(*0:57*(*',---.08880)%0211++3/,./55431+/12:-1**'(*4,/2867://6<:9895-.0/250769&-----89720314--,.,9.//0:-'*,,4.,&%()/---6//3010766983&%%#)(%'+(*./441.($*&21+7-.45+$&&(.62,-,114033-%0/).7)'**+34357<;:.)(#$&%$)++/*&*+50,'1(0-&+(++.4,/./-.2,19::;9-3.+*/.03((+-5.3-.8+1())*(.-(%)'*+/0.3:57.-755198467,035(/&$'&&'&&&((4*('%*-3551134534/721.-/68002:5867;8/,-40--2565/,+,++((,$%$%(,0.+3.)*0501:0*(%&4+80,/3/5163.,.195:),+*,,07678,0//066:+/,-1+*--(0(0/*-7715100//64./1201/,,&.,/(&&*--,-3431*))''+.176443.014577863;6,,*,.777888:0,+)+.7/+./81/4..()1821101105..,-+9'.+.,''-.-54)*,0*&')+301/4//-.0434574/1)-*)+++.:::.-/+0()*,-3--/2:84.('$(*21,-412-6-,,/-,-,1:87:9531,-,.6/647/&'(.8.8//-31/*&)***)--+-&-$**262:31;9.,52--*9+%3601390.$'(0467210105:61,/-4.//589<873*3,199::9
@61a7952b-9fc7-44c3-a3cb-fc1e77fdfb3f ch=411 read=58037 start_time=2019-12-13T03:38:51Z barcode=BC01 runid=2c9cf7bc05858273f10e7d7ec552fc0bd742dc3e
TTGGTATGCACTTCGTTCAATTTACGTATTGCATGGTGCTGAAAGTTATCCCAGTGTCTTTAGTATACTCTGTGGTGCTGATATTGCCACAGGAGGCAGCAATGCGGGGTACTGGCAATGGAAACCCTGACCGAGCAACGCCGGCGTGAAGGAAGAAGGTTTTCGGACTGTAAACTTCTGTTATAAAGGAAGAACAGCTCTGAAATGGTAGCCGAGTGGCGATACTTTATTAGAAATACGGCTAACTACGTGCCAGCAGCCGCGGTAATACACGTAGGTGTAAGCGTTATCCCGGAATTGTGGGCGTAAAGAGGGAGGCAAGGCAGCAGCGAAAGGTCTGTGGTGAAAGCCTGAAGCGCTTCAGTAAGCCCGCTTTGAGAAACCAGGCAGCTAGAGTGCAGGAGGATCGCGGAATTCCATGTGTAGCCAGTGAAATGCGTATTAGATATATGGGAGGAACACCAGTGGCAGAGCGACGATCTGGCCTGCAACTGACGCTCCAGTCCAGCGTAGGGAGCAAATGGGGATTAAGATACCCTAGTAGTCCACGCCGTAAACGGTAGGTACTAAGTGTTGGATGTCAAAGTTCAGTGCTGCAGTTAACGCAATAGAAGTGCCTCCCGCCTGGGTAGTACGTTCGCAGAATGGGGAAACTCAAAGGAATTGACGGGGGGCCCGCGCAAGCCAGTGGAGCGAATGGTTTTGAAGATTCAGAGCAGCGAAGACGCACCGGAATTGACATACTCCCATAAAGGCTCAGAGATGGAGGGAATGGCTATATGAGATAAGGTGGTGCATGGTTGTCGTCAGCTCGTGTCGTGAGATGTTAGGTTAAGTCCCGCGAGCTGAGAATATAGCCATATCGTTAGTTACCATCATTAAGTTAGGGGACTCTGGCAGGACTGGTGACAAAGCTGGAGAAGGCGGGATGACGTCAAATCATTGCCCCTTACTTGACAAGGCTACGTGCCACAATGGATGGTGCAGAGGGAAGCGAAGCCGCGAGTGAAGCAAAACCCATAAAACCATTCTCAGTTCCGGTTAGCGAGTCTGCAGCTCGACTACGCCAAAGTTGGAATCGCTAGTAATCGCGAATCAGCATGTCATAGTGAATACGTTCCAGGCCTTTACACCGCCCGTCACACCACGAGTTGAGAAATGTGCAAGAGCCGGTGGCCTAACCGCAAGGAAGAGCTATCTAAAGAGTGGGATTGATGATGGTTAGAGGTGAAGTCGTAGCTAAGGTAACCGG
+
%/12546,-%+-93/1931'-8'()&,*--+-.*'..,.,(,-)'-32.2))%-.)-)04*(%+)*&***%'(+31773/0/**)$&&%(,-1(+-*111+'1&#&''%($&'(+,',)+*%&%,,((/135..,..,1,/-)&(*/.0.-,+,)-.(++63-2+5564.2473'&%%'+,+,/6/.'4*52541+.)&(%&%(-**,((%()&%(&'&&%$'$%&'((30-&,/-./010//.3/202/.,0-114../4.6080-5-'+)+*.(,(()&+2/3(+.0/8)(),),..(,.865439;*(%,+($'-+-&.*'$),(-,,+)%/+521+*%'.%%,*$.13+.+&*)+-+,**//3%+)%%$%&%'&&'+++2-/4.(--.%)$)$--360),-+60)*++.+5+46*+('()'*)&')../61/11).&**),:61/(*/7('+/+../44&'//42-*'0.51/,)+,('.+9-5604...22221-*+--8%'''('($(+$+.7:;6)022*/1-)+-4257)&&(//4241-./29-2,43-*)-*/..-()152641804&($')-3.-.63.///088914415'/.-4--)&+)&(#'((,3++6,*,*',*%+(,).**$')(+0/3'&&)+,-86'-*)*).20657/.471,-5+%&&()+./3'-/63'+)'&('.2299,&**'.022(')&(%''''%($%$'',1(-'%+))-3676815&)(*-5/,1//6'')++:98),,,/.068885431)*3.00&0),396799:7:38--,.12-22255845878333243-/&'0-4.2),5/+*+*)'(%&%%&$#%(%$(,$'+,-+.0'++5--2152,-+&('-/)+224-1753-51*+00/00))%&$-0*'*,..*+()*.,&/5./6775456;110+2,(094+.+''(%&%%(&'$%$$(&**,*%&*/36:67/)'),1*'+,'),(*%'+*+++,(&(((+4%+-55.48,*-.8:04;359413&--9/'.++.*,,*)+,-..0)'012445403'(%)*,,/3(3+303.2444334//-0++836*+-*,&+,%%(,/25:776)*(('&($'&$&'&'(*+./5-',.).,.0,/+)*)+*($+.+*'((*+(&*-16(12*,2,),8.8-356*.+)(&'*+045//.+'%(*)58/06-11)*/&+/1*)*&&++')(*1(/(#&(,-***0:453.
@aa0890c4-3bec-4493-8b6e-cbc900f5ecb9 ch=499 read=70468 start_time=2019-12-13T03:39:01Z barcode=BC01 runid=2c9cf7bc05858273f10e7d7ec552fc0bd742dc3e
TGGTATGCCGTTCCGGTTACGTATTGCTGTGAATTGCTGAAGAGAAGTTGTCGGTGTCGCCTTTGTGTTAACCTGCGCCTGTCAAATATCTTGCCGGTTACCTTGTTACGGCTTCCCACTTTGGTCATGGATCCTACCGAGTAAGTGGCGCCCTCCGAGAGTTAAGCTACCTACTTCTTTTTACAGCCTCCCGTAAGTGCTGACCCGGGTGGTGTGTGCACAAGGCCCAGGACGTATTCACCGTGGCATTCTGATCCACGATTACCGATTCCGACTTCAGTCAGGTTGCAGACTCCAATCCGGACTACGACGCACTTTATGAGTCCGCTTGCTCTCGCAGTCCTTCTCTTTGCTTATGCGCCATTTATAGCACGTGTAGCCTGGTCATGGGGCCATGATGACTTGACGTCATCACGCTTCCTCCAGTTTATCGCTGGCGGTAGTCGCTGAGTTCCCGGCCCGGACCGCTGGCAGCCTGAGATGGGGTTGCATCGTTTGGGACAACCGGCGAATTTCTGGCTTGCAGGCTGACTGACGGCCATTACGGCTACCTATCTCCACGGTTCCGAAGGCACATTTCTCATCTCTATAGAAACTTCCGTGGATGTCAAGACCAGGTAAAGGTTCTTCGCGTTGCATCAGATTAAAACCATGCTCCACCGGCGTGACCCCATCATTCGTTTGAGTTTAACCTTGCGGCCGTACTCCCCAGGCGGTCGACTTAACGCGTTAATCCGGAAGCCACCTCAAGGGCTGACCTCAAATCGACATCGTTTACGGCGTGGACACCAGGAGAATTATCTAATCCTGTTGCTCTGCGGCGCCGCACCTGAGCGTCGGTCTTCCAGGGGCCGCCTTCGCCACCGGTAATCAGATCTCTCACGCATTTCCGCACTTCACCTGATTCCTACCCCTCTGGACTCAAACGCCAGTATCAGATTCAGTTCCCCAGGTTGGGCCAGAGTTTCACATCTGACAACAAGGCCGCCTGCGTGCGCCCGCTGCGCCCAGTAATTCCGGTGGCACTTTGCACCCTCCGTATTTACCCATGGCTGCTGGCGCAGATTGGTGCTATGCGGGTAACATTCGGCAGCCGAGTGTTAAGCTGCTCCTTCCTCACGCTGAAAGTGCTTCTGGCCAGAAGGCCTTCAATACCATGCGCGGCATGGCCATCAGACTTGCGCCCGATTTGTGTGCAATATTCCTGCTGCCTCCAGTAAAG
+
$0.,'%%'*./65.',3.(.//1.1)))*,+&'**+,.-,.*(&(()1-(()&+.,.+%%$%(&'.&.*-%5/(&(')&%%'&(/,(),*.,#%&&(0-)//00-2/***,--2,02&'('&'++/)*,,25+&$$''%&&''*(+'21/.64*/'&&'%&)+(+(+-,.1.$+,8.376/'%(%%&&&*-(()++10/.1/.5/,')&%&(,+.%,%&',+0*2*6,*+-+++3319/),4-+5,,+9;224476+(*),0-'(&(&-1,+*&*%%$$&)*''15:++&,'-*2)-+81.-3/91///$*'($'%(%&(+)+,--+,/*)))*+*'(&+-0**0(,*/3+('+*+,0446:50:'$''()$'*)(&&'+0*+01/'1),44*,&'(())()*,+/312461*&'#&)*.1+.++,18-,.5')$'&'-,)&-*3&(.-*34+/+&(&,-)07321-,-).-&()%$'$+/3+,1/+1)+'*-./8-.8/+&&%(&'%$%&&+10,+(.,,+$)%'++%''+(,/0*0.3+1-&+**)%&**%&'(')&%)(*-91,((,).)#%%+1+',,222)+-.(%$'($*++*((+-822/-/&&),*5//2109*-90:1/.0*,)+.*-/122,,0/01,+13'+)-+.0+.,(('%$'%(,,(%'*,+2(&**%%%(15-2,.+/4/-0-2.&+)-.497,)2/1%/0154/3)1&&'*&+('%)+,)-+(&*)$**35,5'4-*&%(),-.,2,++**+224*53)(--.+-.164/'(+),**'%%/(-.2,1*++,-(--&)**'%)*0.*,-,-,000.&'&*-)*+-'&&&%#(162-6/19546245+..'*&%%'*)*,/,('(($%%,*-2.0,(*'++/+'*)**-/01*+*43../*'')'-782641*0+&%)'),%*%($'%*,6/12,),,-2.0*/+(,$'(9))&&'*-''%$'1,/+''.6.,+*)''('*,1*'%%,'***(''$+&*(/+(('&$%)$''(&$&%+61/172622:-(..%$),/-467-8+)$&$(#,'&%&$&$#$#$&)'+-0--160+'*'%.(&&'((&'%$$%(&%$%(&)++)-$''+-()++''%(+,+)$&('%%&(')*'&($%$%'+-*)&(%'-0-&''%%%')-'+-((&)+-53+%%*7+&*$)(-,5///477+*+&&&'&(&$$)'&('
@c122f941-4125-4654-949a-3be02e744e81 ch=4 read=31637 start_time=2019-12-13T03:39:00Z barcode=BC01 runid=2c9cf7bc05858273f10e7d7ec552fc0bd742dc3e
CTCACACCACGGAGGCAGCAGTGGGGAATCTTCCGCAATGGATGATCTGACGGAGCAACGCCATGGCCGCGTGAGAGTGATGACGGCCTTCGGGTTGTAAAAGCTCTGTTAATCGGGACAGCCTTCTTGCGAATAGTTAAGAAGGATTGACGGTACCGGAATAAACCACACATTCGCTGGTATGGCGAAGCGCAGTACGTAGGTGGCAGCGTTCTGGTGTATTTGGGCGTAAAGCGCGCGGGCAAGTTGGTCAGTCTGTCTTAAAGTTCGGGGCTTAACCCGTGATGGGATGGAAACTGCAATCTAGAGTATCGGAGGAAGTGGAATTCCTAGTGTAGCGGTGAAATGCGTGATATTAGGAAGAACACACCGGCGGTGGCAGAAGAGCAACTTTCTGGACGAAACTGACGCTGAGGCGCGAAAGCCAGGGAGCGAACAGGATTAGATACCCCAGTAGTCCCTGTGGCCGTAAACGATAGGTGTGGAGGTATCGACCCCTTCTGTGCCGAGTTAACTGTCAAATTACCCGCCTGGGGAGTATTGCTGGTTTGAAGCCAAAGGAGGAATTGACGGGGGTTACACAGAAGCGGTGGAGTATGTTCGTTTCATTTAGGCTGTACGAAAGGACCTTACCAGGTCTTAGCGCATTAATGTGGACAGAACTGGTGTTACCTCTTCTTCCGGAAGCCAGAAACAGGTGGTGCACGGTTGTCGTGGCTCGTGTCGTGAGATGTTGGGTTAAGTCCCGCAACAGGCGCAACCCTATCTTATGTTACCAGCACTTCGGGTTAGGAACTCGCTGAAGACTGCCGCAGACAATGCGGAGGAGCCCGGGGATGACGTCGATCATCATGCACTTATGACCTGGGCTACACACGTACTGCAATGGGGTTAATGGGCGGAAGCAATACCGCGGGTGGAGCAAACCCGAAAACCTCTCAGTTCGGATCGTAGGCTGCAACTCCTACGTGAAGTCGGAATCGCTAGTAATCGCGAATCAGCACATGTCGCGGTGGAGAAATGCGTTCTCGGGCCTTGTACACACCGCCCGTCACACCACACGAGTTGATAACACCCGAAGCCGGTGGCTAATACCCGCAAAGGCATGACCGAGTAAGGTCAGCGATTGGGGGTAGAATCATGTTCAGGTAAGCCGGAAGATGATGAGCGACAGGCAGTAGGTTAACACAAAGAACCGACAGCACGGCACCAGCAATGCATGGCACCGCGGG
+
().%&%*)(*--*---...)(++/4**+-2::8-*.0:447.$&%%'())/+)+%(104788)('$'&(+5,++&%')(,0044-0.3/79/931301194)&&&*)((&&))7,:850-'*,****'&)*),/0-1-*&)+-/2,11100&-+),35:6978:40-*)&%$')((*.*(%##%%$%'&&+'*$$(%**0+)&((*'(&%%&&$#&(&$&$+('&+/-**52*('(*(.%+++*$)(9*3,-('))/8771304++17.*/.)$&%'$1.+)11355:674+%-,+--02.7/.*((()*.3911-/*..++-.,.2*3-)*-1-,'126;74420+)('%+,--.7-.1.-()+*+-+.3&.)')(05-'(+***),-0+/7.,-/45+(12(&',(-+,)*&+*2-.,-.0.09,40*(-.0/53%91+4(*(20%.**+&*-04+9.($%$&)022.280()')&+--*(&+(*().2/,%&(*(+++*+($,1+&)-/3.-)'*$*+&/''-98&&*/(02*&''&-('(*//.52(+,)-//5,..&')*./6078297+%%'$%'('%+'**15.1*)()*(%&&%,,-('%*-%$%%%&%&%)(+0(&&')+)'(+2',,/+0)'&((-)0.5-,,&(-/23525/,&+&%''$&+-30,)*'&%,*)-)+/+)1301054369:7635587;666/.%*-22&8*+08:8767716/,632525,1/8++.208&064357428+&')+,3.1-48*1523211283-3)-%%''*),52'&%*,/,-/1.22*,++372342431-.*'(('(**37,.:897862333466)0$-#)%*.0.00606-+++,,+*())*+20%/+22.1.)',+++&(')&))*)409/(,+)((((&%),.34;48:*++-.**1++,1&337/*1+.0(1'.,,-48110100*%+*,+*()+.&1-858,++&*/.554,1-*1))&+*))+-23325+0/0((%)+)('*,/1202+0-.3/4)..302/4;53:4-02+,)()'))/-++,1-)&)%''*')&(2*,35.7287/.1,%''$#'-.&(&&$$%%/-('&'(&+)*++,00)5*'/21)''%(((/+/%+1-$'('*'%-.///9005(%$%%&(,++)+-3(-.3673948222-0&'%'+,*.,)$'%))-+%,(')),.-(1%/%$'&''$(%##
@f071f4c4-d7da-41b8-b3db-edc179c13389 ch=94 read=90731 start_time=2019-12-13T03:39:04Z barcode=BC01 runid=2c9cf7bc05858273f10e7d7ec552fc0bd742dc3e
CTCCTGCGGGAGAGCGTGGTGGGGAATATTGCTGTGGAGCGCAACCTGATGCAGCCATGCCGCGTGTATGAAAGTCTTCGGGTTGTAAAGTACTTTCGGCGGGGAGGAAGGGGTAAAGTTAATACCTTTGCTCGTGACGTTACCCGCAGAAGAATACCGGCAACTCCGTGCCAGCAGCCGCGGTAATACGGAGAAGTGCAAGCGTTAATCCGGAATTACTGGGCGTAAAGCGCACGCAGGCGGTTTAAAGTCAGATGTGAAATCCCCAGCGGGCTCAACCTGGGAACTGCATCTGATACTGGCAAGCGAGTCGTAGAGGGGGTAGAATTCCAGGTGTAGCGGTGAAATGCGTAGAGATCTGGAGGAATACCGGTGGCGAAGAGCAGCCCCCCCCTGGACGAAGACTGACGCTCAGGTGCAGCGTGGGAGCAAGCGGGATTAGATACCTGGTAGTCCACGCGCCGTAAGCGATGTCGACTTGGGTTGTGCCCGCTTGAGGCGTGGCTTCCGGAGCTAACGCGTTAAGTCGACCGCCTGGGAAGGCTGGCCGCAAAGGTTAAAACTCAAATGAATTGACGGGGGGCCCGCACAAGCGGTGGAGCATGTGGTTTAATAATTCGATGCAACGCGAAGAACCCAGCACCTGGTCTTGAAAAAGCATCCACGGAAGTTTTGAGATGAGAATGTGCCTTCGGGAACCGTGAGACAGGTGCTGCTTGGCTGTCGTCAGCTCGTGTTGTTGTGAAATGTTGGGTTAAGTCCGCAACGAGCGCAACCCTTATCCTTTGTTGTTGCCAGCGGTCCGGCCGGGAACTCAAAAGGAGACTGCCAGTGATATGGGCTGGAGGAAGGTGGGGATGACGTCAGAGTCATCATGGCCCTTACGACCAGGGCTACTACACGATGCTACAATGGCGCATACAAGAGAAGCGACCTCGCGAGCAAGCGGACCTCATAAGTGCGTCATGGTCGGATTGGAGTCGCAACTCGACTCCATGAAGTGGAATCGCTAGTAATCGTGGATCAGAGAATGCCACGGTGGAATACGTTCCCGGGCCTTGTACACACCGCCCGTCACACCATGGGAGTGGGTTGCAAAAAAAGAAGTAGGTAGCTTAACCTTCGGGAGGCGCTTACCGCACGTGATTCATGGCTGGGGAGTGAAGTCGTAAAGGTAACCGG
+
)*46467/7+('$+,(%'*)(/50(2.+9.--*+-..*%&$*++*--+01/-,%0*43296./--/343/.,&%$$*1.1;93:02695-32+.,.,*3//45+)-+/--64/,0,&&*+,-./05/93./45&6)'))-+.3:211,*3-&))'+-3),*&+*.05-125/.,+(-.3'3.:1-6++--0/'(&,-4445/13/504.0,0*1-23256:;57395:.()*302),)*05'66;0.0*)-1)00555046+*023+&*(,45//2839977:14326776/6)*,334/4,'+(''&%*+,.01-)-049-00%2(1+1)*6930()**/33++,+(4-.++)0.//66:0.2.*72277.+-,.)*-,+&)+)+723/632(+4:82.11'+,-(**,-6603867-+,++.$*''(*/3'-&94,7-++.-$'')*/5/1.4+(*(+(+..746&/./0.3321,-)&*0+4.1-9:,%('&)*-11((-42325)7+0+0/0:34430<28.57689<99;889.()%%#$*125157;)3-374;97003.;**)*/27269637:;/32('*),223339668,...-'*+.9;81*$+)-;2()()*8597-*/-(,.(.+%#&'(/00/0,'''&)+.,&+/235/0/-.,*,-*(&'*+/52,)(+*6/3578918&3*4;6763646.57671.-+2*5,-.3773563144678340--1.0/125+..8.456:6/-245-0/(0,-1206-7.8,.0../%%/('/,(00,0:7475:5311324.53-,,/7-:2)+//,,+.-/625310/''((&1014+-,,.22349;824112218+*)&++,4*&'%*24+*,)*./11-.7512./%&'%''$)+98564;449888220-**$*$)(&*-//*+-+-,.&-46.23:24565*,-*+,+3242'3/879*1'0*/.'()(%&(),-56648894641(1)*0-7026422453733)7-'0-/+,+((0,.42-22:56)5---.-659+*,147533-..213033,,69)*2-,./,186:-)))'.51969:5653,)&+)(,01322,)''2+9:9;:.<915925;6:557)($$('005:5)*%&*00,.($%&/0422&$&())/)+5;9:85
@63d41673-2ea1-47f9-8199-88fb82ab09df ch=18 read=23930 start_time=2019-12-13T03:39:02Z barcode=BC01 runid=2c9cf7bc05858273f10e7d7ec552fc0bd742dc3e
CCGGTTACCTTATTTACGGCACCCCAATCATCAATCCACCTTAGACAGCTCTTCCTTGCGGTTAGGCCACCGGCCGGGTGTTATCAGCTCTCGTGGTGTGACGGGCGGGTAATGTACAAGGCCGAACATATTCGCGACATGGCGTTGGAGTTACTAGCGATTCCAACTACATGTAGTCAGGGTTACAGACTGCAATCCGAACTGAGAATGGTTTTGTAGGTTTTACTTCACCTCGCGGCTTCGCTTCCTGCTGCATCCATTTATTAGCGTGTAGCCCAGGTCATAAAGGCATGATGATTTGACGTCATCGCCTTCTCCAGCTTGTCACTGGCAGTCGCTTCAAAGTCCCCAACTTAATGATGGTAACTTCGCGATAAGGGTTGCGCTCGTTGCAGGACTTAACCCAGCATCTACGACACAGGCTGGCGGCAATATGCACCACCTGTATCTCATATGGCACATCTCCCATCTCTGGAGCCTTTGTAATTATGTCAAGACCTGGTATTGAGTTCTTCGCGTTGCTTCGGAGTGGAAACCGCATGCTCCACCGCGTACGCGGGCCCCGTCAATTCAGCAGTTTCTTGCGGGCACTACTCAGGCGGAGTACTTATTGCGTGCTGCAGCACTGAACTTTGACATCAGCACTTAGTACTCATCGTTTACGGCGTGGACTACTGAATTATCATCCTGTACGCTCCCCACGCTTTCGGGACTGAGTAAGTTTGCAGGCCAGATCGTCGCCTTCGCCATAGATGTTCCTCCATATATCTACGCATTCACCGCTACGCTTAGATTCCACGATCCTCCTCCTGCACTCTGGCTGCCTGGTTTCTATGGCTTGCAGAGATTAAACCAGGCTTTCACCACAGACCCTTGCTGCGCCTGCTCCCTCTTTACGCCCAATGAATTCCGGATAACGCTTGCCACCTACGTATTGCCGCGGCTGCTGCGGCGCGTAGTTAGCCGTGGCTTTTCTAATAAAGTACTGTCGGCTGCCATTTCCTGTAGCCGCCGTTCTTCGCTTTATAACGAAGTTTTACGAAATCCGAAACCTTCTTCCTTCACGCGGCGTTGCTCGGTCAGGGTTTCCCCATTGCCGAAAATTCCTACTGCTGCCTCCGCCCAGGAG
+
+-(1,9)./22&60*'(,((%)'&$-'--22-&)'(+(,(3*&(/,.1/-.)12*)+*/,81/.-53-'+'*&*%)+0/%.5+./2/..-&()0,8996778.2723/((,'(,859826.7.'%-('1/1-,))()+--.%%(&'%+'%0.-./++++,0.3),%).(*&*&''(+)%),'),%+).+./,++0*,*((2-31'+*/-/.2/,'%($/+2;<*%.6/.,-.,0+,&-*,.1*/120+%$%$#%&*11.19'$'&&'.&*%&&))-+(+)((%$(+',-+'(*)..)29,,.23778+7(0)4((%(*)+*3,++*%(**0--//.$(&'$''((.-6;,+'+*.-2*((,-42-)*+('%'&(.,,)4,21125766214//'+.,&&%+%*%'((-/13'&)..*()&(+((.,-//305,+*(*'+,'..//1321(,-623,40'+-/13.6+++/0.061)'(,+2.')&%()*,733.2+*4500&*&+('(109/44%&%%(+(*3-8,()&*%$2''3,$*&+.226,(+%%'''&)&%'-,251)),./97<-&$%%+*380.201)($'$%'&)+-)/--*)('+-./6'*,()*,*+-&&$(*(0/004,*))+-312,&%(&))+')**+/0788.372(/12//327/1/),))(*).),*),,,.''%&#&(.,3*()+*67-.%41+.&&'%''(+-5,*-044/8012;;8:4*)((+,.17'&&''-*-8//+-*1238676212132432*03012(2&%%$$),)4..++**.32+/(')''*,(,,+&%**,06:46729:2+*./2/3/%($)''%*',,%)%)+50/9/.-.-(*+.239,1-++,++(+.*,/./4,++/+&&,,-6.-/2,1-9/0/110/4/10001*/1(-)%$*(*,*,%4720310174/'*',+&++*())-/--0&-)5*166,0))/,-5/*+%)')..%,,+'0522;9340-(().526:769*1/+&(+&++1140%'*(*38)**&+())-''+-).,*1./63//3.&++,-211-/*++/(458+,4./;,29:6'.''*-(,-4,5/60''/**)'(*-+74''&$%,)'%
@92cab984-a4da-4b54-9cb2-b606700d1eb5 ch=1 read=22589 start_time=2019-12-13T03:39:05Z barcode=BC01 runid=2c9cf7bc05858273f10e7d7ec552fc0bd742dc3e
CTCCTACGGGGAGGCAGCAGTGGGGAATATTGCACGATGGGGAAACCTTGATGCAGCAACGCCGCGTGAGTGATGAAGGTTTTCGGATCGTAAGCTCTGTCTTTGGGAAGATAATGGCGGTACCCAAGGAGGAAGCCACGGCTAACGTGCCAGCAGCCGCGGTAATACGTAGGTGGCGAGCGTTATCCGGATTTACTGGGCGTACAAAGGGAGCGTAGGCGGATGATTAAGTGGGATGTGAAATACCCGGGCTCCAACGGGTGCTGCATTCCAAACTGGTTATCTAGAGTGCAGGAGAATTGGAATTCCTAGTGTAGCGGTGATGCGTAGAGATTGCGAGGAAGAACACACCAGTGGCGAAAGGCGACTCTCTGGACTGTAACTGACGCTGAGGCTCGAAGCGTGGGGAGCAGAAGCAAGTTAGATACCCTGGTAGTCCACGCCGTAAGCGATGAATACTAAGGTGGGGTTTCAACACCTCCGTGCCGCCGCTTACTAACGCATTAAGTATTCCGCCTGGGGAGTACGGTCGCAGATTAAAACTCAAAGATTGACGAGGACCCGCACAGAAGTAGCGGAGCATGTGGTTTTAATTCGAAGCAACGCGAAAGAACCTTACCTACATGACATCCCTGCTTGCATTACTCTTAATCGAGGAAATCGAGCTTCGGGGACAGGGTGACAGGTGGTGCATGGTTGTCGTCAGCTCGTGTCGTGAGATGCTGGGTTAAGTCCGCAACGAAGCGCAACCCTTAATCGTTAGTTACTACCACAAGTTGAGGACTCTAGCAGAAGAGACTGCTGGGTTAATGAGGAGGAAGGTGGGGATGACGTCAAATCATCATGCCTTATGTGTAGGGCTACGATGCTACAATGGCTGGTACAGAGATGCAATACAAGAGGTGGGCCAAACTTAAAACCAGTCTCCAGTTCCGGATTGTAGGCTGAAACTCGCCTACATGAAGCTGGGATTACTAGTAATCGCGAATCAGAATGTCGCGGTGGTCGTTCGGGTCTTGTACACACCGCCCGTCACACCATGAGAGTTGGCGTACCCGAAGTCCGTGGGCTAACCGCAAAGGAGCAGCGGCCGAGGTAAGTCAGCGGTGGGGGGGTGAGAATCGTAACAAAGGTAACGG
+
-4/1,+015:0*.30033)*++,1(*)(&+))-3322543+(&)('%%%)*22/0-/-/.,185511+'')(--*,1-11:3134;7:7,/3-+,.0101,,/-'2*(()+-/60110252.0.,-0)+(,('(()+.0.4030,-)*-620-+&)+,/+5,+801-212,2.-261.*/+01:1/0'-,*,5.,,/26310)(%&))%/0%*+328/858;574-4.('*,+876870+,6+)$8*&'24+02',$+&4568;:88572+*141113.4/,-1.-+0+,63,/)('&%'&,*6+8,7(*+4,)(%()+(%')%'758/.,)(4*&$(%)))/*,/1)/)/3)+-+0)((**+.6671/..+1471445694/.///010.-*--27),)&'.0478)+&,2)-,%*.$)%.'$&(').**,)*,+//,+.0290..(()+,,,3:2**+*&4'''*,/.953+/.&*,.543769/-7/523(&)+/..-1*4+/.,..2:47,1/&%*1.%(*,.39.-+*+*-/0/<:808.:5*)+'1-12)$,+(.24./-3.&'*))..002',-6753680;<01;7;9.2.+-/&,*(+,/''&*)//1/32.+)-./58759/+%$%,')+%5+(&&&*--1873.*+'++)0($&')(+.4:5.-&-'%,(,.,.4/086.26:2603(,/46/+,-.876877785536599;9854731)*/.(+233)%$&'(*0-06-,+(%)+40;0..9110/./*)*+)+0--.02553*'$$#&,*'%(+886552842221.*(/*(+())*-,-39*.36641,.0;733371/0+-1,//02434//2/.())'$*+998-:--897860./0,+,,,:6.:--*+'('%,'+,/-.03:4*+*.633--5564.1()+8;0)2-*2,++,0-)())2**2528852+/1--,*-53/+(03/103.,/,*-0652:15/..00-3302154.)'('(21'45550;00/-&*)/713;61143323980/,+*.+7'.)%((-.((*1,,+,-.0%)--1820./06'+*'&'))&+'1+/.)0,2)-)*$0.''1*112/(&.()('*/0379;/68&+&(*)/*2
@29388324-271f-4630-97f1-94e533646a9d ch=171 read=87996 start_time=2019-12-13T03:39:10Z barcode=BC01 runid=2c9cf7bc05858273f10e7d7ec552fc0bd742dc3e
CTCCTGCAGGAGGCAGCAGTGGGAATATTGCACAATGGGGGAAACCCTGATGCAGCAACGCCGCGTAGTGATGAAGGTTTTCGGATCGTAAATCTGTCTTTGGGAAGATAATGACGGTAAGGAGGAAGCCACGGCTAACTACGTGCCAGCAGCCGCAGTAATACGTAGGTGGCGAGCGTTATCGGATTTACTGGGCGTAAAGGGCGTAGGCGGATGATTAAGTGGGATGTGAAATGCAGGCTCAACTTAGGTGCTGCGATTAAACTATTAGTTTATCTAGAGTGCAGGAGAGGGAAATTAAATTCCTAGTGTAGCGGTGAAATGCGTAGAGATTAGGAAGAACACCAGTGGCGAAGGCGGCTCTCTGGACTGTAAACGACGCTGAGGCTCGAAAGCGTGGGGAGCAAACAGGGTTAGATACCCTGGTAGTCCACGTAAGCGTGAATGCAGGTGTGGGGTTTCAACACCTCCGTGCCGCCGCTAACGCACAAGTATTCCGCCACCAGAGTACGGTCGCAGATTAAAACTCAAAGGAATTGAAGGGGACCCGCACAAGTAGCGGGCATATGGTTTAATTCGAAGCAACACTGAAGAACCTTACCTACGCGGCATCTGCTGCATTACTCTTAATCCGAGGAAATCCTTCGGGGACAAGGTGACAGGTGGTGCATGGTTGTCGTCAGCTCGTGTCGTGAGATGTTGGGTTAAGTCCGCAACGAGCGCAACCCTTATCGTTAGTTACCATCATTAAGTTGGGGACTCTGGCCTTTGCCAGTGACCTGCAAAGCTGGAGGCGGGGATGACACGTCAAATCATCCGTACCCCTTATGACCCACCAAGGCTACACGTGCTACAATGGATAGGGTGCAGAGAGGCAGAAGCCGCGAAATTGAAACCAAAACCCATAAAACCATTCTCAGTTCGGATTAGCAGTCTGCAACTCGACTACATGAAGTTGGAATCGCTAGTAATCGCGAATCAGCATGTCGCGGTGAATACGTTGGGCCTTGTACACACCGCCCGTCACGAGTTGATAACACCCAGAAGCCGGTGGCCTAACCGCAGGGGAGGAGGCTGTCTAGGTGGGATTGATGATTGGGGTGAAGTCGTAACAAGGTAACCGG
+
(0/7/(-%3*(/*+/0+*,,29.*+%&(&&((*.92./3/()00.8)+0288;92989879<5444%(++-1/..*..20*/,;326/)-'&%%(*203;,31**)()++**,.-4.,,'+('*'(*)1.+-.3/1.50004).*-5101..04/4).-2///:65.(*(653--65332//0%)'80++0164750.66,+-0128;:;;72111213)(,21:872'-+,7:--1%.-.17/*)+(%23423110)$)%++*-.%)(&()4-040(+,-///3-3-+'%)*''%&%,((/+.1-,*+/*((,,001/*+1)*,:91-0'%1+-/3.')/3/122.33.**'(4*512'0**-'+3:8:8768/(*'&*'))/(0-*23-/3.),,-147'*'+586625864/+&''&+0.--6222535')(++.%'&+,.93%)'((0&/'4-+*6524/0.2765510003/398623,.')$#%+'+,3641+.-(-(,)))**2.437.3-))1)6;<958736,,,)*+*)(+(-00-15+'('($$%'&((1-()'+&*-41;:777/,(**&*-&+&()+0/-)//0-2-0:30/&+'...//$%%%%()07330-+./615))*+())&)-3250,8;4065/+/-/59./031:6888::98;5566/.'454889998673(/035776;87964//70,.3(*))(,&,*(242,234576:653823:)(''(+0/3.9/;;4,002,&'&%$'()-/+0*)()%#$#()&%%&*)$)*,*(2-29550*+,.0193/12/81(*++*,'&&*,-.2-)#'%+'&%%&&(&'')761/2.2,.,+,%'(&*%)&')(%(*)($))(.4'((('*,-+*32+-&&')'+/()*6;6.;9::86:(501518,3+%%'',.65642000244355679281.9/804843++*'*/3*+.67416/1++-.2668.---,0/8101-/-./240,,,-21*++08/2:2)),&'(),*4//03:5.23-((+)(*//88-.1+(-:3:16.70++'+)&*,../..,)*0,2:902.+,./.42133(*)1,,,1'0.1058.600718**
@1107aefc-43ed-498a-8941-ffc91ec9be8b ch=371 read=82966 start_time=2019-12-13T03:39:10Z barcode=BC01 runid=2c9cf7bc05858273f10e7d7ec552fc0bd742dc3e
CATACCACAGGAGGCGGCAGTAGGAATTTTGTAATGGAAACCCTGACCGAGCAACGTGGCGTGAAGGAAGAAGGTTGGATTGTAAACTTCTGGTATAAAGGAACGGCTACAGGAAATGGTAGCCGAGTGACACTATTCAGCCACGGCTAACTACGTTGCCAGCATACCGCGGTAATACGTAAGGTGGCAAGCGTTATCGGAATTGTTGGAGGTAAAAGAGGGGCAGGCGGCAGCAAGGGTCACCAATGGTGAAAGCGCAGGCTTAACTATTAAGCCATGAAACCAGGCAGCTAGAGTGCAGGAGAGGATCATTGGAATTCCGTAATGTAGCGGTGAAATGCGTAGATATATGGAGAACACCAGTGGCGAAGGCGACGATCTGGCTGCAACGTATCCAGTTTCGAAAGCGTGAAGGAGCGAATAGGATTAAGATACCCTAATCACGCCGTAAACGATGAGTACTAAGTGTTGGATGTAAAAGTTCGGTACGCAGTTAGCGCAATAAGTACTTTCCCGCCTGGAGTAGTACGTTCGCGGAATGAAACTCAAAGGTGTTGAGGGGCCCACTGAAGCGGTGGAGCATGTGGTTTAATTCGACAACGCGAAGAACCTGCAGGTCTTGACGCATACTCATAAAGGCTCCAGAGATGGAGGAATAGCTATATGAGATACAGGTGGTGCATGGTTGTCGTCAGCTCGTGTCGTGAGATGTTGGGTTAGGAATCCCTGTGACGCAACCCTTATCGTTAGTTACCATCATTAAGAGTTGGGGACTCTGGCAGGACTGCCAGTGACAAGCTGGAGGAAGGCGGGGATGACGTCAATCATCATGCCCCTTGACCTGGGCTACACGTGCTACAATGGATGGTGCAGAGGAAGCGAAGCCGCGAAGTGAAGCAAAACCCATAAAACCATTCTCAGTTCCAGTTTGTAGTCTGCAACTCGGCTACATGAAGTTGGAATCCTTAATCGCGAAGATCAGCATGTCATATTGAATACGGTTTCTCGATACACCATGCATCTACACTACGAGGTTAATGCTTGCAGAAGCCGGTGGCCTAACCGCAAGGAAGGAGCTGTCTAAGGTGGGGGGGGATTGATGATTGGGGTGAAGTCATGGCGCAGTAACCGG
+
+02-.(%''(-)*-,*/.%)*(,)-'01/&'$*-42.)1-,;.,,-37-,',/24+*%'((100343.,(.,**,,&+**5.12:745855*,/*+3:0*(,'&'//099360070.367//08.,*($#$%'.'1*)*)++()(&%&$#%'&&$&(+++*%.+)(++--2/,8.//8670,.-*+*)17,112:757'.()-032/()%'%')61)&(+0*+--62+)*')%&,/)13.-&'%'&)34(%(*'''#$$%$%'$+$%*'(,13-3:1.)+0197658853220,+-./10970/-/5229(3*3*/-2.35.-)2)&&'**'10(',.(*:98:57997246.--(*+,-20165:0,+/,02780.+---/+-&'+,&($$$(*(*)6.%(%),*('.-***)+%(*.154168..2,0-0248;'',)''(*-2::;;973111+(*+*/0/%')$/9'8,1+,(*76,176'-,'(').047,)*&',+(10+.()('(00('+.--'%%&&**+,44:5,-'*-535.89/08/,'+&+&&&+(.46,/3*%)%%*('/.678/+))0424568;626261+),./22,+4-*04.+.%+$%./00.(&&$&#'&,//2307-/63060,,./1::.,/)-*+*-,,-,0120-0./344535977986(-4.--8888567788:89989664--*.()3441')))*)04($&&'$,+2-+19//30234272/07019.741110*%%).:,58/....3*-,'&*%+*&*($*.)*+/2-026.,0*.3.62&5981133657-)-+///0--(74.'.*))7.0175270,'(),334/63;33:7951.00./(--++'(&(0*-2+,**+)-,00-.2<<96;611.2612:99;96:246:1-(+.9-+//20/.,,-.00/2&0//0,0,*',.:/8097+&&((.,/.3*),&405+)-/1443(&&)'(4;32,)%/0+,3'%$%$(&*(&'$+%,/$%()+$))(()')///.-++(%,(&+*)/7-234473/..0,)+/6,1.-,+)).2,44414(+++/1/101)(.(()-./60220''),,+,3&,(((#%%%'+/4569
@b26ce2bc-473a-4a9b-9d5d-fb8ec709a1ba ch=20 read=38742 start_time=2019-12-13T03:39:29Z barcode=BC01 runid=2c9cf7bc05858273f10e7d7ec552fc0bd742dc3e
CTCCTACGGGGAGGCAGCAGTAGGGTACTGGCAATGGAAACCCTGACCGAGCAACGCCGCGTGAAGGAGAAGGTTTTCGGATTGTAAACTTCTGTTATAAAGGAAGAACGGCGGCTACAGAAATGGTAGCCAGTGACGGTACTATTAAGCCACGGCTAACTACGTGCCAGCAGCCGCGGTATGCGTAGGTGGCAACGTTATCCGGAATTATTGGGCGTAAAGAGGGGCAGGCGGCAGCAAGGTCTGTGTTGAAAGCCTGAAGCTTAACTGGTAAGCCATAGAAACCAGGCAGCTAGGTGCAGAGAGAGGATCGTGGAATTCCATGTCTTTAGCGGTGAAATGCGGATGTTAGCGGAGGAACACCAGTGGCGAAACGATCTGGCCTGCAACTGGCGCTCGGTCAGCGTAGAACAAATAAGTTAGATACACTGGTGATCCACGCCGTAAACGATGAGTACTAAGTGTTGGATGTCAAGTTCGGTGTACGTTAACACCGTAGTACTCCCGCCTGGTAGTACGTTCGCAAAGAATGAAACTCAAAGATTGACGGGGGGCCGCGCAAGCCCGGTGGAGCATGTGGTTTAATTCGAAACGGCATGAAGAACCTTACCGAGGTCTTGACATACTCGCCAAAGGCTCCAGAGATGGAGAGATAGCTATACTGGGAATACAGGTGGTTGGTTGTCGTCAGCTCGGTGTCGTGAGATGTTGAGTTAAGTCCCGCAACGAGGCGCAACCCTTATCGCTAGTTACCATCATTAGAAGTTGGGGACTCTAGCGAGACTGCCAGTGACAAGCTGGAGGAAGGCGGGGATGACGTCAAATCATCATGCCTGCATGACCTGGAGCTACGTGCTACAATGGATGGTGGAGAGGAAGCGAGGCCGCGAGGTGAAACAAAACCCATAAAACCATTCTCAGTTCGGATTGTAGTCTGCAACTCGACTACATGAAGTTGGAATCGCTAGTAATCGCGAATCAGCATGTCGCGGTGAATACGTTCTCGGGCCTTGTACACCGCCCGTCACACCACGAGTTGATAACACCCGAAGCCGGTGGCCTAACCGCAAGGAAGAGCTGTCTAAAGGTGGGATTGAGGTGAAGTCATCGTAACAAGAGTAACCGG
+
/2510/1.59,)-.,+//(-/+,(%%$'%)**)0.+)-.*1;3))+.514.2587'(('))/2281/)',)040:62,(,(4.244;821;2865:545;1,,)(&&*,)**/2.0/.3.+07,-23.//9*-/021-&*#%&%(*-*%+*+.*1-//62212255:;42/..83'*%&&,/%2/3*5++46,/&)).21.1-/-))-,&,*37511337.,$/-+***////2/.,+-)*.00475200+-**).11*2)(&(&0)*,&',.-'/.001/17*2,%'%2'/+)')+,**(*$('))01-34243+3*6-53200.,(+,()**52')1,'+&'(%&$)'+$*-5.14,34349&6510.)+,(*)(12,.&1,*(+/22205/./13)'($&%''+'+.456:55/*--4.++($'$&'(&)'%.34.0029889<64002/--../51..-03251/1%)(-('*40*+)&##%'+*,))$+%%&$'((*/3:,-572+,,*+./588;3(-)1+)06775::5792,(&',01042',35-38*+%-+2*5('+407/*--,/))*1*6).62:73/1-.&,1('.051386,4+*2)'%(*//09101/0-112-4.580-526,/*)),-093++)(,3*332-,&%#$'+,--.5+4,...1'''-.,,5-.2&'+,-+(*')**+55351+6+&$0125+*+,7-#(&(('''()(+0*36*+,-/4(**-(.*%$$#()*,,(%'&)/,*48/3331-%+,..1367889-5424*,)%(44.-0,-4.61.27*013236799<:35578,-0/+($#$'./39.18.()'()%'345457979;8+.('&*(*'))()'')*)1.84*+))%-+/:006;:24:0'*+4:8/;9;<9982687857145-.)*-1078/*/.0)+*,./02,6,(5*0,')'((6666648442664833*124561/+/+3.4698*715:448/054.50.--+*,4/3;20266778846,1+-3//08;9094((*0-19,4*/,/,+-8771328,00+*&)+465622;)-+6144(0-)$./),,0,-/574/-*%&%'%$$&*:5:,6
@6c661fb3-0aa5-4a1a-bb4e-eeaa15394a00 ch=32 read=53289 start_time=2019-12-13T03:39:25Z barcode=BC01 runid=2c9cf7bc05858273f10e7d7ec552fc0bd742dc3e
CTCCTACAGGGAGGCAGCAGTGGGGAATATTACAATGGGCACAAGCCTGATGCAATACCGCGATATTATGAAGAGGCCGCTGGTTACTACTTTCAAGCAGGAGGAAGGGAGTAAAGTTAATACCTTTGCTGGCTGACGTTACCCGCAGAAGAAGCACCGGCTAACTCGTGCCAGCAGCCGCGGTAATACAGAGGTGCAAGCGTTGACGTGGAATTACTGGGCGCACCAGGCGGTTTGTTAAGTCAGATGCGAAATCCCCAGTCAACTTTGCAGGAACATGCCGATACTGGCAACGAGTCTCGTAGAGGGTAGAATTCCAGGTGTAGCGGTGACCGTAGAGATCTGGAGGAATACGGTGAAGGCGGCCCTGGACGAAGACTGACGCTCAGGTGCAGCGTGGGGAGCAAACAGGACCGGTACCAGTAGTCCATGGCAACAGTAACCGACTTGGAGGTTGTGCCCTTGAGGCGTAGCTTCCGGAGCCTAACGCGTTAAAATCGACGACCGCCTGGGAATTACGGCCGCAGAGGTTTAAAACTCAAATGAATTGACGAAGGGCACAAGCAGGTAGAACTGCGGTTTAAGACTGATGCAACGCGAAAAGACTTACCTGGTCTTGACATCCACGGAAGTTTTCAGAGATGAGAATGTGCCTTCGGGAACCGTAGAACCAGGTGCTGCATGGCTGTCGTCAGCTCGTGTTGTGAAATGTTGAGTTTGATCCCGCAACAGAGGCACAACCCTTATCGCTGTTGCCAACCCGGGCAGGCAGAACCCAAAGAGACTGCCGATAAACTGGAGGTGGGGCGTCAAATCACTTAGGCTGCCGACTAGGGCTACACGATGCTACAATGGCGCATGAAGAAGCGACCTCCGCGAAACCGGCGGACTTCTGGATAAAACCGACGAGTCGGTTGCGATCTGCAACTCGACTCCATGAAGTCGGAATCGCTAGTAATCGTGGATCAAATGCCACGAATACGTTGCCAGGCCTTGTACACTGCGCTTGCACCAGCCGGGGTTGCAAAGAAAGTGATGGCTTAACGCTGGGGAGGGCGCCACCACTTTGTGAATTCATGACTGGGAATTGAGAGGCGACAAACAAAGGTAACCGGAAGATAGAGCGACAGGCAGTAGGTTAACACACAAAGAATTTTTCGGCTGGCTTTCTTCAGCACCAGCAATACGTGAAAAAAAAAAAAAAAAAAAAGA
+
$&(-+-0*08((),,032.&2%,0-)3-2/0--,4/,5.*%,02&08-..4.).((('(')((**+10112,(')+2-)('&*%%$$#%(*110*.+.&4/'*')+'2-))*.721.9.2**)(%)((()(*(*+(*+.4,04**/,,0,(**$&,-*%&'&/))'(%-&-'$+,/)26/.4-+8./,3%*%*(+*/2413*2)($)())*-(5(*,::+)'%&'+,+1/.-.++(%(''(((*$&'+(*$*+*)634($$$&&)(+,('0)/1,.-)*%(%&'%&('()*,((((*-.-1134+(+.'')')-/4/.(-*,-2//.,*%(#&&(())*)-0333/++)+1-'0,)-*(+)/-**+.+&5645**+&&)&&(-+--0*,234+-*+*,.14')%)58/2.4,))(-('%&#')411)3)##$$$(''&$$&')10330602,.-23-/,03/.511.6171'--.*.*(.('.'(,)*(*+*.+)'$&$(%,-05:683)--('$*&&(&'1,0,(%&+(*1+(+.0-13/24/')-3.3/2,)('%$$#$&/%($+&#$&%'''%&&%-.&%'%$$()*-./1*1+,)-94))')(+)/2/2.02//+****0'(**,$&',4;9610)&-51000524516-*))(35,83869(,%-2'))0+//444784:55587753*+++.4423:322/),)$22*',(0,++1/9+)..,3&&&(.)'-,2280.4145&&4,/722.0&-%*)*),$)**&-'),.**/-+#)&,,))%&#%&,..1*/'&($')'$%&''/,.*(%%%$$%'&&$(%&$%$%,110*)+&(%&*232/1041')(*+%(%))%(().075713&&(+*+0)(,**&)##('%*))#%,00**+'#$%%&','*)0)&&$*,113090/,+3-.582303///705.5/0/-,-,.0822078:974+)/++3+*+$%)&'*(-0%(&%,11+.*'),-+.,2+(&%$$%%*'&##")'%%&&(-*2)%**($$%%'&/')&%$($&)&.2.&-5+)'*%&/+(*,-,'(%&*.,0.//441143)'.'&&'%)&(&%%&(',.7)1)*6/65.2-.+.26.,/4435(+4/&'*&(,)2-8*+++(22*'')+..+%'&''(/0.1991732*++**&*(2.70+-'('('),..001232223472/+$%
@f50f5f33-c5da-43b9-99ae-4bad17e50bfe ch=243 read=89360 start_time=2019-12-13T03:39:32Z barcode=BC01 runid=2c9cf7bc05858273f10e7d7ec552fc0bd742dc3e
TTGGTAATACTTCGTTCAGTTACGTATTGCTACCTCAAATTGACATCGTTTACGGCGTGGACTACCAGGGGTATCTAATCTGTTTGCTCCCACGCTTTCGCACCTGAGCGTCAGTCGTCGAAGGGCCGCCTTCGCCACCGGTATTCTCAGATCTCTGCGCATTTCACCGCTACACCTGGAATTCACCCCCTCTACGGACTCAAACTTACCGGTATCAGATGCAGTTCCCAGGTTAGGCCAGGGGATTTCACATCTGACTTAACAAACCGCCTGCGTGCGCTTGCGCCCAGTAATTCCGATTAACGCTTGCACCCTCCGTATTACCGCGGCTGCTGGCACGGAGTTAGCCAGTCTGCTTCTTCTGCGGGTAACGTCAATGAACAAAGGTAATTAAGCTTTACTCCTTCCTCCCCGCTGAAGTACTTTACAACCCGAAGGCCTTCTTCATACACGCGGCATGGCTGCAGCGGGCTTGCGCCCATTGTGCAATATTCCCCTGCTGCCTCCCCGTAGGAAC
+
$$$)'''+(,-041266)00918665.7.0065935+-&'$''..+.99<:0/-21276:63/+++)0..*11221()+,-11;3-.,14,%,+)-2-)-.+3622.460355566.24%')*1612-///60689359(41.021,.&'322++'$(+-*29/,+3/113.22284517,0,)'/3650+:66534349972(+)*%15&(-'*-2427.3334<11+.,0-512.5-(-/0,(.-))'()031112264721234:8;:/01-0781*(&$&%(('(-/264030-135231/.0,*,*06,,680/./3-2:604/..45:381'1(0%'/1./1932-(&(.3<89<2222'42141-,-.170.,&316)2)'%%*%+&%&$''$()68,77850;:.)11-4.)))(12()*3//60''1)3292./+2.-/20)/.02;57:896.-+$%%+865792770:/*-3-/13-8///0561)'%&,'587/:9)*-*-,*,0
@ee7d6a93-8547-4909-9fb4-0625b1b53c39 ch=239 read=79883 start_time=2019-12-13T03:39:29Z barcode=BC01 runid=2c9cf7bc05858273f10e7d7ec552fc0bd742dc3e
CTCCTACGGGGGGAGGCAGCAGTGGGAATGTGCACAATGGGCGCAAGCCTGATGCAGCCATGCCGCGTGTATGAAGAAGGCCTTCGGGTTAATAAAATTACTTTCGGCAGGGGAGGAAGGGGTAAAGAGTTAATACCTTTGCTCATTGACGTTACCGCAGAGAAGCACCGGCTAACTCCGTGCCAGCCGCGGTAATACGGAGGTGCAAGCGTTAATCAGGAATTACTGGGCGTAAAAGCGCACGCAGGCAGTTTGTTAAGTCAGATGTGAAATCCGGCTCAACACCAGGGCTGCATCTGATACTGGCAAACTTAGTCTCGTAGAGGGGGGTGAATTCCAGGTGTAGCGGTGCATGTAGAGATCTGGAGGAATACCGGTGAGAGCGGCCCCTGTGGACGAAGACTGACGCTCAGGTGCAGCGTCAGGGAGCAAACAGGATGCAGATACCCTGGTAGTCCCGCCGTAAACGTCGACTTGGAGGTTGTGCCCTTGAGGCGTGGCTTCCGGAGAGCTAACGCGTTAAGTCGACCGCCTGGGGAGTACGGCCGCAAAGGTTAAAACTCAAATGAATTGACGGGGTACACAAGCGGTGGAGCATGGTTTAATTCGATGCAACGCGAAAGGAGACCTTACCTGGTCGCCCGGCATCACGGAAGTTTTCAGAGATGAGAATGTGCCTTCGGGAACCGTGAGACAGGTGCTGCATGGCTGTCGTCAGCTCGTGTTGTGAAATTTGGGTTAAGTCCCGCAACGAGCGCAACCCTTATCCGCTTCGTGCCAGCGGTCCGGCCAGAAGGAACTCAAAGGGAGACTGCCAGTGATAAGCTGGAGGAAGGTGGGGATGACGTCAAAGTCATCGCAGCCCCTTGACCAGGGCTACGTGCTACAATGGCACATACAAAGAGAAGCGACCTCGCGAGCAAGCGGACCGCAAAGTGCGTCGTAGTCGGATGGAGTCTGCAACTCGACTCCATGAAGTCGGAATCTTTAGTAATCGTGGATCAGAATGCCACGGTGACCCGTTCCCGGGCCTTGTACACACCGCCCGTCACACCATGAGGAGTGGGTTGCACCAAAAAATGAGTAGCTTAACCTTCGGGAGGCGCTTACCACTTTGATTCATGACTGCCCAGAGGTGAAGTCGTAACAAAGGTAACCG
+
*-2)'(.*0632)&*5,*/1018680).,,1,++-4:831-+)-45.6968898431400-+3112110010/1.(**-3175;8+31/5'')-,&%&'*(+-.()+)%011+(-.++'/*)+,4.'('+/4/0/370:8.-,.+,-,+-+;)(5,)/+*+$)'&()43+3,*,-+-282457-+)++.111//-**,-2/.+*3476/0+1-4-03&&)(%4(+-6:;8:885;8,))''&**52498'0.//*0/1),-5(/,+)'%&)*),%()+,-+**%.&)+221.,'&,1/.1333709/0:+/15-1331677/.*-*,00*)//223+1+,6443032.10,((.($)()*)*++61.5,-7/-11+4)(%&&((+(06/'%$+.4-9''*,-.-./389::+.3+*)'%''+%%)6()*,8:0707712&&$&-/.06-+.8211381((/.479<43,((*,14251021/2..,36+(0-.27,-+*1,,-/+/.)'')+..71./.100,-.-0.5:762((-/'$')-).)*',./4(+1-94997/01-9;5080:0:9:-77/,-0.3232/00056).+*-.*9;7-.141&(-/05.4.3./1-'((&),-*--.764(*'$&((*(,/+-')),),*-1873/.-..965/.2.'2+.:646((*-)6:3643437-.889:0//.-+2-,-01170+++,15655810.''&%%')/36;892822)(+.)5)),-/65-//()***(*&+,*()/,-83133:86+2&.'&&))*/-444978*/4**//,---9)/-.0244%/134+.*++004189+/2541012)/+/04698%'$'*4.&&'(+9;5/552*++)*29:7/;.-::5'4342141*&'%()$(,,.310*-,.003:(33630''),74/09:896796847-.*.',$%$"&$)('*,4424565++.+3++-)3*31/05--/038675:6434611295'6,)++*&('&&'(,)+)%*3970700++(*+0192/6.+-1-.,.3+0,&*(()*,344;,,)*+;53.,-++,,,-%'%%/)46482/95+.5././,(,*$+*--)&,93463212++(%&''.-1,.,+,4/./.25;+0-/0624,
@a737836d-125a-42af-ac08-957dcd2c5730 ch=411 read=58098 start_time=2019-12-13T03:39:40Z barcode=BC01 runid=2c9cf7bc05858273f10e7d7ec552fc0bd742dc3e
CCGGTTACTTGTATTTACGACTTCCCCCCCAGTGTGATCACCGAAATTAGTGGCGCACCGAAAAGTTATTTCACCTGCTTCTTTATTACTCCGCTGGCCGGGTAATATTACCAAGGCCGGGAGCAATGGTGCCATGGCATTCTGATCCACGATTACTAGCGATTCCGACTTCGCGGAATCAGGTTGCAGACTACAATCCAGACTGAGATAGTTTTATAGGTTTTATTTACCTCGCGGCTTCGCTTCTGCACCATCATTGTAGCACGTGTATTGTAGCCCAGGTCCATAAGGGGCGCGGTGATTTGACGTCATCCCGCGCTTCTCCAGCTTATGCTGGCAGTCTCGCTTCAGTCCCCAGCCAGTGGTAACTAACGATAAGGGTTGCGCTCGTTGCGGGACTCCAATGTTAACATCTCACGACTGAGCCCCGGCGACAACCAGCCACCACCTGTAATCTCATATAGCTATCTCTCCATCCTGGAGCCTTTATGAGTATGTCAAGAGACCAGTAAGGTTCTTCGCGTTGCTTCGATTAAACCACATGCTCCACCCGCTTGTGGGCCAAATCGAGATTCCTTTGGTTTCATTCTTGCAGACGTACTACTCAGGCAGATGCTTATTGCGTTAACTGCAGCGTACTGAACTTTGACTGACATCCAACACTTAGGTACTCATCGCGGCGTAGTTGCAGGGAATTATCTAATCCTATTTTATCGCTTTCCGGGACTGAGCCCGTCAGTTGCAGGCCAGATCGCCTCCGCCACGCTGGGTGTTCACTCATATCGCGCATTTCACCCGCTACACGCCAGATTCCACGATCCTCTCCTGCACTCCTGGCTGCCTGCTGGTTTCCTGTAAACGCACTGGAGTTTAAACTGGGCTTTCACCACGGACCCTTGCTGCCGCCTGCTCCTCTTTACGCCCAATTCCGGATAACGCTTGCCACCTACGTATCACCGCGGCTGCTGGCGCGTAGTTAGCCGTGGCTTTCTAATAAAGTGCGTCACTCCGGCTGCCATTTCCTGTAGCCCGCCGTTCTTCAACTATAGCAGAGTTTACAATCCGAAACCTTCTTCCTTCACGGCGTTGTAGTCAGGGTTTCCGCCGAAAATTCCCTGCTGCTGCCCTCCCGTGG
+
2+'-..''$$#(',2+'*,,-.50(-170*-./+'%&,-&&$%)'%)&&(.%))),%+(&)/,%(&+%&('('+/,(--6-.0*'&%&(/14&%''&,(/.)%'.**,2-/*1,3-4*'1*(&,((**.0**&$(,133273--,+.(%'()00,+,.+/4-520-+-/294%&*+(%')),(6./21.14(*.40+3&%('*&(%(()&*586,0206,69,&$++((/4,*(),1-09/-'*&((//023..0*+-,'()*&*'()*#*)(**(01)&,'((((+1-./1,.-+))))-0971.2-0268110(*%$&(')-*())(*,&%'%'.--1754/%&-+)&('.10'+%/&&$&$+)-4///3-*')-,),*+-,,+./908/)((0+,))'&(%&$&$&$&)-,)(&(*')$&%'/'&&*)..--/(*)*&'&&.*65745.1*,-55'&'(((*+/75*++/3(*),'(6204.+4.'(%$+101-12*,')*',)%&('(*)001343*0./)%&1)&'(0*.527911'*'))-6--9)'(*$&#&'%,-)2,,,%'$%7+50176-1.863/37(')'*,110*-((((',.+-//'('*%*1,-/7-/+012000-,%$$$')/0369..8-+'&'()2354+/'*%*+,*.)(-34420/&.)./1/&'(&&)%()($&/(*,2/17./,($&$#$%&&#'*5-.'/01*)$&$+.&'%,.+-0<6989934/.)+-,32110126'.%1011)+/162'''&%&'+-&0,3-5;:5-5,)(,*')%)(&%%**1,1+)*)-./35301530,)**-()3867,0&&%&&'-,52*'&%#&)&&$)%'&)+&&&+.14-+&'-6/49/./0-)*5;7860/3-...++(,.0/0026,,/0(#(%&$$%%'2,,+/,-/)+*+/0.89021)()'+,5303/*,,/.0.12./(%'')'02:2202(**0,+/+&'*,-06-+/,-%(*+**.'),,,+*'(+6,*)&%'')-.,+2789;23/*##$)()')*&%*)+62*,26834*+.+*,,.*040..0($&&)-*.*'(')-3-5815:3/,%'&&(*&,*+44-&(*,+.203.-+057+-(,
@f080d55f-0205-415d-b204-dd3498ab70d5 ch=323 read=51456 start_time=2019-12-13T03:39:38Z barcode=BC01 runid=2c9cf7bc05858273f10e7d7ec552fc0bd742dc3e
CCGGTTACCTTGTTACGACTTCACCCCAGTCATGAATCACAAAGTGGTAAGCCCTCCCGAAGGTTAAGCTACCTACTTCTTTACGCAGCCCACTCCCATGAGTGTGACGGGCAGTGTGTACAAGGCCGGGAACGTGATACCGTGGCATTCTGATCTGATTACTAGCGATTCCGACTTCGTAGGTCGGGTTGCAGACTCCAATCCGGACTACGACGCGCTATGAGGTCGCTTGCTCTCATAGTCGCTTCTCTTTGTATGCGCCATTGTAGCACGTGTGTAGCCCTGGTCGTGGGGCCATGATGACTTGACGTCATCCCACCTTCCTCAGTTTATCACTGGCAGTCTCCTTTGTGAGTTCCGGCCGGACCGCTGGCAACAAAGGATAAGGGTTGCGCTCGTTGCGGGATGGCAACATTTCACAACACGAGCTGACGACAGCCATGCAGCACCTGTCTCACGGTTGAAGGCACATTCTCATCTCTGAAAACTTCCGTGGATGTCAAGACCAGGTAAGGTTCTTCGCGTTGCATCGGGTAAACCACATGCTCCACCGCTTGTGCGGGCCCCCGTCAATTCATTTGAGTTTTAACCTTACTGGCCGTACTCCCCAGGCGGTCGACTTAACGCGTTAGCTCGGAAACCACTCAAGGGCAACCTCCAAGTCGACATCGTTTACGGCGTGGACTGGGGTATCTAATCCTGTTTGCTCCCCACGCTTTCGCACCTGAGCGTCAGTCTTCGTCAGGGCCGCCTTCGCCACCGGTATTCCTCCAGATCTCTACGCATTTCACCGCTACACCTGGAATTCTACCCCCTCTACGAGACTCAAGCTTGCCAGTATCAGATGCAGTTCCCAGGTTGGGCCGAAGTTTCGCATCTGACTTAACAAACCTTGCCGCGCTTTGCGCCCAGTAATTCCGATTAACGCTTACCCTCCGTATTACCGCGGCTGCTGGCACGGAGTTAGCCGGTGCTTCTTCTGCGGGCAATCAATGAGCAAAGAGTATTAACTGCCTTCCTCCCGCTTCAAGTACTTTACAACCCGAAGGCCTTCTTCATACACGCGGCATGGCTGCATCAGGCTTACGCCCGTTATTGCAATATTTACTGCTGCCTCCCGTAGGAG
+
42-016-1849/10),-/0242-213***451332241/0135./132.)*0,3-35.+*,*1.758*/+*/,*&..901-))*-/-&.31&+,/;5*.,$)*,0006*584%2--+'*+)2:.:37+:.83413,'&(/,(1*301377../20'*,3)((%(/744605-.%/0:*'*%%+,/-&.05(*&'./,3)0+01(3.3643451764&'%'*3.56/6..20,,.-,.%'(*,+$*6,8712;7)--0298:<4;30,&-,,/./10/)*-/7/-0887/4%-012646345//0-7//05789;272+-'.32//3'*-;+*,;8999:8389655)),('00,34035+5373954.,,.2633(66;/040946-.+*7/0/45675:553;92,$%*%%'''3/-()-+0.1'&-...-01%21).1/242/+22861-11&+)-,*''&$$$*(*,/22-**)/29752/21-+//:8435:22-0.02016;889866,60887<755306/0043,.+-0:074*0/8/0/0-,5--.310413*))*424/-14698;815;90246<<6141+)*&+.0+,-)+033+010*-/4,743--+/+4-752*-+$')*-(++)'-,',,6,.+(%*+(24/5)7-338589/996291&.)3467772*+&*0756//'()**+-33<1,-/+;9-(500297103.5:334*,/32332//20-03,2-5*43492;969;266-9344;74320/.032,-'&)0114<92476661-0.021-)+(2934029963.1+')**'(+66.1+,3,,7;233/33/18999699;270+,1/5/-+6+*%%'*96/$*,-1...+-.101285.)&%$&$%$&()*)%-)+/,+0121845/..414040/*.+.69129.176:41501-;//.505.,-312&*,6)&)6,9612382976676,5.)*,+4474.-03360)()**0.1/13068-7,.,/8+).0312('**,.40)'*'.+-')+*/265;3463(***+/,0-2075-1,,--/46.45203%)*1/*+/8$*)$''+)(20&%((',0,./*.8/-3691/+
@12218f71-7e39-4d5a-b282-08502dd355d3 ch=364 read=89919 start_time=2019-12-13T03:39:47Z barcode=BC01 runid=2c9cf7bc05858273f10e7d7ec552fc0bd742dc3e
TTGGTTACCTTGTTGCAGGCTTCACTGATCGCAGATCGCAAAGTGGTAAGCGCCCTCGAAGGAAGTTAAGCTACCTACGCTATTTTTACCTTCCTCCCATGGTGTGGGCGGGTCAATGTACAAGGCCCGGGGCAGCGTATTCACCGTGGCATTTCTGATCCACGATTACTAGCGATTCCGACTTCATGGAGGTCGAGTTGCGGACTCAATCCGGACTACGACGCACTTTAGCGGTCGCGCGCTCTCGCGGAGTCACTTCTCGCTAGCCATGCGCCATTGTAGCACGTGTGTAGCCCTGTGGTCGTAAGGGCCATGATGACTTGACGTCATCCCACCTTCCTCAGTTTATCACTGGCGATGCCGCTGAGTTCCCGGCTGGTGCTGGCAACAAAGGATAGGGTTGCGCTCGTTGCGGGACTTAACCCAACATTTCACAACACGAGCTGACGACAGCCATGCAGCACCTGTCACGGTTCCAGAGGCACATTCTCTCTGAAAACTTCCGTGCCAAGACCAGGTAGTGCTTCGCGTTGCATCAGATTAAACCACATGCTCCACCGCTTGTGCGGGCCCCGTCAATTCATTTGAGTTTTAACCTTGCGGCCGTACTCCCCAGGCGGTCGACTTAACGCCCGTTAGCTCCGGAAACCCTCAAGGGCACAACCTCAAGTCGACATCGTTTGCAGCGTGGACTACCAGGTAATAATCCTGTTTGCTCCCCACGCTTTCGCACCTGAGCGTCAGTCTTCGTCCAGGGGCCGCCTTCGCCACCGGTATTCCTCAGATCTCTGCATTTCACCGCTACACCGGTTGCCTCTACGAGACTCAAGCTTTGCCAGTATCAGATGCAGTTCAGGTTAGGCCAGGGGATTTCACATCTGACAATAAAACCGCGTGCGCTTGCGCCCAGTAATTCCGATTAACGCTAGCACCCTCCGTACTACCGCGGCTGCTGGCACGGAGTTAGCCGAGTGCTTCTTCTGCGGGTAACGTCAATGAGCAAAGGTATTAACTTTACTCCACCCTCCCCGCTGAAGTACTTTACAGCCCGAAGGCCTTCTTCATACACGCGGCATGGCTGCATCGGGCTTGCGCCATTGTGCAATATTCCCCACTGCTGCCTCCCGTAGGAG
+
2'(.+;./6.5//8(+#)&22:543$%'05--%'-++'-17/,.,4..6*+,-;3,4'(-(-&&%*-/1/5676820-&(9*47;9*+0&%''('*-),-/..,(+334+.)($(.-+)&*.),027.,.,&)((&',-0842460405/-*5+.()))12(+,-3845--,,)*,9.2,,-6,6/200)*)*(,*0-:,..:57681:55245430//00553+/095&'%('()%)()&'*203/1,*$(*+0.-,()*'))')/1285656<78:/--,,',.2344---5:621/.123615*,,6-811//)))$##*%7656883:8,177;89/0-*,3/+//&-&-)*+&*#&&'(5/,49/92+++)$($$%&(.302,50.(**22).2204271223228001;71&'&+%-***).*/;.-4/5,,*0)%22//1/059//0;.49:1/011:3)**',.50,0+&%'+.)/224;80.-../.675/375930.%,+3.07/+0/.,(%$)3;589180/0744))*5*6;:::..-.37897024++.+)/-.08/885.,*-2:5<848<85417;<-.;.4-4/0-7371800,/87*-6;91:86743282,*(+'*)+..+.0/--***$--''*63/93.)+.41856,2-3486646784:6(.(1223<;:8868:,0,(&&(,40/''+-77.2-50,*),+-2;903504600038891.())0+6619)&89806534-/0007-,:+42005;7526''+0/.)%')&,/7102;111/,'*(('.&%,+(73110-432592.,-.2++,5*.2/0/,-/099)8552.132-&,,4-&,0**$2/.++*.02100/-5%,4721921,0421.,**-.121)/38:::06--10.0..04-13162816:-.-/00441.-80019:44.*-)+%*----34+%,-.26;7:<997669.-7:8766+51221:6:--0.//60.)..*(**,)#&(*(,99/+79,6,'(&(,/*%$(%()*()1,2288445437844+21/20/.0231010&18.4/0/7143;:(-4)-1355334:19;9)-4336501.28*+:69,-'
@8e25223d-7d85-42ba-9d5b-8723e86e6286 ch=45 read=67208 start_time=2019-12-13T03:39:46Z barcode=BC01 runid=2c9cf7bc05858273f10e7d7ec552fc0bd742dc3e
CGAGAGAACAACAATCAAAGGAAATTACCTCAAGCAATGAAACCAAACCAAAATTTCGCCATAAATGAGAAAAGAAAGGTTTTCGGATTGGCAAACTGCTGGTATAGGAGAACGGCGGCTGCAGGAGTAGTGGCCCGGTGACGACACTTTATTGAAGCCGGCTAACTGCATTGCTGGCGGCCGCGAAATGCTCCATCAAAGTAACAAAGCAATTATCAAAGATGAAAATACGGCGTAAAGAAGGCGGCAAAACAAAGTCGCTTAGGTGAAGCGCAGAGCAATGAAATGCTCCATCGAAAACAAACAACCTAAAGAGAATTCAAAGATCAATGAAATTATGTCCATGTAAGGTAAAGAAATCCCGTAAAATCATCCTGGAAAAGGAACCGCCAAAATTAAGCCGAGCAACAATCTTGGCCTTGACGACATCAGTCCCTAAAAGCAAATGCGAAAGGCTCGAAATAAAGGTCGATACCTAAATAGATCCATAAAATAAAACGATAGAAATGCAAGTATTCGGATGTCGAGGTTCGGTGCTTGCGATTCTTGTCAAAAATGCTTTCCGCAAATGAAAATACGTTCCGCCAGAATAGAAACTCGAAAGAAAAATTGGCGAAGAGGGCCGCAGGCGGTGGGACGTGGTTTAATTCGGAAATTTCTTTATGAACTGTACCGGGTCTTGACGCTCTTAAAAGAAACCCTTTGCGAAAGGGAATGGAGATGGCTATATGAGATATTATAGTGAAGATTGCAGCAGACGTCGTCGCCTCAATATCGAAAAGTAAAGATATTCGGTCCGATCCGCAAACCTCGCTCTCGTTGGTTGCCCCTTATCCATCCGAATTAAGGACTCTGGCGGACTGCCGGTGACGAAGCTGGAAGGAGGCGGGGATGACGTCGAAATCAAATCAATGCCCCTTATGACCTGGGCTGCACGTTAACACGATGGATGGCGTGCAGAGGAAGCGAAACCAAAGAGATGGCTCCCATCCATAAAACCATTCTCGAAAGTTCGGATTGTAGTCTGCAGCTCGTGTACATGAAGTTGGAATCGCTAGTAATCGCGAATCAGCGTATCCATGAATACGTTCTCCCGGGCCTTGTACACCGCCCGTCACACCGAGTTGATAACGCGGAAACAGGCGGCTGGCTTGCAAGGAAGGGCTGTCTAAGGTGGGATTGATTGGGGTGAAGTCGTAACAAGGTGAAAACCCGG
+
)(&&''(()&%$*)'%&'&''(+(,*&**)%)*$','%$')'%%(++*)+-)%$'%&$(($$#$$%%%%)--+$-,(()+26,4(0(4**&&()(*,(%$%)('')(')'**-./,+,+.,0-/'%%'$((')*,*+,+,+-+(('+.67+2'%(+%')&('))-.0/1$&&$&$'&('0,1+*$&('%%&(+,))-'*)(',)*.:8),&'*#''+,3+*,.&+0+3&'%%%%'.,-(%)').+*&+*-(%%+*&%''#$$%$()))/,()$*%$(%)&$##'+)&%%')+$%*$'+.)&-3,*+'&%#(*(&''(%+%&'((%&()0*)()''''&&$()'%'&%&'%&+)1+().*)$&%#&%(+'''&'*&%'+)+/+''*((,).3*11)-*.'$($%&'(-...6-+-,/*/$$#'$)('*%)+%6101)'*,.)#$&+*)&(),,%+)***$)'&&-/(+''%$&%%&%&+/+*&&'&)($#*,+0*20($'%)(*%.'&'$'''%&$%'%/,-+&&&&&*+517&41-*'+))+&0/),)$%&(,--('$')0**($(%(')%+20+&%(%**0)$&)%$)(('%)**(')'+2*&+---,)*(((),/**)*&,($$#$&(/10-1*$1)*')'**(,/01')%&&$$&$%'%$$#&'(+(..250,..),((&-)(*&''*.0*$)*,(*$$('$%&)+*'*,)--02,*+*1()'&+.21./++'(''&'%%$%(%&&%')%%&%'%&$&'$%'$'&((-)*&--(*..+$&$((&+('*2'%'''*%')('#%%.*)&'&$%((()*+5',-((-50(&*),-.(,*'&&%+%%$'%&&&$+&+)//025659(2.+/3')-)*,+)*(%)%&&+'.-))+-/,')*$+'('*)*)(&'%&%'')'(+&)*,0416403300*,,+('&'&)%)+0*/,*)(**)-(')+*+.+*(+1,+*05+'&'$$$$&+.+'&))'%&)/5,19013,+0*,))+38:5:116.0*1330/,)'*)+')&&%%%#&))).907.:01777%0--.,,+.---,+%*,%'&&()%&)'+*0677;516('/669342&($&$(((,-(',*%'',.*)(**'&'*&&$'&'%$$&$%%&())(%'%%&()/4+0-1,.,-0034310-0+3:74+)'#(/(.2''(+)*+43030164+2-)((++()*')
