# Supplementary material for: De novo species identification using 16S rRNA gene nanopore sequencing
Source: PeerJ. 2020 Oct 21;8:e10029. doi: 10.7717/peerj.10029 (PMC7585375; doi:10.7717/peerj.10029)
Supplement: Supplemental Information 2 — Contains raw reads. [file peerj-08-10029-s002.zip › pass_fastq_runid_2c9cf7bc05858273f10e7d7ec552fc0bd742dc3e_183.fastq]

@69fb2bed-90f9-402d-9e4f-fb4594916bc2 ch=111 read=97019 start_time=2019-12-13T03:40:00Z barcode=BC01 runid=2c9cf7bc05858273f10e7d7ec552fc0bd742dc3e
CCGGTTACCTTATTTACGACTTCACACAGTCATGAATCCGCAAAGTGAAATCAAGCGCCCTCCCGAGGTGGCTACCTACTTCTTTTTTGCAGCCTCCCATGAATGTGACGGGCGGTATGTACAAGGCCCGGGAACAATATTCACCGTGACGTTTCTGATCGATTACTAGCGATTCCGACTTCATGGAGTCGAGTTGCAGGCCTCAATCCGGACTTCGACGCACTTTATGTCGCTTGCTCTCGCTGAGGTCGCTTCTCTTTGTATGCGCCATTGTAGCACGTGTGTAGCCCTGGTCGTAGGGCCGTGATGACTTGACGTCATCCCCACCTTCCCGCCAGTTTATCACTGGCGAGTCTTCTTCGAGTTCCCGGCCGGACCGCTGGCAACAAAGGATAAGGGTTGCGCTCGTTGCGGGACTTAACCCAACATTTCTGCTTACGAGCTGACGGCAATACATGCAGCACCTGTCTCCGGTTCCCGAGCACATTCTCATCTCACCAAAGCGAGAAACTTCCGTGGATGTCAAGAGACCAGGAATTAAGGTTCTTCGCGTTGCATCAATTAAACCACATGCTCCACCGCTTGTGCGGGCCCCATCAATTCATTTTAGTTTTAACCTTGCGGCCATGCGCCTCCCAGGCAGTCCGACTTAACGCGTTAGCTCCGGAAGCCACGCCTCATTTTAGCCTCCAGAAGTCGACATCGTTTACGGCGGCGTGGACTACCAGAATTATCTAATCCTGTTTGCTCCCACGCTTTCGCACCTGGGCGTCAGTCTTCGTCCAGGGGGGGCCGCCTTCGCCACCGGTATTCCTCCAGATCTGCATTTCACCCTTTCACGCACCGGAACTGCCTCACGGACTCAGGCTGCCGGTATCAGATGCAGTTCCAGAGTTGCGACTAGGGATTTCACATCTGACTTAACAGGCGCCTGCGTGCGCTTTACGCCCAGTAAATTCCGATTAACGCGCACCATCCATTACCGCGGCCGCTGGCGATTCGCGGTCTTCTTCTGCGGGAGCGCGTCAATGAGCAAAGAGTATTAACTTTACTCCTTCACTCCCCGCTGAAATTGCTTTACAACCCGAAGGCCTTCTTCATACACGCCCCGGCGTAAGCTGCATCAGGCTTGCCTTAATTTAATTGCAATATTCCCCACTGCTGCCTCCGTAGGG
+
02,%+2$'--2//:3,-/159;8(3&)(,.5*0**452(%(+-*')'*)%%)*&&',250-43+&'&%'#&'*45;7479:660312(%$(+-2,//)(()%()(&)*/-7:81-++,-5/747.-74,,5./1//1.*1*+(,/+-($%$)2--()*.0*-3542/++/1178572,2494*,.,'''/.0/7/./$/'*'*-/:315/5.*-%'*+0./*-,6:012*0'))*%&)*++$$%'&('++&+3/./,/60&('),.47;+2.)'()*)+.-/1./202:9019660/,)00/.%,*,-,+,-2/122.010128/*+4/27,&#),*+-8--,0'.+'%%'%(**,.)+0,&'*/6/4/)..03655679321./)1060.30950)625:564344)2))*5;716070,04*+*.1/6)'%&&&%'',,0444543-2/5+'((,%4*/2/12-+.0,/'(+5646/-,/0'424;6&(*5451)*+/20('''$(-)*3638589;7852.')&*((.3&)'('+*)(',,8999101/15/1167(1&2)989;2432.--.0.0/,)'%*+&1'23503/*.5,92<6,6;:0)+*992*80/1....239)./1&)&$',((.1)/141)*)..214//-)-+*(..1&,*)-%()&)$&#&#&-/-%)#&(*-&)%*(')001635674<90.4.-.))+128576-6/.+)&.&(),(..237777<712007,$(&(141.31/14,-&44467%/34231(/5((6.07:8.:8689352011.382:426;7907'&)..(%%'#+/.--/3+*4-'&(#)&)''+$$#&#)*&)%&&+(+35*0.(&'*1-97988010618/33802*))*4,'#)#&$)/4.,36/+*((///-,*+//1*)$#(&)+-,11227//-84*,,-4-,-3-2)/6/-*(/9372()$&$+)'&($&*0+18--2467'(.%%$&$'4++***&'&)*:<8642)0(&(+.11/-/.+--(2&*'&%'*./6.2+06.*-/18+95'''0;7,+00--.+)*(*,02,*,&,%%%**,,888;87:1(()*)*(*&&&++,+-&$%&)/0225+-6224&)$$%)*/100/0.&()2+33.986-&.0./)*--)/,')++))
@768b849d-dff7-4fff-b11c-1093438ae913 ch=196 read=55445 start_time=2019-12-13T03:40:13Z barcode=BC01 runid=2c9cf7bc05858273f10e7d7ec552fc0bd742dc3e
CTCCTACGGGAGGCAGCAGTGAATATTGCACAATGGAGCTTAAGCCTGATGCAGCCATACCGCGTGTATGAAGAAGGCCTTCGGGTTGTAAAGTACTTTCAGCGGGGAGGAAGGGTAAAGTTAGCCCACCTTTGCTCATTGACGTTACCCGCAGAAAAAGCTTACCAGCTAACTCCGTGCCAGCAGCCGCGGTAATACGGAGGGTGCAAGCGTTAATCAGATTACTGGGCGTAAAGAAGCGCACGCAGGCAGTTTTGTTAAGTCAGATGTGTGAAATCCCCGGGCTCAACCTGGGAACTGCATCTGATACTGGCAAAGCAGGAGTCTCGTAGAGGGGTAGAATTCCAGAGTGTAGCGGTAGAAATGCGTAGAGATCTAGGAGAGTACCGGTGGCGAAGGCGGCCCCTGGACGAAGACTGACGCTCCCGGGTGCGAAAGCGTGGGGAACAGAAGCAGGATTAAGATACCCTGGTAGTCCACGCCGTAAACGATGTCGACTTGGAGGTTTGGTATTGCCCTTGAGGCGTGGCTTCCGGAGCTAACGCGTTAAGTCGACCGCCTGGGAATACGGCCGCAGGTTAAAACTCAAACCGATTGGCGGGGGCCCGCACAAGCGGTGGAGCATAATGGTTTAATTCGATGCAGCGCGCGAAAGAACCTTACCTGGCATCCACGGAAGTTTCAGAGATGAGAGTGTACCTTCGGGAACCGTGAGACAGGTGCGCTGCATGGCTGTCGTCAGCTCGTGTTGTGAAATGTTGGGTTGGTCACCGGCGGCGCAGCACCCATCGCTTTGTTGCCAGCGGTCCGGCCCGGGGAACTCAAAGGGGCTGGTGATAAACTGGAGGAGGTGGGGATGACGTCAGTCATCGCGAGCACCCCACGACCAGGGCGTGCTGCAACACGAAAGCGACCTCGAGAGCCAAGCGGACCTCATAAAGTGCGTCGTAGTCCGGATTGGAGTCTGCAACTCGACTCCATGAAGTCGGAATCGCTAGTAATCGTGGTCAGAAATGCCACGGTGAATACGTTCCCAGACGCCCATACACACCGCCCGTCACACCATGGAGTGGGTTGCAAGTAGGTAGCTTAACCTTCGGGAGGGCGCTTACCACTTTGTGATTCATGACTGGGGTGAAGTCGTAACAAGGTAACCGG
+
,-,.),--.-)-2.455.02*(,('/.-,-/0657/+((*)4-25;42/-)&($')10&3668864768740(*+,+.:8;8*3*33',.63.,,+490/'20./7-*,,((**&('0..36)$#%&(--2:..9987594-31453491)*('*//4,+--5//-%))+.6/027678695'..+5*,-3104)*$.(,*-+')*380)+)*2/9/6'--'/*-.5;:97049.&()'./1-/,1')-6261<<2.443014:,/0.)(%(,/5,)77.'+5758:3.32-,-*2+-:34555,++++;06.+,-,),0//,-/3/2569/--12,*(/(3*1-&)'%&((&%(*-3/(&*.0),.2//,,*,,--(--(&$$%%+,-72/1-()1+7-2,139-)086813+-+.&*%2..1-4)(/0-..*+*(()/.453),%,4+-/+.012)3--')+5/86*+/422/34.*/0:93/621.,,,,-,*))+-4050211)'%%'*0,/8('+(,*/0-/0533.40,,*&*.461.,-0:4:08989:<89942/*++)41.4332-5-9473<;2568.80&&(')**3,+-771+4+),-30/233555-**)*+).-.47;:48798113,1,))'(&&''/-'*06664.**$)'656/'(+-,,*),72./,./0/2+'&&+03&421:22;4:4:;3;544440.453/'),188/3/--27777:,11224561;11.890/.22-715*'&''$*)()),.*&(&&'#'&&&./&&+*((4//99111/975/4136*146(/),/6)7-+-2-)('&%((+.646663/1)+,*-,/9.26657607'')**.1)*'$&%'/.,)&((+/7/14+-%%&)%'$&&'$&&)(*&+,14850'&'&)*&1(*,.523713667;5.2-//0086988,+)/&-..)()*646604.//40344:79383116023/.10132355822/1-))+)&&(*)*2/,../,))4,--+/81.+%0+0&))(%'(**.-2:6197//44424;7::3,,-'156:212,'(+49430,/+5+8:8;90;6**1/0.207/19.3082*((*,80$/'('(').32,5,+*2--.353.0/-14313+
@9f309484-2bf2-4a96-99cd-0890215f234d ch=193 read=943160 start_time=2019-12-13T03:40:23Z barcode=BC01 runid=2c9cf7bc05858273f10e7d7ec552fc0bd742dc3e
CCGGTTACCTTGTTACGACTTCACCCCAATCGCTGACCCCACCTTCGACACTGCCTCGCGCAGTTAGCTCACGGACTTCAAGGTATTTATAGCAGCTCTCGCTGGTGTGACGGGCGGTGTGTACAAGACCGGGGCGTATTCACCGCAGCATTCTGATTCGCGATTACTAGTAGCAGCCTTCGTAGGCAGTTTCAGCCTAATCGAACTGAGACTGGACAAGTTTGGCTCCACCTCACGGTGCATCTCTCTGTACCAGCCGGTAGCCCGGCACGTGTGGCCCTGCATAAGGGGCATGATGATTTGACGTCATCCCACCTTCCTCGTTGCTTGGTCTCGCTAAATTCTGGCAATGGTAGTGGCTTAACGACAAGGGTTGCGCTTCGATTTGCGGACTTAACCAACATCTCACGACACGAGCTGACGACAGCCGCGCACCGCATCACCTTGTCCCCGAGTTTCCTCGATTAAGAGTAATGCAAGGGATGTCAGAGGTGTAGGTAAGGTTCTTCTGCTTCGAATTAAACCACATGCTCCGCTTTACTTGTGCGAGGTCCCGTCAATTCCTTTGGCGAGGACAATCTTTGCGATATTACTCCCCAGGCGGAATGCCAATGCGTTAGCGGCGGCACGGAGGTGTTGAAACCCCCACCTAGTACTCGGCATCGTTTACGGCGTGGTTCTGGAATTATCAATCTGTTTTGCTCCCTTTCGAGCCTCAGCGTCAGTTACAGTCAGAGTCGCCTTCGCCACTGGTGTTCTTCCTAATCTCTACGCATTTCACCGCTTTACACTAGAGATTCCACTCTCTCTCCTGCACTCCTAGATAGCCAGTTTGGAATGCAGCACCCAAGTTGAGCCCGGGTGTTGCATGCGCCCATTAATCCGCCACCACGCTCCTTTACGCCCGGTAAATCCGGATAACGCTCGCCACCACCACGTATTACCGCGGCTGCTGGCACGTAGTTAGCGGCTGCCGGTGCCGTCATTATCTTCCCCAAAGACAGAGCTTTACGATCCGAAAACCTTCATCACTCACGCGGCGTTGCTGCATCAGGGTTCCCCATTGTGCAATATTCCCCACCTTTGCCTCCCGTGAGGAG
+
95/6/9-/8/:.-7*1122200+.25,007757667497-)-/.611,.(/0+,,().114./02-.774)-()'(.)+)%.+,++/(&'('++(--,-.%$(+..,,***3775.1312--,0.,),0,+,/((+317<9546)(+)/0416*+,08/128313..04310%*&')%',)&*'(-(%*,3+,(%'%$):23*.7993&/#++,1')++*-:.1,*,3,-3954/0--/'(,/13222440&--,//8).)(&+('%,,,000-+(**1(%"%$%,)*4:054,,,,,-;3-+019899/96.,38336'(((+,'$#$&#&&77014.,%*&$%$&''+*,2/-0/)**)006464644-6-.-**%###%&&*70,).-'()'4)*$,&&()*/0.311135/,512111.%('%'&'&&(%(*(+(31,20/52159:+((**67145511/4-1()+-396/.1++25-87783-')(,.;6,))(*-5/9//3)&$(*.-&+*5,<:.53.*,1/321+%(,1+))0--./1/%1-1520+46397;5)*42-.*-$((2104//38)*--%**-/*-,689,*286302/,---,0,/22/7../2:613.-,-((./43/6/+:6-:5.-&(*)')($'((%&)(+,224.*+/.,*%'),0($%('&/,/03161-(&)-9//1.6-&'/+0)(+3767366558'.8...6--.)+234336:0::699)-*.(8-.97646'&-8/./11)21336;:7692-,.+*)+.01,*'%(1+75.131++(*.4611-+,,/*+/5773/39.44<<22044321222.:2--*,/../;6,003)%))#%'+'+'&'$&(&-)-/.*/-'(&%'%%((-,61(//07-&*..683/3/7/323/1466/1.-1+$&(&*,,-03/4;26,7342415)($((,+,0*&'%'%%&#&%)%.&)47:9*4,)+442113.-.*)-0.-./0192+++,02.*.15-23/7/1:,)*+-(+,0.4/*0,++2,+',-+.595-12.+)2923383:413-548*(1(%)2.08068,-9%%,*&(
@95cd6311-1c07-4100-b6e0-b774ae07e369 ch=127 read=66906 start_time=2019-12-13T03:40:27Z barcode=BC01 runid=2c9cf7bc05858273f10e7d7ec552fc0bd742dc3e
CCAGTTACCTTATTTAGCTGCTGAAGTCATGAATCACAAAGTGGTAAGCGCCCTCCCGAAGTTAAGCTATCTACTTCTGGTACAACCCACTCCCATGGTGTGACGGGCGAGGATTATTGTACAAGGCCAGGAACGTATTCACCGCAACATTCTGATTTGCGATTACCCTGGCGATCCCGACTTCATGGAGTCGAGTTGCAGACTCAATCCGGACAGACGTACTTTGTGATTCGCTCCAGCTCACACTCTCGCTTCCCTCTGTATACGCCATTTAGCAGCACGTGTAGCGCCGCAGCAGGTGGGCTTGACAATACATACCTTCCCTCCGGTTTATCACCGGCAGTCTCCTTTAGTTCCCGACCAAATCGCTGGCAACAAGGATAAGGTTGCGCTCGTTGCGGGACTTAACCCAACATTTCACAACACGAGCTGACGGCACCTTCAGAGTTCCCGAAGGCACCAATCCATCTGGAATGTTCTCTGGATGTCAAAGGTAGGTAAGGAGTTCTCCGCCCCGTTGCATCGAGTTAAACCACATGCTCCGCCGCTTGTGCAGCCGTCAATTCATTTGAGTTTAACCTTGCGGCCGTACTCCCCAGGCGGTCGATTTATCACGATCTTCGGGCGCCAAACTTAAAGCTCAACCCCAAATCGACATCGTTTACAGCGTGGACTACCAGGGTATCTAATCCTGTTTGCTCCCACGCTTTCGCAGGCGTCAATTACATTCCCCAAGGGACTGCCTTCGCCTTCGGTATTCCTCCACATCTCTACGCATTTCACCGCTACGTGGAATTCTACCCCTCCCTAAAGAGTACTCTAGCGACCCGGTATGATGCAATTCCCAGGTTAAGCCCGGGGCTTTCACACCTCGCAAGTCACCGCCTGCGTGCCTTTACGCCCAGTTATTTCGATTAACGCTCGCCCTCCGTATTACCGCGGCTGCTGGCTGGAGTTAGCCAGTGCTTCTTCTGTAGTTAACGTCAATCGCCAGTTTATTAAACTAAGTGCCTTCCCTCCTTACCGAAAGAACTTTAGCCGAAGGCCTTCTTCATTCGCGGCATGGCTGCGTCAGGGGTTAACCCCATTGCGCAATATTCCCCTGCTGCCTCCCGTAGGG
+
14&-1/,,(,*(.+%&$&%#$'%&&(),,323:,,*,0:4,2*.0//*--/6/+19,()((.;1:/011221&/0;388722328,5-'(*2<6-1311/46774972+%%&%.*(*.(.,372)3*3-38573-1(.(((38%'27357:745/98/+23274.5+(&(**)-,43)*),5/8342/)++,/-409-0),..743612-0)*(((..3400451/.,*(.../.30/0568,2*2131-*,8+1,(')+-+-0,337;78;,**)$**,2+*+))&'%(&$$$'($('%(('&'$%%$'.)&)%&),52:17,..0+00;.**-.6;593.345882-4-'(*2/3-,.024;956/00161131/3*5-1/(-1.400)'*+043227;9/-0.2,-.),+(%(/),22231)+,**-()&&&$$#$$&')+')+5/1/'''*.4.,202627603330536349;98815:6843347')&*&)--*/&.%(7;8831,*+*,),5...22-'/042;<9;20+'$&(59,-.)%#"$&&-%%*,*+0.85;6*/42&%(6:/1,,&('&&1*90+,00*18:++133*632.0080.//)*)%*(**)%+,4/.:067,+*,42'(-/*7,;9*19,+.'*+343122'((127999:775,1,%1,(+-12*00/268-89,(0//3*&++--7(*$%$'42898*(,*&+/51388+3--8.+/3235294232288/755611++26,,**+--+',*++/8+1.0833512-.2.-0.9/665;91-0.)(+-/%&%()-..0+-./-75/)'-)()*)%(*/19/:+),0/336*07*-130+**,,1413950'+'((+,04;5:9513'0((')-*)//87-%,)7*3:(1//080710032)14/.29-/16/-2303474468812,%(.()230128//-+,0/8395355472:2:29:,3,*0%&%)-1:70-6/:90+(&()4597483-)5'-*+9:639*(01/,,%$$+)&)(.+89/:43;48944)208778798645446-322'.($$+..)%((()*+&4*,.,396,)+)$%()*(3.()*-/-
@f6de3c87-3f83-4338-b2d1-00ee5d831217 ch=333 read=50489 start_time=2019-12-13T03:40:35Z barcode=BC01 runid=2c9cf7bc05858273f10e7d7ec552fc0bd742dc3e
CCGGTTACCTTGTTACGATACACCCCAATCATCAATCCACGTAGACAGCTCCTTCCTTGCGGTTAGCAGGCCACCGGCTTCGGGTGTTATCAACTCTCGTGGTGTGACGGGCGGTGTGTACAAGGCCGGGAGCAATATTCACCGCGACATGCTGATTCGCGATTACTAGCGATTCCAACTTCGTGTAGTCGAGTTGCCGGAACTACAATCCGAACTGAGAATGGTTTTATAGGTTTTGCTTCACCTCGCGGCTTCGCTTCCCTCTGCACCATCCATTGTAGCACGTGTGTAGGTCATAAGGGGCATGATGATTTGACGTCATCCCGCGCTTCCTCTGGCAATGCTGGCAGTCTCGCTAAGTCCCCAACTTAATGGTGGTAACTAACGATAGGGTTGCGCTCGTTGGGACTTAACCCAACATCTCACGACACGACTGACGACAACCATTACACCACCTGTATCTCATATAGCTATCTCTCCATCTCTGGAGCCTTTATGAGTATGTCAGAGACCTGTTAAGGTTCTTCGCGTTGCTTCAGATTAAAATACATGCTCCACCGCTTGTGCGGGCCCCGTCAATTCCTTTGAGTTTCATTCTTGCGAACGTACTACTCAGGCCGAATTACTATTGCGCCAACTTCTGCAGCACTGAACTTTGACATCAACATAGTACTCATCGTTTACGGCGTGGACTACTATCTAATCTATTTGCTCCCCACGCTTTTCGGGACTGAGCGTCAGTTGCAGGCCAGATCGTCGCCTTCGCCACTGGTGTTCCTCCATATATCTACGCATTTCACCGCTACACATGGAATTCACGATCCTCCCCTGCACTCCTAGCTGCCTGGTTTCTATGAAACACTGAAGTTAAGCTTCCAGGCTTTCACCACAGACCCTTGCTGCCGCCTGCTCCCTCTTTACGCCCAATAATTCCGGATAACGCTTGCCACCTGCGTATTACCGCGGCTGCTGGCACGTAGTTAGCCGTGGCTTTCAGCAAAGTACCGTCACTCGGCTGCATTTCATAGCGCCGTTCGCTCGCTTTATAACGAAGTTTACAATCCGAAAACCTTCTTCCTTCACGCGGCGTTGCTCGATTAGGGGTTTCCCCATTGCGGAAATTCCCTGCCTCCCGTAGG
+
1*,0.:,-17/+2*''*)$&)'06;,23398:88:571$)&+(&$()+./-%'+,%$%(,)/0+'$#%,,79028/7./4/*--+,/1/01//01335353648744/(--.58/-,'*,07+0*.'&)(&).-2/.1=6458221+')426:;::<5.-.(+/()&&%&).082//),++)&+00236742,7+*.**,+$(&')25/1/++++'&)%'$'5+9;;-./&20542,015;4249641-1-)(+&$')-2;40242223568:8139.**&)%(,,./**/17641436,03+-493332+:1*+'//113.55,+,')5+.&,,')-..2.-.0.4/0141,21252+,-+48-),)1,1-*-&),2-.02&(.1678365++('('+,1+2,)'/)++,.*+/)-+534440()-//,++(//3/32036/11(-&')..1)+)'%)(,0494555,1348976648;9::5745,+*36089++*,&'(/)20,'&)'*('%')*(++294930-.-0/,..-,&%*0)('((&',,./4575/37/1/5.223))+.41+,37'1+6102976298<;977<4350/1*28,2,-*((,.+.,4*(&&(&%%'&+/..'&#+%'),&)'*&(*)05676057+*)1/4,0'+&)%+*.131,-.33:6'--212368433+/-,,,/5:76.-24))-.0:;6*--./;:--*9:7676/./*)-)++5.*,)&'.*)/5522427426225<8887955637102:345999::9:8:05;1.278/675511/4402/0/,*++,//10/880,-.%'(,')*12337:874/81,+)('-,&%&)'('+(.,7+)+-8-'(8;5857/(*1+-0/77;0/,*'').1100.,.00.'$'+0.,5+-,&(+)+21:-,4.489964203.2.,4/5/0)+**://0/-2,**++000+(,+,*/0+*(0,0535-11'%&#%..(%)'+2342./132743',$&+*-)'(%')0233.*#&),$%))(&(*1.%))*.97*+-//2++11/734.423;9669/'+*+042.4/-.974'0$'*3122;72695*/-**'&)),+3'&$%%-.+27)*940(
@8cf9f14a-affd-445e-b68e-4955b0f6ba66 ch=281 read=54965 start_time=2019-12-13T03:40:34Z barcode=BC01 runid=2c9cf7bc05858273f10e7d7ec552fc0bd742dc3e
CAGTTGCTGTTGACTTCCACCCCAATCGCTGACCCTGCAACCGACCGCTGCCTCCTTGCGGTTAGCTCACGGACTTCGGGTATTGCCAACTCTCGCGGGTGACGGGCGGTGTGTATAAGACCAGGAACGTATTCACCGCGGTATTCTGATTCGCGATTACTAAGTAACTCCAGCTTCATGTAGGCGAGTTTCAGCCTACAATCGAACTGAGACTGGTTTAAAGTTTGGCTCCCACCTCGACATGCATCTCTGTACCAGCCATTGTAGCATTAGTAGCCCTACACATAAAGGGCATGATGATTGACGTCTTGCTTCCTCCTGGTTAACCCAGGCAGTCTCGCTAGAGTCCTCAACTTAATGGTAGTAACTTAACGACAAGGTTGCGCTCGTTGCGGGACCAACCCAGCATCTCACGACTTTGAGCTGACGACAACCATGCCACCTGTCACCTTGTCCCCAGTTTCCTCGATTAAAGGTACAGGGATGTCAAAGTGTAGGTAAGGTTCTTCGCGCTGCTTCGAATTAAACCACATGCTCCGCTACTTGTGCGGGTCCCAAATCAATTCCTTTGAGTTTAATCTTGCGACCGTACTCCCCAGGCGGAATGCCAATGCGTTAGCGGCGGCACGGAGGTGTTGAAACCCCACCTAGTATTCATCGTTTTGCAGCGTGGACTACCAGGGTATCTAATCCTGTTTGCTCCCACGCTTTCGAGCCTCAGCATTACAGTCCAGAGGTCGCCCTTCGCCACTGGTGTTCTTCCTAATCTCTACGCATTTCACCGCTACACTGGAATTCCACTCTCCTCTCCTGCGCACTCTAAGACCAACCAGTTTGGAATGCAGCACCCAAGTTGAACCCGGGTATTTCCGCATCCCACTTAATCATCCGCCTACGCCCCTTTACGCCCAGTAAATCCGGATAACGCTCGCCACCTACGTATTACCGCGGCTGCTGGCACGTAGTTAGCCGTGGCTTCCTCTGGGTACCGTCATTGTATCTTCCCCAAAGACAGGGCTTTACGATCCGAAAACCTTCATCACTTTCACGCGGCGTTGCTGCATCAGGGTTTCCCCATTGTGCAATATTCCCCACTGCTGCCTCCCGTAGGG
+
4('*)#&+$.)&&,150'(/*'$3*886443156.))*'&''&'-003636:.6*'*,-'.1/-.4942217.0191)+())///2+*-222*(%#'&$&'332+1,26-16444*),-60-&3467547888.'(&&))('))/-0378;8234/573530(((*&+)+0()-0857978577,++,):87013:26878,4**+/0,.-/085428.+/-)05-,0-4.6.**/(&$$%'))*+,.---,1208113:449+*+,+')&%()*(-.-(,,-)-/35,,32+))*,,&$)2*/15+)$%#)1,.()*1/065:6+61)&+0/-1/758011.-),(/867.6.,5.8-/40,*+&%)('*,)-.*5,()*0(-++01217/--8,*(%'*)('('/00332+-/%&%&%(*-)*,).4476656/-(--'--*,/4249/;00056,((,4-2313205051'%$''*'*48.2545.6),267:090.0'-/1:7;945.-/*+5*+('*.,5;:77000133146.245041./15/9-/,.*'**+//6977))*)+/05;8-9254:02.,5;48-0,078*-/565;9;85.0/3/26-1-++,,,*'.01100+*1+)-,%'(%*.+)(-1.&')+/;8788/54/)*0)+0016;88879:47;61118779374132:7,++/6+&,)+,65-,138875044'140017.9)))+))+3/88)3;868;.//*++'(62891(*28603.4020113<:4489445,+'--)-)-,7+0&()+45624675431&+)+./(+)(*''2-3:185;9588875:/0.*+.,.//50-'+/-+-+*/'28*.(%)+-110')+,1/6776:;454-+,,0,.*-1.+556;50156:-,25678:483+156,,($)(&%*'('(0+/:75/8//0:642/#+'('.2901191;8501-+$)*'(0,,+2:442%/*')*-.42::;-42/-0/)562+),,')+-/31/27:6697:689.*-214/%((,,7/1/<343984890304-:-338.*.2*/1-2++-5247;2*,2153305-17-,2(*0(
@328b535e-b46c-44a1-9f8c-f78fccfd2903 ch=244 read=120473 start_time=2019-12-13T03:40:43Z barcode=BC01 runid=2c9cf7bc05858273f10e7d7ec552fc0bd742dc3e
CCGGTTACCTTGTTACGACTTCACCCCGGTAAAGCTGAATGCAGAGTGGTAAAAGCGCCCTCGAAGGTTAAGCTACCTGCTTCTTTTTTTTGCAACCACTCCCATGGTGTGGGCGTTAACCTTTTAAGATGGCCGGGAACGTATTCACCGTGGCATTCACGGTCCCGATTACTAGCGATTCCGACTTCGTAGGTCAGTTGCAGACTCAATCAGGACTACGACGCACTTTATGAGGTCGCTCTCGCGAGTCGCTTCTCTTTGTATGCGCCATTGTAGCAGCGTGTGTAGCCCTGGTCATGCCAAGGGGCCATGATGACTTGACGTCATCCCCACCTTCCTCCAGTTTATCACTGGCAGTCTCCTTTGAGTTCCCGGCCGGACCGCTGGCGGCAAAGGATAAGGGTTGCGCTCGTTGCGGGACAACTTAACATTTACGGCTTACCACGGCTGACGACAGCCATGCAGCACCTGTCTCACGGTTCCCGAAGGCACATTCTCATCTCTGAAAACTTCCGTGGATGTCGAACCAGGTAAGGTTCTTCGCGTTGCATCGAATTAAACCACATGCTCCACCGCGTGCGGGCCCAATCAATTCATTTGAGTTTAACCTTGCGGCCGTACTCTCCCAGGCAGTCGACTTAACGCGTTAGCTCCGGAAGCCGCCTCAGGGCACAACCTCCAGTCGACATCGTTTACGGCGCGTGGACTACCAGAATTATCAATCCTGTTTGCTCCCCACGCGCACCTGAGCGTCAGTCTTCGTCCAGGGGGCCGCCTTCGCCACCGGTATTCCTCCAGATCTCTACGCATTTCACCCGCTACACCTGAATTCTCCCCCCCCTCTACGAGACTCAAGCTTGCCGGTATCGAATGCAGTTCCCAGGTGGGCCGAGGTTTCACATCTGACTTAACAAACCGCCTGCGTGCGCTTGCGCCCAGTAATTCCGATTAACGCTTGCACCCTCCGTATTACCGCGGCTGCTGGCACGGGTTAACCGGTGCTTCTTCTGCGGGTAACGTCAATGAGCAAAGAGACATTAACTTTGCTCCTTCCTCCGCTTTTAGAAAGTACTTTGAAGGCCTTCTTCATACCGCGGCATGAAAGCTTGCATCGGGCTTGCGCCCATTGTGCAACATATCCCCACTGCTGCCTCCCGTAGG
+
744/3.',,,6*2,',9677;5.2.,+))($(&&&$),85341))((+-+,53'')+;8412+,0'+'1*0,,*),.+')'((&*/241/)%&+.0.*+,2.*'+-3/,(-063,2+'$%%*-1.1,'&),//90;628448/30/-396745200((%''&*/+)*+*7+*)$&(-25861-*-,3/+.-.403'.-2-.'+6-/8):,6(+2*-1.013510.04:2//2/3-,&$&&'2223+%()*0122264190&*((*,78:0-3,,+-+(')'))*)$)*/7/-0:95'1()%'&,59133/0013.*+/,115888:6278.,25287807))-6;1013*888;7+/2300&'/)-%',241-*3225;9:89;1:0/)*/1:-5.6741**1,:22178852:220;.+)%2#%%1+:147,'+%)&%%&()%&%%/036676:3369599:.44.13+.2354,/2:7:594++4/21.+(/400002237686<;:58:76347;8867/'&/45*8.*1**,0:55<0.---6-,,/0*)/./1;9.7-//13345;58:3,(*,2*.)-0+'')+.:2<8233,.(-.8,6,7+5-+,.311++*)(+(274+0)&$$&%'&%&',(+,2*1)*'-,5)0*),$.*$'&+*,0:40,00643.3.***+/2636751;.&+60.-*./392431320'(),4+,)'+),%')28/.0407:*')'&$%&.2.1(-0498,1113<977..,-6;9249239-::677+0,*,///8//-/**('.1177/1/0'02/**34)*::7202926/17.)++-35:62-,-*&**+/1264.4,/1734:'33567&'')+9698<650)./,)()/)&%&)-4-++),/4-0/..12338854-%(&$%)*,28/-.1&.0.6)&((.62:2--/.9081442900//61*.457241,56,,.0..--*/&%#''+*,03)14*44568<79<99780:6369868.7+)(%-129++%+%()*3,/*/8:340-)&(*(+0.))*''%&%(--*-*,++&%(+-60:7:77:887*,('')*($%*(*+(),*()-.:*&&++//1)7;*)22--.4.**'()*,153+/445633914;+-603+
@eebddbf2-6e91-4d3f-9d4d-07e467bd71f0 ch=32 read=53379 start_time=2019-12-13T03:40:52Z barcode=BC01 runid=2c9cf7bc05858273f10e7d7ec552fc0bd742dc3e
CCCTACGGGAGGCAGCGGTAATTTTTTTTCGGCAATGGGGGAAACCCTGGCCGAGCAACGCCACTTCGTGAAGGAAGAAGGTTTCCAGTTATGAAAGCTTCCTGTGTATAAAGGAAGAACAGCTGGCTACAGAATGGTAGCCGAGTGACGATACTTGTATTAAGCCACGGCTAACTACGTGCCAGCAGCCGCGGTAATACGTAGGTGGCAAGGCGTTATCCCGATTGGGCGTAAAAGAGGGGGGCAGGCGGCAGCAAAGGGTCTGTGGTGAAAGCCTGAAACTTAACTGAGCAGCCATAGAAACCAGGCAGCAGAGTGCAGGAGAGGATCGTAGATTCCATGTAGCGGTGATACGTAGATGGAAGACACTGTTTAGCGAAGGCGACGATCTGGCGCGGCTCCAATTCACGAAGCTGATGAGGCGGCGGACGAATACCCGGCGTCCACGCCGTAAACGGTGGAGTGCACTAAGTGTTGGGATGTCAAAGTTCAGTGCTGCAGTTAAAGCGCAGCAATTGCTCCACTTTGGTACGTTCACCAGAATGAAACTCAAAGGTGACGAGGGGCCCGCACAAGCGGTGGAGCATGTGGTTTGAATTCGAAGCAACGCGAAGAACCTTGCAGGTCTTGACGTACTCGCAAAAAAAAGGCTCAGAGAGATGGAGATAGCTATATAATGAGATACAGGTGCGTAGTTTATTCGTCAGCTCGTATCGTGAGATGGCCCAGGTTAAGTCCCGCAACGACGCAGCCCTTATCGTTAGTTACCATCATTAAGTTGGGGACTCTTGGGACTGCCAGTGACAAGCTGGAGGAAAGAGGCAGGATGACGTCGTCATCCATTTTATATGACCCGCGGGCTACACGTACTACAATGGATGAATTAAGAGGAGAAGCAGAAGGCGCAGGGAATGAAACTGGCCCATAAAACACCAGTTCAGGATTAATGGTCGCAACTCGACTACATGAAGTTGGAATCGCTAGTAAATAGCGAATCCATGTCGCGGTGGAATACGTTCTCGGGCCTTGTACACACCGCCCGTCACTGCGAGAGTTATTAACCTGCGAAGCCGGTGGCTAACCCGCAAGGAAGGGGCATCTAAGGTGGGGTTGATGAGTTGGTGAAGTCGTAATAAGTAACCGG
+
6/''&-'1+).80.1/&%$&))1646.752.60'0*+/73*)/(28/'(&2-0023397692/+0)*,3570/)/*')()--8+-(%*,3+-())(%(1/4')'(%)(*+53*3.52367,+**(/))(',,,4,+1-&(()%%'(*((&%%)&.*$,+1-8.,11-0.5///646566879;2-10/374-7,*6,-,8.3-.1+/.(3-+*33070008,*&-()16211661*'&,*/-+)*)-5,)-)')))**-1/..1/.290-1+*(,01/1/$''%+'*(&%'(')**,/-+01/09//3/&%#%''*(01,6+())/6063/,#(0+504+1/.*,+.)*(''&&&',-2/02-0.24-+%'%*$#$%%'*(*-0:;3343,0+,&&$%$$)(+'/)(%%&&'%*)'%-(&*'%%&$)(%%%$%'&+($%%#$(,,),-3:789<8.-)+'(&(+(.')+0304237/5*,7.2146./1600*-.6412/+1*.*'%(&)%+)*'*&'((,($'&%$$-2/2,6;*)/1,,,82/19512821('%($#%'$.66-.1)(-,./4/53:8870/0.3*-'/,.&$'+.2-%(,())*+&)**1*,2200-$-'()-010**'$%$'+-&-)170:32*2.768/+*)*-./:1/./+-898431,+.-.0024/1$+)($$&'$((1)(.-,/42.//0+''&)),.1//37653/().0/6150326*'*.-..).,0.'21)*5,56.40,)1)*,3/155/700(4)27<3)*('&'(,,.0/&16./00,,.(')*77+-)&'%'%&()'06++**+*)+&&'')*+'*.0*'%&&&$(.)$'(--++&+*,*0).(''.,,7;99410-++'')*+*&(('('&,''-./6)),*$#&'(,%&#&(*.-''+38/,$'()1272'*2&-''$'&,++#')&.033221/6//.)%'.)$%%%'**,,102+,'$%%%&,2+-&#%&(-)'+),.*1+2-0/07810'143725/.//,,,-34199..1()$%&)((((00()')$$%$'+).,+6;7;42./%%%+,-*/.*1.0*,(&%&*-/0,--,)'**%$&'(--'&1*)(&&((((4..+'(+/(+)1'-*/
@27d6b4c3-0967-4d28-9a74-35e8ad63cc7e ch=188 read=98830 start_time=2019-12-13T03:40:53Z barcode=BC01 runid=2c9cf7bc05858273f10e7d7ec552fc0bd742dc3e
CTCCCTACGGGGCAGCAGTGAAGTGTTATTGCACAATGGGCGCAAGCCTGATGCAGCCATGCCGCGTGTATGAAGAAGGCCTTCGGGTTGTAAAGTACCAGCGGGGGAGGAAGGTAAAGTTAATACCTTTGCTCATTGACGTTACCCGCAGAAGAAGCACCGGCTAACTCCGTGCCAGCAGCCGCGGTAATACGGAGGGTGCAAGCGTTAATCGGAATTGCGGGCGTAAAGCGCACGCAGGCGGTTTGTTAAGTCAGATGTGAAATCCCCGGGCTCAGCCTGGGAACTGCATCTGATACTGGCAAGGTCTCGTAGAGGTGGGAATTCCAGGTGTAGCGGTGAAATGCGTAGAGATCTGGAGGAATGCCCCTCTGAACTCAACGCCAGTATCGATACTGATGCCAAATTCCTCTGACAACACCAATGAAACAAATTAACGCTGCCCTATTACCGCCCGGCTGCTAACGCATCAGTGCTGTTGGCTCTAATAAAGTACCGTCACTCGGCTACCATTTCCTGTAGCCGCCGTTCAACTCCTTTATAACAGAAGTTTACAATCCGAAAACCTTCTTCCTTCACGCGGCGTTGCTTCGATCGGGGTTTCCCCATTGCCGAAAATTCCCTACTGCTGCCTCCGTAGAAAGGCTAAAAGGTGGGCTGCTCAGCACCTCCATGGCACCCACC
+
-+4/)(0541.)'),+)$,((%&('+0-1420134;:9;97.1/2.49667:04,),0.4.1&).*2%,'(*,0(*++3197<8,+02:,.27-&)$(*&)(((+/-),'''(**-62,/.6.,(1.24+*+,-8270//.14)+66/2,,0-)+++.068/62-/7146:5688<577+332&'&(&7+,,:58-/63-4.4/,-4/7.7.4%.('-+**-41437893//11,1(1().71:7;623834189219:5/*.5*(299.+,0237%&*,*+2*0.,1,,.007112*/7/4---+./30021-,(+(((0*-+.6-.)00/-+),+475302-*+1.0()+*++0/3.*1-,:5'0/,,'-')(1.)*'*'*.-,&)(*+,1613*+%'%$&)(*(+**%'&&$%(,)&*(*%('(&%%$')-.000**'&)*'%&(-)-)%-*()-+.132,)*%)&+$(+2-,-&+'*$%'%&.,.4;6-479877,')'+)&&+,69.6;3.33313579378576,(%&(-'(,))..62+)-**-6;-/.:14('+79723385;;:68;7.3230822/0(&&',&'*+),**0;/2234*-/-476/265,+5.*(+01-,*(()(27+,,*')(%$%'()/)$$,')&&('*,-'%&%&'&-*&+*),)31(%&#
@7563881f-35f0-4a41-887d-347d0b68202e ch=201 read=58098 start_time=2019-12-13T03:40:50Z barcode=BC01 runid=2c9cf7bc05858273f10e7d7ec552fc0bd742dc3e
CTCCTACAGGGAGGCAGCAGTAGAAATTTTCGGCAATGGGGAAACCCTGACCGAGCAACGCCGCGTGAAGGAAAAGGTTTTCGGATTGTAAACTTCTGTTATAAAGGAAGAACGGCGGCTACAGGAAATGGTAGCCGGTGACGGTACTTCATTAAGCCACGGCTAACTACGTGCCAGCAGCCATGACAATAAATAGGTGGCAAGCGTTATCGGAATTATTGGGCGTAAGAGGGCAGGCGGCAGCAGGTCACGTAATTCCTGTGAAGCAACTTCAGTAAGCCATGAAACCAGGCAGCTAGAGTGCAGGAGGATCGTGGAATTCCATGTGTAGCGGTGAAATGCGTAGATATATGGAGGAACACCAGTGGCGAAGGCGACCTGGCCCGCAACTGACGCTCAGTCCAGCATTAGGGAGCAAATAGGATTAAGATACCTAGTAGTCCACGCCATGAAACGATGAGTACTAAATTGTTGGATGTCAAAGTTCAGTGCTGCAGTTAACGCAATAAGTACTCCGCCTGAGTAGTACGTTCGCAAGAATGAAACTCAAAGGAGATTGACGGGGAGCCCGCACAAGCGGTGGAGCATGTGGTTTAATTCGGAAACAACGCGAAGAACCTGAGTCTTGACATACTCATAAAAGGCTCAGAGATGGAGAGATGGCTATATGAGATACAGGTGGTGCATGGTTGTCGTCAGCTCGTGTCGTGAGATGTTGGGTTAAGTCCCGCAACGAAGCGCCCTTATCGTTAGTTACCATCATTAAGTTGGGGACTCTGCTTGAGACTGCCAGTGACAAGCTGGAGGAAGGCGGGGATGACGTCAAATGTAAGTACCTCTTATGACCTGGAGCTACACGTGCTACAATGGATGGTGCAGAGGCAAGCCGCGAAGGTGAAGCAAAACCCATAAAACCATTCTCAGTTCCGGATTGTAGTCTGCAGCTCGACTACATGAAGTTGGAATCGCTAGTAATCGCGAATCAGCATGTCGCAGTGAATACGTTCTCAGGCCTTGTACACACCGCCCGTCACACCACGAGTTGATAACACCCGAAGCGGTGGCTAACCGCGGAAAGGCTGTCTAAAGGTGGGATTGATGATTGGGGTGAAGTCGTAACAAAGGTAACCGG
+
(,14125'96((*./237.,-'&),+*381-.9,:..*)*'(++/7*,/02511&263424:2,*(')+.,00-*(--;98059/2')+890.12191910,/1,*++(('))('%&)(,-,%'&,/+-42//.7/()*,./0-.*--5/85:2*&***,.1./0614..,-)..+(,,,77+''$$*+++)*+%+%&,*),1+0/31//246/7-7,-81;:97+:+&&.+*)/,50550-//)/6-.'**22/3,$&&&%%*)$)$$&+2-(*,46/07-)')./202.9../,,))*++02&/*'+6++,,-:+8*5(/0.5/5/-..,///(2-,*-,,-*(../6+.00)*((**01957-5,,+.4-3,(()-2270:/,121//.048999-//3-)&)())+*4+)//1;90**/)1,,*+.299<-.*5-/-5-+,/05$3%*6+(*+,%''),-.55/5004:3311/1401.-/97236:;8:95-:,1+.,+0,,31/001166.1721-0.-)-..242/'+*((.91,,02,-.2:*.**',22644)/8/'&/5+((*,(0*.0;98/+,+*-+*,04:4.4386.),-(*/(/*,)(('(((**../3459/0///-001+*15/,+6137))+--145+**)+5)833332741-,,(,',+,.8:99999043016678//00/465588889879736.-1/623++81((//06/0,,,+,1207444235212945:8990603)--*'-4-7430-)),,)+./5653711134430*,.2/-0+*0-5/'373././08760+''$('(&(),2/589880118067,,+)*+()..034004428;:8730036*''('&*&(1/1-+'**((+,*119:56:3+,+7:54668;9::06.2.'-*./40225987563'22414*)('),*),),70+0--622322-9--,0167:6701111788/8)//55;666547+*)+.75,3,'*/22113921:70187767203..-*3+-.065+-.*(*,*.+70&/0/506401&)&&&),0047630;).-305+'-+)*,-006056--*0+*+9678:69:.+7.6:9:69
@7635b26d-db36-4f91-8103-fbb12bbd1fc8 ch=33 read=57238 start_time=2019-12-13T03:41:02Z barcode=BC01 runid=2c9cf7bc05858273f10e7d7ec552fc0bd742dc3e
CTCTACGGGGAGGCAGCAGTGGGAATGTTATGGAGGTGCAAGCGTTAATCGGAATTACTGGGCGTAAAGCGCACGCAGGCAGTTTGTTAAGTCAGATGTGAAATCCCCGGGCTCAACCTGGGAACTGCATCTCTGATACTGGCAAGCGATCTCGTAGAGGGGTGGTGGGTGTAGCGGTGAAATGCGTGAGTCTGGAGGAATACCGGTGGCGAAGGCGGCCCCTGGACGAAGACTGACGCTCGGGTGCGAAGCGTGGGGGTAAGCAGGATTAGATACCCTGGTAGTCCACGCCGTAAACGATGTCGACTTGGAGGTTGTGCCCTTGAGGCGTGGCTTCCGGAGCTAACGCGTTAAGTCGACCGCCTGGGAATACGGCCGCAAGGTTAAAACTCAAATGAATTGACGGGGGGGCCCGCACAAGCGGTGGAGCATGTGGTTTAATTCGATGCAACGCGAAGAACCTTACCTGGTCGGCATCCACGGAAGTTTTCAGAGATGAGAATGTGCCTTCGGGGCCGTGAGACAGGTGCTGCATGGCTGTCGTCAGCTCGTGTTGTGAAATGTTGGGTTAAGTCCCGCAACGAGAGCGCAACCCTTATCCTTTGTTACTTGCCAGCGGTCGGCGGGAACTCAAAGGGAGACTGCCAGTGATAAACTGGAGGAAGGTGGGGATGACGTCAAGTCATCATGGCCCACCCGACCAGGGCTACGACTACAATGGCGCATACAAAGAGAAGCGACCTCGCGTGAAAACGGACCTCCCATAAGTGCGTCGTAGTCCGGATTGGAGTCTGCAACTCGACTCCATGAAGTCGGAATCGCTAGTAATCGTGGATCGAATGCCACGGTGAATACGTTCCCGGGCCTTGTACACACCGCCCGTCACACCATGGGAGTGGGTTGCAAAAGAAGTAGGTAGCTTAACCTTCGGGAGGCGCTTACCACTTTGTGATTCACTTGACTGGGGGTGAAGTGGCACAAGGTAACCGG
+
.14(*+/12-'-...55125-62)()#$#$###%()),/02)+/8/2.-4(-,.3-*1/1975554:313.,(*&'%*47&26<:1464,$,'*1596741:4/./1,-69778012()-42/5/+,,,+11.115533501-.*(''#')44775-).32/)&&&%(/.-)%+.2633/63,,22*('')24:5.01,50./2,4.120+,&.,*',)41/).3010.6+,+//./*/,5'2,(%%%&'*.075;8),'/5'3*790.8-./545;.+/11/6950.01362-231+,,-.77536/:/3-33090213:/10.*.0**,,++.+1*2*,,-23831012742/0*++/2363+('&)&''*+0,)&,,6*8.64:;7343863,,+1544+,*(/497-35,*+*/.*02/8./.&()'*%()37<8-1/930/10184735406.0,1002/493.+/.+&/3180(*/.,*+,384000/./7000.643635974:*092-20365122/386677788738112621.0-01239923:-/1589330;1;262815426'(,210-*)%,,4:997:1/2/030.60&*'$'(&'.62464921011.66-6-,5-9,,/0*--05575.--)(%&)&-281*+.*.*.),64)-+-346870))-0/441202(4*$&('&)*:/5,'(%'()))'&,.885:534+,,/15+(*')*)).34541'*&%',55/1-6039+/(*%(-5+-67896+-&.-.'1,*2,1*)*+-+//30/.456738:./0%%(*,,-0/-+'('&',,+,-2;9;9:/$)++02-),(1122./,,+-24-('0.2:2:211600/18,99,,83././85633+''),734:343;6'%,,%/&)**)//.3,1)+*54+1('0-)$&''*02,1.51))+-260)(+(-+123:60),-.4,)(&%$&%%('+068757
@fc36aa61-94dd-4ff1-89e1-471dcc38c680 ch=29 read=41714 start_time=2019-12-13T03:41:01Z barcode=BC01 runid=2c9cf7bc05858273f10e7d7ec552fc0bd742dc3e
CACAGTTTACCTTGTTACGACTTCACCCAGTCATGAATCACAAAGGTAGCGCCCTCCCGAAGGGATTAAGCTACCTACTTCTTTTGCAACCCTCCCATGGTGTGACGGGCAGTGTGTACGAGGCCAGAACGTATTCTACCGTGGCATTCTGATCCACGTTACTAGCGATTCCGGCTTCATGGAGTCGAGTTGCAGACTCCAATCGGACTACGACACTTTATGAGTCCGCTTGCTCTCGCGAGTCGCTTCTCTTTGTATGCGCCATTTGTGGCACGTGTGTAGCCCTGGTCGTAAGGCCATGATGACTTGACGTCATTACCTTCCTCCAGTTTATCACTGGCAGTCTCCTTTGAGTTCCGGCCGGACCGCTGGCAACAAGGATAAGGGTTGCTTTTGTGCGGGACTTAACCCAACATTTCACAGCACAGGCTGACGACAGCCATGCAGCACCTGTCTCACGGTTCCGAAGGCACATTCTCATCTCCTGGCTTCCGTGGATGTCAGAGACCAGGTGGGTTCTTCGCGTTGCATCGAATTAAACCACATGCTCCACCGCTTGTGCGGGCCCCGTCAATTCATTTGAGTTTTAACCTTGCGGCGTACTCCCCAGGCGGTCGACTTAACGCGTTGTTAGCTCCGGAAGCCACGCCTCAAAGACTTTAACCTCAAGTCGGCATCATTTGCGGCGTGGACTACCAGGTATCTAATCTGTTTGCTCCCCGCTTTCGCACCTGAGCGTCAGTCTTCGTCCGGGGCCGCCTTCGCCACCGGTATTTCCTCCGAATCTCTACGCATTTCACCGCTACCTGCCCCCACTCTACGAGACTCAGCTTGCCGGTATCAGATGCGGTTCCCAGGTTGAGCCGGGGATTTCACATCTGACTTAACGACCGCCTGCGTGCGCTGCATGGTAATTCCGATTAACGCTTGCACCCTCCGTATTACCGCGGCTGCTGGCGCAGGTTAGCCAGTGCTTCTTCTGCGGGTAACGTCAGTAATGCAAAGGTATTAACTTCTCCCTTCCTCCCGCTGAAAGTACTTTACAACCCGAAGGCCTTCTTCATACACGCGGCAGCGCCCGAAGCTTGCATCGAACTGCGCCCATTGTGCAATATTCCCCACTGCTGCCTCCCGTAGGGAG
+
2*,(.2/&'.517)0/*,5378;98.94)*/1.--/6266776''(%%)./296+0,)'*.+0-$3*65+...47.+00822::1.31*35)'0'))/07861026.9:/%((-0+)++&%-'.,%.(2/3766;3.+----.1//264+,/652++(+'*.4212306:0).'/167113-(**,14416./,26626'0)*,-.883/-20,(+063+.+()(-+'')'&(0./7+.+(+)-/2629635;60/124589:.12,+0-.+++,//0&'(*.42.19:8.1/(05:;::211-++*,)),/10'*%'+2-204,1(+-7<913467700,,,,446024)+(4581&+)3/.7478688684/41/4,1.60'(,*-4()'&%%%+(*'37/-2/3./5..-/0/:/-))-%.-0&'123310-,..-242742,(*%*,+,/5,-')*4307-()&-*-+/12:43447881+*..-/231138;:97882&'(+;;4663,0..2148861-,1+-.5++,*/.1911-**,40111724:061921/6)2++/1/*15073:3+6980*,.31-.12211./.-/-.000,677(.43-6//0210726..-,1.*-,)'.-5%-*++'.4387395400'(%'%%$0&5+2/+1*.34)410.$++-')(2-2)*4642-(.%,*008761800/41<:/1418.*&*+751,,)/.00'(*-/2.6/.-1.792))56.600424::9:;673-/-+/9)---0)&'6-,,++),-005:0,*-4011,./,).444,$())+*-+)+.3883'()7015365548%11488(78<5;2-2,7++%'(+&'*/#60-+,*,-1'))0'*-*''),+%'%$$&'(**'',%)$%$'(.37;262/29254+,,1*,',-++/7.7//6,///037457;,:*)#&$(-,6*++8(12//7;46:9877/22./7:77--),)&-(*(5.,,)+-,..')+$&+87.8990982)247487,2--12/)),-3+-)*1+16:4;99<43.*+')*--2.)%%%)'&%++'()')')*8///252475<:0/7.++/-401,,889.'-/56767:518+-/%*2,+(
@3c7774d7-5b54-4139-966f-52f13aeda86a ch=33 read=57256 start_time=2019-12-13T03:41:13Z barcode=BC01 runid=2c9cf7bc05858273f10e7d7ec552fc0bd742dc3e
CCGGATTTTGCCCGTTGCGACTTTTAATCGCTGACCCTACCTTCGGCCGCTGCCTCGCGCGGTTAGCTCACGGACTTCGGTATTGCCAACTCTCATGGTGTGGCGGGCGGTGTGTACAAGACCCGGAACGTATTCACCGCGACATTCTGATTCGCGATTACTGTAACTCCCAGCTTCATGTAGGCGGGTTCAATACAATCCGAACTGAGACTGGTTTTTTTTTAAGTTTATCCCCACCTCGCGGCGTGCATCTCTCTGTACCAGCCATTGTAGCACGTGTTAGCCCTACACATAAGGCATGATGATTTGACGTCATCCCCACCTTCCTCCTAGTTAGCAGGCGAACTAGAGTCCTCAACTTAATGGTAGTAACTAACATTGAGGTTGCGCTCGTTGCGGGACTTAACCAACATCTCACGACACGAGGCGGCGACAACCAGCCACCACCTGTCACCTTGTCCCCAGAGAATTCCTCGATTAAGAGTAATGCAAGGGATGTCAAAGTGTGATAAGGAGTTCTCCGTTGCCTTCGGGTGGCTTACATGCTCCGCTACTTGTGGGGTCCCGATCAATTCCTTTGAGTTTAATCTTGCGACGGCGTACTCCCAGGCGGAATACTTAATGCGTTAGCGGCACGGAGGTGAAACCCCCACACCTAGTATTCATCGTTTACGGCGTGAACTACAGGGTATCTAATCCTGTTTGCTCCCCACGCTTTCGAGCCTCAGCGTCAGTTACAGTCCAGAAGGTCGCCTTCGCCACTGAATTCTTCCTAATCTCTACGCATTTCCACCGCTACACTAGAATTCCATCTCTCTCCTGCACTCTAGATAACCAGTTTGGAATGCAGCACTTAAGTTGAGCCGGGTATTTCACATCCCACTTAACCATCCGCCTACGCTCCCTTTACGCCCAGTAAATCCGGATAACGCTCGCCACCTACATACCGCGGCTGCTGGCGTAGTTATGCGTGGCTTCCTCCTTGGGTGCCATCCTTTATCTTCCCCAAAGACAGGCTTTACGATCCGAAAACCTTCATCACTCACGCGGCGTTGCTGCATCAGGGGTTTCCCCATTGTGCAATATTCCCCGCTGCACCCCGTAG
+
0*))&/342),/($(-',,--&'%%'1,7-.///48*(+,33:70735,0),/++-)'((*),*((+,1010614794*)*%,*+6:/3.-(()(+798.'',*-3435:2,.(&(*48320-)2/4:98;:;<8435),)'&/532()+:::68//13.++'&&(++/*&'(,+10*+&),164-(..-*-(+*+..,-()//030336333.135779;;1352281+(-)1+%)-(-.6697(5+,.45721/2,0.12106/++-(&'&''),.,*&$&+*)')++&+.-/06051.//048;3./0499:738;3)+/,3152/+*'1.8,).'(,0,-,+-/+.//0/0010,++0-.26.)..661.--0).)&%363:24150000;-11810)&&+&)'-+144550+-//132(&.).+*)'''.--(+&*)(,+03:2881')''()*-*)''')%&%,-*-*,++//0.*)+-/20/..'1680.,2/-6.,+.*(')')&(&,/:472/*+-*+(,10*,(,$$###$&((&'),.+161-6-+))&0,1,)(&'''51584-/4.-,0,+&(,36/6%++*,)-+*,,0/375-*-,)1,96573.4.-.933-)*)+/+-/(0&+'&&*-)1955,')*,,+)211.7-&,-+-67-.00-,+*)..-*-.184...5/1:99657394--.6;;/)*))40'()+(-,+('&'',-,,-6--./00-*)*''%(*5672:9899++&'+&/01.5..,084310---*-//820+)+2*,/+,,++-%',0--*&')),*,-7752/'++-/01736/63%.2:/7--*,.41/1(&$&)1-4.,+)01*4.//8<1/,--+15,&$('2.49568:453'&'%&)7;.,::/15583(-.05/38689694:4337879;33.&$''*%*210/3002853--))(,5*)%%((*9822822122.2'.+*%('&'(&(,-,-.1.088-/65247/.10-85-,-../1,.6962./8499:0000,0,.(5170<00/33033%)/8..5825:0*./,.362:3348298.-21/.&--*&%.*(
@e61d7282-0b97-4e6d-9e3f-c6c6579af012 ch=432 read=81559 start_time=2019-12-13T03:41:10Z barcode=BC01 runid=2c9cf7bc05858273f10e7d7ec552fc0bd742dc3e
CGGTTACCTTGTTACGGCTTCACCCCAGTCATGAATCACAGGTGGTAGCGCCCTCCGGGGATAAGCTACCTGCAGCCCTCCCATGGTGTGACTGGCGCGGTGTGTACAAGGCCCGGAACGTATTCACCGTGGCATTCTGATCCACGATTATAGCGATTCCGACTTCGTAGGTCGGATTGCCGGAGCCTCCAATCCGGACTACGAGCCTTTGCACTTCGCCAGGGTCCGCCCTGCTCTAAAGCGGAGTCGCTTCTCTTTGTATGCGCCATTGTAGCAGCGTGTGTGGCCATAGTCGTAAGGGCCATGATGACTTGACGTCATCCCGCATCCAGTTTATCGCTGGCGGTCCTTTGAGTTCCCGGCCGGACCGCTGGCAGCAAAGGATGAGGTTGCGCTCGTTGCGGGACTTAACCCAACATTTCACAACACGAGCTGACGGCAATGCGTACGGCACCTGTCTCACGGTTCGAGGCGCAATCCATCTCTGGAAAGTTCTGTCAAGGATGATAAAGGGTTCTTCGCGTTGCATCAGATTAAACCATGCTCCACCGCTTGTGCAGGCCCCGTCAATTCATTTGAGTTTTAACCTTGCGGCCGTACTCCCCAGGCAGTCGACAACGCGTTAGCTCCGAGCCATATCAGGGGCTGCAACTCAAGTCGACATCGTTTACGTGGACTGCCAGAATTATCTAATCCTGTTGCTCCCCCACGCTTTCGCACCTGAGGCGTCAGTCTTCGTCCAGGGGGGGCCGTAGCCTACGCCCACTTGGTATTCATCAGATCTCTACGCATTTCTGCTACCTGGAATTCCTACCCCTCACGGGAACAGAAGCTTGCCAGTATCAGATGCAGTTCCCAGAGTTGGGCCGAGTTTCACATCTGGCTTAACAAACCGCACCGTGCGCTGCGCCAATAATTCCGATGCCTTTTACCCTCCCACGTATTACGCTGGCTGCTGGCTGGAGTTAGCCAGTGCTTCTTCTGCGGAGTAACGTCAATGAGCAAAGGTATTAACTGCTCCCTTCACTCCCGCTGAAAGTAGCACAGCCGAAGGCCTTCTTCATACGCGGCGGCTTGCATCAGGCTTGCGCCCGTGCGTATTTACATAACGCGCCGTGAACAGTATCGGCACCAACGAAGGGATTGGCACGAAGACGCGACAACTTTCTTCCAGCGCAACAATGCATGGCA
+
**&,*%''*)$3+&),0./62*345*+,88--'(501'(')(%&),-.01250./%*)/*,/(&',1%(&$#&&$-1.+66,,33980./,+'-&&&()600/)+-089-5/-,-3+.//3/31/079.0(#%'090++++3+''&'*0)&&)*,59;030-/18201))*),&2(1/+/,+/''0,,1)3.303-4.+'()*'(*(&%$'(%(*1&',+))*0*-'&,-&#$&&&(&)&'&*($').,/102223;600/0,)).-.0/)$%&'#))+,+-)(%%&'%((,/920/'.36.1,/.010+-,/.//..-++23.&/--0-.05;:56-(),'*).,+*%)+*)$/3902)+),'0.3:96653600)345*5073%')++7-4.--,,///'(+1)%$%)$*(%+*+*/;0--+.&(%&&')*00/340./+++-),'*%/002;.0121.,/-78/4)(+-0.21356:69975745+**),:64,.,&&'*)&&%(+,*.3+1+&(&'(+30800044()-3.5;5/52.16677/17'),))'&'%)/2962-46497<82488.-*49<00725/6.0,528.200024;-+/::/::**%&%%$%&(+,*,2.4+*(..3%%$(+'.79,($%&'%-'.*0./0*(,,/024;)'''&/4221&-*)&()/-1232/*,/,3/12*((/36:.*-&(*3.-11/360.),--/-/,**,2,51/8(*5.3643-02($$&('%&''(-,'))(--4/5:+&+-*,16566.,-,-%&''&'')(*-/,3-/,1//+**194-//*,***#$%%%'(%'/203925557:4310.019:637+'*%'0+&,)/&&&((6**,-,..()$&'&1+,0/-+0((#''&('$$&&(*$%()(**+1-,))',*/-+,&%&/71,04(%'$'%*'&(''$/-332681/,&+*&'1&%$/)%/.&'.,)(*,4,620)((*11045.6//.-.38-+-++(**''+&**7:*396%&(/8+*.50,1)''$$$%'%*2.)*).,58.9558/(,),(&(%%%%'*++('+0)-6,0)(&%'%#%$%'&'%'+$#&$$'')*,(/))*(&-,(*/032-.-*-*/,-('(&)*$4(%$&%&%%%&&)''%%%')(396,1-'%'(+&4(-*141&.$&$&($
@0b58c9f6-24b5-458d-9b69-ad32c973eaeb ch=499 read=70697 start_time=2019-12-13T03:41:19Z barcode=BC01 runid=2c9cf7bc05858273f10e7d7ec552fc0bd742dc3e
TCGCCAGCCGCTGATTTCAGTTGTATTGCTGGTGCTGAAGAGAGTTGTCAGTTATCTTGCCGTTTAGCAACTTTTCTGTTGAGATTGCTGATGTTATCCTACAGGAGGCAGCAGTGGGAATGTGCGCAAGCCTGATGCAGCCATGCCGCGTGTATAGAAGGCCTTCCAGTTCTGTAAGTACTTTCCGGGAGGAAGGGAGTAAAAGTTAATACCTTTGCTCGGTGGCGTTACCCGCAGAAGAAGCGCCGAAGCTAACTCCGTGCAGCCGAGTAATGCACCGGAGGAGTGCAAGCGATTAATCAGGTGCGGTAAAGCGCACCAGGCAGATTTCAGTAAGTCAGATGCCGATCAGGCTCAGCGCAGACACCGTCTGATACTGGCGGGCGAAAGGTCATCGTGAGGGTAGAATTCCAGGTGTAGCGGTGAAGTACGTAGAGATCTGGAATGCGAATTGGCGAAGGCGGCCCCTGGACGAAGACTGACGCTCCAGGTGCGAAAGCGTAGAGGAGCAAACGGATTAAGATACCCTGGTAAGGTCCCGCCGTAAACGATGTCGACTTGGAGGTTGTACCCCTTAGAGGCGTAAGCGCAGGAGCTAACGCGTTAAGTCGACCGCCCACCAGAATGCAGCCGCAAGGTTAAAGCTCAATGATAGATTGACGGGGCGCACAAGCCCAGTGGAGCGTGTCGGACTGAGTCCCGATGCAACGCGAGAATATTACCTGATCGCCATCCACGATTTCCAGAGATGAATGTGCAGCCAGACCGTGAGACAGGTGCTGCGCCAAAAACTATCGTCAGCTCGTGTTGTGAATGTTAGGACTGGTCCCGCAACTGGCTGTATATCGCTGGTAGCAGTCCGGCCGGGAACTCAAAGGGAGACTGCCAGTGAATGCGGCTGGAGAGAATTAGGGGATGACGTCAAGTCATCGCCTGGCCACGCCGACCAGGGCTGCCGATGCTGCAATGGCGCATACAAAGGAAAACCTCGCGAGCAAAGCGGACGACATAAAGTGCGTCGTAGTCCGGATTAGATCTGCCATCGGCTCGCGGAGTCGTGGGTGCTGGTAATCCCTCATGGATCAGAATGCCACAGTGGAATACGTTCCCGGAGCGCTTATACACGCCGCCCGTCCACCATGGGAGTAGGTTGCGAAAGTAGGTAACAACAACCTTCAGGGCTTACCACTTTGATTCGGCTGAAATTGGAAGTCGCTAACAAGGGTAGCGG
+
%""##&%'(%%&$%(:670/6+)*,,2----1-+'&%%,(*%''3-)-3+&.*))+/0())&''$%%(%%'&(,,/2.7**)&#.$'&%&'&#*)$--,*,5153/2/.-/.,33.31+11(&%#$(07'6:75342,$#$%())2.'&&)'---*),+(///+,($')).()('-*(+**/6&'$&'+'+-),)/.'(*.;8++.01/+*5-32.+12,2,,'.1).1-04(%')*((%+($%&,)*'&'(*-())-*%)&(&'(&'%%**.,&*%))'-))+&)*1052,+(%,(,4-../*(&%%%%$('%&(,%,)*274*.(+.)'($*&+)34-4..'('#+'-%'-50+(&'&&#)'&%&(&'*'&&(++./2*''%$%$%&(',,$(('''$(*'(*'*-+-,+*/01+&%&%))()+)')(,,---*)-1521)(%(%,''&&&,.-(**+-,-+*.0))17-,)*(+*,+*(,,../,-//2//'(*,(-/.'&''(%',39:/*4(*/.--/254:/)*%%(&)'*2,((..012.''&$&%**+&''&**(+'/,%*$*/*%$$$&&)/+01*&''$'$-&(+/,-0--/0/601+/)&&'-23.)&))')%%%$*+,4/.000(3.1.20+..+5*(&$)$'',2,-,'/0(++-.//2*5,)%'',+*+*&/&)(*($$%&'$-'&%&'-.56,3/1+%+*--+')%*/1.)-,((&$(*)('($()*/+&(&*+//.0-,/(+&'+(%+'),(()'--0'(/1031//)*')-.-&&$&).+1))%&'0*,),.'+&'0,,2.%-*&&+)-'-1+'+-6.//1.*&%&'***#%(&%%%%&',-2*2-/+*./,',04)8.*-*$+(+/&16,.+*,,*+#%$)*10)(%&%&*(%+++1/6655.-.-)*,0997*,$$$%%%%'(()('+)&''$$%#'&%$(&)&%),-+/1//0-*$+/.&+&'''&5940*++'&+/3*%(.5-'&$%%%%((&)())-/(.+))+(','1'((',-)%'%$&&'''),**.(%%$$&#'(%&%$%('&)**./+(+&.1/0//**&&&%.+)&(%&('&&'#%$*;*4.-+&'*((,'*+$+$(&,-'./*&.,*%,(,,*5.)*+,/+1-+($*)('((+)()%,).+.,*&&'%&((%#%$%,.*&)'$&$.*&'(')(%&'()-())()1(%%(&0)+&)&'&%+(*
@7084a199-38ff-4447-bf46-d0fdd86c0d8d ch=401 read=36618 start_time=2019-12-13T03:41:17Z barcode=BC01 runid=2c9cf7bc05858273f10e7d7ec552fc0bd742dc3e
CTGGGTTACCTTGTTACGACTTCACTGATCATGAATCACAAGAGTGGTAAGCGCCCTCCCGAGTTAAGCTGCCTACTTCTTTTACCCAGCCCACTCCCATGGTGTGACGGGCGGTGTTATTGCAAAGGCCAGGGTGCCGTATTCACCGTGGCATTCTGATCGATTACTAGCGATTCCGACTTGTAGGTCGAGTTGCGAACTCAATCCGGACTACTGACGCACTTTATGAGTCGCTCTCTTGAGTCGCTTCTCTTTGTATGCGCCATTGTGGCACGTGTGTAGCCCTGGTCGTAAGGGCCATGATGACTTGACGTCATCCCCACCCATCCTCAGTTTATCACTGGCGTCTCTGAGTTCGGCCGGACCGCTGGCAACAAAGGATAAGGAGTTGCGCTCGTTGCGGGACTTAGCAACGTTTCACAGCACGAGCTGACGACAGCCATGCGGCACCTGTCTCGGTTCCCGAAGGCACATTCTCATCTCTGAAAGCTTCCGTGGATGTCAAGACCGGGTAGATTCTTCGCGTTGCGTAAATTCAGCCACATGCTCCACCGCTTGTGCGGGCCCCAAATCCAATTCATTTGAGTTTTAACTTAGCGCATTAGCCGTACTCCCCAGGCGATTGAAACTTAACGCGTTAACTCGGAAGCCACGCCTCAAGGGCACAACCTCCAAGTCGACATCGTTTACGGCGTGGACCAGGAATTATCCTAATCCTGTTGCTCCCCACGCTTCCGCACCTGAGCGTCAGTCTTCGTCCAGGGGGGCCGCCCCTTCGCCACCGGTATTCCTCAGATCTCTACACATTTTACCTTCACACCTGGAATTCTACCCCCCCCCTCTACGAGACTCAAGCTTGCGGAAATGCAGTTCCCAGAGTTGAGCCAGAAGAGTTTCACATCTGACTTAACAAACCGCCTGCGTGCATACGCCCAGTAATTCGATTAACGCTTGCACCCTCCGTATTACCGCGGCTGCTGGCGCGGAGTTAGCCGGTGCTTCTTCTGCGGGTAACGTCCAGGCAAAAGGTATTAGCTTTGCTCCATATATGAAAGTAGCACAGCCAGGCCTTCTTCATACACGCGGCATGGCTGCATCAGGCTTGCGCCGGTAGTACAATATTCCCCCACTGCGCACTCCCGTAGGAG
+
-(&-.07.15572-7''),47:8/0**,173657;83.0-3%&()-1110/016420,)&&%-+9/.+..+/()),.881574%)-))(.22$'(0..((*8622023-45-.+&%%-(,/-.08+1,5)(/2)%$&'$((*0-.18,7,100377,,,),'(*9231123367;6-,,)3%&%$,),,'')*1,3)*8969.;22407012+)%*,.24-.0;9.-,%))(%(*--++*)'..,,-9,63(.3($%%**213<-;+,(&,--22244.,++-4-.9::93,5/)/8795.--,++--/,/02343*:89-+(/)#&))+,+25<3002/00*%$%(+))$$%..3*'*++15/,(((('$%'&/3:,5.6.8/*,%)25.2),-85461-.3,(%&%&%*(*,%37.-&&*',*,'&%)*++--././/8.5/0&&&&0+..1.()'.*868-+10-2-**+/84010,,*'$$&&%%',...252///*43300256(3*'&((145694)')),((%'(','.*%%&%&(.,.0079346***,*.2-.-*,1.(%&&(/*2-:;:86;733,8<<-.0+,,+,,*-&*%$%(.*3-/,4580--2')$($'('%./647//*+1..)'*-(/+.(03+/024321----.)()&-*.4+4.1265.1(004094./+3,),,+)++/1+'&+(''*(*00-993,80+-1486-,-+,1*.))-29;77666155.845552227&(,'*/0,34,0/(&)--246.34/2012;7314,.06634/*)&&$&(&%'*,+)&'(*2843142431/02034.372,-/056.,,,-72..(+,2+/)(%'&'&.+-2;47**,(*14*'43-((-'($+&4-)(*,242///0444499:8<659-.01166$'&*,-,'+,/0349/3639381011,,-,696148)4.0:788,-///.3140,+&+*)%')8*(*,(.6003926:5327783/276623%&$2353/''$&%%)(+,+3'$').'#%#$$%&*/(()'%'$$$%3(,(2188<66;72/.-)-/1.90//564,,,,,9.183/9,-,1)/(0&$-++.3.-/20565+%(&&'&'&*0.<2-/782,'
@d31f34dd-da76-44d3-b1b7-64737ef810cf ch=37 read=58878 start_time=2019-12-13T03:41:21Z barcode=BC01 runid=2c9cf7bc05858273f10e7d7ec552fc0bd742dc3e
TTGCGCACTTCGTTCGGTTACGTATTGCTGGTGCTGAAAGTTGTCGGTGTCTTTTGTGTTGAAAACCTGCTGCCTGTCATCTATCTTCCGGTTACCTTGTTACGACTTCACCCCAATCGCTGACCCTACCTTCGGCGCTATATAGCGCGGTTAGCTCACGGACCGGGTATTGCCAACTCATGGTGTGACGGGCGAGGGTGTGTACAAGACCAGGAACATCACCGCAACATTCTGATTCGCGATTAAGTAACTCCAGCTCATGTAGGCGAGTTCAGCCTACAATCCGAACTGAGACTGGTTTTAAAGTTTGGTTCCACCTCACGGTATTGCATCTCTCTGGTTACCAGCCATTGTAGCACGTGTGTAGCCTACATAAGGGAATGATGATTTGACGTCGTACCACCTTCCTCCTGGTTAACCCAGGCAGTCTCGCTAAGAGTCCTCAACTTAATAGGTATTAACTTAACGACAGGGTTGCGCTCGTTGCGGGACTTAATAGCATCTCACGACGAGCTGACGACAACCATGCACCACCTGTCTGCTTGTCCCCAGGGATTTCATCGATTAAGAGTAATGCAAGGGATGTCAAGTGTAGGTAAGGTTCTTCGCGTTGCTTCGAATTAAACCACATGCTCCGCTACTTGTGCGGGTCCCGTCAATTCCTTTGAGTTTAATCTTGCGACCGTACTCCCAGACGGAATACTTAATCACGTTAGCGGCGGCACGGGGTGTTGAAACCCCCACACCTAGTGATCGTTTACGGCGTGGACTACCAGAATTATCTATCCTGTTTGCTGCTCCCCACGCTTTTCGAGCCTCAGCGTCAGTTACGATCCAGAGTCGCCTTCGCCACTGGTGTTCTTCCTAATCTCTACGCATTTCACCGCTACACTAGAATTCCACTCTCTCCTGCACTCTAGATAACCAGTTTGGAATTGCAGCACCCAAAGTTGAGCCGGGTATTTCACATCCCTTAATCATCCGCCTACGCTCCCTTTACGCCCAGTAAATCCGGATAACGCTCGCCACCTACGTATTACACCGCGGCTGCTGGCGCGTAGTTAGCCGTGGCTTCCTCCTTAGATTTGCCGTCATTATCTTCCCCAAAGACCAGAGCTTTACGATCGAAAGCCTTCATCACTCACGCGGCGTTGCTGCATCAGGGTTTCCCCATTGTGCAATATTCCCCTGCTGCTCCCGTAGAAC
+
%.+&'&%(-300487%07++,--039344:57455314312;644.*.))'+/11,1+8,)++-/04//+&'*//1./)+)('+/76831214./204./4..)%*.-94097,.+00''/&%*9+++1,)-.+-,$$$$%&''%$*--140.078647260,))+0,&/'(314.--/+.5*0'((/--.7./+072/0-..-,:93505*,2***&('(19(+0685786-,)310/,-(2)+'*,2,2.5,++-0/143/14;5.-,74-'(+..000620*+3::98714698/6;<+18200<:*(./,3*+--./5-/1./2..121542+./+0&&6:212:124*''*,+-./02.%&%)(&'(+*.&/1)/2../0/47;7001//2+5*(()/16<5924)+7141/(,:/+.;94675.73232)*(01372..*(('.+-%)&&$*&%%&'%/*0///0*243:/-,..268:26,:388/8.7+))-++-..),)('&(-454411104354,-'*&,.77;774,)()-.-/221(%&'($+1/-)'*,,2.5,'&().54321.*5.77///5++/+++*-,,/+7.;88<81314-),8/9**/6.;:547/./466461)*)%&$&$.*,+44),8/).067696-.23,-0/<;/--+,/-//-35-..2.27+)+(7/+0--)(##'(*'&*+.1000-:/.52/0+,+,+.0:.*4/,579('(+-'().,***'./7.*,-72229:762*/+&)*'1+4,+)('()+,1;2**,)-.0994,001/;;00,.17779112218*,,0*+&%.1)+))*+*,171;5)()(-667668;9:18''2/00367176854<71044(-.(*&'$'('.*3-2&*++,.,,+(&&#'*,')*8789;<675<;1./(.'%+/12*.-++,*++4,-)3*)3,,,294/../-75)'(//8853:7.00)*-23297*-:0+,*8/+'-.39322/636805.++0119:557.,0-1+2-((&,-1.7///9561,*&**//2-:)'*2-267116/*)*-..(*%+%&&15388628/01857762.6/,.1)1*(-)*68//5)))&.4+)7;8<999:45/0')*-,..2/<..-.--/4)+7/0:3+470&%,'+*.,9000.853-,,.1/.1.:+'1(,&+*
@fd4f0d23-a3c4-47bf-8edb-c1eb2df8b892 ch=449 read=26803 start_time=2019-12-13T03:41:18Z barcode=BC01 runid=2c9cf7bc05858273f10e7d7ec552fc0bd742dc3e
CCGGTTACCTTGTTACGGCTTCACCCCAATCGCTGCATTCCACAGCCTGACCCGCTGCCTCAGCGCAGTTAGCTCACGGACTTCGGGTATTGCCAACTCTCATGGTGTGACGGGCGGTGTGTACAAGACCAGGAACGTATTCACCGCGACATTCTGATTCGCGATTACTAGTAACTCCACTTCGTAAGGCGAGTTTCAGCCTGTCCGAACTGAGACTGGTTTTAAAGTTGGCTCCACCTCACGGTATTGCATCTCTGTACCAGCCATTTGTAGCACGTGGTAGCCCTACACATAAGGGCATGATGGTTGACGTCATCCCCACCTTCCTCTGGTTAGCAGGCAGTCTCGCTAGAGTCCTCAACTTAATGAGCAGTAACTAACGACAAGGGTTGCGCTCGTTGCGGGACCATTATCACGGCGAGCTGACGACAACCATGCACCACCTGTCACCGCGTCCCCGAGGATTTCCTCGATTAAAATGCAAGGGATGTCAAATTAGGTAAGTTTCTCGCGTTGCTTTGAATTAAACCACATGCTCCGCTACTTGTGCGGGTCCCCGTCAATTCCTTTGAGTTTTAATCTTGCGACCGTACTCCCCAGGCGGAATACTTAATGCGTTAGCGGCGGCACGGAGGTGTTGAAACCCCACCTAGTATTCATCGTTTGCGGCATTAGTTCACCAGGGTATCTAATCCTGTTTTGCTCCCCACGCTTTCGAGCCTCTCAGCGTCAGTTACAGTCAGAAGAGTCGCCTTCGCCACTGGTGTTCTTCTAATCTCTACGCATTTCACCCGCTACATAGAATTCCACTCTCCTCTCCTGCACTCTAAGGTAAGCCAGTTTGGAATGCAGCACCCAAGTTGAGCCCGGGTATTTCACATCCCACTTGTCCACCACCATCCTCTACGCCCAGTAAATCCGGATAACGCTCGCCACCTACGTATTACCGCGGCTGGCGTAGTTAGCCGTGGCTTCCTCCTTGGGTACCGTCATTATCTTCCCAAAGACAGAGCTTTACGATCGAAACCTTCATCACTGCACGCAGCGTTGCTGCATCAGGGTTTCCCCATTTGTGCAATATTCCCCACTGCTTAGCACTCCGG
+
70100;-/227-4.--030073.0+.'1)))%&%$$&((),'(&&(%$&%/0*+6676963%*+,1',0.,-244335945593(+'*$/)*4:31-,+*+')*03/*,.0157/.22/0//*/0-,562(741611899:4157+.23:9;;78995:2+(-/05/0-.*)-*,+/.*&(/*')((-)'*.,3:--/-11****''-131122879943;;0-3))/4*30153-/444()+1/0,7-..424343786-++7,.:6)+-,--*.///%'')+1,))-()++,+)-+'+,-/.,'.6-/278983067()5/5<70-+'%/,1%$&%&+//14.01,,-.+/.14955.0(&&2-52--(+--.7/003244740+-1.:1689974390..7/(&$%&''(+&(.,,'%((+.-/2065,384.,+*/5-/8-0-,'*'&'&*,56/+'..(.;+8634-(.*-1-(*'230+78185793,*+*'')(%'(+5'&,*(.019/+*.*,/6070<9:5211...-74041.+2*+*0.&+,+085,-12555452152/-1/:</295+3(()3/5;3300.363*/+*,.211--*-'.+//2/60//3070-80001,)+'*&-1)(12*25.)-3,+,/--9//77173/%)'+*).+,-63+$(**.*(-,043485795608:-*-,4::0++(*283-)*02564(),,/.072/9/..0011//-&*&(*+,273;769:33434/24;8538+,51/02112/113::52/60*,6,-&&*(.,2-10(*+,,.3,0047222&'(,**'-'&'.+17252::2738/+,)+.+62+01/1821131,/314//8,*'((,/1*%',)#()+*1,(()*),-,,%$(*,(')*+.4..1264698:9587915.-4/2+4487/;//:66,)(%))((((-.8333926432488888130*-&((48439050+-37767*.62,-0.+)2119:.***++(*0,298:7456(..)*&*(+'.*)-+)-0.////55764</66:2++9,,038.5./.42332%&$#%%%#$&%()+&+*
@4dfcdb5b-d8ab-4399-90b4-6b50fcc1e3b2 ch=133 read=46929 start_time=2019-12-13T03:41:18Z barcode=BC01 runid=2c9cf7bc05858273f10e7d7ec552fc0bd742dc3e
CCTTGTTGCGACTTCACCCCAATCAATAATTCCACATGGGCAGCTCCTTCCTTGCCGGTTGGGCCACCGGCTTCGAGATTGTTATCAACTCTCGTGGTGTGACGAGGCTGAGGGTGTGTACAAGGCCGAGAACGTATTCACCGCGACGTGCTGATTCGCGTTACTAGCGATTCAACTTCATGTAGTCGGTTGCAGACTACAATCCGAACTTCGAGAATGGTTTTATGGGTTTTGCTTCACCTCGCGGCTTCGCTTCCCTCTGCACCATCCATTGTAGCACGGTATTAGCCAGCCCAGGTCATAAGGGGGGCATGATGATTTGACGTCATCCCGCCTTCCTCCAACTTGTCACTGGCGGTGTCGCTAGAGAGTCCCCAACTAATGATGGTAACTAACGATAGGGTTGCGCTCGTTGCGGAACAACTGGCATCTCACGACACGAGCTGACGACAACCATGCACCACCTGTATCTCATATAGCTATCTCTCCATCTCTGGAGCCTTTATGAGTATGTCAAGACCTGGTAAGGTTCTTCGCGTTGCTTCGGAATTAAACCGGCGCTCCACCGCTTGTGCGGGCCCCCGTCAATTCCTTTGAGTTTCATTCTTGCGAACGCGTACTACTCAGGCGAATTATTGCGTTAACTGCAGCACTGAACTTTGACATCCAACACTTAGTACTCATCGTTTACGGCGTGGACTACTAGAATTATCTAATCCCTATTTGCTCCCCACGCTTTCGGGACTGAAGGCGTCAGTTGCAGGCCAGATCGTCGCCAACTTCGCCACTGGTGTTTCCTCCATGTATCACCGCATTTCACCGCTACACATGGAGATTCCACGATCCTCTCCTACTGCACTCTAGCTGGGTTCTGCATGGCTTACTGAAGTTAAGCTTCAGGCTTTCACCACAGACCCTTGCTGCCGCCTGCTCCTCTTTACGCCCAATAATTCCGGATAACGCTGCCACCTACGTATTACCGCGGCTGCTGGCGTAGTAGTTAGCCGTGGCTTTCTAATAAAGTACCGTCACTCGGCTGCATTTCCTGTAGCCGCCGTTCTTCCTTTATAACAGTTTCAATCGAAACCTTCTTCTTCCTTCACGCGGCGTTGCTCGGTCAGGGTTTCCCCATTGCCGAAAATTCCCTGCTGCTGCCCTCCACGTAGGG
+
3010,6,&,--.7.3'-1.(&(('%%&(''+(&$&$'%,$+%10117986&$%',)1+)/&**/.0523810/.,)'(1.)21./328-,*&'&+(,*,1467*(+-+**)06-/03468::726560./-255:97:515;379:71,.1-0&/(,,1.*6-4.-,,-4777)6.3;41644678.+)-801070110/2975,+--).13/.-/326-6;<2067;0/784$**:.78:6600575594'%&'.3.*-'(*.2:3337179.*)())0,&(&,&&&)(((*..&,0210/'%12843,+**().1267.-+,,-.4:1;1.0::.88*0+0,).,*+1/21-%%&%&&,1511+')'&..1:8,,()),0****+4312*-274555,,16*1,-+/56553+.'.%)&''*&%$(,--,,%('%$)--67111,15472+1403+-(+/*.3.021213/$1,-/787777877::9::8713;2236395)*(&**,74332313695.31-(/.2;:9<7232/1(-/24))-(-.2:64*%'''(.+.*05-0)6(**8154.688+)5556561&&+(*125:520.565:45008511/332220263147,*&+''*))+))-2,.0.1+246688:0/5:9446761*--+)+.,'./03657;9718;,-)13/369545.334((&/((+846:71:)+/2:0*/03;<2..-.2:40-:88453.+'/-49;48/:./)02-2+,4::8;8-0-%&)+01,-5--8223259)1,-.413''(-,'&('))/98-,49.-,)(%(*+57.%'/,0*()(./:754032($&%&)',-,.*')-+&((+(&$%)*/2//8,/0.4//07//+/443-27.220*,0////03591.-++*-17473%%(+08,12:511004+/.028890(1-32/(*$$($+,'+--*//354;46953833399.;--,0.%/(+/+**7.02110.46+*-606:./7577998-./+0,--(0+,5648730)+,2,46085,,7///67/027/%)'/)&*/+0&*26+68943+0*0/*49.(*&%)&),-8(+)/+3++(*-4.;3095-%&)*.*(+/22/35.*(%*+**)*.)'&*'#&(*233)
@19d6138f-8aaf-4207-9f70-e8a2a7dc32da ch=37 read=58898 start_time=2019-12-13T03:41:34Z barcode=BC01 runid=2c9cf7bc05858273f10e7d7ec552fc0bd742dc3e
CCGGTTGCAGCGGTACGACTTCACCCCGGTCATGAATCACCAAAGTGGTAGCGCCCTCCCGAAGGTTAAGCTACCTGCTTCTTTTGCAACCCACTCCCCATGGTGTGACGGGCGGTGTGTACGCAAGGCCGGGAACGTATTCACCGTGGCATTCTGATCCACGATTACTAGCGATTCCGACTTCGCTGGAGTCGAGTTGCAGACTCAATCGGACTACGACGCACTTTATGAGGTCCGCTTGCTCTCGCGAGGTCGCTTCTCTTTGTATGCGCCGATGGCACGTGTGTAGCCCCGGTCGTAAGGGCCATGATGACTTGACGATCATCCCCACCTTCCTCCAGTTTATCATAGCGGTCTCCTTTAGTTCCCGGCCGGACCGCTGGCAGGATAAGGGTTGCGCTCGTTGCGGGACTTAACCCAATTTCACAACACGGTGACGACAGCCGTAAGCACCTGTCTCACGGTTCCCGAAGGCACATTCTCATCTCTGCGCTTCCGTGGATGTCAAGACCAGGTAAGGTTCTTCGCGTTGCATCGAATTAAACGCCACATGCTCCGCAGCATTGCGGGCCCCGATCCATTTTGAGTTTTAACCTTGCGGCCGTACTCCCCAGGCAGTCGACTTAACGCGTTAGCTCCGGAAGCTTCACGCCTCCAAAGAGACTCCAATTGACATCGTTTACGGCGTGGACTACCAGGGTATCTAATCTTGTTTGCTCCCCACGCTTTCGCACCTGAGCGTCAGTCTTCGTCAGGGGCCGCCTTCGCCACCGGTATTCTCCAGATCTCTGCGCATTTCACCGCTACCGCCGCAGATTCCCCTCTACGGACTCAAGCTTGCCAGTATCCAGATGCAGTTCCCAGGTTGAGCCAGGGGATTTCACATCTGACTTAACAAACCGCCTGCGTGCGCTTACGCCAGTAATTCCGATTAACGCTTGCACCCTCCATTATTACCGCGGCTGCTGGCACGGAGTTAGCCGAGTGCTTCTTCTGCGGGTAACGTCAATGAGCAAAGGTATTAACTTTACTCCTTCCTCCCCGCTGAAAGTACTTTACAACCCGAAGGCCTTCTTCATACGCGGCATGGCTGCGTGGGCTTGCGCCCGTTGTCGCAATATTCCCCCTGCCGCACTCCGTAG
+
*3&.2/')$&&&*,*,0+78;9/810,)138676355617+560+5*2-*)*++5*-/00-**-2255.'()+55*'(',(*)'%(*.-/:4&'',,.*&//6756620)42//6001*.*,-//,1+3,*/*21-(*%$,%(49686:667;41/./-))+-,5-+*.*,-/.7:730(,3/1'&'&)%').-)0-8,3'(/3/7(8.7*1-8756641-.*-/7;3..+1,+,-*./6-001/3')*'./,-',.0/10391065558698/-*'/((*./.2-)*+195/('*+/1/&28;:9.('())13,-.//,),/,70::-*525:87641'/06,,24/+(.0'32237608925673;8-6454;99970-0(&&()66-+'/11:47567866;475;94/1.2*2.(0.18-)%&+.,*/(&'*.4702.,33/1$'*,04:65/,*)&**12.79/+-3,010157<8788:661-'&'()-1<525614676-*',):307002(,*3135/1520912387**.001:7/)-/(*--/0030'*%$&%+)*+67,251((%('+*2:;,4/2.:</.34607')-/7138/000570*-50(05/./,0040./-,/4424400*+)'$&',)+..26/4)5+(&$+&+),'+&3(-+0*68/94.$'(0,12:<987778434//03725/0.832/<9,*+)265,+++/66.'($))%%'2457543559;:85:(.99.277:;7<979;729192256/-,()*/221-($)*0/491.-.//352/%$-+&($&)+&/&)-/21/1)4/37986*//0,3:2%3'(*+,-4:89999</7(*.1/53.-2/),*3--9;-,11125--***+-+(1623.)-*'*)*,/3-,.5.462900/6869/*)+/115,/-7-,-41;.013*2+,1302;53240028-:,*$+&*&(/-,+53)'()+*-)'4:0379)0.-299465/7/005174,'%.((,.+'(+)&'&-))-041/:8*+/2,./0*0--14.,667161''))2,7/<9::7'(),-0/71237;54-,**)*..18,2.98.%0,,+.,-/.-.2;120/+*'(%&(&)-17-+(+
@ceb69047-a715-4801-9b97-b9664fddaf2e ch=127 read=67088 start_time=2019-12-13T03:41:33Z barcode=BC01 runid=2c9cf7bc05858273f10e7d7ec552fc0bd742dc3e
CCGCTGACCCTACCTTCGGCCGCTGCTCAGTTAGCTCACGGACTTCGGGTGTGCCAACTCGGCTGCGTCGGCGGAAAATTACCGCGCCTGAAACCAGAACCTCTTCAGGCTGTTCTGGTTCGCGATTACTAGTAACTCCGGCTTCATGTAGGCGAGTTCCGGCTGTCAAATTCGGACGGTTTTAAAGTTTGGCTCCACCTCACGGTATTGCATCTCTCTGTACCAGCCATTTGTAGCACGTGTGTAGCCCACCACGCAAGGGGCGATGATTTGACGTCATCCCCGCCTTCCTCCTGGTTAACCCAGGCGATCTCGCTAGAGTCCTCAACCAATGGTAGTAACCCCAACGACAAAGGGTTGCGCTCGTTGCCGGGACTTAACCCAACATCTCACGACACACGAGCTGACGACAGCCATGCACCACCTGTCACCTTGATACGAAGATTTCCTCGATTAAGAGTAGTAAAGGGATGTCAAGTGTAAGGTGAGTTCTTCGCGTTGCTTCGAATTAAACCACATGCTCCGCTACTTGTGCGGGTCCCCGTCAATTCTTTGAGTTTAATCTTGCGACCGGCCTCCCCAGGCGGAATACCCAATGCGTGGGCGGAGGTGTTGAAACCCCACACCTGGTATTCATCGTTTACAGCGTGGACTACCAGGAGGTATCAATCCTGTTTGCTCCCCACGCTTTCGAGCCTCAGCGTCAGTTACAGTCAGAGGTCGCCCTTCGCCGCACCAGGTGTTCTTCCTAATCTCTGCGCATTTCACCGCTACGCTGTCACATGAACGACCAGTCTGGAATGCAGCACCCAAGTTGAGCCGGGTGTTCACATCCCGCCAATCATCCGCCTACGCTCCCTTGCGACGTCCGGATACCGTAGTTAGCCGTGGCTTCCTCCTTAAGGTGCCGTCATTATCTTCCCCAAAGACAGAGCTTTACGATCCGAAAACCTTCATCACTCACGGCGTTGCTGCATCAGGGGTTCCCCATTGTGCAATAATGAGCGCCTACGCTGCCTCCGTAG
+
-'&'))+22*(*1-/74&&04,*)&&'&#%%%1.12311.0++,53.1++*'&)'($&)%%'&%%%*,$(&$'''()()&$%$$&'-)(())''&&*)('../.+)#'%&$%*0**+)('(&(--2-./0'+***+07(&*,,74,3...5:20./06+()()&)()'&%&)(*.%%*+-:9)///-.9//3/12931710,01310.8/008-,++*00+),-./8041:/.0..-)+-113.)**310%%'&+$%/0+/3+)(&'-.070./5+579:</6*$*)/-0:9886785845.0,)+40/02//0&&**)-,-/1.03,0)*///751245513/)/1322213,,0*-8+138897290.)-88.))(,())&,***,,13-24+,*)'**+.)15452/,*%./17...40/351776'-&''&%(#%')*&&(4544242-3)7*''*)&'(,)%-5,950330/*--,2'2+,'(1086175,/+,*&):*0''*-+096771./211034/08//21./24(/4-289/45989861,1)**76<9.9..-91218::3.-2-29:.*0572637/,*'%/),-$)%&'%&('&+*-./8/,86.63,'*+-63'3345;866452;/((%***99;698679254(*-//1*.2,0**,5<6105,88)&+(,+56+%'%**(()+-./4+--1-10006)())))*)+-,075::9'-$%$$)%.*.998/8+(*/*.255/0,-/6<62117.01/'&$$#%&$'%%$$&$%(+8044767-,...7-110-://3,*2,+.3,*+(+'*))&))1300%&%,./2.).:+.:2,112.8-'(&$%&$&&***0&&%$$%%"(++7,&+1,*,('-0.(+0*+)+')&)%*-45765:4459/9:9+26,+04,-)+-2:722/0/2((.784079:8157011*'')&'(.,())((*.3--351/70;;,'9,)))+++)'(%'$&(&,)++/,)#$())25,/+2
@96b6a0e4-a53f-4d75-a449-49cec2290ebf ch=33 read=57310 start_time=2019-12-13T03:41:47Z barcode=BC01 runid=2c9cf7bc05858273f10e7d7ec552fc0bd742dc3e
CCAGTTACCTTGTTACGACTTCACCCCAATCGCTGACCCTACCTTCGGCCGCTGCCTCCTTGCGGTTAGCTCACGGACTTCGGGTATTGCCAACTCTCATGGTGTGACGGGCGGTGCGTACAAGACCGGGAACGTATTCACCGCAACGCATTCTGATTCGCGATTACTAGTAACTCCAGCTTCATGTAGGCGAGTTTCAGCCTACAATCCGAACTGAGACTGGTTTTAAGTTTGGCTCCACCTCACGGTGTGCATCTCTCTGTACCAGCCATTTGTAGCACGTGTGGCCCTACGCATAAGGGGCATGATGATTTGACGTCATCCCACCTTCCTCCTGGTTAACCCAGGCAGTCTCGCTAGAGTCCTCCAACAATGGTAGTAACTAACGACAGGGGTTGCGCTCGTTGCGGGACCGGCTAACTTTATCTCACGACACGAGCTGACGCGACAGCCATTACCACCTGTCACCTTGTCCCGATTTCTCGATTAAGTAATGCAAGGGATGTCAGGTGTAGTGGAAGTTCTTCGCGTTGCTTCGAATTAAACCACATGCTCCGCTGCGTGCGGGTCCCCGTCAATTCCTTTGAGTTTTTAATCTTGCGACCGTACTCCCCAGACAGGTCACCCCAATGCGTTAGCGGCGGCACGGAAGTGTTAGAAACCCCACACCTAGTATTCATCGTTTACAGCGTGGACTACCAGGGTATCTAATCCTGTTTGCTCCCCACGCTTTCGAGCCTCAGCGTCAGTTACAGTCAGAGAGTCGCCTTCGCCACTGGTGTTCTTCCTAATCTCTACACATTTCACCGCTACACTAAATTCCTCTCTCTGCGCTCTAGATAACCAGTTTGGAATGCAGCGCCCAAGAGAGTTGAGCCCGGGTATTTCATCCCGCCAATCATCCGCCTACGCTCGCTGCTTGAAGTAAATCCGGATAACGCTCGCCACCTATTACCGCGGCTGCTGGCACATGTAGTTAGCCGTGGCTATCCTTGGGTACCGTCATTATCTTCCCCAAAAGACAGAGCTTTACGATCAAAGCCTTCATCACTCACGGCGTTGCCAGGTTCCCCCATTGTGCCAATATTCCCCTGCTGCCTCCCGTAG
+
43%3.;/0-5,(1)$(.+-.8-/122,0.12(*+0.193+-2::99'307099462,/0,-.0/6/7.-/*,(+*2.99;8-*)-&,*+1;2./,+*+,0475665665;63&0.23.,,0()&-/8'67,595879:567/./251,113;6365886120//4-/04661.00/1-./068452/++5.-+/*:5/..4/0021;71,*/6985344*))*-;;.30,14,+20-54+-72,'.)./)4--06650/).0211.,,:.6:8)+&').-/01-'%&)++(')(,*-.3.642067----+:7-(*,30000/37+.869:9,2.+,1)5.1/-+',261477881/02/-//.1.0'4(*-3005-+,./*(&1,/--)'(./00912011235-))*.0**(%'(%%%&&''((**+*1336376355/,'))%'-.2*36-1()0618:7770-05/91227)(%&(/-.25/:.-%%&(-/*.-.-48/8367)21522*('(.$(&)8373.,../21-.-&''*3,68-12*')-33446433)++,&,.1**5.---.5474873186+((07;5./;10/7./36;:8://-/+,&%*$&%'$%&$&('&./005234226-6+-**)148/0.,/0/'&0732:9.%(+.9667888<856856:4/(%()+78;6653-1,,'%-*//*1+)*2)*)1('+/074+)+**18.))+,740-&)//2852:2//2249)**-*,,-,4/48:333-2011'),/.4.8+*3:76323&.)&(.7;62/-'(*()&)-*&.*01.*)),,1)(+&++4.)+6.-'4+')*0:,4.8641./-&-1/-/))&$(..+,/14)/1.,%()),-),51&)'++35679--7.6./1112$'&%&$$&&%%'.:-*.*1/5903.,//1489,.+%',0/2;11/2116:94.,%'&/))%1-6002325334,*/5+.*%*)*(,./.)$/,/0490:7;2+18,+-4-*-1065/%&*.81)0+)037;977867.,(,*3.,/('&)%*/.8.::;1*./(*/1(2+0063753+3489889288*-.*+
@d5a96b7a-91bc-4fd4-8fc8-5679eaa46589 ch=295 read=134740 start_time=2019-12-13T03:41:46Z barcode=BC01 runid=2c9cf7bc05858273f10e7d7ec552fc0bd742dc3e
CCGGTTACCTTGTTACGACTTCACCCCAATCATCAATCCCACCTTAGACGAAGCTCCTTCTTGCGGTTAGGCCACCGGCCTCGAATTGATATCAACTCTCGTGGTGTGACGGGCGAGGTGTGTACAAGCCCGAGGAGAACGTATTCACCGCGACATGCTGATTCGCGATTACTAGCGATTCCAACTTCATGTAGTCGAGTTGCAGACTACAATCCGAACTGAGAATAGTTTATGGGTTTTGCTTCGCCTCGCGGCTTCGCTTCCCTCTGCACCATCCATTTAGCACGTGTAGCCCAGGTCATAAGGGGCATGATGATTTGGCAACGTCATCCCGCCTTCCTCCAGCTTGTCACTGCTTGAGTCTCGCTAAGTCCCAACTTAATGATGGTAACTAACGATAAGAGGTTGCGCTCGTTGCGGGACTTAACCCAACATCTCGACACGAGCTGACGGCAACCATGCACCACCTGTATCTCATATAGCTATCTCTACATCTCGTTAACTGGTTGTATGTACGTTGTTTGGCTTATCAGTATTACTTCGTTCCCGTTACGTATTGCTGGTGCTGAAGAAAGTTGTGTTGTCTTTATTTAACCTTTCTTGTTGGTACTGAAGTATTCTCTGACGCAGCAGAAAATTTTCGGCAATGGGGAAACCTGACCGAGCAACGCCGCGTGAAGGAAGAAGGTTTTCGGATTGTAAACTTCTGTTATAAAGGAAGAACGGCGGCTACAGGAAATGGTAGCCGGTGACGGTACTTATTAGAAAGCCACGGCTAACTACGTGCCAGCAGCCGCGGTAATGCATGCGTTATCGGAATTATTGGGCGTAAAGAGGGGCGAAAGGCGGCAGCAAGGGTCTGTGGTGAAAGCCTGAAGCTTAACTTCGGTAAGCCGAACAGGCAGCTAGAGTGCAGGAGAGGATCGTGGAATTTGTAGCGGTGAAATGCGTAGATAATATGGAGGAACACCAGTGGCGAGAGCGACAATCTGGCCTGCAACTGACGCTCAGTCGAAAGCGTAGAGGGTAAATAAGTTCGATACCTAGTAGTCGCCGTAAACGATAAGGTACTAAGTGTTGAATGTCAAAGTTCAGTGCCGCAGTTAACCTGTCGATACTCCGCCTGAGTAGTACGTTCGCAGAATGAAACTCAAAGGAATTGACGGAGACCCGCACAAGCGGTGGAGCATGTGGTTTAATTCCGGAAACGCGAAAAGAACCTTACCAGGTCTTGACATGCCGCCAAAGGCTCCAGAGATAGGAGATAGCTATATGAGATACAGGTGGTGCATGGTTGTCGTCGGCTCGTGTCGTGAGATGTTGAGTCCGCAACGGAAGCGCAACCCTTATCGTTGGACACCATCATTAAGTTGGGGACTCTAGCGAGACTGCAGTGACAAGCTGGGGAAGACTGAGGGATGACGTCAAATCATCATGCCCCTTATGACCTGGGCTACACGTCTACAATGGTGCAGAGGAAGCCAGAAGCCGCGGTGAAAAGCAAAACCCATAAAACCATTCTCGGATTGTAGTCTGCAACTCGACTACATGAAGTTGGAATCGCTAGTAATCGCGAATCAGCATGTCGCAGTGGTCCGTTCTCAGGCCTTGTACACACCGCCCGTCACACAGAGTTAATGCGGGAAGTGACTAACCTGAGGAAGGGCTGTCTAAAGGTGGGATTGATGATTGGGGGGGTGAAGTCGTAACAAGGTAACCAACGG
+
0517./),.04)14%-6569;5+487,-1296873:2.74.09595247513,--05040*0/13909-/79;138+23611&#%(*%'.,/.132./+.'2)+,..048/:9++*&*.-0++*)('&*1*((.&((-302684,,&).362410012:87171+.'$)'&,,,-0447;/*,'(+3/01421233,/-094559873132:63/*,,-(+%+&+(%)2:/*02:24::.+16;8.4133/.-0-.7/..-..6/,.243.06//78336)&&&'*%.)'&'*-+*-875/+0,-68./0.*,/./3:++%*%$(&+,0056-*/1141//+5+',.4*012561'(&&&&(127''.%+)*0,(****---))*,34507///8644420,(+-1:55365676<03(92/'%%1*33-0-,-,++,*&+,3+*00--&-,+3435:43..-2/+-4,.1/0011),/.+1367721,%$%&&''%&&%%$%%$$'%$%#%$%$''*4&+0-*+&$#+%&&,-*+(*+64512;.2(*-,,-5554:55698577;;7/*-1,/02-,(*)%(,-4.*/0.14323<2/1:229570)-'*&%$(*+0(''&')3-0*+1('-+&*&,66/1420752-)($*,(8*,&/+/1206///6<9:8:9402005./2-11:73248*1+)(32,-.428112+,/:.,2+3+067-2,*2-/.8)0-).3,-4--,1(+/--02('(*(0*)1.,(,36-31+*,*+'**-/26)7-.1//.()*,')',.*3/%1*.&*,+5505)0))..-1539865*9.)()-45-1+.1*,.7650-()+)+34.,(),/25.10-&1120/2+*,,*&&%',(216:&('&&%)')1,-(*(++,./14-742--''%)32:8-,%)''%/-/-(++'+41.1345.-.*/()'+*/220.3-1280788;9..(%)*)&$''+,5454846766343462223+012*)*.**()'((1-,*06810-(-)$&-+-0(('%.+,05,/2469;91.*('&$$'%*)2/'++26-+.028858412:;47)()&&-+063300((%%$$%&$'(/0).50++('*011446:96650+5,*01,538,++)()*-+,)/-.#*&*0,+-,/-5,107227//1161+/33;:44405)(('$#$%&'031+'./7616////18593933385/10%%%.,-/6438**+)+,8'4,,.-+*56425352333268+0/,/835604643;/02.-1'0*,../0322365335223*'&).0+..29()&%,/105.78317241,,0&)'%(-0358/15//.174;;47665+($$$$'*+60.+,*)+,28244483)&**-**)(06/14310/,.-54-0/,005(522-)2.003<7692)*.*+&(&*%%$#%%&'))/.+,'(,+'&)%%$.()3946,..348;-,179:,1/(*33::4-8-57333*.'5,.022699853400---&(,./0227024839876('2',-1422-.32766/-/-.&&%'*'*'(#&%''.2/-2'+5809.*,//+,+086-1*,+,*.$'&%),/1'&%#%%&)$#&$''(%(()&%&(**-*-*+++732%*3+,617:8.07/2/,(/201144-...01-1037243,/04/3,43*'015
@13956106-73f8-4d98-9ce3-5b7e0f0fcce0 ch=140 read=51422 start_time=2019-12-13T03:41:47Z barcode=BC01 runid=2c9cf7bc05858273f10e7d7ec552fc0bd742dc3e
CCCTTCCTACAGGAGGCAGCAGTGGGAATATTGCACAATGGGCGCAAGCCTGATGCAGCCATGCCGCGTGTATGAAGAAGGCCTTCGGGTTGTAAAGTACTTTCAGCGGGGAGGAAGGGGTAAAGTTAATACCTTTGCTCATTGACGTTACCCGCAGAAGAAGCACCGGCTTCTAACTCCGTGCCAGCAGCCGCGGTGTACGGAGGGTGCAAGCGTTAATCGGAATTACTGGGCGTAAAAGCGCACGCAGGCGGTTTTGTTAAGTCAATGTAGAAATCCCGGGCTCTCAACCTGGGAACTGCATCTGATACTGGCAACGAGTCTCGTGGAGGGTAGAATTCCAGGTGTAGCGGTGAAATGCGTAGAATCTGAGGAGGAATACCGGTGGCGAAGGCGGCCCCCTGGACGAGACTGACGCTCAGGTGTTTTGAAAGCGTGGGGAGCAAACAGGATTAGATACCCTGAGTAGTCACGCCGTAAAACGATGTCGACTTGGAGGTTGTGCCCTTGGGGCGTGGCTGGAGCTAACGCGTTAAGTCGACCGCACAAATTTTAGCCGCGAGTTAAACTGAAATGAATTGACGGGGGGCTGAAGCGGTGGAGCATGTGGTTTAATTCGATGCAACGCGAAAGACCTTGCACCTGAATGTGACATCCACGAGTTTCAGAGATGAGAATGTGCCTTCGGGAACCGTGAGACGGGTGCTGCATGGCTGTCGTCAGCTCGTGTTGTGAAATGTTGGGTTAAGTCCGCAGCAGGCGCAGCGCCATCGCTGTTGCCAGCGGTCGGCCGGGAGCTCAAAGGGAGACTGCCAGTGATAAACTGGAGGAAGGTGGGGATGACGTCAAGTCGTCATGGCCCCTTACGACCAGAATACACGTGCTACAATGGCGCATACAAAGAGAAGCGACCTCGCGAGCAAGCGGACCTCATAAAGTGCGTCGTAGTCCGGATTGGAGTCTGCAACTCGACTCCATGAATCGCCAGTAATCGTGGATCAGAATGCCACGATTGGGTGTTCCCGGGCCTTTTACGCCCGTCACACCATGGGAGTGGGTTGCAAAAGAAGTAGGTAGCAACCTTCGGGAGGGCGCTTACCACTTTGTGATTCATGACTGGGGGGGTGAAGTAACAAAGGTAACCG
+
&&%%(-2+.2)53+-301,2'2/*-0)120:0./666<88;5/(.+706;666831/,1012/50--..343553/(+-+&)++/-5<96:..33400.034:1+../26*(-.)6+53,*-8--0707/0060781166'+*/%3-7.-4;0./-0*2%++$'+..--+-2+).6562533255-1--.,($%%%)%*+./63+/(+,3;:9:92;16/53./-1.155:<9:9:6:4())-.*-+.35<915/;:2+8-6+/./&+*+**)060-373+101.-(++016-67,1..2011119767-5,2+*-'('&()+*+++9.+44+..032332-.091212323:8-36+*+9482*%$%%')$-+(./+7.016450-///06050/407961.9:80''&(....42455/40('((*(-.54+-25:;8(,*.1:6((37,0/+)3255;/2+%%&&--0(*/286-885*0.+-+-02///3/5/0/03.00/.%$%-8:631,+'',*++,--40-.1-00320566789-2/..1)/''&%)00-+,%)*04.&)%&+0++-3373738+.565('##)'(,/9680*--0/,+.25<:388;2//0/3850.0/07('.5/6-()'+,,-)6411*0+,,/'&&'$(/7:,,,+,,:3-+'+&*.8::797161/03:):++.30&+*)'123768.-+-+-/+0116876*0+/6++-073/117*6304,1+(.)%(%-0,*03362*2*+,--0++++0822;5+65;870.2,/6/))(+.18+---&)+,,-(('(('(*.5*3340+),*0-320:9.4878825513.6:566+,%)17-')*+,-/262-+0'()(),,4453437132//233351/(&'%()')++,1494,+**(-:/307569773*460&5,//01570-.',',(+'0))-.0,)++-()0468903,,.-525)*'&$(*,./29473/00/.8678/*+*%-&')$'%(./*''-'*('+0*')&-1+*/0/.-.61746-'%)&154;,6.57)')0))+,-+)%%&-).2;7-:0+14/62519-+/+-1:0.3566;68841432,//-**-,/+,(',/3:.-905:892
@ea3a5917-5f2a-47ad-8e66-6bcf84295d8b ch=98 read=84101 start_time=2019-12-13T03:41:48Z barcode=BC01 runid=2c9cf7bc05858273f10e7d7ec552fc0bd742dc3e
CCGGTTACCTTGTTACATTCACCCAGTCATGAATGCAAGTGGTAAGCGCCCTCCCGAAGGTTAAGCTACCTACTTCTTTTGCAACCCACTCCCATGGTGTGACGGGCGGGTATGTACAAGGCCCGAGACATCATTCACCGTGGCATTCACGATTACTAGCGATTCGACTTCATGGAGTCAGGTTGCAGACTCAATCCGGACACGACGCACTATGAGGTCCGCTTGCTCTCGCGAGGTCGCTTCTCTTTGTGGCATGCGCCATTGGCACGTCAATGTGGATCGTAGGGCCATGATGGCTCATCCCTTCCTCCAGTTATCACTGGCAGTCTCCTTTGAGTTCAGCCGGACCGCTGGCAACAAAGGGATAAGAGGTTGCGCTCGTTGCGGGACTTAACCCAACATTTCACAACACGAGCTGACGACGGCCATGCAGCACCTGTCTCACAGTTCCCGAAGGCGCAATCCATCTCTGGAAGAAGTTCTGTGGATCATCAAGACCAGGTAAGGTTCTTCGCGTTGCATCAGATTAAACCACATGCTCCACCGCTTGTGCGGCCAAATCAATTCATTTGAGTTGAACCTTGCGGCCGTACTCCCCCAGGCGGTCGACTTAACAGCGGTAGCTCCGGAAGCCACGCCTCAGAGGGCACAACCTCCAAGTCGACATCGTTTACGGCGTGGACTGCCAGAATTATCCTGTCCTGTTGCTCCCCACGCTTTCGCCGAGCATTGATCTTCGTCCAGGGGCCGCGCTGTACCGGTATTCCTCAGATCTCTACGTTCACCGCTTTACCTGATTCTCCCCCCTCTACAGGGATGCGGCTTTTGCCAGTATCCAGATGCAGTTCCCAGGTTGAGCCCAGAGTTTCTATCGACTTAACAAACGCCTGCGTGCGCTTGCCTGCCCAGTAATTCCGGTCTTAACGCTTGCCCTCCGTATTACCGCGGCTGCTGGCACGGGTTAACCGGTGCTTCTTCTACGCGGTAAGCAAATCAATGAGCCAAAGGTACTTTACTCCTCGCTTCAGAAGTGCTTTGCAACCCGAAGGCCTTCTTCATACACGCGGCATGGCTGCATCAGGCTTGCGCCCATTGTATTCCACTGCCACTCCCCGTAG
+
:6081:)/+,0%0,$%%&*)**+'%''$#%$$23(.*(&*(,4/.+..252-/+''('/(4+(()*)),)%&)*3.320)'),1-9-&'*/;1(((,%&%))04;:530**)'(),1311701%($)-.+220/834491,$',).7,*-..440./+,+224<5+*,-1+%,*/),--%(-7:3665:867-;304,7),**+,2//)+-')))+,-5'))01-,,0+6-0.'()+,%'+)+-.280+&&),,4469;<,9)*'(&,,20/',)((-*.0/,0*26395+*((&$%&#(*--)-312*-*)*9-*+;67-7,)()*,4664:6,+4846(*,90;18500//5-/'.59.*-8/577,(-/.667246:829-',142..,,1.9*+&+,4:9...+5,',110500.0079')5:,7-0///-.6//-/*--.*2510-(),-/-.(2,7/:9,177/,,/+-&(&%'+4.-''+//((,/624437+3.)./+22;78;8/234423345$&+4+7<:4<5440.(*69442*+++,&&''%$$$&-+/+7596.13.-,1/2((&(%&(*-0;59-6/00.7::0(.)1*85::7/7-6*(&&'*&/++-3011*/+%38245597.''&..-+--6526/4'5+/0434638945<:0*6))&+-8320&*(()%&+*,-/(&%,+$&%-/)-,855,)+),).1/')'((34'++-0288:85.<*+,&-)&-).+))$%&,-)3-11-3,,-&'5541/(%(%)/,*,/)*&'&%)-(*-*7-+++333*'')&0*-*%&&%&)))+-)($')'.1018**.66477636353.2-1,+'183,%($''80,$'((**//1253))%%%-3./0.,-/-()%#$%$%--)(+//5080*.)1*-+*'*&(-'(,1/-30+.96;67<9:7:95554460+0(0*.,-'35()-)+7:79;10+,''()&&%$&&,/(*&7.0/23)67'('(&,06-+.-/&()&))(%'$(((+,)%$&&/+-.7,+*-0/3:7;34;566+1'.-/.71.++/*+-1)06+89023%**47*)((%&$.//1'+//+)%'&.38.*-'-
@b2378e9c-cf3e-4c43-857f-3de94f319f28 ch=405 read=51840 start_time=2019-12-13T03:41:56Z barcode=BC01 runid=2c9cf7bc05858273f10e7d7ec552fc0bd742dc3e
CGGTTTACCTTGTTACGGCTTCACCCCAGTCGCCAGAATCACAAAGTGGTAGCGCCCTCCCGAAGGGTTAAACTACCTACTTCTTTTGCAACCCACTCCCATGGTGTGACGGGCGGTGTGTTACAAGGCCCGGGAACGTATTCACCGTGGCATTCTGATCCACGATTACTAGCGATTCCGACTTCATGGAGTCGAGTTGCAGACTTAATCGGACTACGACGCACTTTATAGAGGTCCGCTTGCTCATCATGAGTCGCTTCTCTTTATGCGCCATTAGCCCAGCACGTGTTAGCCAGCCCTGGTCGTAAAGGCCATGATGACTTGACGTCATCCCCACCTTCCTCAGTTTATCACTGGCAGTCTCTGAGTTCCGGCCGGACCGCTGGCAACAAGGATAAAGGGTTGCGCTCGTTGCGGGAACCAACCCAACATTTCACAACACGAGCTGACGACAGCCATGCAGCACCTGTCTCACGGTTCCCGAAGGCACATTCTCATCTCCTGAAAGCTTCCGTGGATGTCAAAGTTAGGTAAAGGTTCTTCGCGTTGCATCGAATTAAACCACATGCTCCACCGCTTGTGCGGGCCATCCAATTCATTGAGTTTTAACCTTGCGGCCCGTACTCCCCAGGCGGTCGACTTAACGCGTTAGCTCCGGAAGCCACGCCTCAAAGGGCACAACCTCCAAGTCGACATCGTTTACGGCGTGGACTGCCAGAATTATCTAATCCTGTTTGCTCCCACGCTTTCGCACCTGAGCGTCAGTCTTCGTCCAGGGGCCGCCTTCGCCACCGGTATTCCTCCAGATCTCTACGCATTTCCACCGCTACACCTGGAATTCTACCCCCCTCTACGAGACTCAAAACGCCCGGTATCAGATGCAGTTCCAGGTTGAGCCCGGGATTTCATCTGACTTGACCGCCTGCGTGCGCTTCGCCCAGTAATTCCGATTAACGCTTGCACCCTCCGTATTACCGCGGCTGCTGGCTGGAGTTAGCCGGTGCTTCTTCTGCGGGTAACGTCAATGAGCAAGGTATTAACTGCTCCCTTCCTCCCCGCTGGAAAGTACTTTACAGCCGAAGGCCTTCTTCATACGCGGCATATTGCATCAGGCTTGCGCCCATTGTTACTAATATTCCCGCTGCCGCACTCCCGTAGAAC
+
2%,*7**24.5+.*&)-)02550746/,-02'(('('3+20-4:0./030,(*-/39**0.*-.*,+.628(,+).72246607:7*--522:1*+./8/.268704.23(55-4/-+,)/*+-0235/*',1+101/2/431,2(%%&,-0196&)*65+(+,249345-44659733/-.2328762+,,.-/-6-*-&*&$$$*+57-:2:3/.)$$#'#')+*)+&&&.6-6823+5**,0).1'(,*/,/,0272542:/,((,27;+9,%(+*))..-/+/)*%%&1*./29119<;;7:16'/3296700+*)),**,02785128;5*-33568*-/-0<,*,<8:2520-042*+$'(24:23,00/03166003333/&115)8+//6*-0./3011534/510125+&&*(-*60*/,120;1../01/-0007344.-/+,0/251667145569-/6677598;970*+*+/+,,)/0220.-'2243,.1/0,$(.+,*,56210**,((%&+-+.2014*,5,:89;878160--//.(%'.),6/41,,,,/0017020,-3/1258473/0,-3(:*9;7.14+-.6:;+1822.3.-+4/7,-44333.4,+.0,.--/20/.2/6..,-,70+*.5*4,)-'082466:6628+/6.)(*/,-2,4)1),..2587856497,*++),,19753'24)''&/*-/8021.26/13<5/28.1,(+244<;414-2:001,-898.((&*+4509''497108--5-714:;5873++*,.8,*-/**-..96889783,8--'%.1*+,,//5546/7.7.1,,237881*-.,1.*0/465086/001+')+-/781/00//,5:19'++7-60.3/9(/43,.:50/220*%$&$&)3/.00-34315430.-&(.2++22665:/)),19291527*'%&-6.+09.031403;8719222:23.*%'-$'.6../6176477;889-+*&*-,)+/32783:)*+0/0.'))),--**-'**.:./8;8+23-)%&2'$-))*+',-7-++.$)&)/0/*--//39<943).)+-4330#'%$&*,;26:-6,(*&'&$%*)'+(%'',4002085,*73+-&%%&()-5()7/+'+-
@39404363-b93e-48cb-9ef7-aa529db46140 ch=485 read=78550 start_time=2019-12-13T03:41:59Z barcode=BC01 runid=2c9cf7bc05858273f10e7d7ec552fc0bd742dc3e
CCTTGTTTACGACTTCACCCAATCATCAATCCACCTTAGACGGCTCCTTCCCTTGCAGTTTAGGCCACCGGCTTCAGATTATCAACTCTCATTATTGGTGTGACGGGCGGTGTACAAGGCCGGAACGTATTCGCGACATGCTGATTCGCGATTACTAGCGATTCCAACTTCATGTAGTCGAGTTGCAGACTACAATCCGAACTGAGGTGGTTTTATGGGTTTTGCCTTCACCTCACTTGTAGCCCGCTTCCCCTCTGCACCATCGGCCTTAGCACATTGTAGCCCAGGTCGCGGGGCATGATGATTTGACGTCATCCGCCTTCCTCCAGCTTGTCACTGGCAATCTCAGCTGATTTTAACTTAATGATGGTAACTAACGATAAGGGTTGCGCTCGTTGGGATATAGCTGGCATCCCACGACACGAGCTGAAGGCGACAGCCGTTACCACCTGTATCTCATATGGCTATCTCTCCATCTGGAGCCTTTATGAGTATGTCAAGACCTGGTAAGGTTCTTCGCGTTGCTTCAGATTAACCATACTCCACCAGCATTGCCGGGCCCCGATCAATTCCTTTAGCAGGTTTCATTCTTGCGAACGTACTACTCCAGGCGGAGTACTTATTGCGTTAACTGCAGCGCTGAACTTTGACGTAACACTTAGTACTCATCGTTTACGGCGTGGACTACTAGAATTTATCTAATCCTATTTGCTCCCGCTTTCAGACTGAGCGTCAGTTGCAGGCCAGATCGTCGCCTTCGCCACTGGGTGTTCCTCCATATATCTACGCATTTCACCGCTACACATGGGATTCCACGATCCTCTCTCCCTGCACTCTAAGCTGCCCTGGTTTCTATGGCTTACTGAAGTTAAGCTTCAGGCTCACCACAGACCCTTGCTGCATACCATCCTCTTTACGCCCAATAATTCCGGATAACGCTTGCCACCTACGTATTACCGCGGCTGCTGGCACGTAGTTAGCCGTGGCATAAAGTACCGTCGCTCGGCTGCCATTTCCTGTAGCCGCCGTTCTTCTCGCGCTATAACAAGTTTACAATCCGAAAACCTTCTTCCTTCACGCGAAGCGTTGCTCGGTCAGGGTTTCCCCATTGCCGAAAATTCCCTACTGCTGCCCCTCCCATTAAG
+
2482/.-'%')&)+0+'/*(&)(*32022*3/*-),,)*.(&1/).)++69,+/.0*409&()778025-5-.61(+&0,).-7-)('%&%-(&(++,20/,./,59651/.-),4.-2-5)0+-1376696%),205757222811&,-./30)..337/981/5/045458567796.-41:0101399770901+,8;7,.('%'%++7:6,1683/9<1(&&'.*77742)*()(%$%'%*&)0-;04.,.0)*&(%')-++,).*)(((+'.('#"$1*(*/513'(*07-0-/---/439/++++257:41.279;:633*)(,-1.133444845;0/(&%$%#'$'()%4((--.0100229407///9,,,--+-0-09*,0555+23'3-'$&(''*(+**0)--'%)+,401.'())+&$)(*//-0%)%(*((1-)/-0./-.-+0/162724+124/.+03-.1*)-%'+'&'*)52*,,-9155*)+,.2(*01)&()-;643,&%&'-'*./21.-0)-5,/-&%++4/+.+&&+(.*'+)+0--%%$$+--()3(-&'-1$%#$,*/7:6/9;20701/3+3+,)*-$'(,.+/65-&+$+((.*%,()*,/2432455*.'#%(''+**.--.1/30.1&)*)%*,+.00.451496(-,5///4:776.32/&&$.'*(224484.4,+(41'()-1*$'+2++$,++34210')-./.;.++/12822398,0.321/0.*+,,.02,&&%.0,1+*/*+/17989596933;9//36-/1+,*+'+)2()/-/,%&)*049410/-28+*21&'(+74&'),098*+510;62268--..5456372-3,40*,/87%0-*0)(,2./.034;-4/%+))*$$&&$&&&((,-46..,,'&1,-5879/5.4018,/++-*'/-'*++,3-402;88;01*3-0/6734+%&%%))4:222911&&&)+13*(&(-,%,)%*/-&...(.-,.8/-,*((()-/67;9:;867/*($&#$+'*644(*(+8;1.3//2.+//7/8889743/0-61'/),&'')*/60..230<7822+00:45:73//3688.432/05/72-.3.--.-300+*15($'*)'(
@82d37d42-3aec-47c9-af3f-02d1351aaf62 ch=90 read=61956 start_time=2019-12-13T03:42:06Z barcode=BC01 runid=2c9cf7bc05858273f10e7d7ec552fc0bd742dc3e
CTCCTACGGGAGGCAGCAGTGGGAATATTGCACAATGGGCGCAAGCCTGATGCTGTATACCGCGTGTATGAAGAAGGCCTTCCGGGTTATGAAATACTTTCAGCGGGGAGGAAGAGTAAAGTTAATACCTTTGCTCATTGACGTTACCCGCAGAAAACACCGGCTAACTCCGTGCCAGCAGCCGCATTAATGCGGAGGTCGCAAGCGTTAATCGGAATTACTGGGCATGCAAAGCACGCAGGCGGTTTGTTAAGTCGAATGTGGTGGGCTCAACCTGGGAACTGCATCTGATACTGGCAAACTTGAGTCTCGTAGAAGTGGGAATTCCAGGTGTAGCGGTGAAATGCGTAGAGATCTGGAGGAATACCGGTGGCGAAAGGCGGGCACTGGACGGCTGACTCAGGTGCGAAAGCGTGGGGAGCAAACAGGATTAGATACCTGGTAGTCCGCCGTAAACGATGTCGACTTGGAGGTTGTGCCCCCGCTGAGGGCGTGGCTTCCGGAGCTAACGCGTTAAGTCGACCGCCTGGGGAGTACGGCCGCAGGTTAAAACTCAAATGAATTGACGGGGGCCCGCGCAAGCGGTGGAGCATGTGGTTTTAATTCGATGCAACGCGAAAAGACTGGTCTTGACATCCACGGAAGTTTTCAGAGATGAGAATGTACCTTCGGGAACCGTAGGGGCAAGGTGCTGCATGGCTGTCGTCAGCTCGTGTTGTGAAATGTTGGGTTAAGTCGCAACGAGCGCAACCCTTATCCTTTGTTGCCAGCGGTCCGGCCGGGAGCGCTCAAGGAGACTGCCAGTGATAAACTGGAGGAAGGTGGGGATGACGTCAAGTCAATGTGGTACCCGACCAGGGCTACACGTGCTACAATGGCGCATACAAAGAGAAGCGACCTCGCGAGAGCAAGCGGACCTCATAAAGTGCGTCGTAGTCCAGTTGGAGTCTGCAACTCGACTCCATGAAGTCGGAATCGCTAGTAATCGTGGATGCCACGGTGAATACGTTCCCGGGCCTTGTACACACCGCCCGTCGCACCATGGGAGTGGGTTGCAAAGAAGTAGGTAGCAACCTTCGGGAGGGGCGCTTACCCACTTGTGATTCATGACTGGGGTGAAGTCGTAACAAGGTAACCGG
+
,1140/55;/*,0-/43'(0044,42002,+,--;..444125817841/,&'((202/3;34325646687(+,+,31045'6:461,)$(+-,)--67,'++.27-*01.,*'%+(;2/-3.3-/22*31./9:5260/16685/;1,--/--24,/1,,'&*2-01184734.1340/3+('%%*./-(0/4.03*(&+,/024383826+4-,/1/4584+(%'#&)()%%%*$)')3655:<</2222/67-.8934',,(..0,4(..84686/00/,////-,,,+6121.3;:4252002112076,&$)'&+(()+**)*39/.)%('*/.*-5.,1397*)(')+-2:;/15)421544311.,.-3(/.+-.*)&*+018+.%&$'%))6)+2016-.*(+(22888/&'(,540,56-23.00.,..0.633224/,20658<90/+*),-63/---.**+.0(4+-696,&$''&',&(+/.523+9*.)+,--3-++1//131037779;79;999/*'(%+-0670-/0*9.:6<<98656<;04,0/10-3.+380,4)*,$--.365;899//.-/.-080:<)1+350,,../82866002-('-*(&,9778725566../3.*/+269.3,,(*.866327544(7+1++/903(6757-/46.-,+,/3<<996/2/913387430(+./4863.6,++074-/0<6;83:351.4'**/4**--,/.-.0+,**,9-+3-+1:568448-7/5.-//2,-1'&(*3/5)'*+%))1014:./.,,.*1-1-.-),+.5044158,0.146878,'*,--/.,$%%#'+,+*,-4(0361100-002664..7--5632431(046,*,)*/*+0,,%(,1--,)'%,/6.15;96:99,00:3028:598684403(%)-./++,-.18/6--.:4/2023%'%(''(0)6+5/07630.+.7033<:624&(*%('03/0856830.5-(--14131../-'*'+/-27../2)-)-2.,.2+'(*0697<5639+'-+)*(-1(($&(4-34991;1*,0.5/-.2/+38,&'((&'01.6/-/3355488*))7///756.-+,+/749:4:18
@7ea54c2b-f733-460b-b063-fec33fa1b950 ch=392 read=53527 start_time=2019-12-13T03:42:16Z barcode=BC01 runid=2c9cf7bc05858273f10e7d7ec552fc0bd742dc3e
CTCCTACGGGAGGCAGTGGGGAATATTGCACAATGGGGAACCCACAGTGCAGCGCCGCGTGAGTGATGAAGGTTCGGATCAATAAAGCTCTGTCTTTGGGAAGATAGCGGTACCCAGAGGAGGAAGCCACGGCTAACTACGTGCCAGCAGCGCGTAGTGGCGGGCGTTATCCAGTTACTGGGCGTAAAGGGGCGTAGGCGGATGGTCGTGGGATGTGAAATACCGGGCTCCAACGGGTGCTGCATTCCAAACTGGTTATCTAGAGTGCAGGAGAGGAGGGTGGAATTCCTAGTGTAGCGGTACGTAGAGATTAGGAAGAACACCAGTGGCGAAGGCGACTCTCTGAACTGTAACGGCGCTGAGGCTCGAAGCGTGGGGGGCAAACAGGGTTAAGATACCTGGTAGTCCACGCCGTAAACACTAGGTGTGGGGGGTTTCCAGCACCTCCGTGCCGCCGCTAACGCATTAAGTATTCCGCCTGGGGTACACGGTCGCAAGATTAAAACTCAAAGGAATTGACGGGGACCCGCACAAGTAGCGGAGCATGTGGTTTTAATTCGAAGCAACGCGAAGAACCTTACCTATGACATCCTTGCATTACTTAATCGAGGAAATCGCTGGGGACGGGTGACAGGTGGTGCATGGTTGTCGTCAGCTCGTGTCGTGAGATGTTGGGTTAAGTCCCGCAACAGGCGCAACCCTTGTCGTTAGTTACTACCATTAAGTTTAGAGGACTCTGGCGAGACTGCCTGGGTTAGCCAGGAGGAGAGGTGGGGATGACGTCAAATCATCATGCCCCTTATGTGTAGGGCTACACGTGCCACAATGGCGGGTACAGAGAGATGCAATACCGCGAGGTGGGAGCCAAACTTTAAAACCAGTCTGGATTCGGATTGTAGGCTGAAACTCGCCTACATGGCTGGAGTTACTGGTAATCGCGAATCAGAATGTCGCGGTGAATACGTTCGAATTCTTTGTACACCGCCCGTGCACCATGAGAGTTGGCAATACCCGAAGTCCGTGAGCTAACCGCAGGAGGCAGCGGCCGAAGGTAGGGTCAGCGGTGGGAAGAAGTCGTAACAAGGTAACCGG
+
+,251+-'2(%&)'&&%+2-)/62,8.*))++4/--,)''-1+%&(&)'(&%(&/,0245*'*++,//043655/(9/51'%(17.,.11877)+*%)01+2,.))$&&))').*)&',,*,,,.,16.,0,+(+,+))/,2245(-+)&%$$$$$))*40-89:.:..,:+$'(-(,54654867:1,/2-53551775912.(.$&%)38+,((%(.+++27+2.--*'/'''43636792-220(668779536,-/-./+-/0001.+,*0/*(&$('++)5+//*,/22200-.'&%%%+%&('*/2.20.*'(+*169/21,,-)+)),1294310+/3&511035.+*),)+,,%..++('*)(+.2++22))+,0.0%*2-.9/-)**$+-*,5///28623444,//77.--/,-1066%,059+/2(,/,-.159295+-158798))).*,./11:3,%*').07+-842**%$#$#&&&,-01*(()2*6;;7447*+*'((-210*0'(0814;-+*.0-()**..1/%)+777682/8:+7:6;3)&)$(-',)+(),,04404.-0,(**./5632/*-+,*4)$'%%1+45,+('*++(/)*)-0/.,-'-.,.23206018744566:8;356444,--/1177668;:86499:<9:53:272041,(*34:2287480*16)4+,,774:2,/,*+&+/3,.-,&,-72+*%/5.25/*(*%++/2+('*++.6,1)'$)'+28./2)'(-.+,-**+,,000;::<811/6668)195,.63441-&+0/)(+-+&'*,98933/9+-)(&.0/1385-,(++7882;11.6/0.,3,*4))$(083:80-.&*5:7.732370&.(116.7+4---,0557918602978-**+-.+)')(-&(/;0..(4+6---%(),),.+*((*)-0.212422;9-95583(&-/1..61,--0+08203)))'(+0211..,)-.0++)163127+))-*,.9573110./30434.+)&()($-,-.5-2/,.+'&)0**,101,.20:6,)'+-+,5022/-00,0/3866.9
@eb6da03d-b47b-49e0-9c2b-cbeacc641160 ch=216 read=58256 start_time=2019-12-13T03:42:08Z barcode=BC01 runid=2c9cf7bc05858273f10e7d7ec552fc0bd742dc3e
TGCATTACCGTTTCGTTACGTATTGCTGTTTCAAGAGACTGTCGGTATCTTTGTATTGCTTTTCTGTTGGTGCTAGATATATTGCTCCTACTACAGGAGGCAGCAGTAGAAATATTACTGGGCGCAAGCCTGATGTAATATGCCGCGTGTAGTATGAAGGCCTTCCGGGTTGTAAAATTATACTTTCAGCGGGAGGAAGGGTAAAGTTAATACTGCTTTGCTCATTGACGTTACCCGCAGAAAGCACCGGCTAACGTGCAGCAGCCGCGGTAACACGGAGAGGTGCAAGCGTTAATCGGAATTACTGGGCGTAAAGAAAGCGCACGCAGGCAGTTTGTTAAGTCAGATGTGAAATCCCGGGCAGGTAGCAGGGCTGCATCTGATACTGGCAAGCTTGAGTCTCACGTAGAGGGAGTAGAATTTATAGCGGTGAAATGCGTAGAGATCTGGAGGAGATACCGGTGGCAGCCCCCTGGACGGAACTGACGGCGGGTGCAGCGTGGGAACAGAGTTAGATACCTGGTAGTCCACGCCGTAAACGATGTCGACTTGGAGGTTGTGCCCGAGGCGTACAGCTTCGGAGCTAACGCGTTAAGTCGACCGCCTGGGGAGTACGGCCGCAAGGTTAAAGCTGGAATTGACGGGGGCCCGCACAAGCGGTGGAGCATGGTTTAATTCGATGCAACGCGAAAGGGCCTGGTCTTGACATCCACGGATTTTCAAGAGATGAGTGTGCCTTCGGGAACCGTGAGACAGGTGCTGCATGGCTGTCATCGGCTCGTATTTGTGAAATGTTGGGTTAAGTCCCGCAACGGCGCAGCATATCCTTTGTTGCAGCAGCGGTCCGGCCGGGAACTCAAAGGGAGACTGCCAGTAAACTGGAGGAAGGTGGGAATGACGTCAAATCATCGCGGCGCTACGACCAGGGCTACGTACTTTACAATGGCGCATACAAAGAAGCGACCTCGCGAGACAAGCGGACCTCATAAAGTCTGCGTCGTAGTCCGGATTGGAGTCTGCAACTCGACTCATGAAGTCGGAATCGCGCTAGTAATCGTGGATCAGAATGCAGACCACGTTCCCGGGCCTTGTACACCGCCCGTCACATGGGGAGTGGGTTGCAAAAGTGGTAACAATAACCTTCGGGAGGGGCGCTTACCGCTTTGTGATTCATGACTGGGGTGGAAAATCGTAACAAAGGTATTAAACCGG
+
$#%#$'&-+/13($&*+*-16.8.+)&().+(+'%)&%$,)*+$*.&-039*&,',(&'(+72,(%,,&&)(+.3152--',++./,,++-,+-(7,+0,/04---.*(./**,&'(,)*14/.009/16**+-(&((()-+./,,()'('&*(&'*''*+/242'-2102),-2+',)'%&(,43'$(%'1+****+-2)-/:/--110,*+''*01++454+0-,.275:4/;5-/.,1+(*,/783,*('$*')$0&%'))..1,)*,,*-*,/-,'(*().888472.+-+*+/8151501330+++..0+&*(+'(00+0.114:6(828,)/012.492377--').4)02,(()&$%(%'(('+-))))-..1+)+../203/00&((&*)./.-/&(*.1-*,0-&))(.'.*-&#&()+1613183.-2321'&$(./03,+*)&(&&')*&+,-0+)'.4;5*)-.)()&,&(--,-+'%%'*//'(''+1.42&)%&%%)&)%&(86:;.275+,../,.-7<9:;;;9504(('()11963/0-//)---5+(&,3./((%$'(((''()$)/093.-,)-*'%(++2741--(+/6.&(++62661133-106;43,**&&$'&-2152,)34.280')'**-%+*+)-1+--,25.2<:.7896122,30-1.)(-0,&&%'(')677/5/.0456'),-0',6;5.1))%''*('%'%)(.3114$.1.2530'+,004)/-079:8866(.,+,1+$)&%&$#$$%#(,**1,&10+-5:2//0812)0-5&&)0-+-&$#%%$&%(**+((-)*49-,%)((+,2995.2/-0(.0,267:/7,0/*(**6532-().17,,.35.(&&)*/3292/3..+1125360/0)*''')()()%&'()9;4847*(&'$%$%&&*)+-8545537778998*%*((2278:88.0.$'(*-6%655004021027+)-&'*-6695800,0*1,&/)+*()+2'',*(./-+&*)1.4.6/.-8/95:85++%&+(**.157588;642/-,,*'&#%$%')+/294.+)/(+%%%#&&')-4./85+,)((&&'*)(&)*).,,+&****)%(%('(().**.849906*2.'+//../-7*)-(%+,37//144921./.11''&()/,-20*--&,)3459)+('('(..(070/
@2913fd97-df82-4212-8ef3-e567e84b1327 ch=100 read=111751 start_time=2019-12-13T03:42:25Z barcode=BC01 runid=2c9cf7bc05858273f10e7d7ec552fc0bd742dc3e
CTCCTACGGGGAGGCAGCAGTGGGGAATTTTACGGACAATGGGCGAAAGCCTGATCCAGCAATGCCGCGTGCAGGATGAAGGCCTTCAGGTTATGCTTCTTTTGTACGGAACGAAAAAAGCTCCTTCTAATATACAGGGGCTGTGACGGTACCGTAGAATGAAAACACCGGCTAACTACGTGCCAGCAGCGCGGTAATACGTAGGGTGCGAGGCGTTAATCAGATTACTGGGCATAAAGCGTGCGCAGAGCGGTTATGTAAGACAGATGTGAAATCCCGGGCTCAACCTGGGAACTGCATTTGTGACTGCATGGCTAGAGTACGGTGAGGGGATGGAATTCGCGTGTAGCAGTGAAATGCGTAGATATGCGGAGGAACACACCGATGGCGAAGGCAATCCCTGGACCTGTACTGACGCTCATGCGCTTGATAAGGGAGCAAACAGGATTAGATACCCTGGTAGTCCACGCCTAAACTGATGTCAACTGGTTGTTGGGAATTAGTTTTCTCAGTAACGAAGCTAACGCGTGGTTGACCGCCTGGGGAAATACGGCCGCAAAGGTTGAAACTCAAAGGAATTGACGGGGACCCGCACAAGCGGTGGATGATGTGGTTTAATTCGATGCAACGCGAAAAAACCTTACCCACCTTTGAGAGCATGGCGGGAAGTTTCCAGAGATGGATTCGTGCTCGAAGAACCTGCAAGGTGCTGCATGGCTGTCGTCAGCTCGTGTCGTGAGATGTTGGGTTAAGTCCGCAACGAGCGCAGCCCTCTTAACTTTAGTTACGGATTTAGGACTCTAAAGGAACCGCCGAGTGGTAAGCCGGAGGAAGGTGAAGCCTCAAGTCCTCATAGCCCTTACGCGCTGGGCTACACACGTGCTACAATGGCGGTGACAGTGGGCAGCAAACTCGCGAGTGCATATCTCAAAAGCAAATCTCAGTCCGGATTGTTCTCTGCAACTCCGAGGAGCATGAAGGCCAGGAATCGCTGATAATCGCGGATCAGCATGCCGCGGCGGTGAATACGTTCCCCGGAGCCTTGTACACCGCCCGTCACACCATGGGGTTAAGGTTCGAAAGGCGTTGCGCTAACTCGCAGAGAGGCGAAGGCGACCACGGTGGGCTTAGCGAGCTGGGGTGAAGTCGTAACAAGGTAACCGG
+
,1132/4),1-+0+-077(..&%/+(%%$##&(-46:4;44;9:-,./*/9,+++2.,,-696'7:78889959968424.1487.1%*,-3,*%((6)1881+,*,)4297&'1460')*,;50,,&'&&%&$%(+/3-*)')**+,4/-26/,2.-+-%**&%*,8/3.-.2232-2/012:3331.4,.1-++'+(3-243(/**+-'4,97690700)*+*6-34::,)'*076.2476413('&(*1/6.--*+,4.59600/%%%)6--252+4812.003936:9,:-,00006.),166588684/*&(')(*+-),*'$-33+56610,,-&')-.66111/074484006315365045540(--,1,*,+/7477,841/5,6-4;3390,/578:8777756332443*''&&%##$%)'())))(.1:(5&/.'+1,-/778;4/0811+02501042)')))&+--)***%./83784392*-('-((*.8;9178044688))3**,-++,.0-()*7256;59;7783'./,,&0'325-/0:*2-24/.98008/;.1.+3.8.55-(4728:71/*-*-*,/;88;9511/-*+03;:/:783++./:6+0..+,3689...-/+0:4()'&)$&'&%))'')2.+2.,+-3</4,))*,.::;71-,),*+/5.-'(,0+(##(&'+*2..011/)+8566*)()),/125443321300+.3526/767;641499-..&1''+.103%,,+***)(*&&+((*/7+-&+(18)%43-.0/,11+,+/48:140)%&%'$%(-*2,(.'.*/)-))$-1&03163827994532.()631/,-,,+-02835100/,,-./9:75777,-*+.+))('.563161*.37:986889/&()(*+-.06243;7*)-(*)*,3943*-,-+.6005;6.*$#'$&')0/(')(&**.-+'*)()&$+,/7.4*+)''&+4/3.329655,/02399955,'&+002493/1)**788,(.&%-./+'&%&(1.-17812433336796:6.1.-'4-53/*+0*,,25544576718111-/3+-('('+&((),51782/0-75.60+.*'%&)'&+.103.,**'%&//1958/2)*+,/1952
@4176b7d1-ddfb-423e-a68e-901ee36b0ba8 ch=211 read=57959 start_time=2019-12-13T03:42:30Z barcode=BC01 runid=2c9cf7bc05858273f10e7d7ec552fc0bd742dc3e
CAGTTTGCGCTTGTTACGGCTTCGCGATTCATGAATCACAAGTGGTAAGCGCCCTCCCGAAGGTTAAGCTACCTACTTCTTTACCAACCCCTCCCATGGTGTGACGGGCGGTGTGTACAGGCCGGGCAATCACCGTGGCATTCTGATCCACGATTACTAGCGATTCCGACTTCGCTGGAGTCGAGTTGCAGACTCAATCCGGACTACGACGCACTTTATGAGGTCGCTTGCTCTCGCGAGGTCGCTTCTCTTTGTATGCGCCATTGTAGCACGTGTGTAGCCCTGTCGTAAGGGCCATGATGACTTGACGTCATCCCCACCTTCCTCAGTTTATCACTGGCGGTCTCCTTTGAGTTCCAGCCGGACCGCTGGCAGCAAAGGATAAGGAGTTTGCGCTCGTTGCGGGACTTAACCCAACATTTCACAACACGAACTGGCGACAGCCATACAACACCTGTCTCGGTTCCCGAAGGCACATTCTCATCTCTGAAAACTTCCGTGGATGTCAAGACCAGGTGAGTTCTTCGCGTTGCATCGAATTAAACCGCCACCGCTTGTTGCGGGCCCCGTCAATTCATTTGGTTTCTGCCGGGCGCCTCCCCAGGCGGTCGGCTTAACGCGATTAGCTCCGGAAGCCGCCTCAAGGGCACAACCTCCAAGTCGACATTGTTTACGGCGTGGACTGGAGTATCTAATCTGTTTGCTCCCCGCGCCGCTTCCTGAGCGTCAGTCTTCGTCAGAGGCCGCCTTCGCCACCAGTATTCCTCAGATCTCTACGCATTTCACCGCTACACCTGGAATTCTACCCCCCTCTACGGGGCGCTCAGGCTTGCCAGTATCGAATGCAGTTCCCAGGTTGAGCCCGGGGTTCACATCTGACTTAACAAACCGCCTGCGTGCGCTTTACGCCCAGTAATTCCGATTAACGCTTGCACCCTCCGTATTACCGCGGCTGCTGGCACGGAGTTAGCCGGTGCTACTTCTGCGGGTAACGTCAATGAGCAAAGGTATTAACTTTACTCCCTTCCTCCCTGAAAGTACTTTACAGCGAAGGCCTTCTTCATACACGCGGCATGGCTGCATCAGGCTTGCGCCCATTGTGCAATATTCCCCACTGCTGCCTCCGTAGAG
+
9)-03'&*$%(6,10*+-*,0/(#&$$**-../0978-+/0'--3-2,)+-88-*4/+*/3350845*)(&+-/-45:2298(0&/'7-00+/:11;:;:953454:8929932(*'+&-3053+(('&)()./&(%,,1585+++)6)()*+1,+,5/-...3<896663.+&&)/.(***&%..1.0063224+;23)8.9:4554153.,./9;46521303,03:344756+6*&++,,,.7.4414<;20201315;47;33,.-*,,/0621233<7/214020(089:;9.--+)*((**,1777:,;45,*+.*/-014-.2<8234679465&8:88943988346-6+*+47+:88;5617.-1&34;,1.3305//(+/9)*3')*.+2/./*44/-1,-',.),)*%)8--/215321+',103'+.&2/,08,/'()&)&(-+/56,,0.09430,-/,01+-26;3.0145723,*/1--03++,,.:98-68303578(,()&'15;77<86853:33396+'+'1'9490$&'&0,+''%'*/,/(21-:4+)684180)&,0+/020)&##(&&(&%&()*06:/,264)12-+&++/2312..%*'%+../%1(0+*20+/.4542+3*)()14.4-/(3-230*)+--4--9501.:111:;4-,*)'&+,-3()8///23;+,/-2;6*(*(,2+)$$+,()&12348113328:789+**/3/6-/88<979;556(1114;/((+&(*,,-98687858<;158756625)0)'))-)6,662706682.2/06(44+)'**5$)13-9,.5.-2*-0((//046997931*,021/*.5/)),-**,-(*+/0544.5/4.1/576746715878732-2.+(/.15))(*-/29+/.03:5;98190+,/1;/,02&.'(+'*,+041004/-4))%))-'+/83229)889::0219254425)).:9878*701/5658(2)-',2-.')-'$0031)5;5304.-&++0&)+))06+'')%+')-07544712945714-312-4346485644135/18336&124:3'*3,+(-,43331899--/.-,-,6:43()-2334
@eede5296-891c-44e8-b489-34ca7ec34e60 ch=338 read=48030 start_time=2019-12-13T03:42:40Z barcode=BC01 runid=2c9cf7bc05858273f10e7d7ec552fc0bd742dc3e
CTCCTACGGGGAGGCAGCAGTAAGGAATTTCGGCAATGGAAACCCTGACCGAGCAACGCCGCGTGAAGAAGGTTTTCGGATTGTAAACTTCTGTTATAAAGGAAAACGGCGGCTACAGGGAAATGGCCGAGTGACGGTACTGATAGAAAGCACGGCTAACTACGTGCCAGCAGCCGCGGTAATACGTAGGTGGCAAGCGTTATCCAGGTGTGGGCGTAAAGGGGAGCGGCGGCAGCAGAGGGTCTGTGGTGAAAGCCTGAAGCAACTTCGGTAGCCATAGAAAACCAGGCAGCTAGAGTGCAGGAGAGGATCGTGGAATTCCATGTGTGGCGGTGAAATGCGTAGATATATGGAGGAACACCAGTGGCGAAGGCGACGATCTGGCCTGCAACTGACGCTCCAGTCAGCGTGGGGAGCAAATAGGATTTAGATACCCTAGTAGTCCCGCCGTAAACATTGAGTGCTAAGTGTTGGATGTCAAAAGTTCCAGTGCTGCAGTTAACGCAATAAGTACTCCTTACAAGGTAGTACGTTCGCAAGAATGAAGCACAAAGGAATTGACGGGGGGGCCCGCACAGCGGTGGAGCATGGTTTAATTCGAAGCAGCGCGAAGAACCTTACCGGAATGTGACATACTCATAAAGGCTCCAGAGATGGAGAGATGGCTATATGAGATACAGGTGGTGCATGGTTGTCGTCAGCTCGTGTCATTGAGATGTTGGGTTAAGTCCGCAACGAGCGCAACCCTTATCGTTAGTTACCATCATTAAGTTGGGGACTCTAGCGAGACTGCCAGTGACAAGCTGGGGAAGGCAGGGATGACGTCAAATCATCATGCCCCTTATGACCTGGACTACACGTGCTATAATGGATTAGTTGCAGAGGAAGCGAAGCCGCGAGGTGAAGCAAAACCCATAAAACCATTCTCAGTTCAGTTGTAGTCTGCAACTCGACTACATGAAGTTGGAATCGCTAATGTCGCGAATCAGCATGTCGCGGTGAATATTTCTCGGGCCTTGTACACCGCCCGTCACACCACGAGTTGATAACGCGAAGCCGGTGGCCTAACCGCAAGGAAGGAGCTGTCTAGGTGGGATTGATGATTGGGGGGTGAAGTCGTAACAAGGTAACCG
+
./.(%',,34.)+3//,.(-+/)(+&&)-//1;33<84/*/,11*))/3356135:89:;752))*)%,*)00961/+8,-4-0190002.)(-++*09-),,2-*+-4-)-,,.0&)*(*1/*(-*+'()*-,622*&('$'0)'*1+)*%&,.+-/6121753568011+*0,+/5/-7/00968949559/.-)*-090.0)%324/3087:864;(,37,&-++3)+2+%'&&'$2./-0655121105603768/0-,*'+07,%*(+&(,/.2,.15+05637.,,,,0002446320,'(+.)02231+/+/,5:651.,((-+30401851245-)*/3.0/572083/83487230400+//,-19;85442/51425175%112369919()+5*(%(*9598)*//6;;3/.,%-,''*/.77:*('*++4(,*)%&$%&,343).)()+.'/+02130/8/81;946.76--22:*+-;88888/,5,4(*$*',(0/,-.445.+*,---,-+-0778891/&+.1*.54&')&'*,59**)%(142345+/7/*)072*+)//&*,%3&*(')*,/+19403372*-+&).(.-+/294402(+--.6(/$$'%.')+552774./42-((&)0*((+,,::6+**(+508422968523678:/110/7525568959444555*.2+*(&(('$.')-577307-375743+,44+)1+++033+-+(-2+-,-1553;21330..-01799970807:<4.333+&*+'(+-/--/+(,42///5,/..67-(,+60++89294465778;///75545(043+.8344/53/3:875--)+)1,+++++7//1..*%.-'')+*&*)-1.1./6/051*)++,5114*.2;<:8<6461:6*1--.7.36*--,+#+&+*+.278897885542/146703-3.-82724656)0-,&+%*,+/55;28,-.2277858264202/&-0/.276/+*()-,--,,/526:834756555)*()+*4236750%.)+-.35544422//79876974/2,*((&+-16750-)/,674(2,+,//,80/+754+.-00//0(,(*(,-,-36;59.
@74003a98-3d35-46ae-808f-4fff85b46f1c ch=34 read=59254 start_time=2019-12-13T03:42:50Z barcode=BC01 runid=2c9cf7bc05858273f10e7d7ec552fc0bd742dc3e
TTCATACTTCGTTCAGTTACGTATTGCTACCGGCTAACTCCGTGCCAGCTTAGCCGCGGTAATACGGAGGGTGCAGCGTTAATCGGAATTACTATGGGCGTAAGGCGCACGCAGGCGGTTTGTTAAGTCAGATGTAGAAATCCCGGGCTCAGCCGCAGAACTGCATCTGATACTGGCAAACTTGAGTCTCGTGAGGGGTAGAATTCAGGTGTAGCGGTGAAATGCAGAGATCTGGAGGAATACCGGTGGCAGGCAGCCCCCTGGACGAACTGACGCTCAGGTGCAGCGTGGGAGCAAACAGGATTAGATACCCTGTTAGTCCACGCCGTAAACGATGTCGACTTGGAGGTTGTGCCCTTGGGCGGCGGTAACCGGAGCCCCTAACGCGCGTTAAGTCGACCGCCTGGGGAGTACGGCCGCAAAGGTTAAAACTCAAATGAATTGACGGGGGGCCCGCACAGAAAGCGGTGGAGCATGTGGTTTAATTTCGATGCAACGCGAAGAACCTTACCTGGTCTTGACATCCACGGGAAGTTTTCAGAGATGAGAATGTGCCTTCGGGAACCGTGAGACAGGTGCTGCATGGCGCGATCGCTCGTGTTGTGAAATGTTGGGTTAAGTCCGCAACGAGAGCTGTATATCGCTTGTTGCCAGCGGTCCGGCCGGGGAACTCAAAGGAGACTGCCAGTGATAAACTGGAGGAGGTGGGGATGACGTCCAAAGTCATCATGGCCCACCCACGACCGGGGCTACGTGCTACAGTAAGCATACGCAAAGCGACCTCGCGAAACAAGCGGACCTCATAAAGTCGTCATGTAGTCGGATTGGTCTTGCAACTCGACTCCATGAAGTCGGAATCGCTAGTAATCGATGGATCAGAATGCCACGGTGAATACGTTCGGGCCTTGTACACACCGCCCGTCACACCATGGGAGTAGGTTGCAAAAAAAGTAGGTAACTTAACGCCTTCGGGAGGGCGCTTACCACTTTGTGATTCATGACTGGGGTGA
+
$/,')%,4.76577)20:00*3&-'$*3001+*)&**./20254810('&$&'0/)0(1//5/0069//0-+&%%')*-3.3,.',%%,'**1(*/155452013,)*(+*/.022//6;9.4;68149/04:73)).52-350-/-..-,'-0&)&)(/,655410-*+--0.0+(/5+0-3--*+++*-.&&*/1.-/1,4-4,'(+)+)(*,095517.+)'%&''+.12;;/--.0024829438+)*.*.(3984*(+278.*)*))+..//207:43,&))+78;:,-24:--,.4*3.--3/213+,/).,-0810069;9:9;25.)++.23633331/01/400049)(())40*0(,&%&%0,3-,*6-*)&+,+))(,*1*0.01879995756767,))*+-18372057()/+3.::7225450,)'0-5526+/59;2190)*')&#(%%*.08659-0/.42*--.*(''.34.-../;9:81.$(,+233211/37/)(.(+,-'12241/225',*-/:;73+(*-.1994391000/21543;;191,04303070/5355::98950-$%&$'+()+.67190/+&,3,+,2:5;99<98440)'+/89/+)&(*,+(&%&),()0*+2;1085&2.60/+.1/5+*.')%+1/0;*-'%'(76/774331013:3112.,/('*'--47615357759&5+(,34564-,-+11*&*+'$')01-*2:97+,,')423*10-2030223*-&%'(&'/131..1-/*)&'&((+,.:24668.0/7-))'()*%1&&%-14,5(.*-*1.1'')1//.2/+//1845)&&&&,&4,425-2%('+.,-*'&)145422,/5:123.0-65-5/.,52539(6716.600172324:65;,,.1/11237750,&%%%*52:/3/130*(*&'/,0+-',,-7.,%(-.77.;0+-1)1262602/')/,))&*,0:5531,2+-(,&++7
