# Supplementary material for: De novo species identification using 16S rRNA gene nanopore sequencing
Source: PeerJ. 2020 Oct 21;8:e10029. doi: 10.7717/peerj.10029 (PMC7585375; doi:10.7717/peerj.10029)
Supplement: Supplemental Information 2 — Contains raw reads. [file peerj-08-10029-s002.zip › pass_fastq_runid_2c9cf7bc05858273f10e7d7ec552fc0bd742dc3e_184.fastq]

@a668ebdd-8b4d-4b0f-aac4-b71b04834de5 ch=401 read=36697 start_time=2019-12-13T03:43:00Z barcode=BC01 runid=2c9cf7bc05858273f10e7d7ec552fc0bd742dc3e
CTCCCTGCAGGGGGGGGGGGGCAGCAGTAAGGAATTTGTTACACCGGCAATGAAACCCTGACCGAGCAACGCCGCGTGAAGAAGAGTTTTCAGTTGTAAACTTCTGTTATAAAGGAAGAACAGCGGCTACACAGGGAAATGGTAGCCAGTGACGACTTTATTAGAAAGCCACGGCTAACTACGTGCCAACAGCCGCGGTAATACCACGTAGGAGTGCAAGCGTTAATCAAGGGTACTGGGCGTACAAAAGCGCGCAGGCGGTTTATTACAGAGTCAGATGTGAAATCCCGGGCTCAACCGCAGAACTGCATCTGATAATACTGGCAAACGAGGAGTCTCGTAGAGGGGGTAGAATTCCAGGTGCTTGTAGCGGTGAAATGCGTAGAGATCTGGAGGAATACCGGTGGCGGCGGCCCCCCCTGGACGAACTGACGCTCAGGTGCGAAAGCGTGGGGAGCAAACGAAGTTAAGATACCCTGGTAGTCCACGCCGTAAAGCGATGTCGACTTGGAGGTTGTGCCCTGAGGGCGGCGTGGCTTCCGGAGCTAACGCGTTAAGTCGACCGCCTGGGGAGTGGCCGCAAGGTTAAAACTCAAATGGGTGTGGGGGGGGGCCCGCACGAAGCGGTGGAGCATAATAGGTTTAATTCGATGCAACGAAACCTTACCGAATTGACATCCACGGAAGTTTTCAGAGATGAGAATGTGCCTTCGGGAACCGTGAGACAGGTGCTGCATGGCTGTCGTCAGCTCGTGTTGTGAAATGTTGGGTTAAGTCCCGCAACGAGCGCAACCCTTATCCTTTGTTGCCAGCGGTCCGGCCGGGAACTCAAAGGAGACTGCCAGTGATAAACTGGAGGAAGGTGGGGATGACGTCAAGTCATCATGGCCCACGCCTGACCAGGGCTACGATGCTACAATGGCGCATACAAAGAAGCGACCTCGCGAGAGCAAGCGGACCTCATAAAGTGCGTCGTAGTCGGATTGGAGTGCAACTCGACTCATGAAGTCCGAATCGCTAGTAATCGTGGATTGAGTACCACGGTGAATACGTTCAGGCCCTTGTACACCGCCGTCACACCATGGAGTGGGTTGCAAAAAGAAGTAGGTAACTTAACCGGGAGGGGCGCTTACCACTTTGTGATTCATATGACTGGGGTGAAGTGTACTTTCGGTAACCGG
+
)/10))&-)',+*0-*(.34-+'+*&)).)&&(&-/+'-*'%#$(*0.+(#%&,1+:,-,117(+0045549:52./.-2'+)'%'07101),*4-/12,/,-*,).0/0272',).+--0&21-73-,+,+)+,(-2.-4../')/(-+.25)$%&'+*.1-%++)*.1+...+-/0.2243558;0&+)&+-,1/4/20/*,(%'(,*%*#*)3-43+,.+9,:-5)((&$+'*).665$,%&+53-(,.1(0-*-+'+00)$)%$$)%&(+,/134-/(+0+)/.*-48//0,524&''+%'**((),511010-/02/2.,/,('%(-)*./1.**%'&%&)'(&(&*+./2-)*165.%&%(%+-21920)7,()343''()214473.)(*)*3486;08+).)()*/4516+(*1333'%.,--0.---2)*2..)),*'+,149:9/%')3:44*'*)+/+1)4367;-.1*4--.53,/25:90:6,'1//00387804040.0-/.(/+/3/)-+05''(('+-+,*&&)*.1-..+2*((+,-9/9-3.,-/2483))(+)$%%&)(--3491:4;44-&()*77.+-''()'%*0761,2117++--0'++)*5:88,*++'+,)**(+/5+37650,-/).'+%$(&&&$%%&)+'%%)+*--0323,--4-4,,63-2+*)..600,,6/-72598::1;/3-38576222825.**)++./-/200587668+./4433.0/--/042//1339359221.89'(21*1%&/2247452&,)'*/)(*('++)475987.,+%($%$'+/.2/180;1-/*+-2678:*,,,-245/426831605243020*+,,-,651-.*-19;60-.-/5/$)&((%')6;00)0))')&)*1232367637545668781(%)(%--./,-02.-))'()56-0/978955.123(,()-342130827+1*7.2.+*,)*-.+,--+-/3..,//..,),(0+-311/-1.7//-965*0(%$%'%-)(,344.+..+./013&+*/+(,5000,*+*'20142.3/052.05-+,-2,.;350776.$),%.$(&%('&%%.)0-,6-+*0+,-%'*3+/:/21873333653,+$'(,.//25..1+2(*'(#$&(%&*)',1-.27
@dd98653d-adbf-406f-b31d-2d5a137101b8 ch=400 read=53409 start_time=2019-12-13T03:42:55Z barcode=BC01 runid=2c9cf7bc05858273f10e7d7ec552fc0bd742dc3e
CTCCTACAGGGAGGCAGCAGTGAGGGAATGTGTTGCACAATGGGGAAACCCTGATGCAACAACGCCGCGTGAGTGATGGTTTTCGGATCGTAAGCTCTGTCTTTGGGAAGATAGCGGTACCCAAGGGAAGCCACGGCTGGCTACGTGCCAGCAGCCGCGGTAATACGTAGGTGGCAGGCGTTATCGGATTTACTGGGCGTAAAGGGAGTAGGCGGATGATTAAGTGGGATGTGAAATACCGGGCTCCAGCAGGTGCTGCATTCCAAACTGGTTATCTAGGTGCAGGAGAGGAGGTGGAATTCTAGTGTAGCGGTGAAATGCGTAGAGATTGGGAAGAACACACCGGTGAAGGCGACTCTGGACTGCGACGCTGAGGCTCGAAAGCGTGGGGAGCAAGCAGGATTAGATACCCTGGTAATTACGCCGTAAACGATGAATACTAGGTGTGGGGACAACACCTCCGTGCCGCCGCTAACGCATTAGAGTATTCCGCCTGGGGGGAGTACGGTCGCAGATTAAAACTCAAAGGAATTGACGGGGACCCGCACAAGTAGCGGAGCATGTGGTTTAATTCGAAGCGCGCGAAGAACCTTACCTACATGACATCCCTTGCATTACTCTTAATCAGAAATCCCTTCGGGAGGACAAGGTGACAGGTGGTGCATGGTTGTCGTCAGCTCGTGTCGTGAGATGTTGGGTTAAGTCCGCAACGAGCGCAACCCTTGTCGTTAGTTACTACCATTAAGTTGGACTCTGCTTGAGACTGCCTGGGTTAACCAGGAGGAAGGTGGGGATGACGTCAAATCATCATGCCTTATGTGTAGAATACACACGTGCTACAATGGCTGGTACAGAGAGATGCAATACCGTGAGAGGTGGAATAGCACTTTAAACCAGTCTCAGTTCGGATTGTAGGCTGAAACTCGCCTACATGAGCTGGAGTTACTAGTAATCGCGAATCAGAATGTCGCGGTGAATACGTTCCCGGGTCTTGTACACACACCGCCCATCTGCCATGAGAGTTGTAATGCCCGAAGTCCGTGAGCCTAACCGCAAAGGAGAACAGCGGCCGAAGGTAGGGTCAGCGATTGGGGTGAAAGTAACAAGGTAGCGG
+
0.50+))&+-*(,31/330262'/,(*2+$*%)*(+//-9//85(+2*.6(*-2899;9686324:36781&'(),+,-)*-+--84996667*.-,.-..13*,2-(*()%%$)*53639,2)4-&&'',3.0+.'&%%''))-534823412651319/5///95888:-:-,$'/,-2;878-6+240+-.:/+029;:-,.,&&'+.776;:;805140267<;94-'$(13,-11+/1./5&('(%4/018788189//1540025,9++++'*..1/-55..)--((()585220(((,-21+1.3200371-+,-,.,++(5(,2-/6//41,.)/5*'&(%&,.01-.//.-7,*,,.'(*5665(33238*)*')(-;:;:+*/12-%($2.,1,.,067:;113920/1../258889:0/,&),399366269332/,*('))%+*,22585779;::;865/.-./-6./')'(+-98846;9::;75,')))45:891,(%+2+2;:338:::*))&*1/767.+1.*-;/**,./-++)*)//+,+1747852;816373(('$%$'(20.2,.5450/'(*'((*,3478093)-3-.,32,,,,)3+8,/%%(,+'.:-1./()+%/-2344,2+,,-'*+-360+'%*&/55-58576()*,.59876*6-.155/507886;5*)--'',0/70125100(2/(*)(/543:3-4---767<67963/1-0+-.443&''(+&.)/368844/,,3/3/055.+0+,3,123881/44882348;...:::88+1,&+.6586510)/,242.(+++/563213/06453744774,++++:8535112:6552/,-0-1-/*,*)($%&&&(../7699634/14:3-/'3((%((-'#'+5,,98628434886/110&/$&03//000+.30/*--.98:54/4/./01617+**-+1613+*'+*455439542.-,),.19.89,&5+)'))220.++,00(%&++'-5)(*,/++-.433.0&&,3/1/134(*,'((&*()+-415..*,*(**-()'%&'*&-)202--/15-**/989:*7.13857
@a56ee3b4-c7a0-4397-a07c-df6e401b6784 ch=84 read=68359 start_time=2019-12-13T03:43:01Z barcode=BC01 runid=2c9cf7bc05858273f10e7d7ec552fc0bd742dc3e
CTCCTACGGGGAGGCAGCAGTAAGGAATTTTTTTTTCGGCAATGGAAACCCTGACCGAGCAACGCCGCGAAGGTTTTCGGATTGTAAACTGTTATAAAGGAAGAACGGCAGCTACAGGAAATGGTAGCCAGTGACGGTACTATTAAGAAAGCCACGGCTAACTACGTGCCAGCAGCCGCGGTAATACACGTAGGTGGCAAGCGTTATCCGGAATTGTGGGCGTAAAAGAGGAGCAGGCGGCAGCGGGGTCTGTGGTGAAAGCCTGAGCTTAACTTCAGTAAGCCATATAGAAACCAGGCAGCTAGAGTGCAGGAGAGGATCGTGGAATTCATGTGTAGCGGTGAAATGCGTAGATATATGGAACACCAGTGGCGAAGGCGACGATCTGGCCTGCAACTGACGCTCAGTCCCGAAAGCGTGGGGAGCAAACTAAGTTAGATACCCTAGTAGTCCACGCCGTAAGCGATGAGTACTAAGTGTTGGATGTCAAAGTTCAGTGCTGCAGTTAACGCAATAAATTGCTCCGCCTGAGTAGTACGTTCGCAGAATGAAACTCAAAGGAATTGACGGGGGCCCGCGCAAACTATGGAGCATGGTTTAATTCGAAGCAACGCGAAGAACCTTACCGGAATCTTGACATACTCATAAGGCTCCAGAGATGGAGATGGCTATATGAGATACGGGTGGGTGCATGGTTGTCGTCAGCTCGTGTCGTGAGATGTTGGGTTTAAGTCCGCAACGAAGCCCTTATCGTTAGCTACCATCATTAAGTTGGGGACTCTGGCAGAGACTGCCAGTGACAAGCTGGAGGAAGGCGGGGATGACGTCAAATCATCATGCCTTATGACCTGGGCTACACGTGCTACAATGGATGGTGCAGAGGAAGCGAAGCCGCGAGGTGAAATAAAACCCATAAAACCATTCTCGGTTCGGATTGTAGTCTGCAACTCGACACATGAAGTTGGAATCGCTAGTAATCGCGAATCAGCATGTCGCGGTGAATACGTTCTCGGGCCTTGTACACCGCCCGTCACACCACGAGAGTTGATAACACCCGAAGCCGGTGGCCTAACCGCAAGGAAGAATAAGGTGGGATTGATGATTGGGGTGAAGTCGTAGCAAGGTAACCCAGG
+
')124283:7)(1/112.',*/')%,*..7979392-38.4/.2-+././---4582200100(,-)()%(*,15:3.0:2/;...8((%%'/('+1.))0,*6:719.+-..02(0,.7/-99,,+/+',,-*0$()*++%(-/*&+-++.01/9//.14/003+5/35000056957773;4411(*/59591&/0.*(,0660/.'/..-1-'.*74682:78+((0,&*,//84612())+,4+./07,2,*)*()*.631/&'('-%+-3*%*+:<37;44,0&'2924:20941211401233;23/*((,5226370,/)0+3((()(()**152.+24+-6769/00.-*,0+*,,68945606.*,-*.45;10/0/5+))*(,-.1//./.79:<35,;,)(,,.*,0579:*(,-63*)('/*,81.0.//5''',.-3163(,35:5906(0../'((,-.79:7996<696967624/,-4;/56.*(++)+.--((%(*4065)4)%+.-1(+*$%%,--251767;6*-)&*+-),5+)44+.))*-,2-0.///8:326+-:8977%+&&)&+(#$%'(55<6164981/2(-.+0+/136679753514;,,)&(&5+)),,/06775.6.)0450.-,-/01942+.,(6667:467625545*1)),4+**+--378<138676'(*-569*++))----763:/(-*4(3-1265+.576/(.$17,/++,6103-++.,-7./166;7900609:,0122.*()'())+.--35*30123674444410*+*-72'7:03768:978566-./:965)0,''+)++361451332.(+,.396465:6682318886,,*,-+/))(+.+-557/,/1.+,*(&-4;70<8/059;;.<7:<887,)*097:.4.,+,,32233383433+1/046191/14+0*6-5301/0004000888;78//13567837%130*))&'(+4436,385829121445462<9/076644,,-+*)))4/--.793*,.+&(($%(0*,7:75/1140/000*,()'$$%%*+-:7:50/0*)--(0.553,++,,,,726%5237(2,3/91'%++
@df4365c0-1619-41db-88fa-42ca5a5d3056 ch=53 read=80217 start_time=2019-12-13T03:42:59Z barcode=BC01 runid=2c9cf7bc05858273f10e7d7ec552fc0bd742dc3e
CCATTTGCCTTGTTACGGCTTCACCCCAATCGTTGACCCTACCTTCGGCCCTTAGCACTCCTTGCGGTTAGCTCACGGACTTCGGGTATTGCCAACTCTCATGGTGTGACGGGCGGTGTGTACGCAAGACCGGGAACGTATTCACCGCGACATTCTGATTCGCGATTACTGGTAACTCCAGCTTCATGTAGGCGAGTTCCGACCTACAATCCAATTTGAGACTGGTTTTAAAGTTTGGCTCCACCTCACGGTATTGCATCTCTGTACCAGCCATTTAGCAGCACGTGTGTAGCTTCTAAGAGGCATGATGATTTGACGTCATCCCACCTTCCTCCTGGTTGTTAACCCAGGCAGTCTCGCTAAGTCCTCAACTTAATAGAGTAGTAACTAACGACAAGGGTTGCGCTCGTTGCGGGACTTAATATCTCACGACACGAGCTGACGACAACCCAGCGCACCACCTGTCACCTTGTCCCCGAAGGAATTTCCTCGATTAAGAGTAATGCAAGGATGTCAAGTGTAGGTGGAGTTCTTCGCGTTGCTTCGAATTAAACCACATGCTCCGCTACTTGTGCGGGTCCCCGTCAATTCCTTTGAGTTTTAATCTTGCGACCGTACTCCCCAGGCGGAATACTTAATGCGTTAGCGGCGGCACGGAGGTGTTGGCCCCACACCTGGTATTCATCGTTTACGGCGTGGACTACCAGAATTATCTAATCCTGTTTGCTCCCCACGCTTTCCGAGCCTCAGCGTCAGTTACAGTCAGAGAGTCGCCTTCGCCACTGGTGTTCTTCCTAATCTCTGCATTTCACCGCTACACTGGGAATTCCACTCTCACTCTCCTGCGCTCTAGATAACCAGTTTGGATGCAGCACCCAAAGTTCAGGCGGGTATTTCACATCCTTAATCATCCGCCTACGCTCCTTTACGCCCAGTAAATCCGGATAACGCTCGCCACCTACGTATTACCGCGGCTGCTACCTGGCGTAGTTAGCCGTGGCTTCCTCTTAGGTACCGTCATTATCTTCCCAGGAACAGAGCTTTACGATCGAAAACCATCACTCACGCGGCGTTGCTGCATCAGGGTTTTCCCCATTGTGCAATATTCCCCACTGCTGCCTCCCGTGAGGAG
+
61'*-'$163;/2:+//-/14+'*+0-+/.110:/..:3.)116670627),*,$,'--6).+,-'508-//64-/25-22:221+.(-.-0:/3-*,05)2.454542.*15.-15)---,-,/576897(52.820878941441342406:425,05312762;111%302401/.-./5;977500495(&(19.+('&$$+&+422+*)%.+''%*58607;<.6:/015(-)*/57*,3,006-24-0.--6100/026.76222522:(&'&(,,,.2353-)$&%$(&%.+(&3//09433205<30.5467929)-)3756:5105.-3*0',*1-*50)).-,./0/42541.')*476/4)'(.*+&&%'))020/,,0/4210.4*10.9-,+-,136;455:82/,*0)%&().0),/0303578221.13&34-1/)'%%'++26462687524010/.366*(+3+.)/.8:16220.4,2%&%()/563222).),98//+),)*)'*'()'*8;67.,+--5823392&&+--/36/0-0/////77110%+&%((+.191+4:9,.060/3.,')35.-12;<22:5/62+0111/(*$)+1-.()/9856463+,0+2-////260123732-,)*,2&-//02,*(+05.+,*/310)+-.<86::.75-)+),,,54946528:10'*.--031452..-./:5.0.888-)/+-.:20../28976.+///8,-5.+,3268,--')/002:7880/1;/7543246<995:''49(*02-,/,1<1047:5653612/%,(-,.2/0$+*,-.%'(+/224,+%,,600+/388673/68.0'40,-*./+.31(/(((1(((,/'*&*%),)**,,.1'&(2.452442,,*..32339/140),+,.+'(-*-4()/3132655579747;45.&#&%(+,.*.1/4.8...--&&&$*),*+,831-)*,-.()&)*+&&'%%&+,.),54562583446054+-++,&+.--101450,,*(+))09-*++-34460+,+,*9//.0-)&&&(*;2441408)/35,%&,'-*-/;54529693)*+)*)*-1+20()&&%)(')
@57a12aab-0be3-497a-85c9-a058a0e68b63 ch=27 read=38551 start_time=2019-12-13T03:43:04Z barcode=BC01 runid=2c9cf7bc05858273f10e7d7ec552fc0bd742dc3e
CCGGTTACCTTGTTGCGGCTTCACCCCAGTCATGAATCACAAAATTGGTAAGCGCCCTCCCGAAGGTTAAGCTACGCCTACTTCTTCTTTTGCAACCCACTCCCATGGTGTGACGGGCGGTTGTACAAGGCCGGGAACGTATTCACCGTGGCATTCTGATCCCACGATTACTAGCGATTCCGACTCCGTAGGTCAGGTTGCAGACTCAATCCGGACTACGTGACGCACTTTATGAGGGTCGCTTGCTCTCGCGAGGTCGCTTCTCTTTGTGCCATTGTAGCACGATATTAGCCCTGGTCGTAACAGGGCCATGATGACTTGACGTCATCCCACCTTCCTCCAGTTTATCAGCGGTCTCGCTGAGTTCCCGGCGGACCGCGGCGTAAAGGATAAGGGTTGCGCTCGTTGCGGGACTTAACCCAACATTTCACAGCACGAGCTGACGACAGCCATGCAGCACCTGTCTCCACAGTTCCCGGAGGCGCAATCCATCTCTGGAAAGTTCTGTGGATGTCAAGACCAGGTAAGGTTCTTCGCGTTACGCATCCAGATTAAACCACATGCTCCACCGCTTGTGCGGGCCCCCGTCAATTCATTTGGTTTAACCTTGCGGCCGTACTCCCCAGGCGGTCGACTTAACGCCGTTAGCTCCGGAAGCCACGCCTCAAGGGCACAACCTCAGAGTCGACATCGTTTACGGCGTGGACTACCAGGGTATCTAATCCTGTTTGCTCCCCGCTTTCAGGCGTCAGTCTTCGTCAGGGGGGCCGCCTTCGCCACCGGTATTCCTCCAGATCTCTACGCATTTCACCGCTACACCTGGAATTCTACCCCCCCCTCTACGAGACTCAAGCTTGCCAGTATCAGATGCAGTTCCAGGTTAGGCCAGGGATTTCACATCTGACTTAACAAACCGCCTGCGTGCTTTACGCCCGGTATTCCGTTAACCTTGCACCCTCCGGTATTACCGCGGCTGCTGGCACGGAGTTAGCCGGTGCTTCTTCTGCGGGTAACGTCAATGAGCGAAGGTATTAACTGCTCCCTTCCTCCCCGCTGAAAGTACTTTGCACAACCCGAAGGCCTTCTTCATACACGCGGCATGGCTGCATCAGGCTTGCGCCCATTGTGCTGTCCCCACTGCTGCCTCCGTAGAGAAC
+
10'0'2$'/,8-.6),*(-.7000650,-//,/'('(*+206+&+',+134,.258/0165--3/20:64,//(0.125.35820/(+.1+%&*).3-%((25/,16953--/1.8+))*'((,(-6304/.-:33744975:212936160/0:55660:6&&**1362+--.585:<7:434437.2-)6.3),%4*)+%&5457395.*/./0-*))(*)*)*'+.35-01++1/,/,0.7/1386958652458/0/8+-'-95')()4118''((($('&)%2'&%+.,-5:89/-1*'(+359;23//2/.22:557789991:8*-0+-(*).(*,09*(*2(+,**2100()*''0,:+-**,4*8/50*&'&&$&+3+1/9834,,/+6/00:;;707///;95.5.1-*.(-.44/;*)(*.%.+,++000114759445;3878./5442)%,,/0'(*-88851+0//./3%5':*983653134-./(00953325;9:7::956899(11/-/-31;98.-+,,01%*+//*-%$%,,-2;::;../.0666803:)+05/202,..,.0-*&,-18/:0/0;8,)+96+-)&'(*,/429*.-0/169-,3954976/./055961//**1,/35/1-,--+04+,.4;6621-;.,++140506-&')-1033.3675;5/,,...;:;87767:1:;977751.++19772<5/27/92*&&(*'(*-5:722-2268::5762//:99-9986:4;56;;456144/418/2/-(*/67654&423/2;-+,8/,-0**+,311,,(+,4328/.2751./3745(+,..6666,.4/.01+,/118/,-.-.787.7,)*+6+')33.'/2,'04./35403&''&&%7,::;733*-,'(%'$#$$%')-,/+&'.)*+5,)((+*''&&)'+&-12+.((&'())(00/.721256808+&)*1'+05/-/609:344:49<80/0.5,,34925501+++,-+..).-0110,+,'*+57*6:6/.1;;,+8-,,0)**'+35/'(&'*&3,((*/,2198;99<655.-&+*-+60.'+%')/0000,59243/1-9;,*3-*($&('*/00/,0/..//56/62)(%'&+&*)
@cc7f8a74-eec8-47d7-b846-57b8ba81612c ch=377 read=83078 start_time=2019-12-13T03:43:01Z barcode=BC01 runid=2c9cf7bc05858273f10e7d7ec552fc0bd742dc3e
CCGACTTGTTACGACTTCACCCCAATCTTTATTACCTTCGGCCGCTGCCTCCTTGCAGTTAGCTCACGGACTTCGGGTATTGCCAGCTCATGGTGTGACGGGCGGTGTGTACCAAGACCAGGAACGTAATCCACCCGCGACATTCTGATTGCGTTACTAGTAACTCCAGCTTCATGTAGGAAGAGTTTCAGCCTACAATCGAACTGAGACTGGTTTTGGATTTGGCTCCACCTCGCGGCATTGCATCTCTCTGTACCAGCCATTGTAGCACGATATTGTAGCCCTACACATAAAGGGGCATGATGATTTGACGTCATCCCGCCTTCCTCCTGGTTAGCAGGCAGTCTCGCTAAGAGTCCTCAACTTAATGGTAGTAACTAACGACAAGGAGTTTGCGCTCGTTGCGGACTTAACCCAACATCTCGACACGAGCTGACGACAACCATGCACCACCTGTCACCTTGTCCCCAGAGGAATTTCCTCGATTAAAGAGTAATGCAAAGGGATGTCAAGTGTAGGTGGAGTTCTTCAACGTTGCTTCGAATTAAACCACATGCTCCGCTACTTGTGCGGGTCCCATTCCTTTGAGTTTTAATCTTGCGACCACTCCCCAGGCCGGAATACTTAATGCGTTGCTTGGCGGCACGGGAGGTGTTGAAACCCCCCACCTAGTATTCATCGTTTGCAGCGTGGACTACCAGGGTATCTAATCCTGTTTGCTCCCACGCTTTCGAGCCTCAGCGTCAGTTACAGTCCAGAGTCGCCTTCGCCGCACAGGTGTTCTTCCTAATCTCTACGCATTTCACCCGCTACACTGGGAATTCCACTCTCCTCTCCTGCACTCTAGATAACCAGTTTGGAATGCAGCACCCAAGTTGAGCCCGGGTGTTTCACATCCCATAATCATCCGCCTGCTCCCTTTACGCCCAGTAAATCCGGATAACGCCCGCCACCTACATTATTACCGCGGCTGCTTTAACGTAGTTAGCCGTGGCTTCACTCAACAGGTACCGTCATTTATCTTCCCCAAAGACAGAGCTTTACGATCCGAAACCTTCATCACTCGGCGTTGCTGCATCAGGGTTTCCCCCATTGTGCAATATTCCCCACTGCTGCCCGTAGGAG
+
1,+,+++*14//1'5455)-38,10/.-/((/)')('*.-63849:94843'((')),2.'.455278;77784.000,0..4/.(-.4+6775520.0+2785:323*/-,0/2/47;2..++-30.'+,((07),54657:<:65.8-')..9455*445255/.+*+/)('(*,%,&)+%&).:6+%()&(*,2.+3)**('&(,-,.0)15-('*(.74*((,3025729-1296650..-./----26788.--5./90-)+++&)&%-)+0)(()/2,(+,/.2359.,6:2023/021,9<5-//138:+9-*%111,0**3548/3.,(+%1155630'/.1/81-,./01,.,,)++./2.10(,),34348575,+&)*$(6:*+7667876;32161-)(1*,*(.++-1275343254-0024)40+2498;87/--.515841/.-2-2.--446.$%+,)'(+3/0-)*+(+*+-,))*),).*018-,4747446041322**())1+.1:65;+'$(*01125:5+-/0-283-2+-,03334641211,/(+(-'-,*471,.534*2;./,543+*1,-.5+,./19222/;;8+1921,2.7/+%&&')++232-&#%$,'2,4/**+*,'-.-0291)55..8791*0./,4456;767724:1++(./047;;98898+3/(3.13)+3235324<3/233;0(,,-*541132-*-('%()40(-,0'0-2-9((()*)/2563;467;(1%(*.')*9<9:0:,*183447651,.+-9//'(-))6785111%2*1+4,37'()-/13,-,-1//1'()+0--67544;.54<:5606009000'/('-0+1-++*7/*'1*+&+7//-12.:6.&,)1,565:9.1/(())-7*(*''22.9,('+-58+1(4+2.&*+**4--0.,1)$%'$,'(4514://0/,,,)()&&'...)507//07-/.2.172,-.,$#$&,-+-/:/103/9+*-:75754+21))-1.++++9:0.6+**)*)+(--013457922++'('--0+,-.10..*/6018-17:8*(/9.1194;21140786*-+***'+*'',+*+')
@fc908897-56e4-44f3-9e90-dc4d17ac6cc5 ch=483 read=86521 start_time=2019-12-13T03:43:10Z barcode=BC01 runid=2c9cf7bc05858273f10e7d7ec552fc0bd742dc3e
CTCCTACAGGGGAGGCAGCAGTGGGGAATATTGCAATGGAAACCCTGATGCAGCAACGCCGCGTGATGATGAAGGTTTTTCGGATCGTAAAGCTCTGTCTTTGAGAGAATAATGACGGTACCCAAGGAGAAGCCATTTAACTACGTGCCAGCAGCCGCGGTATTACGTAGGGTGGCGAGAGCGTTATCCGGATTTACTGGAAACTATAAAGGTAGGCGGATGGTCGGGATGTGAAATACCGGGCTCCAGCGGTGCTGCATTCCAAATTTGGTTATCCTAGGTGCAGGAGGAAGGGAGAGTGGAATTCCTAGTGTAGCGGTGAAATGCGTAGAGATTAGGAAGAACACACCCGGTGGCGAAGGCGACTCTCTGGACTGTAACTGACGCTGAGGCTCGAAAGCGTGGGGAGCAAACAGGATTAGATACCCTGGTAGTCCACGCCGTAAACGTGAATACTAGGTGGGGGTTTCCAGCACCTCCGTGCCGCCGCTAACGCATTAAGTATTCCGCCTGGAATTGCGGTCGCAAGATTAAAACTCAAAGGAGATTGACGGGGACCCGCACAAGTAGCAGGCATGGTTTAATTCGAAGCAACGCGAAGAACCGCCTACACTTGACATCGCCGTACTCTTAATCAGGAAATTTCGGGGACAAGGTGACGGGTGGTGCATGGTTGTCGTCAGCTCGTGTCGTGAGATGTTGGGTTAAGTCCGCAACAGGCGCAACCCTTGTCGTTAGTTACCATTAAGTTGAGGACTCATGAGACTGCCTGGGTTAACTCCAGGAGGAAGGTGGGGATGACGTCAAATCATCATACCCCTTATGTGTAGAACTACGATGCTACAATGAAACGAGTACAGAGAAGTTGGTGAAACCGGTCAGTTCCAGTTGTAGGCTGAAACTCGCCTACATGAAGCTGGAGTTACTAGTAATCGCAGATCTTGGGAATGTCGCCGGTGGGCCGGGTCTTGTACACACCGCCCATCACACCATGAGTTGGCAATACGAGAAGTCCGTGAGCTAACCGCAAGGAGGCAGCGGCCGAAGTACCAGGGTCAGCGATTAGGGAGTGAAGTCGTAACAAAGGTAACCGG
+
-.30-,1&-04+*.732+630,,*,(-/3-5/%/-,*2).3+.:..0188:46878:9:9470*('*%'*--5(3'07:4-0:5:;476:/../::88/+-(&%($%)))&&')'*)55152.*-(-(%('*09,(+,,,*-&)*-23-.*.--3-+-%-,**%$()*)&,()-*-++'(,..81//1,-2*/2+%('*'((%())*.,%)%((*(,'*,+,&&(0989821+-+-*55:1:793;'+&()-*+,-0/1465'+0('.,/./3-*/'%$&),/5741+,&''(1,+*)*+.,4+8-/2(),20'),0/5534:660/0/++,)'0&&./26256100,06*+/8393-+1'/,483/..)-59884635,++**2156626:2.9**+))*-438:(',-:;:7,,/+-2-/110/7-,/4+...81%*02:679:83&+$&2./67,/2/,36.)*-,.''*012579:67765154.*((/*++&'(*0'-',73-((&%%''&)($(0**/+-,+)*-,/<;24988;/1-)%(2.302.380*164,,*++*'(&)+%/+'+/1,.1/+0/.,'*)'*533230-*)-+.,&&(&%(&'))/02863((&)(()+%(&/*4-$*()0*.811/295-50-**+*+.*0*,-4435486215//0899,,--.8:12200973275483,**417.373,0126&&32.20(46/-/-17527001.--,+1864+07.+,2-/1/%%),-233%/),-)*),++((*,*+-+/*-/((,)053.1766656,,,-1.55,2&62/)-./125210%%%$&%'&(*.334.7,,())$&'&&%+,)&&%$$%%%'%##&''(*28$$%%$52''),,+++,,)()04(-7889:711/,,)/*-/0+),/9453'2.01//.5&'42.+*(+&.+435402-'1/.-)*+()0/2271112///093-7-&/0/1.1666-10+,0**12,*+*))()*015.0*+*)+23+.')))*)('&&)-,*/5&(+)&'&%'*).1,//064)7*%(+)$&&&)'%)*,009/2:0-0).67;8:
@eb1b7ac8-758c-43e2-b04c-e31e27053923 ch=18 read=24045 start_time=2019-12-13T03:43:17Z barcode=BC01 runid=2c9cf7bc05858273f10e7d7ec552fc0bd742dc3e
CCGGATTACCTTGTTACGACTTCACTGATCGTCAATCCTGTAGACAGCTCCTTCGCGCGGTTAGGCCGCCGGCTTCGAAAAGGTGCTATCAGCTCTCGTGGTGTGACGGGCAGTGTACACAAGGCCCGGGGCAGTATTCACCGCGACATGCTGGTCCGCAAATTACTAGCGATTCAACTTCATGTAGTCAGGTGCAGACTACAATCCAGACGGAATGGTTTATTAGGTTTTGCTTCCGCATCGCGGCCCCGGCTACCCTCTGCCATCCATTGTAGCGCGTGTAGCCAGGTCATAAGGGGCATGATGATTTGACGTCATCCCCGCCTTCCTCCAGCTTGTCACTGGCAGTCGCTGAAGTCCCCAACTTAATGATGATGGTAACTAACGATACAAGGAGTTGCGCTCGTTGGGACTTAACCAACATCTCACGACACGAGCTGACGACAGCCATGCACCACCTGTATCTCATATGGCTATCTCTCCATCTCTGGGCCTTTGTAGGTATGTCAAGACCTGGTAAGGTTCTTCGCGTTACTTCAGATTAAACCACATGCTCCACCCACAGCGGTAGGCCAAATCAGATTCGCTGAGTTTCATTCTTGCGAACGGCAATGCCTACTCAGGCGAATTACTTATTGCGTTAACTGCAGCTGAACTTTGACATCCAACGCCTCATCGTTTACGGCGTGGACTACTAGAATTATCTAATCCTATTGCTCCAGCGCGGGACTGAGCGTCCGTTGCAGGCCAGATCGTCGCTATCGCCACTGTTCCCTCCATATATCTGCGCATTTCACCGCTTCACGCCGATTCCACGATCCTCTCACCTCTAGCTGCCCGGTTTCTATGGCTTACTGAGTTAAACTGGGCACTGCAGACCCGCGCTGCCGCCTGCTCCTCTTTACGCTTAATAATTCCGGATAACGCTTGCCACCTACGTATTACCGCGGCTGCTGGCACGTAGTTAGCCGTGGCTTTCAATAAGTGCAAATCACTCGGCTACCATTTCCTGTAATGCCGTTCTTCCCTTTATAACAGAAGTTTTACAATCGAAACCTTCTTCACGCGGCGTTGCTCGGTCAGGGTTCCCCATTGCCGAAATTCCCTACTGCTGCCTCCCGTAG
+
50/.)0-,4080)27&-.&23:201&%-/3+//51252')/2474.210388;3++*)*-)-,1999..6-70/10,-28.*)2/37,-&%%%(.-0./)&+'&(*3)'&$&(())()+,,.-.12)--&&-&&))10,+-8,2122.55622%*%'#$%&(,).,,,,,-)3.-(').30$+%(),24&+11/21610../0917(&&,+%,')*.228-)-&%67398./039/*(**,./*/((&'&&%&,).5,**&&(('+,1)3,*)+*)&&%(&'''0.&,/6611.'+16..4610,*(,3+*+958435024,&'(+3//241*,0-9/00.,+*.-.250))+'('&)*4:,-+,+4,7,*(%$%(032,-,,+*-../(0,5',%*13-/1679*-),*6*''&,('%*)-..13.&(,-,'.-56761+,+)-3&5910--,16+./.1337788.0/1.78553./././--132341(*-55.&*''')-2579.000+))$,2.,-1/:4.1-,.,6,(+455'(*2+5:8.;1//.-..2.)-)*&(')+,0*(*+),+.1//'$*7*.%&-)&/0;.149</2,,,.(+2*%%$%&&-*'(/01+501)**,(()/,*5--.163700/11+,.,---,101..0/,/+2(4+*+'-,-4/3:0%+(-,-76;680..-+'++/0/2.+1412/,*-1,.,5+$'()0(41//2-'*)*.0$)+,)))&('-))095043$%(&*2.1.('&(,0--()/3.1130/,*(-/324;81032),('$$'&'$&&.*/2,-+-.0/*+),#'&%&)+(,--87+/0/;8-,)+'(&(()*,+(*-425))*'&)+&()'+)*+4/)&)&'%(-0('&((*-40./3;5'/('%$())*10.3-5-5+*%)),1.-53*0301366429-+/+,,510/2300-$))0065:4347273-)++)%+.+.*'**-),--+(,--4831+22(.85176522(%*-1147:::09//9.)'.++0,0+*466+/106/('-)'2/20-3:4-422,4/-0*(&*+1949-1245-555.(,**15,-4.-7/5'%&+++,//05.39.,3-/
@f09df9f4-caee-442c-b9db-5e31b90e6545 ch=145 read=62341 start_time=2019-12-13T03:43:19Z barcode=BC01 runid=2c9cf7bc05858273f10e7d7ec552fc0bd742dc3e
CCGGTTACCTTGTTACGACTTCATCCTTTGACCCTACCTTCGGCGCTGCCTCATGCGGTTAGCTCACGGACCGAATTATTGCCAACTCTCATGGTGTGACGGGTTGGTGTGTATGAACCGGGAACGTATTCACCGCGACGTCTGATTCTTGATTACTAAGTAACTCCAGCTTCATGTAGGCGAGTTTCAGCCTACAATCCGAACTGAGACTGGTTTTAAAGTTTAGCTCCACCTCGTGTGCATCTCTCTGTACCAGCCATTGTAGCACGTGTAGCCTACACGCAAGGGCATGATGATTTGACGTCATCCCACCCTCCTAGTTAGCAAGGCAGTCTCGCTAGTCCTCAACTTAATGGTAGTAACTAACGACAGGTTGCGCTCGTTGCGGGGCTTAACCTTATCTCACGTGAGCTGACGACAACCATGCACCACCTGTCACCTTGTCACAGAGAAGTTTCCTCGATTAAGAGTAATGCAAGGGATGTCAAGTGTAGGTAAGGTTCCGCGTTGCTTCGAATTAAACCACATGCTCCATGCTTGTGCGGGTCCCGTCAATTCTTTGAGTTTTTAATCTTGCGACCGTACTCCCCAGGCGGAATAACCAATGCGTTAGCGGCGGCACCCGGTGTTGAAACCCCACACCTGGTATTCATCGTTTACGGCGTGGACTGGGGTATCTAATCCTGTTTGCTCCCCACGCTTTCCGAGCCTCAACGTCAGTTACAGTCCAGAGAGTCGCCCTTCGCCACTGGTGTTCTTCTAATCTCACGCATTTCACCCGCTACGCGTTCACTCTCCTCTCCTGCACTCTAGATAACCAGTTTGGAATGCAGCACCCAAGTTGAGCCCGGGTATTTCACATCACTTAATCATCCGCCTACTGTCCTTTACGCCCAGTAAATCCGGATAACGCTCGCCACCTACGTATTACCGCGGCTGCTGGCCCGTAATATGCGTAGCTTCCTCCTTAGGTACCTCATTATCTTCCCCAAAGACAAAGAGCTACGATCCGAAAACCTTCATCACTCACGCGGCGTTGCTGCATCAGGGTTTCCCCATTATTGCAATATTCCCCACTGCTGCCTCCGTAGG
+
95.,0.-4234.,4)((*.04).)*(&/%'*06,**4/4;918.),//161/&('(+101./141/1-.+.0,(&,(&--,-8-&*)))-,15:778512(&%)+)/2772+&%'*016'5--4/0:99<725:57676+'(*3482)*()*3:01/3)*,/5751'((.37404./01673,03;:1-06/..12:83)*366423045:85196.+;1*-;:-22447./3/.)-(/*+,7310/.24556:657:79;6543-(),,00,+.7()+(*%)16+462/0-04453;-+,9557:/4)&$(&&(/&(%-4-*&1'))035676)*&$$%'*.2),--(''0.0273(&')()008297/))5+:57579993:01.5'$&%$4),-*+*.334./*&)+.-111266;070</87625;69<886/(***,()&$&''-&&%%+1-,)*.12:)9,$()+-413391-33,939990.42400-,+))-/28')+52.*,1.3,,.13.51.1,''00454,')')*(--+1+*2*59-*69974*,+5/10014<60.*+*1,%'''7.21./.577,(-433:37/&&*(5,98914.,,-7:7060*'.&')(*,2*/1*-42/&*)-50'4588<968863<.,+,3-.,6:)('&*/,///6)+89611.57+*23/893(.,-/:10')+5872/*%-,13(*192534/7(*)1,)**(&*++1<6:;;6776031/://47*,88876%()0)1660.22+*0700***-15,,/20.*,.054/27-....335868694939:.4/5347.11++0++(%(&)),62*078312:4*((()0++0+3,998:::67:3/0$%*1.,0,(.//65'//68/0/24847220(*/08::229./.&,'*/-36&&+1/48809-94+'/($))*),))%&),52904/40(1''%))*-*31//144499*66+*-28.-(*&('()*)''0+-8;73:4;7888/34302135;9521--.07564(,20.;/.57.&&/%**+,1...8:08;3-2310/,.'(+3++34)
@c5918ec3-1da0-499e-b0b6-81521cfc150d ch=401 read=36713 start_time=2019-12-13T03:43:25Z barcode=BC01 runid=2c9cf7bc05858273f10e7d7ec552fc0bd742dc3e
CCGGTTACCTTGTTGCGACTTCACCCCAGTCATGAGATCACAAAGTGGTAAGCGCCACTCCCGAAGGTTAAGCTACCTACTTCTTTTGCAACCCACTCCCATGGTGTGACGGGCGGTGTGTACAAAGCCAGGAACGTATTCACCGTGGCATTCTGATCCACGATTACTTCGCGATTCCGGCTTCACGCAGTCGAGTTGCAGACTGCGATCCGGACTACGACTGGTTTTATGGGATTAAGCTCCCCGCGGGTTGGCAACCCATTGCCAGCCATTGTATGACGTGTAGCCCACCTATAAGGGCCATGAGGACTTGACCTCATCACCTTCCTCAGTTTGTCTGCCGGCAGTCTCGATGGGGAGTGCTCAACTGAATGTAGCAGCTAATGACAAGGTTGCGCTCGTTGCCGGGACTTAACCCAACATCTCACGACACGAGCTGACGACAGCCATGCAACACCTGTGTGCAGGTTATCTTTCGAGCACGAATCCATCTCTGGAAACTTCCTGCCATGTCAAAGGTGGGTAAGGTTTTTCGCGTTTATCGATGCATCACATCATCCACCGCTTGTGCGGGTCCCAAATCAATTCCTTTGAGTTTCAACCTTGCGGCCCGGCTCCCCAGGCGGTCCAACTTCACGTTAAGCTTCGATTTACTGAAACTAATTCCCAGCAGTTGAGAGCATCGTTTAGGGCGTGGACTACCAGAATTATCCTAATCCTGTTTGCTCCCCACGCTTTCATTGCATAAAATCAGTACAGGTCCAAGGGGATTGCCTTCGCCATCGGTGTTCCTCCGCATATCTACGCATTTCACTGCTACGCGGAATTCCATCACCTCTACCGTACTCTAGCCATGCAGTCACAAATGCAGTTCCCAGGTTGAGCCAGGGATTTCACATCTACACATAACCGCCTGCGCGCTTTACGCCCAGTAATTCGATTAACGCTCGCACCCTACGTATTACCGCGGCTGCTGGCGTAGTTAATGAGGTGCTTATTCTTACGGTACCGTCATGGGCCCCTGTATTAGAAGGAGCTTTTTTCGTTCCGTACAAAACGGTTTACAGCCCGAAGGCCTTCATCCTGCACGCAGCATTGGATCGAGCTTTCGCCCGGTAATCAAATTCCCCACTCCTGCCTCCCGTAG
+
35372:1585;-5-%+./03:7618:/',010210*1.,)---)*)-0/59.//,+&))-()),-')-+)'+-/6484.369,6::,715+48,',,4<2,3999867664978542/-))*-.2+(*2-173733878:5246//062337110122/*+-.17101)(**)+2120/%(&-$$),.,2..,**--,-&)--/71.../2/5+-)**11023729;.23141,.4,+(+*9..(&+58918&/,+&//)&+++6;87:;1:-)+)-.1+*)'&&(++*'.2++()&/3:7;80-,0.-02710.&-/040/13227012&/36--987566010/0/-,.+)0,+((%**-.79)/+,,1987654/.'+)2++*/--1.1/&'-+.08604*,*/1330033/40+,)-.*,7.(*,(.*+))01257574:446<4:774&213968531/-)03+/%+)1</-))-./6/-:442168:943(-3-*/507676756529):/-0-3:44/,-/.8:8-+--,+,&)*0/-,%((),*+-13335//19153:/111153439.010-2)4,93*+-)(*+7:,1,1+''*),1/33)-)**306.+.85/2/0&+%)+++$+)-80*)+.64.+14/(0**0/,/03.4.)0+(#'')***($%')010*'11((+.()')065.+0++%2%3(,,7')49556312;/)+)3/,*%(%)-4,,%*'$&()()(%()--//0.1712'1+,*.-,,2%+033558:978-01/0997658)*1459885645,,18++,,,2(&&&(()+-,733413$+,(+,),,*.55652-02:3987,.,+&((,*+*/0133572++),,,,717(-7+*0;.0&)+110.-*+*'.''&&+.0/3-0&+-5.+//01--/4797:7...5,6144;:)4-20,)*404/3;13943.3.//019++)()20;+)(&%)()-.00.19404&')(,%/-111.1+*/2:6.)31+-.-+-2.1,./1/;1;/7489/2*/+.02/&)))0/-*-.(/2)),518597<89:94/.,+-.0/46(-*&'&&&)'(*+34/,78+'%'*,,/(68///9;1*.147/--1++1.11/-
@bbb77391-61ea-48a7-a225-dd4ba0f1d988 ch=3 read=29233 start_time=2019-12-13T03:43:42Z barcode=BC01 runid=2c9cf7bc05858273f10e7d7ec552fc0bd742dc3e
CTACGGGGAGGCAACGGTAGGGAATTTTCGGCAATGGGGAAACCCTGACCGTGCCGCGTGAAGGAAGAAGGTTTCGGATTGTAAACTTCTGTTATAAAGGAAGAACAGCGGCTACGAAATGGTAGCCGGTGACGTACTTTATTAAGCCACGGCTAACTACGTGCCAGCAGCCGTAATACGTAGGTGGCAAGCGTTATCCAGGTGGGCGTAAAGAGGCAGGCGGCGGCAAAGGGTCTGTGGTGAAAGCCTGAGCTTAACTGGTAAGCCATGAAACCAGGCAGCTACCTAAGAGTGCAGGGAGGATCGTGAATTCCGTATTGGCGGTGAAATGCGTGAATGTATGGAGGAACACCAGTGGCGAAGGCGACGATCTGGCTACAACTGACCTCAGTCCCAGCGTGGGGAGCAAATATGGGATTAGATACCCTAGTAGTCCACGCCAAAAAACGATGAGTACCTGCTATGTTGGATGTCAAAGTTCGGTACTGCGGATTAACGCAATAAGTACTCCGCCTGAGTAGTACGTTCGCAGAATGAAACTCAAAGAAGAAAGAGGTGACGGGGCCGCACAAGCGGTGGAGCATGGTTTAATTCAGTAACGCGAAGAACCTTACCAGATCTTGTTTTATACTCACTGGCTCAGAGATGGAGAATGGCTATATGTGAGATGGGTGGTGCATGGTTGTCGTCAGCTCGTGTCGTGAGATGTTGGGTTAAGTCCCGCAACGAGCGCAACCCTTATCGTTAGTTACCATCTCATTAAGTTGGGGACTCGCGAGACTGCCAGTGACAAGCTGTGAAGGCGAGGACGATCATCATACCCCTTACTTGACCTGGAGCTACACACGTGATGCTACAATGGATGGTGCAGAGGAAGCGAAGCCGCGAGGTGGTAAAACCCATAAAACCATTCTCAGTTCGGATTGTAGTCTCTTACGCTCGACTACATGAAGTTGGAATCGCTGGCTCGCGGGCTCAAAGCATGTCGCCCGGTGAATACGTTCTACTCGGGCCTTGTACACACCGCCCGATAGTTGTGCTGCCGAAGCCGGTGGCTAACCGCAGGAAGGAAGGCTGTCTAAGGATATCCATA
+
-.36*88)',4--%.''($+,)*'+&$$$%'/)*(%*'&'*)35,**0%%$%$++&'',,,41212*-0.50;1/.8/04&('&$%++.156:31292).*.%*-,(,+'+*-(+&&*,(+.-,...(+'((*&''+/49++5/)%(*-/,&+,++)**--/467+*)%%(&$&'-,)//-(&.+/3105+--24//1'',*,*/)'&$'*)'&))+%&2209/+/.*-+(..10..--.+++0/'),&)(((2+2'$$)*1*/(.,,,('5/*/,465,---*+&$%-*),.//'.3+*.220201+'4(71:.0.-+&%'/.4359:3210.((0*')&*14//+(*,+7.)*//34+3,**...***)(%%&(%').1.,,&*+*+'*,/0*((*+0116))**/:94.,'-0*,/,,.3.48+(&&*&'/12&*%&$**+,1+.--/'&&)(('##$&%(),511032466;4149+&)&%((+,&+%0,0-./2281'(%'&')26*+&$%$()*,)$)+/-+''(%(/-,/840176:0'*+&,.*&%((,+,')(,'$$%'''')&''))..++-10.--3/4:5;))%&%$&',-.3(*(&%%%'*0%'%**+1-&'%%&,*.11('&&&+,3$%',-3:7,+*0+&31/12-.+',*,*'%)**0/*,-/4238;-17681--./4*5*++)(*)+1588:66*5*4,/3/2**/467*(-.&)&$(.**0-0078:/,1,+-1--++0/19862-8,591.17*%&%&)+,2/3-'+,1//,-')(($$'&&*)'(*-,')(&&+,-3*&*()*+,*'+,-.2;220./0110,+*+)''&)$''(11;227561..26840/++*)*(*,*-;2))*+*1,,%,38324+&'),100+)*4/.,(++42/3./6.0),0.+(('',&*+1&$$&'*'((,**+7./,.,.00-%%#%$$%&&&'(,.:0-1574()$)&%'1,./:877206,.(+,/*/4353611/111/66...'('&'$'+),('-(+'$(*)-246-(,''*'*+/0,.+,-(*('''',,++)%'+#%#$#'%#$%
@df326e4b-6853-4362-a8da-ddb99b2b3c11 ch=109 read=108142 start_time=2019-12-13T03:43:45Z barcode=BC01 runid=2c9cf7bc05858273f10e7d7ec552fc0bd742dc3e
CTCCTACGGGCAGCAGTGGGAATATTGCACAATGGGAAGTGATGCAGCAACGCCGCGTGAGTGATGAAGGTTTCGGATCGTAAAGCTCTGTCTTTGGGAAGATAGCCAACCCGGTACCCAGGAGGAAGCCACGGCTAACTACGTGCCAGCAGCCATGATATTAATACGTAGGTGGCAGAGCGTTATCGAGGTTACTGGGCGTAAAGGGCGTAGGCGGATGATTAAGTGGGATGTAAGAAATGCAGGCTCAACTGGGTGCTGCATTCCAAACTGGTTATCTAGAGTGCAGGAGGAGGAGGTGGAATTCCCTGATGTAGCGGTGAAATGCGTGAGATTAGGAAGAACACCAGTGGCGAGCGACTCTCTGGACTGTAACTGACTGGAGGCTCGAAAGCGTGGGGAGCAAGCAGGATTAGATACCCTGGTAGTCCCGCCGTAAACGATGAATACTAGGTGTGGGGGTTTCAGCACCTCCGTGCCGCCGCTAGCATTAAGTATTCCGCCTGGGGAGTACAGATTAAAACTCAAAGGTGTGGGGACCCGCACAAGTAGCGGAGCATGTGGTTTTAATTCGAAGCAACGCGAAGAACCTTACCTACGCTTGACATCCCTTGCATTACTCTTAATCGAGGAAATCCTTCGGGGACAAGGTGACAGGTGGTGCATGGTTGTCGTCAGCTCGTGTCGTGAGATGTTGGAGTTAAGTCCCGCAACAGAGCGCACCAACCCCTTGTCGTTAGTTACTACCATTAAGTTGGGGACTCTAGCGAGACTGCCTGGGTTAACCAGGAGGAAGGTGGGGATGACGTCAAATCATCATGCCCTTATGTGTGAGACTACACGTGCTACAATGGCTGGTACAGAGATGCAATGCGGGCCAAACTTAAAGAAACCAGTCTCGAGTTCGGATTGTAGGCTGAAACTCGCCTACATGAAGCTGGAGTTACTAGTAGTCGCGAATCAGAATGTCGCGGTGAATACGTTCGGGTCTTGTACACCGCCCGTCACACCATGAGAAGTTGTAATGCAAGAAGTCCGTGAGCTAACCGCAAGGAGGCAGCGGCCGAAGGTAGTCAGCGGTGGGGTGAAAGTCGTAACAAAGGTAACCCGG
+
(-./,-(,+&&.-11-*+)%*()014++*+-7200+'+%((+,565241-.-/8-*,,+(+,+.((*-+31;4./:783)/)+,&-026///-87+55+*((%&$&%($-))*))+-,-,))')+',).5/-1.--.-+,)-*1'/-2%/&)*3(''%(&('-*0/30.)(*,052&'')2.70//3('*)./-04998744152*343749,918<:99-9,:,699;7672-*&%.1)-(,&-,51++)'+)566778982605+345-.*/.5/003+*)/../063/,)$/*'+**.-4-6-25+)'&,*)'++4;4.280-0/11+,*))+%'.)1/083474-/+.+''())333133/16:374+,*'&%'(,)/&%/,//5)*)*(()+.18,*+,4:.2)621130/13.7:./3:4441;-''-,.18:51-)+,./0100//1/0//699//:20,%,*.4054'2*,1'-1,,,*'.-/.90131483;-16633)'%&('1'),/.1;;50//32(/-..,*.7437;4,,,05,+,+/0.1+,,121266/:<.28884(,-,.44422125--./,,()-5)./*,/1/.144674/700*7-'&)'++.-77,*(*'-.)-4.30'.64313+-,*,54/,,-08*-/89597;444)2311444/54477:8767973<38,+1.4.1-8.&&)-&+((())*'%1&6*6<9,-900/.8--,32//247;88:84/7/-(6.+454/..-()./466520-12-7/527430-41,4/30)582,)(()*+/28+*,9:957.46+*/..142,'$&&&(,+)+'()))*12;618/.04()+-+-+)0558://.&(%*3035*+&,*($*-/+3-+/-.4&'(3;4-7))5*.-5888.1:++;::68,++,,0.,)).+)(*01./1'-01114143182**&'$'#')(****-.:7)3,//1*.2,,-:77////06591,-/.008:-.--('(*.*-$-/.+.)'%)()23438326776:761444,/'(*--1-+/2//-1,1-%()-.00035***+*,41,*11./1569<(6,46388+17
@2ae08729-8c28-4065-a58d-4a672129531a ch=101 read=102867 start_time=2019-12-13T03:43:59Z barcode=BC01 runid=2c9cf7bc05858273f10e7d7ec552fc0bd742dc3e
TTGTTAGCCACTTCGTTCCGGTTACGTATTGCTGCTATCTCTCCATCTCTGGAGCCTTTATGAGTATGTCAAGACCTGGTAAAGGTTCTTCGCGTTACTTCGAATTAAACCACATGCTCCACCGCTTGTGCGGGCCCCGTCAATTCCTTTGAGTTTCATTCTTGCGAACGTACTACTCAGGCGGAGTACTTGTGCGTTAACTGCAGCACTGAACTTTGACATCCAACGCAGGTACTCATCGTTTACGGCGTGGACTACTAGGGTATCTAATCCCTGGCTTGCTCCCCACGCTTTCAGGACTGAGCGTCAGTTGCAGGCCAGATCGTCGCCTTCGCCACTGGTGTTCCTCCGCTATATCTACGCATTTCACCGCTACACATGAATTCCACGATCCTCTCTCCTAGATAACCAGTTTGGAATGCAGCACCCAAGTTGAGCCCGGGTATTTCACATCCCACTTAATCATCCGCTACCACGCTCCTTTGCGCCCAGTAAATCCGGATAACGCTCGCCACCTACGTATTACCGCGGCTGCTGGCACGTAGTTAGCCGTGGCCTATCGCGGGTACCGTCATTATTTTTTCCCCAAAGACAGGCTTTACGATCCGAGACGCTACATCACTCACGCGGCGTTGCTGCATCAGGGTTTCCCCATTGTGCAATATTATTCCCCACTGCTGCCTCCCGTAGGAG
+
%/,1*)#%&*-1572491,,*1,,-69.6-*(**,4047544425887603911346<9342+()+-./113036<::9721&1*599:<;::8/7&+/06/+1/04<-57,*+/27764--9,116/11433,146-,/688895&&(&()06;:969;217-0/.43-10540//1*,7;/)*(,(*/-%3,-128562.--,,/*...695497233619(6+4+-)-,,/1776875486-.-97779:65.)(''1.((-:861;0.0&'**+,/.0+45/('*(..;8*%4*):5546744506.8(0*.305.22332337;:7;6136*,,./.14/9.,68%&)*/.768/3/0)/877364.031/'**-.'2152-,01230,**)+,,)*,,0.4112595<;499995:67743:.0,)*,)+0)2+,5+,,2<81012182(%',)12265:3+)*$&)*)..5689*6+(*/092.11432.0/5297764358779://-&*,+1237212,,//-09873*)(++3208,,+705:32-'*+.0%%&0-..7:,+++0://:;;;,.9<0+7-,1321522:6..///2+''%&.*+*&))+;3443+-,+//,-/:02211344+-9-6<814:/,+5+-,//83.2,,6-49;1,040.*+-0.6;*-943++(
@817265ec-5cee-4eee-ae4f-5ab010da710a ch=190 read=106095 start_time=2019-12-13T03:44:02Z barcode=BC01 runid=2c9cf7bc05858273f10e7d7ec552fc0bd742dc3e
CCCCTCCGGTATGCGCTTCGTTGGTTACACGTATTGCTGGGTGCTGAAGTTGTCGAATTAATCTTTGTGTGTTTAGCTTCACCCGCCTGTCGCTCTATCTTCCGGATTACGCTGTTACGACGACTTCACCCCAGTATCAATCCCACATTAGACAGCTCCTTCCCCTTTTGGTTGACCACCCGGCTTCGGGTGTTATGGCGCTCTCGTGTGGTGTGACGGGCGGTGGCCGCAAGGCCCGAGAACATATTCACCGCGACTATGCCTGATTCGCAGTTACACTAGCGATTCCCTAACCTCGTATGAGTCGAGTTGCAGACGGCCTGAAATCGAACTGGGGAGAATAATGGTTTTATGGTTTGCTTCACCTCTCGAAGCTACCGCTTCCCTCTGCACCATCATTTGTAGCATTGTAGCCAGATATAAGGGGCATGGTGATTTGGCGTCATCCGCGCCTCCGGCTTGTCACTGCGGCGAGTCTCGCTAGAGTCCCCAACAATGATGGTAACTAACGATAGAAGGGTTTGCGCTCGGTTGCGGGACAATAACATCCTACGACACAGGCTGACGACAACCGGCGTATGCCACCACCTGTATCTCTCGCTATGGCTATCTCTGCCATCTCTCTGGGCCTTTATGGAATTATGTCAAGACCTGGTAAAGAGTTCTTCGCGTTGCTTCAGATTAAACCATGCTCCACCAGGACCCCGTTCAATTCAGCGCTGAGGTTTCATTCTTGCGAACGTACTACTCAGGCGAATTGCTTATTGCGTTAACTGCGGCGCACTGAACTTTGACATCAACGCGGTACTCATCGTTTACGGCATTATGGATTCACTGAGATTATCTGTCTGTTTGCTCCCAGCGCTTTCGGGACTGAGGCGTCGGTTGCCGACCAGATCGTCACGCCCTTCGCCACTGAATTGTTCCTCCATATATCCTACGCACTTCCGCTTTGTAGATTCCGCGATCTCTCGCACTCTATAACACATGGTTTCTATGGCTTACTGAAGTTAAGCAGGCTTTCACCACAGACCCGCTGCTGCCGCCTGCTCCTCTTGCCAATAATTCCGGTTGCTGCCCTTTTCATTATTGCGGCTGCTGCGGCGTTGTACCATTGTGGCTTTCTAAAATTACCGTCACTCGGCTACACCATTTCCTGTAGCCGCCGTTCTTCCTTTATAACAGAAGTTTGTTGATCCGAAGCCTTCTTCCTTCCGCGTTGCTCGGTCAGGTTTCCCCCATTTACCGAAAATTCCTGCTGCTGCTGCCTCCATTAGAACCC
+
%$%&$+)'/,--))')&&&$&((*1,*'%&%$$)&$'*(,)0*)#%(*&)+203**/0+($(&/3-)+%%&,+&%$$$***1*,'..23484434+,.78:.1++'*'(*++,')/-++$%)-/-/+(+..))-./()+3,-4++-&+'),,,+*,2277082*(*01*'%'%%&)&$))+*0,/55'4/.+4-&%$%%$'&))/-.(()&'+-.01-.+(*(&$%&'#',1,322)+(')&'%('+10,03,.-+&$$('/&&'&,')&.%&,*))$'*)'*('&)'(%&****')$'$%$&)+/)*,05+2'*&(&&%'%%('&'+(&*('(*.*%''*))&'*+.:</'')+)8*'&((&&)-()%'%&&$%($'*$(*./8.),)'*),-.+*%$()&%%$%#&%&(')0+$'&''&(-*42))#%%%&+0.;1**.-02****%&$&&'./.4())%(*'*'(&&*++&(&'-..10.*+/+221)1)*+0,.05677684331,+++'$%'*.+/2+('%**0%()(%#'+)(&++'*(*(*-*%',+01-/&(,-/*)'&')/)1(''$%&%%#&''+-,/0.,&''(**&(%&(&'%(*+441/,'$%()*/))(*)+*%&&&(,'($'#$,')+$).,.0,-+()('(.((%*174590-.,*-+-30.-,)0*2;;6950,+,--&'$"%,#/22-,.3,+/20,(*+'(*()+-/;8865;+/+)*&%)&%-&'($%+,-653-0/6,%)+))0,,,-4+0(*'+%'%$$((1/55.-110+-0104+2+$&&%'%)),67761:2*(()&$)')+,1))*($'%''%%3,/*+$#'''%--)(**.-'%%&'*),1/*91++**')(,,-&'('*$'$&&,+((-./79,&*&**%/62+*,+()(%%()+:<8840(%'**000&$$'&((*+'-&%)*&$$$%-),)*&$%(')+*+-)$&#'*+%%*(%&$%'++/-65.123)-,-1.031+1,//6,$+&*0./80-+,)(*--/.1+$%+)+222749;/...56+(+(%,)'')/,533/,+)('&'$&()(//-)&,)*7-**(()*&'&&'&%#&%%$(#%&%*(*'(*'&*&$#'+,)+-+24/.6-.0.-+)$#%%(,)3;3-(&$$&'/-/02/2:0793/,3('%)*/-(+))+-*%)&%'*+&&(%#&%'()*5.54;,'''')2--/2/76+'.**6-%',/3),4(%5813-,-.-.-&$'+$%&%()*/2,28','''()'%%
@684dfff4-a569-4f44-85e0-1649c5330aa2 ch=94 read=91615 start_time=2019-12-13T03:44:12Z barcode=BC01 runid=2c9cf7bc05858273f10e7d7ec552fc0bd742dc3e
GTATGTTTCACGGGGGGGAGGCAGCAGTGGGGAAATATTGCACAATGGGCGCAAACCTGATGCAGCCATGCCGCGTGTATGAAGCCTTCGGGTTGTAAAAGTACTTTCGGCGGGAGGAAGGGTAAAGTTAATACCTTTATATAAATTGACGTTACCGCAGAAGCACCGGCTAACTCCGTGCCAGCAGCCGCGATAATACGGAGGTGCAAGCGTTAATCGGAATTACTGGGCGTAAAGCGCACGCAGGCGGTTTGTTAAGTCAGATGTGAAATCCCGGGCTCAACCTGGGAACTGCATCTGATACTGGCAACGAGTCTCGTAGAGGGGTAGAATTCCAGGTGTAGCGGTGGAAATGCGTAGGGGATCTGGAGGAGGAATACCGGTGGCAGAAGGCGGCCCCTGGACGAACTGACGCTCAGGTGCAGCGTGGGGAGCAAACAGGATTAGATACCCTGGTAGTCCACGCCGTAAGCGATGTCGACTTGGAGGTTGTGCCCTTGAGGCGTGGCTTCCGGAATAACGTTAAGTCGACCGCCTGGGGAGGCCGCAAGGTTAAAACTCCGAAATGAATTGACGGGGGCCCGCACAAGCGGTGGAGCATGGTTTGCCCAATTCGATGCAACGCGAAAGAACCTTACCTGGTCTTGACATCCACAGAACTTTCAGAGATGGATTGGTGCCTTCGGAAACTGTGGGGCAGGTGCTGCATGGCTGTCGTCGCTCGTGTTGTGAAATGTTGGGTTAAGTCCGCAACGGCAAGCCTTATCGCTGTTGCCAGCGGTCCGGCCGGGAACTCAAAGGAGACTGCCAGTGATAAACTGTGGAGGTGGGGATGACGTCAAGTCATCATGTACCACGACCAGGGCTACACGTGCTACAATGGCGCATACAAAGAGAAGCGACCTCGCGAGTAAGCGGACCTCATAAAGTGCGTCGTAGTCCGGATTGGAGTCACCTCGACTCCCATGGTCGGAATCGCTAATAATCGTGGATCAAATGCCACGGTGATACGTTCCAGGCCTGTACACACGCCCGTCACACCATAGAGATGGGTTGCAAAGAAGTAGGTAGCAACCTTCGGGAGGGCGCTTACCACTTTGTGATTCATGACTGGGGTGAAGTCGTAACAAGGTAACCGG
+
)'%'#&()'*,.5723-(&+0.//0,0422.'*(*&-(30.&/17666432255&,6-347761',,.02494///.-..(,)'&3/:46;75;4429;/.344399-*-)/5/(.-+,,*(+146-3.1-//1163.((%'(0,.1.01-6-+86+,,'-)',-9:495208223:799:<:651033063.23943606-.*))+176852717062:/3.3-007;9:9865++,+.).+039::984:;)--3,468**77560277.4+*14667:154./566.00133210.-.01210//000.()*.06771-%-..+(*+*/,00')5:54.-.-4522'..../6:7*4.,,/167:412-)0.0734;;9;0:/.%%-()../,683+./854,(0*/0018999068,+('&(+6:97))#$',,:198/6..+21'87)+7:716811-..383637%2-+0&/4011.806/1-3.)//1;/4.-,../5741.2+5*+)&''(&,++0.0+000+67-28037:/)+.22.2363857087.'(,&$%()&),07065731::,58)).-.*-&))*7-2,./265+,04*)+++/09601445/+/./454+(,3/-&)&*172,-.-7../869(),1.2510950()&)+82-%):*8,52.)0+0.-60,28--)1)22.79:;;983,)&&/)+4772*+,0997/6-.,23/,.197;:8<820178+,//,)&''*$*)&))+4+,.-0834;4340&.*'*(--155185486;.,,)*+,+*-,+/0./02<67.*%&)()((/8:23997:8883./358:0+.,,/24%(-02:5524+)**'++*-3:788;72798:958:97*(*&(*+,053134./,)'%,*%(1874866+*3;5259;233226740-)/%0(%)#&(*%&'%*(//353+,2/442*'&0/1))&&$&(*)-9:8'4-.(*%+&1.,.'7/,.-,/21.3)#233).-0-)%('*+-70/-0(**03+/**$&()+:51;-1+6.)++*+,.2/*()'1,,+0..7.(06253202/29*//80,'',1720311355580.-30//64630/03.4,4/0'/)
@a714f65a-bfce-4425-bd94-8fc3696c416d ch=404 read=54070 start_time=2019-12-13T03:44:23Z barcode=BC01 runid=2c9cf7bc05858273f10e7d7ec552fc0bd742dc3e
CCTTGTTACGACTTCACCCCAGTCATGAATCCTGCAAGGTGGTAAGCGCCCTCCCGAAGGTTAAGCTACCTACTTCTTTTGCAACCCACTCCCATGGTGTGACGGTGTGTACAAGGCCCAGGAACAATATTCACCGTGGCATTTGATCCACGATTACTAGCGATTCCGGCTTCATGGGTCGAGTTGCAGACTCAATCCGGACTACGACGCACTTATGAGGTCGCTTGCTCTCGCGAGGTCGCTTCTCTTTGTATGCGCCGATGTAGCGTGTGTAGCCCTGGTCGTAGGGCCATGATGACTTGACGTCATCCCACCTTCCTCCAGTTTATCACTGGCAGTCTCCTTTGAGTTCCCGGCGGACCGCTGGCAGCAAAGGGATAAGGAGTTGCGCTCGTTGCGGGACTTAACCCAACATTTCTAACACGAGGCTGACGACAATACATTGCAGCACCTGTCTCACAGTTCCCGAGGCACCAATCTCTGGAAGAGAGTTCTGTGGATCAAGACCAGGTAAAGTTCTTCGCGTTGCATCGAATTAAACCACATGCTCCACCGCTTGTGCGGGCCCCGTCAATTCATTTGAGTTTTAACCTTGCGGCCGTACTCCCCAGGCGGTCGACTTAACGCGTTAGCTCCGGAAGCCACGCCTCAAAGGGCACAACCTCAAGTCGACATCGTTTACGGCGTGGACTACCAGGGTATCTAATCCTGTTTGCTCCCCACGCTTTCGCTTTCGAGCGTAGTCTTCGTCCAGAGGCCGCCTTCGCCACCGGTATTCCTCCAGATCTCTACGCATTTCACCGCTACACCTGGAATTCTACCCCTCTACGAGACTCAAGCTTGCCAGTATCAGATGCAGTTCCCAGGTTGGGGATTTCATCTGACTTAACAAAGCCGCCTGCGCGCTACGCCAGTAATTCCGATTAACGCTTGCACCCTCGCTATTACCGCGGCTGCTGGCACAGGTTAGCCAGTGCTTCTTCTGCGGGTAACGTCAATGAGCAAAGGTATTAGCTTTCCGCCCTTCCTCCCCGCTGAAGTGCTTTTCGGCGAGCGCTTCTTCATACGCGGCATGGCTGCATCCGGGCTTGCCCATTGTGCAATATTCCCCACTGCGCACTCCGTAG
+
,1+1-.-)*//89;716-0+//14,,+4;51&%%'.+)+)085/*)+0469./60-.5031574244279*&-)-//9;5+4,+/7('))65)$2-74511+0(/+/2+++.8:.618/(2,0'+(-,/.;0&'&&&(%,(+3)(*915)***5.,-62345,5:4-,&,082+,,+)..36.:.-.,04518*:.-..307654724-.%%*+-.,-,1252588**'&%(())(*+11/45:7955:4%)(++3151*%*())&)))+3550007,.09:7*4(+53776610/.*(#'+/0/20++)+,*125627.0-,-1;---<8;8694+03338,-9/./-2-050*.-+31/,$%1)800%1/8-*8/6653(,&+59+.,++.-0220/:7742323.3/-*..1:1.)*)+,--''),+,,.5-+/&$#''.)'+&--,.7556655,/(69;734((&,+%.(-*(*'(+0&-'%(&(.*8...36:10+(.,55;)%%&(+(*+2+-31178+8**+.0%%(-,-;69<35/0.014834813-4*-+6275/460+,55:8<8+198-*'5;;.6541-3,/.697,1-./.9;1+39:29444833232112-.11).0.--+-,(13+,,17464:-.40..0/7/6.01.-0242314330:8.,3/./76;888431*573356633736645285--/.8:6+..12:55)+&(/&),36/-%*-.68653;+*/&1+.37383:48:702816546:61.-*+.361200146858<:58:;6772323942+6+6.7729/3.&+//11135589030060/19)'1)*-044945/66-6/'&/(2*.)+0$/49..6822-,--150((-*15,*)#%%%&$%&),(*'(*4375;+%&$*%'&)()')%++.3--/56875:23/++./-1:9/9,*%1-.214--/:'63/04538<8777.3,-170////70//-/7<,.+-+/-''&((%&((0433:58,656-/27402-,%(,+,($(%&(#''$)2+99<8'*&(&*)4/004622+-011-262026(/60.-9.0.54;616.714.%+**'#%#'+24**-,
@da39d074-4843-4a8d-9cdc-a0c571733d9d ch=111 read=97933 start_time=2019-12-13T03:44:21Z barcode=BC01 runid=2c9cf7bc05858273f10e7d7ec552fc0bd742dc3e
TTGCTCGGTGCCCATACGTTCAGTTACGTATTGCTGGTGCTGAAAGTTGTCCCTGGTCAATCTTTGTGTTAACCTGCGCACCTGCTCATCGTTTTTGTATTTACGACTTCACCCCAGTCATGAATCACCATGAAGTACGCCCTACTCCCGAAGGTTCGCTACCTACTTCTTTTTGCAACCCGCCTCCCCGGGCGGTCGTGGCTGGGCGGGCGTAGTCACCGTGGCATTCTGATCCGATTACTGTGATTCACGACTTCATGGAGTCGAGTTGCAGACTCAATCGGACTACGGCGCACTTTATGAGGGTCCGCTTGCTCTCTTGCCAGAGTCGCTTCTCTTTGTATGCGCCATTTAGCGCACGTGTAGCCCTGGTCATTAAGGGCCATGATGACCGATCATCCCCACCTTATCAGTTTATCTTTGTAGTCTCCTTCCAGATTCCAGCCGGACGCTGGCATAAAGGATAAGGGTTGCGCTCGTTGCGGGACGCCAGCCAACATTTCGCTTGAACTGACGACGGCCGTGCAGCACCTGTCTCACGGTTCACGAAGGCGCATTTCTCCATCTCTGAAAGGCTTCCGTGGATGTCAAGACCAGGTAAGGTTCTTCGCGTTACGCATCCAGATAAAACACATGCTCCACCCGCTTGTGCAGGCCCCAAATCAATTCGGCTGAGTTTTAACGCGGCCCGTACTCCCCAGGCAGTCGATAACGCGTTAGCTCCGGAAGCCACGCCTCAAAGGCTAGCCTCCAAGTCGACATCGTTTACGGCGTGGACTACAGGGTAATCTGATCGCTCACGCTTTTCGCACCTGAAGCGTCAGAAGTCTTCACGTCCAGGGGCCGCTATTACGCCACCGATGTTCACTCAGATCTCTACGCATTTCACCCGCTGCACCTGGATTCTGCCCCCCCCTCAAAGGACTCAAAGCTTGCGCGGTATCGGATGCAGTTCCCGGAGCAGGTTGGGCCCAGGGTTTCACATCTGACTTAACAAACCGCCGTGCGCTTGCTGCCAGTAATTCCGATTAACGCTTGCACCCTCTGCCGCCCGGCTGCTGGCGCAGGTTAGCCGGTGCTTCTTCTGCGGTAACGTCAATGAGCAAAGGTCAGTAACTGCTCCCCTTCACTCCCGCTGAAAATTGCTTTTACAGCCCGAAGACCTTCTTCATACGCGGCATGGCTGCATCAGGCTTGCGCCCGGTAATAATTCCTGCACCACCTCCGTAGG
+
#$#$)%$('$&%$#$$'(.391151./25.0/-,.0+/,.//--.+.8212.(&,()%&%(&+12/0201*.).()*(*$($%#$$$$&#%'1,,-)*+/8/&&+,02541264.+/63,-/%4--*-)))%'%$$#%%)+&##&&..((-,(*%/%#$1'+2)')-0.-634*$'-&03+$)-*0'&$%&*,)**$$%##$%',44-*&''*''11/2716/932327-./+.(''6,((''#'*.4-'()+-7./+)('%()-00-4.'0#'*('-,3-0-101*$('(,)++..5942%%,3*-.3*,,4+-..)&%&'-)&''*/1/1/5,+)15+'*)4++***+..($%&&'%,--+'(*/2)*4:47)4'+*.14271,,,)(()#&%.-+.0.6+')''')+/(*-<40-,(&*(%(*..)+))''%$)'/-.0'-0202..)*'&$'%(&(&//613*(+%1'&'(+-12*4(&,21++&)(+&-*++6.690*)'))*,(334343(-$&%&%)&+),./16/03456155973,')(((,,-),+1;,-2-),/-)('-.-*)-*.3,4/04999332),+./:.,,,.4/75<:69...*/,&+,./-5&$('+*20(-'()1/233-+6-*('('(*(-%0+23/)))*-2*5/7/0''$*),,96),*((*),*,,(/*-+045,,+3/%6540-++1...+./1/552,1,--'.2*++2744,50-11/,%*,,.//+*--445123&&-*&+(.*)&%)(%)#$#1/,,,*+,'&()*(*),'*((/87*/&(&+/'((&&)5.3%%%&'./19-%'+.0.+/34103*&%$$&(,/3/%'*&%)%16-*,,0,+,11/994535,4;50,41)%'('++.1/.+$*1+)$-010322)''&''-.000+(+&$(2(''&&&**+((%,*659+98534/-'(')3241:22.92('-,&*9-+,---1.,)&'&*')')0-.&((''.0/,.'%'*,040/0365;5--,.+++('(/(&)(,34--((+1/0)'+0/44777830/**1,8...5(43./0;/5620/,.')$)(*,3.800/10-,((''$(&),)'*%((0,+++1,())39-++))-.,(,)%(/0-&$%%'*+&%&&%%((*0*-40-)''%&+/0-0386300012%77539/3208+,-&(&&'+1-,+&&*%(&#)+*..(*()'
@3a5f7f0b-2844-44a7-8741-abb9b342a092 ch=192 read=107740 start_time=2019-12-13T03:44:22Z barcode=BC01 runid=2c9cf7bc05858273f10e7d7ec552fc0bd742dc3e
CCCTTACTTCAATTACTTCGTTCAATTTTTTGTGTACTGTAGTGCACTGAAGAAAGTTGTCAGTGTCTTTTTTTAGTATTGCTTAGCTTCATATTTGAATTGCTGAAATGCTTACTTGCTCTACGGGAGGCAGCAGTAGGGAATTTTTTTCGGCAATGGAAACCCTGACCGAGCAACGCCGCGTGAAGAAGGTTTTCCAGTTGTAAACTTCTGGTATAAAGGAAGAACTGGCGGCTACAGGAAGTGGTAGCGAGTGACAGTGCCCTGATAAATACGGCTAACTACGTGCCAGCAGCCGCGGTAATACGTAGGTGGCAAGCGTTATCGATTGTGGGCGTAAAGGGCAGGCGGCAGCAGGGTCTGTATGGTAAGCCTGAAGCAACTTCCAGTAAACCATAGAAACCAGGCAGCTAGAGTGCAGGAGAGGATCAATGGAGATTCCATATTGTGTAGCGGTGAAATGCGTAAGATATATGGAGGAACACCAGTGGCGAAGGCGACGATCTGGCCGCAGCGGCGCTCCAATTTGAAAGCGTAGAACCGTAGAGTTAGATACCCTAGTAGTCACGCCGTAAACGTGAGTACTAAGTGTTGGATGTCAAAGTTCAGTGCAGTTAGCATAATAGAAAGTACTCCCGCCTGGAAGTAGTACGTTCGCAGAATGGAAGCCTCAAAGGTGTGAGGGCCCGCACAAGCGGTGGAGCGTATGGTTTAATTCAAACAACGCGAAGAACCTTACCAGTCTTGACATACTCCTTAAAAGGCTCCAGAGATGGAGAGATAGCTATATGAGATACAGGTAGTGCATAGTTGTCGTCAGCTCGTGTCGTGAGAGGATGTTAGGTTAAGTCCCGCAACGAGCGCAGCCTTATCGTTAGTTACCATCATTAAGTTAGGACTCTGGCAGGACTGCAACAGTGACAAGCTGGAGGCGGGGATGACGTCAAATCATCCCATGCCCCTTATGACCCTGGGCTACACGTGCCACAATGGATGGTGCAGAGGGAAGCTGAAGCCGCGAGGTGAAACCAAAACCCCATAAAACCATTCTCAGTTCAGTTGTGATCTGCAACTCGACTGCATGAAGTTGGAATCGCTAAGTAATCGCGAATCAGCATGTCGCGGTAGATACGTTCTCGGGCCTGTACACCGCCGTCACACCACGAGTTGATAACTTGACCGGTGGCCTAGCCACCGCAGGGAAGGAGCTGTCTAAAATTAGGATTGATGATTGAAAGTCGTAACAAGGTAACCCGG
+
('&((&%&&&%%*&)+474139/,.31,+2+*,&+()*'$%),*)$&%(*-&*,.*,5//2-+3(,+/0/.1-*'()%*($$%%$"%)1(&,(/5.-'&)&&*0-+)&)((,(&',*#&)+.&*'15*-5..11//50%**&)+-,,..-,-721953*&*)+;0,-%0-*)01075..-%&(')*-',*(-.:83-2-+/+(',01)()$%&%(&'*0-.-37.132$,(+1..-'.,+''%&+(.+%%%%&&()*)%&)'*'(%%'*))*&()&./0086645/30120..-*7*'(+*+,5-',/0.00-4/,43,+)(-,--($*(%-+634527:**)3(+-/*-+($)&%+//1.%&(*+.1/.-*+/*+**&(+)*.-+'&(,.5'15-,)*+-)236/86.--.-,,--/3879.,)/.,60,%&-**%(4-3.*)$+'()(&%))-/..+.1*+.401++-:86136:,+0,5368:.2/.)('(++-.1:/.-..6373/#&%()-00+036*-(*2+'*0/**,.1*&+(+*-')')'0*.08.07-)&2335951.)*&%*(,,*%,((.22586479291:187122/.(/',)*+./1/+1+*)-(%1,-,%(+-%.'))16+*14/.,)(%))(,(,-4:6(0*++611+()%&.-0,/'+'*)))$/1+/3-%(()(('(*/007.11)4()+13:925482$&*10-/,,+.4*,2/-*,)+*)(*+*),$.,-+,*.&*'536,,./,0++*,-+,8.,--+/--776572555687793/3.&-'+-,1//71/09576+--./-.04634&%$$()11/41(...2',*,60''-./5&%,**+*(.,)./22.7//,4/-26579.322//05%261221,%&&&).//)'&(&'&*+.63,(')-2+)(*&&18824344/,*-3711150*/,.,73.)/4562318+*,-*,-./)+**+,,),-612605)-'&%%)%*,+),''$&(($/0*,+*+*)(24),//9826/.+%+(1993;69:349155:4%*'-(++,-+.56090/+/.26+3+,+..,70300:55.10/'()0303)/)'..0+/1.3110-/1:61+0-/-062105'1,,'(&*(+)+)*08.242445.+-,,++*&&*)%)&'()*&+*(-+/')+$0*%*(*,-+1)-.)-(*+/+,/(*/&$+$$39017.111,2-**(,'++,,+*--1,5/562*&/+
@8ef4335b-c812-49ed-a6f6-6273b1855356 ch=86 read=78853 start_time=2019-12-13T03:44:21Z barcode=BC01 runid=2c9cf7bc05858273f10e7d7ec552fc0bd742dc3e
CAGGGAGGCAGCGGTAGGGGTGACAATGGGAAACCCCTGACCGAGCAACGCCGCGTGAAGGAAGAAGGTTTCGGATTGTAAACTTCTGTTATAAAGGAAGAACGGCGGCTACAGGGAAATGAGTAGCCGAGTGACGATACTTTATTAAGCCACGGCTAACTACGTGCCAGCCGCGGTAATACGTAGGTGGCGTTATCCGGAATTATTGGGCGTAAAAAGAGGGGCAGGCGGCAGCAAGGGTCTGTGGTGGCTGAAGCAACTTCAGTAAGCCATAGAAACCAGGCAGCTAGAGTGCAGGGAGAGAGGATCGTGGAATTCCATGTGTAGCGGTGAAATGCGTAGATATGGAGGGAACACCAGTGAAGGCGACGATCTGGCCTGCAACTGACGCTCAGTCCCGAAAGCGTGGGGAGCAAATAGGATTAGATACCTAGTAGTCCGCCACCGTAAACGTGGAGTACTAAGTGTTGGATGTCAAAGGTTCTGCAGTTAACGCAATAAGTACTCCGCCTAGGTAAGTACGTTCGCAGAATGAAACTCAAAGAAATTGACAGAGAGTTACCTGGCAGAGTGGGCATGTGGTTTTAATTCGAAGCAGCATGGGCACTTACAGGTGCGACACTCGCGAGATGGAGAATGGCTACTTGAATACAGGTGGTGCATGGTTGTCGTCAGCTCGTGTCATTGAGATGTTAGGTTAAGTCCGCAACGAAGCGCAACCCTTATCGTTGGTGCATCATTAAGTTGGGGACTCTGAGACTGCCAGTGACAAGCTGGGCGAAAGGTCATATGACCTGGGCTACACACGTGCTACAATGGATGGTGCAGAGGAAGCGAAGCCGCGAGGTGAAGCAAAACCCATAAAACCATTCTCAGTTCGGATTATGATCTGCAGCTCGACTTCACATAAAGTTGGAATCGCTAGTAATCGCGAATCAGCATGTCGCGGTGAATACGTTCTCGGGCCTTGTACACCGCCCGTCACACGCGAGTTGATAGCACTGACCCGGTGGCCTAACCGCAGGAAAAGGAGCTGTCTAAGGTGGGATTGATGATTGGGGTGAAGTCGTAACAAAGGTAACCGGAAGATAGAGCGACGAGCAAGTAAGAGTTAACACAAAGACACCGACAGCTTTTCGCTGGCGTACGTAACTTTACCG
+
(&38''/7-'.,*/0*,+)&&)%.*2/++'//*1;4,'*+483124/5,+,71764..0.-0/,/3020930*5+/2(029686:550,+--1:1+***(*0+(//2:4,./')+()'((*'()*357*&'(+2.)''('.-0.061+)+-/0-7..-3./.2/5,1)*(+)/0,1,/..*4*2(-*())((9*)(.((,+-/1,4.99;9762:2,*''/53520244+1+'**(&26933/-+.6,1++,,&)$&**)0-4,0038047//,*/6119,,+('++..-*--145/./(,++*07255075*+)/,<;4100/+,,+.//-,32+,0:99881//.6021-172257&6//+**0.5:71101(*.220*203..--,+..2,-..0**.6-)+87728,+-01;5-&-1+/3/./1,2/,,4567512*,-%((),2:5-++*%&%)),-57157597:7957759-(4&/()*.6545141024733,%,'**31*.'&$'(,,(&(+,114-)*-)*43-(+-'27)1+''&,'.*)-%)'&&%*,(-1*2(($&$*(-/)*-2-02-5<</195;7-20(-/(+%$('&('''&(*)--(&%%%&$*()#%%&,-.:,*)&'/.21-'&$#&&%''+).--.797745276;4687930,--1(,&%%&-)*,504016&/56979-13/*./&5++&'(105*3/*(.*.04/7'''$''(8.2.-((*0%)4),2850.&)*3687923335433/01/0%$'**$%$$$$$$))'2,**-/242441(*./282011957877598921,+3/*4*+(+,),0.40+,*(+/5(+-::15:6')(-16/378;334),.90,0-,4(+&&31/01.&/+,(++-+'&&%&,+))*3144655004(4.9...+,.284-*)+++,73(+*23**743655:6572821*-.//.0-/2/196./663$,&+*,-+/**(*$)&'&'(27+67226/3./-210535918.+-,,,,0*22/.8*5,09.-/,,,-0*6+0/8.,(),()8/42513<+1+-6.:.5--')/,/0+432'2'&32.'''*'('++6,.,023:8-.7483+*0($)144**$%'$)('//2*1)(&%&%$%%$
@7cfee36f-d06d-4f89-9eff-f0131f40c6f7 ch=216 read=58416 start_time=2019-12-13T03:44:28Z barcode=BC01 runid=2c9cf7bc05858273f10e7d7ec552fc0bd742dc3e
CCGGTTACCTTGTTACGACCACCCCAATCGCTGACCCTACCTTCGGCCCGCTGCCTCCTTGCAGTTAGCTCACGGACTTCGGGTATTGCCAACTCTCATGGTGTGACGGGCGGTGTGTACAAGACCGGAACGTATTCACCGCGACATTCTGATTCGCGATTACTATTACTCCAGCTTCATGTAGGGCGAGTTTCAGCCACAATCGAACTGAGACTGGTTTTAAAGTTTGGCTCCACCTCGCGGTATTGCATCTCTCTGTACCAGCCATTTGCTTAGCGTGTGTAGCCCTACACATAAGGGCATGATGATTTGACGTCATCCCCACCTTCCTCCTGGTTAACCCGAGCAGTCTCGCTAAGTCCTCAGCAATAGTAGTAACTAACGGTAAGGGTTGCTCGTTGGGGCTTAACCCAACATCTCGACACGGCACGGCGGCAACCATGCACCACCTGTCACCTCGTCCCCGAAGGGATTTCCTCGATTAAGAGTAATGCAAGGATGTCAAGTGTAGGTAAGGTTCTTCGCGCTTTACTTCGAATTAAACCACATTAATGCTCCGCTACTTGTGCGGTCCCCGTCGAGATTCCTTTGAGTTTTAATCTTGCGACCGTACTCCCCAGGCGGAATGCCCAATGCGTTAGCGGCGGCACGGGTGTTGACCCCACCTGGTATTCATCGTTTACGTGGACTACCAGGGTATCTAATCCTGTTTGCTTCCCCGCTTTCGAGCCTCAGCGTCAGTTACAGTCCAGAGTCGCCTTCGCCGCTGGTGTTCTTCCTAATCTCTACGCATTTCACCGCTACACTGATTCCACTCCTCTCTCCTGCACTCTAGATAACCAGTTTGGAATGCAGCACCCAAGTTGAGCCCGGGTATTTCATCCCTTAATCATCCGCCTACGGCTCCTTTACGCCCAGTAAATCCGGATAGCTTGTCGCCACCTACATTATTACCGCGGCTGCTGGCACGTAGTTAGCCGTGGCTTCCTCATGGGTACCGTCATTTATCTTCCCCAAAGACAAGGAGCTTTACGATCCGAAAACCTTCATCACTCACGCGGCGTTGCTGCATCGGGTTTCCCCCATTGTGCAATATTCCCCACTGCACTCCCCGTAG
+
72/-34(/63;41;0112/2,,*,'.(*,00,,,521-,,+++*.,162038:8<87-5--./342/+/30022:34663(531-1/,0+1)+)-,-%+)-)+-4781:85+41130717/4.344)*))--2.2;.-.:--'&'(045689::9//353722-*+)&+00--&.4857764)54633131;8*,'))(*-746%&,,+/0077;8,7;:4.:1/3:3294.51).6486-8+++.6/015110/,331+/(')-6/66)*)++))-*+.0+,.-02+(++++-./,09778//.,,)/7/-./659::/;;++8445343344261//(//)&%-0488778,+,/'())76/-&'(,)&32/-2132/185'%,*+,0,*+')*+.3/./*&()*1+00)+0,.,.&*)&*%'*'*%'+--*&*-74<:1--,./596*+/1+38*/75947)&('((%$**+,2,1-/1321*,+,.44231/+4.52673(()-2(,)+++/00<..5/+1%&)2)$,,:-(+,102;99;12(/*(*))*-99344332513++).+9790*,,'+$&7+661:0*(.*:<./.+*/1(,.156*('**//.+).1/4:4:.),'&)-)-.-0,**+183.9/,/))(((5*&,*.**'.01/3066<:69985;9,,*'(-.10*13.74213442((,,.//1:3&*),+59-'*-930.//777641557:609///881:***()(,2::3;8678+4367678<::/:,,0733367574849;1-,11058+-')'())1-,%+++))*)-,01111)-,+++,031+2501433+/,69090110.;313315+&+1+()311)**)+-),/-,-4.125::66892(,&('---3/)'0+52(%&&)-*)/.+1.0.()(&$,//4.)2-)(+%-)+18**'('0++,22140*%()+360,)&+*+.40/805/-,%*'+*.+4745757;,,,:93:8;-06/.100))(&*,,78,-..20++1:;65;9;9:;9-.2-),+,/64.8,**&&&'**&1,/:5-7:9++/5-.0103./11743,(+&')%(,333(-.36
@bc869cd8-93ad-4b74-a19a-661149cb58e9 ch=9 read=21884 start_time=2019-12-13T03:44:24Z barcode=BC01 runid=2c9cf7bc05858273f10e7d7ec552fc0bd742dc3e
CTCCTCAGGAGGCGCTTAGTAAAGGGTACGGCAATGGGGAAACCCTATTGACAACCGCGTGAAGGAAGAAGGTTTTCGGATTGCCAAACTTCTGTTATAAAGGAAGAACGGCGGCTACACAGGAAATGGTAGCCGAGTACTTTATTAAGCCACGGCTAACTACGTGCCAGCAGCCATATTAATACGTAAGGTGGCAAGCGTTATCCAGGAATTGTGGGCGTAAAGAGGGCAGGCGGCAGCAAGGGTCATATGGTGAAAGCCTGAAGCAACTTCAGTAAGCCATAGAAACCAGGCAGCTAGAGTGGGGAGAGGATCGTGGAATTCCATGTGTAGCGGTGAAATGCGTAGATATATGGAGGAACACCAGTGGCGAGGCGACGATCTGGCCTGCAACTGACGCTCAGTCGAAAGCGTGGGAGCAAATAGAAATTGAATGCCTAGTAGTCCACGCCGTAAACGTGAGTACTAAGTGTTGGATGTCAGTTCAGTGCTGCAGTTAACGCAATAATTACTCCGCCTGAGTAGTACGTTCGCAGAATGGAAACTCAAAGGAATTGACGGGGGGCCCGCACAAGCGGTGGAGCATGTGGTTTTAATTCGAAGCAACGCGAAAAGAACCTTACAGGTCTTGACATACTCATAAAGGCTCCAGAGATGGAGAGATGGCTATATGAGATACAGGTGGTGCATGGTTGTCGTCAGCTCGTGTCGTGAGATGTTGGGTTAAGTCCCGCAACGAGCGCAACCCTTATCGTTAGTTACCATCATTAAGTTGGGGACTCTAGCGGGGCTGTTGACAAGCTGGAGGAAGGCAGGGATGACGTCAAATCATCATGCCTTATGACCTGGGCTACACGTGCTACAATGGTTGGTGCAGAGCGAAGCCGCGAGGTGAAACAAAACCCGCGAAACCATTCTCAGTTCCGGATTGTAGTCTGCAACTCGACTACATGAAGTTGGAATCGCTAGTAATCGCGAATCAGCATGTCGCAGTAGGAATACGTTCTCGGGCCTTGTACACACCGCCCGTCACACCACGAAGTTGTTGATAACACCCGAAGCCGGTGGCCTAACCGCAAGGAAGAGGCTATCTAAGGTGGGATTGATGATTGGGGTGGAAGTCGTAACAAGGTAACCGGAAGATAGAGCGACAGGTAAGTAGAGTTAACACAAAGACACCGACAACTTTTCTTCGCGCAGCAATACGTAACACG
+
/38846'/*%''))(-+++04'%+*&&%()+:6;6533+)1205+'&&%(+..--)%&&(((3.10,%)(&(179/520.0/('&598437.-+,--.9;++(*,'-0-)2)()+*,+*'+-/'/1((0,*(++%##%$&'+**-510+3.-.,,--,*)/&)+/05.***(,0+''&'+.-..//1/0-202857:.3/5/.-4(')*&&*,).-:997069+&&-+*-)121&5,)+,-)28/+-&'$(,34-2-+).113/+&(&)',*,',/9:'-/*+)().*1./575-/...)(*)'%-,)*'/5126.80+2*3.02*-,,+''+)/313150*%'),118530%*/-).)(,,476,/.1&%&').*+&),---,6/5/1133110/-.&003/327)*-1**,)-,+()*/1,,((..(,)),94.7:..-0+-,//-.13855760((&&&(**.11**,-1:2839843*-/793,502123-0/74-,)++1*.(*'(*234-.1-2'')*2()-..:94/.((++*$2+(44067,,+)*0,21434878.151-/01260+/,---,-*%+$(,50:9*247:5..1.01/2/.-/31)&*-),+.-11045515/1280-*(,--/70/6012'),%(+66:-*+)*,/2//18124146637$,()-&(%'):7:79666888,33/123164-322/275694983:27/.93*+5437,+*+.2/--2,.0./387;0.01/4:7990:.6,,--'296/551/*-.()0%+(+,6..*,,(1-1-+/*,+++-)25.6503378:9:62333478133-510/4663588421+&(*+940.029970,,,/)+-()(&%%(+*4856-'+.,..9013;9326,$$'(57-8828.-.)0243&/*,.2,0.169::;74333-0----/319110;1:1:78,.20132822/1+-/),+,..1456/3&()%-)7+,0304;-/4,384101&-+/..-165099/,.&++13-..*()+/(-*'%*)+*%,+)&(3*-75:8663..061*)+/.-0,0(%(++++2213-4-07<;31:*++,,:2,16+*'')(&(.6787734)2+7:8:06*)'++,+.12686),+$&%$%%&%)+501.---6)'025:;78,1(*-231.3:)#$#'(*/262-0+()%$$%#
@375719f8-e61d-4e20-9e49-093c92851255 ch=307 read=79506 start_time=2019-12-13T03:44:30Z barcode=BC01 runid=2c9cf7bc05858273f10e7d7ec552fc0bd742dc3e
CTCCACAGGAGGCAGCAGTGGGAATGTGCACAATGGGCGCAAATACAGTGCAGCCATGCCGCGTGTATGAAGAAGGCCTTCGGGTTGTAAAGTACCTTCAGCGGGAGGAAGGGAGTAAAGTTACCTTTGCTCATTGACGTTACCCGCAGAAGAAGCACCGGCTAACTCCGTGCCAGCAGCCGCGGTACCAGAAGTGCAAGCGTTAATCAGGAATTGCACTGGGCGTAAAGCGCACGCAGGCAGTTTTGTTAAGTCAGATGTAGAAATCCCGGGCTCAACCTGGGAACTGCATCTGATACTGGCAAGCGAGGTCTCGTAGGGGTAGAATTCCAGGTGTGGCGGTGAAATGCGTAAGATCTGGAGGAATACCGGCGGCGAAGGCGGCCCCTGGACAGACTGACGCTCAGGTGCGGCGTGAGGAGCAAACGAGTTAAGATGCCCTGGTAGTCCACGCCGTAAACGATATCGACTTAAGGTTGTACCCTTGAGGCGTAGCTTCCGGAGCTAACGCGTTAGATCGACCGCCTGATACGGCCGCAAAGGTTAAAGCTTCAAATGAATTGACGGGGCCCGCACAAGCAGTGGAGCATGTGGTTTAATTCGATGCAACGCGAAGAGCCTTACTGGTCTTGACATCCACGGGGAAGTTTTCAGAGATGAGAATGTGCCTTCGGGAACCGTGAGACAAGGTGCTGCATGGCTGTCGTCAGCTGCGTGGTATGAAATGTTGGGTTAAGTCCCGCAACGAAGCGCAACCCCTTATCTTTATTGCCAGCGGTCCGGCCGGGAACTCAAGGGAGACTGCCGTGATAAACTGGAGGAAGGTGGGGATGACGTCGAGTCATCGCATCACCCGACCAGGGCTACACATTTCACAATGGCGCATACAAGAGAAGTGATGACCTCGCGAGCAAGCGGACCTCATAAAGTGCGTCGTAGTCCAGTTGAGTCTGCAACTCGACTCCATGAAGTCGAATCGCTAGTAATCGTGGATCAGAATGCCACGGTGAATACGTTCGGGCCTTGTATACGCACACCGCCCGTCACACCATGCAGTGGGTTGCAAAAGAAGTAGGTAGCTTAACCTTCGGGAGGCGCTTACCACTTTGTGATTCATGACTGGGGTGAAGTCGTAACAAAGGTAACCGG
+
,00(&)%//+-.-5230-,-5,)*)(80./.02059984276+%'((+/)0,*/31666134012939586//2-312436)9878*34:6,3-245:.+,)-50-05*2*35'*+,74-011*.47..8881230).,/,,-6.,././.$('#%)*,)*+*-0*+-2.5267./3%005-'&$$$*+((''+(/04/+/*0091./(,(-+1,)-,00/0**.1793-,)+),,13684*1653(%+1*'(+2166764,*0/++6;0+,)*-8/86;6471///122222--.556656-+.*///,--.-*),'+-9,01.//.1.,+5-,,.*11336+39+*/4774+)$*+390-1.184383.45/61.,)-4+/&67/%*1869%+(+++,31335%.333((%&*82)2/'*,/9*7$%.)7*)(+5&250.2;987/5-()+06468;8/.,,%--//237/1-1.7*.$1/&&'(&*+//2)211/1&1(+,,537,*()',%)'++,&4-('%$&(/*+,/76+,490+4,:.:5%(%%'*55-)+-1/626,463,920./202/6%22+/')+3456667<8275850-00285851,+*&*(672900()06/40.*12364//.77.%',-398/.('$&)*0./81279::781*5/00182832324---2033767787<::9;:89/#$$%'''(&%#%)*2::2,8,&,*+/-/1535&%')')&''(+:99:7;;*-90*/)06),0-0.-+-3:88-3337'784:667%%*,)&'*+,+10(,'&)9;:777;2.3,5+4/-,1-/7547,++%%(),474%'&%'&,''),.957:7,*+))++-4-+++/2.0534731/++2*+((+''()''+-02506110/29(//:67;731*-40+3787763500-1*$+(1*()--0--.0/04))+724(/),1006(&3*6,/.//072*-(),9967*)+--498//,.,,,8/-5+,15&0/40/.)*(('+$+)**11,49+-610/-/8.-+&%)(++36<775:5)'*))*),**)/.,/021;9<;4;1*03-5/:..9;,/*43-/144;4999877455--,..-.54889879&3)+1234+4
@edd31498-df15-4eeb-b8d6-ce3e0e7144bd ch=273 read=53902 start_time=2019-12-13T03:44:30Z barcode=BC01 runid=2c9cf7bc05858273f10e7d7ec552fc0bd742dc3e
CTCCCTGCAGGAGGCAGCAGTGGGGAGCTGTGTGCACAATGGGCGCAAGCCTGATGCAACCATGCCGCGTGTATGAAGAAGGCCTTCGGGTTGTAAAAGTACTTTCCAGCGGGGAGGAGGGAGTAAAGTTAAGCCTTTGCTCATTGACGTTACCCGCAGAAGAAACACCGGCTAACTCGTGCCAGCAGCCGCGGTAATACGGAGAAGTGCAAGCGTTAATCGGAATTACTGGGCGTAAAGCGCACGCAGGCATTAAGTCAGATGTGAAATCCCCGGGCTCAGCCTGAGACTGCATCTGATACTGGCAAACTTGAGTCTCGTAGAGGGTAGAATTCCAGGTGTAGCGGTGAAATGCGTAGAGATGCAGGAGGAATACCGGTGGCGAGGCGGCCCCCTGGACGAACTGACTCCAGGTGCGAAAGCGTGGGGGGGGGGGCAAACGGGATTAGATACCTGGTAGTCCACGCCTTGACGATGTGTCGACTTGGAGGTTGTGCCCTTGAGGCGTAGCTTCCGGAGCTAACGCGTTAAGTCGACCGCCTGGGAGTACGGCCTGGGTTAAACTCAAATGAATTGACGGGGGCCCACAGAAGCGGTGGGCATGTGGTTAATTCGATGCAACGCGAGAACCTGATCTTGGCATCCACGGAAGTTTTCAGAGATGAGAATGTGCCTTCGGGAACCGTGAGACGGAGTGCTGCATGGCTGTCGTCAGCTCGTGTTGTGAAATGTTGGGTTAAGTCCCGCAACGAGCGCAACCCTTATCCTTTGTTGCCAGCGGTCCGGCCGGGAACTCAAGGAGACTGCCAGTAAACTGGAGGAAGGTGGGGACGTCAAGTCATCATGGCCCTTACGACCAGGGCCACACGTGCTACTGTGGCGCATACAAAGAGACGTATCGCGAGAAACAAGCGGACCTCGCAAAGTGCGTCGTAGTCCCGGATGGTCGCAACTCGACTCCATGAAGTCCCGAACTGTAATCGTGGATCAGAATGCTTACGGTGAATACGTTCCAGGCCTTGTACACACCGTCACCATGGGGAATTGGGTTGCAAAAAAAAAATGGTAATAACCTTCGGGAGGCGCTTACCGCGTTCGCGCTGACTGGGGTAGAAGTCGTAACAAAGGTAACCCGG
+
&,,5*++1-2/*+3,079567.-2&($%%$*).1....;53:6116:808<9664052)06/741,*+--.0-...,&*,+739897295/805288+)+*+38,,($*,/68*(-)&'*(%'*052,4-.)%)().--669+8/..:-9-,285++,)++()(&%&/1&*/,-*+*2,/272/.,%+-),+1.,,)*,435.,'&++,.4121+/4/705,7-,.2.35:<76443)0*-/1-/,/&2*'%')('*,0-133*,'+2/+276*247957.'-/***)/03,22324*),$%%*%&'*'()&')**201454+'++'')**++,2,)*&,+/----7///70-.8250.,*,.'($.)(,/+0.+.4)4379/()*(7)1/661+*0:673(*((('*+5(*5:675+)+*(-*.)),/0-'-4.+*0838)9:**6++,.(01),25,000,$*)+('**'(*,.-/,1474.-++../00;0005;2/.,+1.0-'$&&%-(&++,*1),+*)+*//:1676426./7:668,(%)(/-941--2)-*0552/--7.+,062736949<9-/9+%('%*(,1370****/3/,,-14)00:1//1136:533.,%-)+'#%'+((&+*34780,.,5,6/09;90,+++,9,*&))+(4*,:6:6/57/9157982314&0$&(779331/0/-/0349993455751.03.//6:530606776/3/,--4*+.1,7+*-./22*10)'.*00.+4-*,3-.51/34;:1)-+/.&3--*(&(02)/),-/4988*)/.49:983+/-05-8/-*52-+-,85.0446:8**(//5+)'&'.02:62,()'&('(+-210++&(((.,,.//-*82)'(',2('#&))**)%$,&.68.56/+1..0$)+53/14886636/5/7/&+*%)&)''#%%(*-1554243+,)--*+0)')*))'&&'*--)+.0655+')/.-)$$')*,./7<98:47/5'$4910//..130)&++(0002,599:8)*&,&(+5/8333573/,())'()/'))'.8383:5-90*,,(*(&%$)''(((2-&(&&(*,330.53/(&*)'*0//072/9.,514994,+3
@f3f6706d-c47e-4b84-acb9-99fbe7b230b2 ch=301 read=83169 start_time=2019-12-13T03:44:28Z barcode=BC01 runid=2c9cf7bc05858273f10e7d7ec552fc0bd742dc3e
CTCCTACAGGGGAGGCGAAGTGGGGAATATTACTGTGAACGGCGCGATGCAACCATGCCGCGTGTATGAAGAAGGCCTTCGGGTTGTAAAGTACTTTCAGCGGGGAGGAAGGGAGTAAAGTTAATACCTTTGCTCGTGGCGTTATACCCGCAGAAGAAGCTACCAGCCCCAACTCCGTGCCAGCAGCGCGAAGGTAATACGGAGAGGTGCAAAGCGTTAATCCGGAATTACTGGGCGTAAAGAAGCGCGCGCAGGCGGTTTGTTTAAGTCGGGTAAATCCCCGGGCTCAACCCACCAGAACTGCATCTGATACTGGCAAACGAGTCTCGTAGAGGGTAGAATTCCAGGTGTAGCGGTGAAATGCGTAAGTCTGGAGGAATACCGGTGGCGAAGAGAGCGGCCCCTGGACGAAGACTGACGCTCAGGTGCAGCGTGGGAGCAAACAGGATTAGATACTGGTAGTCCACGCCGTAAACGATGTCGACTTGGAGGTTGTGCCCGCTTGAGGCGTGGCTTCCGGAGCTAACGCGTTAAGTCGACCGCCTGGGAAGTGGCCGCAAAGGTTAAAGCACTCAAATGAATTGACGGGGCCCGCACAAGCGGTGGAGCATGTGGTTTAATTCGATGCAACGCGAAGAACCTTACCTGGTCTTGACATCCACGGGAAGTTTTCAGAGATGAGAATGTGCCTTCGGGAACCGTGGGACAGGTGCTGCATGGCTGTCGTCAGCTCGTGTTGTGAAATCATTGGAGTTAAGTCCCGCAACGAGCGCAACCCTTATCCTTTGTTGCCAGCGGTCCGGCCGGGAACTCAAGGGGAGACTGCCAGTGATAAACTGGAGGAAGGTGGGGATGACGTCAAGTCATCATGGCCCCTTACGACCAAGAGACTACACGATGCTACAATGGCGCATACAAGAGAAGCGACCTCGCGAGAACAAGCGGACCTCATAAAGTGCGTCGTAGTCCGGATTGGAGTCTGCAACTCGACTCCATGAAGTCCGTCGCTAGTAATCGTGGATCAGAATGCCACGGTGAATACGTTCCCGGGCCTTGTACACCGCCCGTCACACCATGGGGTGGTTGCAAAGTAGGTAGCTTAACCTTCCGGGAGGCGCTTACCACTTTGTGATTCATGACTGGGGTGAAGTCGTAACAAGGTAACCGG
+
+*-.(&-'*-,,)+*(')-+,004+*.+*1,&,0/''&''-%/&')+-.,/%4-..*/,026624..--0(**-1087;63;529//26*,30-38...0016:+)/)+')-)$(*376234232461690.889/50)32-,(&'*.,+/,,/*%)(&'(252(-3+-)*-+.3625697,,,*..+-(*('''+--+1'*((%),)*-02*,.1071712,1021/1,./:<;88/88/('*,+-/-,-/(167,/*-*)-8+75360)-&&&'(()26)-375611)51+&7()*)+16665440../--.401-5)/.-,/0.00280+.13-/-1001./-04+,++,006953840,+*-))'))-88.+*-1/597041-2/%'0(()&--)*5:/'(1954-/,*)+++-8564422:69/.///6,20*,/2;54)4/*2+.(//03(+631134./2579799;48/000/;9:3629-.1-28',,18/(-/0...2.1/&&'.-../0+)..267.+,/438,/.*+%&',-436/'&%%&%++-32:(4,59471)/+0073;8:92;1:01-+36,08-*+',.3.22:99.---21..054<917486,.224;9:78+*1+-1784967<98864/0/016981-..4(-),28<51.---.74,+0+,055798780:7365999+-''%%*,04::9744.1/.*.+,77012245615300338.,%%*2*.$(4:59+051(*6417-+2/+22:4;2+0125)&+('-611:2123:40-///30;81433/1&,/3,&*+7679;122//129.1-2-&*+,4/63169459::;967.*-.02;:0/(')*)&&)'),-/8.)''++--%'(*,.335865562)665677/75/())*0*,124545490--((*1.)3+847766%$*732112344785630)..+0*(*%').87231//2433303001-6...$&%''(+)),2--/:<:;7765+,66681*,-0223997:25:.5,/979//-*-,-*.,./97003021344-(44*')-*4)*,1+'')100--.-000,0)+(*.;4*/7/4535029)++1((,/0494040022-2/)')),*-8567:9:9*802:77/2
@6079c33c-d5aa-40a5-a231-090b9a0cf2d4 ch=62 read=155652 start_time=2019-12-13T03:44:40Z barcode=BC01 runid=2c9cf7bc05858273f10e7d7ec552fc0bd742dc3e
CCGGTTACCTTGTTGCAGCTTCACCCCAATCATCAATCCCACCTTAGACCAGCTCCTTCCCTTGCGGTTAGGCCACCGGCTTCGGGTGTTATCAACTCTCGTGGTGTGACGGGCGGTGTGTACAAGGAGAACGTATTCACCGCGACATGCTGATTCGCGATTACTAGCGATTCCAACTTCATGTAGTCGAGTTGCAGACTACAATCGAACTGAGAATGGTTTTATGGGTTTTGCTTCACCTCGCGGCTTCAGCTTCCCTCACTGCACCATCCATTGTAGCGATGTGTAGCCAGGTCATAAGGGGCATGATGATTTGACGTCATCCCGCCTTCCTCCAGCTTGTCACTTTAGCGGTCTCGCTAAGTCCCCAACAATGATGGTAACTAACGATAGGGTTGCGCTCGTTGGGACTTAACCAACATCTCGACACGAGGCTGACGTAACTACATGCACCACCTGTATCTCATATAGCTATCTCTCCATCTGGAGCCTTTAGGTATGTCAAGAGACCTGGTAAAGGTTCTTCGCGTTGCTTCGAATTAAACCACATGCTCCACCGCTTGTGCGGGCCCAATCAATTCCTTTGAGTTTCATTCTTGCAGACGATACTACTCAGGCAGGTACTATTGCGATTAACTGCAGCACTGAACTTTGACATCAACGCCGTGCTCATCGTTTACAGCGTGGATACTGAATTATCTAATCCTGTTGCTCCCCACGCTTTCGGGACTGAGCGTCAGTTACGACCAGATCGTCGCCTTCGCCGCAATTGTTCCTCCATATATCCTGCCGCATTTCACCGCTACACGTAGATTCCACGATCCTCCTGCCTCTGGCTGCCTGGTTTCTATGGCTTACTGAAGTTAAGCTTCGGGCTTTCACCACAGACCCTTGCTGCCGCCTGCTCCTCTTTACGCGCCCAATAATTCCGGATAGCGCTTGCCACCTACGTATTACCGCGGCTGCTTTGGCGTAGTTAGCCGTGGCTTTCTAATAAAGTACCGTCACTCGGCTACCATTTCCCTGCCAGCCGCCGTTCCTTTATAACAGAAGTTTACCAGTCGAAAACCTTCTTCCTTCACGCGGCGTTGCTCGGTCAGGGTTTCCCCATTGCCGAAAATTCCCTACTGCTTGCTCCCGTAG
+
0*'0+9,/706&1,%('*/540,257(3((*.),080,8,(+',*))/(&&*/039/3.**,70105.5-0958%2*1**376.;6/-+401033///-.--+&''),68/246/4445456874&+)')./2:8:<8240-++,7/0,+*,,.-+(+,/1403.-...45412.)./803666/78654122).)1.320-2/,2%(,//-'&+**424<:-+,-<70;;6+02;257;661//0.200')*.2-4+//''(%'$')./31/50)'&&'&'(,00,,+,(&))*+8250.181,071222178-)*-+.4460;5+-:08.+(*.*&*+))+2--02+#&''.---/''*,((**8:0/),+9,./*-+*))((-+()(*(*/3/:36477873.-/*+-6,0')'.*0135.0))+36&(+31//&,,(%'*))-,.+/.1:34:365/.,*,,133'/...50/0.076665,.&%$%')($&,-16235(*%&('*1/26687*,3,25-1327647&0182'2'/-0;88:+-.1.,028/00+++('-*,/8-31)(--2/9496017,+)*1;923::/7/./'(()%&(...+(*+,.-2%(#*&)./14+.,'---4.235000/040,7.188,//204(3,&(&)+-0156:97688.+%)'(()+)*,,+))&1,./3/4/,43/*3:14.967,&(%)+3//,98,()*++33994726%%),6631324/46/1-/0//35$.),20+*7,3+35',/11960/*/+),,1974147,,0)+$)(.0./1522**(+/-/-1,+--.,/-(330/140187;6//.219-7-**.,2,+6-8,(++''*352393,+,8-43247</-1..0062-//*+/.17-.7:-+++/,,2,.067:7030/0/(&%'%%')(-.)+-+(-./*1,+:;6749,+*((.,.,,(')074/()-+./953;41*6,+2-(')12;891*,,+,,+..1:16<635''&)*+*0()1.+13-%&'((-.44''4()/:7+,'-$,)%(.253646239554:700..*1/00;44574463-,4*/:-19:8--8-08-,-/.01/63))+)('.)$(,12(-&'(
@113c7eab-403d-4ee8-888d-ff298c392dbb ch=244 read=121137 start_time=2019-12-13T03:44:46Z barcode=BC01 runid=2c9cf7bc05858273f10e7d7ec552fc0bd742dc3e
CTCCTACGGGCAGCAGTGGGGAATATTGCATGGGCGCAAACCTGATGCTGTCATGCCGCGTGAAGAAGGCCTTCGGGTATGAAACCGCTCAGCGGGGAGGAAGGGGTAAAGTTAATACCTTTGCTCATTGACGTTACCCGCAGAGAAGAAGCACCGGCTAACTCCGTGCCAGCAGCCGCGGTAATACGGAGGTGCAAGCGTTAATCAGATTACTGGGCGTAAAAGCGCACGCAGGCGGTTGTTAAGTCAGATGTAAATCCAGGCTCAACCTGGGGCACATCTGATACTGGCAAGCAGATCTCGTAGAGGGGTAATTCCAGGTGTAGCGGTGAAATGCGTAGAGATCTGGAGGAATACCGGTGGCGGCCCCCTGGACGGGAGCTGACGCTCAGGTGCGTGGGGAGCAAACAGGATTAGATACCCTGTTGAAAGTCCACGCCGTAAACGATGTCGACTTGAGTTTGTGCCCTTGAGGCGTGGCCTTCCGGAGCTAACGCGTTAAAGTCGACCGCCTGGGGAGTACGGCCGCAAGGTTAAAACTCAAATGAATTGACGAGGGCCCGCACAGCGGTGGAGCATGTGGTTTAATTCGATGCAACGCGAAGAACCTTACCTGGTCTTGACATCCACAGAACTTTCAGAGATGGATTGGTGCCTTCGGGAACTGTGGGGCAGGTGCTGCATGGCTGTCGTCAGCTCGTGTTGTGAAATGTTGGGTTAAGTCCGCAGCAGGCGCAACGCAGCATCGCTGTTGCCAGCGGTCCGGCCGGTGATAAACTGGAGGAAGGTGGGGATGACGTCAGTCATCATGGCCCTTACGACCAGGGCTACGTGCTACCGGCATGCAAGAGAAGCGACCTCGCGAGAGCAAGCGGACCTCGCATAAAGTGCGTCGTAGTCGGATTCAGTCTGCAACTCGACTCCCATGAAGTCCGGAATCGCTGGTATTGTCGTGGATCAGAATGCCACGGTGAATACGTTCAGGCCTTGGCTACACCGCCCGTCACACCATGGGAGTAGGTTGCAAAAAAAAGTAGGTAACCTTCGGGAGGCGCTTACCACTTTGTGATTCATGACTGGGGTGAAGTCGTAACAAGGTAACCGCCGG
+
(&*('(3-/)%&+,*-1+)'(''))5.*(46440/(0*7'564434331)*))+*1./0/..*1&*),+3213/08/.%)#0-&-+(+//,.-/:;,),3+,(+*'*(.+*/6181)+'')))02204721472:2/:2-/0/0),,(.+$-079//+,*4,.,0.0/68//0//1400./14,.,1*-()))218615.6/4.43&*+),0/(,957706;6*)++/).,0//52+06/',,2.55:++.9454-%'$%%)10/9*,-*)(&,&(&''(/&')./4211./+()&(',,'(+/9+'-./(&%0'0*)*,.,))*-.1:7*5.)(31..-(+)),//81/1.+)''*,+7))&''-3758-+/526%+*&(*-.1024455373)(&%&((&'$(.233*87,/*+)4355:6./&0,+.,*+,2'+-4;/0..*)*)**.13))$#($,,2('0,/:.,1/,07.4403-.+,,+0,-(,//5-,,,..6/)(,70157857/.-/(($**,.05+-.36)3,90:85-36595/,00146575)472.5.*-()*+-5;960+-,,2+()20;;2515/-.0'+-$)&().5/1:-(())-301+./553157982100779,78+-'&'*-:96/1,0,-(575963<:*76794010(/./678;:11-//968995334/011188182102454.-,3**02;57.01+*-1,3''10(0/'*(('&'&+--,.,.8**1)(),1/3$$$##-'''(*,4/1246-0/).+,,,59.)+)*)((+&((+,447921190--((*114&795**(*'.0..&'%%(((2)233*+--,*,066656))))*)-.00,.09/2../*+(*,30+.12211-00667+2$2%*'**.344.+..*+(('-1+&&&,((+1'1/-42831,-)(&%'#')).;87766+,95267-/*344582562677'.33'$&)+(&(+24;4223.-1..+-+'((++&&(&++0*)*'+::92.-++(,()*$*$&'*.67+17...1-)++(,.72,-/07:9664697472**,.-/../3--../+0/276215334
@04c3b91a-a88b-4283-848d-7d221307f30b ch=82 read=66660 start_time=2019-12-13T03:44:46Z barcode=BC01 runid=2c9cf7bc05858273f10e7d7ec552fc0bd742dc3e
CCGGTTACCTTGTTACGACTTCACCCCAATCATCAATCCACCTTGGGCGGCTCCTTCCTTGCGGTTAGGCCACCGGCTTCGGGTGTTATCAACTCATTGGTGTGACGGGCGGTGTGTACAAGGCCGGAATATTCACCGGCATGCACAGTTCGCGAGATTACTAAGTTCCAACTTCATGTAGTCAGTTGCAGACTACAATCAGACGAGAATGGTTTTATGGGTTTTGCTTCACCTCGAAGGCTTCGCTTCCTCTGCACCATCCATTTGTAGCTGTGTAGCCCAGGTCATAAGGGGCATGATGATTTGTTATCATCCCGCCTTCCTCCAACTTGTCACTGGCAGTCTCGCTAGAGTCCCCAACTTAATGATGGTAACTAACGATAGGGTTGCGCTCGTTGCGGGACTTAACCAACATCTCACGACACGAATGACGGCAACCATACCTGTATCTCATATGGCTATCTCTCCATCTCTGGAGCCTTTATGGTATAATCAAGACCTGGTAAAGGTTCTTCGCGTTGCTTCGAATTAACCACATGCTCCACCGCTTGTGCGAATTTAAATCAATTCAGCTTTAAGTTTCATTCTTGCGAACGTACTACTCAGGCGAATTACTTGTGCGTTAACTGCAGCACTGAACTTGACATCCAACACTTAGTACTCATTGTTTGCAGCGTGGACTACTAGGGTATCTATTTGCTCCCCACGCTTTCGGGACTGAGCGTCAGTTGCAGGCCAGATCGTCGCCTTCGCCACTGGAGTGTTCCTCCATATATCTACGCATTTCACCGCTACGTAGATTCCACGATCCTCTCCTGCACTCCTGGCTGCCTGGTTTCTGGCTTACTGAAGAGTTAAGCTTCAGGCTTTCACCACAGACCCTTGCCGCCTGCTCCCTCTTTACGCCCAATAATTCCGGATAACGCTTGCCACCACCACGTATTACCGCGGCTGCTTTAACGTTCATACATGGCTTTCAACCAAATGCAAATCACTCGGCTATATTTCCTGTAGCCGCCGTTCTTCCTCCTTTATAACGAAGTTTACGATCAACCTTCTTCCTTCACGCGGCGTTGCTCGGTCAGGGTTTCCCCATTGCCGAAGTCCCTACTGCTGCCTCCCGTAGGAG
+
4*,%0-&',+3,1/(,,,/2:8.4+,'1,456978:78+)+$-&,)()(+,.204:1/40//2516*079;679090193',3(,-2..,-/--1(/+*+/,+-498<;:6:444347:2.2)33(,(()*,3.+-,*%))*'(%&',091+*(%%#)%%'+++*(*5'2).173/.(*-.0+''*(()&(,11153;34*.),+())/+/0:9;+450:71;;2-/1915341,%&%%().30**-)..,/1,.*-016:;417*)()%''-/-**),..*.23458740.8/-/..//.$08&'#%%+,266:3)+61;1--.0./*--+.:2772920053034242--.-07:+/-*/-.-.//:8875035889111..637;474455515--*4*,'&%/(1,+),**+,0+/23567/*&&(,3)(0330+''$'')*-.0101(+&&&*+-//.22.5:9;97657-+,4,3-.)-(&%*,&'&(,.).,**+4//9.,03<9:<6043/-&*.,-()*,*+0)0++-/46736..6-1/5.21.+*'+'#%(),0+'17/&&&&'&1.42;81-6744:67)&0//5&0-,---4666'**,)&).,&1*,-72410304140+../57./1-/27.8'3)0+&('%+3++--.63-56/+.+....5:6887783-+(-&(*+,55.(%'9::/./001;510<:7341102045+,3-+,%6..0-/5;85672/3+2-/1<0:870%(*-;53503:76484889696879<800172;;0/'+&,.-7-&%''./2()+-3344/+,+.&&'*+///8//57;.+*,)-.7/56823('(4.6+,.5;979;085+(%**),*,.<<1.*(+-(/;9332/:,.,44-+0/.22,4/91;<*51:/..2-*+*,+/3+-/&)+*+&-),6249757640/+/2,%%%%$*&(,)-(')&&(+,(+'.'+*&'%)'*-+007751.0-&%$,9239660+,,7,7:81://51'',.,31+,/97*(3)*77-+$(,,(*'-.1-32119<6-0/0'154/1---*+**+'48.01*05:5).2.2,*,'%&&('((88//,***(-7++4)1(('
@4e1069c9-5650-478f-953b-0c36fb26409a ch=248 read=69135 start_time=2019-12-13T03:44:58Z barcode=BC01 runid=2c9cf7bc05858273f10e7d7ec552fc0bd742dc3e
CAGTTACCTTGTTACGACTTCACCCCAATCCCGCTGACCCTACCTTCGGCCGCTGCCTCCTTGCGGTTAGCTCACGGACTTCAGTATTGCCAACTCATGGTGTGACCGGGCGGTGTGTACAAGACCAGGAACGTATTCACCGCGACATTCTGATTCGCGATTACTAGTAACTCCAGCTTCATGTAGGCGAGTTCAGCCTACAATCGAACTGAGACTGGTTTTAAAGTTTGGCTCCACCTCGCGTATTGCATCTCTGTACCAGCCATTTGTAGCGTGTGTAGCCCTACACATAGGGGCATGATGATTTGACGTCATCCCACCTTCCTGGTTAACCCAGGCAGTCTCGCTAGAGTCCTCAACTTAATGAGTAGTAACTAACGACAAGGGTTGCGCTCGTCGCGGGACTTAACCCAACATCTCGACACGAGCTGACGACAACCATGCACCACCTGTCACCTTGTCCCCGAAAGTTTCCTCGATTAAGAGTAATGCAAGGGATGTCAGTGTAGGTAAAGGTTCTTCGCGTTGCTTCAGATAAACCATGCTCCGCTTCTTGTGCGGGTCCCCGTCAATTCCTTTGAGTTTAATCTTGCGACCGTACTCCCCAGGCGGAATGCTTAATGCGTTAGCGGCTGGCACGGGGTGTTGAAACCCCCACACCTAGTATTCATCGTTTACGGCGTGGACTACCAGGGTATCTAATCCCTGTTTGCTCCCCACGCTTTCGAGCCTCAGCGTCAGTTACGGAGAGTCGCGCCTTCGCACTGGTGTTCTTCCTAATCTCTACGCATTTCACCGCTACGCTAGGAATTCCACTCTCCTCTCCTGCACTCTAGATAACCAGTTTGGAATGCAGCACCCAAGTTGAGCCTGGGTATTTCACATCCCATAATCATCCGCCTACCGGCCATACACGCCCAGTAAAATCCGGATAGCAGCGCCACCTGCGGCTACCGCGGCTGCTGGCACGTAGTTAGCCGTGGCTTCCTCCTTAGGTACCGTGTTGTCTTCCCCAAGACAGAGCTTTACGGTTGAAAACCTTCATCACTCCGCGGCGTTGCTGCATCAGGGTTTCCCCGGTATTGCAATATTCCCCTGCTGCCTCCCGTAGG
+
3%/,9-.03/'6.%,5...;//444(0-*54.*./,+.:30039573,4.1*../9;244.2*-).+61018,*)/+(,4:3'+'(10.3;42...+.330-.-,-',664,40//,0-04432,7'++,-+&()-:4201*+,-878:85667;61//.03...,./1&11/0,**/.-1641*,)'))),5)(,/-+,*/74744:9883503*),758*,0..0;717383*,060)&&'&*--,+-0+,*&%&#*++,-8,95))+**+*..50-+,+1,&'*+*1/1,57-888233218<0./4577122:7)./)(+((*515/)-.++-54779877%$%$+''*-660-.)*0.60,'&')10-+&&0*244859+4//057678:998575874-4,5+62(/-,000/1)*+37450///-2403556:5:88.67237368212.1.--2'&%*./&+*3-16.363/*.-(((+,211,6*.6,:863.+.,03549144(-.143626+1-/0-/697001..77290/2664/(+...0612340+,*08:.-294:7;882:8-+-5<1.0-,+6()+239(5%--.8:4.2::7838-&)*)21344408-+()('(2-1/5,+,*)-,.'(22+897.),,,+&$'/04:5899-99+$*/)*++081,2$(''0,*-./167:728)*.3;2,0+26/,,/080;;/+/615+-+/22281/7/,.)/-,**+-/0*/030,-/+./2/448:89.:-++4-04+-034869</0(*0/.1))%&($''*)3*4-$')+716..-16/07222245379080:/56;:4/2/.),**,**.*-0/.6/018:542*,'46))*(*-,+.%',4.//55468:6,.*'#&&%%&&&*)1.*)012;73,/6'2%+&#&$&(&/-+2-0'/+%#&');570;1217-7+*$*+0088:2.2501.1++0,'),$)%'-1.0181.$(*$')8-:70+23,-//+,.--0-%')(-0(*7:81:994343377-,)..62.30..1.,-/0+6910:7186'&%/'*....50/0.0-../.1/++))/1*,,%-)
@ab5fa576-f3bb-443b-981d-66449ccb2ba5 ch=512 read=69387 start_time=2019-12-13T03:44:57Z barcode=BC01 runid=2c9cf7bc05858273f10e7d7ec552fc0bd742dc3e
CCGGTTACCTTGTTGACTTCACCCCAGTCGCAGATCACAAAAGTGTAGCGCCCTCCCGAAGGTTAAGCTACCTACTTCTTTTGCAACCCACTCCCATGGTGTGACGGGCGGTGTGTACAAGGCCGGGCATCACCGTGGCATTCTGATCCACGATTACTAGCGATTCGACTTCATGGAGTCGAGTTGCAGACTCCCAATCCGGACTGACGCGCTTTATGAGGTCCGCTTGCTCTCGCGAGGTCGCTTCTCTTTGTATGCGCCATTGCTTAGCGTGTGTAGCCCTGGTCATGGGGCCATGATGACTTGACGTCATCCCACCTTCCCCTCAGTTTATCACTGGCAGTCTCCTTTGAGTTCCCGGCCGGACCGCTGGCCAACAAAGGATAGGGTTGCGCTTCGTTGCGGGACTTAACCCAACATTTCACAACTTTTAGGCTGACGACAGCCATGCAGCACCTGTCTCACGGTTCCCGAAGGCACATTCTCATCTCTGAAAACTTCCGTGGATGTCGGACAGGTAAGGTTCTTCGCGCATCAGATTAAACCACATGCTCCACCGCTTGTGCGGGCCCAAATCAATTCATTTGAGTTTTCGCCTTGCGGCCGTACTCCCCAGGCAGTCCTGACTTAACCAGCGTTAGCTCCGGGAAAGCCACGCCTCAAGGGCACAACCTCCAAGTCGACGTCGTTTACGGCGTGGACTACCAGGGTATCTAATCCTGTTTGCTCCCCACGCTTTCGCACCTGAGCGTCAGTCAATATCTTCGTCCAGGGGCCGCCTTCGCCTGCAGTATTCCTCCAGATCTCTACGCATTTCACCGCTACACCTGGAATTCTACCCCCTCTACGAGGACTCAAATGCCAGTATCAGATGCAGTTCCAGGTTGGGCCAGAGTTTTATCTGACAACAAACCGCCTGCGTGCGCGCTTGCTTAGTAATTCCGATTAACGCTTGCACCCTCCATTACCCGCGGCTGCTGGCACCGGAGTTAGCCAGTGCTTCTTCTGCGGGTAACGTCAATGAGCAAAGGTATTAACTTTACTCCCTTCCTCCCGCTGAAAGTACTTTACAACCCAGAAGGCCCTCTTCATACGCAGCATGGCTGCATCGGGCTTGCGCCCATTGTACCAATATTCCCCTGCTGCCTCCCTAGGAGCAATATCAGCACCAACAGAAGGTTAACACCAGGCGCGGCAGCTTTCTTCCAGCGCCAGCAGTACGTAAT
+
5'1,19-1-1-&)&'&./83/2&%$(%//$&%&.23.0,57'**'&&)*-,/%'/((+-2,4,9/2+-,.385133642:81*1151;8+.-0:/.88;:7434819:626/..-/2524353506''$''.033538757;6/2308+(*+,6-*)+'((-/325(*+8:8+--/&)+4./54934370202)',533.3311.,+,2.),0060145/434400/0()+,22&&+*,-3/,-2/990:;//87812.22012'%((&*++,.1.,-')1/-5;::7836-010,*)*,*-005/00/.332175,-03041/..4+01<9245533,*(*+8539--7.-/2906-''0125:953//&))5**'558,-:.--',(-,,.%',)//0:/-,551.0+-+13+,&+)-0/+..,&('&&%'.4202356,/&(&%')14-.-+-1*,./34.3086:25/+,(-*,+,*-1057576566419:61407:+,5721,--'*)'')---..1.624;,)&&&%--''-,.%(.34//1312232/73/.0/+/4485./.)'.0,3(7.83/387,+,664)&$&&&*+)/-7/,-/0,378,-3:.*,).&%'),/,1*))'('(,(*(+,.+08-/1,%*1)+#)/-7(3*81/&1424711-+-+0,/',%-),-9:0.,/..1%.+*-,,3-0863441+)++-110590-.+2;9.)0++.1./3417510,*+/13-02.*-)'&()(,-05(*02/*((')*,-3..,)%'%%*$(*/,-,)*)/0/./023463/:;-.28-.($'*-42504-1.-/(-./10*76483$(*2267(($$&)*,+/.33+./222.36/*,*01/6*(52:10,1.9:0/45+**+-,2247.;7:;7776641/-*(&$$'(()*12,4).)-,010/30.1*,-)24+*31+,((0*('(,13358;-,('*&*,'*29000:)41*%&%&*0&$'%)0.02:899:/9///7/93*'*(')3-1()/*$*+/96.74.+080(,-+,75,+)+799)0./17+''0*2537.-,79900-.(+%,-'**40424/34&2,*'0*041:6).++*),303045.657/)*-..37705)&(2/')+-8./081110296/22./3,0107//&(%%.11/+-)%&.-092199/++***1*+(*(%-(*'$$$#
@efbe8e8f-f845-4612-a35b-6b84508f2287 ch=412 read=56148 start_time=2019-12-13T03:45:05Z barcode=BC01 runid=2c9cf7bc05858273f10e7d7ec552fc0bd742dc3e
CCTACAGGAGGCAGCAGTAGGGAATTTTCGGCGGCAATAGAAACCCTGACCAGTATAACGCCGCGTGTGGAAGGAAAGAAGGTTTTCGGATTGTAAACTTCGCCAGGAAGAACGGCTACAGGAAATGGTAGCCAGTGACCATTTTATTAAGAAATACGGCTAACTACGTGCCAGCAGCCGCGATAATACGTAGGTGGCAAGCGTTATCCAGGGATGTGGGCGTAAAGAGGGCAGGCGGCAGCAAGGGTCTGTGGTGAAAGCCTGAAGCAACTGGTAAACCATAGAAACCGAAAGGCAGCTAGAGTGCAGGGAGAGGATCGTGGAATTCCATGTGTAGCGGTGAAATGCGTAGATATATGGAGGAACACCAGTGGCGAAAACTGACGATCTGGCTGCAATGACGCTCCAGTCAAAGCGTGGGGAGCAAATAGGATTAGATACCTAGTAGTCCACGCCGTAAACGATGAGTACTAAGTGTTGGATGTCAAAGTTCAGTGCTGCGAGTTAACGCAATAAGTACTCCGCCTGAGTAGTACGTTCGCAGAATGAAACTCAAAGGAATTGACGGGGGCCCGCACAAGCGGTGGAGCATGTGGTTTAATCGAAGCAGCGCGAAAGAACCTTACCAGGTCTTGAGCATACTCATAAAAGCTCCAGAGATGGAGAATAGCTATATGAGATACAGGTGGTGCATGGTTGTCGTCAGCTCGTGTCGTGAGATGTTGGGTTAAGTCCGCAACGAGAAACACCAGCCGCTATCGTTTAGTTACCATCATTAGGATTGGGGACTCTGGGCGAGACTGCCAGTGACAAGAGAAAGCTGGAGGAAGGCGGGGATGACGTCAAATCATCATGCCCCTTATGACCTGGGCTACACACGTGCTACAATGGATGGTGCAGAGGAAGCGAAGCCGCGAGGTGAAACAAAACCATAAAACCATCTCGGTTCCGGTTGGTCTTAGCGCTCGACTTTACATGAAGTTGGAACCGCTGGTAATCGCGGGTAGCATGTCGCGGTGAATACGTTCTCGGAGCGCTGTACACACCGCCCGTCACACCACGAGGTTGGCAATGCCGAAGTCCGTGAAGAGCTGGCCGCAAGGGAGGCAGCGGCCGAAGGTAGGGTCAGCGGTGGGTGAAGTCGTAACAAAGGTAACCGG
+
-)+11-22*+)(./+++,,)-*+309:6-.+++0//:/))%'*&:1,-133&(%((,-+)*1./***)//+,)&-,(&-.)0/:20349.7.'+..''&&&#%%&$&'(%-(*)/-00212-01-+/,,,-7.+-,+(-('&,*0)-.4+$)*(&(()+-,2,,()+12330/.,-/7.+,(%()-+)*(((*%+)6,00'(+120.2($*0*&,$*'5877339*''4/+(.5810,)(%(*)),**/2857861050-0.%'*,(((+'+'0-4/'0,((,+/5317&'*)()6*&')()&*)11/5++%*'-.*76'4++/*,+06-120.%$.*3591*,.'(:..-,+221+.13-0)(+013:244272))31-/%()6220/))%'#"%&$&%&(#**.-).00&*)&(00(30)')*002+/36+/0)*22(10*,1330-*''()650-03.,+)++)*('('&)((,,;292657761+*,85..36423,&&&0-2+.',)/,03)/+..460252-(()(*+.212:4-130187747935.3/*''()-.446.273.,5+*-+,,*'**0/1-+)+/2/().092)++,&&,#&(*,-,445/(()($&%(*,*1672/.,)$((*'/././.46*)*-8++,-.,-2,+)),+*).213/-(+,--33/22236534671646./-041--..5+2.122701-/2-5-+*.191+)+-5'*+(-))%-.))*,&'&4-$%()-824;*,,2-,29-,,'&('),)2+&,--'')(*%)(+*)-031006-/0/133'&)%((&'+,6,*0))*,41/599397798999:2/0371,0*075--800/0352&**&))*))*+-.38424/://;448745664-10+/-.*.*&-:4,,+)))(-,&1297,26*-28:1**&)'+,&+-3*'((()'%**),%+*)*./--)*'('*)+*-.+-:0-+&'&'(.(.+010/&&(%&+(.01658:68*33257625+/:30/14(+./)(&()*+,+.71086---))(++,,+,(*001/,1/-(1)&(3-,/1'())(&''(*%,.5*0,.(/,(.003*-+1+((+()+*,+,+*,//21'6*52--.-..6563,).3+,,11904/.
@92e697d5-2941-43e8-b9e9-41fbb6153cbe ch=97 read=85835 start_time=2019-12-13T03:45:16Z barcode=BC01 runid=2c9cf7bc05858273f10e7d7ec552fc0bd742dc3e
CTCCTACGGGAGGCAGCAGTAGGGAATATTGCACAATGGGCGCAAGCCTGATGCAGCCATGCCGCGTGTATGAAGAGGCCTTCCGGGTTGTAAAGTACTTTCAGCGGGGAAGGGAGTAAAGTTAATACCTTTGCTCATTGACGTTACCGCAAGAAGAAACACCAGCTAACTCCGTACCAGCAGCCGCGGTAATACAGAGGCTGCAAGCGTTAATCAGATTACTGGGCGTAAAGCGCGCAGGCGGTTTGTTAAGTCAGATGTGAAATCCCCGGGCTCAACCTGGGAGCTGCATCTATTGCTGGCAAGCGGAGTCTCGTAGGGGAATTCCAGGTGTAGCGGTGAAATGCGTAGAGATCTGGAGAATACCGGTGGCGAAGGCAGCCCCCTGGACAGACTGACGCTCAGGTGCGAAAGCGTGGAGCAAACAGGGGATTAGATACCCTGGTAGTCCACGCCGTAAACGATGTCGACTTGGAGGTTGTGCCGCTTGAGGCGTGGCTTCGGAGCTAACGCGTTAAAGTCGACCGCCTGAAATTACGGCCCGCAGGTTAAAACTCAATGGTCGGCAGGGGCCCGCACAAGCGGTGGGCATGGTTTTGGTCGATGCAACGCGAAGAACCTTACCTGGTCTTGACATCCACGGGAAGTTTTCAGAGATGAGAATGTACCTTCGGGAACCGTGAGACAGGTGCTGCGCATGGCTGTCGTCAGCTCGTGTTGTGAAAATGTTGGGTTAAGTCCTGGCTTAGGCGCAATAGCACTTATCATTGTTGCCAACTTGGTCCGGCCGGGAACTCAAGGAGACTGCCAGTAATAGGAGGAAGGTGGGGATGACGTCAAGTCATCATGGCCCCACTTGACCAGGGCTACGTGCTACAATGGCGCATACAAGAGAAGCGACCTCACCCGAGAGCAAGCGGACCTCATAAAAGTGCGTCGTAGTCCGGATTGGAGTCTACGCTCCGACTCATGAAGTCAGGAATCGCTTCGTAATCGTGGATCAGAATGCCACGGTGAATACGTTCCCGGGCCTTGTACACACCGCCCGTCACCATGGGAAGTGGGTTGCAAAGGCGTGCTTAACCTTCGGGAGGAACGCTTACCACTTTGTGATTCATGACTGGGGTAAGTCATAAGGTAACCGG
+
,/0*,45*84+04..43015'25.+1/).)**,.3:76721/627/174449722'5176485446545124/0)+(308635(0887:5158503/)3:/''((*(.**,*/*$&(42/))/+9,239297.177427001-03.17*,3+(+(&**'()-.)...+3+-.:47&552040002/.5.,30(%&%'%,*2246625530/1.,-,)++7/22:.+./7:;5++)*)219;8'35;51175616:5445//',/)(187-)255..,'--)*-2+(//-,+.0'%('$**/((*1(+*)(*+,033.,)'*&&&/-.*),-.,+,-.-9+)-6)().////,.4589;20/&2/08906/+)*''(&'('-0:870,.:43().-...++**++,)*+5&()''--0-4,**-;29')*()%/$&'*7278*+/9:78-7.&'-/6499715302-468772715+.1/845151&%%$(&(,(.46:5555/30/036:54423149,.54207979943%&&&'))',22+*..-6022;:1166-7/++%'*51&-,2*.3+),+/.-+.0:78.)*)-(.,21/',23,,1358:843.07-0765.3)+2--.23/91-0555-+-'.(.*+/7940/,-..02101833-'-1.562;05/8;7883634'..16::91'((,26899::61/---/14842;231687.101;4+.2641306,%&%%#$&&*)),/)&%$%$(*-01/$(.,/7/.1-/'%$)().+3,.0*46,435822+/&&)-3359423/400/0,.-.50842;:31776877863-//075$%&+,/6-%'%$((16-)0263,-)(*083.7--)1,,.12..7/()&**')1//5//&0&'),+,*-/9*.29659660,.60()((,+232973-6)1+.6/61102265967546/*1-3*--*.*+/%-',53..*)%$%&(-,-,029767/-16669,+,(00//:839011.**,-/1,0,,-43-0-2:7581,--..+-2191/'*13:150//16*'&#%(&$$$,&)%',+',,)-()$,'*+,+27*0,80-..-3661/.-//433'((+'')''+++2/8:9:5:
@0e18b00e-f3ae-42e1-bbef-7632e80ec59d ch=204 read=55969 start_time=2019-12-13T03:45:28Z barcode=BC01 runid=2c9cf7bc05858273f10e7d7ec552fc0bd742dc3e
TTATTGTACTTCGTTCAGTTACGTATTGCTGTGTTGGATGTCAGAGTTCAGTGCAGTTAACGCAATAAGTACTCCGCCTGAGTAGTACGTTCGCAGAATGAAACTCAAAGGTGACGGGGGGCCCGCACAAGCGGGCATGTGGTTTAATTCGAAACATGAAGAACCTTACCAGAATCTTGACATACTCGCATAAGGCTCCAGAGATGGAGGAATAGCCCCATATGAGATACGGGTGGTGCATGGTTGTCGTCGGCTCGTGTCGTGAGATGTTGGGTTAAGTCCCGCAACGAGCGCAACCCTTATCGTTAGTTACCATCATTAGGTTGGGGACTCTGGCAGAGACTGCCAGTGACAAGCTGGAGGAAGGCAGGGATGACGTCAAATCATCATGCCCCTTATGACCTGGGCTACACACGTGCTACAATGGATGGTGCACCAGAGAGGGAAACCCAGAAACCCGCAGGTGAAGCAAAACCCCATAAACCATTCTCAGTTCAGTTGTAGTCTGCAACTCGACTTCATGAGTTGGAATCGCTAGTAATCGCGAATCAGCATGTCGCGGTGAATACCGTTCTCAGACCTTGTACACCCGTCACACCACGAGTTATTGCCACCCGAAGCCGTTGGCCCTCGCCGCAGGAAGGAGCTGTCTAAGGTGGGATTGATGATTGGAGATTGAAGTCGTAACAAGGTAACCGG
+
$(%1*)+.035026.4%-'8+-,3*.*$$'&,/037494/1-('),190-0,,,$)4(+%)*1-4-)+'.+.35702532)'),-967769-*++)+72&+1+,3439*,&/-.5.048:12:+%'&''%,+&)))(($%((+3,1503.).,%''&%%(')2/.--),**')'((+0--.133335*+'''('))/3'())*+040,.%+(''()%((+,//*,+,&&('2//1.0//253+1/*+/44/&,-.8688993:662273390.',,/+)''0*&(+/2&&47544&66**0-24*1,,(,1+,6699326/&--/'175.7640'20%%&*,17568.-/+--77**).+-,/+.(+((4773412322617411...295/:7,+301235300&2310.-+'))*.17674<45:992.)*(('.+))'&(/*'($)*()(,3,29,*+)-(),01'-0<;98562,-.8:4967;:19%(+;5&/(6,0(378983621140'-/,-'%&))+5181:75*+,*'-')++(7./456001018853,/,*%'4*,/0+2,,+-*-*.3/800)+&'','+3-0-.0'+,,0.4(,,(*(%(,*)*3,/5-..3,1+'('&*.,/.++-/+-+)**+35330./-491+2)'(+--10-*$&%)'(*-,./,/*(-,.+2)+4896,
@a1869eee-bac4-4eb0-b9dc-573b11903b72 ch=149 read=50642 start_time=2019-12-13T03:45:31Z barcode=BC01 runid=2c9cf7bc05858273f10e7d7ec552fc0bd742dc3e
CTCCTACGGAGGCAGCAGTAGAATTTTCGGCAATGGGGAAACCCTGACCGAGCAACGCCGCGTGAAGGAAGAAGGTTTTCGGATTATGAAGCTTCTGTTATAAAGGAAGAACGGCGGCTACAGGAAATGGTAGTAGTGACGGATGCTATTAAGCCACGGCTAACTACGTGCCAGCAGCCGCGGTAATACGTAGGTGGCAACGTTATCCGGAATTGTGTAAAGAGGGCAGGCGGCAGCAAGGTCTGTGGTGAGAAAGCCTGAAGCTTAACTGGTAAGCCATAGAAACCAGGCAGCTAGAGTGCAGGAAGGATCGTGGAATTCCATGTGTAGCGGTGAAATGCGTAGATATATGGAGGAACACCAGTGGCGAAGGCGACGATCTGGCCTGCAACTGACGCTCAGTCAGCGTGGGGTAAATAGGATTGGAATACCTAGTAGTCCACGCCGTAAACGGTACTAAGTGTTGGATACCAAAGTTCAGTGCAGTTAACGCAATAAGTACTCCGCCTGAGTAGTACGTTCGCAAGAATGGGAAACTCAAAGGGAATTGGCGGGGAATTGCCTGGCAGTGGAGCATGTGGTTTAATTCGAAGCAACGCGAAGAACCTTACCAAGGTCTTGACATACTCATAAAAGGCTCCAGAGATGGAGAGATAGCTATATGAGATACAGGTGGTGCATGGTTGTCGTCAGCTCGTGTCGTGAGATGTTGGTTTGACCGCAACGAGGCACAACCCTTATCGTTAGTTACCATCATTAAAGTTGGGGACTCTGGCAGAGACTGCCAGTGACAAGCTGGAGGAAGGACGTCAAATCATCATACTTTATATGACCTGGAGCTGCACACGTGCTACAATGGATGGTGCAGAGGAGAAGCAGAAGCCGCGAGGTGAAGCAAAACCCATCAAAACATTTCTGTAGTTCGGATTGTAGTCTACCTCGACTACATGAAGTTGGAATCCCTTCGTAATCGCGAATCCAGCATGTCACTTGATACGTTCTCGGGCCTTGTACACACCGCCCGTCACCACGAGAGTTGATAGCACCCGAAGCCGGTGGCTAACCGCAGGAAAGGCTATCTAAGGTGGGATTGATGATTCCAGGGTGAAGTCGTAACAAGGTAACCGG
+
*14-''(*,*-1/233)01/.,/-8;,,8;6672286+(/+57*,,3581-001/0-3855265571/,,).+,.0;4,:/7*3.*,.++'(*4+/,/0.,68(/,.0,,1-)20-3000607/-60,882+)')*,//7,6//%+2,0181,/,),-9,++6/1/10157;55600121,6,+44103877.5/264103/70.-6(4,1.//)'((*7+'&+.-//8;36-*(*''')+-.21.'&.(*&,)($'(%&)*&&&%-&++-&-.3$&'&&*)-40/5**'))./,+*./203464,*)-+/0476,6+7,9:33.3132111950050+,066755654%*03,-3)31-11.051:1.,0'-0;:1//0/105080568.../.1,..00533)*,-*..,'&.;;/-37*/*(&&-+/.;///32243/&)).-0472(&(%)$%)0'/),-;20.(%%)*1,+05+)(()+(+33,)(%(,7/67.4..,0('.1.*')*-245625641323+.882)')/,-2888-.*,$%)(4,.2,,)&$'&#*%%**'%.244,,,-3/,.5.3+.8086)+'%)512*)--3)-3--/,+39-++,+,1.+--/4,-.)&&*/.-+3-.1''(+,,3:0.,,+50/00/13+.21.0348-4-.6:7889:5:9:78:77/*+,+76545659///--22,,**4&&&%)%+)/0,())+%,041:407122/8/--2723;78769/61*'.,/7:11454-/++''&+006473355/1223+('),'0('%''''*-12:946586./&+'(&&+*++058359%(+-'(##&)(*11.)-4/,/-++522435-,+(''('%)%%*)(+/020.-1('*5$./;8//2,%'%'-/2*)(1((*(&(+/780/+8+,-./3.)'&$*,)*,.-0%$#('&.,7-694,&+'.&)+)()+11-,+)+-+,02301/%'$$'&--135:655(-,.((&%(*))('+**-1,,*+)+,,,,*))*04,-*+&,+.5/)),('./12342)).201-1)2,2$),,-)+*$+/*105::-11,,/0*3*&$%(*)),.1,.2334321.,+)0,1,22
@84788867-f245-4e88-acc8-06032ea37878 ch=12 read=38743 start_time=2019-12-13T03:45:31Z barcode=BC01 runid=2c9cf7bc05858273f10e7d7ec552fc0bd742dc3e
CCAGTTACCTTGTTACGACTTCACCCCAGTCATGAATCACAAGTGGTAAAAGCGCCCTCCCGAAGGGTTAAGCTACCTACTTCTTTTAGCAGCCCACTCCATGGTGTGACGGGCGGTGTACGGCCCGGAACGTATTCTGTGGCATTCTGATCCGGTGCTAGCGATTCCGACTTCATGGAGTCGAGTTGCAGACTCAATCGGACTACGACGCGCTTTGCCTGAGGTCCGCTTGCTCTCGCGGTCGCTTCTCTTTGTATGCGCCATTTAGCCCAGCACGTGTGTAGCCCTGGTCGTAAGGGCCATGATGACTTGACGTCATCCCACCTTCCTCAGTTTATCACTGGCAGTCTCCTTTGAGTTCCCGGCCGGACCGCTGCTTAGCAAAGGATGAGTTGCGCTCGTTGCGGGACTTAACCCAACATTTCACAACACGAGCTGACGACAGCCATCAGCACCTGTCTCACGGTTCCCGAAGGCACATTCTCATCTCTGAAAACTTCCGTGGATGTCAAGACCAGGTAAAGGTTCTTCGCGTTGCATCGAATTAAACCACATGCTCCACCGCTTGTGCAGGCCCCAAATCAATTCATTTGAGTTTTAACCTTGCGTATACTCCCCAGGCGGTCGACAACGCGTTAGCTCGGAAACCACGCCTCAGGGCACAACCTCCAAGTCGACATGGTTACGGCGTGGACTACCAGGAGTATCCTGTTTGCTCCCACGCTTTCGCACCTGAGCGTCAGTCTTCGTCCAGGGGCCGCCTTCGCCACCGGTATTCCTCAGATCTCTACGCATTTCACCGCTACACCTGGAATTCTACCCCCCTCTACGAGATCGAGCTTGCCATTATCAGATGCAGTTCCCAGGTTGAGCCCAGGATTTCATCTGACTTAATGGAAACCGCCGCCGTGCGCTTTTACGCCAGTAATTCCGATTAACGCTTGCACCCTCCGTATTACCGCGGCTGCTGGCACGGGTTAACCGGTGCTTCTTCTGCGGGTAACGTCAATGAGCAAGGTATTAACTACTCCCTTCCTCCCCGCTGAAAGTACTTTACAGCCCGAAGGCCTTCTTCATACGCGGCATGGCTGCATCGGGCTTGCGCCCATTTGATTACTATTCCCCACTGCTGCCTCCCGTAG
+
33%.2/.3316-22..21352.+837,,-4::;99:98690/(+.72722,*+.49/,0/+)+**.2+7.;-34112.).19/51.%&&*,%56-**)/+&)*/340024*-8442.+)))/+-.&,&+((('%+'&%$'&.-0196255912+).%+*,+,.5;;981.1344123))*,/0013;-1299:::38-7+:/54012121-&),+-,-'+++1212+(+-6)+...2'')*+2/2291753<:00224658;426&$%&%$&+,,-/-./*-/01;201:::14/(/9:9:89..,*+,-.-/746890673+/1554(.2011;2--252-/*+*6866885:6)+-16683'2.2.50+.(')%&*&'$%+/',($$'%++6*.)10212.**0781,+(.)+2-*).(*54.-12/.,0,,3334455*5+(((&'&%$)*.3563323/3475.33,)+1+1,0/1340//*57852+11,&02:5:669<:978620-14;021/34*.6/;:9<9785/;///89,3-305:4.,)')-34462/21.104/118*00760*00311*8/<967;0,*.);<4+9-.1-*))$$%%+(199**/1;5;92*'((7/32-6./-659+*/+&05')&-0015,70...::6646(5,6874,+'&&$,/),2755888+(*''3,-&&$%(*,9244<2./.63-$('(95+,1/).2/.)3168:89776:6210.*179-7678:5:747:13:2:545<99/8**.00078/0-.-3;;0-..%&'(+349356,7,8+0-103441-24464-,&)-,-0,3;/36)&.,.4(+.4778:99373-095:2,064)$-*'20-0*+-//+&%$1(+(&2)'-3/0/%1/14340,-/,)&)(4,)*6699683/0.6.:/,-/0+,+/32,-502126217...22498410-)-+(,-52+19-8/*,4/469796901--.75678,1,,,'682)-,/0702.-)/*89,.95*+.03/*,2/-2,,,-/481,.-*0-,+-)3+:98<77;724,-',+/-(*+7198;9;8',()(,),,07,')1'&$*%&&*-+2,583,0---,,1,(,8--:89
@13108722-795d-4efd-bf11-ee818f4177dc ch=25 read=23267 start_time=2019-12-13T03:45:28Z barcode=BC01 runid=2c9cf7bc05858273f10e7d7ec552fc0bd742dc3e
CAGGAAGTGACGGTGAATTTTTTTCGGCAATGGAAACCGATTTTGCCTTCCTGGCAGCGCCACGATAACGGAAAGAGGTTTCAGTTGTAAACTTCTGTTATAAAGGAAGAACTGGCGGCTACAGGAAATGGTGGCCGAGTGACGTACTTTATTAAGCTGGCTTCGCTACGTGCCAGCAGCCGCGGTATGCAGCGTAGGTGGCAAGCGTTATCCGGAATTATTGGGCGTAAAAGAGGGCAGAGCGGCGGCGGGGTCTGTGGTGAAAGCCTGGAAGCAACTTCAGTAAGCCATAGAAGCGGGCAATACTGATTACAGGAGAGGATCATTGGAATTCCATGTGTAGCGGTGAAATGCGTAGATATGGAGACACCATTGGCGGTCAGCCTGCAACTGACGCTCCGATCCCGAAAGCGTGGGGAGCAAATAGGATTAGATACCCTAGTAGTCCACGCCGTAAACGATGAGTGCAAGTGTTGGATGCTCAAAGTTCCAGTGCTGCAGTTAACGTAAATTACTCCGCCTAGATGGTATAAGGAGCTCCAAAGGAATTGACGGGGGGGGCCCGCACAAGCGGTGGAGCGTAATGGTTTAATTCGAAGCAACGCGAAGAACCTTACCAGGTCTTGACATGCTCATAAAGGCTCCAGGATGGAGAGATGGCTATATGAGATACAGGTGGTGCATGGTTGTCGTCAGCTCGTGTCGTGAGATGTTGGTTAAAGTCCCGCAACGAGCGCAACCCTTATCGTTAGTTACCATCATTAAGTTGGGGACTCTGGCGAGACTGCCAGTGACAAGCTGGAGGAAGGCGGGATGACGTCAAATCCATCATGCCCCTTATGACCTGGGCTACACGTGCTACAATGGATGGTGCAGAGGAAAGCGAGGCCGCGAGGTGAAACCCATAAAAACCATTCTCGAGTTCGGATTGTAGTCTGCAACTCGACGTGAAGTTGGAATCGCTAGTAATCGCGGATCAGCATGTCGCGGTGAATACGTTCTCGGGCCTTGTACACACCGCCGTCACACCACGAGAGTTAGTACTTTGAAGCCGGTGGCTAACGCAAGGAAGGAAGGCTGTCTAAGGTGGGATTGATGATTGGGGAGGTGAAGTCGTAACAAGGTGAAACCCCGG
+
)%,/*%)#'%&%$$&&%/+(*+-0.2734;82).1'.$'$$%-&#%%%%&$##$$'*,*,/)('')((&'**+)')'+-9.5#((*'*,,*+-5/98576667(1*21)+-*%-(++5/21936.,62,.-1-318++,,,432//-52.,6/.%%$$.40181,041326350---,-03074545)(*$'&)+-2831:0/1--159341-+./+2,./1197201787)&&.,)((+&*(,&'((''.44354310-0%'$%'(1/0)%##$')'+,0')+39.57*,(%*)'+'-/-,&&%&'((-1'-*20()*07567(0(()-*+-,8-0/30+)/.1955162--2667787'&(&$(&()1.'(+('&'%(*%0344892,/+*()*,-2&&%*052(,1*(/11669+)*+7683(57./2--2515:-*'&.+,.41&)*.,**).+-*%+%'&+%')2+.137583.&&++171+006'/%4)-/01+2.--%$$%*5.0-,-.00+,,++**)-)''./3,0('%%((.5,1,*-12627/-235/-)20)%)(*,/+,02513)++(&*-/518<8-7597(*+$*,%)%%**-(-)./-5//7-)+/32515422%00.)*)/-*2/,-(((++-5/-,+)323:54453763356782/0+-21/003%-74+/567.,---866524'0+./661291/18/9,,062(%*.1/***)+2/-2;3.7-..226221:34913326:65.7.49;20444+()(&&-/2461.),-.00,)'&%')'*''*+0)*'((//46513254...,.28:83<9*,810-019++1-01//+-,+-,,-47647;776425500&)*+)*')))+51956.,,,())/*+85/+08::.19566..+))+/36(-%0'#%))//%&)-+-.--*-*&'(-).07/252322/,+(,725597989:/00008896728568:20,*//-15*502130../1,./4:599+/857579131)&%'.+%)&$%&'$&*0,/6,52,.+,,0.-.04)2+3.-+),2/5766010./.3;.,8**((('..*-.*$((,*/.--6366/4))+))&--+.4+*1:
@cda65a72-06c3-4de9-9c6c-2921dd4861bf ch=505 read=65066 start_time=2019-12-13T03:45:33Z barcode=BC01 runid=2c9cf7bc05858273f10e7d7ec552fc0bd742dc3e
CTCCTACAGGAGGCAGCAGTAAAGGGAATTTTGTAATCGGGGAAACCCTGACCGAGCAACGCCATGAAGGAAGAAGGTTTTCGGATTGCCATAAACTTCTGTATAAAGGAAGAACAGCGGCTACAGAATGGTAGCCGGTGACGATACTTTATTAGAAGCCACGGCCTAATACGTGCCAGCAGCCGCGGTAATGCAATAGGTAGCAAGTACTATAGGTTAAGGCGTAAGAGGGCAGAAGGCGGCGGCAAGGTCTGTGGTAGAAGCCTGAAACCTTCAGTAAGCCACAGAAACCAGGCAGCTAGAGTGCAAGGGAGGAAGGATCGTGGAATTCCATGTAGCGGTGAAATGCGTAGATATATGGAGAGACACCAGTGGCGAAGGCGACGATCTGGCCTGCAACTGACGCTCAGTCCAGCGTAGGGGAGCCGATAGGGATTAAGATACCCTAGTGGTCACGCCATGAAGCAGTGGAGTACTAAGTGTTGGATCATCCAAAGTTCAGTGCTGCAGTTAGCAATAGAAATTACTCTGCGCCCACCTGGGACGTTCATAAGATAAGAGCTCAAAGATTGACGAGGGCCCGCACAAGCCCAGTGGAGCGTAGTTTAATTCGAAGCGGCGCAGAGGCTGCAAAAAAAGGTCTTGACGTACTCATAAAGGCTCCAGGATGGAGATGGCTATACACTGAGATACAGGTGGTGCATGGTTGTCGTCGGCTCGTGTCGTGAGATGTTGAGTTAAGTCCCGCAACAGGCGCAGCCCACTTATCGTTAGTTACCATCACATTAGGTTAGGGGACCGGGTGCAGTGACAAGCTGGAGGCGGGGATGACGTCAAATCATCATGCCCCTTATGACCCTGGGCATTTCACACACGTCACTGCAATACGGGCATTTGAGAGGCCTGCGGTGGCTGCGGCCCATGAAAACCATTTTCTCCGGGTTCGGGACATGAGTCTGCAGCTCGACTACATGAAGAGTTAAGATCGCTAGTAATCGCGAATCAATATCGCGGTGAATACGTTCTCAGGCCTTATGCACCGCCCGTCACACCACGGGAGTTATTCTTTTAGGACCGGTGGCCTAACCGCAAGGAAGGAGCTATCTAAATTAGGATTGATGATTGGGTAGAAATCCTTAACAAGGTAACCGGAAGATGGGGCGTAAGTAGAGTTAAACACAGGCAAACGCTTTCTTTAGCACCAGCAATGCATGGCGTT
+
)-..,)++,3*+*)'**(///,+&-)))./0,')+(*&(*.+%*-/23--*36130247768)'('%/'*,-(+*'(,12,+)1*1,&'$%(/3)//7-,+,*+29*.(,.*-30'+)+++*)+*)()++5.-,0.&1,+%&%()-)+)$$(''&((%+,)*,+0*)1)%')*.361/0,*+2/'(&)+3853-0()$,'((''&%$#$$&()&)&&&#$.+/.139'(+.)(&-(+*2+,-+&.-,)-.,-,((()*)&*('-/1*'&$'(',-0-138.33-.**'()**)*-*&+(**(**--54&41+(+'&(,4.//(,+-2-3.3.,)(&%'()-+,+4/++2,+036745355,*))(,,,1.())(+*&&*+../230/000899;8521+.,-(./217(*(,&($%&)'+(+(&&-)(++&,.(&7'((').%18*(%(*('(''++,+,-..7&*$#')(&')).00*(,+,8/5-1,,,.(56721920/001233+,1-(&',)+(%**&')(*+('$)(-1'$&%#&-*(*-.-+++0(+-..4)+)005),((%+%'%%'&072-8.$*#%&'')+,*-.7+&'&$'%)+/(,/06-))('((.,-0*)&(&&%#&').13,(*$,.34447/-****('&'*+---3,-*---/*)(*.**.1/*'&$%%&%125728)5+2,-,313&429/0+%**'.-.347268672.3)-/5+)&-.846+-3-((/11/%&(%#++).60*,-9/44(6/.-16/./-++%$%*,'+,/7&)1,1((%'(('(++.02252.)0'((((*)(033/5557222))*,*,..,.-1.)).*))**-7,)/.)'$'('%%(&'%'&*#$((&,.60$*&+)$$)*&&%&$%$%$%&'*)&(('('''()-+'(),12'12-16-'(&))',,/2('1)&(%'''))*('**+.0.0(--(+'()(-))*-/.,,/03(-0..+4,,,()()1))/))%12+.')*()693.,..,00&22..1+&)'((++..8-',+)+)/6,.++'&&/-(*-&)//+&++))((0*--.+(*),1*-1,...+-''&%)+/001))(+&',%6)+,.,*+,)/+,'$**((-%+&0)748(0+4429*0,..32,(&$$%#&($-'),-2-1(&&%'%,*)&((+%'*,,(,'$#%&&-5-.-1*,$0&%$#%""#
@09cc2c2b-dca6-430f-9e96-f300670af2f0 ch=9 read=21912 start_time=2019-12-13T03:45:39Z barcode=BC01 runid=2c9cf7bc05858273f10e7d7ec552fc0bd742dc3e
CTCCTACAGGAGGCAGTGGGGAATATTGCACAATGGGCGCAAGCTGATGCAGCCATGCCGCGTGTATGAAGAAGGCCTTCCGGGTTGTAAAATTACTTTCAGCGGGGAGGAAGAGGAGTAAAGTTAATACCCTTTATCGGCGTTACCGCAGAAAGAAGCACCAGCTAACTCCGTGCCAGCCGCGATGGCACGGGAGGTGCAGCGTTCATCGGTACTGGGCGTAGAAGCGCACCCGAGCAGTTTGTTAAGTCAGATGTGAAATCCCCGGGCTCAACCTGGGAACTGCATCTGATACTGGCAGAAACGGAGTCTCGTAGAGGGTAGAAGAATTCCAGGTGTAGCGGTGAAATGCGTAGAGATCTGGAGGAATACCGGTGGCGAGCGGCCCCTGGACGAAGACTGACGCTCCAGGAGTGCAGCGGTAAGGAGCAAACAGGATTAGATACCTGGTAGTCCACGCCGTAAACGATGTCGACTTGGAGGTTGTGCCCCGCTTGAGGCGTGGCCGGAACTAACGCGTTAAGTCGACCGCCTGATGGCCGCAAGGTTAAAACTCAAATGAATTGACGCAGGGGCCCGCACAAGCGGTGGAGCGTAATGGTTTAATTCGGTCAACGCGAAGAACCTTACCTGGTCTTGACATCCACGGAAGTTTTCAGAGATGAGAATGTGCCTTCGGGAACCGTGAGACAGAGTGCTGCATGGCTGTCGTCAGCTCGTGTTGTGAAATGTTGGGTTAAGTCCGCAGCGAGCGCAACCCTTATCCTTTGTTGCCAGCGGTCCGGCCGGGAACTCAAAGGGAGCTGCCAGTGATAAACTGGAGAAGGTGGGGATGACGTCAAGTCATCATGGCCCCTTACGACCAGGGCTACGCACGTGCTACAATGGCGCATACAAAGAGAAGCGACCTCGCGAGGAGCAAGCGGACCTCATGAAGTGCGTCGTAGTCCCGGATTGGAGTCTGCAACTCGACTCCATGAAGTCGGAATCGCTGGTAATCGTGGATCAGAATGCCACGGTGAATACGTTCCCGGGCCTTGTACACCGCCCGTCACACCATGGGAGTGGGTTGCAAAGAAGTAGGTAAGCTTAACCTTCGGGAGGGCGCTTACCGTTCATGATGACTGGGGTGAAGTCGTAACAAAGGTAACGGG
+
)*2/)&)(+.(+.+*+*.78*-3/'3+'((*.01012+%(+-(***'+,..-/40535712225:4:75/+-+-3-62/2'2854;0+71+&*'(+/;6*()(+26,),),)'&,)%'(03),2223010/*+0,%%$%'(,-/')(%($(,-*',+**-.4+012.1-,07)-.-''(,),-($&&+*&++2+(*//2*0*)*,*$)'(+++'*-41.1460%,''+++'*)('&&*%0,4/-298700;**,43330750.6:6+43//6,'.*)-35+&/0000008001,2-;,,&%+(%'''%$'(45780/)208+.()-%.*2+10)25/-(#)*/526589011-.(&$$&./:;1/2/,4,)0.+--+)&((&*.1417+')702-2,)-1010/*++,*%+(((+.)'**)%&)&+)$*,17*,&,.'0.,,--+14*.9211803)*+.5237::2000-.0.-./432,-.+0/1&*50,&+('+)..,-8/')%'')%-3193/.0-1160574/73456-+'&%%)1*,32,7491;:7.-0*9621'(,(('('&%+11-.70+-)-)+/2,3/062033.6--5;8;64658.'&)%)&1/1.-+()(()(+*-5/546324303555**,-/+2./8<52)**.1499659423/5:9890::6:8978++,.2*.%'(78955+1(5234::89.%'&'-**50/*&(+4900152;87966.053,.&$))*/0160607-0/.-2/-6+)/61-,*)+*44454:32/./*,05639.+,($%(-&44+0/./0:<;::91)(''/++-49422./11380103511.*+,*11,()())*10;,-+*,+),,+,---/1*&')%&'(()1,,*).3('('*)(+320.,.(+./+))',/2+-2:767,,*'&)+)+-4996485545')-0)/2,0))*+-8924320+%*',))*23.,*/(4,:35&'-(,'-,./131/.03+(,,+-:703+8767<98:569262'2-/0.4.)()%)4169346301+160025/+*+'1.2:04,92(())+,02/*+'&'(8,37474+;6/-5/3123500+*+..+,+)%&*+1.-/+*,01006132.2*7+185205.2-
@b1da54b8-78b6-4b4e-9a15-3c480db6963e ch=110 read=114552 start_time=2019-12-13T03:45:43Z barcode=BC01 runid=2c9cf7bc05858273f10e7d7ec552fc0bd742dc3e
CTCCTGCAGGAGGCGGCAGTAGGAATTTTCGGCAATGGGAAACCCTGACCGAGCAACGCCGCGTGAAGGAAGAAGGTTTTCGGATTGTAAACGCTACGGTATAAAGGAAGAACGGCGGCTGCAGAAAAAAGAGTAGGTGGCCGAGTATTTGACCGCACTATTAAGCCACGGCTAACTACGTGCCAGCAGCCGCGGTAATACGTAGGTGTAAGCGTTATCCAGGTGTGGGCGTAAAAGAGAGGCAGGCGGCAGCAAGGGTCTGTGGTGAAAGCCTGAAACCTTCAGTAAGCCATGAAACCAGGCAGCTAGAGTGCAGGGGAAGGATCGTGGAATTCCATGTGCAGCGGTGATGCGTAGATATATGGAGGAGGAACACCAGTGGCGAGAAAGGCGACGATCTGGCCTGCAACTGACGCTCAGTCGAAAGCGTGGGGAGCAAATAGGGGATTAAGATACCTATTAGTCCACGCCGTAAACGATGAGTACTAAATTGGATGTCAAAGTTCAGTGCTGCAGTTAACGCAATAAATTACTCCGCACCTGGAGTAATTACGTTCGCAGAATGGAAACTCAAAGGAATTGACGGGGAGCCCGCACAAGCGGTGGAGCATGTGGTTTAATTCAGAGAGCAACGCAACCTCCTGAATATGACATACTCATAAAGGCTCCAGAGATGGAGAATGGCTATATGAGATACAGGTGGTGCATGGTTGTCGTCAGCTCGTGTCGTGAGATGTTAGGTTAGAGATCCGCAACGGGCGCAACCGCTGTCGTTAGTTACTACCATTAAGTTGGGGACTCTGGCGAGGACTGCCTGCAGGTTAACCAGGAGGAAGGTGGGGATGACGTCAAATCATCATGCCCCTTATGTGGCAAGGGCTACACACGTGCTACAATGGCGCAGGTACAGAGGAAGTCACAATACCGTGAGGTGGGCCAAACTTTAAAACCAGTCTCAGTTCCGGTTGTAGGCTGAAACTCGCCTACATGAAGCTGGAGTTACTGGTAATCGCGAATCAGAATGTCGCGGTGAATACGTTCCTATTGTACACACCGCCCGTCACACCATGAGTTAGCGTACGCCCAGAGTCCGTGAGCTAACCGCAAGGAGCGGCGGCCGAAGGTAAGTCAGCGGTGGGGGTGAAGTCATGTCACAAAGGTAACCGG
+
%'244/4+/.)-0.074034/6+,+86314320.1/0.*)-+04/,,&15'&2215208;5876003/4,8003.03:8212:4895676)+%*++)*)+,.39*0(,*)040.5.(/-,%(((04665-%%$'$(%&'1-4'$((&')'&$&'#%#$''*7**&')))*.,-10432548653/./,-.2)-,2/311)/%$')-,.)+02334;860()1//*1,434011;1*(**&.+005:9.9601/)'-0,--2*,,/0**-.*,6,,1/'(%&*)..045/1+%$%(112:548/.)+-)')*+32.1'*(*(+1+.2.32*4)5*45/.-.34555171-./'0032246860260+.+%,,(64489,44251)(&(-+),0024-,.-+,1.9/987950.2//4452557&(/.*171066-&,,69;7)++--)2+2,/02-17***0-0362/1249.11877.+.)&&()564&%&)(2/4+12164/098()*,//0112273322358346-/.,.//1()$**)&'&&,,(1'%)/01-'*(10634,.76./631*.)++/*,&,.12.&)/30'**,./'**3/45/13,-*)'0-9325196.-/*+-02&+&%%&'&%&%#%'*-'*+,287,4/0,,/1-)2,1.**+(*(99+)))).-6.224/15-133,2+42448356977)0*)(++44012/5+-278650&,,1.6/*,3.9.&&%%)4-'''%(&///.,-%4.&'%',7/:/.-56110124/013./1.-*4../552(++%&*.,.221/+)''(-*,(%*((/2,,,),,-.(.47+758999:8;723387352087,-2234.0)&(%)-*-212+,***0/22380:/+-)#'%)')*651-+'($%*')2/:0..3-/./'+.0-&'(7;84170/5836:5076660027.'*)..*+1241(*+7,329898,&+'*+,...562,-3822/+'&(&'(')'',-,6/1651474604235;2&2)/)0'%&%'&'(-,..18)8:+(//-036:)(-./.410-()$($))(('*),1023,*/24587/..24/-')(%/**2,14/4+3*,))(*-466-80772,*+''**+++())).18)./45:7314
@7d33243d-28d1-48f7-9301-99a4fed9a8a2 ch=100 read=112259 start_time=2019-12-13T03:45:42Z barcode=BC01 runid=2c9cf7bc05858273f10e7d7ec552fc0bd742dc3e
CTCTACGGGAGGCAGCAGTAGAATTTTTTTCAGCAATGGGCACCAAGCCTGATGCAGCCATGCCGCGTGTATGAAGAAGGCCTTCGGGTTGTAAAGTACTTTCAGCGGGGAGGAAGGGAGTAAAGTTAATACCTTTGCTCATTGACGTTACCCGCAGAAGAAAACACCAGCTAACTCCATTGCGTAGCCGCGGTAATACGGAGGTGCAAGCGTTAATCGGAATTACTGGGCGTAAGGCGCACGCAGGCGGTTTGTTAAGTCAGATGTGAAATCCCGAGAATGGGAACTGCATCTGATACTGGCAGTCTCGTAGGGGGGTAGAATTCAGGTGGCGGTGAAATGCGTAGAGATCTGGAGGAATACCGGTGAAAGGCAGCCCCTGGACGAAGACTTGACGCTCAGGTGCAGCGTGGGGAGCAAACAGGGTTAGATACCCTGGTAGTCCACGCCGTAAACGATGTCGGCGGTTTGTGCCCTTGAGGCGGGCTAACGCGTTAAGTCGACCGCCTGGGGAATTACGGCCTGGGTTAAAACTCAAATGAATTGGGGCCCGCACAAACTGGTGGGCATAATGGTTTGATTCCGATACAGCGCGAAGAACCTTACCTGGTCTTGACATCCACGGAAGTTTTCAGGATATGCCTTCGGGAACGTGAGACAGGTGCTGCATGGCTGTCGTCAGCTCGGTATTTGCGAAATGGTAGGTTAAAGTGCAGCAGGCGCAACCCTTATCCTTCATTGCCAGCGGATCGGCCAGGAACTCAAAAGGGAGACTGCCAGTGATAAACTGGAGGAAGGTGGGGATGACGTCAAGTCATCATGGCCCGCCACGACCAGGGCTACCACGATGCTACAATGGCGCATACAAAACTGACCTCGCGAGAGCAAAGCGGACCCCTCATAAAGTGCGTCTCATGGTCGGATGGAGTCTGCAACTCGACTCCATGAAGTCAGGAATCGCTAGTAATCGTGAATACCACAGTGAATACGTTCGGGCCTTATACCGCACCGCCCGTCACACCATGGGAGTGGAGTTGCAAAAGTAGGTAGCTTAACCTTCGGGAGGGCGCTTACCACTTTGTGATTCATGACTGGGGTGAAGTCGTAACAGGTAACCGGAAGATAGGGGCGAGCAGGCAGTAGGTTAACACAAAAGACACCGACAGCTTTCTTCCTTCCAATACGTAGCCGCG
+
,-0145*31+//+*&+&.+('&((3;:<-.*&),.3,,,*&'4)70,.1-.+0*,+$&&)))'$%&'/+0*.11/)))*-*,,.+-:43:),/7*%,)*-<9/+../14)'+*,,(,*(')*76+-869647063,)-.1216//1-9,,/7/+,---)%,-,,(,1:-//,/-++..(+)&''#*,01%'&'&/2-,/.4.442452.*+-:09085+22.40128:;886352-1-/4.0.0*+1++63<9,04/0*21+'(+'&&'.2)+1/*('%+-'0)/*+32212.-,,-12(+'&%()-/005)*+2-+''),0-0,8'**'&%')-11192---882/.-.14,-,*0*000563+0(*&&&0,3/2220+(,0474+(()(%&(*/3555456/*(+&**,(++$'%*8914*(,%+%'(42,69/,.,/-2277897274559/.)&(%+0-)+,*/1+&),2:,-+&%%$%&(-/0692--*+-5.-/..69<9::6786/(-.**./91.&'(,'2-990/159;3.+&%(#'**(-5.,,.11:./)/%+)*)-/---+.3-72'(-+*,&&.*(*'*)-,07).19919/04556111712468:../64/2,-8:;32'1,.,**,4255,56)()&)*+-/427997893102-7///66577%2232($*'/6+)2+*.)''('%356:2:3))'+*,0'%,0&5(4+5%%&'+0()4-%0)*2;/--,1&//.1(()1.12/04684*(,,)(*/5277/00-.10:7666:,+-)0,10,7950623643644.5779823%4175')*&')-090555/4+1*&)+,1333049:96444888475.,(&%*,2766)))&'(((030*(,81094,+1)*163)+1422/''%%''$&2+/1*,*'*.24546322/---.1),(*-*+3%2(1/172/0///0711*(&&.1'35,-)/31110-.*3*/(),'&*)%%$(($*)054293.27443465352+()*0.'+5:-/4.*(%'(/1/-((&&6*878;:1;6+.2/./416039.1/9601555;67752554770.+/++,22999/-+++4:934659136(0+/('&$%(&+-//1525.3.4.454496))*-*,/*(*$#$).))4,*$$$)&'#$$)(&'%(('$%
