# Supplementary material for: De novo species identification using 16S rRNA gene nanopore sequencing
Source: PeerJ. 2020 Oct 21;8:e10029. doi: 10.7717/peerj.10029 (PMC7585375; doi:10.7717/peerj.10029)
Supplement: Supplemental Information 2 — Contains raw reads. [file peerj-08-10029-s002.zip › pass_fastq_runid_2c9cf7bc05858273f10e7d7ec552fc0bd742dc3e_185.fastq]

@292edd5d-7946-41c9-98a2-ed760efa02fc ch=392 read=53779 start_time=2019-12-13T03:45:47Z barcode=BC01 runid=2c9cf7bc05858273f10e7d7ec552fc0bd742dc3e
CCGGTTACCTTGTTGAGCTCACCCCAATCCGCTGACCTACCTTCGGCCACTGCCTCATGCGGTTAGCTCACGGACTTCGGGTATTGCCAACTCATGGTGTGACGGGCGGGTGTGTACAGAACCAGGAACGTATTCACCGCGACATTCTGATTCTAGTAACTCCAGCTTCATGGAGGCGAGTTCAATACAATCGAACTGAGACTGGTTTAAAGTTTGGCTCCCACCTCGCGGTATTGCATCTCTGTACCAGCCATTGTAGCGCGATGTAGCCCTACGCGGGGCATGATGATTTGGCGTCATCCCACCTTCCTCCTGGTTAACCCAGGCGGTCTCGCTAGAGTCCTCAACAATGGTGTAACCCCAACGACAAGGGGTTGCGCTCGTTGCGGGACTTGGCAAAAAAAATCTCACGACACGAGCTGACGACAACCATACCACCACCTGTCACCTTGTCCCCGAAGGTTTCCTCGATTAAAGGTAGCTGGGGATGTCAAGTGTAGGTAAGGTTCTTCAACGTTGCTTCGATTGAAACCACATGCTCCGCTACTTGTGCGGAGTCCCCGTCAATTCCTTTGAGTTTTAATCTTGCGACCATTACTCCCCCAGGCGGAATGCCAATGCGTTAGCGGCGGCACGGAGGTGTTGAAACCCCCACCTAGTATTCATCGTTTGGCGTGGACTACCAGGGTATCTAATCCTGTTTCCCCACGCTTTCGAGCCTCAGCGTCAGTTAGTCAGAGAGTCGCCTTCGCCACTGAATTATTCTTCCTAATCTACTACGCATTTCACCACTGAATTCCACGATCCTCTCCTGCACTCTGGCTGCCTGGTTTCTATGGCTTACTGAAGTTAAGCTTCGGGGCTTTTCACCACAGACCCTTGCTGCCGCCTGCTCCCTCTTACGCCCAATAATTCCGGATAACGCTTGCCACCTACGTATTACCGCGGCTGCTGGCACGTAGTTAGCCGTGGCTTTCAATAAGTACCGTCACTCGGCTACCATTTCCTGTAGCCGCCGTTCAGCTCCTTTATAACGAAGTTTACGATCCGAGCATGCTTCTTCCTTCACGCCCCGGCGTTGCTCGGTCAGGTTTCCCCATTGCCGAAAATTCCCTACCACAACGCACTCCCGTAAGG
+
5/(,/,)-..2.,,'%%&)(#')-'./-9)(*.,*++**15122,428$)+&'(((%*).044510000).'/&(/53+/*,&,('373*1/-$+,+**$(&+)68116'(+2-1014&&/34%0'7,-5947-,+4-667884575486,)(&%()*1000,),-14-%'%)#&)),$,-46+&&(*.-)1+,4878858000')(''2-+*99.80//2+*420054+(1*+/..5-....82/22.072066(('&'$)*&*)('((0*&&,+*&-2220/-.//28<3,.--.9/-052)+3-3.)+/&'%,+/*%($&)047++++),*))(%')+07)(*%%*4.552((&)((**/0652552/25*5211))0(()*,,+:412)-''(''&%%'(''(3.&)+-/(*)+&*+,+498:961('&$'+'-/,/3-337574632197;301,*',2-1,,/-10829)(%$$'()*,32/5.5654266511++&&()*624:3&&)*./'*5.5&%,4,+8*-5,,,-+*--+*-155+:)*+861,,-2:;6*.9287;:64:;52,78,(,1/536023469)7(')2/6::2-1:86536-'+(*73321.5,,+),+&++%,()(/0-02:5/:3.:9:,(+)))0121:212:823',,3237:67551,(-,',,225698:88')(&',-/(+)*.65648:8947/05557'+,*'&763/0/-/234;9:<:55/%(&(')-,)2.+.*/*(*0+-*%,.125755;.-(+'&)-,&'(0+*&''*+-)()(,(**-(((*0(2201.4--47;:41/22:44:-/0*0*+.;/0+/2/6(37-./76-+()1,/01977())()-,07()('%))040.+22*.-/.*//,35603,0/57371-217028(.,(&+*-02:59<782:20./1.0,(./1073/,)-,0239//20(,/137.2047887%'(),***,15/6;88:43.,-3/-11337('$&&+(&(*(),.1'',)-:1*)$*+/(&'(($'#%*+08:996;8*0&0.0--24/8,)'+-287.'37):+/993*,7044.361-4344)('(&#%$%(&'&*,30''*)(,*
@3ecc3af5-81fa-43b4-94d4-77c3c4726b9a ch=297 read=83612 start_time=2019-12-13T03:45:45Z barcode=BC01 runid=2c9cf7bc05858273f10e7d7ec552fc0bd742dc3e
CTCTACGGGAGGCAACAGTGGGGAATATTGCACAATGGGCGCAAGCCTGATGCAGCCATGCCGCGTGTATGAAGAAGGCGGGTTAAAGCCTTTCAGCGGGAGGAAGGGAGTAAAGTTAATACCTTTGCTCATTGACGTTACCGAAGAAACACCAACTAACTCCATTTTGCTTAGCCGCGTGGCAACGGAGGGTGCAAGCGTTAATCGGAATTACTGGGCGTAAAAGCGCACGCAGGCAGTTTGTTAAGTCAGATGTCTTAATGAAATCCCCAGGCTCAACCTGGGGCCATCTGATACTGGCAACGAGGAGTCTCGTAGAGGGTAGAATTCCAGGTGTAGCGGTGAAGCCGTAGAGATCTGGAGGAATACCGGTGGCGAAGGCAGCCCCCTGGACGAAGACTGACGCTCAGGTGCAGCGTGGGGAGCAAACGGGATTAAGATACCTGGTAGTCACGCCGTGATGTCGACTTGGAGGTTGTGCCCTTGAGGCGTGGCTTCCGGAGCTAACGCGTTAAGTCGACCGCCTGGGGAGTACAGCCGCAAGGTTAAAACTCAAATGAATTGACGGGGGCCCGCACAAGCGGTGGAGCGTAATGGTTTAATTCGAGTACAGCGCTGAAAGAACCTTACCTGGTCTTGACATCACGGTTTTCAGAGATGAGAATGTGCCTTCAGGAACCGTGAGACAGGTGCTGCATGGCTGTCGTCAGCTCGTGTTGTGAAATGTTGGGTTAAAGTCCCGCAACGGGCGCAACCCTTATCCTTTTGTTGCCAACCCGGTCCGGCCAGGAACCCAAAGGCTGCCAGTGATAAACTGGAAGGTGGGGATGACGTCAAGAGTCATCATGGCCCCTTGACCAGGGCTACACACGTGCTACAATAAGCATACAAAGAGAAGCGACCTCGCGAGAGCAAGCGGACCTCATAAAGTGCATCGTAGTCCGGATTGGAGTCTGCAACTCGACTCATGAAGTCAGGAATCGCGCTAGTAATCGTGGATCAGAGATGCCACAGTGAATACGTTCCGGGCCTTATTACACCGCCCGTCACACACCATGGGAGTGGGTTGCAAAGAAGTAGGTAGCTTAACCTTCCGGGAGGGCGCTTACCACTTTGTGATTCATGACTGAAAGTGAAGTCGTAACAGGCAACCGG
+
++.,,-&36.050/(001.,52(,1+(**)*%%((+13+,')-6,7;+,.776,),++,(391553242235-*/,.31+2)2)+**%&'*3/,&++1:1()*,*,2,'*+26705010//2.3:.,26.'-)))8506(*%&',%+($%$&++)--.(().0+/-*'&&'&(&*($%%'##$$%''+'&)&()14:36500/.+.&.&'.,/009:45+,+-3-/033-0*1*,35&33<;/9/3(+,.-14/)'%++()$%*10.2060&..-,+&&)--0:3-,*+/31../,0*.*')'''*)(%'(,/1478,'--)()+,+/+/0-/80-'(*+02+*+($)(,-,./-/0103,(2.0557;:8;.*--'(-)-.%00766/,4757)+.*,0000145563.410))'')-188''(+79*6(..&1')&&)--1776976732+-/37,**+-//555.8.8.3.008.1.85&%()%4+-0*(*).3+0*0+01223/../+6,5,55/2455:;7155(((((-,-92,-44072959992687993110410-2(375+-0,((+-+)+,,476+***&0%&++059//2+41&&'(%&&'))+))00(*/165/6./74/22217122434&))'-/.+3-,./01997586,3&,-*+))-4353768214/50044665)*+-,4/0088577+/012)5)*.))),--*,.3-602,&(.)).3))1006',0,*-,+/:418111+-/.),-+)-*.%-')+531-,/.-%4-/461(./)(++-,59531---057'&),)5.800:;2468898945,(&*+128921--05,&$&'*+:.+16261/,.+/0011.,-.)0,1&*+,,.93,')'()*+/1/3/0).0-,+&.0+()-<87:97'()3*+,/.0118746/6((((/)'+'(,0/0401/.,.-/24+.+1-+-4&,*+.',)(&'*',-0944163////0)(&'+,55/1+/2--62./.035*-/,/14/)+')+14;41;30150,)*&,41359.,*,(1.096668.&**&*)+//.))*+7,7;747(76.,17/43-9--:;./-7412389;9886.*)&$*)&+)*,++7-40*)')('+25:80
@8f5d3bb9-3e91-44cc-acb0-c92ae256ae4b ch=142 read=86528 start_time=2019-12-13T03:46:01Z barcode=BC01 runid=2c9cf7bc05858273f10e7d7ec552fc0bd742dc3e
CCGGTTGCCTTATTTGACTTCACCCAATCATGACCCTTCGGCCGCTGCTCATTGCGGTTAGCTCACCCGGACTTCGGGTATTGCCAGCTCGGGTGTGACGGGCGGTGTGCGTACAAAGACCAGGAACGTATTCACCGCGACATTCTGATTCGCGATTACTAGTAACTCCAGCTTCATGAGGCGAGTTTCAGCCTACAATCGAACTGAGACTGGTTTTAAGTTTGGCTCCACCTCGCGGCATTCGCATCTCTGTACCAGCCATTGTAGCGTGTGTAGCCACATAAAGGGCATGATGATTTGACGTCATCCCGCCCAGCTACATATAGTTAGGCAGTCTCGTAAGTCCTCAACTTAATGGTGTAACTTCAGCGACGAAGAGGTTGCGCTCGTTGCGGGACAACCCAACATCTCACGACACAGGCTGACGACAACCCATGCACCACCTGCCCGATGAAAGAAGTTCCTCGGTCAAATGAAATGCCAAAGGGATGTCAAAGTGTAGAGTAAAGGTTCTTCGCGTTGCTTCAGATTAAAACCACATGCTCCGCTACTTGTGCGGGTCCCCGTCAATTCGCGAGTTTTAATCTTGCGACCAATACTCCCCAGGCGGAATGCTTAATGCGTTAGCAGCGGCACGGAGGTGTTGAAACCCCACCTATTCATCGTTTGCAGCGTGGACTACCAGGGTATCTAATCCTGTTGCTCCCCACGCTTTCGAGCCTCAGCGTCAGTTACAGTCCAGAGTCGCCTTCGCCACTGGTGTTCTTCCCTGAAATCTCTACGCATTTCACCGCTTCACTGGAATTCCACTCTCCTCTCCTGCACTCCTAGATAACCAGTTTGGAATGCAGCACCGCAGTTGAGCGGGTATTTCACATCCCATAATCATCCGCCTACACTCCTTCCGCCCAGTAAATCGGATAACGGCGCTCGCCACCTACGTATTACCGCGGCTGCTGGCGTAGTTAGCCGTGGCTTCCTCGCCCAGGTACCGTCATTATCTTCCCCAAAGGAACCAAGGCTTTACGATCCGAAAACCTTCATCACTCACGCGGCGTTGCTGCATCAGGGTTTCGGTAGTACAATATTCCCTGCTGCCTCCGTAGAAG
+
..+,28$+,*1$(*''*,2:4,2/+/.21&''$)&$%+&&%.,/02**$%#()*,)/1/..761+*++-0065:1(+*,+/.-9//&((&'(*)/0989%8:87832,'&*/3668*)*26,1*-*)'/,/-*$))01331.16-0679;00.-)4*))/&110401-+()).72%)&%*()4.4/;7101520+*(-)*'()+()*-./45,4;;0/-/3:4071521*-1-24:791*.-&$'(-/32,*/-20//26-3-*'(*+)+*+()'&-)%&('(*)*.*./3//0//7<7112/1135184,.0*&&&'$'$%#'%*+.%'631898-0(-+(()*3603+(&'-+/&)&&'%)*)/&'$')11&)&&%((*5155666154-,-10.),+//(,(--.042)+-).-3&&1212)35457,+32.1.-',.)''&%'+('#&%&('%&$#-.,1.0/&-&'&+&%+')(&,)0.)-0-/017822/,(%%%&&((06**+285386/3*3*))50/-**/),355./.-,20121-((*&(++-.(0,1.+282*)11(/)8-,**&,278++9-./9-,*')..00)2-1('$%)*+(**/+&)))29478,3,**-)/10.,''*1-.40000+12)/..,'*5,,0966887/81(,$1//3563311584862/0/8)+89;:4158,/-1::2---+2:7,**+/632,//022315:351330))+*0/1006/616:;132454379403.*&'(-1,)+7756847.7:00)-/())1(%'%$$+(.8.6*++,,,((,*.6123.0-1-,()42285810671-.,/1.,***%+&$$'*10..27,1-.(5450(),,;5&%(,,*,,-/()36.))&**63,-/-)2/+*-/398/0):16412%(*(021167472,-11654:3374020--,,-,*+(')113-'*.,20856;7987%%%$$.,,*3506:4:44489,7:/*4,,',)*.(0'/-*-94&+**,30+,*3,.56;78892560-/*/0;11/<220/.,-.'+*+,9+0%(,')+$//1122/3/*'--1--,),,.*-'('%
@3dda35d3-0a79-4911-bf67-f4cd6165a397 ch=135 read=52678 start_time=2019-12-13T03:46:00Z barcode=BC01 runid=2c9cf7bc05858273f10e7d7ec552fc0bd742dc3e
CTCCTACGGGGAGGCAGCAGTAGGGAATTTTCGGCAATGGAAACCTGACCGAGCAACGCCGCGTGAAGGAAGAAGGTTTTCAGTTGTAAACTTCTGTTATAAAAAAAGGAAGAACGGCGGCTACGGGAAATGGTAGCCAGTGACGCGGTACTTTATTAGAAAGCCACGGCTAACTACGTGCCAGCAGCCATGATATGCAATAGTGGCAAACGTTATCAGGTGTGGGCGTAGAGAGGAGCAGGCGGCAGCAGGGTCTGTGGTGAAAGCCTGGAAGCAACCTCAGTAAGCCATAAAACCAGGCAGCTAGAGTGCAGGAGGAGGATCGTGGAATTCCATATTAGCGGTGAAATGCGTAGATATATGGAGAGGAACACCAGTGTGAAGGCGACGATCTGGCCTGCAACTGACGCTTCAGTCGAAAGCGTGGGGAGCAAAATGGGATTAGATACCTGGTAATCCCACGCGTAAACGATGAGTACCCCAAGGGTGTTGGATGAAGTTCAGTGCTGCAGTTAACGCAATAAATTACTCCGCCTGAGTAGTACGTTCGCAAGAATGAAACTCAAAGGAATTGACGGGGGCCCGCACAAGCGGTGGGCATGTGGTTTAATTCGAAGCAACGCGAAGAAGGGAACCTTACCAGGTCTTGACATACTCATAAAGGCTCCAGGATGGAGAGATAGCTATATGAGATACAGGTGGTGCATGGTTGTCGTCAGCTCGTGTCGTGAGATGTTAGGTTAAGTCCCGCAACAGAGCGCAACCCTTATCGTTAGTTACCATCATTAAGTTGGGGGCTCTGGCAGAGACTGCCAGTGACAAGCTGGAGGAAGGCAGGATCAAATCTTTTATCCCTTACTTACATATGACCCTGGCTACACGTGCTACAATGGATGGTGCAGAGGAAGCGAAGCCGCAGTGAAAGCAAAACCCATAAAACCATTCTCAGTTCGGATGTAGTCTGCAACTCGACTACATGAAGTTGGAATCGCTAGTAATCTTGAATCCAGCATGTCGCGGTGAATACGTTCTCGGGCCTTATACACACCGCCCGTCCGCACCACGAAGTTGAGAAATGCTTACCCAGTGGCCTGACCGCAGGAAGAGCTGTCTAAAATTAGGATGATGATTGAGGTGAAGTCATGTAAAGTAACCGG
+
,.4/0,3&-1,'*)'./3./2,*0'1+/310/4:80910,++*01+,-51//,.23558+)))$)%')-.3-04*304.*/*/24(),4/00310.4/-.411+1,)/-16*(/)&,,-74547-71,32///0..08'./0,.)'-70.,*(+),1)',+)*03.,0.--39452635376/'(''+4'(*(**')+,,+**'('&'&$+-081,-&),.*.-+.01/3*-+*-*%'%&)'*2:71..&+3*,)+&'&).++2+*-3/1(()'')*//06-0456)./('-152+*)+-//-/00*+++-/),.)*((26557.62110.+*(')$)$#%))4456:9433/./01542)*+2)'&)*,-3,1&'),,%&'''*,-497465476897463+,%((,)(+/3/36:))*+*)2279;/(+.640(-.88,0-)'1/(33*0--7;.85*'3+.)*(1('%&,*++.+4*-((')*'(+2;6:43-**).2806777776'.031-..0-8//0)-+%,05/.4/61,)+%,,-225:510./+,32001(,.013/***,3/94938;8+0:()/'/+-))+,*.1++/8555/7<9395862,/*00,-+,*,/))%&'())+')&'.9*2)+%./,-164.112-/09./10+;**06689320/.540000/7453*..//;124/0::9:8;9909000777/22.-+/.555865325658'-34585/,80((01.8.-)+,-0-,.9--,,-21-3+)++*.2.01/8,0(('-+485-5873+3/+*,,-:9960)...12/0*,-0//5./3,7/%./++(/984)(,,&(),'%%%%'''$'&**,+/17*)*-)*+,**-/17,,,-19:;::73279/.)+''(&&&*.*/645*)1++2.(,0;<53;.-+-4708789,,,-)22/-0/05-/3987-023.22433883555516//8373989870/-,2831-5/,;-.()*/*.02658.552/842448;725,,05304-+&+***,/*01/%./1*-/36(*)'(*+4-.''(+('(&$%+,%$&&'.-/+.062435,7-1)&(+-*2452;4,0,,.1+-***('+-,-*/,,-*%,/+($&$')')-79941
@97e1d855-4169-4a1f-8dff-9b54ee75046b ch=493 read=121621 start_time=2019-12-13T03:46:10Z barcode=BC01 runid=2c9cf7bc05858273f10e7d7ec552fc0bd742dc3e
CTCCTACGGGAGGCAGCAGTGGGGAATATTACACAATGGGCGCAAACAAGCCTGATGCAACCATGCCGCGTGTATGAAGAAGGCCTTCGGGTTGTAAAAGTACTTTCAGCGGGGAGGAAGGGAGTAAAGTTAATACCTTTGCTCATTGACGTTACCGCAGAAAAAAACTTCGGCTAACTCCATTGCCAGCAACCATGATAATACGGAGGTGCAAGCGTTAATCAAGAATTACTGGGCGTAAAGCGCACGCAGGTTTGTTAAGTCAGATGTGAAATCCCAGGCTCAACCTGGGAACTGCATCTGATACTGGCAAACTTGGAAGGTCTCGTAGAGGTAGAATTCAGGTGTAGCGGTGAAGAAATGCGTAGAGATCTGGAGGAGATACCGGTGGCGAAGGCGGCCCCCTGGACAAAGACTGACGCTCCAGGTGCGAAAGCGTGGGGAGCAAACAGGATTAGATACCCTGGTAGTCCACGCCGTAAACGATGTCGACTTGGAGGTTGTGCCCGCTTGAGGCGTGGCTTCAGGCTAACGTTTAAGTCGACCGCCTGGGGAATACGGCCGCAAGGTTAAAACTCAAATGGGTGACGGTACACAAGCGGTGGAGCATGTGGTTTAATTCGATGCAACGCGAAGAACCTTACCTGGTCTTGACGGCATCCACGGGTTTTCAGAGATGAGAATGTGCCTTCGGGAACCGTGAGACAGGTGCTGCATGGCTGTATCTCGTCAGCTCGTGTTGTGAAATGTTGGTTAAAGTCCCGCAACAGGCGCAACCCTTATCCTTTGTTGCCAGCTTGGTCGGCCGGGAACTCAAGGAGACTGCCAGTGATAAACTGGAGGAAGGTGGGGATGACGTCAAATTCATCATGGCCCCTTACGACCAGGGGCTACACGTGCTACAATGGCGCGTACAAAGGAAGCGACCTCGCGAGCAAGCGGACCTCATAAAGTGCGTCGTAGTCCCGGTTAGGTCTGCAACTCGACTCCATGAAGTCGGAATCGCTAGTAATCGTGGATCAGAATGCCACGGTAGATACGTTCCGGGCCTTGTACACACCGCCCGTCACACCATGGGAGTGGGTTGCGAAGGTAACAACCTTCGGGAGGGCGCTTACCACTTTGTGATTCGCCTTGACTGAGGAATTGAAGTCGTAACAAAGTAACCGG
+
,+-/-032:2/2//.221100'/*+*)*,+(*,//97472.%*+-''(,(*2///6276/575503/(()*+10236-*-+,+0/785/11+9-55:9.(/./.;7-''&)00*(+.,.*.-&()(-++.338221335+*67844/,)*%2+*32%***+14862'&&%)'+*+000213&2("'('/-.&8.)),-,.../3+3.,+*(''(%%&%)%,*,0+&/(5+*+,+878497;7-//0+/-/-+,290*.70,).2247845.014*-5-*/:925*2/40313-+/434032+(***;7/7./9-()&+'1-/3032676,*)((+.)/-1/1)).1224444:720/%,+*+'135,,*))/0;:-+1*')+).392:3163*,*(+-+21762*'+2./(),()*%''*(--5).)3*11,00+*,/1689)*,.:;63)14,,8--/749;41.90//724/0-367772&*+,-./7.0.506/./,2..//19/(*0,+-34244./-2..%++++222.+1)2210-0/5747:87:8((%'(,/7481320*1257754.279;7334-.3571.*()'+)'&('/10.%()&)&',10740919/...-963301*+4/.21808/25-/,,(+**'*++.0334)*(*%),1,('*'*+*+,-14/+1+,2998&94:4:;8:52//.*.5693432.54868+*&*+/000/001056850;00.4763236-2.4,2+,./4,,03(6''2428.,.6*,**+94*-2,-5.233*&%$5)77,+-**/*-0.2:12)4+3445-0/**+)+.0:87872/2*-**+.,385/477:874*'&'/,579+,0*/1/)''&&(./8(198..-))%'')*.0/213318310&*),.5,+')(%'(),98765+(&$),%..50.+,*(.19813761(+.133/5,(,+),'...0.,5/+00044673812/1/.-/&0')*--01102251138544494408326023394%'2//./238,30,-4/6./-1,0.3:2/;8-.601/152839/,+,/9653,%%)'%$#&%%)1.:7;9.<0+02+///9/.87/2/57*+-067+)+0+-,&+,($*(%%+&)7.,,-,00.4570,+-4857:
@7d1b060e-bdfe-4e38-8005-5b6736b68641 ch=154 read=64243 start_time=2019-12-13T03:46:19Z barcode=BC01 runid=2c9cf7bc05858273f10e7d7ec552fc0bd742dc3e
CTCCTACGGGAGGCAGCAGTGGGAAGAAAATATTGCACAATGGGCGCAAGCCTGATGCAGCCATGCCGCGTGTATGAAGAAGGCCTTCGGGTTGTAAAATTACTTTCAGCGGGGAGGAGTAAAGTTAATACCTTTGCTCCAGTGACGTTACCCGCAGAAAGCACCGGCTAACTCCGTGCCAGCAGCCGCGGTAATACGGAGGTCTGGCGATCGGAATTACTGGGCGTAGGCGCACGCAGGCAGTTTGTTAAGTCAGTGTGAAATCCCCGGGCTCAACCTGGGGAACTGCATCCTGATACTGGCAAGCTTGAGTCTCGTAGAGGGTAAATTCCAGGTGTAGCGGTGAAATGCGTAGAGATCTGGAGGGCCACCGGTGGCGAAGGCGGCCCCTGGACGAAAGACTGACGCTCAAGTGCGGCGTGGGGAGCAAACAGGATTAGATACCTGGTAGTCCACGCCGTAAACGATAATCGGCGGAGGTTGTGCCCTTGAGGCGTGGCTTCCGGAGCTAACGCGTTAAGTCGACCGCCTGGGAATTACGGCCGCAAGGTTAAGAAACTCAAATGAATTGACGGGGGGGGGGGCCACCAGCGAGGGTGGAGCGTAATGGTTTAATTCGATGCAACGCGAAGAACCTTACCTGGTCTTGACATCCACACGGAAGTTTTCAGAGATGAAATGTGCCTTCGAGACCGTGAACAGGTGCTGCATGGCTGTCGTCAGCTCGTGTTGAAATGTTGGGTTAAGTCCCGCAACAGAGCGCAACCCTTATCCTGTTGCCAGCGGTCCGGCCGGAACTCAAAGGGCTGCCAGTGATAAACTGGAGGAAGGTGGGGATGACGTCAAAGTCATCGTACCCGACCCAGGGCTACGTGCTACAATGGCGCATACGAAGAAGCGACCTCGCGAGAGCAAGCGGACCTCATAAAGTGCGTCGTAGTCAGTTAAGGTCTGCAACTCGACTCCATGAAGTCGGAATCGCTAGTAATCGTGGATCAGGAATGCCACAGTGAATGATTCCCAGGCCTTGTATACACACCGCCCGTCGCACCACTGCATGGGAGTGGGTTGCAAAGTAGGTAAGCTTAACCTTCGGAGGGCGCTTACCACTTTGTGATTCCTTATTCAGGGTGAAGTCGTAACAAGGTAACCGGAAGATAGAGCGACAAACCAGAAGTAGGTTAACACAAAGGCACCAAACAACAGCACCAACAATACGGCGAAAAGAAAGGGA
+
#(-/+/3.71)/0.66772-31*()%-/.-+*8.+*,,37331**&+04+586334446+5858587664543,341,(*)).-(')//683:22090(-(''.1,*(//3::)(*&%&*+68*,1100136*21())1'$&++.3,6/+-8,,-&(.,*&()03./,*+/--57+/88:400--/2(()%+)+*+,/300/-&''-**,-.'/+)*(*+4034+(***.-.-++'+(+16+339605595138%%'&&%'50)378-'6877:,7/90677-%(,$$''(4)++/.0740,).0'&%$)(,-.,/230.&1/8.7294.5,,8:93/010590+29-,26::3/...06690*0-*+*)0+/9,/-,+./-0-,+.1,&).31+*/-(./555669:9;,)*334,422259;.),,3974.68-40().-(1.,18876.7-%,13:9:6:-5.../,-/02.$,&*22:23/7:)&+,-39137283/..,-0-./3470,0*,5644784574257557.()*%%)',.++-//1.2,*(%13*534/:70/&%+&)&6-2//-*.-*(#$$#%%$%&'&*.((//),-(,('(1839.235:/....82(2-0005//525/5/04367776;5234341*+)-.,3+*0960,-++,--20)/*&4-/30,0*&&3.2/0'&26/59988:98899;8858867.-.--5/+),+),:900-;0801/',..26*,63-2,+*-//9485<8070/,))',,&-*+'1'20.3-82602*413;/0&*'&(()1100.-0078:77;1-5-++,,+27831433433-.6--::860,**,*'-007(&+65-,**&'*.6053;3173248622'))%')&)011999710/,,+.,+&,0;67971.-16.'5*-0:93536/5')+-%%(,014:.5-..10011465704-..7,80646,-+*,6/5112:7:630)&'),538,*+$0.%%0*'&,3.+(&+,1910,+(((+-..0;77<5467'.-370-)()*-99/*))*303:1&,*'$&()/)))%%%&6*897:827*.57-36/8-/9-.00-+11355+%-)(31,(0610*0+*)../456.0-0,.+//.404013%-(%'.**)(%+&&%))&)*,,3+0((,.08--./+/&*+0(%#%$&,-421'+*3,,,-'($.21+$''%'(%%
@2ae370d1-ce79-45d4-b28c-bd98935d8526 ch=41 read=49537 start_time=2019-12-13T03:46:25Z barcode=BC01 runid=2c9cf7bc05858273f10e7d7ec552fc0bd742dc3e
CCGGTTACCTTGTTACGTGCCCCAATCATCAATCCCACCTTGAATGGCTCCTTCTTGCGGTTTAGGCCACCCGGCAAGGTGTTATCAGCTCTCTGCATTGGTGTGACGGGCGAGGGTGTGGTACAAGACCGGGGCAATATTCACCCGCGACATGCTGATTCGCGATTAGCGATTCCAACTTCATGTAGTCAGGTTGCAGACTACAATCCGAACTAAAGGGGAATGGTTTTATGGGTTTTGCTTCACCTCGCGGCTTCGCTTCCTCCTGCACCATCCATTGCTTAGCACGTGATGTAGTAGCCCCAGGTCATAAAGGGGCATGATGATTTGACGTCATCCCGCCTTCCTCCAACTTGTCACTGGCAGTCTCGCTAGAGTCCCCAACTTAATGATGGTAACTAACGATAGAGGTTGCGCTCGTTGCGGGACAGCAACATCTCACGGCCACGGGCTGACGGCAACCATGCACCACCTGTATCTCATATAGCTATCTCTCCATCTCTGGAGCTATGGAGTATGTCAAGACCTAGTAAGGTTAGCGTTACTTCGAATTAAACCACATGCTCCACCGCTTGTACGGGCCCAAATCAATTCCTTGAGTTTCATTCTTGCAGACGTACTACTCAGGCGAATTACTTATTGCGTTAATACGGCACTGAACTTTGACATCCAACGCCAAGTACTCATCGTTTACAGCGTGGACTACTGGGAATTATCTAATCCTGAAATTTGCTCACGCTTTCAGGACTGAGCGTCAGTTGCAGGCCAGATCGTCGCCTTCGCCACTGGTGTTCCTCCATATATCTGCGCATTTCACCCGCCACCTTAGATTCACGATCTCCTGCACTCTGGCTGCCTGGTTTCTGTAAAGCACTGAAGTTAAGCTTCAGGCTTTCACCTGAATAGCCCTTGCTGCCGCCTCCTCTTTACGCCCAATAATTCCGGATAACGCTTGCCACCTACGTATTACCGCGGCTGCTGGCGCGTAGTTAGCCGTGGCTCAATAAAGTACCGTCACTCGGCTACCATTTCCTGTAACCGCCGTTCTTCGCTATGGCAGAGTTTCTGATCGAAACCTTCTTCCTTCGCGGCGTTGCTCGGTCAGGGTTTCCCCATTTGCCGAAAATTCCCTACTGCTGCCTCCGTGGGAG
+
4++,2;-.-5,,27)/.0(089-.6///34.:0:6)*0*,,(',&)509922-(('((-2,5++007.(,-)14,/+.-2.2/...-,-*+)(%#'$-(1,4545661:95-'/5/-('%%%$%)+)(),+/-/.192(.++)0-*')+/83999;:98<40//&)&%&)+&3+2+,(..3.),,.0277*'-5.*-),++*(*,4/8.().,*'&%,/.()..(-7;;/12191899/(++42/1812(((1)+++#&&+'')+-,+++.51644)3*'$+'&(-,-(,)%++,**&()-/0(,.612(''*((,3,+%''*+,)1.'&)+,/6:335,*/4294+/0,/(,.2/3587352//222.))+,*-+++167)-)()).,/,,/.635643575)&-)'$()-9/35:7767:21*21,+(&+),*,,-,-*--&,%&)+*,.*+(*,&/2-11361101824500))+/36*-/3-687732--)2622672122$&))$)),&&)+0.00+//.0+)%(*)-,4-6.'-+..*,135*.*3*59:33---003447235('-*)*(,/5440+.2/./28894$$$&$./;9127;.4.-.128628664../0+736)(.-'')+*)1//0-618,)%*+(((**06:207**+:8,8+/%*$&#($'(*+//4;:3482&+),,-.47/1.+.,'-'+(/745456670/)'&&%')'&)(+%('+.:.-*8:76/('&&)454.7.,,)*,)2./299430*,*.00/6:56642)-1<452.)(-%)(+-''+-.-0961*.4(&('%'%('%%%+4)'''&10--221,*++--&12/*1+%'/,36-&%&+/)%.*0/+5+)2.0+)+,2,(/50297*/46--'/$%%,.%())+--993/0'*+)*381%/,+*&0)+.8.:.5.0-0-,.+-.4.0:45:3130401-*.++11;6668/4.(&((*14271027480,+*(*3-0:-.1589848..2-,,*,14737;82-+)%'%*--/458:111(##**)$#&%&*)+1,)%'-.)(+--0305,.6163*+')(1/0-8-----...&270/<.074.*01++53.0+*..4-8+'%**+22110.2767&6++$
@7bd915fb-8bb1-4604-a5a0-871d3b3a6cd1 ch=176 read=100105 start_time=2019-12-13T03:46:28Z barcode=BC01 runid=2c9cf7bc05858273f10e7d7ec552fc0bd742dc3e
CCGGTTACCTTGTTACGACTTCACCCCAGTCATGAATCACAAAGTGGTAAAGCGCCCTCGAAGGTTAAGCTTCGCCCTACTTCTTTACGCCCACTCCCATGGTGCTTGTTGGCGTTGTGTACAAGGCCCGGGAACGTATTCACCGTGGCGTTCTGATCCACGATTACTGGCAGTTTCCGACTTCATGGAGTCGAGTTGCAGACTCAATCCGGACTACGGCCCGCACTTTATGAGGTCAGCACTCTCATGAGGAGTCGCTTCTCTTTGTATGCGCCATTGTAGCACGTGTAGCCCTGTGGTCATGCAAGGGCCATGATGACTTGACGTCATCCCCGCCTTCCTCCAGTTATCACTGGCAGTCCTTTGAGTTCGGCCGGACCGCTGGCAACCAAAGGGATAAGAGTTGCGCTCGTTGCGGGACAACCCAACATTTCACAACACAGGCTGACGACAGCCGTACGGCACCTGTCGGTTCCCGAAGGCACATTTCTCATCTCTGAAAACTTCCCGTGGATGTCAAGACCAGGTAAGGTTCTTCGTTATCGAAGATTAAACCATGCTCCACCGCTTGTGCAGGCCCCCGTCAATTCATTTGAGTTTAACCTTGCGGCCGTACTCCCCAGGCCCGGTCGACTTAACGCGTTAGCTCCGGAAGCCACGCCTCAAAGGGGCACAACCTCCAAGTCGACATCGTTTACGGCGTGGACTACCAGAATTATCTAATCCTGTTTGCTCCCCGCGCTTTCGCCTGAGCGTCAGTCTTCGTCAGGGGGCCGCTTCGCCACCGGTATTCCTCAGATCTCTACGCATTTCACCCGCTACACCTGGAATTTCACCCCTCTGCGAGACTCAAGCTTGCCGGTATCATGCAGTTCCCAGGTTGAGCCAGAGTTTCGCATCTGACAACAAACCGCCTGCGTGCGCTGCGCCCAGTAATTCCGATTAACGCTTGCACCCTCCGTATTACCGCGGCTGCTGGCACGGAGTTGAAGTGCTTCTTCTGCAGGTAACGTCAATGAGCAAAGGTATTAACTGCTCCCTTCCTCCCGCTTCAGAAGTGCTTTACAACCCGAGGCCTTCTTCATACGCTTGTGGCTGCATCAGGCTTGCGCCCATTGTGCAATATTCCCCTGCTGCCTCCCAGG
+
4./,40,3/5/*-)'&'%&&.*)./1,++,,(,+'2-.01176+,*0/,),%)*37,+.'(),2/80-&''(&#,/+*)*+.)((%#%&(*+'--70+&+'00%$+&&%&()&*)#$(),-06:,62:()4/11/0777<868604+*+&-..*+-025..--40-,%&*)#&,/*/,*'+.,,,-4/,--524508/1,//113.81/*0128,+*+%+.'((%,/1:11/+.*,-%/)(((()*$&,,+)%().+0/7.1-/85.-/00-//3,:0-'%)+,/0100,+.:-+-+-3*)(+%&)*(/379-3.-//.107123555780/5'$2-.../-0*,,32+,257807+'(+,-,60+)*/02',+26988;53346215.).7.)-1+/0/*%-,8241112.,,''&,(*)*,.0+122035(*.02)2,1%&7777/-,++-+8.%-&'(*+,464122-065752-,,+,()+*39**675730/.(*12,0.1.5),89<83+//./112:1,*(')).-:000-'((%(-%+('(/0.;505)+(,-20.4/%'*+((,,%,&*233,0277;8<6/15,,//7;7-5.001,,,2/20732/2+-++000-'&(-,760602/,+))-0-,0-4(**(((-4/555952+4(.3+('$&(2,925)2**,/87869/..:5-+'---44:6321/8*+)+1.55434918863:2,().*6:.)1--097,(+*(+-*/016./--,3/562++.57/.0,++)-+-0,/:-976876++-(*1//-/+,.5769<:3,.6*+12//,/2//4-')*(((174.+0-',,+0135742**.,*5/0./.522,+/1448/4*)+-,.+*629,+(*+8,.+-030-**()33424.1/25.044614,(%$'(061.05688<0/-,4-9050-0/(+,.64/48-2./3/3601.3.0587/1+&(,/&%%$%%((+.01812;6444)/-,,4534-2**+*03/:2*-.)./1)(0%),-9.082**/4,(*''$&%)&%)(.00)*+4,.,)(&/-*1696.1,&&%'$%%#*'%''(*+**+*49235-231:/*/7*/35/;//01792+,)'%%'''*'$&,)
@85f39224-5b31-4e18-9d74-54525757c48d ch=368 read=67766 start_time=2019-12-13T03:46:28Z barcode=BC01 runid=2c9cf7bc05858273f10e7d7ec552fc0bd742dc3e
CAGTTGCCTTGTTACGACTTCACCCCAGTCATGAATCACAAGTGGTAAGCGCCCTCCCGGATTAAGCTACCTGCTTCTTTGCAACCTCCCATGTGGTGTGACGGGCGGTGTGTACAAGGCCGGGAACGTATTCACCGTGGCATTCCTGATCCACGATTACTAGCGGTTCGGCTTCATGGAGTCAGTTGCAGGCCTCCAATCCGGACTACGACGCACTTTATGAGGGTCCGCTTGCTCTCGGTCGCTTCTCTTTGTATGCCATTTGTAGCACGTGTGTAGCCCTGGTCGTAAGGGCCATGATGACTTGACGTCATCCCACGCCCTCAATTTAGTATGGCAGTCTCCTTTGAGTTCCCGGCGGACCGCTGGCAACAAAGGATAAGGGTTGCGCTCGTTGCGGGATAACCCAACATTTCACAACTTGAGCTGGCGACAGCGTGGCACACCATCTCCTGGTTCCCGAAGGCACATTCTCATCTCTGGCCGTGGATGTCAAGACCAGGTAAGTTCTTCGCGTTGCATCGAATTAAACCATGCTCCACGCTTGTGCGGGCCCCGTCAATTCATTTGAGTTTTAACCTTTGGCCATTACTCCCCAGGCAGTCGACTTAACGCCGTTAGCTCCGGAAGCCACGCCTCAAGGGCACAACCTCCAAGTCGACATCGTTTACGGCGTGGACTACCAGGGTATCTAATCCTGCTTGCTCCCCACGCTTTCGCACCTGAGCGTCAGTCTTCGTCCAGGGGCGCCTTCGCCACCGGTATTCCTCCAGATCTGCGCATTTCACCGCTACCTGGAATTCTACCCCCCCCTCGAGACTCAAGCTTGCCAGTATCAGATGCAGTTCCCGGTTGGGCCCGAGGGATTTCACATCTGACTTAACAAACCGCCTGCGTGATGCGCTTTACGCCCAGTAATTCCGATTAACGCTTGCACCCTCCGTATTACCGCGGCTGCTGGCACGGAGTTAGCCGGTGCTTCTTCTGCGGGTAACGTCAATGAGCAAAGGTATTAACTTTACTCCTTCCTCCCGCTGAAAGTACTTTACAACCCGAAGGCCTTCTTCATACACACGCGGCATGAAACTTGCATCAGGCTTGCGCCCATTTGATGCTAATATTCCCCACTGCTGCCTCCCGTAGGAG
+
3'0-9*,005+04*.0+89<9-834**,9622.+11/..08,/0:018-/24:0-22--*'/,.-'))*/5,)318/8;7,1/)/-'+8-,,+**.443233.66638544112255+536+31('-#'%%'223958684/3.5'(,323+(*+.6/+.5+.-((.*$%$(,:6235/)*++-/3/%0#3/2%(/'0*/.+2129710...,+(*-8:11.,*.,..+*-/.+*+('%(*.//447232/9,$))*++,'+-'&)&()&++.,-()+,/8++0898/..(/37/6&,++--+,.-,')$%&+59*($**,3.')'*-3*'$(&'&)*)687883292&(18.97)//--6453477/;//895:*31770.-212,,-,/3422721197-%'-)/*-,10.41.%'$$$&$)%)'&-,/04/-+*)'%'(()&(')))./,&%++966.-17160*424;6698:47+%$##$&(+33444./5-.9<178.4-((:99<;9950400168+(/-.3<659202980,'*'+0,+.(.*3419/,(*+.84:637;:510684(2,.*&)%)+54,8,+-3676--0::+01001121522/4,*3,.%.033.+((%'*,0/1917*1*:/+--89784/+1/0212112579:<90.////68:675156443,.-66322011.)+-1.0/288-+,1-29..21/492565773825200602310+069.117;8<:9:;58;2722308../.--120+%**,)1:9015:--++-,+200.11/.2725277/*/*&&.+149))&)*3/08+,-.2:,-.4(,,159-,)'-*.+4+,'()((*+'48,-())*+21/,/-4/8985.4+.5-2/-,**.../+/..)-,43.%.,/75;+*+-6.7.7201/,,,.76277'/('*-062/20./26732.+/(,$(*0-,.2*1,*+;-;;<888808,,5:7465-7..+),/,%*&+)-3/+))+)&**15-785088-*,,)'-+'*(-/56.02201(&$((++46;5520)**,,-.00//0-),+'(&&'&)*/13-5775:,.,21($'*(('.%('-**,971795+01-,++.6/67+,8675--
@d3e8e044-9031-46ce-8b24-825d62f1eb7f ch=59 read=81597 start_time=2019-12-13T03:46:39Z barcode=BC01 runid=2c9cf7bc05858273f10e7d7ec552fc0bd742dc3e
CTCTACGGGAGGCAGCAGCAGTGGGGAATGATATTGCACAATGGAAACCCTGATGCAGCAACGCCGTGTATGAAGAAGGCCTTCCGGGTTGTAAAGTACTCAGCGGGGAGGAAGGTGAAGTTAATACCTTTGCTCATTGACGTTACCCGCAGAAGAAGCCTCGGCTAACTCCGTGCCAGCAGCCGCGGTAATACGGAGGTGCAGGCGACTATCAGTGCCTGGGCGTAAAGCGCACGCAGGCGGTCTATTGGGGTCAGATGCTTGAAATCCCGGGCTCGCCTAGGGCTGCGTATTACTGGCGAAGCAGGTCTCGTAGAGGGGTAGAATTCCAGGTGTAGCGGTGAAATGCGCCGATCCTGTGAATGCCGGTGGCGAAGGCGGCCCCTGGACGAAGACTGACGCTCAGGTGAAAGCATTGAGGCAAACAGGATTAGATACCCTGGTAGTCCACGCAGCCAGTGTCGACGGAGGTTGTGCCCGCTTGAGGCGTGGCTTCCGGAGCTAACGCGTTAAGTCGAGCCGCCTGGGAATTACGGCCGCAAGGTTAAAACTCAAATGAATTGACGGGGGCCCGCACAAGCGGTGGAGCGTAATGGTTTAATTCGATGCAACGCAGAAGAACCTACCTGGTCTTGTCACGGTTTCAGAGATGAGGAGATGTGCCTTCGGGAACCGTGAGACAGGTACTGCTGCATGGCTGTCGTCAGCTCGTGTTGTGGTGGGTTAAGTCCCGCAACGAGGCTGTATATCCTTTGTTGCCAGCGTTAAAGCCGGGAACTCAAAGAGGACTGCCAGTGATGCGGCTTCGGAAGGTGAGACCGGCATCCGGTCAATCGGCTGCATTGGGGCCATGCCGTGGCGCAAAGCGACCCCGCGAGCAAGCGGACCTCATAAAGTGTCGTAGTCCGGATTGGAGTCGCAACTCGACTCCGTGAAGTCGGAATCGCTGGTAATCGTGGATCAGTACTTGCGGTGAATACGTTCCCGGGCAGCACACACCGCCCGTCACACCATGGGAATTGGGTGCAAAGAAGTAGGTAGCAACCTTCGGGAGGGCGCTTACCACTTTGTGATTCATGACTGGGGGGTGAAGTCAACCGGTAACCGGAGAAGATAGAGCGACAAACAAGTATTAGGTGTAATGCGGCGGCAG
+
2100,-(52'(*)&.)((*.686:7(,**()+*-/*,-/-5,,+(/-.;,+*,--:71653-&&&$&&+)*),+%*+(+*)$%+'061*.'')/+&+()*+(,+049.,,)-','%%)-)*1141355/85./05'/')#'(-/)*5+,1+*-(&('$&%#%'$+$**..7657677212,/07.3-2.//,+..6+-,('%%'(''%%&%')&('%'&*2765132992300*/.0+,-,*2-/'$''%),&&(**,/'%&&&'&''0/+'+*'('%),,+4.11-&&%('*,-/.7((%&'&'()**,,.+10-(+//-*++-,/)/))1753/-001892/01+))&*'&%'*,*)()+))&,++/--50.,--1/-/3;91*37581/3./.1111///0+))%%''((*$%'*,15)+703.99142.*--23;-,481+,./+'(&&&'*()-15777/0'1'').9(,+24)&(+(-./.,,))+)/,9)-+,-1/.51116292.034.,+3768.)&&&'%*')-0:26/559-90:0<;666319934141611249:3*/0+(/-0+,*+.7660&()%.((+03-89597:40/1/398867((1*)1,1))'0145./.)&&%&%%((.3-/)**,,52/-.((%'&.&,45952<;3,0+$&*).15.33+%++&'')3-+*-./1775470---.-2/8((%%$('*'(&,,//34.,5241-(/,+&$'%'(,0.-6-+.623-++**.--+)(.2/847557/1/))').,/1'22-,,)).'(*+*)*')+*,*1'(%(&*(*&$&%$&**($'&%$&%%##&$)$()(%%$$$%((&)++)(,)/,)'775;5-%0+*&,-7+239456/0./1:5*)(*44::9340,1.6//)&)))%'(%+,1-(02+,&%&(()+/'.,445///*2+/8112;:775*&'($'$$%'*,+-4524535:.6+'/0*"$$'-+,*,-..7,.387645:(*+2*&$)%*+'#$)..+%((()+.*((%'(/,/1860;2-17131-2-+38)418933786:3-/126898754+.+(%%%&$#%&&'')-,(1-+)++1*))&'&-+&%&**..'%%%&%$'%'&()'((1,#$&(%$$
@bc97adba-8eee-4f4e-851a-ef0b13573571 ch=9 read=21934 start_time=2019-12-13T03:46:38Z barcode=BC01 runid=2c9cf7bc05858273f10e7d7ec552fc0bd742dc3e
CTCCTACGGGAGGCAGCAGTAGAATATTGCACAATGGGCGCAAACCTGATTCGCATCATGCCGCGTGTATGATGAGCCTTCGGGTTGTAAGTACTTTCAGCGGGAGGAAGGGGTAAAGTTAATACCTGCTCATTGACGTTACCCGCAGAAAAAAGCACAGCTAACTCCGTGCCAGCAGCCGCGGTAATACGGAGGTGCAAAGCGTTAATCAGATTACTGGGCGTAAAGCGCGCAGGCAGTTTGTTAAGTCAGATGTGTGAAATCCCCGGGCTCAACCTGGAACTGCATCTGATACTGGCAACGGAGTCTCGTGGGGGGGGTAGAATTCCAGGTGTAGCGGTGAAATGCGTAGAGATCTGGAGGAATACCGGTGAAGAGCGGCCCCCTGGACGAGGACTGACGCTCAGGTGCGAAAGCGTGGGAGCAAGCAGGTTAGATGCCCTGGTAGTCGCATAAAAGTAAACGATGTCGAGCTTGGAGGTTGTGCCCAGCGAGGCGTAGCCGGAGCTTCACCGCGTTGAGTCGACCGCGCGGAATGCGGCCGCAAGAGTTCGCCTCGATAAGATTGACGGGGGCCCGCACGAAGCGGTGGAGCATGTGGTTTAATTCGATGCAACGCGAAGAACCTTACCTGGTCGTGACATCCACGGAAGTTTTCAGAGATGAGAATGTGCCTTCGGGAACCGACAGGACAGGTGCTGCATGGCTGTCGTCAGCTCGTGTTGTGAAATGTTGGGTTAAGTCCCGCAACAGGCACAACCCTTATCCTTCTATTGCCAGCGGTCCGGCCGGGAACTCAAAGAACTGCCAGTGATAAACTAGAGGAAGGTGGGGATGACGTCAAGTCATCATAGCCCCGCCACGACCAGGGCTACACACGTGCTACAATGGCGCATGCAAAGAGAAACGCCTCGCGAAGCAAAGCGGACTATCATAAAGTGCGTCGTAGTCGGATTGGAGTCTGCAACTCGACTCCATGAAGTCGGAATCGCTAGTAATCGTGGATCAGAATGCCGCGGTGAATACGTTCCCGGGCCTTGTACACACACCGCCCGTCACACCATGGGAATTAGGTTGCAAAAAGTAGGTAGCTTAACCTTCGGGAGGGCGCTTACCGCTGTGATTCACTTGACTGGGGTGAAGTCGTAACAGTAACCGG
+
.+6,,,84:-'-++-/0-132./2/),.'*+,0;113/,+-06&0414+0-)&'%&'(**:70111287/,--%&5486;8,4.-5-*0/*++),)**)--(33,+.*,*/+++1;921101..,.'%&(-+/00/8-5.,5.(%+)+.460.+'()&(,/.0100571289;633/001//*.007-,+'/,,6.,,00*&.3774845'.)'.).1861325642***213&)//*208/-4/5/039+,/-+(&')),1+,/3)*.1448537;775254822+**++24455./'.(('(&),+,./2,/.)/04,00+5-4,2/-04//(&..1960+/4-/3:25+(()(((..+/-.;75896961-.(%)+4917540+-2//.*1.3212000113321/45()+*),/1,(&'%+9:+10*,)710453195+&)0+-/1(-'')+,*%%--,*+,,).01420409043136-./.2)&'('%)(++*%&'%&(&$%&(&$''&))-,,*.///37+((&%).&**)2.3395/6*)&)03*'*%&('**(''$-(-.2+284(.6-*++-(.-+./8014/00./-&)+899/66;.---,-2+)')),2,/6606/.598:8*+$$&)-0630./.0./.1;:8*,*,./00/,.4235018125(686788*',1'--0.45999::9807///;:96:923323281/6/014;:70410987:50,0.8..17.9(.,))--96<3/31/0)')&)&.3/185/6)641-,1,4+;803/,--*&)&)+.656,-,,,101%,-***,--4,-*-.4/,4666,++.0-.778800().3.'$**&)-/172646742.(('((*+.72.8--520/1-0*.11)'('(/(&'*-44)**$$$%'*(',).**%%*/,+38.-:6843.,*/3.3-0+04/,)-.0657-*./0//000823248534,71868/32+,/.00046497761--48586)0)333397.41015((/2,0*/*,-1/-,*-,.2,36/-300*(**(1.('&%'&$,,,3)+-84-+')+-)&)$((*.-68/79+70)*.+,(*/++0,')%%)//7:60/,3,./5353.&&+/*-.2765.,-.179;68
@b643b428-2c11-4219-af66-6f238d6db520 ch=21 read=41236 start_time=2019-12-13T03:46:44Z barcode=BC01 runid=2c9cf7bc05858273f10e7d7ec552fc0bd742dc3e
CTCCTACGGGAGCAGCGAGGTGAGAATCATTGCAATGGGGGGGAACCCTGATGCAGCAACGCCGCGTGAGTGATGAAGGTTTTCGGATCGTAAGCTCACAATAACTTTAGAAGATAAGCTGACATTTTTTAAAGGAGGAAGCCACGGCTAACTACGTGCCAGCGGCACTTACGTAGGTGGCGAGCGTTATCCAGTTGCAGGCATACCTAAGGGGGCAGGCCGGATGATTAAATTAGGATGTGATGCAGGCTCAACTTGGAGTGCTGCATTCCAAACTGGGAGTTATCTAGAGTGCAGGAGGAGGAGAGTGGAATTCCTAGTGTAGCGGTGGGAAATGCGTAGAGATTAGGAAGAACGTTAGCGAAGGCGTCTCTGGACTATGGCAGCACAGGGCTCCAGGCAGGGAGCAAACAGGATTAGATACACAGTCCACGCGTAAACGATAGATACTGATTGGGTTTCAGCACTCCAGGCTTGCCACTTCGCTGATAAGTATTCCGCCTGGGGGAGTACAGTCGCAAGATTAAAACTCAAAGGAATTGACGGGGACCACTTACAGAAGTATGGCAAGGTATGTGGTTTTAATTCAAACCTTGCGAAGAACCCACCGCTTGACATCCTTGCATTACCAATTGAGGGAAATCCCTTCAGGGACGGGGTGACGGGTGGTGCGCAGTTTGTCGTCAGCTCGTGTCGTGAGATGTTAGGTTTAGTGCAGCAGGCGCAGCGCATCGTTAGTTACTACCACATTCAGTTGGAGGACTCTGGGGCTGCCTGGTGCTCCAAAAAAGGAGGAAGGTGGGGATGACGTGGAAATCATCGTACCCCTTATGTGCTTAGGGCTACACGTGCTACAATGAAAACGGGTACCGAGGATGCAATGCACCGCGGGTGGAGACTGAGCACACAAACCAGTCTCAGTTCCAGTTGTAGGCTGAAACTCCTTACCATGAGCTTCGTTACTAGTAATCGCGAATCAGGAGGAAATGGCAGGCAGAATGCGTTCCCGGGTCTTGCTGCACCGCCCGTCACACCATGAGAGTTGCTTGGCCACCCGAGTCCGTGGAGGCTAACCACTGGGGAGGCAGCGGCCGAAGGTAGGGTCAGCCCCGATTGGGGTGAAGTCATGTTTCTAACCAGG
+
('0'&'4+4.(-*011(&&(&'&%&('('*((+**2584//*(+1.7---,+)+.0,/&,$0.'*+*'$'(++.--2-/0970+081661231&,,-,*/4..&'&'&)*,)(**+&$$$%%,)+./+*&-5),-(.))-')+((%'.(+,,,00)+%,++'&&&($$%$#$'*)+)(**('%)1-5/.-0*$%**#$$*1+&&&*&%%%(./2**%+))%,.-.-+)308.20+,6/1&+'**,1(58527-4,6,/,%'),.)*+*21**'*&))++(&$*((*64.,**+-134-*.'%/,))'))&*+)3*5,*+450+)---55.(+&*+(,-%-&)&'.*2)--((()'.%*(%&&%''(')')'(),-61/.-*,)'&((&()(.-+,1$&$$$(/1%)%*26414-/(0(*&.,,.&$%'*+6+,%%'*+7.,'(+')051,%'&*&)'''4-,(--(&&/+%'&%#"#'($(,/'#$$#&(,'%&'*.37)-5--44*)&(&&&$-65,.0)&).+167,,,7.1*&&')--///,/4+&&&#&$#')+)-)%'#&&&')'*&'(,*.2//9:,53/3-+-+)%$$'%)+2'()+)&$($$%%$'(,-14&((%(&,(%'$'%&#&$./()***/4()))&+/+)-'1-'%(+.''(&)/))*#%%)+5*',)(+.023795879968()*,/415%2102('&('()(4.+)($(&(+-//2325:4,1-,+103.+)&-0%'+*0,0'),//03)&&%$&*%(&$%(*&'(/(6163/',)(++))&(*'+0./6./.(*'&,)(*+2..(((*14/*63320.%(&&)+'%&)++.-/./()-.41,.1.%+)3--+1&(%(+/,,..82%)$+)%&(--+-4)*,,*)'%&%&#%&(-(2445766/027.-+*/+'('((%*,-82.05(**)++)-,*$$$($%(3*0.1,/2974)*,.945//,,*(&(+('&$$)+**((/+%+(,)20,-142-2,*%(%*-080392+-1..+-50.-+-'*-7.)+(&$#$#**('+,/30)+2-*---),(1-))&%'-*&(($#*(*&&(')'))**.(/(/'(***&)*8//,'&'((.(+.+*('(%##$$+''.-
@d32cdb30-115e-4e56-a12e-a5a0a5a3ad42 ch=284 read=52493 start_time=2019-12-13T03:46:48Z barcode=BC01 runid=2c9cf7bc05858273f10e7d7ec552fc0bd742dc3e
TTGGTAATACTTCGTTCAGTTACGTATTGCTGTAGTGCTGAAAAGTTGTCAGTATGCTTTGTGTGCTCTTCTGTTGGTGCTGATATTGCTCCCTACAGAGGAGGCAGCAGTAAAGGGAATTTTCGGCGGAAACTGACCGAAACAACGCCGCGTGAAGGAAGAAGTTTTTCGGATTGTAAACTTCTGTTATAAAGGAAGAACGGCAGCTACGAAATGGTAGGCAGTGACGGTACTTTATTAAGCCACGGCTAACTACGTGCCAGCAGCCGCGGTAATACGTAGGTGGCAAGCGTTATCAGGTGTGGGCGTAAAAGAGGGGCAGGCGGCAGCAAAGGGTCTGTGGTAGCCTGAAGCAACTTCAGTAAGCCATAGAAACCAGGCAGCTAAGAAGTGCAGGAGAGGATCGTGGAATTCCATGTGGCGGTGAAATGCGTAGATATATGGAGGAACACCAGTAGCGAGAGGCGACGATCTGGCCTGCAACGACGCTCAGTCCCGAAAGCGTGGGGAGCAAATGAGTTAGATACCCTATTAGTCCACGCCGTAAACGATGAGTACCTAAGTGTTGGATATCTCAAAGTTCAGTGCTGCAGTTAACGCAATAAGTACTCCGCCTGTAGTACGTTCGCAGAATGAAACTCAAAGGAATTGACGGGGGCCCGCACAAGCGGTGGAGCATGTGGTTTAATTCGAAGCAACGCGAAAGACACAGGTCTTGACATGCTCATAAAGGCTCAGAGATGGAGAGATAGCTATACGAGATACGGGTGGTGCATGGTTGTCGTCAGCTCGTGTCGTGAGATGTTGGGTTAAGTGCAACGGGCGCAGCCCTTATCGTTAGTTACCATCATTAAGTTGGGGACTCTAGCGAGACTGCCAGTGACAAGCTGGAGGAAGGCGGGGATGACGTCAAATCATCATGCCCCTTATGACCTGGGCTACGTGCTACAGTGGATGGTGCAGAGGAAGCGAAGCCGCGAGGTGAAACAAAACCCATAAAACCATTCTCAGTTCGGATTGTAGTCTGGCGCTCGACTACATGAAGTTGGAATCGCTGGTAATCGCGAATCAGCATGTCGCGGTGAATACGTTCTCGGGCCTTGTACACACCGCCCGTCACCACGAGTTGATAACGCAGAAGCCGGTGGCTAACCGCAAAGGAAGGGCGCTGTCAGGTGGGATTGATGATTGGGGTGAAGTCGTAACAAAGGTAACGG
+
%$+0+.).,2.3435;87-9,)($+'+))/2/*)./254401,-(+.),1&0-%+%%))''$%''&'%'+*+*-*.-97:800/-.+**+7.'&&(',$+'%)*,,/-((*-+'/1',+.03,)*,.**)-,*(*)/10*('/03.'-*(*-,.+3-0+.&(('(+53-7/:/01+),1',,*'%(*%&(02+/,20/4855:2(/0/,(&'))()0&%&%$&*,.19/4+)*)+0(4*4,)-0-1+4----*)'('++-*)$&&$(((+*..900/5015*0,-7/06*,-:---9())-)++2/.-.5<5,(*,.,*,,.733;5432/5.)032145//-*+)//-)**$&$$%)'+&,/04-05,.**-,.142+000-..*'&%'*)-*&-0,-)-6230))&%&$)&**,,,*(,.0494096/+,+*'**,-0267.,6+0++)5*(,.&/.,(&')'++,,+/0//011*&&&&$',/.+-+/)+*2('&,.,&'&'%*)&'%)26-'$$&,-*+776490)'.1./30**,,08889;621/1//+-)+%&(+*'(*//405&/+*-20/)(34,,-14233.//00+)&'+)%(''(++-07-1-')&$&)+-4383+,0,+300,/1,.879-,,./547586393,-5-+++-./+33930.*++-*)&,)9<;.97:7*)2)*-8433236%&%&#%$''**/+)((++(,,,**-1.*0/12*)*,-;:8-+*(,,*+,,321/,,)((&)%/,-2301,*--55:2...-*&'()43467765/-*+0425.1.*.*(&&#%+*0')12233'-.&'')+867;5031-/6/11((,10)+31:;2321/+%()*./107571())+'(,)%+(+/-0--0.30-13),7.,0-*1592.0398870-,()(*(//1571/('$$#%&(/+))(-%+,424*588993)0+'+&(().+186/.,)'0-++)$)24.-5-,039:72756:623)-0890:.8.--/3,*((%''*(.'))0*,*,-/3,+1'-')*,.//(/.7//1/32.202,.311/2367063./52/20,2122.0,,()/+.1221-360242,,,/./()()(()%'**-)&)$%,++-3,3,&.000731.103(-,.,***,'),-($%()(+3:/..*+,-315+571.****+//203./8,-.-1/,,5
@6e14a978-0c8b-4036-b9a2-a6e496943e1b ch=297 read=83816 start_time=2019-12-13T03:46:56Z barcode=BC01 runid=2c9cf7bc05858273f10e7d7ec552fc0bd742dc3e
CTCCACCACGGGAGGCAGCAGTAAGGGTACTGGCAATGGGGAAACCCTGACCGAGCAGCGCGTGAAGGAAGAAGGTTTTCGGATTGTAAACTGTTATAAAGAACGGCGGCTACAGGAAATGGTAGCCCGAGTGACGAACACTTTATTAAGAAGCCACGGCTAACTACGTGCCAGCAGCCGCGGTAATACCTGCGTAAGGTGGCAAGCGTTATCCAGGTGTGGGCGTAAAGAGGGCAGGCGGCAGGTGCAATGATGAAAGCCTGAAGCAACTTCAGTAAGCCATAGAAACCAGGCAGCTAGAGTGCAGGGAAGGGATCGTGGAATTCCATGTGTAGCGGTGAAATGCGTAGATATATGGAGGAGGAACACCAGTGGCGAAAGGCGACGATCTGGCCTGCAACTGACGCTCAGTCAGCGTGGAGCAAATGGGGATTAAGATACCTAGTAGTCCACGCCGTAAAAAACGATGAGTACTAAGTGTTGGATAATCAAAGTTCAGTGCTGCAGTTAACGCAATAAATTACTCACCTGAGTAGTACGTTCGCAAGAATGGAAACTCAAAGGAATTGACGAGGGCCCGCACAAGCGGTGGAGCGTAATGGTTTTAATTCGAAACAGCGCGAGGGAACCTTACCAGATCTTGACATACTCGCAAAGGCTCAGAGATGGAGAGATAATATGAGATACAGGTGGTGCACGCCGGTTGTCGTCAGCTCGTGTCTGAGATGTTGGGTTAAGTCCCGCAGCAGGCGCAACCCTTATCGTTAGTTACCATCATTAAGTTGGGGACTCTGGCAGGACTGCCAGTGACAAGCTGGAGGAAGGCGGGGATGACGTCAAATCATCATACTATGACCTGGAGCTACACACGTGCTACAATGGATGAATTGCAGAGGAAGCAAGAGCCGCGAGGTGAAGCAAAGCCCATAAAACCATTCTCAGTTCGGATTGTAGTCTGCAACTCGACTACATGAAGTTGGAATCGCTAGTAATCGCGGAATCAGCATGTCGCAGTGGGATACGTTCTCAGGCCTTGTACACACCGCCCGTCACACCACGAGTTATTAACACCCGAAGCCGGTGGCCTAACCGCAAGGAAGGAGCTGTCTAAAGGTGGGATTGATGATTGGGGTAGAAGTCGTAACAAGGTAACCGG
+
++5-*+(),*64,-1-,..,7.4(')))'((*0.0700*)''*,256../9/,/'*'&(),.059:6669102.22;:73/-+/,./.9.0.-.8.+/4*)'*')--/70019)62+/4,-611081)*%'(*3/-%$$'(.34*,,3*',.*4711+(''7+5501*,069616'316.000-,&'%*)'(+.05,),009532-/-00/-3++411.21854/(06,&&+-,*,14.(-,&-/-.*6*)(%20,32,-756&*&'),,/2/+0237),+.--+,44*7(*3800/.+(')*()'+,*)-*2),../11,/*1,;9663/-'&*)--..-72,+//3-,/-+-(-39,--(+4*454:9/0,1,,*.9).,,4876577/0+)&#%'-5454313647,++('&%((*+'+,/<;8+21-)7*-'(*5169('*2/0065-06:9:9;/9-7,-*)++*./.0+16-47474034()+-/4'')6-6588999956393244235//0(/''((/&)-*''$&$&&),+/482+3-'+966+47+,83/2+((+,02./10'+01,71)+*-+)&&*)*)7-01(2'&)4/7<<+8:692(*/(+0(0,-'%(,')(,'%$%''&'%*+3833240,/-.(+-6-02134-,+/23:2+***+-0/,-0//7799;.6..4/6&&#'&*+.208567544+0/..01475/13489136+-/191,)++3'&*.%3'(--&2(,)54-6111-04&&')(-2.00,3764,2-+570.4565-50.-7459998-)1./51,+,-82/2-*,*..*88,025687:9:<82229820(0&'*/.55-/0*-,341/+&(,,64/,00877/640(&*')*6.+*+')((+*'*+,11442/1///5/13;0'.93+,*699/9/09/0;479<647*/,)*)'003364845564640/00.80.725033541//(+,--+-*.1(-,./-.01856623),-.60+,)+,2:347/273)+.,-/32335<79;826444244)-,-**,)*+1.2-0,*)+5+/-)*,./3+*3*0)&',*+,,,,,&,),013149+.804:,*8()*10,6.-/+1')',)'+-,-.)&.,)1,.13412
@38e5b197-04f9-451d-a827-0e549050fc09 ch=33 read=57667 start_time=2019-12-13T03:46:54Z barcode=BC01 runid=2c9cf7bc05858273f10e7d7ec552fc0bd742dc3e
CCTTGTTACGACTTCACCCCAATCAGCTGACCCTACCTTCGGCCGCTGCTGTAGAGTTAGCTCACGGACTTCGGGTATTGCCAACTCATGGTGTGACGGGCGGTGTGTACAGAACCGGGAACGTATTCACCGCGACATTCTGATTCGCGGTACTAAGTAACTCCAGCCTTCATGTAGGCGAGTTTCAGCCTACAATCGAACCTGAGACTGGTTTTAAGTTTGGCTCCACCTCGCGGTATGCATCTCCTGCTTACCATTTAGCACGTGGTGTAGCCTACGCAGGGCATGATGATTTGACGTTATCCCCACCTTCACTCCTGGTTAACCCAGGCGGTCTCGCGGGAATACCAATAATGGTAATGCTAACGACAAAGGTTGCGCTCGTTGCGGGACTTAACCCAACATCTCACGACACGAGCTGACGACAACCATGCACCACCTGTCACCTTGTCCCCGAAGGGATTTCCTCGATTAAAGTAATGCAAAGGGATGTCCGTGTAGGTAAGGTTCTTCGCGTTGCTGAATTAAACCATGCTCCGCTACTTGTGCGGGTCCCCGTCAATTCGCTTTGAGTTTTAATCTTGCGACCGTACTCCCCAGGCGGAATACTTAATGCGTTAGCAGCGGCACGGAGGTGTTGAAACCCCCACACTAGTATTTCATCACGGCGTGGACTACCAGGGTATCTAATCCTGTTTGCTCCCACGCTTTCGAGGCCTCAGCGTCCAGTTACAGTCAGAGAGTCGCCTTCATGCACTGGTGTTCTTCCACAATCTCTACGCATTTCACCGCTACTAGAATTCCACTCCTCTCCTGCACTCTAGATAACCAGTTTGGAATGCAGCACCCGAGGTTGAGCCTGTTATTTCACATCCCCTTAATCATCCGCCTACGCTCCCTTTACGCCCGATAAATCCAGTAACGCTCGCCACCTACGTATTACCGCGGCTGCTGGCGCGTAGTTAGCCGTGGCTTCCTCAGCAGGTACCGTATTTATCTTCCCCAAGACAGAGCTTTACGATCGAAAACCTTCATCACTCACGCGGCGTTGCTGCATCGGGAGGTTTCCCCGATATTCCCCACTGCGCGCATACCCGTAGGAG
+
2-6))'+'+,267730/7:1.325&'(,456;0//9:8:98;8668+)%&$$#&%*+3-//775602/46974525.6/.8/6**)+).05756213/888726--&+$''&'1190;788977579112:0682.%+0-*)%/795/),,(-/2+()3--,:))'(&,2534--,.58*(-19///.02)*'-108),/,&%%'+/66).5<<213-084)0-457-.5.2./)-,'(&(*23-8+*&$'&*081+3'((/++,.,))%$&'/.),,-.&,65300..//,31-),334555.960&,/194&')36232*2-6+:5+-83-31115*)%(''$&&)(+&%()(&)&'&)%$%&+'(*+)0'1*3/**%'*,/4.--.670,3,0)-'&).-++*)((+-.279454542-222427393:2546:116/69545335(*:9:6-+,0.+-.672654/'/)-0*(')+,-:::)*64++&')&%(&,,1120*003;8570.10.2-*))*--//:7531)+6476,*2$+,7,/-6,5807:9046959796('+,*+00051-.6133:/339:<5:10,1:8-/16827563&))&,+//6.9-++-(.013---//,,/+12;43:02978)'(+-.+-.*)4-')++$)*0/,,+/)*--2:377/.0:962:22122/6*.015:2(-*+-41/.(*+46691110-1'(+16-/(,+.(*,.-3544785;71-,,*,34+0,/93+**&&,&0'(099885757;83-/1.0-,++('').-/-)+,.-+.--/.033321432830706/52;82121/-5(16,70('$)&%%)*+)**))+(/:4*,//,861,+,00.1::5//3:54511/38)6<835/10)'%-/61/3/)+.69889::9;0/2.&'+)-*((+0:56+&$+(*-0/,)+&//52901273935/.3*(()%%&%+-+(/('*'(01++,131;:+41+.3/...,5:,*,0113()34/-62:2511/010*/+.28609-,,/./001066&((3:,*68/)--+.5355,)*)())*&)#%$(.2./37.*-
@6a6c63ac-5612-4032-b8e2-43fd4268e638 ch=390 read=56090 start_time=2019-12-13T03:47:06Z barcode=BC01 runid=2c9cf7bc05858273f10e7d7ec552fc0bd742dc3e
CCGGTTACCTTGTTACGACTTCACTGATCATGAATCACAAAGTGGTAAGCGCCCTCCCGAAGGTTAAGCTACCACCGCTTCGCCCACTCCATGGTGTGACGGGCGGGTATTAAGGCCGGGAACGTATTCACCGTGGCATTCTGATCACGATTACTAGCGATTCCGACTTCATGGAGTCGAGTTGCAGACTCAGTCGGACTACGACGCGCACTTTATGAGTCCGCTTGCTCTCGCGAGTCGCTTCTCTTTATGCGCCATTTGCTTAGCACGTGTGTAGCCCTGGTCATGGGGCCATGATGACTGACGTCATCCCACCTTCCTCCAGTTTATCGCACCGGCGTCTCGCTGAGTTCCAGCCGGACCGCTGGCAACAAAGGATAAGGGTTGCGCTCGTTGCGGGACTTAACCCAACATTTCACAACACGAGCTGACGGTAGCCATTCAGCACCTGTCACGGTTCGAAGGCACATTCTCATCTCTGAAAACTTCCGTGTGGATGTCAAGACCAGGTAAGGTTCTTCGCGTTGCATCGAATTAAACCATGCTCCACCGCTTGTGCGGGCCCCGATCAACTCATTTGAGTTTTAACCTTGCGGCGGCCTCCCAGGCGGTCGACTTAACGCGTTAACGGAAAACCACGCCTCCAAGGGCACAACCTCCAAGTCGACATCGTTTACGGCGTGGATTTCTGGGGTATCTAATCCTGTTTATCGCTTTCGCACCTGAGCGTAGATATCTTCGTCCAGGGGGGGCCGCCTTCGCCACCGGTATTCCTCAGATCTCTACGCATTCCACCGCTACACCTGGGTTCTGCCTCTACGAGACTCAGGCTTGCCAGTATCAGATGCAGTTCCCAGGTTGAGCCGGATTCATCTGACTTAACAAACCGCCTGCGTGCTTTACGCCCAGTAATTCCGATTAGCCTTTGCACCCTCCGTATTACCGCGGCTGCTGGCGGGAGTTAGCCAGTGCTTCTTCGGGTAACGTCAATGAGCAAGATATTAACTGCTCCTTCCTCCCGCTGAAAGTGCACAACCCGAAGGCCTTCTTCATACCGCGGCATAGCCGCATCGAATGCGCCCATTGTGCAATATTCCCCACTGCTGCCTCCCGTAGGAAC
+
*,-0-2/1718*/4)/137:;7..$&%/5$&%(/32/4451..*4455+-,17-+.3-+.2/.+-./),,*.-#%&%'1(*()--+*)-((56::84335/-*(+(&&#&$$%++/,&6.4/.49769101/*-.8545:8++,./++,*0+')))22557764.-.6/3(.++)*+323324/.&*%.4.%'')-5.46/+*,+,,++%.+.3**'(*',+,/21-.0100**,**)-)+,+(-11;-)+))/99076*+)+)()+*00,,2,,/+34.)/226-3.05008153300-'(*+5/351+89.*::9:6730(),083-.1*3',--.**)*,.##%*14835,&*1-554471666;38,334(3/:96;*3+-.--**/,0.5/./9941/12,1,),/.12;3./-1,/*4,%)*+,---)#,)23(.&%)%--//&&)+'),--,5&'+),-+-,/62451356753/+31-2/23++,/23442//.2/105017+4,)*2:49<978007*1146.7,:+<<:::7-&-,15/11-,7((-00,6.:54+)'*+.90002177+,-2;<9,:0/--*'**'*),((-+(&/69/811036586:7..),)+&+((*.('+30514807,4+050++1*/-6-51'(()*.483777/<-**0700044&,-'('&23.013746861)()07+&(*$((21/.0.751,)%'(+$&)(&'&*62-,.)(7068:6/16.06/98789)-.'2024;:800%%/121553334-62.,(.0),0.0/14/),('*&&#+,*31*,'(0256.-+,+46359555679,,,.)..04403+(/,,,11+7)0,)+/.033+-(//20701744520:./067.+(-+'+)/0**03376:35112/,,3+02)&+*076026$/(.,-783328554434&$-,-(*//-,/6,-0++63;:4.))++-//2455432338*,''&+-1252800003.-.&)38+,::7193/0-.&')%+'()/7/806/8108855*2+&(+100+%*+)+-.08%'$(%*+3<4,10-.0439552.468/',/,-++,4/0;1/211)+)-
@69583d53-0e0f-4a74-94d6-d03d2237b239 ch=131 read=62995 start_time=2019-12-13T03:47:15Z barcode=BC01 runid=2c9cf7bc05858273f10e7d7ec552fc0bd742dc3e
CTCTACGGGAGGCAGCATTAGGGAATATTGCACAATGGGCGCAAATACAATTAACAGCCATGCCGCGTGAAGAAGGCCTTCGGGTTGTAAAGTACTTTCAGCGGGGAGGAAGGGTAAAGTTAATACCTTTATCGTGACGTTACCGCAGAAGAAGCACCGGCTAACTTTCCGTGCCAGCAGCCGCGGTAATACGGAGGTGGCGGTGAAATCAGGTACTGAGGCGTAAAGCGCACGCAGGCAGTTTGTTAAGTCAGATGTGAAATCCCGGGCTCAACCTGGGAACTGCATCTGATACTGGCAGTCTCGTAGAGGGGTAGAATTCCAGGTGTAGCGGTGAAATGCGTAGAGACTGGAGGAGGAATACCGGTGGCGAAGGCGGCCCCTGGACGAAGACTGACGCTCAGGTGCGAAAGCGTGGGGAGCAAGCAGGATTAAGATACCTGGTAGTCCACGCCGTAAACGATGTCGACTTGGAGGTTGTGCCCTTGAGGCGTGGCTTCCGGAGCTAACGCGTTAAGTCGACCGCCTGGGGAGTACGGCCGCAAAGGTTAAAACTCAAATGAATTGACGGGGCCCGCACACAAGCGGTGGAGCATGTGGTTTAATTCGATGCAACGCGAAGAGCGCCTGGTCTTGACATCACGGAAGTTTTCAGAGATGAGAATGTGCTTCGGGAACCGTGAGACAGGTGCTGCACTTGGCTGTCGTCAGCTCGTGGTGTTGTGAAATGTTGGGTTAAGTCCCGCAACGAGCGCAGCCCTTATCCTTTGTTGCCAGCGGTCGGCCGGGAACTCGAGGACTGCCAGTGATAAACTGGAGGAAGGTGGGGATGACGTCAAGTCATCATGGCCCACCCACGACCAGGGCTACACGTGCTACAATGGCGCATACAGAGAAGCGACCTCGCGAGCAAGCGGACCTCATAAAGTGCGTCGTAGTCCGGTTGGAGTCTGCAACTCGACTCCATGAAGTCGGAGAATCCTTGGTAATCGTGGATCAGAATGCCACGGTGAATACGTTCCCGGGCCTTGTACACACCGCCCGTCACACCATGTAGGTGGGTTGCAAAAGTAGGTAGCTTAACCTTCCGGAGGGCGCTTACCACTTTGATTCATGACTGAAGTCGTAACAAGGTAACCGG
+
&'($%&'/4*+2302.'+&&-,'+,+.22//,/.2./5/3-103&##$%(*)'&()$.3.4232.-*+**+')**32:019)965;0115.&-),-<94...*-5*(*-)(,+&)+94/,5.4,.1.+.(#&'$0'*,809,/6+,,*-/)+,*,.7350.,-,+0543.-24978-70/13.-.*+21/*2/3,.(*&'&-,,'.**),+1..-//-&%(&-//:7*+5403235999'36:1,/334,,;((*0)&&)0*(65-&00004052+..0.)-,,0122:8//0/.++%&%)'*2987.,)4.1+,&*'++*2+*4/100///2840181.12760/&*%*,2411,'..,:889;678/7-**0,013-6;81',316,/,*+.--./2552++,+0/./+,((,69;9)+)..3%0+*2&3*/()+838:*.943365,*-.779299,)**,-690.)&%**+,.*2,/.47('&'&4/*(1,3-/0,*(&+%*3474551,;08.75556:7894234(((+-66694&027*,8.:4<;64786<;5/2)5)*++++2/17.)+(-,149873823:000-.**,01;:08783,-/0021//202/()++&(*,-588483557460045*3+.8:84-,+,,7552.6-)'$(/61,1+++59585/11524745593/,%+'3+4446654522555/(-&'(.2,-.,/-((-8+.--.)''((4*,195:2041262'59+-.*,131:4//7/.9/003:/7*0.3.;:,7/1(%')(*.4379.532324;2-,,.,3.,3+2108;4/9888755/-'++,34575,72*',/,&')23;01/-+-,-')(+.42/,/20371-02379/+-())()54788:7910024/,.4;/00.+3089,/:23*.-3989.9+/,82-+(**)*+/,2,,-2/21//-.+1-,,6-1*(+)*,$$$&%',8444::5762+*,24265+/09855;87856-92*(/37071/000--+4584;90011212633.,%)()*/,18.10/,(&--0.+*&(+'3'1*2/3(1)(/3+-,,0,/291-24(),7:8475//*+.0/0659:9722+4.496155
@077e66bf-422e-447f-8970-45b496d352e7 ch=172 read=96971 start_time=2019-12-13T03:47:33Z barcode=BC01 runid=2c9cf7bc05858273f10e7d7ec552fc0bd742dc3e
CGGTTACCTTGTTGCGACTTCACTGATGCATGAATCACAAAGGTGGTAGCGCCACTCCCGAAGGTTAAATACCTACTTCTTTTTGCAACCCACTCCCCATGGTGTGACGGGCGGTGTGTACAAGGCTGAACGTATTCACCGTGGCATTCTGATCCACGATTACTAGCGATTCCGACTTCATGGAGTCGAGTTGCAGACTCAATCCGGACTACGACGCGCTTTGCGCCAAGGTCGCTTGCTCTCGCGAGGTCGCTTCTCTTTGTATGCGCCATTGCTTAGCACGTGTAGCCCTGGTCGTAGGGGCCATGACTTGACGTGTCCCTTCCTCCAGTTATACTGGCCAGTCTCGCTGGTTCAGGCGGGACGCAACAAAGGATAAGGGTTGCCTTTCGTTGCGGGACTTAACCCAACATTTCACAACACGAGCTGACGACAGCCATGCAACACCTGTCTGCGGTTCCCGAAAGGCACATTCTCATCTCTAAGAAACTTCCGTGGATGTCAGACCAGGTAAGGTTCTTCGCCGTTGCATCGAATTGACCATATACCGCGTGCGGGCCCCGTCAATTCGAGTTTTAACCTTTGCGGCCGTACTCCCCAGGCGGTCGACTTAACGCGTTAGCTCCGACCACGCCTCAAGGGCACAACCTCCAAGTCGACATCGTTTACGGCGTGGGGCTACCAGGTATCTAATCCTGTTTGCTCCCCACGCTTTCGCACCTGAGCGTCAGTCTTCGTCAGGGCCGCCTTCGCCACCGGTATTCCTCCAGATCTCTGCATTTCACCGCTACACCTGGAATTCTACCCTCTACGAGACTCAAGCTTGCCGAGTATCAGATGCATTCCCAGGTTGAGCCAGGGGATTTCACATCTGACTTAACAAACCGCCTGCGTGCGCTTACGCCGCCCAGTAATTCCGATTAACGCTTGCACCCTCCGTATTACCGCGGCTGCTGGCAGGTTAGCCAGTGCTTCTTCTGCGGGTAACGTCCAATGAGCAAAAGGTATTAACTTTACTCCCTTCCTCCCCGCTGAAGTACTTTTACAACCCGAAGGCCTTCTTCATACACGCGGCATGGCTGCATCGGGCTTGCGCCCATTGTTACTAATATTCCCACTGCTGCCTCCGTAGGGCAATATCGCTTTCCAACAGAAAGGTTAACACAAGGAGCACCGACAACTTTTCTTCAGCACCTGGTGCTGGTAGGGTATGCAACACCAATGTTAACGCTTTCTGTTGGTCTTTAATCTCTACGGGCTGGCAATGAAGTAATAATAATGCAACCACCGCGTGTGTGAACCTTCGGGTTAATACTTGCGCCCGGGGCGATAGTTAATAACCTCATCAATTGACGTTACCCGCAGAAAAGCACCGTACTCCATGCCAGCAACATCAACAAATTACTAGCGTCAGAATTACTGAATAAAAGCACGCGGACTGATATCAGGTCAGTGTTGAGAATCCCCAGGCTCCAACGAACTACCATTCAGCTGGCGGGCTGGAAGTCTTTGTGGAGGGTAGAAATGTTACCATTGGCGAGCGACTGGAACGGCGCTCAGGCTGCAGGCGACGAGAACAAACAGTAGATACCCTGTGATCCACGCCGTAAGCTGATGTCGATTTGAAGGTTGTTGTGCCCGCGAGCTTTAACATATTAATCGCGCCTGGGGCTTCCTGGGTAAAACTCAAATGTGAAGTCTAGCTTGACGAAGCAATTAAATACGGCGAGCTTACTGATAACGACATCCTACTCGGGGGGTGGTTAATGCCTTCGGGGAACTGTGAAGACGATTAACTGCATCGGCGTTGATGAAATCGACGGGTTAATCCCGCAATGGCTGGCTGCCAATCGCTGTTGCCAGCGATCCGGCCGAGGAACTCGAACTGCCGATGATGGAGCGGAGGAAGTCATCGTAACCCCTTTGACCAGAGATACACGGCTCTTTAATACCACAAGAGAGCGACCTCACCCAATGCGGTATATAAAGTATGTCGTAGTCCGGATTGAGTCACCATTTCCAAAGTCGTCATGGTAATCGTAGATCGAATGCTGCGTGAATACGTTCCCGGGCCTTCGCCGCCATCACCTGTTCTGAAAACAGATAACAGAACTTCCGATTCGCTGACTGAATCAATGACTGGAACGTAACCGAAGATAAACGACGAACAATAGGTGCTGATACGTTACATGCCAGCTTACCGGCGCCGGCGGTGCGTAACACCGCA
+
9-428+,508)/)&&-*12:621%'%)$&#(()385.531*))(*/0.33124'*,/75+-3061;68&''*31138:838<<,233+1;6')*808,.03886456756864:875556894,&-**+0-+**.72027.0+6,,-875,,,--**)+1-./0001//09.44398;7-.+0%'*1276/:/0.34557/;16'5-722..//-+*$%.+'')'+''%*)+,24/2.///0732/-),0/(+307751<-)*.+*,*4:381,''$%)001..--*039/-3;97.0-.10,-210.,,),('%%&$&%'&$')-*,(()1,%(%*)2+.'*+43*.)-2.604+(*/,+/'$$$$%%(19.130734./*,*'*%&1,.135.-198115/3+3/*.305+7*+*,//+)-**524443346158;6:771'/.1600+)&%(*007-70-/4*.6/5736;114561+((*'%)-./23//.-0701544).+55016425+5.;59<:70///4332:9/.1//(,064/(&(,2*/*-'/)1/264*(+1071-+(&(3;;.7:7518++1/307/6./-/79-+086282.--22201+***//-*-./&'*1/-0.19681/.8-,,-8775/4*6+356425345329/(),,-,0*,($&++06//1,-/651;0155272-*+,544/+-+--5//+('*2*33./779,.268<:879.0571933304478:162320./90'../--/44453&3./21/(*01453.(*0/310101)&&-2-'11+0/343379--)*+0-02'%%',12.-02-,(+-+))'++-.-&*'$$*./1*.4/-+-.--)))(/*5,98;:7;8;<:88887/-,3)$&()+++4*'&(*2*/-+)+*6+6-.+-',-007)*240420://222533396*,**%,),&')2..46/56<6:<:788/+/-.5/.-1&5*01/11484***)%-)'()+15/1191&.*142.;9-*44).))))*,23)-.0)44++.-1/2568-.9-7733+1122910.00///1002'1875;3650;5*0,(+()+/05.096994,2.--,,386300104+*//43591)(,/-(+/1/-,30*.7/22,('-))*(&(*/052713*++0911740&*+,4558372.+-*-.*).+.0323./),+/51232/20%&64/07252613./6.)&+'((##%''&$%''*,0+&'%#&(.)*)+&()(,+(((,.7341*%'#$#%'(-.61-,0013%%&#$$&'(++'*&%$&%$,()-5-9+1*'$*%0)--1510075/:)/7-'*%%,-**()$-&&(%&)+,)/+-1)*+&%'''&+&()-++,(()&**)'*(-%%&$'(30)*%).4,).*/(*'&))(),///.&,+.2,00(/'&)%('),+.*(,2416'0(#$%('%'++)/7.)$'%'&-')0301-*(')('+-+*&*%+*&&(''()%$*.,47)+*/&3/&)+0(&$$&%%&$%*%$%''*&%##'$'&&'&&*)*)0/62*(%%$#''%$')'$%'*+0/5+-+-'$,+('*''((&+-00163*,+'*./+2+*')**(&'&'',.1+-'&#%%+(.)/*()'-2,-20)$%*),*+2.-27-((-)37920*(),'(%$)$%&'').'))#&-/,1&'./,*,&$$$%))(&&$%%&%$%&%&)+-/(%%))&*)''$(*---&,.*07384*+*(%$&)'%'''$'&'$'&*('##%#%$%%#$&)$%&&..)''(')%-*3'-'%(2(%%'%$%&)%&$'$$&$)$'(110,),*.3*(-+*.+')$'))&((-0,.'&(&&)'+,'%)&&')+%'((,)%&$#%'))01/./(.3.'(--&&'(&)$,&$$'#')'(-./5-++''),&')+'()(()'$$$%%',,&(&($%'%%#$$#,-*++2324531)/01$%)%2(&'&')#&)'*0,-,)()%%&%(*(+%))&&&&,-)./21$$.,$$%$'()('()),,.47&'/331(,'$#')+.-)))'))()-1-,**65,$&(('%%'$(&&&'',%'(+--&'&&'.+)''%$&%$$%%(&&'$&"'$%&)&('%%%',(.*+,'%%$(''%)*,,**((*&+.02+%+,(2+($'(''4.2.-*0(&*.)%((+%%##$#%&#$%
@c6bef05b-fcbc-45ba-b13d-6a1e87a8195f ch=97 read=86145 start_time=2019-12-13T03:47:35Z barcode=BC01 runid=2c9cf7bc05858273f10e7d7ec552fc0bd742dc3e
CCGGGTGCGTGTTTAGTGCTACAAAGTGATTGGCGCCCTCCCGAAGGTTAAAGCCTCGCTGCTGGCCCGCTCCCGTGGTGGCATGACCGGGCGGTGCGCAGGCCCGGGAACGTATTCCTGCGTGGCATTCTGCGATCCACGATTACTACGCGTTGACTTCATGGGTCGAGTTGCAGACGCTCAATCGGACTACGACGCACTTTATGAGGTCCGCTTGCTCTCGCGGGTCCTTCTCCAACAGCATGCGCCGACCTTGTAGCACGTGTGTAGCCCTGAGTCGTAAGGGCCATGATGACTTGACGTCATCCCACCTTCCTCCAGTTTATCACTGGCAGTCTGCTCGCTGAGTTCCGGCCGGACCGTAACAAAGGATAAGGGTTGCGCTCGTTGCAGGACTTAAACTAACGTTTCGCACGGGCCGGCAGGCTGGCCATGCAGCACCTGTCTCCACAGTTCCCGAAGGCACATTCTCATCTCTAAACTTCCGTGGATGTCAGAGACCAGGTAAGGTTCTTCGCGTTGCATCGAATTAAACCACATGCTCACCGCTTGTGCGAGCTGTCGTTCATTTGAGTTTTAACCTTGCGGCCCGTACTCCCAGGCCCAGTCGACTTAACGCGTTAGCTCCGGAAGCCACGCCTCAAAGGGCACAACCTCCAAGTCGACATCGTTTTACGGCGTGGACTACCAGAATTATCTAATCCTGTTTGCTCCCACGCTTTCGCACCTGGCGACGTCAGTCTTCGTCCAGGGGCCGCCTTCGCCACCGGTATTCCTCAGATCTCTGCATTTCTGCCGCTACACCTGGAATTCTACCCCTCTGAGACTCAAACGCCGGTATCGGGATGCACAGTTCCCAGGTTGAGCCCGGGGATTTCACATCTGACTTAACAAACCTGCGTGCTTTACGCCCAGTAATTCGATTAACCTTGCACCCTCCGTATTACCGCGGCTGCTGGCGAGTTAGCCGGTGCTTCTTCTGCGGGTAACGTCAATGAGCAAAGGTATTAACTTTACTCCTTCCTCCCCGCTGAAGCCAGGCCTTCTTCCGCGCGGCATGGCTGCATCGGGCTGCGATATTCCCCACTGCTTTTCCGTAGGAG
+
1+('%&&%'$&'.+'+-)*(&,*0))(*&('%'''-23+,'&&'-*53977,$($$(*+(''#%')(%#%&-.+'/&-.*('$%*(0+.3512))%$$*'(()-*07/7-.-++./.'*(1,*,02239/'$&*--23)+,,/1)*'%%%$%%$%%+.8/7814(*()',,9391115)2/7,716(8-962132545003;;.74&0%(,1-+0,)*/.,.)*)&$%%%(()*0&*%%%&&%&$&'..-*'#%%'))-.-22//1/,,,03/++&),./701(1303-2*+,**)(),.69::9,81-'29364-,3(((.0-),+*,,-61),.-'%'')%&%''51**'&(1318577&$$%%-1)3.9810-.*-/''%'&-..,))$40/-/-/0,+*.*(',,%%#%#%(*'*%&')#'&&%$%''((&'&())06-1-*&/)()*29;8;4+*)*))')&%-()(&')*+)(*%'&(-,./22142.-(%(,-/3149341164;829112-3*)*--4+++.'0610)%%#&$%**$%%$$#%)/,,($%%%$'(',2**050+,-69:(/)+&()*).)7/'&-+.0255,--,('&+0664,6+1+---006.347/0,-(*'*.,//5:8944'-2++%*//4826(.*),,1,620/*/15+,--40/1433'+-.5-0()/*+/61/3//),//;4+++,(%#'&'(+,*&()+/*)'$(&5/25236642.)++0)-6<527///+1,+,+*0.'210331+(+()044*)&&(+,8/./45:44621-.,''&),07/2+1473,*&(+.31248:86-/.(.-1-0.7((*(*(*(449450/01+5)*/16,(&&)&-63.*,,-/..+()*//15;96+%$''(*('&$%0-25--12377-0*,1-.+*')+)++085222,-./4/32/,4---76+2(%%$(-.,),-+1-(*/8088,)((.3--032/0/-0/01288<0+1,,/8/2('*/*,.86+5+.)*/2.*+&$$$#1(*.75:67110/'#%$&)-./01)(%#$&()')&'$&$$$%%60546+$&$#%*).+.1.-.3*(&
@886ee992-f457-4b62-b27c-d6873fc41845 ch=354 read=10188 start_time=2019-12-13T03:47:33Z barcode=BC01 runid=2c9cf7bc05858273f10e7d7ec552fc0bd742dc3e
CTCCTACAGGAGGCAGCAGTGGGAATATTGCACAATGGGGAGGGCACAGTGCAGCAACGCCCGCGTGAGTGATGAAGGTTTTCGGATCGTAAAGCTCTGTCTTTGGGGGAAGATGTGGCGGTACAGGAAGCCGCGGCTAACTACGTACCAGCAGCCGCAGTAGTAATACGTAGGTGGCGAGGCGTTATCCAGTTTACTGGAAGGCGTAAAAGACGTAGGCGGATGATTAAGTGGGATCTTAAAATGCCAGGCTCAACCCAGGTGCTGCATTCCGACTGGTTATCTAGGTGCAGGAGAGGGAGTGCGATTCCTAGTGCTTAGCGGTGAAATTAAATGAGATTAGGAAGAACACCAGTGGCGAAGGCGACTCTCTGGACTGTAACTGACGCTGGGGCTCCAGCATTAGGAGCAAACAGGGGATTAAGATACCTGAGTAGTCCACGCCGTAAATCGATGAATACCACTGGGGGGTTTCAGCACCTCCGTGCCGCCGCTAACGCATTAAGTATTCCGCCTGAAATTGCAGTCCTTAAAGGTCTGAAACTCAAAGGTGACTGAGGACCCGCACAAATTACTTGGAGCATATGCGTTTTAATTCGGAAACAACGCAGGAATACCTACACTTGACATCCTTGCATTATAATCGAGGAAATCCTTCAGGGGACAAGGTGACGGAGTGGTGCATGGTTGTCGTCAGCTCGTGTCGTAGGATGTTAGGTTAAGTCCCGCAGCAGGCGCAACTGCCATCGTTAGTTACTACCATTAAGTTGAGGACTCTGGCGGACTGCCTGGGATTAATATGGGAGGAAGGTGGGATGGCGATGTATGCCCTTGTGTGGCAAGAGATTTCTTACGTGCTACAATGGCTGGAGTACGAGATGCAATGCTGCGGAACAGGGTGAAACTTTAAAAACCAGTCTCAGTTCGGATTGTAGAAACTCGCCTACATGGAAGCTGGAGTTACTAGTAATCGCGAATCAGAATGTCGCGGTGAATGCGTTCCGGGTCTTATGCACACCGCCCGTCACACCGCGAGGTTGGCAATGCAGGGGTCGTGGAGCTAACCGCAGGAGCAGCGGCGAAGAAGGTAGGAGTCAGCGGTTAGGGGTCAGAAGTCATGTAAAGGTAACCGG
+
*),,%&,+23-062252%)4.5.....91.,-./21))+)%,*%'&*-+5,.-00113/27)+882*(&&(0.+-1,1/;:21-8/.1,.140+-/25.3.15.(/7/*),)-/)+*3.),**/)**)')37(-*0,+,//..0%/&(('(++).4)-&,.-*-*--10683.../8/&&/)7558405'$('5-()()),*-.)$**45+*&0+-//,*,.,87&+()-)-,6551&(%/0*+*&.0+,2.2-.(+&&$10/--)*,(13+*(.33485;540-)))*--,331,(,'(&')&'),2,3.'&','#&%%&*+50100-,//3'&$$'(.)-.*+*&%,/2683431/,&&**-./21210&(+.,-(&*,1010-,''(*+/-./2$($$&50/0,'+0001,')1+/).4,,+-1259-)&%')0-0+(-,453455)&'&'.,+73&-'%%$')2//(/6.4)'+,,1-070457:68:650/%+'+*,-4(()*(1+&&*.*&&'-'.%,+337.-234)1),'&%*3++-657'.(('&&&(%+*--45())--/(*%$$##))&%,,-&+*$(.:9/0/4-)*(,+)'/,2.1**)''&%''&&('%((,,3235(&)),,/(&$'&00..)')(&&('&'($*3564656)1,-.1)-&'(1:565%%#**7(--&330-/1.(+&*.-0%&2-4)20',/.6,/)/-7)&,(%)%&),+.+*('&().34.283/-7..,/6:.-204,6-)&332542.&+,062286796520'4)0)%&&&+-'+1*)-+*,28*+22*%$&#%$'$04,-1*0---'$+*&'''*/.&%%%')*/2102-3,%%&&(*&(),)%&()0%()**((&''')(('%.*'$#&*&**+&+04510--,,,&&%-)7-)1')&&%'&++((.1+/10//%'%'%&)//00+(.+***+.558++''((1.2),*0.-03,,./(-.93,1++371%1.-()&&)&,**).-/05102/-.-37)+-(-'&&+'(-'($-%),/&(&)))'('*31212',&''$((*,-2732/3*++-.--(&#%(,)*+,(4+&,4//&%(&()(*1'+%%&.+-.0/62918
@a4e61c90-c3c6-4860-988e-822c226e5fa7 ch=251 read=90486 start_time=2019-12-13T03:47:34Z barcode=BC01 runid=2c9cf7bc05858273f10e7d7ec552fc0bd742dc3e
CCTACGGGAGGCAGCAGTAGGGAATTTTCGGCAATGGGGAAACCCTGACCGAGCAGCGCCGCGTGAAGAAGAAAGGTTTTCGGATTGTAAACTTCTGTTATAAAGGAAGAACGGCAGCCACAGGAAATGAGTAGCCGAGTGACGATACTTTATTAAGAAAGCCACGGCTAACTACGTGCCAGCCCGCGGTATGCATGGAGTGGCAAGCGTTATCAGGTGTGGGCGTAAAGAGGGCAGGCGGCGGGTCTGTGGTGAAGCCTGAAGCTTAACTTCCAGCCATACAGAAACCAGGTGGCAGCTAGAGTGCGGGGAGAGGATCGTGGAATTCCATGTGTAGCGGTGAAATGCGTAGATATATGGAGGAACACCAGTGGCGAAGGCGACGATCTGGCCTGCAACTGACGCTCAGTCAACGTGGGAGCAAATAGGGGATTAGATACCTAGTAGTCCACGCCGTAAACGATGAGTACTAAGTGTTGGATGTCGAGTTCCAGTGCACCGCAGTTAACGCAATAAGTACTCCGCCTGAGTAGTACGTTCGCAGAATGAAGCACAAAGGAATTGACGAAGGGCCCGCACAAGCGGTGGGCATGTGGTTTAATTCGGAAGGCAACGCGAAGAACCTTACAGGTCTTGACATGTCATAAAGGCTCCAAGAGATGAATGGCTATATGAGATACAGGTGGTCCATGGTTGTCGTCAGCTCGTGTCGTGAGATGTTAAGGTTAGAGATCCCGCAACAGTACGCTTATCGTTGGTGCCATCATTAAGTTGGGGACTCTAGCAGAGACTGCCAGTGACAAGCTGGAGGAAGGCAGGGACGTCAAATCATCATGCCCCTTATGACCTGGGCTACACACGTGCTACAATGGATGGTGCAGAGGAAGCTGAAACCGCGAGGTGAAACAAAACCCCGCCAAAACCATTCTCAGCCAGTTCGGATTGTAGTCTGCAACTCTGACTACATGAAGTTGGAATCTAGTAATCGCGAATCAGCATGTCGCGGTGAATACGTTCTCAGGCCTTACACACCGCCCGTCACACCACGAGTTGATAACACCCGAAGCCGGTGGCTAACCGCAGGAAGGAGCTGTCTAAGGTGGGATTGATGATTGGGGTGAAGTCGTGACAAGGTAACCGG
+
&%$(*(13(*1*./0+)+**+',).674.4:51:2,/.((--,0,)*343-/*+*'*'+4..-('+(&,(&--'&*0831617.08/4450..617/70//6;)-,45.021)4.*)*((*+*',-*0/&')*.07))++,2-%$)(*04,+3/2)%'**+1.---1/-.//0563888.-*-+*$&&&*,+)1/01/+)(+(%+.'-053102'+%*%)'8/.--2:+&%*,)'(,12,*'*--34220143/00+.76330+'&%.&).,/''&$&)((''',4-/5--/*%+'%'*+60-2321(3/(*.,18366355,1+0+360/.//1//.-5.)(.4).486856645034.-4-.;889:66210,()&%006:9--642044:5368+**++.-.-/357*-(')5-9/../8;98+-+*0(/..-43*25-*+,'()),+.149644;2/.-.0..//.192--61;2:18553%*+-90)*.2,+%&''(,*8*+%)$',+,1+*-0222313981)(()/5..)-..)2,**2.+0-'(##'-.'-//333331((,/*33,'-.116251911.,-.3/./71;459770,(+'%&).//-////((+-4/5+-)+*/02:23236.02%)*22*4/18'0'('++23217476330'*,*11426.050/52',./,4.5.0077945666586798:/,++++7-*'1,05/***,//62+,.01(-()*&%%&'*+/+4'((%),-24/22,*)+,17:.0120*')+(((*+9789920-+*(*.(),00--((-+-/*06../10579-,-9:;8:2.3+,+1224169361*,-+,''$&()7-+*+0502;77697685-),,')&%%'+-'./.0.+.,,,26(0-8664<8*+160:,-')*.820+$&%)(,-21+-(6'(+679:87715110%'+64//000*8('61528,+*&*-7--.+,,2-83.),)--0310+//*/953434;10+#'(*&)'&'+-3492/-)*,-4422501+,,)6,**.,-(,('%),()3395927)+34-).,.3,4'/)-.2556218-603;:/13-.01/82214--.721260//132/./.2:1919
@7501dfe1-ee05-496b-9751-423ccfb98c2b ch=330 read=47338 start_time=2019-12-13T03:47:33Z barcode=BC01 runid=2c9cf7bc05858273f10e7d7ec552fc0bd742dc3e
CCGGTTACCTTGTTACGACTTCACTGATCATGAGATCACAAAGTGGTAAAGCGCCCTCCCGAGGTTAAGCTACCTACTTCTTTGCAACCCACTCCCATGTGGTGTGACGGGCGGTGTGTACAAGGCCCGGAACGTATTCACCGTGGCGATGCGATCCACGATTACTAGCGATTCCGACTTCATGGAGTCGAGTTGCAGACTCGGACTGACGCACTTTATGAGGTCCGCTTGCTCTCGCGAGTCGCTTCCCTTTGTATGCATTGTAGCACGTGTGTAGCCCTGGTCGTAAGGGCCATGATGACTTGACGTCATCCCCACCTTCCTCAGTTTATCACTGGCGGTCTCCTTTGAGTTCCCGGCCGGACCGCTGGCAACAAAGGATAAGAGGGTTGCTCGTTGCGGGACTTAACCCAACATTTCACAACACGAGCTGACGACAGCCATCCCAGCACCACAATCTCACGGTTCCCGAAGGCACATTTACTCATCTGAAAACTTCCGTGGATGTCAAGACCAGGTAAGGTTCTTCGCGTTGCATCGAATTAAACCACATGCTCCACCGCTTGTGCGGGCCCCGTCAATTCATTTTGAGTTTTAACCTTGCGGCCATTACAGGCGGTCGACTTAACGCGTTAGCTCCGGAAGCCGCATCAAGGGCACAACCTCAAGTCGACATCGTTTACGGTGGACTACCAGGGTATCTAATCCTGTTTGCTCCCCACGCTTTTCGCACCTGAGCGTCAGTCTTCGTCCAGGGGCCGCCTTCGCCACCGGTATTCCTCTCCAGGATCTCTACGCATTTCACCGCTACACCTGGAATTCTACCCCCCCTCTACGGGGACTCGGCTTGCCAGTATCGAAGATGCAGTTCCCAGGTTGAGCCCGGGGATTTCACATCTGACTTAACAAACCGCCTGCGTGCGCTTTTACGCCCAGTAATTCGATTAACGCCGCCTCCGTATTACCGCGGCTGCTGGCACGGGTTAGCCGGTGCTTCTTCTGCGGGTAACGTCGTGAGCAAAGGTATTAACTTTACTCCCTTCCTCCCGCTGAAAGTACTTTACAACCCGAAGGCCTTCTTCATACACGCGGCATGGCTGCATCGGGCTTGCGCCCGTGTGCAATATTCCCCACTGCTGCCTCCCGTAGGAG
+
47-4.8/1-5-*1/--326:7533*+023,.,,+./0/2293...8320,&((05,,.83-%.,4551+///496,77;.2::++/)39-)**291(,)),52771011::433-.-%&%'*(0/21).0)20.*+0:101<5:14,*))&''(22'')2/67023/02236834.,/334888-'()*6342701)*6711*6,,-((*+-')-48,+(&-,-.***/,*)),-.%&&&.+5*,0-19+.9/(+*,/0),3/,,.../-''))+./4;4.078;480,+459:33//0/.135/000.99,<96--.8/:89.6*+-82+-.,3./8-'.//01,.1**'),/-6,+.1.3:8:88;:4940545:,508656(&*2-08+-(-),.(&-473..-1+11*/2/32:0-.0-/0/15540/..-/2/..80609)''*+++,%''*,04/%(.4;:24-),1./-)()-5.+,/0202+**//)+/34;:99:6888939268;3253..-2/:99<:::-:-,,677//,5+;;764()*+277651380/20-048,4/087-,05+---,,.8:1-0*7;<./9/8+9+++837)/)&')/89-/423501020245.4--(./00/+-+)26+,%(+0.17.)&(+66635*2*-/6-.)+-18;,&)&'),:2783551795446934745955570011002+),,-/:;,94505:778478:906657<:5-7*'782-5879;9<731-+5-69879927--*0((('&*+4430.-,'*/(,14:-12./)1879+.,1-71-0/1792))-.23/(/)%'**)-,-.,4,&&+),/0*)'....'+/9580*--3,**/50,26;2+/;.+**+034/-)-5282710-326:88878841,/,,)),316(++23166/+//3.2,**%%*-+.61433825:10,2.013/1.+&+).((&&%+)(,*+,9-99<9977303,*)++&%$%',/1/7++,-(+313+,+1-007,'+8*1*/8.):966;903/-2:0+330563//4)5,6/8/6<2+*))&+.0295,4175512234)75657.1+21((&'&&)*)*,2+2:;-),-00101*,7;(*71.*,'
@d80c66e2-e33b-4842-a9ea-c859f8af2ef4 ch=33 read=57725 start_time=2019-12-13T03:47:43Z barcode=BC01 runid=2c9cf7bc05858273f10e7d7ec552fc0bd742dc3e
CTCTACAGGCAGCCGTGAATTTTCGGCAATGGAAACCCTGACCGAAGCAACGCCGCGTGAAGAAGAAGGTTTTCGGATTGCTTAAACTGTTATAAAAGGAAGAACGGCGGCTACGGGAAATGGTAGCCAGTGACGAATACTTTATTAAAGAAAGCCACGGCTAACTACGTGCCAGCAGCCGCGGTATGCGTAGGCAAGCGTTATCAGGTGTGGGCGTAAAGAGGAGCAGGCGGCAGCAAGGGTCTGTGGTGAAAGCCTGAAGCTTAACTTCAGTAAACCATAGAAACCAGGCAGCTAGAGTGCAGGAGAGGATCGTGGAATTCCATGGTGTAGCGGTGAAAATGCGTAGATATATGGAGGGGCACCAGTGGCGAAGGCGACGATCTGGCCTGCAACTGACGCTCAGTCGAAAGCGTGGGGAGCAAATAGAGTTAGATACCCTGGTAGTCCACGCCGTAAACGATGAGTACCTAGGTGGATGTCAAAGTTCAGTGCTGCAGTTAACGCAATAAGTACTCCGCCTGTAGATAGTACGTTCGCAGAATGAAAGGAATTGACGGGGGGGCCCGCACAAGCGGTGGAGCATGTGGTTTAATTCCGAAACAGCGCGAAGAACCTTACCGGAGTCTTGACATACTCATAGCAAAGGCTCCCGGTGGAGAATGGCTATATGAGATACAGGTGGTGCATGGTTGTCGTCAGCTCGTGTCGTGGATGTTGGGTTAAGTCCGCAACGAGCGCAACCACTTATCGTTAGTTACCATCATTAAGTTGGGGACTCGCGGGCTGCCAGTGACAAGCTGGAGGAAGGCGAGGATGACGTCAATCATCATGCCCCTTATGACCTGGGCTACGTGCTACAATGGATGGTGCAGAGAAGCGAAGCCGCGAGATTGAAGCAAAACCCATAAACCATTCTCAGTTCGGATGCATCGACTACAAGAAGTTGGAATCATAGTAATCGCGAATCAGCATGTCGCGGTAGACCGTTCTCGGGCCTTGTACACACCGCCCGTCACACCACGAGTTGATAACACCCGAAGCCGGTGGCTAACGCAAGGAAAGGCTGTCTAAGGTGGGATTGATGATTGGGGTGAAGTCGTGGCAAGGTAACCGG
+
(()%&)%*&&$%&$'&&%&+3;8.7;77:13-+2.08**.085.1*%.0),',0+.-+)))',*&+/)/08215)-&,&&'(*+4(*&&(821379+,,55)-44%61410./.&-)11--72---8.'*+,0+*&$#&'-30,..20,&()*,-,(+-4.,--*//0188;//--*))+).-60+,&-+01-6..62864:838),02-3/755667:.'(0-)-.56::7:)&)))+)./15632142/-03+.6650,('''.)(*)0+.025(/7.1-+)20/93385++,,,.*/++--87./*17,/5&6)../5/4:56/')*/+++-0.-..20,-5:7978555*2420112+(*,+,35595,21/1976521,++1,3:3888.)$#&'(/01/50/)-+,,-053.3+',.5:;7.,))&6,,.61892+.,,(*0200235;899;891//))$)'*-,)(%'&+&++-7/-',(30)45710011.5/4.1/2.7001/3-/.24/01++'&%&))(./257<93/4/0711'('%&)./..)..369;4*57*(++/(+*-.5479/00./-*-/4:5526/8)',*%%%%''*,16-..,'*/-.1&,%&))/,++1-,)++--.)&*)1-.:000&&&-+,/-+))4-1..--./,0/2233,//..572203274;3348893033463.010--&-.345-',.06.00/2,-+*4&&0../2(1/'&))*.:3240/1;6698999.;.;,2215:8-*)'$"&'%(*%/-**++/02701220.-**++31+%.//216854,1-+-89856.,3-/,8710-3/46430.-.-)*/334-9-.101,45657.))'((/(,*)194-,*'&,(-1/++,7<97<6157;;579:<775,.06:/2*)%&&&%&&)*5630(***/9563346%'(*.292314228/6)+,4499:9;,63&%1$%')81132413/5.-.6851019/2/,)*.++)1**,+/0,-+++6:41071**2+-55:75.0//+-)),/*,(-&'&-,-22217).-55-)0*%&.*,,5.(/**)1-,-1)'#%,(&)+),647+6
@3bb072b1-3180-488c-a757-0f399e0638cd ch=78 read=84787 start_time=2019-12-13T03:47:44Z barcode=BC01 runid=2c9cf7bc05858273f10e7d7ec552fc0bd742dc3e
CTCCTACGGGAGGCAGCAGTGGGGAATGTGTGCACAATGGGGAACTCCTGATGCAGCAACGCCGCGTGAGTGATGAAGGTTTCGGATCGGCCAAGCTCTGTCTTTGGGGAAGATGTGACGGTGCACCCAAGGAGGAAGCCACGGCTAACTACGTGCCAGCAGCCGCGGTAATACGTAGGTGGCAGGCGTTATCCAGTTACTGGGCGTAAAGGGCGTAGGCGGATGATTCGTGGGATGAAATACCGGGCTCAACAGGTGCCATTTCCGACAGTTTATCTAGAAGTGCAGGAAATGGAATTCCCCTAGTGTAGCGGTGAAATGCGTAGAGATTAGGAAGAACACCAGTGGCGAGCGACTCTCTGGACTGTAACTGACGCTGAGGCTCGAAAGCGTATGGGAGCAAACAGGATTAGATACCTGGTAGTCCACGCGCCGTAAACGATGAATACCAGGTGGTAGGTTTCAACACCTCCCGTGCCGCCATTAACACATTAAGTATTCCGCCTGGGAGTACAGTGGGTTAGAAACTCAAAGGGAATTGACGGGGACCCGCACAAGTAGCGGAACGTAATGGTTTAAATTCGAAGTAACGCGAAGAACCTTACTACCTTATCCCTTGCATTACTCTTAATCGAGGAAATCCCTTCGGGGACAAGGTGACAGGTGGCGCATGGTTGTCGTCAGCTCGTGTCGTGAGATGTTGGGTTAAGTCCCGCAACAGGCGCAACCCTTGTCGTTAGTTACTACCATTAGGACTCTGGCGAGACTGCCTGGGTTAACCAGGAGGAGGTGGGAGATGACGATCGTCATCATGCCCCTTATGTGGGGCTACACGTGCTACAATGGCTGGTACAGAGAGATGCAATACCGCGAGGTGGAGCCAAAACTTTAAAACCAGTCTCAGTTCGGTTGAGGCTGAAACTCACGCCTACATGAAGCTGGAGTTACTAGTAATCGCGAATCAGAATGTCGCGGTGAATACGTTCCAGGTCTTGTACACACCGCCCGTCACACCATGAGAGTTGGCAATACCCGAAGTCCGTGGAAGAAGCTAATAACCGCAAGGGGGGCAGCGGCCGAAGGTAGGGTCAGCGATTGGGGGGGTGAAGGAGATCGTAACAAGGTACCGG
+
,62,(*/*42+/2-+54/47..31'/*)-)*+**,):-.:7()*))+2-.08886.7472.3;59994&()*-/042105:,,5;8:.+(+'3*()-98750.2-+,5)1./030/0.2/70&,%)('+,-/())*2.27.,.-,-10.*)-/225;5442123/,0,,19,(*$%%+**.88-+794830,2-$.*7*--8-,-(.03(+..-/.5/7419111,6*$%+*688-*()1.,3*(-+,.4()*(311-0**48(,()&*%++6.,//31))'+,43.1.)./.2/0.0.101.((.42401125.)-1,+356650/,-.8,10*-*+/-18:3644510245899865356:675631800/'/%&4)+38223-+.*()-(&&).*&,.9;07)5,+.+//19479,.98355742222(-611377,,))')*(''$&/0//&(%'++590,%.-27-:5+*3481///&&'(*+)'(+2/1.0,6/2-/1531/&&$)&)$&+%%((+'(/62018-3-(.)+,/.700.-41+-5.-..00.-+*++0.-*../3/0897:8*0/-30*((&%+,.*+028/1-,*)'''%%'%&%&(,9+2+++,2-+,/0/20)'$&&'%-.++08/.71.-763060*/..16,3-.5;98:8::;98778777,-.//850130:5658:89:6<899994190))//*8&-3/0/2)884+6--.47:+24-&---5:4/4,*2-1:9++)('*,-+%'+.448/101123/2-*-('&)-,43*),087,*&&')+-/;:6:/6::1,533./*+1.15--')'+-713103/0;:8891265/+**)*12.22+*0,+1.//.03*(..51//),/731;;83;788958,/099)*&(&%(),-17:8651&.)/.&&)))-*/+,44:10/:20/44654342546:993-*+,/5946/((++,+3:48-8($1612.9/0-0//-295598236)-,1603.-,,-.--+)/80-/82.,2//0725620-(&&$$%(%&(+.7+,-*+*+,-+31342:79003,22545..-))*)%2&86556..520000+%*-1278;77//2..+6.3
@2eb7fec4-3c89-4382-a8bf-0d4708b6cee4 ch=297 read=83944 start_time=2019-12-13T03:47:50Z barcode=BC01 runid=2c9cf7bc05858273f10e7d7ec552fc0bd742dc3e
CTCTACGGGAGGCAGCGGTAGAATTTTTTCGGCAATGGGGAAACCCTGACCGAGCAACGCCGCGTGAAGGAAGAAGGTTTCCGGATTGTAAACTTCTGTTATAAAGAAGGAGAACGGCGGCTACAGGAAATGGTAGCCGAGTGACGGTTCTGCACTTTATTAGAAGCCACGGCTAACTACGTGCCAGCAGCCGCGGTAATACGTAGGCAAGCGTTATCAGGAATTATTGGGCGTAAAGAGGGCAGCAGCAAGGGTCTGTGGTGAAAGCCTGAAGCAACTTCCAGTAAGCCATGGAAACCAAAGGCAGCTAGAGTGCAGGGAGAGGATCGTGGAATTCCATGTAGCCCAGCGGTGAAATGCGTAGATATATGGAGAGGAACACCAGTGGCGAGGCGACGATCTGGCCTGCGGCAGCCAGTCCCGAAAGCATGGGGAGCAAATGAAGTTAAGATACCCTGAGTGGTCCACGCCGTAAACGTGAAGGTACTAAGTGTTGGATGTCAAAGTTCAGTGCTGCAGTTAAACGCAATAGAGTACTCCGCCTGAGTAGTACGTTCGCAAGGAGAAATGAAACTCAAAGATTGACGGGGGCCCGCACGGTGGAGCATGGTTTAATTCAGAGCAACGCGAAGGAACCTTACCAGGTCTTGACATACTCATAAAGGCTCCAGGATGGAGATGGCTATATGAGGATACGGGTGGTGCATGGTTGTCGTCAGCTCGTGTCGTGAGATGTTGGGTTAAGTCCACAGCAGGCGCAGCCCTTATCGTTAGTTACCATCATTAAGTTTGGGGACTCTAGCGAGACTGCCAGTGACAAGCTGGAGGAGAGCGGGGATGACGTCAAATCATCATGCCCCTTATGACCCTGGGCTACACACGTGCACAATGGATGGTGCAGAGGAAGAGCGAAGCCGCGAGGTGAAACAAAACCCATAAAACCGATACTCAGTTGGATTGTAGTCTGCAACTCGACTACATGAAGTTGGAATCGCTAGTAATCACTTGAATCAGCATGTCGCGGTGAATACGTTCTCGGGCCTTGTACACACCGCCCGTCACACCACGAGTTATTAACTTTTGAAGCCGGTGGCCTAACCGCAAGGAAGAGGCTGTCTAAAGGTGCAGGATTGATGATTGGGGTGAAGTCGTAACAAGGTAACCCGG
+
-+4213-9.-6--44./---''*)2<79-53:3351374/%'*13-,-'8/5625403139+*)%'&'*0.4.15/70:*,(2,)0/)+053-,4)-*-,*,50)'(('(,*,/0&/-*0,./714--0.-7830/21/-////2.%%$$$$&%(,451/9,',-(/./0.62215//.0'3(*/+*+./222718,1-.-:02)+%%&/)-34:534%-(+(-,,-3.33/-/16,&&*'&+&*,+1/-++25//+)./6301-*)+311.)$(&'&.+4+,.9:9-39(*%&&+*)02/).4.+++--...0/0038(')*11..0340+-).+92&($&#%(%'',-085-50,+34::967530),22/,'--/;939322110((',-,-*4++2-((.07.&'%&'$%(..0-8)%&*))%&%)*/5*',-4:94(''&(.+,+,-//8,(%'&).671/'))1-86633/+(()'',*&,**.001174:4947658+..21&(+20-..--7,-,(+-0061*)**,,.059.160-'+,'),'()36967/'2/++./*)).6,*8541*)%)()&*(+.))(+**-/1.221-(.0+/.*1;6-5126)()'+-%.-.216,,++-060/6;/-)2/0302256%1012688//61.8+,+010.*('*.)500063.,&))-/56'3/10/401162+0,+-3556,56::8838:7955257242,46/:55*-.-'.+$*%'-3161+2;619555,8,'(+)%(+()2)..+%-)3-06;65666,&*++14-,--/:,877870+*+,71.*+)&&*,,5:2561557857:74789935.953*.//,,.72.,02//.31.-&)-.+,(++;33;*)(''//)+')((&$('*')-,197,*)((/++91-/;<84;0034896/-&%."%')%((-3,,8+(-''1/)+/-0//*)$&++-66,/,*.:090;87)*,-,1252/(-,,0397--%($'&.//4'3110;87968;8565830/.0-..0)/,18/37.+-+*./24,/,--+2-)-+,,-7:-514./54:0100,*00584635*,*-&&(-0065302:)0-61**.1,17,--/+8-0,70.*0+++83341../*/,//-,&.-
@eee4ae76-7516-4450-93cc-4882ab853548 ch=348 read=57694 start_time=2019-12-13T03:47:54Z barcode=BC01 runid=2c9cf7bc05858273f10e7d7ec552fc0bd742dc3e
CTCTACGAGAGGAGGCAGCAGTGGGAATATTGCACAATGGGGAAACCCTGATGCAACGCCGCGTGAGTGATGAAGGTTTTCGGATCGTAAAGAAGCTCTGTCTTTGGGAAGATAATGACGGTACCCAAGGAGGAAGCCACGGCTAACTACGTGCCAGCAGCCGCGGTAATACGTAGGTGGCGAGCGTTATCCAGGTTTTACTGGGCGTAAAGGGGCGTAGGCGGATGATTAAAGTGGGATGTGGAATACCGGGCTCAGCAGGTGCTGCATTCCAAACTGGTTATCCTGGGGTGCAGGAGAGGAGAGTGGAATTCCTAGTGCCAGCGGTGAAATGCGTAAGTTAGGGAGAACACGCAGTGGCGAGGCGACTCTCTGGACTGTAACTGACGCTGAGCTCAGCGTGGGGAGCAAACAGGATTAGATGCCTGGTAGTCCCGCGCCCAATGAAACGATGAATAGGTGGTAAGGGGTTTCCAACACCTCGTGCACCGCTAACGCATTAAGTATTCCGCCTGCAGAGTACGGTCGCAAGATTAAAACTCAAAGGGAATTGACGGGGACCCGCAAGTAGCGGAGCATGTGGTTTAATTCGAAGCAACGCGAAGAACCTTACACTTGACATCCCTTGCATTACTCTTAATCGAAATCCCTTCAGGGACAAGGTGACAGGTGGTGCATAGTTTGTCGTCAGCTCGTGTCGTGAGATGTTGGGTTAAGTCCCGCAACGAGCGCAACCCTTGTCGTTAGTTACTACCATTAAAGTTGAGGACTCTGGCGAGACTGCCTGGGTTAACCAGGAGGAAGGAGGATGACGTCAAGTCATCATGGCCCCCTTGACCCAGGGCTACACGATGCTACAATGGCGCATACAAGAGCGACCTCGCGAGAGCAAAGCGGACCTCATAAAAGTGCGTCATGTGAGTCGGATTGGAGTCTGCAACTCGACTCCATGAAGTCAGAATCGCTGGCAATCGTGGATCAAGAATGCCACGGTGAATACGTTCCCGGGCCTTGTACACACCGCCCGTCACACCATGGGAGTGGGTTGCACCAAAAAAGAAGTGGTAAGCAACCTTCGGGAGGGCGCTTACCACTTTGTGATTCATGACTGGGGTGAAGTCGTAACAAAGTAACCGG
+
)-/.-.*(,%+1+041031+0/12+)**%.())(./:642+'(,..70///640-+))+7,,+..,+*)+,-58)0-94-,9688845//,&()().065830-,%/,-*(*/(($&(*(-,.082.1-/),*+-+05&*)+,,,')+/2.73310.-,-/8.1,1/197776972/0.6.,+00588631-%0,4:6*0442/+&&*,3,)/+*,0588:633113,2+8/**53;:::32.'+1-)1*+/1.1++&)$76367:3/,10//7::---6-8312-*&+&+(*0(62/*&1+(+**,,/*/-0/')*753-1+,+,302058.-08/1''&+&,3*(((&)'*(+*,.01*')'-8665532.44846440350/3()())1,406.&'(*257;+),,87.3&88.151(-0&38,-8766181(%,(*+)+.+&,-&'))+&)%'%./1-1)(%244,3915(/&2,/-.51600(/4+---./-/,023+)*%*0-((//,($&($&''76<::024-((1)19;531216/-/+-,0-0-.(5;70//*%&'&&)&..3,(++376-0(%&'&0+9/+/+&*+&201-.4/274/1*&)(*6.67:9818.,.+-..6***)((++..&),1*.0-1;5*37*1,3-*+)+,0&(,,+.+%&$%&(,3)&+,2.30136668/686863455072.885<670069/+//4.)%'+027532&%&$),-182117/101282134;*,36*'/.,-//0()&)*..000393390.6.6+:..1,10,.--%.615377.'().,-3591(+&+,154+,)&&7-)(152447+%'(%*+34123932310552243/&*&'304836/4/+++&+2:--009/88,1786:8)+.22476/3*&&%')-),&.(%'$&)23718000323010*+4+/,''.(3,516*,*%'$*3-/0:9422//++/72561+.+0.11*+)(*,2.+-(*/20-1+,--'*(--3090,-3,015889/2-)(+*0)*+$(%+).782)(%)'''&-)-,()+503364.:2+-1.54423.16*/,..)+*,35633000///1)(+....0--,+)*.()*-79:5:
@49df335b-19c9-4a65-9bcc-689befb6a19a ch=341 read=50736 start_time=2019-12-13T03:47:52Z barcode=BC01 runid=2c9cf7bc05858273f10e7d7ec552fc0bd742dc3e
CTCCACGGGAGGCAGCAGTGGGAATATTGCACAATAGGCGCAAGCCTGATGCAACCATGCCGCGTGTATGAAGGCCTTCGGGTTGTAAAAGAATTACTTTCAGCGGGAGGAAGGGTAAAGTTAATACCTTTGCTCATTGACGTTACCGCAGAAGCTTCGGCTAACTCCGTGCCAGCGTACGGTATGCAGCGGAAGTGCAAGCGTTAATCGGAATTACTGGGCGTAAAGCGCACGCAGGCAGTTTTGTTAAGTCAGATGTGAAATCCCAGGCTCAACCTGAGACTGCATCTGTTGTAAGCGAGTCTCGTAGAGGGGTGCATTCCAGGTGTGGCGTGAAATGCGTAGAGATCTGGAGGAATACCGGTGGCGAGCGGCCCCTGGACGAACTGACGCTCAGGTGCGAAGAAAGCGTAGAGGAGCAAACAGGATTAGATGCCCTGGTAGTCCACGCCGTAAACGATGTCGGCTTGGAGGTTGTGCCCAGCGAGGCGTGGCTTCAGGCTAACGCGTTAAGTCGACCGCCTGGGGTACTGGCCGCAAGGTTAAAACTCAAATGAATTGACGGGGGCCCGCACAAGCGGTGGGCGTATGGTTTAATTCGATGCAACGCGAAGAACCTTACCTGGTCTTTACGACATCCACGGAACTTTCCAGAGGATGGTTAGTTGCGGAACTGTGAGACAGGTGCTGCATGGCTGTCGTCAGCTCGTGTTGTGAAATGTTGGGTTAAGTCCCGCGAGCGCAGCCCTTATCCTTTGTTGCCAGCGGTCGACCGGGAACTCAAAGGAGACTGCCAGTGATAAACTGGAGGGAAGGTGGGGATGACGTCAAGTCATCATGGCCACCGACAGGGCTACGTGCTACAATGGCGCATACAAAGGCGACCTGCGAGCAAGCGGACCTCATAAAGTGCGTCGTAGTCGGATTGGAGTCTGCAACTCGACTCCATGAAGTCGGAATCGCGCTGGTGTCGATATGGATCAGAATGCCACGGTGAATACGTTCCGGGCCTTGTACACACCGCCCGTCCGCACCGGCGCGAGTGGGTTGCAAAAAAGTAGGTAAGCAACCTTCGGGAGGTGGCGCTTACCACTTTGTGATTCATGACTGGGGGTGAAGTCGTAACAAGGTAACCGG
+
((-'&))13).412454391;7-53/51/03214/-,.)&*.6-0;988877977:36696036743,*(,-*,*2020.7526/25:9*%)'0*-*,)1-*..09+*'++*-/)''1.,0647457/6;.-588,9,-+4/30.11,-+*+'$$&,+(-.-/60/0*&-$)'$&&'%#('&((*%('&)+-,&+)/.7735,8(5()+&0.-1.-078975&''+-),.-&,*..-.0*21;:../:31.14/.34+-),21,2+($-02383647,,('//2786765(0+&#&($&((+-/18899,*,//*)'%(*/*-+,,+(&%'%)))+.&'%'),*+++-5468/-5,33233+/1&)-)(',+--54.(+-2**(&.+*-78::9;/0-+,+/-.&))&()./.-(+*%)*05/5,03*//((**)8;2162635096*-4698::;(/.(*+55.'-+-+.-.109010/7)&')'&+(,-.17..5-&+))+2:4-++%2(2*01139:350*)+0--,.,.)0,$0&'.-495;:4224+,)''*,1/312,277,1:-*.(-(,+.+785321*313145992:3<9445333*32../-*.3074624:79761/3-'''*12-*.+--&6)+5;05(,((*+/0,106*.3+,,6,2.3:8//''+4'89:9::98798;99/.-),2+-.-/46/8-*+--52-,.23;:6041+-06/*+&&+,,..&4/((+).31-71,.4(,2-0019661)54.48)833939,.8)--/449/(..+011<<;898.-3*+/,5//1701578976775493343,,1,3.%()')(&*2,*''((-.16.-+9*.91/0/0-6,.((((*&12+,2+&%'*/,1,6566664526,,/,/./0(*'++.*4+3/3,+,+)'$&)-+..-'101,'+,-3---,(/*34,,&$%%&)%+,/00&(+//195./233:725/31/097795625&*+-0,.,()''*+-69,58+)00)&*+2-++*&%('&*&.36;344786,+**+1340%$%(..98;:)5/)(0$'(*+4/8/07(,*'**2377;2%%*%/21)28-+(+,)+8775.5+0(-*/96:97
@90313667-d599-4ef6-8006-a5aa26f74c6a ch=161 read=82867 start_time=2019-12-13T03:47:57Z barcode=BC01 runid=2c9cf7bc05858273f10e7d7ec552fc0bd742dc3e
CCGGTTACCTTGTTACGACTTCACCCCAATCATCAATCCCCACCTTAGACAGCTCCTTCCTTTGCGGTTAGGCCACCGGCTTTCAGGTGTTATCAACTCGTGGTGTGACGGGCGGTGTACAAGGCCGAGAACGTATTCACCGCGACATGCTGATTCGCGATTACTAGCGATTCAACTTCATGTAGTCGAGTTGCGGACTACAATCCAGACTGAGAATGGTTTTATGGTTTTGCTTCACCTCGCGGCTTCGCTTCCTCTACCATCCATTTGTAGCACGTGTGTAGCCAGATCATAAAGGGGCATGATGATTTGACGTCATCCCCGCCTTCCTCCAACTTGTCACTGGCAGTCTCGCTAGAGTCCCCAACAATGATGGTAACTAACGATAAGGGTTGCGCTCGTTGCGGACAACCAACATCTCGAGCTGGCGACAACCATACCACCTGTATCTCATATAGCTATCTCTCCATCTCTGGAGCCTTTATGAGTATGTCAAGACCTGGTGGAGTTCTTCGCGTTACTTCGGAATTAAACCACATGCTCCACCGCTTGTGCGGGCCCCGTCGAATTCCTTTGAGTTTCATTCTTGCGAACGTACTACTCCGGGCGGAGTACTTATTGCGCTAACTGCAGCGCTGAACTTTGACATCCGACACTTAATTGCTCATCGTTTTACGGCATGGACTACTAGGGTATCTAATCTTATTGCTCCCCCACGCTTTCCGGGACTGAGCGTCAGTTGCAGGCCAGATCGTCGCCTTCGCCACTGGTGTTCACTCCATATATCCTACGCGACACCGCTACGCATGGAATTCCACGATCCTCTCTGCACTCCCCTAGCTGCCTGGTTTCTATGGCTTACTGAAGTTAAGCTTCAGGCTTTCACCACAGACCCTTGCTGCCGCCTGCTCCCTCTTTACGCCCAATAATTCCGGATAACGCTTGCCACCTACGTATTACCGCGGCTGCTGGCACGTAGTTAGCCGTGGCTTTCTAATAAAGTACCGTCACTCGGCTACCATTTCCTGTAGCCGCCGTTCATCCCTTTATAACGAAGTTTACAATCGAAAACCTTCTTCCTTCACGCGGCGTTGCTCGGTCAGGGGGTTTCCCCCATTGCCGAAAATTCCCTACTGCTGCCTCCCGTAGGAG
+
77'.4:.18191-:,/0444;476:84*4-/062/3,.87(*83250/06*-/3496633&4-,-2,+-'+)&)*03.2)*.--%6*)/'++2/6+,,/*69:987646374.')(,-2679.66.+&-)+*$)&,544::9:811001782/262*./.04./11136.:,/(.,095.035797612.6/%/37864455;09+&&/311/)+2032;;;,22.1/87.+,26146;674+4**270./1337112'4,197:578-*1--+)())+++&'(/*,,&--2/46,*-0+/7722100.<4--977671;32,-/14;7924..++0,,-;78181--/00895564.-.,/64',$&%.()+./744811193000-.08-2-443646335+*0/,++,-'1-87774*)&%&)300/)+/44:4,)4+,8761103358.--.+0656453211*,-348/1:,-.4192,-32122389:6756898/**&''*3<::<9554-6(*)2/+*%%&#58875+*'.),,39134.+(')+255/,2:7--.1')&0*4/550.003<3039<050..0.73.,%0..012)(310.*++**+/.)0*)'%$'-*5645-,-&*/.3;/1:2.098:93444,,+/+(-(&*-//:92726,&+'223779553'+$%'%$.(-+,1/.*(,$+0*,238:6,*+**57,303;:4853./.0/8+..701((/700/89867.-./,53259/.1-43,-3.$()074324307)*,543,+)).039983'-,/18,7-8/-)*)./0/..01((*')*5*-+').0227;8:::<;7623.'%'*%&)+32,:,8,(1316,1:76;80011.12899<636//.0384793001-5,.3399-.-1:.-/-,.38/215289:9+-,3,1913;711/1/3:78<815000;;:9:0././6528/'.717150-31(%+*,385-135;8:8011+/+*(*,0-8<:8443/..2016:835'&),1))3.))1++%*('18,+002//*/7;04;8<89;661944542341-5/,,/0-946(.59;.0;/-6:5,)*/-/5.044/8682*((*,,*(&+)*4:*,813)*&
@1e0245e2-1fa5-460b-a195-42014d0d93eb ch=9 read=21974 start_time=2019-12-13T03:48:07Z barcode=BC01 runid=2c9cf7bc05858273f10e7d7ec552fc0bd742dc3e
CGTTTACCTTGTTGACTTCACCCCGATCATGAATCACAAAGTGAGTAGCGCCCTCGAAGGTTAAGCTACCTACTTCTTTTACAACCACTCCCATGGTGTGACGGGCGGTGTGTACAAGGCCGGGAACGTATTCACCGTGGCGTTCTGATCCGCGATTACTGGCGATTCCGACTTCATGTAGGTCAGAGTTACGGGCGCTCAATCCGGACTACGACGCACTTTATGAGTCCGCTTGCTCTCGCGAGTCGCTTCTCTTTGTATGCGCCATTGTAGCACGTGTGTAGCCCTGGTCGTAAGGGCCGTGATGAGCTTGACGTCATCCCCACCTTCCTCAGTTTATCACTGGCAGTCTCCTTTGAGTTCGGCGGACAACAGCAAAGGATAAGGGTTGCGCTCGTTGGGACTTAACCCAACATTCCACAACACGAGAGGCTTTGACGACAGCCATGCAACACCACCGTCTCACAGTTCCCGAAGGCACCAACCCATCTCTGGAAAGTTCTGTGGATGTCAGACCGAGTGTGGAGTTCTTCGCGTTGCATCGAATTAAACCACATGCTCCACCGCTTGTGCGGGCCCGTCAATTCATTTGAGTTTTAACCTTGCGGCCGTACTCCCCAGGCGGTCGACTTAACGCGTTAGCTCCGGAAGCCACGCCTCAAGGGGCACAACCTCCAAGTCGACATCGTTTACGGCGTGGACTACCAGAGTCATCTGTTGCTCCCCACGCTTTCGCACCTGAGCGATAGATCTCTTCGTCCGGGGGGGGCCGCCTTCGCCACCACCACATCAGATCTCTGCGCATTTCACCGCTGCACCTGGAATTCTACCCCTCTACGAGACTCAAACGCCGGTATGGATGCAGTTCCCAGGTTGAGCCGGGATTTCATCTGACTTAACAAACCGCCTGCGTGCGCTTTACGCCCAGTAATTCCGATTAACGCTTGCACCCTCCCGTATTACCGCGGCTGCTGGCTGGAGTTAGCCGGTGCTTCTTCTGCGGGTAACGTCAATGACGAAGGTATTAACTTTACTCCCTTCCTCCCGCTGAAAGTACTTTACAACCGAAGGCCTTCTTCCTTACACGCGGCATGGCTGCATCGGGCTCGCCCATTGTGCAATATTCCCCACCTCCCGTAGGAG
+
(%&4)(.2/5+/(&%)032.4/-(&%10'')+1-.,/15.,*(%&')+-,+51-4'(*.-1/73-003470/.512.32-)-0+4/)+./:7,/55541257561.04*'**.(076654)-4+11/(,+-4--.8.6/20*0:6554460%*++4-*)&$&')0/730/*1393++*)&*-+.+-(*.5&3)/&*(-/2.:10,12.*#$&$&*)-',.41-,,*-+0/&(2/-,+.*.*-*'((+,12812,3:..532%&(4:074-./0-(*..16560/097./0+1*)-'..3/3(/+*+(%#%''(+6243-/2/41*.87;7714)*-:/,-002/,+')--/02.-4,++1555$(+*-+&%$&$%'-6.-0666-*',)6,4-1/4,-)((3-,1,3)70).5/79;1(')45404,)&&&&'(+,*-11-2301*+)&)))+,..(*)%-.2.,.+/991+(')-(-+)-+2/1<3/1220)0'+)(*/8553-08:905.1*,/6'&))),+*&)281485/2+,.0017.%%**)..+(,*-/42330/*.1,/07/3142544:4,/36;:<:1:;6+,)3;<,79505/..091:,70323--)',.20788531-./.+,2-4--,551415-8019044979//3(33-*(*+,*+),)2-/00232114100*$$%&',25970.'.-)'%%&''(+,./8*..19:-)+*)69/*.1-12/0-.0-*,&($#$''(./1.3*(,-+.,0+470512.0-56-14*-*&&&(+()07647*+/,.-2;940294994/,/0,-*+(1+75*560-.//(/-+0003730%'),-),,+,,11555576924*)//4/.-141&,.).520235./04668769:966,+(#&()+02.-*-)%()+.+),-.17:6211301+,))&$$'&,2)(78**41/0*))'**3.33952)))04*)-,+,3.3573439037346647-,,/643,/(&'&)$.(+.+*.0..+-1/,/04:*6887/77**54,()*%'*),*)'++)/,'(&))/48;9::7(/)()%+*-.*331/0-**,+.0&*&&%)'-/1)0+(+&*,5.320878.$*)(53,&'%'(*(
@211b0135-5fae-4c14-8f0e-458d203c8f18 ch=373 read=80233 start_time=2019-12-13T03:48:12Z barcode=BC01 runid=2c9cf7bc05858273f10e7d7ec552fc0bd742dc3e
CCGTTACCTTGTTACGCTTCACCCCAATCATCAATCACCTTAGACAGCTCCTACTTCCTTGCGGTTAGGCCACCGGCTTCGGGTGTTATCAACTCTCGTGGTGTGACGGGCGGTGTGTACAAGGCCGAGAACATTCACCGCGACATGCTGATTCGCGATTACTAGCGTTCCAACTTCGTATGATCGAGTTTGCAGACTACAATCCGAACTGAGAATGGTTTTATGGTTTTGCTTCACCTCGCGGCTTCGCTTCCCTCTGCACCATCCATTGTAGCACGTGTGTAGCCCAGGTCATAAGGGCATGATGATTTGACGTCATCCGCGCCTTCCTCCAGCTTGTCACTGGCGGTCGCTAAAGTCCTAACTTAATGATGGTAACTAACGATAAGGGTTGCGCTCGTTTGCTAATTAACCAATAACATCTCGACACGACTGACGACAACCATGCACCACCTGTATCTCCTTATAGCTATCTCTCCATCTCTGGAGCCTTTTATGAGTATGTCAAGACCTGGTGAGTTCTTCGCGTTGCTTCGAATTAAACCACATGCTCCACCGCTTGTGCAGGCCCAAATCAATTCCTTTGAGTTTCATTCTTGCGTCGTACCACTCAGGCAGATACTTATTGCGTTAACTGCAGCACTGAACTTTGACATCCAACACTTAGTACTCATCGTTTACGGCGTGGACTACTAGGGTATCTAATCTATTTGCTCCCCACGCTTTCCGGGACTGAGCGTCAGTTGCAGGCCAGATCGCGTCGCCTTCGCCACTGGTGTTCCTCATATATCTACGCATTTCACCGCTACACATGGAATTCGTCCTCTCCTGCACTCTAGCTGCCTGGATTTCTATGGCTTACTGAAGTTAAGCTTCAGGCTTTCACCACAGACCACTTGCTGCCGCCTGCTCCCTCTTTACGCCCAATAATTCCGGATAACGCTTGCCACCTACGTATTACCGCGGCTGCTGGCATGTAGTTAGCCGTGGCCTTCAATAAAGTACCGTCACTCGGCTACCATTTCCTGTAGCCGCCGTTCTTCCTTTATAACAGAAGTTTACAATCCGAAAACCTTCTTCCTTCACGCAGCGTTGCTCGGTCAGGGTTTCCCCATTGCCGAAAATTCCCTACTGCTGCCTCCCGTAGAGG
+
/-(+.,56:1.-,)/024920102-0..1034545505162/.36+.//1)($&.435)0.48735.-6:;02,.++/62(/(.'*.,,+0***+&%&)),.1023638885;543455677-421*)(+(('**0359333377989882586-31116/-0...&,.5*)'+132,-+-''00&&'.65.8577:7.1230/0-.1-+)(&-)*8-9<<.344/1:<-4579678<8875060199/32.44**330/'+-21:;189-**,-*-..03.-,*0.*(-5111936.78./.-../37<--.;8879883--&).-3.6/7+*+,/0..334011.+545*)-+)&)((,*+((%'*.+,-34:-4,+*,/,-*).)/4175788969-73''+'#$(&($,'*&%*../0-*..(-())+-563769:696;.+(+)/:559-+-.0199%+(*.)46879,+++-689654228,244-9<:1510011958955556:01-.''22;99;523309-.-81,,-/-6<;;7110002/1+(.*),-30547/4/:63%('*,*1,5/1/9/,+01:4027;78:2.+$&%(*-8-045(0/.+-4.,-1/+1.,+,3.101215.//./557:-1/)(01472/3200*,,*--/2333866/:,()111/569587343).2..12736:77++/3))--266,)+))1:,0//;;/088667335)-6,+,022543/.0,$+,/3442..+(2/04457-39;6833-/05599:595958<<869;9::50-**-.,,,16-',+,,/3:4---%**+//./0498631&258535651.0102400,,122'))2;4(0654;://0:-110413')/203336:89;6330/:..27:8--,..+/,+63921.1/3:976//)-)+++5/8788:0:0*-6-114002881/-*///020/--2.34+*($$'#.(*9;3.114;478-./-/---65712734976..-7.79;5::+5*3**/8001/6&'-,+-91-/4413.,,240.53948;863:2*.,,&+*+-111753923-495/;,689/)+5-.4-/25-6314-)*.5222122/072-/''%*+
@1687b4eb-10bf-410c-9773-77c5da13ce6b ch=217 read=63814 start_time=2019-12-13T03:48:30Z barcode=BC01 runid=2c9cf7bc05858273f10e7d7ec552fc0bd742dc3e
CCGGTACGCGTACGGCTTCACCCCAGTCATGAATCACCAGAGTGGTAAAGCGCCTCCAGGTTAAGCTACCTACTTCTTTTGCAACCCACTCCCATGTATGACGGGCGGCGGTGTGTACAAGGCCAGAGACATCACCGTGGCATTCCTGATCCGATTACTAGCGATTCCGACTTCATGGAGTCGAGTTGCGAACTCAATCGGACTACGACGCACTTTATGAGGTCCGCTTGCTCTCGCGAGGTCGCTTCTCTTTGTATGCGCCATTGTAGCACATTATTAGCCCTGGTCGTAAGGGCCATGATGATGACGTCATCCCCACCTTCCTCCAGTTTATCATGGCAGTCTCCCTTTGAGTTCCAGCCGGACCGCTGGCAACAAAGGATAGGGTTGCCTTCGTTGGGACTTAATACAACATTTCACAACACGAGCTGACGACAGCCATGCAACACCTGTCTCACGGTTCCCGAGGCGTTCATCTCTGAAAACGCTGCGTGGATGTCAGGATAGGTAAAGGTTCTTCTTCGCGTTGCATCGGAATTAAACCATGCTCCACCGCTTGTACGGGCCCCGTCGAATTCATTTGAGTTTTAACCTTGCGGCCGTACTCCCCGGGCGGTCGATAACGCGTTGGCTCGAGCCACGCCTCAAAGGCACAACCTCCAAGTCGATCGTTTACGGCGTGGACTACCAGGGTATCTAATCCTGTTTGCTCCCCACGCTTTCGCGCCACAGGCGTCAGTCTTCGTCCAGGGGCCGCCTTCGCCACCGGTATTCCTCCAGATCTCTGCATTTCACCGCTACACCTGGAGATTCTACCCCCCCTCTGCAGGACTCAAACGCCCGGTATCAGATGCAGTTCCAGGTTGAGCCAGAGTTTCACATCTGACTTAACAAACCGCCTGCGTGCGCTTTGCGCCCAGTAATTCCGATTAACGCTTGCCCTCCGTATTGCCGCGGCTGCTGGCACGGGTTAGCCAGTGCTTCTTCTGCGGAGTAGCGTCAATGAGCAAAGGTAACTTCTCCTTCCCCGCTGAAAGTGCTTTACAACCCGGGCTTCATACACGCGGCATGAAACGCATCAGGCTTACTGATGCAATATTACCCACTCCGTAG
+
2,.,*$(&&&&%(*&+3731966,0253))('601$&$''&()1/*4.('+,79,2*%,1,5-1+./.26568:;-8;:-453(0/,'.-18--843-2238+73-//)-0*-///001:1453))&'()(++,-)&&'0,-.09)++01/.,*0/)-+,,0/.35197567;7465+)+-20-.5.'///87/7);.8,8./.)*,./+.()+/,&+(&0,),(%(.,02475834.+&+'**31836.7:.'1-.0158;84;3/.0-*,'.*'.'('*.5448:90+3+/3:772-+,*)*&%)*1::9/378)*6/693,.//.01;,+,8.+*7035882;8,39.)%+0+6)&(./-4(44116,7,,744;,1.93+&-.0/**%&,+*/+.+1*)+).(&&$(00/0:(*+,/63211120+-)/0243368'0&(-/.016/144*+'(,1.:874-+*+*&)-*$')/001-862,&(/(-..0322.160392()).*38*--183.1+0-00;91701078(/-(-(8;:651),453.,2/0041/1%0-40584++/2).-6.60073/.25;;,7:7433...20:&6+,+0//*&..6+985,(&+0/-,(*.,.757(')-14767:98+,'1,++//5/3.3)2+*++,))(55;73.1+(')*2,..-4410,'+*/1208127708;/*,)189.(+*+-7+-)/)/+$'&*...//*/115:5406,*/20,/2134465)))(*3.0/+--1,.0/++,,++)(&)'*363+.4.3766/3+(((%%&-%$%'0..261.010'/&'3.47932**&12,+30006134516699-9'&.27-)&',&'+%()750(/.1520.*.*5,:8;:08)*,,-..+-0-*.+'$'(,/.,,1496;33//14/2*&''%$*+)+44/4518022.-.456::804-(,+(+(1(-/9189345;48;8898-)%&)'/0448080/-2314,'%)%&%')'(*50+984.-/3.00*'+'&&&$$')*(2''&&$(&,-/-/,-)).6.'((((&''(*,7055102(,((&(&)-5/+-+%&&%#%%'1'**0
@982f685f-24fb-4ac2-a5e4-93823845c2eb ch=459 read=46063 start_time=2019-12-13T03:48:27Z barcode=BC01 runid=2c9cf7bc05858273f10e7d7ec552fc0bd742dc3e
CCAGTTGCCTTGACTTCACCCCAATCATCAATCCACCTTAGACAGCTCCTTCCCTTGCGAGTTGGAATACCGGCTTCGGGTGTTATCAACTCTCGTGGTTAGCTGACCCGGGCGGTGTACAAGGCCGAGAACGTATTCACCGCGACATGCTGATTCGCGATTACCTAGCGATTCCAACTTCATGTAGTCGAGTTGCAGACTACAATCGAACTAGAGAATGGTTTGGGTTTTGCTTCACCTCGCGGCTTCGCTTCCCTCTGCACCATCCATTGCCCAGCACGTGTGTAGCCCAGGTCATAAAGGGCATGATGATTTGACGTCATCCCGCCTTCCCCTCAACTTGTCACTGGCAGTCTCGCTAGGAGTCCCAACTTAATGATGGTAACTAACGATAAGGGTTGCGCTCGTTGCGGGACAACCCAACATCTCACGACACGAGGCTGACGACAACCATGCACCACCTGTATCTCATATGGCTATCTCCATCTCTGGAGCCTTTATAAGTATGTCAAGACCTGAGTAAGGTTCTTCGGTTACTTCGAATTAAACCACATGCTCCACCGCTTGGTGCGAATTTAATCCAATTCCTTTGAGTTTCATTCTTGCGAACGTACTACTCAGGCGAATTACTTATTGCGTTATTGCTGCAGCACTGAACTTTGACATCAACGCGGTACTCATCGTTTACGGCGTGGACTACTGGGGTATCCTAATGTTGCTCCCCACGCTTTCGGGACTGAGCGTCAGTTGCAGAGCCAGATCGTCGCTAACTCGCCACTGGTGTTCCTCCATATATCTACGCATTTCACCGCTACACATGGAATTCCACGATCCTCTCCCTGCACTCTAGCTGCCTGGTTTCTATAGCTACTGAAGTTAAGCTTCAGGCTTTCACCACAGACCCTTGCTGCCGCCACCTGCTCCTCTTTACGCCAATAATTCCGGATAACGCTTGCCACCTACGTATTACCGCGGCTGCTGCTGGCGCGTAGTTAGCCGTGGCATAATAAGTACCGTCACTCGGCTACCATTTCCTGTAGCCGCCGTTCTTCCCCTTTATAACAGAAGTTTACAATCCGAAAACCTTCTTCCTTCGCGCGGCGTTGCTCGGTCAGGGTTTCCCCATTGCCGAAAATTCCCTACTGCTGCCTCCCGTAGGGAG
+
13',2-'-)*')&/072/..-**-+/9:9.9//4+,,1,,)11*.../96287*11+/**,912.&$#%'1)7,-33*6+++23..,.-../+-&.)+3'&)'(,,3,-)358)620.'039/611+)*,/-0425<885<011:8773676598805584;12'(&33329813/(,3/:231.--/..,.+82527145053408,+,.+''%').+167;4'+1.;;.034931271/.02945;6/027.;.-/6333487:;9064.*))(**'+/1341+)+3+++,1//./38.)+1)-.-01119;8//07768-95/(376265/0,7&&(/,,,;595240-161-0)*,&*&(*,49/,,*-*2.//0652./4)*1.+/..0/)-20;5521033/6.-*3)*+)-+0).+../545/252630/(*+30219:8;868<6600-12.4//-,,11673645'855..-.3896555466(.*3/74-++,023656764478:5.%%')+012;851-*+-/&))7)$*+3-4<;;;,,--,5602-/4.+,*'%+*.*%&*)('+(0*6+691(.45/)-*:343:<030-,+,3418455024529;60-,0,**1-*9,--282+(('*((+0/0.7578/0009++-229*4,*,(.556798:951/*&',20401-)'.-/2+9401026'''*&#0++,,332,/1--+53+&48,523'01315)65622-,')*-**234175*)&'&(*,9:<87977446<33238/..//:9989995:<:-69;63/'(')*11-.,/,5/,-+,.,301.+9-017,.-.+.0987685786;52%')&%&&(*01/3+0,.)**/:6*0.-0:;-*)'').-162)*+')%'+.)*(%*/++,+59-1291..,-),..8:9:.+//187951/31/530433243655;4293-2-,+()**5/8-+(-(*),/0--/8/.2)(%')*(*)%++/8890,,..111.-1022:9-**')**.:0999:;8678.24.1://.53-*+)(-7;676;93))27908:8<999:73;+%)$)(.,754111165442757,:1159.01;255/07854;09.+*..-13346/89,-7,3+'&'
@1027957c-bad3-43bb-a6a1-16f528fdbda0 ch=26 read=31725 start_time=2019-12-13T03:48:37Z barcode=BC01 runid=2c9cf7bc05858273f10e7d7ec552fc0bd742dc3e
CCCGGTTACCTTGTTACGACTTCACCCCAATCAATAATCCACATGGAGCAGCTCCTTCCTTGTGCGGTTGGTACCGGCTTCGGGTGTTATCAACTCTCGTGGTGTGACGGGCGGTGTGTACAAAGGCCGAACGTATTCACCTGTTTATGCTGCTGATTCATACTAGCGGTTGCTTCATGTAGTCGAGTTGCAGACTACAATCCAGACTGAATGGTTTTATGGGTTTTGCTTCACCTCGGCTTCGCTTCCCTCTGCACCATCCATTTGTAGCACGTGTGTAGCCCAGGTCATAAAGGCGTGATTTGACGTCATCGCCTTCCTCCCAACTTGTCGCTGGCAGTCTCGCTAAGAGTCCCCAACTTAATGATGGTAACTAACGATAAGGTTGCGCTCGTTGCGGGACCAACAACGCATCTCACGACACGACTGACGACAACCATGCACCACCTGTATCTGTGGCTATGTCATCTCTGGAGCCTTTATGGTATGTCAGAGACCTGTGGAGTTCTTCGCGTTGCTTCGAATTAAACCACATGCTCCACCGCTGGCGCAGGCCGTCAATTCCTTTGGAGTTTCATTTCTTTTGAACGTACTACTCGGAGCGGAGTACTTATTGCGTTAACTGCAGCGCAGACTTTGACATCAACACTTAGTACTCATCGTTTACGGCGTGGACTACTAGGGTATCTAATCCTATTTGCTCCCCACGCTTTCCGGGACTGAGCGTCAGTTGCAGGCCAGATCGTCGCCAGCCTTCGCCACTGGTGTTCCTCCACATATATCTACGCATTTCACCGCTACACGTGGAATTCCACGATCCTCTCCTGCACTCTAGCTGCCTGGTTTCATATTACTGAAGTTAAGCTTCAGGCTTTCACCACAGACCCTTGCTGCCGCCTGCTCCCTCTTTGCCCAATAATTTCCGGATAACGCTTGCCACCTACGTATTACCGCGGCTGCTGGCGTAGTTAGCCGTGGCTTTTCCTAATAAAATTACCGTCACTCGGCTACCATTTCCTGTAGCCGCCGTTGCTATAACCGAAGTTTACAATCCGAAAACCTTCTTCGCGGCGTTGCTCGGTCAGGGTTTCCCCATTGCCGAAAATTCCCTACTGCTGCCTCCCGTAG
+
08+075:5618/-*)''*'.020045:-0/202*()5+5/''&))-*(,,,02588450(.))(.-.05%&)&'*,/*,/.+1.,-/1./2/--++*10488767//0/9:.*--,011006;./4441*.-2547<702+$%&+()+//+,01289;6,.,+,,-,/%-'#%2*:79687794-%)26'+&)-006040+4+%&%+))',(+80;<3-228227:+,/3;4/14.0,-,193&)-6-:0.241/0012:8;-71*(,+-+(+,-),++./201**/110426,,*(&&((264/00/78825))++/,9-/1+,*+/-**+&*)/50.177583586-'%().37).,+),)1*..47;878522933675021/2.,)*-.237/1085(''+++*0-)*-/4..&''--+*)&%%+'*--+2+3,'*$'&-./.,+')*-,+$&%''.**$'('/09:587%(6.32/*1,*,(../2+&%*(6:21(*)*,8:8:/.++(/4*2486)%.*.'/-,2/1)**++2/-2.'''&%%$%#+(*)&)*/95;7..20.(&(4;7..8;('/-.',-66.5--(&'+.'1'),'2&(*+*1,)9,--73:270225545-/+,07087-,1023+4-$('%&).-1788::86<:-.0/.057;663/0.&143/347133025311<.+,16::3(-,*.9+/,2;;640+'()-29176:++)**.+&+++-573++-&$+0.652353352:6:;231//,***.7778997865.4;0/+.-/0323+.*1(/+%,)6*)**.01611-0624/+,+-))+01:9877-67*(&'%&('+400.-0330+/.75,0:46<7//14-000::=/5-)*#%)'%'***-,0;,-/48,)+('.-,6-9;),*3/35542/,2-+360250/1.2/4312,,+0.,)'%$'$&&((.06&1/6/8//-)05+/)*38/284+-1(39465*.26281/)+0*5<306521.),4,0:6+(%%)')2-3'%($((+)()6/.4-*-7850:4;78.-'--456.8,,-1%6781564-;418:7+-:489-./.*0,4/*('**+.--26+79++.+,
@42fa10c2-bf02-49e1-a9b3-cca4f5bebc58 ch=360 read=87415 start_time=2019-12-13T03:48:37Z barcode=BC01 runid=2c9cf7bc05858273f10e7d7ec552fc0bd742dc3e
CCGGTTACCTGTTACGACTTCACCCCAATCATCAATCCACCTTAGACAGCTCCTTCCCTTGCGGTTGGGCCACCGGCTTCGGGTGTTATCAACTCTCGTGGTGTGACGGGCGGTGTGTACAGGCCGGAGAACGTATTCACCGCGACATGCTGATTCGCGATTACTAGCGATTCCAACTTCATGTAGTCGAGTTGCAGACTACAATCCAGACGAGAATGGTTTTATGGGTTTTGCTTCACCTCGCGGCTTCGCTTCCCTCACCATCCATTTGTAGCACGTGTGTAGCCCAGGTCATAAGGGCATGATGGGTTGACGCGTCATCCCCGCCTTCCCCTCCAGCTTGTCACTGGCAGTCGCTTCAAGTCCCCCAACTTAATGATGGTAACTAACGATAAGGAGTTGCGCTCGTTTGGGACTTAACCCAACATCTCGACACGAGCTGACGACAACCATGCACCACCTGTATCTCCACATAGCTATCTCTCATCTGGAGCCTCTATGAGTATAATGTCAAGACCTGGTAAGGTTCTTCGCGTTGCTTCGAATTAAACCACATGCTCCACCGCTTGTGCGAGGCCCGTCAATTCCTTTGAGTTTCATTCTTGCAGACATTACTACTCAGGCGAATTACTTATTGCGTTAACTGGCACTGAACTTTGACATCCAACACTTGGTACTCATCGTTTACGGCGTGGACTACTGGGGTATCTAATCTATTGCTCCCGCTTTCCGGGACTGAGCGTCAGTTGCTGGAAGCCAGATCGTCGCCTTCGCCACTGGTGTTCCTCCATATATCTACGCATTTCACCGCTACATGGAATTCCCGATCCTCTCCTGCACTCTAGCTGCCTGGTTTCTATGGCTTACTGAAGTTAAACGCCAGGCTTTCACCACAGACCCTTGCTGCCGCCTGCTCCTCTTTACGCCCAATAATTCCGGATAGCAGCTTGCCACCTACGTATTACGGCTGCTGGCGTAGTTTAGCCGTGGCTTTCTAATAAAGTACCGTCACTCGGCTACCATTTCCTCGCGCCGCCGTTCTTCCTTTATAACGAAGTTTACAATCCGAAACCTTCTTCCTTCACGCGGCGTTGCTCGGTCAGGGTTTCCCATTTGCCGAAAATTCTACTGCTGCCTCCGAAGGGG
+
,*4,5,+33/429,--+-453218:/-/024,*/*)2-'+0.6223/*/..711521&(**162714441.(-+*+0234)21//1634-8,,+.,-.289752446199626-,,++&(&()*.*('()3358403-+03365899:0834)6()*51005.1012238;330/,+.22-0/356:841-4.,-00/,0-/1:551&(,*$'$&''42;:;.234;1799/+-18034858+)-735965774492*+'++./2718:+-...--223332+-*74+).-.,)0,7*53-1,))*%*(*.***)')1223,44/+567880-,./1.+.02/033472:3-351$%))'2/22/599+*1'('/*321769669424:.---.+//).6<.56998433&+/5.-02112)'+.15454335412/1313736448899<67.-+-0-3335224640.,+,-/224482,+)(',.--7+,.7623+.)&%%&)$&(+6640.038.6.*0,*,2446;6++)0+%,463*-*1,2<;:4,,-047878241+++),.1/0&4-*5)'+,,6385/5:0/)21:64376//.+-%&30)0,*+.+*,.+,7843,2)&%+**5.-.-3/6./),-..867,/-527.//781(3-0.).+&-876886986189,,1///78:570127-74/113566843(&//,-.37/&*0512'+78345413488;/147/-(-0)('*+,/15527612317435;67865135;855/2...87859898::7<<63-,+,-,,+)*/0.1/3-(&((-///+/7354&')---/5669:9993:6/.)/00/+/+--,.,*/:4-''#0,+4841;0,).+(*&(&''((*)*'*.2./4,+,//7+..:4..615/00/2046+,-3.9(0.+'-0501944;3./,--39,0,6./.507--)))308'()-+/1,4/.50,(+.-4;6.3469:9:3331/51228;4:<24-+(&)')++084780,00/)0('(,)+%(*(*38,2/635*)02,/5387:;;:9<8)0(+&)'),5-16103/0,772,0,''((*1*+5777;;:0.2'')0/05559050)+(*,,*
