# Supplementary material for: De novo species identification using 16S rRNA gene nanopore sequencing
Source: PeerJ. 2020 Oct 21;8:e10029. doi: 10.7717/peerj.10029 (PMC7585375; doi:10.7717/peerj.10029)
Supplement: Supplemental Information 2 — Contains raw reads. [file peerj-08-10029-s002.zip › pass_fastq_runid_2c9cf7bc05858273f10e7d7ec552fc0bd742dc3e_186.fastq]

@e704d0ca-f8a9-4205-a3df-82dc996ce453 ch=112 read=104543 start_time=2019-12-13T03:48:46Z barcode=BC01 runid=2c9cf7bc05858273f10e7d7ec552fc0bd742dc3e
CCGATTTACCTTGTTACGGCTTCACCCCAATCCTTTGACCCCAGCCCGGCGCTGCCTCCTTGCGGTTAGCTCACGGATCGGGTGTGCAACTCATGGTGTGACGGGCGGTGTGTACAAGACCAGGAACGTATTCACCGCGACATTCTGATTCATGATTACTGGTATCAGCTTCATGTGGGCGAGTTTCAATACCACAATCCGAACTGAGAGACTGGTTTAAAGTTTGGCTCCACCTCGCGGTAATTGCATCTCTGTACCAGCCATTTGTAGCACGTGTGTAGCCCTACATAAGGGCATGATGATTTGACGTCATCCCCACCTTCCTCCTGGTTAACCCAGGCAGTCTCGCTGAAGTCCTCAACTTAATGGTAGTAACTAACGACAAGGGGTTGCGCTCGTTGCCGGGATAACCCAACATCTCACGACACGAGCTGACGACAACCATGCTGCCTGTCACCTTCACGAGAGAATTTCCTCGATTAAGAGTAATGCAAGGGATGTCAAGTGTAGGTAAAGGTTCTTCGCGTTGCTTCAGATTAAACCACATGCTCCGCTACTTGTGCAGGTCCCCGTCAGCGGGTCCTTTGAGTTTAATCTTGCGACCATGCTCCCAGGCAGGAATGCTTAATGCGTTAGCGGCGGCACGGAGGTCTTGAAACCCCCCCCGCACCTAAGTATTCATCGTTTACGGCGTGGATACCAGATTATCTAATCCTGTTTGCTCCCCAGCTTTCGAGCCTCCAGCGTCAGTTACAGTCAGAGAGTCGCCTTCGCCACTGGTGTTCTTCCTGAAATCTCTACGCACCTTTCACCGCTACACTGGAATTCCACTCTCCTCTCCTGCACTCCTGAATGATAACCAGTTTGGAGATGCAGCACCCAAGTTGAGCCCGGGTATTTCACATCCCTTAATCATCCGCCTACGCTCCTTTACGCCCAGTAAAATCCGGATAACGCTCGCCACCTACGTATTACCGCGGCTGCTGGCACGTAGTTAGCCGTGGCTTCCTCATAGGTACCGTCATTATCTTCCCCAAAGAGACAGGCTTTACGATCCGAAAACCTTCATCACTCACGCGGCGTTGCTGCATCAGGGTTCCCCATTGGTACAATATTCCTGCTGCCTCGTAG
+
21-+38/+.316,01*--0-/1/*--/(0,0.,-1-)$(''&%$&(')*/,./214020/.)+')+-,,5333358/.&&-)-$+%'(('()#')0.24234.78136.//%)&,)++..8(50211245671027-0435*382255776%&--4.++*()*(*.&')++-.012-55/))'**&'+(''(%()09443001)+%'&(+,66014;:*4/..6,0.-/:802824,*&,')01,+,++//-/31/+-).074.70)(&()&++.053-+,02+&(***+-)/4158000007<544:8976/823+-076;31,1,+'-3.3)../*/62+*1227345.1.,,22-/*((&'1.20/-.04172227676677'.,(1-)+.0154550.(/9,3&,'+'&,-7521//+/11001,*5110*/00-0/5123&+&'(-*-35243230++('&&(((+1023-01105+,))-.*+,$&*&,08-88:95,,./0-++*-6(-.:<85,+))%'*+-1:0&'.,3-::/;/2,./.-.,'))%*..-,--%*((+,,'$+.*%&&,-(',)10--.3:5-46/5,++,414&)%+-28/+,+,&*)-0*))%%0,3/20/4.--,40-*('&-,',,(&)($%'&*0347,-&#'(/.--+%(*.:7767**/6-,/0.-1--(*''&'+&*)*.1-0/-/21041)).*662)&('(*,+4326802))*.05852921144/8(()*&**+-85112+1/%,,*0144800,2*'$1.*,,.**-/&,$&%+,.0/26+/2/0133,-',,//3')),,-404*,5311&,*.3.**85-.,.*6.376<900,(*421-/.*/1*/)))3+**--++3)++9;-3'*,+15(&).17889;;533,+,(-,2++/.,0-12-),,298,5314359795/0+0-:/'.)(**)*34724:33.6243609.-$++1141/,(+,,-,-,-41721&,'+21.33037.:///8982;<3/8,)(*.4,,+,.82++13731..8964;5:557:2664)....200/</00/0111-**5/13;9-)17((&&'1+*(//+)'(*&)-5*1')+0
@63c6fb63-27b5-4a5a-bc6b-7f6ee267dae5 ch=98 read=85155 start_time=2019-12-13T03:48:47Z barcode=BC01 runid=2c9cf7bc05858273f10e7d7ec552fc0bd742dc3e
TTGGTATACTTCGTTCGGTGCATTACTTGCCGCGGTAATACGGAGTGCAAGCGTTAATCGGAATTACTGGGCGTAAAGCGCGCAGGCGGTTTTGTTTAAGTCAGATCTTGAAATCCCGGGCTCATACGAGACTGCATCTGATACTGGCAAAAGCTTGAGTCTCGTAGAGGGTAGAATTCCAGGTGTAGCGGTGATGCGTAGAGATCTGGAGGAATACCGGTGGCCGAAGGCGGCCCCCCTGGACGAACTGACGCTCAGGTGCGAAAGCATGGGGAGCAAGCAGGATTAGATACCTGGTAGTCCACGCCGTAAACGATGTCGACTTGGAGGTTGTGCCCGCTTGGGGCGTGGCTTCCGGAGCTAACGCGTTAAGTCGACCGCCCTGGGAGTACAGCCGCAAAGTTCAGAAACTCGGAAATGGAATTGACGGGGAACGCACAAGCGGTAGACATGGTTTAATTCGATGCAACGCAGAGAACCTTACCTGAATCTTGACATCCACGGAAGTTTTTCAGAGATGAGAATGTGTGCCTTCGGGAACCGTGAGACAGGTGCTGCATGGCTGTCGTCAGCTCGTGTTGTGAAATGTTGGGTTAAGTCCCGCAACAGGCGCAACCCTTATCCTTTGTTGCCAGTGGTCGGCCGGGAACTCAAAGGGAGACTGCCAGTGATAAACTGGAGGAAGGTGGGGATGACGTCAAGTCATCGCGGCCCTTACGACCAGGGCTACACACGTGCTACAATGGCGCATACAAAGAGAAACGACCTCGCGAGAGCAAGCGGACCTCATAAAAAGTGCGTCGTAGTCCGGATTGGGAGTCACCTGGCTCGACTCCATGAAGTCGGAATCGCTAGTAATCGTGGATCAGAATGCCACAGTGAATACGTTCCCGGAGCCTTGTACACACCGCCCGTCACACCATGGGAGTGGGTTGCAAAAGAAGTAGGTAACTTAACCTTCGGGAGGCGCTTACCACTTTGTGATTCATGACTGGGAGAGTCGTAACAAGGTAACCGG
+
%&*%+))&).-614/3*00')%-&$&$%&'&''*8,*2-+.1*&&'',-0,-*.,7,98',,-/216497231148/))()(/++33081;;0&.7-13,/0*'%,&,*'13))621)56783&)$&&'(+9977516+,-424/20+14+'$&'')+/0112,+)'%)1,00*6+6,/1-18842)10,4.,$(+1160*'+/057;7025,788::18--,/)++.),,-580378-+052/,*0(+++,4559*,::97*(*(&%%+(*-')&+-2$*(00+6,,+&(&.)%&+)'&'*2-0149334;/622212942//110,.*,)''(./,%%##&&0/),/3813-1.).+*.*.61//,2.8,5677587.25(&(,*&$#%&(/061-71&+(*$'%'.)+(*&(./-*%'(+-.6661,+)&&,&*'-/3&/*.+&*)-,105,3-044942.0+287601'$((.764530371.)),+074446653/0,4,6209<<25/+&')-0*&&')(**-/2.3---68/679897556633458999875372/(01247435583/-00,/0/44,+085:0312.,*11''*.)7''.105/(/7*/)*+91)/2,*/),+''%+0-2(--.*/-2,,;565++-,(**27999*/,+,.3<4::;.,0-*7.9438;757446435/()+,40/)''&&''&%&(,-1;6955640.--*../.0//4/8,..--35659-/(&&%((%),,/97827-,)(+.08.35<8789854199.()4495893778.9.+.,-/*,*'(**%&&'&,,-,),226:88527001-7/724+-++,007./.00;.-.,*-78893*0',-)*-+,46:;486,2%(.1),%++.00,2:2294-04--.083747-)**-+(*7+0.76*%(*'-(/.,/+(&&-+1612-.:5+.7-.334141)//0.+,.29;97520224;1+(''+,(/++.**)('2:1115
@4434da09-74ca-472a-b16e-131be7edc989 ch=83 read=72329 start_time=2019-12-13T03:48:55Z barcode=BC01 runid=2c9cf7bc05858273f10e7d7ec552fc0bd742dc3e
CTCCTACGGAGGCAGCAGTAGAATATTGCACAATGGAGCTTAAGCCTGATGCAGCCATGCCGCGTGCTGAAGAGCCTTCGAGTTGCAAAAGTACTTTCAGCGGGGAGGAAGGGAGTAAAAGTTAATACCTTTGCTCATTGACGTTACCGCAGAAGAAAGCACCGGCTAACTCCGTGCCAGCAGCCGCGGTAATGGGAGGAGTGCAAGCGTTAATCGAGATTGCACGGGCGTAAAGCGCGCAGGCGGTTTTGTTAAGTCAGATGTGAAATCCCCGGGCTCAACCTGGGGGAACTGCATCCTGATACTGGCAAGCGAGTCTCGTAGAGGGGGTAGAATTCCAGGTGTAGCGGTGAAATGCGTGAGATCTGGAGGGAATACCGGTGGCGAAGGCAGCCCCTGGACGGGTGCTCAGGTGCGAAAGCGTGGGAGCAACAGAGTTAGTCACTGGTAGTCCACGCCGTAAACGATGTCGACTTGGAGGTTGTGCCCGCTTGAGGCGTGGCTTCCGGAGCTAACGTTAAGTCGCCGCAGGAGTACAGCCGCAAGGTTAAAACTCAAATGAATTGACGGGGGCCCGCACAAGCGGTGGAGCATGTGGTTTAATTCGATGCAACGCGAAGAACCTTACCTGGTCTTACATCCACGGAAGTTTTCAGGAGATGAGAATGCCTTCGGGAACCGTGAGACAGGTGCTGCATGGCTGTCGTCAGCTCGTGTTGTGAAATGTTGGGTTAAGTCCCGCAATGAGCCTGTACCAACTCTTGCCAGCGGTCCGGCCGGGAACTCAAAGGGAGACTGCCAGTGATAAACTGGAGGAAGGTGGGGATAACGTCAAGTCATCATGGCCCACCGACCAGGGGCTACGATGCCCTGGCGCATACAAAGAGAAGCGACCTCGCGAGCAAGCGGACCTCATAAAGTGCGATGTAGTCCGGATTGGGAGTCACAACTCGACTCGAAGTCGGAATCATGGTAATCGTGGATCAGAAGAATGCCACGGTGAATACGTTCAGGCCTTGTACACACCGCCCCGTCACACACCATCAGGGAGTGGGTTGCAAAAAGAAGTAGGTAGCTTAACCTTCGGGAGGGCGCTTACCACTTTGTGATTCATGACTGGGGTAAGTGCGCCGGTAACCGG
+
-+1,()./1,//-12+%(*&'),/.)10,,,.//0&)%(,*.('-.76686/.'.05:89921)*&#$%(,'%,13394&$*,,%'-17,&/(*,8:0).+-6:)'01)2+3/(*,2;8++/:-:,-0,/7--678)7()*-.16-.2*,)(**%)+,'*.61800/382149*-5761/1/,37,/*&&%'(*.'((*%(&'.422602-0()%'$$&-($($&)10/*/(+,,,/0.125:869070,)3-:2,-9%,012356;320:;'&$%%*6),)&$&+44(.+,0/.%&**%%*,+,2520.(%&'&(*,-.11-,'*756,0-,'1-03-)/'-&$%'(+2.18:1+,*+%()*,/5282.3/*,.,,.2)/726110+*--&+2:5.)-3120'(#)+04(/7646+,0-+*659<,*(+41)*.)*,(%$$''*53:775:825668:65:;3.-'(%++2/*&&0*+13):-/-66/+-5..-675352811620/----/7//.+003+0/&*'$))*((&&'+(,7-465:.92;1;8/.45282/.-0/804923;8*30)(.-116574967/----,**,32<:6:981//0/63)10333:3493-4-,253233-+($$'(/.**,+++)3<<;0740,-((.++)$'').75:4;;27.-,..)1.20487997/43325233899:4..006664/6//.470./3<2.)(0+2,109(),.0****+$$%$#%#'$&)*),'&%$&'11,2'2)613,./0-0,58,+..)-./3+62./.-337831,,+&+,*.004,583/,,*++1223059994*,,,/+(%**,-.8,/6.*+))*'$'%'%&$%('(--,*'-4(''%))'(3*..-/5800%,.3/03;77866++140,,*(($(&'$'%+)+.-*/&.-'')($)),..00.0.-%')(+-.34321&&)''-900-23;979)(+,%))-.2*$*0:-*),/485642%'*'-.711054547;6/94*+1//0,./05,.&%+))&&)18539973941.$))(*/-1/.-+/+:+4:4:51<.+48-958280.,*+/76/16266*,80-,/)++((&$&'(&%&))+*..5.47
@10a1f5f1-f5d9-4eab-8a21-c6a9c234e66c ch=146 read=67449 start_time=2019-12-13T03:49:24Z barcode=BC01 runid=2c9cf7bc05858273f10e7d7ec552fc0bd742dc3e
CTCTACGGGAGGCAGCAGTAGGAATTTTCGGCAATGGGAAGCCCTGACCGAGCAACGCCGCGTGAAGGAAGAAGGTTTTCGGATTGTAAACTTCTGTTATAAAGGAAAAGAACGGCGGCTGATGAAGGTAGCCAGTGACGGTGCACTTTATTAAAGCCACGGCTAACTACGTGCCAGCAGCCGCGGTAATACGTAGGTAATGGCCTTTATCCGGAATTATTGGGCGTAAGAGGGCAGGCGGCGGCAAGGGTCTATGGTGAAAGCCTGAAGCAACTTCAGTAAACCGCTGAAACCGAGCAGCTAGAGTGCAGGAGGAGGATCGTGATTCCATGTGTGTAGCGGTGAATGCGTAGATATGGGAGGAACACCACAGTGGCGAAGACGACGATCTGGCCTGCAACTGACAGCACCAGTCCCGAAAGCGTATAAAGGAGCAAATGATTAGATACCCTAGTAATAGTCCACACCGTAAACGTGGTGCTAAGTGTTACGGATGTCAAAGTTCAGTGCTGCAGTTAACGCAATACAAGTACTCTCCCGCCTGAGTAGTACGTTCGCAGAATGAAACTCAAAGAATTGACGGGGGCCGCACAAGCGGTGGAGCATGGTTTAATTCGAAGCAACGCGAAGAACACCAGATCTTGTTATACTCATAAAGGCTCCAGAGATGGAGAGATAGCTATATGAGATACAGGTGGTGCATGGTTGTCGTCAGCTCGTGTCGTGAGATGTTGGGTTAAGTCCGCAGCAGGCGCAACCCTTATCGTTAGTTACCATCATTAAGTTGGGGACTCTGTGAGACGCTATGAAGTGACAACAAGCTGGAAGGCGGATGACGTCAAATCATCATGCCCCTTATGACCTGGAGCTACACACGTGCCACAATGGATGTGGTGCAGGAGAGCATTGCAGGGTGAAACGAAACCTTAGTAAATTTATAAGTTCAGGACGCAGTCTGCAACTCGACTACGCTTAGAGTTGCGGGAGAATCGCTAGTAATCGCGAATCAGCATGTCGCGGTGAATACGTTCTCGGGCCTTGTACACACCGCCGTCACACCACGAGTTGATAACTTACCCGAAGCCGGTGGCCTAACAGCAAGGAAGAGCTGTCTAGGTGGGATTGATGATTGGGGAATTTGAAGTCATGTAACCGG
+
)-.*+-+0-&+-/1/.+++'))((-.02+-5,,/-50&+**11()*128211127637:54357'4*/2,(,+-31::61+5)/-/003()(.,--(--,55'2)2-*()&&'-()-/,''*(((&&')(-.5*.0013()2'+$&*10*(%*)(%-1/-,(.$+,23476:88:2,-*,010./'(&%%+//208/-$#$&''&'*(()3.1,-,.*(-)'0,,+51+&&+,++)89.+-,&0/-/-6*.-1//120,.)'%'&)--1-/07/0,+$),-4&//*'&()02/3'%'/**,.,-,..2714(().)+-*-541),01--(,)'')(')*.,8/-.2,,./,.--+(*),/+-,+30.1-'%)/.310/02/*/,+,()/4,,6170220,+'+,,'*+),'%$&*+'&)+,$%''&',++*(%(+582,(&)***-.039+)**+*)'&(+*,,-*44/145+.*.*0/(,%'')(*++&'.727667090-/0,)++....5376;796.-0-*+%+*)**-))'.-+*1.')),-/287886;302-.)40104*.04/7/(&%+(,,2(62,*/0'+.111.+,,)1/*,-+/0,,:916356,0/)-59:79228---)+)7%*)+)8*%'&')2110103:4+3309(**,,,04+*)),.1300/278765.18895071297+*')*25;66624702222665050234341/.2+)*.-)'()+(%'#(('),,372//8.).-130600011,*%$()/0515,7-9:<5300)'%#%$*++(**&%&%&%%(-,-((-5.11.*)&*4+2+)((+.0;:9<900/43337598,/8234477402(&'&&&)+-/-./4-++1;11891-)(.-,.&&(&&&%%#(&'*))('"%*)$/%)($'$'$&##'(&+/.((%$(.1-%'+.,''').-.+'*3.004//*)-)'''&$('+:+'&,&+%'*,-01,,((*,....1/514,.///356-6)-,238533034103.,*/*,+$(,//0.3-+1,%-,*,.06+-,,..2++,.,*''),1/++3-131/---+,$*((&$%(**-/)(&)+,1431/.412/+*0*+,/.-3/932)&%'(((+*+,/,4'*+.16/1
@87c387fe-36bc-4ad6-8d38-a16514df0449 ch=123 read=87931 start_time=2019-12-13T03:49:25Z barcode=BC01 runid=2c9cf7bc05858273f10e7d7ec552fc0bd742dc3e
CCGGTTACTGTATTACGACTTCACAGTCATGAATCACAAAGTGGTAAGCGCCTCCGAAAAGGTTAAGCTACCTGCGCTTCTTTTGCAGCCCCTCCCATGGTGTGACGGGCGGTGTGTGGGCCGGGAACGTATTCACCGTGGCATTCTGATCCGATTACTGATTCCGACTTCATGGAGTCGAGTTGCGAACTCAATCCGGACTACGACGCACTTTATGGGGTCCGCTTGCTCTCGCGAGGAGTCGCTTCTCTTTGTATGCGCCATTGTAGCACGTGTGTAGCCGTCGTAAGGGGCCATGATGACTTGACGTCATCCCCACCTTCCTCAGTTTATCACTGGCGGTCTCGCTGAGTTGGCCGGACCGCTGGCAGCAAAGGATAAGGAGTTGCGCTCGCTGCGGGACTTAACCAACATTTCACAACACGAGCTGACGACAGCCATGCAGCACCTGTCTCACGGTTCCCCGAAGGCACATTCTCATCTCTAGCAGAAACTTCCGTGGATGTCAAGACCAGGTAAGGTTCTTCGCGTTGCATCGAATTAAACCACATGCTCCACCGCTTGTGCAGGCCCCGTCAATTCATTTGAGTTTTAACCTTGCGGCCGTACTCCCCAGGCGGTCGACTTAACGCGTTAGCTCCGGAAGCCACGCCTCAAGGGCACAACCTCAAGTCGGCGTTTGCGGCGTGGACTACCAGGGTATCTAATCTGTTTGCTCCCACGCTTTCGCACCCTGAGCGTCAGTCTTCGTCAGGGCCGCCTTCGCCACCGGTATTCCTCCAGATCTCTACGCATTCACCGCTACCTGGAATTCTACCCCCTCTACGAGACTCAAGCTTGCCGGTATCCCAGATGCAGTTCCCAGGTTGGGCCGGGGATTTCATCTGACTTAACAAACCGCCTGCGTGCGCTACGCCCAGTAATTCCGATTAGTAGCGCACCTCCGTATTACCGCGGCTGCTGGCACGGAGTTAGCCGGTGCTTCTTCTGCGGTAACGATAAGCGAGCAAGGTATTAACTTTGCTCCCTTCCCCGCTGAAAGTACTTTACAGCCCGAGGCCTTCTTCGCCACGCGGCATGGCTGCATCAGGCTTGCGCCCATTGTGCAATATTCCCCGCTGCTGCCTCCCGTAGGAG
+
04-,6*)'))1)04'+,),1.,&'%&*55945743/34:6123663-**(/1///+-42(,'8*7,%&''+,%$(&(020/894)/*(.5.*.,89,/7973223559:72444)'&$'0/2.4,,,+(2,)+)',,-//6415:2-2385-)*0;2)**((8130002455891,,++.02.9./%'68873935)8/99765768/3*,.8:34'68--1+)+/0/0/102-/+)*+$'(*355:886050++--.111<9.9-++//-10/0.+(&&'%(*//3.(.3.,394844//++*0,/02456-955+,.58;5815+-.9,-/29;965.*2,015''-+)(+&'(8.::687345493-'/19,0-986221',06,1'+-//57880993.)(/'+%-+3)/4+*-/043,-*+3222422453)374730///+371/-++,,1/284899+101*.*(*,.9757783+)'&##'%-,&+2/8:-09<::866333556')''--2/;<;:<;9;90:00099)(&,,9;898,-/13443524:3-5,+,22'-./973*.26:8<93484/.+8:;+7-1)**.*-(-)(),,/2-0++0681:3337410/).,.-2./'(*+.*(&''..&-+0635+7'80,,.104105)8.875,0-160&').,19:<896043-66313230+(05644;3-/1/5/++*+590.04/57)*)-./.8641//25378:.1*),+(-4.6./0;57:49625<,*-/()(-.,/(*/03717;++56//-+-)'&,.$5*4.-.552-34514/%&)*+-3---3;24:.84++*'((+1325456237--,0001(//)+10,&0-(),)+,,+*,106/410+1*1.7687655((%%'476/*+,39989845461'/%&)(*(-4.485883:227612300353/4*(-**$$(%&'/1/95124746;666606.080,))'-&++*&*31)0+--4./)+++(-,1+%$*/97,*54/..+*,*-566(..'/2+(,*0.96<56;7,-*$((**,,36282/----1*75036%%&*/0+.1,0171:11124*-.+-/,..(('%-1**849-.&
@494f629b-8701-40ac-826a-ba4e686a0866 ch=155 read=66061 start_time=2019-12-13T03:50:00Z barcode=BC01 runid=2c9cf7bc05858273f10e7d7ec552fc0bd742dc3e
CTCCCACGGGAGGCAGCAGTAAGGGAATATTGCACAATGGGCGCAAGCCTGATACAGCCATGCCGCGTGTATGAAGAAGGCCTTCGGGACATAAAGGAGTACTTTCCAGCGGGGAGGAAGGGAGTAAAGTTAATACCTTTGCTCATTGACGTTACCCGCAGGCACGGCTAACTCCGTGCCAGCAGCCGCTGATACGGAGGGTGCAAGCGTTAATCGGAATTACTGGGCGTAAGCGCACGCAGGCAGTTTGTTAAGTCAGATGTGAAATCCCCGGGCTCAAGCGGGGCTATCTGATACTGGCGAGTCTCGTATTAGAGGGGGTAGAATTCCAGGTGGCGGTGAAATGCGTAGAGATCTGGAGGAATACCATTGGCGAAGGCAGCCCCCTGGACGAACTGACGCTCAGGTGCGAAAGTGTGGGGAGCAAACGGGATTAGGTACCTGTGGTAGTCCACGCCGTAAACGATGTCGACTTGGAGGTTGTGCCCATGAGGCGTGGCTTCGGAGCTAACGCGTTAGTCAACCGCCTGGGAAATACGGTTAAAACTCAAATGAATTGACGGGGGCCCGCACAAGCGGTGGGGCATGGTTTAATTCGATGCAACGCGAACCTTACCTGGTCTTGACATCCACGGGAGTTTTCAGAGATGAGAATGTGCCTTCGGGAACCGTGAGACAGGTGCTGCATGGCTATCGTCAGCTCGTGTTTAAATGTTGGGTTAAGTCCGCAACGAGCGCAACCCTTATCCTTTGTTGCCAGCGGTCCGGCCGGGAACTCCGGGGCTGCCAGTGATAAACTGGAGGAAGGTGGGGATGACGTCAAGTCATCATGGCCCTTACGACCAGGGCTACACCGTGCTACAATGGCGCATACAAGAGAAGCGACCTCGCGAGCAAGCGGACCTCATAAGTGCGTCGTAGTCCGGATTGAGTCACAACTCGACTCCATGAAGTCGGAATCGCTGGTAATCGTGGATCAAGAATGCGTGGGAATACGTTCCGGGCTGCCCGCCCGTCACACACCGCTTAAGAGTGGGTTGCAAAGAAGTAGGTAGCTTAACCTTCGGGAGGGCGCTTACCGCTGTGATTCATGACTGGGGTGGGGGGGGCCGTAACAAAGGTAACCGG
+
+*57*)0*11)(+*+,)&')&%*(')-1,7-+*-/284+765027;)2;0/.2(2/.08/468552121246751,+-*1,89.:*95$%(*,0+&&%%(,,+78)'&)(,07.*/./).3-(*+-7101505035157,*,-.0:100;72;-.4(')&&'&%(')'##$()03/0180**+*)0,(*&'*-.6231--,)+&)../2/7.2./)0/(7),-:;<:76689+.//,*%'#)//'5387*-529+.7$%&($((+6.,566-067878)**+),.*(()--.-.011).((&&--.020/)'((('+/15-++.&5(1+/*3+**&&-2./-6401211,($('-.,0-*2--:4143&)'-&()****)'41653))1747-(0+/1124555148884.,0-,.11'11+'+,8:,5&::/-3*(&&%*''())-..137-(+,76689<8,++++775---,),*+,.9/0.44)(/,/.6.582800/4)2++*-.*+++)0+-$/-**.868;885+)*++,20657.67*422-++))-/416+5.*./+,43,-,01,,+*511:964+--++:;29:;10.//:6,641.+*))''(*1,:89665211112.$&&'($)-8894-,++*(*'&)245559:9::+::.81825)#)+1-54678876263,)+'*0324+.//077357($%&%(--+210:57035-*+165.,(+-242390),(+.,,1,(57-060111.(((8-5/,531/-13&))-'+-./-***'*,.4(2452-/(*(('((1733668:8961**('&(*133938(&&&'*+9:489721,,%()()/72/-5.-')),021-+2,'('()'(+4506811-%%&+8-26;63122$&,)')*,.88/324.6,'-,2.,'***%)'(-//2)//0/)-*2+,+/-74867*+($$.-8/3177;:88/1&*()))&&&,,///5:53-2(&160,'''&&5:857630++(+-(&&&.(('(*.7411,+,,+%&&&)*-+*&%%$$*'(%()++51--4+44839224..1-+03295.02153-.*((230,,+-*(*-.36127,)/)/3175:
@08bc98f5-d2ca-492e-9811-0c8232bac47e ch=111 read=99268 start_time=2019-12-13T03:50:16Z barcode=BC01 runid=2c9cf7bc05858273f10e7d7ec552fc0bd742dc3e
CCGGTTACCTTGTTACGAGCTTCACCCCAATCATCAATCCCACATAGACGGCTCCTTCCTTGCGGTTAGGCCACGCTTCAGATTGTTATCAGCTCGTGGTGTGACGGGCGGTGTGTACAAGGCCGAACGTATTCACCGCGACATGCTGATTCGCGATTACTAGCGATTCCAGCTTCATGTAGTCGAGTTACGGGCTACAATCCGAACTGAGAATGGTTTATAGGTTTTGCTTCACCTCGCGGCTTCCTTCTCTCTGTACCAGCCATTGCTTAGCGTGTGCCTTGGCCCTCACCAAGAGAGCGCGATGATTTGACGTCATCCCACCTTCCTCCTGGTTAACCCAGGCAGTCTCGCTAGAGTCCTCAACCAATGGTGTAACTAACGACAGGTTGCGCTCGTTGCGGGACTTAACTAACTTATCTCACGACACGGGCTGACGACAAGCCATGCACCACCTGTCTGCTTGTCCCCGAAGGGATCTCCTCGATTAGAGTAATGCAGGGATGTCAAGTGTAGGTAAAGGTTCTTCGCGTTGCTTCGAATTAACCACATGCTCCGCTGCGCGTGCGCGATTTACGTCAATTCCTTTGAGTTTTAATCTTGCCGACCATGCTCCCCAGGCCCCGGAATACCTTAATGACGTGCGGCGGCTTGCAGGTGGTAGAAGCCCACCTAATTCATCGTTTACGGCGTGGACTACTGGGTATCTAATCTGTTTGCTCCCCACCTTTTGAGCCTCAGCGATGGTGATCAGAGAGTCGCCTTCGCCACTGGTGTTCTTCTAATCTCTACGCATTTCACCGCTACGCGTTCTACTCTCCTCTCCTGCCTCTAGATAACCAGTTTGGAATGCAGCACCCAAGTTGAGCCCGGGTATTTCACATCCCCTTAATCATCCGCCTACGCTCCTTTACGCCCGAAGTAAAATCCGGATAACGCTCGCCACACCACAGTATTACCGCGGCTGCTGGCACGTAGTTAGCCGTGGCTTCCTCCTTGGGTACCGTCATTATCTTCCCCAAAGACGCAGAGCTTTACGATCCAACCTTCCATCACTCGCGCAGCGTTGTTGCTGCATCAGGGTTTTCCCCATTGTGCAATATTCCCCACTGCCGCACTCCCCGTGGGAACAATATCATATGAAGGTTAACCTGAACTGCGACAACTCTTCCAGCACCAGCAATACGTAATGGCA
+
*()+1.+3418,2-%-**+,.1-%+/2/-321./,,0++0)&)&'&(+,-1-.19:;8-..)+*-(2(+641&*%%&-,%)%,()11,,,-$&&'%.*7.31225&1*,'(+&*),+3+0-32/+(*))8/0<96895667919587417<311111:12-,*,./22*(%%'*1,.//02334+*-7.,01:887768<70/+,.2'(('('*3/:52)2)934;;6),5;6&26243729-(''$#)%'(+/346789,*,9+3.(&'&'(-)).0-,&&%&')-'((%(&-)&&)&+*+'&'%%$(4,+++(-/;.;6..9:989846730.(*&$*%&&0,-*89853,,))+.112./+.','*2--.-&'',/.04,*(*&&&-*)0/2285.:,,+945.5--&+%)+-,2//0*))+,+406&*550/--.)2/2%/4-0+.%/1.25)),1//.4/00558/)(**/+0/0075565,6),%%&),512+2*3/,11:91&(&(*),--32'-&('(+1,(%')*'+/.+(+-2)+&),*+-++--81--4)*++*+&(&&*'/,)$'&+103/52//50.-0/;<0165204')%)+17/4,0.39:/-/+/))&(-++*'((,-.)*'$%)*+*)))'*'%%#*%-)'*0/,%)('//+(-+*(&*)-%*,/186+.,500175+0*'(%')%)),,//4.*')*74)**042*%(()65*.+(598-+++)'**)(&&'/()++(*,,1:537659:60113-18;68951/802/20.213249;3259/492/)+)*800-00003001,0610.'),(*,676917.02<:-6574,0/))%,)0.-/-722.:2),2,--3930,--2402*,1.8.328:726:433),,.,11)%*')((%*('(.6:/,20116:493-1.1*/+*+%))'+&'/.+3-/.'*.22544720.'+,/08490./507052370,--%)&)/+**-.',,+///01:71;<2,7/+,*%&)))*++-*%'-0/7(-%1+*))&(*9&*'%%&&(&))(+((,1+.---/0;)-3*19;(655++)5*--.7---.2,&--')*))&'*%)*.58,*.&.)++,,94*/-*'&(')0'/)6/2*($&&(*$$%$%&-,*4+41;(**322/0')(),(,,0.')''#%
@b3871741-baca-4a99-b18f-6a41008871fd ch=211 read=58546 start_time=2019-12-13T03:50:16Z barcode=BC01 runid=2c9cf7bc05858273f10e7d7ec552fc0bd742dc3e
TTGTTATGCTTCGTTCAGTTACGTATTATGCCCGCTACCCTTCCGGTTTACCTTGTTGCGACTTCACCCCGGTCATATGAATCACAAAGTGGTAGCGCCCTCCCGAAGTTAAGCTACCTACTTCTTTTGCAACCCCACTCCATGGTGTGACCCAGGCGGTGTGTACAAGGCCGAGACGGCGGTCACCGTGGCATTCTGATCCACGATTACTGGCGATTCCGACTTCATGGAGTCGAGTTGCAGACTCAATCCGGACTACGACGCACTTTAGCGGGGTCCGCTTGCTCTCGCGAGGTCGCTTCTCTTTGTATGCGCCATTGTAGCACGTGTGTAGCTGATCGAGGCCATGATGACGACGTCATCCCCACCTTCCTCCAGTTTATCACTGGCAGTCTCCTTTGAGTTCCCCGGCCGGTTGCTGGCAACAAAGGATAAGGGTTGCGCTCGTTGCGGGACTTAACCCAACATTTCACAACACGAGCTGACGACATGCATGCGGCACCTGTCTCACGGTTCCCGAAGGCACATTCTCATCTCTGAAAACTTCCGTGGATGTAGAGACCAGGTAAGGTTCTTCGCGTTGATTAAACCACATGCTCCACCGCTTGTACGGGCCCCATCAATTCATTTTGAGTTTTAACCTTGCGGCCCATTACTCCCAGGCGGTCGACTTAACGCGTTAGCTCCGGAAGCCACGCCTCAAGGCACAACCTCCAAGTCGACATCGTTTACGGCGTGGACTACCAGGGTATCTAATCCTGTTTGCTCCCCACGCTTTCGCGCCTGAGCGTCCAGTCTTCGTCAGGGGGCTGACGCTTCGCCACCGGTATTCCTCCAGATCTCTGCATTTCACCGCTGCACCTGGAATTCTACCCCTCTACGGACTCAAGCTTGCCAGTATCCAGATGCAGTTCCCAGGTTGAGCCCAGGGATTTGCCACATCTGACTTAACAAACCGCCTGCGTGCGCTTTTACGCCCAGTAATTCCGATTAACGCTTGCACCCTCCGTATTACCGCGGCTGCAACGAGGTTAGCCAGTGCTTCTTCTGCGAGGTAACGTCAATGAGCAAGGTATTAACTTTACTCCCTTCACTCCCGCTTTTCAGAAAGTACTTTACAACCCGAGCCTTCTTCATACACGCGGCATGGCTGCATCAGGCTTGCGCCCATTGTGCAATATTCCCCACTGCCGCCTCCGTAGG
+
&(0''',*0/635646(,,:0118,7-$'&(&$"&(&),'*.0.1555*'.))*,05'//.0291-343.(322*+%&()5.1(.+/,++-1-++*+.6,+/-+(*)&'-.2-/.,*+)')4763;<1..3+/1.+%((0,%))/30/0((%&#.+(-2*+...09:43.2*&#'%'$$$&&/,-185/3-,)-0,(**/.-$&*-10,))&)**-2.2-)*4495889*)*+-((22824367989+;11,223:::8902-,*,08/*&&'+)))/+-2..+*)+-.''/,,.,,*+-223/0;4/0466705.0/6+**.,*,.-2223000.-,/0+)+-*926*'$$%'%$%'*779369+*0-060,++,,/0:1-.33468;9337654*+2))(162388+.300))%'$%-)-()(-19+0-874102+).-0/1033360-.974-5,3)*('++2%',,(/0032-/&'1442325140*)--+*)'+1143564200.20888561++0.1,,*+/:30103565112470/4248882.%)%(%&(*,280100,,,15;99<956.0*&)+-.;9:<00001.-,(&..+,0)1.'+'(%&())+0:4:7:7+24,',,-4;;-39342911--2;)%8'(,30&&'-51'-0-31.3/4/211228212.4(/(*,&*+-.04954.&('$',4:7:07+//122311,00009.&(*3011993///1:2871+*)**23476554<7/22.&))&,+.-97/$%$))((&232-0(*+668<:878'+767+**)&(%)/,97:9138).*++:4,,/')(.+++))%+*.662/15()(&)*/3/0,.,00-/(180-0254.01./89.-+,,4/1.(-/051,,.1666,53:09/*/8580.,42($*('$14-)-,*'(-2011*-)7*88:99<69:+*+))4/.+0/,((,'(&%'*-/29;3411183:3.-0-+.23:845905/.3,1:2031/0)0,121%()&%$&/7'/.).6778<8834.(/,+3;7445,51/)+-+*,+.+0-/+-.6:12272*,:2%&'78,(,,00.()'+2..2.0,43,,2...*&&3282)+/+,52.-'*+.+1/.0++*+.3177,-8426,12.;7-,8+.05.;../5366.&'$%(('**)0611,0'
@5c8f0451-32fc-4f73-88ed-295ad7cd8461 ch=461 read=50099 start_time=2019-12-13T03:50:12Z barcode=BC01 runid=2c9cf7bc05858273f10e7d7ec552fc0bd742dc3e
CTCCTACGGGGAGGCAGCAGTGGGAATATTGCACAATGGGCGCAAGCCTGATGCAGCCATGCCGCGTGTATGAAGAAGGCCCAGCCGGGTTGTAAAGTACTTTCGGGGAGGAAGGGAGTAAAGTTAATACTGTATTGACGTTACCCGCAGAAGAAGCACCGGCTAACTCCGTGCCAGCAGCCGCGTATGCGGAGGTGCAAGCGTTAATCAGGTACTGGGCGTAAAGCGCGCAGGCGGTTTCAAAGTCAGATGTGAAATCCCCGGGCTCAGCCTGGGAACTGCATCTGATACTGGCAAGCAGGTCTCGTAGGGGGGGGTAGAATTCCAGGTGTAGCGGTGAAATGCGTAGAGATCTGGAGGTACGGTGGCGAGCGGCCCCCCTGGACGAACTGACGCTCAGGTGCGAAAGCGTGGGGAGCAAACAGAGTTAGATACCCTGGTAGTCACGCCGTAAACGATGTCGACTTGGAGGTTGTGCCCGCTTGAAGGCGTGGCTTCCGGAGCTAACGCGTTAAGTCGACCGCCTGGGAGCCACGGCCGCAAGGTTAAAACTCAAATGAATTGACGGGGCCCGCACAAGCGGTGGAATGGTTTAATTCGATGCAACGCGAAGAACCTTACCTGGTCTTGACATCACGGAAGTTTCAGAGGTGAGAATGTGCCTTCGGGAACCGTGAGACAGGTGCTGCATGGCTGTCGTCAGCTCGTGTTGTGAAATGTTGGGTTAAAGTCCCGCAACAGGCGCAGCCCTTATCCTTTGTTGCCAGCGGTCCGGCCGGGAACTCAAAGAGAGCTGCCAGTGATAAACTGGAGGAAGGTGGGGATGACGTCAAGTCATCGTAGCCCCGACCAGGGCTACACACGTGCTACAATGGCGCATACAAGAAGCGACCTCGCGAAGGCAAGCGGACCTCATAAAGTGCGTCGTAGTCCGGATTGGAGTCTGCAACTCGACTCTGAAGTCGGAATCGCCTTAGTAATCGTGGATCAGAATGCCACGGTGAATACGTTCCCGGGCCTTGTACACACCGCCCGTCACACCATGGGGAGTGGGTTGCAAAGAAGTAGGTAGCCAGCTTAACCTTCGGGAGGGCGCTTACCACTTTGTGATTCATGACTGGGGTGAAGTCGTAACAAGGTAACCGG
+
'(.))*019:-(/32555668.3+)*+&3(),120:33;.-,-78*-3,**+('().2022;6666543/1328&)&1)27/-*061655:330:3-/1238..(2/,'1/*+(+'$(+-7542:+4*))*(%%(**+743:1/70,.-)+.'+,%(,3/).-,-1-.045658<5561/2704,-./,((0,05,4247)++202023(/%)&(*9;78798;5..++&))+332:58//,1.,,-278:73.05.+69:.1466772+2411).*(+978778,,,-,9-2*(*)%($(*+,1212-+)2.0,1)*''-*+,1*+2;54,+-*/-+*-1-,23:9/.*((()+32()'%''++&-1++)+)1673975+-.639('1-,-./993:)+988.+/+'+*78;96.&(),615&&%)-5,,//,17-+,0+%(,-.026100:8+42.0.45577/7/4+.3-5+0-,81)+/+,1'0)--.08,'(+(2-()*-.83111+8-7,58789;9::80,&)%(&*,04531346)6.67<;567;:;92.*1032/*+*.+66++0/2-+++*--('%'))52:5/.090/.//;99:78027),28/6.,3:4:965.5--.523(*+2+7-0:9-.-+0.////.7/.035;7<:7<:622)$')*148$+')*77:967383459:540.//.389.9-+,019522392740;.9+,/59,*+124&'01200+86/5///71,4+*67038*/14:.4+0+7+*)*,,01;5;,)')*,/0884&(.,+.,,*+-5;0-3*.,..,693-/2447997224-++,(,'(,)&''(,8/47965-+)(&(),2675+8**8;22222874.&(('),2488:674/))*,05)10+'-+,0+'++,).469984836.6)-*+3+-)((*204.5---7516675.3..,-+6/624(*&*'()..2//299;:9;...:66:3-0-+'%&()+337:6;./3588+3*,-10.*/4,5;/-4967469467::-'),/:47967450%&)(--31/&&'%''('(1-352;5(90*.2*/0.2/-47/01:524112;276524573.''*2211869:;89:,80289950
@4fe60cd8-c949-4ea6-b8ed-cd5f715573e2 ch=61 read=90591 start_time=2019-12-13T03:50:32Z barcode=BC01 runid=2c9cf7bc05858273f10e7d7ec552fc0bd742dc3e
CTCCTGGGGAGGCGAGTGGGGAATATTGCACAATGGGAAACAAGCCTGATGCAGCCATACCGCGTGTGAAGAAGGCCGGGTTTGTAAAATTACTTTCAGCGGGGAGGAAGGGTAAAGTTAATACCTTTGCTCATTGACGTTACCCGCAGAAGAAACACCGGCTAACTCCGTGCCAGCAGCCGCATTAATACGGAAGTGCAAGCTAATCGGGATTACTGGGCGTAAAGCGCAGGCGGTTTGTTAAGTCAGATGTGAAATCCCCGGGCTCCAACCTGGGAACTGCATCTGATACTGTAACCAAAGGTCTCGTAGAGGGGGTAGAATTCAGGTGTAGCGGTGAAATGCGTAGAGATCTGGAGGAATACCGAGTGGCGAGGCGGCTGGACGAAGACTGACGCTCAGGTGCGAAGCGTGGGGAGCAAACGAGTTAGATACCCTGGTGGTCACGCCGTAAACGATGTCGACTTGGAGTTGTGCCCTTGAGGGCTGTGGCCGGAGCTAACGCGTTAAGTCGACCGCCTGGGAGAATACGGCCGCAGGTTAAAACTCAAATGAATTGACAGAGGGGGTTGCACAAGCGGTGGAGCATGTGGTTTAATTCGATGCAGCACGAAGAACCTTACCTGGTCTTGGCATCCGGAAGTTTTCAGAGATGAATGTGCCTTCGGGAACCGTGAGACAGGTGCTGCGGCTGTCGTCAGCTCGTGTTGTGAAATGTTGGGTTCGTCCCGCAACTTGAGCACCAACCCTTATCCTTTGTTGCCAGCGGTCCGGCCGGGAACTCAAGGAGACTATGATATTAAACTGGAGGAAGGTGGGGATGACCAGATCATCCCATAGCCCCTTGACAAGGGCTACACGTGCTACAATGGCGCATACAAAGAAACGCGACCTCGCGAGCAAGCGGACCTCATAAAGTGCGTCGTAGTCCGGATTGAGTCTGCAACTCGACTCCATGAAGTCCTTTCGTGAATCAGAATGCCACGGTGAATACGTTCAGCGCTTGTACACCCCGTCACACCATGAGGTAGGTTGCAAAAGAAGTAGGTAAGCAACCTTCGGGAGGCGCTTACCACTTTGTGATTCGCGGCTGGGGTGAAGTCATACAAAGTAACCGG
+
*+1-,+*1)&(**&())-59*/6/*3+)),.2<434-')(&+.*,/--((&'('(.00%.71210-,')*%*',)5)+...9,,,.86'0('+1;;/...3:;.)-4,/-3-,151,1.5./*0-/8.,267246313+30-/3&&)**-,&+/+)00-+,-+06221**+24:0/2,/06/1*,,1-/000)))++,0*'%$$')+-%0((1++-886/10478.')'+'.1+*-,-*',206128(+0+))&*).(023*,42028'/+.9/5:8,5.29997820132365-)&*(/,&*)++,.170.'+123++'+*)0*-+,620,*-,6//*),,(*+./+****11.2+(,''**&/*('()*6/*(),'*),%(*27/,1+,,../06739**7///*-*'(22**.2'-./:&2&'**40)..02:.123,'*/4./1684456.-,-..:76753612'*-/*-,59*+/,)-2(-)&*',+)(,'+./46/----5/4%)))):9469746.)&&%'')*+2,+-))4-4.78968:7<830215232+()&-1/-'%%%'&(+++*+.+-3+..,-,(/26<857697001*+(%&%()-2,)1,04/-6950,/.-.0*0262-*-)/-,6:10))),,7.,'*'3*,:9;82;1223;582'.06*/00016.+)((,.02320,,-+/2875<432166002<73.,*%&&+.((-,'((')'**(+*2/3<5.80-07&/121;4585545:50).,)+.:5251380-)+%,%.0(&&')*-*1:8:::4/&+)1-01.474//+''$%%$%'(,,.+)/'0.91&%%')**((',,-))&('4374151:0.0,-0001679,&&(%')&*+,*+-*,.--.59/+0,*/535578:5//-112;7988/9*(,%6'+(')-043/2000337844--+..++0,$$##$0/%.//73494(0)(*///')/--385.1%''&'(&'(/.*++('(*+20//62,)$)'''*0*4.1/42*&)''''0)'+'%',,0,035'83,15-0+8**98*..41.0579;6-*)+()-)+*-),(&&*$'$'),(),2;8:62
@4d408b63-1e52-486c-8f08-0f17b453f799 ch=59 read=82062 start_time=2019-12-13T03:50:30Z barcode=BC01 runid=2c9cf7bc05858273f10e7d7ec552fc0bd742dc3e
CTCCTACGGGGAGAGGCAGCAGTGGGGAATATTGCACAATGGGCGCAAGCCTGATGCAGCCATGCCGCGCGTGTATGAAGAAGGCCTTCGGGTTGTAAAAGTACTTTCAGCGGTGAGAAAGGGTAAAGTTAATACCTTTGCTCGTGAAGCGTTACCCGCAAGAAGAAGCACCGGCTAACTCCGTGCCGCTTGTACTGGCTGGAGGTGCAAGCGTTAATCAGATTACTGGGCGTAAAAGCGCACGCAGGCGGTTTGTTAAGTCGGATGTAGAAATCCCGGGCTCAACCTGGGAACTGCATCTGATACTGGCAAGCGAGGTCTCGTAGAGAGGGTGGGAATTCCAGGTGTAGCGGTGAAATGCGTAGAGATCTGGAGGAATACCGGTGGCGAGGCGGCCCCTGGACGAACTGACGCTCAGGTGCGAAAGCGTGGGGAGCAAGCAGGATTGGAATACCGGTAGTCCACGCCGTAACGATGTCGACTTGGAGGTTGTGCCCTTGAGGCGTGAGGCTTCCGGAGCTAACGCGTTAAGTCGACCGCCTGGGAGTACGGCCGCAAGGTTAAACTCAAATGGTGGCGGGGTGCACAGGCGGTGGGCATGTGGTTTAATTCAGTACAACGCGAAAGAACCTTACCTGGTCTTGACATCCACGGAAGTTTTTTCAGAGATGAGAATGTGCCTTCGGGAACCGTGAGACAGGTGCTGCATGGCTGTCGTCAGCTCGTGTTGTGAAATGTTGGGTTAAGTCGCAACAGGCGCAACGCACCCATCCTTTGTTGCCAGCGGTCCGGCTGGGAACTCAAAAGGAAGACTGCCAGTGATAAACTGGAGGAAGGTGGGGATGACGTCAAGTCATCATGGCCCACCCACGACCAGGGCTACACGTGCTACAATGAAAACGCCACAAGAGAAGCGACCTCGCGAGCAAGCGGACCTCATAAAGTGCGTCGCGTAGTCGGATTGGAGTCTGCGCTCGACTCCATGAAGTCGGAATCATGGTAATCGTGGATCAGAAGAATGCCACGGTGAATACCCCGGGCCTTGTACACACCGCCCGTCACACCATGGGAGTGGGTTGCAAAAGAAGTAGAGTAGCTTAACCTTCAGGAGGGCGCTTACCACTTTGTGATTCATGACTGGGGTGAAGTCGTAACAAGGTAACGG
+
+85.-1409:*)+'+41.111293:9+.3/+/.**230931:31/163/638678888-585669974/+..0313540)+'((.7386*887;7+984*+/-./98,+++.33,(+(+'))$))1/+-0772145-9-*,77+2*****538-06(+//''/+%,*&)13/5---13///+,/3511/1-+.''&'(''/('+*30341451361412.,-102328613.1079.+-00(0,01478%38:602;98/17(31987((/5-*05,084/27//2537<9/70+,,+,:6///-/020.,-%)(')')*56713.)-%,,*.(5+/-.2-0,/:831///19322;9355959----,3499//*)211563:46;1..)+//60891*,768'&../-,)'((+)),+.+'*.)./5985:/),/3;(5/6.(3($&'&)*4233/15/57)+.5;8355(('($*+/././.4+02/512/86)(3-11:955530.+*(+(.+.//-20--022;5:.24//4644.*)')&&(,307682512.1..+35+6749((),'+0/+++*($&(+)4:84:772/125..056<;2-1+)&*--/771/+*)*(+*0+,**&)-,/02'+(,,2333,+,34,3-/5<9<*7-))*,./--+1.288975/2-5303181381547&--267863,+)./44675774443666108--0489230<2642746+.2-1/08%(0//44'0$($),)+12').)(.511777657//-4)*+189/611403/('&'&$)00'6/012///19998:.,71+3.3/,8:229998757501257:0-/,016.(,+)(,,-2:174331++()&&)+/.,2+*'&'($(%&'),1-)+'*+*,977879/60.%.-5+1/813-/0443<91312221**,1/856(4)0/00/00.,+-&+543,223988-2,+,7+2/878$'%((*100/::;8770((,'+50377./04114;96.51,+48:1;100.,'))/737;:-01.313552-6,,().674:33387+%*)(*--(()+(**//1055;7%72--.*2-/30.51.,74++1134965555765273.+'&))/+(/0--0*3.18869
@411f4399-bc61-470e-bc28-8ed840c39dc4 ch=349 read=50899 start_time=2019-12-13T03:50:36Z barcode=BC01 runid=2c9cf7bc05858273f10e7d7ec552fc0bd742dc3e
TTGTTGTACTTCGTTCAGTTACGTATTGCTGGTGCTGAAAGTTGTCGGTGTCTTTGTGTTAACCACAACACTTGTCGCTCTATCTTCCAGTTACCTTGTTACGACTTCACCCCAATCATCAATCCCACCTTAGACAGCTCCTTCCCTTGCGGTTAGGCCACCGGCTTCAGGTGTTATCAACTCTCGTGGTCAGCGGGCGGTGTGTACAAGGCCGGAGAACGTATTCACCGCGACATGCTGATTCGCGATTACTAGCGATTCCAACTTCATGTAGTCGGTTGCAGACTGGTGAACTGAGAATGGTTTTATGGGTTTGCTTCACCTCGCGGCTTCGCTTCCCTCTGCACCATCCATTGTAGCGTGTGTAGCCCAGGTCATAAGGGCATGATGATTTGGCCTCATCCCGCCTTCCTCAACTTGTCACTGGCAGTCTAGAGTCCCCAACTTAATGATGGTAACTAACGATAAAGGAGTTTGCGCTCGTTGCGGGACTTAACCCAACATCTCACGACACGAGCTGACGACAACCATGCACCACCTGTATCTCATATGGCTATCTCTCCATCTCTGGAGCCTTTATGAGTATGTGCAAAGACCTGGTAAAGGTTCTTCGCGTTGCTTCGAATTAAACCACATGCTCCACCGCTTGTGCGGGCCCAAATCAATTCCTTTGAGTTTCATTCTTGCGAACGTACCTACTCCAGGCCTTATTGCGTTAACTGCAGCACTGAACTTTGACATCCAACACTTAGTACTCACATCGTTTACGGCGTGGACTACTGGGGTATCTAATCCTATTTGCTCCCCACGCTTTCGGGACTGAGCGTCAGTTGCCGAAAGGCCAGATCGTCGCCTTCGCCACTGGTGTTCCTCCTATATCTACGCATTTCACCGCTACACATGGAATTCTGATCCTCTCCTGCACTCTAGCTGCCTGGTTTCTATGGCTTACTGAAGTTAAGCTTCAGGCTTTCGCACAGACCCTTGCTGCCGCCTGCTCACTTTACGCCCAATAATTCCGGATAACGCTTGCCACCTACGTATTACCGCGGCTGCTGGCACGTAGTTAGCCGTGGCTTTCCTAATAAAGTACCGTCACTCGGCTACCATTTCCTGTAGCCGCCGTTCTTCCTTTATAACAGAGAGTTTACAATCGAAAACCTTCTTCCTTCACGCGGCGTTGCTCGGTCAGGGTTTCCCCATTGCCGAAGGATTCCCTGCTGCTGCCTCCCGTG
+
%$*%+$+(,0752497270:,0/676<666930.-0/.97..9324*923319:21:4351+2-(()()&(''+.758886:87724+%(2)(,(/,)25+-0489985/241*3-//567:09:*)0&+'(*34.///344275*2.+/78+7&,'%%&2),-)..6,350.1311/1-,+-,--221-'&%''0+4-4/(''++4:82*5*('%,*++3633:867/,..::9;;;:;;:<:367734*&$$&*+19.9*.(,,2-/02688:4-6/6&-%)0./-'+)(1-('+(,30259:;*-.46/6;4-.23257:53'*'./4;:56685<6277555578:::376**+,/.132+-,-,6.*,402//-+,+4)38110-,35*+*+,',6156,*078:7804*((,)*,93645/-,-*,,-+///39:-2.,0,1.11.66933701/+)***,-+)'%(7:*+85655,5,*&-2615151.22+/0125542*-02242..+-+,122893,2;272*(+-'+3..057958).&)$*,,.34889:;940.*-1:.10108836/,,--5-*&$(*,+43:618117+.3.+)++,673-7'-/94**.-11<:8:/1.1011/.-//*,0802,-,985:3.23.01::;:23720-14:85169023//)),/(+%*3*%+,1)*3.,'&(+3544.8/8.7779010//457,,76745685/1-*)$)*)&&('*-)&'(*:8/:9*./9233:;689544&556.4687781:4-*62*(231892+1-,/;5/(8:69::889718)0,9-,**+-),+4:432321559;/5/..7;778:978680++./,(..558998987<:7438-,./,../071404.,&*-676243404/,%)'*1.01/,/4+/83:23./333206133584,9,8*.08;9(8:77::1%&'**+/9<6281129::7::,,,,,#&%'')0128-/,)()/6/332/-,.///72094--0+,27969812;1759100/+/*(',-1583-++3,5738-.8.0-,.724;3.524:89:335/4///47:52;35730-,+3,-/91:;9551**5000011&,)&)(/;:1.3/-0+,08308:<99<;7485&-,..34/4/-,56.857,764/<10:;8,35271/*)),&,.,4*('*'&*))89.49-*-'
@5c9ddaf6-94fe-4340-9163-7e2c3b517d1e ch=9 read=22045 start_time=2019-12-13T03:50:40Z barcode=BC01 runid=2c9cf7bc05858273f10e7d7ec552fc0bd742dc3e
CTCCTGAGGAGGCAGCAGTGAGAATATGTGTGCACAATGGGCGCAAGCCTGATGCAACCATGCCGCGTGTATGAAGAAGAAGGCCTTCAGGTTATAAGGAAGTACTTTCAGCGGGGAGGGAGAGGGAGTAAAGTTAATACCTTTGCTCATTGACGTTACCCGCAGAAGAAACACCAGCTATCCGTGCCAGCAGCCACTTGATAATACGGAGAGTGCAAGCGTTAATCGGAATTACTGGGCGTAAGCACGCCTGGAGGCGGTTTGTTAAGTCAGATAAGCCAAATCCCGGAGCTCAACCTGGGGCACGTCTGATACTGGCAAGCTTAAGTCTCGTGGGGGGGGGGTAGAATTCCAGGTGTAGCGGTGAAATGCGTAGAGATCTGGAGAGGGAGCCACCGGTGAAGGCGGCCCCTGGACGGGCAGCGCTCAGGTGCAGCGTGGGGAGCAAGCAGGATTAGATACCCTGGTAGTCACGCCGTAAGCTTGTCGGCGCGGAGGTTGCGCCCATGGGGGCGTGGCTTCCGGAGCTGACGCGTGAGTCGACCGCCTGGGAGTACGGCCGCAGGTTAAAGCTCGAATGAATTGACGGGGGCTGCACAAGCGGTGGAGCGTAATGGTTTAATTCGATGCAACGCGAAGACCTTACCTGGTCTTGACATCACGGAAGTTTCAGAAGTGAAGTGTGCGGCCGGGAACCGTGGGGCAGGTGCTGCATGGCTGTCGTCAGCTCGTGTTGTGAAATGTTGGGTTAAGTCCCGCAGCGAAGCAGCCCTTATCGCTGTTGCCACGGCGGTCCGGCCGGGAACTCAAAGGGACTGCCAGTGATAAACTGGAGGAAGGTGGGGATGACGTCAGGTAAATGTCGCGGCCCCGCCACGACCAGGGCTACACGTGCTACAATGGCGCATGTACAAAGAAGCGACCTCACTTGAGCAAGCGGACCTCATAAAGTGCGTCGTAGTCGGATTGGAGTCTGCAACTCGGCTCATAGAAGTCAGGAATCGCTTTAGTAATCGTGGATCAGAATGCCACGGTGAATGGTCCAGGCCTTGTACCGCCGTCACGCCATGGGAGTGGGTTGCAAAGTAGGTAGCTTAACCTTCGGGAGGGCGCTTACACTTGTGATTCATGACTGGGGTGAAGTCGTAACAAGGTAACCGGAAGGTGACGACAGGCAAGTAGGTTAACACAAAGACACCGACAACTTTCTTCCTTTCCAGCAATACGTAGCGGG
+
.-.(($#-)(2--4111.2-+),/-'-%'%''('*-466;0/)+14+02--./320/,1.1%33145767661.7)+.&)+)-,5260$0--2*-&&*'('%)+,01-)&'(%.45),3(')'(50)+,.44)*4342-.'&)')44-''**,2121,,,((+))/+$.*')+2-,*++..,'(,)0,--+((1*+()'((*./,*++2+*$)./1831561:1804&1+)112238:9700,)&'&+'.*(')$&,1*.69-'-4260491212(-+.0-(/(+2,,2)-009-)//'*.0)+$%&-/++,//928+(1,+**)-(()-0,*)&&')+()01+++/+2.-0++6;52/001386.-3+*+,---.,-/199:.+,%*,+(&%%%.(''%'''&')(+01.+,.21-(*'*$(**//1&)%))'&'(+7:9:++,.26)3%:1-2-)*86/7:()-6...54,11250/*/-*+(,()')()*-.*--/7.0/::.$$$)095/2513+(('&*.&)*")%0++(&&&&(+)),7469347(*&+),%.6.2457:17/60(/,-%'&%&(1/7138.11,%%$%')*-,11&1242./0*-)()/4295.0,3,*+/./0'0/01-'*)*)'(),4.1-13.5,++/./%()-*+),4/0+(*&')(+&')+,,(%)..*/6.8798:5,0&-0033301.-*+-.-.0+)**+)./018980;0.-,*0+,0:4711438-/7/*)-+)0,,)%()*0;638-25-.3118,,,$'+/54971(.(0/(/2../17,1(+)*(34-61,--,-/2966688/.1+/.303983,*+('''(*'&&$&&''(&(((**+-*%'&&(+13;(06321*+&))349865360.3001..()&'.4)'+)'+-+.532%*%$(*)-45,,.8/4.//00/4-//1859723)**,(-'4)&(%())75666545-%,+0$'%%('')+*&('&'(&&()+('+*2/00::555580/2/.72)+)+-.3+*'%)*)(597415/0186442+//()%*+,/.61-,)&/248001/*''),-,)()$%--78768.;,).4-.&+,''+$&*)')'*,:776565547/()(+-+,63569649+6/4:988:59)&&'',.16-/551-+,*-,*3,./0038**&*,760/0+0*+61.28/&'-&2.+.1532285(+&($#$
@9811327a-e6d5-4a4d-891e-756270ed7a67 ch=69 read=57850 start_time=2019-12-13T03:50:39Z barcode=BC01 runid=2c9cf7bc05858273f10e7d7ec552fc0bd742dc3e
CTCCTACGGGGCAGCGGTGGGGAATATTGCGCAATGGGGGGGCAACCCTGGCGCAGCCATGCCGCGTGAATGAAGAAGGCCTTCGGGTTGTAAAGTTCTTTCGGTGAGGAAGGCGCTTAGTTTAATAAACTAAGAGTGATTGACGTTAACTACAGAAGAAGCACCGTAACTCCGTGCCAGCAGCCGCGGTAATACGGAGTGCGAGCGTTAATCGGAATAACTGGGCGTAAAGGCACGCAGGCGGTGACTTAAGTGAGTGTGAAAGCCCGGGCTTAACACAGAATTACATTTCTGCTGGGTCGCTAGAGTACTTTAGGGAGGGTAGAATTCCACGATGTAGCGGTGAAATGCGTAGAGATGTGGAGGAATACCGAAGGCGAAAGGCAGCCCTTGGAATGTACTGACGCTCATGTGTGCGAAAGCGTAAGGAGCAAAACAAGTTAGATACCCTGGTAGTCCCGCGCGCTGTAAACGATGTCGATTTGGGGTTGAGCTTTAAGTTTGGCGCCCGTAGCTAACGTGATAAATCGACCGCCTGGAGTACGGCCGCAGGTTAAAACTCAAATGAATTGACGGGGGGCCCGCACAAGCGTGGAATAATGGTTTAATTCGATGCAACGCGAAGAACCTTACCTACTCTTGACATCCAGAGAACATTCCAGAGATGGATTGGTGCCTTCGGGAACTCTGGGACAGGTGCTGCATGGCTGTCGTCAGCTCGTGTTGTGAAATGTTAGGTTAGTCCGCAACGAGCGCAACCCCTTATCCTTTGTTGCCAGCGATTTGGTCAGGAACTCAAAGGGAGACTGCCGGTGATAAGCCGGAGGAAGGTGGGGATGACGTCAAGTCATCATGGCCCCGCCACGAGTAGGGCTACACGTGCTACAATGGCGTATACAGAGGGAAGCGAGTGCGAGCTGGAGCGAATCCTCACAAAAGAATTACGTCTAAGTCGGATTGGAGTCTACGCTCGATGAAGTCGGAATCATAGTAATCGCAAATCAGAATGTTGCGGTGAATACGTTCCCGGGCCTTGTACACCGCCCATCACACCATGGGAATTAGGTTGTACCAGAAGTAGATAGCTTAATAACCTTCGGGGGGCGTTTACCACGAGTATGATTCATGACTGGGGAATTGAAGTCGTAACAAAGGTGAAAAACCGG
+
*+1('')',1*--*())'')1)%)*+70.02351.+-/.85/)))'+'%&,-.70*368:8:74.,.//:7205()((%(*-31'8-5,+,4:1032.58//,1.*(-(++,)('(,*+)+67383023)*0*'+((-./9,//1092801-+-,/2(+,*+886)+,++-564648;013*279-**+')--.:+*)''/,,,-*30///+/)41421700/7***54801/.).,3+79721.,.,/.5/140*--/1//40*24/+5/(%'/+0%'&'&%+'&*3386.*'+.08434136*()(*),+.,)-94+,1.-0++0,3.3*,+*-0/(0.,54,.,*(+2330.--.499::.-,*1,+1.//3-4-)*3-)+,+'10'$%*..8604'(&*$.*-045-,+**,---0,))+,()0,(*./9:/;6/,00/.8879;51*-,())9.'$(''(**-.3966000-07-%'00.44,.')%'(281/3,72.+4.1/17-'+*+-436520203:433405616877,''''.&,35152/1-12<:7786:;;44/959456.+-36.1:.)+(*,-')'$()&%%((,.38<91616,+,-,5362140+*&'(1225241/,-,-,0,//21:-+,)(/+*/220(()--.;;;/,8,7/78:9;8-6,/*+4..-(+-4,3//0::7400//.-,16689//11187,8,+',+38/,6/%45/4-*-40),48--&()%&)&+13(,2246&%-()37210'*.018;90976':83:338*,',,)('),4(4525401215&2:1.+3*1/0/0)265/857850.'%$*+996)-+.40/)%''&()*,-.77541/+'))-765688<546,,/,+&+(*&+,)'(**)(,*63('(():/)*,,+0,2&'&(*156*$&&(((./.2+-0-+0*2*9.2.*+)(*&--/1,*$'(/4001&3,3-1.0./*2,,,299;62344385%72++(**)06/-/-7:/4-+.03.5.--35351,77*+84*++.//2-()+&,,-*406/0/.+*(-+''*)0-/..4/2*&),+()'&*.948+884<-,33/0*')),8878:7,-+-.1061*&$*&',.*,0....0,1*+((',-,3.-/17
@9458b1e1-5cf1-4cf2-8c1c-52c24197de81 ch=70 read=62529 start_time=2019-12-13T03:50:50Z barcode=BC01 runid=2c9cf7bc05858273f10e7d7ec552fc0bd742dc3e
CCGGTTACCTTGTTACGGCTTCACCCCAATCATCCCACCTTAGACAGCTCCTTCCTTGCGGTTAGGCCTGGCTTCCGGGTGTTATCAACTCGTGGTGTGACGGGCGGTGTGTACAGGCCGAAACGTATTCACCGCGACATGCTGATTCGCGATTACTAGCGATTCCCAGCTTCATGTAGTCGAGTTGCAGACTACAATCCGAACTGAATGGTTTTATGGGTTTTGCTTCACCGCAGCTTCGCTTCCCTCGCATCCATTTGTAGCACGTGTGTAGCCCGGGTCATAAAGGGGCATGATGATTTGACGTCATCCCGCCTTCCCTCCAGCTGTCACTGGGCAGTCTCGCTAGAGTCCCCAACTTAATGGTGGCTTAACGATAAGGGGTTGCGCTCGTTGCGGGACTTAACATCTCACGACACAGGCTGACGACAACCATGCACCACCTGTATCTCATATAGCTATCTCTCCATCTCTGGAGCCTTTATGAGTATGTCAAGACCTGGTAAGGTTCTTCGTGTTGCTTCGAATTAAACCATGCTCCACCGCTTGTGCGGGGCCCAAATCAGCTTCCTTTGAGTTTCATTCTTGCGGAGCAGTACTACTCAGGCGGAGTACTTATTGCGTTAACTGCAGCACTGAACTTTGACATCAACGCGGTACTCATCGTTTACGGCGTGGACTACTAGAGATTATCTAATCTATTTGCTCCCCACGCTTTCGGGACTGAGCGTCAGTTACCCGGAGCCAGATCGTGCCTTCGCCACTGGTGTTCCTCTCCATATATCTACGCATTTCACCGCTACACATGGAGATTCCCTCCTGCACTCTGGCTGCCTGGTTTCTATGGCTTACTGAAGTTAAGCTTCAGGCTTTCACCACAGACCCTTGCCGCCTGCTCCTCTTTACGCTTAATAATTCCGGATAACGCTTGCCACCTACGTATTACCGCGGCCGCTGGCGTAGTTAGCCGTGGCTTTAATAAAGTACCGTCACTCGGCTACCATTTCCTGTAGCCGCCGTTCAGCTGCTTTATAACAGAAGTTTACAATCCGAAAACCTTCTTCCTTCGCGCGGCGTTGCTCGGTGGGGAGGTTTCCCCATTGCCGAAAATTCCCTACTGCTGCCTCCCGTAGGAG
+
9/'-14,0424/01).-(--5-*,''%1*,/+()0)*21441223&334448:91+2026827..830&'),3..+*0'.)+.11/5&++.(78::986787:79242/-.,..14825++.()5777;988;4423),6:98738:3.+)*.-+++%,466:9.6('%*..714220785534-3,,&1-1.,)(++1.,1/.)*,)'/19;<+5659.6:92-./:/35;/.,+,04-&(1,4;71)'+((-*&&.)+1/01003210)*(,,3-4720.1119*++0**45123322:70058:::1;24,36693:2,1()**..0378641,.4474584686--002('$.)$%%($%(*(&%'&0/30.,,--+24,19.33345436-/091.+++-.--,-/+(*++211&&5210-10'2438;67/.---(,-./575333)0,.*01530////5;68;:8788+.2508-)))&*,-07231407:;856.4*/*86;8;86677<'15;,'-**-1;76957.///8233,,0+*/.0033,060.33/0)%$&)-,0885/21:9319<86;252**()&-//52*))(%(08-+(((./30+4---4081716573.3386806,+-)*+3/17+6/)*'0*-27779936;:/-/0/.253454/*-*'''$**,-.+-++.**09--444:9,%*)+09631:9855565:9:;490;*.+*)0*+0-.+.//.0.-0,1,,41%+,0.1/3:5631),3166989940/+*$,5.*%'*()-&+,/(*,0&%'1(.&%'.0-/.,,,,.'0.,,,2+7:6;:21)''+'(3+133+3,./7-*,()../934:83440.//6688,3)()))38500/.1--38)%/)((&(+*-27:472913.0.&*-2.29///&'+,017:545/1/936.1-2**&''146../5+3-*'((,'.,2:5-323677.,---6632-1/,1;97744*,*/))+-34:+'$%&#(*0++,43/('-(*2<:234:63/.16:62::6466643.+(*,449818.-,/1,,0%(0-$'*,7039:6032160.//475;2;/)+9933232:7.73,--5++)
@2a778008-dabd-45e7-8511-17417fc714bf ch=432 read=82358 start_time=2019-12-13T03:50:55Z barcode=BC01 runid=2c9cf7bc05858273f10e7d7ec552fc0bd742dc3e
CTCCTACGGGAGGCAGCAGTAGAATTTTCGGCAATGGGGGAAACCCTGACCGAGCAACGCCGCGTGAAGAAGGTTTTCGGATTGCCAGAAGCTTCTGTTATAAAGGAAGAACGGCGGCTGCAGGAAATGGTAGCCGGTGACGGTACTTTATTAAGCCACGGCTAACTACGTGCCAGCAGCCGCGCGGTAATACGTAGGTGGCAAGCGTTATCAGGTGTGGGCGTAAAGAGGGCAGGCGGCAGCGGGTCATGGTGAAAGCCTGAAGCAACTGATAAACCATAGAAACCAGGCAGCTAGAGTGCAGGAGGATCGTGGAATTCCATGTGTAGCGGTGAAATGCGTAGATATATGGAGGAACACCAGTGGCGAAGGCGACGATCTGGCCTGCAACTGACGCTCAGTCAGAAAGCGTGAGGGCAAATGGGATTAAGGCCCTATTAGTCCACGCGTAAACGTGGAGTACTAAGTGTTGGATGTCAAAGTTCCAGTGCCGCAGTTAACCGCAATAAGTACTCCGCCTGGGTAGGTACGTTCGCAGAATGGGAAACTCAAAGGAATTGACAGGGGTACACAAGCGGTGGAGCATGGTTTAATTCGAAGCAACGCAGAAGAGGGCGCTACCAGGTATGACATACTCATAAAGGCTCGAGATGGAGAGATGGCTATACTGAGATACAGGTGGTGCATGGTTGTCGTCAGCTCGTGTCTCGTGAGATGTTGGAGTTAAGTCCGCAACGAGCGCAGCCCTTATCGTTAGTTACCACCATTAGGATTTGGGGACTCTGGCCGTACCAGTGACAAGCTGGAAGGCGGGGATGACGTCAAATCATCATGCACCCCTTATGACCTGGGCTACCGCACGTGCTACAATGGATGGTGCAGAGGAAGCCAAAGCCGCGGAGTGAAATGAAACCCATAAAACCATTCTCAGTTCGGATTATGATCTGCAACTCGACTTCATGAAGTTGGAATCGCTAGTAATCCGCGAATCAGCATGTCGCGGTGAATACGTTCTCGGGCCTTGTACACCGCCAAATCCCGCACCACGAGAGTTATTAACGCGAAGCCGGTGGCTAACCGCAAAGGAAGGAGGCTGTCTAAAAGGTGGGGATTGATGAGTTGGTGAAAGTCGTAACAAAGGTAACCGG
+
*+5*'&+(52(*./.54))))(&+(5;916<,;+,565-',4-10'#'(+&(*,.56837:/.+)()+&*.*2+8600*6-03*,(%%',#'-3/30-5//19+/-24,.0,'-*./--'-,0.,-/..4++,4/'*)*+('&'')-2((2071/46./&./2375537,6,.8//.--1)*,()+3.0203:.2+/.+0)%23(*/51/++''&,&))/'',/.6*'(,/++(11('/+%(&*+*.++-043&'--)394,-)'&')'''$,07&5936-+,11/:3.1*()**+(*,09865/*/,(,1**(),(1,6;42110-//029710.(+*///115789478931-+1/087,14361,,3*/1472000/.//170331,-&,$,.64,'**,$%+1--/13&$*.,-.;;0/97013.)%$&'('*43/032**.+.)+1:23**&&$'+*.42.1156;5545*/04:8.266'),826*,.)//1/*+(&(*-/1-'+),,14*.330((*'&(**7.20.*0//0454,*)/1,/8+.+,-*006/+2%352)(&)&'+,,)*)')*&+((+-,4:439481-/+*,/1645%%6(+'+)(%&((),+&*$&$&,%('-(104+/(,**1-02$&,/079*))((9.6/.**%%$(%/01+3')*/-78787:8825/0-/00+877769350'(-/26578624+.(+1.7/1160.0/&0&%...,-&20-4-++0-3./*.0+.4080&&,*)+&6*)'/47.776-,,-'-/*05+1053311+-.040*,/3%/550388948856./052344++%.-.()(*),-2:15701+*+('++-.2477353724;47//.379,*.)&)&'()/-+14/0/'&&+(-5,'&)1*05.,,(+-++-/3:678/010/&3'1++.+,10+'**&,,+()((%)&*'-,*1,1-7958.15.-/-,++)%&(&)*-)&((0*055,*(()-6557124)(+,&*,.*/%*&*)-)'0*$%)'*)*&++/0.--(*&(,*+&(,-)&(&(1+,5/6031-'((((')+1+--,-*)%)*+,+4211;-'+('&'*/(2++,++*'(.-)'''('#')+129489+.3028,+30
@50dc1712-c7f5-42e8-a68f-872806c6544f ch=25 read=23426 start_time=2019-12-13T03:51:04Z barcode=BC01 runid=2c9cf7bc05858273f10e7d7ec552fc0bd742dc3e
CTCCTACAGGGAGGCAGTGGGAATATTGCACAATGGGCGCAAGCCTGATACAGCCATGCCGCGATATGAAAGGCCTTCGGTTGTAAAATTACTTTCAGCGGGGAGGAAGAGTAAAGTTAATACCTTTGCTCATTGACGTTACCGCAGAAGAAGCACCGGCTAACTCCGTGCCAGCAGCAGGTAATACGTAGGTGGCAAGCGTTATCCAGATTATTGGGCGTAAAAGAGGGGTGAGCGGCAGCAAGGGTCTGTGGTAGAAAGCCTGAAGCTTAACTTCCAGTAAGCCATAGAAACCAGGCAGCTAGAGTGCAGGAGGATCGTGGAATTCCATGTGGCGGTGAAATGCGTAGATATATGGAAGGGAACACCAGTGGCGAAGGCGACGATCTGGCCTGCAACTGACGCTCAGTCCAGCGTGGGGGGGCAAATGGGATTAGATACCCTAGTAGTCACTTAAATGGCTAGGTACTAAGTGTTGGATGTCAAAGTTCAGTGCTGCAGTTAACGCAATAGAAGTACTCCGCTAGGTAGTACGTTCGCAGGAATGAAACTCAAAGGAATTGACGGGGGCCGGCGGGCATGTGGTTTAATTCGAAACAGCGAAGAACCTTACAAGGTCTTGACATACTCATAAAGGCTCCGAGATGGAGAGATAGCTGGATACAGGTGGTGCATGGTTGTCGATAGCTCGTGTCGTGAGATGTTGGGTTAAGTCCGCAGCAGAGCGCAACCCACATATCGTTAGTACCATCATTAAGTTTAAGGGGACTCTAGCGAGACTGCCAGTGACAAATGGAGGAAGGCAGGGATGACGATCAAATCATCATGCCTTATGGCCCTGGGACTACACACGTGCTACAATGGATGGTGCAGGAAATGAAGCCGCGAAGGTGAAGCAAAACCCATAAAACCATTCTCAGTTCGGATTGTAGTCAAACTCGACTACATGGGGAGTTGGAATCGCTAGTAATCACTTGAATCAGCGTAATGTCGCGGTGAATACGTTCCTCGAGGCCTTGTACACCGCCCGTACACGAGTTGTGCTTTTAGAAGCCAGTTGGCCTAACTTAAGGAAGAGCTGTCTAAGGTGGGATTGATGATTGGGGTGAAAGTCGTAACAAGAGTAACCCGGAAGATGACGGTGAAACAGGCAAGTGGTTAACACAAAGACACCGACAAGCACCAGCTGGCACCAGCGTACCTTAACTTCCATA
+
-)/2**/%(/.%(+*+/63:6363.8.,+./7<869.,*-34-/987771-)'.+32/23((,*)')*04-+--2..''+-4)(-7,+*-)**+0+(,,069))*&('*%'*-87/0/,/+,/+./+*0,,*+3**(+0957.+*'&,('-)')$.,-3...7012603467431(()$'*(+60/0/5,0,*0)(((%&'-*&*8+&(+'4*.516/-*-,22*&&/1/((&&1/.3.))'--(-4211-),01(%),-%+)*.-1-+-,,*(+--)&+548(7:55--28/400293/(-/-.-//.0%*'((0-7;283.6-9-4/()%($&&)+2,-91.024/4232*+'(,.+(*4--5015:445393)*('*+,8.-...5051:15./()'($('*..,6-8%)%(+55356.*('*696151)*,.-43.48)*,45-&&'$&'&,-(''%$%&03345662,.22;192976-3+(''28549:;.--(+3959533192*&)&&((*-44)*$&+(*$74231,/4*(',.)/-+&4,)9958/(&(',+('%&*1-))'&&%(*)&24,+(++0-'3*5,''.&)'(-+,-)023--,+.)'()2214*)'%%&))**)-+%&%%&*$'%**9:-()((22667,(*++/0.1654986656-55:0/0-,)(*+,:798584.,(+,4+01.974:43-01,&-+$0&&**,-4.)08,$'%*()+425/%,'+/124-.31+.,6++,.68.773+)%&%$$)./4.3123551/54(*-4--/+.-15.14747773,%&(*65./,..(*&+)&&%%&%)'%(+,($)10.//-/124.,,,/<624,.34+/2+/%&'&#'++*073511'/,/,1.-.7<<856+))-9;6567:<810+,/324317/%+',((%'&****+*+)'*,.(.*%(5,(*(,/3,0/+-/1952&.'',/10/0.2&2%&(+4434(,,.&,)+.0./*-)-*&+*2++,''%'&.21262+/(*%*)-.*7-*%%('(&%$((&,+'(/-+*/++1+($$')*).)(&'/.,1253.-,*6<:07-++///4164/))*,-+$)0+10835+'&(,.5/8+3-42/2.+,(%&)''*(')&(1$$#%(+&.+3+*+.0+)),&(%%(0.2')&(%$#%*'+*(+1$&&+*++%+&+*'()&%##$
@035c9a07-4997-46c7-aaf7-7593f934cbf5 ch=474 read=39799 start_time=2019-12-13T03:51:07Z barcode=BC01 runid=2c9cf7bc05858273f10e7d7ec552fc0bd742dc3e
CGGTTACCTGTTACACGACTTCACCCCAATCATCAATCCCACATGGAGCCAATACCGCTTGCGGTTAGGCCGGCTTCGGGTGTTATCAACTCTCGTGGTGTGACGGGCGGTGTACAAGGCCGAGGCAATATTCACCCGCGACATGCTGATTCGCGATTACTAGCGATTCCAACTTCATGTAGTCGAGTTGCAGACTACAATCCGAATACGAATGGTTTTATGGGTTTTGCTTCACCTCGCGGCTGCTTCCCTCTGCACCATCCATTGTAGCACGTGTGTAGCCCAGGTCATGGGGCATGATGATTTGACGTCATCCCCGCCTTCCTCAACTTGTCACTGGCAGTCTCATAGAGTCCCCAACTTAATGATGGTAACTAACTAAAGGGTTGCGCTCGTTGCGGGACTTAACCAACATCTCACGACACGGGCTGACGACAACCATTCACCACCTGTATCTCATATAGCTATCTCTCCATCTCTGGGCCTTTATGAGTATGTCAGAGACCTGGTAAAGGTTCTTCGCGTTGCTTCCGAATTAAACCACATGCTCCACCGCGTACGGGCCCAAAATCAATTCCTTTGAGTTTCATTCTTGCGGGCGTACTACTCAGGCGGAGTACTTATTGCGTTAACTGCAGCACTGAACTTTGACATCCAACACTTGGTACTCATCGTTTACGGCGTGGACTACTAGGGTATCTAATCCTATTTGCTCCCCACGCTTTCAGGACGGAAGGCGTCAGTTGCAGGCCAGATCGTCGCCCTTCTTCGCCACTGGTGTTCCTCCATATATCACCGCATTTCACCGCTACACATGGAATTCCGGTCACTCTCCTGCACTCCTGGCTGCCTGGTTTCTGCCAAACTACTGAGAGTTAAGCTGGGCTTTCACCACAGACCCTTGCTGCCCGCCTGCTCCTCTTTGCGCCCAATAATTCCGGATAGCAGCACTTACCTACGTATTACCGCGGCTGTAACGTGAGTTAGCGTGGCTCTAATAAAGTACCGTCACTCGGCTACCATTTCCTGTAGCCGCCGTTCAGCTCCTTTATAACAAGTTTACAATCCGAAAACCTTCTTCACTGGCGTTGCTCGGTCAGGGTTTCCCCATTGCCGAAAATTCCCTACTGCTGCCTCCGTAGGAG
+
2)1,6'*&&&++''&'$$&+1.+266+223701-9,,.8-)+),+,((/,+%&#((%&-&)+4418.0733+1-.40+7.-,32///0',*-)/.2588755697;::7:745276/.(0**$/,-2---7;749;,.55787:777556;0(***/9./000266706*/'*35341257242/.1-8022995402+:/0(&&%'(*'(-)++26:/468<43.+&$'5.5.0832+'+&$&()/4-62,-()+0166;78*6+'&%((')*+'-$$%),84*,+-,/0'/32-**(%,.,4;/+,,.99913;7.-9;6;6402(3-09432+*)*''')/233&'(*-//289/+0,,,.-*+02269::87765/162-2/,7-,+/.264;23/4.*(+)2*5-((224473+-/+1,+')**)*-/3303(80,1(')2014934432210+-)((,-231.0/.4:0134145/(+2294%-%&../11.-)(,)*9;5/71/8).,3866;6566/8&++1,,,/07/83.,/**+/-0.0/+043863'/,12.-++.1,,.29:87/)2/*&),58-/9;,4-,,+*%-(+*,-,-/22447(,)()*)0*'-,+0.8150455400103:76--5550139511130/1/0+2--24646868<:,1.:10164+++,-6,1.*./52*..-12+(,6,/0-388)%'$&/620%552'+(&'(,++,..6,;)*)*,-:4001+)..,40&'&'+../5:'')*1568912-++*-/4311$$&%'(14:2.02-35-/*((.0//+3,2,*',-%'*./64(*2),,250+52319735094*&'#&$+*&(-)-32-&')4-60&,((,20/34--//./.559.+)2-/,-20**47533013/,39-,66-5.*-)((-0./303,+,,,02-,++,/61.1-/,-1-/635/8)&$"$$(*-,*--0--/0+-')&*$**',0(()),'),*&)++13/.*21.+9-03,.,(,3-569389*'%'(1+0680*+'*,+)+30(/-9-/-+249.:;9).0-,&'$)0,0/1---/1323-69025&/470+/-*4,*/4609192(*&,-+-/./7184,-48).%
@a13e07a1-f2b4-44d0-8c59-5eee03d6878a ch=155 read=66163 start_time=2019-12-13T03:51:13Z barcode=BC01 runid=2c9cf7bc05858273f10e7d7ec552fc0bd742dc3e
CCGGTTACCTTATTTACGACTTCACCCCAGTCCTTCAGCCCATCGTGGTCGCCTGCCTCTCTTGCGAGTTAGCGCAACGCCTTCAGGTGAACTAGCTCCCATGGTGTGACGGGCGGTGTGTACAAGAGCCTGGGAACGTATTCACCGCGGCATGCTGATCCGCGATTACTAGCGATTCCGCCTTCATGCTCGAGTTGCAGAGAACAATCCGAACTGAGACGGCTTTTGGAGATTAGCGCCTCTCGCGAGTTTGCTGCCCTGTCACCGCCATTTGTGCTTGCGATGTGTAGCTAGCGCGTAAAGAGGCCATGAGGACTTGACGTCATCCCCACAGCCTTCCTCCGGCCTGCCAGCGGTTCCTTTAAGTCCCCAACTAAATGGTAACTAAAGGCGAGGTTGCGCTCGTTGCGGGACTTAACCCAACATCTCGACACGAGCTGGCGAGCAGCCATACTGCAGCACCTGTGTTCCAGTCCCCGAAGGAAGAGATCCATCTCTGGAAATCGTCCGGACATGTCAAACGCTGGTAAGGTTCTGCGCGTTGCTTCGAATTAAACCACATGCTCCACCGCTTGTACAGGCCCAAATCAATTCCTTTGAGTTTTAATCTTGCGACCGTACTCCCCAGGCCCGGATAACTTAATGCGTTAAGCTGCGCCGCAAGCACCAAGTGCCCGGACAGCTAGTTATCGTTTGGCGTGGACTACCAGAATTATCTAATCCTGTTTGCTCCCCACGCTTTCGCACCTCAGCGTCAATACCAGTCCAGTGAGCCGCCTTCGCCACTGGTGTTCTTCAGATATCTGAATTTCACCTCTACACTCCGATTCCACTCACCTCTCTCCTGGATTCAAGCGATGCAGTCTCAAAGGCAGTTCTGGAGTTGAGCTCAGGCTTTCACCTCCTGACTTACAAAGAGCCGCCTACATTGCTTTACGCCCAGTAATTCCGAACAACGCTAGCTCCTCCGTATTACCGCGGCTGCTGGCAGGTTAGCCCGAATTATTCTCCCGGTACTGTCATTATCATCCCGGGTAAAAGGCTTTACAACCCTAAGGCCTTCATCACTCACGCGGCATTGCTGGATCAGGCTTTCGCCCATTGTCCAATATTCCCCTGCCTCCGTAGGAGCAATATCAGCACCAACAGAAGAGTTAACACAAAGACACCGACAACGTA
+
00.1.:-./5.)/5.-..%-20:2:45/,,34,+4,)+.99/0:8989968991/,,+111/8--'%'5,++,,1/330/9/83+-+,')1,#%%+-096)..10...35,883212-.-/-0.('%)8;506.1954888;444802194/0/,/.010,+,+438-1*)+++&+&-..103421.,---663251102-+(-*40.3//)3+-6././.1./8:8/1.,(-'&%%$))-.43*)/.+.8-+24356*').//8434<3;8,)+'(*(**-+,,5-+*((%&&))**.+*')'2,7971/-.,241811169650,'))*.)'(()1-/33(-),',&)/$563549+,.782*)),6;/+*,/080/0+.-51569*.,%(#+,-4,,*-*/206,).893.1-2)4/)/42866.-&%)+/355400*.+)'+/%)(%&&'%',+-/.0147663601/.-845'+-(+(''&%$&+1+1./.1110.3/+..+,//3**%'';;9:85/042.+.)2,9:863424/10/06:6.5,8+;;862-+-1/2023/14+--1,-)0+65570),,,-278;5-46--001;<2096433)-/.19(/*/0/991).110,,.9/7,'&$*0654+/-,'*,/.338:$/&'(-)/+1--0.30(.729..//*/.+-,.2/1(')445:947757:3)&'-*(,++3:773505<2*/120/+*,+)59++4513966*+.2306//+2245:12-./2255414141007<6764,.-1:435.$',/02*%$%*,820&***-0,0'*)0&&(+1/-+,,/%'---//./1-/3021126481121243342649/.3.324<876/')6./-6547-0;84861/15-0(&(-,3-,-15/('*-,*.+)',%**%&&*))2013/+-45:9;31/4;;870**()*-275-76%0*-;/30./153534/2++'1309/,-3)))&((+5<615*%%-+),324875;46694;)(4892/43+')*+46,,-/48-*,826393<334:001-%(*,00,+/0-.449/08-682593/40;8-*:+),)3*120//240+*+)(/7*.13---+5---730(//14513+*++(%(.,.+,-//5+.11.250133.)##$
@c3fa3fa6-217c-4c10-96bd-75ce09270f4e ch=5 read=35133 start_time=2019-12-13T03:51:19Z barcode=BC01 runid=2c9cf7bc05858273f10e7d7ec552fc0bd742dc3e
CCCGTTGCGACTTCACCCCAGTCATGAATCCACCAAGTGGTAAGCGCCCTCCCGAGTTAAGCTACCTACTTCTTTTGCAGCCCACTCCATGGTGTGACGGGCGGGTGTCATACAGGCCCGGGAACATGCAAGTAGCATTCCTGATCCACGATTACTAGCGATTCCGGCTTCATGGAGTCCAGGTTGCAGACTCAATCCGGACTGCGCTGCCGCAGGGATCCGCGCGCTCTCACTTGAGAGTCAGCCTGCTTTGTATGTGCGCCATTTGTAGCGCATTAGTAGCCCTGGTCGTAAAGAATACTTTGGTAACCGGCATCATCCACCTTCCTCAGTTTATCGCTGGCAGTCTCCTTTACGGAGTTCCCGGCCGGACGCTGGCAGCAAAGGATAAAGGGGAGTTGCGCTCGTTGCGGGACTTAACCCAACATTCCCACAACGAGGCTGACGGTGGCCATGCAGCACCCTGTCTCCACAGTTCCCGAAGGCGCAATCCATCTCTGGAAGTTCTGCTTGGATGCTCAAGACCAGGTAAGGTTCTTCGCGTTGCATCAGATTAAAACCACATGCTCCACCGCTTGTGCAGGCCCATCAATTCATTTAGAGTTTTAACCTTGCAGCTGCATGCTCCAGGCTGATCCCGACTTAGCGATGGCTCGGAAATACGCCTCAAAGGTACAACCCAAGTCTGACATCACGTTTACGGCGTGGACTGTATCTAATCCTGTTGCTCCACGCTTCCGTTTCAGGCGTAGTCTTCGTCAGGGGCCGCCTTCGCCACCAGTATTCCTCAGATCTCTGCGCATTTCGCGCCTGGAATTTCTACCCCTCTACAGGACTCAAACGCGAAATTATCAGATGCAGTTCCCAGGTTAGGCCAGAGTTTCACATCTGACTTAACAAGAGCCGCCTGCGTGCGCCTGCCCAGTAATTCCGATTAAACGCTTGCACCCTCGGCTACGCGGCTGCTGGCACGGGGTTAGCCAGTTAGCCTCTGCCGGGTAACGTCAATGAGCCAAAGTGGTGCTTTACTCCTTCCTCCCGCTGAAATTAGCACCACAGCCCGGGGGCCTTCTTCATACGCTGGCTGCATCGAACTTGCGCCCGTTGTGCAATATTCCTGCCGCGCACTCCATGGAACAATATCAGCACCAACAGAAAGGTTAGCACAAAGGGCACCGTGGCTTTCTTCCAGCGCAGCAATACGTAGCTTTACCCTGCA
+
-0-&'&#$))213-/.561+.14(&&&0.2+(,)+*)))))*/.124;12-7'&'&'*%$%%-(-4.)024)582+++,*96-'*,55%%()*&%&$)'274-51/,.'%%$&'+(..)+4+./)$'#&()&'&//-080.,/086.,-,42810.)0131280/-%,-,-''+*%''+)%+(*.++*+-426+:/481+&%$'()',$*+(*')++',--,,++&''((*#(&%$&(&)*)&&&%%$')).((&'$+&+,11*/5,'&%(((*&+&$$''0.3)&(*&(%(&,%(&&'+*)))&)(+(&#'$($)(*+/-'.71858/3-./;8/-/&+*,*(***++*#$%%&'(+'(8421/+/,1,52/*./07,+$,.7)5.21.3+,..*$.-3-/.23633413)50-%%$)%,**-.50490*+$%%$&$&.)73'%$$$$&'+(%)#+&./-19))000.4*(*(+450+&&&+)((&+*2,6912//+-)-(&&+6-)&#%$/&())+-046558<031-..,21:96;766-7*)),-:,+,//-99.9/(+(('((,0)+,'*-,,1./(+(*(&',./74;70373'''*+10+---++.-,$)(&$&%)#*'/&&../$%(1.6.*(--((&(&%)',+-3+2+-%%'((4:771/&*%%$&(%'%'(('*))++-01.%)*-;-(***)))+6**,&'),+-/1.277050'**1*$(+,..,'&',.)&)*)*-&*2*-41.03)+)6,66/04,.,)+1,/0%0/12;8816-,...,.(%.14,7:*.&'$&%$#')&4,*,4-14.-+*(%*&7...99465/)-$&((+3/32&-))&-(.*6,2+',++-'/2/7*+'+)70,(+,.//..,1.1/-,'&$%69039701*.).('&$$()((+*++0,*.,*3+6+)($%$$%)',42++%('%#&%&*3-./86750/2-3*'),(*.+*)0'%$&&')(&*)(+*,-400/0-(,)'%---3-*()'*(,-1,&*+37/8/.,,2.+.41/1)''&#$#$#''+&.1*(&))&(&''$')*--&-%'&,3,))*+-9(&$),(%((14.&,*++%.'/*(-1/)$$')&(%*%()77%*&''&&(%+(,+*)-*/41)/+))1.+,.))&('-'/.*/*/)-3&+(-*.31**-)'(**(*)'(&%))//)*$%%($#&%%$$$%
@18130ae5-1aa5-4d23-9219-c51269c112c9 ch=157 read=52170 start_time=2019-12-13T03:51:16Z barcode=BC01 runid=2c9cf7bc05858273f10e7d7ec552fc0bd742dc3e
CTCCTACGAGGAGCCAGTAGAATATTGCACAATGGAAACCCTGATGCAGCAACGCCGCGTGAGTGATGAGTTTCGGATCGTAAAACTCTGTCTTTGGGGAAGATAATGGCAATTTGCAAGAAGGAGGAAGCCACGGCTAACGATGCCAGCAGCCGCGGTATGCAGCGTAGGTGGCAGGCGTTATCGGATTTACTGGGCGTAAAGGGGGCGTAGGCGGATGATTAAGAGTGGGATGTAAGTATACCGGGCTCAACTTGGGTGCTGCATTTCCAAACTGTGGTTGTATCTAGAGTGCAGGGAGGGTGGAATTCCTGGTGTAGCGGTGAAATGCGTAGAGATTAGGAGACACCAGTGGCGAAGGCGACTCTCTCTGGACTATGAAAAAACGACGCTGGGGCTCGAAGCGTGGGGGGGCAAACGGGATTAGATACCCTGGTAGTCCACGCCGTAAACGATGAATACTAAGGTGTGGGGTTTCCAACACCTCCGTGCTACTAACTTGCGCAGTAGAGTATTCCGCCTGGGGTACAGGGTCAAGATTAAAACTGGAATTGACGGGGATTTTTCGTGGAGCATGTGGTTTAATTCGAAGCAGCATGAAAGAACCTTACCTACACTTGACATCCCGCAGACATGCTAATCAGAAATCCCTTCGGGGACAAGGTGACTGGAGTGGTGCATATGGTTGTCGATCAGCTCGTGTCGTGAGATGTTGGGTTAAGTCCGCAACGAGGCACCCAGCCCTTGTCGTTAGTTACTACCACCATTAAGTTGAGGGACTCTGTGAGACTGCCTGGGTTAACCAGGAGGAAGGTGGGGATGACGTCAAATCATCATGCTATGTGTAGGGCTACACGATGCACAATGGCTGGTACAGAGAGATGCAATACCGTGAGGGTGGAGCCAAACTTTAAAACCAGTCTCAGTTCGGATTGTGGGCTGAAACTCGCCTACATGAAGCTGGAGTTACTAGTAATCTCGCGAATCAGAATGTCGCAGTGAATACGTTCCCGGGTCTGTACACACCGCCCGTCACACCATGAGAGTTGGCCAGGGGTCAGGCTGTATAGGAGGCAGCGGCCGAGGTAGGGTCAGCGATTGGGGTGAAGTCGTAACAAGGTAACCGG
+
/-,50*3*&-)%$&$$&*&.&+((+,)).+0,+0-*2-+7-,-29610//00.+/71567.-,,+/.*(-.6,+37234487<;,34578704::-69)-++/-.++.'*+.+32(.)+%&**/)-,(/)+/,.2343)(($%,.910+.++22*,&&(*,01))'(-.083/7/()(),240,,)-(-46++.9:997778,,561-.07576719465.8-0(&')).9;81+(''$'*2107*366/6(,')'/4/0(,166/6:,0)3/4..-).,1,)'*,,.*,%/''%%)(*'-,),0,4+5)5**4851-).*-,)(&'''&*+/,*+($2,*-)'%(/,./--/243)&(&%(*40.--,../5-*+*$+(*-/12('')*)*,,&,.220+('%%&(,6612)**,52,%24,-4-/1547</.020+.+/.+-05:57850-+(**6/.-/--'3-5542652*:1.,2,4124263*.&&%&,-42(%&&&&(''.+%'&(+-847*,+%%(''%$(',,((&%%%)00092+*&&&(&1))*5.58*'1243($$$*))011+**+-.2*+,//0'*(').'0)),.3)'*4,-.--14--.+-,,--/3211*#%#%$$%&#'(,1/1%&).+)-<5216*4723512*.')*111-%&(198/.,'%&+*2:1200*,,0588798764'7*+-3466;68-..66-248',)30.++*1*7-(*&294-223840;1005101014-'*/142$(#$&$+7;1643,(&((,%-5369-1;.5.5.45...).++-/1129:20&'*.1465:2/039845'.*)/,6..*.2..3,+((&''''##%%&%&&(*+*,050-*++-,4459///-*7-()3)+57,/30::2-05/,9<309223759-/11-&/%4**+'2.-1+79**7758:5..,,)/-,.971(**0*2461207,+&+*300834540106985.(,,+.8579458130+42)(%&$(*'-,/821:4-,/,-,257:641%++-($$&$&&($$$#'.+*&%$$'*.)*.)&(&*'),2-,.*-34511..10*8,7882+-3---5*0.3.03,6--148,1
@98d37784-acb0-4c4a-8f23-9423059fb82e ch=347 read=54487 start_time=2019-12-13T03:51:22Z barcode=BC01 runid=2c9cf7bc05858273f10e7d7ec552fc0bd742dc3e
CTCCTACGGGAGGCAGCGGTGAGAATTTTCGGCTTGTGGGAAACCTGACGCGCCATCGTGAAGGAAGAAGGTTTTCCGGATTGTAAACTTCTGTTATAAAGGAAGAACGGCGGCTACAGGAAATGGTAGCCGAGTGACGAATACTTTATTAAAGCCACGGCTAACTACGTGCAGCAGCCGCGCGGTAATACGTAGGTGGCAAGCACGTTATCCAGGTGGGCGTAAAGGAAGGGCAGGCGGCAGGGTCTAATGAAGTGAAAGCCACGAAGCTTAGCTTCCAGTAAAGCCGTAAAAGAAACCAGGCAGACTAAGGTGCGGGGAGAGGGATCGTGGAATTCCATTAGTAGCTGGCAGAGTGAAATGCGTATTAGATATGTGGAGGGAACACCAGTGGCGAGGCGAGCGATCTGGCCTGCAACTGACGCTCGGACGCGAGGGAGCAAATAGGATTAGATACCTGGTAGTCCACGCCGTAAACGATGAGTACTAAGTGTTGGATGTCAAGAGTTCAGTGCTGCAGTTAGCACGTAAAGTACTCGCCTGAGTAGTACGTTCTGATGAAACTCAAAGGAATTGACGGGGGGTACACAAGGCGGTGGAGCATGTGGTTTTAATTCGAAGCAACGCGAAGAACGCCACCAGTCTTGACATACTCATAAAGGCTCCAGAGATGGAGAGAGATAGCTATATGAATACAGGTGGTGCATGGTTGTCCTCGGCTCGTGTGCGAGATGTTGAGTTAGAATCCGCAACGAGCGCGGCCTTATCAGGTAAGTTACCATCATTAAGTTGGGACTCTAGCGAGACTGCCAGTGACAAGCTGGAGGAAGGCGGGGATGACGTCAAATCATCATGCCCCTTATGACCTGGGCTACACACGTGCTACAATGGATGGTGCAGAGGAAGCGAAGCCGCGAGGTGAAACAAACCCATAAAACCATTCTCCGGATTCGGATCTGCAACTCGACGCTACATGAAGTTGGAATCGCTGTAATCGCGAATCAGCATGTCGCGGTGAATACGATTCGTCGGGCCTTACACCGCCCGTCACACCACGAGAGTTGATAACACCCGAAATGATGGCCTAACCGCAAGGAAGGCAATAAGGTGGGATTGATGATTGGGGTGAAGTCGTAACAAAGTAACGGAG
+
*-./,,.,7,+0+/.10'&%&&&&*(24/,('')'()./',)(('&''('*),4,'*),)*6.44.)-,.2-7,)4(9,,0.,.:8-11516506..08-1-14(-1.(0,4./.341-('*),-/2//07(')))(**%()*(46/).+-+/')+')*1/0,(*+,/*,.3%),,+22')''&%)(6()***0+/,1('/0,,),,.110:('.-/.+//0.6:,*'))*00*'-)&'))&'1,/,*(&))-+,-.-2/,//+*')*'(+,/&,.7,%''(-6+(+*&))+,)&(+(+,*+-+'*&(('&*)(*-,-4-*(%+0,,,*(-*+.+3,56%+'(*//+*().-%'$&(),30+,245.0---6532+,-2-01,1;8/90//02.++()(-*(%+12654181<2::63000147763&)&/'&*',10),/1:82021/00*(.*$,4*'1....3+'))2644694/--.+.'*,257,0+,.7673:754/-%('.8766;976776628*('&('')((%%$%&('+.46./.+-0086873.)(+%+8102:5:0*(,(2+--811153%#$&%*)*&&)/4))+'&+/.,(++2<;+79860+-+(+96944,/9036-$'&&(&'(+-36.,,./0332*)39205106()*,-/2950,('((*74/114750-*+.452241286678;7375221/00%321254/-++*%),2*53)$,/0.(-+)21'(+('&$&%%(()+'(-,/*$&%&$%%.3,2.+,0(3+4*...,2,(*)*0%%%&(-6789:;4887798:89883/0/052:6/8:51566:211.1*+,889-/),00+,...767000-)++))++),++*,,,./5:;;;;99:::0/+0.+1002/7-.5895,3)&')+''&'%&&$&,19;:69569560*,.)4.43:-4+,/20&234764-.../66628/22818:68,,-'++4..-354845))+*0--**'+$$&&'%&)'%4))$,)*'&'%%$%'.0:84<72254214.*,+)(')26,-/14.,+*)((.'$%#*+),')$&,0+2-4)4-')%$%))&().)2:1.1/.-02.8.341-,-()&()45644(+)'(+(+$&&(
@9bb40e1b-75e0-4c94-8d64-ccfde097453b ch=216 read=58880 start_time=2019-12-13T03:51:31Z barcode=BC01 runid=2c9cf7bc05858273f10e7d7ec552fc0bd742dc3e
CTCCTACGGGAGGCAGCGGTAGAATATGTGCACAATGGGCGCAAGCCTGATGCAGCCATGCCGCGATATTATGAAGAAGGCCTTCGGGTTGTAAAAGTACTTTCAGCGGGGAGGAAGGGGAGTGAAGTTAATACCTTTGCTCATTGACGTTACCCGCAGAAGAAACACCGGCTAACCCCGTGCCAGCAGCCATGGTAATACAGGGAGTGCAAGCGTTAATCGGAATTACTGGGCGTAAAGCGCACGCAGGCAGTTTGCTAAGTCAGATGTGAAATCCCGAATCAACCTGGAGACTGCATCTGATACTGGCAAGCAGGTCTCGTAGAGGGTAGAATTCCAGGTACAGCGGTGGAAATGCGTAGAGATCTGGAGGAGGAATACCGGTGGCGAAGGCGGCCCCTGGACAGACTGACGCTCAGGTGCGAAAGCGTGGGGAGCAAACAGGATTAGATACCTGGTAGTCCACGCCGTAAACGATGTCGACTTGGAGGTTATTGCCGCTTGAGGCGTGGCTTCCCGGAGCTAACACGCGTTAAGTCGACCGCCTGGGGAGTACGGCCGCAAGGTTAAAACTCAAATGAATTGACGGGGGCCCGCACAAGCGGTGGAGCATGTGGTTTAATTCGATGCAACGCGAAGAACCTTACCTGGTCTTGACATCCAGGTTCAGAGATGAGAATGTGCCTTCGGGAACCGTGAGACAGGTGCTGCATGGCTGTCGTCAGCTCGTGTTGTGAAATGTTGGGTTAAGTCCGCAACGAGAGCGCAACCCTTATCCTTTGTTGCCAGCGGTCGGCCGGAACTCAAAGGGAGACTGCCAGTGATAAACTGGAAGGTGGGGATGACGTCAAGTCATCATGGCCCTTTGACGGGGCTACACGTGCTACAATGGCGCATACAAGAGAAGCTGACCTCGCGAGGCAAGCGGACCTCATAAAGTGCGTCGTAGTCCGGATTAGGTGCAACTCGACTCCATGAAGTCAGAATCGCTAGTAGTAATCGTGGATCAGAATGCCACGGTGAATACGTTCCGGGCCTTGTACACACCGCCCGTCACACCATGTAAATTATTTGCAAAAGTAGGTAACAACCTTCGGAGGGCGCTTACCACTTTGTGATTCATGACTGGGGTGAAGTCGTAACAAAGGTAACCGG
+
)**3%$&(5902-+$(&,,+./.2+(,'2*+,0-9-*0/.026:27;21*0084%02142/-)&(+,+-/,,-1/)+/).*'+(+08059)+4:5'**)+,&--(0118:/),,..+11+%'((2+*4...-)*&')'&%%)'-**+75/;//8601--2+'/.++/2.(,,,20,.0,,.-0*+,31128''-3.7//.8+,')%'*//4-342323227&-.(1+-.59<96326:90225/313139746:08+-.8701:,-/5.,(+31-151-&&*--/2.(((&)./.00007/,-///.;-)))%'(+11*'((*1,%//4-/*.+1./+,/*($%$((6;76&.0+-/10.,++*)-0.46024*-.+--67:9:907*)+).5+7)786,-283.()++$(&/+//2+.7565.,.+)*109;9*(--8:17)88.-9-.04+59))'(*.253&)+-7181/)*),.-2772.2/01(*+.-&3'(70%'$$(&03003,4-,1(*)-*-..111/%,*00.517/77446<99;99::-)*+,-1929064115353;<55754:7,,*3.:055,498).-('1142+*0,101---+04//2/5::-05-*)-/03::846./5,+2294:3376246,.('&,-)/)$',-57.,)'*34501:107568777/04-,4;9:6,1,3&))-.2:43020.//.2547.()**98:90;...01/,,;0/,,+5340033*,013*&&$**35528<5161122074+/009;333-5311,2+(''+12297*-0-)+,044461242355<9:88.-),+-3:;578887132-+*,/7:8))**/+&%(%()1%265630*$&%&.-0,1363251/4::893/&'%'(&)$-&8:89710))'(,2+/4;76832-..42//133338794.5-+,+:+&,()+859343777998770-+-.5**('*526-**)+%(,1.02989989//+0-(-)')-9587:8373102+,767-3-,,986648<-79,,:50/'*(&$$$+01/1)-71+045+)%'(-3/001+/..0:53.+1*,00433/10+--/+$,'(+:8454456740*)+,.-/1,*,55::+.803:;91.
@afce6e4f-5627-49b3-9009-62cab7f4ccc2 ch=14 read=40322 start_time=2019-12-13T03:51:27Z barcode=BC01 runid=2c9cf7bc05858273f10e7d7ec552fc0bd742dc3e
CTCTAGGAGGCAGCAGTGGGGAATATTGCACAATGGGCGCAAGCCTGATGCAGCCATGCCGCGTGTATGAAGAAGGCCTTCGGGTTGTAAAGTACTTTCAGCGGGGAGGAAGGGAAAAGTTAATACCTTTGCTCATTGACGTTACCCGCAGAAGCACCGGCTAACTCGTGCCAGCAGCCGCGGTAATACGGAGGTGCAGCGTTAATCGGAATTACTGGGCGTAAAGCGCACGCAGGCAGTTTGTTAAGTCAGATGTAGAAATCCCCGGGCTCAACCTGGAACTGCATCTGATACTGGCAAGCGAGTCTCGTAGAGGTAGAATTCCAGGTGTAGCGGTGAAATGCGTAGAGATCTGGAGGAATACCGAGGTGGCGAAGGCAGCCCCTGGACGAAGACTGACGCTCAGGTGCGAAAGCGTGGAGAACAAGCAAGTTAGATACCCTGGTAGTCCACGCCGTACTTGATGTCGACTTGGAGGTTGTGCCCTTGAGGCTATTCCGGAGCCTAACGCGTTAAGTCGACCGCCCTGGGAATGCAGCCGCAAGGTTAAAACTCAAATGGTGTGGGGCCCGCACAAGCAGTGGAGCGTAATGGTTTTAATTCGATGCAACGCAAGAACCTTACCTGATGCGACATCCACGGGAAGTTTTCAGAGATGAGAATGTGCCTTCGGGAACCGTGAGACAGGCGCTGCATGGCTGTCGTCAGCTCGTGTTGTGAAATGTTGGGTTAGTCCGCAGCAGGCGCAACCCTTATCCCACCTTGTTGCCAGCGGTCCGGCCGGGAACTCAAAGGAGACTGCCAGTGATAAACTGGAGGAAGGTGGGGATGACGTCAAGTCATCATGGCCCTTGACGGGAGCTACGTGCTACAATAGCGCATACAAGCGACCTCGCGGAAAAACGGACCTCATAAAGATGCGTCGTAGTCGGATTGAGTCTGCAACTCGACTCCATGAAGTCCGGAATCGCTAGTAATCGTGGATCAGAATGCCACGGTAGATACGTTCCAGACGCTGTACACCGCCCGTCACACCGTAAGTGGGTTGCAAAAGTGAGTAGCTTAACCTTCGGGGAGGCGCTTACCACTTTGTGATTCATGACTGGGGTAGAAGTCGTAACAAGTAACCGG
+
017*))+&)--//0015-57*,,,*,0*)--.742;72.228/691478570(/7/625-/266572300/'(+.0.40/2,482:245;505...950-00.3:,*1/,4+4+))&*)-111.-15.70+-37(/(+&.149529/*-*&(*')-2*-('(.0-*-+-.8:556+-,5,419-7-,,61/,+((-20+,,/-3,,-&.)*,-,009:56654:6-.1113/2458745:;9/0948278679:93)'.5+/205-+04//2/6484620./3664566223/407//71..)(++.2766-1%/++,.122/2(*39586122181,18-,16870+(()+*9:.-5,11/159+$)))/72-,*(*()%575+*.670,-'*-/01002326,,6654)(**'*.2-/(+&(()6)01'2+6117:89;//843--42*&)*/6*0)'+(()++9:84,*)1+++//611-90'),)*,.&$#+*-+++'(-&(0++**,2/3,.878:43-01,*&,&''(#)$..4/724)2-86<;23574:,*('($(&*/*-4+*+)+)&(*%4552,'%$&+6/071::-.92;5/././5493546(,5;97:4292.,0/+'''(-.&')--&*(..8;8.2--..1.-+(-)*,41;8;91;:.922,5-,/22$)+,.122403&214490,)-/1000)*()+',)'((()8;66,3++',.1+**&*',.-&,77:<96;8-94*$-/+3,*7*)/()*)5/6(1,22085264+**7+/)'(*23975/0,*()''&&&),'+&*0/634:5-386898871,./12:8561-46&%(((,&1+)%&$$%()151.++.*')((+$$"#%&','''$#*',*('&'-(*)3.8:86)&,8/*$)*0234474526',&3+%$),1/576:546347558444/7./--041;660/211169776<9<99931)2-283.0096&&&*&-,.30(%.%/$%($''--/032:*.41+-(/4*++(+)-255:673:-)&())((*%(('.,/(()%+/2-(*0.0,7,,9;/01;4,0034:5235667641+,%%+))+3047:66:144726/6
