# Supplementary material for: De novo species identification using 16S rRNA gene nanopore sequencing
Source: PeerJ. 2020 Oct 21;8:e10029. doi: 10.7717/peerj.10029 (PMC7585375; doi:10.7717/peerj.10029)
Supplement: Supplemental Information 2 — Contains raw reads. [file peerj-08-10029-s002.zip › pass_fastq_runid_2c9cf7bc05858273f10e7d7ec552fc0bd742dc3e_187.fastq]

@90f172ad-6cf1-41be-bcc0-61e3ab9071b5 ch=107 read=91424 start_time=2019-12-13T03:51:35Z barcode=BC01 runid=2c9cf7bc05858273f10e7d7ec552fc0bd742dc3e
CTCCTACAGGAGGCAGCAGTGGGAATATTACAATGGGCGCAAACCTGATGCAACCATGCCGCGTGTATGAAGAAGGCCTTCCGGGTTGTAAAAAATTACTTTCAGCGGGGAGAGGGAGTAAAAGTTAATACCTTTGCTCATTGGCGTTACCCGCAGAAGAAGCACCGGTAACTCCGTGCCAGCGGCCGCGGTAATACGGAGGTGCAAGCGTTAATCGGAATTACTGGGCGTAAAGCGCGCAGGCGGTTCGTGCAAGTCAGATGTGAAATCCCCGGGCTCAACCTGGGAACTGCATCTGATACTGGCAAGCTTGAGTCTCGTAGAGGGGTAGAATTCCAGGTGTAGCGGTGAAATGCGTAGAGATCTGGAGGAATACCGGTGGCGAAGGCGGCCCCTGGACGGACGAAGACTGACTCCAGGTGCGAAAGCGTGAGGAGCAAACAGGATTGATTACCCTGGTAGTCCGCGCCGTAAACGATATCGACTTGGAGGTTGTGCCCTTGAGGCGTGGCTTTGGGCTGCCGCATTAAGTCGACCTGCAAGAGGTACGGCCACCAAAGTTAAAACTCAAATGAATTGACGGGGGGGGCCCGCACAAGCGGTGGAGCATAATGGTTTAATTCGATGCAACGCGAAGAACCTTACCTGGTCTTGACATCACGGAAGTTTTCAGGAGATTGAGAATGTGCCTTCGGGAACCGGCCGAGGACAGGTGCTGCATGGCTGTCGTCAGCTCGTGTTGTGAAATGTTGGGTTAAGTCCGCAACGAGCTGTACTTATCCTTTGTTGCCCGGCGGTGGCCGGGAACTCAAAGGGAGACTGCCAGTGATAAACTGGAGAAGGTGGGGATGACGTCAAGTCATCATGGCCCTTACGACCAGGGCTACACACGTGCTACAATGGCGCATACAAAGAGAAGCGACCTCGCGAGAGCAAGCGGACCTCATAAAGAGTGCGTCGTAGTCCGGATTAGGTCTGCAACTCGACTCCATGAAGTCGGAATCGCTAGTAATCGTGGATGCCAGAATGCCACGGTGAATACGTTCCCGGGCCTTGTACACACCGCCGTCACACCATGGGAGTGGGTTGCAAAAAAATTGGAAGTAACCAACGCTGAGGGCGCTTACCGCTGTGATTCATGACTGGGGTGAAGTCGTAACAAAAGGTAACGG
+
*-/,*++)**')'%()+,57.3*/+,-+4+-.:65&482459/765200*+**),*)()'*+45360310/'+--0099;1,/2.-/%)+66-/+,+**/71../2(66,*+*,3,,-.06:.+/-9-769:/;:..20+1(*%)%,*&)87,.-,4)(.++-/:6,1---112945/33./,&,8.'*()*09111/2+-,*-::588505-2-/+7-3)4*-.;9761455+('*-*-/4;9'557,&/('+*--2()+0034679+347*'4-./<644;46<;-8.--,...644546+++,&%&%%&(%+*,/6694)&-746,/',+,6,+*30/+((+*00..185./212+)*,..235201/.7/+76).1*(()-,.,-'+0;90(342.,..+)*+(,--)(((+((1.,,/+()*)*+*%''&)&019-2+-0,++''('$-970186/.0.0)++385:47.,*/1,78700-5-4+0,,+)../;3140./632828.-.*('$$%$&%$&%*.31/38652)&$')(&&*())+*/-7%0'4/&)685<<6458(::8687679792675851*3-(&)(++/+,/513.++,(+(3*,/03-.(*'&&()1;;7;78-.5++1-/-0-.7-/022/+*'+0,,&*)//0*59;,;74-(()**/..'5..13484;:4902.0&'$%&(&((+,).4330+..038;55-,*%'))*,-0.-+,5-333804607/741727*+61(+/,-'%+,+)($&,)*,:/090-/8+.-)),,'(%'(-4/87//12117)*/-'))+-019)-.-.23;96681.*(&-(/-5;55/,-//784/1357:7-.+---((&'()018057-**((&('--06:869:<+7+++5666767*'(%((()657978350+*(&+59&00:6667:7718+**,,/3550*'')+0()+%4)'*(),96+4)*+755647:782/3..0+40669612100/8+++-.;.-&*($)22208+,/197+*965957:35/+230/,.')(,*,-19389012(,*-40776-')*.:26;.-.4763.(2*)*)'&%&%&#/('$'&&$),0+.+.**.0('1('''*0/+-0345/952)*---+1*,,-.04,'-+-+.219
@e87a17c6-9618-45ab-a178-c77fd966f248 ch=219 read=57841 start_time=2019-12-13T03:51:43Z barcode=BC01 runid=2c9cf7bc05858273f10e7d7ec552fc0bd742dc3e
CTCCTGCAGGAGGCAGCAGTGGGGAATCTTCCGCAATGGACGAAATTACGACGGAGCAACGCCGCGTGAGTGACGGCGCTGGGGTTGCGAAACTCTGTTAATCGGACGAAAGGACTCTTGCAAATAGTTGAAGGATTGACGTTGCCGGAATGAAAGCCACGGCTAACTTCGTGCCAGCAGCCGCGCCGCGATAATACGTAGGCAGCGTTGTCGGAATTATTGGGTAAAGCGCGCGCGAACGATTAGTCCAGTCTGTCTTTAAAAGTTCGGGGCTTAACCCCGTGATGGGATGGAAGCGCAGTAGAGTATCGGAAAGTAGAATTCCTAGTGCCTTGGGTAAATGCGTAGATATTAGGAAGAACACCAGTGGCGAAGGCGACTTTTCTGGACGAAACTGACGCTGAGGCGCGAAAGCCAGAGGCGAGCAGGGATTAGAATGCCCGTCCCTGGCCGTAGGCGATGATGGGTACTAGGTGTAGAATCGGCCCCTTCTGGCGCCGGAGTTAACCTGTGAGTACCCCGCCTGGGGAATTACGACCGCAAGGCTGAAACTCGAAAGGTGACGGGGCCCGCACAAGCGGTGGGTATGGTTTAATTCGACGCAACGCGGAACCTTACCAGGTCTTGACGCATTGATGGGGTGAACTAGAGATAGTTCCTCTTCTTCGGAAGCCAGAAACGGGTGGTGCACGGTTGTCGTCAGCTCGTGTTGATGGATGTTAGGGTTGAGTGCAGCAGGCGCAGCCTATCTTATGTTGCCAGCACTTTGGGTGGGAACTCATGATACCGCAGACAATGGAAGGCGAGGATGACGTCAAATCATCATGCTATATGACCTGGGCTACACACGTACTACAATGGAATTAATAGACAGAGAAGCAATATACCGCGAGGTGGAGCAAACCCGAAACCTCTCAGTTCGGATCGTAGGCTGCAACTCGCCTACGTGAAGTCGGAATCGCTAGTATCGCAGGTCAGCATACTGCGGTGAATACGTTCGAACCTTATACGCACCGTCACACCACGAAAGTCAGGTAAAAGCCGGTGGGAAGTAACCTTCGGGAATAGCCGTCTAAGGTAAAAGTCGATGATTGGGGTGAAGTCGTAACAAGGTAACCGG
+
0116-%-%1-(-4/,66&47633,*2026;9-+()&'6;67,..%'$#%++2-1,(.,4/./91112*'&(+(++0/104-+./-7)+*,20,.147592911/944*,4+*-)*&',4/12<:7.,5-).1--,1..**+)-&2156470&-*'%*1+*.,,,72*)0*,/0121100/42)+)*&%'*%+*')'+'&$((&'+/1283.1'*(+.0-150-/+,..,../---/)'&*--16-1/-,.33651-''1-294+,14:4;:,*/4/5088+*33324;9772*''%'%(%'+-)*),-43()'*%%''%+(6)0-))-0))%%%)11+'+*'(+5789:9385357551392004/12394/-0'&,.*)(,-..-322(*-,*./0,,---34200)-(*65/094/%')+)+&1'26&%%*')/6.&-'$%%$+,*)8/6+*)&$*-..-.026/-./2+)////112766/4-:.)3:0(-(+,360/))3-8-4%&&&'%$''*18-*867653*(*%,$))*/9'(*+..3748;20+(%))')'(*(*+243-:1-.,.0&(*,6640()().)37/713;315824332221*(21/6.-38*.()),4,/*%(',,**,*+(&&&')())**,/0)-0854457<787:*5*5,,2-+---.&5//5::3210.:3;211885'.0,4*.')&'%(')&,&+/$,0(*-%&$%$'%'')(*+*1*'+1..251812+8,+8,+,,***.**-,+0722101/%%%$%(+3/61/0'&&&&.(.+76,'0--74663240;9155;;07))/''),.57:45524560*)(((7012565:52-%$+$*&&(,-/())%))$*.*)'(*.957*$**).43-.3<6/81--711)*,+2%,)926:9883542523200'*)1/895-56/+/*),/*/0//20..+-+1),+1/17682(1/012310+1/12;403231,$%%(%&('*'-$*')-+,,1112802,,-/*.6(*&,$%(1568596)61($(*148:6:5,/-+&$$$'5+..,0'*+008;-1340222.;/'/3*'*).,-/5776126)2/5;02/4
@0349c9ea-cb62-4e55-9f42-80e380e0325b ch=462 read=57028 start_time=2019-12-13T03:51:49Z barcode=BC01 runid=2c9cf7bc05858273f10e7d7ec552fc0bd742dc3e
CCGGTTACCTTGTTACGGCTTCCCCAGTCATGAATCACAAAGTGGTAAGCGCCCTCGAAGGATTAAGCTACCTACTTCTTTTTGCAACCCACTCCCATGGTGTGACGGGCGGGTGTGTACCAGGCCCGGGAACCTCAGTCTGTGGCATTTCACAGATCACGATTACTAGCGATTCCGACTTCATGGAGTCGAGTTGCAGACTCAATCGGACTGACGCTTTATGAGGGTCCGCTTATATGAGTCGCTTCTCTTTATGCGCCATTTGTAGCACACGTGTGTAGCCCTGTCGTAAGGGCCATGATGACTTGACGCCATCCCACCTTCCTCGCCTCCAGTTTATCACTTTAGCGGTCTCCTTTGAGTTCCCAGCCGGACCGCTGGCAGCAAAGGATAAGGGGTTGCGCTTTCGTTGCGGGACTTAACTAACATTTCACAACACGAGCTGAGCGACAGCCATGCAGCACCTGTCTCACGGTTCCCGAAGGCACATTCTCATCTCTGAAAACTTCCGTGGATGTCAAGACCAGGTAAGGTTCTTCGCGTTTAATCAGATTAAACCACATGCTCCACACCTGGCACTTGTGCGGGGCCCCAAATCAATTCATTTTGAGGAGTTTAACCTTGCGGCCCGTACTCCCCGGGCGGTCGACTTAACGCGTTAGCTCCGGAAGCCACGCCTCCAGGGCACAATAACCTCCAAGTCGGCATCACCGTTTGCGGCGTGTAGTTCACCAGGAGTATCTAATCTGTTTGCTCCTACGCTTTCGCACCTGAGCGTCAGTCTTCGTCAGGGGCCTTCGCCACCGGTATTCCTCGAATCTCTCTACGCATTTCACCGCTACACCTGGAATTCTACCCCCCTCTGAGACTCAAGCACAGCAACGGTAATAAGATGCAGTTCCCAGGTTGAGCCGAGAGTTTCTACATCTGACTTAACCGACCACCGCCGTGCCGCTTTACGCCCAGTAATTCCGTTAACGCTGCACCCTCCATTACCGCTGGCTGCTGGCACGGGTTAGCCGGTCTGCTTCTTCTGCGGGTAACGTCAGCGAGCAAGGTATTAACTTTGCTCCCTTCCTCCCGCTGGTACTTTACAGCCGAGGCCTTCTTCATACACGCGGCGAAACATCAGGCTTGCGCCTAATATTCCACTGCTGCCTCCGTGGGAG
+
51*+07*+429.1/+*/,+3/.+)'&%,,3353810/+-+&%&).,.-,,,195.3*-0-.$6);1/00/394224952;84+*--.099*+,193//+./5-,&+).,&(,&(&,%,()((2404)0801+)%)$$$-*'''%)(*/1)+$$'(/30,/1128-,'((,,--2+,++)(+%$(*,%&'(),.-81/(+/.28&9)+,0*)*)+*&-06<33,,-3*-171.3.,,'&$%('--.1513/*.&'*679:;7/8--,-,,()()+.00+'()/31+.06302/*488;87000+*('',-236<92595.28415('(%(**//-./40+++$'(.*',..910192/5/+)-3.36+'')./0)%#&()*2//(114,)'&,---690/811,)*+()-6-+*18:301/3,+,7-874;8//1.',)+*)/00.+'(.2.(.5-(.*1(0/02:882-(*)++(,,*70+*+*-,'+,/7566.4451.*')*)*,-0.,.--5:8*+(,)/4;)61/01+1-5888-,-,*6%&&)-%'&('/269.++*1.0,.+'('*+&$'%$'-*+.44/.4+441,#$&)+,8/;1-4::+))'+'*.7:.:0242-+1+4,)&)*1..-2''.-2141.-/+5,4,2211432/55.)..)+$*.)//0852+)0970(/-0$''-+/2..)(+82-3.0,'()),1,%%(,-,-,%%$))&',,*-,%(),8856332))040(*)*)$%)+,.0*'&'),6244798:1///+.,)$#&&52/*.1,0)+-214;.8100:6.01)*8543.,''(./4.59:+.09/34//-0706/7/5.34460750-*+),-11+-1.*&&%&&$*+(&-**-))$(()757/011+*),-709)$'/*&$'%)(8+.+*,)+*)+.118371//23.)0*#&&%&)+.+,+44//177*(+,25857%&'((&+&%%'(%+,622/'0,+//((''))+,/0*/(%'(.0)/,-04040.0'*01052-')+*7-+++1,++(&(,++67/*%1').2+++.5$)+/8,7;8/159//:83--*-57''(+%-,'',5/76989<95-)*%*,../,./6*)'()&)&--8-521-(&(()-+,+#'--01.10,25+.(-*)%
@9f32db49-9c59-46c8-9f24-c524433e216d ch=67 read=72216 start_time=2019-12-13T03:51:49Z barcode=BC01 runid=2c9cf7bc05858273f10e7d7ec552fc0bd742dc3e
CTCCTACGAGGCAGCGGTGGGGAATATTGCACAATGGGCGCAAGCCTGATGCAATACATGCCGCGTGTATGAAGAAGGCCTTCAGGTTAATAAAGTACTTTCAGCGGGGAGGAAGGGAGTAAAAGTTAATACCTTTGCTCATTGACGTTACCGCAGAAGAAGCACCGGCTAACTCCGTGCCAGCAGCCGCGGTAATACGGAAGTGCAAGCGTTAATCGGAATTACTGGGCGTAAAGCGCACGCCAGGCAGTTTGTTAAGTCAGATGAAATCCCCGGGCTCAACCTGGGAACTGCATCTGATACTGTGGCTGAGTCTCGTAAGAGGTAGAATTCCAGGTGTAGCGGTGAAATGCGTAGAAGATCTGGAGGAATACCGGTGGCGAAGGCGGCCCCTGGACGAACTGACGCTCAGGTGCAGCGTGGGGAGCAAGCAAGTTAAGATACCTGGTAGTCCACGCCGTAAACGATATCGACTTGGAGGTTGTGCCTTGAGGCGTGGCTTCCGGAGCTAACGTTTAAGTCGACCGCCTGGGGAATGCAACAGGTTAAAACTCAAATGAATTGACGGGGGGCCCGCACAAGCGGTGGAGCATGTGGTTTAATTCGATGCAACGCGAAGAACGCCTGGTCTTGACATCCACGGAAGTTTCAGAGATGAGAATGTGCCTTCGGGAACCGTGAGACAGGTGCTGCATGAAGCATCGTCAGCTCGTGTTGTGAAATGTTGGGTTAAGTCCGCAACAGGCGCAACCCTTATCGCTGTTGCCAGCGGTCCGGCCGGGAACTCCAAAGGGAGACTGCAGTGATAAACTGGAGGAAGGTGGGGATGACGTCAAGTCATCATGGCCCTTGACCAGGGCTACACGATGCTACAATGGCGCATACAAAGAAGCGACCTCGCGAGCAAACGGACCTCATAAGTGCGTCGTAGTCCAGTTGGGTACTGCAACTCGGCTCCATGAAGTCCGGAATCGCTAGTAATCGTGGATCAGATACTTACGGTGAATACGTTCCCGGGCCTTGTACACACCGCCCGTCACACCATGAAGTGGGTTGCAAAGAAGTAGAGTAGCATAACCTTCGGGAGGGCGCTTACCACTTTGTGATTCATGACTGGGGTGAAGTCGTAACAAAGGTAACCGG
+
+..-,-/0&.,,+..'/0*--%,()/8/.,./-;10630+,.2+4755573.1)&'(*.)5*%'//))&()57,*.*/.8797$/,--+''-4((**+/32+&-+)07,)-/*-'3.'().::/,.716/0/))-.,/23.700/1/.2/11)*,)-+'+*'*.35'+*-.3012801*.,),+)*0,131932;44523,),()*--)**..0./0,2*(0'(*9:<:6465;4100/,-*-,).69498;:1/918,-7(')#%-4*+4792)68739+80:39;:*51/1111631011/+*)&))&'(231.11/2''&'%0'&0)6*5,+08,-,/00/70.-8,)*9945&)((+666:20-))+)018685/20-,0.41411;7.+3754+(0+...,,--,1(4-2(&''*.555))%).1),0'-(0//+,0&04.074//0183545<8999//...).1/*)%%+*'(+,8/0/:/+.,.-2354790,,)')+&'*/1-0/+2*3.2789::989;853.(&$&%%'&)*,++:,9<744633-,+3363514*,242+*,(&(%'((')*5,37)---2++.62<:697;3////2:4744-..()20+186766105.-0352+-.//-0+-763***+,;532274-7-296-7/68597:9:5-2-4*215780/,)++/-),354034.././6:133/.15:1..487;:8;8:*+1+),2):4454373./2')2,41%%(%)*.1601/0:02-5067,76.4//6)97-.-)&-+/1//**.1337;69770.1.07076477-271011-/.3-6948712-/05'%')-2;/110/0/.%(++..21/3182/-++/./3528,&()(+37332322,+*),9)09;99:676161(*44466/4454)-%*(-(-(%$%')0./...110035365/4./-')('.7800.(,.80118:8,+++**0)')'&&')0/--2.01-24/1-*4057+4.-,-,,*.0-06613511.192.+%%''*/,.4464:0&(*(**&)(-,+1104077/:9)7/),0/**)--*59-0232+--47;6353355403-''(1)./0679539-+--968646
@a774aa9d-2222-4214-8dc6-385e4cb3ff10 ch=326 read=85793 start_time=2019-12-13T03:51:52Z barcode=BC01 runid=2c9cf7bc05858273f10e7d7ec552fc0bd742dc3e
CTCTACGGGCAGCAGTAGGGAATTTTTTCGGCAATGGAAACCCTGACCGAGCAACGCCGCGTGAAGGAAGAAGGTTTCAGTTGTAACTTCTGTTATAAGAACGGCGGCTACAGAATGGTAGCCAGTGACGGTACTTTATTAAATACGGCTAACTACGTGCCAGCAGCCGCGGTAATACGTAGGTGTAAACGTTATCGGAATTATTGGGCGTAAAGAGGGCAGGCGGCAGCAAGGGTCTGTGGTGAAAGCCTGAAGCTTAACTTCAGTAAACCATAAAACCAGGCAGCTAGAGTGCAGGAGGGTCGTGGAATTCCATGTGGCGGTGAAATGCGTAGATATATGGAGGAACACCGGTGGCGACGATCTGTACCAACTGACGCTCAGTCCCGAAAGCGTGGGGAGCAAATAGGATTAGAATGCCTATTAGTCCACGCCGTAAACGATGAGTACTAAGTGTTGGATGTCAAAGTTCAGTGCTGCAGTTAACGCAATAAGTACTCCGCCTGAGTAGTACGTTCGCAAGAATGAAACTCAAAGGAATTGACGGGGGCCCGCACAAGCGGTGGAGCATGTGGTTAATTCGAAACAACGCGAAGAACCTTACCAGATGTGACGCCACTCGCAAGGCTCCAGAGATGGAGGAATGGCTATATGAGATACAGGTGGTGCATGGTTGTCGTCAGCTCGTGTCGTGAATGTTGGGTTAAGTCCGCAACGAGCGCAGCATATCGTTAGTTACCATCATTAAGTTGGGGACTCTGGCGAGACTGCCAGTGACAGAAGCTGGAGGAAGGCGGGGATGACGTCAAATCATCAGCGCATATGGCCTGGGCTACGTAATGGATGGTGCAGGGGAAGCGAAGCCGCGAGGTGAAGCAAAACCCATAAAACCATTACTCAGTTCGGATTGTAGTCTGCAACTCGACTACATGAGTTGGAATCGCTAGTAATCGCGAATCAGCATGTCGCGGTGAATACGTTCTCGGGCCTTGTACACACCGCCCGTCTACCACGAGTTGATAACGCAGAAGCCGGTGGCTAACAAGGAAGGCTGTCTAAGGTGGGATTGATGATTGGGGTGAAGTCGTAACAAGGTAACCGG
+
//1(+**11.-553442+,)+2-7;::,7656*+/+)**&-8+)*777/.%('*)(,2/11475443.+)/*2108,*&-)5/,+/**0*/..4.+-()(-(,3,1../7630/520/.)&%%&)-.))+)),)+()&0(,--*++/-,-263533/328;9785377433/200.-04503('($+1%,+*2-./(/,+/-/15+-,,5528*'&00+55994/70/,,*',34000-,+,/0-77./:41./+*,.2/.263)546929:**-*2*.,),)(*((++,*)*+9,0&%,-**,)*,/031:2:772.+&&.21-38-+-0776341.,(+/7001032553(+/.,++,/-+322/+)))*-*+*-/578:57.;,(((*+&%))-*1,'%,(0692/3'.),*+0/&15''&-)-/2514468654871,,1%&),,8671-/1:786:9103+.)))2.,699:8;<324230135.60,*&)$*-68$$&')'')(*+033289/8/0),234,:3038,.*+*,,103362345--42,-,/-0,/.5018///.21+4154+414,()*'*'$&%*')1-.42-1-**0%,)+)3***%%'(--1$&,+-+++6'((*,-772-*&(*,,300/1.+)*+,2-436568763444069;24777611231/22284-+'+.02;4523981004)(+436()5733/','*+-03,9+,,/-2/*/0*4,6,2/8/8:73051/*.+')*+86354//.,/2.'))&)*.+(0*&&'*)*197*((*,7676970(&((&((',*)-66:9:::;77412&&'*+189;:8878(0*.+(/)*)(()/614-*(+**,.%,7;;4254,+06882:54/''*,(21.+,-(.9..-67401/-(-.251674653,/)*1///534),+*$+)'(/&&*-:71-,//357968-.1)+*()*)+5./81441+,-%(*,*,(/203:/201'$''&()0,+5-.-11/(/$%)*$*5(+*(-+%&'**(++0(*(&&(/2107,8-66-,/+*++,123-*..))--+,3402,')--4/3/10)1
@bf7800fb-bf67-46cf-aafb-208786df7eb8 ch=451 read=43025 start_time=2019-12-13T03:52:02Z barcode=BC01 runid=2c9cf7bc05858273f10e7d7ec552fc0bd742dc3e
CCGGTTACCTTGTTACGGCTTCACCCAGTCATGAATCACAAAGTGGTAAGCGCGCCACTCCCGAAGGTTAAGCTACCTACTTCTTTTGCAACCCCACTCCCATGGTGTGACGGGCGGTGTGTACAAGGCCCGGGCTTGTATTCACCGTGGCATTCTGATCCACGATTACACTAGCGATTCCGACTTCATGTGGAGTCGAGTTGCAGACTCAATCCGGACTACGACGCACTTTATGAGGGTCCTTTGCTCGCGAGGAGTCGCTACTCTTTGTATGCGCCATTGTGGCGTGGCAGCCCTGGTCGTAAGGGCCATGATGACTTGACGTCATCCCACCTTCCTCCAGTTTATCACTGGCGGTGCTGGTTCAGCCGGACCGCTGGCAACAAAGGATAAGGGTTGCGCTCGTTGCGGGACTTAACCCAACATTTCACAGCAGGCTGACGACAGCCGGCACCTGTCTCACGGTTCCCGAAGGCGCACATTCTCATCTGAAAACTTCCGTGGATGTCAAGACCAGGTGAGTTCTTCGCGTTGCATCAGATTAAACCACATGCTCCACCGCTTGTGCAGGCCCCGTCAATTCATTTGAGTTTAACCTTGCGGCCGTATTACTCCCCAGGCGGTCGACTTAACGCGTTAGCTCGACCCGCCTCAGGGCACGACCTCCAAGTCGACATCGTTTACGGCGTGGACTACCAGGGTATCAGTATACACGCTTTCGCACCTGAGCGCATTAAGTCTTCGTCAGGGGGCCGCCTTCGCCCGCCGGTATTCCTCCAGATCTCGCATTTCTGCCGCTACTGCCGTTCTACCCCCTCTACCCAGGACTCAAGCTTGCCAGTATCAGATGCGGTCCCAGGTTGAGCCGGGGATTTCACATCTGACTTAACAAACCGCCTGCGTGCGCTTTGCGCCCAGTAATTCCGATTAACGTACCCTCCGTATTACACCGCGGCTGCTTTGCAGGTTAGCCGGATAGCGCAACTCTGCGGGTAACGTCAATGAGCAAAGGTAATGCTTTGCCTCCTTCCTCCCCGCTGAAAGTGCCTACAGCCAGGCCTTCTTCATACACGCGGCATGGCTGCATCAGGCTTGCGCCCATTGTGCAATATTCCCCACTGCCTCCCGTAGGAG
+
-+-**))//7/*8+++.'-0185/63)+086677:65,+/7++,1410*((*0.54-./3*'),2(2(513,01136,.1381440*,/04669-+--2:4-17:88789:5;91/+*./.++.96024/,,-&%$%%)*+7212:58282-2;555254))*+-.6--,//&..+*0+1,--.8/8/2.23/(+*(*,,-955(&6637-9041593)'&'(.2.-%(*,.,/.*(+$$&((.*(*+,+44,++&)+.03713553;8*,'*()'+6+9*(&*))&(%%$$'08401::96720*)0-0'/.20.*),,-2:68211.3/,/55*2+())*.8<:67:/8668/0,)''&(-23.&*30/429:997574/1/1:)2,65%%+/+,--.,-01/30..2;61-..00.4.-.0109..+-.&.&'24-.'(,10/*0'%('(67/23223*,/9::464*--,.0+-'-.19313()(&$'151-3336689<9977744-/5<38/,&%/2;87<745,-5-..//,),.0/<8;;533611005/41--1-,.29(1/.84-257194<779<:2,/2;:/:/3/2('(1,8,4.7-(++/79+&236%8852/*((.,246341/$'&''((,)(.702(*.0**--02:421.,/450.../498<9234;::;:<777/0-(-..-+,)%%&%'#('+)*2342.0,26--(50++++/,-)+,-94456(+6:9/0754;2:100/%$+*,7464;/.+1((()*()(&('/:2+&(-13541+$&+'$&),+(-8:74-10+-.*')1-28912$*).,./+..-664580-+(),*80+/.9-,+*4()52.*.9-*(**,++*)()')-*,3:6;69;7988780,+3--&1)++*)*,3156-3,,-1.-+%&$(**).)).()*)*).30050/*()1)($&$.*..&-14+*%)'(($('-'+).-,)52-3;8658.;4648058)1+/-(*&(*,-'+))2:+489171,,-0*)*+'()()%&$%&&/*&),*33;59<75642(0-.-4227696768799&15405%*++95(+,**-.37334529:+$%&%+,-1:/.249.-.
@fdcb6ae4-87f3-40f9-95bf-c53dac630b6c ch=157 read=52232 start_time=2019-12-13T03:52:10Z barcode=BC01 runid=2c9cf7bc05858273f10e7d7ec552fc0bd742dc3e
CTCCTGCAGCAGTAGGAATTTTCGGCAATGGGAAACCCTGACCGAGCAACCGCGTGAAGGAAGAAGGTTTTCAGTTGTAAACTTCTGTTATAAAGGAAGAACGGCGGCTACAGGAAATGAGTAGCCGAGGTGACGGTAAAATTAGAAAGCCACGGCTAACTACGTGCCAGCAGCCGCGGTAATACGTAGGTGGCAAGCGTTATCCAGGGTGTGGGCGTAAAGAGGGCAGGCGGCAGCAAGGGTCTGTGGTGAGCCTGAAGCAACTTCCAGTAAGCCACCGCCGAAACCAGGCAGCTAGAGTGCAGGGAGAGGATCGTGGAATTCCATGTGTAGCGGTGAAATGCGTAGATATATGGAGGAACACCGGTGGCGAAGGCGACGATCTGGCTGACAACTCTCAGTCAGCGTGGGGAGCAAATAGGATTAGATACCCTAGTAGTCCCGCCGTAAACGATGAGTACTAAGTGTTGGATGTCAAAGTTCAGTGCTGCAGTTAACGCAATAAGTACTCCCGCCTGAGTAGTACGTTCGCAAGAATGAAACTCAAAGGGAATTGACGGGGGCCCGCACACAAGCGGTGGAGCATGTGGCTTAATCAGAAACGAAGAACCTTACCAGGTCTTGACATACTCGCAAAGGCTCCAGAGAGATGGAGAGATAGCTATATATGAGATACAGGTGGTGCATGGTTGTCGTCAGCTCGTGTCGTGAGATGTTGGGTTAGAGTCCGCAACGAGCGCAACCCTTATCGTTAGTTACCATCATTAAGTTGGGGACTCTGGCAGGACTGCCAGTGACAAGCTGGAGGAGGCGGGGATGACGTCAAATCATCATGCCTTATGACCTGGCTACACACGTGCTACAATGGATGGGTGCAGAGGGAAGCGAAGCCGCGAGGTGAAGCAAAACCCATAAAACCGGTTCGGATTGTAATCTGCAACTCGACTACATGAAGTTGGAATCGCTAGTAATCGCGAAAGATCAGCATGTCGCGGTGAATACGTTCTCAGGCCTTGTACACACCGCCCGTCACCACGAGAGTTGATAACACCCGAAGCCGGTGGCTAACCGCAAGGAAGGCATAAAGGGTGGGATTGATGATTGGGGTGAAGTCGTAACAAGG
+
.125////0/%11/.)*),,,-/2766;740'*-+1;0-*'*((0(*+%($%&(+**1,-,+(+*-40878/(**7*),9/55:46203//04+,),.+,5/+7.2...5526..7/*1+*++.23*(*))+-1&-,$%&$*&(&)/2)-401'.,*-*--566222:2-522442,0+*4/0+643427.10-17-532722,'&)*(*$+':98889:*)(-11.17;:77+'(&-*-44./15447,,*+-533-30-0*)+-++(+036*14+,1(*')/453;78:7&.-')%&*,38,:7/'*).2445889322334:.0+.,*+++4:4/,55,-399965212137.+1.)1,088&4-3)(&'&/,::;/.-.-2-,(%&%+%')))'++.0/,,-.4*05*',,:;--),/*20/16756;))&2544270()//+,.3(0&$-+*+,,134/10006;799632.4--19;29:899::2709/7,)*,))-(&*+--49*+794,')**676796<40-,)),431-;7./838,)'()*./.1539;5,28+)+%))'00/03;89;-///742-(&%''$'(&%,-&)-1712511/6.3,**/024;5555624,0&(.81*,++-**+***((/1.*)))+6)111/420))'()4478/8/.9975///-16*(*++53--008//**)*/./,-./4/50.-9/'%')0/&*&%&(*/1(1+/.820;22232400-9..9..-*/01,1.7.9933688,2*))*0122)010,/)))/-$4586*.+((,+(-46142235372:0/.886)-&+**+-,+,9.1*(&'(*+*+,./278366:67;4446()+*+())41-3./-1.,4;460+,--.07*03785492,,39953,(+6:8(+&2,143:4434510001557605343.4..6221324.-.-,0.50109019.(,.1)$)*.034270:799<909//4545%*22+.,(%%&'+*/758:224-./-+,++*()6((((+&+)5/+))0-/0,-()&&''+-44034)0+*0-,&&)4,**))+13007...0//8-780/,.,,+/&#&+./4)4
@a9c6a4c7-2d4a-41fa-a981-c34405da8da7 ch=227 read=98023 start_time=2019-12-13T03:52:15Z barcode=BC01 runid=2c9cf7bc05858273f10e7d7ec552fc0bd742dc3e
CGGTTACCTTGTTGCGACTTCACCCCAGTCATGAATCACCAAAATTGGTAGCGCCCTCGAAGGTTAAATACCTGCTTCTTTGCAACCCACTCCCGTAGTTGTGACGGGCGGTGTACAAGGCGGGACGGCGTATTCACCGTGGCATTCTGATCCGATTACTAGCGATTCCATTTCATGGAGTCGAGTTGCCGAACTCAATCCGGTTTGTTGCGCTTTATGAGGTCGCTTGCTCTCGCGGATCGCTTCTCTTTAGTATGCGCCATTGTAGCGTGTTAGCCCGCGTAGGGCGATGTACGTTGTCGGATATGGCAGGTTGGCCGGACCGCTGGCAACAAAGGATAGGGTTGCGCTCGTTGCGGGACAACCCAACATTTCACAACTGAGCTGACGACAGCCATTGCAGCACCTGTCTCACACGGTTCTACGAAGGCACATTCTCATCTCTAGAAAGCTTTGTTGGTTATTCAAGACCAGGTAAGGTGCATCAGTTGAGCACATGCTCCACCACATTGCGGGCCCCAATCAATTCATTTGAGTTTTAACCTTGCGGCCCGTGCCCCAGGCGGTCGACTTAACGCGATTAGCTCCGGAAGCCACACCTCAAGGGCACAACCTCAAGTCGACATCGTTTACGGCGTGGACTACCAGGGTGTATCTAATCCTGTTTTGCTCCCCACGCTTTCCGCACCCTGAGCCTCGGTCTTCGTCCAGGGCCGCCGCTGTACACGGTATTCCTCCAGATCTCTACGCATTTCACCGCTACACCTGAATTCTGCCCCTCTACGAGACTCAGGCTTGCCAATTATCAGATGCAGTTCCCAGGTTGGGCGGTTTCCACGGCATCTGACTTAACAAACCATACCGTGCGCTTTACGCCCGGCCGTTTGATTAACGCTTGCACCCTCCGTATTACCTGCGGCTTTGGCACGGGTTAGCCGGTGCTTCCTCTGGGTGGCATCGTGAGGCAAAGGTATTAGCTGCCTTCCTCCCGCTGAAAGTACTTCACAGCCCGAAGGCCTTCTTCATACGCGGCATGGCTGCATCGGAGCGCGTTGCTGTGATACCTGCCCGTAGGAG
+
8/,4-*204/+1-&--&.05/,100*,-89787,744'1%42-'.()*./+/047*).%%(-/136;+*+083-65972:.'',2-8/,/,/2,'*%&0)*(-(2298969++($&'%-($(1),/(').-027202:376:75753%()+1)&%+.),-.++-&0/(&(*--.((+,)**,,//13*.)(+3,+,'/'(.)())%$(((()+).1---.06-3',,2*++-+5+2*,&,)+.8/64-37,(&%'*),-8;564'%')+)-)/)*%+,&##%&#(&&$&&&$&$'%+*%%$$%$-'(%$%$*(&%%&6/7:7:53513300(2**&**..+&,-,7394688729..,/+1123/5-.-733:510,0((%&'/.04324243032+/0&.)0./27036783-+%()-7:/)$&&')'2,1434;445.-+,+/(&-.*&(-4*'&$&&%.).4+(,+-/<6897/*'&%#$%&+)*(-%%).,.1//008;33/))&+')+362566)&&)+/6/:-')/-+--375,..0-3,++'408*(0&)*,**,43&2.+-0,-2*0)))*'.()')*.1./,/)./(**-401/*,2-434539312).*0454659840;+))(-..41/,,**.),)*&''/-.1')26890./..'$&(/33**,(*.:3/('*.08****'/++-(0**-90037'&54,./241-.21/.*)+'/1.6925+5,()332,,,+,4557:63.-/+,-*/+341-(225.(%+-+*-/2.+)')*2.,&&*,-6).,(&1+,/4246:9:16554;.+38680**'(-(32%%%''%&(-.///1-3/*)+/)/4%&'')+*'++)//('().3-/*%#'$%#&'/5/55..5/***/54259+2++/,,+&((**(*,+.4-&((-'*.,,3:(4)(*/+70/0/0,/*)+*%'$$%%$&((57*'$((,+*%*+-76(,4/*+'(&-.--22-0'./.'$&'%-42,*,-0./-2,05277.0*/.:4342921+,-,.'+$&'&(%%('&&'&%%&$'&&&)('(&%()(%
@cbe445b2-17c4-4a08-9748-8fee545dfbd6 ch=381 read=83555 start_time=2019-12-13T03:52:29Z barcode=BC01 runid=2c9cf7bc05858273f10e7d7ec552fc0bd742dc3e
CCTTGTTGCGGCTTCACCCCAGTCATGAATCACAAAGTGGTAGCGCCACTCGAAGGTTAAGCTACCTACTTCTTTTGCAACCCACTCCCGTAGTTGTGACGGGCGGTGTGTAACAAGGCCGGGAATCACCGTGGCATTCTGATCCACACGATTACTAGCGATTCCGACTTCATGGGTCCGAGTTGAACTCAATCCGGACTACGACGCACTTTATGAGGGTCCGCTTGCTCTCGCGAGGTCGCTTCTCTTTGTATGCGCCATTGTAGCACGTGTGTAGCCCTGGTCGTAGGGCCATGATGACGCCGACGTCATCCCCACCTGCTCCCTCAGTTTATCACTGGCGGTCTCAGCGCTGAGTTCCCGGCCGGACCGCTGGCAACAAAGGATAAGGGTTGCGCTCGTTGGGACAACAACATTTCACAACACGAGCTGACGACAGCCATGCAGCACCTGTCTCACGGTTCCCGAGGCACATCCTCATCTCTGAAAACTTCCGTGGATGTCAAGACCGATAAGGTTCTTCGCGTTGCATCGAATTAAACCACATGCTCCACCGTATTGCGGGCCCCCGTCAATTCATTTGAGTTTTAACCTTGCGGCCATTACTCCCCAGGCGGTCGACTTAACGTTAGCTCCGGAAGCCACGCCTCAAGGGCACAACCTCAAGTCGACATCGTTTACGGCGTGGACTACCAGGGTATCTAATCCTGTTTGCTCCCCACGCTTTCGCACCTGATCAGTCTTCGTCAGGGGCCGCCTTCGCCACCGGTATTCCTCCAGATCTCTGCGCATTTCACCGCTACACCTGGAATTCTACCCCCCCTCTACGAGACTCAAGCTTGCCAGTATCGGAGTCACGGTTCAGGTTGAGCCCGGGGATCACATCTGACTTAACAAACCGCCTGCGTGCGCTTACCCAGTAATTCGATTAACCTTGCACCTCCGTATTACCGCGGCTGCTGGCTGGAGTTAGCCGGTGCTTCTTCTGCGGGTAACGTCAATGAGCAAAGGTATTAACTTTACTCCCTTCCTCCCCGCTGAAGTGCGCACAACCCGAAGGCCTTCTTCATACACGCGGCATGGCTGCATCAGGCTTACGCCCGATGCAATATTCCCCACTGCTGCCTCCGTAG
+
12.4017&*)&*295,57:-,.14)0()3/01206-*,0/..-024/+,+)$()/3244.,,*+..,&05890::3+1.%/9+(+*63*'/'+3)*(.-2%(,.-1(&+'(*74555+9)*+++,+)+16.302,%-3///1.3+)**/.,3/-./+-,*)5.9--),2247757.-0((*506,(-,12/:14*6063310344+/(+1:902,,*,&.55-//6.36644+*,&*&)*--1/166/7/'((*/08;<4/7-+**+',,*+*'**,.<300642&1&-11071++-,,,-%&&%')657:919<1+.,*'()/9.*5*+-;2/0/*53+2-(2554-&%%##(()569/)'*-464:7984445:64844:+3/62'',.*),**)*123)*-/+311)(&$#$(1,+./2741444134465.*+1.266897320)/*''-+,,,.-78159*(*(+++0101.-057654)*-7962686:67:;;7523160.6)&&.&'*.0:99<82201*+-657-.0001<848,--,/////-1/'*$.&&)+/*,867,,*--51;557:71/-9;;*2,,())+,/:28%4&&*-1:;//27848745/-,--*('')))214&+*-,)1:23-2-.)4.*/0+#%++1807(4-6665630110::11/81129;674012++(%.--./1.198780;1*)++43)$&&'+15*)..26**%**0022599358(,97/1646:662146.63'(()+40641*+,02113,',,-51;5./48358+-'+31823232242711020./1333+(+,17831*--124;%,,-.9(,(%%#$+&44,,%*-6000656--8;1+))')+1-,-,),+2-47;:2823730---13-('%#&'&)(,,52.5,-604/-'()(++06*08375080196.5---634/5+)--)*-71138387133948<8878&34430/-,/.233131/6-,-+,24-/+.54//0/:.1;653.17-+33('(%&')'(*,-3296++4,4387:78//(***&,,.573346:8926532)33100&++89(('(&*+0+/00418-'*+),/**5/41+-+0
@7acf5728-96aa-4f2d-93be-e9dd492121fd ch=32 read=54215 start_time=2019-12-13T03:52:49Z barcode=BC01 runid=2c9cf7bc05858273f10e7d7ec552fc0bd742dc3e
CTCCCTGCAGGCAGTGAGATATTACTGTGGGCGCAAGCCTGATGCAGCCATGCCGCGTGTATGAAGAAGGCCTTCGGGTTGTAAAGTACTTTCAGCGGGGAGGAAGGGAGTAAAGTTAATGCAACTGCTCGTGGCGTTACCCGCAGAAAAACAGCTAACTTTCGTGCCAGCAGCCGCGGTAATACGAAGGTGGCATTAATCCAGATTACTGGGCGTAAAGCGCACGCAGGTGGTTTGTTAAGTCAGATGTAATGAAATCCAGACTTAACCTGGGGCTGCATCTGATACTGGCAGAAAGCAGGTCTCGTAGGGGTAGAATTCCAGGTGCTTAGCGGTGAAATGCGTAGGATCTGGAATACCGGTGGCGGCCCCCCTGGACCGAAGACTGACGCTCAGGTGCGAAAGCGTGGGGAGCAAAGCAGGATTAGATACCCTGGTAGTCCCGCGTAACTGATGTCGGCAGGTTGTGCCCTTGAGGCGTGGCTTCCGGAGCTAACGCGTTAAGTCGACCGCCTGGGAATTACGGCCGCAGGTTAAAACTCCAATGAATTGACGGGGGCCCGCACAAGCGGTGGAGCATAATGGTTTTAATTCGATGCAGCGCGAAGAGACGCTACTGTTGGCATACGGAAGTTTTCAAGAGATGAGAATGTGCCTTCGGGAACCGTGAGGACAGGTGCTGCATGGCTGTCGTCAGCTCGTGTTGTGAAATGTTGGGTTAAGTCCCGCAACAGAGCGCAGCCCTTATCGCTGACGGTCCGGCCGGAACTCAAAGGGGCTGCCAGTGATAAACTGGAGGAAGGTGGGGATGACGTCAAGTCATCATGGCCCACTTGACCAGAAGAGACTACCACGTGCTACAATGGCGCATACAAAGAGAAGCGACCTCGCGAGAGCAAGCGGACCTCATAAAGTGCGTCATGTAGTCCAGTTGGAGTCTGCAACTCGACTCCATAGAAGTCCGGAATCGCTGATAATCGTGGATCAGAATGCCACGGTAGATTACGTTCAGGACCTTGTACACACCGCCCGTCACACCGCTAGGAGTGGGTTGCAAAGTAGGTAAGCTTAACCTTCGGGAGGCTTACTGCTTTGTGTTGCCGGCTGGGGGTGAAGTCGTAACAAGGTAACCGGAAGATGGGGAGCGACGAGCAAGTAGGTTAACACAAAGAGACACCGACAACTTTCTTCAGCACCAGCAATGAAAAAGA
+
-082(*%1%+*&&',('&&'$(&$'%%'(42/%5*8,7:96554--&1+64074)+3/4667751&()*+36384082291,3-(&%%)+841).*)-5+(./).&-+',--:8..:695%6&()74477,5.-2+11,.5,*,-/22'*(&%'*+.+*-0))(345:04.-.7.893:103..0-'%)(%'''$2+4*,.&*((*202487/.+.4/-*)-0'+)-%)($$(,73-2645*,:**++#%%%,((00*//**'&%%*',-)',((+&&*++61//0../112,',,($($)'')*+/32.,62+0,2.3-1.03:21'-'()/0931132,-,+,+)(**4(.+**.20,.3&+&'(-//445,),3631&(/*//00018:::273321)*+)*.05&62*()-.9+'409-+8*-,6578:/./6611-11)'**./-*('(+,7-/$&$+,.400(11('0./165+,24.,-,'*1),,139-,+-.30/.65557912,)+(&%%)'%+*/.8145.6186;;92-3'0)+)'*/3045+-9:31:,++.02*,--.-1+(++)/*,,//6;<*313:4..*()*',,3/00'(*++%&)+,****)%*)--0.5)6,-8<9,7-&),,:9966;521&./.60%84475;77-(+*+/..40:;;98454:7526657.%&'(0/().-*,(%'($&39.644;684817,)*-),'&&*-.40&296.7122$%(%#&+.-,*+)&%))--.6437*-,,%54660$***--.4-1035./4/42833:9-00-/16993))*,5:9'*+.05-'(*()*.:.,-*&&+())%*&$''(+.20-6)(%'&,--.008.(&('*+)+-,--9:40/+'&$)45+-/:32501222:/.299661*1-/22-2(&,,9-.++-5)&(&&(**,(+,0-,'%'&&($,'.(,.-2,..&%),1-.-34../0433:66:6+1270++**&&*/176',0'0**)''**-,+/74186,-/+.**+%$&&/*'***013;.247-*)+-3.0/,-025110296)43(+**&&&(&%)-.4,-+*-%&%)&-*(/1-''()-,-2267-*+,*++-1-8/924,.3*3-(%++876&&02/'''(*-.-/+2+0/4-()++768810/3+*23--:24()+008/-/*('''(((&$%
@419dfa0b-cc2c-44c3-bf13-97da15ac3eeb ch=20 read=39330 start_time=2019-12-13T03:52:47Z barcode=BC01 runid=2c9cf7bc05858273f10e7d7ec552fc0bd742dc3e
CCGGTTACCTTGTTACGACTTCACCCCAATCATCAATCCACCTTAGACGGCTCCTTCCCTTGCGGTTGGGCCACCGGCTTCGGGTGTTATCAACTCGTGAAGTTAGCTGACGGGCGGTGTACAAGGCCGAGAACGTATTCACCGCGACATGCTGATTCGCGATTACTAGCGATTCCAACTTCATGTAGTCGGTTGCAGCTACAATCCGGAACTGAGAATGGTTTTATGGGTTTTGCTTCACCTCGCGGCTTCGCTTCCCTCTGCACCATCCATTGTAGCACGTGTGTAGCCCAGATCGCCAGGGGCATGATGGTTGATCATCCCGCCTTCCTCAACTTGTCACTGGCAGTCTCGCTAGAGTCCCCAACAATGATGGTAACTAACGATAAGAGGTTGCGCTCGTTGGGACTTGGCAACTTATCTCACGACACGAGCTGACGACAACCATCCACCACCTGTATCTCATATAGCTATCTCCATCTCCTGGGCCTTGTAGGTATGTCAAGACTGGTAGAGTTCTTCGCGCGTTGCTTCGAATTAAACCCATGCTCCACCGCTTTGTTTTGGGCCCGTCATTCAGCACGGTTTTCATTTCTTGCAGACGCGTACTACTCAGGCCCGAATTACTTATTGGAATTAACTGCAGCGCGAACTTTGACATCCAACATAGTACTCATCGTTTACAGCGTGGACTACTAGGGTCATCTATTTGCTCCCCACGCTTTCCGGGACTGGCGTCAGTTGCCCAGGCCAGATCGTCATATCGCCACTGGTGTTCCTCCATATATCTACGCATTTCACCGCTACACATGGAATTCACGATCCTCTCCTGCACTCTAGCTGCGCAAGTTTCCTATGGCTTACTGAAGTTAAGCTTCAGGCTTTCACCCTGAACCCTTGCTGCGCACCGCCCTCTTTACGCCCAATAATTTCCGGATAACGCGCACCTACGTATTACCGCGGCTGCTGGCGCGTTGTGGTATTTTCTAATAAAGTACCGTCACTCGGCTACTGCCATTTCCTGTAGCGCCGTTCTTCCTTTATAACGAAGTTTACGATCGAAACCTTCTTCCTTCACGCGGCGTTTGATCAGGTTTCCCCATTGCCGAAATTCCCTACCGCACTCCCGTAGGAG
+
.0')+2),44:-2*&'('17;63/432,4288;:4:352,.5.5./.2'1123('2*3',('-/739&257614-3+*/200;90//522337+++'*-'%'-+$+'&,-33947.8354/498,363,&,(-.,0-19565;/0056+6.//0(0**+310/4,.---/0.7/6.,*,.33%,$%'+/---..,*&'%',-010.0(',&&'&'''++3.77<*03:;189:-,.1:457::879-5+,8/23:+;4-*20,,,4.7<;949;+-/+*%'&')+.,/+;2,))(,+/3,2',0,/,--..-)11))+--,1/'%'%%)+2+0'.*.52367872:2015426332(0-/1089+/**'2.-.4181.,12496)''%((&-+*-,-,.0352.*,.),+**('**'('(*0,,,.-243400/112*04379423,0$''+.+.52/1)+-990101./0/.3669913938'(60**(%&$)%)'(*1,02))*&$'')-*)%+1;:9:5/.''&(*),.1-$(.2/3:-/9),4/0/.-),*)&'%$%)%$#*+'''%'+)&'.)&%%#'&.-87+)''06*1...'))+'&#+$&)$()+.4040,')','%&(&&*((%&&/*031114.//,-'%201::645.0/'.))$&&')068989867;:44,0///59/03.+-.+,&'$()--,/8/&.,35/+,-,.4;21+8::00+7,,,76).:.'(..(+033+*277124#$#'(586*,+,.,--671/02/0143799798955</2'*-+.2,+'*$%%'+%5'-()).0131-(*.,/.+,,,5*676..(*&#(&)(''%%)+-/1724619105968*55;7.59-89,,#%(&%&'549/20+-0/.(+&'&',03.1.:7,,.06,2-,0%+8,-,3038350,,%&%))0/11437;88<770:2004142*)%)(('()'&$%'**%)'-+023(-),8787/262330/,*$%*,-3;3,-,+0.,0*/6752.&+'0-62,,/-1'&-''07/,%&)(&**&%*-429:;76</..+(*()*.5&&$3*)(.+;11992''.*,.+*/2+,85.'),&',,/-3:.,715/*'
@0661eede-453c-40e8-9806-d4f0f1cf3c19 ch=146 read=67778 start_time=2019-12-13T03:52:46Z barcode=BC01 runid=2c9cf7bc05858273f10e7d7ec552fc0bd742dc3e
CCGGTTACCTTGATACGGCTTCACCCCAATCATCGAAATCCCACCTTAGACAGCTCCTTCCCTTGCGGTTGGGCCGGCTTCGGGTGTTATCAACTCGTGTGTGACGGGCGAGGGTGTGTACAAGGCCCGAGAACGTATTCACCGCGACATGCTGATTCGCGATTACTAGCGATTCCAACTTCATGTAGTCGAGTTGCAGACTACAATCCGAACTGAGAATGGTTTTATGGGTTTGCTTCACCTCGCGGCTTCAGCACCCTCTGCACCATCATTGTAGCACGTGTGTAGGTCATAAGGGGCATGATGACGTCATCTACGCCTTCCTCCAACTTGTCACTGGCAGTCTCGCTAAGTCCCCAACTTAATGATGATGGCTTAATAACGATAAGGGTTGCGCTCGTTGGGACTTAACCCAACATCTCGACACGAGCTGACGACAACCATGCACCACCTGTATCTCCTTATAGCTATCTCTCCATCTCTGGAGCCAGCATGAGTATGTCAAGACCTGGTAAGGTTCTTCGCGTTGCTTCGAATTAAACCACATGCTCCACCGCTTGTGCGAGCCCCGATCAATTCCTTTGAGTTTCATTCTTGCAGACGTACTACTCAGGCGAATTGCCAGATTAACACAGCACTGAACTTTGACATCCAAACACTTAGTACTCATCGTTTACGGCGTGGACTACTAGAATTATCTAATCTATTTGCTCCCACACGCTCCGGGACTGAGCGTCAGTTGCAGGCCAGATCGTCGCCTTCGCCACTGGTGTTCCTCCATATATCTACGCATTTCACCGCTACGCATGGAATTCCACGATCCTCTCCTGCACTCTAGCTGCCTGGTTTCTATGGCTTACTGGGGATTAAACTTTAAGGCTTTCACCACAGACCCTTACTGCCGCCTGCTCCCTCTTTACGCCCAATAATAATTCCGGATAACGCTTGCCACCTGCGTATTACCGCGGCTGCTGGCGTGGTTAGCCATTAACTCTAATAAAGTACCGTCACTCGGCTACCATTTCCTGTAGCCGCCGTTCTTCCTTTATAACAGTTTACAATCCGAAAACCTTCTTCCTTCACGCAGCGTTGCTCGGTCAGGGGTTTCCCCATTGCCGAAAATTCCCTACTGCTGCCTCCCGTAGGAG
+
55++3/%.))(*%)%+)'*,-)$.15+,/.10/-'-,,*.3*+42.0*+/3')*,298:08.,1+.0407&2)+-),,+/.+44112:66/8/..5.1.0.-245167/+''*+,).+-098:,9.7+,%+-677:89<:89;854/+*0+,1+)1+*+123592.,,*,/7805,2,/081999989::-./,:*-)2+113356.9--&/('*+*,1223672+1/49258:.24;4689883516*+)'&&'%(55.262224799;.02,+,.-'*-..,,,&)224694.(+.,401/,.,**58774/%&**,..419+0+)&*.4.3636.8--,79777))3%$''*7:(,&(-..2...1-)'&$%&(+)).4/17:61-12.634244426:6,2-,**0,.'&*1.32300()*11+*0/1100-+-0(5;784.&,+'+0+.0/1358*1*++)-..0166516:6774310/((.'#$(%&&**,/1222-+).1;9362.2*3,:99;867438'.3<8,/+5+6;678121234255,050./'.113)%*-40)&'+.061:13/891/56<9869<15200%%56-+*13*-..+02/&/'-,&(&$&&(,)+'%(',0/1778104041/10-3*6+).,/0.+.,-/7:8::838:../:55485-//0003-*+--+-/55:47,,-9/*++*4,(*(**.,5)-9<7676,*,,+6393<22+-,,+--788897/81,21/694555721385857:77897764475818:-0&&))+-40%-*,/323130/+++-.4//0164351....1),+**-2.08:<:897.8--3:3544$%/&1*1,&)**'&&/+5581-,/.-0.2544$$%$'))024996..--2-),-71.21.,.+6-03,+/+.-*'+%&%(*)).**3,&))'*,052.:..5441600181900+)&.*7.0/7*1//1.--,-313;425-41//2//02665--0/+6</.742-.'5045968;.)1.()-)(.-14(109;./09:02./8;77<;<98<863:7-/'&$0-01522-.,,*-(,234/:-4782-28678008453-5-&&(**)+//06+91)(305'+%
@ef4f2c67-746d-4d69-afdd-2030e203e7d2 ch=35 read=64531 start_time=2019-12-13T03:52:43Z barcode=BC01 runid=2c9cf7bc05858273f10e7d7ec552fc0bd742dc3e
CTCCTACGGGAGGCAGCGGTAGGAATTTTCGGCAATGGGGAAACCCTGACGAGCAACGCCGCGTGAAGGAAGAAGGTTTTCGGATTGTAAACTTCTGTTATAAAGGAAGAACGGCGGCTACGGGAAATGGTAGCCAGTGACGGTACTGATAGAAAGCCACGGCTAACTACGTGCCAGCAGCCATATTAATACATGGAGTGGCAAGCGTTATCGGAATTATTGGGCGTAAAGGGAACTGAGCGGCAGCAAGGGTCTGTGGTGAAAGCCTGAAGCAACTTCAGTAAGCCATAGAAACCAGGCAGCTAGGTGCAGGAGAGGGATCGTGGAACTCCATGTGTAGCGGTGAAATGCGTAGATATATGGAGGAACACCGTGGCAGGCGACGATCTGGCCTGCAACTGACGCTCCAGTCAGCAGTAAGGAGCAAATAAGTTAGATACCCTAGTAGTCACGCGCGGCGATGAGTACTAAGTGTTGGATGTCAAAGTTCCAGTGCTGCAGTTAACGCAATAAGTACTCCGCCTGAGTAGTACATTCGCAAGAATGAAACTCAAAGGAATTGACGGGGGCCCGCACAAGCGGTGGAGCATGGTTTAATTCGAAGCAACGCGAAAAGAACCTTACCAGGTCTTGACATACTCATAAAAGGCTCCAGAGATGGAGATAGCTATGGATACAGGTGGTGCATGGTTGTCGTCGAAACAAATCGTGAGATGTTAGGTTAAGTCACGCAACGAGCACCCAGCCCTTATCGTTAGTTACCATCATTAGGTTAGGGGACTCTGGCAGAGACTGCCAGTGACAAGCTGGAGAGGCGGGGATGACGTCAAACCATCGTACCCCTTATGACCTGGGCTACACACGTGCTGCAATGGATGGTGCAGAGGGAAGCGAAGCCGCGAGGTGAAGCAAACCCATAAAACCATTCTCAGTTCAGTTGTAGTCTGCAAACTCGACTACATGGAGTTGGAATCGCTAGTAATCGCGAATCAGCATGTCACTTGGTGAATACGTTCTCGGGCCTTGTACACACCGCCCGTCACCACGAGTTGATAACACCCGAAGTGGCCTAACCGCAAGGAAGGAGCTGTCTAGGTGGGATTGATGATTGGGGTGAAGTCGTAACAAGGTAACCGGAAGATAGAGGCGACAGGCAAGTGGGTTAACACAAAGACACCGACAACGCACC
+
.01*)).095)-0.),,'22/1*(*-580+60511116/('++2:3*)+)+..79;989922/2310,+**&,)-60953019427011:5128120.8/017,/.20.35--+(,)**-/&0)+,*,7962001%+-125,+/,.1&(2*(+.++-3,/.1-/406446678;:3*1%218,,-&,,-,-9%4('(&))'&*&'*,27101,/.-8,(3),05.77/5),/+'&()*(/0/9/,-/.5)47233677873146./88)0(%%(+',*-*,.-5)07/1/+,36/967;95567-+))-2'3/+)'(.,4,**+,74:4458--,-+1,/009,(,))(127461255414572/-)%##'&*)--,&%026951/55/7/808463+'#(--01-/'(+/.%%'#%'&'-&)$(/0*,.2-011+22678,)(-23586.1..*'$%('(,%-&0+,04',*,1181;:778092131:'(*<9:8::3-9,1'1))1,,-('')0014-/20/'())55(1)-10.304+0785&&*&'616,,('''.///+*89/5:+*+14388:7;55.(*+-0/.0<9197820072111101335/)(+327/9..12+3..4/./:8.,++,888;4*+5429''(*++871/.-)-10&%&''*(48&2//67410/5254;//18-''//)*&%&((,..-(-3859(.21710.*1$(%.**-%&()*25-.,39-03024-8,,*21049020&)+*&)+,%+555,77773/-*))*-65//))+43683.,,,5/-+)*+)(433196778444;766864#.'268/,310//3239202330+,&*-2463%..://;9:799:8/0,//(****&(-+.0.**+)).-/3//2;9-:6,+-8;6.::6<667489;5%,*+%'%)**,..)/+',('%('-.2233-,.0(+&%'*475'--0610)--,2-/+),+,-/,')*'-(+(+667:-3/.,0,233/10,--0,-,08/.6-,-.,-.*.''$&*)*,.4/+,())+-(+-.3++,,.++..--1-4)0),-11,++,)'1*::660-../,8,-11.*-3311+$%%&$)++/22876-839448)&&)+-.-.$&04)%&'')&(/)''(*,80./,-.+*-(*$'$&"%#
@a0ca6368-5eba-4bae-a63f-86452f7c7009 ch=119 read=177739 start_time=2019-12-13T03:52:47Z barcode=BC01 runid=2c9cf7bc05858273f10e7d7ec552fc0bd742dc3e
CCCGGTTACCTTATTTACGACTTCACCCAATCATCAATCCCACATAGACAATCGCTTCGCGCGGTTAGGCCACCGGCGTTGTTATCAGCTCTCGTGGTGTGACGGGCGGTGTGTACAAGGCCGAACGTATTCACCGCGACATGCTGATTCGCGATTACTAGCGATTCCAACTTCGCCTTAGTCGAGTTGCAGACTACAATCGAACTGGGGAATGGTTTATGGGTTTTGCTTCACTCGCGGCTTCGCTTCCCTCTGCACCATCCATTTGTACGGCACGTGTGTAGCCCAGGACATAAGGGGCATGATGATTTGACGTCATCCCCGCCTTCCCTCCAGCTTGTCACTGGCAGTCTCGCTAGAGTCCCCAGCAATGATAGTAACTAACATTAAGGGTTGCGCTCGTTGCGGGATAGCCCAACATCTCACGACACGGGCTGACGACAGCCACCACCTGTCACCTTGCTTGTCCCCGAAGGTTTCCTCGATTAAAAGGTAGTAAAAGGGATGTCAAGTGTAGGTGGAGTTCTTCGCGTTGCCTCAGATTAAACCACATGCTCCGCTACTTGTGCGGGTCCCAAATCAATTCCTTTGAGTTTTAATCTTGCGACCGTATATACTCCCCAGGCGGAATACTTAATGCCGTTAGCGGCGGCACGGAGGTGTTGAAACCCCCGCACCTAGTATTCATCGTTTGGCGTGGACTACCAGGGTATCTAATCTGTTTGCTCCCCACGCTTGAGCCTCAGCGTCAGTTACAGTCCAGAGAGTCGCCTTCGCCACTGGGTATTCTTCCTAATCTCTACGCATTTCCACCCGCTACACTAGAATTTCCTCTCTCTCCTGCACTCTAGATAACCAGTTTGGAATGCAGCACCCAGTTGAGCCCGGGTATTTCACATCCCTTAATCATCCGCCTACGCTCCTTTACGCCCAGTAAATCCGGATAACGCTCGCCACCTACGTATTACCGCGGCTGCTGGCGTAGTTAGCCGTGGCTTCCTCCTTGGGTACCGTCATTTTATCTTCCCCAAAGAGACAGGCTTTACGATCCGAAAACCTTCATCACTCCGCGGCGTTGCCATCAAGGTTTCCCCATTGTGCAATATTCCTCTGCTGCCTCCCCGTAGAAG
+
01'-//2)+&('%/5*'.1389:5-./-+3/3443*1(,3((+).&))*&%&)'(0*1''*,-/./%456/+0/-330*1)+++-1.(+*+)*+20:397668198.3(,)*()-0610*2++(5+*655;4236,...2220/60.695-.34494451,-,&120((&(&(%$%%'&*-:8,(0/5,.*./687525-1)*20/.23+')(0,38/(+0<34;;*()1((%&(+(**,,.601255-94+,2-.-/74:90,/.(&%%(+/----20.()**01*)1611&(1-+17/1572321.72.+-./246-;74+.076677,+8))),.+*.466416101670.007,-,./0)&%((+,2-,.1/23372238-&()/),)1)9,+'-+6,4-,,2;951/%()(().5860/%(*+-,.-'.265251/10(12%.0-281662%.*)*(*,.-/.43+*'((((63.)+.1/8/388+)+2/$.%'.'14;2879:4-./))(&%($%$*.786:957/5/-5:8922302/8.%')*-001136-/0++/.+-.1+0**/0,*,*+-095666081-+-,;<8/:2-0+*+226:(1((()---013+/0573:4:30-3*0+,,3680<.../8-+..+/.,*.,0./0)+4+-9:6'&((/**&./18<85744-/'))/0::;9:7699'4*()+/1//6-7,.0:5)-+101+%(&%'$((0,99:////.2.-/0..//06'()--)03469;8<:8:;36623),&,3--521,.521102465631:6,('.0.&(-&)&)1,&(*+60,,,-00-.,0.-.21122342420*.0-1/:-391:212*00(6,*&(),''3/40.45121;4/*++)*2)'(.//037::796.,.*.53.(+,*0*.-(&,0243110849:493.245589354/134841702;750-*'(''*''(,,618*)*0,140.10/),,,,112/+)-38880188/06693::9-/5+')+-.*01*,64'-./0/()148/699<::::26,.&%(-2,+1+%(''*.94/75<248;7,/3025941413434*,//23/07)10:.+-6*%&&
@e4a81803-4ad4-41c3-88b2-2a37aad2138b ch=20 read=39332 start_time=2019-12-13T03:52:51Z barcode=BC01 runid=2c9cf7bc05858273f10e7d7ec552fc0bd742dc3e
CTCCTACGGGAGGCAGCAGTGAGAATTTTTTCGGCAATGGAAACCCTGACCAGTGAGGAAAAGGTTTTTCGGATTGTAAACTTCTGTTATAAAGGAAGAACTGGCCAGTGACAGTAGAAACTAACTACGATGCCAGCAGCCGCGTACGTGGGTGAAGCGTTATCCATTGAGGGCGTAAAGGAGAGGGGCAGGCGGCGGCAAGGGGGGTGCAATGGTGAAGCCTGAGTAACATTAAGCGAAACCGGTGAAGCTGGGGTGCGGGAGGATCATTGATTCCATATTGTAGCGGTGAAGCGGGCATAAAGGAGGAACAGTGGCGAAGGCGACGTCTGGCACCACAACTGACGCTTCAGTCAACGTGGGAACAAGTATGAGATTGAATACCCTATTGAATTACGCCGTAAACGATGGTACTAAGTGTTGGATGTCAGGGTCCAGATGCTGCAGTTAACAATGCAGTACTCCACTGGTGGAAAATTTACGTTCAGAATGAAATAAAGGGGTGGTAGGGGCCCGCACAAGCGGTGGAACGTAATGGTTTTAATTTCGAAACAGCGAAGGAACAACAGGTCTTGACATACTCATAAAGGCTCAGAGATGGAGAGATAGCTATATGAGGATACGGGTTAGTTGCATGGTTGTCGAGCTCGTGTCATTGAGATGTTGGGTTGATCCACAACGAAGCGCAACCTATCGTTAGTTACCATCATTAAGTTGGGGTTCTAGCGGACTACCAGTGACAAACTGGAGGAAGGCGAGGGATGACTCAAATCATCATGCCTTATGACCCACGGGCTTTACACGATGCTACAATGGATGAGTTACGGAAGCCAAAGTAGAAATTGAAACAAAACCGAAAGTATTCTCTTCGGTTAGTCTGCTCGACATGGGGTTAGGTCGCTGAAGTAATCGCGAATCAATGTCGCGGTGAATACGTTTCTCCGGGCCTTGTACACGCCGTCACCGAGTTGATAACACCACTGAGCCGGTGGCTAACCGCAAAATTTAATCTAAGGTGGGATTGATGATTAAGGGGTGAAGTCGTAACAAGGTAACCGGAAGATAGGGGCGACGAAGACGGTAAGGTTAATTTCCGAAAAGACACCGACAACTTTTCAGCACCAGCAATGCGTAATGACACGGG
+
.32-&(,+:9/173463/.+(()')(2::-'*'**-,*.,*.++-('(*/+&(*&&*((++'&+)7996-%4'/+-.3;922615133//1:-+)*('(#$#%$()),..-&%$&&%('$"%(+1-//,'+&.632--*80//-&'+06'3*&'(''*5/3')'$$$$*&,1341/312%)%+',.11-)*-+-*&'(&**(,(&*%*%'''(4-**+'&+-54*)&%%('/+0(%$$%'*,(')&')*'),,,((+,1)9/'*,(/4-5+*+8.4/+)%*'(',.%'%%%''%%')&$$&(()(*'*)(((&%++-+,.0.21653/**+,'('-))(&'-)--0-++(--33*)%'*0-10&+'&%$('))(,)+'%')'-/:('%%('&%'&&('3731213.'&.'++/,)'%(+--;08.3+)(&(*(),''((+),*(*,,.)*%'(/,%%&*,--1/*#)('*+()*)(')(&&+(,30(*''%%390,/5,(.+&''%#$*.5.,-+%0-200+-.+/05)10/-//,0.9<:-503:30+''(()'+*(&%$'.'%%%$*),&.))+2,.&../++20+,2/50.&&)*851/-,,31//(('))+*,&*.022()&*'&(3)$&$&%&,'%%%%(&'.036566-9../23617127./-&$(-*)+../&&((*,)*&&$'(0/+0*)+-7//47970705.,0+-./*),'$%((-/-,**18101//'03&&&*+())(*+1/)()301-+,'(./42+./::69.75'*002350%$((+&&'('$$%((*,',**-.833:8*-(%&($+(-&%&,&(*&%&&(**'*'')')'-4+-),$%''&(+06-'&'+,*))(&&2-+'&&'&(($&***+)-+(*).64/,+&%&)--.640-5,,+''(553030.++0**))+1)&'(''*%'&')**,+')(**()*'*%(''&)'&''(&'+)$&$&'&(,0(++*('-+-)*%)&%$$%%*,.---+*'+(02)2''(-,(.*''..1)')-.*.0)+-)((*(++),,,*-'(),+*,'-*+,++'%((+*&*,,,//50/%%))**(-2.(',)1896722/)053**+'').3/+--10&(&)&%$$&$$'%#%
@6f4ba80e-b82a-4aef-9c86-e8f14f99f575 ch=70 read=62704 start_time=2019-12-13T03:52:54Z barcode=BC01 runid=2c9cf7bc05858273f10e7d7ec552fc0bd742dc3e
CTCCTACGGGAGGCAGCAGTGAGATATTGCAATGGGGAAACCCTGATGCAGCAACGCCGCGTGGTGATGAGGTTTCGGATCGTAAAGCTCTGTCTTTGGGGAAGATAATGACGGTACAGGAGGAAGCCACGGCTAACTACGTGCCAGCAGCCACCGCGGTAATACGTAGGTGGCGAGCGTTATCAACTGGGCGTAAAGGGCGTAGGCGGATGATTAAGTGGGATGTGAAATACCCGGGCTCAACTTGGGTGCTGCATTCCAAACTGGTTATCTGGGGTGCGGGAGAGTGGAATTCCTGGTGTGGCAGTCGAAATGCGTGAGATTACAGGAAGAACACCAGTGGCGAAGGCGACTCTCTGGACTGTAACGACGCTGAGAACCGAAAGCGTGGGGAGCAAACAGGATTAGATACCCTGGTAGTCCACGCCGTAAACGATGAATACTAGGTGTGGGGGGTTTCAACCTCCGTGCCGCCGCTAACGCGATGAAATATTCCGCCTGGGAATTACGGTCGCAAGATTGAAACTCAAAGGAATTGACGGGGACCCGCTTGCAAGTAGCGGAGCATGTGTTAATTCAAGGGGAAACAGCGCGAAGAACCTTACCTACGCCAGCATCCCTTGCATTACTCTTAATCGAGGAAATCCCTTCGGGACAAGGTGACAGGTGGTGCATGGTTGTCGTCAGCTCGTGTCATTGAGATGTTGGGTTAAGTCCGCAACGAGCGCAACCCTTGTCGTTAGTTACTACCATTAAGTTGAGGACTCTAGCGAGACTGCCTGGGTTAACCAGGAGGAAGGTGAGATGACGTCAAATCATCATGCCCCTTATGTGTAGGGCTACACACGTGCTACAATGGCTGGTACAGAGATGCAATACCGTGGTGGAGCCAAACTTTAAAACCAGTCTCAGTTCGGATTGTAGGCTGAAACTCGCCTACATAGCTGGAGTTACTGGTAATCGCGAATCTGGGAATGTCGCGGTGAATACGTTCGGGTCGCTGACACACACCGCCCGTCACACCATGGTAATACCGAAGTCCGTGAGCTAACCGCAAGAGCAGCGGCGAAGGTAGGGTCAGCGATTGCGGGAAGTGAAAGTCATGCTAAGGTAACCGG
+
.440/+2284+-40/01..2.()(+,3/&//42260+'.-/7++,-00/.1,--+)27++-+.,,+,***/,39:.8:9::86780*+,+...,7:02496+3-441611162+*(/*03--'++$-6+1-1,*,))+(*,..4,)-/)--.$*++(*&'++,.:796685764232341900/%%%$$-.,--'/-)0++*1027725++)(+,0//44;840,%&,31/075*377855,1-/629,***+4727:).2:4555/51-.44%0*,&(''0-'('((3-4./,.0,,(*,+)/-'0-))*0/,-04/'''(-*)'+014+(&',-67076663+/*+'*+46532.068573).*%,**0))2*)(('&*(++(**3155++%)+:;23'1*).0*+/2.2;.,1453547(')-,)&)/8+51//''((*84%3,1++)(+98.250+(')),151334/(+.%./270.**%((%&'(,1522*+*$'0,(+&.(/097636.-**,,(**(.--.0(*)-/06123-7:.308/''('#)3.,*(,,,,&%*%0%*'%,*0)1-&&*/-&))%(+(-)*,-4,16704+)+-%&'%('&)33040(&.+-+/.'(++16/6020.'&*())-/.6;2/'/+36-,)%)+,%.,/.7600//0/50)*+)+//1100/.10.&)'()*)--1:/89583,(*26'*.6:/-43240-26&&++.562;1106112576*-1-,.-5,-.3/67.)&'()*,-77656467512,.+,-/-*,0.5/601%0+*-0//43&&$)+184/0*,+)'')*.060.'2/21021/-*,+(')*)3192.+++0.-+1,+,+))**/0*),.0,/,(*/++023:1,14*.7::-7,*/017-34;532-211)'+-,.1,76+,41680///*&&%'1)'*1;01/%-,,+*1--4290/&342)),(%$&')982082-436:9-6/.*(#%(&'(((*'.536;.25311236894(&$'(-21+*,*,00-0021322642*/-'')-+'*),)'(+1(.*.*/++-257518.*&',+(%&((,/-*,.(0)%',0*..0.5,78
@bbc7416c-6f08-4c96-b909-e540e5d571ba ch=19 read=36523 start_time=2019-12-13T03:52:52Z barcode=BC01 runid=2c9cf7bc05858273f10e7d7ec552fc0bd742dc3e
TCGGTATTGCTTCGTTCAGTTACGTATTGCTGAGTGCTGAAGTTGTATCTTTGTGTTAACCTGCGCCTGTCGCTCTATCTTCCGGTTACCTTGTTACGACTTCACCCCAATCGCTGACCCTGTGGCCCTCCTTGCGGTTAAGCTCACGGACTTCGGGTATTGCCAGCTCTCGGTGTGGTGGGCGGTGTGTACCAAGACCAGGAACGCTATGCCGCGACATTCTGATTCCGCCGATTACTAAGTAACTCCGAAAACTACATGTAGGCGGGTTCAGCCTACAATCCGAACTGAGACTGGTTTTAAGTTTGGCTCCACCTCGCGGCATTGCATCTCCTCTGTACAGCCAAATTTATAGCACATTAGCCCTATAAGGGCATGATAGTTTGACGTCATCCCCACCTTCCTCATAGTTAACCCAGGCAGTCTCGCTAAGGTCCTCAACTTAATGGTAATGAAAAACAACGACAAAGGTTGCGCTCGTTGCGGGACCAACTGTAACATCTCACGACACGGACTGACGGCACCCATGCACCATATCACCTTGTCCACGAAGGTTTATCGATTGATAATGCAGGGACATGAGTGTAGGTAAGGTTCTCGCGTTGCTTCGAATTAAACGGCATGCTCCACTTCTTGTGCGGAGTCCCCGTCAATTCCTTTGAGTTTTAATCTTGCGACCAATGCTCCCCAGGCCGGAATGCGGTAGAACAAGCGGCGGCTTGGCACGAGTCAGCCAGAAACCCCACAAATTATTCATCGTTTACGGCGTGGACTGCAAGGGGCATCTAATCCTGTTGCTCCCCGCTTTTTCGAGGCCTCCAGCGTCAGTTGCTGATCCAGAGTCGCCTTCGCCACTGGTGTTCTTCCTGAAATCTCTGCGCATTTCACCGCTGCACTAGAATTCCACTCTCCTCCGCCACTCCTAGATAACCCAGTTTGGAATGCAGCGCAGGATTCAGGCCAGGTATTTCCACATCCATAATCATCTACATCCTTGCGCCCAGTAAATCCGGATAGCAGCATCGCCACCTGCGTATTACCGCGGCTGCTGGCGCGTAGTTGGCCGTGGCTTATCGCCAGGGCGCCGTCATTTATCTTCCCCAGGCCAGGCTTTACGATCAGCCTTCATCACTCCGCGGCGTTGCCATCAGGGTTTTCCCCGGTGTGCAATGTCCCCACTGCCATCCCGTGGG
+
$$)$&%)&%(..,,.0*&,05,226117122.%''()('()(0,()%)/.84,-0101*0-.'(#%&((*/%')**(,-.//*/42/$*'('$.3&).+,+/,(+59-,-,1+..-,/7*(&%&&+'&#'%&&'()(*+('%'(*'())%%'+,'/.--,/,1(.%%%)&'&*&'$'')-2/,+/,()'+'+-.)((.*&*+'**%$$$'%)1(*.-6/49465*4).'$&%''4'$)''('(2,1-..')-/*+()*.0-22325(.023+/##%%',.2-.-*,430+(,10*--694,,,)*2)+**-33,/821)/(.-)---/55746-/-&&'$-,-3/'+(.-)%%$&&')$($%&,6($$$&,*38-6.-,+'037+*-/*3411235.+007:36,.$'%,.-+&-,))',')(+.,/$%+,(&(+1/01--''(/('&)('%*()--/(&*,*01759)-+)03.,--.326+1+4,,**....)*'*',,0--(*-(0)-,2*-.-..2-,&*))(100/0.%%%++&)'&)(-.'#&&&)'')-*'*+2.1,'')(')&(&'/+*)&''(''*/*.*)**)0//+*,,205-*,7/5&$#*&*)&)%%%'.,./04+./92720&$&%''**/64,*.2173:6)2.+(-,7;;-271201+)(&%#**&%),001,)/.4),&()(%&$%#$$%#$*&'&()%(+%%%,((('($%&($#%$&%*'%+0+'#%%))+&)6:5,,,*19,$)()..12732.-01(.-)&(+/.,-6/1,*)+1,,(369*'',788+3()+.15++))*205720/0)+-2241**+),).01,))(*,1&-+-,*,08--+-+($*/,)(+*'$((*22:1.%&*(()()$&(%%()/+./(**,*),(*&%'*(+*4+(',/0...3,+03:.))(0'&%$)-'+&')%((*,,+5,&/30*27+.*%'&*,*$&**43*.,($&')-'')$+2/52%*,-1*+3*0-00*,.)')&*-.7:464)%)&',3-)-(%%)0./0/.1-,***.-02'(&,('/,+',%%*3024,,'$$$'$&**)*,/)*+.,/+*&$,1)1-09.5:/-+,%*$'$%''',+,0&)).(%)+,230;117)55,03*05.*/0-+)(-&+(+1,,$3(,4+%)(('&#'),(((&/+
@369c29e0-365b-4a61-a3b7-b64e80a78edd ch=192 read=109112 start_time=2019-12-13T03:52:56Z barcode=BC01 runid=2c9cf7bc05858273f10e7d7ec552fc0bd742dc3e
ATCTTCGGTAGCCAGCCCCAGTTTCAGTTGCGTATTGCTGGTGCTGAAGTTATCCCAGTTAATCTTTGTGTTAGCAACCACCTACTTGCCTGTCGCTCTATCTTCCGGATTACCTTTACGACTTCACTGATCACTTGAATCCTGATGAGTAAGCGCCCTCCCGAAGGTTAAGGCTACCTGCGCTATTTTGCAACCCTCCCGCGTAGCGTGACGGGCGGTTAATGTACAAGGCCAGGAACGTATTCACCGTGGCATTCTGATCCACGATTACTAGCGATTCGGCTTCGGAGTCGAGGTTGCAGACTCAATCCGGACTACGACGCACTTTATGAGAGGTCCGCTTGCTCTCAGGGTCGCTTCTCTTTATGCGCCATTTGCTTAGCGTGTAGCCCTGGTCATGGGAGGGCCATGATGACTGACGTCATCCCACCTTCCTCCAGTTTATCACTGGCAGTCTCCTTTGAGTTCCCAGCCGGATAGCACTTAATAAAGGATAAGGGTTGCCGCTCGTTGCAGGACTTAATAACTTATTCCTGCTTACAGGCTGACGGCAATGCATGCAGCACCTGTCTCGGTTCCCGGTACATTTCCTCATCTCTGAAACTTCCGTGGATGCTCAAGACCAGGTAAGGTTCTTCGCGTTGCATCAGATTAAAACCACATGCTCCACCGCTTGGCAAATCAATTCCTTTGGGTTTTAATCTTGCGACCGTACTCCCCAGACGGAATGCCAATGCGTTAGCGGCGGCGCGGAGGTGTTGAGCCACCTAGTATTCATCGTTTACAGCGTGGACTACCAGAGATTATCTAATCCTGGTACATCTTACGCTTTCGACCTCAGCGTCCAGTTACAGTCAGAGTCGCCTTCATACGCTGGGTATTTCTTCCTGAAATCTACGCATTTTCACCCGCTACATAGAGATTTCCACTCTCCTCCTGCATCTGGAATTAACCAGTTTGGGATACTGGCTTTTAAGTTGAGCCAGATTATTTCACATCCCACTTAATCATCCCGCCCTACGCTTTCCCTTTACGCCCAGTAAATCCGGATAACGCTCGCCACCTACGTATTACCGCGGCTGCTGGCACGTAGTGGTGTAATGGCTTCCTCCTTAGATTTACCGTCATTATCTTCCCCAAAGACAAGAGCTGATCAGAAATTATTACATCCCACTCCACGCTGGCGTTGCTGCTGCATCAGGGTTTCATTGTGCAATATTCCCCTGCCCTCCCGTAGGGAG
+
"&#'&)'.**%&&&'(&&&$%,6-)&)-(&)+,*.-+-0/5533%''&&.00.6.+$'''*(+,-0/&*&+.(&&()-/(,'%%(*(&-/+,,,))*122222,2)'*$/)(,))($%''$),))&)$&'*.$('&&'..0($%'),$&&()')*03())1.**./101/+%&()(.3,&)&&%%+/22+/1*42)'0&'&&'&-.//.1684/0/''%%*&+$&')'*(*0/&0/0.-')*-;4/0,)+())'*0,+--/3)&'+*,-(''&%%*-./+&&''%%'('(*+&),)3/,-+,342.(.)1(-,55)))*$-')&+*/%#$#''%,+-.0+*/*()*+.)&)(%'&%(./776151()),58:289+)(-'%&*&(''&(--,),046(5+/1(*.+15++++,,(()*+04,+'%')*&+3/646+,0-./94+.254012.-010)((*2/+-17316,'(.5.60'$&'%%&&&'%,-'.-883-(-()3&+)&)110.8.*'.5101.0*%%)$%$'3,+(##$$%$($('))+-/0+204,()'($(%(*)/1/-12/2')*745+'&%$#&+,,-++-261-*&$)-**0,.)+13:7-(&),()*,)/(+)'-)'+3:54:5032/0(,%+0/.1..-:9/66,*+)'**0,),-'()$&$$#&(+,(*++*$#%&(*(,4/)*1,.00)*0*40%+'+*))'$)&((,/'&$%()04279130++--4-(+*%'*,(,*-','''$))&)-,*,.2775+,/54;/'.&21,.((&'+%)0)-(&(.0.0/''/(),**$&$%%($%'%((*28:+*+.30.*('%)*(&+.,&(&',*%'$)*2*+'''($%$'$%#%.)-&)4(),,,**)*00-,,'++.(399+7163+&(.)*'()''((,6',(&'&(''**,('''%%%&''%%&%/+,5-0/82-620-)&$%%$$%%%+-*+4-+.1/%)$.%$,3.*(')*((+$'*(5-675726.-27((&('%%*(-5**1''),54*(+-00&+,,2/38,//).11+0,*.+)*-,.,9--04/3/75546/6/+%*(('%('.-,+*&&(*-/./*%&$%$%($*&))/32663190004,325)/0**+23(&%&&$%&*.'&,-&%$(&$%%)*3)($((1*#('('+%---2.+**,.14*66'02*,,&&&)0)-%,,))(-+-/)&%&(--'.4/-040-)&'
@3f9a952f-7749-49af-b745-7b4c81e41da7 ch=298 read=76242 start_time=2019-12-13T03:53:06Z barcode=BC01 runid=2c9cf7bc05858273f10e7d7ec552fc0bd742dc3e
CTCCTACGGGAGGCAGCAGTGGGAACATTGCACAATGGAAACCTGATGCAGCAACGCCGCGATGAAGGAAAGAAGGTTTTCCGGATTATGAAGCTTCTGTTGCGGGAAGAACGGCGGCTACAGGAAATGGTAGCCGGTACTTTATTAGAAAGCCACGGCTTCAACTACGTGCCAGCAGCCGCGGTAATACGTAGGTGGCAAGCGTTATCAGAATTGGGCGTAAAGAGGGCAGGCGGGGTCTGTGGTGAAAGCCTGAGCTTAACTCCAGTAAGCCATAGAAACCGGAGCAGCTGAGTGCAGAAGGAGAGGATCGTGGAATTCCATGTGTAGCGGTGAAATGCGTAGATATATGGAGGGAATACCAGTGGCAGAAGGCGACGATCTGGCCTGCAACTGACGCTCAGTCAAGCGTGGGGAGCAAATGGGATTAGATACCTAGTAGTCCACGCCGTAAACGTGGTACTAAGTGTTGGATGTCAAAGTTCAGTGCTGCAGTTAACGCAATAAGTACTCCGCCTAGGTAAGTACACGTTCGCAAGAATGAAACTCAAAGGAATTGACGGGGGCCCGCACAAGCGGTGGAGCATGGTTTAATTCGAAGCAGCGCGAAGAACCTTACCAGGTCTTGACATACTCATAAGGCTCAGAGATGGAGAATGGCTATATGAGATACAGGTGGTGCATGGTTGTCGTCAGCTCGTGTCGTGAGATGTTGGGTTAAGTCCGCAACGAGCGCAACCCTTATCGTTAGTTACCATCATTAAGTTGGGGACTCTAGCGAGACTGCCAGTGACAAGCTGGAGGAAGGCAGGGATGACGTCAAATCATCATGCCCCTTATATGACCTGGGCTACTACACGTGCTACAATGGATGTGGTGCAGAGGAAGCGTAGTGAAACAAAACCCATAAAACCATTCTCAGTTCGGATTGTAGTCTGCAACTCGACTACATGAAGTTGGAATCGCTAGTAATCGCGAATCAGCATGTCGCGGTGGAATACGTTCTCAGGCCTTGTACACACCGCCCCGTCACACCACGAGTTGATAACACGAAGCCCGTTGGCCTAACCGCAGGAAGAGCTGTCTAAAGGTGGGATTGATGGTGGGGTGAAGTCGTAACAAGGTAGCCGG
+
&)/1-'0.8-*176166--2/86043%0%%&(*,3//++.(0;+,-2+244766768<1+)$%'%%'+,2,'+-(-+60-+-62/22&,$&-$%'/'.)2..-'30/-+23-).+,3/019/6/.4/,87.,-2%((''2466123)&'))-.0+-,1*(-%**-+(*)+.-504.--4.1,/+*-/.063605//(1//2,12/8.--$)&'-)**413407-&&)+,+-*)&'*2,-.4335963,.+(,20.)&(*0-1-/0'*-56:'230+,'+2305*-'(+--,,)%''+8/.%',-),*06161054+3*4+88675662-/,.0.-031-04;:567555+-32.-12(-014622/20.'&*&&)(65564562052:/125(+'()0*305)+,6'&%&)1&02++*/390/'-0-11/,11*27-+,//3585*,.1899:<:6*)()*-456/,.-196:9;78816.+*6:,.00.+,,)*2)-&*%&)'(7932//0165685(/,*1((&-/,./397-./(*283-)/+..5-5,,),+//748/144/*40,)),,5**.+*23&-((*''176.5/33-1/(*)%+*..05'+/.'&&),5,-,/..7..-)006784.7.0..,3''(*+:90.*&)0+&'*,/,.1+0,,,4+210-780001)+2.,-5888212239:9::99995585590741928/,79--5*7%%74*4+1080/1031',))*,9/0;9:94142-,/2.6:765643(++)+0278980---.4437///085-&((**0)040560//-.37<;5669:57,,(&'-))-,-+-08.30+-,*+$&'&(+1363135<:;;860&(*1./.,*++')$#&$&+,**7'.1:;-187+,/6955789<8631*.26&2&/-**-.14651900.,(&*1/1'('%**'4272:994475331601-.109540/11466-,,*4/-'(((,.04:4,($)*(3/4/032/100743:8)+01-/..5+/*.**2-...0.(.+*--.5,*1,**-**09:;+**(,*+%&%%&54202:+2744;:338-.-+(,(15/)--.,---/0--*)-4-/)4637
@9b5bf7fb-0a42-4cb6-b14e-02b3ffa35924 ch=90 read=62835 start_time=2019-12-13T03:53:14Z barcode=BC01 runid=2c9cf7bc05858273f10e7d7ec552fc0bd742dc3e
CTCCTACGAAGGAGGCAGCAGTAAGAATATTGCACAATGGAAGCAGCCTGATGCAACCATGCCGCGTGTATGAAAGAAGGCCTTCCGGGTTGTAAGAGCGCTTTCAGCGGCGGGGAGGAAGGGAGTAAAGTTAATACGCGCTCGGTGACGTTACCGCAGAAACACCCGAACTGGCGCGGGTACGGCGTTCGTCGGTGCAGGGCGTAAGCCGCACCGACGGTTTCGTTAAGTCCAGATATGTGAAATCCCCGGGCTCAACCTGGGAACTGCATCTGATACTGGCAGCACCGAGGCCTCGTAGAGGGTAGAATTCCAGGTGTAGCGGTGATGCGTAGAGATCTGGAGGAATACCGGTGGCGAGCGGCCCCTGGACGAAGACTGACGCTCAGGTGCGAAAGCGTGGGAGCAAACGGGATTAGATACCCTGGTAGTCCACGCGCCGTAAACGATGTCGACTTGGAGGTTGTGCCCGCCAGGCGTGGCTGGAGCTAACGCGTTAAGTCGACCGCCACCAGAGTACGGCCGCAAAGGTTAAAACTCAAATGAATTGACGGGGGCCCGCACAAGCGGTGGAGCATGGCGTTTAATTCGATGCAACGCGAAGAACACCACCTGGTCTTGACATCCACAGGAAGTTTTCAGAAGACAGAATGTGCCTTCCGGGAACCGTGAGACAGGTGCTGCACTGTCGTCAGCTCGTGTTGTGAAATGTTGGGTTAAGTCCCGCAACGAGCGCAACCCTTATCGCTTGTTGCCAACGGTCCGGCCGGGAACTCAAAAGGGGCTACCAGTGATGCGGCGGAGGAAGGTGGGGATGATGACGTCAAAGTCATCATGGCCCGCCGACCAGGGCTACACGTGCTGGCGCATACAAAGCGACCTCGCGAGAGCAAGCGGACCCCTCGCAAAAGGTGCGTCGTAGTCCGGATGAGTCTGCAACTCGACTCTCCATGAAAGTCGGAATCGCTAGTAATCGTGGATCAGAATGCCACGGTGGGCGTTCGGAGCGCTGTACACCTGCCGTCACACACCATAGGAGTGGTTGCAAAAGAAGTAGGTAGCTTAACCTTCAGGAGGAGCGCTTACCGCTGTGATTCATGACTGGGGTGAAGTCATGTACAAAGGTAACCGG
+
0000.24()0'*&()/-01--/'*)'*)+,2$+$').,.-(&#(),/4,,,--864476759879865664*)3+%***2.:882).8375)./1(+*/'(23++$*()2.*'))%.+-3)3.&'(0<50,9)0$#$$''((.'%)*.10/9*3.+,-(,*&'&**&&&%$#$$$((++'&#%&+),2-%'(+(+(&&$..+'&%(&%)''(%($'%/+4/5+&(+((&%&((''0/&*')+.65,478-.8677958160186872,,+-.91../,-,0*'+$%$+'&'**--.16:7-',-*+-*,--1-'&522,%%)(5.,&'(*110/++*,-.)-,)1,-9318:384665'',.316;50/9:7:--.(*+---41314')289+*1.*/0577:+((*:<7:2;;163,)21'/40,-4977743%*',23977::6//()*975./-.--()*.:///085&'&&+520..---32,/145:665080:2./4748502.$*%'%%%&'2+-154732'/+16286*3365940*.+0,012&3:4/+0,%'(*+/043753-++)'-'%&*/65498;6334358:968205(,/(&%%&.+201,/110033.0/,.'/+*()*1:5/-**)&%$&(*3238)73341)181,.,.3501148248767.)(#%((22685%().;9:78;5564990+1,16527220119)*13/621),./3-44('-*.-%%&&&)20240','-.8527332<:3<4495:5'+14(*0+1*&)'%$%$%*&('-'+(((+1//58.34.-(-,122-75)'/017643.218+')(),003)-*)(&($&%$$$%'''')&'(*21,(**.472-(-&%')%)13.00-*19.+**'*(42+..<:;996346780,(0-40)*,-08855455/0-,-*.2182/30-/5*6-53362301107,,*,,.001-/+6//2/,,),)%-'.-,11),&'($$($%'(&(*&'-(%'+*0/0-1833&+('%'-/(:,2397*&)('*).-,+*)+*5+344;7(.3*+-**,)+,/-10'+*%*,*226461./(&*-)+*()'*-),'#%'-5--2/2:2817
@189599e6-17e5-4526-a5dc-e2aac4e0cb2a ch=107 read=91647 start_time=2019-12-13T03:53:11Z barcode=BC01 runid=2c9cf7bc05858273f10e7d7ec552fc0bd742dc3e
CCGGTTACCTTGTTACGACTTCACCCCAGTCGCGGGTCACAAAGTGGTAAGCGCCCTCCCGAAAGGTTAAGCTACCTAACTTCTTTTGCAGCCCTCCCATGGTGTGACGGGCGGTGTGTACAAGGCCGGAACGTATTCACCGTGGCATTCTGATCCACGATTACTAGCGATTCCGACTTCATGGGTCGAGTTGCAGACTCAATCCGGACTACGACGCGCTTTATGAGGTCCGCTTGCTCTCGCGAGGTCGCTTCTCTTTGTATGCGCCATTGTAGCACGTGTGTAGCCCTGGTCATGCAGGGCCATGATGACTTGACGTCATCCCCACCTTCCTCCAGTTTACTGGCAGTCTCCTTTGAGTTCCCGGCCGGACCACCGCTGGCAACAAAGGATAAGGAGTTGCGCTCGTTGCGGGACTTAACTTAACATTTCACAACACGAGGCTGGCGACAGCCATGCAGCACCTGTCTCACGGTTCCCGAAGGCACATTCTCATCTCTGAAAACTTCCGTGGATGTCAAGACCAGGTAAAGGTTCTTCGCGTTGCATCGAATTAAACCACATGCTCCACCGCTTGTGCGGGCCCCGTCAATTCATTTGAGTTTTAACCTTGCGGCCGTACTCTCCCCAGGCGGTCGACTTAACGCGTTAGCTCCGGAAGCCGCCTCAAGGGCACAACCTCCAAGTCGACATCGTTTGCGGCGTGGACTACCAGGTATCTAATCTGTTTAACCCCACGCTTTTCGCACTTCAGGCGTCAGTCTTCGTCCAGGGGCCACCTTCGCCACCGGTTATTCCTCAGATCTCTACGCATTTCACCGCTACACATGGAATTCTACCCCTCTACGAGACTCAAACTGCCAATCAGATGCAGTTCCCAGGTTGAGCCAGAGGTTCACATCTGACTTAACAAACCGCCTGCGTGCGCTTACGCCCAGTAATTCCGGTGGCGCTACCCTCCGTATTACCGCGGCTGCTGGCACAGGTTAGCCGGTGCTTCTTCTGCGGGTAACGTCAATGAGCAAAGGTATTAGCACCACTCCTTCCCGCTGAAGTGCTTTACAACCCGAAAGGCGCTTCTTCATACACGCGGCATGGCTGCATCAGGCTTGCGCCTGTACCAATATTCCCTGCTGCCTCTCCCGTAGGAG
+
872016.0231*.4',.45793,24/*-/24&'',&+,+102')+/8564*0369,+02.,0.&*+0747-00/33/)%&1-94:9//5,',,(*/9,,88584.,,**766583332.--1-1/4/).+.226*5(''7-7739303:5/1287*)++224,**++,0-3731/(..302301&&(,,-02./--24574:54.1302/-0654*,%).1302342520(*.1/*+//55-,**,*/0033;24047.*(*)*969;9693,+--(-..284/..7;314::9(3'%&./34/,(''()//01/*2336:36-2/-/:8589+.0.-)/(%(,,93-2868:71;94455:194&./4290,)(.1-220:1/0346(7,80,(,*&)19+1065466;673:9/)+('&')%3(*(.4*,**,-/-0-+(,002*.0+,..614:45+2111:5643,,%*&1/:396-.5342010-38797:86662099617967567;6734744457978:3;5+,2-<:9;3011183,(+,*,0202;938/-.0132.)).4.6282223+6//44(%*.,61;6+5:81+1.:;3-:4/2.,-231/()',,,(/31(+-43.6775542204../*-/*.442,20-3)-0)*6..(&+,+)-02958/5)7,1060010267277')..//64%./303://*(*)+46:/3,./3-(%)+*)&+((/95*/&($%',&&%./687-0003;9828')061-++%,-)/358;45,((+(*9<7526((*/06897824/6<;838757,+,%((***2(5+98)::.,+,)%*'&,,.0104)*$$*'$%+)004321(18-85+'0+2)($'/($'$,/-7235567/.)(++1.2-1639/64944300/--2/&0,1/++-/32800(/+)'''%&%&,50.36'+,.204;22.3/0/11-3-&.'36375059*7401363:<998836/.0695774831+*.1:*,,)'+'&&'&'$$(),'%&*:-+1:525),((*,*)+,75;5328&2,1-/0619:98984'.&'.553204-,-0/87(88609-0.+*&&%$'&0,222;37*+,-3./5..+/90.2+93--
@3879c482-cdc3-4a10-8e95-e4585a8e6c8d ch=1 read=22950 start_time=2019-12-13T03:53:25Z barcode=BC01 runid=2c9cf7bc05858273f10e7d7ec552fc0bd742dc3e
CTCTACGGGAAGGAGGCAGCAGTGGGGAATATTGCACAATGGAAACCCTGATGCGCTTAACGCCGCGTAGTGATGAAGGTTTCGAGATCGTAAAGCTCACAATGTGGGGAGAGGAATAATGGCGGTACCCAAGGAGGAAGCCACGGCTAACTACGTGCCAGCAGCGGTATTGTATGCGTAGGTGGCGAGCGTTATCGGATTTACTGGGCGTAAAGGGCGTAGGCGGTCGTTAAGTGGGATGTAAAAAAATGCGGGCTCAACTTGGGTGCTGCATTCCAAACTGGTTATCTAGAGTGCGGGAGAGAGTGGAATTCCTAGTGTAGCGGTGAAATGCGTAGAGATTAGGAAGAACACCAGTGGCGAAGGCTGACTCTCTGGACTGTAACTGACGCTGAGGCTCAAGCGTGGGGAGCAAGCAAGAGTTAGATACCCTGGTAGTCCACGCCGTAAACGATGAATACTAGGTGTGGGGAACTTGCGCAAATTGCCGCCGCTAACGCATTAAGTATTCCGCCTGGGGAGTACGGTCGCAAGATTAAAACTCAAAGGAATTGACGGGGACCCGCACAAGTAGCAGCGGGCATGTGGTTTAATTCGAGGGCAACGCGGAGGAACCTTACCTACACTTGACATCCTTGCATTACTCTTAATCGAAATCCCCTTCGGGGACAGGTGACAGGTGGTGCATGGTTGTCGTCAGCTCGTGTCGTGAATGTTGGGTTAAGAGATCCCGCAACGAGCGCAACCCTTGTCGTTAGTTACTACCATTAAGTTGAGGACTCTACTTGAGACTGCCTGGAGTTAACCAGGAGGAAGGTGGGGATGACGTCAAATCATCATGCCTTATGTGTAGGGGCTACACACGTGCTACACAATGGCTGGTACAGAGATGCAATACCGTGAGGTGGAGCCAAACTTTAAAACCAGTCTCAGTTCGGATTGTAGGCTGGAAACTCGCCACATGAAGCTGGAGTTACTAGTAATCGCGAATCAGAATGTCGCGGAATACGTTCCGGGTCTTTACACACCCCGTCACACACACCATGAGAGTTGGCAATACCCGAAGTCCGTGACTAACCGCAAAGAGGCAGCGGCCGAAGGTAGGGTCAGCGGTGGGGAATTATCGTAACAAGG
+
*,,,.//)&&',-)00..1-)*+.47*+-,'1)*+-0-4--,(0-*9+++00./&&&&0,/-..(')'&()*+1114,1/98/&'&*65-206,''''#%))))'(,3)'))(),))2-,0'-)20-,.*++3-+,((0,//,+4++),('$$&)+77:445.//,+-*,01131&101/3..1:.,+-+/60//2'-)35+,55384-))00)+01+,*&(('*)("''&&))*19978826137:74)'**+86950.((('*(0&)+...353+7:;000+/,++41.*,./60&62,+'*$((..1-6,4+*+5421+//-9/..4,+,:97/)*)&:**45/5,-41/20',)+*(&''&%#%''-..1+03923/-,2,,--,1&'(*(*/-.)()%&04786.'+,0:*,1,((+1//*34368-+/4212550*-,45557<820/003;522/$+&.(+)..)%%%)%$$$$&++*-+31.7242326.),*0,4/*+26869-2:3/22'%&('65;83-212.+4+363)+-8-/++)'),-012,7:436;6++%)('&'&''%''/,))).-,3.379+13*)('+0502.2.130-.*$%,(*++,/()***51627527,)+*+)4)()**.20824)'&(&(-.,,,+-.71+2++,*+23$*%,+:.8787+133/0466/....857.*)$+''02-0*(47392)%&'(/.6('*/03)(///215.3*+-+.52685458/-''-+*3/9.-8-+).0./0/(%&*'(*../477:765+)2*-*3131,(,+)6/30)111.7544/.7*6-*,28878315,2/0/523/3/6,111/-/(*)*,40---)+,))++341/./,,---:974:30366,,*-+003+$*'.,((/5+0:;524/.0126-01:0(0'3-./'/+*+3(-3/,66603,-*1-2-'(*1-.,-61/21*),'(..027;986-,3/.05412(+*0.1/013'(2--(((&%$%&&,..)-/0--,+)++/6462+*()1,1,+3;42081*,,+,13,+++((%()1)005(,'+),,+**-*,./2+1+/)+))(+$(('+&',)%#+'(*2.25:25/+(
@b555775a-ed66-4857-b5f6-0008c89bdd6f ch=159 read=71063 start_time=2019-12-13T03:53:36Z barcode=BC01 runid=2c9cf7bc05858273f10e7d7ec552fc0bd742dc3e
CCGGTTACCTTGTTACGACTTCACTGATCATGAATCACAAAGTGGTAGCGCGCCCTCCCGAAGGTTAAGCTACCTACTTCTTTTGCAACCCGCTATGGTGTGACCCGGGCGGTGTGTACACCAAGGCCGGGAACGTATTCACCGTGGCATTCTGATCCACGATTACTAGCGATTCCGACTTCATGGAGTCGAGTTGCAGACTCAATCCGGACTACGACGCACTTTATGAGTCGCTTGCTCTCGCGGGTCGCTTCTCTTTAGCCCTTCGCCATTGGCAGCACGTGTGTAGCCCTGGTCGTAGGGGCCATGATGACTTGACGTCATCCCCACCTTCCTCCAGTTTATCACTGGCAGTCTTCCTTTGGTTCCAGCCGGACCGCTGGCAACAAAGGATAAGGGTTGCGCGTTGGGACTTAACCCAACATTTCACAACACGAGCTGACGACAGCCATGCAGCACCTGTCTCACACGGTTCCCGAGGCACATTCTCATCTCTGAAAACTTCCGTGGATGTCAAGACCAGGTAAGGTTCTTCGCGTTGCATCGGGTAAACCACATGCTCTCCACCGCTTGTGCGGGCCCCGTCAATTCATTTGAGTTTTAACCTTGCGGCCCGTACTCCCAGGTCGGCAACGCGTTAGCTCCGGAAGCCACGCCTCAGGGGCACAACATACAAGTCGACATCGTTTACGTGGACTACCAGGGTATCTAATCCTGTTGCTCCCACGCTTTCGCACCTGAGCGTCGATCTTCGTCCAGGGGCCGCCTTCGCCACCGGTATTCTCAGATCACGCATTTCACCGCTACACCTGGAATTCTACCCCTCTACGAGACAGCTTGCCGGTATCAGATGCAGTTCCCAGGTTGAGCCGGGGATTTCACATCTGACTTAACAAACCGCCTGCGTGCGCTGCGCCCGATAATTCCCTACGTTAACGCTTGCACCCTCCGTATTACCGCGGCTGCTGGCACGAAGGAGGTTAGCCGGTGCTTCTTCTGCGGGTAACGTCAATGAGCAAGGTATTAACTTTACTCCCTTCCTCCCGCTGAAAGTGCTTTACAACCCGAAGGCCTTCTTCATACACGCGGCATGGCGCATCAGAACTGCGCCCGTTGTGCAATATTCCCCACTGCTGCCTCCGTAGGAG
+
13,%..(,728.01*+0*,*,-+1&&'-4498585838572./132-,*)**/66.64-,03-50866/1028;2/424.98:-,+.'77($%'$',25866572+497412**)(*,+,+'0*6559)8222003-(21./4+**3224;8/-./340.,*+.%&&'(-..2;16.+272:563.+,-0015.7020265461:302.,()$()223-2-02;91,*'*),,./-+--.232/.+.+,-/9.44,25,$'+)%$*&(*4,9,+&&).-*,,(*)+(,,0:404:85,(#(-0/6979--++).,/+-.13::/;9:.23:9699+0+..3:1-03%1/.01-1,*(&(,,0++-)20+(*/,089:;9::9:911128+6240(+'04/;22,('/+,30/13232,;.-,///:3./34:9453242000/1*,()/0555-&+,,31'()+))()&(,4/3/,(()/,1/001830100.-,--/6962382835:;;;8::41333904,'*1-,3-,7<878.9-*+-.0,,)*-998:/./,-++,+,4+-60/11./-/),(49;2129757:545:-,*)7<<//020/-)**,.9,-23220+&$/)(0+,-19230--3,-280,(''(%.21313962(&/5///44+)%%%&),-./,%1/0310:(%'''4694323:4721///2-.2..*,064,./2:3)-,--;;/.7238121*00.)*./35;:3111*279-:72585;8754%'')+//08612'(.*+&()/26<:757:811.0.6772.0/102530;6,)8634&&-'*%)),3359-6111:4579686559072+-1.4,+)7+(-12+/99.)+++/15422334.763,7.5;4443364*')$')44,&')0.55,0*$%)'.+3-11/3/,-+/0'(,,/124:77;5.4.-,*)8),(%)*/-')$'*/,+,93)87679;89<89988953272003(/./08889,93309-2+-51-/2.:2,170+6:0+67113((-*('&'%,,./60**+*,::9;89<423//,1133;7220/''(&(%')*%)0++%&&&&*3,.,33;5455798,,5555-,,,(36+.02+'+
@71369197-c272-4855-9935-f285da727de2 ch=195 read=53970 start_time=2019-12-13T03:53:36Z barcode=BC01 runid=2c9cf7bc05858273f10e7d7ec552fc0bd742dc3e
CTCCTACGGGAGGCAGCAGTGGGAATATTGCACAATGGGCGCAGGCCTGGTCATCATGCCGCGTGTGTGAAGAAGGCCTTCGAGTTGTAAAGAATACTTTCAGCGGGGAGGAAGAATAAAGTTAATACCTTTATCATTGACGTTACCCGCAGAAGTACCGGCCTTCAACTCCGTGCCAGCAGCCGCGGTATTACCCGGAGGTGCAAGCGTTAATCGGAATTACTGGGCGTAAGCGCGCAGGCGGTTTCGGTGATGCAGATGTGAAATCCCGGGCTCAACCTGGGGCTGCATCTGATACTGGCAAACTTGAGTCGTAGAGGGGTAGAATTCCAGGTGTAGCGGTGAAATGCGTAGAGATCTGGAGGAATACCGGTGGCGAAGGCGGCCCCTGGACGAAGACTGACGCTCAGGTGCGAAAGCGTGGGGAGCAAACAGGGGATTAGATACCTGGTAGTCCACGCCGTAAACGATGTCGACTTAGGTTGTGCCTTGAGGCGTGGCTTCCGAACTAACGCGTTAAGTCGACCGCCTGGGGAAATTGCGGCCGCAAGGTTAAAACTCAAATGAATTGACGGGGAGCCCGCACAAGCGGTGGAGCATGGTTTCGATGCAACGCGAAGAACCTTACCTGGTCTTGACATCCACGGAAGTTTCAGAGATGAGAATGTGCCTTCGGGAACGTGAGACAGGTGCTGCATAATCGTCAGCTCGTGTTGAAATGTTAGGTTAAGTCCGCAGCTTGAGCGCAACCCTTATCCTTTGTTGCCAGCGGTCCGGCCAGGAACTCCGAGGAGACTGCCGGTGATAAACTGGAAGGTGGGGATGACGTCAAGTCATCATGGCAGCCCTTGACCAGGGCTACACACGATGCTACAATGGCGCATACAAGAGAAGCGACCTCGCGAGAGCAAAGCGGACCTCATAAGGGTGCGTCGTAGTCGGATGGAGTCTGCAACTCGACTCCATGAAGTCCAGATCGCTAGTAATCGTGGATCAGAATGCCACGGTGAATACGTTCGGGCCTTGTACACCGCCCGTCACACCATGGGGTAAGGTTGCAAAGAAAGTAGGTAGCTTAACGGCCGGAGGGCGCTTACCACTTTGTGATTCATGACTGAAGGGCGTCATGTAATAAGGTAACCGG
+
/641/04380-061236468560,.,*7-'')*/6335,+$&&364642%)'&&&')(.5++,-,/'*-1/,,++1/72:0+'+.*$(),-&*&-*239;1.**%)*2,.-*,(''&%&'%&.-9.367866())%,(((3,1.*/8-)+.&)%$%)0-.-.)*.&)(+,.+)./2.+.0&/1/+-''*,)-)20*,+('&+),15/124935--#+)&/+/11;61/%$'''0*,)+)-63,.50*$%$*)(+.6-115/0(-1,(-64+35:79758862950---/147500/.-0/4004(,-*(((+0--6,'.34((+'5(9);+(*,,.3+211:1.0:5389994//,/01-1,+2,/7/09;,,*..-,05-5/415;7317995//1,**%'(/.103,0600('(,''(+517:1*(/2;52.7)+(,///*/2.8.+23534142*+*+*(')+,*-,,*5543/1--/306.-)/...--1605+')('+)%))0./58577+3-8-2314548679445,'(('++(-.5775521043:8<<7404)5000282826736;0')39-),*,18,23;870,/-.1&,,70--,//2:9877..6++14/20+1:60,,(-)((5575---4-1-,.<81*+*+)((++1666534-0,,):720/''(-14324:5779221'%%%'679.,,,.09*)''(41/149%0,39841264/0)%&$&((+.,-2+37+-0/1402:/+/5/-+%$'(-,64)/-'&*%,('*,&%&,+%))4562/--+$*+.477892-*+)+6:;3-2345777)'()(&,+'-&%$$).4'&%&(2;-*/.,++))++,,-/-/.,,.203;612200/0-))$'$&//.+/-000.,'%**5:*)-.:7499:670/+12./09886677/8*+(2'+(&),-0-.%--3101449556/7...+%&$,4332*,.+4---97:5504-.76785-.+9//0<9897989',),1.801.0./074;4223-001657453++*+1/3<677;,',+,*+,-3--))*&2(/$''(*0')/1.0013.20',495/4778;799512//,),)%$%&&$'%%$$&)+)/,5:998:
@b66060a0-3a30-4bb2-9a4a-93ddc44a5fd9 ch=137 read=66460 start_time=2019-12-13T03:53:49Z barcode=BC01 runid=2c9cf7bc05858273f10e7d7ec552fc0bd742dc3e
CTCCTACGGGAGGCAGCAGTGGGGAATATTGCACAATGGAAACCCTGATGCAGCAACACCGCGTGAGTGATGAAGAGTTTTCGGATCGTGAAGCTCTGTCTTTGGGGAAGATAATGACGGTGCAGGAGGAAGCCACGGCTAACTACGTGCCAGCAGCCCGCGGTAATACGTAGGTGGCGGTATCCGGATTTACTGGGCGTAAAGGGAGCGTGGACGGATGATTAAGTGGGATGTGAAATGCCGGGCTCAGCAGGTGCTGCATTCCAAACTGGTTATCTAGGTGCAGGAGAGGAGGAGTGGAATTCCTAAGTGTAGCGGTGAAATGCGTAGAGATTAGGAAGAACACCAGTGGCGAAGGTGACTCTGGACTGCTGACGCTGAGGCTCGAAAGCGTGGGGAGCAAGCAGTTAGATACCCTGGTAGTCCGCCGTAAACGATGAATACTAGGTGTGGGGTTTCAACACCTCCGTGCCGCCGCTAACATTAAGTATCCCGCCTGGGGGAATTGCAGTCGCAAGATTAAAACTCCAGAGGAATTGACGGGGACCCACGCACAAGTAGCGGGCATGTGGTTTAATTCGGAAGCAACATGAATACCTACACTTGACGTCCGCTGCATTACCTCTTAATCGAGAGAAATCCCTCGGGGACAAGGTGACAGGTGGTGCATGGTTGTCGTCGTGTCGTGAGATGTTGGGTTAAGTCCGCAACGAGCACCAATATGTCGTTAGTTACTACCATTAAGTTGAGGACTCTGAGACTGCCTGGGGTTAACCAGGAGGAAGGTGGGGATGACGTCAAACATCATGCCTTATGTGTAGGGCTACACGTGCTACAATGGCTGGTACAGAGATGCAATACCGTGAGGTGGAGCCAAACTTCAAAAACCAGTCTCAGTTCGGATTAGAACGGCTTTCATACCACATGAAGCTGGAGTTACTAGTATCGCGAATAGAATGTCGCGGTGAATACGTTCAGGTCTTGTACACACCGCCCGTCACACCATGAGAGTTGTAATACCCGAAGTCCGTGAGCTAACCGCAAGGAGGCGAAGGTAGGTCAGCGATTGGGTGAAAGTCATGAGTAACCGG
+
.003/+2.93-).+)....6298+,92+4*'&%&+1-2**0/,3-..97543-1/-.)18,2./)'))++0/3/,%+22-*1+3/654.%*'&)02646-285(47+*+(--+111//-*%$***0,.,,,*..-.1-,++(+*-0/84395+621/9,(*--)-,+,//1268//,*)10003(.,&/5*)----0/6529)+0,&,*+2-5023665200313.335961.,*++/(%+-(1434/-+,(452146565839.:8687866934672-1.2423*(,'.('('$()/,3+1+0)(0))+/)$)&),.*/3+*./771/.--10'4033130-*,/)12/4/))),,&-.01313644*(%&(///00...3.781/51,,15446.%').5(41,30/,45079(,1113695/'()-.+2)+*+-/0;7654348732+.**)605.+*/17376.2.47467)++-*1,/.2'%&&(45**253221*(%%)').'177/136,--2-<;9324')*+-*.-0,-,.)7;5286/&++,/0/.-+++-.,)+.420/2*0317584((&%#')%+%#&%$#$((&%(&%.'(&'%))'#'($$%*+')(**./8/76411('(+('/.*(,),54,4/0.1-178.3--406-//65848022*+($%(*1031.///10;3:52335-14*$&*+/'',,*.(.&#$'&,:041.-26./,+.;5281/)+1-'170564++(-.28687-%./,-1-)')(+6./-.+3..67;579898350*%%%''*+*(.0&+/0-5//.22001,-)**-.033-6.-23223:768/-.,+./.13.++0(+++-3*25+.-+483-))%08;:04;9795+*()0640*',*(&)*,-3++/(*0)('%&)++*0,*-49//.01-,-332&..&%)'-**'*.*/3623-.+,-:401..01()-.11:5654//*0845:2011,,-.2211/--+3-.%+10-34*)+.+,.1&6()-1)+'%&'+.4-1+.51001))%%%)*++13.)1.2:75+'(('),+0,),1496326
@551e660f-fc3e-4481-bf8f-8f1830e04f6c ch=32 read=54297 start_time=2019-12-13T03:53:48Z barcode=BC01 runid=2c9cf7bc05858273f10e7d7ec552fc0bd742dc3e
CCGGTTACCTTGTTACGGCTTCACCCCAGTCATGAATCACACAAGAGTGGTAGCGCCCTCCCGAAGAGTTAAGCTACCCTACTTCTTTTGCAACCCACTCCCATGGTGTGACGGGCGAGGGTGTGTACAAGGCCAGGAACGTATTCACCGGCATTCTGATCCACGATTACTAGCGATTCCGACTTCATGGAGTCGAGTTGCAGACTCAATCGGACTACGACGCACTTTATGAGTCGCTTACTCTCGCGAGGTCGCTTCTCTTTGGCCATGCCATTTGTGGCACGTGTGTAGCCCTGGTCGTAGGGCCATGATGACTTGACGTCATCCCCACCTTCCTCCAGTTTATCGCTGGCAGTCTCCTTTGAGTTCCCGGCCGGACCGCTGGCAACAAGGATAAGGGTTGCGCTCGTTGCGGGATAGCAACATTTCACAACACGACTGACGACAGCCATGCAGCGCACCTGTCTCACGGTTCCCGAAGGCACGGTATTCTCATCTCTGAAAACTTCCGTGGATGTCAAGACCAGGTAAGGTTCTTCGCGTTGCATCAGATTAAACCACATGCTCCACCGCTTGTACGGGCCCCGTCAATTCATTTAATTTTAACCTTGCAGCCCGGCTTACTCCCCAGGCGGCGGTCGGCTTAACGCGTTGATGGCTCCGGGAAGCCACGCCTCAAAGGGCACAACCTCCAAGTCGACGCATCGTTTGCAGCGTGGACTACCAGGGTATCTAATCCTGTTTCTCCCCACGCTTTCGCACCCTGGGCGATCAGTCTTGCTTCGTCAGGGGCCGCCTTCGCCACCGGTATTTCCCTCCAGATCTCTACGCATTTTCACCGCTACACCTGATTCTACCCCCCTCTACGAGACTCAAACACCGGTATCAGATGCAGTTCCCAGGTTGAGCCCGGGGATTTCATCTGACTTAACAAAACCGCCTGCGTGCGCTTGCGCCCAGTAATTCCGATTAACGCTGCACCCTCCATTATTACCGCGGCTGCTGGCACGGAGTTAGCCGGTGCTTCTTCTGCGGGTAACGTCAATGAGCAAAGGTATTAACTTCCTCCTTTCCCTGAAAGTACTTTTTTTAGCGAAGGCCTTCTTCATACACGCGGCATGTGGCATCGGGCTTTACTGCCCCATTAACGTATTCCCCACTGCTGCCTCCGGCGGAG
+
3-.)9*)691://1+,*)-293106:2,0376860970,--,/4+&''(+.*,.-1572253++0*&+0936-0+*.-)($((2,.9:30.3+050'*,1:1,021145565)8:,,)('+,,.13367:4448(044533898<535+,)**888+,..4(%&+++:(''&%'+09:64123789(*(+%&',.,.72.1675636,;11-32:697:76-.(+.7,+,0/1//&(**$*/16621(())*-+/152867;/*(&%%&')10/;*'&%(*+3342/)%'(.50-1:772564688:34/./+)(+)++-'-016,7:9,477789-.3.//62,++*-,-8.-/953831:9214765:3-422.58::78635,0*0*5)6-72/.6/221250765/:111;83-,$,%+)66<-+((*$)'(&$%,()*2)2/0443870'+)'')14.,'),2074:261-)*','))(+,/+(*-.*+*()./..256+.70;;45:<:96887478:<2:0037+5-<;:<724+-702369$'+*+;<89:1111000/645/,,5+02)4+5-43.)))+*/-602175)*.10*132.7-,*',4.+-&%*((*/347.,/32&-(.,,+,+,,00)(''&&'%%,).--3,)0'+''18.00032131+,521',.-/:08)2,1333'.(*(/034:8++&.-++'3+62//8+/20///766579843-*)',-2:.)4/12;83*+*/3*(**0,)*-.-21.-+&%&)&$),&)::/:;/1/5/.-5;6-***'((6-.80*2,++,-*-+218780/6;.1276*,0*0'/.())(//*,,26350-244620524692,%'$.*),5/02589;8:989<8<622504-+1160*201*.86//22***)-)7-2/92,3;47;67877772,0*&)*,+&'$$%&%:(/.0/8+1+$$,'(/1:7233%2&'5946513.:000::8/---+,%(15***5,9746898:<0/..&/+++)-,-7/6-.)0,3:(/,,+,1--*,,)&(-('($+,'#$&,('/'-,-.0/,&%(.,,2-114/2//354544+001/:4+,*&'%%'+(%+,---'%(%&04:0),'$#'%*&.6-1)(&**+15-+((,)+*(*)*%
@b03ca2d1-ebff-443e-9af1-264d28b1cb5b ch=324 read=58259 start_time=2019-12-13T03:53:47Z barcode=BC01 runid=2c9cf7bc05858273f10e7d7ec552fc0bd742dc3e
CGGTTACCTTATTTACGACTTCACCCCAATCATCAATCCACAGCAGACGGCTCCTTCCTTTGCGGTTGGGCCACCGGCTTCCGGGTGTTATCAACTCTCGTGGTGTGACGGGCGGTGTGTACAAAGGCCGAGAACGTATTCACCGCATTTTATGCTGATTCGATTACTAGCGATTCCAGCTTCATGTAGTCGAGTTGCAGGCTACAATCCAGACTGAGAATGGTTTTATGGGTTTTGCTTCCTCGCGGCTTCGCTTCCCTCTGCACCATCATTTGTAGCGCATTTGATATTAGCCCAGGTCATAAAGAGGGCATGATGGTTGATCATCCCGCCTTCCTCCAGCTGTCACTGGCAGTCTCGCTAAGTCCCCAACTTAATGATGGTAATAACGATAAGAAGGGTTGCGCTCGTTGCGGGACTTAACCCAACATCTCACGACACGAGCTGACGACAACCATGCACCACCTGTATCTCATATGGCTATCTCTCCATCTCTGGAGCCTTTATGAGTATGTCAAGACCTGGTAAGGTTTAACGCGTTGCTTCAGATTAAAACCACATGCTCCACCGCTTGTGCGGGCCCAAATCAATTCCTTTGAGTTTCATTCTTGCAGACGTACTACTCAGGCAGATTACTTGTGCGTTAACTGCAGCACTGAACTTTGACATCAACGCAGGTACTCATCGTTTGGCGTGGACTACTAGGGTATCTAATCTATTGCTCCCCACGCTTTCAGGACTGAGCGTCAGTTGCCAGGCCAGATCGTCTCGCCTTCGCCACTGGTGTTCCTCCATATATCGCATTTCCGCCGCTACACATGGAATTCACGATCATCTCCTGCACTCCTGGCTGCCTGGTTTCTATGAAACACTGGTTAAGCTTCAGGCTTTACCACAGACCCTTGCTGCCGCCTGCTCCCTCTTTACGCCCAATAATTCCGGATAACGCTTGCCACCTACGTATTACCGCGGCTGCTGGCGTGGTGCCGTGGCTTTCTAATAAAAGTACCGTCACTTTTTTTCGGCTACCATTTCCTGTAGCGCCGTTCTTCAGCATAACGAAGTTTACAATCCGAAAACCTTCTTCCTTCACGCGGCATTGCTCGGTCAGGGTTTCAGTACCGAAAATTCCCTGCTGCTGCCTCCCGTAG
+
/*)-2-1+6+)761+./489211/68/+/+.999.2,0/&(%%#',.*)+*+:78::336))228/9(2476/16,1+*/,'10,,'*/*,0-.-.,+,-.13/45427+-6659123.4668:,10282204954888<899<67),1,))+.3576,-%&&3*,-3-24306831)+('*1/6443440-+/)913&.,/.,1,5.7-'+,-0-.*031407;<6-/1:-7;94,-06-))/-72:34;72236.6*,1431/1621.+*3,&%%''$($**&%$(%(&&',.-)*--,,0/7.,&52;5*.)'.(0*8(&)//:186+,.1858//'/#&''))'//072128657322.('''35,*-))-)0)*,209364/2:0012/3(('-../8,0357764<343<84+/(2'(&'+3.23882,..,*'+')/-././-&-.4-6-10224;.4524445659-1-0'44232111/2-153100470246295).-,,-..+,)%%*(-&$&,0,/*0(*&%%'*0.22,-/5,)&%,)3;:-<;000034432/04*)-**,46365//)%'**-077<:1032.)05<:777830/.0.023.0%&()+35/277)(,.%$)''(+/,-2.9.843,(+,)1.129408;++,1.0'+*(*'+)*,8975764395+11445:677352'1415543208/0'%+*',30:;,)/,./942)46./3334679950:0/.*)03/7/00883.-&($()/+-,592255514999826:1424.6726.8<1.&%.,+,)(*',%-*/012,-'('++,%-/88787.)+)/((.7543886912:3+270.*)&,%)&))+333%)(-'%2-+,84&(/+0.146</51.....-'--,./-04,+2081),()'&,5-/61/3,0-333;49838002-03/034552922:475;9::849,),()+,#$$')080296+,/3026:.+-347/22%)(,06:4.'-/4417:38;:764-)+-.36;:::427/%%)&%)+*,*2-/7,++5761/.07745/7/.7<:89<800+-).)),.++/1*535-,*6-:64)*/*.6338894;5<7./42,.+,46.89,,4*2
@da1414da-6df2-4113-8789-3f8268f34e69 ch=88 read=113218 start_time=2019-12-13T03:53:56Z barcode=BC01 runid=2c9cf7bc05858273f10e7d7ec552fc0bd742dc3e
CCGGTTACCTTGTTGCGACTTCACCCAGTCATGAATCACAAAGTGGTAAAGCGCCACTCCCGAAGTTAAGCTACCCTGCGCTGTTTTGCAGCCCACTCCCATGGTGTGACGGGCGGTGTGTACAGGCTTGGGAACGTATTCACCGTGGCATTGTCCACGATTACTAGCGATTCCGACTTCATGAGTCGAGTTGCTCAATCCGGACTACGACGCACTTTGTAAGTCGCTTGCTCGCGAGTCAGCTACTCTTTGCAGCGCGCCATTTGTAGCACGTGTGTAGCCCTGGTCGTAGGGCGGTAACCGACGTCATCCCACCTTCCTCAGTTTATCACTGGCAGTCTCCTTTGAGTTCGGCGGACCGCTGGCAACAAAGGATAAGGGTTGCCGCGCTCGTTGCGGGACTTAACCCAACATTTCACAACACGAGCTGGCGGCAATACATGCAGCACCTGTCTCACGGTTCCCGAAGGCACATTCTCATCTCTATGAAAACTTCCGTGGATATCAAGATGGGTAAAGGTTCTTCGCGTTGCATTGAATTAATTACATGGCTCCACCGCTTGTGCGGGCCCCAAATCGAATTCATTTGAGTTTTAACCTTGCAGCCCATCCCCAGGCAGTCGACTTAACGCGTTAGCTCCGAGCCTCAAGGGCACAATTCAAGTCGGTCGTTTGCGGCGTGGACTACCAGGGTATCATCGTGTTGCTCCCACGCTTTCCGCACCTGAGCGTCAGTCTTCGTCCAGGGGCCGCCTTCTGCCAGTATTCCTCCAGATCGCATTTCACCGCTACACCTGGAATTCTACCCCCTCTACAGGGACTCAAGCTTGCGGTATCAGATGCAGTTCCCAGGTTGGGCCAGGATTTCACGTCTGGCTTAACCGACCGCCTGCGTGCGCTTGCGCCCAATGTAATTCCGATTAACAGCACCTCCGTATTACCGCGGCTGCTGGCACGGAGTTAGCCAGTGCTTCTGCAGGTAACGTCAATGAGGCAAGGTGTGCTTTGCTCCTTCCTCCCCGCTGAAAGTGCTACAGCCAGAAGGTATTCTTCATACGCGGCATGGCTGCATCAGGCTTGCGCCCATTGTGCAATATTCCTGCTGCCTCCGTAG
+
0/-/27)2+,*&'&#$%%*+/,,+.0+,473432713+/088213,..1*&+,37-.12'%%,)*/652*,0036**)+''*$+267+3,&*3/(+,08*)3189531/13200232//*0+.*2.,*((*2+9-.77684236/0%++(,)&##%&(,*1-**)(*+,9;:750/,**&#&'&)*+,(*('$)011;793761+*),-00*,&))//&)'&*)++-/-+)*'##'%&+)$'&($&'(.3,&&&('%&$)1,.5.,**,*&*,,,.&$&)16-.9<96+/'*/)+%''$()%((./56705:4+00074434./4<753.*-..92,07442((/,-,-.+%'-..77845661911./37'0,9721*-/,2+-&%'%'*-54:.1-573-0-3-84)/+3.69.-57623+0023312,2.521-)&)(-'(+.2023+.0*%))++7937'&)*()101222;9899:843%$&%),**+1859239;;:99:3/.*)'/--/8+/.2:9771++,+6/00794--..**(,*+)+*'()-)%+(*'((*-//22+/.)(%&*+-%,*.9.-05++,54;<9-//-0,++(,27/*/0561*/79356402/0231.))'&-%/20:,(&*,(&)*/.60.**)%)+23603,,$&$+.5.).&,+),.9466304,/(%-(*))(.+0*/3*-//-('+&+03+,''+'.40325779804877770/6,,02930587-4,(%%.0)234619.,4)))'((%)+,3.-)-+0142/,-0-1-6,8,6.00740.-321+%*0-+(')+,$))('&&&'+21257;88)2,;.9,,0,/-)+,7-',*&/34+),,)+00'-.34630.57:37:5221339+('$#%%&((*.,*-077;/400/5-+)'$)*/1+.7'0++2/2;56070.))5)3+$*&-&*,4122:*45466;5777)1--%)),/4/6-,+-)2(,'0,&.&&(0--558:-853-41,**.0304.*,,)+&'(%-*&'.*0,,',.-38.)''++005/*/-33.--,-8).+'++'*+69-'5/%+(*+52/0-/.&&'##&&(-*),-2
@0736f508-da9b-4420-8665-5084b6b2da0b ch=274 read=55781 start_time=2019-12-13T03:53:59Z barcode=BC01 runid=2c9cf7bc05858273f10e7d7ec552fc0bd742dc3e
CTCCTACGGGAGGCAGCAGTGGGGAATATTATTGCACAATGGAAACCCTGATGCAGCAACGCGTGAGAGTGATGAAGGTTTTCGGATCGTAAAGCTCTGTCTTTGGGAAGATAATGACGGTACCCAGGGAGGAAGCCACGGCTAACTACGTGCCAACGGCCGCAGTGGCGGAGTGGCAGGCGTTATCCCGGATTTACTGGGCGTAAAGGGGCGTAGGCGGATGATTAAGGAGGATGTGAAATAGCGGAGCTCAACTTGGGTGCTGCATTCAAACTGGTTATCTAGAGTGCAGGAGAGGAGAGTGGAATTCCCTGGTGTAGCGGTGAAATGCGTAGAGATTAGGAAGAGGGTACCAGTGGCGAAGGCGACTCTCTGGACTGTAACTGACGCTGAGGCTCCAGCGATGAGGGGAGCAAGCCAAGTTAGATACCCTGGTAGTCCACGCGCCGTAAACGTGAATACTAGGTGTGGGGTTCCAACACCTCCGTGCCGCCGCTAACGCATTAAAGTATTCCGCTAAATTACCCGGTCGCAGATTAAAAGCACCAAAGATTGACGGGGACCCGCATTAGCCCGGGCATGTGGTTTAACTCGAAGGAAGCAACGCGAAGAACCTTACCATGACATCCCTTGCATTACTCTTAATCGAGGAAATCCCTTCGGGGACAAGGTGACAAGGCGGGTGCATGGTTGTCGTCAACTCGTGTCGTGAGATGTTGGGTTAAGTCCGCAACAGGCGCACCAGCCCTTGTCGTTAGTTACTACCATTAAGTTGAGGGACTCTAGCAGGGCTTTGCCTGGGTTAACCAGGAGGAGGAAGGTGGGAGGATGACGTCAAATCATCATGCCTGTAATGAGGGCTACACGTGCTACAATGGCTGGTACAGAGAGATGCAATACCGTGAGGTGGAATAGGCTTTTAAACCAGTCTCAGTTCAGTTGTAGGCTGAAACTCGCCTACATGAAGCTGGAGTTATAGTAATCGCGAATCAGAATGTCGCGGTGAATGGATTCAGGTCTTGTACACACCGCCCGTACCACTTGAGAGTTGGCAATACCCGAAGTCCGTAGGCTAACCGCAAGGAAGGCAGCGGCCGAAGGTTAGAAGTCCGGCGGTGAAGTCAATAACAAAGGTAACCGG
+
(),*)(-'--&+1+)--..858:*/.-*/0'*,&&)+1511()1.*81*+.8780-/0,+''')'($&&&&&(*2527082.04:7974126+)+-986605:/+22*1*0-7---25076/82,,(1)(.-*0*+.()),--5820/-(0,*90-+'&)&%&#'(&&%)&%('.--))0.*7/--/0++*(-0,*+*-,,0)-),)(.-+*-01145-3168.9-6,&)%)()*',+-84+&&%(*%+,42*2**2*30473/,--/73+886668381+*(''),-04641)(&+'&&&)+.+0*0+.4*+)-..,+..38.,,--+,:79,+*()2-02/+-((''$,)*.01-3/-**+**--1.../*,,0**+,,//**+++)%$'(+1/26''%&''),&//(%(%+43&0(-(,(22-32086*'1***611'&'),+-7289;2+***'5/045/3832+*-+)017'9'))/8026-.56-,8.---9--,-),*90*')+.782---*&&)((,*)+401(-)(*.1-/4)%(&)'(*''',.5480482+,-'$%&&,()/*(-*(+)1'*,5.:-2+++*+,+)(')&*.-100,+.*+03-1-*)*)),212/22)4,*+-1.,-.,0.2-11--(&+*()-;2-67.281/3:201//22*&,+&'--))*..'36:-1433//%-*44.*-+)((&)*--81-344:32..24,-/50''.+'&',)/%.4-//..-**/,.09542239,-.++*)8-+,5)6462*(*+(/-..0.*,4855:,5,8,882//),,(--++-&*())'.1/6323//0360/018833&-(*)+%%%#&*/,5451)+*+.69718118733/.,++1+*))*+3(*.1++,2,*+*-*-.+4,,*&&'*,0+)*()(+*03-,++05.%'(../(,(*-),9*)4212/((((*-,)(),./-*-;1*,('*903-1./969700.2,+,(0&()--:601+100&2-0016-.-.-.,05+24)&)$'-&%(&()*+0/75851:.*/3)(-++*+'(,')3655752*.+()**')*,)('('(1)**)+,-*((*)')&($#$%&(()$'$(&&+./28(.).594**/
@5812e4d9-f5ae-4302-88ea-361924dab798 ch=35 read=64738 start_time=2019-12-13T03:54:10Z barcode=BC01 runid=2c9cf7bc05858273f10e7d7ec552fc0bd742dc3e
CTCCTACGGGAGGCAGCAATTAGGGGAATATGTGCACAATGGGCGCAAAGCCTGATGCAGCCATGCCGCGTGTGAAGAAGGCCTTCCGGGTTGTAAAAGTACTTTCAGCGGGGAGGAGTAAAGTTAATACCTTTATGTTGACGCTACCCGCAGAAAAGAAGCACCGGCTAACTCCGTGCCAGCAGCCGCGGTAATACGGAGGTGCAAGCGTTAATCGGAATTACTGGGCGTAAAGCGCACGCAGGCGGTTTGTTAAAGTCAGATGTAAGAAATCCCCGGGCTCCAGCCTTACAGAACTGCATCTGATACTGGCGAAAGCGAGGTCTCTCGTAGAGGGTAGAATTCCCGGTGTAGCGGTGAAATGCGTAGAGATCTGGAGGAATACCGGTGGCGAAGGCGGCCCCCCCCTGGACGAAGACTGACTCCAGGTGCGAAAGCGTGGGGAGCAAACGGGATTAGATACCCTGGTAGTCCACACCGTAAACAATCGACTTAGAGGCTGTGCCCTTGGCGTGGCAGGCCGCGTTAAGTCGACGCCTGCGGTACGACCGCGAGTTCGCTCAAATGAATTGACGGGGGCCCGCACAAGCGGTGGAGCATGTGGTTTAATTCCGATGCAACGCGAAGAACCTTACCTGGTCTTGACATCCACGGAAGTTTTTTCAGAGATGAGAATGTGCCTTCGGGAACCGTGAGACAGGTGCTGCATGGCTGTCGTCAGCTCGTGTTGTGAAATGTTGGGTTAAGTCTTGGTTACAACCACTTATCCTTTGTTGCCAACGGTCGGCCGGGAACTCAAAGGGAGACTGCCAGTGATAAACTGGAGAGGGAAAGAGGTGGGGATGGCAATCAAGTCATCGCAGCCCCTTGACCGTTCTACGTGCTACAATGGCGCATAAAAATGACCTCGCGAGCAAACGGACCTCGCCAGGTACGTCATCAGTCCGGATTGGAGTCTGCAACTCGGCTCCATGAAGTCGGAATCGCTAATCGTGGATCAGAATACTTACGGTGAATACGTTCCGGGCCTTGTACACACCACCCGTCACACCATGGGAGTGGGTTGCAAAAGAGTAGGTAGCAACCTTCGGGAGGGCGCTTACTTTGTGATTCATGACTGGGTGAAGTCGTAACAAGGTAACCGG
+
.,5'('.+76./40+/.+&0('-33),.--*%.)*,/22/.66/-..4.&/..-.2235,5;5:89566210,''+&()..-)+./'*476:41165-(+,/166,+%'(+.*(,*&%&+/5/3,:+--5/240(,),/,+,%'*-.50)1+,/1*+%-,&-23/')))0-0238./,.0(.//447/1.9-3.--871//0/58550112918/2+5.5-5-//:<99888;.0243232347;7(014+*9/16.-29*+//)*'&&.,)+/65+-7880:*+'+')'(),+'++110220*)**%5-+-'%.1+%'''+(*(,./1369-(07.01,7-1,/((+4150,0+0,,+-4.)(,+,+&%$$)(%*.+50)7.34227/00--.212.1.4/4.2,1+'.507-,,*).$&')*6&%+)*30')(&(025156&()+:;/7%::090/.66/19,++)1--023,-%.65:6:)6.511++'&$$(')+-031.48,+/-,-/&&$%#'%$%&(+/145+.7413+/,)'$&$$%&&%&%(*'%//3('**06;.--00010,1-.76./7++.-11837.0.3.,--)2+-/64<878605(()223/4.,,,+,)/5/+-1/054114/0,)))*78,+../'()(.:990.)(**,10.-21//2/8:9;9)992722/303437./246792221&,(**11177,-.//77-1/,.+16--226(462:04//-)&,+'0&&(,()%'(),,21*/6.34).5220.0055372*14(1,486:.+.(%()03529-/...14;74211,*&)-*,0*&'((,+./.,1--/$&*+47285562%(%'(2+'%%('2-+'-%%')(+,/43479.0---60/-,,('#%),76:21++.+3:*-4646844$'%))-+,2456*-)').0-42/422,**,.-,-+/-0*.%++6626424//2,422170+&*.++3:73546--*+(')*(),(((+376697778(+68648303300/*-7-296/111134806*60,++/3,0)$-'72)%()*+,(&(&''++*,00&*++.4634-.+**/54-1448;:9:875330*'&')&()-,-/449(6+0839-8
@487133be-bcfb-4a03-a866-63b7abd978ff ch=465 read=28946 start_time=2019-12-13T03:54:12Z barcode=BC01 runid=2c9cf7bc05858273f10e7d7ec552fc0bd742dc3e
CCGGTTGTCACGACTTCACCCAATCATCAATCACAGCAGACAGCTCCTTCCTTGCGGTTAGGCCACCCATTTCGGGTGTTATCAGCTCGTGGTGTGACGGGCGGTGTGTATAAGGCCGAGAACGTATTCACCGCGACATGCTGATTCGCGATTACTAGCGATTCCAACTTCATGTAGTCAGTTGCAGACTACAATCCGAACTGGGGAATGGTTTTATGGGTTTTGCTTCACCTCGCGGCTTCGCTTCTCTCTGCACCATCATTGTAGCACGTGTAGCCAGGTCATAAGGGCATGATGATTTGGCCTCATCCCGCCTTCCTCCAGCTTGTCACTGGCAGTCTCGCTAGAGTCCCCAATGATGGTAACTAACGATAGAGGTTGCGCTCGTTGCGGGACTTAACCCAACATCTCACGACACAGGCTGACGACAACCATGCACCACCTGTATCTCATATGGCTATCTCTCCATCTCTGGAGCCTTTATGAGTATGTCAAGACCTGGTAAAGGTTCTTCGCGTTACTTCGAATTAAACCACATGCTCCACCGCTTGTGCGGGCCCCAAATCCTTCCTTTGGTTTCATTCTTGCAGACGTACTACTCAGGCGAATTACTTGGCCGTTAACTGCAGCGCACAGACTTTGACATCCAACGCCAGGTACTCATCGTTTTACGGCGTGGACTACTAGAATTATTTAATCCTGTATTGCTCCCCACGCTTTTCCGGGACTGAGCGTCAGTTGGCCAGATCGTCGCCTTCGCCACTGGGTGTTCCTCCATATATCTACGCATTTCACCGCTACACATAGATTCCACGATCCTCTCCTGCGCTCTGGCTGCCTGGTTTCTGCCAAAACTACTGAAGTTAAGCCAGGCTTTCACCACAGACCTTGCTGCCGCCTGCTCCTCTTTACGCCCAATAATTCGGATAACGCTTGCCACCTACGTATTACCGCGGCTCGGCATGACCGTGGCTTTCTAATAAAGTACGTCACTCGGCTACCATTTCCTGTAGCCGCCGTTCTTCCTTTATAACGAAGTTTACAATCCGAAAACCTTCTTCCTTCGCGGCGTTGCTCGGTCAGGGCTTCCCCATTGCCGAAATTCCCTACTGCTGCCTCCCGTAGGAG
+
46,(,*&%''-.,34:3(2)+*1/65909/-0')'%'()+/)112/,-2./*1+(*)()&+-0.+/.'$%')0(7862330020)10+))&04355894785.12+0,-10685657'%(-+.2879<7344./013330161*362040*03033/-,.+440*/(,172676:6687-.30-.*-,---60910-,06724+-,(,//297;/259<33;:2,/0:089<75./-7/08,+,5,740-'**++0/.2.)-6/011,&),,-*%')+(*2/0-./4)15+-4//0009<)/&+$((+,16**/66;9666822.20.-+'+,+411297574676-.0-296*-*(*+02::68322900.-)%$+00928////,60..+6,01324040)15285413/1001,-%%33--'&),.122:2843/284695321447801...866752221575656546;1121741-4,&%%&*%+-2/,-29889336',-0::::5,.+2,,-5;1&0(/-/;99900+'$%'.1*,)$%*',.0226-54-&&'(+/,,12-05/,&&'(.44;/8/-.'&43(/&-412331170%&'(&&(**''',-,:09066,''(#%#$'&./288,+,5-0'0*/,+1++,**.//245-./5*(+'/./668268478-)((-+,19719-2&%$%$),(**0-+)'+&(/89---/:803---*,338/.6))$%%++99968601618335934340)+/2.53*+.-00545586979-9:*+%(,1..*)')%(%)-093/),.0216//-14312+/-4)(5/005:5649:,,%%%$'))$&'%'/*+*(+232'-.&,3-/6-+()*(.+-.71,-+*)*-4/30+*+,09//55($*'))'./.,2,1,&)&',929/:..7602512335318,,+*+5/.'%(&%$$'+-51625,+++*(,.329&-((++,*'(*,+511)78()/.-+*)+-.06/4:595+(**,.21.*537()/*0;8.33650((2:;97<9;99;842..&((--.4,+++,3:3:',3.)2.2276,-7482.,('%%*.-&'2225656:51:2/134)))
@cf665d59-df51-4e30-9ec6-2bf67a882621 ch=66 read=69722 start_time=2019-12-13T03:54:18Z barcode=BC01 runid=2c9cf7bc05858273f10e7d7ec552fc0bd742dc3e
CTCCTACGGGAGGCAGCGTGAAATTTTCGGCAATAGAAACCCTGACCGAGCAACATAGCGTGAAAAGAAGAGTTTTCCAGTTAGCAAACTTCTGTTATAAAGGAAGAACGGCGAAATTTCCACCAGAAATGGTAGCCGAGTGACGGTACTTTATTAAGCCACGGCTAACTACGTGCCAGCAGCCCGCGGTAATACGTAGGTGGCAAGCGTTATCCAGGGTGTGGGCGTAAAGAGGGCAGGCGGCAGCAAGGGTCTGTGGGTAAGCCTGGAAGCAACTTCCGGTAAGCCACCAGAAACCAGCTAAGAGTGCAGGGAGAGGATCGTGGAATTCCATGTGTAGCAGTGAAATGCGTAGATGTATGGAGGAACACCAGTGGCGAAGGCGACGATCTGGCCTGCAACTGACGCTCAGTCGAAGCGTGGGGGGGCAAAATGGGATTAGATACCTAGTAGTCACGCCGTAAACGATGAGTACTAAGTGTTGGATATTGAAAGTTCAATTGCGGTTAACGCAATAAGTACTCCGCCTGGAGTGGCGACCGTTCGCAGAATGAAACTCAAAGGAATTGACGGGGGGGGCCCGCACAAGCGGTGGAGCATGGTTTTAATTCGAAGCAACGCGAAGAACCTTACCAGTCTTGACATACTCATAAAGGCTCAGAGATGGAGAGATGGCTATATGAGATACAGGTGCATGGTTGTCGTCAGCTCGTGTCGTGAGATGTTGGGTTAAGTCCGCAACGAGCGCAACCCTTATCGTTAGTTACCATCACAAGTTGGGGACTCTGGCGAGAGACTGCCAGTGATGACAAGCTGGAGGAAGGCGGGATGACGTCAAATCATCATGCCCCGCCCATGACCTGGGCTACACGTGCTACAATGGATGGTGCAGAGGAAGCGAAGCCGCGAGGTGAAGCAAACCCATAAAACCATTCTCAGTTCGGATTGTAGTCTACGCTCGACTACATGAAGTTGGAATCGCTAGTAATCGCGAATCAGCATGTCGCGGTGAATACGTTCTCGGGCCTTGCACCGCCCGTACACCGCGAGGTTGAAGTAACGAAGCCGGTGGCCTAACCGCAAAGGAAGGGGCATCTAAGGTGAGTTGATGATTGGGGGGTGAAGTCGTAACAAGGTAACCGG
+
/672-0628+',-*&)(%('),*/7;:1'8311/'()/),6)*-.160,&--++%%%%&'$%%((+&)+'&*00().))-.6')%/6+34:5504-./9;,+,.*)068,6+('%$%*%*'&*'&(#')%-/,++6,'%')**'%''',/4/)..3/-45/0+8++,6..154779312/..25,,/4/.47112135292264-*'),140+3*%,1+,,02976-+52.(',-,,+0963:/+.-1,.85/..6&&-*(++).1/41)+'''*(')*)--(+(&--*&%((+0.)(**,-0)()0/151,,,(-)37025292&-&3*98521/.,/-/%/0-/72014555464*(')1+(+((+,-9-+-5454-0,1.4458.+..*5+6,9997+-),--),+.(/1('*&(.-21/-12++0.80//..2('&)(10)/*(*,32376*.,04557;:5/)+++).))*.)'(**012-)')&%*())*2.+'*'&)&,474631++$%'*).-/017/14//($&(&'%(&'(''3733+-,*,+/52/2120+--3315101.3646,0(/1/)..324254:881&*+256-7<<.36274/.3+00'5.-*.+)')(%$$&))%'.//1//0(2,001%%%,)-5.28(()-,36+)()(00177664+-11374343061-,011649++*++63444478788696614:709/556;662169./272-,5.//0-57-+1+-,..4/+2,,0931-'()+,.3-7;91767.0)'&&&(*+4004:./,*)'+011-+,-68023.328/*,60877:7659;5,337805-.-//&)+().-039398567,+')(,.75/23845973/+0/45+*.**2,/458258241)*',)1-&)052.92-.2103,-,,7-.0+-/5949/31/..-..%$()+,.),+**+,,,1/-/9180.--+,/'3.5,,+'(),7361/10114559193.-7/,/-/9212*0-.(%&"#&*4/3:,-0..*-1&))'*&(())(%)()+())(.:463/0.,+6:85.129)-).+++&$%&)-)&&-+,&$'*,((++++.,3244*-.,0*,-2535435)4,6:.0+-
@f7a33589-db69-4015-899a-01def75e79d9 ch=137 read=66500 start_time=2019-12-13T03:54:15Z barcode=BC01 runid=2c9cf7bc05858273f10e7d7ec552fc0bd742dc3e
CTCCTACGGGAGGCAGCGGTAGAATTTTTCGGCAATGGAAACCCTGACCGAGCAACGCCGCGTGAAGGAAGAAGGTTTTCGGATTGTAAACTTCTGTTATAAAGGAAGAACGGCGGCTACGAATGGTAGCCGAGTGACGTACTTGCTATTAAGCCACGGCTAACTACGTGCCAGCAGCCGCGGTAATACGTAAGGTGGCAAGCGTTATCGGAATTATTGGGCGTAAAGAGGAGGCGAGGCGTGGCAGGGTCTGTGGTGAAAGCCTGAAGCAACTGTCGCAGAAACCAGGCAGCTAGAGTGCAGGAGAGGATCGTGGAATTCATGTGTAGCGGTGAAATGCGTAGATATATGGAGGAACACCAGTGGCGAAGGCGACGATCTGGCCTGCAACTGACGCTCCAGTCGAAAGCGTGGGGAGCAAATAGGATTAGATACCTAGTAGTCCACGCCGTAAACGTGAGTGCCGGGTGTTGGATGTCAAAGTTCAGTGCTGCAGTTAACGCAATAAGTACTCCGCCTGGTAGTACGTTCGCAGAATGAAACTCAAAGGAATTGACGGGGGCCCGCACAAGCGGTGGAGCATGTGGTTTAATTCGAAGCAACGCGAAGAACCTTACCAGGTCTTGACATACTCATAAAGGTAGAGATGGAGAGATGGCTATATGAGATACAGGTGGTGCATGGTTGTCGTCAGCTCGTGTCGTGAGATGTTGGGTTAAGTCCGCAACGAGCACAACCCTTATCGTTAGTTACCATCATTAAGTTGGGGACTCTGGCAGACTGCCAGTGACAAGCTGGAGGAAGGCGGGGATGACGTCAAATCATCATACCCCTTATGACCTGGGCTACACGTGCTACAATGGATGGTGCAGGGAAGCGAAGCCGCGAGAGGTGAAGCAAAACCCATAAAACCATTCTCAGTTCGGATTGTGGTCACAGCTCGACTACATGAAGTTGGAATCTCGCTAGTAATCGCGAATTAGCATGTCGCGGTAGTTCTCGAGGCCTTGTACACGCCGCCGTCACACCACGAGTTGATAACACCCGAAGCCGGTGGCTAACCGCAAGGAAGAGCTGTCTAAGGTGGGATTGATGATTGGGGTGAAGTCGTAACAAGGTAACCGG
+
(044124/:://4.,++%&&$)'+)6;<119<22/+.-*4.-:)+-48654-24:678935441/4,0*2(+4,/24/+3-0*9**+-2-02415+5/,.972/31;1464-7/-3.//*%&*'3560/03,,---0/(&%&&%#&)&),.+(*++//1-./00214566584,10/204709,1---:83:+0./03,/436639645$-,-4-+7,79:9767:,*&/.-./1*.+.++%).-.,8720/2.*'*(')(%('&+)-''(./+*%/)0'(0700:058+*()%%&%'*33(75*+-.4,-.,-02(.*8.141-,))**23,*17+-.7::855633,120/2.35357:38879.-,-'.+5::11111595;488733022-*,+-'(,2,)+32.199484+).05;;71-1(/*),77502**.9653600159;899;82--)&%&&*)&)*+,.272::835381,12129<:423+'(.'6,1-307236+-./002-164./,--/-01165,-+,1;998<;76237-,.-136446/:98*76)%*&(,31388785''%(-*-/88<;9;9;8205//08102.15..40.6.,0+(',-2080006624453547*-''&((*+671+**()0$&%(+.5/+*///27568689966662579557524*+.1334398893322079;20//226*-0,$''&,%%((')+%023/844476:5-5.,333/1+3-2(0/707:536640*.)','-/.1814445:8614472+-**4.53,7:1.44587898:4055::43&222(+,+-211612,&$%**(*-0343231<44;::84741*-++&,)().*)+.2,++'&++*).-%)0256+1,(*,5:6465694-5)./36,.*:*-,*332$%)*+26621100/4294,9+8,9855&2-51/6.8--.77)'01%%&(&'(279;8;3.*,13241-22-+.0--..&(%)+..//2//0-48./*,+//00-/)((+3,*,3148273/20,-302,.-*.,-+''(++014035.40390+;,,,44.5/8692.-,3./0/)+3999*8/3;7:38
@91894af5-480a-41e7-86aa-d2eef36db0fb ch=414 read=51291 start_time=2019-12-13T03:54:30Z barcode=BC01 runid=2c9cf7bc05858273f10e7d7ec552fc0bd742dc3e
CCAGTTTACCTTGTTACGGCTTCACCCCAGTCATGAATCACAAAGTGGTAAGCGCCCTCCCGAAGGTTAAGCTACCTGCGCTGGCGCAGCCCAGCCCACTCCCCATGAATTGGCGAGCGGGCGGTGCAGTAGTACAAGGCCGGGAACGTATTCACCGTGGCATTCTGATCCACGATTACTAGCAGCGATTCCGACTTCATGGGTCAGTTGCAGACTCAATCGGACTACGACGCACTTTATGAGGTCCGCTTGCTCGCGAGGTCGCTTCTCTTTGTATGCGCGCCATTTAGCACGTGTGGCCTGGTCGTAAAGGCCATGATGACTTGACGTCATCCCCACCTTCCTCCAGTTTATCACTGGCAGTCTCCTTTGAGTTCCCGGCGGACCGCTGGCAACAAAGGATAAGGGTTGCGCTCGTTGCGGGACCTAACCCAGCATTTTCACAATACAGGTGACGACAGCCATGCAGCACCTGTCACGGTTCCCGAAGGCACATTCTCATCTCTGAAAACTTTGGTCGTAAAGACCAGGTAAGGTTCTTCGCGTTGCATCGGGTAAACCACATGCTCCACCGCTTGTGCGAGGCCCCGTCAATTCATTTGAGTTTTAACCTTGCGGCCGTACTCCCCAGGCGGTCGACTTAACGCCGTTGGCTCCGGAAGCCACGCCTCAGGGCACAACCTCCAAGTCGACATCGTTTACGGCGGACTACCAGGGTATCTAATCCTGTTTGCTCCCACGCTTTCGCACCTGAGCGTCAGTCTTCGTCAGGGGCCGCCTTCGCCACCAGTATTCCTCCAGATCTCTACGCATTTCACCGCTTCACCTGGGTCTACCCCCTCTGCGAGGACTCAGAAGCTTGCCAGTATCAGATGCAGTTCCCAGGTTGAGCCCGGGGATTTCACATCTGACTTAACAAACCGCCTGCGTGCGCTTTTACGCCCAGTAATTCCGATTAACGCTTGCACCCTCCGTATTACCGCGGCTGCTGGCGCAGGTTAGCCGGTGCTTCTTCTTGCGGGTAACGTCAATGAGCAAGGTAACTTTACTCCTTCCTCCCCGCTGAAAGTACTTTACAACCCGAAGGCCTTTAATAACTATTACACGCGGCATGGCTGCATCTTGCGCCCATTGTGCAATATTCCTGCTGCCTCCCGTAG
+
1*$*(3/,.669,50,.0.355100:;7,0264553963,-&+*'+*//,'&)+58,-,0)&'2+/.20-+,,048202+-'%%&'0,*-6-('(61)+-/58-)/.-*+)/.0,))++/7/,+'($'$,')+,,'*+*0-)4/0..12//8212122070.170*)*,00+--+/.,-0,((&(,-2:2:/..57682301'(*'))622%(''&1+:/7*7.73.033423,11994566/0323,-.9()',(//+..00*-9199477.)%$$')**'*0,/5*)*,+-//)(&''*)28:96417)-39:/4434--())--21022408;1-0:7989326122<81129::1:0/0889920:4),3;<.71*5./867888/9/-/'046'4,2214)232;44.+8,/08000;:8594.*20+*&.)*/.0-))*'$*,*(/(,-8961/-:089763..+1/0,,,),09::.3.,,005+,,-+7-./7611011,234,.,)('&$$'&&&&&+/-/31/1.20;:7<:::0;///989'(%%'20*+)*074554++1+.,,,,.25&&3)578*'(*.96:3(190-.--:<,3//4.5**0+:,&5+..;99.+/5516220-(&(/.3+/&%)++,410-,(*+)14-4122/,),0**%.4827.3+5*-.-/3636565;8+-,,(*.*.1.-,%.4*,-58,/336401/9*+4.48/&*--192.0403:+-1999:612/01;3437)-99-;:229-9122<56:)662702+')+',-/.,),,/241480/-30,(*'%&0.124(.*,+1689,-22&4)'.2-006)&(&$%&')39&,--/5/22848)86;/87-/78:4)5/50.75)*-;1,*()4586501/3116;71:+18777789:3-./,)+0-0.(',-/12:97567832-&(,(/036;756;68693--:.:5;41-()*+&%'$,)+2./24/6/,,.,*')&($%'',1/278672.2334783-'%(&.'*0,')*297;451-95.+998573///-170,,0(53,))-,30-*.).++)%(,).)))'.-024211/711175+*(($',-99..5/.*409221-*'%%'$#),+/88+.78
