# Supplementary material for: De novo species identification using 16S rRNA gene nanopore sequencing
Source: PeerJ. 2020 Oct 21;8:e10029. doi: 10.7717/peerj.10029 (PMC7585375; doi:10.7717/peerj.10029)
Supplement: Supplemental Information 2 — Contains raw reads. [file peerj-08-10029-s002.zip › pass_fastq_runid_2c9cf7bc05858273f10e7d7ec552fc0bd742dc3e_188.fastq]

@a9fee44c-5b3d-4787-ab0c-4fba50ef9bdc ch=190 read=107968 start_time=2019-12-13T03:54:43Z barcode=BC01 runid=2c9cf7bc05858273f10e7d7ec552fc0bd742dc3e
CTCTACAGGGCGGTAGGAATATTACTGTGAGGGAAACCCTGATACATGTACCGCGTGAGAGTGATAAACTTTCCGGATGTAGCTCTGTCTTTGGGAGAAGATAATGGCGGTACCCAAGGAAGGAAGCCACGGCTAACTTCCGTGCCGGCAGCGCAATGGCGTAGGTGGCAGGCATTATCCAGTTGGGCAAAAGGGCGTAGGCGGATGAGATTAAGTGGGATGTGAAATACCCAGGCTCAGCTTGGGTGCTGCATTCCAAACTGGTTGCATCTGGGGTGCAGGAGAGGGAGTGGAATTCCTAGTGTAGCGGTGAAATGCGTAGAGAACGAGCACCAGTGGCGAAGGCGACTCTCTGGACTTCATAACTGACGCTGGGCTAAGCAGAAAGCGTGGGGGGAGCAAACAGGACCGGTCACCTGGTAGTCACGCCGTAAACGATGAATGCACCTAGGTGTGGGGTTTCCAGCACCTCCGATACCA
+
')/-32&('$%%+*%/-.4--/7,2..+,)+-))++/8,+-))%($(&'%,2*10.)'&$)',-**+'()02-114./)(*()*-5442483-62)&(-)+)-*''&*.73/,3*++,-()',).*,+(+),**&$%&(''&,*+.(+*('(&%$%'&&%&,*)-++,,&)))%)'(',*&%'%$',--32&)-+(&$$&'(.90.,+'&)*,')*%2868510-87/%)*$%)3./-*'&&&-77//.000+/.)'/21234-..''''))()('&&-)1-*)'+))$()01002-/(((111/*.+.0+(,/)'%&'$'(%)%%$&%%%&*(*)-.3/+(()*)64332..)*40+*/&#%&')),-.,.1/-'$'%(&'$%+++&&+-*++,5+++.37,501(&$%%$()(3.'%'-$&)$$')03/1376,*&'',,6&.&*'$',/00014,()/-(&&,,**++3+'')$%%%
@5dce2df4-d98f-4233-af06-f865a35b6f80 ch=349 read=51127 start_time=2019-12-13T03:54:41Z barcode=BC01 runid=2c9cf7bc05858273f10e7d7ec552fc0bd742dc3e
TTCGGTACTTCGTTCGGTTACGTATTGCTGGTGCTGAAGAAGTTATCGGATGTCTTTGTGTTAACCTGCTCGCTCTATCTTCCGGTTACCTTGTTACGACTTCACCCCAATGTCAATCCCACATAGACAGCTCCTTCCCTTGCGGTTAGGCCACCGGCTTCGGGTGTTATCAACTCTCGTGGTGTGACGGGCTGGCGTGTACAGGCCGAACGTATTCACCGCGACATGCTGATTCGCGATTACTGCGCTTGATTCCAACTTCATGTAGTCGAGTTGCAGACACAATCCGAACTGAGAATGTTTTATGGGTTTTGCTTCACCTCGCGGCTTCGCTTCCCTCTGCACCATCCATTGCTTAGCACGTGTGTAGCCCAGGTCATAAGGGGGGGCATGATGATTTGTCATCCCACGCCTTCCTCCAGCTTGTCACTGGCAGCCTCGCTAAGTCCCACAACTTAATGATGGTAACTAACGATAAAGGGTTGCGTTGCGGGACTTAACCCAACATCTCACGACACGGGCTGACGACAACCATGCACCTGTATCTCCTTATAGCTATCTCTCCATCTCTGGAGCCTTTGTAGGTATGTCAGAGACCTGGTAGGTTCTTCGCGTTGCTTCGAATTAAACCACATGCTCCACCGCTTGTGCGGGCCCGTCGAATTCTCTGAGTTTCATTCTTGCGAACGTACTACTCAGGCAGGTACTTATTGCGTTAACTGCAGCACTGAACTTTGACATCCAACACTTAGGTACTCATCGTTTACGGCGTGGACTACTAGAATTATCTAATCTATTTGCTCCCCACGCTTTCGGGACTGAGCGTCAGTTGCAGGCCAGATCGTCGCCTTCGCCACTGGTGTTCCTCCATATATCACATTTCACCGCTACACACATGGAATTCCACGATCCTCTCCTGCACTCTAGCTGCCTGGTTTCTATGGCTTACTGAAGTTAAGCTTCAGGCTTTCACCACAGACCCTTGCTGCCATGCTCCCTCTTTACGCCCAATAATTCGGATAGCTTGCCATCTACGTATTACCGGCTGCTGGCACGTAGATTTAGCCGTGGCTCAATAAAATTGCAAATCACTCGGCTACCATTTCCTGTAGCCGCCGTTCTTCCTTTATAACAGAAGTTTACAATCCGAAAACCTTCTTCCTTCACGCGGCGTTGCTCGGTCAGGGTTTCCCCCATTGCCGAAAATTCCCTACTGCTGCCTCCCGTAG
+
'$%(%*'+,5*-.9.((+($**2-2,+--/000.0///--)(-,%**&*+*&+*.65.210;2516/),,-/5000/066:65181;0290;-./-,/112;6-775+'))$(*-6.73)')&,..04--.0289199)12+01+*236:;;2372645-3/41...621..+)*++,03832/0---2+,(%+,-./4-/.3)84,---+3889<8051&(554,8154558;5350//9/5+&(%%$%&':6./0,,5/9377866876671;01-601(*,**,(&&37501-087269</567<,9;<,469;889:671,0.,28-&%(#1(+*0.&-+-43987571.)%$'(**.//578/..336,,4544624-3876,3455---,%2($$&'8.93*$,*34989:.4(*+)9+,,9*0001/,003-.)*-/('(',)%,*/'((/,002231.274448422137)*)1+:**)*//**/7431423/90.3/34656256552-/'('+--376::7:<9985434*)'((*)+/243345345659788:8710-/11.07064*$)$%),,-165'%%')10.,&-'/45;99<:89261.18:8.&.+.4950700055565.(/,)(()*--2*)*-3.),2(,+4-0)*14.4.;8.-68128+/*+272856732342577'''(),/,,5,,+,+/3.-.562+001458;//0.,014.;+5*.)*,'+).+/33789663:7++.+**+/50%-'))4-)(*+*/0374450/.94%.22;;-'1./4;22.<;883588890100/:231564;5459:898./,*,//4:759:976:/7,+/0(*')*1+)*+.66546:777//++(,-/321//./*)*+11*)+.*-3/01*11337891/7/.75.960022,965:/0,+,-+-01/*.497*.3-29*)+6,/0//49;424//0337&'%')71-&*,2-*22.44,5/0-204(5.//&+*,+36472**.+1+0724//+-/6618.,&+,.*,/.35'&',')'%)*-,61492&(((,34225+-/,/.,-,8:*9<*4:8761+14**.*/73:786.45/+1+,%%+((/;/-0/:/.-,-6:8/;8<66:10074+-++&+'*.5./026322(145/:5/;<:044:0.0*-36-7:0;/+)+&&&%$())13+*1'+
@3ec7a794-8335-4400-870a-39bbe5b3f6a7 ch=11 read=34155 start_time=2019-12-13T03:54:45Z barcode=BC01 runid=2c9cf7bc05858273f10e7d7ec552fc0bd742dc3e
CCGGTTTACCTTGTTACGGCTTGCCCCAGTCACTTCGTACGTGGTCGCCCTGCCTCTCTTGCGAGTTGTACAACGCGGAGTGAACCCATGGTGTGACGGGCGGTGTGTACAAGGCCTGGGGCAATATTCTGCGGCATGCTGATCCGCGATTACTAGCGATTCCGCCTTCATGCTCTCGAGTTGCAGAGAACAATCCGAACTGAGACGGCTTTTGGAGATTAGCGCACTCTCGCGAGTTTGCTGCCCACTGTCACCGCCATTGTAGCACGTGTAGCCCAGCGCGTAAGGGCCATGAGGACTTGACGTCATCCCCACCTTCCTCCGGCTTATCACCGGCGGTTCCTTTAGAGTCCCCAACTAAATGATGGTAACTAAAGGCGAGGAGTTTGCGCTCGTTGCGGGACTTAACCCAACATCTCGACACGAGCTGACGACAACCGGCCAGCACCTGTGTTCCAGTCCCGAAGGGAAGATCCATCTCTGGAAATCGTCCGGGTTGTATCAAACGCTGGTAGGTTCTGCGCGTTGCTTCGAATTAAACCACATGCTCCACCGCTTGTGCAGGCCCCGTCAATTCCTTTGAGTTTAATCTTGCGACCGGCTCCCCAGGCGGATAGCAATGCGTTAAGCTGCGCCACCCAACACCAAGTGCCCGGACAGCTAGTTATCATCGTTTACGGCGTGGACTACCGGTATCTAATCCTGTTTGCTCCCCACGCTTTCGCACCTCAGCGTCAATACCAGTCGATGAGCCGCCTTCGCCACTGGTGTTCGCTGAATATCTGCAATTTCACCTCTACACTCGATTCCACTCACCTCTCCTGGGTTAAGCGATGCAGTCTCAAAGGCAGTTCTGGGTTGGGCTCCAGATTTCACCTCTGACTTACAAAGCCGCCACGTGCGCTTCCAGTAATTCCGAACAGCGCTAGCTCCTCCGTATTACCGCGGCTGCTGGCGCAGGTTAGCCGGGCTTATTCTCCGGTACTGTGTTATCATCCCGGGTAAAGGCTTTAACCCTAAGGCCTTCATCACTCGCGGCATTTGCTGGATCAGGCTTTCGCCCATTGTCCAATATTCCCCTGCTGCCTCCGTAGGAG
+
20''.2,+0/7.,/'&)*((()',36-,/90&)/--&(#$%$'--/279/.23612((*,,.(&+.,'%%%*%)(+*-&((//(5,+),-990///05562*/4*+,1&+-,-1485145-,+1,-.3.)*,,71105;;98545,++*<*-,0//045:545(*22997911//.11)/09,,%&&&)+)/,2/-+,(022457507/-7800+,''-+,.*&&$'()23/./&+.:/+,-+17/.44310+2,.49/56,,./+'',+/&%'*2*')+,056/)-274:11/-06,128212.02760;9**45-5750/0/0+4011978:296'77:3//2.,'*+*247',)-,.5722177967:220;0/61.&0.&..7))0377951800.:811041.21,.1/41.*,,+224.,,-,0&40*,)'+)&&(),,/43532427/0,,-3652-,/*0*((&*(36*-43/('&0(()1.+.('',&'%(&+.044614-6,-,*20:588642/(+(*0-4,(/-03<:52,+-0.3210-0-*+2*-/16281178-,14667265-60,(//;7-600/7231116'%%).34()16608670&-'4-01139/.-./29256.*'$'&(%-*01/5/:,(-829-&+,&0)8/3369995<921001276:576350-/))+113939./.02-*/3+273*,,.4;8/++*0-564&4,/14:302:454.''(*..3945;54317367885113<*%$)%(0256/-))+/,01-*,4-6644+,+'*,*2-3&)+.+.423467895&(&(+(-))./0/12109+8+/91(9870.0-)*80&46,8(&&''-+)+/5,-++,-4-,-384248.-*%'&0)'&%$$&%''*+0323)+68+-%)'(,''*/1528;/2/30.4:54374446:18.+.,+02/--4062/1.5-/.(()/(2265402/152247,;,*379648*()*)-)+2.9*)-0)0+),24499/1+-&*,4341<0-1889327&(42197+),.)(-1,,1,7-446.375---/,++)*,5,033.-,
@54a76d7a-53ee-4be7-be16-744a5f0c888e ch=411 read=59311 start_time=2019-12-13T03:54:41Z barcode=BC01 runid=2c9cf7bc05858273f10e7d7ec552fc0bd742dc3e
TTAATATCAATTCAATATTCTATGGTAACCTTTCTGTTGGTGCTGATATTTGCTCCTGCAGGAGGCAGCAGTGGGAGAATGTGCACAATGGGCGCAAACCTGATGCTGGCCATGCCGCGTGTATGAAGAAGGCCTTCCGGGTTGTAAAAAGTACTTTCCAGCGGGGAGGAAGGGAGTAATGGCCACCTTTGCTCATTGGCGTGCCACCCGCAGAAGAAGCACCGGCTATCCGTGCCAGCAGCCGCAGTAGCTGGAGGAGTGCAAGCGTTAATCGGAATTACTGGGCGTAAAGCGCACACAGGCAGTTTTGTTAAGTCAGATGTAGAATCCCAGGCTCAACCTGGGAACTGCATCTGATACTGGCAAGCAGGTCTCGTAGAGGGGTAGAATTCAGGTGGCGTGAAATGCGTAGAGATCTGGAGGGAATGCCGAGTGGCAGAGAGCGGCCCCTGGACGAAGACTGACGCTCAGGTGCGAAAGCGTGGGGAGCAAACAGTTAGATACCTGGTAGTCCACGCCATAAAACGATGTCGACTTGGAGGTTGGCCCTCGAGGCGTAGCTTCCAGGCTAACGCGTTAAGTCGACCGCCTGGGAATTACAGCCGCAAGGTTAAAACTCAAATGAATTGACGGGGCCCGCACAAGCGGTGGGCATGTAGTTTAATTCCGATGCAGCGCGCAGAACCTTACCTGGGTCTTGACATCCACGGAAGTTTTCAGAGATGAGAATGTGCCTTCCGGGAACCGTGAGGCGGAGTGCTGCATGGCTGTCGTCAGCTCGTGTTGTAGAATGTTAGGTTCAAGTCCCGCAACAGGCACAGCACTTATCCTTTATTTGCCAGCGGTCGGCCAGGAACTCAAAGAGGACTGCCAGTGATAAGCTGGAAGGTGGGGATGACGTCAAGTCATCATGGCCCGCCCACGACCAGGAACACACGTGCTACAATGGCGCATACAAAGCTGACCTCGCGAGGAAGCAAGCGGACCTCATAAAGTGCGTCGTAGTCCCGGGTTGGAGTCTGCAGCTCGGCTCCATGAAGTCGGAATCGCTAGTAATCGTGGATCAGAATGCCACGGTGAATGCGTTCCCAGGCCTTGTACACACCGCCCGTCACACCGTAGAATTGAGTTTGCAAAGAAATGGTAAGCAACTTGGCAGGAGGCGCTTACCACTTTGTGATTCATGACTGGTGAAGTCGTAACAAGGTAGCCGG
+
%+)/,&'%#$/$#$$%$$$#$%&%%&&,+/'*0(+'/4(-/120//-%%&&&'),'%$').2,.-(%(()77051((0-+(1)+.6293142+(,./',,((%)*'$$$&')*++,')*,-0*((2+&*)+*0/,3(*,6-55*/3;3.-+-1-4:/,-*)('*.,)+*'')-*'(')($%(*,-/.08.-777,8)0'('&$''$01,*,,,0+(--()(+(&**+')-+*.)3*(&(')2+/0'+-./433.,*'%+*3242042192712&0+-1/22/1520)+-1-((,//.,/)286-.7::,.4;41/09*-1;762*'+&**)'..00:073:3262-,+-+--/6--/24232301/*,$'()*-/36-,)-,,-,0.1..,/'*'%%)%)'*&*+(*,)+(&'')/1030(),)(('$1)'$&'030&',((+,/1621)),307**,....-+*'--10676/)'*)&())0+(,,(*002+0'()0-,00)18/364+.1/-)-.02$'*64),,+*)--+&**(.,--1/2(((+))+-+.5.12&.,++*)&(()(,0.-,-,)+)(/..*24/35554)'('%%')*2.+--&/0,411*'(*/.*,(*)-0-//,+*5..8/)+'*,)&'%('/,'(&)'%$+/3401/6-+)*--/1(-*+,((*')+++)'+*'(''()2311,,,-)+,.2,--.3<5/)*+,,;433.6356&0)(%,%05.6/:;89*)*20,3(**-.//)()),03153/00.133010&/4++)))()'-*$*(..)1)()+4(%)()+)),'%)*&-%'2),-;1.82/.;-(*)&%&*2+2()()%..,&.24,6-*''0./3+5,/35/0/,-'),.**&++0059537522+/0,(+-0086%)&+-4,&('&$')0071/,(%%%&%(''$'&&)/+-.))&'**+).**&%$').2+0)1)&+((''*01)/0867:8841270..13788/4..1-((*+'+*))'()++(-*,12313320-'()--,,4+00558160///17220:66333-)(+'*3-'*,...199360,10.,(/37715&-)-*,-/71187/0425248+2+*&%*&'%()3,+633,&%&*')/(*0,---)'&&(($..,.1+%'0)*69012:8,-(*-,+)+,+.+))&''+)*3%+)427/.-,(%(**-
@1224545f-4f2c-4561-9c5b-09fb14fb7328 ch=126 read=108942 start_time=2019-12-13T03:55:10Z barcode=BC01 runid=2c9cf7bc05858273f10e7d7ec552fc0bd742dc3e
TTGTTTGGCTGGTTCCCAGTTACGTATTACGGGCGCGTGATTTGACGTCATCCCCGCCTTCCTCCAGCTGTCGCTGGCAGTCTCGCTAGAGTCCCCAACAGCCAGTGGTAACTGGCGCGATAAGGGGTTGCGCTCGTTGCGGGACCCAACCCAACATCTCACGACACGAGCTGACGACCATGCACCACCTGTATCTCATATAGCTATCCCTCTCCATCTCTGGGGCCTTTATGGGTAATAATCCAGAATGAGTGAGTTCTTCGCGTTGCTTCGGAATTCGAGCACATGCTCCACCGCCCGTACGTCAATTCAGGTTCATTGTACCGACGTTTCTCAGGCGGAATTGCGTTAACTGCAGCACCTGAGCTTTGACATCCAACATAGTACTCATCGTTTACGGCGTGGACTGGGGTATCTAATCCTGTTGCTCCCCCCCCACGCTTTCGGGCTGAGCGTCCAGTTGCGGGCGAGATCGTCGCCGCTTCGCCGCTGGTGTTCCTCCACGCCATATCTACGCATTTCACCGCTACATGGAATTCCGGTCCTCTGCACTCTAGCTGCCTGGTTCTGCGGCTTGCGGGGTTAGAAAGCAGGCACCGCACAGACCATCCTCTTTACGCCCAGCCATTCCGGATAGCAACGCACCTACGTATTACCGCGGCGCTGGCGCGTAGTTAGCCATTAAATAATAAAGTACCGTCACTCGGCTGCACCATTTCCTGTAGCCGCCGTTCTTCCTTTATAACAGAGTTTACGATCCGAAAACCTTCAACAGCTGGCGTTGCTCGGTCAGGGGTTTGTGCGAGATTTCCCTGCTGCCCTCCCGTAGAAC
+
'0)*(%$$$'$')+**(%(,-*-57031),)56-,(+'(',75+.69996,-18,+498;4-*1(*&,-6+*%(&,0-).//(.,.3.+,../45).)+,%&#(&-/)'%$&&%$''*+,112+14,1/+*)))*&+,*.+61+'+*+%,*&+1.3232,*,--0*+''/1++*+)&2400(*&,04651/0/031-%)%&''&(&&(/-+-2/8-//53336+,35099./++'%+.,'%(4)(*##&%$&'&%57:/2/,,2070*)*-&(&'&*($&*()*-..12)+)'*1*+&'$$#%#*645554+.347-'+(#%#&$*%+%&)-((+,379.*(%&%%$$').**)&($$%#%#&'($,-25+**0311./0-,+-412466:98/7,$'(/00545)(%#))&%&*('(,,*&'#*+'(+/061816+)2,..:55'/&$$%%24573+)/2;1-(**)')+-04025033%(*0**+4&)'-3/79;66/1.(,,.201128+*+*+37;:0/06-.+)+)*,.--0-.)'()-'')&%))+2.&))+-49:651++'&&''&&%%#$&'(%)%&%('$#$#'%%$''$'$%%'()'#(.1++16.34.64(-#'$&/-.//,+)&$%(&(%,*/8535.4-0.,3923330&(,0,+'*&,'/*50))6&2(/1)$&-(+3-*.(0962)%%%$$%)('*'*706;32/,/)++5,483+351,.&&),/+..+0,(,+-5*('%%(%%%'04-..*-*&&%%$%%(,//-0())*10/8%'.,((*)%$&(&%'&&1,).('',/*,-*+26(*0-.&&+
@3f489062-10ab-4278-bd00-94277c7397f8 ch=100 read=113543 start_time=2019-12-13T03:55:18Z barcode=BC01 runid=2c9cf7bc05858273f10e7d7ec552fc0bd742dc3e
CTCCTACGGGAGGCAGCAGTGAGGAATATTGCACAATGGGCGCAAGCCTGATGCAACCATGCCGCGTGTATGAAGAGCCTTCGGGTTATAAAGTACTTTCAGCGGGGAGGAAGGGAGTAAAGTTAATGCACCTTTGCTCGTGACGTTACCCGCAGAAGAAGCACAGCTAACTCCGTGCCAGCCGCGGTGGCCACGGAGGTGCAAGCGTTAATCGGAATTGGGCGTAAAAGCGCACGCAGGCAGTTTGTTAAGTCAGATGTAAAATCCCCGGGCTCCAACCTGGGAACTGCATCTGATGCTGGCAAACTTGAGTCTCGTAGAGGGTAGAATTCCAGGTGTAGCGGTGAAATGCGTAGAGATCTGGAGGAATACCGGTGGCGAAAGGCGGCCCCTGGACGAAGACTGACTCAGGTGCGAAGAACAGAACAGGATTAGATACCTGGTAGTCCACGCCGTAAACGATATCGACTTGGAGGTTGCCCTTGAGGCGTGGCTTCCGGAGCTAACGTTAAGTCAACCGCCTGGAAATACGGCCGCAAGGTTAAAAAAACTCAAATGAATTGACGGGGGGGCCCGCACAAGGCAGTGGAGCGTAATGGTTTTAATTCGATGCAACGCGAAAAGAAGAACCTTACCTGGTCTTGACATCCACAGAACTTTCCAGAGATGGTTGGTGCCTTCGGGAACTGTGGACAGGTGCTGCATGGCTGTCGTCAGCTCGTGGTGAAAATGTTGGGTTAAGTCCGCAACGAGCGCAACCCTTATCCTTTGTTGCCAGCGGTCGAAGGAACTCGAGAGACTGCCAGTGATAAACTGGAGGAAGGTGGGATGACGTCAAGTCATGGCCCCTTACGACCAGGGCTACACGTGCTACAATGGCGCATACAAAGAAGCGACCTCGCGAGAACAGCGGACCTCATAAAGTGCGTCGTAGTCGGATTGGAGTCTGCAACTCGACTCCATGAAGTCGGAATCGCTAGTAATCGTGGATGCAGAATGCACGGTGAATACGTTCCCAGGCCTTGTACACCGCCCCGTCACACCATGGGAGTGGGTTGCAAAGAAGTGGTAACGCCTTCGGGAGGGCGCTTACCGCTTTGCTTGATTCATGGCCACAAGGAATTGAGTGTCCGTAACAAAGGTAACCGG
+
'')-./2/65-.02135434-%+(*0-&3(*+-//:66:720359(,,+-.0114,2421,8655441111(**&%)598:8,4-7,'*)-().--4:/1(**.92*'1.04/5,(('+11-07/7-&*+-2.:4/033031*(&+206;237-+2/%+)%%&*%%'*,9/213-4/,.,,.7**)*)'(-**++5//,*-/42.12927,,.%-&%%#*)/./2/76*)0030112.197*.2;9,5,9,-..(*..,-+)/.,.7:0)5200**-2/657;7256789343**+-&8/9..2.'+))*),*024650-%--*),),-,3--+3751..//1;80.60,-5980..--65-03.02,/.+0.4/.7:73/3)')/,3.74-)+63:&')**0*+'*)1*04355&%%'%$&4332.+/*):+/)4469;,.760103//036:99:8-.-**%++,,(%%,+--*+*)-70/*('*((&),.*&&(%+'*(,..*--+617.65%'28568552.1**'2*77-,.26*2,6273*'*1)*.85/+02/102145118;7-580+-(-'&+0--677:/10(5%&*-/.<;-3:8;1//00:;9967/531(&).'&(2708.0:985/1+1/01,76.*/+-0900:42-,-%(*813'5().()49786<;5;6694-+*)$/)*/5440./1:9:999555*++,./1)''((5/(+,8<+7023341453+-446/...589:6</220/6.2:/,44/5.--.3:31&&'+,+.230$)('--279;;07645578)//1104/+-,.-5;:4889;::971+3301&2143*(+'(*+/;/2765+++')*+,574261/'()*/03786;-'*)$(+'..23.22,',&(/(+/85-*/.%%.0,*5489:95805/3.0,9+)'()+.-25060013/345900/'(-))'30316*+)''+/4012;:;00%#'(-31...--6/..94+5774/(''*33526-/***--32;8-+83//,08086:,*)(-8)/1.24:/%+('''(%(&)$(*+33+:7,+7005879419&&/5,(%)'+-81/++/'+%$&())*&$(&&(%&%($')+.445:+0,56;:-2-
@91be54b1-fbf1-40b7-8fbb-fdd2a5f2b804 ch=7 read=45187 start_time=2019-12-13T03:55:20Z barcode=BC01 runid=2c9cf7bc05858273f10e7d7ec552fc0bd742dc3e
CCGGTTACCTTGTTACGGCTTCACACAATCATCAATCCCACCTTAGACAGCTCCTTCCTTGCGGTTAGGCCACCGGCTTCGATTGATATCAACTCGTGGTGTGACGGGCGGTGTGTACGAGGCCGAGAACGTATTCACCGCGACATGCTGATTCGCGATTACTAGCGATTCCAACTTCATGTAGTCGAGTTGCAGACTACAATCAACTGAGAATGGTTTTATGGGTTTTGCTTCACCTCGCGGCTTCGCTTCCCTCTGCACCATCCATTGTAGCACGTGTGTAGCCCAGGTCATAAGGGGGGGCATGATGATTTGACGTCATCCCGCCTTCCTCAACTTGTCACTGGCAGTCTCGCTAAGTCCCCAACTTAATGATGGTAACTAACGATAAGGGTTGCGCTCGTTGCGGGACTTGAGCAACATCTCACGACACGAGCTGGCGACAACCATGCACCACCTGTATCTCATATAGCTATCTCTCCATCTCTGGAGCCTTTATGAGTATGTCAAGACCTGGTAAAAAGGTTCTTCGCGTTGCTTCGGAGTAAACCACATGCTCCACCGCTTGTGCGGGCCCGTCAATTCTTTATTTCATTCTTGCGAACGTACTACTCGGAGCGGAGTACTTATTGCGTTAACTGCAGCACTGAACTGACATCCAACACTTGAGTACTCATCGTTTGCGGCGTGGACTACTAGAATTATCTAATCTATTTACTCCCCACGCTTTCGGGACTGAGCGTCAGTTGCAGAGCCAGATCGTCGCCTTCGCCACTGGTGTTCCTCCATATATCTACGCATTTCACCGCTACATGGAATTCCTGATCTCCTCCTGCGCACTCTGTAGCTGCCTGGTTTCTATGAGCACTGAAGTTAAACTTCAGGCTTTCACCACAGACCCTTGCGCTTTATGCTCCCTCTTTACGCCCAATAATTCCGGATAACGCTTGCCACCTACGTATTACCGCGGCTGCTGGCGCATGTAATTGTAAACTCAATAAAGTACCGGAAATCACTCGGCTACCATCTCCTGTAGCCGTTCTTCCTTTATAACAGAAGTTTACAATCGAAAACCTTCTTCCTTCACGCGGCGTTGGGTCAGGGTTTCCCCATTGCCGAAAATCCCCTACTGCTGCCTCCGTACAGGAG
+
726265031:0-80*,/%1364/.,-0:3329:7;0:5'(3..101261/0239.900/1,,12.9059:;34211,.4+,*+,(&,.67/--,-+.5988880407287;8775588.*-+2+))')..09898647767778433:9756953632,;,,-/.-.%7)3'+'*.1:6879999853-8.+-46533029;78((('$+(*410/2:93177<*6<;/34.9-*,8463404.0942114-71.27///053;:97490,,.000343330-,&-((,///2/3(4478830./9455448<1./47778-95,(++16282.+**,2.1233333112661449:8645179,/-*)*0-../14879.--8.+-'+23+/0-62000/145;-15<92,*'$($)*/.55203-/113-0((+535&3)+/124667.1.00-312722434:365756767523335;::8543530154/9:/0.-,,.836556102843630:52+).;<99<.--,-'&(,12'0%'(+;689,+--06778556,(,&#&++21,56*)11(3,01+5-%(/,-3:<746/0*'(+',&--+001&+&'+,-**,++.2(1+,.527272:9:/000098;.*2)*.231'0)1'()&&&(*)+/.,//00;9)/),+,-4;6310221')%1)*+974:4324083&,+298,,...1<00'6941101-/.,,47/6,-)*&),70/089410011+0235988:8;:89;/+008/1/224+)*+)1,7<-.37959900,*+.2-6,,'#).42..*)+3./0*0*----(),/1269:887.85111++)&%)+,1)-(++2,&)+1-*/8017--(+,,-//8;;41*)*('$&&'++,-/9,+33:511-0,(/.+,3/40)8-9;::81-4-,9;55:45857417028/0+0*++-/0/-'.'.&*+/132--15,,*(5+.8/.)(,'$%*&'*,+-.*,(()%-43689:8455***0+9;9:;9519-*)01/0+,3+,9;132,33028:0055968;:87<7/0//,30010-(')/)/760;0276+&*/-/9/-382-063.),.(*.0.-5.18,3+%)')(%
@79c597a8-1589-4bd3-b0d5-81ba691be6e2 ch=461 read=50384 start_time=2019-12-13T03:55:34Z barcode=BC01 runid=2c9cf7bc05858273f10e7d7ec552fc0bd742dc3e
TCGGTACTTCGTTCAGTTACGTATTGCTGGTGCTGAAGAAGTTGTCGGTGTCTTTGTGTTAACCACTTGCCTGTCGCTCCGGTTACCTTGTTACGACTTTACCCCAGTCATGAACCACAGAGTGGTAAGCGCCCTCGAAGGTTAAGCTACCTACTTCTTTGCAACCCACTCCCATGGTGTGATGACGGGCGGTGTGTACAAGGCCCGGGAACGTATTCACCGTGGCATTCTGATCCACGATTACTAGCGATTCCGACTTCATGGGTCAGTTGCGAACTCAATCCGGACTACGACGCGCACTTTATGAGGTCCGCTTGCTCTCGCGAGGTCGCTTCTCTTTGTATGCGCCATTGTAGCGTGTCTTGTAGCCCTGGTCGTAGGGCCATGATGACTTGACGTCATCCACCTTCCTCAGTTTATCACTGGCAGAAGTCTCTTTGTTGGCCGGACCGCTGGCAACAAAGGATAGGGTTGCGCTCGTTGCGGGACTTAACAACATTTCACAACACGAGCTGACGGCAAGCGCACAGCACCTGTCTCACGGTTCCCGAGGCACATTTTCATCTCTGAAAACTTCCGTGGATGTCAAGACCAGGGTAGGTTCTTCGCGTTGCATCGAATTAACCACATGCTCCACCGCTTGTGCGACCCCGATCAATTCATTTGAGTTTTAACCTTGCGGCCGTACTCCCCAGGCGGTCGACTTAACGCGTTAGCTCCGGAAGCCACGCCTCGGGCACAACCTCAAGTCGACATCGTTTACGGCGTGGCTACCAGGGTATCTAATCCTGTTTGCTCCCGCTTTCGCACCTGAGGCGTCAGTCTTCGTCCAGTACGCCTTCGCCACCGGTATTCCTCCAGATCTCTACGCATTTCACCGCTACACCATAGATTCTGCCCCCTCTACGAGACTCCAAGCTTGCCGGTATCAGATGCAGTTCCCAGGTTTGAGCGGATTTCACATCTGACTTAACAAACCGCCTGCGTGCGCTTGCGCCCAGTAATTTCCGATTAACGCTTGCACCCTCCATTATTACCGCGGCTGCTGTGCAGGTTAGCCGGTGCTTCTTCTGCGGGTAACGTCAATGGGCAAAGGTATTAACTTTGCTCCTTCCACTCCCGCTGAAAGTGCTTTACCCGAAGGCCTTCTTCATACACGCGGCATGGCTGCATCAGGCTTGCGCCCATTGGTGTAATATTCCCCGCTGCTGCCTTGCCTCCCGTAGGAG
+
$$(%($+,952335(.//,-11/14016936455791,4.++9---&))+-02;,+,9-<-;.0-,7+.9;:.,,,,+,'*+28,0110'+.().*529:/288,--475667<3/,,-$(%*&&(('&()1/2-0(*.17181.&(&&)(&$(02/7<7-46:2<9*+,-22-*2-++*)%'(++'261.0.)+'2(+020+21(-6328228213..09573600097633552/1128;752.--.04:161389:8,-/8,,,-+-/..))62342;65)7/8:64220+)+*-/10;;22433346812/5+--.*,,**%)'*)&(4-1233:6-0..--.:;,8,'$$).,...%(((%()/<109;;:3-.)*0+712--/.-..1.038778274+-76;6638*,/;1.,,(.+3.,&'(,-/-*,(0-',%%%*+38875131180.+/,5,3.963'0*+;487655031.0)978(&%-&*+0///87001062*-.+135658824/&&)*-&0./4257,-43,/)3198;6:2.,,+0/0,.+'&**23975/247//1030.29;:837767///4)/.(-*).-8769633,0+**/0/))-.-).+1-(-42777822:('''&,*)+%+1/('&(('2,:501750+06<<,3:2.2.,.39672755.656+,.7;927332-7-7+.')(+111283/32.8./63778:66'1+)))-/3838()(*-6.5/34/61(%+*1,..11...37.83/01376/:/04.14<811+42-'+*920++&/2/2&)+0027,4355:6309''&##&&161;:9;;25:.7//0082/0**+26561023464895.+0:1220.*))#$)//880,-,6823/31.42+11449(0),./1/39'77878348999/55;5:/-4:69.+(&%&$$/3))*+,821111061608:89;6/312369820).('('./*&*+0/9;(72/+3+1,40./3.///:034:/8..35/182/5///9948%&*',/5.-,/3-32.019/28363554((*47463531/)./1;,-,+'1(%%(,0.'+)+*(*-+%*+870+887070**().-)%)*((07+64:9=::<:99/0(-),*5--,.5.001002)-855:1352;/+/2-%&$&&0./05846-*,10++''%#%$(+-,7.,029+,+
@3a38bf45-38ed-4747-9cc3-688d1f9c5ae8 ch=189 read=110117 start_time=2019-12-13T03:55:36Z barcode=BC01 runid=2c9cf7bc05858273f10e7d7ec552fc0bd742dc3e
CTCCTACGGGAGGCAGCAGTGGGAATATTGTGCACAATGGGTACCAAGCCTACAGTGCAGCCATGCCGCGTGTATAGAAGAGGCACCGGGTTGTAAAGTACTTTCAGGCGGGGAGGAAGGGAGTAAAAGTTAATACCTTTGCTCATTGACATTACCCGCAGAAGAAGCACCGGCTAACTCCGTGCCAGCAGCCATGATATTACAGCGGAGGGTGCAAGCGTTAATCGGAATTACTGGAATAAAGCGCACGCAGGCAGTTTGTTAAGTCAGATGTATGTGAAATCCCGGGCTCAACCTAGGAACTGCATCTGATACTGGCGAAAGCTTAGTCTCGTAATGTAGAGGGGTAGAATTCAGGTGTGAAATGCGCAGAGAGATCTGGAGGAATACCGGTGGCGAGAGCCCCTGGACGAAGACTGACGCTCAGGTGCGAAAGCGTGGGAACAAACAGGATTAGATACCCTGGTAGTCCACGCCGTAAACAAACGATGTCGACTTGGGGTTTATTGCCTTTGAGGCTGGAGCTAATAACGCGTTAAGTCGACCGCCTGGGGAGTACGGCCGCAAGGTTAAAACTCGAATAGATTGACGGGGGGCCCACAAGCGGTGGAGCATGTGGTTTTAATTCGATGCAACGCGAAAGAACCTTACCTGGTCTTGACATCCACGGAAGTTTCAGAGATGAGAGTGTACCTTCGGGAACCGTGAGACAGGTGCTGGCTGTCGTCAGCTCGTGTTATTTGTGAAATGTTGGGTTAAGTCCGCAGCGAGCGCAACCCTTATCCTTTGTTGCCAGCGGTCGGCCGGGAACTCAAAGGGGCTGCCAGTGATAAACTGGAGGAAGGTGGGGATGACGTCAAGTCATCATGCCACGACCAGGGCTACCACGTGCTACAATGGCGCATACAAAGAGAAGCGACCTCGCGAGCAAGCGGACCGCAAAAGTGCGTCGTAGTCCAGTTGGAGTCTACTGTCGACTCCATGAAGTCGGAATCCGCTAGTAATCGTGAAAGTTCGAATGCCACGGTGAATACGTTCCCGGGCCTTGTACACACCATACCGTCACACCATGGGAGTGGGTTGCAAAGTAGGTAGCAACCTTCGGGGAGGCGCTTACCACTTTGTGATTCGGCTAGAATTGAAGAATGCGTAACAGAGTAACCGG
+
*+0/-.14;,).*-(/,*+.26/+..(/+%,),,,3..1.(%$)$..&+)%&)*+1*(*'-2.-,06,.00.+,,'%)(%',()#'')./31.*60*)+*('%%(&&(),28)'-+,1*3,&('121',*6-8.136.79+,99090,)'&+++0<712,*/*&*+((343121*/*+)65165570./(-0.%$&%)*'%#%'&'*+*,-*---04/1-3,6++,&,+)0+-/951(/,/,.(&(-)-,/3/82(219-,17160783247.0+*')&)0/)/51+/-*,5/*252%0)0*,5001/0./05777--*'+*($&'&')../3.//+,*&(''+.0))')/-0.3)-,%'%%%/1,./+(/-+*+)*.008.-1*,*)(/+(-*,-.+.+('14.+(*/68,,+()*'+/-+--/1.6554(&''*+...4.''01:74+,.%7+0.45157((/8623.20+-.2:6763/*++',.*,-/007-6*+(**+/*%-)*3,-61*-2)-%%'*&+.1*%(*'(++.15/12258:97:9996-'&')2/4081.036,61:4<<97..%(%%%%.022-2+*306*10*'-,/01,,+.+),+020,)-,3;,495<21/2285-750.00('(234.6/0943+-0/4-,,//2../-())(28;11,%(*.--&')*+.+265;9/:9+598-3-)*,-&)+&%%&+*66000*/1000/7470/4',.+%*),0,*)0+-40402,./41),0.2)(564.5,431.3//21-71,.30.9.-.2803*8.2.93722995;2,52.,+*01-11.1/.42....)'(**+).(2633443662302,34331('$*''((,/6.1:87*(*%$+*.15:690;0.00023338760((&)(()22/.+-%&&'%'-4-1'&$%%#$*-2+**,.-0314..*/*$)).,-*+,,0&*&%.-./24691351.,+,/1.().-,--&..4****,1)*)%#%)'%'++.))+)&&&')1/8658/1-+5656,0/112.-*.6')'()'+886466%%+++),+(153:,5..,'&$*&&)')*-0.196-65-(,3,4344012.+*3,*//13:504/+'('')),05))&(%%$&(,+')('(485,'*
@301c9a7d-e49a-4d06-8f0f-fc1247a168e4 ch=70 read=62983 start_time=2019-12-13T03:55:46Z barcode=BC01 runid=2c9cf7bc05858273f10e7d7ec552fc0bd742dc3e
CTCCTACGGGAGGCAGCAGTAGGGAATTTTCGGCAATGGAAACCCTGACCGAGCAACGCCGCGTGAGGAAGAAGGTTTTCGGATTGTAAGCTGTTATAAAGAAGAACGGCGGCTACAGGAAATGGTATGATGACCAATACTTTATTAAAGCCACGGCTAACTGTACCCAGCAGCCGCGGTAATACGTAGGTGGCAGCGTTATCGGAATTATTGGGCGTAAAGGGGAGCAGGCGGCAGCAGGGTCTGTATGGTGAAAGCCTGGAAAGCTTAACTTCAGTAAGCCATAGAAACCAGGCAGCTAGAGTGCAGGAGAGGATCGTGGAATTCCATGTGTAGCGGTGAAATGCGTAGATATATGGAGAGACACCGGTGGCGAAAGGCGACGATCTGGCCTGCAACTGACGCTCAGTCAGCGTGAAATAGGATTAGATACCCTGGTAGTCCACGCCGTAAACGATGAGTACTAAGTGTTGGATGTCAAGTTCAGTGCTGCAGTTAACGCAATAAGTACTCACCTGAGTAGTACGTTCGCAAAGAATGAAACTCAAAGGAATTGACGGGGGCGCACAGAAGCGGTGGAGCATGTGGTTTAATTCGAAACAACGCGAAGAACCTTACCAGGTCTTGACATACTCATAAAGGCTCAGAGATGGAGAGATAGCTATATGAGATACAGGTGGTGCATGGTTGTCGTCAGCTCGTGTCGTGAATGTTGAGTTAAAGTCCGCAACGGGCTGCAACCCTTATCGTTAGTTACCATCATTAAGTTGGGGACGCCAGAGACTGCGCCAGTGACAAGCTGGAGGAAGGCAGGGGATGGCGTCAAATCATCATGCCCCTTATGACCTGGGCTACACGTGCTACAATGGACTGGTGCAGAGGAAGCGAAGCCGCGAGGTGAAGCAAAACCCATAAAACCATTCTCAGTTCGGATTGTAGTCTGCAGCTCGACTACATGGTTGGAATCGCTAGTAATCGCGAATCAGCATGTCGCGGTGAACACGTTCTCGAGGCCTTGTACACACCGCCCGTCACACCACGAGTTGATAACGCGAAGCCGGTGGCCTAACCGCAAGGAAGGAGCTGTCTAAGGTGGGATTGATGATTGGGGTGAAGTCGTAACAAGGTAACCGGAGATAGAGGCGACAGGCAAGTAGGTTAACACAAAGACACCGACAACTCTTCCTTTCCAGCAATACGTAACGCA
+
+.0((+01;7*+2-...*)-+)/**-,8;340;0/:44-)-+40()*2480(*./+-((('''(*)//.3+..),+33,2,2-3.+/.6-3/1%-,028*)'*%*0,.0-6//./0%,)*/1,+)&%%($('%&$'%&&(*11(.,-))&,,,+7./+3**%%'$%%''+-,*.7//4.-9233;9:1:0*5)()&.-10//4-7+3-2),./7;87721()'4.%*,3592261/56.+63/2220/117553:813846+0((&%&%0(-/30*,-/+(.20221.02,3,,3532220/,0068170(*,7:58:287---0-3914-1++',,-70.+1-)*:88,+)+*/-131/*&%1.25;(7-8..*())+.699922110555;5814(&&()98899673,)&),2,23-)+,*',/017968;/.+...-1.(),0584416(3//0-*+--/686'5*-:8;89771/0+,;6%++&''*,1234130/.3//.''(*.//(**')(*++))())552,,-5*)-942.30.980/,'(%%)'(%*,3992/*+++'%,(((,)/.3-0/.3,--10:9+93:2-)+++-)1)(,/3-.667181-7/-450700097-+,))-.-6-1356:))),-9850+&(*)+----0,/1037848...,+1-()*+284<577889.//0129989-6-%53244,(30:/3*)-,+*-/672,&%$%).&28*.+*+9150-+0835:8985-6(,)-218:5-1*+%%&'(+40*-+00....//3.,-/63140.1.-1%)18+76.810028;3+03:99:,7:8,./00334;152,--,-+,,.120.-02-,/,*.(-.-.-0'-+/0,/,,.)//-+++/+*)1+%*1:711:90/1:;85:99;677--1--./*6*+,-/42*)*)$)*6-*+((.24/2,4-00468)&(%'')')*8945:6/---%++0415+.+105.'((+5435)%/'2-3/-+011135<61:40188634+,0+*+)2111:96-0)-*)077:6.4,*+0964112',(,)*(%(*5432136+2/3-*%-+//00/1729;/--1201769:9335+202:795+*(()(*(+,0/77%+16-*')%&21976325480,-/8882/.2,'&'+1.+)+',++-3/:0105,2%($%#
@f631d3f8-dea2-414a-bc7b-52d0c8cd5bf3 ch=30 read=48362 start_time=2019-12-13T03:55:51Z barcode=BC01 runid=2c9cf7bc05858273f10e7d7ec552fc0bd742dc3e
CCGATTTACCTTGTTGGCTATCATCGACTTTACCTTAGACGGCTGGCTCAGGGTTACCCACCGGCTTTAGGCACTTCCGACTTTCGTGGTGTGACGGGCGGTGTGTACAAGGCCGGGAACGTATTCACCACCAGTATGCTGACCTGCGATTACTAGCGATTCCACGACTTCACGTAGGCGAGTTGCAGCCTACGATCCGAACTGAGGAGTGTTTCTCAGGACATCACCTCATGATATTGCTTCCGTCTATTAACTCCCATTGTAGTACGTGTAGCCCAGGTCATAAGGGGCATGATGATTTGACGTATCCCGCCTTCCTCCATTATCTGCGGCAGTCTCTCATAGTTCCCACCCGAAGTGCTGGCAACATGAATGGAGGTTGCGCTCGTTGCGGGACTTAACCCAACATCTCACAGGCTGACGACAACCGTGCACCACCTGTTTTCTGGCTTCGAAGAGAGGAACTATCTCTAGTTCTGTCCATCAATGTCAAGACCTGGTAAGGTTCTTCGCGTTACGTCGAATTAAACCACATACTCCACCGCTTGTGCGGGCCCGTCAATTCCTTTGAGTTTCAACCTTGCGGTCGTACTCCCCAGGCGGGGTACTTATTGCGTTAACTCCGGCACAGAAGGGGTCGATACCTCCCACCTAGTACCCATCGTTTACGGCCCAGGACTACCGGGTATCTAATCCCGTTCAACTCCCCTGGCTTTCGCGCCTCAGCGTCAGTTTTCGTCAGAAGAGTCGCCTTCGCCACTGGTGTTCTTCCTAATATCTACGCATTTCACCGCTACACTAGAATTCACTTTCCTCTCCGATACTCGTTGGCGGTTTCCATCCATCGGGGTTAAGCCCGAACTTTTAAGACAGACTGGCCAATCCGCCGCGCTTGCGCCCAATAATTCGGACAACGCTTGCCACCTACATTACCGCGGCTGCTGTACGTAGTTAGCCGTGGCTTTCTATTCGGTACCGTCAATCCTTCTAACTATTCGCAAAGAAGGCCTTTCGTCCCGATTAACAGAGCTTTACAACCCGAAGGCCGTCATCGCACTCACGCGGCGTTGCTCCGTCAGACTTTCGTCCATTGCGGAAGATTCCCCTGCTGCCTCCCGTAGG
+
4//&06,*.217/.()(&**-/4676*6275%)%&''*6302+,,()',$*,).,(87,*34-++-8:*-4././-0../02;8.28799:87898<;:692**&)+24:.9/9)357:97988;313+&+%%(,-21.1/04;8778.:.,+.*.04/9;++&''+.09/012248993,-10'*),/9/354405((58510*)'%*)*-7-,/5(36/0233/03/-%(((+'+-+/1633,,--,112/.08:9.18,-(,-*.1.(''('*((/211('.7.59/.+1,,.0-8;-+-/%)&)+3-+24:4:7676001-126894:61476..,.),%.109:/*19,*+(,,-../'(%'),.-5;/4+%-1.8/11557779472;810.2/-,,*+/,/188/))%''%&('7647847;8960//6'*'**<75--/20.523')/,*)'-*.0/367780,*+-;277665458.6/..002+-5<:78-3),+/998<;92//.&-/21((2/2*/*//.,,.,/52-,050-5,*+35/.*-5.*14,72:96093-,33;92284506.0/;03')+.,567-+/75+65,,+)-*$+('--,205052415.,.$)('+244.1/11019-5*)(-11011.0:4/1:65;-+)&+,/)(00,(*/2819505650031163+1,+'(((36.*.07/09:11303753,,./2:244;:9/&21&%+&&%&++0386:8589-,+.13/464891))2111698453434:10+0.$$/&(+/6,,',*0+%'*3;-65555+*.-,++(&(/-1-'52;-2-,,66+,,()1*/.23)251*,/029;2,)&.146-,&&$)&3.56.(,(()''&'%+))*&-*,2.4-.)+(%*.,,,/.,28+-1)(*)0/.2745.:0/**(*$%**+077;5459494:.1:.,-+000&44(31-22/718.0.,,13/206<834*-(&).-2345;9,040-+*,5.1',*)%+)26-),/*/1,)(*)/.7344/77061343+,-/(3332;/0.10008.223,86-,7755881*,0/.)+-9/7,*(./21182/6*-225,
@b11f6a6d-cf36-489c-ab62-ae06a02b8353 ch=3 read=29668 start_time=2019-12-13T03:55:48Z barcode=BC01 runid=2c9cf7bc05858273f10e7d7ec552fc0bd742dc3e
CTCCTACGGGAGGCAGCGAAGAATATTGCACAATGGGCGCAAGCCTGATGCAGCCATGCCGCGTGTATGAAAGGCCTTCCGGGTTGTAAAGTACTTTCAGCGGGGAGGAAGGTAAAGTTAATACCTTTGCTCATTGACGTTACCGCAGAAGCTTCAGCTAACTCCGTGCCAGCAGCCGCGGTAATACACGGAGGAGTGCAGCGTTAATCAGATTACTGGGCGTAAAGCGCACGCAGGCCAGTTTGTTAAGTCAGATGTGAAATCCCCGGGCTCCAACCTGGGGCACATCTGATACTGGCAACGAGGAGTCTCGTAGAGGGTAGAATTCCAGGTGTAGCGGTGAAGTGCGTAAGAGATCTGGAGGAGGAATACCACCGGTGGCGAAGGCGGCCCCCTGGACGAAGACTGACGCTCCAGGTGCGAAAGCGTGGGGAGCAAACAGGATTAGATGGTAGTCACGCCGTAAACGATGTCGGCAGGTTGTGCCCTTGAGGCGTGGCTTCAGGAGCTAACGCGTTAAAGTCGACCGCCTGGGAGTACGGCCGCAGGTTAAAACTCAAATGAGATTGACCGGGGGCCGCACAAGCGGTGGAGCGTAATGGTTTAATTCGATGCAACGCGAAGAACCTTACCTGGTCTTGACATCCACGGAAGTTTTCAGAGATGAGAATGTGCCTTCGGGAACCGTGAGACAGGTGCTGCATGGCTGTCGTCAGCTCGTGTTGTGAAATGTTGGGTTAAGTCCGCAACGAGCGCAACCCTTATCCTTTTGTTGCCAGCGGTCCGGCCCGGGAACTCAAAGAGACTGCCGGTGATAAACTGGAGGAAGGTGGGGATGACGTCAAGTCATCATGGCCCTTACGACCAGGGCTACCACACGTGCTACAATGGCGCGCAGCCTGAGAGAAGCGACCTCGCGAGCAAGCGGACCTCATAAAGTGCGTCGTAGTCCCGGATTGGAGTCTGCAACTCGACTCCATGAAGTCAGAAATCGCTGGTAATCGTGGATCAGAAGAATGCCACGGTGAATACGTTCCGGGCCTTGTACACACCGCCCGTCACACCATGGGGTGGGTTGCAAAAGAAGTAGGTAGCTTAACCTTCGGGAGGGCGCTTACCACTTTGTGATTCATGACTGGGGTGAAGTCGTAACAAAGGCGG
+
014+)+-%6,+/*)%%&&$$'&)(+81/07.9.-)*,(*.08+-3.--0103%90987971/**,1,+),.-./--**/,,3/08)(03)'))+6:;/-00/68)**%'&++),96006/5.01,65*(/01%/&-%202.))'&(-&*($%%&)'+,+-/++-4/4168350./71.1.7,0.-&*++(2.-+&)*1.6(+-617165),+*,)+,2;98788;/(*-3-203-5,-'%,6<+)7,7,5.0(')*%&)*11,,39,,3,-,:*7*84/.6*')&')*+3222277/://7+-),('')+,9881*%.0.54+6+8*:**7:75+00//1('((%&))-*-)'))+45596+0-)2+-,-)0.)-4/9214.(((*0514.7:7,,27:0/.+%*)++-.+--0,&1+-+,*&'')+-/+170*.01:041,.%0+-.(.****+(*'*'58:::9/5/)+-3*-%'$++)2+5-/5,+0../972:495663%+))(,./3/..-5-:0+,998949656767(,%.*++59437749.0-;;71987:;/1-,-6.--)%&-26-4:*,/112.64;76/()+(.)*+/85<:778<5/-.,/7675,,3-,382.1-+498799:3:///11510133/2..57544.,,,---+.314566698;1:80917221''/7'25878986814201543210//00989-:--,57;74317/264:783254+,148&&3.)-+,/9011/03829:().2.0:70640,/+1/23*,03,71/2.1.)),//100.(7/,,+.4.200/**&'('/.6::0159798884/,.47886-7-4/($$$%()022566/0/.,()'**,573450<2193.+*-)'*+&)+&(&(*)+---/-.)-+*++-8/34:,.))+-029755898:97:313-.(/.0/7/1+./46:93822.00/15946628112+)-*-.//13&/,.8344;;<7371-.,(.319:1*-086235423.2-2*-34/,))&$')+3014-*5011202/18552*)$*',*+9/54:5*&+*(*,.4..',+/./++,484<8,+1--*)/*'10.65::5520170-/....053.0+/-,,3)''.,36,)-**,
@fc42def4-8ed9-41b3-91f1-f9c9d91eb629 ch=392 read=54523 start_time=2019-12-13T03:55:48Z barcode=BC01 runid=2c9cf7bc05858273f10e7d7ec552fc0bd742dc3e
TTCAAGTACTTCGTTCCAGTTACGTATTGCTCTTCCGGTTACGACACATTCACCCCAGTCATGAATCACAAAGTGGTAGCGCCCTCCCGAAGAGTTAAGCTACCTGCTTCTTTTGCAACCCTCCCATGGTTGTGACGGGCGGTGTGTACAAGGCCGGAACGTATTCACCGTGGCATTCTGATTACGATTACTAGCGATTTACGACTTCCTTAAGGTCAGGTTGCAGACTCAATCCGGACTACGACGCGCTTTATGAGGAGTCCGCTTGCTCTCGCGAGTCCTTCTCTTTGTATGCGCCATTGCGGCGTGTTAGCCCTGGTCGTAGGGCCATGATGACTTGACGTCATGCACCTCAGTTTATCACTGGCAGTCTCGCGCGGTTCCAGCCGGACCGCTGGCAACAAAGGGATAAAGAGTTGCGCTCGTTGCGGACAACTTAACATTTCACAACACGAGCTGACGGCAATACATGCAGCACCTGTCTCACGGTTCCCGAAGGCACATTCTCATCTCTGAAAACTTTGCGTGGATGTCAAGACCAGGTAGGATGCTTCGCGTTGCATCAGATTAAACCGCATGCTCCACCGCTGGAATTTACGTCAATTCATTTGAGTTTTAACCTTGCGGCCCGTACTCCCCCAGGCGGTCGACTTAACGCGTTAGCTCCGGAAGCCACGCCTCAAGGGCACAACCTCAAGTCGACATCGTTTACGGCGTGGACTACCAGGGTATCTAATCCTGTTTACTCCCCACGCTTTCGCACCTGAGCGTCAGTCTTCGTCCAGGGGCCGCCTTCGCCGCCATTCCTCGAATCTCTGCGCGTTTCACCCGCTACACCTGAATTCTACCCCTACGAGACTCAAGCTTGCCAATTATCAGATGCAGTTCAAGGTTGGGCCAGAGTTCACATCTGACTTAACAAACCGCCTGCGTGCGCTTTACGCCCAGTAATTCCGATTAACGCTTGCACCCTCCGGTATTACCGCGGCTGCTGGCACGGGTTAGCCGGTGCTTCTTCATACGGGTAACGTCAATGAGCAAAGGTATTAGCTTTACTCCTTCCTCCCCGCTGAAGTACTTTGGCCAGAGGCCTTCTTCATACGCGCGGCGCATGGCTGCATCAGGCTTGCGCCCGATTGTGCAATATTCCCCTGCTGCCTCCGTAGGGG
+
1"%-)#%&)*.-&')5(')3401+6--8/1163;72(,.)$&&&)++*-0'+-895.37:5556;873767/./2.(+(*+37'(+2/*+-*)019-'%())/,%#'+03175/.-/%01-(.;+,;26),%*,034;7+,+('-(,(+.26937(4*4-,.337324;7:7;556;6--.-,*,()05.01-//.&/+&$()+/534%&*+)(,+,(**--%0%))/./)5())3-4:86574-+*%(,,.&'&')*%()0-*(1)((-/,60./,..2-,8167/:/').035695&*.+*&+)**+-&'(-42,...**--*3665-,*+/,+,*..0/+-($$#%%,/)*,40;-))'',4080)/5545(((&)(+)%%()/.1946,03.7//-&119*-0:/559**$,-8.21799089024.*''+(*)019/8;*-/01-.(**)0112.2223.1++,/1&5,02238--1611-//85:9:0-,.).,+-0272(+,7673.*-13*),)'%*+.9;873576567734-)(&&%%)$+/0-+..*1---.4,++./.<89:%--2/2227137'&&%$%&+-(')+-54:6;4//75..+7;<+773.0/.//,1.)&*(-.-988+%.7*+---3-+--/.;99130-,-/0523-1(+/-035:57/4*41+&*.56936.6043-%**+53.8/%'.11378;998'8-)-)%+(*+/01-00014;1*.4279)),./19630103:)*/454677775552//3''3::.31+110:2115%(*--83:77,--,+,...*))%(3.0,/++(+0(-.31-*,*6+5''/.0(&'0/367568/-'),-+35-(01058.//.)-*/72+'-(/.5,515)*+*-/5*('(-8012241412/067;7::77706//,(&$$$*)540(++.25-1,+0///.,-/50,-0-95---&&**27,/3+*/+*+99,,+'$+/21151127&74....,03-,-)0'+300665886750)&+.4*+&)$((%$&+.)(++9:+4673/541).*'()('')/22$''-%%).),23857;7*-+-'.',(/+&))-093412223)4)1+4-/076)+'-&',*0/6334250,*+,/777:54310/1).%
@40695031-8d01-4d9c-aa3b-e603791b3e6b ch=11 read=34223 start_time=2019-12-13T03:56:04Z barcode=BC01 runid=2c9cf7bc05858273f10e7d7ec552fc0bd742dc3e
CCGGTTACCTTGTTACGACTTCACCCCAATCAATCCACAGACAGCTCCTTCCTTGCGGTTCAGGCCACCGGCTTCGAGGTGTTATCAACTCTCGTGGTGTGACGGGCGGTGTGTACAAGGCCGAGAACGTATTCCGCGACATGCTGATTCCTAGCGATTACTAGCGATTCCAACTTCGTAATAGTCGAGTTGCAGACTACAATCGAACTGAGAATGGTTTTATGGGTTTTGCTTCACCTCGCGGCTTCCTTCCCTCTGCCACCATCCATTGTAGCACGGTAGCCCAGGTCATAAAGGGGCATGATGATTTGATATCATCCCCGCCTTCCTCCAACTTGTCACTGGCAGTCTCGCTAGAGTCCCCAATAATGATGGTAACTAACGATAAGGGTTGCGCTCGTTGCGGGACTTAATGGCATCTCACGGCACGAGCTGACGACAACCATGCACCACCTGTATCTCCTTATAGCTATCTCCCATCTCTGGAGCCTTTATGAGTATGTCAAGTAGTAGGTTCTTCGCGTTGCTTCGGGTAAACCACGTGCTCCACCGCTTGTGCGGGCCCAAATCAATTCCTTTGAGTTTCATTCTTGCGAACGCTACTCAGGCGAGTACTTATTGCGTTAACCTGCAGCACTGAACTTTGACATCAACGCAGGTACTCATCGTTTACGGCGTGGACTACCGTTATCTAATCCTATTTGCTCCCCACGCTGGGACTGAGCGTCAGTCAGGCCAGATCGTCGCCTTCGCCACTGGTGTTCCTCATATATCTACGCATTTCACCGCTACACATGGAATTCCACGATCCTCTCCTGCACTCTGGCTGCCTGGTTTCTATGGCTTACTGAGTTAAGCTTCAGGCTTTCACCACAGACCTTGCTGCCGCCTGCTCCCTCTTTGCGTAATTCCGGATAACGCTTTGCCACTACGTACGGCTGCTGGCACGTGGTTAGCCGTGGCTAATAAGTGCCGTCACTCGGCGCGACATAGCCGCCGTTCTTCCTTTATAACGGTTTACAATCCGAAACCTTCTTCCTTCACGCGGCGTTGCTCGGTCAGGGTTTCCCCATTGCCGAAAATTCCCTACTGCTGCCTCGGGGAG
+
34++2,*3708$0,(),+,1.13/561+,+,.:02,&(&)(+'))&'))0-&%&)+*.3,*)*.87-.-.-,1601&5.1,2,,,:2410003266;9:83343;:645.-+*)''//,/4((&')-./42292'(+23556584.'0''$$('*1,7-,,4.3464790-(+)+40(-+&),1084.-10*-)+-/1345;49),652(0*.75521:9/.44:5778*%&1+603:574304/192((1,9103676735;69:965;*+)'%$$&'*))/-+)051/.//0),/75423/00//28-++,%78891::.+/9/9/5-4(*&),.+.1.42.500186-/-..0/---368+.*+)0*./0/..05456662../,-.-*1--+./4577.71;8520--((&%&$'*,+&(,&-+.11200000769:27;8860..-(.-3355565:605-,-446674340)*6433344((,-,33.0-&()-6512)&%''++,+412-/.,,017/+)+)(&)(*+5.16/0'0/0000.180/01-0+3*//-3.*/,+0(1+6/&(+-/,24<:928;4.2--+')(#%)$%)).).,(&'**++/-/1./1170-*))%$$%'(..263/147,,--/2.30+,%+,*./64,1444;10/,3./039/0/,+),+6///.1908')(88.(-.1/7*%''()*:74/,./16888*(&(#'*,./.888688*+'%'+79;400./-.0:7,,--557679:5757.8;/.-05+-/,.*-&+('().,0+(*-/1,+,0-0200,***+*(*(()-+.068;:765714--1('(),*,605,.047%4945;84233//(,.(((*)*)+/123;0//*0,)+240&$'$)166;/.4<68-4+**.1.'.1%))*2**''&,.225540.'())).4*((+'(*&%&%'/,52(+)57787'(*,1.,$&%&&''(&,.019886.*.-+*23+**.((*)-1-12:77+*05-272999:::8,,%'&**2-1.:2339+5+++,.2,8*44.+.0627;//5913,-,)&&)+,/-,,-*1)(1)%+
@9fb5a380-1411-4bbe-bed6-be962f7e14fd ch=113 read=77457 start_time=2019-12-13T03:56:01Z barcode=BC01 runid=2c9cf7bc05858273f10e7d7ec552fc0bd742dc3e
TTGATGTACTTCGTTCGGTTACGTATTTACTGGTGCTGAAGAAGTTGTCGATGTCTTTGTGTTAACCTACTTGCCTGTCATCTGGTTACCTTGTTACGACTTCACCCAATCATCAATCCCACAGCAGACTGGCTCCTTCCTTGCGGTTAGGCCACCGGCTGGGTGTTATCAACTCTCGTGGTGTGACGGGCGGTGTGTGCAAGGCCGGGAACGTATTCACCGCGACATGCTGATTCGCGATTACTAGCGATTCCAACTTCATGTAGTCGAGTTGCAATTTACAATCCGAACTGAGAATGGTTTTATGGTTTTGCTTCACCTCGCGGCTTCGCTTCCCGCATCCATTGTAGCACGTGTGTAGCCCAGGTCATAAGGGCATGATGATTTGACGTCATCGCGCTTCTCCGGCGCTTATGGCAGTCTCGGCTGAATTACAACTTAATGATGGTAACTTCCTTTGATAAGGGTTTGCGCTCGTTTGGGACTTGGCAACTTTATCTCACGACACGAATAGGCGGCAGCATTTTCCCTGTATCTCATATAGCTATCTCTCCATCTGGAGCCTTTGTAATTATGTCAGTCTCAGGTTCTTCGCGTTACTTCAGACCAAGCCGCATGCTCCCGCACTTGTGCGGGCCCCAATCAGACTGCTGGGGTTTCATTCTTGCGAATTTTCACTCAGGCCCCGGGTACTTATTGCGTTAACTGCAGCACTGAACTTTGACATCCAACTTGCCCAGGTACTCATCGTTTACGGCGTGCTACTGGGGTATCTAATCCTCTTCTTGCGCTTTCCGGGACTGAAGGCGTCAGTTGCAGGCCAGATCGTCGCCTTCGCTTCACTGGTGTTCCTCCATATATCTGCGCGTTCCACCGCTACGCCGTTCCACGATCCTCTCCTGCACTCTGGCTGCCTGGTTTCTATGGCTTTACTGGAAGTTAAGCTTCCAGGCTTTCACCACAGACGCCGCGCGCGCGCCCTCTTTGCGCCCAATAATTCCGGATAACGCTTGCCACCTGCGTACCGCGGCTGCTGGCGTGATTTAGCCGTGGCTTTCAATAAAAAAAGTACCGTCACTCGGCTACCATTTCCTGTAGCCGCCGTTCTTCCTCGCGCATAACAGAAGTTTACGAGATCAAAACCTTCCTTCACGCGGCGTTGCTCATTCCAGGGTTTATTGCCGAAAATTCCTACTGCCCTCCCGTAG
+
##*$,+02558/0.3'&*+0.0/1*.,'$').22444404*++),0.-1)%)&*-.22&**/:/0.1+&,././87478&&$&#*,3-094:.2/,.1157:5).1,*,13/1217.50'&'$&'&(,/),76470584+/++---)1(,1://8*.*)%),+(('/,.+-%+*-)+/78971/*(-.10/++()((%#(*+1335),(%%,(+.48315848373798:331154+,-+00/.1&.-..5,1,*%)-.5,-+..054..030..*+/2)')5:8660076530-/2/'039<5,*)+'89-+.181*,214''*01430(*,/13.',(+482,6)(')*(+,-.-*,,*46+*1778702&,43346011/(43'(-/019920%)$%%(&'(&&&&%%%&#%%'++06520,%&&&'$)&$%)(')-.317776753/+*+%%'-()-.23(1+.3,)+,.06647-./4*++*('(%&%(+)''('*'..(,(*'&(%&,++)+*$$#&(*2(*(&$$('*+5810//'$%,(,/00.254++)**,.3+,4(%)&)&(%*%''%%'$$$$)-*3*(()+-2.7&,.82*,('%*,'*'$&&,(.-14'&($%,)(*/146202.))/-5***(($$&(./+145559<909-.&('+/55,%()-4210&&$((&'%'*+,0212/0./0.425.-/+.026:,39)),*,/7)7*%$$%),()''(+557601)*+6.,0--)3),)(*&%(%$2+0224714,+*/-'''$*+,.:6,,.:8,,,*((()*96:/,6-(*$+)-4/3477/1.021063&&%()*,-..+++/-.,39,,*,,660*)'('++''%-1+)&$'&+(()0-+)**+//1229854650200/%01436512/28.+(#%%(),0+,0/4*(-++3/(%')+0&++0+,32---3-/+-,-('%%&%,+/+-(+10+'&(&#'(52,.0.017:,+21256-)&'))+1-&*%$$'&&$%&'(*0,3142.)(%&)&-)''*,.*/.60.75+,6/5177:1*/1)5-/1203441:3435708<631140//4415;89<77--%%(%%##&)1:80+,,*-:0+)%'$$),'+1,+),..*/65/0/1.556/7-+.0('.(*'*5-9:1'/.)263/771.)%&(%()$*'%')02,,23
@b23fe2db-594e-4679-8341-eea69be6c51b ch=35 read=64996 start_time=2019-12-13T03:56:00Z barcode=BC01 runid=2c9cf7bc05858273f10e7d7ec552fc0bd742dc3e
CTCCTACGGGAGGCAGCAGTAGAATTTTCGGCAATGGGAAACCCTGACCGAGCAACGCCGCGTGAAGAAGAGGGTTTTCGGATTGTAAACTTCTGTTATAAAGGAAGAACGGCAGCTACAGAAATGGTAGCCAGTGACGGTGCTATTAAAGAAAGCCACGACTGCTACGCAACAGCCGCGGTAATGCGTAGGTGGCAAGCGTTATCCAGGTGTGGGCGTAAAGAGGGGCAGGCGGCAGCAAAAGGGTCTGCAATGGTGAAAGCCTGAAGCAACTTCGGTAAGCCGCCAGGCAGCTAGAGTGCAGGAGAGGATCGTGGAATTCCATGTGGCCCGGCGGTGAAATGCGTAGATATATGGAGAGGAACACCAGTGGCGAAGGCGACGATCTGGCCTGCAACTGGCATGGTCCAGCGTGGGGGTAAATAGGATTAGATACCCTAGTAGTCCACGCCGTAAACGTGAGTACTAAGTGTTGGATGTCAAAGTTCAGTGCTGCAGTTAACGCAATAAGTACTCCGCCTGAAGTAGTACGTTCGCAAGAATGAAACTCAAAGGAATTGACGGGGCCCGCACAAGCGGTGGAGCATGTGGTTTAATTCCGAAGCAACGCGAAGAACCTTACCAGATCTTGACATACTCATAAGGCTCAGATGGAGATAGCTATATGAGATACAGGTGGTGCATGGTTGTCGTCAGCTCGTGTCGTGAGATGTTGGGTTAAGTCCCGCAACGAAGCGCAACCCTTATCGTTAGTTACCATCATTAAGTTGGGGACTCTATAGCGAGACTGCCAGTGACAAGCTGGAGGAAGGCGGGGATGACGTCTATCATCATGCCCTTATGACCTGGGCTACACGTGCTACAATGGATGATGGTGCGGGAAGCGAAGCCGCGAGTGAAGCAAAACCCATAAAACCATTCTCAGTTCGGATTGTAGTCTGCAACTACATGAAGTTGGAATCGCTGGTAATCGCGAATCAGCATGTCGCGGTGAATACGTTCTCGGGCCTTGTACTACACCGCCCGTCACCACGAGTTGATAACACCCGGAAGCCGGTGGCCTAACCGCAGGAAGGAGCTGTCTGGAATTGGGATTGATAGTTGGGGTGAAGTCGTAACAAGGTAACCGG
+
0/7.--8)5/'*-/01-),,')(,*4:6,3;;5;52/((,*-42-/06934/25200574:9:921-10+,-2.3;93/(7+/4.019433;464060129+4,43*/68)2-',-,-0,+(+,(*851126-000*0-%&#%'(.,4.(%),+),1'+&&(%&')''(',)3//111)(')'4/,1+-0-1-/72/.*+.41/,4*&-))$)%+*()(/7,(&-1.+,/6866;916625.+)23/.*($)*,/86748601610&(%(&)'+)'&$*5;/7:('*,/4,,+,,,(),-,,(*0),(184687:94344424*-$)$&((+(,+0994163-,16675664504.3)(%*,057-20./2150+-()*67782010--6/;/688-,++$(%&%'(,''(*,2%011*,18:5'6,*:,-.7732:+*-234466302259678<;7'1)&*-.18:5//.,7-9,3.-++..*+6:5/4239:702.9/:08::;933120220-,-/*/'&#'''(,.28<867.0.177--0+(575;.))'(2,118'65-18)(/0127678;893-..+1--/75<;5;726'%*)&')(--/446.+).))*,-4(,'($-*)*6752212011-/5124*(+.82-,2*,.../1144445559/2..26,+++,,2740160140/122574588:97678.9-4364<5.,,)9.*+1.3('&(+89977;5-61005/;0./114835535:54104/68/34,*'$'&(..).,.//07011237/'&(+.-,/)++,95.68,0367722,'&*+.79:;)193-821/34:274/0/)+()+4541110513:3-+&+,'+)''-)')%)&)+*4533*(,))).&*/<<096,,03:;74477;433&4678+/)1+'(+/43./)(&&'&'*-123.020/+0-.-/.(456977.0..928')*12658580/.//;734459547(+35-4,((()%$((*/.4812+-'&&&('++)/,,,477*65+*()*).63:8-,-(()'-*(+-+,-.)-(++-*20($$'%)%(2001.-.-''3*+)*(''')')--578878-81083:13
@38d7945c-8a3e-402b-b4ea-5546dd472e48 ch=92 read=71945 start_time=2019-12-13T03:55:59Z barcode=BC01 runid=2c9cf7bc05858273f10e7d7ec552fc0bd742dc3e
CCGGTTACCTTGTTGCGAGCTTCACTGATCATGAATCACAAAGAGAGTGGTAAGCGACGCCACTCCGGTTAAGCTACCTACTTCTTTGCAGCCCACTCCGTAGTGTGACGGGCGGTGTGTACAAGGCCGGGAACGTATTCACCGTGGCATTCTGATCCACGATTACTACTTGATTCCGGCTTCATGGAGTCGAGTTGCGGGCACAATCGGACTACGACGCTTTATAGGGTCCGCTTGCTCTCGCGAGTCGCTTCTCTTTGTATGCGCCATTGCTTAGCGTGTGTAGCCCTGGTCATGGGGCCATGATGACTGACGTCATCCCACCTTCCTCCAGTTTATCACTGGCGAATTCTCCTTTGAGTTCTGACCCGGACCGCTGGCAACAAAGGATAAGGAGTTTGCGCTCGTTGCGGGACTTAACCCAACATTTCACAACACGAGCTGACGGCAGCCGTACAGCACCTGTCTCACGGTTCCCGGGCATTCTCATCTCTGAAACTTCCGTGGATGTCAAGACCAGGTTCTTCGCGTTGCATCGAATTAAACCACATGCTCCACCGCTTGTGCGGGCCCCGTCAATTCATTTGGTTTTAACCTTGCGGCCGTACTCCCCAGGCGGTCGACAACGCGTTAGCTCCGGAAAAGCCACGCCTCAGGGCACAACCTCCAAGTCGACATCGTTTACGGCGTGGACTACCAAGGGTATCTAATCCTGTTTGCTCCCCCACGCTTTCGCACCTGAGCGTCAGTCTTCGTCAGGGGCCGCCTTCGCCACCGGTATTCCTCCAGGTCTCTACGCATTCACCGCTACACCTGGAATTCCTACCCCCCCCTCTACGGACTCAAGCTTGCCAGTATCAGATTGCAGTTCCAGGTTAGCCCGGGGATTTTCATCTGTTAACAAACCGCCTGCGCGTGCGCCTTACGCTTGAGTAATTCCGATTAACGCTTGCACCCTCCGTATTACCGCGGCTGCTGGCACGGAGTTAGCCGGTGCTTCTTCTGCGGGTAACGTCAATGAGCAAAATTATTAACTTTGCCAGCCTTCTCCCGCTGAAGTACTTTTACGGCGGTGCTGCTGTAGGCGGCATCCGGGCTTGCGCCCATTGTCACCAATATTCACACTGCTGCCTCCCGTAG
+
05)2,:12324./7+-+(),/3.()(*+-.+,((0/.,/640'%'&)'/35''(*,&.-./$&'-()*0+8/./63551)///+*.+&+(%++,&*+41*-,78866784;83.5.0232+00*3338(742522889<978;45.0-+/7/'()-33+-00830/-+$%'-.19001-14473353+-,+*+./-%1(-4-&,/347*8/877721,*)*/**)&)/()*&$'),*+..-0.+,'+*/045956-62-(/-1167882,5)'+('(*)+)(%$'-36.+3::953/45272./...-'%&()71799:15--/948;:,0*,-8<6/0.(*)-41*&%$)%/0%%.'(+4540$''/0*-849;3331511/656(0/3*7-'*$**2()/0344-20-,,81/(&&/(2+*,.1)18/0''(&)&*+,5853/1/(-++1/.6(3(#')/43385+,)*.4.:./)(*&$&,*42555675*&,*&-.,58249<9:232*++)('&),1/-8;714407.//33'&..13<978*,-,,)-..*.,..02001&)++06.)/0331452/-87.-/:8).--+..,,7.9.'.&)-3572.005,2,'%&&(++./+.&%'*+0&-,-,,(&,1,/579/0+-910+05728/6,3,24542324568<930.111::;754)3*0(('',-11/1/2/++.*12+/417;7-,2/)2;1)+,)-/,.//2781001.4-.)*+,//&&)))0-/,0--7%''))//5-8+*-+-.7264834566-61*)2/,,2,,//8.111-1+,(,,925485/**-*-/)-/68:54.//3/28(44677**$%($''+111.'++/+*(1+)*1/.%056)-,+.*)'+/-**().828:8,,&&(-,.,-&'%$('&%#&&()249<6/-+8+/.//-5/,+(/2510717//8/19561:5659873/)/'.$'/80016.-,))+;,8:6343,1-,.69676091227:,2'%'/*/410)+)((+2(&&')1+*,2-)97+.*)(+((&&$#$)'$&&&&&('&(%$#&%'((*)*+,)2./.2(-*0.)$)'%%%$+'0)0'20'$'%(.-20,-1'.5)(*++
@8ebc71ac-d1a2-48ba-a6f2-281b1e50c258 ch=47 read=64463 start_time=2019-12-13T03:55:58Z barcode=BC01 runid=2c9cf7bc05858273f10e7d7ec552fc0bd742dc3e
CCGGTTACCTTGTTACGACTTCACCCCAATCGCTGACCTACCTTGGCCGCTGCCTCCTTGCGGTTAGCTGCGGACTTCGGGTATTGCCAACTCATGGTGTATGACGGGCGGTGTGTACAAGACCAGGAACGTATTCACCGCGACATTCCTGATTCGCGGTGATTACTGGCCAACTCCAGCTTCATGTAGGCGAGTTTCAGCCTACAATCGAATGAACTGGTTTAAAGTTTGGCTCCACTACGGTATTGCATCTCTCTGTACCAGCCATTGTAGCACGTGTGTAGCCCTACCTGCGGGAGGGCATGATACGACGTCATCCCCACCTTCCTCCTGGGTGCCCAGGCGATCTCGCTAAGAGTCCTCAGCAATGGTAGTAACCACGACAAAGGGTTTGCGCTCGTTGCGGGACTTAACCCAGCATCTCACGACACGAGCTGACGACAATATTGCACCACCTGTCACGCGAGGATTTCCTCGATTAAGAGTAATGCAAAGGGATGTCAAGTGTAGGTAAGGTTCTTCGCGTTGCTTCAGATTAAACCACATGCTCCGCTTCGCGTGCAGGTCCGTCAATTCGCTTTGGTTTTAATCTTGCGACCGTACTCCCCAGGCAGAATGCCAATGCTGGCGGCGGGCACGGAGGTGTTGAAACCCCACCTAGTATTCATCGTTTACGGCGTGGACTACCGGAGGTATCTAATCCTGTTTGCTCCCCACGCTTTCAGGCCTCAGCGTCAGTTACAGTCAGAGAGTCGCCCTCGCCATGGTGTTCTTCTGAAATCTCTACCTTTCCACCGCTACACTAGAATTCCACTCTCCTCTCACTCCTGGAATATGGCCAGTTTGGAATGCAGCACCCAAGTTGGTGGGTATTTCATCCCGCCAATCATCCGCCTACGCTCCTTTACGCCCAGTAAATCGGATAACGCTCATACCTACGTATTACACCGCGGCTGCGGCACGTAGTTAGCCAATGGCTTCCTCCTTGGTACGTCATTATCTTCCCAGAACCAGAACGCGATCCGAAACCCTTCATCACTCACGCGGCGTTGCTGCATCAGGGTTTCCCCATTGTGCAATATTCCCACTGCTGCCTCGTAGGAG
+
63/20;./124+3/,-3369:7-2)(%,+/0/331128)*0),&*./6-0*()*).*,/,0-42-+)(&&*1224487,2/.'))))++)+,-+-/2.,,(),/4.55-/63341../,(-+5:58712.-23330&())+/2958;-*%*+297457')'+./+0)%(%$-(-.2)((''.*).,,+2973222;33023-)$*+3-/-18/**/29963:9.98+.<2/2../,(+,(,-.0*3,-.9:62/,++,)()0,+-8./8/**++(,,-+.,)&-/5)'')$$$''0,'-3-746//*'%)+77::908+.'&*((.*'(.2,-,%)&&)&%&'')&)*.0//01,)',-/433-'/.6/$+'%'(/7+.$'',369*/52-9-00-003249''&3-6-3-/)2,)+%-./121)+,**'+*/4346554'336..,0+++.5,074662&'%&%%%&&+3-9::73'/(-)&'(*.334214*+2.776873/&,'''(,,,*)1/:66<;7523.,.474,+-4.4;69;/-+,-0+5)&&(%((++/*/'280/*()-(5,9+)&(,0.(,4;*/7/.-,((*+8:/3//.0*,)&.82)*-/*%'%***)&%%'(/0/,/)))+,+)',(&+3+(*%182)*2/1(,*)+3-233.2:8.109334:<563155+6()),)-/+.8875245<2*+)17/*/1.--1,*'))%%*.+,-*&%().6/1+,48-,-+++,,29:43/017%&&'3**2+,.)&$2.(+,52.&,&%)*,**0737855+-,))(,+*5-$'+-20201**&(&+%''(+()'%%(')&.1:73625670.-,,13.0/-5+-(*'1*...96/.+6-)%&&,06668:9213&&)'*.56*96)../.)%&)(*+'*)5,/9//.686'(*,300302,5*(*),43150/)(&''(&*+11538--'-%)+-7/-6*&,1-0.*0)'.()-,61)-31/-/)'&'-)('''$%#%%&/0)'..&-3'*/++6;4533-/,/*54/40../.--.2)14*%'/,44+)38.0,+-3...651.&,,-23331./(+&,'&%
@91e54054-4f90-443b-8dd6-7f62cec39947 ch=455 read=55704 start_time=2019-12-13T03:56:05Z barcode=BC01 runid=2c9cf7bc05858273f10e7d7ec552fc0bd742dc3e
CCGGTTACCTTGTTACGACTTCACCCCAGTCATGAATCACAAAGTGGTAGCGCCACTCGAAGGTTAAGCTACCTACTTCTTTTTGCAACCCACTCCCATGGTGTGACGGGCGGTGTGTACACAAGGCGGGAACGTATTCACCGTGGCATTCTGATCCACGGTACTAGCGATTCCGACTTCACGGAGTCGAGTTACCCAGTGCAATCCGGACTACGACGCTATGAGGTCCGCTTGCTCTCGCGGGTCGCTTCTCTTTGTATGCGCCATTGTAGCACGTGATATTAGCCCTGGTCATGGGAGCCATGATGACTTGACGTCATCCCCACCTTCCTCCAGTTTGGCAGTCTCCTTTAGAGTTCCCAGCCGGACCGCTGGCAACAAAGGATAAGGGGTTGCGCTCGTTGCGGGACTTAACCCAACATTTCACACGAGAGCTGACGACAGCCATGTGCAGCACCTGTCTCCCACGGTTCCCGAGGCACATTCTCATCTCTGAAAACTTCCGTGGATGTCAAGACCAGGTAAGGTTCTTCGCGTTGCATCAGATTAAACCACATGCTCCACCGCTTGTGCGGGCCCCGTCAATTCATTTTGAGTTTTAACCTTGCGGCCGTACTCCCCAGGCGGTCGACTTAACGCGTTAATCCGGAAGCCACGCCTCAGGGGCACAGCGCCTCCAAGTCGACATCGTTTACGGCGTGGACTACCAAATCTAATCTGTTTGCTCCCCCACGCTTTCGCACCTGAGCGTCAGTCTTCGTCAGGGGGCCCCGCCTTCGCCCACCGGTATTCCTCCAGATCTCTACGCATTTCACCGCTACGCCTGGAATTCTACCCCCCCTCTACGAGATCAAGCTTGCCGGTATCAGATGCAGTTCCCAGGTTGAGCCCGGGGATTTCACATCTGACTTAACAAACCTGCCGTGCGCTTTACGCCCAGTAATTCCGATTAACGCTTACCCTCCCGCCATTACCGCGGCTGCTGTGGCGCGGAGTTAGCCGGTGCTTCTTCTGCGGGCCAGCGTCAATGAGCAAGGTGTGCTGCCCTTCCTCCCGCTGAAAGTACTTTACAACCCGAAGGCCTTCTTCATACGCGGCATGGCTGCATCAGGCTTGCGCCCATTGTGCAATATTCCCCACTGCTGCCTCCGTAGGAG
+
34+'01)/417/-8*--158;8,2/6/*/275769.-.*,0/*'-++*,,-.1;3432,,0/4/87826679;*),'+/4896+05747<-$'(6;,1661-+*((2/99/21-/532,/-11334,%)-',018334-+-)&('+*)*2333:372-..&0'*---/319:55*$*6+.*.0-)++1/(*+9(/,)$&$#%'-+1/13041324,,)*+**+(3555822182446/5/2)))+-.13:4/.,8-*0//*-.3;367*)+--+,-+)**')))(-/107;:6(5+5-%,3955112.---1026578:;4:<6+/4177801/122;-&))+-/04:0072)++-/915,%,1/3858;58223025547'5-9784+*3-17+/+..44+1*%0/:21101,-/+-0-/28))$%'++*+',-7636546324;/-*(,/02337;7876-91('11:::.('*%7-3210093455877634/796,/92947:<8857963357<&410)*//1<99<96665:23486&(0.5.;06++,+85553/.2.-.1+'/*,'3.575.-.3(7.<961<;0-///;</082,/,((,+2.01-,,/891).5-,---576252501303./%*,))***)0315150.3+')3*0-/,'*%--.2(5-./410404567;4../:54238323,//041,,.0513.03<<133/999++/.13831.0/25./568899(,+*./0849)*06/,,-,+,7:260/16),7/0-..4995,0***0211775/.+).1.156836200&..*-0-3383779354833,0((,+*..,,)1*-,-.47,8233;246987+63<.1,.+**5-./482-332*0301(,,-.54455686794,.(%%'(+-.-**-,)$&''/+)*2599697-/3:381,**'&/61/.2'$%$&-*(,-*+0...//.+'))&%(*,%'-6,+,3+5+,+*-1433344.)+*-%+,/0,3,*).00,3).+(+'',&,680997,87/(.0/,5))'%&%%&'..).4-)*(.-886:79<554-../-:6764:5/.../;*6996;02'26*&)*%'%'17343-3:;1,...021285:61507,()
@06cf0653-a218-4087-8200-279378131f50 ch=85 read=66461 start_time=2019-12-13T03:56:07Z barcode=BC01 runid=2c9cf7bc05858273f10e7d7ec552fc0bd742dc3e
CTCCTACGAGGCAGCCAGTGGGGAATATTGCACAATGGGCGCAAGCCTGATGCAACCATGCGCGTGTATGAAAGAAGGCCTTCGGGTGTAAAGTACTTTCAGCGGGGAGGAAGGGAGTAAAGTTAATACCTTTGCTCGTGACGTTACCCGCAGAAGAAAGCACCGGCTAACTCCGTGCCAGCCGCGGTAATACGGAGAGACGGCGTTAATCGGAATTACTGGGCGTAAAGCGCACGCGAGTGCAGTTTGTTAAGTCCAGATGTAAAATCCCCGGGCTCAACCTGGGAACTGCATCTGATACTGGCAAGCTTGAGTCTCGTAGGGGGGTAGAATTCCAGGTGTAGCGGTGAAATCGCGTAGAGATCTGGAGGAATACCGGTGGCGAGCGGCCCCTGGACGAAGACTGACGCTCCAGGTGCGGCAGTAGAACAAACAGGGATTAAATACCCTGGTAGTCCACGCCGTAAACGATGGCGACTTGAAGTTGTGCCCTTGAGGCGTGGCTTCCGGAAGGTAACGCGTTAAGTCGACCGCCGCAAGTACGTGACCGCAGGTTTAAAACTCAAATGAACCGGCGGGGGCCCGCACAGCGGTGGAACATGTGGTTTTAATTCGATGCACAACGCGAAAGAACCTTACCTGGTCTTGACATCCACGGGAAGTTTTCAGAGATGAGAATGTGCCTTCGGGAACCGTGAGACAGGTGCTGCATGGCTGTCGTCAGCTCGTGTTGTGAAATGTTGGGTTAAATCGCAACGAGCACAACCCTTATCGCTGTTGCCAGCGGTCCGGCCGGGAACTCAAAGGGAGACTGCCAGTGATAAACTGGAGGAAGGTGGGGACGTCAGTCATCATAGCCGCCACGACCAGGGCTACACACGTGCCACAATGAAAGCGCATGCAAGAAGCGACCTCGCGAGAGCAAGCGGACCTCATAAAGTGCGTCGTAGTCCGGATTGAGTCTGCAACTCGACTCCATGAAGTCGGAATCGCTGGCCAATCGTGGATCAAACACGGTGAATACGTTCCCGGGCCTTGTACACACCGCCCGTCACACCATGGGAGTGGAGTTGCAAAGAGGTAGGTAAGCAACCTTCGGAGGGCGCTTACCACTTTGTGATTCATGACTGGGGGTGAAGTCGTAACAGGTAACCGG
+
')+-+'))%++*)-,**+-&+(%'))(-+*+,0096671.-*-+%0700)**,.+2623-.))*3+-/1349*&+,*/.9899'52401/35*,-1/970+/0189((.,.0*1,$''-80,..2/277/2:/,.,&%+'$()2++1:0-.+,/,(/.+)-/7-3,*+071479/391**')0-,*,+2..,3,.,')'+,&*.2.;.:.3&)+(+,+,3;997302:2++01,0.0*%&$&+&/5::23321-//&&$%*1+177.,.4;-+5;87;216:55;4.636788973//001431,.,$)).-++--,14545)535-..,2,3+//.3:80-)*'0*)+351)'/533-+)'+778:.,8-5979;9471,+(''*(+/-731-4957210-...--./123('2789,&+)$(('*%&&*:59042.)-**-(,+27++2::7775701028156:700/.%%$&%&3+()/()5*,/19.,00018330('(-2-('*%%%%&/4/&-).,8*,---;;:8:7-/,*$)(*,++%2./0/).25*.,-4+,4196,'%')+++*.286*06-',&'&,,(3211,&)**+(..*::9.:6:3/-/((((0/3/.%()))),-/+.**3)-*+'$"$%&)66135270).+-76352****,,-+190/464:6:7+:02,3//62(-/3',),-65.'%*%./0/6766911204664650+&%$&))-/.//,2()&'*$(((4*$'&%'+)00)',)-2*,4-5-,995798;:4.2/21/54.,)+*/4)*,)()).2337*,-+,1128/07.,0.2625-,-72))+,++(+/02+('%')'$('')+,/((750.+***+)+--,,,+-,0,'%%%&(+,11+445&))(*826777621*)&)+76+/-21025201/73)+8;9:867990:)1,..,/)*,,-*-*()*)*(+-1600%(,)+2-2,3.1+,*&(%$+)./3;8587954+/01199::;6,0&0+351),*,1/40...--,2:027.-0399742,/+3.*()02&((%%))7*'),2/..1--'$%'')1275.0(.5/7/.-,,28).++*)*/14952200230285-.,0*))./7340&-)'*17942
@80d83422-f843-49c1-8d34-d493b393d749 ch=137 read=66666 start_time=2019-12-13T03:56:20Z barcode=BC01 runid=2c9cf7bc05858273f10e7d7ec552fc0bd742dc3e
CCGGTTACCTTGTTACGGCTTCACCCCAGTCATGAATCCGCAAGTGGTAAGCGCCCTCGAAGGTTAAGCTACCTACCGCTTCTTTCGCAACCCACTCATGATTGTGACGGGCGGTGTGTACAGGCCGGGAACGTATTCACCGTGGCATTCTGATCGATTACTAGCGATTCCGACTTCATGGAGTCGAGTTGCAGACTCAATCGGACTACGACGCACTTTATGAGGTCCGCTTGCTCAGCGAGTCGCTTCTCTTTATGCGCCATTGCCAGCGTGTTAGCCCTGGTCGTAAGGGCCATGATGATGACGTCATCCCACCTTCCTCCAGTTTATCACTGGCAGTCCTTTGAGTTCCCGGCCGGACCGCTGGCAACAAAGGATAAGGGTTGCGCTCGTTGCGGGACTTAACCCAACATTTCACAACACGAGTGACGACAGCCATGCAGCACCTGTCTCACGGTTCCCGAAGGCGCGCATTCTCATCTCCTGAAAGCTTCGTGGATGTCAAGACCAGTGCGTTCTTCGCGTTGCATCGAGTTAAACCACATGCTCCACCGCTTATTGCGGGCCCAAATCAATTCATTTGAGTTTAACCTTGCGGCCGTGCCTCCCAGGCCCGGTCGACTTAACGCGTTAGCTCCGGAAGCCACGCCTCAAAGGGCACAACCTCCAAGTCGACATCGTTTACGGCGTGGACTACCAGAATTATCTAATCCTGTTTGCTCCCCACGCTTTCGCACCTGACGTCAGTCTTCGTCAGGGGCCGCCTTCGCCACCGGTATTCTCAGATCTCTACGCATTTCACCGCTACACCTGAATTCTACCCCTCTACGAGACTCAAACGCAGTATCAGATGCAGTTCCCAGGTTGAGCCCGGGGGGGGATTTCACATCTGACTTAACAAACCGCCTGCGTGCGCTGCGCCCAGTATTCCGATTAACGCTTGCACCCTCCGTATTACCGCGGCTGCTGGCACGGAGTTAGCCGGTGCTTCTTCTGCGGGTAACGATCAATGAGCAATTGTTAGCTTTACTCCTTCCTCCGCTGAAGTACTTTGTAGCCGAAGGCCTTCTTCATACACGCGGCATGGCCATCGGGCTTGTGCCCATTGTGCAATATTCCCCTGCTGCCTCCCGTAGAAG
+
---3-6)*/6/,31...'/0841847.+,586554:40&&*,1-/27688*./0;744,.,,,2480/00155/+*(%('+(,.-+(*,/.-.)+)*$&%%-+*)-11.,/,&/21.)&')()1/3&73051.34.;0.0:/2/1003;:40012+--5,-+,,-.59289*+56;6117-))+*00,/,&1#&(*+61;593967/0.,&&&(%)*/61..-/0,-/**,+(***&&&%&'*,$'3+99533++*6799<94:.+*').)*)*%''15../354/8-,,-007670//,+''*-2469/7:4+397778310/002%%*-4686:63555,*1-.77:5:;/../.7;7:882207/3595:+2/4537)1*((**'/32537/0.:981:02,&)%0+33,9+*(*-&**,(&(&)'-,'-,&')*-06.21128/457620219920'()-4)1++'%)+3<41433435&(**++&)1/-((,:9988:6452.(%&''#'2:39:96917111655,%*'/0;57/,(,424548/-,)&&&%-++-.3...*()()))3+74659/+&)0;5-2,3-6-+,-6,*.&**(19/*,.0('*4-1/3013542..+-2/,.-1'0)-,&252424:7310(-5-,%0166<16+0-2465.768885:6(++3/12971*0&&&*(*'/+23466:495545<7/23526,*+),2654,,+31+,(%(+-24868;9669*,67+87..1.537:;43,2***57/(*').3339:884606;./67:112//+02*&&-0-32*3/40*0437.,.0058..'+,/)./1294001/0244<17+.-6/823182)-1546//-,0:0-+(*,.*,02/60902536:69;1000035-)&%&&.1.*/.+-04,,+7/5/80.2.+,+.2(')2*.,.635:7160007675-*'--('*0/-,111963348299.,,,.2.--3.,+-.2522456/)-)%(-%%%(*'&*,07-784/77*.9.3/+,+)/,'#&'$/-*-4072:7<77<96752+0.01.+*')('&'),)54527'0(+2/%-++.22+:,-.27210*+/6259609+,20)&(&
@f200219e-93ce-43a4-8a8d-43e180010245 ch=9 read=22196 start_time=2019-12-13T03:56:18Z barcode=BC01 runid=2c9cf7bc05858273f10e7d7ec552fc0bd742dc3e
CTCCTACAGGAGGCAGCAGTGGGAATGTGCACAATGGGGAAACCGGTGCAGCAACGCCGCGCGAGTGATGAAGGTTTTCGGATCGTAAGCTCTGTCTTTGGGAAGATAATGGCGGTACCCAAGGGAGGAAGCCCGGCTAGCTACGTGCTTGGCGTATGCAATGAGTGGCAGGCCGTTATCCAGTTTACTGGGCGTAAAGAGGAGCGTAGGCGAGGATGATTAAGTGGGATGTGAAATACCGGGCTCCAACTTGGGTGCTGTTCCAAACTGGTTATCTAGAGTGCAGGAGAGGAGGGTAGAATTCCTGATGTAGCGGTGAAATGCGTGAGATTAGGAAGAACACCAGTGGCGAAGGCGACTCTGGACTGTAACTGACGCTGAGGCTCGAAAGCGTGGGAACAGAGCAAGTTAGATACCTGGTAGTCCACGCCGTAAACGATGAATACTAGGTGTGGGGTTCCAACACCTCCGTGCCGCCACGCTAACTTGCATTACAGTATTCCGCCTGCGGTACGGTCGCAGATTAAAACTCAAAGAATTTGACGGGGACCCGCACAAGTGGGCATGTGGTTTAATTCAAGCAACGCGAAGAACCTTACCTACACTTGACATCCCTTGCATTACTCTTAATCGAAATCCCTTCGGGGATAAGGTGACAGGTGGTGCATGGTCATCGTCAGCTCGTGTCGTGAGATGTTGGTTAAAGTCCACAACGAGCGCAACCCTTGTCGTTCACTACCATTAAGTTGAGGACTCTAGCGAGACTGCCTGGGTGCTCTGCGGGAAGGTGGGGATGACGTCAAATCATCATGCCCCTTATGTGTAGGGCTACACGTGCTACAATGGCTGGTACAGAGAGATGCAATACCGTGAGGTGGAGCCAAACTTTAAAACCAGTCTCGGATTCGGATTATAGGCTGAAACTCGCCTACATGAAGCTGGAGTTACTAGTAATCGCGAATCAAGTGCAGTTGAATACGTTCCCGGGTCTTGTACACACGCCCGTCGCACCATGAGGGATTGGCAATACCGAAGTCCGTGGAAGCTAGCCGCAAAGGCGGCCGAAGGTAGGGTCAGCGGTGGGGAGTGAAGATCGTAACAAAGGTAACCGG
+
+.310&0)3/*(),//32265;5.2-&0'*%%)**%(*)%(+,+(&*'**+,07424:..--)***,+/-.50419780/2.-,(,.0')+377652;9/7--'),1/,)+&,)75405--(/0,+*)'+')+'''&%$$&'$&&($$$#)'''*(+3-0((&'+,-*(&'%&%%,..+5)('/2-+/28342&&()((%0)'**977787/&(,.66-7,5,236<:970/*)+'(%+')-))*:)+$&'%*/,0(%$#/:/8-50223.9--,50-)*+.28141,(%,*(,'&(%('*)*+(&&%+-1432391,38,+0345--,.-5,/,)-'&-.18:/2/01.)(%'0.3487764766:976*)+)+76888388682*.*()-/3582+/00#*%1*&),)-(./79;4080--0376867:57992-*+..1:3/22036443'./)4-:,-(..472783655-(/,&)&*./-*++,.%0'$%''./4443*..)'((*-,*')+*&'&'--006;745-21,'*'+*'(+72&5364;.+,-+-*()&-+/25525668-0:2;4',%(&*,)).04-/23002,,/,/3//0301465573.400,6-,,61616067--.-)/8+.61)3990784232356+.+-/52100./.($&-.56741224356674466568533&*'4,4((*/,'+235'&///4655;4(0.)'(+*0*-5265..7/7.25-(13.,/1-,'-%%,.43200.,,',((+***+'4./,-3/.7:7/86888566;844453/1.952*0...376636540/-.(+*,//---.7449664200270-,,,-.02/40-.5013/,.-0712/4/061073068:58999853(+'2//+6*0/%+.25676+32,-3236/++,-,2.--431,%+60203332833%'++2-/-*)(*+&/(,,&3,/93654/,-47761600.0..+-$%%((**),,1002)%+)2%/*.-+070.18002.036260')'%%%&%,($+',&(%#(+,2/0.-/-.10+-.&-+-(1)34,%('&&($%*+999844:-.80739424
@07e70ec4-16a3-49ba-a989-9aa6960858e8 ch=173 read=101870 start_time=2019-12-13T03:56:29Z barcode=BC01 runid=2c9cf7bc05858273f10e7d7ec552fc0bd742dc3e
CTCCTACAGGGAGGCAGCAGTGGGAATATTGCACAATGGGCGCAAGCCTGATGCAGCCATGCCGCGTGTATGAAGAAGGCCCTCGGGTTTGTAAAGTACTTTCAGCGGGGAGGAAGGGAGTAAAGTTAATACCTTTAACCATTGGCAGCGTTGCCGCAGAAGAAGCACCGGCTAACTCCACGTGCCAGCAGCCGCCAATACGGAGGTGCAAGCGTTAATCCACTGGGCGTAAAAGCGCACGCGGGCGGTTTGTTAAGTCAGATGTAATCCCGGGTAACCTGGGAACTGCATCTGATACTGTAAGCTGCCGAGTCTCGTAGAGGGGTAGAATTCCAGGTGTAGCGGTGAAATGCGTAGAGATCTGGAGAGTCACCCGTGGCGAAGGCAGCCCCCTGGACGAGACTGACGCTCAGGTGCGAAAGCGTGGGGAGCAAACAGGATTAGATACCTGGTAGTCCACGCCGTAAACGATATCGACTTGGAGGTTGTGCCCTTGAGGCGTGGCTTCGGAGGCTAACGCGTTAAGTCGACGCCTGAAATTACGGCCGCAAGGTTAAAACTCAAATGGGTGGCAGAGGGCCCGCACGAAGCGGTGGAGCATGTGGTTTAATTCGATGCAACGCGAAAAGACCTTACCTGGTCTTGGCATCCACGGAAGTTTTCAAGAGATGAGATATTGCCTTCCGGGAACCCGTGAGACGAAGTGCTGCATGGCTGTCGTCAGCTCGTGTTGTGAAATGTTGGGTTAGAAGTCCCGCAACGAAGGCACCAACCCTTATCCGCTTCCATTTACCGCCCAGCGGTCCGGCCGGGAACTCAAAGGGAGACTGCCAGTGATAAACTGGAGGAAGGTGGGGATGACGTCAAGTCATCATGAAGCCCGCGACCAGGGCTACACGATACAATGAAACATACAAAGGCGACACTCGCGAGAGAGCAAAGCGGACCTCATAAGAAGTGCGTCGTAGTCCAGTTGGAGTCTGCAACTCAGCTCCATGAAGTCGATCGCTAATCGTGGATCAGGAATGCACAGTGAATACGTTCCGGAGCGCCCATACACACCGCGTCGCACCATGGAGTGGGTTGCAAAAGAAGTAGGTAGCTTAACCTTCGGGAGGGCGCTTACCACTTTGTGATTCATGACTGGGGTGAAGTCGTAACAAGGTAACCGG
+
..1,**2)*9.,/5.-2223453,)))/.60..12:;;:531347.290//002536865178233462././.&(''0/54-1'6739)+:8:,')(+/82.'/.388)(+1,,,3-%))0523696:657157+%&*.(4+/&2+//1-2*19+0,+0)&**%(*/3(130.5--..&))--45./.--3-%%$6(--:85,.*)'''&%(/.505++((+0211336857.*)**(+*/&451&.3;4+0746169,,01,*,2)06.,1/)+/,1)+-40502666546100002,&&'$&%(+/,')++15772,*,-.-+4)2+2,2*+5961)+,-1:72*42,,24/))'&'+-/6+*'%$&&$+('&*(2+.-+*.-&0/6790-7:57)''',(),85546'.4776/0*',)54795)()+/:29.03&0.-/36'6912650227)*,25429:;.600/(.0/+-*-*.,.0/4-.+.60,4.).5-**-4,++('+%(()6691-+*.123-25563110*)%&*',*1*4581425'-(6.35/037411+.4.-.,2',%030)90,,,/%)((,.579.)))+,00074;;599;100119632++(*,.*'+,+&&&,.)(**'%$&',+-/+()./,0,098,(%'('()**&&('$&&'29595/+.+/.88))1.+0.0%'%)''((*-/16:6622212:.//0076-5/,-.1+-+./4(34*4&%.()./0.'-+'*(''%(''/)/)2:4*1.+/)%&**%%%(,(%(*)00.$+*01-3)&)))*.-%.()309-),-)./29:3:.-***)+-&,--/*0..102/-77,4788:8981.-/085201+))$%/-#'''*4059782,-((%%'%,+6++'&$'&'+-//&+('''(&((++//*+)*)+,0;3-/4;889763323&')+-67667.725.5''*101-)+-/47422..,((+,7645-01./)&$'+45624*-(*-4343-')+*,+/&((+/.,.++.../5+)*&&(%&&'%++..1,66-1$$&&*01113.)&')-,13:54289,$')),%+)**('&%.(011;92<9-/41/2031.24),.75+..15;6886588543(&()'')/.135775(1*10612/
@216b82d0-582b-47b8-b6c2-13507c38e072 ch=240 read=89051 start_time=2019-12-13T03:56:38Z barcode=BC01 runid=2c9cf7bc05858273f10e7d7ec552fc0bd742dc3e
CCGGATTTACCTTGTTGCGACTTCACTGATCATCCCGGCTTTACACGTAGACGGCTGGCTCGAAGGTTACCCACCGGCTTTGGGCGCTTCCGACTGGTGTGACGGGCGGTGTGTGCCACAAGGCCAGGAACGTATTCACCCGCAGTGTGCTGACCTGCGATTACTAGCGATTCCGACTTCGCATGGGCGAGTTGCGGCCTACGATCCGAACTGAGAGAGTGTTTCTCCGGGTTTGCTCCGCCTCTTGTTATTGCTTCCCGTCTATTAACTCCATTGTAGTACATTATGTAGCCCCAGGTCATAAGGGCATGATGGTTGTTCATCCCCGCCTACCTCCGCATTATTGTCTGGCAGTCTCTCATGAGTTCCACCCAGTGCTGGCAACGCCAAGATGGGGTTGCGCTCGTTGCAGGACTTAACCCAGCATCGACACGAGCTGACGACAACCGTGCACCACCTGTTCTTCGAAGAGGAACTATCTCTGGATTCTGTCCATCAGTATCAAGACCTGGTAAGGTTCTTCGCGTTGCGTCAGATTAAACCACATACTCCGCCGCGTACGGGCCCATCAATTCCTTTGAGTTTCCAGCCTTGCGGTCATTACTCCCCGGGCGGGGTACTTATTGCGTTAACTCGGCACAGAAGGGAGGTCGATACCTCCTACACCTAGGTACCCATCGTTTACGGCCCAGGACTACCGGGAGTATCTAATCCCGTTCGCTCCCAGCTTTCAGCGCCTCAGCGTCAGTTTTCGTCAGAAGTCGCCTTCGCCATAATTGTTCTTCCTAATATCTACGCATTTCCACCGCTGCACTGGAATTCCACTTTCCTCTCCGATACTCTAGATTAGCGTTTCTCCATCACGGGGTTAAGCCCGAACTTTTAAGACAGACTGACCAATCCGCCTGCGCGCGCTTGCCGCCCAATAATTCCGGACAACGCTTTTCGTATTGCGGCTTGCTGGCACGTAGTTAGCCGTGAAAACTTATTCAGTACCAAATCAATCCTTCTAACCTATTTTGCAAGAAGGCCTTTCGTCCGATTAACAGGCTTTACAGCGAAGGCCGTCATCCTCGCGGCGTTGCTCCGTCAGACTTTTTTCGTCCATTGCGGAAGATTCCCCACTGCTGCCCTCCCGTAG
+
3/.++/54(*&**%/6(+./0282*+&&,'(201'(*1,/5'$&$'&+(*,(&20156456'(*'*)2),.-(,-,/**0*&.4.&*(+-/-.,*'(++((,127511-),.,,%)('*,(,(+2++*&/2/566+,(.-+(504./(((4*.2:668872;11///00*2;23.%..01',*0/24./*3482-+-1*''))+./))38531,***(+,.1;(,.2'4/1370),*.($)*((&&%)'(/8)-.305)-761/-+.&*+9:.19(*+--03$0%$%(&%(*./'**+/0542+01-)%&++./.5.*%)(++0.0+'*/203663611%(*&++'-+)*()&%20--+-.34549864*31&)(*./3-6-0850.211/24&12--'*,788976:10)330*)'.)/2-,*2...)'+(+(%233.*12676&66,4--,/6-1:456,&,,0'(/))/01834453222(5%6+1*+0343462-3/1502.0.-(*.//**++724/.)-,-7232672.,/./8158/001&3/.+$)&#$'*%**0+*)%&/178::9/144/'..:6/**%,%'(+,/4.2&0&&)-5+*)'-52(,+%&#$&&'-(()).,7-.-/,.*)-++/)),)%*--/14302606..-32140+'%)(-61-/772:/+,)4.9/+.763335859,($+*-.316-46.'/6200,1*&%)(+1*)%),/0780.*/054)+-99.2/16)(*&&++,*(**(/07+,'%,&%163401-+/1./136897969<95()04.2,+*('&$&&,*/,1(*1:6085523--..,01/.'(&,.),)*/52*,./*+,))),/'2,53(32.(,,*28:.-(%02..30../.210/790587230/-/+(*%%%&&)1-.-,+//614364:6-*&%%$%%%$%%'&&%'&''.+-2-:,$+)-067:423525)--+(&('(/00&**)*--40-0,81682:/-)(+%'((*(*)+)+$&)*-73.71-,+0'&'11144147-12&$$%%/&'))))+*+,842,-.)).20-4-,.985476/2312/67;3--11348:37492:/.477463')-/26/44))7:,,752
@bfd63e0a-2969-4bf4-a113-3f3bc20a3231 ch=437 read=84415 start_time=2019-12-13T03:56:38Z barcode=BC01 runid=2c9cf7bc05858273f10e7d7ec552fc0bd742dc3e
TTGGTAGCCGCTTCGTTCCAGTTACGTATGTGCGACATGCTGATTCGCGATTACTAGCGATTCAGCCATGTAGTCGAGTTGCGGGCTACAATCCGAACTGAGAATGGTTTTATGGGTTTTGGCTATAGCGGCTTCGCTTCCCTCTGCACCATCATTGCTGGCACGTGGTAGCCCAGCGGAGTCATAAAGGGGCATGATGATTTGACGTCATCCGCCTTCGCCAACATCACTGGCAGTCTCGCTAAGTCCCAACTTAATGATGGTAACTAATAACGATAAAGGTTGCGCTCGTTGCGGGACTTATTAACATCTCACGACACGAGCTGACGACAACCATGCACCACCTGTATCTCCATATGGCTATCTCTCCATCTCTGGAGCCTTTATGAGTATCTAAAGACCTGGTAAGGTTCTTCGCGTTAGCGAATTAAACCACATGCTCCACCGCTTGTGCGGGCCCAAATCAATTCCTTTGAGTTTTCATTCTTGCGACTGTACTACTCAGGTGAACAGCAGCCCGTGCTGCAGCACTTCGGGCTTTGACCAACGCAGGTATATCGTTTGGCGTGGACTGCTAGGGTATCGTCCTGTTGCTCCCCACGCTTTCCGGGACTGAGCGTCAGTTGCGGTGGATGTCTTATTGCTGACGTTGCTCCACTGCCTCTACGCATTTCACCGCTTCACATAGATTCCACGATCCTCCTCCTGCACTCCTGGCTGCCTGGTTTCTATGGCTTACTGGAAGTTAAACCAGGCTTCACCACAGACCCTTGCTTGCGCGCTCCCTCTTTACGCCCAATAATTCCGGATAACGCTTGCCACCTACGTATTACCGCGGCTGCTGGCGCAGTTAGCCGTGGCTTTCCTAATAAAAGTGCCGTCACTCGGCTGCGTTTCCTGCTTAGCCGCCGTTCTTCCTTTATAACAGAGTTTACAATCCGAAACCTTCTTCCTTCGCGCGGCGTTGCTCGGTCAGGGTTTCCCCATTGCCGAAAATTCCCTCTGCTGCCTCCCGTAG
+
##2,**)0+%%&&))+.7*+,31),'$#$$$%%0196:9:::8:;731/.23/4.,*-/27;-(#&&&'+/329811-6,&,(0(-+)+,235/((2.('',(1+-,578+,-'0+/<:*&&&(()&'(),**,+)+4,69*)*-))%+0253&**$$&&,*'(('('('((3)&%)&)(+,-((+)'+.6+768120.-26-,,1/.14584+-4192$%&,'**/232/1*,/675,334584,.65++&&'&/)223.3)+.0+,,1'+1-.2137-+/*+)(&42845933,97501,-&(1,7776..'+,&+%&')'&(+*253898:<0.-,+/5126-()'+-.-3/0-))*+,:4210/4532/,(*-0,)16589442..1)+'%'3,/5681*'(*.+10845:533.02%+++)'+%38960.-)*%(*3.)-//0-8-/-1,)+/,)(../*-*)*3-/7+-(*+:8,,-/8-1+(&,+/*$$$&'&*+,+30,%')((#$$'*.''.'*,/-+,,'+),)()%*%&$&#%%*%'#$$&''&(((+107-,,,++*2141(231+0*)*)(%'('&%*)%(.1<7*)1.02<46(3;;22*,$%'((.4.8-,),'((.,/''#'%&$#$$#%$$(+.'++/2*))''&)*/-1,1).861*-,(*-,200%($((+/,+&((/,0-))('.5*-2,--152/3--)00037095-+(*-30180556,&&&*-.,&)&$19-5:,044..,.0/4%%$$%($'*(')++-7,+.37+((&*.,.3--2262.423,*)+**+,*02+01.030561;1061-)5-317-4+*$$%&)0-+.//343+06),-*+3/1:1'%(%*)-40&&(&&(&&&'&,530'*)((&++561353:5,)/...540/0/4,+,,/:0--1774''+-.,.04/16/%%%&#'(*.,+**+++11+/131542-5**4:1.1;34574:886375/)+,./5758.64,()%'
@6fcbae20-9e81-4aeb-9241-1759aff837b9 ch=404 read=55067 start_time=2019-12-13T03:56:45Z barcode=BC01 runid=2c9cf7bc05858273f10e7d7ec552fc0bd742dc3e
CTCTACGGGAGGCAGCAGTGGGGAATATTGCACAATGGGCGCAGAAGCCTGATGCAACCATGCCGCGTGTATGAAAGAAGGCCTTCGGGTTGTAAAGAGTACTTTCAGCGGGAGGAAGGGTAAAGTTAATACCTTTGCTCATTGACGTTACCACCAGAAGAAGCACCAGCTAACTCCGTGCCAGCAGCCGCGGTATGCAGAGGTGCAAGCGTTAATCGGAATTACTGGGCGTAAAAGCGCACGCAGGCGGTTTTGTTAAGTCAGATGTGAAATCCGGGGCTCAACCTGGGAACTGCATCTGATACTGGCAAGCTTGAGTCGTAGAGGGTAAATTCCAGGTCAGCGGTGAAATGCGTAGAGATCTGGAGGAATACCGGTGTGAGCGGCCCCTGGACGGAGCGAGCGCTCAGGTGCGGCGTGGGGGGCAAACGGATTAGATACCCTGGTAGTCCACGCCGTAAACGATGTCGACTTAGGTTGTGCCCCTTGAGCGTGGCCTTCCGGGCGCGCGTTAAGTCGACCGCCTGGGAGTACGGCGCAAGGTTAAGCTCGGCCGGTGACGGGGGGCGCAAGCGGTGGAGCATGTGTGGTTTTAATTCGATGCAACGCGAAGAACCTTACCTGGTCTTGACATCCCACGGGAAGTTTTCAGAGATGAGAATGTGGCTTCGGGAACCGTGAGACAGGTGCTGCATGGCTGTCGTCAGCTCGTGTTGTGAAATGTTGGGTTAAGTCCCGCAACAGAGCGCAACCCCTTATCGCGTTGCCAGCGGTCGGCCGGGAACTCAAAGGAGACTGCCAGTGATAAACTGGAGGAAGGTGGGATGACGTCAAGTCATCATAACCCCTTACGACCAGGGCTACCCGTGCTACAATGGCGCATACGAGAAAGCGACCTCGCGAGCAAGCGGACATCATAAAGTGCGTCGTAGTCCGGATTAGTCTGCAACTCGACTCCATAAGTCGGAATCGCCTAGTAATCGTGGATCAGAATGCCACGGTGAATACGTTCCCCGGGCCTTGTACACGCCCGTCACACCATGGAGTGGGTTGCAAAAGAAGTAGGTAACAATAGCCTTCGGGAGGGCGCTTACCACTTTGTGATTCATGACTGGGGTGAAGTCGTAACAAGGTAACCGG
+
,03/23'3/',.../00/8111'.)*143/./00;76742)--&&%%-1////.3.,,-07+4,),33688/.5.'$*),205341)5052677:-'%'()-2:6(&*&*31')+*(0,)),<8-032&'(,,-5,,556/700/8506--0')'()3.)+.'))--,('(,+-.-1033:;5563'5:+-'/.-*&(((')*..0791358:8:69/101/501275-,-:4;0)(-.0.,,--.4-'.,;;,/:08.2360650*('+/*),%*,/.-19-52757:/5/.432200-'+%)',.1002%%$$&%&'(*+6,,./-33(5*5,'(*%-$'+/.746180.,1.+**+)*011:.-/,+73678271.%'(-/202;50,3636+)&%(+'&+0136)1700(*%&)1.')*0*23;-,,/*31*+8758;423:5247611346;58;:8/.-+'+-,(*'$(/2/6//+95-&'%)$5/8,4++$''+&&'&$#$%'*+5/6.666-2.,./+0,'%$#%,)/-+-.-(-/1++$&'(%%%$.)*,.5))100('&()4566:6680/./2..)*.14;;+897;0-)-)299987+*''*+**+(&(+'),2.--,///-17((1-2*),)05865+)(),76655;66204.-4/%48-6682820214.-0/34555688;::521/-2,-0117875:1/.1961/1807.4,/,(+,30'*,(1()'')'+,(/0,%*%#'&%'&'-,282.2+505(:,5*4.1-/783:--,%)(,+$+)((-+,.3:999:;005.2,/01:9,-89747751257222.+.(312*'+&'(*0-,188521-,+%'/54783:55;8687732.(%(-))*647669.2/.*-48+449/(&+.005;9268999844012../,&,(&&*+68849433.*-015')())/0&0*0/316'%(-+5---676<979/')*-++.,..66041//45788/0,1689170+/0/+-)+41'-1-.-.0&-'+$&'&-.0;.2*96*&)+)*,-2+.')(*&%$*(07708+(+2,5454714;1-78-*.-0688511134692-.-2...70118179395590:/-
@dfc7fed5-2b14-458d-b67c-551bc0a1bf24 ch=462 read=57339 start_time=2019-12-13T03:57:00Z barcode=BC01 runid=2c9cf7bc05858273f10e7d7ec552fc0bd742dc3e
CCGATTTACCGTACGACTTCACTGATCATGAATCACAAAGTGGTAGCGCCCTCCGAAGGTTAAAGCTTCCTACTTCTTTTGCAACCCACTCCTATGGTGTGTGGGCGGTGTACAAGGCAGGAACCCGTATTCACCGTGGCATTCTGATCCACGGTTACTAGCATTCGACTTCAGATCGAGTTGCAGACTCAATCGGACTGACGCGCGCACTTTATGAGGTCCGCTTATCTCACTTGAGTCCTTCTCTATGTATGCGCCATTGTAGCACGTGTGTAGCTTCCCTGGTCGTGGGCCATGATGATGACGTCATCCCACCTTCCTCAGTTTATCACTGGCAGTCTCCTTTGGTTCCCCGGCGGACCGCTGGCAACAAAGGATAAGGGTTGCGCTCATTGCGGGACTTAACCCAACATTTTAATAAACTTTGAGCTGACGACCGTAAGCACCTGTCTCACGGTTCCCGAAGGCACATTCATCTCTGAAAACTTCCGTGGATGTCAAGACCAGGTAAGGTTCTTCGCGTTGCATCGATTAAACCACATGCTCCACCGCTTGTGCGAGCCCCGTCAATTCTGTTTGAGTTTAACCTTGCGGCCGTACTCCCCAGGCGGTCGACTTAGCGTTAGCTCCGGAAGCCACGCCTCAAGGGCACAACCTCAAGTCGACATCGTTTACGGCGTGGACTACCAGGGTTATCTAATCTGTTTGCTCCACGCTTTCTCGCACCTGACGTCGGTCTTCGTCCAGGGCCGCCTTCGCTCACGGTATTCCTCCAGATCTCTACGCATTTCACCGCCTGCACCTGGAATTCTACCCCCTCTACGGAACAAAGCTTGCCAGTATCAGATGCAGTTCCCAGAGTTGAGCCAGGATTTCCGCATCCTGACTTAACAAACCGCCTGCGTGCGCTTTACGCCTTCAGTAATTCCGATTAACGCTTGCACCCTCCGTATTACCGCGGCTGCTGGCTGGAGTTAGCCGGTGCTTCTGCGGGTAACGTCAATGAGCAAAGGTATTCTCCCTTCCTCCCCGCTGAAAACACTTTACAACCCGAGGCCCTCTTCATACACGCGGCATGGCTGCATCAGGCTTACGCCCATTGCAATATTCCCCACTTGCCTCCCGTAG
+
0%&$43,*1-+-,/0&0.6+)(&'*55-1./9.-,+31'),-55/)+-.61*,)'+-+/+6/:+(&$.$-+,/171272*-/0*/80$')/1(*1-8)(((&,263+0/.//503(,+&*+*-/)**005;556;3;/8/**0,-00121.019,8*++)'%((-,*,.26+''(*1023496704.2460:,2*8+-**,-,*)))+,.08:3.++-,-5''&,,%&$%)$&%$'(,)+')6-661348779899:<71:0)+./-/11165/-+,-,15+(/544&3*()+946..-,)'&+,2+*)*0;814:87:136012;/0/.,0*//--25436308/&,/0876+-0/)2./645.--*(.017))(**4+,((+5-2.232(--+*.633303/4.81101,.0.(%%$&'%&,57**-8*)(&'(24,2/+'((-3+-/122,.-579+02*+)*-125-1/-)87654,0.2--.547336;;;99:751119//5-((*,1:9;=;7:87<45--*)'/(19488/2155616:*-;62631298)&(5571,-4083:1+*)+&)$,,0:587151//2.14*/457/8:7,36:,9./.&'$$%&(',3-+,+-+7/0:/07255777643,65.02231))+,+/11,+//0554:8-2/922298450033+/)'+1+.045:15-,25)(+,6.'*)*07/+(,,/04:145776:3;323;9729('16020-30/2-'++,,/(+*,.:7303.-,/1127701+,+-91,,05,/''%*(++*+,,*./13/2::71-32%2))$$&).*'),3,.5%,,+.2*,1778'2,:/3-$,#&)7*-/7&$/1'14*)/(,,,17/.--..2224789<89:3-.,-/-,)+&$%++-.),''&)*03-1-*/.5.;/1.2.(,-19/-44-/12856;9.7-++..0.'&(''%))-0*13-74+-1.*+*+371--64796160+))&-6*.*+*)((*37*4<;7+8:5,,22311*%&)*06/*45957,+)/,/0,)*/1.3931+-&(+2.'(&()*-/,/4%.3559'0.87.(-+((1.-/44,)*'%'(,)-1,/:.-253
@e31fd011-d4f9-4f93-a2fa-635af26921b9 ch=2 read=24143 start_time=2019-12-13T03:57:06Z barcode=BC01 runid=2c9cf7bc05858273f10e7d7ec552fc0bd742dc3e
CTCCTACGGGGAGGCAGCAGTGGGGAATATTGCACAATGGGCGCAAACTGGTGGCCATGCGTATATGAAGAAGGCGCTGGTTGTAAAGTACTTTCAGCGGGGAGGAAGGATGAAGTTAATACCTTGGTGCCGCGAAAACGGCTAACTCCGTGCCAGCAGCCGCGATATGCACGGAGGTGTAAGCGTTAATCAGATTACTGGGCGTAAGCGCACGCAGGCGGTTTGTTAAGTCGGTGTGAAATCCCCGGGCTCAACCTGGGAACTGCATGATGCTGGCTGGCAGGTCTCAGCAGGGGTAGAATTCAGGTGTAGCGGTGAAGCCGTAGTCCTGGAGAGGAATACCCGTTGGCGAAGAGCGGCCCCCTGGACGGGCTGACTCAGGTGCGAAAGCGTGGAGAACAAACGGGTTCGATGCCTGACCGTCCGCCCTTCAGCGTCTTAAAGCGGAGGTTGTGGGGCGTGGCTGGGAGCTGGCAGTTCGTCAGGCCGCCTGGGAATACGGCCGCGGGTTGAAAACCGAATGAATTGACGGGGCCCGCACAAGCGGTGGAGCATGTGGTTTAATTCGATGCAGCATGAAGAACCTTACCTGGTCTTGACATCCCACGGAAGTTTTTTCAGAGATGAGAATGTGCCTTCGGGAACCGTGGGGCAAGGTGCTGCATGGCTGTCGTCAGCTCGTGTTGTGAAATGTTGGTTAAGTCCGCAACAGGCGCAACCCTTATAGCCTGACGCAAGCGGTCGGGAACTCAAAGGGAGACTGCCGGTGATAAGCGCTGGAGGAAGGTGGGGATGACGTCAGTCATCATGGCCCTTGACCAGGGCTACCCCGTGCTACAATGGCGCATACAAAGCGACCTCGCGAGGCAAGCGGACCTCGCCAAAGTGCGTCGTAGTGGATGGAGTCTGCAACTCGGCTCCATGAAGTCGGAATCGCTAGTAATCGTGGATCAGAATGCCACGGTGAATATTACGTTCCGGGCCTTGTACACACCGCCCGTCACACCATGGGGTGGGTTGCAAAAAGAAGTAGGTAAGCAGCGGAGGGCGCTTACCACTTTGTGGGATTCATGACTGGGGTGAAGTCGTACAAAGGTAACCAG
+
-31.+*/)*0,$,-+333++(+10().*2921/0-//-070+('*3+./,-((')-$'%)'))0-/116'++))-%$%('-)$()**%)('+/+)+,+/-3*)-(0*)*',,&%&&'--,+-%&%$'(%&'')+*-(%%$%)+*,)+,(+-87701/--41.+,(,-0&'%(31*-(&%#())*-301012&+*/*+,::831(-&&&(,/+.(0)+0820551).152.1++%%%()+840/7:6'38976+(-0227-/-,..*$&'%'$'&'((&*''$,))+(++,,+,(1.+,*/+1,9)/2-,(&((.2,*))$&%$#%''--.531-%*.*3-+3/'($',)()*.('+-,+,-.4.(+3./).(((*%&&*,,3344.+-,)*20&(&*&)+*'&%',()+'&&&#'&#%#$&&)'*(),))&)'%'$(&&&&*)')&*&+(&&%$$+43-,'+''$&)($)(+%%$$&'$"(*+$%%&*(-3034)++-,5/425((&(%)$$**($%$%))(%%,,032,.24.09*'(*-/76516/1/,.-45,./4560*0-40+,)'''%*%%-,/((.+2-0',1126500+)%-4297,+22606013;:;,8)()+,40+/(0+.12597:8/306/7;99/(-%.-*+,156/..,-3:88877650,.//87933920.27527,:+/,03//+1,'*/(5*+11,//.3:/+0,0&*+-(*)'(-(*'*+103&3+0,006,:+1.**4458885*-*)*+&(&'%.,0-,3.,7,5+077-226688/-&())),000%*)-)&(*-3<./54-3,45-)+,.03,006/6/.-44549-,('&,-1/0(&%&&*).,1)--)),965%%%5:4,3786896833+..,,,,)(*+992900/-+(+-0,,..6/..5273734..+))*-1023:;;9983449869,*,/:5++&((((&&)+),)(/62.4---00//-55//0....03026470*()(*1/0;010<80*%)'&)'.++34(0%(*++*/-),,316/38+3-27+.(,&)-:4893233/5610/)2+,+(+(&.7*,*(,..0(*
@59586e16-7498-4afe-9590-b195aef22669 ch=321 read=45211 start_time=2019-12-13T03:57:03Z barcode=BC01 runid=2c9cf7bc05858273f10e7d7ec552fc0bd742dc3e
ATCGGTGTACTTCGGTTCCAGTTGCATATTGCTGGTGCTGAAGAAGTTGTCGGTGTCTTTGTGTTGCTTTCACGCCTGTCGCTCTATCTTCCGGTTACCTTGTTACGACTTCACCCCAATCATCAATCCCACAACAGACAGCTCCTTCCTTGCGGTTAGGCCACCGGCTTCAGGTGTTATCAACTCTCGTGGTGTGATAGGCGGTGTGGCAGGCCGAGAACGTATTCACCGCGACTGCTGATTCGCGATTACTGGCGATTCCAACTTCATGTAGTCGAGTTGCAGACTACAATCCGAACTGAGAATGGTTTTATGGGTTTGCTTCACCTCGCGGCTTCGCTTCCCTCTGCACCATCCATTGTAGCACGTGTGTAGCCAGGTCATAAGGGGCATGATGATTTGACGTCATCCCGCCTTCCTCCAGCTTGTCACTGGCAGTCTCGCTAGAGTCCCCAACAATGATGGTAACTAACGATAAGGGTTGCGCTCGTTGCGGGACTTAACCCAACATCTCACGACACGAGCTGACGACAACCATGCACCTGTATCTCATATAGCTGTACTCCATCTCTGGAGCCTTTGAGTATGTCAAGACCTGAGTAGGTTCAGCGTTGCTTCGGAATTAAACCATGCTCCACCGCGTGCGGGCCCGTCAATTCCTTTGGGTTTCATTCTTGCGAACGTACTATAGGCGGAGTACTTATTGCGCTAACTGCAGCACTGAACATTAATGAGTACTCATCGTTTTACGGCGTGGACTACTAGGGTATCTGTCCCTATTTGCTCCCCGCTTTCGGGACTGAGCGTCAGTTGCAGGCAGATCGTCGCCTTCGCCACTGGTGTTCTCCATATATCTACGCATTTCACCTTCACACATGGAATTCCGATCCTCTGCACTCTAGCTGCCTGGTTTCTATGAGCACTGGGGGGCCAGCTTCGGCTTTCACCACAGACCCTTGCCGCCTGCTCCTCTTTACGCCAATAATTCGGATAACGCTTGCCACCTACGTATTACCGCGGCTGCTGTGCAGTAGTTAGCCGTGGCTTTCTAATAAAAGTACCGTCACTCGACACCATTTCCTGTAGCCGCCGTTCTTCCTTTATAACAGAGTTTACAATCGAAAACTTCTTCCTTCACGCTGGCGTTGCTCGGTCGGGGTTCCCCATTGCCGAAAATTCCTATACTGCTGCCTCCCGTAGGAACC
+
$.&+'*%*&+/((&%(.-,,+2-+,,1,07021778560/2,(,**.6113%3**0.09-(&&()'&'&(&#'&)'+*,,56-,,**(/.((((.:(*/50,28'12368<4+570)100,+)-,2+-*&#&&&*)*,21343555795+7032959-1/,'&&*,0.284&5141610//,)**-.4)5-527.-,('2541,)((.+*%*(,%')(*+0&+,/;978;45--)(&*/,.3:5+)112622.'2345:28'3+019322245795-+/)0,-.757989:<92+),,,0.+),/-1.79<1-/0342:7-14:40394742341395..0,28,)31/02499<;973:2-,-+*/.-+-)'&',)*(5.7'&'--6:2,,+)+00.:9,)')*(*3046.,288;87,3)'')2+(,..8869515755:5444()+0-57(+%'/,++02--+,))*1-.,/1.-+71221337682690,-482,/,2)2,(-2288630*,../,-(&'-.1224477/-,)*&.(,)%%+*,*+.(++((%'&#%#%(/44362376-++3.5,0*(*+'(&).),,+%''&$&('(*+8)#&)*/,)+1051,/-/50;9280))1357016+*(/053:041&&*+,6044'(/)+/61:7678<707/0/89:-,))*'&&'(-,,')*0.02,/2.0.22.6//.60,/&+(**'&$$"($$$%'),-75256/:33)(*./.0-/8//7211')0-//,,)%)2.()+1:-+3/2;6-'+)82/,:9/0(*)*+168,05-*(',+-.03554:7,*&&)*04;6786865493+.6)+.028996646-3:7..0'&-%$'(),/10/24+-(%&-+*))(')%'((0002877856:297/)$&$$(/*/-/1-0)%&%&%)*3,1(),30,'))),0/5,+(')+.505<811006-+51+)0,2-)-0344;5)7)$%'(((/**750352(0.0.4438;78*;,,,44/*&)%''*48;000:08491-15.,21-397+01288687/01-+%(),0.-3:4210-..2238:88+($)*-393,0256'$('28,%')1*,+,32,'-,27<:78;/&+'(&,.//10,+-/4285(17223.;;6.2978901;:27,,('$*(,/269769,59,,884))'(+
@a47e8d17-cb8c-473f-aab8-b0d319973426 ch=34 read=60593 start_time=2019-12-13T03:57:03Z barcode=BC01 runid=2c9cf7bc05858273f10e7d7ec552fc0bd742dc3e
CTCCTACGGGAGGCAGCAGTGGGGAATGTGCACAATGGGCGCAAGCCTGATGCATACCGCGTGTGAAGAAGGCCTTCGGGTTTGTAAAAGTACTTTCAGCGGGAGGAAGGGGTAAAGTTAATACCTTTGCTCATTGACGTTACCCGCAGAAGAAAGCACCGGCTAACTCCGTGCCAGCAGCCGCGGTAATACGGAGGGTGGCGTTAATCGAATTACACTGGGCGTAAAGCGCACGCAGGCGGTTTGTTAAGTCCAGATGTAAAGAAATCCCCGGGCTCAACCTGGGAACTGCATCTGATACTGGCAAACTTGAGTCTCGTAGGGGTAGAATTCCAGGTGTAGAGGTGAAATGCGTAGAATCTGGAGGAATACCGGTGGCGAAGGCGGCCCCTGGACGAAGACTGACGCTCAGGTGCAGCGTGGGAGCAAGCAGAGTTAGATACCTGGTAGTCCACGCCGTAAACGTCGACGGAGGGTTGTGCCTTGAGGCGTGGCTTCGGGACTAACGCGTTAAGTCGACCGCCTGGGGAATTACGGCCGCAAGGTTAAAACTCAAATGAATTGACGGGGCCCGCACAGAAGCGGTGGAGCATGTGGTTTAATTCGATGCAACGCGAAGAACCTTACCTGGTCTTGACATCCACGGAAGTTTTCAGAGATGAGAATGTGCCTTTGAACCGTGAGACCAGGTGCTGCATGGCTGTCGTCGGCTCGTGTTGTGAAATGTTGGGTTAAGTCCGCAACGAGCGCAGCCGCTTAATCCTTTGTTGCCAGCGGTCCGGCCGGGAACTCAAAGGGAGACTGCCAGTAAACTGGAGGAAGGTGGGGATGACGTCAAGTCATCATAGCCACCGACCAGGGCTACGTGCAATGGCGCATACAAAGCGACTGCGAGAGCAAGCGGACCTCATAAAGTGCGTCGTAGTCCGGATTGGAGTCTGCAACTCGATCCATGAAGTCGGAATCGCTAGTAATCGTGGATCAGAATGCCACGGTGAATACGTTCCGGGCCTTGTACACACCGCCCGTCACACCATGGGAGTGGGTTGAAGTAGGTAGCTTAACCTTCGGGAGGCGCTTACCACTTTGTGATTCATGACTGGGGTGAAGTCGTAACAAGGTAACCGGAAGATAGAGGCGACAGGCAGTAGGTTAACACAAAGACACCGACAACTTTCTTCCTTTCCAGCAATACGTAACGT
+
,-12/150//'*)-143/244:;0)0+&/'(&*1558;5.-//;48;884*)'''(+/.02732/1/,.-.3/869308117++/+.-+*/.-292//2.09*'0+-/(+*())64+*6);,/0/26/-123+6,*+000:2.5+'((',)&**)'(/34.60017444812103-/1../++.*-),,)+00,+,)%'%'(*250403&&+2**-'*+379734493**./1211$'(((647731;27048')*1220/0%$25*,.45,08887925595/3.&&++(-../0/036693:339*--,+*,--,031/+*3/-1(6)7*8()322'&%&$+*,.2:7000643/--/229:137+5+,./.768:6&('5-.3/.:5,*1588+'*(*)%(+/0:::40*,()++**'('''%*9:*5-'&)/4.06652.-19966-82+-129777;0++)(+1/(0')1,18*0)-.)0%%(+),./7101.*3&+233852213986144217:550+*+/('%+''*6:8.,-/'0+485;:20032;972%'(()*.+483.4+')())%+'()4<55****(-)*.62:52:4<322323:8753&(/(,5.-.,*3<989:7472247787356,.,*.9:52,+++,75534:86647*,-%)%/(62842106((*:29887756/2-.06712+''()724-7.+,137600398;84:50-,17+-708&%02,,+&3-%&&%+&(+)+3--4647.-+.062//07134<90734958-/5)().998942,1-7:9::0.0*-/+/-055*00/20/03/1*/13;70,''*(%+.'++6/+)()'&(%($*-71/532577665.+('*35./--**+(.45-04;625//-2085+1373344:4411,00,000-+,,.1620*,,-,((*2-./+1*).).-202244./0-6---24<747)*)0-399/5.533566688786)*311427342401.1+)0/20123323:47/''&'+..(-'&%&$(*.2./)*,)4,37345*7+'+1.1729016+.050.002937+))*.7588/,'*+()84668668(6+04323449410*((*4.59:79:4,-/0332423102070+(+,162,,(%&.6.15;.%&''/),&1+2)))%%'&$#"
@6ec7ae10-f9bc-47d4-98d5-9642cd4eee9b ch=93 read=83668 start_time=2019-12-13T03:57:08Z barcode=BC01 runid=2c9cf7bc05858273f10e7d7ec552fc0bd742dc3e
CCGTTTACCTTGTTGCGAGCTTGCTTTACCCCAGTCATGAATCACAAAGTAATTGCAGCGCCTCCGAAAGGTTAAGCTACCTACTTCTTTGTGAAAAGCCCTCCCATGTGGTGTGACGGGCGGTGTGTACAAGGCCCGGGAACCAATATTCACCATTGGCATTCCTGATCCACGATTACTGGCGTTACCGACTTCATGGAGTCGAGTTGCAGACTCAATCCGGACTACGACGCACTTTATGAGGTCCGCTTGCTCTCGCGAGGTCGCTTCTGGCATGCGCCATTTAGCAGCACGTGTGTAGCCTGGTCATGCAGGGCCATGATGACTTGACGTCATCCGCACGCTACTCCAGTTTATCACTGGCAGTCTCTCCCTTTGAGTTCCCGGCCGGACCGCTGGCAACAAAGGATAAAGGGTTGCGCTCGTTGCGGGACTTAACTTAACATTTCACAACACGGGCTGACGGCGGCAGCCATGCAGCACCTGTCTCACAGTTCCCGAAGGCATATTCTCATCTCACAAACTTCCGTGTGGATGTCAAGAGACCAGGTAGGTTCTTCGCGTTGCATCGAATTAAACCACATGTGCTCCACCGCTTGTGCGAGATTTAAATCAATTCATTTGAGTTTTAACCTTGCGGCCGTACTCCCCAGGCAGCGGTCTCGACTTAACGCGTTTGATGGCTCCAGAGCCACGCCTCAAAGGGCACAACCTCAAGTCGACATCGTTTGCAGCGTGGACTACCACCAGGGTATCTGAAATCCTGCTTGCTCCCCACGCTTTCGCACCTGAGCGTCAGTCTTCGTCCAGGGGCCGCCTTCATACCGGTATTCCTCAGATCTCACCGCATTTCACCCGCGCTACGCAAAGATTCTACCCCTCTACGGGACTCAGAAAACACTTGGCGAGTATCAAGATCACAGTTCAAGTTGAGGCCGGGAGTTTCACATCTGACAACAAACCACCTGCGTTACGCTTTACGCCCAGTAATTCCGATTAACGCTTGCCCTCAGCATTACCGCGGCTGCTGGCAGGTTAATGGCGGTGCTTCTTCTGCGAAGGTAACGTCAATGGAGCAAAATTAACTTTACTCCCTTCCTCCCGCTGAAGTGCGCTGAGCCAGGCCTTCTTCACGCGGCATGGCTGGCTGCATCAGGCTTTGCGCCCATTATTCACCCAATGCTTCCCCACTGCTGCCTCCGTAGG
+
.*(+6.*-.0.(,)%%'&&),)'%%''%-+.+,,0403119763341)'(''.'$&%%&&)(((&&),''(+.2,%'&(*,('')1*26-('(),20'+,)&+5,-''&%&,//2798;83/0.,.+,*&,1*,3/(,4.0-2+&$,-82/.18+1*0++,00*%$'&/0+&())1,+,4-4.,',%'-**,3:3/-/1)*,++-./000()-.02/931/04./-))*,,+-+.-7:003*-*(,'')-7)+)*)/(,''+')*)++&&%$''(../*2+*-4%$&&%&&%('-*(&'*,/5,.883()##&,01283422,,)'(&()41/0//2*%'$&$$'#')+'*+3;612628119,+)+*12):3*+2,*)+/147,.,.)1.237243252.0039./.6554)---+6//..2-,3-*,)64,''')&(''(((*1:4.+*0+++/0:87,,+++%&''*+&()**+2(010152233,0&*'55;32,%&+*021,,*0)'(),*'(',)*')-+-*%(#'(/))(('%+')*+07.11/1-91;99<:3641;---/0(%,,+:7*3/.+*+*'-./2*(.,(&''%,))(%'(1/(#%&())4-7/46:2-)*,1*''%'$%((('%&(--0,+0-3+)/.,$,))//-()+--6.9/54-..1()),-)'(&'%(&%,1.//0402+1*+50,*,/62:57292761)*''*)1.-%'$+,.13744616,%1*+-*&+&''(&++-)-210)'$$&)036.'))*.02/''$*++,&'((%&)--/408427*(201(,0+-6,26,.,.4+1-,/.4-)&%%'(,/-%%)')(.36/-/2*(*')'*+$'''((0,52)(08/-.532.)&+(/0/.&-*//***-(0)-)*$+(*+1,*(-,-/+.19424)01/%(*..(.,(+.9,,*(+010--,),(04++)$'+''('+0,--++,*',),*&%%'(1-0.1+--8.6,-,*'%+)((*'$'(,/.57''(,+,++-'%*$(,-/1*()&%*((%'./65<4566,&%)&(+932340:0/2')'+.*$*(+**,12*,,/6,-:1,)/2*'.'),('0,+))&%&%''$')&,+*,,+*''%(+,/..4,+$*'*),-..0)+-,-4)*--/.-%**&+,(%&'%/.1*+03134-')'&)+*-2-13+.-,,
@de8a4652-b848-4f80-9e50-fb189f629b97 ch=94 read=93860 start_time=2019-12-13T03:57:29Z barcode=BC01 runid=2c9cf7bc05858273f10e7d7ec552fc0bd742dc3e
CCGGTTACCTTGTTTGACTTCACCCCAGTCATGAATCACAAAGTGGTAAAGCGCCACTCGAAGGTTAAGCTACCTACTTCTTTTGCAACCCACTCCCGCTGGTGCTTGACGGGCGGTGTACAGGGCCAGGAGCAGTATTCACCGTGGCATTCTGATCCACGATTACTAGCGTTCCGACTTCATGGAGTCGAGTTGCGAACTCAATCCGGACTACGACGCACTTTATGAGGTCGCTTGCTCGCGAGGTCGCTTCTCTTTGTATGCGCCATTTAGCCCAGCACGTGTGTAGCCCTGGTCGTAAGGGCCATGATGATGACGTCATCCCCACCTTCCTCCAGTTTATCACTGGCAGTCTCGCTAGAGTCCCAACTTAATGATGGTAACTAACGATAAGGGTTGCGCTCGTTGCGGGACTTAACCCAACATCTCACGGCTTTGAGCTGGCGACTGCACCATGCGCCACCTGTATCTCATATAGCTATCTCTCCATCTCTGGAGCCTTTATGAGTATGTCAAGAGACCTGGTAAAGGTTCTTCGCGTTGCTTCGAATTAAACCACATGCTCCACCGCTTGTGCGGGCCCCGTCAATTCCTTTGAGTTTTCATTCTTGCGAACGTACTACTCCAGGCAGATACTTATTGCGTTAACGCAGCACTGAACTTTGACATCAACACTTAGTACTCATCGTTTACGGCGTGGACTACTAAATTATCTAATCCTATTTATCCCCACGCTTTCCGGGACTGAGCGTCAGTTGCAGGCCAGATCGTCGCCTTCGCCACTGGTGTTCCTCCATATATCTACGCATTTCACCGCTACACATGGAATTCCACGATCCTCTCCTGCACTCTGGCTGCCTGGTTTCATGGCTTACTGAAGTTAAGCTTCGGGCTTTCACCACAGACCCTTGCTGCCGCCTGCTCTACGCCCAATAATTCCGGATAACGCTTACGTATTACCGCACCTTTTGGCGTAGTTAGCCGTGGCTTTCTAATAAAATTACCGTCACTCGGCTACCATTTCCTGTAGCCGCCGTTTCTTCCTTTATAACAGAAGTTTACAATCGAAAACCTTCTTCCTTCACGCGGCGTTGCTCGGTCAGGGTTTCCCCATTGCCGAAAATTCCCTACTGCTGCCTCCCGTG
+
-63.7.+-(-'%),*+-5697.782))1165659:963219-))*211&'#''00'(*-./2))),20)*++/51.13952;:4/5,(+90+,-.0)$&)'.)0'+&()124973:742'+/*22,2%2/(),/).009233;52+()+1865//002/03026112).)*&.+4/28280+.0-),-1-+339.($((*77/73415562+**0./+-*,08;54/)05,3(*./*+--)(-+,1-1,02821,0/,,45523/5;639*())*))+++,,124)/1129)+3876325(28;::99555*())*267:94248,-1854,.**)+-0;83356851/-+,,2245453)+/25:0--,.00301252-0(*-/103/))0)177/6(*(014,6.--4:3-*+)2+'*%.(544330+-.))'))*-120313322.**).5194112/*///1203/,3137767987955445513225*,9/017197-./-,..7.//0*&()+;::32//7/*2/9347.-/.+0),./8+/+7*<<8;0*+--5:::834827/9+/+1),&186('+,2847712::/541:<.2.8:449560-86/4311---0()056%*)(&*/+)5*+,5843*+&(*0023557,,020-.2:99222(%'&$).+#%&+/0.273&+&/-0039244155/(()1.127/6..060-,(''210*%(**1</2.7<;00/.,,.07:5-:,++627/71/0443:;6793:558<89;;<<:;:27028/146579:8835,192--15,+--.-),0201/2/25-.--.1.-/+-7331'**--&+*+.2377+*)&)-.261/4.13706..2*(()-82&330+4.,++*+,,79:<506.//22504:/.-,*$%*,-3*/**,2//0*9,;9/-+''*'%)'/&%&'.+&('*++34*0..,(+609*,,3/206+/6-+0-5.-9.'+++18557,.327210479(3:/04-,,-+2704:098*'')+,037.--46+)0,,1<;341;23*+4:8398<69;943:7353,1,+&0,)+/08;77(,44,:-545,+,<0/6/09:213.8-)*0--2769:33://1+
