# Supplementary material for: De novo species identification using 16S rRNA gene nanopore sequencing
Source: PeerJ. 2020 Oct 21;8:e10029. doi: 10.7717/peerj.10029 (PMC7585375; doi:10.7717/peerj.10029)
Supplement: Supplemental Information 2 — Contains raw reads. [file peerj-08-10029-s002.zip › pass_fastq_runid_2c9cf7bc05858273f10e7d7ec552fc0bd742dc3e_189.fastq]

@2aca9228-cabd-423e-bd08-bba04e24e18b ch=120 read=106101 start_time=2019-12-13T03:57:36Z barcode=BC01 runid=2c9cf7bc05858273f10e7d7ec552fc0bd742dc3e
CTCCTACGGGGAGGCAGCAGTGGGAGCTGTACTGTGGGCGCAAGCCTGATGCGGGCGTGTATGAAAGAAAGCCTTCGGGTTTAATAAAATTATACTTTCCTTTGGCAGGGAGGAAAGGGGTAAAGTTAATACCTTTGCTCATTTGTACCCGCGAAGAAGCGCCTTCTCATTGCCAGCAGCCACTTGTTAATACGGAGGAACATTAATCGGAATTATGGGCGCCTTGCGCAGGCAGTTTGTTAAGTCAGATGTAAATCCCCGAACAACCTGGGAACTGCATCCTGATACTGGCAAGCGAGTCTCGTGTAGAGGGGGGTAGAATTCCAGGTGTAGCGGTGAAATGCGTAGAGATCTGGAAGTGCCACGGTGGCGAAGGCAGCCCCTGGACGAAAACAAGTGTAGAATGGTTGATTACCCTGGTAGTCACGCCGCCAGCGATATTAATCGGCTTGGAGGTTTGTGCCGCCCGGTATGGCTTCCGAGCTAACGCGTTAAGTCGACCGCCTGGGGAGTACAGCCGCAAGTTAAAAAAACTCAAATGAATTGACGAGGGCGCACAAGCGGTGGGCATGTGGTTTAATTCGATGCAACGAAGAACCTTACACGGTCTTGACATCCACGGAAGTTTTCAGAGATGAGAAGTGTGCCTTCGGGAACCGTGAGACAGGTCACCGCATGGCTGTCGTCAGCTCGTGTTGTGAAATCGACAGGTTAAGTCCGCAACGAGCGCAACCACTGTCGCTGTTGCCAGCGGTCGGCCGGGAACTCAAAGGAGACTGCCGGTGATAAACTGGAGGAAGGTGGGATGACGTCAGGATCACGTGGCGGCTGACCAGGGCTACCACGTGCTACAATGGCGCAGCAAAGAGAAGCGACCTCGCGAGAGCAAAGCGGACCTCATAAAGTGCGTCGTAGTCCGGATTGGAGTCTGCAACTCGACTCCATGAAGTCGGAGATCGCTGGTAATCGTGGATCAGAATGCCACGGTGAATACGTTCCCAGGCCTTGTACACCGCCCGTCACGCCATGGGGTGGGTTGCAAAGAATTAGGTAGCTTAACCTTCGGGAGGCGCTTACCACTTTGTGATTCGCGGCTGGGGTGAAGTCGTAACAAGGTAACCGG
+
).13.'0.39,(.50/55..215.)''+*-%/.-'&&%(&,*.(130.*,))%$$%%-,1,.+//)%*(%%%%'),&0019%&'*..*('$%)***10(%%&&(+,').*(.+05*-3.))*67./:/:/0071:1.156-)/*''),-.+,&',$(&&'%&$&%$'($+%%'')(--042+*-*&*(+(1(,+8/,($$%%*+-.11&/&(+&$%%'&&#$$$$%&%'$$,/,13;++5:75-27()*-++().(*47*)+)(+/,4269-0,-0000-8&''+,,-64732,))(*+-125)+$&'))-,015-21*1+6+//+/410*)**29766:2003+)*'&%&*''+*(%'%#)'$&((+-3.'(*'+-(//67+()&%$$&%(''&$$$$$&'%%#&('''&'&'+5)+277132/,..49+*&,())**&(%)$$$&%%&'(*)(-+4+()$'''+-(*('&(%&%%$*'&&'*)/27662/4-2,33---*)/++'(+&&&()/(&58013&+-,57:78460./+1*-'*+3,84-,'+&&*(**101++')+.33111-./65;:4889,*))&)'&+&++',51726..$&%*)3/4./02311/0.0+/)-69+8-/)+,+,,%&*,.,,)+.165/98131712)(*+.$)%&%%)+%)'*))*)&++*---(*+667309/(&/.))'('($+*-8,0.262,-056(&./)**&)&%')$)'%'-+/52.6,()&.051653.++*&(++-3*1)+--54+0.*.0))(--,-,6./,1*0(-()/6-/000103/-,*+*()&)$$$&&')''),$./***(*&$'((/097/;..69530-)(-3,'($())./61/01/3/-,**..6-).+(')/15-*07/+3678973968/9(-+,0/.0+-/05:-9,,,;88775612-5-,,6.2**+,.766/9/1:2307786670/195454*,,4433:6,2249896-.34(*('(*+-/460;6/05/0//654&+'&(',.57+0-3,(%'&$&1,++)(*'4+2128647+',.+4/+)%&$$'.10/2468:6*'+%+,415.-,-+)*.$-%%&(+)-+29523+
@cac4962b-6914-479d-a16f-3cfbde2bf147 ch=84 read=69551 start_time=2019-12-13T03:57:45Z barcode=BC01 runid=2c9cf7bc05858273f10e7d7ec552fc0bd742dc3e
CTCCTACGGGAGGCAGCAGTAGGGAATTTTCGGCAATGGAAACTGACCGAGCAACGCCGCGTGAAGGAAGAAGGTTTTCAGTTGTAAGCTTCTGTTATAAAGGAAGAACGGCGGCTACAGGAAATGGTAGCCAGTGACGTACTTTATTAAGAAAGCCGGCTAACTACGTGCCAGCAGCCGCGGTAATACGTAGGTGGCAAGCGTTATCAGAATTATTGGGCGTAAAGAGGGCAGGCGGCAGCAAGGGTCTGTGGTGAAAGCACGAAGCAACTTCAGTAAGCCATAGGAAACCAGGCAGCTAGAGTGCAGGAGAGGATCGTAAGGTTCCATGTGTAGCGGTGTCGTAGATATATGGAGGAACACACCAGTGGCGAAGGCGACGATCTGGCCTGCAACTGACGCTGAATCCCAGCGTGGGGAACAAATAAGTTAAGATACCCTAGTCCACGCCGTAAACGATGAGTACTAAGTGTTGGATGTCAAGAGTTCAGTGCTGCAGTTAACGCAATAAGTACTCCGCCTGAGTAGTACGTTCACGAAATGAAACTCAAAGGAGGAATTGACGGGGGCCGCACAAGCGGTGGAGCATGCGGTCTAATTCGAAGCAGCGCGAAGAACCTTACCGGAGTCTTGACATACTCATAAAGGCTCAGAGATGGAGAGATGGCTATATGAGATACCACAGGTGGTGCATGGTTGTCGTCAGCTCGTGTCGTGAGATGTTGGGTTAAATCGCAACGAGCGCAACCCTTATCGTTAGTTACCATCTCATTAAGTTGGGGACTCTGGCAGAGACTGCCAGTGACAAGCTGGAGGAAGGCGGGGATGACGTCAAATCATCATGCCCCTTATGACCTGGGCTACACGTGCTACAATGGATGGTGCAGAGGAGGCAGAAGCCGCGAGGTGGAGCAAAACCCATAAAACCATTCTCGAGTTCGGTTAGCCAGTCTGCAACTCGACTACATGAAGTTGGAATCGCTAGTAATCGCGAATCAGCGTAATGTCGCGGTGAATACGTTCTGAGCCTTGTATACACACCGCCCGTCACACCACGAGTTGATAACACCCGAAGCCGGTGGCTTCGCAAGGAAGAGCTGTCTAAGGTGCAGGATTGATGATTGGGGTGAAGTCGTAACAAAGGTAACCGG
+
//56/06470(-31260,.../4(1*689+74;46535,',*+-/&+./-)+,1.23:7:786/2-0,2+-1*0,9.02/012/.12*..4-.-.7000)((-(1*,60-84'0--,/&(''*,01771129&223-,(%').5,+.11'&.1,/03,0.--4012658468-/1-,08444204*&'())/,///94494650;0//'))'1,*2025600-51.((+,*,,29449/%*',(2890,(()+72/0-(&(&-%(,')*3++2.'-.::)8:-.3.'(*3).51612101/,%')10*66-.,/725521+(,,3843/101..*+,,000.1399777552663130841/0,/84881:1,*3,3/8/10001:595:2454243531'&%&(.,.+''%)*5422+,)//+*+-,+,+2+*,/.2:+(%'*+4-026;8:;<96212,,+++./.015.:.:.;;778,/''+8;.+-.88:9:814141468.7...,1+--083683,%'()(-+159,+&*%&-25..9-,987:3)/&)(+-0386929;/+6-%'&(++)),/23/-/.784728406879:8,--&)+,--.107019683:55;.,&&++0/-/6551222.10-',2/36,'),-121/-*'/-087788784421112(*-*.101866577'51;,-.55532438/0/01-..-,65436.760:.3.-.*2/13..*+.8234;7292/00130/.:11;881*/$(.-/-*0*6:55888400-*))),868:8-./049:40/.1/-1+-1-64,394047898542:92218857007+/+7//,.26/5,(+.-,()**/31123888:665::;:82,1,(*'()(.**1/-+**))+,-*+/.<<50:2**06:/;<78<767&&'5;:,.(0''+3013::872312332455568080-3/402466312.1300/1/610527103+/*()+0325-75+,7.../8:10-(,-*.(%#&().'/.4;73;622866551+..12-5++-///',,(')4)*-/**+*(*.+&.+,.*)*)'')556712,3+).$&-30//+,-0703.01,)*40//62425426*,6-5::;::
@d80dd167-3645-448f-b58d-eab652152d28 ch=27 read=39306 start_time=2019-12-13T03:57:44Z barcode=BC01 runid=2c9cf7bc05858273f10e7d7ec552fc0bd742dc3e
CCGGTTACCTTGTTACGGCTTCACCCAGTCATGAATCACAAAGTGGTAAAGCGCCCTCCCGAGTTAAGCTACCTGCGCTATTTTGCAACCCTCCCGCTGGTGTGACGGGCGGTGTGTACAAGGCCGGAACGTATTCACCGTGGCATTCTGATCCACGATTACTAGCGATTCCGACTTCGGTCGAGTTGCAGACTCAATCCGGACTACGGCCTTGCTATGAGGTCCGCTTGCTCTCGCGAGGTCGCTTCTCTTTGTATGCGCCATTGTAGCACGTGTGTAGCCACGGTCGTAAGGGCCATGATATTGACGTCATCCCCACCTTCCCTCCAGTTTATCATAGCGGTCTCCTTTGAGTTCAGCCGGACCGCTGGCAACAAAGGATAAGGGTTGCGCTCGTGCGGGACTTAGCAACATTTCACAACACGAGCTGACGACAGCCATGCAGCACCTGTCTCACGGTTCCCGAGGCGCATTCTCATCCCTGAAAACTTCCGTGGATGTCAAGACCAGGTAAGGTTCTTCGCGTTTGCATCGAATTAAACCATGCTCCACCCATGTGCGGGCCCGATCGAAATTCGTTTGAGTTTAACCTTGCGGCCGTACTCCCCAGGTCGACTTAACGCGTTAGCTCCGGAAGCCACGCCTCAAAGGGCACAACCTCAAGTCGACATCGTTTACGGCGTGGACTACCAGAATTATCTAATCCTGTTTGCTCCCCACGCTTTCGCACCTGAGCGTCAGTCTTCGTCCAGGGGCCGCCTTCGCCACCGGTATTCCTCAGATCTCTACGCATTTCACCGCTACACCTGGAGTCTACCCCCCTCTACGAGACTCAAGCTTACCGGTATCGAATTTTGGTTCCCAGGTTGGGCCAGGGTTTCATCTGACTTAACAAACCGCCTGCGTGCGCTTTGCGCCAGTAATCCCGATTAACGCTTGCACCCTCCGTATTACCGCGGCTGCACGAAGGTTAGCCGGTGCTTCTTCTGCGGGTAACGTCAATGAGCAAAGGTATTAACTCCCTTCCTCCCCCCGCTGAAGTACTTTTACAACCCGAAGGCCTTCTTCATACACGCGGCATGGCATCAGGCTTTGCGCCATTATTGCAATATTCCCCCTGCTGCCTCCGTGAGG
+
35+3/5/05/9*1,()++*.//-/11*-155986:8745490-+/.+/6+&'(4:54/40'$),,2-/4334/'$)'(3&*//2.20014'%'1-&+,16,,+,,03:933500/*-((*,12-*(0)30)/)-3412825(/.04;9666/4)&(--1:6330/0.-15,1-/835,('-0**/18-0&)),+-+6.05.6*././,(*)+,)+3153002.,+)+..*,.0/6,-/(,)+,./3.42-1;.,2667;9;<3920++..,.0020')('+*%&+)0.(1+)-16662.-+,'&),.021261912*$(')210(*/*,/2<7356*(%&$%(+,/4)*/,,)+0.-'),,1269924225/1'/5:-.../27-111835*+51*6,+,430120.(.+1-.0;-,,-25202789973/))'++*2+,-7544447:667701&)*31:.5,)(--1465581,11308'))030*1365:./8<:92540*,,/1/25-.(-+3:99:2,+++54/2437'.*/./:210,''))2/(-0*$''*+2-1,53)&(+,&.&)/45'+,)&&)5<:.:/.1-++5/61*-.0+/%&$&'1012*5/4/0)))%,+)*360+-,-.'03/311101,0(-23*..09280/&1+434/424765;7.,)//077931&).3.2),-.,.0515/2(),39.+-.387/%*((+37214/1;22-.1133,2222<;7.0&'044.0777;8;7672,4/',+',0.*+.()-334661655.5;)..08/.0/..02.01'%()+&./33/,*+,,.4255578.0').*$-4(-.,+,%(&.02)('*.)3+)/0,22-*1+'+-'24'**+-11/011340%'127/5875655+5-*.)&%)$%('$(+,*265//1/4///.4-*+,4985772340;125+/'*(24/&*&%&(+/-+*03,..'(4.:9<9984+-**6:86752721-766:(3*--.4-+)-*/,.;5758/:63*%'.),,))'(('&$%$'$-''&+,*-586;89<:4632*/,+(.+-+-++)/3*04/.4**/068),4(1*+,,,./103974-((++++5+4+()%%('
@9946b724-dfe3-4314-8486-c7e2714a8eeb ch=61 read=91577 start_time=2019-12-13T03:57:44Z barcode=BC01 runid=2c9cf7bc05858273f10e7d7ec552fc0bd742dc3e
CCAGTTACCTTGTTGCGACTTCACCCCAATCATCAATCCACCTTAGACTGGCTCCTTCCTTTTGGTTAGAGTACCGGCTTCCGGGTGTTATCAACTCTCGTGGTGTGACCCGGGCGGTGGTAGTACAAGGCCGGAACGTATTGCGCGGTATGCTGATTCGCGATTACCGCTGATTCAACTTCATGTAGTCGGTTGCAGACTACAATCCGGGTGAATGGTTTATAGGTTTTGCTTCACCTCGCGGCATTGCATCTCTCTGTACCAGCCATTTGTAGCACGTGTAGCCCTACGCAAGGGGCATGATGATTTGACGTCATCTACCTTCCTCCTGGTTAACCCAGTCTCGCTAGAGTCCTCAATAATGGTAGTAACTAACGACAAAGGGTTTGCGCTCGTTTGCGGGATAACCCAACATCTCACGACACGAGCTGACGACAACCATGCACCACCTGTCACCTTGCTTGTCCCCGAAGAGTTTCCTCGGTAAAGAGTAATGCAAAGGGATATCCAGGGTGTAGGTGAGTTCTTCGCGTCGCTGAATTAAAACCACATGCTCCGCTGCTTGTGCGGGTCCCCGTCAATTCCTTTGAGTTTTAATCTTGCGACCGTACTCCCCAGGCGGAATACTTAATGCGTTAGCGGCGGCACGGAAGTGTGAAATCCCACACCTAGTATTCATCGTTTACGGCGTGGACTACCGGGAATTATCTAATCCTGTTTGCTCCCCACGCTTTCGAGCCTCAGCGTCAGTTGATCAGAGTCGCCTTCGCCGCTGGTGTTCTTTACAAATCACGCATTTCACCGCTACACTGGGAATTCCACTCTCCTCTCCCTGCGCTCTAGATAACCAGTTTGGAATGCAGCACCCAAGTTGGGCCGTTTCACATCGCAATCATCCGCCTACGCTCCCTTTACGCCCCAGTAAATCCGGATAACGCTCGCCACCTACGTATTACCGCGGCTGGCGCGGATTAGCCGTGAAAGCACCATCACTTGGGTACCGTCGTTATCTTCCCCGAGAGACAGGCTTTATGGTCAAAGGCAACTTCATCCCCACTCGCGCGGCGTTGCTGCATCAGGGTTTCCCCATTGTTGAAATATTCCCCACTGCTGCTTGCCCG
+
')&-//(,()-(1+$*+*-1263/99.+6-0).*.//71(*)-,*,.-%/*5460.1+&'&&%2((3%%$%')2603++2.'+1))'&,&(*')+-/,,.01+)(+-04'(.37358,.+,+'+')%'/033+(*)-77303'*)*,.-0727683866488191/43++,-):*0'/),5056621./3+/10'0$2&1//..0)5+&'#%(-0+855;8+1.637:80-.44489;2334442%,($&*,-//.-22/.1/.186574*'&&&'(++*'&&',2.*)+&+/2,07/1552232+07'&#'%))+*)&'-24631,6+*%,-13/-/+'(*+,5,,,.$((-184,1('*8-550('*.4124630+049*16-070+.-00256<3224:62(++-,,,+.25564'),,.*1-(/,.--.+,/4*6:5:0,,.1-33254/&*'&(%#('),67:,*,+(%&+3-2.+)/&,),+()**/221298+-9849)13&)-,),++*'*'%&-.877<714235*)'(&*(./::014(()*,+,0-+*8$)+0(0(.+52.489)(*/.83750/79,*-.;<3094/4/*++'08,-++++*('&'.525452/10503345151//2.22053..)(%'**)&$(*+)11*'+(*/,,,/--9//01((-/*).**(,+5-86,6+'2+&$-&(+:7787866406.*-,495-..+-1993+*58:9:,&,,,3&+1)(),..)(((./:<9;9555%-/27737:/02)&)+/&%'%(/14:862-./**-',).,%'%*'1+-,&(+-6.,*+)/))&''&()+-+*-07.67487<</-)''%'$'''13*.)*)0)())'%(*4-*.-/2%)'-)/+,2+()+'-/153:2)0:4-45155.&&-+6/++%)/-&%#%#$%*(-,&*,')*&*.4517;57/5/,.))&%,*#.*.//725+&&##%%*-*+,%&$$'.**).1.+$%)'$()*)368.'(&)--.(')'*982.,'*,%(*&),%%',).1-5-3,*-03$),1061,22+-,++,-4,.13+;/2595)+6(*&%+//,/403:;5+/0..,*++*--72,
@f4766f88-6303-442d-84db-8fc59be8088d ch=469 read=50339 start_time=2019-12-13T03:57:55Z barcode=BC01 runid=2c9cf7bc05858273f10e7d7ec552fc0bd742dc3e
CCGGTTACCTTATTTACGACTTCACCCCAATCATCAATCCCACCTTAGACAGCTCCTGCTGCGGTTAGGCGCAGCTTCGGGTGTTATCAACCCTCGTGGTGTGACGGGCGGTGTACAAGGCCGGGCATATTCCACCGCGACATGCTGATTCGCGATTACTAGCGATTCCAGCTTCATGTAGTCGAGTTGCAGACTACAATCCGAACTGAGAATGGTTTTATGGGTTTTGCTTCACCTCAGCTTCAGCCCCTCTGCACCATCCGTGTTAGCACGTGTGAAGCCCAGGTCGTAAGGGGGCATGATGGTTGACGTCGTACCCTCCTCCAACTTGTCACTGGCAGTCTCGCTAGAGTCCCAACTTAATGATGGTAACTAACGATAAGGGTTGCGCTCGTTGCGGGACTTAACCCAACATCTCACGACACAGGCTGACGACAACCATACCACCTGTATCTCCTTATAGCTATCTCTCTCCACATCTCTGGAGCCTTTATGAGTATGTCAAGACCTGGTAAGGTTCTTCGCGTTACTTCGAATTAAACCACATGCTCCACCGCTTGTGCAGCCCCAAATCAATCCCTTTGAGTTTCATTCTTGCGAACGTACTACTCAGGCGGAGTACTTATTGCGTTAACTGCAGCACTGAACTTTGACATCAACACTTAGTACTCATCGTTTACGGCGTGGACTACTAAATTATCTAATCCTATTTGCTCCCACACGCTTTCGGGATGACGTCAGTTGCAGGCCAGATCGTCGCCTTCGCCATAATTGTTCACTCCATATATCTACGCATTTCACCGCTACACATGGAATTCCACGATCCTCCTCCTGCACTCTAGCTGCCTGGTTTCTATGGCTTACTGAAGTTAAGCTTCAGGCTTTCACCACAGACCCTTGCTGCCGCCTGCTCCCTCTTTACGCCATGAATTCCGGATAACGCTTGCCACCTGCGTATTACCGCGGCTGCTGGCGTAGTTAGCCGTGGCTTTCTAATAAAGTACCGTCACTCGTACACCATTTCTGTAGCCGCCGTTCTTCCTTTATAACAGAGTTTACAATCCGAAAACCTTCTTCCTTCACGCGGCGTTGCTCGGTCAGGGTTCCCCCAACGAAAATTCCCTACTGCTGCCTCCCCGTAGGAG
+
4(+*24./-5.'.70*+--./:0-9:9,242642.19-87/,4/4.-+22*)*()'&%%(*+/528.0-.&'(+,-10-)'*&,.-.7,)/5,+-.10//---262:9*,*&((*589+6612-()(-.321'(07/1/./03487776;53---6-3/..-.015-3**&*,1.(-'),.220,2-5+1+,476685;84--340/--++/-061;<..0.9.6:;,./2/-&,,,+&***.($#-,/+/./*..19624&&&**)%%&$+)/&&%%'+-7-'.554+215)/23,.283332,2/--0064%)$),0.1607&/$*,2.129:190/.57648333'+%'+.8/++(&%/,112876427434976..2)-2/2103133.+.6,1/544/2//,+,)0120/*(*+,/(426$'-/043565:9*6+20.2-&,...212213',('+.*,-2879+*))-&&'-.55-+--(+20*/3(*&&)-.0.12/+,/2;704000043:99<:79709&-/;7,&-,,/968:6778344150/-)*,+)0,-+,055(12,('+*)030,62.,/-;:338;80900)*646:562-,..147:1-,+,+/11-3.--.07372794001*-+.1:99;;0336.0+,*%)*,'/..1656::89<914-7../593664565%%&*),2..91-+)%/3**3/62.&*(+'*36/0'561%((+-76/22;3437720.-2::6::877495549.*&'*)(111%()22,-56484-).-//0;60-1634/-+'+''*'*%/&.+.//3728/,*)2-./91201,-+-.34813:2;9002539529232020+3-9,./445%.8+,;;3334/0./9:;170+..+*,(++,)++.4+/0-73..,*'&''.*8.24253731/)++7006'/+('++,/17/16253:4403/2'((**1196679488:1271&%*,./1,*+*/,)./)+-/')%&&+0),3/.1+/++-7*/:7::4.3.-,70//:1:)(,)0;.,-9;;5/.05753913/64:96;70200+-(*+-,.861700//9172,796()'$&,00)-(021(()*+-3452/368,*0,3&,'
@2909fb4d-b9a3-4e97-b3d7-7b3a0590303d ch=357 read=89185 start_time=2019-12-13T03:57:53Z barcode=BC01 runid=2c9cf7bc05858273f10e7d7ec552fc0bd742dc3e
CCGGTTACCTTGTTACGGCTCACTGATCATGAATCCTGATGGTAGCGCCCTCCCGAAGGTTCTTCACCTACTTCTTTTGCAACCCTCCCCATGGTGCTTGACGGGCGGTGTGTACAAGGCCCGGGAACGTATTCACCGTGGCATTCTGATCCACGATTACTAGCGATTCCGACTTCATGGAGTCGAGGTTGCAGACTGAAATCCGAACTGAGAATGGTTTTGGGTTTTTTGCTTCACCTCGCGTATCCCCTCTGCACGCCATTGCGGCACGTGTGTAACCCAGGTCATAAGGGGCATGATGATTTGACGTCATCCCGCCTTCTCGCTTGTCGCTGGTGTAAACAGTCCCCAACTTAATGATGGTAACTAACGATAAAGGGTTGCGCTCGTTGCGGACTTAACAACATCTCACGACACGAGGCGGCGACAACCATGCACCACCGCAATATGGCTATCTCTCCATCTCTGGGCTTTATGAGTATGTCGAAGACCTGGTAAAGAGTTCTTCGCTGTAGGTCAGACCACATGCTCCACCGCTTGTGCAGGGCCCAAATCGAATTCCTTTGAGTTCATTCTTGCAGACGTACTACTCAGGCGAATTGCTATTGCGTTAACTGCAGCACTGAACTTTGACATCAACACTCAATTACTCATCGTTTACGGCGTGGACTACTAGGGTATCTAATCCTATTTGCTCCCCACGCTTTCGGGACTGACGTCAGTTGCAGGAGCCAGATCGTCGCCTTCGCCTGTTCCTCCATATATCTACGCATTTCACCGCTACACATGGAATTCACGATCCTCTCCTGCCTCTGGCTGCCTGGTTTCTATGAAACGCAGGTTTTCAGGCTTTCACCACAGACCCTTGCTGCCGCCTGCTCCCTCTTGCCAATGGTCGGATGGCAGCGCACCACGTATTACCGCGGCTGCTTTGTGGCACGGCGGTTAGCCGTGGCTTTCAATAAAGTACCGTCACTCGGCTACCACCATTTCCTGTAGCCGCCGTTCTTCCTTTATAACAGAAGTTTACAATCCAAAAACCTTCTTCCTTCGCGGCGTTGCTCGGTCAGGGTTTCCCCATTGCCGAAAATTCCCTGCTGCCTCCCGGCAGAACAATATCAGCACCAACAGAAGGTTAACACGGGACGCGGTAACGGCGCTTCAGCAATGCGTAACTACACT
+
13)109)*/)0%(-)*,-)++).%&(073643864/--*.))(*),-/6/03+((+1**)&$%)&'/./+254,5;;3-72667*''596/14885(2%()805134:312/0/1/2+311,.662:218628,,1932821069922254&')++1510+*''&((3.//1442.$$&+&')+/+**2.))%$+,(#+)&'5-*+46--++-20208;1*+,41/:8<,,.5:4459--***&$&(04.*7-**%(&'/-12++**'*+)1(-+,0719.*.2/-/059(47-32....-.29/,*0)))*(+6**876/0(-%&',,--*)(%&&&(*/'.(.,256+-1+.-/.-((*-/-/83224++-.73+.3..4*,+./4-8-)&+1)'*'+%0+/0331++,1434040%-)0.)*0127:4:44.3142,/+()+*('%&*+..1./00298::8655.,)$%''.,-.00212/'()(*412.50/40)%(7;65:6..''$$&%'%').25101413318/48)+/7-313&25,64.((*+1')/400'&)')./6:+.9<.9---+*/0+,&%'%%()*026'('-&$',%+''*,*5-7-554+//-1533822;:3211.6*1.1220*&+'').//6782;2--.954569786044(30.2455./3-0')(0:2-.+296,2/.-4931*::48-((/268451;1/*()((1,)).//276030-/-&'$$&),14111+1678870(//0/,94,,450//.,,)+0101.5+,*)(*+06,-*2356,)),',-..372-.--9.-003,%%$)')%%).)&'+/43069+,*.0,0--069)-//0878;8:::543/7+++3,&'&*6..6--)/)(%**&)+(+()*(*(),/9016100410.)*/*+(,*)$*+))+&-)#%)(+.-0*,*)')2*+6.*+*0.02/,-.---+.(,)&+3-3;;445572219*-0207/*+-,.;-+-511(()('.;-,-5855(-053+*,,,-78985</*'+&((+)&').00...19//-*'&%&)261380-626.:.,('&,+-.4+-)'&%%&&%-0-8///2*))(''0/2/-3.-0)3,4,%'')+$)%)&%$###''&%*)*,+&(*/.031+1%&$$&#%"
@b4ec35fe-1d7a-4912-933b-ee377bf4032c ch=235 read=95788 start_time=2019-12-13T03:58:03Z barcode=BC01 runid=2c9cf7bc05858273f10e7d7ec552fc0bd742dc3e
CCGGTTACCTTGTTACGACTTCACCCCAATCATCAATCCCACAACCAGACAGCTCCTTCCTTGCGGTTAGGCCACCGGCTTCGGGTGTTATCAACTCTCGTGGTGTGACGGGCGGTATTATTACCAAGGCCGGAGACGTATTCACCGCGACATGCTGATTCGCGATTACTAGCGATTCCAACTTCATGTAGTCGAGGTTGCAGAACTACAATCCGAACTGAGAATGGTTTTATGGGTTTTGCTTCACCTCGCGGCTTCGCTTCCCTCTGCACCATCCATTTGCCCAGCACGTGTGTAGCCCAGGTCGCAAAGGGGCATGGTTGACGTCATCCCCATAACTTCCTCCAGCTTGTGCCGGTCGCTCAGGAGTCCCCAACAATGATGGTAACTAACGATAAGAGTTGCGCTCGTTGCGGGACTTAATAACATCTCACGACACGAGCGGCGACAACCATGCACCACCTGTATCTCATATAGCTATCTCCATCTCCTGGAGCCTTTATGAGTATGTCAGAGACCTGGTAAGGTTCTTCGCGTTACTTCAGATTAAACCACATGCTCCACCGCTTGTGCGGGCCCAAATCAATTCCTTTGAGGTTTCATTCTTGCGAACGTACTACTCCAGGCAGGTACTTATTGCGTTAACTACAGCGACTTTGACATCAACACTTAGTACTCATCGTTTTACGGCGTGGTTTTAGGGTATCTAATCCTATTTGCTCCCCGCTTTCCGGGACTGAGCGTCAGTTGCAGGCCAGATCGTCGCCTTCGCCACTGGTGTTCCTCCATATATCTACGCATTTCACCGCTACACATGGAATTCCACGATCCTCTCCTGCACTCTCTGGCTGCCTGGTTTCCTGTGGCTTACTGAAGTTAAGCTGGGCTTTCACCACAGACCCTTGCTGCCGCCTGCTCCCTCTTTACGCTTAATAATAATAATTCCGGATAACGCTTGCCACCTACGTATTACCGCGGCTGCTGGCGCGTGGTTAGCCGTGGCTTTCAATAAAATTGCCGTCACTCGGCTACCATTTCGTAGCCGCCGTTCTTCCTTTATGGCAGAGTTTACAATCCGACAACTAACACCGGCACGCGGCGTTGCTCGGTCAGGGTTTCCCCATTGCCGAAAATTCCCTACTGCTGCCTCCGTAG
+
410/7//8536,12)-/028<:81;;*-(+,9:.1.+2/)'(('(&*,8613322.-70..-*+/978+150-,0*)4((*.)5,5+/,,,,3&,+/./.13/.8866759:5,30,-/$*%%((1/,6/7(-%%**6867.+*1,).,-,-+0113(*'+379362+))&)/029:501*,051.0-+*.032++*-0((%&'-00%01732/-0975//*-443183:+(+:;75;;+,6534+/2043405++4*&(+,44,*.---+/0.150074('-,*'++&-.-.0----6.&'+.//(.*5(-195501/&*'(%(%*+26/52.&%&&(/,45).--++0*&*%'&'*)0&&(%(-*+*,/48,..*+2+./35961'/.-0-/4.8-($).8,0055:44:440;4002/10+.6435570,//.622+)-+147-25596<4853249/17/788651/&('(+')+.7666769982--21*)/'')&(+*+'**/-24-(*,.792+4/+%**689:<83302,&+9-;&',*(.9:31--+,+--5,+2-&%%$(*+117-72*(-++,-43;.))03*&*()+3.-32//7+,&'(&'/.2.*--2*,.-.)(&**+2-*5++-,.-,(*+'*&''%%%&+(*,8288300),*-,,..587467+9;:+33294(,&)1/.%(,620124449343/,+77(+.-5.,(..803+23:654,,*+-394419//-//.910121/11/.,)-+-0423420-02;3**-204156789797847;777:;767+*%*&-).2(7*7/,+)+-0,,.23*)*,+1++&&%*(**45;7959<//'&$'&%'(-+-2605/0965,0/-.302:4-.04/20159;415./026:69;/..,41,*0+41***)'&)4,02*,,)),14-13;366772-5-,9;56;211/1-3,+05/-4---98876-)*('*,1.-.49496:0-//(+..09.'++(04787)0.1.811068-2:2-&*&02729:94:1131)).--.&),-*+,-.)(),301++'(*)((&%%%+,)11-102,41/+7--.:0:.2*-:36;121+-++4,-/-/9992:/8-&',)+-1+-3286(+.4
@55598d91-aaf8-494d-a82a-61ef184f6a2e ch=106 read=86783 start_time=2019-12-13T03:58:15Z barcode=BC01 runid=2c9cf7bc05858273f10e7d7ec552fc0bd742dc3e
TCGTTGCGCTTCGATTTCCGGTTACGTATTGCTAATGCGTAGAGATCTGGGAAGATACCGGTGGCGAAGGCGGCCCCTGGACGAAGACTGACGCTCAGGTGCGAAAGCGTGGGGAGCAAACAGAGTTAGATACCCTGGTAGTCCACGCCGTAAACGATGTCGACTTGGAGGTTGTGCCCTTGAGGCGTGGCACCGGAGCTAACGCGTTAAGTCGACCGCCTAGAAATTTTTATTGCAAGGTTAAAACTCAAATGAATTGACGGGGGGCCCGCACAAGCGGTGGAGCATGTGGTTTAATTCGATGCAACGCAGAAGAACCTGGTCTTGACATCCACGGAAGTTTTCAGAGATGAGGAGAATGTGCCTTCGGGAACCGTGAGACAGGTGCTACATGGCTGTCGTCGCTCGTGTTGTGAAATGTTGGGTTAAGTCCGCAGCGAGCTCAAGCCCTTATCGCTGTTGCCAGCGGTCCGGCCGGAACTCAAAGGAGACTATAGTGATAGAAAGCTGGAGGAAGGTGGGATGACGTCAAGTCATCATGGCCCTTGACCAGGGCTACGATGCTGTGGCGCATACAAGAGAAGCGACCTCGCGAGGAACAAGCGGACCTCATGAAGTGCGTCGTAGTCGGATTGGAGTCTGCAACTCGACTCCATGAAGTCGGAATCGCTAGTAATCGTGGATCAGAATGCCACAGTGAATACGTTCCCGGGCCTTGTACACCGCCCGTCACACCATGGGAGTGGGTTGCAAAAGAAGTAGGTAGCTTAACCTTCGGGAGGGCGCTTACCACTTTGTGATTCATGACTGGGGTGAAGTCGTAACAAAGGTAACCGG
+
&%'+(&($))2(('.9-5)6-1*,,(+%03.-.(*,-010)((*)/../1--/./124628.1+*&)+&'*+163/-+,402+.,*+-**+,.6762-828-+//*//17769/+,.2:.53.%).1--1203;/.7:85563,1424746692.---,77661,-/0.2,4.-.,:+,(/..17-+).)('.61-,++88:8780201./7621351696*).-+)3791'.*),00*/,22::62..7;/.-,.0/11434<:9,0:0*+,-3,%()**,-')'))'+)2.;8174:10/00:85841''1-*02.1,-56708///667*++65+4)-75,7+**++:3/0,)('+.+302;8<93<:28277997858+358897(1,,-61228755.&(*/89/4/-,/.6.*%-6,4303.'))+1+-..3*(--%)*.(3:5.7///(((&*./781,0/97501,,&,)+)%'((/)+.(,,.30+&%)()-+*10)&))./40**++/1-185879998731145876)*%*,-''$&)794401-''('(,)1,*()/01332150/&'%&(()65997737/.*(*&+::695:43755-,--/,-2556535'401(1&3),(&(*0/355:44411475/,,*(1*+.,42765002'0..8///98;748+,/4148-,,%32++8--..3140,/3876382331.01/3:404555307.//5/&'(/*),:)-186*'+,++-5/.-)%$$('364;9.;2(,1-34280.24-/03203332:.(+,-14,&'+*020--.-11713;*.),3:41)4
@533f97b1-a3f7-49d1-8d48-ed37b832a2c6 ch=82 read=67804 start_time=2019-12-13T03:58:11Z barcode=BC01 runid=2c9cf7bc05858273f10e7d7ec552fc0bd742dc3e
CCGGTTACCTTGTTGACTTCACCCCAATCGCTGACCCTACCTTCGGCCCGCTCATTGCAGTTAGCTCACGGACTTCGGTGTTATAGCTCATGGTGTGACGGGCGGTGTGTACAAGACCGGGAACGTATTCACCGCGAACGTTTCTGATTCGCGATTACTAGTAACTCCAGCTTCATGTAGGCGAGTTTCGGCCTACAATCGAACTGAGACTGGTTTTAGCTGGCTCCACCTCGCGGCGTTGCATCTCTCTGTACCAGCCATTGTAGCACGTGGTAGCCAGCCCTACACATAGGGGCATGATGATTTGACGTCATCCCCACCTTCCTCCTGGTTAACCCAAGGCAGTCTCATGGAGTCCTCAACTTAATGGTAGTAACTAACGACAAAGGGTTGCGCTCGTTGCGGGACTTAACCCAACATCTCACGACACGAGCTGAGCGACAACCGTGCACCACCTGTCACCCTTTGACCACGGGAATTTTACTCAGGTAAAAGATGTGCAGGGATGTCAGAAAGTGCCGGTAAGGTTCTTCGCGTTGCTTCGAATTAACCACATGCTCCGCTACTTGTGCGGGTCCCAAATCAGCGAATTCCTTTGAGTTTTAATCTTGCGACCGTACTCCCCAGGCGGAATACCCAATGCACAGCGGCGGCACGAGGAAGGTGTTGAAACCCCCCACCTAGTATTCATCGTTTTACGGCGTGGACTACCAAATTATCTAATCCTGTTTGCTCCCCGCTTTCGAGCCTCAGCGTCAGTTACAGTCAGAGAGTCGCCTTCGCCACTGGTGTTCTTCCTAATCTCTTCGCATTTCCACCGCTACACTGGGAAATTCCACTCTCCTCTCCTGCGCTCTGATATTTCGTTTGGAATGCAGCACCCAGTTGAGCCCGGGAGTATTTCACATCCCACTTAATCATCCGCCTACGCTCCTTTACGCGCCCAGTAAATCCGGATAACGCTCGCCACCTACATTATTACCGCGGCTGCTGGCACGTAGTTAGCCGATGGCTTCCTCCTTGGGTACCGTCATTATCTTCCCCAAAGACTTTACGATCAAAACCTTCATCACTCACGCGGCGTTGCTGCATCAGGTTTTCCCCATTGTGCAATATTCCCCCTGCTGCCTCCGTAGAACCC
+
+0-/-8,0529//**+.6970.272-315(*,/219+)'/.,2--009/)+)(&-+,.&002/0030*/(,+229'+)'%-*%')&'(++27977877936:7860/.,,-02+'163+86/954:9983053))'()),/7+,),,8/82500.5-//.0*/1/,1,))+//53443+696+,,/:62'327..36<58.04654135476,689,+''&(%+*'2+,70533564,.2/01867/-'.-15720/614-6)&&)++-01,/,,(($&)26.-*2134.2(0311784444.7:.,.2679:91971*0-4.07/7-+*/-6.**,+*(.,4666623'+(1**-143.-+'&%*.0197+23386//2.+./.8*,40.923367664:04,5(-%&$0&0+).400/-,,)+..033-'&&&)$'(--/2,37%1)+*/.(-0:99/'.'%%%#%#(&&&&&(%%)-/,'&)&&'$%),*'&%(%%#$%)-0,/&)*%%*1.*+&&%&%'&&/+8:65:70532.,,1.6-.+1'/(7+3223/0016*).*)++*,25)4-,80/&'(+.(..+.-5/2*+.1.**3;</192115-.../8,71314;:1.0846778/),+(+643/$%'*+,5-,/.-0,%)**)/+2022+.7/04857-'*,-'*,,1<8679/954+%)&,+.679234*2+.+,.,)-1+/56764.75)&*)/:1*(*,:--))27777/-0/.200/5+,**361.+*(*,85998<869843445.27;88/62),6714(''%%')/76-''0,-.5-0.0+*)%()*+5/80243300/0068687-333++))$&%%.++47.3.40/////./4+**/701//9,)20'&'*5:921101/:*&&*)/,.1/02116;87/-/+08+:8)+,-)/7+))*09*&/(+*9704/*-343;;9/-'')&+()8--6:44.;//057/.*'++-.316.*-*%$**)(.*/,00*0+&,0.14:9:9-9-+,874:;;,/91.*.17.+-1132(22,,74;699:444/*,-.15230<10/24671%/,.69*88:4+.6/12.4.-.490896,--.,-.5-88+-..())%%
@4e3e475d-8ce2-48dd-95d7-80687b64aa8f ch=43 read=64342 start_time=2019-12-13T03:58:08Z barcode=BC01 runid=2c9cf7bc05858273f10e7d7ec552fc0bd742dc3e
CCCGGTTACCTTGTTACGACTTCACCCCAGTCATGAATCACAAAGTGGTAAGCGCCCTCGAAGGTTAAAGCTACCTACTTCTTTGCAACCCCTCCCATGGTGTGACGGGCGGTGTGTACAAGGCCGGGAACGTATTCACCGTGGCATTCCTGATCCACGATTACTGGCGATTCCGACTTCTTAAGGTCGAGTTGCAGACTCAATCCGGACTACGACGCACTTTATGAGGTCCCGCTTGCTCTCCGCGAGGTCGCTTCCTCTTTATGTGCACCATTGCTTGGCATTAGTGTAGCCCTGGTCGTAAGGGCCATGATGACTGACGTCATCCACCTTCCTCCAGTTTATCACTGGCAGTCTCCTTTGAGTTCCCGGCCGGACCGCTGGCAACAAGGACAAGGAGTTGCGCTCGTTGCGGGACTTAATAACATTTCACAACACGGGCTGACGACAGCCATGCAGCACCTGTCTCACGGTTCCCGAAGGCACATTCTCATCTCCTGAAAACTTCCGTGGATGTTAAGAGACCAGGTAAGGTTCTTCGCGTTGCATCGAATTAAACCACATGCTCCACCGCTTGTGCAGGCCCGTCAATTCATTTGAGTTTTAACCTTGCGGCCCGTACTCCCCAGGCGGTCGACTTAACGCTTGCCTTTAAGCTCCGGAAGCCACGCCCTCAGGGCAGCCTCCAAGTCGACATCGTTTACGGCGTGGACTGGGGTATCTAATCCTGTTTTACTCCCCACGCTTTCGCACCCTGAGCGTCAGTCTTCGTCCAGGGGGCCACCTTCGCCACCGGTATTCCTCGAATCTCTACGCATTTCACCCGCTACACCTGGAACTCTACCCCCCCTCTACGGACTCAAGCTTGCCAGTATCAGATGCAGTTCCCAGGTTGAGCCAGGGATTTCACATCTGACTTAACAAACCGCCGTGCGCGCGCCCAGTAATTCGATTAACGCTTGCACCCTCCGTATTACCGCGGCTGCTGGCACAGGTTAGCCGGTGCTTCTTCTGCGGGTAGCGTCGTGAGCAAAGGGTATTAACTTTACTCCCTTCCTCCCGCTGAAATTACTTTACAACCCGAAGGCCTTCTTCATACACGCGGCATGGCTGCGTCGGGCGTGCGCCCATTTATTCATCCTTCCACCTGCTTGCCTCCCGTAGG
+
77(475;.12--14:34-+-00;1;791*,1755..82.--/7/0-/4148/2356+)/&')*/-5/7+(51156--/.2(+*(#&&%*..)*-51,-3/0,*)+119;:865231278:95457)66.:1/779/.+-*%-&4+12;1*+-120.%%)./4-02&631.33-/,,-03()''&.)./'&+12131343/0,3,3.206786697743'+//,&.+*-/-23**..3+.263-*.--*2-0,()),./++1/($$&&&+$$(,,00%($*&,%'(%$*')+-4;6--5/3/,/'0598;97//-,(%'()95779281-.7/;/4+,-(-2:9-..5650600198787297./1773,,+4/3073021237912/)'&(*-+'',+&)1;-40234209,--771.5..(%'-*+29+,,+.(+*-*+534411./133871614--../5.45675033;:966--.5.5//445;756578.6*+(+.,'-.10:058;43,.//+&&*+./,1--*(,,-:5582,/3092219:*0)8);;;,5)*+.,----*-0/,1,*-5714)21+(-.&5(9-38;-,)&7;;)6-4/2-,,%)+2-/6//./''%&.86478867-7,1*)#%-))*'&'(-((*+210-,.&-7141/-$'&%))%%'%-716)1-1232,3/1143:7*,110178;996240*+,35//:1.(''173)%,.1,/+&)&(152-(,(03)+,2486841+++2,5507-'-2:73.8-00.10//2+,/.5--.<9:67,*1.,-*31645.4;94,44(&(*%)028::947023+./3226//013/3,7/345,8)1.4//7.5544:()+/-1505:45,.2809)&/*'%,1+*/;8+'()*6122.3/6///74.3%$('(+-++)*+*.()))(&-,/-/7/420*+--),.-81/1,%.(*1-27./+/.06607+*&'%,*----2206/.-.*(+*&%%$**'&%'(&($'&&%/.59-(.))(*)/*,/55-.2.94+3:7/:8)+98,/1)*)$(240)*,0.5/-,0/3099;55;4(,&,(0/21;3.1287400&1349878999-98-%*1'%&$&$&%%&&(($(&%%&.*)+)(1:+,4+4,
@b4f3d3e9-8af9-4163-992d-3799ebd0dc12 ch=137 read=66832 start_time=2019-12-13T03:58:32Z barcode=BC01 runid=2c9cf7bc05858273f10e7d7ec552fc0bd742dc3e
CTCGGGAGGCAGCAGTGGGAATGTGCACAATGGGCGCAAGCCTGATGCAGCCATGCCGCGTGTATGAAAGGCCTTCGGGTTGTAAAGTACTTTCAGCGGGGAGGAAGGGAGTAAAGTTAATACCTTTGCTCATTGACGTTACCCGCAGAAGAAGCACCAATAACTCCGTGCCAGCCGCGGTAATACGGAGGTGCAAAGCGTTAATCAACGGAATTACTGGGCGTAAAGCGCACACCAGGCGGTTTGTTAAGTCAGATGTAATCCCCGGGCTCAACCTGGGAACTGCATCGGATACTGGCCAAGCTTGAGTCTCGTAGAGGGTAGAATTCCAGGTGTAGCGGTGAAATGCGTAGAGATCTGGAGGAATACTACCGGTGGCGAAGGCGGCCCCTGGACGAAGACTGACGCTCAGGTGCGAAAGCGTGGGGGGAGCAAACAGGATTAGATACCCTGGTAGTCCACGCCGCAAACGATGTCGACTTGGAGGTTTATTGCCCTTGAGGCGTGGCTTCCGGAGCTAACGTTAAGTCGACCGCCTGGGAAGCCGCAAGGTTAAAACTCAAATGAATTGACGGGGGCCCGCACAAGCGGTGGAGCATGTGGTTTAATTCGATGCAACACGAACCTTACCTGGTCATGACATCCACGGAAGTTTTCAGAGATGAGAATGTGCCTTCGGGAACCGTGAGACCCAGGTGCTGCATGGCGTCGTCAGCGTGTTGTGAAATGTTGGGTTAAGTCCGCAACGAGCGCAACCCGCACTTATCGCTGTTGCCAGCTTGGTCCGGCCGGGAACTCAAAGGAGACTGCCAGTGATAAACTGGAAGGTGGGGATGACGTCAAGTCATCGCATGGCCCACTTACGACCAGAATACACGTGCGCTACAATGGCGCATACAAAGCGACCTCGCGAGCAAAGCGGACCTCGCAAAGTGCGTCGTAGTCCCGGATTGGAGTCTGCAACTCGACTCCCATGAAGAGTCGGAATCGCTAGTAATCGTGGATCAGAATGTGCCACGGTGAATACGTTCCGGGCCTTGTACCGCCCGTCACACCATGGGAGTGGGTTGCAAAGAAGTAGGTAGCTTAACCTTCGGGAGGGCGCTTACCACTTTGTGATTCATGACTGGGGGGTGAAGTCGTAACAAAGGTAACCGGAAGATGGCCGACGACAGAGCAGAAGTAGGTTAACACAAAGGAGCACCGACAACTTTCTTTAGCACCAGCCAATACGTAGCGGG
+
'''&)3*.21&11//5-94,23$1%%((00/25//3444).)+-/.33/).1,//15*+*-/4675/3'(),'')/-8180/)2,''')+-64-(*,-74+','(())($%*'51-.2/4.-005:0,012+0-.%/-,900;./0/+0,'+*$'%.)+%')1,/285686-(',*2-.*)8-.-5(2*+))**09)'81222228/.-.-2-/./1/682..004.**++)*%('(/85./3:5,1764367--+*&&'('269+'/3247/8252497,70155545(4,:8980..++%&%&%'%((),-237+),-)--2*2,/0*)7-..70.--60/481.-.-.,-,*-0*)++(2.+91+)'(,6,2,5-+'''0,7532:/-+048:071-,,.++)(*,//3741+%''&*(6594:63-+-.0;36)2-(3*+-48437+*-5432480'(-15('/751/()(--.0-2-,0&)'+-('-5.09/-20.2812,,,+.-1)5*0..3433.++9-6776789238378'/'&$&(2354:2+3-)($$(**+().34731329<82+2)()./0-+0*303.,-+34-,)05<:898:,++,,93/1/*)*+(6/7//:7481115424323/(*+//4019:601(),/--(&+((*,+17353092518:7763/07--+/.)#$**3++%%$$(*67.,+**../6,-,-3-*,0507.6/7/3299+-1'2)))*,,,&./,#&$&,,003().*.--7.-*(&'2+65,3+/*,6-6-01-26(+*&)*05/23,,-,,/.,%,),-/5-40.79,3898832407/687:4(((*/7/:2%&+'%%)23;41((*+,,.././'*(-.384470*,,-1,3.)'(*000.1%*(,,0/80*.,522645)(/2++36::;:799706&'*3*2/0((),62-/,(--50,0/15*-5-5,'((*7064436100-%-&')*7895.-.))1,('&%'((,-1-')-,4476-6+(-,-3.4+)(*/+074*-..-*-41654,))*0,(*9)2,3-&'(&()*.-*,+-+1-/4094/;3*..-***.*)46(*,)()2024;4222-./.26-(&+)/-+-3(-&&&&*-).+/0302//3+-/*((')$((*(()')+-'(%&*)/*.+5.23007.')'$,340.03/0,/61+/4*)*,,/-+%$$*,.()&$(#"#$$
@51ba22e5-abaa-4081-9089-141af3ace36f ch=33 read=58663 start_time=2019-12-13T03:58:34Z barcode=BC01 runid=2c9cf7bc05858273f10e7d7ec552fc0bd742dc3e
CCGGTACCTTGTTGACTTCACCCAGTTATTGATTCACCTTCGACGGCTTCTTCCAAAAGGTTAGATAGTCGGCTTCGGGCGATACTCAACTCCCGTGAAGTGTGACGGGCGGTGTGTACAAAGGAGCCAGGGAACGTACGCAGCATTCTGATCTGCGATTACCTAGTATCAACTTCGTATGCGTGTTTCGGCTACAATCCAGACTGAGAGTAGCTTTAAAGGGATTAGCTCCTGCTTACGGCAGCAACCCTCTGTACTACCCATTGTAGCACGTGTGTAGCCCTAAGCATAAGGGCATGATGATTTGACGTCATCCCACCTTTATCAGGTTATCTGGCAGTCTCTCTAGGTGCCCAACTTAATGATGGCAATAAAGACAAGGGTTGCGCGCTCGTTTGGGATGGCATATGCGGCAGGCGGGCGTGGCCGCACCTGTCACCAATGTCCCCGAGAACTCTCCGATTAAAGAGGTGTCATTGGGATGTCAAGCTGATGGGTTCTTCGCGTTGCTTCGAATTAAACCACATGCTCCGCTACTTGTGCGGGTCCGCGAATTCTTTTGAGTTTCACTCTTGCGGAGCGTACTTCCCGGGCGGTACTTAATGCGTTAACTGGCGCAGGGGGTAACCCCGACACCTAGTACTCATGTTTACGGCGGACTACCAGAATTATCTAATCCTGTTTGCTCCCCACGCTTTCGTGCCTCAGCGTCAGTTACAGTCCAGAGAGCCGCCTTCACCCAACTGGTGTTCCTCCTAATATCTACGCATTTCACCGCTACACTGGGAATTCCACTCACTCCTGCACTCAGTCTCCCAGTTTCAAGAGCTTACTACCCGGTTGAACCGTAGCCTTTCACTCTGACTTGAAGACCGCCTACGCACCTTTACGCCCAGTAAATCCGGATAACGCTAGCCCCTACGTATTACCGCGGCTGCTGGCACGTAGTTAGCCGGGGCTTCCTCCTCAAATGCCGTCATTATCTTCCTTGAGGACAGGTTTTACGACGAAGGCCTTCATCCTCACGCGGCGTTGCTGCATCAGGCTTTCGCCCATTGTGCAATATTCCCCACTGCTGCCTCCCG
+
41/./,/123*-))*12<5-65.)/0:218.,161.173;8555/*,-6.9.:,843,)2-80/49+*/-0007877:83.)*'$$(-,/*3/*'+&(&*--1134088-)))+4+*(++.(+&'&27-14(,/-)*(/+1//255941...00:74322+,())+-+++'%).61&-%'%&),,1953*.,++-0:08'&$23.-+'%''&(-,/,++'',,*-4/2315+&$%*&*+/-*),*-(5<875633-/2/7</*21(*0231322*3,*+,273()3.2335,.77-260000.77.'((&-69-:8-)01-4/**+,/2-5/00)*4---..331//-&'()+/)-/,.-0/0.01*2+)-),0--52/./,**9),*--62+*&'$&*&&$&')')'(#%&&&$*'%&,'%'#&%'&%&%(0+(//(.,.3.0/5.2)(((&+''+,22.+4+2))''+).+04/59*689:898-6%.('().*-/823;9453051*-62&%,--0*2(+00.043180-.1-+*-+..116,*0-'/'.+020$(+0+,-/;./.11013//)('(+-5.57217/%0/0('$#%*,01654.6,,%+**'&%)#(,5:4.0929:5,2.,+5-,-5/012(+&(.1)+&+'*1%042530*)&.*..2),7666-.-.)$(+958*,..+2:--0201/..+-/03:509000986:'*)-,+,/62432630.,'+.-0-6011:862.(*-()*,07497977<84156,08-4''%&'&(-*5,3&'(*$((*-+),'*+)*(),1563',-<1//0+,-+2,))4)/.*(423-(**,-)%)0-07-,&((-()+,*-,.2/,2.%&&'(+-/+50+41+-22:8003698/0689992.2-++(+,34+*56)6++6031/-/)()*+,0-)#)(($.*-**.,/91,.010/.03')0*)()39578/9...98:8,,-,+1421)(*(..-&&.+1%&'(2,.-3.44/,*-+-,-.63*-+((1..)-.$'(*-34.0083)+3-0181;/1292:;1*-.-0/-+.*-3+*
@4d69c9f9-3d7a-42c1-9f7a-1e0f2fa67a10 ch=364 read=92889 start_time=2019-12-13T03:58:33Z barcode=BC01 runid=2c9cf7bc05858273f10e7d7ec552fc0bd742dc3e
CCGTACCTTGTTACGGCTTCACCCCAGTCATGAATCACAAAGTGGTAGCGCCCTCGAAAGGTTAAGCTACTGCTTCTTTTGCAACCCACTCCCGGTGTGACGGGCGGTGTGTACAAGGCCGGGAACGTGATTCACCGTGGCATTCTGATCCACGATTACTAGCGATTCCGACTTCATGGAGTCGAGTTGCGAACTCAATCCGGACTACGACGCGCTATGAGGTCGCTTGCTCTCAACGAGGTCGCTTCTCTTTGTATGCGCCGTTGTGGCACGTGTAGCCCTGGTCGTAAGGGCCATGATGACTGACGTCATCACCTTCCTCCAGTTTATCACTGGCAGTCTCCTTTGAGTTCCGGCGGGCGCTGGCAACAAAGGATAGAGGTTGCGCTCGTTGCGGGACTTAACCCAACATTTCACAACACGAGCTGACACGGCAGCCATGCAGCACCTGTCTCACGGTTCCGAGGCACATTCTCATCTCTGAAAACCGTGGATGTCAAGACCAGGTAAAGGGTTCTTCGCGTTGCATCGAATTAAACCATGCTCCACCGCTTGTGCGGGCCCCGTCAATTCATTTGAGTTTTAACCTTGCGGCCGTACTCCCCAGGCAGTCGGCTTAACGCGTTAGCTCCGGAAGCCACGCCTCAAAGGGCTGTACTCCAAGTCGACATCGTTTACGGCGTGGACTGGGGTATCTAATCCTGTTTGCTCCCCGCTTTCGCACCTGAGCGTCAGTCTTCGTCCAGGGGCCGCCTTCGCCACCGGTATTCCTCCAGATCTCTACGCATTTCACCGCTACCTGGAATTCTACCCCCCTCTACGAGACTCAAGCTTGCCGGTATCAGATGCAGTTCCCAGGTTGGGCCGAAGTTCACGACTTAATGAAGCCGCCTGCGTGCGCTTTACGCCCAATTAATTCCGATTAACGCTTGCACCCTCCGTATTACCGCGGCTGCTGGCACGGGTTAGCCGGTCTGCTTCTTCTGCGGGTAACGTCAATGAGCAAAGGTATTAACTGCTCCTTCCTCCCCGCTGAAGTACTTTACAACCCGAAGGCCTTCTTCATACACGCGGCATGGCTGCATCAGGCTTGCGCCCATTGTGCAATATTCCCCACTGCTGCCTCCCGTAGGG
+
+,)/.3535///++-'00:241893,/2889.,*.524/5*'*$&&&&&&()&'*).3*/,4647,/4,/$$(2430651).2718-)+,71',+12156812-(+,(+-+515310./0(.-($)&(%(0//&24.16966816/25-8,)()%2+00./...-252/--.7061730'(+,*),/023,*1112);11-04063+1430-,%$/).200/-/-/07**,)()%&*++-,0.*-3.78+)44-13545446+7//-(2-+,)*(('*+4*'*898692/*/,478300,+(''**3337:17(/+.41017+-.8;6/222')+5,,0468:--43-34:72,*0+,1(%&&$,*1.)02:(7064.'&/,0:01/45562:222;:86/6./-6..,/-/52+)*+&+,1*)--...4(+,1/2172/2*2)13311../666367:917'%$))*'*&2:534466760//67..3..6;9966801389;57:545)+)25<99<5//*/,+*273(),3,;<:165*+678911/(*,,/016+0.371(%+,298;714;51207;<,786709-.//71,-010458-)168(54/**,*+/-,-./411/619*-,+/+095615:44-7,-70-(($#(*3(4+/0671979:96<6/015101431..#&&%-+/2.10/47542:4+/11:9+)+,20+,0169/264723689955;531;(*5::-5:5484;5565),6(502-:67.2())-..674578;59;;136:47920))+-0.0101043:86,036465/12255.)(*,8+-7/66678+.05454557482'175:2302,%'&&/8+*..-0.3(2%$%+%/958;;2222/0.**')%.*-,''%)&3+::783141.)-(),-+-.0;0,37-.217./9230:23169851.2+45180)0:3;8//+,/428<999:555326301-30/087775),1,,0+4)*,(,*492;:730;9--89122(*)+1/((*1.47-+/405182<78;94542-2014:556687877667,3858:/393;**-5.1373:334917:5+.3100/0.+/:**;77*(
@009febf9-19ff-46b5-95be-a0f7fba6d6e2 ch=94 read=94013 start_time=2019-12-13T03:58:31Z barcode=BC01 runid=2c9cf7bc05858273f10e7d7ec552fc0bd742dc3e
CCGGTTGCCTTGTTGACTTCACCCCAGTCATGAATCACAAAGTGGTAAGCGCCACTCCCGAAGGTTAAGCTACCTACTTCTTTTTTGCAACCCACTCCCATGGTGTGACGGGCGGTGTGTGTACAAGGCCCGGGAACGATACCGTGGCATTCGATCGATTACTAGCGATTCCGACTTCATGGAGTCGAGTTGGACTCCAATCCGACGCGCTATGAGGAATCCGCTTGCTCGAGAGTCGCTTCTCTTTGTATGCGCCATTGTAGCACGTGTGTAGCCCTGGTCGTAAGGGCCATGATGACTTGACGTCATCCCCGCCTTCCTCGGTTATCACTGGCGGTCTCCTTTGGAGTTCGGACCGCTGGCAACAAAGGATAAGGGTTATACGTTGCGGGACAACAACATTTCACAACACGAGCTGACTGACAGCCATGCAGCACCTGTCACCTTGTCCCCGAAGGGATTTCCTCGATTAAGAGTAATGCAAAGGGACGTCAAGTGTAGGTAAGGTTCTTCGCGTTGCTTCAGGAATTAAACCATGCTCCGCTACTTGTGCGGGTCCCGTCAATTCCTTTGAGTTTAATCTTGCGACCGTACTCCCCAGGCGGAATACTTAATGCGTTAGCGGCGGCACGGAGGTGTTGAGCCCCCACACCTAGTATTCATCGTTTGGCATGGACTACCCGTATCTAATCCTGTTTGCTCCCCACGCTTTCGAGCGCAGCGTCAGTTACAGTCCAGAGAGTCGCCTTCGCCACTGGTGTTCTTCTAATAATCTCACGCATTTCACCGCTACACTAGGAATTCCTCTCTCTGCACTCTAGATAACCAGTTTAGATGCAGCACCCAAGTTGAGCCTGGGTATTTCATCCCACTTAATCATCCGCCTACGCTCCCTCTACGCCCAGTAAATCCGGATAACGCTCGCCACCTACGTATTACCGCGGCTGCTGGCGTAGTTAGCCGTGGCTTCTCCATGGGTACCGTCATTATCTTCCCAAAGAGACAGAGCTTTACGATCCGAAAACCTTCATCACTCACGCGGCGTTGCTGCATCAAGGTTTCCCCATTGTACCTTCAATATTCCCCACTTGCCTCCCGTAGGAG
+
46/416*-//7)-)(')%%,1.5:6)).423448664278+$-'+-*)*+238&()0+))--1/181/-/027:10032245:6:,++-+/:7')+67-,12826655727998:6662-,)*07:,8/2,+0.(+))(**-20-2.-'((&%&*.()+70.00023.2410..1/,+,,:/)***1**1+(0**50(5),**')-),'*./3.,/)()-232306)(()%#)&*11/1243782;6..03799:<68:644..((*/052***655-0::9591-+37;;36///--+&),-15667.:33)$/.0124+*,%+0&(7'32130/75333%&-))+$)26/'0*-*,.9484/1//5*709969(34-8)($))./--.5'*%(*.)3-1.7-.-.37503+'+)++)+()&-//3449..+-.131**-049180.--+,&'.),+*).4457,0408*7+'(//-:0//;:*/28074565./057.2,,+,*-,9713,+*+*1,0356'*++.-3/;/20-+*///:/./-/02,0-3-4/)33+)6646360$(*(()(48.-6.//9/008;;70//,;::/+06999::0%./+627223/://-01+-,*)...*//0.5/+1'077;1(-*2,*&*)+487644,/.'),/02342/1)1-$&%&(1.3106.,,19.)-*68/,+--/1;;3./21%()*.015473:12.,/+()+0/')**-::8<989<7778:559;9591**+)/2374-&*,1.3876145-143,-.-.50204342,/(),4((,+---)*'/80208/652+)+777:333.1;,4316323:7:66:6323<612**83**/203498;<:88:22435816-*(*$'(17,(*,/./-.4575;:<:99:;9;;347334'2();2293.2.-*++)-(''$$(+,*(**,1./-/22453./--'),4;:;;75834595:<3,6,(*+-844323/98--0194-*+-//-538578:344412--*-+-+:1102101142)1.812692)+()+)+-)-,-1)+,+088.&(%$&,.*69,,6,-)''
@8e9be81b-40bc-4f35-a4e1-e832b2be86f9 ch=91 read=71292 start_time=2019-12-13T03:58:45Z barcode=BC01 runid=2c9cf7bc05858273f10e7d7ec552fc0bd742dc3e
CCGGTTACCTTGTACGACTTCACCTAGTCATGAATCACAAAGTGGTAAGCGCCCTCCCGAAGGTTAAGCTACCTACTTCTTTTGCAGCCCACTCCCATGGTGTGACGGGCGGTGTGTACCGTGAACGTATTCACCGGCATTCTGATCGATTACTAGCGATTCCGACTTCATGGAGTCGAGTTGCGAACTCGAAATCCGGACTACGACGCACTTTATGGGGTCCGCTGCTCTCGCCGGAGTCGCTTCTCTTTGGCAATGCGCCATTGTAGCACATTATTGTAGCCCTGGTCGTAAGGGCCATGATGACGACGTCATCCCGCAGCCTTCCTCCAGTTTATGCTGGCGAGTCTCCTTTGAGTTCCCGGCCGGACCGCTGGCAACAAAGGGATAAAGGGTTGCGCTCGTTGCGGGACTTAACCCAACATTTCACGACACGAGCTGACAGCCATGCAGCACCTGTCTCACGGTTCCCGAAGGCACATTCTCATCTCTGGCTTCCGTGGATGTCAAGACCAGGTAAGGTTCTTCGCGTTGCATCAGATTAAACCACATGCTCCACCGCTTGTGCGGGCCCCGATCAATTCATTTGAGTTTTAACCTTGCGGCCCAGCCCGTACTCCCCAGGCCCGGTCGACTTAACGCGTTAGCTCCGGAAGCCACGCCTCAGGCGGCCTCAAGTCGACATCGTTTACGTGGACTACCAGGGTATCACAATCCTGTTTGCTCCCCACGCTTTCGCACCTGAGCGTCAGTCTTCGTCAGGGGCCGCCTTCATACCGGTATTCCTCAGATCTCTACGCATTTCACCCGCTACACCTAGATTCTACCCCTCTACGAGACTCAAACGCGGTATCAGATGCAGTTCCCAGGTTAGGCCAGGGGATTTCTGACTTAACAAACCGCCTGCGTGCGCTGCATAGTAATTCCGATTAACGCGCACCCTCCGTATTACCGCGGCTGCTGGCACGGAGTTAGCCAGTGCTTCTTCTGCGGGTAACGTCAATGAGAGCAAAGTTATTAACTTTACTCCCTTCCTCCCCGCTGAAAGTAGCACAGCCCGGGCCTTCTTCATACACGCGGCATGGCTGCATCAGGCTTGCGCCCATTGTCTAATATTCCCCACTTGCTCCGTAGGAG
+
55274;23313''$&(&,-2/,30*)40.$(),0/1127-**(*3027,..086/3-*+/))+.,(&(,12485)//51087.-.--08,(*,286+/11401356-22/37102/2+-)($&'/--/06<8463/,/369853300*,.:000/00327:85537897/-/*()*,+*/04--*(2-0*'.(*.0/3301,*(,+.,0-..;4./-)21555*)+(*01/40/')*&)*,-14121/152(,**1-,0(-8269,,,+(&'&*+)5---234:7.08;:790)/88/920--*(('+136986-96,'.((()*006/4'),:<;32/.+3,,&%'),17*'/0-,.495;9,7/-03599744/:-,*/89+)8/52-(+)42.6*.)46576:332:***5/4-21-.&1,396.00/05231)..+++*(.504961/./&465788..++,17+3/*).1120,,)-0.*.075641(%%-/3750341200031256<39541,0/2<:8:/+,-,1-..03&%.3-4:.88'.,.03865,-/*-2.11/5-*+.33-('),586;616;:/221;<10520..-.,,2/'%')/*,...+;97-)-'.+*)1.20,../41000**3*)010120/7-395656:84,1-*$#&--8)7+632*215775:9',,)*:55324837752310%%,8..6871<5/040992,1/1296314-69/15366+-*-.-6,,,28))392+0218351%'(/2.4102743*0-,011044546/.36.1.33*+4.,-+310&&+/-22-478,)++)14055657/1'-*+&**.09---/.9212349-),*+*&*75:02(+*(-0..)*+.346866574;56821242/4-,.(,%&%$%&).7630-2.2.1--',+/86//20330801:7214012995.+$'('%*45/,06)44++0607<7653)40+.2028121-,+(',.3;3-,1()+.-,.6-'+*7;,28922.03.*45/60*((%%&%%'#()&'(0040;22:901..)-,.0934,/,,-12122*243180321;4-05*))(+../268470'*'##('.6//*4,+'
@08b255f2-b7b8-43ab-9fec-81360de8f0d8 ch=46 read=69183 start_time=2019-12-13T03:58:44Z barcode=BC01 runid=2c9cf7bc05858273f10e7d7ec552fc0bd742dc3e
CCGGATTACCTTGTTACGGCTTCTTAATCATGAATCACAAAGTGGTAGCGCCCTCCCGAAGGTTAAGCTACCTACTTCTTTTGCAACCCACTCCCATGGTGTGACGGGCGGTGTGTACAAGGCCGGGAACGTATTCACCGTGTGGCATTCTGATCACGATTACTGATTCCGACTTCATGGAGTCGAGTTGCAGACTCCAATCCGGACTACGACGCGCACTTTATGAAGTCGCTTGCTCTCGCGAGTCGCTTCTCTTTGTATGCGCCATTGTAGCACGTGTGTAGCCCTGGTCGTAAGGGCCATGATGACTTGACGCCATCCCACCTTCCTCCAGTTTATCACTGGCGGTCTCCTTTGAGTTCCCGGCCGGATAAGCAAAGGATGGGGTTGCGCTCGTTGCGGGACTTAACCCAACATTTCACAACACGAGCTGACGTAGCCATGCAGCACCTGTCATCACAGTTCCCGAAGGCACCAGTACATCTCTGGAAAGTTCTGTGGATGTCAAGACCAGGTAAGGTTCTTCGCGTTGCATCGGGTAAGCCCGCATGCTCCACGCTTGTACGGGCCCCGTCAATTCATTTGAGTTTTAACGCGTATTGCTCCCCAGGCGGTCGACTTAACGCGTTAGCTTCGGAAGCGCACTCAGGGCACAACCTCCAAGTCGACATCGTTTGGCGTGGACTACCAGGGTATCTAATCCTGTTTGCTCCCCACGCTTTCGCACCTGAGCGTCAGTGGTCGTCCAGGGGGCCGCGCTTCGCCACCGGTATTCCTCCAGATCTCACGCATTTCACCGCTACACCTGGAATTCTACCCCCTCTACGGGACTCAAGCTTGCCAATTATCCAGATGCAGTTCCCAGGTTGAGCCCGGGGATTTCATCTGACTTAACAAACCGCGTGCGCTACGCCCAATTCCGATTAACGCTTGCACCCTCGTATTACCGCGGCTGCTGGCGCGGAGTTAGCCGGTGCTTCTTCTGCGGGTAACGTCAATGAGCAAAGGTATTAACTTTCTCCTTTTCCCCGCTGAAAGTGCCTTACAACCCGAGGCCTTCTTCATACACGCGGCATGGCTGCATCGGGCTTGCGCCCATTTGGTACTAATATTCCCCCACTGCTGCCTCCATTAGAAG
+
56*0$6).6:/<..5/.0*/0.((&%&+-+0/1944+/+4,*+)/)'(**782/-,,),1*,,6/6-555660)-.4+.584-03/54-$&',)+(*+88666783;:769224454898-:37+;75;63788;623943.&)./27430//.,'*)*4-('%&'650/-.47;77861+.,/.464;34.099-8(3*:13.006-'&+-745.-+-4:;32.1++*/(*...1/0./'&)&)+.-.404766<:1102268:<68;**,..-///01,-,-.:+*4999/3.*/398;8911.-*)+&'(413:9,:9/)474;75,8)')7<9345)))-63(66638*(,-,+/3679/-.1-565&'%$&-6+0115&(11+5,++-/3164115;42-.+-'&%%&'&$,7&',.60/-.--113-+,*$+*/..0*./44289111*%*++0-38:1*)+-1,20)3(,((&&(*333/0.-,,+-756557;:6.//02289<+61142/4-:--;846254...00.&%&$(%16.*,,1)*+31,,%)+).1%2/.*)573*./'++**(3882,*7<<-27/**(((+'&').330,-6/2:3312114450///.4'(()&%)),*''#%#&&&%/4,*+-4-762611219673320/*2+&*/,/13932*-16.54.+035559587024:0+-,6;;4,2314;5/0205832+397:3'*(().0//4()2895,,*)($(*(,-11///'*(),334,0''(,,+*&%''*(2710/731/1/.'-+('-3&7+7762884,*40-2,,++269))'(-.)2))&-+-+3**+565598:;2<0+*)+-+,-93,)11/*29+++&(-./033543.22,)'('1*,*(4)-,61+-../+.+,/343-*(.&%''+2//1,3..6010(++1././,/)(%'((&*.2.-.4&/*++3+25<7726()()'%,+,--8111-.36')&&&,+.-*)'+),0,*/3,,46.+778.7-,+('#&%%'-)//.++*+*44<57:31101(-,..5/%+)100-/,/1*564470226/*').*+,,&*$++./0827;7*(.-.*'&)((,/$*'%%(%%
@f3ec6dc3-57e8-4c00-ad25-b3ba98148527 ch=371 read=86298 start_time=2019-12-13T03:58:43Z barcode=BC01 runid=2c9cf7bc05858273f10e7d7ec552fc0bd742dc3e
CTCCTACGGGGAGGCAGCAGTGGGAATATTGCACAATGGGCGCAAACCTGGTATCTGCCGCGTGTATGAAGAAGGCCTTCAGGTTGTAAAGTACTTTCAGCGGGGAGGAAGGGGTAAAGTTAATGCCTTTGCTCATTGGCGTTACCCGCAGAAGAAGCACCAGCTATCCGTGCCAGCAGCCGCGGTAATACGGAAGTGCAAGCGTTAATCAGATTACTGGGCGTAAAGAAAGCGCACGCAGGCAGTTTGTTAAGTCAGATGTAGAAATCCCGGGCTCAACCTGGGAACTGCATCTGATACTGGCAGAAACTTGAGTCTCGTAGGGGTAGGAGTCCAGGTGGCGGTGAAATGCGTAGAGATCTGGGCGGTGGCGAAGGCGGCCCCCTGGACGAAGACGGCTCAGGTGCGAAGCGTGGGGAACGACAGGATTAGATACCCTGGTAGTCACGCCGTAAACGATGTCGACTTGGAGGTTGTGCCCATGGGCACCGGAAGACTAACGCGTTAAGTCGAGCCGCCTGAGGGTACGGCCGCAGGTTAAAGAAACTCAAATGTAGATTGACGGGGGCCCGCACAAGCGTGGGCATGTGGTTTAATTCGATGCAACGCGAAGAGGCTTACCTGGTCTTGGCATCCCACGGGAAGTTTTCAGAGATGAGAATGCGCCTTCAGGAACGTGAGACCGGTGCCATGGCTGTCAAATCAGCTCGTGTTGTGAAAATGTTGGGGTTAAGTCCGCAACGAGCGCAACCCTTATCGCTGTTTGCCCAGCGGTCGGCCAGGAATGAGGAGACTGCCCGTGATAAACTGGAGGAAGGTGGAGATGACGTCAAGATGGCATCATGGCCCTTACGACCAGGGCCGCACGATGTACAATGGCGCATACAAAGAAGCGGCCTCGCGGGTATCAAAGCGGACGGCCCCTCGCCATCAATCGGTCAATTGATATGATCAGACCGTTCGTCACCGTAAGTGGGTTGCAAAGAAGTAGGTAAGCAACCTTCGGGAGGCACCACTTTGTGACTCATGGCTGGGGTGAAGTCATGGGTAACCCGG
+
-.2.0475791+-3/(11.174;3+21061,,%%&&&*&$$$)*3+463.'(%('&$*1-124455443/*,+-20*,./)6141(-0:7.14418:0+//-/7.(+*,))1*((*57*4)*&%%-//93/265)1+.&0+00*.9-*++*.*%)&$&$*.-++*('/--0144-.-,-3),-+/+.-,+4/63-1+,,86565/./-*,&(.*3-/17;996/17,'+/,+-/457683155&7/6-04965/58743533-+-14,/52(499::0..&%&01245....-/(*+..4,0((+%(+'&*)*)-..*.)5',*,(*'))&()-**,/)&((164/,02,-010(+,-/0437'%'('1/2/+*+)+/0629770-0895-1.*-((()(404:675-&'().6445)(#$&)+-.0+5-0-11.66--3885438(*)0.74;:8+-,+(+,)*/-2.1$(&4-.4+66+$$%&&$(*3*.('('.-1765324;45.45*)%443371-%+,&+*0+71826*-63749)&)('01.//-+''%%**1632.(-4*.60*+,0.))))%')/1+.)*+22:72:7:.,()&')$+'&'*,('(%'&'$(&&')(%&&&%%&,-6,'+*/**+)*5;9./..///2/.321:821((&($230+*&&('),/*/2--*(%),1.,*0($%%'+.0123::94920,,22-+*3/)25*4159+-75-143.($)'&(**/3***&('&%%$+-)(*/+).25:/8)2))$-++($&'(+$('20&17*+,*)).11589403/**-,&'-)')44.1,)()''$)%$%(*0)+++15('&%&''.,-)*(-'$%%%%%(#('+.7.*'%&($%#%(+&$')(,-/4936+/,&(&((&+-++/191+(-01-)*-%$#%##%$'&%#$$$#'$$%&#%&$$#$#$&%#$$$#((*2,-1+&&'()+/;/427-(+.--)-.-+,%')1.66763:/+*()+-/*,2/+).-/123)),),-/-2+,),)))/)*%*.+1552+3-
@053c7e64-1fd4-43cb-bfb7-c7c45f47e937 ch=324 read=58686 start_time=2019-12-13T03:58:43Z barcode=BC01 runid=2c9cf7bc05858273f10e7d7ec552fc0bd742dc3e
CCCTACGGGAGGCAGCAGTGAAGTGTGCACAATGGGGAAACCTCGATGCAGCAACGCCGCGTGAAGTGATGAAGGTTTTCCGGATCGTAGACTCTGTCTTCAGGGAAGATAATGGCGAAAGGTACCCAAGGAGGAAATACGGCTAACTACGTGCCAGCAGCCGCGGTAATACGTAGGTGGCGAGCGTTATCCAGTTACTGGGCGTAAAGGGCGTAGGCGGATGATTAAGTGGGATGTAAATACCCGGGCTCAACGGATTGCTGCATTCCAAGCGTTTATCTACAAGGTACAGGAGAGGAAATTAAATTCCTATTCTTAGCGGTGAAATGCGTAAGAGATTAGGAAGAACACCAGTGGCGAAAGGCGACTCTCTGGACTATAACTGACCTTGAAGGCTCGAAAGCGTGGGGAGCAAACAGGATTAGATACCCTGGTAGTCCACGCCGTAAACGATATGAATACTAGGTGTGGGGGGTTTCAACCTCACCGTGCCGCCGCTAACGCATTAAGTATTCCGCCGTTACGGTCGCAAGATTAAAACTCAAAGGAATTGACGGGGACCCGCACAAGTAGCGGAGCATGTGGTTTAATTCGAAGCAACGCGAAGAACCTTACCCTCCCCTTGACATCCCTTGCATTACTCTTAATCGAAATCCTTCGGGGACAAGGTGACGGAGTGGTGCATGGTTGTCGTCAGCTCGTGTCGTGTTGAGATGTTGGGTTAAGTCCGCAACGAGCGCAACCCTTATTGTCGTTAGTTACTACCATTAAGTTGAGGACTCTAAGCGAGACTGCCTGGGTTAACCCAGGAGGAAGGTGGGGATGACGTCAAATCATCTACTTACTTGTAGGGCTACACACGTGCCTACAATGGCTGTTACAGAGATGCAATACCGTATTGAGTGGAGCCAAACTTTTAAAACCAGTCTCGGATTCGGATTGTAGGCTGAAACTCGCCTACATGAAGCTGGAGTTACTAGTAATCGACGAATCAGAAATGTCGCGAATACGTTCCAGGTGCTATTGCCGTCACACACACCATGAGTTGGCAATACCCGAAGTCCGTGAGCTAACCGCAAGGAAAAGGCAGCGGCCGAAGGTAGGGTCAGCGATTGGGGTGAAGTCGTAACAAAGGTAGAAAAAAACCCGG
+
()++.2-74.-0./45237.+3++.1-*-13:5580)(/..7210245:111064239.--,*(&&'(),24440552,1+7/988543''(,/754-+.$$10)*1-12//+,&(),,)%&-)*-,,(-)+*&()(().-4.000-/-.-4.340/0.,00%(%%,&%&&)%.$,'(()((*/92:30.:+&*/0(*//7-+*.082*2//0032:21213632631+/,466984(+3(,770,-'%%&)$-&1+423567545.6,7/(0((-0/21/-*+.+/,)3,5.*((+()'&'%)+++*+)'$&&$*&'(+.622,421488.51')*+.0.24,3./3/./7.03272()*'(,(*((*23-27:853)3+./*+))%&''+'/+666(-+()02455:.**.-8*03(0'0*..8799<33::943585.0027338;9--..''(+304563.82:997869,80+)('/*+,%'%&*).4367((')'+',+..9/.201857025/.+(+.646+-.*(.-5/;;523686,+)')/-+''&(1/)''&%*,-,+')'(',*')).3,-.71::5-5-,%-(&*9673*')+%*/2*,)()*%%/21))-*/9886<.4.--14/--,+0-2.87&%&&&(**-,'*3+350-/-,.88'.$&(-224539889;456428/367888987.1*&()+,,652602.2-2-/-4-)+,'+&%&+02265:.1.&31),//0<0+1-,,224:513/4.3;1110141/.)%%&),/-+++1871/-/-*$(%%%02-,.+)*)(*'04.3247531.4*,.7/--%)'&$&&$%$%'/3/5655.+-,--/&&+*,5(*())061-0,+.(*:5:3;333;00$'(+*,./3,--9172.)*(&,:;836678869(2%3.357.6../0/.,--,3,+.-,,-'')*+61**+/3,,+2911+,+,0,)(%').07460(+(*'24824-%&')-*--+($1--)((%&"#-+(,--,,../6696/+,,+++*,-4-&--('),'(*,,11/122263:.115()&()'(&&'-.)324,.0(.+-.2,+-0243154263,+-31/040-/*(17(3),)$'*/033.-'(/7
@2bed55f3-86cd-432a-a518-542721330fed ch=401 read=37267 start_time=2019-12-13T03:58:39Z barcode=BC01 runid=2c9cf7bc05858273f10e7d7ec552fc0bd742dc3e
CTATCAGGAGCAGCGGTGGGAATCGCGCGTGAGAGCCCTGATGCAACCATCGACGTGAAGTTTTCCAGGATGTGAAATGTGGGAGAATAATGACGCTTGCGACAGCCGCGGCAGCCGCATGGTGGCGGTATCCAGGTTACTGGGCCGAAAGGGCGGCGGATGATTCGAAGATGGGATGAAATACCCAGGAAGCAACGATTTCACGTTGGCTTCGTTTATGGTGGGAGAGTGATTGCTGTTGGTGATGCGGAATTGGGAAGACGCCGGTGGCGACGACCTCTGGTGGACGCAACTGAAACGCTGAAGGCTCAGCGAAAGCGTGGGAGCAAACAGGATTAGATACCCTGGTAGTCCCACGCCGTAAACGATGAATACTAGGTTATTAAGAGGTTTCAACACCTCCGTGCCGCCGCTAACGCATTAAGTATTCCGCCTGGGAGTACGGTCCGCAGATAAAACTCAAAAGATTGACGGGGACCCGCACAAGTAGCGGGCATGTGGTTTTAATTCGAAGCAACGCGAAGAACCTTACCTACACTTGACATCCTTGCATTACTCTTAATCGAAATCCCTTCGGGGACAAGGTGACAGGTGGTGCATGGTTGTCAAATCAGCTCGTGTCGTGAGATGTTGGGTTAAGTCCCGCAACGAGCGCAACCCTTCAATCGTTAGTTACTACCATTAAGTTGAGGACTCTAGCGAGACTGCCTGGGTTAACCAGGAGGAAGGTGGGGATGACGTCAAATCATCATGCCTTATATTGTAGGGCTACACGATGCTACAATGGCTGGTACAGAGAATGCAATACCGTGAGGTGGAGCCAAACTAAAACCAGTCTCCGGATTCCGGATTTGTAGTGAAACTCGCCTACATGAAGCTGGAGTTATAGTAATCGCGAATCAGAATGTCGCGGTGAATACGTTCGGGTCTTGTACACCGCCCGTCACACCATGAGAGTTAGCAATACCCGAGAATCAGTGAGCTAACCGCAAGGAGAGCAGCGGTGACCGAAAGGTAGGGTCAACGATTGGGGGGGGGTGAAGTCGTAACAAAAGGTAACCGG
+
$&$%$%&(''*'&'&*(()(%&&'%&%&&&&$'%$%'&&(#&$%$$&#&%%&$$&(&%$)+1+(('%/-('%$%$$$$#$%()&(''#%##%##%#$$#$%#$$$$%&&,(()&(&%(''+,,,*$&$%$(*'$))'-#%%$%$%%&*+')'+&)%)*-',)(,,*)*)&%('143-)$)+-+/3+(/+,(%%(&&%$)*''#%%*'(%&'))(+3.(%%%&%(+()&(%()(+%,-('%'%%&$#$$&($$(%*(&('&%)&*+'(**+&(&'&%%%&%%'%#'%%'%)(,+%'(%$+()(),+-(++/%&'&'+)'(,*)//+(-/;65/9/.6,%%1/%.5/,./1110:3*'-,/41236/,*+--2:6422%.$)''4(4))%.+/756/601341521465..:/(*+1/.11.141+)*,.:8868;86/*&&'%02867),-1+.0-9:7/22678-)*13535+.65,34,)+,..*)*+16),)+.614171;<6/;8;6),,*-.341113934722-5./7/.-++,4/0277:402%+&,'&()--5/728/)&(%&9+042+5:36630*0*.25+2-.6;97666&/8/*+'$&').4121132000,102367.5/6:417/1.4/4,)*02201/0172313'%*$'*+.+5---5934578<4394-.,1,+/043741&-.(%,)1367978888:796:64.-,*+'**-(052-87898999;9677875)&+)''(,)4**+'07751/,(*+&),774060089850+(()-**((*.),2---::67.(*'&)(((/,0.$(%(-4/12/,--0+(*3(9,3)2*.5/,*/+,/,.52149867433377.5-./57,++5+%'),-301,.23:7943264446..0//-078284696%),,+*1.13/./5-15/-++))(.2151/,+-/4,/.175153(')%'(-+&'))-,/338484466+0,(&(+)/0.)$'(+1,02*,-.,&(*-1/(40+2-2541/'2/*+*+((+1/1-3+-5+'2,74520.6
@2d2f31d8-b447-4223-885b-a3ae228fb2ee ch=410 read=46110 start_time=2019-12-13T03:58:38Z barcode=BC01 runid=2c9cf7bc05858273f10e7d7ec552fc0bd742dc3e
CTCCTACGGGAGGGCAGCAGTGGGGAATATTGCACAATGGGCGCAAGCCTGATGCAGCCATGCCGCGTGTGAAGAAGGCCTTCGGGTTGTAAGTACTTTCAGCGGGGAGGAAGGGAGTAAAGAAGTTAATACCTTTGCTCATTGACGTTACCACCCGCAGAAGAAACACCGGCTAACTCTCGTGCCAGCAGCCACTTGGTAATACGGAGGTGCAAGCGTTAATCAGGAATTACTGGGCGCACGCAGGCAGTTTTGTTAAGTCGAATGTGAAATCCCCAGGCTCAACCTGGGAACTGCATCTGATACTGGCAAGCGAGTCTCGTAGAGGGTAGAATTCCAGGTGTAGCGGTGTGATACGTAGAAGTCTGGAGGAGGAATACCATTGGCGAAGGCAGCCCCCCCTGGACGAACTGACGCTCCAGGTGCGAAAGCGTGGGGAGCAAACAGAGTTAGATACCCTGGTAGTCACGCCGTAAACGATGTCGACTTGGAGGTTGTGCCCGCTTGAGGCGTGGCTTCCGGAGCTAACGCGTTAAGTCGACCGCCTGAAGTGCAGCCGCAGGTTAGAAACTCAAATGAATTGACGGGGGCCCGCACAAGCGGTGGAGCATGTGGTTTAATTCGATGCAACGCGAAGACCTTACCTGGTCTTGACACATCCCACGGAAGTTTTCAGGAGATGAGAATGTGCAGCTAGAACCGTAGAGACAGGTGCTGCATGGCTGTCGTCAGCTCGTGTTATTGAAATGTTAGGTTAGATCCCGCAACGGCACAACCTTATCTTGTTGCCAGCGGTCCGGCCGGGAACTCAAAGGAGACTGCCAGTGGAGAGAATAAACTGGAGGAAGGTGGGGGGATGACGTCAAGTCATCATGGCCCGCCACGACCAGGGCTACACCGCGATGCTACAATAGCGCATACAAAGCGACCTCCCGCGAACAAGCGGACCTCATAAAGTGCGTCGTAGTCGGATTGGAGTCACAACTCGACTCAGAAGTCGGAATCGCTAGTAATCGTGGATCAGGATGCCACGGTAGAATACGTTCCCGGGCCTTGTACACACCGCCCGTCACACCATGGGAGGTGGGTTGCAAAAGAAGTAGGTAACAACCTTCGGGAGGGCGCTTACCACTTTGTGATTCATGACTGAGGGTAAGTCGTAACAAGGTAACCGG
+
')45*(1&/2)-3*403300229;/*2/(0+)*(-0759;21**2,).4/0011--(6,7667731---,--0)*)-/28263*;77:3132&*'()*)'&(*/58)(1,-5--((((,-.'(,).,1-//16086..34/23002007--)(/65&,(')0%),)(..6/6-.-6..-+.(+06400-,-6-&(%#''+0-,+0.5.,-*..36+,+-:4<41(*&&)))+-2&-')&((*+/..57582::-+6+-**+3&'6521')/-*-39)(4625:6687546-.2/----,9((*/,2//+('&%%&&(*++-/5+-%14.-+-+2--/**28.-%)+,-4/-&&(*&-..0()(%-57;.+7-&2.+1,-/9+.2221+0,.+0)021187-&*49510./),-0288700-19997+2+')+.2680'''*/,*+*-+).61/24/6<0,11513-7+,.5;8::97//+*),-7321511.11/924294*%%$%)%+--756:5517,2-*-/05:6434/;//,234369..+('%$)&')'+/+),,304/'$-2++56-(0),2-5/6670/50,+1+(*(,,2/21;34.*--/.+),.2:8/52:00.//;;8723-,+((+13303:9988-/((&'&*+1.2+),0.,-*.4;82+4''*0)*(*%$)-3/0%&%($(,324-,'%$,%.--.///41-/0+520167698..../76102&,()3893417'(21:.,+.22,+-8/0.(&$%&$**&)*'*(1(-++(**)+)3/20*135-16-2///&)+)(%'(10//*(*(,&&&&%'(+00.147.)+**2.3237856+6654533435-57-.-+,162:-#&&%'*00.4+1/0.1--/-(*+&)+997333/&**+/,-)&&+)(./5482.)-%'/,'126065;-86)-'(38/-+/0,-.+.26/8)6*5+)+)++*$((+*+*-(,-4)%'**)-297.-.))+,+1/6.02:94101.+++,(++*,,6/&'/+87:25713-+210((('&*+-/.18.253).202022-/..0+(&)+3229.//42)')-**,-++-+*--,+-865;5+*4,11/6.,1.(*/4,,4489974655770'/6*/(*(+0256684424.8/:12-
@fb7a47c6-9d0c-4709-9bb7-81b57c4b58a0 ch=370 read=99447 start_time=2019-12-13T03:58:51Z barcode=BC01 runid=2c9cf7bc05858273f10e7d7ec552fc0bd742dc3e
CTCCTACAGGGAGGCAGCAGTGGGGAATGTGCACAATGGGGAAACCCTGAACAGCAACGCCGCGTAGTGATGAAGGTTTTCGGATCGTAAAAGCTCTGTCTTTAGGGAAGATATTGAGTGCAAAAGGAGGAAGCCACGGCTAACTACGTGCCAGCAGCCCTTGGTAATACGTAGGTGACGAGCGTTATCGAAAGTTTACTGGGCGTAAAGGGGCGTAGGCGGATGATTAAGTGGGATGTAGAAATGCCAGGCTCCAACTTGGGTGCTGCATTCCAAACTGATTTATCTAAGAGTGCAGGAGAGGAGGTGGAATTCCTAGTGTAGTGAAATGCGTAGAGATTAGGAAGAACACACACCAGTGGCGAGAGAGCGACTCTCTGGACTGTAACTGACGCTGAGGCTCCGAAAGCGTGGGAGCAAACAGGGATTAGATGCCCTGGTAGTCCACGCCCGTAAGCGATGAATACTAGGTGTGGGGTTCCAACACTCCGTGCCGCCGCTAACGCATTAAGTATTCCCTTATACCAGAATTACGGTCGCAAGATTAAAACTCAAAGGAATTGACGAGGACCCGCACAAGTAGCGGAGCATGTGGTTTAATTCCGAGTAGCGCGAAAGGAACCTTACCTACATGACATCCCTTGCATTACTTAATCGAGGAAATCCCTTCCCGGGGACAAGGTGACCAGGTGGGTGCATGGTTGTCGTCAGCTCGTGTCGTGAGATGTTGAGTTAAGTCCGCAACGAGCACCAACCCGCTGTCGTGTAGGTGCTACCATTAGAAGTTGAGGACTCTAAGCGAGACTGCCTGGGTTAACCAGGAGGAAGGTGGGGATGACGTCAAATCATCACCCTTATGTAGGGCTACACGTGCTACAATGGCTGGTACAGAGATGCAATGCCGCGAGGTGGAGCCAAACTTAAAACCAGTCTCGAAAGTTCGGATTGTAGGCTGAAACTCGCCTACATGAAGCTGGAGTTACTAGTAATCCTTGAATCAGAATGTCACTTGGTAGATACGTTCAGGTCTTATACACACCTTACGTCGTACCATGAGAGTTGGCAATACCCGAAGTCCGTGGAGCTAACCGCAAAGGAGGCAGCGGCCGAGAGTAGTCCTTGATTAGGGTGAAAGTCGTAACAAAGGTAACCCGG
+
(.1/,-/-.8/+/0,-.-*-.')3.*20&2()./,9-*/*'&)*);,..((**+-04102+)(('('''')'.0+2/965.5869902072'()*-.+616;*$57*///2/*'*&$&'#*'*.'.**-))4/3-++.*''3*7645,//6:8/.-+41&'%'',-8/./25-2---&/+,3452911,-14,,-92.0475/1169<++5+*,-795167;999-9-7-(2&.78857/)-1)&$.+$0(')3'1+/-3/8898:9871615/9:8652),60,,.-8-((),,5-35+,)/2()*&*0608141//..+&%**++32-,/56.,+)(8-25/,((*1//1--*-2.2202-%''*+%(*:9554-)(0+3745656344572224/47315(%(,(&',,)4-*,-8://-,**&/*%%+,+/8--11./-044+0..7./069%,+()'(-))+)*-40/.271+,02(0',&*'44,.)//149+,+2('%&(/61('(*.-3/'%%%#%&'')&$'&')4;973640/.1,000/-.3-6--/+207//4.)14,18/+*,./*(+&)&-.*,/761.,4,5348534&'%&&(,.)+-00('),34.2+,.5-2021/28:15;//6/0-9,*)'(/3.5'(()*+)+//(*(,%)*'04/004)2...01)'+)34+'')+1-)-8)+-681.,-,0,/23735*)/14126)&3371-*,12%+)*,)*()&/(-&35,$%(%+.(1'%%)%($-+,/51082''((2.,+0//8664-'''((+22578<8783171)/4056-/3-++(('+00.5679798642++-61)-10*/,*)(%*2./034,0+,14,//1646;9877537))'&$'(013/+1-')..02-./&&%&,/11/41;;436333755&)))*3791:132//+42228-9701864732376.,-,-358-/,7++,21-4.-.(-*+(-)+&(*-.143+**)/-3/,2''*-340%,30230*.).+.),)$%%()++$$(.024.-*')-2/100;/(-4.)+,,,24283,(*)1/62.(+.6'-&'&%$$))',,0..&%()',,/&$%(%)&&)-++(*)*&,*$$&)'08+.-/4657/+4
@915dda4d-b318-4733-9a33-0248beb06346 ch=108 read=103642 start_time=2019-12-13T03:58:47Z barcode=BC01 runid=2c9cf7bc05858273f10e7d7ec552fc0bd742dc3e
CCTACGGGAGGCAGGATGAGGAATTTTCGTATGGGGAAACCCTGACCGAGCAACGCCGCGTGGAAGGAAGAAGGTTTTGGTTATAAGCTTCTGTTATAAAGGAAGAACGGCGCTGGAAATGGTAGCCAGTGACAGTACTTTATTAGAAAGCCACGGCTAACTACGTGCCAGCAGCCGCGACATGCATGCGTTGTAAGCGTTATCGAATTATTGGGCGTAAAGAGGGGCAGGCGGCAGCAGGGTCTGTGGTGGCCTGAAACGCTTCAGTAAGCCATAGAAACCGAGCGTGGTACAGGAGAGGATCGTGGAATTCCATGTGGCATTGAAATGCGTAGATATGAACACCAGTGGCGAAAGGCGACGATCAGCCTGCAACTGACGCTCAGTCGAAGGCGTGAGGGCAAATAGGATTCTGCAGATACCTAGTAGTCCACGCCGTAAACGATGATACTAAGTGCGGATGTCAAAGTTCAGTGCTGCAGTTAACGCAATAAGTACCCGCCTGGAATAGTACGTTCGCAAGAATGAAACTCAAAAGGAATTGACGGGGGCCGCGGCAGTGGAGCGGGTTTTAATTCCGGCAACGCGAAGTGCCACCGAATGTTGACATACTCATAAAGGCTCCAGAGATGGAGAGAATGCTTCGCGGATACGGGTGGTGCATGGTTGTCGTCAGCTCGTGTCGTGAGATGTTAAGGTTAAGTCCCGCAACGAAGCGCAACCCTTATCGTTAGTTGCATGGTGACGGTGGAACTCTGGCGAGACTGCGGTAACAAGCTGGAAGGCGAAATTGACGTCAAATCATCATACCCCTTATGACCTGGGCTGCACACGATGCTACAATGGATGGTGCAGAGGAAAGCGAAGCGCAAGGTGAAAGCAAAACCCATAAAAATACCATTCTCAGTTCGGATTGTAGTCGCAACTCGACTACATGAAGTTGGAATCACCTTTAGTAATCACTTAGTCGCTGTCGCGGTGAATACGTTCTGGGCCTTGTACACCGCCCGTCACACCACGAGTTAGTATATTTTGACGCCGGTATTCTTTCCGCAAAGGAAAGACGCTATCTAAAGGTGAAGTTTAGTGGTGGTGAAGTCGCCAACAAGGTAACCGGAAGATAGAGCGACAGGCAAGTAGGTTAACACAAGGCTGTAACTTTTCGCTGCCTGTAGCCTGTAACTTAC
+
'(((1*.,'%)**-,&(%(((&*+.//).+.+,0,'(/..6,+.+3,'(''(''(03/1---,,3)0*/'*-(*-0&#(+/9+*(+%-19074-6-./9,-2.2056+--)'&&%&'+**,+/-+-1&))**,&)*)*123+2/.(.1,+0765171+.*)))+')'11---,,23')'&$,(()'&'$'&&&#')*33/:11+(&&,+*+0/9987/11,''003,203:7383&/-')4)-.5531.)'&&'())&(*(+1,,&)(-4'68652/25+5,$&+,%%')('/++)')*-4037691,+)-)-)()(')('&,-+192.12:865761*)',(+264594:7/29-,//09:1/.-#'*($&((111112,.-.)+/1)*3*/+783(-)(,-5041'1%4&&&''%'/--13-)',()*+.*,,-310697231/-/,)+&)+-./,.6/128988(*'8.+//*((+-)+-*0()&)+)(,/(.-0-))+/+*&)%)*/22449<95+-)(.:41062/06455*'((&+*3-416:9/11&&&((&2676&&&%&(069*-5.-0(('+,21.**+'%$$&&$'$%))*&($&&+-2121/+)-71,1-..-/-.)*+/1.)'&')'$$%$%'++1//22&.,0-+*'&$%%'&2)+,111(///137767/322367556+&3,6<640/39**.6(6&%&(+12/'.3*'-+0/,4,&)4(#$&'&*%$$#(.,,/'*(***)&&$%(+,0-,&)''&(-*)+-1*)'*3-0-33,6/103447:905574,/%,1/,.;44//19/4-)*'%(''((($'(+,--3:76:8::72221/-.,),*(++&''+'(&(*',,26(%**371.7-,0/595-)%')/0:85712461/2,7,'+))))#&&'*,/-$&'#&%%%'%'3434264/)-/,3.,,+3-.,&)'&)'+,***',-/4+/--.<955*1+(&&)&***+),+,+4/2276113-/.1200,-++0&&''(%&'(*)(('1,1((%%%()/-0(%),1)''()((%(&&(&---/4(0/2,%)')4+%&./*0*0.-+(&()%%#-*+())++.5414434/23511/3,2333852+'*((++-/')%('&&%&$$#%&'&(((%&(/(,'&&&%%$$$$+)+&$$#$
@ff2d4b15-a87f-4b5c-ab5f-6717614789fb ch=90 read=63370 start_time=2019-12-13T03:58:59Z barcode=BC01 runid=2c9cf7bc05858273f10e7d7ec552fc0bd742dc3e
CAGTTGCCTTGTTACGACTTCACCCCAGTCATGAATCACAAAGTGGTAAGCGCCCTCCCGAAAGGTTAAGCTACCTACTTCTTTACAGCCCACTCCCATGAATTGTGACGGGCGGTGTGTACAAGGCCGAACAGTATTCACCGTGGCATTCCTGATCCACGATTACCGCGATTCCGACTTCGTGGAGTCGAGTTGCAGACTCAATCCGGACTACGACGCATGAGGTCGCTTGCTCTCGCGAGGTCGCTTCTCTTTGTATGCGCCATTTGTAGCACGATGGTAGCCCTGGTCGTAAAGGCCATGATGACTTGACGTCATCCCCACCTTCCCTCAGTTTATCACTGGCGGTCTCCTTTGAGTTCCCGGCCGGACCGCTGGCAACAAAGGATAAGGGGCTGCGCTCGTTGCGGGACTTAACCCAACATTTCACACAACACGAGCTGACGACAGCCATGCAGCACCTGTCTCACGGTTCCCGAAAGGCACGACTCTCATCTCTGAAAACTTCCGTGGATGTCAAGGACAGGTAAGGTTCTTCGCGTTGCATCGAATTAAACCACATGCTCCACCGCTTGTGCGGGCCCCGTCAATTCATTTGAGTTTTTAACCTTGCGGCCGTACTCAGGCGGTCGACTTAACGCGTGCTCCGGAAATTACGCCTCAAGGCACCAACCTCCAGAAGTCGACATCGTTTACGGCGTGGACTACCGGGGTATCCTGTTTGCTCCCCGCTTACGCACCTGAGCGTCGGTCGCGTCAGGGGCCGCCTTCGCCACCGGTATTCCTCCAGATCTCTACGCATTCACCGCTGGAATTCTACCCTCTACGAGACTCAAGCTTTGCCGAGGTATCGGATACGGTTCCCAGGTTGAGCCCGGGATTTCACATCTGACTTAACAAACCGCCTGCGTGCGCTGCGCCAGTAATTCGATTAGCAGCACTTCCCTCCGTGTGCGGCTGCTGGCGGAGTTAGCCAGTGCTTCTTCTGCGGGTAACGTCAATGAGCAAAGGTAGTGGCTTTGCTCCTTCCTCCCGCTGAAATCCTTTACAACAGAAGGCCTTCTTACGCGGCATGGCTGCATCCGGGCTTGCGCCCATTGTGCAATATTTTACTACTGCCTCCGTAG
+
,$(2+$2332/,+',/.35;8-971++/15.30/,++'*+0*)*,883,,./4:,*04**/5(-*(1+(('&'/+*'+(/+560'')$):/+./(3/$')%%)(%(,-2)3-+/1,/2/20207-...()(''+,.2:2,.3/119331/1'&'+,3/-.-033-0)%&,(404--&+424'-(,&')//-3492534:98-/,++).-,.4222.2*)&'(-25455763///..3022-0---*(*63553;:2155788+:''2**)&))),(&)&$((*+:612:993076+263:676/.**()-/02588879,5,'*--,.-))3/35;..///74676%66136*+-**./4740((',+262695682:02/29;,3-;:78/392/2/.%'*-)2,,.0763-2/2-20),'+,6986)***54418214345345340025-7(**.--2;161.()(*4277+70*/5(.-0'+&$$(*),/1/212,00,$,2/<<89949978:/*()&+%'--0&3):::8;765302(*,))&')-0.<::7*))),--0-,4--+.*,,04*1.3971-4868471+077,/359<71-9/7160./0:16864+-$',6046789.:,5(&&'),32.4%''''&$$%(*1768/'/)+'-&4+38/4*+'*+))2011/14.43($./202566685431'561211230-78-&%&*/++)*))%&&(&)1/.**0/11(2/-'(')+$*393241373<9232*/30976817+.-)()-0/05523-/)146174&)&&(0-1,+&",.+.1512-,12459+1./43**0-(%&%++-4-3,.)30;9:3/)&,-,20./7,(.26,-980*,.0*%)%(++2.:8:'8:89;8999885,),%&(40+'-'4*/2*,.-**,*%,*,'(*/.,/433%$$&%.+,-5-/,)(*&)-5112:+762246353/.+-*6**1/658/5-,-/'1*.'(&($%&)*'+-)$)*-1)0+1+281*78...+&'$'*,'++(1'','++.)(.%&&&'%(&-+-./40/00208'-9975925.99.*-0,0/-+-),03/,$(+$*+-092:8./24
@761dbc13-57a8-43b9-a06f-485226fa07e7 ch=137 read=66856 start_time=2019-12-13T03:58:58Z barcode=BC01 runid=2c9cf7bc05858273f10e7d7ec552fc0bd742dc3e
CCGGTTACCTTGTTCGACTTCACCCCAATCATCAATCCCACAGCAGACAGCTCCTTCCTTGCGGTTAGGCCACCGGCTTCGGGTGTTATCAACTCTCTCGTGGTGTGACGGGCGAGGGGTATTAATACAAGGCCGAGAACGTATTCACCGCGACATGCTGATTCGATTACTAGCGATTCCAGCTTCATGTAGTCGAGTTGCAGACTACAATCCGAACTGAGAATGGTTTATGGGTTTTGCTTCACCTCGCGGCTTCGCTTCCCTCTGCACCATCCATTGCTTAGCGTGTGTAGCCCAGGTCATAAGGGGCATGATGATTTGACGTCATCCCGCCTTCCTCCAGCTTGTCGCGGCAGTCTCGCTAAGAGTCCCCAACTTAATGATGGTAACTAACGATAAGGGTTGCGCTCGTTGCGGGACTTAACCCAACATCTCACGACACGAGCTGACGACAACCATGCACCACCTGTATCTCATATAGCTATCTCTCCATCTCTGGAGCCTTTATGAGTATGTCAAGACCTGGTAAGGTTCTTTAGCGTTACTTCGAATTAAATGCTCCACCGCTTGTGCGGGCCCAAATCAATTCCTTTGAGTTCATTCTTGCGAACGTACTATAGAGTACTTATTGCGTTAACTGCAGCACTGAACTTTGACATCAACACTTAGTACTCATCGTTTACGGCGTGGACTACCCCAGGGTATCTAATCCTATTGCTCCCCACGCTTTCGGGACTGAGCGTCAGTTGGGCCAGATCGTCGCCTTCGCCACTGGTGTTCCTCCATATATCTACGCATTTCACCGCTTCACATGGAATTCACGATCCTCTCCTGCACTCTAGCTGCCTGGTTTCTATGGCTTACTGAAGTTAAGCTTCAGGCTTTCACCTGAACCCTTGCTGCCGCCTGCTCCCTCTTTACGCCCAATAATTCCGGATAACGCTTGCCACCTACGTATTACCGCGGCTGCTGGCGTAGTTAGCCGTGGCTTTCAATAAAGTACCGTCACTCGGCTACCATTTCCTGTAGCCGCCGTTCTTCCTTTATAACCAGAAGTTTACAATCGAAAACCTTCTTCCTTCACGCGGCGTTGCTCGGTCAGGGTTTCCCCCATTGAGAATTCCCTACTGCTGCCTCCCGTAG
+
785170088,2-.;95212:234:9/.2/1234-:+-5-,+*)*'0/.,0011:9:8151,..**+'032/').-3/052--6.,1---14-//0.-%(,25;9887796::5*$'+-,*'++&('&)23*3.3*()--2,204<88:<362444544650)/%+-.7.1,*,,-3894'*#).3018335676.,33;1544433242:60,+,6.+*.).84528:7*,*1-1<;.,068665871+,-5/495./061;50.,**)1.5588123,$'%%&,(,.1+,.+92*(042/.+0+/03+134/.--.3:4/01889:.:6/*:9::5655,+++01/332-(***345161251((*1/799,/.+/,/-**('.,+,.///6244420.3//8021448709+))/.,(&'/(1.*/314.2..*,--+(-%'6554444)679:<9:776761-2,+*42724.200(112331('),645510./7/023593/,,&%'-**.766658:501,20,03;.43'&%,-,8*/.72&&%*%%%%'',.16+-4.+.-*.72-'.+0)-21.20808621;;0*58;:6:<5770/.014,10130&(%$$(%'*,+1---586:67777234523259//4,,/3234297/-/0*.--)++,./35:8*).*++748344+2)*&$(*')*/187:,,/+)17*,+353(#&&'-/0/+08,3+++15575&--()+/,3+++./674*+,*,004956679779<3.1898:7734435535/7;/-/12)+,(&&()111211*+'((--2(,.76845722322267848;8945;8,,'(*0649367080/0;1/*-1:824942:9.*,-&#$179,/+*+11384593121/7,-02;,)('--)/++37591245375780-0/+60,102010103-*.-+1/900089:9824.959///81;881,.0&,-,5:1%/&+4480.-/,,-*+$++*-9.30*)*)'+135;9:<34/.+-/0.2132)((*('0:3...;11'*35-691811787571,.-/)85515()*-(-.738634;40552)$&%#(&.+3*80))-.32343/)).9*,;65
@62a5811b-9e2b-436a-a09d-2da65036d99b ch=461 read=50551 start_time=2019-12-13T03:58:56Z barcode=BC01 runid=2c9cf7bc05858273f10e7d7ec552fc0bd742dc3e
CCGGTTACCTTGTTACGACTTCACCCCAGTCATGAATCACAAAGTGGTAAGCGCCCTCCCGAAGGTTAAATACCTACTTCTTTGCAACCCACTCCATGGTGTGACCCGGGCGGTAAGGCCGGGAACGTATTCACCGTGGCATTCTGATCCACGATTACTAGCGATTCCGACTTCATGGAGTCGAGTTGCGAACTCAATCCGGACTACGACGCACTTTAGCGAGTCCGCTTGCTCTCGCGAGGTCAGCTTCTTGTATGCGCCATTGTAGCACGTGTAGCCCTGGTCATGGGGCCATGATGACTTGACGTCATCCCCCACCTTCCTCAGTTTATCACTGGCAGTCTCCTTTGAGTTCCCGGCCGGACCGCTGGCAACAAAGGATAAAGGGTTGCGCTCGTTGCGGGTTAACCCAACATTTTCACAACACGAGCTGACGACAGCCATGCAGCACCTGTCTCACGGTTCCCGGGCACATTCTCATCTGAAAACTTCCGTGGATGTCAAAGACCAGGTAAAAGGTTCTTCGCGTTGCATCGAATTAAACCACATGCTCCACCGCTTGTGCGGGCCAAATCAATTCATTTGAGTTTTAACCTTGCGACCGTACTCCCCAGGCGATCGACTTAACGCTGATTAGCTCCGGAAACCACGCCTCAAGGGCACAACCTCCAAGTCGACATCGTTTGCGGCGTGGACTACCAGGGTATCTGAAAATCCTGTTTATCCCCCACGCTTTCGCACCCACAGGCGTCAGTCTTCGTCAGGGGGGCCGCCTTCGCCACCGGTATTCCTCCAGATCTCTGCGCATTTCACCGCTACACCTGGAATTCTACCTCTGCGAGGACTCAACGTTATCAGATGCGGACGTTCCCAGGTTGGCCAGTTTCATCTGACTTAACAAACCGCCTGCGTGCGCTTTACGCCCAGTAATTCCGATTAACGCTTGCACCTCCGTATTATTACCGCGGCTGCTGGCAGGTTAATGATTAGCTTCTGCGGGTAACGTCAATGAGCAAAGGTATTAACTTTACTCCCTTCCTCCCGCTGAAAGTACTTTACCAACCCGAAGGCCTTCTTCATACACGCGGCATGGCTGCATCGAGCTTGCGCCCATTGTGCACAATATTCCCCACTGCTGCCCCGTAGGG
+
23,/11-..4/,8-%-22::<747683./27+-((*00),1/5.00772,+*+.5))*,)*+./4/95:0..07)&(0,359,(-170;5$'--4..2/))&'&,((/46,1('$'',1/18858413&(***1269597575.(,022/)*(+.4-00//0/).++%'(-34432.($'()-)--920)(55573:55)6.64/((+./+3+0-44)%%)&0/632-5-()127844-)*-,/-,/.,)(((0//---69747/*)*)&'((%$%%,1*.611/',*2+*,5()*()$*&+*-/:88;;;.779-,0;63;8).))-8*)+;/70:///::9:96264**/2;*8,)/130945556519104658)0*3428(.,.28.16211.00,,)40.2.*)'&.30-483+.,,0-..7668966465-873,----:...(/64566-/.../-/.4-)&/,&--191)+-./0,-8:5-0/4,+,:-00.7721)+--+++**-96'2-:<8598232/2./.32)+0,1/:40.,++327833146/,1+)-3/47.10&()*/)9.<938<7-,*2:;2.2150921117689775.674*4;91'65/...2131.-%($4'/,001).*.,%/2-/15731-)18/..-444235*-)/051124597054&()0+,-0685534815+/(**+*,-258-02335:,*+/1:6-+,,+22++$%').)$'((1654798:94;32310,0948/94126)898:;79<5;:9:<60,0)**232264&53506<9../6.88461490.)**-,'&#+*)--()'$(.112+'%&%(*-01%&+.,5,6(*)*,,.2*))+0//.4+-.8))(((,.,+(),-*15/3:0/2,-1311.((.+)(-,35,*,-077<5*+.3:486()6,--268332/.(,((53+,2+*).,-37//&&%-318--''&*,((*.618899<:35653142240'361;,-+/)+)/*-/68.//5:.3<84.68.,341.0&)+(,32.&0%2'...++-,-.-8;88<95555.52554/*,')$'(*(,2(*&'%&(,17;5(/*(('($'+-*,0/568-')/.01.214-+0&4/.
@8e639a6c-815d-4c37-9670-7435d27fec8e ch=106 read=86958 start_time=2019-12-13T03:59:09Z barcode=BC01 runid=2c9cf7bc05858273f10e7d7ec552fc0bd742dc3e
CTGACGCTGGTGCGTGGTGGCGTTAAGCTTTCTGTTGGTGCCGAATGTGCTGGAACGACGGAGAATCGCTGCCTTTAATAGAAACCCTGATGCAGCAACGCCGCGCATTGTTGAAGTGATGGAAAAGGTTTCCGGATCGTAAAAAGCTCTGTCTTTAGGAAGACGAGCGAACTGCAAGGGAGGAAGCCACGGCTAACTACATTTTAGCGGCGGCATGGGCGTGCCGGATTTACTGGGCGTAAAAAGGGGAGCAGGCAATGGATGATTAAGTGGGATTAATGAAATACCAAACAACGGTGCTGCGACGGCACGGTTATCGGGACAGGAGAGGAGAGTGGGATTTATTTCAAGTGGCGGATGCGTAGAGATTAGGAAGAACACACCAGTGGCAGAGAGCGACTCTCTGGACTGTAACATGAGGCTCCAGCGTGGGGAGCAACAGGATTAAGATACCCTGGTAGTCCACGCCGTAAACGATGTAGTACGGTGTGGGGGTTTCAACACTCCGTGCCGCCGCTAACGCATTAAGTGTCCGCCTGGTGCGGGATTGATTCCAGGGTGGCGTTTGCGCATTAGCGGAGCATGTGGTTTTAATTCGAAACGAAAGCGCGAAGAACCTTACCTACACTTGACATCCCTTGCATTACGCGACCGAGGAAATCCCTTCGGGGACAAGGTGACGAATTGGTGCATGATTTGTCGTCAGCTCGTGTCGTGAGATGTTGGGTTAGTTGCGACGGCGCATCGTTGGATTACTACCAGTGGTTGAGGACGGGGACTGCCTGGGTTAATAGGAGTTTGGGATGACGTGGAATATCCATGCTGTAGAAGGCACGTGCTACAATGGCTGGTACAGAGAGATGCAATACCACCGCGAGGTGGAGGCCAAACTTTAAAAAACCAGTCTCGGTCCCGGATTAGCCAGGCTGAAACTCGCCATGGAGGCTGGGAATTGCGTTCGGGTGCCGGGCGTTCCCAACGTTGCTTTTGCCAATGCACCATGAGAGTTGGCAATACCCAGAACAAAACAGGCTGGCTTGCGGGCGAAGGTAGGGTCAGCGATTGGGAATTGAGAATCGTAACAAAGGTAACCGG
+
"$%#$$#$(%#%#$$%&%$#$$,*'%&')-/,.)*(&)-*1)%&'('*$%&''&$%'%%''''(''##$&$('%''(3,(*(&$(3*'(/1/151+/(('.2-.((%)&$04.,'%)&**,-../*,*48+*(5-4776848:5*)-08888545*'*0*3())(''(****$%(.*,,')(&)('18(-,+/')**-,,$),-&%'$'((*''$$(,'$&#$$')+)05-),*)+/0273<5*'+/2('&&$'&'%%%((%$&%)%''()*0,*-*('(+17.+'(&')*&(%'&*+-1504/010),&')&%%')()1(%%%(,''&,*(**)+,+(%'&&#%'&$''''(&$*'(('336/+-**00'+)''(-2.,,+-5049483)()'(%*01....+/5;882)%#$$#$'&/,+/2'**,)3*0/(*%)1...,3)1--,*+045:7/0894/-15,-58;9:;<:32,.)'(),,.,+,),,.33,/997-7/*+'**(,.46597*+,2-0./-05/3(+(''+(,/&(&&&'&.'%-%(%()+&%'(%))*')(.&%'$'#&%$&)-,(),330-.52<<0295;.*-1.0+++,%*3,,4-+245..*+/4)+*(&*(,,./.87*-8-.(7*%($$$('(((*)&)+(-5309:39:6+,-2+0/087,&(((8*:3541.&*2)+14560)(*+177678777847:86;33,1+(&(%$$&&)'(*%%$&&&$('*%5+1)''*%$&%'&)+&$+*%&()+--4403703.),)-'$$&'%$'&$)'(%%(%&#*$'(%%()+&(%$%$%$&%%$##%$()./--,++/,()')+1247-,*))-.:8313/-,*%),+++)0-/1,%))+/1:4/46,0.75830:6561,,'%&,)((3%*)$$$%)).,,/+73-*+%'%%&3/('(+226-*%'%##$(,(%'&%#$#%%%&&*+/*'*-.,-*$$(**)&&%&($#('+82832/)+-.*-).44)2,'%%&&%*/($%%(-)'&%%%%'*(''%&%-+,+-03512/+3+&1(,(,('+)'*''&*+470/./7.0927;:;7:
@72fb2df2-bba4-435d-b251-8a735869dfe5 ch=116 read=101708 start_time=2019-12-13T03:59:05Z barcode=BC01 runid=2c9cf7bc05858273f10e7d7ec552fc0bd742dc3e
CAGTTTACCTTGTTACGGCTTCACCCCAGTCATGAATCACAAAGTGGTAAGCGCCCTCGAAGGTTCAGCTACCTACTTCTTTGCCCTCCCCATGGTGTGACGGGCGGTGTACAAGGCGGTATTCACCGTGGCATTCACGATCCACGATTACTAGCGATTCCGACTTCATGGAGTCGAGTTGCAGACTCAATCCGGACTGACGCACTTTATGAGGTCGCTTGCTCTCGCGAGTCGCTTCCTGCTGTATGCGCCATTGTAGCGTGTGTAGCCCTGGTCGTAGGGCCATGATACGTCATCCCCACCTTCCTCCAGTTTATCGCGGCGGTCTCCTTTGAGTTCCCGGCCGGACCGCTGGCAACAAAGGATGGGGTTGCGCTCGTTGCGGGACTTAACCCAACATTTCACAACACGAGCTGACGGCAGCCATGCAGCACCTGTCTCGGTTCCCGAAGGCACATTCTCATCTCTGAAAACTTCCGGATGTCAAGACCAGGTAGGACTGGCGCGTTGCATCGAATTAAACCACATGCTCCACCGGCAGCCTCGGGCCCCGTCAATTCATTTGAGTTTTAACCTTGCGACCGTACTCCCAGTGATCGACTTAACGCGTTAGCTCCGGAAGCCACGCCTCAGGAGCACAACCTCCAAGTCGACATCGTTTACGGCGTGGACTACCAGGGTATCTAATCCTGTTTGCTCCCCACGCTTTCGCACCACAGGCGTCAGTCTTCGTCGGGGGCCACCTTCGCCACCGGTATTCCTCGAATCTCTACGCATTTCACCGCTACACCTGGAATTCTACCCCTCTACGAGACTCAAAGCTTGCCATTATCAGATGCAGTTCCCAGAGTTGAACCCGGGGTTTGCATCTGACTTAACAAACCGCCTGCGTGCGCTTTACGCCCAATGGTTCCGATTAACGCTTGCACCCTCCGTATTACCGCGGCTGCTGGCGCGGAGTTAGCCGGTCAACTTCTTCTGCGGGTATCAATGAGCAAAGGTAACTTTACTCCCTTCCTCCCGCTGAAAGTACTTTACAACCCGAAGGCCTGCATACACGCGGCATGGCTGCATCAGGCTTGCGCCCGTGTGCAATATTCCCCACTGCTGCGCTCCGTAGG
+
8-52;1)1729/24-01/23885054-*.:97:98;9848354347751+)+,39402%'.')(2&&-235791*034,10(&%&((,22)02999833576::5-1.//4998-3'&&)'.2/13:012523563'())012()*,;20../12335:596356:4455,++,-/11/;22178818,;25(6/1/+*-/+.%'(,*&(),...1(,-2,-,003+..*./1/03/,'&$%*%(,/12-37.:/.+++,*0375355,:0')+/,-,,,69:;:-,)'#%&,-04629.*,;6657,0,,.2;:123&&'/*,35712*(0()+659793-703098857909//6299;/5/:1',0-1811+123092115;86.7.2,0*(*21,9;+*/02:76,)(,)*++,/&33)6:6867477677')*0,-&*)5:,**,/+1..135;645561,*+*+45..8/.*,'':8:;73568817:7412$#'%$&&*,-')*+,2'(+*-+938:333367746/2,(&&$,,-...4*464)%+.,408568;+++,9::-060/6/.,'&//%.(*-41*&(%&*,,300-/,.+,0,2.,-:1:+5+1/+182445;95*'.&+*-00:3//-1./.765464794972)+*4--/29688649,1))..25/1457654294,-/.:;,+0--0:8/*,'*)$&*,75898'72062.113&3::118*080;6788136,6/00:;534'&/12121113878<9446313320-.41504/3/0-)374/()((+'(-03994;2-,-*'&'*4./.956898874:22:,))%(0.*'&/33'16/*-*$)*,70/*+0-5/3/4,3.6899:;9;7;1./8.+.21,')'*(%*(%')+/.2,,%&5',,0/9/+5+(+00758;793;5559/:+)'-++)+3/-+/2,,/%%%&%*%,3*-)5,7-0018.6,-,1031))&)*')+,*%'(0;0/:99.89**55102(--++07.-267342.+0*')+%&,-/*2,33526/%+(())*+.01&77715(++-61'.+22/2*-.817330(+,,)&)+%/055/..63
@f9ce86ed-9102-4935-b4a0-f4281f4aaf9a ch=342 read=50821 start_time=2019-12-13T03:59:12Z barcode=BC01 runid=2c9cf7bc05858273f10e7d7ec552fc0bd742dc3e
CTCCTACGGGAGGCAGCAGTGGGGAATAATATTGCACAATGGAAACGATGCAGCAACGCCGCGTAGTGATGGAGTTTTCGGATCGTAAGCTCTGTCTTTGGGGAAGACGACGGTACGCAGGAGGAAGCCACGGCTAACTACGTGCCAGCAGCCGCGGTAATACGTAGGTGGCGGCGTTATCGGATTTACTGGGCGTAAAGGGAATGAGCGGATTAAGTGGGATGTGAAATACCCGGGCTCAACTTGGGTGCTGCATTCAAACTGGTTATCTAGAGTGCAGGAGAGGAGGTGGAATTCCTAGTGTAGCGGTGAAATGCGTAGAGATTAGGAAGAACACCAGTGGCGAAAACTCTCTGGACTGTAACTGACGCTGAGGCTCGAAAGCGTGAAACAAACGGGATTAGATACCCTGGTGAAGAGGTCCACGCCGTAAACGATGAATACTAGGTGTGGGGGTTTCCAGCACCTCCCGTGCCGCCACTAACGCATTAAGTATTCGCCTGGGAATTTTTTTTGGTCGCAAGATTAAAACTCAAAGGAATTGACGGGGACCCGCACAAGTAGCGGAGCATGGTTTAATTCGAAGCAACGCGAAGGAACCTTACCCTACACTTGACATCCCTTGCATTACTCTTAATCAGAAATCCCTTCGGGGACAAGGTGACGGAGTGGTGCATGGTTGTCATCAGCTCGTGTCGTGAGATGTTGGGTTAAGTCCGCAGCGAGCGCAACCCTTGTCGTTAGTTACTACCATTGGTTAGGGACTCTAGCGAGACTGCCTGGAGTTAATAAGGAGGAAATTGAGGATGACGTCAAATCATCCTTATATGTGTAGGGACTACACACGTGCTACAATGGCTGGTACAGAGAGATGCAATACCGTGAGTGGAGCCAAACTTAAAACCAGTCTCAGTTCGGATTGTAGGCTGAAACTCGCCTACATGAAGCTGGAATTACTAATGTCGCGAATCAGAATGTCGCGGTGAATGCGTTCCCGGGTCTTGTACACCGCCCGTCACACCATGAGAGTTAATACCCGAAGTCCGTAAAACAGCCGCAAGGAGGCAGCGGCCGAAAGAGTAGAAGATCAGCGATTGGGGTGAAGTCGTAACGTAACCGG
+
')12-+4294*,0(&)),*-)0,'*)(+4.--4/--0.800/+0(&%&2355)6675334++*.),)**+2.,-2;7,+6;7374455+-.05251380177&+('(+*(/(5420'/)),+3,./,-20,)+*')(*'$'*,38:8084557/20:-/0.-866423//.++(%*'%&).'+&55.)..:<:980:8*+/-%$%((*/()&+%1*015:77854,)3-*%5.'-*3,/8(.+03(5-4*-.,,0256(27000/16..073.)+)'((,3-+&,+'()),,--6+8+)(),,*+++.60-//0-4588/.-*++3,/2/)+0;788:/1//20)+/,*+,,,*2.8//089::645643443232445,/.*)+,/0*-/-/835&95..2$%3/,09--,1.-,/'&*&(472456:678;:-----1:642304,7.2.885..71/(.%0(/1.68(+:::9323%%'+(+()&()2+),,./4)16618/'&''%'+)+&4,96,30*)(*&-7;66786;0(,&)+0547,097,.3,)))+1,+*(*).+)+,1/1(479/.5-,*/)'*0$(%&',2&*&/-.-..23'&&'&($%)%23428+0-*,.00-.0.4.2.0/&%)-*',:)7<;134-2,60).0136-(&*,.9888463145)+0(44+44554878889:867870:/7355510.70'*%$%%'-++-1.25**/(,.0050/051/..18(3()),3),6836553(/00/323147;760(*812-&'(1*+2).*%)'+%24035552/.-5*,-985&)&%(//27544320&,+**+-+/01341,.)(,'**+,51//++*)),)-'',**)-+*)+*-/66211:3;33//0;9.-,,22555)1375(4(3-+**+,-)))6*,.336764256614/0154+++2,///,/,-0*./0833--&%&$(.-1/7001;.'-,596((-.7--+,,%(*)*++/81/4101019/**)(&*--'('*.2)(,-*.343/47/'.-(0.*,,/+,((')*,0+070-0,-'%(),*+**,-/%&(-)2.478.-+,)+(((+*&0/47886./
@9ff30e7e-0100-4e45-b76e-c207debf6bf7 ch=33 read=58714 start_time=2019-12-13T03:59:19Z barcode=BC01 runid=2c9cf7bc05858273f10e7d7ec552fc0bd742dc3e
CTCCTACGAAGGGAGGCAGCAGTGGGAATATTGCACAATGGGCGCAAACCTGATCAGCCATGCCGCGTATGAAGAAGGCCTTCGGGTTGTAAGTACTCAGCGGGGAGGAAGGAGTAAAGTTAATACCTTTGCTCATTGACGTTACCGCAGAAGCACCGGCTAACTCCGTGCCAGCAGCCGCGGTAATACGGAGGGTGCAAGCGTTAATCTGAATTACTGTAGATAAAAGCGCACGCAGGCGGTTTGTTAAGTCAGATGTGAAATCCCGGGCTCAACCTGGGAACTGCATCTGATACTGGCAAGCGAGTCTCGTAGAAATTAGAATTCCAGGTGTGAAATGCGTAAGATCGGAGGTGGTGGCGAAGGCTGACCCCTGGACGAATTTGACGCTCCAGGTGCGAAAGCGTGGGGAGCAAACAGGAAGTTAAGATACCCTGGTAGTCCACGCCGTAAACGATGTCGACTTGGAGGTTTGTGCCCTTGGGGCGTGGCACCGGAGCTAACGCGTTAAGTCGACCGCCTGGGAGTACAGCCGCAAGGTTAAAAAAACTCAAATGAATTGACAGGGGCCCGCACAAGCGGTGGAGCATGGTTTAATTCCGATGCAACGCGAACCTTACCTGAGTCTTGACATCCACGCGGAAGTTTTCAGAGATGAATGTGCCTTCGGGAACCGTGAGACAGGTGCTGCATGGCTGTCGTCAGCTCGTGTTGTGAAATGTTGGGGTTTGATCCCGCAACGAGCGCAGCACTTATCGCTTTGTTGCCAGCGGTGCGGGGCTCAAAGGGAGACTGCCAGTGATAAACTGGAGGAAGGTGGGGCGTCCAGTCATGGCCCCGCCACGACCAGGGCCACACGTGCGTGGCGCATACAAAGAAGCGACCTCGCGAGCAAGCGGACCTCATAAAGATGCGTCGTAGTCGGTTGGGTCTGCAACTCGACTCCATGAAGTCGGGAATCGCTAGTAATCGTGGATCAGAATGCCACGGTGAATACGTTCCCGGGCCTTACACCGCCCGTCACTACATGAAATTGAGTTTGCAAAAGAAGTAGGTAACCCAACCTTCGGGAGGCGCGCACCTTTGTGATTCATGGCTGGGGTGAAGTCGTAACAAAGGTAGCCGG
+
/020.031,*++*',-+4243273:2,1-*7,*-3405/-751,0(+++314&/+($/-88878+*(+*2148)+&,*48*-91862:-/-+++(+1,(,*).5/)-/00+)&'(.66052020118/81-053*-,)(**-.)0)$*'%*)&*,5.4--+/4//-/()+7+&+('*1+-*''+)),*,-53/3.///77022/;16+*&''/-3-002',,21265)()(,&,*-,+***038)&4+6-34:45793547:1*53,+('%'$.)151+++&'-'$)*,7---,+11/8.04','&,+-*./3,*(&$)%%'(/,4*-+.)&)'*,7,++40013*+-.,8-.+)+.+-.)*/,*,1/1%396/*,54/)+&',((+,.234/-0620.)&'''()'%)1)''+52001+-)))*5--(**&793.2::98368)+15;9:;;:11//.9988.5-2-/.2.6(,-(-+%%'(0/((*71-.&,())'',,05435.-4290871&4:8:;772+(%'*-(540(./5+620*7:<;94-015;2//-7/7.15'3961390../4353**'%$&$(*+--,-::67670)(),,0*))(')*0)()''+4-+'')'+))*24895-.%*)/(/*-8:7200-..200-.285688886:676:<893*-)1'(-79::9871521.,1/+,,()/0357214//.%(*(/5+*/.)16-./2.,+),038/.3/.+*),$(.,342'&*'()2620:-&-)+,'#')*('&'06++.*())/6668555000-)(')92-1/*714,(((%&&%)%)*,-()'((-0*+.2*++-01+,3305,+&())()')*0004)*+,08+')('-068467671),-17*-27212231/17+'%.*-/13564816$/+4),)+-/003423432566:46080//8(0*%,,---+*4559666;;;989/--31139,/,5.+//.17,4+--+,571,+,&(*,0.434132/-&&((*/(&&'('&,/5))-062*&*&'**3../,-+&*.+1+)++6.*/.*((%+$''(2/,0256:5+'.'()%)*(+*,0-.0(,)0-32)((')$5).,
@f1ff8b5f-ab18-41ba-a360-ec7a1c5d6134 ch=182 read=109986 start_time=2019-12-13T03:59:32Z barcode=BC01 runid=2c9cf7bc05858273f10e7d7ec552fc0bd742dc3e
CCGGATTTACCTTGTTACGGCTTCACCCCAGTCATGAATCACAAAGTGGTAAAGCGCCCTCCCGAAGGTTAAGCTACCTACTTCTTTTGCAGCCCACTCCCATGGTGTGACGGGCGGGTGTACAAGGCCAGGAACGTATTCACCGTGGCATTCTGGTCGATTACTAGCGATTTGACTTCATGGAGTCGAATTTGCAGACTCAAATCGGACTACGACGCGCTTTATGAGTCCGCTTGCTCTCGCGAGTCGCTTCTCTTGCCGCCATTTAGCACGTGTGTAGCCCTGGTCATGGGGAGACCGATGAACAACGTCATCCCCACCTTCCCTCCGGTTTGTCACTGGCGGTCTCCTGAGTTCCCGTGGTTGCTGGCAGGGTTGCGCTCGTTGCGGGATAACCCAACATTTCACAACACGAGCTGACGGCAGCCATTACAACACCTGTGCGGTTCCGAGATACGACCATCTCTGAAACTTCCGTGGATTCAGGACCGGGTAGAGTTCTTCGCGTTGCATCCAGATTAAACCACGTATACCGCGTACGCGATTCAATTCATTTGAGTTTAACCTTGCACGACCCGTACTCCCCAGGCAGTCGACTTAACGCGTTGTTAAGCTCCGGAATATTACGCCTCAAGGCTATCCGGTCGGCATGTTTGCGGCGTGGACTACCAGAATTATCTAATCCTGTTTGCTCCGCTTGCTGGAAGCGTCGGTCGCTGCTAAATCCAGGGGGGCCGCCTTCGCCACCAGTATTCAGATATACGCATTTCACCACTTCACTGGGTCCTCTGCGGGCTCGGCATGAGAGTATCAGATGCGGTTGGTTTGGGCCGGGTTTCCATCTGACTTAATAAACCGCCTGCGTGCGCTTTACGCCCAATGTGAATTCCGATTAACGCTTGCACCCTCCATGTGCCGCGGCTGCTGGCTGGTTGTGGTGCTTCTGCAGGTAGCGATCAATGAGCAAAGGTAATTAACTTTACTCCAGCCTTCACTCTGGCCGGTAGCACAACCCGAAGGCCTTCTTCGCATACACGCGGCATGGCTGCATCAGGCTTGCGCCCATTGTGCAATATTCCCCCACTGCTGCCTCCCGTAGAGGG
+
4/,2).6,+0;8;3/7,*,(+/6262571+.285310504-317-++03-57+)..0975/+,+.+(*(027,2348:744233/3/*)*+%/0,)*+54,,222)((((*.21./,--*,)(.,.*0+&7532,%%')61,.1*0-50/1:112+1/(),91-.'((($+)%((7695)+--*++1&*'43.,1))5468494465:780///-+')%%%%%$,'*))+*'*,-./3412**&&&--),7.7/.&$%&'((.**+&&(,,-+/-,)&)'.78..247*2)+(*&'(2-'#&$'&'*'&%')(&,+./+1:4:081-0/.(.-)%(638808/&24442/)*,04470%'%&(+0//'*&(%&0-/5,-,,.0-1.,+,4.)''**30.1223;93,.,'1000,13375867/-))+(('(+560,-1+*+',,74,-&%&&$#%&'&%&)*-2.(')))*.)(''++1&)()%-1)+')+'&%'#'1.34964553:66308(((,1.4;974((&&$%%,+*)(*&'&$($$%')-./+).630107;7,3.0-2.,('*$,*((++**/7;-)088%622,*'&&.*-++,,0++2.,*-./4*(&'%&%%)+-.0/0/(+/-513.&'/,**&'''(&)&&&(-),--/8986791*(')++,+*-4034--2;,*-'+'$$%&'*)(.,('*042-1-+'(/'%(--&'0)(00899/28.2.-.2''%',7+,,*.+*(*)-%)&((117;90)+,$+//,()&,*$'%(&,-)-*,**,*)&'#$&%&&&)*0/)))+),'.()%)&1,(/*+&),&/-+30&,)#%&&'(2)%/5.60236.--,-230,.+('---4*-)*)('(,0/')**1-4.+**0*../28513,$*&'%'&%'0/,.36222.,0+*+*)'*('')*%%')(-+**)2*')++/--'*.,7,*3+-%-&-,*+40)--5('#('+)(%&'&#%%'%((++&(')**25-,/4.618.754;401.001).-,,..'-,41689999*12224-452;7,1/./373:43381;87/&(''*+./7/86*+.'&$'*'
@7b9d0d22-a3f9-4651-b575-f1599874fd4a ch=108 read=103761 start_time=2019-12-13T03:59:28Z barcode=BC01 runid=2c9cf7bc05858273f10e7d7ec552fc0bd742dc3e
CTGCCAAAATGTTGTACTTCGTTCAGTTACGTATGGTGCAGGAAGTTGTGGTGTCGTTGTTCAACTCGCGCTATCGGCTCCTCTTCCACGTTGCCTTGTTACAGGCTGCTGATATAATCCCACCTGGGCGGCTCTTTGCTTGCGGTTGGGCGCGGCGGTGTAACAAAGGTGTGACGGGCGGTGTGTACAAGGCCGAGAACGTATTCACCGCGACATGCTGATTCGCGATTACTAAGCGGGTTTAACTTCGTAGCCAGTCGAGTTGCAGACTACAATCGAACTGAGAATGGTTTTATGGTTTCACCTCATTGCTTCCTCTGCCATCATTGTGGCGTGTGGCCCCGGTGCGGGGCATGATGATCATCCCGCCTTCCTCAGCTTGTCACTGGCAGTCTCGCCGGGGAGTCCCAACTTAATGATGGTAACCGCGATAAGGGTTGCGCTCGTTGCGGGACTTAACCCAACATCTCACGACACGAGCTGACGACAACCATGCACCACCTGTATCGCTTAATGCATCTCAAATGGGCTGGCGGTATGCCAGGCCTGGTAAGGGTTCATTTGTACTTCGAATTAAACCACATGCTCCACCGCTTGTGGGGCCCGTCAAATTCCTTTGAGGTTTCATTCTTGCAGACGTACTGCCAGGCGAATGCGTGCGTTAACTGCAGCACTGAACTTTGACATCCAACACTTAGTGCGCCAGCCGTTTACGGCGTGGACTACTGAACAATCTGTTTTCCACGCTGGGTTCGGTCAGTTTGCGGCAGATCATGTACGCGCTGGTGACGCCGTATATCGCGCATTTCACCGCTTTACACATGGAGATTCCACGATCCTCTCCTGCCTCTGGCTGCCTGGTTTCTATGAGAAACTGAGTTAAGCTTCGGGCTTTCACCACAGACCCTTGCTGCCGCCTGCTCCCTCTTTACGCGGCCAGTTCCGGATAACGCTTGCCACCTACATTATTACCGCGGCTGCTGGCACGTAGTTAGCCGTGGCTTTCATCAAAGTACCGTCACTCGGCTACCATTTCCTGTAGCCGCGGTTCTTCCTTTATAACAGAGTTTACAATCGAAAACCTTCTTCCTTCACGCGGCGTTGCTCGGTCAGGTTTCCCCATTGCCGAAAATTCCTACTCCTGCCTCCGTAGG
+
%('+$-52,#&*/*.,24943496%,/2%&$$##&'(##$'&&%&(*&)&)*&'&%'+'('$%#%)'%*%&$$&)$)%'&$',-3-)$&))*')+/2307((%'&*&%)(((*(+,1,.75+-0+-/.1$&$&&',*%$%%&%*.*4'.()&'''&&%'#$&&'(*((&*,/211-2.0+1,--')&-,)./45,*)+3:/.2698:;<6851.&*%&*)*295345+6,**442+--1(0*&*((*-)$'''+-.0.6-/24;463980/012;78%&,*%&)(+0/+/159-*--+*40(+150-%'((+06/1-+%&(-(..*-/&'(*(/-)%'))2.)&&'*)%*/10')+&'%%'(7.73-(44546+.1-(+0+),4011030-./0-.''$&'((#&(0/,)+*-1.500/5484.1.*(*+3.6*+-..1342231.--&(,3()()*/*,+'14366774)*-1427)&12245786760/4..',')-*-/../01.$&(&+%$#$$'%'(%&&(&''''),--..''#$$$+(%$'(*+(('*(1/.$,'%%%&,070)2)5+6;;:;00005512.,00,)%%*(*+0/,1('($*,,.2/$$)%()*.-69269<415/0**0-((),)'('%('-)(('#&%%*+,.-*''&'*%//./4466/0100/143/'0,0,,-.*-1%%$$$$#'&*07.+*/+.,029641'**&'-&),+,'&*(&&)&#''&'',(%&$%#'&'*,5,)-+,.'*032,(%%$$'''(),.('''#%'#'$($'&%''*(*3/..3/++4-/*+,33450+%'3)34+,-.401./-1310*)*.-0,--7782587;:8546*)&()&)'*+*+11**-497(76.15-,*12/0/179:-2.--3348330&%&)43)+358612-*''%%%'/5+7/80:9:51-01+/7374,))((+.)5/5:662;4446716+),..001/-*-.01..,-760+2&'(('-+05254&+.319441:;29<:.342,-+//*+&+)-*,0,'&)&''1440.+/,67-..767-.531085;87:5/37323-/,20.10/.02093;,,,(4119;.*-7-11.02611122(')*43/03522)(+08+
@83c30ac9-6151-4a23-adc5-4f2233c7ca88 ch=467 read=48896 start_time=2019-12-13T03:59:31Z barcode=BC01 runid=2c9cf7bc05858273f10e7d7ec552fc0bd742dc3e
CCGTTGCCTTGTTACGACTTCACCCCAATCAGCTGGCCTACCTTCGGCCGCTGCCTCCTTGCGGTTAGCTCACGGACTTCGGGTATTGCCAACTCTCATGGTGTGACGGGCGGTGTGTACAAGACCAGGAACTGTTCACCGCGACATTCTGATTCGCGTTACTAGTAACTCCAGCCTCATGTAGGCGAGTTTCAGCCACAATCCGAACTAGTTAGTTTAAAGTTTGGCTCCCCTCACGGTATTGCATCTCTCTGTACCAGCCATTTAGCGTGTGTAGCCCTACACATAAGGAACGCGATGATTTTGACGTCATCCCACCTTCCTCCTGGTTAACCCAGGCAGTCTCGCTAGAGTCCTCCAGCAATGGTATTAACTAACGACAAGGAGTTTGCGCTCGTTGCGGGACTTAACATCTCACGACACGAAGCTGGCGGCAACCATGCACCACCTGTCACCTTGTCCCCGAGGATTTCCTCGATTAAGAGTAATGCAAGGGATGTCAAGTGTAGGTAAGGTTCTTCGCGTTGCTTCGAATTAAACCACATGCTCCGCTTCTTGTGCGGGTCCCCGTCAATTCCTTTGAGTTTTAATCTTGCAGCCGTACTCCCCAGGCGGAATGCCAATGCGTTAGCGGCGGCACGGAGGTGTTGAAACCCCCACACCTAGTATTCATCGTTTTACAGCGTGGACTACCAGGGGTATCTAATCCTGTTTGCTCCACGCTTTCGAGCCTCAGCGTCAGTTACAGTCAAGAGAGTCGCCGCCACTGGTGTTCTTCCTAATCTCTACGCATTTCACCGCTACACTAGAATTCCTCTCCTCTCCTGCACTCTAGATAACCAGTTTGGAATGCAGCACCCAAAGTTGAGCCGGGTATTTCATCCCACTTAATCATCCGCCTACGCTCCTTTACGCCCAGTAAATCCGGATAACGCTCGCCACCTACGTATTACCGCGGCTGCTGAAAGTTAGCGTGGCTTCCTCCTTGGGTACCGTCATTATCTTCCCCAAGACAGGCTTTACGATCCGAAAACCTTCATCACTCACGCGGCGTTGCTGCATCAGGTTTCCCCATTGTGCAATATTCCCCACTGCTGCCTCCCGTAG
+
1)''2*0448/2/)*.026;60832-*0-/$$%()&-,**..,*1,536.31768890/3-/1231-,,/3135867798-,',$),+180/.*)))(..86,*+*,*89125*-/)++1774577%1-+1,*%0984882343857<9778:<:45-*.()+368896532-)*%'(,--&'+1,--.,;:1.0+)'(+733**141+''+6)-1:6+56,.9,%')'+*+.*0-4081/.500140)%''*%&%(*).:78,:'$''&(%,()),121-.0.).,1)0-'&*''*+-.53;:,124338:7345.198<--.14/..6.3)4-(&.58-.88471142')+*1,,,&+$()5++0+'+(/)1212.0-2/(.-(+75'&--.15-62++-9:4)-'*%'*.-//'+/1303/+%'*252/(%/125:61-+*/2.7:5641/15.6//18:0*&1.(-6948854/4///))++1.00:93-:.,-5790(+-/.'))))**0/;99;2,.--2//1;6,0,1-1<:;:1./112200&)1+,)+$.*-*6/-442-002*2+:2&&+(,2,8;</1:2/7-))%''*',*--1/1)',100141/*7../00486;1/-,4./1,'),40.5./09,76+5:98*+00160-('*+6-738./08-+,'/---58798596..110-124.0/.44/+:/('2126*-/17;.6+,,97+,,),,3:043:',+-//))'()(+/,+/+(2857888138<9:38('-/)*/4-%(*,/6<4202:55813/341.(-+22/+,-10/0+,&()1-/-/)+*312414155<<799:3)43/2/09-.73(,(%&204+0-/.--))(,44,'+,30834/11(%))'(..0074)65,,+1/''./4971.)4.576753578745'43116-3-0826:304.-.21'(''&(-40.2(*35./80636*-(*%$+&1379849;66604086(5-+-11240184*+,-./''-5873;8<989:.785+.(,+4140;111332*)(0-/8-.35/&)+')&.+(,/.-/+,(())*(%%*-.66(+627
@1f1bab57-9661-4cb9-850a-b81ce687e9b3 ch=365 read=85664 start_time=2019-12-13T03:59:33Z barcode=BC01 runid=2c9cf7bc05858273f10e7d7ec552fc0bd742dc3e
CCGTTACCTTATTTTGACTTTGCCCCAATCATCAATCCCACCTTAGACAGCTCGCTTCCTTGCGGTTAGGCCACCGGCTTCGGTGTTATCAACTCGTGGTGTGACGGGCGGTGTGTACAAGGCCGAGAACGCGTATTCACCGCGACATGCTGATTCGCGATTACTAGCGATTCCAATCATGTAGTCGAGTTGCAGACTACAATCCGAACTGAGAATGGTTTTATGGGTTTGCTTCACCTCGCGGCTTCGCTTCCTCTGCACCATCATTGCCGATGTGTAGCCCAGGTCGCGGGGCATGATGATTGACGTCATGCCTTCCTCCAGCTTGTCGCAGCAGTCTCGCTAGAGTCCCCAACAATGATGGTAACTAACGATAAGGGTTGCGCTCGTTTGCGGGACTTAACCAACATCTCACGGCACGAGCTGACGACAACCATGCACCACCTGTATCTCATATGGCTATCTCCATCTCTGGAGCCTTTATGAGTAATGTCAAGACCACCTGGTAAGGTTCTTCGCGTTGCTTCGAATTAAACCACATGCTCCACCGCGGTGGGCCCGTCAATTCCTTTGAGTTTCATTCTTGCGAACGCGTACTACTCAGGCGGAGTACTTATTGCGTTAACTGCAGCACTGAACATCCAACGCAGTACTCATCGTTTACGGCGTGGACTACTAGAATTATCTAATCTATTTGCTCCCCACGCTTCGCACCCTGAGCGTCAGTCTTCGTCCAGGGGGCCGCCTTCGCCACCGGTATTCCTCCAGATCTCTACGCATTTCACCGCTACACCTGGAATTCTACCCCCCTCTACAAGACTCAAGCTTGCCAGTATCAGATGCAGTTCCAGGTTGAGCCAGGGGATTTCACATCTGACTTAACAAACCGCCTGCGTGCGCTTTACGCCCAGTAATTCCGATTAACGCTTGCACCCTCCGTATTACCGCGGCTGCTGGCTGGAGTTAGCGGTGCTTCTTCTGCGGAGTAACGTCGAGCAAAATTATTAACTGCTCCTTCTCCCGCTGAAAGTGCTGCAACCCTTCTTCATACGCGGCATGGCTGCATCAGGCTTGCGCCCATTGTGCAATATTCCCCACTGCTGCCTCCCGTAGG
+
1&(,-+8425&0)%$&)0460(+(+)03300112;2:4/*./,1*+.0.2346&(1100,2+0-5250198;239)6&&'+)2-/363334,*''((,3-234466<;:7;300+0*163*155,*++.,,-(,'&)(),2-0---+/113255<63210342561111-845)1(('01421//0/0/23./067642.---/0-166..)))1.459:<,355<2350(./9/,071/+**0-.7/%&'&1-)-'&&%),,+2)+4..2'&)&&(&(.014'+*,+'()16613323.*&00/0/*++'+&,/281742----4:67735-33-35407546/'')*/87(-%((5+-.97:7786449632306,6.-8564544238+,-2:7-,/0.*)(().//576111.,%)./2565/20257-584850009),0++)*-/26)3./'2215.--.127755479/02,.0.*.-++*&)((,1.64688%(.-/6665-76<87/,)*+-2/1386,--0./:644-),0.334200)%&)))'.*29*'++-40<575;;7565;8314:03..0*(5/+().-0,)*+,5132+*)(*+,.2).*()+*4.3-1167)4.215-'('(0+,()#'$(/.05768883;:123;5446:5332230)()/-87776678)(+6)*.0279,*,++(+,*,(18)*+*//58312226;424/.-05:821;43:4<79;<679+2+**2.3+/,+,/0-/0-+..137;8336;64400(011409/7166/8491.+++((,0766789/0+-0--80//0-12124:9:9::19*)*+0.-,&4,)-1/)*28-,11126....,00306;:7;18:8443337112;<56,-*'*/035:77**&4-4631/2/-)).4.04:2704.,20.04900//.1.)&-1)-*)%()//1*+.807;675772')'+&('*)&&*+0/)'---18//-.)+(,36:8.81-+43,10*'.''*%-0046//756;412,.+,,1*%'%%%%,..04*48505+.+49-)0/.,&/.7011219;4*-0067676+87'(:04,
@b131a0cd-ae0a-4068-b9b2-71ce885fd0bd ch=116 read=101755 start_time=2019-12-13T03:59:32Z barcode=BC01 runid=2c9cf7bc05858273f10e7d7ec552fc0bd742dc3e
CTCCTACGGGGAGGCAGCAGTGAAATTTTTTTCGGCAATGGGAAACCCTGACCAGTAACGCCGCGTGAAGGAAGAAAGGTTTTCGGATTGTAAACTTCTGTTATAAAAGGAAGAACGGCGGCTACAGGAAATGGTAGCCGACGTACTTTGACCACGGCTAACGTGCCAGCAGCCGCGGTAATACGTAGGTGGCAAGCGTTATCCAGGTATTGGGCGTAAGGGGAGCAGGCGGCAGCAGGTCTGTGGTGAAAGCCTGAAGCCTTCCAGTAAGCCATAGAAACCAGGCAGCTAGAGTGGGAGAGGATCGGTGAATTCCATGTGTAGCGGTGTCGTGAATGCCGGAAGGCACACCAGTGGCGAAGGCGACGATCTGGCCTGCAACTGACGCTCAGTCAGCGTGGGGAGCAATGGGATTAGATACCCTAGTAGTCCACGCCGTAAACGATGAGTACTAAGTGGATGTCAAAGTTCCAGTGCTGCAGTTAACGCAATAAGTACTCCGCAGGTAGCGTTCGCAAGAATGAAACTCTGAGAATTGATAGGGGCCCGCACAAGCGGTGGAGCATATAATGGTTTAATTCGAAACGCGAAGACCTTACCGGAGTCTTGACATACTCATATAAAGGCTCCAGAGATGGAGAGATAGCTATATGAATACAGGTGGTGCATGGTTGTCAGCTCGTGTCGTGAGATGTTGGGTTAAGTCCGCAACGAGCGCAACTTATCGTTAGTTACCATCATTAAGTTGGGGACTCTGAGACTGCCAGTGACAGAAGCTGGAGGAAGAGGTAGGGATGACGTCAAATCATCATGCCCCTTGCGCGGCCTGGGCTACGTGCTACAATGGATGGTGCAGAGGAAGCGAAGCCGCGAGGTGAAAGCAAAACCCATAAAACCATTCTCAGTTCGGATTGTAGTCTGCAACTCTTTTATGAAGTTGGAATCGCTAGTAATCACTTGAATCCAGCATGTCGCGGTAGACCTACGTTCTCAGGCTATGCACACCACCCGTCACACCACGAGTTATTAACGGTGGCTAACCGCAAGGAAGGAGCTGTCTAAGGTGGGATTGATGATGATTGGGGTGAAGTCGTAACAAGGTAACCGGAAGGTGAAGCGACGAGCAGTAGGTTAACACAAAGACACCGAACCTTTCTTCAGCACCAGCGAAGCG
+
&(+)'*+)/.)&,,*),)&()%)(+)15892+++3.8642,)&*,*75++*.5&*'+0.(*..418100+)/*(,/*+3,::10'1(9(*+73*-/2:9-7-,,:960'*04/186)75.5)())*7004.,3031+1((%&&%%&*1'$%(&,-*2..,70./667/.)()5+3.2-+)&+&0)'))**+11388:5451.1*$)-+(/)/33-,+.'(+0(&%($/.--720-01*2*1030+))((,().41+*-(+--7+**0/60.7:./-*,30097672+../1)***+02+'))-)3-+%)'%+).4815651))++3875+*%&&&4-%)&+1-++))(+',:.243:7647.85999222222:28144673/0),.24723.0()+//634.),++:*(14+,4)*04&-4.)(565434/,//0:10;<92.),,+---0.22%0'+&*(+3+61010-*,-5798994803-0-++.-+1+((),-*)$$$((()$&(+26)-')&*10-,0-*--#'*$)'/*,'$%)+1(/.*'*+.*''+,5872+,-1.-*((+-2298,6.91('+)'''),*'+,-//-,8')$'-,120,/)))313451/'&'),+,-)))*+-67/-))(--25676-,,(&-83987:473334/30)8/*++%(--:61.///2-+)**/1:,543668100-()13:&&7210-'+*1-/0-7,,+90/69355+./,,.:.79<15333,,+--4245:1232361&))'&(&((/)((&(&&&$'/01269:791)))*./01+)'-12+*-((%#(#3*+/6+-)))'(,5730:0/.&'''+0(*+/*-*),&'')('),643(-++,05*)04<<531())1::/20/3:644-45:1.1+,5,.,572,..,*,,+43,(#%&()()-162:7-&'*(-.0955%)%$''*+5,+-*+5.00//291.-/0/,*-+.1129&,,+&'()-.00.-&*.//645656-++)%&)&$%&*'(().5:643732,/++(,*/.)(((1-32024051597++,(((')*+*0//473.060//44999767+5.68:9313*,')%$((+978(&/0,'%&)2*5+,+.006.,.1-2**%#$&'-4)-8..-/(5)*(.'%#'##
@03c57859-1313-470e-a499-ed906330ad63 ch=104 read=115556 start_time=2019-12-13T03:59:47Z barcode=BC01 runid=2c9cf7bc05858273f10e7d7ec552fc0bd742dc3e
CTCCTGCAGGAGGCAGCAGTAAAGGGAATTTTTTCGTAATGGGAAACCACAGCCGAGCAACGCCGCGTGAAGGAAGAAGGTTTTCCAGTTGTAAACTTCTGTTATAAAGGAAGCAGCTACGAAATGTTGGCCGAGTGACGTACTATTAAAGCCACGGCTAACTACGTGCCAGCAGCCGCGGTAATACGTAGGTGGCAAGCGTTATCCGGAATTATTGGGCGTAAAGAGGGCAGGCGAAAAGCAGGGTCTGTGGTGAAAGCCTGACTTAAACTGGTAAGCCATATGAAACCAGGCAGCTAGAGTGCAGGAGAGGATCGTGGAATTCCATGTGGCAATTGAAATGCGTAGATATATGGAGGAACACCAGTGGCGAAGGCGACGATCTGGCCTGCAACTGACGCTCAGTCGAAAGCGTGGGGAACAAACAGGATTAGATACCCTAGTAGTCCACGCGCCGTAAACGATGAGTGCTAAGTGTTGGATGTCAAAGTTCTGCAGTTAACGCAATAAGTACTCCCGCCTGAGTAGTACGTTCGCAAGAATGAAACTCAAAGGAATTGACGAGGGCCCGCGCAAGCGGTGGGCATGTGGTTTAATTCGAAGCAGCGAGAACCTTACCGGAATCTTGACATACTCATAAAGGCTCAGAGATGGAGAGATAGCTATATGAGATACAGGTAGTGCATGGTTGTCGTCAGCTCGATGTCGTGAGATGTTAGGTTAAGTCCCGCAACAGGCGCAACCCTTATCGTTAGTTACCATCATTAAGTTGGGGACTCTGGCGAGACTGCCAGTGACAAGCTGGAGGAAGCGGGGATGACGTCAAATCATCATGCTTGCCATGGCCTGGGCTACACACGTGCACAATGGATGGTGCAGAGGGAAGCGAAGAGCCGCGAGGTGAAGCAAAACCCATAAAAAACCATTCTCAGTTCGGATTGTAGTCTGCAACTCGACTTCATGAAGTTGGAATCGCTAGTAATCGCGAATCTGGCATGTCGCGGTGAATACGTTCTCGGGCCTTGTACACACCGCCCGTCACACCACGAGTTGATAACACCCGAAGCCAGTGGCCTAACCACAAAGGAAAGGAGACCGTCTAAGGTGGGATTGATGATTATAGGGGTGAAGTCGTAACTAAGGTAACCGG
+
*.472/5.8.+4--455),*/*&)*')).286;2,.%)../*&(,*/.*+))04++,++3/-/:42/10/0+(-+&*)+3193/2*)**2))+52007,.*.''(-.-(+((%%&,+**.&''%('**'')(%%'(+6623-.0*../-+(+/'()*+-320-,-...05-,/*+,5+,/,*6//,7330-,,0755812.02//0/43/3.2%+(.6822289/)(,32.05+))')+'&')(,24511015/)-/-+-,%'')*+1-&&&'&*/,).***(,&%+-*,.-7++++,3//0029+:-*,,08577&7%))&5)9530+'()'(&0'(160-0373626745(-32()(%$(.05346/8-++.,1168100.-+0+/-33995631,/-0/1,-05*-.-*,/33+,((*-,+%$&372350,01(4:)*-052563/,.0305:04298,+$('(((%&(*)-/0123*)*&*/2;5,5,++,-*253221--3,-,0+-+.-/8)*242)%'))((+177<71.,,)+100*,3.27+2/')%&.(**4($/41/:0,,$,&)-23;:6.(((*)),22;;29750%()%&%%%%%('*(,,,./9&+%$&'--*-0433554,,,*)//327'((+226/-,++/-*6555514--++*27016-(/50247'138*,.,'**.0/-+'+,7948672442/6''-.60:08/52+,.-.%++-/00(',',*+-4/410/-://98:5)*0/3-1439:-04664)0++,1146*55457588.(''(0,)3*.*(&'*.-.//588999<:000:7,.')&')0)$$)*05.1.*()')))%*,-./,/2<33;;:3114660-+,)()()+*0'()**()**,1)(1*%*486-094.073;89.1911<656)45:0(/%4(++.-+(*+,/,1174,)',&(**5-,519.,+-:987-2-.*+,-31(0)('.)-.846845+0125541310:1112623/0,()+***).5,7;0+1100..*&''+)'4--./--+/+(%%&&)))&)***((12.,%.-7+,1+3(**%&$/2657223+,1/;2081./0/+50()'+/0+++-0--0(*'%(&10+14385411
@c9d91314-2eda-4e2c-a8f7-267cd93a6c9b ch=27 read=39430 start_time=2019-12-13T03:59:54Z barcode=BC01 runid=2c9cf7bc05858273f10e7d7ec552fc0bd742dc3e
CTCCTACAGGGAGGCAGCAGCGGGAATATTAACACAATGGGGAAACCCTGATGCAGCAACGCCGCGTGAGTGATGAAGGTTTTCGGATCGTAAGCTCTGTCTTTGGGAAGATAGCCCGGTACCCAGGGAGGAAGCCACGGCTAACTACGTGCCAGCAGCCATGGTAATACGTAGGTGGCGAGCGTTATCAGATTTACTGGGCGTAAAGGGCGTAGGCGGATGATTAAGTGGGATGTGGGAATACCCGGGCTCAGCAGGTGCTGCATTCCCAAACTGGTTATCACCAGAGTGCAGGAGGGAGAGTGGAGTTCCTGGTAGCGGTGAAATGCGTAGAATTGGGAAGAACACCAGTGGCGAAGGCGACTCTCTGGACTGTAACTGACGCTGAGGCTCGAAAGCGTGGGGAGCAAAACAGAGTTAGATACCCTGGTAGTCCACGCCGTAAACGATGAATACTAGGTGTTAGGGTTTCAACACCTCCGTGCCGCCGCTAGCATTAAGTATTCCCGCCTGGAATTACGGTCGCAAGATTAAAACTCAAAGGAATTGACGGGGACCCGCACAAGTATGGAGCATGTGGTTTAATTCGAAGCAACGCGAAGAACCTTACCCTACACTTGACATCGCCGTACTGTAATGAAATCCCTCGGGGACAAGGTGACAGGTGGTGCATGGTTGTCGTCAGCTCGTGTCATGAGATGTTGGGTTAAAGTCCCTGGCAAGGCGCAGCCCACTTGTCGTTAGTTACTACCATTAAGTTGAGGGATCTAAGCGAAGGACTGCCTGGGTTAACCAGGAGGAAGGTGGGGATGACGTCAAATCATCATGCCCCTTATGTGTAGGGCTACGTGCTACAATGGCTGGTACAGAGATGCAATACCGTGAGGTGGAGCCAAACTTTAAAACCAGTCTCAGTTCGGATTGTGAAGCTGAAACTCATACATGAAGCTGGAGTTACCTAGTATCGCGAATCAGAATGTCGCGAATACGTTCAGGTCTTGTACACCGCCCGTCACACACCATGAGTTGGCAATACCCGAAGTCCGTGAGCTAACCGCAAGGAGGCGGCCGGTAGGGTCAGCGGTGGGGTGAAGAAGTCATGCTAAAAGGTAACCGG
+
+(..*+.'09)(,1(,.+(-/(-(-()&)&%%'(24;8775*).0,1),257621/149988:+-(,*()++0.-*',1/:92.-301-'(*,()-185736<<099/620$&%)+))30%-)((*3+)*'%)).20102.-,)-/02.702:3&1(-2-&&0)+20009663.3.3:2*(,+27;777).*05/*1+/8787.58*,/-+./**354;78964745/64::7:74*&(*,)*,2*(23287,&)(,7766433341363,66223.08-.1#$#'+,.-0330*',+((()++10%(7+8+((''&+,0;8+41**24663,)'(&&3743-).+-26/22-;-,-2.3+,%')001565142,//624..--.2001817-')*'*+.6528*)+,:7+%,+,'*+1))+,/4:1.033'1100-/26:669;:10./.39:776110/(.'$///691,-0025:52,+-27..7032,-')'(,..)+/3855)(-++,+&&)&'*2879486/..505<:744-+8+,+2,6-,,.-3;767;5.-+./2,-+*,+*(+52/'*03;372472&'/)+.&,&)**0((.,)/()05(''((',+./1566&((&*&(($)&(('&(*&(<6.2)1972621)1*002',*/-716...,.30-.3./222402,-065355478984<35./302'%+,3&#$%(,))).+++&1/+%&2'*+9-:--,36-,,-1:97:79-6.'%)25..&%+.,((*(',*0645946<2011104013*-1-30812781058:95929;7,339:8:7.90,,1//2752*11.)((**.04:72:11686670-*+(')**98425/,-4-*-*+&/)1*-2*:;9262.03;42:200212'.169-6*1+)+&''(+345;8456.---.2,1+**22.-*6+,/)*,14,*+*1/09683.//1/21$+))-/24//81),(,*1,,,/.236129+(020/,-*/67520010.0/275,46.*,0-.051323511/5/3,,/1(/-,.*('''())*-.(++%'#)**,251.,+-%(()+,*3%$$./-(0,05:9759
@e210d4a9-7281-41cb-a971-8ebc26820080 ch=333 read=51195 start_time=2019-12-13T03:59:54Z barcode=BC01 runid=2c9cf7bc05858273f10e7d7ec552fc0bd742dc3e
CCAGTTACCTTGATTGCTGACTTCGCAATCGTCAATCCCACCTTAGACAGCTCCTTCCTTGCGGATTAGGCCACCGGCTTCGGGTGTTATCAACTCTCGTGGTGTGACGGGCGGTGTGTACAAGGCCCGAGAACGTATTCACCGCGACATGCTGATTCGCGATTACCTAGCGATTCCAACTTCATGTAGTCGAGTTGCAGACTACAATCGAACTGAGAATGGTTTTATGGGTTTTGCTTCACCTCGCGGGCTTCGCTTCCCTCTCTGCACCATCCATTTGTAGCACGTGTGTAGCAGGTCATAAGGGGCATGATGATTTGCGGCGATCATCCCCATACCTTCCTCAACTTGTCACTGGGCAGTCTCGCTAGAGTCCCCAACAATGATGTTAACTAACGATAAGGGTTGCGCTCGTTGCGGGACTTAACCCAACATCTCACGACACGAGCTGACGATGCACCACCATCTCGCCGGCCTTTATCTCTCCATCTCTGGGCCAGCACAGCAGTATCATCCAGGAGCCTCAGTAAGGTTCTTCGCGTTACTTCGAATTAAACCACATGCTCCACCGCTTATTGCAGGCCCCGTCAATTCCTTTGGGACATTCTTGCGAACGTACTACTCAGGCGAATTACTTATTGCGTTAACTGCAGCACTGAACTTTGACGTCCAACGCTTAGTACTCATCGTTTACGGCGTGGACTACTAGGGTATCTAATCTATTTGCTCCCCACGCTTTCGGGACTGACGTCAGTTGCAGACCAGATCGCCTTCGCCACTGGTGTTCCTCCATATATCTACGCGCATTTCACCGCTACACATGGAATTCCACGATCCTCTCCTGCACTCTGTGCCTGGTTTCTATGGCTTACTGAAGTTAAGCTTCAGGCTTTCACCACAGACCCTTGCTGCCGCTGCTCCCTCTTTACGCCCAATAATTTCGCGGATAGCGGTACTTGCCACCTACGTATTACCGCGGCTGCTGGCGCGTAGTAGTTAGCCGTGGCTCTAATAAAGAATTACCGTCACTCGGCTACCATTCCTGCTGGCCGCCGTTTCTTCCTTGCAACGAAGTTTACAATCCGAAAACCTTCTTCCTTCATGCGGCGTTGCTCGGTCAGGGGTTTCCCCATTGCCGAAAATTCCCTACTGCTGCCTCCCCGTAG
+
*1&*-,+4,1,*%.+%&(++/351(&2887*65/6+)6/*-./.+,0-(%&*.4477.(2+110'5*,-35:6850,+/-2.410/13//0/2/.../(5+2.-,,/5.771/7/0..-.,26+035()+,.511218<:588543.-0..18:97<74,+(0(*,)(*,024921+1*+162.2-.--12,+.2645257420014),*+,,)()(,0-118;;../.0/.76-,138.$)((**(+&%%&+*%'6,.:-))-('%'&+0/159729.)&)*,+,-0-,(%$'&',*-.4555*570,263332**,'$%&)&')+-3-:24+&&&(--59*'*)*125120)++14)-,/00/6326,-,--242*/&/,6,,-10(*4+123:422215*-,-/.-.023619.-)71/)*',*.7-55554442+.21346433235550()$($*+$%%'&(&($%&(()$$('(2.//*29677/+(%'&&'$#%%&(%+''*,11.05'(..'&+1+,(-*0*++/98870-.+3,,,9;9,2-3./7+-/.--5378/))**((*)%.(),)1//64*(+,3:8:83297.()))*,5,40+---//(/../.,-2)*34$&'*(&(/,-/3/0+)3-5-2310--+--,0967;70./0-9(5)/)(&&&'&'),65995393..*3/.-37574/1.),0.1234./807(),;401/353,$(*)/;,-*7650,*)+04824/:/.+,+*30/011067595206+./3899:9832/,*-/768782,++()01::/./3,-4(*+**/2-3-3-3-**+-.-++-.31//,$&&%%$'%()(.059:.,$)%&')-)+,-.1./51.)+,5*&/4.09+(&*)*+--23:.40./5888).('+/171.03:1.0217.0..4+58(''(-40.-(,&)%&(-+027/181110103702-,,08665986/,())-,(.**4+()4,(+)*())**++.5*'(%(((4910-&'*./0,-+.2.49140+$')0/407718:(*/4,((**+,+2*)/)*51.00400,+-7:4/67857<93/*+&%%($*&'(;.***(&*&&.9811;-3070&'**',-/78762:1**),++,.++/*+6:4*//1
@1b2ea68b-88ff-49a6-8e92-88ec39d92ba7 ch=115 read=92792 start_time=2019-12-13T03:59:52Z barcode=BC01 runid=2c9cf7bc05858273f10e7d7ec552fc0bd742dc3e
CTCCTACGAGGCAGCAGTGGGGAGATATTGCACAATGGGCGCAAGCCTGATGCAACCATGCCGCGTGTATGAAAAGAAGGCCTTCGGGTTGTAAGTACTTTCAGCGGGAGGAAGGGAGTAAGTTAATACCTTTGCTCATTGACGTTACCCGCAGAAGAAACACCGGCTAACTCCGTGCCAGCAGCAGCCGCGAAGTAATACGGAGGTGCAAGCGTTAATCAGGATTACTGGGCGTAAAGCGCACGCGGTTGTTAAGTCAGATGTGAAATCCCCAGGCTCAACCTGGGAACTGCGCCTGATACTGGCAAACTTGAGTCTCGTAGGGGTAGAATTCCAGGTGTAGCGAGGTGAAACGCGTAGAGATCTGGAGGAATACCGTGTGAAGGCCCTACAGGCGAGGTGAAAAACTGGGGTAGAGGAGCAAGCAGAGTTAAGATACCCTGGTAGTCCACGCCGTAAACGATGTCGACTTGGAGGTTGTGCCCTTGAGGCGTGGCTTCCGGAGCTAACGCGTTAAGTCGACCGCCTGCGGGGAGTACGGCCGCAAGGTTAAAACTCAAATGAATTGACGGGGGCCCGCACAAGCGGTGGAGCATGTGGTTTAATTCCGATGCCAGCGCGAAGAACCTTACCTGGTCTTGACATCACAGAACTTTCGAGATGGTTGGTGCCTTCAGGAACTGTGAGACAGGTGCTGCATGGCTGTCGTCAGCTCGTGTTGTGAAATGTTGGGTTAAAGTCCGCAACGGAAGCGCAACCGCTTATCGCTGTTGCCAGCGGTCCGGCCGGGAACTCAAAGGAGACTGCCAGTGATAAACTGGGAGGAAGAGGTGGGATGACGTCAAGTCATCATGGCCCTTACGACCAGGGCTACACACGTGCTACAATGGCGCATACAAAGAAACTGACCTCGCGAGAGCAAGCGGACCTCATAAAGTGCGTCGTAGTCCGGATTGAGTCTGCGCTCGACTCCATGAAGTCGGAATCGCTAGTAATCGTGGATCAGAATGCCACGGTGAATACGTTCCCGGGCCTTGTACCACCGCCCGTCACACCATGGGAGTGGAGTTGCAAAAGAAGTAGCTTAACCTTCGGGAGGCGCTTACCGCTTTGTGATTCATGACTGGGGTGAAGTGATCGTAACAAAGATGGCACCGG
+
(/24002+$..))1101:373)(&)*(5+*+*0.713<4202570227678761&7:56521(%)&%')./43,($(((2295:7,2,/:))06/3./1;9,+-,-2-*,()*-4*'((+0(-)2)..1,00,+1,*%(.-+05383.7+*+--(0&.)%&&*/(),-/,+3/2(1-/20++)++**+7*0+&)#&-)++9-)()'))+56.30/505/4('(%3+0229753%(&'+%&$$$'(*(,3-&,,5..0++)+,/)&(2,+,25-)0666517687695.*.)&*%(3177979/:.-:;/(**+-1443633,+*4-01,0-0-1+)7+,*%%'((&&'*+*3))++,3+,))338681,01,5/.2,)'''+,8,4/*+)),#*%$&&''#%&(+-+''%)'$"$$%+))),21'2++*(/*0++.30.5.1/910087*),-66595:462341497/*%&1,033/5+-.04,+.&$23++-38106.306/13214112-.8/1()*()6:8992/&+)+'$%&(-(+*3-/-/(0.85;;9535&*.1)**0-1241)56*,8*,,+002*209236)./1531237<:494;2)()+)1''$,(,.280/4/-*)*-5.201+-)*))*)*(-016:13;7*+(+)8/+*+(&/$'/858&:809338676688168766534440.,,+36498.22239:230+'(*23../4*-/02262/257-1037/&&%'(404,41()*)/03318/30.4:7666;51.0'11-2/,-+26,2'.*'+,,2416*/.0//16'/667*(2++)((',(%,1,++,+,4961-02:::45.,,-)&$#$)*95285/-.(*'((--./00/-/.,3;97835/41/.%(*())-.0558574(*)*,4;074:665552227-.+//78554/1.1&+,&-+%%'()-/0&(+5345-4,)*--,--.*70:6621/')'.7235;86101/229789705.43%&4/47.1)2,*'489706)(&)'',315:73466746;3447.*)*-0%)/8--.67-&),())(*+)1--04:83;8.-1214,0+,.%)---+1022:/'++-03473*++2.+&&%)*4577.49)(*))$%%/(3/
@dd091f5a-14e2-49bd-8dce-e8d82f15b8c5 ch=62 read=157989 start_time=2019-12-13T03:59:51Z barcode=BC01 runid=2c9cf7bc05858273f10e7d7ec552fc0bd742dc3e
CCGGTTGTTACGATTTCACCCCAATCGCTGACCCTACCTTCGACCGCTGCCTCTCCTTGCGGTTAGCTCACGGACTTCAGGTGTTGCCAACTCTCATGGTGTGACGGGCGGTGTGTACAAGACCGGAACGTATTCACCGCGACATTTCTGATTCGCGATTACTAGTAACTCCAGCTTCATGTAGGCGAGTTTCAGCCTACTATCGAACTGAGACTGGTTTTAAAGTTTGGCTCCACCTCACGGTATTGCATCTCTCTGCTTGCCAGCCATTGTAGCACGTGTGTAGCCCACATAGGGCATGATGGTTGACGTCATCCCACCTTCCTCTGGTTAACCCAGGCAGTCTCGCTAGAGTCCTCAACAATGGTAACTAACGACAAGAGGTTGCGCTCGTTGCGGGACTTAACCTTAACATCTCACGACACAGGCTGGCGACAACCATGCACCGCCTGTCACCTTGTCCCCGAAGGGATTTCCTCGGTCAGAGTAGTAGAAGGATGTCAGGTGTAGGTAAAGGTTCTTCGCGTTGCTTCGAATTAAACCACATGCTCCGCTACTTGTGCGGGGTCCCCGTCAATTCCTTTGAGTTTTTAATCTTGCGACCGTATACAGGCGGAATACTTAATGCGTTAGCGGCGGCTGAGTGTTGACCCCACACCTAGTATTCATCGTTGCGGCGTGGACTACCGGGGTATCTAATCCCTGTTTGCTCCCCATGAGCCCCTCAGCGTCAGTTACAGTCAGAGTCGCCTTCGCCACTGGGTGTTCTTCCTAATCTACGCATTTCACCGCTACACTGGGAATTCCACTCTCCTCTCCTGCACTCTAGATAACCAGTTTGGAATTACGGCACCCAAGTTCAGGCCGGGTATTTCACATCCCGCCAATCATCCGCCTACGCTCCCTTTACGCCCAGTAAATCCGGATAACGCTCATACCTACGTATTACCGCGGCTGCTGGCGGCACGTAGTTAGCCGTGGCTTCCTCCTTGGGTACCGTCATTATCTTCCCCAAAGACCAGAGCTTTGATCAAAACCTTCATCACTCACGTGGCGTTGCTGCATCAGGGTTTCCCCATTGTGCAATATTCCTGCTGCCTCCGTAGG
+
-))+-*'-**,407;4.-010..106(+.2329-*,19/:.-)2-%%()09.-*-+)-*+(.04-.097243422737'0+,)2+'350,/..'+.22820.136164,.)&())/./35-,3++,+-/0644-++6*'-/76/09(0)+*4.-+06150//350,3,++51,*.022,&'+-263-)()6,),-160--./.6..-*'('2-278787;/,10-/;6+4-/09/487625365/50//8732//.+*(,'%(,)($))-3*+/..))-0241+,.1-+'(),,,44,/5002/(16+--./151720+.27423*0)*.'6+,..,-042212259&%))*,,,/2,/,.,-5,/--0812353.'-1.+%-+*125499:76;564;84+3*4*3/..2..0//21+.,)')-'&1432&24375,3:26/../4'123379784441.267'(+)*(&%-2)6:86411++(())+,-,$&%-+002761,-,030/2.23,*1-978<:68254.13:4+%,*+:;9/5**+/175773372305/.#&%)(**054(%*,,945412594433:=3118556924/019185/..+01/*/150()*&))'(+060)+/-2//1,()%&&'0//)253/)*)+/234577<989938-$$()0)3,7/33,5+0+((--032.6..2+*.1;7*2,851)'((*+*3*1,+&&'*,---5/(.1236(*),*/-134:7797*+++51126989;34-,421..0../6;:2243)+5)..0/'*(*(00/-(*,-,/0.1/40001,/.1,.07-/*14'(15*10,,.)(*)--&,('-))+1'&)---,0,,%'*0-*-,+*4/'))*1::.876'35.'2./0/;-/7/-/)*('$(*,4,,1,201*&%(%,0/./024,-.-/-8+,3824192202/1.)'%%%)*306491114--)**.465,/.*-)11/+.5575023/13:;.6:3*82--0*-.66452**+//+33*/4163323*+-.,.1-//--/8,..1146701741:119;5+.;,.-.-9-*+-&(('+223938403//3
@f7156ea5-6701-4900-b6a2-fe56409b8b30 ch=360 read=88400 start_time=2019-12-13T04:00:06Z barcode=BC01 runid=2c9cf7bc05858273f10e7d7ec552fc0bd742dc3e
CTCCTACGGAGGCAGCAGTAAGGAATTTTCGGCAATGGAAACCCACAGCCGAGCAACGCCGCGTGAAGGAAGAAAGGTTTTCGGATTGTAAACTTCTGTTATAAAGGGAAGAACGGCGGCTACAGGAAATGGTAGCCGAGTGACGACTGATAAAGCCACGGCTAACTTCGTACCAGCAACCGCGGTAATACGTAGGTGGCAAGCGTTATCCGGAATTATTGGGCGTAAAGAGGGCAGGCGGCAGCAGGGTCTGTGGTGAAAGCCTGAAGCAACTTCAGTAAACCATAGAAACTGAGCAGCAGGAGGTGCAGGGATCGTGGAATTCCATGTGTAGCGGTGAAATGCGTAGATATGGAGGAACACACACCAGTGGCGAAGGCGACGATCTGGCCTGCAACTGACGCTCAGTCCGAAAAGCGTGGGGAGCAAATAGGATTAGATACCACAGTAGTCCACGCCGTAAACGATGAGTACTAAGTGTTGGATGTGAAGTTCAGTGCTGCAGTTAACGCAATAAGTACTCCGCCCACCAGGTAGTACGTTCGCAAGAATGAAACTCAAAGGAATTGACGGGGGCCCGCACAAGCGGTGGAGCATGTGGTTTAATTCGAGCAGCACTTGAAAAGAACATACCAGGTCTTGACTTGTACTCATAAAGGCTCCAGAGATGGAGGGATAGCTATATGAGATACAGGTGTTGCATGGTTGTCGTCAGCTCGTGTCGTGAGATGTTGGAGTTAAGTCCCGCAACGAGCACCCAGCCCTTATCGTTAGTTACCATCATTAAGTTAGGGACTCTGCTTGAGACTGCCAGTGACAAGCTGGAGGAAGGCGGGGATGACGTCAAATCATCTGCGCTGCCCCTTATGACCTGGGCTACACGATGCTACAATGGATGGTGCAGAAGCCAAGCCGCGGGTGAAAACAAAACCCATAAAACCATTCTCCAGTTCGGATTGTAGTCTGCAACTCGACTACGCCCAGAGTTGGAATCGCTAGTAATCGCGAATCAGCATGTCGCGGTGAATACGTTCTCGGAGCCTTGTACACACCGCCCGTCACACCACGAGGAAGTTGATAACACCTGACCGGTGGCCTAACCGCAAGGAAGGAGCTGTCTAAGGTGGGATTGATGATTGGGGTGAAGTCGTAACAAGGTAACCGG
+
++-0-16.5,-413374,/.&*)+*..,),/335863((,,*8,$$%&5-22)+.)(&+2+*(((3,120.%*+'/-1;510460.7.11:8129292921089.,1++,+,5.+9031--..+3/,63,-+.1184***++7)'$%%$%+,-+'*,/,6---3+*3+/&(&2,2031)482.,-+:,.-9847/40-*)/766.9---0,22.-2+',++3700)73+''-+++88:7/6/-+2/*64.0++,)-20053/1:79/,'(+')6*9/4587&13/.,,,.-())+&,$))&2-)(..13%-1,*36*,+01111171/-.*(*+)1,,+&,.'%%&(-,/+()*,,+/+3-,.)-&-405021.*--+-54861+/.),-0.29:87322348776'2/3(&)69/,155977-%)-+8;707,)9*)',+)21('.4513534/122948:<;6///+-)*-345916316*7.0*)*+*+3;737:8:7::3526-0+,-3944311.-,/6+++$&,**+&'(.5//.160*,*)+(/**/:712+-0*-1.203//026;8+59**1.3//132830-)(+,+)''+)04796;7+.%'(&)%&%$'130)'*)(%',-4%/%(%1))))')&*(++-04482,4.,4*)(+*)./5+,//.33..../564322.*/*2*(''''')*%,20+-487:2478875/263755445/6/1)%)006.5273)*0/(1,(++(3+'('291.3//1/31%(*+*07581%'(5,-0.&49456100**/.-/86589-8*++/07450000.,/,*.*0.,+15-4544156.41+,010'&''%&',/-*0-....07,((++)')%'(&)*0//25<88;774+&$%(')&&)'*-*/2/4(1*)*,24,).6:858/-.2;:2,336;305(*-:<835,3.,*++-,((,,).0025--**%%%$%&(*+:/0-//3100,095,,,(+,-835(034579:6:4:6&'856737:0/3-2(,/4362///-,*.5/6:637323/17/0,'((()*/0.../.+&('&)*.99<:943.+.135.102.3/0,*&()6344/28)0,698./.*--./9//-0+++7.-.63.223*'/4-4:858.
@292948a9-3374-43ba-aa4e-ec0b3502673f ch=126 read=109789 start_time=2019-12-13T04:00:04Z barcode=BC01 runid=2c9cf7bc05858273f10e7d7ec552fc0bd742dc3e
CTCCTACGGGAGGCAGCAGTAGGGAATTTTTTCGGCAATGGGGAAACCCTGACCGAGCAACGCCGCGTGAAGGGAAGAAGGTTTTCGGATTGTAAACTTCTGTTATAAAGGAAGAACGGCTACACAGGAAATGGTAGCCAGTGACGGTGCTATTAAGCCACGGCTAACTACGTGCCAGCAGCCGCGGTAATACGTAGGTGTAAGCGTTATCCAGGTGTGGGCGTAAAGAGGGGCAGGCGGCAGCAAGGGTCTGTGGTGAGAAAGCCTGAAGCAACTTCAGTAAGCCACAGGAAACCAGGCAGCTAGAGTGCAGGAGAGGATCGTGGAATTCCATGTGTAGCGGTGTCGCGTAGATATATGGAGGAACACCAGTGGCGAAGGCGACGATCTGGCCTGCAACTGACGCTCAGTCCAGCGTGGGGGGCAAATAGGATTAGATACCTAGTAGTCCACGCCAAGCCAAACGTGAGTACCTTCAAGTGTTGGATGTCAAAGTTCAGTGCTGCAGTTAACGCAATAAGTACTCCGCCTGGTAGTACGTTCGCAAGAATGAAACTCGAAAAGGAATTGACGGGGGCCCGCACAAGCGGTGGAGCATGTGGTTTAATTCGAAGCAACGCGAAGAACCTTACCAGGCATACTCATAAAGGCTCCAGAGATGGAGAGATAGCTATATGAGATACAGGTGGTGCATGGTTGTCGTCGCTCGTGTCGTGAGATGTTGGGTTAAAGTCCCGCAACGAGCGCAACCCTTATCGTTAGTTACCATCATTAAGTTGGGGACTCGCCCGAGGCTGCCAGGCAAGCTGGAGGGAAAGGCGGGGATGACGTCAAATCATCATGCCCCTTATGACCTGGAGCTACACGTGCTACAATGGATGGTGCAGAGGGAAGCGAAGCCGCGGTGAAGCAAAACCCATAAAACCATTCTCAGTTCAGTTGTAGTCTGCAACTCGACTACATGAAGTTGGAATCGCTAGTAATCGCGAATCAGCATGTCGCGGTGAATACGTTCTCGGGCCTTGTACACACCGCCCGTCACACCACGGAAGTTGATAACACCCAGAAGCCGGTGGCTAACCTGAAGGTTGTCTAGGTGGGATTGATGATTGGGGTGAAGTCATAACAAACGG
+
+,12024/60*...121/.2+((&'(*17:8/6/583:2-+*().-/:-,.+46453437302:///1004+4+*('-*,62::842:023/15;2107/30531+:2,+0-2(-4.2...5--+')'+,1.0/+++4,,..,+0)('$%''**/-+.1/1.50./712.,*+-.8886.24.,+-,+,)('/+,,1,+0%(6018390./)&0))$)'6886728''))301./597681,,--/+4142220-5--+&+,*(,546'0**+4/142)337;07.)(')'*,(.-,7/0./01*,%+)45461*+'07/00&0)*1(5*664867530000:850.%,-04/2466-25:.19.8778:66667,,/-,41::0//.0*+04510001+--.2458522/7'(&,+00-22+'')120/04.40.+&./2:--+1/**+*)+)-)'%%)%-.(+%+$*'-+-((*&-++002:7:7:89925*++57/50/-+-/./2/1('&'*1048/10111603425*+)*6,..8;94612-/986+3.,-8+-/8-*+..31878-084/-60,--223554:02,')+2321278;;2:957%+)(-2*0&&()5*,8502/.49562.+&'),1+..2418448(((*+-;;20,++.+-*))*+224246647)2010467758379<77766-(),0562220++,,-3353087/169(*.5/%%)+&0*()($))+/6+*/,..77;352;33;::1+/1/1+3-+7:5.53*&('&'%.-./,--%(&+)-)+,520..&--,/914;;0597895347973459:99070-.+310/48<672(,*420*+)*-96366<88;::9891++*(-1))+)33.5-+---*/-0-4)+,<<:5;2#&%-753266;668479<93-6.,,/678988757777366.0000/6-/0508-,,),))*+3,,,98442-.,./3577925(24--200516111:.88890:000522122139934788789120*)**+,../.&1(++(%%-()41($2)5*)-((%$+%$''%+(,6-/*7.182-.+))+,/61.64.,-4--,1())*&&)'&43
@3690233d-85a2-4f22-be61-dbaa3bdf2d69 ch=414 read=51627 start_time=2019-12-13T04:00:18Z barcode=BC01 runid=2c9cf7bc05858273f10e7d7ec552fc0bd742dc3e
CTCCTACGGGAGGCAGCAGTGGGAATATTGCACAATGGGCGCAAGCCTGATGCAGCCATGCCGCGTGTATGAAGAACCGGGTTGTAAGTACTTTCGGTGAGGAAGGGAGTAAAGTTAATACCTTTGCTCATTGACGTTACCGCAGAAGAACACCGGCTAACTCCAGTGCCAGCAGCCGCCTTGTTATTATTACGGAGAGGGTGCAAGCGTTAATCAGATTACTGGGCAGGCGGTTGTTAAGTCAGATGTGAGAATAGGAAACAAGCACGGGGCATACCGTACTGGCAACTTGAGTCTCGTAGAGGGGTAGAATTCCAGGGTATGCAGGTGGTAAGCCGGGAATCTGGAGGAATACCGGTGGCGAAGAGCAGCCCCTGGACGAGGCTTTGCGACTCAGGTGCAGCGTGGGGAGCAAACAGGTTAGATACCCTGGTAGTCCCGCGCCGTAAACGATAATGTCGACTTGGAGGTTGTGCCCTTGAGGCGTGGCTTCCGGAGCTAACGCGTTGAATCGACCGCCTGGGGAGTACGGCCGCAAGGTTAAAACTCAAATGAATTGACGGGGCCCGCACAGGCGGTGGAGCATATGGTTTAATTCGATGCAACGCGAAAGAACCTTACCTGGTCTTGACATCCACAGAACTTCCAGAGATGGATTGGTGCCTTCGGGAACACAACTGAGACAGGTGCTGCATGGCTGTCGTCAGCTCGTGTTGTGAAATGTTGGGTTAAGTCGCAACGAGCACAACCCTTATCCTTTGTTGCGGCGGTCCGGCGGGAACTCAAAGGGAGACTGCCAGTGATAAACTGGAGGAAGGTGGGGATAGCGTCAAGTCATCATGGCCCTTGACCAGGGCTACACGTGCTACAATGGCGCATACAAAGAGAGCCTCGCGAGCAAGCGGACCTCATAAAGTGCGTCGTAGTCCCGGATTGGAGTCACAACTCGACTCACATGTGAAGTCGGAATCGCTAGTAATCGTGGATCCAGAATGCCACGGTAGATACGTTCCCGGGCCTTGTACACACCGCCCGTCACACCATGGAGTGGGTTGCAAAGTAGGTAGCTTAACCTTCCGGAGGCGCTTACCACTTTGTGATTCATGACTGGGAGTGAAGTCGTAACAAGGTAACCGG
+
)*0401301+(,*.-221198:/2//315-,+/1;:8;52.147-05...//24/476757301/-.-%)))'&$$&++65491.45/4002895*65-%*,*1)4+'+,.87/10,0,-.93<:1276+020/2+2.+48*+)'-*%-((3.9/3.2161.3&$&0.185/4/127/(&&%$,+'-(.*').0/,)''-*/./16-188;6;68++*1,)+.0'%%#&+0/358.40612781221/)'&%&$&%'***,+,---(+*-,)))*&)++./44631.1%%%$%''*227581,/480410-4.20)''+'%#$%$%)(()(&%$$&*)11,5169:0.2--/,0374:5181-*)&()*(.2:21.78::--'(&&('&&'#((600.++'(&'+88;;/*.139(7.-*),)(-737;3/31/-,.11.+147:4557'3*+)&&**111--.-5+*.--50237:/-.'%)*(-,+/,+./.,+'(*().-,+,0+)'%(+7282/5:9::1''())0)002.76134.3/9920577;:45092926754:317/-./0(%,/28533-00/4(,/46;:797:74./)0--+**,+3,)/687392295042/,1+-.337)(,-,01(+)((.,,.//75-7,7.:09;039-9.2)($')(,$'',,/%'12255223315/0050/0/)/13489538210253,,/32856875/.0(*+/:)),+)-187;110//4/0:0,38--%'$()%%((*+)64-//02+(&)1*&()4346732/./0:;9889.,4,,6)4,355,1.'/1036/**+-6::,.-338*'-,0/+*-503*))&'*2133038;95<524564/0.*'(&&&,--/&&-,+,/9356;98987435:0-.6777546557-0)+1'0+0''))+%'*--,.--1/1%('*)'%+*)+4.6/34:22000.30./580',,3*,,*0/061'**.+$&'%$&%+*0/)145++(,')&&(*.1912<4-04,-,.2(-)+%%'*76583025-()'+-,)())-22297-/%,*(+))(),-.8/..184,,.04<8-5.068786$%&(,*))616562++,3,29:8:9
@694fe48e-23a0-44f7-bfd4-85d9d227cffd ch=474 read=40304 start_time=2019-12-13T04:00:18Z barcode=BC01 runid=2c9cf7bc05858273f10e7d7ec552fc0bd742dc3e
CTCCAGGGGAGGCAGCAGTGGGAATGTGCACAATGGGAAACCCAGTGCAGCAACGCCGCGTGAGTGATGAAGGTTTGGATCATGAGGCTCTGTCTTTGGGAAGAATGTGGCAGTACCCAAGGAAGCCACGGCTAGCTTACGTGCCAGCAGCCGCGGTAATACCGTAGGTGGCGAGCGTTATCCGGATTTACTGGGCGTAAAGGGAGCGTAGGCGGATGATTAAGTGGGATGTAAATGCGGAGCTCAACTTGGGTGCTGCATTCCAAACTGGTTGAAGTGCCAGGAGAGGAGAGGTGGGAATTCCTAGTGTAGCGGTGAAATGCGTAGGGTGGAAGGAACACCAGTGGCAGAAGAGCGACTCTCTGGACTGTAACTGGCGCTGAGGCTCGAAAGCGTAAGGGAGCAAACAGGATTAGATACCCTGTTGGCGTCCACGCCGTAAACGATGGGCGTCTCACTAGGTGTGAAGTTTCTTACCTCGTGCCGCCGCTAACGCATTAAGTACGCCTGGGGAGTACGGTCGCAAGATTAAAACTCAAAGGAATTGTAGGGACCCGCACAGTAGCGGGCATGTGGTTTAATTCGAAGCCTTGCAGAAGAACCTTACCTACACTTGACATCCCTTGCATTACTCTTAATCGAGAAATCGCTTCAGGACAAGGTGACAGGTGGTGCATGGTTATCTCGTCAGCTCGCGGTAATACCATTGAGATGTTCGTCCCGCAACAGGCGCAACCCTTGTCGTTAATTATTACCATTAAGTTGAGGACTCTGTGAGACTGCCTGGGTTAACCAGGGGAAGGTGGGGATGACGTCAAATCATGTACCCCTTATGTGTAGGAATACACACGTGCTACAATGGCTGGGTACAGAGATGCAATACCGCGGGGAATTGGAGCCAAACTTTAAAACCAGTCTGGTTCGGTTAGCAAGAGGCTGAAACTCGCCTACATGAAGCTGGAGTTATAGTAATCGCGAATCAGAATGTCGCGTGAATACGCCGGGTCTTTACCGCCCGTCACACCATGAGAGTTGGCAATGCCCGAAGTCCGTGAAGTAACCATAAGGAAGGCAGCAGCCGAAGGTAGGGTCAGCGATTGAAATTGAGAATCGTAACAAAATTAACCGGAAGATAGAGGCGACGAACCCAAGTAGGTTACGCCTGAACACCATAACGCTTTCTTCCAGCCAGCAATACATGCTTTACCGCA
+
106*+345*%.2..01+0*.3*+))(+++..1953*''*(),((,343.%$'%'%''%'(*'$&')*,*+&)*+,'(6048/,'$)*+,59995271-02))(%0**,,*'$)*)1,*-1('&'%),()',,+*%('(#%',,2.-,+*(0'$%&'+-2.,-,(*'&),.8.)'1-6:;7.7+*++,53-.2'32/(+))+',0',-0//.027845818/4/+-/9;**)'')('%&*-&)*66,2(,*17)*)//../39021:;)-,,+/0(&*'((''+,*)(,+(&%)()+.+..010/))(+*''((,8+*+*('#%%''&'%$''(*+''+)*-(*-/1:2++.-*,*,.4--,,(336331-,+'&&%(((,-10365/7)(-.(),2*%,1+(++31,,.-5*3-+*./.19*+.+,+&%'*0*)*+6764:7*/*$+)01-.0.(($%&$''*'&%$$,)7,(&&%*+(*&(&.4+0231205/000291(%'#&'18/198-)*..-/1/+)*,+%'''/7:9434):+*-&'*+,+&3631072),-2+11.,-,0355310193;98:6:5,-3*.)()+..-.4-/242,..,0%&()&,+,,1670.(*513278/2110303.0.+',,*-.+),(()0302/--2**)*',.,-2***#(-521,,+%&)/0,--,(&%'$&(--).50231-*/2*'+%$'&,,,12--%'+,0/4)35&%%$+0,4.1+&1(+/-88//..1(.++(750.0,'&#&(++/7534+),'1+,.04++5-)(((**09:.2(*-./356;653/3).(76/)-410.-(%&(()((/.//(+.,-.,*.+8--:975(*+-0,))*+01./.--55--)'(*$#)%7,*--54:922;92;:/2968860/*)4',,/*&%('(&&,6.55/750..+,*)()())0/01785//09-*++//942%&'(:680/04203,%#'''(+)%%$)**042++*'$(*-.2')+-+424854-0((*.--+(1:2*21+)-3.//1)-+'(%''')(&$')-,+%&'&&&'%**7-,,)-.,-24/3001-&3(*'%&(*&((&((*)+,*&&)%#.)344;9:7:548.-*/704:;0'&)*'+)(((..()$''-0++-53131(&+(*%&'--/90,+'&**+*..6403**('''%#$%$%%
@45ec29f4-da80-44e1-aca5-ba93eaa3229b ch=321 read=45343 start_time=2019-12-13T04:00:11Z barcode=BC01 runid=2c9cf7bc05858273f10e7d7ec552fc0bd742dc3e
CCGGTTCATTGCGGCTTCACCCCAGTCGCTGAATCACAAAGTGGTAAGCGCCCTCCCGAAGGATGGCTTCCCCTGCTTCTTTGCGGCCGCTCCCATGGTGTGACGGGCGGTGTGTTATTGCAAGGCCCGAGACGTATTCACCGTGGCATTCTGATCACGATTACTAGCGATTCATGGAGTCGAGTTGCGAACTTATCGGACTACGGCACTTTATGAGGGTCCGCTTGCTCTCGCGAGGTCGCTTCTCTTTGTATGCGCCATTGTAGCACGTGTGTAGCTGGTCGTAAGGGCCATGATGGGCTCGACGTCATCCACCTTCCTCGGTTTTATACTGGCAGTCTCGCTGAGTTCCAGTAGTTATGGCAGCAAAGGATAAGGTTGCGCTCGTGCGGGGACAGCAACATTTCACAGCACGAGGAGACTGACGGCAATACATGCAGCACCCGTCACGGTTCCCGAAGGCGTTCTCATCTCTGAAAACTTCCGTGGATGTCAAGACCAGGTAAGTTCTTGGCCATAAATTTAAACCACATGCTCCACCGCTTGTGCGGGCCCAAATCAATTCATTTGAGTTTTAACCTTGCGGCCGTACTCCCCGGGCGGTCGACAGCGCGTTAGCTCGGAAGCCACGCCTCCTTAACCTCCAAGTCGACATCGTTTGGCGTGGATTCGCAGAATTATCTAATCTGTTTGCTCCCCGCTGCGCAGGCGTCAGTCTTCGTCAGGGGCCGCCTTCGCCCGCGACCATTCCTCGAATCTCTACGCATTTCACCGCACACCTGGAATTCTACCCCTCTACGGACTCCAGCTTGCCAGTATCAGATGCAGTTCCAGGTTGAGCCAGAGTTTCACATCTGATAACAAACCGCCTGCGTGCTTTACGCCCAGTAATTCCGATTAACGCTTACCCTCCGTAATGCGCGGCTGCTGGCACGGGTTGGCGGTCGCTTCTTCTGCGGTGTCAATGAGCAAAAAATTATTGCTTTGCCCGCTTCTCCATGAAAGTACTTTGCAACCCCAGGCCTTCTTCATACGCGGCATGACATCAGGCTTGCGCCCATTGTCGCAATATTTGCCACTCCCGTAG
+
0/.4233(-.',&+),4+)+585),10($$'*31001392/03860+*++46*-.()().).)-('&&&(()&'$$%)#$(%'),+.)$()-2*(*1/3-,,02/31105203&0*%**%-/:0:29+*&-+.19.8;458:*.-:19:<9700++()*,3.,,0)+*,*--*$&)-'(()0/.30-.'%(()))+1#*'(+$&*%(%(+39330.23+253../3-/1626/.,&*(**&+.-02/43.%*'--837;88:2)(((%*/.-,(&'()&)./0-1-)*266:8--('(())(**(.10:85.*&))*-+.-/('*221.0)230:1/07/,.%'**(-048*%(%$)&%$$&)))(116(''$$'&'')+'+*,1-*('(.//)/,.$*(--*48*)+,/%0.2.')(%%$/-03:98923,'(...1)--++9*-0/**+*-(,*0,+3)+)&%'(+22400/-+'((&./42//37:66000414841-1-*65,3;-6+-%%%&''(.).-,245:0411//02-*2++)/*()&',3171*%&')*+'0)547::25,:;:,.5.0,5//0465,2,.,268/)00-*3,**'%%&()-,/500230'-*-*-2$))//.-&)(/-4:08)2+2456/6267573.*1+0/02%))%%'*&)%2*01334801)*+:.-605991'(*(*$)''-006745558<9769)*69/3/.52,46595+(''$$$%))14)0,)2,./65465764;7226+''%&%'$%'',(0-363.8/-('&$$'+(,/,(()(3)(06+-,--1/10)%+(*390,),304&&--2*1%(,93/*(+010*(*)+'*07782,/,,-3/,+)/-&1)30(&'++/.3./+,.6240**%%$'*/--*')'(/%((+*/./010-*'&*'1+-((,('*+)%)+2,/2.--++&$$%%///+(')/71('%'*$))'')+&%&&&%&)(**,&$&'*0,%)&(+-)'*-)-)(&%+3.0/605971)&+&*06.'&(&*+-.(,.-.5*-519:,1.(-()-.62'-(&#&%%),,)'&&$&
@4a3bd7f7-a4b5-4410-b3b6-842eeeed31b4 ch=42 read=61752 start_time=2019-12-13T04:00:10Z barcode=BC01 runid=2c9cf7bc05858273f10e7d7ec552fc0bd742dc3e
CTCCTACGGGAGGCAGCAGTAAGGGAATTTTCGGCAATGGGGAAACCCTGACCGAGCAACGCCGCGTGAAGAAGGTTTTTCGGATTGTAACTTCTGTTATAAAGGAAGAACAGCGGCTACAGGAATGGTAGCCGGTGACTGATACTTTATTAGAAAGCCACGGCTAACTACGTGCCAGCAGCCGCGGTAATACGTAGGTGGCAAGCGTTATCCAGGTATTGGGCGTAAAGAGGGGAGCCAGGCGGCAGCAGGTCTGTGGTGAAAGCCTGAAGCAACTTCAGTAAGCCATAGAAACCAGGCAGCTAGAGTGCAGGGAGGATCATTAGATTCCATGTAGCGGTGAAATGCGTAGATGTATGGAGAACACACCAGTGGCGAGGCGACGATCCTGGCTCACAACTGACGCTCAGTCCAGCGTGGGGAGCAAATGGATTAGATACCCTAGTAGTCCACGCCGTAAACGATGAGTACTAAGTGTTGGATGTCAAAGAGTTCAGTGCTGCAGTTAACGCAATAAATTACTCCGCCTATGAGAGTAGTACGTTCGCAAGGAATGAAACTCAAAGGGAATTATTGAGGGGCCCGCACAAGCGGTGGAGCATAATGGTTTTTAATTCGAAGCGAAAGAACCTTACCAGATATTGACATACTCATAAAAGGCTCCAGAGATGGAGAGATAGCTATATGAGATACAGGTGGTGCATGGTTGTCGTCAGCTCGTGTCGTGAGATGTTAGGTTAAGTCCGCAACGAGCGCAACCCTTATCGTTAGTTACCATCGTAAGTTGGGGACTCTAGCGAGACTGCCAGTGACGAAGCTGGAAGGCGGGGATGACGTCAAATCATCATGCCCCTTATGACCTGGGCTACACGTGCTACAATGGATGGTGCAGAGGGAAGTGAAGTCGCGGTGAAGCAAAACCCATAAAACTATTCTCAGTTCGGATTGTAGTCTGCAACTCGACTACACATGAAGTTGGAATCGCTAGTAATCGCGAAGATCAGCATGTCGCGTGAATACGTTCTCTCGGGCCTTGCACCCACCGTCACACCACGAGTTGATAACACCCGAAGCCGGTAGCCTAACCGCAAAGGGAAGAAGCGTCTGGGTGGGATTGATGATTGGGGTGAAGTCGTAACTCGGTAACCGGAAG
+
,-/*&),+91.40/322+,-*,&)'(+,8:154<65<755.')-0-32///7.**)(.+++9;421..,+&,+*0-965,/)1%5*%(*()2900.07.158,1,1.,291-00-6.//844'*+)*200/4/,6..-*())*$--1-+.0.%((),/1*,0,+-,7-0/500.0.-'10.08/0-/.:111:365262)1/1957-:--+1*(/+,)./18;76+97/((+/4*(*.)*6:.-4,,/0'+3,0((+0463425/3:3*.*()-()3+-++,6:'51,-.-162277595/)--,)&*-/2/35))07018)9*%*%&&''',,)*/.155/94.-2343,0$(&+**-0,+'+--.)193893;4-,+/-29900//'%'%($%&*02000237869-.-9&''().+*5,)*,5;:03/+--,,.636:*(%&1'-171+-139556:++*%*%$&,)..3&,+./<8:7;898-.%+$)+98659878898445410-1*4,+2.2/.0445326/*(&&$%%)%(,,.2/70)*-++)--,,',,(987;,0,**+-.(),,'.-+&16,*))-/32.0203.'**&*(')()(+<62288:5*2-&'+,+((*3.,+-+,7()16204-((%'(+-/-1-3*+-4/4),&'(--1;1,+*+,/542113364513568.6..47860-.*0/9889999,,*))+,2562611/11*5*%)30:3/*-2/25678%%341:657;629456.7..-/600;9:4&./0/.3*,68-.,,)&,,&')*-789;44321.$%%%'/14.'(+/'2721899:88958,--676*,&/.-+*.--+,49/2533,,+'(*+7832/50-13+.*4-65/('++**,)/,,/-/236')++-3./1;<::;9376;;:5888<928,-17;08-05.237898645512641762/,)*-*+((+1*-./0324542.5,-.23*.,%+55/-0'//4334'2)+,)+-,2:5.-')+20-%'%"%'*,)$)'&'+'++12.0+,-)5./.124-06+)*+*.53652317/095/-/24'2.-,1(*(&&(*-.'.',$(-%/*+,-0.:/7972-*+4+,3'/'%$'%&%'+54.31/+'
@f09c20db-a8f8-4fd4-8a55-7aa30a644ae3 ch=11 read=34400 start_time=2019-12-13T04:00:04Z barcode=BC01 runid=2c9cf7bc05858273f10e7d7ec552fc0bd742dc3e
GGAGGCAGCAGTGGGTAATAATATTACTGCACAATGGGCGCAAGCCTGATACAGCCATGCCGCGTGTATGAAGGCCTTCAGGTTGTAAAGTACTCAGCGGGGAGAGTAAAGTTAATACCTTTGCTCATTGACGTTACCGCAAACTGAACCGTGCCAGCAGCCGCGCGGTAATACGGAGGGTGCAGCGTTAATCAGGTTACTACTGGGCGTAAAGCGCAGGCGGTTTGTTAAGTCAGATGTGAAATCCCCGGGCTCAACCTAGAACTGCATCTGATAACAGCAACAGGTCGTAGGGTAGAATTCCAGGTGTAGCGGTGAAATGCGTAAGGATCTGAGGAATACCGGTGAAAGGCGGCCCCTGGACGAAGACGACTCAGGTGCAGCGTGGGGAATAAACAGGATTAGATACCGAAGCTGGTCCACGCCACCGTAAACGATATCGGCAAGGTTGTGCTTGTAGGCGGCACGGGTAACGCGTTAAGTCGACCGCCGCAAATTACGGCAAGGTTAAAAAAAATGAATTGACGGGGGCCCGCACAAGCGGTGGAGCATGAACTGAATTCGATTACAACGCGAAGAACCTTACCTGGTCTTGACATCCACGGAAGTTTTCAGGATGAGAATATTGCCTTCGGGGCAAAATTAAAGGACGGGTGCTGTCGTCAGCTCGTGTTGTGAAATGTTGGGTTAAAGTCCGCAACGAGCGCAACCCTTATCCTTTGCCAGCGGTCCGGCCAGAGACTCAAAGAGGACTGCCGGTGATGATAAACTGGAATTGGGGATGACGTCAAGTCATCATGTACTTGACCAGGGTACGCGCCACAATGGCATACAAAGAGAAGCGACCTCGCGAACAAGCGGACCTCATAAAGTGCGTCGTAGTCCAGTTGGAGTCTGCAACTCGACTCCATGAAGTCCGGAATCGCTAGTAATCGTGGATCAGAATACCGGTGAATACGTTCAAGGCCTTACACCGCCGTCACACCATGGGAGTGGGTTGCAAAATTGGAAGTAGCTTAACTTCGGGAGGGCGCTTACCACTTGTGATTCATGAGCTGGGAATTGAAGTCAGTAACAAGGTGAAACCGGAAGATAGGCGACAGTAGGTTAACAAGACGCAGAAACTTAGCTTTCTTCAGCACCAACTTAATGCGTAGTACG
+
.'%)0/250-),.5-+5-)*+*)4-)'&%&''):+'.2*&'*.(120/0.%--%-0-.*43-./03233++*&&/**/)%/436.',/*'*('&'%%%'*-&&'&((0/*(*-/8/0/)(+((125-7.,-9+7+)3-&))()'&&*&,)()(*4*.+))-.)*)(--.3.0-0-*(+-),$)%&()0-2-43%,%)'((*),23;962-:2*''&(&),+(/,3.+2.5.,,22224.))*,*)-24.(/3124340)&()',*--,-13.--,*#&&'')&&$)')(&)$++))*+/+2*1,*001.0.0/010-22.,-,./-))'+,.0/(')&'((-/*++**)',((''-.,('.-20,++*))%')'/,60/*(**+-7012,&'$-352,4.*4+-(+)),&'('&'%(%&'&#''))%*)-.00+,../(./-,*)(),20+/+(%$$$#&&%(,*#&&)%$%)'())*+*'%)*,0..'(&$)+**,.-.*'*(,*7-8./+*(),-22.303-01+,,/(/.)$(((*,))/31*3(&'&'&''%)$*'3+6345&(++,++'(,,(')'&&$&+6/16/+/,*())+1.$'((''(/;916/*++/3*&%'(*/--4223203($''('%(&',(+/21+7/%&%&&,,2653,**1/33091-,0-'.-06/7-7,10)((-,*,.+,(%)''(+,((''(()+%'('&.31)-,401)/)4+$*'%(**+07+'%'*(,)*+,)*()'*(,*+1*(&&$%%-'(./.*-.025763*&)+7/.&+%%$%%$'(37-/('(()(&$##$).***%%&')--,(&&&('$'(+.)(*%%'&*),-(-/7-*)**..20))-/11--2321-2(%')+.,)+++32/1--.84+,*+-)*1,+')*&))/)*6)'))(+./-/6/,4-.0*)*+*(-/)--)+1.-03590&)&%&#&%$'(,5/38*+.-.--6.1-.'&%+',63:/+1.'&&%&(&%&'&$$%%)&'(*2)/,&)+00,+**(+,$((('*.,10)$#'$''(+*(%%/'(+''(&&%**0-'(&))%++*/(4.,0+,-323''%%%&'**,,*,'$*'%''$&%'&+($$#'#$%--+5;-,**%.5+'*(&5/,),''&$#$&$
@6999ec33-2efe-466d-aaf4-9de46b56316f ch=324 read=58820 start_time=2019-12-13T04:00:24Z barcode=BC01 runid=2c9cf7bc05858273f10e7d7ec552fc0bd742dc3e
CTCCTACAGGAGGAGGCAGCAGTGGGGAATATTGCGTGGGCGCAAGCCTGATTACGCCATGCCGCGTGTATGAAGAAAGGCCTTCCGGGTTGTAAAGTACTTTCAGCGGAGGAAGGGTAAAGTTAATACCTTTGCTCGTGACGTTACCCGCAGAAGAAACACCGGCAACTCCGTGCCAGCAGCCGCGGTAATACGGAGGGTGCAAGCGTTAATCCGGAATTACTGGGCGTAAAGCGCACGCAGGCGGTTTGTTAAAGTCCAGATATGTGAAATCCCCGGGCTCAACCTGGGAACTGCATCTGATACTGGCGGAGTCTCGTAGAGGGGTAGAATTCAGGTGTAGCGGTGAAATGCGTAGAGATCTGGAGGAATACCACCACGGTGGCGAAGGCGGCCCCTGGACGAAGACTGACGCTCAGGTGCGAAAGCGTGGGAACAGAAGCAGGATTAGATACCCTGGTAGTCCACGCCGTAAACGTGTCGACTTGGAGGTTGTGCGCGGGGCGTACTTCCGGAGCTAACGCGTTAAGTCGACGCCTGGGAATGCGGCCGCAAAGGTTAAAACTCAAATGAGATTGACGGGGGGCCCGCACAAGCGGTGGGCATGTGGTTTAATTCGATGCAACGCGAAGAACCTTACCTGGTCTTGACATCCACGGAAGTTTCAGAGATGAGAATGTGCCTTCGGGAACCGTGAGACAAGGTGCTGCATGGCTGTCGTCAGCTCGTGTTGTGAGAATGTTGGGTTAAGTCCGCAACGAGCGCAGCCCTTATCCTTTGTTGCCAGCGGTCGGCCGGGAACTCAAAGGAGACTGCCAGTGATAAGCTGGAGGAAGGTGGGATGACGTCCATCATCCGTGGCCCGCTACGACCAGGGCTACACACGATGCTACAATGGCGCATACAAAGAGAAGCGACCTCGCGAGAGCCAAGCGGACCTCATAAAGTGCGTCGTAGTCCGGATTAAGGTCTGCAACTCGGCTCCATGAGAGTCCCGGAATCGCTAGTAATCGTGGATCAGAATGCCACGGTGAATACGTTCCCGGGCCTTACGCACCGCCCGTCACACCATGGGAGTGGGTTGCAAAAGAAGTACCATTAGCAATAACCTTCGGGAGGCGCTTACCGCTGTGATTCATGACTGGGGTGAAGCGTAACAAAGGTAACCG
+
.-0((,5&64+/1&,1/077./0*76(0--/20..&2+872/0/*)-)%&&,$$'&&))127956660101134'),,+/-813--(/-.14452('('*,/,()++/0(+,'()./+/80,1,7+./;.69-,789+6-,/02-+1/-(-*+3-%+*%(')('()*2.136.099<706000*()'*.050-/,-)))'))321,-,+8,:-0)/,.1-3,//662-,-/12./26,-,-(.882:5::-+/-9++58*&,60(-+*+/6/.3682+3545:*4/826;7163000//3('')%)%'%%&(%'+,,.464/-,++'''(.+1,-)+.50.++*,501/:800212,++++345:.*2/)8303-*/-(++3023,,/,+3121472,')122*+*%*.()**,37;427662(.1**5/5,0,('+2*+/&)%3-,0.,*-.34<0,,2.)+//1*-105.//831*--03/,+0)7,322250/-,(+'(.2-+))(,*3.,-.//2/5-..21;27/,*('*,.0.272*-+'0(3/7/646+.3087<:32/0*+/+((%(2-:591399:0.51-.285423.016.*,),)(*01:79;9<21011;27200225118593:008:679321)**,-4510/6+3+*4(*+()++983/01-,--15/-/,6:8::;795&'.7-(0-245996661;11178778,237780-11+.-.&)-,--<09735.(()*6-.07:01,.0:6'6;302--/''/-,5835:49292114977394+.+0427+/-)(,,027:'52113-'&)*64.-'(),,+5:+/--+-,-.(&)(+,.'%+/9/:5(((''*+2;1112.10/++'(((*'*.'./9612/,/03+7,5.''%((%%'%(*).-++(('&+),)'(+4/14-3--.36.0343685:489+*,7*1.*'/'))7783;333042669473-,(**1,*(,'1(-354.,-+4.//;85770-)+.0142,+++,-6:76645338--.25/2*$(%*.197.;7..3/003821*0((()1555;./667-%()%%#$'$++)'**/'*0-48;8(74).6324/2,--&*.+,-053110.0111;:.--07.//58978:0,8-1;::0
