# Supplementary material for: De novo species identification using 16S rRNA gene nanopore sequencing
Source: PeerJ. 2020 Oct 21;8:e10029. doi: 10.7717/peerj.10029 (PMC7585375; doi:10.7717/peerj.10029)
Supplement: Supplemental Information 2 — Contains raw reads. [file peerj-08-10029-s002.zip › pass_fastq_runid_2c9cf7bc05858273f10e7d7ec552fc0bd742dc3e_19.fastq]

@adab531c-dc0f-4a04-b24f-3baf1711e7de ch=24 read=15874 start_time=2019-12-12T19:33:03Z barcode=BC01 runid=2c9cf7bc05858273f10e7d7ec552fc0bd742dc3e
CCGGTTACTGACTTCACCCCAATCGCTGACCCTGCCTTCGGCTGCTGCCTCCCCTTTGCGGTTAGCTCACGGACTTCAGGTATTGCCAACTCTCATGAGATTGTGACGGGCGGTGTGCAAGACCAGGAACGTATTCACCGCAGCTTGTTCTGATTCGCGATTACTGGCGCTCCAGCTTCATGTAGGCGAGTTTCAATACAATCGAACTGAGACTGGTTTTAAAGTTTGGCTCCACCTCACGGTATGCATCTCTCTGTACCAGCCATTGTAGCGTGTTGTAGCCCTACACATAAAGAGGGCATGACAGCATCCCCACCTTCCTCCTGGTTAGCAGGCAGTCTCATAGAGTCCTCAACTTAATGGTAGTAACTAACGACAGGGTTGCGCTCGTTGCGGGACTTAACTAACATCTCACGACACGAGCGGCGATAACCATGCACCACCTGTCACCTTGTGCGAAGGATTTCCTCGATTAAGAGTAATGCAAGGGATGTCAGAGTGTAGGTAAGGTTCTTCGCGTTGCTTCAGATTAAACCACATGCTCCGCTACTTGTGCGGGTCCCCGTCAATTCCTTTGAGTTTAATTTGCGACGTACTCCCGTGAGATACTTAATGCGTTAGCGGCGGCGCGGAGGTGTTGAAACCCCCACACCTAGTATTCATCGTTTTACGGCGTGGACTACAGACGTAATCCTGTTTGCTCCCCACGCTTTCGAGCCTCAGCGTCAGTTACAGTCCAGAGTCGCCTTCGCCACTGGTATTCTTCCTAATCTCTACACTTTCACGCTACACTAAATTCCCTCTCCTCTCCGCCGCACTCTAGATAACAGTTTGGAATGCAGCACCCAAGTTGAGCCGGGTATTTCACATCCCGCCAAATCATCCGCCTACGCTCCTTTGCCCCGAAGTAAATCCGGATAACGCTCATACCTACGTATTACCGCGGCTGCTGGCGTAGTTAGCCGTGGCTTCCTCATGGTACCGTCATTATCTTCCCAAAGACCAGGCACGATCCGAGAAACCTTCATCCTCACTTGCTGCATCAGGGTTTTCCCCATTTGTGCAATATTCCCCTGCTGCCTCCGTGGG
+
1-/*+,'*$'(45:8.46:-/5062220*05.+%121/1*-'$$'+.34-07++/50)*-0-//*+*,+--510031%.,/'-)'232&)()',*3/*'(,/..017*687730.(#'-''/,:+924339:9:<7140%%&&')+)07642/575/551;1/.1&,(%*+++),-151,/0-/1:41,//;83/'')*+/./*,-----16787.6<<21;30293,7-25:+.;66//,1*'*'--/6431.315./,+*.3-/6)('&(&()&'&&,,-61**-..-+00*)&.08%%'&$3+./0/:.2)&*./83601563+',(&/&),1+45462&(%(+-/2527(6*1,2+,,3/-/34:34111226.563/52669:989;681;865151+-$(()+/031(*,,/23.+.-04.++%'*2+9:5545;67956.-*/*,*'+&+(*'(&&-73/9,/081800'**,,-0&,+(.7+**)*++')(*65/10+-'*,1846.-%&'/+'+9/+'%)./4;::;123667775,,1%*0.-./1/57//*++.05393:4./681/55;:0/-11)+,)-)-,1/1-'(&&&),3+++)/*-.30.5()*+711,*%'*500.+,01+,82/8:6+(.-185'/.051/.//188;*+,+8-77:;1*)&'#+%)%+),+74*);;++9/997-/.,,68)+&%37:27++..-+((,.+++(,1)*+...2/0.0805::310/*0+193572/-2865544.3$&(3-+)+)+--135//(4*/4/(&))/4//+,1))+$&&--/1327-.(-)/0<9166;7-211126960.*+1/.+8))(&2(,:--./,,3/(%(&,-()+576313:1255547))*('/11+&&&%'/47014676;9:/-.+/+,..80./-0./:005514111::/;*,))*439-.)//4170/90877+1-(&(,3577-91*.8717;-34/,..)$*'&%()011-(($+,(384:9882*,+)),*'(512135)29+025)14;2,/4)*-+(.-.08-540+*,-+'*,-3855&,*
@af65a2b2-0313-4806-9714-6b1f72d496d6 ch=109 read=20650 start_time=2019-12-12T19:33:07Z barcode=BC01 runid=2c9cf7bc05858273f10e7d7ec552fc0bd742dc3e
CCGGTTACCTTGTTACGCTTCACTGGTGAATCACAAAGTGGTAAGCGCCACTCCGAAGGTTAAGCTACCTACTTCTTTGCAACCCACTCCCACATGGTGTGACGGGCGGTGTGCAAGGCCGGGAACGTATTCACCGTGGCATTCTGATCGATTACTAGCAATTCCGACTTCATGGAGTCGAGTTGCGAACTCAATCAGTTTCTGACGCACTTTATGAGGTCCGCTTGCTCTCGCCCGAGGTCGCTTCTCTTTGTATGCGCCATTTGTAGCACGTGTGTAGCCCTGGTCGTAAAGGGCCATGATGACTTGACGTCATCCCCACCTTCCTCAGTTTATCACTGGCAGTCTCCTTTTGAGTTCCCGGCCGGACCGCTGGCAACAAGGATAAGGGTTGCGCTCGTTGCGGGACTTAACCCAACATTTCACAACACGGGCTGACGACAGCCATCAACACCTGTCTCACGGTTCCCGAAGGCGCATTCTCACCTCTGAAAACTTCCGTGGATGTCAAGACCAGGTAAGGTTCTTCGCGTTTATCGAATTAAACCCACATGCTCCACCGCTTATTGCGGGGCCCCAAATCAATTCATTTGAGTTTTAACGGCCGTACTCCCCAGGCGGTCGACTTAACGCGTTAGCTCAGGCCACGCCTCAGGGGCACAACCTTATCGACATCGTTTACGGCGTGGACTACCGGGTATCTAATCCTGTTTGCTCCCCACGCTTTCGCACCTGAGCGTCGGTCTTCGTCCAAGAATTTGGCCGCCTTCGCCACCGGTATTCCTCAGATCTCTGCGTTTCACCGCTTCACCTGAATTCTACCCCCCCCTCTACCCGGACTCCAAACTTGCCGGTATCAGATGCAGTTCCCAGGTTGGGCCAGAGTTTTATCCTGACTTAACAAACCGCCTGCGTGCGCTTTTACGCCCAGTAATTCGATTAACGCTTGCACCCTCCGTATTACCGCGGCTGCTGGCACGGGTTAGCCAGTGCTTCTTCTGCGGGTAACGTCAATGAGTGCTTTATCCCTTCCTCCCCGCTGAAATTGCTGGCCAGAGGCCTTCTTCATGCACGCGGCATGAAACGCATCAGGCTTACGCCCATTGTGCAATATTCCCCACTGCGCTGCCTCCCGTAGAG
+
/517/912335,3--1&(4+-((%*&*()2+2-336*+--454,*+,22(('+&'/1.*+./-+.0/163029;/770#%&();3-.,33,(++,),0&&*,36;:888642'3783348.:96:41.)/.*.171/9--*26741200+-.8/33112499<8:7799:9/220*-./+(+/1,-%%+-,0(:-8+,)7.)%+/53.,,263-..6362/,..7.-.2303/-*()(,*)*).0205/790.5468::;;5;9,+--,,'+-203/,(./8)')1,0/123)/004602./-++'%'*,9589:90594,468<7657146;1//375324/039878*'%$#*$.49/:/.701/63;977772//--/-(1+.1)+883:47487:80://0:80*''-+/.++(.,,7+-)).*/*-',6344444.5+++.&**,&..6666889:566;690:4-.7/3.(+-2;22525932--,05/+2028799;9:799,-+,,5-.61/1/42;:;<;99:394.-/'%0216;372'$')**..5-,5.//11)+/.206+'&*+*%''*+6;70.&/69.'+8:9)0))%$)-,-01,353*%1.+'1/152334.3+*+-.3./163''*-4/115812+)43+*%02030//-/320124426:-**,6/005:76668/):6+67504-,9:1/9:+*0-231+(/010::,,2/52+*,238/)&(&)*/0327&,(''%*('%)'+)135:757;/10'0,/05-*,.)(,./25*'''%)+/094/,-0'(-0/*'/-1/1/205/613,-.0+5,*+,))+/(*'&(*'+07284456&51858,76;61+-/41923/2)$-$))32*.,1,()-)+(,&+-22()'-1.19794/,)+(((+./180,-01)6(+,%/%%#$%(-'*,/097311,.,/,*,,*./8000819/,&/)--00--39)2/+.6078;76576845496445566''$''+,34-,13)29553/;/+(.-,.(''(&)-*//0*&+1/9:8<::<:64(.-../070-/*//('&'*,6(23469)11190-.7/0066;77615;:/)00+,&')339405**/*'$&
@734acc41-cd65-4088-a7bb-113bf99d5364 ch=27 read=14059 start_time=2019-12-12T19:33:12Z barcode=BC01 runid=2c9cf7bc05858273f10e7d7ec552fc0bd742dc3e
CCGGTTACCTTGTTACGACTTCACCCCCAGTCATGAATCACAAAGTGGTAGCGCCCTCCCGAAGGTTAAGCTACCTACTTCTTTTGCAACCCACTCCCATGGTGTGACGGGCGGTGTGTACAAGGCCCGGGAACGTATTCACCGTGGCATTCTGATCCGATTGCACTGTGATTCCGACACCATGGAGTCGAGTTGCAGACTCAATCCGGACTACGACGCACTTTATGAGGTCCGCTTGCTCTCGCGGGGTCGCTTCTCTTTGTATGCGCCATTGTAGCACGTGTGTAGCCCTGGTCGTAAGGGGCCATATTGATGACGTCGTCCCCACCTTCCTCCAGTTTATCGCAGTCTCCTTTGAGTTCCCGGCTGGCCGGACCGCTGGCAACAAAGGATAAGGGTTGCGCTCGTTGCGGGACAGCAACATTTCACAACACGAGCTGACGACAGCCATGCAGCACCTGTCTCACGGTTCCCGAAGGCACATTCTCATCTCTGAAAACTTCCGTGGATGTCAAGAGACCAGGTAAGGTTCTTCGCGTTGCATCGGGTGTTAAACCACGCTGCTCCACCGCTTGTACGGGCCCAAATCAATTCATTTGAGTTTTAACCTTGCGGCCACCGTACTCCCAGGCGGTCGACTTAACGTTAGCTCCGGAAGCCACGCCTCAAAGGGCACAACCTCCAAGTCGACATCGTTTGGCGTGGACTACCAGGATATCTAATCCTGTTTGCTCCACGCTTTCGCCTGAGCGTCAGTCTTCGTCAGGGCCGCCTTCGCCACCGGTATTCCTCAGATCTCTACGCATTTCACCGCTACACCTGGAATTCACCCCTCTACGAGGACTCAAGCTTGCCAGTATCAGATGCAGTTCCCAGGTTGAGCCCGGGATTTCATCCTGACTTAACAAACCGCCTGCGTGCGCTTTACGCCCAGTAATTCCGATTAACGCTTGCACCCTCCGTATTACCGCGGCTGCTGGCACGGGTTAGCCGGTGCTTCTTCTGCGGGTAACGTCAATGAGCAAAGGTATTAACTGCTCCTTCCTCCCCGCTGAAAGTGCTTTACAACCCGAAGGCCTTCTTCATACACACGCGGCATGGCTGCATCAGGCTTACGCCCATTGTTCAATATTCCCCTGCTGCCTCCGTAG
+
1(*()-',414..1*-0267<870;79/./78554*134,..80++)--++,,-80/4)()06093977-142784+56;9028;160*/70'((69-%,)4.633260586(1,),(,&,276928'*)'*-+,...91,-3+108011;:766960.,/6$-(-.,,.2485,,*+&*.266-++,-1432:24.096796:74+4058-,,.,5*-'),35244./(*44-..3,--/.3'(/2763.&'4+5534;9/2387947:64.+(&,,.3566330//0:413::9180+.67.87//')(&$,)+,672&-014+02679-7,-,-.399//,**%+1244%%1)+*/3.78*(*)(/*0*697747799;80(008.40;950+,/.8/0-005585/-+00/-0*420401:.+))-...3(&//0//21/0.,2518::13666:77667722/363685*,(/*005264./139877-,/-)'(,029135:60-0/.-()*+15/040/./32;9:<;8905/..889/1)(&*./78:6/0%%()-.11.414.7--.&4)5/0-(((()+085<845;9701.:;.-0050500053/%(++22455''$.-3&745/1/3--)&'(.),-/0202+6+.86765:7879,-9300/2636,6+4,0023,.+,.,/-*).-//5854545757::978755:796631;))+,62,/&'1/--%'+.-*4725677757<7158*,6:---5.7;89:2/.0'+),-<:606*+.3/105566885<64377.//&/24:8:0)/.+(&)-.0/36771&*+0168,-*+.5('-$*(+-4/239892042190+*++0*$3.,(-04*25-*%,,-00.+,,3.3.2.&1+,-'*,..23,+.4-&3+21+**/235;2733283847725...03,*-315.50-18030;1107,7,*'/%2323../6,85%'0608;98766;9,05212:1700/.549-./1003/+*,'**6:/;6+-+95.,88738,*)'*-.4+,,3,52--122398:75;76665//*..10840201-.,.036)974.5*,,.;9.08&-)*./4245095-)-./,09189+-40
@5f97e05b-95ba-447a-9cb8-51335ec7f549 ch=33 read=13707 start_time=2019-12-12T19:33:17Z barcode=BC01 runid=2c9cf7bc05858273f10e7d7ec552fc0bd742dc3e
CCAGTTACCTTGTTACGACTACTTTAATCATCAATCCCACAGCAGACAGCTCCTTCGCGCGTTAGGCCACCGGCTTCGGGTGTGTTATCAACTCTCATTATTGGTGTGACGGGCGGTGTGTACAAGGCCGAACGTATTCACCGCGACATGCTGATTCGCGATTACCGATTCCAACTTCATGTAGTCAGGTTGCAGACTACAATCCGAACTGAGAATGGTTTTGGGTTTTGCTTCACCTCCTTGGCTTCGCTTCCCTCTGCACCATCCATTTGTAGCGTGTGTAGCCCAGGTCATAGGGGCATGATGATTTGACGTCATCCCCGCCTTCTCCAGCTTGTCACTGGCAGTCCCGCTAGAGTCCCCAACTTAATGGTAGTGGTAACTAACGATAAGGGTTACGCGCTCGTTGCAGGACTTAACCCAGCATCTCACGACACGAGGCCTGACGACAGCCATGCACCACCTGTATCTCCTTATGGCTATCTCCATCTCCTGGAGCCTTTATGAGTATGTCAAGAGACCTGTTAAGGTTCTTCGCGTTGCTTCGAATTAAACCACATGCTCCACCGCTTGTACGGGGCCCAAATCGAATTCCTTTGGAGTTTATTCTTGCGAACATTACTACTCAGGCAGGTATATTGCGTTAATACTGGCGCTGGGCACGACATCAACCTTAGTACTCATCGTTTACGGCGTGGACTACTAGAATTATCTAATCCCTGTGTACTTGCTCCCCACGCTTTCAGGACTGAGCGTCAGTTGCAGGCCAGATCGTCGCCGCCACGGGTGTTCCTCCATATATCTACGCATTTCACCGCTACGCTTGGAATTCCACGATCCTCTCCACCACTCTAGCTGCCTGGTTTCTATGGCTTACTGAAGTTAAGCTTCAGGCTTTCACCACAGACCCTTGCTGCCGCCTGCCCTCTTTACGCCCAATAATTCCGGATAACGCTTGCCACCTACGTATTACCGCGGCTGCTGGCGCGTAGTTAGCCGTGGCTTTCAATAAAGAATTACCGTCACTCGGCTACCGACCATAGCGCCGTTTCTTCCGCTTTATAACCGGACACAATTAAAACCTTCTTCCTTCACGCGGCGTTGCTCGGTCAGGGTTTCCCCATTGCCGAAAATTCCCTACTGCTGCCTCCCGTAGGAGCAATGTAACGAAGGTTAACACAAAGGAACTGCCGACAACTTTCTTCAGCACCAGCTAATGCGTAACTACCACC
+
3*%)/0+.3-4/14/01005,*04)&&'()*++/,14+()&%'(+,*&**+:404/*+*''-,$-./.')/+5/074+7.*&,)*1.0/5.)('')&*(&(+*+5./4796;:86:2236388:6110-,,++-104<869;4441413+01-0869-01382+*(&(4-6)-%(+41),-28968%&+00,/34444175519.()4./,+'*.42,79:,()3-981-1674028..%%$0'(,4-)+,:)84+.411/3854430/9300+.-&)&&((**00-)-24302(+48./02./00-29,)-63125/92/)*.5837*.(*$(-/,/379756.,,+39-.782.-.-/28),().(4)))&)%*.,8009633.+,-123.6-0,%))**.,/-.4/1'3/*%'&*&*'%&%)',,/,(+*+)).()/(/6+++.++,0&695911)/513;288589:9325/1)000133()0./0))+,./+*394:6-/,*(-+0/33/'&('(+)*%,-'',*,.22;:6/.+*%)/+2)*0.20<:95((+-68.8-+25*,1-,-(3*3*(.6.*-/./%+)*4)'..),)(*.30',51/0(,*'))%))&+,),--/213&*%'&'(),+-,3(.%&%)%-+0)++,-&&#$(./3220++$&&&(.-15337733;/(*&0.-/596554234,+*-/+,+.14125*)')&)%&**+,/2;90*,*13<;7&976,---/9999/381*+)*+.833374123('//570/,2*)(/1*.02:846655-&(++416;80/13,.&&(%&&&(+-+1.2.')+528000552)*0&*),135576778894;63446473,4**,,0-,):(-'-175)/4-191/*--,-./6980-2))()+0.3712/24-,/3-&*(0.(-//,(/-3+4,9788/--3,/79/09032-+)*1,1:7-7---:96471/+*214391348587;11,/*-4-15,%)))1)16344$&*//5-/)14*+++%#&')6788,80)**-+$'-51..99-)+)%',./&/&0480388:79;:/2--'-,.'-*++3-.16/:22*5:64<34::5,-4//+(---,/182-,/11,+()+1,69+.:87,+%%***%%))*&'0).5,1+.'-(*&*(*&'&'/0.512-)/60,062)*--23+*(&)..//)()%(%#%%#$"
@8955f180-c45d-408d-9b67-0e8af9ef4854 ch=67 read=15941 start_time=2019-12-12T19:33:29Z barcode=BC01 runid=2c9cf7bc05858273f10e7d7ec552fc0bd742dc3e
CCAGTTACCTTGTTACGACTTCACCCCAGTCATGGATACAAAGTGGTAAGCGCCCTCGAAGAGTTAAGCTACCTACTTCTTTTTTTTTGCAACCCTCCCATGAGGTGTGACCGGGCGAGGGTGTGTACCAAGGCCCGGGAACGTATTCACCGTGGCGATTTCTGATCCACGATTACTAGCGATTCCGACTTCATGGAGTCGAGTTGGAACTCAATCCGGACTACGACGCACTTTATGAGGTCCGCTTGCTCTCGAGGTCTTCTCTTTAGCCCTGCGCCATTGTAGCACGTGTGTAGCCCTGGTCGTAAGGGCCATGATGACGTCATCCCACCTTCCTCCGTTTCACTGGCAGTCTCCTTTGAGTTCCCGGCCGGACCGCTGGCAACAAAGGATAAGGGTTGCGCTCGTTGCGGGACTTAACCCAACATTTCACAACTTACGAGCTGACAACAGCCATGCAGCACCTGTCTCACGGTTCCCGAAGGCACATTCTCATCTCGAAACTTCCGTGGATGTCAAGACCAGGTAAAGGTTCATCCGTTGCATCGAGATTAAACCACATGCCAGCGTGCGGGCCCGTCAATTCATTTGAGTTTTAACCTTGCGGCCATTACTCCCCAGGCGATCGACTTAACGCGTTAGCTCGGAAGCCACGCCTCAGGGCACAACCTCAAGTCGACATCGTTTGCGGCGTGGACTACCAGGAATTATCTAATCCTGTTTGCTCCCCACGCTTTCGCACCTGACGTCAGTCTTCGTCAGGGGGGCCGCCTTCATACCGGTATTCCTCCAGATCTCTACGCATTTCACCGCTACACCTGGAATTCCTACCCCTCTACGAGACTCAAGCTTGCCAGTATCAGATGCAGTTCCCAGGTTGGGCCAGGGTTCACATCTGACTTAACAAACCGCCTCGTGCGCCCTTGCGCCCAGTAATTCCGATTAACGCTTGCGCCTCCAGCGGTACGCGGCTGCTTTGGCACGGGTTAGCCAGTGCTTCTTCAGCGGGTAACGTCAATGAGCAAGGTATTAACTTTGCTCCCCTTCCTCCCCGCTGAAAGTACTTTACAAGCCCGAAGGCCTTCTTCATACGCGGCATGGCTGCATCAGGCTTGCGCCCATTGTATAATATTCCCCACTGCCTCCCGG
+
94*.00-0-5-(06))+'..50+.380,023221)3435695/01977.+,-45*+-),.***2131-01/14+-.4:660746:<:3*-3)31*'-,'$&'&'+-+.0-0).52++'-3.-*('%&%%)+1241,*1,2,.'&',6-,3:)*4-,('/01-/3242-')(*..*-2.,,)(*3*+)'-/715786,---,-/10&%$+-/3-800+2028644,+,+**(*+'%%''+&404$(,.+--.)($%'/+.*009101')'-0'-))+1:57:60/-,'*+001.(*,2;109::8135(36:66.'&%'&++113704:-*1.7;8511.+('+*,39-<-,-7863+-3,,45.),('-,-.*1-785763:3/-1,*)*,.301,-0*0-.//01.21,-1:61+*).(-.--01-/81-,/-.)%%*,31355////210/466834345468222221011:8<48,*-)-+0).,2:236497.)'*(*-/25:027<;:7971/0037468548*,.2:6-.+((+10012,$,&)-3/<;:3(**-*,*()*&.&+)1)68+(12/819559<811*9<<,0;091912063:/9,*+,3-&#%,6.-.--1..,,12112,2,++447),*+(-2-/.0534.06,**+2503.0,-*,-34737854;/&*)10154:26,-2/-'*%$)'*+677;8::21:5-)//2990',+-587246.79,+++,5702498:8669,1/854+753779;8'(*/1/10.394*(+*))-.-.11,.,//3;90/55'),')'+-*.,5+6+9,,)9550,//./)#,&-4400&'&').%%%.*-/)*+53:789;5:5/0,,5+8615'+)*(,-'01235322-3.6-6511942/(%(*45*(&&$$#'),.+)+./73:76./27284.+.-)-+-,*-'&&*&+*())*--...()*))0*%''*((&%(*+'(,,,7/4645%+(.42/.4.--/10/0368-,)-),./.+'(*($,+24*)0566,55.+/122.--*+(*-.,&*)'&-+)%'*()1/171053*-,/-03;5354940..//;'68+7+(*2284,2.+*)&0//+1/1492.10*++)./2,,
@d41d2ac8-f283-4772-afbb-0b807ff364ab ch=46 read=16364 start_time=2019-12-12T19:33:40Z barcode=BC01 runid=2c9cf7bc05858273f10e7d7ec552fc0bd742dc3e
CTCCCTACGGGAGGCAGCAGTGGGGAATATTGCACAATGGAGCAAACTGATGCGCCATGCCGCGTGTATGAAAGAGGCCTTCGGGTTGTAGAAACACTTTCAGCGGGGAGGAAGGAGTAAAGTTAATACCTTTGCTCATTGACGTTACCCGCAGAAGAAACACCAAACTAACTCGATGCCAGCAGCCGCGGTAATACGGAGGTGCAAGCGTTAATCCAGATTACTGGGCGTAAAAGCGCACGCAGGCATTAAAGTCAGATGTGAAATCCCCAGCGGGCTCAACCTGGGAACTGCATCGATACTGGCAACGAGTCTCGTAGAGGGGTAGAATTCCAGGTGTAGCGGTGAAATGCGTAGAGATCTGGAGGAATACCGGTGGCGAAGGGCGGCCCCTGGACGAAGACTGACGCTCAGGTGCAGCGTGGGGAGCAAACAGGTTAGATACCCTGGTAGTCCCGCCGTAAGCGATGTCGACGGGAGGTTGTGCCCCGCTTGAGGCGTGGCTTCCGGAATAACGCGTTAAGATCGACCGCCTGGGGATACGGCCGCAGGTTAAAAACTCAAATATGGAGTGGCGGGGGCCCGCACGAAGCGGTGGGCATGTGGTTTAATTCGATGCAACGCGAAAGACCTTACCTGGTCTTGACATCCACGGAGATTTCAGAGATGAGAATGTGCCTTCGGGAACCGTGAGACCAGGTGCTGCATGGCTGTCGTCAGCTCGTGTTGTAAAATGTTGGGTTAAGTCCCCACGCAGCAGGCGCAGCACCGCCCTTTGTTGCCCCAGCGGTCGGCCGGGGCACCAAAGGGGCATTGATAAGCTGGAGGAAGGTGGGGATGACGTCAGAGTCATCATCGGCCCGCCGACCAGGGCTACACGTGCTACAATGGCGCATGCAAAGAGAAGCGACCTCGCGAGCAAGCGGACCTCATAAAGTGCGTCGTAGTCCCGGTTAAGGTCTGCAGCTCGACTCCATGAAGTCAAGGAATCGCTAATGTCGTGGATCAGAATGCCACGGTGAATACGTTCCGGAGCCTTGTACACACCGCCCGTCACCATGGGAGTGGTTGCAAAAGTAGGTAACAACCTTCGGGAGGGCGCTTACCGCTTTGTGATTCATGACCGGGGGGTGAAGTCGTAACAAAGGTAACCGG
+
-,15+*15077,,11,43/12/15.+0,*1+&&%&/+,.+'%.02*)%)')&%$%*+23531155598/.70&%((((*+31*84791.-%&&%&'((371-12.4:.)-0-61,(((.4...1-,*,09-9:,-775483132620.5-(**.0/(+,('&'%+-',.13///-)//2:650.,./,))*../01863/1(')686235434++3+,-134235:;;8+,.103-11+')&'$&%$%*..82028/0.-*($,*,*164)%(')56058-:152.''&-4411//.)+/457-'$'(&%&)--11324-,-4***,3&1(/,)(*(,)&%+*.60+2.(*12855...0388;1,0*)2/268795393*,+,,,-0/5;3*)146.++-).,0.-+),,01.3--(,++-43/3()(*0845*+**1--15459'(-**,*.*61-.46454&**,.+92*('&(+&,.,3./..:7.).-1.-1:28030.1.3).).'(-:587-6+-))'./18:2/512/(-))*&+.2/2',,.61709;;12999;:.)*-)&().521398./9-*+),()'*+.41*--/00/+/67<95747-,,..75'0&(')3*&**,+*'*/*,,..182115271,./0*&&-96/)'(+-.72/02/03453344+:6627424/+-.1((.8689:88851510240000-033447/,*'%)./,,%1,,/4283.()*-5)%)(/,%7*+73.2)%+&+,').''0..26)653+,/2.60-0,7*(0/+*),*/1)-,++**.)()(/4'1-8,*0'.)***./7839778666,*),/0397,)&$&&%&")'''76.**/*+.-)+-/467443702421598&654-(*%)*)*108634.--()&()'.+/,0117351:6+)+,+,;48609/2-,*).(%(&)*,,,)*004613345*,449330)&&(-+,.)+)++,*/3,.237782/,/-+*+'(((%(6:;7:15-4)+,+/2+*0',&-%)'+0,01//)+%))+.)-+()(00+4-,07,'%('/.+.')*5177<907)()0,1.-.+*,)'(,,0),/35:847568:5/273*+,-.+,,29::998*-2.7:989;
@fb622ea6-ecf1-4449-9fe9-5cb8b3f893e0 ch=150 read=16402 start_time=2019-12-12T19:33:39Z barcode=BC01 runid=2c9cf7bc05858273f10e7d7ec552fc0bd742dc3e
CTCTACAGGGGAGGCGGTAAGAATATTGCACAATGAAACCCTGATGCAACAACGCCATTAGTGATGAAGGTTTTCGGATCGTAGAAGCTCTGTCTTTGGGAAGATAATGACGAATTTGCCAAGGAGGGAAGCCACGGCTAACTACGTGCCAGCAGCCACCTGTGTAATACGTAGGTGGCAGGCGTTATCGGATTTACTGGGCGATATAAAGGGAGCGTAGGCGGATGATTAAGTGGGATGTGAAATACTTGGAGCTCAACTTGGGTGCTGCATTCCAAACTGGTTATCTAGAGTGCAGAGAGGAGGTGGAATTCCCTAGTGTAGCGGTGAAATGCGTAGAGATTAGGAAGAACACCAGTGGCGAAGGCGACTCTCTGGACTGTAACTGACTGGGGCTCGAAAGCGTGGGGGCAAACAGTTAGATACCCTGGTAGTCCACGCCGTAAACGATGTACTGGGTGTGGGGGTTTCAACACCTCCGTGCCGCCATAACGCATTAAGTATTCCGCCTGGGGGGTACGGTCGCAAGATTAAAACTCAAAGGAATTGACGAGGACCCGCACAAGTAGCGGAGCATGGTTTAATTCGGAAACAGCACTTGGTACCTACCACTTGCGACATCCCTTGCATTACTCTTAGTAGGGAAATCCCTTCGGGACAAGGTGACAGGTGGTGCATGGTTGTCATCAGCTCGTGTCGTGGATGTTGGGTTAAGTCCCGCAACGAGGCACCAACCCTTGTCGTTAGTTACTACCATTAAGTTGAGGACTCTGGCGAGACTGCCTGGGTTAACCAGGAGGAAGGTGGGGATGACGTCAAATCATCATGCCCCTTATGTGTAGGGCTACACACGTGCACCACAATGGCTGAAGTACAGAGATGCAATTACCGCGAGGTGGAGCCAAACCAATTCTCAGTTCGGATTGGCAGGCTGAAACTCGCCTACATGAAGCTGGGAGTTACTAGTAATCACGCGAATCAGAATGTCGCAGTGAATACGTTCAGGTCTTGTACACACCGCCCGTCACACCATGAGAGTTGGCAATACCCGAAGTCCGTGAGCTAACCGCAAGGAGGTGGCAGCCGAAGGTAGGGTCAGCGGTGGGGTGAA
+
--0.-.-01/+(,*)'&'''(284/8///3,7,+*%).'+)%(*,/0:0:723''&$&'&&)(*/11620/884*,669857.',('(-/76642:4161*--0-0+)*'.%$$*'&$+&%%+-*-3++/+1700.300/+,1''))*57642.(,($%%&%&#&)*,.104633//,*&%57769434&.)28.*/3:74*&%%&$',*)2+$'(/1),0.0,*(,*/+;.457<;9974(-+)''()'(*%)01420-.//;:656;4555:+,39::;;8796643400112;7.'(%.*'*((',+(0)7.)('(($&$'',2../64+,-237/,*)-,&-1*//145669221040,.4*40754221027:44+++,''&),4&)&96258)*-,)-59636(*/1/&)$)*0+-021193.0888794.,-+9976678---(&&$&#&,++,-/*-2,4:62/1227:76826876,./)),21(-)-,1.2335594267..02.,%()6777/--,,--2/3<;35968;.3.-313.1-,%6/43;7---2/*++%('**%***./*8:9,0.3/,*,//*&**(),''&')11+*)(*),*%$)$-/4682-500.42///,5)%'(&%+,*.-*.;222-).1-.0'2+334:4251195457:5.8.-.2,35+,./05968843.)*-738+0//831.195,)//&0%())3'0*0+17**-&,/(2*()1.-/1..3,+/*+-/2,*/41332.'+,+,026699:776+,35745236--../.,--)+&)22897677;6/348948-063.,5/11975)-*()(((*,*--0)*$'())3,,21,('('('+,+))*(.//200''.5-4.-./+0/(),0,,*''-&/'')0.6575+0&6(/&%'&((,.-6200765)'')&)),--.177*+--6//0/6.8--+(,+,42;553018989892',-,/45+/)*.4%-200/8112744+//+/63/141/./-01-)(%(1/&--/;2.23-)+/-05/,-...4%'*,61452++&'%$$''$(+*/.2,7.-,+-,/.05*)6)79/*,./
@2eeb7d51-2e12-44cb-8246-83632e81b7f5 ch=182 read=21067 start_time=2019-12-12T19:33:49Z barcode=BC01 runid=2c9cf7bc05858273f10e7d7ec552fc0bd742dc3e
CCCGGTTACCTTGTTGCGACTTCACTGATCATGAATCTAGAAGTGGTAAGCGCCCTCGAAGGTTAAACCTACTTCTTTGCAACCCACTCCCATGGTGTGACGGGCGGTGTGTACAAGGCCCGGGAACGTATTCACCGTGGCATTCTGATCCACGATTACTAGCGATTCCGACTTCATGGAGTCAGGTTGCGACAATCCAGGACTGGCGCGGTCCGCTTGCTCTCGCCGGTCTTCCTCGCGTATGCGCCATTGTAGCACATTAGTAGCCCTGGTCGTAGGGCCATGATGACTTGACGTCATCCCCACCTTCCTCCAGTTTATCACTGGCGTCTCCTTTGAGTTCCCGGCCGGACCGCTGGCAGCAAGGGATAAGGAGTTGCCGCTCGTTGCGGGACAGCAACATTTCACAACACGAGCTGACAGCCATGCAGCACCTGTCTCACGGTTCCCGAAGGCACATTCTCATCTCTGAAAACTTCCGTGGATGTCAAGACCAGGTAAGGTTCTTCGCGTTGCATCGAATTAAACCACATGCTCCACCGCTTGTGCGGGCCCCGTCAATTCATTTGAGTTTTAACCTTGCGGCCGTACTCGGTCGACTTAACGCGTTAGCTCCGGAAGCCACGCCTCAAGGGCTGTAACCTCAAGTCGACATCGTTTTACGGCGTGGACTACCAGGGTATCTAATCTGTTTGCTCCCACGCTTTCGCACCTGAGCGTCAGTCTTCGTCAGGGCCGCCTTCGCCACCGGTATTCCTCAGCAGATCTCTACGCATTTCACCGCTACACCTGGAATTCTACCCCCCCTCTACGAGACTCAAGCTTGCCAGTATCAGATGCAGTTCCCAGGACCCGGGGATTTCACATCTGACTTAACAAAACCGCCTGCGTGCGCCATGCGCCCAGTAATTCCGATTAACGCTTGCACCCTCGTATTACCGCGGCTGCTGGCACGGGTTAGCCAGTGCTTCTTCTGCGGGTAACGTCAATGAGCAAAGGTATTAGCACGCCTCCCCGCTGAAAGTACTTTACAACCCGAAGGCCTTCTTCATACACGCGGCATGGCTGCATCGGGCTTTGCGCCCATTTATTGCAATATTCCCCACTGCTGCCTCCCGTAG
+
72(//16/2050--5%+-.142/./,./26498592-(&%*,&+(.047-1359/,1*+/265975,.,*'./613:7-170;9/),+:/0.879741-...73004/1222/4753043+38:496/634;65593627234<8445266*+**./-0)%+,,7450.,(.042154.**+*&*'/1*,-+,(5*-,(&/++()&%&''1112**)'&'&++4+0&+*(%$$&*&'$$%%&'(83-1.,*(%&(**+*/-**/..1:101786.1,)153964///*+(''++878978/9;5-254066,00002<1,.7379492.,./4-+***+)-)+())+3-370:75726,*((*0,'/5091.00**51).)()344281(-*'&'(&-///++.0.34/1.+,+*(''*+*)/:0,757/0///3&'+/./-/2::.88*(&$&))',/091,/0455532,13.-70896-4.,-8::753677%-.//6(3,<:9:97982:/0033.0.2/3;71;,21.-//6<6860012.206&74774,,-0377;71892+&&09<,0:0100//+419,/-('+(*(611-5.9-400.,*,*,1..*+*((163589;9954-4(*''%'',.-12,)*+1-3346393;*'),.-1149464-6936510004,5.,-)*,753536;8.30/+33-'(&'%(**12123/3488;8659+0:;71/627;8870.5//2326690,+))))+02/2,62524.5;/-,.006.*-+5;8915152592935:;5/677530.01239/4-307119'11004*1449:1997490.+0'+/.,5/,'25.-+,-/2011-3-6.7:;7,7:6:;86652//')&$(%++04-*,.108/3*//230.+,-150104;:48)*.0;01:2121//3:;33-(.(-2-4+**2',,.27:67;676855+*+30335493.+*-.:0+2,*,()'('($'(*365-03994;3/131371,/1$2)((,./0397<66;73532,100*3++,586933233.:6379*+861:4&+.($-'(-/50/03.040+-,++*),1.69*+2.0
@6bc940b6-7a63-4883-ad99-9aa65fba4c32 ch=173 read=18522 start_time=2019-12-12T19:33:55Z barcode=BC01 runid=2c9cf7bc05858273f10e7d7ec552fc0bd742dc3e
CCGGTTACCTTATTGCGACTTCACCCAGTCATGAATCACAAAGTGATGATAGCTCGAAGGTTAAGCTACCTACTTCTTTTGCAACCCACTCCCATGGTGGCGGGCGGTGTGTACAAGGCCCGAGACGTATTCACCGTGGCATTCTGATCCCACGATTACTGGAATTCCGACTTCAAAATGGAGTCGAGTTGCGAACTCAATCCGGACCCCGACGCACTTTATGAGGATTCCGCTTGCTCTCGCGAAAGGTCGCTTCTCTTTGTATGCGCCATTTGTAGCGATATTGTAGCTATAGTCGTAAAGGGCCATGATGACTTGACGTCATCCCCACCTTCCCTCCAGTTTATCACTGGCAGTCTCCTTTAGGTTCGGCCGGACCGCTGGCAACAAGGATAGGGTTGCGCGTTGCGGGACTTAGCAACATTTCAGCACAGGCTGACGACAGCCATGCGGCAACACCTGTCTCGCGTTCCCGAAGGCATTCTCATCTCTGAAACTGTTGGATGTCAAGAAGACCAGGTAAGGAGTTCTTCGCGTTGCATCGAATTAAGCCACATGCTCCTGCCGCTTGTGCGGTATTTATCAATTCATTTGAGTTTAACCTTGCGGCCGTACTCCCCAGGCGGTCGACTTAACGCGTTAGCTCCGGAAGCTCCACGCCTCCAGGGCACAACCTCAAGTCGGTATCGTTTTACGGCGTGGACTACCAGGGAATATCTGAGTCTGTTTGCTCCCCGGCGCCTGAGCGTCAGTCTTCGTCCAGGGGCGCAGCCGCAGTATTCCTCCCGTGAAGATCTCTGCGCATTTCACCGCTACACCTGGAATTCTACCCCCCTCTACGAGACTCAAAGCTTGCCGACATCAGATGCAGTTCCCAGGTTGAGCCGGGATTTCACATCTGACTTAACAAACCGCCTGCGTGCGCTTTTTTTTTTTTACGCCCAGTAATTCGATTAACGCTTTTGCACCCTCCGGCTTTATTACCGCGGCTGCTGGCGCGGAGTTAGCCGGTGCTTCTTCTTGGGTAACGTCAATGAGCAAGGTATTAACTTTGCTCCCTTCCTCCCGCTGAAAGTGCTACAACCCGAAGGCCTTCTTCGCCACGCATGGCTGCATCAGGCTTGCGCCACATTGTGCAATATTCCCCTGCTGCCTCCCGTAGG
+
7+)(0)(/..1*/2(./033732423,/163555844+.../%+&&'').+'('**-0-31441.00000%',-4.99;+351.-6,)((.1,/0985-/&*/2.-2.10/-*-0/5.:0(,%-.*07.00-,0421/'$&05/'()+42)',-,.7//.)**%5)02+'(+)(*+)&(++()*,0*+,:45%',004)6/4*23.,%'%$%&-+&),24-.+(,($*&0+&(.2+,./-0.30,1'*'()14,7-..3:7+,*-159:;409+$$$&''&((5)&&&&'(&(%/361212',/*16*,+.--,,/2/0134779.593+002-1+,)-()-1;3005511.4-*087..,+/*$(0011&.),/3:;200.21/012/-(,),/*/0072++))--,--941'&%($2),+029.-%$%&))*14./1794743584622.**)%((00.001)+%)'(-09-)*(,2/*-1522+//.0,,,1)),(0)1-*+331,(&*-*,::2452+&()&)5:40,+&(,+(*-357,.,/,26&9;/2*0&(+4.&&.0,-/,.033-'%$)*))..3:5;0*.,**'.07833/,,.--106/7:661743*,543,4122561717052'+(+),-6&-($$%%&'(&,*28)/.&*1+-&*,*.+(++-),,-&&+.-+25/,*,,30128:455268&+/'%%,./1*%&()/-40;2-.2/56)('(%*()))/0/35/,-,2/7519*$-:9/..)(&)%$+$.+3362&'())'##$&*--10.+*---.290013725/--,,4.10112226391833./01*4.-32578,-('(*0+0*'$%))-)-3778488<050((,)3-,*5*+16*.90/((*/0-..,4,6,5+23+3.5;79:785732325686788;90/0052((,,001-0*+*709031./((()(.65/0.2-'&)('1/,2:471:31.,2*1*+/*.&'5*))2.,60,.0819<04-+/1-870.0.,1++/78;0+.,(((/'(01*%3068-010%'-0.%)+,-/,)*').)-1)00)),1,3195425440,,),),&))/.+,-+06+330/4%,.10(((.2/.-102332.67/*))++*++(/0)).-&*
@6755bbae-0bcd-4f87-b056-7a9337792420 ch=442 read=15731 start_time=2019-12-12T19:33:52Z barcode=BC01 runid=2c9cf7bc05858273f10e7d7ec552fc0bd742dc3e
CTCCTACGGGAGGCAGCAGTGGGGAATATTGCACAATGGGCGCAAGCCTGATGCAACCATGCCGCGTGTATGAAGAAGGCCTTCCCGGGTTGTAAAGTACTTTCCAGCGGGGAGGAAGGGAGTAAAGTTAATACCTTTGCTCGGTGACGTTACCCGCGAAGAAGCATCGGCTAACTCCGTGCCAGCAGCCGCGGTAATACGGAGGTGCAAAGCTGGTCAATCGGAATTACTGGGCGTAAAGCGCACGCAGGCAGTTTGTTAAAGCGGATGTGAAATCCCGGAAACCAGCCTGGGAATTTGCATCTGATACTGGCAAGCGGAGTCTCGTAAGAGGGTAGAATTCCAGGTGTAGCGGTGAAATGCGTAGAGATCTGGAGGAATACCATTGTGAAGGCAGCCCCCCTGGACGAAAGACTGACGCTCAGGTGCGAAAGCGTGGGGAGCAAACAGGATTAAGATACCCTGGTAGTCCACGCCGTAAACGATGTCGACTTGGAGGTTGTGCCCTTGGGCGTGGCTTCCGGAACTAACGCGCGTTAAGTCGACCGCCTGAAATTACGGCCGCAAGGTTAAAACTCAAATGAATTGACGGGGGGCCCGCACAAGCGGTGGAGCATGTGGTTTAATTCGATGCAACGCGAAGAACCTTACCTGGTCTTGACATCCACGGAAGTTTTCAGAGATGAGAATGTGCCTTCGGGAACCGTAGGTGCTACTGGCTGTCGTCAGCTCGTGTTGTGAAATGTTGGGTTAAGTCCGCAACGAGCGCAACCCTTATCCTTTGTTGCCAGCGGTCCGGCCGGGAACTCAAGGAGACTGCCAGTGATAAGCTGGAGGAAGGTGGGGATGACGTCAAGTCATCATGGCCCTTACGACCAGGGCTACACGTGCTACAATGGCGCATACAAGAGAAGCGACCACCTCGCGAGCAAGCGGACCTCATAAAGTGCGTCGTAGTCCGGATTGGAGTCTGCAACTCGACTCCATGAAGTCGGAATCGCTAGTAATCGTGGATCCAGAATGCCACGGTGAATACGTTCCCGGGCCTTGTACACCGCCCGTCGCACCATGGGGAGTGGGTTGCAAAGAGTAGGTAAGCTTAGCCCAGCAGCGGGGAGGGCGCTCACCGCTTTGTGATTCATGACTGGGGTGAAGTCGTAACAAGGTAACCGGAAGATAAGAGCATTGAGCCGTGGGTTAACACAAAGACACCGGCAACTTTCTTCAGCACCAGCAATACGTAACT
+
,,11*+/271)//.%333,4.,-(+''%+)(()*1/11/-,&+,-().-,(('$($.*555:9/..-,1.0158-/*2+577;/-(,6723&(+3(*&))/801++-1/8:*(.,*)+,)'*+06:-,7.8.12499--777%(5*+-65823:*,)'*+',,)+769&42-1--,83+,5331.63469.2+5/-3..066///+,,63*&(&*')&-'+,&1*..+,09:;87/5.0((*+425/62494+43:/*2,2)'('*/-*)(&,3+(31*,(),)*21(686794+.'++&(&(54-..//614..+&()+'((--.381((&,.),.*3,30.)'37740---.00.*24*-.350/0//766:,+,(,(()*.%((($')*)*-*.58688*)/54-*+-').-+,--.638339980-/5,))/.53:+*,.:;57+50-5..)*+347;3/09974171)+027466;0-+*+,:900-006//-1183514:,-,(206+-19/,*.(,',((+*0*+,*-.28/1.154.4646:/.$'%)&(*2-4:*-14(5/:6<;2566089.-.24244543550)),.*--2455121042)--56/+.23<95:6<6001138356..5/-386819,0-,.()++00+,/76''+//.-+.3;9-2,+*,..,((*++235;9;93<:4744-*%(*1679*.(*001237787022112316;45378:,1.9.886;9:./1/*,765)(-///307;334236&$++)+/.3<43337/1(7-735:1,1/6:2,/-*,313878,/2/0368-233.*')*+14543988:6689966.,/98;6%-*+*/.+-,,/029:.4320,,&(()+24./-;-051.0128852*,$*(')645.%,2-14621)*13,-0552877676;205665642978/9).,+4.4.--..14608//.')*24634332--.-7355810.+-,3///8;9:515)+)*14270..,3102953767:31/'*-.121//,-+,1638:011(.,/435040*((*+010;136:-&(&),+6.+-'&%$&#*)))#,$''(-+*$(/.13556794'/05513459;83211467881,*.+*+1&,**(..-812:9;5-4-+10.,-(//'))+,66434,71-5/8/3548)++*,61,)--2./77351/)+-.2612,4,,,33*+(%#
@b05384ee-f076-4c38-b236-46b1913b0ecb ch=21 read=14761 start_time=2019-12-12T19:34:02Z barcode=BC01 runid=2c9cf7bc05858273f10e7d7ec552fc0bd742dc3e
CCGGTTGCAATTTACGACTTCACCCCAGTCACTTGAATCACAAAATTAGTAGCGCCTCCCGAAGGTTAAGCTGCTTCTTTGCAACCCACTCCCATGGTGTGACGGGCGGTGTGTGCAGGAACCGGAACGTATTCACCACGACGCATTCTGATTCGCGATTACTAAGTAACTCAGCTTCATGTAGGCGAGTTTCAGCCAGCCTACAATCCGAACTGAGACTGGAACAAGTTTGGCTCCACCTCACATTATTGCATCTCACCAATGCCAGCCATTTGTAGCGTGTGTAGCCCTACATAAAGAGGGGCATGATGATTTGACGTCATCCCCACCTTCCTCCTGGTTAGCAGGCAGTCTCGCTAGAGTCCTCAACAATGGTAGTAACTTAACGACAAAGGGTTGCGCTCGTTGCGGGACTTAACCCAACATCTCACGACACGAGCTGACGACAACGTACTACACCTGTCACCTTGTCCCCGAAGGTTCCTCGATTAAAGAGTATGCCAAGGGATATTAAGTGTAGGTAAGGAGTTCTTCGCGTTGCTTCAGATTAAACCACATGCTCCGCTACTTGTGCGGGTCCCCGTCAATTCCTTTGAGTTTTTAATCTTGCGACGTACTCCCCAGGCCGGAATACTTAATGCGTTGGCGGCGGCACGGAGGGTGTTGAAACCCCCCGCCTAGTATTCATCGTTTACGGCGTGGACTACCAGGGTATCGTCTGTTTTTTGCTCCCCCACGCTTTCGAGCCTCAGCGTCAGTTACAGTCAGAGTCGCCTTCGCCACCGGTGTTCACCTGTCGCGCTTCACCGCTACACTAGAATTCCCTCTCCTCTCCCTGCACTCCTGAACAACAGTTTGAATGCAGCGCAAGTTGAGCCGAATTGTTTCACATCCCCACTTAATCATCCGCCTGTTTGCTCCTTTACGCCCAGTAAATCCGGATAACGCTCGCCACCTACGTATTGCAAAACGCTGGCACGTAGTTAGCGGCTTCTCCCTTAGGTACCGTCATTATCTTCCCCAAAGACAGGCTTTGATCCAAAGCAGCTAATGCTCACGCGGCGTTGCTGCATCAGGGTTTCCCCCCGGTATTACCAATATTCCCCTGCTGCCTCCCGTAGGAACAATATCGCGCGCACCAACAGAAAGGTTGAAAGACACCGACAGCACAACTCTTTTGTACGGCACCGCA
+
21(/30'+(',-,&*.&.060+/*,(%%)3'',))3;90-/.87(3)%,3,()*.0.12.()&'*3-.,%&&#&(1*,-*'+-.1;0-0-19*(214287899177.0.-..+'$$).,-(&&+*6..-301-,'))$**1--00194561921-,-+3*,--,,%(+(.+/&')-60'*$'+,250043;840***'%+1-02-3,+**.6544232544-)).-&-*73/803/4&+*+/&'%'-,070001,'(&+*+%'&.2335942:*'*./1112/*%&)/.*$&(((33)*(-/32+36&*1)*,;6-.668779469/,0539220.1)'('+%'%)+01,35509420/-,-.14131+*2,*(5))...0''(2.25572:')*/*:+.-647240))-442/3/1-)(&+*)*--/+')*%')+)'+**,,.55+-%%%&%'&%*'1534,-%(%*+++111)+.,()+6*6--**-.0/,)++,/0-1-0),1)),%+(-**/,,.--++'+(&(1737;6/4)*3,-047('+4-4;76/---3/1134+06..0-('''(-,*135012765847.40*)(*28<72,:4/0.*+-..')*-,470(&%&*,(+'//.-0.0/01.)(-)-)+0++/,*/*)((,+*,/3'*5,/3742,&,,,)0567<:898/6:-+.1961153164.123661/00-%)*-**-/22*./029:7.*-,,.40/....558/2332:+.6.-.,000,-'*),.04/4.38.-3.27**&)(')'('()&(&&(')'++&'-$&(*0.&+),6,6+*-,+.,,*/6**50,-)5,''&(%.'.'-1::,(44%2%)*(,)*(+.,+,8-+&',()1:3.-./.355,%(+(0318035.)*()#'.2*/32+.4-,/.40*)+,.1+-/'8*23494-//06:2061.,/--+2+$-'*+''%%%+('%*+/305/%&%&%%%%&(02(*(%+*+&-1/582271/.-*13/'/1,+-.0/-/14,++,0&))'%($%&))+)'+,*)*(('1/01<1322156641,('940/443,'+,'))%*-0//15/44.)(')*)(-*.8/'2(.,3&./4../4//,+()'+-.30*)0,%-'4)(1/,'*.1773/-%''&&)/,1+,41,*)%*%*(#$&%%$
@85983a2b-bdb7-4292-b684-85190b239e06 ch=454 read=15494 start_time=2019-12-12T19:34:01Z barcode=BC01 runid=2c9cf7bc05858273f10e7d7ec552fc0bd742dc3e
CTCACGGGAGGCAGCAGTGAATATTGCGTAGGCGCAAGCCTGATGCAGCCATGCCGCGTGTATGAAGAAGGCCTTCGGGTTGTAAAGTACTTTCAGCGGGAGGAAGGGTAAAGTTAATACCTTTGCTCATTGACGTTACCCGCAGAAGAAGCACCGGCTAACTCCGTGCCAGCAGCCGCAGTAATACGGAGGTGCAAGCGTTAATCGGAATTACTGGGCGTAAAGCGCGCACCAGGCGGTTTGTTAAGTCAGATGTGAAATCCCGGGCTCAACCTGGGAACTGCATCTGATACTGGCAACGGAGTCTCGTAGAGGGTAGAATTCCAGGTGTAGCGGTGAAATGCGTAGAGATCTGGAGGAATACCACGGCGAAGGCAGCCCCCCCTGGACGAAGACTGACGCTCAGGTGCGAAGCGTGGGAGCAAACGGGATTAGATACCCTGGTAGTCCACGCCGTAAATGATGTCGACTTGAGTTGTGCCCTTGAGGCGTAGCTTCCGGGCTGGCGTGATCGACCGCCTGGAATACGGCCGCAAGGTTAAACTCAAATGAATTGACGGGGGGCCCGCACAAGCGGTGGAGCATGGTTTAATTCGATGCAACGCGAAGAACCTTACCTGGTCGGCATCCACGGAAGTTTTTTCAGTATTGAGAATGTGCCTTCGGGAACCGTGAGACAGGTGCTGCATGTCGTCAGCTCGTGTTGTGAAATGTTGGGTTAAGTCCGCAACGAGCGCAACCCTTATCCTTTGTTGCCAGCGGTCGGCCGGGAACTCAAAGGGGACTGCCAGTGATAAACTGGAGGAAGGTGGGGATGACGTCAAGTCATCGCGGCCCCTACGACCCAGGGCTACACACGTGCTACAATGGCGCATACAAGAGAAGCGACCTCGCGAGCAAGCGGACCTCATAAAGTGCGTCGTAGTCCGGATTGGAGTCTGCAACTCGACTCCATGAAGTCGGAATCGCTAGTAATCGTGGATCAGAATGCCACGGTGAATACGTTCCGGGCCTTGTACACACCGCCCTCACACCATGGGAGTGGGTTGCAAAAGAAGTAGGTAGCTTAACCTTCGGGAACTTACCACTGTGATTCATGACTGGGGTGAAGTCGTCGTAACAAGGTAACCGG
+
)*+$&*/4,.7,(../0,,(%((2/0+%*%,5469951262444/,+%%&)*,97564446.32/.%((*,7778417,*(&'(8/+100/::2/443:3/.,/)./%),471.7.8-(0529737:93430./))1*192(0)%(0))1*/16534//.7023:9:9:6,++-/06'-((*.+,+305.+,-027....4--)**&1)-/1.155:855423/)*+0)00.90.76&-331(0,0-04:,+,/.+,38.,2/-,6788:8010-(56,458554.-,()+,-331)..,.*(')+44768)&+,*)/(1(3*3.-03-,*)*+,71.-43,,0779//---11;:1.7+41672./&///.4+0-%/-/1597.,.798-0,&*,)**+,4451066+*''&((32084)+/1;/6)::4/9./066:;')73324926-..2611/1.*+/64/0,++*(,%&6,+,61:+2///46554)01103()/(%'$%&$%%%'(96:8/3-&',(-**,.54-+*4*((+*5:;2898<400/5060.4/(+12*55-*.+0.168&3434-,)*++-2<5677;600101;:988635++0-))&&*111/()&&(.-0().21.1-/7;9<+4).,''(().-2.016768:9+5606399965514%*(/.1276-.'%+.01/0102.006.,-..12,-1;5<96<741252)-3,7%%**%)+&())(.*-/'&0')442684032923-01.+83*1-/;9<-,161.367;<42.,+-/7998:4/00-4,4.167100367687557:99:8'+&(/42,''')+.6*'0:5353/-.+-)3%031223/,6456886651++(++()1.35464641).)+'(,9*-))(&'28-.358788699703-+0,202,+*,-/402/,,+'&)..,)+*0,,+616,6231420.-/7222;;9939(+,96783*02,++1,58:7/,,*&0424)+&-)+,-.4;078-'*)/.4569:;8)***4,5,+-1581$'&%',,..14.2.9-663:509,*-+/.-4:5665687:<9864555579403)3**+*,..89975;)4-0:7578
@9bc9bdf4-38a5-4d4e-85d7-9e90f5bebedc ch=192 read=20854 start_time=2019-12-12T19:34:00Z barcode=BC01 runid=2c9cf7bc05858273f10e7d7ec552fc0bd742dc3e
CTCCTACAGGAGGCAGCGGTAAGGAATTTTCGGCAATGGGGAAACCCTGACCGAAACAACGCCGCGTGGAAGGAAGAAGGTTTTCGGATTGTAAACTTCTGTTATAAAGGAAGAACAGCGGCTACAGGAAATGGTAGCCAGTGACAGTACTTTATTAAAGCCACGGCTAACTACGTGCCAGCAGCCGCGGTATTACGTAGGTGGCAACGTTATCAGGTTATTGGCGTAAAAGAGGGCAGGCGGCAGCAAAGGGTCTGTGGTGAAAGCCTGAGGCTTAACTATTAAGCCATAGAAACCAGGCAGCTAGAGTGCAGGAGGATCATTAGATTCCATGTGTAGCGGTGAAATGCGTAGATATATGGAGGAACACCAGTGGCGAAGGCGGCGTGTACACAGCAATGACGCTCAGTCCCGAAAGCGTGGGGGGTGACCGGTTAGATACCCTGGTAGTCCACGCCGTAAACGATGAGTACTAAGTGTTGGATGTCAAGTTCAGTGCTTGCAGTTAACGTAGTACTCCGCTGGAGTGGTACGTTCACTTAAGATAGCAAACTCAAAGGGTGACGGGGGCCACAAGCGGTGATTGGGCATGGTCTAATTCGAAGCAGCGCGAAGAACCTTACCGGAATCTTGACATACTCATAAAGGCTCAGAGATGGAGAGATGGCTATATGAGGATACGGGTGGTGCATGGTTGGTCGTCAGCTCGTGTCTCTCGTGAGATGTTGGGTTAAGTCCGCAACAGGCGCGAAAGCCCTTATCGTTAGTTACCATCATTAAGTTGGGGACTCTAGCGAGACCAGTGACAAGCTGGAGGAAGGCGGGGATGACGTCAAATCATCGCCTTATGACCTGGGCTACACACGTGCTACGTAGATGTGGTGCAGAGGGAAGCGAAGCGCGGTGAAGCAAAACCCATAAAACCATTCTCGGATTCCGGATTGTAGTCTGCAACTCGACTACATGAAGTTGGAATCGCTAGTAATCGCGAATCAACAATGTCGCGAGTGAATACGTTCCTGGGGCCTTGTACACACCGCCCGTCACACCGAGTTGATAACACCGGAAGCCGGTGGCTAACCGCAAAGGAAGGAGCTGTCTAAGGTGGGATTGATGAAGTTGGGGTAAGTCGTAACAAGGTAACCGAGGAATGGGAGCGACAGAAGTAGTTTAACACAAAGACACCGACAACTTTCTTTAGCACCAGCAATGCAGCTTACG
+
-01'(01+42,01.-/.&-*-&.+..045/-.0.2:320-&(+*18*+*.07/00'+2,,+38-/030),-)**-'-+*,-983/)2%/&#&-+'*6-44-4.-/::-),1+)/-*&,,06243642.(13+-9.-+/(&())()$&)+)(+')+,10*(/,+,062/.2./-0126:;2&/,-0+**-(+,%+#(*--04.%)(+'/041/.2(.&+,(,-1--,2074)&'-0,+%&75080./436(,/.,.--,/0*)+/++-432./,*'''''+((-34,78-10.15,3-,-/**'+,,,,--1612-((,+,6223'%+3-40.100-+*-,*2,,-;8556754232442948/15,2,+02*.+)-,.+/)1,/)+*+((&('))%')''*02,236./.5+))-0+*,54874.)%$',-./3,2&&((&34,+'1322/3(),15:55;;9.-)+***($+&')+,0344200)0014.1;7)*/&($$%&%(**+%)'*%+-+-.-**-.10-)+((('0229,)),(.+*,/&#$&-.(*1),')+-++,,)/56,2,%'*.*.-/++(.)/,(*&()*).,,13:6,/*')+'**422*&).6.6.-26(/)(,+/2/2367*-,-+228+2,,-.*,&)'235')&')6)55544131*(,/104&31048612278836,-,/092*,,-5-60/1,**-(+,435861;08154734476,-/.6..242+(-+'(+1'(')-:60:00.:2299:925:42/5049;24722-'**'$(&)(-/0110-(%&'/122,,0*.-'+./.1455673-3..1774$%$$%''*&,*%&)))+(('('-021.-'*&***-,(&'(-)+,,'(,,(.))(*-,,-.*05117024::)2.+*--798329:<869'1%/).,/,,//./089721/0(/.1)*-53543,5+*3-1,1//4/03&4.6.-++,,,94+-&&&0,-.2.0*)+,.2;66779/6+*/21,21-7/00333269439334511//1,+-*2,-,-14+3'&'''$&1()+*-)+.+--,.-/*,/*-**%**357515/2014;9114/2++)&',-*542+(('*+,,-3./6(5*1::8--$%()***)%+/.--'&((''&&'3/,,++,.5+--.034,-,2.)-/,,31***+(/-/(-.60'/%&%%%$&$
@b72c07df-9b85-47b7-ab97-7c5493496551 ch=340 read=15888 start_time=2019-12-12T19:34:09Z barcode=BC01 runid=2c9cf7bc05858273f10e7d7ec552fc0bd742dc3e
CCAGTTGCAATTTACGACTTCACCCATCAATCCCTGTAGACAGCTCCTTCCTTGCGAGTTGGGCCACCGGCTTCGGGTGTTATCAACTCATCGTGGTCAGCTGACGGGCGGTGTAGCCTGCAAGGCCGAGAACGTATTCACCGCGACATGCTGATTCGATTACTAGCGATTCCAACTTCATGTAGTCGAGTTGCAGACTACAATCCGAACTGAGAATGGTTTTATGGGTTTTGCTTCACCTCGCGGCTTCGCTTCCTCTGCACCATCCATTTGTAGCACGTATTGTAGCCCAGGTCATAAGGGGGCATGATGATTTGACGTCATCCCCGCCTTCCTCAACTTGTCACTGGCAGTCTCGCTAGAGTCCCCAACTTAATGGCTAACGATAGGGTTGCGCTCGTTGCGGGACTTAACCCAACATCACGACACAGGCTGACGACAACCATGCCTGCCATCTCATATAGCTATCTCACCATCTCTGGAGCCTTTATGAGTATGTCAAGACCATAATTAAGGTTCTTCGCGTTGCTTCGAATTAAACCCTACATGCTCCACCGCTTGTGCAGGCCCAAATCGAATTCCTTTGAGTCTCATTCTTGCGAACGTACTACTCAGGCGGAGTACTTATTGCGTTAACTGCGGCACTGAACTTTGACATCCAACACTTAAGGTACTCATCGTTTACGGCGTGGACTACTAAATTATCTAATCCTATTTACTCCCCACGCTTTCCGGGACTGAGCGTCAGTTGCCAGGCCAGATCGTCGCCTTCGCCACTGGTGTTCCTCCATATATCACGCATTTCACCGCTACGCATGGAATTCCGATCCTCTCCTGCCTCTGGCTGCCTGGTTTCTATGGCTTACTGGAAGTTAAGCTTCGGGCTTTCACCACAGACCCTTACCGCCGCCTGCTCCTCTTTACGCCCAATAATTCCGGATAACGCGCACCACCTACGTATTACCGCGGCTGCTGGCGCGTAGTTAGCCGTGGCTCAATAAAAGTACACCGTCCGCTTTGGCTACACACACCATTTCCCTGTAGCCGCCGTTCTTCCTTTATAACCAGAAGTTTACAATCCGAAAACCTTCTTCCTTCACGCGGCGTTGCTCGGTCAGGGTTTCCCCATTGCCGAAAATTCCTACCGCAGCACTCCCGTAGGAG
+
42%*/'$')'/0-&(+.07;0&*&%%+,19,7-(()+.-15......-5/&/'()++-0.)2442.1-.-+,.-'4-..,()'(01/..#(,+-+*(&%%$&+,33984/-'%'#&'*)*-062592.(+*.,),/4;76895513433589;;9430*,20))(*)-,46//.+,00+--..999:226592516/..*),'33&'-22,-%-)/,4*:<;3-8;<50<;/+44;688;66())--2:312735701-*+,.32:88687,(&),)(((*'++((-,04*)0766564.(/0.+028//...3;301;:;;;:069/+19;:9510(,+10,-...26966662,//141(*,*498(4)),,/-)$$$(/,3-.//+*-.6/10224042-.-8.2+0+4,:6+0-2--,'+.1356),/,,.-2014788<+*')&%&,/-0445-11.(2445731.$'*+125668.)*57298,.0+,.131430..-12,)($*&(&--6<88<999.2-)*1:5&'2030<;.9'$(*,.-+*3-+0:070;00/0%,*.-0+0611&0(4+3/,10.(+,-/868<85934($--,6/3.+,-1)+::30'()+,2/(3+,/*3/5.7662*+*)+,53844;;755472-0*+$'-))'+&*+776697639--,*.-.55:7877675%/(3)0300801()(:4)$,.07:/'))*390/(-431.*))275/1,/.:///-061921166---+.1,20144%0..2655:61029./3642+-/-.01;:2/4533410+/+.+*0(3,/-)*-4855355+*+()31)21/27:5692:4-''&&$''1.117&*$&3)6+,./670;993:5.(())+-985<-2/)+)(*0/::*)))1302/:7/0)+(')-+(.*7,25549882/-'(&)'&+++)/)0**4,0:32.3-.-///*($&'0+/6-+*0,/*)&'(*)3*.87,,/+*)+2070*&'*+'0,1/.,*)&&%)**6:257+*200/521297892-2/((*))1003'().-,/:4+,),/4()0984367;777:9+:2*../-92+0*$#'**1,.'.52-;-.,*(%.+++,,*.,6+*0)%$&&$'%&()./05++,*0,))
@60fbdff4-0f65-4600-af1d-a28d43c15376 ch=105 read=17594 start_time=2019-12-12T19:34:19Z barcode=BC01 runid=2c9cf7bc05858273f10e7d7ec552fc0bd742dc3e
CCCGGTTACCTTGTACGACTTCACCCCAGTCATGAAGATCCACAAAGTGGTAAGCGCCCTCGAAGGTTAAGCTTCTTTTGCAACCCACTCCCATGGTGTGACGGGCGGTGTGTATTACAAGGCGGGAACGTATTCACCGTGGCATTCGATCCACGATTACTAGCGATTCCGACTTCATGGAGTCGAGTTGCGGGCCTCAATCCGGACTACGACGCACTTTATGAGGTCGCTTGCTCGCGAGGTCGCTTCTCTTTATGCGCCATTTGTAGCACGATGTTGTAGCCCTGGTCGTAAGGGCCATGATGACTTGACGTCATCCCCACCTTCCTCAGTTTATCGCAGCGGTCTCCTTTGAGTTCCCAGCCGGACCGCTGGCAACAAGGATAAAGGGGTTGCGCTCGTTGCGGGACTTAACCCAACATTTCACAACTTACGAGCTGACGACAGCCATGCAGCACCTGTCTCCACGGTTCCGAAGGCACATTCTCTCTGAAAACTTCCGTGGATGTCAAGACCAGGTAAGGTTCTTCGCGTTACGTAGATTAAACCACATGCTCCACCGCTTGTGCGAAACCCCGTCAATTCATTTGAGTTTAACCTTGCGGCCGTACTCCCCAGGCGGTCGACTTAACGCGATTCAAGCTCCGGGAAGCCACGCCTCAAGGGCACAACCTCAAGTCGACATCGTTTACGGCGTGGACTACCAGGGTATCTAATCTGTTTGCTCCCCACGCTTTCGCACCTGAGCGTCAGTCTTCTACCGTCAGGGGCCGCCTTCGCCAGTGATTCCTCAGATCTCTACGCATTTCACCGCTACACCTAGATTCTACCCCTCTACGAGGACTCAAGAAGCGCAGTATCAGATGCAGTTCCCAGGTTGGGCCCGGGAGTTTCACATCTGACTTAACAAACCGCCTGCGTTAGAACGCTTACGCCCAGTAATTCCGATTAACGCTTGCCTCCGTATTACCGCGGCTGCTGGCACGGGTTAGCCAGTGCTTCTTCTGCGGGTAACGTCAATGAGCAAAGGTAATTAACTTTACTCCTTCCTCCCCATACAGAAGTACTTTACAACCCGAAAGAGGTGCTTCTTCATACGCGGCATGGCTGCATCAGGCTTGCGCCCATTCAATATTCCCGCTGCTGCCTCCCGTAG
+
),().--)-(('&)'(*.46;4-481(+,.5&$%&+.249-$()1++,.7710+++05321+)%(+*4.+(*)/0.:4*)4120;/+,-1<9/09553447;4<;0-+,/..-'+&&)87643.542752/..5.13:4616102:.*-.30)+,33;/($%%&((+*+-*55:;:),/2,-..-/41:/1(2(+$%(*/4233526.)+113,,%(((1,/2,12/1(,,/),-/322*/.-,+/0:38.66-)/+59875/5*('&++&))')(++(('+.30,07:92210.16/9820/0--))((+:99:9.:56,-073713,1*,,<-**8%1'.*&.-//3326--.68844/+,.60;3-1+,++(&04247*6,899*.46+5;543666537112;51.-001+-(*&+$)+''((''&%&++**-.00//-,0/+--+)('%&)'45545445103598/7*)184940/--'''(210+-+(&(*1;;9::<;911/1//4492'&*-+++/-(&'-(.+/,(*--%%,3+;:'+'%',0033395690/5...63.,+')11,&)**5.;26485.*0/97482020-,1/7/*4+-,269-),'*+74656-7-4,/.+,)3-0(()**1,)0'*+'.52446;9961-:1/-.0+3527)0)+,-0656638:5+*+-,32;<764..+(.(%+*1135945.//;7.22776*+,+,.2//-/(1.''&671-,*(('*&&)'*0/.1)389/285696<8648'-+('.*2..0''+003633536*3:6458;000/0+0'%+,0263.(397/-76/2-%(+-.1//.%%('((*&*+-.9123422099:694.-+-/.*6/5(+-)&'*4.)(()-6-,-+0,5-41788<467-./+1&$&%%)&%'%&(,41**.0487;2.-0183835312-0*),+(1,0504;7636565312,*%(&*/*,(*,/(00+.292:<;:9:34))-974782:32+(,1/*.,++(-*1,)*(%$()69/:978088/&'$&(&*&&)().*+)+-+/5-,,-(&%)&$#$*('''#('')')/6.-..75533324()(126050:8/'+)$%&++9.94.+95411-/51/9+.27.
@ab43e5d5-f6f9-4a8c-b9c8-1d085cd9a81d ch=134 read=16055 start_time=2019-12-12T19:34:19Z barcode=BC01 runid=2c9cf7bc05858273f10e7d7ec552fc0bd742dc3e
CGGTTACCTTATTTACGACTTCACCCCAGTCATGAATCACAAAGTGGTAAGCGCCCTCCCGAAGGTTAAGCTTCTACTTCTTTTGCAACCCACTCTTACATGGTGTGACGGGCGAATTGTACAAGGCCAGAACGTATTCACCGTGGCATTCTGATCCACCGATTAGCGATTCCGACTTCATGGAGTCGAGTTGCAGACTCAATCCGGACTACGACGCACTTTATGAGGTCCGCTTGCTCGCGAGGTCGCTTCTCTTTGTATGCGCCATTTAGCACGTGTGTAGCCCTGGTCGTAAGGGCCATATTGACTTGATCATCCCACCTTCCTCCAGTCTATCACTGGCGATTACCTTTGAGTTCCGGACCGCTGGCAGCGAGATAAAGGAGGTTGCAGCCGTTGCGGGACTTAACAACATTTTACAACACGAGGCTGACGACAGCCATGCAGCACCTGTCTCACGGTTCCCGAAGGCACATTCTCATCTGAAAACTTCGTGGATGTCAGGAACCAGGTAAGGTTCTTCGCGTTGCATCGAATTAAACCACATGCTCCACCGCTTGTGCGGGCCCCATCAATTCATTTTGAGTTTTAACCTTGCGGCCATCTTTCCCCAGGCCAGTCGACTTAACGCGTTAGCTCGGAAGCCACGCCTCAAGGAGCACAACCTCCAGAAGTCGACATCGTTTGCGGCGTGGACTACCAGGGTATCTAATCCTGTTTGCTCCCCACGCTTTCGCACCCTGAGCGTCAGTCTTCGTCCAGGGGCGCCTTCGCTGGTGACCTCCAGATCTCTACGCATTTCACCGCTACACCTGGAATTCTACCCCCCCCTCTACGGACTCAAGCTTGCCAGTATCAGATGCAGTTCCCAGGACAGGCCGAGGTTTCACATCTGACAACAAACCGCCCGCGTGCGCTTTTGCGCCCAGTAATTCCGATTAACGCTTGCACCCTCCGTATTACCGCGGCGCACGGCACGGGTTAGCCGGTGCTTCTTCTGCGGGTAACGTCAATGAGCAAAGTGTGCTACTCCCTTCCTCCCGCTGAAAGTGCTTTACAACCCGAAGGCCTTCTTCGCGCGGCATGGCTGCATCAGGCTTGCGCCACATTGTGCAATACTCCCTGCCTCCGTAG
+
.'418''$&&%.6/+.0/46;440:84+./85775;62*//0,*,/6.65*+-6<5012,))'&.(5+*)('(&'(*2;13;;006545:0*+*),-$)(0/88774785./+,(')+%((*-2/6/3(0&,+'*++:000:39.5../64**)(,*%'&''-)%%)%&-5./.&0021116+**,-23-6,(--.19990;11'3-565,*-.0(+&'23+,754/01-2**++))-0)),*/,4-,-9-98-7:-,4455637:40;)&&()/02230...69822875.+*&+47/*((&+..+))'%&)*:1450()++1/732310156554(,,(/++'0&%&%%+*)+,.15)(.11813/.*(&(+*&*+854/*,%(*0511&&&)(*/0.+850*,-*((+/,(,-)$%'*,3/10)*,434588060003,,),*+012;6522/.,*++3.,0)(,--0,++,/8028-,+)(+46,,7,4-16;896/.()(,,/5(*2,16,61;;9<;9:4:433766%/%/&)).,.+-.545535(*1*--5,10,'/*/22+//23:573.198.-.+,;;-2600/4())-,3*-0-,-.33.--+4(#(+,.0//348634115-+++0(/)2(,0/1258857'.,&))+-,418/4(*%+()+7/232444-8-%(*221788757-6.,2.(,,98354268715<0+.0/940)0,.0800/0%*2*+00531&%&&**-1//16'(386//17:7;61-')**)'$%(*'(*1322361202237-,+39023./-/21/*/*0.3112/228773-4660-+*+6771*,0/.24.0177:667937/014.,*+0/10/0857'%&*-9++222373.,**068;:/:226&+,5334..-65/(+(2,*)34796;843114121.-0,)+)2473594980;01:9:17-&)$%('&$)*3-3.++.6-0.*,/418<9858/9979;979,8+)+&**/7+(+).+)0+0160(,*+*).84,288241**(+3160--'--+))%$)/*2-+/;7-0(**52318423//,///38223),.2.&('+0++&%),*&'(17***--.6:,.4/
@bb7ec8b0-8bad-4146-9e35-9e02ac766b9a ch=469 read=15359 start_time=2019-12-12T19:34:28Z barcode=BC01 runid=2c9cf7bc05858273f10e7d7ec552fc0bd742dc3e
CCGGTTACCTTGTTACGACTTCACCCCAGTCATGAATCACAAAGTGGTAAGCGCCCTCGAAGGTTAAGCTACCTACTTCTTTGCAACCCACTCCCATGGTGTGACGGGCGAGGTGTGTACAAGGCCGGGAACGTATTCACCGTGGCATTCTGATCCACGATTACTAGCGATTCGACTTCATGGAGTCGAGTTGCAGACTCAATCCGGACTACGACGCACTTTATGAGGTCCGCTTTGCTCTCGCTTGAGTCGCTTCTCTTTGTATGCGCCATTGTAGCACGTGTGTAGCCCTGGTCGTAGGGGCCATGATGACTTGACGTCATCCCACCTTCCTCCAGTTTATCACTGGCGGTCTCCTTTGAGTTCCAGCCGGACCGCTGGCAGCAAAGGATAAGGATTGCGCTCGTTGCGGGACTTAACCCAACATTTCACAACACGGGCTGACGGCAGCCAATGCAGCGCACCTGTCTCACAGTTCCCGAAGGCACCAATCCATCTCTGGAAGTTCTGTGGATGTCAAGACCGGGTAAGGTTCTTCGCTTGCGTGAATTAAACCACATGCTCCACCAGCATTGCGGGCCCCGTCAATTCATTTTGAGTTTTAACCCTTGCGGCCATTACTCCCCAGGCGGTCGACTTAACGCGTTAGCTCCGGAAGCCACGCCTCAGGGAGGGCACAACCTCAAGTCGACATCGTTTTACGGCGTGGACTACCAGGGTAATATCTAATCATTTGCTCCTACGCTTTCCTTTTCAGGCGTCAGTCTTCGTCCAGAGGGCCGCCTTCGCCACCGGTATTCCTCAGATCTCTACGCATTTCACCGCTACACCTGGAATTCTACCCCCCCTCTACGAGACTCCGGCTTGCCGGTATCAGATGCAGTTCCCAGGTTGAGCCCGGGGATTTCACATCTGACTTAACAGGAAAAGCCGCCTGCGTGCGCTTTTTTTTACGCCCAGTAATTTCGATTAACGCTTGCACCCTCCATTATTACCGCCTTGCTGGCTGTGAGTTAGCCAGTTGCTTCTTCTGCAGGTAACGTCAATGAGCAAAAGGTATTAACCTTACTCCCTTCCTTCCCGCTGAAAGTACTTTACAACCCGAAGGCCTTCTTCTTACACGCGTAACGCATCAGGCTTACGCCCATTTATTCTTTAATATTCCCCACTGCCGCACCCGTAGGAG
+
82'.57*-749+/.()+(36</+/76,,-;6.3009782747.-.3:782+-.796.1'(,.,//3,-./415/*)*3*891,4,'*/-),--53--10-+---0&.13.')(+-1224588(/*-)797:76987;1./2*.+/./1951/021*)+-/091235221126-'&*/:45452++,,-1-4.,.)($'(*,0/607626101321.+'),00'*)(/2.2/))/-((,/-./%%$#'&+*'&')*)+-.7-'()*+/45:439()(*)(*/121,,--3:6/19:8'1%)3483<9.-,,**%*()*302350:8.-4:5-0-(*,+-.41+--13,2,,*433264-5:776:45.'+2064..515-9,,1%126)3.8742-/*---256654-6---<86/4++'(%&),,,-630020&++++/*)&'%&(+*(&)%,'+,201*'))/;6975/.,,+0230-'(&',&&%*,+3.298997+,(&)((.739878;896882,+,58(/*(/--.3899:7&'%&&&'&'(,/12<6;6.(*1.0031+/)$$''.,-.*20.31+'*+/8571./8<.0.(19;+0112+&4++(2/5,,)''(317,&-/6(4100.210,.+-2160-+.-0.5..0&,0&**/77.++.''&+')%)-71967-3.223420451:59++,)).*(*.-,-.05+760/)&''+-.280-%,6,*2+.(&&+*/390/'&%$$&&*(244433401:313:(**&//,5513236449802627234;6927((,530.-///213<41+-8/362214:565/6/5//0323483/45744.+-+,,,),+,.6./7&10009+,.219499:.4))-4/80..71++/+*$62//(++,,)*(%$$*%'&%%*-++(051673451631//.-+,----+.-55,*.//23:)..+2+2,1-113*+$)*)),3(2)*/6/0801()''(+.((('$&&-*0,+0/&-1&%'0.68:7664'..+,./,*))1../341:5*--,)('0+807-*,,4:)8<957229,,18/22('0(+052),+%12('*)0*6256767*()(*'0,/-,-*-*+,-.-.-,,,%*)7;--3:,).*%%(%1**)//114+$')')&%($''('+,11,+
@aa1b0afd-8b7a-4df0-a1b4-4f1808a015a7 ch=61 read=16947 start_time=2019-12-12T19:34:35Z barcode=BC01 runid=2c9cf7bc05858273f10e7d7ec552fc0bd742dc3e
CCGGTTACCTTGTTACGGCTCACCCCAGTCATGAATCACCAGAGTGGTAAGCGCCACTCGAAGGTTAAATGCTTCTTTTGCAACCCACTCCCATGGTGTGACGGGCGGTGTGTACAAGGCCCGGGAACGTATTCACCGTGGCATTCTGATCCGATTACTAGCGGTTCGCTTCATGGAGTCGAGTTGCAGACTCGAAATCCAGTTCGACGCACTTTATGAGGTCCCTTGCTTTCTCGCGAGGTCGCTTCTCTTTATGCGCCATTGTAGCACGTGTGTAGCCCTGGTCGTAAGGGCCATGATGACTTGACGTCATCCCACCTTCCTCCAGTTTATCACTGGCAGTCTCCTTTGGTTCCCGAAGCCGGACCGCTGTGGCTCAGGGATAAGGGTTGCGCTCGTTGCCAACCCAACATTTCACAGCACGAGCTGACGGCAGCCATGCAGCACCTGTCTCACGGTTCCCGAAGGCACATTCTCATCTCTGAAACTTCCCGTGAATGTCAAGAGACCAGGTAAAGGTTCTTCGCGTTGCATCGAATTAAACCACATGCTCCACCGCTTGTGCAGGCCCGATCAATTCATTTTGAGTTTTAACCTTGCGGCCTCTGGGCGGTCGACTTAACGTTAGCTCCAGGCCACGCCTCAAGGGCACAACCTCAAGTCGGCATCGTTTACGGCGTGGACTACCAGAATTATCTAATCCTGTTTGCTCTACGCTTTCGCACCCTGAGCGTCAGTCTTCGTCCAGGGCCGCCTTCGCCACCGGTATTCCTCCGATCTCTACGCATTTCACCGCTACACAGATTCTACCCCCCTCTACGAGACTCAAGCTTGCCAGTATCGGGTCACAGTTCCCAGGTTGAGCCCGGGGTTCACATCCTGACTTAACAAACCGCCTGCGTGCGCTTGCGCCCAGTAATTCCGGTGCCTTGCACCCTCCGTATTACCGCGGCTGCTGGCTGCAGGTTAGCCAGTGCTTCTTCTGCGGAGGTAACGTCAATGAGCAAGGTATTAACTTTACTCCTTCCTCCGCTGAAATTGCTTTACAACCCGAAGGCCTTCTTCATATACGCGGCATGGCTGCATGGGCTTGCGCCGGTATTACAATATTCCTGCTGCCTCCCGTG
+
67,-38)*,.*$/+&),,,,*),-.,+-0,)))*:85+0('&''(*1..*+-.45+-*1'(-6:7;03)&%(-.5164(),1-0;6)+*18*$/).0-/023587555/120467/1.0/3'(12/011887<88895,.0-,32.&''',-()-0,-.+44/132%$&+-7/02-*-./37233//.-25+*&.+,,/*&%&'**.011-/169120.000/7*+6),.36255+*,))((*.09088/91(&)'989<868.,,//./-+*+&%$%*1*(+7778910*.+1-01014-(..425677::91:3/19:;::61)+.08/,-48999:802355:4,/6+21:63-+&$&-228256*+-*%%'()1'-5+.2-0,0*,7.3*,-7-9*'*)+*,/.-/162:5..00%.+./.1135,+-&*1-19.2.0476648454676476;86800,-20//-/.4;46978663*)0.*-.//6)*34372.01&)'*-.;<51;10:.-12;758201-2.,-346&%/.01:175(**/.0000.32--.0-015'41.3*((*,0*600.1::2./+686**&*%$$)*+-4/+)%*648/8/.+**-,3,/.,1//.29'%.*-+%),/86640.4,+(*-5283767229++-21278<:351;66798113145(+&&0(+*..2:455624;/&-*+/.00-4:.1%'(,6/-14899::78858<94/8'&./*())165:73-.')%((01259907*)*12368773515;8/,/4-12,+&&$%'611..1//30,111)2+)0018:37-.0548:-*4-.0)3**('+'516-,)).-3-*$-5/+*+,(*3+'+)+/()*0,6+8-44899.,/+&)-.::/.+0,$&())%&((+/.62+0'-)..*4**+245-1-./23835;892:57699695021+*+,6000:&53,-/;/:<8*)**-&'(,266466594/.0+0-,-+.(,&&'),+&*,1/,-()+.4),6+**+&-)'&&$%&(&.)(&),+0.61927<8,,,'+2)0,5-..-4.,,+'((*)'(()+,./'*.'()'+/;00/,.+&%(&&0465;423&
@61b0145c-dbc9-4bc2-901a-b20d0628229e ch=460 read=13742 start_time=2019-12-12T19:34:37Z barcode=BC01 runid=2c9cf7bc05858273f10e7d7ec552fc0bd742dc3e
CCGGTTACCTTGTTACGACTTCACCCCAATCGCTGACCCTACCTTCGGCCGCTGCCTCCTTGCGGTTAGCTCACCCGGACTTCGGGTATTGCCAACTCTCATGTGTGACGGGCGGTGTGTACAGGCAGGAACGTATTCACCGCGGCATTCTGATTCGCGATTACTAGTAACTCCGGCTTCATGTAGGCGAGTTTGTAATCCGGGCAGACTGGTTTTAAAGTTTGACTCCACCTCACGGTGCATCTCTGTACCAGCCATTGTAGCACGTGTGTAGCCCTACACATAAGGGGGCATGATGATTTGACGTCATCCCACCTTCCTCCTGGTTAACCCAGGCAGTCTCCCTTCAGAGTCCTCAACTTAATGGTAGTAACTAACGACAGGGTTGCGCTCGTTGCGGGACTTAACCCAACATCTCACGACACGAGCTGACGGCAACCATGCACCACCCTGTCACCTTGTCCCCGAAGGGAATTTCCTCGATTAAAGAATGTGCAAGGGATGTCAAGTGTGGTAAAGGTTCTTCGCGTTGCTTCAGATTAAAACCACATGCTCCGCTACTTGTGCGGGTCCCCGTCAACTCCTTTGAGTTTAGTGACCGTACTCCCCAGGCGGAATGCTTAATGCGTTAGCGGCACAGGTGAAACCCCACACCTAGTATTCCATCGTTTACGGCGTGGACTACCAGGGTATCTAATCCTGTTTGCTCCCCGCTTTCGAGGCCCCTCAGCGTCAGTTACAGCCAGAGTCGCCTTCGCCGCACTGGTGTTCTTCCTAATCTCTGCGCATTTCACGCTACACTGGGAATTTCCACTCTCCTCTCCTGCCTCTAGATAAACCAGTTTGGAATGCAGCACCCAAGTTGAGCCCGGGTATTTCACATCCCACTTAATCATCCGCCTACGCTCCTTGCGCCCAGTAAAATCCGGATAACGCTCGCCACCTACCACGTATTACCGCGGCTGCTGGCACGTAGTTAGCCGTGGCTTCACTCTCCTTAGGTACCGTCATTATCTTCCCCGAACAGAGCTTTACGATCCAAAGAAACCTTCATCACTCACGCGGCGTTGCTGCATCAGGGGTTTCCCCATTGTGCAATATTCCCCACTGCTGCCTCCCGTAGGAG
+
/306/;14818'00*-/24654*+))%0*12+-**(+13/14;:914072'/148:26446-1&/+/)*,-/*,))+4077;66840/,8/0916/-,*),011/15794;:769533/2/2%,+)(.7696477800)+(***&((-4,)-/9;9661006/00/,-1544*/+4,2:61533.58641343+&()8/211753(*),::*9<;-/1,*+46.,.-0/+.7/71+0)*)225++**)3883//3322;..0540111397233271,,-.+-+.*26:6*,362320.-70++..018/885+1/302403(+)3-)+'***).7:++,**+40,.,*%'*127133/,**.,,22----67335857653,(*)5+/1332014../9./(&$-(*'&*'..//1,((*(/)+.17543331,5586:3/%,(-3.09.-/03142/60029:/.%&'''*(-9819030+4*15)%($&%+*+12(21097755,)-+,'+((3(0,3;43;72340-**0+6.+,4+9;:,;;/-//2788244,+)1'*-23.3931;<9.7.9-,,3229:5.0-3(%%$*,-9+/%-.1;;4*0671839*%).'1/.-3-00,)(*('')#)'&%%(*.:6,(-,073+3455:221455271*+-00189:388245055/1../,'&)-..-282)++247-().99,*)(*02*0/20222/9&/03+-..04-,+,*-/61610;;;.3.0/32,05<9:952-/86643.%0/2/6<;1.0/.4/1)/*'('*'.75.1+,../1200,/2*))''-*%&31%($--.55;52)2+/4310.*--,.,,,6343;3/,33/+0<-,2333/,.()01158847997:;,-/5671*,+&(()(('*,/()(0/.34388692467561,31433.)**+1/801700,8,-.7+7)'$))0243/-,20,7072366*++*..4060,3/11888/*0,,-721942)&&55,,&'*162%')+-7*'))$,1+433679:8*344/10..2025;--///357049:1/;03:;3+04')&'*(-03/48:3+,-,-**.,+/9,-355)))
@2e6406dd-bdce-4ecd-8003-ea3c41349d39 ch=61 read=16949 start_time=2019-12-12T19:34:39Z barcode=BC01 runid=2c9cf7bc05858273f10e7d7ec552fc0bd742dc3e
CTCTACGGGAGGCAGCAGTGGGAATATTGCACAATGGGCGCAAACCTGATGCAACCATGCCGCGTGTATAGAAGCCTTCGGGTTGTAAAGTACTTTCAGCGGGGGAGGAAGGGTAAGTTAATACCTTTGCTCATTGATTACCCGCAGAAGAAACACCGGCTAACTCCGTGCCAGCAGCCGCGGTAATACGGAGGTGCAAGCGTTAATCGGAATTACTGGGCGTAAAGCGCGCAGGCGGTTCATTAAGTCAGATGTAGAAATCCCCGGGCTCAACCTGGGAACTGCATCTGATACTGGCAACGAGTCACCGTAGAGGGGTAGAATTCCAGGTGTGGCGGTGAAATGCGGGAGATCTGGAGGAATACCGGTGGCGGGCGGCCCTGGACGAACTGACGCTCAGGTGCGAAAGCGTGGGGAACAAACAGGATTAAGGCCTGGTAGTCCACGCCGTAAACGATGTCGACTTGGAAGTTGCCCTTGAGGCGTGGCTTCCGGAGCTAACGCGTTAAGTCGACCGCCTGGGGAGTACGGCCCGCAGGTTAAAACTCAAATGAATTGACGGGGGGCCCACTGAAAGCGGTGGAGCATGGTTTAATTCGATGCAGCGAAGAACCTTACCTGAGTCTTGACATCCACGGAAGTTTCCAGAGATGAGAATGTGCCTTCGGGAACAGGACAGGTGCTGCATGGCTGTCGTCGCTCGTGTTGTGAAATGTTGGGTTAAGTCCGCAACGGCGCAACCCTTATCCTTTGTTGCCAGCGGTCCGGCCGGGAACTCAAAGGGAACTGCCAGTGATAAACTGGAGGAAGGTGGGGATGACGTCAAGTCATCTTGGCCCACCCGACCAGGGCTACACACGTGCTACAATGGCGCATACAAAGAAGCGACCTCGCGGAAACCATGAGACCTCATAAAAAAGTGCGTCGTAGTCGGATGGAGTCTGCAACTCGACTCCATGAAGTCGGAATCGCTGGTAATCGTGGATCCAGAATGCACGGTGAATACGTTCCCCAGCCTTGTACACCGCCCGTCACACCATGAAGTGGGTTGCAAAAGAGAAGTAGGTAAGCTTAACCTTCGGGAAGGCGCTTACCACTTTTGTGATTCATGACTGGGGTGAAGTCGTAACAAGGCAACCGG
+
*,0')-3:4-/124451120+++&'.21+**,9</98,+)),33768666566'353-*/0-389786)'$'&'*.023'4418-+16,%,*/3:9-*)()/00*(+*-,.3-).6+.32-+.240:6--0/'1(&&')+.6)(**)5+'*,&'*-*&+,--4,-/8+.19943302553809/..*+,)0+0*(+.4/()+4./,*+),,(3*,.88;9:5752+(',3'4)/00.228*%/5/((+1)+-..,+%,,0+236+.7989:54673695200300304--..-57/8*+)(&&..+%&)+/,*)..40++0*6,7,('/+(()&-,0866,11)*+**(&%(-,/05+-5*322828.,/-*())'%#((&*296211.+////6777)38554133-,-32484,-1/7:,3&58,1-,'6,11+,.461602)+,3748894-,,,,:97/0*4+-+)(..+37()+)(*-(+-1204923.-*+,357211,0.0('(*-./5899:54/%'$**+,515+((')).9/;9.212'((((+..,.120+*35*25,$-*&0'&/44193/-..564025-0-17521432/%)%')'%.,%&*,.1//&$)+++$#%&+*0-./-+*(-<04**+.//:632353.6(.+,.-&2).(+'*.13189;9::::47.9---7853,**,-8:66:2-()/*)),.)(//935.145+.60.(,()0/63:8+24075).-)/1-.9/-/+22300/1./842536:52)/*)%%')+-3'0.,+.0;<;::2-,-+3.70/08579747764(((+,/2,++%''+($'&''')*)00/.,))%&&+,.39434595-1100///064(%)(((//6:88354&&('$#$#'$%(3.12115594:0)9032871756/6(0*5)2,/000+0,2--**)))5212/+*),/-7/502///'.+1000891'++-)*/-:2,/%&)3,*+53.55738/-'$$&&(++-2/+,))1:8341(/+06-/((&(*,137;78584)&(&(('+,+.-,('&&(9+85699.4-(),,,,/7/-1/)-/88/(*,1591%''),759:41..5+,...76723.1&)/*+,/
@708126ab-182b-452b-8e4e-433e97ee57c3 ch=491 read=18645 start_time=2019-12-12T19:34:39Z barcode=BC01 runid=2c9cf7bc05858273f10e7d7ec552fc0bd742dc3e
CCGGTTACCTTGTTGCGACTTCACCCCAATCATCAATCCACGTAGACAGCTCCTTCCTTGCGGTTAGGCCACCGGCTTCGGGTGTTATCAACTCTCGTGGTGTGACGGGCGGTGTGTACAAGGCCCGAGAACGTATTCACCGCGACATGCTGATTCGCGATTACTAGCGATTCGTAGTCGAGTTGCAGACTACAATCCGAACTGAGAATGGTTTTATGGTTTGTTTACACCTCGCGGCTTCGCTTCCCTCTGCACCATCCATTTGTAGCGTGTAGCCCAGGTCATAAGGGGCATGATGATTTTGACGTCATCCGCCTTCCTCCCAACTTGTCACTGGCAGTCTCGCTAGAGTCCCCAACAATGATGGTGGCTTAACGATAAGGGTTGCGCTCGTTGCGGGACTTAACCCAACATCTCACGACACGAGCTGACGACAACCATGGCCACCACCTGTATCTCATGTAGCTATCTCTCTGGAGCCTTTATGAGTATGTCAAGACCTAGTAAGGTTCTTCGCGTTGCTTCGGATTAAACCACATGCTCCACCGCTTGGTAAGGCCCCGTCAATTCGCCCCAGGTTCATTCTTTGCGAACGTACTACTCGGGCGGAGCGCTTTGTGCGTTAACTGCAGCACTGAACTTTGACATCAACACTTAGTACTCATCGTTTACGGCGTGGACTACTAGGGTATCTAATCCTATTTGCTCCCCACGCTTTCGGGACTGAGCGTCGGTTGAGCCAGATCGTCGCCTTCGCCACTGGTGTTCCTCCATATATCTACGCATTTCACCGCTACGTGGAATTCCCGATCCTCTCCTGCCTCCTAGCTGCCTGGTTTCCTATGGCTGAAGTTAAGCTTCAGGCTTTCACCACAGACCCTTGCTGCCGCCTGCTCCCTCTTTACGCCAATAATTCCGGATAACGCGCTTGCCACCTACGTATTACCGCGGCTGCTGGCGCGTAGTTAGCCGTAACTCTAATAAAATTACCGTCACTCGGCTACCGTTTCCTGTAGCCGCCGTTCTTCCTTTATAACAGAGTTTACAATCCGAAAACCTTCTTCCTTCACGCGGCGTTGCTCCGGTCAGGGTTTCCCCCCATTGCCGAAAATTCCCCTGCTGCCTCCCGTAG
+
6**(.6'+61;//8&0,$-207268:-/1010663:256%(&*)*,6(/./0)/)-*/30,-((1/0898233-0*-0128+++59666260,/,4159987946:7985+4,**))(2.+24.6-*')*/..-,.:.4:<684411(+/952171.10003/1**--+%3-.&)(**/'%11:.1,13532/52002-/7840/)'2+,586;..-/0*3($'%%%''-8564032/4;3/001191022344479:16004+%%&*-21/*'')37*+///5875)+10455../0.933*//4687432/,/88488)2.(-),23000,-,/4./..-)-1//,,,--0982+3+-6../2.//&'&&*5-1-)+&&+***,)+)+17435112;60+(*.,25--+.-1/03/34+135218735%34370906(5+012/1415:3334645,$&&((../02.+---.1312772;1-,+&((+5.22*./0.-)&(+)%4*:;::;854/0($%+)-'0&6,8;;;<12123445:9:31.2/..3+',+,770(+1,:1:6&'$%$%&(/+659:475))3%&31-.6:1/001%8/.0,*,,('%&++../(*$)(()960/0*004420-/+()7447)4-.-3,..44556:::86<<-,**(((/8376312*0-)+-////40375,73*(*)-36.+/,./<93-;9430.,01368-5--'$.02//1665:897:39448;(4267778::1..)'*+/0886)52424;60)/4/3401),&.,,3*9,)'&*44.112,,(*('+)*%113389*-55;:)*,-(*%'(*+.,2/4-,.10.'792160-,.2.112842,,,,,7577./../1,38+*74:3--+,)+**,6.9-306-/)4-,/,//7.16128167.0/2957836/80104.5*)')))'+30./36+*%'(.,(,.../+%(&)58++.,011*7+,+03+.773+''',/3904;7;9.13,''.&')0,4&%&(.:3,--9-,))+,/0/86:66:895;4*/))-,+-5;2220+304:28:41932/:;;1-34.40.0453278.0(&'5430**-7,,,-*
@e7d93be7-7bbf-4525-bee2-2fc505dbc3f4 ch=194 read=14835 start_time=2019-12-12T19:34:48Z barcode=BC01 runid=2c9cf7bc05858273f10e7d7ec552fc0bd742dc3e
CTCCTACGGGAGGCAGTGGGAATATTGCACAATGGGCGCAAGCCTGATGCAGCCATGCCGCGTGTATGAAGAAGGCCTTCCGGGTTGTAAAGTACTTTCAGCGGGAGGAAGGGTAAAGTTAATACCTTTGCTCGTGACGTTACCCGCAGAAGAAACACCGGCTAACTCCGTGCCAGCAGCCGCGGTAATACGGAGGTGCAAGCGTTAATCGGAATTACTGGGCGTAAAGCGCACGCAGGCGGTTTGCTAAGTCAGATGTAAATCCCCGGGCTCAACCTGGAACTGCATCTGATACTGGCAAACTTGAGTCTCGTAGAGGGGTAGAATTCAGGTGTAGCGGTGAAATGCGTAGAGATCTGGAGGAGGAATACCGGTGGCAGAGCGGCCCCTGGTTGAAGACTGACGCTCAGGTGCGAAAGCGTGGGGAGCAAACAGAGTTAGATACCTGGTAGTCCACGCGCCGTAAACGATGTCGACTTGGAGGTTGTGCCCTTGAGGCGTGGCTTCCGGAGCTAACGCGTTAAGTCGACCGCCTGGGAGAATACGGCCACCAGGTTAAAACTCAAATGGAGTGAGGGAGCCCGCACAAGCGGTGGAGCATGTGGTTTAATTCGATGCAACGCGAAGAACCTTACCTGGTCTTGACATCCACGGAAGTTTTCAGAGATGAGAATGTGCCTCCGGGAACCGTGAGACAGGTGCTGCATAGCTGTCGTCAGCTCGTGTTGTGAAATGTTAGGTTAGAAGTCCCGCAACGAAGCGCAACCCCTTATCGCTTGTTGCCAGCAGTCCGGCCGGGAACTCAAAGGAGACTGCCAGTGATAAACTGGAGGAAGGAAGGTGGGGATGACGTCAAGTCATCATGGCCCTTACGACCAGGGCTACCGTGCTACAATGGCGCATACAAAGAAGCGACCTCGCGGGTAAACGAGACCTCATAAAAAAGTGCGTCGTAGTCCGGATTGATCTGCAACTCGGCTCCATGAAGTCCGGAATCGCTGGTAATCGTGGATCCAGAATGCCACGGTGAATACGTTCCCGGGCCTTGTACACACCGCCTGTCACACCATGGGAGTGGGTTGCAAAGAAGTAGGTAGCTTAACCTTCGGGAGGCGCTTACCACTTTGTGATTCATGACTGGGGTGAAGTCGTAACAAAGGTAACCAG
+
..0/,.1,96003,&''+-,,*+0620.02/71181-,--5)4:....)))#&&))*7:5445566764.+,+)1-.6-+&-747:.+16/)/(*-/--)21182,-)&%)'%,*69+./3.213041+*/04)0,)0/3107:)+,*,**&++&,.13+1.-0/..15-./4--,,)-03*,)*.),.(*,8-1/*+..6(*,/2/1+,),/+2./0289694069.),-424253551-328.,-/4216:5353'%),5)+12)+11..-,706//,*,-/////44333157281181+/+(')*,,6668(%+414-(/&1*/3(,7-+'$'*'21007/--+,*((+)+./08/,/+&/*(60(1+.2133+&%(*-/4-;40(./%(++,+.,00129:89**//+,&'''+)76746((,.17+0,)'++/,)/079;-16435340),((',+984:.,,++,8995/1/301252955669,+**,2436556)&&,(5++++3.7.--4.;09-584/674869880)&(**0/318,&.%++8-:6<:/1464;:54+&&''%*3-%)/9.+,-0046527348++&)3+-/54<938480)+./28-534137-/737/6,,3.0*('*'(#&'(*(()23,2--4:6-*+++,50,++'**0/2::410:51:4:783,003*1--+/+.255(0*))*+31(&'')5././6.-')6:-+4+&40291(*,+.,8.+*1,,)+)*+56/0/52*06779,.23-4851,*'($*-4-2/870;71746:/;.,+),/48552/0/-..8<00'-*+/-,2'+'+,01-34..479:798,-+-/7;913/606',''),-49)670-.,)*').76.55966:412125/91+&*)(+/32966372'*#%*+*&%((15./4068:52('(((013679681-)0(/)+&-099:26111*500294607/--2,,.187.+*'%*)/600167:807')+/60139,-.3/..71.1.06/4,'.-/(',,./30525;1569811..-152679.('*)1/39248:/'**&*$(%'&(()(/)223:95;3.2412233/32,05;94573753.01...,.0,-,1///4+*(&**/*%(++56:%*
@676d83b9-15d6-4c38-a22d-da3cca416516 ch=89 read=10698 start_time=2019-12-12T19:34:48Z barcode=BC01 runid=2c9cf7bc05858273f10e7d7ec552fc0bd742dc3e
CCGGTTACCTTACGACTTCACTGATCATGAATCACAAAGTGGTAAGCGTAGCATACTCGAAGGTTAAGCTTCCACCTACTTCTTTGCAACCCACTCCATGTGGTGTAACGGGCGGTGTGTACAAGGCCCGGGAACGTATTCACCGTGGCATTCTGATCCACGATTACTAGCGATTCCGACGCCATGGGTCAGTGCGAACTCCAATCCGGACTACGACGCTTTATGAGGTCCGCTTGCTCTCCTTGAGGTCGCTTCTCTTTGTATGCGCCATTTGTAGCGTGTGTAGCCCTGGTCGTAAGGGCCATGATGACTTGACGTCATCCCCACCTTCCTCAGTTTATCGCCGAACCTGCTTTGAGTTCCCGGCCGGACCGCTGGCAACCAAAGAGGATAAAGGGTTGCGCTCGTTGCGGGACTTAACCCAACATTCACAACACGAGCTGACGTGACAGCCATGCAGCACCTGTCTCACAGTTCCCGAAGGCACCAATCCATCTCTGGAAATTGTGGATGTCAAGACCAGGTAGTTCTTCGCGTTGCATCGAATTAAACCATGCTCACCGCTTGCGGGCCCCGTCAATTCATTTGAGTTTTAACCTTGCGGCCATTACTCCCCAGGCGGTCGACTTAACGTTAGCTCCGGAAGCCACGCCTCAGGGCACAACCTCAAGTCGACATCGTTTACGGCGTGGACTGCCAGGGTATCTAATCCTGTTTGCTCCCACGCTTTCGCACCCGCAGGCGTCAGTCTTCGTCAGGGGCCGCCTTCGCCACCGGTATTCCTCCAGATCTCTACGCATTTCACCGCTACGCCTGGAATTCTACCCCTCTACGGGACTCAAACGCGATTATCAGATGCAGTTCCCCGGTTAGGCCAGAGGTTTCATCTGACTTAACAAACCACCGCCTGCGTGCGCTTTGCGCCCAGTAATTTCGATTAACAGCACCCCTCCCGTATTACCGCGGCTGCTGCTGGCACGGAGTTAGCCAGTGCTTCTTCTGCGGGTAACGTCAATGAGCAAAGGTATTAACTTCTCCCTTCCTCCCCGCTGAAATTACTTTACCAGCCCAGAAGGCCTTCTTCATACACGCGGCATGGCTGCATCGGGCTTGCGCCCATTGTACGTATTCACTGCTGCCTCAATAG
+
44./(6*-&((&&,--/2%&((+,354443:77.0-6-*+.6332,+)$#$'#$$&'/$'*),--*('((.(/*.712347//32*./+090-**/.'++*244526:75;8748011578:7868.9(+06,422965;445514183348753342-*++)1+)-51./1/,.)(&()(34)2*+*,*'**%/-.6603*+-02'6-455'*)&'%)//9226.6652+&'*&($%'+-'(&(&-'...116,6,136/01223560...)&'&(*''+.4...94.-7946*5+)-3456(/,,/0015-,*)*123-965**20369:18,/-4*))-%)$'$%%$$#%),)(*4783:4+1/,04143*)(&&'%+''05*(&/20550(,.,/7/0-000/2506)981101-5.0+/,,+63*(*---.2(*224.00/%'))&)9,2902525300,,/33/.0*/761*('+(*.,,4./0/285831,-.+)*'+('',/2;19:752.+3)+)+&)'+(+3144+5*,,995*)*-,:7,64,++)(*&+*)(*2.301.1872'+2668;903622206;;-522040./4:88%5&%(*664+'+*/-:8*)&&'*0***((++1.4,.,(.',5.0/2827,,57//004-.-.*4.440,3/**%(.4-.020337:750',4+-/)***4//*-/3222;7.0.380)0.0/95.()(-,&$&%++.17:02499;9679-389/331375:6678/17-6001954,3+))/0././*---,1<:/-48+.6*.&/547/2/2/0-)021+25868)+0/35525,2**'%'5*55,++,+.-1213()%-)2-''514$'&**,6.20/0-./-3-5.4,370/$',+.2-.//0340*-+*%2043,+%)),+6(-,*0*)%+&%($),/-.27+%8(*80.*'((/-05..*,,42/+0/+''3+*+1;+9968:;9;;9646030-/6423227576245;/-3.-*'(('++,-.42-588206:3,0:/4/(*)&(+.)%&$$'0-('%+',/121912;:21/*&+*,.5.(+)'&$$&(*4(355691442:3(.-)+%+&*)/+/$*'&&%')++.%#%'.
@e8ed9333-16e8-4ab8-8bdb-c058e97a1888 ch=377 read=19239 start_time=2019-12-12T19:34:48Z barcode=BC01 runid=2c9cf7bc05858273f10e7d7ec552fc0bd742dc3e
CCAGTTACCTTGTTACGACTTGCCCAATCATCAATCCCACCTTAGATGGCTCCTTCCTTGCGGTTAGGCCACCGGCTTCGGGTGTTATCAACTCTCGTGGTGTGACGGGCGGTGTGTACCAGGCCGAAACGTCGCCGCGACATGCTGATTCGCGATTACCGCGATTCCAACTTCATGTGTAGTCGAGTTGCAGACTACAATCGAACTGAGAATGGTTTTATGGGTTTTGCTTCACCTCGCGGCTTACAACTTCCTCTGCACCATCATTTAGCTAGCATTGTGGCAGCCCAGGTCATAAGGGGCATGATGACGTCATCATCCCCGCCTTCCTCCAACTTGTTACTGGCAGTCTCGCTAGAGTCCCCAACTTAATGATGAGGGCTTAACGATAAAGGGTTGCGCTCGTTGCGGAAGCAACCAACATCGACACGGGCTGACGTGACAACCATTCTGGAGCCTTTATGGTATCAAGACCTGGTAAGGTTCGCGTTATCTTCGAATTAAACCACATGCTCCACCGCTTGTGCGGGCCCCAAATCAATTCCTTTAGTTTCATTCTTGCGAACGTACTACTCGGGCTGAGTACTTATTGCGTTAACTGCAGCACTGAACTTTGACATCCAACACTTAGTACTCATCGTTTACGGCGTGGACTGGGAATTATCTAATCCTATTTGCTCCCCACGCTTTCGGGACTGAGCGTCAGTTGCGGAGCCAGATCGTCGCCCTTCGCCACTGGTGTTCCTCCCTTATCTACGCATTTCACCGCTACATGGAATTCCACGATCCTCTCCTGCACTCTAGCTGCCCTGGTTTCTATAGCTTACTGGAAGTTAAGCTTCCGGGCTTTCACCACAGACCCTTGCTGCCGCCTGCTCCTCTTTACGCCCAATAATTCCGGATAACGCTTGCCACCCTGCATTATTACCGCGGCTGCTGGCGTAGTTAGCCGTGGCCTCTAATAAAAAGTACCGTCACTCGGCTACCGCCATTTCCTGTAGCCGCCGTTCTTCCTTTATAACCGAGTTTACAATCCAGAAACCTTCTTCCTTCACGCGGCGTTGCTCGGTCAGGGTTTCCCCATTGCCGAAAATTCCCTACTGCTACTCTAGG
+
2)''((,4506*.0,--+./3'*'&,+345.,02+/*((-)*()&%%%&'(4.-651-5.00.10*,85;04;-6+,7/&71+'0(()-*'*,/-.3777785/00/9:9512.1/023307754+,*&),--(.)'*+)1-22/.0+..,-12217+&#'')*1//+/**004,,++*2169720104,,,0-.))(1517*)),*()+)/-7-7;<-23/6)597,-/1:/+.3/34625(%&#'()((',,*32,3346/0-(-4)$%#&').)+*'+''%&++4-*)2,11624/67.,)+**+*)(*-.&))(*037+*-30-0%&*(.*(5*+28024591.01115,--1,+-+482*+0**0.5,,+,*'&'&(*'.'&*$'(0'++*'*%&%,+0/08.1+0)/+.,(+'((.',,*+7'/+((')-1.*&%&%)&*+%'()%),-12335.)*/('%'(0,))+-/050-'/+0:135143+'$*(*,-.0//51/.))(+.0/4824:./.8-3.+*.,031+&(*+-,,0/366;01+,;;109;060/0,/.-)3)2303/5%()****(*)+,1,1-+,-,6-2+,++,,-+23248,-2+)+-//:*7+5++++&))*-7604225;4./1;94000&&%#$(%%.'***+-/+-75*59*'//09;1%*')-54..97((%$%-,288361;-1&'&&.21.064233*+'$.1//292566:858:4/314%'(*+25686869</,,4-45-+,*+21////-+%((-./,.1336664+//024578487,,0108-,--+&%%%%&*/2&*,'-+5+&(%%(&'0866<:1022/218971*+.-+-./859:102113+,.2-,/0--*-,/28951(5-371,63426,00.67(&%'$(')48006024;::98/9,,++,242//25/0+*)%&(-.625<4+*'*)*187:045001..+1-*-1-4:86-%%%,.1759;9886162,),,*32./&&**-88/2/:-0''%780434:2563,19502,,'//,3---9515.1+,.,/8-6:;2207158-/9;827/30))*)((*#+')0(*'
@17662b7c-fa6e-4b6e-823f-cba707a677de ch=1 read=8011 start_time=2019-12-12T19:34:53Z barcode=BC01 runid=2c9cf7bc05858273f10e7d7ec552fc0bd742dc3e
TGGTATGCTTCGTTTGATTGCGTGTGCTGCTGGTGCTGAAAGTTGGCAATCGGTGTCTTTGTGGGTAGCCTACGCGCATCATCTATCTTCCAGTTGTTGACTTCACGCCCCAGTCGCTGAATCACAAAGTGGTAAGCGCCCTCCGAAGTTCGCTTCTGCTGCTGCAACCACTCCCGTGGTGTGACGGTGTGTACAGGCGGGGCGAAATTCGCAGCCATTTCTGATCCGTGCTTGATTCTGACTTCGGTCGATTGCAGACTCAATCCGGACTGGGCGCGCACTTTATGAGGTCGCTTCGCGGTCGCTTCTCTTACAGCAATACGCCGGCTGGCACGTGTAGCCCTGGTCGTGGGAGACCGCTGATGACTCGGCCCACGCCTCAGAGTTTATCACTGGCAGTCTCGCTGGTTCCAGCCGGATGCTGGCAGCAAAGGATAAAGGGTTGCGCTCGTTGGGACAACGGTATTTCACCTTTTGAGCTGGCGACAGCCATACAGCACCTCACGGTTCCCGGGCGTTCATCTCTGAAAACTACCGCGTGGATGTCAAGACCAGGTGGGTTCTTCGCGTTGCATCGAATTAAACCATGCTCCACCGCTTGTTGCGGGCCCCGTCAGATTTGAGTTTTAACCTTGCGGCCGTATTGCTCCCCAGGCGGTCGACTTAACGTTAGCTCCGGAAGCCACGCCTCAAGGGCACAACCTCAGTCGACATCGTTTACGGCGTGGACTACCAGGGTATCTAATCCTGTTTGCTCCCCACGCTTTCGCACCCTGAGCATCAGTCTTCGTCCAGGGGCCATATTCGCCATGGTATTCCTCCAGATCTCTACGCATTTCACCGCTACACCTGGAATTCTACCCCCTCTACGAGACTCAAGCTTGCCAATTATCAGATGCAGTTCCCAGGTTGAGCCCGGGGATTTCACATCTGACTTAACAAACCGCCACCGTGCGCTGCCCAATGTTCGATTAACGCTTGCACCCTCCGTATTACCGCGGCTGCTGGCGCAGGTTAGCCGGTGCTTCTTCTGCGGGTAACGTCAATGAGCAAAGGTATTAACTTTACTCCTTCACACTCCCGCTGAAAGTACTTTACAACCCGAGCCTTCTTCATACACGCGGCATGGCATCAGGCTTGCGCCCATTGTTAATATTCCCCACCGCCTCCCGTAGGAG
+
#.%'%)%*-)-))-&'$1(%%$(%))*++('(''%%&%()&'--*)(%&'&2232-+%''(#'*()((,,)'+*+''('%('&('-)$&$$$&'($%$&',30/%'$)'+)+)*+$%)+1/.-)*).+*)'(*,/,/..2))-(&*'(00.,-.+*'%&,#$&#%)%6.*-+0-&%('.+*(*(%))&),+)%$#'%$&)&$%$&(',+)%'$%%$$&.(++()232&&%&&&()1/+$&%$&%%(*-,.)4,*,+,2643-3/1.24/*)%('*&&$%#()/.))&%,*%%$$$$&%&(*)(&),.1,*%%#$%&('%$#&'0,)++''*)&,*)%%''+4---1,'&)&--(*%,.()''$'&&#%$%$*,*$'#$$%&&&$&+-(((1()++22/30//*%'%&02.5*&(1-17(%%&&*-/+*/*.())()++')),-6-11888424/32*%$$$&$'%..)(#%$&&'%&'&+/-5/0*-%--./2)200/&,''''(&,.-22+*./(&)&&,-2./((+//(),$((&)(),;.-)())',(24)*)+(+,-9862-(+)+:,--/.,4-2.+-,-2-,18751.22/.3.,2--0262301+)*.(&%0.-++-0:;**6+3,3/.-+*,'+$'((-+068+(576&8862+./.-+,()/)'-.,./),*&)0*213727*,-3,('',&)*)**(+,50723303<824192329;98979:381*1,//761091164;7,.1/9:4(,,--2.3'*(*3)*+,+,&./.04862/*)/'&1/0)/*$$$''((.1%#(++)-.0--2(()30,**--/*+&)+-.,/1',-.116;782406-)(%)02-/+652533333430)),/7/---&2)*+30/1-,--+;.2/+,+-./---4/)())+%.0,)')*004101.603153138()'$*/-1671(''('(*-.+)1+*)5)8////20---085149+-708004/./22264+0)'%*%',,,))1+(41()2206845873-()-584.)-()*&,,+5*)),(*4/,(,/(&*+3/./,(,(/+;9/&'4*,.('()*14,),-,06.+*-+01949;912.2,102/80+-**)')2'/2/24-//16/&)+%++'-.0017550$&%$'+)/8+,6+3'*'
@cf412dfe-5417-4471-8350-f0652c9e76a2 ch=182 read=21316 start_time=2019-12-12T19:34:54Z barcode=BC01 runid=2c9cf7bc05858273f10e7d7ec552fc0bd742dc3e
TTGGTTACCTTGTTACGACTTCACCCCAGTCATGAATCACAAAGTGGTAAGCGCCTCCCGAAGGTTAAGCTACCTACTTCTTTTTTAACCTCCCATGGTGTGACGGGCGGTGTATTACAAGGCCCGGGAACGTATTCACCGTGGCATTCTGATCCACGATTACTAGCGATTCCGACTTCATGGAGTCGAGGTGCGAACTCCAATCCGGACTACGACGCACTTTATGAGGTCCGCTTGCTCTCGCGAGGTCGCTTCTCTTTGTATGCGCCATTGTAGCACGATGTGTAGCCCACGGTCGTAAAGGGCCATGATGACTTGACGTCATCCCACCTTCCTCAGTTTATCACTGGCAGTCTCCTTTGAGTTCCAGCCGGACCGCTGGCAACAAAGGATAAGAGGTTGCGCTCGTTGCGGGACTTAACATTTCACAGCACGAGCTGACGACGGCGTGGCACCTGTCTCACACGGTTCCCGAAGGCACATTCTCATCTCTGAAAACTTCCGTGGATGTCAAGACCAGGTAAGGTTCTTCGCGTTGCATCAGGTAAACCACATGCTCCACCGCTTGTGCGAGCCCCCGTCAATTCATTTGAGTTTTAACCTTGCGGCCGTACTCCCCAGGCAGTCGACTTAACGCGTTAGCTCCGACCACCTCAGGGCACAACCTCCAAGTCGACATCGTTTACGCCGTGGACTACCAGGGTATCTAATCCTGTTTGCTCCCCACGCTTTCGCACCTGAGCGTCAGTCTTCGTCAGAGGGCCATAGCCATACCGAGTATTCCTCCAGATCTCTACGCATTTCACCGCTACCTGGAATTCTACCCCCTCGAGACTCAAGCTGCCGGTATCAGATGCAGTTCCAGGTTGGGCCAGGGGATTTCACATCGACTTAACAAACCGCCTGCGTGCGGCGCCGCCCAGTAATTCCGATTAACGCTTGCACCCTCCGTATTACCGCGGCTGCTGTGGCTGGAGTTAGCCAGTGCTTCTTCTGCAGGTAACGTCAATGAGCAAAGTGTGCTTCTCCTTCTCCCCGCTGAAAGTACTTTACAACCCGAAGGCCTTCTTCATACACACGCGGCATGGCTGCATCGAAACTGCGCCCATTGTTAATATTCCCCTGCTGCCTCCCGTAGG
+
+&*)-2/3629-.-**//6945-420'),8634%&740./074+/-//,%&))252-)')+5.6.866155551/./58120-+*%'%+*'+8.-;869232347<9743*+1()(&+59+482+(..*2/-2.+-.*-45.9---:980/010-*+,40:0,-+*+%&8*92224676354-)+,.,**(.(-&&//27(5.0.-+10897677:6833398('%'*,-/-+,/1-04414.,0,..-1+-060643:6-.-10+2;<-9,&#((,,/.'),64600/;5,,(,./6996/2;:7700,-.-**()*)0449:5184+.0285536032<,++7+,,*-)&*-335,0/+*',,,4+(*.*31353//008-/%+59)112364*'-1,8/2/33420.+-/:856/5/1.)16))..&'*,0-+7388864*1%**)'*))(.+''+,-.,-'),52:16.*+)/-,(*+/865:8:946,..9:3.132;898;5/,,,.20-+,+1000.031;69<967,1,+-678&'$.+:::;0/00122/-*/+,)*6-006'%,0591*&-./94;8266...*1:<-4804+0*-.408'.*./.431,1+('*)..0/5241.+++,3/,--2()',,()))3(+51//07:2913'2+14665324531:+%%,/30418454/483/'&*)22.03-44)+38()40778,-/,/178237%0+''&-367658876-5*05/-&2674412/-0,&'*10'%'*12<://.-*+.11.,,,-/0'2681246--+),)'**,.,9.864612/++(%//4895/&(%'.2,40101-.-07846350-(-101*-20:,112,.1:94.+.--*)+,1545;<277*2:877-4+(&&(%&''(((%*.065:.,,/24332.-//+.)133/1957519009212444853/)(,('03,+0-+,03'/-+/9;7942&()&*2.399556-80108927,((.*)(-,&(,'))&'(06+(8986:200..292-1593:6+,-/-166;67<8641/+,)+*+-0,(&'&')-4365'')&&**-/9;/(3,%(%&(*-0252-,0067649*55**:47&
@9ff1e564-2536-4598-b2d8-0b79437d1948 ch=275 read=15829 start_time=2019-12-12T19:34:51Z barcode=BC01 runid=2c9cf7bc05858273f10e7d7ec552fc0bd742dc3e
CCGGTTACCTTGTTACGACTACCCCAGTCATGAATCACAAAGTGGTGGCCTTCCGGAGTTAAGCTACTACGCTATTTTGCAACCCACTCCGTAGTGTGACGGGCGGTGTGTACAAGGCCCGGAACTTGTATTCACCGTGGCATTCTGATCCACGATTACTAGCGATTCGACTTCATGGAGTCGAGTTGCGAACTCAATCGGACTGACGCACTTTATGAGGTCCGCTTGCTCTCGCGAGGAGTCTTCTCTTTGTATGCGCCATTGTGGCGTGTGTAGCCCTGGTCATGCGGGCCATGATGACTTGACGTCATCACCTTCCTCCAGTTTATCACTGGCGGTCTCGCTGAGTTCCCGGCCGGACCGCTGGCAACAAAGGATAGGGGTTGCGCTCGTTGCGGGACTTAACCCAACATTTCACCAGCACGAGCTGACGGCAGCCATGCAACACCACCTGTCTCACGGTTCCCGAGGCACATTCTCATCTCCTGAAAACTTCCGTGGATGTCAAGACCAGGTAAGGTTCTTCGCGTTTATCGAATTGAAGCACATGCTCCACCGCTTGTGCGGGCCCCCCGTCAATTCATTGAGTTTTAACCTTGCGGCCGTATTACTCCCCAGGCGAGTCGACTTAACGCGTCCGGAAGCCACGCCTCAAGAGGCACAACCTCCAAGTCGACATCGTTTACGGCGTGGATACCAGGGTATCTAATCCTGTTTGCTCCCACGCTTTCGCACCTGAGCGTCGATCTTCGCCCAGGGGTCGCCTTCGCCACCGGTATTATTCCTCCAGATCTCTACGCATTCACCGCTTTACGCAGATTCATACCCCTCTACGAGACTCAAAGCAGCCCATTATCAGATGCAGTTCCCAGGTTGAGCCCGGGGATTTCATCTGACTTAACAAACCGCCTGCGTGCGCTTTTACGCCAATGTGTTCGATTAACGCTTGCGCCTCCGTATTACCGGCTGCTGGCACGGAAGGTTAGCCGGTGCTTCGCCCTGGGTAACGTCAATGAGCAAAGGTAATTAACTTTACTTCCTCCCGCTGAAAGTACTTTACAGCCGAAGGCCTTCTTCATACACGCGGCATGGCTGCGTCGAACGCGCCCATTGTGCAATATTCCCCACTGCTGCCTCCGTGGG
+
1-012;322.2,,2--+('%&*9:0/009.00074:7057,*-(/0&-.('()&))$'+4.4-33**&%&$%4$09;6021(36-)/0/,&*%23-*+0719:466123341261-154-.4-,+&)+.115/.0*&**425727+,.792-12339112202566:2+*)*(*,66.++,-)(01:34)(75562;6:)7--,()*,/(*+060/-',&(+10/12./052513&&)+%'*.254863:70135798:<958/(%&*'.,01/0059117;;:59,**(((++))**(''#&)-0534-,2(./9646/-)+,0:8013122287%776+(&),-.311290052/-0)+'')3-71/*648).-//0*.2)12./(,,34.:..-<99,8)/&,'(*,.,/8.-),)+%/..-+*)43224),+,/622+-&()*+-'*-*(-310-00::;69-)&+'3/+49<99;9844/,,./695//0*()--48::::863568(-,(,*++/948;98956;1./1*.'2''+1)+*')216675120,+/*,/5).0(.-786+()+10.3%#(1../0;<4/-405/./*437)1(*+))-0+0),/83('')+.+,,6/0--''**-,++,(16(*-/7604,'&1,/1147474/)-,/66635677206,*(,*)-,04/*&*2-11/0453339586432:-*-.49-(+./-750.327:44.4262511112<:9/9(,),+&&%(3827535;:;42+,(+,+1850//''&0.11870535*6:/.7.''(''&(&(($*5,2$'&*/5-+0').0155110,))%'%&,,++021/5*-3;85,017350-.217235063,584'/,+,642/.//0/441/689:37:5888855++,//'(),1-)'1(('.24./24240*)&&)+$'&(*00),0813.'((.9995/-(-'1&%''*'(*16-61*)'*$$')&$&((()-2/,.*6150476;1,/*/&/)+&)/02,))''((36**5353:9001+3.)%*&'-(&)*.(+(+,)(,*-..1+1/2499887843,+%'')*(*).+078*.++,/10501-1244--141-6/1647822'++
@1ec0472e-91ae-405e-8fec-f24caf99401e ch=470 read=14440 start_time=2019-12-12T19:34:59Z barcode=BC01 runid=2c9cf7bc05858273f10e7d7ec552fc0bd742dc3e
CTCCTACACGGAGGCGCGGTAGGGAATTTTTCGGCAATGGAAACCTGACCGAGCAACGCCGCGTGGTGGAAAGAAGGTTTTCGGATTGTAAACTTCTGTTATAAGGAAGAACAGCGGCTACAGGGAAATGGTAGGTGACGGTACTTTATTAGAAGGCCACGGCTAACTACGTGCCCGGCAGCCGCGGTAATACGTAGGTGGCAAGCGTTATCAGGTGTGGGCGTAAGAGGAGCAGGCGGCAGCAAGGGTCTGTGGTGGCCGCGGCTTAACTTCGGTAAGCCCATAGAAACCAGGCAGCTAGAGTGCAGGAGAGGATCGTGGAATTCCATGTAGCGGTGAAATGCACGTAGATATATGGAGGAACACCAGTGGCGAAGGCGACGATCTGGCCTGCAACTGACGCTCAGTCCCGAAAGCGTGGGAGCAAATAGGATTAGATACCCTGGTAGTCCACGCCGTAAACGATGAAGTACTAAGTGTTGGATGTCAAAGTTCAGTGCTGCAGTTAACGCAATAAATTGCCGCCTGGTAGTACGTTCGCAAGAATGAAACTCAAAGGGTGACTGGGGGGGCCGCACAAGCGGTGGAGCATGTGGTTCAATTCGAGCAACGCGAAGAACCTTACCAGGTCTTGACATACTCGCCAAAGGCTCAGGGTGGAGATAGCTATATGAGATACGGGTGGTGCATGGTTGGTCGTCAGCTCGTATCGTGAGATGTTGGGTTAAGTCCCGCAACAGGCACAACCCTTATCGTTAGTTACCATCATTAAGTTGGGGACTCTGCTTGAGACTGCAGTGACAAGCTGGAGGAAGGCGGAACTGACGTCAAATCATCATTTTGCCATGACCTGGGCTACGTGCCACAATGGACAGATTGCAAGGAAGCGAAGCCCGCGAGGTGAAGCAAAACCCGCCATATTCTCAGTTCGGATTGTAGTCTGCAACTCGACTACATGAAGTTGGAATCGCTAGTAATCACTTGAATCCAGCATGTCGCGGTGAATACGTTCTCGGGCCTTGTACACCGCCCGTCCGCACCGAGTTGATAACGCGAAACCGGTGGCTAACCGCAAGGGAAGGAGCTGTCTAGGTGGGGTTGATGACAGTTGGGGTGAAGTCGTAACAAGGTAACCGG
+
./4/-/-&&+-&())%%%)0&*.))-,3780-4721400).3-.53-,*++/,.595206..--.)$-)..*'/..12840/(4&9)*,58-007-/*/)$%''*,)0(/46+4-+---89+1*&+1.-1.*%('*,..)+-+*.4,+322),(*(-*%(-053.--.',./-69)-7.',7-)(+'(-,,)522)*//0622453-3/-/2)-,*,.-52-.00.*),+)./46:9697/30+(-53./.-./9-,),,+,+&/,0--)+1+)1057+.7+(+*+-2/26:895.-.//),/37979911/19772'0.*2*6+6;3+*(&),,8:6056--/'0.26697330000-40-83709///091,+0,408973444215/5/37920000.('(+2539((&*))*/1684*+')9::00880/6/+1588<0,.43,12//&)+.6287841/01-2-,-303791631</:08---,:5-.:3-(2,-,../4.9.9.2/7//.)*')+44,0610.,+(,,..595204((3,-,+71-89/92*/*('%&*,4653+*/3(**+38465:68.*--),%*,66692:7<93305/)/--/.1))2*-.,-0;)*)*+++)$'&&&(*,%%%54*-0/-4+*.'0,0-,,*(1420300.'.*)'.*3..290+--+,7965,01339/0/0.--%-3001.0166372:568-423/4)).1)6(-+*%'-,.86(/00133:2./623;79944944-4.69<.65521&*+0/0267945(*+0.+.*',-6/,0++-)*&&)%&&#''*+233:1.3./1%)*-&'('%&)*.444.*,**+'(,0+//4944.2,+*).+,.0++'&&).(*/*/.%$)(+,..+.+)*,4:+3:,&(*(&))8768144;847*3+))03675660600/13012224/80+6,9-3313317+54776-(*+',7;58'(*001776+..562/1,(-/3:645/677121-.)*'(&$)//,-.%%(*.-&&()/)***.*%('*1'-4.202.2(+.9/772//70++-+)-../02,(.'-)+'&)2,.,+%$$'-7-252++.,,,9545)424)3-498;28
@4eaa78b4-0afe-4f7c-8bfb-a20f49c618e0 ch=124 read=19101 start_time=2019-12-12T19:34:58Z barcode=BC01 runid=2c9cf7bc05858273f10e7d7ec552fc0bd742dc3e
CTCCTACGGGGAGGCAGCAGTGGGGAATATTGCACAATGGGCGCAAGCCTGATGCAGCCATGCCGCGTGTATGAAGAAGGCCTTCGGGTTGTAAAGTACTTTCAGCGGGGAGGAAGGGAGTAAAGTTAATGCCTTTGCTCATTGACGTTACCCGCAGAAGAAGCACCGGCTAACTCCGTGCCAGCAGCCGCGGTAATACGGAGGGTGCAAGCGTTAATCGGAATTACTGGGCGTAAAGCGCGCGGCGGTTTTGGTAAGTCAGATGTGAAATACGGGCTCAGCAGGAACTGCATCTGATACTGTAGCTTGGGTGATCTCGTAGGGGTAGAATTCCAGGTGTAGCAGTGAAATGCGTAGAGATCTGGAGGAATACCGGTGGCAGGCGGCCCCCTGGACAGACTGACGCTCCAGGTGCGGCGTGGGGAGCAAACAGGATTAAGATACCTGGTAGTCCACGCCGTAAACGATGTCGACTTGGAGGTTGTGCCCTTGAGGCGTGGCTTTCCGGAGCTAACGCGTTAAGTCTTCGCCTGGGAAGTACGGCCGCAAGGTTAAGAAACTCAAATGAATTGACGAGGGCCCGCACAAGCGGTGGAGCATGTGGTTTAATTCGATGCAACGCGAAGAACCTTACACAGTCTTGACATCCACGGAAGTTTTTCAAGAGATGAGAATGTGCCTTCCGGGAACCGTGAGACAGAGTGCTGCATGGCTGTCGTCAGCTCGTGTTGTAAATGTTAGGTTAAGTCCGCAACAGGCGCAAACCCTTATCCTTGTTACCAGCGGTCGGCCGGGAACTCAAAGGGAGACTGCCAGTGATAAGCTGGAGGAAGAGGTGGGGATGACGTCAGTCATCATAGCCCCGCCCACGACCAGGGCTACACGATAGCAATGGCGCATACAAAGAGAAGCGACCTCACTTTGAGAACGGCAGGACCTCGCAAAGTGCGTCGTAGTCGGTTAAGTCTGCTCGACTCCATGAAGTCGGAATCGCTGAAGTAATCGTGGATCAAGTGCCACGGTGAATACGTTCAGACGCTGTACACACCGCCCGTCACACCGTGAATTAGGTTGCAAAGAAGTAGGTAACTTAACCTTCGGAGGGCGCTTACCACTTTGTGATTCACATGACTGGGGTGAAGTCGTAACAAAACCGG
+
-,2**+40581%)-.(11--44.2*'-.016/.-3,;-,977569938;::870-((.+:859925897888872/2//643665+6//8/16:.+..,/://''&*%/+*302/,**%)+04940;/:,,-.,71.177/8/0/953;4/:4,.+*-+&)((12915-,,0//13:479:;54.-)0*3.3.)9)**430-0/-2156412.416166040/.1,/1:<::8787,('&)(+)&'',,45(('-+/,17,-/5-*'+/'&#')-;993//0-.(&*..133442/00/385-,%&&(-)(%&%+--225'-*2---/-4.0.&)464562-.-,.5'*0)*1.-)&(&&/1598/04.535852:///)&'((+1-260,)0867&&10,0$.'()+'(6876'(%%)3/21(,&.62+.&./%/'*'-/835:(*41.+-./-.-18689;542/-'+,,-0+/.3-/028(0,-3)+-+,2127606,,64+/3-,)*.*-)+,3/:01)+*(),-8:957,+'%)--.443/02-0,8/30&,+./241:94/))-)*+-,&2.*+6*)*,-0856,5751'++44+..76<85:6;20/00498766/08,../.*+'('(+-/159556727(&),,+-*,9:;-/,))+/000+*(1**3379691)/81294522)'(-5%(%)*88955455;::9::728,,.0/'3(.*)),/.)*-;')('1(+')+//1818&&*-*305--4.*-)-.*+/)/4(.1'&'(0-6(7,71;72331167*3.+'++98582,**$(*)(()*0/'*+*,'(+.*-*65233764,.'')**++&''(,53-*,+)&(+23:1/)1,*(*((,--+)*.2.2:601.00477,&((-+*/1002/0+-.2++*&&&(***%,,//201(&090/199886070001(+(/.',')'*+.0332659/.+2-,,84:6967//.),*%'-3.1-05::783,'/&)))**5101:7//)*16'**+%%)&,+-&'%(++.31352,+'+'%$%$$+&$.52,+,.5+'-+)+*-1-+**)(4-3.20631(,4.87748139-32::453432.+))-,234998-+-34./)//31-,0,'-.*1
@101a0d1c-fb8e-40ef-853a-54298a843b19 ch=319 read=20060 start_time=2019-12-12T19:35:10Z barcode=BC01 runid=2c9cf7bc05858273f10e7d7ec552fc0bd742dc3e
CCGGTTACCTTGTTGCGACTTCGCCCCAGTCATGAATCACAAAGTGGTAAAAGCGCCCTCCCGAAGGTTAAGCTACCTACCGCTGGCACGCAACCCACTCCACCATGGTGTGACGGGCGGTGTGTAGGCCGGAACTGCCAATATTCACCGTGGCATTCTGATCCGATTACTAGCGGTCCGACTTCATGGGTCGAGTTGCGAACTCAATCCGGACTACGACGCGCACTTTATGAGGTCCGCTTGCTCTCGCGGGAGTCGCTTCTCTTTGTATGCGCCATTGTAGCACGTGTGTGTAGCCCCTGGTCGTAAGGGCCATGATGACTTGACGTCATCCCACCTTCCTCCAGTTTATGCTGGCAGTCTCCTTTGAGTTCCCAGGCCGGACCGCTGGCGACAAAGGATAAGGGTTGCGCTCGTTGCGGGGACTTAACATTTCACAACACGGGTGACGACAGCCATGCGGCACCTGTCTCACGGTTCCCGAGGCACATTCTCATCTCTGAAAACTTCCGTGGATGTCAAGACCAGGTAAGGTTCTTCGCGTTGCGTCGAATTAAACCACATGCTCCACCGCTTGTGCGGGCCCCGTCAATTCATTTGAGTTTTAACCTTGCTGGCCGTACTCCCCAGGCGGTCGACGCGCGATTAGCTCCGGAAGCCACACCTCAAGGGCGCAGCCTCAAGTCGACATCGTTTACAGCGTGGACTACCAGGGTATCTAAATCTGTATTTGCTCCCACGCTTTCGCACCTGAGCGTCAGTCTTCGTCAGGGGCCGCCTTCGCCCGCGGTATTCCTCCAGATCTCTACGTATTTCACCGCTACACCTGAATTCACCCCCCCTCTACGAGGACTCCGGCTTGCCGGTATCAGATGCAGTTCCCAGGTTGAGCCGAAGTTTCACATCTGACAACAAACCGCCTGCATTGCGCTTTACGCCCAGTAATTCCGATTAACGCTTGCCTCCATTATTACCGCGGCTTTAACGAGTTAGCCAGTGCTTCTTCTGCGGGTAACGTCAATGAGCAAAGGTATTAACTTCTCCTTCCTCCCGCTGAAAGTACTTTACAGCCCGAAGGCCTTCTTCATACACGCGGCATGGCTGCATCAGGCTTGCGCCCATTGTGCAATATTCCCCACTGCTGCCTCCCGTAG
+
9)4,07)*((+'.-*.52122.--175*13:721/912*/+.*,-.51-740)*,4;11.74)*4*.-,7.,-/+0+))--++0(%%#$%()-46*()*2.()*(,.8-/0115.35..0(),('&(*/**+(&&%'*'+%)+24766:/6071015,-00/4+*(./',,&*+'0/12112383+,&*-+5*(-.7),%&15585;1:)0,77426440-/(.*,,00,//.-/..5/./4/3552637.++'(*/.105-.+1;9/1/-''*7:.:--,.1+**+,**(*)+-,63+%/4;:9182-.8;7655/010/3372365334-4.(&/*.056+.(),6;,++&/,-)*,17778.07+'(55760+''+,4-62/1/0324-,,.-5(0/76.+(+0+7-1.1120471/*0--*-*++0-+/6.++-.15/1+,*'()-3&1-+45/4,*)*+)03223576477:5:2/2,,+-(,.02532:687422.-+/+/2/46.16<9978:.5436<2898./-8/:;885-+,,3,///1--.1.3<9;400/2//-0-)0+%&6()*/7//0516.*+11859406;;/)).8<,27.+-+()(,(**'*,1/4::,/349-742/*'#$%&'%,)-+-0213...*/6*-%,..,-+,2+,$,)'+3,4*0-247482665396-,)...86/-'-+-0.22+--.0++,&'()&(%)/-(//-74),)-/;63./(20468574573+++.,6558*)5:30:03;:<:738'%%&#%*14577,**)+,0/33-0.103<;4241034/0'.+(*),18-*,11/642-3445+'-**355%&())113:-53441.15423-23;3:/+*.,800*4+')/*-95-,')-4++)')5.8:::;234)))&-()-1+*)'&--.30(&(*208:855281710*0+&+%'/3&4')8;78;77,)())0*./*%)*0/05;,55-/1708;644*468118:6862810+//(/,..,,+,-*)-,++/80835.35,*325020++)(00*(*+'/3+(*-0.4:6<668:14,.&)(,/42.,-1.*+,++4*0,--*%((021)-*$,&))8000318:0*++()++.--19++231
@27fae7ce-7b34-46ca-9eaf-c80f3ceff19f ch=410 read=15451 start_time=2019-12-12T19:35:09Z barcode=BC01 runid=2c9cf7bc05858273f10e7d7ec552fc0bd742dc3e
CTCTTACGGGAGGCAGCAGTGGGGAATATTGCACAATGGGCACAAGCCTGATGCAACCATGCCGCGTGTATGAAGAGGCCTTCGGGTTGTAAAAGTACTTTCAGCGGGAGGGAAGGGAGTAAGTTAATACCTTTCATTGACATTTCTGAAGAAGCAACTAGCTCCTGCCAGCAGCCGCGGTAATACGGAGGTGCAAGCGTTAATCAGATTACCGGGCGTAAAAGCGCACGCAGGCAGTTTCATTAAGTCGAATGTGAAATCCCCGGGCTCAACCTGGGAACTGCATCTGATACTGGCAAGCTTGAGTCTCGTAGAGGGGTAGAATTCCAGGTGTAGCGGTGAAATGCGTAGAGATCTGGAGGAATACCGGTGGCGAGGCGGCCCCTGGACGAAGACTGACTCAGGTGCGAAAGCGTGGGAGCAAACGGGATTAGATACTGCGGTAGTCCCGCCGCAAACGATGGCGACTTGGAGGTTGTGCCCTTGAGGCTTCCGGAGCTAACGCTGTTAAGTCGACCGCCGCAGAAGATACGGTCGCAAGATTAAAACTCAAAGAAGGAATTGACGGGGGCCCGCACAAGCGGTGGAGCATGTGGTTTAATTCGACGCAACGCGCAGAACCTTACCAGCCCTTGACATCCCGGTCGCGGACTCCAGAGACGGAGTTCTTCCAGTTCGGCTGGACCGGAGACAGGTGCTGCATGGCTATCGTCAGCTCGTGTCGTGAGATGTTAGGTTAAGTCCCGCAACAGAGCGCAACCCCGTCGCCGTTGCTACCATTTAGTTAAGGCACTCTGGGGAGACTGCCGGTGATAAGCCGCGAGGAAGGTGGGGATGACGTCAAGTCCTGTGGCCCCTTACGGGCGCTGGAGCTACACGATGCTACAATGGTGACAATGGGATGCTAGGGCGACCCTTCGCAAATCTCAAAAAAACGTCTCAGTTCAGTTGGGCTCTGCAACTCAGGCCCATGAGTTGGAATCGCTAGTAATCGTGGATCAGCACGCCACGGTGAACGTTCCCAGGCCTTGTACACCACCCGTCACACCATGGGAGTTGGTTTTACCTGAAGACGGTGCGCTAACCGAGGGGCAGCCGGCCACGGTAGGGTCAGCGACACAGAAGTGAAGTCGTAACAAGTGGCACCGG
+
26122.//;-(.,)445)48367'1**2/3-,,12<:9<90'0/8-2;1015414.2/60-1)*4433434.2)'+,/)$$$$/686:546:6-(**+/59.&,+%/-(01'-(,0-&((06--5/6-,0+((010,7,+-&--&'&&)-&)*#(+*/.--052/$$()'*++,250-1-,0,*'(%)(,.,(%*/)-4/.0-++%**'6*276859643:2)))*1+/.40155),41''%&+-*./1('(**-+,1.*-57,.795782+.*''/,+-17100-,*)*./05-8--4&,),*+,//3766/+%32.**+(,(.)5(*18334.//.97//,0''(,-/-*+,/7,.1*-())++45-864;-((*+00/.,,(%..37,,)%,/**)+)1(.-..1+0)()*''&+.*-./;98*:8,/.,(,+01/.0,32,/-2-))00+-12&-'(+$&#((-//6/+-.,3-.(5-'$**&('%$$(+',%))23834+'&(.-0-345766220#&)+--+...0197613-(&*+1+)34-.265*''((.+/,40.008;8+45+++*0081204691)++,-+,..)/.-71;7447.53161000%/),162635:&65;0,-,++&(-('-527/62:688+)%&'+,:.,)*8<8630,,.3;738789<8996.')'-,35.-.-+2/,1'%%')3115)))+.57889/0,,*-.-/.%283:4.+..60,-7)4&%((*463+184+'/-&&&+.:01134414;9/,1,$&+)426654.66/(--07895+0,)+*-2013.++(,)-*()'/.770323797656+.2.,$'%))46+/../2:92'*-/4')'*((&('-//684-2&++,%***,2017:673320)490288;78/-,1,200259653..,%1,.531&+..9+//32;:222415/+/00()/23-%*')++6/2.82324--(+%$)+778:11.+./-2231)--7.(''(*.206+%078/3-(''()-**0,,++,(,)1201/87//296+7<</1361,--+,8'.-+,*,%&)-**+&+114200-*()'').642,*++,,/23-/('+')'+..-,&*..10:31-%'&(-%/9,7
@1f810718-0dbc-483d-a8cf-618cd4265d1d ch=243 read=20236 start_time=2019-12-12T19:35:08Z barcode=BC01 runid=2c9cf7bc05858273f10e7d7ec552fc0bd742dc3e
CTCCTACGGGAGGCAGCAGTAAGGAATTTTCGGCAATGGAAACCCTGGCCGAGCAACGCCGCGTGAAGAAGGTTTTCCGGATTGTAACTTCTGTATAAAGGAAGAACAGCGGCTACGATGGTAGCCAGTGACAGTACTATTAAGCCACGGCTAACTACGTGCAGCAGCCGCGGTAATACGTAGGTGGCAAGCGTTATCGGAATTGTGGGCGTCGCAAAGGGCGGGCGGCGAAAGGGTCTGTGGTGAAAGCCTGAAGCTTAACTTCAGTAAGCCATAGAAACCAGGCAGCTAAGGTGGGAGGATCATTGGAATTCCATGTGTAGCGGTGAAATGCGTAGATATATGGAGGAACACCAGTGGCGAAGGCGACGATGTACCGGCACGACGCTCAGTCCCGAAAGCGTGGGAGCAAATAGGATTAGATTTTCGTAGTCCACTTGTAAACGATGAGTACTAAGTGTTGGATGTCAAAGTTCAGTGCTGCAGTTAACGCAATAAGTACTCCGCCTGGGTAGTACGTTCAAAATGGAAACTCAAAGGGAATTGACGGGGCCCGCACAAGCGGTGGAGCATGTCGGTTTAATTCGAAGCAACGCGAAGAACCTTACCAGGTCTTGACATGCTCATAAAGGCTCAGAGATGGAGAATGGCTATATGAGATACAGGTGGTGCATGGTTGTCAATCCGTATTGTCTCTCTCGTGAGATGTTGGGATTAAGTCCGCAACAGGCGCAGCACCTATCGTTAGTTACCATCATTGGGTTGGGACTCTAGCGAGACTGCCAGTGACAAGCTGGAGGGAAGGCGAAGTTGACGTCAAATCATCATGCCCCTTATGACCTGGAGCTACACGTGCTACAATGGATGGTGCAGGAAGCGAAGCCGCGAGGTGAAGCAAAACCCATAAAACCATTCTCAGTTCGGATTGTAGTCTGCAACTCGACTACATGAAGTTGGAATCGCTAGTAATCGCGAATCAGCATGTCGCGGTGAATACGTTCTCGGGCCTTGTACACACCGCCGTCACACCACGAGTTGACCAACACGAAGCCGGTGGCCTAACCGCAGGAAGGAGCTGTCTAAGGTGGGATTGATGAGTTAGGGTGAAGTCGTAACAAAGGTAACCGG
+
+.--+.0/:3,03.,////31'.+*+.567,1972822-*4-+<7/1.+(+-,1448587&0+01(0*,6)4,;;12*4--+/&+*/+-8//0)).6:+3-25/283'.,,2///1)**)**&'*5(,,-+,%(-&,1(5,8.)--&)(4.//66.-...23$**,+6-7-5-,711.846217213---,..7//.5'.))1)&)*0/*&)$%&++'**'')-+&3(%%%&%('/,--/0/21/.01-061/+*)'((.)+-//),-6815:78-,.53/-+,1*'()*4+%((('('),.16&5'('+)2-:8&.')()()*25278:9112784232,-*.07--/)-,.14-121940/7,518820'-),*//*.($%'(+*-00+*46'''&''+0++.0+++-9;++)5/,3.*'&%$%%$%')3641%(*'$'(+)*,+/+)(**67612460<09.6+,..9205;9307002-3035,-'**.30062&1'--4100723.')+'5+./39%-//*-2&+-,,,708,*'(,-20630+26-74))-*.,4.0/;116-001842-)),21*-,57-6-++0/0-023:349893;227((***//)**+(%*++/24;/,5424***+,783-+')0*97465/15445726&7+,6;:9987-4/5...13,4+*.(,-*-0200/,0,./-0677480,0&3(1+++/0)+/2)%'%&$&'%(',''(..13;3132)**('*(./*.).)-371651.%((),1002)-4.---,+362112/&+-+,2,64.,('-,,.98989;80/.00-2./8-+/:44336:564)+-2--'(*-/764565146235/*,,*2)(,'*()3/06..)''*++20--1;;65<8002<;93<98:657*-058*/*1-/,-1/+$%&)'+,22.*'&)-7494081;2:;97456-772711+/.0204,,...*+.-1,/./09856159553&0,13+/'(&(&),.7-+,$)./0021,.+,+)0--%%.)*$*%&+()27985.6-+2;76105*,,.(+%()3'456310/.7<;809-,*+)%+*%*.-1/-6,---/1673;)/313785/6
@d192c207-62e3-4d1f-882f-22ca20eced94 ch=491 read=18734 start_time=2019-12-12T19:35:14Z barcode=BC01 runid=2c9cf7bc05858273f10e7d7ec552fc0bd742dc3e
CTCTACGGGAGGCAGCAGTAGGGGTGTTTTCGGCAATGGGGAAACCCTGACCGAGCAACGCCGCGTGAAGGAAGAAGGTTTTTCAGTTGTAAGCTTCTGTTATAAAGGGAAGGCGGCGGCTGGAAATGGTAGCCGAGTGGCAATACTGATAGAAAGCCACAGCTAACTACGTGCAGCAGCCGCAGTAATACGTAGGTGGCAAATTATCCGGAATTATTATGGGCGTAAAGAGGGGCAGGCGGCAGCGGGGTCTGGTGAAAGCCTGAAGCAACTTCCAGTAAGCCATAGGAAACCAGGCAGCTAGAGTGCAGGAGAGGATCGTGGAATTCCATGTGTAGCGAGGGTGGAAATGCGTAGATATATGGAGGGAACACCAGTGGCAGAAGGCGACGATCTGGCCTTAAACAGTCCCGAAAGCGTGGGGCTGGATTAGATACCCTAGTAGTCCACGCCGTAAACTGATGATGAGTACTGAAGTGTTGGATATTAAGTTCAGTGCTGCAGTTAACGCAATGAAGTACTCCGCCTGGGTAGTACGTTCGCAGAATGAAACTCAAAGGAATTGACCGGGGGGGGCCCGCACAAGCGGTGGAGCGTAATGGTTTAATTCGAAGCAACGCGAGAACATACCGGAGTCTTGACGCCGAAACCAGAGATGGAGATAGCTATATGAGATACAAGGTGGTGCATGGTTGTCGTCAGCTCGTGTCGTGAGATGTTGGGTTAAGTCCGCAACAGGCGCAACCCTTATCGTTAGTTACCATCATTAGGACTCTGCTTGAGATTTACCAGTGACAAGCTGGAAGGCGGGGATGACGTCAAATCATCATGCCTTATGGCCTGGAGCTACACACGATGCTACAATGGATGGTGCAGAGGGAGAGCGAAGCCGCGAGGTGAAACAAAACCCATAAAACCATTCTCCAGTTCGGATTATGAATGCAACTCGACTGCATGAAGTTGGAATCGCTAGTAATCGCGAATCAATAACCGCAGTGAGGAATACGTTCCTCGGGCCTTGTACACACCGCCCGTCACACCGCGAGTTGATAACACGAAGAGCCGGTGGCCTAACCGCAGGAAGGAGCTATCCCCTAAGGTGGGATTGATGATTGGGTGAAGTCGTAACAAAGGTAACCGGAATGGGAGCGACAGGCGTGGGTTAACACAAAGGCACGACAACTGTTCAGCGCAACCAATGCAATGAAAAGAAAAAGGT
+
,-3,-05:.)/,*+.))*,/*/-&'%'&'().57/50/+-*(.-/:-,-..8)*(-079388/5566-2/0/-',+)0,6;;02+3,7.-/*)+5941/*/-.29-,/*)'(&%%*%'*),--,6.(2,,*.06%&(*.22(+..//*(/,(-/+)11-*&&&&&$(*)---++'&*,-21$'$%.)4*../)'*-*-3/22)1.,.91534160.7.&%+/...+05,(&)266-.566666//0(264-0263-*22)*151+,'&&%'().+'&(+49189.2,--)23,477:*)('&(%%)*,//1.))(*3+,604,/5'8)8902.,(*)+*.'+,'/*(,13*+-**'$(0-.&)-2+,2--:66785662;1''1*0704,'()+0-7*,&%$&%%$))*053)+-+&'&'&')%#$(,)*0,+-1.29--.&4./.50+-.5844591,+++.)*+(&*++42'*&(*55;772*(((*)'&'%(*+35788151604035033')*'(*+,.40233')+(()1-.*,18..,-/5121;406835+(&()0*-&0'-1134451043-/,036/4/4225,-/-.**+077<;3:8;51,+).,&1/,10(*.*'**-5(*%&(/03))*&&&%'00/4&'&)558/-,,)-01011/+&)+,,-22*+)+.7,--).*/+8555777.1222,/-12&2'(*34263.161:37015302548*,75-,-%1/0+3.12529++,605:788)/(&)))010*$&%$'&)&))($)++025667:17892+((+1'2::+87670.+$&'+.-/141(-'&&&(+)5.542))*0/0,,())+,.//.-1:559100,+-1+*(/4--)*(,)*1-/861.-.--.,1(.,4953;6131;<90:7:<882**-155*6+-0&,(&%&%()$+-:6.+($'%*))5--596:978...*)0(%('%((,/.*.(((%%&'((,--'&'(+*+:75:0/-1*48764/*++*)*'(,,,6..02')&2'&*,+,)5/00/(*%'$'-&),.54:30-3.(,.2/))+()+/',')*/'/0*(&(.4+0.6;:.10+,./,3.2(%+(+.,,-+525205*-0-168464,1.+(&%(139967.,()%24386834508(,.&$(++/(&''$((&&(-&.()+*/00)*'$%&+-/)%,2.)'(&#
@3ee718ad-2d83-44f0-876e-2088779ea0ac ch=89 read=10758 start_time=2019-12-12T19:35:22Z barcode=BC01 runid=2c9cf7bc05858273f10e7d7ec552fc0bd742dc3e
CTCTACGGGGAGGCAGCAGTGGGAATATTGCACAATGGGCACAAGCCTGATACATATGCCGCGTGTATGAAGGCCTTCAGGTTGTAAAGTACTCAGCGGGGAGGGAAGGGTAATACCCTGCTCGTGACGTTACCCGCAGAAGAAACACCGGCTAACTCCACCGTGCCAGCAGCCGCGGTAATACGGAGGTGCAAGCGTTAATCGGAATTACTGGGCGTAAAGCGCACGCAGGCGGTTTGTTAAGTCAGATGTAAGAATCCGGGCTCAACCTGAGACTGCATCTGACTTCTGGCAAACGAGTCTCGTAGGGGTAGGAGATTCCAGGTGTAGCGGTGAAATGCGTAGAATCTGGAGGAATACCGGTGGCGAGCGGCCCCTGGACGAATGACGCTCCAGGTGCGAAAGCGTGGGAGCAAACAGGATTAAGATACCCTGGTAGTCGCCGTAAACGATGTCGGCGGTTGTGCCGCTTGAGGCGTGGCTTCCGGAGCTAGCGCGTTAAGTCGGCCGCCTGGGTACAGCCGCAAGGTTAAAACTCAAAATGGTGTGGGGGCCCGCACAGGCGGTGGAGCATGTGGTTTAATCCGATGCAACGCGAAAGAACCTTACCTCGGTCTTGGCATCACGGAAGTTTTCAGAGATGAGAATGTGGCAGCCGGGAACCGTGGGAGCAGGTGCTGCATGGCTGTCGTCAGCTCGTGTGAAATGTTGGGTTAGAGTCCGCAACGGCGCAGCCTTATCCTTTGTTGCCAGCGGTCCGGCCACGGGAACTCAAAGGGAGACTGCCGGTGATAAACTGGAGGAAGATTAGGGATGACGTCAAGTCATCATGGCCCCTTGACCAGAACTACACGTGCTACAATGGCGCATACAAGAGAAGCGACCTCGCGAGCAAGCGGACCTCATAAAAGTGCGTCGTAGTCCGGATTGGAGTCTGCAGCTCGACTCCATGAAGTCGGAATCCGCTAGTAATCGTGGATCAGAGATACCCACCCGTGAATACGTTCGGGCCTTGTACACCGCCCGTCACACCATGGGAAGTGGGTTGCAAAAGAAGTAGGTAAGCAACCTTCCGGAGGCGCTTACCACTTTGTGATTCATGACTGGGGTGAAGTCGTAACAAAAGGTAACCGG
+
&%&%%*)26,',2*)++).--.-*.,--6-++,-:10:/-)-4911;.-/3,.)&')(7600-+++,0*.,),197;8%4.61--+33)-+),*)+-.57((-.'.-+)$&&(0042%$%'(*,2/04243/05++.,-0+&,,)+,.0%&%$(&()1,%'%)*8670.-,,12-,((*0&0)++2+/.).17300-,30613-30./3./0;78842461*/*,*+*203/-'%.25.3<47/7:34574-*(#*.*,)+.%&(1.4/1,,+,//100//0,+((&'&)+130/(,&&+.02489+1(-+--/'-$'2*6**4326,,,,7:62,5/*+8780,**.56:6//1+5-.20,/)+*)(*+,+)164-,-645,)'&&*+2708'+*-),,'&''(*/701,*%+88)/2+.'9(*''*879<30276544/%((+28:21/,,+./*&%'**.,.652'((('&&(&,-083353,20.,,,-&)()(,//3,263&79,,'%'&%(%((+./+-/4)2(1-644/326;:,2350.**.66*1:1+,..*,*+,+4+.**,*+(',41:33110,)*,-35%3,,*26.&'.-''%&*0(&*,--,++'-026.1,1(+*(3;:10.--.10.(*+('&'%&$$'&%')3.8;895/%($((+1122:7510'.-,+1577911211--**(-02.//808-1+&%&%(01*,/-+.)'$2$%&''/-23+*2.*.31230../8/3))&)(#'(/*,,+:925(3,,%*(..*1)(+.,0032',-10-3+/,+%*)&/3302224269864799:1''$&&+/(,.-1483/%&+,-*$&&(+,2),/2.2:545454812&'$)(')40020116,+21.6&..856997556;3+(304472(1+202*3-+2+2,*,,-.-.'$*+111477534/'&,(*(6.1,2((((&&),:56494(445,**'*6-5.,+/&'&+-,704;6595(+++0+.('&()-00162+-.2323:67-50)((*+/.0803598+&*-',%.+&+'$%(,)*/05,0.),,***6*+7:-.43+*++-3:2%.),.30.+'*)+-,-/)1##&'+/'*((+8605-
@e2f81766-565e-4c1f-80c9-2155061c7d66 ch=243 read=20281 start_time=2019-12-12T19:35:22Z barcode=BC01 runid=2c9cf7bc05858273f10e7d7ec552fc0bd742dc3e
CTCCTACGGGAGGCAGCAGTAGGGAATTTTCGGCAATGGGGAAACCCTGACCGAGCAACGCCGCGTGAAGGAAGAAAGGTTTTCGGATTGGCAAACTTCTGACATAAAGGAAGAACGTATTATCTATTATTGGGCGTAAAAAGAGGAGCGAGGCAGCAGCAAAGATTGGTGAAAGCCTGAAGCTTAACTGGTAAGCCATAGAAACCAGGCAGCTAGAGTGCAGGAGAGGATCGTGGAATTCCATGTGTAGCGGTGAAATGCGTAGATATATGGAGGAACACCAGTGGCGAAAGGCGACGATCACAGCCTGCAGCTTGACGCTCAGTCCGAAAGCGTAGGGGAGCAAATAGGATTAGGAATACCCCTGGTGAGTCCACGCCGTAAACGATAGGTACTAAGTGTTGGATGTCAAAGTTCGATTGCTGCAGTTAACGCAATAAGTACTCATACAGGTAGTACGTTCCGCAGAATGAAACTCAAAGGAATTGACAGGGGCCCGCACAAGCGGTGGAGCATGTGGTTTAATTCGAAGCAACGCGAAGAACCTTACAGGTCTTGACATACTCATAAAGTTGAGAGATGGAGAGATAGCTATATGAGACCACGGAGTGGTGCATGGTTGTCGTCAGCTCGTGTCGTGAGATGTTGGAGTTGAGATCCGCAACAGAGCGCAGCCTTATCGTTAGTTACCATCATTAGGTTGGGGACTCTGGACTGCCAGTGACAAGCTGGAGGAAGGCGGGATGACGTCAAATCATCATGCCCCTTATGACCTATGGGCTACACACGTGCTACAATGGATGGTGCAGGGGAAGCCGAAGCCGCGGTGAAGCAAAACCCATAAAACCATTCTCGAGTTCGGATTATGATCTGCAACTCGACTACATGAAGTTGGAATCGCTGGTAATCGCGAATCAGCATGTCGCGGTGAATACGTTCTCGGGCCTTGTACACACCCTTCCCGTCACACCACGAGTTGACGCTTACCCGAAGCCGGTGGCTAACCGCAAAGGAAGGCTGTAAAGGTGGGATTGATGATTGAGGTGAAGTCGTAACAAGTAACCGG
+
),55/'2*5.)/.(&*)'.//-4+002459/4;669544/(),,/7-,,781-.-,/7657<:;9;75725,,(,&)1,761+3*/&,)&'%).,)*('#$$%*+.6*7.16.1&$##$##'((%')/*.5167888:<8/)&(-*'**'&*,*&.-(((*0('$''&'1,+.3*+24415.,+,.*(&&+*79.3*'%*+,56-,&()(-.-,.--/027222)*(-2*,-,.5+4+/+58-,,,*0.115;8..1.*1786876520-/16001/624673776:70.0(0.7666,)42/1.'-2./.,''(+,-63332+--1*'*-+))//*/)1*(,.:;;6+64+3+('()--%*442)*0.(&'(-*)+/4:89;<8/-*,%&0112222-..7141::88804//035%$(&'+234-.61312.01720)(('()2&(&&&&&),.10132.7(&',++.*+/:20456:,-+//2/3/5&-15+.8)$)(+/1204316:/00).)),24<:1:76.+,0,/279543360,/1,.*(($%%('.+/67785877,---)$%##%&(,.3;/++)(/2)111183534/0.0+.')$'*1:740---/17001778/011199751/-0387:132..&%-*(*'+.69-/235%&&,*)3-&.(&),-147432:8478499//3-(-,319;344554/'325/6)(*2,+()-&()+-(--*-.35176/0233437471/01::59+5/.,-2441248,'%)-1/0--+*&+-.32'%-+3/0:454-+')%(*(('+)/)'*7/094.,+),-6-00::396-#(%055./,5;550(%'035*,)0,&+'%546721,,)/'))0-.-)(&&(-,*(%.2358804(+400/51096.,--+6242-+/***01/-6458436.:878.;///1..+.3&%'-6*)92.0.13+.,*+.1/./-.,2+/**)0215:69.3-.+27672423,((*(*('&*)69-,0.*42/1+*++,3/0*(*.+-1/,/4799;955/0178787
@4a28801a-b960-4f7f-af7e-e921a80b0d9e ch=148 read=16658 start_time=2019-12-12T19:35:29Z barcode=BC01 runid=2c9cf7bc05858273f10e7d7ec552fc0bd742dc3e
CTCCTACGGGGGGTAAGCAGTAGAGGTACCGGCAATGGGGAAACCCTGACCGAGCAACGCCGCGTGAAGGAAGAAAGGTTTTCGGATTGTAAACTTCTGTTATAAAAGGAAGAACGGCGGCTACAGGGAAATGGCCAGTGACGGTACTATTAAGCCACGGCTAACTACGTGCCAACAGCCGCGGTAATACGTAGGTGTAAGCGTTATCCAGGTGTGGGCGTAAAGAGGGCGGGACGGGGTCTGTGGTGAAAGCCTGAAGCAACTGGTAAGCCATAGAAACCAGGCAGCTAGAGTGCAGGGATCGTGGAATTCCATGTGTAGCGGTGAAATGCGTAGATATGGAGGAACACCAGTGGCGAAAGGCGACGATCTGGCCTGCAACTGACGCTCCAGTCCTGGCGGTAAAGGGGAGCAAATGGGATTAGATACCCTAGTAGTCACGCCGTAAACGATGAGTACTAAGTGTTGGATATCAAAGTTCAGTGCTGCAGTTAACGCAGTAAGTACTCCGCCTGAGTAGTACGTTCGCAGAATGAAGAGCTCAAAGGGAGATTGACGGGGCCCGCACAAGCGGTGGGCATGTGGTTTTAATTCGAAGCAACGCGAAAAGAACCTTACCAGGTCTTGACATACTCATAAAAGGCTCCAGAGATGGAGAGATAGCTATATGAGATACGGGTGCATGGTTGTCGTCAGCTCGTGTCGTGAGATGTTGGGTTAAGTCCCGCAACGAGGCGCAACCCACTTATCGTTAGTTACCATCATTAAGTTGGGGACTCTGGCGAGACTGCCAGTGACAAGCTGGAGGAAGGCGGGGATGACGTCAAATCATCATGCCCCTTATGACCTGGAGCTACACGTGCTACAATGGATGGTGCAGAGGGAAGCGAAGCCGCGAGGTGAAGCAAAACCCATAAAACTTCATTCTCAGTTCGGATTATGATCTGCAACTCGACTTCACATGAAGTTGGAATCGCTTCGTGTCGCGAATCAGCATGTCTCGCGGTAGAATACGTTCTCAGGCCTTGTACACACCGCCCGTCACACCACGAGTTGATAACACCCGAAGCCGGTGGCCCCTAGCCGCAGGAAGGAATCTAAGGTGGGATTGATGATTGGGGTGAAATCATAACAAGGTAACCGAG
+
'(-)%+,.55+)&&(,&)%('$&$**'(,.461,/-/0*'(,,/4.)*/36878963868;2466006/43.*.-&-,2868632.3/+-.4&.0:1755765735**,3/')-/+72086545136.*0/()'%%&()+/4.)&&'*)-,8-,/.*+4+,*03/1.//10332)22257.0/,/0..-431430.)&%'+,1150-1*(2521*-.((2.57+)(1+-,)-($$&+3*++:9501*&(-.+-73*-(&''%'&'$)&(&12-,+&/441;6577./////.012:2.1++,9'5*.1/5/5;0/,,+++-.6:7-3-'()+554244014.+-()*,349,.,0,,)).*,/-661-(-/13421-/32&.+-.0,//.,,.0:45451)***-*+230',.2;42&42*.0-.:989;-+&322332*,-2869:<04,,1&&***/,*''+34<992817714+*+55456676463-6-6-7-))#(*.+/145675796.&)+*0++/65:71/4*,7742.*-'14133,(++*&).5-/0-/6)05,*.-0(,,02755/*,&.%+)0-9<-696:5)-,))*(+,,026/*(-5-+,,)2,*/14133011*(()*,3567/.,3428()*+,.::2/-,(43277656665353514(-''&*+-)128,.3640,,./7474688965325647-22.9390092+(-,16+*+**)+1-8:2&(.-/00.8.-,91/28479236/).,,-05-1122+,+*&&1.37764.556771.+//4301-*),,+.3851:789767--'-/34436-077.,612286;446+,-.,,')+,2/-*-.500;7::7863)-'*+()*&'%(('.,+4-,-.+)/+')3:;6090))+02.)'',-190/7-/4<644-00+2)'32/)1)(+-1--+.*&)-232832/7/4.322,,,&%&'$(%&(+/978//0/0343)24401,&%++66878;655&4761/3()),+-+034873.3233139//./,)3-..065+5.+%&-()2831(+*'(''%%,+/+.'**(+'%$&((4.-..2;;+2+))//.2/4694../5/,-+2+/)-**.,0836(%(
@cba73a1e-c3ed-4e4b-bdb5-56cd87bac976 ch=86 read=18056 start_time=2019-12-12T19:35:25Z barcode=BC01 runid=2c9cf7bc05858273f10e7d7ec552fc0bd742dc3e
CTCTTACGGGGGGGGAGGCAGCAGTGGGAATATTGCAATGGGCGCAAGCCTGATGCAACCATGCCGCGTGTATGAAGGCCTTCGGGTTGTAAAAGTACTTTCAGCGGGGGAGGAAGGGAGTAAAGTTAATACCTTTGCTCGTGACGTTACCGCAGAAGAAGCACCGGCTAACTCCGTGCCAGCAGCCGCGGTAATACGGAGGTGCAAGCGTTAATCAGATTACTGGGCGTAAAGCGCACGCAGGCGGTTTGTTAAGTCAGATGTGAAATCCCCGGGCTCAACCTGGGAACTGCATCTGATACTGGCAAGCGAGTCTCGTAGGGGTAGGGTAGGTGTAGCGGTGAAATGCGTAGAGATCTGGAGGTCTACCGGTGGCGAAGGCGGCCCCCCTGGACAGACTGACGCTCAGGTGCGAAAGCGTGGGGAACAAACAGGATTAGATACCTGGTAGTCCACGCCGTAAACGATGTCGACTTGGAGGTTGTGCCCCTTGAGGCGGCGTGGCTTCCGGAGCTAACGCGTTAAGTCGACCGCCTGGGAATTACAGCCGCAAGGTTAAAACTCAAATGAATTGACGGGGCCCGCACAGAAGCGGTGGAGCATGTGGTTTAATTCGATGCAACGCGAAGAACCTTACCTGGTCTTGACATCCACGGAAGTTTTCAGGATGAATGTGCCTTCGGGAACCGTGAGACAGGTGCTGCATGGCTGTCGTCGGCTCGTGTTGTGAAATGTTGGGTTAAGTCCCGCAACAGGCGCAACCCTTATCCTTTGTTGCCAGCGGTCCGGCCGGGAACTCAAAGGAGACTGGTGATAAACTGGAGGAAGGTGGGGATGACGTCAAGTCATCATGGCCCTTGACAGGGCTACACACGTGCTACAATGGCGCATACAAAGAGAAACTGACCTCGCGAGAGCAAGCGGACCTCATAAAGTGCGTCATGTGAGTCGGATTGGAGTCTGCAACTCGACTCCCATGAAGTCGGAATCGCTAGTAATCGTGGATCAGAATGCCACGGTGAATACGTTCCCGGGCCTTGTACACACCGCCCGTCACACCATGGGAAGTGGAGTTGCAAAGAAGTAGGTAAGCAACCTTCGGAGGCGCTTACCACTTTGTGATTCCTTGACTGGGGTGAAGTCGTAACAAGGTAACCGGAAGATAGAGGCGACGAGCGGATTAACACCTGGGCACCGACAACTTTCTTCAGCACCAGCAATACGTAGCCGCG
+
,-.-3.00;;//*/*',-,-331397;0+/.*4,(,6;004+(')08+.;776655/+.5.5/42.-.-./34+2*+,57497%132:345:9*)00/4;8.%)%-151(&,,/.,4.&''.36+.202,./.-7-,668)2*&+.30,:7+-1021'),)*.15,6.2-7.--015/4:424202/)*(++181./06/23.36:90233;7:78((+/-/3+-853/0182(),--/-0..1-*.584*+(3*12912491/(+.0,057-+5:849-9/8331..),:767672122248/1,**$&&'*,0,-+1&*+.*)*('((%.10110214:682:8004992/&')1378/*4(%'),.5/80-2//+-&0-279/4660*-02))(+*%(*12446/034)*),-+')),))))&&418,6/7/*6*+)11779+/9843464)/,54899:81100&9861/,.+(((,.://*74-'*0/1183+0/55/62300,./-./18974111928,23/./8121,(+&'&)'(+(77749552515.358-06)::0*)+--./*.9:,26,)../.(+*)*02/20%-.,4-.056<;597:6++/015.756.-+*,-06081093366,/),%/-31%&'%*&'(2;;81-.(&%&))001249777)1.213:774%125039989;;;8:::88687502.6,++./82;11.'*2))1029-3.3./,73('+556)(++.433186/84554070-0110))123:43450/2).3-822:5:+.*)+,0,.'('+,29-..6/,0-,-/.,/593198778991+-016:5+0.13:2-.*+.*04613/-,*)++*'&))0082.4.----0287*)+(*'$'%'*10122-.*')),26-66:678560/16*+:79797,3,*%%''.-9/6'/&')*11020+/22222/39),90://.6162768300,)+-5144212'()++*5226536(6842:747016010+287:28//,0-,+-0,060-/3/203:78-20**))0-(*7;688;/'*,+/,.3---*+-2344:6*6,25-.90;/06,//41-.//424/3/,(01646/++/-,-1145882-..,5:9:7/4/-.4/.)*''(')..-0&.%'*$$$#)('')'')/203*)''+0-,086/010/90&.04-0/$#%#$'%%%
@62eb9ece-229c-41c0-8982-2040e2681cbb ch=369 read=16428 start_time=2019-12-12T19:35:36Z barcode=BC01 runid=2c9cf7bc05858273f10e7d7ec552fc0bd742dc3e
CCGGTTACCTTGTTGCGACTTCACCCCAGTCACGAACCCCGCCGTGGTAAGCGCCCTCCCTTGCAGTTAGGCCTACCTACTTCTGGACCCGCTCCCATGGTGTGACGGGCGGTGTGTACAGACCGGGAACGTATTCACCGCGGCATGCTGATCCGCGATTACTGGCGATTCACCGCGCAGGTCGAGTTGCGGGCTTTACGATCCGGACTACGACTGGTTTTATGGGATTAGCTCCCCTCGCGGGTTGGCAACCCTCTGTACCAGCCATTTAGCCTTGACGTGGTAGCCCACCTATAAGGGCCATGAGGACTTGACGTCATCCCCACCTTCCTCCGGTTTGTCACCGGCAGTCTCATTAGAGTGCTCAGCTGAATGTAGCAACTAATGACAAAGAGGTTGCGCTCGTTGCGGGACTTAACCCAACATCTCACGACACAGGCGAGGCGGCAGCCGTACGGCTTACTGTGTGCAGGTTCTCTTTCGAGCACGAATCCATCTCTGGAAGCTTCCTGCCATGTCAAAGGTGGGTAAAGGTTTTCGCGTTGCATCGAATTAAACCATCATCCACCGCTTGTGCGGGTCCCATTCCTTTGAGTTTCAGCTTCTTGCGGCCCGTACTCCCCAGGCGGTCAACTTCACGCGTTAAGCTTCGTTACTGAAAACTAATTCCCAACAACCAGTTGGCCTGCCGTTTTAGGGCGTGGACTACCAGGGGTATCTAATCCTGTTTGCTCCCCACGCTTTCGTGCATGACGTCAGTACAGGTCAGGGGATTGCCTTCGCCATCGGTGTTCCTCCGCATATCTACGCATTTCACTGCTGCGCGGAATTCCATCCCTCTACCGTACTCCTGGCCATTGCGGTCTGGAAATGCAGTTCCCAGGTTGAGCCCGGATTTCACATCTGTATGCTTACATAACCGCCTGCGCACGCTTTACGCCCAGTAATTCCGATTAACGCTCGCACCTACGTATTACCGCGGCTGCTGGCTGGATTAGCCAGTGCTTATTCTTACGAACGTCATGGGCCCCTGTATTAGAAGGGCTTTTCGTTTCCGTACAAAGCAGTTTACAACCGAAGGCCTTCATGCACGCGGCATTGCTGGATCAGGCTTTCGCCCATTGTCAAATTCCCCACTGCTGCCTCCCGTAGGAG
+
32(),3)--4,+/)')10324.(23/(('..,-.0:5;:-,4969481232323.3.16(2,%0$()7%)(,**,0952412.+)),,8+),1684*1/+/+,-377<995:56623/1-)-25'7/90065.231/3:4638341+)3'(+,1/0,(1-/32.43673-,#%$$',/%*+..,(10.)**1,-.3)&(./23327286//*+--3)8:<+67652.3.0)+)495,/27;9:642,113*4;6/028;899839:439'%'2.+1/.,,''**&*-3/'++//-30.26/:896555-.1.,.;99990:+1+/2:8<78466676;;561+-5.8.).0/:8&(,-&()*..521'11:7;830-,),(%')*-.0758)+$,+10/0231353:330;51*,)0*1+'')0-22220351657)*/.+$(++0+..%(('**,+&&&%&(+)1+-.4+34::9653<80/122&1'(36543553121/.)(+283867796998388+//--0('**&+/.8:129:3920/133((,1,24+)),,.49:8330*&&'%.,.-87705*),2--2;94348;84.*,+6.26330208)*/-..29;,*15.'0,0*.,.823433.8.4')*5;9025.00-13,)542535/51.234%1*'*1,3+8/4/22.197,',-.+/58;598587)187,-/17/05449660;/-006890./-.13103500..**1378))(&&'0634+.850,,4+-74:600113/./-/;66937;66787322(114-1:15&+,/,%#()/'+((/51:42:1-)65.5923145/-),,7-0.(+1(21.((%,(()))%/36/1()09490-0.7(()&097/,-.../,*)*$%,++,32175;38;840'*%)*,3:800+/,('()/3597832/3/917876,2,.,*-138253056222955579.4+)&2$/)-%-,)2200/3.2:05.(''$$'+,279872+//.+1/)--+*./.,**.:<9*/.;-20/358584*,*.06+((*&1+*+0-3176;3)/%'$'&)+,.-4111:9:))..6:44<0//5<:149624+8715457/,/3444433-::))0/7.(*
@c0b96777-2fb4-4504-83fa-7f7f7f39849e ch=338 read=14623 start_time=2019-12-12T19:35:35Z barcode=BC01 runid=2c9cf7bc05858273f10e7d7ec552fc0bd742dc3e
CTCCTACGGGAGGCAGCAGTGGAATATTGCACAATGGAAGCACCGACTGGTACAACCATACCCGCGTGTGAAAGAAGGCCTTCAGGTTGTAAAGTACTTTCAGCGGGGAGGAAGGGAGTAAAGTTAATACCTTAGCTCGTGGTACCGCAGAAGAAGCACCGGCTAACTCCGTGCCAGCAGCCGCGGTAATACGGAGGTGCAAGCGTTAATCAACGGAATTACTGGGCGTAAGCGCGCAGGCGGTTTGTTAGGTCAGATCTTGAAATCCCAGGCTCAACCTGGGAACTGCATCTGATACTGGCAAGCTTGAGTCTCGTAGAGGGTATTTGGGTGTAGCGGTGAAATGCGTAGAGATCTGGAGGAGGAATACCGGTGGCGAAGGCGGCCCCTGGACAGACGCGCTCAGGTGCGAAAGCGTGGGGAGCAAACAGAGTTAGATACCTGGTAGTCCCACGCCGTAAACGATGTCGACTTGGAGGTTGTGCCCTTGAGGCGTGGCTTCCGGAGCTAACGCGTTAAGTCGACCGCCACCAAATTACGGCCGCAGGTTAAAACTCAATGAATTGACGAGGGGGCCCGCACAAGCGGTGGGAGCATGTGGTTAATTCGATGCAACGCGAAGAACACCTGGTCTTGACATCACGGGAAGTTTGCAGAGATGAGGAATGTGCCGGGAACCGTGAGACGGAGTGCTGCATGGCTGTCGTCAGCTCGTGTTGTGAAATCATTGGATTAAGTCCGCAACAGAGAGCGCAACCCGCGCTTATCCTTTGTTGCCAGCGGTCCGGCCGGGAACTCAAAGGGAGACTGCCAGTGATAAACTGGAGGAAGAGGTGGGGATGACGTCAAGTCGTATGGCCCCTTACGACCAGGGGCTACACGTGCTACAATGGCGCATACAAAGAGAAGCGACCTCGCGAGCAAGCGGACCTCATAAAGGTGCGTCGTAGTCCGGATTGGAGTCTGCAACTCGACTCCATGAAGTCGGAATCGCTAGTAATCGTGGATCGAAGAATGCCACGGTGAATACGTTCCCGGGCCTTGTACACCGCCGTCACACCATGGGGAGTAGGTTGCAAAAGTAGGTAGCTTAACCTTCGGGAGGGCGCTTACCACTTTGTGATTCATGACTGGGTGAAGTCGTAGCTAAGATAACCGG
+
//-1*,0168+.4.-../400)*++-10))'(-2.-0)*''%.)&()+/232--&/.23&65')0+.&(&'-*&()*--5091&4,33+,04,-/0238;1.20/8:''/)/0*71()*.;30003/-*/),()')*-*+(&&#%''((&-''*+(*+03+3++((&).0.148/.*+*%%'&*&+*-/+(.04,++(*1856860:/902'&&()+*0-345::6:8896*-*,)-(483&33;:-7-)0546./05&1)*5:814''%.131:(7-4..22.0.110010-,+/-115640,*+,-,'**++/,/4*(./)&&(.*)0//--.10/,)$+3(,-884/-,)+1..17.-+'+-+1..-3.8..81((1(2-1/7:7,-797-))*(&''0-0),21350/42))((.+,)'-/2;864/...8//1857:66:7546.8+)+5698.::-+0/114997513.2-/03;2415;00622-00+)*..0202.-*+-33821013:.2,..5155/0'%)(0))*,+./98947/),.-1996348-6***,1,.-+*(-3/6+/50+,+-165228327'&)+471/0/3;,98<71///./.112557..-(''++.36112025943*,&))%%'-6+*.+**++840-+,.,.2134157.0486-*(404(.&'),6766561;222...-//356868.6.,,1.-3*($,-..)//06-01,+..,5&''&&*+.2394<,%'$&,-/03*(2-,031271/22986.231,0911+02028-,./*0/-/005021//23<;;::7/,-+,&%)',).34/456841414245','()+05.'('&&)*9;6456-41-,'*-/3886.0),(+),.1207-2+')%')))464756240.0168.30:44/34((-90*,3379895837/7(+.-102-,.//2251+5542*2330''',,*,4(5-71311/*121712188...-''.),30292-+/,,+0843668<02,/586..2-/-.-/0*3*&&))+./7/6328.&)*-0226113;,'&**00.-('&'3+87848,86*,42..229028&/*/3,-44371024'33.,&.*.2115--'*,*53+.58;8967
@513c9f2d-97e8-4535-802a-f679e5b0a31a ch=506 read=15990 start_time=2019-12-12T19:35:34Z barcode=BC01 runid=2c9cf7bc05858273f10e7d7ec552fc0bd742dc3e
CGGGAGAACTGTGATGAGATTTTCGAGGCAATGGGGAGGGAAAACCCTGAGCCGAAGCAACGCTCGCATTGGAGGAAGGTTCCGGATTGGCAAACACTGCTGTTGCTCGGGAGGAAGAACGAGCGAGCGCCACTGAAGGATGGTGGTGTTCTTCGATAGAAAGCCACGGCTAACTACGTGCCAGCAGCGGCGGTTATGCGTAGGTGACAGCGTTATCCAGGTGTTGGGCGTAAAGGAGGAGCGGGCGGCAGCAAGGGTCTGTGGTGAAAGGCGCAGGAGAAACAACTTCAGTAAGCCATAGAAACCAGAGCGAAGCCTGAAGTGCAGAGGATCGTGGAATTCATGTGGCAAGCGGTGAAATGCGTAGATATGGAGAACACCCAGTGGCGAAGGCGACGATCTGGCTATACAGCGCGACGCTCAGTCAAGCGTGGGGGCAAATGGGGTTGAATTCTTATGGTAGTCGCGTAAATGACGATGAGTGCTAGAAGTGTTACGGATGTCGAGATTCCAGTGCTGCAGTTGGCATGTCGTCGCCTGGTGGTAGTGCGTTCGCCAGATGACTCGAAGAGAGGTCGGCGGGGCCCGCGCAGGCGTGGAGCATATTGGTTTAATTCAAACAACGCGAAGAACCTTACCAGATCTTGACATACTCGCCGGAAGCTCAGAATGGAGAATAGCTATGAAGATACAGGTGGTGCATAGTTTGTCGTCAGACTCATTAATGCGTGAGGATGTTGGGTTGGTCATGACGGGCGCCAACCACGCTTATCGTTGGATTGCCATCGTTAAGTTGCAGGATCTGTGGCGGGACGCAACGGTGACAGCGAAACTGGAGGCGGGGATGATCGAGTCATCGTGCCCCATAGCAACCCATAGGCTACACATTGTCCGGAATTGGTGCGGAAGGCGAAGAGGTGAAACCGTGGCAGGCCATTCTCGAGACCGGATTGCCAGTCTGCAACTCGACTACATAAGTTGGAATCGCTAGCCAATCGCGAATCAACGCCAATAAAACGTGAATACGTTCCTCGGAGCCTTATACACACCGCCCGTGTCCACCACGAGTTGATAACACGGAAGCCGGTGGCCTAACCGCAGAGGAAGGAACGTCTAAGGTGGGATTACGATGATTGAGGTGAAGTGGCGGCAAGGTGACCGG
+
#&)*&)&&$#$(%&'%%(#&%&$%&$%$%&-)*(+)%+,),-.*)42-+)%+*)-,$0'&('()*'*)-..-,.'+(&&,-'%0)*1*('(+55,$&&&--,*0)*++)/.+*)06+155(%*,)()*$*,&+(()&+&%%%$%'(()#$$%%$'*--%*'''*,&)'1+--7.0/++)(,710+*''$%%++$%'%#'&(+/,)($&')+-2:5/5)(3/-)'*073.+*&'&)'&(*%%((,-*+/*(.+4+06-,*'&)(1411,*('(++((,'&+)&&)((*)(&(++,*-0*+--/7,0+%,%''&'&&+)(&%('(*)')&*+(-034+'*(+:4&(#&&(),()+.30*+.0),-/-2-20++)'')''%$(%&$'+.2.,+-',+-/+**,-*0+(*-.-/.**%#'(,+++,*-2.*.(++)%)-'%*(-2+%.1'27,('-&$$$$(&%-$)'*%&&&&*(&')'((/-,.-)&(&%+'(),-+$&174723.&((&*(((&..0/')+&+/)*$&#%%&$((,%&&(((&'%&&%'&'',-.%'%%&.)-1,,/%&)$(&&,(+'%)(*-.+&)'%&%'&&%$'%)('%)''%&%),+33.3262*+),/5313..5,.0-*'%&)(%&&''&%&)+*,--.-%'(%,&''*04()(0,1,+'(')&**,++''((*'(*)**(&%'$223.8495,.,(,,&&*-/2$)')')+*+))(1+45/2*0/0.-*-''$#'$+&*))%$#&%(&%(%&)%()4*/)&($1'&+(%).&-0()(*+#($.*(+()&')-*+1*'*#%&$(.,+'*)'&)'*)$%$(&&('--43+(()())&%%(+%.+&+&'&&%#%&%(%&*4+)/)')*)'($&$'%$%*'%&$$'$'')('(%%%%)((&'(%*%'(&('&%%$&%%$'$%$)++'')%$'&$(&,'.**&$')43&'-04011/*3/./((((&,+,*2434'/)(%(((+*,*/--2/60+1'%&()+-0-$(&'&&(&%('+*.*&+,1*-3,.,+-','++19-),(((*+-&'-))+*&)&*&(+*2++/,''%&*5/33/..*&)'%&%(''%)'*)'&(&''.+%&))+3/8/.2,&%''))'.)&$+*+++,**,)+%)-.2&,&$%++/1
@33770ec2-e75e-4017-9491-5583ac0e5476 ch=330 read=14842 start_time=2019-12-12T19:35:41Z barcode=BC01 runid=2c9cf7bc05858273f10e7d7ec552fc0bd742dc3e
CTCCTACGGGAGGCAGCAGTGGGAATATTGCACAATGGGGGAACCTGATGCAACGCCGCGTGAGTGATGAAGGTTTCGGATCGTAAAGCTCTGTCTTTGGGGGAAGATAATGACGGTACCCAGGAGAAGCCACGGCTAACTACGTGCCAGCAGCCGCGGTAATACGTAGGTGGCAGGCGTTATCAGCTACTGGCGTAAAGGGGCGTAGGCGGATGATTAAGTGGGATGTGAAATGCCGGGCTCAACTTGAACTGCATTCCAAACTGGTTATCTAGGTGCAGGAGGAGAGTGGAATTCCTAGTGTAGCGAGGTGAAATGCGTAGAGATTAGGAAGAACACCAGTGGCGAAGGCGACTCTCTGGACTGCCAACGACGCTGAGGCTCGAAAGCGTGGGGAGCAAACGAAGTTAGATACCCTGGTAGTCCACGCCGTAAACGTGAATACTAGGTGTGGGGGGGTTTCAACACCTCCGTGCCGCCGCTAACTTGCATTGAAGTATTCCCGCCTGGGAGTACGGTCGCAAGATTAAAACTCAAAGGAATTGACGGGGATATTGCACACAAGTAGCGGGCATGTGGTTTAATTCGAAGCAACGCGAAGAACCTTACCACTTGACATCCCTTGCGTACTCTTAATCGAGGAAATCCCTTCGGGGACAAGGTGACAGGTGGTGCATGGTTGTCGTCAGCTCGTGTCGTGAGATGTTGGGTTAAGTCCCTGGCAGGCGCAACCCTTGTCGTTAGTTACTACCATTAAGTTGAGGACTCTGAGACTGCCTGGGTTAACCAGGAGGAAGGTGGGGATGACGTCAAATCATCATACCCCTATGTGAATTACACGTGCTACAATGGCTGGTACAGAGAGATGCAATACCGTAGGGCGGAGGCCAAACTTAAAACCAGTCTCAGTTCGGATTGTAGGCTGAAACTCGCCTACATGAAGCTGGAGTTACTGTCACTTGAATCAGAATGTTGCGGTGAATACGTTCCCGGGTCTTGTACACACACACCGCCCGTCACACCATGAGAGTTGGCAATACCCGAAGTCCATGAGCTAACCGCAAGGAGGCAGCGGCCGAAGGTAGGGTCAGCGATTGGGGTGAAGTCGTAACAAGGTAACCGG
+
.0672244;82253-8733,.43,573:420(1/911:91)-55;5563))))(./81112.-,-,23310/109.,14553-3.8++/3399907901690*+3/0.,2,,,0*6,+*-**+4)%'((39/,0-.+01.-++*+09;665//03-.10+1...:95.3,+8./,-5756:615,'+*&*&,*-.029.*164/3387;98;672,3-4/-./;;93-*&)43-&2,,67661+$'&&)'%&'(03716.86-224783../-,*))*2)1-+.,''%)--/1/5012..131)(**+&/*/--10+-/23//&')+-(31,*,.2247623/600,0&()11..,+**+1922&(('-(,+*-.11/,2400-),.+*+.0202-&+-1753&(')5/1*//13:*+5:542574+,+-425674-)++&+'))($/-)36)-0792,5;/4((..-(,-410020/6;3731-)&&*,(0(',+),,0990*)-00,3*'&'(6/954%)(-(--./:98236/;0*,+-4/866/,91.%$%%%&'++24631./++-)(,533565;;1:281+-.005*-%((+3+*/1-/+).+)+-2/14794;-3.--&6()+)-*5,98-+)(*-.++61-81,072346/2/..5820225:99999994222013.++($*,.:9:9:::79978:7755:.+*,/0('1,0)*-3052&/+%$##(+,07000:23332942923-4-,+0//.,('(()01878;77:0508/966:80-1-50757;;51,-125::6:.-,122.1'/0.'*)/**&&&)(((+,+-387364820512131.1.,,+++1054080-0,'%$)**'),&&)/44<:63/(6823889:959*-476.5(5***3/314248218875843346-5-,,76-'&-))).&&&&,*,-3;6960097.82//(/111:93757510,(/31-/+*,..,-),*..1965;:2574334/6744,*+-0/0-3;765;0+,1+,-,&&'(33457561024-2*(-.069/9/3.2/-.-.0/+*+-*,-,2.338-+*.,,/0')&'&+--1.0::99:
@f3976b9a-99aa-432a-9320-6385fec4af3b ch=248 read=19642 start_time=2019-12-12T19:35:40Z barcode=BC01 runid=2c9cf7bc05858273f10e7d7ec552fc0bd742dc3e
CTCCACCACGGGAGGCAGCAGTGGGAATATTGCACAATGGGCGCAAACCTGATGCAGCCATGCCGCGTGTATAGAAGAAGGCCTTCGGGTTGTAAAAAAGTACTTTTCAGCGGGGAGGAAGGGGTAAAGTTAATACCTTTGCTCATTGACGTTACCCGCAAGAAGAAACACCGGCTAACTCCGTGCCAGCAGCCGCGGTAATACGGAGGTGCAAGCGTTAATCAGGTTACTGGGCGTAAAGCGCACGCAGGCGGTTTGTTAAGTCAGATGTAGAAATCCCCAGGCTCAACCTGGGCTGCATCCTGATACTGGCAAGCTTGAGTCTCGTATTAGGGGGGTAGAATTCCAGGTGTAGCGGTGAAATGCGTAGAGACCTGGAGGGGCTACCGGTGGCGAAGGCGGCCCCTGGACGGGCTGACGCTCAGGTGCAGCAGTAGAGGAGCAAACAGGATTAGATACCCTGGTAGTCCACGCCGTAAACGATGTCGACGGAGGTTGTGCCCTTGAGGCGTAGCTTCCAGGAGCTAACGCGTTAAGTCGACCGCTGGGAATTACGGCCGCAGGTTAAAACTCAAATGAATTGACGGGGGCCCGCACAAGCGGTGGAGCATGGTTTAATTCCGATGCAACGCGAAGAACCTTACCTGGTGCTTGACATCCCACGGAAGTTTTCAGAGATGAGAATGTGCCTTCGGGAACCGTGAGACGGGTGCTGCATGGCTGTCGTCAGCTCGTGTTGTGAAATGTTGGGTTAAGTCCCGCAACAGGCGCCCGCCATCGCTTGTTGCCAGCGGTCGGCCGAGACTCAAAGGGAGACTGCCAGTGATAAACTGGAGGAAGGTGGGGATGACGTCAAGTCATCATGGCCCCTTACGACCAGGGCTACACACGTGCTACAATGGCGCATACAAGAAGCGGTGACCTCGCGAGCAAAGCGGACCTCATAAAAGTGCGTCGTAGTCCCGGATTGGAGTCTGCAACTCGACTCATGAAGTCGGAATCGCTAGTAATCGTGGATCAGAATGCCACGGTGAATACGTTCCCGGGCCTTGTACACACCGCCAAATCACACCGTAGGAGTGGTGCAAAGAAGTAGGTAGCAACCTTCGGGAGGCGCTTACCGCTGTGATTCATGACTGGAGATTGAAGTCGTAACAAGGTAACCGG
+
+..0''(+-00,%,,-,55237175*2-0832-.//75-60.-.31&-&)*02235%6865598,+*,+441+*0-(*/)617676,645:25806/1,//1*299,-**)590(&/,/..0/('-:0+./502340070,/44247334426/.9+*,+''-)&,*&*,1.-,+*0-,.2.*-***'(++,5/5829-3--*71945518962141.9.9,0'*-+7/11985690750()+.'-&.)+/4,14:4//:46/5:*01/.&(&+0.)131,%03361.02-(-('(*)'#)-/+,/234141/2,''$#)&)*,()+*)(*(+(304*-.1/5140-+/80-+,,+2210393./1544/-,-0:4531//0+)*&'*-010:-+-/,302/6:2-.19972,.+,.,+,*).'*,,+($*)'./-+(,)'(+34*.&58)*'('4489<0/28777481.01498:95+0//0+170++%+,0..9.5149+*,*).,.22%(*+,.*%*('),1/3../1.:05/777055'-)*/*&(+,*)-,*+-12*5,94/-+)*6/::32*3,3-356;<;+27((.),+/),,3//-)**.00349544547('(./;;8:99458104.))&&).)*)+(%%$%').,03)'+.-)++-4;:5(')--44323;536787540,:7353875/+105&13,--786321:66799666456678:749..+..2..56/.,0,1,.105-(*-*5&2+*(,+*#%'&/./*+,1/<11;67,22+-.31/('+++18)8.+/+)+.7752-(+***,/5-4563.-),(+++099,175766997346745311-35.)))'%%'(10,256/.*)())+(-/35-3/3/04327653/.(%'%&&&+(')-)*.-4/*&&())')8;89:66325:9++*++,,1++/4803(0*%1,-&&'*,64,+'**551544+-.03../(6+5/1,-.%)*,1001:9;:7734-2-+.(%(,2298<95866214/.443314/.0/*-,/7557&$'&)32+0/*/*)($&'.,+))*2-&)(&)*--+.&)*./01:2/:3/440224945:'02./25843..-/..,.%*&)()+,*,2035869;+836;;;59
@0f3c9a53-0a87-4081-b62d-b4c6dedc3ba5 ch=110 read=21939 start_time=2019-12-12T19:35:38Z barcode=BC01 runid=2c9cf7bc05858273f10e7d7ec552fc0bd742dc3e
CCGGTTACCTTGTTACGACTTCACCCCAATCATCAATCCACCTTAGACAGCTCCTTCCTTGTAGGCCACCGGCTTCGAAAGGTGTTATCAACTCTCGTGGTGTGACGGGCGAGGGTGTGTACAAGGCCCGAGACGTATTCACCGCGACATGCTGATTCGCGATTACTAGCGATTCCAACTTCATGTAGTCGAGTTGCGGGCTACAATCCGAACTGAGAATGGTTTTATGGGTTTGCTTCACCTCGCGGCTTCGCTTCCCTCTGCGCAATCCATTTGTAGCACGTGTGTAGCCCAGGTCATAAGGGGGGCATGATGATTTGACACGTCATCCCCGCCTTCCTCCAGCTTATCACTGGCAGTCTCGCTAGAGTCCCAACTTAATGATGGTAACTATCGATAAGGAGTTCGCTCGTTGCGGGACAACCCAACACATCTCACGACACGAGCTGACGACAACCAGCCCACCACCTGTATCTCATATAGCTATCTCTCCATCTCTAGACCTTTATGAGTATGTCAAGAGACCTGGTAAGGTTCTTCGCGTTACTTCGAATTAAACCACATGCTCCACCGCTTGTGCGGGCCCCGTCAATTCCTTTGAGTTTCCTCTTGCGAACGTACTACTCAGGCGGGAGTACTTATTGCCGTTATGCAGCACTGAACTTTGACATCCAACACTTAGTACTCATCGTTTACGGCGTGGACTACTAGGGTATCTAATCCTATTTGCTCCCACGCTTTCGGGACTGAGCGTCGTTGCCAGGCCAGATCGTCGCGGGTGTTCCTCCATACCTCTACGCATTTCACCGCTACACATGGATTCCACGATCCTCTCCTGCACTCTGGCTGCCTGGTTTCTATGGCTTACTGAAGTTGGCTTCAGGCTTTCACCACAGACCCTTGCTGCCGCCTGCTCCCTCTTTACGCCCAATAATTCCGGATAACGCTTGCCACCTACATATTACCGCGGCTGCTGGCGCGTAGTTAGCCGTGGCTCAATAAATTACCGTCACTCGGCTACCATTTCTGTAGCCGTTCTTCCTTTATAACAGAAGTTTACAATCCGAAAACCTTCTTCCTTCACGCGGCGTTGCTCGGTCAGGGTTTCCCCATTGCCGAAAATTCCCTGCTGCCTCCCGTAGGG
+
/+),,.*,*)*(+.%),/15:8839:002378985838/+1.042024346769:;8(''#('+776,.0,-,1210/3)'%+&,0-03.+/..-0+503322135,195-)08--+,+,-37205/5-)'(+.3658<98:<88766588;;92331-.545;54441--(3,/0/.,/4158358892../,;3/'*%-,,.0;.2*(*2)#%)),0.104;<--0/7.6;8-68;867:621,0.,1946669191//,,-&%-((79596))'')-.86442)),-.5.,*9/0/438-197;1-/81111)07,-/+'(*,98.:3/((.88;8983-,,*4-./:68382215766:6786///.270)(%%'2.30/1.--,0..,&'*+018)2'*3(()213023///882*+&+((./*+(,-99,*+**4480/87996773./*(++$%(,(0707788997703.11+*+,,8541106:9:9967%*(+/18/+/,,&*+2'02-+&()+4/(+'*,-031;:8<-00/,9''&4-+/-/./<8;.-.-943403,.7)*3.--31-75.72(&./3687843;7*+.18+50.-30/.&'-+*:2560./1,190*4''(),*2+&/((,%'''&&$)*.0(../07143302/605'5)*(+0,,..+3454932/85)+,6/237;288689175344555160,,0*78**413:4+/.-2;..);:120-(/1105-2/,..)3637312676++%&'*,).178859:0/,+)--3./,-+03/--:...5-+-')+.&))7-,+,,451811-5134844434'2230721743:3--/68:05/..4.8--63&))+39(098/:-++5,.//19:;122//277:447.---1:0--35-,3)+)&/4049619*8-873.,&))8.0;.4*&%&&(,-2-/73419332607/.*3*/,1081005.00'((&'4.78%4&(8;6881413,7/(),,*6;5----.+.-,)995:71611+0-61*).**1;2///90/-*-7965;:<9:<775;4+*%(&/,/.4//14/6/5(59/88)359...83463132606/6+*(+,34:0;8,-,*1*(
@1c53b9d4-fa0e-4b8a-a04c-65afed437a20 ch=25 read=8915 start_time=2019-12-12T19:35:47Z barcode=BC01 runid=2c9cf7bc05858273f10e7d7ec552fc0bd742dc3e
CCGATTTACCTTGTTTACGACTTCACCCCAGTCATGAATCACAAAGTGGTAAGCGCCCTCCCGAAGGTTAAGCTACCTACTTCTTTTGCAACCCACTCCATGCGGTGACCCCGGGCGGGGTGTGTACAAGGCCCGGGAACGTAATTACCGTGGCATTCGATTCACGATTACTAGCGATTCGACTTCATCAGGTCGAGTTGCAGACTCAATCCGGACTACGACGCACTGCCAGGAGTCCGCTTGCTCTCATGAGGTCAGCTTCTCTTTGTATGCGCCATTGCTTAACGTGTGTAGCCCTGGTCATGGGGCCATGATGACTTGACGTCATCCCCACCTTCCTCAGTTTATCACTGGCAGTCTCCTTTGGTTGGCGGACCGCTGGCAACAAAGGATAAGGGTTGCCTTTCGTTGCGGACTTAACCAACATTTCACAGCACGAGCTGACGACAGCCGCCCAGCACCTGTCTCACGGTTCCCGAAGGCACATTCTCATCTCTGAAAACTTCCGTGGATGTCAAGACCAGGTAAGGTTCTTCGCGTTGCATCAGACCAAACCACATGCTCCACCGCTTGTGCCGGGCCCAAATCAATTCATTTGAGTTTTAACCTTGCGGCCGTACTCCCCAGGCGGTCGACTTAATGCGTTAACCAGGTACGCCTCGGGGCACAACCTCAGAAGTCGACATCGTTTGCGGCGTGGACTGCCAGGGTATCCAATCCTGTTTGCTCCCGCAGCTTTCGCACCTGAGCGTCAGTCTTCGTCCAGGGCCGCCTTCGCCACCGAGGTATTCCTCAGTCTCACATTTCACCCACTAAATTCTACCCCTCTACGGGACTCAAGCTTGCCAGTATCAGATGCGGGTTGGGCCCGAAGTTCCCGCATGCGGCAACAAACCGCCTGCGTGCGCTTGCGCCCAGTAATTCCGATTAGCCTTGCACCCTCCAGTATTTACCGCGGCTGCTGGCACGGGTTAGCCAGTGCTTCTTCTGCGGGTAACGTCAATGAGCAAAGGTATTAACTTTACTCCTTCCTCCCCGCTGAAGTACTTTACAAGCCCGAAGGTAGCTTCTTCGCTACACGCGGCATGTGGCTGCATCGAACTGCGCCCATTTGTGCAATATTCCCTGCTTTTGCCTCCCGTAGGAG
+
2.*'-7+*/2.6*.2,*/0/.5:2//89/+.7613328.,(-5/))*.6133)+*00,+.0))+-*2-;06+/0)31,,0687.::2)04-.1)%')4,(+,-&+&'(,,0)+116+5-(),8567898486:*-2..20*,&&.%'2604+7,,-:0+'-'))-//.9/.-/-*.*5.5.147;8./*&-()*%%,,7(-(*076/-7./27566432532)-(''''&).*&**),**.-+-320+$&()-/.*%$'))*+-13.,0/2489:;99/+(-'+(,**+.21000:3-0786%+&)/75;782100,),''(//0795329-,596697+.((+9+*/355+3))'.../6-16+(&(')(+,6-3622/4.+1)*.9+*2+334,4+/**-((211,6+%%$&&''&*&,,+,///92,,/-%1/0/())-51/-&,*)*+%&(('+,*+-,,.22.+.-439550**)&%%%-,/710450..,--33805577;78;<98455-*,.1:3471.,,0.9/0,))*))(''(+-,0/'*0347:.*+/26779010+-1.23./)-0.-2--/0**+3194,/3+.(,,:<1+02105/-*+/)&+&$&-,-)))))-44:784/5,6+(((++2*/2&,()&&#&%)+%082,)-2337/4)')''*+226346.31*%(++**$-,,,0%,*+*3.+,+1,1,323./.;4+-0.8-)+'''+.+,)++35**)*+98:0/10/:5++-/-0,7+9441310199114&$))*-3:88-/%&''$($(&-36,.37+$&&%%&&,*($,43.-5404-)/(,,-0.%.,0.02-,/.*,(**2.,'+)+.)(-62*)&&&/:.5(&)('$%%$((.,++/)*$.-3362353.)+%$&(,.+),--+3:26///7(**&')')(-1'((,****,4)-1865532357,8+*+-).),1+(,/-0;798<89<9554,)&&*2211,/*,,2,479*232,0-1-.070,.289.::884;3)$(((+(&#%()--*,-1)*/,((-*.'&$')1-3:6&&)))%++02:9620&),***++//()*+,+-,2:/+47)&/#(+5.23-1/)%&'',,')263/;2./+6,-'
@d11eb43f-2409-48c2-8b95-629a72e38b2d ch=332 read=16720 start_time=2019-12-12T19:35:45Z barcode=BC01 runid=2c9cf7bc05858273f10e7d7ec552fc0bd742dc3e
CTCCTACGGGAGGCAGCAGTGGGGAATATTGCACAATGGAAACCCTGATGCAGCAACGCCGCGTGAGTGATGAAGGTTTTCGGATCGTAAAGCTCTGTCTTTGGGAGAGATAATGACAGTACCCGGAGGAAGCCACGGCTAACTACGTGCCAGCAGCCGCGGTATGCGTAGGTGGCGAGCGTTATCAGATTTACTGGGCGTAAAGGGAGCGTAGGCCGGATGATTAAGTGGGATGTAAGAAATACCCGGGCTCAGCGGGTGCTGCATTCCAAACTGGTTATCTAGGTGGGAGAGGAAGGTGAATTCCTAGTGTAGCGGTGAAATGCGTAGAGATTAGGAAGAACACCAGTGGCGAAGGCGACTCTCTGGACTGTAACTGACGCTGGGGCTCGAAAGCGTGGGGAGCAAACAGGATTAGATACCCTGGTAGTCCACGCCGTAAACGATAGATACTAGGTGTGGGGGTTCGACACCTCCGTGCCGCCTAACGCATTAAGTATTCCGCCTGGGAGTACGGTCGCAAGGTCTCAAAGGAATTGACGGGGACCCGCACAAGTAGCGGAGCATGTGGTTTAATTCAGAAGCAACGCGAAGAACCTTACCTACACTTGACATCCGCGCATTACTTAATCGAGGAAATCCCTTCGGGGACAAGGTGACGAGGTGGTGCATAGTTGTCGTCAGCTCTCGTGTCGTGGATGTTGGGTTAAGTCCACAACGAAGCACCCAGCCTTGTCGTTAGTTACTACCATTAAGTTGAGGACTCTAGCGAGACTGCCTGGAGTTAACCAGGAGGAAGGTGGGGATGACGTCAAAATCATCATACCCCTTATGTGGGAGCTACACACGTGCTACAATGGCTGGTACAGAGATGCAATACCGTGAGAATTGGGCCAAGCACAAAATCTCCAGTTCAGTTGTAGGCTGAAACTCGCCTACATGAAGCTGGAGTTAGTAATCGCGAATCAGAATGTCGCGGTGAATACGTTTACGGGTCTTGTACACACCGCCGATCACCATGAGAGTTGGCATGCAGTCCGTGAGAGCTAACCACCGCAAGGAGAGGCAGCGGCCGAAGAGCAGGGTCAGCGGTGGGGTGAGAGAATCGTAACTAAGGTAACCGGAAGATAGAGCGACAGGCAAGTAGGTTAACACAAAGGAGCAGG
+
00/.,/244,)-631111186:5&/**).($'+-0754+14*2;(*,./50000260/0800133,+,+,../6-6/941/*80451/4;/+.1299957<;0:/*&'',+1./.05&1,)-'''/++/)0)/1//0.,+)%%&$)*,37:221/03602/,2-+%0*+)*--811))23172/-/&&'.90,03;;::2+36,)11%)*-/,+-3*(()*823042/2664464(+'%*.()(2(+&.62/1(&(%//65::66.5:*407633366:3451)+%'&,+((%')'%(&))'/,3..--/533(43483*+.+*34882.-*)..,04-1+.4-067.5.8--,02*)*-30/.-)00:376541/,),,01353)3-**+&+,))*/019:,*245:47+66/+(((7539<1/2:944521/1058+..7'-*&*+-254--&0*,,02865..90/(-.13288,/1/0,.)(-**#%%)*&&&'(,487/142172+*,,/2:44'*(''%/*125;1-/,1626673:;616;4+++-.+))'**)-&&)//-+/23:;4-6,,('(,&'*5323227*'1+,,,+4:551/0426252422&%&('6+')*(1316-+.,)'(&+<7.8838:-01/0*7.778*%+&*4682325'/30-.37782'//.(,/21444/1/.0/+9*546534*+01',/21-('%&(83*-(04,4*/0-9-*)/6./.37;67893.-2-*2287652*+*)',-/34-8-.1,-.7.3.310/*-,+)))*/:8+8732/,('+69+,,99968*613+),,--0&+*'$(/-//*'))+554534321101+-,)+,,,-.1897:506962.-''%+(+)(,.32%+(*-42)(&),&((*-200.9-/,0211/)67-.:664-**+,+2-+,/0.+(-*$)--633+,-,703*(+87664)*,410/:4.30&&$#'%+6564:02155657;)+*%(**+0417-+*))3+'***31.&&(1525.,)(+,-243+$(%%&,.*1()%%%%%')),/-),,(&*+1023/-,-..&*(1/+*,-(()(*)+'-'%('.-)-.2:89/90:-05&)%((-51)'-03.-.05:0903.**+/('*%%'%$#
