# Supplementary material for: De novo species identification using 16S rRNA gene nanopore sequencing
Source: PeerJ. 2020 Oct 21;8:e10029. doi: 10.7717/peerj.10029 (PMC7585375; doi:10.7717/peerj.10029)
Supplement: Supplemental Information 2 — Contains raw reads. [file peerj-08-10029-s002.zip › pass_fastq_runid_2c9cf7bc05858273f10e7d7ec552fc0bd742dc3e_190.fastq]

@3ec2f5fc-3211-4e60-b123-2d1f1e32ce48 ch=266 read=56179 start_time=2019-12-13T04:00:41Z barcode=BC01 runid=2c9cf7bc05858273f10e7d7ec552fc0bd742dc3e
CCGTTTACCTTGTTACGACTTCACCCCAGTCATGAACCACAAAGTGGTGGCAGCGCCCTCCAGGTTAAGCTACCTACTTCTTTGCAACCTCCCATGGTGTGACGGGCGGTGTGTACAAGGCCGGGAACGTATTCACCGTGGCATTCTGATCCACGATTACTAGCGATTCCGACTTCATGGAGTCGAGTTGCAGACTCAATCCGGACTACTGACGCACTTTATGGTCCGCTTGCTCTCGCGAGGTCGCTTCTCTTTGTATCATTGTAGCACGTGTAGCCCTGGTCGTAAGGGCCATGATGAGCTGACGTCATCCCTTCCTCCAGTTTATCACTGGCAGTCTCCTTTGAGTTGGCCGGACCGCTGGCAACAAGGGATAGGGTTGCGCTCGTTGCGGGACTTAACCCAACATTTCACAACACGGGCTGACGACAGCCATGCAGCCTGTCTCACGGTTCCCGAAGGCATATTCTCATCTCTGAAAACTTCCGTGGATGTCAAGACCAGGTAAGGTTCTTCGCGTTGCTTCGAATTAAACCACATGCTCCACCGCTTGTGCAGGCCCCGTCAATTCATTTGAGGGTTTTGCAACCTTGCGGCCGTACTCCCCAGGCGGTCAGGGCTTAACGCTAGCTCGGAAGCCACGCCTCAGGGCACAACCTCCAAGTCGACATCGTTTGCGGCGGATACGGGTATCTAATCCTGTTGCTCCCACGCTTTCGCACCTGAGCGTCAGTCTTCGTCCAGGGGCCGCCTTCATACCCGGTATTCCTCAGATCTCTACGCATTTCACCGCTACACGGAATTCTACCCCTCACGAGACTCAAGCTTGCCAGTATCCAGATACAGTTCCCAGGTTGAGCCAGGGGATTTCACATCTGACTTAACAAACCGCCACCATGCGCTTTTACGCCCAGTAATTCCGATTAACGCCCCTCCGTATTACCGCGGCTGCTGGCACGGGAGTTAGCCAGTGCTTCTTCTGCGGGCCGATCAATGAGCAAAGGTATTAACTGCACTTCCTCCCCGCTGAAAGTACTTTAGCCGAAGGCCTTCTTCATACACGCGGCATGGCTGCATCGGGCTTGCGCCCATTGTACCAATATTCCCCACTTTCTGCTGCCTCCGTAGGAACACC
+
,-,/9:01728008)10146:5.2+-'(*21/334;;800/6&*,'-,1.)()**6:4.3%'(/*659+///4;8779:4764*,-021)03+(/.76555588<:7/0+-.,70686424/)2,,+.3443<4228497;667:5044942,.*017.223222/22223235645785--./+-.2:0/,007.5+:/3(),%%'#$$'1106355;:43/()+-)+.2/21204--0-0001156:798.98--,,&'*.('())&(,/-&%&*1700.,))*3++/3.7-1.,*('%&()-.882-*+&('51/+.-+./;4/0265/7./-45403/,56-'*)''+,41;9:61-/,6/16.6-08677)*/,*6...214419221950.0-0++*'*'311;6./114945+'12356662,)+3,-11,+'1)4456++()(8)4&*((+5.75-0.0934560/.-*'+02-./9.44:9<:;8;;836759,474.)1-2<:7;868,8/)+182**4061<9:9321.-..5:78:.-**%%%'%./396/+2944240-+1/)%)-).20*%$*(-206111878%-(*,:59.'3572;98%**'(/,3-7)'(*)406+0.1+0646674320,:8222193/*0)20%-&(),/1332:,&('+*,.'($%&.++/26/4666*++)0,/-25-',+,.942)+%--10-&-./227779<96/:*).+/)/1/190:4'($*+'/8356<)++0*+,000788:8:97;;324;220-,%(%(')1-66+7:6.**$)+,26788.6*-31*-<4.5//2'()'("'(..:7://4648-+)0,'..,+$+*&%#&*,9/011,,.0,/.*%)$./$&'$'%*)((*(&),5053(*+-75<51/0..-,*&())*),4*+.2/.5:691<1119.5,++.-/)$*/43043/1;22270582546*&&%%&'+-)1,0;67:9,*++-083)()#+%).103,5<9)*862/63,1),,.+(%.-&))++778;77<8891.)-)--7678:96:78:;6&51+6,$)/0<9/40///34.5./.-398/%(+4..5..///:48812)1()&&&%'
@b05244d9-b201-4b32-8c96-f76965234d30 ch=157 read=52871 start_time=2019-12-13T04:00:56Z barcode=BC01 runid=2c9cf7bc05858273f10e7d7ec552fc0bd742dc3e
CTACGAGGCGGTGAGGAGAATATTTGCAATGGGCGCAAAGCCTGATATTCGCAGCCATGCCGCGTGTGAAGAAGGCCTTCGGGTTGTAAAGTACTTTCAATAAGGGGAGGAAGGGAGTGAAGTTAACTGCTCATTGACGTTGCCCGCAGAAAAACACCGGCTAACTCCGTGCCAACAGCCCGCGGTAATACGGAGGTGCAAGCGTTAATCGGAATTACTGGGCGTAAAGCGCACGCAGGCAGTTTGTTAAGTCAGATGTGAAATCCCCGGGCTCAGCACGGAACTGCATCTGATACTACGGCACGAGTCTCGTAAGGGGTAGAATTCCAGGTGTAGCGGTGAAATGCGTAGAGATCTGGAGGAATACCGGTGGCGAAACGGCCCTGGACGAACTTGACGCTCAGGTGCAGCGTGAGGCAAACAGGATTAGAATGCCTAGTCCCGCGTAAACGATGTCGACTTGGAGGTTGTGCCCTTGAGGCGTGGCTTCCGGAGCTAACGCGTTAAGTCAGCCGCCTGGGGAGTACGGCCGCAAGGTTAAAACTCAAATGAATTGACGGGGCCCGCACAAGCGGTGGAGCATGTGGTTTAATTCGATGCAACGCGAAGAACCTTACCTGAATGCTTGACATCCACGGAAGTTTTCAGAGATGAGAATGTGCCTTCGGGAACCGTGAGACAGGTGCTGCATGGCTGTCGTCAGCTCGTGTTGTGAAATGTTGGGTTAAGCCCGCAACGAGCGCAACCCTTATCCTTTGTGCGGCAGTCGGCCGGGGAACTCAAAGGAGACTGCCAGTGATAAACTGGAGGAAGAGGTGGGGATGACGTCAAGTCATCATGGCCCACCACGACCAGGGCTACACACGTGCTACAATGGCGCATACAAAGAGAAGCGACCTCGCGAGCAAGCGGACCTCATAAAGTGCGTCGTAGTCGGATTGGAGTCTGCAACTCGACTCCATGAAGTCGGAATCGCTAGTAATCGTGGATCAGAATGCCACGGTGAGATACGTTCGGGCCTTGTACACACCGCCCGTCACACCATGGGAGTGGGTTGCAAAAGTAGGTAAGCAACCTTCTGGACGCTTACCACTTTGTGATTCATGACTGGGGTGAAGTCGTAACAAAGGTAACCGG
+
(&&((%)''''))')(''+&%$)&%$'(2./0/0(/*4)*3/0-+,%,.(&'%#*)45273*)''&&),/'*+*6496:6-7261-/25-&,'+,740&'$%$+332*-/-+-1,')('('',/,)+()*62)--*+1/7,)-/*'/()..),*(*+5*,-/*/++.3*.%/+2&-,-9/-,4.21.900162.1201576244-.--*-%.+,0//239;8:870:/--.1,0.1+*-.(24:0+0220-.(%&))$'&*30-/::5*3621-&'')/+1+400////01....//)%%%$#$%$)),(,132),.3)()*/+1,9')/512/12147657::/00*+*'(*,18<<.-1,-32677252)23-..))/*.0-(+4264-/**++-33455-1**+*,--/36''++.<17'88//2++,)*%,3,)0.4.'')*,.89.////887/,,++.,.-07-1259.0-+*,-,34/3+*0+'.*--/16:2/-./43-/00--1;47622/3*())++9+6*,(,)**0549:33468<953,4071695:;1-7/+,*)&+')5965933102/+-05<9/0694000/1:885/+/0'+,-/-,*+***+,0'$&%)*-7480,02..-,.9;60,+++,41/-+0..255:6961)*/)4:9:212220/66:;;87386966378990....42724:42-')/'(2--'02342*97+&+*&-'),,.1636991:767**5,*,(,-22.%-)*600'31)07588491*2)--06768//0./55<<;;;:104-,(%(%-'04-.*.13361//+.17:923-,45)$('(*+56<38871.+)())+-/5:76894224247553455+*(&(*'*/005/1./...024*+(.)')(-/063)*3369:87868,8+4+4-3,**+*10//11/..-0248346694452:497750.+0028---00:654.-*,,&))'*.41-.&*96967:8&346/7)'''(,/-0810:,.01-.*-425-,)'()-0)+711/:-(&)&2/**,)+,,,(+3-,+('&'(*)',1,22:4.+''*)*((*.0/2870..321052/47547)*1*077:78
@6e8b1895-80e8-4c8f-bb6e-0c76ab7ae742 ch=4 read=32537 start_time=2019-12-13T04:00:57Z barcode=BC01 runid=2c9cf7bc05858273f10e7d7ec552fc0bd742dc3e
CGATTTTTACCTTATTTACGGCTTACCCCAATCCCATCAATCCCACCTTAGACAGCTCCTTCCTTGCGGTTGGGCCACCGGCTTCGGGTGTTATCAACTCTCATTATTGGTGTGACGGGCGGTGTGTACAAGGCCCGAGAACGTATTCACCGCGACATGCTGGTCGCGATTACCTAGCGATTCCAACTTCATGTAAGTCGAGTTGCAGACTACAATCCGAACTGAGAATACC
+
%$$(*'('&),0/.24.%&%((*)),.0'0)'('(*.65;175/+,&*)'*.*(+-,33347-*-*.2517%3248/11//.245/84+.',*.-80/0200)2*&+-.-2333787<:7692226677772/44)**.,243668<905;7888926-,+-&4--31115//')*,/00:564/,/042*/25332440*,/812068885344015.*3.//*'%&%%%$
@bacad9cc-82ef-4879-9628-cd41ecea7579 ch=235 read=96285 start_time=2019-12-13T04:00:49Z barcode=BC01 runid=2c9cf7bc05858273f10e7d7ec552fc0bd742dc3e
CCAGTTACCTTGTTACGACTTCACCCCAATCATCAATCCCACAACCAGACGGCTCCTTCCTTTGCGGTTAGGCCACCGGCTTCAGGTGTTATCAACTCTCGTGGTGTGACGGGCGGTGTGTACAAGGCCGGAGACAGTATTCACCGCGACATGCTGATTCGCGATTACTGGCAGTTTCAACTTCATGTAGCTGTCGAGGTTGCCAGACTACAATCCGAACTTCAGGGAATATGGTTTTATGGGTTTTGCTGCTTCACCTCGCGGCTGCTTCCCTCTGCACCATCCATTGCTTAGCGTGTAGCCCGGGTCATAAGGGGGCATGATGATTTGACGCGTCATCCCGCCTTCCTCCAACTTGTCACTGGCAGTCTAGAGTCCCAACTTATTGATGGTAACTAACGATGAAGGGTTGCGCTCGTTTGCGGGACTTAACCAGCATCTCGACACGAGGCAGCTGACGACAGCCATGCACCACCTGTATCTCATATAGCTATCTCCATCTCTGGAGCCTTTATGAGTATGTCGAGATATAATTAAAATTTCTTCGCGTTACTTCAGATTAAACCACATGCTCCACCGCTTGTGCGGGCCCCGTCAATTCCTTTGAGTTTCATTCTTGCAGACGTACTACTCAGGCGAATTACTTATTGCGTTAACTGCAGCACTGAACTTTGACATCCAACGCCAGGTACTCATCGTTTTACGGCGTGGACTACAGGGTATCTGTCTATTTGCTCCCCACGCTTTCGGGACTGAGCGTCAGTTGAGCCAGATCGTCATATGCCACTGGTGTTCCTCCATATATCTACGCATTTCACCGCTACACATGATTCCGATCCTCTCTCCTGCTCTAGCTGCCTGGTTTCTATGGCTTACTGAAGTTAAGCTTCAGGCTTTCACCACAGACCCGCGCTGCCTGCTCCCTCTTTACGCCCAATAATTCCGTTCTTGCTTACCTACGTATTACCGCGGCTGCTTTGGCGCGGCGTGGTTAGCCGTGGCTTTTCAATAAAGAAGAATTTACCGTCACTCGGCTACCATTTCCTGTAGCCGCCGTTTCTTCCTTTATAACAGAAGTTTACAATCCGAAAACCTTCTTCCTTCACGCAGCGTTGCTCGGTGAGTTTCCCCATTGCCGAAAATTCCCTACTGCTGCCTCCCATTG
+
41(/.7,-,,--)3*//167<5(546,./'))**15/.:*(*+%-(*-0*&)()43.70.1/''/-603%+21/%),*2./84%0**+4;423.2+,)()*+58866478.5,,(7210*.1/63..1,-,&%&)$&*+050.06&0''(*-((+)),1+),*(,1+,''**%*0/%'(*(*-/,--.)&$$%'())-),,$1+$*))*'%(,'(/+*++**)'&+(()*&',)9;;,/())''77,%$(&(.41.26474.4,'%%&)5/:5+1))*-/42777151,)1*)*0+,-,))+.+'1//-.+1+,484/--10330,3:+)))%)*/09-;7+%*%*-(..121+/-5.00773/2-+-1/12/--,08,.+*.,/+)))-03/-&&&'&.-((&*,,1,3-()'))033;.*(,163-7+/&)'($./0001++*&''(*++$*),42450))$*),.+)-.504;37()/145**))(/56**''*4899755+.$),6/79-,(('+,./12/,'-&'*,)4)+''&,0-.9;:67.4-),11+$$&('+161522445556:449.-1,+.5501.174.*)-,34980150,+/5;978:<9/:./-022,*././145-269//02.++3,+4/--061901111/23//109<:58;001836&7+.$%$).++.7797970677**++4,..891,,&$',)'0-++%#')*,0:.,-./;7,'-***,,*.8;355*))(&+-)-7,((+-30.065*-+'$&($(+'+,/7-06:83.25,.34484.*,),%(6,0*03(*)'(*+',)''4+((*35510.///--),(-)'.7879:0/4.9+-4488//3/.13413..422+.-,*(-1-24+*/01.11888:&%&%'()18++1.182,0290.1-0+*..,37990/***%&%%%$#$&-,.146105-22/.13-*)(),)*.)()))+,+%-2-**3---/2,241,)*1+44*')'%&&.'&%15565%&*'+--.+/-*)7./.**3./04.021.75.//.'%(/01123.-,2)-7.+03876++/237037:79;5.050&*&)*,-,08+()+132,%,16)6993+)6-,./444/4+2.(($()*,++--,46+$(&'
@fddaa6b2-40bf-48bd-a3ba-a275436cd16c ch=123 read=89338 start_time=2019-12-13T04:01:03Z barcode=BC01 runid=2c9cf7bc05858273f10e7d7ec552fc0bd742dc3e
CTCCTACGGGAGGCAGCAGTGGGGGGCATATTGCACAATGGGCGCAAGCCTGATGCAAACCATGCCGCGTGTATGAAGAAGGCCTTCGGGTTGTAAAGTACTTTCAGCGGGGAGGAAGGTAAAGTTAATACGCTTTAACTTCATTGACGTTACCCGCAGAAGAAGCACCGGCTAACTCCGTGCCAGCAGCCGCGGTAGCCACGGAGGGTGCAAGCGTTAATCGGAATTACTGGGCGTAAAGCGCAGGCGGACTGTTAAGTCAGATGTAAATCCCCGGACTCCAGCCTGGGGCATCTGATACTGGCAAGCTTGAGTCTCGTAAGGGGTAGAATTCCAGGTGTAGCGGTGGAAATGCGTAGAGATCTGGAGGAGGAATACCGGTGGCGAAGGCGGCCCCCTGGACAGACGGCGCTCAGGTGCGAAAGCGTGGGGAGCAAACGGATTAGATACCCTGGTGATGCGCCGTAATGTCGACGGAGGTTGTGCCCCTTGAGGCGTGGCTTCCGGAGCTAACGCGTTAAGTCGACCGCCTGGGGAGTACGGCCGCAAGGTTAAACTCAAATGAATTGACAGGGGGGGGCCCGCACAAGCGGTGGAGCATGTGGTTTAATTCGATGCAACGCGAAAGAACCTTACCTGGTCTTGACATCCCACGGGAAGTTTTCAGAGATGAGAATGTGCCTTCGGGAACCGTGGAGACAGGTGCTGCATAACAATAAAATCAGCTCGTGTTGTGAAATGTTGGGTTAAGTCTGCAACGAGCACCGACACTTATCCTTTGTTGCCGCTTGGTCCGGCCGGGAACTCAAGGGAGCTGCCAGTGATAAAGCTGGAGGAAGGTGGGGATGACGTCAAGTCATCATGAAAGCACGACCAGGGCTACGTGCTACAATGGCGCATACAAAGAGAAGCGACCTCTCTCGCGAACAAGCGGACCTCATAAAGTGCGTCGTAGTCAGTTGGGTGCAACTCGGCCCATGAAGTCGGAATCGCTAGTAATCGTGGATCAAGAATGCCACGGTGAATACGTTCGGGCCTTGTACACACCGCCCGTCACACCATAGGAGTGGGTTGCAAAGAAGTAGGTAGCTTAACAGCCGGGAGGCGCTTACCACTTTGTGATTCATGACTGGGGTGGAAGTCGTAACAAAGGAAACCGG
+
,//+))**,(&,-3033(/2.',,-+*+0.90.,-/2;97;20,/35+/6..0/-..1'/876588555874520/0'*('%&$,21)12.8.-,4+')()/;:,',,,-4+(+)*(()).5.--1.1,/2*'&&$'$&$&'++0-1:14201:2/0,+2-%+*)-.69380++2,03941//3.(.,,-1.,/(+*&'',.60.-/)*&%0+2306/4',/2.3,1,01389576-53+(((-&)11-1(,15.:/6.66464-+(')(',55,./.12.(+%0,-14)&('*,/,-../34/,+/%'%$&())1-,,++&-/.'&$,(/*0/+*7:66../.2;-..,4.*-/73.)(')./567-/+),+-1.002.8.+4,'(0)((,+2712.,16+*$%*.''++-.5218788-+0/((+)041+),-180-%,&2-*(2,325,))(%&&(%'(.0*()/(*+740522-.0+5'/(*20)+++)0416:8:7692/14)-/,/:9991917/,-4673,+0//142(&%(&&'(+-)**305/;0;78798973/+-,0,/0)-*0,/./).1*%**+2/*//6372,/./.+),11:-&-&,)+.00:8/101.,-)*-/0*/)(+1,12340-//.5/70%%*296-5-2;<80,)()+511))-++2,.+136/;968;;970((*+3$,-..00/+%(*-*,,,$$&&'('-./078080-'*+03..+8,7.8-.&)((#%)()0%#2214-($''(*-/032/:2*+3,,+&$$$2)73-/3/4+90.,-00/-*.,')*-,1/,*)&)*,0*$*+24*.+*-+..(.20/213986555-47670$$$'&%&($'(237,1/1'&&(&)'(**0/11-211444+559+()'(/*+/32-+,*+-/0646)28:/3170/0.1266;413::8822/5613#*'/(,((%,,-14451/76),-.2./1*4.5/0-/./.+5+++788:977'/*/8-*,+)-09944;8375272'-'-''))*+,++,.7,47,+++((','$%%(*&*++244;234;0'+**+105/.**)'1*/%%(1-9.%)1/10/5./8(0,84-.114:4474432220..1+-,,/454230.5.)((.-.8/7
@ab33f581-0867-4503-ae6c-a4ec6cbe5bf7 ch=75 read=69460 start_time=2019-12-13T04:01:06Z barcode=BC01 runid=2c9cf7bc05858273f10e7d7ec552fc0bd742dc3e
CCGGTTACCTTGTTACGACTTCACCCCAGTTAGTGATTCCACCTTCGACGACTTCAAAGGTTAGATAGTCGGCTGAATATCTCAACTCCCGTGGTGTGACCCAGGCGGTGTGTACAAGACCAGAGACATGCACCGCAGCATTGATCTTAGATTACTAAGTAACTCCAGCTTCATGTAGGCACGAGTTTCCAGCCTGAATCCGAACTGAGTAGCTTTAGGGATTAGCTCCACCTTACGGCCAGCGGCCCTCTGTACTACCCATTGTAGCGTGTGTAGCCCTAAGCATAACAAGGGGCATGATGATTTGACGTCATCCACCTTCCTCCAGGTTATCGGTCTCTCGATTAGCAGCAATGGCAACTAAAGACAAAGGGTTGCGCTCGTTGCGGGATAACCCAACATCGACACGAGGCTGACGACAACCATGCACCACCTGTCGCAATGTGCAGAGAACTCTCCGATTAAAGGAGATGTCATTGGGATGTCAAGAAGAAGCAGGTAGAGTTCTTCGCGTTGCTTCGAATTAAACCATGCTCCGCTACTTGTGCGGGTCCCCGTCAATTCCTTTGAGTTTCACTCTTGCAGGCGTACTTCCCAGGCGAATTACTTAATGCGTTAGCTGCGGCGCAAGGGGTAACCCCCGACACCTAGTACTCATCGTTTACAGCGTGGACTACCAGAATTATCTAATCCTGTGTTGCTCCCACGCTGCCTCAGCGTCAGTTACAGTCAGAGAGCCGCCTTCGCAACTGGTGTTCCTCCTAATATCTACGCATTTTACCGCTACACTAGAATTCCACTCTCCTCTCCTGCACTCAAGTCTCCCAGTTTCAAGAGCTTACTGCAGTTTGAGCCGTATTTTCACTCCTGACTTGAAGACCGCCTACGCGCCTTTACGCCCAGTAAATCCAGTTAACGCTAGCCCCTACGTATTACCGCGGCTGCTGGCGGCACGTGGATTATGGGCTTCCTCCTCAAGTACCGTCATTATCTTCCTTGAGGACAGAGTTTCCCGACCGAGGCCTTCATCCACTCACGCGGCGTTGCTGCATCGGGCTTTCGCCCGCTGTGCAATATTCCTGCTGCCTCCGTAGGAG
+
<.3+9.-6818*0*(),&-/73.867/-0-1)&*(+186))3+/5-/.2.+-)('&(,*3-9058:6794)2223*$%),/.,-,**1,'(1399364.2,(%*)107520,*+,,3.048(*%*'&'($/-/0-/-.1).*&'/-.*'-&,/-..(&(,06410,(++3:514344773%-2114;*/*)+,/*&(,(,-.0522'($*%&'.36.+/6,03/.014)(.3/.-/-,,(%&+'(/1*-/004123.3;*,1722/220288422230.)+101/.2)$++)+64257///../96**-,/67.7-&+43888/5-,8.:..+.+,(++*'#&%'''&&(%(-()()*(((,(5.,.26<,*/6.9/0/55546<451;45(/,2)(+-.(''%&3/3/)*2177653'5545;5:32-01),3/498+7/5-.%"$&&)*))((**.++,<145*/.+,/1466/6:2:;;:7855'&,)%('%&(+10*%&,2:48<83643813444((/2.02+*,-,+200/-/0-014*3./,--,097**3438675*,.+*+.19:0,-.-9/0-*)1/10/.4//53*+25'()/'&&%$1++'*',--'//1030.-+0)'+1.-194:9:,.19080/,-)*/454898487+**-..:9;982*.(*+**)/&,.)+6395202')-,/.6*+&.+*'&**33225254*+2.+*,.08*+,.--2872910.&)*%+,',-(042103*+551121--135+87*%*17.2916+00,-'3*6,9-011//+--))-,010112$))+.)8,/,..<4733++./-600026253:0-'11022/+,10*(*),.,-,--,(-*(*-*%&*+,1/0&.%&('&-,-++)+.286//4&+)//0.,,+*,-93-+-/*',0;.18*.071100.7(&*(&$')**0(0-,*+/52575./,++--7-.//9*442161129992.5-..807),').6.)))(*05,.'..85;6939(*,55232358551;---..123(43/.22,().2&(''*(-*,./2,/(((-++-3/391102+*+
@52a27a8f-1009-4f6d-bd1c-e2683e909583 ch=503 read=83619 start_time=2019-12-13T04:01:22Z barcode=BC01 runid=2c9cf7bc05858273f10e7d7ec552fc0bd742dc3e
CGGGAGGCAGCGTGGGAATATTACTGTGGGCGCAAACCCGATGCAGCCCATACCCGCGTGTGAGACAGGTTGTAAAGGAAGTACTTTCAGCGGGAAGGGAATGCAAAAGTTGTACCTTTGCTCATTGACGTTACCCGCAGGAAAAAAGGCTTACCAGCTAACTCCATTACTTAGCCGCGGTAATGCGGAGGTGCAAGCGTTAATCGGAATTACTGGGCGTAAAGCGCACGCCGGAGCGGTTTGTTAAGTCAGATGTAGAATCCCGGGCTCAACCTGGGAACTGCATCTGAAATACTGGCAAGCGCAAAGGAGTCTCGTAGAGGTAGAATTCCAGGTGTAGCGGTGAAACGCGTAGAGATCTGGAGGAATGCACCGGTGGCGAAGGCGGCCCCTGGACGAGACTGACGCTCAGGTGCGAAAGCGTGAGGCAAACAGGATTAGATACGTAGTCCACGCCGTAACGATAATGACTTGGAGGTTGTACCCGCGAGGCTGGCTGGAGCTAACGCGTTAAGTCGACCGCCACCAGAGATACGGCGCAAGGTTAAAACTCAAATGAATTGACGAGGGGCCCGCACAAAGCGGTGGAGCGTAATGGTTTAATTCCGTGCAACGCGAAGAACCTTACCTGGTCTTGGCATCCACGGAAGTTTTCCAGAGATGAGAATGCCTTCAGGAACCGTGGGACAGGTGCTGCATGGCGCATCGTCAGCTCGTGTTGTAAATGTTGGGTTAAGTCCCGCAACGAAGCACAACCCTTATCGCTTGTTGCCAGCGGTCCGGCAGAACTCAAAGGAGACACCGGTGATAAACTGGAGGAAGGTGGGGATGACGTCAAGTCATCATGGCCCACTTGACCAGGCTGCCACACGTGCTACAATGGCGCATACAAAGAGAAGCGACCTCGCGAGCAAGCGGACCTCATAAAGTGCGTCGTAGTCGGATTGGAGTCTGCAACTCGGCTCCATGATCGGAATCGCTAGTAATCGTGGATCAGAATTACTACGGTGAACGTTCCCGGGCCTTGTACACACCGCCCGTCACACCATAGGATGGGTTGCAAAGAAGTAGGTAAGCAACCTTCCCGGAGGCGCACACTTTGTGATTCGCGACTGGGGTGAAGCCGCTAACAAAGGTAACCGG
+
,'04*-4,,++'&$+&,'(&,(%*-,+/6,*(+-+%)(((*+,/0&/6/')%+,)*3/3.'''$$($)636*,+,'(*(+%+,,180+)**)).)+*/*&%*&+.02+%*&#$%)+(/./058/100'/,/,(*)'&,$.'0767-)%%&(*)/4&//-.30025&,)%)%%''**(''&*,)*)0.0,..)38:82762;+:,,*32+2++,45957454:4+*(+(.*0&*(%(0068:924:3/055.-'&%#%%/5(-4,&4524204.0015+3,+/0/153((-,(+)1+1++,)%%&'(+)'($&(()*--/'&)&$&'0,3/0.,.50//022114+*1)%&'(+2+++,-44:0./(+/+'('.-.,-,0-())2/320035/),18/,('&,*+-0/113+.73/-&(,(''))&&+.*)568(0/*9-3(0/,-(&')61)*./6,)(''&%('(&%(+'%%-)..1/81/,13.)-.+33/+-(('./,00//4//.)+/322866375131%)-*((')/)*+,.,2.+*(1,5;;73349;;4.1-1,-,.,'.305,51+,&++)%&(.4--*$&(+1+-,196;948343-.06882655225/1-)''('*-))*,-.*.''&)/11660--,-49.,*(()+-96300,.--0456'5799:93/''($%$-+/4672200+--%%'*,37/)))*/+.'1+('%.,'(6308903/+()+0-*.006+)'''$%(**-6.7---)(54--;224.-..71/-/)'#*'-),/17,+-,-)(%,,(*+)./3885443.-/,1-5/+1623579:55663./02:8./.2/2*%%%%(),.)$$$&$)('*+,*/.02034:5144474//114)(''(()+.+3;77(+*+,/2.*,,;235-01454---/202:485652',$6).*')+/03538634)/../3&&%()+'-(/-0/030//.:000989948*''%($$&%&'**''%%')+.1+()+44+/*#((+')(.63040+*+/.'*6+.'*,(-/31230238/&+('(0.5.*.&))1,0-./1,+-')&&&&&*%+,,)'++/59.''*&1107621-2-+*-&%+-3101/('.07584,
@6f5bf9c1-616d-4cf9-9da4-c2691630f626 ch=11 read=34448 start_time=2019-12-13T04:01:22Z barcode=BC01 runid=2c9cf7bc05858273f10e7d7ec552fc0bd742dc3e
CCGGTTACCTTGTTGCGACTGCCCCAATGTCGTCTGTAGACAGCTCCTTCCTTGCGGTTAGGCCGGCTTCGGGTGTTATCAACTCTCGTGGTGTGACGGGCGGTGTGTATAAGGCCGAGAACGTATTCGCGACATGCTGACGCGATTACTAGCGATTCAACTTCATGTAGTCGAGTTGCAGACTACAATCCAGACCGGGGAAAATGGTTTTATGGGTTTTGCTTCACCTCGCGGCTTCGCTTCCCTCTACCATCCATTTGTAGCACGTGTGTAGCCAGGTCGCAAGGGGCATGATGATTTGACGATCATCCCCGCCTTCCAGCTGTCGCTGGCAGTCTCCTTCAGAGTCCCCAGCAATAGTGGTAACTAACGATAAGGGTTGCTCGTTGCGGGACTTAACCTTTATCTCACGACACAGGCTGACGACAACCATGCACCACCTGTATCTCATATAGCTATCTCTCCATCTCTGGAGCCTTTATGATGTCAAAGACCTGGTAAGGTTCTTCGCGTCGCTTCGAACCACATGCTCCACCGCTTGTGCGGGCCCAAATCGAATTCCTTTGAGTTTCCTTCTTGCGGAACGTGCTACTCAGGCAGATACTTATTGCGTTAACTGCAGCACTGAACTTTGACATCCAACGCCGTTACTCATCGTTTACGGCGTGGACTACTGGGGTATCTAATCCTATTGCTCCCCACGCTTTCGGGACTGAGCGTCAGTTACCGGAGCCAGATCGTCGCCTTCGCCGCTGGGTGTTTCCTCCATATATCTACCGCATTTCACCGCTACGCATGGAATTCACGATCCTCTCCTGCACTCTAGCTGCTGGTTCTATGAAGCCTGAAGTTAAGCTTCAGGCTTTCACCACAGACTGCTGCGCCTGTCCTCTTTACGCCCAATAATTCCGGATAACAGCGCGGCACCGTATTACCTGCTGGCACGTAGTTAGCCGTGGCTTTCTAATAAAGTACCGTCCTCGGCTTTACCATTTCCTGCCTTAGCCGCCGTTCTTCCTTTATAACAGAAGTTTACAATCCGAAAACCTTCTTCCTTCACGCGGCGTTACTCCGGTCAGGGGTTTCCCCATTGCCGAAAATTCCCTGCTGCTCCCGTAG
+
41/1.701040+1+%$'%'$#('%$)$($,(&''#$&&),823455)-,4-.815-4/8))%)--++/050;...7;7770400/)*'(+:6987997:8323102,0-*&)(-11..,375-767,-),*//22+%)(&%(++04,**+,356274')+*/2334466789'%0/4.1*3-0//03971,$&%'%&*-''&('(++:;;++,/7,3;;2-020.+,(),-2*325;2-.+*,4+,1-%.*+848/59/'&'''%+,/0/('(*/,%1200&(/7.4;167.,,,,13<0+*''%&&/./691+/(+('%)$%(+,,+,--('$+)+(-&&-''(')(66:*)#)+,*%&2345/7//-3/,)-,--0*&'%'),,4/--+95/0/-/)&&(*)'()''&(+,,*-'*)('-,27:;645:09-./2,&%$%&',-359-012.6789989758;68875441%(782;;0('(&&1-,.))115313/-/-64:76:4),-,-*-/43)))()./())++01/07*-.5)1)2-//.*(/2224&+),2-01851&,+:4/-46528//++*()%)&,)%)(*2376)+)*')1-,04/01/;.8,45834667756965280029:0/.1,,-/(+($)-.:::/3:,++31//4:;561'0*%-*'-,4323:58--)6/#%)/62($(&)15,--99.+///,/547./31)00&,%(/(&'+,-29://,+1//39%*,/.'++8;)5,.4536795.-&$')),22;:3145...,,&,&+)--)2)1((+/4/)(*)/(()65562..-,.*,(-0/2+(+,)''#&&&(+,-1;44&0/32)./'$&)(*,--.-1),$$%---36,-'*()*-4;7,2203../,362.3/-/5:71*%%%$&%$$$(&'$'/((.,(*'&,+)(--.0261/,2,**+213;9530;+2--(),7;56/&&'(/('*)*16%).*2*%#)%*'&*37159346+-+,''*+**++*&&*&'2<8(-0,-0*+1::5251523;72621.0/5294042'+-**/0.*$040.09-5;;6-3837:-,27226,*'%%)'&(&28*,624
@18d73b4c-158a-4aa8-87e8-f0da1f6d19cc ch=327 read=52147 start_time=2019-12-13T04:01:22Z barcode=BC01 runid=2c9cf7bc05858273f10e7d7ec552fc0bd742dc3e
CCGGTTACCTTGCGACTTCACCCCAATCGCTGACCCTACCTTCGTACTGCCTCCTTGCAGTTAGCTCACGGACTTCAGGTATTGCAACTCTCGCTGGTGTGACGGGCGGTGTGTACAGACCAGGAACGTATTCACCGCAACATTCTGATTCGCGATTACTAGTAACTCCAGCTTCATGGCGAGTTTCAGCCTACAATCGAACTGAGACTGGTTTAAAGTTTGGCCCACCTCACAGTATTGCATCTCTCTGTACCAGCCATTGTAGCGTGTGGCCTACACATAAAGGGGCATGATGGTTGACGTCATCCCCACCTTCACTCCTGGTTAGCAAGGCAGTCTCTTAGAGTCCTCAACTTAATGGTAGTAACTAACGACAAGAGGTTGCGCTCGTTGCCGGGACTTAACCCAACATCTCACGACACGAGCTGGCGACAACCATGCCTGTCACCTTGTCCCCGAAGGTTCCTCGATTGAGTAATGCAAAGGGATGTCAAGTGTGATAAGGTTCTTCGCGTTGCTTCGAATTAAACCACATGCTCCGCTACTTGTGCGGGTCCCCGTCAATTCCTTTGAGTTTTAATCTTGCGACCATGCCAGGCGGAATACTTAATGCGTTAGCGGCGGCACGGAGGTGTTGAAACCCCACCTAGTATTCATCGTTTGCGGCGTGGACTACCAGGGTATCTAATCCTGTTTGCTCCCCTACGCTTTCGAGAGCCTCAGCGTCAGTTACAGTCAAGAGAGTCGCCCAGCCCTACGCCGCTGAATTGTTCTTCCTAATCTCTACGCATTTCACCGCTACACTAGAATTCCCTCTCCTCTCCTGCACTCTAGATAACCAGTTTGGAATGCAGCACCAAGTTGAGCCAGATTTCACATCCACTTAATCATCCGCCTACGCTCCCTTTTACGCCCAGATAGAAATCCGGATAACGCTTTCGCCACCTGCGTATTACCGCGGCTGCTGGCGCGTAGTTAGCCGTGGCTTCCTCCTTAGGTACCGTCATTATCTTCCCCAAAGACAGAGCTGCGATCCGAAAGCCTTCATCACTCACGCGGCGTTGCTGCATCAGGGTTTCCCCATTGTGCAATATTCCCCACTGCCTCCCGTAGGG
+
/*,707+/-/-*,7778;4*/45)4+34./.++-2/025;590')(,,.2718709,01515+'+./346:89:;9%(''#,'%'&+'((((&%)).,,..687;9757111.0+*0.0793980721837;1*-.+-17;9:;402137*((((.2/1/-..,2-.-1,./386&''*'5.66<;4.013*-/097926;976+.00/628:9-93..93&,,2(',,/0*-%+,,/0-.0260.('$%%*12/034256)(&')('($'()((),--/1570(25//33***%(--++,)46//45:0*-3381(((4*()&''''+-'0,2&1-,))&)')*,/2737..*),,-.686*4424001424150/.$&,/8+2488:749,2(,03/*,./-32+.0-'4462)-/0122.&3146.420/2+.124.4.),20.2.0.++331(&'+)*+3/32,,(/'%'$')023449(16;/9:;9552-,'%$(*1+5073)'&')0-6(*.64,+0.0/:;:70-/204642))/())4-.-6)71+058/22719091),350.,7:;+59-,.1*1035;27).(%&)-07595**)(/-755/50-.41:))('&.,.'-,*(./)-4,.;8/'-*&($%&)2/46860:)%((+)+,0500.+3708843124127358854<:-377/3.$&,)//10,(&($'442/+*+**/(,0.--1.11+2'()'(*--/-*(*+)(')++25(*(''&,()872,0-+*17..-,+.13876<84-04-07,1/12,,*0,7,93,-1354537988844440105/0(3/777<;574974.---)0+''(*+''+3)(&&)2(+$*)+**%(('%&)+13:;213/-/22.67'+383/2007-&%*0+'/,))++.//21-+%&,,)*786/351'414-3.'7;7/6/./9719-+((',&0,3*+,7./6.+.3-*0/&'*(100*29(+:/:/..89366:3*50/03)(',+-&,0143/,/2/%,20:8:;;1111.1,-,2./04./000/00'546.;0548/+,6..-5)5**+.868-)+'')'&)41.+%))&
@62af9198-649c-438f-8967-0f76d76cf56f ch=132 read=54929 start_time=2019-12-13T04:01:19Z barcode=BC01 runid=2c9cf7bc05858273f10e7d7ec552fc0bd742dc3e
CTCCTACAGGAGGCAGCAGTGGGGAATGTGCAATGGGCGCAAGCCTGATGTATACCGCGACGCTGGGCCTTCCGGGTTGTAAAGTACTTTCGGCGGGGAGGAAGGGAGTAAAGTTAATACCTTTGCTCATTGACGTTACCGCAGAAGAAGCACCGGCTAACTCCGTGCCAGCAGCCGCGGTAATACGGAGGTGCAAGCGTTAATCGGAATTACTGGGCGTAAAGCGCACGCAGGCAGTTTGGTAAGTCAGATGTAGAAATCCCCGGGCTCAACCTGGGAACTGCATCTGATGCAGCGAAGCAGAGTCTCGTAGAGGTAGAATTCCAGGTGTAGCGGTGAAATGCGCTACGAGAGATCTGGAGAGATACCGGTGGCGAAAGGCGGCCCCCTGGACGAAGACTGACGCTCAGATTGCGAAAGCGTGAAACAGGATTAGATGCCTGGTAGTCCACGCCGTAAACGATGTCGACTTGGAGGTTGTGCAGCAAGGGCGTGGCTTCCGGGCTAACGCGTTAAGTCGACCGCCTGGGGAGTACGGCCGCAGGTTAAAACTCAAATGAATTGACGGGGGCCGCACAAGCGGTGAGCATGTGATTCAGTGGTACAACGCGAAGAACCTTACCTGGTCGTTGACATCCTGGGAACTTTCCAGAGATGGATTGGTGCCTTCGGGAACTGTGAGACAGGTGCTGCATGGCTGTCGTCAGCTCGTGTTGTGAAATGTTGGGTTAAGTCCGCAACGAGCGCAACCTTATCCTTTGTTGCCAGCGGTCGGCCGGGAACTCAAGGAGACTGCCGGTAAACTGGGAAGGTGCAGGATGACGTCAAGTCATCATAATACCGACCAGGGCTACACACGTGCTACAATGGCGCATACAAAGAAGAAGCGACCTCGCGAGCAAGCGGACCTCATAAAGTGCGTCGTAGTCCGGATTGGAGTCTGCAACTCGACTCCATGAAGTCGGAATCGCTAGTAATCGTGGATCAAGTACCCACGGTGAATACGTTCAGGCCTTACATACACACCGCCCGTCACACACCACCATGGGAGTGGGTTGCAAAAGAAGTAGGTAGCAACGCCTTCGGGAGGGCACCACTTTGTGATTCATGACTGGGGGTGAAGTCGTAGCTAAGGTAACGG
+
*)4'$%'(.0+...3444587;8(//0)/$--31+77636:908;65.,*').*20++&%'%&'(-++(132/.987;244;6*,0--(1/(30)-5/'-'-+,3,'()/;7/13//,+/2094/217.150)011503<12.,3+'-,%,/1400-.1//02:47::;444,-.5-206.111.8./++-(/263134,:*9+/&/1+101129677575;5.10+*+(+1.**',284&+-/3035&'%++0()181-238(*,.-/646564358-43313444.-,,'-%+)$''$&$&(**,+.13,.(-*,.)2*7);+*.2--,'/,./4+02+*10/,*&'&&')+,02-63/(%'.(),')++-42/,1)--9.7/35-))097;-3.*'(&'(1++-4--'4'''&%''&&(,)+5,)$**)2+,,./*04+,793674.&*,0866:9(4000./440.,.0003023,..0)','',39343).*'('%**%'))+(,/21859-32**-5.23-+0-*$((,.0(*))+,186:6:973594:94/%%(,,,3--25)*)()131221/7,,)%)(-),&&)')&&''$$%(125/4,.8-/30&')*-655531&/,..589/0&%*&.*,08+1*(*''$%'.)0.1/84576774;:096553+,-/2-76978:78687;9:9997460011267415.-.19/.*<+:;:7:311413+-.65../,%1,//2-3003/-93-121953333;72-3.2-92+0117(,*-&()-146:/(*,.87+-*'(/)/+.+',3,,,---664.-049;844/2-,*-(+-:884475420+%'(*+012)2((3:300-/136;)()'&(*)+05778,('(().0:**,:/.95314/0)'',///468011/,*/*1.20./005886588500//23*)',*))-)0+324,.2/110822.6560110*')')))&+*4/22;9895577&,33/0-#$$$#$&(./4,35.*2722-,+..*/.-011,*()-433:356:9-$'*(*,-,**'('-)$(+/2.(2*(1,**$&(*,/:3../00:0('($*,*654+.',.).3',%%%%+*)**131.5
@4bf07801-f0df-4bda-beb6-69633454b638 ch=92 read=72440 start_time=2019-12-13T04:01:18Z barcode=BC01 runid=2c9cf7bc05858273f10e7d7ec552fc0bd742dc3e
CTCCTACAGGAGGCAGCAGTGGGAATATTGCACAATGGGCGCAAGCCTGATGCTAGCCATGCCGCGTGTATGAAGAAGGCCTTCCGGGTTGTAAGTACTTTCAGCGGGGAGGAAGGGAGTAAAGTTAATACCTTTTGCTCATTGACGTTACCCGCAGAAGAAACACCGGCTAACTCCGTGCCAGCCCGCGGTAATACGGAGGGTACAGCGTTAATCGGAATTACTGGGCGTAAAAGCGCACGCAGGCAGTTTGTTAAGTCAGATGTAGAAATCCCAGGCTCAACCTGGGAACTGCATCTGATACTGGCAAACTTGGAGTCTCGTAGAGGGGTAAATTCCAGGTGTAGCGGTGAAATGCGTAAGGATCTGGAGGAGCCACCGGTGGCGAAGGCGGCCCCCTGGACAGACTAACGCTCAGGTGCAGCGTAGGAGCAAACAGGATTAAGATACCCTGGTAGTCCACGCCGTAAACGATATCGACTTGGAGGTTGTGCCCTTGAGGCGTGGCTTCCGGAGCTAACGCGATCGACCGCGCCTGGGGAAGTACAGCCGCAAGGTTAAAACTCAAATGAATTGACGGGGGGCCCGCACAAGCGGTGGAGCATGGTTTAATTCGATGCAACGCGAAAGACGCCACCTGAATGCTTGGCGGCATCACGGGAAGTTTTCAGAGATGAGAATGTGCCTTCGGGAACCGTGAGACAGGTGCTGCATGGCTGTCGTCAGCTCGTGTTGTGAAATGTTGGGTTAAAGTCCCGCAGCAGAAGCGCAACCCGCTCGCTGTTGCCAGCAGTCGGCCAGGAACTCAAAGGGAGACACCAGTGATAAACTGGAGAAGGTGGGGATGGGCATCAAGTCATCATGGCCCGCCGACCAGGGGCTACACGTGCTACAATGGCGCATACAAAGAGAAGCTGACCTCGCGAGAGCAAGCGGACCTCATAAAGTGCGTCATGGTCCGGATTGGAGTCTGCCAACTCGGCCTCCCATGAAGTCAGGTCCTTGTCGTGGATCAGAATGCCACGGTAGATACGTTCCAGGCCTTGTACCGCCCGTCACCATAGGAGTGGGTTGCAAAAGAAGTAGGTAGCTTAACCTTCGGGAGGGCGCTTACCACTTTGTGATTCATGACTGGGGTAGCGAAGTCAACAAGGTAGCCGG
+
.0//)(*)41/1614.641737.0210:-*)))067/73/+/00*5;6611))''#&()*'68+1576855543)(**1-96/8+-660;111.+---.87-,./3::)(4,-)+2-((+.;7+.715./22744*,-10&-*-'1*5-,52*+0((.(&*)*.1360600/7113:-/9:51+32+%(($'0..+4&0,,.,)()+'**,/0//1%/+(1--/3:4255727/+(,,,),,/23800119712859.4;//12,''#**/(/0*&-,//2/7115/753745::9:9855536190/33'((*-&'(*,--*.'&$1615-0*9,2/.+2976,,--2:64472127480+,+-01::1+,-&%'%+/439520--.4*3)+1-586,(/801&(0-2,1+,.45.+222****+2(30*,.1;26&77,.%&&'+0348++1883515*(*./9677800./1&2575.0)(.-,.07',(/4+-3/0/137967204+0).*///2840-.,.1./19--',31245'+(***+&+30.058/7282;;83673.-+,5708001-+2;8+74+(,*/.03408239011*.,,*4/07385*),*/14101&(+%(&*'-.,/4/1,30*)''*'*((,/+.&+(1,(()+9982*()*,,2.+//.06+2&')&&.*1.5<98'&,-4-.++/:::99686559:954.('()243)37+,))08)+.6)483;1:*+087*'/(%,'&)&+,412*371%&&'&+.--6.196661564/73/%942;689680,,*%+()(,4///-/12;;54440-(//5+-+4-1.)-++)./.1135688*-,+2,(#')&)20-/11+-.++')*1153350<10;846531636+(((('%'&*,67560510***,-,*+07029674.7;3.467576%/',*-(**&8+/,(*+-102*2,4441'*)*3*'(-)&&*)-(/)')%&%&,4398:99:423955760.&*-'(.()+-/-1+%-000,0'&'+*(/.)'(,+-+15'++('()244:356;9)%('&'+-*))''))4+998;9+:.)0511/-2,,5;054981-,.60:862122273(&'(*+&''''%%)07+4+,)4(*,
@3b1d73f8-9972-424b-9878-7ec1cff133e2 ch=185 read=97801 start_time=2019-12-13T04:01:16Z barcode=BC01 runid=2c9cf7bc05858273f10e7d7ec552fc0bd742dc3e
CTCCTACGGGAGGCAGCAGTGGGAATGTGCACAATGGGCGCAAGCCTGATGCAGCCATGCGTGTATGAAGAAGGCCTTCGGGTTGTAAAGTACTTTCAGCGGGGAGGAAGGGGTAAAGTTAATGCAACTGCTCATTGACGTTACCCGCAGGAAGAAGCACCGGCTAACTCCGTGCCAGCAGCCGCGGTAATGCGGAGGGCGTTAATCCGGAATTACTGGGCGTAAAGCGCACGCACCGGAGCAGTTTGTTAAGTCGAATGTGAAATCCGGGCTCAACCTGGGAACTGCATCTGATACTGGCAAGCAGGTCTCGTAGGGGTAGAATTCAGGTGTAGCGGTGAAATGCGGCGTAGAGATCTGGAGGAATACCGGTGGCAGAAGGCGGCCTGGACGAAGACTGACGCTCAGGTGCGAAAGCGTGGGGAGCAAACAGGATTAGATACCCTGGTAAGTCCCACGCCGTAAACGATGTCGACTTGGAGGTTGTGCCCTTGAGGGCGGCGTGGCTTCCGGAGCTAACGCGTTAAGTCGACCGCCTGGGAATTACAGCCGCAAGGTTAAAACTCCGTGAATTGACGGGGGCCCGCACAAGCGGTGGAGCATGGTTTAGTGCAACGCGAAGAACCTTACCTGTCTTGACATCCCACGGAAGTTTCAGAGATGAGAATGTGCCTTCGGGAACCACCGTGAGACTGGGTGCTGCATGGCTGTCGTCAGCTCGTGTTGTTGTAAAATGTTGGGTTAAGTCCGCTACGACGCAACCCACTTATCCTTTGTTGCCAGCGGTCCGGCCGGGAACTCAGGGACTGCCAGTGATAAACTGGAGGAAGGTGGGGATGACGTCATCATCATGGCCCTTGACCAGGGCTACGTGCTACAATGGCGCATACAAAGAGAAGCGACCTCGCGAGAACAAACGGACTCATAAAAGTGCGTCGTAGTCCGGATTGGGTCACCACAGCTCGACTCCATGAAGTCGGAATCGCTAGTAATCGTGGATCAGAAGAATGCCACGATACGTTCCCGGGCCTTGTACACCGCCCGTCACACCATGGGGTGGGTTGCAAAAGAGTAGGTAAGCAACCTTCGGGAGGGCGCTTACCACTTTGTGATTCATGACTGGGGGGGTGAAGTCGTAACAAGGCAACCGG
+
()*-*+0.35*,1-')**-6(0*')*&2)+,56<87810134.*1/35*0((*#&'1***''%&),255-,/+++3243-9505&,+4*,/.10:93*32,29-',+0-.55602;40.9/51513.,/0357(4((,9536019-+,&+%,+'+)()::/.*&$*(-.0'),23<7674/0*&%&%'+--'1//,00+1+-)+2,0-*/,/1504/125/42.5.*+,4.0*-%+&'(&'*&+080*3-4+-.4))34(/)'2/*1,*186763.24130..),0000/9--...7.:,)&%$)(+++*++23,1.6*+0)3)4*-)*411/0222;:45961311%%)*('(&.,..7,*/)/207;79560:1'&('+*,')/-(--,-,0/,-32222)(,/+352.2))/*))872::**),8;)44'-%7('(..007)))*%$&$',//+017;5375,...../77621120-2.0.-.560((*'&)1(&*+(004:5524/+0)*+/14-,-,067502746797991/,*&%(%')(255/24:)7.94;8.+))%$'(*116/11,+11(79*%&%(*)-119559+1*)+/)++%(&3-.,1.-.*&/+.,6+4*+580-.,+*,..3/56)(---'*'*<60++(+,166432,*'*15787/+01+53-02174&+*)&*'./51210085956599772+,./388*5)()/+)(.4-..483:3620*,-.4038601$)&.0176/%'0-216-.4*)0513;8887;60),-,9,93.5671.(0+'-./.&$*--.07<;8871+,,+.+*)29:026556+'+(&'(+2*,,**)'%')*.95998+(()&)39:3616/'+(*-.,,,-2))'&((&)-,.47:03/*+*)+12&1+1-(()),/5:,079::98864442527/70/.++,,14-+-%,-:8331+/+-*--+,301611;6661331724399;667,+/.--2/030*+***'()2505+.262.-3/112.11-34/111-/-150.+.*'*.934;23198,$$%'&./,,-&*-4102943;,'-3.00/1+)0*%),2++710291452)2447632++2/07212.0/.+,0'/)040+0)
@cd17e767-85d1-4229-a1dd-0e3ee340087d ch=100 read=114339 start_time=2019-12-13T04:01:16Z barcode=BC01 runid=2c9cf7bc05858273f10e7d7ec552fc0bd742dc3e
CTCCTACGGGAGGCAATTAGGGAATGTGCACAATGGGCGCAAGCCTGATGCAATAATACCGCGTGTATGAAGAAGGCCTTCGGGTTGTAAAGTACTTTCAGCGGGGAGGAAGGGGTAAAGTTAATACCTTTGCTCATTGACGTTACCCGCAGAAGAAGCGCCAGCTAACTCCGTGCCAGCAGCCGCGGTAATACGGAAGTGCAAGCGTTAATCGGAATTACTGGGCGTAAAGCGCACGCAGGCGGTTTGTTAAGTCAGATGTAGAAATCCCGGGCTCCAACCTGGGAATTGCATCTGATACTGGCAAGCTTGAGTCTCGTAGAGGTAGAATTCCAGTGTAGCGGTGAAATGCGTAGAGATCTGGAGGAGGAATACCGGTGGCAGAAGGCGGCCCCTGGACGAAGACTGACGCTCAGGTGCGAAAGCGTGGGGAGCAAACAGGACTAGATACCCTGGTAGTCCACGCCGTAAACGATGTCGGCAGGAGGTTATTGCCCTTGAGGCGTAGCTTCGGAGCTAACGCGTTAAGTCGACCGCCTGGGGAATTACGGCCGCAAAGGTTAAAACTCAAATGAATTGACGGGGGGGCCCGCACAAGCGGTGGAGCATGTGGTTTAATTCGATGCAACGCGAAGAACCTTACCTGGTCTTGACATCCACGGGAAGTTTTCAGAGATGAGAATGTGCCTTCGGGAACAAGGACAGGTGCTGCATGGCTGTCGTCAGCTCGTGTTGTGAAATGTTGGGTTAAGTCCCGCAACGAGCGCAACCCTTATCCTTCGGTACCCCAGCGGTCCGGCCGGGAACTCAAAGGAGACTGCCAGTGATAAACTGGAGGAAGGTGGGGATGACGTCAAGTCATCAAACACCCACGACCAGGGCTACACGTGCTACAATGGCGCATACAAAGAGAAGCGACCTCGCGCGAGCAAGCGGACCTCATAAAGTGCGTCGTAGTCCGGATTGGAGTCTGCAACTCGACTCCATGAAGTCAGGAATCGCTAGTAATCGTGGATCAGAATGCCACGGTGAATGCGGGCCTTGTACACACCGCCCGTCACACCATGGGGTGGGTTGCAAAAGAAGTAGGTAACAACCTTCGGGAGGCGCTTACCACTTTGTGATTCATGACTGGGGTGAAGTCGTAACAAAGGTAACCGG
+
*01*)+/.9721334'3)&4.&(*(#-&')*2;33;4.--.8*7;7311*+)((+0-(0,+,46,0+0/23,--.0998;9*955:3,68,)3.-.7:/'+'*.6,(,),*+2*()/78.-9-9-.01172,2741.7/.37/9--:/+,/,./'*+(*'-($*++/4/01(*,:92***)'2./2--*,,*0.0/)**')+92()/091:23//6.7/787::57/&5,)%',0-.+.-798'48<824663258/.1*)*+#()0*-3*'(-*.5(1)35237.1-2-,-./2-+,--10****-%(+*++-,00335-.'.(,-(.*1.0)&'-)*.01294/080+-.77/)(''125:9/0.)/,(/.*.011-11/**0/(1*-,141,-8:63/4/..2212379970.7*+&%)&%,*033/8.*,-9:*01473441.3378:0/06222354)+/4;789:35320-.,.('%-)'*+2:'*/.78+0..,47123'/..10+++'+2071113250.+,.-.4:47;8661)%&'',-)1:14858)1+4949734454;;53,,-/.242.4:;5,392,--201031736,+,,.501317<;0:8;622201/).++,08'+02,/)&/81165511,(,-11'&)&7-/3//;<4570.//.2103;66888:758.06(.0-(1,766765455779:3;33287678222338:.5/--349://.81703:/84+80))4479/-)*,31*0:2475580/5)&*+')/*)(*)-1)+172./*4:.::89.9-).%*)66818,,,,-007-123-+0,0836469;51212781104068-,(&$#%$)(%$()01;66773((+&)*,/4:62520-2238888:9;/()&((()622434-0/--.,,04.12;577761312+,+/789:176982*3,*3*(&%'--13-3-,,2*..2::58508//.&)()123341101/5///5589984.,435:5/0,4+(+--&2'*040/+(*-,,-)/501:2/12..*+/*+&(&&*%(*)563779,&))'(++,*,'($%)//84(7/&)6-1-:--89-.5;3/3456:6568785226,,-13//0477/-.9.-0.31,+48
@f5df0f34-c315-417d-b999-2d69a9aad86e ch=437 read=84936 start_time=2019-12-13T04:01:16Z barcode=BC01 runid=2c9cf7bc05858273f10e7d7ec552fc0bd742dc3e
CTACGGGAGGCAGCAGTGGGAATATTGCACAATGGGCGCAAGCCTGATGCACAGCCATGCCGCGTGTATGAAGAAGGCCTTCAGGTTAGCAAAATTACTTTCGGCGGGAGGAAGGGAATGCAAGTTAATACCTTTGCTCATTGACGTTACCCGCGAAGAAGCACCGGCTAACTCCATTACCAGCAGCCGCGGTAATACAGGAGGTGCAAGCGTTAATCAAGATTACTGGGCATGTGCCACGCAGGCGGTTTATTAGAATCCAGATGTGAAATCCCAGGCTCAACCCACGGAACTGCATCTGATACTGGCAAGCGGAGTCTCGTAGAGGGGGTAGAATTCCAGGTGTAGCGGTGAAATGCGTAGGGATCTGGAGGAATACCGAGTGGCAGAAGCGGCCCCTGGACGAACTGACGCTCAGGTGCGAAAGCGTAGGGCAAACAGGATTGGATACCCTGTTAGTCCACGCGCCGTAAACGATAATGACTTGGAGGTTGTGCCTTGAGGCGTGGCTTCCGGAAGACTAACGCGTTAAGTCGACCGTCGGGAGTACAGCCGCAAGGTTAAAACTCAAATGGGTGACGGGGCCCGCACAAGCGGTGTATGTGGTTTTAATTCGATGCAACGCGAAGAACCTTACCTGGTCGCCCGGCATCCACAGAACTTTCCAGAGATGGATTGGTACGCTGAGACTGTAGAGACAGGTGCTGCATGGCTATCGTCAGCTCGTGTTGTGAAATGTTGAGTTAAGTCCGCAACAGAGCGCAACCCTTATCCTTTGTTGCCAGCGGTCCGGCCGGGAACTCAGAAAGGGAGACTGCTGAAGTGTCGAAGAACTGGAGATTGAGGATGACGTCAAGTCATCCCTTGGCCCGCCCGACCGGGCTACCTGCGATGCAATGGCGCATACAGAGAGAAGCGACCTCGCGAGAGCAAACCCGGACCTCATAAAGTGCGTCATGAGCCAGTTAAGGTCTGCAACTCGACTCCATGAAGTCGGAATCTTAGTAATCGTGGATCAGAATGCCACGGTGAATACGTTCCCCTTGTACACACCGCCAATCACACACCATGGGAGTGATTTGCAAAAGTAGGTAGCCTAACCTTCAGGAGGGCGCCCACTTGTGATTCATGACTGGGGGGGTGGGAATCATATAAAGGAAGTAACCG
+
*++,&0+$&')'..%)*+3243270;**)*160/3*'%%+5/09/67:,+%)).504856,,,-.233311.(*+.407373'0-6,*%%)*+&)'%(0,..).,141*.,.*-.(&)+'-/.*+.2-1*--4//-00,$%)(,-*/-*..'$'%%*%(,)*,1-'-.--///07'5*&-+*-.//8..+-++//.,,%(((((+,.-,)*,363401)$','0*016330&++0-./&**-258;6.7:*$)(+(+)*2('*63.(&(/-+/5,%054674,,%%$%(**,,,,,*+-'&(+%1)+4014-.,,(***(,.0840,1750/1,2.20.()2997/(./.0//-63+*)'(+'/5,2.'.-).+)4+)+)%%&(-52)))('(-40;1,+58680)0+/0/2/436--31.-($%&(())*+',+3;56,.1+/11579098-++&'%'450'*)+*-5--3:6,-**)&''+)2-40++10711)/.(,'(-(+1200*)()&)0((&%'+,/+(('0+5-12+'%,'#%&%(**%%$+(+,20451.,1+7;;978:6<941.&%((,%.75.42-,,..1,''%&&&(313+62<;5.6488+,.)+,$*)..04&'036/7-/3301*()4*')(+-04-++,046207-0)*),--089*1,)&)$(##(%&'--*,-*&$('&%'*-34;54.0.520%25,5723434-+*+.0-*+730+-,%#)+7.1+,14-//,6%('++'--/382+4255*)40,08-1,,.10637,2117/;765558.-,3-')-),--.,)%'%&%&&*(*+)++'//-)(($*&'%//348887885/.24426,'*+.-080%'&&),2).4453.*'$%(($&$%(31477798745.)(%'&()*.0.7/.-+)+(*(&)08/1*-+/,6104++29.0))+(*5(,)&$&&%*)/(%*%()42001,-/)&+./-)**.-+,/%-%(&%')(-40701199211/1,122587-/,10%'2257,5*2-+%&)((***,*-*%-(&&+,/2..,.-%)%/((''*$&4/,,/86-$+')()*(,)&*(0,254(5-)+(%'%'%&%(+)(%*'*/0650,/.**)')'&,(,''('()+))'*)&-%&%',;47,
@205e0b37-eb8f-405b-8bde-f35d6f03b229 ch=364 read=93345 start_time=2019-12-13T04:01:32Z barcode=BC01 runid=2c9cf7bc05858273f10e7d7ec552fc0bd742dc3e
CCAGTTTACCTTATTTACGACTTCACCCCAGTCATGAATCACAAGTGGTAGCGCCCTCCCGAAGGTTAAGCTACCTACCGCTTCTTTTTGCAACCCACTCCCCATGTGGGGTGGCTGACGGGCGGGTATGTACAAGGCCGGGAACGTATTCACCGTGGCATTCTGATCCACGATTACTGGCGATTCCGACTTCATGGAGTCGAGTTGCAGACTCCAATCCGGACTGACGCGCACTTTATGAGGTCCGCTTGCTCTCGCGGGTCGCTTCTCCTTTGTATGCGCCATTTGTAGCACGTGTGTAGCCCTGGTGCGTAAAGGGCCATATTGACGACGTAAATACGCTTCCCTCAGTTTATCATGGCAGTCTCCTTTGGTTCCAGCCCCGGACCGCTGGCAGCAAAGGAGGGGT
+
:+),41,(*/17'/6,*,.2,5)(%*),+*+0304229442459-157**)*)32')*(').3-*-+31(-.0583,/,*./1-878;,,.021;0++2--4,&((&*0,--,*()+,20995(1,,**)'%+,3/055(1)*)-*3+-)*&*%&(+.,.965,-/74,+,,035.2,,40(*+9,./155868893--+/*)24;47'&++*0(-*)+'8*2.'()++.'-(./9;2//+*..25,.29/23331)*(()*-,.1:352,063--.20446;639'(*)*+'+/.21105573%%%*(*-043.(,55574*()*()),)*+,'('$%&#&4)66))6*+-;602,&&*,7.11232()/--+0.-()+/63,,439:66342,.'-/4*'*&&/+%$
@2b681881-4b9c-4f18-b037-3ae703e20269 ch=78 read=86327 start_time=2019-12-13T04:01:30Z barcode=BC01 runid=2c9cf7bc05858273f10e7d7ec552fc0bd742dc3e
CCGGTTACCTTTATTTACGACTTCACCCCAGTCATGAATCACAAAGTGGTAAGCGCCCTCCGAAGGTTAAGCTTCTACCTACTTCTTTTGCAACCCACTCCCATGGAGCGGGCGGTGTGTACAAGGCCCGGGAACGTATTCACCGTGGCATTCTGATCGGTATAGCGATTCCGACTTCATGGAGTCGAGTTGCAGACCAATCCGGACTACGACGCGCCTTTATGAGGTCCGCTTGCTCTCGCGAGTCGCTTCTCTTTGTATGCGCCATTGGCAGCACGTGTGTAGCCCTGGTCGTAGGGCCATGATGACTTGACGTCGGCCCCACCTTCCTCAGTTTATCACTGGCAGTCTCCTTTGAGTTCCCGGCGGACCGCTGGCAGCAAAGTTGGGGTTGCGCTCGTTGCGGGACTTAACCCAACATTTCACAACACGAGCTGACGGCAGCCATGCAGCACCTGTCTCACAGTTCCCGAGGCACATTCTCTGAAAACTTCCGTGGATGTCAAGACCAGGTAAGGTTCTTCGCTTGCATCAATTAAACCACATGCTCCACCAGCGGCGCGGGCCCCGTCAATTCATTTGAGTTTTAACCTTGCGGCCGTACTCCCCAGGCGGTCGACTTAACGCGTTAGCTCCGGAAGCCACGCCTCCAAGACTGCAACCTCCAAGTCGACATCGTTTACGGCGTGGACTACCGGGTATCTAATCCTGTTTGCTCCCCACGCTTTCGCGCACCTGAGCGTCAGTCTTCGTCAGGGGCCGCCTTCGCCACCGGTATTCCTCAGATCTCTACGCATTCCTGCCGCTACACCTGGAATTCTACCCCCCCCCTCTACGAGACTCAAACGCGGTATCAGATGCAGTTCCCAGGTTTAGGCCCGGGGATTTCACATCTGACAACAAACCGCCTGCGTGCGCTTTGCGCCCGAAGTAATTCCGATTAACGCTTGCACCCTCCGTATTACCGCGGCTGCTGGCACGGAGTTAGTCGGTCTTCTTCTGCAGGTAACGTCAATGAGCAAAGGTATTAGCCTTCACTCCGCTGATGCTTTACAACCCGAGGCCAGCCTTCTTCATACACGCGGCATGGCTGCATCAGGCTTACGCCCATTGTGCAATATTCCCCTGCTGCCTCCCGTAGGAG
+
8'*+16(+207+(-4(')-+144918:90./0:982631//1171.-0412.(+)3..,//()1+**4*))+050-*2-,,67:72::016:51;0&')**,$%((%'*4:9639,.0254692020/*/37154*6/2510.1./244+499+++),$$'+))02349<83213484343/'((*+(,-,-1---(*,921)3/294/-2143,&(&'-/-..3363,.+,,0+++-+200/,/*22117/0-49.,5376868:)8+&%&%((*0//23+6/01;0+/;:9136,157:87221/./-2237875&(,472+075774.0(*,;;...*,+*/-'-/3560.68/2576085,-***##&&*,182.&006(.)()+*+*5-1.477040..1;:66464-/'&))(&*2*++/,,,,-.26..,--5%-()+137+0)---/2,.375201,37.6/*)++.,.124;554662;:4/1/-*,13422,09155669237212,45<98:3((%%&)''+%,)2.<3:90/.12345:241%*+-,)'*053423-*+0686;4&496/341;;106660.)*,,423645-1++,+/79/8877660505/46205--/1/40/*/),1.0/19/9&/'.&-&%*0458.8+5-33322468866<81205,-,/626769:67*,,88789785434:1-/1.7:/*0.10:70.2+1.34/4437,-00985784138**9:203,,*%'--3525969989<:;58**-44467575*(0,-+)*,2121/0,26333+3+4,.,51431371+*/+-15/6265(+'##&)%*'.08/34534*..;2:,)-4/4,&&*3.-.-00)/940.../2*)(),8386.1+*4969:6:3+'&''''.*+(('('&).66<40..11101*')$%'+,.&,/84875946<73330143002,'001')+60/06*4+''0)//-146'18//7744011/0.2.33()$++,+*&(',00&')68.04-%.%)11*)/1./7-*))'(%#&3,5967854-%,)+-/1:3.2/82/-///3&+*%('$*13;2),*',%,&/)/8-6;8.,22..-.,,83./01(&'
@777c8891-8eb3-4e51-9232-a3be476712ab ch=131 read=63991 start_time=2019-12-13T04:01:28Z barcode=BC01 runid=2c9cf7bc05858273f10e7d7ec552fc0bd742dc3e
CCGGTTACCTTGTTGCGACTTCACCCCAATCATCAATCCCACCTTAGACAGCTCCTTCCTTGCGGTTAGGCCACCGGCTTCGGGTGTTATCAACTCTCGTGGTGTGACGGGCGGTGTGTACAAGGCCCGAGAACATTATTCACCGCGACGCATGCTGATTCGCGATTACTAGCGATTCCAGCTTCGTAGTCGAGTTGCAGACCACAATCCGAACTGGGGAATGGTTTTATGGGTTTTGCTTCACCTCGCGGCTTCCTTCCCTCACACCATCCATTGTAGCTACGATATTAGCCCAGGTCATAAGGGCATGATGATTTGACGTCATCCCGCCTTCCTCCAACTTGTCACTGGCAGTCTCGCTAGAGTCCCCAACTTAATGATGGTAACTAACGATAGGGTTCGCGCTCGTTGCGGGACTTAACCCAACATCTCTGACACGAGGCTGACGATAATACATGCACCACCTGTATCTCATATAGCTATCTCTCCATCTGGAGCCTTTATGAGTATGTCGCAAGACCTGAGTGGAGTTCTTCGCGTTGCTTGAATTAAACCACATGCTCCACCGCTTGTGCGGGCCCGTCAATTCCTTTGAGTTTCATTCTTGCGGACGTACTACTCAGGCGGAGTACTTATTGCGTTAACTGCAGCACTGAACTTTGACATCAACGCAGGTACTCATCGTTTACGGCGTGGACTACTGGGGTATCTGATCCTATTGCTCCCACGCTTTCGGGACTGAGCGTCAGTTGCGAAAGGCCAGATCGTCGCCTTCGCCACTGGTGTTCCTCCATATATCTGCGCATTTCACCGCTACACATGGAATTCCACGATCCTCTCCTGCACTCCTGGCTGCCTGGTTTCTATGGCTTACTGAAGTTAAGCTTCAGGCTTTCTGGACCCCATACTGCCGCCTGCTCCCTCTTTACGCTTAATAATTCCGGATAACGCTTGCCACCTACGTATTACCGCGGCTGCTGGCACGTAGTTAGCTTTCTAATAAAATTACCGTCACTCGGCTACCATTTTCCTGCTTAGCCGCCGTTTCAATGTACCTTTATAACAGAAGTTTACAATCCGAAAACCTTCTTCCTTCACGCGGCGTTGCTCGGTCGGGTTTCCCCATTGCCGAAAATTCCCCTACTGCTGCCTCCCGTAGGAG
+
82121;.008/*7,'-6456743/:;.+.,/3:;0:.12-+,$$%*.+0,++,-278:7.602,639-0772.3056332528...17111383/-+,*,0-,500*((26107247750013.-20**,-242)5*+9<5.11035,,*,+6:;:774-,+,/.04.03----,6-5+*$,/6134.-//2007313/1,*'()7:870+-/.))+-(&)+609<<-122<+8;4++,4-1119/4.//1))0(%'1*60+(')',41;;;678/+'%%%%(//1&+&'&.3-+/56100..2:918:..-*+.750023111/170+-12804//,)-,.2/.0(12483-011297333.+,+256*.)&/+.//005341-,*+12555,+36-3.&&((00646:.22:5/0263,20)/41643)($((615-%*()*,&,-*+,4-../2.--.2+0/0/434476,3..&3556:66657;8554,0.0166:83442445;8*)%'&(+-3/*)'&(&-&(5745<746331.()''/+2/2<:;;312-...66244(-+.(((-*00091+-66;:9:709;2171<80/7<-2/..5<7733+-*&(/.'-/-.,+(+))1**:,-,500-'+-14.22129991,*)()+9479-*+$%'('(*6687964770(.,70117:5-.-,)'*/(+,-942140.,+2:,-0/:5,.-./;72'::8898///-*/*)-,+,((1/+-9111:::597/.0)/-/5<89:::97898847:64443584)613,490,-0/,1723*/%&+,0-3.5.-..405..-/.-/1.,--2(('1//,180095<923465;355237/1+,/827+//89),0..5)*''(,/4/-',%*,/03/07810--4)*,31*&,(&%$)-.-308*/,2/;7961-3/-70-12/01-1+2--6726091215613+)-./4-7('$%%-,*)*/+/6.%*')48522(,./.532/5940<:+09/-&))+,13.19-46&%(%&$&%*+,1**+7860%('(0;0**-.,80,031+(-.54:7:9/:5).+,-1//+/**+/4644'75+8)493+229/4/,-367/:0;5*(&),,-2-00,09..0/7)))
@9046a9f9-ec7b-4cbe-9733-16b630ba68f7 ch=122 read=85211 start_time=2019-12-13T04:01:25Z barcode=BC01 runid=2c9cf7bc05858273f10e7d7ec552fc0bd742dc3e
CTCTACGGGAGGCAGCAGTGGGGGAATTTTTTGGACAATGGGCGAAAGCCTGATCCAGCAATGCCGCGTGCGGGATGAGGCCTTCGGGTTAATAAACTGCTTTTGTACGGAACAGAAAAAGCTCCTTCTAATACAGGGGCCATGACGGTACCGTAGAATAAGCACCGGCTAACTACATTGCCAGCAGCGGTAATACGTAGGTGCAGGCGTTAATCGGAATTACTGGGCGTAAAGCGTGCGCAGGCAGTTTATGTAAGACAGATAGCTGAAATCCCCAGGCTCCAGCCTGGGAACTGCATTTGTGACTGCATGGCTAGAGTACGGTAGAGATGGAATTCCGCGTGTAGCAGTGAAATGCGTAGATATGCGGAGGAACACACCGATGGCGAAGGCAATCCCCTGGACCTGTACTGATGCTCATGCACGAAAGCGTGGGGAGCAAACGGGATTGCGATACCCTGTTAGTCCACGCCCTAAACGGTATCAACTGGTTGTTGGGGTGGATTTCTCAGTAGCAAGCTGGCATGGGTTGACCGCCTGGAGTACGGCGCAAACTCAAAGGGAATTGACGGGGACCCGCACAAGCGGTGGATGGTGTGGCTTAATTCGATGCAACGCGAAAACCTTACCCACCTTTGACATGGCAGGAAGTTTCCAGAGATGGATTCGTGCTCGAAAGAGAACCTGCACACAGGTGCTGCATGGCTGTCGTCAGCTCGTGTCGTGAGATGATGTTGAGTTAGAATCCCGCAACGGGCGCGGCCTTGTCATTGGATTGCTTTACATTCAGTTGAGCACTCTAATGGGACTGCCGGTGACAAACCGGAGGAAGGTGGGGATGACGTCAAGTCCTCGCGAAAGCCCTATAGGTGGGGCTACACACGTCATACAATGAAAACGGTACAGAGGGTTGCCAACCCGCGAGGAGGTAATCCCATAAAACCAGTCGTAGTCGGATCACCCAGTCTGCAACTCGACTGCGTGAAGTCAGAATCGCTAGTAATCGCGGATCAGCGTGCCGCGGTGAATACGTTCCCGGAGTCTTGTACACCGCCCGTCACACCATGGGAGCCCGGGTCTCAACCCATAGGTAGCCCTAACAGGAGGCGCTTACCACGGCTTGAGGTTCGTGACTGGGGTAAGTCATGGCACTAAGGTAACCGG
+
-22&+./95(+0,,00/58575/'-*03<;;*93:52612:85((**(,7../01/0,33:556;888975(:668,)''('0*8*9708$&'05/41.*210)(,)1/9466('+6983(),26*1,*+.,,-+/48-9:,.42527736:.0/*,)+/,(-+1+'*,)0*)'%)%).$/-(),**0(/(/)((+*,))(-.2&&614-7.7.4',-)6)*,:::9:774:4115,+*$&&-)*&))//)($&&+*1/*+,,%&*-17:9-489/%46682**'0*/042221570/34/-/2555888:99760*,(,)//21++*,)0/+4+8+::345673145.244/61//48671+++,,662--*-60./)4201137((,'&,11;4912,-.:35.#$.,0---*)+--78/.,-*,(/),,.&'1)&),:;,9)71+4)#&')//0:90.-.,+.6)&**.4)*4:+-'*(.26,7354735%+4*0+%*%+#3::.58/0/.'0*(')'&&($#'((.)'%,,(.+**(%&$+--3100+/4/2995(.-,+6282-869<5517(&'$',.(./10261.1(,''&)''').,;31/1126)62512621/-6-,080-062;0-..)')'&%1-.,,1<.3,+*,-./721726487761+,1*')-+2/775311/003435;987)+(-/1153002,-./17988826110/)(()&00(')-,,)&,-,.)'''%(&,,,()&,)*'.*15356*-*/,*()'*)214::&807%%-.-0320/60/,)--056:,4,,-845449.:+.2+1.-2,28..468889741.12544*)'-0-*+1-(*1/--/,46240-,**&))+,--%+1,+),()('%**&')*+.640;01:757<734.,,(%*&$)81/20*.3:;98;1/00.22300.;5;9085**31/-*,*/))*,,299<:;2-6--002264512/.).153535692/1-,-(0)3413+43+.61235.5*.)(-$()+%%$()*+.233;224+(*&,:5967)((14,.67,+*,$%*0')'$()'((//)).0,''-&')).-30.36,1.0&&%&#1,7;937254/0-3,*&'%%'/2-('$%*/3&1)2:6:*7
@d8704626-6c68-4ae9-919c-bd07acb4f5bf ch=146 read=68728 start_time=2019-12-13T04:01:40Z barcode=BC01 runid=2c9cf7bc05858273f10e7d7ec552fc0bd742dc3e
CCGGTTACCGCTATTTACGGCTTCACCCCAATCGCTGACCCACCTTCGGCCGCTGCCTCATTGCGGTTAGCTCACGGACTTCGGGTGTGCCAACTCTCATGGTGTGAGCCCGGGCGGTGTGTACAAGACCAGGAACGTATTCACCGCGACATTCTGATTCGCGATTACTAGTAACTCCAAGCTTCATGTAGGCGAGTTTCAGCCTACAATCCGAACTGAAGACTGGTTTTAAAGTTTGGCTCCACCTCGCGGTATTGCATCTCTCTGTACCAGCCATTGTAGCGCGTGTGTAGCCCTACACGCAGGGGCATGATGATTTGACGTCATCCCCACCTTCCTCCTAGTTAGCCAGTCTCGCTAGAGTCTCAACTTAATAAGGTAGTAACTAACGAGGGTTGCGCTCGTTGGGACTTAACTTAACATCTCGACACGAGCTGACGACAACCATGCACCACCTGTCACCTTGTCCCCGAAGGGATTTCCTCGATTAGAGTAATGCAAGGGATGTCAAGTGTAGGCCAGGTTCTTCGCGTTGCTTCGGAATTAAACCACATGCTCCGCTGCTTGTGCGGGTCCGTCAATTCGCTTTGAGTTTTTTAATCTTGCGACCGTACTCCCCAGGCGGAATACTTAATGCGTTGCTGGCGGCACGGAGGTGTTGAAACCCCACCTAAATTGACCATCGTTTACGGCGTGGACTACCAGGGTATCTAATCCTGTTTGCTCCCCACGCTTTCCGAGCCTCAGCGTCAGTTACAGTCAGAGGTCTTAGCCACTTTCAATTGTTCTTCCTAACCTCTACGCATTTCACCGCTACACTAGGAATTCCACTCTCCTCTCCTGCACTCTAGATAACCAGTTTTGGAATGCAGCACCCAAGTTGAGCCTGGGTATTTCATCCCTTAATCATCCGCCTACGCTCCCTTTACGCCCAGTAAATCCGGATAACGCTCGCCACCGTATTACCGCGGCTGCTGGCACGTAGTTAGCCGTGGCTTCCTCGCTTGGAATTACCGTCATTATCTTCCCCAAAGACAGAGCTTTACGATCAAAACCTTCATCACTCACGCGGCGTTTGCTGCATCAGGGTTTCCCCATTGTGCAATGTGGCCACTGCTGCTGCCTCCCGTAGAGACAGCCGTAAACACCAACAGAGGTTAACCTGCCGACAACTTTCTTCAGCACCAGCAATACGTGGCTTGCA
+
400*48'-7,,+)-70.01/0123(-3:4+5--++++/4:,',&'('*,.5-55/.1,+'+(*,*.-/,,/00236;76674*3))'0,.12-/00,.*-.'*'%&&&+((065548-/0042445679:39:0;0.63741.1,+,-,759;33557/.---034/.-.+--.-..,)')*-513132(0401123:-..0171580;//-,3:;;:2//02:7*781&4/')/8,,0./04/1407541/,'(&$&-.,,++)43324.,,7-09,'(%'*%)-0/2.))*2.-''))+&&*&-5,982/00.*6:0,-.8786617;2/6;:1933/)'()/.,%,)'*32-2/368,+++*,/.7-/-1,*''((*+0158750+()&,)/09,17888631-(.+///''%(%/*(*,+,/'))45567410%/.)0547;6,+*)3+*6-334467151//589,/-.*))&.92+4567-:+1%('*-;14/20(202449:4-/101,,'%$(,8141-+--0-7)'(++61*(++-/;7550/%/.001.,.1'*&%$+')+57-12*,559690)'**')&(10<3<-070/16+)**1+((*,*2;:2'0263819/-.1-0.-+&%,1-+-,1*')(),.6036351:.-654;7+*.,%%&%)''&%$&(0,:60,,1..-457586566,5.*+,44555579523</+-/59:)+11,8;++(&%05777.,...800.7.1/556))1,//*-('%*'#&)')+--14/1:99/9,*...1,/1575644<50(+3/05/2141'((*)4+0.&)*-6/3,-+17361',,-0027.4)4-04.;<8+/2+11-,,-+4.,+((**.+*)*+(****4;*+-)+4,-,0.12195//13/.22452;1-87-.2/84,+.241,0/6031/41259::<6*/*&&(,90253/300182.1-+$,,2/5593227172.,1.3523,+-+&'(&).,12,2263822380799+.:,*-..,-.,36/)+*%,-+/2)*)(&&&-+(*-/,.-+/.-,)3/,-022880+/42-93-7;8./9---+6))&'$&')(,)()'&($%*)*.1*-('(''+'%'+*-..0)+,03371+*'.+.2//+%%#')..,/(*6;;,887*-/.265-1220%1-+)(&%$#%%
@bd239eaf-d273-4b5d-bd31-61be9f379b05 ch=55 read=73577 start_time=2019-12-13T04:01:48Z barcode=BC01 runid=2c9cf7bc05858273f10e7d7ec552fc0bd742dc3e
CCGGATTACCTTGTTACGGCTGCACAATCATCAATCCCGCACCTTAGATAGCTCCTTTCGCGCGGTTGGGCCACCGGCTGGGTGTTATGTCTCGTGGTGTGACGGGCGGTGTGTGCAAGGCCGGGGGCAATATTTCACCGCGACATGCTGATTCGCGATTACTAGCGATTCCAACTTCGTAGCAGTCGAGTTGCAGACTACAATCCAGACGGAGAATGGTTTTATGGGCTTTGCTTCACCTCGCCGGCTTCGCTTCCTCCTGCACCATCCATTTGTAGCACGTGTGGCCATAAGAGGGCATATTGATTTGACGTCATCCCGCCTTCCTCAACTTGTCACTGGCAGTCTCCTTCAGTCCCCAACTTAATGATGGTAACTAACGATAAAGGGTTGCGCTCGTTGCGGGACTTAACCCAACATCTCGACACGAGCTGACGACAACCATGCACCACCTGTATCTCATATGGCTATCTCTCCATCTCTGGGCCAACTGCCAGGTATGTGAAGACCTGGTAAGGTTCTTCGCGTTGCTTGAATTAAGCCACATGCTCCACCTTGTGCGGGCCCCGTCAATTCCTTTGAGTTTCATTCTTGCAGACGTACTACTCAGGCCGGAATACTTATTGCGTTAACTGCAGCGCGAACTTTGACATCAACACTTAGTACTCATCGTTTGGCGTGGACTGCTAAATTATCTAATCCTATTTGCTCCACGCTTTCGGGGCTGAGCGTCAGTTGCAAGGCCAGATCGTCGCCTTCGCCACTGGTGTTCCTCCATATATCTACGCATTTCACCGCTACGCCGATTCCACGATCCTCTCTCTGGCTGCCTGGTTTCTATGGCTTACTGGAAGTTAAGCACAGGCTTTCACCACAGACCCTTGCTGCCGCCTGCTCCTCTTTACGCCCAATAATTCCGGATAACGCTTGCCACCTGCGTATTACGCGGCTGCTGGCGTAGTTAGCCGTGGCTCAATAAAAGTACCGTCCTCGGCTGCACCATTTCACTTAGCCGCCGTTCTTCCTTATAACAGAAGTTTACAATCGAAAACCTTCTTCCTTCACGCGGCGTTGCTCGGTCAGGGTTTCCCCCATTGCCGAAAATTCCCTACTGTGCCTCCCGTAGGAG
+
22/5/,3,-021-/:.,-(&$%&%*-4354731./3.+%+(),//--0'.//23(,2-,--,,.4/5%396913-/+*(+2-0-*4.*'('',/3566&1*++5:81/32.5-+%223373/*01*)++.1*093-'*/,0/11576663,152-01(5-.-*)),,2313/(+'$(+(+--0/1301-/09077:665561;2/0()02-,('),019,9;:.789708<8,//;/02415(('*+*19/+,2+56+*)*-,+.,0446353*'()')%,*+--)**)(&))'&-4-1-(&'++.7:4+(-/058-:3.(/-/79937*+,.8343%&',*++461*/*+6.(*+.76**-**+-.123-3+)*)&(*'('),42*-3+3:232349779452.8/(**0--3/.1263212166//,++--,*+,.44+,+())1124-542/302348.1/2,53345,**(-''$)*-)*0**,+$()%%&')-,,-++%'(')872)(*((./152183.618.,$%%&))1135&53.//14775/*-&&((..3)4*030+*+149779.,4..533;51'*4,-.-/#),-&*%'+'(+-./03'('&%('*-/+5///33110.1493,4')&&/./3+++/*033+0''(&(&2%-..+./2/,&&()-22:643%//0',(5*442398420&*7-./03-%)(),4.--;;8655378639()+;101+'&+((*/342986696<7431$'(&&''*9:9888/2-/39763614.2642(*412+*,&(%)+-5/**))*,5-.*'('&2/21338;9::2;7.(%(')++.+.18(/)+/11.(+&*)+4248,,*+1+./.35:+2.--135/,30/-''2.),4;5-1,,&&,2-1995112336563/,1-+75-33+&*(+,-*'(()30/0110,6...-047424416.(**'*.+222)$,*+9555+,*+---&,&*.-.201''+&'(3.49</:;2688*+(&&*')&%)').89&,.907')1*')()+*291,173(-,+//..3:4145278933832;6/753/()**,&'-487-7261*''%$&&).*25)'&$(%'$
@691d8638-e266-463c-a9ae-e256dfd8d1c4 ch=35 read=65661 start_time=2019-12-13T04:01:45Z barcode=BC01 runid=2c9cf7bc05858273f10e7d7ec552fc0bd742dc3e
CCAGTTACCTTGTTACGACTTCACCCCAATCGCTGACCCTACAGCTGAAGCCGCTGCCTCCTTGCGGTTAGCTCACGGACTTCGGGTATTGCCAACTCTCATGGTGTGACGGGCGGTGTGTTTTAAGACCAGGAACGTATTCACCGCGACATTCTGATTCGCGATTACTGGTAACTCCAGCTTCATGTAGGCGAGTTTCAGCCTACAATCCGAACTGAACTGGTTTTTTTAAAGTTTGGCTCCACCTCGCGGTATTGTATCTCCAGCAGCCATTTGTAGCACGTGTGTAGCCCTACATAAGGGGCGATGGTTTGGCGTGTCCTTCCTCCCTGGATTAACTTAGGCAGTCTCATAGAGTCCTCAACTTAATGGTGGTAACTAACGCGACAAGAGGTTGCGCTCGTTGCGGGACTTAACCCAACATCTCGACACGAGCTGACGACAGCCATGCACCACCTGTCACCTTGTTGATTTCCTCGATTAAAGGTAATGCAAGGGATGTCGAAGTGTAAAGGTAAGGTTCTTCGCGTTGCTTCGAATTAAACCATGCTCCGCTACTTGTGCGGGTCCCCGTCCAATTCCTTTGAGTTTTAATCTTGCGACCGGCCTCCCCAGGCGGAATACTTAATGCGTTAGCGGCGGCACGAAGTGCGACCACCTAGTATTCTCGTTTACGGCGTGGACTACCAGGGTATAATCCTGTTTGCTCCCACGCTTTCGAGCCTCAGCGTCAGTTACAGTCAGAGTCGCCTTCGCCACTGGTGTTCTTCGAAAAATCTCTACGCATTTCACCGCTACTAGAGATTTACTCTCCTCTCCTGCACTCCTAGATAGCAGTTTGGAATGTACCCAAGTTGGGCCTGGGTATTTCATCCCAATCATCCACCTGCGCTCCTTTACGCCCGAAGTAAATCCGGATAACGCTCGCCACCTACGTATTACCGCGGCTGCTGGCTGTAGTTAGCCGTGGCTTCCTCCCCTTGGAATTTACCGTCATTATCTTCCCCAGAAGACAGAGCTTTACGATCCAGCCTTCATCACTCACGCGGCGTTGCTGCATCAGGGTTTCCCCATTGTTATTCCCCATGCCTCCGTAGGAG
+
64&304+.417//5-/--**.-*453*-///.321116*('&%#%$$&(%()&)222844#'&)*.///./126365624689294/+/.,/')%,-3..*,,:989871,.((+..0/*)-0.+.+..3+2.001/323:43593679929;01556;65--*-&$&$%(+*0,.0/(,-2646787.07/&%).6,/'(''%$$)1**'(4;9887558877016;83346+-7+/+0.17,.:7:9;4:3(1/./62/+)(&#%)%-64691/)*-.+----0,++,-4*'')&'3-+4)*&&&'&,.3-.++((#&%&'3+)*/61-.0)6,0,)&%',--.68667'*)-(*,4915),(*(4+4*1+%../6.)*/-'+)**2-''121;3.///302-*',3430.0/-+/(+(+-336634534.,410.&//*00%2:6811/1:5994620.1+-+''%&(-910/04..//05((((/),(.-(,812921/(-*)*(*+0(-+)0)'),203;6.1259123:3403.405,716534456+,+')2.0425.743114/*,+)0-252$&.**2*:;<-283214+()$)*((&(*,39+(-13(-,*+0.1-2-0+3/13./12542.,&*(%$)$$#''++',,.',,.592,-'&--')+../.7;87656914,&&')*.,:7.4075+,/2:8+,,,6;:-+*+.986*/21490263234969&')++036718213;77975223;9/3-%*594.,/656(1/0/4;82.37-02-.+%&''(+-&$'+-2661/.---61)+*3*++080.,/,0-96(.+&&&(**53-.-536567989:*,./;3/0/2)+./33098((-4(%)(*89-07*'+*41*(+,%+%/1(+549417+,+103284./(''+')(+,.3-,,00015++.)'',.4.:--,54163944960.25/'(((+&$)''&1403703400373942(&%(*(+6**&()7981.-,..')%&(.30424(00.&/.-/0.028+(.**136,4731;,-49-)**&&$%(+/44+$%%&)'17+/.5.+-
@f4924377-e242-42cf-aeba-a9957a4530c7 ch=121 read=64901 start_time=2019-12-13T04:01:58Z barcode=BC01 runid=2c9cf7bc05858273f10e7d7ec552fc0bd742dc3e
CTCCTACGGGGAGGCAGCAGTGAGAATGTTGCACAATGGGCGCAAACTGATGCGCTTCATGCCGCGTGTATGAAGGCCTTCGGGTTTAATAAGTACTTTCAGCGGGGAGAGGGTAAAGTTAATACCTTTGCTCATTGACGTTACCGCAGAAGAAACACCAGCTAACTCCGTGCCAGCAGCCACTGATAATACGGAGGGTGCGGCGTAATCGGAATTACTGGCGTAAAGCGCACGCAGGCGGTTTGTTAAGTCAGATGTGAAATCCCGGGCTCAACCTGGAACTGCATCTGATACTGGCAAGCGGAGTCTCGTAGAGGGTAATTCCAGGTGTAGCGGTGAAATGCGTGAGATCTGGAGGAATACCGGTGGCGAAGGCGGCCCCCTGGACGAACTGACGCTCAGGTGCGGCGTGGGAGCAAACAGGATTAGATACCTGGTAGTCCACGCCGTAAACGTGTCGACTTGGAGGTTGTGCCCGCCGGGCGTGGCTTCCCGCGTTCCGCGTTGATCCGACGCCTGGGAATGCAGCCGCGAGGGTGCTTCAAATGATTGACGGGGGCCGCACAAAGCGGTGGAGCATGGTTAATTCGATGCAACGCGAAGAACCTTACCTGAATCTTGACATCCACGGGAAGTTTTCAGAGATGAGAATGTGCCCTTCGGGAACCGTGGGGCGGTGCTGCATGAAACAATATTCGTGTTGAAATGTTGGGTTAAGTCCCGCAACGAGCGCAACCACGCCATCGCTGTTACCGGCGGTCGGCCGGGAACTCAAAGGAGACTGCCAGTGATAGGCTGGAGGAAGGTGGGGATGACGTCAGTCATCATATTACCCGACCAGGGAATTTACGTGCTACAATGGCGCATGTACGAAAGAAGCGACCTCGCGAACGGCGGTTACAAAGGTGCGTGGTCCGGATTGAGTCTGCAGCTCGACTCCATGAAGTCCGGGTCAGCTGGCAATCGTGGATCAGAATGCCACGGTGAATACGTTCCGGGCCTTGTACACACCGCCCGTCACACCATGGGGTGGGTTGCAGTGGTGGCTTAGCCTTTCAAGGGAGGGCGCTTACCACTTTGTGATTCATGACTGGGGTGAAGTCGTAACAAGGTAACCGGAAGATAGAGCGACAGGCGAGTATACAAAGACACCGTGTAACTTTCTCTTTCAGCACCAGCAATACGTAACTACCACC
+
/742/02-47.&*,.'+0105-*(*-,&1)))+-,444645467:520//0(*#$%'*--*/)(*354643//3-0174;53:*/(%%%$)'''(*/700)*+,43*&''*.++.920-3-2,-/.-71.0450121+27/8./9),++++%0/,.17:-753272339368:0.)('(,/''''(+0.--2&3('.((%'((&&&()&'(,)3-5-1107/.04;402235657145867;<<6/806-/2&&0511-/0)(02,3:688350/-.093:45...-.31/0-27231'.%*)(&('),-877/+.1)&+2-3.-*/30/--..3;52.04+,381(()-33.2.*-+../36:8;170003516/+,27;7++.885/+-,./015546,4/53.0.--57;/++-49'04-/).,%'2-059,-34/035-0359:::::.3-,(+-..('&.(++*1+**,/0+%&&+-+,)(,61280)*)-.3.+'&)'(&%&+(),(.-16775,-,)/0.-08&+''*)**'&(++)-+**..3279,3:6/21'(&)05.%6198:,,,,+..+,4)/-0*+'*(,311320162485.4--7960%)*%*''(5565/)+(.+(&')4:;74/++/05612:4(3*,6)598--++-/0-0(46.+'-+05443*,*++'*0-)&%)004)+''&+1)-4/414283)'++7))0.-3)'4-%,,+.1%()./)+5&'-(,0).5+-&)(+*),.-+'*''/+-79,,.,./09881/.+)**+('(((/,/1.301/-16607356+*(%%')*,-'($&$#'*'(*57-*,('&''#%&(.)*,+..:.,3/.021)&$&$&'($((')98557-)((%$$(&&%'&%$$&)&))'&%&%&(&((()&1,0*+,.12-)'-.652234501*+)'*-()+$'%&%'('&$(,)*0530///'*)-..56+2.6.-4-,'**336*&-03**0),-2+,--191<.009&+)/**($'*&())*,6*+(&(+21/1(&&(&.++3(('))3.+*3+/--0()5-172;2-,136956666991853+(++**84789654,4369::613)*//*+'('*-/.132*&%''&),/82/0616+(%#%*0+03,(1,.1.)'),.161-3063.3/-1())%%&#$"
@1cb4fe7f-d374-4a15-bcb1-9cab7d89d126 ch=297 read=85891 start_time=2019-12-13T04:01:57Z barcode=BC01 runid=2c9cf7bc05858273f10e7d7ec552fc0bd742dc3e
CCGGTTACCTTACGACTTCACCCCCCCCCAATCCTTTATTTCACATTTCGGCCGCTTTCACCTCCTTGCGGTTAAGCTCACGGACTTCAGGTATTGCCGCTCGCTTGAATTGTGACGGGCGGGTGTGGCCCACTAAGACCAGGAACGTATTCACCACCCATTCTGATTCGCGATTACCTAGTAACTCCGGCACAGCGCAGGCGGTTTCAGCCTACAATCCGAACTGAGGCTGGTTTTAAAGTTTGGCTCCCACCTCACGGTATTTGCATCTCTGTACCAGCCATTTGTAGCACGTGTGTAGCCCTGCATAAGGGGCATGAGTGGTTGACGTCATCACCACTCCTGGTTAGCCCCAGGCAGTCTCGCCTAGGAGTCCTCAACTTAATGGTAGTGGCTTAACGACAAGGGTTGCGCTCGTTGCGGGATAGCCCAGCATCTCACGACACGGGCGTAGCAAACATTACCACCACCTGTCACGCGATACGAGGGGCCTCGATTAAAGAGTAATGCAAGGGATGTCAAGTGTAGGTAGGTTCTTCGCGTTGCTTTAGATTAAACCATGCTCCGCTTCTTGTGCGGGTCCCCGTCAATTCCTTTGAGTTTTAATCTTGCACGACCATTACTCCCCAGGCGGAATGCTTAATGCGTTAGCGGCGGCACGGAGGTGTTGAAACCCCCCCCACTAGTATTCATCGTTTACGGCGTGGACTACCAGAATTATCTAATCCTATTTTGCTCCCCACGCTTTCGAGGCCTCAGCGTCAGTTACAGTCCAGAGAGTCGCCTTCGCCACTGGTGTTCTTCCCTGTCTCTACGCATTTCGCTTCACACTAGATTCCACTCTCCTCTCCTGCACTCTAGATAGCCAGTTTGGATGCAGCTGCCGTTGAGCCCGTTATTTCATCCCTTAATCATCCGCCTACGCTCCTTTACGCCCGAGTAAATCCGGATAACGCTCGCCACCTACGTATTACCGCGGCTGCTGGCGTAGTTAGCCGTGGCTTCCTCACCAGGTACCGTCATTTATCTTCCCCAAAGACAGAGCTTTACGATCCGAAAGCAGCTAATCACTCACGCGGCGTTGCTGCATCAGGGGTTCCCCATTGTGCAATATTCCTGCTGCCTCCCGTAGAACAGTAGCACCAACAGAAGGTTAACACCGAGAGACGCAAACAGCTTTTCTTCCAGCGCAACCCAATTACCCGTGGCACC
+
,-+,-2,/+1.&&+&.2:44704:-18:-,2.2**1+).71.***+1(&)+.-%)++&&%,1.2,,+**/++-.'#$()+14832355&7//..3,++**+,(&'%+'%)))+7663742)0)')+()***%'&*(%-/7(.0&*,+..)75477.-93-/:243.1/./---3,-0+,&10/7++1,/,)%&%%&%'$'*))1)/*+(*-4/2225,1*(,50/-&(&$'/026:2-3//09--&&'(*++04171.,&/$+0((-..+++,*0,256589447,))'*,++.0*/)&%++/+&$)%%-,(-:0.483)**/*3.,-6/269,-$*-%)%*((+*/)('*(+*),69/36/,---70'.*(*-06623(**)0,-11(&((%&'&,2/8857/&/,)-6(*02/31+8+%,+2.,,',-()%-.012/')+**-+++'')'%%%')%(%((%+**60+-4.010+)$$$%(#-%%'*(&$$)*8-:,10*($'(1966766(5315)01-+')'%%+&$%'*.:669/****,(),-%%*',-/:.*/)**/+0.(()*''.)/),*.*)531+128597:51.640-.4;<+/90,1.+*$&(+1:,8,'&./-5/,7:969670',,-,.+-/206*''*+++,,,00+)+')*46''0)+--(.**&$&))'),3:813,+12***&,+,/0:7754593/-/.1010-++0.))$,0,)./,499.'*+)/<9)))**5675/-//09.//91216.8+,*,+(,.049:7<;9:;/122.,-08.36080--/-001255767960(*+*&&+*+-)()-,63),*,+.3340/0.-,'-,/+--34.&(*().;.//.*.+)*)#&-*)++&'1/6,),++1;521-1*'%'*090'%+),6:774..083/32%/..54((').7810(/,3659877::9:;017)'+(*038/0;0718-)''.)*,),-191.-/+*.55126/''*$%%(./0*36,.5//5+*/28+758/*8)(+70../-161&'-.20/'(('$&%$$&$%'*3475.112/30-1/*('((%-4/+53,0/-88,&'.*.-.4//-5-43)++%)-0-65(+,))),)(()*+,..43634+-1,1+-1,+*00((%',,8+,((*).%,,59-2322((*,+1.-+&&(',$%35.,&$$%%#"
@4f01e588-abf9-4e6e-895d-ae2a92997593 ch=7 read=45636 start_time=2019-12-13T04:02:05Z barcode=BC01 runid=2c9cf7bc05858273f10e7d7ec552fc0bd742dc3e
CTCTACGGGAGGCAGCAGTGGGAATATTGTGGGCGCAAACCTGATGCTTTAGCCATGCCACGTGTATGAAAAGAGAGCCTTCGGGTTGTAAAGTACTTTCAGCGGGGAGGAAGGGAGTAAAGTTAATACCTTTGCTGTTGACGTTACCCGCAAGAAGAAACACGAAGCTAACTCCGTGTCCAGCCGCGGTAATACGGAGGTGCAAGCGTTAATCGAATTACTGGGCTGGACAGTCCAGATGTGAAATCCCGGGCTCAACCTGAGGAACATCCTGATACTGGCAGCGGAGTCTCGTAGAGGGGTAGAATTCCAGGTGTAGCGGTGAAATGAGAGATCTGGAGGGAATACCGGTGGCGAAAGGCAGCCCCCCCTGGACGAAGACTGACGCTCAGGTGCGAAAGCGTGGGAGCAAACAGGATTAAGACACCCTGGTAGTCCACGCCGTAAACGATGTCGACTTGGGAGTTTGTGCCTTGAGGCGTGGCTTCCAGGCTAACGCGTTAAGTCGACCGCCTGGGGAGTACGGCCGCAAGGTTAAAACTCAAATGAATTGACGGGGGAATTGCGCACAAGCGGTGGAGCATGTGGTTTAATTCGATGCAACGCGAAGAACCTTACCTGGTCTTGACATCCACGGAAGTTTTCAGAGATGAGAATGTGCCTTCGGGAACGGTGAGACAGGTGCTGCATGGCTGTATCGTCGCTCGTGTTGTGAAATGTTGGGTTAAAGTCACCAACGAGCGCAACCCTTATCCTTTGTTGCCAGCGGTCGGCCGGGAACTCAGGGAGACTGCCAGTGATAAACTGGAGGAAGGTGGGGATGACGTCAAAGTCATCATGGCCCCTTACGACCAGGGCTACACGATGTATACAATGGCGCATACAAAGAGAAGCGACCTCGCGAGCAAGCGGACCTCATAAAGTGCGTCGTAGTCCGGATTGGGTGCAACTCGACTCCATGAAGTCGGAATCGCTAGTAATCGTGAATCAGAATGCCACGGTGATTCCCAGGCCTTGCTACACCGCCCGTCACACCATGGGAGTGGTGCAAAAGTAGGTAACCTTCCGGGAGGCGCTTACCGCTGTGATTCATGACTGGAGAAGTCGTAACAAGGTAACCCGG
+
((*-.21;9./533586786;7/63*0*$)*023027;1610001.*)+'(&1539347),,(*-2558:2*%''$)79898-9132./29))3-)++*)&+*&*2-).,+**+)%'),4.)*,/,,-1-37.*()&())+912:1.7.&*)'$((%*(%'(+$'().,3,,,45231/4'&'.-*+-1).,**644.00,/2542541;/8.-'((,.-//50'&$&&$$%%+-)((-*$'%)+*(1,)+0*-.;1//4..$5+(('$&))*,4556/:(&$%%),(*+/-/./+/(..4/-/2+0-0,+,3923&(/21540)*$&$&%)*+123;42.,*.21189682.0,+,5).23%1044:82))/-65-*)*+-+,.,-/.0('+,23'*+**/288:-)(-8;%754.+9+9**%&)04-.6/2.0/74.0477.,-2(-..018761310+2.*-,8)))'-+)+++/00+)(*('&+'$'))+29/.-,/764257/.2-+**'(**'%%&+,(+/2-//5*,,,-535/297;,)('*.5/01+0/0,#$%&*+)/,..5/.-4,/8,-.'.(&)01;;588:6/./-/65644.-0(*/-815//5126870://-//3+-.1****.13.1)**-.71/)-10.1469898)8955,&'()&()3'(+69986640/800/.%/46992578583461/12762.8/674,6,5,-//(,&0)4()-/04517;555.,/3,.2+-4559,+++455/5250:7.535;.1,(&&&&((+*)-*(((),/,68721.*-),*.88,47764%3+)0*)017:8/-%,36.&$%$&,-542235//,-%()&)*,()--.6.-6.+,-/1788,)*'**)*743)+0/300205:.039/-*,.15693./688856637.9(2+,3-//&'$()&//4/00029335-7---07387842/),/06320++&((-**-:7893,/,6,)*22,.*)0:7,8+(&%'(..0*.1.,121113:261/+'))/*'%*/9+'%(%-)))((((32)2:2*/3/3.5.,85,+)()()-636311,/40+%%)&'+*059997/50197:)5*
@0ec4d44d-19da-480a-97c5-64dece8d918b ch=83 read=73650 start_time=2019-12-13T04:02:06Z barcode=BC01 runid=2c9cf7bc05858273f10e7d7ec552fc0bd742dc3e
CCGGTTACCTTGTTACGGCTTCACCCCAATCGCTATTTACCTTCGGCCGCTGCCTCGCGCAGTTAGCTCACGGACTTCGGGTATTGCCAACTCTCATGGTACGGCGGCCGGTGTGTACAAGACCCGGGAACGTATTCACCGACGTTGGTGCTGCGGTGCAACTCCAGCTTCATGTAGGCGAGTTTTACCACAATCCGAACTGAGACTGGTTTTAAAGGATTTGGCTCCACCTCGTTATTGCACTCTCTCTGGCTGCAGCCATTTGTAGCACGTGTGTAGCCCTACATAAGGGGCATGATGATTTGACGTCATCCCACCTTCCTCCTGGTTAACCCAGGCAGGTCTCGCTAAGTCCTCAACAATGGTATTAACTAACGACAAGGGTTGCGCCGTTTGCGGGACTTAATAACATCTCACGACACGGGCTGACGACAACCATGCACCACCTATGCCTTGTCTCCGAAGGAATTTCCTCGATTAAAGTGTACAGGGATGTCAAGTGTAAGTGGGATTCTTCGCGTTGTTCGAATTAAACCACATGCTCGCTACTTGATGGTCCCCGTAATTGCTGAGTTTAATCTTGCGTGCACTCGGGCGAATACTTAATGCGTTAGCGGCGGCACGGAAGGTGTTGAAACCCCCACCTGGTATTCATCGTTTTGGCGTTCACCAGGGTATCTAATCCTGTTTGCTCCCACGCTTTCGGCCTCTTGTCGTTTGATCCAAGAGTCGCCTTCGCCACTGGTGTTCTTCTAATCTCCTACGCATTTCACCGCTACACTAGAATTCCACTCCTCCTCCTCCTGCACTCTAGATAACCAGTTTGGAATGCAGCACCCAAGTTGAGCCGGGTATTTCACAGCCGCCAATCTTCGCCTACGCTCCTTTACGCCCAGTAAATCGAGGATAATGCTCGCCACCTGCGTATTACCGCGGCTGCTGGCACGTAGTTAGCCGTGGCTTCCTCGCGCCGTCATTATCTTCCCCAAAGACAGAGCTTTACGATCGAAACCTTCATCACTCACGCGGCGTTGCTGCGTAGGTTTCCCCATTTATTGCAATATTCCCCACTGCTGCCTCCCGTAGG
+
06/9/;0103/+.9/0/*33:52/45+-,+/(*'%$%%&+-/08.705.10//*+-&&')'022%/.///1/8..45:1323,.-*13/2/0042+/../,-0-,/0/,-212211228:25:93.874<64996;43/60()))&&*$#$&(&*&$$$$-)),-*(+,-+&%'')45310/586*')'*,6;59*+6-644-+6678.7<<438)5*+05/.407.0,.013,*0+,1//()*++,)'(&$$$&(.)57399)+,+-//16579964,75,&%**'/,*.5*/3/.--)%*2*(-28::9/4:/*1/8:2*',*(-7.9/0-2-(,++')%+,9:7738-)),1001'*)*%*))&)'0)1127341610(,),7+.-,32/8.+*-30-/0+.(&(,)--276.1567341&657736637637<7991012-4+'$().5/9121.0()-3(*(*671;8787-8,96+(%&(),2387176680()+23,&)**,-.4326<;79/6*&+3/'.(9);;:92----*-/+*+-(),))$)+1.187+&(%&),&%'&&+,884:50/.()&%$%#*(*&*+(*),)''%$*/.)**0/..58:13)(%%(*))()*-11-0:10:88+%'*(%0044;75784:1.'+)).&/$$)+,*0.2100*/1/34341:4*+),3**1./2;34(3-.''$%&*'*-+'&'+2)/('(,*04::9<::::3454785:;311.-,8-/-,**+04769;:5458++0)*.10%)'*/-13'*(4(),,*,''19667.///-0+/35656488<;.5*.,%('++-2502110911/48)3./.3<0/.*&$&''*,++*(%'-1374341-4/20;521-12,(-035,*.*%*..:7;544657:<97;5,6/)-.9--405/823255,)&$'(,,-030/294846/0/,&),%&$'&$',+:.-,4542:<6,;634-4*--..56,..0.+&+2)434866695010-011172,5-,,554)*(&,)8,0771,-8)*/0--.<334.:9;1,/0,.--39-::++9./)
@47c9fad6-25cf-4872-9fe2-9d5d8a994f79 ch=98 read=87287 start_time=2019-12-13T04:02:06Z barcode=BC01 runid=2c9cf7bc05858273f10e7d7ec552fc0bd742dc3e
CTCCTACGGGAGGCAGCAGTGGGGAATATTGTGCACAATGGGGCGCAAGCCTGATGCAACCATGCCACGATGTATGAAGAAGGCCTTCGGGTTGCTGTAAAGTACTTTCAGCGGGAAGGGAGTAAAGTTAATACCTTTGCTCATTGACGTTACCCGCAGAAGAAGCACCAGCTAACTCCGTGCCAGCAATGTACCCGGTAATACGGAGGGAGTGCAAGCGTTAATCGGAATTCCACTACAGGCGTAAGGCGCACGCAGGCACC
+
(*.//14/94++/+.45.38674+)-)(3+&***,*1+,.%%&&'*18%03/233,0.'/*1./6*''%%++3/225/+.,-3203-)*1*-/(%##'+5+)+-72::+())3;:,0+/+%)*156+,3/&'(*''.,+33341910123864:--0-.3,'('))-.2&0/*3+++210114:21/*('%*'+))'/-07322,,*)))%))+*+''*,+6/2..)','.)''(*))*(/97557:*7552.1,-),(($$#
@a2970963-cf77-43ec-a6d5-90b70eece927 ch=120 read=106622 start_time=2019-12-13T04:02:02Z barcode=BC01 runid=2c9cf7bc05858273f10e7d7ec552fc0bd742dc3e
CTCCTGCGGGAGGCAGCAGTGGGGAATATTGCACAATGGGCGCAAGCCTGATGCAGCCATGCCGCGTGTATGAAGGCCTTCCGGGTTGTAAAGTACTTTCAGCGGGGAGGAAGGGTAAAGTTAACCTTTGCTCATTGACGTTACCCGCAGAAAAAGCACCGGCTAGCTTTCCCGTGCAGCAGCCGCGGTAATACGGATTGCAAGCGTTAATCGGAATTACTGGGCGTAAGCACGCAGGCAGTTGTTAAGTCAGATGTGAAATCACGGAGCTCAGCACTAGAACTGCATCTGATACTGGCGCAAGTCTGTGGGGGGTAGAATTCAGGTGTGGCGGTGAAATGCGTAGTATTAGAGATCTGGAGGAATACCGGTGAAGGCGAAGCCCCTGGACGAACTGACGCTCCAGGTGCGAAAGCGTGGGGAGCAAACAGGATTAGATACCCTGGTAGTCCACGCCGTAACGATATCGACTTGGAGTTTGTGCCCGCTTGAGGCGTGGCTTCGGGCTAGCGCGTTAATTAAACTGCACTGAAGATGCGGCCGCAGGAGTTAAAACTCAAATGAATTGACGGGGGCCCGCACAAGCAGTGGAGCATGGTTTAATTCGATGCAGAAGAGCCTTACCTGGTCTTGACATCCACAGAACTTTAGAGATGGATTAGTTGCCTTCGGGAACTGTGAGACGGAGTGCTGCATGGCTGTCGTCAGCTCAAATGTTGTGAAATGTTGGGTTAAAGTCCCGCAGCGAACAACCCCTTGCTGACGCAGCGGTCGACCCACAGGAACTCAAAGGAGACTGCAGTGATAAACTGGAGGAAGGTAGGGATGACGTCGAAGTCATCATAGCCCACCACGACCGGGCTACACGTGCCTACAATGGCGCATACAAAGAAGCGGCTTCTCACCCGAAACCGAGCGAGGACTCATAAAGTGCGTCGTAGTCCGGATTGAGTCTGCAACTCGACTCCATGAAGTCGAATCTCGCTAGTAATCGTGGATCAAGATGCCACATTGAATACGTTCCCGGGCCTTGTACACACCGCCCGTCACACCATGGGGAGTGGGTTGCAAAAGTAGGTAACAACCTTCGGGAGGGCGCTTACCGCTTTGTGATTCATGACTGGGGGGTGAAGTCGTAACTCAAAGGTAACCGG
+
-233+')'/(&))--68324./3),1,+9,(()*-;78<642368-46()*3+++&3,8705434576777*0**'/+*-0-,6608-)02'(/-,02)*(,/08:))+-,,,-)'+1))),)&((*2.*),/)1*0%6-*2/2:0./.,-4./,(,/23210,*%'')'27++311'+-0168-/&&'(%%$,)/&.'(-4.2//-2.715-5.216,,+78:3')((&)%/)0*+--'.28-1833,030263,--1971+$%,,'+/75-(/**%+).5::01///1,-../()%%&.-(((('&(&).,4*33%.).3/*+0/0+'*)3631&//(,72,'$)%)(&)'(-/78:7/00,4235626.))()*6+&'',..(%.75/+*-,0+,,+,03($53*)'%(-*'-.0533+'',3:+32690.5..07639*+3996871,-./4:5159...,+-.05-7,,*')-5,*-,/5.(...*(-4.987:5618&8712)&'%%+,++(,'%%#$$#&$%&$%&$()%'',.,()'+)&)+4.<;1-./4<;892732/1/+)03)27**).0//,0%,)*-(+.*../1:1818;74130+'%''()%+''((,41/3555:646628/&)$)-+*,0+%&'))43.&1*&0.*+3;8:7.;636/+(('((,5&+(*,/98880213/525:5570(+*)%&$&$0))*-.)/''(7-677:2;2)*/6&$&$%$%%#$%$(&&$$$&'&)&)%%$)(1211-,/8)'&'.*-++..).'.0$+)--(*&././-.63-5:711).---1)*01+:858874$,()*+597-.(&(+)%'%&(+337).5/550*++,.1+,-0/5-,6656-)%&&&%$((&'+('()')+%)(*'-6*())$)(*(.)'%&*)+,93,+-**&))--60:+2.*,&(&)*,2172125.&$&+0304262//1*%'')'+)-*%**.5/0188;6441+)01**((*)-.-2;:894748*)0200)*1,--22317771<:-/4..((+))*97('))-30-1,+-71*(--1203-/,((&).1+82))/,//133./2%.24502568:4.((*-+++/45+0,,.)**'-**&%(13(0+3577446
@3d0693fd-a519-4e5f-99bd-f6f4c7106b76 ch=380 read=95802 start_time=2019-12-13T04:02:09Z barcode=BC01 runid=2c9cf7bc05858273f10e7d7ec552fc0bd742dc3e
CTCCTGCAGGGGAGGCAGCAGTAGGGAATTTTTTTCGGCAATGGAAACCTGACCGAAGGCAACGCCGCGTGAAGGAAGAAGGTTTTCGGATTGTAAACTTCTGTTATAAAGGAAACGGCAGCTGCTGAGAGTAGCCGGTGACAGTACTTTATTAGAAGCCACGGCTAACTACGTGCCAGCAGCCGCGGTAATACGTAGGTGGCAAGCGTTATCGGAATTATTGGGCGTAAAGAGGGCAGGCGGCAGCAGGGTCTGTGGTGAAAGCCTGAAGCAACTTCAGTAAGCCATAGAAAGGCAGGCAGCTAGAGTGCAGGAGGAGGATCGTGGAATTCCATGTGTAGCGGTGAAATGCGTAGATATGGAGGAACACACCAGTGGCGAAGGCGACGATCTGGCCTGCAACGACGCTCCAGTCGAAAGCGTGGGAGCAAATAGAGTTAGATACCCTAGTAGTCCACGCGCCGTAAACATTAACTAAGTGTTGGATGTCAAAGTTCAGTGCTGCAGTTAACGCAATAGAGTACTCCGCCTGAGTAGTACGTTCGCAGAAGAATGGAAACTCAAAGGAATTGACGGGGGCCCGCACAAGCGGGTACGGAGCGTAATGGTTTAATTCGAAGCAACTTGCCAGAAAGAACCTTACCAGTCTTGACATACTCATAAAGGCTCCAGGATGGAGAGGTGGCTATATGAGATACAGGTGGTGCATAGTTTGTCGTCAGCTCGTGTCGTGAGATGTTGGGTTAAGTCCCGCAACAGGCGCAACCCATATCGTTAGTTACCATCATTGGTTAGGGGACTCTGGCGAGACTGCCAGTGACAAGCTGGAGGGAGAGAGGCCCAGGGATGACGTCGATCTTGCCCCTTATGACCTGGAACACACGTGCTACAATGGATGGTGCAGAGGGAAGCGAAGCCGCGAGGTGAAGCAAAACCCATAAAACCATTCTCAGTTCAGTTGTAGTCTGCAACTCGACTACATGAAGTTGGAATCGCTAGTAATCGCGGAATCAGCATGTCGCGGTAGATCCACGTTCTCAGGCCTTGTACACACCGCCCGTCACACCACGAGTTGATAGCACCCGAAGCCGGTGGCCTAATAACCGCAAGGAAAGGGAGGCTGTCTAAGGTGGGATTGATGATTGGGGTGAAGTCGTAACAAGGTAACCGG
+
)+26.+//1/.++01++(*()*)*,(0+578::5/1.616303.',-)6&&(7+.,'&*,.7645;6545348472/,/.'.+73/0)5-/8.01-''%'&')+1/-17.,1*/1+050%100''%$%%%'')/15**+.,5&1301287/-5*(*)%1.,+5--.443526261684-10.134617/122+9738+6-/942/,.-32.-0&0%%()%*(69:86/.5*').02/149713,*++*+55/50.++/,''(+',//-'(&%&&',&)'&+.3%0234210-'+(*,)2,//---..1345665++((--/::462,2,5754/3261-./,3..-/45--.//478-,,*....)4,/0')4/013811-,)/+79611.0,.35:4646(+-0024+3()*08)),1,.22(/+'**7:842+(**4,*./-/5)'&,/*/652,.--.39389955/+4/7,/0,*,.16676866634+,.65/13./0/1/,.())'#%,1.*))()(*+/2/374/'&&%()/057:50/-),-&',1/&*-,+,:5:..,,.00122+*672.6,++-/08--',(&$%&+++0350.,+47;9796;-))*&*,+)'$&%'%%1.(().--,-*-'()---3,,+33/0/0+3.70.5002+,,.,.82+)()&')6464654.*)',+1-4005868501)/31')3400,('()2037786,+*-+:0:/-576<7737/3*(*.*3')../61+11+%'(,3/60,*-817:9;:-:(%)+.'(10/+278-4+++.2012226+221/00.++,/,'..)'(''&(+,.*',2..29244/-(()$'&&+.-**.-,-/8:55,+%'))+,*+.2+++.--9944245778/*-2-+0,.*.+)0;342(1.0/,3%&,:;06;,,559;609/09879146:7&))+)+445468786562)'$',.67-(*)*50558790-/+,,5,-.231.)-*+*/0014573.*,-&('&&()+,05113*8977/9-.-3/324;65:+.10-.-10+-,-/,2*+.-/0--1,'')(*5*65/3-.*)'%')-,,/10.,,-&.-,%+*(-'/..12+.1.:9008-112-7.341+,*,***0-&*1,15*3.3699.4
@a20af81d-3702-4604-b6e1-47cf6e24eb28 ch=135 read=53565 start_time=2019-12-13T04:02:17Z barcode=BC01 runid=2c9cf7bc05858273f10e7d7ec552fc0bd742dc3e
CGGTTACCTTGTTACGGCTTCACCCAGTCATGAATCACAAAGTAAAGCGCCCTCCCGAAGGATTAAGCTACCTCGCTTCTTTGCAACCCACTCCCGGTGTGACGGGCGGGTGTGTACAAGGCCGGGAACGTATTCACCGTGGCATTCTGATCCACGATTACTAGCGATTCGGCTTCGCGTAGGTCGAGGTGCGAACTCAATCCGGACTACGACGCACTTTATAGAGGTCGCTTGCTCGCGAGGTCGCTTCTCTTTGTATGCGCCATTGTAGCGTGTAGCCCTGGTCGTAAGGGCCATGATGACTTGACGTCATCCCCACCTTCCTCCAGTTTATCACTGGCAGTCTCCTTCGGAGTTCCCCAGCCGGACCGCTGGCAACAAAGGATAAAGGGTTGCGCGCTCGTTGCGGGACTTAACTTAACATTTACGGCACAGGCTGACGACAGCCATACGGCACCTGTCTCACGGTTCCCGAAGAGGCTATTCTCATCTCTATGAAAACTTCGTGGATGTCAGAGACCAGGTAAGGTTCTTCGCGTTGCATCCGGAATTAAACCACATGCTCCACCGCTTGTGCAGCCGTCAATTCATTTGAGTTTTAACCTTGCGGCCATGCACTCCCAGGCAGTCGACTTAACGTTAGCTCCGGAAGCCACGCCTCAAGGGCGCAACCTCAAGTCGACATCGTTTTACGGCGTGGACTACCGGGGTATCTAATCCTGTTTGCTCCCCACGCTTTCGCACCTGAGCGTCAGTCTTCGTCCAGGGGCCGCGCTACCACCGGTATTCCTCCAGATCTCTACGCATTTCCGCCGCGCTACACCTGGAATTCTACCCCCCCTCTACGAGACTCCAAAGCCTGCCGGTATCAGATGCAGTTCCAGGTTGGGCCGGGAGTTTCATCTGACTTAACAAACCGCCTGCGTGCGCTTGCGCCCAGTAATTCCGATTAACGCGCCTCCGTATTACCGCGGCTGCTGGCTGGAGTTGGCGGTGCTTCTATTGCGGGTAACGTCAATGAAGAGCAAAGGTATTAACTTCCTCCTTCACTCCCCGCTGAAGTACTTTACAACCCGAGGCCTTCTTCGCGCCACACGCGGCATGAAGCTTGCATCATTTGCGCCCATTTGTGCAATATTCCCCTGCTGCCTCCCGTAG
+
7(0.2.3//-*-,&+'+$$)&&./)'+**')*&-)+,-27,*(*--*,--7+.2-++01.,%2'7.-..+,,'*+/000057+,-2294*,+3/')++/0/23/44/.)(&(*),+-0+121,'1*0522985;5459/027578:534474)'(+/.80---./6'6))-'435-(%''.+*./*&*(0(--.-3671:54/4457111114.,$*,09--%&'+5*/)-2-++,-))-,-..0/334.1.,26,+.0246:;553*&&)*)+/,,,61-+-387020&..40868311..014220-.-'+/39--165:4312-/.69-+-367407/./50.2&(-&((&(425,/(')10/654:1220;12'97://505:3)++),)'''),./5062./-771-0-((()(606-/,)&(')+*/)-365-,**%20)++))%,%...08//-++)+00398161,-3*&',-+&*+,+0.7420/'&(,2770646/04221*,-''(*,2-,0011/*.21482+(((,1/1.43'2*-+()(6667-.//0000()/.-0./.0*0$$))&)019796'(.1*./799+8/5413/++(1/%'')&*(08,',2504641-('&,$&&(+(+-/.,25-5*+.-.0296762+862(/273723(6*79779687.86/'')-6022643..227)-&$-*..463183166<6/0.0/1,)))+2990-0)/515-0589:,*222:5660+*/39/071/%%(%)(&+2*8678;9206)**11222,%,*-02:42&%0-/0(-010+03-.*0*21200445351+*/-*-&%'(..1&1)'$&&$'./&,*++.(*,75849:040*,-5--(,00.3+&'/7/.1453//0066856713745889:582.,+*)&('+/)++5485631./0605-)'%(&*,-).-/8027,++1/.-,0,0'&)(&&1+,,4(35//04,-*)**+18*)2:7467/1+*)&'))/09*/,+./4/1+,))')49/92)+*141-/02&)+&''(,./+./-/2,'**+,''&$&)(13*0+&)%+&(),)()))(%'%%%'(*5*-45&*+/8*%-/(''&+.9//..43.*)*66769+98&'+,,
@334e0e92-3031-46ed-98a5-d3aac707c9ab ch=37 read=61580 start_time=2019-12-13T04:02:22Z barcode=BC01 runid=2c9cf7bc05858273f10e7d7ec552fc0bd742dc3e
CCGGTTACCTTGTTGCGACTTCACCCCAATCATCAATCCACCTTAGACAGCTCCTTGTGCGGTTAGGCCCACCGGCTTCGGGTGTAGCTTCTCGTGGTGTGACGGGCGGTGTGTACAGGCCGAGAACGTATTCACCGCGACATGCTGATTCCGCGGTACTAGCGATTCCAACTTCATGTAGTCGAGTTACCGGACACAATCCGAACTGAGAATGGTTTATGGGTTTTGCTTCACCTCGCGGCTTCGCTTCCTCTACCATCCACCGGCTGGCACGTGTAGCCAGTCATAAGGGGGGCATGATGGTTGACGTCATCCCGCCTTCCTCAGCTTGTCACTGGCAGTCTCGCTAGAGTCCCCAACAATGATGGTGGCTTAACGATGGGTTGCGCTCGTTGCGGGACTTAACCAACATCTCGTACGAAGGCTGGCGAGCAATATGCACCACCTGTATCTCGCCTGGCTATCTATAATCTCTGGAGCCTTTATGAGTATGTCAAGACCTGGTAGGTTCTTCCGCGTTGCTTCGAATTAAACCACATGCTCCACCGCTTGTGCGGGCCCCGTCAATTCCTTTGAGTTTCATTCTTGCGAACGTACTACTCAGGCAGATTACTTATTGCGTTAACTGCAGCACTGAACTTTGACATCAACGCGGTACTCATCGTTTACGGCGTGGACTACTAGGGTGTCTAATCCTATTGCTCCCCACGCTTTTCGGGACTGAGCGTCGGTTGCAGGCCAGATCGTCGCCTTCGCCACTGGTGTTCCTCCATATATCTACGCATTTCACCGCTACATGGAATTCCACGATCTCTCTCCTGCACTCTGGCTGCCTGGTTTCTATGGCTTGCGGTTAAGCACCAGGCCTAGACCCTTGCCGCCCGCTTACCCTCTTTGCCAATAATTCCGGATAGCAGCGCTTGCCCACCTACCACACAGTACGCGGCTGCTGGCACGTAGTTAGCCGTGGCTTTCTAATAAAGTACCGTCGCTCGGCTACCATTTCCTGTAGCCGCCGTTCTTCCTCTATAACAGAAGTTTACAATCCGAAAACCTTCTTCCTTCACGCGGCGTTACTCGGTCAGGGTTTCCCCATTGCCGAAAATTCCCCTACTGCTGCCTCCCGTAGGGG
+
:52469+/84:-4.&,326770'*++*'++279918.36,/411.-1.(,-,/%'$#$(*/3.7+.313')3,2/**-*/8+*('&('(.()*'*-8/1/1/1/3..736652,'%$-.-&+').7778/4.-&,.-/.21476541)-)/)&&(('+.0,0222671,.')'+))++)),/3,'+/-)1,-,2.+,/973/.3975//+.0,/+,59)-/<:/;</*-9.8049370/-.,071566666+33*413750%'&'&&&&'(&),,.,%)-+$*--,---,.429,914./.+(30)*,*-.3289+(.41825/2)&,/934342-0+++352330/6-*-/2024*-'&(4.146432()-,3384502&,1-:,.-0/8133+*,744/3.0-&&,)0++*()'%&*,-++..-3,+)*'(0(%(.++))*&++//1/2017()''&+,-5.--%)+)+,89546*(.1090-./,-./8666+((,.65.,*,*.-<::94+*-321+,,*/+)+++;;;48-)*-+))/,*02-)(%*)+-.3+683.+,-171:60251-*-/:;..3:+06()&(+*'900/-,.//767,+(*%&(1,+3-++01:262227112117654.089111945(4+&&&''(44535446<0+,.84&5(5(,0,.50&+)+01445:51,,*23*-*451*')+*37;,1-;43301+67665*44910()**0.--11060/10./.,473//,2+/0844357663314562,','(:9357:43322114.0.2/4-+++23+++*+322/13.//.+&123325,0735835465;687,-'-..7.%*&'-0241))(*07;20)(),)0+&$$&&)073,/,7/%''),)-5262/4248-*)&$%&'(+*.4'(0'&'+($'&'%*,*+*+0/3314,/2-,-..+203,-/60/0.+-5732.8-+1,(-*/9694/3443743,76-5:-2**+,//233::88;44834224668:6.)/'(3<:101335-,19;23;6:659352:2+2.2064,/)()+-796616520;/.995+32048-687-898.7-'(--/2-+/.*4:,-9*,((&
@0c760e72-5c02-4b40-85e7-623d661a5ff5 ch=20 read=39874 start_time=2019-12-13T04:02:45Z barcode=BC01 runid=2c9cf7bc05858273f10e7d7ec552fc0bd742dc3e
CTCACGGGGAGGCAGCAGTAGAATTTTTTCGGCAATGGAAACCCTGACCGAGCAACGCCGCGTGAAAGGAAGAAAGGTTTTCAGTTGTAAACTTCTGTTATAAAGGAAGAACGGCGGCTACGGGAAATGGTAGCCGAGTGACGTACTTTATTAGGAAGCCACGGCTAACTACATTTAACAGCCCTTGTGTATACGTAGGTGGCAAGCGTTATCAGATTATTGGGCGTAAAGAGGGCAGGCGGCAGCAAGGGTCTGTGTTAAGCCTGAAGCAACTTCAGAAGTAATACGCCAAGAAACCAGGCAGCTAGAAGTGCAAGGAGAGGATCGTGAATTCCATGTGTAGCGGTGAAATGCGTAGATATGAAGGAACACCAGTGGCGAAGGCGACGATCTGGCCTGCAACGACGCTTTCAGTCCCGAAAGCGTGGGGAGCAAATAGGATTAGATACCCTAGTAGTCCACGCCGTAAACGATGAGGTACCTAAGTGGATGTCAAGAGTTCAGTGCCGCAGTTAACGCAATAAATTACTCCGCCTGAAGTGGTACGTTCGCAAGAATGAAACTCAAAAGGAATTGACGGGGCCCGCACAAGCGGTGGAGCGTAATGGTTTAATTCGAAGCAACGGTACCGGGTCTTGACATACTCGCCAAGGCTCCAGAGATGGAGAGATAGCTATATGAGGGCTGGGTGGTGCATGGTTGATAGAGCTCGTGTCGTGAGATGTTGGGTTAAGTCCGCAGCGAGCGCAACCCTTATCGTTAGTTACCATGTTAAGTTAGGGGACTCTAGCGGGACTGCCGGTGACAAGCTGGAGGAAGGCGGGGATGACGTCAAATCATCATGCCCCGCGCAATGCTGGGCTACACGTGCTACAATGGATGGTGCAGAGGAAGCGAAGCCGCGAGGTGAAAGCAAACCCATAAAACCATTCTCAGTTCGGATTGTAGTCTGCAACTCGACTACATGAAGTTGGAATCGCTAGTAATCGCGAATCAGCATGTCGCGGTGAATACGTTCTCGGAGCGCTGTTACACACCGCCCGTCACACCACGAGTTGATAACACCCGAAGCCGGTGGCCTAACCGCAAGGAAAGAGGCGCTGCCTGGGTGGGATTGATGATTGAAGTTGAAGTCATGCTTTCGGTAACCGG
+
%**%&(,./)+3/.-/))+,&,).2454--.4*3**3+&-,);)+-07767677.8*6888::922,((,(&*+(-*-974.+/+9---9312;39080/0;9+*.*0+056+8.5..,12')**,.).''$')0&%&')0(%,*()*'(.7/-)-+$14//05701521-.#,'$$$('(-/''*'-$%&'./38,,+,/8436)*+300/8***5+)3,4562,,11)(',,-.-*5.04*'))+'366-..1.-').*,.30..(''%%%'(&&%)($(()'$*&'&&)',.,,.*,.-.-,-+*,(),3/4(+(('(-3+/0.7,),/,48/1,*($%())'(''1-*+233343/..((,/0.:673;12-8--).,.+8772.-0//363;59,4*(()+%'*.0,/115(&&+-+)2.,&%)+)',1;97,68/01+*344.;-*&322/146-/249023:)53/12)))((.+)(*'()*)6455+(&&)82:(*,--'),/0,;,8,-,/1,0521.,-,76,193-)&&)&0-,02397360/-29970;6019.:3(,**/.186-.(1),,)%))+11.02977/%''%()*,/53:7173;8-6-)).&(%$&%'0('(/.10+.102'322%&%***..06'()-..;;;.,,+,..-./02/-.(-1+5541)*1787678116('&%$'%)20136/1//18858:71:-0+3*.++,17'/*(,++/./,./)1/,0/05-9,,,2:3381832633-40&300,*+230(-)*.''--)27'776678-,,-5;23010495/7<:48721-),2;9466:947-5/-+%(%&&+%#&(,.*-1,+'((//555,4-,5;87--(,,,-'--,2...+.'*.,54/110004,)*-1+-8424799*6964:6464892:)3+3-,.488.-+''%(*1-.2757577/6.-51/,0-2,/.(.-03--,126:693/3-1122/.+*++*833849;789-/').-./)+('*./--/)-11/23/.'),&(*+.)311101/)1/+(0++5:57607.0,-63-())%/+,4+'&-+,(**/03,%-,10950.3*,-0+7-,+)*0-,+-*,-'2&##&&$)%+4:7;57
@f67fb55b-133d-46b4-8b58-1648f2557140 ch=384 read=51328 start_time=2019-12-13T04:02:56Z barcode=BC01 runid=2c9cf7bc05858273f10e7d7ec552fc0bd742dc3e
CTCCTACAGGAGGTGGCAGTGGGAATATTGCACAATGGGGAAACCCTGATGCAGCAACGCCGTGAGTGATGAAAGGTTTCGGATCGTAAGCTCTGTCTTTTAGGGAAGATAATGACGAGGTACCCAGGAGAAACCACGGCTAACTACGTGCCAGCAGCCACTTGCAGTGTACAGGTGGCGAGCGTTATCCAGTTTACTGGGCAATAAAGGGCGTAAGGCGGATGATTAAGTGGGATGTAGAAATGCAGGCTCCAACTTGGGTGCTGCATTCCAAACTGGTTATCTAGAGTGCAGGAGAGGAGAGTGGAATTCCTAGTGTAGCGGTGAAATGCGTGTCAAGTTAGGAAGAACACCTGGCAGAGGCGACTCTCTGGACTGTAACTGACACTGAGGCTCGAAAGCGTGGGGAGCAAACAGGATTAGATACCCTGGTAGTCCCACGCCGTAAACGGTGATGAATACTAGGTGGGGGTTTCCAACACCTCCCGTGCCGCCGCTAACATTAAGTATTCCATACCAGAATTACGGTCGCAAGATTAAAACTCAAAGGAATTGGCGGGACCGCACAGAAGTAGCGGGCATGTGGTTTAATTCGAGCAACGCGAAGAACCTTACCACCTACACTTGACATCCCTTGCATTACTCTTAATCAGGAAATCCCTTCGGGGACAAGGTGACAGGTGGTGCATGGTTGTCGTCAGCTCGTGTCGTGAGATGTTGGGTTAAGTCCGCAACGCAACCCTTGTCGTTAGTTACTACCATTAAGTTGAGGACTCTAGCGAGACTGCCTGGGTTAACCAGGAGGAAGGTGGGATGACGTCAAATCATCATGCCTTATGTGTAGGGCTACACGTGCTACAATGGCTGGTACAGAGAGATGCAATACCGTGAGGTGGGCCAAACTTTAAAACCAGTCTCAGTTCGGATTGCAGGCTGAAACTCGCCTACATGGCTGGGTTACTAGTAATCGCGAATCAGAATGTCGCGGTGAATACGTTCAGGTGTACACCGCCCGTCACACCATGAGAGTTGGCAATACCCGAAGTCCGTGGAAGCTAACCGCAAAGGAAGAAAGCGGCCGAAGGTAGGGTCGCCCGGTGAGGTGAATCGAACAAGTAAACGG
+
')+/.'/+44-,,$*)++/44;7075,.3)(),199892*',,/41/03970//00+100/(''%%(),-./1)(.*9,+2:7683450(+/3577.547,'(/,).*.303*+'''%((*(*/+()5(*'+*--(,,1-11752221248--)*'(+-%'*%#%&),$&%'&&('/--')--338201)&((-*)-./242'$(37(.*++.6.'+'',*)74102,''''/,54'-%$-070(5$.76/8'-%'(&&-'2*-078987:)866//02.4//.,*))-*.055.++(/2(*'')%*()-6-./0182*'**4965/6---01.%&$('&&,(2-.(%'*+*''$))/)(*(*).92221+.,0.96667842301'/1113821,$('')-.0036''*+89,/6*2'2+++41*2-+))*-++.02*(.,1955471,%%'')*-0:2.0/*+)&%(')'07/1*4)1027383++1.08468300,('&),703578:6,$&%''''-*/-)+,+,+((-.*,.//:9./0767+.,(+/./'**-)$%%#(&'*%'''('&$%,%5/43356495-55:/)-%-/-4**./3*.16515/01,/0++,+)**)*13085)1---/41004.4.2054$)(*,,*.95-4.,*40.04,-,*-5825578:888984303001666(*-/469845576.2/.-340411921-,33)+1,+$)(,-7/./..654;431821024:0213/+5,,,6747765,/,'))+-88430/-,)8.4/00/-,1/,4*3/3:;22764355573/,+./)0+-,)&%'&(((%*1,,,+++-//4794-5+,7:8:92246.-())+,1895;434:7743//..1,-/189/34-2::327356789168:5+/)-+%&(--..11:112844210234.&'()*).,,,7-444468/24383823181/./,1(--.1:600..23$+*(%%%&'/660;5//4..,.53720/-*,+*)-,80+,30)(.-.1634-((((+*+771235:+*(''%*'(((+,-.++-).,**//,-$&+()'5)$/+((()-,%')(//$*%44)-;
@4edae1eb-7108-4065-87f3-41b8d5db5562 ch=83 read=73711 start_time=2019-12-13T04:02:51Z barcode=BC01 runid=2c9cf7bc05858273f10e7d7ec552fc0bd742dc3e
TTGTTATGCGCCTTCGTTCAGTTGCGTATTGCTGTTCAGTGTCGATGTCTTTAATGGTAACACTTTCTGTTGGTGCTGATATTGCTCCTACAGAGAGCCTTATTAGAAATTTTTTCGGCAATGGAAACCCTGACCGACAGCTTGCCGATGAAGGAAGAAGGTTTCGGATTGTATGTATAAGGAAGAACAGCGGCTACAGGAAATGGTAGCCAGTGACACTATTAGAAAGCCACGGCTAACTACGTGCCAGCAGCCGCATTATACTGTGGTGTAAGCGTTATCCGATTATTGGGCGTAAAGAGGAGCAGGCGGCAGCAGGGGTCGCAATGGTGAAAGCCTGAAACGCTTCAGTAATGGCCAGGCAGCTAGAGTGCGGGAGAGGATCGTGGAATTCCGTAATGGCCAGCGGTGAAATGCGTAGATATATGGAGGGCGCAGTGGCGAAGGCGTGATCTGGCTACAACTGACTCCCAGTCGAAAGCGTGGGGAGCAAATAGAGGGATTGGATACCCTAGTAGTCACGCCGTAAACGATGAGTACTAAGTGTTATGTCAAGGAAGTTCAGTGCTGCAGTTAACGCAATAAGTACTCCGCCTGAGTAAAACCGTTGCCGGAATGAAACTCAAAGGAATTGACGGGGGCCGCACAAGCGGTGAACATGGTTTAATTCGAAGCAACGCGAAGAACCTTACCAGATAACCCGACATACTCATAAAGGCTCCAGAGATGGAGAATGGCTATATGAATACAGGTGGTGCATGGTTGTCGTCAGCTCGTGTCGTGAGATGCTGTTGGGTTAGTCACAACGAGCGCAACCCGCCTCGTTAGTTACCATCTCATTAAGTTGGGGACTCTAGCAGGGCTACCGGTGACAAGCTGGAGGAAGGCGGGGATGACGTCAAGTCATGTGCCCTATGACCAGGCTACGTGCTGCTACAATGGATGGTGCAGAGGGAAGCGAAGCCACGAGGTGAAGCAAAACCCATAAAACCATTCTCAGTTCCGGATTGTAGTCTGCAACTCGACTAAGTTGGAATCGCTAGTAATCGCGAATCAGCATGTCGCGGTGAATACGTTCTCGGAGCCTTGTACACCGCCCGTCACGAGTTAACACCCGAAACCGGTGGCTAACCTGGGAAGGCTGCCTAAGGTGGAAGTTGATGATTGGGAATTGAAGTCGTAACAAGGTAACCGG
+
&/-1,*+''$%$'+357;7-.30((()&-(&'%'''$%$'$%%*%(&,*25,))-&$*%%&',-59144-1,3/053/00,.+(')(&(&-%',)&)+++/(.),'%%(&,5:.*64:73;44/+1/-6/--.5,)')(%(('',+&#**,0-4,5+-1.-47(+01..)(''&%%&*56+/01.371&//)3465511.*60/521*)*0+-''&%%%(*4./(-0+&*+,*/)*'-'++/223677220/.6/&)',)+)'*'(((%)()),).25:7,0%%%*(&*+//665011,'+,.),,/094596+/.&)2/--,&&)+*+-0-+.1+-5)(*'%'%',(&'#$&#$$&&,-06,+)++/-+./10'12,-+070392:90/--/-6+--..,0-.*,./650'0/)00.'(*0,-)$$())(($$%&&((*,+'&((**)'+/2/'))+)(*.++('%'',+*(,,0$(,*'0/3-/.'(&(58920,,**+(-*.-.%',4(),+,-.*,%''152546,/.*+*'())5+,136.34'+-42,-&(()(077./1876660/41804-*-1//300/0/,(&*/))(&'$'*&+1.2202'%&%,'(*63-.5.3++*'*,0323,)74,45)++.-.--510*'&*,3203;6697:/,/+',.+1/13380270--*%*(')*-%%$%$(+121'---,-)/+(,**/+((+--880./1.7-98631+,&$&(%(%,,*-79667;:8694355677784925888,,(&(32-$'%+'&&'),''**&('/,*+)+033326)&&&&*)90-,41.28380+---3.+)*2'05/2/*'&$%&&+.)44.88),)''&,1-.370./-*/-12,386**')-//283--//4-1,04,+,12,.$%+(('&&&),+(%('),-845;:;4677700,./+,.+-+4-+/0(.,-+2*+0-+,0;;227+()089):1979122-452:)8--4.-./57654,20)*5/''&%'((-2.6752&')'',**)+*///757-,,*,.0123(./()3//277;761+.%'1,/+++**(*-239811303,*,+4()((-/*((00+006---.)1-1*%%'.),*/-/-4)+5:.622.&%'*0*///24522)'%,')1+,,/078:540%&--20:5-
@6bc6c0b6-37ee-4bd9-a60f-f046c94814d1 ch=3 read=29914 start_time=2019-12-13T04:03:02Z barcode=BC01 runid=2c9cf7bc05858273f10e7d7ec552fc0bd742dc3e
CCGGTTACCTTGTTACGGCTTCACCCCAGTCATGAATCCACCAAGAAATTAAGTAGCGCCCACTCCGAAGGTTAAACTACCTACTTCTTCTGCAACCCCTCCCATGGTGTGACGGGCGGTGTACAAGGCCCGGGAACGTATTCACCGTGGCATTCTGATCCCACGATTACTAGCGGTTCGACTTCATGGAGTCAGTTGCAGACCCCAATCCGGACTACGACACTTTATGAGGAATCCGCTTGCTCGCGAGTCGCTGCCTCTTTGTATGCGCCATTGTAGCACGTGTGTAGCCCTGGTCGTAAGGGCCATGACTTGACGTCATCACACCTTCCCTCCGTTTATCACTGCTTGATCTCCTTGAGTTCCCGGCCGGACCGCGCTGGCAACAAAGGATAAGGGTTGCGCTCGTTGCGAGTTAACCCAACATTTTCGCGAGGCTGACGACAGCCATGCAGCACCTGTCTCACGGTTCCCGAAGGCACATTCTCATCTCTGAAAACTTCCGTGGATGTCAAGACCAGGTAAGGTTCTTCGCGTTGCATCGAATTAAACCACATGCTCCACCGCTTGTGCGGGCCCCGTCAATTCATTTGAGTTTTAACCTTGCGGCCGTACTCCCCAGGCGGTCGACTTAACGCCGATTAGCTCCGGAAGCCACGCCTCCAAGGGCACAACCTCAAGTCGACATCGTCTGCGGCGTGGACCTGGGGTATCTAATCCTGTTTGCTCCCACGCTTTCGCACCTGAGCGTCAGTCTTCGTCCAGGGGCCGCCTTCGGTATTCCTCGAATCTCTACGCATTTCACCGCTACGCCTGAATTCCCCCCTCTACGAGACTCAAACACCGGTATCAGATGCAGTTCCCAGGTTGAGCCCAGAGTTCCTCTGACTTAACAAACCCGCCTGCGTGCGCTTTACGCCCGAAGTAATTCCGATTAGCTTGCTTGCACCTCCGTATTACCGCTGGCTGCTGGCACGGAGTTAGCCGTGCTATTCTGCGGGTAACGTCAATGGCGACAAAGGTATTAACTTTACTCCCTTCCTCCCCGCTGAAAGTACTTTACAACCCGAAGGCCTTCTTCATACACGCGGCATGGCTGCATCGGGCTTGCGCCCATTGCAATATTCCCCACTGCTGCCGCACTCCCGTG
+
()+21;055,5108+.(+)+.-+451)-.2+$$&%-+.'',(+'')(%)&&&&'&&()-/.$'(1.,06/518*0'&*-04**,.5.0-,''++0.61')*9:+/9652++-/171,))&'((,/6,4/*(-5303007791/.20/3030//:8+,,05+)%()0/7.0-/14+,24-.*23;54443()+,&.,7,,,-.047//5220-30855/.(*%*).-,1***)%%)30+/-,*++-01/&()+,*.$)*,-48.+014579;;.61)*.//./2223)*.048.)/::902//*587;7**)'(41/2464432).*/.0/08+*7)/7<745--,-+&'),,2869,2.)(./78:3.330)4,/5-/*,-)4&%),090-5.440)1-7/).245867822-&.+7/3-.+/-0,.10+%$$%#',-56786%,+'0+4405334569124676462188..*((())))32,0*()../--)()31,46869788;:903422./3:44/,*(+,5:77996834300340''*1*;;98;65*.,..42141-.1.011-01+,64/),06:9<825:60/-6;;,753.2/-.4;9614.0+/20+)/280;652-(&))'''*'(%2*-*,//,2)2)(295877948'1+/75.12272513)3.5/.---21454/(.1735587*%'')/4/2.-,+,6244471;/+,+56.(/-,3:.-./06:0/.369:9/2/-,/,(-1+'074,2968:633,0156;3,01&&287877466758;:316;4541.%,4/1%$)&(*/00-.2531+'0.458-2'*)24',,-,;)+.:47-31;5:3/1212,+019'&-%),-)-))001*.*2*40*208,+-1/0137542))&%&/)45*('*'().2*.*%&1**%*)***1,+,+20+-52016208;10+.*.//8830,&'/,+*6.-*.'((&%.&)2+.46).6/4:857,,(*''%*)'.6*/*.-405/+,80-..3;-1:96606:6)-52561/2//.87,-/8371,+/0..7-7.0:6330/*--01;7853511/2122(66020&'(.7-$&,%)'/+//-033*&)))-,'+)(+(,,39*+6(
@47398ca2-c4e3-4446-975b-6907f312fc3d ch=67 read=73219 start_time=2019-12-13T04:03:06Z barcode=BC01 runid=2c9cf7bc05858273f10e7d7ec552fc0bd742dc3e
CCGGTTACCTTGTTGCGACTTCACCCCAGTCATGAATCACAAAGTGGTAAGCGCCACTCCCGAAGGGTTAAGCTACCTACTTCTTTTGCAACCCTCCCCATGGTGTGACGGGCAGCGTGTACAAGGCCAGGAACGTATTCACCGTGGCATTGATTACGATTACTAGCGATTCCGACTTCATGGAGTCGAGTTGCAGACTCCAATCGGACTACGACGCACTTTATAGAGTCCGCTTGCTCCGCTGAGGTCGCTTCTTTGTAGCTGTGCGCCATTTAGTAGCACGTGTGTAGCCCTGGTCGTAAGGGCCATGATGACTTGACGTCATCCCCTTCCTCAGTTTATCACTGGCAGTCTCCTTTGAGTTCCCAGCCGGACCGCTGGCAACAAAGGATAAGGTTGCGCTCGTTGCGGGACAGCAACATTTCACAACACGGGCTGACGGCAGCCATGCAGCACCTGTCTCACGGTTCCCGAAGGCACATTCTCTCATCTCACCAAAGAAACTTCCCGTGGATGTCAAGACCAGGTAAGGTTCTTCGCGTTGCATCGAATTACATGCTCCACCGCTTGTGCAGGCCCAAATCCAATTCATTTGAGTTTTAACCTTGCGGCCGTACTCCCCAGGCGGTCGACTTAACGCGTTGCTCCGGAAGCCACGCCTCAAGGGCACAACCTCCAAGTCGACATCGTTTGCGGCGTGGACTGCCAGGGTGTATCTAATCCTGTTTGCTCCCACGCTTTCGCACCCACAGGCGGCAGTCTTCTACGTCCAGGGGCCGCCCATGCCAGTATCAGATCTCTACGCATTTCGCCGCTACACCTGGAATTCCTACCCCTCTACGAGACTCAAGCTTGCCAGTATCCAGATGCAGTTCCAGGTTGAGCCCGGGAGTTTACCATCTGATGACTTAACAAACCGCCTGCGTGCGCTTTTACGCCCAGTAGTTCCGATTAACGCTTGCGCCTCCGTACCATTACCGCGGCTGCTGGCGCAGGTTAGCCAGTGCTTCTGCGGGTAACGTCAATGGGCAAAGGTATTAACTTTACTCCCTTCCCCGCTGAAAGTGCTGACCCGAAGGCCTTCTCCATACACGCGGCATGAAAACGCATCGGGCTTGCGCCCATTGTGCAATATTCACTGCTGCCTCCCGTGGGGAG
+
600-5.-894:317(--)1493+756+,-076877;8633465/1074+((*)+)%(*,.++,7(1./55.-.++-,)+/2;32;;5,/2-47+(+16--/35634/010::4&/-)))(')(%)(''%****+-01/5../803/0/+.,+%,&()(&/'(++*'(*&,3/4.-/060+2.-()),,,,,504(,+./1'6)*-+-;0///045.,'))/1()%*$()-/-+3**+12)((&&&(,**%'+**-.0,***++%.,-19;77;+(&#$((*-.06534334<123657407.*697;80/.,+('-'()86711*0-/-+-04(-'0.7,-/810213/--0017/-05//+6+4(*(*.2+515800/*,))'+-3,6161+%,+*+'++,376473337**&)%/&)))*50..+.'+*1')//.0%),&&*&*.(('*'--,-50356/1(**21601(*,1,10%,.05/--)2277,,'('1.*%*,+(,1,1(*/09,+&),1015365.80/1+*-+:5;0/0+/,,-99:).)1)%$')+./1.-5.--/0-.07*000-+'()*.'1*1;569;:0+-676*4+/*,(**,007,...,479-/09616331--+3,1+,('(,$&)+-0.-5+-1+,--2.1+6*92/&.0.0--0(6/.002)*-/,-*2*%((002469632&1110'%-$*&-/149435220;.*,*66+%+)*/2))''$+'&%(*+4/,''+++,**($$*+.,,),*.*-+%(&'$)$+)(%($'('')..64621/0+/87/&,2+,2+./5979/3-4,6,+(594/*3213((,.25971-/0:,/80)4)*.()*.0/6788,4+*.-3-))408''++%),2*%%--)-.,+*)*,-21625973;47:4476552*&%%&$&)-32**$'%$)3/0-.2024,,*6()*%-+/25)'(&'(+))/-+3,8,,-517+*$)$/.0+)):+%+,-+4,+,6667-+4.-*./040-+1/0:-/-1+.,.)*020+,+59*1:.67.+:93,/)'(&&##$3.--.2.2/92;123425+.(-,/0:4111/-((%%%&)1*500/.'*)18-&.*$'**3../,0.&,&&'&'571090)/-1/*%'
@a9520a98-207c-4e1a-9c02-fb841bba6679 ch=360 read=88678 start_time=2019-12-13T04:03:23Z barcode=BC01 runid=2c9cf7bc05858273f10e7d7ec552fc0bd742dc3e
CTCCTGGGGAGGCAGCAGTGGGGAATATTGCACAATGGGCACAAGCCTGATGCAGCCATGCCGCGTGTATGAAGAAGGCCATTCCGGGTTGTAAAGTACTTTCAGCGGGGAGGAAGGGAGTAAAGTTAATACCTTTGCTCGTGGCGTTGCGCAGAAAAAACACCGGCTAACTCCGTGCCAGCCGCGGTAATACGTAGGTGGCGAGCGTTATCCGGATTTACTGGGCGTAAAGGGCGTAGGCGGATGATTAAGTGGGATGTGAAATACCCGGGCTCAGCAGGTGCTGCATTCCAAACTGGTTATCTACGAGTGCAGGAGAGGAGAGTGGAATTCCTAGTGTAGCGGTGAAATGCGTAGAGATTAGGAAGAACACCAGTGGCGAAGACGTCTGGACTGTAACTGACTGAGGCTCGAAAGCGTGGGGAGCAAACAGGATTAGATACCCTGGTAGTCCACACCGTAAACGTGGGAATACTAGGTGTAGGGGTTCCAGCACCTCCGTGCCGCCGCTAACGCATAAGTATTCCGCCTGGGAGTACGGTCGCAAGATTAAAACTCAAAGGTGGCGGGGACTTACAAGTAGCCCGGAGCATGTGGTTTAATTGAAGCAACGCAGAAGAACCTTACCTACACTTGACATCCTTGCATTACCTCTTAATCGAGAAATCCCCTCGGGGACAAGGTGACAGGTGGTGCATGGTTGTCGTCAGCTCGTGTCGTGGATGTTGGGTTAAGTCCACCCAACGGCGCAACCCTTGTCGTTAGTTACTACCATTAAGTTGAGGACTCTAGCGAGACTGCCTGGAATTAACCAGGAGGAAGAGGTGGGGATGACGTCAAATCATCATGCCCCTTATGTGTGGGGCTACACACACGTGCTACAATGGCTGGTACAGAGATGCAATATGCCATTGAGGTGGAGCCAAACTTTAAAATCTCAGTTCGGATTGTAGGCTGAAACTCACGCCACATGAAGCTGGAGTTACTAGTAATGTGAATCAGAATGTCGCGGTGAATACGTTCCCGGGTCTTGTACACACCGCGTACACCATGAGAGTTGGCAATACCCGAGATCCGTGAGCTAACCGCAAGGAGGCAGCGGCCGAAGGTAGAGATTCAGCGGTGGGGAGTGAAAGTCGTAACAAGGTAACG
+
*+,*'&'./,-5.+330373;:-,70.11/,%&'''.2.-$).1/3854365//.414869733443646789),*+(/&$+0,&5:85:2268+((*,/760,../99)&40.0-63$((/:20/-3,++43/751278),+,*+.'$&'*0+.53/*'$$*+%+.-01..2879:2-+(*%%&%(&0-..:682///*3+)(/,/9/,+9(.*-88*++;973,,--0*.//0028-84642..,4,)')(+6:..-*)$$$+'-2+49:993.&+'-++%12368:46.678676+8-*,3.*)&&++23(95/+',/)*'))/-8,8*7))+644-)-,..4+*0/,1268.,+)'.,(/4,0-09423:)4-3,+&&+(%1(%%'+2+,,,/07232/1)+'/3116./0+*+5443:*)+-874/$/--3/0014278++.325606)''),/-*.0')(,()%,)*55534:7:8+***+,7+(,$++/4268-3055147&++1,+$&%(*1-/*,(,)).911.*&&'135:89.233/03.2:;-534*)%'(%'+.4780+,,-+-/2/,++,-+*/)-./530395:;/(2)',,**53601''1*+26-,,)(-)&%'((1,+,8658-1-,-'.(%*.,+/338330-(')(%205+/3,381/.-.,4.007+*-/00,%%&+(.+3'--371*++(/,3568742+,.(/5*1446+('(+/%2()++-&,+-53:5<6/7,--.01)),7.00-1/,0241.70-+.20641/'(()+-04579;)0)$#'$$$*-,-/,+*/+(&'(-*3:568778789;<8345;:8:8.;4,-3.10441271-.,,/-.++'()/.140/-6-.6566343/.)**-99819/,,&0.)3,.,1..191050:740/44-54-'&&*'+319/1/8/42,,-**3+1,*.-*-&&&%&%$%(+'*779...8223366/3/*'*-668646:7542-1*3**+5-.-&(()+-'.54161/0..-.-19-0&(&()0+66210-.2404.03.,,8.*(,),2*'''$+**//3,,-0/04)+51/+*),*,301).)&'''$&&&(*(,&+)10+%'))/,)(++'/&('(*---1,0*
