# Supplementary material for: De novo species identification using 16S rRNA gene nanopore sequencing
Source: PeerJ. 2020 Oct 21;8:e10029. doi: 10.7717/peerj.10029 (PMC7585375; doi:10.7717/peerj.10029)
Supplement: Supplemental Information 2 — Contains raw reads. [file peerj-08-10029-s002.zip › pass_fastq_runid_2c9cf7bc05858273f10e7d7ec552fc0bd742dc3e_191.fastq]

@d5cd28ac-98c2-4e8f-a9b1-d3a30fc58610 ch=18 read=24574 start_time=2019-12-13T04:03:26Z barcode=BC01 runid=2c9cf7bc05858273f10e7d7ec552fc0bd742dc3e
CCGGTTACCTTGTTACGACTTCACCCCAGTCATGAATGCAAAGTGGCCGAAGCGCCCTCCCGAAGGTTAAGCTACCCTCGCTTCTTTACAGCCGCTCCATGGTGTGACGGGCGAGGTGTGTACCAAAGGCCCAGGAACGTATTCACCGTGGCATTCCTGATCACTAGCGATTCGACTTCGTAGAGTCGAGTTGCAGACTCCAATCCGGACTACGACGCGCTGCATGAGGTCCGTTTGCTCTCGCCAGTCGCTTCTCTTTGTATGCGCCATTTAGCCAGCACGTGTGTAGCCCTGGTCGTAGGGCCATGATGACCAATCATCCCACCTTCCTCCAGTTTATCACTGGCAGTCTCCTTTGAGTTCCCACGGCCGGACCATGAAAGCAAAGGATAAAGTTGCCGCTCGTTGCGGGACTTCTTAACATTCCTAGCTTACAGGTGGCGACAATACATGCAGCTGCTGTCTCACGGTTCCCGAAGCACATTCTCATCTCTGAAAACTTCCGTGGGTCATCAAGACCGGGTAAGGTTCTTCGCGTTGCATAAACCACATGCTCCACCGCTTGTGCGGAGCCCCCCCGTCAATTCATTTGAGTTTAACCTTGCGGCGTACTCCACAGGCCGGTCGACTTAACGCGTCAGCTCCGGGCTTCCGCGCCTCAGGGCACAACCTCCGTCGGCATGCGTTTGCGGCGTGGACTACCAGGGTATCTAATCCTGTTTGCTCCCCACGCTTTCGCACCCTGGAGGCGTCAGTCGTCAGGGGCCGCCTTCGCCACCATTATTCCTCGAATCTCTACGCATTTCCACCGCTACACCGCAGATTCACCCTCTGCGAGACTCAAAGGAAACGCCGGTATGGATGCAGTTCCCAGGTTGAGCCGAGGTTCACATCACAACAATAAACCGCCTGCGTGCGCTTTACGCCCAGTAATTCCGATTAACGCTTGCACCCTCCGTATTACCGCGGCTGCTGTTTGAGTTAGCCAGTCGCTTCTTCTGCGGGCTAACGTCAATGAGCAAGGTATTAACTTCCTTCCTCCCGCTGAAAGTGGCACCACAGCCCAGGAGCCTTCTTCATACACGCGGCATGGCTGCATCAGGCTTGCGCCCATTGTGCAATATTCCCCTGCTGCCTCCGTAGGAG
+
1*&515,/*0,*.0*+))*/,3+30-(++45496.7-'*)*')')'(%'(%%'(294*2*&&*0-42945*0/,,-&)+&*+3,1-*$()'(,')*4*),.6642.//)15*+%+*-)-)()+*-4-/10/+%0/1/,&((-6223;6827210:0.+-.12%)-).1235:3/*..,.'-%%$&,-'$(+'')*+3409)1+/..1247,,/)',--()'$'))&&&..02+,6/+-/.&,),&(&)*&(3-6540:.++242312645:/($#$$&)).*&')+---.5.,/7;:67558;8901//.-'/)'(+,-+11,'+5-8570-*+-/92-/568.8-++44311%(&&)(-//43,$)'*,1,6896')*((*$)00*.,(243')*1*0(&'-,-8-+-)31.-(&$$$--606/,('%'''&'()-+'+0/.+1+*%#%(),*%&&$%)(*-/19694;99.('&*)))-012:5222222.-),,3+-0210-('+#+$'),,**,9:,1*+/5,029578526,8,&($$&4662-**)'+)4+(-2('&&()).+2%(3.05630,0:6768435<;0004:9484/7.-,'-0),+--.)$&%'+/0'/+/,-*''0)**,)'#'*12.,)-''&'0/(*%,,5-,)1(%&,457;883/272.01005,54+'+).011541**$)'&+*'*(,+.6;89:971:3-/,44/+'))),-+,-.,06&&+,('))),+'+)+)+-**15//857;4,-))'(,-(-0(,433-0%%1135886846+/30+,'*+(*,*+',/'((,(*)&$*+)&)%$%)(1,**0/1,%&((()+/1,520/%)*,.+**.//)&(3:26-'10.'%/.0:-'*+-0*+,(*()%*'*/7'%'(*-642.,*,,*'+)(&%&%&*16:.-+,-2.2...-1+++16-,35,0+),+44,1,6//042/%%$*%*+9//.7-41-&(0,79;4010*20.((')*.,10--0*-1-.,,,///**.+..193,.49-,581/1*)+*$$#&&(*,%03*%)+&)296966:67710'.-//61137;76/////*1/--3*/+6:-*8/,.670;00071/-..,././70::,,451,,
@b86ba98f-1b6c-41a3-96b8-d2d929d3893c ch=119 read=179812 start_time=2019-12-13T04:03:37Z barcode=BC01 runid=2c9cf7bc05858273f10e7d7ec552fc0bd742dc3e
CCTTGTTGCGACTTCACCCCAATCCTTATTTCACAGCCCCGGCCGCTGCCTCATGCGGTTAATCTGGACTTCGGGTATTGCCAACTCTCATGGTGTGACAGACTGAGGTGTGTACAAGACCCAGGAACGTATTCACGCGACATTCTGGATTCGCGATTACTGAAGTAACTCCAGCTTCATGTAGGGCGAGTTTCAGCCTACAATCCGAACTTCAGAGACTGGTTTTAAAGTTTGGCTCCACCTCGCGGTATTGCATCTCTCTGTACCAGCCATTGCTTAGCACGTGTGCTTGGCCTACACATAAGGGCATGATGATTTGACGTCATCCCACCTTCCTCCTAGTTAACCCAGGCAGTCTCGCTAGAGTCCTCAACAATGGTATTAACTAACGGCAAGGGTTGCGTAGTTGCGGGACTTAACCCAACTTTATCTCACGACGCAGGCTGACGACAATATGCACCACCTGTCCACCTTGTCCCCGAGAGTTTTCCTCGATTAAAAGAGTAAGTACAAAGGGATGTCAAGTGTAGGTAAAGGTTCTTCGCGTTGCTTCAGATTAAACCATGCTCCGCTACTTGTGCAGGTCCCCGTCAATTCCCCTTGAGTTTAATCTTGCGACCATGCTCCCCAGGCGGAATGTAATGCGTTGGCGGCGGCACGGAGGTGTTAAGAGCCCTAGTATTCATCGTTTACGGCGTGGACTACCAGGGTATCTAATCCTGTTTGCTCCCCACGCTTTCGAGGCCTCAGCGTCAGTTACAGTCAGAGTCGCCTTCGCCACTGGTGTTCTTCCTGTCTCTACGCATTTCACCGCTACACTGGGAATTCCACTCTCTCCTCTCCTGCACTCTAGATAACCAGTTTGGAATGCAGCACCCAAGTTGGGCCCAGATTATTTTCACATCCCGCTTAATCATCCGCCTGCAGCTCCCTTTACGCCCGAGTAAATCCCGGTAACGCTCGCCACCTGCACGTATTACCGCGGCTGCTGGCGTATTAGTTAGCCGTGGCTTCCTCCTTGGTGCCGTGTTATCTTCACAAAGGCCAGGCTTTACGATCCGAAACCTTCATCACTCACGCGGCGTTGCTGCATCAGGGTTCCCCGTTGTGCAATATTCCCCATGCCTCCGTG
+
+518112(+,$+073.8;:-5/53&('#%&&&&'(%,(('&&&'#&&%(.*'$)&)'*),(%((#)-///20/71/(/('606++*+)*0,0.+,.001'-).+*'-/,/7030224+426(%0/494...404.3/3125299/.2&'8+7'),*/+)+($'&%)*1,-/''&)-843421.-/*,++-3;21---0-034:41)%(.-.,,($')/096+6::-384+.9/-/.0/457:9622284+**%%)()),+(,/3178212:177(%(%%(0,,,)&'$%(&3'1)('***,.:8/57/77.////565,-/1556,61+&.04652,/++',0*+$&$$&10/189766(+/,(()*1:59)1,6..+430.122154911%130,20280,)'$(--+-19411200.+-(,''%&&&()/+&'''($*$$%$)))3/,/00++-,-.2245.,,*0'&.2061051/+))(%&+72-+52546.0.1,(()./25+3-34/)+31-07663/+--01*,+.4(-,03/040+-+/,+-8:7*(,3-4<03/---/006467/,/.,-/1%474875++/52876801()*/129<;-66/6/...,//+.,011).,+-//*1-2.')(1,02717.6--5-,3*%,*-'+***6-,**.&05+''*+.0;:79845:8++)+*'+-50//'/9.4*%))+.,.403:245;/&*,/;5,(1++-4.*,)))4/2200111:102,+++-00%%&(),1472:3687(/.-(*(*0+)'*))(-..-../6756;93132+-4*1.20)/)-./122&('(/012**,,-''&'#'+.../341059473;;1737400'//11:0,''&+$''.1*&*%0(*06;1,,./-7/*&'%%*2.1.18107:4.3*/***4)/3)%'''('&'&)21)131('),274246701623:)()((,/.0916:55.5././.4)'&%$))(+..,&''()&&'(**&'+$)&+*-'2601'*2/03/0,$((/,'&,2*,2/.36346674()+*)'*.213594675.301-1-/.9.011134625003*7:7+()-)-/1070*-,/.52'&$''&0('&'
@aed3277a-392a-4601-864b-72aa9f1bd4a4 ch=113 read=78126 start_time=2019-12-13T04:03:36Z barcode=BC01 runid=2c9cf7bc05858273f10e7d7ec552fc0bd742dc3e
CCAGTTACCTTGTTACGACTTCACCCAGTCATCAATCCCACCTTAGACAGCTCCTTCCTTGCGGTTAGGCCACCGGCTTCAGGTGTTATCAACTCTCATTGGTGTGACGGGCGGTGTACAAGGCCGAGAACGTATTCACCGCGACATGCTGATTCGCAGTTACTAGCGATTCCAGCTTCATGTAGTCGAGTTGCAGACTACAATCGAACTGAGAATGGTTTTATGGGTTTTGCTTCACCTCGCGGCTTCGCTTCCCTCTGCATCCATTTGTAGCACGTGTATAGCCCAGGTCATAAAGGGGCATGATGATTTGACGTCATCCCACCTTCCTCCAACTGTCACTGGCAGTCTCGCTAGAGTCCCCAACTTAATGATGGTAACTAACATTAAAGGGTTGCGCGTTGCGGGACTTAACCAACATCTCACGACACAGGCTGGCGAGCAACCATGCACCACCTGTATCTCCTTATAGCTATCTGTCCATCCTGGAGCCTTTATAGGTATGTCAAGACCTGGTAAGGTTCTTCTTCGCGTTACTTCGAATTAAACCACATGCTCCACCGCTTGTGCGGGCCCAAATCAATAGTGTAAGGTTTCATTCTTGCAGACGTACTACTCAGGCGAATTACTTATTGCGTTAGCACTGCAGCGCGAACTGACATCCAACGCCAGGTACTCATCGTTTACGGCGTGGACTACTGGGGTATCTAATCCTATTTGCTCCCCACGCTTTCAGGACTGAGCGTCAGTTGGGCAGATCGTCGCCTTCGCCTGGTGTTCCTCCATATAATACGCATTTCACCGCTACGCGTTCCACGATCCTGCCTGCGCTCTAGCTGCCTGGTTTCTATGGCTTACTGAAGTTAAGCTGGGCTTTCACCACAGACCCTTGCTGCCGCCTGCTCCCTCTTTACGCTTGTGTTCCCGGATAACGCTTGCCACCTACGTATTACCGCGGCTGCTGGCACGTAGTTAGCCGTGGCTTTCTAATAAAGCACTGTCACTCGGGCTACCATTTCCTGTAGCCGCCGTTCTTCCTTTATAACGAAGTTTACAATCGAAAACCTTCTTCCTTCACGCGGCGTTGCTCGGTCAGGAGTTCCCCATTGCCGAAAATTCCTACTGCTGCCTCCCG
+
1-%,.5.3809/-7,-.368:5-.13)*/////.33/:2,/,1,-)//)***-3363-)-02+((2),37-+5-162284'4+,*10.//3(**0-/,3/25565322399604134222918730*&+--5:89;735723420010/50-/80&'+,--*&+))*.-12)(&#(+402224/'560.014/0074710*1,+/')352./+,511586;/022:-5::.,.12213;7712,7+,7//05074-,,(&*'(/9592,''&**&)-.11''%).-+')0/.+,-7/*37/-02021105:0.,259::/97.,695966*2)0(+.779/1-5---4622524810,.*+15/-2+,,./-.067:9876548.&'+2.*-.,,-+('(')602296/*)'-&0+0/776532+././.1(*352322-)&)-)1003).'+0*,2,+--/077%-&'(-(*-78,*$)+53-77-32+)&%%(+-5'()+,727521126:642325-80;90.)..14763:)00;2+-111/;58/&(+0-000/+1''()+*.,2)5211+'('))),&%$&$$$%++59+-/9:,2-+,$.*'$'(**)*+-/221'3(5'%%,)+401209//(--125/-..),((+-')(647/+0-,%&%'(%)*/087986196,-(01357;777777&64-///5678-9,,(:9**536793,-*)+5,+%54123333321.).1(*+)**01663999896:6//1*,/536;84307),+-/'*(0./.0;8.-24+-.),%*)/31+&&&+,.0($&&$%)+0241,,.054:66/6:.,0133973;2346*1,*70.(('*2815:30232$%((683*,+*)-+20/0;854347))*36*+.+)'(#),.-82-.:8,,',*/-1+,.'*6014454/)*/,36181/-,5,2.$(*3486<5447*405*01*'*+1)18/'-%)&'+95734*)**-*-.*/;614))''(-85999.3'&'+)+/-+,222'(,,/9:1*4)((%)025477:78:957<4..+-,11/31./:64423153&-0*473,/-7++))+697/054+*-.-2776622520
@94aafdf7-44ea-492a-9c7f-5ce640532571 ch=62 read=158594 start_time=2019-12-13T04:03:53Z barcode=BC01 runid=2c9cf7bc05858273f10e7d7ec552fc0bd742dc3e
CCGGTTACCTTATTTACGACTTCACTAATCATCAATCCACCGCCAGACGGCTCCTTCCTTGCGGTTAGGCCACCGGCTTCGGGTGTTATCAACTCTCGTGGTGTGACGGGCGGTTATTGTACAAGGCCGAACGTATTCACCGCGACATGCTGATTCGCGATTACTAGCGATTCCAACTTCATGTAGTCAGGTTGCAGACTACAATCGGTAAGGAATGGTTTTATGGGTTTTGCTTCACCTCGCGGCTTCGCTTCCCTCTGCACCATCCATTTGTATACGTGTGTAGCCCAGGTCATAAGGGCATGATGATTTGACGTCATCCCGCCTTCCTCCCAACTTGTCACTGGCAGTCTCGCTAGGAGTCCCAACAATGATGGTAACTAACGATAAGAGGGTTGCGCTCGTTTGCGGGACTTAATAACATCTCACGACACGAGCTGACGACAACCATGCACCACCTGTATCTCCATGCTATCTCTCCATCTCTGGGACCTTTGTGAGTATGTCAAGACCTGGTAAAGGTTCTTCTAGCGTTGCTTCGAATTAAACCACATGCTCCACCGCTTGTGCGGAGCCCCAAATCAATTCCTTTGAGTTTTCATTCTTGCGACGTACTACTCCCAGACGGGTACTTATTGCCGTTAACTGCAGCACTGAACTTTGACATCAACGCCAGGTACTCATCGTTTACAGCGTGGACCCTACTAGAATTATCTAATCCTATTTACTCCCCACGCTTTCCGGGACTGAGCGTCAGTTGCAGGCCAGATCGTCGCCTTCGCCACTGGTGTTCCTCCGTATATCTACGCATTTCACCCGCTACATGGAGTCCACGATCCTCTCCTGCGCTCTAGCTGCCTGGTTTCTATGGCCGGTTAAGCTTCCGGGCTTTCACCACAGACCCTTGCCGCCTGCTCCCTCTTTACGCCCAATAATTCCGGATAACGCTTGCCGCCTGCGTATTACCGCGGCTGCTGGCACGTGGTTAGCCGTGGCTTTCCTAATCAAAATTACCGTCACTCGGCTACCATTTCCTGTAGCCCGCCGTTCTTCCTTTATAACAGAAGTTTACAATCCGAAAACCTTCTTCCTTCACGCTGGCGTTGCTCGGTCAGGGGTTTCCCCATTGCCGAAAATTCCCTACTGCTGCCTCCCGTAGGGAG
+
5,070:00040&05+)-,-008410/2745233/7)+0*.(%'$%&()&0./2)+.-./7,.*4-5'*3::+-.,+*,2-('+((+,--05/-.0-/.41765568:7;;2&,10*)+%*&-+72:33'&.-,957:4-00,037;8;999:88:7*+./.7..+*,./*14,'/(&((''--51448&'53:/4177444517..%%%%%())1.-267:/-..</5:8()).+1.4722++*/254.,-7//5-.02.//198;896-8/--.)'.%,'),-/,35,)/-..5960387//40111/8;/,+.-269,;5,(-1385-)3,(*.--7.005708/..8:567313-/'&(.02..&(('(')+49546456:..--3/*&+*--4/54888149*+05:70,(*0/-.1-//9/3*,,0-*,,/426441358786978)0008/36478786541'*''()678-,5.,:6764.3(#%%'-($*(()*,,-/9-,,')004,*.0,+1/;75<,)&(*..7*.-71+1.1/375,-*)(1,3359.1.--0-/1/6+0%'5/3),240-),&-/0,19/%**8;61187-)*(')(0)++01/00.-(*/&4+0'''*,1+20/5420605/232.12'..0496599224;;950/%&$%'&+),-2122-2;*(*/-10206-+('+,82-,'&,+*-1449302//13.%*,/9;7)+,+38,2(.45//+)%()*61%+6($$%&),9///66128//1-30,/5.2238679546/17047:9;::2001.3:80206.+.++,**(.''*-1(**-./4//-.0/,,(--6&'+--17:-073:4.&'*.2//.3.709+/19+/)45+6:-*(()&(()-8:))'%)/.26-,..0;5-,020).,+''*-)&,*,/-7-;:7:60/14.1*%/*0&2--+7+%2710211176:18.,,..)21+*)0+2606.15/(*'&%&%03,)+.)47789/010*/+)&+/'+9:-72.('+-8+-992.9237./082-./0+))1)(3;4/12973.*-150.248./5/-252)-*,+/30.5-,,.0+4,,&,6713;8,482-3;-26/-8:22-7/*'(**+.22492192.//)1,((
@9074e6c2-497d-442d-92d5-b9221dbd3ae7 ch=478 read=50172 start_time=2019-12-13T04:03:48Z barcode=BC01 runid=2c9cf7bc05858273f10e7d7ec552fc0bd742dc3e
CGGAGTTACAACATTTTTTGACTTCACCCCAGTCATCAGCCACACCGTGGCAGCGCCCTCGAAGGTTAAGCTACCTGCTTCTGGTGCATAAACTCCCATGGTGTGACGGGCGGTGTGTACAAGGCCCGGGAACGTATTCACCGCAGCAATGCTGATCTTGCGATTACCTGGCGGTTCCGACTTCATGAGTCGAGTTGCGAACTCAATCCGGACTGAGATAGAGGTTTCTGGGATTGGCTTACCGTCGCCGGCTTGCAGCCCTCTGTCCTACCATTGTGGTACGTGTGTAGCCCTGGCCATGCCATGATGACTTGACGTCATCCCCACCTTCCTCCGGTTTGTCACCGGCGGTCTCCTTAGAGTTCCACCGTACGTGCTGGCAACTAAGGACAAGGGTTGCGCTCGTTGCGGGACTTAACCAACATCTCACGACACGAGCTGACGACAGCCATGCAGCACCTGTGTTCGAGTTCCCGAAGGCACCAATCCATCTCTGGAAAGTTCTCGACATGTCAAGGCCAGGTAGGTTCTTCGCGTTGCATCGAAGATTAAACCACATACTCCACCGCTGTGCAGACCCCGTCGAATTCCTTTGAGTTTCAGTCTTGCGACCGTACTCCCCAGGCGGCGGGCTTAACGCGTTAGCTTCGATACTGCGTGCCATTGCACCCAACATCCAGTTCGCATCGTTTAGGGCGTGGACTACCGAGGTATCTAATCCTGTTTGCTCCCCACGCTTTCGTGCCTCAGGTGTCCGGTGTTGGTCCAGGTAGCTGCCTTCGCCATGGATGTTCCTCTGATCTCTGCACGCATTTCTACACCAGGAATTCCATACCCTCTACCACCTCTGGTCGTCAGTATCCGCTGCGATTTCCCAGGTTGAGCCCAGGGCTTTCACAACGGACTTAAACGACCACCTACCACTTGCGCTTTACGCCCAGTAATTCCGAGTAACGCTTGCGCCTTCGTATTACCGCGGCTGCTGGCTGAAGTTAGCGGTGCTTATTCTTTGGTGCCGTCATCCCAGCCGAGGTATTAGCCGGCTGGTTCTTTCCCAACAAAGGGCTTTACAACCCGAAGGCCTTCTTACCCGCCCCGGTATGGCTGGATCAGGCTTGCGCCCGGTGTCCAATATTCCCCACTGCTGCCTCCCGTGAG
+
8*+&&*.'-&&%*+3124,-./33811950.37;:;,((.+%*,065761*+&)+47/+/'((,3/:88/56759.--:,9831($$#'4:;684;8---.-/977869:74822234060036,0&04738742--/((3+13,33274449554.-)&'.+4-,753&42*'78923.01<1895(,//1/..2.+'(.-47-9210,10997.377/,'-(09:.-./2*8(5(*1:23:7;;0/-&*&'*)-&*.7+))'%,+'&(.3.21)*')),0/0(++),,096-/)(()*,5;88655300*0+,,--266175++1.0551257563<50231491940*3-,1*(***+.-.0.*.6/6234521//0-.20.1576592-+50-,,--47706/*03:3100610/2+-/-22740211/4,+,++/2148693.16379:18767856444<6,-27250/**..-.)*,+,+24.020,-6135,+,7/.//-879101-..408-1322084;89;958818110660.,(+0.29/6725///-,3)*2+'(''$%'%,$+243-47),,+1-()613134:;65::68:1559::,0)..131.%))),43+-*('*.2././*-#&(,3/2222;:::4/)'%'%/)*%,*(-,45/9.$+*.**,36866<3+4461.,29877355)$,,000..1336554,;-006/),($0--3;1+24(+'&'&,'))03'%(-(*93930(*17754520234;889<999:7979<94/2)*,/.-(-%&$&%/.2610---,/6-11/1343-*-/26../1.44)-'',0/66669;%--/2:5*0/./)&.:*6<.)-4/:/0/;22&-16.281*&&*,..855-5/;377779&)*(()+%(&'')+-25812162,'**477:40'%&*,02++))*-+35*::55304-27112737665/0)'*(&(),$*(&(&&'/*(33105)*),&5878849980.*30)'*+.**/+*,,)'',+0,7.1;/7;1-++.5-%,',./4(,-+34,*+--1082*&+'#+4)*0*.'($&(()2779<78402948;13-64**%-(*+--+./+.1481*-))(%&*,,02(*3(&'
@06a4df15-bb31-4529-be17-a46b3ec68f9f ch=233 read=82242 start_time=2019-12-13T04:03:45Z barcode=BC01 runid=2c9cf7bc05858273f10e7d7ec552fc0bd742dc3e
CTCCTACGGGAGGCAGCAGTGGGAATATTGCACAATAGGCGCAGTAGTGCAACCATGCAACGTGTATGAAGGCCGGGTTTGTAAGAGAGTACTTTCAGCGGGGAGGAAGGGAGTAAAGTTAATACCTTTGCTCATTGACGTTACCCGCAGAAACACCGGCTAACTCCGTACCAGCAGCCGCGGTAATACAGAGGAGTGCAAGCGTTAATCGGAATTACTGGGCGTAAAGCGCACGCAGGCAGTTTAGTAAAGTCAGATGTGAAATCCCCGGGCTCAACCTGGGAACTGCATCTGATGCTGGCAAGCTTGAGTCTCGTGGGGGGGTAAATTCCAGGTGTAGCGGTGAAATGCGTAGAGATCTGGAGAGATACCGGTGGCAGAAGGCGGCCCCTGGACGAGACTGACGCTCAGGTGCGAAAGCGTGGGAACCAAACAGGATTAGATACCCTGGTAGTCCACGCCGTAAACGATGTCGACTTGGGTTTGTGCCCTTGGGCGTGGCTTCCGGAGCTAGCGTTAAGTCGACCACCAGAATGCAGCCGCAAGGTTAAAGCTCAAATGGGTGGCAGGGGCCCGCACAGAGGCAGTGGAGCATGTAGTTTAATTCGATGCAACGCGAACCTTACCTGGTCTTACGGCATCACGGAAGTTTTCAGAAGTGAGAATGTGCGGCCGGGAACCGTGAGGACAGGTGCTGCATGGCTGTCGTCAGCTCGTGTTGTGAAATGTTAGGTTAAGTCCCGCAACCCAGGCGCAGCCTTATCCTTTGTTGCCAGCGGTCCGGCCGGGAACTCCGAGGACTGCCAGTGATGAAGCTGGAGGAAGGTGGGGATGACGTCAAGTCATCATGGCCCTTACGACCAGAATGCCACGTGCTACAAGCATGCAAAGAGAAGCGACCTCGCGAGCAGGCGGACCTCATAAAGGAGTGCGTCGTAGTCCGGATTGGAGTCTGCAGCTCGACTCCATGAAGTCGGAATCGCTAGTAATCGTAGATCAGAATGCACCACGAGTGAATACGTTCCGGGCCTTGTACACACCGCCCGTCACACCATGGGAATTAGGTTGCAAAGAAGTAGGTAAGCAACCTTCGGGAGGCGCTTACCGCACTTTGTGATTCATGGCTGGGAATTGAAGTCAGCAACAAAGGCCAACCGG
+
++4-++2,10)(',/15(//-56+2/-811012284%.+**./)0&%.&('%)+01,/,.-/0121'())(()'&(009..138'(&%%**/5;52+10/6:-*,)0,.2)'(*.41)+..0.-/-27++258118/.-(+&'.60+..%.(*(,.1)*/./72/21/.(.1+,+&-221-,++.1,''%'(''$()/+40)+1104/.+&)(*1-33/.,%#$&)/,))))'))++480/87;-*%)&,)*//*/12--%(.+)376-*67889..0811./'&..00..1002525304//5/--.'%&()-*&/+22/4.,++'4+6-**1,+--*/.,0.'%*.+12664/-,-*2.4/,-**0./3-4-*3.-**,*)*(*-/87)'/511)&''+(*%)%*+3+.700/+11+*/04/1/*&.(32/4(33*0.,,33(75*)-785651)*-0694.14-+*$($),-1/8021'(,/-8,7-%&$)/.+00/5/+*-(,),,0'(%)(-707-10,',.&,&&,&)&$-%02/352/-50:294*/002::./-%)*,+-.36/-8.*+++,%%',-'024/-..,.&+%,/973;5<.-++**.&++.))-)''&%*0-.,/+'&"%*(++14(,*.*.*.98-1)%(%&')*&%(,,/+1+./0(27278:70&%0*21(+*-29:76443:/....032,.//7487.7+&&,0+)+0.&10391-+*-.)'--+5(($-..0,,%(%$%')/&'-)'3.-5722/082-',/,7'3.,*+-0%'%+,*+5631+1...-''*$&'04-/)*(-*)'')0*4847765*-*-26:8$*)5/6)'&%&*03212162&*(&'..02+%+//*+,-*.20,&&')('(.(088:67.'))*10.*.*-7683648))($('//.24,1.202-*0-10+-)*+-26/)%*+4-+0350(*)*)(()'/-106001002272206&*+,,3)+51(,&*-.0)()**-7549*2,-'(///0/1%+&*&().5///,*.035347(/*2-*&&+%.107//17-(,($(&*%%(*()**.*/1/(3-(*1),717./0*,(*+10-0588;5**(*()&+)%%0&)-2--+$''*()*0++*+-13/,23
@d677abdd-8ef9-4d26-91b5-1e11e03caf1c ch=320 read=57882 start_time=2019-12-13T04:04:02Z barcode=BC01 runid=2c9cf7bc05858273f10e7d7ec552fc0bd742dc3e
CTAATACTTCGTTCAGTTACGTATTGCTTCGGTGTCTTTGTGTTAACCTGCTTGCCTGTCGCTCTATCGGTTACCTTGTTACGACTTCACCCCAATCATCAATCCCACCTTAGACAGCTCCTTCGCCTTGCGGTTAGGCCAGCCACCGGCTTCGGGTGTTATCAACTCTCGTGGTGCGACGGGCGGTGTGTACAAAGGCCAGGTATTCACCGCGACATGCTGATTCGCGATTACTAGCGATTCAACTTCATGTAGTCGAGTTGCAGACTACAATCCGAACTGAGAATGGTTTATGGGTTTGCTTCACCTCGCGGCTTCGCTTCCCTCTGCACCATCCATTTAGCACGTGTGTAGCCCAGGTCATAAGGGCATGATGATTTGACGTCATCCGCCTTCCTCAGCTGTCTGGCAGTCTCGCTAAGTCCCCAACTTAATGATGGTAACTAACGATGGGGTTGCAGCTCGTTTGCGGGACTTAACATCTCACGACACGGGCTGACGACAACCAATGCACCACCTGTATCTCATATAGCTATCTCTCCATCTCCTGGAGCCTTTATGAGTATGTCAAGCCTGGTAGGTTCTTCGCGTTGCTTCGGAATTAAACCATGCTCCACCGCTTGTGCGGAGCCCCAAATCAATTCTTTGAGTTTCATTCTTGCGGGCAATGCTACTCAGGCGGAGTACTTGTGCGTTAACTGCAGCACTGAACTTTGACATCAACGCGAAGTACTCATCGTTTACGGCGTGGACTACTAGATTATCTAATCCTGTTGCTCCCCACGCTTTCGGGACTGGAAGGCGTCAGTTGCAGGCCAGATCGTCGCCTTCGCCACTGGTGTTCCTCCTTATATCTACGCATTTCACCTTCACACATGAATTCCACGATCTCCTCCTGCACTCTAGCTGCCTGGTTCTATGGCTTACTGAGTTAAGCTTCCTTCACCACAGACCCTTGCTGCCGCCTGCTCCCTCTTTAGCCCAATAATTCCGGATGGCAACGCCCACCTACGTATTACCGCGGCTGCTGGCGCGTAGTTAGCCGTGGCTTTCAATAAATTGCGTCACTCGGCTACCATTTCCTGTAGCCGCCGTTCTTCCTTTATAACGAAGTTTACAATCCGAAAACCTTCTTCCTTCACGCGGCGTTGCTCGGTCAGGGTTTCCCCTACATTATGAAAATTCCCTACTGCCTCCGTAG
+
$+$%($)*.--/54.42;2217031-.1:1.30021670,'&'(+)04-(+/*+06247:79974344'(23)+226&48&+1)68:9419:7+:.21060:.96,#,$&('*130234485;6$%%'(*+03,7),-6+%$')+.2.1)'0'+01.-/2112-)))+,.17888666784:963910103//55*1+3,&('('+..%''(*+16677:55-//*)/0-4/.,/.-/,++-*&,+052,..228:42143602.533214422/))/366.,(,0..48;4/01<5387+/0;057:56404+**''%),*57/,4++*'--*4696/0'&',,63431*&(*+//'+-**)*5-0481681000.009//036:989'%,3/573-,'%$(((2(+,,,4:877-+/&.-0.6:,,)'*)2-2002-5.,*((0+6554/2)+*4%0%'*-457:+**1975/2-1./,.131*,.///0*(0233144362',(,).+.03307753525659*/,+%.--77565-5,--958'(6,*,/1.56(*+)+,/:687--+,/-&*,(-20719;8*+&,4022;7/-**(*(-/24*,+/399230+,11-.17*+$(-52(*,,+)--*--05+*&*0;4/-47423,/,0-++5../3347986::21)'*)*-/*1,1.505188810/0,389563052,,-116)7-((&'(',,/48588)78,),+2,,,.4-35146+'&(-,6320-420.*)++.-225-,.--/;11-;98864&'$&+.25:024301,./2-*)557597899695,,,,.55755547615&('(,3978+63667<830,()/(&'&(()*&-231)(,+/26/5+*6:2351325)%07848424356+*%.*32384554)(*3*.).682%&*+/2/---099<.4,*++*/.+/7--,+.8**/38-'&+,(04288:746*5/7$&)&'('*,(&-,/35571520683020/0343/,(&(*/--6.++/8/81.)%'&#)+(,2'*&$'(*8&0010+)*%*+(,;9/++,,..7/77;9996.3-0,63/+.*('$$&):7.022,.(&)/1.,216399987<6+.())1-05100:9.6,-&(,/,814,-*()-(+.#$'*78239182)&(&(,-+33)+00
@d0f00bec-5ed3-4c10-97dd-c27d078e5255 ch=100 read=114684 start_time=2019-12-13T04:04:07Z barcode=BC01 runid=2c9cf7bc05858273f10e7d7ec552fc0bd742dc3e
CTCCACGGAGGCAGCAGTAGGGAATTTTCACGGCAATGGAAACCCTGACCGAACAGCAACGCCGCGTGGAAGAAGGTTTTCGGATTGTAAACTTCTGTTATAAAGGAAGAACGGCGGCTACGAAATGGTAGCCAGTGACGGTACTATTAGAAAGCCACGGCTAACTACGTGCCAGCAGCCGCGCTATGCAATGGTGGCAAAGCGTTATCGGAATTATTGGGCGTAAAAAAGAGAGGGAGCAGGCGGCAGCAGGGTCTGTGGTGAAAGCTGACGCTTCATTAAGCCATAGAAACCAGAGGCAGCTAGAGTGCAGGAGAGGATCGTGGAGATTCCATGTGGCGGTGAAATGCGTAGATATATGGAGGAACACACCAGTGGCGAGAGAGCGACGATCTGGCCTGCAACTGACGCTCAGTCCCGAAAGCGTGGGGAGCAAATGGGGATTAAGATGCCTAGTAGTCCCGCCGTAAACGATGAGTACTAAGTGTTGGATGTCAAAGTTCAGTCGCACGTTAACGCAATAAATTACTCCGCCTGAGTAGTACGTTCGCAGAATGAAACTCAAAGGAATTGACCGGGGCCCGCACAAGCGGTGGAGCATGTGGTTTAATTCGAAACAGCGCGAAAAGAACCTTACCAGGTCTTGACATACTCGCAAAGGCTCCAGGAATGGAGAGGAATAGCTGCAGAGATACGGTGCATAGTTGTCGTCAGCTCGTGTCGTGAGATGTTGGGTTAAGTCCGCAACGAGCGCAGCCTTATCGTTAGATTACCATCATTAAAGTTGGGGACTCTGGCAGGACTGCCAGTGACAAGCTGGAGGAAAGGCGGGATGACGTCAAATCATCATGCCCCTTATGACCTGGGCTACACACGTGCTACAATGGATTAGTGCAGAGGAAGCGAAGCCGCGAGGTGAAACAAAACCCATAAACCATTCTCAGTTCGGATTGTAGTCTGCAACTCGACTACATGAAGTTGGAATCGCTAGTAATCGCGAATCAGCATGTCGCGGTGAATACGTTCTCGGGCCTTGTACATACCGCCCGTCACCACGAGAGTTGATAACACGAAGCGGTGGCCTAACCGCAAGGAAGGAGCCTGTCTAAGGTGGGATTGATGATTGGGGTGAAGTCGTAACAAAGGTAACCGG
+
-,.)&+*0').)+.-+/*-&-*.*/0-)+')-173;3.'+2*0:,-.67341'2-&,-.2230)'*,-&))&*)(*+522,(1$3&%$&*+-6-51//0/1;7-,2+0*.1/0:111*)''%&)1),780018(+-0/5653+,.+3--'-/,+58/2/0./02---/.43484223091,.&'++,.-,*+.4//1128),176;656*-,*0*+10*32-./46800)%)('+0*')*(,,+.7*&((*)..--0+.&031/1+&&#%$'#%%+%(+33+*:,452+33)3:/+&)..,///.,--./5.07++(1907:7;991*.24230,(''%'03,*5:*,379:988524,140/1)1,*-/,/66682;2'&&)+*.02994242-.64;4:160/.01/0778.,,1.,%'((+248;76.)+./;:3)+1-*.*(%%*/&/-*)-/11.9/'%*+457;87.&)('&)*1375240:091760/*),**17933,')+%+*-2.3-,0(*)'0'-((*/3802,&$'++034*3')576621/8463;8334-3+*+,..0.-)%,/-,-8/+.*1,)*+-501;222+0)))1+8160771--3/-0&5/44590*).63240+,7-2555243656+*)(-$&)26)3436(*0*-*.62/,((+'/2&(&'$&%'')-73//++*++,,125+.0354-/012192356..-,,6212-+.,608-134+,067+***)*,(20+5234,3+&%(4,.6;799.8-7/*+2709:30,-/.310(/30240340/0/.+1.*5579)&*(,-+6-/81/1237566)(%(+-.269.61/)+++,0,/502.++%'+)*'*+--+)(+,422826''+867.0'))*-),1.7/020-*'*'))).(,.7:12:4+..6;39:;8501/12;837/50,/-05//50/0--11/26463506..9494876975401/3*+-41-',',023/0110/2.32$'***224<8881779535.0.3015:<95;7113344---+-+.03/..23/)0*$'*(+87514()78:54627'++/,*'&&%&#101)&/,.7<90-2*-.2091036./,1-+,5468:/07',+/2:;:9/
@9d5fdb24-7590-42f2-b09e-3b3c4f731cfc ch=132 read=55118 start_time=2019-12-13T04:04:21Z barcode=BC01 runid=2c9cf7bc05858273f10e7d7ec552fc0bd742dc3e
CCGTTTACCTTATTTACGACTTCACCCCAGTGAATCACAAAGTGGTAGCGCCACTCCCGAAGGTTAGCTACCTACTTCTTTTGCAACCCACTCCCATGGTGTGACGGGCGGTGTGTACAAGGCCCGGGAGCGTAAATCACCGTGGCATTCTGATCCACGATTACTAGCGGTTCAAACTTCGAGTCGGTTGCGAACTCAATCCGGACGCTACGACGCACTTTATGAGGTCCGCTTGCTCTCATGAGTCGCTTTCTCTTTTCGCCGCCATTGTAGCACGTGTGTAGCCCCGGTCGTAAGGGCCGCGATGACGACGTCATCCCACCTTCCTCCAGTTTATACTGGCGGTACTCCTTTGAGTTCCCAGCCGGACCGCTGGCAACAAGAGGACCGGGTTGCGCTCGTTGCGGGACTTAATAACATTTCACAACACGAGCTGACGGCAGCCATGCAGCACCTGTCTCACGGTTCCCCGAAGGCACATTCTCATCTCGGCTTCCGTGAGATGTCAAGACCAGGTAAGGTTCTTCGCGTTTATCGAATTAAACCAGCATGCTCCACCGCTTGTGCAGGCCAAATCAATTCATTTGAGTTTTAACCTTGCGGCCGTACTCCCCAGGCGGTCGACTTAACGCGTTAGCTCGGGAAGCCACGCCTCAAGGGCTGCTCAAGTCGACATCGTTTACGGCGTGGACTACCAGGGTATCCTAATCCTGTTGCTCCCACGCTTTCGCACCTGAGCGTCAGTCTTCGTCAGGGGGCCGCCTTCGCCACCGGTATTCCTTTCCGGTCTCTGCGCATTTCACTTCACGCTGGAATTCTACCCCCCCTCTACGAGACTCAAGCTTGCCAGTATCAGATGCAGTTCCCAGGTTGGGCCAGGGGATTTCACATCTGACAACAAATACCTGCGTGCGCTTTACGCCCGAAATGGCGTTCGATTAACGCTTGCCTCCGTATTACAGCTGCTGTGGCACGGAGTTAGCCGGTACTTCTTCTGCCGGGTGCGTCAATGAGCAAAGGGAGTCTAACTTTACTCCTTCCCCGCTGAAAGTACTTTTACAACCCGAAGGCCTTCTTCATACGCGCGGCATGGCTGCATCAGGCGCCATTGTGCAATATTCCCCTGCTGCCTCCGCGGGG
+
6,*)1'#&$+)'*3/(+//0050%+')'%)('%)).35/0(*',00-)*+.9(+--45,,4.,/+*)../680/4360296.*2,(,/*%''.63.1786343387932+1-,2,-0279-64.)'2+&(*()&($,*.56/417544:83/.-.)')+*0.+*-//1/+0+$%'&(&*'&%&))').+'/*+40.//:54)5064///()/11(+&',05.0,,+/.04-,0,+,3446)+&(*+.))-1,,+)&)('##%((+7*/,&$$&('-.+,+((').0.(*&,.).)(&.,,)&$'$&$-+)-36945/3(,(/1/+3++/()++8+(((,*2++%+*&))/),0313474/-(%'($4,576/0.,+&)((*,&&)&$(,(/+03+1(-,5-9-,,1;:71804+%()*,291014587472/,-'*&32*40&)*%'(,,47568/.0676254;:37/1*(*-)&)+002:214442./%+*.06;023-*++(../32+'%(0,,/.023<67:7794/.&((6)&.*.0<94/--/0.//+-,%,0//.4---3%0()%(+-,0.9/:0,1;6/014;<;-:67373214:5*5-/-388.-/77'775222111001.,0)&'..4&00+0+-3,--184854--*(#"%&**4*121,502..1:1.2/1)()+.488689)8.),/-8&(6;757506<+-./82+-,.0861-0.154547987644668<8678'-6;;/48./4.97349157*,.1381,)(+,+-/-1..'$')..2<*+%''/2'-((&&)$%$,+557459:1,/2333+'*,176-/+,.109:446467/23862'(+-36+-/4/2+.409)).-5(/42.-/.353222341+-/)'*.'(***60--33513,71*$&&$%'$$'/3.(+-01:/0++&(++).)()).+&-*#'&*+/.*-2+'))*$'+0,+.-,3&&*-:.:;544,+*,&('+*/4.6-+&*,+90))(%%($&&&'257.//2-,+*)..+874/4*)-'-.20,&&*)/40-.639485:23:735,-(-,/1:666/;01/3344-.(+%'%&)2.133541357/4/,+34551,+/*&#(*''
@039b8d1d-c29b-41c0-9c38-44952ba546c0 ch=152 read=82866 start_time=2019-12-13T04:04:18Z barcode=BC01 runid=2c9cf7bc05858273f10e7d7ec552fc0bd742dc3e
CTCCTACAGGGAGGCAGCAGTAAAGGGGTACCAGGCAATGAGGAAACCCACAGCCGAGCAGCACCGTGAAGGAAGAAGGTTTCGGACTGTAAACTATAAGAACAGCAGCTACAGGAAATGGTGGCCAGTGACAGTACTATTAGAAAGCCACGGCTATCTACGTGCCAGCAGCCACTTGGTAATACGTAGGTAGCAAGCGTTATCCAGAGTGTGGGCGTAAAAGGAGGGAGCCCAGGCAGCAGCAAAGGGGTCTGTGGTGAAAGCCTGGGAAGCAACTTCAGTAAGCCATAGAAACCAGGCAGCTAGAGTGCAGGAGGAGGATCGTGGAATTCCATGCCTTAGCGAGGTGAAATGCGTAGATATATGGAGAGGAACACCAGTGGCAGAAGGCGACGATCAGCCTCTGGCTTGTGCTCCAGTCCCGAAGCGATAGAGGGAACCAAAATGGATTAAGATACCCTAGTAGTCACGCCGTAAACAGTAGGTACTAGAGGTGTTGGATGTCAGGATTCCAATTGCTGCAGTGCTTGCAATGAAATTACTCCGCCTAGGTAGTACGTTCGCAAGATGAGAGCTCAGAAAGTTGACGAGGGCCCGCACAGAGGCAGTGGAGGCATGGTTTAATTCAGGCAAGCACCCGAAGAACCCCTTACCAAAGATCTTGGCATGTACTCATAAAGGCTCAGGATGGAGAGATAGCTATATAGGATACAGGTGGTGCATGGTTGTCGTCAGCTCAGTATCGTAGGATGTTAGGTTAAGTCCACAGCAGGCATAGCCCTTATCGTTAGTTACCATCCATTAAGTTGGGGACTCTGGCAGGACTGCCAGTGACAAGCTGGAGGAAGGCAGGGATGACGTCAAATCATCATGCCCCTTATGATATGGGCTACGCACGTGCTACAATGGATGGTGCAGGGAAGCCAGAGCCATGAGGTGAAGCAAGGCCATAAAACCATTCTCAGTTCGGATTGTAGTCTGCAACTCTGACTACGCTGAAGTTGGAATCCCTTTAGTAATCACGCCAGGAAATCAGCATCGCTTGGTGAATACGTTCTCGGGCCCAGCCACACACCGCCGCCCGTCACCACGAGAGTTGATAGCACGCGAAGCCGGTGGCCTAACCGCAAGGAAAGGCTATCTAAAGGTGGGATTACAGTGATTGGGGTGAAGTCTAACAAAGGTAACCCGG
+
)(.-*'-(+3*(*.*&42,---)').(%&$&%$(().1-)&-((*&.5(&)&)+)&&$%'$&%*&%'-)2--0)()*)-29',+7/.+%%,+(&)$%#$%'''+(+),,)&&&&&*+,.'/0&--0(/-,)&%%)#*(+011&+*)(00*,*1-0006,,-06.17*+///2/)')&*'*/.-'/&*%)(($+,.*(().0//8&(*%&((%%(&,)+3:2',+*,++&+0)('*,)$*((+,&+((.8,./1'+%%-&'-('.+'(--'&$%%&&'*((+047(+1''('%*),3206..+**)+'**,6453,,,(...-1(6*+((.*3-++&&%%%$&,'')(')')*(,-,*/15753++..-,*))(*+(4&()3582+((()**.0-+'(&%'4,-'(*(&)('(),,2')*-2($%(&%%%%))(%,('')),-51/.,-&0)30-./31:+*,23,+*-&,*/40666)+%&+$&*,-034)(*+,)05+6/4)($&''$04-((%+&&'()*%((#$##$%()-$**'*+(.).'$,1.(*),+)0(,)+))%''&',-($&(%,-2*%)++',,+''&$-2(..)#%&'(**0,2*/003(),')))-1:80452/''&+)*&*+()(()/)')-**')(&***.('()(,''*-,0),(+-/*+*,')(''5%-,+-25-,,,.2',)++-++&)*)+142++,.,),-690627*10011,-./.$%*&0/,1+.85622/&*+1334-11+(---.'')(&',,39*-,+13-6.-*.-*-.-//**.6/2+20)49.14652'.-()1367-20,*+----(&'(2-*-().,/,&+270886742211100232')(,10--721/.$$%&')**&)&(%('.+-,(.&(,.4.3/.,+-(,0,)1,,/))(),5*()'+)'&+,$&*.%&)))('&'(.212:4)-*--<84:./2+/0144/)/+++,,&(','')')'&)+(,04012-5.('-('&'*120%)%')&(&*&'(-)(*'++$'%$''()+61'10/7+')&.+.'$$%'&'*'(&('%,+-.6/*(,*-,260-+').4)*)($'%'#)%'+++4(3+0)+'$*+12)3)1*)*)%*+-,1+3&(.+(+*.9+)0)%%%%,-).,'..,(()1,-0,+0*/6-,,).+(%))2
@6affd239-6f6f-438e-8346-87f1f1d72135 ch=14 read=41048 start_time=2019-12-13T04:04:20Z barcode=BC01 runid=2c9cf7bc05858273f10e7d7ec552fc0bd742dc3e
CCATGACTTCACTTTAATCATCAATCCCGCATGGGTAGCTCCTGGCCTTGCGAGTTAGAGTACAGCCAGGTGTTAATAAACTCTCGTGGTGTGACGGGCGGTGTGTACAAAGGCCAGGCAGTATTCACCGCGACATCGCTGATTCCGCGATTATGATTTAACTTCATGTAGTCAGTTGCGGACTACAATCGAACTGAGAATGGTTTTATGGGTTTTGCTTCACCTCGCGGCTTCGCTTCCCTCTGCACCATCCATTTGTAGCGTGTAGCCAGGTCGCCAGGGGCATGATGATTTGACGTCATCGCCTTCCTCCAGCTTTGTCACTGGGCAGTCTCCAGCTAGAGTCTAACCAATGATGGTAACTAACGATAAGGTTTGCGTTGCAGGACTTAACCAACATCGACACGAGCTGGCGACAACGCCTGTATCTCATATGGCTATCTCTCCCATCTCTGGGCCTTTATGAGTATGTCAAAGACGAAGTAAAGTTTAACGCGTTCTTCGAGTTAAACCACATGCTCCACCGCTTGTGCGCGGTAAATCAATTCCTTTGGTTTCCATTCTTGCGAACGTACTGCCAGGCAGGTACTTATTGCGTTAACTGCGGCACTGAACTTTGACATCAGCGCCAGTACTCATCGTTTTGCAGTTGGACTACTAAGGGTATCCTAATCCTATTTGCTCCCACGCTTTCCGGACTGAGCGTCAGTTGCGGGGCCAGATCGTCGCTTCGCCACTGGTGTTCTCCATGCTCTACGCATTTTCACCGCTACACGTAAGATTCACGATCCTCTCTCCTGCGCTCCTGGCTGCCTGGTTTTCTGACTTACTGAAGTTAAGCTTCAGGCTTTCACCACCAGACCCTTGCTGCCGCCTGCTCCTCTTTGTAATAATTCCGGATAACGCACCTACGTATTACGCGGTAACTGTGGCACGTAGTTAAGCCATTAACTCTAATAAAAAGTACCGAACTCGGCGCATTTCCTGTAGCCGCGTTCTTCCTTTATAGCAAGTTTACAATCCGAAAACCTTCTTCCTTCGCGGCGTTGCTCGGTCGGGGAACCACGGCCCGAAATTCCCTACTGCTGCCTCCGTAGAG
+
*)$'*+*,80%*()')/,1:84.8--4+%)&*(*%%&*++,0./%%&'()+)$,).&&$%)&*(%(%$-9233/0'&'*)(00))(.+3/3,*('+68521,013/4528),)./)(-/(%)+050(*-**-)+*,*')()(-0+%&()*/3&()'*-'*+,-0-*+,53553%+1-*,&-,(+*,-/)-&'*.1./07;99-663(./2;1137-'(4.5.4:3611.6.+/)%()+3:1000,,'+1;;;839:+,/-,*'*&'%(/,*.--'$##&,465/14//111:=2-,,,-2-*+%+,0722/-.-'&'---**(('(''(&'%'''&$&')('(,,-'&&,*12/,-/0897755/5++++4,0-190-0/33,+%48325-0&,**,///.)&+())--1./&)+(*)%+')/*,510.,.)+,-.44036333/33(%(+.6470')/+0.**+,.001411-6(%%%&&''(,2),-3'##%%(,+*'&(,+(-*7-<:7;04/3011/,,00(*-))),+)%'$%$$&)+.4053)(200&%%$&**04//+,-++7323(((#%2*11.(*')(//5,3...86;15...0%11-1321.+-1++,*&&''%)'*(%(((,455;92846)&'#&$&0/067/504**,(0())0-.6021/%+)'%&*+1+&**)08).,,/)))*+,,482'3()+5083+06-,/22&&&#'+,324:4./05*-/78)+7/1'%(*1.325.696+////,.,,/(+)+)-(*+/-(**,00+,.,.)-541/'.-0((.*,.965-/)(*)'$$$$%+)(,63/-/2041(*-00)+8/-3..*-8/.1.015:011/04465,090..+1-'%/.)(+)/,2::244*41:531,,&+'$$)&***0&-,+.*$%%+.,(+,*$,*-1*--(%((($(&+***+,+4-.:8/-%/),2('+++)+(&$%&'+,1+*%%''-955203(,2,%%0')**'+'-'(24,-,6+.('+/41353834:4+,**$(')(//;///.4...&/*&)$*)$'(()(%$&'(.1.6)**/0017421/4;+-.*))
@bb335be4-13f6-430f-8c97-bfd88d01e509 ch=400 read=54706 start_time=2019-12-13T04:04:27Z barcode=BC01 runid=2c9cf7bc05858273f10e7d7ec552fc0bd742dc3e
CTCCTACGGGAGGCAGCAGTAAGGGAATTTTTCGGCAATGGAAACCCTGACCGAGCAGCGCGTGAAGGAAGAAGGTTTCCGGATTGTAAACTTCTGTTGCAAGGAAGAACAGCGGCTACGAAATGGTAGCCGAGTGACGACTTTATTAGAAAGCCACGGCTAACCGTGCCAGCAGCCGCGGTAATACGTAGGTGGCAAGCGTTATCCGGGGTATTGGGCGTAAAAGAGGGCGGGGCGGCAGCAGGGTCTGTGGTGAAAGCCTGAAGCAACTTCAGTAAGCCATGAGAAACCAGCAGCTGATTGCAGGGAGAGGATCGTGGAATTCATGTGTAGCGGTGAAATGCGTAGATATATGGAGAGGAACACCAGTGGCGAAGGCGACGATCTGGCCTGCAACTGACGCTTCAGTCAAGCGTGGGAGCAAATAGGATTAGATACCCTAGTAGTCCACGCCGTAAACGTGAGTACTAAGTGTTGGATGTCAAAGTTCAGTGCTGCAGTTAACGCAATAATTACTCCGCCTGGAGTAGTACACGTTCGCAAAGAATGAAACTCAAAGGAATTGACGGGGGCCCGCACAAGCGGTGGAGCGTAATGGTTTAATTCGAAGCAACGCGAGGAACCTTACCAGGTCTTGACATACTCATAAAGGCTCCAGGGTGGAGAGATAGCTATATGAAGATACAGGTGGTGCATGGTTGTCGTCAGCTCGTGTCGTGAGATGTTGAGTTAAGTCCCGCAACGAGCGCAACTTATCGTTAGTTACCATCAAGTTGAGGACTCTGGCAGAACTGCCAGTGACAAGCTGGAGGAAGGCGGGGATGACGTCAAATCATCATGCCCCTTATGACCTGGGCTACACACACGTGCTACAATGGATGGTGCAGAGGAAGCGAAGCCGCGAGGTGAAGCAAAACCCATAAACCATTCTCGAGTTCGGATTGTAGTCTGCAACTCGACTACATGAAGTTGGAATCGCTAGTAATCGCGAAGATCAGCATGTCGCGAGGTGAAATGCACGTTCTCGGGCCTTGTACACACCGCCCGTCACACCACGAGTTGATAACACCGAAGCCGGTGGCCTAACTTAAGGAAGGAGCTGTCTAAAGGTGGGATTGATGATTGGGGTGAAGTCGTAACAAAGGTAACCGG
+
0350+.4+34,/6---((((('((&))-8;:.:8;94;30/*4/,;.**053,4&,(**&&'((0.432.(,)(2.:-/(/++11-/42,-4-0/,/(%%)()*/2.12.%3.-110*))%*1)+43//04*)**,-0-))+0/,/2*&*,*)0;01/820.516/44775-0-./0.2/:00.-,-,2-,/,,1,,.*+.252-0(,5-&))'/)47994:77+++2-++)4-*)/90****(0521344373/./-+,54-4*()('&+,0.2347478%'('%+,(,.,))'*+)*&-%(*/2))()*//-./.6-*+),)0*--*'()**,5122;4005:9879975136,*)&(,*1.099,12.:-,)&&&(('244665272937250*,--,&&)&(,,-/(*(+/59;7)*//;;723/,.4..140/1+)&'').881,/018589;64-**&((*,79713416.7.2081.4+,1/8+.3:;9:91359382001'.,'()),13,+1,56)(')+,010'(,4;:3442(&%%'*(,'&*517,,*+,//216)4;;+/2)'++/061/+.-5.+,-)/+'(*)+::057;7,.(&)2-21/.,')1*1../,07%)*-..5/005-++*(#$%'(--//3)$*&)+..+-,+-,+.,,-00413('(117/812:::7745//2.-.,/.+'))*6444311322///1180*+0,3+*(-4((42240021+1*()(,.01639/*0*'*+())&%+',&%*+1044*)/-.02898788,---.030//074..-+.,50-5:8+15787959:63699811')'&&'()0/.04.483321.-,+*(*-.4:9699:::9+,*/,44,.)-,*.+-*2*)02./)'+*+*1-*,3;;64:3*-.69/9;9<754&'*4::45-.*%)*24210-/',-1..('()*4342053:3:966536'10040/*+*+*%((.*+-14322/,,&(')(*(+&%+&),.6305)063616'/+.))%,+/09322643225),++0--+++.)+'+)%(,',42:64.2)(*(,/507,2.90-++,4454,08/0558:2/3.--/2-:.234)*&*,,-4389;88<)0*.10-042
@5179b1ac-6f16-40e3-9d0a-26b506f1a5b8 ch=20 read=39952 start_time=2019-12-13T04:04:22Z barcode=BC01 runid=2c9cf7bc05858273f10e7d7ec552fc0bd742dc3e
CTCCTGGAGAGCCTTGGCAAGGGAGAATGTTGCGCAATGGGCGCAAGCCTGATCGCTGGCCATGCCGCGTGTATGAAGAAGGCCTTCGGGTTGTAAAGTACTTTCAGCGGGGAGGAAGGGGTAAAGTTAATACCTTTGCTCATTGACGTTACCCGCAGAAGAAGCACCGGCTAACTCCGTGCCAGCAGCCGCGGTAATACGGAGAAGTGCAAGCGTTAATGGAATTACTGGGCGTAAAGCGCACGCAGGCAGTTTTGATCAGATGTGAAATCCCAGGCTCAGCAGACTGCATCACAATGCTGGCAAGCAAAGAGGTCCTCGTAGAGGTGAATTCCAGGTGTAGCGGGTGAAATGCGTAGGATCTGGAGGAATACCGGTGGCGAAGGCGGCCCCCACGGACGAAGACTGACGCTCAGGTGCGAAAGCGTGGGAACAAACGGGATTAGATACCCTGGTAGTCCACGCCGTAAACGATGTCGACTTGGAGGTTGTGCCCTTGAGGCGTGGCTTCAGCGGAACTAACGCGTTAAAGTCGACCGCCTGGGGATACGGCCACAAAGGTTCGCTCAAATGGTGTGACGAAGGGGCCCGCACAAGCAGTGGAGCATGTGTGGTTTAATTCGATGCACTTGCGCGAAGAACCTTACCTGGTCTTCACGGAAGTTTTCAGAAGTGAGAATGTGCCTTCGGGAACCGTAGAGACGAAAGGTGCTGCATGGCTGTCGATCAGCTCGTGTTGTGAAATGTTGGGTTAAGTCTGTGAGCGCAACCCTTATCCTTTGTTGCCAGCGGTCGGCCGGGAACTCAAAGAGACTGCCAGTGATAAACTGGAGGAAGGTGGGGATGACGTCAAGTCATCATGGCCCACTACGACAGGGCTACATACGATAGCACAATGGCGCATACAAAGAGAAGCGACCTCTTGAGAACCGGGCCTCATAAAGTGCGTCGTAGTCCGGATTGGAGTCTGGCTGACTCCATGAAGTCGGAATCGCTAGTAATCGTGGATCAGAGTGCCACAGTGAATATTCCGGGCGCTTGTACACCGCCCGTCACCATGGGAATTGGGTTGCAAAAGAAGTAGGTAGCTTAACCTTCAGGAGGGCGCTTACCGCTGTGATTCATGACAGAGGTGAAGTCGTAAAAAAGGTAACCCGG
+
133+',/)*&(+&'*,-,2+*+.&''),%..+/,2/<46;62124:59<8805'&++('&/.4%8:540/,-12577,,2.',+.+,*:75:324:++)+-64;/%-.*6:+'--0-,2,'(,95+..1.,/15/;4.083*.,+-3:5;.30+*1-,0+'*(*+)/+/-,-35221,'+(,+()*++74692:-3-,(,-10')'()///204.8+(%,050516/57;<<97/8;6+,-++,,+-503+4/;;*($*'++..(+(-3+(20,%34681/%-%&&()(+-0.+)++-,)(+)(/,)(*/+%'))+,&(*13(,%&$&%&'++3',-30.'$(+,.*''+-*,.142.*+,+507/+5-+7458:868/3-***-.5482773(%'-:79.-2,*+,,,879::169795/22**+32794'*'):87&:9/5/&+1155:,,2;92535/,-,.2//09831//.-))*)+-00..-1-)1//;2/81108385/0)%&'#%'+,-)-13612254259*,976561000.32/*---3*.2+$+17-(,*7.+1016;80+**&(&(*.-0-59*78+(+(,1404&.004),-+4--*),/6<925363***'($%&%&'()*,1*-2,++*)193000('%'%,-.(.+59<86)&*(&'*)(*)*-/248690,2.1:52.2'''-02+-1+++;865+(')'2138;61.///25576661;0/-025/2395745;43.1.-+)'((5364144*+3.4.&&0))8//464)617/5)1,//63+/01:06+*)//11115,452111:9:::0/1*,+-,-089327.--++)%((*-197,((+/6(%($&(+--&03,3244)%')).0)%&&+/12)*+-0113449+&(%)('(6-/*)&&')('+,*%))$&%&&&'.*&%%')+05594653//--6/45./1,*'&''))()1../,/1,,/*50535-/+,,2/8011;::757)('),--*(($../-3,*)).-11/1(((&%*$++/+&2.,,,-+/)0426/*'*&.14884.552*%'(%'()&&))()'6*43393)21(16:/4.5-,-)&&,*+377;5,**'%%'$)%%%())+549:/817*+).6705*+3
@ccfc7aaa-6591-4afd-b765-14c0835824ec ch=310 read=72242 start_time=2019-12-13T04:04:22Z barcode=BC01 runid=2c9cf7bc05858273f10e7d7ec552fc0bd742dc3e
CTCCTACGGGAGAGGCAGCAGTGGGAATATTGCACAATGGGCGCAAACCTGATGCAATAATGCGCGTGTATGAAGAAGGCCTTCGGGTTGTAAAGTACTTTCAGCGGGAGGAAGGGAGTAAAGTTAATACCTTTGCTCATTGCGGTACACCGCAGAAGAAGCACAAACGCTCCGTGCCAGCAGCCGCGCGGTAATACAGAGGTGCAGAAGCGTTAATCAGGTACTGGGCGTAAAGCGCGCAGGCAGTTTGTTAAGTCAGATAATGAAATCCCCAGGCTCAACCTGGAACTGCATCTGATACTGGCCAGAGTCTCGTAAGTAGAATTCAGGTGTAGCGGTGGAAATGCGTAGAGAGATCTGGAGGAATACCGGTGAGAGAGCGGCCCCTGGACGAACTGACGCTCAGGTGCAGCGTGGGAACAAACAGGATTAGATACCCTGGTAGTCCACGCCGTAAACGACCGCCGACTTGGAGGTTGTGCCCGCTTGAGGCGTGGCTTCCGGAGCTAACGCGTTAAGTCGACCACTGGGAAACCATGCAAGGTTAAAACTCAAATGAATTGACGGGGGCCCGCACGGCAGTGGAGCATGTGGTTTAATTCGATGCAACGCGAAGAACCTTACCTGAGTCTTGACATCCACGGAAGTTTTCAGAGATGAGAATGTGCCTTCGGGAACCATTGAGACAGGTGCTGCATGGCGTCGTCAGCTCGTGTTGTGAAATGTTGGGTTAAGTCCCGCAACAGGCGGCTTACTTATCCTTTGTTGCCAGCGGTCCGGCCGGAACTCAAGGGACACCAGTGATAAACTGGAGGAAGGTGGGGATGACGTCAAGTCATCACTTGGCCCACCCACGACCCAGGGCTACACGTGCTACAATGGCGCATACAAAGAGAAGCGACCTCGCGAAACAGAAGCGGACCTCGCAAAGTGCGTCGTAGTCCGGATTGGAGTCTGCAACTCCGACTCCATGAAGTCGGAATCGCCGTGGATCAGAATGCCACGGTGAATACGTTCCCGGGCGCTGTACACACCGCCTGCACCCCATGGGAGTGGGTTGCAAAAGAAGTAGGTAACAACCTTCGGGAGGGCGCTTACCACTTTGTGATTCATGACTGGGGTGAAGTCGTAACAAGGTAACCCGGAGAATGAGAGCGGTAGGCAAATGGGTTAACTACCGACAACTTTCTTCCAGCAATACGTAACGCG
+
,-4-*-.-56.,&(//556&()+11(/+,.//,.0/:740-,$(2/&-***%-)(+)&)''%*&&)*+/.,,/*'/,015/101(864:))64'((('.7-((,*-5-*/)1+.1*&((14()5-5,44622;2/283%-&$$(&&&('-/)+*)4+%)($'&'&(&(%+,04,.1:83/*)',)(*'(+.-1,+(*++,,+(+.1&(),..0.0.16+/%+')+43,,-14:8...,+.--69)6182.06570481141'(((/5-*5:7*$-,*-.+-1-228*6-.11188,++++7..++('&'),53678-&$%'%.+/3.+'/.6/./.2113'-6)(+;8652/&))*./881.3,+1-1256*'(&'+**--,.2<5.+0634531/,,,./447*,20*)'&*,.,2,((,.8-5,66.5.,,5547<613:854311.006:768:20++(+,+0-.,1,.,--.,1+-'34)')*&+(29334+20.1-/+-*+*/2426641800**++-06$.((+()*')*$)&-*,.0-3/;;:3:37::.3.4/5.5;*09;3.41+-),,21%/224+/0.2-,,3.9902/2..'++596424248.-)-(&(+/31.&$'(&''*/854.%')3+1,)6;85+)*,.,-.+3:568331-0-,79/5./%')+'*')&.)//02-100,+(%*,124/45586965:2114975-7-50,222-//10().+-4'+-,+''*(().-//0((.-,.812944-2,,-//./222.1.52.+)2,&,%*+&/0..1.3-358.,4--2)/*,/4,22101203+&*,-,0.'(&'2+071+-.1'*+.00)'0/./,+*'(')(15475:3.8*****4933)()(*,++01666.++))'')*%)+%&+..,1..'(,88229:78867//+3'.*$1(*'%&'(''*-3237''&+,79225270-2'+)355$$$$&+067652/42371.0.2'()7/00/3:593*0(.%%+(+.../-2:112%#(&)'()/158-+)+,135;244:4'&*)()(0+)1,0+*.'*0.06-)*+'*',/..39315<2//-%*()001133136/-0181110..3++)++001630+1)*)-3+*(&*1*84439770(*)+)+)*%''&)/*/--((17.04.5'&"$%%-)*++.%*%$$
@be60cdfc-ab4d-4532-898a-de498f8d3cd3 ch=157 read=53091 start_time=2019-12-13T04:04:36Z barcode=BC01 runid=2c9cf7bc05858273f10e7d7ec552fc0bd742dc3e
CTCCTACGGGAGGCAGCAGTGAATATTGCACAATGGGCGCAGAGCTGATGCAGCCATGCCGCGTGTATGAAAAGGCCTTCCGGGTTGTAAAGTACTTTCAGCGGGGAGGAGAATTAAAGTTAATACCTTTGCTCGTGGCGTTACCGCAGAAGAAGCACCGGCTAACTCCGTGCCAGCAGCCGCGGTGTACGGAGGGTGCAAGCGTTAATCGGAATTACTGGGCGTAAAGCGCACGCAGGCAGTTTGTTAAGTCAGATGTGAAATCCCAGGCTCCAACCTGGGAACTGCATCTGATACTGGCGCAGGTCTCGTAGAGGGGGTAGGAATTCCAGGTGTAGGTGAAATGCGTAGAGATCTGGAGGAATACCGGTGGCGAAAGGCGGCCCCTGGACGAAGACTGACGCTCAGGTGCGAAAGCGTGGGGGCAAACCGCGCAGCGCAGGATTTAATTTCCTGGTAATTACGCCGTAAACGATGTCGACTTGGAGGTTGTGCCCTTGAGGCTGTGGCTTCCGGAGCCTAACGCTTTAAGTCGACCGCCTGGGAATGCAGTACACGGTTCAAAACTCAAATGAATTGACGGGGGGCCCGCACAAGCGGTGGAGCATGGTTTACTTTAATTCGATGCAACGCGAAGAGAACCTTACCTGGTCTTGACATCCACACGGGAAGTTTTCAGAGATGAGGAGAATGTGCCTTCCGGAGACCGTAAGACAGGTGCTGCATGAAACCGTCAGCTGTTGTGAAATGTTGGGTTAAGTCCCGCAACGAAGCGCAACCCTTATCCTTTGTTGCCAGCGGTCCGGCCGGGAACTCAAAGGGAGACCGCAGTGATAAACTGGAGGAAGGTGGGGATGACGTCGGTCATCATGGCCCTGACCAGGGCTACACGATGCTACAATGGCGCATGCAAGAGAGCGACCTGCTGAGAGCAAAGCGGACCTCGCAAGTGCGTCGTAGTCGGATTGGAGTCTGCAACTCAGGCTCGCGAAGTGGAATGTAATCGGATCAAGAATGCCACGGTGAATACCGGGCCTTGTACACACCGCCCGTCACACCGGCGGTGGGTTGCAAAGAAGTAGGTAGCTTAACCTTCGGGAGGCGCTTACCACTTTGTGATTCATGACTGGGGTGAAGTCGTAACAAGGTAACCGG
+
.-51-/5381*,.-,00)2)((1,.10+,./3;99;/.--&%%'*5/-,+,*$&++.19870././41+.)*,*1/8526&599.6*--9.,2,+,51,$(&,38*')'&(%&)&*)*)1)8(*+8206,+-85()'*/,1.+79.5/,..'*,)+-9:3954.9..06'-,00+-+)*1+46+21)+,.2.,12-0028869/:/3.03+10.2--//2:8779,9/--01(.).0277177;601;2.,-2,,.7/.&*,-*+44%04407)3+12/'501033/22000..//.+)&%$(%+&'(44296-(/44-)/+,'-)/,5,,8:81**)'+)*99/-+-'')+,/2:9:1+01+535797:0..+,/4*,-.0/1;5--5656*,*)*,))**+/21239599-/)-(-07315*('+3%$$%$%$$%%%)'--%/*%%(&+-/-(,,()%($(+36:8::<57.(,-/348.5./,),/.5%+*,;/1//.12.&'*+0)%&+**.(*++,410&+(+,/2.0001,,*,9:13.)-.-6'(%$&$(&4/2&(+*((((+.,*(()1()',(*129+66-'+*--(-345545.-,+/.*+54&$%&()+/-**-../12/,,))-')+-1288:76:6,000.00/1*13,,,&,+.,%''/3;:./-,-.9623',%(,11406:20+(,/%)/.54/(&),4.0..68.-,%%$%($&$$&''&&).2;+.0//3,,20.52374.-0.4+)+/%-&%((+066.780,5/11218.,071/9001/6-(-/3321;8.8115//**0+(()'&%)()*-02480+,-0*-,,1.314890/2143457(2-')+,$&$''))$)+4;0.)1*,+)&)()./276050/387/.,-(/+'&)&&(-./36,'&&''*')*9:,'111/)*).*+**-55975646-.-1)7,5231,....&-/*,,0%)'&&%&&'&%&)*))+,&$$$$$*,104)-*073--&%((0/22;:767/106-2.)')(&)-0**52801/.3241'$%)*,,.*,5)1*8/&')*+014-)%&%'.)/0.2*'/,(0/.-+0,+5/'*-68..579;95/../10(.)*(0*)(4163..*(,+*079:/:
@729684a1-d88e-41d5-a95d-a0a206b47ff0 ch=392 read=55170 start_time=2019-12-13T04:04:35Z barcode=BC01 runid=2c9cf7bc05858273f10e7d7ec552fc0bd742dc3e
CTCCTACGGGAGGCAGCAGTAGGGAATTTTCGGCAATGGGGAAACCTGACCGAGCAACGCCGCGTGAAGAAGGTTTCAGTTATAAACTTCTGTTATAAAGGAAGAACGGCGGCTACAGAAATGGTAGCCAGTGACGTACTTTATTAAGAAGCCACGGCTAACTACGTGCCAGCAGCCGCGGTATGCAATAGGTGGCAAGCGTTATCAGGATTATTGGGCGTAAAGAGGGCAGGCGGCAGCAGGGTCTGTGGTGAAAGCCTGAAGCAACTTCAGTAAAGCCATAGAAACCAGGCAGTGCAGGAAAGGATCGTGGAATTCCATGTGCTTAGCGGTGAAATGCGTAGATATATGGAGGAACACCAGTGGCGAAGGCGACGATCTGGCTACAACTGACGCTCAGTCCCGAAACGTGGGGAGCAAATGGGATTAGATACCTAGTAGTCCACGCCGTAAACGATGAGTACTAAGTGTTGGATGTCAAAAGTTCAGTGCTGCAGTTAGCGCAATAAGTACTCCCGCCTGAGTAGTACGTTCGCAAGAATGAAACTCAAAGGAATTGACGGGGGGCCCGCACAGGCAGTGGAGCGTAATGAGGACATTCCGAAGCAGCGCGAAAGAACCTTACCGTCTTGACATACTCATAAAGGCTCCAGAGATGGAGATAGCTATATGTGGGTGGTGCATAGTTGTCGTCAGCTCGTATCGTGAGATGTTCAGGTTAGGTCCCGCAGCGAAGCGCAACCCTTATCGTTAGTTACCATCATTAAATTGGGGACTCTGTAGAAGGACTGCCAGTGACAAGCTGGAGAGGCGGGGATGACGTCAAATCATCATGCCCTTATGACCTGGGCTACACGTGCTACAATGGATGGTGCAGAGGAAGCCAAGCCGCAGTGAAACCAAAACCCATCAAAACCGATTTCTCCAGTTCAGGTTAATAGTCTGCAACTCCACGACTACATGAAGTTGGAATCGCTGGTAATCGCGAATCCAGCATGTCGCAGTGAATACGTTGGGCCTTGTACACCGCCCGTCACACCGAAGTTGTGCTGCAGAAGCCGGTGGCCTAACCGCAAGGAAGGGAGGCTGTCTAAGGTGGGATTGATGATTGGGGAGTGAAGTCAACAAGGTAACCGG
+
*,3/+-/))/',.-//0+23/(-(+)-:<:/5;.5.-32+&'*,/3)*(.2-/.3132029055872-)*,+61;.3&+)-&-23,.1635-,-,.6;,*-38*.53+/**-../0,,19521**+,60&'(),3.-,+./-*003($*)(46000,)(0+01262753/,++**/,/.0,114/2($()3/.1523935578534(*)%+*(2+&,)(++47-*(.40-14842:4//+**5+/.0-)/00-0+((-0./(,$(&)&')*'++190)7934)(.8)3,),6+()(*0442/2%2/6697::+8*9*;:35300&(%$'*340*,50-2877989867556:-.3*3565;244180'(3+2135:4440((()(),-)-+,-33547,/+:6)(,+&,&()*/(')+69:4)85./3.028899(()2*./12,.02961783.*%)*(')'')444778<:;89670448.2249,/37678810:-/'.')0,+.(&)&**18((4,+,')+*'-')+7<83619'*0-*,00.195;/.+++2,847./550++3.),'-+*++%0022-./+0*)*/#%'%&(.44&&*)$'*(++/.***(%*&%$$%'*)+/./***'+,./.,-29/06325'(*)*)-2*)*+)-0012/.-*)(+))/421123*.3+,-8797156681556899-(,-.*34()/+7++.2-10)%.*',&)))*201-02+(.,1556923/80199/*$-116)3-+3;42641,.&--/0/7245255012222++'():2.+()-,/9:0--13567858,,,87722019+,310..16.05)+.1.+,),+)-+,01/5;675358821,/+++)-+*,..2/0)+/++/4,01;:0174+)'&(/8(,%%.+*+21*'-294'(*+0'()''*($$&'&*+6)#%)'0..125,1,)/.//5857-/,%)*.133((()851+*,/02562'-&+.+*74/0*$%))6485:44421210640*+,'),.0*%&'*82.*)**-,,,))+.339322()6974'.+)2-50)-)')+,-034/3+3-75:7/,.(**.1/6-10&&()/,5.//$$()/-5..73;29
@34397c6f-3cca-45d8-8d4b-29d965b41988 ch=327 read=52349 start_time=2019-12-13T04:04:34Z barcode=BC01 runid=2c9cf7bc05858273f10e7d7ec552fc0bd742dc3e
CCGGTTACCTTGTTGCGACTTCACCCCAGTCACGAACCCGCCGTGGTAGCGCCCTCCTTGCGGTTAGGCTACCTACTTCTGGCGAGACCCGCTCCGGCGTTGTGACGGGCGGGTGTGTACAAGACCAGGAACGTGATGCCGCGGCATGCTGATCACGATTACTATGATTCCGACTACGCAGTCGAGTTGCAGACTGCGATCGGACTGACTGGTTATGGGATTAGCTCCCCCCTCGCGGGTTGGCAGCCCTCTGTACCAGCCGTTGTATGACGTGTGTAGCCCACCTATAAGGGCCATGAGGACTTGACGTCATCCCACCTTCCTCCGGTTTGTCACCGGCAGTCTCGATAGAGTGCTCAGCTGAATGTCGCAGCAACTAATGACAAGGTTGCGCTCGTTGCGGGATTAACCCAACATCTCACGACACGAGCTGACGACAGCCATGCAACTTCCTGTGTGCAGGAGTTCTCTTTCGAGCACGAATCCATCTCTGAAACTTCCTGCCATGTCAAAGGTGGGTAAGGTTTTTTCGCGCATCGAATTAAATACATCATCCACCGCTTGTGCGGAGTCCCGTCAATTCGCTGAGTTTCAACGGGCCGTACTCCCCAGGCAGTCAACTTCACGCCGTTAGCTTCGTTACTGAAAACTAATTCCCAACAACCAGTTGACATCGTTTAGGGCGTAGACTGCCAGGGTATCTAATCCTGTTTGCTCCCCACGCTTTCGTGCATGAGCGTCAGTACAGGTCCAGGGGATTGCCTTCGCCATCGGTGTTCCTCCGCATATCTACGCATTTCACTTATTACACGCGGAATTCCATCCCTCTACCGTACAGCCATGCAGTCACAAATGCAGTTCCCAGGTTGAGCCCGGATTTCCACTTCGACACGCGAACGCCTGCTGCGCACGCTTTACGCCCAGTAATTCCGATTAACGCTCGCACCCTGCAGTATTACCGCGGCTGCTGGCGTAGTTAGCCAGTGCTTATTCTTACGGTACCGTCATGGGCCCCTGTATTAGAAGGAGCTTTTCGTTTCGTACAAAGCAGTTTTACAACCGAAGGCCTTCGTCTGCACACTTGGCATTGCTGGATCAGGCTGCTTCATTATCAAAATTCCCCACTGCACCCGCGCCTCCCGTAG
+
-2,11;35:0://5&0.&.//+')('&&'553765448.).6242,-./2135**,1)/,*+-)7.0888249311597,3*)(-...:8.016/'$#'()*,10,+/+-,6))*+*+)-160546&)+,+,1/()-)+567386.6355322/%&&(1),,+*$&(,525/.,-&($*()+64256;58787495///,..61+*'(*79348*,2770-,--.27/8;:204256:59-''()*1801486758;1117)0+('++-.1/0+,)*+&+-.(47/0243+1/081***4)013334978993;8,,000;;:865474;8464/4--*+(,-./2135..,-.--11++.//,0/+)'%%&22//-+(1)+,//.1128-2*,,.-01.0*50()%-',-*./98410/*..)1034610-,*..040/382934/)($$+(%(*%-&(%+(&+1881,07-,.**134--0,05576461/&1.)6;7:5478.54868:*0*-%+),*0+231::9/,())*+25*&0(1,5,'%()+389864640/.5-/,2,3'*)143*04('&+*$%)')85<<53()$''.3.4+0/120)'-))'--6(()*,.-/,-&',2,&()4,528)3*),-1/1188,/+61/.-0'6)&*)*&&+16978;6,18:7/5$)'%%$,**+(&&''&&,+-3,,,194*.377:1+--+/;,-7899665628655%',*-2/6.2)'763++./*0,/.1136-3,./223;4/24912153620-0-112;7,))*')(&&),3/2/-1+5,5)%&--(%')'*3+/)%&(2/3996-.0/(,+35/.3188262/&)0/80.--4),-%()'%%$$%%$#%%&(%'$'&(),.-,-**+%++/,.08-,-20:5-,3467<70//0//909:9656/293*%-$%)*/3.171/0-++/0-8,,*,(420,-2/'42.+4+*13//:)/)-,+2500'#&)-1096.,15,5-&'0+.3'+.077-*,38+++,/56;0*,(2.76*%%,(-(''',/-51+,&'&%%(')(((%++..16,,,-3.0././*'%&')%(/,-.8*66-0.58:0-//-.-.5(%&&))(,5,(-*-
@5817b55e-b32f-44b7-aaf4-e48cdf7090a1 ch=173 read=103044 start_time=2019-12-13T04:04:33Z barcode=BC01 runid=2c9cf7bc05858273f10e7d7ec552fc0bd742dc3e
CTCCCTCGGGAGGCAGCAGTGAGAATATTTTCAATGGAAACCCCTGATGCAGCAACGCCGCGTAGTGATGAAGGTTTTCGGATCGTAGGCTCTGTCTTTGGGGAAGATAATGACCCGGTACCCAAGGGAGGAAGCCACGGCTAACACATTTCGGCGGCCGCGGTAACCGCGTAGGTGGCAGGCGTTATCCGGATTTACTGGGCGTAAAAGGGGAGCGTGACGGATGATTAAGTGGGATGTGAAATACCGGGCTTTAGCAGGTGCTGCATTCCAAACTGTGGTTATCAGAGTGCAGGAGAGGAGAGTGGAATTTCAGTGGTGAAATGAGATTGGGAAGAACACCAGTGAAGCGACTCTGGACTGTAACTGACGGCGCTGAGGCTCGAAAGCGTGGGAGCAAACAGGATTAGATACCCTGGTAGTCCCACGCCGTAAACGATGAATACTAGGTGTGGGGTTTCCTTTTACGTGCCGCCATAACGCGTAGAAGTATTCCGCCTGGGAGTACAGGTCGCAAGATTAAAATCAAAGAAATTGACGGGGACGCAGTAGCGGAGCATGTGGTTTAATTCGAAGCAACGCAGAAGGCACACCTACACTTGACGTCTCGCGACATAATCGAGAGAAATCCCTTCGGGGACAAGGTGACGGAGTGGTGCATAGTTGTCGTCAGCGTGTCGTGAGATGTTGGGTTAAGTCCGCAACGAGCGCAACCCGCGGTCGTTAGTTACTACCATTAAGTTGAGGACTGGCAGAGACACTGGGTTATGGGAGGAAGGTGGGGATGACGTCAAATCATCATGCCTGCATGGCGGAGCCGCACGTGCTACAATGGCTGGTACAGAGATGCAGCCGCCCGTAGGGGGTGGAACCGGCACGAAACCAGTCTCAGTTCGGATTGTGAAACGAGCTCTTACCATGAAGCTGGAGTTACTAGTAAATCGCGAAGATCAGAATGCGCGGTAGATACGTTCGGGTGCACCGCCCGTGCACCATGAGGATTTGGCAATGCCGAAGTCCGTGAGCTAACCGCAAGAGGCAGCGGCCGAAGGTAGAGGTCAGCGGTGGGGGTGAGATCGTGGCAGGTAACCGG
+
,618,-0(32(*,+**,(2-&&&,**&(&''%0+--*+-).1.)*+.2443.-5--(893434&(()*,')(-.09938492781.'(''*(014.781(,1*-.+21+(*)(+'%())(02+1)(-3--%)()23&+*+*),*(&*'*)'&&(*,'/++,)%&%%*,*-2.0'0(/7-'%-*408//,(.+(1.+*.146,,*//75,'-4*%()5/)(-6;5310052336599::8723;52,:.%/4,'&#'#'$1-3/33883:5/0043++*)-012/-,,(+.257,56.-,.3,,&$%&&%%&%&##'&&'%()2+())((2/,66.7-.75).)%'++/''*8-.,++1568646763/.-,+%)())*+1-016//15,36,73-((+/9-+.88/50)(967:<61280---.4)'3.210,39,)++,,171.,$%,,/,,+21-,1(,%'*))'**.05+(+(%&##%%&&+(%)&&,-/87;444,-4-)'+,5$,//006541121162()*67-'*-//43/*+24*+'%&%&)(&'(+(+.+.+*-2/8;6:7950.7.//5/)*%&)))('%*&.*&%(&&,'(),&.-''&%&#$$$&)&*+*-(%*,-'-,(&**,(6.3.3)*)&(-+)('$(/827976&66867862.(')'*(*+*,++-/3/2534-3-6.7/96,-1**))&'**,%32*%&%')007:3/2)&&&&&$())0*)(,+',-%&'&)*&'&)%(%))*.-20(&%(.+2-+3052/1824645888979802165*.))(%$())((&'(%&'%$&&)-15732401/,101261./(*&&%-),(,+)$()&)&&)**+)(23-(-)(''%&&)1.-8.+/-,/(*8;017*.,)'((0())*''&&+(+28313090009:4419112/6534/++*+*/+&-,3)*-30**'%*+*$'.+.43444$.)'&'"%&%(('&($(',011/,..&+.(+'&&%&%(%#()(,.//31*)/$&-/6*(*'&%)(-,--)41-,1-*1-/+'((+.*-/2330)**($(%&%*+*(%'+&)*'+-.,./
@fea7ef03-abc9-44de-8aa5-d9eb4ec5f2d9 ch=77 read=60032 start_time=2019-12-13T04:04:41Z barcode=BC01 runid=2c9cf7bc05858273f10e7d7ec552fc0bd742dc3e
CTCCTGAGGAGGCAGCAGTGGGAATGTGCACAATGGGCGCAAGCCCGATGTATACCGCGAAAGTATATGAAAGAGCCTTCAGGTTCATAAAGTAAGCACCAGCGGAAGGGATGCGAGTTAATGCGTGACGCTCGTGGCATTTTGCGAAGGCTTCTCAACTATCGTGCAATATGGAGAAGTGCAAGCATTAATCCGAAAAGGTTACTGGGCGTAAAGCGCACGCAGGCGGTTTGTTAAGTCAGATGTGGAATCCCCGGGCTCAACAGAGACTGCATCTGATACTGTAAGCAGGTCTCGTAGAGGGTAATTCAGGTGCAGCGGTGAAATGCGTAAGATGGAGAGGAATACCAGTGGCGAAAACGGCCCCTGGACAGACCTTGGTGCGTGGGGAACAAACAGGATTCGACACCCTGGTAGTCACGCCGTAAACGATGTCGACTTGGAGTTGTGCTTATGAGGCGTAGCTTCCGGAACTAACCGCTGATGCGGGTAAGCCGCCGCAAAATTACGGCCGCAGGTTAAAACTCAAATGAATTGACGGGGGGCCCGCACAAGCGGTGGGCATGTAGTTTAATTCGAAGCAACGCGAAGAACCTTACCAGATCTTGACGCATATAAAAGGCTCCGGGAGGAATGGCTATATGAGATACAGGTGGTGCATGGTTGTCGTCGGCTCATTGTCTCGTGAAAGGATGTTGGGTTAAGTCCACAACGGCGCGAAGCGCATCGTCGTTACCATCATTAAGTTAGGGACTCTGCTTGAGACTGCCAGTGACAGAAAGCTGGAGGAGGCGGGGATGACGTCAAATCATGGTACCGGTATGGTTACGTGCTGCTACAATGGATGGTGCCAGGAAGTGAAGCGGGTTCGGCAAACGCCATTCTCCAGTTCCGGATTGTGAAAGTCGCTCGACTTACATGAAGTTGGAATCGCTAGTAATCGTGGATCGCATGTCGCGGTGAATACGTTCTCGGGCCTTGTACACACCGCCCGTTACACCACGAGAGATTGATAACACGAAGCCGGTGAACACCAAGGGAAGGGCTGTCTAAGGTGGGATTGATTGAAATTGAGAATCTCGTAACAAAGGTAACCGGAAGATAGAGCGGCAGGGTGAATGGTTGGGCACAAAGACACCGGAACGTTTCAAGCCTGGTG
+
-*/'&%%(+'+.,053%+-,53)10'3)*+-.644;3/...--14+*$&%'&)$(&%&&((&&)%'''$(-('*%)+*-)&-).+.*((.,$(%%$&(,&*##%(&&').0*%'%&/-5441'&%#$$$$$''&**,+$+'$%$&&'&&&$#$$&''*+..-/&%%%%%$$#%&(%&')*554522%2,1,0*)%*.1)*'/,&,41730/03:6,.0/(0*0,2695:3:1/2440266()26&-&&*,()-.(/5835,('&%(%'&*,,..001/02//61(++$(#).1234054+(.2)*&3(3+*&*/+,,-.(020./5-./)+.5,*--**)&',,7003/&,*/()(,-+(*)0.50)&+-63'&+*&'$%%#&'(*(++)*.,1:36/+/(,'$&*+(+-+*.10*.-/+./3:6515-0,*,,-342*-(*'&).0*++(%#%'(*,//.-)+./03,)+)&*(/((&&'$&&('&(,*)*,'/2062')''&&'')+5665,0,/32*7,***+82+*('(-5/77502984)51&&*+2+('((.130*(.0%($,0<876715(+.+-1*646431,')+'((%,/++)-+/4232)./)'&(+,%0.404*'10,,)*--155246236677837)220142%*&'%,,9/25554(,((%$&'&,.'),,-*&'*-11629086451-(,/4((%$&%(%%*(+*(*%(#&%)*(*/3139153'(,+''(*'-2+-/434*+.++,4758889'+01284../*(,24.-/+)(-,/.4/./136...553+''%&$$#(%%$#$&%$('&(.-+()(+*'-0145634*,)'++')'()'-(,,'&,/'(%%''('('%#$%.081),')*,4-&2+.5../**-,+'($%&-/+)(&%(-/.5.+6-7.:;9:64/(+-4221%*).))&$&&')-..3)2016<:9:43/*'&'113,,,'+11-.-07325,*,5...45+,)%()+)/.,-,0/.+1&(0*/8081%$$$$-'3*--&.(*'&'*)-3,7.,,/,1,,4'($(&%)2(.*)'%')+---'(+3125,*--257854550253-,-*)%'&)+')'$%%.&(&*(%$$&)/)*'(')$')$$$%'-*&(%&()#%%#$
@8f1c57f0-73c9-4e74-b80a-dfbf59326bf7 ch=17 read=30243 start_time=2019-12-13T04:04:12Z barcode=BC01 runid=2c9cf7bc05858273f10e7d7ec552fc0bd742dc3e
CCGGTTACTTGTTACGGCTTCACCCCAATCATCAATCTGGGCAAAGCTCCTTCCTTGCGGTTAGGCCACCGGCTTCGGGTGTTATCAACTCTCGTGGTGTGACGGGCGGTGTGTACAAGGCCCGAGAACGTATTCACCGCGACGTAGCGATTCGCGATTACTGAGATTCCAACCATGTAGTCGAGTTGGACTACAATCGAACTGAGAATGGTTTTATGGGTTTTGCTTCACCTCGCGGCTTCGCTTCCCTCTGCACCATCCATTGCTTAGCACGTGTGTAGCCAGGTCATAAGGGGCATGATGATTTGACGTCATCCCCGCCTTCCTCCAGCTTGTCACTGGCAGTCTCGCTAGAGTCCCCAATGATGGTAACTAACGATAGGGTTGCGCTCGTTGCGGGACTTAACCCAACATCTCGACGCAGGCTGACGACAACCATGCACCACCTGTATCTCATATAGCTATCTCTCCATCTCTGGAGCCTTTATGGGTGTGTCAAGACCTGTTAAGGTTCTTCGCGTTGCTTCGAATTAAACCACATGCTCCACCGCTTGTGCGGAGCCCCCGTCAATTCCTTTGAGTTTCATTCTTGCGAACGTACTATAGGCGGAGTACTTATTGCGTTAACTTTGCAGCGCACGGGCTTTGACATCCAGCACTTGGTACTCATCGTTTACGGCGTGGACTGCTAAGTTATCTAATCCTATTTGCTCCCCACGCTTTCGGGACTGAGCGTCAGTTGCAGGCCAGATCGTCGCCTTCGCCACTGGTGTTCCTCCTTATATCTACGCATTTTCACCGCTACGTGGAATTCCACGATCCTCTCCTGCACTCCTGGCTGCCTGGTTTCTATGGCTTTACTGAAGTTAAGCTTCAGGCTTTCACCACAGACCCTTGCTGCCGCCTGCTCCTCTTTACGCCCAATAATTCCGGATAACAGCACCACCTACGTATTACCGCGGCTGCTGGCGCGTAGTTAGCCGTGGCTTTCAATAAAGTACCGTCACTCGGCTACCATTTCCTGTAGCCGCCGTTCTTCCTTTATAGCAAGTTTACAATCCGAAAACCTTCTTCCTTCACGCAGCGTTGCTCGGTCAGGGGTTTCCCCGTTGCCGAAAATTCCCTGCACTGCTGCCTCCCGTAGGAG
+
)3-.0'$'-+*4-+)*(+095.410)2/446:22/-)*+,)++($&')4-*0-'***+6-6-'168:*+5-0.00-('+'),2.033:1..-.-22722/012487333023152663+0,1-)+-/622::;<:67:9;/.-$*)*+/.6:7,////4+-&'&&&3)7*-&'(1./0114331,.*&(.-//0-;00.3:875634:66/7<<3077<,0;:2.45;688;8846,2+,741.06+5.043*//355<<9692-&+$#$&&,--0'('&,,1()140*+.0+384--,*+-,*6/,+1377:;/:24-,.98<:7905-/,1/,.1/5,8++%00118667'((+-111)..,++/09327111252113+582:31144377;4718221313.35,.1-233)+'&'$*%)2564-4248657<5:73/3/-6/97878787&/**+2455669:397-.98458-++4+27+%(%&)()+,/369558;71.*)&6+9:98;53437:266;7&&1,//6.3,***/,/-2,)0-*++-+-3/0+&)1656+*6756464/2970113;;7-8;62800*'*,,388,+('*-50*))*+,0-*--*),-04/((***80//',%&)&%()-,+&&)()(,&0+).,+,2134417657<:-/+1/137:986,452&''++,77.7,**+,08602*886-/,+,277/*47,+(-.285461,6,,,103/+*+/565.-,3,+-01:;33--5..6;84+/(&&*,115645451667,-&*//.4,/'+'-,)1-22*++,00./1-03/20*,*/**))*+0372/3-97.-12161076//0-.,+08-,()'.)(1841:61+.-,-.-0863/5/.1224,-7,...48+-1:5//2.0+,-*192-3*0+;88,3&/-/-*'/-../-053:34:774:7610-0'&)+*42050..173856/.13+.81570-0+38664--131510,5947;362+-3425637;16,)$',0/5,)*/)/(*')19231921((.8:5/98;96765*15/0/.&,---71135341/&04.-09'7;1***./17*-/-,/122+'%(%''()*+*-+-77+-38--'
@8b895b03-2442-4302-8988-455de5e52368 ch=35 read=66081 start_time=2019-12-13T04:04:59Z barcode=BC01 runid=2c9cf7bc05858273f10e7d7ec552fc0bd742dc3e
CCGGTTACTATTACGGCTTACCCCAGTCATGGATACAAAGTGTGCAGCGCCCTCCGAAGGATTAAGCTACCTACTTCTTTGCAACCCACTCCCATGGTGTGACGGGCGGTGTGTACAAGGCCCGGAACGTATTCACCGTGGCATTCTGATCACGATTACTAGCGATTCCGACTTCATGGAGTCGGAGTTACCGAACTCAATCGGACTACGACGCACTTTATGAGGGTCGCTTGCTCTCGCCCGAGGTCCTTCTCTTTGTATGCGCCATTGTAGCACGTGTGTAGCCCTGGTCGTAAGGGCCGCCCGGTAATGACGTCATCCCCACCTTCCTCCGTTTATCGCTGGCGGTCTTTGAGTTCCGGCCCGGACCGCTGGCAACAAAGGATAAGAGGTTGCGCTCGTTGCGGGACTTAACCCAACATTTCACAACACGAGCTGACGACCGGCACCTGTCTCGGTTCCCGAGGCGCATTCTCATCTCTGAAAACTTCCGTGGATGCTCAGAACCAGGTAGGTTCTTCGCGTTGCATCAGATTAAACCACATGCTCCACCGCTTGTGCAGATTGTCATTCATTTGAGTTTAACCTTGCGGCCGTACTCCCCAGGCGGTCGACTTAACGCGTTAGCTCGGAAGCCACGCCTCAAGGGTTTCAACCTCAAGTCGACATCGTTTTACGGCGTGGACTACCAGGGTATCTAATCCTGCTTGCTCCCCACGCTTTCGCACCTGAGCGTCAGTCTTCGTCAGAGTGCGCCCTCGCCACCGGTATTCCTCCAGATCTCTACGCATTTCACCGCTACACCTGAATTCTACCCCCCCCTCTGCGAGACTCAAGCGCGACATCAGTGCGGTTTAGGTTGGGCCCGGGGATTTCACATCTGACAACAAACCGCCTGCGTGCGCTTGCGCCCAGTAATTCCAGGTGCCTTGCACCCTCGTATTACGCGGCTGCTGGCACGGAGTTAGCCGGTATTTCTTCGCGGGTGAGCGTCAATGAACAAAGGTATTAACTTTACTCCTCCCGCTGAAGTGCCTGCACAACCCAGGCCTTCTTCATACGCGGCTTTGCATCAATTTGCGCCCATTGTGCAATATTCCCCACTGCTGCCTCCCATTTG
+
-/)+0-%'%$'-&))/.03)-45,-.48--.)'*%*07.,*,'##%(*129000-+/3/.&3*31)+**/4..03705:1)1,.1:,)).-9-.2;;:88778+77538112./--1217/3,,0.,,(,-762137-1/7103;9877./&'&%-/,*-,+-0/4:321'0172377.+,-.'.'(27/44-+4539(9,0(2+.-),/.3)*'--3)**0-66..3()).*--314-1+'*(*,-1+16-001;:0/01232873/5.**-,%+(-,/322187-.64972./'(1017'''&&',%%)-12/677,835+.083191,.'+,76./00../72*51+&'%()1306,)+4-*08/50..5+)&**,18-6/9830*&*+--*,./56/:/./-647/:./%/*).,7019.,('+%*(-,+//2764'#%&&&(&,/,/220.+,.956)()-+/%+,/8//43:0200+3::-78:8;467:30''%&%&##'-+-0/,'/,;57<87:94;02146//-9+9:84:2324/00.3/1/)+3*-123.+'$%%')%()+*04/,-/5:,.+,&'(*)).400-..+/(,(*-6:5:98/.,/-323446171//16'1)2)/82404977..+2,),'&$#(&(+2&%+..674663919.%+.82229:871/15,,(&**2276;560*)),(%*,6:9*).*+09432547<+-52365755888<:318())-++--21'')-78121''($$&&)(.-((11115457593:<;01-.)+./201*'&'-1/1**+.3393.-...&-(*---48./*+(()&'%)%(''%'),,51/+1/-.,,2.)+)/1)/881,00,-)*%+/5478505(.5-0202572./-$))-'%&+-/7895.$(%+'+./9+-./82-(#%%(&#(()25387863.,%&/,)+,2-*-,'*%$),((3*'$'*/,-+,+5224/.--*,.*/,*.,33240*+*'$'(/-(19,)0,*.-(,%)%$#%&).),2-'$%$&*/-041)0+0)/*0(&''(,*,0-/16.+...-1--9./'45:6.6-0585)+%&''),1)41'#()'(
@0d1194c1-4908-468d-af96-f72c89f2d634 ch=35 read=66077 start_time=2019-12-13T04:04:55Z barcode=BC01 runid=2c9cf7bc05858273f10e7d7ec552fc0bd742dc3e
CTGCTCCTACAGGGAGGACAGCAGTGGGGAATATTGCACAATGGGCACAAGCCTGGTGCAAAAGCCATGCAAATATGAAGAAGGCCTTCGGGTTGTAAAATGCTTTCAGCGGGGAGGAAGGGTAAAGTTACCTTTGCTCATTGACGTTACCGCAGAAGAAGCGCCAGCTGACTCCGTGCCAGCAGCGGTAATACGGAGGTGCAAGCGTTAATCCAGATTACACGGGCGTAAAGCGCACGCAGGCGGTTTTGTTAAGTCAGATGTGAAATCCCGGGCTCAACCTGGGAACTGCATCGATACAGCAGCAGATACAATGAGGGTAAATTCCGTTGCTGGTGAAATGCGTAGAGATCTGGAGGAATACCGGTGGCGAGGGGCAGCTGGACGGGCAGCAGGGGTGTTTTGAAAGCGTGGGGGGCGGCAGGATTAGATACCTGGTAGTCCCGCCGTAAGCGATGTCGACGGAGGTTGTGCCCTTGGGGCGTGGCTTCCCGGAGCTAACGCGTTAAGTCGACCGCCTGCGAGCCGGCCGCAAGGTTAAAACTCAAATGAATTGACGGGGCCACTGGGCGGTGGAGCATGTGGTTTTAAGTGCAACGCGAAGAACCTTACCTGTCTTGACATCCACGGAAGTTTTCAGAGATGAGAATGTGCCTTCCGGGAACCGTGGGACAGGGTGCACATGGCTATCGTCAGCTCGTGTTGTGAAAATGTTGGGTTAAGTCCCGCAACGAGCGCAACCCTTATCGCTTGTTGCCAGCGGTCCGGCCGGGAACTCAAAGGGAGACTGCCAGTGGTAAACTGGAGGAAAGTGGGGATGACGTCAAGTCGTATGGCCCCTTACGACCAGGGCTACACACAATGGCGCTATACAAAGAAGCGTCGCGAGAGCAAAGCGGACCTCATAAAGTGCGTCGTAGTCGGATTGGAGTCTGCAACTCGACTCCCATGAAGTCCCGGAATCGCTAAATAATCGTGGATCAGAATGCACCACGGTGGGCGTTCCCAGACGCGGCACACCGCCCGTCACACCATGGGAGTGGGTTGCAAAAAGAAGTAGAGTAGCAACCTTCGGGAGAAGACGCTTACCACTTTGTGATTCATGACTGGGTGAAATTAACAAAGGTAACCGG
+
&&##'.,&&*',0-%)*&))(**()-/1(-,-)5*((+,2:328,*%).1*.464,2(')*)%#%'(*%,##$('('))&)()502/700;122')')('(',/322.//.9:1)-+((),'%(0'(/)%'%(./,/45(2(()5-5/,28(+),1/(+*''%*-.-.(&)*+26',+.402***+(4/2(*+1*0('*+..35033,:-;,8*()(.'$&%%',('&*/92..--$.&*%,+;72::;,33736-2:2468673686,-3+*4846708286%1)*+--,-./0&$'%*'*.%'($($%#$(((&$+-),.(3**,'**)&$#(($&',-)35654/-.01899/++'*,+248.81/5/-'03,*,%$&&+*&)&*''%%&&(/,(''(&&%'*50,,.-,,320)($&+&(*%6+..*(&*&*,70/.2/,)*164:::+1.,-)+,.*+'*)*+-6,-/6:/.2-+3843567672:.)-+*%)+2,..3.2/5025896773472,)(%%&$*&40&'1+,,6:2:8*--/7:9332502/01389-,)%(,,141/454/+,-1,+(,-4:9,('$-,-05321504//045/3+,4*,21,--)0255-+,+.(,)+3;8./----./-(,0../-0711/'298,44:86&(,)*$)+'#%%&(*./2-)&,547954544-.+,2---/03.*./9-5328582619((*,+,(*+-288.26,+2.44,*3*/2:2341)0/662.03050<:5:88439,.2+')-0467:22,.*,36-1//,*)((,%++-8;5//-+&).03/022&,$%&+351).-''+-2.+48951.-'(&))56464.*#&)./37(&''%&$*('//)('%)17*),.2,.7//4.7:..768988-2386:/5.112+)++.-14-*///))-,/3)+40*2*)++')*.*+4.-/22-/04232867424-*.1011+/2%++*(-.+(''+,5/&'%2-+)+)'(*17.7;0.93.0*--')&,*('(.1*,;476;8.*&*-'+(&'%#%$%'&'&&'(+5/-))(&/0132403:1,55-,3357:322216245'$$*'&*,/*))6,+9-6;9:6:
@df1dc238-5948-49ec-97f8-4200e88cb675 ch=216 read=59668 start_time=2019-12-13T04:04:54Z barcode=BC01 runid=2c9cf7bc05858273f10e7d7ec552fc0bd742dc3e
CTCCTACGGGGAGGCAGCAGTGGGGAATATTACCAATGGGCGCAAAGCCTGATGCAGCCATGCGCGTGTATGACCTTCGGGTTATAGAGTACTTTCAGCGGGGAGGAAGGGGTAAAGTTAATACCTTTGCTCATTGACGTTACCCGCAGAAGAAGCACCAGCTAACTCCGACAGCAGCCGCGGTAGCTACGGAGGTGCAAGCGTTAATCGGAATTACTGGGCGTAAAGCGCACGCAGGCGGTTTGTTAAGAATCAGATGCTTAATCCCGGGCTCAACCTGGGAACTGCATCTGATACTGGCAAGCGGAGTCTCGTAGAGGGGGGTAGAACTCCAGGTGCTTAGCGGTGAAATGCGTAGAGATCTGGAGGAATACCGGTGGCGAAGCGGCCCCTGGACGAACTGACGCTCAGGTGCGAAAGCGTGGGGAAACAGTTAGATACCTGGTAGTCCACGCCGTAAACGATGTCGACTTAGAGTTGTACCCCTTGAGGGGCGTAGCTTCCGGAGCTAACGCGTTAAGTCGACGCACAGAATTTTAGCCGCAGGTTAAAACTCAAATGAATTGACGGGGGGCCCGCACAAGCGGTGGAGCGTAATAGTTTAATTCGATGCAACGCAGAAGAACCTTACCTGGTCTTGACATCCACGGAAGTTTCAGAGATGAGAATGTGCCTTCGGGAACCGTGAGACAGGTGCTGCATGGCTGTCGTCAGCTCGTGTTGTGAAATGTTGGGTTAAGTCCGCAACGAGCGCAACCCTTATCCTTTGTTGCCAGCGGTCCGGCCGGGAACTCAAAGGAGACACCGGTGATAACTGGGAAGGTGGGGATGACGTCAAATCATCGCGGCCCTTGACCAGGGCTACACACGTGCTACAATGGCGCATACAAAGAGAAGCGACCTCGCGAGCAAGCGGACCTGCAGTGCGTCGTAGTCCGGATTGAGTCTGCAACTCGGCTCCCATGAAGTCGGAATCGCTAGTAATCGTGGATCAGAATGCCACGGTGAATACGTTCAGGGCCTTGTACACACCGCCCGTCACACACCATGGGAGTGGGTTGCAAAGAAGTAGGTAGCTTAACCTTCGGGGAGGCGCTTACCGCTGTGATTCATGACTGGGGTGAAGTCATGCTTCGGGTAACCGG
+
,*,)%&**481*/51+//-.2**,))/**'''+'-*76:/-&(.2()5946698+*'*(,,)0)*.773--,(*0*1,'507.(')%'')*418/-)+,*14*',*,+-4-*(,4,+/3//--13,36,-02+0.,,123401;6.++)-*(-,'*,4-++++17123,,.,+()().404(*()$$%''%,(+-.,--**.6080806.3/31514380/-*,..+)*..','.+.46/14;7-060*'+*-/(.(/&&+'1/*13/)0'(+;3)1501662/36111117///./5250.5.1*0''(*)....-+.*134+//4-0--2*+16/-(,((+-/41/43).239:40/..033<.,4+,;96:6.5,/--%%(&)*)/1.)(.51311,++++53461+*4089314,++-34,(&(+(1)/32/+0042;)*7776653&*,088::833.-.,,20,*.+*+&)/*()$/20(*/,,,3-..10&.11/4&7(++,638/..,0-/,/32647,*$%(&((*+-,+.2/%+.*1,2287616:7<;513.4.546++020,.6,*+021116.54271//&,&(+&-1:546541+,.7885756&&)**)1,213),)&(&''*/-,/6762//00-.+.4:-4/.//02,*&.,.326:7::,97598;79734211/75:::65454;7646567-%)(%')1074212/1/-.4;11.-6/'%&'/,..09./563::6::-+.+.032:2'20-14..02:16*3*8.2;846578,/(),',+-&-+'++**-(%&(.1())-*+17:413445.-.(,'&+-76(()).4*()'*.:778665--+)%(+,866461;2186265580:0)&''),+,/8866852/.,+/203/:651/*)'*+,,...484506(0*'0&'%))+4:53511//&.,06*-42'()'))3.312010''&'**-299:988-,/20/1-'*(.-,002*1033:*-611+,2011/-+(,3.47701775.202:79680('*.404<844:0%'*)*+1*')%%)*5,9:686$,50(*2-0-0,*)&%%'(*226;6565055473++(-)()1$(%$&(',23..76:56
@28eb863d-03e7-43a7-a9ef-06094b843e43 ch=216 read=59672 start_time=2019-12-13T04:05:04Z barcode=BC01 runid=2c9cf7bc05858273f10e7d7ec552fc0bd742dc3e
CCGGGTTTTTTAACTGTTACGGCTTCACCCCAATCGCTGACCCTACCTTCGGCCGCTGCCTCATGCGGTTAAGCTCACCGGATGCCCAGCTCTCATGTGGTGTGACGGGCCGTTATTGGCCGCAGGAACCCGGGAACGTATTCACCCGCGACATTCTGATTCGCGTTACTGAAATCAACTCCAGCTTCATGTAGGCGAGTTCAGCCTACAATCCGAACTGAGACTGGTTTAAGTTTGGCTCCACCTCACGGTATTGCATCTCTGTACCAGCCATTGTAGCACGTGTGTAGCCCTACACGCAAGGGGCATGATGATTTGACCGTCATCCCACCTTCCTCCTGGATTAACCCAGGCAGTCTCGCTAGAGTCCTCAACTTAATGGTAGTAACTAACGACAAGGTTGCGCTCGTTGCGGGACCTTAACATCTCGACACGAGCTGACGACAGCCATGCACCACCTGTCACCTTGTCCCGAGGATTTCCTCGATTAAGTGGGTGCAAAGGATGTCAGGTGTAGGTAAGGTTCTTCGCGTTCTTCGAATTAAACCACATGCTCCGCTTCACTTGTGCGGGTCCCCGTCAATTCCTTTGAGTTTAATCTTTGCGTGTGCTCCCCAGGCCGATACTTAATGCGTTAGCGGCGGCACGAGTGTTGAAACCCCACACCTAAAGTATTCATCGTTTACGGCGTGGACTACCAGGGTATCTAATCCTGTTTGCTCCCCCGCGCTTTCGAGCCTCAGCGTCAGTTACAGTCAGAGAGTCGCCTTCGCCACTTTGGTGTTCTTCCTAATCTCTACGCATTTCACCGCTGCACTGGAATTTCCTCTCCTCACACTCTGGATAACCAGTTTTGGAATGCAGCGCAAGTTGAGCCGGTGTTCCGTCCTTAATCATCCGCCTACGCTCCTTTACGCCCAGTAAATCCGGATAACGCTCGCCACCTACCACATTATTACCGCGGCTGCTGGCACGTAGTTAGCCGTGGCTTCCTCCTTAGGTGCATTTATCTTCCCCAAAGACAGGCTTTACGATCCGAAAACCTTCATCACTCACGCGGCGTTGCCGTAGGGTTCCCCATTGTGCAATATTCCCCGCAAAACGCGCGCCCGTAGGAGCAATATCCAGCACCAACCGTCGTGCATACCACC
+
72*0*+,(('&#$%(&,.'('%*.42+665)),),,01..28,)(,)*(-+847+/766766+....6/1%&%*,3/.(/)&(&(++***+)(*(+*%**.+,.24'5.,())+)+**+10,.,()&)//,(-1,,-,0%/3-.09.-030547:4.//83845.4/-,0('&$&#1,//0*))()00/34322700&)+6/.019/0659/6*)37530.-00682;<:+(,)6,/515/8//83224/13)2)'(*+0000.(',2./02-18,-021121+-.)((+.+''''&)&(.4,26-267//0//9<70/+)+4572385*.58;:8619((/(,++(,(()035679828.04,'%$&,,31,2-26171///..2496666430400042833345:84;33*12.(%%'','++/*('*+56('2/-/%01177(79784424:49:7784/0--,..544&'((%+24075.-$/%&%%&&('*+615*,2,9573+&+,),+,-..3,60;:9<;86/1.(*/.(%'.'79992000;6656/-++,($',,-.66'6--/32)(,22:8:841;;/*3685+-+*,6*)((%''+025&)&#1-*''$)%'(/+/..1--/-13272/80/0*')).2;43;96<9/)/-.*)+,+)*,1;968:97:4%&,2/008:653+,()42,//77/077843009/,/11780&&*)./860.013878578899./14116647((+))*-259:8<99::'*(.(/.,-2;9:34-+/.56553'/,-+15/,,4.))3$)&'&')((.1(.+))*-*)*%(%)*./3:4*()(,,/-;;2.2275/4-,.(.,0,4.+)..))+&$*(%$#%%((+1064)0.(*4622324982472053284',-175/3.3014674+11236:,351.-&'*%0)'7*&,/,--63221*2%$#)'.&,.1/-220,4+*062757714+-)(#%$('((1/645::-,2+)+10','+-&&(+,01//38:97<:<9879022-&*)(.--.190110/,,,,+..;;4*/8+-0/00/.43796)&('.**+./.0--/'+&('')%*5,*(,/()+1/0,.$,(&&&###$#$$&'%%"
@899e24c2-e4cf-484c-ad64-daf3343c01c5 ch=151 read=64975 start_time=2019-12-13T04:05:03Z barcode=BC01 runid=2c9cf7bc05858273f10e7d7ec552fc0bd742dc3e
CCGTTTAGCGTGCGACTGAGTCATGAATCACAAAGTGGTAAGCGCCCTCCAGAAGGTTAGGCTACCCTGCTTCTTTTGCAACCCCTCCATGGTGTGACGGGCCGGTGTGTACAAGGCCCAGGAACGTATTCACCGTGGCATTCTGGTGATCCACGATTACTAGCGATTCCGACTTCATGGAGTCGAGTTGCAGACTCTCCAATCCGGACTACGACGCACTTTATGAAAGTCCGCTTGCTCTCGCGAGGTCAGCTTCTCTTTGTATGCGCGCCACAGCAGCACGTGTCATATAGCCCTGGTCGTAGAGGGCCATGATGACTTGACGTCATCCCACCTTCCTCCAGTTTATCGCTGGCAGTCTCATGAGTTCCCGGCCGGACCGCTGGCAACAAAGAGTTAAGGGTTGCGCTTCGTTGCGGGACTTAACCCAGCATTTCACAACACGAGCTGACGACAGCCATGCGGCACCTGTCTCACGGTTCCGAAGGCCTCATCTCTGAAACTTCCGTGGATGTCAAGACCAGGTAAGGTTCTTCGCGTTGCATCAGATTAAACCACATGCTCCACCCGCTTGTGCGGGCCCCCGTCAATTCATTTGAGTTTTAACCGCTACAGCCCGCACTCCCCAGGCGGTCGACTTAACGCGTTAGCTCAGGAAGCCACGCCTCAAGGCACAACCTCAAGTCGACATCGTTTACGGCGTGGACTACCAGATTATCTAATCCTGTTTATCCCCACGCTTTCGCACCCTGAGCGTCAGTCTTCGTCCAGGGCCGCCATACCAGTGATATCAGATCTCTACGCATTTCACCGCTACACCTGGAATTCACCCTCTGCGAGACTCAAGCTTTGCCAGTATCCAGATGCAGTTCCCAGGTTGAGCCCGGGGATTTACCTACGTGACAACAAACCGCCTGCGTGCGCTTGCCGCCCAGTAATTCCGATTAACGCTTGCACCCTCCGTATTACCGCGGCTGCTGGCACGGGAGTTAGCCGGTGCTTCTTCTGCGGGTAACGTCAATGAGCAAGGTAATGCTTTGCTCCTTCCTCCCGCTGAAATTTTAGCGAAGGCCTTCTTCATACACGCGGCATGGCTGCATCAGGCTTGCGCCGTTATTCGCAATATTCCCCTGCTGCCTCCCGTAGGG
+
/2))*'#%'$)$$$#$%##%).-31/70/..35(*-28560'*+9:2/1-)(/*(/*7+1544366'(%+6.0;;:,250-.02++.,&(-,,+***/',04'.)2()*146:;592:*'35,0+)+,1;7455013/.-3.1()%(%&'*)%'...://-+1--/1284346787789.+++*,&34724,--+*,)6'4'03.53513*(1.3++#(,02.---)+)**3)+-/*+-..956-)*,-.%&(18471750,**0.320*,,'%#$%%+*'*)())'&'')%+/7/+06545/6'%,//87).,,+++,,300240/+./74+.14+7,(*))+8<8233)88/7/((34/0&(()*3947-&.3.8:862./++:30)321('%*.211+43180/%&''))-*'&-3622/0,+/1'(&150:1.+/1(0+---/+/222735.&),&+&.-0346<7///./344;6*1*'))'-.,,./6530+)+4.(+,%*)*,;:;00-1./.).'+/,2-0,162002.220822.+*&&+/.3;77:&,*.,0129309/,,./**&-+0,,3/1+(-0,3.9.)-/,)&)7;;*7.1+$&&%(),--(&&$*(329-'07806478:38282898/7/.,234'/)(3'*4(*+/71.+$.))').11732'&&*,3%42578497%--83335;::8845)*(&+(-/++.-0321166--.8;3+0//6;8.***.6')+36723.*,,-/;91/3-+258/.('+'(+-:&10)''&(+**.55599463517:90-/+(+1132494552)-('&-64((%'++-//1:44.*+-1/038+%3''*,,-4969899<38/.05/:///37(+-61(-.&%-(,&*&(&&&*4,9:7/;*/30.1/01/,++**-4-68+''(1,197/..5.3-*'(-3)*)-28-/4)6*+4./5/.-0,-/4130,(-*/+$)+*)*./-611349365/-,++*&,'3*56.-%,-7775.-('&#($&'))%0174-512,1++&),(*1(*+)%'$+'+-.5179<97;86651)/-/06*(&%#$$)*)*.&-805600-0.'-()/+)'()**-6:.7/)'&)((0/*.74/0.131
@ef1324d5-3ccb-4568-b57c-7a3ec4d82f71 ch=99 read=98185 start_time=2019-12-13T04:05:02Z barcode=BC01 runid=2c9cf7bc05858273f10e7d7ec552fc0bd742dc3e
CCCGGTTGCTGTATTTACGACTTCACCCCAATCATCAATCCCGCATGGAACCAGCTCCTTCGCGGTTGGGCCACCGGCTTCGGGTGTTATCAGCTCTCGTGGTGTGACGGGCAGTGTGTACAAGGCCCGAGAACGTATTCACCGCGACATGCGTTAAGTACTGGCGTTCCAACTTCATGTAGTCCAGGGATTGCGAATACAATCCGAACTGAGAATGGTTTTGTGGTTTTGTACCTCGCGGCTTCGCTTCCTCTGCACCATCCATTGTAGCGCGATGTGCAGCGGAGTCGCGGGGCGCGCGTGATTTGACCCCGTCGCCCCCGCCTTCCTCTAACTTGTCACTGGCAGTCTCGCTTCGGTCCCCAATGTGGTGATGGCTAACGATAAAGGGTTGCGCTCGGGACTTAACCCAACATCTCACGACACGAGCTGACGGCAACCATGCACCACCTGTATCTCATATAGCTATCTCTCCATCTCTGGGCCTTTATGAGTATGTCAAGACCTGGTAAGGTTCTTCGCGTTGCTTCGAATTAAACCACATGCTCCACCGCTTGGTGCGGGCCCCGTCAATTCCTTTGAGTTTCATTCTTGCGAACGTACTACTCAGGCGGAGTACTATTGCGTTAACTGCCGACACTGAACTTTGACATCCAACTTGCCGTACTCATCGTTTACGGCGTGGACTACCCGGGGTATCTAATCCTATTTGCTCCCCACGCTTTCGAGACTGAGCGTCAGTTGCAGGCCAGATCGTCGCCTTCGCCACTGTTGTTCCCTCCATATATCTACGCATTTCACCGCGCATGGAATTCCACGATCCTCTCCTGCACTCTAGCTGCCTGGTTTCTGTGGCTTACTGAAGTTAAGCTTCGGGCTTTCACCACAGACCCATACTGCCGCCTGCTCCCTCTTTACGCCCAATAATTCCGGATAACGCTTGCCGCAATATTACCGCGGCTGCTGGCGCGTAGTTAGCCGTGGCTCTAATAAAGTACCGTCACTCGGCCACCATTTCCTGTAGCCCGCCGTTCTTCCTTTATAACAGAAGTTTTACAATCCGAAAACCTTCTTCCTTCACGGCGTTGCTCAGTCAGGGTTTCCCCATTGCCGAAAATTCTACTGCTGCCTCCCGTAGGAG
+
)('&''/%&''+(,6/-/3689<:73:33-.+..-424076*(,&'%('%(&''+,2.25+(&('1-%.591-2./,,4/7/800.,1.//0*--()(&&(&&&%(+-,05.'610/./+/415071))--6973835.,()&()31/%%%%&$$''','(*&*(,.0*')((.-7.-.13557')(',$1')*)+40456:842''..)***--)+'++1(&&+0,44+($(,04623/2*'*'%'*'.*)/)()',.899;5662'(*+',+$)(*%&%%&%+$&)-'('-)&+$%%%&&'$.6'(+0$%((*4.+3762&'%&*)-**&)&(-).-*'--2/-).00242,(&&.,405:.*((().1/*'''%'*.2.../24-*/10637561+''&((/.1+/-)(%'((+02,.24435/*-*,-)+/**217:6610,..+012-)*-,+-.0/-(,./4410/.39765.,$+/'(%),+$*&%)*+0.25*.,'/*(*&))1,4.;:4:4135.9//0:9**,2+3;9760*)523132),-+)+&*&')4443061+',-/5272,09//446<;:379-3/.-*(//&+%%)$()30559))('*))4-20...9/3))()((('-./10481/.4-/08-9+.)++.-2957435569985:7.//30/),1+*.(0*&&,.*/+,-1/6012+(*+)$&'179+)+--394/3121.+&%/55682738//-+)%&$&)015:877:6;568:/422*.*/+.7.*/436797887485826<7//09,0(*,.//2/60840,+,,285512-*))')*-)(,//07;9991:9-*+'*3*-+$)+*,,+5.6,/1376%10+%&)(+8-.1/3,57+'+%)**1704:0/../6*+/39401.+&%/-1799;)).4-756:5-3,+5+'(&',+,2+0*&'*-,-::99.-'++/1/0:/007094/+0)+-4/3:/%/),989.+-.,.+*'*4-86;9474/+++/8)*8749<24893.62+,,12&%(((*97*457;54**.35+061:99;955:3**++)108/016&.1313752<438:5+.502886;<7573)+-22/7125,46*+9451&'
@957c3cbd-cc48-4bc0-b50e-cd49babb8ae3 ch=17 read=30287 start_time=2019-12-13T04:05:15Z barcode=BC01 runid=2c9cf7bc05858273f10e7d7ec552fc0bd742dc3e
CCCGGTTACCTTGTTACGACTTCACCCCAGTCAGATCACAAAGTGGTAGCGCCCTCCCGAGTTAAGCTACCTACTTCTTTGCAACCCGCACTCCATGGTGTGACGGGCGGTGTGTACAGGCCCGGGAACGTATCACCGTGGCATTGATCGATTACTAGCGTTCCGGCTGTGGAGTCGAGTCGCAGACTTCCATCAGGGCTACGACGCTTTTATGAGTCCGCTTGCTCTCGCGAGGTCGCTTCTCTTTATGCGCCGGTATGGCACGTGTAGCTGGTCGTAAGGGCCATGATGACTTGACGATGTCACCTTCCTCCAGTTTATCACTGGCAATTATAACAGGTTCCCGGCCGGACCGCTGGCAACAAAGGATAAGGGTTGCGCTCGTTGCGGGACTTAACCCAACATTTCACCAACACGGAAGCGGCAGCCATGCAGCACCTGTCTCACGGTTCCCGAGGCACATTCTCATCTCTGAAAACTTCCGTGGATGTCAGAGACCAGGTAAGGTTCTTCGCGTTGCATCAGGTGAAGCCATGCTCCACCGCTTGTGCAGGCCCGTCAATTCATTTGAGTTTAACCTTGCGGCCGTATTACTCCCAGGCGGTCGACTTAACGCGATTAGCTCCGGAAGCCACGCCTCAAGGGCACAACCTCCGGTCGACATCGTTTGCGGCGTGGACTGCCAGGGTATCTAATCACCGAGCATACACGCTTTCGCACCTGAGCAGTCTTCGTCCAGGGGCCGCCTTCGCCACCGGTATTCCTCCAGATCTCTACGCGTTTCACCGCTACACCTGGAATTCTGCCCCTCTACGAGACCAAACGCGGTGTATCGGTCACGGTTCCCAGGTTGAGCCCGGGATTTCACATCTGACTTAACAAACCGCCTGCGTGCGCTTTACGCCCAGTAATTCCGATTAACGCTTGCCCTCCGTATTCCGCGGCTGCTGGCTGGGTTAGCCGGTGCTTCTTCTGCGGGTAACGTCAATGAGCAAAGGTATTAACTTTGCCACTTCCTCCCGCTGAAAGTGCTTTACAACCCGAGCCTTCCTTCATACGCGGCATGGCTGCATCAGGCTTGCGCCCATTGTCAATATTCCCCACTGCTGCCTCCCGTGGGAG
+
0+&('/,+4523/+*)*/*.-60069900.-,)+767565.-++-*))(,.57'()4/+'().4-/11275.'''+&)*,(/**.3)%'&)+26'*+1/212454::7041112457.76,4.'47262/3--()-7/3,,*%)+()00.-4.--6012219/)*((())'+%&)-*'*++&(%+&,*),***-&+.)0.)'*+*'+).;/03,+,,3;3319344403,--,,+--,12727/44)*+0.017+&&#$%''$%%'&'(.//4:::631/*-2+4..-/3.,,*-+,-///,..,022896/.)*,1;6.26345572+&*%%&*+)'(129/('*/031:88825.01/0334<---::34,,-.7.2+00125;44/55617-4).**+1.13;1.*0&1(/.3/-''*+,&11148282502110812.14,,-,37413''&'%&''-0966765332,*&((&'*.*-,.3;73--.+++,-59*.,-0,//3;89<:7914111354)+))$+,%),--../96+/3****(...+3+53'$&(+96;644;6+(*05)*(-''')()-,/+,))((*1584+0,3(7645110/1,--0-).),+-/2,/,.0&271446;59&*+3,)(..-3935-*$*()*,324*+07*--61119;987.54(71,/123,//-/),.+%$&*(&+-.+-5;512637:531723766386--.($+/46.634/30/-242501///::.((*-((533443*/++(+56-(.1-/5,.+-*)-/2.2/0.&193-)/.+/*)2'/4+2+.),&'*%'&*)),,.(-%039293+205./%512)+)+(066/.102/0-+*,1175:8232+,1,167:990,-.*(0.372&+)+7:;80-,.3.437/7-)21(*3/()&&(&'(0/6--+((+)'$'--/1//2:(51*+9/98<7436&1+).+*225,8112883:,-*0,-4.2+.6+&))%+/514.14/,281.0('(%)+,+(+,216*&%0270/-'-444512++,-,).-///66476%/***,(-035+')0&&&(+/00-0)+*+.1455,--(/5'')%01..
@2effd901-88d7-4148-bbc0-666e6f76ce43 ch=461 read=50856 start_time=2019-12-13T04:05:13Z barcode=BC01 runid=2c9cf7bc05858273f10e7d7ec552fc0bd742dc3e
CTCCTCGCGGGGAGGCAGCAGTGGGAATATTGCACAATGGGGGAAACCCTGATGCAGCAACGCCGCGTAGTGATGAAGGTTTCGGATCGTAAAATGCTGTCTTTGGGAAGATAATGACGGTACCCAGGAAGCCACGGCAGCTTCGCAGCCGCGGTAATACGTAGGTGGCGAAGCGTTATCGGATTTACTGGGCGTAAAAGACGTAGGCGGATGATTAAGTGGGATGTGAAATGCGGGCTCCAGCTTGGGTGCTGCATTCCAAACTGGTTATCTAGAGTGCAGGAGAGGATTCTAGTGTGGCGGTGAAATGCGTAGAGATTAGGAAGAACACACCAGTGGCGAAAACGACGTATAACTGACGCTGAGGCTCCGAAAGCGTGGGAGCAAGCAGAGTTAAGAATACCTGGTAGTCCCACGCCGTAAACTTGATGAATACTAGGTGTGGGGTTTCAACACCTCCATTGCCGCCTAGCGCATTAGAATATTCCATAGAGTACGGTCGCAAGATAAAACTCCCAAAGGAATTATTGGGGACCCGCACAATGTGGAGCATGTGGTTTAATTCGAAGCAACGCGAGAACCTTACCTACGCTTGACATCCACTTGCATTACTCTTAATCGAGGGGAAATCCCTTCGGGGACAAAGGTGACAGGTGGTGCATGGTTGTCGTCAGCTCGTGTCGTGAGATGTTGGGTTAAGTCCTGGCAGGCGCAACTGCCCAATCGTTAGTTACTACCATTAAGTTGAGAGGACTCTGCTTGAGAACTGCCTGGAGTTAACCAGGAGAAGGTGGGATGACGTCAAATCATCATGCCTTATGTGTAGGGCTACACGTGCTACAATGGCACAGGTACAGAGATGCAATGCCGCGAGTGGAGCCAAACTTAAAAAACCAGTCTCAGTTCAGTTGTAGGCTGAAACTCGCCTACGGAGTTACTAGTAATTCGCGAATCAGAATGTCGCGGTGAATACGTTCCCGGGTCTTGTACACACCGCCCGTCACACCATGAGAGTTGGCAATACCCGAAGTCCGTGTGAAGCTAACCGCAAGGAGGCAGCAGCAGCCGAAGGTAGAGATCAGCGACTGGGGAATTGAAATCGTAACAGGTAACCG
+
++.,'(&%*.8-)+)*0.7&/2'2(,+.'3(%&((.-,.021+*44-6().0300,,..65357,')-()+.0742/033:0/29779668::2/))&(+-0<;050)0*0.://.(2-+)&%(%%,,*)'(,)(-')$$&&&%%%&'+30735,7,,+5330.1,0:72/('+,5-*+*'2+194/057730.1060')%012135-)')*4-,3+.-436.01*,++-,%&(')**,7(*$%$$065112+*++--8+064335*-*(*20.+*-.33&7*((&(%'4+/,*-3,&'('/30.02,*,732,))&',)(2437345.,,)-4.,0*)'()**--.&*)))--/--,.22347545331+)*21***.*,((&(,'$%(')&(&(&$(,+66:4644.,.4+*$-+55:;:;3*((+-377;95-/,.2634/4//.996,6-./:.3&$$''16)-(##$&&)+1./)00015:1+')%)%'',.1251,.1.()+-9:+1..)&(..'(&&)-%.+-*9413;0*,*'*&$%#*)()+3+*).+6;;6;9<3.3,+/99744*+&(,..,2/2941-&'(%(#%%%%)%((/,226600000546571,0/-()+1-08+04206:.5096)--*.670022344,00113482240/-&)+,/*5./42845-/4677/6,.,,'+(,(%%$*')/3/+0'(&%'&%-0.130:0/0844568;4/4+-)+420.,.32530*%(*'('%&10577833-&(/**$.'(.,)+'-),(+-**002245548/0078784*34)221/100(..*)*+)%'*+,,+,..;.0*)')%*&#&')*,..263560-/0/-*(,+840/.*21/'%$03<;;353210/))()-.-')*30/-6754/-9/-/9766,'())''00//1(.+*&+&((,./4033(()+,53015;788846776:0/.,476261.0.,++*27/16**0412117/,.-((**1/0,0:2024+*,0./28.-(')+1).0140/*-,2-/+()('%)%*),,11.05'2),%')(,)&)**72./4++$$+'*10),1/40/++)++.,-3.
@7c7b207c-ec99-4b6b-9711-26b24545074e ch=97 read=88477 start_time=2019-12-13T04:05:26Z barcode=BC01 runid=2c9cf7bc05858273f10e7d7ec552fc0bd742dc3e
CCCTGCAGGAGGCAGCAGTGGGAATATTGCACAATGGAAACCTTGATGCAGCAACGCCGCGTGAGTGATGAAGGTTTTCGGATCGTAAAGCTCTGTCTTTAGGGAAGATGATGACGGTACCCAGGAGAAGCCACAGCTAACTACGTGCCAGCAGCCACTGCAGTAATACCGTAGGTGGCGAGCGTTATCGGATTTACTGGGCGTAAAGGGGCGTAGGCGGATGATTAAGTGGGATGAAATGCCCAGGCTCAACTTGGGTGCTGCATTCCAAACTGGTTATCTAGAGTGCAGAATTGAGTGGAATTCCTAGTATAGCGGTGAAATGCGTAGAGATTGGAAGAACACCAGTGGCGAGCGACTCTCTGGACTGTAACTGACGCTGAGGCTCGAAGCGTGGGGGCAAACAGGATTAGATACCCACGGTAGTCCACGCCGTAAACGATGAATACTAGGTGTGGGGGTTTAGTAGCACCTCCGTGCCGCCGCTAACTGCATTAGGAAGTATTCCGCCTGGGGAGTACGGTCGCAGATTAAAACTCAAAGGAATTGACGGGGACCCGCACAAGCGCAGCATGTGGTTTAATTCGAAGCAACGCGAAGAACCTTACCTACACTTGACATCGCATTACTCTTAATCGAGGAAATCCCTTCGGGGATGACAGGTGGTGCATGGTTGTCGTCAGCTCGTGTCGTGAGATGTTGGGTTAAGTCCCGCAACAGGCGCAACCCTTGTCGTTAGTTACTACCATTAAGTTGGACTCTGGCAAGGACTGCCTGGGTTAACCAGGAGGAAGGTGGGGATGACGTCAAATCATCATGCCCCTTATGTGTAGGAGCTACACACGTGCTACAATGGCTGGTACAGAGAGATGCAATACCGTGAGGTGGAATGAAACTTAAAACCAGTCTCAGTTCGGATTGTGGCTGAAACTCGCCTACATGAAGCTGGAGTTACTAGTAATCGCGAATCAGAATGTCGCGTGGGCATTCAGGTCTTGTACGCACCGCCCGTCATGAGTTGGCAATACCCGAGAGTCCGTGACTAACCGCAAAGGAGGCAGCGGCCGAAGGTAGAGGTCGCTTGATTGGGGTGAAGTCAATAACAAGGTAACCGG
+
$'*'%,&3/,00.156124/20(1,,2310*2-:...'0-1636/.-+./.4353113%&&'&'((((,+/6--2:4.9586565544,((*0:6888;:+,.)/834,,,+*+/&,,&/-&%*+(&()&+.****,.,8/00807.1*+(+)),'$%()+%*+0)'%&'(+,'.*033+,054:44-604*64+*1/-0-3718:-*10.+,.2/8759327/8-3(*)*17+**.272&4-)$+0,.-1'*,*.789440+-)+1+/..2/16.),++///,-//140+'&+&)'&(&))%6*/.,(+''%)./.921,1635795.)')$,&1-.3+*,//080563.+))'+,53-..-.7;88781/,+%')-2433&53//5+')&&*+.50(&,,-)*)+.)7/0.21.36-$&*-54366502/.//0297.,+,+*4.((&'.32-0(/.+'-)%%%$'$&(,5184*,2421-1+-+-+*&'*+4,-*((('++/676/06-,66(('')45::6.+((,1-28943548:-.-0264768/9:0,.4++-350-&'%%$&'&/&**70;94-6+*(-0&+,'0(*((*)),,.)*),2)+-,)+--,//+,$&'&')*+.-4/4/2))+(--+)2;7568.10)%&(/00/30/..12686729212-.1.-/01578987744-..*)/&1/.916,,7.($.)*1('.136778:+.,*,7502.--2./.12;2922()*,5.76564/5+-*+,/01468642+.((%)(*-2/2,*0('+(06/1/02457778112666,-)0,+%(&'*---,,/,'*+22.**'),97796444137686:81950,+**,4454;444:575-3,,46*'%#-3(-1+5;;846211236+2/;533+5.))+--.1-95010+,-)&./24/7.-*+*%(.1++-/25260/+-2287955587663(('$&%%'%).5'*2//.5/0-/)+'+--084**,*'')0)61700631.-*(,%*++-*,1,)&))'('$&-2),.()'%&&*.212*-(*)+*+%+&,)%%%$('/,-54.-++''())))15148)*)(&,).1
@5c2702f4-c9d0-42aa-9d01-4445b4ecfbe0 ch=413 read=95670 start_time=2019-12-13T04:05:33Z barcode=BC01 runid=2c9cf7bc05858273f10e7d7ec552fc0bd742dc3e
CCGGTTACCTTGTTACGACTTCACTAGCTGAATCACAAGTGTGACGCCACTCGAAGGTTAAGCTACCTGCGCTTCTTTGCAACCCACTCCCATGGTGGCGACGGGCGGTGTGTACAAGGCCCGGGAACGTATTCACCGTGGCATTCTGATCGATTACTAGCGATTCCGACTTCATGGAGTCGAGTTGCGAACTCCAATCGGACTACGACACTTTATGAGGTCCGCTTGCTCTCGCGGGTCGCTTCTCTTTGTATGCGCCATTTAGCGTGTGTAGCCCTGGTCGTAGGAGGGCCATGATGACTTGACGTCATCCCCACCTTCCTCCAGTTTATCACTGGCAGTCTCCTTTGAGTTCCCGGCCGGACCGCTGGCAACAAAGGATAAGGGTTGCCTTTCGTTGCGGGACTTAACATTTCACAACACGAGCTGACGACAGCCATGCAGCACCTGTCTCACGGTTCCCAGCACATTCTCATCTCTGAAGACTTCCGTGGATGTCAAGACCAGGTAAGGTACTTCGCGTTGCATCGAATTAAACCACATGCTCCACCGCTTGCGGGCCCCGTCAATTCATTTGAGTTTTAACCTTGCGGCCGTACTCCCCCAGGCGGTCGACTTAACGCGTTAGCTCCAGGAAGCCACGCCTCCAAGGGCACAACCTCAAGTCGACATCGTTTACGGCGTGGACTACCAGGGTATCTAATCTGTTTGCTCCCCACGCTTTCGCACCTGAGCGTCAGTCTTGCGTCCGAGCAACCCACCGGTATTCCTCGAATCTCTACGCATTTCACCGCTACACCTGGAATTCTACCCCCCCTCTACGAGACTCAAGCTTGCCAGTATCAGATGCAGTTCCCAGGTTGAGCCGGGGATTTCACATCCTGACTTAACAAACCGCCTGCGTGCGCTTACCGCCCGAAGTAGTCCGATTAACGCTGCACCCTCCATTATTACCGCGGCTGCTGGCACGGAGTTAGCCGGTGCTTCTTCTGCGGGTAACGTCAATGAGCAAAGGTATTAACTTTACTCCTTCACTCCCGCTGAAAGTACTTTACAGCCCGAAGGCCTTCTTCATACACGCGGCATGAAACGCATCGGGCTTGCGCCCATTGCCAATATTCCCTAACGCCGTAGGAG
+
00*.-3/3405..3&)./59<9-,%&(+344:---,5,')(%$$)+0/)**.'(.,2/626/31/250+*&'8+0383&-+(,2,(++::0'.,.0+)(-196:9/,,')+--.-/*.169+,36.0.&/'.**(,+,-.4000:8101,3+-0:0003231)5:31-,.7/7',+/&')*31425//,,8335(0,.1)6/4-.242/$.,.7123566/7&&),7+,,/,5454/+(+++0310-//5+,-55679<7.,%&'-&(01,,--08/08::8(&'+,+-209:67112...1000:99997.//+(0-.018,-+-/2;.,,+)+,+1.%47780*+-+-019-8;.)200278:5-,7.831242:+3-:32(*)*)0,.*(+--73;12(96.//0/1.*.5+*.//(2//*&%+,--54,.--/8/80544546:-,)**1/24;;83/($&&%('/55442764422,-+,,07*..247--++.((),.9015)3+'%(#&/+0,..)5**+12270302;8::-)+/2898,+4,-..7/1,606;8*&,-365<715:9,,*,79,0+'#%$((),,3,:2111874,(/.6/85434/2020-..+//0.2.6('/).*'-1.0./0,.'+'(*')()-617460))*+0,0./031;.,*,((((.7988433.0)'.+21848/1*+/<5-00244+.0./1;:83647:(),370-.(***(&#&)*2-%%$%#$%,-*/4(,)),/55-2)+111655676869<96106/002215871)0*05212323990)*+)((**-1318(+%-.1045+,1--2--0223597226,+26.9(%045'241-0:6//33453-+))--2.0/-&++(06256524/+)()%&((+1-%''()/',()(+-:.;.,-+*+,-2,+23*5).22.01.+1,,,93*2+)(1+1%(+0-..9'63&(09.3;47:;9;8659856815/-(025:(-(.+.0-')+))&*+6-*7+')*49,+::926,+*(-/4,)-)'+5/+-*2,45250.40-4.-(-*-/1.00007/+''(+2'&%)*+*-+38+%(+(,'.*-/69)+)&+++&&'%(%1///
@318dac8f-2d01-4fa1-a1e9-096afc568122 ch=136 read=249906 start_time=2019-12-13T04:05:31Z barcode=BC01 runid=2c9cf7bc05858273f10e7d7ec552fc0bd742dc3e
CCGGTTTACCTTGTTGACTTCACCCCAATCATTAATCCCACAGCAGACAGCTCCTTCCTTGCGGTTGGGCCACCGGCTTCGAAGGTGTTATCAATATCGTGGTGTGACGGGCGGTGTGTACAAGGCCGAGAACGTATTCACCGCGACATGCTGATTCGCGATTACTAGCGATTCCAACTTCATGTAGTCGGATTTACCGGACTGTAATCCGAACTGAAGAATGGTTTTATGGGTTTTGCTTCACCTCGCGGCTTCGCTGCCTCTGCACCATCCATTGTAGCACGTGTGTAGCCAGGTCATAAGGGGCATGATGATTTGACGTCATCCCCACCTTCCTCCAACTTGTCACTGGCAGTCTCGCTAGAGTCCCCAGCAATAGTGGTAACTAACGATAGAGGTTGCGCTCGTTGCGGGACAGCCAACATCTCGACGAGCTGACGACAACCATGCACCACCTGTATCTCATATAGCTATCTCTCCATCTCTGGAGCCTTTATGAGTATGTCAAGACCTGAAGTAGGTTCTTCGCGCGTTACTTCGAATTAAACCACATGCTCCACCGCTTGTGCGGGCCCAATCAATTCCTTTGAGTTTCATTCTTGCGAACGTACTACTCCAGGCGAATTACTTATTGCGTTAACTGCAGCACTGAACTTTGACATCCAACACTTGGTACTCATCGTTTTGGCGTTACTAGGGTATCTAATCCCTATTTGCTCACGCTTTCCGGGACTGAGCGTCAGTTGCAGGCCAGATCGTCGCCTTCGCCACTGGTGTTCCTCCATATGTCTACGCATTTTACCGCTACATGGGGTGATCCTCTCCTGCACTCTAGCTGCGCAAAGCTTCTATAACTTACTGAAGTTAAGCTGGGCTTTCACCACCAGACCCTTGCTGCCGCCTGCTCCTCTTTACGCCCAATAATTCCGGATGCCTTGCCACCTACGTATTACCGCGGCTGCTGGCGTAGTTAGCCGTGGCTTTATCTAATAAAGTACCGTCACTCGGCTGTAACGCAGCCGCCGTTTATCCTTTATAACAGAAGTTTACAGAAATCCGAAAACCTTCTTCCTTCGCGGCGTTGCTCGGTCGGGGTTTTCCCCATTGCCGAAAATTCCCTACTGCTGCCTCCCGTAGG
+
32.332+(+/,0(+()'9:<95471*2.51&,(3,053))+(%)&%/&++,/056861).+/6929'36380212.+-0,-''**-+.+)))+%&$,-0676723/001997672232129785620('(&/12/29<978854*+++,2:83,0)(%*(*1.--33124+880,-)+0/4)2*,/47,,'%12+*./(.,.,(-.123,*-3-.-/4./335-9;:,(.,5736:.+-0<5./61/**-.*.8/.-.'-,,50,--/13:<;073**---(-/11,(()*-.,.9.-&''))-5326,++***/:21255778.801**/23<8804'4)0/6.0189:3;3221.)+'()+(,/-468*,(...,'%347625///63554/'$)(+904498867:6746&)&&$'%4+6/4.&$&#%&(+331*00.46,/110&,+.,+3.31445588,3.**-155916223237642459..02/76)'&%+//858835++2+'$)%')0*20<.6.-*./..15*-1;5(%,+/3;97,*'#$''115/0.++-*+,,*-4517/',,.768:63489.,.091-+-4/7000/-82*/04-,,+1(*68,'''&*')+*++2+-+.//..+,,,--,566672.7-++8781&/')&')'&)4/265486.5-)%+(')',),-.0443568657.70())-9.,030%(()06(-*397*()'%((..71538111646312:::7:967/0.,-78530//+.0774,18/702'20,'))+'.52)-010,,+--1'-*%')-,1.///04..800///1+,.43-*+'%$&'2(-.+)%)1*(*((*'(/:01&)%%.2.47.,**-''%&%207,2,,,:8:;19;,.0.65+)0.*(.+0*(0,+88:25/20360+&&3)-935:442-1-.9)+)')/3133626**')(/000,.1+,,+'')'$(%%+203:6-1/099:4)),++3**('&$%#$$*.4.4)(-)$#&,)3:212797((+)),3,((($+,))0%%.-,10559459690+-'*+8773:23382645(58+473+16:1-.5-/95188603090+*/0-.--**)*7.,/,-'
@24d080b0-9082-4b79-aa81-78afa6e28b15 ch=148 read=58874 start_time=2019-12-13T04:05:29Z barcode=BC01 runid=2c9cf7bc05858273f10e7d7ec552fc0bd742dc3e
CCGGTTACCTTGTTACGACTTCACCCCAGTCGCCGGATCACAAGGTGGTAACCTCGAAGGTTAAGCTACCTACGCTTCTTTTGCAATCCACTCCTTGGTGTGACGGGCGAGGTGTGGCACAAGGCCGAACGTATTCACCGTGGCATTCCTGATCCGATTACTAGCGATTCCGACTTCATGGAGTCAGGTTAGGAACTCAATCAGTTCTGACGCTTTATGAGGTGTCCGCTTGCTCTCATGAGGAGTCGCTTCTCTTTGTATGCCATTTGGCAGCACGTGTGTAGCCCTGGTCGTAGGGGCCATGATGACAGCGTCATTCCCACCTTCCTCAGTTTATCACTGGCAGTCTCCTTTAGGTTCCCAGCCCGGACCGCTGGCAGCAAAGGATAAAGGGTTGCCGCTCGTTGCGGGACTTAACCCAACGATTTCCCACAACACAGGCTGAGCGAGCAGCCATTACAGCACCTGTCTCACGGTTCGAAGGCATATTTCTCATCTCACGAAAACTTCCGTGGATGTCAAGACCAGGTAAGGTTCTTCGCGTTGCATCGAATTAAACCACATGCTCCACCGCTTGTACGGGCCCCGTCAATTCATTTGAGTTTAACCTTGCGGCCGTACTCGGGCGGTCGACTTAGCATGATCAGCTCCAGAGCACGCCTCAAGGGCACAACCTCCAAGTCGACATCGTTTGGCGTGGACTACCAGAATTATCTAATCCTGTTTTGCTCCCCACGCTTTCGCACCTGAGCGTCAGTCTTCGTCAGGGCCGCCCTTCGCCACCGGTATTCCTCAGATCTCTACGCATTTCACCGCTACACCTGGAATTCTACCCCCCTCTGGGGCTCAAGCTTGCCAGTATCAGATGCAGTTCCCAGGTTGAGCCCAGAGGTTCGCATCTGACTTAACAAGCCGCCTGCTGCATGCGCTTCACCCGCCCAGTAATTCCGATTAACGCTTGCACCTCCGTATTACCGCGGCTGCTGGCTGGGGAGTTAGCCGGTGCTTCTTCTGCGGGTAACGTCAATGAGCAAAGGTATTAACTTTACTCCCTTCCTCCCCGCTGAAATTACTGGCCGGGCGCTGCTTCCTTACACGCGACGTAACCATCAGGCTTGCGCCCATTGTACATGTTCCCCACTGCTGCCTCCATTAG
+
75/141*-+,+*2)&()'.0:7,888-.124((%,(--+&,+($%)()''$%,)0*+*'(0*4*/10223*')')('&+/1++02;63/&()+''(*(+**++-')41.(*',(*+*('*+.+1/3)*47140030+36038212995+)+,-00&(*:2215-3//07065589:98771++*,)'//.&$''../9*:+3&+'.'$+')%(+46-+**.(+$'&*),//-./0/1+-..-*%(*4148655-38,+20147<-68'&&'%,)'*,,--'%%)/64,0::932+(143062-----/0-/2443*,'(..*375;8923122:500314332.&-.//6//3+(+34858/+-12)/8072-,,.4-/&.290-:-721(+5.384522345517/.'8/.)-)2*,/+-.3&&41+2+''+.0/*,%'-+)*%'((%$$(+.3*1'%**%*+.6266570.0,5,-2'),,0-(,+*3-,.//-,*)&)()*,--1727.10:5:747*))-.;332*4/*/2::982+./-3&,+-/**/0/1;969152678878/67*+3-,-'5452298-*-/377;805;:3238;;.53.2--+6,:0,3.,*,&-285:620/0-3'(+&$(&((%&(+:*&'%&*&++1753.+/:32/2473515+2+)*+.031378-0'*''(+0;368679+3(,-.,/2433021.+38:+(0,5::,23002;0/1/.151317865633557<9739)*59.9409-.30.29226*-,-/,1'()&'-,-0::785630<;.-36.123426947-7,6-7617075...*&%)(&*,0%%+./8,.2'..0/:*,.766887:15++-)-*+(322)(,$*'+-4(,/40*++,,206-03)-32581/+$%('*(.'()(%$)))&//)+&/)-04-0,.1.0-,)-3++++0502-$,)(+,47.0,1+++/40/-,/3*'%'10-,/6-23,./714:633345.+/-.-/,+&'(,%069.),+-.601*/3-+-..55/898628;3,05.,*'-&$(''&.()(/+.,.'$-2).+.)*',-..*.)('&($%(-(*6889+0*//9-38.0,//+,00-373*-0&&&')*)3+&)'$$
@ffbe3cda-e823-4264-8cbb-9619b67d2f05 ch=230 read=88547 start_time=2019-12-13T04:05:28Z barcode=BC01 runid=2c9cf7bc05858273f10e7d7ec552fc0bd742dc3e
CCGGTTACCTTGTTGCAGTGACTTCCGCCCCAATCATCAATCCCACCTTGGGCAAACTCCTTCCTTGCGGTTAGAGCCACCCGGCTTCAGATTATTATCAACTCTCATTAGTGCTGACGGGCGAGGTGTGTACAAGGCCAGGCAATGTTACCCGACATGCTGATTCGCGATTACTAGCGGTCCAACTTCGTAGTCAGTTGCAGGCTACAATCCAGGAACTGAGAATGGTTTTATGGTTTTGCTTCACCTCACTTGGCTTCCGGCCACCATCCATTGCTTGGCACGTGTAGCCCAGGTCATAAGGCGCGATGATTTGACGTCATCGCCTTCTCCAGCTGTCACCCGGCGGTCTCGCTAGAGTCCCCAGCCAGTAGTGGTAACTAACTAAAGGGTTGCGCTCGTTGCGGGACCAACCCAGCATCTCGACACGCAGGCTGGCGGCAACCATGCACCCTGTATCTCATATAGCTATCTCCATCTCTGGGGCCTTTGCCAGGTATCAAGACCTAATTAAGGTTCTTCGCGTTGCTGCTTCGAATTAAATACATGCTCCACCGCTTGTGCGGTAAATCAATTCCTTTGAGTTTCATTCTTGCGGGCAATACTCAGGCAAGGTACTTATTGCGTTAACTGCAGCGCTGAACTTTGACATCAACGCTTGGTACTCATCGTTTACGGCGTGGACTACTAGAATTATCTAATCCTATTTGCTCCCCGCGCTTTCCGGGACTGGAGCGTCAGTTGCAGAGCCAGATCGTCTTCATACACTGGTGTTCCTCCATATATCTACGCGTTTCACCCGCTACACGCTAGATTCCACGATCCTCTCCCTGCACTCCTGGCTGCTGGTTTCTATGGCTTACTGAAGTTAAACTTCAGGCTTTCACCACAGACCCTTGCCGCCTGCTCCCTCTTTACGCCCAATAATTCGGATAACGCTTGCCACCTACGTATTACCGCGGCTGCTGGCACGTAGTTAGCCGTGGCTTTCAATAAAGTACCGTCACTCGGCTACCATTTCCTGTAATGCCGTTCTTCCTTTATAACGAAGTTTACAATCCGAAACCTTCTTCCTTCACGCGGCGTTGCTCGGTCAGGGTTTCCCCATTGCCGAAAATTCCCTACTGCTGCCTCCCGTAG
+
33'2/6'+/-2)/6(,#%#&()+7.+$*280,0-/44433,/2)).'(++01.21'*,04151%$%'-)-0*'&%$-(%((')),01/((0,1/-3,.-70+*+)*%.(',/.'))../66,,'''*','&&*%+'%(,(+0-)(($*+$*+(),-79767467..%&++.410000.0(-++))*))'#%%%%%&)6.%,$**.12041.0('1)+)(,$')&)*(-59;-/-1-0::-*//:712720&)++2/44.1%%#&&&+84777364.)*'((,*-',&'&'')+'(&*-00/%'*+(('$&''/12//1-48841&*((()(+(($$$%(.'*%$)''''+*/0('*)()**/79,.).))%'$%-..+,.,-+'%-'/)+)*+5/1121.,20.2.9230)0)1-'%&*-.5+)&%&%(%($-10.4,)+&&%()-'*'))11(((*/1365/312'220,-,*,,--/0.113-03065,'&&()(('))()*),'(&$.&'%')*20394176/.*)''*+3/.(/+/.61%&*,,+///4'+(&(+2,/,'+%&%&(*+0/26*--./+*+6;6-26<69618)54-1)'&)'5'100,&%#*&((*%'$%'(+)+).//5245,112,.*'(%''50411.-')&'(**&%),+243067+,.314357/12155++(*-0,0332610+*(-2*)-*197,(,,-063/'/6,(&'$&%(+:9:5-9,+(%&%)./.1::8+3/174%''*,-15614785)+(**245479954.-+..))',/-(32(/+/)))&*((0.((**012623004++0/+,+-**287-,,'+73;53224)3/08,-,/(,(*-83+0021.19.6:,*-3,,..399:26/./,,38.-,*2,&',/:5,0,11,---+2-15-:433/0.1/7/11*4/0.0/20.5.29562:44487740/0005490//919:45)'')('2*5;6,/-.9752),/-/.,+-/3.6;:776/,,%%&).,77,.+*(*/344151(*++5:9012882-+(+)+43:4340,080-.-/(--.20./640612./0)20*899*#())263/+*/+/62)*(*)(++*+-..3**-..
@e85faeeb-937a-49c4-9a46-5eaea81ffee7 ch=395 read=55559 start_time=2019-12-13T04:05:43Z barcode=BC01 runid=2c9cf7bc05858273f10e7d7ec552fc0bd742dc3e
CCAGTTACCTTGTTACGGCTTCACACAATCGCTGACCCTGCCTTCGGCCGCTGCCTCCTTGCAGTTGTCACGGACTTCAGGTATTGCCAGCTCATGTGGGTGTGACGGGCGGGTGTCATGCAAGACCAGGAACGTATTCACCCGCGACATTCTGATTCGCGATTACTAGTAATCAGCTTCATGTAGGCGAGTTTCAGCCTGCAATCCGAACTAGAGACTGGTTTTTAAGTTTGGCTCCACCTCGCGGCATTGCATCTCTGCTTACCCAGCCATTGCTTAGCGTGTAGCCCCTGCACATAAAGGCATGATAGTTTGACATCATCCCCACCTTCCTCCTGGATTAGCAGACGATGCTTCGAGTCCTCCAGCAATGGTAGTAATAGCAGCAAGGGTTGCGCTCGTTGCGGGACGCCAACAACATCTCACGACACACGAGCTGACGACAACCATGCCACCTGTCACCTTGTCTGAAGGGGTTTATCGATTAAAGGAGTAATGCAAGGGATGTCAAAATTAGAGTAAGGTTCTTCGCGTTACTTCCGGAATTAAACCCATGCTCCGCTACTTGTGCGGGTCCCATCAATTCCTTTGGGTTTAATCTTGCGACCATCTCCCAGGCGGAATACTTAATGGAGTAGCGGCGGCACGAGTGTGAAACCCCCCACACCTAAGTATTCATCGTTTACGGCGTGGACTACCAGGGTATCTAATCCTGTTTGCTCCCACGCTTTCGAGCCTCAGCATCAGTTACAGTCAGAGAGTCGCCTTCGCCATTGGTGTTCTTCCTAATCTCTACGCATTTCACCGCTACACTAGAATTCCACTCTCCTCCTCCTGCACTCTAGATAGCCAGTTTAGGATGCAGCACCCAAGTTCAGGCCCGGGTATTTCCATAATCGTCCTTTCTACGCTCCTTTACGCCCAGTAAATCCGGATAACGCTCGCCACCCTGCGTATTACCGCGGCTGCTGGCGTAGTTAGCCGTGGCTTCTCATGGGTACCGTCATTTATCTTCCCCAAGACAGGCTTTGCGATCCGAAAGCCTTCATCACACTCACGCTGGCGTTGCTGCATCAGGAGTTCCCCATTTATTGCAATATTCCCCACTTAGCACTCCGTAGGG
+
2.&,+7-23/4%04')-'/07/),%),1/0%'(*-2:3/03)+-%-+4117745101)**()'*)2*,-),.516361&221..1--.,()(*&)('()(*,5452,986/(%-%'%&'#+,2457;246-816987.-%'&+)34597890'+*2771475492100*-+'((+++05.-)'%$'&&((**8120../+%1083//,,412-%'+,.98;-7;<0072,9+)+,--0,065812043+/+()+,62/-*&%$$(*'*049/72('+()%'')'&$%')-&$#''),+/6(//)*+*+,%*/7,+,/&131.505*%)(.532/3541/'8)'&)&(&+($(#%'-(&'()....+1$%&.(4*,*.+.+&)'*$&**(,,,/')+65543++-1+95-*#''*'+'-+./550%&**+,-*/(%1212&+-4+2)2**/&0/-294564,-.+/*+*%&(*)0,&+(''.-/2371/**&%(*-2/+,/+5::5903204/&*''&%')+-)..856<867152&/24--,','*3+7//8--/.//60++2&(-)()*+'++)-*(%*-**,7.,.2,()(*82040/0,%%''--)-&'(/.))('&0*2/&'*)8.41(%%($'%')(&/,(.&'+/-2,-97469580+,/03.,*%*.0<81540.:6,,-.,,108446234+0-)()+.28;8732/07.''+80+)+*)5.*+--27:7/.,-&-/')/**-/,.3**,*()+,.63065347+/-.,,,'-+*--,*0430/.**..0/4:51.04*,2,0-/-(&)*,.,/$'(+2332/,-18122-//13/-01+)+0+*+56%'*-2*)%)(+00*-'''/))(-/+()(&1',7+2,$),.0)&(,&%())''(*)-3/+7.,1*23)+'/*-.+-/5101-/0/27789;1/8++)00250:&094-5,,-77-:,,+-./4+)*1+%(*2.-2)()%*&,00,2-,-0249/-/01.17:,2.,+'&,.*-2.&)+-/1-**.+&-0.10124+.+2/1&)%'%*'-)16,-.-,-.1,,,&)58/7:5*-:1%.&)+040-22125,$'))*&++.,22)*+%+(
@9ddbc2be-7c3f-4fef-8c3b-6e5e2cadc6d4 ch=145 read=64446 start_time=2019-12-13T04:05:41Z barcode=BC01 runid=2c9cf7bc05858273f10e7d7ec552fc0bd742dc3e
CTCCTACGGGGAGGCAGCAGTGGGGAATATTGCACAATGGGCGCAAGCCTGATGCCCTTCATGCCGTGTATGAAGAAGGCCTTCCGGGTTGTAAAGTACTTTCAGCGGGAAGGAAGGGAGTAAAGTTAATACCTTTGCTCATTGACGTTACCGCAGAAGCACCGGCTAATGCCAGCAGCCGCGGTAATACGGAGGTGCAAGCGTTAATCGGAATTACTGGGCGTAAAAGCGCAAGGCGGTTTTGTTAAGTCAGATGAAATCGGGCTCAACACAGGAACTGCATCTGATACTGGCAACTTGAGTCTCGTAGAGGGGTAGAATTCCAGGTGTAGCGGTGAAATGCGTAGAGATCTGGAGGAATACCGGTGGCGAAAGGCGGCCCCTGGACGAAGACTGACGCTCAGGTGCGAAAAGCGTGGGGAGCAAACAGGATTAAGATACCTGGTAGTCCACGCCGTAAACGTCGACGGAGGTTGTGCCCAGCAGAGGCGTACCGGAGCTAACGCGTTAAGTCGACCGCCTGAAATTACGGCCGCAGGTTAAACTCAAATGAATTGACGGGGCCCGCGCAAGCGGTGGAGCATGGTTTTAATTCGATGCAGCGCGAAGAATTGCCACCTGGTCTTGACATCCACGGGAAGTTTTCAGAGATGAGAATGTGCCTTCGGGAACCGTGAGACGGGTGCTGCATGGCTGTCGTCAGCTCGTGTTGTGAAATGTTGGTTAGTCCGCAACGGAAGCGCAACCACTTATCGCTGTTGCCAGCGGTCCGGCCGGGAACTCAAAGGGAGACTGCCAGTGATAAACTGGAGGAAGGTGGGGATGACGTCAAAGTCATCATGGCCCTTACGACCAGACTACACGTGCTACAATGGCGCATACAGAAGCGACCTCGCGAGCAAAGCGGACCTCATAAAGTGCGTCGTAGTCGGATTTAGGTCTGCAACTCGACTCCATGAAGTCGGAATCGCTAGTAATCGTGGATCAGAATGCCGCGGTGAATACGTTCCCGGGCCTTGTACACCGCCCCGTCACACCATCAAGTGGGTTGCAAAAGAAGTAGGTAGCTTAACCTTCGGGAGGGCGCTACCACTTTGTGATTCATGACTGGGGTGAAGTCGCTAACAAAGGTAACCCGG
+
(*.0,-1--.+).620333397;8).1-*4.,*./0975)*)'*420546863+)%$%&*,,-.*))4423440+..*1/87;2+375181159*,2--/78*'(&)2.4322+0'.)%(,.64-0/0//3522:1.2683150.1/32).3)+0*,*)*,2411-*)'(*074240021),.(&&&'.6*/,))''.-..01.:0:/6'0*/.0597:74874:99**+*,*(-*7*-9<:+35867.39634535:52-+0/08:333))$/++1,7344430--../797.60*-/.-.//-268/--&04+),(0*5+1++043/*',,*+*+*77)')()6/-+*+.2:0.3+532553')),0.,,3)(.3(,773,.0865/+.),*..-/-/.1(*8655-.00)(1011/4-&)*0714'85+0,,+/1626:)))-)+-4.*./2:666;92.''*%)'+'*(/----7/,')*&'&,6++$(,/,-(('-5;531/*.*3,4///21/2-,*',.)-/0/:39/53-0-93:302/29-,)*.54720)474,5,)-%,+2,0)9.90,..,..0,:9)1,872*-/,0.&.,.,.7%,',)+))%(-2146,/,(%)+04-.118(0*+1:;9.4.*+,-/336:65877;699/:06/2--771635)625/.*)*+,0:444::769,,*,-.16281005:8201275,1-)+2.%-'+*,')('(')(&+*&().//1.,7+42+/84656;34221/.(3107556.2(.,*&')013660//./34;8::;:32/0+.',%*-3,2,-1-/,-4*,669;923&118.))'')*.+%*&.)(('(+'),611440160,--./5***''*+69;881411-049*(//.*/,-321181.279787'.'(+4',$-'&$''(*/01.5*('%&5458443070/0*,+---633.0,2-,,.//;986-,,1089844,/-/1:21304400+.0/14.4)+)+*,-+77/(,-0***.'#%%.4*4,615645596-%')(+**0.-,*/+:+9;9;;/;4-.20,%&&&+0$+05/-234651./02563,,+,*,,*+-+-.-0./3,)1,-9/7*,5
@a9d1cffa-7f66-4ac6-8d92-97f84dac3d42 ch=34 read=61488 start_time=2019-12-13T04:05:38Z barcode=BC01 runid=2c9cf7bc05858273f10e7d7ec552fc0bd742dc3e
CTCGGGAGGCAGCAGTGGGAATATTGCACAATGGAAACCTTGATGCAGCAACGCCGCGTGATGAAGGTTTTCGGATCGTAAAGCTCTGTCTTTGGGGAAGATAATGACGGTACACCCAGGAGGCCACGATAACCGTGCCAGCAGCCGCGGTAATACGTAGGTGGCGAGCGTCATCCAGTTTACTGGGCGTAAAGGGGCGTAGGCGGATGATTAAGTGGGATGTGAAATACCCGGGCTCCAACTTGGGTGCTGCATTCCCAAACTGGTTATCTAGAGTGCAGGAGGAGAATTAAGATTCTAGTGTAGCGGTGTACGTAGAGATTGGGAAGAACACACCAGTGGCGAGCGACTCTCTGGACTGTAACGACGCTGAGGCTCGAAAGCGTGGGGAGCAAACAGAGTTAGATACCTGGTAGTCCACGCCGTAAACGATGAATACTAGGTGTGGGGTTTCTTACCTCCGTGCGCCGCTAACGCATTAAGTATTCCGCCTGGGAGTACGGTCGCAAGATTAAAACTCAAAGGAATTGACGGGGACCCCGCACAAGTAGCGGAGCATGTGGTTTAATTCAGAAGCAACGCGAAGAACCTTACCCTACGCCAGCGTACTTGCATTACTCTTAATCCGGGGAAATCCCTTCGGGGACTTCAAGGTGACAGGTGGTGCATGGTTGTCGTCAGCTCGTGTCGTGAGATGTTTGGGTTAAGTCCCGCAACGAGCGCAACCCGCTGTCGTTAGTTACTACCATTAAGTTGAGGACTCTGGCAGAGACTGCCTGGGTTAACCAGGAGGAAGGTGGGGATGACGTCAAAATCATGCCCTTGTGTAGGGCTACACGTGCTACAATGGCTGGTACAGAGAGATGCAATACCGTGGTGGAGCCAAACTTTAAAACCAGTCTCAGTTCGGATTGTAGGCTGAAACTCGCCTACATGAAGCTGGAGTTACTAGTAATCGCGAATCAGAATGTCGCGGTGAATGATTCCCGGGCCTTGTACGCACCGCCCGTCACACCATGGGAGTGGGTTGCAAAAGAGTAGGTAGCTTAACCTTCGGGAGGGCGCTTACCACTTTGTGATTCATGACTGGGGGTGA
+
''*)/8013-..//44-0+()(%/((**--732-,.,---0-.2222.55362,*'$'&()./29/.2;:06153452068(&+,45660781189/(*),+.,--%0/11--&/+(',-)(*(**+*$%'$%#%',23122'126040('+*+.9888492381,,+*/;:948((+*5/*+-3:89877''+5.,,-036:.04-35/1041389<9896536<75093..103-8**))0,06,--446678400+-4.55607//.401-+//0536+*))&'%'(),-*/163+-...()++-*'%$%)(1'&&&%5(+54/6(,4763/38(701+*'(+.574422.1296779:9620./%(*0057128,+./,,159:8.*,/1<991/**38325997;008874245+-.07//4912,,-//9-,,,*55402.884.9**%%$(-.212521&(*(+*,0.*-),,,))*,1;6216;7531%($#&*314-2/+++3+2<;44:.85,,,,-416-,()-1.275)*+-/1+&'$&%'(&(+0124637::.5091)&*+%',)+,10/0*+..,(**-+&$#%$''#'.+,'&'&$'&,1/33/708072)+*,&*/,*+75176/6:2.)$$(00-2./22/-517:401112313+.//-0-)-..44,,,*,353241.3)-577:3213/3)'%%$)$$14234*7-*%&)%),-3:2/1+))).170/5*&+0.,(,,2277412/('%)*/)*/634863/0.1516.+0./8/213;;189375434-50,*0,,*40('-%,)++./1-332./-04774614,+2,0199898-,+++214.1/-+0.-.47650%(*,/:1/1302:;299888447+/2<96:+3-*'%+,-/0.;1-/836644457/***).11-+2-(('&+.4,-.47650-0()-888896:34/+'(())/127/+3/53,6-,,3%/.1:6497,13210110*+)(&**2501;01099/%%))&/0,.'&%$)&(),19*1/,1700061:121++48++3345;480.--,-',,(+,4
@f2da6756-d2e0-4d61-8c56-8448b67dcf98 ch=104 read=116730 start_time=2019-12-13T04:05:52Z barcode=BC01 runid=2c9cf7bc05858273f10e7d7ec552fc0bd742dc3e
CCGAGGATTTACCTTGTTACGACTTCACTGATCATGAATCACAAAGTGTTAAGCGCCCTCCCGAAGATTAAGCTACCTACTTCTTTGCAACCCTCCCATGGTGTGACGGGCGGGTGTGTACAAGGCCGGGAACAATATTCACCGTGGCATTCTGATCCACGATTACTAGCGATTCCGACTTCATGGAGTCGAGTTGCAGACTCCAATCCGGACGACGCACTTTATGAGGTCCGCTTGCTCTCGCGAGTCGCTTCTCTTTGTATGCGCCATTTAGCAGCACGTGTGTAGCCCTGGTCATGCAGGGCCATGATGACTTGACGTCATCCCCACCTTCCTCCAGTTTATCACTGGCAGTCTCCTTTAGGTTCCCAGCGGACCGCTGGCAGCAAAGGATAAGGAGTTGCGCTCGTTGCGGGACTTAACCCAACATTCTTCTGGCGGCGGCAGCCATGCAGCACCTGTCTCACAGTTCCCGAAGGCACATTCTCATCTCTGAAAACTTCCGTGGATGTCAAGACCAGGTAAAGGTTCTTCGCGTTGCATCAGATTAAACCACGTACTCCACCGCTTGTACGGAGCCCCAAATCAATTCATTTGAGTTTAACCTTGCAGCCCGTACCCCAGGCAGTCGACTTAACGCGTTAGCTCCGGAGCCAACCACGCCTCAAGGCACAACCTCAAGTCGACATCGTTTACGGCGTGGACTACCAGGGTATCTAATCTGTTTGCTCCCCACGCTTTCGCGCACCTGAGCGTCAGTCTTCGTCCAGGGGCCGCCTTCGCCACCGGTATTCCTCCAGATCATTTCACCGCTTCTGGAATTCTACCTCCCTCTACAGGACTCAAACGCCGGTATCAGATGCAGTTCCCAGGTTGGGCCAGGGATTTCGCATCTGACTTAACAAACCGCCTGCGTGCGCTTTACTTTGAAAATAGTTCGATTAACGCTTGCACCCTCCGTATTACCGCGGCTGCTGGCACGGAGTTAGCCGGTGCTTCTTCTGCGGGTAACGTCAATGAGCAAAGGTATTAACTTTACTCCCTTCCTCCCCGCTGAAAGTACTTTACAACCCAGAAGGCCTTCTTCATACGCGGCATGGCTGCATCAGGAAACTGCGCCCATTGGTACCAATATTTACTGCTGCCTCCCGGGG
+
11*'+,'0.*(/-6-+06+-,+/09434&(+26.1--3/-*,.1/+.-().%&')861-/))().*%(*&&%(./59,+28:-150,62507/).82+.2+++&*+77<;:87.((&%$#%'*/588%780/*'*,).3/.12/2150/2941//.1.(*++16(050/0008:3++,-/61014/-.00('-1<68688939':(57',*'''%)(**)05''((*)+232,,-2))+,+0)*%%'*+)-5-566199/0376737854:*'($(+++/014987.-.;./5::9251&&.0489))-*,+*(*))*0+3559*63,'213;250.0.-19+)+-,75251/25434**41*)57;/8+%'*0;6-../.8/--+06:+8/:940-*&(3/*/0106/:/,(*3/.,/-0)34+-&2/25**+'(())+0//0*.&)-0322111)776641-.-0,35-36(&'(*3/0213:./3357410..45304:78/0.5,3,36655749304327,*0.;78<:-/++244377))0202:6:914%1&-.45/1.&')).()-,-'%,/2(./...*,+3/04;71127<;4:3/4.--*-85++6-767/()42.2224201220,+)&(-,+.//-&+()0)+%)'(,.4344+))&&**----+1-5.21+'(**,,70,&-%0/01:;464-31123(+--3/07363117-)/.364.(--.18:/+,&,,03231-978.----73,,,-()0:95.8.08.:954-&,*&2//0:5732.++)/.,0;8/,-3,-+)(%%&))/4+((*-+/4*)*(%+(*-(+361-&+*.+&(0-00'+()$$#(*79'&(0/40/,/4/(-4,+-82-'+*,-*,,%%$8)7645)/(*+(''(,,0++-0,%''(&&))()*%%/.-*+0/040/.1/)*',-*,69-047/-10041812285//+'((.&(2.,,0,+(+&),.49<9998205/152237.6..&)-29*--,(+-,'(+1)&+,-8..885../3/((203921,*)()(&')&.*)'(,+-*.62656;970-/+-/80-,+.-134244%(&%%%'0+-,17*&*-*()%,&/).&&'$#&(',.,-3.2+%'./.
@1b2b62ab-6e62-4c85-832d-f8899e83df40 ch=371 read=87480 start_time=2019-12-13T04:05:50Z barcode=BC01 runid=2c9cf7bc05858273f10e7d7ec552fc0bd742dc3e
CCGGTTACCTTGTTACGACTTCACCCCAATCATCAATCCCACCTTAGATAAGCTCCTTCCTTGCGGATTTAGGCCACCGGCTTCCGGGTGTTATCAACTCTCGTGGTGCTTGACGGGCGGTGTGTACAAGGCCGAGAACGTATTCACCGCGACATGCTGATTCGCCCGATTACTAGCGATTCCAACTTCATGTAGTCGAGTTGCAGACTACAATCCGAACTGAGAATGAACAGGTTTTGCTTCACCTCAGCTTCCTTCCCTCCTGCACCATCCATTGTAGCACGTGTAGCCCAGGTCATAAGAGGGGCATGATGATTTGACGTCATCCCCGCCTTCATCAACTTGTCACTGCTTGGTCGCTACAGGGTCCCAACAATGATGGTAACTAACGATAGGGTTGCGCTCGTTGCGGGACCAGCAACATCTCACGACACGAGCTGGCTGACAACCATTATGCACCACCTGTATCTCATATGGCTATCTCTCTCAATATCTGGAGCCTTTATGAGTATGTCAAGACCTGTTAAGGTTCTTCCGCGTTGCTTCAGATTAAACCACATGCTCCACCGCTTGTGCAGACCCCGTCAATTCAGCTGAGTTTCATTCTTGCGGAACGTACTAAGGCAGGTACTTATTGCCGTTAACTGCAGCACTGAACTTTGACATCAACACTTAGTACTCATCGTTTACAGCGTGGATTTCTAGAATTATCTAATCCTATTTGCTCCCACGCGCTTTTCCGGGACTGAGCGTCAGTTGCAGGCCAGATCGTCGCCTTCGCCGCTGGTGTTCCTCCATATATCCTACGCATTTTCCACCGCTACGTGGAATTCCACGATCCTCTCCTGCCTCTGGCTGCCCACCTGGTTTCGCCGAAACTTTACTGAAGTTAAGCTTCGGGCTTTCACCACAGACCCTTACTGCCGCCTGCTCCCTCTTTGCGCCCAATAATTCCGGATGGCAACTTGCCGCCTACGTATTACCGCGGCTGCTGGCGCATCAGTTAGCCGTGGCTTTCTAATAAAGTGCAAATCACTCGGCTTCCATTTCTGCTTAGCCGCCGTTCTTCCCCTTTATAGCAGAAGTTTACAATCGAAAACCAATAGCCTTCCTTCACGCGGCGTTGCTCGGTCAGGGTTCCTGTGCGAAAATTCCCTCTGCTGCCTCCCGTAG
+
86+-6--:728/18/22.44:3+.')&-+1218537/44((.--31002/))*./:8;8%%&'++2%./&'1889018.3/448'299558767.2--*+(*(+'01)$,&()5040/)+*()*..3836840-&()/.1771:323<:61.-0388:96784%41-+-.5/,-,,.0/615*+%)1-523437477413-4*-('/*+,.-;0/10341-)%(&)'/$&&**/.94)')'-0657,+$&&(*+((3.:/--0/0.,.0-28;54.*$(&(*/**&&&(,81+-652002)(%,11.++.-///.163.-,&)+48227/*,/-2)$+0)0-/2)0+***)%&%('10(*(&(((+''''(*'**5**',/6745//-5/2133))'1./04888.1/&$+3+**&'&,+,/00100.11/,+0+&0-'+''&..14/26','&)'*,04034/,/-/071*+')(2225631/-++*(*)$/.27:01334:70,&$('.0+1+,4,-381(-,10*6-<7919,)*,-.%-927&&,/-09133),.//0/2,')*$(0.2327(.(365*(-.4438,&'&%((*2;2,49901.,.)*)+.()'*',**)4&'$('+-0*2-('))*436265.--.+3-.*((.22//5121)-*%%%#'''(456588538,(($,,-513+60&''&(&%**./131713,-(,4-%-0-74'**,((.78,/+1;4+'''&&'))60103/0.*)-2*-236-01*'$$&)$%(%'*23:78296,/9--///26('$($'%*/0-,.).1+/2.0'+)0,/2431..-1.20./332+(-)),)&*+-(+)(%,/.076:1+$&&%''$)*)+*//2'2**643)-.41*.+*)--+&',+,%%357.01'///14./0/,,,04-('(2.*-+**(-)-/315/,,/*,%)1&$%*'&27134-,.+,+)*()*')-2/5-+(*'%$&%&%&.)/,,11/856.32)+%)*.0:1*-).()(*..013)/()(&((033-*$%&&--16/13/4;891710''.)+/,(,*(*&'-29,-)-.3(,.*))%(#%#%&&'*00673/2120833/9//093:55*6804/((#$$&'+*263./30,(-,*,+-03,31'*)'*
@ba8a3f40-071f-45c1-8b5a-d7bab36af105 ch=136 read=249986 start_time=2019-12-13T04:06:05Z barcode=BC01 runid=2c9cf7bc05858273f10e7d7ec552fc0bd742dc3e
TTAAATTGTACTTCGTTGGTGTATTGCTGAAAGAAAGTTGTCGATTATCTTTGTGCCGCCTTTCTGTTGGTGCTGATATTGCTAATAAAGGGCAGCAGTAGGGAATTTTTCGGCAATGGAAACCCTGACCGAGCAACGCCGCGTGAAGAAGGTTTGGATTGTAAACTTCTGTTTATAAAGGAAGAACGGCGGCTACGGAAATGGTAGCCAGTGACGTACTTTGATAGAAAGCCGCGGCTAACTACGTGCAGCAGCCGCGGTATGCGTAAGCAAGGTGGGCAAAGCCGTTATCCGGAATTATTGGGCGTAAAGAGGGCAGGCGGCAGCAAGGGTCATATGGTGAAAGCCTGAAGCTTAACTTCAGTAAGCCATAGAAACCAGCTAGAGTGCAGGAGGATCGTGCGTTCCATGTGCTTGAAATGCGTAGATATATGGAGGAACACCAGTGGCGAAGGCGACGATCTGGCCTGCAACTGACGCTCAGTCCAAAGCGTGGGGAGCAAATAGGATTAGATACCCTAGTAGTCACGCCGTAAACGATGAGTACCTAAGTGTTGGATGTCAAAGTTCAGTGCTGCAGTTAACGCAATAAGTACTCCGCCTAGGTGGTACGTTCGCAGAATGAAACTCAAAGGAATTGACGGGAAAATACAAGCGAAGGTGGAGCATGTGGTTTATTCGGAAACAGCGCGAAGAACCTTACCAGGTCTTGGCTTAAAGGCTCAGAGATGGAGAGATAGCTATATGAGATACAGGTGGTGCATGGTTGTCGTCAGCTCGTGTCGTGAGATGTTGGAGTTAAGTCCCACAGCAGCAGGCGCAACCCATATCATTAGTTACCATCATTAAGTTGGGGACTCAGCAGAGACTACCAGGCAAGCTGGGCGCGGGGATGACATCAAATCATCATGCCCCTTATGACCTGGGCTACACGTGCTACAATGGATGGTTTGGAAGCGGCAGGTGAAACAAAACCCATAAAACCATTCTCAGTTCGGGTTGGTCTGCAACTCGACTTCACATGAAGTTGGAATCATAGTATCGCGAATCAGCATGTCGCGGTGAATACGTTCTCGGGCCTTGTACACACCGCCCATCACACCACGAGAGTTGATAACACCCAGAGCCGGTGAAACAACCGCAAAGGGAAGGAAGGCTGTCTAAGGTGGGATTGATGATTGGGAATTGAAGTCATATAAGGTAACCGG
+
$"#$$&()-*---/'',(*)%##%$&'9545,(.1*)/0/-*%$)'*+,.5,(+')-(,+-4-,5*12.2//24100*/-'%%-%$*+'/0,,+01+./)-)%+(09;86,4:45501/,70-;-**2593511320/4;/,/*,))&''0-14./.,3-1245.-06/'&+(),-17+4,34/164*2-/,,'$$'%(*.-76/--5,&())-/.,+'))%#'*)&*-.-07+6+50--73/..),&*)+,..3335,,20('(&'*+&'+(*,+)(%(,0)**((/---30*+,*0/-4/8:98777:/*(/0**-1:6690//.2(48602$''*+3,*,))*,41.-,((*(4*+2/2-$)%+&*,56,(*/)3:5121//13559*0)()7255.0*))-+/,,3/.*$$$%%0/+-.--,,,200)-0/()*)/,,29638495005-43682000/2465;5522),---1/0/0/0,7)'))')399:9)()+7;<:688306.)0.-/3(*-14225+%(')+,./344/-/.%'%$(''.1.//(',-/7,565;726<93787410221:51--),*2,,0&0)*/6904:5*0**'1.-137:6*(*%*)*))/-)(,,0***&).-31436+'&(&#%'(*),*(%(')**&+++-''*-),'$+1.(&&'&'&&)(++-71275607/07(+&'%.()#$&$++*,/.02))),.996+****2-1/346370,0-,56,4//467+..2*739),0881-...2-6-036821+.+'&(&*%)2-6/1-84(%,'$(&)($',.)-*,-4-%''**&+*'*+3*+4,76'.(-(/+4+/6420.*&()(((**,,(/5$&$%(.+-/./*((&*07808621$,.04,+0079.5)03.+,,,+,,,7,1377551*,*+.3/*,...3:96),(+&*'*($#&&'&'()%(0(&)571++*++18:-7871;-,,+-1<7/1(-(((-.536.5-''$)%%''')+.080,6*%&'+0,&&&$%(.//321928-+,%-'.,)**+0--43::581/*+*/21/0124665546;4196&040324../.--*-07../186118-)'-%/:832,$$%&,*,*$+(5,&*.*.(,&%'-,+)*.),4(0+49003.-.-/319261&'&*)-2-,,&.&$%%*.+//6650
