# Supplementary material for: De novo species identification using 16S rRNA gene nanopore sequencing
Source: PeerJ. 2020 Oct 21;8:e10029. doi: 10.7717/peerj.10029 (PMC7585375; doi:10.7717/peerj.10029)
Supplement: Supplemental Information 2 — Contains raw reads. [file peerj-08-10029-s002.zip › pass_fastq_runid_2c9cf7bc05858273f10e7d7ec552fc0bd742dc3e_192.fastq]

@aa94032e-e45b-441e-bf10-e59c1f274868 ch=34 read=61570 start_time=2019-12-13T04:06:30Z barcode=BC01 runid=2c9cf7bc05858273f10e7d7ec552fc0bd742dc3e
CTCCTACGGGAGGCAGCAGTAAATTTTCGGCAATGGGGAAACCTGACCGAGCAACGCCGCGTGAAGAAGAAGGTTTTCAGTTGTAAACTTCTGTTATAAAAGAAGGAAGAACGGCGGCTACAGGAAATGGTATGAGTGACGGCTACTTTATTAGAAAGCCACGGCTAACTACGTGCCAGCAGCCGCGGTATGCGTAAGGTGGCGGCGTTATCCGGAATTATTGGGCGTAAAGAGGGCAGGCGGCAGCAGGGTCTGTGGTGAAAGCCTGAGAAGCAACTTCAGTAAGCCATAGAAACCAGGCAGCTAGGTGCAGGAGAGGATCGTGGAATTCCATGTGTAGCGGTGAAATGCGTAGATATATGGAGGAACACACCAGTGGCGAAGGCGACGATCACAGCCTGCAACTGACGCTCAATTCCAGCGTGAAACCGTAGGATTAGACACCCTGGTAGTCCACGCCGTAAACGATGAAGTACTAAGTGTTGGATGTCAAAGTTCAGTGCTGCAGTTAACGCAATAAGTACTCCGCCTGGGTAGTACGTTCGCAGAATGAAACTCAAAGAAATTGACGGGGTACGGCAGTGGAGCATATGGTTTAATTCGAAGCAACGCGAAGAACCTTACCAGGTCTTGACATACTCATAAAGGCTCAGGATGGAGAATGGCTATATGAGATACAGGTGGTGCATGGTTGTCGTCAGCTCGATGTCGTGAATGTTGGGTTAAGTCCGCAGCGAGCGCAACCCTTATCGTTAGTTACCATCATTAAGTTGGGGACTCTGGCAGAGACTGCCGGTGACAAGCTGGAAGGCGGGGATGACGTCAAATCATCATGCCCCTTATGACCTGGGCTACGTGCTACAATGGATGGTGCAGAGGGAAGGCGGCCGCGAGGTGAAACAAAACCCATAAAACCATTCTCAGTTCGGATTGTAGTCTGCAGCTCGACTACATGAAGTTGGAATCGCCTAGTAATCGCGAATCAGCATGTCGCAGTGAATACGTTCTCGGGCCTTGTACACCGCCCGTCACACCACGAGTTGATAACACCCGAAGCCGGTGGCCTAACCGCAGGAAGGCTGTCTAAGGTGGGATTGATGATTGGGGTGAAGTCGTAACAAAGGTAACCGGAGATAGAGCGACGGTAAGTAGGTTAACACAAAGACACCGACAACTTTCCTTTCCAGCAATACGTAGCTTAC
+
+3/2,*,'55023.-.,*-/+&+(.5704;798773-'*,*17(**4735,./0/+2:''&&%%%%,*%,*)5/;91/,-/2/04;510515438333:5'')')*,5./6244054346636,--,+34/,''%%')3,0*%'')030/16/'*/.,/-'-+'--1/.156699:;556221.,,*,,.0'1,.-*.)+,%),/.-5.,+2+5.-/./+209:<98348-+'058/67;/6.-&/.*+3-...0--0//087*.)%&%&)+()*../932234808;45''2934:78882244'0--&+)11'(&.,)55455+4*6,9:58521,+,,-876/6.))689444531235.,/)*2-**(-./5.6.-)-*,.35;10/0,+++*.'++/2-,+,-./364+*--+*'+-.;6.002736/0/*/3&,&$'2/+,39878/7+&)-0717187433400&)*1389747729292846357+,435*-0879883347564517000''(),-37*.96-(*/./348,/.-.20..36155*0774:,'&*-+3.2*1,)$&#'&.-'156:////2(*+13<;2:8:/),*&,4130/(.1*.4997;639')$()09010,+%*+2/1290,7203--/1/:1++),2/410/20203),47714423:9698;;:;<855445--,***%)%))+)-(+,539-97450*(&)2+/1%0../068565;))*,-2./0/.33/13-0244946-6.6:<54656++30(((),8789:&4110/0/+-.4.1.0/.(3/.-05762-267..-8889:61::,*0---.4024:75.-.((.452001.2866-67788,)+)&%%&,'('*()*+'1-0/*5()*393+350-6:8,9987<7.6*.4--/-,,**,-23/((/,).483.+,,..4.1..19171877,.'&'+,1411/1,.5.5,&++,56969%++/09828365427+.11816)-+)36562;8./643461./+,)*-,,22830-+)&(3)+51*('((0.0730%&(-+0,.0.0167138.619;32612234-7-33*0/-0/./64243359+.8/:69641/)**)''+*0960-*-*()%('(,-1*+*-66068480-)0+((*/0.'%*(.,,),...-153-%%$$##
@47009cbe-665c-48b7-9c0a-8cf538967661 ch=132 read=55306 start_time=2019-12-13T04:06:40Z barcode=BC01 runid=2c9cf7bc05858273f10e7d7ec552fc0bd742dc3e
CGGAGGCAGCAGTGTGCACAATGGGCGCAAGCCTGATGCGCGACCATGCGCGTGGCGAAGAAGGCCTTCGGGTTGTAAAATTACTTTCAGCGGGGAGGAAGGTAAAGTTAATACCTTTGCTCATTGACGTTACCCGCAAGAGAAACACCAGCTAACTCCATTATGGCAACCCGCCGTGCAATACGGAGGTGCAAGCGTTAATCGGAATTACTGGGCGTAAAGCGCACGCAGGCGGTTGTTAAGTCAGATGTAATCCCCGGGCTCAACCTGGGAACTGCATCTGATACTGGCAAGCGGAGTCGTAGAGGGGTAGAATTCCAGGTGTAGCGGTGAAATGCGTAGGATCTGGAGGAATACCGGTGGCGAAGGCGGCCCCTGGACGAACTGACAGCAGTAAACAAACAAGTTAGATACCCTGGTAGTCCACGCCGTAAACGATGAGTACTAAGTGTTGGATGTCAAAGTTCAGTGCTGCAGTTAACGCAATATAAGTACTCCGCACAGGTAGTACGTTCGCAGAATGAAGCTCAAAGGAATTGACGGGAGCTGCACAAGCGGTGGGCATAATGGTTTAAACAACGCGAAAAGAACCTTACCAGGTCTTGACATACTCATAAAAGGCTCTCCAGAGATGGAGAGATGGCTATATGAGATACAGGTGGTGCATGGTTGTGGTAGCTCGTGTCGTGAGATGTTGGGTTAAGTCCCGCAACAGAGCGCAACCCTTATCGTTAGTTACCATCCCCAAGTTAGGAGGACTCCTGGCAGAACTGCCAGTGACACCGCGGCTGGAGGAAGGCGGGGATGACGTCAAATCATCATGCCCCTTATGGCCTGGAGCTACACGTGCCACAATGGATGGTGCAGAGGAAGCGAAGCCGCGGGAGTGAAAACCAAAACCATAAAACCGGCTACCAGTTCAGTTGTGATCTGCAACTCGACTACATGAAGTTGGAATCGCTAGTAATCGCGAATCAGCATGTCGCGGTGAATACGTTCTCGGGCCTTGTACACCGCCCGTCACACCACGAGAGTTGATAACACCCGGCCGGTGGCTAACCGCGGAAGGAAGCTGGTCTAAGGTGGGATTGATAGTGCAGGGTGAAGTCGTAACAAGGTAACCGG
+
+(-%,+'&/2/*+&*&')-6;97-)'%'10&0&**/-,)&$)(5:4:-,+')(*&$(/0*,'+'2-368,8/41..2+)&)'()57/-)+*.43'(('((),'+521.8-:-3473;71266124-++,-50280*(()%(%*)%&%+)-&**3.)('&'/-**).+-&5-)(7,+*'%*+,.:20-+*)-.1-,,-475828*6,005.125804355:.)'&%$'')%%575314',465476231/,#'/+-/1),79699475115852223012226112228/:./2*/&-$&)-*+')&-31+-.0/300/-+/4440//02;;:9<965541,)+,/11:/*0)+-*-2.+76,**)+,+01.0.:3*)4-58(&+*))($$#$#--09/657576(-*-)(,+10<++1766433,,.-3:84:;;700/+))(+355613/9/8/;:4643:806<:83:462//*-/40313,8,+2&*,5566-7*&(#%&'*+,013559;1,-.-2710-6,--257,+(+)/-312*1,&&%(&'$(+1/3&3643)()&'**/55:8*/.,*&)''',3./&354//2.18,,&+++3-439966872148.)('&(-,3,**+,,062,+*(-4',/02435/,.+,/2+6*+465667;;8771-,'&+//0347668,.,,+0413/+680917.095,,5429()%((77464:538034/60,)00-2:4+1,/'2.004(.-((-1127(*484.('-02,01,,-(''#&%%&+**&4.--(.1098..30098::9::9:6001:;::7/81+'&%('%-,01.()*71/*-*)))%%'.235/+)),--.-.)*(+,,-&'2(+4.+(*(%'('-1+&,&165-))**/9:915&*((&())-./($,'5'.&'+*0/0-6//02114*-**'+*)00616967642./0042302,*50/-./.248::/0--+/50&334;323*672438333101**5;8005&0,20./++*&)3:22/2./,02)'*-.6:+3),+154/.-')('))&%%%&-44416/2035<0.4-,')&+)((()++0.*/--/5689:87.:37;8;65
@5ab31516-7efc-4fe2-9cec-b195056c5898 ch=75 read=70025 start_time=2019-12-13T04:06:47Z barcode=BC01 runid=2c9cf7bc05858273f10e7d7ec552fc0bd742dc3e
CTACGGGGAGGCAGCGGCAGGAATTTCGGCAATAGAAACCCTGACCGAGCAACGCCGCGTGAAAGGAAGAGTTTTCGGATTGCTTAAGCTTCTGTTATAAAGGAAGAACAGCGGCTACAGAATGGTAGCCGGTGACACTATTAAGCCAAAGCTAACTACGTGCCAGCAGCCGCGGTAATACGGCGGTACTCCGGTTATTGGAAGGCGTAAAGAGGAGGGCAGGCGGCAGCAGGGTCTGTATGGTGAAGCCTGACGGCTGATGGCCGCCTGCAGAAACCAGGCAGCGGTGCAGGAGAGGATCGTGGAATTCCATGTGTAGCGAAATTGGTAGTATGGAAGACACCAGTGGCGAAGGCGACGATCATTTCTGTAAACGCTCAGTCAAGCGATAGGTTGGTCTGCATAGCTATTCACGCGTAAACGATGAGTACTAAGTGTTGGATGTGTCAAAGTCGGTGCTTGCAGTTAACGCAATAAGTACTCCGCCCACCAGGTAGTACGTTCGCAGAATGGGAAACTCAAAGGAATTGACGAGGGCCCGCACAAGCGGTGGAGCATGTGGTTTAATTCCGAAGCAACGCGAAGAACCTTTACCAGAATGTGACGCACTCATAAAGGCTCGAGATGGAGAATGGCCTGAGATACAGGGTGCATGGTTGTCGTCAGCTCGTGTCGTGAGATGTTGGGTTAGTCCGCGAGCACAACCCATATCGTTAGTTTACCATCATTAAGTTAGGGACTCTAGCAGAGACTACCAGTGACAAGCTGGAAGGCGGGGATGACGTCAAATCATCATGCCCTTATGACCTGGAGCTACACGATGCTACAATGGATGGTGCGAAGAGGAAGCGGAAAGCCGCGAGTGAAACAAAACCCATAAAAACCATTCTCAGTTCGGATTGTAGTCTGCAACAGCTTCCACGTAAGTTGGAATCTTTAGTAATCCCACTTGAATCAGCATGTCGCAAGTGAATACGTTCTGGTACATGCCACCACGAGTTGATAACGCGGTGGTGGCCTAACCGCAAAGGAAGAAGACTGTCTAAAGGTGGGGTTGATGATTGGGAGTGAAGTCGTAACAAGGTAACCGG
+
$$%)(48*)-2)%'&&''(+(''+50+287/:/$(',+(3'%''07+.&')46,57564,+1.).-.,+$(,40+1(3&7'$$%%2.%01821+2-,-41&0+../2.-'++*2-**.),'.*+230/02(-+)'&&')/23/'%&'&'(&'(*-.12569627.,***6-,,2,+/5..0344(&'$&&-'*&((%/+%&%$(-*5305((%-++,'(+)+1,$)(%''(*2-.,/)'&(154.-.(,-()(*'()$%'*('()&)*$$'(&+/./3-323*/)()%%(),.+,)07/1/)(++8*5(8---,,)()+,+*'','&$$#&&$&'-)+*&(%()''1*3-//6/639932/1*$%('&$$#&'%)&'*,310/*)&'('%$%&&4*%'%%%'))&&$%%%)&$(()/0297-('+)(*+*441*),0.91;1911.0036*%&&.*/%%,%),0/0/2--)//410(%*'*-04-01&(-0-/10%001202;8)).0/-,20(+.++46.8/(-&0-1-*//&,-02:4..)+()(+/334/-/.32.*,30:2413-9)))+#(-%,(()+-*-21,-+(#$$'&$$)&&%$%%)#&')/*05-+5012'*+0151.-*.7,')%%$&+-+%&%&('*(*,32-52-.3656/--./67479437757903229,0++*033()&()+*,2+642%,')*232&,,4&&,*,-;95;4-+1-'051.222)%%%%&$,,3/-/8**-+./05+.12/,,-67'6:6174453245:0,1**,01(/0((((),&4/0*+&)*&%'#&))-,//+*.2/50..3.41*%)'''()*-+,**-+*(.3')(&)))00&-29;9-8/)()08501275:0./,.4;640,3../17767864-0*&,,1+($%$&&/''2,1,0+-&+,)(+-5052+%(%%*2;883'--1011&(&&(++.:0-0))*'%%$%$%%''-''.+(++-1*9,--0))%'')('0*-5/.,-1-,*-/6)2,/.()))$)**5436:(4+2,0.%5(&%)*)2-273&()'))(*.2677972.301:31-5
@5915c7b0-7d2e-4135-a5dc-ebe09960461f ch=413 read=95746 start_time=2019-12-13T04:06:45Z barcode=BC01 runid=2c9cf7bc05858273f10e7d7ec552fc0bd742dc3e
CCGTTTGCTTGTTACGACTTCACCCCAATCATCAATCCCACCTTAGACAGCTCCTTCCTTGCGGTTAGGCCACCGGCTTCGGGTGTTATCAACTCGTGGTGCTGACGGGCGGTGTGTACAAGGCCGGGAACGTATTCACCGCGACATGCTGATTCGCGATTACTAGCTGATTCCAGCTTGTGTATAGTCGAGTTACAGGCTACAATCCGAACTTGAGAATGGTTTTATGGGTTTTGCTTCACGCAAGCTGGCCTCACTATCCATTTGTAGCACGTGTAGCCCAGGTCATAAGGGGGGCATGATGATTTGACGTCATCCCGCCTTCCTCCGGCTTGTCACTGTGCCCGTCTCGCTAAGTCCCCAACAATGATGGTAACTAACGATAAGGGTTGCTCGTTGCGGGATAACCCAACATCTCACGACACGAGCTGACGACAACCATGCCACCTGTACCTCATATAGCTATCTCTCCATCTCTGGGGCAGCATGAGTATGTCAAGACCTAATTAAGGTTCGCGTTGCTTCAATTAAACCGCGGCCTCCACCGCTTGTGCGGGCCCCCCGTCAATTCCTTTGAGTTTCATTCTTGCAGACATTACTACTCAGGCGCCCGAATTACTTATTGCGTTAACTGCAGCACTGAACTTTGACATTAACTTACTTAGTACTCATCGTTTACGGCGTGGACTACTAGGGTATCTAATTCTATTTGCTCCCCACGCTTTCGGGACTGAGCGTCAGTTGCAGGCCAGATCGTCGCCTTCATGCTGGTGTTCCTCCATATATCTACGCGTTTCACCGCTTCACGTAGATTCCACGATCCTCTCCTGCCTCCTGGCTGCCTGGTTTCTATGAAACACTGAAGTTAAGCTTCCAGGCTTTCACCACAGACCCTTGCTGCCGCCTGCTTACGCCCAATAATAATTCCGGATAACGCTTGCCGCCTGCGTATTACCGCGGCTGCTGGTACGTAGTTAGCCGTGGCTTTTCTAATAAAGTACCGTCACTCGGCTACCATTTCTGGCCGCCGTTCTTCGCTTATAACGAAGTTTGATCGAAACCTTCTTCCTTCACGCGGCGTTGCTCGGTCAGGGTTCCCCATTGCCGAAAATTTTACTGCCTTGCTCCGTAGGAG
+
6()&)&#%)&&.4(*)*+,300/65/+9-659859167++2/.1/.244344458387.611.5/6+17:;56;*.('+1*74/*0*++--%**,'+*,)2)-.021466-6.1/112486395311+$'.-1/22//2:02/00148:::::42')'&+*+*+((&&(*8+4(&('.)&'*.,//**+,+,*-**&*'-2245671+*.0(&%'),/73562<</16-96+8;6.340.%($%''$&+&),,)($&%&'3,)28.+,///)*-+-,(*,//+,9232/4/0-601+10-000/027,)*3277;-;:-*15360/-,&)+,/9013+1--%%(0)((-.81/4,1()+43+.*5,7.--3276695559922210,5.03-,-.324,'-1-1,0*.+(.0.022..$&*&+%(+,5788898729.$&,)+0+,85224/.7761222(('&(,/65487121124)8941/&+((&&(()60.5)3,120.&)(,*/,..-,''',3*02;5(6*7/<:85%%&&(1153-//(*4,-.661432.6:8+'(++32981497.&32;:1.1:-7000*.3.)5+**-.,12/01/'***&**,,),.1/.701026-5-//;98988989:45;:104&.(.)))'%%(%&*4257869763;*('%*)*+/85891770856011758:8:7721;3,/-630,/..,38...;7/./)''((7904190/-+0+9233998:8*.**+.+.&254*+,119..3604/014476764&294/38-%,0+.---/&.*(5/2()*004100/26420'(*%)$//118:68;7:42010(+*&(,.06.6+/,/''),20&$2,*47,+((')*.-45<//,*)'*.479;.-*/*+-314/-2-+-(&.'0*5.6-66820/.3,/4)22.&/**/4:7897546335623)&(++454351029365:1.581012813:2+0--7111-11203.,%+.)-93.*&*+3*+0-/+%&%'%$&%(*.43,)((.1&%&*+(,32-;9;7::888:/-.+-./..2<14562567*31637-51.)-4.0976:55/*($%'+&($#$%)+04**,')&+
@51ca74f1-d1d4-412c-901f-ccd597824c07 ch=100 read=115222 start_time=2019-12-13T04:06:56Z barcode=BC01 runid=2c9cf7bc05858273f10e7d7ec552fc0bd742dc3e
CTCCTACGGGAGGCAGCAGTAGAAATTTTCGGCAATGGGGGAAACCCTGACCGAGCAACGCCGCGTGAAGGAAGAAGGTTTTTTCCGGATTGTAAACTTCTGTTATAAAGAACGGCGGCTACAGGAAATGGTAGCCAGTGACGGTACTTTATTAAGAAAGCCACGGCTAACTACGTGCCAGCAGCCGCGGTAATACGTAGGTAGCGTTATCGGAATTATTAGATAAAGAGGAGCAGGCGGCAGCGGGGTCTGTGGTGAAGCCTGAAGCAACTTCAGTAAGCCATAGAAACCAGGCAGCTAGAGTGCAGGAGGATCGTGGGTGCATGTGTAGCGGTGAAATGCGTAGATATGGAGAGGAACACCGGTAGCGAAGTGACGATCTGGCCTGCAACTGACGCTCAGTCAGCGTGGGGCAAATAGAGTTAGATACCCTAGTAGTCCACGCCGTAAACGATGAGTACTAAGTGTTGGATGTCAAAGTTCCAGTGCTGCGTTGGCGCAATAAGTACTCCGCCTGAGTAGTACGTTCGCAAGAATGAAACTCAAAGAAAGGGCTGACGGGGCCCGCACAAGCGGTGGAGCATGTGGTTTAATTCGAAGCAACGCGAAGAGCCGCCTGAGTCTTGACATACTCATAAAGGCTCCAGAGATGGAGAGATGGCATATGGACACAGGTGGTGCATAGTTTGTCGTCAGCTCGTGTCGTGAGATGTTGGGTTAAGTCCGCAACGAGCGCAACCCTTATCGTTAGTTACCATCATTAAGTTTAAGGGACTCTGGCAGAGATTGCCAGTGACAAGCTGGAGGAAGGCGGGGATGACGTCAAATCATCATGCCCCTTATGACCCTGGAGCTACACACGTGCTACAATGGATGGTGCAGAGGAAGCGGAGCCGCGAGGGTGAAAGCAAAACCCATAAAACCATTCTCAGTTCCGGATTGTAGTCTGCAACTCGGCTACATGAAGTTGGAATCGCTAGTAATGCTTGAACATGTCGCGGTGAATACGTTCTCGGGCCTTGTACACACCGCCCGTCACACCACGAGTTGATAACACCCGAAGCCGGTGGCTAACCGCAAGGAAGGAGCTGTCACAAAGGTGGGATTGATGATTGGGGGGTGAAGTCGTAACAAAGGTAACCGGAGATGGAGCGACGAGCCAAGTAGGTTAACACAAAGGCACCGACAACTTTCTTCAGCACCAGCAATACGTAGTAACTTAC
+
/53--15090(+--646457/.'+*-5<9-6:72;1.3.+&(-*0<+,.679/.*./6325:56043-3--,/*,3/10987;+8'0-,.5--09/,/809*-($%*/)',-/%42-40--/*+%(''%),-,/34-0023)($)()*.+*/51+$(++)-5/1-.++0-.0/.(-)&''')**/6*++,,20..2,0.1)(''(..;3/4*3,312-,/)*)'*-.'',+'+,1052330*+('+1)--/22/50,/0)187-*'&'(((//112213'/40/''.2.09/4+++.///+),+*+(,,+*627.(-+.%'$))+011../..30++67-376432933320-*(/,+;747:(.,%-,,-,*%**5121.,111547895200021757,.1*(''))%'(),-::6.%'*,5.,/2'37().42332.))--/612+.%*&#+%%*+*.-3/66/8.9/97243.;41248)*,:1.*))*13&*'$(+502.(-&+*,602-+)()-(')(+,4;7'/())/75157./5565*&*+)**&%%((.&,0,,40,//2/6/226436,('((&,,/5;;5:736+/0./956++)(,*),,0-..+)%,-,././7654455697:*03004()),-.;;/-*)(/)'&'%&&&&*'''*).,//826311,17;/.4313910233321853320.--**0(224873245201219,&(($&&&)42.537787;3204/296::95941+,:-2/)22-332''%&%%&''()'/0+-.-672.+++0.*0((-,930/93266898:98:7/127678-397,/;552.41)).1.-.,,,*)'(-.4:9670601;89/0133:,+2*-4-./9./1:68*',1))'+*((12<<95;4+,/875/.2.5..0588;1(/+&7+++/.43/0.-+-.0,')&&()0:09/.6+*.)(.),*%*,/,,&)*(-+0,--/687,.**'*30/116<868/631*/((*434213;6:;423211./2,0../)1+,,079-8:*).613:/977..%'+34.-0*0.1+,&$()54-,**5:.,4/8;2--.**,/.59+47.)')(/-+-636625/7,.534588+-.)++'+)),.59.,+2&3(-.-17191600//4.+'**-/*-0..+/78-58-)*+,5703)0((#&')+#*(*&####
@046165b1-9a49-4c93-b770-e6ae62ddcbf0 ch=462 read=57971 start_time=2019-12-13T04:06:57Z barcode=BC01 runid=2c9cf7bc05858273f10e7d7ec552fc0bd742dc3e
CTCTACGGGAGGGCAGCAGTGAATTTTCGGCAATGGGGAAGCCCTGACCGAGAGCAACGCCGCGTGAAGGAAGAAGGTTCCGGATTGTAAACTTCTGTTATAAAGGAAGAACAGCGGCTACGGGAAATGGTAGCCGGTGACGGCTGCTATTAGAAAGCCACGTAACTACGTGCCAGCAGCCGCGGTATGCGTAGGTGGCAAGCGTTATCCCGGAATTATCGGGCGTAAAGAAGGGGAGCAGGCGGCAGCAAGGGTCTGTGAGCCTGAAGCTTCAGTAAGCCATATGAAACCAGGCAGCTAGAGTGCAGGAGAGGATCGTGGAATTCCATGTGTAGCGGTGAAATGCGTAGATATATGGAGGAACACCAGTGGCGAAGGCGACGATCTGGCCTGCAACTGACGCTCGGTCGAAAGCGTGGGGAGCAATGGGATTAGATACCCTAGTAGTTACGCCGTAAACGATAGGTACTAAGTGTTGGATGTCAAAGTTCAGTGCTGCGAGTTAACGCATAATGAGTACTCCGCCTGAGTAGTACGTTCTACAAGGAATGAAACTCAAAGGAATTGACGGGGGGCCCGCACAAGCGGTGGAGCATGTGGTTTAATTCCGAGCAACGCGAAGAACTACCAGGTCTTGACATACTCATAAAGGCTCCCGGAGATAGCTATATGAGACCACGGGTGGTGCATGGTTGTCGTCTGGCTCGTGTCGTGAGATGTTGGGTTAAGTCCGCAACGAGCGCAACCCTTATCGTTAGTTACCATCATTAGTTGGGGACTCTAGCGAGACTGCCAGTGACAAGCTGGAGGAAGGCCCCGGGATGACGTCAAATCATCATGCCCCTTATGACCTGGGCTACACGTGCTACAATGGATGGTGCAGAGAAGGCAGAAGCCGCGGGTGAAGCAAAACCCATAAACCATTCTCAGTTGTCAGCGGTTATGCAGTCTGCGACTCGATACATGAAGTTGGAATCGCTAGTAATCGCGAATCAGCATGTCGCGGTGAATACGTTCTCGGGCCTTGTACACACCGCCCGTCACACCACGAAGTTAGTAACACGAAGCCGGTGGCCTAACCTAGAAGAGCGCATCGATTGGGATTGATGATTGGGGGGGTGAAGTCGTAACACAGGTAACCGG
+
)*1+/715.&(+++*,1+(&%)'/278/1811:7795))0%.7,,,/4-.*))%)/'*(1501026534//2+-11.30-)3+-5/..973/243:.:/..:;*1+62/399-67271.+,(-+,0-,89810/1**('&&(**-*+/+,7.&+,),.3/0+(),/2242637:41-',3-,*)%(+.(-),(/.03742513/.31/03+4-.+8,88:3<887325)&(((&.*&&')/1026.)-,0(266223530,(34/-*'$$&%'(+.19-//,.-3/,64/,*)'(..//./%3)*,41-),(+6-07(7-*1+4-573100//1223951091,-29:8788750242/7//21499584430,,4*4,4;92222-9.:.:8960/**''*013'9/6&*..,-58939+)'(2/++64+./.-45+69,.*,.+*0)-1044114812+).(,0-+-..///03:0-,,,9857--/;62232654,*%&*)-'+(*,+/-+&*#)')*+6/070+*(*&..33315-*%%'&)'%)$&.;6014(+0%*&/-4/30/*311)08++,.2/5266:974+//2642128;8+8/96'(+*,,)/-..20+,*)&'19&*)-).**,0*+'+(1240:3,6-,2/)'&%&(3(('((0-.+,*-)''*(00.-44:95:1116-0546-,*5-1167646251./135786932736/.52),3-8,*24384,37)+*)+,-7..+5/(3821/*)0%/,8(26-+4121',--+224478602211,4.(*.6.,)*)+,,112(&-//.0266896;701&(*%&&,/.+*/-...5449:766++')&*+.),.02/2:33371476/,(''*((%%,').2130***)+0'-09:22;3(-183-:91**))&20.&(+*+,-+05/1%$##'..+242341+,&()*7180-9.5-3566555)+..*-0'))+248,.04465503.6234;71.*+5.36+475114......,3;57;93766624/*-+-)*5/+$*&)'(-'),(,2)454945-...+*'$+)'))),-(/,,$-%*60.6--./.0333762-*(++30./302.+,'&&(&(+/14,4
@2983dba6-6f57-4ed1-8749-9d8f9d8e8382 ch=400 read=54861 start_time=2019-12-13T04:07:04Z barcode=BC01 runid=2c9cf7bc05858273f10e7d7ec552fc0bd742dc3e
CCGGTTACCTTGTTACGGCTTCACCCCAATCATCGAAATCCCACCTTAGACAGCTCCTTCCCTTGCGGTTAGGCCACCGGCTTCGGGTGTTATCAGCTCATTGGTGTGACGGGCGGTGTGTACAAAGGCCGAGAACGTATTTCACCGCGACATGCTGATTCGCGATTAGCGATTCAACTTCGTAGTCGAGTTACCAGACTACAATCCGAACTGAGAATGGTTTGGGTTTTGCTTCACCTCGCGGCTTCGCTTCCCTCTGCACCATCCATTTGTAGCACGTGTGTAGCCCAGGTCATAAGGGGCATGATGGTTGACGTCATCCGCCTTCCTCCAGCGCTTGTCACTGGCAGTCTCGCTAAGAGTCCCAGCAATGGTGGTAGCTTAATAACGATAAAGAGGTTGCGCTCGTTGCAGGACTTAATAACATCTCGACACGAGCTGACGACAGCCATGCACCTGTATCTCCTTATGGCTATCTCTCCATCTCTGGGAGCCTTTATGAGTATGTCAAGACCTGAGTAAGGTTCTTCTTCGAATTAAACCACATGCTCCACCGCTTGTGCGGGCCCCGTCAATTCCTTTGAGTTTCATTCTTGCGAACCAGTACCCTACTCAGGCGGAGTACTTATTGCGTTAACTGCAGCACTGAACTTTTGACATCCAACACTTAGTACTCATCGTTTACGGCGTGGACTACTAGGGTATCTAATCCTATTTACTCCCCACGCTTTTCGGGACTGAGCGTCAGTTGCAGGCCAGATCGTCGCCTTCGCCACTGGTCACCATCCATATATCTACGCATTTCACCGCTACACATGGAATTCCACGATCCTCTCCTGCACTCCTGGCTGCCTGGTTTCTATGGCTTACTGAAGTTAAGCTTCAGGCTTTCACCACAGACCCTTGCTGCCGCCTGCTCCCTCTTGCGCCCAATAATTCCGGATAACGCCACCTACGTATTACCGCGGCTGCTGGCGTGGTTAGCCGTGGCTCAATAAGTACCGTCACTCGGCTACCATTTCCTGTAGCCGCCGTTCATCCTTGCCAACAGAAGTTTACAATCCGAAAACCTTCTTCCTTTACGCGGCGTTGCTCGGTCAGGGTTTCCCCCCATTGCCGGGGAGAATTCCTACTGCTGCCTCCCGTAGGAG
+
5/11-8-.333-30.05*-/+)&++,',-.//90&3)'*,9*(*%((,,1/-467536068(2.,,.0-/+0713,0.0-,132*:10/0400,,',)2%3&*)+-.029299717235747999*1.2,+(&+-.26048,--//,./04564445/5//.41/*3%))-.060.,(%))&'(,-6114-:&-'$',,3266<84)*6:710/'+54589<:3;.35:-()4.221411&'+.,-34---//9+,7760/071:::6-:)')-.,+---3-*''*-0,'.,*)**(++.74-03/-,*)2,--927893:8*-85;57-8+*)*))-''+:89:2;2/153042654)*).,/-)'%%':*12--,,)*+3,3(',,-*()/0()'2+5;58899:87<20'42/.604*$&*(322+,0',()*(51,,()+.1-%16/730*0-)+655578*3***&3223344326;9;998563(%),-.7-,//((*/++/88676878'$%'/0,2./')&(+3-.*.,//82,)()+2+*,18114-+)),))((.1353-*.27313/4/994327;;87:<6381')%%''%'.(+('(+*-.*+)0,*+(*()*(),)&'(8.:/9890.//.54220,&))'),88/8)5*/))**,(-)+,149:28;:-64<55465041026,2)&-*-0124//**(21+&,+187./.-+489*2&873477936738%10('*1080:11177489476*4989;411/++%&+-)*-))+/23584'64605</.)-414/))%(&'//+0,4).&'')*6../+-2//,(+*0((-//.44813:0:3,-03/2((&+,8241/,;.0*-/66(/1,/+*+,/--//4367,')(),-28131201021)),28'./.0,..,184/3-1.:53((%(()--)),0863;33:71710198/4,,&(%/7+*')(((%#**-*3*-+%*&.357911232:3213966<720&%'('-;78:48<.(-/001)&%-+0/*-++38.-,20/,/*,280+/*/,:;9/371/53525382;1114,007-0533<7709:;+,27*,')&(&&%+)-,-+%$''(64028043),7277',
@d1b72e9b-9d2b-45f3-963c-f50a1f434ec8 ch=147 read=63046 start_time=2019-12-13T04:07:03Z barcode=BC01 runid=2c9cf7bc05858273f10e7d7ec552fc0bd742dc3e
CTCCTACGGGAGGCAGCAGTGGGGAATATTGCACAATGAAGCCTGATGCAGCCATGCCGCGTGTATGAAGAAGGCCTTCGGGTTGTAAAGTACTTTCAGCGGGAGGAAGGAGTAAAGTTAATGCTTTGCTCATTGACGTTACCCGCAGGCACCGGCTAACTCCGTGCCAGCAGCCCGCGGTAATACGGAGGGTGTAAGCGTTAATCGGAATTACTGGGCGTAAAGAAGCGCACGCAGGCAGTTTGTTAAGTCAGATGTAAGAAATCCCCGGAGCTCAACAGAGACTGCATCTGATACTGGCAAGCGCGGAGTCTCGTAGAGGGGTAAATTCCAGGTGTAGCGGTGAAATGCGTAGAGTCTGGAGGAATACCGGTGGCGAAGGCGGCCCTGGACGAACTGACGCTCAGGTGCGAAAGCGTGGGGAGCAAACAAGTTAGATACCCTGGTAGTCCGCCGTAAATGATGTCGACTTGGAGGTTGTGCCCGCCCGGGCGTGGCTTCCGGAGCTAACGCGTTAAGTCGACCGCCTGGGGAATGCAGCCGCAAGGTTAAAATGAATTGACGGGGGCCCGCACAAGCGGTGGAGCATGGTTTAATTCGATGCAACGCAGAACCTTACCTGGTCTTATTGTGACATCCACGGAAGTTTTCAGAGATGAGAATGTGCCTTCGGGAACCGTGAGACAGGTGCTGCATATTTTGTCGTCAGCTCGTGTTGTGAAATGTTGGGTTAAGTCCCGCAACAGGCGCAACCCTTATCCTTTGTTGCCAGCGGTCCGGCCGGGAACTCAAAGGAGACTGCCAGTGATAAACTGGAGGAAGGTGGGGATGACGTCAAGTCATCATGGCCCGCCGACCGGGCTACACACGTGCTGTGGCGCATACAAAGAGAAGCGACCTCGCGAGCAAGCGGACCTCATAAAGTGCGTCGTAGTCGGTCTGCAACTCGACTCCATGAAGTCGGAATCGCTAGTAATCGTGGATCAGAATGCCACAGTGGAGAATACGTTCGGAGCCTTGTACACACCGCCAATCACACCATAGGAGTAAGGTTGCAAAAGAAGTAGGTAGCAACCTTCAGGAGGCCGCTCACCACTTTGTGATTCATGACTGGGGTGAAGTCGTAACAAAGGTAACCGG
+
(+.-,/3,;93272232/+2)/6,-1..81004635-)(+*25-,)))0,+-2/83970.)-./36663)*-,226658.967;-+4:1/14-78-(&))+62*+/))-*&((/<8/.52.'&((.--5451151*1)5*)/;..0,&$%&*/+,*,*2/1.()--55+/42056--6,9,-.,))'('((,.-.263750120-1&.'+/4044:947:88:/))+*+21/51565:4*66:1+2/;1128012/.,-+(..**154,+4&%%(),%&&%&(+4/.///60-+*&+)*6412*)&().')+/1561:.*245.*+)7,9//,151.'')+5:4)%%$&&&'%$%((*057;0,-)++47/6/./)%)+--3..++04(*154'&6////06768+.5766+/0+*-067::-+).,:-6+$)+,((--25;(*79714,3'$%((**3(&+.,)*-.0/,4-4-132:45,72+%)'&'151011911702/3,,,,5.5551927/156779;9;;:998)-/-01//24166124355-+*((0,6,747**57.21(&)%(+.-0/3055.0))*,*38:/11/,(),09131//%&/.39.:..61)0*(+(%$'&&''/1672.2+/+/+,89,/1..../11-+-+)112;866-96263;56/,326.74769:9874&&)+/*,-577-212245//7,++07800/6,.,0;55/3/5*-25*6')21237.950030033092.2;67:7776:82/.0.0/::6:5798<5.4,/22987;///--..81189.,6)0,24439:0.3558353.2,/4787-10,65+$)&&(;;)57,2-,(('),444-)--3,++-,*131(&&%('*+6164:9740/0.27374502567466:72623331/6-460(,+//742+/031.4464/2625../*2/533213'10/8000;;96523),77+5.,0%+-*',&&-.+00407),(+/&('&'*-.0/2954413.1.0,.74.&**'&)*'))/4%,'-++&*,)*%'(()%&',*5277&86-0,*&(*78,-5$*+()(0.2485/-,**/543+*+4.-.43678:7;1+3-280./3
@45c7ed26-e000-4b3f-97bc-97e798a106f7 ch=69 read=58839 start_time=2019-12-13T04:07:16Z barcode=BC01 runid=2c9cf7bc05858273f10e7d7ec552fc0bd742dc3e
CAGCACGACTTCACTGATCTCATGAATCACAAAGTGGTAAAGCGCCCTCGAGTTAAGCTACCTACTTCTTTTGCAACCCCTCCCCATGGTGTGACGGGCGGTGTGTACAAGGCCAGGAACGTATTCACCGTGGCATTCTGATCCCACGATTACTAGCGATTCCGACTTCATGGAGTCAGGTGCAGACTCAATCCGGACGCTACGACACTTTATGGTCGCTTGCTCTCAGTCGCTTCTTTGTATGCCATTGTGGCACGTGTGTAGCCCTGGTCGTAGGGCCATGATGACTTGACGTCATCCCACCTTCCTCCAGTTTATCACTGGCGATCTCCTTTGAGTTCCCGGCCGGACCGCTGTAACCAAAGGATAAGGTTGCGCTCGTTGCGGGATAACCCAACATTTCACAACACGAGCTGACGACAGCCGTACAGCACCACCTGTCTCACGGTTCCCGAAGGCACATTCTCATCTCTGAAAACTTCCGTGGATGTCAAGACCAGGTAAAGGTTCTTCGCGTTGCATCGAATTAAAACACATGCTCACCGCTTGTGCAGGCCCCGTCAATTCATTTGAGTTTTAACCTTGCGGCCATTCCCCAGGCGGTCGACTTAACGCGTTAGCTCCGGAAATACGCCTCAAGACTGCAACCTCCAAGTCGACATCGTTTACGGCGTGGATTTCTGGAATTATCTAATCCTGTTTGCTCCCCTTTCGCACCTGAGCGTCAGTCTTCGTCAGGGCGCAGCCGCCACGGTATTCCTCCAGATCTACGCATTTCACCGCTACACCTGGAATTCACTACCCCCTCTGCGCGAGATCCAAACACCCGGTATCAGATGCAGTTCCCAGGTTGAGCCAGGGGATTTCACATCTGACCAACAAACCGCCGCCGTGCGCTTGCAGCCAATGAATTCCGATTAACACCCTCCGTATTACCGCGGCTGCTGGCACGGGTTAGCCAGTGCTTCTTCTGCGGGTAACGTCAATGAGCAAGGCTTTACTCCCTTCCTCCCGCTGAAAGTACTTTACAACGAAGGCCTTCTTCATACACGCGGCGTAGCTGCATCGGGCTTGCGCCCATTGTGCAATATTCCTGCTGCCTCCCGTAGAAGAG
+
,*'&%)(-02:2101/00.*,+/33754-2)5/,/.6.38)')013,,-)(*)/6-)+))-/+&+/1+298,*,-0611-)-9:-*12:9:94553:;1/-,'(&*02774928,292:42995<4/03.10;1-/.&&()/68-,31.6/'-2//10.6:43-)..95)*/)*,.2(727-.055647/;43(2.1)$%+*,30-&))+*'+('&)&'.,%%+,+,%,,0,...*()+*10*/..,1:**'*)',.2/0/()*2,*+2886*.).366://--0/000512449991:,1(141314*---02</--;6661+)%$658656;80-,,1.72'1.1.71::98/.*++**19/-0;44,/+1/++$%*,.0711,7:5+-(/--///%.3+*'(+-,)+)*2455559791339+7,,%)(&0)(,)+,1565/4+36;.1/)+313/+,,.7.+//1424)*+23/,.4-,/03<9968/63,/5:-4.-36',+/978;:57/8...898*)(-%.33'('*)'%&'*%)0+,-2+/,-%,+,83,4698;8<737;83-0/:<7+50-1-,,33/3'.$)+2,*-375::8552232423340.(**-3*-0,+(*,+/6927.1+*/7322317+2*(**+0224249410)%'++++--3'-*((&&+'&-')+643;469453:4+/2-5,''7,+1646;000247:544///6/247).3.+()%$'))))$($$,'-43852)*,2650'''*,4;7434:32312.13/.'+)/2/&-,&,463*()&$)%&)(('(-)2070&5,'+5/0/8**,--4-02.93-+1070.'66%$&*(3(06--),-./.,),&(,1440/4).)$+,-/451),'$&$'**)&*%*&-7/2/02*0')&-/0105,--3/-3736192327704-%-(1,/---09&54')8--30.474064217678,7,,,9995.(&'*.4,.,3:,-52/+-4)*336241*+%*)*(&''&)(*-/13;8842:44816.4013*('($,-*+,--9)+#')1-00282*/.-,%&&(%#&&')&*+++.,,-7--12*+*&%%
@112f1d5d-88bf-4485-a994-e20e5e180bc1 ch=177 read=120869 start_time=2019-12-13T04:07:14Z barcode=BC01 runid=2c9cf7bc05858273f10e7d7ec552fc0bd742dc3e
CTCCTACGGGAGGAGGCAGCAGTAGAGGAATTTTTTTCGGCAATGGAAACCCTGACCCGACAACGCCGCGTGAAGGAAGAAGGTTTTCGGATTTATGTAAACTTCTGTTATAAAGAACGGCGGCTACAGAAATGGTAGCCAGTGACGGTACTTTATTAAGAAAGCCACGGCTAACTACGTATGCGATACGTAGGTGGCAAGCGTTATCAGGGTATTGGGCTTAAGAGGGCAGGCGGCAGCAGGGTCTGTGGTGAGAAGCCTGAAGCCTTCAGTAAGCCATAGAAACCAGGCAGCTAGAGTGCGGAGAGGATCGTGGAATTCCATGTGTAGCGGTGAAATGCGTAGATATATGGAGGAGGAACACCAGTGGCGAAGGCGACGATCTGGCCTGCAACTGACGCTCAGTCCCGAAAGCGTGGGAGCAAATAGGATTAGATACCCTAGTAGTCCACATATTAAACGATGGAAGTACTAAGTGTTGGATGTCAAAGTTCAGTGCTGCAGTTAACGCAATAAGTACTCCGCCTGAGTAGTACGTTCACGCAAGAATGAAACTCAAAGAAAGGGAATTGACGGGGAGGCCCACACAAGCGGTGGAGCATGTGGTTTAATTCGAAGCAGCGCGAAGAACCTTACCGAATGTGACATACTCATAAAGGCTCCAGAGATGGAGAGAGATAGCTATATGAGACCACAGGTGGTGCATGGTTGTCGTCAGCTCGTGTCCTGAGATGTTGGGTTAAGTCCGCAACAGGCGCAGCCATATCGTTAGTTACCATCATTAAGTTGGGGACTCTGGCAGACTGCCAGTGATACTGGAGGAAGGCGGGGATGACGTCAAATCATCATGCCCCTTATGACCTGGGCTACACGTGCTACAATGGATGGTGCAGAGGAAGCGAAGCCGCGAGGTGAAGCAAAACCCATAAAACCATTCTCTCAGTTCGGATTGGCAGTCTGCAACTCGACTACATGAAGTTGGAATCGCTAATGTCGCGAATCCCTTCAGCATGTCGCGGTGAATACGTTCTCGAGGCCTTGCGAAGTTATTAACACCCGAAGCCGGTGGCCTAACCACCAAGGGAAGGAGCTGTCTAAGGTGGGATTGATGATTGGGGTGAAGTCATGCAAGGTAACCGG
+
-114*(/-30+--&1.*+12,-('%&((+*1467;/,63740:01-,2+,7-(()+*''%*,./0492220..*-,+0')),1/;942+2#3+($)&&/0)+0,5//02003;3*&'&%+001++,.**))+,-6/.*0)$'')*-,*%(+,0/)/+.'%*-*)23/,'+++04/.,-''%%%&%%(*61/*+'(-4.18132442-1$,1-0,/-)&'%%%/)((,)+*-/531:1.//**673345445/.+%+)(16890.'(%$%'(),).'+2012109336.432).-/+,),+44,1)+-+2.05073'-*.7/933/-,*(-./64.45.,0265658841,02415/+51*2./532947541.1*0+-.*)),,42301++,,(,*+.50666462382(,2*'0289;4)+,.991*).'1,+)/,12:*)+01*-41.+-,,'(&035100//,+((((*+,2,3//42227558395019957998555544633-&'&%'*/,/-//04**))+)*+&&)+.360/%*$-(('4..68-++++05,&*+('(*$$($*#''03/',0..*%('+47685495,*+++.)(*12;;146;8140-.-*.-/.*))//10-/-/4&%-+$-)*+/2/22-''%(&''''2('')+,4;3*)'''*+:275521+,011/''&')2522561346692:112657,1.1.)-)*,$$'%*3343;1711:91.01*034.5*+21&*($')'*2355483.4//8<9;:73933/427:<535473296/)*+6781/*('')(-.31.0))()1-+'0(1+-278888<9263658:61:1./:23.-/7/8.-0100').67943.5++4--98889850,****&),-/&-0,*+*)(.,.4,.09;628-.156953276;1..-/,/1:;5-,0)(()$**+26.4+--840/**,14535.1/:.81//1//-&,&+,+1318,3'$$&(&..1136734*+,+.7323+-20.5,&1-0&%*&'%%&))1).+.''$,+')-2//508935/0(+*.,%/'5+,1+),+)(*'50470163637,)'*)+--/.9//06.))+((-1+-&()*)/*03796/
@d80bfa5a-c98c-4436-a791-956fbdda71ff ch=461 read=50962 start_time=2019-12-13T04:07:25Z barcode=BC01 runid=2c9cf7bc05858273f10e7d7ec552fc0bd742dc3e
CCGGTTACCTTATTTACGGCTTCACCCCAACCATCAATCCCACCTTAGACAGCTCTCGCGTTTGGGCCTGCGGCTTCGGGTGTTATCAACTCTCGTGGTGTGACGGGCCGGTGTGTACAAGGCCGAGAACGTATTCACCGCGACATGCTGATTCGCGATTACTAGCGATTCCAACTTCATGTAGTCGAGTTGCAGACTGTCCGAACTGAGAATGGTTTTATGGAACTGCTTCACCTCGCGGCTTCCTTCCCTCTGCACCATCCATTTGTAGCACGTGTGTAGCCAGGTCGCCAGGGCATGATGATTTGACGTCATCCCGCCTTCCTCCAGCTTGTCACTGGCAGTCTCGCTAGAGTCCCCAACTTAATGATGGTAACTAACGATAAGGGTTGCGCTCGTTGCGGGATAACCAACATCTCACGGCCTGGTGACGGCAACCATGTGCACCACCTGTATCTCCTTATAGCTATCTCTCCATCTCTGGAGCCTTTATGAGTATGTCAAGACCTGGTAGGTTCTTCGCGTTGCTTCAGATTAAACCACATGCTCCACCGCTTGTGCGGGCCCCGTCAATTCCCTTTGGTTCATTCTCTTGCGAACGTACTACTCCAGGCGGAGTACTTATTGCGTTAACTGCAGCACTGAACTTTGACATCAACACTTAGTACTCATCGTTTACGGCGTGGGCTACTAGGGTATCTAATCCTATTTGCTCCCCACGCTTTCGGGACTGAGCGTCGGTTGCAGGCCAGATCGTCGCCTTCGCCACTGGTGTTCCTCCATATATCTACGCATTTCACCGCTACACGCTGGAATTCCACGATCCTCGCCTGGCTGCCTGGTTTCTATGAAACTACTGAAGTTAAACCGGGCTTTCACCACAGACCCTTGCTGCCTGCTCCCTCTTTACGCCCAATAATTCCGGATAACGCTTACTACGTATTACCGCGGCTGTGGCGTATTTAGCCGTGGCTTTCAATAATTGCCGTCACTCGGCTACCACCATTTCCTGTAGCCGCCGTTCTTCCTTTATAACAGAAGTTTACAATCCGAAAACCTTCTTCCTTCACGCGGCGTTGCTCGGTTGGGGTTTCCCCATTGCCGAAAATTCCCTGCGCTGCCTCCCGTAGG
+
4/043:26-7,%08/+,/())6*-184,.10950089396'(3)0,++2.**+()&'&$'&'%%(+()%$',*1366-3**(5...932---.326586855./-501(/.,,+')3456+4+9--*.524:98<768;79274677:98034.,-100;1//0/1769/5(0'-20:67665556.,+2,+-.0))('&&.)*1220103:77.6<<10513%%(.-/1:116:8410,6,)3++*,/:,+/,),+086;;:6:3+*++/3353453-+((%%')+//&'()/51,4:34443:<501399996184).:8:62/0+,'(/,+-:*..*1*(+--/2--//113/599*-1--3-4+--0/411733300//01018032/1/.00107.(/.5.,-+/2-,26411/+./(+'#')&&&)./5477/**(('*(((',0.3567769.6-,.&023465025:;99:95458)+/51:;11..///33562./001),**-,4/9/7;989706,--71*).3.4<;:7343..//964761227/548767077.+.2)0,3.4(,9001075/69,,',11201493424*(*)1))3;;-&+%*$'-*,3.))*+71:18642/329779:.099-0.308)4.&)%%&'()+1/.24-46*$1+/46677&54330,&/+2-/077;27*+'88**113:93,0,.07541;81400--.//)('.*,-29727,+354045383.41/48255575378:966:78799;:9797879<:2018044(/)-%%',).*0+60%(,-230..#'(*&..220301:6;81111-)*(((&)+,,'(0<1.%('%-60280.-,,)+*,0.5*,(&'%%''(*+,03,*/2<0/1719,0+-88:;9758337/)&%%$&'((*+.-11/373.5.-,*&'''*)/053-*064927-/61((1+-'-%%053684556-7..+.,(*1+2<5221200/-218:7:;4530)),1++044..,-)(48,-2954,+0/0-095;78<:96<4/42..-,1/2...1/,-*)/7/5;,6;<4//:014,279-594:1/'.+*&(,3/7:),8563
@c265dc61-1417-4bda-8335-f4460a2a0f3a ch=394 read=42288 start_time=2019-12-13T04:07:32Z barcode=BC01 runid=2c9cf7bc05858273f10e7d7ec552fc0bd742dc3e
CCAGTTGCAGCGGTACGTACTGATCATAAGATCCCACAAAGTGGTAAGCGCCCTCCCGAAGTTAAGCTACCTGCGCTTCTTTACAGCCCCTCCCATGGGTAAAGCGGCCCAGGCGGGTAGTATTACAAAGGCCAGGAACTGGCAGCGTATTCACCGGTAGCATTTCCTGATCCACGATTACTAGCGATTCCGGCCCCATGGCCAAGGTCAGGTTGCAGGAGCCTCAATCCGGACTACGACGCACTTTATGAGGTCCGCTTGCTCCTCATAGGAGTCAGCTTCTCTTTTTTGGCGTAGCGCCCAGAGCGGCACGTGTGCTTGGCCTGGTCATGAGGCCATGATGACAATCATCACGCCTCCGTTTATCACTGGCAGTCTCCTTTGAGTTCCCGGCCGGACCGCTGGCAGCAAAGGATAAGGGTTGCGCTCGTTGCAGGACCAACCCAACATTTCACAACACGGGCTGACGACGGCCATTGCAGCGCCTGTCACGGTTCCCAGAGGCGCATTCATAAATGCTCTGAAACTTCCGGATGTCGAGACCAGGTAGGGTTCTTTACGCGTTGCATCGAATTAAACCACATGCTCCACCGCTTGTGCGGGCCCCAAATCAATTCATTTTGAGTTTAACGCGGCCATTACTCCCCAGGCGGTCGACTTAGCGCGTTGGCTCCGGAAGCCACGCCTCAAGGGCACAACCTCAAGTCATCGTTTACGGCGTGGACTGCCAAATTATCTAATCCTGCTCCGCTTTCGCGGACGTCAGTCTTCGCGTCCAGGGGCCGCCTTCATACCAGTATTATCCGGTCTCTACGTTTCCGCTACCGCAAATTCTCCCCTCTACAGGACTCAAACGCAGTATCAAGATGCGAAGTTCCAGGTTGGGCCGAGTTTCACATCTGACAGCAGGCCGCTGCGTTGCGCTTGCGCCCGTGAATTTCCGATTAACGCTTGCACCCTCCGTATTACCGCGGCTGCTGGCTGGAGTTAGCCAGTGCTTCTTCGCGGGTAACGTCAATGCGGGCAGAATTATTGCTTCTCCCTTCCTCCCGAAATGCTGGCCAGAGGCCTTCTTCATACACGCTGGCGAAACACATCAGGCTTGCCATTGCCATCTTCCCCTGCTGCCTCCCGTAGAG
+
11(,..$+#$$''-'-*-'''('.5(,'-*035+*)-,/)(''+&)+(),27/).'%&'%((-&'&(),.3*()&')(&'(&&*1/12.'(*-)')'**'&'&&(+,--($-($)*)/'++)&('+*6..006157204#'')%))*++(6,(+,%$)),.,07)0(%&%,.+&')018111**+-)5-.***),-,(2+)&#$%((),))*,,'.$,)%'0)*-,7,7(3+4432//111-%***2,**(+'*4/),-,*++-&),)(+,+'().'')-1/3/10405)'('(*$*)'(+(%,&''',))-.+*)#$&&-.37./332%1)'04/.%'&)*..).())85+&)$%&(*))+0-).7,,,*++(08100)*641/35:)+&*(1*68520/0/32.-)/43&4-4,($..*/*('%),-62:01*13./),)+3.,,741:+,+-.0+()&*0.02-11+,/-4,+4,++'&&(.0.()(&)15642/,')(-.,,/,*-&'&+31-*&'&'$%+%(*)(((+),,01$%+&-8&6--0&).08008+#')*/1814689%&1-5,;:3-*)*+'1137..3***)((),*1.002*&'(*+47665,768+/,/2:,0*(%(*/,0(+'$%*6990*166(64..*./4.',-,,.3&223/(++(().3(*,,**,.0+5*-'),+6/610)'())(,44;7,./10/2283/0*1)0).*3)/010103'&&,,2&%&)*,-'&''%++*+-//1051'(,01'(249-465696:9+,-15)22+,*$&&&''+%&'&$&%%4),(%&(%'(&(.,++30(,3)-..'(*)*4...0&&&%&*$&')*1*))+-0/)*'(0,2+%(((2/9,6+&'(+97-*.--00/++)%(%*'*(%&$%&**3,+*',&$%&(''$%%(*&3,13./0-1,+*-..+---6,+25)-.-1*-2'((2,44:94/)&'+$'*)++20+,-(,-9-50*)**+*(,')')++(,''*23*)%&%0&(2*&&*)&'+2+09:905*$%$%('%'&)4.5'')*(+++1-.6-),*-%,)(&+*(&%%%&&''+-,12*)'&,**(+%%%&''+*//+)%%&%%+,+.0**))())
@86934e3c-1305-4051-ae37-0b4c6b421e5b ch=167 read=97761 start_time=2019-12-13T04:07:32Z barcode=BC01 runid=2c9cf7bc05858273f10e7d7ec552fc0bd742dc3e
CTCCTACGGGAGGCAGTGAGGGAATATTGCACAATGAGGCGCCAAGCCTGATGCAACTATGCCGCGTGTATGAAGAAGGCCGCTTCAGGTTGTAAAGTACTTTCAGCGGGAGGAAGGAGTAAAGTTAATACCTTTGCTCGTGGCGTTACCCGCGAGAGAAAACACCAGCTAACTCTCCCGTGCGGCGGCCGCGCGGTAATACGGAGGTGCAAGCGTTAAATCGGAATTACTGGGCGTAAAAGCGCACGCAGGCGATTTGTTAAGTCAGATGATGCTTAGAAATCCCCGGAGCTCTCAACACCAGGAACTGCATCTGATACTGCTTAACGAATTCTCGTAGAGGGTAGAATTCCAGGTGTAGCGGTGGAAATGCGTAGAATCTGGAGAATACCGGTGGCGAAGGCAGCCCCTGGACGAACTGACGCTCAGGTGCGCAGCAAGTGGGGAGCAAACGGGATTGAAAGATTACCCTGGTAGTCCCGCGCCGTAAACGATATCGACGCAGGTTGTGCCCTTGAGGAGAAACGTGGCTTCCGGGCTAACGCGTTAAGTCGACCGCCTGGGGTACAGCCGCAAGGTTAAAACTCAAGTGAATTGACGGGGCCCGCACAAGCGGTGGAGCATGTGGTTTAATTCGATGCCACGACGCGAAAGGAACCTTACCTGGTCTTGACATCCACGGAAGTTTTCAGAGATATGTGCCTTCGGGAACCGTGGAGACAGGTGCTGCGTGGCTGTCGTCAGCTCGTGTTGTGAAATGTTGGTTGGAAGTGCAGCGAGCGCAACCCTTATCCTTTACATTGCCAGCGGTCCGGCCGGGAACTCAGGGGAGACTGCGGTACGTGATAAACTGGAGGAAGGTGAGGATGACGTCAAGTCGTAATGTGGCCCACCCGACCGAGGCTACACGTGCTACAATGGCGCGCATACAAGAGAAGCGACCTCGCGAGAGCAAACGGTTGACCTCATAAAGTGCGTCGCTAGTCAGTTGGAGTCACACGCTCGACTCCATGAAGTCAGGAATCGCTAGTAATCGTGGATCAGAATGCCACGGTGAATACGTTCCGGAGCCTTACACCGCCCGTCACACACCAGGGTGGGTTGCAAAAGAAATAGGTAGCAACCGGGAGGGCGCACCACTTTGGCGACTCGCGGCTGGGGTGAAGTCGTAACAAGGTAACCGGAAGATAGAGCGACGAACCGAAGCCGGGGTTAACACAAAGACACCATTTCAGCACCGCAATACGTAACTTACCGT
+
--4')*629.()''&%(($-+&()&(,,*+,+..-'%-'*+-&/0%///1397711---1(575658,+*)'+*&)('**-'),0/)4,2.(0.60-0,++24-(,*)13)+/-+.+%)*,31./6160001.../036)2,)/1.*(,+(&'&%%&$',-.)+-5),.*)0*,,*./+'3-/&+)&%&%'()*+-+120/2-.*+'%&)(*'()'&)+'')$3,/00-044430),045,**+.),+.-043,&16-)01-/-16023/--,&$$#%&$%)%(43(),%((..()(%(#&$')(+*38000-+)',-.,**(-).')$'&+&()00/5((*-,35/011,0)*3865+%))0211&03+,27858+-+/099,,))).-687:.3.-,//*+*$')-,*,.312)&1,,2346789/541))$%#*))'%')-2((*+9;26')0'0%&0.'''/((,*+*1./.6638+$))05236901*%*&)+/,,(*(/-0823,2)$%%('*)&$')'&('*,),+5(6+)*,5:60/).+3%%(*+,68465)0-'$&%.'++6+-0-),,54<94/-0(.(*)'),+/&*'-,**,(%)+-0506'++,-()*--)))..:8090;61.1)-&&'%$+')).5*('+'*%&&(030/&,&))*+..2394518+2+,61+40,$(+,,..-*,,/18-99582312,+(+-5%.,/259::970511399679)/.-.12708.--17/-+5/7/39-+*)$%#(%36..//.35687,'/*./(*-'%)(/3,/30241651004/0/10*,.7,'&.,*',,22.0))*$#&(*+-/:76889-,***1,,+'370569:844,++-/')&&&$''),*(&,((),--($.,-+,,)+,038:89:<8680..,/185864(()))'(50676---+*+((.0823-.&(&%)&112./3/')&'*+6.-.+-/3$,).**'(((&'$)&++0//.-27*+612../&+,',())*)*.-500169678882.351571),-4/--75582509*+-'&'$##&(*+4/184/,2(-*,)-)'''%&'/.3903/89*'*3,*()'&.%,+*+),72-++*,(*'+*%(**'','+),.4)(-'--++..+))+()-/6458960139:::90.((,-//.--.,0&'%,$$&'%'&,1*()007104/2-,//2./$)*(&(*,,1.'%)/0-/)(,'&&%$%$""
@5fc65965-cff3-447c-b1a0-6fcd35ae0234 ch=123 read=90119 start_time=2019-12-13T04:07:30Z barcode=BC01 runid=2c9cf7bc05858273f10e7d7ec552fc0bd742dc3e
CTCACGGGAGGCAGCAGTGGGAATATTGCACAATGGGCGCAAGCCTGGTACATGCATGCCGCGTGTATGGAGAAGGCCTTCCGGGTTGTAAAGAGTACTTTCAGCGGGAGGAAGGGAGTAAAGTTAATACCTTTGCTCATTGACGTTACCCGCAGAAACACCAGCTATCCGTGCCAGCAGCCGCGGTAATACGGAGAATTACAAGCGTTAATCAGGAATTACTGGGCGTAAAGCGCACGCCAGGTGGGCTGTTAAGTCAGATGTGAAATCCCCGGGCTCAACCTGGGAACTGCATCTGATACTGGCAAGCAGGTCTCGTAGGGGGGTAAATTCCAGGTGTAGCGGTGAAATGCGTAGAGATCTGGGAATACCGGTGGCGAGCGGCCCCCCTGGACGAAGACTGACGCTCAGGTGCAGCAGCGTGGGGAGCAAAACGGTTGATCCTGGTAGTCACGCCGTAAACGATCGACTTGGAGGTTGTGCCTTGCGCTTGAGGCGTGGCTTCCGGAGCTAACGCGTTAAGTCGACCGCCTGGGGAGTACGGCCGCAAGGTTAAAGCGCTCAAATGAATTGACGGGGCCCGCACAGGCGGTGGAGTATGTGGTTTAATTCCGATGCAACGCGAAGAACCTTACCTGGTCTTGACATCCACGGAAGTTTTTCAGAATGAGAATGTGCGGCTTCGGGAACCGTGAGACGGGTGCTGCATGGCTGTCGTCGGCTCGTGTTGTGAAATGTTGGGTTAAGTCGCAGCAGGCGCAACCCTTATCGCTGTTGCCAGCGGTCCGGCCCGGGAACTCAAAGGGAGACTGCCAGTGATAAACTTCCTGAGGGAAAGGTGAGGATGACGTCAAGTCATCATGGCCTTACGACCAGGGCTACCACGTGCTACAATGGCGCATGCAAGAGAAGCGACCTCGCGAGAGCAAGCGGACCTCATAAAGTGCGTCATAGTCCGGATTGAGTCTGCAACTCGACTCCATGAAGTCGGAATCGCTAGTAATCGTGGATCCAGAATGCCACGGTGAATGCGTTCCGGGCCTTGTACACGCCGCCCATCACACCATGATTGGGTTGCAAAAGTAGGTAGCTTAACCTTCGGGAGGCGCTTACCACTTTGTGATTCATGACTGGGGTGAAGTCATGTTTCACAAAAGGTAACCGG
+
.--(*08/,1-/415.33344(4+,7,**++,7-,765231,&-.++*..-11.////5/.158645776/+)-*.,419.'0994:4348+'&'**-/;841122:-)/,/3+2-&()-93&*,)-,./6.72-.571900.4/31/1:)+1,(--&&%'&(%)'''*'0366.-,+,(4-31()+.;1237//*&$,'%+2/(*+8<6//-(++*,-1-0/5875-*.63,+)*&**1-)+(%(+&(/*,.5*.,0)*,43988;50./1/,59:99512512;/8//.---+861243--,,*/0*+''-..//23/,(034*(-'7*/0-*89443,2/031./9/,--3.&'((),.)05*,//39;686/2*((.+)-8/788.+/56:1-9,--1214.136'12354',)(+./55;9*)-.-6/+1,+,&%$&+((2;9575/(**+()+4:64&')**-./-22/75,7*)'+''*%+'&$#)'33,*.080./.((''&*-.4.../171.-1154560220.2.&'&(+)-'*),.15.42828.'+$--.2<6724/4/4586<<6-91+,00+(*)'3220%')111./63<<5:7:2(()*)00(,+*&+-'-//-+*),+))'&'*((&%&025-..+.+*,5<<43,+(.-,+(,13(7),'*(&'*.84363:970*(*2&5471,.+,,10512465455'33348763:2-)'+,)-/4-69563/+*+$)*(1./55/+.--3&*&(,5%',),5+.74(2/621./..,$$&&+)+&'',)+/+(*-.16/3),,04242',/..*)'&))*+-&*%+)&+4.556989982232,34)*&,,-('%$)*290)-311/,'&)'))+31./2..5)'(%'$%)-&(%,()*-,'(*-+/.))('+,.&)+6769862215+0-002/)%-(*+7(4(+3+(&'():838/123112056*-7.6--.(0,1/2271/-.09444;:3305&+(,6-+2-*0(3423:+%*(.09*,2,0$%%$',-*+$)+*+0/./../+-2.0/%*).3*3/3541/*',*-)))*''&.',0/971<7,.0.1122.171/4;3.235:;:::71.-,/53..++(()'-&)//,*+/41,)+/09970/
@1e9ab544-1d2f-405a-88d4-abbc9b6e21d0 ch=115 read=93861 start_time=2019-12-13T04:07:30Z barcode=BC01 runid=2c9cf7bc05858273f10e7d7ec552fc0bd742dc3e
CTCCTACGGGGAGGCAGCAGTGGGAATATTGCACAACAAGCCTGATGCTGTACATGCCGCGTGTATGAAGAAGGCCTTCAGGTTGTAAAGTACTTTCAGCGGGAGGAAGGGAGTAAAAGTTGTTGCTGCTCATTGACGTTACCCGCAGAAGAAGCACCGGCTAACTCCGTGCCAGCAGCCGCGGTAATACGGAAGTGCAAGCGTTAATCAGATTACTGGGCGTAAAGCGCACGCAGGCAGTTTGTTGGAGTCAGATGTAGAAATCCCCGGGCTCAACCTGGGAACTGCATCTGATACTGGCAAGCGGAGTCTCGTAGAGGGAGGTGGGAATTCCAGGTGTAGCGGTGAAATGCGTAGAGATCTGGAGGAATACCGGTGGCGAGGCAGCCCCTGGACGAACTGACGCTCCAGGTGCAGCGTGGGGAGCAAACAGGATTAAGATACCCTGGTAGTCCACGCCGTAAACGATGTCGGCAGGAGGTTGTGCCCTTGAGGCGTGGCTTCCGGAACTGCTTGCTGTTAAGTCGACCGCCTGGGGAGTACAGCCGCAAGGTTAAAACTCAAATGAATTGTGAGGGGGCCCGCGGCGGTGGAGCATGTAGCTGGTTTTAATTCGATGCAACGCGAAGAACCTTACCTGAATCTTGACATCCACGGGATTTTCAGAGATGAGAATGTGCCGGGAACCGTGAGACAGGTGCTGCATGGCTGTCGTCAGCTCGTGTTGTGAAATGTTGGGTTAAGTCCCGCAACAGGCGCAACCCTTATCCTTTGTTGCCAGCGGTCGGCCGGGAACTCAAAGGGGCTACCAGTGATAAACTGGAGAAGAGTGGGATGACGTCAAGTCATCATGGCCCATACGACCAGAGACTACCACACACGGTAAATGGCGCATACCGCAAAGAGAAGCGACCTCGCGAGAGCAAGCGGACCTCATAAAAGTGCGTCGTAGTCCCAGTTGGAGTCTGCAACTCGACTCCCATGAAGTCAGATCGCTAGTAATCGTGGATCAGAATGCCACAGTGAATACGTTCAGACTGTACACCGCCCGTCACACCATGGGAGTGGGTTGCAAAAGTAGGTAGCTTAACCTTCGGGGAGGCGCTTACCACTTTGTGATTTCATGACTGGGGTGAAGTCATGTAAGGTAACCGG
+
*+2.,.0/79(*051.441375;6,4/018.,,./*//2.40+)%-*))&(&(+,152+1486767559++1,2085:4,4405*/-9)%,(*/:9.*+*+/4(+3,1,4,'().32(),*$*(%&,,/6934/,+,,22/090-00//0&)+&''2+0+)*-),+/1+..8+))*%123./11,4-(*,,-0*++1181..25:0800'(&,')*;;<:853240,,+.-012%,)(%139;.6.-)''(*((/1+-,+)/-)-:81+12329'0*0,,6,2))'&()*653344486643635(*%((+)+580+)-,/%,(''.(***/,/).22,+)0+/-,)(.0,.0451//,/256:1/6*3,-47334.00/)+*---+520-)*477'%52122101//*+3:97*+(*,654;0+-//<4:430*0.-*).2.-/-(-754257-,.136..6;260***,-.(1(1)''(-.')063&&(*)961)+1:76-6**+,%*,$'*/+-(,(0.3+05359;7:21/4/&)$+'*(129.1,,.//5493%12006:/.$%*')'&%0569(82)(+&'*(622/*+*+*+*&(%')*.:8-397<42./-6+'($$%),()-+)**)3745()(')--,16697./*.)),:;51('&)/03013322-&&%(+5042<7:+)-,4+/,32289555/80-,///70(*+,71.-.;11/0.3,,*7(465:57006++*2/(5,/9223288<97;735/(11,.4'5*&'*-2.3'8*6)99*755:7;+,/0&,*%-0+,/,//2:98993..&''&'')-0/1001*-23++,,5:9010.56+&*(**35:10(-&/))*&%('('))),-70-280,+%&$&%'*-0+'(%()&*.-/764110*(*&*83(+.45662/'&+40*',-2124583333**&+)8.0*,,-29:06//04455-6,')--601/+'&)-,012133855497+1/2)''31.5**,'43**1..//5:9+.&)'&(+.-/4//3.-36-,,-/1418-**+-721;53'00,'+)***)'(+,6.2608))/0-&.21///4,01)/0882221-801055276685/-&***.2&*$$&&*$,0(0*'-
@6c570d77-d341-443f-ab76-ecad41fa2a71 ch=129 read=62967 start_time=2019-12-13T04:07:41Z barcode=BC01 runid=2c9cf7bc05858273f10e7d7ec552fc0bd742dc3e
CTCTGAGGAGGCAGCAGTGGGAATATTGCACAATAGGCTGCAAGCCTGATGCAGCCATGCCGCGTGTATGAAGAAGGCCTTCGGGTTGTAAAATTACTTTCCAGCGGGGAGGGAAGGGAGTAAAGTTAATACCTTTGCTCGTGACGTTACCCGCAGAAGAAACACCAGCTAACTCCGTGCCAGCAGCCGCAGTAATACGGAAGTGCAAGCGTTAATCGGAATTACTGGGCGTAAAGCGCACGCAGGCGGTTTGTTAAGTCAGATGTGAAATCGGGCTCAACCACAAGGAACTGCATCTGATACTGGCAAGCAGTCTCGTAGAGGTAGAATTCCAGGTGTAGCGGTGAAATGCGTAGAGATCTGGAGGAATACCGGTGGCGAAGGCGGCCCCTGGACGAACTGACGCTCAGGTGCGAAAGCGTGGGAACCAAACAGTTAGATACCCTGGTAGTCCCACGCCGTAAACATTATCGACGGTTGTGCCCGCCCAGGCGGCGTGGCTTCCCGAACTAACGCGTTAAGTCGACCGCCACAGAATTACGGCCACAAGTTAAAAGCCTCAAATGAATTGACGGGGGCCCGCACAAAAGCGGTGGGCATGGTTTAATTCGATGCAACGCGAAGAACCTGGTCGCCGACATCCACGGGATTTTCAGAGATGAGAATGTGCCTTCGGGAACCGTGAGACAGGTGCTGCGCTGGCTGTCGTCAGCTCGATATTTGTGAAATGTTGGATTCGGGTATTTTATGTGGTGCCGGCGGGTCAGGCGGAACGCGGTGACCAGCTGGAGGAAGCCGGGACGACGTCCGATAAGCGGCCGACCTGCCAAGGCCGTATGAAGCGACATAGGGACGAGCGGACACCAGGGCCGTGGCGACCGGATAAACCGAAACTCCAGCGAAGTCCAGATCGCTGGTAATCGTGGATCAGAATGCCACGGTAGAATATGTCCCAGACGCCTTTACACCGCCCGTCACACCAGCCGGAGTGGGTTGCAAAAGTAGGTAACAACCTTCGGGACGCTTACCGCGCGATTCATGACTGGGGTGAAGTCGTAACAAGGTAACCGGAAGATAGAGCGACGAGCAAGTGAGATTTAGCACAGACACCGACAACTTTCTTCAGCACCAGCAATACGTAACCGCA
+
05/**%.*)+3,*/1/05-4+&)'*-,&(()/84&03,%%&.726<877875-(+()-&/31---++,**,*%)()-0418614-16+'*43).+(',3-*))-1-58*'*,)+..4/&*)-1.*,-..-..3-50+./0'0''*$-.&,7,(0*(0,#+'$%$'&&$%#'%%%-/02282130-,02..&%'',+)+(0('(''+0,),)3-8,1.(-,2/7,3-0733+-170,//.*.+/0585/738,4492.-/7(+.751,4:-*.'-1658/21+$&(*',+,.**+,.933456881700,&*&,,2(,-2&'&,+(((1,4/3*&1*.-+,,+36.,/6//2564'()'5220.($+).,,,5231007+*,**--,-,0/))054+*.+'*,-;9981&/0./.*+.(((5600*(%)%(.20)-20,(33-55)&(%('')50)(216:67:932&&'&)()$'&*-4,-)//('))(%-2*//,.5165561,*(&(/,-)(')*053.*++651(#%%%')(&%&&'*02-*%)()++2/92)%*%')19:742/20..5,*6-),3-%)+..0,)$*(**+,%$'*%23:977583013021-2,0216-,*+(&&+**$%$$%-/350.0'..+/8:1.*()+--11/194244682/3%+/-4150633457-45888401&'(+-+/..(%'(')1330+/(,6)()-/982--4*.(,1-%/%####(&&%#$&&*'***-+*0'%%&&$#%%&))&')&$&%%$$$&$*()*)*'%$#''%%)&%%$%+(&%%''$$&$&%&%$$&&)(%&&#$$####$'(%')$&$%&),)))(%%%(&$$"##$(.+&%%%&$$'$$$%&%&%&$*&%(1+*.0,&'&(('%'+(&(%(*,,.(//1800)*-76735/198180.++(*%)-7**)',(*(%+),%'%&&$&&)-1)::*)9612023$(*',,&'*-41/*),(00)&''+,'+)')606899,2(&)0114-/4**%'(+-653.-...0'/+*+1.--6478903,)+43535/7.5/03-**,,('&%%-1)'$#&$''*.''%**/)(%**,+')%)''030//,*'(-&)&)&1-5.*-.,50+*&%%
@011a5974-89f2-43b0-88eb-3cdfe8f884e9 ch=155 read=67436 start_time=2019-12-13T04:07:39Z barcode=BC01 runid=2c9cf7bc05858273f10e7d7ec552fc0bd742dc3e
CCGGTTACCTTGTTACGACTTCACACGAAGTCGCCAGCAGATGGTAAAAGCGCCCTCTCCCAGGTTAAGCTACCCTGCTTCTTTTGCAACCCCTCCCATGGTGTGACGGGCGGTGTGTACAAGGCCCGGGGAACGTATTCACCGTGGCATTCTGATCCACGATTACTAGCGATTCCGACTTCATGGAGTCGAGCTGCGAATCAATCCGGACTGACGCACTTTATGAGGTCCGCTTGCTCTCGCGAGTCGCTTCTCTTTGTATGCGCCATTGTAGCACGTGTGTAGCCCTGGTCATGGGGCCATGATGACTTGACGTCATCACCTTCCTCCAGTTTATCACTGGCAGTCTCCTTTGAGTTCCCGGCCGGACCGCTGGCGCAAGGATGGGGTTCGCGCTCGTTGCGGACTTAACCCAACATTTCACAACACGAGCTGGCGGCAGCCATGCAGCACCTGTCTCACGGTTCCGAAGGTACATTTCTCACCTCCTGAAAACTTCCGTGGATGCCAAGACCAGGTAAAGGTTCTTCGCGTTGCATCGATTAAACCACATGCTCCACCGCTTGTGCGGGCCCGTCAATTCATTTGAGGTTTTAACCTTGCGGCCGTACTCCCCAGGCGGTCGACTTAGCGTTAGCTCCGGAAAACCCGCCTCAAAGGGTAACCTCCAGTGAGCATGGGTTACGGCGTGGACTACCAGAATTATCTAATCCTGTTTGCTCCCCGCTCGCACCTGAGCGTCAGTCTTCGTCAGGGCCGCCTTCGCCACCGGTATTCCTCCAGATCTCGCATTTCACCGCTACGCAAGATTCTACCCCCCCTCTACGAGACTCCAAGCTTGCCAGTATCAGATGCAGTTCCCAGGTTGGGCGGGGATTTCATCTGACTTAACAAACCGCCTGCGTGCGCTGTAATTCCGATTAACATGCACCCTCCACGTATTACCGCGGCTGCTGGCGCGGAGTTATCGGTGCTTCTTCTGCGGGTAACGTCGGCGACAAGGTAACTTTACTCCTTCCTCCCCGCTGAAAGTGCTTTTACAACCCGAAGGCCTTCTTCATACACGCGGCATGGCTGCATCAGGCTTGCGCCCGTTGTGCAATATTCCCCACTGCTGCCTCCCGTAGGAGCAATATCCAGCGCACCAACAGAAGGTTAACTAAAGACACCATAGCTTTCTTCCAACAATAATGCCTTAACTACCA
+
300-/,,06.:0.8-0+*,9-31*('%)))*3&($&&(&.034.*,23*--/1:+)+)/-($'(,+1+()(+14)+'24:709;:.5431;5+)/3/+.1987899:7<98/9///4156995770**/6)+/,13/40.&*,..,9-,-4)()*//'%'+//8-0.0/000765211)'&))./,()+++/11135''('.-913312-)(&&(.0,0-78//6674784.-1-+-32050/-)--0-0735540:6-++019:;<699.,-,,$)-223,))*7/,+*597.613331744---++++(&&+++-.022698<;837.109;91686542,+.///03//2)*),0:/*(*+8/9:49934405.%+)*)/22*/54.,'%)(23487:4121()--)-&6+.-5-5;,+$$&&'+-079730+*+*+)*021:80./..48101352/1195<,,%%%'&*)0()4-.3857791)+,,18/,5/6;889<5101205166602577;*.03<;9<800(+../9:/.*2*;;44:.//0.44581260/3/+/03*6(41*&,-.64;749;7.--2+892-23-3-,,'%&))+,0/69:-,301(../2/05,-')&&,%**//203.4'&*1+,076812((-&$&*)8/5''&(&*)*,1')%-+&(-.,.57;533,2.*(&'+,,,-..9433111;8.--43-+'(.,.21/9-..5810/**--/56318),98194595:8573+-4,8567<95,3,++//)(,-0,3;;755945+*,))1'&&7,3//40.3763,02244(2/0/6(7.%006+.7./3323/0470//22549/,+)'/,603(,750.:0,*(),,--.33620386;5:<9::9975))%$%'*+;94.,/1.42')()&-6512.&)'))1--3942,9000998:400))'+11&&&%','*:09:<8446440/185152*'%%'*,+)'())',2+'23454;71+441)/17303)')$$)()(&-+..5,''.+0-87;77-,%'(,(+)++-*,..700--,,-/7:717*.,/93..3./150:245;29;1.36445457189*,9772,-.-72,-8(().(,*-.1.+++1.140513/.//'.+)-63*,+)-08958;2+0)-.4*-0.-0*-)-%%'$%$%
@a31275f5-ed50-4fd1-908d-b0eb30d77ca7 ch=445 read=87761 start_time=2019-12-13T04:07:55Z barcode=BC01 runid=2c9cf7bc05858273f10e7d7ec552fc0bd742dc3e
TTGTTGTACTTCGTTCAGTTACGTATTGCTCCACCTTCCTCCAGCTTGTCACTGGCAGTCTCGCCAGAGTCCCCAACTTAATGATGGTAACTAACACGATAGGGTTGCGCTCGTTGCGGGACAACCCAACGTCTCGACACGGGCTGACGACAACCATCACCACCTGTTATCTCATGGCTATCTCTGCATCTCCTGGAGCCTTTATGAGTATGTCAAGACCTGGTAAGGTTCTTCGCGTTACTTCGAATTAAACCACATGCTCCACCGCTTGTGCGGGCCCCGTCAATTCGCGGGTTTCATTCTGCAGACGTACTACTCAGGCAGATTACTTATTGCGTTAACTGCAGCACTGAACTTTGACATCCAACACTTAGTACTCATCGTTTACGGCGGACTACTAGGGTATCTGAAATCCTATTTGCTCCCCACGCTTTCAGGACTGAGCGTCAGTTGCAGGCCAGATCGTCGCCTTCGCCACTGGTGTTCCTCCATATATCTACGCATTTCACCGCTACACATGGAATTCCACGATCCTCTCCTGCACTCTAGCTGCCTGGTTTCTATGGCTTACTGAAGTTAAACTTCAGGCTTTCACCAGACGCCTGCCGCCTGCTCCCCTCTTTACGCCCAATAATAATTCCGGATAACGCTTGCCACCTACGTATTACCGCGGCTGCTGGCACGTAGTTAGCCGTGGCTTTCAATAAAGTACCGTCACTCGGCTACCATTTCCTGCCCAGCCGCCGTTCTTCCCTTTATAACAGAAGTTTTACAATCCAGCCTTCTTCCTTCACGCGTTGCTCGGTCAGGGTTTCCCCCATTGCCGAAAATTCCCTACTGCTGCCGCCTCCCGTAGG
+
&')(&#*&*,82125;))/+)+,5--40012.-101537/6-,,11:4545871:10161./'&')'*,,599,-+(''2+/,&)*.+-521351%)*//1(5412--,-/3239122;7513.7*++,-(9765.//..)),./1124153'13*,+*04130+,((+/9--'*%,-680/,('&)./;:36003,06747823-+*+,544301337:6)//-/,3/<9:<:791/1'*.43//././<781(*,1,/22879:.,//+.1*(1'385*)+-165,+&&&'02;12.3.+1+,((0/,1//0--.1-098''*0'()6-.6845315250564211'2+,685794/++*-.-0*0,+1,,(.+-.44762071++/,*,.,..(()&,-('(62,&+'*(,*+)98+)/,744.*-*,,..2(3:624+&'(,26.2-8/.')0/:50/11/87826.1.38<99:6767936312501/2458:983552;7/.174785.+-**07/7.7.+(+.1728/0),589:4331-),-058:8999<600/.')(,,+--/('0,70.)+/+2//8204+**5*%&&&$&%%$.3)+;9422-0//0.3:.-1.60+/2.150165:021421.*)(*,.-3;88;8897:75835<67.8,,-1/7+*&&$*$(2:---9/7/)%%'&)(%%082./15:89900330834-5317;/63/,//(*/27-.7.;;12217-.90--001+'.(',8;9.0/71/+(%)-+115;:9865,/('%*)+,-03834-3620;4/8;:/-50083++,+0,9,75)).2242-/0*--+08-.8554
@96c44a6e-841a-4afe-aa6a-6e604c6f863d ch=143 read=64057 start_time=2019-12-13T04:07:51Z barcode=BC01 runid=2c9cf7bc05858273f10e7d7ec552fc0bd742dc3e
CCAGTTGATTTACCTTGTTACGACTTCACCCCAGTCATGAATCACCAAAGTGGTAAGCCCTCCCGAAGGTTAAGCTACTGCGCCTGGCACGGCTTCCTCCCGCGGTGTGACGGGCAGGCCCCAGGAACTATATTCACCAATGGCATTCCCAGTCACGATTACTGGCAATTCGACTTCATGGAGTCAGGTTACTGGAGCTCAATCGGACTACGACGCACTTTACTGAGGTCCGCTTGCTCGCGAGTCGCTATCTTTGTATGCGCCATTGTAGCGTGTGTGAGCCCTGGTCGTAAGGGCCGTAATGGCAATCATCCCCACCTTCCCATCAGTTTATCACTGGCGGTCATGGGTTCCCGGCCGGACCGCTGGCAATAGGGATGGGGTTGCGCTCGTTGCGGGACTTAACCTTTGTTCTGGCACGAGCTGACGGCAGCCATGCAGCACCCTATCTCCACGGTTCCCAGCTTTGTCTCACCTCGAAACTTCCCGTGGATGTCGGACCAGGAAATTAAAGTTTCTTCGCATTCGCATCGAAATTCAAACCACATGCTCCACCGCTTGTGCGGGCCCAAATCAATTCATTTGAGTTTTAACCTTGCAGCCCGTACTCCCCAGGCGGTCGGTAACGCGTTAGCTCCGGAAGCCACGCCTCATCAAGGGCGCAACCTCAGAAGTCGACATCGTTTTACGGCGTGGACTACCAGGGTATCTGGTCCTGTTTGCTCCCCACGCTTTCCGCGCCTGGGCGTCGATCTTCGTCCAGGGGCCGCCTTCGCCGCCGGTGTTCTCCAGATCTCTACGCATTTCACCGCTGCGCACCAGATTCCCCTCTGAGAGACTCCGGCTTGCCGGTATCAGACCCGCAGTTCCCAGGTTTAGGCCAGAGTTTCACATCTGACTTAACCGACCGCCTGCATTACGCCCACGCCCAAATCAAATTCCGATTAAACATACGCCTCCGTATTACCGCGGCTGCTGGCACGGAGGTTAAGCGTTTCTGCGGGTAACGTCAATGAGCAAAGGTATTAACTTTACTCCTTCCTCCGCTGAAGTACTTTACCAGCCGAGGCCTTCTTCATACGCGGCATGGCTGCATCGGGGCTTGCGCCCATTGTTAATATTCCCCACTGCTGCCTCCGTGGGGAATATTATCAGCACCAACTGAAGGTTAACCTGAACGCGACAACTTTCTTCGAAAGCGCAATGATGCGTGGCA
+
(($,+,)*354-.,4+(02%*+&*051,30/*()-0.9869/.(+(00)(+/704.&),*).5/+)+%).()%&'(%(%&-+-,'**+(,*()'()+)01-&*,4+//-./*-('$)'1,*&),(0)+%&()+76,1**%&&...20.&&(*0*%'')/2-//*1,%0060++0283',,-**,.&)'*+'&$$(&%*+--8,1%2,2*)*,-0,-&)(/+%&%&&'(*.*&&%%').-*)*&**.,,*%+--32*)',++-19,7,'&&)+((+%$((&&/2)'(203+0-++/-,(%&$$%&*()()*112&/-+/111/3-#&*'(&'&),9+0/.2.&-.'#$$%*,)/1--),()+**,'&,*2.,2/,'.1/3'&.*/-(*()*/10:./*5/-)%$((('#$$$+2(&&%%(1($-+./231232&4815/,,,+*/.'$$'+),)&&++,-3/&&###%$#+(+,-//,*%(.-+.02.)),(-/1++)&(),*)'''&%)&+*)((31.+*('(#)+**,--.%&)+&+%,2/,/+/.201127-.6+004*0(+&/0.3/.4,**6:5;514960.,578(,&($%&''$(,.)#'$*(348-*06-1(+*&'/-,-+*(+/+02/7+1+*-(,0,//1730*).-)-0*-(,..4731-%''()).&)(++/506,(*-++1-21-+(%))'3521234,*%(3212693.200/.*$*)*-10.(%&$)&%&*/227-,+,,70/.,1'&*((%%&%'))-+((*'*)+))&51.((('),./271-112%43))$)(%%'&(%'$'$$%$*&)*71*,&&&%'+)((,()(*,3'.4(20001)1%/3+(*/24:/.)&+/.2'+/.6-*)+++5-))+,22++'*)+--),+(/)&((%%('/'')%('&#&&*,*.3+*$(-,.1*1((.+00/0%%$'#&%)*1%*')'%%$$%'-+-.6-5,+*.&*%'(3+.&((&),/*013+13028223/+(*+4*605+/.,())3*/.1,''(./,71)*-.)-4604),**.3.'-'%$-+'&(+(*-&((+**-(*')(''%(((&'&'*-1(04))1,**',1.'5)$*%'),).0/.1+%''%'&%(&)/:+.%+'($%%'(+235-23147/%(%&)5-1402+-%&(),*)++,*,'&,/.155*&*'''(*+*.&&%+*..+$'%&
@0d3518d2-9637-41d7-8a5e-04606fcf0162 ch=485 read=82007 start_time=2019-12-13T04:07:52Z barcode=BC01 runid=2c9cf7bc05858273f10e7d7ec552fc0bd742dc3e
CCGGATTACGCGGTACGACTTCACCCCAGTCATGAATCACAAAGTGAAGCGGCGCCCTCCCGAAGGTTCGCCTCGCCGCACAGCCACTCCCCATGAACAACTGACGGGCGGGTGTGTACAAGGCCCGGGAACGTATTCACCGTGGCATTCTGATCCACGATTACTAGCGATTCCGACTGGGTCGAGTTGCAGACTCAGTCGGTTTGTGCCGCTTTATGAGATTAAACTTGCTCTCGCGGTGCTCTCTTTGTATGCGCCATTGTAGCGCGATAACAGCCCTGAGTCGTAGGCCATGATGACTGGCGTATACCTTCTCCGGACATCACTGGCAGTGCTGAGTTCCCGGCTGGACCGCTGGCAACAAAGGATAAAGGGTTGCCTTTCGTTGCGGGACTTAACCAACATTTCACAACACGAGCTGACGACGGCCGTGCAGCACCTGTCTCACGGTTTGAGGCATTCTCCATCTCTGAAAACTTCCGTGAATGTCAAGGGCCAGGTAAGTTTGCTTCGCGTTGTAAATTAAACCACATGCTCCACCGCTTGTGCGGGCCCCAAATCAATTCATTTGAGTTTTAACTTGCGACGGCCTCCCCAGGCGATCCCGACGATTGGCTCGAGCCGCCTCAAGGGCACAAGCCATCAAGTCGGCATCGTTTACGGCGTGGACTGCACCAGGGTATCTAATCCTGTTTGCTCCGGCGCCGCCTGAGCGTGGTCGCCTTCGTCCAGGGTGCCTTCGCCACCGGTATTCCTCAGATCTCACGCATTTTCACGCTACGCAGATTTCTACCCCCCTCTACGACAAACGCCGGTATCGGATGCGGTTTAGGTTAGGCCCAGGGGTTTTACATCTGACTTAACGAAACCGCCTGCGTACGCGCCGCCAATCAATTCCGATTAACGCTTACCCTCCATCAGTACGCGGCTGCTGGCGCAGGCCAGTGCTTCCTCTGCGGGTAACGTCAGTGACAAAGGTATTAACTGCTCTTCCTCCCCGCTTCTGAAGTACTTACCACAGCCAGGCCTTCTTCATGCACGCGGCGCTGGCTGCATCAGGCTTGCGCCCATTTATTGCGCAATATTCCCCTGCTGCGCCCGTAGAG
+
%%+('4(')%%%&&#$'%*-61-388/-02.(*)*,-0+/-81.'(%$')()*./5.-0-)*)-)..,'%&&(($%%$&%))%-1&(*743*'(*(('''(*-.359:778'+221.-/16.054*,7507118.1,+*16/438356:9/0182,*+,-12/.,&'%-,.).()),*).,,-'&+--''(+,../$')+&,,4/--*,.('(*&%%$%($)&*('$%%&%.(*,(%,2+*%**--/90,.013536;/8.)&$%%%'&&('+)++-4,)*%&&(%$$(+*-.,+,-+)(&/+2,.$$#('&'&'+()'+,,/04907..&)2$$/&(88-2/''*'%.50963667;70/00:,+2.66;0*21.6,-()//+,1-+(+373,0,.*/1*,+%,.,(')0)+'+(&*.33240,+%')&')%.'((')%)&00))&)(,..'%%*/+%*,'))+,3200++,100-0.38,//*$*%*+)''*%2-&1.+1(',:5&+,;.0/*++#''())*1793.()(536320.12./2.,/15.44435,'(''%*(6*72496//12<<4,2'$%&&)''$%#'+136*('%''%)/)%%%%%$/'')*(*&%&)'$(0-00.+1)+$%)*%*,%().1-11*''&(+*,;9..,/,).+4++-$&%,-/4+'0)+,/19799664<-+,-40$&'&,1)-)''%,---+)**$%%'&.)*2,+1.'$$')+.-,47229)3.1401$((,+///&($*(1,679+/+,'''%&$'&*+-:0--)13784,-/('&%(')($%%*+&&1-013778&9&-*2/'*,0+%*.0.'$+,-(&+)%&(().),-.4-)&)#$,(03+,-'())(%*()'*+&(''''%'(/+*%'$)'(&&%'%%%*01,-0$/$$$%$'&'+0,/5::9;7-5,(*-+(++'*,203-/*,0&551//12.6(+,.+--5,.*/%,(*&&($&&,+1/*.-61*&*++-,*+/&*''('%)(&))&-(()+*20501932-%)&('((.)&$%*)*)*,+/3%15..5/1,99,*+6*&,'%')++2--..0.,+1010--))20/2-.))
@a1f6e117-e97c-4a3c-bad8-52282ff691b9 ch=392 read=55415 start_time=2019-12-13T04:08:02Z barcode=BC01 runid=2c9cf7bc05858273f10e7d7ec552fc0bd742dc3e
CCGGTTACCTTGTTACGGCTTCACCCCAATTCATGAATCCTGAAGTGGTAGCGCCCACTCCCGAAGGTTAAGCTACCTACTTCTTTGCAGCCTCCCATGGTGTGACGGGCGGTGTACAAGGCCCGGGAACGTATTCACCGTGGCATTCTGATCCACGATTACTGATTCCGACTTGGTCGGTTGCAGACTCAATCGGACTACGACGCACTTTATGAGGAGTCCGCTTGCTCTCGCGGAGTCGCTCCTCTTTGTATGCGCCATTGTAGCACGATGTGTAGCCCTGGTCGTAAGGGCCATGATGACTTGACGCGTCATCCCACCTTCCTCCAGTTTATCACTGGCAGTCTCCTTTGAGTTCAATGACCGCTGGCAACAAAGGATAAGAGGTTGCGCTCGTTGCGGGACCAACCCAACATTTCACAACACGAGCTGACGACAGCCATGTGCAACACCTGTCTCACAGTTCCCGAGAAAGCACCAATCCATCTCTGGAAAGTTCTGTGGATGCTCAAGACCAGGTAAAAGGTTCTTCGCGTTGCATCAGGTCGCCACATGCTCCACCGCTTGTGCGGGCCCGTCAATTCATTTGAGTTTTGTACTTGCGGCCCATTACTCCCCAGGCGGTCGACTTAACGCGATGGCTCCGGAAGCCACGCCTCAAGGGCACAATATAAGTCGACATCGTTTGCGGGCTTCTGGGGTATCTAATCCTGTTTGCTCCCCACGCTTTCGCACCTGAGCGTCAGTCTTCGTCCGAAATTGCTTCGCCACCGGTATTCCTCCAGATCTCTACGCATTTCACCCATACACCTGCGTTCTACCCCTCTACGGGCTCAAGCTTGCCGGTATCAGATGCAGTTCCAGGTTGGGCCAGGGGATTTCATCCTGACTTAATAGAGCCGCCTGCGTGCGCTTTTACGCCCAGTAATTCCAGTGCCTTGCACCTCCGTATTACCGCGGCTGCTGGCACAGGTTAGCCAGTGCTTCTTCTGCGGATAGCGATCAATGAGCAAGGTATTAACTTTACCCCCTTCCTCCCCGCTGAAATTGCTTTACAACCCGAAGGCCTTCTTCATACACGCGGCATGGCTGCATCAGGCTTGCGCCCATTGTGCAATATTCCCCTGCCTCCCGTAGGAGCAATATCAGCACCAACAGAAGGTTAACTGCATGACAACTTTCTTCCAGCACCAGCAATACGTAACCGCC
+
**(,16&,3.8*/8,./..1175/43)'#+%(&)+/875***-+(-/21,+++,6*%.+33.*,212.302-11188-%*%'&-,'$%'&.-'+6,&++./134574984(..01378560591'5,2,.66024.+,+(,+7357:9634540*-,*,/&&&'%2805-*(&&'*'))339&2'()--+0-+1&0*72654(3,0)/18811/&/)'+,12/..0+,.0/3*(,+%&')67.63,/,86**-1+,/9;279*)(*(')'%*)--/123:3/08770124)./08/3/.,+*+*-++++,,-/,.18504;8<1,,.*,/4<,,.8,*.)%$',-145.27//0536)-/.//38*)+./.0156;-6088-+*'1)1113/111.44544<70)',*22+023/08,-/03*($&*+-/03232152,03*0)('(*+./77..11-.0324:<56*)($)('')+,*,('*4,-623137-.,)*/76-.(-*2&)-108477651833;.(-5.4-,*))++22'-.09%+%)$#$+)+.,+,,37,.*$%%%(,*0/3507-,0554540.27/,'/,661','(-**++-63'%/''*+:;;+-7:5431/0,*)/*8+'%((,*/./-+/0-4,-40133;6606)74,*-+7-+&&%&)30(1*.,0/84'+*.)(04/(,48.556934:920/0-;4,-.243))+*)//+/'($''(),2447601112;:2/6*%&&$&$$&-).-+/'+,,../7-3,)-))+77664/-++.+3:,+),1/&&'++.*('#(+5-2//92/+63--'+($&$(&&).6,+5'/,//55899684::,8+'*''(''#&'%(,..*/9520.-(').005.0'&&&%4:127-.0/-340/,3530203:1,,/..4610),/)*++1+*+30./7'-(*0,1:23/623276/-*)*(21150129&65/1293:<:9888<9.-)(&&&(463347+1(*'-,21*%()&*(-37.,,81.)266+*+**('%($#%-./++0*13-)+-,./+2,+4;5,0..*/.+/,,,6585.-...5'0632;244/9.++:///86;532324(&&&*3-22(*314'-%*1-.070,,./323/(-,03/2120+*'$''(123/6-0810762.+,./59.33363(1-177+$$$"
@e42706ec-f113-4afe-a1e8-d8a5d1cd8514 ch=70 read=64236 start_time=2019-12-13T04:08:01Z barcode=BC01 runid=2c9cf7bc05858273f10e7d7ec552fc0bd742dc3e
CCGGTTACCTTGTTACGACTTCACCCCAGTCACGAACCCCGCCGTGGTAAGCGCCTCCTTGCGGTTAGGCTACCTGCTTCTGGCGAGACCCGCTCCCATGGTGTGACGGGCGTTATTGTACAAGACCGGGAACGTATTCACCGCGGCATGCTGATCCGCGATTACTAGCGATTCCGACTTCACGCAGTCGAGTTGCAGACTACGTCCGGACTACGACTGGTTTTATGGGATTAGCTCCCCTCGCGGGTTGGCAACCCTCTGTACCAACCATTGTATGACGTGTAGCCCACCTATAAGGGCCATGAGGACTTGACGTCATCCCACCTTCCTCCGGTTTCACCGGCAGTCTCATTAGAGTGCTCAGCTGAATGTAACAACTAATGACAAGGGTTGCAGCTCGTTGCGGACAACCCAACATCTCACGACACGAGCTGACGGCAGCCATGCAGCACCTGTGTGCAGGTTCTCTTTCGGCACGAATCCATCTCTGGAAACTTCCTGCCATGTCAAAGGTGGGTAAGGTTTTCGCGTTGCATCGAATTAAACCACATCATCCACCCGCTTGTGTGCGGGTCCCCGTCAATTCCTTTGAGTTTCAACCTTGCGGCCGTACTCCCCGGGCGGTCAACTTCGCGCCCGGATAGCTTCGTTACTGAAACTAATTCCCAACAACCAGTTGACATCGTTTAGGGCGTGGACTGCCAGGGTATCTAATCCTGTTTGCTCCCACGCTTTCGTGCATGGCGTCAATTACGGAAGGTCAGAGTTGCCCTTCGCCATCGGTGTTCCTCCGCATATCTACGCATTTCACTGCTACGCGAATTCCATCCCCCCCTCTACCGTACTCTAGCCATGCAGTCACAAATGTCACAGTTCCCAGGTTGAGCCCGGGGATTTCACATCTGTCTTACATAACCGCCTGCGCACGCTACGCCCAGTAATTCCGATTAACGCTCGCACCCTACGTATTTACCGCGGCTGCTTGGCGTAGTAGTTAGCGATTGCTTATTCTTACGGTACCGTCATGGGCCCCTGTATTAGAAGGCTTTTCGTTCCGTACAAAAGCAGTTTACAACCCGAAGGCCTTCATCCTGCACGCGGCATTGCTGGATCAGGCCTTCGCCCATTGTCCAAAATTCTGCTGCCTCCCGTAGGAGCG
+
97791;+,+/,+55+/1287965.6;1*01/%&*/(732(()69412.030.+.,*4+*2/1/3/8/38.,,0.2*53943+-*,,/./5.**.-56.08:::8566567,*&,$+''*)1*+,-29*;88:85:9::779;7:04/137:98884+.-..7.544202228<5;8-+)6-33/1-,2644*8)(*))043(4+'*)6,:9434524420285*)+,/1*.1*+,*553/038;8:6262831/1;/,33470893&3836;355999:15))'%(.-'/-233.*335-:8/.,5-.&)&))989:;4496,189<98262-22;8/01483123652/&'**+-./0315)%,..,44,+*%,-7/+/,**47-/+3207.-)+++/.*/-/+3)).,10*/41577.-&(+04,1+',-*,(53/0.-31-801354448302,*),)-33;78737/+)'&'*('3248892/+')*,83.195766654777937)/,15:.,-,)/,;;91/101.02111/03/40;341'(,128:72//3,,/8/,-.-32-.(,-40)(-1+6/9626<81(-4;;37:8232-+,(*--,+-*-(+(*.5806/1..,-(($(+-''')$((&'*57141-/3,4.)'248588:/.(12918&.*9/343794692,79:4568;721&/303)'/+-/*..)*()*-2'(((+0+(--,/;--04//*($'+-130-0+$'(*&&**35..%)*2-0:+4;212;1:040./575/-.40137:962346:67<85/1468979,6/(0)2-736801992-/2246:5/--,***$,5.3)55074-/16+)'%&*,+/07.2')%**7*++91&*222,0;7217655445090.*&(*'2/67:/--+*),**2*-.14,)(),22833/0.7/<0999723'2/''(,,'$&&%'.1*.+,*)('*&0')&&$&,),0-++-,'0'&'/.,:;73:02)1145;997554801:7.+10*20/,+))*)3;;/,,3.-0.25:5:9/(.188;9.-/1-.*)*%()+21;8:960+*-)..129767<3456:12:0/&6658:1::.+/0*,.(1,*-*7/0./1..5/21)-')*/'&&&
@e3d84b10-0107-4ecc-837a-4e0199115762 ch=78 read=87097 start_time=2019-12-13T04:08:08Z barcode=BC01 runid=2c9cf7bc05858273f10e7d7ec552fc0bd742dc3e
TTGTTGTAGCGTTCGGTTACGCCATTGCTGGTGCTGAAGAAGTTGTCGGTGTCTTTGTGTTAACTGCTTGCCACCATCTATCTTCCCGGTTACCTTGTTACGACTTCACCCAGTCATGAATCACAAAGTGGTAAGCGCCCTCCGAAGGTTAAGCCACCTACTTCTTTTGCACAGCCCACTCCATGGTGTGACGGGCGGTGTGTACAAGGCCGGGAACGTATTCACCGTGGCATTCTGATCCACGATTACCAGCGATTCCGACTCATGGAGTCAGTTGCAGTTAATCCGGACTCTGACGCGCGCAGAGGTCGCTTGCTCTCGCGAGGTCGCTTCTCTTTGTATGTGCCATTGTAGCGTGTAGCCAGTCGTAGGGCCATGATGACTTGACAGCGTCATCCCCACCTTCCTCCAGTTTATCACTGGCAGTCTCCTTTGAGTTCCCAGCCGGTTCGCTGGCAACAAAGGATAAGGTTGCGCTCGTTGCGGGACCCAACCCAACATTTCACAACACGGGCTGACGACAGCCATGCAGCACCTGTCTCACAGTTCCCGGGCACCAATCCATCTCTGGAAAGTTCTGTGGATGTCAAGACCAGGTAAAGGTTCTTCGCGTTGCATCGAATTAAACCACATGCTCCACCGCTGTGCGGGCCCAAATCAATTCATTTGAGTTTTAACCTTGCGGCCGTACTCCCCAGGCGGTCGACTTAACGCGTTAGCTCCGGAAGCCACGCCCACCTCTTCGAGGGCGCAACCTCAGAGTCGGCATCGTTTGCGGCGTGGACTACAGGGTATCTAATCCTGTTTCCCCACGCTTTCGCACCTGAGCGTCAGTCTTCGTCAGGGGCCGCCTTCGCCACCGGTATTCCTCTACGCATTTCACCGCTACCTGGAATTCCTACCCCCCCTCTACGAGACTCAAGCTTGCCAGTATCAGATGCAGTTCCCAGGTTGAGCAGGGATTTCATCTGACTTAACAAACCGCCTGCGTGCGCTTTACGCCCAGTAATTCCGATTAACGCTTGCACCCTCCAGCATTACCGCGGCTGCTGGCGCAGGTTAGCCGGTGCTTCTTCTGCGGGTAACGTCAATGGGCAAAGGTATTAACTTTACTCCTTCCTCCCGCTGAAGTGCTTTACAGCCCGAAGGCCTTCTTCATACGCGGCATGGCTGGGCTTGCGCCCATTGTGCAATATTCCCCACTGCTGCCTCCCGTAGGAG
+
%$+&&&'%*+0367(,,,++&%$%0,,.99:66660..))+*,4.0078312'.66+1245-)*'$&%%&+($$)*++)(*+1-/5(.5.9,.1.3+0)()3-22821873,.282356832*-*.*())343++-.0-*)++(-035096:*)%&/,,&*(-%+.0+(+)),*05+'+,/4043/...1353<;1821051+))((-017);96;669/:..,6.-,.///781--..2/()*+25,111*1167;7500''*)+*'%%'-',*7+/$*$#-().,-+)'***./2-.*'%&$(%))*,+--/,++,/001,**-,.+//7085293,,,-'))04516+,+-/03,+&(+.%(-0113,255/&(*-0.&*,++)0&&++./:7149-,/874440.()*00+)00195663%.4537/)1/)'21240)$(+',+*&//766:05,08<.2/97,(.+..*.-.13+/))(-9-**%%,/-3-2-4$'*0,-0/,0*0((*.---,-''+,6-//-2+0/*.3588714-//0611)()'..'.)./)+2,.676002,.((,7/..12:88233*,,--<433024)0.//-2;;:;.3/--0340,1-1/:1)'&&'((/0:;347&%$'+)/+1//'&)-*++77593-.4++,31<<4.907/701168804--)*+)(&/7647965408/9/6534//')+/0/+**+(/1(+'*''$-*))$$%'%+2.,%-1000,0)%%$(,,&2345-65)''(00118;70/**))&'*//0&/*2573(((&+9:/(++,-97//75892.+),*,/5488550/02,/44.21***+//36:003&2021961/+'&..32,:+/-/1&*)+,.-5/6.6.6')*923684.1333.,---257)6(+2-,3/(--.46/578*5*2+;15****3-)&),(032*/693157.//,2.7.8::77;/(+&%'.04943288.113.(*./4376/)**,./0/.0/5./.21))0(&')-.2/2:55.6.008.8('#'$,(+-,-/8+71/0:097;3324-7//7:8654/6/197603'-(3+---+,,00('*78.86,*.84+177,6'*(*,+)&*0%-0*(+.043:9<88;4%'')*,.7643,&$$&)*(+2-122;6+/0,.'2//,,.,355/&02.*&&(**-7/-++.(&&
@e22c4060-ce81-4612-827e-d305dc0d79e5 ch=124 read=96314 start_time=2019-12-13T04:08:06Z barcode=BC01 runid=2c9cf7bc05858273f10e7d7ec552fc0bd742dc3e
CTCCTACAGGAGGCAGCAGTGGGGAATATTGCACAATGGGCGCAAGCCTGATGCAGCCATGCCGCGTGTATGAAGGCCTTCAGGTTGTAAAATTACTTTCAGCGGGGAGGAAGGAGTAAAGTTAATACCTTTGCTCATTTGACGTTACCCGCAGAAAAAAACACCGGCTAACTCGGTATGGCAGCCGCGGTAGCCACGGAGGTTGGCGTTAAATCGGAATTACTGGGCGTAAAGCGCACGCAGGCAGTTTGTTAAGTCAGATAATGAAATCCCCGGGCTCAACTAGAACTGCATCTGATACTGGCAACGAGTCTCGTAGGGGTAGAATTCCAGGTGTAGCGGTGAAATGCGTAGTAGAAGTCTGGAGGAATACCGGTGAAGGCAGCCCCTGGACGAAGACGACGCTCAGGTGCGAAAGCGTGGGAGCAAACAGGATTAGATACCTGGTAGTCCACGCCGTAAACGTCATCTAAACTTGGGTTATTGCCCTTGAGGCGTGGCTTCGAACTAACGCGTTAAGTCGACCGCCTGGGGAGTACGGCCGCAAGGTTAAAACTCAAATGAATTGACGGGGGCCCGCACAAAAGCGATGGAGCATGTGGTTTAATTCGATGCAACGCGAAGAACCTTACCTGAATGTGACATCCACGCGGAAGCTTTCAGAGATGAGAATGTGCCTTCGGGAACCGTGAGACAGGTGCTGGCTGTCGTCAGCTCGTGTTGTGAAATGTTGGGTTAAGTCCCGCAACAGGCGCAACCCCTTATCCTTTGTTGTTGCCAGCGGTCCGGCCGGGAACTCAAAGGAGACTGCCAGTAAGCTGGAGGAAGGTGGGGATGACGTCAAGTCATCATGGCCCTTACGACCAGGGCTACGTGCTACAATGGCGCATACAAGAGAAGCGACCTCGCGAGCAAAGCGGACCTCATAAAGTGCGTCGTAGTCGAGGATTAGGTCTGCAACTCGACTCCGTAAGTCCGGAATCGCGCTAGTAATCGTGGATCAAGAATGCCACGGTGAATACGTTCCCGGGCCTTGTACCGCACCGCCCACGTCACACCATGGGAGTGGGTTGCAAAAGAGTAGGTAAGCAACGCCGGGAGGCGCTTTACTGGCGGTGATTCATGACTGGGGGTGAAGTCGCTAAGGTAACCGG
+
--2/(+/&38-.4,+-.-64102**)))2/--1.5/.71/2.667)1:1557.1*(+-.2/2014696855(.)(%12457%1-.9/-363(3)+./99/&1-/*4+*-%+)./'&'*;51-,-+&***)+22357/.6))+9,9-,3:-)+*-0124,*'''/-0**&+'*)/%(-+'%)),&17/.,-,)*),'-*.**)('(%%&&%&''',&+-(0,4547:77.//13*+0.)-,//048%4*.'(,011+,-((--%'+-.53+045,,6778;53/**.(..2122024/*($''**)-2/.)+)./0,-*-)1,)-/-405--+025-)*,,071-.4.*-/1,)++-)+*(*/1;-*4++2-,1.-*'(&(*/./)2//)-/661,*)'-.0016768,-877//0//*+-7)3.**..81+(-8.02-098699+,997,+3,,258;98:<983*(&+(%'(/*-,0+')3),1.16+*,*(,0,1-,)+/-1)*2-/04/11407,,,1588;:328557.((%)--.762/36:+201/3.()*44::2+(,1-448..872,43,./407+)()*,-;,,-,620*-45<:557:0...-398988225./'./--***&&&-*),-)-112,&'&&*)-/)/0990))*,+,---2975877:91:)110/1:9:5.0/5%.*-08734133::99:134562/.+1+/06:510,9+74061+),,:0//3.1&'-../..0:7)0:888*.,'&./,.611:577799401.0*2;;.831/17*-+)+,/853-()*'**0182,+()),-,1.5104-+*+,.32-16000+,1-75*,'%%();;5973-++-''(,,//16230./10///01+,(*+%()*,99924,,&((-*,021,.62100591.145:8646)445*%-*(5*'*+*+.*3.(/00223344'*'((-1'-+00./-*)**)/,6.//999;:92/+*17,*/((,03189<;7954435/*0(0%$'$''**)-06;818/%'')6121274823/))+.;82;21,98+((-.+2.-..+,,.-$&,)4+$('%%%%%#$(&')'*',*./80*/+-/14887,,)/(**+'$%***+,3;4:19
@ebce4c08-3dba-46b2-acb2-eb59f0d6e617 ch=137 read=67732 start_time=2019-12-13T04:08:20Z barcode=BC01 runid=2c9cf7bc05858273f10e7d7ec552fc0bd742dc3e
CCGGTTACCTTGTTACGACTTCACCCACAATCATCCACCTTAGACAGCTCCTTCGCGGTTAGGCCACCGGCTGGGTGTTATCAACTCTCGTGGTGTGACGGGCGGTGTGTACAGAGCCCGGAGACGTATTCACCGCGACGCGTTCGCGATTACACTAGCGATTCCAACTTCATGTAGTCGAGTTGCAGACTACAATCCGAACTGAATGGTTTTATGGGTTTTGCTTCACCTCGCGGCTTCGCTTCCCTCTGCACCATCCATTGTAGCACGTGTGTAGCCAGGTCATAAGGGGCATGATGGTTGACGTCATCCCGCCTTCCTCCAGCTTGTCACTGGCAGTCTCGCTAAGTCCCCAACTTAATGATGGTAACTAACGATAAGGGTTGCTCGTTGCGGGACTTAACCAACATCTCACGACACGAGCTGACGGCAACCATGCACCACCTGTATCTCATATAGCTATCTCTCATCTCTGGAGCCTTTATGAGTATGTCAAGACCTGGTAGGTTCTTCGCGTTGCTTCGAATTAAACCATGCTCCACCGCTTGTGCGGGCCCCGTCAATTCCTTTGAGTTTCCTCTTGCGAACGTACTGCTCAGGCGGAGTACTTATTGCGTTGCTGCAGCACTGAACTTTGACGTCAACGCAGGTACTCTGCATCGTTTACGGCGTGGACTACTAGGGTATCTAATCTATTTGCTCCCCACGCTTTCGGGACTGAGCGTCAGTTGCAGGCCAGATCGTCGCCTTCGCCACTGGTGTTCCTCCATATATCTACGCATTTCACCGCTACACATGGAATTCCACGATCCTCTCCTGCACTCTAGCTGGTCTCTGTGGCTTACTGAAGTTAAGCTTCAGGCTTTCTAGACCCTGCTGCCGCCTGCCCTCTTTACGCTTAATAATTCCGGATAACGCTTGCCACCGTAAATTACCGCGGCTGCTGGCGCGTAGTTAGCCGTGGCTTTCCCCTAATAAAGGTACCGATCACTCGGCTACCATTTCCTGTAGCCGCCGTTCTTCCTTTATAACAGAAGTTTACAATCCGAAAACCTTCTTCCTTCGCGCGGCGTTGCTCGGTCAGGGTTCCCCCATTGCCGAAATTCCCTACTGCTGCCTCCCGTAGG
+
63353;4564613802246754(0.-%/*3-54566*,2/6//00--24733:,*(/3/4/-73:349/8/.+9-115867700-.,,,*/.8286556288.05)+,,1'+)*%&08,,*'&*53976<659;79,+*(&,-24258090.-)*)**++8715*-)/163677:9:9:-+11:05&3&,('),/+*,*&)*&)(.(,./9;/-02</9;</1258347867*+04./71,.32331*..4333736/))1;00..-()*+*)%(%(&$&'&),-11.177+0+,)**,&.0,,39:98809.,068<9970')(*3,,.:36-3)'%',.(,&&&*'((,--&0*'&%1')*04292:11179788856*5--*&'*+26:444955-4-4,-4.5,-/052-/,-,-.236677640'20/07295878;+/5-/3466::6888778996022/3058760-/'*574;9*1.////1016/1111-,*+,-(0+:85;3....3)+000-13041;6676455560-2.%%/&(+01'+'/42(%+,18:;4-,+%'(32:83'*&+()+,*43/5/,0$(+..167'(%&'((*+(.++,-3+)&#$'&-.-75679-4:.+-,%/2)6/-2%,,,-220,,-,/875<7,),+*)*/0,0346730-(**,4021///.41-)+*560,*-+/,9-.*88,2*,/154871717-+(,/18344994788775;768:5112:19:88716624343555*/,/+/:8.779/.5,*$('*---).+2.((')/03//-,(*.6.001..55666431/)'(),-.6.002:11955+*,073'16*0+()$'.13;4+-35557023-.002+-.41,+'(('0--/315//122;;;85,/'(4;0,($%%*)').06-.,6010451+)%)).+,9,**/7'0-1,/9*..(''-1,25()%.*,0($*,2566--,++3:17:6,&)()'&*,*0228;85456*2:68808('+'(-96)-+735&$)//00:9<9:;:77-,%+&*).,-.:011:././,20+12,483.&'()*'(28019-6+(&)(')'(,0-39*,:093
@0b8d49c9-00c3-478a-9c8a-f9bcb48bb66f ch=421 read=107985 start_time=2019-12-13T04:08:17Z barcode=BC01 runid=2c9cf7bc05858273f10e7d7ec552fc0bd742dc3e
CTCCTACGGGGGAGGCAGCAGTGAGAATAATGTGCACAATGGGCGCAAGCCTGATGCCAGCCATGCCGCGTGTATGAAGAAGGCCTTCGGGTTGTAAAAGTACTTTCAGCGGGGAGGAAGGGAGTAAAAGTTAATACCTTTGCTCATTGACGTTACCCGCAGAAGAAGCACCGGCTAACTCCGTGCCAGCAGCCGCGGTAATACGGAGGTGCAAGCGTTAATCCAAATTACTGGGCGTAAAAGCGCACGCAGGCAGTTTGTTAGTCAGATGTCTTGAAATCCCCGGGCTCAACCTGGGAACTGCATCTGATACTGGCAAGCTTGAGTCTCGTAGGGGTAGAATTCCAGGTGTAGCGGTGGAAATGCGTATTGAGATCTGGAGGAGGAGGAATACCACCGGTGGCGAAGGCGGCCCCACGGACGAAGACTGACGCTCAGGTGCAGCGTGGGGAGCAAACAGGATTAGATACCCTGGTAGTCCACGCCGTAAACGTCGACTTGGAGGTTGTGCCCTTGAGGGCGTGGCTTCAGGAGCTAACGCGTTAAGTCGACCGCCTGGGGTACGGCCGCAAGGTTAAAACTCAAATGAATTGACGGGGCCGCACAAGTGGTGGAGCATGTGGTTTAATTCGATGCAACGCAGAAGAACCTGGTCTTGACATCCACGGGAAGTTTTTCAGAGATGAGAATGTGCCTTCGGGAACCGTGAGACAGGTGCTGCATGGCTGTTGTCGTCAATGTCGTGTTTGTGAAATGATGTTGGGTTAAGTCCGCAACGAGCGCAACCCTTATCCTTTGTTGCCAGCGGTCCGGCCGGGAACTCAAAGGGACACAGTGATAAACTGGAGGAAGGTGGGATGACGTCAGTCATCATGAAGCCCCTTGACCAGGGCTACGTGCTACAATGGCGCATACAAGAGAAGCGACCTCGCGAGCAAGCGAGGACCTCATAAAGTGCGTCGTAGTCCGGATTGAGTCTGCAGCTCGACTCCATGAAGTCAGATCGCTAGTAATCGTGGATCAGAATGCCACGGTGAATACGATTCCCAGCCTTGTACACCGCCCGTCACACACACACCATGGGGTGGGTTGCAAAGAAGTGAGTAGCTTAACCTTCGGGAGGGCGCTTACCACTTTGTGATTCATGACTGAAGGGTGAAGTCGTAACAAGGTATTAACCGG
+
./54./32;9//)-3-+,/',-/.,-4.,'*$.%&'+-49892/&(,-(-/12264'((&-0/6671..,.12151.,'(+(.-05:1.685610046,.0./0:;/.12)47('.*-)-2+&)*,3;1,+9-9-//46:.,123163229*2+*/:,)*../1'*+'()+/*7-+,-)+/0068792/-)),..0,7,-0.-151.-,)010..0/608/58',(,.-/058313355<8+(,-0*/*//154&/39-*1..,44((+2((#&%%*-,(*390'+++)1.75814&(.*+72466642220/%&)-+'$%&&(*--107783/)2+,.(--.0.))7362533/31/3,,+-*111-(**)+,-.009/,2-)+-).+'$'')-(.4/91-+'(&)*0+2-7462#%)-22207...11225666)5665,++,)-'-9)(*-:<57&:8-10*(*)+.28118411,0-(+/06--/9*((('2.)+).*,,+-6&/(,;1-1-)/5*+6./--054'(*)(*/0604421413-46898:275/,,)(())*&1.1287.901298-45679720.12155829:1/5'()*-))+.857801.3542699<;/9/;.--..9:999:---*''&+*+,45428313655/,-/4-*)),679/1)(),-:53007212-1-1-1-76/92532*(.-2&1,---51-*,-,),&)()*11--&'&%&'*.++6+,1.34+*+)--06.450,,'))4.*-486//5201/+5:-+81/0))1///9.05.,'/*+++/0/8,86)*..1.9(-)-%)%'%***,-099476:-,*)+-2,,4/*0425-.*$&)+89+&%$%'%()(&%$()-7,03/.)))'&))/4768/5+*)*+/015.((((*)+-2/--0+4./2.55,.+)(.).,+,,.151)).4+2001/+*-.,.+3)-)+**$&*(%)*,+,078977,1***3%&),-,-2.,,1-,,+-3;96761053/8--0/710186/.($+-+*'%'-&&)(++,)+244;/241..*,)*'()/.4726/)*+41(1*+/6-'(,++('(*,%-,10619598/:,(-5400+-*'-1-,70,+2278;8976654/%&**-,-00-./'*'*''(*+*'(&&(+,.8
@3b4e60b5-c698-457a-8594-d363d1985831 ch=478 read=50482 start_time=2019-12-13T04:08:16Z barcode=BC01 runid=2c9cf7bc05858273f10e7d7ec552fc0bd742dc3e
CCGGTTACCTTGTTACGACTTCTTGTCGCTGACCCTACCTTCGGCCGCTGCCTCGCGCGGTTAGCTCACGGACTTCGGGTATTGCCAACTCTCCTTGGTGTGACGGGCGGTACAAGACCGGGAACGTATTCACCGCGACATTCTGATTCGCGATTACTATTAACTCCAGCTTCATGTAGGCGAGTTCAGCCTACAATATCCGAACTGAGACTGGTTTTAAAGTTTGGCTCCACCTCGCGGTATTGCATCTCTCTGTACCAGCCATTGTATGTAGCCCTACATAAAGGGGCATGATGATTTAATCCCACCTTCCTCCTGGTTAGCCCGGTCTCATAGAGTCCTCAACTTAATGGTAGTAACTTAACGACCAAAGGTTGCGCTCGTTGCGGGACTTAATAACATCTCACGACACGAGCTGACGACAGCCATGCACCACCTGTCACCTTGTCACGAGAAGTTTCCTCGATTAAAGGTAATGCAAGGGATGTCAAGTGTAGGTAAGGTTCTTCGCGTTGCTTCGAATAAAGCCACATGCTCCGCTACTTGTGCGGGTCCCCGTCAATTCCTTTGGGTTTTTTAATCTTGCGACCGTACTCCCCAGGCGGAATACTTGAAATGCGTTAGCGGCGGCACGGAGGTGTTAACCCCCGCACCTGGTGATGCATCGTTTACGGCGTGGACTACCAGGGTATCATCCCTGTTTGCTTCACGCTTTCGAGCCTCAGCGTCAGTTACAGTCAGAGAGTCGCCTTCGCCACTGGTGTTCTTCCTAATCTCTACGCATTTCACCGCTACGCTAAGATTCCACTCTCCTCTCCTGCACTCTAGATAACCAGTTTGGAATGCAGCACCCAGAAGTTGAGCCCGGGTATTTCATCCCACTTAATCATCCGCCTACGCTCCCTTGCATGCCCGGTAAATCCGGATAACGCTTTCGCCACCTACGTATTACCGCGGCTGCTGGCACGTATTAGCCGTGAAAGCTTCCTCCTTAGGTACCGTCATTATCTTCCCGAAGGCTAAGGCTTTACGATCCGAAACCTTCATCACTTTGCGGCGTTGCTGCATCAGGGGTTCCCCATTTAGTACGTATTCCCCTGCTGCCTCCCGTAG
+
/5+/6/.671:0/4-.---06,.+%)*(+2/00;1,+./02))%+*234,..++%&)//,.+**776562;10+,(&+(*%.+,6:3.++**-'-(-*2//0143;:+1&#$'*/*132(632511894<567;7888978:75544854792:0,*+*'/.6/52.,,,4;811010321.(-08-,*5-31025+,+,('-7-...-35:914<<12;6++52,0-05:0080149275.3---142000/39:::32.93747/(&'&&')-1**/01-28+/330,-))*+,6492%&)/8-*065;6100&$$*-)($,%$&%&').%&(*,+1493603+)+,1-./,,,1.,-.,120440*2/&/+(/.24733315.-)3-2.,.*)%(*+...01)0316265442443/0.25,9:8:4304605:2621162181-.$'''&&'%)1-1-..828155(*&(-642552)65098975-+.*(&('('',-1:88<0//./3.0474*(-+.2*$'('(**((*10'(.'++5,//70/--1883-3622233--6,,257.:7<2040/0803352611-./869.*108*9491)'&%%****,012,+++49311/./40,/./121*1-792++.,2,-'--%(/*,-0274:9*+(//078;57608;-63.,/-+%'+3*+13;5,+('*$('..;810458008+,/114'141..*.2:*)()'*.648:6<9:;<,2227123:56.0')'1+,.(),21666<3/.12*0452)/0.($,.6/1,-,.0/0/0183469652.''*.3325:388<:&)*+0,+*)*'4.+,'*'(1-*(/10**/-,+.856:294.%&%%5.7751:5+,0((+&(,41)-($'%((+**',-130+-..00::953/1)./36:113%%'&())4.0:56.6///6610,$&)0%(.*+.5-31(('$%**4.1306//-2-01;7898.;../8080*&'&%$$%&$)&51:9002155'&-+'.*-+,,87/-)('(++412-1*))*,,/+*,,.3//7::5+,7+*'0(.&'*+33284./64449.68(+72/
@d4c7f546-daca-4b59-8063-c3c3a7c56b43 ch=145 read=64686 start_time=2019-12-13T04:08:32Z barcode=BC01 runid=2c9cf7bc05858273f10e7d7ec552fc0bd742dc3e
CCGGTTACCTTGTTACGACTTCACCCCAATCATCAATCCATCTTAGACAGCTCCTTCCTTGCGGTTAGGCCACCAGCCGTTATCAACTCTCGTGGTGTGACGGGCGGTGTGTACAAGGCCGGAACGTATTCTGCGCACGACATGCTGATTCGCGATTACTGGCGATTCCAACCTACATGTAGTCGAGTTGCAGACTACAATCCGAACTGAGAATGGTTTATGGGTTTTGCTTCTGGCTTCGCTTCCTCGCACCATCCATTATGGCGTGTGTAGCCAGGTCATAAGGGGCATGATGATTTGACGTCATCCCCGCCTTCCTCCAGCGCCCGGTATGCTGGCAGTCGCTAGAGTCCCCAACAATGATGGTAACTAACGATGGGAGTTGCGCTCGTTGCGGGACTTAACCCAGCATCACGACACGAGCTGGCGACAACCATGCACCACCTGTATCTCATATGGCTATCTCTCCCTGGAGCCTTTATGGTATGTCAAGACCTGGTAGGTTCTTCGCGTTACTTCGAATTAAAACCATGCTCCACCCAGCTTGTGCGGTCCCCGTCGAATTCGCTGAGTTTCATTCTTGCGAACGTACTACTCAGGCGAATTACTTATTTAGATTAACTGCAGCACTGAACGACATCCAACACTTAGTACTCATCGTTGCAGCCTACTAGGGTATCTAATCCTGTTGCTCCCCACGCTTTCGGGACTGAGCGTCAGTTGCAGAGCCAGATCGTCGCCTTCGCCACTGGTGTTCCTCCATATATCTACGCATTTCACCGCTTCCACATGGAATTCCACGATCCTCTCCTGCACTCTGGCTGCCTGGTTTCTATGGCTTACTGAAGTTAAGCTTCGGGCTTTCACCACAGACCCTTGCTGCCATATATCCTCTTTACGCCCAGCGAATTCCGGATAACGCTTGCCGCCGTATTACCGCGGCTGCTGGCGCGTAGTTAGCGGCTTTCTAATAAAGTACGTCACTCGGCCACCATTTCCTGTAGCCGCCGTTCTTCCTTTATAACGAAGTTTACAATCGAAAACCTTCTTCCTTCCTTGGCGTTGCTCGGTCAGGTTCCCCATTGCGAAAATTCCCTGCTGCCTCCCGTAAG
+
/.(,0-),,-1,/1**,)/2:993884.708688795870006/-.-4.234688;8+*,+,-'+,+8;97(.+'')()(,*.338231/0--1/-0&)&*&2401:366431.57,+2)('+-..2263/*)*')'))+13456::-;,,+35/6/--*'**,468.,,','%$((*33468853180128853-)-.1.-/&$++,,..46473::406/3//64,(()-'$'+-20-')+1-40(#$%)4199:.7/.+(((%'&(%'')//(,912,-+'+05-++--06662:3/-24349/:3/,*,.091635&)$'#((''&#%%&,*+40&2974275310+320).()-.+)+,,8751/-02--*+)./%)4;364666120-/3;92.-,,(,%%(%,-0-(*-.404554443)21341.1;.543678-/6.+0.0265'&&)',,-/7644),)('2--.1.-3.)-,(./0047+./112312-()+/101:526-0.&+/70(1+5-3:9-25%)-/137241+%(),.0/+(*-)125(')'%&(+2+&'*)(*)93.-95102,-(&,43/*01,.//%,'1).(0&'(/+,/6(&('2)51-2/1,..+-392-+)*3371)1+,&''%)()*.1545431:&+%)'&'&'%&'''*,-4/0611'(&6.++.097+'.-/1:92&+5*1+)'()+99&-7-*,--(*/')*869/153/6-5/24,&()/-42494213:9999574-)-,.22<;34883-*,$$$%$'(*,*2.1+%'*+25/..,,/,-.-//121735.70,+2,9:.0-/+1/19/0.,1++.:05$(&*('43//63.&)**--2687').*'%(+*&&+..122*00;:-/-)('&%%%*+42052917('1((*0,05&)'&),,8-2/*+../047,6*+)0,1,*+,'((,.*0963-.7/22+%*$'%'/%.0,*$&%(2,54;4343230,-))3+89;86:3+,63//186&%3&*1,)-0:77,,111/95:88;7379/$$&(/-012/./1/668%.5461;:3,39/+*286;3+0*''*+2021./98-/0/,
@aa9ab0e6-6538-409f-af7c-838f86b6f889 ch=182 read=111555 start_time=2019-12-13T04:08:31Z barcode=BC01 runid=2c9cf7bc05858273f10e7d7ec552fc0bd742dc3e
CTCGGGAGGCAGCAGTGGGGAATATTGCACAATGGGCGCAAGCCTGATGCCAGCCATGCCGCGTGTATGAAGAAGGCCTTCCGGGTTGTAAAGTACTTTCGAAGGGAGGAAGGGAGTAAAGTTAATACCTTTGCTCATTGACGTTACCCGCAGAAGCTTTCGGCTAACTCCGTGCCAGCAGCCGCGGTAATACGGAGGCGCAAGCGTTAATCCGAATTACTGGGCGTAAAGCGCACAGGCGGTTTCGGTAAGTCAGATGTAAATCCCCGGGCTCAACCTGAGACTGCATCTGATACTGTAAGCTTGAGTCTCGTAGGGTAAATTCCAGGTGCTTGGTGAAATGCGTAGAGATCTGGAGGAACCACCGGTGGCGAAGGCGGCCCCCCTGGACGAAGACTGACGCTCAGGTGCAGCGTGGGGAGCAAACAGGATTAAGATACCCTGGTAGTCCACGCCGTAAACGATGTCGACTTGGAGGTTGTGCCCTTGAGGCGTAGCTTCCGGAGCTAACGCGTTAAGTCGACCGCCTGGGAGTACGGCCGCAAGGTTAAAACTCAAATGAATTGACGGGGGCCCGCGCAAGCGGTGGAGCGTAATGGTTTAATTCGATGCAACGCGAGAACCTTACCTAGTCTTGACATCCGCAGAGTTTTCAGAGATGAGAATGTGCCTTCGGGAACCGTGAGACAGGTGCTGCATAGCTGTCGTCGAAAGTATTTGTGAAATGTTGAGTTTAAGAATTACGCAACGAAGCGCAACCCTTATCCTTTGTTGCCAGCGGTCGGCGGGGCTCGAGACTGCCAGTGATAAACTGGAGGAAGGTGGGGATGACGTCAAAGTCATCATGGCCCGCCCACGACCAGGGCTACGTGCTACAATGGCGCATACAAGAGGAAGCGACCTCGCGAGGAGCAAGCGGACCTCATAAAGTGCGTCGTAGTCCGGATTGGAGTCGCGAAACTCGACTCCATGAAGTCAGGAATCGCTGGTAATCGTGGATCAAATGCCACGGTGAATGCATTCCCGGGCCTTGTACACACCGCCCGTCACACCATAGAGTGGGTTGCAAAAGAAGTAGGTAGCTTAACCTTCGGAGACGCTTACCACTTTGTGATTCATGACTGGGGTGAAGTCGTAACAAGTAACCG
+
-.3(93*/2-).../6-*1**0.-70.,..,900;1/,.391696433-&$&&*0-+-8;2530/024543+)+)--::73+,510:000:4+,12/:90%&*)1.*.---.6/+-,.961/102-.2-.6*)/23-8,-&2/110/9*+.-'*(%((/0,',*(,+))20*84672/2%-.0..'(()(,(--3.443351,*,,7/6.-2'''/,.*,-6:796778-+,++(+(,35'3170*)(/.3.28.1396.103..9;5*689:;232,)''(-.4..-+-2./00136&)1'+('%%)--(+-&(24-233;235)*120+%&$')))(-0+,3670---.345:/-4*0**''5+9;:/:.&',(+/-630445+,6878.1-,+-'*',*-/353855+)(((*)010)-/1<59%36.2201*,-//6'*23501/5.*-/89))-/&)-,+'--.0/222-,*)*9,+(*&((,/(38.//(04580)10+,,-19.-/--215,26245347;916/)(+-0081,$(+-',,+6998358-7/-+*.,6.36*59/'*5(&*%1-507(326+)++$-&%(155<<49:;0./.,3502*(%'&--26150042$)*'$$$&),/86(*/,())/<93+*+.//8778<998%3-355'9:2:39880,426.04565/..,*'(*,+015.-%+'))+,-</**-+-5*+20($1.80/*')&'$#'(+2+/-,-**(,-54;3+2/022/0/(*-(/,*+/3;45/.3(/.+/.()%,&0024:3650112;:5::400)++,3+,384/5673.*,/9,/389;:55.4192/13*$&((3/-365)''))236;7:5;2340.1%$%%%*'))'*.*,-/6946-2..+(()*16/1/:558872348.//-0/14)0(),.0*2,/7/0)))&$($&&&'),--.267/22.0//.&.'0004433''&(')+8;:;99.,(,(*0/*++&'*,10'(&(5057-00/3+.*--13326;8291/2686359'1/'&&(*+35:6/895)&)&&+++(('&(((*&-//8)*+&+%.,+./-53,139612679;980////4130+'&)'++/453.*)'(/,4-.
@bfd8f04f-3dea-4d4b-9d50-94b5905f2fb9 ch=88 read=116468 start_time=2019-12-13T04:08:29Z barcode=BC01 runid=2c9cf7bc05858273f10e7d7ec552fc0bd742dc3e
CTCCTACGGGAGGCAGCGGTAAATTTTCAGCAATGGGGGAAAGCCGAGCAACGCCGCGTGAAGGGAAGAAGGTTTTCGGACGCCAAACTTCTGTTATAAAGGAAAAGAACAGCTGGCTACAGGAAATGGTAGCCGAGTGACGGCACCACTTTATTAAAGAAAGCCACGGCTAACTACGTACCCAGCAGCCGCGGTATACGTAGGTGTAAGCGTTATCCGGAATTATTAGGCGTAAAGAGGCGGCAGCAAAGGGTCATATGGTAGCCTGAAGCTTAACTTCAGTAAACCATAGAAACCAGGCAGCTAGGTGCAGGAGATCGTGGAATTCCATGTGTAGCGGTGAAATGCGTAGATATATGGAGAGGAACACCGGTGGCAGAAGGCGACGATCTGGCCTGCAACTGACATCAGTCAGCGTGAGGCAAATAGGATTAGATACCTATTAGTCCCACACGCGCCATGAAGCGATGAGTACTAAGTGTTGGATGTCAAAGTTCAGTGCTGCAGTTAACGCAATAAGTACTCCGCCTGGAAATGGAGAATACGTTCGCAGAATGAAACTCGAAAGGAATTGACAGGGGAGCCCGCAAGCGGTGGAGCATAATAGTTTTAATTCGAAGCAACGCGAAGAACCTTACCAGATCTTGGCATACTCATGACTCCAGAGATGGAGATGGCTATATAGAGATACAGGTGGTGCATGGTTGTCGTCAGCTCGTGTCGTGAGATGTTGAGTTAAGTCCGCAACGAAGCGCAACCCTTATCGTTGGTGCACCATCATTAAGTTGGGGACTCCTGGCGAGACTGCCAGTGACAGAAGCTGGAGGAAGGCGGGGATGACGTCAATCCTCATGCCCATATGGCCTGGAGCTACACATTATACAATGGATATATGGTGCAGAGGAAAAGCCGCGAGTGAAACAAAACCCATAAAACCATTCTCGAGTTCGGATTGTAGTCTGCAGCTCGACTACATGAAGTTGGAATCGCTAGTAATCGCGGAATCAGCATGTCTTGGTGAATACGTTCTCGGGCCTTGTACACCGCCCGTCACACCACGAGAGTTGAAATGCTTGCAGAAGCCGGTGGCCTAATAATAACCGCAAAGGAAGGGACTGTCTAAGGTGGGATTGATAGTTGGGGGGTGAAGTCGTAACAAGGTGGCGG
+
++11/13)97106,+,,)61/,-)/80+&421501594)+,('(0*(14130.08020114+0,(*3)-.-.421-0,.)$&('461016044/8/019-6,14.+(,3-%)('-1..+*''%.+,-1/*)*0((')*+5/-&&%&%&'/43+5-4-*&')($&('))+,.48365707-43*'('%'+(%'$$('((1.1.1/-1'+2),-61///--/0202,//()-)*).3(&&('()3,(,,.1(-4421/1**,3)*&+($&'(%&('*&)(('('(*-'42677118202./,*+))*')++080.)''$-.'6+.0.2/3;,+)&&)&+*,--.-7-+,984846666266+))%-1+93143%--,1.''1,/529::55665797:6885&01124*.1,0.,'+,+*-%))(/670+.6*.,++1.-/4++-0--,2+)%)'+*,,/3$-&-.'*&'-$*()%)(*603+9,8,::889340-0.5(+.42/..&-/-9,-+03:761.//2342.1400)+*&%''(&**.+/-.82,(*')+-,192132,.0'('&&+())*$'++)%(++(%'%*((+(*14*'(%%*10,44<<138693'++%(-$**.)*-('**-,/,1.'*$)+.--&)(+(&&&')()+../'''(*99-,)+((55220,''&%()+%,+/-+,*)+0-1&-15'*,112+---/+3044'1**,/8268/*-,60*((,4+-233-*,.-),,*12-,1.01.06)/.--+0811222855-5),,8-6513&'+/-((.-+,-4/(..-**)&*((*,91.--'(--43:;450---'--1.////0*+'''&%(+++'/9-1/&((,*+))','$&&(1..6;6842(+12245/+*,&((((*2613/+,.**((&/0/+*0,*-.37/779:;774'&'/:426+4,(*11983--($*,21.011345,)*(//1048453/1.//3323/1,(&,3-++-)*)($'&'(0-*2,()*.1/.6,:968-/%&&(*,/6391..-))(*+*++')*'-+(+''&&('%%.&&,((./213040/*,0-+5+-2231557))))+'/)&,.,/-,-1'*,&201/.,('%(+4'+(16.+*/**+3+-,/,)'&&).+*(,
@944eccc9-a403-45a7-a66b-9bf27ddab75e ch=31 read=143606 start_time=2019-12-13T04:08:27Z barcode=BC01 runid=2c9cf7bc05858273f10e7d7ec552fc0bd742dc3e
CCGTTTCTTATTTACGACTTCACCCCAATCATCAATCCGCATGGTTGGCTCCTTCCCTTGCGGTTAGGCCTGGCTTCGGGTGTTATCAGCTCTCGTGTGACGGGCGGTGTGTACAGGCCGAGAACGTATTCACGCCGCGACATGCTGATTCGCGATTGCAGAACTTCATGTAGTCAGGTTGCGGACTACAGTCGAACTGAGAATGGTTTTATGGGTTTTGCTTCACCTCAAAAGCCGCCTCTGCACCGCATCCATTGTAGCACGTCGTAGCCCAGGTCATAAGGGGCATGATGGTTGACCCCGCCTTCATCCAGCTTGTCACTGGCAGTCTCGCTAAGTCCCCATATTGATGGTAACTAACGATAGAGGTTGCGCTCGTTGCGGGACTTAACCAACATCTGACACGGGCTGACGACAGCCATGCACCACCTGCTTATCTCATATAGCTATCTCATCTCTGCATTTTGTAATTATGTCAGAGACCTGTGGAGTTCTTCGCGTTACTTCAGATTAAACCACGTACTCCACCGCTGTGCGGGCCCAATCGAATTCCTTTGAGTTTCATTCTGCAGACGTATTACTACTCCAGGCAGGTATGTGAACTTTGACATCAACACTTGGTATATCGTTTACGGCGTGGACTACTAGGGTATCTAATCCCTATTTACTCCCCACGCTTTCAGGACTGATTGCGGGCCAGATCGTCGCCTTCGCCACTGGTGTTCCTCCCTTATATCTACGCATTTCACCGCTACGTAGATTCCACGATCCTCCTCCTGCACTCCTGGCTGCCTGGTTTCTATGGCTTGCGGTTTCAGGCTTCACCACAGACCCTTGCTGCCGCCACTCCTCTTTGCTTAATAATTCCGGATAACGCTTGCCACCTACGTATTACCGCGGCTGCTGGCGTAGTTAGCCGTGGCTTTCAAAGTGCCGTCACTCGGCTGCTTTCCTGTAGCCGCCGTTCTTCGCTTTATAACAGGTTTACAATCCAGCCTTCTTCCTTCACGCGGCGTTGCTCGGTCAGGGTTCCCCATTGCCTTTCTGCTGCCTCCCGTAG
+
21*(//(*,(.1)'*&&&*-1.3(%#*+345:746.3+#%%'&&&%''**2,(./4)+5)..:1:1168-&')((,.-2)*-+-,.2.*0//)*'*((*121:9.*.--20/0/2..2,+&**++(++271)*%,51564858:984/01-*)*&,%(*&(&%&.,536774667'(-4,'*),&++)*'&(&&%))'(%&+++3.7:8,,--;376;,*1542(-/0,*,.,&)&%(()-224346''(,.1*2*($&')-.*&$$&&0.82*,1//-/-,047,.+.,.00130*(+-3++78671'./,+..11..1*+--51)+/46+++)(/)*2480++-())*1252-()&%$&*./01$)'()()+.--(01*))2.****+++,(0+/*/%&&*'('+0*&)$&+,./$%'(-&*'-0/11..,./14025&-()&+*(&(+,-,,,+''%##&(**(+-+-+++%*+'&(+,//('&%($'284,-'%')-+(,2-,,+1131:79:22*0+..+/-/,((+*+)-(2*,('%'*-&-)3-3('.,+--3;5/006,.''%)05(.$%(',)(*+,+,27620*'&&$&&)+/-22(),989*3-,*3*(,++-..2219+#(&-0-0(-)13155&0-(,.75315/13.)'/7)&,/5/4.),--/92-$46/-*&%/,(*'.,+,+-144242..)**''*/55673/,52-4,/3&*+,-042*+.-0/0:6206/.,7%+&'%+))1.4)*)*-,/.0*+1...1'.-.,)'//111/+.2.:62&&*'+.,0(+&'&)(2&**((()25601006:9,..+,123;75/$()/-,+44,%*')'0(,003/,0006%&())-,+6+,5*('(%*()*)-5*005210**+3,1.-.//,+.--210)&')%,45,4+.(*-,+++(*%&%$&*-**)#$&$&&('(*(,1$(/)&'++**3345(&--71-01882',)+//948;7*2)+%++-.72143,-/-+/.+*.4*210:;1&).*.1+0)))&)'(-/*+2-,*%(
@2119b4cd-d8e0-4a9e-adbb-a705062167b7 ch=145 read=64702 start_time=2019-12-13T04:08:38Z barcode=BC01 runid=2c9cf7bc05858273f10e7d7ec552fc0bd742dc3e
CGGTTACCTTGTTACGCGACTTCACTTTGGTCGCCAGATCACAAGGTGTTAAGCGCCCTCGGTTAAGCTACCTACTTCTTTTTTGCAACCCACTCCCATGGTGTGACGGGCCGGTTGTACAAGGCCGGGAACGTATTCACCGTGGCATTCTGATCACGATTACTAGCGATTCCGACTTCGTAGGTCGAGTTGCAGACTCAATCCGGACTACGACGCACTTTATGAGGGTCCGCTTTGCTCTCCTTGGTCGCTTCTCTTTGTATGCGCCATTTGTAGCACGTGTGTAGCCCTGGTCGTAAGGGCCATGATGACTTGACGTCATCCCCACCTTCCTCAGTTTATCACTGGCAGTCTCCTTTGAGTTCAGCCGGACCGCTGGCAACAAAGGATAAGGTTGCGCTCGTTGGGACTTAACCAACATTTCACAACACAGGCGGCAATATGCAGCACCCTGTCTCCACAGTTCCCGAAGGCGCAATCCATCTCTGGAAGTTCTGTGGATGTCAGACCAGGTAAAGGTTCTTCACGTTGCGTGAATTAAACCACATGCTCCACGCTTGTGGGCCCCAAATCAATTCATTTGAGTTTTAACCTTGCGGCCATTACTCCCCAGGCGGTCGGTAACGCGTTGGCTCCGGAAGCCGCCTCCAAGGGCACAACCTCAAGTCGACATCGTTTACGGCGTGGACTACCAGGGGTATCTAATCCTGTTTGCTCCCCACGCTTTCGCACCTGGTAAGTCTTCGTCAGGGCCGCCTTCGCCTGCCGGTATTCCTCCAGATCTCTACGCATTTCACCGCTACATAGATTCTACCCCCCTCTACGGACTCAAGCTTGCCGGTATCAGATGCAGTTCCCAGGTTGAGCCAGGGATTTCACATCTGACAACAAACCGCCTGCGTGCGCTTTACGCCCAGTAATTCCGATTAACGCTTGCACCCTCCGTATTACCGGCTGCTGGCACGAAGGTTAGCCGGTGCTTCTTCTGCGGGTAACGTCAATGAGCAAAGTGTGCTTTACTCCCCTTCCTCCCGCTGAAAGTACTTTACAGCCCGAAGGCCTTCTTCATACGCGGCATGGCGCATCAGGCTTGCCATTGTGCACAATATTCCCCTGCTGCCTCCCGTAG
+
6*+/8,.:0;.03*,&&*%*161&&'('(.+/*,+)(4..(())&%$&+(+('))150-,'*)5,,&++*.1*%+'-.3/5-6,0130691/.256,$,'.())*)/(.-+,&0/.+/&.270827)665:96635;7+1002240/39116781'(--0+)(),**-/3<9:6/22;1(+)-.-++*,/3.2%('))*/.+4+0-.(0$%.02/0.-16.(/,+)**140,*.+)',-.32)-*/-52,,04//.054(,-0489;;158**1.,,()&+'&$#')12327:95&,(-)164744...+*&''*+9869:;19;2*397;7645/2294+,,.+,.8011::9:228,+*570+')*-13385-./*/*+./7<./28811*4+:23.0056.+,233.1./+'&,+64-9.--0163,,$)(+,'//$##&(,+***00,*-.,%'''.,65601-)*-)+/103425958820-'')-)+867655964+-,&*)-/146626*.01<9842%1.0810'/%,*1.2;8.3-..2-,-,,),,.2/+)+.,340)&'*,.081:241::.-)8;;.170-1-,,-(06&3'(+,233*&.../52..(&13322-2,'%&(0)3,'&(*''/525'7.-90/(,1)*(*.),)+,32725761;/)+362/2/70.,'%$#+0,,+/15./:734122;9/308:9101201:3/+--02.**+)''+/084,/1,3584:78757201.'%*21987718.,1()*..,.)7./..&281134745//.'))),.:1749176/+,.+-++*)*03)+&)'*'+/(-0/04**,.,:89:<362,-306-++0-)/2+(/79.,...2))))(0.%&,)**/3/0454580./87-0+,+(),02559751,1.1.,*)*(,-.1876772773:126-32////-3+&)()(0//)('+*&4-..;.;;<::9969:2398552+3-./7631)(&&-$%&*+&()./-*04/*)/8-*:9180**.+*,,(&((&-7-)*,-12344,.4.%/())//;85/.+&%&')-$-*),2.04027((&$%(+00.0+230**+16,0-'*/))1,.
@22fd3d69-397c-45c2-bdcd-689e8b61f7c6 ch=147 read=63204 start_time=2019-12-13T04:08:50Z barcode=BC01 runid=2c9cf7bc05858273f10e7d7ec552fc0bd742dc3e
TTGTTATGGATTCAGTTACGTATTGCTGGTGCTGAAGTTGTCGAATGTCTTTGTTAACCTACTTGCCTGTCAACATCTTCCGGTTACCTTGTTACGACTTCACCCCAATCCATCAATCCCACATGGAACCAGCTCCTTCCCTTGCGGTTGGGCCACCGGCCTCGAAAGGTGATTATCAGCTCGTGGTGTGACGGGCGGTGTATTGCAAGGCCGGAGAACGTATTCACCGCGACATGCTGATTCGCGATTATAGCGATTCCAGCTTCATGTAGTCGAGTTGCAGACTACAATCGAACTGAGAATGGTTTTATGGGTTTTGCTTCACCTCGCGGCTTCGCTTCCTCTACCATCATTGTAGCGTGTGTAGCGGGTCATAAGGGGCATGATGATTTGACGTCGCTTCCTCAACTTGTCACTGGCAGTCTCGCTAAGTCCCCAACTTAATGATGGTAACCTAACGATAAAGGGTTGCGCTCGTTGCAGGACTTAACCCAACATCTCACGACACAGGCGAGCGACAACCATGCACCACCTGTATCTCCTTATGGCTATCTCTCATCTCTGGGGCCAGCATGAGTATGTCAAGACCTGGTAAGGTTCTTCGCGTTGCTTCAGATTAAACCACATGCTCCACCGCTTGTGCGGGCCCCGTCAATTCCTTTGAGTTTCATTCTTGCAGACGTACTTCTCCAGGCGAATTACTTACCGTTAGCGCTGAACTTTGACATCAACGCTTAGTACTCATCGTTTACGGCGTGGACTGCTAGAATTATCTAATCCTATTTGCTCCCCACGCTTTCCGGGACTGAGCGTCAGTTGCAGGCCAGATCGTCGCCCTTCGCCACTGGTGTTCCTCCATATATCTACGCATTTCACCGCTACGTGGGGAATTCACGATCCTCTCCTGCACTCAGCTGCCTGGTTTCTATGGCTTACTGAAGTTAAGCACAGGCTTTCACACAGACCCTTGCTGCCGCCTGCTTCCCTCTTTACGCCCAATAATTCCGGATAACGCTTGCCACCTACGTATTACCGCGGCTGCGTAGTTAGCCGTGGCTTTCAATAAAGTACCGTCACTCGGCTACCATTTCCTGTAGCCGCCGTTCTTCCGCTATAACAGAAGTTTACAATCCGAAAACCTTCTTCCTTCACGCAGCGTTGCTCGGTCAGGGTTTCCCCATTGCCGAAAATTCCTACTGCTGCCTCCGTAG
+
$$&&'$&',*2-9.648-../+7-+,448988')+*(4-.-7'$&)'.33.1,.1396;6-+0,*4421/.%$#')78;961-6,+/1/90-9))*+14;61:::*5-30*((-07*14-)--,+()&(%$)--,*-.00',(&(&/-.#&*/.*..08083.,,*(+(/'%,*+30/&--1+0684436798;7506*,,%/&$)*/+043*1$(&%).025<77884534313+*/,-0945/.-/.-/.24/,23..+$*-09140023675266:24/3.10.,0847''-+**,)/7352::;/-/&9/2;9-(*+92.4934325623<41115.1+*'&*-+79427++**,.-42/+-,2%((**,+.)-7:-000-,///472,,,-2-$%0+270/)1+2,*.846649545:979652/,*-/76---,4,7*//4320+,+,(+48587929--1,5-,2/12328:/2(5351515,-1+/.887542,-.)3+.$**('%-/2(73208145425759902789889+0+,//00/0/48834))-573)0+&&&$$'(-+--..4.3221+)*,*+31/,,+//48:512-0*$)7,2)(*8*;<999,*%+$&)1.,01(*+5/333.,%*+*)(45565:6-02.&(/1;546:<08.,-&(---1../...0'(649+*.+.)+-0*,+()%&'(%+,454029711354:-+1&,**-+1/01/.0124:2'.&)%((13.0+&.0/+,*2-,.753704)*(+82,--7;;0,.--38/.2.:840-,)(+765&01:7920-6..-555396145*17515:/23)*3,/;75524%0()+70.(*+//3;://02*+'$%&&)1/))+...&),/350,-+,*++-'*+--1/3-/6133983.,-115/.2*./.3.+7,5-&+%((/70.:4/((()*316<62:.,3//904;3/.+*-81,..84-.4/7--,,979;-+1:23:;95050-5847852424/5/.2700/3.'%&%&*))++)2.'+'+)+3,((.(11*&&'.5243*,..+1-.+3:46<9750.,++1/057230((++&&(0..4///&)+,0:6,,+620*(.66.+2,603703.82+-+.'..+-,**/0+535,5--)8538<0-0:67985::93932//22//002:.98+,*+
@a178f319-8576-43f9-a26a-601e6f0fe821 ch=216 read=59915 start_time=2019-12-13T04:08:50Z barcode=BC01 runid=2c9cf7bc05858273f10e7d7ec552fc0bd742dc3e
CTCTACGGGAGGCAACAGTAGGGAATTTTCGGCAATGGAAACCCTGACCGAGCAACGCGCGTGAGGAAAAGGTTCGGATTATGGCTTCTGTTATAAAGGAAGAACAGCGGCTACAGGAAATGGTAGCCGAAGGTGACGGTACTTTATTAGAAAGCCACGGCTAACTACGTGCCAGCAGCCGCGGTATTAATACGTAAGGTGGCAAGCGTTATCAGGTGTGGGCGTAAAGAGGGCAGGCGGCAGCAGGGTCTGTGGTGTTGAAAGCCTGAAGCTTAACTTCAGTAAGCCATACGAGAAACAGGCAGCTAGAGTGCAGGAGGAGGATCGTGGGAATTCCATGTAGCGGTGAAATGCGTAGATATGGAGGGAGGAACACCAGTGAAGGCGACGATCTGACGCACTGCAACTGACAGTCGAAAGCGTGGGGAGCAAATGAAAGTTAGATACCTAGTAGTCCGCGAAACGATGAAGTACTAAGTGTTGGATGTCAAAGTTCAGTGCTGCAGTTAACGCAACAAATTACTCCGCCTGGAATAGTACGTTCGCAAGAATGAAACTCAAAGGAATTGACGAGGGGCCGCACGAAGCGGTGGAGCGTAATGGTTTAATTCGGAAGCAACGCGAAGAACCTTACCAGATGTGACATACTCATAAAGGCTCCAGAGATGGAGATAGCTATATGAGATACAGGTGGTGCATGGTTGTGTCAGCTCGTGTCGTGAGATGTTAAGGTTAAAGTCCCGCAGCAGGCACCAGCCCTTATCGTTAGTTACCATCATTAAGTTGGGGACTCTGAGACTGCCAGTGACAAGCTGGAGGAAGGCGGGGATGACGTCAAATCATCCTTATGACCTGGGCTGCGATGCTACAATGGATGGTGCAGAGGGAAGCGAAGCCGCGAGGTGAAACCGAAACCCATAAAACCATTCTCAGTTCGGATTGTAGTCTGCAACTCGACTACATGAAGTTAAGAGTCGCCTAGTAATCGCGAATCAGCATGTCGCGGTGAATACGTTCTCGGGCCTTGTACACCGCCCGTCACACCACGAGAGTTGTGCTTACCCGAAGCCGGTGGCCTAACCGCAAGGAAAGGCTGTCTAAGGTGGGATTGATGATTGGGGTGAAGTCGTAACAAGGTAACCGG
+
+)---2(55*/712595560.+*(-,4:-+0.4.3---(,--4,++/1933(5810,.,0.+&+&,,0.*,,693&4%4.01.234:10/.0018;-,+21,034,//+5.-+/,11,01),053345+-&**..12*(*((),-*,2-*,,++-30-+/**-85555/3/-+++05287-+*)))&***+-5210+-.,/621347404..-*/.+'-*588468;.('.0,0/25,,2,++*()/2-31.//2,-'.,174/03-+*+''**2-,.7/*//(,&-(%&$%&(&')&**-23.,++(('**32240-0,(2605/++)(%'$+2-*)*($'),/51,&)'&+.153240%(+.-,/-/38..,+.,+1,*&'()/00:889820*'$%$&%%*).-.*''#'/1((+)((11413)&'(2681*)-()../*//'/&&'-,-./43(('$&'(),-+.+&.(,-+1+--645164,,&*,*/.78)+/,1./1/6.2-+++/1+66.)-)'*23536951+)'(((+,-08;73531-08980880286:1+***1,434-&,-*&(%$&(*$*)(+::991&(*'0&')+-1:;-4050,'*,#(0%1./*+1*-33+.-+/,('*/%0'),1*,312+--6++1/-5'''(**:95221+1+***,656867848,.--.5674251316.,)&'()0/012/.,&),/041-0+,)).-609++0.81./2$5&(75,524&46++.*0370;./-7/,2.0167;79032288,-&'%$&',+,2,./,,234.3810/-2+*/'()-+*,76/770.,)+-4--/4('$$$&),,4;489643&1.++(&&%,.534:::966783/,0/(,0+...3/29541))'*(13*)%'-7-.8-)+-2:69;59;779-2447)3)6*((+/142140+0343.53245515.//2)(&%'*3-0,+()+-2251+,(.(/137887786637)''&&0223:225'1/)+)-,(*+)+.--82-..,,)13-11++))/*'%####%*(('*-*.202/404*+-,,4.4.)/-*2**&+..56659,7/1;;0/1+--.,2.2.2))++3./-,+.565-.-+79:372
@3c075167-b3d6-4209-8f6a-74b4410ce17a ch=101 read=106076 start_time=2019-12-13T04:08:48Z barcode=BC01 runid=2c9cf7bc05858273f10e7d7ec552fc0bd742dc3e
CTCCTACGGGGAGGCAGCAGTGGGGAATATTGCACAATGGGCGCAAGCCTGATACCGGCTTCATGCCGTGTATGAAAGAAGGCCTTCCGGGTTAATAAGTACTTTCAGCGGGGAGGAAGAGTAAAAGTTAACACCTTTGCTCATTGACGTTACCCGCAGAAAAACACCAGCTAACTCCGTGCCAGCAGCCGCGGTAATATACGGAGAAGTGCAAGCGTTAATCCAGGTACTGGGCGTAAAGCGCACGCAGGCAGTTTTGTTATGTCAGATCTTGAAATCCCCGGACTCCAGCCTGGGAACTGCATCTCTGATACTGTAACTTAGTCTCGTAAGAGGGGTAGAATTCCAGGTGTAGCGGTGAAATGCGTAGAGATCTGGAGGAATACCGGTGGCGAGAGCCCCCTGGACGAAGACGACGCTCAGGTGCAGCGTGGGGAGCAAACAGAGTTAAGATACCCTGGTAGTCCACGCCGTAAACGATGTCGGCAGGTTGTGCCCTTGGTAGCTTCCGGAGCCTAACGCGTTAAGTCGCCGCCTGGAATTACGGCCGCAGGTTAAAACTCAAATGAATTGACGGGGGCCGCACAAGCGGTGGAGCATGTGGTTTAATTCGATGCAACGCGAAAAGAACCTTACCTGGTCTTGACATCCACGGAAGTTTTCAGAGATGAGAATGTGCCTTCGGGAACCGTGAAGTTAGGTGCTGCATGGCTGTCGTCAGCTCGTGTTGTGAAATGTTGGGTTAAGTCCGCAACAGGCGCAACCCTTATCCTTTGTTGCCAGCGGTCCGGCCGGGAACTCAAAAGGGAGACTGCCAGTAAACTGGAGGAAGGTGAGGATGACGTCGAGTCATCATGGCCCTTACATTGGGGGGTACACACGTGCTACAATGGCGCATACAAAGCGACCTCGCGAGAGCAAGCGGACCTCATAAGTGCGTCGTAGTCCCGGATTGAGTCTGCAACTCGACTCCATGAAGTCCGGAATCGCTAGTAATCGTGGATCAGAATGCCACGGTGAATACGTTCCGGGCCTTGTACACACCGCCCGTCACACCATGGGAGTGGAGTTGCAAAGAAGTAGGTAGCTTAACCTTCCGGGAGGGCGCTTACCGCTTTGTGATTCATGACTGGGGTGAAGTCGTAACAAGGTAACCGGAGGAGGCGACAGGCAAATGGGATTAACACAAGACGCAAACAACTTTCAGCACCAGCAATACGCGGG
+
+,/33*0(*2,*173,----2276,)+,)/+++(,1014(((%(16,3:4444&1&'%)+0.0,)/,+0./,...0'%)(*)*)*4+).00./&%(04++.,14:/-00/:;+*,*)-'%%')1:(*9--&,(-4/;3/159'1(*+;4/:,05-(4-+0-552,**(&+0-1///2/.035;0/+)(.+2-4('('(--+101/'(&)*360+,.0584742-%&$.(++//.,5-6:2-142/2-++/10(-157-025011/2///3(-)&%&,&'16*-.2.,1)*'0./,33,,0+,-,,-)*%')*#)'$$'''))++5225411+,+-25)')',114.)*122-),-+2.-,09-)*.//4//../66;/,-**30+89.++*)'(()*+/116.+0663'--(')+(7298;+-878/%,,/7457('*+6:)8++((2,2/-.458:*)*5../846*,-089;;<7,,%+(5,0''%+.05242:6)/(+'(%&%&%,).0*,4**40.,.*..9/364((,./4*-))',+-/-130-.,'1.12<;95682;61./05.-+-+-47+45--(-.68848314*,-/731.016-,-472-,0017*9..,+4.*(,*/,-2-.20,*,+1/0/5554+,.0,(-+28<920*++.001-08640./3.41/:3139<882/*)(%&*4282/.--./4///1245611244774691,,1601.1/2576:671/22&*,-6++/02907/5/,/..5-).,'/4028422*75.3,2.4*77+7249072')+.')+-5578&,*+*%')*/'&))*-1,,(1-01573220('),03:710/.05)((&&$)*+-./-$%&&'+*,..145664:53:41221100,*('5'565622.-**%*+2)..7020/35494-.*.*01779628/)0,+/,,*,014:866332/(,'+-+,-30-,1&/*.,+,))((&&*+./632(*,-)'**(+--,0.8679;:7945/8+)441.+1*--,,,)/822;70//...083976/)+(.2(-161./2(',,,,-05420./.7/796:2)03*)*3-/--3--81-.152,0-,.+4532/00222&'*$$'(2/7341/4(3*05.8)2***'**)19;39994*&%$**$2*4/,*(.,+,.$*&',+&&%')()'(*+/5/-0/93$&&$$"#
@ce23b7a1-7c13-4bf6-afdf-037b6d3e9a53 ch=442 read=75943 start_time=2019-12-13T04:09:02Z barcode=BC01 runid=2c9cf7bc05858273f10e7d7ec552fc0bd742dc3e
CTCCTACAGGAGGCAGTGGGAATATTGCTGTGTGGGCTGGCCTGGTACAGCCATGCATGAAGAAGGCCTTCAGGTTGTAAGTACTTTCAGCGGGAAGGGGTAAGAAGTTAATGCTGCTTGCTCATTGGCCGATTACCCACCCAGAAGAAGCACCAGCTAACTCCATTGCAGCAGCCGCGGTAATACAGAGGAGTTCACAAGCGTTGATAAGATTTACTGGAAGCTTAAAAGCGCACGCGACATTGTTAAGTCAGATGTAGAATCCCCAGGCTCAACCTGGGAACTGCACTGCATCTGATACTGGCAGAAGCGGAGTCCTCGTAGAGGGTGGGAATTCCAGGTGTAGGGTAGAATGCGTAGGATCTGGAGGAGGAATACCAGTGGCAGAAGGCGGCCCCTGGACGAAGACAGCCTCAGGTGCAGAAGCGTAGAAGAACAAACAAGTTCGATACCCTGGTAGCGTCACGCCGTAAACGATGTCGACTTGGAGGGTTGTGCCTTGAGCGTATTGGCTTCGGAGCTAACGCGTTAAGTCGACCGCCTGGGAATTACAGCCGCAAGTTAAAACTCAAATGGTGTGGCAGAGGGGCCCCTGGCCGGTGGGCATATGGTTTAATTCCGATGCAACGCAGAAGAGAACCTTACCTGGTCTTGGCATCCACAGGAAGTTTTCAGAGATGAGAATGTGCCTTCAGGGAACCGTGAGACAGGTGCTGCATGGCTGTATCGTCAGCTCGTGTTGTAGAGCGTTGGTTAAGTCCCTGTAGGCTGGCCGCTATCCTTGTTGCCAGCGGTCGGCCCAGGAACCCAAAGAGGAGACTGCCAGTGACTTCGGAAAATTCACGGGGATGACGTCAAGTCATCACTTGGCCCACCGACCAAGGGCTACACGATGCTGGCAGCATACAAAGAGAGCGGCCTCCCGCGAGAACAAGCGGACCTGTAGGTACATCCATGATCCGGATTAGGTGCTCGGCTCGCCAGTCCAGATCGCTGTGTCGTGGATCAGAAGATACCACGGTGAATACGTTCCCAGGCCCCACCGCCCATGCACCATAGAGATGGGTTGCAAAAAAAAATGCGGTGAAACCTTCAGGAGGGCGCCGCCGCTGTGATTCATGGCTAGAACAGAGTCGTAACAAGGTAGCAGG
+
&&)'&&+(,*&)'%'))-84(1++,5%'&%((()./+((&'*''&&#%%%%%%)&(#%&(*')))3-.)(&%.75;1-,'&('+,/0.%'%&*-)'+22/)-,'*-,/3220(&##%))+,13'+'.&0&$&1+//8.(+)'**3/))2++-74/660//+*-2)-+$)$$&'*,2%)')*4-./;9/-1/(4+/(&)*,),+1+&&'$&('*-,$%&(+%%&''*.26,*+--,-)(&%%%()&0.5.678456802/(,+(-77,&/*+-,''-+407220/2.-+,-.//./.,-.//404-,'+&$&&'%'(-*)+270+'./()&1(-).,5++121,&$)*(((%*,)*,'*(-*().*--*+,'.4*45174(**-21,)+''(*&(,:80)-355-2.-,4*)*&&-'(12.--))-*+,1-()'&((,,,/23-*0+(&%'%*1)**34*)'''*&'(15138;3.)*+&2225-6,0-.-4)1&%$#%$$#'%((&+&((+,1111+4,-.-2/.-+'.***//)&&,/.557662++,+*-&27/'((&'-./-:2../-8;1-'(&'()-,+',0/,--*&%'+,&**--0((,2-/+03:818484((+3142+0+/,+1,)*)%**)(,)*0+)+'((%$'*+/1,+,+0))(*.74,0+*++---,,/4./11/((''$/3+--0;/7*),,-'*+.--+*)''&')(*+037121/-..44794<30.(&(*)*)()'*%%&'.4*)*)'('(%$$)'%&,*.,))-)/9021-&+'-+-,-..-(/-2-.2+09+*%/*%)+60-31--0-+)((')+).+((*&#%'(12**,').030-+,-/1/('*&+)/3-$*&&%&%-'-,/)'((&'''(''''+)(+./22368(&%%%'&)*+)(*+)&('&&*&)66+/.8*2)($&$''%$))20)%)($'+'5,,5,&*$$%&%/)++)/%'&(%))(&&*)*$$'%%%&%&&'.%&%((+)(*+&23*+(+-/4:968)1('')$&$&&)**-0-62')-)**+-)+%(''(.).028-3-32++),+'(&&(&&%%'$''')1%+)%)((&%%%$+/,,-+0025.-&(((**''$$%'%($))+-16435(,,)()$,+
@60ad0b0e-c536-4d44-8e1c-aca9f0fb5c62 ch=78 read=87205 start_time=2019-12-13T04:09:17Z barcode=BC01 runid=2c9cf7bc05858273f10e7d7ec552fc0bd742dc3e
CCCGGTTACCTTGTTACGACTTCACTGATCATGAGATCACCAGAGTGGTAAGCGCCCTCGAAGGTTAAGCTACCTGCTTCTTTTGCAGCCCACTCCATGTGTGACGGGCGGTGTGTACAAGGCCGGGAACGTATTCACCGTGGCATTCTGATCCACGATTACTGGCGATTCCGACTTCATGGAGTCGAGTTGCAGACTCAATCCGGACTACGACGCTATGAGGTCGCTTGCTCTCGCGAGGTCGCTTCTCTTTGTATGCGCCATTTATGGCACGTGTGTAGCCCTGGTCGTAAGGGCCATGATGACTGACGTCATCCCCACAGCCTCCAGTTTATCACTGGCAGTCTCCTTTGAGTTCCCGGCCGGACCGCTGGCAACAAAGGATAAGGGTTGCGCTCGTTGCGGGACTTAACCCAACATTTCACAACACGAGCTGACGACAGCCATGCAACGCACCTGTCTCACAGTTCCCGAAGGCGCAATCCATCTCTGGAAAGTTCTGTGGATGTCAAGACCAGGTAAAGGTTCTTCGCGTTGCATCGAAGATTAACCACATGCTCCACCGCTTGTGCGGGCCCCGTCAATTCATTTGAGTTTTAACCTTGCGGCCGTACTCCCCAAGGCGGTCGACAACGCGTTAAACCGGAAGCCACGCCTCAAGGGCACAACCTCCAAGTCGACATCGTTTACGGCGTGGACTACCAGGGTATCTAATCCTGTTTATCCCCACGCTTTCGCACCTGAGCGTCAGTCTTCGTCCAGGGGCCGCCTTCGCCACCGGTATTCTCCAGTCTGCATTTCACCGCTACACCTGGAATTCCTCTACGAGACTCAAGCTTGCCGGTATCAGATGCAGTTCCCAGGTTGGGCCCGGTTTCATCCTGACTTAACAAACCGCCTGCGTGCGCTGCGCTCAGTATTCCGATTAACGCTTGCACCCTCGTATTACCGCGGCTGCTGGCACGAGTTAGCCAGTGCTTCTTCTGGGTAACGTCAATGGGCAAAGGTATTAACTGCTCCCTTCTCCCGCTGAAGTACTTTACAGCCCGAAGGCCTTCTTCATACACGCGGCATGGCTGCATCGGGCTTGCTAAATGCCCAATATTCCCCACTGCCGCTTTCCCGTAGGG
+
460-'1/*.2*2.13.-0-67<7862/2694630)-4400.(&(''-72./()*76-,-')+.40641(+)%-1,&24:48<;4241-49,*014:35----.025:-,20*,.768:5:4-8,*)),,+*)+.<44491816344;::5562-()(*,1*/*'*/029;874367:5$/((&'(0-*+-,),+-33372<72)3.3710-.+,%&.')0367/7&*.4+,,/.3.++-)-23178:67.66-(*)))**/8/60'%(*.-02,++*(.-.0;..:<99782).688989971-,&&*012777:369/+-''*,+..-/2<:4664*(+*)+455-*%&+').1:;34+'2.3.73553448;:3*2.0&..)*3'(-1-:694667213.*04;423.1-.5,/+813:/.-.305/2-*+),32-+*+,,1.*2-.3/1(.,/7246//0*,0/64130-*))-,+3+5/844786663*-)*+-466647;543($,.-.3+(08596+-80;88<:795260008-&'(&*-*2139.012.5465-.1**-,+.03/:4666*&(,189<905882/-7;<*27.,,-+)/+6-2944-98;,-)0.,+2,/+-,+2/*)'*+*,'*(+,*2,/6241495610,5.--,3.0006(6,6876797997483'*(2+--4968757804)&/)+,208139675</*+.4;2./1429:1)+,292479;9:76130,264.8,*3;;40811///.15:059,5655/0&&'$&&'$#%(/88/6;;.6:9985;66360-(+*&)*)*3-52517+2-0085695;7---,,2425588-++()-1420/+6.(&+,;--,)*/.0210011//8826145588+8./('1%+26740./0'5*3,/07,)(%%%$#(#06101&)*/937:52/2.,,++/,)%''&/-3..05-43022548:-&),'(,54/.-).*&((12.%,&)()6.,*1(.174*231*55.',+)()%*$&'()(++&.6**05,528080199+-.0+,(+,6/01197776799-:7*0'$&%$'%'#'&&%(*-+.144+'('')($&')*);,-2+5*'
@5a529d04-6345-4ba1-8920-6de480dbc512 ch=82 read=68763 start_time=2019-12-13T04:09:13Z barcode=BC01 runid=2c9cf7bc05858273f10e7d7ec552fc0bd742dc3e
CTCCTACAGGGGAGGCAGCAGTGGGAATATTGCACAATGGGCGCAAAGCCTGATGCAGCCATGCCGCGTGTATGAAGAAGGCCTTCGGGTTAATAAAGTACTTTCAGCGGGAGGAAGGTAAAGTTAATACCTTTGCTCATTGACGTTACCCGCAGGAGAAGCACCGGCTAACTCCATTACCAACAGCCGCGGTAATACGGAGGTGCAAGCGTTAATCGGAATTACTGGGCGTAAAGCGCGCAGGCGGTTTGTTAAGTCAGATGTGAAATCCCCGGGCTCCAGCAGGAACTGCATCTGATACTGGCGAAGCAGGAGTCTCGTAGGGGTAGAATTCCAGGTGTAGCGGTGAAATGCGTAGAAGTCTGGAGGAATACCGGTGGCGAGAGCAGCCCCCCTGGACGAAGACTGACGCTCAGATAGCGGCGTGGGGAGCAAACAGGATTAGATACCCTGGTAGTCCACGCCGTAAACGATATCGACTTGGAGGTTGTGCCCTTGAGGGCGTGGCTTCCGGAGCTAACGCGTTGATCGACCGCCACAGAGTACGGCCGCAAGGTTAAAACTCAAATGAATTGACGGGGGCCCGCACAAGCGGTGGGCATGTGGTTTAATTCGATGCAACGCGAAGAACCTTACCTGGTCTTGACATCCACGGAAGTTTTCAGAGATGAGAATGTGCCTTCGGGGAACCGTGAGACAGGTGCTGCATGGCTGTCGTCAGCTCGTGTTGTAGAAATGTTGGGTTAAGTCCACGAGGCGCAACCCTTATCCTTTTGTTGCCAGCAGTCCGGCCGGGAACTCAAGGAGACTGCCAGTGATAAACTGGAGGAAGGTGGGGATGACGTCAAGTCATCATGGCCCTTACGACCAGGGCTACACACGTGCTACAATGGCGCATACAAGAGAAGCGACCTCGCGAGAGCAAGCGGACTGGCCTCATAAAGTGCGTCGTAGTCCGGTTGGAGTCTGCAACTCGACTCCATGAAGTCGGAATCGCTAGTAATCGTGGATCAAGAATGCCACGGTGAATACGTTCCGGGCCTTGTACACACCGCCCGTCACACCATGGGAGTGGGTTGCAAAAGAAGTGGGTAACAACCTTCGGGAGAACTACCGCGCTGATTCATGACTGAGGTGAAGTCGTAACAAAGGTAACCGG
+
/010+,.&346-)+*+./0/.00:5.753/7-++/1;65;0/../;,,3:0/,-)-+(141537;44454477558,,0+./87976:9.9&,&*42*4,,.::.,-.,2+*//+*)((/86*-0.+)+.,59,-667+8++.;618-24,*1.71,(*($'')0*2/2-7.//3%-*(.20&2--.9.82;,4,,,;56.0)+(+,&'(*.)8')*/-2,4,/04;:87368:834*+)+)25.--0::.7./+((,*-.3-*'-0*)457*)3654;/2)5*-.3/060000.///1145/,+(*,'+')-(-..)+/-)2(/'')(.,1+3()687664552;4/14-+,1235--'))**91/23(40691,.-).+,-'%)),24/96/*-,4./,,1,./43567789+-,-%%'(/+-.579,*./18//*34-0,''**106-*.,3,,1378979:669:120/0%4781,.+.-0251:11-68./7/..7*6677:669/6-0))(,1./-,.-))+2357:;24/**-'(('**3/80).,2/5/93:752583;421/515136/3:7/3:-)+)*03046;97/)*.1--.61;8191:5*,02492857,--*-63)+-,2:710211-+,+,11*,01,--*18<944//./-.,+-1-/6788513*/6.*./14984525*+4///61001197:989466,/0267932:.-'(.6:0018/2023310434'/%%,)3+2.//;2140/2/040)%42)*(*.0(104(1,36+,-+,/48(4(4+1349775,/11256:76780-1)(')((-791167987883012514311+0.62*0--,/48.:;9872/++)+,23697999924234660441))(*%$$&'/2/2,,+))&$(360/.+('%&'*-/0336;8,.56677797:70)++*,'+%'),0-5-(2320&3553/0-01034*1.015510,--.8///75,,,,1()4;947*()(**&(5522.023'(/-.--.*,/-+,*.545<92675646:697:30.//1.,,)+*:6)&*)'((13120*-704316*4''&&%&+),/*+%&&(&)7478110/.&.0(()/--1477855;-1:49;/12:
@45e315ee-cb26-4a59-9f5e-f5d74c2c98aa ch=116 read=103055 start_time=2019-12-13T04:09:12Z barcode=BC01 runid=2c9cf7bc05858273f10e7d7ec552fc0bd742dc3e
CTCCTACAGAGGAGGCAGCAGTGGGAATATTACTGCAATGGGCGCAAGCCTGATGCAACCATGCCGCGTGTATGAAGAAGGCCTTCGGGTTGTAAAAAGTACTTTCAGCGGGGAGGAAGGGGTAAAGTTAATACCTTTGCTCATTGACGTTACCCGCAGAAGAAGCACCGGCTAACTCCGTGCCAGCAGCCGCGGTAATACGGAGGTGCAAGCGTTAATCAGATTACTGGGCGTAAAGCGCGCGCAGGCGGTTTGATGAAGTCAGATGTGGAAATCGGGCTCAACCTGGGAACTGCATCTGATACTGGCAAACGAGTCTCGTAGAGGGTAGAATTCAGGTGTAGCGGTGAAATGCGTAGAGATCTGGAGGAGGAATACCGGTGGCGAAAGAGCGGCCCCTGGACAAGACTTGACGCTCAGGTGCGAAAGCGTGGGGAGCAAACAGGATTAGATACCCTGGTAGTCCACGCCGTAAACGATGTCGACTTGGAGGTTGTGCCCTTGAGGCGTGGCTTCCGGAGCTAACGCGTTAAGTCGACCCATACAGAATACGGCCGCAAGGTTAAAACTCAAATGAATTGACGGGGGCCCGCACAGGCGGTGGAGCATGTGGTTTAATTCGATGCAACGCGAGGAACCTTACCTGGTCTTGACATCCACGGAAGTTTTCAGAGATGAGAATGTGCCTTCGGGAACCGTGAGACAGGTGCTGCATGGCTGTCGTCAGCTCGTGTTGGCGAAATGTTGGGTTAAGTCCGCAACGAGCGCAACCCTTATCGCTGTTGCCAGCGGTCCGGCCGGGAACTCAAAGGGAGACGCTGCCAGTGATAAACTGGAGGAAGGTGGGGATGACGTCAAGTCATCATGTACCGGCCAGGAGGGCTACACGTGCTACAATGGCGCATACAAGAGAAGCGACCTCGCGAGAACAAGCGGACCTCATAAAGTGCGTCGTAGTCAGTTGGAGTCTGCAACTCGACTCCATGAAGTCGGAATCGCTGGTAATCGTGGATCAAGAATGCCACGGTGAATACGTTCCCGGGCCTTGTACACCGCCCGTCACACCGTAAAATTGGGTTGCAAAAGAAGTAGGTAGCTTAACCTTCGGGAGGGCGCTTACCATGATTCATGACTGGGGTGAAGTCATGTAAGGTAACGG
+
/0..((*$*',/*+/,-133450/.*--016/10257968:53136846:778:996&352539;6778567722.),+,2/030.-:87;544:91,(0.,*&,(%*)024)&*)-4.53&'*',..718134,7<,+351*.+*+1127/196//-0,.%+('*+363511.7001:8:99;543-./5/4620-)/),,++&-,21750110./-,-%)1)5-55;;:4345;7255,++*+,-74599;,*%+&-++,:,66992'%--)(*%'*017043847;9495422222200002/40.24*/&&(+,,652,+'21/+/0.3/20,.852+---/:11096125::2.,,.055;701,(1./711380920/,*)-+'&)*+3.:3-*231037))*)(,,55538,-9543-/0,)*,48;6))-24916.02)/'*(427:<81187767762446;9::<521%'*96-)('&-+)'.-:.2.1+%$&('58.1:683230**+(),23820262;35288605+'&$%')+++,'-,+,+*),(2,:;7994226-;;8634352372.76/+3.)**,+&00156.,)+,7.-')0,57/40710/4255(-)',)2.04+%&')-6-5.-*5-,-::9:-,-23+-++243.+,,,-966/01//9885679.88+52:0.,()*2'(+277:::8921..-/4664/0114852/2/0./&00*-6586455593651-/0-9+*832/0&--()((*.)(8-,7./.-+-041.,001638-/+,9625++--)+-0*/336;5661222:<77880/1,/*.+/28504989121.11367;:3-,*(+.)-''(.(%*/0,,()%&'*+.5466;84;96666564,'(%))%,4367788:20.-+/14154;76721//097.4797988:9:49*,./)('(*6599/8///5469881.+-+)*7,/10/5))(*%&(/-02::::88/-*-23135.12889:;9783711-,%255/2/()')'.0/3940-12336;3321,+,-.-52;389;7+&(''*)*++,'&&%3(91:<:/;3,/2*-2.5.-58,**,/91777665323+)/&*%(*$/$'+0,3/428)8
@199fe068-b880-41de-9acb-3581a3c848ee ch=495 read=81019 start_time=2019-12-13T04:09:11Z barcode=BC01 runid=2c9cf7bc05858273f10e7d7ec552fc0bd742dc3e
CTCCTGGGAGGCAGCAGTAGAATTTTCGGCAATGGGAAACCCTGACCGACAACGCCGCGTGAAGGGAAGAAGGTTTCGGATTGTAAACTTCTGTTATAAAGGAAACGGCGGCTACAGGGAAATGGTATGGTGACGGTACTTTATTAGAAAGCCACGGCTAACTACGTGCCAGCAGCCGCGGTAATACGTAGGTGGCAAAGCGTTATCGGAATTATTGGGCGTAAAAGAGGGCAGGCGGCAGCAAGGGTCTGTGGTGAAAGCCTGAGCTTAACCGGTAAGCCATAGAAGAAACCAGGCAACTAGAGTGCAGAGAGGATCGTGGAATTCCATGTGTAGCGGTGAAATGCGTAGATATATGGAGGAGGAACACCAGTGGCGAAAGAGCGACGATCTGGCCTGCAACTGACGCTCAGTCGAAAGCGTGGGAACAAATAGGATTAGATACCTAGTAGTCACGCCGTAAACGATGGAGGTACTAAGTGTTGGATGTCAAAGTTCAGTTAACACGGTTAACGCAATAGGAGTACTCCGCCTGAGTGAGTACGTTCGCAGAATGAAAACTCAAAGGAATTGACAAGGGGAGCCCGCACAAACTGACGGTGGAGCATAATGGTTTAATTCGAAGCAGCGCGAAGAACCTTACCAGGTCTTGACATGCCTCGCCGGTCAGAGATGGAGATAGCTATATGAGATACAGGTGGTGCATGGTTGTCGTCAACTCGTGTCGTGAGGATGTTGGGTTAAGTCCGCGAGCGCAACCCTTATCGTTAGTTACCATCATTAAGTTGGGGACTCTGGCAGGACTGCCAGTGACAAGCTGGAGGGAGGCGGGGATGACGTCAAATCATCATGCCCCTTATGACCCTGGGCTACACGTACTACAATGGATGGTGCAGAGGAAGCCGCGGGTATGAAAGCAAAACCCATAAAACCATTCTCAGTTCGGATTGTAGTCTACCCAGCTCGACTACATGAAGTTGGAATCGCTAGTAATCGCGAATCAGCATGTCGCGGTGAATACGTTCTCGGGCCTTGTACACCATGCGTCACACCACGAAGTTGAAATGTAACACCCGAAGCCGGTGGCTAACCGCAAGGAAGGAGCTGTCTAAAAGGTGGGATTGATGATTGGGGAGTTGAAGTCGTAACAAGGTAACCGG
+
(*-0-*(/)+2.,--,-20''++4:9-2964:434.(2-/4+,-43/1/6//1.-.*)'),28/2,-,+1,07392-06-6.00992-2134.6.-.53*0)*/+(/51051-/2./9+).-(,11+'&().076;2),*'()41*'//++,,)*',-+-,*)/127427/./-,.6-0/50/5//03604..()(*0++..30//3+.-*-)&*++1997.91.)')2131002/.7.,.*4,)12./00/0541/76-0:676./5/2*+)&0/3/),,0*+((,&+13.76/7.-%+-**,,+(**,0*).3006*7)+*)0*/1,-'1**-//5:7.14-+.27672760.(*,0,,))-1/621.:-..062(&*('%),4467562****+'*+,.+-.+(&)(.-./4%),,)*/1731*'((,1+,,5,03..14)0-++571653/1-05106:83,&'+%'(&))22,),+--:1:14020*-)**6/+%1,+**%+%-.0-1-%)*+*&&'%')*140,,,,*(%'(%%&'(/0164')(+)7.+-34226855,'($$'%%$((*,14,%',.(%(*-07%,%'$''/.7/())'-*,-/33;:68482,0.)*-&++/01+'%%*()()08(-%+'++*,+,)%$'&,'/*&#)*-,*()+-00)**337655./21.3,,/'/+,5:74445.58;+-364/,(,,523344311)*.24734./+,/-0*(5*%&')(/141017-1:23373;32196050006473,/1315;807775061.-/(00&'%)'2,..22+,/50+,,)((,()-35-0.....1141.0167571912***+.3259)*1+++-+)&'&&%&%)).-,987611-***'(&%$$%.512,-''&*,.0)**,76*+,*),,684089:<87827627-,)5*+.01565*5-)'(+22''&()+340:0-7/706755//4'00-8.-+,.,322)+++2/277:/7665:4*-,-886910786/900+,,--''#''*.'(&('&(+$$)%&''(*'(./*-&-('((*',54:75/2%$%*&&(+)0//7',)(*413114;4+.514<9115-..'$-+/53)&((,*+-*,-04584-2-6/495:)6
