# Supplementary material for: De novo species identification using 16S rRNA gene nanopore sequencing
Source: PeerJ. 2020 Oct 21;8:e10029. doi: 10.7717/peerj.10029 (PMC7585375; doi:10.7717/peerj.10029)
Supplement: Supplemental Information 2 — Contains raw reads. [file peerj-08-10029-s002.zip › pass_fastq_runid_2c9cf7bc05858273f10e7d7ec552fc0bd742dc3e_193.fastq]

@d199a52f-51ee-4656-a500-d88f897aae44 ch=44 read=71882 start_time=2019-12-13T04:09:36Z barcode=BC01 runid=2c9cf7bc05858273f10e7d7ec552fc0bd742dc3e
CCGGTTACCTTGTTACGACTTCACCCCAATCGCTGACCCTGCAGCAACCGCTATCGCGAGTTAGCTCACGGACTTCGGGTAGTATAGCTCTCATGGTGGCGGGCGGTGTGTACAAGGCCGGGGTGATGCCGCGACATTCTGATTCGCGATTACTAGTAACTCAGCTTCACATGTAGGCGAGTTTCAGCCTACAATCGAACTGAGACTGGTTTTAAGTTTGGCTCCACCTCACGGTATTGCATCTCTGTACCAGCCATTTAGCAGCGTGTGTAGCCCTACACATAAGGGGGGCATGATGATTTGACGTCATCCCACCTTCCTCCTGGTTAACTTAGGCAGTCTCGCCTAGAGTCCTCAACTTAATGAGTAGTAACTAACATTAAGGAGGTTGCGCTCGTTGCGGGACTTAACTAACTTTATCTCGACACGAGCTGACGATATGCACCACCTGTCACCTTGTCCCCGAAAGTTTCCTCGATTAGAGTAATGCAAGGGATGTCAAGTGTAGGTAAGGTTCTTCACGTTGCTTCGGAATTAAACCACATGCTCCGCTACTTGTGCGGGTCCCCGTCAATTCCTTTGAGTTTTAATCTTGCGACCGTACTCCCCAGGCGGAATACTTAATGCGTTAGCGGCTTTGAAGGTGTTGAAACCCCACACCTAGTATTCATCGTTTACGGCGTGGACTACCAGAATTATCTAATCTGTTTGCTCCCCACGCTTTCGAGCCTCAACATCAGTTACAGTCCAAGAGTCGCCTTCGCCACTGATTGTTCTTCTAATCTCTACGCATTTCACCGCTACACTAGGAATTCCCTCTCCTCTCCTGCACTCCTAGATAACGGTTTGGAATGCAGCACCCAAAGTTGAGCGGGTATTTCATCCCCTTAATCATCCGCCTACGCTCCTTTACGCCCAGTAAATCGGATAACGCTCACCTACGTATTACCGCGGCTGCTGGCACGTAGTTAGCCGTGGCTTCCTCATGGGTACCGTCATTATCTTCCCCAAGGAATAGGCACGATCCAGCCTTCATCACTCACGCGGCGTTGCCATCAGGGTTTCCCCATTGCAATATTCCCCACTGCTGCCTCCCGTAGGAG
+
55-45835:6:318)-,+.151--15,.-45.0/,,,91+$)%%'&&,+**.)*+$%%$'00-.4++,,6:567;8)4.*%&)''(&*).--/5722/'(.20,.6//.),(&-)1*42(+,&(#%-$&*(2864)07)*33:8;986528/-/13350641(,+3++)'(21446871.02;82)(*+(+,/857*,(4()-182.)(+-;*10..921:4::965740',+3/+.,**-.0*(('),264689017/&(&&(+'(*,)*$+-1,()()(&$)-*/402/00+*+,,186.,1136671693,2,5,6,204,*.1/0.($$'*66869525+0,.//014181-1-)+*//2/&(',142601073+-*5.10)-,0,)+)*0750901-743,2-2+*(-+'%'')+1/0+,,23)*-)*+,/-)*-..0/4:6997853(0*1*+)981+0.1())030,-/0-7.,&%''0+,,94.(21788995//0075.7*3.,.6:54-+%))01..1633..*.)3:667).--.0/31+*,*,,8-107-9847243126'7*:,1.86.+,2;</1722/7//0679*.+./09;2,0443-4/.0-1-/.0.-,00+-/-4,-45,%(*(+*1,(*6019:-&'*-.-)%,(*::89:28<;,0+101160.-02180''&)0,.//6...1/.;0)+.084+(,,//:6.-1278041/32261266557256'+&''*/00300/0-/1-*,,'/*.9<:726*+0-+--4075732:62*1,*,4//-//(,(/*2,,8-,-+13//*06)+7..-0--05870'0&30;32.5//3.----290.7/,11.,24,,&)&)*-..+/3-'*-/52758:968;113*//18075-.0/6*(()-,-)++;694681-*.*-4-.3252240/8/,/.--1.//+)'**2280;0//804250/133..%+(0...19136.8//09:/::9)6.&(-'%(($$#%(-.5.))--7;98885631(*))*-+,/6,,0)23-6530:626;+')+%)))(+8,8790*-/('4(+751.-+/),-,.
@10b84e6c-d90b-4a5e-b44b-46ace9714cf6 ch=377 read=86469 start_time=2019-12-13T04:09:33Z barcode=BC01 runid=2c9cf7bc05858273f10e7d7ec552fc0bd742dc3e
CTCCTACGAGGAGGCAGCGGTGGGAATAATGCACAATGGAAACAAGCCTGATGCTGTCATGCCGCGTGTATGAAGAAGGCCTTCGGGTTGTAAAGAATACTTTCAGCGGGGAGGAAGGGAGTAAAGTTAATACCTTTGCTCGTTATTGCCGCAGAGAAGCACCGGCTAACTCCGTGCCAGCAGCCACTTGGTAATGCAGAGGTGCAAGCGTTAATCAGGTGGGCGTAAAGCGCACGCAGGCGGTTTGTTAGGTCAGATGTAGAAATCCCCGGGCTCAACCTGGGAACTGCATCTGATACTGGCAGAAGCGGAGTCTCGTAGAGGTAGAATTCCAGGTGTAGCGGTGAAATGCGTAGAGATCTGGAGGAATACCGGTGGCGAGCAGCCCCTGGACGAAGACTGACGCTCCGGAGTGCAGCGTGAGGGAGCAAACAGGATTAGATACCTGGTAGTCACGCCATGTGATAATGTCGACTTGGAGGTTGTGCCGCGAGGCGTAGCTTCGAGCCTAACGCGTTAAGTCGACCGCCTGGGAAATGCAGCCGCAGGTAAACTCGAATGAATTGACGGGGACCCGCACAGAAGCAGTGGAGCATATTAACATTCGATGCAACGCGAAAGAACCTTACCTGGTCTTGACATCCACGGAAGTTTTCAGAGATGAGAATGTGCCTTCGGAACCGTCAGGACGGAGTGCTGCGCCCGGCTGTCGTCAGCTCGTGTTGTGAAATGTTGGGTTAAAGTCCACAGCAGGCGCAACCCATCGCTGTTGCCAGCGGTCGGCCGGAACTCAAAGGAGACTGCCAGTGATACTTAAACTGGAGGAAGGTGAGGATGACGTCAAGTCATCATGGCCCTTACGACCAGGGCTACACGTGCTACAATGGCGCATACAAGAGAAGCCTCGCGAGAGCAAGCGGACCTCATAAAGTGCGTCGTAGTCGGATTGGAGTCTGCAACTCATTTCCATGAAGTCGGAATCGCTAGTAATCGTGGATCAGAATGCCACGGTGAATACGTTCCGGGCCTTGTACACACCGCCCGTCACACCATGGGAGTGGGTTGCAAAGAAGTAGGTAGCCAACCTTCGGGAGGGCGCTTACCACTTTGTGATTCATGACTGGGGTGAAGTCATGGCACAAGGTAACCGG
+
*..)(*,*'*.%+,/466&**%,2)2/)'++,.+3--+%*'&)*3-2850/-+*(&'*+/29:11/.+/,-/79))+**+--2*+855;3457*'&&)%*36--(.-,43)'..0/,5,&()4983172813.++:8.277,21&))$)+%'))/&')'(897282,1.--83*7-.:10..-4,%'&#&%*&'%#%#'&+(,-19100/.;,8,/(+'()....4575,1331200.030.-78/,192271:(*-;9861394.414*&.6577003745:5/60..-,*3*))*)5,3+*)&)+()*+')*+')-/--%*)&%*'*'--.,398421100921%&)&'0.*+,,,-20.2-,0+/+,/49281-+&(%')*/-<6/)37893.5.++.-,0(/,5+(*'')0,(,,*.%$)--'--.<57'42,//.+-078;++201435()*-/&-(+()*+)*)*+++/9/801230601068)*+,29475%.+,1*&&),'(363/0+155001//227/7:678(-(&'*.'/4/))&()%(/6*/5/.64021627+5(793+,13...2(%''&'%.123)**'+'((1*+,)0,,*1/189979024,*/222/.+-4.2+-0352247792...6*5,,7:31-,,..:7722;33888:707(2),0'&$%'2857(.&'(+,-,1)(%$'.-/143+4.+,-*-,-.19/--27-,(-'),+2/-..,+7-&')#1')/-+0.'-(%'**%)+)+-),17264:/.'--2,1+0/114:0--),-1316.--*)))(&((1/),15.+0(++*&*&'*/6697988905+-/.53,0.**;1/.---.80*,-)*,,-()&(+.88636128-,-,+342/')(*-*.9886/.*(&)+;<443874410//593137957500..-0&1(3,/'(').0:;38221$'+*-7+-.1,,,0.3+-,-100,-..811198:545.+,.-,/*)*286-+*.-02210(&354+3+((+**+),/*/6/*-./1.07462/3++,,62183/37-((('**,.('$.(0+5369-+2(&))&('&'$(/5.0090-.047:95633654.-&'(+-,-3%4%&&()43),,)(+002
@e53e84c3-a675-4a3a-9a48-88105767af54 ch=14 read=41393 start_time=2019-12-13T04:09:31Z barcode=BC01 runid=2c9cf7bc05858273f10e7d7ec552fc0bd742dc3e
CTCCTACGGAGGCAGCAGTAGAAATTTTTTCGGCAATGGAAACCCTGACCGAAGCAACGCCGCGTGAAGAAGGTTTCGGTTGTAACCTGGCTATAAAGGAACGGCAGCTACAGGAAGCTGGCCGAAATTGTTGGCGTACTATTAAGCCACGGCACAACACGTGCCAGCAGCCGCGGTAATACGTAGGTGGCAGCGTTATCCGGAATTGTTAGTAAAGAGGGGCAGGCGGCAGCAAGGGTCTGTATGGTGAAAGCCTGAAGCAACTTCAGTAAGCCATAGAAACCGAGCAGCGGGGGTGCAGGAGGATCGTGGAATTCCATGTGTAGCGGTGAAATGCGTAGATATATGGAGGAACACCGGTGGCCGAAAGGCGACGATCTGGCCTGCAACTGACGCTCAGTCAGCGTGGGGAGCAATAAGTTGAATGCCCATAGTAGTCCACGCCGTAAACGATGAGCACTAAGTGTTGGATGTCAAAGTTCCAGTGCTGCAGTTAACGCAATGAGTACTCCGCCTGAGTAGTACGTTCGCAGAATGAAACTCAAAAGGAATTGACGGGGCCCACGCACAAGCGGTGGAGCATGTGGTTTGTTCAAACAACGCAGAAGAACCTTACCAGGTCTTGACATGCTCATAAAGGCTCCAGAGATAGCTATGTGAATGCAGGTGGTTATGGTTGTCGTCCAGCCCGTGTCGTGAGATGTTGGGGTTTAGAATCCCGCAGCAGAGCGCAACCCTTATCGTTGATTACCATCATTAAGTTGGGGACTCTGAGACTGCCAGTGACAAGCTGGAGGAAGGCAGGATGACGTCAAATCATCATGCCCCTTATGACCTGGGCTACGTGCTACAATGGATGTATGGTGCAGAGGAAGCGAAGCCGCGAGGGTGAAGCAAAACCACATAAAAACCATTCTCAGTTCGGATATGTAGTCTGCAACTCGACACATGAAGTTGGAATCGCTAGTATCGCGAATCAGCATCTCGCCCAGTGAATACGTTCTCCGGGCCTTACCGTCCGTCACACCACGAGTTGGTACTTACCCGAAGCCGGTGGCCTAACCGCAGGAAGGGCTGTCTAAGGTGGGATTGATGGTGGGGTGAAGAATCGTAACAGAG
+
&'*+(&+&,%(++414/24-,+*,*1559-54:66<64/'*,,40**.020+0'.-..*0,)*-***+'))*-,9,,&-(2('++/.-*'&&'*69()&''**+($****))-')*$$%)()'&'&$*&%'+))***)*---81-)+-)*'&'$&)+,+-+/),)&&'%(+,,.//-/2/-0200,2*(%&)/10/8..3)0,0,3,*.0//+7/(&')(.,--63//94(/,/(,35.555.')-0+*'')(*++'-)&&%%&.*8(3248+07-./..1+-(&&$'%('+.+,(),8-5+*/-,01667)**..34).&.&$%'&)*'*+2/+.179/,+/--+-0.,.+174389'62311)'**'(-+/0/18875,4,6,337/.---0'())()-0%')*5368()&(5,+.-(++''/-)03-%*''.)-/33),,15769;7/,*,*(&%')(041440<0:06,14.84+,41('++)*))1/11:,*+%&..+''((+.0292586/-+--163457;6'2),.76//81-01784)*)((**)-83472/5*%)((%(',/04:88:.21-0-)*/17-'+-*%'-.26211('1++./1,**,-2*.+,'.-,0/&&#()*,+.2,)*((,''),*.0&/.,./&.(&&'$&&-,0-)%#'*/318/57,+,*),08901.00-042478-30)483-7*,)*-..5*$)%$'&'$('56*-*3.+3/2/,,0')-502855655866,0,/58.878/*,),-6688:,+**'%,,)378.*0,,3,3-,36,/221/.2-53//064(3-/68.+0/++,06023'%'''()%)&&()*(*)((+*'))--526'(*,).)*&(-*.6,,)(-4-5.6/'(065.54)(**,/36.00259868469<936,.(+*%$'/656/6--...%($&%*'*-*+0//.512-/.-+433-$$&)../024,.&',,-*)),778:731/-,.(+',1-/%%$%(52486,-3.+'+0*,*)/)61.**%%$'/-)(,1)/4665670.+,)/,(***-++*),-('0221-*-*2;6/4-*,-1)4)220.))+()*+-435.-+(')
@4701e6f9-f452-46cc-bbda-9e5f19f5b86e ch=59 read=84373 start_time=2019-12-13T04:09:44Z barcode=BC01 runid=2c9cf7bc05858273f10e7d7ec552fc0bd742dc3e
CTCCTACGGGAGGCAGCAGTGAATATTGCACAATGGGCGCAAGCTGTTACCGCAGCCATGCCGCGTGTATGAAGAAGGCCTTCGGGTTGTAAAATTACTTTCAGCGGGGAGGAAGGGTAAAGTTATACCTTTGCTCATTGACGTTACCAGAAGAAGCACCAGCTATCCGTGCCAGCAACCCGCGGTAATACGGAGGGTGCAAGCTGTCCGGAATTACTGGGCGTAAAGCGCACGCAGGCGGTTTGTTAAGTCCAGATGTATGAAATCGGGCTCTTCCTGGGAACTGCATCTGATACTGGCAAACCTGAGTCTCGTAGAGGGGGTGAATTCCAGGTGTAGCGGTGAAATGCGTAGAGATCTGGAGGAATACCGGTGGCGAAGGCGGCCCCTGGACGAAGACTGACGCTCAGGTGCAGCGTGGGGAGCAAACGGGATTAGATACCCTGGTAGTCCACGCCGTAAGCAGTAATCGACTTGGAGGTTGTGCCCGCTTGAGGCGTGGCTTCCCGGAGCTAACGCGTTAAGTCGACCGCCTGGGGAGATACGGCCGCAAAGGTTAAACTTTCAAATGAATTGACGGGGCCCGCACAAGCGGTGGAGCATGGTTTAATTCGATGCAACGCGAAGAACCTTACCTGGTCTTGACATCCACGGAAGTTTTCAGAGATGAGAATGTGCCTTCCCGGGAACCGTGGGACAGGTGCTGCATGGCTGTCGTCAACTCGTGTTGTAATGTTGGTTAAGTCCGCAACGAGGCACAACCCTTATCGCTGTTGCCAGCGGTCGGCCGGGAACTCAAAGGGAGACTGCCAGTGATAAACTGGAGGAAGGTGGGGATGACGTCAAGTCATCATGGCCCCTTACGACAGGGCTACACGATGCTACAATGGCGCATACAAAGAGAAGCGACCTCGCGAGAGCAAGCGGACCTCATAAGGGTGCGTCGTAGTCCGGACCAGGTCTGCAACTCGACTCATGAAGTCGGAATCGCTAGTAATCGTGGATCAGAATGCCACGGTGAATACGTTCGGAGCCTTGTACACACCGCCGTCACACCATGGGAGTGGGTTGCAAAGAAGTAGGTAGCAACCTTCGGGAGGGGCGCTTACCGCTTTGTGATTCGCGGAGGGGTGAAGTCGTAACAAGGTAACCGG
+
,-3,-06.75*+*)&',&+*)*-,&1***,.1;3191-+-05*-()()$+*$%&%()*(%68(+232476./-(**)2/6433+;76:32/70*.0,./:63,0++,2,*-.*(,)%()85,2***+-05:0,+++*21../-10-2-)'.*%*)%)%%()$'&&)0056557+/1/'2,''-/1/08001620..+0,/06-31011&(-)'0-02288986+3-)'(-33444--8988;9,(+-,*)+/(),64(('&&-1-,/+.460-%%)()/41.//0////1,+,//+,0+*18*//)+)+-//2566-+-457-//01305*+554.-.002:963:.,,;:9/-)((0/44-,6+/-.666.,10,3')/38/1,/872+788:())&(,,,,20224+/52.')&')0437.((,63)/&::181.*40::<800441347223/-/+.25'1$&/,)+-104.8/7-5/60/0188.&)0*--/238::;779//).(*,,0.///041:37/644+6:5283397)*)+.04688..23:)5-597:1*0-*+5:850/213/-+*,51.52**),*)),*2286//012283:;5:6<711212:77,0)+30063/3--/1/5-2-,,-.02220')+/,+,-;:5.,+(+-/101(1-/776:6://+(5:2:398;:<905$-*+&+'*,/1184449:522)',.289-8--**%&(+,720178+-6/),/.5)'*((&*0.05,,/,,-((.))7,-:4555966.+03-4608116'(%.,*)+21254-,/.-.13;::9;0,.-+2,5129;478678785)*+168:6-..-55.%$%%'*+,&062,+,,*.++-.-/-34:36310425679:*(*&()'(3247797,-)+'+,4;2649667575655)1.,*0/02885376435/'('(01/&&)()-/055624+1/14/+1'5'4*1)+)(&'(((.-:6;984,.*,+68.(,-74123102/411')%+-.,3///0.-+/6+4)%'+,4342688:5,,./8/4.)(,/,'*,*+22:/+&)'.-2497-;.*+107/2231-/2',+,/((*-/65(')+')//1.+1+++0-.-/015-61497:3.
@2ea81d06-4400-4e79-b318-ef41914e2b30 ch=55 read=74548 start_time=2019-12-13T04:09:53Z barcode=BC01 runid=2c9cf7bc05858273f10e7d7ec552fc0bd742dc3e
CCCGGTTACCTTGTTACGACTTCACCCCGAGTCCTTCGTACAGTGGTCGCCTGCCTCTCTTCGCGAGGTTAGCGCAACGCCTTCAGGTGAACCCAACTCCCATGTGAATTAGCTGACGGGCGGTGTGGCCGCAGGGCCTGGGAACAGTATTCACCGCGGCATGCTGATCCGCGATTACTAGCGATTCCGCCTTCATGCTCTCAGTTGCAGAGAACAATCGAACTGAGACGGCTTTTGGAGATTAGCGCACTCTCGCGAGTTTGCTGCCCACTATCACCGCCATTTGCTTAGCGTGTAGCCCAGCGCGTAAGGGCCAGCGGGGATGACGTCATCCCACCTTCCCCGGCTTATCACCGGCGGTTCCTTTAGAGTCCCCAACTAAATGATGGTAACTAAAGGCGAGGGTTGCGCTCGTTGCGGGACTTAACCCAACATCTCCACGACACAGGCCTTTGACACGGCAATAAAATACAGCACCTTAATGTTCCAGTCCCCGAAGGAAGAGATCCATCTCTGGAAATCGTCCGGACATGTCAAACGCTGGTAAGGTTCTGCGCGTTGCTTCAGATTAAACCATGCTCCACCGAAAGTACGGGCTGATCAATTCCTTTGAGTTTTAATCTTGCGACCGTACTCCCCGGAGCGGATAACTTAATGCGTTAGCTGCGCCGCAAGCGCAAGTGCCGGACAGCTAGTTATCATCGTTTACAGCGTGGACTACCAGAATTATCTAATCCTGTTTGCTCCCACGCTTTCCTTTTTTATAGCGTCAATACCAGTCCAGTGAGCCGCCTTCGCCACTGGTGTTCTTCGAATATCTACGAATTTCCTCTACACTCCAGATTCCCACTCACCTCTCCTGGATTCCAAGCGATGCAGTCTCGAGGCAGTTCTGGAGTTGAGCTCAGGCTTTCACCTCCTGACTTACAAAGCCTACGTGCGCTTTACGCCCAGTAATTCCGAACAACGCTAGCTCCTCCATTACCGCGGCTGCTGGCACGGAGTTAGCCAGACTTATTCTCCCGGTACTGTCATTTATCATCCCGGGTAAAGAGCTTTACAACCCTAAAGGTATCACTCACGCGGCATTGCTGGATCAGGCTTTCGCCATTGTCAATATTCCCCACTGCTGCCTCCCGTG
+
-4-))63+/85:3.8)+++.273.3/4.&%%).1,82&(&*%&)*/.)(,1*+/0.22015'%*&%'*..,+/-,.)+(,).21-/30/0.61,,2+/,91-,..,*./3+/-../16971-//(+'&%%#$&()(-412930)+,$,)5960.*()-621366623.2*&&)(1*)$*)+0558544)()))((,'))*,.&/,9.2.1+(0-,7947,*5237,4-4-.(.78,4/***3,,,'%&&*00+0..4343:8/02089/+--%//.3519:.98-+%*&%&)''-*)(,,('+****/.,+465,'$%'(.*,*+.23988,83*'2,6.352*-2/16223/34/9019::20-85/.0/,30.',&$(556///874))-(+,50,..('-3*./'((+/59,8++*643-/130/6,0-;:7510''*,)++,)-/0)+',*/-&(*'+-%$&,'*),2110*/(%%+',-:230.//954-.+)+())'(((.09240/-/.+++,)*.05'3*30463697;7934*)'&()0-6:976947750,,0/.(%)1+45+/+()(./.,'(%%(+*$)&(&0)+$%)*,,./-6-/76/-/,<<5+611251248:;7:55*1-**+-*+3(+.1*'(*.02356.9.-+0.017:;(-&(&'&6,8/7658(7++)**,-(+356868884;7','---237/..)-''*-)0*+,5243147604;3+.1,73)++*57-1*/5806*((**+,++,0((+.*4442/..1*.594465<78::75542'*+<:900(+-..88767+0+78(2+*.33/-.-1%(#&8);5((./2/.5---060593504)3+6.-,-,221/-.+$'.).-58<222/(*16)$2659&35.//*.')1)/*((.+**%&&&&#%&%%(()56//.25...05--,1/5464**1.82)1*'+&,-155,0411502:6-3-,-5641)'%&'1$&++&)()).1.5.-320,75-+/*/146831/6,.167-;-*+/2--5*'$'(%%%%'*0/<0/28(*'%%)/-011/0..01./2:,-/08456*6786:9667;-.40//*1-/0,242-'*+347669-58/+2.
@285e67cb-e9cc-48cf-a21d-3cc84a87d6ac ch=125 read=101009 start_time=2019-12-13T04:09:51Z barcode=BC01 runid=2c9cf7bc05858273f10e7d7ec552fc0bd742dc3e
CCGGTTACGCCTTGCGGCTTCACCCCTGATCGCAGATCACAAGTGGTAAACCAGTTGGCTACCTGCTTCTTTTTGTACTCCGGGTGTGACGGGCGGTGTGTACAAGGCCGGAACGTATTCACCACGTGGCATTCTGATCCACGATTACTGCTTGGTCCGACTTCATGGAGTCGAGTTGCAGACTCAATCCGGACTACGACGCGCTTTATGAGGTCCGCTTGCTCTCGCTGAGTCACTTTGTATGCGCCATTTAGCACGTGTGGCCCTGGTCGTAAGGGCCGCGATGACTTGACGTCATCCCCACCTTCCTCAGTTTATCACTGGCAGTCTCTTTGGAGTTCCGGCGGACCGCTGGCGGCAAAGATAAGGGTTGCGCTTGTTGCGGGACTTAGCTTAACGACAACACGAGCTGGCGGCCATGCAGCACCTGTCTCACGAGTTCCCGAAGGCTATTCCATCTCTGAAAACTTGCGTGGATGTCAAGGCCAGGTAAAGGTTCTTCGCGTTGCATCGAATTAAAACCTACATGCTCCACCAGCATTGCGGGCCCCGTCAATTCATTTGAGTTTTAACCTTGCGGCCGTACTCCCCAGGCGGTCGACAACGTTAGCTCGGAAGCCACGCCTCAAGGGGCACAACCTCCAAGTCGACTCGTTTACGGCGTATGGACTCACAGGGTATCTAATGCTTTGCTCCCCACGCTTTTCGCACCCTGAGCGTCAGTCTTCGTCAGAGGCCGCCTTCGCCGCGGTATTCCTCAGATCTCTACGCATTTCACCGCTACCTGGGATTCTACCCCTCTACAGGACTCAAAACGCGGTATCAGATGCAGTTCCCAGGTTGGAGGCCAGGGGATTTCACATCTGACAACAAACCGCCTGCGTGCGCTTACCGCTTAGTAATTCCGATTAACGCTTGCACCCTCCGTATTTACCGCGGCTGCTGGCTGGAGTTAGCCAGTCCTTCTTCTGCGGTGGCATCAATGAGCAAAGGTATTAACTTTTGCTCCTTCCTCCAACTGAAATTACAACCCGAAGGCCTTCTTCATACGCGGCATGGCTGCATCAGACGCGCCTATTGTGCAATATTCCCCACTGCTGCGCATCCCGTAG
+
20&*.-)/%%$'0'-.,,2.8-7..++*/0.+-'/444()))%)'('%%$&'((3,2))%#%%%#&(/+.551-%(&)*.1),)++().52455-,*)*(,,0242556.:-8218/9/.).3&())20..38/**+-2+()),+6.--''''0-7452-/.1/,.0-))*+''3475877973.).+203434/.124742(+,-1,.*)-..33****'+/0/4'&$&#%&+$''&(%**-*+*-101)'%%%%),**'%'+..,2757/3/,.7653)),.30010520-)))*+//.*',/3814.0'(*,&%()*-..7.,-11-+,+(.-(*,/8-+/11822/(+*8,*&()&)&'(/16),'*+.1,-.1,.8-.+782.0-)'*%&-/&%$&$#'(,*)0/*,'&&%(2'(')'#%'154566++***$*.320-(-*+*.%$(-+2,-21-(&'-,''-++-,0587+()*+)1..9,,-574+-3/87403+.0-:,,+11'&(*(035+00$%'$&'*,-/'+&$#'$)')(&+(/44,,-10001-,2:93040;:2+6./-1(+*3.1(*)-.7992+154*++(%$$'%'(/+.*./3&1),&).,034978/-*-)3-/1/417.7-*)*+(*&$$'(.4+$)&2123/1270/*''**/231330+(')#%)-*).)680)(+*'%&&(-*,+/6('++*/)-.0(*(*)5456,,(/)2*&+%#$&&*,(('0-/097737(***),..-001,3:/,&*,./,+,)(24.-34.+*,1+-*42+5&+50463074.1/6&3+/0:2456355674,-((--,))'#()/6$+1*-%36++&(*-1+**&,6010,')')*%'+-446-,(*%)-(&$$'(./8834.,+1+.((&)-,++-/98167./*+52,,311/50127,6(%%&)$)--(,04&(/'(&2-2/,*)(()$$$%&,.*3--*0227-''-*,614*.78*+0149,622-0(+')*-00&'%$)+.-5/+),,116+622:98)'*'**+(*/05353741/+)),)-*///./6,-'*+2/*1,761-),.-,'+-&*(*-*&'0)-
@e9821cfc-1053-45f4-ba51-bffd0cb5097d ch=148 read=59226 start_time=2019-12-13T04:10:03Z barcode=BC01 runid=2c9cf7bc05858273f10e7d7ec552fc0bd742dc3e
CTCTACGGGAGGCAGCAGTGGGGAATATTGCAATGGGCACAAGAGCCTGATGCGTCATGCCGCGTGTATAGAAGGCCTTCGGGTTATAAAAGAATTACTTTCAGGAGGAAGAGTAAAGTTAATACCTTTGCTCATTGACGTTACCGAAGAAAACACCAGCTAACTCGGCAGCCGCGGTAATACGGAGGTGCAAGCGTTAATCCAAGGATTACTGGGCGTAAAGCGCACGCAGGCAGTTGTTAAGTCAGATGTGAAATCCCCAGCGGGCTCAGCCTGGAGACTGCATCTGATACTGTGGCAGAAGCTTGGAGTCTCAATGGGGGGGTGGGAATTCCAGGTGTAGCGGTGAAATGCGTAGAGATCTGGAGAATACCAGTGGCGAAGGCAGCCCCCCTGGACGAAGACTGACGCTCAGGTGCGAAAGCGTGGGAGCAAACAGGTTAGATACCTGGTAGTCCCACGCCGTAAACGATGTCGACTTGGAGGTTGTGCCCACGCCCAGGCTGGCGGAGCTAACGCGTTAAGTCGACCGCCTGGGAGTACGGCCGCAGGATTTAAAAACTCAAATGGTGTGGGGGCCACTGAAGCTGATGGGAGCATGGTTTTAATTCGATGCAACGCGAAGAACCTTACCTGGTCTTGACATCCACGGAAGTTTTCAGAGATGAGAATGTGCCTTCGGGAACCGTGGAACCCAGGTGCTGCATGGCTGTCGTCAGCTCGTGTTGTGAAATGTGGGAGTTAAGTCCCGCAACGAGCACAACCCTCCCATGCAACTGTTGCCTTGGTCCGGCCAGAACTCAAAGGAGACTGCCAGTGACCAGCTGGAGAGAGGTGGGGATGACGTCAAGTCATCGCGGCACCCGACCAGGGCTACACACGTGCTACAATAGCGCATACAAGAAGCGGCCACCGCGAGAGCAAAGCGGACCTCATAAAGTCGTGCATCATGGTGGATTGGAGTCTGCAACTCGGCTCCATGCAGTCAGAATCGCCCCAATGTCGTGGATGGGCCACCACGGTGAATACGTTCCCGGGCCTTGTACACACCGCCCGTCACACCTTGGGAGTGGAGTTGCAAAAGTAGGTAGCTTAACCTTCGGGAGGGCGCTTACCGCTGTGATTCGCGGCTGGGTGAAGTCGTAACAAGTAACCCGG
+
+2.*)),23-+.,(,-,-1.19/+61.20'0*5//2('$'*+'(+-/))))$%$%&'(,33&''+')+,%%*('*0/,/-*+)0*&))59+$)*,,''.&%$#%/(*,)()%$'*.'*)**-+,13680-566080-*,*-.')&$%'#-*--))+*&*+*2-+'(')(0.2503+/+,((&('('**,-/22./10606/5'*%-''--+.25<952441.))''$''*)-211./2*3,6+/027840+*')2.,584+(('+..223/,12013%&...-/0086546361/'%,.,%(&&&'(*'&(+10*&$&')(-54+*&3(/(0*;,,2620/++()/+-(.0)))&%$%')-14153+,'-*&*)%*2363.,,,/-%482689.)-715,+)*),-,-21335*+5573'(**)+67/3/(*+/:5(&/),+)(**/243152,-.11*).-3948:9+.++*(..,,)*&,++'*/:+.,87*%($%'%%.-/04+/()&))1192/-,3-9/410,).1+/6,57,)('(+&)'&),*)1'.2*1:<:0589668/.+.)$&+.1*)'#())**'**.&.+)0%)*0211.;;-/4445)(**,0(-*-(*0++&0808/.63/02,.*(',,/2/-..6(3+,79-*,+++,./.*+1.08888210&-.-+37**'*%+.''*-1155*()((-40////4563-33479)5,'&+),/*'2)-)$'+9,3+/.5)%&'$(%'()+.-&05+)+5.)(&(),-/1-*),%$%)(6500337+.'+*35*1*-3(+,3745900/-,+)&$&(/-**)'(,,+1:8++.234515*1*24484(&**)%**&(*,0..060-,+*(()))473.,1+*&)*+0.23+5+&)&$&&%%%#))&&'(((./491+-.<86720+*,3*())',((%'$&(&*())&-'()$&(*311.2//..',+2.''$&(((*%)),//(+''$'%)*/0+.02+*&'-*,$%$&().+'(0-&/1.30/,+.13.-,+*-,+-(35/.86./4.(')&%'%-+)(*,/&*,,(),,,)%/)+)))))(%.'+(&(+,6('./.--133.//%%'%&&'.20&((0**(20*)**()/--,0+.1.-.*+'')4
@c7649652-7640-4cbf-a5d2-146b588d82c3 ch=1 read=23585 start_time=2019-12-13T04:10:17Z barcode=BC01 runid=2c9cf7bc05858273f10e7d7ec552fc0bd742dc3e
CTCCTACAGAGGCAGCAGTGAGAATATTGCACAATGGGCTGAAGCCTGATGCAACTTTCATGCCGCGTGTATGAAGAAGGCCTTCCGGGTTAACCAAAGTACTTTCAGCGGAGGAGGAAGGGTAAAGTTAATACCTTTGCTCATTGACGTTACCAGAAGAAGCTTCCGGCTAACTCCGTGCCAGCAGCCGCGATACAATACGGAGGAATTACCGCGTTAATCGGAATTACTGGGCATGCAAAAGCGCACGCAGGCAGTTTTGTTAAGTCAGATGTAATAGAAATCCCCGGGCTCAACCTGGGAACTGCATCTGATACTGTGAAACGGAGTCTCGTAATAGAGGGGTAGAATTCCAGGTGTAGCGGTGAAATGCGGCCAAAGTCTGGAGGAGGAATACCGGTGGCGAAGGCAGCCTGGACGAAGACTGACGCTCAGGTGCGGCGAAAGCGTGGGGAGCAAACAGGATTAGATACCCTGGTAGTCCGCCGTAAACGATGTCGACTTGGAGGTTGTGCCCTTGAGGCGTGGCTTCCGGAGCTAACGCGTTAAGTCGACCGCCTGGGGAAGTACGGCCGCAAGGTTAAAAACTCAAATATGAATTGACAGGGGGGGGCCCGCGCACAAGCGGTGGAGCATGTGGTTTAATTCGATGCAACGCGAAGAACCTTACCTACGGCATCCACGGGATTTTCAGAGATGAGAATGTGCCTTCGGGAACCGTGTGAGACCCAGGTGCTGCATGGCTGTCGTCAGCTCGTGTTGTGAAATGTTGGGTTAAGTCCGCAACGAGCGCAACCCTTATCCTTTGTTGCCAGCGGTCCGGCCGGGAACTCAAAGGGGCTTTGCCAGTGATAAACGCGCTGGAGGAGGTGGGGATGACGTCAAAGTCATCGCCGAAGCCCGCCACGACCAGGGCTACGTGCTACAATGGCGCATACAAGAAAGCGACTCGAAACAAGCGGACCTCGCAAAGTGCGTCGTAGTCCGGATTGGAGTCTGCAACTCGACTCATGAAGTCCCGAATCGCTAATCGTGGATCAGAAGAAGATGCCACGGTGGGCATTCCCAGGCCTTACCTGCCCGTCACACCATGGGGTGGGTTGCACCTAAAAGAGTAGGTAACAGCAGCTTCGGGAGAGCGCTTACCGCTGTGATTCATGACTGGTGCAAAAGTCGTAACAAAGGTAACCGG
+
246)'%)%'%(.,)212266%)&,'*..--+-09558/)%$0-%,0-..100&$%')(*24&'**,-.)++/671*,/*0/5691'+4+3))#('19.)),+2:.-'('((&/*'/+*%),'&1:1,..0-+,9-56,'*,.28332:3440/)&$**')+#%')*'+**++8067124,-*)*54483540-+))----.).,*)%%+,)+)'**./20*+'')).3.016.'&'&&&-02,,,+.,//32032(57<<-.6060259125-*'%%%%'-0*++43+-43+-916371/57.5674300/..,-'((*%$&'%&))'**-.8//('&%&',04*/0+7,7.9(&0),&'$$&+)31/51--/'+%%-0.,--090.5.,+'+()329::83:2002+./+27:(+88:-7/,,/00025678'00..-(('(-,*.-4845:-),/4:)5*')$5()'3.1.5,*.58775/)'+-3238'/.'')-,0*&%%/(23228-**.,%%&(&.3+.701*),+,0++)*532/..2-;./-1258:746947:7&($%'()*4582738)3+;,<<;;7898;-)%%$&((-*.0&,-52521.-6.*-&,,-.0,+..*27.../7556:8;9482921-1159793-(0.+351),)(-0)&'+'--0/*)---((-8<43++*++:442/3-+)+,2/41-:0709;731'*)//4((+15888:;:4920,++.65881233040(*%(',*1,+,691365644..4.'),'.*(*)*+6599/..)/2/03+-.8./31063963*/-00*4,*')-.,4+)+0')(()(/6454-,,.0+,++'++.,+0-*)*+*)*(*//0043,(++(,-656,/)&((&+))'+.*-.06;56+'''))&*.45393;3190,+&&')+2-**'%%++,(,'%)&*60&+3986:88&(+3-*//2456*2,.-4'2*(3*/)*)+0112..,+-324-0(*),/-//1,)(0,1..%''+*)67:989.-1-(*)&,,/05)++5/+&$)(/4.3-%/*.))&#')'%,-()4/+-')-)*-0+,)*))*7,1+-&&/44)'&&'(.2,,%+*%0$$%+*019)()'$*(*+-,11(+0+0867:+&&''-,+)+'',30-)33679:85:.,0+,,.0.-
@11c17d33-0e10-43f2-b485-586d29496452 ch=142 read=87629 start_time=2019-12-13T04:10:15Z barcode=BC01 runid=2c9cf7bc05858273f10e7d7ec552fc0bd742dc3e
CTCCTACGGGAACGCGTGGGAATTTTTTCGGCAATGGAAACCTGACCGAGCAACGCCGCGTGAAGAAGGTTTTTCGGATTGTAAACTTCTGTGCCGCAAAGGAAGAACGGCGGCTGGGAAATGGTAGCCGGTGACGGTACTTTATTAATACGGCTAACTACGTGCCAGCAGCCGCGGTAATACGTGAGTGTATCAGGTGTGGGCGTAAAGAGGCGAAGGCGACGCGGGTCTGGTGGCTTGAAGCTTAACTTCAGTAAACCATGAAACCAGGCAGCTAGAGTGCAGGAGAGGATCAGTAAAATTCCATGTGGCGGTGAAGTAAATAGATATGGAGGAACACCAGTGGCGAAGGCGACGATCTGGCCTGCAACTGACGCTCAGTCGAAAGCGTGGGGAGCAAATAGGATTAGATACCCTAGTAGTCCACGCCGTAAACATTGATTACTAGTGTTGGATGTCAAAGTTCAGTGCTGCAGTTAACGCAATAAGTACTCCGCCTATGATGAGTACGTTCGCAGAATGAAACTCAAAGGAATTGACGGGGCCCGCACAGAAGCGGTGGAGCGTAATGGTTTAATTCGAAGCAACGCGAAAGAACCTTACAGGTCTTGACGCATACTCGCCGACTCCAGAGATGGAGAGAGATGGCTATATGGTAGGTGGTGCATGGTTTGTCGTCAGCTCGTGTCGTGAGATGTTGGAGTTAAGTCCGCAACGAGCGCAACCCTTATCGTTAGTTACCATCATTAAGTTGGGACTCCTGGCGGGACACAGTGACAAGCTGGAGGAAGGCGGGGATGACGTCAAATCATCTTTATATGACCTGGAGCTACACGTGCTACAATGGATGGTGCAGAGGGAAGCGAAGCCGCGAGGTGAAACAAAACCCATAAAACCATTCTCAGTTCGGATTATGATCTGCAACTCGACCACATGAAGTTGGAATCGCTAGTAATCGCGAATCAGCATGTCGCCCCGGTGAATACGTTCTCGGACGCCATGCACACCGCCCGTCACACCACGAGTTGATAACACGAAGCCGGTGGCCTAACCGCAGAAGAGCTACATCCTAAGGTGGGATTGATGATTAGGGTGAAGTCGTAACAAGGTAACCGG
+
*.0*'&)'**'(/-.*-+.(*)*7<<=9*5/-062.*',**;**,7.3)/2253/1:688.-1/(,--/399:-3)2)01/3597.-4*+,*%&%%%.5,))(''0,6/3.)0*,-('*++')&&%&(&'*3//0(-/.*-.)(0&.'()/-3455323+,-,*)'&'+)*,3.0+.-0-,,/12'&'*&+(+0&+.'&'*3523/29*&()*+)+&&%%&')&&(*)('(+-5/*'&%%&+&%'')'*.01(3-38//-%($'34-9//1-&*)*,%'(+.0+1-+'(-*+*'$$'*-*.(2,2)*)'&.,'/0*&)#('&($('-,-+'(&*&*(*.55343352&(+'+-/99223210419178160//..)+*++./5(*,*)*/:6:9+(,,.9<42+1)01.047359.-'&3,,/5./135902290.%)&&%.'(*)(%*&05(4-9653(3.+-53&2112444/01727236/;000-0/014646/.(('(*)'%')8.4.'(-.))401/9701148,00,-1,**+)03/,54../1)$('+-4:65920-+-(++,28:7696:5.*.+/0(3%%)*1+'*13373,0*)//220./0*.&'&()+#&%**/2./,++,/394-*)('&+/*553471+()(%*++.797887).-.*).4861+-..267.00.002/02000()%&,8.7.071./3.4*)//.40-10)&.*/1040..18239522)*+0-+2+/79-1/3&''*(('/,/()&*/,--2-**&1)(./-6/73.,57353211457;////0((*%&*,-.469/28&),32/+,*+/84233635;::8610-/('--&*(*+')-*0;79-,.)+)'2('*;:3283*-/7914655;788054;8.6*2)$*&&2//.*/++,732-))')0,3.+306/0922)***+,/...*),,6581-136512/**(('41104/)(,59651(1&-%$$$(&+(,-/768;7256/1.16/1-.-*+())41/*---5-.5/70//3064969&1(((,)/.-+&'',,)(/6/70080.7**++,312',03-'/*)*//0/6779.40292;08
@855d8e15-3281-41e8-b301-82438aac3e5a ch=505 read=66897 start_time=2019-12-13T04:10:10Z barcode=BC01 runid=2c9cf7bc05858273f10e7d7ec552fc0bd742dc3e
CAGCAGTGGGAATGTGGACGGTGGGCGCAAGCCTGATCAGCCATGCCGCGTGAGTGATAAGAGGCTAGGACATAAGCTCTTTCCTGGAGAGATAATGAGTATCGGAAGAAGCCCCAGCTAACTTCGTGGCTGCAGTAATGCAGAAGGGGCAAAGCGTTGTTCAGATTACTGGGCGTAAAGCGCGTGGGCCCAGGATCGATCAGTCAGGGGTAGAAATCCCAGGAGGCTCAGCCTGGAACTGCCTTTGATACTGTCGATCTAGGTATGGAAAGGTAGTGGAATTCCGTGCAGTGAAATTCGCCAGATATTCGGAGAGACACCAGTGGCAGAAGGCGACCGCTAGTCCATTGCTGTGGCGCTGAGGTGCAGAAGGCGTGAGGAACCAAACAGGAGTTGATACCTGGTAGTCCCGCCATCAAACGATGAATGTGGCCAAATCCCGAATGATATACTTATTCGGTGGTACCTTCTTACCCATTAAACATTCCGCCTGGGAATTGCAGTCATAAGATTAAAATCGAAAGGTGGAGTTTGCACAAGTGGCCAGGCATGTGGTTTTAATTCGGAAACAGCGAAGGAACCTGCCACCTACCTCGGCATCCCGCATTGCACTCACAATCGAAATCCTTCCAGGATGGGAGGAGTGACAGGTGGTGCATGGTTGTCGTCAGCTCGTGTCGTGAGATGTTAGGTTAAGTCCCGCAAGCTTGACATGCTGTCGTGCAAGATTGCACTACCATTGAGTTGAGGACTCTGGCAGAGACTGCCTGGGTTAACCAGGAGGAAGGTAGGGATGACGTCAAATCATCATGCCCCTTATGTAGGAGCTACGTACTACAATGGCTGGTACAGAGATGCAATACCGTGAGAGGTGGGCCAAACTGAGCTGTCTGGGTGGATTGTAGAGAACAGAACTCGCCTACATAAGAGCTGGAGTTACTAGTAATCATGAGTCAGAATGTTGCAGTGAATACGTTCCCAGATCATACACACCCGCCCCGTCACACCCATAGGAGTTGGCAATGCGCCCAGGAAGTCCGTGAGCTAGCCGCAAGGCTGGCCAGCCGAGAGAGTAAAGACCTGGCAGTGGGAGTAAGAAATCGTAACAAAGATAGCTTGG
+
))**%23(*'*'(('(-,,%(%')'%%((,'+.)*)0-)(+,.//33)+/-'&'*+,,'&%(+),+(-,-,)&+'%)*,6:,-$#(2'&&%(+'%%'%'+,,2(2)&&)*(,26+&(*')))+/1%(&%%%'(*,/073'-&$)'-23*-%()(*)+)%,10'()-7.2031)&$+'+,)+,1-.&.++.+&'**.*&))+2/33.,3/++'',.+,,1-*-2(((*+.'$,/..62655064055-.1588342,*,,+*-(&$'*2-+'(&*%).+,,+,+&&'(%(((.*%'$)&(#%$')54(3.&+/++&(0-151-.//1.)&))))&$&+(#$#$')*3,.0#$&'&('($&('$,()+-'()(&&&($&%++')+&034615,*+-(''''1,()((''+01,'**&(%((+)*..)+86%0%*',-56-0-'-$%%'%)),,'*'+374(/,/($#)%%'&&&%&(%'(',38/28887/2630.*&%'&%-$*+1%&*)'&1,087'*'&')&'$%&'$('(%%))+,/&+((*%$*')///0'1)653-73:5$+&&%()()(()('%/.2.,.3-1-*))$''&***3/3(#$#&(%)$&(%$'*/.*&$%)%0(,(&$%**%&'**(+,%&')*/(*--2998868*2,4+.-%/2/+,,/-+&*'(611347+9*%-0.2-423131')+*#%&$%$%$%#'('-./4*&(('$,&&)122+01*1,&$),1*'3824543,2-()%,356667321+-,+'-*)11.1-'*)+,%43/-()%'%,.03--/1/2,-).20)+(&%%$%).(,-/*,'(%.(%-*4..743/(%#$$'&)447-;,+&2600*(%%%#,&)),,,)')'$$''%%&&&)+((-/(.,)+,*(&%$&&'+./38/33+-/.,&&''''(&,)*080113/0.7//&&%%&,+(*'**-7.,,&(('(1+*,(,/--(+''&%%'34-2//:**.43*'*,+0,05))0&(,'(+.(,&))($(%,-)$''')*,02.12203./&,(&&)%(&%&')('$)/0-(&'&%')+)',&$%%$%'$(+*.-'('%('*..*+(116/371(*-$)10635
@26ce3602-5219-4ff5-97db-ba466d943321 ch=113 read=78813 start_time=2019-12-13T04:10:23Z barcode=BC01 runid=2c9cf7bc05858273f10e7d7ec552fc0bd742dc3e
CCGCCCTGGGAGGCAGCAGTGGGGAGATATTGCATGGCGAAACAAGCCTGATGCAGCCATGCCGCGTGTGAGGCCAGCTGAGGTTGCCAAAAGTACTTTCTAATGAGGGAGGAAGGGAGTAAAGTTAATACCTTTGCTCATTGACGTTACCCGCAGAAGAAGCACCAGCTAACTCCGTGCCGGCGGTATGCACCACGGAGGTGCAAGCGTTAATCGGAATTACTGGGCGTAAAGCGCGCACCCAGGCGGTTTTGTTAAGTCAGATGTGAAATCCCCGGGCTCAGCCTGGGAACGCATCCCTGATACGCAGCAACGAGTCGTAGAGGGGTAGAATTCCAGGTGCTTGGCGGTGAAATGCGTGAGATCTGGAGGAATACCGGTGGCGAAGGCGGCCCCTGGACGAACTGACGCTCAGGTGCGAAAGCGTGGGGAGCAAACAGAAGTTAGATGGTAGTCCCGCCCGTAAACGATGTCGACTTGGAGGTTGTGCCCTTGAGGGCGTGGCTTCCGGAGCTAACGCGTTAAGTCGACCGCCTGGGAAATACAGCCGCAGGTTAAAACTCAAATGAATTGACAGGGGCCCGCACAAGCGGTGGAGCATGTGGTTTAATTGGTACAGCGCGAAGAACCTGAATGTTGACATCCACGGAAGTTTTTCAGAGATGAGAATGTGCCTTCGGGAACCGTGAGACAGGTGCTGCATGGCTGTCGTCAGCTCGTGTTGTGAAATGTTGGGTTAAGTCCCGCAACGGTACCAACCCTTATCCTTTGTTGCCAGCGGTCCGGCCGGGAACTCCAAAGGGAGACTGCCAGTGGCTGGAGGGAAGGTGGGATGACGTCAAGTCATCATGGTACCCGACCAGGGCCTACACGTGCTACAATGGCGCATACAAAGGCGACCTCGCGAGAACCGGACCTCATAAAAGTGCGTCGTAGTCCAGTTGGAGTCTGCAACTCGACTCCATGAAGTCGGAATCGCTGGTAATCGTGGATCAGGAATGCCACACGGTGAATACGTTCCCAGGCCTTGTACACCGCCCGTCACACCGCTGGGAGTGGGTTGCAAAGAAGTAGTGAAAGCAACCTTCCGGGAGGGGCGCTTACCACTTTGTGATTCATGACTGGGGTGA
+
2/$&)'&',)(1-3132'.1199+)&-10-6--'&)%$'%%&'.3,294445...(-*,.'47786994--*)&%&$+,*&++,*&$%*0/)'***06,))&%$&&,3-*.-,-,5/'++-75*+6+0,,-6/;-((--+*2/.0+6*%-*(',((2*',*'*+/0.0/-0.,-55785.',&&''&)'$'&(0(*)*(,,*.-,0,.13111-/'0)&2)*,9:<8864691+*((&)&,***-55+0087**3+1+004*)*,*%')0-+,67/,00'(9+*/2.+33(*+'**+0*)'*+-*)#%#%$(''''*)**,0-).27/002-2..1)*5:0/%(&'+22:8648;../-.&'&*-/293+))+()458566+2/*+0*1./-081*(/3;93/,++*),*,-/,67466+-.-,-13-//+&,,9:)4+('((,-,)-+%(++..6-&%&&))*/2*+/,-/454/-.//034/39*+*86&$&)(.31.462932.-*-)*++31,.(*),,6+/13248;746012)))'&'*%(0..1+*-(/2::72672983309/:.00.201)*)(%*)+,*(*(./02')+&))(+12:7,(2(()/0///0-1%%''(()('(*20&/)*,7670')./7.3..8;8,7,+++,8544+74+7-.98;7-;86889586'(,1236688:7700'&&(%+./67/./0/-2)05)**,30.&,+().6-62.-6((%+-+3&)$%,&)%/01,2'/1/16*(,**.7/,/153/+1,-.(*-)'*05'0-*.2''),8733.,,)+$'&-,+40(+',0(),**/2243332+*+,.65((&&'#++)%')4,04,1&$%'%++,16605262&,)+.-*,-.6)&''+,5752()*)*('+$'(()754113;:,+,128:77766.5-%,//.2)+..3:13-.-+++-.:8-/--2//1*8/702%&%'&%*2.11:6;767-.(,),882*+(,'----95464480/+'297160.-22118207-.2556242**+,3/*,+,312;7859-'&(())+(%(&$&&+/16354'(61-0/+5,-.,3*+1+-160-0268;1100077682(,*)
@d24928fc-0ffe-497c-98fd-e652dc8cf52d ch=115 read=94236 start_time=2019-12-13T04:10:22Z barcode=BC01 runid=2c9cf7bc05858273f10e7d7ec552fc0bd742dc3e
CCGGTTGATTACCTTGTTACGACTTCACCCCAATCATCAATCCACCTTGACTAGCTCCTTCCCTTGCGGTTAGGCCACCGGCTTCGGGTGTTATCAACTCTCGTGGTGTGACGGGCGAGGGTGTGTACAAAGGCCAGGGCAATATTCACCGCGACATGCTGATTCATGATTACTAGCGATTCCAATTTCATGTAGTCGAGTTACGCAGACTACAATCCGAACTGAGAATGGTTTTATGGGTTTTGCTTCACCTCGCGGCTTCCGCTTCCCTCTGCACCATCCATTGCTTAGCACGTGTGTAGCCCAGGTCATAAGGGGCATGATGATTTGACGTCATCCCCGCCTTCCTCAACTTGTCACTGGCAGTCTCGCTAGAGTGCAACTTAATGATGGTAACTAACGATGAGGTTGCGCTCGTTGCGGGACTTAACCAACATCTCACGGCGACTGACGACAACCATGCACCACCTGTGTATCTCATATCTCTCTCCATCTCTGGAGCCTTTATGAGTATGTCAAGACCTGGTAGGAGTTCTTCGCGTTGCTTCGAATTAAACCCTACATGCTCCACCGCTTGTGCGGGCCCCGATCGAATTCATTTTGAGTTTTAACCTTGCGGCCGTACTCCCCAGGCGGTCGACTTAGCATGAACGATTAGCTCCGGAAGCCACGCCTCAAGGGCGCAACCTCCAAGTCGGCATCGTTTACGGCGTGGACTACCAGGGTATCTAGTACCAGCTTTGCTCCCCACGCTTTCGCACCTGAGCGTCAGTCTTCGTCCAGGGGCCGCCTTCGCCGCCGGTATTCCTCAGATCTCTACGCATTTTCACCGCACCTGGAATTCCTACCCCCTCTACGAGACTCAAGCTTGCCAGTATCAGATGCAGTTCCAAGGTTGGGCCAGAGTTTTGCATCTGACTTAACCGACCGCCTGCGATGCGCTTGCGCCCAGTAATTCCGATTAACGCTTGCACCCTCCGTATTACCGCGGCTGCTGACGGAAGGTTAGCCGAGACTGCTTAGCTTCTTCTGGAGGGTAACGTCAATGAGCAAAGGTATTAACTTTTCTCCTTCCTCCCACTGAAAGTACTTTTACAACCCGAAGGCCTTCTTCATACACGCGGCATGGCTGCATCAGGCTTGCGCGCCCGGTATTCTTAATATTCCTGCTGCCTCCCCACAAG
+
5/(-/4%$+,),),+$1/'(.(00541296.+.0114319/57+/62;1/+((,/21.-1.:.,201.-*-%468933102.0/4+805-0---302--.-0186:9:99:95972-(+0,,%,&'&,,3*2+7+(*%&..010171%)11.-.(+6,87888;3&',,140--++,-/4/8)0,.;:4,2)24536,,,..()&&$&,+,,/-7-9-*%,&'))(-0.68919/-07;31;81,/2838:;69305/-260'&')+-0,(*8543519;:4246+),+)*,*-,+,)(+(*18/,/96412/.,48.)))()-.,7;:./0,1257/:7**09176;,.'+)4,--5010,3,*.1-*-''/%)&%)$*.,)*,/5//+10739953470/*-&(%+-9+1352533;22-73++7,1(*',*/*+))*&(*,**)+,,(**(,//3:21(/.46-441-,)*+027-+,,-54100+273542/.05,-/2098*/&%'*,+,/8,(()*)(%%/%(((*-688;978638(+.11)'+,+;;763)#$''0+113--7,-,3++,./&/*043*'%),%&)(7)'-8:,4340<<7-92/2.,-+-,,(**,,2880%69/40/++*+.++(+'(('**))-1.//3.601/1-/6/0/3523(*-7''&-0324-20++,--0'0/035282*,(/)++286/.*+/'0525453*($)*37('&.21)+-477.,/,..856351565547:9795785255+.0-+0460,+%**/44679(-1&424702,,-.,/100331546./79./-07*/+03680303/1(*,05253,0,*1,)1+146()%,/5356/.1..2678866224,//))-,./*+2.6..&+(,+%"%''3+**(*010,&'.+.()*&'))&+,//-02%+-,32+*-.52502,,3-,/,,,/,)*)+41/28+.41:1171/(3+53/((&&(0,-.3-7+--/*%''(&%$'$&%')3/2*&$),)+.*23:979.3.,++0015'-&.)*,1++001+**/7/882,11,#.()-1,+,)*/31()(,&-.,*+0.21::;88;8'.,/-413.0,,+32333423404674800//+/0,##&%'(&%$*++,431,)*,-++*+.(++'*,')
@74cd526f-edc5-454c-82d0-d3a4a9570d02 ch=405 read=53563 start_time=2019-12-13T04:10:20Z barcode=BC01 runid=2c9cf7bc05858273f10e7d7ec552fc0bd742dc3e
CCGTTTACCTTGTTACGACTTCACCCCAATCATCAATCCCACCTTAGACAGCTCCTTCCTTGCGGTTAGGCCACCGGCTGGGTGTTATCAACTCTCGTGGTGTGACGGGCGGTGTACAAAGGCCCGAGAACGTATTCACCGCGACATGCTGATTCACGCGATTACCTGCTTGATTCCAGCTTCATGTAGTCGAGTTGGAACTACAGTGAACTAAGAATGGTTTATGGGTTTTGCTTCACCTCGCGGCTTCGCTTCCCTCTGCACCATCCATTGTAGCACGTGTGTAGCCCGGGTCATAAAGGGGCATGATGATTTGACGTCTCATCCCCGCCTTCCTCCAGCTTGTCACTGGCAGTCTCGCTAGAGTCCCCAACTTAATGATGGTAACTAACGATAAGGAGTTTGCGCTCGTTGCGGGACTTAACCCAACATCTCACGACACGAGCTGGCGACAACCATGCACCACCTGTATCTCATATGGCTATCTCTCCATCTCTGGAGCCTTTAGCAGATATGTCCAAGACCTGTTAAGGTTCTTCGCGTTGCTTCGAATTAAACCACATGCTCCACCGCTTGTGCGGGCCCCGTCAATTCAGCGGTTCATTCTTGCGGGCAATGCTACCAGGCGGAGTACTTGTGCGTTAACTTTGGCACTGAACTTTGACATCCAACACTTAGTGCTCATCGTTTACGGCGTGGACTACTAGAGATTATCTAATCTATTTGCTCCCCCACGCTTTCAGGACTGAGCGTCAGTTGCAGGCCAGATCGTCGCCTTCGCCACTGGTGTTCCTCATATCTACGCATTTCACCGCTACACAGCCAAGATTCGATCCTCTCCTGCACTCCTAGCTGCCTGGTTTCTATGGCTTACTGAAGTTAAGCTTCCAGGCTTTCACCACCAGACCCTTGCTGCCGCCTGCTCCTCTTTACGCCCAATAATTCCGGATAACGCTTGCCACCTACGTATTACCGCGGCTGCTGTGGCACGTAGTTAGCCGTGGCTTTCAATAAAGTACCGTCACTCGGCTACCATTTCCTGTAGCCGCCGTTCAGCTCACTTTATAACAGAAGTTTACAATCCGAAAACCTTCTTCCTTCGCGGCGTTGCTCAGGGTTTCCCCATTGCCGAAAATTCCCTGCTGCTGCCTCCCGTAG
+
;.(*:7./132,12)02245943/340-7287996:70:7,-.-.))00+-0349999.*,)*.307129:94200-+)$*/,219323/8.-+)(*/436523586::6-/**,10:9(3:27-($*%&(8988:223:16664887888061,'++-/-3/,-$%%&'(*+3./+)&*+6.32.23489.++1*-*+'(%$%$&%&)+,-5,/0:10/7:0*06</3:9./15<4149,0./%/.-3/&(4-4:1-4+,-/0729:;566*(()+-33335/,,+33--2*+-6470)**3.75-,,,*)39/--.(*-///2/69,-.203/8521(-,/()+:41,/()(+,2.4125-'(**09;/.2*0+0-0.-0/42575022/-/0/(*+%(/8.,-136957;.1.::8708/3+0,-3/44583,0///13/'(),3&1-.01*1123//./7134-)+**/20%,*,&1113766406:7899780+)+709:0-)))(()')&+-'.&(*-13.0+((+-1;9491./064',223./.0-19286-)-12:::75660,0&)+6711+,23-,/4/649.)*)+*02--4;30601'*&/&&($-5221-/52+-'((&(/)%/,-0062/)()$''-.23379..;62327:1(2*-++1+(+,%01227798<;031;76687113446+*))')-*//66;1,''+3*(..+4860),+,/:21(692./*(()+-/-/-;00-1/5.*-/1//0003829467;2/12:298<8+**%(0255*0*/(-362168346,-'($'&%.&$'5)1'*,.411273**)&(*,')&11567:672199,263,)((()-1473/513,,.428&(87--621*2*((')):7;,7+()--8;78;511/1723640+10.66+5068:;6.507:9<40/02.3--5)&',(0,-:1251/00//////%'/($))+/65911191816-+./,/6.0:4&1(,6560.-..06244:;/7<04654/..10.64457,'%+-3,-082/..,/(&*((/90,.0201.,-)2-/0.437;95.**(*+86223)(*-,68.1:,2891+35/270.151/8070+%(+,))(-+01:300((
@853865b5-8f0e-44af-ab3a-b457e035092b ch=86 read=81723 start_time=2019-12-13T04:10:32Z barcode=BC01 runid=2c9cf7bc05858273f10e7d7ec552fc0bd742dc3e
CCGGTTACGACTTCACACCCCAGTCATGAATCACAAAGTGGTAGCGCGCCCTCGAAGGTTAAGCTACCTACTTCTTTTACAGCCCTCCCATGATTGTGACGGGCGGTGTGTACAAGACGTATTCACCGTGGCATTCTGATCCACGATTGCTAGCGATTCCGACTTCATGGAGTCGAGTTGCAGACTCCAATCCGGACTACGGCGCACTTTATGAGGTCGCTTGCTCTCGCGAGTCGCTTCCTCTTTGTATGCGCCGTGTAGCGCGATGTGTAGCCCTGGTCGTAGGGGCGCGTGGAAACGACGTCATCCCACCTTCCTCCGGTTTATCACTGGCAGTCTCCTTTGAGTTCCCGGCCGGACCGCTGGCAACAAAGGATAAAGAGGTTGCGCTCGTTGCGGGACTTAACCCAACATTTCACAACACGGGCGCTGACGGCAATGCATGCAGCACCTGTCTCACGGTTCCCGAAGGCGCAATCCATCTCTGGAAAGTTGTGGATGTCCAGCCAGGTAAGGTTCTTCGCGTTGCATCGAATTAAACCACGTATCACGCTTGTGCGGGGCCCCAAATCAGATTCATTTTGAGTTTTAACCTAGCGGCCCGTACTCCCCAGGCGGTCGACAACGCGTTAGCTCAGGAAAGCCACGCCTCAAGGGGCACAACCTCAAGTCGACATGTTTACGGCGTGGACTACCAGGGTATCTAATCCTGTTTGCTCCCCGCTTTCGCACCTGAGCGTCAGTCTTCGTCCAGGGGCCGCCTTCGCCACCGGTATTCCTCCAGATCTCTACTACATTTCACCGCTACACCTGGAATTCTACCCCCCTCTACGAGACTCCAGCTTGCCAATTATCAGATGCAGTTCCAGGTTGGGGATTTCCTCGACTTAACTCGCCTGCGTGCGCTTTACGCCCCGAAGTAATTCCGATTAACGCTTGCACCCTCCGTATTACCGCGGCTGCTGGCGCGGGTTAGCCAGTGCTTCTTCTGCGGGTAGCGTCAATGAGCAAAGGGTATTAGCACCTCCCCTTCCTCCCCGCTGAAAGTACTTTACAACCCGAGGGGGGCCTTCTTCATACGCGGCATGGCTGCATCAGGCGCGTTGTGCCGATATTCCCCGCCTCCCGTAGGAG
+
39)-.'%('&01:,+*&)(('-,88254/400-029645.,(,)113/071+/'(*)...(&&'+)-1+*-1:-453(%-+%,-)%-4,(0//04-,,/5498213102.1.3,+,))5853;345909/;000:84//655/00035)1--.2-+0;/63378<899:90/1--.*3****,2514)0'*-)7./-,,,/).*-)*.80-21+/1/0&(.3.005.5.*)&('+1229/.,./:8./000424))(()+--'.(',$+%%),1:-+-5*)((',..%$%&''&%,&&--.78::8+,(,*667;87641&11:5249:;9875)56568338.--::82:6*5030:8845668;96(864(617564/)'*-/6,-,2/333;451;:41-3.0-60.-26/95,+00.525.(((%')2*,0(*.*)&+,.//../.:;81/.'+.0(529.+&(*-+1/'6);,189:::8562,0.(/)%&,0/2236&,%,/0/7./8(3/<;:<96605000577-)---2<:99&&$$$'(')')**++*%),1-0/2+)*,,,'(&-&((5::,10(7<<-3523/%01+'*))(3+,,054+'453/95+*)')*''(%-*'(014*1+..-'-3.236:87--.96())*1559251/-/00(2'10/94+-.91229;989756&61,--.43--03413/:2,-40.5/(..653+..46-/4798:0....265627((689-996573<777.,6.+8559<6805(**12203,''(%1)+2/-13638:87422/1))).,8748/698,(0/./4588726')+638*3))')(*+;036647618&7++0(''%&)+&04,/'('())/*.&)+217:4//--///.310,1-/*,)(**))/28;79666.4,,*-2-*,'-.2/17-311<55;465866-+)/&&$*-0*/),%)+)-/.0020780((',.1./)/0/2.92316758-.0(.'-()$&$&(**.++.<76.744,)+,,181,.*+,1)$()(,1)'$)*+05-585968<93,++**,5//.141,,--,9(&**(*%'+'*%13.244908*(&$&2-65''**0//.
@0633f011-37eb-4a7b-abf7-39071dee273c ch=157 read=53469 start_time=2019-12-13T04:10:38Z barcode=BC01 runid=2c9cf7bc05858273f10e7d7ec552fc0bd742dc3e
CTCTACGGGAGGCAGTAGAGTGCTGGCTGTGGGGGAAACCCGACCGAGCAACGCCGCGTGAAGGAAGAGGTTTTCAGTTTCGCGGCTGTTACGCATAAAGGAAGAACGGCTACAGGAAATGGTGGCGGTGACCGGAAGGCCACGGCTAACCACGTGCCAGCCGCGCGGTAATACGTAGGTGGCAAGCGTTATCCGGAATTATTGGGCGTAAAGGGGCAGGCGGCAGCAAGGGTCTGTGGTGAAAGCCTGGAAGCAGCTTCAGTAAGCCATAGAAACCAGGCAGCTAGAGTGCAGGGAGAGGATCGTGGAATTCCATGTGTAGCGGTGAAATGCGTCAGATATGTGAACGCACCAGTGGCGAGAGAGCGACGATCTGGCCTGCAACTGATGCTGATCCGAAAGCGTGGGGAGCAAATGGGATTAGATACCCTGGTAGTCCGCGCCGTAAACGATAGGTACTAAGTGTTGGATGTCAAAAGTTCAGTGCTGCAGTTAGCAATAAGTACTCCGCCTGAGTAGTACGTTCGCAAGGAATGAAACTCAAAGAAAGGAATTGACGGGCCCGCACAAGCGGTGGAGCATGGTTTTGAATTTCATGACAGCGCAGAGAACGCCAGGTGGCCCATACTCATAAGGCTCCAGAGATGGAGAGATAGCTATATGAGATACAGGTGGTGCATGGTTGTGTCAGCAATGGGATGTTGGGTTAAGTCCCGCAACAGGCGCAACCCTTATCGTTAGTTACCATCATTAAGTTGGGGACTCTAGCAGAACTACCAGTAGAAGCTGGAGGAAGGCGGGGATGACGTCAAATCATCATGCCTGCATGGCCTGGAGCTACACGATATGGATGGTGCAGGAAGCAGCCGCGAGTGAAACAAAACCCATAAAACCATTCTCAGTTCGGATTGTGATCTGCAATATTTACAGCAGGGACGCGAGATCGCTAGTAATCGCGAATCAGCGTATCGCGGTGAATACGTTCTCGGGCCTTGTACACACCGCCCGTCACACCACGGAGTTGATAACACCCGAAGCCTGGTGGCCCTAACTTTCCGCAAAAGAGCTGCTAAAGGTGGGATTGATGATTGGGTGAAGTCGTAACAAAGGTAACGGAGGAATGAGGCGACAGGCAAAATGGGATGGCACAAATTTACATTTAACTGCTGGCAGCGTATGAAAAAAGA
+
00-%'),6-'+%%%$&%($%$#$%&%$#$'(1/+)'+,+1'%&9.6/353-.+./*('*+*4-1+2+(*+*.(%%#.(3($%'*+++&)($&%&)*22+-++.)+0*,,*')+(,**.-,.-'('%)%#$#%/*'+)*423//130-.2.+%(&,'(,2155.1--+7,1./.:87+0)(,*(*0*0220--,+2,1.5-.353:::9*;1))(.+)(22:49-&,,&+')$*%&&)210004.,/411(.)#)&&).60,.-.7)48**+*(.,-15977//00())-.41+26(',(,6489*5,.2)7+41(.,1/-,..5<7125,)*+/--,./933'*%&-)%'%(1'+/092/.(**&+.2:9435546:7:5886+*('%&&'&%#.4(%(/,(+-68;2)+'.29841.-&.)*(33248.))-.-1(0*(*(//009;-+)')'(+.-/54)***19184;99:3::1,095//4/////.---(#&%'**'%(&(+18/32)(')),,//00*62****)),2-,)42026091()('')014572./,0,8,((%&'-'),,*+.,*/.23.322*&,&32((()''$(()(,'(*'++*$)-(1()''''(')',-6.1/2*3-36(&'()-0332*&'0,,0,----*(),0878336532/.4131.21*+(*+*&&%'%%05166290244:52,+10('))(+',.,&+/6393.51131:10+:.-1:,,,+/452-5.389*+)./.'1/((&())%.0%/,($'&&++14.-1-41834)6-.,-,-+)--8.//666()&,-*(*%%(%,,/-*'%%((*&'%',+,,3-,''(,-+4/)/,-%'(2--&%()+04)+9;<4373-/2:;:7979;88,()&)5+9/06)'$&)/../()%$%($#$$%%$+/-&&''(&(++0'(,&%/*/+/.64564/+**$%#$%%')43026/-/-297573698708./-0//+110669454&''-1/0-+))-410/03,*-2,*,3(,+%'*((/./*(&&&(--+-%&%))&&%''-(&),/*+-2081/51,+,,+/42401-+512/&,)3-26-),)&'&(*(*'))(&(*-.3890298172--.53*&%$%%&),'(,)$$#%&&&&&($&$&''%$&%$$%&%),+,)$$
@5ad16cb2-0a10-4e4b-a4c3-0ee4b97bf4ab ch=227 read=103380 start_time=2019-12-13T04:10:37Z barcode=BC01 runid=2c9cf7bc05858273f10e7d7ec552fc0bd742dc3e
CTCCTACAGGAGGCATCAGTGGGGAATATTGCACAATGGAAGGCGCAAGCCTGATGCAACCATGCCGCGTGTATGAAGAGGCCTTCGGGTTAAAGTACTCGGGAGGAAGGGAGTAAAGTTAATACCTTTGCTCGTTGGCGTTACCCGCAGAAAACACCGGCTAACTCCGTGCCAGCAGCCCGCGGTAATACGGAGGGTAAAGCGTTAATCAGATTACAGGCGTAAAGCGCACGCAGGCGGTTTGTTAAGTCCAGATGTGAAATCCCGATAATAAGGGGAACTGCATCTGATACTGGCAAGCTTGGAGTCTCGTGGGGGGGGTAGAATTCCAGGTACGGTGATAAGCGGGAATCTGGAGGAGAATACCGGTGGCGAAGGCGGCCCCCTGGACAGACTGACGCTCAGGTGCGGCAGTAGAACCAAACAGGTTAGATACCTGGTAATCCACCGTAAACGGTGTCGACTTGGAGGTTGTGCCCTTGAGGCGTGGCTTCCCGGGCTAACGCGTTGGTCGACCGCCTGGAGGAAGTGCGGCGCGGGTTTAGAAACTCAAATGAATTGACGGGGGGCCCGCACACAAGCGGTGGAGCATGTGGTTTAATTCGGTGGCACAGCGAAGAACCTTACCTGGTCTTCGGCATCACGGAAGTTTTCGGGGCCGAAGTGTACCTTCGGGAACCGTGAGACAGGTGCTGCATAATGCCGTCAGCTCGTGTTGTGAAATGTGGGTTAAGTCCCGCAGCAGAGCACGGCCTTATCCTTTGTTGCCAGCGGTCGGCCAGGAACTCGGGGAGACTGCGGTAACAAACTGGAGGAAGGTGGGGACGTCAAGTCATCATGGCCCGCCACGACCAGGGCTACCACACGATGCCACGGCGCATCACAAAGAAGGCGACCTCGCTGAGGCAAGCGGGACTCGCAAAGTGCGTCCGTAGTCCGGTTGGGTCTGCGGCTCAATCCATGAAATTCCGGAATCGCTAGTAATCGTGGATCAGAATGCCACGGTGAATACGTTCGAGGCCTTTACGCCCGTCACACCATGGGAGTGGAGTTGCGAAAAGTAGGTAGCTTAACCTTCGGGCGCTTACCACTTTGTGATTCATGACTGGGGTGAAGTCGTAACAAGGTAGCGG
+
/1/1(*+%22)),)&'((*+&/*&*)*,2./-.*0,,4/.*..,.028.4:456:7-/'4,8844,/335453646.''&)-0+*/).)*)))*')*+-,-/+&,,-3)4/%((/:,.593834595;9157:1401./.33005($'%%)(&&&*+2//.,0.-,01-/)/-*(0,,04*+7/6/-4/,0..,*)$%%*+*.1140406&,.'1(('.+-,/4;8&'''+/.12797&319/*2+9,340')+0310*,0,,.1'&%%)&$&(,/2*,02-,,,(*)((**.-+0./1)))))(&((1.--0%).)--3/2,-*...2.(23'&&&&$&'($#'&'&'&'+13;600*(+)+,)/+-',,2.++/%'*'(158-,(-329433)#%#')+/1(45443&**+.030*&+$+.62*.'*/.,22)2&'(&'%%#'&$)8258;74/&'',,30-/6,3-0./.)((*,+*/0./3...-6..11-'*111.1,+*-()&'*-/+,.334-++(()()(&)*+),++.(1.,0(%&+44+,-0-1+,'-1,..2..78.'+,((0+-).2612/4655,./%-%(*04:;08460+-/')((($%%%))+171..)(+'(+,')))(*)/4,/)*(0+,)064,%'*/*'%&'&%)(*%01/23%26355:/6'$016576968655(*'&&'33677/.11233136/+)++)'',&1(-5/-*+.6,)-)*,&(+'(%)&)+*)+*.52+3-*/94351102:/+&('&$06242/0'(,)#+&-$&((&%&)$.30//63.,--10*/'*/()-..12/+./'('$&)+'0+#&))++,0:.20-/,++'&)'*)(+')$&%%'$%&#&%$&*,-()()-*64553.(&$&'&%(&(%'&11&'&,'*+0+-..0--''(*)((/'(+.5)(%%$%%&&*%&%'$+/2/0.*1%)**+,0/445895110+)*..,.4,-422/44012.1272+,416:9:67(%+(*&&(&&('*57/0*))'+5-+-6.))*,1%(6:.3/,6/*')(2.-+*+*+1,,**0.-,&)*215037-,05.&%&&)63%+(*-84771.--/,-026751-,(*))*.,4
@5204018a-357b-4b68-9678-730c17c0074f ch=178 read=74245 start_time=2019-12-13T04:10:53Z barcode=BC01 runid=2c9cf7bc05858273f10e7d7ec552fc0bd742dc3e
CTCCTACAGGAGGCAGCAGTAGGGAATTTTCGGCAATGGGGAAACCCTGACCGAGCAACGCCGCGTGAGCGGAAAAGAAAGGTTTTCCGGATTGTAAACTTCTGTTATAAAGGAAGAACGGCGGCGGAAATGGTAGCCGAGTGACGATACTTTATTAAGCCACAGCTAACTACATGCCAGCAGCCGCGGTATTAATACGTAGGTGGCAAGCGTTATCAGGTGTGGGCGTAAAGAGGGCAGGCGGCAGCGGGTCTGTGGTGGCTGAAGCAACTTCCAGTAAGCCACTTAATAGAAACCAGGCAGCTAGAGTGCAGGAGAGGATCGTGGAATTCCATGTGCTGGTGAAATGCGTAGATATATGGAGGAACACCAGTGGCGAAGGCGACGATCTGGCCGCCAGCTGACGCTCAGTCAGCGTGGGGAGCAAATAGGATTAGATACCTAGTAGTCCACGCCGTAAACGATAGGTACTAAGTGTTGGATATCGAAGTTCAGTGCTGCAGTTAACGCAATGAGTACTCCGCCTGAGTAGTACGTTCGCAGAATGGAAACTCAAAGGAATTGACGAGGGCCCACAAGCGGTGGAGCATGGTTTAATTCGAAGCAGCACTTGAAAGAACCTGGAGTCTTGACATACTCATAAAGGCTCCAAGAGATGGAGAGATGGCTATATGAGATACAATTGCATGGTTGTCGTCAGCTCGTGGCCGTGAAGGATGTTGAGTTAAGTCCCGCAGCGGGCGCAACCCTTATCGTTAGTTACCATCATTAAGTTGGGGACTCTGCTTGAGACTGCCAGTGACAAGCTGGAGGAAGGCCCCGGGGATGACGTCAAATCATCATGCCCCTTATGACCTGGGCTACACGTGCCACAATGGATATGGTGCAGAGAGAGCGAAGCCGCGAGGTGAAGCAAAACCCATAAAACCATTCTCAGTTCAGTTGTAGTCTGCAACTCTGACTACATGAAGTTGGAATCGCTAATGTCATGAATCAGCATGTCGCAGTGGGCGTTCTCGGGCCTTGTACACACCGCCCGTCACACCACGAGGTAACGCACTTGCGAAGCCGGTGGCTAATAACCGCAAGGAAGGAGGCTATCTAAGGTGGGATTGATGATTGGGAGAATTGAAGTCGTAACAAGGTAACCGG
+
+/43245*3/**)(+,-0&4&**'*(09<;05;83;4/24*)2,-;21128823-/0662/.,,-1/'&'&(.0/(&.,'0,05213*0-)9**+25-218122191,27****'',1/0*-**)'+)/-+/412338*$&'(&%%((().-,*.21-&''%%$&(*31+,'(%'$,,'-0//12-.-,+(().,/191600/./800612129723()'+$,&453358;+''+.3*3*0,48+)**)22---+.&/'+&%$'&'%%&))//.))+/38+03,%(')%&().922:96:0*,,--(&(*('(-,()(+0,,64850(-,./*((')'$$')1/083016777--./.234/,0*%)+.363605/+')1*2012---..62:37+-(&&*(+,.-12.--.0)+-45666(+-.;;<5,13-0/-.3475:,-/54254/-/*--+)8;;0--.&'&('/(*56873<5:57'-,$)))/6*+))+54558835.&+$''('%+#+(),4-(-()(')*+25321751*--+-531)'-/)7721*')%*-0523*%12-(%'$''*1208782,,%),,/199+-,-*&')*01(.()),,/6(%+'()(')&&)+03-,()-*001277:4)3-38(-&((,-0:0.-'&*+)-+/-0/536466462%7)*,,7676:55586.&-,,5-1/))*'/,/86868.5/.+308/2-723+()**-$'*+/08/7;5181124383101&*/-/0'7++&,)6+77-/232/($$%'$.*./166(.0116*)()+58-*+*--1/-2'(1;6575+*('$484+1274,*()+**,6/..(5951+5553*')))),&()4325;96'')..0160)*&)%&'&(,*.5432)+'*)./&&%&)&*37*()-25469:;989152/.$((,$*&%01/311,/.1'*,4+),..*,))0.*/.54.)(((*('+/''--102,/0087784+%&&*.-)',)'-.+9331+0)(*+,.,//),46,-31//03-+**((017-*+(&###&)*4./77:921/-+0*+1--')+*0,21,.&()'-'./0////.072.4,+-++'-&)1-+*'(),*1-*+.(++222/,+)/423+5
@2cfbc61f-58c0-4aa9-bdbe-028e83dc5ec3 ch=3 read=30187 start_time=2019-12-13T04:10:50Z barcode=BC01 runid=2c9cf7bc05858273f10e7d7ec552fc0bd742dc3e
CCGGTTACCTTATTTTTGACTTCACCCAATCGCTGACCCTACCTTCGGCCGCTGCCTCCTTGCGGTTAGCTCACGGACTTCGAATTGCCAGCTCTCATGGTGTGACGGGCGGTGTGTACAAGACGGAACGTATTCACACCGCGACATTCTGATTCGCGATTACTAGTAACTCCAGCTTCATGTAGGCGGTTCAGCCTACAATCGAACTGAGACTGGTTTAAGTTTGGCTCCACCTCCACGGTATTGCATCTCTCTGTACCAGCCATTGTAGCACGTGTAGCCCTACATAAGGGGCATGATGATTTGACATCCCCCACCTTCCTCCTAGTTAACCCAGGCAGTCTCGCTAGAGTCCTCAATAATGGTAGTAACTAACGACAGGGTTGCTCGTTGCGGGATAACCCAACATCTCACGACACGAGCTGACGACAACCATGCACCACCTGTCACCTTGTCCCCGAGGATTTCCTCGATTAAGAGTAATGCAGGGATGTCCAAGTGTAGGTAAGGTTCTTCGCGTTGCTTCGAATTAAACCACATGCTCCGCTAGCATTGCGGGTCCCCGTCAATTCCTTTGAGTTTTAATCGACCGTACTCCCCAGGCCGGAATACTTAATGCGTTAGCGGCGGCACGGAGGTGTTGAAACCCCACACACCTAGTATTCATCGTTTACGGCGTGGACTACCAGGGTATCTAATCCTGTTTGCTCCCCACGCTTTCGAGCCTCAGCGTCAGTTACCGGTCAGAGAGTCGCCTTCGCCACTGGTGTTCTTCCTAATCTCTACGCATTTCACCCACTACACTGAATTCCCTCTCCTCTCCTGCACTCTAGATAACCAGTTTGGAATGCAGCGCAAGTTCAGGCGGGTATTTCACATCACTTAATCATCCGCCTACGCTCCTTTGCGCCCAGTAAATCCGGATAGCGCTCGCCACCTACGTATTACCGCGGCTGCTGGCACGTAGTTAGCCGTGGCTTCCTCCTTGGGTACCGTCATTATCTTCCCCAAAGACCAGAGGCTTTACGATCCGAAAACCTTCATCACTCACGCGGCGTTGCTGCATCAGGAGTTTCCCCATTGTGCAACATTCCCTGCTGCCTCCGTAGG
+
:8+/8.,,'((%+*&&%,,33856375,4.2/0011090+&176:81938-461.4./1*-02+-+-,-8770215/3478,*(,&'200%+,/..-0197797893;:7892..+.(*.3154(0*202;:953-,)3026768578:222:<:651213,--.-..&/).()*22:542.+*-54',1;)*//6-114;79-/425144342419;1-5//89+6.88967:77**-'12./0-/145765388:98/.-3.50:/*,&)%))/(''(.3.)/06619(.2007401111280+*.+.-892+,399;98.2--'31.2+..()197529733,-20()+/-**0+6)-400-.-.017322521*1,*2,0*'&((10;000;81%+))'$'2)++../-.--..16598988889:757;254103727:4653,0.,-/0199.*'*($-840788751+1,''+)/*,(2/*6:076/:'-(*+--&'*++*+-1:79;967643--003)5):+:947,&+,200139,,,*$&$)&')+53.131,/12568:6,.1((*'4:<,34/+'),3).+01.::5-256,-,4+,.+-*/,98893:2221;0/)'$&'+),/-+0+).9/097+',)+*/)*-5457<88:96387*,')%''+.56857541'%0(*+95:40(),2<.,.,0::1(,)*08--.109:99/-111;2071-2')(,0()*.-/.,-..-3//47./5.2103;8:<612486546434/1/1::635/*&()&)%(+-&)(*,2/-026334068765,+*,,0068564;455<;25675/0-,/&/(%('8*//25+(+-,5;--+-.00),--132649:<:;<9676778/*3+&)(+)(&%'((*+7+3.3.'$**/245770260-214/32/3:783;321411-+$'*)--19/-.'((090084-,/00/(2*++;;::905501592::<,53)*,2'*+(1,15:9.22++-)(079.644538::565-$*&(05044<01-,+)*,)0.%(18/046-),.*+.01)54591/))-89766276*-22)
@836092e1-2c7e-4589-86a7-19e1d984b93f ch=87 read=94404 start_time=2019-12-13T04:10:50Z barcode=BC01 runid=2c9cf7bc05858273f10e7d7ec552fc0bd742dc3e
CTCTGCGAGGCAGCAGTGGGGAATATTGCACAATGGGCTTAAACTGATGCTGTGCCGCGATATTATGAAGAAGGCCTTCGGGTTGTAAAGAATTACTTTCAGCGGGGAGGAAGGGAGTAAAGTTAATACCTTTGCTCGGTGACGTTACCGCAGAAGCACCAGCTAACTCCGTGCCAGCAGCGCGGTAATACGGAGGGTGCAGTGTCAATTACTGGGCGTAAAGCGCTTTTGAGCAGTTTGTTAAGTAAGATGTAGAAATCCCCGGGCTCAACCTGGGAACTGCATCTGATACTGGCAAGCGGAGTCTCGTAGGGTAGAACTGGTGCTTGGTGAGAATGCGTAGAGATCTGGAGGGAATACCGGTGGCGAGGCAGCCCCTGGACAGACTGACGCTCCAGGGGTTGCGAAAGCGTGGGGCGACAGGTTGAATACCTGGTAGTCCACGCCCTAAACGATGTCGCTGGTTGAGCAGGTGGATTTCCTGTGCGAAGCCGCGTGAGATTGACGCCACAAATTTTGACGCAAGGTTGAGCTCAAAGATTATTGGGACCCGCACAAGCGGTGGATGATGTGGTTTAATTCGATGCAACTGAGCCTTACCCACTGACATGGCAGGAAGTTTCCAGAGATGGATTCGCGTGCTCGAGAACCTGCACACAGGTGCTGCGCTGGTATCGTCAGCTCGTGTCGTAGGAATGGTAGGTTCGCGACAGAGCTCTTTATATCATTGGATTGCTACATTCAGTTGAGCACTCTAATGGGGCTACCGGTGACAGCCGGAGGTGGGGATGACGTCAAGTCCTCATGGCCCTTAAATTCAGGGGCTACACACGTTAATGGCTGTTGAAGGTTTTAACCCGCGAGGAGAACTATCCCGCCATTGAGTGTAGATCGGATCGCGGTCTGCAACTCGACTGCGTGAAGTCAGGATCACTAGTAATCGCGGATCCGTATGCCGCAGTGAATACGTTCCCAGGTCTTATACACACCGCCCGTCCCACAGGAGCGGGCCTCGCCAAGTAGGTAGCCCTAACCGCAGGGCCTTACCACGGCAGGGTTCGTGACTGGGGGTGAGAATCGTAACAAAGGTAACCGG
+
&'('%%'$*'%&$$%%'*52(-.,,2-,-0149/1-&%''&''&'(*-.422,&)+'(($''+,,/0..%'',+59536+9746'+'..&''*))+9:1+()(,25+)-6*1/80'+,/4941-1,)+45/8/+,/+('()%-*-5)+)%&%$+))*-0.'&+--3000'())-,,*(&'()1-010:110-/./3)'$%%%)(,,&2)5,22663625695-/*)$$%&))164549.%/-1(')&&()61.+%)-*'/75*+57456125768:8.45.+*&&'''*+,:5/3/28-/))&)+42456.+'.(**&&$&#&&(%&%**()'$++,-/00-..,,/0/96*-3.*82798341261,'(&'&)-:6.')679*/**&((+*++-)%*/1)*'%'*+2-,-14&3-(**'.*.,.*)'*(&-4+))-&&()3*,+.7-+-522001.-.'&+%,,2(&*,),,,*+&/50,-,)*'&&&&$$$%%'*'()$)$'%'%'$&'0,1-/.'&#&%)(''*-*''(/.0.6++'/.%'(+2+'%)'$')+'0(+(..4;9:878.,-0+69254:.-,.+,2))&*(&&)$%)-1($'$*,.,+,.+'0+)(*,0'-'()+--930%0,+&)*-.25+*,(+32:7753424436566,)+'(()%#%+,367303...0/4632$)(,((+&(&0/32$%&'&+,,+'(%&%''&*)/2)/++*)2,(1.+.-.30(*+900.3/1/0'*'&'('$&'$.8*53()&$$($*'%'$+&+35,244+*)).-.46864)(%%(,&&&**0.2*')//31/-/*+&'&1114/-*$#$%%%'&+(,*'#%$+)*'-*'.)&'(%'')&(*&#&$&$$%$()(*%''(.*:.66/6*79997/5/..566780803534.01+.))),%&&'%&)*-+'**-04-)&%&,.04-/(+.14:703(),/-+*/:6,6+%*)+(*+39/75((.0)&%&$.-%'+%*%$%)+5763-*+&(((*&),-(,*/+.0.,*&&%',+2.-/,54.1285;:8988:9815-''&''(+-.259;899-,6,/14215
@fe804dff-5ccf-47ce-8977-5bac03db2d0f ch=341 read=52129 start_time=2019-12-13T04:10:50Z barcode=BC01 runid=2c9cf7bc05858273f10e7d7ec552fc0bd742dc3e
CTCCTACGGGGAGGAGGCAGCAGTGGGAATATTGCACAATGGGCTGCAAAGCCTGATGCAACCATGCCGCGTGAAGGCCTTCGGGTTGTAAGTACTTTCAGCGGGAGGAAGGGAGTAAAGTTAATACCTTTGCTCATTGACGTTACCCGCAGAAGAAACGCAAGCTAACTCCGTGCCAGCAACCGCGGTAATACGGAGGAGTGCAAGCGTTAATCGGAATTACTGGGCGTAAAAGCGCACGCAGGCAGTTTATTAAGTCAGATGAAATCCCGGGCTCAACCTGGGAACTGCATCTGATACTGGCAAGCGAGTCTCGTAGAGGGGTAGAATTCCAGGTGGCGGTGAAATGCGTGAGATCTGGAGGAATACCGGTGGCGAAGCGCCCCTGGACGAAGACTGACGCTCAGGTGCGAAAGCGTAGGAGGAGCAAAGCAGGATTAGATACCCTGGTAGTCCACGCCAGAAAGCGATGTCGACTTAGGTTGTGCCCGCTTGAGGCGTGGCTTCCGGAGCCTAACGCGTTAAGTCGACCGCCTGGGAAGTACGGCCGCAAAGGTTAAAACTCAAATGGTCGGCAGGGGCCGCACAAGCGGTGGAGCATGTGGTTTAATTCGATGCAACGCGAAGAACCTTACCTGGTCTTGACATCACAGAACTTTCCAGAGATGGTTGGTGCCTTCAGGAACTGGCGGTGGGTGCTGCATGGCTGTCGTCAGCTCGTGTTGTGAAATGTTGGGTTAAGTCCCGCAACGAGCGCAGCCCTTATCCTTTGTTGCCAGCGGTCCGGCCGGGAACTCAAGGAGACTGCCAGTGATAAACTGGAGGAAGGTGGGATGACGTCAAGTCATCATGGCCCGGCCCCGCCCTGACCAGGGCTACGATGCTACAATGGCGCATACAAGAGAAGCGACCTCGCGAGCAAGCGGACCTCATAAAGTGCGTCGTAGTCCGGATTGGGTACCTGCAACTCGACTCCATGAAGTCAGATCGCTAGTAATCGTGGATCAGAATGCCACGGTGAATACGTTCCCGGGCCTTGTACACACCGCCATCACACCATGGGAGTGGGTTGCAAAGAAGTAGGTAACTTAACCTTCGGGAGGGGCGCTTACCGCTTTGCTGACTCATGACTGGGGTAGAATCGTAACAGGTAACCGG
+
0.3*+)7(/7(&,,&--,057433,(**,-,8/.-001844551*('/40+0:3332120)0204/42-+(''(-).08497*93.3,-/3%-().:94*0/0:8+)1*/*1,%*+096205/3-.0--1-,054(..)*--3/,/0'(+**3*%*(%$"%()'+*/,,-53+6,244231%3//(*&().++/.1./,&*+335225518./,)$,*&0*-.;;<9724287++-0144''&'++(25;7&-,,)')***(-(-6,)0--)1,,176*68560-*++216553.,-..122823.$''&+*,012221-025,,/)2+2*2*(-&&&$&0828897-3//+()),-33:90061778:836-&,%(%$%'(+,2+*1++*&+.+,-'')*)/-2,.8:88*,.,,02713+&*)'&+03*%1,64/03..05/7:2.1:734546.0,-)*&+*(&)/+**-,/.+/(&+,*4,-.192%(,)221437714.)'('+)-+2*+79999-:-9-/17406557800++()&'$'&&('&(25'/,/32;;21454;:73&%%('+&.6/**2(*,///00*235,+*+30+*(-.796958.,,.0;82835*)0)()+'),).40.35538245304+//310*.7,0-+*+,,1'0-3,3468:9<9':9376634,,(*(-,..2865,.*5-.../666-.0028970;00/77300/71144921-0.6-02208/../-.0(/.''1+55-08-,390231047:4223330/96*4007./*.*+3.356:3322346<6324/,2,,-./+-0-+3770011,**-/6;81,.'.(%%+,-0,%+.)%*/2811./--&))+0/55334421987887+0--&'%(*((88798970.-)*29'669668682345/0/0/4596:4804,+/004.-'&"$&%'-)+--.557377)+,++/+-$+.)1,++%*./6442856/27//033/:8020:878;9/0-.11''*367605/..0.-+.6*-**,50/./3/3362))+-4/5:444;.%))'(*/2))0%$%*./2/5/.1-(+008.(+*)*.-%(.(&%#'*+776-*)*,,1695/*('&&*$1$$$%'**.73032
@2f88fc51-d937-417b-8e85-f0cb733cf622 ch=18 read=24776 start_time=2019-12-13T04:10:47Z barcode=BC01 runid=2c9cf7bc05858273f10e7d7ec552fc0bd742dc3e
CCAGTTACCTTGTTGCGACTTGCCCCAATCATCAATCCCACCTTGGGCAAGCTCCTTCCTTGCGGTTAGGCCGCCGGCTTCCCATCAGCTCGTGGTGTGACGGGCGGTGTGTACAAGGCCGAACGTATTCACCGCGACATGCTGATTCGCGATTACTAGCGATTCAACTTCATGTAGTCGAGTTGCAGACTACAATCCGAACTGAGAATGGTTTTATGGGTTTTTTGCTTCACCTCGCGGCTTCGCTTCCCTCTACCATCCATTTAGCACGTGTGTAGCCCAGGTCATAGGGCATGATGATTTGACATCATCCCGCCTTCCTCCAGCTTATGCTGTAGTCTCGCTGGGAGTCACAACAATGATGGTAACTAACGATAGGGTTGCGCTCGTTGCGGGATAACCAACATCTCGGCGGCGGCAACCCATGCACCACCTGTATCTCAGCATGGCTATCTCTCCATCTCTGGAGCCTTTATGAGTATGTCAGAGACCTGGTAAGGTTCTTCGCGTTGCTTCAGATTAAACCACATGCTCCACCGCTTGTGCGGGCCCCAAATCAATTCGCTGAGTTTCATTCTTGCAGACGTACTCTCAGGCAGATGCACTTATTGCGTTAACTGCAGCGCTGAACTTTGACATCCAACGCCAGTACTCATCGTTTGGCGTGGACTACTAGGGTATCAATCCTATTTGCTCCCCGCAGCACCAGGGACTGAGCGTCAGTTGCAGGCCAGATCGTCGCCTTCGCCGCTGGGTGTTCCTCCATATATCTACGCATTTCACCGCTACGCCCAGATTCCACGATCCTCTCCGCCGCTGCCTGGTTTCTGCCAAGCACTGAAGTTAAGCTTCCAGGCTTTCACCACCAGACCTTGCTGCCGCGCAGCCCTCTTTACGCGCCCAATGAATTCCGGATAACGCTTGCCGCACCTACGTATTACCGCGGCTGCTGGCACGTAGTTAGCCGTGGCTTTCTAATAAAGTACCGTCACTCGGCTACCATTTCCTGTAGCCGCCGTTCTTCCTTATAACAGAAGTTTACAGTCGAAACCTTCTTCCTTCGCATGGCGTTGCTCGGTCAGGGTTTCCCCATTGCCGAAAATTCCCTGCTACTTGCCTCCCGTAGGGAG
+
1*&-20.4325&0)#%($&&%$+/0,/1388554;4.4('*.2/&0)/)+&')356672+/+-)171%*+4+%/1*5-,4/50,.0-'+,/,1432334484;86070142345.70361($*./356;6259.11.-23489:99<2//0-3+('%&*+--/56(+(''(&'',-.33-,0/801*,//5064:872'%/22-)())*6,571()+.1/30:95,&)*3../700)'+1.3:4-.011;1-.*(0-.24:75.)%''*+)()('&')-..))&*++2.038/-,+)+,10:8/+-)(()+55))270443..+.&($%&),.00+--/217454+'(%''*$'*%&(+')),274484541111+-+.,/5*+*..2436--(.--))(*'()0121/''&&%+)++/0/46()/)+),2/4:52//0/29)'(++*12236...,162585512-%&)&),*(,+)/12.),.)(*+,66110421(--1.40/-///.&+//14,-/0085/7**+--0039445-''$%'*'*)**/0*(+)*0*2./-&')'(15;:2$')((.,0+-02).))-,-1,-/0%())&,&(+-)2-*/0.7-1---,())'0154..665//1133+0+,)(('((*-123:5217-,..+-/8055/33,,-((*++&1',+'#&&%&*(063'$'$()(-,&,5+,+*-//.006+--:01*+-*7..-6704613-,+++39)444/'(+5/7,,30/7363765-42426;86377-//,/(.,((+-.:-*&()...4--*,1(*-&&(,/5132+7./+))&'.%('-..-3-,6-.%))/)(%55/28*,'+*((')-'/'&%$&,,053/*(%%,-)+--62*)*+'+-(./-'8(8//4+2.3703/0/4-1,%($',)),*,/1/-05/50:110460/,%)*0'72-*)-,.2.-++-)&'(*,.52'/&*)+..&+-.*31015:.6;6453+&')+1.5989:844+(&&'*0120-//,-75*+'$($&//+3617837-),20$+$&)2.-4.-,03*8/3+2112:+162,*/4/3,,02494437.'$''#(*('),+0*)&+)*+)(%
@5f51d591-1e23-48aa-832b-95dc4d50334f ch=10 read=28296 start_time=2019-12-13T04:11:03Z barcode=BC01 runid=2c9cf7bc05858273f10e7d7ec552fc0bd742dc3e
CTCCTACGAGGCAGCAGTGGGAATATTGCACAATGGGCGCAAGCCTGATGCAGCCAATACCGCGTGTATGAAGAAGGCCTTCCGGGTTGTAAGTACTTTCCAGCGGGAGGAAGGGAGTAAAGTTAATACGCTCATTGACGTTACCCGCAGAAGAGCACCAGCTAACTCCGTGCCAGCAGCCGCGGTAATACGGAGGTGCAAGCGTTAATCGGAATTACTGGGCGTAAAGCGCACGCAGGCGGTTTGTTAAGTCAGATGTGAAATCCCGGGCTCAACCTGGAACTGCATCTGATACTGGCAGAAAGCTTGAGTCTCGTAGAGGGGTAGAATTCCAGGTGTAGCGGTGAAATGCGTAGAGATCTGGAGATACCGGTGGCGAAGGCGGCCTGGACGAAGACTGGCGCTCAGGTGCGAAAGCGTGGGGAGCAAACGGATTAGATACCTGGTAGTCCACGCCGTAAACGATCGGCTTGGAGGTTGTGCCCCGCCCGAAGGCGTGGCCGGAGACTAACGCGTTAAGTCGACGCCTGGGAAGGTACGGCCGCAAGGTTAAAACTCAAATGAATTGACGGGGGGCCCGCTGAAGCGGTGGAGCATGTGGTTTAATTCGATGCAACGCGAAAGAACCTTACCTGGTCTTGACATCCACGGAAGTCAGAGATGAGAATGTGCCTTCGGGAACCGTGAGACAGGTGCTGCATGGCTGTCGTCCAGCTCGTGTTGCGTGAAATGTTGGGTTAAGTCCGCAACAGGCGCAACCCTTATCCTTTGTTGCAGCGGTCCGGCCGGGAACTCAAGGAGGACTGCCAGTGATAAACTGGAGGAAGGTGGGGATAGCGTCAAGTCATGTGGCCCTTGACCAGGGCTACGTGCTACAATGGCGCATACAAAGAGAAGCGACCTCGCGAAACAAGCGGACGGCCTCATAAAAAGTGCGTCATCGAGGCCGGATTGGAGTCTGCAACTCGACTCCATGAAGTCGGAATCGCTAATCGTGGATCAGAATGCCACGGTGAATGCGTTCCCGGGCCTTGTACGCACCGCCCGTCACACCATGGGGAATTGGGTTGCAAAAGTAGGTAGCTTAACGGGGAGGGCGCTTACCACTTTGTGATTCGCCTGACTGGGGTGAAGTCGTAACAAAGGTAACCGG
+
11611++%$&&)/02002.4-*00.91..013;54864147;05;999:1/%%$$1)24.1,0.33755000*-++.,2.-1*00,/7*),+'.+-/:12&'(++',',&,)-4,'((/80+9-6,)&(')+.-11.-145:54<324/,3,%)$),-1.00-7/./46/4+0&'&+)+4/+.,2/,://-21-2+*+.)*,.//211.017/0.0,/4:<::982:/-.2525476788-06:5+3;593:90027/112:4-52+/49:96,.051970266555662/./-.+5+++$()'%%'&((-..052.5+)/14,,-..414.1.1585+,--332+04-,34504//-./224+((((/0;8:9.+'))+',-+*10+,5583,1')(,4-,/66814:755&'(&&(+1*2/((&+6:8403./1-)-068:223435886565699487(*''(')')()1102-1-)+'.,-+'),**)',.,/221/.+1*'&./24011+3,1+-1390/(,2-18,)(&''.+*-4,)/,0/71;3933/179;420*--/./4/,155+25-()&&+(*...//7/112964172;:7;8<1////437589449+(.10.-*)/,+277()(&'12473,-*)$%%$)(*&(-52412:5392676-7)02418;47655/3'..769211015:78773+&'&'(--;89.8*'&),2-87--09,1.32360354+-,0.+-8959788;415347,.7/-3:44*-.6;6:)4/744;0:0228(-',$(,,6679;55500009:4771.3/-3-/.04740&%&---.18,/4-2'&$'(.,()*+/75534-*)*(-1:85050/1996777697:*()&(*')*46978381+(&*,4,/1.,)$$)*-.146;:.*+726466-5,&%&&+0*1'/,,.(**+,55598773-2224---/2/.00728471/.((,+3769668+++1.044.//5224;1-,-4.22/-677050--2*$*)1:199+,8603/22&(%&'%%#+')3439.108.&&'(-/,)'&&&.'**)))',,((',+2.18,-083./2,7+,%&%&()64.,/++,8311211/101:(1()086968
@f0a6852c-185e-4cde-a5e0-c9bd35379bc3 ch=24 read=64100 start_time=2019-12-13T04:11:01Z barcode=BC01 runid=2c9cf7bc05858273f10e7d7ec552fc0bd742dc3e
CCAGTTACCTTGTTGCGACACCCCAGTCATGAATCCTGAGTGATGGCCGCCCTCGAAGAGTTGGCTACCTACTTCTTTTGCAGCCCACTCCATGGGTGTGACGGGCGAGATTGCGTACAAGGCCAGGAACGTATTCACCGTGGCATTCTGATCCACGATTACTGCTTGATTCCGACTTCATGGAGTCGAGTTGCAGACTCAATCCGGACTACGACGCGCTATGAGGTCCGCTTGCTCTCGCGAGTCGCTTCTCCTTATGCGCCATTTAGCACGTGTGTAGCCCTGGTCGGCAAGGGCCGTGAACGACGTCATCCCACCTTCCCTCAGTTTATCGCCTGGCAGTCTCGCTGGAGTTCAGCCGGACCGCTGGCAGCAAAGGATAAAGGGTTGCGCTCGTTGCGGGACTTAACCCAACATTTCACAGCACGGGTGGCAATGTGCAGCACCTGTCACGGTTCCCGAAGGCGCATTCTCATCTCTGAAACTTCCGTGGATGTCAAGACCAGGTAAAGGTTCTTCGCGTTGCATCAGATTAAACCCACATGCTCCACCGCTGGGCCCCGTCAATTCATTTGAGTTTTGCTTGCAGCTGACCGTACTCCCCAGACGATCTGAGAAAGCAACGCGTTAGCTCCGGAAGCCACGCCTCAAGGGCTGCAACCTCCAAGTCGACATCGTTTACGGCGTGAATACCGAATTATCTAATCCTGTTGCTCCACGCTTTCCTTGCCTGAGCGCCGAGTCGATCAGGGGCCGCCTTCGCCTGAGTATTCCTCCAGATCTCTACGCATTTCACCCATTACACCTGGAATTCTACCCCCCCTCTACGAGACTCAAACGCCCGGTATCAGATGCAGTTCCAGAGTTGGGCCAGGGATTTCGCATCTGGCTTAACAAACCGCCTGCGTGCGCTTTACCATGATAATTCCGATTAACGCTTGCGCCTCCGTATTACCGCGGCTGCTGGCACGGAGGTTAGCCAGTGCTTCTTCTGCGGAGTAACGTCAATGGAAGCAAGGTATTAACTTCTCCCTTCCTCCCCGCTGAAGTGCTTTACAACCCGAAGGCCTTCTTCATACGCGGCATGGCTGCATCAGGCTTGCGCCCGATTGTACCAATATTCCCCACTGCTGCCTCCGTAGG
+
-+%+0.,3:19./.&./%+'+.0+/0592445:1,*$%&**(''%%'%'+8/,,'(-,%)1.%)+-*5-))-.32288,)02'/6+&(*47)+/60/,'')0',50.''#)%()*--044-77:+22-1/&(*,;5/1:6908/,.940/.781--./91/,.'%&&')8;,(+%-019222.(*),*(/0;35248918*9/5/4447313775*)'')$')(,*)*0++.-*+++,,'%'&(*-+-.5.**%&%)'(*')4129)$('&),,)*&'((+4,)1+,*('%.*)+*)*''((&'%'*14877233(+,,328),9./1:60/*$'&())*&001/:8:88)'(,7.$,.-/1./757703.(*,.6)229194(,*.+9,4+,/8315-+,48220501,3,,&0*18+.$&'&-)+(&&&%&'*'*%+).+21*10/-./-0.2300(((-0/3,&,.176024:41/-.05/,315:774+','*+./.36:(-*.-9+,+1:25;8464/7*-,23*)+0,2;5-:)))*-./00/+.,)'$(&&(/-+,-1)6.;/&'/),/,260('''&'%$''&)$),%,$./178,./-+&&)*$'(%(+)(*5-/,)*.00,0-6,-*++'*-),-08570/+12*'().-13,5)1*332202.371391)*',,-11)*%&*)'&((,+./2/4.147.42*,./.&*)+-9/*%&$%,0+*'0737,*&&$&%%*,+.8:4,7/0.+/0///*+&(,.:972,-(**0200'(,31538<;7-46+(,1,016:672414212.433674.*/*).+$1&,.6')&-+//+,+1/12%'-,+1/48+3)*(%(3+%+.33,.-.&5582$,$(%$$#%&'-,/))/,+(/6.4543,/**,-%&-4$$%&(017;44/+02083222614166467-/)1../1++,70217452+%',0(*'(-*&&))+-')0229;5/.,'.$&'0532363-0('((&)+-(-)./6/4*,+(*-912;923/:4.''+&('%)('('$%''&14+*)0,4184;33:6/224.2082032-)+/0,02)//,+3+-*261'$,'),*%$++,(3)*+-,&)((*&%(,)30*+02(
@c96548f8-830a-49b2-b4ef-2aeec27e9c97 ch=474 read=40710 start_time=2019-12-13T04:10:55Z barcode=BC01 runid=2c9cf7bc05858273f10e7d7ec552fc0bd742dc3e
CTCCTACGGGAGCAGCAGTAGAATATGTGCACAATGGGCGCAAGCCTGATGCAGCCATGCCGCGTGTATGAAGAAGGCCTTCGGGTTATGAAAGAATACTTTCAGCGGGAGGAAGGGAGTAAAGTTAATACCAGCGCTCATTGACGTTACCGCAGAAGAGAAGCACCAGCTAACTCCGTGCCAGCAGCCGCGGTAATACGGAGGTGCAAGCGTTAATCGGAATTACTGGGCGTAAGCGCACGCAGGCAGTTTGTTAAGTCAGATGCTTGAAATCCCCGGGCTCAACCTGGGAACTGCATCTGATACTGTAAACGGAGTCTCGTAGAGTTAGAATTCAGGTGTAGCGGTGAAATGCGTAGAGATCTGGAGGAATACCGGTGGCGAAGGCGGCCCCTGGACGAAGACTGACGCTCAGGTGCGAAAGCGTGGGGAGCAAACGAAGTTAGATACCCTGGTAGTCCACGCCGTAAACGATGTCGACTTGGAGGTTGTGCCCTTGAGGCGTGGCACGGAGCTAACGCGTTAGTCGACCGCCTGGGGAAGTACACGGCCGCAGGTTAAAACTCAAAATGGGTGGGGGGCCCGCACAAGCGGTGGGCATGTGGTTTAATTCGATGCAACGCGAAGAACCTTACCTGGTCTTGACATCACGGAAGTTTTTTCAGAGATGAGAATGTGCCTTCGGGAACCGTGAGACAGGTGCTGCATGGCTGTCGTCAGCTCGTGTTGTGAAATGTTGGGTTAAGTCCCGCAGCAGGCGCAACCATATCGCTTTGTTGCCAGCGGTCGGCCGGGAACTCAAAGGGAGACTGCCAGTGATAAACTGGAGGAAGGTGGGGATGACGTCAAGTCATGGCCCGCCACGACCAGGGCTACACGTGCTACAATGGCGCATACAAAGCGACCTCGCGAGAGCAGCGGACCTCATAAAGTGCGTCGTAGTCCGGATTGGAGTCTGCAACTCGACTCCATGAAGTCAGAATCGCTAGTAATCGTGGATCAGAATGCCGCATTGAATACGTTCCGGGCCTTGTACACACGCCCGTCACACACCATGGGAGTAGGTTGCAAAAAGAAGTAGTAGCTTAACCTTCGGGAGAAAGCGCACTTTGTTCACATGACTGGGGTGAAGTCGTAACAAAGGTAACCGG
+
++1*($)(((%+).24+01&*+0(,,*1../30<20:--,-8:268443631/,21283;978886665200)*(()(-02809603+)%))'&++)%''))+()+)40*.-./*3,%**,6300806/*,'%'-,./1(,/-.1003+0-'()).-()$)*$*127.1-,*4+-.947772,/0.,33/3+4-/1/.35-,,++.06./.+9)9(**).0-6,/002985&(*)'0/335572200'11:/(125338:--,)%#$#$/2*+.33-'23./:0922++131314//0./)(*10371..-%)')&&&'.121**()&+,+/2142-)1,,,,,,-5124;/---1/2./+)+--7.+0+*4/-9768.1---493830.4:4-+07560-,(++,,-33345288,,($**''(*;79:0-+/08/3+&()-20,32559)*3300.6641213:617:5,++++/02/*&'.,/.1/:).,-6,/71./2+*(,,-+./-*+..-:///211'&0354995:<:666**)%&%)$(*.1.&'&)3/92<:07450;;003*'(+-599/,30,-.1046748752++.1,./76<;587:3212/96).,),/5,+00506/1761/11.8.//7/.'',---,21<0;+32(&%/.0//1944668;876(55--0946/,334)./136711/0.5('$()67:./1478:60:..-08531660***553/2-0/,/1'6()22..3+33'&,.,**,+*)./*.+*)*2947/6/+0966945352*0.+*-214-/-&*+*+-09<99980/.-2/63.:;56:74421164.34./--/4*%--)--.298.686531.1.162/-/0852665755/,,*'&')47967454)((%(3+/3;6386311194/046796666828)/1,-3),'()-.8944320-/,-3/*0-11/.3,+)/66432.,,.6123;9;9753((/-15:57)+))5;424/7-3)+440/,,+,1-+*'($)00.02//&--145868,)&($,&*-#(5:60*&+(&&%&&'-('(*)156;7-96+)(-+&(%(&'&+)%'*+*)+++,,,252/.*+.,-0022745:*/*-8;:971
@426cdd4e-cf3f-470c-9ec5-b853b7364aa6 ch=8 read=48689 start_time=2019-12-13T04:10:55Z barcode=BC01 runid=2c9cf7bc05858273f10e7d7ec552fc0bd742dc3e
CTCCTACAGGAGGCAGCAGTAGAATATTGCACAATGGGCGCAAACTGATGCAGCCATGCCGCGTGTATGAAGAAGGCCTTCGGGTTGTAAGTATGAGGAGGAGAGGAGTAAAGTTAATACCTTTGCTCATTGACGTGCCACCCGCAGAAAAAGAAGCACCAGGCTACGCTTCCGTGCCAGCAGCCGCGGTAGCTTCACGGAGGGTGCAAGCGTTAATCGGAATTACTGGGCGTAAAGCACGCAGGCAGTTTGTTAAGTCCAGTGTAGAAATCCCGGGCTCAGCCTGGGAACCATCTGATACTGGCAAACTTGAGTCTCGTAGAGGGAGTGCAGAATTCCAGGTGTGGCGGTGAAATGCATATTAGAGATCTGGAGGAATGATACCGGTGGCGAAGGCGGCCCCTGGACGAACTGACGCTCAGGTGCGAAAGCGTGGGGAACAAGCAGGATTAGATACCCTGGTAGTCCCGCCGTAAACGATGTCGACTTGGAGGTTGTGCCCCTTGGCGTGGCGGAGCTAACGCGTTAAGTCGACCGCCTGGGAGTACGGCCGCAGGTTAAAACTCAAATGAATTGACGGGGGCCCGCACCAAGCCGGTGGAGCATGTGGTTTAATTCGATGCAGCGAAGAACCTTACCTGGTCTTGACATCACGGGAAGTTTTCAGAGATGAGAATGTGCGCTTCGGGAACCGTGAGACAGGTGCTGCATGGCTGTATCGTCAGCTCGTGTTGTGAAATGTTGGGTTAAAGAGTCCGCAACGAAGCAGCCGCCATCGCTGTTGCCAGCGGTCCGGCCGGGAACTCAAAGGAGGAGACTGCCAGTGATAAACTGGAGGTGGGGATGACGTCAAGTCATCGCTGGCCCTTGACCAGAGGGCTACTACACGTGCTACAATGGCGCATACAAAGAGAAGCTGACCTCGCGAGAGCAAGCGGACCTCATAAAGTGCGTCGTAGTCCCGGATTGGAGTCTGCAACTCGACTCCATGAAGTCCGGAATCGCTAGTAATCGTGGATCAGAATGCCACGGTAGATACACGTTCCCGGGCCTTACACACACCGCCCGTCACACCATGGGAGTGGGTTGCAAAAGTAGGTAGCTTAACCTTCGGAGGGCGCTTACCGCGTGATTCGCGGCTAGAATTGAAGTCGTAACAAAGGTAACCCGGAAGATAGAGGCGACAGGCCGTGGGTTAACACAAAGAAGACACCGACAACTTTCTTCAGCACCAGCAATGCGTAACTGGG
+
..42***(+*',6/046322%+)3.)6//-/0-70050.*/*1&+)-+.)(($-2034964878676631+')(+61:050*4.3/'**.''$#%#**'.)('',(%(*/;5,5,0,.*-*,1-,237-9--,3+2%)0&/68-/,,10,2*&+*(/)4**&'')%$#$&&.++88994560014*,(,+)****'(,/30,0+--0..,-1600+-.-52829155:;754565.$&$(',+-19-58<8*2,,'%&+*().,/((.3.,.6/-4301,-&1+.180.)&&'(-.,.221/2(&04(('''(+))*+)350.*++%))*)0'/.0:.//)3*-*%'%')'+)1.***%+*+.*)+,-154:-)))&*(%&'(,1+2.-72*-(--1023<91.6:58)'-+,,,86778118551--1,*+44151'(),45(3/',$0)..04-68**25447,:-((484655--,,,*1.--++-010114:+-+21,'+&'%%()+))'*)(+),&('+*(1*2&)+,27:88:897))%'))-/0-./3(5+8-./5+-:9<.--&-22/-1,686-/40--*2&0*44:+816:////5/+.52<;478:6112//+''&(*)+-2607,/62041119445684*+.4-'+)-63-5.--'*---*/763641+-0+3+835-700:.)+,-(/,,--9..+**.--+-'-/6681233377509---7:41,4-7;:482/+&)*,16**-*)'&&%%$(*'$''-/:/0.-.90062323962-5/5/-:86978:48+-'$).&()78870,..+./0:;665.-)**.485./....99841256:9+(*/7083,2-01:50*/12/.**%''%'((+,-(''%&(*(+,.158,3,'('*)$&%&(6667.-.**)'*18)+-:-/')+2266((++,,6646.-02+(/,*:,91.-..452-/-,,'(*357230.-++,*(1/.-,++,+,/0544/6051/5**,:768/-.'/-&&311/&')/7/,),7:5,1+&))+)+)+/,,60-.646453),)0.))*,2..0(-)),)(,,1-*(%)*-103;878*6'*.0-,032146('()+14;4%&*2./-*&%('(),)*.))---87*-.017982+4+8458/.**+0/22,-52',.&210513/.0*,(&''&-*,26/*)&'(*56/076+++-.51(7785-3(&)-)'$$#
@966888c3-3770-476e-8d91-1f4c0f02ce0d ch=78 read=87406 start_time=2019-12-13T04:11:10Z barcode=BC01 runid=2c9cf7bc05858273f10e7d7ec552fc0bd742dc3e
CTCCTACGGAGGCAGCAGTGGGAATATTGCACAATGGAAACTGTTGCAGCAACACCGCGTAGTGATGAAGGTTTTCGGATCGTAAAGCTCTGTCTTTGGGAAGATGACGGTACCCAAGGAGGAAGCCACGGCTAACTACGTGCCAGCAGCCGCCTGCAGTAATACGTAGGTGGCAGGCGTTATCCGGATTTACTGGGCGTAAAGGGAGCGTAGGCGGATGATTAAGGCAGGATGTGAGATACCCGGGCTCAACTTGGGTGCTGCATTCCAAACTGGTTATCTAGAGTGCAGGAGAGGTGGAATTCCTAGTGTAGCGGTGAAATGCACGTAGAGATTGGAAGAACACCAGTGGCGAGCGACTCTCTGGACTGTAACTGACGCTGTAGGCTCGAAAGCGTGGGGAGCCAAACAGGATTAGATGCCCTGGTAGTCCACGCCGTAAACGATGAATACTAGGTGTGGGGTTTCAACACCTCCCGTGCCGCCGCTAACGCATTAAGTATTCCCGCCTGGGAGTACGGTCGCAAGATTAAAACTCAAAGGAATTGACGAGGACCCGCACAAGTAGCGGAGCATGGTTTAATTCGAAGCAACGCGAAGAACCTACATGACATCCTTGCATTACTTAATCAGGAAATCCCTTCGGGGACAAAGGTGACAGGTGGTGCATGGTTGTCGTCAGCTCGTGTCGTGAGATGTTGGTTAAGTCCGCAACGAAGCGCAACCCTTGTCGTTAGTTACTACCATTAAGTTGAGGACTCTGGCAGAGACTGCCTGGGTTAACCAGGAGGAAGGTGGGATGACGTCAAATCATCATGCCTTATGTGGCAGGGCTACACGTGCTACAATGGCTGGTACAGAGATGCAATACCGTGAAGGTAGACCAAACTTTAAAACCAGTCTCAGTTCAGTTGTAGGCTGAAACTCGCCTACATGAAGCTGGAAGTTACTAGTAATCGCAGACCAGAATGTCGCGGTGAATACGTTCGGGTCTTGTACGCACCGCGCCCACCGTCACACCATGAGAGTTGGCAATACCCGAAGTCCGTGAGCTAACAAGGAGGCAGCGGCCGAAGGTAGAGGTCAGCGGTGGGGTGAAGTCGTAACAAGGTAACCGG
+
%)+.)(+./-5.-,44-/213+/)*.2/-+,.-6.+*(*%/,/.)')&+.584024(&'%$)()*..11-209:6//:58846571+,.2366/6:.&+*).+.(*+/,41/05,-1).++0(,+,2)0000/.50//3)/(+510*)(2*$&&$$'&//*-*,,.-433.4.-''11279524,1/0.:8./543($#$&+**2-%(&*+-+01&63761615.*%'#-/552611)1.*16(1,**-22*))'+((/$()4455.1+250444334436661011154752*&*')(*1'5*5'),446311049757:...4%-,3-()((0-122934:9697032273//108:30/.*.297982450-),)+&(*)%%*1-.4(+0,)*0.778*,%0)5/&/.(1(20-*-.'140((::981:/-/67;989;65/,.0098463(/1,+**,97-6)/*,,..8/77--5353466))),,+*+'*)4,13349/9*,294/1+'%**,2:96+,,'%+,/-<<648852)/,0.000/0.)/8,1<5.-,/,*&'&)-*/,--+//,+7'3-792)+&(*556.4&(1*('('&(0/3125719-/---'1(%'(&*///(('*+)).;121-)+34/536(-*..05',+,.78:98:2291019678,-.028989864+,+-6,8),*0.0''(*1-/765--'(*2-,%77..///5/9/.,:0,,//1;509.*-+/+)3176421'/-&'(+/09:76547--500+.+-/-1.+)/),0360289/+)*,92024:977.1,*)))+**.+*044541.+-*-2::7:7<722+,+''*,*)*(&--53;434;881)(+-,%((,65:487981<<53;978968/16;9'1*801044020-46*),*-564333111,-/24-'),4%$(*(+0,,.290351(),.3114841.+''*5335.6//(433.8.--51)-,-5-/)-5,%())+24746;882-,++/0/0,/61//9,'')(')2-135010/*...*,),/,122,521042*///&%('+-./2/.2.16+*+,/+--+.()**2-204;9;92
@7e1a94f0-6797-44c5-80c9-48587e558a39 ch=121 read=65757 start_time=2019-12-13T04:11:07Z barcode=BC01 runid=2c9cf7bc05858273f10e7d7ec552fc0bd742dc3e
CTCCTACGGGAGGCAGCAAGGGAATCTGTGCACAATGAGCGCAAGCCTGATGCAGCCATGCCGCGTGTATGAAGAAGGCCTTCGGGTTGTAAAGTACTTTCAGCGGGGAGGAAGGGAGTAAAGTTAATACCTTTGCTCATTGACGTTACCCGCAGAAGCACCGGCTAACTCCGTGCCAGCAGCCGCGGTAATACGGAGAGGTGCAAGCGTTAATCGGAATTACTGGGCGTAAAAAAAAGCGCACGCAGGCGGTTTGTTAAGTCAGATGTGAAATCCCCGGGCTCAACCTGGGAACTGCATCTGATACTGGCAAGCAGGTCTCGTAGAGGGGGTAGAATTCCAGGTGTAGCGGTGAAATGCGTAGAGATCTGGAGAGGAATACCGCCGGTGGCGAAGGCAGACTGACGCTCCGGGTGCAGCGTGGGGAGCAAACAGGATTAGATACCCTGGTAGTCCACGCCATGGCAGTATCGACTTGGAGGTTGTGCCCTTGAGGCGTGGCTTCCAGGCCTAACGCGTTAAGTCGACCGCCTAGAGGAGTACGGCCGCAAAGTTGGCTTCGATGGTGGCAGGGGGCCGCACAAGCGGTGGGGCATGGATTTAATTCGATGCAACGCGAAGAACCTTACCTGGTCTTGACATCACAGAACTTTCCAGAGATGGATTGGTGCCTTCGGGAACTGTAGGACAGGTGCTGCATGGCTGTCGTCAGCTCGTGTTGTGAAATGTTGGGTTAAGTCCCGCAACGAGCGCGACCCTTATCGCTTTGTTGCCAGCGGTCCGGCCGGGAACTCAAGGGAGACTGCCAGTGATAAACTGGAGGAAGGTGGGGATGACGTCAAGTCATCATGGCCACCACGACCAGGGCTACGTGCTACAATGGCGCATACAAAGAGAAGCGGCCTCGCGAGTAAGCGGACTATCGCAAAGTGCGTCGTAGTCCGGATTGGAGTCTGCAACTCGACTCCATGAGTCGGAATCGCTAGTAATCGTGGATCAGAATGCCACGGTGAATACGTTCCGGGCCTTGTACACACCGCCGTCACACCATGGGAGTGGGTTGCAAAAGAAGTAGAGTAGCTTAACCTTCGGGAGGCGCTTACCACTTTGTGATTCATGACTGGGAGTGAAGTCGTAACAAGGTAACCGG
+
,42,)+/-2,(,41)('+,,40+1,*)%-%%&&2)*,'**)3370383545562,363723/,--,2323553*-)-+3*+,//;5373-86/%0(+,63-)..19;0+/.,*+/*'*+,3+-0:-9-,,-+46./11'21215616+,74)0+'+*$%''2,2-*-202242458:223/+160-2--.0,,-/20-&*1/1375573330303'(+)/,-/898351498903-0./036++*++1:6374;70.:/8.28*+,,+)'-1+)+78.,2.0//).0/66;813220///01001.15150,0&-&(())01/02(&,/49..1)8)8+2*+/:/,*+-,134+15,+38:81./-.0329-,*'&*()**)((1-04(,&'&+,&%%$$4+*+./7814*'/2/3-)**,:887/&+-/:+5&99.-5+.19099-+/8221/6.-.37;',())%'&&')40-1.2/3.10:/004;1+42+3854726-)+*()/22()29444//414/80-'2./030&,%''(%(-/2546/,10&.,/)-**.'%$''$&%(*%*/10'-*%'$%&*(*.//(00.+'(('$+6-/6380//006412142281224:2;2288899748324371)*-/..*1,*4,+*,--;91):).)++/91;;5;;687652&-/2535987770/(+*0($$'(.1.,,,+1,*',*&(*-6,*)-(5.)3+400-96-+3268--4565758:(*'',1,,.50.3;7:<5675::52354526/2./8.-*'*,%))6677:232//23;533361..,0,1/-59/2878975121-/46:94-1)5)$'+&)*+4;320-/--.++1885425/0754556645.+'(&('(),(.2.2*0++%&*,(*/+)%#%23.+57-)0-//187::917)+++5,4-)+,-1971010165477966,)&'+*5.814*./+%'*../1;:96534)*95/1-&)(-010:96:8646''.0//.0-,--,-/2:8:;287/0/054421-))+'/65;37287,&'-*+('%'-*+---5/4368718)(,*(*)0*,441,86)*6574;3335177.42%()+0---94576752/1.6:898/
@93d22b0d-7036-48b5-9a98-86618ecc204a ch=156 read=59800 start_time=2019-12-13T04:11:07Z barcode=BC01 runid=2c9cf7bc05858273f10e7d7ec552fc0bd742dc3e
TTGCGTACTTCGTTCAGTTGCGGCGTATTGCTGGTGCTGAAGAAGTTGTCCGGTGTCTTTGTTAACCTGCGCAATATGGTTTGCTGCGGTCGCGTGCGGCTTTCCCGAAGGTTAAGCCCTACCTACTTCTTTTTTGCAGCCCTCATGGTGTGACGGGCGGTGTGTGCAAGGCCAGGAACGTATTCACCGGCATTCTGATCCACGATTACTGGCGATTCCGACTTCATGGAGTCGAGTTGCGAACTCAATCCGGACTACGACGCGCCGCCAAAGGTCGCTTGCTCTCCGCGAGTCGCTTCTCTTTGTATGCGCCATTGGCAGCACGTGTGTGGCCCCTGGTCGTAAAGGGCCATGATGACTTGACGTCATCCCCGCTTCCTCAGTTTATCACTGGCAGTCTCCCTTTGAGTTCGGCCGGACCGCTGGCAACAAAGGATAAGGGGCGTTGCGGGACTTAACCCAAACATTTCACAACACGAGCTGACGACAGCCATGCAGCACCTGTCTCACGGTTCGGTATTCTCATCTCTGAAAACTTCCGTGGATGTCAAGACCAGGTAGGTTCTTCGCGTTACGTCGAATTAAAACCACATGCTCCACCGCTTGTGCGGGCCCCGATCAATTCATTTGAGTTTTAACCTTGCAGCCGTACTCCCCAGGCCGGTCGACTTAGCGCTCTCCGGAAGCCACGCCTCAAGGGGCACTAACCTCAAGTCGACATCGTTTACGGCGTGATTTACCAGGGTATCTAATCCTGTTTGCTCCACGCTTTCGCACCCGAGCGTCAGTCTTCGTCAGAGGCCGCCTTCGCCACCGGTATTCCTCAGATCTCTACGCATTTCGCCGCTACACCTGGAATTCTACCCCTCTACGGGGCTCAACACGCAATTATCAGATGCAGTTCCAGGTTGAGCCCGGGATTTCACATCCTGACTTAACAAACCGCCTGCGTGCGCTTTGCGCCAGTAATTCCGATTAACGCACCTCCATTATTACCGCGGCTGCTGGCTGGGTTATGGATACTTCTTCTGCGGGTAGCGTCAATGAGCAAAGGTATTAACTGCTCCTTCACTCCCGCTGAAAGTACTTTAACCCGAGGCCTTCTTCATACACATGGTTGCATCAGGCTTACGCCCATTGTGCAATATTCCCCACTGCCTCCCGTAGGAG
+
%'''()-/7<84436,05.)+,('),-1820303/-)%)+.(,)&)(%*+(.,84555:6.2//./4--+(')'&%%#%'+$%%$&+'(*,+*+*%&(('$$&,.*&'))++-2/(*&%&'+,(&((7+5/88;/,,+'3,)'0*003344334/76..0,-.(&&+256515*03301,+-34101759678<:-+,,/1(+*1.6(+*&/24686/3+)*2*3'*),'(+/**.05/0&',',0.901(4.4:943432.+%()'+)))&+0**'()''++.,,&%(%%)(++.9.77277,*5477889:67:+''+*-%,.'(((&'(*(,+)/2:91060(+//6977,+/-,+-()*75+.1+:80($('//,-./01980+*(+)-61/5:993;01:,++58/.%+*30:642..-05/4,069*4.0.0,-.&$%%(:111<801/1/-00**.).-2;3-0-/)-)22440111289;0./;/916+%))05.36510,.*352+*)&&./668699771+')+*)4,97264:65'334/149932620,34;:;<;99712&-)2-&&+(-1:9(4*+++712349./3**2,+,(1,0-.1/()*,-5-7,+*69/(+*:;;+9.:+0*))%)+-+3,.-184*.2-(%'(1234/4'&&$&-+0+7,2,+-)/5/0-/5/./'..0*-$'&('.//027481-1147884;/--/82222%,/%$&&(,1,/011+.*256453;30207+&*,,/91/.0(0(*+-0754626998<8677%'$.(20/4;8<979:564-363699637)(+0/.420223+7:()'.7-./..03;696161716,580,)..+0&/4*3,..-%%(&*&)*.-04.....;99:724-*+,420-9.(*-*%.--+,-/0*+*,-*2+:,97;;9<9:;999::921+1-*'3))'&%*-46<4960400.*'($,/,/)),(*+2-/96,6,+*5:98942.)*+7*)*$*1'.175;;::99+/.-''*')-,81.)&.09006132,0)'-'*,/3170***7:*)12./50-/--.,(+/39*)-+40:5;87;80.++(()1286;,*)+++/2232%//34*$*((*12.;/./428:6++)')'')43*-%,*((
@466cac1c-368c-4b08-81b4-5510e3abd001 ch=61 read=93617 start_time=2019-12-13T04:11:05Z barcode=BC01 runid=2c9cf7bc05858273f10e7d7ec552fc0bd742dc3e
CTCCTACGGGAGGCAGCAGTAGGGAAATTTTTTCGGCAATGGAAACCCTGACGAGCAACGCCGCGGCGTGAAGGAAGAAGGTTTTTCGGATTGTAAACTTCTGTTATAAAGGAAGAACGGCTACAGGAAATGGTAGCCGAGTGACGGTACTATTAAGCCACGGCTAACTACGTGCCAGCAGCCGCGAGTATGCGTAGGTAACCGTTATCGGAATTGTGGGCGTAAAGGGCAGGCGGCAGCAAGGGTCTGTGGTGAAAGCCTGAAGCTTAACTGGTAGCCATAGAAACCCAGGCAGCTAGGTTTTGGGAGGGATCGTGGAATTCCGTAGCGGTGAAATGCATGGAATATATGGAGAGGAACACACAGTGGCGAAGGCGACGATCTGGCCTGCAACTGACGCTCAGTCCCAGCGTGGGGAGCAAAATGGGATTAGAACCCTAGTAGTCACGCCGTAAACGATGAGTACTAAGTGTTGGATGTCAAAGTTCAGTGCTGCAGTTAACGCCAATAAGTACTCCGCCTGGAAGTAGTACGTTCCGCAGATGAAATCGAAAGAGATTGACGGGGCCCGCACCCGCAAGCGGTGGAGCATGTGGTTTTAATTCGAAGCAGCATGAAGAACCTTACAGGTCTTGACATACTCATAAAAGGCTCCAGAGATGGAGATGGCTATATGAGATACAGGTGGTGCATGGTTGTCGTCAGCTCAGTATTGAGATGTTAGGTTAAGTCCCGCAGCAGAGCGCAACCCTTATCGTTAGTTACCATCATTAAGTTGGGGACTCTAGCGAGACTGCCAGTGACAAAGCTGGAGGAAGGCGGGGATGACGTCAAATCATCATGCCCTTATGACCTGGGCTACGTGCTACAATGGATGAATTGCAGAGGAAGCGAAACCGCGAGGTGAAACAAATCATAAAACCATTCTCGGTTGGATTGTAGTCTGCAACTCGACTACATGAAGTTGGAATCGCTAGTAATCGCGTAATACATGGCGCA
+
+,,0&'+&-/+1335153/-+)*''++-5:;;317:9,0,,,,4,.<../)0('+,-43252%$*&+,4440/)/*).+).+99:.3.5+..,.084,,0+'&.0//-62+4.3./6,-/+(-4()%((++6660119'&()-.70+*(*-,0/0(&(*,/+3/../,1,/&/$(+,+0..1307)%&(),&3*.(1/-(()-)+74.2'.),/.%1):::6/92*+,''(,6/4;4)1-0)088.(&%(*1.,'&%$(.++&%%&((0+502&$&%-6/.%).60.7(*080,-+,-*()47,&1,&/4/98:7:3/5.610-%$#&%*+'',*'''*%*)'.((11-/3.-)')*.*)+,),$)'%--()*(+7472//0/-2(')+,.36401201346107.0)('(*/.33)(,-5<:4))**%0&%)&'+/))*'1(,.1(,)-60/9<:40%('$)+*..7.4672.--)<9:;5:11288+56799990/3//*.,+,/00662,+++33+.2-)'&'$%$$'&),618'&'*',,((/)'+%,-(&%&%-'((308:-03)')%*()#))4+./2044'+)-0+),0/;:007363,),#+'')&&,+0+,1-,*'$&%'(,,/.%*+*+)0120.497*-/2.8,+*+,-2.))**.&00/031352568693150/679979566;23//..''(''%$$$''(*738190&/11957-31/,)--'4'&&)*.1145:6+41346/3)),823979995<671)6%+1+(/54/-)*)).002%-*&'(&)%&'*'()-/+4-),,0,'.26+1223776351/01998:87<1+//0112:18-()'%'$%'*)),3;67;::2++.,,/60*-/*/,+((1(*'$%)(*+.(0/%(67,//.01:;749679744'+*)(&'*,-/29;:::463222)$'(*+45+&+(-1717:56024-2212/-'(&%('(&,))(&&$%#
@48163c2a-3694-40a5-8e98-fbddb7b0a3b5 ch=321 read=45883 start_time=2019-12-13T04:11:22Z barcode=BC01 runid=2c9cf7bc05858273f10e7d7ec552fc0bd742dc3e
TCACTCAGTGGCCGTTCCAGTTACGTATTGCTGGTGCTGAAGAAGTTGTCGGTGTCTTGTGTTAACCTGCGCACCTTCGCTCTATCTTCCGGTTACCTTGTTACGGCTTCACCCCAGTCATGAATCACAAAGTGGTAAGCGCTTCCGAAAGGTTAAACTGCACCTACTTCTTTTACAGCCTTCCCATGGTGTGACGGGCGGTGTGTGCAAGGCCCGGGAACGTATTCACCGCGACATGCTGATTCGCGATTACTAGCGATTCAACTTCATGTAGTCAGTTGCAGACTACAATCCGAACTGAGAATGGTTTATGGGTTTTAGCTACCTCGCGGCTTCGCTTTCCCTCTGCACCATCCATTGTAGCACGTGTAGCCAGGTCATAAGGGGCATGATTTGACGTCATCCCCGCCTTCCTCCAGCTTGTCACTGGCAGTCTCGCTAGAGTCCCCAACAATGATGGTAACTAACGATAAGGGTTGCGCTCGTTGCGGGACTTAGCAACATCTCACGACACGAGCTGACGACAACCATGCACCACCTGTATCTCATAGCTATCTCTCCATCTCTGGAGCCTTTATGAGTATGTCAAGACCTGGTAAAGGTTCTTCGCGTTGCTTCGAATTAAACCACATGCTCCACCGCTTGTGCAGGCCCAATTCAACTTTGAGTTTCATTCTTGCGAACGTACTACTCAGGCAATTACTTATTGCCGTTAACGCAGCGCAGACTTTGACATCAACGCCAGTACTCATCGTTTGTGGACTACTAGGGTATCTAATCCTGTTGCTCCCCACGCTTTCGGGACTGAGGCATCCGGTTGCAGGCCAGATCGTCGCCTTCGCCACTGGTGTTCACTCCATATATCTACGCATTTCACCGCTACGTAGATTCCACGATCCTCTCCTGCCTCTAGCTGCCTGGTTCCGCGGCTTACTGAAGTTAAGCTTCAGGCTTTTCACCTGACCCTTGCTGCCGCCTGCTCCCTCTTTACGCCCAATAATTCCGGATAACGCTGCCACCTACGTATTACCGCGGCTGCTGGCGTAGTTAGCCGTGGCTTTCTAATAAATTACCGTCACTCGGCTTCACCATTTCCTGTAGCCGCCGTTCTTCCTTTATAACGAAGTTTACAATCCGAAACCTTCTTCTTCACGCGGCGTTGCTCGGTCAGGGTTTCCCCATTGCCGAAAATTCCCTACTGCTGCCTCCCGTAGGAG
+
%$%$&)$'*&,),,//5)&,3;13262/6,..689787962+..+.9../+:745-/+-....,)05../)))*$%'',-.15-10(&--.,4.,5,8-,1:1.00.364/.140+.03./0/6**&&(','''5+**'(%(),+(%')&(*,6/5%..(,*-0*&%2911::0'(&*0+&'+3++54-5./.355893.2.&)&+'+-3,5.8++7060//.'/)+)1679655457:;;5;<803403912,,//55739).)**10468577.&*+202.0556/415.1*)-52111',5./67<<,68:4375++*).%)/,5/0084575&().+00()21+,+-416;9-*2./+..,),++(&'/)',76520/&)+71125205;10167:97/91.)*,17:65100,%+8,,-;77,3+++753(++),+*+++-12*-)')5-014553600.2113340-.4..967665526:,/*9.2-6,+&.(,+46674012222521---+*-.196*59582223:04:55571/)($'&&&()+54305:4655458/..305:5.2,%&'*:59974559;7364.3)+-5:9:<867758+2283+-+3*;:7.6.-/..0039431,+-/*-.5%4.20)''.301.(')(*+07<;627;041/0/&%/%.((*++/00143*%'('(/+)20',,+//3,0,0,-/&*%&.-/67132.-/(&,&($&+00201023/8-''+,6264-20&285144222717,3)70+-,:98+&+*+3:5.-871551)%''%,3+1.6:671881/-/3997;:892320/36.42698,5-&$*)57-/-/2847)50202::327:024/1()&*+,;10-+),-0/-..3651.'(+.'.-,.2846089./+*-**-,)+-*+**/74.,-266'/61/3.&'#('$(*4700/,,+-15)26+***19**+95-+00/6/./-55:7313238(&(%%%(17),/,(.+01292292.1...55.6,**../32//17*8)9*,44*'*0,,/')()7;885+0/1*/)(,%%1+*2630'&%$%'.12799;9+0*-('(,,.675&(+).:5,-/567.-0+'274:32,.*0/,0,.07020<-+,0+9890:963<429:3*/7206-,365/074(''+'(1/-.4,1:1.137/,-
@af81e2dc-9597-447e-89ce-eafa4448f397 ch=7 read=46224 start_time=2019-12-13T04:11:18Z barcode=BC01 runid=2c9cf7bc05858273f10e7d7ec552fc0bd742dc3e
TTGGTGTACTTCGTTCAGTTACGTATTGCTCTTTGTGTTAACCTGCGCCTGTCGCTCTATCTTCCGGTTACCTTGTTACGACTTCACCCCAGTCATGAATCACAAAGTGGTGAAAGCGCCCTCCCGAAGGTTAAGCTACCTACTTCTTTTGCAAGCCGCCATGGTGTGACGGGCGGTGTGTACAAGGCCGGGAACGTATTCACCGTGGCATTCTGATCACGATTACTAGCGATTCCGACTTCTTAGGTCGGTTGCGACTCAATCCGGACTACGACGCACTTTATGAGTCCGCTTGCTCTCGGGAGTCGCTTCTCTTTGTATCGCCATTGTAGCACGTGTGTAGCCTGGTCGTAAGGGTGTTATTGACGTCATCCCACCTTCCTCAGTTTATCGCACTGGCAGTCTCGCTGAGTTCCCAGCCGGACCGCTGGCAGCAAAGGATAAAGGGTTGCGCTCGTTGCGGACCTAACCCAACATTCACAACACGAGCTGACGACAGCCGTAGCACCTGTCTCACGGTTCCCGAAGGCACATTCTCATCTCTGAAAACTTCCGTGGATGTCAAGACCAGGTAAGGTTCTTCGCGTTGCATCGAATTTAAACCCACATGCTCCACCGCTTGTGCGGGCCCCGATCAATTCATTTGAGTTTTAACTTGCGGCCATTATCCCCAGGCGGTCGACTTAACGCGTTATCGGAAGCCACGCCTCAGGACACAACCTCAAGTCGACACATCGTTTACGGCGTGGACTACCAGGGTATCTAATCCTGTTTGCTCCCCACGCTTTCGCGCACATGAGCGTCAGTCTTCGTCCGGGGCCGCCTTCGCCACCGGTATTCCTCCAGATCTCTGCGCATTTCACCATTACACCTGGATCTTCACGGACTCCAAACGCCGATTATCAGATGCAGTTCCCAGGTTGGGCAGAGTTTCACATCTGACTTAACAAAACCGCCTGCGTGCGCTTTACGCCCAGTAATTCGGTAACGCTTGCACCTCCGTGACGGCTGCTGGCACGGGAGTTGGCGGTACTTCTTCTGCGCGGGTAATGAGCAAGGTATTAACTTGCTCCCTTCCTCCCCGCTGAAAGTACTTTACAACCCGAAGGCCTTCATACACGCGGCATGGCTGCATCCAGGCTTGCGCCCGGTACCAATATTCCCCACTGCTGCCTCCGTAGAG
+
$%*&*'.')+2,-3:-&75:-335+6+**5/291.-,)+.-14,-0/0,.02-...066877112-10;/3445,4,%)+*/2:6-776*'(+-231+0/+)-*.&''+.-'+,)'()340(,)(&''**,-3.-,,,0931)&'(+8:4'+''$*(&.75347010617*.42/4,--22(03248873:6652--.-6011;..2-+,49632022)++-08032....06:400.//-&+%&*../(,-9-''**/30;18(3,86411022551+71,+750.,3.'*-8,//.-*(&,$'(**+.0//-17-+...(,1;4361**,,*01311*)-038,.5471841*)((&'*)*,-/5778:924-(,/6385-/,018:++,%0%)/*3-,062//$%+)+77822)(.01168:97877:75%534&5-3452+18-4,+.2458416///8.1832,73++-.-03++-2--(0(%*(*---12,,+7+()%*-459543300%(,42533+)-/+1*)))190460/.000.454-2384967:<::7892-023:568864075;998837586/.-/2(()0,*-0)'/(%'++,--5935:.//9/779.2.262)),./0:8;967;;65.776*.0,-0/..514(0)'')16-007.+-.-653220/,,.-/.+(.)5+5)-43521512.33(,-/116126--+,+1)/+((,.3289.-2./.67;///.3:14*(/,12337688,/3<8)*-199,)*31294005+0,&*,,--336948544:5649*(20+''%,20998:<67:6:417:52/2-..6301--./.3+081/267(-''*267311)*('*'%(%+*)(1*72)()+)&&,*/04-67:68667;20-,+2-7,366)+(.*20(')+-1/.-*3+6-92;;/1223988868763.115/3/34-'**-4:60%/+(1-()/.,-,01,-1-.')-,5232706'%%+'**#&.*&)*,4+&,081641+()*,073%)6-2144/-(-)+(0-/(--%*,-9/1:111.5:0+-9943-)*&+,.3((+&-0-(+)/*.*,/-*,(1,103-76415102/00/0**7816913-68(&$&&**.3.11.568.,02287443-37-4..*)
@2fa4f43c-9d66-44b2-8de3-c3e585feff25 ch=322 read=45889 start_time=2019-12-13T04:11:29Z barcode=BC01 runid=2c9cf7bc05858273f10e7d7ec552fc0bd742dc3e
CCGGTTACTTGTACGTAGCTTCACCCCAGTCATGAATCACAAAGTGGTAAGCGCCCACTCCCGAAGGTTAAGCTACCTACTTTCTTTTGCAACCTCCCATGGTGTGACGGGCGGTGTGTACAAGGCGGGTGTAATTTCACCGTGGCATTCTGATCACGATTACTAGCAGTTGACTTCGCTTGGAGTCGAGTTGCAGACTCAATCCGGACTGACACTTTATGAGGTCGCTTGCTCTCACCAAAGGTCGCTTCTCTTCATGCGCCATTGGCAAGCACGTGTAGCCCTGGTCGTATTAAGGGCCATTGACTTGAGCGTCATCCCTCCCTCCGTTTATCACTGGCAGTCTCACTTTGAAGTTCCCAGCCGGACCGCTGGCAACAAGGATAAGGGTTGCGCTCGTTGCGGGACTTAACATTTCTGCTGGAAACTGACGGCAGCCATGCAGCACTGTCTCACGGTTTGAAGGCACGTTCTCATCTCTGAAAACTTCCGTGGATGTCAAAGGGCCAGGTAAGGTTCTTCGCGTTGCGTAATTCAGCTTCATGCTCCACCGCTTGTGCGGGCCCCGATCAATTCATTTTGAGTTTAACCTTGCGGCCATTGTACGTACTCCCCAGGCAGCGGTCGACTTAACGCGTTAGCTCAGGCCGCGCAGGGCACAACCTCAAGTCGACATCGTTTACAGCGTGGACTACCAGATTATCTAATCCTGTTGCTCCCCCGCGGCTTTCGCACCCTGAGCGTCCAGTCTTCGTCAGGGGCCGCCTTCGCCACCGGTATTCCTCCAGATCTCTACGCATTTCACCGCTACTGGAATTCTACCCCCCTCTACAGACTCGGCTTGCCAGTAGATGCGGTCCCAGGTTGGCGAGCCCAGGGATTTCACATCTGACTTAACAAACCGCCGTGCGCCACGCCCAATGTAATTCCGATTAACGCTTACCCTCCGTATTACCGCGGCTGCTGGCAGGTTAGCCGGTCTTCTTCTGCGGGTAACGTCAATGAACGAAATTAACTTTACTCCCTTCCTCCCCGCGTACTTTACAACCCGGGCCTTCTTCATACACGCGGCGTAAGCTGCGCCAGGCTTGCGCCCATTTGTGCAATACACACTGCGCCTCCATTGGGGCAATATCAGCACCAACAGAAGATGCTTACAAGGGCGCGACAACAACAGCAATACGTAGCGGG
+
,)0+3*&&%%$(#'(#%%)-72-620)-/:7(((-)((')-.*((*301.(*+58,&))6*%&&/+4-5*('(*&.-.-,-3'*.32('+*%-,,17-.634--.-,4095-,(&,-'(),&..3-')($''+(..)*234041633/900.01/),++1.,-++)+%(.)*+47;7''(%+-%(*,*)12;56,,6876/913075-/.*'('--07+++.+0,4*+)1)**-*,(/*'('(2/4),05220.+#&''857:438(%%*,++')))(%$%)8/+.501%*#('+(10(*#$%&&&&&%'(%'+/11-6)+&*+)'-+*+96/0/*')*60/332))&+,22&$$'-5/72.//018124+1025124042(.02/.*-+,.%$$%)+00--.3;:65/2,0,//8/++*),0%''%))116/2+%&(+00471/0,--/27894748/,%&))(&'(+&*0*(&%)*-,-*,.+()/249/4685502/++%%)%%$%-*,/1,3.:6/67351/.,,%+*,,-+&('&&%%%(*--3//5+,//'1+,*0-455-)*.//83;4%(31(,*/0:-+%.-1723.'%$#*$%%$&(-+--/9:,-33.*-,0310274334334.,(-'.0/6%+155*++0,*46-20222./7)-+//1+'(,-2498+.+1010(,,+.*+*))*-'*+312418-*)40015299/&%((2+08,,()*,5**+)220&'*++//26354(&+3/1063/3-3,17944:&0---0%#*)**+.22552,2011.:/0-45')%$%#$%(&,0-0/34577/,4,,0,003.)%&)/-,2*&((&**+(%)****'&-4).'*%'$*0&%%./5*48,,++.,,,,-213131-079;/11.)3.+*(&.-/03,'*&)%,,531.&0'-./(&&((/44005-3./3'03/1/901/,))%&%(%'(&**.+1**+:.9<9865(+''(44663*'$&%&)$(&)',+++165/3057+2;77591.)')))/-397)-,'.3(,-.()(416<9444/+-)*)30+0&$'*-,,(,+%2+,/5..,.95+03+)*)*,(*$$$&&(''(&)*+.+%+*(+)&--30012*,,()/-31..6,-',()+))*(*&.+'&&&&()'')%%%$&('+%1,%)&%%#$
@acd5a502-5bf6-4f62-ad3e-440b8fa133b6 ch=452 read=46029 start_time=2019-12-13T04:11:25Z barcode=BC01 runid=2c9cf7bc05858273f10e7d7ec552fc0bd742dc3e
CCGGTATACTTCGTTCAGTTACATGTACTGTAGTGCTGAAGAAAGTTGTCCAGTGTCTTTGTTACTTACTCTGTTAGTGCTGTGCTCCTACAGGAGGCAGCAGTAGAATTTTCGGCAATGAAACCCTGACCGAGCAATGGAAGGAAGAAAGAGTTCCAGTTGTAAACTTCTGTTATAAAGGGAAGGAACAGCGACTACAAAATGGTAGCCAGTGACGGTGCACTTTATTAGAAAGCCACGGCTAACTACGTGCCAGCAGCCGCGGTATTAATACGTAGGTGGCAAGCGTTATCCAGGTATTGGGCGTAAAGAGGCAGGCGGCAGCAAGGGTCTGTGGTGAAAGCCTGGAGAAGCAACTTCAGTAAGCCATAGAAACCAGGCAGCTAGAGTGCAGGGGAGAGGATCATTGTTAGATTCCATGAAATGTGGCGGTGAAATGCGTAGATATATGGAGGAACACCAGTGGCGAAGGCGACGATCCTGGCCACAACTGACGCTCAGTCGAAAGCGTGGGGAGCAAATGGGATTAGATACCTAGTAGTCCACGCCGTAAACGATGAGTACTAAGTATTTGGATGCAAAGTTCCAGTGCAGTTAACGCAATAAGTACTCCGCCTGGCAAGGTAGTACGTTCGCAAGGGAGAAAATGAAACTCAAAGGTTGACGGGGGCCCGCACAAGCGGTGGAGCATGGTTTTAATTCGAAGCAACGCGAAGAACCTTACCAGATCTTGACATACTCATAAAGGCTCAGAGATGGAGATAGCTATATATGAGATACAGGTGGTGCATGTTGTCGTCAGCTCGTATCTCGTGAGATGTTGGGTTAAGTCCCGCAACAGGCACAATATATGTTAGATTACCATCATTAAGTTGGGGACTCTAGCAGAGACTGCCAGTGACCAGCTGGAGGAAGGCGGGGATGACGTGGAAATCATCATGCCCCTTATGACCTGGGCTACACACGTGCTACAATGGATGGTGCAGGGGGGAAGCTGAAGCCGCGAGGTGACGAAACCCATAAAACCATTCTCAGTTCAGTTGTAGTCTGCAACTCATTACATGAAGTTGGAATTTAGTAATCGCGAATCCAGCATGTCGCGGTGAATACGTTCTCGGGCCTTGTACACACCGCCCGTCACACCACGAGTTATTAACGCGAAGCCGGTGGCCTAACCCGCAAAGGAAGGAGCTGTATCTAAGGTGCGGTTTGATGATCGGGGGGTGAAGTCGTAACAAGGTAACCGG
+
#'(&*%,*0053-.54./170.&/$.$'*/.,11389430*-.*./5-.***)/)*'$)'%*+($%&&%)(+)/+(+3-33,)()(11,,-%34/0,(((),2/0'$#%$%&),81/90+%(*+91.-05,)*&'*'&0&3)+0,.(*-)(&-23(+&)(3+13:4..6-/'+,'++-*)-(,.+(-)-,*.*&+,,-0(%(&'*'*+01-1./..+1-'($&(-*(+2.+,2+*/+,,2/..-+)*+//1137//.,-6(&&&$($,'&&*'($%&(1--8325463:43+/*$)'*$-(2::97*:0+*$/,+$(...7/,/101*5/.,.-'%&0'(,.(*2.3)(&'*$*1+.153-0077*2703.+/2).733920//0..,--60(.5.+(-,42-22538*-*%'1(6-:11-%%%*)&$)(./,.11.-,-*')+37873340+-)'++17(),.4,)((1+408:/...2'(3&*&%(*,-)))+'++6*+,8&(),'&+5415-(*-9;;8&471252248758(().07690+,.1,&'&)+'&&.(')**,.*'(,+19-6:69636:70125)+,210&+.+.'+'-+4..2-.-..26016-.(&('(%+%../018<61210*5+**+.00+/.53./406)-&(+)*148;:2+2-)+*0/21343931)-/-22'/<<.8:691*(*$)4/.--,/5,+/01,1*.-'+'*)00--/251211-2/75-6102*+,/0::.-,,)2+'+.551&(.)..2557/7//554220',0)..-*,+-/--+)&(('&&(()*-378:0:648531473(&0+*.*+.+*&$%'(-*)&*'%%%0*-1535723522,8-28;11442+$&&'((()-/),/*(*()*&))),-3/0+)/./0-253.74340+'#()')/,0.-1(32,&*+*//+17/5.*+.,-)('*)1-/1,.2..6<7898))*%,,,/.*,1),%&-()58**()''./,(*.5.0:+*+-6;:2;97;202&*,68-3/5/,.06983,0())+(+)''')(.**5/8.3/00/+-.55661421751((),)++**,,-744397'706+*)+*3514.4/,.400.07425/'((++*0.),+,/.2*0)($#()()+*.85:75540,-'-.+()0/).,22,*&()53+(-.0/.,-),+',+.'%&**-,/+4456)*)/+++53664*)(*0,.6:;/*
@16354132-5264-4641-b36b-b51490623764 ch=117 read=103373 start_time=2019-12-13T04:11:47Z barcode=BC01 runid=2c9cf7bc05858273f10e7d7ec552fc0bd742dc3e
CCGGTTACCTTGTTACGACTTCACCCCAATCTCAATCCCACCTTAGACAGCTCCTTCCTTGCGGTTAAATTTACCGGCTTCCAGATTATTTATCCAGCTCTCGTGGTGTGACGGGCGGTGTGTACAAGGCCGAGCAGTATTCACCGCGATTGTGCGGATTCGCGATTACTAGCGATTCAACTTCGTGTAGTCGAGTTGCAGACTACAATCCAGAACTGAATGGTTTTATGGGTTTTGCTTCACCTCGCGACTTCGCTTCCCTCTGCACCATCCATTGCTTAGCGTGTAGCCCAGGTCATAAGAGGGCATGATGATTGACGTCATCCCCGCGCCTTCCTCCAACTTGTCACTGGCAGTCTCGCTAGAGTCCCCAACTTAATAGTGGTGAAAACTAACGTGGGGTTGCGCTTCGTTGCGGGACCAACCCAACATCTCGACACGAGCTGACGACAACCATGCACCACCTGTATCTCATATAGCTATCTCTCCATCTCTGGGTGCTTTATGAGTATCCAGAGACCTGGTAAGGTTCTTCGCACGTTACTTCAAATTAAGCTACATGCTCCACCCTTGTGCGGGCCCCGATCAATTCAGGTTTCATTCTTGCAGACGTACTACTCAGGCCGAATTACTTATTGCGTTAAACTGCAGCGCTGAACTTTGACATCCAACGCCAGGTATCATCGTTTACGGCGTGGTTTACTGGGGTATCTAATCCCTATTTGCTCCCCACGCTTTCCGGGACTGAGCGTCAGTTGCAGGCCAGATCGTCGCCTTCGCCACTGGGTGTTCCTCCCATATATCTACGCATTTCACCGCTACGTAAATTCCGATCCTCTCCCTGCACTCCTAGCTGCCTGGACAAAACTTTACTGAAGTTAAGCGCCAGGCTTTCACCACCAGACCCTTGCTGCCGCCTGCTCCCTCTTTACGCCCAATAATTCGGATAACGCTTGCACCTACGTATTACCGCGGCACTGGCACGTAATGGTTAGCGTAGCTTTCTAATAAAGTACCGTCCGCTCGGCTGCACCATTTCCTGTAGCCGCCGTTCTTCACTCTATAACGAAGTTTACAATCCGAAACCTTCTTCCTTCGCGGGCGTTGCTCGGTCAGGGGTTTCCCCGTTGCCGAAATTCCCCTACTGCTGCCTCCCGTAGAG
+
25-7-;--7/9-.6-/.'./61/;6:*....&',2.75.+/.//.051-13453373-*,,-5796/0(''+(,2/6/.5/'%+(2**17/,-1($%'*,)((,&*+%&+,8698629611)1,0//,./8++(*'$))15..17-*&$'&%&)&%)%+%''-/.282.-../*%31+*'),3-,(*-,/11,+,0,--.2(++('*0)*)$(-..+0))(544<<222,8-0:<0-.04/23:67687145;544564<7331***,049:9192,'-)(*2+3/,(')*'%+/55460*)'.00+-...3.,(%&(*6779:4:;4),,2113.6*-,0)*1-(-86841:10088486650&')*.9;../,02/2.((1140',)),),//-*+)+/,-9*--)-21/48/1)72-)'0(0+(-01466.0)(*47..412112418627;7:1201701.&'((*48:79876467894442/:0/1-.(+.'(&&()*%-'('-+-2('&&(-.9348511,00399:83/%').3+,.21'')(,(.')&-/131224//5.%'++/..,-()12*('*+(5+.,)/+6;.,./6,1,-+$'%,43.67001016972)$$*%%&1,*6+'&'203.'/2472)0(-1231.214-1167111++(,*((+)*+--/2,.03*++,*.,(-,/)%(+$1602034/01476)+&(.+124:890**%)-52/41:33573102---+,05-0,0203000447:7783.21/581421.(,+-*2,)+)*+2386874&4354:;.-,5022732*&%%.+44.(*,2000-35,+02./11')'7789:;77*+(+/,(,,*,*-,,,*+.4./(+),,)384+95*+08(.(+.<:<719.00569568622030,,3197(--+-)-,*062/6*:66:41.)'$&(+-2**-((()1/46--&$%'--0.-*2,,*$((+/+++-.5%/,.2-('+.,07.%0(,3024($*1-(+++()&/,12:7/5/./345968:7:;645/%)-/26.9-.(%-)*6;-,2-,3+*-)+4/0/055:6.,+())0+2/460139+501%067+-:-1785%-4135/-/5./643-*)-//14449618,-1/0%'
@058e0328-93d9-48a0-a16e-5068c8da212e ch=25 read=24041 start_time=2019-12-13T04:11:46Z barcode=BC01 runid=2c9cf7bc05858273f10e7d7ec552fc0bd742dc3e
TTGTTGTAGTTACGTATTGCTGGTGCTGAAGAAAGTTGTAGTACTGTGTTAACCTGCGCCTGTCGCGCTCTATCTTCCCGGTTACCTTATTTGCGACTTCACCCCAGTCATGAATCACAAGTGGTAAGCGCCCTCCCGAAGGTTAAGCTACCGCTTCTTTTGCAACCCACTCCCATGGTGTGACGGGCGGTGTAATACAAGGCCCGAGACGTATTCACCGTGGCATTCTGATCCACGATTACTAGCGATTCCGACTTCATGGGTCAGGTTGCGAATATCCGGACTACGACGCGCTATGAGGTCTTGCTCTCGCGAGGTCGCTTCTCTTTGTATGCTATTGTAGCGCGATGTCGCTGGTCACGTAAAGGCCATGATGACTTGACGTATCGCGCCTCAGTTTATCACTGGCAGTCTCCTTCAAAGGTTCCGGCGGGACCGCTGGCAACAAAGGATAAGGAGTTGCGCTCGTTGCGGGACTTAACCCAACATTTCGCTGCTTACGAGCTGGCGAGCAGCCATGCAGCACCTGTCTCACGGTTCCCGAAGGCACATTTCTCATCTCCCGAAACTTCCGTGGATGTCAAGACCAGGTAAGGTTCTTCGCGTTGCATCGAATTAAACCATGCTCCACCGCTTGTGCGGGCCCCGTCAATTCATTTGGTTTAACCTTGCGGCCGTATTACTCCCCAGGCGGTCGACCCAACGCGTTAGCTCAGGAAGCCACGCCTCAAGATTTTAACCTCCAAATTCGACATCGTTTACGGCGTGGACTACCAGGGTATCTAATCCTGTTTGCTCCGCTTTCGCACCTGAGCGTCAGTCTTCGTCAGGGGCGCCTTCTCGCCACCGGTATTCCTCCAGATCTCGCATTTCACCGCTACACTGATTCTACCCCTCTACGAGACTCAAGCTTTACCAGTATCAGATGCAGTTCCAGGTTGAGCCAGAGTTTCACATCTGACTTAACAAACCGCCTGCGTGCGCGCACGCCAGTAATTCCGATTAACGCTTGCACCCTCCATTATTACCGCGGCTGCTGGCGCAGGTTAGCCGGTGCTTCTTCTGCGGGTAACGTCGATGAGCAAAGTGTGCTTCTCCCTTCCTCCCGCTGAAAGTACTTTACAACCCAGAAGGCCTTCTTCATACACGCGGCGGCATGGCTGCATCGGGCTTGCGCCCATTTGTGCAATATTCCTGCTGCCTCCCGTAG
+
&$%&%&))//80005509/0.13012783/)*-+*/-&+%,)'&''(*(*(&+.*%($(,87651.'-,/-0398484))**/-4768,59/).,+,*-)(-7:-*-:9-.0)042.-&&$&(')*,),./90,/80*-*.10746,00(()%(.,+079/,02/3;.)++81--117,-.89:5;9./+(-0%&)-2784:053,'/.-11*-,,-9;8532.%*.265699723/.01+),),*(*1.41,*+,1.&((/++.,1/32+/%$-./*+.22462*0-*+-.*).&((+-2*)'('./204.0/-,0.2/00717/66((/'&&&&+-.+*)+*))($+((%&%#%(''%('&*((,1.6/2,+,,+324-+'&)$')%*',213'((4.034131/60.050.4'$'$&)&'4066(,-)'0./349:36421222:)7-51'',*').-*/+.053/7)&).*+&$%1)/4-+'1+18*+&(,((-+(*%%,+0.&(*%'),*23/5)-+///44+/3441-/,39127.+,+('%&')23)*.025510&%&)-1*/443358<997/0,0,//80/5012+1.259<9686/.,,-/8*(.,./8/320.1344/,30+,-/*,+,)32174,)237:8<86493-%)4.*02-3.-,/-71&0&&+',-1890&,''&,+3-)(-)/*()*+0700106$/)+/)-1-.016662('))44+8/8:58,31++/)+/2/47,::,*2/30026:39769;59.(,-01,-3255+-+0-./.23**.56/()&0,,/1.279816222:2357*45),/.3.5-*',*5/.812654518/,4++*//*)'&'%+5:2589,,,**&+()+1161&2,1./02+//057646*(&')42&..&'-/56478;998:803,*103/+'(+,')&,+9,,22335---//204,03,08068667782-))$%'+,./+*2/5248/-.2-/1,&'2(*,%*-+(-*$1'(.1*/0/0-:///6-/'&%*(/.0/,,/5/94//-,(1++878364008322012.-.,+2:0*-&(%()-**57-0;6.-18++78618/&)&',0,*,-303+%%,*(1-98<88;9810,',*,+,*+,,306.*(()*/6)5*+)4-.0/2('+1*+0,-,3/2205.(&(&&*,*08.-0.+
@244b7eb8-f6ba-4c5b-b211-eb881ed509e5 ch=107 read=94185 start_time=2019-12-13T04:11:44Z barcode=BC01 runid=2c9cf7bc05858273f10e7d7ec552fc0bd742dc3e
CTCCTACGGGAGGCAGTAGGGAATTTTCGGCAATGGGAAACCCTGACCGAGCAACGCCGCGTGAAGGAAGAAAGGTTTTTCAGTTGTAAACTTCTGTTATAAAGGAAGAACGGCGGCTACAGGAAATGGTAGCCGAGTGACGGTACGCATTAGAAAGCCACGGCTAACTACGTGCCAGCAGCCACTTGCAGTAATACGTAGGTGGCAAGCGTTATCAGGTGTGGGCGTAAAGAGGGAGCAGGCGGCAGCAAAGGGTCTGTGGTGAAGCCTGGAAACGCTTCAGTAAGCCATAGAAACCAGGCAGCTAGAGCAGGGGAGAGGATCGTGGAATTCCATGTGTAGCGGTGAAATGCGTAGATATGGAGGGAACACCAGTGGCGAAGGCGACGATCTGGCCTGCAACTGACTCAGTCCCGAAAGCGGTAAGGAGCAATGGGATTAGATACCTAGTAGTCCACGCCGTAAACGATGAGTACCTAAGTGTTGGATGTCAAAGTTCAGTGCTGCGAGTTAACGCAATAAATTACTCCGCCTGAGTAGTACGTTCGCAAGAATGAAACTCAAAGATTGACGGGGGCCCGCACAAGCGGTGGAGCATGTGGTTTAATTCGAAGCAGCATGAAGAGCCCAGGTCTTGACATACTCATAAAAGGCTCCAGAGATGGAGATAGCTATGAGATACAGGTGGTGCATGGTTGTCGTCAGCTCGTGTGAGATGTTGGGTTAAGTCCCGCAGCAGAGCGCAACCCTTATCGTTAGTTACCATCATTGGTTAGGGGACTCTAGCGAGACTGCCAGTGACAAGCTGGAGGAAGGCGGGGATGACGTCAAATCATCATGCCCCTTATGACCTGGGCTACACACGTGCTACAATGGATGGTGCAGAGGAAGCAGAAGCCGCGAGGGTGAAGCAAAACCCATAAAACCATTCTCAGTTCGGATTGTAGTCTGCAACTCTACATGAAGTTGGAATCGCTAGTAATCACTTGAATCAGCATGTCGCGGTGAATACGTTCTCGGGCCTTGCTTACACACCGCCCCGTCACACCACGAGTTGATAGCACGAAGCCCGTTGGCCTAACCGCAAGAAGGAAGGGACTGCCTAAGGTGGGATTGATGATTAGGGTGAAGTCGTAACAAAGGTAACCGG
+
.20,--.+..)*'&#&')-3*/+1675/0977;73+&%&,'*4.,-1--//.375*3)&&&)*.4/32,*/-&.+1769.2),+0./7;3/09175262249+0-.0,.23$+)(50004-0+*+&))-20036&&')++.+&%#$$%&)'+%*)*(*--10465282228186585)/..7/'((%#%$'+3+))**,/2.-3:88:25/30..4,0,1+..4///,:5/(%*1+')-,-/218,*,+-0()-2+,+,2/1/*--+1:72'.($-&(+43+2137+37654019619..2+*'*+50+')&*2,(%)'.3159/91-+,.,5:3214213335:42.1,,*12.,-0035/0+-2)-21/4301.7..(.+,,56930021.17492222.-++)/(0*,.8-)&,,)),&&***-'((//9**22*+10066.8.,/336617-)-.1:79;;0/*,,.*..(+(%)1-222:382737.20)+08807;98651((++2-&/&(+)+,)'+)(+.3:.1831+&+(+-,../87/-3.'&*()/84./6-.((%)++120780,/8)')'))((+7:7740-0+/)'*01;9798:80-5,-.$2%%,.1)),+)%$&'(+*22//0-&.,(&+*54+*60.2.-,-./664//0,,7742/1248748*12/.4/)))+-,+-*)2211+-.221.+%(',1244<9<656431609.+.2'6,+&)*312+76).)./762:2.2//9<8:9&1*),+0(398,6636.+++-16742/10//13468/++*,112/-2.55'0652689:8888;71.+--*,$225+,-./537;+.2,/,,,,,*+-'(('&()(()1-/0613673,/,,,,0&',,+-569/.-5+1219/10<<:197-*/7862:::<664*/19737022-./4788874931-.,,,/,..-9091::88.0/*//2))*%')&(020:+-.--.-,-/-21211/.,-4322;&356.3-+$,'''(++.4,:5.)/04+,-1-+,+/0-/,,),%+)4''.+-4))0**,.5,-243-/00+((+++)**)*-*'-.)-232.196,17/00.*6*&0.,**,))(0*&%%)*9*.,12797%*
@ccc33e22-2fb3-4d9b-b063-b0d1774290fa ch=59 read=84607 start_time=2019-12-13T04:11:54Z barcode=BC01 runid=2c9cf7bc05858273f10e7d7ec552fc0bd742dc3e
CTCCTACGGGAGGCAGCAGTAGGGTATTTTCGGCAATGGGGAAACCCTGACCGAGAACAACGCCGCGTGAAGGAAGAAGGTTTTCGGATTGTAAACTATAAAGGAAGAACGGCGGCTACGGGAAATGGTAGCCGGTGACGGTATACTTTTATTAGAAAGCCACGGCTAACTACGTTATGGCAGCCGCGGTAATACGTAGGTGGCAAAGCGTTATCCGGAATTATTGGGCGTAAAGAGGCAGGCGGCAGCAAGGGTCGCAATGGTGAAAGCCTGAAGCAACTTCAGTAAATACCATAGAAACCAGGCAGCTAGAGTGCAGGAGAGGATCGTGGAATTCCATGTGTAGCGGTGAAATGCGTAGATATATGGAGGAACACCAGTGGCAGAAGGCGACGATCTGGCCTGTAACTGACGCTCAGTCCAGCGTGGGGAGCAAATAGGATTAGACCCTAGTAGTCCACGCCGTAAACGATGAGTACTAAGTGTTGGATGTCAAAGTTCAGTGCTGCAGTTAGCAATAAGTGATACTCCGCCTGAGTAGTACGTTCGCAGGAATGAAACTCAAAGGAGGAATTGACGGGGGGCCACACGAAGCGGTGGAGCATGTGGTTTAATTCGAAGCAACGCGAAGAACCTTACCAGGTCTTGACATACTCATAAGGCTCAGAGATGGAGAGATAGCTATATGAGGTCACAGGTGGTGCATGAAGTTTGTCGTCAGCTCGTGTCGTGGTGGTTGGGTTAAGTCCGCAACGGCGCAACCCTTATCGTTAGTTACCATCATTAAGTTAAGGGACTCCTAGCGAGACGCTGCCAGTGACAAGCTGGAGGGAAGGCGGGGATGACGTCAAATCATCATGCCCCTTATGACCTGAATACGTGCTACAATGGATGGTGCAGAGGGAAGCGAAGCCGCGAGGTGAAGCAAAACCCATACAAAACCATTCTCAGTTCGGATTGTAGTCTGCAACTCGACTACATGAAGTTGGAATCCGCTAGTGTCGCGAATCAGCATGTCGCGGTGAATACGTTCTCGAGGCCTTGTACACACCGCCCGTCACACGAGAGTTGATAACACCGAAGCCGGTGGCCTAACCGCAAGGAAGGGAGCTGTCTAAAGGTGGGATTGATGATTGGGAGTGAAGTCGTAACAAAGGTAACG
+
%'),+.32:2***')(())()&'&&(03;7/0924;526.'*3027.%&&*+-'&(),9885691.024/3-*.-%)))-.8;3/%-&4*/034((&%(68)--,1()/-(/.041139-*(.,,-191105/(.//0-+''&%$%$%'*(),,',/-'//++-*)*-105440-,((')+-+0913,1+,//2;9:0:/.4:509,-4314/,-++)&(,)),-+/,)(+11)(')--'*///6,()(**.442'#%'&(+0,+,./-264,-)''*-,365...+9)++-/*+((.43181682/./-.,,--18494-)(-6/277:8*7)3)00.2142112/121//.8-./00:6665547720715:869855.6--'&*.',4443/011./60808688//..,'(*-)+-2)&'+%2'(+,%(02;420*)%1')(-*//+/5565553,//0421772//23.+///4799/165<7;681/,.6.-1:11.1778785.9-0$1*0.6,.,,,-*,.14(*&$#'%%&%$'),186*2./4699/:<..0209/)*(**,+-//0167;63*00&)&(%)*'(,712.,-+/.,*-13;;-7993.-/,-47444/29-/8808//56.1/.-.2,.07557754326/3058))*--::7*)))*/+*+-/42..&'#''(+'1,+390----'&'',;--7754512455798784.-&'(&)'.897:872,5)&)/20,*)*1.*093.8000050/.922;<210-30)$)&('$476/435..)00((,+,*./+/.+,--113+((,61-1/*+*./5,,31+(&'(253((&',-64-0/*0.(,)*+1.2+((%%#$&)4344/41;2-/,+-73345,),2*(+(*(++,.70,+-(+-(2+*+6;<7483/.+%.6:61689;426(*-39(4)1-.18788707+)243-)-,((*.2343.:-2&&(+**+-&&('-..65484/*-./97897830/-,5006/220.0&%1*42.4-+/42435:71;7--5-,(''&'').1///465*0/)*1*/7647384.-1523/249-604*/,*,/2255/3:-//32;205---+,*.+696*,++,*((().7;49:.,5+1672
@b6c35d09-eae5-4dc5-847a-c1f16045cf92 ch=31 read=143827 start_time=2019-12-13T04:11:52Z barcode=BC01 runid=2c9cf7bc05858273f10e7d7ec552fc0bd742dc3e
CTCTGGGAGGCAGCAGTGGGAATATTGCACAATGGGCGCAAGCCCTGATGCAGCCACATGCCGCGTGTAGAAGAAGGCCTTCCAGTTTGTAAAAGTACTTTCAGCTGAGGAGGGAAGGAGTAAAGTTAATACCTTTGCTCATTGACGTTACCCGCAGAAAACACCAGCTAACTCCGTACCCAGCAGCCGCGGTAATGCTGGAGAGGTGCAAGCCGTTAATCGGAATTACTGGGAATACAAAGCACGCAGGCGGTTTGTTAAGTCAGATATCCCAGGCTCAACCTGGGAGCTGCATCCTGATACTGTAACGGAGTCTCGTATGGGGGTAGAATTCCAGGTGCCAGCGGTGAAATGCGTAAGTCTGGAGGGTACCGGTGGCGAAGGCGGCCCCTGGACGAAGACTGACGCTCAGGTGCAAGCGTGGGAGCAAACAGGATTAAGGCCTGGTAGTCACGCCGTAAACGATGTCGACTTGGAGGTTGTGCCCGCTTGAGGCGTGGCTTCCCGGGACTGGCGATTAAAGTCGACCGCCTGGGAGTACAGCCGCAAGGTTAAAACTCAAATGAATTGGCGGGGCCGCACAAGCGGTAGACATGTGGTTTTAATTCGATGCAACGCGAAGAACCTTACCTGAATCTTGACATCCACGGGAGTTTCAGAGATGGGAATGTGCAGCCTTCCCGGGAACCGTGGGACAGGTGCTGCATGGCTGTCGTCAGCTCGTCATTGTGAAATGTTGGGTTAAGTCCGCAGCAGGCGCAATAGCATATCCTTTGTTGCCAGCCTTGGTCGGCCAGGAACTCAAAGGGGAACTGCCACCAGTGATAGAAGCTGGAGGAAGGTGGGGATGACGTCAAGTCATCGCGCCGACCAGGGCTACACACGTGCTACAATGGCGCGTAAAAGGAGAGCGACCTCGCGAGAACAGCGGTTGTATCATAAAGTCGCGTCGTAGTCCGGATTAAGGTCTGCAACTCGGCTCCATGAAGTCGGAATCGCTAGTAATCGTGGATCAGAATGCCACGGTGAATACGTTCAGGCCTTGTACACCGCCCGTCACACCATGGGAGTGGGTTTGCAAAAGAAGTGGTAAGCAACATGGAGGGCGCTTACCGCTTTGTGATTCATGACTTCGTGGTGAAGTCATGCTAAGGTAACCAG
+
'&'$$()(),(#&%&)+*'-*,)'**%''+.8505/+&*+,%&'''&'+,/2+20+)+),,,*+))('&&/)(++,11:917+&.)5./136,%%('',6++&)(%-%1-'*3,')-.(*.68*-%,)/,(/./.''-.0(0*,&,*+3/1:7-/+'*+*))+//,.-((-+-,)%+$+,'%'(&*0.$'%''-('%&%)/*+&+2.,.,+$&%&*43:11%.(*.-,..(,+$%&(*,/'(('*((&*++(0+2'$'**(,,3)251+-071*07724(3)2)'-*%&,4//0//*)*0201/1(-0.&($')-,-((&(%+05/,+++1.01-,,**+((&(),0,.&,.+,0)'')&*+*,/,,+'#&*,*76663**(*-+*.3:9.).4+*('&+)-,,,.,-*-)..*(%&)%')*+3-((...+)'*3(.+--+*.)',63*+*)(,,07/-71)(&#&&((.-00936//*.2,/079*')&%((12,'')+)),'*()0,,,&%%'&&-,.5*+22*$//+/-,,3+('%&,-354.21/,1/8//-,,.4681//.3130//,21*37&*'+01--)1,%/'1'.(*+3/;:-0514/()/--*'*'*'(.*,546-2..41**+)''&*)12271*,*1.)).70,'.*+-//(,(,+/3/+(),()),*,*130-1-*+.+*...//,+*((-&)(*)(&*)&*)(**)+)*%%/,,,2/24./4:1857988552&$(,&5()'&$*)(%&#%$('++%$&('43.1)($'%#$)/+1)1-6+02*201-6:-+,/*)(*-01/'/)$('(1/*%)'&..15,+**),*,287*/4364*22-**))(++'+),-+-/954/0/.(+')#'')223168;97++'&',/52'(('&'%'))*655)((%'&'(,+..4%*&**/4.,4951.(&')+406257//,.'0-(((%()/+-)&+,5+(///3&%$())+-+5,213363-.//8560478555135:9692+/-51&&53041290%-'$%)'&(-,+,.(.)(&**--*,1)*17-)'),23.:++1197*')-'(&+(*2)/./22385..2-1/0.3.13(*,)))1-1373.*+&&&*(((+(''(,*+.**('').')--6.10+
@e817aeaa-7fa0-4c8e-9785-45c639519ed4 ch=160 read=89611 start_time=2019-12-13T04:11:50Z barcode=BC01 runid=2c9cf7bc05858273f10e7d7ec552fc0bd742dc3e
CTCCTACGGGAGGCAGCAGTAGGAACTTTCGGCAATGGGGAAACCCTGGCCGAGCAACGCCGCGTGAAGAAGAAGGTTTTCCGGATTGTAAACTTCTGTTATAAAGGAAGAACGGCGGCTACAGGAAATGGTAGCCGGTGACGATACCTTATTAGAAGCCACGGCTAACTACGTGCCAGCAGCCGCGGTATACGTAGGTGGCAAGCGTTATCCAGGTGTGGGCGTAAAGAGGTGAGCTGGCAGCAAGGGTCATGGTGAAAGCCTGAAGCAGCGGTGGTGCATAGAAACCAGGCAGCTAGAGTGCAGGAGAGGATCGTGGAATTCCATGTGTAGCGGTGAAATGCGTAGATATATGGAGAGAACACCAGTGGCAGAGGCGACGATCTGGCCTGCAACTGACGCTCCAGTCCAGCGTAGAGGAGCAGTAGGATTAGATACCTAGTAGTCCACGCCGTAAACGATGATTACTAAGTGTTGGATGTCAAAGTTCCAGTGCTGCAGTTAACGCAATGATGCTCCGCCTGAGTGGTACGTTCGCAGAGAATGAGACTCAAAGGAATTGACGGGGCCCGCAAGCCGGTGGAGCGTAATGGTTTAATTCGAAACAGCGCGAAGAACCTTACCAGGTCTTGACATACTCATAAAGGCTCAGGATGGAGAAGCTATATGAGATACAGGTGGTGCATGGTTGTCGTCAGCTTGTGTCGTGAGATGTTGGGTTAAGTCCGCAACGAGCGCAACCCTTATCGTTAGTTACCATCATTAAGTTGGGGACTCTGGCGAGGACTGCCAGTGACAAATGGAGGAAGGTAGGGATGACGTCAAATCATCATGCCTTATGACCTGGGCTACACGTGCTACAATGGATGGTGCAGAGGAAGCGAAATACGAGGTGAAGCAAAACCCATAAAACCATTCTCAGTTCGGATTGTAGTCTGCAACTCGAGCTACATGAAGTTGGAATCGCTAGTAATCGCGAATCAGCATGTCGCGGTGAATACGTTCTCGGGCCTTGTACACACCGCCGTCACCACGAGAGTTGATAACACCCGGGAAGCCGGTGGCCTAATAACCGCAAGGAAAGGCTGTCTGGGTGGGATTGATTGGAATTGAAGTCGTAACAAGGTAACGG
+
0080.25+4.+/3-+..+033373/+65--04,9,,53.)',./6)((*28.'../64+1*&%&')&&%)(&*(+404*+/*+,#3''$-2-.,4+*).,,,76,2,,0*-2-(,+,-++*+$)&&')''***+3-&,,-,**%))/*-**/.+&.+(3---/7--.71412)+),.1/--+70-/1*)'''1/18081/50,-./01811//-/5-+++2.''*25)(&,*+**//&/-***('(+/1/+&-/62-.3-*//05-)%%%)*&,+''(#&&)''.10671/653///.((**+5082-*+/7--.-86-0-2.5:.-)*'*)-.2863)+,()598:11211245-++)((0..55.1/42.*).-31463-+11/80/,()+.644430//.0*+00:&&&'*20-*-(%&&&())'/(.0..04569)(,010572*--/3013;;00/+)*)*./04%')--9151648969712<+-(,-/101121710--*.173-*0$+-16.2:51../('*+-68;9551/('*//2,(..1879/((')+0,79489.13(%)'*,.0*8/:*)*)+.''++/09909697)%*,&++.,,/----02502+./-/74.3-,-16/////4328*-2546-,(+.36.*,,(*125246569959035337666830.00//1456/.,,*)/+-1562221381://+,25.2394-00,3+,/43/4)67/.1-1451810/923;8981:32-,6,0:;22655++++*$+)0/35881222--3.$#'+(-*(.'+'%%/0+*.04390493.03::4)'(&%&'+5576-//2-111+-(*,/.,.0743933--/25--),-)*)*')+%$&')(-).--:000<;*67,',)(','*8:<224'+,49,4(1*)',-32+%-'&)+-000578887224+.04.20.6.---*,2-,-.2./767/'-,/03812)/013;;99,01)+4-2,,/+2,0/2/0.17)/.()2-0.),-,+(+0/)*+/10)31)''&)))-4174-.-'(/0+(+.3,,6.+-*1%)+//3542'/'/,9:,.,*)10.2%%+%'3.--1,003134/0*+*,)4
@64c43190-1b99-4e38-ac5e-ab5098289c65 ch=401 read=37824 start_time=2019-12-13T04:12:05Z barcode=BC01 runid=2c9cf7bc05858273f10e7d7ec552fc0bd742dc3e
CTCCTACGGGAGGCAGCAGTAGGGAATTTTTTTTCGGCAATGGGGAAACCCTGACCGAGCTTGCCACGTGAAGAAGGTGGATTGTAAACTGTTATAAAGAAGAACAGCGGCTACGGAAATGGTATGAGTGACGGTACTTTATTAAGCCACGTAATAACTACGTGCAGCAGCCGCGATAATACGTAGGTGGCGAAGCGTTATCAGGGTATTGGGCGTAAAAGAGGGCAGGCGCAGCAAAGGGTCTGTGGTGAAAGCCTGAAGCTTAACTTCAGTAAGCCATAGAAACCAGGCAGCTAGAGTGCAGGAGGATCGTGGAATTCCATGTGTAGCGGTGAAATGCGTAGATATGGAGGAACACCAATGGCGAAGGCGATCTGGCCTGCAACGACGCTCAGTCGAAAGCGTGGGGAGCAAATAGGATTAGATACCCTGAAGTCCACGCCGTAAATGAGTACTAAGTGTTGGATGTCAAAGTTCAGTGCTGCAGTTAACGCAATAAGTACTCCGCCTGGTAGTACGTTCGCAGGGTAAAACTCAAAGGAATTGACGGGGGTGCCTGGCGGTGGAGCATGTGGTTAATTCGAAGCAACGCGGGAGAACCTTACCAGGTCTTGACATACTCATAAAGGCTCCAGAGATGGAGAATGGCTATATGAGATACAGGTGAGGTGCATAGTTTGTCGTCAGCTCGTGTCGTGAGATGTTGAGTTAAGTCCCGCAGCAGAGGCACAACCCTTATCGTTAGTTGCCATCATTAAGTTGGGGACTCTGCTTGAGACTGCGGTGACCGGCTGGAGGAAGGCGGGGATGACGTCAAATCATCATGCCCCTTATGACCTGGGCCTACACACACAATGGATGGTGCAGAGGGAAGCGAAGCCGGTGAGAAGCAAAACCCATAAAACCATTCTCAGTTCGGATTGTAGTCTGCAGCTCGACTACATGAAGTTGGAATCGTAGTAATCGCGAATCAGCGTATGCGCGTGAATACGTTCTCGGGCCTTGTACACACCGCCGACCACGAGTTGATAACGCGAAGCGGTGGCCTAACAAGGAAGGGCTGTCTAGGTGGGATTGATGATTGGGGTGAAGTCGTAACAAGGTAACCG
+
.06,--7/6--51.(-,,,20.-**/,5:;<4;,:9;555246,'*0+.;--./5745,,-.,7:.0//)-+$(*('%)-)120014%+**,3-.-7,(,'&/.-,--474/-*)).104111+-,&(),37,630./7-*327103.+,('%(%)*././..6730/..-)'%+-/0))'...-4/+,++',))+/80//9.55-.,/2368:5*;60)'),/2+0365)(&--/1'.0/*)%&(*/41/62,1535..+'&$,&(--.*,,3-)5-5440170.+&&.++*+,.+*+,44614,--)-34;;7655106))*('''*,-2/--2),)20)*+4,,,-+,/(-()+28,%,-4-'&'('))/00/02/50221*.)*,.044.455-01*)*15442*%%)/6++&/02/6/+04669()(('(-.(&),-054.+'))*&)'.1222562<29053472;7/1;9(/,+,++0160:/3.*,-0-02,/,-/0735+''(&%(+,97630*,(-0-*,6:52795<-0+/*0*/.4/***&)%')(()*.675.%+,79/,',/507595++,,,3121/*())*&-)*(()+2%+&($('(*34607765/35*+2-.0,+**+,05,,(',0%0+..1166524403-1//-)+)1/245&,90''56658&&'(+./.341312/25569/'244441046*'*%&+--(),+(0.'01+)1.6761;0-0.*3:67806453-/2298*.5454*'(''(+(%,(('**+44%&,./1/-,&*/-41&-010524764825*+-779;;/820**.,+*,/.(*+,,())+'(&'&((600;:9760)/1++-)',,*+.0/,./')'))%)''0/76(+33017<<8889:<97:,14::5;.30..548+'''&'+,-.4312310-*-)+.6.11.)%(&'(.--.662510-+*+&+$'&)+.+)-3;89:5564355945-,2//00//,/6+1(%#%(#&&(')**)++','-().)*+630.1))1-,('&&*(,(,00573/&-)*/73/02,/,*(,+-26./.50/./.127.61+0*.)*#&
@7ae3fadc-5faa-49e2-b551-b50d8a68eeb3 ch=77 read=60511 start_time=2019-12-13T04:12:02Z barcode=BC01 runid=2c9cf7bc05858273f10e7d7ec552fc0bd742dc3e
CTCCTACAGGGAGGCGCTTGATGGGGAATATTATGCACAATGAAACCCTGATGCAGCAACGCCGCGTGAGTGATGAAAGGTTTTCATGAAGACTCTATCTTTAAGGGGAAGATAATGGCAGTACCCAAGGAGAAATACGGCTAACTACGATGCCAGCAGCCACTGATAATACATGCATAGAGGTAGCAGGCATTATCCAGGTTACTAGGGCATCAAAGGGAGACGTAAGACGGATGGACTGAATGGGATGTGTGATGCAGGCTCAGCTTGGGTGCTGCATTCTGCCAGAGCCTAAGTTCATCAAGTGCCAGGAGAGGGAGAGTCGATTCCTCAGTCCATGGCAGGTAGAAATCCACATTAAAGGGTCAGGAGAAAGAGCCACAGTAGGCAGCAGCTCAGGACCTATAACCTGGGCCTTCAGAGGCTCAGACTGTGGGGGAGCAAACGGGATTGAATGCCTGGTAGTCCCGCCGTGACGTGATACTGGGTGTGGGGGTTTCAACACCTCCGTGCCTTAGCTAACGCATTAAGTATTCCTTACCAGGTACGGTCGCAAGATTAAAAACTCAAAGGGAATTGACAGAGGGACCCCTTTGAGTAGCCGGAGCATGTGGTTTTAATTCAGAGCAACGCGAAGAACCTATACCTACACTTGACATCCCTTGCATTACTCTTAATCGAGGATGTACTGGGGACAAGGTGACAAGTGGAGTGCATGGTTGTCGTCAGCTCGTGTCGTGAGATGTTGGAGTTAAGTCCCGCAACGAGCGGCGCAACCCTTGTCGTTAGTTACTACCATTAGAAGTTGAGGACTCTGGCAGGACTGCCTGGGTTAACCAGGAGGAAGGTGGGGATGACGTCGTCTCCATGCCCTTATGTGTGGAGCTACACGTGCTACAATAGCTGGAGTACCAGAGATGCAATGCCGCGAGGTGGAGCCAGCCAGAACAGTTGGACATGGCTGAAACTCCCGCCTTCGTGGTGCCAGACGAATGTAGCAGATCGAATGTCACCCAGTGGACCATTCCCAGGTGTGGCCGTCACACCAGGAGACAGCAGCGCGAAGTCCAAAGTGCTAACCACCGGAGAGCAGCAGCCGAGAGTAGGAGTCAGCGGTGGGTGAATCATGTTTCGGTAACCGG
+
..01)*,+24*)*,($&*&*&+**)'(-*)*)$)*)-+/-,,%+-(9/(((+/04*24:657:1213'&%&')*$'--(*,2+(+())*++-/323,224<8-(-.1*,,+++$%&&&$&&+&*'&,,*,(((-&%')',,-/4/33.,+-(531,0.+16)*))()(%$#%$$#'&*(*&''''$%%()3,36*,0*-'),.&'&&)(&%$&%)+(')(%&%##%%&&$)&)'*)+'%%(%*-079871/.''%()8.4:474,)((*(,11446/1+,0'(#%$%%&&.*)(&)*0,%&'%'%*')'%)*(''')())&%&$&)+-/)&$'-0.)$&$(&)+20'&)-'**(&'(+./2'&)'+))+1)'*.($&(--*,,''&)*'%*)&%'%%%.6&/,(*,*%-+('&&','-1++)(&**,))&&%%%&0/5+(+,1:70/<423/'&1+++;..24%216,/',()'%$%%%'%(+-.(-)0*+-::8(*)')(&++11-/524121,/+*,'*41/001:4*')'+-5*'*%'&'--((*68--%%+'$,-0.:<:05::9:)/+),-1041/((',23+85,$)'&(%)*)0.3(2'+,3321/,.3;,12.,4,%.$(1'.'((-.*0//(&&((*,())*&*&*+98849,2322853///0282623+)..(+%'#$*%05-0221)-)-54*(')),$'()99:,.31(--++-01223146441326279/9/8/&'5+5/)*-42(+-+4%%.*(*((.-).-&***-6-6//.430/.-.2.122%&((..-(77,,.1(+-,'&0.3666:76;7591/46171.3++,+++,7:328754/,&'+,.-&$(&+1+)+%+'-'(.0'+,-)(&'&)+-('&+,,)%(.+-)&*&.,(()))/0:0;0..1.)+'+&&)+%(+&($$#%%',(&'&'3.)($(%*(*(.0)*+2+'#$##%'&$%&&###$',,((0('&&&'')0.+&(+,)01)/..+-13+''$#&)+/-'-(-'%%$$$$(+%)%'%&*+)'&&%%$%*&%&&&-()*)($'&%%$%*,/.$%#)(*'%)+))'&+1*%+%&&')',%'(/-.012524)&)(++/).%'(*')%##%'.-4
@1e12650a-198c-4215-864b-f1b3648a638b ch=401 read=37822 start_time=2019-12-13T04:12:01Z barcode=BC01 runid=2c9cf7bc05858273f10e7d7ec552fc0bd742dc3e
CCGGTTACCTTGTTACGGCTCCACCCCAATCATCAATCCCACAGCAGGGCAGCTCCTTCCTTGCGGTTAGGCCACCGGCCTTCCGGGTGTTATAACTCTCGTGGTGGCGCGACGGGCGGTGTACAGGCCGAGAACGTATTCACCATGCTGATTCGCGATTACTAGCGATTCCCAACTTCATGTAGTCGAGTTACCCAGACTACAATCCAGGGGAGAATGGTTTTATGGGTTTTGCTTCACCTCGCGGCTTCGCTTCCTCTGCACATCCATTTAGCACGTGTGTAGCGGGTCATAAGGGGCATGATGATTTGACGTCATCCCGCGCTTCCTCCAACTTGTCACTGGCAGTCTCATAGAGTCCCCAACTTAATGATGGCGCTAACGATAAAGAGGTTGCGCTCGTTGCGGGACTTAACAACATCTCACGACACGAGCTGACGACAACCATGCACCACCTTATTATCGCCATAGCTATCTCTCCATCATACCAGGCCTTTATGAGTATGTCAAGACCTGGTAAGGTGGCAGCTACCAGCGTTGCTTCGAATTAATACATGCTCCACCCTTGTGCGGGCCAAATCAATTCCTTTGAGTTTCATTCTTGCGAGCGTACTACTCAGGCGAATTACTTATTGCGTTAGCACCTGCAGCACTGAACTTTGACATCCAACACTTAATTGCTCATCGTTTGGCGTGGACTACTAGGGTATCTAATCTATTTGCTCCCCACGCTTCGGGACTGAGCGTCAGTTGCAGGCCAGATCGTCGCCTTCGCCACTGGTGTTTACTCCACTATATCTGCGCATTTCACCGCTACACTACGTTCCACGATCCTCTCCTGCGCTCTAGCTGCCTGGTTTCTATGGCTTACTGAAGTTAAACACCAGGCTTTCACCACAGACCCTTGCTGCCGCCTGCTCCCTCTTAATAATTCCGGATAACGCTCGCCACCTACGTATTACCGCGGCTGCGTAGTTAGCCGTGGCTTTCTAATAAGTACCGTCACTCGGCTACCATTTCCTGTAGCCGCCGTTCCTTCCTTTATAACGAAGTTTACAATCCGAAAACCTTCTTCCTTCACGCGGCGTTGCCGGTCAGGGTTTCCCCATTGCCGAAAATTCCCTGCTGCTGCCTCCCGTAGAGGAG
+
40+)0+(2508.20)-1,('+)&.00'1)+,4977:/75,*,-$*%+((+,4563)*,'$&'-33243-/47:,/41-,',.-*/3+'')&%&&))..--(*,&,)0*-,..026::,0-,,-1-4/5-*)./6318161/.1/-.3::95975320,2,,-867753553.),(*.40222687:2,-*,-(+'''-'./-/16,2(&&..,%*).0'51<<9-53,$#$&')*/110284866/6--7--,/(/-0451,%(()4+)--%$&'%+**,+)&%&''1*++/1.,0581320/-/.55<9,,,-/;3,84-).&*/910/-(,.+.,(.8124551,.31,+&'(+,/.478-*-)*)/+-.1620&%',,6321*+)('(.-06.-,/02232'*)35+'&$+%.),-1100-)-/02331*.-,,+0+')-&106510.04(+)'%%)(*+/*),#%%&%*++----3:810$$'-1-/1035;:05.%(),302401()-1034+1,+)+).)%)))((%&&).,6'+-71,(+.)($"#&%++-3+*(+,'(0+/02,1,/+%'++-,/,//+)13))129.++5<434//)$(,(-)+1(*,/0699*$(*&$&.+1.9//-500$)&))$&)'-/*1,.07546:223680(3,-,',')$/&'(+,8:7-31++-.+,-/057'01/(.2,/19715.-'%(.)''*/02/+.+,((-,:9-)&()11355060;01...-82..000887:;9<:9;<1526;7.01)$()+(&)*-//332&/..+/69.56:471-.$'*#%(,//-*++-0.300/45,+(%),,,*',/.34148/;9.-1236/41/-2.10/2;31)($+'%+)(&)+..2,+,,886;.0.+,./::3461/,-/3**+&&(,+172:1.516:9:9778989901700.-((,+(//-040.+(&&')24/,,3.475;0201+,/7/+)$(%,368-+++,070/,33*/99-64421/22/49127.)12563;6,./32&'.)+69/4.331)(021*/34;55;;797/&,****(+/2/23/89;642,-7,19:0,/4049739672)83)&#&''/..04,58-+6***-+))
@a385255f-9ccc-440e-b998-1d291179a3c9 ch=410 read=46659 start_time=2019-12-13T04:12:23Z barcode=BC01 runid=2c9cf7bc05858273f10e7d7ec552fc0bd742dc3e
CTCCTACGGGAGGCAGCAGTGGGGAATATTGCACCAATGGAAACCCTGATGCAGCAACGCCGCGTGAGTGAATGAAGGTTTTCGGATCGTAAAGCTCTGTCTTTGGGAGAATGTGGCGGTACCCAAGGAGGCCACGGCGCTACGTGCCAGCAGCCACTGATATGCAATAGGTGAGCGTTATCGGATTTACTGGGCGTAAAGGGGCGTAGGCGGATGATTAAGTGGGATGTGAAATACCCGGGCTCAACTTGGGTGCTGCATTCCAAACTGGTTATCTGGGAGTGCAGGAGGGAGGTGGAATTCCTAGTGTAGCGGTGAAATGCGTAGAGATTAGGAAGAACACCAGTGGCGAAGGCGACTCTCTGGGCTGTAACTGACGCTGGGGCTCGAAGCGTGGGGAGCAAACAGAGTTAGATACCTGGTAGTCCACGCCGTAAAACGGAATGCAGGTGTGGGGGTTTCAACACCTCGTGCCACCATAGCATTAAAGTATTCCGCCTGGGGAGTACAGTCCCGCAAGATTAAAACTCAAAGGAATTATTGAGGACCCGCACAAGTAGCGGAGCATGTGGTTTAATTCGAAGCAACGCGAAGAACCTTACCCTACATGACATCGCCATTACTCTTAATCGAGGAAATCCCTTCGGGACAAGGTGACGGGTGGTGCATGGTTGTCGTCAGCTCGTGTCGTGAGATGTTGGGTTAAGTCCGCAACAGGCGGCGCAACCCTTGTCGTTAGTTACTACCGTGGGATTGGGACTCTGGCAGGACTGCCTGGAACCAACCAGGAGGAAGGTGGGGATGACGATCAAATCATCGCCCCTTATGTGTAGGGCTACACGTGCTACAATGAAAGCTGGTACAGAGAGATGCAATACCGTGAGTGGAGCCAAACTTTAAAACCAGTCTCGGATTCGGATTGTAGGCTGAAACTCGCCTACTATGAAGCTGGAGTTACTAGTAATCGCAGATGAAATGTCATGGTGGAATACGTTCCCGGGTCTTGTACACACCGCCCGTACACCATGAGAGTTGGCAATACCAGAAGTCGTGAGCTAACCGCAAAGGAGGCAGCGGCCGAAGGTAGGAGTCAGCGGTGATTGGGGTGAAGTCGTAACTAAAGGTAACCGGAGAGATAGAGCGACAGACAGAAGTGGTTAACACAAAGACACCATTTCTTTCTTTGGCGCAGCAATGCAATAATGGCACCAC
+
,,0.-152;;/./.+332287:8),---0.)(%+%:(,0)&*)0<.-//997//0,&--/61-.+'&'((%&'()(+11;8/0'3+77366:.,001874217627*(%'(+&&'('+0.%.,),+-0,+,)-+.-))#$'%'),25641-*')%#%%%'+,((,*(*'(&&&'(..02202$($/43,-/)*213568.)00.-27516/0:558.8.1(,-.5+%)--.,04,.27,*570.8(.)-.20,,-1202()*%()*+)).,+:,,)'&*&$),..+.,((,,)))(./8.4+0)(*364----3842281..499/.**+.+)05/1+,5125;355484+*,-/,.2/00/.1.37003115344563576&74003,)(&&):859-(-//532'-%'+/**1679;1115(1,5.&)-2421$%',)'*(,+$)#))-.2046.-,906(3--./12,+,,0'03+,'$&&&%.--(*+-8791691()+&$%&%'%)-2(.(/-/+----5510116:0)-'+4,&%%,$8715;4*+*-+,))')*,-%)--.,,/54;:2:6;6&(-(*665/+(3/)+12*'$(.4*&%&&++,/775(-,),0,,.*--4/55'&(&()(),;1-73,40184,.+'*64'/*,09760-.-.42--1556./000.7/16596658982;09'6+340245*-/.7*,53(()'1*+,;509022/5.,,.9/,(,.1&/&&-$5&(+6-3486-30*'--/238:753*(%%)+/1160-3/)-'/-+262/4450/*+,5:40-.1/),+('+))--513360/1133*-&'+,,.-.0,&'(($$$&0*+.6-+***226205..0:71+(,*4.(*,*09))*)&,247047567:8.5)71723-0**,/345310:0-02,0*))++014+7+,-1,+*/;...5444644*2')02/&10),14(',*+,()**,.244142&157536,--...,08649-,--64592+*'*)(+*.**-1.).0*)+((-.')()$-+1,3.1138'-)&)+)+-.-6//.33-/,).+'()+''(('))(+-(10)*,)-+-/21/,,$.+)05.6;7816*&&%&(&)'.()&%&''*'&''))('-,-,-(+,/,+*5386$%'&&(+0*02*-''$'%&%*.,+,'&'+,$%$$%'$""
